# Supplementary material for: Simvastatin Sodium Salt and Fluvastatin Interact with Human Gap Junction Gamma-3 Protein
Source: PLoS One. 2016 Feb 10;11(2):e0148266. doi: 10.1371/journal.pone.0148266 (PMC4749215; doi:10.1371/journal.pone.0148266)
Supplement: S1 Dataset — (ZIP) [file pone.0148266.s002.zip]

Archive with 184 entries (181 files):
- S1_Dataset/
- S1_Dataset/.DS_Store
- __MACOSX/
- __MACOSX/S1_Dataset/
- __MACOSX/S1_Dataset/._.DS_Store
- S1_Dataset/KCG_A01_A01_001.ab1
- S1_Dataset/KCG_A01_A01_001.seq
- S1_Dataset/KCG_A02_A02_002.ab1
- S1_Dataset/KCG_A02_A02_002.seq
- S1_Dataset/KCG_A03_A03_001.ab1
- S1_Dataset/KCG_A03_A03_001.seq
- S1_Dataset/KCG_A04_A04_002.ab1
- S1_Dataset/KCG_A04_A04_002.seq
- S1_Dataset/KCG_A05_A05_001.ab1
- S1_Dataset/KCG_A05_A05_001.seq
- S1_Dataset/KCG_A06_A06_002.ab1
- S1_Dataset/KCG_A06_A06_002.seq
- S1_Dataset/KCG_A07_A07_001.ab1
- S1_Dataset/KCG_A07_A07_001.seq
- S1_Dataset/KCG_A08_A08_002.ab1
- S1_Dataset/KCG_A08_A08_002.seq
- S1_Dataset/KCG_A09_A09_001.ab1
- S1_Dataset/KCG_A09_A09_001.seq
- S1_Dataset/KCG_A10_A10_002.ab1
- S1_Dataset/KCG_A10_A10_002.seq
- S1_Dataset/KCG_A11_A11_001.ab1
- S1_Dataset/KCG_A11_A11_001.seq
- S1_Dataset/KCG_B01_B01_003.ab1
- S1_Dataset/KCG_B01_B01_003.seq
- S1_Dataset/KCG_B01_B01_003rbh.ab1
- S1_Dataset/KCG_B02_B02_004.ab1
- S1_Dataset/KCG_B02_B02_004.seq
- S1_Dataset/KCG_B03_B03_003.ab1
- S1_Dataset/KCG_B03_B03_003.seq
- S1_Dataset/KCG_B04_B04_004.ab1
- S1_Dataset/KCG_B04_B04_004.seq
- S1_Dataset/KCG_B05_B05_003.ab1
- S1_Dataset/KCG_B05_B05_003.seq
- S1_Dataset/KCG_B06_B06_004.ab1
- S1_Dataset/KCG_B06_B06_004.seq
- S1_Dataset/KCG_B07_B07_003.ab1
- S1_Dataset/KCG_B07_B07_003.seq
- S1_Dataset/KCG_B08_B08_004.ab1
- S1_Dataset/KCG_B08_B08_004.seq
- S1_Dataset/KCG_B09_B09_003.ab1
- S1_Dataset/KCG_B09_B09_003.seq
- S1_Dataset/KCG_B10_B10_004.ab1
- S1_Dataset/KCG_B10_B10_004.seq
- S1_Dataset/KCG_B11_B11_003.ab1
- S1_Dataset/KCG_B11_B11_003.seq
- S1_Dataset/KCG_C01_C01_005.ab1
- S1_Dataset/KCG_C01_C01_005.seq
- S1_Dataset/KCG_C01_C01_005rbh.ab1
- S1_Dataset/KCG_C02_C02_006.ab1
- S1_Dataset/KCG_C02_C02_006.seq
- S1_Dataset/KCG_C03_C03_005.ab1
- S1_Dataset/KCG_C03_C03_005.seq
- S1_Dataset/KCG_C04_C04_006.ab1
- S1_Dataset/KCG_C04_C04_006.seq
- S1_Dataset/KCG_C05_C05_005.ab1
- S1_Dataset/KCG_C05_C05_005.seq
- S1_Dataset/KCG_C06_C06_006.ab1
- S1_Dataset/KCG_C06_C06_006.seq
- S1_Dataset/KCG_C07_C07_005.ab1
- S1_Dataset/KCG_C07_C07_005.seq
- S1_Dataset/KCG_C08_C08_006.ab1
- S1_Dataset/KCG_C08_C08_006.seq
- S1_Dataset/KCG_C09_C09_005.ab1
- S1_Dataset/KCG_C09_C09_005.seq
- S1_Dataset/KCG_C10_C10_006.ab1
- S1_Dataset/KCG_C10_C10_006.seq
- S1_Dataset/KCG_C11_C11_005.ab1
- S1_Dataset/KCG_C11_C11_005.seq
- S1_Dataset/KCG_D01_D01_007.ab1
- S1_Dataset/KCG_D01_D01_007.seq
- S1_Dataset/KCG_D02_D02_008.ab1
- S1_Dataset/KCG_D02_D02_008.seq
- S1_Dataset/KCG_D03_D03_007.ab1
- S1_Dataset/KCG_D03_D03_007.seq
- S1_Dataset/KCG_D04_D04_008.ab1
- S1_Dataset/KCG_D04_D04_008.seq
- S1_Dataset/KCG_D05_D05_007.ab1
- S1_Dataset/KCG_D05_D05_007.seq
- S1_Dataset/KCG_D06_D06_008.ab1
- S1_Dataset/KCG_D06_D06_008.seq
- S1_Dataset/KCG_D07_D07_007.ab1
- S1_Dataset/KCG_D07_D07_007.seq
- S1_Dataset/KCG_D08_D08_008.ab1
- S1_Dataset/KCG_D08_D08_008.seq
- S1_Dataset/KCG_D09_D09_007.ab1
- S1_Dataset/KCG_D09_D09_007.seq
- S1_Dataset/KCG_D10_D10_008.ab1
- S1_Dataset/KCG_D10_D10_008.seq
- S1_Dataset/KCG_D11_D11_007.ab1
- S1_Dataset/KCG_D11_D11_007.seq
- S1_Dataset/KCG_E01_E01_009.ab1
- S1_Dataset/KCG_E01_E01_009.seq
- S1_Dataset/KCG_E02_E02_010.ab1
- S1_Dataset/KCG_E02_E02_010.seq
- S1_Dataset/KCG_E03_E03_009.ab1
- S1_Dataset/KCG_E03_E03_009.seq
- S1_Dataset/KCG_E04_E04_010.ab1
- S1_Dataset/KCG_E04_E04_010.seq
- S1_Dataset/KCG_E05_E05_009.ab1
- S1_Dataset/KCG_E05_E05_009.seq
- S1_Dataset/KCG_E06_E06_010.ab1
- S1_Dataset/KCG_E06_E06_010.seq
- S1_Dataset/KCG_E07_E07_009.ab1
- S1_Dataset/KCG_E07_E07_009.seq
- S1_Dataset/KCG_E08_E08_010.ab1
- S1_Dataset/KCG_E08_E08_010.seq
- S1_Dataset/KCG_E09_E09_009.ab1
- S1_Dataset/KCG_E09_E09_009.seq
- S1_Dataset/KCG_E10_E10_010.ab1
- S1_Dataset/KCG_E10_E10_010.seq
- S1_Dataset/KCG_E11_E11_009.ab1
- S1_Dataset/KCG_E11_E11_009.seq
- S1_Dataset/KCG_F01_F01_011.ab1
- S1_Dataset/KCG_F01_F01_011.seq
- S1_Dataset/KCG_F02_F02_012.ab1
- S1_Dataset/KCG_F02_F02_012.seq
- S1_Dataset/KCG_F03_F03_011.ab1
- S1_Dataset/KCG_F03_F03_011.seq
- S1_Dataset/KCG_F04_F04_012.ab1
- S1_Dataset/KCG_F04_F04_012.seq
- S1_Dataset/KCG_F05_F05_011.ab1
- S1_Dataset/KCG_F05_F05_011.seq
- S1_Dataset/KCG_F06_F06_012.ab1
- S1_Dataset/KCG_F06_F06_012.seq
- S1_Dataset/KCG_F07_F07_011.ab1
- S1_Dataset/KCG_F07_F07_011.seq
- S1_Dataset/KCG_F08_F08_012.ab1
- S1_Dataset/KCG_F08_F08_012.seq
- S1_Dataset/KCG_F09_F09_011.ab1
- S1_Dataset/KCG_F09_F09_011.seq
- S1_Dataset/KCG_F10_F10_012.ab1
- S1_Dataset/KCG_F10_F10_012.seq
- S1_Dataset/KCG_F11_F11_011.ab1
- S1_Dataset/KCG_F11_F11_011.seq
- S1_Dataset/KCG_G01_G01_013.ab1
- S1_Dataset/KCG_G01_G01_013.seq
- S1_Dataset/KCG_G02_G02_014.ab1
- S1_Dataset/KCG_G02_G02_014.seq
- S1_Dataset/KCG_G03_G03_013.ab1
- S1_Dataset/KCG_G03_G03_013.seq
- S1_Dataset/KCG_G04_G04_014.ab1
- S1_Dataset/KCG_G04_G04_014.seq
- S1_Dataset/KCG_G05_G05_013.ab1
- S1_Dataset/KCG_G05_G05_013.seq
- S1_Dataset/KCG_G06_G06_014.ab1
- S1_Dataset/KCG_G06_G06_014.seq
- S1_Dataset/KCG_G07_G07_013.ab1
- S1_Dataset/KCG_G07_G07_013.seq
- S1_Dataset/KCG_G08_G08_014.ab1
- S1_Dataset/KCG_G08_G08_014.seq
- S1_Dataset/KCG_G09_G09_013.ab1
- S1_Dataset/KCG_G09_G09_013.seq
- S1_Dataset/KCG_G10_G10_014.ab1
- S1_Dataset/KCG_G10_G10_014.seq
- S1_Dataset/KCG_G11_G11_013.ab1
- S1_Dataset/KCG_G11_G11_013.seq
- S1_Dataset/KCG_H01_H01_015.ab1
- S1_Dataset/KCG_H01_H01_015.seq
- S1_Dataset/KCG_H02_H02_016.ab1
- S1_Dataset/KCG_H02_H02_016.seq
- S1_Dataset/KCG_H03_H03_015.ab1
- S1_Dataset/KCG_H03_H03_015.seq
- S1_Dataset/KCG_H04_H04_016.ab1
- S1_Dataset/KCG_H04_H04_016.seq
- S1_Dataset/KCG_H05_H05_015.ab1
- S1_Dataset/KCG_H05_H05_015.seq
- S1_Dataset/KCG_H06_H06_016.ab1
- S1_Dataset/KCG_H06_H06_016.seq
- S1_Dataset/KCG_H07_H07_015.ab1
- S1_Dataset/KCG_H07_H07_015.seq
- S1_Dataset/KCG_H08_H08_016.ab1
- S1_Dataset/KCG_H08_H08_016.seq
- S1_Dataset/KCG_H09_H09_015.ab1
- S1_Dataset/KCG_H09_H09_015.seq
- S1_Dataset/KCG_H10_H10_016.ab1
- S1_Dataset/KCG_H10_H10_016.seq
- S1_Dataset/KCG_H10_H10_016rbh.ab1
- S1_Dataset/KCG_H11_H11_015.ab1
- S1_Dataset/KCG_H11_H11_015.seq
