# Supplementary material for: Simvastatin Sodium Salt and Fluvastatin Interact with Human Gap Junction Gamma-3 Protein
Source: PLoS One. 2016 Feb 10;11(2):e0148266. doi: 10.1371/journal.pone.0148266 (PMC4749215; doi:10.1371/journal.pone.0148266)
Supplement: S1 Dataset — (ZIP) [file pone.0148266.s002.zip › S1_Dataset/KCG_C04_C04_006.seq]

NNNNNNNNNNNNNNNNNNNNNNNNNNNNNNNNCNNNNNNNNNNTCCCGNGNNNTCGTCGACAAGCTTGCGGCCGCACTCG
ANNNNNNNNNNNNANNNNNTGGGGCCTCTAAACGGGTCTTGAGGGNNNANNNNGNNNNNNGNGTGNGGNN
