# Supplementary material for: Simvastatin Sodium Salt and Fluvastatin Interact with Human Gap Junction Gamma-3 Protein
Source: PLoS One. 2016 Feb 10;11(2):e0148266. doi: 10.1371/journal.pone.0148266 (PMC4749215; doi:10.1371/journal.pone.0148266)
Supplement: S2 Dataset — (ZIP) [file pone.0148266.s003.zip]

Archive with 206 entries (203 files):
- S2_Dataset/
- S2_Dataset/.DS_Store
- __MACOSX/
- __MACOSX/S2_Dataset/
- __MACOSX/S2_Dataset/._.DS_Store
- S2_Dataset/A01_A01_001.ab1
- S2_Dataset/A01_A01_001.seq
- S2_Dataset/A02_A02_002.ab1
- S2_Dataset/A02_A02_002.seq
- S2_Dataset/A03_A03_001.ab1
- S2_Dataset/A03_A03_001.seq
- S2_Dataset/A04_A04_002.ab1
- S2_Dataset/A04_A04_002.seq
- S2_Dataset/A05_A05_001.ab1
- S2_Dataset/A05_A05_001.seq
- S2_Dataset/A06_A06_002.ab1
- S2_Dataset/A06_A06_002.seq
- S2_Dataset/A07_A07_001.ab1
- S2_Dataset/A07_A07_001.seq
- S2_Dataset/A08_A08_002.ab1
- S2_Dataset/A08_A08_002.seq
- S2_Dataset/A09_A09_001.ab1
- S2_Dataset/A09_A09_001.seq
- S2_Dataset/A09_A09_001rbh.ab1
- S2_Dataset/A10_A10_002.ab1
- S2_Dataset/A10_A10_002.seq
- S2_Dataset/A11_A11_001.ab1
- S2_Dataset/A11_A11_001.seq
- S2_Dataset/A12_A12_002.ab1
- S2_Dataset/A12_A12_002.seq
- S2_Dataset/A12_A12_002rbh.ab1
- S2_Dataset/B01_B01_003.ab1
- S2_Dataset/B01_B01_003.seq
- S2_Dataset/B02_B02_004.ab1
- S2_Dataset/B02_B02_004.seq
- S2_Dataset/B03_B03_003.ab1
- S2_Dataset/B03_B03_003.seq
- S2_Dataset/B03_B03_003rbh.ab1
- S2_Dataset/B04_B04_004.ab1
- S2_Dataset/B04_B04_004.seq
- S2_Dataset/B05_B05_003.ab1
- S2_Dataset/B05_B05_003.seq
- S2_Dataset/B06_B06_004.ab1
- S2_Dataset/B06_B06_004.seq
- S2_Dataset/B07_B07_003.ab1
- S2_Dataset/B07_B07_003.seq
- S2_Dataset/B08_B08_004.ab1
- S2_Dataset/B08_B08_004.seq
- S2_Dataset/B09_B09_003.ab1
- S2_Dataset/B09_B09_003.seq
- S2_Dataset/B10_B10_004.ab1
- S2_Dataset/B10_B10_004.seq
- S2_Dataset/B11_B11_003.ab1
- S2_Dataset/B11_B11_003.seq
- S2_Dataset/B12_B12_004.ab1
- S2_Dataset/B12_B12_004.seq
- S2_Dataset/C01_C01_005.ab1
- S2_Dataset/C01_C01_005.seq
- S2_Dataset/C01_C01_005rbh.ab1
- S2_Dataset/C02_C02_006.ab1
- S2_Dataset/C02_C02_006.seq
- S2_Dataset/C03_C03_005.ab1
- S2_Dataset/C03_C03_005.seq
- S2_Dataset/C04_C04_006.ab1
- S2_Dataset/C04_C04_006.seq
- S2_Dataset/C05_C05_005.ab1
- S2_Dataset/C05_C05_005.seq
- S2_Dataset/C06_C06_006.ab1
- S2_Dataset/C06_C06_006.seq
- S2_Dataset/C07_C07_005.ab1
- S2_Dataset/C07_C07_005.seq
- S2_Dataset/C08_C08_006.ab1
- S2_Dataset/C08_C08_006.seq
- S2_Dataset/C09_C09_005.ab1
- S2_Dataset/C09_C09_005.seq
- S2_Dataset/C10_C10_006.ab1
- S2_Dataset/C10_C10_006.seq
- S2_Dataset/C11_C11_005.ab1
- S2_Dataset/C11_C11_005.seq
- S2_Dataset/C12_C12_006.ab1
- S2_Dataset/C12_C12_006.seq
- S2_Dataset/D01_D01_007.ab1
- S2_Dataset/D01_D01_007.seq
- S2_Dataset/D02_D02_008.ab1
- S2_Dataset/D02_D02_008.seq
- S2_Dataset/D02_D02_008rbh.ab1
- S2_Dataset/D03_D03_007.ab1
- S2_Dataset/D03_D03_007.seq
- S2_Dataset/D03_D03_007rbh.ab1
- S2_Dataset/D04_D04_008.ab1
- S2_Dataset/D04_D04_008.seq
- S2_Dataset/D05_D05_007.ab1
- S2_Dataset/D05_D05_007.seq
- S2_Dataset/D05_D05_007rbh.ab1
- S2_Dataset/D06_D06_008.ab1
- S2_Dataset/D06_D06_008.seq
- S2_Dataset/D07_D07_007.ab1
- S2_Dataset/D07_D07_007.seq
- S2_Dataset/D08_D08_008.ab1
- S2_Dataset/D08_D08_008.seq
- S2_Dataset/D09_D09_007.ab1
- S2_Dataset/D09_D09_007.seq
- S2_Dataset/D10_D10_008.ab1
- S2_Dataset/D10_D10_008.seq
- S2_Dataset/D11_D11_007.ab1
- S2_Dataset/D11_D11_007.seq
- S2_Dataset/D12_D12_008.ab1
- S2_Dataset/D12_D12_008.seq
- S2_Dataset/E01_E01_009.ab1
- S2_Dataset/E01_E01_009.seq
- S2_Dataset/E02_E02_010.ab1
- S2_Dataset/E02_E02_010.seq
- S2_Dataset/E03_E03_009.ab1
- S2_Dataset/E03_E03_009.seq
- S2_Dataset/E03_E03_009rbh.ab1
- S2_Dataset/E04_E04_010.ab1
- S2_Dataset/E04_E04_010.seq
- S2_Dataset/E05_E05_009.ab1
- S2_Dataset/E05_E05_009.seq
- S2_Dataset/E06_E06_010.ab1
- S2_Dataset/E06_E06_010.seq
- S2_Dataset/E06_E06_010rbh.ab1
- S2_Dataset/E07_E07_009.ab1
- S2_Dataset/E07_E07_009.seq
- S2_Dataset/E08_E08_010.ab1
- S2_Dataset/E08_E08_010.seq
- S2_Dataset/E09_E09_009.ab1
- S2_Dataset/E09_E09_009.seq
- S2_Dataset/E10_E10_010.ab1
- S2_Dataset/E10_E10_010.seq
- S2_Dataset/E11_E11_009.ab1
- S2_Dataset/E11_E11_009.seq
- S2_Dataset/F01_F01_011.ab1
- S2_Dataset/F01_F01_011.seq
- S2_Dataset/F01_F01_011rbh.ab1
- S2_Dataset/F02_F02_012.ab1
- S2_Dataset/F02_F02_012.seq
- S2_Dataset/F03_F03_011.ab1
- S2_Dataset/F03_F03_011.seq
- S2_Dataset/F04_F04_012.ab1
- S2_Dataset/F04_F04_012.seq
- S2_Dataset/F04_F04_012rbh.ab1
- S2_Dataset/F05_F05_011.ab1
- S2_Dataset/F05_F05_011.seq
- S2_Dataset/F06_F06_012.ab1
- S2_Dataset/F06_F06_012.seq
- S2_Dataset/F07_F07_011.ab1
- S2_Dataset/F07_F07_011.seq
- S2_Dataset/F08_F08_012.ab1
- S2_Dataset/F08_F08_012.seq
- S2_Dataset/F08_F08_012rbh.ab1
- S2_Dataset/F09_F09_011.ab1
- S2_Dataset/F09_F09_011.seq
- S2_Dataset/F10_F10_012.ab1
- S2_Dataset/F10_F10_012.seq
- S2_Dataset/F11_F11_011.ab1
- S2_Dataset/F11_F11_011.seq
- S2_Dataset/G01_G01_013.ab1
- S2_Dataset/G01_G01_013.seq
- S2_Dataset/G02_G02_014.ab1
- S2_Dataset/G02_G02_014.seq
- S2_Dataset/G03_G03_013.ab1
- S2_Dataset/G03_G03_013.seq
- S2_Dataset/G04_G04_014.ab1
- S2_Dataset/G04_G04_014.seq
- S2_Dataset/G05_G05_013.ab1
- S2_Dataset/G05_G05_013.seq
- S2_Dataset/G05_G05_013rbh.ab1
- S2_Dataset/G06_G06_014.ab1
- S2_Dataset/G06_G06_014.seq
- S2_Dataset/G06_G06_014rbh.ab1
- S2_Dataset/G07_G07_013.ab1
- S2_Dataset/G07_G07_013.seq
- S2_Dataset/G08_G08_014.ab1
- S2_Dataset/G08_G08_014.seq
- S2_Dataset/G09_G09_013.ab1
- S2_Dataset/G09_G09_013.seq
- S2_Dataset/G10_G10_014.ab1
- S2_Dataset/G10_G10_014.seq
- S2_Dataset/G11_G11_013.ab1
- S2_Dataset/G11_G11_013.seq
- S2_Dataset/H01_H01_015.ab1
- S2_Dataset/H01_H01_015.seq
- S2_Dataset/H02_H02_016.ab1
- S2_Dataset/H02_H02_016.seq
- S2_Dataset/H03_H03_015.ab1
- S2_Dataset/H03_H03_015.seq
- S2_Dataset/H04_H04_016.ab1
- S2_Dataset/H04_H04_016.seq
- S2_Dataset/H05_H05_015.ab1
- S2_Dataset/H05_H05_015.seq
- S2_Dataset/H06_H06_016.ab1
- S2_Dataset/H06_H06_016.seq
- S2_Dataset/H07_H07_015.ab1
- S2_Dataset/H07_H07_015.seq
- S2_Dataset/H07_H07_015rbh.ab1
- S2_Dataset/H08_H08_016.ab1
- S2_Dataset/H08_H08_016.seq
- S2_Dataset/H09_H09_015.ab1
- S2_Dataset/H09_H09_015.seq
- S2_Dataset/H09_H09_015rbh.ab1
- S2_Dataset/H10_H10_016.ab1
- S2_Dataset/H10_H10_016.seq
- S2_Dataset/H11_H11_015.ab1
- S2_Dataset/H11_H11_015.seq
- S2_Dataset/H11_H11_015rbh.ab1
