# Supplementary material for: Simvastatin Sodium Salt and Fluvastatin Interact with Human Gap Junction Gamma-3 Protein
Source: PLoS One. 2016 Feb 10;11(2):e0148266. doi: 10.1371/journal.pone.0148266 (PMC4749215; doi:10.1371/journal.pone.0148266)
Supplement: S2 Dataset — (ZIP) [file pone.0148266.s003.zip › S2_Dataset/A09_A09_001.seq]

NNNNNNNNNNNNNNNNNNNNNNNNNNNNNNNNNNNNTNCNNNNNNNNNNNNNTTNNGGGNTTNAATGGNNCNNNNCNNNT
TNNNNCNNNCNNNNNNCCTGGGGNTTNNNNNNNTNNGNNNNNTNTCNGNNNTNNTCTTNNNCTNNNNNNNNNNNNNANNN
NNNTNATTNTNNNNNNNTCTGCNTNNTNNANTCTTCNNNNTNCNNNNCNANAACTCNNANNNNNNNNNNNNGNANGTNNN
NNNNAAGAANNTNAACACCNNNNNNCTCCCCNAAGATCCCNCNNNNNNNNNTCNTAATGTNCTTGNTACTCCCNNCCCAT
CNNGANCNATNNNNNNNNGNCNANGGTGTGGCCCACTNNGGTNNTCTGTGNNNNNNCTGTGGATGCTATCATGNNANANA
NANNNNGAANACTGGCNNNNCCCTNANGCAAACTGGNNAGGGGTGCTGTGGGTGNCNTAGACACGANCNNNNNGNNNNTG
GNGTTCCTGGNANNNGACNNNNANATNAAGANCCAACTCNNNNNGNNNCNNNNNTGNNNNNGNNNCNNNCNNNNANNNNN
TTTGCGGCCGNNNNNANNNAN
