# Supplementary material for: Simvastatin Sodium Salt and Fluvastatin Interact with Human Gap Junction Gamma-3 Protein
Source: PLoS One. 2016 Feb 10;11(2):e0148266. doi: 10.1371/journal.pone.0148266 (PMC4749215; doi:10.1371/journal.pone.0148266)
Supplement: S3 Dataset — Accessed from Human Protein Atlas using keyword GJC3, July 2015 and saved as.xlsx spreadsheet. (XLSX) [file pone.0148266.s004.xlsx]

## Sheet: Sheet1
Liver
	Bile duct cells	not detected (ND)
	Hepatocytes	low
Gallbladder
	Gallbladder cells	High
Pancreas
	Exocrine glandular cells	High
	Islets of Langerhans	High
Oral Mucosa
	Squamous epithelial cells	Medium
Salivary gland
	Glandular cells	High
Esophagus
	Squamous epithelial cells	High
Stomach
	Glandular cells	High
Duodenum
	Glandular cells	High
Small intestine
	Glandular cells	High
Appendix
	Glandular cells	Medium
	Lymphoid tissue	ND
Colon
	Endothelial cells	Medium
	Glandular cells	High
	Peripheral nerve/ganglion	Medium
Rectum
	Glandular cells	High
Kidney
	Cells in glomeruli	Medium
	Cells in tubules	Medium
Urinary bladder
	Urothelial cells	Medium
Testis
	Cells in seminiferous ducts	Medium
	Leydig cells	Medium
Epididymis
	Glandular cells	Medium
Prostate
	Glandular cells	Medium
Seminal vesicle
	Glandular cells	Medium
Breast
	Adipocytes	ND
	Glandular cells	High
	Myoepithelial cells	ND
Vagina
	Squamous epithelial	High
Cervix, uterine
	Glandular cells	High
	Squamous epithelial	Medium
Endometrium
	Cells in endometrial stroma	Low/ND
	Glandular cells	Medium/Low
Fallopian tube
	Glandular cells	Medium
Ovary
	Follicle cells	Medium
	Ovarian stroma cells	ND
Placenta
	tryphoblastic cells	high
Skin
	Fibroblasts	ND
	Keratinocytes	Medium
	Langerhans	ND
	melanocytes	ND
	epidermal cells	High
Adipose
	Adipocytes	ND
Sketetal muscle
	myocytes	ND
Smooth muscle
	Smooth muscle cells	Low
Soft tissue
	Adipocytes	ND
	Fibroblasts	ND
	Peripheral nerve	Medium
Bone marrow
	Hematopoietic	High
Lymph node
	Geminal center cells	Medium
	Non-geminal center cells	Medium
Tonsil
	Geminal center cells	Medium
	Non-geminal center cells	High
	Squamous epithelial cells	Medium
Spleen
	Cells in red pulp	Medium
	cells in white pulp	ND
Cerebral cortex
	Endothelial cells	ND
	Glial cells	Low
	Neuronal cells	High
	Neruopil	Medium
Hippocampus
	Hlial cells	Low
	Neuronal cells	High
Lateral centricle
	Glial cells	ND
	Neuronal cells	Low
Cerebellum
	Cells in granular layer	Medium
	Cells in molecular layer	Medium
	Purkinje celss	High
Thyroid gland
	Glandular cells	High
Parathyroid gland
	Glandular cells	Medium
Adrenal gland
	Glandular cells	High
Nasopharynx
	Respiratory epithelial cells	High
Bronchus
	Respiratory epithelial cells	Medium
Lung
	Macrophages	Medium
	Pneumocytes	Low
Heart Muscle
	Myocytes	Medium
