# Supplementary material for: Simvastatin Sodium Salt and Fluvastatin Interact with Human Gap Junction Gamma-3 Protein
Source: PLoS One. 2016 Feb 10;11(2):e0148266. doi: 10.1371/journal.pone.0148266 (PMC4749215; doi:10.1371/journal.pone.0148266)
Supplement: S4 Dataset — http://www.proteinatlas.org/search/connexin with CNST, CAV3, CXADR data removed; exported as TAB data. Saved as.xslx file at http://figshare.com/articles/connexin_annotated_HTA_2015_xlsx/1422052 (XSLX) [file pone.0148266.s005.xslx]

## Sheet: connexin.tab-2.tsv
Gene	Gene synonym	Ensembl	Gene description	Chromosome	Position	Protein class	Evidence summary	HPA evidence	Antibody	Reliability (IH)	RNA tissue category	RNA TS	RNA TS FPKM	FPKM max in non-specific
GJB6	CX30, DFNA3, ED2, EDH, HED	ENSG00000121742	Gap junction protein, beta 6, 30kDa	13	20796110-20806534	Disease related genes, Predicted membrane proteins, Protein evidence (Kim et al 2014)	Evidence at protein level	Evidence at protein level	HPA014846	Uncertain	Tissue enhanced	0	esophagus: 128.9	bone marrow: 38.1
GJA1	CX43, GJAL, ODD, ODDD, ODOD, SDTY3	ENSG00000152661	Gap junction protein, alpha 1, 43kDa	6	121756838-121770873	Cancer-related genes, Disease related genes, Predicted membrane proteins, Protein evidence (Ezkurdia et al 2014), Protein evidence (Kim et al 2014)	Evidence at protein level	Evidence at protein level	CAB010753, HPA035097	Supportive	Mixed			skin: 295.7
GJA5	CX40	ENSG00000143140	Gap junction protein, alpha 5, 40kDa	1	147228332-147245484	Disease related genes, Predicted membrane proteins, Protein evidence (Kim et al 2014)	Evidence at protein level	Evidence at protein level	CAB013080	Supportive	Tissue enhanced	0	placenta: 76.6	lung: 29.9
GJA10	CX62	ENSG00000135355	Gap junction protein, alpha 10, 62kDa	6	90604188-90605839	Predicted membrane proteins, Protein evidence (Kim et al 2014)	Evidence at protein level	Evidence at protein level	HPA021145	Uncertain	Not detected			testis: 0.2
GJA9	CX58, CX59, GJA10	ENSG00000131233	Gap junction protein, alpha 9, 59kDa	1	39330175-39347289	Predicted membrane proteins	Evidence at transcript level	Evidence at transcript level	HPA067850	Uncertain	Tissue enhanced	0	testis: 1.6	rectum: 0.7
GJB7	bA136M9.1, CX25	ENSG00000164411	Gap junction protein, beta 7, 25kDa	6	87992696-88038996	Predicted membrane proteins	Evidence at transcript level	Evidence at transcript level			Tissue enhanced	0	fallopian tube: 5.8;placenta: 2.9	lung: 0.9
GJD2	CX36, GJA9	ENSG00000159248	Gap junction protein, delta 2, 36kDa	15	35043233-35047166	Predicted membrane proteins, Protein evidence (Kim et al 2014)	Evidence at protein level	Evidence at transcript level	HPA014355	Uncertain	Tissue enhanced	0	adrenal gland: 6.1;pancreas: 1.7	cerebral cortex: 1.2
GJD3	Cx30.2, CX31.9, GJA11, GJC1	ENSG00000183153	Gap junction protein, delta 3, 31.9kDa	17	38517235-38520067	Predicted membrane proteins	Evidence at protein level	Evidence at transcript level	HPA043159	Uncertain	Not detected			spleen: 0.7
GJD4	CX40.1, FLJ90023	ENSG00000177291	Gap junction protein, delta 4, 40.1kDa	10	35894338-35897863	Predicted membrane proteins	Evidence at protein level	Evidence at protein level	HPA038266	Uncertain	Not detected			cerebral cortex: 0.3
GJA3	CX46, CZP3	ENSG00000121743	Gap junction protein, alpha 3, 46kDa	13	20712394-20735188	Disease related genes, Potential drug targets, Predicted membrane proteins, Transporters	Evidence at protein level	Evidence at transcript level			Tissue enhanced	0	heart muscle: 6.0;placenta: 2.6	testis: 1.5
GJA4	CX37	ENSG00000187513	Gap junction protein, alpha 4, 37kDa	1	35258599-35261348	Predicted membrane proteins, Transporters	Evidence at protein level	Evidence at transcript level	CAB013247	Uncertain	Mixed			placenta: 42.7
GJA8	CAE, CAE1, CX50, CZP1	ENSG00000121634	Gap junction protein, alpha 8, 50kDa	1	147374946-147381393	Disease related genes, Potential drug targets, Predicted membrane proteins, Transporters	Evidence at protein level	Evidence at transcript level			Tissue enriched	43	testis: 5.4	kidney: 0.1
GJB3	CX31, DFNA2, EKV	ENSG00000188910	Gap junction protein, beta 3, 31kDa	1	35246790-35251970	Disease related genes, Predicted membrane proteins	Evidence at protein level	Evidence at transcript level			Tissue enhanced	0	esophagus: 28.7;skin: 52.3	tonsil: 14.0
GJB4	CX30.3	ENSG00000189433	Gap junction protein, beta 4, 30.3kDa	1	35225342-35229325	Disease related genes, Predicted membrane proteins	Evidence at protein level	Evidence at transcript level			Tissue enriched	7	skin: 18.5	urinary bladder: 2.7
GJB5	CX31.1	ENSG00000189280	Gap junction protein, beta 5, 31.1kDa	1	35220648-35224113	Cancer-related genes, Predicted membrane proteins	Evidence at protein level	Evidence at protein level	HPA038146	Uncertain	Group enriched	6	esophagus: 45.7;skin: 51.8;tonsil: 12.7	urinary bladder: 6.5
GJC1	CX45, GJA7	ENSG00000182963	Gap junction protein, gamma 1, 45kDa	17	42875816-42908184	Predicted membrane proteins, Protein evidence (Ezkurdia et al 2014)	Evidence at protein level	Evidence at transcript level			Tissue enhanced	0	smooth muscle: 31.3	endometrium: 26.9
GJC3	CX30.2, GJE1	ENSG00000176402	Gap junction protein, gamma 3, 30.2kDa	7	99520892-99527243	Predicted membrane proteins, Protein evidence (Kim et al 2014), Transporters	Evidence at protein level	Evidence at protein level	HPA015024	Uncertain	Tissue enhanced	0	pancreas: 3.2;prostate: 3.4	salivary gland: 2.0
GJB2	CX26, DFNA3, DFNB1, NSRD1	ENSG00000165474	Gap junction protein, beta 2, 26kDa	13	20761609-20767037	Disease related genes, Potential drug targets, Predicted membrane proteins, Protein evidence (Kim et al 2014), Transporters	Evidence at protein level	Evidence at transcript level	CAB013093	Uncertain	Tissue enriched	6	esophagus: 563.5	tonsil: 87.2
GJC2	CX46.6, CX47, GJA12, SPG44	ENSG00000198835	Gap junction protein, gamma 2, 47kDa	1	228337553-228347527	Disease related genes, Predicted membrane proteins, Protein evidence (Kim et al 2014)	Evidence at protein level	Evidence at transcript level			Tissue enhanced	0	cerebral cortex: 5.3	fallopian tube: 2.4
