# Supplementary material for: Simvastatin Sodium Salt and Fluvastatin Interact with Human Gap Junction Gamma-3 Protein
Source: PLoS One. 2016 Feb 10;11(2):e0148266. doi: 10.1371/journal.pone.0148266 (PMC4749215; doi:10.1371/journal.pone.0148266)
Supplement: S5 Dataset — (TXT) [file pone.0148266.s006.txt]

Build151201-1305.1
rs73405465	[Homo sapiens]	TTCTCGGCGACATGCAAAGGAGCTGG	A/G	CATCTGGAACCCATACAGGTGGTAC
rs118082856	[Homo sapiens]	GTCCAACTGGTCTTTGTTTTTCCTGG	A/G	CTAAGCTTCTTCCTGGAACTTTTTA
rs121908693	[Homo sapiens]	TCTGTCCCGCCCCTCTGAGAAGACCA	A/C/T	TTTCCTAAAGACCATGTTTGGAGTC
rs138596912	[Homo sapiens]	CCCTGGGACATCTGTGTTGCCCTCCC	A/G	TCCCTGGATCAGGGTCTCCTCCTCC
rs143111450	[Homo sapiens]	CCCAGAGCAGCCTGAGGCTTCCAGCC	C/T	CTGGGACATCTGTGTTGCCCTCCCG
rs143497140	[Homo sapiens]	CAAAAAAGTAAACAAGAGACAGAAAC	A/C/T	GCTGACTCCAAACATGGTCTTTAGG
rs143828671	[Homo sapiens]	AAAAAAGTAAACAAGAGACAGAAACC	G/T	CTGACTCCAAACATGGTCTTTAGGA
rs187126645	[Homo sapiens]	CTCCTCCGCCAGCAGCCGCCGCAGGA	A/C	CCTGCCACACATCCTGTTTTGGAGC
rs191464858	[Homo sapiens]	TTTGGTTTCCACCACTGGGAGGCTAT	C/T	GGTTGCTTTCTTGTGTCTTCTGGTG
rs192406037	[Homo sapiens]	CAGCCGCCGCAGGAACCTGCCACACA	A/C/T	CCTGTTTTGGAGCAGAGGACAAGAG
rs200219896	[Homo sapiens]	AGCAGGCAGCCTTGCAGCCCGGCTG	A/C/G	TGGGTGTGACACACGAATTCACTCT
rs201016616	[Homo sapiens]	GCACGGGAAGCAAGAGGCGCCCCACG	C/G/T	GGGTGGAGCGCCGGCTCTCCTCCGC
rs201126232	[Homo sapiens]	ATCTCTGGGTCCAACTGGTCTTTGTT	C/T	TTCCTGGGCTAAGCTTCTTCCTGGA
rs368510598	[Homo sapiens]	TCCCGTCCCTGGATCAGGGTCTCCTC	C/G/T	TCCTTCCCCTTTCCTGATAATTCCC
rs372308437	[Homo sapiens]	ACGCAGCGGGGAGAGGGGGTGGAAGG	C/T	ATCGAAGCAGGCAGCCTTGCAGCCC
rs543854474	[Homo sapiens]	TTGAAATTGCTCTTTGGTTTCCACC	A/G	CTGGGAGGCTATCGGTTGCTTTCTT
rs553971791	[Homo sapiens]	TACAGAGTGAAACCCATATAGAGGG	C/T	GCTGGGTACAGCCACCAAGATGACC
rs566014937	[Homo sapiens]	ACAGCCACCAAGATGACCTGGAAGA	C/T	CCAGAAACGCAGCGGGGAGAGGGGG
rs567299111	[Homo sapiens]	TGGTACTGCAACCCCAGGGCTGCCC	C/G/T	CTCCAGGACAAGCCGAGCCCCCAGC
rs575400487	[Homo sapiens]	CACCCAGTGGCTTTCAGCAGAAGCA	G/T	TCACAACAGGGGAGAGAGGCCGAGA
