# Supplementary material for: Simvastatin Sodium Salt and Fluvastatin Interact with Human Gap Junction Gamma-3 Protein
Source: PLoS One. 2016 Feb 10;11(2):e0148266. doi: 10.1371/journal.pone.0148266 (PMC4749215; doi:10.1371/journal.pone.0148266)
Supplement: S6 Dataset — (TXT) [file pone.0148266.s007.txt]

Build151201-1305.1
rs10664123	[Homo sapiens]	ATAAATGATGGATTTTTTTTTTTTTT	-/TT	GAGACAGGGTCTCACTTTGTCACCC
rs34748640	[Homo sapiens]	AACAGTGGTCATAAGAGCCAAAAAAT	-/G	GGAAACAACCCAAATGTCCTGAAAC
rs34946701	[Homo sapiens]	TACAATTGTTCCAGTTGTTCTATTTC	-/T	TTTTTTTTTTTTTTTTTTTTGAGAC
rs35566489	[Homo sapiens]	TTGTTTATTTTACTGCTCAGATTATT	-/C	CCTGTGTTGGCCATTGGGAACTTTT
rs35664746	[Homo sapiens]	ATGTTTAGTCCAGGTAGGAATCAAAG	-/A	AAATAGTAAAATAGTGATGAAATAC
rs56677764	[Homo sapiens]	TGATTACCAAGGATGGGAAGGGTAGT	-/AGG	GGGAAAGTGGAGATGGTTAATGGGT
rs71108463	[Homo sapiens]	GAGATGCAGCAATTCAAAGGAAAAGC	-/AAAT	AAATAAATAAATAAATAAATAAATA
rs71276829	[Homo sapiens]	TCTGTTGGACAGTGTTGTTCTATCCC	-/T	TTTTTTTTTTTAACAGAACGCTGCC
rs111852447	[Homo sapiens]	CTAAGAAAAGAGGGCAGCGTTCTGTT	-/A	AAAAAAAAAAAGGGATAGAACAACA
rs113752017	[Homo sapiens]	GTGTAGCAGGAAGAAAAAAAAAATTT	-/T	CCTAGCTATTGCCAAAGCATCCCTT
rs113963227	[Homo sapiens]	ACTTGAACCCAAATGGGTTAATTACC	-/C	TTTAAAACATAAATATCAACATCCT
rs143155780	[Homo sapiens]	GGGGATAATTTGGGATTCAGAAAGAG	-/A	AAAAAAAATAGATAACTGCCTTTGT
rs150451003	[Homo sapiens]	GTGTAGATTTTAAGAGTAGCTTAACC	-/TTTA/TTTATTTA/TTTATTTATTTA	TTTATTTATTTATTTATTTATTTAT
rs200074138	[Homo sapiens]	CAACATGGCAAAACCCTGTCTCTAC	-/A	AAAAAATACAAAAATTAGCTGGGTG
rs201550916	[Homo sapiens]	CTCGAGAACCCAGAGCAGCCCCCCT	-/ACC	ACCACCACCACCACCACGAGGCCCT
rs367941114	[Homo sapiens]	GCCCCCCTACCACCACCACCACCAC	-/CAC	GAGGCCCTGAGCCAGCTCAGTGGCT
rs368146409	[Homo sapiens]	CCAGCATATTGTTACAATTGTTCCA	-/ATTGTTCCA	GTTGTTCTATTTCTTTTTTTTTTTT
rs371005608	[Homo sapiens]	CCTGTGGGGTCCCACACTTCCCTGG	-/C	CCCAGCCTCCTGCCACCACCTACTT
rs374758984	[Homo sapiens]	ATCCAAGGATCACTGAAGGCAAGCT	-/TTTTTATTCCTCT	CCAAGTATCTGACTGATTAAATACC
rs374774344	[Homo sapiens]	AACAGAGGTCCAAAAATATTAAATG	-/G	AAAATTCCAGAAATACAAAATTAAT
rs386410811	[Homo sapiens]	TTTAAGAGTAGCTTAACCTTTATTTA	-/ATTT	TTTATTTATTTATTTATTTATTTAT
rs386410812	[Homo sapiens]	AATAAATGATGGATTTTTTTTTTTTT	-/TT	TGAGACAGGGTCTCACTTTGTCACC
rs531994751	[Homo sapiens]	TGGCTACAGTGGATGAGGGATTCTT	-/A	ATGAAGCACTTGTGTAGCAGGAAGA
rs544473016	[Homo sapiens]	GGGTGACAGAGTGAGACTCCATCCC	-/A	AAAAAAAAAAAAAAAAGTGGTACAC
rs545011738	[Homo sapiens]	GATTTTAAGAGTAGCTTAACCTTTA	-/TTTA/TTTATTTA/TTTATTTATTTA	TTTATTTATTTATTTATTTATTTAT
rs549207733	[Homo sapiens]	TATTCAGTGCTTAATAAATGATGGA	-/TT/TTT	TTTTTTTTTTTTTTGAGACAGGGTC
rs560419398	[Homo sapiens]	TGTGTAAAGTGATCATATCACACTA	-/T	TTTTTTTTTTTTTGAGATGGAATCT
rs566758129	[Homo sapiens]	TGTAGATTTTAAGAGTAGCTTAACC	-/TTTA	TTTATTTATTTATTTATTTATTTAT
rs573315628	[Homo sapiens]	CAACAGAGGTCCAAAAATATTAAAT	-/G	GAAAATTCCAGAAATACAAAATTAA
rs747288972	[Homo sapiens]	AGGAAGATTTGTGCTTCCAGGTCCT	-/C	CACCATCTCCCCAAACCCAGAAGCA
rs748523863	[Homo sapiens]	ATCAGTGACAGGAAGAGAGCGTGTC	-/CTT	CTCACCTGCTTCTTGAAATTGCTCT
rs750082424	[Homo sapiens]	AAACCCATATAGAGGGCGCTGGGTA	-/CAGCCACCAAGATGACC	CAGCCACCAAGATGACCTGGAAGAC
rs751636254	[Homo sapiens]	GTGGGGTCCCACACTTCCCTGGCCC	-/A	AGCCTCCTGCCACCACCTACTTCTT
rs753313378	[Homo sapiens]	AGCAAGAGGCGCCCCACGGGGGTGG	-/A	GCGCCGGCTCTCCTCCGCCAGCAGC
rs754341742	[Homo sapiens]	GTTCATCTCCAACTCAGGCATCTCT	-/G	GGTCCAACTGGTCTTTGTTTTTCCT
rs755452214	[Homo sapiens]	AGAGGCGCCCCACGGGGGTGGAGCG	-/CCGGCTCTCCTCC	GCCAGCAGCCGCCGCAGGAACCTGC
rs755472770	[Homo sapiens]	AGATGTAACAGTTACAAGTGTGTAA	-/C	TTTTTCACAGTGCGTACCCAAAACC
rs760448288	[Homo sapiens]	CTGGGTGTGACACACGAATTCACTC	-/T	GCTCATCACCATAGACTCCAGGCCC
rs761697448	[Homo sapiens]	AGGCTTCCAGCCCCTGGGACATCTG	-/TGT	TGCCCTCCCGTCCCTGGATCAGGGT
rs761855861	[Homo sapiens]	ATGCAGAATCTCGGGCCGTATCCCA	-/G	GCCTCCTAAGTCATATCTGAATTTC
rs762906723	[Homo sapiens]	AGGGGCGGGACAGATTGCAGGTTAT	-/A	ACTACCAAGGCAAGGTTCTCGGCGA
rs764016525	[Homo sapiens]	TACACAAGAGGTGCCATCTAAGAGG	-/A	ACAAGCCCTTGCCAGACACTGAATC
rs765875142	[Homo sapiens]	ACACGAATTCACTCTGCTCATCACC	-/AT	ATAGACTCCAGGCCCACTGGCAGCC
rs767478726	[Homo sapiens]	CAGTGCCAGATCACGTGATACAGAG	-/T	GAAACCCATATAGAGGGCGCTGGGT
rs767630240	[Homo sapiens]	GAGAACCCAGAGCAGCCCCCCTACC	-/ACCACC	ACCACCACCACCACCACGAGGCCCT
rs768493733	[Homo sapiens]	GGGACAGATTGCAGGTTATACTACC	-/A	AAGGCAAGGTTCTCGGCGACATGCA
rs770342791	[Homo sapiens]	TAAAGAGCTCTTACAATGCAACAAC	-/A	AAAATACAAAAAACTCTATTTATAA
rs770893750	[Homo sapiens]	AGTTTGAGAGTAACATGAGGGGGTA	-/G	GGTTTTTTTAAGTTGATGAAAATGT
rs771020964	[Homo sapiens]	CCAAACATGGTCTTTAGGAAAATGG	-/TCT	TCTTCTCAGAGGGGCGGGACAGATT
rs772211444	[Homo sapiens]	TCTCACCTGCTTCTTGAAATTGCTC	-/T	TTGGTTTCCACCACTGGGAGGCTAT
Build151201-1305.1
rs774131696	[Homo sapiens]	CCCATACAGGTGGTACTGCAACCCC	-/AGG	AGGGCTGCCCCCTCCAGGACAAGCC
rs774440133	[Homo sapiens]	GTTTTGAACAAGGAATTGGACAAAA	-/C	TCCTAGCAAAGCAAAGAAAGGATGA
rs775700760	[Homo sapiens]	GAACGTAAGAGAGTAGACTGGGATG	-/T	TTTTGTTAATTTTCCTTTGAAAGGT
rs776612346	[Homo sapiens]	TGGTCTTTAGGAAAATGGTCTTCTC	-/AG	AGGGGCGGGACAGATTGCAGGTTAT
rs777963460	[Homo sapiens]	TCTTTGGTTTCCACCACTGGGAGGC	-/T	ATCGGTTGCTTTCTTGTGTCTTCTG
rs779284399	[Homo sapiens]	CAGGACACAAACATCAGTGACAGGA	-/AG	AGAGCGTGTCCTTCTCACCTGCTTC
rs779289574	[Homo sapiens]	GCCCCACGGGGGTGGAGCGCCGGCT	-/CTC	CTCCGCCAGCAGCCGCCGCAGGAAC
rs779880162	[Homo sapiens]	TATGGCTGTGAATTAGGCAATAGTT	-/TC	TTAGGTAATACACAAAAATCATAAG
rs796637854	[Homo sapiens]	TTGTGTAGCAGGAAGAAAAAAAAAA	-/T	TTTCCTAGCTATTGCCAAAGCATCC
rs10687084	[Homo sapiens]	This RS has been withdrawn from dbSNP.
rs67781955	[Homo sapiens]	This RS has been withdrawn from dbSNP.
rs71515290	[Homo sapiens]	This RS has been withdrawn from dbSNP.
rs72022876	[Homo sapiens]	This RS has been withdrawn from dbSNP.
rs145817719	[Homo sapiens]	This RS has been withdrawn from dbSNP.
rs369547352	[Homo sapiens]	This RS has been withdrawn from dbSNP.
rs398005572	[Homo sapiens]	This RS has been withdrawn from dbSNP.
