# Supplementary material for: Simvastatin Sodium Salt and Fluvastatin Interact with Human Gap Junction Gamma-3 Protein
Source: PLoS One. 2016 Feb 10;11(2):e0148266. doi: 10.1371/journal.pone.0148266 (PMC4749215; doi:10.1371/journal.pone.0148266)
Supplement: S8 Dataset — (XLSX) [file pone.0148266.s009.xlsx]

## Sheet: Inhibitors
GAP JUNCTION BLOCKERS
	Group	Coumpound	Smile	Reference	Notes
	glycyrrhetinic acid & derivatives	18a/18b -glycyrrhetinic acid	C[C@]12CC[C@](C[C@H]1C3=CC(=O)[C@@H]4[C@]5(CC[C@@H](C([C@@H]5CC[C@]4([C@@]3(CC2)C)C)(C)C)O)C)(C)C(=O)O
	glycyrrhetinic acid & derivatives	carbenoxolone	C[C@]12CC[C@](C[C@H]1C3=CC(=O)[C@@H]4[C@]5(CC[C@@H](C([C@@H]5CC[C@]4([C@@]3(CC2)C)C)(C)C)OC(=O)CCC(=O)O)C)(C)C(=O)O
	glycyrrhetinic acid & derivatives	cicloxolone	C[C@]12CC[C@](C[C@@H]1C3=CC(=O)[C@@H]4[C@]5(CC[C@@H](C(C5CC[C@]4([C@@]3(CC2)C)C)(C)C)OC(=O)[C@H]6CCCC[C@H]6C(=O)O)C)(C)C(=O)O
	glycyrrhetinic acid & derivatives	3b-O-hemimaleate
	glycyrrhetinic acid & derivatives	3b-O-hemi-cis 1,2 cyclohex-4-ene dicarboxylate
	long-chain alchohols	heptanol	CCCCCCCO		most likely perturb the protein-lipid interface (no NT binding?).
	long-chain alchohols	octanol	CCCCCCCCO		most likely perturb the protein-lipid interface (no NT binding?).
	volatile anesthetics	halothane	C(C(F)(F)F)(Cl)Br
	volatile anesthetics	ethrane/enflurane	C(C(OC(F)F)(F)F)(F)Cl
	Fatty acids	arachidonic acid	CCCCC/C=C\C/C=C\C/C=C\C/C=C\CCCC(=O)O
	Fatty acids	oleic acid	CCCCCCCC/C=C\CCCCCCCC(=O)O
	Fatty acid amides	oleamide	CCCCCCCC/C=C\CCCCCCCC(=O)N
	Fatty acid amides	anandamide	CCCCC/C=C\C/C=C\C/C=C\C/C=C\CCCC(=O)NCCO
	fenamates	flufenamic acid	C1=CC=C(C(=C1)C(=O)O)NC2=CC=CC(=C2)C(F)(F)F
	fenamates	niflumic acid	C1=CC(=CC(=C1)NC2=C(C=CC=N2)C(=O)O)C(F)(F)F
	fenamates	meclofenamic acid	CC1=C(C(=C(C=C1)Cl)NC2=CC=CC=C2C(=O)O)Cl
	trivalent ions	gadolinium (Gd3+)	[Gd]		block hemichannels with blocking gap junctions or Panx1 channels
	trivalent ions	lanthanum (La3+)	[La]		block hemichannels with blocking gap junctions or Panx1 channels
	triarylmethanes	quinine	COC1=CC2=C(C=CN=C2C=C1)[C@H]([C@@H]3C[C@@H]4CCN3C[C@@H]4C=C)O		antimalarial drug
	triarylmethanes	mefloquine	C1CCNC(C1)C(C2=CC(=NC3=C2C=CC=C3C(F)(F)F)C(F)(F)F)O		antimalarial drug - most potent connexin inhibitor to date (although still not specific).
	quinine derivative	N-benzylquinium	COC1=CC2=C(C=CN=C2C=C1)C(C3CC4CC[N+]3(CC4C=C)C5=CC=CC=C5)O		does not inihibit GJ but reversibly reduces hemichannel currents - evidence for direct binding in the cytoplasmic end of the NT domain!
	2- aminophenoxyborate & derivatives	2- aminophenoxyborate
	cyclodextrins	αCD	C([C@@H]1[C@@H]2[C@@H]([C@H]([C@H](O1)O[C@@H]3[C@H](O[C@@H]([C@@H]([C@H]3O)O)O[C@@H]4[C@H](O[C@@H]([C@@H]([C@H]4O)O)O[C@@H]5[C@H](O[C@@H]([C@@H]([C@H]5O)O)O[C@@H]6[C@H](O[C@@H]([C@@H]([C@H]6O)O)O[C@@H]7[C@H](O[C@H](O2)[C@@H]([C@H]7O)O)CO)CO)CO)CO)CO)O)O)O
	cyclodextrins	βCD	C([C@@H]1[C@@H]2[C@@H]([C@H]([C@H](O1)O[C@@H]3[C@H](O[C@@H]([C@@H]([C@H]3O)O)O[C@@H]4[C@H](O[C@@H]([C@@H]([C@H]4O)O)O[C@@H]5[C@H](O[C@@H]([C@@H]([C@H]5O)O)O[C@@H]6[C@H](O[C@@H]([C@@H]([C@H]6O)O)O[C@@H]7[C@H](O[C@@H]([C@@H]([C@H]7O)O)O[C@@H]8[C@H](O[C@H](O2)[C@@H]([C@H]8O)O)CO)CO)CO)CO)CO)CO)O)O)O
	cyclodextrins	γCD	C(C1C2C(C(C(O1)OC3C(OC(C(C3O)O)OC4C(OC(C(C4O)O)OC5C(OC(C(C5O)O)OC6C(OC(C(C6O)O)OC7C(OC(C(C7O)O)OC8C(OC(C(C8O)O)OC9C(OC(O2)C(C9O)O)CO)CO)CO)CO)CO)CO)CO)O)O)O
	platinum anti-cancer drug	cisplatin	N.N.Cl[Pt+2]Cl
	polyamines	spermine	C(CCNCCCN)CNCCCN		evidence of direct binding
	aminosulfonates	taurine	C(CS(=O)(=O)O)N		evidence of interaction in C term of Cx26
	tetraalkyammonium ions	tetrabutylammonium	CCCC[N+](CCCC)(CCCC)CCCC
	tetraalkyammonium ions	tetrapentylammonium	CCCCC[N+](CCCCC)(CCCCC)CCCCC
	tetraalkyammonium ions	tetrahexylammonium	CCCCCC[N+](CCCCCC)(CCCCCC)CCCCCC
	mimetic peptides	GAP26/GAP27			bind extracellular loop regions - inhibit some gap channels also
	mimetic peptides	L2/GAP19			intracellular loop - more specific if you target intracellular region
	mimetic peptides	CT9/CT10			last 9/10 aa on C-term loop - stimulate opening
		highlighted inhbitors searched in ChEMBL July 2015

## Sheet: shared protein targets
flufenamic acid	15-hydroxyprostaglandin dehydrogenase [NAD+]
arachidonic acid	15-hydroxyprostaglandin dehydrogenase [NAD+]
niflumic acid	78 kDa glucose-regulated protein
flufenamic acid	78 kDa glucose-regulated protein
arachidonic acid	78 kDa glucose-regulated protein
meclofenamic acid	Acetylcholinesterase
niflumic acid	Acetylcholinesterase
oleamide	Acyl coenzyme A:cholesterol acyltransferase 1
oleic acid	Acyl coenzyme A:cholesterol acyltransferase 1
meclofenamic acid	Adenosine A1 receptor
niflumic acid	Adenosine A1 receptor
meclofenamic acid	Adenosine A2a receptor
niflumic acid	Adenosine A2a receptor
meclofenamic acid	Adenosine A3 receptor
niflumic acid	Adenosine A3 receptor
niflumic acid	Aldehyde dehydrogenase 1A1
flufenamic acid	Aldehyde dehydrogenase 1A1
anandamide	Aldehyde dehydrogenase 1A1
halothane	Aldehyde dehydrogenase 1A1
octanol	Aldehyde dehydrogenase 1A1
arachidonic acid	Aldehyde dehydrogenase 1A1
meclofenamic acid	Aldo-keto reductase family 1 member C1
flufenamic acid	Aldo-keto reductase family 1 member C1
meclofenamic acid	Aldo-keto reductase family 1 member C2
flufenamic acid	Aldo-keto reductase family 1 member C2
meclofenamic acid	Aldo-keto reductase family 1 member C4
flufenamic acid	Aldo-keto reductase family 1 member C4
meclofenamic acid	Aldo-keto-reductase family 1 member C3
flufenamic acid	Aldo-keto-reductase family 1 member C3
meclofenamic acid	Alpha-1d adrenergic receptor
niflumic acid	Alpha-1d adrenergic receptor
meclofenamic acid	Alpha-2a adrenergic receptor
niflumic acid	Alpha-2a adrenergic receptor
meclofenamic acid	Alpha-2b adrenergic receptor
niflumic acid	Alpha-2b adrenergic receptor
meclofenamic acid	Alpha-2c adrenergic receptor
niflumic acid	Alpha-2c adrenergic receptor
niflumic acid	Alpha-synuclein
flufenamic acid	Alpha-synuclein
anandamide	Anandamide amidohydrolase
oleamide	Anandamide amidohydrolase
oleic acid	Anandamide amidohydrolase
arachidonic acid	Anandamide amidohydrolase
meclofenamic acid	Androgen Receptor
flufenamic acid	Androgen Receptor
meclofenamic acid	Angiotensin II type 2 (AT-2) receptor
niflumic acid	Angiotensin II type 2 (AT-2) receptor
Spermine	Arachidonate 15-lipoxygenase
arachidonic acid	Arachidonate 15-lipoxygenase
Spermine	Arachidonate 15-lipoxygenase, type II
flufenamic acid	Arachidonate 15-lipoxygenase, type II
anandamide	Arachidonate 15-lipoxygenase, type II
arachidonic acid	Arachidonate 15-lipoxygenase, type II
Spermine	ATPase family AAA domain-containing protein 5
oleic acid	ATPase family AAA domain-containing protein 5
Spermine	ATP-dependent DNA helicase Q1
arachidonic acid	ATP-dependent DNA helicase Q1
meclofenamic acid	Beta-1 adrenergic receptor
niflumic acid	Beta-1 adrenergic receptor
meclofenamic acid	Beta-2 adrenergic receptor
niflumic acid	Beta-2 adrenergic receptor
meclofenamic acid	Beta-3 adrenergic receptor
niflumic acid	Beta-3 adrenergic receptor
Taurine	Beta-glucocerebrosidase
flufenamic acid	Beta-glucocerebrosidase
Taurine	Bloom syndrome protein
meclofenamic acid	Bloom syndrome protein
anandamide	Bloom syndrome protein
oleic acid	Bloom syndrome protein
arachidonic acid	Bloom syndrome protein
meclofenamic acid	Bradykinin B2 receptor
niflumic acid	Bradykinin B2 receptor
meclofenamic acid	Calcitonin receptor
niflumic acid	Calcitonin receptor
meclofenamic acid	Cannabinoid CB1 receptor
niflumic acid	Cannabinoid CB1 receptor
anandamide	Cannabinoid CB1 receptor
Spermine	Carbonic anhydrase II
meclofenamic acid	Carbonic anhydrase II
niflumic acid	Carbonic anhydrase II
meclofenamic acid	Caspase-1
niflumic acid	Caspase-1
arachidonic acid	Caspase-1
meclofenamic acid	Cathepsin G
niflumic acid	Cathepsin G
meclofenamic acid	C-C chemokine receptor type 2
niflumic acid	C-C chemokine receptor type 2
meclofenamic acid	C-C chemokine receptor type 4
niflumic acid	C-C chemokine receptor type 4
meclofenamic acid	C-C chemokine receptor type 5
niflumic acid	C-C chemokine receptor type 5
oleamide	Cellular tumor antigen p53
arachidonic acid	Cellular tumor antigen p53
meclofenamic acid	Cholecystokinin A receptor
niflumic acid	Cholecystokinin A receptor
flufenamic acid	Chromobox protein homolog 1
oleic acid	Chromobox protein homolog 1
octanol	Chromobox protein homolog 1
oleic acid	Coagulation factor III
arachidonic acid	Coagulation factor III
meclofenamic acid	Cyclooxygenase-1
niflumic acid	Cyclooxygenase-1
flufenamic acid	Cyclooxygenase-1
meclofenamic acid	Cyclooxygenase-2
niflumic acid	Cyclooxygenase-2
flufenamic acid	Cyclooxygenase-2
arachidonic acid	Cyclooxygenase-2
meclofenamic acid	Cysteinyl leukotriene receptor 1
niflumic acid	Cysteinyl leukotriene receptor 1
oleic acid	Cytochrome P450 19A1
arachidonic acid	Cytochrome P450 19A1
Taurine	Cytochrome P450 1A2
Spermine	Cytochrome P450 1A2
meclofenamic acid	Cytochrome P450 1A2
niflumic acid	Cytochrome P450 1A2
flufenamic acid	Cytochrome P450 1A2
oleamide	Cytochrome P450 1A2
meclofenamic acid	Cytochrome P450 2A6
niflumic acid	Cytochrome P450 2A6
Taurine	Cytochrome P450 2C19
Spermine	Cytochrome P450 2C19
meclofenamic acid	Cytochrome P450 2C19
niflumic acid	Cytochrome P450 2C19
flufenamic acid	Cytochrome P450 2C19
oleamide	Cytochrome P450 2C19
Taurine	Cytochrome P450 2C9
Spermine	Cytochrome P450 2C9
meclofenamic acid	Cytochrome P450 2C9
niflumic acid	Cytochrome P450 2C9
flufenamic acid	Cytochrome P450 2C9
oleamide	Cytochrome P450 2C9
Taurine	Cytochrome P450 2D6
Spermine	Cytochrome P450 2D6
N-benzylquinium	Cytochrome P450 2D6
meclofenamic acid	Cytochrome P450 2D6
niflumic acid	Cytochrome P450 2D6
flufenamic acid	Cytochrome P450 2D6
oleamide	Cytochrome P450 2D6
meclofenamic acid	Cytochrome P450 2E1
niflumic acid	Cytochrome P450 2E1
halothane	Cytochrome P450 2E1
Taurine	Cytochrome P450 3A4
Spermine	Cytochrome P450 3A4
meclofenamic acid	Cytochrome P450 3A4
niflumic acid	Cytochrome P450 3A4
flufenamic acid	Cytochrome P450 3A4
oleamide	Cytochrome P450 3A4
arachidonic acid	Cytochrome P450 3A4
anandamide	Cytochrome P450 51
arachidonic acid	Cytochrome P450 51
meclofenamic acid	Delta opioid receptor
niflumic acid	Delta opioid receptor
Taurine	DNA polymerase kappa
anandamide	DNA polymerase kappa
oleic acid	DNA polymerase kappa
arachidonic acid	DNA polymerase kappa
Spermine	Dopamine D1 receptor
meclofenamic acid	Dopamine D1 receptor
niflumic acid	Dopamine D1 receptor
meclofenamic acid	Dopamine D2 receptor
niflumic acid	Dopamine D2 receptor
meclofenamic acid	Dopamine D3 receptor
niflumic acid	Dopamine D3 receptor
meclofenamic acid	Dopamine D4 receptor
niflumic acid	Dopamine D4 receptor
meclofenamic acid	Dopamine transporter
niflumic acid	Dopamine transporter
Spermine	Endoplasmic reticulum-associated amyloid beta-peptide-binding protein
oleic acid	Endoplasmic reticulum-associated amyloid beta-peptide-binding protein
halothane	Endoplasmic reticulum-associated amyloid beta-peptide-binding protein
octanol	Endoplasmic reticulum-associated amyloid beta-peptide-binding protein
arachidonic acid	Endoplasmic reticulum-associated amyloid beta-peptide-binding protein
meclofenamic acid	Endothelin receptor ET-A
niflumic acid	Endothelin receptor ET-A
meclofenamic acid	Epidermal growth factor receptor erbB1
niflumic acid	Epidermal growth factor receptor erbB1
meclofenamic acid	Estrogen receptor alpha
niflumic acid	Estrogen receptor alpha
flufenamic acid	Estrogen receptor alpha
meclofenamic acid	Estrogen receptor beta
niflumic acid	Estrogen receptor beta
oleic acid	Fatty acid binding protein adipocyte
arachidonic acid	Fatty acid binding protein adipocyte
Spermine	Geminin
meclofenamic acid	Geminin
niflumic acid	Geminin
flufenamic acid	Geminin
oleic acid	Geminin
meclofenamic acid	Glucocorticoid receptor
niflumic acid	Glucocorticoid receptor
octanol	Glucocorticoid receptor
meclofenamic acid	Glutaminase kidney isoform, mitochondrial
flufenamic acid	Glutaminase kidney isoform, mitochondrial
meclofenamic acid	HERG
niflumic acid	HERG
oleic acid	HERG
meclofenamic acid	Histamine H1 receptor
niflumic acid	Histamine H1 receptor
meclofenamic acid	Histamine H2 receptor
niflumic acid	Histamine H2 receptor
meclofenamic acid	Histone acetyltransferase GCN5
oleic acid	Histone acetyltransferase GCN5
arachidonic acid	Histone acetyltransferase GCN5
Spermine	Histone-lysine N-methyltransferase, H3 lysine-9 specific 3
niflumic acid	Histone-lysine N-methyltransferase, H3 lysine-9 specific 3
arachidonic acid	Histone-lysine N-methyltransferase, H3 lysine-9 specific 3
meclofenamic acid	HMG-CoA reductase
niflumic acid	HMG-CoA reductase
oleic acid	HMG-CoA reductase
meclofenamic acid	Hypoxia-inducible factor 1 alpha
niflumic acid	Hypoxia-inducible factor 1 alpha
flufenamic acid	Hypoxia-inducible factor 1 alpha
meclofenamic acid	Interleukin-8 receptor A
niflumic acid	Interleukin-8 receptor A
meclofenamic acid	Interleukin-8 receptor B
niflumic acid	Interleukin-8 receptor B
Taurine	Isocitrate dehydrogenase [NADP] cytoplasmic
meclofenamic acid	Isocitrate dehydrogenase [NADP] cytoplasmic
meclofenamic acid	Kappa opioid receptor
niflumic acid	Kappa opioid receptor
meclofenamic acid	Leukocyte common antigen
niflumic acid	Leukocyte common antigen
meclofenamic acid	Leukocyte elastase
niflumic acid	Leukocyte elastase
meclofenamic acid	MAP kinase ERK1
niflumic acid	MAP kinase ERK1
meclofenamic acid	MAP kinase ERK2
niflumic acid	MAP kinase ERK2
meclofenamic acid	MAP kinase p38 alpha
niflumic acid	MAP kinase p38 alpha
meclofenamic acid	Matrix metalloproteinase 9
niflumic acid	Matrix metalloproteinase 9
meclofenamic acid	Matrix metalloproteinase-1
niflumic acid	Matrix metalloproteinase-1
meclofenamic acid	Melanocortin receptor 3
niflumic acid	Melanocortin receptor 3
meclofenamic acid	Melanocortin receptor 4
niflumic acid	Melanocortin receptor 4
meclofenamic acid	Melanocortin receptor 5
niflumic acid	Melanocortin receptor 5
Spermine	Microtubule-associated protein tau
meclofenamic acid	Microtubule-associated protein tau
flufenamic acid	Microtubule-associated protein tau
oleic acid	Microtubule-associated protein tau
arachidonic acid	Microtubule-associated protein tau
Spermine	Monoamine oxidase A
meclofenamic acid	Monoamine oxidase A
niflumic acid	Monoamine oxidase A
Spermine	Monoamine oxidase B
meclofenamic acid	Mu opioid receptor
niflumic acid	Mu opioid receptor
meclofenamic acid	Muscarinic acetylcholine receptor M1
niflumic acid	Muscarinic acetylcholine receptor M1
meclofenamic acid	Muscarinic acetylcholine receptor M2
niflumic acid	Muscarinic acetylcholine receptor M2
meclofenamic acid	Muscarinic acetylcholine receptor M3
niflumic acid	Muscarinic acetylcholine receptor M3
meclofenamic acid	Muscarinic acetylcholine receptor M4
niflumic acid	Muscarinic acetylcholine receptor M4
meclofenamic acid	Muscarinic acetylcholine receptor M5
niflumic acid	Muscarinic acetylcholine receptor M5
meclofenamic acid	Neurokinin 1 receptor
niflumic acid	Neurokinin 1 receptor
meclofenamic acid	Neurokinin 2 receptor
niflumic acid	Neurokinin 2 receptor
meclofenamic acid	Neuropeptide Y receptor type 1
niflumic acid	Neuropeptide Y receptor type 1
meclofenamic acid	Neuropeptide Y receptor type 2
niflumic acid	Neuropeptide Y receptor type 2
meclofenamic acid	Norepinephrine transporter
niflumic acid	Norepinephrine transporter
Taurine	Nuclear factor erythroid 2-related factor 2
meclofenamic acid	Nuclear factor erythroid 2-related factor 2
niflumic acid	Nuclear factor erythroid 2-related factor 2
halothane	Nuclear factor erythroid 2-related factor 2
meclofenamic acid	Nuclear factor NF-kappa-B p105 subunit
niflumic acid	Nuclear factor NF-kappa-B p105 subunit
Spermine	Peripheral myelin protein 22
meclofenamic acid	Peripheral myelin protein 22
niflumic acid	Peripheral myelin protein 22
ethrane enflurane	Peripheral myelin protein 22
flufenamic acid	Peroxisome proliferator-activated receptor alpha
oleic acid	Peroxisome proliferator-activated receptor alpha
arachidonic acid	Peroxisome proliferator-activated receptor alpha
Taurine	Peroxisome proliferator-activated receptor delta
flufenamic acid	Peroxisome proliferator-activated receptor delta
oleic acid	Peroxisome proliferator-activated receptor delta
arachidonic acid	Peroxisome proliferator-activated receptor delta
oleic acid	Peroxisome proliferator-activated receptor gamma
arachidonic acid	Peroxisome proliferator-activated receptor gamma
meclofenamic acid	Phosphodiesterase 5A
niflumic acid	Phosphodiesterase 5A
meclofenamic acid	Platelet activating factor receptor
niflumic acid	Platelet activating factor receptor
Taurine	Prelamin-A/C
meclofenamic acid	Prelamin-A/C
niflumic acid	Prelamin-A/C
flufenamic acid	Prelamin-A/C
arachidonic acid	Prelamin-A/C
meclofenamic acid	Protein kinase C alpha
niflumic acid	Protein kinase C alpha
oleic acid	Protein kinase C alpha
meclofenamic acid	Receptor protein-tyrosine kinase erbB-2
niflumic acid	Receptor protein-tyrosine kinase erbB-2
meclofenamic acid	Serine/threonine protein phosphatase 2B catalytic subunit, alpha isoform
niflumic acid	Serine/threonine protein phosphatase 2B catalytic subunit, alpha isoform
meclofenamic acid	Serotonin 2a (5-HT2a) receptor
niflumic acid	Serotonin 2a (5-HT2a) receptor
meclofenamic acid	Serotonin 2b (5-HT2b) receptor
niflumic acid	Serotonin 2b (5-HT2b) receptor
meclofenamic acid	Serotonin 2c (5-HT2c) receptor
niflumic acid	Serotonin 2c (5-HT2c) receptor
meclofenamic acid	Serotonin 6 (5-HT6) receptor
niflumic acid	Serotonin 6 (5-HT6) receptor
meclofenamic acid	Serotonin transporter
niflumic acid	Serotonin transporter
flufenamic acid	Serum albumin
halothane	Serum albumin
meclofenamic acid	Sigma opioid receptor
niflumic acid	Sigma opioid receptor
meclofenamic acid	Solute carrier organic anion transporter family member 1B1
niflumic acid	Solute carrier organic anion transporter family member 1B1
flufenamic acid	Solute carrier organic anion transporter family member 1B1
carbenoxolone	Solute carrier organic anion transporter family member 1B1
arachidonic acid	Solute carrier organic anion transporter family member 1B1
meclofenamic acid	Solute carrier organic anion transporter family member 1B3
niflumic acid	Solute carrier organic anion transporter family member 1B3
flufenamic acid	Solute carrier organic anion transporter family member 1B3
carbenoxolone	Solute carrier organic anion transporter family member 1B3
arachidonic acid	Solute carrier organic anion transporter family member 1B3
meclofenamic acid	TAR DNA-binding protein 43
flufenamic acid	TAR DNA-binding protein 43
meclofenamic acid	Thromboxane-A synthase
niflumic acid	Thromboxane-A synthase
meclofenamic acid	Thyroid hormone receptor beta-1															0
octanol	Thyroid hormone receptor beta-1
meclofenamic acid	Thyroid stimulating hormone receptor
flufenamic acid	Thyroid stimulating hormone receptor
niflumic acid	Transient receptor potential cation channel subfamily M member 2
flufenamic acid	Transient receptor potential cation channel subfamily M member 2
Spermine	Transient receptor potential cation channel subfamily M member 4
flufenamic acid	Transient receptor potential cation channel subfamily M member 4
Spermine	Transient receptor potential cation channel subfamily M member 5
flufenamic acid	Transient receptor potential cation channel subfamily M member 5
meclofenamic acid	Transthyretin
flufenamic acid	Transthyretin
meclofenamic acid	Tyrosine-protein kinase FYN
niflumic acid	Tyrosine-protein kinase FYN
meclofenamic acid	Tyrosine-protein kinase LCK
niflumic acid	Tyrosine-protein kinase LCK
niflumic acid	Tyrosyl-DNA phosphodiesterase 1
arachidonic acid	Tyrosyl-DNA phosphodiesterase 1
oleamide	Ubiquitin carboxyl-terminal hydrolase 1
oleic acid	Ubiquitin carboxyl-terminal hydrolase 1
arachidonic acid	Ubiquitin carboxyl-terminal hydrolase 1
meclofenamic acid	Ubiquitin carboxyl-terminal hydrolase 2
arachidonic acid	Ubiquitin carboxyl-terminal hydrolase 2
meclofenamic acid	Vascular endothelial growth factor receptor 1
niflumic acid	Vascular endothelial growth factor receptor 1
meclofenamic acid	Vasoactive intestinal polypeptide receptor 1
niflumic acid	Vasoactive intestinal polypeptide receptor 1
meclofenamic acid	Vasopressin V1a receptor
niflumic acid	Vasopressin V1a receptor
meclofenamic acid	Vitamin D receptor
niflumic acid	Vitamin D receptor
flufenamic acid	Vitamin D receptor
anandamide	Vitamin D receptor
arachidonic acid	Vitamin D receptor
	Molecular transoporters highlighted

## Sheet: taurine
CHEMBL_ID	TID	PREF_NAME	PROTEIN_ACCESSION	TARGET_TYPE	ORGANISM	COMPOUNDS	ENDPOINTS
CHEMBL4150	100456	Enoyl-acyl-carrier protein reductase	Q965D5	SINGLE PROTEIN	Plasmodium falciparum	201	365
CHEMBL2179	10733	Beta-glucocerebrosidase	P04062	SINGLE PROTEIN	Homo sapiens	11992	13391
CHEMBL1293237	103670	Bloom syndrome protein	P54132	SINGLE PROTEIN	Homo sapiens	2588	3588
CHEMBL3356	12594	Cytochrome P450 1A2	P05177	SINGLE PROTEIN	Homo sapiens	20174	22041
CHEMBL3622	12912	Cytochrome P450 2C19	P33261	SINGLE PROTEIN	Homo sapiens	20106	25305
CHEMBL3397	12911	Cytochrome P450 2C9	P11712	SINGLE PROTEIN	Homo sapiens	21896	26653
CHEMBL289	11365	Cytochrome P450 2D6	P10635	SINGLE PROTEIN	Homo sapiens	22654	28195
CHEMBL340	17045	Cytochrome P450 3A4	P08684	SINGLE PROTEIN	Homo sapiens	26864	42636
CHEMBL5365	100932	DNA polymerase kappa	Q9UBT6	SINGLE PROTEIN	Homo sapiens	7405	7727
CHEMBL2007625	104483	Isocitrate dehydrogenase [NADP] cytoplasmic	O75874	SINGLE PROTEIN	Homo sapiens	34296	35964
CHEMBL3563	10452	Cruzipain	P25779	SINGLE PROTEIN	Trypanosoma cruzi	29651	31917
CHEMBL1075094	103144	Nuclear factor erythroid 2-related factor 2	Q16236	SINGLE PROTEIN	Homo sapiens	85291	91462
CHEMBL3979	12227	Peroxisome proliferator-activated receptor delta	Q03181	SINGLE PROTEIN	Homo sapiens	2567	4479
CHEMBL1293235	103668	Prelamin-A/C	P02545	SINGLE PROTEIN	Homo sapiens	36153	36751
CHEMBL1914279	104375	Proton-coupled amino acid transporter 1	Q7Z2H8	SINGLE PROTEIN	Homo sapiens	50	100
CHEMBL2146315	105143	Nuclear receptor subfamily 1 group I member 2	Q9R1A7	SINGLE PROTEIN	Rattus norvegicus	426	498
CHEMBL1795091	104173	Regulator of G-protein signaling 4	P49798	SINGLE PROTEIN	Homo sapiens	13719	13863

## Sheet: spermine
CHEMBL_ID	TID	PREF_NAME	PROTEIN_ACCESSION	TARGET_TYPE	ORGANISM	COMPOUNDS	ENDPOINTS
CHEMBL3437	20143	Amine oxidase, copper containing	Q16853	SINGLE PROTEIN	Homo sapiens	223	263
CHEMBL2903	12054	Arachidonate 15-lipoxygenase	P16050	SINGLE PROTEIN	Homo sapiens	5798	6031
CHEMBL2457	10957	Arachidonate 15-lipoxygenase, type II	O15296	SINGLE PROTEIN	Homo sapiens	6971	7149
CHEMBL1741209	104005	ATPase family AAA domain-containing protein 5	Q96QE3	SINGLE PROTEIN	Homo sapiens	98021	122240
CHEMBL1293236	103669	ATP-dependent DNA helicase Q1	P46063	SINGLE PROTEIN	Homo sapiens	4574	5575
CHEMBL261	10193	Carbonic anhydrase I	P00915	SINGLE PROTEIN	Homo sapiens	4163	6936
CHEMBL205	15	Carbonic anhydrase II	P00918	SINGLE PROTEIN	Homo sapiens	5748	10402
CHEMBL2885	10139	Carbonic anhydrase III	P07451	SINGLE PROTEIN	Homo sapiens	219	366
CHEMBL3729	12896	Carbonic anhydrase IV	P22748	SINGLE PROTEIN	Homo sapiens	474	695
CHEMBL3594	12952	Carbonic anhydrase IX	Q16790	SINGLE PROTEIN	Homo sapiens	2276	3316
CHEMBL4789	11042	Carbonic anhydrase VA	P35218	SINGLE PROTEIN	Homo sapiens	403	564
CHEMBL3969	11016	Carbonic anhydrase VB	Q9Y2D0	SINGLE PROTEIN	Homo sapiens	286	414
CHEMBL3025	10186	Carbonic anhydrase VI	P23280	SINGLE PROTEIN	Homo sapiens	333	546
CHEMBL2326	11060	Carbonic anhydrase VII	P43166	SINGLE PROTEIN	Homo sapiens	567	829
CHEMBL1293239	103672	Bcl-2-related protein A1	Q07440	SINGLE PROTEIN	Mus musculus	527	723
CHEMBL3242	12209	Carbonic anhydrase XII	O43570	SINGLE PROTEIN	Homo sapiens	1627	2157
CHEMBL1293285	103718	Endonuclease 4	P0A6C1	SINGLE PROTEIN	Escherichia coli K-12	422	425
CHEMBL3510	11063	Carbonic anhydrase XIV	Q9ULX7	SINGLE PROTEIN	Homo sapiens	570	732
CHEMBL5973	101402	Carbonic anhydrase 15	Q99N23	SINGLE PROTEIN	Mus musculus	148	169
CHEMBL4884	10187	Caspase-2	P42575	SINGLE PROTEIN	Homo sapiens	81	142
CHEMBL2334	10131	Caspase-3	P42574	SINGLE PROTEIN	Homo sapiens	2591	3123
CHEMBL2107	10473	C-X-C chemokine receptor type 4	P61073	SINGLE PROTEIN	Homo sapiens	573	1028
CHEMBL1293248	103681	4'-phosphopantetheinyl transferase ffp	Q9F4F7	SINGLE PROTEIN	Bacillus subtilis	24190	24982
CHEMBL3356	12594	Cytochrome P450 1A2	P05177	SINGLE PROTEIN	Homo sapiens	20174	22041
CHEMBL3622	12912	Cytochrome P450 2C19	P33261	SINGLE PROTEIN	Homo sapiens	20106	25305
CHEMBL3397	12911	Cytochrome P450 2C9	P11712	SINGLE PROTEIN	Homo sapiens	21896	26653
CHEMBL6035	101420	Thioredoxin reductase 1, cytoplasmic	O89049	SINGLE PROTEIN	Rattus norvegicus	39233	45178
CHEMBL2073670	104611	Solute carrier family 22 member 1	Q63089	SINGLE PROTEIN	Rattus norvegicus	68	166
CHEMBL289	11365	Cytochrome P450 2D6	P10635	SINGLE PROTEIN	Homo sapiens	22654	28195
CHEMBL340	17045	Cytochrome P450 3A4	P08684	SINGLE PROTEIN	Homo sapiens	26864	42636
CHEMBL3265	12897	Amine oxidase, copper containing	Q9TTK6	SINGLE PROTEIN	Bos taurus	12	12
CHEMBL2056	88	Dopamine D1 receptor	P21728	SINGLE PROTEIN	Homo sapiens	2745	4622
CHEMBL4159	100782	Endoplasmic reticulum-associated amyloid beta-peptide-binding protein	Q99714	SINGLE PROTEIN	Homo sapiens	15209	20562
CHEMBL2186	10989	Carbonic anhydrase XIII	Q9D6N1	SINGLE PROTEIN	Mus musculus	197	311
CHEMBL1293278	103711	Geminin	O75496	SINGLE PROTEIN	Homo sapiens	99406	128009
CHEMBL6032	102672	Histone-lysine N-methyltransferase, H3 lysine-9 specific 3	Q96KQ7	SINGLE PROTEIN	Homo sapiens	90119	92003
CHEMBL1293224	103657	Microtubule-associated protein tau	P10636	SINGLE PROTEIN	Homo sapiens	66687	94930
CHEMBL1951	86	Monoamine oxidase A	P21397	SINGLE PROTEIN	Homo sapiens	3148	4848
CHEMBL2039	104	Monoamine oxidase B	P27338	SINGLE PROTEIN	Homo sapiens	2240	3252
CHEMBL1293298	103731	Peripheral myelin protein 22	Q01453	SINGLE PROTEIN	Homo sapiens	694	699
CHEMBL2073668	104609	Solute carrier family 22 member 4	Q9H015	SINGLE PROTEIN	Homo sapiens	24	29
CHEMBL1293256	103689	Thrombopoietin	P40225	SINGLE PROTEIN	Homo sapiens	411	834
CHEMBL5686	101284	6-phospho-1-fructokinase	O15648	SINGLE PROTEIN	Trypanosoma brucei	5911	7870
CHEMBL1293191	103638	Transcriptional regulator ERG	P11308	SINGLE PROTEIN	Homo sapiens	5237	5622
CHEMBL1628469	103788	Transient receptor potential cation channel subfamily M member 4	Q8TD43	SINGLE PROTEIN	Homo sapiens	7	7
CHEMBL1628468	103787	Transient receptor potential cation channel subfamily M member 5	Q9NZQ8	SINGLE PROTEIN	Homo sapiens	2	2
CHEMBL276	10647	Muscarinic acetylcholine receptor M1	P08482	SINGLE PROTEIN	Rattus norvegicus	1976	3212
CHEMBL6089	101440	Ubiquitin-conjugating enzyme E2 N	P61088	SINGLE PROTEIN	Homo sapiens	1212	1567

## Sheet: N-benzylquinium
CHEMBL_ID	TID	PREF_NAME	PROTEIN_ACCESSION	TARGET_TYPE	ORGANISM	COMPOUNDS	ENDPOINTS
CHEMBL289	11365	Cytochrome P450 2D6	P10635	SINGLE PROTEIN	Homo sapiens	22654	28195

## Sheet: meclofenamic acid
CHEMBL_ID	TID	PREF_NAME	PROTEIN_ACCESSION	TARGET_TYPE	ORGANISM	COMPOUNDS	ENDPOINTS
CHEMBL220	93	Acetylcholinesterase	P22303	SINGLE PROTEIN	Homo sapiens	5049	9242
CHEMBL226	114	Adenosine A1 receptor	P30542	SINGLE PROTEIN	Homo sapiens	6509	10994
CHEMBL251	252	Adenosine A2a receptor	P29274	SINGLE PROTEIN	Homo sapiens	7181	10184
CHEMBL256	280	Adenosine A3 receptor	P33765	SINGLE PROTEIN	Homo sapiens	6053	9903
CHEMBL5905	101600	Aldo-keto reductase family 1 member C1	Q04828	SINGLE PROTEIN	Homo sapiens	266	326
CHEMBL5847	101351	Aldo-keto reductase family 1 member C2	P52895	SINGLE PROTEIN	Homo sapiens	393	443
CHEMBL273	10576	Serotonin 1a (5-HT1a) receptor	P19327	SINGLE PROTEIN	Rattus norvegicus	5555	8175
CHEMBL4999	101251	Aldo-keto reductase family 1 member C4	P17516	SINGLE PROTEIN	Homo sapiens	156	164
CHEMBL4681	100481	Aldo-keto-reductase family 1 member C3	P42330	SINGLE PROTEIN	Homo sapiens	542	747
CHEMBL3072	12832	Androgen Receptor	P15207	SINGLE PROTEIN	Rattus norvegicus	1747	3182
CHEMBL223	103	Alpha-1d adrenergic receptor	P25100	SINGLE PROTEIN	Homo sapiens	2174	3493
CHEMBL1867	52	Alpha-2a adrenergic receptor	P08913	SINGLE PROTEIN	Homo sapiens	1966	3464
CHEMBL312	12166	Arachidonate 5-lipoxygenase	P12527	SINGLE PROTEIN	Rattus norvegicus	2006	2753
CHEMBL1942	216	Alpha-2b adrenergic receptor	P18089	SINGLE PROTEIN	Homo sapiens	1456	2747
CHEMBL1916	218	Alpha-2c adrenergic receptor	P18825	SINGLE PROTEIN	Homo sapiens	1586	3054
CHEMBL1871	56	Androgen Receptor	P10275	SINGLE PROTEIN	Homo sapiens	3142	7030
CHEMBL4607	10692	Angiotensin II type 2 (AT-2) receptor	P50052	SINGLE PROTEIN	Homo sapiens	1354	2329
CHEMBL213	50	Beta-1 adrenergic receptor	P08588	SINGLE PROTEIN	Homo sapiens	2847	4539
CHEMBL210	43	Beta-2 adrenergic receptor	P07550	SINGLE PROTEIN	Homo sapiens	4485	6994
CHEMBL246	226	Beta-3 adrenergic receptor	P13945	SINGLE PROTEIN	Homo sapiens	2571	5134
CHEMBL1293237	103670	Bloom syndrome protein	P54132	SINGLE PROTEIN	Homo sapiens	2588	3588
CHEMBL3157	10034	Bradykinin B2 receptor	P30411	SINGLE PROTEIN	Homo sapiens	1562	2753
CHEMBL1832	119	Calcitonin receptor	P30988	SINGLE PROTEIN	Homo sapiens	890	1804
CHEMBL218	87	Cannabinoid CB1 receptor	P21554	SINGLE PROTEIN	Homo sapiens	6266	10526
CHEMBL1909044	104322	Progesterone receptor	Q690N0	SINGLE PROTEIN	Bos taurus	868	1742
CHEMBL205	15	Carbonic anhydrase II	P00918	SINGLE PROTEIN	Homo sapiens	5748	10402
CHEMBL4801	11624	Caspase-1	P29466	SINGLE PROTEIN	Homo sapiens	4774	5977
CHEMBL4071	10494	Cathepsin G	P08311	SINGLE PROTEIN	Homo sapiens	1293	2194
CHEMBL4015	11575	C-C chemokine receptor type 2	P41597	SINGLE PROTEIN	Homo sapiens	2663	4837
CHEMBL2414	10579	C-C chemokine receptor type 4	P51679	SINGLE PROTEIN	Homo sapiens	1343	2496
CHEMBL274	10580	C-C chemokine receptor type 5	P51681	SINGLE PROTEIN	Homo sapiens	3105	5235
CHEMBL1777665	104148	Solute carrier family 22 member 6	O35956	SINGLE PROTEIN	Rattus norvegicus	131	198
CHEMBL1901	10472	Cholecystokinin A receptor	P32238	SINGLE PROTEIN	Homo sapiens	1453	2860
CHEMBL221	96	Cyclooxygenase-1	P23219	SINGLE PROTEIN	Homo sapiens	4163	6420
CHEMBL230	126	Cyclooxygenase-2	P35354	SINGLE PROTEIN	Homo sapiens	5647	9541
CHEMBL5486	101214	Insulin receptor	P15127	SINGLE PROTEIN	Rattus norvegicus	874	1748
CHEMBL1798	179	Cysteinyl leukotriene receptor 1	Q9Y271	SINGLE PROTEIN	Homo sapiens	1013	1914
CHEMBL3356	12594	Cytochrome P450 1A2	P05177	SINGLE PROTEIN	Homo sapiens	20174	22041
CHEMBL5282	20073	Cytochrome P450 2A6	P11509	SINGLE PROTEIN	Homo sapiens	1085	2084
CHEMBL1909043	104321	Leukotriene C4 synthase	A6XA80	SINGLE PROTEIN	Cavia porcellus	868	1742
CHEMBL3622	12912	Cytochrome P450 2C19	P33261	SINGLE PROTEIN	Homo sapiens	20106	25305
CHEMBL3397	12911	Cytochrome P450 2C9	P11712	SINGLE PROTEIN	Homo sapiens	21896	26653
CHEMBL3048	11677	Nitric-oxide synthase, brain	P29476	SINGLE PROTEIN	Rattus norvegicus	1615	2706
CHEMBL289	11365	Cytochrome P450 2D6	P10635	SINGLE PROTEIN	Homo sapiens	22654	28195
CHEMBL5281	20056	Cytochrome P450 2E1	P05181	SINGLE PROTEIN	Homo sapiens	990	1886
CHEMBL340	17045	Cytochrome P450 3A4	P08684	SINGLE PROTEIN	Homo sapiens	26864	42636
CHEMBL4321	11112	Cyclooxygenase-2	Q05769	SINGLE PROTEIN	Mus musculus	988	1563
CHEMBL236	136	Delta opioid receptor	P41143	SINGLE PROTEIN	Homo sapiens	5858	10044
CHEMBL2056	88	Dopamine D1 receptor	P21728	SINGLE PROTEIN	Homo sapiens	2745	4622
CHEMBL217	72	Dopamine D2 receptor	P14416	SINGLE PROTEIN	Homo sapiens	7634	12703
CHEMBL234	130	Dopamine D3 receptor	P35462	SINGLE PROTEIN	Homo sapiens	4543	6994
CHEMBL219	90	Dopamine D4 receptor	P21917	SINGLE PROTEIN	Homo sapiens	3378	5409
CHEMBL238	155	Dopamine transporter	Q01959	SINGLE PROTEIN	Homo sapiens	4371	6598
CHEMBL252	249	Endothelin receptor ET-A	P25101	SINGLE PROTEIN	Homo sapiens	2588	3839
CHEMBL203	9	Epidermal growth factor receptor erbB1	P00533	SINGLE PROTEIN	Homo sapiens	8503	17084
CHEMBL1293231	103664	Nuclear receptor ROR-gamma	P51450	SINGLE PROTEIN	Mus musculus	63109	89142
CHEMBL206	19	Estrogen receptor alpha	P03372	SINGLE PROTEIN	Homo sapiens	5479	9841
CHEMBL242	174	Estrogen receptor beta	Q92731	SINGLE PROTEIN	Homo sapiens	4096	7222
CHEMBL4879	10148	Fatty acid binding protein intestinal	P12104	SINGLE PROTEIN	Homo sapiens	19	36
CHEMBL1293278	103711	Geminin	O75496	SINGLE PROTEIN	Homo sapiens	99406	128009
CHEMBL2034	25	Glucocorticoid receptor	P04150	SINGLE PROTEIN	Homo sapiens	4004	10949
CHEMBL2146302	105130	Glutaminase kidney isoform, mitochondrial	O94925	SINGLE PROTEIN	Homo sapiens	15488	15615
CHEMBL240	165	HERG	Q12809	SINGLE PROTEIN	Homo sapiens	12186	15741
CHEMBL5567	101018	Luciferin 4-monooxygenase	P08659	SINGLE PROTEIN	Photinus pyralis	62084	66445
CHEMBL231	127	Histamine H1 receptor	P35367	SINGLE PROTEIN	Homo sapiens	2934	4314
CHEMBL1941	102	Histamine H2 receptor	P25021	SINGLE PROTEIN	Homo sapiens	1731	2820
CHEMBL5501	100876	Histone acetyltransferase GCN5	Q92830	SINGLE PROTEIN	Homo sapiens	13827	14133
CHEMBL4074	10438	Angiotensin-converting enzyme	P12822	SINGLE PROTEIN	Oryctolagus cuniculus	1693	2766
CHEMBL402	24	HMG-CoA reductase	P04035	SINGLE PROTEIN	Homo sapiens	1238	2275
CHEMBL4261	100325	Hypoxia-inducible factor 1 alpha	Q16665	SINGLE PROTEIN	Homo sapiens	2650	5391
CHEMBL4029	11574	Interleukin-8 receptor A	P25024	SINGLE PROTEIN	Homo sapiens	1149	2063
CHEMBL2434	10773	Interleukin-8 receptor B	P25025	SINGLE PROTEIN	Homo sapiens	1548	2506
CHEMBL2007625	104483	Isocitrate dehydrogenase [NADP] cytoplasmic	O75874	SINGLE PROTEIN	Homo sapiens	34296	35964
CHEMBL315	12474	Alpha-1b adrenergic receptor	P15823	SINGLE PROTEIN	Rattus norvegicus	1349	2351
CHEMBL237	137	Kappa opioid receptor	P41145	SINGLE PROTEIN	Homo sapiens	5478	10097
CHEMBL3243	12088	Leukocyte common antigen	P08575	SINGLE PROTEIN	Homo sapiens	1260	2216
CHEMBL248	235	Leukocyte elastase	P08246	SINGLE PROTEIN	Homo sapiens	3741	6363
CHEMBL2608	10977	Lysosomal alpha-glucosidase	P10253	SINGLE PROTEIN	Homo sapiens	22269	35515
CHEMBL3385	11639	MAP kinase ERK1	P27361	SINGLE PROTEIN	Homo sapiens	2073	3645
CHEMBL4040	11638	MAP kinase ERK2	P28482	SINGLE PROTEIN	Homo sapiens	16719	18857
CHEMBL6035	101420	Thioredoxin reductase 1, cytoplasmic	O89049	SINGLE PROTEIN	Rattus norvegicus	39233	45178
CHEMBL260	10188	MAP kinase p38 alpha	Q16539	SINGLE PROTEIN	Homo sapiens	6413	9649
CHEMBL321	12592	Matrix metalloproteinase 9	P14780	SINGLE PROTEIN	Homo sapiens	4168	5641
CHEMBL2026	10027	Beta-lactamase AmpC	P00811	SINGLE PROTEIN	Escherichia coli K-12	61917	62345
CHEMBL332	13000	Matrix metalloproteinase-1	P03956	SINGLE PROTEIN	Homo sapiens	5098	6616
CHEMBL4644	11003	Melanocortin receptor 3	P41968	SINGLE PROTEIN	Homo sapiens	1860	3643
CHEMBL259	10142	Melanocortin receptor 4	P32245	SINGLE PROTEIN	Homo sapiens	3938	7618
CHEMBL4608	11006	Melanocortin receptor 5	P33032	SINGLE PROTEIN	Homo sapiens	1644	3239
CHEMBL1293224	103657	Microtubule-associated protein tau	P10636	SINGLE PROTEIN	Homo sapiens	66687	94930
CHEMBL1951	86	Monoamine oxidase A	P21397	SINGLE PROTEIN	Homo sapiens	3148	4848
CHEMBL233	129	Mu opioid receptor	P35372	SINGLE PROTEIN	Homo sapiens	6005	10471
CHEMBL216	61	Muscarinic acetylcholine receptor M1	P11229	SINGLE PROTEIN	Homo sapiens	4098	6814
CHEMBL1293303	103736	Nonstructural protein 1	Q194T2	SINGLE PROTEIN	Influenza A virus	33034	33327
CHEMBL211	47	Muscarinic acetylcholine receptor M2	P08172	SINGLE PROTEIN	Homo sapiens	3414	5343
CHEMBL245	219	Muscarinic acetylcholine receptor M3	P20309	SINGLE PROTEIN	Homo sapiens	3092	4752
CHEMBL1821	214	Muscarinic acetylcholine receptor M4	P08173	SINGLE PROTEIN	Homo sapiens	2093	3586
CHEMBL5738	101528	Fatty acid-binding protein, liver	P02692	SINGLE PROTEIN	Rattus norvegicus	22	89
CHEMBL2035	215	Muscarinic acetylcholine receptor M5	P08912	SINGLE PROTEIN	Homo sapiens	1950	3278
CHEMBL249	250	Neurokinin 1 receptor	P25103	SINGLE PROTEIN	Homo sapiens	3663	5543
CHEMBL2327	10184	Neurokinin 2 receptor	P21452	SINGLE PROTEIN	Homo sapiens	1925	3016
CHEMBL4777	10475	Neuropeptide Y receptor type 1	P25929	SINGLE PROTEIN	Homo sapiens	2164	3325
CHEMBL4018	10477	Neuropeptide Y receptor type 2	P49146	SINGLE PROTEIN	Homo sapiens	1762	2821
CHEMBL222	100	Norepinephrine transporter	P23975	SINGLE PROTEIN	Homo sapiens	4133	6177
CHEMBL1075094	103144	Nuclear factor erythroid 2-related factor 2	Q16236	SINGLE PROTEIN	Homo sapiens	85291	91462
CHEMBL3251	11531	Nuclear factor NF-kappa-B p105 subunit	P19838	SINGLE PROTEIN	Homo sapiens	828	1415
CHEMBL4358	20075	Arachidonate 15-lipoxygenase	P12530	SINGLE PROTEIN	Oryctolagus cuniculus	1035	2006
CHEMBL2288	12883	Peptidyl-prolyl cis-trans isomerase NIMA-interacting 1	Q13526	SINGLE PROTEIN	Homo sapiens	35828	36062
CHEMBL1293298	103731	Peripheral myelin protein 22	Q01453	SINGLE PROTEIN	Homo sapiens	694	699
CHEMBL1827	3	Phosphodiesterase 5A	O76074	SINGLE PROTEIN	Homo sapiens	2718	3944
CHEMBL250	251	Platelet activating factor receptor	P25105	SINGLE PROTEIN	Homo sapiens	1426	2543
CHEMBL1293235	103668	Prelamin-A/C	P02545	SINGLE PROTEIN	Homo sapiens	36153	36751
CHEMBL2949	17047	Cyclooxygenase-1	P05979	SINGLE PROTEIN	Ovis aries	2393	3225
CHEMBL299	11635	Protein kinase C alpha	P17252	SINGLE PROTEIN	Homo sapiens	3116	4911
CHEMBL1824	188	Receptor protein-tyrosine kinase erbB-2	P04626	SINGLE PROTEIN	Homo sapiens	4090	5893
CHEMBL4445	12579	Serine/threonine protein phosphatase 2B catalytic subunit, alpha isoform	Q08209	SINGLE PROTEIN	Homo sapiens	904	1789
CHEMBL3464	11039	Nitric oxide synthase, inducible	P29477	SINGLE PROTEIN	Mus musculus	1912	3164
CHEMBL224	107	Serotonin 2a (5-HT2a) receptor	P28223	SINGLE PROTEIN	Homo sapiens	4550	6830
CHEMBL1833	227	Serotonin 2b (5-HT2b) receptor	P41595	SINGLE PROTEIN	Homo sapiens	2500	4234
CHEMBL225	108	Serotonin 2c (5-HT2c) receptor	P28335	SINGLE PROTEIN	Homo sapiens	4310	6849
CHEMBL3459	10577	Serotonin 1b (5-HT1b) receptor	P28564	SINGLE PROTEIN	Rattus norvegicus	1332	2285
CHEMBL3371	10627	Serotonin 6 (5-HT6) receptor	P50406	SINGLE PROTEIN	Homo sapiens	3852	6425
CHEMBL228	121	Serotonin transporter	P31645	SINGLE PROTEIN	Homo sapiens	5633	8145
CHEMBL2622	12543	Aldose reductase	P07943	SINGLE PROTEIN	Rattus norvegicus	1772	2972
CHEMBL287	11272	Sigma opioid receptor	Q99720	SINGLE PROTEIN	Homo sapiens	2991	4885
CHEMBL1697668	103947	Solute carrier organic anion transporter family member 1B1	Q9Y6L6	SINGLE PROTEIN	Homo sapiens	2055	2449
CHEMBL1743121	104062	Solute carrier organic anion transporter family member 1B3	Q9NPD5	SINGLE PROTEIN	Homo sapiens	2025	2366
CHEMBL2362981	105693	TAR DNA-binding protein 43	Q13148	SINGLE PROTEIN	Homo sapiens	39955	40105
CHEMBL1835	248	Thromboxane-A synthase	P24557	SINGLE PROTEIN	Homo sapiens	2081	3314
CHEMBL1947	271	Thyroid hormone receptor beta-1	P10828	SINGLE PROTEIN	Homo sapiens	6186	7734
CHEMBL1963	78	Thyroid stimulating hormone receptor	P16473	SINGLE PROTEIN	Homo sapiens	17120	29904
CHEMBL3194	12704	Transthyretin	P02766	SINGLE PROTEIN	Homo sapiens	518	1169
CHEMBL1841	11755	Tyrosine-protein kinase FYN	P06241	SINGLE PROTEIN	Homo sapiens	2842	4386
CHEMBL258	10140	Tyrosine-protein kinase LCK	P06239	SINGLE PROTEIN	Homo sapiens	5199	7594
CHEMBL1293227	103660	Ubiquitin carboxyl-terminal hydrolase 2	O75604	SINGLE PROTEIN	Homo sapiens	7818	8459
CHEMBL1868	10979	Vascular endothelial growth factor receptor 1	P17948	SINGLE PROTEIN	Homo sapiens	3559	5369
CHEMBL5017	20033	Serotonin 4 (5-HT4) receptor	O70528	SINGLE PROTEIN	Cavia porcellus	1311	2759
CHEMBL5144	100334	Vasoactive intestinal polypeptide receptor 1	P32241	SINGLE PROTEIN	Homo sapiens	898	1777
CHEMBL1889	134	Vasopressin V1a receptor	P37288	SINGLE PROTEIN	Homo sapiens	1883	3051
CHEMBL1977	64	Vitamin D receptor	P11473	SINGLE PROTEIN	Homo sapiens	21193	25324
CHEMBL326	12742	Alpha-1d adrenergic receptor	P23944	SINGLE PROTEIN	Rattus norvegicus	1710	3106
Mechanism of Action
Mechanism of Action	ChEMBL Target	References
Arachidonate 5-lipoxygenase inhibitor	Arachidonate 5-lipoxygenase	DailyMed PubMed
Cyclooxygenase inhibitor	Cyclooxygenase	DailyMed PubMed

## Sheet: niflumic acid
CHEMBL_ID	TID	PREF_NAME	PROTEIN_ACCESSION	TARGET_TYPE	ORGANISM	COMPOUNDS	ENDPOINTS
CHEMBL1781865	104157	78 kDa glucose-regulated protein	P11021	SINGLE PROTEIN	Homo sapiens	3193	3276
CHEMBL220	93	Acetylcholinesterase	P22303	SINGLE PROTEIN	Homo sapiens	5049	9242
CHEMBL226	114	Adenosine A1 receptor	P30542	SINGLE PROTEIN	Homo sapiens	6509	10994
CHEMBL251	252	Adenosine A2a receptor	P29274	SINGLE PROTEIN	Homo sapiens	7181	10184
CHEMBL256	280	Adenosine A3 receptor	P33765	SINGLE PROTEIN	Homo sapiens	6053	9903
CHEMBL3577	11130	Aldehyde dehydrogenase 1A1	P00352	SINGLE PROTEIN	Homo sapiens	75363	76086
CHEMBL223	103	Alpha-1d adrenergic receptor	P25100	SINGLE PROTEIN	Homo sapiens	2174	3493
CHEMBL273	10576	Serotonin 1a (5-HT1a) receptor	P19327	SINGLE PROTEIN	Rattus norvegicus	5555	8175
CHEMBL1867	52	Alpha-2a adrenergic receptor	P08913	SINGLE PROTEIN	Homo sapiens	1966	3464
CHEMBL1942	216	Alpha-2b adrenergic receptor	P18089	SINGLE PROTEIN	Homo sapiens	1456	2747
CHEMBL3072	12832	Androgen Receptor	P15207	SINGLE PROTEIN	Rattus norvegicus	1747	3182
CHEMBL1916	218	Alpha-2c adrenergic receptor	P18825	SINGLE PROTEIN	Homo sapiens	1586	3054
CHEMBL6152	102780	Alpha-synuclein	P37840	SINGLE PROTEIN	Homo sapiens	10001	10135
CHEMBL4607	10692	Angiotensin II type 2 (AT-2) receptor	P50052	SINGLE PROTEIN	Homo sapiens	1354	2329
CHEMBL1795085	104167	Ataxin-2	Q99700	SINGLE PROTEIN	Homo sapiens	53825	54410
CHEMBL213	50	Beta-1 adrenergic receptor	P08588	SINGLE PROTEIN	Homo sapiens	2847	4539
CHEMBL210	43	Beta-2 adrenergic receptor	P07550	SINGLE PROTEIN	Homo sapiens	4485	6994
CHEMBL246	226	Beta-3 adrenergic receptor	P13945	SINGLE PROTEIN	Homo sapiens	2571	5134
CHEMBL3157	10034	Bradykinin B2 receptor	P30411	SINGLE PROTEIN	Homo sapiens	1562	2753
CHEMBL1741220	104016	Bromodomain adjacent to zinc finger domain protein 2B	Q9UIF8	SINGLE PROTEIN	Homo sapiens	55595	55935
CHEMBL1832	119	Calcitonin receptor	P30988	SINGLE PROTEIN	Homo sapiens	890	1804
CHEMBL218	87	Cannabinoid CB1 receptor	P21554	SINGLE PROTEIN	Homo sapiens	6266	10526
CHEMBL205	15	Carbonic anhydrase II	P00918	SINGLE PROTEIN	Homo sapiens	5748	10402
CHEMBL4801	11624	Caspase-1	P29466	SINGLE PROTEIN	Homo sapiens	4774	5977
CHEMBL1909044	104322	Progesterone receptor	Q690N0	SINGLE PROTEIN	Bos taurus	868	1742
CHEMBL4071	10494	Cathepsin G	P08311	SINGLE PROTEIN	Homo sapiens	1293	2194
CHEMBL4015	11575	C-C chemokine receptor type 2	P41597	SINGLE PROTEIN	Homo sapiens	2663	4837
CHEMBL2414	10579	C-C chemokine receptor type 4	P51679	SINGLE PROTEIN	Homo sapiens	1343	2496
CHEMBL274	10580	C-C chemokine receptor type 5	P51681	SINGLE PROTEIN	Homo sapiens	3105	5235
CHEMBL1901	10472	Cholecystokinin A receptor	P32238	SINGLE PROTEIN	Homo sapiens	1453	2860
CHEMBL221	96	Cyclooxygenase-1	P23219	SINGLE PROTEIN	Homo sapiens	4163	6420
CHEMBL230	126	Cyclooxygenase-2	P35354	SINGLE PROTEIN	Homo sapiens	5647	9541
CHEMBL5486	101214	Insulin receptor	P15127	SINGLE PROTEIN	Rattus norvegicus	874	1748
CHEMBL1798	179	Cysteinyl leukotriene receptor 1	Q9Y271	SINGLE PROTEIN	Homo sapiens	1013	1914
CHEMBL3356	12594	Cytochrome P450 1A2	P05177	SINGLE PROTEIN	Homo sapiens	20174	22041
CHEMBL5282	20073	Cytochrome P450 2A6	P11509	SINGLE PROTEIN	Homo sapiens	1085	2084
CHEMBL1909043	104321	Leukotriene C4 synthase	A6XA80	SINGLE PROTEIN	Cavia porcellus	868	1742
CHEMBL3622	12912	Cytochrome P450 2C19	P33261	SINGLE PROTEIN	Homo sapiens	20106	25305
CHEMBL3397	12911	Cytochrome P450 2C9	P11712	SINGLE PROTEIN	Homo sapiens	21896	26653
CHEMBL3048	11677	Nitric-oxide synthase, brain	P29476	SINGLE PROTEIN	Rattus norvegicus	1615	2706
CHEMBL289	11365	Cytochrome P450 2D6	P10635	SINGLE PROTEIN	Homo sapiens	22654	28195
CHEMBL5281	20056	Cytochrome P450 2E1	P05181	SINGLE PROTEIN	Homo sapiens	990	1886
CHEMBL2073709	104650	Monocarboxylate transporter 1	P53987	SINGLE PROTEIN	Rattus norvegicus	49	67
CHEMBL4372	100639	Anthrax lethal factor	P15917	SINGLE PROTEIN	Bacillus anthracis	7064	7387
CHEMBL340	17045	Cytochrome P450 3A4	P08684	SINGLE PROTEIN	Homo sapiens	26864	42636
CHEMBL236	136	Delta opioid receptor	P41143	SINGLE PROTEIN	Homo sapiens	5858	10044
CHEMBL2056	88	Dopamine D1 receptor	P21728	SINGLE PROTEIN	Homo sapiens	2745	4622
CHEMBL217	72	Dopamine D2 receptor	P14416	SINGLE PROTEIN	Homo sapiens	7634	12703
CHEMBL234	130	Dopamine D3 receptor	P35462	SINGLE PROTEIN	Homo sapiens	4543	6994
CHEMBL219	90	Dopamine D4 receptor	P21917	SINGLE PROTEIN	Homo sapiens	3378	5409
CHEMBL2073718	104659	Monocarboxylate transporter 2	Q66HS9	SINGLE PROTEIN	Rattus norvegicus	23	27
CHEMBL238	155	Dopamine transporter	Q01959	SINGLE PROTEIN	Homo sapiens	4371	6598
CHEMBL252	249	Endothelin receptor ET-A	P25101	SINGLE PROTEIN	Homo sapiens	2588	3839
CHEMBL203	9	Epidermal growth factor receptor erbB1	P00533	SINGLE PROTEIN	Homo sapiens	8503	17084
CHEMBL206	19	Estrogen receptor alpha	P03372	SINGLE PROTEIN	Homo sapiens	5479	9841
CHEMBL242	174	Estrogen receptor beta	Q92731	SINGLE PROTEIN	Homo sapiens	4096	7222
CHEMBL1293231	103664	Nuclear receptor ROR-gamma	P51450	SINGLE PROTEIN	Mus musculus	63109	89142
CHEMBL1293278	103711	Geminin	O75496	SINGLE PROTEIN	Homo sapiens	99406	128009
CHEMBL2034	25	Glucocorticoid receptor	P04150	SINGLE PROTEIN	Homo sapiens	4004	10949
CHEMBL1293267	103700	G-protein coupled receptor 35	Q9HC97	SINGLE PROTEIN	Homo sapiens	448	1162
CHEMBL240	165	HERG	Q12809	SINGLE PROTEIN	Homo sapiens	12186	15741
CHEMBL5567	101018	Luciferin 4-monooxygenase	P08659	SINGLE PROTEIN	Photinus pyralis	62084	66445
CHEMBL231	127	Histamine H1 receptor	P35367	SINGLE PROTEIN	Homo sapiens	2934	4314
CHEMBL1941	102	Histamine H2 receptor	P25021	SINGLE PROTEIN	Homo sapiens	1731	2820
CHEMBL6032	102672	Histone-lysine N-methyltransferase, H3 lysine-9 specific 3	Q96KQ7	SINGLE PROTEIN	Homo sapiens	90119	92003
CHEMBL4074	10438	Angiotensin-converting enzyme	P12822	SINGLE PROTEIN	Oryctolagus cuniculus	1693	2766
CHEMBL402	24	HMG-CoA reductase	P04035	SINGLE PROTEIN	Homo sapiens	1238	2275
CHEMBL4261	100325	Hypoxia-inducible factor 1 alpha	Q16665	SINGLE PROTEIN	Homo sapiens	2650	5391
CHEMBL4029	11574	Interleukin-8 receptor A	P25024	SINGLE PROTEIN	Homo sapiens	1149	2063
CHEMBL2434	10773	Interleukin-8 receptor B	P25025	SINGLE PROTEIN	Homo sapiens	1548	2506
CHEMBL315	12474	Alpha-1b adrenergic receptor	P15823	SINGLE PROTEIN	Rattus norvegicus	1349	2351
CHEMBL237	137	Kappa opioid receptor	P41145	SINGLE PROTEIN	Homo sapiens	5478	10097
CHEMBL3243	12088	Leukocyte common antigen	P08575	SINGLE PROTEIN	Homo sapiens	1260	2216
CHEMBL248	235	Leukocyte elastase	P08246	SINGLE PROTEIN	Homo sapiens	3741	6363
CHEMBL3385	11639	MAP kinase ERK1	P27361	SINGLE PROTEIN	Homo sapiens	2073	3645
CHEMBL4040	11638	MAP kinase ERK2	P28482	SINGLE PROTEIN	Homo sapiens	16719	18857
CHEMBL260	10188	MAP kinase p38 alpha	Q16539	SINGLE PROTEIN	Homo sapiens	6413	9649
CHEMBL321	12592	Matrix metalloproteinase 9	P14780	SINGLE PROTEIN	Homo sapiens	4168	5641
CHEMBL332	13000	Matrix metalloproteinase-1	P03956	SINGLE PROTEIN	Homo sapiens	5098	6616
CHEMBL4644	11003	Melanocortin receptor 3	P41968	SINGLE PROTEIN	Homo sapiens	1860	3643
CHEMBL259	10142	Melanocortin receptor 4	P32245	SINGLE PROTEIN	Homo sapiens	3938	7618
CHEMBL4608	11006	Melanocortin receptor 5	P33032	SINGLE PROTEIN	Homo sapiens	1644	3239
CHEMBL1951	86	Monoamine oxidase A	P21397	SINGLE PROTEIN	Homo sapiens	3148	4848
CHEMBL1293303	103736	Nonstructural protein 1	Q194T2	SINGLE PROTEIN	Influenza A virus	33034	33327
CHEMBL1741210	104006	M-phase phosphoprotein 8	Q99549	SINGLE PROTEIN	Homo sapiens	535	656
CHEMBL233	129	Mu opioid receptor	P35372	SINGLE PROTEIN	Homo sapiens	6005	10471
CHEMBL216	61	Muscarinic acetylcholine receptor M1	P11229	SINGLE PROTEIN	Homo sapiens	4098	6814
CHEMBL211	47	Muscarinic acetylcholine receptor M2	P08172	SINGLE PROTEIN	Homo sapiens	3414	5343
CHEMBL245	219	Muscarinic acetylcholine receptor M3	P20309	SINGLE PROTEIN	Homo sapiens	3092	4752
CHEMBL1821	214	Muscarinic acetylcholine receptor M4	P08173	SINGLE PROTEIN	Homo sapiens	2093	3586
CHEMBL2035	215	Muscarinic acetylcholine receptor M5	P08912	SINGLE PROTEIN	Homo sapiens	1950	3278
CHEMBL249	250	Neurokinin 1 receptor	P25103	SINGLE PROTEIN	Homo sapiens	3663	5543
CHEMBL2327	10184	Neurokinin 2 receptor	P21452	SINGLE PROTEIN	Homo sapiens	1925	3016
CHEMBL4777	10475	Neuropeptide Y receptor type 1	P25929	SINGLE PROTEIN	Homo sapiens	2164	3325
CHEMBL4018	10477	Neuropeptide Y receptor type 2	P49146	SINGLE PROTEIN	Homo sapiens	1762	2821
CHEMBL222	100	Norepinephrine transporter	P23975	SINGLE PROTEIN	Homo sapiens	4133	6177
CHEMBL4358	20075	Arachidonate 15-lipoxygenase	P12530	SINGLE PROTEIN	Oryctolagus cuniculus	1035	2006
CHEMBL1075094	103144	Nuclear factor erythroid 2-related factor 2	Q16236	SINGLE PROTEIN	Homo sapiens	85291	91462
CHEMBL3251	11531	Nuclear factor NF-kappa-B p105 subunit	P19838	SINGLE PROTEIN	Homo sapiens	828	1415
CHEMBL1293298	103731	Peripheral myelin protein 22	Q01453	SINGLE PROTEIN	Homo sapiens	694	699
CHEMBL1827	3	Phosphodiesterase 5A	O76074	SINGLE PROTEIN	Homo sapiens	2718	3944
CHEMBL250	251	Platelet activating factor receptor	P25105	SINGLE PROTEIN	Homo sapiens	1426	2543
CHEMBL2007624	104482	Peripheral myelin protein 22	P25094	SINGLE PROTEIN	Rattus norvegicus	1089	1279
CHEMBL1293235	103668	Prelamin-A/C	P02545	SINGLE PROTEIN	Homo sapiens	36153	36751
CHEMBL299	11635	Protein kinase C alpha	P17252	SINGLE PROTEIN	Homo sapiens	3116	4911
CHEMBL1075189	103134	Pyruvate kinase isozymes M1/M2	P14618	SINGLE PROTEIN	Homo sapiens	7024	14374
CHEMBL3464	11039	Nitric oxide synthase, inducible	P29477	SINGLE PROTEIN	Mus musculus	1912	3164
CHEMBL1824	188	Receptor protein-tyrosine kinase erbB-2	P04626	SINGLE PROTEIN	Homo sapiens	4090	5893
CHEMBL4445	12579	Serine/threonine protein phosphatase 2B catalytic subunit, alpha isoform	Q08209	SINGLE PROTEIN	Homo sapiens	904	1789
CHEMBL224	107	Serotonin 2a (5-HT2a) receptor	P28223	SINGLE PROTEIN	Homo sapiens	4550	6830
CHEMBL3459	10577	Serotonin 1b (5-HT1b) receptor	P28564	SINGLE PROTEIN	Rattus norvegicus	1332	2285
CHEMBL1833	227	Serotonin 2b (5-HT2b) receptor	P41595	SINGLE PROTEIN	Homo sapiens	2500	4234
CHEMBL225	108	Serotonin 2c (5-HT2c) receptor	P28335	SINGLE PROTEIN	Homo sapiens	4310	6849
CHEMBL2622	12543	Aldose reductase	P07943	SINGLE PROTEIN	Rattus norvegicus	1772	2972
CHEMBL3371	10627	Serotonin 6 (5-HT6) receptor	P50406	SINGLE PROTEIN	Homo sapiens	3852	6425
CHEMBL228	121	Serotonin transporter	P31645	SINGLE PROTEIN	Homo sapiens	5633	8145
CHEMBL287	11272	Sigma opioid receptor	Q99720	SINGLE PROTEIN	Homo sapiens	2991	4885
CHEMBL5686	101284	6-phospho-1-fructokinase	O15648	SINGLE PROTEIN	Trypanosoma brucei	5911	7870
CHEMBL1697668	103947	Solute carrier organic anion transporter family member 1B1	Q9Y6L6	SINGLE PROTEIN	Homo sapiens	2055	2449
CHEMBL1743121	104062	Solute carrier organic anion transporter family member 1B3	Q9NPD5	SINGLE PROTEIN	Homo sapiens	2025	2366
CHEMBL1835	248	Thromboxane-A synthase	P24557	SINGLE PROTEIN	Homo sapiens	2081	3314
CHEMBL1250402	103516	Transient receptor potential cation channel subfamily M member 2	O94759	SINGLE PROTEIN	Homo sapiens	36	47
CHEMBL1841	11755	Tyrosine-protein kinase FYN	P06241	SINGLE PROTEIN	Homo sapiens	2842	4386
CHEMBL258	10140	Tyrosine-protein kinase LCK	P06239	SINGLE PROTEIN	Homo sapiens	5199	7594
CHEMBL1075138	103069	Tyrosyl-DNA phosphodiesterase 1	Q9NUW8	SINGLE PROTEIN	Homo sapiens	12237	13320
CHEMBL1743318	104086	UDP-glucuronosyltransferase 1-8	Q9HAW9	SINGLE PROTEIN	Homo sapiens	121	165
CHEMBL1868	10979	Vascular endothelial growth factor receptor 1	P17948	SINGLE PROTEIN	Homo sapiens	3559	5369
CHEMBL5017	20033	Serotonin 4 (5-HT4) receptor	O70528	SINGLE PROTEIN	Cavia porcellus	1311	2759
CHEMBL5144	100334	Vasoactive intestinal polypeptide receptor 1	P32241	SINGLE PROTEIN	Homo sapiens	898	1777
CHEMBL1889	134	Vasopressin V1a receptor	P37288	SINGLE PROTEIN	Homo sapiens	1883	3051
CHEMBL1977	64	Vitamin D receptor	P11473	SINGLE PROTEIN	Homo sapiens	21193	25324
CHEMBL326	12742	Alpha-1d adrenergic receptor	P23944	SINGLE PROTEIN	Rattus norvegicus	1710	3106

## Sheet: flufenamic acid
CHEMBL_ID	TID	PREF_NAME	PROTEIN_ACCESSION	TARGET_TYPE	ORGANISM	COMPOUNDS	ENDPOINTS
CHEMBL1293255	103688	15-hydroxyprostaglandin dehydrogenase [NAD+]	P15428	SINGLE PROTEIN	Homo sapiens	24066	24469
CHEMBL312	12166	Arachidonate 5-lipoxygenase	P12527	SINGLE PROTEIN	Rattus norvegicus	2006	2753
CHEMBL1781865	104157	78 kDa glucose-regulated protein	P11021	SINGLE PROTEIN	Homo sapiens	3193	3276
CHEMBL3577	11130	Aldehyde dehydrogenase 1A1	P00352	SINGLE PROTEIN	Homo sapiens	75363	76086
CHEMBL5905	101600	Aldo-keto reductase family 1 member C1	Q04828	SINGLE PROTEIN	Homo sapiens	266	326
CHEMBL1293234	103667	Putative fructose-1,6-bisphosphate aldolase	O97447	SINGLE PROTEIN	Giardia intestinalis	14695	15559
CHEMBL5847	101351	Aldo-keto reductase family 1 member C2	P52895	SINGLE PROTEIN	Homo sapiens	393	443
CHEMBL4999	101251	Aldo-keto reductase family 1 member C4	P17516	SINGLE PROTEIN	Homo sapiens	156	164
CHEMBL4681	100481	Aldo-keto-reductase family 1 member C3	P42330	SINGLE PROTEIN	Homo sapiens	542	747
CHEMBL1777665	104148	Solute carrier family 22 member 6	O35956	SINGLE PROTEIN	Rattus norvegicus	131	198
CHEMBL1900	242	Aldose reductase	P15121	SINGLE PROTEIN	Homo sapiens	794	1085
CHEMBL6152	102780	Alpha-synuclein	P37840	SINGLE PROTEIN	Homo sapiens	10001	10135
CHEMBL1871	56	Androgen Receptor	P10275	SINGLE PROTEIN	Homo sapiens	3142	7030
CHEMBL2457	10957	Arachidonate 15-lipoxygenase, type II	O15296	SINGLE PROTEIN	Homo sapiens	6971	7149
CHEMBL2179	10733	Beta-glucocerebrosidase	P04062	SINGLE PROTEIN	Homo sapiens	11992	13391
CHEMBL1293254	103687	Ferritin light chain	P02791	SINGLE PROTEIN	Equus caballus	42346	43324
CHEMBL1741193	103989	Chromobox protein homolog 1	P83916	SINGLE PROTEIN	Homo sapiens	91965	92421
CHEMBL221	96	Cyclooxygenase-1	P23219	SINGLE PROTEIN	Homo sapiens	4163	6420
CHEMBL230	126	Cyclooxygenase-2	P35354	SINGLE PROTEIN	Homo sapiens	5647	9541
CHEMBL2073707	104648	Solute carrier organic anion transporter family member 1A3	P70502	SINGLE PROTEIN	Rattus norvegicus	37	65
CHEMBL3356	12594	Cytochrome P450 1A2	P05177	SINGLE PROTEIN	Homo sapiens	20174	22041
CHEMBL1293231	103664	Nuclear receptor ROR-gamma	P51450	SINGLE PROTEIN	Mus musculus	63109	89142
CHEMBL3622	12912	Cytochrome P450 2C19	P33261	SINGLE PROTEIN	Homo sapiens	20106	25305
CHEMBL3397	12911	Cytochrome P450 2C9	P11712	SINGLE PROTEIN	Homo sapiens	21896	26653
CHEMBL6110	102962	Thioredoxin glutathione reductase	Q962Y6	SINGLE PROTEIN	Schistosoma mansoni	28414	28554
CHEMBL5567	101018	Luciferin 4-monooxygenase	P08659	SINGLE PROTEIN	Photinus pyralis	62084	66445
CHEMBL289	11365	Cytochrome P450 2D6	P10635	SINGLE PROTEIN	Homo sapiens	22654	28195
CHEMBL340	17045	Cytochrome P450 3A4	P08684	SINGLE PROTEIN	Homo sapiens	26864	42636
CHEMBL206	19	Estrogen receptor alpha	P03372	SINGLE PROTEIN	Homo sapiens	5479	9841
CHEMBL1293278	103711	Geminin	O75496	SINGLE PROTEIN	Homo sapiens	99406	128009
CHEMBL2146302	105130	Glutaminase kidney isoform, mitochondrial	O94925	SINGLE PROTEIN	Homo sapiens	15488	15615
CHEMBL4261	100325	Hypoxia-inducible factor 1 alpha	Q16665	SINGLE PROTEIN	Homo sapiens	2650	5391
CHEMBL1293224	103657	Microtubule-associated protein tau	P10636	SINGLE PROTEIN	Homo sapiens	66687	94930
CHEMBL2439	10567	Myeloperoxidase	P05164	SINGLE PROTEIN	Homo sapiens	124	288
CHEMBL6035	101420	Thioredoxin reductase 1, cytoplasmic	O89049	SINGLE PROTEIN	Rattus norvegicus	39233	45178
CHEMBL239	163	Peroxisome proliferator-activated receptor alpha	Q07869	SINGLE PROTEIN	Homo sapiens	3310	6195
CHEMBL3979	12227	Peroxisome proliferator-activated receptor delta	Q03181	SINGLE PROTEIN	Homo sapiens	2567	4479
CHEMBL1293303	103736	Nonstructural protein 1	Q194T2	SINGLE PROTEIN	Influenza A virus	33034	33327
CHEMBL1293235	103668	Prelamin-A/C	P02545	SINGLE PROTEIN	Homo sapiens	36153	36751
CHEMBL2061	275	Retinoid X receptor alpha	P19793	SINGLE PROTEIN	Homo sapiens	1259	2670
CHEMBL3253	10697	Serum albumin	P02768	SINGLE PROTEIN	Homo sapiens	811	1409
CHEMBL1697668	103947	Solute carrier organic anion transporter family member 1B1	Q9Y6L6	SINGLE PROTEIN	Homo sapiens	2055	2449
CHEMBL1743121	104062	Solute carrier organic anion transporter family member 1B3	Q9NPD5	SINGLE PROTEIN	Homo sapiens	2025	2366
CHEMBL1293232	103665	Survival motor neuron protein	Q16637	SINGLE PROTEIN	Homo sapiens	33605	34116
CHEMBL2362981	105693	TAR DNA-binding protein 43	Q13148	SINGLE PROTEIN	Homo sapiens	39955	40105
CHEMBL1963	78	Thyroid stimulating hormone receptor	P16473	SINGLE PROTEIN	Homo sapiens	17120	29904
CHEMBL2007624	104482	Peripheral myelin protein 22	P25094	SINGLE PROTEIN	Rattus norvegicus	1089	1279
CHEMBL1250402	103516	Transient receptor potential cation channel subfamily M member 2	O94759	SINGLE PROTEIN	Homo sapiens	36	47
CHEMBL1628469	103788	Transient receptor potential cation channel subfamily M member 4	Q8TD43	SINGLE PROTEIN	Homo sapiens	7	7
CHEMBL1628468	103787	Transient receptor potential cation channel subfamily M member 5	Q9NZQ8	SINGLE PROTEIN	Homo sapiens	2	2
CHEMBL3194	12704	Transthyretin	P02766	SINGLE PROTEIN	Homo sapiens	518	1169
CHEMBL1977	64	Vitamin D receptor	P11473	SINGLE PROTEIN	Homo sapiens	21193	25324

## Sheet: anandamide
CHEMBL_ID	TID	PREF_NAME	PROTEIN_ACCESSION	TARGET_TYPE	ORGANISM	COMPOUNDS	ENDPOINTS
CHEMBL218	87	Cannabinoid CB1 receptor	P21554	SINGLE PROTEIN	Homo sapiens	6266	10526
CHEMBL1641347	103829	Solute carrier family 22 member 6	Q4U2R8	SINGLE PROTEIN	Homo sapiens	102	186
CHEMBL5102	11978	Vanilloid receptor	O35433	SINGLE PROTEIN	Rattus norvegicus	1276	2700
CHEMBL3577	11130	Aldehyde dehydrogenase 1A1	P00352	SINGLE PROTEIN	Homo sapiens	75363	76086
CHEMBL3037	10501	Cannabinoid CB1 receptor	P47746	SINGLE PROTEIN	Mus musculus	270	418
CHEMBL3849	11188	Cytochrome P450 51	Q16850	SINGLE PROTEIN	Homo sapiens	75	90
CHEMBL1293237	103670	Bloom syndrome protein	P54132	SINGLE PROTEIN	Homo sapiens	2588	3588
CHEMBL1293254	103687	Ferritin light chain	P02791	SINGLE PROTEIN	Equus caballus	42346	43324
CHEMBL3455	12411	Anandamide amidohydrolase	O08914	SINGLE PROTEIN	Mus musculus	181	282
CHEMBL253	259	Cannabinoid CB2 receptor	P34972	SINGLE PROTEIN	Homo sapiens	5389	9290
CHEMBL1293248	103681	4'-phosphopantetheinyl transferase ffp	Q9F4F7	SINGLE PROTEIN	Bacillus subtilis	24190	24982
CHEMBL3571	10502	Cannabinoid CB1 receptor	P20272	SINGLE PROTEIN	Rattus norvegicus	2037	2793
CHEMBL5373	10294	Cannabinoid CB2 receptor	P47936	SINGLE PROTEIN	Mus musculus	424	491
CHEMBL3229	11289	Anandamide amidohydrolase	P97612	SINGLE PROTEIN	Rattus norvegicus	2054	2994
CHEMBL2470	10057	Cannabinoid CB2 receptor	Q9QZN9	SINGLE PROTEIN	Rattus norvegicus	342	412
CHEMBL5365	100932	DNA polymerase kappa	Q9UBT6	SINGLE PROTEIN	Homo sapiens	7405	7727
CHEMBL4794	10260	Vanilloid receptor	Q8NER1	SINGLE PROTEIN	Homo sapiens	2706	4245
CHEMBL1977	64	Vitamin D receptor	P11473	SINGLE PROTEIN	Homo sapiens	21193	25324
CHEMBL2243	11291	Anandamide amidohydrolase	O00519	SINGLE PROTEIN	Homo sapiens	1589	2160
CHEMBL2457	10957	Arachidonate 15-lipoxygenase, type II	O15296	SINGLE PROTEIN	Homo sapiens	6971	7149

## Sheet: oleamide
CHEMBL_ID	TID	PREF_NAME	PROTEIN_ACCESSION	TARGET_TYPE	ORGANISM	COMPOUNDS	ENDPOINTS
CHEMBL3356	12594	Cytochrome P450 1A2	P05177	SINGLE PROTEIN	Homo sapiens	20174	22041
CHEMBL2782	12920	Acyl coenzyme A:cholesterol acyltransferase 1	P35610	SINGLE PROTEIN	Homo sapiens	527	675
CHEMBL3397	12911	Cytochrome P450 2C9	P11712	SINGLE PROTEIN	Homo sapiens	21896	26653
CHEMBL4096	20053	Cellular tumor antigen p53	P04637	SINGLE PROTEIN	Homo sapiens	36210	47698
CHEMBL1795087	104169	Ubiquitin carboxyl-terminal hydrolase 1	O94782	SINGLE PROTEIN	Homo sapiens	1894	2073
CHEMBL3571	10502	Cannabinoid CB1 receptor	P20272	SINGLE PROTEIN	Rattus norvegicus	2037	2793
CHEMBL3229	11289	Anandamide amidohydrolase	P97612	SINGLE PROTEIN	Rattus norvegicus	2054	2994
CHEMBL285	11203	Acyl coenzyme A:cholesterol acyltransferase 1	O70536	SINGLE PROTEIN	Rattus norvegicus	1642	2335
CHEMBL289	11365	Cytochrome P450 2D6	P10635	SINGLE PROTEIN	Homo sapiens	22654	28195
CHEMBL2243	11291	Anandamide amidohydrolase	O00519	SINGLE PROTEIN	Homo sapiens	1589	2160
CHEMBL3622	12912	Cytochrome P450 2C19	P33261	SINGLE PROTEIN	Homo sapiens	20106	25305
CHEMBL340	17045	Cytochrome P450 3A4	P08684	SINGLE PROTEIN	Homo sapiens	26864	42636

[truncated: 7 more sheets: oleic acid, ethrane enflurane, halothane, glycyrrhetinic acid, carbenoxolone, octanol, arachidonic acid]
