# Supplementary material for: Simvastatin Sodium Salt and Fluvastatin Interact with Human Gap Junction Gamma-3 Protein
Source: PLoS One. 2016 Feb 10;11(2):e0148266. doi: 10.1371/journal.pone.0148266 (PMC4749215; doi:10.1371/journal.pone.0148266)
Supplement: S9 Dataset — (ZIP) [file pone.0148266.s010.zip]

Archive with 69 entries (66 files):
- S9_Dataset/
- S9_Dataset/.DS_Store
- __MACOSX/
- __MACOSX/S9_Dataset/
- __MACOSX/S9_Dataset/._.DS_Store
- S9_Dataset/18-a-glycyrrhetinic acid_1.xlsx
- __MACOSX/S9_Dataset/._18-a-glycyrrhetinic acid_1.xlsx
- S9_Dataset/18-b-glycyrrhetinic acid_1.xlsx
- __MACOSX/S9_Dataset/._18-b-glycyrrhetinic acid_1.xlsx
- S9_Dataset/3-hydroxy-3-methylglutaric acid_1.xlsx
- __MACOSX/S9_Dataset/._3-hydroxy-3-methylglutaric acid_1.xlsx
- S9_Dataset/3-hydroxy-3-methylglutaric acid_2.xlsx
- __MACOSX/S9_Dataset/._3-hydroxy-3-methylglutaric acid_2.xlsx
- S9_Dataset/arachidonyl ethanolamide_1.xlsx
- __MACOSX/S9_Dataset/._arachidonyl ethanolamide_1.xlsx
- S9_Dataset/arachidonyl ethanolamide_2.xlsx
- __MACOSX/S9_Dataset/._arachidonyl ethanolamide_2.xlsx
- S9_Dataset/carbenoxelone_1.xlsx
- __MACOSX/S9_Dataset/._carbenoxelone_1.xlsx
- S9_Dataset/carbenoxelone_2.xlsx
- __MACOSX/S9_Dataset/._carbenoxelone_2.xlsx
- S9_Dataset/carbenoxelone_3.xlsx
- __MACOSX/S9_Dataset/._carbenoxelone_3.xlsx
- S9_Dataset/flufenamic acid_1.xlsx
- __MACOSX/S9_Dataset/._flufenamic acid_1.xlsx
- S9_Dataset/flufenamic acid_2.xlsx
- __MACOSX/S9_Dataset/._flufenamic acid_2.xlsx
- S9_Dataset/flufenamic acid_3.xlsx
- __MACOSX/S9_Dataset/._flufenamic acid_3.xlsx
- S9_Dataset/fluvastatin_1.xlsx
- __MACOSX/S9_Dataset/._fluvastatin_1.xlsx
- S9_Dataset/fluvastatin_2.xlsx
- __MACOSX/S9_Dataset/._fluvastatin_2.xlsx
- S9_Dataset/fluvastatin_3.xlsx
- __MACOSX/S9_Dataset/._fluvastatin_3.xlsx
- S9_Dataset/fluvastatin_4-air_in_line.xlsx
- __MACOSX/S9_Dataset/._fluvastatin_4-air_in_line.xlsx
- S9_Dataset/heptanol_1.xlsx
- __MACOSX/S9_Dataset/._heptanol_1.xlsx
- S9_Dataset/heptanol_2.xlsx
- __MACOSX/S9_Dataset/._heptanol_2.xlsx
- S9_Dataset/niflumic acid_1.xlsx
- __MACOSX/S9_Dataset/._niflumic acid_1.xlsx
- S9_Dataset/niflumic acid_2.xlsx
- __MACOSX/S9_Dataset/._niflumic acid_2.xlsx
- S9_Dataset/niflumic acid_3.xlsx
- __MACOSX/S9_Dataset/._niflumic acid_3.xlsx
- S9_Dataset/pravastatin_salt_2.xlsx
- __MACOSX/S9_Dataset/._pravastatin_salt_2.xlsx
- S9_Dataset/simvastatin_lactone.xlsx
- __MACOSX/S9_Dataset/._simvastatin_lactone.xlsx
- S9_Dataset/simvastatin_salt_1.xlsx
- __MACOSX/S9_Dataset/._simvastatin_salt_1.xlsx
- S9_Dataset/simvastatin_salt_2.xlsx
- __MACOSX/S9_Dataset/._simvastatin_salt_2.xlsx
- S9_Dataset/simvastatin_salt_3.xlsx
- __MACOSX/S9_Dataset/._simvastatin_salt_3.xlsx
- S9_Dataset/simvastatin_salt_4-air_in_line.xlsx
- __MACOSX/S9_Dataset/._simvastatin_salt_4-air_in_line.xlsx
- S9_Dataset/simvastatin_salt_low_concentrations.xlsx
- __MACOSX/S9_Dataset/._simvastatin_salt_low_concentrations.xlsx
- S9_Dataset/steviol_1.xlsx
- __MACOSX/S9_Dataset/._steviol_1.xlsx
- S9_Dataset/steviol_2.xlsx
- __MACOSX/S9_Dataset/._steviol_2.xlsx
- S9_Dataset/stevioside_1.xlsx
- __MACOSX/S9_Dataset/._stevioside_1.xlsx
- S9_Dataset/stevioside_2.xlsx
- __MACOSX/S9_Dataset/._stevioside_2.xlsx
