# Supplementary material for: Simvastatin Sodium Salt and Fluvastatin Interact with Human Gap Junction Gamma-3 Protein
Source: PLoS One. 2016 Feb 10;11(2):e0148266. doi: 10.1371/journal.pone.0148266 (PMC4749215; doi:10.1371/journal.pone.0148266)
Supplement: S9 Dataset — (ZIP) [file pone.0148266.s010.zip › S9_Dataset/18-a-glycyrrhetinic acid_1.xlsx]

## Sheet: 18 alpha
L1A1()_X	L1A1()_Y	L1A2()_X	L1A2()_Y	L1A3()_X	L1A3()_Y	L1A4()_X	L1A4()_Y	L1A5()_X	L1A5()_Y	L1A6()_X	L1A6()_Y	L2A1()_X	L2A1()_Y	L2A2()_X	L2A2()_Y	L2A3()_X	L2A3()_Y	L2A4()_X	L2A4()_Y	L2A5()_X	L2A5()_Y	L2A6()_X	L2A6()_Y	L3A1()_X	L3A1()_Y	L3A2()_X	L3A2()_Y	L3A3()_X	L3A3()_Y	L3A4()_X	L3A4()_Y	L3A5()_X	L3A5()_Y	L3A6()_X	L3A6()_Y	L4A1()_X	L4A1()_Y	L4A2()_X	L4A2()_Y	L4A3()_X	L4A3()_Y	L4A4()_X	L4A4()_Y	L4A5()_X	L4A5()_Y	L4A6()_X	L4A6()_Y	L5A1()_X	L5A1()_Y
-240.3	-1.74	-240.3	-7.25	-240.3	-5.68	-240.3	-6.12	-240.3	-5.31	-240.3	-7.19	-240.3	-1.84	-240.3	-3.71	-240.3	-4.78	-240.3	-0.65	-240.3	-0.13	-240.3	-4.27	-240.3	2.75	-240.3	3.87	-240.3	0.99	-240.3	7.96	-240.3	4.13	-240.3	1.32	-240.3	-2.81	-240.3	-4.23	-240.3	-8.81	-240.3	-3.45	-240.3	-5.06	-240.3	-9.28	-240.3	1.26
-239.4	-1.93	-239.4	-4.08	-239.4	-8.56	-239.4	-1.53	-239.4	-5.61	-239.4	-3.26	-239.4	-0.8	-239.4	-1.73	-239.4	-3.74	-239.4	2.03	-239.4	-2.07	-239.4	-2.86	-239.4	2.43	-239.4	5.72	-239.4	2.09	-239.4	10.38	-239.4	1.88	-239.4	3.27	-239.4	-4.71	-239.4	-4.36	-239.4	-6.58	-239.4	-2	-239.4	-4.51	-239.4	-5.65	-239.4	2.06
-238.5	-3.11	-238.5	-5.67	-238.5	-6.73	-238.5	-4.14	-238.5	-4.22	-238.5	-5	-238.5	-1.57	-238.5	-5.21	-238.5	-3.61	-238.5	0.06	-238.5	-2.54	-238.5	-2.34	-238.5	2.04	-238.5	3.71	-238.5	0.84	-238.5	12.77	-238.5	1.04	-238.5	5.12	-238.5	-6.97	-238.5	-6	-238.5	-8.07	-238.5	-0.16	-238.5	-6.42	-238.5	-4.79	-238.5	-0.84
-237.6	-2.55	-237.6	-5.1	-237.6	-4.27	-237.6	-2.41	-237.6	-6.22	-237.6	-5.42	-237.6	-3.28	-237.6	-3.01	-237.6	-2.77	-237.6	1.1	-237.6	-2.79	-237.6	-1.46	-237.6	0.97	-237.6	9.52	-237.6	3.8	-237.6	11.79	-237.6	4.77	-237.6	8.89	-237.6	-6.76	-237.6	-1.9	-237.6	-3.93	-237.6	-1.64	-237.6	-2.35	-237.6	-0.34	-237.6	5.58
-236.7	-2.33	-236.7	-4.75	-236.7	-5.35	-236.7	-5.36	-236.7	-4.28	-236.7	-5.52	-236.7	-3.92	-236.7	-3.63	-236.7	-4.28	-236.7	-1.21	-236.7	-2.34	-236.7	-3.46	-236.7	0.76	-236.7	9.76	-236.7	6.66	-236.7	14.17	-236.7	9.19	-236.7	9.82	-236.7	-6.72	-236.7	-0.49	-236.7	-1.35	-236.7	3.69	-236.7	1.43	-236.7	1.3	-236.7	6.2
-235.8	-0.81	-235.8	-9.25	-235.8	-6.44	-235.8	-3.54	-235.8	-5.7	-235.8	-5.87	-235.8	-3.68	-235.8	-4	-235.8	-5.44	-235.8	-0.69	-235.8	-2.94	-235.8	-3.73	-235.8	2.01	-235.8	-7.46	-235.8	-8.72	-235.8	-2.41	-235.8	-8.72	-235.8	-5.74	-235.8	-5.06	-235.8	-16.65	-235.8	-18.64	-235.8	-13.03	-235.8	-17.13	-235.8	-16.95	-235.8	-10.62
-234.9	-3.54	-234.9	-4.69	-234.9	-4.88	-234.9	-6.25	-234.9	-8.6	-234.9	-3.24	-234.9	-4.54	-234.9	-3.1	-234.9	-3.84	-234.9	1.44	-234.9	-3.45	-234.9	-5.04	-234.9	1.39	-234.9	-0.51	-234.9	-3.69	-234.9	5.7	-234.9	0.55	-234.9	0.31	-234.9	-5.05	-234.9	-14.01	-234.9	-11.68	-234.9	-7.19	-234.9	-8.85	-234.9	-13.05	-234.9	-1.66
-234	-2.18	-234	-7.2	-234	-5.8	-234	-4.85	-234	-5.65	-234	-5.18	-234	-1.42	-234	-2	-234	-4.39	-234	-2.38	-234	-1.6	-234	-4.6	-234	1.48	-234	3.75	-234	-1.56	-234	7.14	-234	1	-234	3.74	-234	-4.47	-234	-8.04	-234	-10.29	-234	-5.18	-234	-6.87	-234	-4.97	-234	2.04
-233.1	-3.29	-233.1	-7.43	-233.1	-4.8	-233.1	-4.56	-233.1	-3.6	-233.1	-5.33	-233.1	-2.17	-233.1	-4.85	-233.1	-3.75	-233.1	-1.99	-233.1	-2.73	-233.1	-4.85	-233.1	2.68	-233.1	3.58	-233.1	-1.21	-233.1	4.39	-233.1	1.25	-233.1	3.3	-233.1	-4.76	-233.1	-9.23	-233.1	-10.4	-233.1	-3.84	-233.1	-6.87	-233.1	-5.64	-233.1	-1.37
-232.2	-1.87	-232.2	-6.14	-232.2	-5.28	-232.2	-3.09	-232.2	-6.3	-232.2	-3.83	-232.2	-1.74	-232.2	-1.99	-232.2	-5.06	-232.2	-0.1	-232.2	-0.45	-232.2	-2.79	-232.2	3.13	-232.2	4.23	-232.2	0.22	-232.2	5.67	-232.2	1.66	-232.2	1.57	-232.2	-5.56	-232.2	-8.43	-232.2	-7.45	-232.2	-4.84	-232.2	-4.18	-232.2	-7.43	-232.2	-0.12
-231.3	-2.43	-231.3	-5.35	-231.3	-7.41	-231.3	-2.36	-231.3	-6.97	-231.3	-4.16	-231.3	-1.99	-231.3	-2.46	-231.3	-4.14	-231.3	1.16	-231.3	-2.84	-231.3	-3.97	-231.3	2.79	-231.3	5.55	-231.3	-1.01	-231.3	7.43	-231.3	6.65	-231.3	0.58	-231.3	-4.56	-231.3	-6.27	-231.3	-9.21	-231.3	-4.64	-231.3	-4.46	-231.3	-9.02	-231.3	0.54
-230.4	-1.58	-230.4	-5.19	-230.4	-2.11	-230.4	-3.51	-230.4	-5.34	-230.4	-5.95	-230.4	0.28	-230.4	-5.1	-230.4	-3.72	-230.4	-0.64	-230.4	-0.99	-230.4	-6.02	-230.4	3.87	-230.4	1.19	-230.4	3.05	-230.4	10.88	-230.4	0.39	-230.4	4.58	-230.4	-4.36	-230.4	-11.25	-230.4	-9.31	-230.4	-1.11	-230.4	-5.28	-230.4	-8.03	-230.4	-0.96
-229.5	-1.68	-229.5	-6.51	-229.5	-5.77	-229.5	-3.9	-229.5	-4.08	-229.5	-5.11	-229.5	-1.18	-229.5	-3.03	-229.5	-2.72	-229.5	0.07	-229.5	-1.64	-229.5	-5.17	-229.5	3.37	-229.5	3.87	-229.5	-0.8	-229.5	4.81	-229.5	-0.55	-229.5	2.15	-229.5	-4.73	-229.5	-8.9	-229.5	-9.97	-229.5	-6.32	-229.5	-6.78	-229.5	-6.73	-229.5	1.67
-228.6	-1.44	-228.6	-5.17	-228.6	-5.88	-228.6	-5.02	-228.6	-3.69	-228.6	-4.63	-228.6	-0.09	-228.6	-4.54	-228.6	-5.11	-228.6	1.8	-228.6	-0.56	-228.6	-2.37	-228.6	2.49	-228.6	3.28	-228.6	-1.93	-228.6	5.7	-228.6	2.35	-228.6	3.25	-228.6	-4.38	-228.6	-8.97	-228.6	-7.24	-228.6	-4.58	-228.6	-4.49	-228.6	-7.51	-228.6	0.74
-227.7	-4.49	-227.7	-7.4	-227.7	-7.22	-227.7	-4.32	-227.7	-6.59	-227.7	-5.03	-227.7	-1.04	-227.7	-3.62	-227.7	-5.5	-227.7	-0.34	-227.7	-1.22	-227.7	-6.38	-227.7	4.43	-227.7	4.28	-227.7	-1.32	-227.7	7.86	-227.7	3.38	-227.7	2.11	-227.7	-4.78	-227.7	-7.85	-227.7	-10.15	-227.7	-3.46	-227.7	-5.44	-227.7	-8.18	-227.7	-0.73
-226.8	-0.58	-226.8	-4	-226.8	-6.86	-226.8	-4.82	-226.8	-6.29	-226.8	-1.91	-226.8	-0.2	-226.8	-3.98	-226.8	-3.79	-226.8	-0.35	-226.8	-1.98	-226.8	-1.7	-226.8	3.61	-226.8	2.7	-226.8	1.27	-226.8	8.09	-226.8	1.7	-226.8	2.05	-226.8	-1.6	-226.8	-9.79	-226.8	-5.89	-226.8	-4.33	-226.8	-4.6	-226.8	-7.85	-226.8	1.84
-225.9	-1.99	-225.9	-4.36	-225.9	-4.54	-225.9	-5.6	-225.9	-5.33	-225.9	-2.8	-225.9	-0.96	-225.9	-2.54	-225.9	-4.97	-225.9	-2.59	-225.9	-2.25	-225.9	-1.98	-225.9	3.23	-225.9	3.21	-225.9	-0.66	-225.9	7.6	-225.9	1.47	-225.9	4.67	-225.9	-6.05	-225.9	-9.16	-225.9	-9.43	-225.9	-4.39	-225.9	-5.89	-225.9	-4.39	-225.9	0.29
-225	-2.58	-225	-5.13	-225	-4.63	-225	-3.55	-225	-3.89	-225	-6.08	-225	-0.18	-225	-3.5	-225	-4.81	-225	-2.48	-225	-1.74	-225	-2.72	-225	5.13	-225	4.55	-225	-2.05	-225	5.05	-225	0.15	-225	4.02	-225	-4.09	-225	-9.5	-225	-9.7	-225	-4.63	-225	-4.29	-225	-7.24	-225	-0.37
-224.1	-1.07	-224.1	-6.16	-224.1	-7.89	-224.1	-4.17	-224.1	-7.07	-224.1	-6.24	-224.1	-1.23	-224.1	-2.76	-224.1	-5.24	-224.1	0.27	-224.1	-0.94	-224.1	-3	-224.1	3.53	-224.1	3.66	-224.1	-0.48	-224.1	7.82	-224.1	1.71	-224.1	5.15	-224.1	-2.81	-224.1	-7.06	-224.1	-9.04	-224.1	-3.4	-224.1	-4.2	-224.1	-8.84	-224.1	1.78
-223.2	-2.76	-223.2	-5.64	-223.2	-5.34	-223.2	-5.55	-223.2	-5.3	-223.2	-4.89	-223.2	-2.09	-223.2	-4.19	-223.2	-3.16	-223.2	-2.54	-223.2	-1.01	-223.2	-1.64	-223.2	1.08	-223.2	2.6	-223.2	-1.16	-223.2	5.87	-223.2	2.69	-223.2	4.32	-223.2	-4.79	-223.2	-7.43	-223.2	-8.06	-223.2	-4.4	-223.2	-4.95	-223.2	-6.9	-223.2	0.09
-222.3	-2.59	-222.3	-4.07	-222.3	-4.67	-222.3	-4.06	-222.3	-4.82	-222.3	-5.78	-222.3	-0.57	-222.3	-2.67	-222.3	-3.38	-222.3	0	-222.3	-1.34	-222.3	-4.61	-222.3	2.85	-222.3	4.45	-222.3	0.09	-222.3	7.09	-222.3	4.31	-222.3	2.64	-222.3	-4.97	-222.3	-6.61	-222.3	-7.19	-222.3	-2.98	-222.3	-5.09	-222.3	-7.46	-222.3	-0.58
-221.4	-4.64	-221.4	-5.9	-221.4	-8.21	-221.4	-3.53	-221.4	-3.03	-221.4	-3.58	-221.4	-2.55	-221.4	-4.33	-221.4	-4.04	-221.4	0.47	-221.4	-0.9	-221.4	-3.92	-221.4	1.53	-221.4	3.24	-221.4	-1.31	-221.4	6.89	-221.4	0.79	-221.4	0.16	-221.4	-4.27	-221.4	-7.76	-221.4	-8.17	-221.4	-2.94	-221.4	-4.82	-221.4	-8.09	-221.4	0.76
-220.5	0.26	-220.5	-4.6	-220.5	-3.96	-220.5	-4.83	-220.5	-5.9	-220.5	-4.19	-220.5	-1.09	-220.5	-2.94	-220.5	-4.95	-220.5	-0.62	-220.5	-1.29	-220.5	-3.97	-220.5	1.7	-220.5	2.59	-220.5	-2.94	-220.5	6.69	-220.5	1.56	-220.5	1.36	-220.5	-4.57	-220.5	-5.99	-220.5	-8.93	-220.5	-5.08	-220.5	-4.62	-220.5	-7.72	-220.5	-0.36
-219.6	-3.82	-219.6	-5.32	-219.6	-5.7	-219.6	-2.11	-219.6	-4.53	-219.6	-5.87	-219.6	-1.01	-219.6	-4.95	-219.6	-3.81	-219.6	0.13	-219.6	-1.02	-219.6	-3.71	-219.6	0.68	-219.6	3.32	-219.6	-0.23	-219.6	6.75	-219.6	3.74	-219.6	3.65	-219.6	-3.14	-219.6	-6.64	-219.6	-9.39	-219.6	-4.87	-219.6	-4.62	-219.6	-4.23	-219.6	1.15
-218.7	-1.51	-218.7	-7.18	-218.7	-7.34	-218.7	-5.2	-218.7	-6.56	-218.7	-2.08	-218.7	-2.24	-218.7	-5.24	-218.7	-5.28	-218.7	0.06	-218.7	-2.47	-218.7	-4.84	-218.7	2.67	-218.7	1.98	-218.7	-1.02	-218.7	6.39	-218.7	1.43	-218.7	2.9	-218.7	-4.1	-218.7	-8.19	-218.7	-8.63	-218.7	-4.6	-218.7	-3.5	-218.7	-5.83	-218.7	1.41
-217.8	-2.41	-217.8	-6.61	-217.8	-6.88	-217.8	-4.01	-217.8	-5.54	-217.8	-4.18	-217.8	-3.06	-217.8	-4.02	-217.8	-5.28	-217.8	-3.99	-217.8	-0.85	-217.8	-3.36	-217.8	1.21	-217.8	1.44	-217.8	0.31	-217.8	3.61	-217.8	0.55	-217.8	3.15	-217.8	-4.86	-217.8	-7.72	-217.8	-6.35	-217.8	-3.82	-217.8	-5.4	-217.8	-5	-217.8	0.63
-216.9	-5.56	-216.9	-2.69	-216.9	-2.26	-216.9	-1.68	-216.9	-5.41	-216.9	-4.79	-216.9	-2.41	-216.9	-5.22	-216.9	-1.83	-216.9	1.86	-216.9	-3.88	-216.9	-2.93	-216.9	3.03	-216.9	1.37	-216.9	-0.48	-216.9	6.8	-216.9	0.99	-216.9	4.29	-216.9	-4.07	-216.9	-7.6	-216.9	-10.28	-216.9	-3.15	-216.9	-4.22	-216.9	-5.3	-216.9	1.29
-216	-2.96	-216	-4.78	-216	-6.47	-216	0.17	-216	-5.51	-216	-3.47	-216	-1.49	-216	-1.89	-216	-4.64	-216	-0.74	-216	-3.75	-216	-5.82	-216	3.37	-216	3.26	-216	-1.45	-216	5.61	-216	-0.51	-216	0.63	-216	-3.13	-216	-8.5	-216	-8.62	-216	-6.28	-216	-3.94	-216	-7.3	-216	-0.82
-215.1	-1.4	-215.1	-5.86	-215.1	-7.45	-215.1	-5.65	-215.1	-5.03	-215.1	-2.7	-215.1	-0.28	-215.1	-4.49	-215.1	-5.44	-215.1	0.74	-215.1	-0.02	-215.1	-3.73	-215.1	-0.16	-215.1	1.71	-215.1	-0.92	-215.1	8.85	-215.1	3.99	-215.1	4.93	-215.1	-4.41	-215.1	-7.89	-215.1	-6.93	-215.1	-2.24	-215.1	-4.4	-215.1	-5.76	-215.1	2.92
-214.2	-4.16	-214.2	-7.67	-214.2	-7.45	-214.2	-3.73	-214.2	-4.36	-214.2	-4.79	-214.2	-0.21	-214.2	-3.53	-214.2	-3.89	-214.2	-0.37	-214.2	-0.61	-214.2	-4.54	-214.2	4.33	-214.2	2.26	-214.2	-1.44	-214.2	7.67	-214.2	-0.71	-214.2	1.38	-214.2	-3.32	-214.2	-8.95	-214.2	-8.32	-214.2	-2.84	-214.2	-4.44	-214.2	-4.56	-214.2	-0.93
-213.3	-3.63	-213.3	-5.57	-213.3	-3.84	-213.3	-0.44	-213.3	-4.8	-213.3	-4.41	-213.3	0.5	-213.3	-5.78	-213.3	-4.25	-213.3	0.48	-213.3	-1.57	-213.3	-3.61	-213.3	3.93	-213.3	3.25	-213.3	-0.7	-213.3	5.17	-213.3	0.62	-213.3	3.35	-213.3	-5.92	-213.3	-8.01	-213.3	-8.18	-213.3	-4.72	-213.3	-7.28	-213.3	-4.01	-213.3	-0.17
-212.4	-0.87	-212.4	-4.77	-212.4	-3.77	-212.4	-2.71	-212.4	-4.85	-212.4	-3.45	-212.4	-1.85	-212.4	-3.72	-212.4	-2.65	-212.4	0.6	-212.4	-1.64	-212.4	-0.79	-212.4	2.92	-212.4	3.94	-212.4	-1.75	-212.4	6.07	-212.4	4.22	-212.4	2.14	-212.4	-2.32	-212.4	-9.37	-212.4	-8.82	-212.4	-5.08	-212.4	-5.76	-212.4	-7.63	-212.4	2.15
-211.5	-1.47	-211.5	-4.85	-211.5	-5.95	-211.5	-5	-211.5	-3.82	-211.5	-5.35	-211.5	-1.15	-211.5	-3.28	-211.5	-3.44	-211.5	-0.11	-211.5	-2.02	-211.5	-1.63	-211.5	2.33	-211.5	2.72	-211.5	-0.73	-211.5	6.49	-211.5	0.19	-211.5	4.49	-211.5	-3.82	-211.5	-7.23	-211.5	-11.29	-211.5	-5.59	-211.5	-3.35	-211.5	-6.11	-211.5	0.49
-210.6	-2.46	-210.6	-5.69	-210.6	-3.52	-210.6	-4.71	-210.6	-2.88	-210.6	-2.67	-210.6	-1.48	-210.6	-2.41	-210.6	-4.95	-210.6	0.19	-210.6	-0.99	-210.6	-4.35	-210.6	0.36	-210.6	5.36	-210.6	0.77	-210.6	5.47	-210.6	3.18	-210.6	1.89	-210.6	-3.29	-210.6	-7.45	-210.6	-7.43	-210.6	-2.83	-210.6	-6.29	-210.6	-7.06	-210.6	1.5
-209.7	-1.94	-209.7	-7.46	-209.7	-5.62	-209.7	-2.16	-209.7	-3.51	-209.7	-0.9	-209.7	2.25	-209.7	-4.33	-209.7	-3.65	-209.7	0.9	-209.7	-0.53	-209.7	-2.63	-209.7	3.62	-209.7	2.61	-209.7	-0.55	-209.7	5.8	-209.7	3.04	-209.7	2.71	-209.7	-3.36	-209.7	-6.87	-209.7	-9.36	-209.7	-3.18	-209.7	-3.8	-209.7	-5.03	-209.7	0.87
-208.8	-0.14	-208.8	-6.15	-208.8	-4.3	-208.8	-3.55	-208.8	-2.96	-208.8	-3.63	-208.8	-1.27	-208.8	-5.32	-208.8	-5.7	-208.8	-2.14	-208.8	0.42	-208.8	0.28	-208.8	1.27	-208.8	1.57	-208.8	-1.69	-208.8	6.11	-208.8	3.49	-208.8	3.69	-208.8	-3.12	-208.8	-7.99	-208.8	-8.45	-208.8	-3.83	-208.8	-2.88	-208.8	-8.04	-208.8	2.47
-207.9	-1.33	-207.9	-4.25	-207.9	-3.8	-207.9	-6.4	-207.9	-7.62	-207.9	-3.82	-207.9	-0.03	-207.9	-2.5	-207.9	-5.57	-207.9	1.58	-207.9	-1.5	-207.9	-1.6	-207.9	2.45	-207.9	4.46	-207.9	-0.41	-207.9	9.2	-207.9	3.94	-207.9	3.93	-207.9	-4.4	-207.9	-6.55	-207.9	-9.1	-207.9	-3.93	-207.9	-2.89	-207.9	-7.38	-207.9	0.4
-207	-4.26	-207	-4.58	-207	-4.62	-207	-1.36	-207	-4.62	-207	-3.92	-207	-0.68	-207	-1.85	-207	-6.04	-207	2.02	-207	-0.43	-207	-3.08	-207	2.3	-207	3.71	-207	0.26	-207	8.93	-207	1.54	-207	-0.15	-207	-4.68	-207	-6.57	-207	-7.25	-207	-3.55	-207	-5.99	-207	-6.79	-207	-0.06
-206.1	0.26	-206.1	-4.74	-206.1	-4.46	-206.1	-3.29	-206.1	-4.83	-206.1	-2.44	-206.1	2.23	-206.1	-3.3	-206.1	-4.13	-206.1	-1.16	-206.1	-1.21	-206.1	-2.05	-206.1	3.43	-206.1	3.45	-206.1	-1.9	-206.1	7	-206.1	1.96	-206.1	3.62	-206.1	-5.01	-206.1	-7.4	-206.1	-6.93	-206.1	-2.58	-206.1	-5.84	-206.1	-5.46	-206.1	0.29
-205.2	-1.86	-205.2	-5.65	-205.2	-6.11	-205.2	-3.01	-205.2	-6.17	-205.2	-5.85	-205.2	-1.56	-205.2	-2.92	-205.2	-1.8	-205.2	0.12	-205.2	-0.96	-205.2	-4.49	-205.2	0.49	-205.2	1.53	-205.2	-0.32	-205.2	6.54	-205.2	1.36	-205.2	2.33	-205.2	-6.73	-205.2	-6.45	-205.2	-9.92	-205.2	-4.33	-205.2	-5.01	-205.2	-5.24	-205.2	-0.86
-204.3	-1.42	-204.3	-2.99	-204.3	-6.45	-204.3	-5.57	-204.3	-6.33	-204.3	-1.54	-204.3	-0.81	-204.3	-2.33	-204.3	-4.38	-204.3	-1.56	-204.3	-2.02	-204.3	-2.45	-204.3	2.95	-204.3	2.72	-204.3	1.09	-204.3	5.62	-204.3	0.46	-204.3	3.93	-204.3	-2.06	-204.3	-7.44	-204.3	-7.24	-204.3	-5.23	-204.3	-4.84	-204.3	-4.96	-204.3	-0.11
-203.4	-2.54	-203.4	-3.6	-203.4	-3.18	-203.4	-4.38	-203.4	-6.55	-203.4	-3.57	-203.4	-1.78	-203.4	-2.26	-203.4	-3.98	-203.4	2.86	-203.4	-3.45	-203.4	-3.2	-203.4	0.65	-203.4	1.99	-203.4	-2.91	-203.4	8.22	-203.4	1.03	-203.4	0.53	-203.4	-4.14	-203.4	-6.24	-203.4	-9.08	-203.4	-3.85	-203.4	-3.97	-203.4	-8.61	-203.4	-0.03
-202.5	0.2	-202.5	-4.59	-202.5	-2.57	-202.5	-1.76	-202.5	-2.45	-202.5	-5.52	-202.5	-0.74	-202.5	-3.99	-202.5	-2.94	-202.5	1.2	-202.5	-0.74	-202.5	-3.5	-202.5	2.13	-202.5	2.02	-202.5	0.53	-202.5	6	-202.5	0.45	-202.5	0.98	-202.5	-2.76	-202.5	-6.99	-202.5	-5.77	-202.5	-5.21	-202.5	-5.5	-202.5	-8.39	-202.5	1.02
-201.6	-0.2	-201.6	-3.63	-201.6	-3.59	-201.6	-3.32	-201.6	-4.73	-201.6	-1.89	-201.6	-1.61	-201.6	-3.17	-201.6	-1.35	-201.6	0.85	-201.6	-1.46	-201.6	-1.85	-201.6	2.63	-201.6	4.04	-201.6	0.08	-201.6	5.85	-201.6	2.66	-201.6	3.78	-201.6	-1.85	-201.6	-6.18	-201.6	-7.18	-201.6	-6.3	-201.6	-4.27	-201.6	-5.85	-201.6	1.2
-200.7	-1.83	-200.7	-4.22	-200.7	-6.4	-200.7	-5	-200.7	-2.96	-200.7	-4.82	-200.7	0.65	-200.7	-3.97	-200.7	-3.87	-200.7	-0.37	-200.7	-1.66	-200.7	-3.13	-200.7	3.52	-200.7	1.58	-200.7	0.87	-200.7	7.68	-200.7	2.32	-200.7	3.3	-200.7	-2.27	-200.7	-7.12	-200.7	-7.03	-200.7	-1.34	-200.7	-1.54	-200.7	-4.62	-200.7	1.81
-199.8	-1.13	-199.8	-4.71	-199.8	-7.5	-199.8	-2.56	-199.8	-3.5	-199.8	-3.05	-199.8	-2.11	-199.8	-3.28	-199.8	-5.87	-199.8	-0.3	-199.8	-2.21	-199.8	-3.14	-199.8	2.16	-199.8	2.22	-199.8	-1.65	-199.8	6.9	-199.8	1.49	-199.8	2.7	-199.8	-3.74	-199.8	-7.84	-199.8	-6	-199.8	-1.56	-199.8	-3.83	-199.8	-4.48	-199.8	1.24
-198.9	-1.88	-198.9	-5.27	-198.9	-6.94	-198.9	-4.98	-198.9	-2.84	-198.9	-4.72	-198.9	-4.48	-198.9	-3.26	-198.9	-5.07	-198.9	0.25	-198.9	1.54	-198.9	-3.84	-198.9	1.09	-198.9	2.79	-198.9	-1.29	-198.9	7.4	-198.9	3.66	-198.9	2.92	-198.9	-1.44	-198.9	-6.68	-198.9	-7.19	-198.9	-3.63	-198.9	-3	-198.9	-4.84	-198.9	-0.63
-198	-4.24	-198	-6.25	-198	-5.86	-198	-3.51	-198	-2.59	-198	-6.43	-198	-2.13	-198	-4.13	-198	-5.99	-198	-0.36	-198	1.9	-198	-3.67	-198	2.49	-198	1.98	-198	-1.93	-198	5.32	-198	1.5	-198	2.91	-198	-2.99	-198	-8.85	-198	-8.06	-198	-4.76	-198	-2.68	-198	-6.46	-198	1.17
-197.1	-1.7	-197.1	-3.66	-197.1	-6.43	-197.1	-3.63	-197.1	-5.74	-197.1	-3.74	-197.1	-0.41	-197.1	-4.23	-197.1	-3.07	-197.1	-0.48	-197.1	-3.38	-197.1	-2.86	-197.1	1.87	-197.1	2.03	-197.1	-1.15	-197.1	7.13	-197.1	-0.18	-197.1	2.3	-197.1	-4.48	-197.1	-4.31	-197.1	-7.07	-197.1	-3.36	-197.1	-4.36	-197.1	-7.23	-197.1	-1.13
-196.2	-1.7	-196.2	-2.87	-196.2	-4.67	-196.2	-6.03	-196.2	-4.3	-196.2	-4.17	-196.2	1.02	-196.2	-2.02	-196.2	-2.11	-196.2	-1.08	-196.2	-2.42	-196.2	-4.18	-196.2	2.52	-196.2	2.64	-196.2	0.75	-196.2	6.2	-196.2	-0.62	-196.2	1.69	-196.2	-4.82	-196.2	-6.3	-196.2	-8.03	-196.2	-3.66	-196.2	-6.18	-196.2	-6.72	-196.2	0.9
-195.3	-0.48	-195.3	-5.64	-195.3	-6.5	-195.3	-1.53	-195.3	-1.93	-195.3	-2.98	-195.3	-0.55	-195.3	-3.7	-195.3	-4.28	-195.3	-0.3	-195.3	0.61	-195.3	-3.78	-195.3	0.46	-195.3	1.58	-195.3	1.63	-195.3	5.25	-195.3	0.57	-195.3	3.73	-195.3	-4.21	-195.3	-8.25	-195.3	-6.47	-195.3	-4.05	-195.3	-4.62	-195.3	-4.44	-195.3	0.03
-194.4	-1.3	-194.4	-4.94	-194.4	-3.48	-194.4	-4.12	-194.4	-3.28	-194.4	-3.42	-194.4	-1.37	-194.4	-1.8	-194.4	-3.78	-194.4	-0.24	-194.4	-2.01	-194.4	-1.89	-194.4	0.87	-194.4	3.17	-194.4	-1.9	-194.4	7.48	-194.4	-1.1	-194.4	3.33	-194.4	-2.93	-194.4	-7.88	-194.4	-10.38	-194.4	-3.07	-194.4	-5.76	-194.4	-5.72	-194.4	-1.43
-193.5	-2.24	-193.5	-6.61	-193.5	-5.64	-193.5	-4.46	-193.5	-3.06	-193.5	-2.84	-193.5	-1.83	-193.5	-2.57	-193.5	-1.44	-193.5	1.81	-193.5	1.5	-193.5	-2.52	-193.5	2	-193.5	2.11	-193.5	1.5	-193.5	6.31	-193.5	2.54	-193.5	4.83	-193.5	-5.22	-193.5	-7.75	-193.5	-7.47	-193.5	-2.27	-193.5	-3.62	-193.5	-4.23	-193.5	-2.44
-192.6	-0.36	-192.6	-5.66	-192.6	-5.19	-192.6	-2.2	-192.6	-5.2	-192.6	-2.76	-192.6	0.4	-192.6	-4.34	-192.6	-3.31	-192.6	0.78	-192.6	-1.82	-192.6	-4.8	-192.6	1.42	-192.6	2.65	-192.6	-0.57	-192.6	7.13	-192.6	2.8	-192.6	3.59	-192.6	-3.6	-192.6	-6.4	-192.6	-9.37	-192.6	-4.08	-192.6	-3.82	-192.6	-7.35	-192.6	0.38
-191.7	-2.83	-191.7	-5.45	-191.7	-3.39	-191.7	-3.64	-191.7	-3.52	-191.7	-2.09	-191.7	-1.75	-191.7	-4.37	-191.7	-2.56	-191.7	0.38	-191.7	0.57	-191.7	-2.22	-191.7	1.48	-191.7	4.53	-191.7	-0.06	-191.7	5.26	-191.7	2.24	-191.7	3.81	-191.7	-2.91	-191.7	-5.94	-191.7	-8.65	-191.7	-2.6	-191.7	-3.97	-191.7	-6.89	-191.7	0.39
-190.8	-3.16	-190.8	-5.23	-190.8	-5.57	-190.8	-3.43	-190.8	-3.85	-190.8	-5.33	-190.8	-2.08	-190.8	-3.03	-190.8	-4.24	-190.8	-0.9	-190.8	-0.71	-190.8	-2.83	-190.8	1.11	-190.8	0.67	-190.8	-1.36	-190.8	5.28	-190.8	1.41	-190.8	3.78	-190.8	-4.46	-190.8	-7.43	-190.8	-8.61	-190.8	-6	-190.8	-1	-190.8	-4.06	-190.8	-2.74
-189.9	-4.66	-189.9	-2.86	-189.9	-5.61	-189.9	-4.53	-189.9	-4.74	-189.9	-2.73	-189.9	-2.24	-189.9	-2.33	-189.9	-5.37	-189.9	-0.08	-189.9	-1.82	-189.9	-2.91	-189.9	3.11	-189.9	2.32	-189.9	-1.09	-189.9	4.27	-189.9	2.89	-189.9	2.88	-189.9	-4.45	-189.9	-7.12	-189.9	-7.44	-189.9	-4.63	-189.9	-5.49	-189.9	-5.11	-189.9	0.29
-189	-2.07	-189	-4.34	-189	-4.52	-189	-4.16	-189	-4.39	-189	-4.09	-189	-1.58	-189	-4.42	-189	-3.52	-189	-0.01	-189	0.48	-189	-5.86	-189	1.93	-189	-0.03	-189	-1.55	-189	5.15	-189	2.19	-189	0.79	-189	-2.92	-189	-8.97	-189	-7.49	-189	-3.26	-189	-1.57	-189	-7.22	-189	1.25
-188.1	-2.99	-188.1	-3.47	-188.1	-3.25	-188.1	-4.7	-188.1	-4.5	-188.1	-3.98	-188.1	-1.23	-188.1	-0.15	-188.1	-1.6	-188.1	-0.33	-188.1	-1.42	-188.1	-3.54	-188.1	0.91	-188.1	3.68	-188.1	-1.69	-188.1	4.96	-188.1	1.4	-188.1	1.58	-188.1	-4.12	-188.1	-6.87	-188.1	-6.99	-188.1	-2.74	-188.1	-1.58	-188.1	-4.23	-188.1	-0.94
-187.2	-2.01	-187.2	-7.1	-187.2	-5.62	-187.2	-1.32	-187.2	-2.96	-187.2	-3.79	-187.2	-0.72	-187.2	-5.26	-187.2	-4.98	-187.2	0.76	-187.2	-2.25	-187.2	-4.12	-187.2	1.48	-187.2	3.78	-187.2	0.06	-187.2	5.67	-187.2	-0.07	-187.2	1.96	-187.2	-4.37	-187.2	-6.45	-187.2	-5.8	-187.2	-3.97	-187.2	-3.41	-187.2	-6	-187.2	-0.89
-186.3	-2.3	-186.3	-7.89	-186.3	-6.35	-186.3	-0.88	-186.3	-4.06	-186.3	-2.61	-186.3	-0.62	-186.3	-5.36	-186.3	-2.67	-186.3	1.25	-186.3	-1.05	-186.3	-4.02	-186.3	1.16	-186.3	2.34	-186.3	2.13	-186.3	5.75	-186.3	1.27	-186.3	0.55	-186.3	-4.13	-186.3	-7.09	-186.3	-5.56	-186.3	-2.32	-186.3	-3.47	-186.3	-5.39	-186.3	-0.97
-185.4	-0.21	-185.4	-5.04	-185.4	-2.91	-185.4	-5.96	-185.4	-3.74	-185.4	-2.81	-185.4	0.11	-185.4	-2.54	-185.4	-2.74	-185.4	-1.57	-185.4	0.15	-185.4	-1.49	-185.4	2.52	-185.4	2.54	-185.4	-1.28	-185.4	5.85	-185.4	2.17	-185.4	0.81	-185.4	-2.94	-185.4	-6.87	-185.4	-9.68	-185.4	-4.17	-185.4	-3.68	-185.4	-3.99	-185.4	-0.31
-184.5	-3.55	-184.5	-5.19	-184.5	-2.57	-184.5	-4.81	-184.5	-3.86	-184.5	-4.16	-184.5	-4.06	-184.5	-2.46	-184.5	-2.85	-184.5	-2.25	-184.5	-2.32	-184.5	-1.48	-184.5	2.36	-184.5	1.7	-184.5	0.11	-184.5	3.16	-184.5	1.73	-184.5	2.69	-184.5	-5.09	-184.5	-6.75	-184.5	-7.19	-184.5	-5.98	-184.5	-3.48	-184.5	-5.59	-184.5	0.12
-183.6	-2.91	-183.6	-3.23	-183.6	-4.02	-183.6	-5.76	-183.6	-2.96	-183.6	-2.78	-183.6	-1.21	-183.6	-2.69	-183.6	-2.04	-183.6	-1.21	-183.6	-1.07	-183.6	-0.4	-183.6	1.1	-183.6	2.81	-183.6	0	-183.6	6.83	-183.6	3.67	-183.6	4.36	-183.6	-4.64	-183.6	-7.09	-183.6	-4.84	-183.6	-2.57	-183.6	-2.3	-183.6	-5.06	-183.6	-1.38
-182.7	-2.13	-182.7	-2.86	-182.7	-2.75	-182.7	-0.34	-182.7	-2.93	-182.7	-4.69	-182.7	-1.83	-182.7	-3.71	-182.7	-2.12	-182.7	2.01	-182.7	-0.68	-182.7	-4	-182.7	1.21	-182.7	2.31	-182.7	-0.59	-182.7	4.44	-182.7	0.87	-182.7	1.63	-182.7	-3.86	-182.7	-7.13	-182.7	-7.88	-182.7	-4.29	-182.7	-3.26	-182.7	-6.5	-182.7	0.61
-181.8	-2.66	-181.8	-5.81	-181.8	-4.55	-181.8	-5.91	-181.8	-3.45	-181.8	-3.97	-181.8	-1.76	-181.8	-3.11	-181.8	-3.8	-181.8	-2.01	-181.8	-1.98	-181.8	-3.88	-181.8	-0.17	-181.8	3.24	-181.8	-2.98	-181.8	7.09	-181.8	0.66	-181.8	2.71	-181.8	-1.53	-181.8	-7.57	-181.8	-6.97	-181.8	-4.99	-181.8	-2.81	-181.8	-4.16	-181.8	1.76
-180.9	-3.87	-180.9	-7.9	-180.9	-5.94	-180.9	-4.88	-180.9	-2.79	-180.9	-5.17	-180.9	-2.45	-180.9	-3.4	-180.9	-4.7	-180.9	0.51	-180.9	-0.86	-180.9	-3.38	-180.9	1.56	-180.9	5.85	-180.9	-1.71	-180.9	6.95	-180.9	0.79	-180.9	1.68	-180.9	-4.06	-180.9	-5.25	-180.9	-6.13	-180.9	-1.43	-180.9	-3.18	-180.9	-4.99	-180.9	1.63
-180	-1.72	-180	-5.87	-180	-4.37	-180	-0.62	-180	-4.88	-180	-0.98	-180	-1.28	-180	-3.03	-180	-1.83	-180	1.58	-180	-2.57	-180	0.88	-180	1.12	-180	4.06	-180	2.05	-180	6.46	-180	1.66	-180	2.38	-180	-2.06	-180	-5.88	-180	-5.98	-180	-2.97	-180	-0.59	-180	-4.82	-180	-0.8
-179.1	-3.5	-179.1	-3.53	-179.1	-2.57	-179.1	-5.63	-179.1	-2.18	-179.1	0.81	-179.1	-2.37	-179.1	-4.58	-179.1	-3.21	-179.1	-2.13	-179.1	-0.72	-179.1	-0.31	-179.1	1.49	-179.1	1.74	-179.1	-0.27	-179.1	2.64	-179.1	1.15	-179.1	2.9	-179.1	-1.2	-179.1	-4.81	-179.1	-9.71	-179.1	-3.94	-179.1	-2.99	-179.1	-5.59	-179.1	1.49
-178.2	-1.18	-178.2	-4.02	-178.2	-4.15	-178.2	-5.21	-178.2	-3.61	-178.2	-6.72	-178.2	-2.28	-178.2	-2.95	-178.2	-1.73	-178.2	-0.58	-178.2	-1.8	-178.2	-3.1	-178.2	2.77	-178.2	0.86	-178.2	0.94	-178.2	5.89	-178.2	-0.25	-178.2	3.09	-178.2	-3.87	-178.2	-6.85	-178.2	-8.54	-178.2	-3.71	-178.2	-6.16	-178.2	-5.09	-178.2	-1.25
-177.3	-2.34	-177.3	-4.58	-177.3	-2.61	-177.3	-4.66	-177.3	-4.63	-177.3	-2.65	-177.3	-0.43	-177.3	-4.72	-177.3	-3.02	-177.3	-1.51	-177.3	-0.76	-177.3	-0.65	-177.3	3.16	-177.3	1.85	-177.3	0.48	-177.3	6.42	-177.3	-0.73	-177.3	4.64	-177.3	-2.47	-177.3	-5.86	-177.3	-7.6	-177.3	-4.23	-177.3	-4.44	-177.3	-4.79	-177.3	-1.44
-176.4	-3.06	-176.4	-5.35	-176.4	-4.5	-176.4	-3.49	-176.4	-4.22	-176.4	-2.36	-176.4	-1.26	-176.4	-3.59	-176.4	-2.19	-176.4	-0.8	-176.4	-2.67	-176.4	-2.36	-176.4	2.22	-176.4	3.41	-176.4	-0.05	-176.4	3.33	-176.4	2.44	-176.4	0.46	-176.4	-3.02	-176.4	-6.75	-176.4	-5.83	-176.4	-4.77	-176.4	-4.98	-176.4	-5.4	-176.4	1.93
-175.5	-2.01	-175.5	-5.87	-175.5	-2.56	-175.5	-2.43	-175.5	-3.28	-175.5	-4.38	-175.5	-1.29	-175.5	-3.05	-175.5	-2.66	-175.5	-0.63	-175.5	-0.06	-175.5	-2.78	-175.5	-0.35	-175.5	4.21	-175.5	0.66	-175.5	8.6	-175.5	1.5	-175.5	1.73	-175.5	-5.55	-175.5	-5.09	-175.5	-5.43	-175.5	-2.7	-175.5	-4.65	-175.5	-5.94	-175.5	-1.53
-174.6	-2.23	-174.6	-6.04	-174.6	-6.31	-174.6	-2.7	-174.6	-3.21	-174.6	-2.74	-174.6	-1.27	-174.6	-3.45	-174.6	-5.24	-174.6	0.1	-174.6	-0.16	-174.6	-4.82	-174.6	0.23	-174.6	3.04	-174.6	-1.72	-174.6	5.08	-174.6	0.84	-174.6	2.25	-174.6	-2.44	-174.6	-6.33	-174.6	-6.19	-174.6	-1.92	-174.6	-2.59	-174.6	-2.66	-174.6	0.74
-173.7	-1.19	-173.7	-3.49	-173.7	-6.34	-173.7	-5.13	-173.7	-5	-173.7	-3.25	-173.7	0.13	-173.7	-3.18	-173.7	-1.68	-173.7	0.73	-173.7	-2.77	-173.7	-0.98	-173.7	4.17	-173.7	3.65	-173.7	0.6	-173.7	6.9	-173.7	-0.2	-173.7	2.41	-173.7	0.18	-173.7	-4.52	-173.7	-6.23	-173.7	-2.49	-173.7	-2.6	-173.7	-6.02	-173.7	1.86
-172.8	-1.74	-172.8	-4.9	-172.8	-5.44	-172.8	-1.75	-172.8	-4.41	-172.8	-1.78	-172.8	-1.24	-172.8	-3.66	-172.8	-2.96	-172.8	0.17	-172.8	0.21	-172.8	-0.25	-172.8	0.78	-172.8	4.9	-172.8	0.85	-172.8	4.99	-172.8	2.99	-172.8	2.15	-172.8	-3.5	-172.8	-5.32	-172.8	-6.38	-172.8	-0.33	-172.8	-3.27	-172.8	-4.33	-172.8	1.46
-171.9	0.07	-171.9	-3.74	-171.9	-3.01	-171.9	-5.92	-171.9	-5.28	-171.9	-3.63	-171.9	-1.52	-171.9	-4.22	-171.9	-3.02	-171.9	0.33	-171.9	-1.36	-171.9	-3.76	-171.9	1.36	-171.9	2.16	-171.9	-0.6	-171.9	5.74	-171.9	2.29	-171.9	1.53	-171.9	-4.15	-171.9	-6.34	-171.9	-7.4	-171.9	-4.31	-171.9	-3.72	-171.9	-4.61	-171.9	-0.6
-171	-1.98	-171	-4.32	-171	-3.41	-171	-0.89	-171	-5.48	-171	-5.73	-171	-0.68	-171	-4.51	-171	-2.37	-171	0.11	-171	-4.22	-171	-2.24	-171	1.96	-171	2.64	-171	0.56	-171	4.7	-171	-0.58	-171	3.13	-171	-1.86	-171	-5.27	-171	-6.1	-171	-2.74	-171	-4.63	-171	-5.92	-171	0.22
-170.1	-0.66	-170.1	-4.79	-170.1	-5.57	-170.1	-1.41	-170.1	-4.82	-170.1	-0.47	-170.1	-0.09	-170.1	-4.7	-170.1	-5.34	-170.1	0.9	-170.1	1.04	-170.1	-1.61	-170.1	4.61	-170.1	1.9	-170.1	-1.33	-170.1	5.74	-170.1	2.24	-170.1	1.99	-170.1	-0.04	-170.1	-6.29	-170.1	-6.66	-170.1	-2.6	-170.1	-4.64	-170.1	-5.74	-170.1	0.24
-169.2	-3.34	-169.2	-3.96	-169.2	-4.24	-169.2	-4.8	-169.2	-4.4	-169.2	-2.69	-169.2	-1.15	-169.2	-0.82	-169.2	-3.59	-169.2	1.63	-169.2	0.35	-169.2	-2.72	-169.2	3.34	-169.2	3.71	-169.2	0.95	-169.2	4.35	-169.2	0.61	-169.2	1.51	-169.2	-2.04	-169.2	-5.97	-169.2	-4.98	-169.2	-3.4	-169.2	-5.37	-169.2	-6.44	-169.2	-0.14
-168.3	-3.94	-168.3	-4.99	-168.3	-4.06	-168.3	-2.36	-168.3	-4.62	-168.3	-4.04	-168.3	-0.57	-168.3	-4.21	-168.3	-2.76	-168.3	2.11	-168.3	-2.04	-168.3	-3.75	-168.3	0.7	-168.3	1.91	-168.3	-0.17	-168.3	4.23	-168.3	-1.03	-168.3	0.03	-168.3	-4.4	-168.3	-5.34	-168.3	-7.18	-168.3	-4.25	-168.3	-4.04	-168.3	-6.44	-168.3	-1.53
-167.4	-1.73	-167.4	-3.24	-167.4	-4.29	-167.4	-4.04	-167.4	-4.24	-167.4	-1.57	-167.4	0.3	-167.4	-2.6	-167.4	-5.13	-167.4	-0.84	-167.4	2.23	-167.4	0.06	-167.4	1.24	-167.4	2.54	-167.4	-1.69	-167.4	5.24	-167.4	1.34	-167.4	1.6	-167.4	-3.4	-167.4	-5.67	-167.4	-6.33	-167.4	-3.48	-167.4	-4.61	-167.4	-6.1	-167.4	-0.25
-166.5	-0.52	-166.5	-4.02	-166.5	-5.04	-166.5	-4.67	-166.5	-4.36	-166.5	-0.32	-166.5	1.14	-166.5	-3.44	-166.5	-4.28	-166.5	1.76	-166.5	-2.91	-166.5	-1.21	-166.5	2.65	-166.5	1.53	-166.5	2.08	-166.5	8.44	-166.5	-0.25	-166.5	0.37	-166.5	-3.3	-166.5	-5.89	-166.5	-4.49	-166.5	-3.54	-166.5	-1.71	-166.5	-3.37	-166.5	-1.62
-165.6	-0.93	-165.6	-4.73	-165.6	-4.09	-165.6	-2	-165.6	-2.54	-165.6	-2.34	-165.6	-0.07	-165.6	-3.26	-165.6	-2.86	-165.6	0.7	-165.6	-0.73	-165.6	-1.74	-165.6	0.03	-165.6	0.98	-165.6	0.52	-165.6	4.43	-165.6	0.53	-165.6	2.05	-165.6	-4.41	-165.6	-7.64	-165.6	-5.69	-165.6	-4.12	-165.6	-4.18	-165.6	-5.96	-165.6	0.44
-164.7	-1.09	-164.7	-5.51	-164.7	-6.76	-164.7	-4.75	-164.7	-5.34	-164.7	-4.65	-164.7	1.66	-164.7	-4.05	-164.7	-2.85	-164.7	0.08	-164.7	-2.44	-164.7	-3.87	-164.7	2.65	-164.7	2.85	-164.7	2.42	-164.7	7.01	-164.7	0.18	-164.7	3.44	-164.7	-3.68	-164.7	-4.79	-164.7	-5.34	-164.7	-4.98	-164.7	-4.66	-164.7	-3.69	-164.7	0.88
-163.8	-2.47	-163.8	-5	-163.8	-2.25	-163.8	-3.86	-163.8	-4.35	-163.8	-2.79	-163.8	1.66	-163.8	-2.73	-163.8	-1.5	-163.8	-0.2	-163.8	0.89	-163.8	-3.8	-163.8	2.19	-163.8	3.42	-163.8	-1	-163.8	4.9	-163.8	3.49	-163.8	3.97	-163.8	-4.71	-163.8	-4.31	-163.8	-8.02	-163.8	-4.04	-163.8	-3.01	-163.8	-2.51	-163.8	-0.46
-162.9	-0.62	-162.9	-3.98	-162.9	-3.78	-162.9	-2.92	-162.9	-3.5	-162.9	-3.69	-162.9	-1.06	-162.9	-2.7	-162.9	-4.56	-162.9	-0.73	-162.9	-1.84	-162.9	-4.31	-162.9	2.26	-162.9	1.75	-162.9	0.53	-162.9	5.74	-162.9	-0.61	-162.9	3.38	-162.9	-4.36	-162.9	-6.46	-162.9	-5.86	-162.9	-2.96	-162.9	-4.29	-162.9	-5.39	-162.9	-1.96
-162	-1.44	-162	-3.16	-162	-6.05	-162	0.61	-162	-3.52	-162	-5.53	-162	-3.08	-162	-2.38	-162	-3.12	-162	1.78	-162	0.68	-162	-1.41	-162	2.81	-162	3.62	-162	0.7	-162	6.19	-162	1.17	-162	3.56	-162	-1.96	-162	-2.71	-162	-8.06	-162	-2.85	-162	-2.78	-162	-4.91	-162	0.51
-161.1	-0.88	-161.1	-1.43	-161.1	-4.16	-161.1	-2.23	-161.1	-4.12	-161.1	-1.25	-161.1	0.19	-161.1	-4.25	-161.1	-2.66	-161.1	-2.12	-161.1	-1.85	-161.1	-2.24	-161.1	0.99	-161.1	1.28	-161.1	-0.02	-161.1	4.3	-161.1	-0.64	-161.1	3.37	-161.1	-5.27	-161.1	-6.73	-161.1	-4.53	-161.1	-4.68	-161.1	-4.86	-161.1	-6.58	-161.1	-0.15
-160.2	-3.34	-160.2	-3.67	-160.2	-3.63	-160.2	-2.5	-160.2	-3.83	-160.2	-0.88	-160.2	-1.07	-160.2	-2.85	-160.2	-1.95	-160.2	0.64	-160.2	-0.36	-160.2	-0.38	-160.2	2.62	-160.2	3.36	-160.2	-0.45	-160.2	4.85	-160.2	0.65	-160.2	2.66	-160.2	-4.69	-160.2	-4.18	-160.2	-6.62	-160.2	-5.35	-160.2	-2.12	-160.2	-3.63	-160.2	1.2
-159.3	-3.21	-159.3	-2.84	-159.3	-4.82	-159.3	-1.78	-159.3	-3.63	-159.3	-3.43	-159.3	-1.77	-159.3	-4.47	-159.3	-1.85	-159.3	1.69	-159.3	-3.68	-159.3	-3.57	-159.3	0.54	-159.3	1.27	-159.3	-0.83	-159.3	4.49	-159.3	0.72	-159.3	-0.99	-159.3	-3.89	-159.3	-4.74	-159.3	-8.07	-159.3	-4.94	-159.3	-2.28	-159.3	-4.55	-159.3	-0.24
-158.4	-3.59	-158.4	-6.41	-158.4	-4.07	-158.4	-2.86	-158.4	-2.21	-158.4	-2.44	-158.4	-1.94	-158.4	-4.75	-158.4	-2.11	-158.4	1.03	-158.4	0.77	-158.4	-4.05	-158.4	-0.37	-158.4	1.02	-158.4	0.9	-158.4	6.52	-158.4	1.74	-158.4	0.99	-158.4	-5.55	-158.4	-5.93	-158.4	-4.79	-158.4	-2.96	-158.4	-3.2	-158.4	-5.09	-158.4	-1.23
-157.5	-1.37	-157.5	-2.75	-157.5	-2.78	-157.5	-1.62	-157.5	-1.5	-157.5	-2.86	-157.5	-1.52	-157.5	-3.48	-157.5	-3.74	-157.5	0.97	-157.5	0.22	-157.5	-1.27	-157.5	0.51	-157.5	2.94	-157.5	-0.07	-157.5	5.34	-157.5	2.17	-157.5	4.07	-157.5	-3.87	-157.5	-4.74	-157.5	-5.29	-157.5	-2.9	-157.5	-1.93	-157.5	-3.95	-157.5	-0.04
-156.6	-2.04	-156.6	-3.41	-156.6	-5.89	-156.6	-3.89	-156.6	-2.34	-156.6	-4.52	-156.6	-0.37	-156.6	-1.68	-156.6	-2.55	-156.6	0.08	-156.6	-2.05	-156.6	-4.06	-156.6	0.36	-156.6	4.25	-156.6	-0.95	-156.6	8.15	-156.6	0.18	-156.6	0.39	-156.6	-2.69	-156.6	-3.8	-156.6	-6.02	-156.6	-1.18	-156.6	-3.33	-156.6	-3.14	-156.6	-0.33
-155.7	-1.59	-155.7	-2.21	-155.7	-5.66	-155.7	-2.52	-155.7	-2.23	-155.7	-1.53	-155.7	-1.03	-155.7	-2.57	-155.7	-3.69	-155.7	0.33	-155.7	1.52	-155.7	-3.17	-155.7	2.32	-155.7	1.98	-155.7	-1.01	-155.7	7.05	-155.7	2.14	-155.7	0.33	-155.7	-2.48	-155.7	-6.21	-155.7	-6.45	-155.7	-3.43	-155.7	-1.79	-155.7	-6.71	-155.7	0.6
-154.8	-0.41	-154.8	-2.41	-154.8	-5.17	-154.8	-2.72	-154.8	-3.15	-154.8	-4.07	-154.8	-1.08	-154.8	-1.86	-154.8	-2.13	-154.8	-0.55	-154.8	-1.23	-154.8	-3.54	-154.8	1.81	-154.8	3.94	-154.8	0.67	-154.8	6.66	-154.8	1.73	-154.8	2.89	-154.8	-4.9	-154.8	-6.42	-154.8	-5.96	-154.8	-2.24	-154.8	-2.4	-154.8	-5.6	-154.8	-0.1
-153.9	-1.2	-153.9	-4.37	-153.9	-3.81	-153.9	-4.26	-153.9	-2.12	-153.9	-4.35	-153.9	-0.51	-153.9	-3.24	-153.9	-4.02	-153.9	-1.24	-153.9	1.09	-153.9	-3.87	-153.9	2	-153.9	1.94	-153.9	-2.2	-153.9	5.43	-153.9	0.54	-153.9	-1.39	-153.9	-2.78	-153.9	-5.2	-153.9	-7.35	-153.9	0.94	-153.9	-6.34	-153.9	-8.36	-153.9	1.33
-153	-2.79	-153	-4.14	-153	-1.64	-153	-1.67	-153	-3.08	-153	-0.69	-153	-0.93	-153	-2.39	-153	-1.02	-153	1.14	-153	0.5	-153	-1.16	-153	1.6	-153	0.92	-153	1.45	-153	5.46	-153	2.19	-153	3.52	-153	-4.26	-153	-7.74	-153	-4.62	-153	-3.18	-153	-3.69	-153	-2.81	-153	-0.79
-152.1	-3.31	-152.1	-3.72	-152.1	-6.97	-152.1	-4.54	-152.1	-1.64	-152.1	-1.69	-152.1	0.54	-152.1	-1.26	-152.1	-3.51	-152.1	-3.92	-152.1	0.11	-152.1	-2.17	-152.1	4.51	-152.1	3.07	-152.1	1.14	-152.1	1.08	-152.1	2.25	-152.1	1.93	-152.1	-1.27	-152.1	-3.63	-152.1	-6.02	-152.1	-2.98	-152.1	-4.6	-152.1	-4.49	-152.1	0.46
-151.2	-0.09	-151.2	-0.4	-151.2	-1.4	-151.2	-1.81	-151.2	0.77	-151.2	-3.57	-151.2	-3.42	-151.2	-1.12	-151.2	-2.5	-151.2	-0.68	-151.2	0.06	-151.2	-2.61	-151.2	-0.86	-151.2	1.86	-151.2	-0.69	-151.2	5.39	-151.2	1.44	-151.2	1.47	-151.2	-3.37	-151.2	-5.2	-151.2	-4.79	-151.2	-3.04	-151.2	-2.24	-151.2	-4.12	-151.2	2.5
-150.3	-1.21	-150.3	-0.99	-150.3	-3.21	-150.3	-1.36	-150.3	-6.21	-150.3	-3.19	-150.3	0.45	-150.3	-0.46	-150.3	-2.43	-150.3	0.45	-150.3	-2.3	-150.3	-5.84	-150.3	0.9	-150.3	3.71	-150.3	-0.6	-150.3	4.69	-150.3	0.02	-150.3	0.26	-150.3	-3.46	-150.3	-2.22	-150.3	-7.28	-150.3	-1.33	-150.3	-3.21	-150.3	-5.62	-150.3	-1.51
-149.4	-4.1	-149.4	-2.84	-149.4	-3.72	-149.4	-3.84	-149.4	-2.67	-149.4	-0.68	-149.4	-0.98	-149.4	-2.94	-149.4	-0.08	-149.4	-2.07	-149.4	-0.81	-149.4	-2.29	-149.4	0.98	-149.4	-0.17	-149.4	1.24	-149.4	4.91	-149.4	0.24	-149.4	3.83	-149.4	-3.77	-149.4	-3.86	-149.4	-5.04	-149.4	-2.44	-149.4	-2.32	-149.4	-4.09	-149.4	-0.29
-148.5	-1.45	-148.5	-3.69	-148.5	-3.9	-148.5	-2.43	-148.5	-6.47	-148.5	-2.11	-148.5	-3.48	-148.5	-1.39	-148.5	-2.41	-148.5	1.52	-148.5	-2.72	-148.5	-1.92	-148.5	-0.41	-148.5	2.06	-148.5	0.67	-148.5	3.64	-148.5	2.45	-148.5	3.14	-148.5	-4.94	-148.5	-7.02	-148.5	-8.06	-148.5	-5.08	-148.5	-1.14	-148.5	-3.9	-148.5	-1.74
-147.6	-2.43	-147.6	-2.67	-147.6	-6.21	-147.6	-3.57	-147.6	-4.64	-147.6	-0.98	-147.6	0.46	-147.6	-3.18	-147.6	-3.67	-147.6	-0.17	-147.6	-2.17	-147.6	-0.97	-147.6	2.42	-147.6	2.9	-147.6	-1.3	-147.6	4.39	-147.6	-0.04	-147.6	-0.41	-147.6	-1.45	-147.6	-4.47	-147.6	-8.03	-147.6	-3.14	-147.6	-2.82	-147.6	-7.69	-147.6	0.84
-146.7	-3.01	-146.7	-1.62	-146.7	-4.12	-146.7	-1.81	-146.7	-4.79	-146.7	-4.58	-146.7	-1.78	-146.7	-2.31	-146.7	-1.78	-146.7	-0.41	-146.7	-4.06	-146.7	-4.23	-146.7	2.81	-146.7	1.64	-146.7	0.02	-146.7	5.41	-146.7	0.41	-146.7	2.76	-146.7	-3.08	-146.7	-4.75	-146.7	-5.11	-146.7	-0.16	-146.7	-2.47	-146.7	-3.2	-146.7	-0.92
-145.8	-3.76	-145.8	-3.69	-145.8	-4.43	-145.8	-1.89	-145.8	-2.27	-145.8	-0.73	-145.8	0.12	-145.8	-2.64	-145.8	-1.32	-145.8	-0.87	-145.8	-0.19	-145.8	-2.96	-145.8	1.82	-145.8	1.47	-145.8	-1.73	-145.8	4.5	-145.8	0.7	-145.8	2.01	-145.8	-2.51	-145.8	-4.11	-145.8	-4.37	-145.8	-3.36	-145.8	-2.21	-145.8	-4.21	-145.8	2.53
-144.9	-2.05	-144.9	-2.01	-144.9	-6.28	-144.9	-1.25	-144.9	-4.25	-144.9	-1.88	-144.9	-1.28	-144.9	-1.48	-144.9	-4.46	-144.9	0.54	-144.9	0.43	-144.9	-0.86	-144.9	-0.72	-144.9	2.95	-144.9	-2.22	-144.9	4.31	-144.9	1.19	-144.9	4.2	-144.9	-3.71	-144.9	-6.68	-144.9	-5.46	-144.9	-3.79	-144.9	-4.64	-144.9	-4.89	-144.9	0.01
-144	-0.59	-144	-2.69	-144	-4.31	-144	-3.03	-144	-2.6	-144	-1.37	-144	-0.43	-144	-1.68	-144	-1.54	-144	0.16	-144	-0.69	-144	-0.56	-144	1.95	-144	2.93	-144	-0.5	-144	6.22	-144	0.38	-144	1.74	-144	-2.38	-144	-4.26	-144	-7.55	-144	-1.44	-144	-2.33	-144	-5.39	-144	0.59
-143.1	1.65	-143.1	-3.93	-143.1	-2.73	-143.1	-3.77	-143.1	-0.45	-143.1	-2.94	-143.1	-1.55	-143.1	-1.96	-143.1	-2	-143.1	-1.23	-143.1	0.95	-143.1	-2.82	-143.1	0.92	-143.1	3.49	-143.1	2.23	-143.1	5.32	-143.1	1.77	-143.1	1.42	-143.1	-2.43	-143.1	-4.12	-143.1	-4.65	-143.1	-3.93	-143.1	-5.69	-143.1	-5.16	-143.1	1.6
-142.2	-2.17	-142.2	-2.41	-142.2	-4.62	-142.2	-3.34	-142.2	-1.39	-142.2	-3.07	-142.2	-2.83	-142.2	-1.82	-142.2	-1.55	-142.2	-0.18	-142.2	-1.14	-142.2	-0.74	-142.2	-0.3	-142.2	2.31	-142.2	-0.76	-142.2	5.59	-142.2	-1.51	-142.2	2.78	-142.2	-0.34	-142.2	-6.82	-142.2	-6.14	-142.2	-2.37	-142.2	-5.62	-142.2	-3.95	-142.2	1.52
-141.3	-2.28	-141.3	-3.99	-141.3	-1.62	-141.3	-2.18	-141.3	-1.76	-141.3	-0.6	-141.3	-1.32	-141.3	-5.53	-141.3	-3.07	-141.3	0.59	-141.3	0.15	-141.3	-1.27	-141.3	1.15	-141.3	0.87	-141.3	-0.2	-141.3	4.26	-141.3	-0.36	-141.3	3.42	-141.3	-2.53	-141.3	-5.82	-141.3	-5.37	-141.3	-3.89	-141.3	-3.62	-141.3	-2.95	-141.3	0.21
-140.4	-2.65	-140.4	-2.97	-140.4	-2.05	-140.4	-1.3	-140.4	-2.78	-140.4	-3.05	-140.4	-2.61	-140.4	-2.4	-140.4	-4.07	-140.4	2.32	-140.4	-0.83	-140.4	-1.61	-140.4	1.83	-140.4	0.89	-140.4	-4.08	-140.4	4.23	-140.4	1.42	-140.4	4.02	-140.4	-4.44	-140.4	-6.45	-140.4	-6.31	-140.4	-3.67	-140.4	-0.92	-140.4	-5.33	-140.4	-1.42
-139.5	-2.97	-139.5	-0.38	-139.5	-3.44	-139.5	-4.7	-139.5	-2.19	-139.5	-2.46	-139.5	-2.06	-139.5	-0.79	-139.5	-0.67	-139.5	1.11	-139.5	0.59	-139.5	-4.44	-139.5	3.01	-139.5	2.51	-139.5	2.32	-139.5	5.31	-139.5	0	-139.5	-0.97	-139.5	-0.82	-139.5	-4.5	-139.5	-3.99	-139.5	-2.37	-139.5	-2.76	-139.5	-5.95	-139.5	0.64
-138.6	-1.23	-138.6	-3.32	-138.6	-4.67	-138.6	-2.28	-138.6	-3.71	-138.6	-1.8	-138.6	-1.17	-138.6	-1.22	-138.6	-2.59	-138.6	0.39	-138.6	-0.84	-138.6	-1.37	-138.6	2.36	-138.6	0.83	-138.6	2.53	-138.6	3.24	-138.6	0.08	-138.6	2.03	-138.6	-5.36	-138.6	-3.41	-138.6	-3.05	-138.6	-2.83	-138.6	-2.57	-138.6	-2.2	-138.6	-0.36
-137.7	-0.5	-137.7	-3.35	-137.7	-1.53	-137.7	-3.33	-137.7	-1.31	-137.7	-4.04	-137.7	-1.44	-137.7	-1.3	-137.7	-0.55	-137.7	-0.39	-137.7	-0.93	-137.7	-3.98	-137.7	1.99	-137.7	3.43	-137.7	0.09	-137.7	3.52	-137.7	-0.74	-137.7	2.04	-137.7	-2.43	-137.7	-5.28	-137.7	-7.21	-137.7	-2.24	-137.7	-4.76	-137.7	-2.56	-137.7	-0.3
-136.8	-0.72	-136.8	-3.53	-136.8	-2.47	-136.8	-3.14	-136.8	0.28	-136.8	-2.69	-136.8	-1.58	-136.8	-3.12	-136.8	-5.05	-136.8	-2.17	-136.8	-0.1	-136.8	-3.09	-136.8	-1.18	-136.8	-2.33	-136.8	-1.42	-136.8	2.79	-136.8	1.37	-136.8	0.26	-136.8	-3.54	-136.8	-6.58	-136.8	-4.51	-136.8	-4.49	-136.8	-2.01	-136.8	-3.16	-136.8	-0.31
-135.9	-1.97	-135.9	-4	-135.9	-4.87	-135.9	-1.76	-135.9	-2.2	-135.9	-1.53	-135.9	0.35	-135.9	-1.97	-135.9	-3.71	-135.9	-1.08	-135.9	-0.99	-135.9	-2.9	-135.9	1.98	-135.9	3.97	-135.9	-0.92	-135.9	4.64	-135.9	0.47	-135.9	2.66	-135.9	-2.46	-135.9	-0.92	-135.9	-5.65	-135.9	-1.92	-135.9	-1.17	-135.9	-4.56	-135.9	0.01
-135	-2.13	-135	-2.9	-135	-2.74	-135	-1.71	-135	-0.69	-135	-2.41	-135	-0.65	-135	-1.71	-135	-6.49	-135	-1.29	-135	0.41	-135	-3.5	-135	0.94	-135	2.22	-135	-1.58	-135	3.04	-135	-0.69	-135	4.66	-135	-1.26	-135	-3.77	-135	-3.96	-135	-2	-135	-3.43	-135	-1.47	-135	0.78
-134.1	2.74	-134.1	-2.96	-134.1	-3.47	-134.1	-1.14	-134.1	-4.02	-134.1	-1.71	-134.1	1.98	-134.1	-1.79	-134.1	-5.1	-134.1	0.74	-134.1	-4.29	-134.1	-3.06	-134.1	3.13	-134.1	3.06	-134.1	-2.97	-134.1	2.59	-134.1	-0.34	-134.1	-0.49	-134.1	-0.76	-134.1	-3.5	-134.1	-6.24	-134.1	-3.03	-134.1	-2.47	-134.1	-3.79	-134.1	0.04
-133.2	-0.62	-133.2	-1.87	-133.2	-1.28	-133.2	-1.48	-133.2	-5.32	-133.2	-0.42	-133.2	-1.66	-133.2	-2.99	-133.2	-1.35	-133.2	1.54	-133.2	-2.29	-133.2	-2.25	-133.2	0.25	-133.2	2.82	-133.2	0.01	-133.2	6.05	-133.2	-0.39	-133.2	1.46	-133.2	-0.93	-133.2	-5.16	-133.2	-4.39	-133.2	-3.68	-133.2	-2.44	-133.2	-4.54	-133.2	0.05
-132.3	-1.09	-132.3	-2.56	-132.3	-4.33	-132.3	-0.92	-132.3	-0.3	-132.3	-1.53	-132.3	-3.09	-132.3	-1.15	-132.3	-3.76	-132.3	0.14	-132.3	-0.41	-132.3	-2.47	-132.3	0.86	-132.3	2.75	-132.3	-3.29	-132.3	2.94	-132.3	0.11	-132.3	3.07	-132.3	-2.79	-132.3	-4.71	-132.3	-7.35	-132.3	-3.23	-132.3	-1.49	-132.3	-3.7	-132.3	0.12
-131.4	0.71	-131.4	-2.87	-131.4	-1.32	-131.4	-3.88	-131.4	0.83	-131.4	-2.48	-131.4	1.32	-131.4	-2.63	-131.4	-1.07	-131.4	1.36	-131.4	-0.61	-131.4	-3.21	-131.4	2.78	-131.4	3.26	-131.4	0.45	-131.4	3.44	-131.4	0.83	-131.4	2.79	-131.4	-1.75	-131.4	-3.61	-131.4	-3.73	-131.4	-2.83	-131.4	-3.65	-131.4	-0.87	-131.4	0.35
-130.5	-2.11	-130.5	-0.65	-130.5	-4.33	-130.5	-2.85	-130.5	-1.82	-130.5	0.71	-130.5	0.62	-130.5	-0.63	-130.5	-3.35	-130.5	0.81	-130.5	-0.62	-130.5	-2.33	-130.5	2.99	-130.5	4.42	-130.5	0.26	-130.5	6.44	-130.5	-0.71	-130.5	-0.52	-130.5	-2.74	-130.5	-2.76	-130.5	-6.57	-130.5	-1.76	-130.5	-2.02	-130.5	-4.46	-130.5	-0.19
-129.6	-4.02	-129.6	-3.05	-129.6	-2.7	-129.6	-1.5	-129.6	0.43	-129.6	-2.98	-129.6	-0.35	-129.6	-1.16	-129.6	-4.77	-129.6	3.09	-129.6	-0.26	-129.6	-2.5	-129.6	2.3	-129.6	2.98	-129.6	-1.03	-129.6	6.56	-129.6	0.1	-129.6	1.62	-129.6	0.09	-129.6	-4.44	-129.6	-4.61	-129.6	-1.24	-129.6	-2.79	-129.6	-4	-129.6	3.85
-128.7	-1.95	-128.7	-2.85	-128.7	-2.31	-128.7	0.09	-128.7	-5.75	-128.7	-1.14	-128.7	-1.37	-128.7	-2.01	-128.7	-1.48	-128.7	0.8	-128.7	-0.9	-128.7	-2.19	-128.7	0.95	-128.7	0.75	-128.7	-0.87	-128.7	4.51	-128.7	-1.11	-128.7	2.87	-128.7	-2.96	-128.7	-5.96	-128.7	-5.08	-128.7	-2.61	-128.7	-5.74	-128.7	-4.73	-128.7	-1.51
-127.8	-5.06	-127.8	-3.13	-127.8	-4.34	-127.8	-1.16	-127.8	-2.52	-127.8	-1.41	-127.8	-3.83	-127.8	-0.56	-127.8	-2.8	-127.8	1.15	-127.8	0.57	-127.8	-0.38	-127.8	-0.98	-127.8	4.76	-127.8	-0.08	-127.8	5.21	-127.8	1.66	-127.8	3.81	-127.8	-1.41	-127.8	-3.53	-127.8	-5.67	-127.8	-2.78	-127.8	-2.69	-127.8	-2.94	-127.8	0.22
-126.9	-1.24	-126.9	-3.45	-126.9	-5.03	-126.9	-2.28	-126.9	-3.92	-126.9	0.83	-126.9	-2.29	-126.9	-2.15	-126.9	-3.07	-126.9	-1.45	-126.9	-0.96	-126.9	0.27	-126.9	-0.8	-126.9	3.71	-126.9	-0.34	-126.9	3.01	-126.9	0.54	-126.9	5.14	-126.9	-4.03	-126.9	-5.33	-126.9	-4.78	-126.9	-1.72	-126.9	-1.64	-126.9	-0.99	-126.9	-1.17
-126	-2.3	-126	-3.23	-126	-4.35	-126	-3.4	-126	-5.19	-126	-0.84	-126	-1.36	-126	-2.98	-126	-1.9	-126	0.61	-126	-2.42	-126	0.77	-126	0.73	-126	-1.08	-126	-0.2	-126	5.22	-126	-1.65	-126	2.34	-126	-3.98	-126	-5.98	-126	-3.21	-126	-3.31	-126	-3.69	-126	-4.05	-126	0.82
-125.1	-3.28	-125.1	-1.02	-125.1	-5.33	-125.1	-2.11	-125.1	-4.68	-125.1	-0.21	-125.1	-1.61	-125.1	-0.46	-125.1	-1.84	-125.1	0.63	-125.1	-2.16	-125.1	-2.37	-125.1	2.84	-125.1	1.19	-125.1	0.41	-125.1	5.26	-125.1	0.41	-125.1	5.14	-125.1	-1.36	-125.1	-3.04	-125.1	-3.12	-125.1	1.32	-125.1	-1.31	-125.1	-2.55	-125.1	-0.4
-124.2	-0.49	-124.2	-4.73	-124.2	-3.03	-124.2	-2.24	-124.2	-1.77	-124.2	-2.17	-124.2	-1.18	-124.2	-3.74	-124.2	-0.7	-124.2	0.49	-124.2	-0.47	-124.2	-2.77	-124.2	-0.79	-124.2	2.86	-124.2	0.39	-124.2	5.53	-124.2	-0.49	-124.2	2.82	-124.2	-2.03	-124.2	-2.48	-124.2	-3.83	-124.2	-1.11	-124.2	-3.09	-124.2	-2.42	-124.2	1.25
-123.3	-2.62	-123.3	-1.36	-123.3	-2.44	-123.3	-3.02	-123.3	-2.62	-123.3	-1.17	-123.3	-0.39	-123.3	-1.01	-123.3	-4.06	-123.3	-0.2	-123.3	0.09	-123.3	-1.36	-123.3	2.41	-123.3	3.65	-123.3	-1.21	-123.3	3.88	-123.3	0.57	-123.3	-0.75	-123.3	-3.39	-123.3	-4.84	-123.3	-4.72	-123.3	-2.54	-123.3	-3.46	-123.3	-4.13	-123.3	0.2
-122.4	-0.48	-122.4	-2.38	-122.4	-3.38	-122.4	-2.61	-122.4	-2.71	-122.4	-1.56	-122.4	-0.58	-122.4	-2.85	-122.4	-2.64	-122.4	0.23	-122.4	3.42	-122.4	-1.47	-122.4	-1.17	-122.4	1.08	-122.4	2.86	-122.4	5.4	-122.4	2	-122.4	2.23	-122.4	-3.33	-122.4	-3.46	-122.4	-2.85	-122.4	-1.67	-122.4	-1.71	-122.4	-2.93	-122.4	-0.73
-121.5	-0.93	-121.5	-3.22	-121.5	-2.92	-121.5	-0.92	-121.5	-0.68	-121.5	-1.82	-121.5	-1.96	-121.5	-3.25	-121.5	-0.23	-121.5	0.31	-121.5	-2.97	-121.5	-4.94	-121.5	1.48	-121.5	-0.69	-121.5	1.58	-121.5	3.1	-121.5	0.17	-121.5	-2.33	-121.5	-4.32	-121.5	-6.66	-121.5	-6.47	-121.5	-5.08	-121.5	0.63	-121.5	-3.34	-121.5	-0.32
-120.6	-1.54	-120.6	-3.93	-120.6	-1.89	-120.6	-3	-120.6	-6.96	-120.6	-5.07	-120.6	-1.59	-120.6	-3.72	-120.6	-1.26	-120.6	0.78	-120.6	-0.58	-120.6	-3.27	-120.6	-0.14	-120.6	0.06	-120.6	0.45	-120.6	3.69	-120.6	1.25	-120.6	3.73	-120.6	-3.41	-120.6	-5.88	-120.6	-4.34	-120.6	-5.54	-120.6	-1.69	-120.6	-2.3	-120.6	0.57
-119.7	-0.09	-119.7	-0.73	-119.7	-0.12	-119.7	-4.27	-119.7	-1.85	-119.7	-2.75	-119.7	1.05	-119.7	0.45	-119.7	-0.78	-119.7	-1.07	-119.7	-1.54	-119.7	-4.2	-119.7	2.52	-119.7	4.3	-119.7	1.96	-119.7	3.01	-119.7	-0.12	-119.7	0.02	-119.7	-0.45	-119.7	-3.51	-119.7	-1.05	-119.7	-6.32	-119.7	-2.88	-119.7	-6.06	-119.7	2
-118.8	-1.49	-118.8	-1.5	-118.8	0.27	-118.8	-0.99	-118.8	-2.43	-118.8	-1.82	-118.8	0.45	-118.8	-1.81	-118.8	-2.65	-118.8	0.15	-118.8	-2.06	-118.8	-3.64	-118.8	3.31	-118.8	1.87	-118.8	-1.52	-118.8	2	-118.8	1.94	-118.8	-0.83	-118.8	-2.07	-118.8	-2.83	-118.8	-5.45	-118.8	-2.32	-118.8	0.8	-118.8	-4.69	-118.8	0.82
-117.9	-1.04	-117.9	-3.43	-117.9	-3.31	-117.9	-0.4	-117.9	-2.46	-117.9	-3.47	-117.9	-1.06	-117.9	-4.64	-117.9	-1.4	-117.9	0.12	-117.9	-0.19	-117.9	-3.2	-117.9	0.25	-117.9	1.35	-117.9	0.07	-117.9	0.47	-117.9	0.5	-117.9	-2.1	-117.9	-4.3	-117.9	-3.19	-117.9	-5.01	-117.9	-5.87	-117.9	-1.58	-117.9	-6.44	-117.9	1.99
-117	-1.53	-117	-2.3	-117	-2.25	-117	-2.6	-117	-3.02	-117	-4.34	-117	0.67	-117	-1.52	-117	-1.7	-117	0.6	-117	0.62	-117	-4.46	-117	1.82	-117	2.29	-117	-1.22	-117	2.67	-117	0.16	-117	0.89	-117	-2.92	-117	-4.76	-117	-6.03	-117	-3.45	-117	-2.66	-117	-2.89	-117	1.41
-116.1	-2.2	-116.1	-1.17	-116.1	-2.69	-116.1	-4.67	-116.1	-4.93	-116.1	-0.99	-116.1	0.01	-116.1	-2.53	-116.1	-3.71	-116.1	-1.51	-116.1	0.39	-116.1	-0.98	-116.1	0.92	-116.1	3.28	-116.1	-2.29	-116.1	3.78	-116.1	1.42	-116.1	2.42	-116.1	-1.94	-116.1	-4.82	-116.1	-6.77	-116.1	-2.82	-116.1	-1.43	-116.1	-3.69	-116.1	0.93
-115.2	-2.3	-115.2	-3.3	-115.2	-1.45	-115.2	0.93	-115.2	-5.22	-115.2	0.68	-115.2	-0.94	-115.2	-4.9	-115.2	-0.49	-115.2	-1.31	-115.2	-2.99	-115.2	-0.9	-115.2	1.84	-115.2	-0.63	-115.2	0.45	-115.2	1.89	-115.2	-2.43	-115.2	0.33	-115.2	-1.29	-115.2	-5.29	-115.2	-3.73	-115.2	-3.88	-115.2	-2.43	-115.2	-3.5	-115.2	-0.01
-114.3	-2.67	-114.3	-1.64	-114.3	-2.59	-114.3	-3.54	-114.3	-1.53	-114.3	0.54	-114.3	-0.06	-114.3	-3.16	-114.3	-2.66	-114.3	1.65	-114.3	-0.91	-114.3	-1.83	-114.3	0.93	-114.3	3.22	-114.3	0.07	-114.3	2.76	-114.3	-0.77	-114.3	0.66	-114.3	-1.63	-114.3	-2.02	-114.3	-4.44	-114.3	-2.08	-114.3	-3.08	-114.3	-1.21	-114.3	2.59
-113.4	-0.84	-113.4	-4.14	-113.4	-2.47	-113.4	-3.12	-113.4	-2.9	-113.4	-4.43	-113.4	-1.47	-113.4	-3.98	-113.4	-3.39	-113.4	-0.34	-113.4	-0.34	-113.4	-3.07	-113.4	-1.11	-113.4	0.54	-113.4	-0.65	-113.4	3.35	-113.4	1.09	-113.4	1.61	-113.4	-3.03	-113.4	-4.14	-113.4	-4.22	-113.4	-1.59	-113.4	-0.85	-113.4	-2.96	-113.4	1.92
-112.5	-0.82	-112.5	-4.01	-112.5	-5.5	-112.5	-1.68	-112.5	0.18	-112.5	-3.42	-112.5	-0.95	-112.5	-3.86	-112.5	-2.34	-112.5	-1.47	-112.5	-0.35	-112.5	-0.81	-112.5	3.26	-112.5	0.26	-112.5	-1.05	-112.5	1.56	-112.5	2.35	-112.5	2.75	-112.5	2.7	-112.5	-4.73	-112.5	-3.66	-112.5	-3.46	-112.5	-1.87	-112.5	-4.05	-112.5	2.84
-111.6	-0.2	-111.6	-3.31	-111.6	-2.57	-111.6	0.63	-111.6	-2.41	-111.6	-4.65	-111.6	-0.87	-111.6	-3.07	-111.6	-0.54	-111.6	0.96	-111.6	-0.84	-111.6	-3.36	-111.6	1.54	-111.6	0.11	-111.6	-1.86	-111.6	4.78	-111.6	0.36	-111.6	1.29	-111.6	-0.82	-111.6	-4.14	-111.6	-5.88	-111.6	-1.8	-111.6	-2.27	-111.6	-4.84	-111.6	1.46
-110.7	0.49	-110.7	-2.4	-110.7	-2.27	-110.7	-3.7	-110.7	-0.75	-110.7	-1.58	-110.7	0.09	-110.7	-1.14	-110.7	-3.93	-110.7	-0.78	-110.7	0.46	-110.7	-1.42	-110.7	-0.09	-110.7	1.95	-110.7	0.19	-110.7	-0.58	-110.7	1.17	-110.7	2.16	-110.7	-1.84	-110.7	-3.03	-110.7	-2.6	-110.7	-5.4	-110.7	-1.34	-110.7	-4.51	-110.7	0.57
-109.8	-0.53	-109.8	-1.1	-109.8	1.17	-109.8	-2.2	-109.8	-0.8	-109.8	-1.63	-109.8	-1.4	-109.8	0.13	-109.8	-1.91	-109.8	-0.35	-109.8	2.04	-109.8	-0.64	-109.8	-1.67	-109.8	2.74	-109.8	-2.12	-109.8	2.12	-109.8	-2.51	-109.8	1.74	-109.8	-2.55	-109.8	-3.54	-109.8	-4.29	-109.8	-2.74	-109.8	-4.59	-109.8	-3.69	-109.8	1.44
-108.9	-0.64	-108.9	-3.48	-108.9	-2.96	-108.9	-1.34	-108.9	-2.87	-108.9	-3.48	-108.9	-4.11	-108.9	-1.32	-108.9	-0.94	-108.9	-0.1	-108.9	-0.95	-108.9	0.62	-108.9	-1.11	-108.9	0.17	-108.9	0.72	-108.9	5.77	-108.9	3.63	-108.9	3.24	-108.9	-3.93	-108.9	-6.17	-108.9	-2.95	-108.9	-1.34	-108.9	2.04	-108.9	-2.9	-108.9	-0.46
-108	-0.61	-108	-2.73	-108	-0.77	-108	-2.91	-108	-2.07	-108	-2.74	-108	-0.88	-108	-1.3	-108	-2.57	-108	-0.18	-108	-0.39	-108	-1.34	-108	1.93	-108	2.45	-108	0.02	-108	3.41	-108	1.23	-108	2.3	-108	-1.56	-108	-3.51	-108	-3.82	-108	-4.26	-108	-1.1	-108	-3.31	-108	-0.13
-107.1	-0.15	-107.1	-3.54	-107.1	0.16	-107.1	-2.88	-107.1	-2.28	-107.1	-0.97	-107.1	0.78	-107.1	-1.11	-107.1	-4.28	-107.1	0.72	-107.1	-0.12	-107.1	-2.03	-107.1	2.74	-107.1	1.08	-107.1	-1.77	-107.1	4.59	-107.1	-0.72	-107.1	-0.01	-107.1	-3.16	-107.1	-4.48	-107.1	-3.32	-107.1	-3.71	-107.1	-1.86	-107.1	-5.26	-107.1	-0.1
-106.2	-0.94	-106.2	-1.82	-106.2	-4.41	-106.2	-0.49	-106.2	-5.45	-106.2	-2.32	-106.2	-2.6	-106.2	0.11	-106.2	-1.06	-106.2	0.39	-106.2	-1.68	-106.2	-2.72	-106.2	1.31	-106.2	2.42	-106.2	0.46	-106.2	2.57	-106.2	0.96	-106.2	0.59	-106.2	-2.71	-106.2	-3.27	-106.2	-2.91	-106.2	-4.47	-106.2	-2.89	-106.2	-3.01	-106.2	0.91
-105.3	-0.56	-105.3	-3.51	-105.3	-4.28	-105.3	-1.62	-105.3	-5.5	-105.3	-0.74	-105.3	0.43	-105.3	-2.69	-105.3	-4.15	-105.3	0.78	-105.3	-2.66	-105.3	-0.98	-105.3	0.79	-105.3	0.66	-105.3	-0.92	-105.3	1.21	-105.3	-0.92	-105.3	0.96	-105.3	-0.16	-105.3	-2.53	-105.3	-1.91	-105.3	-4.33	-105.3	-1.47	-105.3	-4.38	-105.3	2.01
-104.4	-0.13	-104.4	-4.52	-104.4	-3.14	-104.4	0.33	-104.4	-3.34	-104.4	-0.12	-104.4	-0.12	-104.4	-2.96	-104.4	-3.44	-104.4	-0.92	-104.4	-3.87	-104.4	-3.16	-104.4	1.15	-104.4	1.46	-104.4	-1.96	-104.4	4.38	-104.4	-1.49	-104.4	2.8	-104.4	-3.18	-104.4	-3.87	-104.4	-4	-104.4	-1.42	-104.4	-3.29	-104.4	-2.28	-104.4	-0.8
-103.5	-1.75	-103.5	-2.16	-103.5	-1.84	-103.5	-1.99	-103.5	-0.94	-103.5	-0.49	-103.5	-1.25	-103.5	-1.1	-103.5	0.87	-103.5	1.93	-103.5	-0.59	-103.5	-2.32	-103.5	-1.42	-103.5	0.84	-103.5	0.25	-103.5	5.88	-103.5	0.18	-103.5	-0.04	-103.5	-3.46	-103.5	-4.18	-103.5	-3.92	-103.5	-1.98	-103.5	-0.69	-103.5	-4.25	-103.5	-1.6
-102.6	2.36	-102.6	-1.93	-102.6	-1.69	-102.6	0.6	-102.6	-2.12	-102.6	-1.27	-102.6	3.07	-102.6	-1.2	-102.6	-1.38	-102.6	-0.47	-102.6	-0.59	-102.6	-2.35	-102.6	2.68	-102.6	0.4	-102.6	-0.94	-102.6	1.93	-102.6	-1.36	-102.6	1.04	-102.6	-1.56	-102.6	-4.42	-102.6	-5.9	-102.6	-2.01	-102.6	-1.86	-102.6	-5.04	-102.6	0.11
-101.7	-1.59	-101.7	-3.36	-101.7	-1.85	-101.7	-0.33	-101.7	-3.01	-101.7	-2.02	-101.7	-3.42	-101.7	-1.96	-101.7	-0.95	-101.7	-0.74	-101.7	-0.81	-101.7	-2.95	-101.7	-0.73	-101.7	-0.17	-101.7	-1.31	-101.7	2.39	-101.7	-1.13	-101.7	0.78	-101.7	-1.93	-101.7	-5.85	-101.7	-5.75	-101.7	-2.43	-101.7	-2.87	-101.7	-4.37	-101.7	3.52
-100.8	-1.32	-100.8	-2.2	-100.8	-2.97	-100.8	-3.2	-100.8	-3.42	-100.8	-2.84	-100.8	-2.32	-100.8	-0.31	-100.8	-1.52	-100.8	-0.58	-100.8	-1.66	-100.8	-2.49	-100.8	1.17	-100.8	3.25	-100.8	-1.06	-100.8	3.95	-100.8	-1.05	-100.8	0.19	-100.8	-0.9	-100.8	-3.32	-100.8	-5.16	-100.8	-1.15	-100.8	-2.79	-100.8	-1.26	-100.8	-0.37
-99.9	-0.19	-99.9	-0.67	-99.9	-2.47	-99.9	-3.3	-99.9	-1.73	-99.9	-1.3	-99.9	2.48	-99.9	-1.33	-99.9	-2.47	-99.9	-0.25	-99.9	-1.34	-99.9	-1.77	-99.9	1.74	-99.9	1.07	-99.9	0.85	-99.9	3.59	-99.9	-1.06	-99.9	4.05	-99.9	-2.02	-99.9	-4.47	-99.9	-2.02	-99.9	-2.57	-99.9	-0.05	-99.9	-0.76	-99.9	-0.26
-99	-2.01	-99	-2.83	-99	-2.82	-99	-3.14	-99	-0.99	-99	2.6	-99	0.2	-99	-4.37	-99	0.07	-99	-1.22	-99	0.05	-99	-2.23	-99	2.67	-99	1.88	-99	0.41	-99	2.89	-99	0.92	-99	-0.59	-99	-1.72	-99	-4.22	-99	-2.92	-99	-2.22	-99	-1.93	-99	-2.62	-99	-1.78
-98.1	-0.82	-98.1	-2.08	-98.1	-0.45	-98.1	-0.68	-98.1	-3.19	-98.1	-0.15	-98.1	0.08	-98.1	-2.94	-98.1	-1	-98.1	1	-98.1	1.48	-98.1	-1.79	-98.1	0.16	-98.1	-0.16	-98.1	-0.84	-98.1	3.47	-98.1	3.25	-98.1	-0.82	-98.1	-2.23	-98.1	-3.08	-98.1	-4.63	-98.1	-0.48	-98.1	-0.39	-98.1	-5.24	-98.1	1.57
-97.2	0.1	-97.2	-1.44	-97.2	-2.27	-97.2	0.28	-97.2	0.61	-97.2	-0.71	-97.2	-0.41	-97.2	-2.76	-97.2	-3.65	-97.2	0.92	-97.2	0.41	-97.2	-1.5	-97.2	0.83	-97.2	-0.6	-97.2	-1.17	-97.2	3.23	-97.2	-0.3	-97.2	2.05	-97.2	-2.75	-97.2	-3.48	-97.2	-2.57	-97.2	-3.29	-97.2	-2.27	-97.2	-1.44	-97.2	-1.28
-96.3	-0.25	-96.3	-1.81	-96.3	-0.11	-96.3	-1.56	-96.3	-3.33	-96.3	-0.65	-96.3	-0.9	-96.3	-3.07	-96.3	-2.73	-96.3	3.12	-96.3	-1.79	-96.3	-2.45	-96.3	0.54	-96.3	1.35	-96.3	-0.56	-96.3	4.05	-96.3	1.03	-96.3	1.48	-96.3	-1.54	-96.3	-3.62	-96.3	-4.75	-96.3	-2.32	-96.3	-1.89	-96.3	-1.57	-96.3	1.14
-95.4	-1.97	-95.4	2.65	-95.4	-1.68	-95.4	-0.78	-95.4	-1.57	-95.4	0.72	-95.4	-2.06	-95.4	-1.74	-95.4	-1.41	-95.4	0.77	-95.4	-0.77	-95.4	-2.65	-95.4	0.34	-95.4	-0.1	-95.4	-2.14	-95.4	2.5	-95.4	0.22	-95.4	0.35	-95.4	-2.71	-95.4	-3	-95.4	-4.02	-95.4	-4.49	-95.4	-1.52	-95.4	-3.39	-95.4	0.26
-94.5	-0.81	-94.5	-1.34	-94.5	-2.98	-94.5	-0.92	-94.5	-3.21	-94.5	0.83	-94.5	-1.34	-94.5	-2.44	-94.5	-2.61	-94.5	0.14	-94.5	-0.34	-94.5	-2.05	-94.5	1.3	-94.5	2.5	-94.5	0.96	-94.5	2.66	-94.5	-0.57	-94.5	2.76	-94.5	0.09	-94.5	-4.88	-94.5	-4.92	-94.5	-1.48	-94.5	-1.33	-94.5	0.5	-94.5	2.43
-93.6	-2.54	-93.6	-2.13	-93.6	0.03	-93.6	-2.91	-93.6	-2.63	-93.6	-2.2	-93.6	-3	-93.6	-1.95	-93.6	1.38	-93.6	1.66	-93.6	-0.86	-93.6	-3.63	-93.6	-0.23	-93.6	1.29	-93.6	-0.67	-93.6	4.11	-93.6	1.37	-93.6	0.36	-93.6	-0.84	-93.6	-3.35	-93.6	-1.39	-93.6	-3.74	-93.6	-1.4	-93.6	-3.89	-93.6	2.19
-92.7	-0.04	-92.7	-0.33	-92.7	-3.61	-92.7	-0.6	-92.7	-1.27	-92.7	-0.19	-92.7	0.35	-92.7	-2.61	-92.7	-1.86	-92.7	3.04	-92.7	1.81	-92.7	-2.08	-92.7	1.79	-92.7	2.39	-92.7	-1.61	-92.7	4.85	-92.7	2.32	-92.7	-0.1	-92.7	-1.36	-92.7	-4.53	-92.7	-3.42	-92.7	-2.29	-92.7	0.55	-92.7	-4.88	-92.7	-0.77
-91.8	-0.49	-91.8	-0.6	-91.8	-0.71	-91.8	0.16	-91.8	-0.49	-91.8	-2.13	-91.8	-0.78	-91.8	-1.36	-91.8	1.44	-91.8	2.12	-91.8	2.17	-91.8	-2.25	-91.8	1.46	-91.8	0.95	-91.8	-0.91	-91.8	3.42	-91.8	1.94	-91.8	3.9	-91.8	-0.15	-91.8	-4.5	-91.8	-6.49	-91.8	-4.33	-91.8	-1.44	-91.8	-2.07	-91.8	3.29
-90.9	1.05	-90.9	-2.84	-90.9	-2.5	-90.9	-0.41	-90.9	-0.52	-90.9	1.03	-90.9	0.41	-90.9	-2.04	-90.9	-3.64	-90.9	-0.07	-90.9	0.76	-90.9	0.21	-90.9	1.46	-90.9	-1.04	-90.9	-2.14	-90.9	0.8	-90.9	-0.37	-90.9	1.17	-90.9	-1.59	-90.9	-2.91	-90.9	-3.69	-90.9	-4.91	-90.9	-2.97	-90.9	-2.05	-90.9	1.9
-90	0.4	-90	-1.66	-90	-1.19	-90	-2	-90	-3.02	-90	-2.03	-90	1.26	-90	-1.81	-90	-1.05	-90	-2.14	-90	-0.48	-90	-1.25	-90	0.02	-90	1.93	-90	0.75	-90	2.51	-90	1.95	-90	1.87	-90	-4.15	-90	-1.89	-90	-1.66	-90	-3.17	-90	1.29	-90	0.29	-90	-1.89
-89.1	-2.61	-89.1	-1.52	-89.1	-2.04	-89.1	-2.27	-89.1	-3.1	-89.1	-2.14	-89.1	-0.52	-89.1	-1.98	-89.1	-1.07	-89.1	-2.4	-89.1	0.75	-89.1	0.53	-89.1	0.85	-89.1	2.22	-89.1	-0.33	-89.1	2.16	-89.1	-1.26	-89.1	0.24	-89.1	-1.94	-89.1	-4.32	-89.1	-3.23	-89.1	-1.56	-89.1	-3.08	-89.1	-3.84	-89.1	-1.31
-88.2	-0.14	-88.2	-1.62	-88.2	-0.69	-88.2	-0.53	-88.2	-1.1	-88.2	-2.54	-88.2	0.24	-88.2	-1.89	-88.2	-0.93	-88.2	1.91	-88.2	-1.42	-88.2	-4.46	-88.2	2.38	-88.2	-0.11	-88.2	-1.31	-88.2	3.94	-88.2	-0.34	-88.2	2.71	-88.2	1.03	-88.2	-1.97	-88.2	-3.9	-88.2	-2.03	-88.2	-1.28	-88.2	0.56	-88.2	2.2
-87.3	-2.93	-87.3	-1.49	-87.3	-3.03	-87.3	-3.05	-87.3	-3.94	-87.3	0.71	-87.3	-1.23	-87.3	-0.67	-87.3	-0.94	-87.3	0.61	-87.3	-1.12	-87.3	-2.21	-87.3	0.32	-87.3	-1.46	-87.3	1.77	-87.3	3.26	-87.3	-0.82	-87.3	1.88	-87.3	-3.63	-87.3	-3.89	-87.3	-3.23	-87.3	-3.31	-87.3	-1.69	-87.3	-2.44	-87.3	0.33
-86.4	-1.52	-86.4	-1.93	-86.4	-5.46	-86.4	-0.81	-86.4	-1.85	-86.4	-1.18	-86.4	-0.37	-86.4	-0.49	-86.4	-2.15	-86.4	-0.44	-86.4	-0.21	-86.4	-2.41	-86.4	0.58	-86.4	3.41	-86.4	-0.79	-86.4	3.45	-86.4	1	-86.4	1.51	-86.4	-2.5	-86.4	-1.58	-86.4	-4.75	-86.4	-2.76	-86.4	-0.68	-86.4	-0.71	-86.4	2.38
-85.5	-0.03	-85.5	2	-85.5	-1.73	-85.5	-1.71	-85.5	-2.29	-85.5	-1.72	-85.5	-1.29	-85.5	-0.85	-85.5	-0.75	-85.5	0.05	-85.5	-1.67	-85.5	-2.06	-85.5	0.34	-85.5	2.09	-85.5	-1.31	-85.5	2.88	-85.5	0.68	-85.5	1.21	-85.5	-2.76	-85.5	-2.75	-85.5	-3.31	-85.5	-3.77	-85.5	-2.85	-85.5	-1.9	-85.5	1.01
-84.6	0.14	-84.6	-1.88	-84.6	0.13	-84.6	0.55	-84.6	-3.41	-84.6	-1.83	-84.6	-0.99	-84.6	-0.99	-84.6	-0.59	-84.6	1.87	-84.6	-0.44	-84.6	-3.08	-84.6	0.98	-84.6	2.43	-84.6	0.33	-84.6	2.57	-84.6	1.19	-84.6	-0.66	-84.6	-1.16	-84.6	-1.85	-84.6	-1.86	-84.6	-3.01	-84.6	-3.17	-84.6	-2.59	-84.6	-1.63
-83.7	-0.24	-83.7	-5.66	-83.7	-0.74	-83.7	-1.48	-83.7	-1.97	-83.7	-1.9	-83.7	0.55	-83.7	-1.66	-83.7	-1.87	-83.7	-0.6	-83.7	-0.26	-83.7	-2.52	-83.7	2.58	-83.7	2.68	-83.7	-3.68	-83.7	1.81	-83.7	-2.26	-83.7	1.21	-83.7	0.2	-83.7	-4.12	-83.7	-5.54	-83.7	-4.59	-83.7	-3.05	-83.7	-1.55	-83.7	-0.13
-82.8	-0.93	-82.8	-0.97	-82.8	-0.71	-82.8	-0.21	-82.8	-2.77	-82.8	-0.63	-82.8	-0.62	-82.8	-1.59	-82.8	0.97	-82.8	-0.51	-82.8	0.01	-82.8	-1.52	-82.8	2.62	-82.8	2.71	-82.8	1	-82.8	2.71	-82.8	1.11	-82.8	2	-82.8	-1.5	-82.8	-2.15	-82.8	-3.44	-82.8	-0.14	-82.8	-0.33	-82.8	-3.22	-82.8	0.74
-81.9	0.66	-81.9	-2.44	-81.9	-0.62	-81.9	-0.9	-81.9	1.52	-81.9	-1.19	-81.9	-0.14	-81.9	-2.09	-81.9	1.75	-81.9	-0.29	-81.9	0.11	-81.9	-2	-81.9	-0.35	-81.9	1.97	-81.9	0.96	-81.9	1.01	-81.9	-0.87	-81.9	0.03	-81.9	-1.59	-81.9	-0.01	-81.9	-2.22	-81.9	-2.66	-81.9	-1.6	-81.9	-0.75	-81.9	2.37
-81	-0.01	-81	-1.9	-81	-2.58	-81	-0.06	-81	-1.24	-81	-2.26	-81	-0.12	-81	-2.29	-81	-0.15	-81	2.66	-81	0.72	-81	-3.24	-81	-0.31	-81	0.75	-81	-1.64	-81	3.19	-81	0.36	-81	0.01	-81	-3.68	-81	-2.63	-81	-4.24	-81	-4.61	-81	-0.64	-81	-5.02	-81	0.27
-80.1	-0.58	-80.1	-2.83	-80.1	-1.82	-80.1	-0.64	-80.1	-2.38	-80.1	-2.03	-80.1	-0.84	-80.1	-1.71	-80.1	-0.96	-80.1	1.5	-80.1	-0.28	-80.1	-1.98	-80.1	3.19	-80.1	0.11	-80.1	0.6	-80.1	2.42	-80.1	-2.68	-80.1	4.21	-80.1	0.23	-80.1	-2.74	-80.1	-4.31	-80.1	-3.92	-80.1	-3.17	-80.1	-0.03	-80.1	0.36
-79.2	-3.42	-79.2	-0.28	-79.2	-0.54	-79.2	-2.03	-79.2	1.46	-79.2	-1.83	-79.2	-1.83	-79.2	-1.53	-79.2	-1.37	-79.2	1.33	-79.2	2.77	-79.2	0.05	-79.2	-0.45	-79.2	0.56	-79.2	-0.89	-79.2	1.35	-79.2	1.55	-79.2	4.02	-79.2	-2.17	-79.2	-3.7	-79.2	-4.88	-79.2	-2.75	-79.2	0.35	-79.2	-2.25	-79.2	1.86
-78.3	0.48	-78.3	-2.02	-78.3	-2.33	-78.3	-0.53	-78.3	-2.51	-78.3	-1.21	-78.3	0.29	-78.3	-2.3	-78.3	-1.37	-78.3	0.04	-78.3	-0.49	-78.3	0.47	-78.3	1.08	-78.3	0.64	-78.3	0.28	-78.3	0.56	-78.3	1.22	-78.3	2.04	-78.3	-1.52	-78.3	-2.31	-78.3	-1.88	-78.3	-2.39	-78.3	-1.18	-78.3	-2.05	-78.3	-1.99
-77.4	-2.46	-77.4	-1.71	-77.4	-5.56	-77.4	-1.07	-77.4	0.3	-77.4	1.57	-77.4	0.54	-77.4	-1.43	-77.4	-3.32	-77.4	0.99	-77.4	1.4	-77.4	-1.31	-77.4	1.54	-77.4	-0.59	-77.4	-1.81	-77.4	5.46	-77.4	-1.14	-77.4	3.83	-77.4	-0.32	-77.4	-3.42	-77.4	-5.28	-77.4	-2.49	-77.4	-2.9	-77.4	-1.73	-77.4	1.04
-76.5	0.27	-76.5	-0.53	-76.5	-2.42	-76.5	-0.71	-76.5	-1.56	-76.5	1.06	-76.5	-1.07	-76.5	-0.64	-76.5	-2.65	-76.5	1.17	-76.5	1.23	-76.5	-2.46	-76.5	0.12	-76.5	2.46	-76.5	-1.89	-76.5	2.51	-76.5	1.31	-76.5	0.86	-76.5	-0.82	-76.5	-1.23	-76.5	-3.54	-76.5	-0.63	-76.5	-1.7	-76.5	-0.91	-76.5	0.66
-75.6	-2.44	-75.6	-2.25	-75.6	-3.45	-75.6	-1.27	-75.6	-1.14	-75.6	0.87	-75.6	-0.16	-75.6	-0.33	-75.6	-0.12	-75.6	0.34	-75.6	-0.84	-75.6	0.54	-75.6	-0.73	-75.6	0.37	-75.6	1.98	-75.6	1.07	-75.6	0.67	-75.6	0.9	-75.6	-2.22	-75.6	-2.2	-75.6	-2.89	-75.6	-2.4	-75.6	-2.09	-75.6	-2.51	-75.6	-0.7
-74.7	-2.38	-74.7	-1.83	-74.7	-0.57	-74.7	-0.14	-74.7	-2.52	-74.7	-0.21	-74.7	2.65	-74.7	-1.22	-74.7	1.37	-74.7	0.08	-74.7	-0.56	-74.7	-2.62	-74.7	2.33	-74.7	0.62	-74.7	1.41	-74.7	0.05	-74.7	-0.64	-74.7	-0.76	-74.7	-0.04	-74.7	-2.7	-74.7	-3.25	-74.7	-2.11	-74.7	-0.61	-74.7	-2.9	-74.7	0.7
-73.8	-0.28	-73.8	-1.93	-73.8	-0.96	-73.8	0.19	-73.8	-0.19	-73.8	0.17	-73.8	1.06	-73.8	-1.16	-73.8	-1.54	-73.8	3.44	-73.8	-0.53	-73.8	-1.71	-73.8	-0.13	-73.8	0.16	-73.8	1.07	-73.8	4.33	-73.8	1.99	-73.8	0.64	-73.8	-0.76	-73.8	-3.55	-73.8	-3.08	-73.8	-2.27	-73.8	-2.54	-73.8	-1.31	-73.8	2.68
-72.9	-1.13	-72.9	-1.96	-72.9	-1.61	-72.9	-3.19	-72.9	-0.71	-72.9	1.18	-72.9	0.95	-72.9	0.7	-72.9	0.67	-72.9	-0.17	-72.9	-1.21	-72.9	1.43	-72.9	2.19	-72.9	2.63	-72.9	0.08	-72.9	2.62	-72.9	-0.21	-72.9	4.86	-72.9	-1.58	-72.9	-4.03	-72.9	-2.15	-72.9	-1.13	-72.9	-1	-72.9	-2.93	-72.9	0.96
-72	0.95	-72	-1.18	-72	0	-72	-1.5	-72	-3.55	-72	-0.38	-72	-1.22	-72	1.83	-72	-1.09	-72	0.18	-72	-3.37	-72	-2.13	-72	-0.38	-72	4.05	-72	-1.97	-72	4.18	-72	0.21	-72	0.5	-72	-1.98	-72	-1.21	-72	-3.52	-72	-0.95	-72	-1.54	-72	0.14	-72	-0.35
-71.1	-2.07	-71.1	1.7	-71.1	-2.03	-71.1	-3.13	-71.1	1.08	-71.1	-2.31	-71.1	-0.73	-71.1	0.43	-71.1	-1.57	-71.1	0.11	-71.1	-1.01	-71.1	-1.49	-71.1	1.12	-71.1	0.01	-71.1	-0.86	-71.1	3.81	-71.1	0.27	-71.1	-0.43	-71.1	0.7	-71.1	-2.87	-71.1	-3.34	-71.1	-2.23	-71.1	-1.12	-71.1	-4.03	-71.1	0.18
-70.2	0.55	-70.2	-1.25	-70.2	-2	-70.2	-1.16	-70.2	-1.4	-70.2	0.47	-70.2	1.49	-70.2	-0.37	-70.2	-1.6	-70.2	3.48	-70.2	-0.42	-70.2	-1.29	-70.2	1.57	-70.2	0.71	-70.2	1.01	-70.2	1.87	-70.2	-0.31	-70.2	2.99	-70.2	-1.72	-70.2	-1.56	-70.2	-2.54	-70.2	-3.68	-70.2	-0.45	-70.2	0.64	-70.2	1.88
-69.3	-0.73	-69.3	-0.81	-69.3	2.27	-69.3	-0.89	-69.3	0.65	-69.3	0.43	-69.3	0.79	-69.3	-0.8	-69.3	-0.02	-69.3	-2.46	-69.3	2.03	-69.3	0.08	-69.3	0.94	-69.3	2.03	-69.3	0.74	-69.3	2.98	-69.3	0.33	-69.3	0.96	-69.3	-0.63	-69.3	-1.26	-69.3	-2.06	-69.3	-2.45	-69.3	-0.77	-69.3	-3.56	-69.3	0.11
-68.4	-0.74	-68.4	-0.52	-68.4	-0.38	-68.4	-3.55	-68.4	-3.09	-68.4	-0.75	-68.4	0.15	-68.4	-1.86	-68.4	-1.91	-68.4	-1.06	-68.4	-3.54	-68.4	0.16	-68.4	1.02	-68.4	0.14	-68.4	-0.96	-68.4	0.12	-68.4	-2.56	-68.4	0.1	-68.4	-1.51	-68.4	-2.21	-68.4	-3.29	-68.4	-2.62	-68.4	-2.67	-68.4	-1.76	-68.4	-1.8
-67.5	-0.33	-67.5	0.1	-67.5	-1.18	-67.5	0.91	-67.5	-2.07	-67.5	-0.21	-67.5	-0.57	-67.5	-0.51	-67.5	0.24	-67.5	1.53	-67.5	-0.17	-67.5	0.27	-67.5	0.09	-67.5	2.25	-67.5	-1.41	-67.5	2.94	-67.5	0.02	-67.5	2.23	-67.5	0.14	-67.5	-0.87	-67.5	-1.57	-67.5	-1.76	-67.5	-0.42	-67.5	-1.64	-67.5	2.92
-66.6	-0.27	-66.6	-2.2	-66.6	-1.53	-66.6	-1.04	-66.6	-0.94	-66.6	-0.34	-66.6	-2.79	-66.6	0.66	-66.6	-1.1	-66.6	-0.42	-66.6	-0.04	-66.6	-1.74	-66.6	-2.31	-66.6	2.44	-66.6	-1.78	-66.6	-0.13	-66.6	-2.13	-66.6	0.47	-66.6	-1.15	-66.6	-1.83	-66.6	-3.63	-66.6	-1.78	-66.6	-2.84	-66.6	-3.56	-66.6	1.42
-65.7	1.52	-65.7	-1.94	-65.7	-1.45	-65.7	-0.5	-65.7	-1.99	-65.7	1.68	-65.7	-0.38	-65.7	-1.56	-65.7	-2.53	-65.7	2.33	-65.7	0.08	-65.7	0	-65.7	-0.01	-65.7	1.26	-65.7	1.03	-65.7	2.12	-65.7	0.61	-65.7	1.72	-65.7	-1.64	-65.7	-4.04	-65.7	-2.31	-65.7	-1.6	-65.7	-0.25	-65.7	-1.38	-65.7	0.17
-64.8	-0.51	-64.8	-0.36	-64.8	-0.51	-64.8	0.54	-64.8	-0.91	-64.8	-0.08	-64.8	-0.18	-64.8	0.16	-64.8	0.4	-64.8	1.93	-64.8	3.13	-64.8	-1.16	-64.8	-0.67	-64.8	-0.21	-64.8	0.88	-64.8	1.73	-64.8	0.52	-64.8	0.89	-64.8	-0.64	-64.8	-1.04	-64.8	-1.59	-64.8	-1.94	-64.8	-3.53	-64.8	-2.06	-64.8	2.42
-63.9	0.39	-63.9	-2.78	-63.9	-0.84	-63.9	0.96	-63.9	-2.88	-63.9	0.29	-63.9	1	-63.9	-1.59	-63.9	0.65	-63.9	1.32	-63.9	0.94	-63.9	1.02	-63.9	-0.46	-63.9	1.24	-63.9	1.18	-63.9	2.85	-63.9	2.74	-63.9	2.94	-63.9	-2.34	-63.9	-3.63	-63.9	-3.45	-63.9	-1.97	-63.9	-1.02	-63.9	-2.29	-63.9	-1.04
-63	-1.16	-63	-1.4	-63	-4.18	-63	2.04	-63	-0.33	-63	0.15	-63	-0.22	-63	0.55	-63	-0.42	-63	0.94	-63	0.51	-63	0.62	-63	0.53	-63	3.12	-63	-0.24	-63	1.98	-63	-2.11	-63	0.27	-63	-2.76	-63	-0.01	-63	-3.83	-63	-2.62	-63	-2.61	-63	-2.96	-63	1.03
-62.1	1.12	-62.1	-1.3	-62.1	0.24	-62.1	1.61	-62.1	-2.2	-62.1	-1.41	-62.1	0.93	-62.1	-0.14	-62.1	0.03	-62.1	0.27	-62.1	0.23	-62.1	-1.68	-62.1	0.04	-62.1	-0.02	-62.1	-0.35	-62.1	3.37	-62.1	0.29	-62.1	1.03	-62.1	0.11	-62.1	-3.02	-62.1	-3.2	-62.1	-0.48	-62.1	-0.51	-62.1	0.68	-62.1	0.2
-61.2	-2.49	-61.2	0.22	-61.2	-1	-61.2	0.22	-61.2	-0.79	-61.2	-2.3	-61.2	-1.67	-61.2	-0.24	-61.2	-1.03	-61.2	1.47	-61.2	-1.05	-61.2	0.73	-61.2	-0.58	-61.2	0	-61.2	-0.38	-61.2	1.78	-61.2	-0.47	-61.2	1.15	-61.2	-4.04	-61.2	-0.94	-61.2	-2.59	-61.2	-0.53	-61.2	-0.6	-61.2	-0.73	-61.2	-1.28
-60.3	-1.43	-60.3	-0.86	-60.3	-1.85	-60.3	0.09	-60.3	0.71	-60.3	-0.72	-60.3	-1.17	-60.3	-0.44	-60.3	-0.26	-60.3	-0.09	-60.3	2.46	-60.3	-1.41	-60.3	0.36	-60.3	-0.87	-60.3	0.08	-60.3	-0.71	-60.3	0.83	-60.3	1.12	-60.3	-0.82	-60.3	-2.67	-60.3	-3.46	-60.3	-0.85	-60.3	-1.48	-60.3	-0.92	-60.3	-0.74
-59.4	0.19	-59.4	0.69	-59.4	-2.04	-59.4	-1.35	-59.4	-0.97	-59.4	-2.93	-59.4	-1.39	-59.4	2.06	-59.4	-1.47	-59.4	0.71	-59.4	-3.17	-59.4	-1.87	-59.4	0.55	-59.4	3.07	-59.4	0.2	-59.4	1.76	-59.4	-1.14	-59.4	0.39	-59.4	-0.93	-59.4	-2.43	-59.4	-1.9	-59.4	-3.11	-59.4	-2.31	-59.4	-3.64	-59.4	1.25
-58.5	0.37	-58.5	-1.45	-58.5	-1.64	-58.5	0.88	-58.5	-0.65	-58.5	0.98	-58.5	-0.18	-58.5	0.33	-58.5	-1.39	-58.5	1.34	-58.5	1.27	-58.5	-0.26	-58.5	1.78	-58.5	0.81	-58.5	-1.51	-58.5	4.23	-58.5	2.77	-58.5	2.18	-58.5	1.24	-58.5	-3.02	-58.5	-4.2	-58.5	-1.63	-58.5	3.19	-58.5	-1.43	-58.5	-0.41
-57.6	-2.36	-57.6	-0.49	-57.6	-1.19	-57.6	-1.52	-57.6	0.38	-57.6	0.23	-57.6	0.57	-57.6	-0.2	-57.6	-0.65	-57.6	0.91	-57.6	2.05	-57.6	-1.42	-57.6	1.81	-57.6	0.35	-57.6	-2.23	-57.6	1.35	-57.6	-0.51	-57.6	2.66	-57.6	1.48	-57.6	-3.32	-57.6	-4.26	-57.6	-3.13	-57.6	0.05	-57.6	1.58	-57.6	3.21
-56.7	-1.06	-56.7	-0.57	-56.7	-1.94	-56.7	-2.45	-56.7	-0.73	-56.7	-2.18	-56.7	-0.77	-56.7	-0.07	-56.7	-2.36	-56.7	0.07	-56.7	-1.44	-56.7	-4.12	-56.7	0.63	-56.7	1.33	-56.7	-1.3	-56.7	1.37	-56.7	-0.38	-56.7	0.36	-56.7	-1.67	-56.7	-1.66	-56.7	-2.88	-56.7	-1.44	-56.7	-1.32	-56.7	-1.4	-56.7	-0.37
-55.8	-2.43	-55.8	1.06	-55.8	-1.31	-55.8	-0.33	-55.8	-0.5	-55.8	-0.5	-55.8	0.49	-55.8	-1.4	-55.8	-0.59	-55.8	-0.06	-55.8	-1.37	-55.8	0.18	-55.8	0.19	-55.8	-0.51	-55.8	-0.53	-55.8	2.23	-55.8	-0.65	-55.8	1.66	-55.8	-0.68	-55.8	-1.63	-55.8	-2.64	-55.8	-1.28	-55.8	-2.3	-55.8	-2.12	-55.8	-0.15
-54.9	-1.82	-54.9	-3.08	-54.9	-1.86	-54.9	0.52	-54.9	0.48	-54.9	-1.08	-54.9	1.09	-54.9	-2.29	-54.9	-0.98	-54.9	1.91	-54.9	0.99	-54.9	0.45	-54.9	3.09	-54.9	-0.6	-54.9	0.06	-54.9	2.53	-54.9	0.38	-54.9	2.62	-54.9	0.7	-54.9	-0.36	-54.9	-0.75	-54.9	-1.54	-54.9	0.68	-54.9	-0.75	-54.9	0.21
-54	0.32	-54	-0.48	-54	-0.25	-54	0.55	-54	-0.32	-54	-1.05	-54	0.19	-54	-0.04	-54	-1.92	-54	-0.21	-54	-0.39	-54	-0.43	-54	0.17	-54	-0.14	-54	1.12	-54	2.99	-54	-1.36	-54	3.93	-54	-1.61	-54	-0.7	-54	-1.29	-54	-1.45	-54	-1.55	-54	-2.58	-54	-0.07
-53.1	-0.49	-53.1	-1.35	-53.1	0.01	-53.1	-1.12	-53.1	0.06	-53.1	1.09	-53.1	-0.81	-53.1	-1.13	-53.1	0.59	-53.1	-0.88	-53.1	0.53	-53.1	-1.27	-53.1	2.64	-53.1	1.03	-53.1	-1.12	-53.1	0.42	-53.1	-0.45	-53.1	0.61	-53.1	-0.52	-53.1	-1.98	-53.1	-1.94	-53.1	-1.37	-53.1	-0.11	-53.1	-1.43	-53.1	2.42
-52.2	-2.6	-52.2	-1.32	-52.2	-3.45	-52.2	0.51	-52.2	-1.89	-52.2	-1.16	-52.2	-0.02	-52.2	-1.94	-52.2	-2.83	-52.2	-0.06	-52.2	-1.71	-52.2	-1.19	-52.2	1.33	-52.2	-0.68	-52.2	-1.48	-52.2	-2.45	-52.2	-2.06	-52.2	0.46	-52.2	0.15	-52.2	-4.72	-52.2	-2.29	-52.2	-3.72	-52.2	0.24	-52.2	-1.71	-52.2	2.71
-51.3	-0.24	-51.3	-1.35	-51.3	1.5	-51.3	-2.72	-51.3	0.17	-51.3	1.63	-51.3	-0.67	-51.3	0.22	-51.3	-0.19	-51.3	-0.44	-51.3	1.9	-51.3	0.38	-51.3	1.52	-51.3	1.13	-51.3	1.39	-51.3	2.75	-51.3	0.51	-51.3	-0.82	-51.3	0.49	-51.3	-2.61	-51.3	-0.37	-51.3	-0.07	-51.3	-3.16	-51.3	-0.56	-51.3	2.47
-50.4	-0.74	-50.4	-1.54	-50.4	-1.01	-50.4	-1.76	-50.4	-0.05	-50.4	0.89	-50.4	0.89	-50.4	0.27	-50.4	-0.29	-50.4	-0.75	-50.4	1.6	-50.4	-2.6	-50.4	1.69	-50.4	1.09	-50.4	-0.27	-50.4	2.7	-50.4	1.98	-50.4	2.36	-50.4	-0.22	-50.4	0.96	-50.4	-0.2	-50.4	-2.15	-50.4	2.33	-50.4	0.45	-50.4	0.08
-49.5	-0.29	-49.5	1.28	-49.5	-1.22	-49.5	-3.06	-49.5	0.38	-49.5	-2.84	-49.5	0.32	-49.5	-0.79	-49.5	-2.04	-49.5	0.59	-49.5	0.65	-49.5	-2.86	-49.5	-1.02	-49.5	-1.19	-49.5	-2.09	-49.5	0.19	-49.5	1.6	-49.5	-2.35	-49.5	-1.38	-49.5	-2.17	-49.5	-3.27	-49.5	-2.27	-49.5	-0.25	-49.5	-6.05	-49.5	-0.5
-48.6	0.88	-48.6	-1.23	-48.6	-1.63	-48.6	-1.46	-48.6	-0.3	-48.6	1.29	-48.6	1.53	-48.6	-1.79	-48.6	-0.73	-48.6	0.93	-48.6	1.39	-48.6	2	-48.6	-0.83	-48.6	1.07	-48.6	-0.11	-48.6	4.45	-48.6	1.74	-48.6	4.7	-48.6	-0.47	-48.6	1.41	-48.6	-2.09	-48.6	-1.09	-48.6	-0.63	-48.6	1.95	-48.6	3.25
-47.7	1.33	-47.7	-2.59	-47.7	-0.14	-47.7	0.62	-47.7	1.64	-47.7	-0.45	-47.7	0.4	-47.7	0.58	-47.7	-2.68	-47.7	-1.09	-47.7	0.79	-47.7	-1.31	-47.7	1.4	-47.7	2.07	-47.7	-0.05	-47.7	0.31	-47.7	-1.54	-47.7	2.65	-47.7	0.45	-47.7	-2.42	-47.7	-1.04	-47.7	-1.46	-47.7	-0.52	-47.7	-1.46	-47.7	1.65
-46.8	0.12	-46.8	1.37	-46.8	-0.99	-46.8	0.83	-46.8	0.44	-46.8	0.75	-46.8	-2.38	-46.8	0.16	-46.8	-0.67	-46.8	0.85	-46.8	2.46	-46.8	-1.91	-46.8	-1.82	-46.8	-0.33	-46.8	-3.03	-46.8	3.17	-46.8	-1.03	-46.8	0.1	-46.8	0.27	-46.8	-1.8	-46.8	-2.53	-46.8	-3.59	-46.8	-1.26	-46.8	-3.19	-46.8	1.22
-45.9	-1.75	-45.9	-2.69	-45.9	-2.35	-45.9	-1.04	-45.9	-1.31	-45.9	0.39	-45.9	-1.61	-45.9	-0.49	-45.9	-0.26	-45.9	1.64	-45.9	0.97	-45.9	0.2	-45.9	0.33	-45.9	0.98	-45.9	-0.81	-45.9	1.81	-45.9	-0.4	-45.9	1	-45.9	-0.35	-45.9	0.14	-45.9	-3.93	-45.9	-3.25	-45.9	0.72	-45.9	-4.06	-45.9	5.14
-45	0.95	-45	-1.09	-45	-1.06	-45	0.21	-45	-2.91	-45	-2.57	-45	1.06	-45	-1.52	-45	-1.83	-45	0.29	-45	0.31	-45	-2.3	-45	2.2	-45	-0.09	-45	0.49	-45	2.49	-45	-0.01	-45	1.59	-45	-0.25	-45	-0.61	-45	-1.7	-45	-0.93	-45	0.89	-45	-1.48	-45	-0.35
-44.1	-0.11	-44.1	1.18	-44.1	-1.05	-44.1	-1.41	-44.1	-0.19	-44.1	-0.18	-44.1	-0.85	-44.1	-0.2	-44.1	0.97	-44.1	-3.26	-44.1	0.24	-44.1	-2.54	-44.1	-1.93	-44.1	0.52	-44.1	-0.45	-44.1	-1.38	-44.1	2.62	-44.1	-0.37	-44.1	-1.95	-44.1	1.05	-44.1	-2.25	-44.1	-1.47	-44.1	1.28	-44.1	-2.52	-44.1	-1.41
-43.2	0.09	-43.2	1.49	-43.2	1.16	-43.2	-1.29	-43.2	-0.74	-43.2	2.36	-43.2	2.17	-43.2	0.6	-43.2	-2.11	-43.2	0.1	-43.2	-0.21	-43.2	0.04	-43.2	0.41	-43.2	-1	-43.2	-2.44	-43.2	1.63	-43.2	1.79	-43.2	-0.03	-43.2	-1.03	-43.2	-1.62	-43.2	-2.31	-43.2	-2.06	-43.2	0.87	-43.2	-1.72	-43.2	0.4
-42.3	-1.03	-42.3	-1.38	-42.3	-0.03	-42.3	-2.39	-42.3	-1.56	-42.3	0.46	-42.3	-1.1	-42.3	-0.11	-42.3	2.37	-42.3	-2.96	-42.3	-1.99	-42.3	-0.86	-42.3	-0.73	-42.3	0.09	-42.3	0.32	-42.3	-0.84	-42.3	-0.66	-42.3	0.13	-42.3	-0.7	-42.3	-2.47	-42.3	-0.66	-42.3	-1.96	-42.3	0.43	-42.3	-2.92	-42.3	-2.03
-41.4	0.28	-41.4	-1.98	-41.4	-2.45	-41.4	-0.41	-41.4	0.63	-41.4	0.37	-41.4	-0.7	-41.4	-1.21	-41.4	-1.89	-41.4	2.02	-41.4	-0.77	-41.4	-2.76	-41.4	-0.85	-41.4	0.82	-41.4	-1.08	-41.4	3.06	-41.4	1.16	-41.4	0.99	-41.4	-0.73	-41.4	-1.31	-41.4	-3.41	-41.4	-1.13	-41.4	-1.1	-41.4	-0.46	-41.4	1.61
-40.5	-2.75	-40.5	-3.67	-40.5	0.65	-40.5	-0.29	-40.5	-0.96	-40.5	-1.32	-40.5	1.24	-40.5	-2.28	-40.5	-0.45	-40.5	0.36	-40.5	0.97	-40.5	-1.79	-40.5	0.8	-40.5	2.07	-40.5	0.62	-40.5	2.61	-40.5	0.04	-40.5	-0.16	-40.5	-2.17	-40.5	-0.69	-40.5	0.6	-40.5	0.56	-40.5	-0.06	-40.5	-1.82	-40.5	1.12
-39.6	-0.09	-39.6	0.08	-39.6	0.47	-39.6	2.21	-39.6	0.02	-39.6	0.81	-39.6	-0.09	-39.6	0.07	-39.6	2.12	-39.6	0.07	-39.6	-1.31	-39.6	-2.19	-39.6	0.31	-39.6	-0.86	-39.6	-0.12	-39.6	1.02	-39.6	-0.62	-39.6	-0.73	-39.6	0.98	-39.6	-4	-39.6	-2.85	-39.6	-1.65	-39.6	0.42	-39.6	-2.84	-39.6	1.33
-38.7	-1.16	-38.7	2.26	-38.7	0.23	-38.7	-0.21	-38.7	0.47	-38.7	-0.55	-38.7	-0.88	-38.7	-0.03	-38.7	0.28	-38.7	2.13	-38.7	1.59	-38.7	-0.94	-38.7	-1.24	-38.7	0.38	-38.7	0.42	-38.7	2.44	-38.7	-0.21	-38.7	2.89	-38.7	-0.18	-38.7	0.08	-38.7	-4.02	-38.7	0.24	-38.7	1.29	-38.7	1.8	-38.7	2.02
-37.8	-0.28	-37.8	0.03	-37.8	-1.97	-37.8	-1.5	-37.8	-0.31	-37.8	0.3	-37.8	0.79	-37.8	0.25	-37.8	0.63	-37.8	-0.41	-37.8	1.81	-37.8	0.98	-37.8	0.86	-37.8	-0.32	-37.8	0.16	-37.8	-1.07	-37.8	4.06	-37.8	0.61	-37.8	-1.45	-37.8	-1.08	-37.8	-3.69	-37.8	-3.32	-37.8	0.76	-37.8	-1.03	-37.8	-0.3
-36.9	-1.12	-36.9	-0.96	-36.9	-2.19	-36.9	-1.72	-36.9	1.11	-36.9	2.87	-36.9	-0.73	-36.9	-2.45	-36.9	-0.65	-36.9	0.24	-36.9	0.35	-36.9	3.35	-36.9	-1.73	-36.9	-0.89	-36.9	1.05	-36.9	4.19	-36.9	1.13	-36.9	3.95	-36.9	-2.69	-36.9	-1.52	-36.9	-0.59	-36.9	0.6	-36.9	1.84	-36.9	2.12	-36.9	1.37
-36	-2.98	-36	-1.98	-36	-1.21	-36	1.33	-36	-3.12	-36	-2.3	-36	-2.68	-36	-1.92	-36	-0.28	-36	-0.33	-36	-0.06	-36	-0.39	-36	-0.81	-36	-0.31	-36	-1.02	-36	0.88	-36	-0.7	-36	0.05	-36	0.04	-36	-1.98	-36	-1.35	-36	-2.95	-36	0.63	-36	-1.95	-36	1.08
-35.1	2.25	-35.1	-0.62	-35.1	1.03	-35.1	-0.92	-35.1	0.19	-35.1	1.4	-35.1	0.77	-35.1	-1.59	-35.1	0.21	-35.1	-0.2	-35.1	3.18	-35.1	1.16	-35.1	-0.85	-35.1	-0.12	-35.1	2.17	-35.1	1.28	-35.1	1.68	-35.1	5.09	-35.1	-0.65	-35.1	-1.68	-35.1	0.71	-35.1	-2.19	-35.1	0.97	-35.1	1.01	-35.1	1.4
-34.2	2.04	-34.2	1.32	-34.2	0.22	-34.2	1.51	-34.2	-1.87	-34.2	-1.49	-34.2	1.03	-34.2	-0.74	-34.2	1.53	-34.2	0.93	-34.2	-0.29	-34.2	-0.47	-34.2	-0.75	-34.2	-0.14	-34.2	-0.27	-34.2	1.92	-34.2	-0.64	-34.2	1.15	-34.2	-0.89	-34.2	-0.76	-34.2	-0.19	-34.2	0.37	-34.2	0.6	-34.2	1.12	-34.2	0.96
-33.3	-0.36	-33.3	-0.81	-33.3	-2.37	-33.3	0.82	-33.3	-2.35	-33.3	0.64	-33.3	-0.98	-33.3	-0.92	-33.3	-2.39	-33.3	0.73	-33.3	-1.3	-33.3	-1.3	-33.3	-0.45	-33.3	-0.66	-33.3	-0.74	-33.3	2.62	-33.3	-0.6	-33.3	1.55	-33.3	-0.27	-33.3	-2.21	-33.3	-0.51	-33.3	-2.83	-33.3	0.25	-33.3	-1.92	-33.3	-0.28
-32.4	-1.22	-32.4	-2.27	-32.4	-0.68	-32.4	2.19	-32.4	0.3	-32.4	0.29	-32.4	-1.04	-32.4	-2	-32.4	0.01	-32.4	2.65	-32.4	0.88	-32.4	-0.07	-32.4	-0.01	-32.4	0.19	-32.4	0.23	-32.4	2.18	-32.4	1.83	-32.4	2.79	-32.4	-0.05	-32.4	1.3	-32.4	-0.36	-32.4	-2.25	-32.4	1.58	-32.4	0.32	-32.4	1.99
-31.5	-0.73	-31.5	1.41	-31.5	-1.52	-31.5	-1.14	-31.5	-0.31	-31.5	0.34	-31.5	1.63	-31.5	-0.99	-31.5	-1.39	-31.5	0.3	-31.5	-0.85	-31.5	-0.77	-31.5	-0.06	-31.5	3.13	-31.5	0.17	-31.5	0.92	-31.5	-0.76	-31.5	-2.52	-31.5	-1.72	-31.5	2.92	-31.5	-0.85	-31.5	-2.65	-31.5	-1.7	-31.5	-1.45	-31.5	-1.08
-30.6	-1.49	-30.6	0.94	-30.6	1.01	-30.6	-1.04	-30.6	-1.84	-30.6	0.95	-30.6	-0.57	-30.6	0.52	-30.6	-1.21	-30.6	0.75	-30.6	-0.82	-30.6	-0.58	-30.6	-0.4	-30.6	0.12	-30.6	0.89	-30.6	1.2	-30.6	-1.82	-30.6	1.69	-30.6	1.14	-30.6	-1.5	-30.6	-1.74	-30.6	-3.17	-30.6	-0.03	-30.6	0.02	-30.6	3.18
-29.7	-1.83	-29.7	-2.88	-29.7	0.75	-29.7	-1.25	-29.7	1.54	-29.7	2.13	-29.7	0.67	-29.7	-2.31	-29.7	-0.36	-29.7	-0.45	-29.7	0.85	-29.7	0.86	-29.7	1.7	-29.7	-2.01	-29.7	-2.59	-29.7	-0.56	-29.7	-1.47	-29.7	0.94	-29.7	-0.44	-29.7	-2.81	-29.7	-1.75	-29.7	-2.7	-29.7	-0.59	-29.7	-0.1	-29.7	-0.45
-28.8	-1.71	-28.8	1.3	-28.8	-0.98	-28.8	-0.64	-28.8	-0.91	-28.8	0.45	-28.8	0.42	-28.8	1.63	-28.8	-1	-28.8	1.77	-28.8	0.21	-28.8	-0.86	-28.8	-0.31	-28.8	1.18	-28.8	-3.37	-28.8	3.02	-28.8	1.5	-28.8	1.88	-28.8	0.17	-28.8	-1.32	-28.8	-2.19	-28.8	0.84	-28.8	-1.21	-28.8	-1.07	-28.8	1.69
-27.9	-2.17	-27.9	1.35	-27.9	-0.66	-27.9	1.29	-27.9	1.06	-27.9	0.33	-27.9	-0.01	-27.9	-1.58	-27.9	-2.68	-27.9	0.22	-27.9	0.69	-27.9	-2.11	-27.9	1.21	-27.9	1.56	-27.9	-0.77	-27.9	3.58	-27.9	0.27	-27.9	0.92	-27.9	1.03	-27.9	-0.43	-27.9	-1.3	-27.9	1.06	-27.9	0.74	-27.9	0.12	-27.9	2.05
-27	-1.6	-27	2.74	-27	-2.8	-27	-1.59	-27	-0.48	-27	1.82	-27	0.3	-27	2.21	-27	-0.77	-27	-1.04	-27	1.59	-27	0.35	-27	-0.03	-27	-1.6	-27	1.67	-27	1.35	-27	0.01	-27	1.8	-27	-0.73	-27	-0.3	-27	1.51	-27	-2.41	-27	-0.47	-27	-0.91	-27	-1.2
-26.1	1.67	-26.1	-2.59	-26.1	-2.3	-26.1	-1.26	-26.1	0.58	-26.1	-2.33	-26.1	3.14	-26.1	-2.74	-26.1	-2.12	-26.1	0.27	-26.1	0.49	-26.1	-1	-26.1	2.28	-26.1	-0.48	-26.1	-2.12	-26.1	-0.23	-26.1	-1.93	-26.1	-1.28	-26.1	2.49	-26.1	-2.62	-26.1	-0.78	-26.1	-2.04	-26.1	-0.74	-26.1	-0.3	-26.1	2.05
-25.2	-0.04	-25.2	1.44	-25.2	0.06	-25.2	-0.87	-25.2	-1.4	-25.2	0.27	-25.2	-1.79	-25.2	0.22	-25.2	2.01	-25.2	2.46	-25.2	-1.41	-25.2	-2.08	-25.2	-1.36	-25.2	0.19	-25.2	1.66	-25.2	-0.53	-25.2	1.64	-25.2	-0.93	-25.2	-1.15	-25.2	0.01	-25.2	-1.08	-25.2	-1.35	-25.2	0.97	-25.2	0.28	-25.2	0.18
-24.3	1.49	-24.3	0.51	-24.3	1.06	-24.3	3.47	-24.3	-2.08	-24.3	-0.16	-24.3	1.73	-24.3	1.02	-24.3	-0.53	-24.3	0.96	-24.3	-0.05	-24.3	-0.59	-24.3	-0.39	-24.3	1.6	-24.3	-1.55	-24.3	0.61	-24.3	0.5	-24.3	1.43	-24.3	-0.11	-24.3	0.66	-24.3	-2.9	-24.3	-1.84	-24.3	1.68	-24.3	0.12	-24.3	1.3
-23.4	0.65	-23.4	1.1	-23.4	1	-23.4	-1.54	-23.4	-1.77	-23.4	1.78	-23.4	1.36	-23.4	-0.72	-23.4	-2.11	-23.4	1.05	-23.4	0.21	-23.4	-0.69	-23.4	0.28	-23.4	-1.21	-23.4	-1.78	-23.4	1.19	-23.4	-1.53	-23.4	0.42	-23.4	-1.87	-23.4	-0.14	-23.4	-1.48	-23.4	-1.17	-23.4	-2.82	-23.4	-0.62	-23.4	-1.67
-22.5	1.26	-22.5	-0.88	-22.5	-1.48	-22.5	-1.66	-22.5	-0.8	-22.5	0.13	-22.5	1.12	-22.5	-0.6	-22.5	0.78	-22.5	2.1	-22.5	2.3	-22.5	-0.71	-22.5	0.16	-22.5	-0.26	-22.5	0.98	-22.5	2.41	-22.5	-0.49	-22.5	1.67	-22.5	-0.97	-22.5	0.55	-22.5	-1.12	-22.5	-0.02	-22.5	1.48	-22.5	0.54	-22.5	-0.77
-21.6	-1.22	-21.6	1.16	-21.6	-1.89	-21.6	-1.57	-21.6	-0.24	-21.6	1.8	-21.6	-1.66	-21.6	-0.04	-21.6	-1.44	-21.6	-1.17	-21.6	0.97	-21.6	-1.53	-21.6	-0.35	-21.6	-2.96	-21.6	-1.65	-21.6	0.77	-21.6	0.46	-21.6	0.22	-21.6	-2.55	-21.6	-1.48	-21.6	-1.23	-21.6	-3.13	-21.6	-0.05	-21.6	-2.57	-21.6	-1.72
-20.7	-0.53	-20.7	-1.5	-20.7	0.83	-20.7	0.87	-20.7	0.07	-20.7	-0.39	-20.7	-1.27	-20.7	0.88	-20.7	0.43	-20.7	2.86	-20.7	2.72	-20.7	-0.45	-20.7	0.61	-20.7	2.55	-20.7	0.23	-20.7	1.1	-20.7	1.39	-20.7	-2.12	-20.7	1.46	-20.7	1.15	-20.7	0.31	-20.7	-0.75	-20.7	0.57	-20.7	-1.03	-20.7	3.55
-19.8	0.83	-19.8	-0.51	-19.8	-2.76	-19.8	1.44	-19.8	0.13	-19.8	-0.87	-19.8	-0.5	-19.8	0.47	-19.8	-1.44	-19.8	1.63	-19.8	1.23	-19.8	-0.42	-19.8	0.31	-19.8	0.98	-19.8	-2.05	-19.8	1.1	-19.8	-0.27	-19.8	2.45	-19.8	2.23	-19.8	-1.08	-19.8	-3.6	-19.8	-1.53	-19.8	0.6	-19.8	-0.38	-19.8	0.58
-18.9	0.81	-18.9	-0.63	-18.9	-2.27	-18.9	0.69	-18.9	-0.08	-18.9	1.18	-18.9	-1.36	-18.9	0.96	-18.9	0.15	-18.9	1.31	-18.9	2.01	-18.9	-2.26	-18.9	0.48	-18.9	1.13	-18.9	1.9	-18.9	1.21	-18.9	-1.46	-18.9	-0.04	-18.9	0.96	-18.9	-0.51	-18.9	0	-18.9	-2.27	-18.9	1.91	-18.9	-0.38	-18.9	0.47
-18	1.23	-18	1.08	-18	-1.06	-18	1.1	-18	-0.43	-18	-0.19	-18	1.34	-18	-0.13	-18	-0.06	-18	1.15	-18	-1.11	-18	0.23	-18	0.78	-18	0.86	-18	-1.59	-18	3.8	-18	-0.74	-18	-0.44	-18	-1.74	-18	-1.51	-18	0.41	-18	-0.03	-18	-0.31	-18	-0.45	-18	-1.68
-17.1	0.19	-17.1	-1.55	-17.1	-0.82	-17.1	-2.81	-17.1	0.46	-17.1	1.44	-17.1	1.03	-17.1	-0.26	-17.1	-1.58	-17.1	2.4	-17.1	0.43	-17.1	-1.08	-17.1	0.81	-17.1	-1.93	-17.1	-1.39	-17.1	-0.27	-17.1	-0.16	-17.1	3.29	-17.1	-0.56	-17.1	-0.19	-17.1	0.59	-17.1	-2.52	-17.1	1.14	-17.1	1.56	-17.1	1.43
-16.2	2.01	-16.2	-1.23	-16.2	-0.02	-16.2	-1.81	-16.2	-0.29	-16.2	0.99	-16.2	0.69	-16.2	-1.3	-16.2	0	-16.2	0.33	-16.2	-1.09	-16.2	-2.5	-16.2	-0.34	-16.2	-0.49	-16.2	-2.64	-16.2	2.01	-16.2	-0.26	-16.2	0.03	-16.2	0.04	-16.2	0.56	-16.2	-0.84	-16.2	-0.09	-16.2	0.15	-16.2	0.61	-16.2	0.51
-15.3	0.87	-15.3	-0.64	-15.3	-0.43	-15.3	-0.21	-15.3	1.74	-15.3	2.79	-15.3	1.24	-15.3	0.89	-15.3	-2.41	-15.3	0.97	-15.3	1.59	-15.3	1.05	-15.3	-0.81	-15.3	2.22	-15.3	-0.55	-15.3	0.66	-15.3	1.27	-15.3	2.02	-15.3	-0.77	-15.3	1.2	-15.3	0.95	-15.3	-1.64	-15.3	1.32	-15.3	-1.06	-15.3	2.2
-14.4	-1.8	-14.4	-1.5	-14.4	-2.43	-14.4	-3.85	-14.4	-1.25	-14.4	-2.09	-14.4	-2.44	-14.4	0.98	-14.4	-0.68	-14.4	-3.57	-14.4	0.18	-14.4	-2.64	-14.4	-1.25	-14.4	1.48	-14.4	0.8	-14.4	-1.67	-14.4	0.3	-14.4	-0.69	-14.4	0.63	-14.4	0.24	-14.4	0.02	-14.4	-2.26	-14.4	-1.28	-14.4	-2.13	-14.4	-2.63
-13.5	0.57	-13.5	-1.55	-13.5	0.95	-13.5	0.19	-13.5	0.18	-13.5	-0.87	-13.5	-0.03	-13.5	0.15	-13.5	2.3	-13.5	0.17	-13.5	0.58	-13.5	0.06	-13.5	0.81	-13.5	1.29	-13.5	0.1	-13.5	0.43	-13.5	2.74	-13.5	1.01	-13.5	1.2	-13.5	0.31	-13.5	-0.13	-13.5	-2.93	-13.5	2.2	-13.5	3.01	-13.5	1.42
-12.6	-2.1	-12.6	-0.67	-12.6	-0.54	-12.6	0.93	-12.6	0.21	-12.6	-0.73	-12.6	0.15	-12.6	1.59	-12.6	0.28	-12.6	0.65	-12.6	0.83	-12.6	-0.2	-12.6	-0.18	-12.6	-1.2	-12.6	-1.12	-12.6	0.78	-12.6	-0.4	-12.6	1.84	-12.6	1.44	-12.6	-1.7	-12.6	-1.52	-12.6	-0.05	-12.6	0.35	-12.6	-1.31	-12.6	2.31
-11.7	-0.28	-11.7	2.16	-11.7	-0.14	-11.7	-0.01	-11.7	-0.28	-11.7	1.04	-11.7	-0.62	-11.7	1.33	-11.7	-0.4	-11.7	3.24	-11.7	0.34	-11.7	0.64	-11.7	-2.06	-11.7	0.83	-11.7	-0.19	-11.7	2.69	-11.7	0.73	-11.7	-1.62	-11.7	-1.7	-11.7	-0.92	-11.7	2.51	-11.7	-1.32	-11.7	-0.47	-11.7	-0.46	-11.7	1.63
-10.8	-1.77	-10.8	1.21	-10.8	-1.79	-10.8	-0.8	-10.8	-1.08	-10.8	2.72	-10.8	0.1	-10.8	3.3	-10.8	-0.3	-10.8	1.57	-10.8	0.97	-10.8	-1.34	-10.8	2.38	-10.8	2.69	-10.8	0.25	-10.8	1	-10.8	0.19	-10.8	0.06	-10.8	0.78	-10.8	-0.69	-10.8	0.03	-10.8	-2.85	-10.8	1.2	-10.8	0.77	-10.8	0.93
-9.9	-1.25	-9.9	0.22	-9.9	-1.04	-9.9	-0.87	-9.9	0.54	-9.9	-0.28	-9.9	0.04	-9.9	1.45	-9.9	0.94	-9.9	-0.08	-9.9	2.01	-9.9	-1.01	-9.9	-0.61	-9.9	-0.37	-9.9	-1.04	-9.9	-2.04	-9.9	2.53	-9.9	0.77	-9.9	-1.85	-9.9	0.42	-9.9	0.87	-9.9	-1.5	-9.9	0.83	-9.9	-1.73	-9.9	0.48
-9	0.82	-9	-1.78	-9	1.65	-9	0.97	-9	2.11	-9	-0.73	-9	2.53	-9	-1.16	-9	0.91	-9	0.36	-9	-0.03	-9	0.62	-9	0.84	-9	-0.34	-9	0.38	-9	0.38	-9	-1.8	-9	1.7	-9	1.41	-9	1.37	-9	-1.1	-9	0.08	-9	-1.27	-9	1.29	-9	2.45
-8.1	-0.61	-8.1	-2.47	-8.1	-0.53	-8.1	-0.3	-8.1	-1.18	-8.1	-0.71	-8.1	0.15	-8.1	-0.04	-8.1	-1.81	-8.1	-1.31	-8.1	-1.05	-8.1	-1.59	-8.1	0.67	-8.1	2.21	-8.1	0.1	-8.1	-1.09	-8.1	-0.55	-8.1	0.83	-8.1	0.54	-8.1	-0.94	-8.1	0.12	-8.1	-1.27	-8.1	1.9	-8.1	2.58	-8.1	-0.66
-7.2	0.01	-7.2	1.47	-7.2	-1.05	-7.2	-0.24	-7.2	-0.32	-7.2	1.99	-7.2	1.44	-7.2	-1.61	-7.2	0.39	-7.2	1.28	-7.2	1.68	-7.2	-0.81	-7.2	0.74	-7.2	-1.26	-7.2	1.71	-7.2	2.42	-7.2	-1.57	-7.2	-1.54	-7.2	0.06	-7.2	0.29	-7.2	-0.07	-7.2	0	-7.2	-2.22	-7.2	0	-7.2	0.28
-6.3	-0.9	-6.3	0	-6.3	-1.98	-6.3	-2.72	-6.3	1.92	-6.3	2.69	-6.3	1.27	-6.3	0.23	-6.3	-1.48	-6.3	1.57	-6.3	1.28	-6.3	-0.44	-6.3	1.45	-6.3	-0.15	-6.3	2.02	-6.3	2.21	-6.3	0.14	-6.3	3.06	-6.3	-0.12	-6.3	-0.48	-6.3	2.34	-6.3	-0.36	-6.3	1.89	-6.3	2.72	-6.3	0.92
-5.4	0.35	-5.4	1.09	-5.4	-0.04	-5.4	1.41	-5.4	0.39	-5.4	-0.11	-5.4	0.03	-5.4	-0.54	-5.4	-0.42	-5.4	-1.04	-5.4	-1.23	-5.4	0.14	-5.4	-0.92	-5.4	-1.22	-5.4	0.11	-5.4	1.11	-5.4	-0.55	-5.4	1.86	-5.4	0.21	-5.4	-1.36	-5.4	0.5	-5.4	0.66	-5.4	-0.15	-5.4	0.78	-5.4	2.08
-4.5	0.85	-4.5	-0.12	-4.5	0.01	-4.5	-0.57	-4.5	0.48	-4.5	0.11	-4.5	0.82	-4.5	-1.33	-4.5	-1.95	-4.5	0.44	-4.5	0.21	-4.5	-1.18	-4.5	0.07	-4.5	0.04	-4.5	-3.08	-4.5	1.62	-4.5	0.13	-4.5	-2.03	-4.5	-0.96	-4.5	1.92	-4.5	-1.46	-4.5	1.46	-4.5	0.89	-4.5	-1.76	-4.5	0.08
-3.6	0.41	-3.6	-0.48	-3.6	0.56	-3.6	0.49	-3.6	-0.02	-3.6	-0.12	-3.6	-0.05	-3.6	0.19	-3.6	3.48	-3.6	-1.43	-3.6	0.16	-3.6	-1.55	-3.6	-0.69	-3.6	0.6	-3.6	0.94	-3.6	-3.06	-3.6	-0.46	-3.6	0.44	-3.6	-0.73	-3.6	-0.05	-3.6	-1.79	-3.6	-0.7	-3.6	-1.52	-3.6	-1.7	-3.6	0.77
-2.7	-0.23	-2.7	2.87	-2.7	0.63	-2.7	-3.07	-2.7	-0.21	-2.7	1.49	-2.7	-2.52	-2.7	1.75	-2.7	0	-2.7	0.04	-2.7	0.02	-2.7	0.23	-2.7	-1.59	-2.7	1.63	-2.7	-0.71	-2.7	0.81	-2.7	1.07	-2.7	-1.78	-2.7	0.45	-2.7	1.87	-2.7	-0.11	-2.7	-1.39	-2.7	1.64	-2.7	-0.08	-2.7	0.7
-1.8	1.85	-1.8	-2.09	-1.8	1.77	-1.8	0.01	-1.8	-2.29	-1.8	2.12	-1.8	-0.75	-1.8	0.52	-1.8	0.15	-1.8	0.33	-1.8	-0.95	-1.8	0.6	-1.8	-1.92	-1.8	0.65	-1.8	0.5	-1.8	-1.23	-1.8	1.13	-1.8	-0.12	-1.8	0.02	-1.8	0.51	-1.8	-1.46	-1.8	-0.94	-1.8	1.22	-1.8	-0.2	-1.8	0.14
-0.9	-1.63	-0.9	0.46	-0.9	-1.42	-0.9	1.98	-0.9	1.29	-0.9	-1.37	-0.9	-2.79	-0.9	0.46	-0.9	2.27	-0.9	0.08	-0.9	2.4	-0.9	-0.59	-0.9	1.73	-0.9	0.82	-0.9	2.49	-0.9	-1.35	-0.9	3.89	-0.9	-0.45	-0.9	0.38	-0.9	1.09	-0.9	0.86	-0.9	-0.1	-0.9	1.4	-0.9	-1.63	-0.9	-2.51
0	-2.55	0	-0.28	0	-0.9	0	-0.48	0	-0.34	0	2.38	0	0.75	0	-0.94	0	-0.81	0	-1.16	0	-0.75	0	0.97	0	0.01	0	-0.9	0	1.13	0	-2.54	0	-0.43	0	-0.05	0	0.8	0	2.07	0	-3.19	0	-3.28	0	1.83	0	-0.74	0	0.4
0.9	-2.05	0.9	-2.15	0.9	4.19	0.9	1.12	0.9	-1.05	0.9	0.71	0.9	0	0.9	-3.43	0.9	1.65	0.9	2.51	0.9	1.53	0.9	-2.51	0.9	-1.27	0.9	-2.01	0.9	1.1	0.9	0.64	0.9	2	0.9	-0.1	0.9	-0.28	0.9	2.24	0.9	0.53	0.9	-0.26	0.9	3.73	0.9	1.05	0.9	1.3
1.8	2.04	1.8	-0.2	1.8	-0.26	1.8	2.31	1.8	3.62	1.8	1.3	1.8	2.24	1.8	-0.2	1.8	1.4	1.8	0.66	1.8	3.41	1.8	-0.84	1.8	-0.28	1.8	1.3	1.8	1.7	1.8	1.17	1.8	2.66	1.8	2.37	1.8	1.4	1.8	1.53	1.8	1.24	1.8	0.64	1.8	-0.05	1.8	3.04	1.8	1.26
2.7	1.54	2.7	0.9	2.7	0.04	2.7	-0.5	2.7	-1.16	2.7	3.05	2.7	1.13	2.7	1.17	2.7	-0.37	2.7	-0.1	2.7	-0.42	2.7	-0.12	2.7	-0.97	2.7	0.36	2.7	0.53	2.7	3.02	2.7	-1.03	2.7	2.05	2.7	1.52	2.7	0.7	2.7	0.04	2.7	0.28	2.7	1.38	2.7	1.52	2.7	1.26
3.6	1.05	3.6	2.16	3.6	-1.15	3.6	2.46	3.6	-2.66	3.6	0.73	3.6	-0.88	3.6	1.03	3.6	-0.36	3.6	1.42	3.6	1.27	3.6	-1.85	3.6	-1.26	3.6	1.73	3.6	-1.78	3.6	1.5	3.6	0.13	3.6	0.25	3.6	1.24	3.6	0.84	3.6	-1.22	3.6	-0.04	3.6	-2.58	3.6	-1.38	3.6	2.51
4.5	0.51	4.5	-0.3	4.5	-2.28	4.5	-0.47	4.5	-0.04	4.5	3.56	4.5	1.49	4.5	0.07	4.5	-2.11	4.5	0.37	4.5	0.77	4.5	2.06	4.5	2.2	4.5	1.41	4.5	-0.73	4.5	0.42	4.5	1.47	4.5	0.96	4.5	2.55	4.5	2.36	4.5	-1.39	4.5	-0.55	4.5	0.75	4.5	0.62	4.5	1.09
5.4	0.69	5.4	1.01	5.4	0.08	5.4	0.4	5.4	-0.67	5.4	0.99	5.4	-0.69	5.4	1.67	5.4	-1.1	5.4	-1.8	5.4	1.63	5.4	3.52	5.4	-1.11	5.4	0.05	5.4	-0.94	5.4	-0.45	5.4	1.1	5.4	3.15	5.4	1.38	5.4	-0.47	5.4	-0.23	5.4	-0.05	5.4	-0.16	5.4	-0.3	5.4	-1.17
6.3	-1.74	6.3	-2.27	6.3	1.67	6.3	-1.05	6.3	1.43	6.3	1.49	6.3	-0.93	6.3	1.4	6.3	1.45	6.3	1.97	6.3	1.93	6.3	-0.02	6.3	-1.67	6.3	1.35	6.3	-1.26	6.3	-2.44	6.3	-1.98	6.3	-1.68	6.3	0.42	6.3	1.02	6.3	-0.7	6.3	-2.64	6.3	1.54	6.3	-0.51	6.3	0.63
7.2	-0.28	7.2	0.7	7.2	-0.51	7.2	1.07	7.2	0.18	7.2	3.97	7.2	0.46	7.2	1.63	7.2	-0.9	7.2	-1.93	7.2	-0.51	7.2	1.65	7.2	1.1	7.2	-2.07	7.2	0.26	7.2	-0.2	7.2	-0.86	7.2	0.78	7.2	1.53	7.2	-1.46	7.2	0.73	7.2	-0.11	7.2	1.96	7.2	1.48	7.2	1.3
8.1	2.18	8.1	-0.15	8.1	-0.1	8.1	2.98	8.1	0.12	8.1	2.53	8.1	0.46	8.1	-1.32	8.1	1.14	8.1	2.35	8.1	-0.1	8.1	-0.41	8.1	-1.05	8.1	-5.1	8.1	-5.56	8.1	-6.98	8.1	-7.72	8.1	-6.2	8.1	-0.02	8.1	-6.12	8.1	-4.48	8.1	-6.68	8.1	-6.98	8.1	-5.72	8.1	-6.08
9	-0.48	9	-0.71	9	2.14	9	0.37	9	-0.76	9	0.95	9	0.38	9	-0.39	9	-0.59	9	-0.98	9	0.07	9	-2.38	9	0.02	9	-5.86	9	-9.38	9	-4.08	9	-7.67	9	-2.59	9	0.73	9	-6.56	9	-6.56	9	-4.15	9	-6.46	9	-1.65	9	-9.65
9.9	1.83	9.9	0.71	9.9	-1.03	9.9	0.68	9.9	1.18	9.9	2.79	9.9	1.37	9.9	-0.68	9.9	-1.43	9.9	0.07	9.9	-1.15	9.9	0.14	9.9	-1.15	9.9	-2.43	9.9	-3.54	9.9	-2.38	9.9	-1.52	9.9	2.23	9.9	3.6	9.9	-1.44	9.9	-3	9.9	-4.29	9.9	0.27	9.9	0.56	9.9	-2.34
10.8	3.01	10.8	0.21	10.8	1.31	10.8	0.78	10.8	1.39	10.8	1.12	10.8	1.08	10.8	3.73	10.8	-0.68	10.8	-1.69	10.8	-2.43	10.8	-0.22	10.8	-0.66	10.8	0.68	10.8	0.09	10.8	-0.84	10.8	-3.93	10.8	0.27	10.8	1.32	10.8	0.48	10.8	1.6	10.8	1.5	10.8	-1.13	10.8	2.13	10.8	1.13
11.7	-0.93	11.7	-0.18	11.7	-0.04	11.7	0.42	11.7	-0.76	11.7	1.91	11.7	1.22	11.7	0.98	11.7	-0.64	11.7	-2.33	11.7	-0.04	11.7	-1.38	11.7	-1.07	11.7	0.43	11.7	-0.75	11.7	-0.93	11.7	0.91	11.7	2.51	11.7	0.49	11.7	3.6	11.7	2.39	11.7	-1.71	11.7	1.92	11.7	-0.03	11.7	2.19
12.6	1.64	12.6	1.87	12.6	2.87	12.6	0.61	12.6	4.34	12.6	0.79	12.6	-0.17	12.6	1.3	12.6	1.5	12.6	0.16	12.6	2.19	12.6	0.02	12.6	-2.2	12.6	-0.28	12.6	-2.5	12.6	-2.7	12.6	-2.28	12.6	0.7	12.6	2.51	12.6	0.61	12.6	1.01	12.6	-1.8	12.6	0.83	12.6	1.84	12.6	2.16
13.5	2.41	13.5	1.16	13.5	1.35	13.5	1.45	13.5	0.78	13.5	2.51	13.5	1.45	13.5	3.16	13.5	0.42	13.5	1.04	13.5	1.48	13.5	0.74	13.5	0.28	13.5	-1.02	13.5	-1.99	13.5	-0.66	13.5	0.71	13.5	-0.71	13.5	2.19	13.5	0.24	13.5	-0.53	13.5	-4	13.5	0.15	13.5	0.28	13.5	1.15
14.4	1.9	14.4	1.51	14.4	0.66	14.4	-0.67	14.4	-0.42	14.4	0.92	14.4	-1.56	14.4	-0.28	14.4	2.23	14.4	1.31	14.4	1.54	14.4	-2.96	14.4	-2.58	14.4	1.92	14.4	0.17	14.4	-0.92	14.4	0.45	14.4	0	14.4	1.86	14.4	4.17	14.4	0.81	14.4	0.4	14.4	0.78	14.4	1.22	14.4	-0.14
15.3	0.97	15.3	1.55	15.3	4.75	15.3	1.82	15.3	1.63	15.3	0.65	15.3	1.83	15.3	0.75	15.3	0.65	15.3	0.8	15.3	-0.46	15.3	-0.53	15.3	-1.85	15.3	-0.48	15.3	-1.39	15.3	-1.37	15.3	-0.91	15.3	1.1	15.3	0.29	15.3	2.31	15.3	0.81	15.3	1.82	15.3	1.7	15.3	1.78	15.3	-0.23
16.2	-0.17	16.2	3.16	16.2	1.26	16.2	1.49	16.2	0.55	16.2	1.83	16.2	-1.57	16.2	0.48	16.2	1.51	16.2	1.37	16.2	0.82	16.2	-0.9	16.2	1.47	16.2	-0.03	16.2	-1.13	16.2	-0.24	16.2	-2.3	16.2	1.31	16.2	3.67	16.2	0.11	16.2	0.75	16.2	-1.57	16.2	0.35	16.2	0.96	16.2	3.04
17.1	1.16	17.1	2.1	17.1	0.53	17.1	0.28	17.1	1.15	17.1	1.36	17.1	1.72	17.1	1.04	17.1	-0.72	17.1	0.89	17.1	-0.04	17.1	-2.25	17.1	-0.01	17.1	0.68	17.1	0.06	17.1	-0.59	17.1	0.31	17.1	-2.72	17.1	3.31	17.1	1.78	17.1	2.9	17.1	-1.74	17.1	5.81	17.1	-0.05	17.1	1.64
18	1.53	18	1.2	18	1.4	18	0.5	18	1.95	18	4.21	18	1.85	18	1.64	18	-1.4	18	1.83	18	2.19	18	2.33	18	-0.26	18	-1.52	18	-2.93	18	-2.29	18	-0.11	18	-1.1	18	2.44	18	1.39	18	4.18	18	-2.3	18	2.2	18	1.4	18	1.04
18.9	0.78	18.9	0.89	18.9	2.44	18.9	2.06	18.9	2.9	18.9	1	18.9	-1.13	18.9	0.75	18.9	2.26	18.9	-1.01	18.9	4.31	18.9	-0.81	18.9	-2.04	18.9	-1.15	18.9	0.32	18.9	-1.46	18.9	-1.05	18.9	0.33	18.9	1.09	18.9	2.45	18.9	2.26	18.9	-0.53	18.9	2.06	18.9	1.91	18.9	-1.84
19.8	0.39	19.8	-0.46	19.8	4.66	19.8	-0.22	19.8	4.29	19.8	1.41	19.8	1.13	19.8	-0.46	19.8	0.39	19.8	2.14	19.8	3.77	19.8	0.99	19.8	-1.03	19.8	-0.15	19.8	-0.21	19.8	-0.48	19.8	1.64	19.8	-1.27	19.8	2.71	19.8	3.26	19.8	2.86	19.8	1.33	19.8	2.47	19.8	1.06	19.8	1.45
20.7	0.99	20.7	1.88	20.7	1.5	20.7	0.4	20.7	1.17	20.7	-2.25	20.7	-2.33	20.7	1.17	20.7	2.99	20.7	3.01	20.7	1.47	20.7	-1.23	20.7	-1.74	20.7	-0.05	20.7	1.62	20.7	-0.84	20.7	1.54	20.7	0.47	20.7	4.34	20.7	1.48	20.7	3.47	20.7	2.22	20.7	1.99	20.7	1.93	20.7	2.23
21.6	1.88	21.6	1.35	21.6	2.02	21.6	-0.03	21.6	0.95	21.6	1.15	21.6	0.99	21.6	2.11	21.6	-0.14	21.6	1.63	21.6	0.34	21.6	-1.79	21.6	-2.78	21.6	0.99	21.6	-0.52	21.6	-0.15	21.6	-1.41	21.6	-2.97	21.6	1.68	21.6	3.43	21.6	3.95	21.6	0.29	21.6	0.14	21.6	1.57	21.6	0.49
22.5	0.86	22.5	0.93	22.5	5.22	22.5	1.44	22.5	0.89	22.5	-0.53	22.5	0.16	22.5	1.45	22.5	1.7	22.5	-0.15	22.5	-0.07	22.5	-1.98	22.5	1.26	22.5	1.97	22.5	-3.26	22.5	-1.04	22.5	-1.02	22.5	-2.13	22.5	4.4	22.5	3.03	22.5	1.1	22.5	-1.71	22.5	2.71	22.5	2.16	22.5	2.86
23.4	3.17	23.4	-0.75	23.4	3.08	23.4	-0.37	23.4	2.38	23.4	2.16	23.4	1.59	23.4	-0.13	23.4	0.81	23.4	0.35	23.4	0.43	23.4	1.17	23.4	-1.37	23.4	0.43	23.4	0.47	23.4	-1.13	23.4	0.82	23.4	-0.7	23.4	1.87	23.4	2.29	23.4	3.29	23.4	1.17	23.4	2.85	23.4	1.44	23.4	0.4
24.3	1.11	24.3	1.41	24.3	0.36	24.3	0.67	24.3	0.95	24.3	4.84	24.3	1.6	24.3	1.04	24.3	0.57	24.3	-0.02	24.3	2.09	24.3	-1.91	24.3	-1.19	24.3	1.44	24.3	-1.77	24.3	-0.84	24.3	0.12	24.3	-2.06	24.3	2.9	24.3	3.61	24.3	2.2	24.3	-1.55	24.3	2.41	24.3	2.69	24.3	0.45
25.2	1.31	25.2	1.78	25.2	1.91	25.2	2.83	25.2	0.42	25.2	3.73	25.2	1.56	25.2	-0.98	25.2	0.17	25.2	2.3	25.2	2.26	25.2	0.62	25.2	-0.46	25.2	-3.59	25.2	-0.92	25.2	0.09	25.2	-0.08	25.2	-2.21	25.2	4.01	25.2	0.85	25.2	5.09	25.2	-1.3	25.2	1.31	25.2	0.53	25.2	3.19
26.1	0.14	26.1	0.48	26.1	3.5	26.1	0.34	26.1	-0.27	26.1	0.9	26.1	-0.24	26.1	0.48	26.1	2.98	26.1	-0.08	26.1	-0.05	26.1	-1.59	26.1	-0.72	26.1	-1.98	26.1	1.33	26.1	-0.62	26.1	0.99	26.1	0.18	26.1	4.46	26.1	3.45	26.1	3.7	26.1	-0.87	26.1	1.96	26.1	1.9	26.1	2.75
27	1.26	27	0.58	27	1.52	27	1.37	27	1.03	27	1.9	27	0.69	27	-1.6	27	1.81	27	0.73	27	1.15	27	2.55	27	-1.13	27	1.13	27	-2.8	27	-0.66	27	-0.56	27	-1.49	27	4.01	27	2.58	27	1.45	27	3.89	27	3.73	27	2.25	27	1.27
27.9	1.69	27.9	0.89	27.9	1.28	27.9	2.3	27.9	0.88	27.9	3.03	27.9	-0.56	27.9	-0.07	27.9	0.84	27.9	0.72	27.9	1.38	27.9	3.17	27.9	-0.65	27.9	-1.47	27.9	-0.87	27.9	-2.29	27.9	-0.48	27.9	0.14	27.9	1.81	27.9	-0.16	27.9	4.13	27.9	-1.5	27.9	1.33	27.9	0.54	27.9	0.22
28.8	2.01	28.8	2.02	28.8	1.71	28.8	1.04	28.8	4.6	28.8	2.24	28.8	0.8	28.8	2.07	28.8	2.48	28.8	1.38	28.8	2.26	28.8	-1.51	28.8	-0.65	28.8	0.1	28.8	0.31	28.8	1.64	28.8	0.58	28.8	-0.98	28.8	5.09	28.8	3.17	28.8	4.43	28.8	1.75	28.8	3.72	28.8	3.88	28.8	2.98
29.7	1.11	29.7	2.93	29.7	1.33	29.7	1.3	29.7	1.72	29.7	1.61	29.7	1.41	29.7	4.25	29.7	-0.11	29.7	2.06	29.7	0.77	29.7	0.81	29.7	0.32	29.7	1.78	29.7	-1.36	29.7	3.39	29.7	1.07	29.7	0.7	29.7	1.99	29.7	3.84	29.7	4.09	29.7	2.38	29.7	3.46	29.7	3.66	29.7	1.64
30.6	3.67	30.6	3.23	30.6	1.88	30.6	3.19	30.6	3.57	30.6	-0.11	30.6	1.54	30.6	3.42	30.6	-0.82	30.6	3.52	30.6	2.17	30.6	-2.03	30.6	0.34	30.6	0	30.6	-1.4	30.6	0.2	30.6	-1.25	30.6	0.06	30.6	6.89	30.6	2.7	30.6	3.75	30.6	0.89	30.6	2.15	30.6	5.61	30.6	1.36
31.5	0.34	31.5	0.99	31.5	4.85	31.5	1.58	31.5	2.05	31.5	2.55	31.5	-0.4	31.5	-0.13	31.5	0.66	31.5	3.02	31.5	3.39	31.5	-0.57	31.5	-0.49	31.5	-1.1	31.5	-1.44	31.5	2.06	31.5	1.27	31.5	-2.12	31.5	4.19	31.5	3.44	31.5	3.65	31.5	2.86	31.5	3.18	31.5	3.67	31.5	0.93
32.4	0.25	32.4	4.36	32.4	4.3	32.4	-0.74	32.4	2.22	32.4	-0.05	32.4	0.71	32.4	2.37	32.4	2.43	32.4	0.42	32.4	2.61	32.4	0.11	32.4	-0.39	32.4	-1.35	32.4	0.57	32.4	0.93	32.4	1.37	32.4	-2.35	32.4	5.93	32.4	2.44	32.4	3.97	32.4	0.66	32.4	3.4	32.4	3.61	32.4	1.75
33.3	2.06	33.3	3.37	33.3	3.41	33.3	1.24	33.3	5.68	33.3	3.62	33.3	-0.31	33.3	-0.34	33.3	1.74	33.3	-0.49	33.3	3.09	33.3	0.67	33.3	-1.24	33.3	-0.83	33.3	1.28	33.3	0.3	33.3	-0.17	33.3	-2.51	33.3	5.5	33.3	1.36	33.3	4.52	33.3	1.74	33.3	2.2	33.3	2.99	33.3	2.9
34.2	3.43	34.2	3.65	34.2	3.44	34.2	-1.16	34.2	0.9	34.2	4.13	34.2	1.5	34.2	4.24	34.2	1.08	34.2	-1.99	34.2	1.05	34.2	1.38	34.2	-0.95	34.2	0.41	34.2	-1.7	34.2	-1.46	34.2	0.39	34.2	0.3	34.2	4.27	34.2	3.34	34.2	4.47	34.2	-0.27	34.2	2.56	34.2	4.68	34.2	1.9
35.1	2.74	35.1	2.82	35.1	2.59	35.1	0.92	35.1	4.39	35.1	1.74	35.1	1.11	35.1	2.37	35.1	-0.26	35.1	0.47	35.1	2.76	35.1	0.2	35.1	-1.95	35.1	2.25	35.1	-3.42	35.1	0.38	35.1	0.23	35.1	-0.52	35.1	3.68	35.1	4.42	35.1	1.64	35.1	1.6	35.1	2.94	35.1	4.48	35.1	1.03
36	-0.41	36	1.68	36	3.19	36	-2.24	36	4.61	36	2.83	36	2.07	36	3.36	36	1.04	36	-1.28	36	2.69	36	-0.61	36	0.61	36	2.39	36	-2.46	36	-0.43	36	0.92	36	1.44	36	4.57	36	5.4	36	4.85	36	0.94	36	3.07	36	5.94	36	2.92
36.9	1.2	36.9	0.63	36.9	3.41	36.9	0.2	36.9	3	36.9	1.59	36.9	1.88	36.9	2.21	36.9	1.05	36.9	2.07	36.9	3.13	36.9	1.47	36.9	0.51	36.9	0.12	36.9	-1.45	36.9	-0.82	36.9	-2.1	36.9	-0.38	36.9	5.83	36.9	5.54	36.9	4.49	36.9	0.89	36.9	2.46	36.9	4.8	36.9	0.09
37.8	3.43	37.8	1.96	37.8	2.73	37.8	2.53	37.8	3.86	37.8	1.28	37.8	-0.96	37.8	2.78	37.8	3.96	37.8	1.95	37.8	2.54	37.8	-0.88	37.8	-1.42	37.8	-0.32	37.8	0.03	37.8	1.25	37.8	-1.55	37.8	-0.07	37.8	5.14	37.8	4.08	37.8	4.97	37.8	3.25	37.8	2.88	37.8	6.64	37.8	0.46
38.7	1.06	38.7	1.16	38.7	2.84	38.7	0.26	38.7	2.06	38.7	1.98	38.7	0.08	38.7	0.7	38.7	1.45	38.7	1.28	38.7	2.29	38.7	0.29	38.7	-5.26	38.7	-1.32	38.7	-2.29	38.7	-0.71	38.7	-2.37	38.7	-2.03	38.7	3.71	38.7	3.76	38.7	4.33	38.7	1.4	38.7	0.79	38.7	3.63	38.7	5.35
39.6	-1.84	39.6	-0.86	39.6	3.69	39.6	0.42	39.6	1.77	39.6	1.86	39.6	0.57	39.6	1.09	39.6	1.95	39.6	-0.84	39.6	2.1	39.6	-0.49	39.6	-1.53	39.6	0.34	39.6	-0.24	39.6	0.6	39.6	0.72	39.6	-0.45	39.6	6.14	39.6	2.52	39.6	7.4	39.6	1.1	39.6	4.31	39.6	5.3	39.6	0.5
40.5	0.21	40.5	0.67	40.5	4.07	40.5	1.95	40.5	3.03	40.5	2.61	40.5	-1.51	40.5	1.61	40.5	0.8	40.5	1.16	40.5	-0.1	40.5	-0.84	40.5	-1.69	40.5	-0.63	40.5	-1.16	40.5	-1.66	40.5	-1.91	40.5	-2.93	40.5	3.99	40.5	2.72	40.5	4.2	40.5	-0.78	40.5	2.94	40.5	4.53	40.5	1.77
41.4	3.22	41.4	2.93	41.4	3.71	41.4	0.9	41.4	4.16	41.4	6.35	41.4	1.17	41.4	4.95	41.4	3.19	41.4	2.23	41.4	1.88	41.4	0.06	41.4	-0.96	41.4	2.53	41.4	0.26	41.4	1.68	41.4	-0.41	41.4	-2.39	41.4	5.64	41.4	4.32	41.4	6.07	41.4	1.9	41.4	7.1	41.4	3.18	41.4	4.22
42.3	3.14	42.3	2.44	42.3	2.19	42.3	0.79	42.3	4.18	42.3	3.54	42.3	2.93	42.3	2.12	42.3	-0.93	42.3	1.42	42.3	-0.06	42.3	0.76	42.3	-0.05	42.3	-1.19	42.3	-1.39	42.3	-0.36	42.3	-2.49	42.3	-1.07	42.3	4.86	42.3	3.3	42.3	7.84	42.3	0.02	42.3	3.76	42.3	4.89	42.3	1.27
43.2	0.75	43.2	1.61	43.2	5.15	43.2	1.78	43.2	1.64	43.2	2.41	43.2	-1.17	43.2	1.51	43.2	2.32	43.2	0.01	43.2	2.24	43.2	0.17	43.2	-2.32	43.2	-0.86	43.2	-0.64	43.2	-0.61	43.2	0.09	43.2	1.8	43.2	5.76	43.2	3.85	43.2	5.18	43.2	2.13	43.2	4.19	43.2	5.37	43.2	0.72
44.1	0.39	44.1	3.77	44.1	4.21	44.1	2.05	44.1	4.12	44.1	0.39	44.1	1.75	44.1	1.34	44.1	1.05	44.1	1.94	44.1	0.85	44.1	-0.17	44.1	-1.76	44.1	-0.22	44.1	-0.57	44.1	1.33	44.1	1.3	44.1	0.39	44.1	6.98	44.1	3.5	44.1	4.22	44.1	-0.65	44.1	5.13	44.1	5.83	44.1	2.65
45	2.31	45	2.67	45	5.07	45	3.61	45	6.68	45	3.65	45	1.75	45	1.18	45	1.63	45	0.17	45	2.86	45	0.63	45	0.78	45	0.78	45	-0.23	45	-0.86	45	1.24	45	0.13	45	5.21	45	3.9	45	4.47	45	1.17	45	3.13	45	7.83	45	1.88
45.9	0.81	45.9	1.18	45.9	4.03	45.9	4.44	45.9	3.89	45.9	4.87	45.9	1.65	45.9	1.92	45.9	3.43	45.9	3.96	45.9	2.37	45.9	-0.02	45.9	-0.4	45.9	1	45.9	-2.08	45.9	-0.47	45.9	0.87	45.9	-1.94	45.9	5.18	45.9	5.78	45.9	4.55	45.9	-1.41	45.9	6.34	45.9	6.03	45.9	0.31
46.8	2.49	46.8	1.43	46.8	4.93	46.8	1.09	46.8	2.1	46.8	2.83	46.8	0.64	46.8	2.6	46.8	0.97	46.8	1.2	46.8	1.63	46.8	0.33	46.8	-0.67	46.8	-1.86	46.8	0.72	46.8	-0.01	46.8	0.22	46.8	-0.81	46.8	7.82	46.8	1.68	46.8	5.96	46.8	0.34	46.8	5.1	46.8	6.68	46.8	1.62
47.7	1.17	47.7	1.44	47.7	5.19	47.7	0.79	47.7	3.33	47.7	2.14	47.7	-1.82	47.7	0.85	47.7	2.69	47.7	0.9	47.7	1.93	47.7	0.04	47.7	-2.03	47.7	0.15	47.7	-1.76	47.7	-0.82	47.7	-1.36	47.7	-0.51	47.7	6.03	47.7	4.16	47.7	5.03	47.7	1.16	47.7	5.04	47.7	5.85	47.7	3.62
48.6	0.61	48.6	1.82	48.6	2.9	48.6	3.2	48.6	3.5	48.6	3.3	48.6	-0.22	48.6	3.26	48.6	2.86	48.6	2.32	48.6	4.18	48.6	0.76	48.6	-0.13	48.6	3.78	48.6	0.48	48.6	-1.2	48.6	0.47	48.6	0.25	48.6	5.51	48.6	5.54	48.6	4.52	48.6	-0.18	48.6	3.5	48.6	7.26	48.6	2.96
49.5	1.52	49.5	4.83	49.5	2.2	49.5	3.19	49.5	5.61	49.5	2.47	49.5	0.61	49.5	4.34	49.5	1.67	49.5	1.98	49.5	4.25	49.5	-1.2	49.5	-3.44	49.5	2.66	49.5	-0.85	49.5	0.14	49.5	-0.51	49.5	0.02	49.5	6.27	49.5	3.86	49.5	5.87	49.5	0.01	49.5	3.9	49.5	7.38	49.5	2.32
50.4	3.37	50.4	3.43	50.4	3.91	50.4	1.59	50.4	4.63	50.4	1.43	50.4	2.9	50.4	1.09	50.4	1.66	50.4	0.6	50.4	4.81	50.4	-1.51	50.4	-1.64	50.4	-1.22	50.4	-0.56	50.4	0.42	50.4	0.43	50.4	-2.46	50.4	5.9	50.4	5.26	50.4	4.69	50.4	1.23	50.4	4.61	50.4	6.85	50.4	0.63
51.3	2.26	51.3	3.35	51.3	7.01	51.3	1.26	51.3	3.84	51.3	1.83	51.3	1.63	51.3	-0.13	51.3	1.84	51.3	2.77	51.3	3.2	51.3	0.81	51.3	-0.93	51.3	-0.55	51.3	-1.81	51.3	0.51	51.3	1.21	51.3	3.24	51.3	7.21	51.3	3.77	51.3	6.16	51.3	3.02	51.3	6.21	51.3	6.22	51.3	1.1
52.2	2.73	52.2	4.56	52.2	5.33	52.2	3.36	52.2	3.12	52.2	3.36	52.2	-0.09	52.2	0.5	52.2	1.1	52.2	2.6	52.2	2.76	52.2	-3.65	52.2	-3.67	52.2	-0.31	52.2	-1.36	52.2	-0.27	52.2	1.39	52.2	-0.19	52.2	5.93	52.2	3.87	52.2	6.89	52.2	2.65	52.2	5.43	52.2	8.98	52.2	2.67
53.1	2.75	53.1	3.35	53.1	2.11	53.1	4.85	53.1	4.44	53.1	-0.48	53.1	0.87	53.1	2.24	53.1	2.12	53.1	0.19	53.1	5.06	53.1	-1.91	53.1	-0.77	53.1	0.4	53.1	-2.55	53.1	-0.1	53.1	0.74	53.1	-1.49	53.1	6.99	53.1	5.5	53.1	5.09	53.1	2.25	53.1	2.58	53.1	6.01	53.1	1.53
54	1.12	54	1.82	54	7.6	54	0.06	54	3.03	54	1.75	54	2.82	54	2.68	54	2.74	54	0.44	54	3.13	54	-0.7	54	0.78	54	-1.07	54	-0.86	54	-1.87	54	-2.57	54	-0.27	54	6.2	54	3.38	54	6.38	54	0.33	54	3.48	54	6.14	54	2.13
54.9	1.95	54.9	2.96	54.9	7.57	54.9	2.13	54.9	5.91	54.9	7.06	54.9	2.53	54.9	-0.5	54.9	2.98	54.9	1.14	54.9	3.44	54.9	3.47	54.9	1.74	54.9	0.03	54.9	0.2	54.9	-2.81	54.9	1.68	54.9	-1.98	54.9	8.42	54.9	6.53	54.9	6.39	54.9	1.12	54.9	6.38	54.9	6.34	54.9	2.8
55.8	2.82	55.8	2.71	55.8	7.11	55.8	2.54	55.8	3.47	55.8	3.76	55.8	1.04	55.8	3.74	55.8	2.66	55.8	1.72	55.8	3.57	55.8	-0.32	55.8	-0.17	55.8	0.68	55.8	-2.16	55.8	-2.88	55.8	0.25	55.8	0.55	55.8	10.24	55.8	4.15	55.8	5.4	55.8	-0.06	55.8	3.97	55.8	6.68	55.8	5.61
56.7	0.42	56.7	2.84	56.7	3.47	56.7	2.51	56.7	4.51	56.7	5.89	56.7	0.77	56.7	1.59	56.7	0.22	56.7	1.02	56.7	4.77	56.7	1.35	56.7	-0.33	56.7	-0.28	56.7	-0.84	56.7	-1.79	56.7	3.37	56.7	-1.88	56.7	6.93	56.7	4.79	56.7	5.73	56.7	1.41	56.7	4.93	56.7	6.49	56.7	2.61
57.6	-0.05	57.6	1.66	57.6	5.85	57.6	2.19	57.6	4.02	57.6	2.69	57.6	-0.08	57.6	2.55	57.6	3.2	57.6	3.23	57.6	4.38	57.6	-0.92	57.6	-2.25	57.6	0.16	57.6	-1.08	57.6	0.85	57.6	-0.94	57.6	-1.67	57.6	6.84	57.6	6.45	57.6	5.14	57.6	1.77	57.6	4.57	57.6	7.71	57.6	-0.97
58.5	2.1	58.5	2.53	58.5	5.7	58.5	3.59	58.5	5.28	58.5	2.29	58.5	2.86	58.5	0.7	58.5	3.37	58.5	3.16	58.5	2.94	58.5	1.98	58.5	0.07	58.5	-0.44	58.5	-1.5	58.5	-1.63	58.5	2.13	58.5	1.78	58.5	7.28	58.5	5.23	58.5	7.02	58.5	0.6	58.5	5.3	58.5	9.65	58.5	5.07
59.4	0.62	59.4	2.01	59.4	4.67	59.4	1.24	59.4	3.8	59.4	5.59	59.4	-0.28	59.4	0.9	59.4	0.23	59.4	3.6	59.4	3.22	59.4	0.94	59.4	-0.98	59.4	0.09	59.4	-2.63	59.4	2.03	59.4	-0.19	59.4	0.95	59.4	8.63	59.4	3.83	59.4	6.72	59.4	1.89	59.4	5.66	59.4	10.73	59.4	1.08
60.3	3.65	60.3	2.73	60.3	6.27	60.3	0.83	60.3	7.17	60.3	2.59	60.3	4.56	60.3	2.66	60.3	2.13	60.3	-0.25	60.3	1.73	60.3	-0.61	60.3	-0.97	60.3	-2.62	60.3	-0.64	60.3	0.54	60.3	-1.06	60.3	-0.84	60.3	6.36	60.3	2.98	60.3	7.74	60.3	3.03	60.3	2.33	60.3	8.35	60.3	0.75
61.2	2.42	61.2	1.15	61.2	8.62	61.2	2.34	61.2	3.57	61.2	1.03	61.2	2.86	61.2	0.85	61.2	1.86	61.2	1.64	61.2	1.21	61.2	-1.37	61.2	-1.97	61.2	0.43	61.2	-1.05	61.2	-0.42	61.2	-2.18	61.2	-2.92	61.2	7.37	61.2	4.59	61.2	7.34	61.2	-1.38	61.2	4.63	61.2	7.5	61.2	3
62.1	1.96	62.1	3.51	62.1	4.61	62.1	1.42	62.1	3.52	62.1	1.28	62.1	0.77	62.1	2.71	62.1	1.9	62.1	1.52	62.1	4.26	62.1	-2.31	62.1	-1.47	62.1	-1.42	62.1	0.28	62.1	0.62	62.1	-1.08	62.1	0.75	62.1	8.25	62.1	3.31	62.1	7.97	62.1	4.48	62.1	3.62	62.1	9.75	62.1	0.86
63	1.62	63	1.68	63	4.53	63	1.78	63	7.44	63	3.9	63	0.03	63	1.72	63	-0.01	63	2.01	63	4.71	63	-3.76	63	-2.79	63	0.72	63	-1.31	63	2.13	63	0.85	63	-3.59	63	7.48	63	8.36	63	8.43	63	3.5	63	5.17	63	8.17	63	1.78
63.9	2.26	63.9	3.03	63.9	6.01	63.9	-0.69	63.9	4.56	63.9	3.71	63.9	0.66	63.9	3.21	63.9	4.69	63.9	-0.35	63.9	2.33	63.9	1.62	63.9	-2.67	63.9	1	63.9	2.61	63.9	2.94	63.9	3.89	63.9	1.05	63.9	8.39	63.9	4.43	63.9	8.21	63.9	3.25	63.9	6.13	63.9	9.02	63.9	6.02
64.8	3.18	64.8	2.02	64.8	5.88	64.8	0.44	64.8	4.7	64.8	4.13	64.8	2.38	64.8	3.14	64.8	1.7	64.8	-0.21	64.8	4.03	64.8	0.43	64.8	1.4	64.8	10.32	64.8	6.22	64.8	7.39	64.8	10.06	64.8	7.68	64.8	7.35	64.8	14.25	64.8	14.15	64.8	9.27	64.8	13.21	64.8	18.33	64.8	9.06
65.7	4.75	65.7	1.2	65.7	5.04	65.7	1.56	65.7	4.35	65.7	3.43	65.7	-1.52	65.7	2.19	65.7	1.7	65.7	-0.24	65.7	0.99	65.7	0.82	65.7	-1.06	65.7	-10.67	65.7	-10.76	65.7	-11.9	65.7	-12.02	65.7	-10.25	65.7	8.49	65.7	-4.02	65.7	-2.5	65.7	-11.79	65.7	-4.62	65.7	-0.64	65.7	-8.22
66.6	2.79	66.6	1.68	66.6	6.57	66.6	0.26	66.6	6.55	66.6	4.19	66.6	-0.1	66.6	1.42	66.6	2.37	66.6	0.01	66.6	4.65	66.6	-0.3	66.6	-2.34	66.6	2.72	66.6	4.36	66.6	1.11	66.6	5.67	66.6	2.74	66.6	6.92	66.6	8.01	66.6	10.68	66.6	2.84	66.6	10.47	66.6	12.83	66.6	10.5
67.5	3.58	67.5	-0.02	67.5	4	67.5	0.86	67.5	2.86	67.5	6.09	67.5	2.24	67.5	1.83	67.5	1.25	67.5	2.46	67.5	1.89	67.5	1.65	67.5	0.28	67.5	8.99	67.5	6.97	67.5	6.94	67.5	6	67.5	2.4	67.5	6.12	67.5	12.58	67.5	14.53	67.5	8.21	67.5	10.38	67.5	11.18	67.5	15.74
68.4	1.58	68.4	2.33	68.4	5.48	68.4	3.88	68.4	6.31	68.4	3.78	68.4	-0.46	68.4	2.51	68.4	2.92	68.4	-0.13	68.4	3.5	68.4	-2.35	68.4	-0.73	68.4	1.39	68.4	-2.65	68.4	-2.7	68.4	0.15	68.4	-2.95	68.4	8.85	68.4	4.32	68.4	5.23	68.4	-0.98	68.4	3.09	68.4	11.43	68.4	5.64
69.3	2.55	69.3	3.02	69.3	4.21	69.3	0.28	69.3	6.38	69.3	3.85	69.3	1.62	69.3	3.25	69.3	2.53	69.3	3.32	69.3	4.79	69.3	0.77	69.3	0.73	69.3	2.25	69.3	1.16	69.3	2.77	69.3	0.01	69.3	-0.61	69.3	10.01	69.3	5.54	69.3	7.55	69.3	0.11	69.3	3.32	69.3	10.14	69.3	4.27
70.2	1.82	70.2	0.18	70.2	2.13	70.2	1.44	70.2	6.28	70.2	4.04	70.2	0.67	70.2	0.44	70.2	2.37	70.2	4.87	70.2	3.01	70.2	3.45	70.2	-0.22	70.2	1.12	70.2	1.37	70.2	0.2	70.2	2.65	70.2	-0.05	70.2	7.82	70.2	5.15	70.2	7.6	70.2	0.56	70.2	5.5	70.2	7.36	70.2	5.21
71.1	3.11	71.1	2.03	71.1	7.36	71.1	0.98	71.1	4.09	71.1	2.97	71.1	2.47	71.1	2.72	71.1	5.08	71.1	2.63	71.1	2.38	71.1	0.44	71.1	1.55	71.1	0.6	71.1	-0.17	71.1	-1.83	71.1	2.14	71.1	-0.48	71.1	9.54	71.1	5.16	71.1	3.66	71.1	-1.18	71.1	5.2	71.1	12.41	71.1	4.08
72	2.68	72	1.18	72	6.3	72	0.83	72	3.25	72	3.18	72	1.4	72	0.74	72	2.81	72	1.92	72	3.79	72	-0.39	72	-1.09	72	1.48	72	-0.45	72	-1.3	72	2.29	72	0.71	72	7.35	72	5.32	72	5.23	72	1.29	72	6.09	72	9.86	72	2.32
72.9	0.87	72.9	0.59	72.9	2.82	72.9	-0.71	72.9	4.73	72.9	4.88	72.9	1.91	72.9	0.99	72.9	2.69	72.9	1.24	72.9	1.9	72.9	2.47	72.9	0.85	72.9	-1.96	72.9	-1.93	72.9	-0.82	72.9	1.04	72.9	4.41	72.9	10.56	72.9	1.37	72.9	8.28	72.9	1.07	72.9	4.47	72.9	12.6	72.9	5.05
73.8	1.89	73.8	2.57	73.8	5.05	73.8	1.44	73.8	5.48	73.8	5.36	73.8	-1.15	73.8	2.62	73.8	2.43	73.8	0.9	73.8	4.47	73.8	-0.33	73.8	-1.36	73.8	0.37	73.8	-1.03	73.8	-1.54	73.8	-1.33	73.8	-3.04	73.8	5.31	73.8	6.04	73.8	4.97	73.8	0.48	73.8	4.29	73.8	7.23	73.8	-1.38
74.7	2.57	74.7	2.27	74.7	2.72	74.7	1.62	74.7	4.34	74.7	1.18	74.7	0.27	74.7	1.8	74.7	-1.37	74.7	1.05	74.7	2.26	74.7	-1.81	74.7	1.99	74.7	0.99	74.7	-1.52	74.7	-0.83	74.7	0.64	74.7	2.3	74.7	9.82	74.7	2.56	74.7	6.67	74.7	-1.4	74.7	5.64	74.7	11.5	74.7	2.79
75.6	3.71	75.6	1.19	75.6	5.07	75.6	2.06	75.6	2.69	75.6	5.04	75.6	1.69	75.6	0.12	75.6	1.69	75.6	2.54	75.6	2.83	75.6	2.17	75.6	-0.29	75.6	-0.69	75.6	-0.36	75.6	1.2	75.6	0.35	75.6	-5.18	75.6	7.85	75.6	5.65	75.6	8.62	75.6	1.4	75.6	4.98	75.6	3.47	75.6	1.26
76.5	3.68	76.5	2.89	76.5	2.54	76.5	3.24	76.5	4.84	76.5	4.06	76.5	1.39	76.5	1.99	76.5	1.25	76.5	1.63	76.5	1.37	76.5	1.55	76.5	-0.93	76.5	2.27	76.5	1.46	76.5	0.35	76.5	0.37	76.5	-1.06	76.5	7.29	76.5	3.6	76.5	9.69	76.5	2.3	76.5	5.21	76.5	8.08	76.5	1.17
77.4	2.41	77.4	0.23	77.4	4.07	77.4	1.83	77.4	5.06	77.4	4	77.4	1.95	77.4	1.64	77.4	0.2	77.4	-0.55	77.4	2.76	77.4	1	77.4	0.3	77.4	1.6	77.4	0.57	77.4	-2.55	77.4	1.98	77.4	0.91	77.4	6.07	77.4	5.85	77.4	6.33	77.4	-0.61	77.4	4.49	77.4	10.47	77.4	2.07
78.3	1.73	78.3	1.94	78.3	6.29	78.3	2.12	78.3	3.86	78.3	0.26	78.3	-0.6	78.3	2.41	78.3	2.52	78.3	-1.16	78.3	1.78	78.3	1.11	78.3	-0.98	78.3	0.76	78.3	-0.87	78.3	-1.45	78.3	1.03	78.3	-2.88	78.3	6.51	78.3	2.85	78.3	6.16	78.3	1.01	78.3	4.99	78.3	9.52	78.3	1.57
79.2	1.7	79.2	-1.02	79.2	4.42	79.2	-0.4	79.2	5.68	79.2	4.75	79.2	1.84	79.2	-0.62	79.2	2.51	79.2	-2.21	79.2	5.29	79.2	0.99	79.2	0.97	79.2	-0.46	79.2	-1.94	79.2	-1.86	79.2	2.02	79.2	-1.2	79.2	9.36	79.2	4.26	79.2	5.14	79.2	1.61	79.2	5.36	79.2	8.8	79.2	3.39
80.1	1.19	80.1	2.55	80.1	7.46	80.1	1.92	80.1	4.72	80.1	2.42	80.1	3.12	80.1	0.24	80.1	4.5	80.1	-0.85	80.1	1.92	80.1	-0.95	80.1	2.95	80.1	0.69	80.1	1.08	80.1	-0.72	80.1	0.36	80.1	-0.57	80.1	8.04	80.1	4.28	80.1	6.79	80.1	1.73	80.1	6.05	80.1	8.62	80.1	3.26
81	0.73	81	2.19	81	4.32	81	2.99	81	4.53	81	3.86	81	1.72	81	2.16	81	2.92	81	0.32	81	5.74	81	-0.56	81	-0.99	81	1.1	81	2.45	81	-1.25	81	0.85	81	0.18	81	6.03	81	4.26	81	7.12	81	-1.5	81	3.88	81	11.09	81	0.94
81.9	1.74	81.9	2.44	81.9	7.88	81.9	2.6	81.9	4.91	81.9	6.79	81.9	1.21	81.9	1.6	81.9	4.7	81.9	1.55	81.9	2.89	81.9	2.01	81.9	-1.75	81.9	-0.7	81.9	-0.12	81.9	0.69	81.9	-2.03	81.9	0.7	81.9	5.16	81.9	3.53	81.9	5.75	81.9	2.39	81.9	2.47	81.9	10.67	81.9	2.47
82.8	0.02	82.8	2.37	82.8	3.97	82.8	0.32	82.8	5.63	82.8	3.6	82.8	0.25	82.8	3.33	82.8	1.95	82.8	0.8	82.8	3.34	82.8	2.5	82.8	-0.35	82.8	2.89	82.8	-3.05	82.8	-1.56	82.8	2.18	82.8	-0.08	82.8	8.73	82.8	4.04	82.8	3.63	82.8	2.39	82.8	2.91	82.8	7.84	82.8	4.05
83.7	2.31	83.7	1.81	83.7	2.58	83.7	-1.28	83.7	5.13	83.7	3.96	83.7	1.9	83.7	1.34	83.7	2.12	83.7	0.39	83.7	4.15	83.7	1.68	83.7	1.11	83.7	0.55	83.7	0.45	83.7	1.43	83.7	1.65	83.7	-1.68	83.7	6.57	83.7	3.32	83.7	6.24	83.7	2.73	83.7	4.99	83.7	11.57	83.7	0.97
84.6	2.31	84.6	3.68	84.6	6.65	84.6	2.24	84.6	3.4	84.6	4.29	84.6	1.62	84.6	3.46	84.6	1.75	84.6	1.25	84.6	1.87	84.6	-0.27	84.6	-1.37	84.6	0.01	84.6	-2.85	84.6	-1.11	84.6	-0.14	84.6	-0.48	84.6	7.39	84.6	4.5	84.6	6.25	84.6	1.7	84.6	3.53	84.6	10.23	84.6	4.32
85.5	2.25	85.5	4.68	85.5	5.77	85.5	4.17	85.5	2.65	85.5	2.11	85.5	1.07	85.5	0.94	85.5	3.55	85.5	1.24	85.5	-0.36	85.5	-0.04	85.5	1.25	85.5	-2.09	85.5	0.57	85.5	-0.3	85.5	0.17	85.5	-0.6	85.5	7.73	85.5	3.41	85.5	5.23	85.5	1.99	85.5	5.78	85.5	9.85	85.5	2.57
86.4	2.02	86.4	3.59	86.4	2.91	86.4	-1.34	86.4	2.91	86.4	4.19	86.4	1.43	86.4	1.68	86.4	1.88	86.4	0.2	86.4	1.98	86.4	-0.09	86.4	0.58	86.4	0.73	86.4	1.04	86.4	-1.83	86.4	-1.79	86.4	-0.46	86.4	9.4	86.4	4.76	86.4	6.78	86.4	-0.66	86.4	3.87	86.4	9.07	86.4	2.81
87.3	2.6	87.3	3.26	87.3	3.1	87.3	0.24	87.3	3.7	87.3	5.59	87.3	1.63	87.3	0.95	87.3	2.25	87.3	-0.54	87.3	2.02	87.3	2.55	87.3	-1.55	87.3	0.11	87.3	-0.9	87.3	-3.26	87.3	4.36	87.3	-0.47	87.3	7.22	87.3	5.16	87.3	5.23	87.3	-2.48	87.3	7.54	87.3	10.22	87.3	0.96
88.2	1.28	88.2	2.49	88.2	3.59	88.2	1.56	88.2	4.02	88.2	4.84	88.2	1.79	88.2	0.1	88.2	2.9	88.2	0.73	88.2	3.2	88.2	1.29	88.2	-1.91	88.2	1.64	88.2	0.09	88.2	-0.47	88.2	1.99	88.2	-2.32	88.2	6.61	88.2	6.7	88.2	5.6	88.2	1.4	88.2	6.57	88.2	8.01	88.2	2.32
89.1	2.45	89.1	2.7	89.1	2.94	89.1	-0.52	89.1	4.12	89.1	4.41	89.1	1.16	89.1	4.38	89.1	2.14	89.1	2.39	89.1	3.57	89.1	-0.66	89.1	-0.23	89.1	2.02	89.1	-0.14	89.1	-0.41	89.1	1.39	89.1	-2.87	89.1	5.71	89.1	3.41	89.1	7.47	89.1	0.94	89.1	4.27	89.1	7.89	89.1	0.37
90	1.14	90	0.11	90	3.08	90	2.54	90	4.81	90	3.62	90	2.78	90	0.89	90	2.64	90	1.76	90	2.01	90	1.22	90	0.48	90	-0.96	90	0.95	90	-0.6	90	0.66	90	-0.88	90	6.99	90	2.62	90	7.18	90	1.46	90	5.84	90	8.41	90	1.48
90.9	1.68	90.9	1.35	90.9	6.1	90.9	1.49	90.9	1.67	90.9	3.64	90.9	-0.47	90.9	1.61	90.9	4.07	90.9	-0.35	90.9	0.29	90.9	1.41	90.9	0.11	90.9	-2.32	90.9	-0.95	90.9	-2.54	90.9	0.55	90.9	-0.82	90.9	7.46	90.9	2.6	90.9	8.1	90.9	1.64	90.9	4.25	90.9	10.12	90.9	2.52
91.8	1.56	91.8	1.32	91.8	3.77	91.8	2.75	91.8	3	91.8	3.44	91.8	2.3	91.8	1.85	91.8	1.74	91.8	4.36	91.8	3.63	91.8	0.65	91.8	0.23	91.8	0.54	91.8	-1.62	91.8	2.63	91.8	1.19	91.8	-1.79	91.8	7.73	91.8	4.99	91.8	4.48	91.8	-0.07	91.8	4.17	91.8	10.95	91.8	1.59
92.7	3.62	92.7	3.2	92.7	4.79	92.7	0	92.7	3.12	92.7	3.94	92.7	1.15	92.7	4.26	92.7	-0.15	92.7	1.77	92.7	2.1	92.7	1.15	92.7	0.88	92.7	3.23	92.7	-1.21	92.7	-0.27	92.7	-0.17	92.7	1.24	92.7	8.03	92.7	5.63	92.7	5.85	92.7	3.11	92.7	3.41	92.7	9.56	92.7	2.71
93.6	2.51	93.6	1.49	93.6	5.4	93.6	1.13	93.6	5.48	93.6	4.56	93.6	-0.66	93.6	4.17	93.6	1.44	93.6	0.3	93.6	2.35	93.6	0.81	93.6	-0.45	93.6	-0.63	93.6	-0.88	93.6	1.69	93.6	0.15	93.6	0.97	93.6	7.29	93.6	1.05	93.6	4.65	93.6	3.06	93.6	5.71	93.6	11.96	93.6	1.14
94.5	1.18	94.5	3.11	94.5	3.9	94.5	0.05	94.5	7.1	94.5	3.47	94.5	1.27	94.5	1.34	94.5	2.41	94.5	0.09	94.5	5.71	94.5	1.45	94.5	0.54	94.5	1.21	94.5	-0.86	94.5	-0.19	94.5	1.8	94.5	-1.27	94.5	7.42	94.5	4.94	94.5	5.32	94.5	0.5	94.5	4.27	94.5	9.78	94.5	2.28
95.4	3.14	95.4	1.97	95.4	3.76	95.4	0.86	95.4	5.07	95.4	2.87	95.4	1.8	95.4	2.12	95.4	1.69	95.4	0.14	95.4	1.19	95.4	0.46	95.4	-1.83	95.4	0.85	95.4	1.03	95.4	-3.24	95.4	0.47	95.4	-2.6	95.4	8.02	95.4	7.92	95.4	6.86	95.4	-1.28	95.4	6.28	95.4	9.13	95.4	1.52
96.3	0.59	96.3	2.59	96.3	4.13	96.3	2.75	96.3	1.8	96.3	3.78	96.3	1.72	96.3	2.14	96.3	2.57	96.3	1.47	96.3	0.15	96.3	-1.82	96.3	-1.12	96.3	-1.45	96.3	-0.6	96.3	-4.1	96.3	-1.92	96.3	-1.08	96.3	6.32	96.3	3.65	96.3	5.31	96.3	-0.89	96.3	1.68	96.3	11.86	96.3	3.69
97.2	0.65	97.2	1.4	97.2	4.29	97.2	-0.65	97.2	3.48	97.2	3.45	97.2	0.12	97.2	1.3	97.2	-1.12	97.2	1.46	97.2	-0.92	97.2	-0.05	97.2	-0.63	97.2	-0.28	97.2	-1.71	97.2	-0.37	97.2	-0.08	97.2	-1.55	97.2	7.81	97.2	2.9	97.2	6.14	97.2	0.88	97.2	7.4	97.2	7.62	97.2	-0.1
98.1	1.71	98.1	2.22	98.1	3.46	98.1	1.15	98.1	4.37	98.1	1.32	98.1	-0.03	98.1	3.34	98.1	1.48	98.1	0.32	98.1	2.59	98.1	2.33	98.1	-1.59	98.1	-0.06	98.1	0.9	98.1	0.03	98.1	-2.33	98.1	1.04	98.1	5.53	98.1	3.35	98.1	7.24	98.1	-0.69	98.1	4.24	98.1	9.38	98.1	0.58
99	2.31	99	4.72	99	3.32	99	0.61	99	3.22	99	4.35	99	1.23	99	2.63	99	1.65	99	0.6	99	2.39	99	1.08	99	-0.12	99	-2.19	99	-3.42	99	-2.8	99	2.43	99	-1.09	99	8.3	99	3.52	99	4.24	99	-0.83	99	7.64	99	9.59	99	4.37
99.9	0.59	99.9	2.1	99.9	3.35	99.9	3.75	99.9	2.47	99.9	2.66	99.9	0.61	99.9	0.09	99.9	3.05	99.9	0.58	99.9	-0.37	99.9	0.88	99.9	2.24	99.9	1.25	99.9	-0.79	99.9	-2.04	99.9	-0.72	99.9	-1.45	99.9	8	99.9	5.26	99.9	3.54	99.9	1.59	99.9	5.4	99.9	8.73	99.9	0.97
100.8	4.33	100.8	1.53	100.8	4.51	100.8	0.25	100.8	4.45	100.8	5.32	100.8	3.53	100.8	0.92	100.8	-0.16	100.8	1.36	100.8	3.53	100.8	0.32	100.8	-0.73	100.8	0.3	100.8	-0.98	100.8	-2.47	100.8	0.55	100.8	-0.49	100.8	6.38	100.8	3.73	100.8	8.78	100.8	0.78	100.8	5.13	100.8	8.83	100.8	0.07
101.7	1.57	101.7	3.38	101.7	1.86	101.7	2.06	101.7	1.51	101.7	2.53	101.7	1.66	101.7	2.3	101.7	0.84	101.7	2.01	101.7	1.83	101.7	-0.49	101.7	-1.22	101.7	-1.76	101.7	1.14	101.7	-2.58	101.7	1.15	101.7	0.47	101.7	7.42	101.7	3.89	101.7	9.2	101.7	0.18	101.7	5.3	101.7	12.72	101.7	2.06
102.6	2.62	102.6	2.82	102.6	3.91	102.6	-0.02	102.6	4.93	102.6	7.02	102.6	1.68	102.6	2.66	102.6	1.78	102.6	2.64	102.6	2.54	102.6	0.48	102.6	-1.24	102.6	1.5	102.6	-0.31	102.6	0.3	102.6	0.82	102.6	-1.89	102.6	7.08	102.6	4.69	102.6	5.14	102.6	0.85	102.6	3.92	102.6	9.21	102.6	0.49
103.5	3.85	103.5	1.76	103.5	4.43	103.5	3.11	103.5	4.39	103.5	4.33	103.5	2.54	103.5	0.25	103.5	3.33	103.5	1.98	103.5	-0.08	103.5	-1.94	103.5	-0.35	103.5	-2.02	103.5	-1.59	103.5	0.23	103.5	-0.17	103.5	1.98	103.5	7.84	103.5	3.39	103.5	5.29	103.5	0.91	103.5	3.98	103.5	12.06	103.5	-0.3
104.4	0.66	104.4	1.1	104.4	4.91	104.4	3.64	104.4	3.18	104.4	3.67	104.4	0.59	104.4	1.7	104.4	4.32	104.4	0.24	104.4	1.73	104.4	2.72	104.4	-0.42	104.4	2.32	104.4	0.15	104.4	-2.38	104.4	0.9	104.4	0.02	104.4	5.89	104.4	6.84	104.4	6.07	104.4	1.8	104.4	5.27	104.4	8.39	104.4	1.46
105.3	2.91	105.3	0.97	105.3	4.33	105.3	-3.07	105.3	3.58	105.3	5.07	105.3	2.62	105.3	1.83	105.3	1.46	105.3	-1.45	105.3	2.67	105.3	2.79	105.3	-1.58	105.3	-3.22	105.3	-3.01	105.3	-0.66	105.3	1.56	105.3	-0.98	105.3	6.54	105.3	4.08	105.3	5.74	105.3	-1.36	105.3	4.41	105.3	8.61	105.3	1.93
106.2	1.97	106.2	1.76	106.2	2.71	106.2	-1.33	106.2	3.88	106.2	3.45	106.2	1.43	106.2	2.38	106.2	2.79	106.2	0.53	106.2	2.66	106.2	2.44	106.2	-0.48	106.2	1.71	106.2	-1.32	106.2	-0.24	106.2	0.81	106.2	1.71	106.2	8.27	106.2	4.41	106.2	3.54	106.2	0.53	106.2	5.35	106.2	10.61	106.2	2.1
107.1	3	107.1	1.07	107.1	2.94	107.1	1.02	107.1	1.38	107.1	5	107.1	2.83	107.1	0.84	107.1	3.74	107.1	-0.14	107.1	2.32	107.1	-1.65	107.1	0.52	107.1	0.26	107.1	-0.07	107.1	-2.73	107.1	2.15	107.1	-1.46	107.1	7.67	107.1	4.73	107.1	5.4	107.1	1.05	107.1	3.33	107.1	9.2	107.1	2.76
108	0.73	108	2.35	108	7.77	108	3.11	108	6.17	108	5.97	108	-1.06	108	2.35	108	0.87	108	-0.93	108	3.16	108	-0.15	108	-2.18	108	1.38	108	-0.19	108	-2.36	108	-1.22	108	-3.16	108	9.88	108	7.33	108	6.68	108	0.68	108	4.46	108	9.69	108	1.58
108.9	1.03	108.9	2.15	108.9	5.61	108.9	-0.74	108.9	2.05	108.9	3.96	108.9	-0.06	108.9	1.3	108.9	1.59	108.9	-1.42	108.9	1.65	108.9	2.7	108.9	-0.27	108.9	-0.18	108.9	-0.9	108.9	-3.26	108.9	2.58	108.9	1.48	108.9	7.82	108.9	6.36	108.9	6.52	108.9	1.87	108.9	3.92	108.9	11.87	108.9	2.52
109.8	1.52	109.8	3.27	109.8	5.64	109.8	2.17	109.8	2.67	109.8	3.82	109.8	3.11	109.8	1.92	109.8	1.83	109.8	2.1	109.8	1.29	109.8	-0.81	109.8	1.01	109.8	-1.17	109.8	1.24	109.8	-0.09	109.8	0.58	109.8	-2.08	109.8	8.05	109.8	5.65	109.8	9.53	109.8	3.46	109.8	4.09	109.8	8.71	109.8	1.34
110.7	1.74	110.7	3.08	110.7	3.83	110.7	-0.35	110.7	4.14	110.7	5.78	110.7	1.42	110.7	1.85	110.7	0.75	110.7	0.48	110.7	2.97	110.7	1.12	110.7	-0.79	110.7	1.58	110.7	-3.55	110.7	1.32	110.7	-0.14	110.7	-0.91	110.7	6.14	110.7	6.38	110.7	4.56	110.7	3.86	110.7	4.82	110.7	9.46	110.7	0.49
111.6	1.31	111.6	2.72	111.6	5.68	111.6	1.81	111.6	3.52	111.6	6.65	111.6	0.34	111.6	2.93	111.6	1.59	111.6	0.56	111.6	2.04	111.6	1.91	111.6	-1.97	111.6	1.99	111.6	-2.45	111.6	0.29	111.6	-1.41	111.6	1.35	111.6	4.81	111.6	5.98	111.6	7.07	111.6	2.26	111.6	3.14	111.6	12.1	111.6	0.28
112.5	-0.23	112.5	1.06	112.5	5.61	112.5	2.55	112.5	1.77	112.5	5.56	112.5	1.53	112.5	0.39	112.5	1.32	112.5	1.56	112.5	1.18	112.5	3.6	112.5	-1.92	112.5	0.21	112.5	-0.3	112.5	0.61	112.5	-1.25	112.5	-1.02	112.5	7.42	112.5	3.78	112.5	7.48	112.5	0.72	112.5	5.2	112.5	8.92	112.5	1.72
113.4	2.3	113.4	3.52	113.4	5.28	113.4	1.59	113.4	4.24	113.4	5.98	113.4	2.48	113.4	2.65	113.4	1.9	113.4	0.29	113.4	0.66	113.4	1.36	113.4	-0.52	113.4	0.01	113.4	-2.37	113.4	-2.24	113.4	-2.48	113.4	-0.01	113.4	7.77	113.4	4.48	113.4	5.86	113.4	-0.74	113.4	2.27	113.4	11.6	113.4	2.69
114.3	3.58	114.3	3.49	114.3	2.86	114.3	1.91	114.3	4.65	114.3	2.03	114.3	1.78	114.3	3.45	114.3	2.57	114.3	1.03	114.3	3.28	114.3	-1.87	114.3	0.42	114.3	0.44	114.3	0.1	114.3	-1.82	114.3	-2.79	114.3	-0.63	114.3	9.12	114.3	4.47	114.3	4.07	114.3	1.37	114.3	5.45	114.3	10.36	114.3	2.23
115.2	0.34	115.2	1.01	115.2	5.27	115.2	0.47	115.2	2.95	115.2	2.91	115.2	-0.58	115.2	1.73	115.2	2.66	115.2	2.93	115.2	2.1	115.2	2.45	115.2	-2.8	115.2	-1.34	115.2	0.41	115.2	-2.31	115.2	-0.48	115.2	0.74	115.2	6.83	115.2	4.48	115.2	6.2	115.2	-1.41	115.2	5.92	115.2	8.73	115.2	3.49
116.1	2.02	116.1	1.72	116.1	2.11	116.1	2.82	116.1	2.71	116.1	2.3	116.1	1.45	116.1	0.76	116.1	-0.01	116.1	2.54	116.1	-0.03	116.1	-0.67	116.1	-2.38	116.1	1.21	116.1	-1.75	116.1	-0.24	116.1	-1.05	116.1	-0.56	116.1	5.63	116.1	5.84	116.1	6.8	116.1	2.53	116.1	3.53	116.1	9.69	116.1	2.84
117	-1.17	117	2.35	117	4.63	117	0.94	117	3.38	117	2.48	117	-0.12	117	-0.09	117	2.38	117	0.28	117	1.88	117	0.49	117	-1.57	117	-0.75	117	0.37	117	0.98	117	2.64	117	-1.15	117	6.01	117	6.33	117	8.27	117	1.34	117	6.79	117	8.67	117	0.92
117.9	-1.04	117.9	1.17	117.9	4.13	117.9	-2.32	117.9	3.81	117.9	2.41	117.9	1.35	117.9	1.55	117.9	2.32	117.9	-1.33	117.9	2.59	117.9	2.07	117.9	-1.37	117.9	-1.05	117.9	-0.15	117.9	-2.61	117.9	1.15	117.9	-0.5	117.9	6.17	117.9	2.88	117.9	5.11	117.9	-1.61	117.9	4.22	117.9	8.21	117.9	0.7
118.8	0.74	118.8	1.83	118.8	4.78	118.8	-2	118.8	5.47	118.8	3.76	118.8	-1.32	118.8	1.33	118.8	3.28	118.8	-2.62	118.8	3.2	118.8	0.11	118.8	-1.78	118.8	-2.51	118.8	0.83	118.8	-2.3	118.8	1.21	118.8	-1.44	118.8	5.99	118.8	4.98	118.8	7.45	118.8	-0.99	118.8	5.93	118.8	9.75	118.8	-1.41
119.7	3.53	119.7	2.54	119.7	2.35	119.7	3.08	119.7	4.25	119.7	5.82	119.7	2.7	119.7	2.85	119.7	0.39	119.7	-1.04	119.7	1.86	119.7	1.42	119.7	-0.79	119.7	0.08	119.7	-1.32	119.7	-3.11	119.7	0.4	119.7	2.28	119.7	8.21	119.7	5.2	119.7	7.17	119.7	1.01	119.7	5.28	119.7	11.01	119.7	3.52
120.6	4.15	120.6	1.61	120.6	1.23	120.6	-1.21	120.6	0.45	120.6	5.25	120.6	4.83	120.6	2.12	120.6	0.58	120.6	0.18	120.6	0.64	120.6	1.61	120.6	0.24	120.6	0.96	120.6	0.31	120.6	-1.39	120.6	-0.35	120.6	-1.27	120.6	8.3	120.6	5.81	120.6	6.8	120.6	-1.72	120.6	4.63	120.6	6.99	120.6	2.8
121.5	1.12	121.5	4.08	121.5	5.19	121.5	0.24	121.5	3.74	121.5	1.15	121.5	1.65	121.5	5.36	121.5	2.05	121.5	-2.05	121.5	2.01	121.5	0.72	121.5	-0.75	121.5	1.11	121.5	0.67	121.5	-3.78	121.5	-1.64	121.5	0.83	121.5	8.35	121.5	6.72	121.5	8.21	121.5	-0.17	121.5	5.62	121.5	11.96	121.5	2.48
122.4	1.75	122.4	1.46	122.4	4.39	122.4	-0.84	122.4	4.95	122.4	6.11	122.4	1.31	122.4	1.36	122.4	2.2	122.4	-1.05	122.4	2.25	122.4	0.23	122.4	-0.89	122.4	-1.67	122.4	0.83	122.4	-2.65	122.4	-0.1	122.4	-0.73	122.4	6.35	122.4	5.49	122.4	9.19	122.4	2.86	122.4	3.67	122.4	11.85	122.4	0.13
123.3	1.35	123.3	2.65	123.3	5.38	123.3	-0.25	123.3	2.68	123.3	5.26	123.3	3.59	123.3	2.22	123.3	4.04	123.3	1.78	123.3	0.82	123.3	1.65	123.3	0.43	123.3	-0.18	123.3	0.05	123.3	-3.04	123.3	0.02	123.3	2.07	123.3	8.31	123.3	6.03	123.3	7.04	123.3	0.65	123.3	2.84	123.3	9.57	123.3	2
124.2	3.33	124.2	1.1	124.2	6.02	124.2	0.1	124.2	2.09	124.2	3.66	124.2	2.45	124.2	1.73	124.2	2.47	124.2	1.92	124.2	0.43	124.2	2.96	124.2	-1.35	124.2	0.13	124.2	-0.26	124.2	0.94	124.2	-1.07	124.2	-0.58	124.2	6.29	124.2	4.81	124.2	5.58	124.2	3.28	124.2	2.8	124.2	9.64	124.2	1.61
125.1	1.51	125.1	1.01	125.1	4.62	125.1	1.2	125.1	4.88	125.1	1.78	125.1	0.96	125.1	2.93	125.1	3.09	125.1	1.23	125.1	2.81	125.1	3.99	125.1	-1.19	125.1	1.32	125.1	0.35	125.1	-0.34	125.1	-1.17	125.1	-0.67	125.1	8.73	125.1	6.7	125.1	8.5	125.1	1.5	125.1	3.74	125.1	9.71	125.1	0.24
126	0.03	126	2.26	126	4	126	1.83	126	5.32	126	6.97	126	4.32	126	3.73	126	0.52	126	1.15	126	2.56	126	2.59	126	-1.01	126	-1.9	126	-0.47	126	-0.08	126	0.1	126	0.6	126	4.47	126	4.73	126	8.2	126	3.34	126	3.52	126	8.93	126	0.53
126.9	0.35	126.9	2.73	126.9	5.56	126.9	-1.22	126.9	3.88	126.9	4.5	126.9	2.02	126.9	2.45	126.9	2.38	126.9	-1.62	126.9	2.82	126.9	0.18	126.9	0.48	126.9	-0.96	126.9	-1.05	126.9	-4.03	126.9	-1.15	126.9	-1.09	126.9	7.77	126.9	3.77	126.9	5.83	126.9	1.28	126.9	4.72	126.9	9.3	126.9	2.82
127.8	1.36	127.8	1.32	127.8	2.56	127.8	1.75	127.8	0.49	127.8	4.86	127.8	1.21	127.8	2.31	127.8	2	127.8	0.63	127.8	1.85	127.8	0.35	127.8	-2.27	127.8	-0.36	127.8	-0.2	127.8	0.32	127.8	-0.27	127.8	-1.77	127.8	8.02	127.8	6.51	127.8	7.99	127.8	3.17	127.8	4.19	127.8	7.51	127.8	1.16
128.7	0.86	128.7	1.05	128.7	4.38	128.7	0.55	128.7	2.7	128.7	2.41	128.7	0.07	128.7	0.87	128.7	1.6	128.7	-0.17	128.7	2.01	128.7	-0.18	128.7	-1.02	128.7	-1.56	128.7	-2.5	128.7	-1.68	128.7	-0.45	128.7	1.06	128.7	6.75	128.7	4.3	128.7	4.89	128.7	1.39	128.7	4.44	128.7	10.05	128.7	1.31
129.6	1.38	129.6	3.55	129.6	3.59	129.6	0.04	129.6	3.49	129.6	1.07	129.6	2.02	129.6	3.73	129.6	1.61	129.6	-0.15	129.6	1.17	129.6	-0.65	129.6	-2.55	129.6	0.4	129.6	-1.26	129.6	-2.96	129.6	0.6	129.6	-0.94	129.6	5.6	129.6	6.72	129.6	6.13	129.6	-1.55	129.6	4.6	129.6	10.4	129.6	0.19
130.5	1.94	130.5	3.24	130.5	3.81	130.5	1.92	130.5	5.57	130.5	3.62	130.5	2.97	130.5	4.71	130.5	3.82	130.5	1.66	130.5	1.18	130.5	-0.48	130.5	0.54	130.5	0.79	130.5	-0.17	130.5	-1.82	130.5	-1.31	130.5	-0.19	130.5	6.98	130.5	5.25	130.5	8.02	130.5	1.62	130.5	6.01	130.5	8.72	130.5	0.42
131.4	1.54	131.4	0.1	131.4	3.01	131.4	-0.47	131.4	3.83	131.4	3.21	131.4	1.46	131.4	0.65	131.4	3.17	131.4	-1.95	131.4	-0.44	131.4	2.3	131.4	0.51	131.4	-0.05	131.4	-0.25	131.4	-3.11	131.4	-3.13	131.4	1.14	131.4	9.08	131.4	5.16	131.4	5.23	131.4	-0.19	131.4	3.75	131.4	12.42	131.4	4.79
132.3	2.39	132.3	3.18	132.3	4.41	132.3	-2.28	132.3	5.18	132.3	2.46	132.3	1.84	132.3	3.39	132.3	2.04	132.3	-3.4	132.3	2.55	132.3	0.59	132.3	-1.08	132.3	-1.13	132.3	1.6	132.3	-3.14	132.3	1.43	132.3	0.81	132.3	8.11	132.3	5.24	132.3	8.26	132.3	-0.29	132.3	4.26	132.3	9.36	132.3	0.22
133.2	1.55	133.2	3.07	133.2	4.98	133.2	-0.61	133.2	3.38	133.2	2.5	133.2	2.98	133.2	3.51	133.2	1.8	133.2	-0.52	133.2	-0.05	133.2	1.66	133.2	1.54	133.2	-0.69	133.2	-0.79	133.2	-0.89	133.2	-0.76	133.2	-0.8	133.2	8.68	133.2	3.83	133.2	7.79	133.2	1.96	133.2	6.5	133.2	9.12	133.2	0.42
134.1	2.92	134.1	2.37	134.1	4.13	134.1	2.33	134.1	3.55	134.1	5.36	134.1	2.93	134.1	3.44	134.1	3.99	134.1	-2.62	134.1	2.34	134.1	2.57	134.1	-1.31	134.1	-0.6	134.1	0.29	134.1	-4.67	134.1	-0.96	134.1	-1.47	134.1	8.4	134.1	7.25	134.1	6.14	134.1	1.1	134.1	4.38	134.1	11.51	134.1	2.26
135	0.06	135	2.43	135	2.96	135	1.96	135	3.64	135	4.16	135	1.29	135	1.06	135	2.49	135	0.62	135	3.25	135	1.79	135	-0.27	135	-1.41	135	0.05	135	-2.96	135	1.76	135	-0.63	135	10.31	135	3.2	135	8.59	135	0.34	135	6.4	135	9.22	135	4.22
135.9	1.39	135.9	5.26	135.9	5.62	135.9	0.91	135.9	5.51	135.9	2.57	135.9	2.23	135.9	2.19	135.9	1.36	135.9	-1.08	135.9	1.24	135.9	3.07	135.9	-0.12	135.9	-0.58	135.9	-0.89	135.9	-5.22	135.9	-1.39	135.9	0.59	135.9	9.72	135.9	3.23	135.9	9.49	135.9	0.3	135.9	5.08	135.9	11.14	135.9	0.47
136.8	1.35	136.8	5.39	136.8	3.58	136.8	-0.06	136.8	4.05	136.8	0.93	136.8	0.55	136.8	3.33	136.8	3	136.8	1.94	136.8	1.71	136.8	1.05	136.8	0.22	136.8	-0.99	136.8	-2.16	136.8	-2.92	136.8	0.93	136.8	0.69	136.8	7.19	136.8	5.49	136.8	4.47	136.8	-1.13	136.8	4.73	136.8	9.15	136.8	1.27
137.7	0.68	137.7	1.35	137.7	2.85	137.7	0.64	137.7	3.72	137.7	3.23	137.7	0.95	137.7	0.95	137.7	2.51	137.7	-0.39	137.7	0.43	137.7	1.64	137.7	-1.07	137.7	3.64	137.7	-1.22	137.7	-3.89	137.7	-1.79	137.7	-1.67	137.7	8.28	137.7	7.13	137.7	4.75	137.7	-1.13	137.7	4.64	137.7	10.37	137.7	2.98
138.6	-0.75	138.6	1.71	138.6	5.82	138.6	-0.84	138.6	2.74	138.6	5.87	138.6	1.29	138.6	2.07	138.6	1.06	138.6	-3.95	138.6	2.31	138.6	1.88	138.6	-1.66	138.6	-0.19	138.6	-0.76	138.6	-3.28	138.6	2.18	138.6	2.98	138.6	8.14	138.6	6.43	138.6	5.9	138.6	2.15	138.6	5.45	138.6	14.71	138.6	2.15
139.5	0.76	139.5	3.32	139.5	3.74	139.5	2.02	139.5	4.37	139.5	3.72	139.5	3.08	139.5	3.17	139.5	1.83	139.5	-1.95	139.5	1.15	139.5	0.32	139.5	-1.07	139.5	0.29	139.5	-0.77	139.5	-2.41	139.5	-2.95	139.5	-3.78	139.5	9.41	139.5	5.21	139.5	8.38	139.5	1.67	139.5	4.3	139.5	10.22	139.5	3.02
140.4	-1.39	140.4	2.11	140.4	3.99	140.4	-0.12	140.4	4.3	140.4	5.41	140.4	1.95	140.4	5.26	140.4	0.08	140.4	0.88	140.4	3.99	140.4	-0.57	140.4	0.14	140.4	1.05	140.4	-2.12	140.4	-0.7	140.4	2.73	140.4	0.51	140.4	7.18	140.4	6.14	140.4	7.74	140.4	-1.66	140.4	6.19	140.4	13.79	140.4	1.14
141.3	1.93	141.3	1.42	141.3	4.62	141.3	0.56	141.3	3.25	141.3	2.39	141.3	2.15	141.3	3.95	141.3	1.67	141.3	1.59	141.3	0.05	141.3	1.55	141.3	-1.59	141.3	1.03	141.3	-0.3	141.3	-4.67	141.3	-1.05	141.3	1.09	141.3	6.89	141.3	5.4	141.3	7.31	141.3	-2.85	141.3	5.1	141.3	10.65	141.3	-0.12
142.2	0.7	142.2	2.75	142.2	3.76	142.2	-2.9	142.2	3.56	142.2	2.21	142.2	0.78	142.2	2.12	142.2	0.81	142.2	-0.89	142.2	1.35	142.2	0.35	142.2	-1.54	142.2	1.04	142.2	-3.17	142.2	-0.28	142.2	-1.29	142.2	-0.22	142.2	8.39	142.2	5.84	142.2	7.96	142.2	2.18	142.2	4.9	142.2	9.51	142.2	1.87
143.1	1.42	143.1	4.18	143.1	3.94	143.1	5.15	143.1	5.38	143.1	4.8	143.1	3.55	143.1	4.13	143.1	2.53	143.1	4.92	143.1	1.52	143.1	2.18	143.1	-2.58	143.1	-0.58	143.1	-2.36	143.1	-0.84	143.1	-2.26	143.1	0.56	143.1	6.95	143.1	6.01	143.1	6.41	143.1	0.28	143.1	3.8	143.1	12.84	143.1	-0.55
144	1.75	144	5.14	144	6.57	144	1.09	144	4.83	144	5.92	144	3.97	144	2.26	144	2.66	144	-0.61	144	1.63	144	2.27	144	0.32	144	-1.35	144	-0.74	144	-2.73	144	-0.26	144	-1.09	144	7.94	144	5.33	144	7.3	144	2.94	144	6.1	144	8.32	144	1.37
144.9	4.81	144.9	5.19	144.9	3.54	144.9	1.79	144.9	5.27	144.9	5.89	144.9	1.81	144.9	3.7	144.9	3.76	144.9	1.37	144.9	0.89	144.9	2.76	144.9	-1	144.9	-1.84	144.9	0.65	144.9	-3.39	144.9	-1.16	144.9	-2.35	144.9	8.05	144.9	5.74	144.9	9.45	144.9	-1.81	144.9	4.84	144.9	9.27	144.9	2.83
145.8	3.16	145.8	4.68	145.8	3.1	145.8	-0.4	145.8	4.23	145.8	3.15	145.8	0.26	145.8	3.76	145.8	0.78	145.8	0.9	145.8	4.43	145.8	2.78	145.8	-3.09	145.8	0.65	145.8	0.75	145.8	-2.67	145.8	-1.54	145.8	-1.74	145.8	7.95	145.8	7.7	145.8	9.43	145.8	1.89	145.8	3.98	145.8	11.82	145.8	1.1
146.7	1.33	146.7	1.76	146.7	3.81	146.7	1.47	146.7	3.88	146.7	5.27	146.7	2.05	146.7	1.2	146.7	3.05	146.7	1.68	146.7	1.9	146.7	-1.31	146.7	-1.17	146.7	-0.11	146.7	2.26	146.7	-2.74	146.7	-1.17	146.7	-3.46	146.7	8.75	146.7	6.2	146.7	8.92	146.7	1.05	146.7	5	146.7	10	146.7	4.16
147.6	1.26	147.6	3.7	147.6	4.73	147.6	1.49	147.6	6.58	147.6	6.4	147.6	0.77	147.6	2.19	147.6	3.29	147.6	-0.33	147.6	3.37	147.6	3.2	147.6	-1.06	147.6	-2.4	147.6	-0.91	147.6	-4.32	147.6	-1.34	147.6	0.29	147.6	7.81	147.6	5.03	147.6	6.22	147.6	-2.53	147.6	4.01	147.6	12.78	147.6	2.34
148.5	1.6	148.5	1.01	148.5	4.72	148.5	0.48	148.5	4.11	148.5	1.39	148.5	1.78	148.5	0.82	148.5	2.22	148.5	-0.75	148.5	-1.27	148.5	1.77	148.5	0.32	148.5	-0.79	148.5	0.11	148.5	-1.7	148.5	-1.87	148.5	0.17	148.5	9.2	148.5	7.42	148.5	8.53	148.5	2.3	148.5	7.83	148.5	12.63	148.5	2.51
149.4	0.29	149.4	5.03	149.4	6.12	149.4	1.8	149.4	2.17	149.4	3.6	149.4	2.36	149.4	3.82	149.4	3.39	149.4	0.74	149.4	0.38	149.4	-0.95	149.4	0.76	149.4	1.06	149.4	0.59	149.4	-3.08	149.4	-0.41	149.4	-3.17	149.4	6.83	149.4	7.71	149.4	9.17	149.4	2.03	149.4	4.6	149.4	9.06	149.4	1.63
150.3	2.13	150.3	4.14	150.3	5.03	150.3	1.19	150.3	3.58	150.3	3.14	150.3	3.07	150.3	1.59	150.3	1.7	150.3	0.31	150.3	1.27	150.3	-0.73	150.3	0	150.3	-0.77	150.3	-2.63	150.3	-1.58	150.3	1.17	150.3	0.62	150.3	8.5	150.3	6.96	150.3	8.1	150.3	3.3	150.3	5.48	150.3	13.34	150.3	2.68
151.2	1.16	151.2	4.48	151.2	3.71	151.2	-0.35	151.2	4.42	151.2	5.2	151.2	0.1	151.2	2.05	151.2	1.84	151.2	-1.43	151.2	4.49	151.2	1.32	151.2	-0.25	151.2	1.26	151.2	0.47	151.2	-2.09	151.2	-0.08	151.2	-1.63	151.2	7.31	151.2	5.72	151.2	8.22	151.2	0.19	151.2	3.68	151.2	9.29	151.2	0.68
152.1	1.33	152.1	4.1	152.1	4.19	152.1	1.23	152.1	5.38	152.1	4.89	152.1	1.59	152.1	2.57	152.1	2.39	152.1	0.35	152.1	1.55	152.1	0.75	152.1	-1.44	152.1	-2.04	152.1	0.81	152.1	-1.3	152.1	-1.28	152.1	-2.52	152.1	8.17	152.1	4.81	152.1	8.02	152.1	0.4	152.1	4.86	152.1	10.8	152.1	0.69
153	0.54	153	3.43	153	6.37	153	-2.68	153	3.76	153	5.64	153	2.58	153	2.11	153	2.39	153	-1.15	153	-0.89	153	1.26	153	-1.46	153	-1.62	153	-0.31	153	-1.68	153	-0.85	153	0.56	153	8.41	153	6.22	153	9.83	153	2.26	153	4.22	153	13.03	153	1.52
153.9	2.65	153.9	2.8	153.9	5.86	153.9	-0.71	153.9	6.46	153.9	5.39	153.9	2.2	153.9	0.95	153.9	2.51	153.9	-1.07	153.9	2.47	153.9	2.42	153.9	-0.87	153.9	0.19	153.9	-1.88	153.9	-4.69	153.9	1.83	153.9	0.05	153.9	9.32	153.9	7.97	153.9	6.16	153.9	-0.23	153.9	5.63	153.9	10.27	153.9	2.32
154.8	2.85	154.8	1.76	154.8	3.52	154.8	1.19	154.8	4.24	154.8	6.06	154.8	2.69	154.8	3.42	154.8	3.96	154.8	-1.15	154.8	3.51	154.8	3.4	154.8	-2.32	154.8	0.42	154.8	-0.51	154.8	-3.78	154.8	-0.37	154.8	0.55	154.8	7.59	154.8	5.85	154.8	6.26	154.8	0.38	154.8	6.48	154.8	9.72	154.8	1.73
155.7	2.08	155.7	2.81	155.7	4.42	155.7	-0.23	155.7	3.29	155.7	4.24	155.7	1.66	155.7	2.57	155.7	2.16	155.7	-2.02	155.7	2.83	155.7	3.04	155.7	-0.8	155.7	-1.9	155.7	2.86	155.7	-2.04	155.7	0.08	155.7	0.54	155.7	7.19	155.7	3.65	155.7	9.08	155.7	-0.59	155.7	4.47	155.7	12.02	155.7	0.83
156.6	1.48	156.6	1.73	156.6	6.58	156.6	0.85	156.6	5.46	156.6	5.44	156.6	2.05	156.6	2.94	156.6	5.08	156.6	1.03	156.6	1.63	156.6	1.18	156.6	-1.45	156.6	1.26	156.6	-0.53	156.6	-1.58	156.6	0.07	156.6	-0.51	156.6	7.89	156.6	6.83	156.6	7.08	156.6	-0.1	156.6	5.26	156.6	10.58	156.6	1.68
157.5	0.55	157.5	2.11	157.5	3.37	157.5	1.11	157.5	3.85	157.5	2.69	157.5	2.92	157.5	3.93	157.5	1.19	157.5	1.67	157.5	2.29	157.5	-0.63	157.5	-1.16	157.5	0.72	157.5	0.18	157.5	-4.23	157.5	-0.38	157.5	-1.15	157.5	6.76	157.5	6.8	157.5	8.86	157.5	0.98	157.5	4.31	157.5	11.03	157.5	0.04
158.4	0.77	158.4	2.81	158.4	6.74	158.4	-1.09	158.4	3.71	158.4	3.22	158.4	0.7	158.4	2.2	158.4	0.92	158.4	-0.49	158.4	1.33	158.4	-1.11	158.4	-2.28	158.4	-1.15	158.4	-1.48	158.4	-2.97	158.4	-3.98	158.4	-2.1	158.4	7.98	158.4	8.17	158.4	7.88	158.4	1.35	158.4	3.14	158.4	10.17	158.4	1.75
159.3	0.63	159.3	5.95	159.3	4.81	159.3	-1.13	159.3	3.48	159.3	4.38	159.3	1.39	159.3	2.55	159.3	2.89	159.3	-0.18	159.3	1.77	159.3	0.92	159.3	-1.89	159.3	-1.62	159.3	-1.12	159.3	-2.38	159.3	-1.08	159.3	-1.63	159.3	8.97	159.3	5.82	159.3	7.02	159.3	0.18	159.3	5.09	159.3	11.35	159.3	1.99
160.2	0.98	160.2	3.8	160.2	4.32	160.2	0.91	160.2	6.65	160.2	3.41	160.2	2.74	160.2	4.29	160.2	3.19	160.2	2.58	160.2	3.71	160.2	0.89	160.2	0.31	160.2	-1.04	160.2	-0.25	160.2	-1.94	160.2	-0.98	160.2	0.6	160.2	8.36	160.2	5.06	160.2	7.48	160.2	0.7	160.2	3.69	160.2	14.85	160.2	1.69
161.1	1.31	161.1	1.95	161.1	1.95	161.1	2.27	161.1	3.92	161.1	4.93	161.1	0.24	161.1	2.11	161.1	2.65	161.1	0.28	161.1	3.98	161.1	1.11	161.1	-1.74	161.1	-0.28	161.1	-0.16	161.1	-4.57	161.1	0.94	161.1	-1.16	161.1	6.83	161.1	6.7	161.1	8.12	161.1	-0.17	161.1	4.87	161.1	9.66	161.1	2.49
162	1.32	162	3.31	162	2.4	162	1.94	162	5.15	162	6.15	162	1.72	162	3.32	162	1.44	162	-1.08	162	1.75	162	1.74	162	0.14	162	0.46	162	1.46	162	-4.05	162	1.2	162	0.36	162	9.85	162	6.24	162	7.76	162	2.8	162	7.09	162	11.8	162	1.66
162.9	1.1	162.9	4.32	162.9	4.75	162.9	-0.01	162.9	5.69	162.9	4.07	162.9	1.07	162.9	3.71	162.9	4.22	162.9	1.57	162.9	2.51	162.9	-0.42	162.9	-2.49	162.9	-2.4	162.9	-0.67	162.9	-4.34	162.9	-3.07	162.9	0.19	162.9	8.27	162.9	2.9	162.9	10.11	162.9	-0.56	162.9	3.22	162.9	10.88	162.9	1.65
163.8	4.33	163.8	3.12	163.8	5.41	163.8	1.19	163.8	5.26	163.8	2.53	163.8	2.01	163.8	4.33	163.8	-0.58	163.8	-2.4	163.8	3.18	163.8	-2.41	163.8	-0.28	163.8	-1.04	163.8	-2.12	163.8	-2.08	163.8	0.65	163.8	-1.5	163.8	10.05	163.8	6.11	163.8	8.56	163.8	0.83	163.8	6.82	163.8	10.08	163.8	0.7
164.7	1.08	164.7	3.27	164.7	5.01	164.7	2.1	164.7	5.69	164.7	5.88	164.7	0.84	164.7	2.05	164.7	2.07	164.7	-0.09	164.7	1.03	164.7	1.65	164.7	-1.99	164.7	-0.55	164.7	-2.82	164.7	-2.05	164.7	-2.79	164.7	-2.62	164.7	8.25	164.7	7.16	164.7	6.68	164.7	2.82	164.7	5.47	164.7	9.38	164.7	1.15
165.6	2.74	165.6	3.94	165.6	4.7	165.6	-1.52	165.6	4.93	165.6	5.32	165.6	1.44	165.6	3.32	165.6	4.1	165.6	0.2	165.6	4.35	165.6	3.38	165.6	-1.33	165.6	-0.73	165.6	0.2	165.6	-3.62	165.6	-1.75	165.6	-3.52	165.6	7.78	165.6	7.35	165.6	7.92	165.6	1.32	165.6	1.97	165.6	9.09	165.6	1.99
166.5	0.68	166.5	4.07	166.5	4.02	166.5	0.21	166.5	4.48	166.5	3.23	166.5	1.96	166.5	2.32	166.5	1.75	166.5	1.54	166.5	5.72	166.5	-0.42	166.5	-1.85	166.5	-0.22	166.5	-0.42	166.5	-3.89	166.5	3.86	166.5	-1.23	166.5	8.2	166.5	6.75	166.5	6.22	166.5	-1.15	166.5	7.22	166.5	11.22	166.5	3.32
167.4	-1.47	167.4	4.57	167.4	5.4	167.4	3.36	167.4	3.48	167.4	5.33	167.4	2.59	167.4	4.3	167.4	1.59	167.4	2.09	167.4	1.59	167.4	5.57	167.4	-4.18	167.4	0.75	167.4	-1.79	167.4	-3.29	167.4	-1.96	167.4	2.14	167.4	6.06	167.4	6.29	167.4	7.21	167.4	-0.51	167.4	3.34	167.4	10.66	167.4	0.67
168.3	2.15	168.3	3.26	168.3	4.21	168.3	1.16	168.3	3.33	168.3	3.81	168.3	0.07	168.3	3.98	168.3	3.64	168.3	-0.2	168.3	1.85	168.3	3.07	168.3	-0.14	168.3	2.76	168.3	0.21	168.3	-1.82	168.3	-1.09	168.3	-0.45	168.3	10.22	168.3	7.62	168.3	7.45	168.3	0.38	168.3	5.33	168.3	10.19	168.3	3.44
169.2	1.8	169.2	3.75	169.2	5.74	169.2	2.39	169.2	4.5	169.2	5.29	169.2	0.74	169.2	2.95	169.2	4.54	169.2	1.28	169.2	0.58	169.2	0.62	169.2	-0.84	169.2	-0.76	169.2	0.87	169.2	-2.24	169.2	-3.36	169.2	-0.1	169.2	9.03	169.2	7.04	169.2	8.09	169.2	1.92	169.2	6.89	169.2	11	169.2	1.63
170.1	-0.49	170.1	4.44	170.1	6.84	170.1	-0.07	170.1	6	170.1	4.28	170.1	1.65	170.1	3.63	170.1	1.99	170.1	2.21	170.1	2.39	170.1	2.87	170.1	-2.85	170.1	0.22	170.1	-1.49	170.1	-1.71	170.1	0.98	170.1	-0.94	170.1	9.11	170.1	8.63	170.1	8.75	170.1	0.7	170.1	8.73	170.1	9.32	170.1	2.6
171	1.56	171	3.22	171	4.05	171	-0.36	171	5.45	171	6.17	171	3.12	171	2.26	171	3.77	171	2.99	171	2.98	171	2.54	171	-1.37	171	-1.88	171	-1.18	171	-2.92	171	-0.45	171	-0.87	171	8.94	171	6.41	171	7.5	171	1.13	171	6.27	171	11.68	171	0.42
171.9	0.44	171.9	3.24	171.9	6.34	171.9	2.61	171.9	3.23	171.9	7.15	171.9	1.55	171.9	1.72	171.9	4.16	171.9	1.91	171.9	3.41	171.9	2.06	171.9	-0.65	171.9	1.77	171.9	0.93	171.9	-1.65	171.9	-0.2	171.9	-1.11	171.9	8.25	171.9	9.08	171.9	8.36	171.9	1.07	171.9	4.38	171.9	12.51	171.9	3.4
172.8	-0.19	172.8	1.28	172.8	4.28	172.8	-0.73	172.8	4.18	172.8	3.84	172.8	2.19	172.8	3.33	172.8	3.08	172.8	-0.51	172.8	2.88	172.8	1.24	172.8	-0.47	172.8	1.34	172.8	-0.4	172.8	-4.07	172.8	1.83	172.8	-1.61	172.8	10.04	172.8	7.19	172.8	10.95	172.8	0.92	172.8	4.57	172.8	10.05	172.8	0.96
173.7	3.23	173.7	3.24	173.7	3.85	173.7	0.88	173.7	3.49	173.7	3.62	173.7	1.83	173.7	4.88	173.7	3.16	173.7	-0.49	173.7	3.97	173.7	1.67	173.7	-0.53	173.7	2.15	173.7	0.71	173.7	-2.65	173.7	-0.42	173.7	1.05	173.7	7.53	173.7	9.77	173.7	7.97	173.7	3.38	173.7	6.2	173.7	10	173.7	-0.96
174.6	-0.02	174.6	1.18	174.6	4.16	174.6	0.29	174.6	4.46	174.6	5.13	174.6	1.67	174.6	3.49	174.6	6.2	174.6	1.76	174.6	1.44	174.6	1.96	174.6	-0.47	174.6	0.86	174.6	1.65	174.6	-2.34	174.6	-2.42	174.6	-0.88	174.6	8.09	174.6	7.22	174.6	7.7	174.6	1.18	174.6	5.32	174.6	10.47	174.6	-0.16
175.5	-1.01	175.5	4.54	175.5	3.9	175.5	0.99	175.5	7.56	175.5	7.54	175.5	2.74	175.5	3.5	175.5	3.68	175.5	0.27	175.5	3.24	175.5	4.09	175.5	-0.98	175.5	-0.96	175.5	2.53	175.5	-4.14	175.5	-1.52	175.5	1.84	175.5	10.24	175.5	6.89	175.5	9.28	175.5	1.87	175.5	8.32	175.5	14.56	175.5	0.82
176.4	0.22	176.4	3.65	176.4	3.3	176.4	2.26	176.4	4.47	176.4	4.67	176.4	3.21	176.4	3.43	176.4	0.48	176.4	0.99	176.4	1.23	176.4	3.49	176.4	0.2	176.4	0.75	176.4	-0.36	176.4	-3.34	176.4	-1.11	176.4	2.36	176.4	9.29	176.4	7.4	176.4	6.93	176.4	0.63	176.4	4.04	176.4	11.99	176.4	1.66
177.3	-0.55	177.3	5.77	177.3	6.05	177.3	0.45	177.3	3.66	177.3	4.21	177.3	2.23	177.3	2.27	177.3	1.35	177.3	1.04	177.3	3.06	177.3	0.11	177.3	-0.53	177.3	-1.55	177.3	-0.06	177.3	-1.92	177.3	0.17	177.3	-1.05	177.3	8.58	177.3	6.68	177.3	7.59	177.3	1.15	177.3	7.86	177.3	13.4	177.3	2.65
178.2	1.67	178.2	4.15	178.2	4.29	178.2	2.31	178.2	3.91	178.2	6.83	178.2	2.07	178.2	3.21	178.2	2.95	178.2	-0.6	178.2	2.59	178.2	2.69	178.2	-0.92	178.2	1.77	178.2	-0.33	178.2	-1.95	178.2	1.16	178.2	1.41	178.2	9.51	178.2	6.49	178.2	6.87	178.2	1.46	178.2	4.61	178.2	8.84	178.2	1.9
179.1	2.47	179.1	3.05	179.1	5.41	179.1	3.72	179.1	5.54	179.1	7.86	179.1	3.11	179.1	1.8	179.1	1.55	179.1	-0.52	179.1	1.03	179.1	3.21	179.1	-1.28	179.1	-0.97	179.1	0.66	179.1	-1.12	179.1	0.68	179.1	0.87	179.1	7.54	179.1	7.75	179.1	8.55	179.1	5.3	179.1	4.29	179.1	14.04	179.1	1.42
180	1.35	180	3.5	180	5.31	180	-0.14	180	2.3	180	5.09	180	0.31	180	2.68	180	0.92	180	0.14	180	1.66	180	1.64	180	-1.41	180	-2.24	180	-0.95	180	-2.42	180	0.67	180	-1.54	180	10.16	180	5.41	180	7.92	180	2.23	180	7.22	180	9.15	180	0.61
180.9	1.98	180.9	2.39	180.9	2.36	180.9	-1.11	180.9	3.65	180.9	4.86	180.9	2.13	180.9	1.61	180.9	1.95	180.9	-1.72	180.9	1.83	180.9	2.35	180.9	-1.54	180.9	-0.02	180.9	0.1	180.9	-2.55	180.9	-2.48	180.9	1.63	180.9	7.05	180.9	10.54	180.9	8.28	180.9	0.76	180.9	2.19	180.9	13.36	180.9	2.33
181.8	2.21	181.8	3.24	181.8	6.6	181.8	0.98	181.8	4.59	181.8	3.75	181.8	2.43	181.8	3.22	181.8	4.96	181.8	0.74	181.8	1.47	181.8	0.7	181.8	-1.27	181.8	-2.21	181.8	0.72	181.8	-3.35	181.8	-0.28	181.8	-1.88	181.8	7.44	181.8	5.46	181.8	6.89	181.8	-0.19	181.8	5.83	181.8	10.9	181.8	-0.08
182.7	0.95	182.7	3.3	182.7	4.01	182.7	2.5	182.7	4.23	182.7	3.68	182.7	0.41	182.7	2.32	182.7	4.14	182.7	0.56	182.7	2.54	182.7	3.28	182.7	-2.9	182.7	-1.06	182.7	-1.19	182.7	-5.13	182.7	0.98	182.7	0.48	182.7	8.66	182.7	5.51	182.7	8	182.7	1.19	182.7	7.54	182.7	11.92	182.7	1.65
183.6	1.06	183.6	4.7	183.6	5.06	183.6	0.07	183.6	4.98	183.6	4.11	183.6	2.6	183.6	2.5	183.6	1.92	183.6	-0.83	183.6	2.13	183.6	2.23	183.6	-1.31	183.6	-2.06	183.6	-1.82	183.6	-4.92	183.6	-1.6	183.6	-0.31	183.6	9.24	183.6	6.44	183.6	7.22	183.6	2.11	183.6	7	183.6	12.95	183.6	4.05
184.5	2.69	184.5	1.55	184.5	5.25	184.5	2.65	184.5	5.38	184.5	3.86	184.5	4.51	184.5	1.46	184.5	5.76	184.5	0.46	184.5	3.77	184.5	0.42	184.5	0.25	184.5	-1.59	184.5	0.38	184.5	-5.49	184.5	-0.57	184.5	-0.32	184.5	9.48	184.5	6.19	184.5	7.11	184.5	-0.84	184.5	6.59	184.5	12.96	184.5	0.77
185.4	0.85	185.4	3.59	185.4	7.03	185.4	0.76	185.4	3.97	185.4	5.29	185.4	0.21	185.4	4.41	185.4	2.78	185.4	-0.45	185.4	0.05	185.4	3.5	185.4	-3.36	185.4	-1.4	185.4	-2.01	185.4	-2.62	185.4	-0.16	185.4	0.9	185.4	7.09	185.4	7.33	185.4	5.94	185.4	0.91	185.4	7.8	185.4	13.02	185.4	-1.73
186.3	1.14	186.3	5.12	186.3	4.33	186.3	-0.75	186.3	4.13	186.3	6.77	186.3	1.91	186.3	4.47	186.3	1.86	186.3	1.08	186.3	2.56	186.3	2.06	186.3	-4.03	186.3	0.38	186.3	0.66	186.3	-3.23	186.3	-0.43	186.3	-2.54	186.3	7.91	186.3	7.8	186.3	8.72	186.3	-1.05	186.3	8.38	186.3	11.69	186.3	2.32
187.2	1.24	187.2	4.83	187.2	4.08	187.2	2.28	187.2	5.5	187.2	7.03	187.2	2.96	187.2	1.62	187.2	1.76	187.2	-2.23	187.2	3.59	187.2	1.84	187.2	0.14	187.2	-1.36	187.2	-3.55	187.2	-4.2	187.2	-0.73	187.2	-2.78	187.2	7.72	187.2	8.35	187.2	6.08	187.2	0.68	187.2	4.84	187.2	13.48	187.2	1.12
188.1	4.03	188.1	2.97	188.1	3.1	188.1	-0.15	188.1	4.11	188.1	6.32	188.1	5.04	188.1	2.56	188.1	3.4	188.1	1.24	188.1	3.54	188.1	1.95	188.1	-2.89	188.1	-1.4	188.1	-1.51	188.1	-3.83	188.1	-2.34	188.1	-1.35	188.1	8.08	188.1	7.94	188.1	7.04	188.1	2.56	188.1	4.47	188.1	10.86	188.1	-0.22
189	2.56	189	3.73	189	5.21	189	0.22	189	3.58	189	4.33	189	6.2	189	4.52	189	2.09	189	1.12	189	4.78	189	-0.77	189	-0.87	189	-0.78	189	1.63	189	-4.75	189	-0.77	189	-1.08	189	8.3	189	8.57	189	10.6	189	-0.64	189	5.97	189	12.42	189	3.29
189.9	3.08	189.9	5.5	189.9	2.07	189.9	0.76	189.9	4.61	189.9	4	189.9	3.61	189.9	5.33	189.9	2.18	189.9	-0.8	189.9	2.84	189.9	1.47	189.9	-1.54	189.9	-0.55	189.9	-3.27	189.9	-4.83	189.9	-1.71	189.9	-1.68	189.9	10.25	189.9	5.94	189.9	5.55	189.9	0.68	189.9	4.89	189.9	12.86	189.9	0.51
190.8	2.26	190.8	3.81	190.8	4.32	190.8	1.64	190.8	4.11	190.8	3.03	190.8	2.55	190.8	3.45	190.8	4.02	190.8	-0.66	190.8	2.64	190.8	2.71	190.8	-2.61	190.8	0.54	190.8	2.42	190.8	-2.87	190.8	-0.74	190.8	-0.27	190.8	10.91	190.8	8.7	190.8	12.09	190.8	3.23	190.8	6.49	190.8	12.43	190.8	2.91
191.7	0.08	191.7	4.96	191.7	6.77	191.7	-0.34	191.7	3.37	191.7	4.08	191.7	-0.01	191.7	4.82	191.7	4.4	191.7	0.24	191.7	0.11	191.7	4.19	191.7	-2.31	191.7	0.48	191.7	-1.39	191.7	-4.08	191.7	-1.71	191.7	-2.13	191.7	7.63	191.7	8.63	191.7	7.89	191.7	1.81	191.7	6.19	191.7	9.2	191.7	1.31
192.6	0.36	192.6	4.83	192.6	2.96	192.6	0.52	192.6	4.48	192.6	5.49	192.6	2.62	192.6	5.77	192.6	0.15	192.6	2.32	192.6	3.26	192.6	0.98	192.6	-1.62	192.6	0.31	192.6	-2.17	192.6	-3.34	192.6	0.68	192.6	-0.96	192.6	9.39	192.6	6.02	192.6	8.21	192.6	1.14	192.6	8.82	192.6	12.89	192.6	2.39
193.5	3.37	193.5	1.15	193.5	4.77	193.5	1.92	193.5	3.53	193.5	7.1	193.5	5.14	193.5	2.31	193.5	3.17	193.5	0.66	193.5	5.16	193.5	3.74	193.5	-0.55	193.5	-0.77	193.5	-0.02	193.5	-5	193.5	-0.03	193.5	-1.89	193.5	8.01	193.5	6.5	193.5	9.13	193.5	0.65	193.5	4.36	193.5	9.04	193.5	1.8
194.4	-1.06	194.4	4.68	194.4	6.11	194.4	0.78	194.4	4.53	194.4	3.9	194.4	2.21	194.4	3.98	194.4	3.29	194.4	1.01	194.4	0.74	194.4	-0.95	194.4	-3.08	194.4	-0.95	194.4	-1.51	194.4	-0.87	194.4	-0.57	194.4	-0.16	194.4	6.84	194.4	9.69	194.4	8.77	194.4	2.94	194.4	7.36	194.4	12.6	194.4	2.21
195.3	2.53	195.3	4.46	195.3	4.32	195.3	1.69	195.3	4.39	195.3	4.97	195.3	4.09	195.3	5	195.3	1.33	195.3	-1.48	195.3	1.92	195.3	0.42	195.3	-0.89	195.3	2.39	195.3	0.36	195.3	-4.08	195.3	-2.92	195.3	-2.04	195.3	7.05	195.3	10.32	195.3	7.76	195.3	1.42	195.3	3.86	195.3	12.14	195.3	0.26
196.2	2.79	196.2	4.76	196.2	3.77	196.2	-0.25	196.2	3.87	196.2	3.63	196.2	1.97	196.2	3.65	196.2	1.45	196.2	0.11	196.2	1.21	196.2	0.32	196.2	-1.28	196.2	-2.02	196.2	-0.01	196.2	-4.52	196.2	-0.5	196.2	-1.49	196.2	11.37	196.2	6.8	196.2	10.53	196.2	3.02	196.2	7.86	196.2	11.79	196.2	2.76
197.1	0.91	197.1	3.93	197.1	4.62	197.1	1.09	197.1	5.81	197.1	4.72	197.1	1.1	197.1	4.16	197.1	2.56	197.1	-1.58	197.1	3.75	197.1	0.74	197.1	0.14	197.1	0.73	197.1	0.13	197.1	-4.28	197.1	-1.64	197.1	-3.01	197.1	10.15	197.1	5.37	197.1	9.59	197.1	3.69	197.1	5.77	197.1	11.8	197.1	1.32
198	-1.32	198	4.24	198	3.93	198	1.78	198	7.66	198	5.35	198	-0.59	198	2.58	198	1.78	198	-0.27	198	3.97	198	3.66	198	-2	198	-1.84	198	-1.57	198	-2.72	198	-2.89	198	1.22	198	10.84	198	9.13	198	7.78	198	1.72	198	5.28	198	10.84	198	2.95
198.9	0.66	198.9	1.88	198.9	5.53	198.9	1.14	198.9	5.98	198.9	8.69	198.9	3.27	198.9	5.11	198.9	4.57	198.9	-0.37	198.9	2.8	198.9	3.93	198.9	0.28	198.9	2.81	198.9	-0.13	198.9	-2.7	198.9	-0.12	198.9	-1.31	198.9	10.09	198.9	9.1	198.9	7.61	198.9	2.27	198.9	9.53	198.9	9.21	198.9	1.61
199.8	-1.61	199.8	2.26	199.8	6.21	199.8	0.1	199.8	3.79	199.8	2.9	199.8	0.63	199.8	4.82	199.8	3.35	199.8	-0.6	199.8	2.25	199.8	0.54	199.8	-1.85	199.8	-1.17	199.8	-0.21	199.8	-2.36	199.8	0.27	199.8	-2.12	199.8	9.97	199.8	6.51	199.8	8.36	199.8	2.71	199.8	5.26	199.8	13.39	199.8	1.57
200.7	0.59	200.7	1.82	200.7	7.69	200.7	3.1	200.7	4.23	200.7	6.73	200.7	2.26	200.7	4.65	200.7	3.92	200.7	1.37	200.7	1.94	200.7	3.87	200.7	-1	200.7	0.56	200.7	-2.46	200.7	-5.55	200.7	-2.82	200.7	0.55	200.7	10.41	200.7	7.5	200.7	8.17	200.7	0.6	200.7	5.63	200.7	11.27	200.7	0.8
201.6	0.18	201.6	3.63	201.6	4.47	201.6	0.16	201.6	5.5	201.6	5.75	201.6	2.33	201.6	3.25	201.6	2.97	201.6	-0.74	201.6	3.39	201.6	2.45	201.6	-1.12	201.6	-2.09	201.6	-1.2	201.6	-3.09	201.6	0.28	201.6	-0.41	201.6	10.52	201.6	6.81	201.6	7.12	201.6	3.21	201.6	6	201.6	13.95	201.6	2.22
202.5	0.82	202.5	2.39	202.5	7.29	202.5	0.74	202.5	6.52	202.5	6.8	202.5	2.82	202.5	2.93	202.5	4.26	202.5	-0.05	202.5	3.33	202.5	1.98	202.5	-0.97	202.5	-0.07	202.5	-1.44	202.5	-4.85	202.5	-1.32	202.5	-4.3	202.5	9.97	202.5	8.18	202.5	7.94	202.5	1.89	202.5	3.75	202.5	10.45	202.5	1.39
203.4	0.94	203.4	3.27	203.4	6.53	203.4	2.05	203.4	2.14	203.4	4.62	203.4	2.78	203.4	5.04	203.4	2.22	203.4	-2.29	203.4	3.78	203.4	2.78	203.4	-0.72	203.4	1.21	203.4	-1.59	203.4	-3.74	203.4	-0.08	203.4	-0.84	203.4	10.63	203.4	8.69	203.4	8.65	203.4	2.07	203.4	6.54	203.4	13.24	203.4	3.25
204.3	2.09	204.3	2.67	204.3	2.08	204.3	-1.11	204.3	5.02	204.3	4.42	204.3	2.66	204.3	5.87	204.3	3.33	204.3	-0.32	204.3	4.93	204.3	2.45	204.3	-1.62	204.3	-0.85	204.3	-1.3	204.3	-6.61	204.3	-0.49	204.3	0.18	204.3	8.78	204.3	6.97	204.3	7.18	204.3	1.71	204.3	5.5	204.3	13.08	204.3	-0.11
205.2	2.13	205.2	4.48	205.2	4.87	205.2	4.09	205.2	5.15	205.2	4.96	205.2	2.58	205.2	4.37	205.2	1.61	205.2	1.39	205.2	4.51	205.2	2.6	205.2	-2	205.2	1	205.2	-0.19	205.2	-2.77	205.2	-1.55	205.2	-1.14	205.2	8.65	205.2	8.05	205.2	9.96	205.2	2.23	205.2	6.32	205.2	12.39	205.2	1.69
206.1	4.65	206.1	3.78	206.1	4.6	206.1	2.49	206.1	3.84	206.1	5.33	206.1	3.63	206.1	4.47	206.1	1.98	206.1	0.09	206.1	-0.09	206.1	2.84	206.1	-1.24	206.1	1.68	206.1	-1.11	206.1	-3.01	206.1	-1.31	206.1	0.07	206.1	9.89	206.1	10.37	206.1	7.39	206.1	4.33	206.1	7.8	206.1	11.47	206.1	0.47
207	2.26	207	3.96	207	4.74	207	0.15	207	6.07	207	5.68	207	0.15	207	3.49	207	3.74	207	0.23	207	3.24	207	0.91	207	-2.97	207	1.82	207	-1	207	-3.62	207	-0.31	207	-1.17	207	10.46	207	8.57	207	7.59	207	2.32	207	6.38	207	12.81	207	2.82
207.9	3.24	207.9	2.01	207.9	5.57	207.9	2.84	207.9	4.43	207.9	5.22	207.9	0.55	207.9	2.08	207.9	3.16	207.9	0.94	207.9	3.76	207.9	1.98	207.9	-4.44	207.9	-0.58	207.9	-1.05	207.9	-5.42	207.9	2.69	207.9	0.2	207.9	10.67	207.9	4.46	207.9	10.07	207.9	1.66	207.9	9.43	207.9	11.86	207.9	1.34
208.8	2.3	208.8	3.57	208.8	5.44	208.8	0.67	208.8	6.04	208.8	4.6	208.8	4.22	208.8	3.98	208.8	1.99	208.8	-0.22	208.8	1.65	208.8	3.19	208.8	-1.51	208.8	-2.95	208.8	-0.9	208.8	-2.61	208.8	-1.63	208.8	-0.14	208.8	8.19	208.8	6.3	208.8	8.78	208.8	0.99	208.8	4.62	208.8	13.09	208.8	3.58
209.7	1.98	209.7	1.91	209.7	4.8	209.7	3.62	209.7	7.18	209.7	6.79	209.7	4.38	209.7	3	209.7	2.82	209.7	-0.1	209.7	5.88	209.7	3.21	209.7	-1.08	209.7	-4.32	209.7	0.64	209.7	-4.8	209.7	-1.64	209.7	-1.68	209.7	11.07	209.7	7.25	209.7	9.2	209.7	2.02	209.7	4.92	209.7	12.37	209.7	3.34
210.6	2.12	210.6	3.92	210.6	4.2	210.6	3.18	210.6	7.27	210.6	6.22	210.6	2.79	210.6	2.65	210.6	0.6	210.6	2.58	210.6	2.53	210.6	1.59	210.6	-1.48	210.6	-2.32	210.6	-0.56	210.6	-3.63	210.6	-0.95	210.6	-2.42	210.6	12.16	210.6	9.22	210.6	11.04	210.6	1.49	210.6	6.27	210.6	14.02	210.6	2.46
211.5	1.78	211.5	1.74	211.5	5.92	211.5	1.8	211.5	4.65	211.5	3.6	211.5	2.06	211.5	2.07	211.5	3.67	211.5	0.38	211.5	3.39	211.5	5.41	211.5	-2.41	211.5	-2.5	211.5	0.66	211.5	-5.63	211.5	-0.13	211.5	-0.5	211.5	9.84	211.5	10.16	211.5	8.39	211.5	1.21	211.5	8.49	211.5	12.86	211.5	1.93
212.4	1.86	212.4	4.48	212.4	4.65	212.4	-1.34	212.4	6.23	212.4	4.86	212.4	2.56	212.4	3.36	212.4	1.81	212.4	-0.31	212.4	4.09	212.4	0	212.4	-2.02	212.4	-1.31	212.4	-0.6	212.4	-2.61	212.4	1.96	212.4	-2.45	212.4	10.64	212.4	8.42	212.4	10.17	212.4	2.81	212.4	8.3	212.4	11.42	212.4	2.06
213.3	2.8	213.3	4.05	213.3	4.04	213.3	0.27	213.3	4.59	213.3	4.01	213.3	2.45	213.3	4.68	213.3	4.54	213.3	1.18	213.3	3.46	213.3	0.83	213.3	-0.32	213.3	1.13	213.3	2.53	213.3	-4.22	213.3	-0.95	213.3	-1.05	213.3	8.94	213.3	8.83	213.3	10.3	213.3	2.03	213.3	5.2	213.3	11.88	213.3	-0.9
214.2	4.58	214.2	5.09	214.2	4.39	214.2	-1.29	214.2	3.25	214.2	4.92	214.2	3.24	214.2	5.19	214.2	0.51	214.2	-2.08	214.2	-0.3	214.2	2.63	214.2	-1.22	214.2	1.73	214.2	-1.78	214.2	-4.87	214.2	-0.43	214.2	-0.76	214.2	10.12	214.2	9.14	214.2	9.69	214.2	1.42	214.2	7.78	214.2	14.32	214.2	4.1
215.1	1.15	215.1	4.59	215.1	7.18	215.1	2.92	215.1	3.06	215.1	7.31	215.1	1.55	215.1	4.39	215.1	5.34	215.1	-0.25	215.1	0.02	215.1	3.24	215.1	-1.22	215.1	-1.31	215.1	1.55	215.1	-3.83	215.1	-2.35	215.1	1.24	215.1	7.59	215.1	9.4	215.1	8.86	215.1	4.99	215.1	8.29	215.1	13.6	215.1	1.28
216	3.86	216	2.47	216	4.73	216	0.13	216	5.93	216	7.27	216	3.06	216	2.64	216	1.57	216	1.14	216	3.5	216	2.63	216	-1.14	216	-2.03	216	-2.1	216	-4.35	216	-1.68	216	-0.59	216	10.06	216	8.35	216	7.99	216	1.28	216	5.54	216	12.52	216	0.76
216.9	2.67	216.9	3.82	216.9	5.73	216.9	2.19	216.9	3.8	216.9	5.29	216.9	2.43	216.9	4.25	216.9	1.64	216.9	0	216.9	0.58	216.9	1.09	216.9	-1.93	216.9	-1.82	216.9	-1.11	216.9	-5.44	216.9	-0.04	216.9	-1.66	216.9	11.01	216.9	7.21	216.9	9.82	216.9	1.49	216.9	7.57	216.9	10.87	216.9	2.2
217.8	1.16	217.8	4.74	217.8	3	217.8	-0.66	217.8	5.21	217.8	3.07	217.8	0.92	217.8	6.15	217.8	3.5	217.8	-0.06	217.8	1.03	217.8	1.72	217.8	-5.5	217.8	-0.76	217.8	-0.42	217.8	-3.99	217.8	-3.34	217.8	-0.82	217.8	9.23	217.8	9.35	217.8	8.48	217.8	0.74	217.8	5.99	217.8	10.78	217.8	0.5
218.7	3.02	218.7	3.71	218.7	5.17	218.7	0.63	218.7	5.87	218.7	6.59	218.7	2.05	218.7	5.87	218.7	3.26	218.7	-0.52	218.7	3.65	218.7	0.96	218.7	-1.6	218.7	-2.95	218.7	-1.34	218.7	-4.8	218.7	-2.03	218.7	-1.18	218.7	9.27	218.7	5.78	218.7	9.73	218.7	2.06	218.7	6.43	218.7	12.21	218.7	1.78
219.6	0.46	219.6	5.26	219.6	5.86	219.6	0.06	219.6	4.07	219.6	8.56	219.6	3.45	219.6	3.69	219.6	3.39	219.6	0.53	219.6	0.78	219.6	4.44	219.6	0.61	219.6	-0.24	219.6	-1.98	219.6	-5.81	219.6	-3.23	219.6	-1.72	219.6	11.34	219.6	8.25	219.6	8.87	219.6	-0.12	219.6	6.11	219.6	10.33	219.6	1.26
220.5	3.17	220.5	2.85	220.5	6.13	220.5	-0.59	220.5	2.81	220.5	6.22	220.5	3.73	220.5	2.2	220.5	3.48	220.5	-3.26	220.5	0.16	220.5	1.52	220.5	-2.28	220.5	-4.33	220.5	0.32	220.5	-5.8	220.5	0.34	220.5	-0.23	220.5	11.1	220.5	7.19	220.5	10.19	220.5	1.23	220.5	6.73	220.5	14.68	220.5	3.32
221.4	1.69	221.4	2.45	221.4	5.08	221.4	2.01	221.4	7.53	221.4	6.54	221.4	1.09	221.4	3.59	221.4	3.94	221.4	-0.84	221.4	5.86	221.4	0.63	221.4	-3.24	221.4	-0.94	221.4	-1.62	221.4	-4.44	221.4	-1.62	221.4	-1.02	221.4	8.87	221.4	8.67	221.4	8.07	221.4	0.08	221.4	7.56	221.4	13.56	221.4	3.24
222.3	1.48	222.3	4.28	222.3	2.56	222.3	3.28	222.3	6.48	222.3	5.88	222.3	1.93	222.3	2.7	222.3	1.87	222.3	3.32	222.3	2.59	222.3	2.2	222.3	-2.48	222.3	-4.37	222.3	0.71	222.3	-1.92	222.3	-0.53	222.3	-2.65	222.3	4.88	222.3	8.42	222.3	9.74	222.3	2.05	222.3	6.72	222.3	10.72	222.3	-1.96
223.2	3.97	223.2	6.88	223.2	6.83	223.2	0.72	223.2	2.92	223.2	7.24	223.2	3.31	223.2	4.46	223.2	4.77	223.2	1.14	223.2	2.9	223.2	3.54	223.2	-2.74	223.2	-1.07	223.2	-0.53	223.2	-5.91	223.2	-0.83	223.2	-0.67	223.2	7.02	223.2	8.68	223.2	11.28	223.2	-1.96	223.2	6.2	223.2	12.37	223.2	-0.91
224.1	1.55	224.1	5.19	224.1	4.92	224.1	2.75	224.1	2.4	224.1	7.73	224.1	2.96	224.1	4.47	224.1	4.4	224.1	0.84	224.1	1.12	224.1	1.89	224.1	-0.14	224.1	-2.94	224.1	-0.55	224.1	-3.5	224.1	-1.4	224.1	-2.04	224.1	7.12	224.1	5.98	224.1	10.09	224.1	0.93	224.1	9.17	224.1	12.29	224.1	-0.99
225	2	225	6.04	225	5.92	225	1.87	225	6.13	225	5.89	225	2.72	225	6.52	225	1.57	225	1.88	225	4.23	225	1.86	225	-2.12	225	-0.24	225	0.5	225	-4.22	225	-2.56	225	-1.34	225	9.77	225	8.11	225	7.37	225	2.02	225	6.48	225	11.76	225	0.89
225.9	2.01	225.9	2.71	225.9	6.75	225.9	3.64	225.9	1.98	225.9	6.52	225.9	0.07	225.9	3.38	225.9	1.51	225.9	-0.48	225.9	2.34	225.9	2.52	225.9	-2.66	225.9	-1.07	225.9	1.04	225.9	-6.25	225.9	-3.85	225.9	-0.75	225.9	9.72	225.9	9.5	225.9	7.75	225.9	2.11	225.9	6.2	225.9	13.79	225.9	1.11
226.8	1.06	226.8	4.46	226.8	4.93	226.8	1.8	226.8	4.48	226.8	4.71	226.8	1.63	226.8	5.77	226.8	3.23	226.8	-1.46	226.8	3.84	226.8	-0.65	226.8	-0.9	226.8	-0.82	226.8	-0.94	226.8	-6.27	226.8	-0.34	226.8	-3.84	226.8	10.27	226.8	9.43	226.8	10.58	226.8	2.81	226.8	6.21	226.8	12.34	226.8	3.08
227.7	2.71	227.7	3.22	227.7	5.58	227.7	-1.07	227.7	3.42	227.7	9.02	227.7	2.3	227.7	5.22	227.7	3.08	227.7	-0.61	227.7	2.04	227.7	2.37	227.7	-3.06	227.7	-1.85	227.7	-1.27	227.7	-3.45	227.7	0.73	227.7	-1.87	227.7	8.89	227.7	7.32	227.7	8.02	227.7	1.6	227.7	7.06	227.7	14.25	227.7	-0.06
228.6	2.15	228.6	2.69	228.6	5.98	228.6	2.22	228.6	3.91	228.6	2.6	228.6	1.53	228.6	4.19	228.6	3.8	228.6	-0.75	228.6	1.69	228.6	0.18	228.6	-2.21	228.6	-1.18	228.6	2.26	228.6	-7.38	228.6	-0.66	228.6	-0.52	228.6	12.84	228.6	7.48	228.6	8.14	228.6	1.14	228.6	4.76	228.6	14.49	228.6	3.27
229.5	2.71	229.5	2.97	229.5	5.82	229.5	0.38	229.5	5.56	229.5	6.49	229.5	3.08	229.5	2.66	229.5	4.16	229.5	3.46	229.5	0.39	229.5	3.61	229.5	-0.18	229.5	-3.01	229.5	0.27	229.5	-1.48	229.5	-2.89	229.5	-2.88	229.5	9.55	229.5	7.3	229.5	9.76	229.5	3.35	229.5	5.88	229.5	11.75	229.5	3.96
230.4	0.83	230.4	5.5	230.4	3.34	230.4	0.39	230.4	4.55	230.4	7.98	230.4	3.67	230.4	5.15	230.4	2.58	230.4	-0.53	230.4	4.64	230.4	5.17	230.4	-0.9	230.4	-0.82	230.4	-0.75	230.4	-5.74	230.4	-3.2	230.4	-0.62	230.4	9.29	230.4	8.28	230.4	7.73	230.4	1.59	230.4	5.07	230.4	13.74	230.4	-0.87
231.3	-0.06	231.3	3.77	231.3	4.19	231.3	1.61	231.3	5.89	231.3	6.31	231.3	0.5	231.3	2.52	231.3	0.29	231.3	-1.89	231.3	2.08	231.3	4.5	231.3	-1.38	231.3	-0.8	231.3	0.4	231.3	-7.77	231.3	-0.17	231.3	-0.16	231.3	11.82	231.3	12.27	231.3	9.64	231.3	0.59	231.3	8.31	231.3	14.67	231.3	1.79
232.2	0.7	232.2	5.05	232.2	6.88	232.2	1.14	232.2	5.22	232.2	6.2	232.2	1.98	232.2	3.99	232.2	2.75	232.2	-1.42	232.2	2.36	232.2	2.95	232.2	-1.13	232.2	-1.75	232.2	-1.55	232.2	-6.65	232.2	-1.72	232.2	-0.53	232.2	13.8	232.2	8.58	232.2	9.19	232.2	1.04	232.2	4.46	232.2	12.02	232.2	2.02
233.1	3.54	233.1	4.25	233.1	6.77	233.1	2.58	233.1	5.96	233.1	7.29	233.1	2.76	233.1	3.9	233.1	2.71	233.1	1.09	233.1	2.57	233.1	2.41	233.1	-4.05	233.1	-0.9	233.1	-2.1	233.1	-3.17	233.1	-2.42	233.1	-0.68	233.1	9.36	233.1	9.12	233.1	9.71	233.1	2.05	233.1	5.66	233.1	11.13	233.1	3.19
234	2.77	234	3.78	234	7.21	234	2.38	234	4.41	234	5.77	234	1.16	234	6.28	234	4.29	234	1.16	234	1.87	234	3.62	234	-2.89	234	-0.31	234	0.91	234	-6.22	234	-2.34	234	-3.32	234	6.36	234	10.02	234	8.56	234	0.34	234	5.92	234	10.53	234	1.2
234.9	1.84	234.9	4.24	234.9	5.72	234.9	1.16	234.9	5.96	234.9	6.36	234.9	2.96	234.9	3.34	234.9	4.2	234.9	-0.52	234.9	4.33	234.9	0.52	234.9	-1.49	234.9	-0.3	234.9	0.48	234.9	-5.07	234.9	-1.19	234.9	-3.27	234.9	10.13	234.9	7.49	234.9	8.66	234.9	2.84	234.9	7.63	234.9	13.72	234.9	1.43
235.8	0.8	235.8	2.82	235.8	6.86	235.8	0.93	235.8	5.45	235.8	4.48	235.8	3.23	235.8	5.34	235.8	3.25	235.8	-0.04	235.8	3.75	235.8	0.3	235.8	-1.16	235.8	-1.92	235.8	-1.48	235.8	-6.2	235.8	0.81	235.8	-0.49	235.8	11.01	235.8	10.46	235.8	9	235.8	1.87	235.8	9.7	235.8	15.19	235.8	4.39
236.7	2.4	236.7	3.06	236.7	5.95	236.7	2.38	236.7	3.79	236.7	3.27	236.7	2.97	236.7	4.87	236.7	2.44	236.7	1.23	236.7	1.19	236.7	1.49	236.7	-0.94	236.7	-0.78	236.7	0.24	236.7	-4.35	236.7	-1.25	236.7	-1.69	236.7	10.14	236.7	8.51	236.7	11.26	236.7	2.72	236.7	8.28	236.7	13.29	236.7	0.6
237.6	1.55	237.6	8.34	237.6	5.24	237.6	1.26	237.6	5.94	237.6	6.67	237.6	2.58	237.6	7.72	237.6	2.14	237.6	0.33	237.6	1.62	237.6	3.6	237.6	-3.46	237.6	1.37	237.6	-1.04	237.6	-3.99	237.6	-0.74	237.6	-1.9	237.6	7.85	237.6	9.57	237.6	8.09	237.6	3.35	237.6	7.05	237.6	13.19	237.6	1.73
238.5	3.78	238.5	3.85	238.5	6.74	238.5	-0.44	238.5	3.53	238.5	7.62	238.5	2.51	238.5	4.33	238.5	3.78	238.5	-0.44	238.5	2.81	238.5	1.96	238.5	-4.67	238.5	-0.72	238.5	-1.13	238.5	-6.84	238.5	-1.04	238.5	-3.93	238.5	9.28	238.5	11.01	238.5	8.48	238.5	1.9	238.5	2.82	238.5	11.36	238.5	1.81
239.4	3.41	239.4	6.81	239.4	4.06	239.4	1.42	239.4	4.48	239.4	6.69	239.4	0.89	239.4	5.79	239.4	4.08	239.4	2.7	239.4	3.08	239.4	3.1	239.4	-2.22	239.4	-1.3	239.4	0.3	239.4	-3.87	239.4	-2.91	239.4	0.93	239.4	9.96	239.4	9.92	239.4	10.15	239.4	2.36	239.4	6.69	239.4	12.94	239.4	-1.26
240.3	2.53	240.3	4.07	240.3	3.26	240.3	3.74	240.3	3.25	240.3	3.07	240.3	3.19	240.3	4.56	240.3	4.45	240.3	-0.5	240.3	2.35	240.3	1.15	240.3	-1.69	240.3	-0.53	240.3	0.02	240.3	-6.74	240.3	-0.14	240.3	-0.05	240.3	10.66	240.3	9.03	240.3	11.5	240.3	2.8	240.3	10.13	240.3	10.89	240.3	2.91
241.2	1.44	241.2	4.96	241.2	7.79	241.2	-0.49	241.2	5.99	241.2	7.27	241.2	2.74	241.2	5.53	241.2	4.3	241.2	-1.18	241.2	3.77	241.2	3.97	241.2	-1.71	241.2	-1.75	241.2	-1.9	241.2	-5.11	241.2	0.65	241.2	-1.38	241.2	9.44	241.2	7.42	241.2	10.55	241.2	2.58	241.2	7.38	241.2	15.04	241.2	3.28
242.1	2.78	242.1	5.23	242.1	8.2	242.1	1.37	242.1	6.93	242.1	6.3	242.1	2.28	242.1	4.8	242.1	5.34	242.1	0.02	242.1	2.59	242.1	1.09	242.1	-1.61	242.1	-2.06	242.1	0.05	242.1	-5.85	242.1	-1.93	242.1	-2.47	242.1	10.22	242.1	8.16	242.1	11.81	242.1	2.02	242.1	6.57	242.1	12.18	242.1	1.2
243	0.68	243	2	243	4.69	243	3.35	243	5.79	243	4.46	243	2.02	243	5.58	243	3.29	243	-1.45	243	3.15	243	0.41	243	-2.41	243	1.23	243	0.97	243	-6.77	243	-2.94	243	-1.6	243	9.93	243	11.31	243	10.43	243	-1.69	243	6.4	243	13.34	243	1.84
243.9	2.65	243.9	6.92	243.9	6.49	243.9	1.47	243.9	4.74	243.9	7.35	243.9	5.45	243.9	4.35	243.9	5.9	243.9	0.02	243.9	2.6	243.9	0.98	243.9	-2.07	243.9	-3.58	243.9	-0.05	243.9	-4.79	243.9	-1.21	243.9	-0.87	243.9	9.26	243.9	7.59	243.9	8.18	243.9	0.21	243.9	7.8	243.9	12.34	243.9	-1.68
244.8	-0.14	244.8	5.24	244.8	6.33	244.8	1.39	244.8	2.91	244.8	3.06	244.8	1.74	244.8	3.91	244.8	2.08	244.8	1.12	244.8	-0.22	244.8	2.72	244.8	-2.76	244.8	-1.35	244.8	0.28	244.8	-3.23	244.8	-1.97	244.8	-0.09	244.8	9.82	244.8	7.42	244.8	9.9	244.8	2.46	244.8	7.11	244.8	12.38	244.8	0.85
245.7	2.74	245.7	5.34	245.7	7.19	245.7	2.96	245.7	4.3	245.7	4.7	245.7	2.71	245.7	5.47	245.7	4.68	245.7	0.82	245.7	4.12	245.7	0.79	245.7	-1.29	245.7	-2.16	245.7	0.17	245.7	-3.83	245.7	-0.59	245.7	-0.67	245.7	9.88	245.7	7.99	245.7	11.76	245.7	4.25	245.7	6.39	245.7	15.17	245.7	1.37
246.6	-1.37	246.6	6.16	246.6	6.92	246.6	2.32	246.6	5.2	246.6	4.71	246.6	3.17	246.6	5.66	246.6	0.61	246.6	1.34	246.6	3.23	246.6	-0.25	246.6	-0.44	246.6	-1.78	246.6	-1.48	246.6	-5.42	246.6	0.22	246.6	-2.88	246.6	7.88	246.6	7.31	246.6	7.39	246.6	3.28	246.6	8.78	246.6	12.68	246.6	0.68
247.5	3.16	247.5	5.96	247.5	5.04	247.5	-0.2	247.5	6.52	247.5	4.39	247.5	2.63	247.5	4.18	247.5	1.87	247.5	0.02	247.5	4.4	247.5	2.87	247.5	-2.43	247.5	-0.33	247.5	2.54	247.5	-6.13	247.5	-1.52	247.5	-0.95	247.5	10.54	247.5	12.61	247.5	11.57	247.5	3.13	247.5	6.38	247.5	12.4	247.5	1.58
248.4	1.81	248.4	3.18	248.4	4.65	248.4	0.56	248.4	5.54	248.4	6.8	248.4	4.08	248.4	5.81	248.4	2.71	248.4	1.42	248.4	4.21	248.4	2.09	248.4	-2.52	248.4	-0.28	248.4	-0.11	248.4	-5.68	248.4	-0.16	248.4	-0.32	248.4	10.06	248.4	9.65	248.4	12.48	248.4	-0.17	248.4	7.63	248.4	16.25	248.4	3.72
249.3	1.93	249.3	5.25	249.3	4.77	249.3	3.87	249.3	1.28	249.3	5.18	249.3	1.29	249.3	4.91	249.3	2.86	249.3	0.59	249.3	2.98	249.3	2.53	249.3	-1.68	249.3	-2.05	249.3	-1.14	249.3	-3.95	249.3	-0.5	249.3	0.33	249.3	12.12	249.3	10.22	249.3	9.85	249.3	3.84	249.3	5.31	249.3	14.72	249.3	2.73
250.2	1.64	250.2	4.18	250.2	7.12	250.2	2.25	250.2	7.13	250.2	5.29	250.2	1.15	250.2	4.31	250.2	4.92	250.2	-1.02	250.2	2.04	250.2	0.25	250.2	-1.77	250.2	-1.63	250.2	0.85	250.2	-6.89	250.2	-0.78	250.2	-3.56	250.2	9.59	250.2	9.54	250.2	9.34	250.2	0.76	250.2	7.33	250.2	12.78	250.2	1.56
251.1	1.89	251.1	6.67	251.1	5.76	251.1	1.61	251.1	7	251.1	1.99	251.1	3.11	251.1	5.6	251.1	3.97	251.1	0.55	251.1	0.21	251.1	1.95	251.1	-2.01	251.1	-1.57	251.1	0.47	251.1	-5.23	251.1	-4.18	251.1	0.03	251.1	11.93	251.1	9.87	251.1	10.23	251.1	2.98	251.1	8.71	251.1	12.5	251.1	1.13
252	0.99	252	5.08	252	5.5	252	1.95	252	5.15	252	8.22	252	2.68	252	4.46	252	4.49	252	-0.11	252	2.71	252	1.98	252	-1.45	252	-2.07	252	0.34	252	-3.05	252	-0.21	252	-1.15	252	10.43	252	9	252	10.66	252	2.61	252	6.67	252	15.77	252	0.38
252.9	0.82	252.9	4.09	252.9	7.52	252.9	3.64	252.9	7.25	252.9	6.12	252.9	2.35	252.9	4.76	252.9	4.2	252.9	1.68	252.9	5.04	252.9	2.66	252.9	-1.9	252.9	-2.06	252.9	0.27	252.9	-6.54	252.9	2.26	252.9	-0.5	252.9	8.91	252.9	8.83	252.9	10.02	252.9	2.83	252.9	8.72	252.9	13.99	252.9	0.98
253.8	-0.15	253.8	4.46	253.8	5.32	253.8	0.05	253.8	5.38	253.8	4.34	253.8	3.09	253.8	3.58	253.8	4.2	253.8	-2.46	253.8	3.32	253.8	3.88	253.8	-0.37	253.8	-2.37	253.8	1.18	253.8	-5.42	253.8	1.23	253.8	0.72	253.8	11.34	253.8	10.35	253.8	11.26	253.8	3.48	253.8	7.22	253.8	12.4	253.8	0.96
254.7	3.63	254.7	5.75	254.7	5.2	254.7	1.47	254.7	6.68	254.7	6.95	254.7	3.12	254.7	4.83	254.7	2.16	254.7	0.37	254.7	2.31	254.7	4.73	254.7	-1.33	254.7	-1.24	254.7	-0.81	254.7	-7.79	254.7	-0.93	254.7	-0.25	254.7	9.33	254.7	10.94	254.7	10.65	254.7	0.9	254.7	6.23	254.7	13.24	254.7	2.26
255.6	3.58	255.6	4.18	255.6	5.31	255.6	-0.26	255.6	5.72	255.6	6.24	255.6	2.62	255.6	3.57	255.6	7.22	255.6	2.06	255.6	2.02	255.6	2.03	255.6	-3.18	255.6	-0.2	255.6	2.85	255.6	-2.66	255.6	-1.6	255.6	0.05	255.6	9.31	255.6	10.3	255.6	10.34	255.6	2.68	255.6	7.25	255.6	13.37	255.6	0.81
256.5	0.72	256.5	3.55	256.5	5	256.5	1.08	256.5	8.01	256.5	6.61	256.5	0.33	256.5	4.99	256.5	1.18	256.5	-2.12	256.5	2.04	256.5	4.76	256.5	-2.94	256.5	-1.79	256.5	-3.23	256.5	-7.39	256.5	-2.91	256.5	-2.07	256.5	9.77	256.5	8.39	256.5	10.73	256.5	2.97	256.5	6.54	256.5	11.21	256.5	1.76
257.4	2.16	257.4	3.95	257.4	5.63	257.4	0.5	257.4	5.53	257.4	4.24	257.4	1.84	257.4	3.94	257.4	3.14	257.4	1.27	257.4	2.39	257.4	4.13	257.4	-1.74	257.4	-2.29	257.4	-0.29	257.4	-4.52	257.4	-1.4	257.4	-1.1	257.4	10.96	257.4	11.07	257.4	11.55	257.4	3.18	257.4	6.57	257.4	13.3	257.4	3.02
258.3	2.07	258.3	2.66	258.3	6.22	258.3	2.6	258.3	5.13	258.3	5.66	258.3	3.35	258.3	3.49	258.3	4.3	258.3	1.75	258.3	1.42	258.3	1.15	258.3	-1.38	258.3	-0.61	258.3	0.14	258.3	-7.17	258.3	-2.41	258.3	-3.64	258.3	10.61	258.3	10.5	258.3	10.5	258.3	1.49	258.3	6.85	258.3	14.37	258.3	1.92
259.2	1.72	259.2	1.69	259.2	7.56	259.2	1.55	259.2	4.75	259.2	5.76	259.2	4.37	259.2	4.18	259.2	4.41	259.2	2.09	259.2	4.17	259.2	2.82	259.2	-0.65	259.2	-2.31	259.2	2.05	259.2	-3.85	259.2	-2.7	259.2	-3.68	259.2	11.85	259.2	10.26	259.2	11.46	259.2	3.35	259.2	7.69	259.2	12.63	259.2	3.2
260.1	3.41	260.1	5.13	260.1	8.06	260.1	-0.67	260.1	6.5	260.1	3.79	260.1	2.7	260.1	3.54	260.1	4.96	260.1	-0.7	260.1	4.79	260.1	1.44	260.1	-3.91	260.1	-0.5	260.1	-1.98	260.1	-5.9	260.1	-1.04	260.1	-0.85	260.1	9.06	260.1	11.7	260.1	9.51	260.1	0.65	260.1	7.45	260.1	12.37	260.1	1.13
261	1.99	261	3.69	261	3.28	261	-0.51	261	5.23	261	8.49	261	3.33	261	5.86	261	3.29	261	0.58	261	5.13	261	2.22	261	-1.42	261	1.28	261	1.29	261	-5.08	261	0.56	261	-1.4	261	12.38	261	11.28	261	12.9	261	2.41	261	5.55	261	14.1	261	3.3
261.9	2.12	261.9	4.55	261.9	3.9	261.9	1.45	261.9	5.8	261.9	4.08	261.9	2.8	261.9	5.83	261.9	3.45	261.9	-2.08	261.9	4.17	261.9	1.75	261.9	-2.68	261.9	-1.11	261.9	-2.43	261.9	-6.5	261.9	0.05	261.9	-4.11	261.9	10.1	261.9	10.57	261.9	8.24	261.9	1.41	261.9	6.57	261.9	11.27	261.9	0.85
262.8	3.51	262.8	6.15	262.8	5.58	262.8	1.21	262.8	5.36	262.8	4.92	262.8	2.32	262.8	5.68	262.8	2.16	262.8	-2.38	262.8	3.48	262.8	1.73	262.8	-2.03	262.8	-2.7	262.8	-3.7	262.8	-7.44	262.8	-3.09	262.8	-1.89	262.8	9.16	262.8	9.58	262.8	9.47	262.8	2.04	262.8	8.3	262.8	12.57	262.8	-0.81
263.7	2.02	263.7	3.7	263.7	3.96	263.7	2.56	263.7	6.29	263.7	6.86	263.7	1.92	263.7	2.95	263.7	1.25	263.7	1.13	263.7	3.5	263.7	2.01	263.7	-1.71	263.7	-1.86	263.7	-2.29	263.7	-4.88	263.7	-1.54	263.7	-1.17	263.7	9.73	263.7	10.45	263.7	10.26	263.7	4.4	263.7	6.49	263.7	13.84	263.7	1.01
264.6	1.57	264.6	5.61	264.6	6.08	264.6	2.28	264.6	5.94	264.6	3.08	264.6	1.53	264.6	7.16	264.6	3.52	264.6	0.4	264.6	5.89	264.6	1.83	264.6	-4.62	264.6	-0.12	264.6	-2.37	264.6	-5.27	264.6	1.24	264.6	-2.74	264.6	10.34	264.6	11.05	264.6	9.86	264.6	4.09	264.6	8.07	264.6	14.73	264.6	3.87
265.5	3.64	265.5	4.97	265.5	4.54	265.5	0.77	265.5	5.31	265.5	4.87	265.5	4.45	265.5	5.29	265.5	4.76	265.5	-1.37	265.5	1.13	265.5	3.53	265.5	-0.47	265.5	-3.59	265.5	-0.35	265.5	-5.84	265.5	-1.09	265.5	1.72	265.5	12.16	265.5	8.91	265.5	11.25	265.5	0.59	265.5	8.08	265.5	16.94	265.5	2.54
266.4	1.05	266.4	3.68	266.4	5.33	266.4	1.66	266.4	5.15	266.4	5.62	266.4	2.74	266.4	4.85	266.4	3.72	266.4	2.73	266.4	3.1	266.4	3.17	266.4	-1.87	266.4	-2.97	266.4	-1.26	266.4	-4.14	266.4	-2.52	266.4	-2.31	266.4	11.3	266.4	9.4	266.4	10.53	266.4	3.5	266.4	6.15	266.4	11.94	266.4	1.22
267.3	1.61	267.3	4.83	267.3	6.49	267.3	0.15	267.3	7.04	267.3	6.96	267.3	0.22	267.3	4.16	267.3	4.32	267.3	-0.63	267.3	6.37	267.3	1.5	267.3	-4.73	267.3	-1.67	267.3	-0.71	267.3	-8.02	267.3	0.71	267.3	-1.97	267.3	10.15	267.3	10.67	267.3	10.95	267.3	3.61	267.3	8.02	267.3	14.53	267.3	1.65
268.2	0	268.2	4.46	268.2	5.23	268.2	2.88	268.2	6.08	268.2	8.27	268.2	1.77	268.2	3.84	268.2	1.39	268.2	-1.11	268.2	4.4	268.2	3.16	268.2	-0.97	268.2	-4.51	268.2	-2.88	268.2	-5.06	268.2	-1.87	268.2	0.76	268.2	11.67	268.2	10.08	268.2	8.14	268.2	3.29	268.2	4.09	268.2	15.34	268.2	2.5
269.1	1.63	269.1	6.9	269.1	4.72	269.1	1.25	269.1	5.09	269.1	6.81	269.1	3.74	269.1	5.4	269.1	2.65	269.1	1.55	269.1	2.77	269.1	4.28	269.1	-1.27	269.1	-0.44	269.1	0.78	269.1	-2.68	269.1	-1.25	269.1	-0.09	269.1	9.37	269.1	11.22	269.1	11.59	269.1	4.89	269.1	5.61	269.1	16.51	269.1	2.59
270	0.11	270	4.92	270	4.94	270	2.87	270	7.71	270	4.52	270	-0.33	270	6.78	270	2.56	270	0.96	270	-0.34	270	0.55	270	-4.69	270	-2.08	270	-1.9	270	-3.8	270	-4.92	270	1.55	270	9.5	270	9.34	270	11.92	270	4.32	270	7.3	270	16.21	270	2.16
270.9	5.2	270.9	3.92	270.9	6.54	270.9	3.82	270.9	2.47	270.9	8.33	270.9	4.85	270.9	4.78	270.9	2.35	270.9	-0.31	270.9	1.62	270.9	3.02	270.9	-2.1	270.9	-2.25	270.9	-0.73	270.9	-7.53	270.9	-1.48	270.9	-4.05	270.9	9.35	270.9	8.79	270.9	10.43	270.9	3.53	270.9	9.67	270.9	12.82	270.9	0.91
271.8	3.44	271.8	3.92	271.8	4.41	271.8	1.48	271.8	6.07	271.8	9.44	271.8	3.47	271.8	6.13	271.8	2.67	271.8	1.51	271.8	1.58	271.8	3.03	271.8	-2.52	271.8	0.02	271.8	-0.9	271.8	-7.21	271.8	-1.53	271.8	-3.37	271.8	8.27	271.8	10.22	271.8	13.93	271.8	-0.76	271.8	6.66	271.8	14.22	271.8	0.62
272.7	2.86	272.7	3.53	272.7	4.94	272.7	2.46	272.7	5.78	272.7	10.48	272.7	2.37	272.7	5.06	272.7	3.05	272.7	-0.02	272.7	4.37	272.7	3.15	272.7	-1.56	272.7	0.75	272.7	-0.61	272.7	-5.83	272.7	-1.45	272.7	-1.03	272.7	8.77	272.7	11.06	272.7	12.01	272.7	2.96	272.7	5.92	272.7	13.58	272.7	1.5
273.6	0.83	273.6	4.79	273.6	6.16	273.6	-0.84	273.6	5.74	273.6	6.24	273.6	3.77	273.6	6.49	273.6	4.3	273.6	-0.81	273.6	1.25	273.6	1.52	273.6	-2.22	273.6	0.63	273.6	-0.11	273.6	-7.99	273.6	-2.3	273.6	0.4	273.6	10.87	273.6	13.21	273.6	7.68	273.6	0.56	273.6	9.72	273.6	15.75	273.6	4.13
274.5	2.11	274.5	4.18	274.5	5.65	274.5	0.58	274.5	4.13	274.5	6.85	274.5	4.36	274.5	6.65	274.5	2.98	274.5	0.47	274.5	2.2	274.5	3.53	274.5	-3.94	274.5	-2.79	274.5	-1.17	274.5	-6.53	274.5	-2.18	274.5	-3.17	274.5	8.77	274.5	10.08	274.5	9.46	274.5	1.73	274.5	7.2	274.5	13.78	274.5	1.41
275.4	1.4	275.4	4.09	275.4	7.81	275.4	3.2	275.4	4.82	275.4	8.21	275.4	1.6	275.4	4.25	275.4	4.79	275.4	1.35	275.4	2.66	275.4	2.96	275.4	-2.61	275.4	-1.1	275.4	0.11	275.4	-5.92	275.4	-1.67	275.4	-2.19	275.4	9.73	275.4	12.28	275.4	12.38	275.4	3.16	275.4	8.99	275.4	13.21	275.4	0.78
276.3	0.96	276.3	3.61	276.3	5.53	276.3	1.54	276.3	7.11	276.3	7.53	276.3	3.04	276.3	5.62	276.3	4.03	276.3	-0.93	276.3	2.21	276.3	5.82	276.3	-1.15	276.3	-1.38	276.3	1.1	276.3	-4.24	276.3	-1.64	276.3	0.25	276.3	13.12	276.3	9.91	276.3	12.52	276.3	2.89	276.3	6.91	276.3	16.42	276.3	2.42
277.2	1.65	277.2	5.81	277.2	6.02	277.2	1.47	277.2	6.62	277.2	9.47	277.2	2.42	277.2	7.01	277.2	3.43	277.2	-1.01	277.2	1.05	277.2	4.33	277.2	-0.76	277.2	-2.24	277.2	-1.93	277.2	-8.25	277.2	-0.46	277.2	-0.45	277.2	11.74	277.2	10.62	277.2	11.44	277.2	4.09	277.2	10.09	277.2	16.65	277.2	1.07
278.1	1.88	278.1	7.42	278.1	8.35	278.1	4.27	278.1	11.13	278.1	5.27	278.1	0.96	278.1	6.84	278.1	4.77	278.1	2.16	278.1	4.17	278.1	2.19	278.1	-3.68	278.1	-2.67	278.1	0.31	278.1	-7.83	278.1	1.44	278.1	-1.84	278.1	12.96	278.1	9.66	278.1	10.07	278.1	1.53	278.1	7.42	278.1	15.74	278.1	3.82
279	-0.01	279	5.79	279	5.89	279	2.52	279	7.27	279	6.58	279	2.73	279	6.62	279	2.71	279	0.23	279	2.11	279	1.83	279	-3.19	279	-0.26	279	-3.82	279	-6.49	279	-2.92	279	-1.58	279	10.59	279	10.12	279	10.75	279	3.24	279	6.08	279	13.66	279	0.18
279.9	0.96	279.9	4.04	279.9	4.99	279.9	-0.01	279.9	3.56	279.9	8.8	279.9	1.67	279.9	5.01	279.9	4.06	279.9	-2.01	279.9	3.92	279.9	3.14	279.9	-2.87	279.9	-4.03	279.9	-1.3	279.9	-6.42	279.9	1.05	279.9	-3.45	279.9	8.72	279.9	8.03	279.9	11.39	279.9	1.86	279.9	8.98	279.9	14.22	279.9	-0.11
280.8	2.33	280.8	5.07	280.8	7.26	280.8	-0.23	280.8	6.62	280.8	6.14	280.8	2.79	280.8	4.78	280.8	5.34	280.8	-1.39	280.8	1.22	280.8	3.7	280.8	-1.81	280.8	-1.4	280.8	-0.43	280.8	-3.81	280.8	-4.55	280.8	-1.63	280.8	13.03	280.8	11.94	280.8	14.41	280.8	3.8	280.8	6.31	280.8	15.15	280.8	1.85
281.7	-0.71	281.7	5.82	281.7	5.97	281.7	1.24	281.7	6.26	281.7	7.78	281.7	-1.26	281.7	3.72	281.7	4.91	281.7	-1.01	281.7	1.81	281.7	1.11	281.7	-1.77	281.7	-0.83	281.7	-0.01	281.7	-9.09	281.7	-2.43	281.7	-0.52	281.7	13.26	281.7	10.13	281.7	11.91	281.7	2.09	281.7	7.11	281.7	16.38	281.7	1.45
282.6	1.92	282.6	2.79	282.6	3.97	282.6	1.17	282.6	6.24	282.6	7.43	282.6	2.54	282.6	3.4	282.6	5.19	282.6	-0.99	282.6	0.86	282.6	2.09	282.6	-1.77	282.6	-2.93	282.6	-1.09	282.6	-6.13	282.6	-3.06	282.6	-4.37	282.6	11.21	282.6	10.79	282.6	9.87	282.6	2.67	282.6	8.22	282.6	9.94	282.6	2.55
283.5	3.02	283.5	4.85	283.5	5.67	283.5	2.22	283.5	5.92	283.5	6.8	283.5	5.25	283.5	5.49	283.5	4.09	283.5	-1.07	283.5	1.27	283.5	3.6	283.5	-3.96	283.5	-0.76	283.5	-0.05	283.5	-8.41	283.5	-2.62	283.5	0.15	283.5	10.41	283.5	9.55	283.5	12.05	283.5	5.68	283.5	7.17	283.5	17.12	283.5	1.57
284.4	3.33	284.4	5.27	284.4	6.94	284.4	0.58	284.4	5.21	284.4	6.27	284.4	6.57	284.4	7.36	284.4	3.42	284.4	1.32	284.4	2.71	284.4	2.7	284.4	-0.39	284.4	-0.66	284.4	0.29	284.4	-5.63	284.4	-1.09	284.4	-2.49	284.4	10.26	284.4	8.1	284.4	11.88	284.4	0.55	284.4	7.42	284.4	12.78	284.4	2.38
285.3	1.12	285.3	4.85	285.3	5.54	285.3	2.34	285.3	7.37	285.3	6.75	285.3	2.69	285.3	5.14	285.3	2.63	285.3	0.49	285.3	4.58	285.3	2.98	285.3	-1.23	285.3	-2.17	285.3	-0.13	285.3	-7.44	285.3	-1.33	285.3	-3.6	285.3	11.19	285.3	10.35	285.3	10.97	285.3	-0.02	285.3	7.56	285.3	13.55	285.3	2.15
286.2	2.55	286.2	5.35	286.2	4.91	286.2	-1.55	286.2	4.93	286.2	6.21	286.2	4.72	286.2	4.12	286.2	2.7	286.2	-0.69	286.2	3.04	286.2	2.95	286.2	-3.54	286.2	-0.34	286.2	-0.49	286.2	-6.15	286.2	-1.44	286.2	-4.36	286.2	11.98	286.2	11.71	286.2	12.42	286.2	3.04	286.2	7.55	286.2	13.8	286.2	0.73
287.1	1.67	287.1	4.47	287.1	4.72	287.1	2.3	287.1	6.79	287.1	5.4	287.1	3.21	287.1	7.85	287.1	3.56	287.1	0.56	287.1	3.32	287.1	3.35	287.1	-0.19	287.1	-1.37	287.1	-1.2	287.1	-3.22	287.1	-0.25	287.1	1.36	287.1	10.64	287.1	8.79	287.1	11.24	287.1	2.93	287.1	7.51	287.1	17.29	287.1	1.47
288	3	288	5.54	288	7.48	288	1.25	288	5.23	288	8.98	288	3.81	288	5.37	288	3.56	288	-0.83	288	3.51	288	6.01	288	-0.74	288	-0.95	288	-1.25	288	-7.51	288	-2.31	288	-2.63	288	11.78	288	8.68	288	10.92	288	3.15	288	9.02	288	14.13	288	-0.66
288.9	1.47	288.9	6.05	288.9	6.56	288.9	0.94	288.9	6.84	288.9	5.48	288.9	1.23	288.9	4.69	288.9	3.61	288.9	0.76	288.9	3.1	288.9	3.16	288.9	-4.54	288.9	-2.71	288.9	0.26	288.9	-6.79	288.9	-1	288.9	1.78	288.9	9.37	288.9	9.93	288.9	12.88	288.9	1.82	288.9	8.38	288.9	17.6	288.9	2.79
289.8	2.21	289.8	5.23	289.8	5.29	289.8	2.08	289.8	6.02	289.8	5.16	289.8	4.84	289.8	6.63	289.8	2.61	289.8	0.68	289.8	3.66	289.8	4.95	289.8	-0.28	289.8	-1.32	289.8	-1.29	289.8	-5.99	289.8	-0.46	289.8	1.83	289.8	11.9	289.8	10.16	289.8	12.21	289.8	2.76	289.8	8.17	289.8	12.67	289.8	1.94
290.7	-1.17	290.7	4.43	290.7	6.32	290.7	0.22	290.7	6.68	290.7	5.67	290.7	0.69	290.7	3.05	290.7	4.06	290.7	0.7	290.7	1.77	290.7	2.99	290.7	-3.86	290.7	-2.44	290.7	-0.36	290.7	-5.24	290.7	0.08	290.7	-1.98	290.7	11.6	290.7	11.38	290.7	14.32	290.7	4.02	290.7	9.06	290.7	13.37	290.7	1.79
291.6	3.8	291.6	4.6	291.6	5.03	291.6	2.49	291.6	6.67	291.6	4.22	291.6	3.69	291.6	4.23	291.6	5.13	291.6	0.1	291.6	2.79	291.6	2.57	291.6	-1.5	291.6	-1.71	291.6	2.34	291.6	-7.84	291.6	1.56	291.6	-2.81	291.6	10.68	291.6	11.89	291.6	10.64	291.6	1.95	291.6	8.96	291.6	16.82	291.6	-1.91
292.5	1.42	292.5	3.01	292.5	5.88	292.5	1.51	292.5	6.22	292.5	9.46	292.5	1.44	292.5	3.97	292.5	2.6	292.5	-0.42	292.5	2.53	292.5	3.65	292.5	-2.17	292.5	-3.62	292.5	0.06	292.5	-6.29	292.5	-0.15	292.5	-1.95	292.5	10.87	292.5	9.19	292.5	11.91	292.5	2.05	292.5	9.21	292.5	16.19	292.5	2.68
293.4	3.28	293.4	1.75	293.4	4.96	293.4	2.49	293.4	7.6	293.4	7.47	293.4	2.51	293.4	4.9	293.4	3.08	293.4	1.52	293.4	2.9	293.4	2.22	293.4	-1.28	293.4	-1.31	293.4	-0.85	293.4	-5.65	293.4	-0.44	293.4	-2.74	293.4	11.63	293.4	10.49	293.4	12.27	293.4	0.47	293.4	9.92	293.4	14.78	293.4	1.03
294.3	2.74	294.3	7.97	294.3	7.17	294.3	2.89	294.3	5.41	294.3	6.57	294.3	4.19	294.3	6.46	294.3	3.37	294.3	1.55	294.3	3.96	294.3	5.31	294.3	-0.98	294.3	0.68	294.3	0.58	294.3	-6.33	294.3	1.02	294.3	0.42	294.3	11.46	294.3	13.83	294.3	12.05	294.3	2.79	294.3	9.01	294.3	17.22	294.3	4.34
295.2	-0.02	295.2	7.07	295.2	5.29	295.2	1.55	295.2	7.66	295.2	4.92	295.2	2.55	295.2	5.87	295.2	2.72	295.2	-1.4	295.2	5.35	295.2	1.55	295.2	-2.84	295.2	0.02	295.2	-0.44	295.2	-7.24	295.2	0.47	295.2	-0.03	295.2	9.56	295.2	12.52	295.2	12.46	295.2	1.79	295.2	10.09	295.2	16.93	295.2	0.29
296.1	0.38	296.1	5.94	296.1	3.9	296.1	2.43	296.1	4.06	296.1	6	296.1	2.75	296.1	4.91	296.1	2.26	296.1	-0.4	296.1	-0.23	296.1	2.73	296.1	-0.97	296.1	-1.54	296.1	-2.7	296.1	-7.06	296.1	-5.04	296.1	-1.52	296.1	12.2	296.1	11.25	296.1	11.85	296.1	2.49	296.1	7.96	296.1	16.6	296.1	-0.75
297	3.1	297	4.45	297	6.42	297	-1.16	297	6.64	297	7.62	297	4.71	297	5.42	297	2.98	297	-2.03	297	3.83	297	5.9	297	-0.25	297	1.17	297	-0.1	297	-9.18	297	-0.32	297	1.06	297	11.63	297	12.46	297	11.87	297	2.46	297	10.6	297	12.89	297	-1.02
297.9	2.9	297.9	5.55	297.9	3.24	297.9	2.06	297.9	8.69	297.9	7.23	297.9	5.14	297.9	4.96	297.9	2.44	297.9	-2.44	297.9	2.54	297.9	1.75	297.9	-0.3	297.9	-1.6	297.9	0.21	297.9	-6.32	297.9	-2.86	297.9	-1.08	297.9	13.12	297.9	14.42	297.9	9.93	297.9	4.92	297.9	6.78	297.9	11.57	297.9	0.94
298.8	1.7	298.8	6.07	298.8	6.22	298.8	1.22	298.8	4.74	298.8	7.64	298.8	5.71	298.8	6.58	298.8	4.29	298.8	0.39	298.8	1.5	298.8	2.61	298.8	-2.62	298.8	-3.52	298.8	-1.79	298.8	-6.71	298.8	-0.02	298.8	-0.32	298.8	11.1	298.8	7.7	298.8	11.93	298.8	2.69	298.8	10.89	298.8	15.57	298.8	0.52
299.7	4.07	299.7	5.74	299.7	6.46	299.7	2.3	299.7	5.75	299.7	6.84	299.7	4.78	299.7	5.49	299.7	3.04	299.7	-0.89	299.7	2.48	299.7	1.75	299.7	-2.4	299.7	-0.67	299.7	-0.35	299.7	-7.75	299.7	-2.12	299.7	-3.01	299.7	11.19	299.7	9.62	299.7	12.16	299.7	1.31	299.7	8.33	299.7	16.49	299.7	3.5
300.6	0.55	300.6	6.87	300.6	8.07	300.6	5.87	300.6	8.05	300.6	9.78	300.6	2.55	300.6	6.53	300.6	5.41	300.6	0.06	300.6	3.11	300.6	4.18	300.6	-1.95	300.6	-1.19	300.6	-1.46	300.6	-8.24	300.6	-1.16	300.6	-1.52	300.6	12.43	300.6	10.95	300.6	14.66	300.6	2.8	300.6	7.88	300.6	13.45	300.6	2.65
301.5	2.29	301.5	5.55	301.5	6.22	301.5	0.96	301.5	5.68	301.5	4.72	301.5	3.56	301.5	6.07	301.5	4.22	301.5	1.47	301.5	1.58	301.5	2.78	301.5	-3.94	301.5	-1.2	301.5	0.07	301.5	-5.88	301.5	-1.28	301.5	-1.83	301.5	11.09	301.5	10.55	301.5	11.52	301.5	4.41	301.5	9.26	301.5	13.77	301.5	1.39
302.4	0.23	302.4	3.22	302.4	7.12	302.4	1.61	302.4	5.96	302.4	9.28	302.4	2.25	302.4	4.18	302.4	7.01	302.4	-1.19	302.4	3.74	302.4	4.26	302.4	-2.77	302.4	-0.41	302.4	1.66	302.4	-5.26	302.4	-0.85	302.4	-0.54	302.4	11.01	302.4	12.13	302.4	14	302.4	7.08	302.4	11.34	302.4	15	302.4	1.51
303.3	4.62	303.3	7.42	303.3	5.74	303.3	2.59	303.3	6.79	303.3	9.41	303.3	5.28	303.3	6.06	303.3	4.1	303.3	-0.04	303.3	4.06	303.3	4.59	303.3	-0.21	303.3	0.1	303.3	1.24	303.3	-7.35	303.3	0.43	303.3	3.11	303.3	11.71	303.3	11.45	303.3	14.13	303.3	2.96	303.3	10.01	303.3	17.92	303.3	0.1
304.2	2.94	304.2	4.19	304.2	7.79	304.2	2.26	304.2	4.16	304.2	7.68	304.2	3.58	304.2	5.77	304.2	4.24	304.2	0.33	304.2	1.23	304.2	4.39	304.2	-1.95	304.2	0.15	304.2	0.5	304.2	-7.76	304.2	-1.2	304.2	-3.35	304.2	13	304.2	11.93	304.2	11.46	304.2	2.87	304.2	8.8	304.2	13.24	304.2	2.87
305.1	4.04	305.1	1.6	305.1	5.37	305.1	2.06	305.1	6.59	305.1	6.42	305.1	5.63	305.1	3.74	305.1	3.53	305.1	1.15	305.1	3.71	305.1	4.06	305.1	-1.43	305.1	-1.11	305.1	1.94	305.1	-4.91	305.1	-2.6	305.1	-3.9	305.1	11.02	305.1	12.22	305.1	14.13	305.1	4.63	305.1	9.15	305.1	16.33	305.1	1.13
306	2.23	306	4.68	306	6.57	306	3.83	306	7.7	306	5.04	306	2.44	306	5.33	306	4.82	306	0.34	306	4.96	306	2.79	306	-2.17	306	-4.41	306	0.74	306	-7.47	306	-2	306	-1.71	306	12.1	306	8.39	306	13.61	306	5.65	306	9.17	306	16.29	306	1.23
306.9	-0.31	306.9	6.31	306.9	6.53	306.9	3.93	306.9	6.84	306.9	5.84	306.9	1.09	306.9	6.35	306.9	4.61	306.9	-1.14	306.9	1.93	306.9	2.8	306.9	-3.02	306.9	-0.85	306.9	-1.25	306.9	-8.01	306.9	-1.83	306.9	0.61	306.9	11.46	306.9	13.59	306.9	11.66	306.9	3.8	306.9	10.86	306.9	14.98	306.9	2.25
307.8	2.18	307.8	5.24	307.8	2.97	307.8	1.57	307.8	6.5	307.8	5.33	307.8	2.84	307.8	5.22	307.8	3.57	307.8	1.32	307.8	4.23	307.8	1.9	307.8	-3.55	307.8	-1.56	307.8	0.38	307.8	-3.89	307.8	-0.84	307.8	-0.9	307.8	9.7	307.8	12.06	307.8	12.66	307.8	3.22	307.8	7.87	307.8	16.17	307.8	2.12
308.7	2.27	308.7	3.75	308.7	5.49	308.7	-0.91	308.7	5.43	308.7	5.63	308.7	2.82	308.7	6.55	308.7	4.06	308.7	-3.2	308.7	5.44	308.7	5.24	308.7	-1.17	308.7	-1.61	308.7	-1.68	308.7	-5.98	308.7	-1.52	308.7	-0.85	308.7	11.35	308.7	11.98	308.7	9.86	308.7	2.84	308.7	6.14	308.7	17.1	308.7	0.38
309.6	3	309.6	4.56	309.6	5.71	309.6	1.05	309.6	4.78	309.6	6.01	309.6	3.56	309.6	5.49	309.6	2.82	309.6	-2.3	309.6	1.2	309.6	0.29	309.6	-0.95	309.6	7.43	309.6	6.23	309.6	-1.62	309.6	6.04	309.6	7.5	309.6	14.7	309.6	18.54	309.6	22.02	309.6	12.13	309.6	16.45	309.6	26.89	309.6	13.12
310.5	0.06	310.5	6.11	310.5	6.07	310.5	-0.25	310.5	5.22	310.5	6.7	310.5	-1.21	310.5	5.79	310.5	2.24	310.5	-0.19	310.5	2.87	310.5	2.2	310.5	-2.52	310.5	-2.6	310.5	-2.03	310.5	-7.96	310.5	1.16	310.5	2.01	310.5	11.5	310.5	11.11	310.5	11.54	310.5	1.99	310.5	8.93	310.5	16.15	310.5	3.7
311.4	4.18	311.4	1.35	311.4	7.54	311.4	1.74	311.4	2.56	311.4	5.85	311.4	0.54	311.4	5.59	311.4	5.57	311.4	-0.69	311.4	0.67	311.4	0.91	311.4	-1.21	311.4	-11.38	311.4	-11.4	311.4	-16.05	311.4	-13.93	311.4	-8.6	311.4	11.34	311.4	0.74	311.4	4.02	311.4	-3.64	311.4	-4.64	311.4	3.87	311.4	-10.76
312.3	4.09	312.3	3.52	312.3	5.36	312.3	0.3	312.3	7.32	312.3	5.89	312.3	0.97	312.3	7.85	312.3	4.55	312.3	-0.82	312.3	3.88	312.3	3.84	312.3	-2.56	312.3	-0.22	312.3	-0.27	312.3	-8.36	312.3	-1.68	312.3	-0.3	312.3	11.28	312.3	10.36	312.3	11.03	312.3	-0.44	312.3	8.15	312.3	14.76	312.3	2.73
313.2	0.77	313.2	4.74	313.2	7.44	313.2	3.76	313.2	7.01	313.2	5.91	313.2	1.73	313.2	5.94	313.2	3.04	313.2	-0.49	313.2	3.85	313.2	6.54	313.2	0.08	313.2	-1.78	313.2	-1.88	313.2	-6.16	313.2	-2.35	313.2	-1.5	313.2	12.16	313.2	11.35	313.2	13.6	313.2	3.88	313.2	8.64	313.2	13.17	313.2	2.6
314.1	2.51	314.1	4.27	314.1	5.46	314.1	0.18	314.1	6.36	314.1	5.53	314.1	0.15	314.1	7.3	314.1	3.04	314.1	0.75	314.1	3.02	314.1	2.91	314.1	-3.42	314.1	-1.61	314.1	-0.44	314.1	-3.01	314.1	-0.82	314.1	-2.5	314.1	12.39	314.1	9.24	314.1	11.65	314.1	3.65	314.1	8.11	314.1	15.36	314.1	3.57
315	1.69	315	3.58	315	6.85	315	0.21	315	4.56	315	6.76	315	2.05	315	4.7	315	2.57	315	-1.16	315	2.95	315	2.5	315	-4.54	315	0.66	315	-2.87	315	-7.15	315	-0.42	315	-1.62	315	11.16	315	9.85	315	13.02	315	3.15	315	8.57	315	14.95	315	2.09
315.9	2.04	315.9	5.52	315.9	7.95	315.9	1.16	315.9	5.68	315.9	8.31	315.9	3.56	315.9	7.72	315.9	3.2	315.9	-0.15	315.9	2.48	315.9	1.58	315.9	-0.84	315.9	0.54	315.9	0.4	315.9	-7.77	315.9	-3.48	315.9	-1.69	315.9	11.01	315.9	11.3	315.9	10.7	315.9	2.66	315.9	7.41	315.9	16.82	315.9	0.05
316.8	3.83	316.8	4.79	316.8	6.4	316.8	-0.24	316.8	8.49	316.8	7.69	316.8	4.2	316.8	3.76	316.8	5.84	316.8	0.07	316.8	5.96	316.8	2.49	316.8	-0.95	316.8	-3.24	316.8	0.26	316.8	-5.29	316.8	-1.31	316.8	-3.15	316.8	10.45	316.8	10.68	316.8	13.91	316.8	1.53	316.8	7.46	316.8	16.79	316.8	1.51
317.7	2.35	317.7	4.64	317.7	5.95	317.7	1.23	317.7	8.49	317.7	5.53	317.7	3.93	317.7	5.88	317.7	3.94	317.7	-0.58	317.7	4.3	317.7	3.12	317.7	-2.75	317.7	-0.57	317.7	-2.32	317.7	-8.85	317.7	-0.19	317.7	-1.95	317.7	11.57	317.7	11.33	317.7	10.87	317.7	2.6	317.7	8.17	317.7	13.87	317.7	3.55
318.6	0.76	318.6	4.57	318.6	7.16	318.6	2.41	318.6	3.2	318.6	7.69	318.6	3.71	318.6	5.24	318.6	3.09	318.6	-1.91	318.6	2.85	318.6	1.49	318.6	-2.68	318.6	-2.06	318.6	1.33	318.6	-5.21	318.6	-2.1	318.6	-1.54	318.6	12.15	318.6	10.25	318.6	12.5	318.6	5.03	318.6	8.44	318.6	14.57	318.6	1.87
319.5	3.9	319.5	3.22	319.5	5.56	319.5	-0.58	319.5	7.43	319.5	7.08	319.5	3.85	319.5	5.19	319.5	2.06	319.5	-1.52	319.5	6.15	319.5	3.37	319.5	-1.86	319.5	-0.28	319.5	-1.43	319.5	-8.09	319.5	3.17	319.5	-2.5	319.5	11.36	319.5	11.03	319.5	12.55	319.5	4.34	319.5	11.85	319.5	16.97	319.5	1.84
320.4	0.2	320.4	4.58	320.4	5.81	320.4	2.52	320.4	8.01	320.4	6.77	320.4	1.18	320.4	7.52	320.4	1.71	320.4	1.9	320.4	2.4	320.4	4.28	320.4	-4.39	320.4	-2.16	320.4	-1.45	320.4	-6.9	320.4	-2.54	320.4	-0.28	320.4	10.99	320.4	9.62	320.4	9.11	320.4	2.34	320.4	7.38	320.4	14.77	320.4	0.82
321.3	2.19	321.3	3.32	321.3	5.72	321.3	2.56	321.3	4.72	321.3	7.46	321.3	1.26	321.3	5.94	321.3	4.86	321.3	0.39	321.3	2.44	321.3	3.3	321.3	-4	321.3	-3.18	321.3	3.15	321.3	-8.32	321.3	-1.84	321.3	-3.66	321.3	12.1	321.3	12.15	321.3	13.88	321.3	1.39	321.3	8.39	321.3	13.29	321.3	2.13
322.2	1.1	322.2	3.8	322.2	4.56	322.2	2.42	322.2	7.06	322.2	7.06	322.2	1.68	322.2	4.16	322.2	4.07	322.2	1.61	322.2	6.9	322.2	3.7	322.2	-3.08	322.2	-0.9	322.2	0.19	322.2	-6.04	322.2	0.7	322.2	-0.26	322.2	11.87	322.2	13.53	322.2	10.98	322.2	4.25	322.2	7.84	322.2	16.56	322.2	2.78
323.1	1.87	323.1	4.94	323.1	6.78	323.1	2.74	323.1	7.9	323.1	8.2	323.1	2.31	323.1	4.94	323.1	5.55	323.1	0.68	323.1	3.63	323.1	1.96	323.1	-2.52	323.1	-1.33	323.1	1.34	323.1	-5.51	323.1	-1.3	323.1	-5.22	323.1	12.3	323.1	14.56	323.1	14.31	323.1	1.93	323.1	10.09	323.1	14.77	323.1	4.06
324	2.14	324	3.8	324	6.38	324	2.47	324	7.01	324	6.96	324	3.31	324	2.28	324	3.05	324	2.67	324	3.48	324	5.75	324	-0.85	324	-4.11	324	-0.11	324	-6.32	324	-2.53	324	2.53	324	12.43	324	10.61	324	12.72	324	3.35	324	9.29	324	15.76	324	3.64
324.9	3.07	324.9	6.89	324.9	2.95	324.9	3.24	324.9	8.15	324.9	6.44	324.9	4.58	324.9	4.95	324.9	3.59	324.9	0.74	324.9	4.7	324.9	1.07	324.9	-2.63	324.9	-2.09	324.9	-0.58	324.9	-7.35	324.9	-1.69	324.9	-2.93	324.9	12.74	324.9	12.71	324.9	13.24	324.9	3.18	324.9	10.35	324.9	13.87	324.9	3.3
325.8	2.33	325.8	5.62	325.8	4.48	325.8	4.3	325.8	8.26	325.8	8.42	325.8	4.3	325.8	5.11	325.8	3.12	325.8	0.3	325.8	4.97	325.8	3.49	325.8	-3.07	325.8	-1.62	325.8	0.54	325.8	-7.82	325.8	-3.51	325.8	-2.37	325.8	12.07	325.8	10.65	325.8	13.04	325.8	1.91	325.8	7.47	325.8	15.31	325.8	3.51
326.7	2.44	326.7	5.35	326.7	8.43	326.7	2.05	326.7	7.6	326.7	7.81	326.7	1.55	326.7	7.29	326.7	5.21	326.7	0.39	326.7	3.15	326.7	4.72	326.7	-1.78	326.7	-1.98	326.7	-0.78	326.7	-6.81	326.7	-1.16	326.7	-0.57	326.7	12.95	326.7	12.27	326.7	12.98	326.7	2.74	326.7	8.47	326.7	15.93	326.7	1.85
327.6	3.65	327.6	4.73	327.6	6.22	327.6	1.72	327.6	8.5	327.6	8.32	327.6	0.82	327.6	4.31	327.6	4.43	327.6	0.27	327.6	3.62	327.6	3.21	327.6	-4.11	327.6	-0.98	327.6	0.33	327.6	-8.37	327.6	-0.17	327.6	-0.58	327.6	8.53	327.6	11.85	327.6	12.23	327.6	1.58	327.6	9.97	327.6	16.56	327.6	2.82
328.5	2.21	328.5	1.55	328.5	7.11	328.5	2.73	328.5	7.57	328.5	7.77	328.5	4.82	328.5	2.84	328.5	5.34	328.5	-0.2	328.5	1.94	328.5	2.37	328.5	-3.16	328.5	-3.21	328.5	-0.38	328.5	-9.29	328.5	-4.92	328.5	-1.17	328.5	12.91	328.5	12.27	328.5	14.3	328.5	2.59	328.5	6.12	328.5	16.84	328.5	2.05
329.4	3.56	329.4	3.29	329.4	4.96	329.4	1.53	329.4	5.76	329.4	7.53	329.4	2.31	329.4	2.84	329.4	2.58	329.4	0.01	329.4	3.17	329.4	2.59	329.4	-3.55	329.4	-1.68	329.4	1.94	329.4	-7.48	329.4	0.11	329.4	-1.11	329.4	11	329.4	13.5	329.4	13.51	329.4	1.5	329.4	9.61	329.4	14.46	329.4	1.69
330.3	2.92	330.3	4.71	330.3	8.79	330.3	-0.69	330.3	7.03	330.3	5.89	330.3	3.93	330.3	5.95	330.3	5.21	330.3	-1.22	330.3	3.44	330.3	4.97	330.3	-2.69	330.3	-1.8	330.3	-0.27	330.3	-6.38	330.3	-2.45	330.3	-0.6	330.3	15.65	330.3	10.38	330.3	12.05	330.3	3.05	330.3	9.35	330.3	14.79	330.3	4.57
331.2	3.32	331.2	3.43	331.2	3.83	331.2	2.87	331.2	6.21	331.2	8.7	331.2	3.51	331.2	3.56	331.2	3.17	331.2	-0.79	331.2	4.19	331.2	2.03	331.2	-0.06	331.2	-3.49	331.2	-0.17	331.2	-6.07	331.2	-0.52	331.2	-1.31	331.2	12.68	331.2	12.33	331.2	10.99	331.2	2.77	331.2	10.69	331.2	15.8	331.2	1.1
332.1	1.3	332.1	6.35	332.1	7.64	332.1	1.4	332.1	7.31	332.1	8.52	332.1	1.86	332.1	4.8	332.1	2.78	332.1	-0.73	332.1	1.2	332.1	2.1	332.1	-3.7	332.1	-2.7	332.1	1.34	332.1	-6.58	332.1	-2.89	332.1	-1.94	332.1	11.45	332.1	10.61	332.1	14.39	332.1	2.72	332.1	8.49	332.1	14.39	332.1	2.59
333	3.99	333	6.35	333	6.2	333	2.86	333	6.75	333	8.38	333	6.41	333	6.26	333	4.79	333	4.21	333	5	333	5.74	333	-0.74	333	-2.76	333	-0.82	333	-5.7	333	-1.47	333	-2.08	333	11.85	333	10.87	333	12.99	333	3.97	333	9.68	333	15.75	333	1.12
333.9	2	333.9	5.9	333.9	7.51	333.9	4.52	333.9	8.98	333.9	8.12	333.9	3.04	333.9	5.12	333.9	5.3	333.9	-0.41	333.9	5.12	333.9	1.76	333.9	-3.98	333.9	-0.58	333.9	-2.32	333.9	-9.32	333.9	-0.39	333.9	-2.76	333.9	10.07	333.9	12.34	333.9	11.94	333.9	2.5	333.9	10.52	333.9	14.63	333.9	1.22
334.8	1.35	334.8	4.41	334.8	7.58	334.8	1.33	334.8	7.64	334.8	9.4	334.8	2.13	334.8	5.31	334.8	4.59	334.8	-0.7	334.8	2.96	334.8	4.54	334.8	-4.68	334.8	-3.73	334.8	-0.34	334.8	-8.08	334.8	-3.44	334.8	-1.74	334.8	12.14	334.8	12.25	334.8	12.23	334.8	4.57	334.8	9.33	334.8	16.3	334.8	2.83
335.7	1.03	335.7	5.43	335.7	5.95	335.7	0.97	335.7	6.74	335.7	7.74	335.7	2.91	335.7	6.21	335.7	4.28	335.7	-0.04	335.7	3.29	335.7	4.22	335.7	-1.61	335.7	-2.65	335.7	2.05	335.7	-7.43	335.7	-2.2	335.7	-0.75	335.7	14.11	335.7	11.65	335.7	13.15	335.7	1.29	335.7	8.85	335.7	18.11	335.7	0.94
336.6	2.96	336.6	5.31	336.6	7.54	336.6	0.09	336.6	7.04	336.6	10.07	336.6	3.86	336.6	5.21	336.6	1.68	336.6	-3.08	336.6	1.46	336.6	5.02	336.6	-1.92	336.6	-2.07	336.6	1.65	336.6	-11.59	336.6	-1.1	336.6	0.4	336.6	13.62	336.6	11.58	336.6	16.72	336.6	-1.43	336.6	9.04	336.6	16.52	336.6	2.95
337.5	2.13	337.5	4.67	337.5	6.06	337.5	1.34	337.5	5.67	337.5	7.72	337.5	3.77	337.5	6.97	337.5	2.5	337.5	-0.66	337.5	0.76	337.5	3.3	337.5	-2.77	337.5	-3.52	337.5	-2.6	337.5	-8.65	337.5	-2.66	337.5	-3.04	337.5	13.12	337.5	10.87	337.5	13.83	337.5	1.97	337.5	8.31	337.5	15.01	337.5	2.74
338.4	2.31	338.4	4.45	338.4	5.62	338.4	4.55	338.4	6.74	338.4	9.5	338.4	3.06	338.4	7.21	338.4	6.88	338.4	-0.21	338.4	4.11	338.4	4.34	338.4	-3.54	338.4	-1.97	338.4	0.57	338.4	-10.27	338.4	0.74	338.4	-2.12	338.4	11.85	338.4	11.44	338.4	11.1	338.4	3.04	338.4	11.97	338.4	15.08	338.4	2.7
339.3	-0.04	339.3	5.32	339.3	5.72	339.3	3.85	339.3	3.95	339.3	7.95	339.3	1.62	339.3	6.41	339.3	4.12	339.3	-1.11	339.3	2.5	339.3	2.2	339.3	-1.76	339.3	-1.95	339.3	0.1	339.3	-7.75	339.3	-2	339.3	-3.05	339.3	9.55	339.3	12.11	339.3	13.46	339.3	3.72	339.3	9.91	339.3	16.92	339.3	-0.44
340.2	2.63	340.2	6.31	340.2	7.29	340.2	2.53	340.2	7.22	340.2	7.77	340.2	4.07	340.2	7.77	340.2	4.08	340.2	0.52	340.2	2.64	340.2	3.28	340.2	-1.8	340.2	-0.64	340.2	-0.32	340.2	-7.65	340.2	-2.33	340.2	0.76	340.2	12.88	340.2	12.45	340.2	11.49	340.2	4.6	340.2	8.95	340.2	18.03	340.2	2.03
341.1	2.83	341.1	6.18	341.1	6.22	341.1	0.98	341.1	7.14	341.1	7.79	341.1	4.12	341.1	6.65	341.1	4.54	341.1	-0.29	341.1	2.04	341.1	4.23	341.1	-4.13	341.1	-1.17	341.1	1.46	341.1	-7.41	341.1	-1.99	341.1	0.42	341.1	12.76	341.1	11.43	341.1	14.13	341.1	3.67	341.1	9.92	341.1	14.83	341.1	2.86
342	0.73	342	4.74	342	3.57	342	4.12	342	6.46	342	8.7	342	3.14	342	4.27	342	0.62	342	2.11	342	2.18	342	3.07	342	-2.11	342	-1.59	342	-1.91	342	-7.95	342	-3.46	342	-2.1	342	14.07	342	12.53	342	13.4	342	1.82	342	7.48	342	15.15	342	4.29
342.9	1.63	342.9	4.81	342.9	4.74	342.9	0.9	342.9	6.29	342.9	5.93	342.9	5.6	342.9	7.81	342.9	1.2	342.9	1.22	342.9	4.91	342.9	1.51	342.9	-1.12	342.9	0.64	342.9	-3.43	342.9	-5.95	342.9	-0.58	342.9	-0.61	342.9	10.21	342.9	16.68	342.9	11.64	342.9	4.68	342.9	9.34	342.9	18.48	342.9	1.02
343.8	0.97	343.8	4.89	343.8	6.74	343.8	2.94	343.8	8.02	343.8	7.25	343.8	2.68	343.8	7.85	343.8	1.77	343.8	-0.85	343.8	4.16	343.8	2.64	343.8	-1.94	343.8	-1.05	343.8	-3.19	343.8	-8.99	343.8	-1.01	343.8	-1.23	343.8	15.84	343.8	13.1	343.8	15.5	343.8	2.97	343.8	8.64	343.8	16.69	343.8	3.34
344.7	1.89	344.7	5.52	344.7	6.98	344.7	1.72	344.7	6.34	344.7	8.55	344.7	2.83	344.7	6.97	344.7	4.52	344.7	0.71	344.7	1.94	344.7	2.22	344.7	-3.9	344.7	-0.99	344.7	-0.51	344.7	-7.49	344.7	-3.68	344.7	-3.45	344.7	13	344.7	13.66	344.7	12.03	344.7	5.34	344.7	8.7	344.7	15.87	344.7	2.37
345.6	0.75	345.6	4.41	345.6	6.55	345.6	4.15	345.6	6.78	345.6	5.62	345.6	3.18	345.6	6.67	345.6	4.98	345.6	1.41	345.6	1.35	345.6	-0.02	345.6	-2.74	345.6	-2.24	345.6	-0.11	345.6	-8.49	345.6	-1.09	345.6	-2.46	345.6	11.41	345.6	12.14	345.6	11.82	345.6	7.15	345.6	9.44	345.6	16.48	345.6	1.41
346.5	3.17	346.5	6.28	346.5	5.49	346.5	1.49	346.5	7.04	346.5	6.99	346.5	2.79	346.5	5	346.5	3.6	346.5	-1.52	346.5	4.15	346.5	2.34	346.5	-2.82	346.5	-1.92	346.5	2.85	346.5	-6.43	346.5	-0.92	346.5	-1.82	346.5	12.7	346.5	14.64	346.5	13.88	346.5	2.37	346.5	6.97	346.5	18.17	346.5	3.9
347.4	2.56	347.4	5.42	347.4	7.69	347.4	-0.41	347.4	5.96	347.4	6.45	347.4	1.52	347.4	7.16	347.4	3.56	347.4	-0.16	347.4	3.73	347.4	1.46	347.4	-1.88	347.4	-1.29	347.4	-1.8	347.4	-8.59	347.4	-3.69	347.4	-0.48	347.4	15.11	347.4	13	347.4	14.09	347.4	2.28	347.4	8.63	347.4	15.31	347.4	1.94
348.3	5.32	348.3	6.6	348.3	3.15	348.3	2.77	348.3	7.18	348.3	9.52	348.3	5.71	348.3	7.01	348.3	3.51	348.3	0.15	348.3	0.74	348.3	1.48	348.3	-1.96	348.3	-0.51	348.3	-0.91	348.3	-6.06	348.3	-1.18	348.3	-1.4	348.3	15.02	348.3	11.74	348.3	13.51	348.3	5.01	348.3	10.61	348.3	17	348.3	4.76
349.2	3.55	349.2	3.92	349.2	4.39	349.2	1.43	349.2	6.9	349.2	5.99	349.2	6.76	349.2	4.38	349.2	4.64	349.2	-1.03	349.2	3.2	349.2	2.45	349.2	-0.79	349.2	-3.49	349.2	-2.46	349.2	-9.06	349.2	-0.77	349.2	-1.56	349.2	14.96	349.2	11.42	349.2	13.06	349.2	1.27	349.2	9.56	349.2	17.2	349.2	1.67
350.1	1.83	350.1	5.28	350.1	5.56	350.1	0.61	350.1	8.66	350.1	6.04	350.1	4.52	350.1	5.22	350.1	3.76	350.1	-2.24	350.1	1.8	350.1	2.8	350.1	-3.02	350.1	-1.62	350.1	-1.55	350.1	-8.53	350.1	-2.36	350.1	-1.88	350.1	11.15	350.1	12.15	350.1	13.76	350.1	2.26	350.1	9.98	350.1	15.27	350.1	1.58
351	4.16	351	5.05	351	8.13	351	2.87	351	8.7	351	9.65	351	2.53	351	7.95	351	5.28	351	-1.21	351	6.03	351	3.57	351	-1.58	351	-0.75	351	0.92	351	-11.36	351	0.25	351	-0.8	351	13.65	351	11.41	351	14.64	351	1.03	351	11.89	351	17.3	351	3.03
351.9	3.88	351.9	8.16	351.9	5.9	351.9	1.52	351.9	5.72	351.9	6.55	351.9	4.22	351.9	7.21	351.9	5.64	351.9	0.52	351.9	1.88	351.9	2.71	351.9	-2.55	351.9	-2.03	351.9	0.52	351.9	-7	351.9	-4.9	351.9	-1.03	351.9	11.09	351.9	12.84	351.9	13.36	351.9	2.37	351.9	9.37	351.9	17.96	351.9	0.79
352.8	1.79	352.8	2.98	352.8	4.2	352.8	4.53	352.8	7.79	352.8	7.86	352.8	4.33	352.8	6.66	352.8	-0.42	352.8	1.9	352.8	3.79	352.8	8.18	352.8	-3.32	352.8	-0.75	352.8	-3.14	352.8	-7.8	352.8	-1.92	352.8	-0.4	352.8	13.22	352.8	13.9	352.8	13.51	352.8	2.59	352.8	9.36	352.8	15.7	352.8	2.58
353.7	0.99	353.7	5.15	353.7	8.73	353.7	1.14	353.7	7.53	353.7	5.25	353.7	2.84	353.7	6.3	353.7	4.64	353.7	-1.57	353.7	3.98	353.7	4.28	353.7	-4.22	353.7	-2.44	353.7	0.5	353.7	-8.06	353.7	0.17	353.7	-0.23	353.7	11.72	353.7	10.37	353.7	15.84	353.7	3.79	353.7	9.91	353.7	15.95	353.7	1.04
354.6	1.53	354.6	4.17	354.6	7.5	354.6	3.23	354.6	3.58	354.6	7.05	354.6	1.61	354.6	6.17	354.6	4.71	354.6	0.18	354.6	2.39	354.6	4.84	354.6	-5.3	354.6	-1.9	354.6	0.87	354.6	-7.71	354.6	0.04	354.6	-1.55	354.6	12.95	354.6	11.89	354.6	14.74	354.6	4.21	354.6	9.79	354.6	17.66	354.6	2.65
355.5	4.36	355.5	7.05	355.5	8.59	355.5	5.82	355.5	6.97	355.5	8.11	355.5	5.16	355.5	6.49	355.5	6.56	355.5	1.69	355.5	3.87	355.5	5.41	355.5	-4.31	355.5	-1.07	355.5	1.61	355.5	-5.83	355.5	-1.98	355.5	-1.41	355.5	11.77	355.5	14.15	355.5	14.36	355.5	5.49	355.5	9.73	355.5	16.27	355.5	0.38
356.4	2.03	356.4	7.75	356.4	6.88	356.4	4.34	356.4	5.86	356.4	9.6	356.4	3.66	356.4	6.03	356.4	2.64	356.4	-1.12	356.4	4.99	356.4	3.48	356.4	-2.45	356.4	-3.96	356.4	-0.9	356.4	-7.8	356.4	-1.05	356.4	-1.14	356.4	13.79	356.4	9.39	356.4	14.04	356.4	3.03	356.4	9.76	356.4	19.58	356.4	3.47
357.3	0.5	357.3	4.53	357.3	10.11	357.3	0.79	357.3	8.09	357.3	5.35	357.3	2.99	357.3	5.35	357.3	3.86	357.3	0.78	357.3	3.57	357.3	3.15	357.3	-1.61	357.3	-1.23	357.3	-0.63	357.3	-6.67	357.3	-2.12	357.3	-1.91	357.3	13.38	357.3	14.82	357.3	13.98	357.3	2.26	357.3	7.86	357.3	17.73	357.3	1.78
358.2	3.45	358.2	3.29	358.2	7.78	358.2	0.8	358.2	5.69	358.2	9.61	358.2	2.17	358.2	4.96	358.2	3.32	358.2	-0.66	358.2	1.56	358.2	3.19	358.2	-1.43	358.2	-3.42	358.2	-0.57	358.2	-9.67	358.2	-1.05	358.2	-2.81	358.2	12.81	358.2	10.59	358.2	11.41	358.2	4.68	358.2	11.97	358.2	16.56	358.2	2.05
359.1	2.19	359.1	5.49	359.1	7.01	359.1	3.08	359.1	9.46	359.1	6.75	359.1	3.06	359.1	6.67	359.1	4.11	359.1	1.01	359.1	5.43	359.1	3.6	359.1	-4.6	359.1	-0.2	359.1	-2.08	359.1	-10.67	359.1	0.63	359.1	-2.92	359.1	10.27	359.1	13.91	359.1	12.19	359.1	0	359.1	8.48	359.1	16.02	359.1	2.43
360	1.99	360	7.28	360	4.13	360	2.17	360	8.39	360	7.65	360	0.51	360	4.24	360	5	360	1.27	360	2.24	360	4.17	360	-4.19	360	-4.52	360	0.18	360	-7.75	360	-3.06	360	-4.38	360	11.44	360	12.74	360	14.77	360	5.78	360	8.38	360	15.84	360	3
360.9	2.9	360.9	5.87	360.9	5.89	360.9	3.53	360.9	7.59	360.9	6.04	360.9	5.01	360.9	4.91	360.9	6.54	360.9	1.77	360.9	4.06	360.9	3.93	360.9	-0.35	360.9	-3.66	360.9	0.77	360.9	-8.15	360.9	-1.07	360.9	-0.72	360.9	14.07	360.9	14.76	360.9	13.34	360.9	5.47	360.9	9.42	360.9	15.05	360.9	1.86
361.8	0.8	361.8	4.43	361.8	7.1	361.8	1.57	361.8	6.46	361.8	5.06	361.8	3.08	361.8	4.54	361.8	4.65	361.8	0.83	361.8	1.97	361.8	3.44	361.8	-2.69	361.8	-3.32	361.8	0.47	361.8	-10.55	361.8	-3.72	361.8	-1.45	361.8	13.65	361.8	13.78	361.8	14.93	361.8	-0.34	361.8	8.88	361.8	14.39	361.8	0.41
362.7	-0.09	362.7	5.81	362.7	5.41	362.7	1.54	362.7	8.16	362.7	7.82	362.7	2.76	362.7	7.21	362.7	3.56	362.7	-1.34	362.7	5.24	362.7	2.18	362.7	-3.6	362.7	-1.15	362.7	0.76	362.7	-10.01	362.7	-1.46	362.7	-0.53	362.7	13.4	362.7	12.34	362.7	16.81	362.7	3.93	362.7	11.12	362.7	17.07	362.7	1.43
363.6	1.22	363.6	6.85	363.6	6.15	363.6	-0.93	363.6	6.86	363.6	9.3	363.6	5.06	363.6	7.36	363.6	2	363.6	-2.05	363.6	2.63	363.6	6.31	363.6	0.68	363.6	-1.83	363.6	-0.06	363.6	-8.74	363.6	-1.38	363.6	-0.12	363.6	15.06	363.6	11.23	363.6	13.72	363.6	5	363.6	8.34	363.6	17.06	363.6	2.87
364.5	4.55	364.5	2.83	364.5	5.73	364.5	0.03	364.5	6.54	364.5	7.18	364.5	3.6	364.5	2.76	364.5	4.42	364.5	1.25	364.5	3.28	364.5	1.96	364.5	-4.31	364.5	-2.82	364.5	1.49	364.5	-6.99	364.5	-2.77	364.5	-4.81	364.5	14.39	364.5	15.26	364.5	14.44	364.5	4.1	364.5	7.43	364.5	15.37	364.5	3.85
365.4	2.17	365.4	5.49	365.4	4.5	365.4	0.79	365.4	7.33	365.4	9.19	365.4	2.42	365.4	7.18	365.4	2.19	365.4	-1.57	365.4	0.79	365.4	4.43	365.4	-3.36	365.4	0.12	365.4	0.16	365.4	-8.25	365.4	0.42	365.4	-1.53	365.4	14.11	365.4	13.81	365.4	14.19	365.4	4.22	365.4	12.55	365.4	17.86	365.4	1.34
366.3	-0.56	366.3	4.3	366.3	7.03	366.3	1.09	366.3	6.66	366.3	5.3	366.3	4.46	366.3	6.62	366.3	4.38	366.3	-1	366.3	3.47	366.3	3.81	366.3	-2.85	366.3	-2.9	366.3	-0.36	366.3	-8.56	366.3	-2.57	366.3	0.62	366.3	12.88	366.3	11.94	366.3	15.24	366.3	4.43	366.3	8.61	366.3	18.37	366.3	3.68
367.2	2.14	367.2	3.95	367.2	5.38	367.2	2.25	367.2	5.34	367.2	8.67	367.2	5.88	367.2	6.59	367.2	6.19	367.2	-0.61	367.2	1.11	367.2	1.16	367.2	-0.18	367.2	-1.3	367.2	0.85	367.2	-8.92	367.2	-2.15	367.2	-1.42	367.2	14.58	367.2	13.85	367.2	14.07	367.2	3.16	367.2	9.14	367.2	14.37	367.2	1.33
368.1	1.72	368.1	9.14	368.1	6.1	368.1	0.14	368.1	7.35	368.1	6	368.1	4.67	368.1	7.3	368.1	4.86	368.1	-2.57	368.1	3.72	368.1	2.25	368.1	-2.98	368.1	-1.19	368.1	1.04	368.1	-10.4	368.1	-4.33	368.1	-3.91	368.1	12.73	368.1	13.81	368.1	16.52	368.1	2.13	368.1	8.47	368.1	17.42	368.1	0.88
369	1.53	369	4.05	369	8.22	369	2.29	369	9.54	369	7.2	369	4.68	369	3.46	369	2.95	369	1.01	369	4.14	369	3.46	369	-3.9	369	-4.48	369	-0.81	369	-8.1	369	-2.61	369	-1.55	369	14.01	369	12.63	369	13.85	369	3.43	369	8.17	369	16.5	369	2.08
369.9	1.37	369.9	5.09	369.9	7.2	369.9	0.78	369.9	7.6	369.9	5.53	369.9	3.96	369.9	7.08	369.9	4.23	369.9	-1	369.9	4.1	369.9	1.29	369.9	-2.69	369.9	-2.5	369.9	-1.03	369.9	-10.2	369.9	-2.12	369.9	-3.85	369.9	15.18	369.9	12.8	369.9	15.27	369.9	1.87	369.9	7.71	369.9	16.41	369.9	1.46
370.8	0.3	370.8	4.44	370.8	7.63	370.8	2.21	370.8	6.4	370.8	7.53	370.8	3.24	370.8	6.57	370.8	6	370.8	-2.08	370.8	0.92	370.8	4.71	370.8	-2.62	370.8	-3.28	370.8	1.22	370.8	-9.36	370.8	-3.29	370.8	-1.44	370.8	12.68	370.8	13.58	370.8	14.8	370.8	6.47	370.8	11.73	370.8	14.67	370.8	1.33
371.7	3.9	371.7	4.05	371.7	6.74	371.7	2.3	371.7	5.57	371.7	7.45	371.7	5.26	371.7	5.28	371.7	4.01	371.7	-0.06	371.7	5.46	371.7	3.23	371.7	-1.36	371.7	-2.84	371.7	-1.2	371.7	-7.89	371.7	-0.48	371.7	-0.75	371.7	14.72	371.7	10.43	371.7	14.53	371.7	3.77	371.7	9.2	371.7	18.08	371.7	1.81
372.6	4.01	372.6	6.72	372.6	8.09	372.6	0.75	372.6	9.16	372.6	6.67	372.6	4.85	372.6	6.04	372.6	3.94	372.6	-1.75	372.6	4	372.6	3.46	372.6	-3.87	372.6	-3.01	372.6	-1.54	372.6	-9.62	372.6	-1.26	372.6	-3.88	372.6	13.58	372.6	14.16	372.6	16.73	372.6	3.6	372.6	12.74	372.6	16.54	372.6	2.76
373.5	4.62	373.5	3.22	373.5	9.52	373.5	1.74	373.5	6.15	373.5	7.63	373.5	5.62	373.5	6.7	373.5	3.9	373.5	0.24	373.5	4.81	373.5	2.18	373.5	-1.87	373.5	-2.48	373.5	-1.02	373.5	-7.1	373.5	-2.89	373.5	-3.01	373.5	12.98	373.5	13.12	373.5	14.15	373.5	6.41	373.5	10.71	373.5	15.28	373.5	2
374.4	0.79	374.4	4.84	374.4	7.78	374.4	3.62	374.4	8.77	374.4	8.54	374.4	2.14	374.4	6.38	374.4	4.5	374.4	1.63	374.4	5.6	374.4	3.19	374.4	-1.72	374.4	-2.29	374.4	-0.23	374.4	-7.12	374.4	-0.45	374.4	-1.33	374.4	13.9	374.4	12.54	374.4	15.03	374.4	4.72	374.4	12.58	374.4	14.69	374.4	1.74
375.3	3.82	375.3	6.04	375.3	6.84	375.3	2.63	375.3	9.08	375.3	6.93	375.3	1.18	375.3	7.2	375.3	6.37	375.3	-1.53	375.3	6.24	375.3	4.13	375.3	-6.31	375.3	-2.95	375.3	0.36	375.3	-9.49	375.3	-3.74	375.3	-0.44	375.3	14.69	375.3	13.41	375.3	14.74	375.3	4.07	375.3	9.71	375.3	15.51	375.3	2.3
376.2	1.74	376.2	3.59	376.2	4.82	376.2	2.39	376.2	7.3	376.2	8.32	376.2	3.58	376.2	3.77	376.2	3.92	376.2	-2.22	376.2	2.46	376.2	3.74	376.2	-3.5	376.2	-1.77	376.2	-2.18	376.2	-11.14	376.2	-0.87	376.2	-5.21	376.2	14.96	376.2	13.2	376.2	14.18	376.2	4.07	376.2	11.94	376.2	16.48	376.2	2.25
377.1	4.61	377.1	10.26	377.1	7.35	377.1	2.2	377.1	4.46	377.1	7.07	377.1	5.28	377.1	10.66	377.1	3.76	377.1	-1.57	377.1	2.07	377.1	3.51	377.1	-3.81	377.1	-2.3	377.1	0.75	377.1	-10.3	377.1	-3.89	377.1	-2.41	377.1	13.74	377.1	11.96	377.1	15.67	377.1	4.49	377.1	7.9	377.1	16.95	377.1	3.28
378	0.55	378	4.66	378	8.56	378	2.11	378	9.09	378	6.57	378	2.31	378	8.46	378	5.23	378	-2.74	378	4.34	378	1.55	378	-3.27	378	-1.18	378	-0.68	378	-10.13	378	-3.88	378	-2.87	378	12.93	378	15.27	378	14.21	378	4.77	378	9.57	378	16.83	378	1.72
378.9	3.05	378.9	4.85	378.9	5.79	378.9	2.29	378.9	7.5	378.9	6.97	378.9	4.05	378.9	7.12	378.9	3.49	378.9	3.14	378.9	3.2	378.9	3.09	378.9	-1.37	378.9	-0.88	378.9	-0.6	378.9	-5.22	378.9	-1.84	378.9	-3.64	378.9	13.92	378.9	13.54	378.9	15.08	378.9	4.31	378.9	9.8	378.9	15.58	378.9	2.98
379.8	3.26	379.8	5.27	379.8	8.82	379.8	1.8	379.8	6.96	379.8	5.81	379.8	4.29	379.8	7.47	379.8	8.01	379.8	0.9	379.8	5.5	379.8	3.28	379.8	-2.54	379.8	-3.68	379.8	0.11	379.8	-5.68	379.8	-1.22	379.8	-3.23	379.8	12.8	379.8	12.08	379.8	13.61	379.8	4.27	379.8	9.14	379.8	19.46	379.8	1.65
380.7	5.43	380.7	5.19	380.7	7.61	380.7	0.2	380.7	5.52	380.7	7.59	380.7	7.26	380.7	7.39	380.7	6.3	380.7	-0.95	380.7	2.98	380.7	3.7	380.7	-0.28	380.7	-1.94	380.7	1.35	380.7	-10.35	380.7	0.63	380.7	-2.32	380.7	13.91	380.7	12.61	380.7	14.73	380.7	4.75	380.7	12.57	380.7	19.05	380.7	1.28
381.6	1.25	381.6	4.32	381.6	4.33	381.6	3.11	381.6	6.41	381.6	7.98	381.6	2.62	381.6	5.2	381.6	2.84	381.6	-0.89	381.6	2.73	381.6	2.8	381.6	-4.88	381.6	0.48	381.6	-1.22	381.6	-8.49	381.6	-3.99	381.6	-2.22	381.6	12.82	381.6	13.78	381.6	14.16	381.6	5.66	381.6	9.73	381.6	16.77	381.6	2.66
382.5	1.65	382.5	6.5	382.5	7.7	382.5	3.13	382.5	5.34	382.5	7.58	382.5	3.94	382.5	6.32	382.5	5.1	382.5	0.93	382.5	2.44	382.5	3.81	382.5	-2.88	382.5	-2.65	382.5	-0.54	382.5	-8.74	382.5	-2.35	382.5	-2.37	382.5	12.52	382.5	12.66	382.5	15.24	382.5	2.67	382.5	10.99	382.5	15	382.5	1.32
383.4	1.08	383.4	4.43	383.4	7.28	383.4	3.99	383.4	6.23	383.4	9.01	383.4	1.88	383.4	6.01	383.4	5.74	383.4	0.92	383.4	2.32	383.4	3.61	383.4	-2.57	383.4	-3.54	383.4	-1.39	383.4	-9.71	383.4	-1.42	383.4	-2.9	383.4	13.71	383.4	10.9	383.4	15.45	383.4	3.37	383.4	10.67	383.4	15.03	383.4	0.72
384.3	3.39	384.3	5.78	384.3	6.85	384.3	2.43	384.3	8.56	384.3	7.49	384.3	3.96	384.3	6.82	384.3	3.24	384.3	0.13	384.3	4.35	384.3	3.67	384.3	-3.15	384.3	-2.3	384.3	-2.54	384.3	-9.22	384.3	-0.85	384.3	-1.59	384.3	14.4	384.3	15.18	384.3	13.34	384.3	4.51	384.3	10.28	384.3	17.76	384.3	3.22
385.2	1.23	385.2	5.88	385.2	7.88	385.2	3.21	385.2	7.08	385.2	8.75	385.2	4.02	385.2	5.76	385.2	4.5	385.2	-1.31	385.2	3.38	385.2	5.1	385.2	-3.36	385.2	-2.9	385.2	1.48	385.2	-8.57	385.2	-3.33	385.2	-1.85	385.2	13.89	385.2	12.54	385.2	16.55	385.2	4.49	385.2	10.09	385.2	17.4	385.2	4.35
386.1	1.46	386.1	6.22	386.1	3.97	386.1	3.14	386.1	6.92	386.1	9.47	386.1	2.38	386.1	6.18	386.1	0.96	386.1	-2.7	386.1	3.71	386.1	5.34	386.1	-3.15	386.1	-2.16	386.1	-1.66	386.1	-11.09	386.1	0.78	386.1	-4.48	386.1	15.57	386.1	13.72	386.1	14.41	386.1	2.1	386.1	12.87	386.1	13.99	386.1	1.79
387	2.25	387	6.37	387	7.39	387	1.69	387	9.75	387	7.23	387	4.62	387	6.46	387	4.83	387	-0.66	387	5.34	387	3.99	387	-2.33	387	-1.81	387	1.2	387	-10.13	387	-2.82	387	-0.79	387	14.81	387	13.56	387	12.78	387	2.51	387	7.17	387	18.17	387	2.28
387.9	3.79	387.9	5.55	387.9	5.65	387.9	1.65	387.9	5.15	387.9	10.69	387.9	2.77	387.9	8.42	387.9	3.07	387.9	-0.14	387.9	1.87	387.9	2.58	387.9	-2.85	387.9	-1.41	387.9	-1.92	387.9	-9.34	387.9	-1.22	387.9	-2.89	387.9	12.51	387.9	14.32	387.9	14.76	387.9	1.66	387.9	10.38	387.9	15.9	387.9	-0.2
388.8	2.14	388.8	4.59	388.8	3.64	388.8	0.82	388.8	9.15	388.8	6.8	388.8	5.3	388.8	7.34	388.8	2.77	388.8	0.71	388.8	6.62	388.8	0.91	388.8	-1.47	388.8	-2.49	388.8	0.28	388.8	-10.15	388.8	0.19	388.8	-3.69	388.8	11.46	388.8	15.07	388.8	15.59	388.8	1.88	388.8	12.12	388.8	16.53	388.8	1.52
389.7	2.23	389.7	7.15	389.7	6.9	389.7	3.63	389.7	7.65	389.7	5.72	389.7	5.5	389.7	6.47	389.7	5.06	389.7	1.69	389.7	3.47	389.7	2.3	389.7	-2.7	389.7	-2.64	389.7	-0.84	389.7	-7.62	389.7	-1.7	389.7	-3.62	389.7	14.52	389.7	12.5	389.7	12.37	389.7	3.32	389.7	11.61	389.7	14.75	389.7	1.58
390.6	3.2	390.6	5.55	390.6	7.35	390.6	4.01	390.6	6.12	390.6	6.29	390.6	5.53	390.6	8.86	390.6	5.15	390.6	0.01	390.6	3.72	390.6	4.64	390.6	-0.65	390.6	-1.38	390.6	-2.57	390.6	-9.71	390.6	1.11	390.6	2.92	390.6	15.05	390.6	11.27	390.6	14.4	390.6	2.82	390.6	10.99	390.6	20.71	390.6	3.01
391.5	4.25	391.5	6.48	391.5	7.31	391.5	1.46	391.5	6.11	391.5	7.74	391.5	5.26	391.5	6.43	391.5	5.02	391.5	-1.17	391.5	2.02	391.5	2.42	391.5	-0.11	391.5	-3.97	391.5	0.56	391.5	-7.68	391.5	0.56	391.5	-3.69	391.5	14.94	391.5	16.06	391.5	14.61	391.5	3.67	391.5	11.86	391.5	16.59	391.5	0.8
392.4	4.15	392.4	4.63	392.4	6.5	392.4	1.64	392.4	7.85	392.4	5.42	392.4	4.89	392.4	7.68	392.4	6.01	392.4	-0.68	392.4	4.07	392.4	1.29	392.4	-1.79	392.4	-0.4	392.4	1.27	392.4	-7.68	392.4	-2.5	392.4	-4.01	392.4	13.82	392.4	15.53	392.4	14.58	392.4	3.03	392.4	10.41	392.4	15.93	392.4	0.85
393.3	3.16	393.3	3.21	393.3	5.2	393.3	0.05	393.3	8.04	393.3	9.13	393.3	3.87	393.3	7.45	393.3	4.3	393.3	-0.04	393.3	2.92	393.3	3.94	393.3	-1.95	393.3	-2.22	393.3	-0.21	393.3	-10.22	393.3	-3.34	393.3	-2.33	393.3	12.8	393.3	13.41	393.3	13.87	393.3	4.36	393.3	10.7	393.3	15.76	393.3	1.06
394.2	1.42	394.2	6.18	394.2	7.74	394.2	1.48	394.2	7.34	394.2	9.78	394.2	5.21	394.2	8.48	394.2	5.95	394.2	0.04	394.2	4.35	394.2	4.5	394.2	-1.5	394.2	-3.06	394.2	0.81	394.2	-11.18	394.2	-2.51	394.2	-0.6	394.2	13.19	394.2	14.17	394.2	15.01	394.2	0.17	394.2	10.42	394.2	17.68	394.2	-0.84
395.1	2.18	395.1	5.64	395.1	6.75	395.1	0.75	395.1	7.11	395.1	6.67	395.1	4.98	395.1	6.52	395.1	4.74	395.1	-0.32	395.1	3.52	395.1	4.24	395.1	-2.48	395.1	-0.5	395.1	-0.23	395.1	-10.38	395.1	-0.26	395.1	-0.8	395.1	14.9	395.1	15.06	395.1	16.62	395.1	1.73	395.1	13.89	395.1	18.23	395.1	3.21
396	1.81	396	6.57	396	6.53	396	0.39	396	9.12	396	11.56	396	4.46	396	8.52	396	4.62	396	1.03	396	3.7	396	4.99	396	-0.53	396	-3.58	396	0.21	396	-6.82	396	-1.75	396	-3.03	396	17.73	396	15.84	396	14.95	396	8.14	396	8.44	396	16.15	396	5.23
396.9	4.05	396.9	4.81	396.9	9.41	396.9	1.2	396.9	8.08	396.9	6.66	396.9	5.47	396.9	5.17	396.9	5.21	396.9	-0.46	396.9	4.27	396.9	2.12	396.9	-1.42	396.9	-1.05	396.9	0.54	396.9	-7.37	396.9	-3.1	396.9	-2.11	396.9	15.28	396.9	14.78	396.9	14.2	396.9	3.87	396.9	9.16	396.9	15.97	396.9	1.25
397.8	2.12	397.8	3.5	397.8	5.04	397.8	1.27	397.8	6.19	397.8	6.42	397.8	6.46	397.8	6.51	397.8	2.51	397.8	-1.45	397.8	1.83	397.8	4.87	397.8	0.63	397.8	-2.93	397.8	-1.85	397.8	-11.56	397.8	-0.85	397.8	0.14	397.8	15.08	397.8	12.15	397.8	16.54	397.8	3.86	397.8	10.76	397.8	17.19	397.8	1.2
398.7	3.78	398.7	7.81	398.7	5.37	398.7	1.9	398.7	9.13	398.7	7.93	398.7	3.2	398.7	9.86	398.7	6.22	398.7	-1.51	398.7	3.95	398.7	6.38	398.7	-3.15	398.7	-1.02	398.7	-0.08	398.7	-9.59	398.7	-0.05	398.7	-3.5	398.7	13.08	398.7	13.44	398.7	14.85	398.7	4.89	398.7	9.33	398.7	17.87	398.7	1.99
399.6	3.27	399.6	7.31	399.6	6.25	399.6	1.31	399.6	7.83	399.6	5.93	399.6	2.09	399.6	6.21	399.6	6.6	399.6	-0.87	399.6	5.57	399.6	2.25	399.6	-1.92	399.6	-3.04	399.6	0.83	399.6	-10.56	399.6	-2.04	399.6	-1.75	399.6	14.77	399.6	14.9	399.6	15.86	399.6	3.22	399.6	8.93	399.6	16.85	399.6	1.24
400.5	1.33	400.5	4.5	400.5	6.13	400.5	0.7	400.5	9.06	400.5	9.07	400.5	4	400.5	6.52	400.5	3.3	400.5	-2.41	400.5	3.48	400.5	4.16	400.5	-4.66	400.5	-3.87	400.5	-1.82	400.5	-11.5	400.5	-1.2	400.5	-3.32	400.5	12.74	400.5	14.13	400.5	15.06	400.5	3.72	400.5	10.76	400.5	15.77	400.5	2.91
401.4	3.69	401.4	6.15	401.4	5.76	401.4	1.56	401.4	7.5	401.4	7.68	401.4	5.44	401.4	8.22	401.4	4.37	401.4	-3.02	401.4	2.94	401.4	3.06	401.4	-3.14	401.4	-2.34	401.4	0.35	401.4	-9	401.4	-2.51	401.4	-4.67	401.4	12.34	401.4	13.5	401.4	15.79	401.4	4.67	401.4	12.38	401.4	15.17	401.4	2.41
402.3	0.35	402.3	4.11	402.3	6.9	402.3	4.52	402.3	7.34	402.3	6.01	402.3	4.07	402.3	5.82	402.3	2.24	402.3	-0.58	402.3	4.53	402.3	2.26	402.3	-3.8	402.3	-1.62	402.3	-1.35	402.3	-10.46	402.3	-0.2	402.3	-2.79	402.3	13.48	402.3	15.57	402.3	14.95	402.3	3.68	402.3	11.72	402.3	15.5	402.3	1.46
403.2	2.73	403.2	7.46	403.2	7.86	403.2	0.7	403.2	9.85	403.2	8.28	403.2	3.76	403.2	8.02	403.2	5.37	403.2	-3.45	403.2	1.89	403.2	4.72	403.2	-3.15	403.2	-1.32	403.2	0.76	403.2	-10.49	403.2	-3.1	403.2	-4.42	403.2	14.27	403.2	16.93	403.2	14.78	403.2	4.19	403.2	11.48	403.2	14.47	403.2	-2.28
404.1	3.58	404.1	7.09	404.1	6.45	404.1	4.78	404.1	6.94	404.1	6.95	404.1	3.8	404.1	7.84	404.1	4.89	404.1	-1.17	404.1	4.06	404.1	2.92	404.1	-2.29	404.1	-4.25	404.1	0.08	404.1	-9.43	404.1	-0.14	404.1	-1.35	404.1	15.24	404.1	12.07	404.1	18.92	404.1	3.42	404.1	11.78	404.1	16.24	404.1	2.37
405	1.59	405	5.36	405	5.11	405	2.18	405	7.71	405	8.56	405	4.27	405	6.08	405	3.62	405	0.14	405	2.25	405	1.29	405	-2.76	405	-4.13	405	-0.61	405	-9.13	405	-0.61	405	-1.99	405	15.69	405	12.83	405	16.87	405	6.41	405	9.56	405	18.92	405	4.43
405.9	4.69	405.9	3.89	405.9	8.43	405.9	1.09	405.9	7.03	405.9	7.32	405.9	5.46	405.9	7.17	405.9	5.68	405.9	-1.79	405.9	3.6	405.9	2.71	405.9	-2.31	405.9	-2.43	405.9	1.68	405.9	-13.11	405.9	-1.49	405.9	-2.31	405.9	14.92	405.9	16.14	405.9	14.13	405.9	-0.44	405.9	12.71	405.9	20.51	405.9	3.48
406.8	3.47	406.8	7.3	406.8	4.88	406.8	1.66	406.8	6.66	406.8	9.78	406.8	2.33	406.8	7.47	406.8	1.51	406.8	0.54	406.8	2.53	406.8	5.45	406.8	-2.14	406.8	-3.68	406.8	0.14	406.8	-7.02	406.8	-2.47	406.8	-5.2	406.8	14.17	406.8	13.2	406.8	15.38	406.8	3.79	406.8	9.52	406.8	17.11	406.8	0.77
407.7	3.11	407.7	3.77	407.7	5.87	407.7	3.39	407.7	8.98	407.7	8.67	407.7	3.56	407.7	6.05	407.7	3.54	407.7	-0.12	407.7	2.61	407.7	3.82	407.7	-3.79	407.7	-2.24	407.7	-1.91	407.7	-10.15	407.7	0.04	407.7	-1.09	407.7	13.11	407.7	13.43	407.7	15.57	407.7	4.64	407.7	12.68	407.7	16.36	407.7	2.25
408.6	3.66	408.6	4.33	408.6	7.26	408.6	5.64	408.6	8.32	408.6	6.01	408.6	4.4	408.6	6.62	408.6	4.35	408.6	0.02	408.6	3.84	408.6	3.97	408.6	-1.67	408.6	-2.73	408.6	2.16	408.6	-7.76	408.6	-3.45	408.6	-0.61	408.6	14.78	408.6	13.99	408.6	15.64	408.6	6.61	408.6	10.41	408.6	14.99	408.6	3.93
409.5	1.85	409.5	8.13	409.5	7.47	409.5	0.16	409.5	7.14	409.5	7.35	409.5	2.97	409.5	6.54	409.5	5.24	409.5	-1.65	409.5	3.26	409.5	3.61	409.5	-2.39	409.5	-2.67	409.5	-1.21	409.5	-8.84	409.5	-1.3	409.5	-2.12	409.5	14.53	409.5	15.26	409.5	15.8	409.5	3.95	409.5	10.57	409.5	16.12	409.5	1.6
410.4	1.35	410.4	3.06	410.4	5.12	410.4	1.47	410.4	6.06	410.4	7.27	410.4	4.15	410.4	7.69	410.4	6.82	410.4	0.24	410.4	2.01	410.4	2.18	410.4	-1.44	410.4	-0.8	410.4	-0.51	410.4	-9.79	410.4	-0.78	410.4	-2.02	410.4	14.27	410.4	16.12	410.4	13.8	410.4	3.93	410.4	12.24	410.4	20.66	410.4	2.08
411.3	1.06	411.3	7.44	411.3	7.68	411.3	3.79	411.3	7.88	411.3	7.17	411.3	3.13	411.3	7.74	411.3	4.57	411.3	-0.07	411.3	3.5	411.3	4.3	411.3	-2.8	411.3	-1.62	411.3	-1.15	411.3	-8.84	411.3	-3.28	411.3	-0.85	411.3	13.5	411.3	15.97	411.3	16.11	411.3	3.01	411.3	9.98	411.3	20.24	411.3	1.63
412.2	2.94	412.2	5.76	412.2	5.29	412.2	2.91	412.2	7.35	412.2	9.3	412.2	4.17	412.2	6.14	412.2	4.13	412.2	0.14	412.2	4.01	412.2	3.3	412.2	-3.55	412.2	-2.68	412.2	2.1	412.2	-10.07	412.2	-2.27	412.2	-1.99	412.2	16.82	412.2	14.25	412.2	18.69	412.2	2.81	412.2	10.43	412.2	17.88	412.2	4.45
413.1	4.11	413.1	6.86	413.1	7.21	413.1	2.25	413.1	9.7	413.1	8.08	413.1	6.93	413.1	7.21	413.1	6.59	413.1	-1.99	413.1	3.88	413.1	3.9	413.1	-2.11	413.1	-3.63	413.1	-1.64	413.1	-12.29	413.1	-3.68	413.1	-2.18	413.1	15.82	413.1	13.61	413.1	14.49	413.1	4.23	413.1	9.07	413.1	18.57	413.1	3
414	2.31	414	7.2	414	5.75	414	3.12	414	6.83	414	9.35	414	6.72	414	5.88	414	5.36	414	1.09	414	4.37	414	6.07	414	-3.05	414	-6.13	414	-0.97	414	-6.02	414	-1.35	414	-0.66	414	15.23	414	13.11	414	16.48	414	7	414	10.61	414	18.74	414	3.69
414.9	1.1	414.9	4.04	414.9	7.04	414.9	0.06	414.9	9.3	414.9	10.63	414.9	1.6	414.9	7.72	414.9	4.7	414.9	-1.56	414.9	2.97	414.9	4.04	414.9	-4.43	414.9	-1.83	414.9	1.13	414.9	-10.79	414.9	-3.63	414.9	-4.16	414.9	15.62	414.9	15.83	414.9	15.02	414.9	3.44	414.9	11.66	414.9	17.85	414.9	1.37
415.8	1.21	415.8	5.07	415.8	7.86	415.8	1.71	415.8	5.61	415.8	6.07	415.8	4.77	415.8	7.41	415.8	5.65	415.8	-3	415.8	1.11	415.8	2.18	415.8	-2.11	415.8	-2.31	415.8	-1.95	415.8	-11.6	415.8	-3.37	415.8	-4.1	415.8	13.57	415.8	14.96	415.8	15.14	415.8	3.8	415.8	12.07	415.8	18.91	415.8	1.84
416.7	3.08	416.7	5.82	416.7	8.56	416.7	4.32	416.7	8.86	416.7	9.39	416.7	4.43	416.7	7.85	416.7	4.03	416.7	0.34	416.7	4.23	416.7	3.54	416.7	-3.97	416.7	-0.87	416.7	-3.61	416.7	-5.88	416.7	1	416.7	-1.54	416.7	16.14	416.7	15.55	416.7	13.73	416.7	3.13	416.7	12.89	416.7	17.65	416.7	5.93
417.6	4.29	417.6	5.65	417.6	7.69	417.6	2	417.6	8.63	417.6	8.15	417.6	5.85	417.6	7.05	417.6	3.61	417.6	-2.2	417.6	3.99	417.6	2.77	417.6	-1.45	417.6	-4.02	417.6	1	417.6	-11.76	417.6	-4	417.6	-1.65	417.6	14.95	417.6	14.17	417.6	16.79	417.6	2.45	417.6	12.47	417.6	21.1	417.6	0.61
418.5	2.61	418.5	4.01	418.5	5.23	418.5	0.19	418.5	7.76	418.5	7.72	418.5	3.02	418.5	8.31	418.5	3.83	418.5	-2.12	418.5	5.8	418.5	4.71	418.5	-2.96	418.5	-3.56	418.5	0.26	418.5	-7.54	418.5	-1.6	418.5	-2.99	418.5	16.02	418.5	16.79	418.5	16.47	418.5	5.43	418.5	10.27	418.5	18.25	418.5	1.7
419.4	1.63	419.4	6.49	419.4	4.19	419.4	1.75	419.4	9.13	419.4	7.34	419.4	3.65	419.4	5.46	419.4	3.36	419.4	-1.33	419.4	3.86	419.4	3.88	419.4	-3.53	419.4	-6.66	419.4	0.03	419.4	-11.55	419.4	-2.48	419.4	-0.4	419.4	14.97	419.4	11.24	419.4	16.16	419.4	2.81	419.4	9.78	419.4	18.92	419.4	2.26
420.3	6.89	420.3	7.69	420.3	4.8	420.3	1.67	420.3	10.14	420.3	6.52	420.3	6.47	420.3	8.09	420.3	2.5	420.3	-2.58	420.3	3.26	420.3	1.77	420.3	-2.54	420.3	-2.57	420.3	-1.47	420.3	-10.96	420.3	-2.31	420.3	-4.76	420.3	14.53	420.3	14.29	420.3	15.89	420.3	5.02	420.3	11.94	420.3	14.8	420.3	2.62
421.2	3.54	421.2	7.17	421.2	7.4	421.2	2.64	421.2	8.68	421.2	5.79	421.2	3.74	421.2	7.2	421.2	4.3	421.2	0.91	421.2	6.3	421.2	2.07	421.2	-4.26	421.2	-3.56	421.2	-1.57	421.2	-10.01	421.2	1.32	421.2	-3.95	421.2	13.99	421.2	13.94	421.2	15.81	421.2	2.04	421.2	12.81	421.2	16.84	421.2	1.58
422.1	2.69	422.1	5.13	422.1	7.8	422.1	2.92	422.1	8.21	422.1	7.39	422.1	3.43	422.1	7.27	422.1	3.56	422.1	-2.45	422.1	3.79	422.1	3.23	422.1	-4.69	422.1	-3.74	422.1	-1.99	422.1	-11.64	422.1	-0.26	422.1	-3.75	422.1	14.66	422.1	13.56	422.1	14.65	422.1	3.89	422.1	11.33	422.1	15.15	422.1	4.3
423	3.29	423	7.1	423	9.38	423	4.65	423	10.46	423	5.7	423	5.57	423	6.6	423	6.29	423	0.59	423	6.58	423	1.05	423	-3.31	423	-4.04	423	0	423	-10.62	423	-0.69	423	-4.99	423	13.75	423	14.84	423	15.59	423	3.16	423	11.62	423	16.32	423	0.18
423.9	2.44	423.9	7.08	423.9	8.22	423.9	2.37	423.9	7.97	423.9	6.22	423.9	5.58	423.9	9.61	423.9	4.42	423.9	-1.2	423.9	1.37	423.9	4.26	423.9	-3.14	423.9	-0.36	423.9	0.65	423.9	-9.68	423.9	-4.56	423.9	-2.43	423.9	15.54	423.9	17.55	423.9	16.71	423.9	4.25	423.9	10.97	423.9	16.74	423.9	2.35
424.8	2.51	424.8	6.47	424.8	9.22	424.8	0.97	424.8	10.32	424.8	10.45	424.8	1.98	424.8	9.58	424.8	4.53	424.8	-1.68	424.8	3.14	424.8	4.22	424.8	-1.86	424.8	-2.46	424.8	-0.39	424.8	-10.8	424.8	-1.79	424.8	-4.9	424.8	15.19	424.8	15.07	424.8	15.98	424.8	1.32	424.8	10.08	424.8	18.03	424.8	0.3
425.7	2.99	425.7	8.53	425.7	7.76	425.7	-0.29	425.7	7.64	425.7	8.55	425.7	4.48	425.7	8.11	425.7	7.77	425.7	0.29	425.7	1.84	425.7	2.56	425.7	-0.26	425.7	-3.81	425.7	2.15	425.7	-7.72	425.7	-4.27	425.7	-1.84	425.7	16.08	425.7	14.88	425.7	13.74	425.7	5.09	425.7	8.14	425.7	17.63	425.7	2.83
426.6	4.17	426.6	5.08	426.6	8.6	426.6	2.07	426.6	8.35	426.6	9.18	426.6	2.18	426.6	8.38	426.6	4.79	426.6	2.09	426.6	2.38	426.6	3.52	426.6	-2.18	426.6	-2.71	426.6	-2.42	426.6	-11.08	426.6	-2.19	426.6	-3.34	426.6	13.78	426.6	12.91	426.6	13.57	426.6	1.33	426.6	13.02	426.6	18.64	426.6	3.02
427.5	3.74	427.5	5.17	427.5	7.53	427.5	0.31	427.5	8.34	427.5	8.05	427.5	2.16	427.5	6.88	427.5	4.79	427.5	-1.84	427.5	5.25	427.5	1.8	427.5	-3.28	427.5	-3.5	427.5	-0.73	427.5	-9.56	427.5	-3.3	427.5	-2.54	427.5	12.99	427.5	15.37	427.5	16.44	427.5	3.86	427.5	9.98	427.5	16.76	427.5	-0.01
428.4	2.56	428.4	8.87	428.4	7.12	428.4	1.3	428.4	7.36	428.4	4.6	428.4	3.34	428.4	10.6	428.4	5.23	428.4	-1.73	428.4	3.44	428.4	1.96	428.4	-1.41	428.4	-4.02	428.4	-0.01	428.4	-10.82	428.4	0.17	428.4	-1.82	428.4	17.56	428.4	12.84	428.4	15.44	428.4	1.79	428.4	11.38	428.4	20.23	428.4	2.55
429.3	0.28	429.3	4.78	429.3	6.05	429.3	2.53	429.3	7.74	429.3	7.08	429.3	2.11	429.3	8.11	429.3	2.95	429.3	-0.15	429.3	2.32	429.3	5.55	429.3	-5.5	429.3	-2.57	429.3	-1.32	429.3	-11.01	429.3	-1.43	429.3	-2.35	429.3	12.96	429.3	14.79	429.3	16.88	429.3	3.64	429.3	11.16	429.3	16.77	429.3	2.94
430.2	3.81	430.2	6.07	430.2	6.22	430.2	0.23	430.2	9.2	430.2	5.65	430.2	6.02	430.2	7.65	430.2	5.7	430.2	-1.65	430.2	4.45	430.2	0.51	430.2	0.13	430.2	-3.68	430.2	1.93	430.2	-8.81	430.2	-2.3	430.2	-3.09	430.2	16.48	430.2	13.34	430.2	17.38	430.2	4.3	430.2	11.85	430.2	17.36	430.2	1.67
431.1	2.48	431.1	6.36	431.1	5.7	431.1	4.11	431.1	5.7	431.1	7.42	431.1	4.75	431.1	6.66	431.1	5.87	431.1	-0.63	431.1	3.18	431.1	3.71	431.1	-2.1	431.1	-2.47	431.1	-0.28	431.1	-10.31	431.1	-1.89	431.1	-2.38	431.1	15.59	431.1	13.95	431.1	18.55	431.1	4.33	431.1	11.53	431.1	19.11	431.1	0.5
432	3.86	432	5.63	432	8.77	432	1.76	432	6.23	432	6.77	432	4.28	432	8.59	432	4.92	432	2.22	432	2.28	432	3.33	432	-5.08	432	-2.49	432	0.84	432	-8.3	432	-2.86	432	-4.34	432	14.7	432	14.75	432	16.77	432	3.57	432	9.83	432	16.96	432	1.93
432.9	3.08	432.9	7.25	432.9	6.7	432.9	1.35	432.9	8.24	432.9	6.37	432.9	3.9	432.9	7.14	432.9	5.42	432.9	-0.5	432.9	4.29	432.9	2.16	432.9	-3.33	432.9	-2.55	432.9	1.06	432.9	-10.04	432.9	-1.75	432.9	-2.03	432.9	15.25	432.9	15.76	432.9	17.45	432.9	4	432.9	11.31	432.9	18.64	432.9	1.94
433.8	4.35	433.8	5.32	433.8	6.18	433.8	3.97	433.8	7.51	433.8	8.67	433.8	6.34	433.8	8.41	433.8	4.79	433.8	-1.25	433.8	2.67	433.8	2.85	433.8	-5.91	433.8	-2.79	433.8	0.5	433.8	-11.07	433.8	-1.23	433.8	-1.43	433.8	14.33	433.8	13.13	433.8	14.58	433.8	6.02	433.8	12.09	433.8	19.51	433.8	3.23
434.7	2.05	434.7	5.67	434.7	6.86	434.7	1.39	434.7	7.11	434.7	8.51	434.7	2.83	434.7	6.4	434.7	3.92	434.7	-1.69	434.7	3.36	434.7	4.65	434.7	-4.84	434.7	-3.34	434.7	-0.94	434.7	-12.08	434.7	-0.23	434.7	-3.23	434.7	14.82	434.7	15.55	434.7	16.26	434.7	4.59	434.7	13.14	434.7	18.71	434.7	-0.62
435.6	2.42	435.6	7.03	435.6	6.85	435.6	3.96	435.6	9.68	435.6	8.13	435.6	4.3	435.6	6.46	435.6	3.97	435.6	-1.45	435.6	4.98	435.6	2.41	435.6	-4.31	435.6	-0.2	435.6	0.23	435.6	-12.32	435.6	0.04	435.6	-4.68	435.6	13.72	435.6	17.41	435.6	14.67	435.6	2.95	435.6	10.08	435.6	19.25	435.6	2.39
436.5	3.19	436.5	7.04	436.5	7.77	436.5	4.34	436.5	6.64	436.5	6.82	436.5	5.77	436.5	7.81	436.5	3.14	436.5	1.21	436.5	3.34	436.5	4.26	436.5	-3.24	436.5	-2.09	436.5	-3.18	436.5	-10.1	436.5	-1.73	436.5	-0.79	436.5	12.65	436.5	16.26	436.5	14.96	436.5	6.31	436.5	11.83	436.5	18.04	436.5	1.13
[truncated: 22 more columns]

## Sheet: Data corrected
X	L1A1	L1A2	L1A3	L1A4	L1A5	L1A6		L2A1	L2A2	L2A3	L2A4	L2A5	L2A6		L3A1	L3A2	L3A3	L3A4	L3A5	L3A6		L4A1	L4A2	L4A3	L4A4	L4A5	L4A6
-240.3	5.45	-0.06	1.51	1.07	1.88	0		2.43	0.56	-0.51	3.62	4.14	0		1.43	2.55	-0.33	6.64	2.81	0		6.47	5.05	0.47	5.83	4.22	0
-239.4	1.33	-0.82	-5.3	1.73	-2.35	0		2.06	1.13	-0.88	4.89	0.79	0		-0.84	2.45	-1.18	7.11	-1.39	0		0.94	1.29	-0.93	3.65	1.14	0
-238.5	1.89	-0.67	-1.73	0.86	0.78	0		0.77	-2.87	-1.27	2.4	-0.2	0		-3.08	-1.41	-4.28	7.65	-4.08	0		-2.18	-1.21	-3.28	4.63	-1.63	0
-237.6	2.87	0.32	1.15	3.01	-0.8	0		-1.82	-1.55	-1.31	2.56	-1.33	0		-7.92	0.63	-5.09	2.9	-4.12	0		-6.42	-1.56	-3.59	-1.3	-2.01	0
-236.7	3.19	0.77	0.17	0.16	1.24	0		-0.46	-0.17	-0.82	2.25	1.12	0		-9.06	-0.06	-3.16	4.35	-0.63	0		-8.02	-1.79	-2.65	2.39	0.13	0
-235.8	5.06	-3.38	-0.57	2.33	0.17	0		0.05	-0.27	-1.71	3.04	0.79	0		7.75	-1.72	-2.98	3.33	-2.98	0		11.89	0.3	-1.69	3.92	-0.18	0
-234.9	-0.3	-1.45	-1.64	-3.01	-5.36	0		0.5	1.94	1.2	6.48	1.59	0		1.08	-0.82	-4	5.39	0.24	0		8	-0.96	1.37	5.86	4.2	0
-234	3	-2.02	-0.62	0.33	-0.47	0		3.18	2.6	0.21	2.22	3	0		-2.26	0.01	-5.3	3.4	-2.74	0		0.5	-3.07	-5.32	-0.21	-1.9	0
-233.1	2.04	-2.1	0.53	0.77	1.73	0		2.68	0	1.1	2.86	2.12	0		-0.62	0.28	-4.51	1.09	-2.05	0		0.88	-3.59	-4.76	1.8	-1.23	0
-232.2	1.96	-2.31	-1.45	0.74	-2.47	0		1.05	0.8	-2.27	2.69	2.34	0		1.56	2.66	-1.35	4.1	0.09	0		1.87	-1	-0.02	2.59	3.25	0
-231.3	1.73	-1.19	-3.25	1.8	-2.81	0		1.98	1.51	-0.17	5.13	1.13	0		2.21	4.97	-1.59	6.85	6.07	0		4.46	2.75	-0.19	4.38	4.56	0
-230.4	4.37	0.76	3.84	2.44	0.61	0		6.3	0.92	2.3	5.38	5.03	0		-0.71	-3.39	-1.53	6.3	-4.19	0		3.67	-3.22	-1.28	6.92	2.75	0
-229.5	3.43	-1.4	-0.66	1.21	1.03	0		3.99	2.14	2.45	5.24	3.53	0		1.22	1.72	-2.95	2.66	-2.7	0		2	-2.17	-3.24	0.41	-0.05	0
-228.6	3.19	-0.54	-1.25	-0.39	0.94	0		2.28	-2.17	-2.74	4.17	1.81	0		-0.76	0.03	-5.18	2.45	-0.9	0		3.13	-1.46	0.27	2.93	3.02	0
-227.7	0.54	-2.37	-2.19	0.71	-1.56	0		5.34	2.76	0.88	6.04	5.16	0		2.32	2.17	-3.43	5.75	1.27	0		3.4	0.33	-1.97	4.72	2.74	0
-226.8	1.33	-2.09	-4.95	-2.91	-4.38	0		1.5	-2.28	-2.09	1.35	-0.28	0		1.56	0.65	-0.78	6.04	-0.35	0		6.25	-1.94	1.96	3.52	3.25	0
-225.9	0.81	-1.56	-1.74	-2.8	-2.53	0		1.02	-0.56	-2.99	-0.61	-0.27	0		-1.44	-1.46	-5.33	2.93	-3.2	0		-1.66	-4.77	-5.04	0	-1.5	0
-225	3.5	0.95	1.45	2.53	2.19	0		2.54	-0.78	-2.09	0.24	0.98	0		1.11	0.53	-6.07	1.03	-3.87	0		3.15	-2.26	-2.46	2.61	2.95	0
-224.1	5.17	0.08	-1.65	2.07	-0.83	0		1.77	0.24	-2.24	3.27	2.06	0		-1.62	-1.49	-5.63	2.67	-3.44	0		6.03	1.78	-0.2	5.44	4.64	0
-223.2	2.13	-0.75	-0.45	-0.66	-0.41	0		-0.45	-2.55	-1.52	-0.9	0.63	0		-3.24	-1.72	-5.48	1.55	-1.63	0		2.11	-0.53	-1.16	2.5	1.95	0
-222.3	3.19	1.71	1.11	1.72	0.96	0		4.04	1.94	1.23	4.61	3.27	0		0.21	1.81	-2.55	4.45	1.67	0		2.49	0.85	0.27	4.48	2.37	0
-221.4	-1.06	-2.32	-4.63	0.05	0.55	0		1.37	-0.41	-0.12	4.39	3.02	0		1.37	3.08	-1.47	6.73	0.63	0		3.82	0.33	-0.08	5.15	3.27	0
-220.5	4.45	-0.41	0.23	-0.64	-1.71	0		2.88	1.03	-0.98	3.35	2.68	0		0.34	1.23	-4.3	5.33	0.2	0		3.15	1.73	-1.21	2.64	3.1	0
-219.6	2.05	0.55	0.17	3.76	1.34	0		2.7	-1.24	-0.1	3.84	2.69	0		-2.97	-0.33	-3.88	3.1	0.09	0		1.09	-2.41	-5.16	-0.64	-0.39	0
-218.7	0.57	-5.1	-5.26	-3.12	-4.48	0		2.6	-0.4	-0.44	4.9	2.37	0		-0.23	-0.92	-3.92	3.49	-1.47	0		1.73	-2.36	-2.8	1.23	2.33	0
-217.8	1.77	-2.43	-2.7	0.17	-1.36	0		0.3	-0.66	-1.92	-0.63	2.51	0		-1.94	-1.71	-2.84	0.46	-2.6	0		0.14	-2.72	-1.35	1.18	-0.4	0
-216.9	-0.77	2.1	2.53	3.11	-0.62	0		0.52	-2.29	1.1	4.79	-0.95	0		-1.26	-2.92	-4.77	2.51	-3.3	0		1.23	-2.3	-4.98	2.15	1.08	0
-216	0.51	-1.31	-3	3.64	-2.04	0		4.33	3.93	1.18	5.08	2.07	0		2.74	2.63	-2.08	4.98	-1.14	0		4.17	-1.2	-1.32	1.02	3.36	0
-215.1	1.3	-3.16	-4.75	-2.95	-2.33	0		3.45	-0.76	-1.71	4.47	3.71	0		-5.09	-3.22	-5.85	3.92	-0.94	0		1.35	-2.13	-1.17	3.52	1.36	0
-214.2	0.63	-2.88	-2.66	1.06	0.43	0		4.33	1.01	0.65	4.17	3.93	0		2.95	0.88	-2.82	6.29	-2.09	0		1.24	-4.39	-3.76	1.72	0.12	0
-213.3	0.78	-1.16	0.57	3.97	-0.39	0		4.11	-2.17	-0.64	4.09	2.04	0		0.58	-0.1	-4.05	1.82	-2.73	0		-1.91	-4	-4.17	-0.71	-3.27	0
-212.4	2.58	-1.32	-0.32	0.74	-1.4	0		-1.06	-2.93	-1.86	1.39	-0.85	0		0.78	1.8	-3.89	3.93	2.08	0		5.31	-1.74	-1.19	2.55	1.87	0
-211.5	3.88	0.5	-0.6	0.35	1.53	0		0.48	-1.65	-1.81	1.52	-0.39	0		-2.16	-1.77	-5.22	2	-4.3	0		2.29	-1.12	-5.18	0.52	2.76	0
-210.6	0.21	-3.02	-0.85	-2.04	-0.21	0		2.87	1.94	-0.6	4.54	3.36	0		-1.53	3.47	-1.12	3.58	1.29	0		3.77	-0.39	-0.37	4.23	0.77	0
-209.7	-1.04	-6.56	-4.72	-1.26	-2.61	0		4.88	-1.7	-1.02	3.53	2.1	0		0.91	-0.1	-3.26	3.09	0.33	0		1.67	-1.84	-4.33	1.85	1.23	0
-208.8	3.49	-2.52	-0.67	0.08	0.67	0		-1.55	-5.6	-5.98	-2.42	0.14	0		-2.42	-2.12	-5.38	2.42	-0.2	0		4.92	0.05	-0.41	4.21	5.16	0
-207.9	2.49	-0.43	0.02	-2.58	-3.8	0		1.57	-0.9	-3.97	3.18	0.1	0		-1.48	0.53	-4.34	5.27	0.01	0		2.98	0.83	-1.72	3.45	4.49	0
-207	-0.34	-0.66	-0.7	2.56	-0.7	0		2.4	1.23	-2.96	5.1	2.65	0		2.45	3.86	0.41	9.08	1.69	0		2.11	0.22	-0.46	3.24	0.8	0
-206.1	2.7	-2.3	-2.02	-0.85	-2.39	0		4.28	-1.25	-2.08	0.89	0.84	0		-0.19	-0.17	-5.52	3.38	-1.66	0		0.45	-1.94	-1.47	2.88	-0.38	0
-205.2	3.99	0.2	-0.26	2.84	-0.32	0		2.93	1.57	2.69	4.61	3.53	0		-1.84	-0.8	-2.65	4.21	-0.97	0		-1.49	-1.21	-4.68	0.91	0.23	0
-204.3	0.12	-1.45	-4.91	-4.03	-4.79	0		1.64	0.12	-1.93	0.89	0.43	0		-0.98	-1.21	-2.84	1.69	-3.47	0		2.9	-2.48	-2.28	-0.27	0.12	0
-203.4	1.03	-0.03	0.39	-0.81	-2.98	0		1.42	0.94	-0.78	6.06	-0.25	0		0.12	1.46	-3.44	7.69	0.5	0		4.47	2.37	-0.47	4.76	4.64	0
-202.5	5.72	0.93	2.95	3.76	3.07	0		2.76	-0.49	0.56	4.7	2.76	0		1.15	1.04	-0.45	5.02	-0.53	0		5.63	1.4	2.62	3.18	2.89	0
-201.6	1.69	-1.74	-1.7	-1.43	-2.84	0		0.24	-1.32	0.5	2.7	0.39	0		-1.15	0.26	-3.7	2.07	-1.12	0		4	-0.33	-1.33	-0.45	1.58	0
-200.7	2.99	0.6	-1.58	-0.18	1.86	0		3.78	-0.84	-0.74	2.76	1.47	0		0.22	-1.72	-2.43	4.38	-0.98	0		2.35	-2.5	-2.41	3.28	3.08	0
-199.8	1.92	-1.66	-4.45	0.49	-0.45	0		1.03	-0.14	-2.73	2.84	0.93	0		-0.54	-0.48	-4.35	4.2	-1.21	0		0.74	-3.36	-1.52	2.92	0.65	0
-198.9	2.84	-0.55	-2.22	-0.26	1.88	0		-0.64	0.58	-1.23	4.09	5.38	0		-1.83	-0.13	-4.21	4.48	0.74	0		3.4	-1.84	-2.35	1.21	1.84	0
-198	2.19	0.18	0.57	2.92	3.84	0		1.54	-0.46	-2.32	3.31	5.57	0		-0.42	-0.93	-4.84	2.41	-1.41	0		3.47	-2.39	-1.6	1.7	3.78	0
-197.1	2.04	0.08	-2.69	0.11	-2	0		2.45	-1.37	-0.21	2.38	-0.52	0		-0.43	-0.27	-3.45	4.83	-2.48	0		2.75	2.92	0.16	3.87	2.87	0
-196.2	2.47	1.3	-0.5	-1.86	-0.13	0		5.2	2.16	2.07	3.1	1.76	0		0.83	0.95	-0.94	4.51	-2.31	0		1.9	0.42	-1.31	3.06	0.54	0
-195.3	2.5	-2.66	-3.52	1.45	1.05	0		3.23	0.08	-0.5	3.48	4.39	0		-3.27	-2.15	-2.1	1.52	-3.16	0		0.23	-3.81	-2.03	0.39	-0.18	0
-194.4	2.12	-1.52	-0.06	-0.7	0.14	0		0.52	0.09	-1.89	1.65	-0.12	0		-2.46	-0.16	-5.23	4.15	-4.43	0		2.79	-2.16	-4.66	2.65	-0.04	0
-193.5	0.6	-3.77	-2.8	-1.62	-0.22	0		0.69	-0.05	1.08	4.33	4.02	0		-2.83	-2.72	-3.33	1.48	-2.29	0		-0.99	-3.52	-3.24	1.96	0.61	0
-192.6	2.4	-2.9	-2.43	0.56	-2.44	0		5.2	0.46	1.49	5.58	2.98	0		-2.17	-0.94	-4.16	3.54	-0.79	0		3.75	0.95	-2.02	3.27	3.53	0
-191.7	-0.74	-3.36	-1.3	-1.55	-1.43	0		0.47	-2.15	-0.34	2.6	2.79	0		-2.33	0.72	-3.87	1.45	-1.57	0		3.98	0.95	-1.76	4.29	2.92	0
-190.8	2.17	0.1	-0.24	1.9	1.48	0		0.75	-0.2	-1.41	1.93	2.12	0		-2.67	-3.11	-5.14	1.5	-2.37	0		-0.4	-3.37	-4.55	-1.94	3.06	0
-189.9	-1.93	-0.13	-2.88	-1.8	-2.01	0		0.67	0.58	-2.46	2.83	1.09	0		0.23	-0.56	-3.97	1.39	0.01	0		0.66	-2.01	-2.33	0.48	-0.38	0
-189	2.02	-0.25	-0.43	-0.07	-0.3	0		4.28	1.44	2.34	5.85	6.34	0		1.14	-0.82	-2.34	4.36	1.4	0		4.3	-1.75	-0.27	3.96	5.65	0
-188.1	0.99	0.51	0.73	-0.72	-0.52	0		2.31	3.39	1.94	3.21	2.12	0		-0.67	2.1	-3.27	3.38	-0.18	0		0.11	-2.64	-2.76	1.49	2.65	0
-187.2	1.78	-3.31	-1.83	2.47	0.83	0		3.4	-1.14	-0.86	4.88	1.87	0		-0.48	1.82	-1.9	3.71	-2.03	0		1.63	-0.45	0.2	2.03	2.59	0
-186.3	0.31	-5.28	-3.74	1.73	-1.45	0		3.4	-1.34	1.35	5.27	2.97	0		0.61	1.79	1.58	5.2	0.72	0		1.26	-1.7	-0.17	3.07	1.92	0
-185.4	2.6	-2.23	-0.1	-3.15	-0.93	0		1.6	-1.05	-1.25	-0.08	1.64	0		1.71	1.73	-2.09	5.04	1.36	0		1.05	-2.88	-5.69	-0.18	0.31	0
-184.5	0.61	-1.03	1.59	-0.65	0.3	0		-2.58	-0.98	-1.37	-0.77	-0.84	0		-0.33	-0.99	-2.58	0.47	-0.96	0		0.5	-1.16	-1.6	-0.39	2.11	0
-183.6	-0.13	-0.45	-1.24	-2.98	-0.18	0		-0.81	-2.29	-1.64	-0.81	-0.67	0		-3.26	-1.55	-4.36	2.47	-0.69	0		0.42	-2.03	0.22	2.49	2.76	0
-182.7	2.56	1.83	1.94	4.35	1.76	0		2.17	0.29	1.88	6.01	3.32	0		-0.42	0.68	-2.22	2.81	-0.76	0		2.64	-0.63	-1.38	2.21	3.24	0
-181.8	1.31	-1.84	-0.58	-1.94	0.52	0		2.12	0.77	0.08	1.87	1.9	0		-2.88	0.53	-5.69	4.38	-2.05	0		2.63	-3.41	-2.81	-0.83	1.35	0
-180.9	1.3	-2.73	-0.77	0.29	2.38	0		0.93	-0.02	-1.32	3.89	2.52	0		-0.12	4.17	-3.39	5.27	-0.89	0		0.93	-0.26	-1.14	3.56	1.81	0
-180	-0.74	-4.89	-3.39	0.36	-3.9	0		-2.16	-3.91	-2.71	0.7	-3.45	0		-1.26	1.68	-0.33	4.08	-0.72	0		2.76	-1.06	-1.16	1.85	4.23	0
-179.1	-4.31	-4.34	-3.38	-6.44	-2.99	0		-2.06	-4.27	-2.9	-1.82	-0.41	0		-1.41	-1.16	-3.17	-0.26	-1.75	0		4.39	0.78	-4.12	1.65	2.6	0
-178.2	5.54	2.7	2.57	1.51	3.11	0		0.82	0.15	1.37	2.52	1.3	0		-0.32	-2.23	-2.15	2.8	-3.34	0		1.22	-1.76	-3.45	1.38	-1.07	0
-177.3	0.31	-1.93	0.04	-2.01	-1.98	0		0.22	-4.07	-2.37	-0.86	-0.11	0		-1.48	-2.79	-4.16	1.78	-5.37	0		2.32	-1.07	-2.81	0.56	0.35	0
-176.4	-0.7	-2.99	-2.14	-1.13	-1.86	0		1.1	-1.23	0.17	1.56	-0.31	0		1.76	2.95	-0.51	2.87	1.98	0		2.38	-1.35	-0.43	0.63	0.42	0
-175.5	2.37	-1.49	1.82	1.95	1.1	0		1.49	-0.27	0.12	2.15	2.72	0		-2.08	2.48	-1.07	6.87	-0.23	0		0.39	0.85	0.51	3.24	1.29	0
-174.6	0.51	-3.3	-3.57	0.04	-0.47	0		3.55	1.37	-0.42	4.92	4.66	0		-2.02	0.79	-3.97	2.83	-1.41	0		0.22	-3.67	-3.53	0.74	0.07	0
-173.7	2.06	-0.24	-3.09	-1.88	-1.75	0		1.11	-2.2	-0.7	1.71	-1.79	0		1.76	1.24	-1.81	4.49	-2.61	0		6.2	1.5	-0.21	3.53	3.42	0
-172.8	0.04	-3.12	-3.66	0.03	-2.63	0		-0.99	-3.41	-2.71	0.42	0.46	0		-1.37	2.75	-1.3	2.84	0.84	0		0.83	-0.99	-2.05	4	1.06	0
-171.9	3.7	-0.11	0.62	-2.29	-1.65	0		2.24	-0.46	0.74	4.09	2.4	0		-0.17	0.63	-2.13	4.21	0.76	0		0.46	-1.73	-2.79	0.3	0.89	0
-171	3.75	1.41	2.32	4.84	0.25	0		1.56	-2.27	-0.13	2.35	-1.98	0		-1.17	-0.49	-2.57	1.57	-3.71	0		4.06	0.65	-0.18	3.18	1.29	0
-170.1	-0.19	-4.32	-5.1	-0.94	-4.35	0		1.52	-3.09	-3.73	2.51	2.65	0		2.62	-0.09	-3.32	3.75	0.25	0		5.7	-0.55	-0.92	3.14	1.1	0
-169.2	-0.65	-1.27	-1.55	-2.11	-1.71	0		1.57	1.9	-0.87	4.35	3.07	0		1.83	2.2	-0.56	2.84	-0.9	0		4.4	0.47	1.46	3.04	1.07	0
-168.3	0.1	-0.95	-0.02	1.68	-0.58	0		3.18	-0.46	0.99	5.86	1.71	0		0.67	1.88	-0.2	4.2	-1.06	0		2.04	1.1	-0.74	2.19	2.4	0
-167.4	-0.16	-1.67	-2.72	-2.47	-2.67	0		0.24	-2.66	-5.19	-0.9	2.17	0		-0.36	0.94	-3.29	3.64	-0.26	0		2.7	0.43	-0.23	2.62	1.49	0
-166.5	-0.2	-3.7	-4.72	-4.35	-4.04	0		2.35	-2.23	-3.07	2.97	-1.7	0		2.28	1.16	1.71	8.07	-0.62	0		0.07	-2.52	-1.12	-0.17	1.66	0
-165.6	1.41	-2.39	-1.75	0.34	-0.2	0		1.67	-1.52	-1.12	2.44	1.01	0		-2.02	-1.07	-1.53	2.38	-1.52	0		1.55	-1.68	0.27	1.84	1.78	0
-164.7	3.56	-0.86	-2.11	-0.1	-0.69	0		5.53	-0.18	1.02	3.95	1.43	0		-0.79	-0.59	-1.02	3.57	-3.26	0		0.01	-1.1	-1.65	-1.29	-0.97	0
-163.8	0.32	-2.21	0.54	-1.07	-1.56	0		5.46	1.07	2.3	3.6	4.69	0		-1.78	-0.55	-4.97	0.93	-0.48	0		-2.2	-1.8	-5.51	-1.53	-0.5	0
-162.9	3.07	-0.29	-0.09	0.77	0.19	0		3.25	1.61	-0.25	3.58	2.47	0		-1.12	-1.63	-2.85	2.36	-3.99	0		1.03	-1.07	-0.47	2.43	1.1	0
-162	4.09	2.37	-0.52	6.14	2.01	0		-1.67	-0.97	-1.71	3.19	2.09	0		-0.75	0.06	-2.86	2.63	-2.39	0		2.95	2.2	-3.15	2.06	2.13	0
-161.1	0.37	-0.18	-2.91	-0.98	-2.87	0		2.43	-2.01	-0.42	0.12	0.39	0		-2.38	-2.09	-3.39	0.93	-4.01	0		1.31	-0.15	2.05	1.9	1.72	0
-160.2	-2.46	-2.79	-2.75	-1.62	-2.95	0		-0.69	-2.47	-1.57	1.02	0.02	0		-0.04	0.7	-3.11	2.19	-2.01	0		-1.06	-0.55	-2.99	-1.72	1.51	0
-159.3	0.22	0.59	-1.39	1.65	-0.2	0		1.8	-0.9	1.72	5.26	-0.11	0		1.53	2.26	0.16	5.48	1.71	0		0.66	-0.19	-3.52	-0.39	2.27	0
-158.4	-1.15	-3.97	-1.63	-0.42	0.23	0		2.11	-0.7	1.94	5.08	4.82	0		-1.36	0.03	-0.09	5.53	0.75	0		-0.46	-0.84	0.3	2.13	1.89	0
-157.5	1.49	0.11	0.08	1.24	1.36	0		-0.25	-2.21	-2.47	2.24	1.49	0		-3.56	-1.13	-4.14	1.27	-1.9	0		0.08	-0.79	-1.34	1.05	2.02	0
-156.6	2.48	1.11	-1.37	0.63	2.18	0		3.69	2.38	1.51	4.14	2.01	0		-0.03	3.86	-1.34	7.76	-0.21	0		0.45	-0.66	-2.88	1.96	-0.19	0
-155.7	-0.06	-0.68	-4.13	-0.99	-0.7	0		2.14	0.6	-0.52	3.5	4.69	0		1.99	1.65	-1.34	6.72	1.81	0		4.23	0.5	0.26	3.28	4.92	0
-154.8	3.66	1.66	-1.1	1.35	0.92	0		2.46	1.68	1.41	2.99	2.31	0		-1.08	1.05	-2.22	3.77	-1.16	0		0.7	-0.82	-0.36	3.36	3.2	0
-153.9	3.15	-0.02	0.54	0.09	2.23	0		3.36	0.63	-0.15	2.63	4.96	0		3.39	3.33	-0.81	6.82	1.93	0		5.58	3.16	1.01	9.3	2.02	0
-153	-2.1	-3.45	-0.95	-0.98	-2.39	0		0.23	-1.23	0.14	2.3	1.66	0		-1.92	-2.6	-2.07	1.94	-1.33	0		-1.45	-4.93	-1.81	-0.37	-0.88	0
-152.1	-1.62	-2.03	-5.28	-2.85	0.05	0		2.71	0.91	-1.34	-1.75	2.28	0		2.58	1.14	-0.79	-0.85	0.32	0		3.22	0.86	-1.53	1.51	-0.11	0
-151.2	3.48	3.17	2.17	1.76	4.34	0		-0.81	1.49	0.11	1.93	2.67	0		-2.33	0.39	-2.16	3.92	-0.03	0		0.75	-1.08	-0.67	1.08	1.88	0
-150.3	1.98	2.2	-0.02	1.83	-3.02	0		6.29	5.38	3.41	6.29	3.54	0		0.64	3.45	-0.86	4.43	-0.24	0		2.16	3.4	-1.66	4.29	2.41	0
-149.4	-3.42	-2.16	-3.04	-3.16	-1.99	0		1.31	-0.65	2.21	0.22	1.48	0		-2.85	-4	-2.59	1.08	-3.59	0		0.32	0.23	-0.95	1.65	1.77	0
-148.5	0.66	-1.58	-1.79	-0.32	-4.36	0		-1.56	0.53	-0.49	3.44	-0.8	0		-3.55	-1.08	-2.47	0.5	-0.69	0		-1.04	-3.12	-4.16	-1.18	2.76	0
-147.6	-1.45	-1.69	-5.23	-2.59	-3.66	0		1.43	-2.21	-2.7	0.8	-1.2	0		2.83	3.31	-0.89	4.8	0.37	0		6.24	3.22	-0.34	4.55	4.87	0
-146.7	1.57	2.96	0.46	2.77	-0.21	0		2.45	1.92	2.45	3.82	0.17	0		0.05	-1.12	-2.74	2.65	-2.35	0		0.12	-1.55	-1.91	3.04	0.73	0
-145.8	-3.03	-2.96	-3.7	-1.16	-1.54	0		3.08	0.32	1.64	2.09	2.77	0		-0.19	-0.54	-3.74	2.49	-1.31	0		1.7	0.1	-0.16	0.85	2	0
-144.9	-0.17	-0.13	-4.4	0.63	-2.37	0		-0.42	-0.62	-3.6	1.4	1.29	0		-4.92	-1.25	-6.42	0.11	-3.01	0		1.18	-1.79	-0.57	1.1	0.25	0
-144	0.78	-1.32	-2.94	-1.66	-1.23	0		0.13	-1.12	-0.98	0.72	-0.13	0		0.21	1.19	-2.24	4.48	-1.36	0		3.01	1.13	-2.16	3.95	3.06	0
-143.1	4.59	-0.99	0.21	-0.83	2.49	0		1.27	0.86	0.82	1.59	3.77	0		-0.5	2.07	0.81	3.9	0.35	0		2.73	1.04	0.51	1.23	-0.53	0
-142.2	0.9	0.66	-1.55	-0.27	1.68	0		-2.09	-1.08	-0.81	0.56	-0.4	0		-3.08	-0.47	-3.54	2.81	-4.29	0		3.61	-2.87	-2.19	1.58	-1.67	0
-141.3	-1.68	-3.39	-1.02	-1.58	-1.16	0		-0.05	-4.26	-1.8	1.86	1.42	0		-2.27	-2.55	-3.62	0.84	-3.78	0		0.42	-2.87	-2.42	-0.94	-0.67	0
-140.4	0.4	0.08	1	1.75	0.27	0		-1	-0.79	-2.46	3.93	0.78	0		-2.19	-3.13	-8.1	0.21	-2.6	0		0.89	-1.12	-0.98	1.66	4.41	0
-139.5	-0.51	2.08	-0.98	-2.24	0.27	0		2.38	3.65	3.77	5.55	5.03	0		3.98	3.48	3.29	6.28	0.97	0		5.13	1.45	1.96	3.58	3.19	0
-138.6	0.57	-1.52	-2.87	-0.48	-1.91	0		0.2	0.15	-1.22	1.76	0.53	0		0.33	-1.2	0.5	1.21	-1.95	0		-3.16	-1.21	-0.85	-0.63	-0.37	0
-137.7	3.54	0.69	2.51	0.71	2.73	0		2.54	2.68	3.43	3.59	3.05	0		-0.05	1.39	-1.95	1.48	-2.78	0		0.13	-2.72	-4.65	0.32	-2.2	0
-136.8	1.97	-0.84	0.22	-0.45	2.97	0		1.51	-0.03	-1.96	0.92	2.99	0		-1.44	-2.59	-1.68	2.53	1.11	0		-0.38	-3.42	-1.35	-1.33	1.15	0
-135.9	-0.44	-2.47	-3.34	-0.23	-0.67	0		3.25	0.93	-0.81	1.82	1.91	0		-0.68	1.31	-3.58	1.98	-2.19	0		2.1	3.64	-1.09	2.64	3.39	0
-135	0.28	-0.49	-0.33	0.7	1.72	0		2.85	1.79	-2.99	2.21	3.91	0		-3.72	-2.44	-6.24	-1.62	-5.35	0		0.21	-2.3	-2.49	-0.53	-1.96	0
-134.1	4.45	-1.25	-1.76	0.57	-2.31	0		5.04	1.27	-2.04	3.8	-1.23	0		3.62	3.55	-2.48	3.08	0.15	0		3.03	0.29	-2.45	0.76	1.32	0
-133.2	-0.2	-1.45	-0.86	-1.06	-4.9	0		0.59	-0.74	0.9	3.79	-0.04	0		-1.21	1.36	-1.45	4.59	-1.85	0		3.61	-0.62	0.15	0.86	2.1	0
-132.3	0.44	-1.03	-2.8	0.61	1.23	0		-0.62	1.32	-1.29	2.61	2.06	0		-2.21	-0.32	-6.36	-0.13	-2.96	0		0.91	-1.01	-3.65	0.47	2.21	0
-131.4	3.19	-0.39	1.16	-1.4	3.31	0		4.53	0.58	2.14	4.57	2.6	0		-0.01	0.47	-2.34	0.65	-1.96	0		-0.88	-2.74	-2.86	-1.96	-2.78	0
-130.5	-2.82	-1.36	-5.04	-3.56	-2.53	0		2.95	1.7	-1.02	3.14	1.71	0		3.51	4.94	0.78	6.96	-0.19	0		1.72	1.7	-2.11	2.7	2.44	0
-129.6	-1.04	-0.07	0.28	1.48	3.41	0		2.15	1.34	-2.27	5.59	2.24	0		0.68	1.36	-2.65	4.94	-1.52	0		4.09	-0.44	-0.61	2.76	1.21	0
-128.7	-0.81	-1.71	-1.17	1.23	-4.61	0		0.82	0.18	0.71	2.99	1.29	0		-1.92	-2.12	-3.74	1.64	-3.98	0		1.77	-1.23	-0.35	2.12	-1.01	0
-127.8	-3.65	-1.72	-2.93	0.25	-1.11	0		-3.45	-0.18	-2.42	1.53	0.95	0		-4.79	0.95	-3.89	1.4	-2.15	0		1.53	-0.59	-2.73	0.16	0.25	0
-126.9	-2.07	-4.28	-5.86	-3.11	-4.75	0		-2.56	-2.42	-3.34	-1.72	-1.23	0		-5.94	-1.43	-5.48	-2.13	-4.6	0		-3.04	-4.34	-3.79	-0.73	-0.65	0
-126	-1.46	-2.39	-3.51	-2.56	-4.35	0		-2.13	-3.75	-2.67	-0.16	-3.19	0		-1.61	-3.42	-2.54	2.88	-3.99	0		0.07	-1.93	0.84	0.74	0.36	0
-125.1	-3.07	-0.81	-5.12	-1.9	-4.47	0		0.76	1.91	0.53	3	0.21	0		-2.3	-3.95	-4.73	0.12	-4.73	0		1.19	-0.49	-0.57	3.87	1.24	0
-124.2	1.68	-2.56	-0.86	-0.07	0.4	0		1.59	-0.97	2.07	3.26	2.3	0		-3.61	0.04	-2.43	2.71	-3.31	0		0.39	-0.06	-1.41	1.31	-0.67	0
-123.3	-1.45	-0.19	-1.27	-1.85	-1.45	0		0.97	0.35	-2.7	1.16	1.45	0		3.16	4.4	-0.46	4.63	1.32	0		0.74	-0.71	-0.59	1.59	0.67	0
-122.4	1.08	-0.82	-1.82	-1.05	-1.15	0		0.89	-1.38	-1.17	1.7	4.89	0		-3.4	-1.15	0.63	3.17	-0.23	0		-0.4	-0.53	0.08	1.26	1.22	0
-121.5	0.89	-1.4	-1.1	0.9	1.14	0		2.98	1.69	4.71	5.25	1.97	0		3.81	1.64	3.91	5.43	2.5	0		-0.98	-3.32	-3.13	-1.74	3.97	0
-120.6	3.53	1.14	3.18	2.07	-1.89	0		1.68	-0.45	2.01	4.05	2.69	0		-3.87	-3.67	-3.28	-0.04	-2.48	0		-1.11	-3.58	-2.04	-3.24	0.61	0
-119.7	2.66	2.02	2.63	-1.52	0.9	0		5.25	4.65	3.42	3.13	2.66	0		2.5	4.28	1.94	2.99	-0.14	0		5.61	2.55	5.01	-0.26	3.18	0
-118.8	0.33	0.32	2.09	0.83	-0.61	0		4.09	1.83	0.99	3.79	1.58	0		4.14	2.7	-0.69	2.83	2.77	0		2.62	1.86	-0.76	2.37	5.49	0
-117.9	2.43	0.04	0.16	3.07	1.01	0		2.14	-1.44	1.8	3.32	3.01	0		2.35	3.45	2.17	2.57	2.6	0		2.14	3.25	1.43	0.57	4.86	0
-117	2.81	2.04	2.09	1.74	1.32	0		5.13	2.94	2.76	5.06	5.08	0		0.93	1.4	-2.11	1.78	-0.73	0		-0.03	-1.87	-3.14	-0.56	0.23	0
-116.1	-1.21	-0.18	-1.7	-3.68	-3.94	0		0.99	-1.55	-2.73	-0.53	1.37	0		-1.5	0.86	-4.71	1.36	-1	0		1.75	-1.13	-3.08	0.87	2.26	0
-115.2	-2.98	-3.98	-2.13	0.25	-5.9	0		-0.04	-4	0.41	-0.41	-2.09	0		1.51	-0.96	0.12	1.56	-2.76	0		2.21	-1.79	-0.23	-0.38	1.07	0
-114.3	-3.21	-2.18	-3.13	-4.08	-2.07	0		1.77	-1.33	-0.83	3.48	0.92	0		0.27	2.56	-0.59	2.1	-1.43	0		-0.42	-0.81	-3.23	-0.87	-1.87	0
-113.4	3.59	0.29	1.96	1.31	1.53	0		1.6	-0.91	-0.32	2.73	2.73	0		-2.72	-1.07	-2.26	1.74	-0.52	0		-0.07	-1.18	-1.26	1.37	2.11	0
-112.5	2.6	-0.59	-2.08	1.74	3.6	0		-0.14	-3.05	-1.53	-0.66	0.46	0		0.51	-2.49	-3.8	-1.19	-0.4	0		6.75	-0.68	0.39	0.59	2.18	0
-111.6	4.45	1.34	2.08	5.28	2.24	0		2.49	0.29	2.82	4.32	2.52	0		0.25	-1.18	-3.15	3.49	-0.93	0		4.02	0.7	-1.04	3.04	2.57	0
-110.7	2.07	-0.82	-0.69	-2.12	0.83	0		1.51	0.28	-2.51	0.64	1.88	0		-2.25	-0.21	-1.97	-2.74	-0.99	0		2.67	1.48	1.91	-0.89	3.17	0
-109.8	1.1	0.53	2.8	-0.57	0.83	0		-0.76	0.77	-1.27	0.29	2.68	0		-3.41	1	-3.86	0.38	-4.25	0		1.14	0.15	-0.6	0.95	-0.9	0
-108.9	2.84	0	0.52	2.14	0.61	0		-4.73	-1.94	-1.56	-0.72	-1.57	0		-4.35	-3.07	-2.52	2.53	0.39	0		-1.03	-3.27	-0.05	1.56	4.94	0
-108	2.13	0.01	1.97	-0.17	0.67	0		0.46	0.04	-1.23	1.16	0.95	0		-0.37	0.15	-2.28	1.11	-1.07	0		1.75	-0.2	-0.51	-0.95	2.21	0
-107.1	0.82	-2.57	1.13	-1.91	-1.31	0		2.81	0.92	-2.25	2.75	1.91	0		2.75	1.09	-1.76	4.6	-0.71	0		2.1	0.78	1.94	1.55	3.4	0
-106.2	1.38	0.5	-2.09	1.83	-3.13	0		0.12	2.83	1.66	3.11	1.04	0		0.72	1.83	-0.13	1.98	0.37	0		0.3	-0.26	0.1	-1.46	0.12	0
-105.3	0.18	-2.77	-3.54	-0.88	-4.76	0		1.41	-1.71	-3.17	1.76	-1.68	0		-0.17	-0.3	-1.88	0.25	-1.88	0		4.22	1.85	2.47	0.05	2.91	0
-104.4	-0.01	-4.4	-3.02	0.45	-3.22	0		3.04	0.2	-0.28	2.24	-0.71	0		-1.65	-1.34	-4.76	1.58	-4.29	0		-0.9	-1.59	-1.72	0.86	-1.01	0
-103.5	-1.26	-1.67	-1.35	-1.5	-0.45	0		1.07	1.22	3.19	4.25	1.73	0		-1.38	0.88	0.29	5.92	0.22	0		0.79	0.07	0.33	2.27	3.56	0
-102.6	3.63	-0.66	-0.42	1.87	-0.85	0		5.42	1.15	0.97	1.88	1.76	0		1.64	-0.64	-1.98	0.89	-2.4	0		3.48	0.62	-0.86	3.03	3.18	0
-101.7	0.43	-1.34	0.17	1.69	-0.99	0		-0.47	0.99	2	2.21	2.14	0		-1.51	-0.95	-2.09	1.61	-1.91	0		2.44	-1.48	-1.38	1.94	1.5	0
-100.8	1.52	0.64	-0.13	-0.36	-0.58	0		0.17	2.18	0.97	1.91	0.83	0		0.98	3.06	-1.25	3.76	-1.24	0		0.36	-2.06	-3.9	0.11	-1.53	0
-99.9	1.11	0.63	-1.17	-2	-0.43	0		4.25	0.44	-0.7	1.52	0.43	0		-2.31	-2.98	-3.2	-0.46	-5.11	0		-1.26	-3.71	-1.26	-1.81	0.71	0
-99	-4.61	-5.43	-5.42	-5.74	-3.59	0		2.43	-2.14	2.3	1.01	2.28	0		3.26	2.47	1	3.48	1.51	0		0.9	-1.6	-0.3	0.4	0.69	0
-98.1	-0.67	-1.93	-0.3	-0.53	-3.04	0		1.87	-1.15	0.79	2.79	3.27	0		0.98	0.66	-0.02	4.29	4.07	0		3.01	2.16	0.61	4.76	4.85	0
-97.2	0.81	-0.73	-1.56	0.99	1.32	0		1.09	-1.26	-2.15	2.42	1.91	0		-1.22	-2.65	-3.22	1.18	-2.35	0		-1.31	-2.04	-1.13	-1.85	-0.83	0
-96.3	0.4	-1.16	0.54	-0.91	-2.68	0		1.55	-0.62	-0.28	5.57	0.66	0		-0.94	-0.13	-2.04	2.57	-0.45	0		0.03	-2.05	-3.18	-0.75	-0.32	0
-95.4	-2.69	1.93	-2.4	-1.5	-2.29	0		0.59	0.91	1.24	3.42	1.88	0		-0.01	-0.45	-2.49	2.15	-0.13	0		0.68	0.39	-0.63	-1.1	1.87	0
-94.5	-1.64	-2.17	-3.81	-1.75	-4.04	0		0.71	-0.39	-0.56	2.19	1.71	0		-1.46	-0.26	-1.8	-0.1	-3.33	0		-0.41	-5.38	-5.42	-1.98	-1.83	0
-93.6	-0.34	0.07	2.23	-0.71	-0.43	0		0.63	1.68	5.01	5.29	2.77	0		-0.59	0.93	-1.03	3.75	1.01	0		3.05	0.54	2.5	0.15	2.49	0
-92.7	0.15	-0.14	-3.42	-0.41	-1.08	0		2.43	-0.53	0.22	5.12	3.89	0		1.89	2.49	-1.51	4.95	2.42	0		3.52	0.35	1.46	2.59	5.43	0
-91.8	1.64	1.53	1.42	2.29	1.64	0		1.47	0.89	3.69	4.37	4.42	0		-2.44	-2.95	-4.81	-0.48	-1.96	0		1.92	-2.43	-4.42	-2.26	0.63	0
-90.9	0.02	-3.87	-3.53	-1.44	-1.55	0		0.2	-2.25	-3.85	-0.28	0.55	0		0.29	-2.21	-3.31	-0.37	-1.54	0		0.46	-0.86	-1.64	-2.86	-0.92	0
-90	2.43	0.37	0.84	0.03	-0.99	0		2.51	-0.56	0.2	-0.89	0.77	0		-1.85	0.06	-1.12	0.64	0.08	0		-4.44	-2.18	-1.95	-3.46	1	0
-89.1	-0.47	0.62	0.1	-0.13	-0.96	0		-1.05	-2.51	-1.6	-2.93	0.22	0		0.61	1.98	-0.57	1.92	-1.5	0		1.9	-0.48	0.61	2.28	0.76	0
-88.2	2.4	0.92	1.85	2.01	1.44	0		4.7	2.57	3.53	6.37	3.04	0		-0.33	-2.82	-4.02	1.23	-3.05	0		0.47	-2.53	-4.46	-2.59	-1.84	0
-87.3	-3.64	-2.2	-3.74	-3.76	-4.65	0		0.98	1.54	1.27	2.82	1.09	0		-1.56	-3.34	-0.11	1.38	-2.7	0		-1.19	-1.45	-0.79	-0.87	0.75	0
-86.4	-0.34	-0.75	-4.28	0.37	-0.67	0		2.04	1.92	0.26	1.97	2.2	0		-0.93	1.9	-2.3	1.94	-0.51	0		-1.79	-0.87	-4.04	-2.05	0.03	0
-85.5	1.69	3.72	-0.01	0.01	-0.57	0		0.77	1.21	1.31	2.11	0.39	0		-0.87	0.88	-2.52	1.67	-0.53	0		-0.86	-0.85	-1.41	-1.87	-0.95	0
-84.6	1.97	-0.05	1.96	2.38	-1.58	0		2.09	2.09	2.49	4.95	2.64	0		1.64	3.09	0.99	3.23	1.85	0		1.43	0.74	0.73	-0.42	-0.58	0
-83.7	1.66	-3.76	1.16	0.42	-0.07	0		3.07	0.86	0.65	1.92	2.26	0		1.37	1.47	-4.89	0.6	-3.47	0		1.75	-2.57	-3.99	-3.04	-1.5	0
-82.8	-0.3	-0.34	-0.08	0.42	-2.14	0		0.9	-0.07	2.49	1.01	1.53	0		0.62	0.71	-1	0.71	-0.89	0		1.72	1.07	-0.22	3.08	2.89	0
-81.9	1.85	-1.25	0.57	0.29	2.71	0		1.86	-0.09	3.75	1.71	2.11	0		-0.38	1.94	0.93	0.98	-0.9	0		-0.84	0.74	-1.47	-1.91	-0.85	0
-81	2.25	0.36	-0.32	2.2	1.02	0		3.12	0.95	3.09	5.9	3.96	0		-0.32	0.74	-1.65	3.18	0.35	0		1.34	2.39	0.78	0.41	4.38	0
-80.1	1.45	-0.8	0.21	1.39	-0.35	0		1.14	0.27	1.02	3.48	1.7	0		-1.02	-4.1	-3.61	-1.79	-6.89	0		0.26	-2.71	-4.28	-3.89	-3.14	0
-79.2	-1.59	1.55	1.29	-0.2	3.29	0		-1.88	-1.58	-1.42	1.28	2.72	0		-4.47	-3.46	-4.91	-2.67	-2.47	0		0.08	-1.45	-2.63	-0.5	2.6	0
-78.3	1.69	-0.81	-1.12	0.68	-1.3	0		-0.18	-2.77	-1.84	-0.43	-0.96	0		-0.96	-1.4	-1.76	-1.48	-0.82	0		0.53	-0.26	0.17	-0.34	0.87	0
-77.4	-4.03	-3.28	-7.13	-2.64	-1.27	0		1.85	-0.12	-2.01	2.3	2.71	0		-2.29	-4.42	-5.64	1.63	-4.97	0		1.41	-1.69	-3.55	-0.76	-1.17	0
-76.5	-0.79	-1.59	-3.48	-1.77	-2.62	0		1.39	1.82	-0.19	3.63	3.69	0		-0.74	1.6	-2.75	1.65	0.45	0		0.09	-0.32	-2.63	0.28	-0.79	0
-75.6	-3.31	-3.12	-4.32	-2.14	-2.01	0		-0.7	-0.87	-0.66	-0.2	-1.38	0		-1.63	-0.53	1.08	0.17	-0.23	0		0.29	0.31	-0.38	0.11	0.42	0
-74.7	-2.17	-1.62	-0.36	0.07	-2.31	0		5.27	1.4	3.99	2.7	2.06	0		3.09	1.38	2.17	0.81	0.12	0		2.86	0.2	-0.35	0.79	2.29	0
-73.8	-0.45	-2.1	-1.13	0.02	-0.36	0		2.77	0.55	0.17	5.15	1.18	0		-0.77	-0.48	0.43	3.69	1.35	0		0.55	-2.24	-1.77	-0.96	-1.23	0
-72.9	-2.31	-3.14	-2.79	-4.37	-1.89	0		-0.48	-0.73	-0.76	-1.6	-2.64	0		-2.67	-2.23	-4.78	-2.24	-5.07	0		1.35	-1.1	0.78	1.8	1.93	0
-72	1.33	-0.8	0.38	-1.12	-3.17	0		0.91	3.96	1.04	2.31	-1.24	0		-0.88	3.55	-2.47	3.68	-0.29	0		-2.12	-1.35	-3.66	-1.09	-1.68	0
-71.1	0.24	4.01	0.28	-0.82	3.39	0		0.76	1.92	-0.08	1.6	0.48	0		1.55	0.44	-0.43	4.24	0.7	0		4.73	1.16	0.69	1.8	2.91	0
-70.2	0.08	-1.72	-2.47	-1.63	-1.87	0		2.78	0.92	-0.31	4.77	0.87	0		-1.42	-2.28	-1.98	-1.12	-3.3	0		-2.36	-2.2	-3.18	-4.32	-1.09	0
-69.3	-1.16	-1.24	1.84	-1.32	0.22	0		0.71	-0.88	-0.1	-2.54	1.95	0		-0.02	1.07	-0.22	2.02	-0.63	0		2.93	2.3	1.5	1.11	2.79	0
-68.4	0.01	0.23	0.37	-2.8	-2.34	0		-0.01	-2.02	-2.07	-1.22	-3.7	0		0.92	0.04	-1.06	0.02	-2.66	0		0.25	-0.45	-1.53	-0.86	-0.91	0
-67.5	-0.12	0.31	-0.97	1.12	-1.86	0		-0.84	-0.78	-0.03	1.26	-0.44	0		-2.14	0.02	-3.64	0.71	-2.21	0		1.78	0.77	0.07	-0.12	1.22	0
-66.6	0.07	-1.86	-1.19	-0.7	-0.6	0		-1.05	2.4	0.64	1.32	1.7	0		-2.78	1.97	-2.25	-0.6	-2.6	0		2.41	1.73	-0.07	1.78	0.72	0
-65.7	-0.16	-3.62	-3.13	-2.18	-3.67	0		-0.38	-1.56	-2.53	2.33	0.08	0		-1.73	-0.46	-0.69	0.4	-1.11	0		-0.26	-2.66	-0.93	-0.22	1.13	0
-64.8	-0.43	-0.28	-0.43	0.62	-0.83	0		0.98	1.32	1.56	3.09	4.29	0		-1.56	-1.1	-0.01	0.84	-0.37	0		1.42	1.02	0.47	0.12	-1.47	0
-63.9	0.1	-3.07	-1.13	0.67	-3.17	0		-0.02	-2.61	-0.37	0.3	-0.08	0		-3.4	-1.7	-1.76	-0.09	-0.2	0		-0.05	-1.34	-1.16	0.32	1.27	0
-63	-1.31	-1.55	-4.33	1.89	-0.48	0		-0.84	-0.07	-1.04	0.32	-0.11	0		0.26	2.85	-0.51	1.71	-2.38	0		0.2	2.95	-0.87	0.34	0.35	0
-62.1	2.53	0.11	1.65	3.02	-0.79	0		2.61	1.54	1.71	1.95	1.91	0		-0.99	-1.05	-1.38	2.34	-0.74	0		-0.57	-3.7	-3.88	-1.16	-1.19	0
-61.2	-0.19	2.52	1.3	2.52	1.51	0		-2.4	-0.97	-1.76	0.74	-1.78	0		-1.73	-1.15	-1.53	0.63	-1.62	0		-3.31	-0.21	-1.86	0.2	0.13	0
-60.3	-0.71	-0.14	-1.13	0.81	1.43	0		0.24	0.97	1.15	1.32	3.87	0		-0.76	-1.99	-1.04	-1.83	-0.29	0		0.1	-1.75	-2.54	0.07	-0.56	0
-59.4	3.12	3.62	0.89	1.58	1.96	0		0.48	3.93	0.4	2.58	-1.3	0		0.16	2.68	-0.19	1.37	-1.53	0		2.71	1.21	1.74	0.53	1.33	0
-58.5	-0.61	-2.43	-2.62	-0.1	-1.63	0		0.08	0.59	-1.13	1.6	1.53	0		-0.4	-1.37	-3.69	2.05	0.59	0		2.67	-1.59	-2.77	-0.2	4.62	0
-57.6	-2.59	-0.72	-1.42	-1.75	0.15	0		1.99	1.22	0.77	2.33	3.47	0		-0.85	-2.31	-4.89	-1.31	-3.17	0		-0.1	-4.9	-5.84	-4.71	-1.53	0
-56.7	1.12	1.61	0.24	-0.27	1.45	0		3.35	4.05	1.76	4.19	2.68	0		0.27	0.97	-1.66	1.01	-0.74	0		-0.27	-0.26	-1.48	-0.04	0.08	0
-55.8	-1.93	1.56	-0.81	0.17	0	0		0.31	-1.58	-0.77	-0.24	-1.55	0		-1.47	-2.17	-2.19	0.57	-2.31	0		1.44	0.49	-0.52	0.84	-0.18	0
-54.9	-0.74	-2	-0.78	1.6	1.56	0		0.64	-2.74	-1.43	1.46	0.54	0		0.47	-3.22	-2.56	-0.09	-2.24	0		1.45	0.39	0	-0.79	1.43	0
-54	1.37	0.57	0.8	1.6	0.73	0		0.62	0.39	-1.49	0.22	0.04	0		-3.76	-4.07	-2.81	-0.94	-5.29	0		0.97	1.88	1.29	1.13	1.03	0
-53.1	-1.58	-2.44	-1.08	-2.21	-1.03	0		0.46	0.14	1.86	0.39	1.8	0		2.03	0.42	-1.73	-0.19	-1.06	0		0.91	-0.55	-0.51	0.06	1.32	0
-52.2	-1.44	-0.16	-2.29	1.67	-0.73	0		1.17	-0.75	-1.64	1.13	-0.52	0		0.87	-1.14	-1.94	-2.91	-2.52	0		1.86	-3.01	-0.58	-2.01	1.95	0
-51.3	-1.87	-2.98	-0.13	-4.35	-1.46	0		-1.05	-0.16	-0.57	-0.82	1.52	0		2.34	1.95	2.21	3.57	1.33	0		1.05	-2.05	0.19	0.49	-2.6	0
-50.4	-1.63	-2.43	-1.9	-2.65	-0.94	0		3.49	2.87	2.31	1.85	4.2	0		-0.67	-1.27	-2.63	0.34	-0.38	0		-0.67	0.51	-0.65	-2.6	1.88	0
-49.5	2.55	4.12	1.62	-0.22	3.22	0		3.18	2.07	0.82	3.45	3.51	0		1.33	1.16	0.26	2.54	3.95	0		4.67	3.88	2.78	3.78	5.8	0
-48.6	-0.41	-2.52	-2.92	-2.75	-1.59	0		-0.47	-3.79	-2.73	-1.07	-0.61	0		-5.53	-3.63	-4.81	-0.25	-2.96	0		-2.42	-0.54	-4.04	-3.04	-2.58	0
-47.7	1.78	-2.14	0.31	1.07	2.09	0		1.71	1.89	-1.37	0.22	2.1	0		-1.25	-0.58	-2.7	-2.34	-4.19	0		1.91	-0.96	0.42	0	0.94	0
-46.8	-0.63	0.62	-1.74	0.08	-0.31	0		-0.47	2.07	1.24	2.76	4.37	0		-1.92	-0.43	-3.13	3.07	-1.13	0		3.46	1.39	0.66	-0.4	1.93	0
-45.9	-2.14	-3.08	-2.74	-1.43	-1.7	0		-1.81	-0.69	-0.46	1.44	0.77	0		-0.67	-0.02	-1.81	0.81	-1.4	0		3.71	4.2	0.13	0.81	4.78	0
-45	3.52	1.48	1.51	2.78	-0.34	0		3.36	0.78	0.47	2.59	2.61	0		0.61	-1.68	-1.1	0.9	-1.6	0		1.23	0.87	-0.22	0.55	2.37	0
-44.1	0.07	1.36	-0.87	-1.23	-0.01	0		1.69	2.34	3.51	-0.72	2.78	0		-1.56	0.89	-0.08	-1.01	2.99	0		0.57	3.57	0.27	1.05	3.8	0
-43.2	-2.27	-0.87	-1.2	-3.65	-3.1	0		2.13	0.56	-2.15	0.06	-0.25	0		0.44	-0.97	-2.41	1.66	1.82	0		0.69	0.1	-0.59	-0.34	2.59	0
-42.3	-1.49	-1.84	-0.49	-2.85	-2.02	0		-0.24	0.75	3.23	-2.1	-1.13	0		-0.86	-0.04	0.19	-0.97	-0.79	0		2.22	0.45	2.26	0.96	3.35	0
-41.4	-0.09	-2.35	-2.82	-0.78	0.26	0		2.06	1.55	0.87	4.78	1.99	0		-1.84	-0.17	-2.07	2.07	0.17	0		-0.27	-0.85	-2.95	-0.67	-0.64	0
-40.5	-1.43	-2.35	1.97	1.03	0.36	0		3.03	-0.49	1.34	2.15	2.76	0		0.96	2.23	0.78	2.77	0.2	0		-0.35	1.13	2.42	2.38	1.76	0
-39.6	-0.9	-0.73	-0.34	1.4	-0.79	0		2.1	2.26	4.31	2.26	0.88	0		1.04	-0.13	0.61	1.75	0.11	0		3.82	-1.16	-0.01	1.19	3.26	0
-38.7	-0.61	2.81	0.78	0.34	1.02	0		0.06	0.91	1.22	3.07	2.53	0		-4.13	-2.51	-2.47	-0.45	-3.1	0		-1.98	-1.72	-5.82	-1.56	-0.51	0
-37.8	-0.58	-0.27	-2.27	-1.8	-0.61	0		-0.19	-0.73	-0.35	-1.39	0.83	0		0.25	-0.93	-0.45	-1.68	3.45	0		-0.42	-0.05	-2.66	-2.29	1.79	0
-36.9	-3.99	-3.83	-5.06	-4.59	-1.76	0		-4.08	-5.8	-4	-3.11	-3	0		-5.68	-4.84	-2.9	0.24	-2.82	0		-4.81	-3.64	-2.71	-1.52	-0.28	0
-36	-0.68	0.32	1.09	3.63	-0.82	0		-2.29	-1.53	0.11	0.06	0.33	0		-0.86	-0.36	-1.07	0.83	-0.75	0		1.99	-0.03	0.6	-1	2.58	0
-35.1	0.85	-2.02	-0.37	-2.32	-1.21	0		-0.39	-2.75	-0.95	-1.36	2.02	0		-5.94	-5.21	-2.92	-3.81	-3.41	0		-1.66	-2.69	-0.3	-3.2	-0.04	0
-34.2	3.53	2.81	1.71	3	-0.38	0		1.5	-0.27	2	1.4	0.18	0		-1.9	-1.29	-1.42	0.77	-1.79	0		-2.01	-1.88	-1.31	-0.75	-0.52	0
-33.3	-1	-1.45	-3.01	0.18	-2.99	0		0.32	0.38	-1.09	2.03	0	0		-2	-2.21	-2.29	1.07	-2.15	0		1.65	-0.29	1.41	-0.91	2.17	0
-32.4	-1.51	-2.56	-0.97	1.9	0.01	0		-0.97	-1.93	0.08	2.72	0.95	0		-2.8	-2.6	-2.56	-0.61	-0.96	0		-0.37	0.98	-0.68	-2.57	1.26	0
-31.5	-1.07	1.07	-1.86	-1.48	-0.65	0		2.4	-0.22	-0.62	1.07	-0.08	0		2.46	5.65	2.69	3.44	1.76	0		-0.27	4.37	0.6	-1.2	-0.25	0
-30.6	-2.44	-0.01	0.06	-1.99	-2.79	0		0.01	1.1	-0.63	1.33	-0.24	0		-2.09	-1.57	-0.8	-0.49	-3.51	0		1.12	-1.52	-1.76	-3.19	-0.05	0
-29.7	-3.96	-5.01	-1.38	-3.38	-0.59	0		-0.19	-3.17	-1.22	-1.31	-0.01	0		0.76	-2.95	-3.53	-1.5	-2.41	0		-0.34	-2.71	-1.65	-2.6	-0.49	0
-28.8	-2.16	0.85	-1.43	-1.09	-1.36	0		1.28	2.49	-0.14	2.63	1.07	0		-2.19	-0.7	-5.25	1.14	-0.38	0		1.24	-0.25	-1.12	1.91	-0.14	0
-27.9	-2.5	1.02	-0.99	0.96	0.73	0		2.1	0.53	-0.57	2.33	2.8	0		0.29	0.64	-1.69	2.66	-0.65	0		0.91	-0.55	-1.42	0.94	0.62	0
-27	-3.42	0.92	-4.62	-3.41	-2.3	0		-0.05	1.86	-1.12	-1.39	1.24	0		-1.83	-3.4	-0.13	-0.45	-1.79	0		0.18	0.61	2.42	-1.5	0.44	0
-26.1	4	-0.26	0.03	1.07	2.91	0		4.14	-1.74	-1.12	1.27	1.49	0		3.56	0.8	-0.84	1.05	-0.65	0		2.79	-2.32	-0.48	-1.74	-0.44	0
-25.2	-0.31	1.17	-0.21	-1.14	-1.67	0		0.29	2.3	4.09	4.54	0.67	0		-0.43	1.12	2.59	0.4	2.57	0		-1.43	-0.27	-1.36	-1.63	0.69	0
-24.3	1.65	0.67	1.22	3.63	-1.92	0		2.32	1.61	0.06	1.55	0.54	0		-1.82	0.17	-2.98	-0.82	-0.93	0		-0.23	0.54	-3.02	-1.96	1.56	0
-23.4	-1.13	-0.68	-0.78	-3.32	-3.55	0		2.05	-0.03	-1.42	1.74	0.9	0		-0.14	-1.63	-2.2	0.77	-1.95	0		-1.25	0.48	-0.86	-0.55	-2.2	0
-22.5	1.13	-1.01	-1.61	-1.79	-0.93	0		1.83	0.11	1.49	2.81	3.01	0		-1.51	-1.93	-0.69	0.74	-2.16	0		-1.51	0.01	-1.66	-0.56	0.94	0
-21.6	-3.02	-0.64	-3.69	-3.37	-2.04	0		-0.13	1.49	0.09	0.36	2.5	0		-0.57	-3.18	-1.87	0.55	0.24	0		0.02	1.09	1.34	-0.56	2.52	0
-20.7	-0.14	-1.11	1.22	1.26	0.46	0		-0.82	1.33	0.88	3.31	3.17	0		2.73	4.67	2.35	3.22	3.51	0		2.49	2.18	1.34	0.28	1.6	0
-19.8	1.7	0.36	-1.89	2.31	1	0		-0.08	0.89	-1.02	2.05	1.65	0		-2.14	-1.47	-4.5	-1.35	-2.72	0		2.61	-0.7	-3.22	-1.15	0.98	0
-18.9	-0.37	-1.81	-3.45	-0.49	-1.26	0		0.9	3.22	2.41	3.57	4.27	0		0.52	1.17	1.94	1.25	-1.42	0		1.34	-0.13	0.38	-1.89	2.29	0
-18	1.42	1.27	-0.87	1.29	-0.24	0		1.11	-0.36	-0.29	0.92	-1.34	0		1.22	1.3	-1.15	4.24	-0.3	0		-1.29	-1.06	0.86	0.42	0.14	0
-17.1	-1.25	-2.99	-2.26	-4.25	-0.98	0		2.11	0.82	-0.5	3.48	1.51	0		-2.48	-5.22	-4.68	-3.56	-3.45	0		-2.12	-1.75	-0.97	-4.08	-0.42	0
-16.2	1.02	-2.22	-1.01	-2.8	-1.28	0		3.19	1.2	2.5	2.83	1.41	0		-0.37	-0.52	-2.67	1.98	-0.29	0		-0.57	-0.05	-1.45	-0.7	-0.46	0
-15.3	-1.92	-3.43	-3.22	-3	-1.05	0		0.19	-0.16	-3.46	-0.08	0.54	0		-2.83	0.2	-2.57	-1.36	-0.75	0		0.29	2.26	2.01	-0.58	2.38	0
-14.4	0.29	0.59	-0.34	-1.76	0.84	0		0.2	3.62	1.96	-0.93	2.82	0		-0.56	2.17	1.49	-0.98	0.99	0		2.76	2.37	2.15	-0.13	0.85	0
-13.5	1.44	-0.68	1.82	1.06	1.05	0		-0.09	0.09	2.24	0.11	0.52	0		-0.2	0.28	-0.91	-0.58	1.73	0		-1.81	-2.7	-3.14	-5.94	-0.81	0
-12.6	-1.37	0.06	0.19	1.66	0.94	0		0.35	1.79	0.48	0.85	1.03	0		-2.02	-3.04	-2.96	-1.06	-2.24	0		2.75	-0.39	-0.21	1.26	1.66	0
-11.7	-1.32	1.12	-1.18	-1.05	-1.32	0		-1.26	0.69	-1.04	2.6	-0.3	0		-0.44	2.45	1.43	4.31	2.35	0		-1.24	-0.46	2.97	-0.86	-0.01	0
-10.8	-4.49	-1.51	-4.51	-3.52	-3.8	0		1.44	4.64	1.04	2.91	2.31	0		2.32	2.63	0.19	0.94	0.13	0		0.01	-1.46	-0.74	-3.62	0.43	0
-9.9	-0.97	0.5	-0.76	-0.59	0.82	0		1.05	2.46	1.95	0.93	3.02	0		-1.38	-1.14	-1.81	-2.81	1.76	0		-0.12	2.15	2.6	0.23	2.56	0
-9	1.55	-1.05	2.38	1.7	2.84	0		1.91	-1.78	0.29	-0.26	-0.65	0		-0.86	-2.04	-1.32	-1.32	-3.5	0		0.12	0.08	-2.39	-1.21	-2.56	0
-8.1	0.1	-1.76	0.18	0.41	-0.47	0		1.74	1.55	-0.22	0.28	0.54	0		-0.16	1.38	-0.73	-1.92	-1.38	0		-2.04	-3.52	-2.46	-3.85	-0.68	0
-7.2	-1.98	-0.52	-3.04	-2.23	-2.31	0		2.25	-0.8	1.2	2.09	2.49	0		2.28	0.28	3.25	3.96	-0.03	0		0.06	0.29	-0.07	0	-2.22	0
-6.3	-3.59	-2.69	-4.67	-5.41	-0.77	0		1.71	0.67	-1.04	2.01	1.72	0		-1.61	-3.21	-1.04	-0.85	-2.92	0		-2.84	-3.2	-0.38	-3.08	-0.83	0
-5.4	0.46	1.2	0.07	1.52	0.5	0		-0.11	-0.68	-0.56	-1.18	-1.37	0		-2.78	-3.08	-1.75	-0.75	-2.41	0		-0.57	-2.14	-0.28	-0.12	-0.93	0
-4.5	0.74	-0.23	-0.1	-0.68	0.37	0		2	-0.15	-0.77	1.62	1.39	0		2.1	2.07	-1.05	3.65	2.16	0		0.8	3.68	0.3	3.22	2.65	0
-3.6	0.53	-0.36	0.68	0.61	0.1	0		1.5	1.74	5.03	0.12	1.71	0		-1.13	0.16	0.5	-3.5	-0.9	0		0.97	1.65	-0.09	1	0.18	0
-2.7	-1.72	1.38	-0.86	-4.56	-1.7	0		-2.75	1.52	-0.23	-0.19	-0.21	0		0.19	3.41	1.07	2.59	2.85	0		0.53	1.95	-0.03	-1.31	1.72	0
-1.8	-0.27	-4.21	-0.35	-2.11	-4.41	0		-1.35	-0.08	-0.45	-0.27	-1.55	0		-1.8	0.77	0.62	-1.11	1.25	0		0.22	0.71	-1.26	-0.74	1.42	0
-0.9	-0.26	1.83	-0.05	3.35	2.66	0		-2.2	1.05	2.86	0.67	2.99	0		2.18	1.27	2.94	-0.9	4.34	0		2.01	2.72	2.49	1.53	3.03	0
0	-4.93	-2.66	-3.28	-2.86	-2.72	0		-0.22	-1.91	-1.78	-2.13	-1.72	0		0.06	-0.85	1.18	-2.49	-0.38	0		1.54	2.81	-2.45	-2.54	2.57	0
0.9	-2.76	-2.86	3.48	0.41	-1.76	0		2.51	-0.92	4.16	5.02	4.04	0		-1.17	-1.91	1.2	0.74	2.1	0		-1.33	1.19	-0.52	-1.31	2.68	0
1.8	0.74	-1.5	-1.56	1.01	2.32	0		3.08	0.64	2.24	1.5	4.25	0		-2.65	-1.07	-0.67	-1.2	0.29	0		-1.64	-1.51	-1.8	-2.4	-3.09	0
2.7	-1.51	-2.15	-3.01	-3.55	-4.21	0		1.25	1.29	-0.25	0.02	-0.3	0		-3.02	-1.69	-1.52	0.97	-3.08	0		0	-0.82	-1.48	-1.24	-0.14	0
3.6	0.32	1.43	-1.88	1.73	-3.39	0		0.97	2.88	1.49	3.27	3.12	0		-1.51	1.48	-2.03	1.25	-0.12	0		2.62	2.22	0.16	1.34	-1.2	0
4.5	-3.05	-3.86	-5.84	-4.03	-3.6	0		-0.57	-1.99	-4.17	-1.69	-1.29	0		1.24	0.45	-1.69	-0.54	0.51	0		1.93	1.74	-2.01	-1.17	0.13	0
5.4	-0.3	0.02	-0.91	-0.59	-1.66	0		-4.21	-1.85	-4.62	-5.32	-1.89	0		-4.26	-3.1	-4.09	-3.6	-2.05	0		1.68	-0.17	0.07	0.25	0.14	0
6.3	-3.23	-3.76	0.18	-2.54	-0.06	0		-0.91	1.42	1.47	1.99	1.95	0		0.01	3.03	0.42	-0.76	-0.3	0		0.93	1.53	-0.19	-2.13	2.05	0
7.2	-4.25	-3.27	-4.48	-2.9	-3.79	0		-1.19	-0.02	-2.55	-3.58	-2.16	0		0.32	-2.85	-0.52	-0.98	-1.64	0		0.05	-2.94	-0.75	-1.59	0.48	0
8.1	-0.35	-2.68	-2.63	0.45	-2.41	0		0.87	-0.91	1.55	2.76	0.31	0		5.15	1.1	0.64	-0.78	-1.52	0		5.7	-0.4	1.24	-0.96	-1.26	0
9	-1.43	-1.66	1.19	-0.58	-1.71	0		2.76	1.99	1.79	1.4	2.45	0		2.61	-3.27	-6.79	-1.49	-5.08	0		2.38	-4.91	-4.91	-2.5	-4.81	0
9.9	-0.96	-2.08	-3.82	-2.11	-1.61	0		1.23	-0.82	-1.57	-0.07	-1.29	0		-3.38	-4.66	-5.77	-4.61	-3.75	0		3.04	-2	-3.56	-4.85	-0.29	0
10.8	1.89	-0.91	0.19	-0.34	0.27	0		1.3	3.95	-0.46	-1.47	-2.21	0		-0.93	0.41	-0.18	-1.11	-4.2	0		-0.81	-1.65	-0.53	-0.63	-3.26	0
11.7	-2.84	-2.09	-1.95	-1.49	-2.67	0		2.6	2.36	0.74	-0.95	1.34	0		-3.58	-2.08	-3.26	-3.44	-1.6	0		0.52	3.63	2.42	-1.68	1.95	0
12.6	0.85	1.08	2.08	-0.18	3.55	0		-0.19	1.28	1.48	0.14	2.17	0		-2.9	-0.98	-3.2	-3.4	-2.98	0		0.67	-1.23	-0.83	-3.64	-1.01	0
13.5	-0.1	-1.35	-1.16	-1.06	-1.73	0		0.71	2.42	-0.32	0.3	0.74	0		0.99	-0.31	-1.28	0.05	1.42	0		1.91	-0.04	-0.81	-4.28	-0.13	0
14.4	0.98	0.59	-0.26	-1.59	-1.34	0		1.4	2.68	5.19	4.27	4.5	0		-2.58	1.92	0.17	-0.92	0.45	0		0.64	2.95	-0.41	-0.82	-0.44	0
15.3	0.32	0.9	4.1	1.17	0.98	0		2.36	1.28	1.18	1.33	0.07	0		-2.95	-1.58	-2.49	-2.47	-2.01	0		-1.49	0.53	-0.97	0.04	-0.08	0
16.2	-2	1.33	-0.57	-0.34	-1.28	0		-0.67	1.38	2.41	2.27	1.72	0		0.16	-1.34	-2.44	-1.55	-3.61	0		2.71	-0.85	-0.21	-2.53	-0.61	0
17.1	-0.2	0.74	-0.83	-1.08	-0.21	0		3.97	3.29	1.53	3.14	2.21	0		2.71	3.4	2.78	2.13	3.03	0		3.36	1.83	2.95	-1.69	5.86	0
18	-2.68	-3.01	-2.81	-3.71	-2.26	0		-0.48	-0.69	-3.73	-0.5	-0.14	0		0.84	-0.42	-1.83	-1.19	0.99	0		1.04	-0.01	2.78	-3.7	0.8	0
18.9	-0.22	-0.11	1.44	1.06	1.9	0		-0.32	1.56	3.07	-0.2	5.12	0		-2.37	-1.48	-0.01	-1.79	-1.38	0		-0.82	0.54	0.35	-2.44	0.15	0
19.8	-1.02	-1.87	3.25	-1.63	2.88	0		0.14	-1.45	-0.6	1.15	2.78	0		0.24	1.12	1.06	0.79	2.91	0		1.65	2.2	1.8	0.27	1.41	0
20.7	3.24	4.13	3.75	2.65	3.42	0		-1.1	2.4	4.22	4.24	2.7	0		-2.21	-0.52	1.15	-1.31	1.07	0		2.41	-0.45	1.54	0.29	0.06	0
21.6	0.73	0.2	0.87	-1.18	-0.2	0		2.78	3.9	1.65	3.42	2.13	0		0.19	3.96	2.45	2.82	1.56	0		0.11	1.86	2.38	-1.28	-1.43	0
22.5	1.39	1.46	5.75	1.97	1.42	0		2.14	3.43	3.68	1.83	1.91	0		3.39	4.1	-1.13	1.09	1.11	0		2.24	0.87	-1.06	-3.87	0.55	0
23.4	1.01	-2.91	0.92	-2.53	0.22	0		0.42	-1.3	-0.36	-0.82	-0.74	0		-0.67	1.13	1.17	-0.43	1.52	0		0.43	0.85	1.85	-0.27	1.41	0
24.3	-3.73	-3.43	-4.48	-4.17	-3.89	0		3.51	2.95	2.48	1.89	4	0		0.87	3.5	0.29	1.22	2.18	0		0.21	0.92	-0.49	-4.24	-0.28	0
25.2	-2.42	-1.95	-1.82	-0.9	-3.31	0		0.94	-1.6	-0.45	1.68	1.64	0		1.75	-1.38	1.29	2.3	2.13	0		3.48	0.32	4.56	-1.83	0.78	0
26.1	-0.76	-0.42	2.6	-0.56	-1.17	0		1.35	2.07	4.57	1.51	1.54	0		-0.9	-2.16	1.15	-0.8	0.81	0		2.56	1.55	1.8	-2.77	0.06	0
27	-0.64	-1.32	-0.38	-0.53	-0.87	0		-1.86	-4.15	-0.74	-1.82	-1.4	0		0.36	2.62	-1.31	0.83	0.93	0		1.76	0.33	-0.8	1.64	1.48	0
27.9	-1.34	-2.14	-1.75	-0.73	-2.15	0		-3.73	-3.24	-2.33	-2.45	-1.79	0		-0.79	-1.61	-1.01	-2.43	-0.62	0		1.27	-0.7	3.59	-2.04	0.79	0
28.8	-0.23	-0.22	-0.53	-1.2	2.36	0		2.31	3.58	3.99	2.89	3.77	0		0.33	1.08	1.29	2.62	1.56	0		1.21	-0.71	0.55	-2.13	-0.16	0
29.7	-0.5	1.32	-0.28	-0.31	0.11	0		0.6	3.44	-0.92	1.25	-0.04	0		-0.38	1.08	-2.06	2.69	0.37	0		-1.67	0.18	0.43	-1.28	-0.2	0
30.6	3.78	3.34	1.99	3.3	3.68	0		3.57	5.45	1.21	5.55	4.2	0		0.28	-0.06	-1.46	0.14	-1.31	0		1.28	-2.91	-1.86	-4.72	-3.46	0
31.5	-2.21	-1.56	2.3	-0.97	-0.5	0		0.17	0.44	1.23	3.59	3.96	0		1.63	1.02	0.68	4.18	3.39	0		0.52	-0.23	-0.02	-0.81	-0.49	0
32.4	0.3	4.41	4.35	-0.69	2.27	0		0.6	2.26	2.32	0.31	2.5	0		1.96	1	2.92	3.28	3.72	0		2.32	-1.17	0.36	-2.95	-0.21	0
33.3	-1.56	-0.25	-0.21	-2.38	2.06	0		-0.98	-1.01	1.07	-1.16	2.42	0		1.27	1.68	3.79	2.81	2.34	0		2.51	-1.63	1.53	-1.25	-0.79	0
34.2	-0.7	-0.48	-0.69	-5.29	-3.23	0		0.12	2.86	-0.3	-3.37	-0.33	0		-1.25	0.11	-2	-1.76	0.09	0		-0.41	-1.34	-0.21	-4.95	-2.12	0
35.1	1	1.08	0.85	-0.82	2.65	0		0.91	2.17	-0.46	0.27	2.56	0		-1.43	2.77	-2.9	0.9	0.75	0		-0.8	-0.06	-2.84	-2.88	-1.54	0
36	-3.24	-1.15	0.36	-5.07	1.78	0		2.68	3.97	1.65	-0.67	3.3	0		-0.83	0.95	-3.9	-1.87	-0.52	0		-1.37	-0.54	-1.09	-5	-2.87	0
36.9	-0.39	-0.96	1.82	-1.39	1.41	0		0.41	0.74	-0.42	0.6	1.66	0		0.89	0.5	-1.07	-0.44	-1.72	0		1.03	0.74	-0.31	-3.91	-2.34	0
37.8	2.15	0.68	1.45	1.25	2.58	0		-0.08	3.66	4.84	2.83	3.42	0		-1.35	-0.25	0.1	1.32	-1.48	0		-1.5	-2.56	-1.67	-3.39	-3.76	0
38.7	-0.92	-0.82	0.86	-1.72	0.08	0		-0.21	0.41	1.16	0.99	2	0		-3.23	0.71	-0.26	1.32	-0.34	0		0.08	0.13	0.7	-2.23	-2.84	0
39.6	-3.7	-2.72	1.83	-1.44	-0.09	0		1.06	1.58	2.44	-0.35	2.59	0		-1.08	0.79	0.21	1.05	1.17	0		0.84	-2.78	2.1	-4.2	-0.99	0
40.5	-2.4	-1.94	1.46	-0.66	0.42	0		-0.67	2.45	1.64	2	0.74	0		1.24	2.3	1.77	1.27	1.02	0		-0.54	-1.81	-0.33	-5.31	-1.59	0
41.4	-3.13	-3.42	-2.64	-5.45	-2.19	0		1.11	4.89	3.13	2.17	1.82	0		1.43	4.92	2.65	4.07	1.98	0		2.46	1.14	2.89	-1.28	3.92	0
42.3	-0.4	-1.1	-1.35	-2.75	0.64	0		2.17	1.36	-1.69	0.66	-0.82	0		1.02	-0.12	-0.32	0.71	-1.42	0		-0.03	-1.59	2.95	-4.87	-1.13	0
43.2	-1.66	-0.8	2.74	-0.63	-0.77	0		-1.34	1.34	2.15	-0.16	2.07	0		-4.12	-2.66	-2.44	-2.41	-1.71	0		0.39	-1.52	-0.19	-3.24	-1.18	0
44.1	0	3.38	3.82	1.66	3.73	0		1.92	1.51	1.22	2.11	1.02	0		-2.15	-0.61	-0.96	0.94	0.91	0		1.15	-2.33	-1.61	-6.48	-0.7	0
45	-1.34	-0.98	1.42	-0.04	3.03	0		1.12	0.55	1	-0.46	2.23	0		0.65	0.65	-0.36	-0.99	1.11	0		-2.62	-3.93	-3.36	-6.66	-4.7	0
45.9	-4.06	-3.69	-0.84	-0.43	-0.98	0		1.67	1.94	3.45	3.98	2.39	0		1.54	2.94	-0.14	1.47	2.81	0		-0.85	-0.25	-1.48	-7.44	0.31	0
46.8	-0.34	-1.4	2.1	-1.74	-0.73	0		0.31	2.27	0.64	0.87	1.3	0		0.14	-1.05	1.53	0.8	1.03	0		1.14	-5	-0.72	-6.34	-1.58	0
47.7	-0.97	-0.7	3.05	-1.35	1.19	0		-1.86	0.81	2.65	0.86	1.89	0		-1.52	0.66	-1.25	-0.31	-0.85	0		0.18	-1.69	-0.82	-4.69	-0.81	0
48.6	-2.69	-1.48	-0.4	-0.1	0.2	0		-0.98	2.5	2.1	1.56	3.42	0		-0.38	3.53	0.23	-1.45	0.22	0		-1.75	-1.72	-2.74	-7.44	-3.76	0
49.5	-0.95	2.36	-0.27	0.72	3.14	0		1.81	5.54	2.87	3.18	5.45	0		-3.46	2.64	-0.87	0.12	-0.53	0		-1.11	-3.52	-1.51	-7.37	-3.48	0
50.4	1.94	2	2.48	0.16	3.2	0		4.41	2.6	3.17	2.11	6.32	0		0.82	1.24	1.9	2.88	2.89	0		-0.95	-1.59	-2.16	-5.62	-2.24	0
51.3	0.43	1.52	5.18	-0.57	2.01	0		0.82	-0.94	1.03	1.96	2.39	0		-4.17	-3.79	-5.05	-2.73	-2.03	0		0.99	-2.45	-0.06	-3.2	-0.01	0
52.2	-0.63	1.2	1.97	0	-0.24	0		3.56	4.15	4.75	6.25	6.41	0		-3.48	-0.12	-1.17	-0.08	1.58	0		-3.05	-5.11	-2.09	-6.33	-3.55	0
53.1	3.23	3.83	2.59	5.33	4.92	0		2.78	4.15	4.03	2.1	6.97	0		0.72	1.89	-1.06	1.39	2.23	0		0.98	-0.51	-0.92	-3.76	-3.43	0
54	-0.63	0.07	5.85	-1.69	1.28	0		3.52	3.38	3.44	1.14	3.83	0		1.05	-0.8	-0.59	-1.6	-2.3	0		0.06	-2.76	0.24	-5.81	-2.66	0
54.9	-5.11	-4.1	0.51	-4.93	-1.15	0		-0.94	-3.97	-0.49	-2.33	-0.03	0		3.72	2.01	2.18	-0.83	3.66	0		2.08	0.19	0.05	-5.22	0.04	0
55.8	-0.94	-1.05	3.35	-1.22	-0.29	0		1.36	4.06	2.98	2.04	3.89	0		-0.72	0.13	-2.71	-3.43	-0.3	0		3.56	-2.53	-1.28	-6.74	-2.71	0
56.7	-5.47	-3.05	-2.42	-3.38	-1.38	0		-0.58	0.24	-1.13	-0.33	3.42	0		1.55	1.6	1.04	0.09	5.25	0		0.44	-1.7	-0.76	-5.08	-1.56	0
57.6	-2.74	-1.03	3.16	-0.5	1.33	0		0.84	3.47	4.12	4.15	5.3	0		-0.58	1.83	0.59	2.52	0.73	0		-0.87	-1.26	-2.57	-5.94	-3.14	0
58.5	-0.19	0.24	3.41	1.3	2.99	0		0.88	-1.28	1.39	1.18	0.96	0		-1.71	-2.22	-3.28	-3.41	0.35	0		-2.37	-4.42	-2.63	-9.05	-4.35	0
59.4	-4.97	-3.58	-0.92	-4.35	-1.79	0		-1.22	-0.04	-0.71	2.66	2.28	0		-1.93	-0.86	-3.58	1.08	-1.14	0		-2.1	-6.9	-4.01	-8.84	-5.07	0
60.3	1.06	0.14	3.68	-1.76	4.58	0		5.17	3.27	2.74	0.36	2.34	0		-0.13	-1.78	0.2	1.38	-0.22	0		-1.99	-5.37	-0.61	-5.32	-6.02	0
61.2	1.39	0.12	7.59	1.31	2.54	0		4.23	2.22	3.23	3.01	2.58	0		0.95	3.35	1.87	2.5	0.74	0		-0.13	-2.91	-0.16	-8.88	-2.87	0
62.1	0.68	2.23	3.33	0.14	2.24	0		3.08	5.02	4.21	3.83	6.57	0		-2.22	-2.17	-0.47	-0.13	-1.83	0		-1.5	-6.44	-1.78	-5.27	-6.13	0
63	-2.28	-2.22	0.63	-2.12	3.54	0		3.79	5.48	3.75	5.77	8.47	0		0.8	4.31	2.28	5.72	4.44	0		-0.69	0.19	0.26	-4.67	-3	0
63.9	-1.45	-0.68	2.3	-4.4	0.85	0		-0.96	1.59	3.07	-1.97	0.71	0		-3.72	-0.05	1.56	1.89	2.84	0		-0.63	-4.59	-0.81	-5.77	-2.89	0
64.8	-0.95	-2.11	1.75	-3.69	0.57	0		1.95	2.71	1.27	-0.64	3.6	0		-6.28	2.64	-1.46	-0.29	2.38	0		-10.98	-4.08	-4.18	-9.06	-5.12	0
65.7	1.32	-2.23	1.61	-1.87	0.92	0		-2.34	1.37	0.88	-1.06	0.17	0		9.19	-0.42	-0.51	-1.65	-1.77	0		9.13	-3.38	-1.86	-11.15	-3.98	0
66.6	-1.4	-2.51	2.38	-3.93	2.36	0		0.2	1.72	2.67	0.31	4.95	0		-5.08	-0.02	1.62	-1.63	2.93	0		-5.91	-4.82	-2.15	-9.99	-2.36	0
67.5	-2.51	-6.11	-2.09	-5.23	-3.23	0		0.59	0.18	-0.4	0.81	0.24	0		-2.12	6.59	4.57	4.54	3.6	0		-5.06	1.4	3.35	-2.97	-0.8	0
68.4	-2.2	-1.45	1.7	0.1	2.53	0		1.89	4.86	5.27	2.22	5.85	0		2.22	4.34	0.3	0.25	3.1	0		-2.58	-7.11	-6.2	-12.41	-8.34	0
69.3	-1.3	-0.83	0.36	-3.57	2.53	0		0.85	2.48	1.76	2.55	4.02	0		1.34	2.86	1.77	3.38	0.62	0		-0.13	-4.6	-2.59	-10.03	-6.82	0
70.2	-2.22	-3.86	-1.91	-2.6	2.24	0		-2.78	-3.01	-1.08	1.42	-0.44	0		-0.17	1.17	1.42	0.25	2.7	0		0.46	-2.21	0.24	-6.8	-1.86	0
71.1	0.14	-0.94	4.39	-1.99	1.12	0		2.03	2.28	4.64	2.19	1.94	0		2.03	1.08	0.31	-1.35	2.62	0		-2.87	-7.25	-8.75	-13.59	-7.21	0
72	-0.5	-2	3.12	-2.35	0.07	0		1.79	1.13	3.2	2.31	4.18	0		-1.8	0.77	-1.16	-2.01	1.58	0		-2.51	-4.54	-4.63	-8.57	-3.77	0
72.9	-4.01	-4.29	-2.06	-5.59	-0.15	0		-0.56	-1.48	0.22	-1.23	-0.57	0		-3.56	-6.37	-6.34	-5.23	-3.37	0		-2.04	-11.23	-4.32	-11.53	-8.13	0
73.8	-3.47	-2.79	-0.31	-3.92	0.12	0		-0.82	2.95	2.76	1.23	4.8	0		1.68	3.41	2.01	1.5	1.71	0		-1.92	-1.19	-2.26	-6.75	-2.94	0
74.7	1.39	1.09	1.54	0.44	3.16	0		2.08	3.61	0.44	2.86	4.07	0		-0.31	-1.31	-3.82	-3.13	-1.66	0		-1.68	-8.94	-4.83	-12.9	-5.86	0
75.6	-1.33	-3.85	0.03	-2.98	-2.35	0		-0.48	-2.05	-0.48	0.37	0.66	0		4.89	4.49	4.82	6.38	5.53	0		4.38	2.18	5.15	-2.07	1.51	0
76.5	-0.38	-1.17	-1.52	-0.82	0.78	0		-0.16	0.44	-0.3	0.08	-0.18	0		0.13	3.33	2.52	1.41	1.43	0		-0.79	-4.48	1.61	-5.78	-2.87	0
77.4	-1.59	-3.77	0.07	-2.17	1.06	0		0.95	0.64	-0.8	-1.55	1.76	0		-0.61	0.69	-0.34	-3.46	1.07	0		-4.4	-4.62	-4.14	-11.08	-5.98	0
78.3	1.47	1.68	6.03	1.86	3.6	0		-1.71	1.3	1.41	-2.27	0.67	0		1.9	3.64	2.01	1.43	3.91	0		-3.01	-6.67	-3.36	-8.51	-4.53	0
79.2	-3.05	-5.77	-0.33	-5.15	0.93	0		0.85	-1.61	1.52	-3.2	4.3	0		2.17	0.74	-0.74	-0.66	3.22	0		0.56	-4.54	-3.66	-7.19	-3.44	0
80.1	-1.23	0.13	5.04	-0.5	2.3	0		4.07	1.19	5.45	0.1	2.87	0		3.52	1.26	1.65	-0.15	0.93	0		-0.58	-4.34	-1.83	-6.89	-2.57	0
81	-3.13	-1.67	0.46	-0.87	0.67	0		2.28	2.72	3.48	0.88	6.3	0		-1.17	0.92	2.27	-1.43	0.67	0		-5.06	-6.83	-3.97	-12.59	-7.21	0
81.9	-5.05	-4.35	1.09	-4.19	-1.88	0		-0.8	-0.41	2.69	-0.46	0.88	0		-2.45	-1.4	-0.82	-0.01	-2.73	0		-5.51	-7.14	-4.92	-8.28	-8.2	0
82.8	-3.58	-1.23	0.37	-3.28	2.03	0		-2.25	0.83	-0.55	-1.7	0.84	0		-0.27	2.97	-2.97	-1.48	2.26	0		0.89	-3.8	-4.21	-5.45	-4.93	0
83.7	-1.65	-2.15	-1.38	-5.24	1.17	0		0.22	-0.34	0.44	-1.29	2.47	0		2.79	2.23	2.13	3.11	3.33	0		-5	-8.25	-5.33	-8.84	-6.58	0
84.6	-1.98	-0.61	2.36	-2.05	-0.89	0		1.89	3.73	2.02	1.52	2.14	0		-0.89	0.49	-2.37	-0.63	0.34	0		-2.84	-5.73	-3.98	-8.53	-6.7	0
85.5	0.14	2.57	3.66	2.06	0.54	0		1.11	0.98	3.59	1.28	-0.32	0		1.85	-1.49	1.17	0.3	0.77	0		-2.12	-6.44	-4.62	-7.86	-4.07	0
86.4	-2.17	-0.6	-1.28	-5.53	-1.28	0		1.52	1.77	1.97	0.29	2.07	0		1.04	1.19	1.5	-1.37	-1.33	0		0.33	-4.31	-2.29	-9.73	-5.2	0
87.3	-2.99	-2.33	-2.49	-5.35	-1.89	0		-0.92	-1.6	-0.3	-3.09	-0.53	0		-1.08	0.58	-0.43	-2.79	4.83	0		-3	-5.06	-4.99	-12.7	-2.68	0
88.2	-3.56	-2.35	-1.25	-3.28	-0.82	0		0.5	-1.19	1.61	-0.56	1.91	0		0.41	3.96	2.41	1.85	4.31	0		-1.4	-1.31	-2.41	-6.61	-1.44	0
89.1	-1.96	-1.71	-1.47	-4.93	-0.29	0		1.82	5.04	2.8	3.05	4.23	0		2.64	4.89	2.73	2.46	4.26	0		-2.18	-4.48	-0.42	-6.95	-3.62	0
90	-2.48	-3.51	-0.54	-1.08	1.19	0		1.56	-0.33	1.42	0.54	0.79	0		1.36	-0.08	1.83	0.28	1.54	0		-1.42	-5.79	-1.23	-6.95	-2.57	0
90.9	-1.96	-2.29	2.46	-2.15	-1.97	0		-1.88	0.2	2.66	-1.76	-1.12	0		0.93	-1.5	-0.13	-1.72	1.37	0		-2.66	-7.52	-2.02	-8.48	-5.87	0
91.8	-1.88	-2.12	0.33	-0.69	-0.44	0		1.65	1.2	1.09	3.71	2.98	0		2.02	2.33	0.17	4.42	2.98	0		-3.22	-5.96	-6.47	-11.02	-6.78	0
92.7	-0.32	-0.74	0.85	-3.94	-0.82	0		0	3.11	-1.3	0.62	0.95	0		-0.36	1.99	-2.45	-1.51	-1.41	0		-1.53	-3.93	-3.71	-6.45	-6.15	0
93.6	-2.05	-3.07	0.84	-3.43	0.92	0		-1.47	3.36	0.63	-0.51	1.54	0		-1.42	-1.6	-1.85	0.72	-0.82	0		-4.67	-10.91	-7.31	-8.9	-6.25	0
94.5	-2.29	-0.36	0.43	-3.42	3.63	0		-0.18	-0.11	0.96	-1.36	4.26	0		1.81	2.48	0.41	1.08	3.07	0		-2.36	-4.84	-4.46	-9.28	-5.51	0
95.4	0.27	-0.9	0.89	-2.01	2.2	0		1.34	1.66	1.23	-0.32	0.73	0		0.77	3.45	3.63	-0.64	3.07	0		-1.11	-1.21	-2.27	-10.41	-2.85	0
96.3	-3.19	-1.19	0.35	-1.03	-1.98	0		3.54	3.96	4.39	3.29	1.97	0		-0.04	-0.37	0.48	-3.02	-0.84	0		-5.54	-8.21	-6.55	-12.75	-10.18	0
97.2	-2.8	-2.05	0.84	-4.1	0.03	0		0.17	1.35	-1.07	1.51	-0.87	0		0.92	1.27	-0.16	1.18	1.47	0		0.19	-4.72	-1.48	-6.74	-0.22	0
98.1	0.39	0.9	2.14	-0.17	3.05	0		-2.36	1.01	-0.85	-2.01	0.26	0		-2.63	-1.1	-0.14	-1.01	-3.37	0		-3.85	-6.03	-2.14	-10.07	-5.14	0
99	-2.04	0.37	-1.03	-3.74	-1.13	0		0.15	1.55	0.57	-0.48	1.31	0		0.97	-1.1	-2.33	-1.71	3.52	0		-1.29	-6.07	-5.35	-10.42	-1.95	0
99.9	-2.07	-0.56	0.69	1.09	-0.19	0		-0.27	-0.79	2.17	-0.3	-1.25	0		3.69	2.7	0.66	-0.59	0.73	0		-0.73	-3.47	-5.19	-7.14	-3.33	0
100.8	-0.99	-3.79	-0.81	-5.07	-0.87	0		3.21	0.6	-0.48	1.04	3.21	0		-0.24	0.79	-0.49	-1.98	1.04	0		-2.45	-5.1	-0.05	-8.05	-3.7	0
101.7	-0.96	0.85	-0.67	-0.47	-1.02	0		2.15	2.79	1.33	2.5	2.32	0		-1.69	-2.23	0.67	-3.05	0.68	0		-5.3	-8.83	-3.52	-12.54	-7.42	0
102.6	-4.4	-4.2	-3.11	-7.04	-2.09	0		1.2	2.18	1.3	2.16	2.06	0		0.65	3.39	1.58	2.19	2.71	0		-2.13	-4.52	-4.07	-8.36	-5.29	0
103.5	-0.48	-2.57	0.1	-1.22	0.06	0		4.48	2.19	5.27	3.92	1.86	0		-2.33	-4	-3.57	-1.75	-2.15	0		-4.22	-8.67	-6.77	-11.15	-8.08	0
104.4	-3.01	-2.57	1.24	-0.03	-0.49	0		-2.13	-1.02	1.6	-2.48	-0.99	0		-0.44	2.3	0.13	-2.4	0.88	0		-2.5	-1.55	-2.32	-6.59	-3.12	0
105.3	-2.16	-4.1	-0.74	-8.14	-1.49	0		-0.17	-0.96	-1.33	-4.24	-0.12	0		-0.6	-2.24	-2.03	0.32	2.54	0		-2.07	-4.53	-2.87	-9.97	-4.2	0
106.2	-1.48	-1.69	-0.74	-4.78	0.43	0		-1.01	-0.06	0.35	-1.91	0.22	0		-2.19	0	-3.03	-1.95	-0.9	0		-2.34	-6.2	-7.07	-10.08	-5.26	0
107.1	-2	-3.93	-2.06	-3.98	-3.62	0		4.48	2.49	5.39	1.51	3.97	0		1.98	1.72	1.39	-1.27	3.61	0		-1.53	-4.47	-3.8	-8.15	-5.87	0
108	-5.24	-3.62	1.8	-2.86	0.2	0		-0.91	2.5	1.02	-0.78	3.31	0		0.98	4.54	2.97	0.8	1.94	0		0.19	-2.36	-3.01	-9.01	-5.23	0
108.9	-2.93	-1.81	1.65	-4.7	-1.91	0		-2.76	-1.4	-1.11	-4.12	-1.05	0		-1.75	-1.66	-2.38	-4.74	1.1	0		-4.05	-5.51	-5.35	-10	-7.95	0
109.8	-2.3	-0.55	1.82	-1.65	-1.15	0		3.92	2.73	2.64	2.91	2.1	0		3.09	0.91	3.32	1.99	2.66	0		-0.66	-3.06	0.82	-5.25	-4.62	0
110.7	-4.04	-2.7	-1.95	-6.13	-1.64	0		0.3	0.73	-0.37	-0.64	1.85	0		0.12	2.49	-2.64	2.23	0.77	0		-3.32	-3.08	-4.9	-5.6	-4.64	0
111.6	-5.34	-3.93	-0.97	-4.84	-3.13	0		-1.57	1.02	-0.32	-1.35	0.13	0		-3.32	0.64	-3.8	-1.06	-2.76	0		-7.29	-6.12	-5.03	-9.84	-8.96	0
112.5	-5.79	-4.5	0.05	-3.01	-3.79	0		-2.07	-3.21	-2.28	-2.04	-2.42	0		-0.9	1.23	0.72	1.63	-0.23	0		-1.5	-5.14	-1.44	-8.2	-3.72	0
113.4	-3.68	-2.46	-0.7	-4.39	-1.74	0		1.12	1.29	0.54	-1.07	-0.7	0		-0.51	0.02	-2.36	-2.23	-2.47	0		-3.83	-7.12	-5.74	-12.34	-9.33	0
114.3	1.55	1.46	0.83	-0.12	2.62	0		3.65	5.32	4.44	2.9	5.15	0		1.05	1.07	0.73	-1.19	-2.16	0		-1.24	-5.89	-6.29	-8.99	-4.91	0
115.2	-2.57	-1.9	2.36	-2.44	0.04	0		-3.03	-0.72	0.21	0.48	-0.35	0		-3.54	-2.08	-0.33	-3.05	-1.22	0		-1.9	-4.25	-2.53	-10.14	-2.81	0
116.1	-0.28	-0.58	-0.19	0.52	0.41	0		2.12	1.43	0.66	3.21	0.64	0		-1.82	1.77	-1.19	0.32	-0.49	0		-4.06	-3.85	-2.89	-7.16	-6.16	0
117	-3.65	-0.13	2.15	-1.54	0.9	0		-0.61	-0.58	1.89	-0.21	1.39	0		-0.42	0.4	1.52	2.13	3.79	0		-2.66	-2.34	-0.4	-7.33	-1.88	0
117.9	-3.45	-1.24	1.72	-4.73	1.4	0		-0.72	-0.52	0.25	-3.4	0.52	0		-0.87	-0.55	0.35	-2.11	1.65	0		-2.04	-5.33	-3.1	-9.82	-3.99	0
118.8	-3.02	-1.93	1.02	-5.76	1.71	0		-1.43	1.22	3.17	-2.73	3.09	0		-0.34	-1.07	2.27	-0.86	2.65	0		-3.76	-4.77	-2.3	-10.74	-3.82	0
119.7	-2.29	-3.28	-3.47	-2.74	-1.57	0		1.28	1.43	-1.03	-2.46	0.44	0		-3.07	-2.2	-3.6	-5.39	-1.88	0		-2.8	-5.81	-3.84	-10	-5.73	0
120.6	-1.1	-3.64	-4.02	-6.46	-4.8	0		3.22	0.51	-1.03	-1.43	-0.97	0		1.51	2.23	1.58	-0.12	0.92	0		1.31	-1.18	-0.19	-8.71	-2.36	0
121.5	-0.03	2.93	4.04	-0.91	2.59	0		0.93	4.64	1.33	-2.77	1.29	0		-1.58	0.28	-0.16	-4.61	-2.47	0		-3.61	-5.24	-3.75	-12.13	-6.34	0
122.4	-4.36	-4.65	-1.72	-6.95	-1.16	0		1.08	1.13	1.97	-1.28	2.02	0		-0.16	-0.94	1.56	-1.92	0.63	0		-5.5	-6.36	-2.66	-8.99	-8.18	0
123.3	-3.91	-2.61	0.12	-5.51	-2.58	0		1.94	0.57	2.39	0.13	-0.83	0		-1.64	-2.25	-2.02	-5.11	-2.05	0		-1.26	-3.54	-2.53	-8.92	-6.73	0
124.2	-0.33	-2.56	2.36	-3.56	-1.57	0		-0.51	-1.23	-0.49	-1.04	-2.53	0		-0.77	0.71	0.32	1.52	-0.49	0		-3.35	-4.83	-4.06	-6.36	-6.84	0
125.1	-0.27	-0.77	2.84	-0.58	3.1	0		-3.03	-1.06	-0.9	-2.76	-1.18	0		-0.52	1.99	1.02	0.33	-0.5	0		-0.98	-3.01	-1.21	-8.21	-5.97	0
126	-6.94	-4.71	-2.97	-5.14	-1.65	0		1.73	1.14	-2.07	-1.44	-0.03	0		-1.61	-2.5	-1.07	-0.68	-0.5	0		-4.46	-4.2	-0.73	-5.59	-5.41	0
126.9	-4.15	-1.77	1.06	-5.72	-0.62	0		1.84	2.27	2.2	-1.8	2.64	0		1.57	0.13	0.04	-2.94	-0.06	0		-1.53	-5.53	-3.47	-8.02	-4.58	0
127.8	-3.5	-3.54	-2.3	-3.11	-4.37	0		0.86	1.96	1.65	0.28	1.5	0		-0.5	1.41	1.57	2.09	1.5	0		0.51	-1	0.48	-4.34	-3.32	0
128.7	-1.55	-1.36	1.97	-1.86	0.29	0		0.25	1.05	1.78	0.01	2.19	0		-2.08	-2.62	-3.56	-2.74	-1.51	0		-3.3	-5.75	-5.16	-8.66	-5.61	0
129.6	0.31	2.48	2.52	-1.03	2.42	0		2.67	4.38	2.26	0.5	1.82	0		-1.61	1.34	-0.32	-2.02	1.54	0		-4.8	-3.68	-4.27	-11.95	-5.8	0
130.5	-1.68	-0.38	0.19	-1.7	1.95	0		3.45	5.19	4.3	2.14	1.66	0		0.73	0.98	0.02	-1.63	-1.12	0		-1.74	-3.47	-0.7	-7.1	-2.71	0
131.4	-1.67	-3.11	-0.2	-3.68	0.62	0		-0.84	-1.65	0.87	-4.25	-2.74	0		-0.63	-1.19	-1.39	-4.25	-4.27	0		-3.34	-7.26	-7.19	-12.61	-8.67	0
132.3	-0.07	0.72	1.95	-4.74	2.72	0		1.25	2.8	1.45	-3.99	1.96	0		-1.89	-1.94	0.79	-3.95	0.62	0		-1.25	-4.12	-1.1	-9.65	-5.1	0
133.2	-0.95	0.57	2.48	-3.11	0.88	0		1.32	1.85	0.14	-2.18	-1.71	0		2.34	0.11	0.01	-0.09	0.04	0		-0.44	-5.29	-1.33	-7.16	-2.62	0
134.1	-2.44	-2.99	-1.23	-3.03	-1.81	0		0.36	0.87	1.42	-5.19	-0.23	0		0.16	0.87	1.76	-3.2	0.51	0		-3.11	-4.26	-5.37	-10.41	-7.13	0
135	-4.1	-1.73	-1.2	-2.2	-0.52	0		-0.5	-0.73	0.7	-1.17	1.46	0		0.36	-0.78	0.68	-2.33	2.39	0		1.09	-6.02	-0.63	-8.88	-2.82	0
135.9	-1.18	2.69	3.05	-1.66	2.94	0		-0.84	-0.88	-1.71	-4.15	-1.83	0		-0.71	-1.17	-1.48	-5.81	-1.98	0		-1.42	-7.91	-1.65	-10.84	-6.06	0
136.8	0.42	4.46	2.65	-0.99	3.12	0		-0.5	2.28	1.95	0.89	0.66	0		-0.47	-1.68	-2.85	-3.61	0.24	0		-1.96	-3.66	-4.68	-10.28	-4.42	0
137.7	-2.55	-1.88	-0.38	-2.59	0.49	0		-0.69	-0.69	0.87	-2.03	-1.21	0		0.6	5.31	0.45	-2.22	-0.12	0		-2.09	-3.24	-5.62	-11.5	-5.73	0
138.6	-6.62	-4.16	-0.05	-6.71	-3.13	0		-0.59	0.19	-0.82	-5.83	0.43	0		-4.64	-3.17	-3.74	-6.26	-0.8	0		-6.57	-8.28	-8.81	-12.56	-9.26	0
139.5	-2.96	-0.4	0.02	-1.7	0.65	0		2.76	2.85	1.51	-2.27	0.83	0		2.71	4.07	3.01	1.37	0.83	0		-0.81	-5.01	-1.84	-8.55	-5.92	0
140.4	-6.8	-3.3	-1.42	-5.53	-1.11	0		2.52	5.83	0.65	1.45	4.56	0		-0.37	0.54	-2.63	-1.21	2.22	0		-6.61	-7.65	-6.05	-15.45	-7.6	0
141.3	-0.46	-0.97	2.23	-1.83	0.86	0		0.6	2.4	0.12	0.04	-1.5	0		-2.68	-0.06	-1.39	-5.76	-2.14	0		-3.76	-5.25	-3.34	-13.5	-5.55	0
142.2	-1.51	0.54	1.55	-5.11	1.35	0		0.43	1.77	0.46	-1.24	1	0		-1.32	1.26	-2.95	-0.06	-1.07	0		-1.12	-3.67	-1.55	-7.33	-4.61	0
143.1	-3.38	-0.62	-0.86	0.35	0.58	0		1.37	1.95	0.35	2.74	-0.66	0		-3.14	-1.14	-2.92	-1.4	-2.82	0		-5.89	-6.83	-6.43	-12.56	-9.04	0
144	-4.17	-0.78	0.65	-4.83	-1.09	0		1.7	-0.01	0.39	-2.88	-0.64	0		1.41	-0.26	0.35	-1.64	0.83	0		-0.38	-2.99	-1.02	-5.38	-2.22	0
144.9	-1.08	-0.7	-2.35	-4.1	-0.62	0		-0.95	0.94	1	-1.39	-1.87	0		1.35	0.51	3	-1.04	1.19	0		-1.22	-3.53	0.18	-11.08	-4.43	0
145.8	0.01	1.53	-0.05	-3.55	1.08	0		-2.52	0.98	-2	-1.88	1.65	0		-1.35	2.39	2.49	-0.93	0.2	0		-3.87	-4.12	-2.39	-9.93	-7.84	0
146.7	-3.94	-3.51	-1.46	-3.8	-1.39	0		3.36	2.51	4.36	2.99	3.21	0		2.29	3.35	5.72	0.72	2.29	0		-1.25	-3.8	-1.08	-8.95	-5	0
147.6	-5.14	-2.7	-1.67	-4.91	0.18	0		-2.43	-1.01	0.09	-3.53	0.17	0		-1.35	-2.69	-1.2	-4.61	-1.63	0		-4.97	-7.75	-6.56	-15.31	-8.77	0
148.5	0.21	-0.38	3.33	-0.91	2.72	0		0.01	-0.95	0.45	-2.52	-3.04	0		0.15	-0.96	-0.06	-1.87	-2.04	0		-3.43	-5.21	-4.1	-10.33	-4.8	0
149.4	-3.31	1.43	2.52	-1.8	-1.43	0		3.31	4.77	4.34	1.69	1.33	0		3.93	4.23	3.76	0.09	2.76	0		-2.23	-1.35	0.11	-7.03	-4.46	0
150.3	-1.01	1	1.89	-1.95	0.44	0		3.8	2.32	2.43	1.04	2	0		-0.62	-1.39	-3.25	-2.2	0.55	0		-4.84	-6.38	-5.24	-10.04	-7.86	0
151.2	-4.04	-0.72	-1.49	-5.55	-0.78	0		-1.22	0.73	0.52	-2.75	3.17	0		1.38	2.89	2.1	-0.46	1.55	0		-1.98	-3.57	-1.07	-9.1	-5.61	0
152.1	-3.56	-0.79	-0.7	-3.66	0.49	0		0.84	1.82	1.64	-0.4	0.8	0		1.08	0.48	3.33	1.22	1.24	0		-2.63	-5.99	-2.78	-10.4	-5.94	0
153	-5.1	-2.21	0.73	-8.32	-1.88	0		1.32	0.85	1.13	-2.41	-2.15	0		-2.02	-2.18	-0.87	-2.24	-1.41	0		-4.62	-6.81	-3.2	-10.77	-8.81	0
153.9	-2.74	-2.59	0.47	-6.1	1.07	0		-0.22	-1.47	0.09	-3.49	0.05	0		-0.92	0.14	-1.93	-4.74	1.78	0		-0.95	-2.3	-4.11	-10.5	-4.64	0
154.8	-3.21	-4.3	-2.54	-4.87	-1.82	0		-0.71	0.02	0.56	-4.55	0.11	0		-2.87	-0.13	-1.06	-4.33	-0.92	0		-2.13	-3.87	-3.46	-9.34	-3.24	0
155.7	-2.16	-1.43	0.18	-4.47	-0.95	0		-1.38	-0.47	-0.88	-5.06	-0.21	0		-1.34	-2.44	2.32	-2.58	-0.46	0		-4.83	-8.37	-2.94	-12.61	-7.55	0
156.6	-3.96	-3.71	1.14	-4.59	0.02	0		0.87	1.76	3.9	-0.15	0.45	0		-0.94	1.77	-0.02	-1.07	0.58	0		-2.69	-3.75	-3.5	-10.68	-5.32	0
157.5	-2.14	-0.58	0.68	-1.58	1.16	0		3.55	4.56	1.82	2.3	2.92	0		-0.01	1.87	1.33	-3.08	0.77	0		-4.27	-4.23	-2.17	-10.05	-6.72	0
158.4	-2.45	-0.41	3.52	-4.31	0.49	0		1.81	3.31	2.03	0.62	2.44	0		-0.18	0.95	0.62	-0.87	-1.88	0		-2.19	-2	-2.29	-8.82	-7.03	0
159.3	-3.75	1.57	0.43	-5.51	-0.9	0		0.47	1.63	1.97	-1.1	0.85	0		-0.26	0.01	0.51	-0.75	0.55	0		-2.38	-5.53	-4.33	-11.17	-6.26	0
160.2	-2.43	0.39	0.91	-2.5	3.24	0		1.85	3.4	2.3	1.69	2.82	0		-0.29	-1.64	-0.85	-2.54	-1.58	0		-6.49	-9.79	-7.37	-14.15	-11.16	0
161.1	-3.62	-2.98	-2.98	-2.66	-1.01	0		-0.87	1	1.54	-0.83	2.87	0		-0.58	0.88	1	-3.41	2.1	0		-2.83	-2.96	-1.54	-9.83	-4.79	0
162	-4.83	-2.84	-3.75	-4.21	-1	0		-0.02	1.58	-0.3	-2.82	0.01	0		-0.22	0.1	1.1	-4.41	0.84	0		-1.95	-5.56	-4.04	-9	-4.71	0
162.9	-2.97	0.25	0.68	-4.08	1.62	0		1.49	4.13	4.64	1.99	2.93	0		-2.68	-2.59	-0.86	-4.53	-3.26	0		-2.61	-7.98	-0.77	-11.44	-7.66	0
163.8	1.8	0.59	2.88	-1.34	2.73	0		4.42	6.74	1.83	0.01	5.59	0		1.22	0.46	-0.62	-0.58	2.15	0		-0.03	-3.97	-1.52	-9.25	-3.26	0
164.7	-4.8	-2.61	-0.87	-3.78	-0.19	0		-0.81	0.4	0.42	-1.74	-0.62	0		0.63	2.07	-0.2	0.57	-0.17	0		-1.13	-2.22	-2.7	-6.56	-3.91	0
165.6	-2.58	-1.38	-0.62	-6.84	-0.39	0		-1.94	-0.06	0.72	-3.18	0.97	0		2.19	2.79	3.72	-0.1	1.77	0		-1.31	-1.74	-1.17	-7.77	-7.12	0
166.5	-2.55	0.84	0.79	-3.02	1.25	0		2.38	2.74	2.17	1.96	6.14	0		-0.62	1.01	0.81	-2.66	5.09	0		-3.02	-4.47	-5	-12.37	-4	0
167.4	-6.8	-0.76	0.07	-1.97	-1.85	0		-2.98	-1.27	-3.98	-3.48	-3.98	0		-6.32	-1.39	-3.93	-5.43	-4.1	0		-4.6	-4.37	-3.45	-11.17	-7.32	0
168.3	-1.66	-0.55	0.4	-2.65	-0.48	0		-3	0.91	0.57	-3.27	-1.22	0		0.31	3.21	0.66	-1.37	-0.64	0		0.03	-2.57	-2.74	-9.81	-4.86	0
169.2	-3.49	-1.54	0.45	-2.9	-0.79	0		0.12	2.33	3.92	0.66	-0.04	0		-0.74	-0.66	0.97	-2.14	-3.26	0		-1.97	-3.96	-2.91	-9.08	-4.11	0
170.1	-4.77	0.16	2.56	-4.35	1.72	0		-1.22	0.76	-0.88	-0.66	-0.48	0		-1.91	1.16	-0.55	-0.77	1.92	0		-0.21	-0.69	-0.57	-8.62	-0.59	0
171	-4.61	-2.95	-2.12	-6.53	-0.72	0		0.58	-0.28	1.23	0.45	0.44	0		-0.5	-1.01	-0.31	-2.05	0.42	0		-2.74	-5.27	-4.18	-10.55	-5.41	0
171.9	-6.71	-3.91	-0.81	-4.54	-3.92	0		-0.51	-0.34	2.1	-0.15	1.35	0		0.46	2.88	2.04	-0.54	0.91	0		-4.26	-3.43	-4.15	-11.44	-8.13	0
172.8	-4.03	-2.56	0.44	-4.57	0.34	0		0.95	2.09	1.84	-1.75	1.64	0		1.14	2.95	1.21	-2.46	3.44	0		-0.01	-2.86	0.9	-9.13	-5.48	0
173.7	-0.39	-0.38	0.23	-2.74	-0.13	0		0.16	3.21	1.49	-2.16	2.3	0		-1.58	1.1	-0.34	-3.7	-1.47	0		-2.47	-0.23	-2.03	-6.62	-3.8	0
174.6	-5.15	-3.95	-0.97	-4.84	-0.67	0		-0.29	1.53	4.24	-0.2	-0.52	0		0.41	1.74	2.53	-1.46	-1.54	0		-2.38	-3.25	-2.77	-9.29	-5.15	0
175.5	-8.55	-3	-3.64	-6.55	0.02	0		-1.35	-0.59	-0.41	-3.82	-0.85	0		-2.82	-2.8	0.69	-5.98	-3.36	0		-4.32	-7.67	-5.28	-12.69	-6.24	0
176.4	-4.45	-1.02	-1.37	-2.41	-0.2	0		-0.28	-0.06	-3.01	-2.5	-2.26	0		-2.16	-1.61	-2.72	-5.7	-3.47	0		-2.7	-4.59	-5.06	-11.36	-7.95	0
177.3	-4.76	1.56	1.84	-3.76	-0.55	0		2.12	2.16	1.24	0.93	2.95	0		0.52	-0.5	0.99	-0.87	1.22	0		-4.82	-6.72	-5.81	-12.25	-5.54	0
178.2	-5.16	-2.68	-2.54	-4.52	-2.92	0		-0.62	0.52	0.26	-3.29	-0.1	0		-2.33	0.36	-1.74	-3.36	-0.25	0		0.67	-2.35	-1.97	-7.38	-4.23	0
179.1	-5.39	-4.81	-2.45	-4.14	-2.32	0		-0.1	-1.41	-1.66	-3.73	-2.18	0		-2.15	-1.84	-0.21	-1.99	-0.19	0		-6.5	-6.29	-5.49	-8.74	-9.75	0
180	-3.74	-1.59	0.22	-5.23	-2.79	0		-1.33	1.04	-0.72	-1.5	0.02	0		0.13	-0.7	0.59	-0.88	2.21	0		1.01	-3.74	-1.23	-6.92	-1.93	0
180.9	-2.88	-2.47	-2.5	-5.97	-1.21	0		-0.22	-0.74	-0.4	-4.07	-0.52	0		-3.17	-1.65	-1.53	-4.18	-4.11	0		-6.31	-2.82	-5.08	-12.6	-11.17	0
181.8	-1.54	-0.51	2.85	-2.77	0.84	0		1.73	2.52	4.26	0.04	0.77	0		0.61	-0.33	2.6	-1.47	1.6	0		-3.46	-5.44	-4.01	-11.09	-5.07	0
182.7	-2.73	-0.38	0.33	-1.18	0.55	0		-2.87	-0.96	0.86	-2.72	-0.74	0		-3.38	-1.54	-1.67	-5.61	0.5	0		-3.26	-6.41	-3.92	-10.73	-4.38	0
183.6	-3.05	0.59	0.95	-4.04	0.87	0		0.37	0.27	-0.31	-3.06	-0.1	0		-1	-1.75	-1.51	-4.61	-1.29	0		-3.71	-6.51	-5.73	-10.84	-5.95	0
184.5	-1.17	-2.31	1.39	-1.21	1.52	0		4.09	1.04	5.34	0.04	3.35	0		0.57	-1.27	0.7	-5.17	-0.25	0		-3.48	-6.77	-5.85	-13.8	-6.37	0
185.4	-4.44	-1.7	1.74	-4.53	-1.32	0		-3.29	0.91	-0.72	-3.95	-3.45	0		-4.26	-2.3	-2.91	-3.52	-1.06	0		-5.93	-5.69	-7.08	-12.11	-5.22	0
186.3	-5.63	-1.65	-2.44	-7.52	-2.64	0		-0.15	2.41	-0.2	-0.98	0.5	0		-1.49	2.92	3.2	-0.69	2.11	0		-3.78	-3.89	-2.97	-12.74	-3.31	0
187.2	-5.79	-2.2	-2.95	-4.75	-1.53	0		1.12	-0.22	-0.08	-4.07	1.75	0		2.92	1.42	-0.77	-1.42	2.05	0		-5.76	-5.13	-7.4	-12.8	-8.64	0
188.1	-2.29	-3.35	-3.22	-6.47	-2.21	0		3.09	0.61	1.45	-0.71	1.59	0		-1.54	-0.05	-0.16	-2.48	-0.99	0		-2.78	-2.92	-3.82	-8.3	-6.39	0
189	-1.77	-0.6	0.88	-4.11	-0.75	0		6.97	5.29	2.86	1.89	5.55	0		0.21	0.3	2.71	-3.67	0.31	0		-4.12	-3.85	-1.82	-13.06	-6.45	0
189.9	-0.92	1.5	-1.93	-3.24	0.61	0		2.14	3.86	0.71	-2.27	1.37	0		0.14	1.13	-1.59	-3.15	-0.03	0		-2.61	-6.92	-7.31	-12.18	-7.97	0
190.8	-0.77	0.78	1.29	-1.39	1.08	0		-0.16	0.74	1.31	-3.37	-0.07	0		-2.34	0.81	2.69	-2.6	-0.47	0		-1.52	-3.73	-0.34	-9.2	-5.94	0
191.7	-4	0.88	2.69	-4.42	-0.71	0		-4.2	0.63	0.21	-3.95	-4.08	0		-0.18	2.61	0.74	-1.95	0.42	0		-1.57	-0.57	-1.31	-7.39	-3.01	0
192.6	-5.13	-0.66	-2.53	-4.97	-1.01	0		1.64	4.79	-0.83	1.34	2.28	0		-0.66	1.27	-1.21	-2.38	1.64	0		-3.5	-6.87	-4.68	-11.75	-4.07	0
193.5	-3.73	-5.95	-2.33	-5.18	-3.57	0		1.4	-1.43	-0.57	-3.08	1.42	0		1.34	1.12	1.87	-3.11	1.86	0		-1.03	-2.54	0.09	-8.39	-4.68	0
194.4	-4.96	0.78	2.21	-3.12	0.63	0		3.16	4.93	4.24	1.96	1.69	0		-2.92	-0.79	-1.35	-0.71	-0.41	0		-5.76	-2.91	-3.83	-9.66	-5.24	0
195.3	-2.44	-0.51	-0.65	-3.28	-0.58	0		3.67	4.58	0.91	-1.9	1.5	0		1.15	4.43	2.4	-2.04	-0.88	0		-5.09	-1.82	-4.38	-10.72	-8.28	0
196.2	-0.84	1.13	0.14	-3.88	0.24	0		1.65	3.33	1.13	-0.21	0.89	0		0.21	-0.53	1.48	-3.03	0.99	0		-0.42	-4.99	-1.26	-8.77	-3.93	0
197.1	-3.81	-0.79	-0.1	-3.63	1.09	0		0.36	3.42	1.82	-2.32	3.01	0		3.15	3.74	3.14	-1.27	1.37	0		-1.65	-6.43	-2.21	-8.11	-6.03	0
198	-6.67	-1.11	-1.42	-3.57	2.31	0		-4.25	-1.08	-1.88	-3.93	0.31	0		-3.22	-3.06	-2.79	-3.94	-4.11	0		0	-1.71	-3.06	-9.12	-5.56	0
198.9	-8.03	-6.81	-3.16	-7.55	-2.71	0		-0.66	1.18	0.64	-4.3	-1.13	0		1.59	4.12	1.18	-1.39	1.19	0		0.88	-0.11	-1.6	-6.94	0.32	0
199.8	-4.51	-0.64	3.31	-2.8	0.89	0		0.09	4.28	2.81	-1.14	1.71	0		0.27	0.95	1.91	-0.24	2.39	0		-3.42	-6.88	-5.03	-10.68	-8.13	0
200.7	-6.14	-4.91	0.96	-3.63	-2.5	0		-1.61	0.78	0.05	-2.5	-1.93	0		-1.55	0.01	-3.01	-6.1	-3.37	0		-0.86	-3.77	-3.1	-10.67	-5.64	0
201.6	-5.57	-2.12	-1.28	-5.59	-0.25	0		-0.12	0.8	0.52	-3.19	0.94	0		-0.71	-1.68	-0.79	-2.68	0.69	0		-3.43	-7.14	-6.83	-10.74	-7.95	0
202.5	-5.98	-4.41	0.49	-6.06	-0.28	0		0.84	0.95	2.28	-2.03	1.35	0		3.33	4.23	2.86	-0.55	2.98	0		-0.48	-2.27	-2.51	-8.56	-6.7	0
203.4	-3.68	-1.35	1.91	-2.57	-2.48	0		0	2.26	-0.56	-5.07	1	0		0.12	2.05	-0.75	-2.9	0.76	0		-2.61	-4.55	-4.59	-11.17	-6.7	0
204.3	-2.33	-1.75	-2.34	-5.53	0.6	0		0.21	3.42	0.88	-2.77	2.48	0		-1.8	-1.03	-1.48	-6.79	-0.67	0		-4.3	-6.11	-5.9	-11.37	-7.58	0
205.2	-2.83	-0.48	-0.09	-0.87	0.19	0		-0.02	1.77	-0.99	-1.21	1.91	0		-0.86	2.14	0.95	-1.63	-0.41	0		-3.74	-4.34	-2.43	-10.16	-6.07	0
206.1	-0.68	-1.55	-0.73	-2.84	-1.49	0		0.79	1.63	-0.86	-2.75	-2.93	0		-1.31	1.61	-1.18	-3.08	-1.38	0		-1.58	-1.1	-4.08	-7.14	-3.67	0
207	-3.42	-1.72	-0.94	-5.53	0.39	0		-0.76	2.58	2.83	-0.68	2.33	0		-1.8	2.99	0.17	-2.45	0.86	0		-2.35	-4.24	-5.22	-10.49	-6.43	0
207.9	-1.98	-3.21	0.35	-2.38	-0.79	0		-1.43	0.1	1.18	-1.04	1.78	0		-4.64	-0.78	-1.25	-5.62	2.49	0		-1.19	-7.4	-1.79	-10.2	-2.43	0
208.8	-2.3	-1.03	0.84	-3.93	1.44	0		1.03	0.79	-1.2	-3.41	-1.54	0		-1.37	-2.81	-0.76	-2.47	-1.49	0		-4.9	-6.79	-4.31	-12.1	-8.47	0
209.7	-4.81	-4.88	-1.99	-3.17	0.39	0		1.17	-0.21	-0.39	-3.31	2.67	0		0.6	-2.64	2.32	-3.12	0.04	0		-1.3	-5.12	-3.17	-10.35	-7.45	0
210.6	-4.1	-2.3	-2.02	-3.04	1.05	0		1.2	1.06	-0.99	0.99	0.94	0		0.94	0.1	1.86	-1.21	1.47	0		-1.86	-4.8	-2.98	-12.53	-7.75	0
211.5	-1.82	-1.86	2.32	-1.8	1.05	0		-3.35	-3.34	-1.74	-5.03	-2.02	0		-1.91	-2	1.16	-5.13	0.37	0		-3.02	-2.7	-4.47	-11.65	-4.37	0
212.4	-3	-0.38	-0.21	-6.2	1.37	0		2.56	3.36	1.81	-0.31	4.09	0		0.43	1.14	1.85	-0.16	4.41	0		-0.78	-3	-1.25	-8.61	-3.12	0
213.3	-1.21	0.04	0.03	-3.74	0.58	0		1.62	3.85	3.71	0.35	2.63	0		0.73	2.18	3.58	-3.17	0.1	0		-2.94	-3.05	-1.58	-9.85	-6.68	0
214.2	-0.34	0.17	-0.53	-6.21	-1.67	0		0.61	2.56	-2.12	-4.71	-2.93	0		-0.46	2.49	-1.02	-4.11	0.33	0		-4.2	-5.18	-4.63	-12.9	-6.54	0
215.1	-6.16	-2.72	-0.13	-4.39	-4.25	0		-1.69	1.15	2.1	-3.49	-3.22	0		-2.46	-2.55	0.31	-5.07	-3.59	0		-6.01	-4.2	-4.74	-8.61	-5.31	0
216	-3.41	-4.8	-2.54	-7.14	-1.34	0		0.43	0.01	-1.06	-1.49	0.87	0		-0.55	-1.44	-1.51	-3.76	-1.09	0		-2.46	-4.17	-4.53	-11.24	-6.98	0
216.9	-2.62	-1.47	0.44	-3.1	-1.49	0		1.34	3.16	0.55	-1.09	-0.51	0		-0.27	-0.16	0.55	-3.78	1.62	0		0.14	-3.66	-1.05	-9.38	-3.3	0
217.8	-1.91	1.67	-0.07	-3.73	2.14	0		-0.8	4.43	1.78	-1.78	-0.69	0		-4.68	0.06	0.4	-3.17	-2.52	0		-1.55	-1.43	-2.3	-10.04	-4.79	0
218.7	-3.57	-2.88	-1.42	-5.96	-0.72	0		1.09	4.91	2.3	-1.48	2.69	0		-0.42	-1.77	-0.16	-3.62	-0.85	0		-2.94	-6.43	-2.48	-10.15	-5.78	0
219.6	-8.1	-3.3	-2.7	-8.5	-4.49	0		-0.99	-0.75	-1.05	-3.91	-3.66	0		2.33	1.48	-0.26	-4.09	-1.51	0		1.01	-2.08	-1.46	-10.45	-4.22	0
220.5	-3.05	-3.37	-0.09	-6.81	-3.41	0		2.21	0.68	1.96	-4.78	-1.36	0		-2.05	-4.1	0.55	-5.57	0.57	0		-3.58	-7.49	-4.49	-13.45	-7.95	0
221.4	-4.85	-4.09	-1.46	-4.53	0.99	0		0.46	2.96	3.31	-1.47	5.23	0		-2.22	0.08	-0.6	-3.42	-0.6	0		-4.69	-4.89	-5.49	-13.48	-6	0
222.3	-4.4	-1.6	-3.32	-2.6	0.6	0		-0.27	0.5	-0.33	1.12	0.39	0		0.17	-1.72	3.36	0.73	2.12	0		-5.84	-2.3	-0.98	-8.67	-4	0
223.2	-3.27	-0.36	-0.41	-6.52	-4.32	0		-0.23	0.92	1.23	-2.4	-0.64	0		-2.07	-0.4	0.14	-5.24	-0.16	0		-5.35	-3.69	-1.09	-14.33	-6.17	0
224.1	-6.18	-2.54	-2.81	-4.98	-5.33	0		1.07	2.58	2.51	-1.05	-0.77	0		1.9	-0.9	1.49	-1.46	0.64	0		-5.17	-6.31	-2.2	-11.36	-3.12	0
225	-3.89	0.15	0.03	-4.02	0.24	0		0.86	4.66	-0.29	0.02	2.37	0		-0.78	1.1	1.84	-2.88	-1.22	0		-1.99	-3.65	-4.39	-9.74	-5.28	0
225.9	-4.51	-3.81	0.23	-2.88	-4.54	0		-2.45	0.86	-1.01	-3	-0.18	0		-1.91	-0.32	1.79	-5.5	-3.1	0		-4.07	-4.29	-6.04	-11.68	-7.59	0
226.8	-3.65	-0.25	0.22	-2.91	-0.23	0		2.28	6.42	3.88	-0.81	4.49	0		2.94	3.02	2.9	-2.43	3.5	0		-2.07	-2.91	-1.76	-9.53	-6.13	0
227.7	-6.31	-5.8	-3.44	-10.09	-5.6	0		-0.07	2.85	0.71	-2.98	-0.33	0		-1.19	0.02	0.6	-1.58	2.6	0		-5.36	-6.93	-6.23	-12.65	-7.19	0
228.6	-0.45	0.09	3.38	-0.38	1.31	0		1.35	4.01	3.62	-0.93	1.51	0		-1.69	-0.66	2.78	-6.86	-0.14	0		-1.65	-7.01	-6.35	-13.35	-9.73	0
229.5	-3.78	-3.52	-0.67	-6.11	-0.93	0		-0.53	-0.95	0.55	-0.15	-3.22	0		2.7	-0.13	3.15	1.4	-0.01	0		-2.2	-4.45	-1.99	-8.4	-5.87	0
230.4	-7.15	-2.48	-4.64	-7.59	-3.43	0		-1.5	-0.02	-2.59	-5.7	-0.53	0		-0.28	-0.2	-0.13	-5.12	-2.58	0		-4.45	-5.46	-6.01	-12.15	-8.67	0
231.3	-6.37	-2.54	-2.12	-4.7	-0.42	0		-4	-1.98	-4.21	-6.39	-2.42	0		-1.22	-0.64	0.56	-7.61	-0.01	0		-2.85	-2.4	-5.03	-14.08	-6.36	0
232.2	-5.5	-1.15	0.68	-5.06	-0.98	0		-0.97	1.04	-0.2	-4.37	-0.59	0		-0.6	-1.22	-1.02	-6.12	-1.19	0		1.78	-3.44	-2.83	-10.98	-7.56	0
233.1	-3.75	-3.04	-0.52	-4.71	-1.33	0		0.35	1.49	0.3	-1.32	0.16	0		-3.37	-0.22	-1.42	-2.49	-1.74	0		-1.77	-2.01	-1.42	-9.08	-5.47	0
234	-3	-1.99	1.44	-3.39	-1.36	0		-2.46	2.66	0.67	-2.46	-1.75	0		0.43	3.01	4.23	-2.9	0.98	0		-4.17	-0.51	-1.97	-10.19	-4.61	0
234.9	-4.52	-2.12	-0.64	-5.2	-0.4	0		2.44	2.82	3.68	-1.04	3.81	0		1.78	2.97	3.75	-1.8	2.08	0		-3.59	-6.23	-5.06	-10.88	-6.09	0
235.8	-3.68	-1.66	2.38	-3.55	0.97	0		2.93	5.04	2.95	-0.34	3.45	0		-0.67	-1.43	-0.99	-5.71	1.3	0		-4.18	-4.73	-6.19	-13.32	-5.49	0
236.7	-0.87	-0.21	2.68	-0.89	0.52	0		1.48	3.38	0.95	-0.26	-0.3	0		0.75	0.91	1.93	-2.66	0.44	0		-3.15	-4.78	-2.03	-10.57	-5.01	0
237.6	-5.12	1.67	-1.43	-5.41	-0.73	0		-1.02	4.12	-1.46	-3.27	-1.98	0		-1.56	3.27	0.86	-2.09	1.16	0		-5.34	-3.62	-5.1	-9.84	-6.14	0
238.5	-3.84	-3.77	-0.88	-8.06	-4.09	0		0.55	2.37	1.82	-2.4	0.85	0		-0.74	3.21	2.8	-2.91	2.89	0		-2.08	-0.35	-2.88	-9.46	-8.54	0
239.4	-3.28	0.12	-2.63	-5.27	-2.21	0		-2.21	2.69	0.98	-0.4	-0.02	0		-3.15	-2.23	-0.63	-4.8	-3.84	0		-2.98	-3.02	-2.79	-10.58	-6.25	0
240.3	-0.54	1	0.19	0.67	0.18	0		2.04	3.41	3.3	-1.65	1.2	0		-1.64	-0.48	0.07	-6.69	-0.09	0		-0.23	-1.86	0.61	-8.09	-0.76	0
241.2	-5.83	-2.31	0.52	-7.76	-1.28	0		-1.23	1.56	0.33	-5.15	-0.2	0		-0.33	-0.37	-0.52	-3.73	2.03	0		-5.6	-7.62	-4.49	-12.46	-7.66	0
242.1	-3.52	-1.07	1.9	-4.93	0.63	0		1.19	3.71	4.25	-1.07	1.5	0		0.86	0.41	2.52	-3.38	0.54	0		-1.96	-4.02	-0.37	-10.16	-5.61	0
243	-3.78	-2.46	0.23	-1.11	1.33	0		1.61	5.17	2.88	-1.86	2.74	0		-0.81	2.83	2.57	-5.17	-1.34	0		-3.41	-2.03	-2.91	-15.03	-6.94	0
243.9	-4.7	-0.43	-0.86	-5.88	-2.61	0		4.47	3.37	4.92	-0.96	1.62	0		-1.2	-2.71	0.82	-3.92	-0.34	0		-3.08	-4.75	-4.16	-12.13	-4.54	0
244.8	-3.2	2.18	3.27	-1.67	-0.15	0		-0.98	1.19	-0.64	-1.6	-2.94	0		-2.67	-1.26	0.37	-3.14	-1.88	0		-2.56	-4.96	-2.48	-9.92	-5.27	0
245.7	-1.96	0.64	2.49	-1.74	-0.4	0		1.92	4.68	3.89	0.03	3.33	0		-0.62	-1.49	0.84	-3.16	0.08	0		-5.29	-7.18	-3.41	-10.92	-8.78	0
246.6	-6.08	1.45	2.21	-2.39	0.49	0		3.42	5.91	0.86	1.59	3.48	0		2.44	1.1	1.4	-2.54	3.1	0		-4.8	-5.37	-5.29	-9.4	-3.9	0
247.5	-1.23	1.57	0.65	-4.59	2.13	0		-0.24	1.31	-1	-2.85	1.53	0		-1.48	0.62	3.49	-5.18	-0.57	0		-1.86	0.21	-0.83	-9.27	-6.02	0
248.4	-4.99	-3.62	-2.15	-6.24	-1.26	0		1.99	3.72	0.62	-0.67	2.12	0		-2.2	0.04	0.21	-5.36	0.16	0		-6.19	-6.6	-3.77	-16.42	-8.62	0
249.3	-3.25	0.07	-0.41	-1.31	-3.9	0		-1.24	2.38	0.33	-1.94	0.45	0		-2.01	-2.38	-1.47	-4.28	-0.83	0		-2.6	-4.5	-4.87	-10.88	-9.41	0
250.2	-3.65	-1.11	1.83	-3.04	1.84	0		0.9	4.06	4.67	-1.27	1.79	0		1.79	1.93	4.41	-3.33	2.78	0		-3.19	-3.24	-3.44	-12.02	-5.45	0
251.1	-0.1	4.68	3.77	-0.38	5.01	0		1.16	3.65	2.02	-1.4	-1.74	0		-2.04	-1.6	0.44	-5.26	-4.21	0		-0.57	-2.63	-2.27	-9.52	-3.79	0
252	-7.23	-3.14	-2.72	-6.27	-3.07	0		0.7	2.48	2.51	-2.09	0.73	0		-0.3	-0.92	1.49	-1.9	0.94	0		-5.34	-6.77	-5.11	-13.16	-9.1	0
252.9	-5.3	-2.03	1.4	-2.48	1.13	0		-0.31	2.1	1.54	-0.98	2.38	0		-1.4	-1.56	0.77	-6.04	2.76	0		-5.08	-5.16	-3.97	-11.16	-5.27	0
253.8	-4.49	0.12	0.98	-4.29	1.04	0		-0.79	-0.3	0.32	-6.34	-0.56	0		-1.09	-3.09	0.46	-6.14	0.51	0		-1.06	-2.05	-1.14	-8.92	-5.18	0
254.7	-3.32	-1.2	-1.75	-5.48	-0.27	0		-1.61	0.1	-2.57	-4.36	-2.42	0		-1.08	-0.99	-0.56	-7.54	-0.68	0		-3.91	-2.3	-2.59	-12.34	-7.01	0
255.6	-2.66	-2.06	-0.93	-6.5	-0.52	0		0.59	1.54	5.19	0.03	-0.01	0		-3.23	-0.25	2.8	-2.71	-1.65	0		-4.06	-3.07	-3.03	-10.69	-6.12	0
256.5	-5.89	-3.06	-1.61	-5.53	1.4	0		-4.43	0.23	-3.58	-6.88	-2.72	0		-0.87	0.28	-1.16	-5.32	-0.84	0		-1.44	-2.82	-0.48	-8.24	-4.67	0
257.4	-2.08	-0.29	1.39	-3.74	1.29	0		-2.29	-0.19	-0.99	-2.86	-1.74	0		-0.64	-1.19	0.81	-3.42	-0.3	0		-2.34	-2.23	-1.75	-10.12	-6.73	0
258.3	-3.59	-3	0.56	-3.06	-0.53	0		2.2	2.34	3.15	0.6	0.27	0		2.26	3.03	3.78	-3.53	1.23	0		-3.76	-3.87	-3.87	-12.88	-7.52	0
259.2	-4.04	-4.07	1.8	-4.21	-1.01	0		1.55	1.36	1.59	-0.73	1.35	0		3.03	1.37	5.73	-0.17	0.98	0		-0.78	-2.37	-1.17	-9.28	-4.94	0
260.1	-0.38	1.34	4.27	-4.46	2.71	0		1.26	2.1	3.52	-2.14	3.35	0		-3.06	0.35	-1.13	-5.05	-0.19	0		-3.31	-0.67	-2.86	-11.72	-4.92	0
261	-6.5	-4.8	-5.21	-9	-3.26	0		1.11	3.64	1.07	-1.64	2.91	0		-0.02	2.68	2.69	-3.68	1.96	0		-1.72	-2.82	-1.2	-11.69	-8.55	0
261.9	-1.96	0.47	-0.18	-2.63	1.72	0		1.05	4.08	1.7	-3.83	2.42	0		1.43	3	1.68	-2.39	4.16	0		-1.17	-0.7	-3.03	-9.86	-4.7	0
262.8	-1.41	1.23	0.66	-3.71	0.44	0		0.59	3.95	0.43	-4.11	1.75	0		-0.14	-0.81	-1.81	-5.55	-1.2	0		-3.41	-2.99	-3.1	-10.53	-4.27	0
263.7	-4.84	-3.16	-2.9	-4.3	-0.57	0		-0.09	0.94	-0.76	-0.88	1.49	0		-0.54	-0.69	-1.12	-3.71	-0.37	0		-4.11	-3.39	-3.58	-9.44	-7.35	0
264.6	-1.51	2.53	3	-0.8	2.86	0		-0.3	5.33	1.69	-1.43	4.06	0		-1.88	2.62	0.37	-2.53	3.98	0		-4.39	-3.68	-4.87	-10.64	-6.66	0
265.5	-1.23	0.1	-0.33	-4.1	0.44	0		0.92	1.76	1.23	-4.9	-2.4	0		-2.19	-5.31	-2.07	-7.56	-2.81	0		-4.78	-8.03	-5.69	-16.35	-8.86	0
266.4	-4.57	-1.94	-0.29	-3.96	-0.47	0		-0.43	1.68	0.55	-0.44	-0.07	0		0.44	-0.66	1.05	-1.83	-0.21	0		-0.64	-2.54	-1.41	-8.44	-5.79	0
267.3	-5.35	-2.13	-0.47	-6.81	0.08	0		-1.28	2.66	2.82	-2.13	4.87	0		-2.76	0.3	1.26	-6.05	2.68	0		-4.38	-3.86	-3.58	-10.92	-6.51	0
268.2	-8.27	-3.81	-3.04	-5.39	-2.19	0		-1.39	0.68	-1.77	-4.27	1.24	0		-1.73	-5.27	-3.64	-5.82	-2.63	0		-3.67	-5.26	-7.2	-12.05	-11.25	0
269.1	-5.18	0.09	-2.09	-5.56	-1.72	0		-0.54	1.12	-1.63	-2.73	-1.51	0		-1.18	-0.35	0.87	-2.59	-1.16	0		-7.14	-5.29	-4.92	-11.62	-10.9	0
270	-4.41	0.4	0.42	-1.65	3.19	0		-0.88	6.23	2.01	0.41	-0.89	0		-6.24	-3.63	-3.45	-5.35	-6.47	0		-6.71	-6.87	-4.29	-11.89	-8.91	0
270.9	-3.13	-4.41	-1.79	-4.51	-5.86	0		1.83	1.76	-0.67	-3.33	-1.4	0		1.95	1.8	3.32	-3.48	2.57	0		-3.47	-4.03	-2.39	-9.29	-3.15	0
271.8	-6	-5.52	-5.03	-7.96	-3.37	0		0.44	3.1	-0.36	-1.52	-1.45	0		0.85	3.39	2.47	-3.84	1.84	0		-5.95	-4	-0.29	-14.98	-7.56	0
272.7	-7.62	-6.95	-5.54	-8.02	-4.7	0		-0.78	1.91	-0.1	-3.17	1.22	0		-0.53	1.78	0.42	-4.8	-0.42	0		-4.81	-2.52	-1.57	-10.62	-7.66	0
273.6	-5.41	-1.45	-0.08	-7.08	-0.5	0		2.25	4.97	2.78	-2.33	-0.27	0		-2.62	0.23	-0.51	-8.39	-2.7	0		-4.88	-2.54	-8.07	-15.19	-6.03	0
274.5	-4.74	-2.67	-1.2	-6.27	-2.72	0		0.83	3.12	-0.55	-3.06	-1.33	0		-0.77	0.38	2	-3.36	0.99	0		-5.01	-3.7	-4.32	-12.05	-6.58	0
275.4	-6.81	-4.12	-0.4	-5.01	-3.39	0		-1.36	1.29	1.83	-1.61	-0.3	0		-0.42	1.09	2.3	-3.73	0.52	0		-3.48	-0.93	-0.83	-10.05	-4.22	0
276.3	-6.57	-3.92	-2	-5.99	-0.42	0		-2.78	-0.2	-1.79	-6.75	-3.61	0		-1.4	-1.63	0.85	-4.49	-1.89	0		-3.3	-6.51	-3.9	-13.53	-9.51	0
277.2	-7.82	-3.66	-3.45	-8	-2.85	0		-1.91	2.68	-0.9	-5.34	-3.28	0		-0.31	-1.79	-1.48	-7.8	-0.01	0		-4.91	-6.03	-5.21	-12.56	-6.56	0
278.1	-3.39	2.15	3.08	-1	5.86	0		-1.23	4.65	2.58	-0.03	1.98	0		-1.84	-0.83	2.15	-5.99	3.28	0		-2.78	-6.08	-5.67	-14.21	-8.32	0
279	-6.59	-0.79	-0.69	-4.06	0.69	0		0.9	4.79	0.88	-1.6	0.28	0		-1.61	1.32	-2.24	-4.91	-1.34	0		-3.07	-3.54	-2.91	-10.42	-7.58	0
279.9	-7.84	-4.76	-3.81	-8.81	-5.24	0		-1.47	1.87	0.92	-5.15	0.78	0		0.58	-0.58	2.15	-2.97	4.5	0		-5.5	-6.19	-2.83	-12.36	-5.24	0
280.8	-3.81	-1.07	1.12	-6.37	0.48	0		-0.91	1.08	1.64	-5.09	-2.48	0		-0.18	0.23	1.2	-2.18	-2.92	0		-2.12	-3.21	-0.74	-11.35	-8.84	0
281.7	-8.49	-1.96	-1.81	-6.54	-1.52	0		-2.37	2.61	3.8	-2.12	0.7	0		-1.25	-0.31	0.51	-8.57	-1.91	0		-3.12	-6.25	-4.47	-14.29	-9.27	0
282.6	-5.51	-4.64	-3.46	-6.26	-1.19	0		0.45	1.31	3.1	-3.08	-1.23	0		2.6	1.44	3.28	-1.76	1.31	0		1.27	0.85	-0.07	-7.27	-1.72	0
283.5	-3.78	-1.95	-1.13	-4.58	-0.88	0		1.65	1.89	0.49	-4.67	-2.33	0		-4.11	-0.91	-0.2	-8.56	-2.77	0		-6.71	-7.57	-5.07	-11.44	-9.95	0
284.4	-2.94	-1	0.67	-5.69	-1.06	0		3.87	4.66	0.72	-1.38	0.01	0		2.1	1.83	2.78	-3.14	1.4	0		-2.52	-4.68	-0.9	-12.23	-5.36	0
285.3	-5.63	-1.9	-1.21	-4.41	0.62	0		-0.29	2.16	-0.35	-2.49	1.6	0		2.37	1.43	3.47	-3.84	2.27	0		-2.36	-3.2	-2.58	-13.57	-5.99	0
286.2	-3.66	-0.86	-1.3	-7.76	-1.28	0		1.77	1.17	-0.25	-3.64	0.09	0		0.82	4.02	3.87	-1.79	2.92	0		-1.82	-2.09	-1.38	-10.76	-6.25	0
287.1	-3.73	-0.93	-0.68	-3.1	1.39	0		-0.14	4.5	0.21	-2.79	-0.03	0		-1.55	-2.73	-2.56	-4.58	-1.61	0		-6.65	-8.5	-6.05	-14.36	-9.78	0
288	-5.98	-3.44	-1.5	-7.73	-3.75	0		-2.2	-0.64	-2.45	-6.84	-2.5	0		1.89	1.68	1.38	-4.88	0.32	0		-2.35	-5.45	-3.21	-10.98	-5.11	0
288.9	-4.01	0.57	1.08	-4.54	1.36	0		-1.93	1.53	0.45	-2.4	-0.06	0		-6.32	-4.49	-1.52	-8.57	-2.78	0		-8.23	-7.67	-4.72	-15.78	-9.22	0
289.8	-2.95	0.07	0.13	-3.08	0.86	0		-0.11	1.68	-2.34	-4.27	-1.29	0		-2.11	-3.15	-3.12	-7.82	-2.29	0		-0.77	-2.51	-0.46	-9.91	-4.5	0
290.7	-6.84	-1.24	0.65	-5.45	1.01	0		-2.3	0.06	1.07	-2.29	-1.22	0		-1.88	-0.46	1.62	-3.26	2.06	0		-1.77	-1.99	0.95	-9.35	-4.31	0
291.6	-0.42	0.38	0.81	-1.73	2.45	0		1.12	1.66	2.56	-2.47	0.22	0		1.31	1.1	5.15	-5.03	4.37	0		-6.14	-4.93	-6.18	-14.87	-7.86	0
292.5	-8.04	-6.45	-3.58	-7.95	-3.24	0		-2.21	0.32	-1.05	-4.07	-1.12	0		-0.22	-1.67	2.01	-4.34	1.8	0		-5.32	-7	-4.28	-14.14	-6.98	0
293.4	-4.19	-5.72	-2.51	-4.98	0.13	0		0.29	2.68	0.86	-0.7	0.68	0		1.46	1.43	1.89	-2.91	2.3	0		-3.15	-4.29	-2.51	-14.31	-4.86	0
294.3	-3.83	1.4	0.6	-3.68	-1.16	0		-1.12	1.15	-1.94	-3.76	-1.35	0		-1.4	0.26	0.16	-6.75	0.6	0		-5.76	-3.39	-5.17	-14.43	-8.21	0
295.2	-4.94	2.15	0.37	-3.37	2.74	0		1	4.32	1.17	-2.95	3.8	0		-2.81	0.05	-0.41	-7.21	0.5	0		-7.37	-4.41	-4.47	-15.14	-6.84	0
296.1	-5.62	-0.06	-2.1	-3.57	-1.94	0		0.02	2.18	-0.47	-3.13	-2.96	0		0.55	-0.02	-1.18	-5.54	-3.52	0		-4.4	-5.35	-4.75	-14.11	-8.64	0
297	-4.52	-3.17	-1.2	-8.78	-0.98	0		-1.19	-0.48	-2.92	-7.93	-2.07	0		-1.31	0.11	-1.16	-10.24	-1.38	0		-1.26	-0.43	-1.02	-10.43	-2.29	0
297.9	-4.33	-1.68	-3.99	-5.17	1.46	0		3.39	3.21	0.69	-4.19	0.79	0		0.78	-0.52	1.29	-5.24	-1.78	0		1.55	2.85	-1.64	-6.65	-4.79	0
298.8	-5.94	-1.57	-1.42	-6.42	-2.9	0		3.1	3.97	1.68	-2.22	-1.11	0		-2.3	-3.2	-1.47	-6.39	0.3	0		-4.47	-7.87	-3.64	-12.88	-4.68	0
299.7	-2.77	-1.1	-0.38	-4.54	-1.09	0		3.03	3.74	1.29	-2.64	0.73	0		0.61	2.34	2.66	-4.74	0.89	0		-5.3	-6.87	-4.33	-15.18	-8.16	0
300.6	-9.23	-2.91	-1.71	-3.91	-1.73	0		-1.63	2.35	1.23	-4.12	-1.07	0		-0.43	0.33	0.06	-6.72	0.36	0		-1.02	-2.5	1.21	-10.65	-5.57	0
301.5	-2.43	0.83	1.5	-3.76	0.96	0		0.78	3.29	1.44	-1.31	-1.2	0		-2.11	0.63	1.9	-4.05	0.55	0		-2.68	-3.22	-2.25	-9.36	-4.51	0
302.4	-9.05	-6.06	-2.16	-7.67	-3.32	0		-2.01	-0.08	2.75	-5.45	-0.52	0		-2.23	0.13	2.2	-4.72	-0.31	0		-3.99	-2.87	-1	-7.92	-3.66	0
303.3	-4.79	-1.99	-3.67	-6.82	-2.62	0		0.69	1.47	-0.49	-4.63	-0.53	0		-3.32	-3.01	-1.87	-10.46	-2.68	0		-6.21	-6.47	-3.79	-14.96	-7.91	0
304.2	-4.74	-3.49	0.11	-5.42	-3.52	0		-0.81	1.38	-0.15	-4.06	-3.16	0		1.4	3.5	3.85	-4.41	2.15	0		-0.24	-1.31	-1.78	-10.37	-4.44	0
305.1	-2.38	-4.82	-1.05	-4.36	0.17	0		1.57	-0.32	-0.53	-2.91	-0.35	0		2.47	2.79	5.84	-1.01	1.3	0		-5.31	-4.11	-2.2	-11.7	-7.18	0
306	-2.81	-0.36	1.53	-1.21	2.66	0		-0.35	2.54	2.03	-2.45	2.17	0		-0.46	-2.7	2.45	-5.76	-0.29	0		-4.19	-7.9	-2.68	-10.64	-7.12	0
306.9	-6.15	0.47	0.69	-1.91	1	0		-1.71	3.55	1.81	-3.94	-0.87	0		-3.63	-1.46	-1.86	-8.62	-2.44	0		-3.52	-1.39	-3.32	-11.18	-4.12	0
307.8	-3.15	-0.09	-2.36	-3.76	1.17	0		0.94	3.32	1.67	-0.58	2.33	0		-2.65	-0.66	1.28	-2.99	0.06	0		-6.47	-4.11	-3.51	-12.95	-8.3	0
308.7	-3.36	-1.88	-0.14	-6.54	-0.2	0		-2.42	1.31	-1.18	-8.44	0.2	0		-0.32	-0.76	-0.83	-5.13	-0.67	0		-5.75	-5.12	-7.24	-14.26	-10.96	0
309.6	-3.01	-1.45	-0.3	-4.96	-1.23	0		3.27	5.2	2.53	-2.59	0.91	0		-8.45	-0.07	-1.27	-9.12	-1.46	0		-12.19	-8.35	-4.87	-14.76	-10.44	0
310.5	-6.64	-0.59	-0.63	-6.95	-1.48	0		-3.41	3.59	0.04	-2.39	0.67	0		-4.53	-4.61	-4.04	-9.97	-0.85	0		-4.65	-5.04	-4.61	-14.16	-7.22	0
311.4	-1.67	-4.5	1.69	-4.11	-3.29	0		-0.37	4.68	4.66	-1.6	-0.24	0		7.39	-2.78	-2.8	-7.45	-5.33	0		7.47	-3.13	0.15	-7.51	-8.51	0
312.3	-1.8	-2.37	-0.53	-5.59	1.43	0		-2.87	4.01	0.71	-4.66	0.04	0		-2.26	0.08	0.03	-8.06	-1.38	0		-3.48	-4.4	-3.73	-15.2	-6.61	0
313.2	-5.14	-1.17	1.53	-2.15	1.1	0		-4.81	-0.6	-3.5	-7.03	-2.69	0		1.58	-0.28	-0.38	-4.66	-0.85	0		-1.01	-1.82	0.43	-9.29	-4.53	0
314.1	-3.02	-1.26	-0.07	-5.35	0.83	0		-2.76	4.39	0.13	-2.16	0.11	0		-0.92	0.89	2.06	-0.51	1.68	0		-2.97	-6.12	-3.71	-11.71	-7.25	0
315	-5.07	-3.18	0.09	-6.55	-2.2	0		-0.45	2.2	0.07	-3.66	0.45	0		-2.92	2.28	-1.25	-5.53	1.2	0		-3.79	-5.1	-1.93	-11.8	-6.38	0
315.9	-6.27	-2.79	-0.36	-7.15	-2.63	0		1.98	6.14	1.62	-1.73	0.9	0		0.85	2.23	2.09	-6.08	-1.79	0		-5.81	-5.52	-6.12	-14.16	-9.41	0
316.8	-3.86	-2.9	-1.29	-7.93	0.8	0		1.71	1.27	3.35	-2.42	3.47	0		2.2	-0.09	3.41	-2.14	1.84	0		-6.34	-6.11	-2.88	-15.26	-9.33	0
317.7	-3.18	-0.89	0.42	-4.3	2.96	0		0.81	2.76	0.82	-3.7	1.18	0		-0.8	1.38	-0.37	-6.9	1.76	0		-2.3	-2.54	-3	-11.27	-5.7	0
318.6	-6.93	-3.12	-0.53	-5.28	-4.49	0		2.22	3.75	1.6	-3.4	1.36	0		-1.14	-0.52	2.87	-3.67	-0.56	0		-2.42	-4.32	-2.07	-9.54	-6.13	0
319.5	-3.18	-3.86	-1.52	-7.66	0.35	0		0.48	1.82	-1.31	-4.89	2.78	0		0.64	2.22	1.07	-5.59	5.67	0		-5.61	-5.94	-4.42	-12.63	-5.12	0
320.4	-6.57	-2.19	-0.96	-4.25	1.24	0		-3.1	3.24	-2.57	-2.38	-1.88	0		-4.11	-1.88	-1.17	-6.62	-2.26	0		-3.78	-5.15	-5.66	-12.43	-7.39	0
321.3	-5.27	-4.14	-1.74	-4.9	-2.74	0		-2.04	2.64	1.56	-2.91	-0.86	0		-0.34	0.48	6.81	-4.66	1.82	0		-1.19	-1.14	0.59	-11.9	-4.9	0
322.2	-5.96	-3.26	-2.5	-4.64	0	0		-2.02	0.46	0.37	-2.09	3.2	0		-2.82	-0.64	0.45	-5.78	0.96	0		-4.69	-3.03	-5.58	-12.31	-8.72	0
323.1	-6.33	-3.26	-1.42	-5.46	-0.3	0		0.35	2.98	3.59	-1.28	1.67	0		2.7	3.89	6.56	-0.29	3.92	0		-2.47	-0.21	-0.46	-12.84	-4.68	0
324	-4.82	-3.16	-0.58	-4.49	0.05	0		-2.44	-3.47	-2.7	-3.08	-2.27	0		-3.38	-6.64	-2.64	-8.85	-5.06	0		-3.33	-5.15	-3.04	-12.41	-6.47	0
324.9	-3.37	0.45	-3.49	-3.2	1.71	0		3.51	3.88	2.52	-0.33	3.63	0		0.3	0.84	2.35	-4.42	1.24	0		-1.13	-1.16	-0.63	-10.69	-3.52	0
325.8	-6.09	-2.8	-3.94	-4.12	-0.16	0		0.81	1.62	-0.37	-3.19	1.48	0		-0.7	0.75	2.91	-5.45	-1.14	0		-3.24	-4.66	-2.27	-13.4	-7.84	0
326.7	-5.37	-2.46	0.62	-5.76	-0.21	0		-3.17	2.57	0.49	-4.33	-1.57	0		-1.21	-1.41	-0.21	-6.24	-0.59	0		-2.98	-3.66	-2.95	-13.19	-7.46	0
327.6	-4.67	-3.59	-2.1	-6.6	0.18	0		-2.39	1.1	1.22	-2.94	0.41	0		-3.53	-0.4	0.91	-7.79	0.41	0		-8.03	-4.71	-4.33	-14.98	-6.59	0
328.5	-5.56	-6.22	-0.66	-5.04	-0.2	0		2.45	0.47	2.97	-2.57	-0.43	0		-1.99	-2.04	0.79	-8.12	-3.75	0		-3.93	-4.57	-2.54	-14.25	-10.72	0
329.4	-3.97	-4.24	-2.57	-6	-1.77	0		-0.28	0.25	-0.01	-2.58	0.58	0		-2.44	-0.57	3.05	-6.37	1.22	0		-3.46	-0.96	-0.95	-12.96	-4.85	0
330.3	-2.97	-1.18	2.9	-6.58	1.14	0		-1.04	0.98	0.24	-6.19	-1.53	0		-2.09	-1.2	0.33	-5.78	-1.85	0		0.86	-4.41	-2.74	-11.74	-5.44	0
331.2	-5.38	-5.27	-4.87	-5.83	-2.49	0		1.48	1.53	1.14	-2.82	2.16	0		1.25	-2.18	1.14	-4.76	0.79	0		-3.12	-3.47	-4.81	-13.03	-5.11	0
332.1	-7.22	-2.17	-0.88	-7.12	-1.21	0		-0.24	2.7	0.68	-2.83	-0.9	0		-1.76	-0.76	3.28	-4.64	-0.95	0		-2.94	-3.78	0	-11.67	-5.9	0
333	-4.39	-2.03	-2.18	-5.52	-1.63	0		0.67	0.52	-0.95	-1.53	-0.74	0		1.34	-0.68	1.26	-3.62	0.61	0		-3.9	-4.88	-2.76	-11.78	-6.07	0
333.9	-6.12	-2.22	-0.61	-3.6	0.86	0		1.28	3.36	3.54	-2.17	3.36	0		-1.22	2.18	0.44	-6.56	2.37	0		-4.56	-2.29	-2.69	-12.13	-4.11	0
334.8	-8.05	-4.99	-1.82	-8.07	-1.76	0		-2.41	0.77	0.05	-5.24	-1.58	0		-2.94	-1.99	1.4	-6.34	-1.7	0		-4.16	-4.05	-4.07	-11.73	-6.97	0
335.7	-6.71	-2.31	-1.79	-6.77	-1	0		-1.31	1.99	0.06	-4.26	-0.93	0		-0.86	-1.9	2.8	-6.68	-1.45	0		-4	-6.46	-4.96	-16.82	-9.26	0
336.6	-7.11	-4.76	-2.53	-9.98	-3.03	0		-1.16	0.19	-3.34	-8.1	-3.56	0		-2.32	-2.47	1.25	-11.99	-1.5	0		-2.9	-4.94	0.2	-17.95	-7.48	0
337.5	-5.59	-3.05	-1.66	-6.38	-2.05	0		0.47	3.67	-0.8	-3.96	-2.54	0		0.27	-0.48	0.44	-5.61	0.38	0		-1.89	-4.14	-1.18	-13.04	-6.7	0
338.4	-7.19	-5.05	-3.88	-4.95	-2.76	0		-1.28	2.87	2.54	-4.55	-0.23	0		-1.42	0.15	2.69	-8.15	2.86	0		-3.23	-3.64	-3.98	-12.04	-3.11	0
339.3	-7.99	-2.63	-2.23	-4.1	-4	0		-0.58	4.21	1.92	-3.31	0.3	0		1.29	1.1	3.15	-4.7	1.05	0		-7.37	-4.81	-3.46	-13.2	-7.01	0
340.2	-5.14	-1.46	-0.48	-5.24	-0.55	0		0.79	4.49	0.8	-2.76	-0.64	0		-2.56	-1.4	-1.08	-8.41	-3.09	0		-5.15	-5.58	-6.54	-13.43	-9.08	0
341.1	-4.96	-1.61	-1.57	-6.81	-0.65	0		-0.11	2.42	0.31	-4.52	-2.19	0		-4.55	-1.59	1.04	-7.83	-2.41	0		-2.07	-3.4	-0.7	-11.16	-4.91	0
342	-7.97	-3.96	-5.13	-4.58	-2.24	0		0.07	1.2	-2.45	-0.96	-0.89	0		-0.01	0.51	0.19	-5.85	-1.36	0		-1.08	-2.62	-1.75	-13.33	-7.67	0
342.9	-4.3	-1.12	-1.19	-5.03	0.36	0		4.09	6.3	-0.31	-0.29	3.4	0		-0.51	1.25	-2.82	-5.34	0.03	0		-8.27	-1.8	-6.84	-13.8	-9.14	0
343.8	-6.28	-2.36	-0.51	-4.31	0.77	0		0.04	5.21	-0.87	-3.49	1.52	0		-0.71	0.18	-1.96	-7.76	0.22	0		-0.85	-3.59	-1.19	-13.72	-8.05	0
344.7	-6.66	-3.03	-1.57	-6.83	-2.21	0		0.61	4.75	2.3	-1.51	-0.28	0		-0.45	2.46	2.94	-4.04	-0.23	0		-2.87	-2.21	-3.84	-10.53	-7.17	0
345.6	-4.87	-1.21	0.93	-1.47	1.16	0		3.2	6.69	5	1.43	1.37	0		-0.28	0.22	2.35	-6.03	1.37	0		-5.07	-4.34	-4.66	-9.33	-7.04	0
346.5	-3.82	-0.71	-1.5	-5.5	0.05	0		0.45	2.66	1.26	-3.86	1.81	0		-1	-0.1	4.67	-4.61	0.9	0		-5.47	-3.53	-4.29	-15.8	-11.2	0
347.4	-3.89	-1.03	1.24	-6.86	-0.49	0		0.06	5.7	2.1	-1.62	2.27	0		-1.4	-0.81	-1.32	-8.11	-3.21	0		-0.2	-2.31	-1.22	-13.03	-6.68	0
348.3	-4.2	-2.92	-6.37	-6.75	-2.34	0		4.23	5.53	2.03	-1.33	-0.74	0		-0.56	0.89	0.49	-4.66	0.22	0		-1.98	-5.26	-3.49	-11.99	-6.39	0
349.2	-2.44	-2.07	-1.6	-4.56	0.91	0		4.31	1.93	2.19	-3.48	0.75	0		0.77	-1.93	-0.9	-7.5	0.79	0		-2.24	-5.78	-4.14	-15.93	-7.64	0
350.1	-4.21	-0.76	-0.48	-5.43	2.62	0		1.72	2.42	0.96	-5.04	-1	0		-1.14	0.26	0.33	-6.65	-0.48	0		-4.12	-3.12	-1.51	-13.01	-5.29	0
351	-5.49	-4.6	-1.52	-6.78	-0.95	0		-1.04	4.38	1.71	-4.78	2.46	0		-0.78	0.05	1.72	-10.56	1.05	0		-3.65	-5.89	-2.66	-16.27	-5.41	0
351.9	-2.67	1.61	-0.65	-5.03	-0.83	0		1.51	4.5	2.93	-2.19	-0.83	0		-1.52	-1	1.55	-5.97	-3.87	0		-6.87	-5.12	-4.6	-15.59	-8.59	0
352.8	-6.07	-4.88	-3.66	-3.33	-0.07	0		-3.85	-1.52	-8.6	-6.28	-4.39	0		-2.92	-0.35	-2.74	-7.4	-1.52	0		-2.48	-1.8	-2.19	-13.11	-6.34	0
353.7	-4.26	-0.1	3.48	-4.11	2.28	0		-1.44	2.02	0.36	-5.85	-0.3	0		-3.99	-2.21	0.73	-7.83	0.4	0		-4.23	-5.58	-0.11	-12.16	-6.04	0
354.6	-5.52	-2.88	0.45	-3.82	-3.47	0		-3.23	1.33	-0.13	-4.66	-2.45	0		-3.75	-0.35	2.42	-6.16	1.59	0		-4.71	-5.77	-2.92	-13.45	-7.87	0
355.5	-3.75	-1.06	0.48	-2.29	-1.14	0		-0.25	1.08	1.15	-3.72	-1.54	0		-2.9	0.34	3.02	-4.42	-0.57	0		-4.5	-2.12	-1.91	-10.78	-6.54	0
356.4	-7.57	-1.85	-2.72	-5.26	-3.74	0		0.18	2.55	-0.84	-4.6	1.51	0		-1.31	-2.82	0.24	-6.66	0.09	0		-5.79	-10.19	-5.54	-16.55	-9.82	0
357.3	-4.85	-0.82	4.76	-4.56	2.74	0		-0.16	2.2	0.71	-2.37	0.42	0		0.3	0.68	1.28	-4.76	-0.21	0		-4.35	-2.91	-3.75	-15.47	-9.87	0
358.2	-6.16	-6.32	-1.83	-8.81	-3.92	0		-1.02	1.77	0.13	-3.85	-1.63	0		1.38	-0.61	2.24	-6.86	1.76	0		-3.75	-5.97	-5.15	-11.88	-4.59	0
359.1	-4.56	-1.26	0.26	-3.67	2.71	0		-0.54	3.07	0.51	-2.59	1.83	0		-1.68	2.72	0.84	-7.75	3.55	0		-5.75	-2.11	-3.83	-16.02	-7.54	0
360	-5.66	-0.37	-3.52	-5.48	0.74	0		-3.66	0.07	0.83	-2.9	-1.93	0		0.19	-0.14	4.56	-3.37	1.32	0		-4.4	-3.1	-1.07	-10.06	-7.46	0
360.9	-3.14	-0.17	-0.15	-2.51	1.55	0		1.08	0.98	2.61	-2.16	0.13	0		0.37	-2.94	1.49	-7.43	-0.35	0		-0.98	-0.29	-1.71	-9.58	-5.63	0
361.8	-4.26	-0.63	2.04	-3.49	1.4	0		-0.36	1.1	1.21	-2.61	-1.47	0		-1.24	-1.87	1.92	-9.1	-2.27	0		-0.74	-0.61	0.54	-14.73	-5.51	0
362.7	-7.91	-2.01	-2.41	-6.28	0.34	0		0.58	5.03	1.38	-3.52	3.06	0		-3.07	-0.62	1.29	-9.48	-0.93	0		-3.67	-4.73	-0.26	-13.14	-5.95	0
363.6	-8.08	-2.45	-3.15	-10.23	-2.44	0		-1.25	1.05	-4.31	-8.36	-3.68	0		0.8	-1.71	0.06	-8.62	-1.26	0		-2	-5.83	-3.34	-12.06	-8.72	0
364.5	-2.63	-4.35	-1.45	-7.15	-0.64	0		1.64	0.8	2.46	-0.71	1.32	0		0.5	1.99	6.3	-2.18	2.04	0		-0.98	-0.11	-0.93	-11.27	-7.94	0
365.4	-7.02	-3.7	-4.69	-8.4	-1.86	0		-2.01	2.75	-2.24	-6	-3.64	0		-1.83	1.65	1.69	-6.72	1.95	0		-3.75	-4.05	-3.67	-13.64	-5.31	0
366.3	-5.86	-1	1.73	-4.21	1.36	0		0.65	2.81	0.57	-4.81	-0.34	0		-3.47	-3.52	-0.98	-9.18	-3.19	0		-5.49	-6.43	-3.13	-13.94	-9.76	0
367.2	-6.53	-4.72	-3.29	-6.42	-3.33	0		4.72	5.43	5.03	-1.77	-0.05	0		1.24	0.12	2.27	-7.5	-0.73	0		0.21	-0.52	-0.3	-11.21	-5.23	0
368.1	-4.28	3.14	0.1	-5.86	1.35	0		2.42	5.05	2.61	-4.82	1.47	0		0.93	2.72	4.95	-6.49	-0.42	0		-4.69	-3.61	-0.9	-15.29	-8.95	0
369	-5.67	-3.15	1.02	-4.91	2.34	0		1.22	0	-0.51	-2.45	0.68	0		-2.35	-2.93	0.74	-6.55	-1.06	0		-2.49	-3.87	-2.65	-13.07	-8.33	0
369.9	-4.16	-0.44	1.67	-4.75	2.07	0		2.67	5.79	2.94	-2.29	2.81	0		1.16	1.35	2.82	-6.35	1.73	0		-1.23	-3.61	-1.14	-14.54	-8.7	0
370.8	-7.23	-3.09	0.1	-5.32	-1.13	0		-1.47	1.86	1.29	-6.79	-3.79	0		-1.18	-1.84	2.66	-7.92	-1.85	0		-1.99	-1.09	0.13	-8.2	-2.94	0
371.7	-3.55	-3.4	-0.71	-5.15	-1.88	0		2.03	2.05	0.78	-3.29	2.23	0		-0.61	-2.09	-0.45	-7.14	0.27	0		-3.36	-7.65	-3.55	-14.31	-8.88	0
372.6	-2.66	0.05	1.42	-5.92	2.49	0		1.39	2.58	0.48	-5.21	0.54	0		0.01	0.87	2.34	-5.74	2.62	0		-2.96	-2.38	0.19	-12.94	-3.8	0
373.5	-3.01	-4.41	1.89	-5.89	-1.48	0		3.44	4.52	1.72	-1.94	2.63	0		1.14	0.53	1.99	-4.09	0.12	0		-2.3	-2.16	-1.13	-8.87	-4.57	0
374.4	-7.75	-3.7	-0.76	-4.92	0.23	0		-1.05	3.19	1.31	-1.56	2.41	0		-0.39	-0.96	1.1	-5.79	0.88	0		-0.79	-2.15	0.34	-9.97	-2.11	0
375.3	-3.11	-0.89	-0.09	-4.3	2.15	0		-2.95	3.07	2.24	-5.66	2.11	0		-5.87	-2.51	0.8	-9.05	-3.3	0		-0.82	-2.1	-0.77	-11.44	-5.8	0
376.2	-6.58	-4.73	-3.5	-5.93	-1.02	0		-0.16	0.03	0.18	-5.96	-1.28	0		1.71	3.44	3.03	-5.93	4.34	0		-1.52	-3.28	-2.3	-12.41	-4.54	0
377.1	-2.46	3.19	0.28	-4.87	-2.61	0		1.77	7.15	0.25	-5.08	-1.44	0		-1.4	0.11	3.16	-7.89	-1.48	0		-3.21	-4.99	-1.28	-12.46	-9.05	0
378	-6.02	-1.91	1.99	-4.46	2.52	0		0.76	6.91	3.68	-4.29	2.79	0		-0.4	1.69	2.19	-7.26	-1.01	0		-3.9	-1.56	-2.62	-12.06	-7.26	0
378.9	-3.92	-2.12	-1.18	-4.68	0.53	0		0.96	4.03	0.4	0.05	0.11	0		2.27	2.76	3.04	-1.58	1.8	0		-1.66	-2.04	-0.5	-11.27	-5.78	0
379.8	-2.55	-0.54	3.01	-4.01	1.15	0		1.01	4.19	4.73	-2.38	2.22	0		0.69	-0.45	3.34	-2.45	2.01	0		-6.66	-7.38	-5.85	-15.19	-10.32	0
380.7	-2.16	-2.4	0.02	-7.39	-2.07	0		3.56	3.69	2.6	-4.65	-0.72	0		2.04	0.38	3.67	-8.03	2.95	0		-5.14	-6.44	-4.32	-14.3	-6.48	0
381.6	-6.73	-3.66	-3.65	-4.87	-1.57	0		-0.18	2.4	0.04	-3.69	-0.07	0		-2.66	2.7	1	-6.27	-1.77	0		-3.95	-2.99	-2.61	-11.11	-7.04	0
382.5	-5.93	-1.08	0.12	-4.45	-2.24	0		0.13	2.51	1.29	-2.88	-1.37	0		-0.51	-0.28	1.83	-6.37	0.02	0		-2.48	-2.34	0.24	-12.33	-4.01	0
383.4	-7.93	-4.58	-1.73	-5.02	-2.78	0		-1.73	2.4	2.13	-2.69	-1.29	0		0.33	-0.64	1.51	-6.81	1.48	0		-1.32	-4.13	0.42	-11.66	-4.36	0
384.3	-4.1	-1.71	-0.64	-5.06	1.07	0		0.29	3.15	-0.43	-3.54	0.68	0		-1.56	-0.71	-0.95	-7.63	0.74	0		-3.36	-2.58	-4.42	-13.25	-7.48	0
385.2	-7.52	-2.87	-0.87	-5.54	-1.67	0		-1.08	0.66	-0.6	-6.41	-1.72	0		-1.51	-1.05	3.33	-6.72	-1.48	0		-3.51	-4.86	-0.85	-12.91	-7.31	0
386.1	-8.01	-3.25	-5.5	-6.33	-2.55	0		-2.96	0.84	-4.38	-8.04	-1.63	0		1.33	2.32	2.82	-6.61	5.26	0		1.58	-0.27	0.42	-11.89	-1.12	0
387	-4.98	-0.86	0.16	-5.54	2.52	0		0.63	2.47	0.84	-4.65	1.35	0		-1.54	-1.02	1.99	-9.34	-2.03	0		-3.36	-4.61	-5.39	-15.66	-11	0
387.9	-6.9	-5.14	-5.04	-9.04	-5.54	0		0.19	5.84	0.49	-2.72	-0.71	0		0.04	1.48	0.97	-6.45	1.67	0		-3.39	-1.58	-1.14	-14.24	-5.52	0
388.8	-4.66	-2.21	-3.16	-5.98	2.35	0		4.39	6.43	1.86	-0.2	5.71	0		2.22	1.2	3.97	-6.46	3.88	0		-5.07	-1.46	-0.94	-14.65	-4.41	0
389.7	-3.49	1.43	1.18	-2.09	1.93	0		3.2	4.17	2.76	-0.61	1.17	0		0.92	0.98	2.78	-4	1.92	0		-0.23	-2.25	-2.38	-11.43	-3.14	0
390.6	-3.09	-0.74	1.06	-2.28	-0.17	0		0.89	4.22	0.51	-4.63	-0.92	0		-3.57	-4.3	-5.49	-12.63	-1.81	0		-5.66	-9.44	-6.31	-17.89	-9.72	0
391.5	-3.49	-1.26	-0.43	-6.28	-1.63	0		2.84	4.01	2.6	-3.59	-0.4	0		3.58	-0.28	4.25	-3.99	4.25	0		-1.65	-0.53	-1.98	-12.92	-4.73	0
392.4	-1.27	-0.79	1.08	-3.78	2.43	0		3.6	6.39	4.72	-1.97	2.78	0		2.22	3.61	5.28	-3.67	1.51	0		-2.11	-0.4	-1.35	-12.9	-5.52	0
393.3	-5.97	-5.92	-3.93	-9.08	-1.09	0		-0.07	3.51	0.36	-3.98	-1.02	0		0.38	0.11	2.12	-7.89	-1.01	0		-2.96	-2.35	-1.89	-11.4	-5.06	0
394.2	-8.36	-3.6	-2.04	-8.3	-2.44	0		0.71	3.98	1.45	-4.46	-0.15	0		-0.9	-2.46	1.41	-10.58	-1.91	0		-4.49	-3.51	-2.67	-17.51	-7.26	0
395.1	-4.49	-1.03	0.08	-5.92	0.44	0		0.74	2.28	0.5	-4.56	-0.72	0		-1.68	0.3	0.57	-9.58	0.54	0		-3.33	-3.17	-1.61	-16.5	-4.34	0
396	-9.75	-4.99	-5.03	-11.17	-2.44	0		-0.53	3.53	-0.37	-3.96	-1.29	0		2.5	-0.55	3.24	-3.79	1.28	0		1.58	-0.31	-1.2	-8.01	-7.71	0
396.9	-2.61	-1.85	2.75	-5.46	1.42	0		3.35	3.05	3.09	-2.58	2.15	0		0.69	1.06	2.65	-5.26	-0.99	0		-0.69	-1.19	-1.77	-12.1	-6.81	0
397.8	-4.3	-2.92	-1.38	-5.15	-0.23	0		1.59	1.64	-2.36	-6.32	-3.04	0		0.49	-3.07	-1.99	-11.7	-0.99	0		-2.11	-5.04	-0.65	-13.33	-6.43	0
398.7	-4.15	-0.12	-2.56	-6.03	1.2	0		-3.18	3.48	-0.16	-7.89	-2.43	0		0.35	2.48	3.42	-6.09	3.45	0		-4.79	-4.43	-3.02	-12.98	-8.54	0
399.6	-2.66	1.38	0.32	-4.62	1.9	0		-0.16	3.96	4.35	-3.12	3.32	0		-0.17	-1.29	2.58	-8.81	-0.29	0		-2.08	-1.95	-0.99	-13.63	-7.92	0
400.5	-7.74	-4.57	-2.94	-8.37	-0.01	0		-0.16	2.36	-0.86	-6.57	-0.68	0		-1.34	-0.55	1.5	-8.18	2.12	0		-3.03	-1.64	-0.71	-12.05	-5.01	0
401.4	-3.99	-1.53	-1.92	-6.12	-0.18	0		2.38	5.16	1.31	-6.08	-0.12	0		1.53	2.33	5.02	-4.33	2.16	0		-2.83	-1.67	0.62	-10.5	-2.79	0
402.3	-5.66	-1.9	0.89	-1.49	1.33	0		1.81	3.56	-0.02	-2.84	2.27	0		-1.01	1.17	1.44	-7.67	2.59	0		-2.02	0.07	-0.55	-11.82	-3.78	0
403.2	-5.55	-0.82	-0.42	-7.58	1.57	0		-0.96	3.3	0.65	-8.17	-2.83	0		1.27	3.1	5.18	-6.07	1.32	0		-0.2	2.46	0.31	-10.28	-2.99	0
404.1	-3.37	0.14	-0.5	-2.17	-0.01	0		0.88	4.92	1.97	-4.09	1.14	0		-0.94	-2.9	1.43	-8.08	1.21	0		-1	-4.17	2.68	-12.82	-4.46	0
405	-6.97	-3.2	-3.45	-6.38	-0.85	0		2.98	4.79	2.33	-1.15	0.96	0		-0.77	-2.14	1.38	-7.14	1.38	0		-3.23	-6.09	-2.05	-12.51	-9.36	0
405.9	-2.63	-3.43	1.11	-6.23	-0.29	0		2.75	4.46	2.97	-4.5	0.89	0		0	-0.12	3.99	-10.8	0.82	0		-5.59	-4.37	-6.38	-20.95	-7.8	0
406.8	-6.31	-2.48	-4.9	-8.12	-3.12	0		-3.12	2.02	-3.94	-4.91	-2.92	0		3.06	1.52	5.34	-1.82	2.73	0		-2.94	-3.91	-1.73	-13.32	-7.59	0
407.7	-5.56	-4.9	-2.8	-5.28	0.31	0		-0.26	2.23	-0.28	-3.94	-1.21	0		-2.7	-1.15	-0.82	-9.06	1.13	0		-3.25	-2.93	-0.79	-11.72	-3.68	0
408.6	-2.35	-1.68	1.25	-0.37	2.31	0		0.43	2.65	0.38	-3.95	-0.13	0		-1.06	-2.12	2.77	-7.15	-2.84	0		-0.21	-1	0.65	-8.38	-4.58	0
409.5	-5.5	0.78	0.12	-7.19	-0.21	0		-0.64	2.93	1.63	-5.26	-0.35	0		-0.27	-0.55	0.91	-6.72	0.82	0		-1.59	-0.86	-0.32	-12.17	-5.55	0
410.4	-5.92	-4.21	-2.15	-5.8	-1.21	0		1.97	5.51	4.64	-1.94	-0.17	0		0.58	1.22	1.51	-7.77	1.24	0		-6.39	-4.54	-6.86	-16.73	-8.42	0
411.3	-6.11	0.27	0.51	-3.38	0.71	0		-1.17	3.44	0.27	-4.37	-0.8	0		-1.95	-0.77	-0.3	-7.99	-2.43	0		-6.74	-4.27	-4.13	-17.23	-10.26	0
412.2	-6.36	-3.54	-4.01	-6.39	-1.95	0		0.87	2.84	0.83	-3.16	0.71	0		-1.56	-0.69	4.09	-8.08	-0.28	0		-1.06	-3.63	0.81	-15.07	-7.45	0
413.1	-3.97	-1.22	-0.87	-5.83	1.62	0		3.03	3.31	2.69	-5.89	-0.02	0		0.07	-1.45	0.54	-10.11	-1.5	0		-2.75	-4.96	-4.08	-14.34	-9.5	0
414	-7.04	-2.15	-3.6	-6.23	-2.52	0		0.65	-0.19	-0.71	-4.98	-1.7	0		-2.39	-5.47	-0.31	-5.36	-0.69	0		-3.51	-5.63	-2.26	-11.74	-8.13	0
414.9	-9.53	-6.59	-3.59	-10.57	-1.33	0		-2.44	3.68	0.66	-5.6	-1.07	0		-0.27	2.33	5.29	-6.63	0.53	0		-2.23	-2.02	-2.83	-14.41	-6.19	0
415.8	-4.86	-1	1.79	-4.36	-0.46	0		2.59	5.23	3.47	-5.18	-1.07	0		1.99	1.79	2.15	-7.5	0.73	0		-5.34	-3.95	-3.77	-15.11	-6.84	0
416.7	-6.31	-3.57	-0.83	-5.07	-0.53	0		0.89	4.31	0.49	-3.2	0.69	0		-2.43	0.67	-2.07	-4.34	2.54	0		-1.51	-2.1	-3.92	-14.52	-4.76	0
417.6	-3.86	-2.5	-0.46	-6.15	0.48	0		3.08	4.28	0.84	-4.97	1.22	0		0.2	-2.37	2.65	-10.11	-2.35	0		-6.15	-6.93	-4.31	-18.65	-8.63	0
418.5	-5.11	-3.71	-2.49	-7.53	0.04	0		-1.69	3.6	-0.88	-6.83	1.09	0		0.03	-0.57	3.25	-4.55	1.39	0		-2.23	-1.46	-1.78	-12.82	-7.98	0
419.4	-5.71	-0.85	-3.15	-5.59	1.79	0		-0.23	1.58	-0.52	-5.21	-0.02	0		-3.13	-6.26	0.43	-11.15	-2.08	0		-3.95	-7.68	-2.76	-16.11	-9.14	0
420.3	0.37	1.17	-1.72	-4.85	3.62	0		4.7	6.32	0.73	-4.35	1.49	0		2.22	2.19	3.29	-6.2	2.45	0		-0.27	-0.51	1.09	-9.78	-2.86	0
421.2	-2.25	1.38	1.61	-3.15	2.89	0		1.67	5.13	2.23	-1.16	4.23	0		-0.31	0.39	2.38	-6.06	5.27	0		-2.85	-2.9	-1.03	-14.8	-4.03	0
422.1	-4.7	-2.26	0.41	-4.47	0.82	0		0.2	4.04	0.33	-5.68	0.56	0		-0.94	0.01	1.76	-7.89	3.49	0		-0.49	-1.59	-0.5	-11.26	-3.82	0
423	-2.41	1.4	3.68	-1.05	4.76	0		4.52	5.55	5.24	-0.46	5.53	0		1.68	0.95	4.99	-5.63	4.3	0		-2.57	-1.48	-0.73	-13.16	-4.7	0
423.9	-3.78	0.86	2	-3.85	1.75	0		1.32	5.35	0.16	-5.46	-2.89	0		-0.71	2.07	3.08	-7.25	-2.13	0		-1.2	0.81	-0.03	-12.49	-5.77	0
424.8	-7.94	-3.98	-1.23	-9.48	-0.13	0		-2.24	5.36	0.31	-5.9	-1.08	0		3.04	2.44	4.51	-5.9	3.11	0		-2.84	-2.96	-2.05	-16.71	-7.95	0
425.7	-5.56	-0.02	-0.79	-8.84	-0.91	0		1.92	5.55	5.21	-2.27	-0.72	0		1.58	-1.97	3.99	-5.88	-2.43	0		-1.55	-2.75	-3.89	-12.54	-9.49	0
426.6	-5.01	-4.1	-0.58	-7.11	-0.83	0		-1.34	4.86	1.27	-1.43	-1.14	0		1.16	0.63	0.92	-7.74	1.15	0		-4.86	-5.73	-5.07	-17.31	-5.62	0
427.5	-4.31	-2.88	-0.52	-7.74	0.29	0		0.36	5.08	2.99	-3.64	3.45	0		-0.74	-0.96	1.81	-7.02	-0.76	0		-3.77	-1.39	-0.32	-12.9	-6.78	0
428.4	-2.04	4.27	2.52	-3.3	2.76	0		1.38	8.64	3.27	-3.69	1.48	0		0.41	-2.2	1.81	-9	1.99	0		-2.67	-7.39	-4.79	-18.44	-8.85	0
429.3	-6.8	-2.3	-1.03	-4.55	0.66	0		-3.44	2.56	-2.6	-5.7	-3.23	0		-3.15	-0.22	1.03	-8.66	0.92	0		-3.81	-1.98	0.11	-13.13	-5.61	0
430.2	-1.84	0.42	0.57	-5.42	3.55	0		5.51	7.14	5.19	-2.16	3.94	0		3.22	-0.59	5.02	-5.72	0.79	0		-0.88	-4.02	0.02	-13.06	-5.51	0
431.1	-4.94	-1.06	-1.72	-3.31	-1.72	0		1.04	2.95	2.16	-4.34	-0.53	0		0.28	-0.09	2.1	-7.93	0.49	0		-3.52	-5.16	-0.56	-14.78	-7.58	0
432	-2.91	-1.14	2	-5.01	-0.54	0		0.95	5.26	1.59	-1.11	-1.05	0		-0.74	1.85	5.18	-3.96	1.48	0		-2.26	-2.21	-0.19	-13.39	-7.13	0
432.9	-3.29	0.88	0.33	-5.02	1.87	0		1.74	4.98	3.26	-2.66	2.13	0		-1.3	-0.52	3.09	-8.01	0.28	0		-3.39	-2.88	-1.19	-14.64	-7.33	0
433.8	-4.32	-3.35	-2.49	-4.7	-1.16	0		3.49	5.56	1.94	-4.1	-0.18	0		-4.48	-1.36	1.93	-9.64	0.2	0		-5.18	-6.38	-4.93	-13.49	-7.42	0
434.7	-6.46	-2.84	-1.65	-7.12	-1.4	0		-1.82	1.75	-0.73	-6.34	-1.29	0		-1.61	-0.11	2.29	-8.85	3	0		-3.89	-3.16	-2.45	-14.12	-5.57	0
435.6	-5.71	-1.1	-1.28	-4.17	1.55	0		1.89	4.05	1.56	-3.86	2.57	0		0.37	4.48	4.91	-7.64	4.72	0		-5.53	-1.84	-4.58	-16.3	-9.17	0
436.5	-3.63	0.22	0.95	-2.48	-0.18	0		1.51	3.55	-1.12	-3.05	-0.92	0		-2.45	-1.3	-2.39	-9.31	-0.94	0		-5.39	-1.78	-3.08	-11.73	-6.21	0
0	0	0	0	0	0	0		0	0	0	0	0	0		0	0	0	0	0	0		0	0	0	0	0	0
0	0	0	0	0	0	0		0	0	0	0	0	0		0	0	0	0	0	0		0	0	0	0	0	0
0	0	0	0	0	0	0		0	0	0	0	0	0		0	0	0	0	0	0		0	0	0	0	0	0
0	0	0	0	0	0	0		0	0	0	0	0	0		0	0	0	0	0	0		0	0	0	0	0	0
0	0	0	0	0	0	0		0	0	0	0	0	0		0	0	0	0	0	0		0	0	0	0	0	0
0	0	0	0	0	0	0		0	0	0	0	0	0		0	0	0	0	0	0		0	0	0	0	0	0
0	0	0	0	0	0	0		0	0	0	0	0	0		0	0	0	0	0	0		0	0	0	0	0	0
0	0	0	0	0	0	0		0	0	0	0	0	0		0	0	0	0	0	0		0	0	0	0	0	0
0	0	0	0	0	0	0		0	0	0	0	0	0		0	0	0	0	0	0		0	0	0	0	0	0
0	0	0	0	0	0	0		0	0	0	0	0	0		0	0	0	0	0	0		0	0	0	0	0	0
0	0	0	0	0	0	0		0	0	0	0	0	0		0	0	0	0	0	0		0	0	0	0	0	0
0	0	0	0	0	0	0		0	0	0	0	0	0		0	0	0	0	0	0		0	0	0	0	0	0
0	0	0	0	0	0	0		0	0	0	0	0	0		0	0	0	0	0	0		0	0	0	0	0	0
0	0	0	0	0	0	0		0	0	0	0	0	0		0	0	0	0	0	0		0	0	0	0	0	0
0	0	0	0	0	0	0		0	0	0	0	0	0		0	0	0	0	0	0		0	0	0	0	0	0
0	0	0	0	0	0	0		0	0	0	0	0	0		0	0	0	0	0	0		0	0	0	0	0	0
0	0	0	0	0	0	0		0	0	0	0	0	0		0	0	0	0	0	0		0	0	0	0	0	0
0	0	0	0	0	0	0		0	0	0	0	0	0		0	0	0	0	0	0		0	0	0	0	0	0
0	0	0	0	0	0	0		0	0	0	0	0	0		0	0	0	0	0	0		0	0	0	0	0	0
0	0	0	0	0	0	0		0	0	0	0	0	0		0	0	0	0	0	0		0	0	0	0	0	0
0	0	0	0	0	0	0		0	0	0	0	0	0		0	0	0	0	0	0		0	0	0	0	0	0
0	0	0	0	0	0	0		0	0	0	0	0	0		0	0	0	0	0	0		0	0	0	0	0	0
0	0	0	0	0	0	0		0	0	0	0	0	0		0	0	0	0	0	0		0	0	0	0	0	0
0	0	0	0	0	0	0		0	0	0	0	0	0		0	0	0	0	0	0		0	0	0	0	0	0
0	0	0	0	0	0	0		0	0	0	0	0	0		0	0	0	0	0	0		0	0	0	0	0	0
0	0	0	0	0	0	0		0	0	0	0	0	0		0	0	0	0	0	0		0	0	0	0	0	0
0	0	0	0	0	0	0		0	0	0	0	0	0		0	0	0	0	0	0		0	0	0	0	0	0
0	0	0	0	0	0	0		0	0	0	0	0	0		0	0	0	0	0	0		0	0	0	0	0	0
0	0	0	0	0	0	0		0	0	0	0	0	0		0	0	0	0	0	0		0	0	0	0	0	0
0	0	0	0	0	0	0		0	0	0	0	0	0		0	0	0	0	0	0		0	0	0	0	0	0
0	0	0	0	0	0	0		0	0	0	0	0	0		0	0	0	0	0	0		0	0	0	0	0	0
0	0	0	0	0	0	0		0	0	0	0	0	0		0	0	0	0	0	0		0	0	0	0	0	0
0	0	0	0	0	0	0		0	0	0	0	0	0		0	0	0	0	0	0		0	0	0	0	0	0
0	0	0	0	0	0	0		0	0	0	0	0	0		0	0	0	0	0	0		0	0	0	0	0	0
0	0	0	0	0	0	0		0	0	0	0	0	0		0	0	0	0	0	0		0	0	0	0	0	0
0	0	0	0	0	0	0		0	0	0	0	0	0		0	0	0	0	0	0		0	0	0	0	0	0
0	0	0	0	0	0	0		0	0	0	0	0	0		0	0	0	0	0	0		0	0	0	0	0	0
0	0	0	0	0	0	0		0	0	0	0	0	0		0	0	0	0	0	0		0	0	0	0	0	0
0	0	0	0	0	0	0		0	0	0	0	0	0		0	0	0	0	0	0		0	0	0	0	0	0
0	0	0	0	0	0	0		0	0	0	0	0	0		0	0	0	0	0	0		0	0	0	0	0	0
0	0	0	0	0	0	0		0	0	0	0	0	0		0	0	0	0	0	0		0	0	0	0	0	0
0	0	0	0	0	0	0		0	0	0	0	0	0		0	0	0	0	0	0		0	0	0	0	0	0
0	0	0	0	0	0	0		0	0	0	0	0	0		0	0	0	0	0	0		0	0	0	0	0	0
0	0	0	0	0	0	0		0	0	0	0	0	0		0	0	0	0	0	0		0	0	0	0	0	0
0	0	0	0	0	0	0		0	0	0	0	0	0		0	0	0	0	0	0		0	0	0	0	0	0
0	0	0	0	0	0	0		0	0	0	0	0	0		0	0	0	0	0	0		0	0	0	0	0	0
0	0	0	0	0	0	0		0	0	0	0	0	0		0	0	0	0	0	0		0	0	0	0	0	0
0	0	0	0	0	0	0		0	0	0	0	0	0		0	0	0	0	0	0		0	0	0	0	0	0
0	0	0	0	0	0	0		0	0	0	0	0	0		0	0	0	0	0	0		0	0	0	0	0	0
0	0	0	0	0	0	0		0	0	0	0	0	0		0	0	0	0	0	0		0	0	0	0	0	0
0	0	0	0	0	0	0		0	0	0	0	0	0		0	0	0	0	0	0		0	0	0	0	0	0
0	0	0	0	0	0	0		0	0	0	0	0	0		0	0	0	0	0	0		0	0	0	0	0	0
0	0	0	0	0	0	0		0	0	0	0	0	0		0	0	0	0	0	0		0	0	0	0	0	0
0	0	0	0	0	0	0		0	0	0	0	0	0		0	0	0	0	0	0		0	0	0	0	0	0
0	0	0	0	0	0	0		0	0	0	0	0	0		0	0	0	0	0	0		0	0	0	0	0	0
0	0	0	0	0	0	0		0	0	0	0	0	0		0	0	0	0	0	0		0	0	0	0	0	0
0	0	0	0	0	0	0		0	0	0	0	0	0		0	0	0	0	0	0		0	0	0	0	0	0
0	0	0	0	0	0	0		0	0	0	0	0	0		0	0	0	0	0	0		0	0	0	0	0	0
0	0	0	0	0	0	0		0	0	0	0	0	0		0	0	0	0	0	0		0	0	0	0	0	0
0	0	0	0	0	0	0		0	0	0	0	0	0		0	0	0	0	0	0		0	0	0	0	0	0
0	0	0	0	0	0	0		0	0	0	0	0	0		0	0	0	0	0	0		0	0	0	0	0	0
0	0	0	0	0	0	0		0	0	0	0	0	0		0	0	0	0	0	0		0	0	0	0	0	0
0	0	0	0	0	0	0		0	0	0	0	0	0		0	0	0	0	0	0		0	0	0	0	0	0
0	0	0	0	0	0	0		0	0	0	0	0	0		0	0	0	0	0	0		0	0	0	0	0	0
0	0	0	0	0	0	0		0	0	0	0	0	0		0	0	0	0	0	0		0	0	0	0	0	0
0	0	0	0	0	0	0		0	0	0	0	0	0		0	0	0	0	0	0		0	0	0	0	0	0
0	0	0	0	0	0	0		0	0	0	0	0	0		0	0	0	0	0	0		0	0	0	0	0	0
0	0	0	0	0	0	0		0	0	0	0	0	0		0	0	0	0	0	0		0	0	0	0	0	0
0	0	0	0	0	0	0		0	0	0	0	0	0		0	0	0	0	0	0		0	0	0	0	0	0
0	0	0	0	0	0	0		0	0	0	0	0	0		0	0	0	0	0	0		0	0	0	0	0	0
0	0	0	0	0	0	0		0	0	0	0	0	0		0	0	0	0	0	0		0	0	0	0	0	0
0	0	0	0	0	0	0		0	0	0	0	0	0		0	0	0	0	0	0		0	0	0	0	0	0
0	0	0	0	0	0	0		0	0	0	0	0	0		0	0	0	0	0	0		0	0	0	0	0	0
0	0	0	0	0	0	0		0	0	0	0	0	0		0	0	0	0	0	0		0	0	0	0	0	0
0	0	0	0	0	0	0		0	0	0	0	0	0		0	0	0	0	0	0		0	0	0	0	0	0
0	0	0	0	0	0	0		0	0	0	0	0	0		0	0	0	0	0	0		0	0	0	0	0	0
0	0	0	0	0	0	0		0	0	0	0	0	0		0	0	0	0	0	0		0	0	0	0	0	0
0	0	0	0	0	0	0		0	0	0	0	0	0		0	0	0	0	0	0		0	0	0	0	0	0
0	0	0	0	0	0	0		0	0	0	0	0	0		0	0	0	0	0	0		0	0	0	0	0	0
0	0	0	0	0	0	0		0	0	0	0	0	0		0	0	0	0	0	0		0	0	0	0	0	0
0	0	0	0	0	0	0		0	0	0	0	0	0		0	0	0	0	0	0		0	0	0	0	0	0
0	0	0	0	0	0	0		0	0	0	0	0	0		0	0	0	0	0	0		0	0	0	0	0	0
0	0	0	0	0	0	0		0	0	0	0	0	0		0	0	0	0	0	0		0	0	0	0	0	0
0	0	0	0	0	0	0		0	0	0	0	0	0		0	0	0	0	0	0		0	0	0	0	0	0
0	0	0	0	0	0	0		0	0	0	0	0	0		0	0	0	0	0	0		0	0	0	0	0	0
0	0	0	0	0	0	0		0	0	0	0	0	0		0	0	0	0	0	0		0	0	0	0	0	0
0	0	0	0	0	0	0		0	0	0	0	0	0		0	0	0	0	0	0		0	0	0	0	0	0
0	0	0	0	0	0	0		0	0	0	0	0	0		0	0	0	0	0	0		0	0	0	0	0	0
0	0	0	0	0	0	0		0	0	0	0	0	0		0	0	0	0	0	0		0	0	0	0	0	0
0	0	0	0	0	0	0		0	0	0	0	0	0		0	0	0	0	0	0		0	0	0	0	0	0
0	0	0	0	0	0	0		0	0	0	0	0	0		0	0	0	0	0	0		0	0	0	0	0	0
0	0	0	0	0	0	0		0	0	0	0	0	0		0	0	0	0	0	0		0	0	0	0	0	0
0	0	0	0	0	0	0		0	0	0	0	0	0		0	0	0	0	0	0		0	0	0	0	0	0
0	0	0	0	0	0	0		0	0	0	0	0	0		0	0	0	0	0	0		0	0	0	0	0	0
0	0	0	0	0	0	0		0	0	0	0	0	0		0	0	0	0	0	0		0	0	0	0	0	0
0	0	0	0	0	0	0		0	0	0	0	0	0		0	0	0	0	0	0		0	0	0	0	0	0
0	0	0	0	0	0	0		0	0	0	0	0	0		0	0	0	0	0	0		0	0	0	0	0	0
0	0	0	0	0	0	0		0	0	0	0	0	0		0	0	0	0	0	0		0	0	0	0	0	0
0	0	0	0	0	0	0		0	0	0	0	0	0		0	0	0	0	0	0		0	0	0	0	0	0
0	0	0	0	0	0	0		0	0	0	0	0	0		0	0	0	0	0	0		0	0	0	0	0	0
0	0	0	0	0	0	0		0	0	0	0	0	0		0	0	0	0	0	0		0	0	0	0	0	0
0	0	0	0	0	0	0		0	0	0	0	0	0		0	0	0	0	0	0		0	0	0	0	0	0
0	0	0	0	0	0	0		0	0	0	0	0	0		0	0	0	0	0	0		0	0	0	0	0	0
0	0	0	0	0	0	0		0	0	0	0	0	0		0	0	0	0	0	0		0	0	0	0	0	0
0	0	0	0	0	0	0		0	0	0	0	0	0		0	0	0	0	0	0		0	0	0	0	0	0
0	0	0	0	0	0	0		0	0	0	0	0	0		0	0	0	0	0	0		0	0	0	0	0	0
0	0	0	0	0	0	0		0	0	0	0	0	0		0	0	0	0	0	0		0	0	0	0	0	0
0	0	0	0	0	0	0		0	0	0	0	0	0		0	0	0	0	0	0		0	0	0	0	0	0
0	0	0	0	0	0	0		0	0	0	0	0	0		0	0	0	0	0	0		0	0	0	0	0	0
0	0	0	0	0	0	0		0	0	0	0	0	0		0	0	0	0	0	0		0	0	0	0	0	0
0	0	0	0	0	0	0		0	0	0	0	0	0		0	0	0	0	0	0		0	0	0	0	0	0
0	0	0	0	0	0	0		0	0	0	0	0	0		0	0	0	0	0	0		0	0	0	0	0	0
0	0	0	0	0	0	0		0	0	0	0	0	0		0	0	0	0	0	0		0	0	0	0	0	0
0	0	0	0	0	0	0		0	0	0	0	0	0		0	0	0	0	0	0		0	0	0	0	0	0
0	0	0	0	0	0	0		0	0	0	0	0	0		0	0	0	0	0	0		0	0	0	0	0	0
0	0	0	0	0	0	0		0	0	0	0	0	0		0	0	0	0	0	0		0	0	0	0	0	0
0	0	0	0	0	0	0		0	0	0	0	0	0		0	0	0	0	0	0		0	0	0	0	0	0
0	0	0	0	0	0	0		0	0	0	0	0	0		0	0	0	0	0	0		0	0	0	0	0	0
0	0	0	0	0	0	0		0	0	0	0	0	0		0	0	0	0	0	0		0	0	0	0	0	0
0	0	0	0	0	0	0		0	0	0	0	0	0		0	0	0	0	0	0		0	0	0	0	0	0
0	0	0	0	0	0	0		0	0	0	0	0	0		0	0	0	0	0	0		0	0	0	0	0	0
0	0	0	0	0	0	0		0	0	0	0	0	0		0	0	0	0	0	0		0	0	0	0	0	0
0	0	0	0	0	0	0		0	0	0	0	0	0		0	0	0	0	0	0		0	0	0	0	0	0
0	0	0	0	0	0	0		0	0	0	0	0	0		0	0	0	0	0	0		0	0	0	0	0	0
0	0	0	0	0	0	0		0	0	0	0	0	0		0	0	0	0	0	0		0	0	0	0	0	0
0	0	0	0	0	0	0		0	0	0	0	0	0		0	0	0	0	0	0		0	0	0	0	0	0
0	0	0	0	0	0	0		0	0	0	0	0	0		0	0	0	0	0	0		0	0	0	0	0	0
0	0	0	0	0	0	0		0	0	0	0	0	0		0	0	0	0	0	0		0	0	0	0	0	0
0	0	0	0	0	0	0		0	0	0	0	0	0		0	0	0	0	0	0		0	0	0	0	0	0
0	0	0	0	0	0	0		0	0	0	0	0	0		0	0	0	0	0	0		0	0	0	0	0	0
0	0	0	0	0	0	0		0	0	0	0	0	0		0	0	0	0	0	0		0	0	0	0	0	0
0	0	0	0	0	0	0		0	0	0	0	0	0		0	0	0	0	0	0		0	0	0	0	0	0
0	0	0	0	0	0	0		0	0	0	0	0	0		0	0	0	0	0	0		0	0	0	0	0	0
0	0	0	0	0	0	0		0	0	0	0	0	0		0	0	0	0	0	0		0	0	0	0	0	0
0	0	0	0	0	0	0		0	0	0	0	0	0		0	0	0	0	0	0		0	0	0	0	0	0
0	0	0	0	0	0	0		0	0	0	0	0	0		0	0	0	0	0	0		0	0	0	0	0	0
0	0	0	0	0	0	0		0	0	0	0	0	0		0	0	0	0	0	0		0	0	0	0	0	0
0	0	0	0	0	0	0		0	0	0	0	0	0		0	0	0	0	0	0		0	0	0	0	0	0
0	0	0	0	0	0	0		0	0	0	0	0	0		0	0	0	0	0	0		0	0	0	0	0	0
0	0	0	0	0	0	0		0	0	0	0	0	0		0	0	0	0	0	0		0	0	0	0	0	0
0	0	0	0	0	0	0		0	0	0	0	0	0		0	0	0	0	0	0		0	0	0	0	0	0
0	0	0	0	0	0	0		0	0	0	0	0	0		0	0	0	0	0	0		0	0	0	0	0	0
0	0	0	0	0	0	0		0	0	0	0	0	0		0	0	0	0	0	0		0	0	0	0	0	0
0	0	0	0	0	0	0		0	0	0	0	0	0		0	0	0	0	0	0		0	0	0	0	0	0
0	0	0	0	0	0	0		0	0	0	0	0	0		0	0	0	0	0	0		0	0	0	0	0	0
0	0	0	0	0	0	0		0	0	0	0	0	0		0	0	0	0	0	0		0	0	0	0	0	0
0	0	0	0	0	0	0		0	0	0	0	0	0		0	0	0	0	0	0		0	0	0	0	0	0
0	0	0	0	0	0	0		0	0	0	0	0	0		0	0	0	0	0	0		0	0	0	0	0	0
0	0	0	0	0	0	0		0	0	0	0	0	0		0	0	0	0	0	0		0	0	0	0	0	0
0	0	0	0	0	0	0		0	0	0	0	0	0		0	0	0	0	0	0		0	0	0	0	0	0
0	0	0	0	0	0	0		0	0	0	0	0	0		0	0	0	0	0	0		0	0	0	0	0	0
0	0	0	0	0	0	0		0	0	0	0	0	0		0	0	0	0	0	0		0	0	0	0	0	0
0	0	0	0	0	0	0		0	0	0	0	0	0		0	0	0	0	0	0		0	0	0	0	0	0
0	0	0	0	0	0	0		0	0	0	0	0	0		0	0	0	0	0	0		0	0	0	0	0	0
0	0	0	0	0	0	0		0	0	0	0	0	0		0	0	0	0	0	0		0	0	0	0	0	0
0	0	0	0	0	0	0		0	0	0	0	0	0		0	0	0	0	0	0		0	0	0	0	0	0
0	0	0	0	0	0	0		0	0	0	0	0	0		0	0	0	0	0	0		0	0	0	0	0	0
0	0	0	0	0	0	0		0	0	0	0	0	0		0	0	0	0	0	0		0	0	0	0	0	0
0	0	0	0	0	0	0		0	0	0	0	0	0		0	0	0	0	0	0		0	0	0	0	0	0
0	0	0	0	0	0	0		0	0	0	0	0	0		0	0	0	0	0	0		0	0	0	0	0	0
0	0	0	0	0	0	0		0	0	0	0	0	0		0	0	0	0	0	0		0	0	0	0	0	0
0	0	0	0	0	0	0		0	0	0	0	0	0		0	0	0	0	0	0		0	0	0	0	0	0
0	0	0	0	0	0	0		0	0	0	0	0	0		0	0	0	0	0	0		0	0	0	0	0	0
0	0	0	0	0	0	0		0	0	0	0	0	0		0	0	0	0	0	0		0	0	0	0	0	0
0	0	0	0	0	0	0		0	0	0	0	0	0		0	0	0	0	0	0		0	0	0	0	0	0
0	0	0	0	0	0	0		0	0	0	0	0	0		0	0	0	0	0	0		0	0	0	0	0	0
0	0	0	0	0	0	0		0	0	0	0	0	0		0	0	0	0	0	0		0	0	0	0	0	0
0	0	0	0	0	0	0		0	0	0	0	0	0		0	0	0	0	0	0		0	0	0	0	0	0
0	0	0	0	0	0	0		0	0	0	0	0	0		0	0	0	0	0	0		0	0	0	0	0	0
0	0	0	0	0	0	0		0	0	0	0	0	0		0	0	0	0	0	0		0	0	0	0	0	0
0	0	0	0	0	0	0		0	0	0	0	0	0		0	0	0	0	0	0		0	0	0	0	0	0
0	0	0	0	0	0	0		0	0	0	0	0	0		0	0	0	0	0	0		0	0	0	0	0	0
0	0	0	0	0	0	0		0	0	0	0	0	0		0	0	0	0	0	0		0	0	0	0	0	0
0	0	0	0	0	0	0		0	0	0	0	0	0		0	0	0	0	0	0		0	0	0	0	0	0
0	0	0	0	0	0	0		0	0	0	0	0	0		0	0	0	0	0	0		0	0	0	0	0	0
0	0	0	0	0	0	0		0	0	0	0	0	0		0	0	0	0	0	0		0	0	0	0	0	0
0	0	0	0	0	0	0		0	0	0	0	0	0		0	0	0	0	0	0		0	0	0	0	0	0
0	0	0	0	0	0	0		0	0	0	0	0	0		0	0	0	0	0	0		0	0	0	0	0	0
0	0	0	0	0	0	0		0	0	0	0	0	0		0	0	0	0	0	0		0	0	0	0	0	0
0	0	0	0	0	0	0		0	0	0	0	0	0		0	0	0	0	0	0		0	0	0	0	0	0
0	0	0	0	0	0	0		0	0	0	0	0	0		0	0	0	0	0	0		0	0	0	0	0	0
0	0	0	0	0	0	0		0	0	0	0	0	0		0	0	0	0	0	0		0	0	0	0	0	0
0	0	0	0	0	0	0		0	0	0	0	0	0		0	0	0	0	0	0		0	0	0	0	0	0
0	0	0	0	0	0	0		0	0	0	0	0	0		0	0	0	0	0	0		0	0	0	0	0	0
0	0	0	0	0	0	0		0	0	0	0	0	0		0	0	0	0	0	0		0	0	0	0	0	0
0	0	0	0	0	0	0		0	0	0	0	0	0		0	0	0	0	0	0		0	0	0	0	0	0
0	0	0	0	0	0	0		0	0	0	0	0	0		0	0	0	0	0	0		0	0	0	0	0	0
0	0	0	0	0	0	0		0	0	0	0	0	0		0	0	0	0	0	0		0	0	0	0	0	0
0	0	0	0	0	0	0		0	0	0	0	0	0		0	0	0	0	0	0		0	0	0	0	0	0
0	0	0	0	0	0	0		0	0	0	0	0	0		0	0	0	0	0	0		0	0	0	0	0	0
0	0	0	0	0	0	0		0	0	0	0	0	0		0	0	0	0	0	0		0	0	0	0	0	0
0	0	0	0	0	0	0		0	0	0	0	0	0		0	0	0	0	0	0		0	0	0	0	0	0
0	0	0	0	0	0	0		0	0	0	0	0	0		0	0	0	0	0	0		0	0	0	0	0	0
0	0	0	0	0	0	0		0	0	0	0	0	0		0	0	0	0	0	0		0	0	0	0	0	0
0	0	0	0	0	0	0		0	0	0	0	0	0		0	0	0	0	0	0		0	0	0	0	0	0
0	0	0	0	0	0	0		0	0	0	0	0	0		0	0	0	0	0	0		0	0	0	0	0	0
0	0	0	0	0	0	0		0	0	0	0	0	0		0	0	0	0	0	0		0	0	0	0	0	0
0	0	0	0	0	0	0		0	0	0	0	0	0		0	0	0	0	0	0		0	0	0	0	0	0
0	0	0	0	0	0	0		0	0	0	0	0	0		0	0	0	0	0	0		0	0	0	0	0	0
0	0	0	0	0	0	0		0	0	0	0	0	0		0	0	0	0	0	0		0	0	0	0	0	0
0	0	0	0	0	0	0		0	0	0	0	0	0		0	0	0	0	0	0		0	0	0	0	0	0
0	0	0	0	0	0	0		0	0	0	0	0	0		0	0	0	0	0	0		0	0	0	0	0	0
0	0	0	0	0	0	0		0	0	0	0	0	0		0	0	0	0	0	0		0	0	0	0	0	0
0	0	0	0	0	0	0		0	0	0	0	0	0		0	0	0	0	0	0		0	0	0	0	0	0
0	0	0	0	0	0	0		0	0	0	0	0	0		0	0	0	0	0	0		0	0	0	0	0	0
0	0	0	0	0	0	0		0	0	0	0	0	0		0	0	0	0	0	0		0	0	0	0	0	0
0	0	0	0	0	0	0		0	0	0	0	0	0		0	0	0	0	0	0		0	0	0	0	0	0
0	0	0	0	0	0	0		0	0	0	0	0	0		0	0	0	0	0	0		0	0	0	0	0	0
0	0	0	0	0	0	0		0	0	0	0	0	0		0	0	0	0	0	0		0	0	0	0	0	0
0	0	0	0	0	0	0		0	0	0	0	0	0		0	0	0	0	0	0		0	0	0	0	0	0
0	0	0	0	0	0	0		0	0	0	0	0	0		0	0	0	0	0	0		0	0	0	0	0	0
0	0	0	0	0	0	0		0	0	0	0	0	0		0	0	0	0	0	0		0	0	0	0	0	0
0	0	0	0	0	0	0		0	0	0	0	0	0		0	0	0	0	0	0		0	0	0	0	0	0
0	0	0	0	0	0	0		0	0	0	0	0	0		0	0	0	0	0	0		0	0	0	0	0	0
0	0	0	0	0	0	0		0	0	0	0	0	0		0	0	0	0	0	0		0	0	0	0	0	0
0	0	0	0	0	0	0		0	0	0	0	0	0		0	0	0	0	0	0		0	0	0	0	0	0
0	0	0	0	0	0	0		0	0	0	0	0	0		0	0	0	0	0	0		0	0	0	0	0	0
0	0	0	0	0	0	0		0	0	0	0	0	0		0	0	0	0	0	0		0	0	0	0	0	0
0	0	0	0	0	0	0		0	0	0	0	0	0		0	0	0	0	0	0		0	0	0	0	0	0
0	0	0	0	0	0	0		0	0	0	0	0	0		0	0	0	0	0	0		0	0	0	0	0	0
0	0	0	0	0	0	0		0	0	0	0	0	0		0	0	0	0	0	0		0	0	0	0	0	0
0	0	0	0	0	0	0		0	0	0	0	0	0		0	0	0	0	0	0		0	0	0	0	0	0
0	0	0	0	0	0	0		0	0	0	0	0	0		0	0	0	0	0	0		0	0	0	0	0	0
0	0	0	0	0	0	0		0	0	0	0	0	0		0	0	0	0	0	0		0	0	0	0	0	0
0	0	0	0	0	0	0		0	0	0	0	0	0		0	0	0	0	0	0		0	0	0	0	0	0
0	0	0	0	0	0	0		0	0	0	0	0	0		0	0	0	0	0	0		0	0	0	0	0	0
0	0	0	0	0	0	0		0	0	0	0	0	0		0	0	0	0	0	0		0	0	0	0	0	0
0	0	0	0	0	0	0		0	0	0	0	0	0		0	0	0	0	0	0		0	0	0	0	0	0
0	0	0	0	0	0	0		0	0	0	0	0	0		0	0	0	0	0	0		0	0	0	0	0	0
0	0	0	0	0	0	0		0	0	0	0	0	0		0	0	0	0	0	0		0	0	0	0	0	0
0	0	0	0	0	0	0		0	0	0	0	0	0		0	0	0	0	0	0		0	0	0	0	0	0
0	0	0	0	0	0	0		0	0	0	0	0	0		0	0	0	0	0	0		0	0	0	0	0	0
0	0	0	0	0	0	0		0	0	0	0	0	0		0	0	0	0	0	0		0	0	0	0	0	0
0	0	0	0	0	0	0		0	0	0	0	0	0		0	0	0	0	0	0		0	0	0	0	0	0
0	0	0	0	0	0	0		0	0	0	0	0	0		0	0	0	0	0	0		0	0	0	0	0	0
0	0	0	0	0	0	0		0	0	0	0	0	0		0	0	0	0	0	0		0	0	0	0	0	0
0	0	0	0	0	0	0		0	0	0	0	0	0		0	0	0	0	0	0		0	0	0	0	0	0
0	0	0	0	0	0	0		0	0	0	0	0	0		0	0	0	0	0	0		0	0	0	0	0	0
0	0	0	0	0	0	0		0	0	0	0	0	0		0	0	0	0	0	0		0	0	0	0	0	0
0	0	0	0	0	0	0		0	0	0	0	0	0		0	0	0	0	0	0		0	0	0	0	0	0
0	0	0	0	0	0	0		0	0	0	0	0	0		0	0	0	0	0	0		0	0	0	0	0	0
0	0	0	0	0	0	0		0	0	0	0	0	0		0	0	0	0	0	0		0	0	0	0	0	0
0	0	0	0	0	0	0		0	0	0	0	0	0		0	0	0	0	0	0		0	0	0	0	0	0
0	0	0	0	0	0	0		0	0	0	0	0	0		0	0	0	0	0	0		0	0	0	0	0	0
0	0	0	0	0	0	0		0	0	0	0	0	0		0	0	0	0	0	0		0	0	0	0	0	0
0	0	0	0	0	0	0		0	0	0	0	0	0		0	0	0	0	0	0		0	0	0	0	0	0
0	0	0	0	0	0	0		0	0	0	0	0	0		0	0	0	0	0	0		0	0	0	0	0	0
0	0	0	0	0	0	0		0	0	0	0	0	0		0	0	0	0	0	0		0	0	0	0	0	0
0	0	0	0	0	0	0		0	0	0	0	0	0		0	0	0	0	0	0		0	0	0	0	0	0
0	0	0	0	0	0	0		0	0	0	0	0	0		0	0	0	0	0	0		0	0	0	0	0	0
0	0	0	0	0	0	0		0	0	0	0	0	0		0	0	0	0	0	0		0	0	0	0	0	0
0	0	0	0	0	0	0		0	0	0	0	0	0		0	0	0	0	0	0		0	0	0	0	0	0
0	0	0	0	0	0	0		0	0	0	0	0	0		0	0	0	0	0	0		0	0	0	0	0	0
0	0	0	0	0	0	0		0	0	0	0	0	0		0	0	0	0	0	0		0	0	0	0	0	0
0	0	0	0	0	0	0		0	0	0	0	0	0		0	0	0	0	0	0		0	0	0	0	0	0
0	0	0	0	0	0	0		0	0	0	0	0	0		0	0	0	0	0	0		0	0	0	0	0	0
0	0	0	0	0	0	0		0	0	0	0	0	0		0	0	0	0	0	0		0	0	0	0	0	0
0	0	0	0	0	0	0		0	0	0	0	0	0		0	0	0	0	0	0		0	0	0	0	0	0
0	0	0	0	0	0	0		0	0	0	0	0	0		0	0	0	0	0	0		0	0	0	0	0	0
0	0	0	0	0	0	0		0	0	0	0	0	0		0	0	0	0	0	0		0	0	0	0	0	0
0	0	0	0	0	0	0		0	0	0	0	0	0		0	0	0	0	0	0		0	0	0	0	0	0
0	0	0	0	0	0	0		0	0	0	0	0	0		0	0	0	0	0	0		0	0	0	0	0	0
0	0	0	0	0	0	0		0	0	0	0	0	0		0	0	0	0	0	0		0	0	0	0	0	0
0	0	0	0	0	0	0		0	0	0	0	0	0		0	0	0	0	0	0		0	0	0	0	0	0
0	0	0	0	0	0	0		0	0	0	0	0	0		0	0	0	0	0	0		0	0	0	0	0	0
0	0	0	0	0	0	0		0	0	0	0	0	0		0	0	0	0	0	0		0	0	0	0	0	0
0	0	0	0	0	0	0		0	0	0	0	0	0		0	0	0	0	0	0		0	0	0	0	0	0
0	0	0	0	0	0	0		0	0	0	0	0	0		0	0	0	0	0	0		0	0	0	0	0	0
0	0	0	0	0	0	0		0	0	0	0	0	0		0	0	0	0	0	0		0	0	0	0	0	0
0	0	0	0	0	0	0		0	0	0	0	0	0		0	0	0	0	0	0		0	0	0	0	0	0
0	0	0	0	0	0	0		0	0	0	0	0	0		0	0	0	0	0	0		0	0	0	0	0	0
0	0	0	0	0	0	0		0	0	0	0	0	0		0	0	0	0	0	0		0	0	0	0	0	0

## Sheet: Data corrected cropped
X	L1A1	L1A2	L1A3	L1A4	L1A5	L1A6		L2A1	L2A2	L2A3	L2A4	L2A5	L2A6		L3A1	L3A2	L3A3	L3A4	L3A5	L3A6		L4A1	L4A2	L4A3	L4A4	L4A5	L4A6
-4.5	0.74	-0.23	-0.1	-0.68	0.37	0		2	-0.15	-0.77	1.62	1.39	0		2.1	2.07	-1.05	3.65	2.16	0		0.8	3.68	0.3	3.22	2.65	0
-3.6	0.53	-0.36	0.68	0.61	0.1	0		1.5	1.74	5.03	0.12	1.71	0		-1.13	0.16	0.5	-3.5	-0.9	0		0.97	1.65	-0.09	1	0.18	0
-2.7	-1.72	1.38	-0.86	-4.56	-1.7	0		-2.75	1.52	-0.23	-0.19	-0.21	0		0.19	3.41	1.07	2.59	2.85	0		0.53	1.95	-0.03	-1.31	1.72	0
-1.8	-0.27	-4.21	-0.35	-2.11	-4.41	0		-1.35	-0.08	-0.45	-0.27	-1.55	0		-1.8	0.77	0.62	-1.11	1.25	0		0.22	0.71	-1.26	-0.74	1.42	0
-0.9	-0.26	1.83	-0.05	3.35	2.66	0		-2.2	1.05	2.86	0.67	2.99	0		2.18	1.27	2.94	-0.9	4.34	0		2.01	2.72	2.49	1.53	3.03	0
0	-4.93	-2.66	-3.28	-2.86	-2.72	0		-0.22	-1.91	-1.78	-2.13	-1.72	0		0.06	-0.85	1.18	-2.49	-0.38	0		1.54	2.81	-2.45	-2.54	2.57	0
0.9	-2.76	-2.86	3.48	0.41	-1.76	0		2.51	-0.92	4.16	5.02	4.04	0		-1.17	-1.91	1.2	0.74	2.1	0		-1.33	1.19	-0.52	-1.31	2.68	0
1.8	0.74	-1.5	-1.56	1.01	2.32	0		3.08	0.64	2.24	1.5	4.25	0		-2.65	-1.07	-0.67	-1.2	0.29	0		-1.64	-1.51	-1.8	-2.4	-3.09	0
2.7	-1.51	-2.15	-3.01	-3.55	-4.21	0		1.25	1.29	-0.25	0.02	-0.3	0		-3.02	-1.69	-1.52	0.97	-3.08	0		0	-0.82	-1.48	-1.24	-0.14	0
3.6	0.32	1.43	-1.88	1.73	-3.39	0		0.97	2.88	1.49	3.27	3.12	0		-1.51	1.48	-2.03	1.25	-0.12	0		2.62	2.22	0.16	1.34	-1.2	0
4.5	-3.05	-3.86	-5.84	-4.03	-3.6	0		-0.57	-1.99	-4.17	-1.69	-1.29	0		1.24	0.45	-1.69	-0.54	0.51	0		1.93	1.74	-2.01	-1.17	0.13	0
5.4	-0.3	0.02	-0.91	-0.59	-1.66	0		-4.21	-1.85	-4.62	-5.32	-1.89	0		-4.26	-3.1	-4.09	-3.6	-2.05	0		1.68	-0.17	0.07	0.25	0.14	0
6.3	-3.23	-3.76	0.18	-2.54	-0.06	0		-0.91	1.42	1.47	1.99	1.95	0		0.01	3.03	0.42	-0.76	-0.3	0		0.93	1.53	-0.19	-2.13	2.05	0
7.2	-4.25	-3.27	-4.48	-2.9	-3.79	0		-1.19	-0.02	-2.55	-3.58	-2.16	0		0.32	-2.85	-0.52	-0.98	-1.64	0		0.05	-2.94	-0.75	-1.59	0.48	0
8.1	-0.35	-2.68	-2.63	0.45	-2.41	0		0.87	-0.91	1.55	2.76	0.31	0		5.15	1.1	0.64	-0.78	-1.52	0		5.7	-0.4	1.24	-0.96	-1.26	0
9	-1.43	-1.66	1.19	-0.58	-1.71	0		2.76	1.99	1.79	1.4	2.45	0		2.61	-3.27	-6.79	-1.49	-5.08	0		2.38	-4.91	-4.91	-2.5	-4.81	0
9.9	-0.96	-2.08	-3.82	-2.11	-1.61	0		1.23	-0.82	-1.57	-0.07	-1.29	0		-3.38	-4.66	-5.77	-4.61	-3.75	0		3.04	-2	-3.56	-4.85	-0.29	0
10.8	1.89	-0.91	0.19	-0.34	0.27	0		1.3	3.95	-0.46	-1.47	-2.21	0		-0.93	0.41	-0.18	-1.11	-4.2	0		-0.81	-1.65	-0.53	-0.63	-3.26	0
11.7	-2.84	-2.09	-1.95	-1.49	-2.67	0		2.6	2.36	0.74	-0.95	1.34	0		-3.58	-2.08	-3.26	-3.44	-1.6	0		0.52	3.63	2.42	-1.68	1.95	0
12.6	0.85	1.08	2.08	-0.18	3.55	0		-0.19	1.28	1.48	0.14	2.17	0		-2.9	-0.98	-3.2	-3.4	-2.98	0		0.67	-1.23	-0.83	-3.64	-1.01	0
13.5	-0.1	-1.35	-1.16	-1.06	-1.73	0		0.71	2.42	-0.32	0.3	0.74	0		0.99	-0.31	-1.28	0.05	1.42	0		1.91	-0.04	-0.81	-4.28	-0.13	0
14.4	0.98	0.59	-0.26	-1.59	-1.34	0		1.4	2.68	5.19	4.27	4.5	0		-2.58	1.92	0.17	-0.92	0.45	0		0.64	2.95	-0.41	-0.82	-0.44	0
15.3	0.32	0.9	4.1	1.17	0.98	0		2.36	1.28	1.18	1.33	0.07	0		-2.95	-1.58	-2.49	-2.47	-2.01	0		-1.49	0.53	-0.97	0.04	-0.08	0
16.2	-2	1.33	-0.57	-0.34	-1.28	0		-0.67	1.38	2.41	2.27	1.72	0		0.16	-1.34	-2.44	-1.55	-3.61	0		2.71	-0.85	-0.21	-2.53	-0.61	0
17.1	-0.2	0.74	-0.83	-1.08	-0.21	0		3.97	3.29	1.53	3.14	2.21	0		2.71	3.4	2.78	2.13	3.03	0		3.36	1.83	2.95	-1.69	5.86	0
18	-2.68	-3.01	-2.81	-3.71	-2.26	0		-0.48	-0.69	-3.73	-0.5	-0.14	0		0.84	-0.42	-1.83	-1.19	0.99	0		1.04	-0.01	2.78	-3.7	0.8	0
18.9	-0.22	-0.11	1.44	1.06	1.9	0		-0.32	1.56	3.07	-0.2	5.12	0		-2.37	-1.48	-0.01	-1.79	-1.38	0		-0.82	0.54	0.35	-2.44	0.15	0
19.8	-1.02	-1.87	3.25	-1.63	2.88	0		0.14	-1.45	-0.6	1.15	2.78	0		0.24	1.12	1.06	0.79	2.91	0		1.65	2.2	1.8	0.27	1.41	0
20.7	3.24	4.13	3.75	2.65	3.42	0		-1.1	2.4	4.22	4.24	2.7	0		-2.21	-0.52	1.15	-1.31	1.07	0		2.41	-0.45	1.54	0.29	0.06	0
21.6	0.73	0.2	0.87	-1.18	-0.2	0		2.78	3.9	1.65	3.42	2.13	0		0.19	3.96	2.45	2.82	1.56	0		0.11	1.86	2.38	-1.28	-1.43	0
22.5	1.39	1.46	5.75	1.97	1.42	0		2.14	3.43	3.68	1.83	1.91	0		3.39	4.1	-1.13	1.09	1.11	0		2.24	0.87	-1.06	-3.87	0.55	0
23.4	1.01	-2.91	0.92	-2.53	0.22	0		0.42	-1.3	-0.36	-0.82	-0.74	0		-0.67	1.13	1.17	-0.43	1.52	0		0.43	0.85	1.85	-0.27	1.41	0
24.3	-3.73	-3.43	-4.48	-4.17	-3.89	0		3.51	2.95	2.48	1.89	4	0		0.87	3.5	0.29	1.22	2.18	0		0.21	0.92	-0.49	-4.24	-0.28	0
25.2	-2.42	-1.95	-1.82	-0.9	-3.31	0		0.94	-1.6	-0.45	1.68	1.64	0		1.75	-1.38	1.29	2.3	2.13	0		3.48	0.32	4.56	-1.83	0.78	0
26.1	-0.76	-0.42	2.6	-0.56	-1.17	0		1.35	2.07	4.57	1.51	1.54	0		-0.9	-2.16	1.15	-0.8	0.81	0		2.56	1.55	1.8	-2.77	0.06	0
27	-0.64	-1.32	-0.38	-0.53	-0.87	0		-1.86	-4.15	-0.74	-1.82	-1.4	0		0.36	2.62	-1.31	0.83	0.93	0		1.76	0.33	-0.8	1.64	1.48	0
27.9	-1.34	-2.14	-1.75	-0.73	-2.15	0		-3.73	-3.24	-2.33	-2.45	-1.79	0		-0.79	-1.61	-1.01	-2.43	-0.62	0		1.27	-0.7	3.59	-2.04	0.79	0
28.8	-0.23	-0.22	-0.53	-1.2	2.36	0		2.31	3.58	3.99	2.89	3.77	0		0.33	1.08	1.29	2.62	1.56	0		1.21	-0.71	0.55	-2.13	-0.16	0
29.7	-0.5	1.32	-0.28	-0.31	0.11	0		0.6	3.44	-0.92	1.25	-0.04	0		-0.38	1.08	-2.06	2.69	0.37	0		-1.67	0.18	0.43	-1.28	-0.2	0
30.6	3.78	3.34	1.99	3.3	3.68	0		3.57	5.45	1.21	5.55	4.2	0		0.28	-0.06	-1.46	0.14	-1.31	0		1.28	-2.91	-1.86	-4.72	-3.46	0
31.5	-2.21	-1.56	2.3	-0.97	-0.5	0		0.17	0.44	1.23	3.59	3.96	0		1.63	1.02	0.68	4.18	3.39	0		0.52	-0.23	-0.02	-0.81	-0.49	0
32.4	0.3	4.41	4.35	-0.69	2.27	0		0.6	2.26	2.32	0.31	2.5	0		1.96	1	2.92	3.28	3.72	0		2.32	-1.17	0.36	-2.95	-0.21	0
33.3	-1.56	-0.25	-0.21	-2.38	2.06	0		-0.98	-1.01	1.07	-1.16	2.42	0		1.27	1.68	3.79	2.81	2.34	0		2.51	-1.63	1.53	-1.25	-0.79	0
34.2	-0.7	-0.48	-0.69	-5.29	-3.23	0		0.12	2.86	-0.3	-3.37	-0.33	0		-1.25	0.11	-2	-1.76	0.09	0		-0.41	-1.34	-0.21	-4.95	-2.12	0
35.1	1	1.08	0.85	-0.82	2.65	0		0.91	2.17	-0.46	0.27	2.56	0		-1.43	2.77	-2.9	0.9	0.75	0		-0.8	-0.06	-2.84	-2.88	-1.54	0
36	-3.24	-1.15	0.36	-5.07	1.78	0		2.68	3.97	1.65	-0.67	3.3	0		-0.83	0.95	-3.9	-1.87	-0.52	0		-1.37	-0.54	-1.09	-5	-2.87	0
36.9	-0.39	-0.96	1.82	-1.39	1.41	0		0.41	0.74	-0.42	0.6	1.66	0		0.89	0.5	-1.07	-0.44	-1.72	0		1.03	0.74	-0.31	-3.91	-2.34	0
37.8	2.15	0.68	1.45	1.25	2.58	0		-0.08	3.66	4.84	2.83	3.42	0		-1.35	-0.25	0.1	1.32	-1.48	0		-1.5	-2.56	-1.67	-3.39	-3.76	0
38.7	-0.92	-0.82	0.86	-1.72	0.08	0		-0.21	0.41	1.16	0.99	2	0		-3.23	0.71	-0.26	1.32	-0.34	0		0.08	0.13	0.7	-2.23	-2.84	0
39.6	-3.7	-2.72	1.83	-1.44	-0.09	0		1.06	1.58	2.44	-0.35	2.59	0		-1.08	0.79	0.21	1.05	1.17	0		0.84	-2.78	2.1	-4.2	-0.99	0
40.5	-2.4	-1.94	1.46	-0.66	0.42	0		-0.67	2.45	1.64	2	0.74	0		1.24	2.3	1.77	1.27	1.02	0		-0.54	-1.81	-0.33	-5.31	-1.59	0
41.4	-3.13	-3.42	-2.64	-5.45	-2.19	0		1.11	4.89	3.13	2.17	1.82	0		1.43	4.92	2.65	4.07	1.98	0		2.46	1.14	2.89	-1.28	3.92	0
42.3	-0.4	-1.1	-1.35	-2.75	0.64	0		2.17	1.36	-1.69	0.66	-0.82	0		1.02	-0.12	-0.32	0.71	-1.42	0		-0.03	-1.59	2.95	-4.87	-1.13	0
43.2	-1.66	-0.8	2.74	-0.63	-0.77	0		-1.34	1.34	2.15	-0.16	2.07	0		-4.12	-2.66	-2.44	-2.41	-1.71	0		0.39	-1.52	-0.19	-3.24	-1.18	0
44.1	0	3.38	3.82	1.66	3.73	0		1.92	1.51	1.22	2.11	1.02	0		-2.15	-0.61	-0.96	0.94	0.91	0		1.15	-2.33	-1.61	-6.48	-0.7	0
45	-1.34	-0.98	1.42	-0.04	3.03	0		1.12	0.55	1	-0.46	2.23	0		0.65	0.65	-0.36	-0.99	1.11	0		-2.62	-3.93	-3.36	-6.66	-4.7	0
45.9	-4.06	-3.69	-0.84	-0.43	-0.98	0		1.67	1.94	3.45	3.98	2.39	0		1.54	2.94	-0.14	1.47	2.81	0		-0.85	-0.25	-1.48	-7.44	0.31	0
46.8	-0.34	-1.4	2.1	-1.74	-0.73	0		0.31	2.27	0.64	0.87	1.3	0		0.14	-1.05	1.53	0.8	1.03	0		1.14	-5	-0.72	-6.34	-1.58	0
47.7	-0.97	-0.7	3.05	-1.35	1.19	0		-1.86	0.81	2.65	0.86	1.89	0		-1.52	0.66	-1.25	-0.31	-0.85	0		0.18	-1.69	-0.82	-4.69	-0.81	0
48.6	-2.69	-1.48	-0.4	-0.1	0.2	0		-0.98	2.5	2.1	1.56	3.42	0		-0.38	3.53	0.23	-1.45	0.22	0		-1.75	-1.72	-2.74	-7.44	-3.76	0
49.5	-0.95	2.36	-0.27	0.72	3.14	0		1.81	5.54	2.87	3.18	5.45	0		-3.46	2.64	-0.87	0.12	-0.53	0		-1.11	-3.52	-1.51	-7.37	-3.48	0
50.4	1.94	2	2.48	0.16	3.2	0		4.41	2.6	3.17	2.11	6.32	0		0.82	1.24	1.9	2.88	2.89	0		-0.95	-1.59	-2.16	-5.62	-2.24	0
51.3	0.43	1.52	5.18	-0.57	2.01	0		0.82	-0.94	1.03	1.96	2.39	0		-4.17	-3.79	-5.05	-2.73	-2.03	0		0.99	-2.45	-0.06	-3.2	-0.01	0
52.2	-0.63	1.2	1.97	0	-0.24	0		3.56	4.15	4.75	6.25	6.41	0		-3.48	-0.12	-1.17	-0.08	1.58	0		-3.05	-5.11	-2.09	-6.33	-3.55	0
53.1	3.23	3.83	2.59	5.33	4.92	0		2.78	4.15	4.03	2.1	6.97	0		0.72	1.89	-1.06	1.39	2.23	0		0.98	-0.51	-0.92	-3.76	-3.43	0
54	-0.63	0.07	5.85	-1.69	1.28	0		3.52	3.38	3.44	1.14	3.83	0		1.05	-0.8	-0.59	-1.6	-2.3	0		0.06	-2.76	0.24	-5.81	-2.66	0
54.9	-5.11	-4.1	0.51	-4.93	-1.15	0		-0.94	-3.97	-0.49	-2.33	-0.03	0		3.72	2.01	2.18	-0.83	3.66	0		2.08	0.19	0.05	-5.22	0.04	0
55.8	-0.94	-1.05	3.35	-1.22	-0.29	0		1.36	4.06	2.98	2.04	3.89	0		-0.72	0.13	-2.71	-3.43	-0.3	0		3.56	-2.53	-1.28	-6.74	-2.71	0
56.7	-5.47	-3.05	-2.42	-3.38	-1.38	0		-0.58	0.24	-1.13	-0.33	3.42	0		1.55	1.6	1.04	0.09	5.25	0		0.44	-1.7	-0.76	-5.08	-1.56	0
57.6	-2.74	-1.03	3.16	-0.5	1.33	0		0.84	3.47	4.12	4.15	5.3	0		-0.58	1.83	0.59	2.52	0.73	0		-0.87	-1.26	-2.57	-5.94	-3.14	0
58.5	-0.19	0.24	3.41	1.3	2.99	0		0.88	-1.28	1.39	1.18	0.96	0		-1.71	-2.22	-3.28	-3.41	0.35	0		-2.37	-4.42	-2.63	-9.05	-4.35	0
59.4	-4.97	-3.58	-0.92	-4.35	-1.79	0		-1.22	-0.04	-0.71	2.66	2.28	0		-1.93	-0.86	-3.58	1.08	-1.14	0		-2.1	-6.9	-4.01	-8.84	-5.07	0
60.3	1.06	0.14	3.68	-1.76	4.58	0		5.17	3.27	2.74	0.36	2.34	0		-0.13	-1.78	0.2	1.38	-0.22	0		-1.99	-5.37	-0.61	-5.32	-6.02	0
61.2	1.39	0.12	7.59	1.31	2.54	0		4.23	2.22	3.23	3.01	2.58	0		0.95	3.35	1.87	2.5	0.74	0		-0.13	-2.91	-0.16	-8.88	-2.87	0
62.1	0.68	2.23	3.33	0.14	2.24	0		3.08	5.02	4.21	3.83	6.57	0		-2.22	-2.17	-0.47	-0.13	-1.83	0		-1.5	-6.44	-1.78	-5.27	-6.13	0
63	-2.28	-2.22	0.63	-2.12	3.54	0		3.79	5.48	3.75	5.77	8.47	0		0.8	4.31	2.28	5.72	4.44	0		-0.69	0.19	0.26	-4.67	-3	0
63.9	-1.45	-0.68	2.3	-4.4	0.85	0		-0.96	1.59	3.07	-1.97	0.71	0		-3.72	-0.05	1.56	1.89	2.84	0		-0.63	-4.59	-0.81	-5.77	-2.89	0
64.8	-0.95	-2.11	1.75	-3.69	0.57	0		1.95	2.71	1.27	-0.64	3.6	0		-6.28	2.64	-1.46	-0.29	2.38	0		-10.98	-4.08	-4.18	-9.06	-5.12	0
65.7	1.32	-2.23	1.61	-1.87	0.92	0		-2.34	1.37	0.88	-1.06	0.17	0		9.19	-0.42	-0.51	-1.65	-1.77	0		9.13	-3.38	-1.86	-11.15	-3.98	0
66.6	-1.4	-2.51	2.38	-3.93	2.36	0		0.2	1.72	2.67	0.31	4.95	0		-5.08	-0.02	1.62	-1.63	2.93	0		-5.91	-4.82	-2.15	-9.99	-2.36	0
67.5	-2.51	-6.11	-2.09	-5.23	-3.23	0		0.59	0.18	-0.4	0.81	0.24	0		-2.12	6.59	4.57	4.54	3.6	0		-5.06	1.4	3.35	-2.97	-0.8	0
68.4	-2.2	-1.45	1.7	0.1	2.53	0		1.89	4.86	5.27	2.22	5.85	0		2.22	4.34	0.3	0.25	3.1	0		-2.58	-7.11	-6.2	-12.41	-8.34	0
69.3	-1.3	-0.83	0.36	-3.57	2.53	0		0.85	2.48	1.76	2.55	4.02	0		1.34	2.86	1.77	3.38	0.62	0		-0.13	-4.6	-2.59	-10.03	-6.82	0
70.2	-2.22	-3.86	-1.91	-2.6	2.24	0		-2.78	-3.01	-1.08	1.42	-0.44	0		-0.17	1.17	1.42	0.25	2.7	0		0.46	-2.21	0.24	-6.8	-1.86	0
71.1	0.14	-0.94	4.39	-1.99	1.12	0		2.03	2.28	4.64	2.19	1.94	0		2.03	1.08	0.31	-1.35	2.62	0		-2.87	-7.25	-8.75	-13.59	-7.21	0
72	-0.5	-2	3.12	-2.35	0.07	0		1.79	1.13	3.2	2.31	4.18	0		-1.8	0.77	-1.16	-2.01	1.58	0		-2.51	-4.54	-4.63	-8.57	-3.77	0
72.9	-4.01	-4.29	-2.06	-5.59	-0.15	0		-0.56	-1.48	0.22	-1.23	-0.57	0		-3.56	-6.37	-6.34	-5.23	-3.37	0		-2.04	-11.23	-4.32	-11.53	-8.13	0
73.8	-3.47	-2.79	-0.31	-3.92	0.12	0		-0.82	2.95	2.76	1.23	4.8	0		1.68	3.41	2.01	1.5	1.71	0		-1.92	-1.19	-2.26	-6.75	-2.94	0
74.7	1.39	1.09	1.54	0.44	3.16	0		2.08	3.61	0.44	2.86	4.07	0		-0.31	-1.31	-3.82	-3.13	-1.66	0		-1.68	-8.94	-4.83	-12.9	-5.86	0
75.6	-1.33	-3.85	0.03	-2.98	-2.35	0		-0.48	-2.05	-0.48	0.37	0.66	0		4.89	4.49	4.82	6.38	5.53	0		4.38	2.18	5.15	-2.07	1.51	0
76.5	-0.38	-1.17	-1.52	-0.82	0.78	0		-0.16	0.44	-0.3	0.08	-0.18	0		0.13	3.33	2.52	1.41	1.43	0		-0.79	-4.48	1.61	-5.78	-2.87	0
77.4	-1.59	-3.77	0.07	-2.17	1.06	0		0.95	0.64	-0.8	-1.55	1.76	0		-0.61	0.69	-0.34	-3.46	1.07	0		-4.4	-4.62	-4.14	-11.08	-5.98	0
78.3	1.47	1.68	6.03	1.86	3.6	0		-1.71	1.3	1.41	-2.27	0.67	0		1.9	3.64	2.01	1.43	3.91	0		-3.01	-6.67	-3.36	-8.51	-4.53	0
79.2	-3.05	-5.77	-0.33	-5.15	0.93	0		0.85	-1.61	1.52	-3.2	4.3	0		2.17	0.74	-0.74	-0.66	3.22	0		0.56	-4.54	-3.66	-7.19	-3.44	0
80.1	-1.23	0.13	5.04	-0.5	2.3	0		4.07	1.19	5.45	0.1	2.87	0		3.52	1.26	1.65	-0.15	0.93	0		-0.58	-4.34	-1.83	-6.89	-2.57	0
81	-3.13	-1.67	0.46	-0.87	0.67	0		2.28	2.72	3.48	0.88	6.3	0		-1.17	0.92	2.27	-1.43	0.67	0		-5.06	-6.83	-3.97	-12.59	-7.21	0
81.9	-5.05	-4.35	1.09	-4.19	-1.88	0		-0.8	-0.41	2.69	-0.46	0.88	0		-2.45	-1.4	-0.82	-0.01	-2.73	0		-5.51	-7.14	-4.92	-8.28	-8.2	0
82.8	-3.58	-1.23	0.37	-3.28	2.03	0		-2.25	0.83	-0.55	-1.7	0.84	0		-0.27	2.97	-2.97	-1.48	2.26	0		0.89	-3.8	-4.21	-5.45	-4.93	0
83.7	-1.65	-2.15	-1.38	-5.24	1.17	0		0.22	-0.34	0.44	-1.29	2.47	0		2.79	2.23	2.13	3.11	3.33	0		-5	-8.25	-5.33	-8.84	-6.58	0
84.6	-1.98	-0.61	2.36	-2.05	-0.89	0		1.89	3.73	2.02	1.52	2.14	0		-0.89	0.49	-2.37	-0.63	0.34	0		-2.84	-5.73	-3.98	-8.53	-6.7	0
85.5	0.14	2.57	3.66	2.06	0.54	0		1.11	0.98	3.59	1.28	-0.32	0		1.85	-1.49	1.17	0.3	0.77	0		-2.12	-6.44	-4.62	-7.86	-4.07	0
86.4	-2.17	-0.6	-1.28	-5.53	-1.28	0		1.52	1.77	1.97	0.29	2.07	0		1.04	1.19	1.5	-1.37	-1.33	0		0.33	-4.31	-2.29	-9.73	-5.2	0
87.3	-2.99	-2.33	-2.49	-5.35	-1.89	0		-0.92	-1.6	-0.3	-3.09	-0.53	0		-1.08	0.58	-0.43	-2.79	4.83	0		-3	-5.06	-4.99	-12.7	-2.68	0
88.2	-3.56	-2.35	-1.25	-3.28	-0.82	0		0.5	-1.19	1.61	-0.56	1.91	0		0.41	3.96	2.41	1.85	4.31	0		-1.4	-1.31	-2.41	-6.61	-1.44	0
89.1	-1.96	-1.71	-1.47	-4.93	-0.29	0		1.82	5.04	2.8	3.05	4.23	0		2.64	4.89	2.73	2.46	4.26	0		-2.18	-4.48	-0.42	-6.95	-3.62	0
90	-2.48	-3.51	-0.54	-1.08	1.19	0		1.56	-0.33	1.42	0.54	0.79	0		1.36	-0.08	1.83	0.28	1.54	0		-1.42	-5.79	-1.23	-6.95	-2.57	0
90.9	-1.96	-2.29	2.46	-2.15	-1.97	0		-1.88	0.2	2.66	-1.76	-1.12	0		0.93	-1.5	-0.13	-1.72	1.37	0		-2.66	-7.52	-2.02	-8.48	-5.87	0
91.8	-1.88	-2.12	0.33	-0.69	-0.44	0		1.65	1.2	1.09	3.71	2.98	0		2.02	2.33	0.17	4.42	2.98	0		-3.22	-5.96	-6.47	-11.02	-6.78	0
92.7	-0.32	-0.74	0.85	-3.94	-0.82	0		0	3.11	-1.3	0.62	0.95	0		-0.36	1.99	-2.45	-1.51	-1.41	0		-1.53	-3.93	-3.71	-6.45	-6.15	0
93.6	-2.05	-3.07	0.84	-3.43	0.92	0		-1.47	3.36	0.63	-0.51	1.54	0		-1.42	-1.6	-1.85	0.72	-0.82	0		-4.67	-10.91	-7.31	-8.9	-6.25	0
94.5	-2.29	-0.36	0.43	-3.42	3.63	0		-0.18	-0.11	0.96	-1.36	4.26	0		1.81	2.48	0.41	1.08	3.07	0		-2.36	-4.84	-4.46	-9.28	-5.51	0
95.4	0.27	-0.9	0.89	-2.01	2.2	0		1.34	1.66	1.23	-0.32	0.73	0		0.77	3.45	3.63	-0.64	3.07	0		-1.11	-1.21	-2.27	-10.41	-2.85	0
96.3	-3.19	-1.19	0.35	-1.03	-1.98	0		3.54	3.96	4.39	3.29	1.97	0		-0.04	-0.37	0.48	-3.02	-0.84	0		-5.54	-8.21	-6.55	-12.75	-10.18	0
97.2	-2.8	-2.05	0.84	-4.1	0.03	0		0.17	1.35	-1.07	1.51	-0.87	0		0.92	1.27	-0.16	1.18	1.47	0		0.19	-4.72	-1.48	-6.74	-0.22	0
98.1	0.39	0.9	2.14	-0.17	3.05	0		-2.36	1.01	-0.85	-2.01	0.26	0		-2.63	-1.1	-0.14	-1.01	-3.37	0		-3.85	-6.03	-2.14	-10.07	-5.14	0
99	-2.04	0.37	-1.03	-3.74	-1.13	0		0.15	1.55	0.57	-0.48	1.31	0		0.97	-1.1	-2.33	-1.71	3.52	0		-1.29	-6.07	-5.35	-10.42	-1.95	0
99.9	-2.07	-0.56	0.69	1.09	-0.19	0		-0.27	-0.79	2.17	-0.3	-1.25	0		3.69	2.7	0.66	-0.59	0.73	0		-0.73	-3.47	-5.19	-7.14	-3.33	0
100.8	-0.99	-3.79	-0.81	-5.07	-0.87	0		3.21	0.6	-0.48	1.04	3.21	0		-0.24	0.79	-0.49	-1.98	1.04	0		-2.45	-5.1	-0.05	-8.05	-3.7	0
101.7	-0.96	0.85	-0.67	-0.47	-1.02	0		2.15	2.79	1.33	2.5	2.32	0		-1.69	-2.23	0.67	-3.05	0.68	0		-5.3	-8.83	-3.52	-12.54	-7.42	0
102.6	-4.4	-4.2	-3.11	-7.04	-2.09	0		1.2	2.18	1.3	2.16	2.06	0		0.65	3.39	1.58	2.19	2.71	0		-2.13	-4.52	-4.07	-8.36	-5.29	0
103.5	-0.48	-2.57	0.1	-1.22	0.06	0		4.48	2.19	5.27	3.92	1.86	0		-2.33	-4	-3.57	-1.75	-2.15	0		-4.22	-8.67	-6.77	-11.15	-8.08	0
104.4	-3.01	-2.57	1.24	-0.03	-0.49	0		-2.13	-1.02	1.6	-2.48	-0.99	0		-0.44	2.3	0.13	-2.4	0.88	0		-2.5	-1.55	-2.32	-6.59	-3.12	0
105.3	-2.16	-4.1	-0.74	-8.14	-1.49	0		-0.17	-0.96	-1.33	-4.24	-0.12	0		-0.6	-2.24	-2.03	0.32	2.54	0		-2.07	-4.53	-2.87	-9.97	-4.2	0
106.2	-1.48	-1.69	-0.74	-4.78	0.43	0		-1.01	-0.06	0.35	-1.91	0.22	0		-2.19	0	-3.03	-1.95	-0.9	0		-2.34	-6.2	-7.07	-10.08	-5.26	0
107.1	-2	-3.93	-2.06	-3.98	-3.62	0		4.48	2.49	5.39	1.51	3.97	0		1.98	1.72	1.39	-1.27	3.61	0		-1.53	-4.47	-3.8	-8.15	-5.87	0
108	-5.24	-3.62	1.8	-2.86	0.2	0		-0.91	2.5	1.02	-0.78	3.31	0		0.98	4.54	2.97	0.8	1.94	0		0.19	-2.36	-3.01	-9.01	-5.23	0
108.9	-2.93	-1.81	1.65	-4.7	-1.91	0		-2.76	-1.4	-1.11	-4.12	-1.05	0		-1.75	-1.66	-2.38	-4.74	1.1	0		-4.05	-5.51	-5.35	-10	-7.95	0
109.8	-2.3	-0.55	1.82	-1.65	-1.15	0		3.92	2.73	2.64	2.91	2.1	0		3.09	0.91	3.32	1.99	2.66	0		-0.66	-3.06	0.82	-5.25	-4.62	0
110.7	-4.04	-2.7	-1.95	-6.13	-1.64	0		0.3	0.73	-0.37	-0.64	1.85	0		0.12	2.49	-2.64	2.23	0.77	0		-3.32	-3.08	-4.9	-5.6	-4.64	0
111.6	-5.34	-3.93	-0.97	-4.84	-3.13	0		-1.57	1.02	-0.32	-1.35	0.13	0		-3.32	0.64	-3.8	-1.06	-2.76	0		-7.29	-6.12	-5.03	-9.84	-8.96	0
112.5	-5.79	-4.5	0.05	-3.01	-3.79	0		-2.07	-3.21	-2.28	-2.04	-2.42	0		-0.9	1.23	0.72	1.63	-0.23	0		-1.5	-5.14	-1.44	-8.2	-3.72	0
113.4	-3.68	-2.46	-0.7	-4.39	-1.74	0		1.12	1.29	0.54	-1.07	-0.7	0		-0.51	0.02	-2.36	-2.23	-2.47	0		-3.83	-7.12	-5.74	-12.34	-9.33	0
114.3	1.55	1.46	0.83	-0.12	2.62	0		3.65	5.32	4.44	2.9	5.15	0		1.05	1.07	0.73	-1.19	-2.16	0		-1.24	-5.89	-6.29	-8.99	-4.91	0
115.2	-2.57	-1.9	2.36	-2.44	0.04	0		-3.03	-0.72	0.21	0.48	-0.35	0		-3.54	-2.08	-0.33	-3.05	-1.22	0		-1.9	-4.25	-2.53	-10.14	-2.81	0
116.1	-0.28	-0.58	-0.19	0.52	0.41	0		2.12	1.43	0.66	3.21	0.64	0		-1.82	1.77	-1.19	0.32	-0.49	0		-4.06	-3.85	-2.89	-7.16	-6.16	0
117	-3.65	-0.13	2.15	-1.54	0.9	0		-0.61	-0.58	1.89	-0.21	1.39	0		-0.42	0.4	1.52	2.13	3.79	0		-2.66	-2.34	-0.4	-7.33	-1.88	0
117.9	-3.45	-1.24	1.72	-4.73	1.4	0		-0.72	-0.52	0.25	-3.4	0.52	0		-0.87	-0.55	0.35	-2.11	1.65	0		-2.04	-5.33	-3.1	-9.82	-3.99	0
118.8	-3.02	-1.93	1.02	-5.76	1.71	0		-1.43	1.22	3.17	-2.73	3.09	0		-0.34	-1.07	2.27	-0.86	2.65	0		-3.76	-4.77	-2.3	-10.74	-3.82	0
119.7	-2.29	-3.28	-3.47	-2.74	-1.57	0		1.28	1.43	-1.03	-2.46	0.44	0		-3.07	-2.2	-3.6	-5.39	-1.88	0		-2.8	-5.81	-3.84	-10	-5.73	0
120.6	-1.1	-3.64	-4.02	-6.46	-4.8	0		3.22	0.51	-1.03	-1.43	-0.97	0		1.51	2.23	1.58	-0.12	0.92	0		1.31	-1.18	-0.19	-8.71	-2.36	0
121.5	-0.03	2.93	4.04	-0.91	2.59	0		0.93	4.64	1.33	-2.77	1.29	0		-1.58	0.28	-0.16	-4.61	-2.47	0		-3.61	-5.24	-3.75	-12.13	-6.34	0
122.4	-4.36	-4.65	-1.72	-6.95	-1.16	0		1.08	1.13	1.97	-1.28	2.02	0		-0.16	-0.94	1.56	-1.92	0.63	0		-5.5	-6.36	-2.66	-8.99	-8.18	0
123.3	-3.91	-2.61	0.12	-5.51	-2.58	0		1.94	0.57	2.39	0.13	-0.83	0		-1.64	-2.25	-2.02	-5.11	-2.05	0		-1.26	-3.54	-2.53	-8.92	-6.73	0
124.2	-0.33	-2.56	2.36	-3.56	-1.57	0		-0.51	-1.23	-0.49	-1.04	-2.53	0		-0.77	0.71	0.32	1.52	-0.49	0		-3.35	-4.83	-4.06	-6.36	-6.84	0
125.1	-0.27	-0.77	2.84	-0.58	3.1	0		-3.03	-1.06	-0.9	-2.76	-1.18	0		-0.52	1.99	1.02	0.33	-0.5	0		-0.98	-3.01	-1.21	-8.21	-5.97	0
126	-6.94	-4.71	-2.97	-5.14	-1.65	0		1.73	1.14	-2.07	-1.44	-0.03	0		-1.61	-2.5	-1.07	-0.68	-0.5	0		-4.46	-4.2	-0.73	-5.59	-5.41	0
126.9	-4.15	-1.77	1.06	-5.72	-0.62	0		1.84	2.27	2.2	-1.8	2.64	0		1.57	0.13	0.04	-2.94	-0.06	0		-1.53	-5.53	-3.47	-8.02	-4.58	0
127.8	-3.5	-3.54	-2.3	-3.11	-4.37	0		0.86	1.96	1.65	0.28	1.5	0		-0.5	1.41	1.57	2.09	1.5	0		0.51	-1	0.48	-4.34	-3.32	0
128.7	-1.55	-1.36	1.97	-1.86	0.29	0		0.25	1.05	1.78	0.01	2.19	0		-2.08	-2.62	-3.56	-2.74	-1.51	0		-3.3	-5.75	-5.16	-8.66	-5.61	0
129.6	0.31	2.48	2.52	-1.03	2.42	0		2.67	4.38	2.26	0.5	1.82	0		-1.61	1.34	-0.32	-2.02	1.54	0		-4.8	-3.68	-4.27	-11.95	-5.8	0
130.5	-1.68	-0.38	0.19	-1.7	1.95	0		3.45	5.19	4.3	2.14	1.66	0		0.73	0.98	0.02	-1.63	-1.12	0		-1.74	-3.47	-0.7	-7.1	-2.71	0
131.4	-1.67	-3.11	-0.2	-3.68	0.62	0		-0.84	-1.65	0.87	-4.25	-2.74	0		-0.63	-1.19	-1.39	-4.25	-4.27	0		-3.34	-7.26	-7.19	-12.61	-8.67	0
132.3	-0.07	0.72	1.95	-4.74	2.72	0		1.25	2.8	1.45	-3.99	1.96	0		-1.89	-1.94	0.79	-3.95	0.62	0		-1.25	-4.12	-1.1	-9.65	-5.1	0
133.2	-0.95	0.57	2.48	-3.11	0.88	0		1.32	1.85	0.14	-2.18	-1.71	0		2.34	0.11	0.01	-0.09	0.04	0		-0.44	-5.29	-1.33	-7.16	-2.62	0
134.1	-2.44	-2.99	-1.23	-3.03	-1.81	0		0.36	0.87	1.42	-5.19	-0.23	0		0.16	0.87	1.76	-3.2	0.51	0		-3.11	-4.26	-5.37	-10.41	-7.13	0
135	-4.1	-1.73	-1.2	-2.2	-0.52	0		-0.5	-0.73	0.7	-1.17	1.46	0		0.36	-0.78	0.68	-2.33	2.39	0		1.09	-6.02	-0.63	-8.88	-2.82	0
135.9	-1.18	2.69	3.05	-1.66	2.94	0		-0.84	-0.88	-1.71	-4.15	-1.83	0		-0.71	-1.17	-1.48	-5.81	-1.98	0		-1.42	-7.91	-1.65	-10.84	-6.06	0
136.8	0.42	4.46	2.65	-0.99	3.12	0		-0.5	2.28	1.95	0.89	0.66	0		-0.47	-1.68	-2.85	-3.61	0.24	0		-1.96	-3.66	-4.68	-10.28	-4.42	0
137.7	-2.55	-1.88	-0.38	-2.59	0.49	0		-0.69	-0.69	0.87	-2.03	-1.21	0		0.6	5.31	0.45	-2.22	-0.12	0		-2.09	-3.24	-5.62	-11.5	-5.73	0
138.6	-6.62	-4.16	-0.05	-6.71	-3.13	0		-0.59	0.19	-0.82	-5.83	0.43	0		-4.64	-3.17	-3.74	-6.26	-0.8	0		-6.57	-8.28	-8.81	-12.56	-9.26	0
139.5	-2.96	-0.4	0.02	-1.7	0.65	0		2.76	2.85	1.51	-2.27	0.83	0		2.71	4.07	3.01	1.37	0.83	0		-0.81	-5.01	-1.84	-8.55	-5.92	0
140.4	-6.8	-3.3	-1.42	-5.53	-1.11	0		2.52	5.83	0.65	1.45	4.56	0		-0.37	0.54	-2.63	-1.21	2.22	0		-6.61	-7.65	-6.05	-15.45	-7.6	0
141.3	-0.46	-0.97	2.23	-1.83	0.86	0		0.6	2.4	0.12	0.04	-1.5	0		-2.68	-0.06	-1.39	-5.76	-2.14	0		-3.76	-5.25	-3.34	-13.5	-5.55	0
142.2	-1.51	0.54	1.55	-5.11	1.35	0		0.43	1.77	0.46	-1.24	1	0		-1.32	1.26	-2.95	-0.06	-1.07	0		-1.12	-3.67	-1.55	-7.33	-4.61	0
143.1	-3.38	-0.62	-0.86	0.35	0.58	0		1.37	1.95	0.35	2.74	-0.66	0		-3.14	-1.14	-2.92	-1.4	-2.82	0		-5.89	-6.83	-6.43	-12.56	-9.04	0
144	-4.17	-0.78	0.65	-4.83	-1.09	0		1.7	-0.01	0.39	-2.88	-0.64	0		1.41	-0.26	0.35	-1.64	0.83	0		-0.38	-2.99	-1.02	-5.38	-2.22	0
144.9	-1.08	-0.7	-2.35	-4.1	-0.62	0		-0.95	0.94	1	-1.39	-1.87	0		1.35	0.51	3	-1.04	1.19	0		-1.22	-3.53	0.18	-11.08	-4.43	0
145.8	0.01	1.53	-0.05	-3.55	1.08	0		-2.52	0.98	-2	-1.88	1.65	0		-1.35	2.39	2.49	-0.93	0.2	0		-3.87	-4.12	-2.39	-9.93	-7.84	0
146.7	-3.94	-3.51	-1.46	-3.8	-1.39	0		3.36	2.51	4.36	2.99	3.21	0		2.29	3.35	5.72	0.72	2.29	0		-1.25	-3.8	-1.08	-8.95	-5	0
147.6	-5.14	-2.7	-1.67	-4.91	0.18	0		-2.43	-1.01	0.09	-3.53	0.17	0		-1.35	-2.69	-1.2	-4.61	-1.63	0		-4.97	-7.75	-6.56	-15.31	-8.77	0
148.5	0.21	-0.38	3.33	-0.91	2.72	0		0.01	-0.95	0.45	-2.52	-3.04	0		0.15	-0.96	-0.06	-1.87	-2.04	0		-3.43	-5.21	-4.1	-10.33	-4.8	0
149.4	-3.31	1.43	2.52	-1.8	-1.43	0		3.31	4.77	4.34	1.69	1.33	0		3.93	4.23	3.76	0.09	2.76	0		-2.23	-1.35	0.11	-7.03	-4.46	0
150.3	-1.01	1	1.89	-1.95	0.44	0		3.8	2.32	2.43	1.04	2	0		-0.62	-1.39	-3.25	-2.2	0.55	0		-4.84	-6.38	-5.24	-10.04	-7.86	0
151.2	-4.04	-0.72	-1.49	-5.55	-0.78	0		-1.22	0.73	0.52	-2.75	3.17	0		1.38	2.89	2.1	-0.46	1.55	0		-1.98	-3.57	-1.07	-9.1	-5.61	0
152.1	-3.56	-0.79	-0.7	-3.66	0.49	0		0.84	1.82	1.64	-0.4	0.8	0		1.08	0.48	3.33	1.22	1.24	0		-2.63	-5.99	-2.78	-10.4	-5.94	0
153	-5.1	-2.21	0.73	-8.32	-1.88	0		1.32	0.85	1.13	-2.41	-2.15	0		-2.02	-2.18	-0.87	-2.24	-1.41	0		-4.62	-6.81	-3.2	-10.77	-8.81	0
153.9	-2.74	-2.59	0.47	-6.1	1.07	0		-0.22	-1.47	0.09	-3.49	0.05	0		-0.92	0.14	-1.93	-4.74	1.78	0		-0.95	-2.3	-4.11	-10.5	-4.64	0
154.8	-3.21	-4.3	-2.54	-4.87	-1.82	0		-0.71	0.02	0.56	-4.55	0.11	0		-2.87	-0.13	-1.06	-4.33	-0.92	0		-2.13	-3.87	-3.46	-9.34	-3.24	0
155.7	-2.16	-1.43	0.18	-4.47	-0.95	0		-1.38	-0.47	-0.88	-5.06	-0.21	0		-1.34	-2.44	2.32	-2.58	-0.46	0		-4.83	-8.37	-2.94	-12.61	-7.55	0
156.6	-3.96	-3.71	1.14	-4.59	0.02	0		0.87	1.76	3.9	-0.15	0.45	0		-0.94	1.77	-0.02	-1.07	0.58	0		-2.69	-3.75	-3.5	-10.68	-5.32	0
157.5	-2.14	-0.58	0.68	-1.58	1.16	0		3.55	4.56	1.82	2.3	2.92	0		-0.01	1.87	1.33	-3.08	0.77	0		-4.27	-4.23	-2.17	-10.05	-6.72	0
158.4	-2.45	-0.41	3.52	-4.31	0.49	0		1.81	3.31	2.03	0.62	2.44	0		-0.18	0.95	0.62	-0.87	-1.88	0		-2.19	-2	-2.29	-8.82	-7.03	0
159.3	-3.75	1.57	0.43	-5.51	-0.9	0		0.47	1.63	1.97	-1.1	0.85	0		-0.26	0.01	0.51	-0.75	0.55	0		-2.38	-5.53	-4.33	-11.17	-6.26	0
160.2	-2.43	0.39	0.91	-2.5	3.24	0		1.85	3.4	2.3	1.69	2.82	0		-0.29	-1.64	-0.85	-2.54	-1.58	0		-6.49	-9.79	-7.37	-14.15	-11.16	0
161.1	-3.62	-2.98	-2.98	-2.66	-1.01	0		-0.87	1	1.54	-0.83	2.87	0		-0.58	0.88	1	-3.41	2.1	0		-2.83	-2.96	-1.54	-9.83	-4.79	0
162	-4.83	-2.84	-3.75	-4.21	-1	0		-0.02	1.58	-0.3	-2.82	0.01	0		-0.22	0.1	1.1	-4.41	0.84	0		-1.95	-5.56	-4.04	-9	-4.71	0
162.9	-2.97	0.25	0.68	-4.08	1.62	0		1.49	4.13	4.64	1.99	2.93	0		-2.68	-2.59	-0.86	-4.53	-3.26	0		-2.61	-7.98	-0.77	-11.44	-7.66	0
163.8	1.8	0.59	2.88	-1.34	2.73	0		4.42	6.74	1.83	0.01	5.59	0		1.22	0.46	-0.62	-0.58	2.15	0		-0.03	-3.97	-1.52	-9.25	-3.26	0
164.7	-4.8	-2.61	-0.87	-3.78	-0.19	0		-0.81	0.4	0.42	-1.74	-0.62	0		0.63	2.07	-0.2	0.57	-0.17	0		-1.13	-2.22	-2.7	-6.56	-3.91	0
165.6	-2.58	-1.38	-0.62	-6.84	-0.39	0		-1.94	-0.06	0.72	-3.18	0.97	0		2.19	2.79	3.72	-0.1	1.77	0		-1.31	-1.74	-1.17	-7.77	-7.12	0
166.5	-2.55	0.84	0.79	-3.02	1.25	0		2.38	2.74	2.17	1.96	6.14	0		-0.62	1.01	0.81	-2.66	5.09	0		-3.02	-4.47	-5	-12.37	-4	0
167.4	-6.8	-0.76	0.07	-1.97	-1.85	0		-2.98	-1.27	-3.98	-3.48	-3.98	0		-6.32	-1.39	-3.93	-5.43	-4.1	0		-4.6	-4.37	-3.45	-11.17	-7.32	0
168.3	-1.66	-0.55	0.4	-2.65	-0.48	0		-3	0.91	0.57	-3.27	-1.22	0		0.31	3.21	0.66	-1.37	-0.64	0		0.03	-2.57	-2.74	-9.81	-4.86	0
169.2	-3.49	-1.54	0.45	-2.9	-0.79	0		0.12	2.33	3.92	0.66	-0.04	0		-0.74	-0.66	0.97	-2.14	-3.26	0		-1.97	-3.96	-2.91	-9.08	-4.11	0
170.1	-4.77	0.16	2.56	-4.35	1.72	0		-1.22	0.76	-0.88	-0.66	-0.48	0		-1.91	1.16	-0.55	-0.77	1.92	0		-0.21	-0.69	-0.57	-8.62	-0.59	0
171	-4.61	-2.95	-2.12	-6.53	-0.72	0		0.58	-0.28	1.23	0.45	0.44	0		-0.5	-1.01	-0.31	-2.05	0.42	0		-2.74	-5.27	-4.18	-10.55	-5.41	0
171.9	-6.71	-3.91	-0.81	-4.54	-3.92	0		-0.51	-0.34	2.1	-0.15	1.35	0		0.46	2.88	2.04	-0.54	0.91	0		-4.26	-3.43	-4.15	-11.44	-8.13	0
172.8	-4.03	-2.56	0.44	-4.57	0.34	0		0.95	2.09	1.84	-1.75	1.64	0		1.14	2.95	1.21	-2.46	3.44	0		-0.01	-2.86	0.9	-9.13	-5.48	0
173.7	-0.39	-0.38	0.23	-2.74	-0.13	0		0.16	3.21	1.49	-2.16	2.3	0		-1.58	1.1	-0.34	-3.7	-1.47	0		-2.47	-0.23	-2.03	-6.62	-3.8	0
174.6	-5.15	-3.95	-0.97	-4.84	-0.67	0		-0.29	1.53	4.24	-0.2	-0.52	0		0.41	1.74	2.53	-1.46	-1.54	0		-2.38	-3.25	-2.77	-9.29	-5.15	0
175.5	-8.55	-3	-3.64	-6.55	0.02	0		-1.35	-0.59	-0.41	-3.82	-0.85	0		-2.82	-2.8	0.69	-5.98	-3.36	0		-4.32	-7.67	-5.28	-12.69	-6.24	0
176.4	-4.45	-1.02	-1.37	-2.41	-0.2	0		-0.28	-0.06	-3.01	-2.5	-2.26	0		-2.16	-1.61	-2.72	-5.7	-3.47	0		-2.7	-4.59	-5.06	-11.36	-7.95	0
177.3	-4.76	1.56	1.84	-3.76	-0.55	0		2.12	2.16	1.24	0.93	2.95	0		0.52	-0.5	0.99	-0.87	1.22	0		-4.82	-6.72	-5.81	-12.25	-5.54	0
178.2	-5.16	-2.68	-2.54	-4.52	-2.92	0		-0.62	0.52	0.26	-3.29	-0.1	0		-2.33	0.36	-1.74	-3.36	-0.25	0		0.67	-2.35	-1.97	-7.38	-4.23	0
179.1	-5.39	-4.81	-2.45	-4.14	-2.32	0		-0.1	-1.41	-1.66	-3.73	-2.18	0		-2.15	-1.84	-0.21	-1.99	-0.19	0		-6.5	-6.29	-5.49	-8.74	-9.75	0
180	-3.74	-1.59	0.22	-5.23	-2.79	0		-1.33	1.04	-0.72	-1.5	0.02	0		0.13	-0.7	0.59	-0.88	2.21	0		1.01	-3.74	-1.23	-6.92	-1.93	0
180.9	-2.88	-2.47	-2.5	-5.97	-1.21	0		-0.22	-0.74	-0.4	-4.07	-0.52	0		-3.17	-1.65	-1.53	-4.18	-4.11	0		-6.31	-2.82	-5.08	-12.6	-11.17	0
181.8	-1.54	-0.51	2.85	-2.77	0.84	0		1.73	2.52	4.26	0.04	0.77	0		0.61	-0.33	2.6	-1.47	1.6	0		-3.46	-5.44	-4.01	-11.09	-5.07	0
182.7	-2.73	-0.38	0.33	-1.18	0.55	0		-2.87	-0.96	0.86	-2.72	-0.74	0		-3.38	-1.54	-1.67	-5.61	0.5	0		-3.26	-6.41	-3.92	-10.73	-4.38	0
183.6	-3.05	0.59	0.95	-4.04	0.87	0		0.37	0.27	-0.31	-3.06	-0.1	0		-1	-1.75	-1.51	-4.61	-1.29	0		-3.71	-6.51	-5.73	-10.84	-5.95	0
184.5	-1.17	-2.31	1.39	-1.21	1.52	0		4.09	1.04	5.34	0.04	3.35	0		0.57	-1.27	0.7	-5.17	-0.25	0		-3.48	-6.77	-5.85	-13.8	-6.37	0
185.4	-4.44	-1.7	1.74	-4.53	-1.32	0		-3.29	0.91	-0.72	-3.95	-3.45	0		-4.26	-2.3	-2.91	-3.52	-1.06	0		-5.93	-5.69	-7.08	-12.11	-5.22	0
186.3	-5.63	-1.65	-2.44	-7.52	-2.64	0		-0.15	2.41	-0.2	-0.98	0.5	0		-1.49	2.92	3.2	-0.69	2.11	0		-3.78	-3.89	-2.97	-12.74	-3.31	0
187.2	-5.79	-2.2	-2.95	-4.75	-1.53	0		1.12	-0.22	-0.08	-4.07	1.75	0		2.92	1.42	-0.77	-1.42	2.05	0		-5.76	-5.13	-7.4	-12.8	-8.64	0
188.1	-2.29	-3.35	-3.22	-6.47	-2.21	0		3.09	0.61	1.45	-0.71	1.59	0		-1.54	-0.05	-0.16	-2.48	-0.99	0		-2.78	-2.92	-3.82	-8.3	-6.39	0
189	-1.77	-0.6	0.88	-4.11	-0.75	0		6.97	5.29	2.86	1.89	5.55	0		0.21	0.3	2.71	-3.67	0.31	0		-4.12	-3.85	-1.82	-13.06	-6.45	0
189.9	-0.92	1.5	-1.93	-3.24	0.61	0		2.14	3.86	0.71	-2.27	1.37	0		0.14	1.13	-1.59	-3.15	-0.03	0		-2.61	-6.92	-7.31	-12.18	-7.97	0
190.8	-0.77	0.78	1.29	-1.39	1.08	0		-0.16	0.74	1.31	-3.37	-0.07	0		-2.34	0.81	2.69	-2.6	-0.47	0		-1.52	-3.73	-0.34	-9.2	-5.94	0
191.7	-4	0.88	2.69	-4.42	-0.71	0		-4.2	0.63	0.21	-3.95	-4.08	0		-0.18	2.61	0.74	-1.95	0.42	0		-1.57	-0.57	-1.31	-7.39	-3.01	0
192.6	-5.13	-0.66	-2.53	-4.97	-1.01	0		1.64	4.79	-0.83	1.34	2.28	0		-0.66	1.27	-1.21	-2.38	1.64	0		-3.5	-6.87	-4.68	-11.75	-4.07	0
193.5	-3.73	-5.95	-2.33	-5.18	-3.57	0		1.4	-1.43	-0.57	-3.08	1.42	0		1.34	1.12	1.87	-3.11	1.86	0		-1.03	-2.54	0.09	-8.39	-4.68	0
194.4	-4.96	0.78	2.21	-3.12	0.63	0		3.16	4.93	4.24	1.96	1.69	0		-2.92	-0.79	-1.35	-0.71	-0.41	0		-5.76	-2.91	-3.83	-9.66	-5.24	0
195.3	-2.44	-0.51	-0.65	-3.28	-0.58	0		3.67	4.58	0.91	-1.9	1.5	0		1.15	4.43	2.4	-2.04	-0.88	0		-5.09	-1.82	-4.38	-10.72	-8.28	0
196.2	-0.84	1.13	0.14	-3.88	0.24	0		1.65	3.33	1.13	-0.21	0.89	0		0.21	-0.53	1.48	-3.03	0.99	0		-0.42	-4.99	-1.26	-8.77	-3.93	0
197.1	-3.81	-0.79	-0.1	-3.63	1.09	0		0.36	3.42	1.82	-2.32	3.01	0		3.15	3.74	3.14	-1.27	1.37	0		-1.65	-6.43	-2.21	-8.11	-6.03	0
198	-6.67	-1.11	-1.42	-3.57	2.31	0		-4.25	-1.08	-1.88	-3.93	0.31	0		-3.22	-3.06	-2.79	-3.94	-4.11	0		0	-1.71	-3.06	-9.12	-5.56	0
198.9	-8.03	-6.81	-3.16	-7.55	-2.71	0		-0.66	1.18	0.64	-4.3	-1.13	0		1.59	4.12	1.18	-1.39	1.19	0		0.88	-0.11	-1.6	-6.94	0.32	0
199.8	-4.51	-0.64	3.31	-2.8	0.89	0		0.09	4.28	2.81	-1.14	1.71	0		0.27	0.95	1.91	-0.24	2.39	0		-3.42	-6.88	-5.03	-10.68	-8.13	0
200.7	-6.14	-4.91	0.96	-3.63	-2.5	0		-1.61	0.78	0.05	-2.5	-1.93	0		-1.55	0.01	-3.01	-6.1	-3.37	0		-0.86	-3.77	-3.1	-10.67	-5.64	0
201.6	-5.57	-2.12	-1.28	-5.59	-0.25	0		-0.12	0.8	0.52	-3.19	0.94	0		-0.71	-1.68	-0.79	-2.68	0.69	0		-3.43	-7.14	-6.83	-10.74	-7.95	0
202.5	-5.98	-4.41	0.49	-6.06	-0.28	0		0.84	0.95	2.28	-2.03	1.35	0		3.33	4.23	2.86	-0.55	2.98	0		-0.48	-2.27	-2.51	-8.56	-6.7	0
203.4	-3.68	-1.35	1.91	-2.57	-2.48	0		0	2.26	-0.56	-5.07	1	0		0.12	2.05	-0.75	-2.9	0.76	0		-2.61	-4.55	-4.59	-11.17	-6.7	0
204.3	-2.33	-1.75	-2.34	-5.53	0.6	0		0.21	3.42	0.88	-2.77	2.48	0		-1.8	-1.03	-1.48	-6.79	-0.67	0		-4.3	-6.11	-5.9	-11.37	-7.58	0
205.2	-2.83	-0.48	-0.09	-0.87	0.19	0		-0.02	1.77	-0.99	-1.21	1.91	0		-0.86	2.14	0.95	-1.63	-0.41	0		-3.74	-4.34	-2.43	-10.16	-6.07	0
206.1	-0.68	-1.55	-0.73	-2.84	-1.49	0		0.79	1.63	-0.86	-2.75	-2.93	0		-1.31	1.61	-1.18	-3.08	-1.38	0		-1.58	-1.1	-4.08	-7.14	-3.67	0
207	-3.42	-1.72	-0.94	-5.53	0.39	0		-0.76	2.58	2.83	-0.68	2.33	0		-1.8	2.99	0.17	-2.45	0.86	0		-2.35	-4.24	-5.22	-10.49	-6.43	0
207.9	-1.98	-3.21	0.35	-2.38	-0.79	0		-1.43	0.1	1.18	-1.04	1.78	0		-4.64	-0.78	-1.25	-5.62	2.49	0		-1.19	-7.4	-1.79	-10.2	-2.43	0
208.8	-2.3	-1.03	0.84	-3.93	1.44	0		1.03	0.79	-1.2	-3.41	-1.54	0		-1.37	-2.81	-0.76	-2.47	-1.49	0		-4.9	-6.79	-4.31	-12.1	-8.47	0
209.7	-4.81	-4.88	-1.99	-3.17	0.39	0		1.17	-0.21	-0.39	-3.31	2.67	0		0.6	-2.64	2.32	-3.12	0.04	0		-1.3	-5.12	-3.17	-10.35	-7.45	0
210.6	-4.1	-2.3	-2.02	-3.04	1.05	0		1.2	1.06	-0.99	0.99	0.94	0		0.94	0.1	1.86	-1.21	1.47	0		-1.86	-4.8	-2.98	-12.53	-7.75	0
211.5	-1.82	-1.86	2.32	-1.8	1.05	0		-3.35	-3.34	-1.74	-5.03	-2.02	0		-1.91	-2	1.16	-5.13	0.37	0		-3.02	-2.7	-4.47	-11.65	-4.37	0
212.4	-3	-0.38	-0.21	-6.2	1.37	0		2.56	3.36	1.81	-0.31	4.09	0		0.43	1.14	1.85	-0.16	4.41	0		-0.78	-3	-1.25	-8.61	-3.12	0
213.3	-1.21	0.04	0.03	-3.74	0.58	0		1.62	3.85	3.71	0.35	2.63	0		0.73	2.18	3.58	-3.17	0.1	0		-2.94	-3.05	-1.58	-9.85	-6.68	0
214.2	-0.34	0.17	-0.53	-6.21	-1.67	0		0.61	2.56	-2.12	-4.71	-2.93	0		-0.46	2.49	-1.02	-4.11	0.33	0		-4.2	-5.18	-4.63	-12.9	-6.54	0
215.1	-6.16	-2.72	-0.13	-4.39	-4.25	0		-1.69	1.15	2.1	-3.49	-3.22	0		-2.46	-2.55	0.31	-5.07	-3.59	0		-6.01	-4.2	-4.74	-8.61	-5.31	0
216	-3.41	-4.8	-2.54	-7.14	-1.34	0		0.43	0.01	-1.06	-1.49	0.87	0		-0.55	-1.44	-1.51	-3.76	-1.09	0		-2.46	-4.17	-4.53	-11.24	-6.98	0
216.9	-2.62	-1.47	0.44	-3.1	-1.49	0		1.34	3.16	0.55	-1.09	-0.51	0		-0.27	-0.16	0.55	-3.78	1.62	0		0.14	-3.66	-1.05	-9.38	-3.3	0
217.8	-1.91	1.67	-0.07	-3.73	2.14	0		-0.8	4.43	1.78	-1.78	-0.69	0		-4.68	0.06	0.4	-3.17	-2.52	0		-1.55	-1.43	-2.3	-10.04	-4.79	0
218.7	-3.57	-2.88	-1.42	-5.96	-0.72	0		1.09	4.91	2.3	-1.48	2.69	0		-0.42	-1.77	-0.16	-3.62	-0.85	0		-2.94	-6.43	-2.48	-10.15	-5.78	0
219.6	-8.1	-3.3	-2.7	-8.5	-4.49	0		-0.99	-0.75	-1.05	-3.91	-3.66	0		2.33	1.48	-0.26	-4.09	-1.51	0		1.01	-2.08	-1.46	-10.45	-4.22	0
220.5	-3.05	-3.37	-0.09	-6.81	-3.41	0		2.21	0.68	1.96	-4.78	-1.36	0		-2.05	-4.1	0.55	-5.57	0.57	0		-3.58	-7.49	-4.49	-13.45	-7.95	0
221.4	-4.85	-4.09	-1.46	-4.53	0.99	0		0.46	2.96	3.31	-1.47	5.23	0		-2.22	0.08	-0.6	-3.42	-0.6	0		-4.69	-4.89	-5.49	-13.48	-6	0
222.3	-4.4	-1.6	-3.32	-2.6	0.6	0		-0.27	0.5	-0.33	1.12	0.39	0		0.17	-1.72	3.36	0.73	2.12	0		-5.84	-2.3	-0.98	-8.67	-4	0
223.2	-3.27	-0.36	-0.41	-6.52	-4.32	0		-0.23	0.92	1.23	-2.4	-0.64	0		-2.07	-0.4	0.14	-5.24	-0.16	0		-5.35	-3.69	-1.09	-14.33	-6.17	0
224.1	-6.18	-2.54	-2.81	-4.98	-5.33	0		1.07	2.58	2.51	-1.05	-0.77	0		1.9	-0.9	1.49	-1.46	0.64	0		-5.17	-6.31	-2.2	-11.36	-3.12	0
225	-3.89	0.15	0.03	-4.02	0.24	0		0.86	4.66	-0.29	0.02	2.37	0		-0.78	1.1	1.84	-2.88	-1.22	0		-1.99	-3.65	-4.39	-9.74	-5.28	0
225.9	-4.51	-3.81	0.23	-2.88	-4.54	0		-2.45	0.86	-1.01	-3	-0.18	0		-1.91	-0.32	1.79	-5.5	-3.1	0		-4.07	-4.29	-6.04	-11.68	-7.59	0
226.8	-3.65	-0.25	0.22	-2.91	-0.23	0		2.28	6.42	3.88	-0.81	4.49	0		2.94	3.02	2.9	-2.43	3.5	0		-2.07	-2.91	-1.76	-9.53	-6.13	0
227.7	-6.31	-5.8	-3.44	-10.09	-5.6	0		-0.07	2.85	0.71	-2.98	-0.33	0		-1.19	0.02	0.6	-1.58	2.6	0		-5.36	-6.93	-6.23	-12.65	-7.19	0
228.6	-0.45	0.09	3.38	-0.38	1.31	0		1.35	4.01	3.62	-0.93	1.51	0		-1.69	-0.66	2.78	-6.86	-0.14	0		-1.65	-7.01	-6.35	-13.35	-9.73	0
229.5	-3.78	-3.52	-0.67	-6.11	-0.93	0		-0.53	-0.95	0.55	-0.15	-3.22	0		2.7	-0.13	3.15	1.4	-0.01	0		-2.2	-4.45	-1.99	-8.4	-5.87	0
230.4	-7.15	-2.48	-4.64	-7.59	-3.43	0		-1.5	-0.02	-2.59	-5.7	-0.53	0		-0.28	-0.2	-0.13	-5.12	-2.58	0		-4.45	-5.46	-6.01	-12.15	-8.67	0
231.3	-6.37	-2.54	-2.12	-4.7	-0.42	0		-4	-1.98	-4.21	-6.39	-2.42	0		-1.22	-0.64	0.56	-7.61	-0.01	0		-2.85	-2.4	-5.03	-14.08	-6.36	0
232.2	-5.5	-1.15	0.68	-5.06	-0.98	0		-0.97	1.04	-0.2	-4.37	-0.59	0		-0.6	-1.22	-1.02	-6.12	-1.19	0		1.78	-3.44	-2.83	-10.98	-7.56	0
233.1	-3.75	-3.04	-0.52	-4.71	-1.33	0		0.35	1.49	0.3	-1.32	0.16	0		-3.37	-0.22	-1.42	-2.49	-1.74	0		-1.77	-2.01	-1.42	-9.08	-5.47	0
234	-3	-1.99	1.44	-3.39	-1.36	0		-2.46	2.66	0.67	-2.46	-1.75	0		0.43	3.01	4.23	-2.9	0.98	0		-4.17	-0.51	-1.97	-10.19	-4.61	0
234.9	-4.52	-2.12	-0.64	-5.2	-0.4	0		2.44	2.82	3.68	-1.04	3.81	0		1.78	2.97	3.75	-1.8	2.08	0		-3.59	-6.23	-5.06	-10.88	-6.09	0
235.8	-3.68	-1.66	2.38	-3.55	0.97	0		2.93	5.04	2.95	-0.34	3.45	0		-0.67	-1.43	-0.99	-5.71	1.3	0		-4.18	-4.73	-6.19	-13.32	-5.49	0
236.7	-0.87	-0.21	2.68	-0.89	0.52	0		1.48	3.38	0.95	-0.26	-0.3	0		0.75	0.91	1.93	-2.66	0.44	0		-3.15	-4.78	-2.03	-10.57	-5.01	0
237.6	-5.12	1.67	-1.43	-5.41	-0.73	0		-1.02	4.12	-1.46	-3.27	-1.98	0		-1.56	3.27	0.86	-2.09	1.16	0		-5.34	-3.62	-5.1	-9.84	-6.14	0
238.5	-3.84	-3.77	-0.88	-8.06	-4.09	0		0.55	2.37	1.82	-2.4	0.85	0		-0.74	3.21	2.8	-2.91	2.89	0		-2.08	-0.35	-2.88	-9.46	-8.54	0
239.4	-3.28	0.12	-2.63	-5.27	-2.21	0		-2.21	2.69	0.98	-0.4	-0.02	0		-3.15	-2.23	-0.63	-4.8	-3.84	0		-2.98	-3.02	-2.79	-10.58	-6.25	0
240.3	-0.54	1	0.19	0.67	0.18	0		2.04	3.41	3.3	-1.65	1.2	0		-1.64	-0.48	0.07	-6.69	-0.09	0		-0.23	-1.86	0.61	-8.09	-0.76	0
241.2	-5.83	-2.31	0.52	-7.76	-1.28	0		-1.23	1.56	0.33	-5.15	-0.2	0		-0.33	-0.37	-0.52	-3.73	2.03	0		-5.6	-7.62	-4.49	-12.46	-7.66	0
242.1	-3.52	-1.07	1.9	-4.93	0.63	0		1.19	3.71	4.25	-1.07	1.5	0		0.86	0.41	2.52	-3.38	0.54	0		-1.96	-4.02	-0.37	-10.16	-5.61	0
243	-3.78	-2.46	0.23	-1.11	1.33	0		1.61	5.17	2.88	-1.86	2.74	0		-0.81	2.83	2.57	-5.17	-1.34	0		-3.41	-2.03	-2.91	-15.03	-6.94	0
243.9	-4.7	-0.43	-0.86	-5.88	-2.61	0		4.47	3.37	4.92	-0.96	1.62	0		-1.2	-2.71	0.82	-3.92	-0.34	0		-3.08	-4.75	-4.16	-12.13	-4.54	0
244.8	-3.2	2.18	3.27	-1.67	-0.15	0		-0.98	1.19	-0.64	-1.6	-2.94	0		-2.67	-1.26	0.37	-3.14	-1.88	0		-2.56	-4.96	-2.48	-9.92	-5.27	0
245.7	-1.96	0.64	2.49	-1.74	-0.4	0		1.92	4.68	3.89	0.03	3.33	0		-0.62	-1.49	0.84	-3.16	0.08	0		-5.29	-7.18	-3.41	-10.92	-8.78	0
246.6	-6.08	1.45	2.21	-2.39	0.49	0		3.42	5.91	0.86	1.59	3.48	0		2.44	1.1	1.4	-2.54	3.1	0		-4.8	-5.37	-5.29	-9.4	-3.9	0
247.5	-1.23	1.57	0.65	-4.59	2.13	0		-0.24	1.31	-1	-2.85	1.53	0		-1.48	0.62	3.49	-5.18	-0.57	0		-1.86	0.21	-0.83	-9.27	-6.02	0
248.4	-4.99	-3.62	-2.15	-6.24	-1.26	0		1.99	3.72	0.62	-0.67	2.12	0		-2.2	0.04	0.21	-5.36	0.16	0		-6.19	-6.6	-3.77	-16.42	-8.62	0
249.3	-3.25	0.07	-0.41	-1.31	-3.9	0		-1.24	2.38	0.33	-1.94	0.45	0		-2.01	-2.38	-1.47	-4.28	-0.83	0		-2.6	-4.5	-4.87	-10.88	-9.41	0
250.2	-3.65	-1.11	1.83	-3.04	1.84	0		0.9	4.06	4.67	-1.27	1.79	0		1.79	1.93	4.41	-3.33	2.78	0		-3.19	-3.24	-3.44	-12.02	-5.45	0
251.1	-0.1	4.68	3.77	-0.38	5.01	0		1.16	3.65	2.02	-1.4	-1.74	0		-2.04	-1.6	0.44	-5.26	-4.21	0		-0.57	-2.63	-2.27	-9.52	-3.79	0
252	-7.23	-3.14	-2.72	-6.27	-3.07	0		0.7	2.48	2.51	-2.09	0.73	0		-0.3	-0.92	1.49	-1.9	0.94	0		-5.34	-6.77	-5.11	-13.16	-9.1	0
252.9	-5.3	-2.03	1.4	-2.48	1.13	0		-0.31	2.1	1.54	-0.98	2.38	0		-1.4	-1.56	0.77	-6.04	2.76	0		-5.08	-5.16	-3.97	-11.16	-5.27	0
253.8	-4.49	0.12	0.98	-4.29	1.04	0		-0.79	-0.3	0.32	-6.34	-0.56	0		-1.09	-3.09	0.46	-6.14	0.51	0		-1.06	-2.05	-1.14	-8.92	-5.18	0
254.7	-3.32	-1.2	-1.75	-5.48	-0.27	0		-1.61	0.1	-2.57	-4.36	-2.42	0		-1.08	-0.99	-0.56	-7.54	-0.68	0		-3.91	-2.3	-2.59	-12.34	-7.01	0
255.6	-2.66	-2.06	-0.93	-6.5	-0.52	0		0.59	1.54	5.19	0.03	-0.01	0		-3.23	-0.25	2.8	-2.71	-1.65	0		-4.06	-3.07	-3.03	-10.69	-6.12	0
256.5	-5.89	-3.06	-1.61	-5.53	1.4	0		-4.43	0.23	-3.58	-6.88	-2.72	0		-0.87	0.28	-1.16	-5.32	-0.84	0		-1.44	-2.82	-0.48	-8.24	-4.67	0
257.4	-2.08	-0.29	1.39	-3.74	1.29	0		-2.29	-0.19	-0.99	-2.86	-1.74	0		-0.64	-1.19	0.81	-3.42	-0.3	0		-2.34	-2.23	-1.75	-10.12	-6.73	0
258.3	-3.59	-3	0.56	-3.06	-0.53	0		2.2	2.34	3.15	0.6	0.27	0		2.26	3.03	3.78	-3.53	1.23	0		-3.76	-3.87	-3.87	-12.88	-7.52	0
259.2	-4.04	-4.07	1.8	-4.21	-1.01	0		1.55	1.36	1.59	-0.73	1.35	0		3.03	1.37	5.73	-0.17	0.98	0		-0.78	-2.37	-1.17	-9.28	-4.94	0
260.1	-0.38	1.34	4.27	-4.46	2.71	0		1.26	2.1	3.52	-2.14	3.35	0		-3.06	0.35	-1.13	-5.05	-0.19	0		-3.31	-0.67	-2.86	-11.72	-4.92	0
261	-6.5	-4.8	-5.21	-9	-3.26	0		1.11	3.64	1.07	-1.64	2.91	0		-0.02	2.68	2.69	-3.68	1.96	0		-1.72	-2.82	-1.2	-11.69	-8.55	0
261.9	-1.96	0.47	-0.18	-2.63	1.72	0		1.05	4.08	1.7	-3.83	2.42	0		1.43	3	1.68	-2.39	4.16	0		-1.17	-0.7	-3.03	-9.86	-4.7	0
262.8	-1.41	1.23	0.66	-3.71	0.44	0		0.59	3.95	0.43	-4.11	1.75	0		-0.14	-0.81	-1.81	-5.55	-1.2	0		-3.41	-2.99	-3.1	-10.53	-4.27	0
263.7	-4.84	-3.16	-2.9	-4.3	-0.57	0		-0.09	0.94	-0.76	-0.88	1.49	0		-0.54	-0.69	-1.12	-3.71	-0.37	0		-4.11	-3.39	-3.58	-9.44	-7.35	0
264.6	-1.51	2.53	3	-0.8	2.86	0		-0.3	5.33	1.69	-1.43	4.06	0		-1.88	2.62	0.37	-2.53	3.98	0		-4.39	-3.68	-4.87	-10.64	-6.66	0
265.5	-1.23	0.1	-0.33	-4.1	0.44	0		0.92	1.76	1.23	-4.9	-2.4	0		-2.19	-5.31	-2.07	-7.56	-2.81	0		-4.78	-8.03	-5.69	-16.35	-8.86	0
266.4	-4.57	-1.94	-0.29	-3.96	-0.47	0		-0.43	1.68	0.55	-0.44	-0.07	0		0.44	-0.66	1.05	-1.83	-0.21	0		-0.64	-2.54	-1.41	-8.44	-5.79	0
267.3	-5.35	-2.13	-0.47	-6.81	0.08	0		-1.28	2.66	2.82	-2.13	4.87	0		-2.76	0.3	1.26	-6.05	2.68	0		-4.38	-3.86	-3.58	-10.92	-6.51	0
268.2	-8.27	-3.81	-3.04	-5.39	-2.19	0		-1.39	0.68	-1.77	-4.27	1.24	0		-1.73	-5.27	-3.64	-5.82	-2.63	0		-3.67	-5.26	-7.2	-12.05	-11.25	0
269.1	-5.18	0.09	-2.09	-5.56	-1.72	0		-0.54	1.12	-1.63	-2.73	-1.51	0		-1.18	-0.35	0.87	-2.59	-1.16	0		-7.14	-5.29	-4.92	-11.62	-10.9	0
270	-4.41	0.4	0.42	-1.65	3.19	0		-0.88	6.23	2.01	0.41	-0.89	0		-6.24	-3.63	-3.45	-5.35	-6.47	0		-6.71	-6.87	-4.29	-11.89	-8.91	0
270.9	-3.13	-4.41	-1.79	-4.51	-5.86	0		1.83	1.76	-0.67	-3.33	-1.4	0		1.95	1.8	3.32	-3.48	2.57	0		-3.47	-4.03	-2.39	-9.29	-3.15	0
271.8	-6	-5.52	-5.03	-7.96	-3.37	0		0.44	3.1	-0.36	-1.52	-1.45	0		0.85	3.39	2.47	-3.84	1.84	0		-5.95	-4	-0.29	-14.98	-7.56	0
272.7	-7.62	-6.95	-5.54	-8.02	-4.7	0		-0.78	1.91	-0.1	-3.17	1.22	0		-0.53	1.78	0.42	-4.8	-0.42	0		-4.81	-2.52	-1.57	-10.62	-7.66	0
273.6	-5.41	-1.45	-0.08	-7.08	-0.5	0		2.25	4.97	2.78	-2.33	-0.27	0		-2.62	0.23	-0.51	-8.39	-2.7	0		-4.88	-2.54	-8.07	-15.19	-6.03	0
274.5	-4.74	-2.67	-1.2	-6.27	-2.72	0		0.83	3.12	-0.55	-3.06	-1.33	0		-0.77	0.38	2	-3.36	0.99	0		-5.01	-3.7	-4.32	-12.05	-6.58	0
275.4	-6.81	-4.12	-0.4	-5.01	-3.39	0		-1.36	1.29	1.83	-1.61	-0.3	0		-0.42	1.09	2.3	-3.73	0.52	0		-3.48	-0.93	-0.83	-10.05	-4.22	0
276.3	-6.57	-3.92	-2	-5.99	-0.42	0		-2.78	-0.2	-1.79	-6.75	-3.61	0		-1.4	-1.63	0.85	-4.49	-1.89	0		-3.3	-6.51	-3.9	-13.53	-9.51	0
277.2	-7.82	-3.66	-3.45	-8	-2.85	0		-1.91	2.68	-0.9	-5.34	-3.28	0		-0.31	-1.79	-1.48	-7.8	-0.01	0		-4.91	-6.03	-5.21	-12.56	-6.56	0
278.1	-3.39	2.15	3.08	-1	5.86	0		-1.23	4.65	2.58	-0.03	1.98	0		-1.84	-0.83	2.15	-5.99	3.28	0		-2.78	-6.08	-5.67	-14.21	-8.32	0
279	-6.59	-0.79	-0.69	-4.06	0.69	0		0.9	4.79	0.88	-1.6	0.28	0		-1.61	1.32	-2.24	-4.91	-1.34	0		-3.07	-3.54	-2.91	-10.42	-7.58	0
279.9	-7.84	-4.76	-3.81	-8.81	-5.24	0		-1.47	1.87	0.92	-5.15	0.78	0		0.58	-0.58	2.15	-2.97	4.5	0		-5.5	-6.19	-2.83	-12.36	-5.24	0
280.8	-3.81	-1.07	1.12	-6.37	0.48	0		-0.91	1.08	1.64	-5.09	-2.48	0		-0.18	0.23	1.2	-2.18	-2.92	0		-2.12	-3.21	-0.74	-11.35	-8.84	0
281.7	-8.49	-1.96	-1.81	-6.54	-1.52	0		-2.37	2.61	3.8	-2.12	0.7	0		-1.25	-0.31	0.51	-8.57	-1.91	0		-3.12	-6.25	-4.47	-14.29	-9.27	0
282.6	-5.51	-4.64	-3.46	-6.26	-1.19	0		0.45	1.31	3.1	-3.08	-1.23	0		2.6	1.44	3.28	-1.76	1.31	0		1.27	0.85	-0.07	-7.27	-1.72	0
283.5	-3.78	-1.95	-1.13	-4.58	-0.88	0		1.65	1.89	0.49	-4.67	-2.33	0		-4.11	-0.91	-0.2	-8.56	-2.77	0		-6.71	-7.57	-5.07	-11.44	-9.95	0
284.4	-2.94	-1	0.67	-5.69	-1.06	0		3.87	4.66	0.72	-1.38	0.01	0		2.1	1.83	2.78	-3.14	1.4	0		-2.52	-4.68	-0.9	-12.23	-5.36	0
285.3	-5.63	-1.9	-1.21	-4.41	0.62	0		-0.29	2.16	-0.35	-2.49	1.6	0		2.37	1.43	3.47	-3.84	2.27	0		-2.36	-3.2	-2.58	-13.57	-5.99	0
286.2	-3.66	-0.86	-1.3	-7.76	-1.28	0		1.77	1.17	-0.25	-3.64	0.09	0		0.82	4.02	3.87	-1.79	2.92	0		-1.82	-2.09	-1.38	-10.76	-6.25	0
287.1	-3.73	-0.93	-0.68	-3.1	1.39	0		-0.14	4.5	0.21	-2.79	-0.03	0		-1.55	-2.73	-2.56	-4.58	-1.61	0		-6.65	-8.5	-6.05	-14.36	-9.78	0
288	-5.98	-3.44	-1.5	-7.73	-3.75	0		-2.2	-0.64	-2.45	-6.84	-2.5	0		1.89	1.68	1.38	-4.88	0.32	0		-2.35	-5.45	-3.21	-10.98	-5.11	0
288.9	-4.01	0.57	1.08	-4.54	1.36	0		-1.93	1.53	0.45	-2.4	-0.06	0		-6.32	-4.49	-1.52	-8.57	-2.78	0		-8.23	-7.67	-4.72	-15.78	-9.22	0
289.8	-2.95	0.07	0.13	-3.08	0.86	0		-0.11	1.68	-2.34	-4.27	-1.29	0		-2.11	-3.15	-3.12	-7.82	-2.29	0		-0.77	-2.51	-0.46	-9.91	-4.5	0
290.7	-6.84	-1.24	0.65	-5.45	1.01	0		-2.3	0.06	1.07	-2.29	-1.22	0		-1.88	-0.46	1.62	-3.26	2.06	0		-1.77	-1.99	0.95	-9.35	-4.31	0
291.6	-0.42	0.38	0.81	-1.73	2.45	0		1.12	1.66	2.56	-2.47	0.22	0		1.31	1.1	5.15	-5.03	4.37	0		-6.14	-4.93	-6.18	-14.87	-7.86	0
292.5	-8.04	-6.45	-3.58	-7.95	-3.24	0		-2.21	0.32	-1.05	-4.07	-1.12	0		-0.22	-1.67	2.01	-4.34	1.8	0		-5.32	-7	-4.28	-14.14	-6.98	0
293.4	-4.19	-5.72	-2.51	-4.98	0.13	0		0.29	2.68	0.86	-0.7	0.68	0		1.46	1.43	1.89	-2.91	2.3	0		-3.15	-4.29	-2.51	-14.31	-4.86	0
294.3	-3.83	1.4	0.6	-3.68	-1.16	0		-1.12	1.15	-1.94	-3.76	-1.35	0		-1.4	0.26	0.16	-6.75	0.6	0		-5.76	-3.39	-5.17	-14.43	-8.21	0
295.2	-4.94	2.15	0.37	-3.37	2.74	0		1	4.32	1.17	-2.95	3.8	0		-2.81	0.05	-0.41	-7.21	0.5	0		-7.37	-4.41	-4.47	-15.14	-6.84	0
296.1	-5.62	-0.06	-2.1	-3.57	-1.94	0		0.02	2.18	-0.47	-3.13	-2.96	0		0.55	-0.02	-1.18	-5.54	-3.52	0		-4.4	-5.35	-4.75	-14.11	-8.64	0
297	-4.52	-3.17	-1.2	-8.78	-0.98	0		-1.19	-0.48	-2.92	-7.93	-2.07	0		-1.31	0.11	-1.16	-10.24	-1.38	0		-1.26	-0.43	-1.02	-10.43	-2.29	0
297.9	-4.33	-1.68	-3.99	-5.17	1.46	0		3.39	3.21	0.69	-4.19	0.79	0		0.78	-0.52	1.29	-5.24	-1.78	0		1.55	2.85	-1.64	-6.65	-4.79	0
298.8	-5.94	-1.57	-1.42	-6.42	-2.9	0		3.1	3.97	1.68	-2.22	-1.11	0		-2.3	-3.2	-1.47	-6.39	0.3	0		-4.47	-7.87	-3.64	-12.88	-4.68	0
299.7	-2.77	-1.1	-0.38	-4.54	-1.09	0		3.03	3.74	1.29	-2.64	0.73	0		0.61	2.34	2.66	-4.74	0.89	0		-5.3	-6.87	-4.33	-15.18	-8.16	0
300.6	-9.23	-2.91	-1.71	-3.91	-1.73	0		-1.63	2.35	1.23	-4.12	-1.07	0		-0.43	0.33	0.06	-6.72	0.36	0		-1.02	-2.5	1.21	-10.65	-5.57	0
301.5	-2.43	0.83	1.5	-3.76	0.96	0		0.78	3.29	1.44	-1.31	-1.2	0		-2.11	0.63	1.9	-4.05	0.55	0		-2.68	-3.22	-2.25	-9.36	-4.51	0
302.4	-9.05	-6.06	-2.16	-7.67	-3.32	0		-2.01	-0.08	2.75	-5.45	-0.52	0		-2.23	0.13	2.2	-4.72	-0.31	0		-3.99	-2.87	-1	-7.92	-3.66	0
303.3	-4.79	-1.99	-3.67	-6.82	-2.62	0		0.69	1.47	-0.49	-4.63	-0.53	0		-3.32	-3.01	-1.87	-10.46	-2.68	0		-6.21	-6.47	-3.79	-14.96	-7.91	0
304.2	-4.74	-3.49	0.11	-5.42	-3.52	0		-0.81	1.38	-0.15	-4.06	-3.16	0		1.4	3.5	3.85	-4.41	2.15	0		-0.24	-1.31	-1.78	-10.37	-4.44	0
305.1	-2.38	-4.82	-1.05	-4.36	0.17	0		1.57	-0.32	-0.53	-2.91	-0.35	0		2.47	2.79	5.84	-1.01	1.3	0		-5.31	-4.11	-2.2	-11.7	-7.18	0
306	-2.81	-0.36	1.53	-1.21	2.66	0		-0.35	2.54	2.03	-2.45	2.17	0		-0.46	-2.7	2.45	-5.76	-0.29	0		-4.19	-7.9	-2.68	-10.64	-7.12	0
306.9	-6.15	0.47	0.69	-1.91	1	0		-1.71	3.55	1.81	-3.94	-0.87	0		-3.63	-1.46	-1.86	-8.62	-2.44	0		-3.52	-1.39	-3.32	-11.18	-4.12	0
307.8	-3.15	-0.09	-2.36	-3.76	1.17	0		0.94	3.32	1.67	-0.58	2.33	0		-2.65	-0.66	1.28	-2.99	0.06	0		-6.47	-4.11	-3.51	-12.95	-8.3	0
308.7	-3.36	-1.88	-0.14	-6.54	-0.2	0		-2.42	1.31	-1.18	-8.44	0.2	0		-0.32	-0.76	-0.83	-5.13	-0.67	0		-5.75	-5.12	-7.24	-14.26	-10.96	0
309.6	-3.01	-1.45	-0.3	-4.96	-1.23	0		3.27	5.2	2.53	-2.59	0.91	0		-8.45	-0.07	-1.27	-9.12	-1.46	0		-12.19	-8.35	-4.87	-14.76	-10.44	0
310.5	-6.64	-0.59	-0.63	-6.95	-1.48	0		-3.41	3.59	0.04	-2.39	0.67	0		-4.53	-4.61	-4.04	-9.97	-0.85	0		-4.65	-5.04	-4.61	-14.16	-7.22	0
311.4	-1.67	-4.5	1.69	-4.11	-3.29	0		-0.37	4.68	4.66	-1.6	-0.24	0		7.39	-2.78	-2.8	-7.45	-5.33	0		7.47	-3.13	0.15	-7.51	-8.51	0
312.3	-1.8	-2.37	-0.53	-5.59	1.43	0		-2.87	4.01	0.71	-4.66	0.04	0		-2.26	0.08	0.03	-8.06	-1.38	0		-3.48	-4.4	-3.73	-15.2	-6.61	0
313.2	-5.14	-1.17	1.53	-2.15	1.1	0		-4.81	-0.6	-3.5	-7.03	-2.69	0		1.58	-0.28	-0.38	-4.66	-0.85	0		-1.01	-1.82	0.43	-9.29	-4.53	0
314.1	-3.02	-1.26	-0.07	-5.35	0.83	0		-2.76	4.39	0.13	-2.16	0.11	0		-0.92	0.89	2.06	-0.51	1.68	0		-2.97	-6.12	-3.71	-11.71	-7.25	0
315	-5.07	-3.18	0.09	-6.55	-2.2	0		-0.45	2.2	0.07	-3.66	0.45	0		-2.92	2.28	-1.25	-5.53	1.2	0		-3.79	-5.1	-1.93	-11.8	-6.38	0
315.9	-6.27	-2.79	-0.36	-7.15	-2.63	0		1.98	6.14	1.62	-1.73	0.9	0		0.85	2.23	2.09	-6.08	-1.79	0		-5.81	-5.52	-6.12	-14.16	-9.41	0
316.8	-3.86	-2.9	-1.29	-7.93	0.8	0		1.71	1.27	3.35	-2.42	3.47	0		2.2	-0.09	3.41	-2.14	1.84	0		-6.34	-6.11	-2.88	-15.26	-9.33	0
317.7	-3.18	-0.89	0.42	-4.3	2.96	0		0.81	2.76	0.82	-3.7	1.18	0		-0.8	1.38	-0.37	-6.9	1.76	0		-2.3	-2.54	-3	-11.27	-5.7	0
318.6	-6.93	-3.12	-0.53	-5.28	-4.49	0		2.22	3.75	1.6	-3.4	1.36	0		-1.14	-0.52	2.87	-3.67	-0.56	0		-2.42	-4.32	-2.07	-9.54	-6.13	0
319.5	-3.18	-3.86	-1.52	-7.66	0.35	0		0.48	1.82	-1.31	-4.89	2.78	0		0.64	2.22	1.07	-5.59	5.67	0		-5.61	-5.94	-4.42	-12.63	-5.12	0
320.4	-6.57	-2.19	-0.96	-4.25	1.24	0		-3.1	3.24	-2.57	-2.38	-1.88	0		-4.11	-1.88	-1.17	-6.62	-2.26	0		-3.78	-5.15	-5.66	-12.43	-7.39	0
321.3	-5.27	-4.14	-1.74	-4.9	-2.74	0		-2.04	2.64	1.56	-2.91	-0.86	0		-0.34	0.48	6.81	-4.66	1.82	0		-1.19	-1.14	0.59	-11.9	-4.9	0
322.2	-5.96	-3.26	-2.5	-4.64	0	0		-2.02	0.46	0.37	-2.09	3.2	0		-2.82	-0.64	0.45	-5.78	0.96	0		-4.69	-3.03	-5.58	-12.31	-8.72	0
323.1	-6.33	-3.26	-1.42	-5.46	-0.3	0		0.35	2.98	3.59	-1.28	1.67	0		2.7	3.89	6.56	-0.29	3.92	0		-2.47	-0.21	-0.46	-12.84	-4.68	0
324	-4.82	-3.16	-0.58	-4.49	0.05	0		-2.44	-3.47	-2.7	-3.08	-2.27	0		-3.38	-6.64	-2.64	-8.85	-5.06	0		-3.33	-5.15	-3.04	-12.41	-6.47	0
324.9	-3.37	0.45	-3.49	-3.2	1.71	0		3.51	3.88	2.52	-0.33	3.63	0		0.3	0.84	2.35	-4.42	1.24	0		-1.13	-1.16	-0.63	-10.69	-3.52	0
325.8	-6.09	-2.8	-3.94	-4.12	-0.16	0		0.81	1.62	-0.37	-3.19	1.48	0		-0.7	0.75	2.91	-5.45	-1.14	0		-3.24	-4.66	-2.27	-13.4	-7.84	0
326.7	-5.37	-2.46	0.62	-5.76	-0.21	0		-3.17	2.57	0.49	-4.33	-1.57	0		-1.21	-1.41	-0.21	-6.24	-0.59	0		-2.98	-3.66	-2.95	-13.19	-7.46	0
327.6	-4.67	-3.59	-2.1	-6.6	0.18	0		-2.39	1.1	1.22	-2.94	0.41	0		-3.53	-0.4	0.91	-7.79	0.41	0		-8.03	-4.71	-4.33	-14.98	-6.59	0
328.5	-5.56	-6.22	-0.66	-5.04	-0.2	0		2.45	0.47	2.97	-2.57	-0.43	0		-1.99	-2.04	0.79	-8.12	-3.75	0		-3.93	-4.57	-2.54	-14.25	-10.72	0
329.4	-3.97	-4.24	-2.57	-6	-1.77	0		-0.28	0.25	-0.01	-2.58	0.58	0		-2.44	-0.57	3.05	-6.37	1.22	0		-3.46	-0.96	-0.95	-12.96	-4.85	0
330.3	-2.97	-1.18	2.9	-6.58	1.14	0		-1.04	0.98	0.24	-6.19	-1.53	0		-2.09	-1.2	0.33	-5.78	-1.85	0		0.86	-4.41	-2.74	-11.74	-5.44	0
331.2	-5.38	-5.27	-4.87	-5.83	-2.49	0		1.48	1.53	1.14	-2.82	2.16	0		1.25	-2.18	1.14	-4.76	0.79	0		-3.12	-3.47	-4.81	-13.03	-5.11	0
332.1	-7.22	-2.17	-0.88	-7.12	-1.21	0		-0.24	2.7	0.68	-2.83	-0.9	0		-1.76	-0.76	3.28	-4.64	-0.95	0		-2.94	-3.78	0	-11.67	-5.9	0
333	-4.39	-2.03	-2.18	-5.52	-1.63	0		0.67	0.52	-0.95	-1.53	-0.74	0		1.34	-0.68	1.26	-3.62	0.61	0		-3.9	-4.88	-2.76	-11.78	-6.07	0
333.9	-6.12	-2.22	-0.61	-3.6	0.86	0		1.28	3.36	3.54	-2.17	3.36	0		-1.22	2.18	0.44	-6.56	2.37	0		-4.56	-2.29	-2.69	-12.13	-4.11	0
334.8	-8.05	-4.99	-1.82	-8.07	-1.76	0		-2.41	0.77	0.05	-5.24	-1.58	0		-2.94	-1.99	1.4	-6.34	-1.7	0		-4.16	-4.05	-4.07	-11.73	-6.97	0
335.7	-6.71	-2.31	-1.79	-6.77	-1	0		-1.31	1.99	0.06	-4.26	-0.93	0		-0.86	-1.9	2.8	-6.68	-1.45	0		-4	-6.46	-4.96	-16.82	-9.26	0
336.6	-7.11	-4.76	-2.53	-9.98	-3.03	0		-1.16	0.19	-3.34	-8.1	-3.56	0		-2.32	-2.47	1.25	-11.99	-1.5	0		-2.9	-4.94	0.2	-17.95	-7.48	0
337.5	-5.59	-3.05	-1.66	-6.38	-2.05	0		0.47	3.67	-0.8	-3.96	-2.54	0		0.27	-0.48	0.44	-5.61	0.38	0		-1.89	-4.14	-1.18	-13.04	-6.7	0
338.4	-7.19	-5.05	-3.88	-4.95	-2.76	0		-1.28	2.87	2.54	-4.55	-0.23	0		-1.42	0.15	2.69	-8.15	2.86	0		-3.23	-3.64	-3.98	-12.04	-3.11	0
339.3	-7.99	-2.63	-2.23	-4.1	-4	0		-0.58	4.21	1.92	-3.31	0.3	0		1.29	1.1	3.15	-4.7	1.05	0		-7.37	-4.81	-3.46	-13.2	-7.01	0
340.2	-5.14	-1.46	-0.48	-5.24	-0.55	0		0.79	4.49	0.8	-2.76	-0.64	0		-2.56	-1.4	-1.08	-8.41	-3.09	0		-5.15	-5.58	-6.54	-13.43	-9.08	0
341.1	-4.96	-1.61	-1.57	-6.81	-0.65	0		-0.11	2.42	0.31	-4.52	-2.19	0		-4.55	-1.59	1.04	-7.83	-2.41	0		-2.07	-3.4	-0.7	-11.16	-4.91	0
342	-7.97	-3.96	-5.13	-4.58	-2.24	0		0.07	1.2	-2.45	-0.96	-0.89	0		-0.01	0.51	0.19	-5.85	-1.36	0		-1.08	-2.62	-1.75	-13.33	-7.67	0
342.9	-4.3	-1.12	-1.19	-5.03	0.36	0		4.09	6.3	-0.31	-0.29	3.4	0		-0.51	1.25	-2.82	-5.34	0.03	0		-8.27	-1.8	-6.84	-13.8	-9.14	0
343.8	-6.28	-2.36	-0.51	-4.31	0.77	0		0.04	5.21	-0.87	-3.49	1.52	0		-0.71	0.18	-1.96	-7.76	0.22	0		-0.85	-3.59	-1.19	-13.72	-8.05	0
344.7	-6.66	-3.03	-1.57	-6.83	-2.21	0		0.61	4.75	2.3	-1.51	-0.28	0		-0.45	2.46	2.94	-4.04	-0.23	0		-2.87	-2.21	-3.84	-10.53	-7.17	0
345.6	-4.87	-1.21	0.93	-1.47	1.16	0		3.2	6.69	5	1.43	1.37	0		-0.28	0.22	2.35	-6.03	1.37	0		-5.07	-4.34	-4.66	-9.33	-7.04	0
346.5	-3.82	-0.71	-1.5	-5.5	0.05	0		0.45	2.66	1.26	-3.86	1.81	0		-1	-0.1	4.67	-4.61	0.9	0		-5.47	-3.53	-4.29	-15.8	-11.2	0
347.4	-3.89	-1.03	1.24	-6.86	-0.49	0		0.06	5.7	2.1	-1.62	2.27	0		-1.4	-0.81	-1.32	-8.11	-3.21	0		-0.2	-2.31	-1.22	-13.03	-6.68	0
348.3	-4.2	-2.92	-6.37	-6.75	-2.34	0		4.23	5.53	2.03	-1.33	-0.74	0		-0.56	0.89	0.49	-4.66	0.22	0		-1.98	-5.26	-3.49	-11.99	-6.39	0
349.2	-2.44	-2.07	-1.6	-4.56	0.91	0		4.31	1.93	2.19	-3.48	0.75	0		0.77	-1.93	-0.9	-7.5	0.79	0		-2.24	-5.78	-4.14	-15.93	-7.64	0
350.1	-4.21	-0.76	-0.48	-5.43	2.62	0		1.72	2.42	0.96	-5.04	-1	0		-1.14	0.26	0.33	-6.65	-0.48	0		-4.12	-3.12	-1.51	-13.01	-5.29	0
351	-5.49	-4.6	-1.52	-6.78	-0.95	0		-1.04	4.38	1.71	-4.78	2.46	0		-0.78	0.05	1.72	-10.56	1.05	0		-3.65	-5.89	-2.66	-16.27	-5.41	0
351.9	-2.67	1.61	-0.65	-5.03	-0.83	0		1.51	4.5	2.93	-2.19	-0.83	0		-1.52	-1	1.55	-5.97	-3.87	0		-6.87	-5.12	-4.6	-15.59	-8.59	0
352.8	-6.07	-4.88	-3.66	-3.33	-0.07	0		-3.85	-1.52	-8.6	-6.28	-4.39	0		-2.92	-0.35	-2.74	-7.4	-1.52	0		-2.48	-1.8	-2.19	-13.11	-6.34	0
353.7	-4.26	-0.1	3.48	-4.11	2.28	0		-1.44	2.02	0.36	-5.85	-0.3	0		-3.99	-2.21	0.73	-7.83	0.4	0		-4.23	-5.58	-0.11	-12.16	-6.04	0
354.6	-5.52	-2.88	0.45	-3.82	-3.47	0		-3.23	1.33	-0.13	-4.66	-2.45	0		-3.75	-0.35	2.42	-6.16	1.59	0		-4.71	-5.77	-2.92	-13.45	-7.87	0
355.5	-3.75	-1.06	0.48	-2.29	-1.14	0		-0.25	1.08	1.15	-3.72	-1.54	0		-2.9	0.34	3.02	-4.42	-0.57	0		-4.5	-2.12	-1.91	-10.78	-6.54	0
356.4	-7.57	-1.85	-2.72	-5.26	-3.74	0		0.18	2.55	-0.84	-4.6	1.51	0		-1.31	-2.82	0.24	-6.66	0.09	0		-5.79	-10.19	-5.54	-16.55	-9.82	0
357.3	-4.85	-0.82	4.76	-4.56	2.74	0		-0.16	2.2	0.71	-2.37	0.42	0		0.3	0.68	1.28	-4.76	-0.21	0		-4.35	-2.91	-3.75	-15.47	-9.87	0
358.2	-6.16	-6.32	-1.83	-8.81	-3.92	0		-1.02	1.77	0.13	-3.85	-1.63	0		1.38	-0.61	2.24	-6.86	1.76	0		-3.75	-5.97	-5.15	-11.88	-4.59	0
359.1	-4.56	-1.26	0.26	-3.67	2.71	0		-0.54	3.07	0.51	-2.59	1.83	0		-1.68	2.72	0.84	-7.75	3.55	0		-5.75	-2.11	-3.83	-16.02	-7.54	0
360	-5.66	-0.37	-3.52	-5.48	0.74	0		-3.66	0.07	0.83	-2.9	-1.93	0		0.19	-0.14	4.56	-3.37	1.32	0		-4.4	-3.1	-1.07	-10.06	-7.46	0
360.9	-3.14	-0.17	-0.15	-2.51	1.55	0		1.08	0.98	2.61	-2.16	0.13	0		0.37	-2.94	1.49	-7.43	-0.35	0		-0.98	-0.29	-1.71	-9.58	-5.63	0
361.8	-4.26	-0.63	2.04	-3.49	1.4	0		-0.36	1.1	1.21	-2.61	-1.47	0		-1.24	-1.87	1.92	-9.1	-2.27	0		-0.74	-0.61	0.54	-14.73	-5.51	0
362.7	-7.91	-2.01	-2.41	-6.28	0.34	0		0.58	5.03	1.38	-3.52	3.06	0		-3.07	-0.62	1.29	-9.48	-0.93	0		-3.67	-4.73	-0.26	-13.14	-5.95	0
363.6	-8.08	-2.45	-3.15	-10.23	-2.44	0		-1.25	1.05	-4.31	-8.36	-3.68	0		0.8	-1.71	0.06	-8.62	-1.26	0		-2	-5.83	-3.34	-12.06	-8.72	0
364.5	-2.63	-4.35	-1.45	-7.15	-0.64	0		1.64	0.8	2.46	-0.71	1.32	0		0.5	1.99	6.3	-2.18	2.04	0		-0.98	-0.11	-0.93	-11.27	-7.94	0
365.4	-7.02	-3.7	-4.69	-8.4	-1.86	0		-2.01	2.75	-2.24	-6	-3.64	0		-1.83	1.65	1.69	-6.72	1.95	0		-3.75	-4.05	-3.67	-13.64	-5.31	0
366.3	-5.86	-1	1.73	-4.21	1.36	0		0.65	2.81	0.57	-4.81	-0.34	0		-3.47	-3.52	-0.98	-9.18	-3.19	0		-5.49	-6.43	-3.13	-13.94	-9.76	0
367.2	-6.53	-4.72	-3.29	-6.42	-3.33	0		4.72	5.43	5.03	-1.77	-0.05	0		1.24	0.12	2.27	-7.5	-0.73	0		0.21	-0.52	-0.3	-11.21	-5.23	0
368.1	-4.28	3.14	0.1	-5.86	1.35	0		2.42	5.05	2.61	-4.82	1.47	0		0.93	2.72	4.95	-6.49	-0.42	0		-4.69	-3.61	-0.9	-15.29	-8.95	0
369	-5.67	-3.15	1.02	-4.91	2.34	0		1.22	0	-0.51	-2.45	0.68	0		-2.35	-2.93	0.74	-6.55	-1.06	0		-2.49	-3.87	-2.65	-13.07	-8.33	0
369.9	-4.16	-0.44	1.67	-4.75	2.07	0		2.67	5.79	2.94	-2.29	2.81	0		1.16	1.35	2.82	-6.35	1.73	0		-1.23	-3.61	-1.14	-14.54	-8.7	0
370.8	-7.23	-3.09	0.1	-5.32	-1.13	0		-1.47	1.86	1.29	-6.79	-3.79	0		-1.18	-1.84	2.66	-7.92	-1.85	0		-1.99	-1.09	0.13	-8.2	-2.94	0
371.7	-3.55	-3.4	-0.71	-5.15	-1.88	0		2.03	2.05	0.78	-3.29	2.23	0		-0.61	-2.09	-0.45	-7.14	0.27	0		-3.36	-7.65	-3.55	-14.31	-8.88	0
372.6	-2.66	0.05	1.42	-5.92	2.49	0		1.39	2.58	0.48	-5.21	0.54	0		0.01	0.87	2.34	-5.74	2.62	0		-2.96	-2.38	0.19	-12.94	-3.8	0
373.5	-3.01	-4.41	1.89	-5.89	-1.48	0		3.44	4.52	1.72	-1.94	2.63	0		1.14	0.53	1.99	-4.09	0.12	0		-2.3	-2.16	-1.13	-8.87	-4.57	0
374.4	-7.75	-3.7	-0.76	-4.92	0.23	0		-1.05	3.19	1.31	-1.56	2.41	0		-0.39	-0.96	1.1	-5.79	0.88	0		-0.79	-2.15	0.34	-9.97	-2.11	0
375.3	-3.11	-0.89	-0.09	-4.3	2.15	0		-2.95	3.07	2.24	-5.66	2.11	0		-5.87	-2.51	0.8	-9.05	-3.3	0		-0.82	-2.1	-0.77	-11.44	-5.8	0
376.2	-6.58	-4.73	-3.5	-5.93	-1.02	0		-0.16	0.03	0.18	-5.96	-1.28	0		1.71	3.44	3.03	-5.93	4.34	0		-1.52	-3.28	-2.3	-12.41	-4.54	0
