# Supplementary material for: Simvastatin Sodium Salt and Fluvastatin Interact with Human Gap Junction Gamma-3 Protein
Source: PLoS One. 2016 Feb 10;11(2):e0148266. doi: 10.1371/journal.pone.0148266 (PMC4749215; doi:10.1371/journal.pone.0148266)
Supplement: S9 Dataset — (ZIP) [file pone.0148266.s010.zip › S9_Dataset/18-b-glycyrrhetinic acid_1.xlsx]

## Sheet: 18 beta
L1A1()_X	L1A1()_Y	L1A2()_X	L1A2()_Y	L1A3()_X	L1A3()_Y	L1A4()_X	L1A4()_Y	L1A5()_X	L1A5()_Y	L1A6()_X	L1A6()_Y	L2A1()_X	L2A1()_Y	L2A2()_X	L2A2()_Y	L2A3()_X	L2A3()_Y	L2A4()_X	L2A4()_Y	L2A5()_X	L2A5()_Y	L2A6()_X	L2A6()_Y	L3A1()_X	L3A1()_Y	L3A2()_X	L3A2()_Y	L3A3()_X	L3A3()_Y	L3A4()_X	L3A4()_Y	L3A5()_X	L3A5()_Y	L3A6()_X	L3A6()_Y	L4A1()_X	L4A1()_Y	L4A2()_X	L4A2()_Y	L4A3()_X	L4A3()_Y	L4A4()_X	L4A4()_Y	L4A5()_X	L4A5()_Y	L4A6()_X	L4A6()_Y	L5A1()_X	L5A1()_Y
-240.3	-9.16	-240.3	-13.77	-240.3	-16.5	-240.3	-17.65	-240.3	-15.44	-240.3	-14.02	-240.3	1.01	-240.3	-5.98	-240.3	-9.54	-240.3	-6.97	-240.3	-3.51	-240.3	-3.62	-240.3	5.54	-240.3	5.65	-240.3	-0.24	-240.3	6.79	-240.3	4.17	-240.3	4.65	-240.3	-2.02	-240.3	-9.14	-240.3	-15.36	-240.3	-5.58	-240.3	-10.17	-240.3	-8.38	-240.3	-0.98
-239.4	-7.9	-239.4	-15.16	-239.4	-14.01	-239.4	-16.74	-239.4	-17.94	-239.4	-15.03	-239.4	0.22	-239.4	-8.1	-239.4	-8.13	-239.4	-4.62	-239.4	-4.8	-239.4	-1.57	-239.4	5.08	-239.4	3.66	-239.4	-1.1	-239.4	9.97	-239.4	2.01	-239.4	6.58	-239.4	-3.37	-239.4	-10.11	-239.4	-15.17	-239.4	-2.81	-239.4	-9.53	-239.4	-7.8	-239.4	-1.47
-238.5	-7.63	-238.5	-17.43	-238.5	-13.85	-238.5	-15.34	-238.5	-13.98	-238.5	-15.07	-238.5	0.58	-238.5	-7.97	-238.5	-9.01	-238.5	-1.92	-238.5	-5.72	-238.5	-1.62	-238.5	5.38	-238.5	5.11	-238.5	0.48	-238.5	10.43	-238.5	-1.28	-238.5	6.04	-238.5	-2.87	-238.5	-10.59	-238.5	-14.56	-238.5	-1.68	-238.5	-10.49	-238.5	-8.61	-238.5	-1.18
-237.6	-6.95	-237.6	-14.3	-237.6	-15.43	-237.6	-15.8	-237.6	-14.42	-237.6	-13.59	-237.6	1.53	-237.6	-5.58	-237.6	-11.41	-237.6	-0.9	-237.6	-2.38	-237.6	-1.96	-237.6	3.68	-237.6	5.28	-237.6	-3.13	-237.6	10.15	-237.6	1.82	-237.6	5.6	-237.6	-5.75	-237.6	-8.85	-237.6	-15.7	-237.6	-3.71	-237.6	-11.14	-237.6	-6.74	-237.6	-2.13
-236.7	-7.46	-236.7	-12.94	-236.7	-15.99	-236.7	-15.09	-236.7	-12.25	-236.7	-16.52	-236.7	-0.68	-236.7	-4.25	-236.7	-8	-236.7	-1.4	-236.7	-3.33	-236.7	-2.54	-236.7	6.88	-236.7	4.6	-236.7	-0.96	-236.7	7.8	-236.7	1.61	-236.7	4.65	-236.7	-3.08	-236.7	-10.99	-236.7	-15.69	-236.7	-1.51	-236.7	-6.73	-236.7	-8.97	-236.7	-2.36
-235.8	-9.28	-235.8	-16.37	-235.8	-14.84	-235.8	-15.94	-235.8	-13.31	-235.8	-16.13	-235.8	-2.49	-235.8	-7.03	-235.8	-7.71	-235.8	-2.83	-235.8	-4.07	-235.8	-4.84	-235.8	4.21	-235.8	5.78	-235.8	2.36	-235.8	4.58	-235.8	2.27	-235.8	4.28	-235.8	-0.55	-235.8	-7.74	-235.8	-11.05	-235.8	-8.16	-235.8	-0.74	-235.8	-7.34	-235.8	0.37
-234.9	-10.02	-234.9	-14.17	-234.9	-14.65	-234.9	-16.91	-234.9	-13.9	-234.9	-17.27	-234.9	-3.97	-234.9	-4.22	-234.9	-9.18	-234.9	-4.57	-234.9	-2.99	-234.9	-3.92	-234.9	2.4	-234.9	6.59	-234.9	0.96	-234.9	8.11	-234.9	3.69	-234.9	7.31	-234.9	-4.41	-234.9	-9.3	-234.9	-13.46	-234.9	-5.55	-234.9	-20.58	-234.9	-8.74	-234.9	1.21
-234	-7.12	-234	-15.56	-234	-15.93	-234	-16.76	-234	-14.37	-234	-15.29	-234	-3.09	-234	-5.56	-234	-10.2	-234	-3.9	-234	-4.13	-234	-3.3	-234	2.76	-234	5.39	-234	-1.55	-234	9.46	-234	2.37	-234	5.88	-234	-1.57	-234	-9.52	-234	-16.41	-234	-3.99	-234	-12.98	-234	-7.93	-234	-2.73
-233.1	-9.92	-233.1	-13.82	-233.1	-14.08	-233.1	-15.78	-233.1	-13.48	-233.1	-14.71	-233.1	-1.54	-233.1	-4.41	-233.1	-9.53	-233.1	-1.87	-233.1	-2.7	-233.1	-2.42	-233.1	5.1	-233.1	5.67	-233.1	-1.05	-233.1	8.7	-233.1	2.66	-233.1	3.01	-233.1	-2.13	-233.1	-12.41	-233.1	-13.3	-233.1	-4.75	-233.1	-9.22	-233.1	-8.83	-233.1	-1.69
-232.2	-8.12	-232.2	-14.4	-232.2	-14.5	-232.2	-16.56	-232.2	-14.66	-232.2	-14.79	-232.2	-1.71	-232.2	-6.16	-232.2	-7.49	-232.2	-2.36	-232.2	-4.76	-232.2	-2.15	-232.2	5.53	-232.2	4.68	-232.2	0.44	-232.2	8.43	-232.2	2.01	-232.2	6.73	-232.2	-0.91	-232.2	-10.48	-232.2	-13.93	-232.2	-3.03	-232.2	-10.08	-232.2	-6.38	-232.2	0.47
-231.3	-7.61	-231.3	-14.13	-231.3	-14.93	-231.3	-16.85	-231.3	-13.85	-231.3	-13.43	-231.3	0.76	-231.3	-4.4	-231.3	-8.94	-231.3	-2.58	-231.3	-3.27	-231.3	-3.35	-231.3	7.86	-231.3	6.63	-231.3	0.03	-231.3	7.05	-231.3	4.54	-231.3	4.08	-231.3	-0.41	-231.3	-9.52	-231.3	-12.46	-231.3	-5.94	-231.3	-6.82	-231.3	-9.44	-231.3	-1.41
-230.4	-5.45	-230.4	-13.9	-230.4	-12.68	-230.4	-14.53	-230.4	-14.81	-230.4	-15.42	-230.4	0.47	-230.4	-5.3	-230.4	-9.91	-230.4	-2.03	-230.4	-3.66	-230.4	-7.19	-230.4	5.73	-230.4	6.84	-230.4	-1.49	-230.4	7.39	-230.4	3.69	-230.4	4.4	-230.4	-0.97	-230.4	-9.36	-230.4	-13.56	-230.4	-2.03	-230.4	-7.97	-230.4	-8.2	-230.4	1.24
-229.5	-8.61	-229.5	-14.68	-229.5	-12.57	-229.5	-16.09	-229.5	-11.93	-229.5	-12.8	-229.5	-2.42	-229.5	-3.98	-229.5	-10.61	-229.5	-4.01	-229.5	-2.39	-229.5	-2.91	-229.5	4.87	-229.5	5.85	-229.5	-1.58	-229.5	9.78	-229.5	1.25	-229.5	4.37	-229.5	-0.92	-229.5	-9.65	-229.5	-12.22	-229.5	-4.16	-229.5	-7.08	-229.5	-8.24	-229.5	-0.66
-228.6	-8.5	-228.6	-15.38	-228.6	-14.5	-228.6	-14.77	-228.6	-14.53	-228.6	-14.03	-228.6	1.41	-228.6	-6.03	-228.6	-8.88	-228.6	-0.19	-228.6	-3.78	-228.6	-2.36	-228.6	4.78	-228.6	3.43	-228.6	-0.12	-228.6	10.8	-228.6	1.64	-228.6	4.85	-228.6	-1.96	-228.6	-11.35	-228.6	-12.49	-228.6	-4.2	-228.6	-10.29	-228.6	-7.06	-228.6	-0.06
-227.7	-8.4	-227.7	-11.69	-227.7	-16.51	-227.7	-15.28	-227.7	-13.26	-227.7	-13.53	-227.7	1.44	-227.7	-4.15	-227.7	-10.81	-227.7	-3.42	-227.7	-4.32	-227.7	-3.37	-227.7	5.81	-227.7	4.17	-227.7	-0.38	-227.7	8.03	-227.7	1.02	-227.7	4.99	-227.7	-1.45	-227.7	-9.46	-227.7	-12.42	-227.7	-3.2	-227.7	-9.25	-227.7	-7.07	-227.7	-0.6
-226.8	-8.33	-226.8	-15.8	-226.8	-13.97	-226.8	-17.19	-226.8	-11.6	-226.8	-13.57	-226.8	0.71	-226.8	-8.47	-226.8	-9.71	-226.8	-2.64	-226.8	-2.63	-226.8	-1.23	-226.8	7	-226.8	5.74	-226.8	-0.4	-226.8	8.61	-226.8	1.08	-226.8	4.64	-226.8	-2.23	-226.8	-9.54	-226.8	-13.62	-226.8	-3.34	-226.8	-11.07	-226.8	-8.73	-226.8	-0.08
-225.9	-7.55	-225.9	-17.2	-225.9	-14.17	-225.9	-16.36	-225.9	-12.16	-225.9	-14.08	-225.9	-0.1	-225.9	-6.7	-225.9	-8.83	-225.9	-5.58	-225.9	-1.93	-225.9	-1.14	-225.9	4.95	-225.9	3.59	-225.9	1.1	-225.9	6.47	-225.9	3.37	-225.9	5.8	-225.9	0.78	-225.9	-10.87	-225.9	-13.5	-225.9	-2.97	-225.9	-7.68	-225.9	-6.32	-225.9	-0.31
-225	-6.72	-225	-15.01	-225	-15.96	-225	-13.63	-225	-11.83	-225	-13.57	-225	1.11	-225	-5.11	-225	-10	-225	-3.73	-225	-1.39	-225	-2.8	-225	6.64	-225	6.57	-225	0.26	-225	9.67	-225	2.23	-225	5.6	-225	-0.51	-225	-8.39	-225	-13.56	-225	-2.65	-225	-9.65	-225	-7.01	-225	-0.76
-224.1	-5.36	-224.1	-15.11	-224.1	-14.65	-224.1	-13.72	-224.1	-10.5	-224.1	-11.06	-224.1	2.12	-224.1	-6.3	-224.1	-9.53	-224.1	-1.93	-224.1	-0.74	-224.1	-0.28	-224.1	6.73	-224.1	7.21	-224.1	-0.22	-224.1	7.57	-224.1	3.53	-224.1	7.02	-224.1	-1.64	-224.1	-9.79	-224.1	-13.29	-224.1	-5.78	-224.1	-7.65	-224.1	-7.72	-224.1	-0.17
-223.2	-8.44	-223.2	-12.97	-223.2	-12.39	-223.2	-16.54	-223.2	-14.21	-223.2	-13.83	-223.2	0.94	-223.2	-4.7	-223.2	-10.19	-223.2	-1.52	-223.2	-4.42	-223.2	-3.09	-223.2	6.19	-223.2	5.79	-223.2	-0.11	-223.2	9.24	-223.2	3.87	-223.2	1.62	-223.2	-2.46	-223.2	-8.66	-223.2	-11.92	-223.2	-4.91	-223.2	-9.08	-223.2	-9.95	-223.2	-3.46
-222.3	-6.13	-222.3	-13.6	-222.3	-13.09	-222.3	-14.59	-222.3	-13.06	-222.3	-14.97	-222.3	-0.72	-222.3	-5.78	-222.3	-9.5	-222.3	-0.92	-222.3	-5.12	-222.3	-2.56	-222.3	5.47	-222.3	5.65	-222.3	-0.39	-222.3	8.87	-222.3	2.05	-222.3	6.11	-222.3	-1.47	-222.3	-7.76	-222.3	-15.13	-222.3	-4.31	-222.3	-6.56	-222.3	-6.02	-222.3	-1.08
-221.4	-9.48	-221.4	-16.56	-221.4	-12.82	-221.4	-14.92	-221.4	-11.28	-221.4	-13.18	-221.4	-0.03	-221.4	-6.78	-221.4	-8.3	-221.4	-1.49	-221.4	-2.88	-221.4	-2.96	-221.4	6.44	-221.4	2.75	-221.4	1.84	-221.4	10.11	-221.4	1.29	-221.4	6.29	-221.4	-1.42	-221.4	-9.02	-221.4	-14.69	-221.4	-1.76	-221.4	-8.45	-221.4	-7.18	-221.4	-1.73
-220.5	-6.91	-220.5	-17.35	-220.5	-12.91	-220.5	-15.53	-220.5	-10.86	-220.5	-15.36	-220.5	2.75	-220.5	-6.56	-220.5	-8.73	-220.5	-2.22	-220.5	-1.8	-220.5	-2.35	-220.5	6.58	-220.5	6.51	-220.5	-0.36	-220.5	9.92	-220.5	2.81	-220.5	5.05	-220.5	-0.7	-220.5	-8.24	-220.5	-13.09	-220.5	-4.52	-220.5	-10.1	-220.5	-6.63	-220.5	-2.86
-219.6	-5.46	-219.6	-13.83	-219.6	-13.81	-219.6	-13.68	-219.6	-12.35	-219.6	-12.12	-219.6	-0.29	-219.6	-6.71	-219.6	-10.73	-219.6	-3.15	-219.6	-4.45	-219.6	-1.04	-219.6	5.61	-219.6	5.28	-219.6	-0.21	-219.6	7.99	-219.6	1.43	-219.6	3.56	-219.6	-0.62	-219.6	-9.79	-219.6	-13.48	-219.6	-2.56	-219.6	-7.64	-219.6	-7.58	-219.6	-2.72
-218.7	-6.48	-218.7	-12.1	-218.7	-13.91	-218.7	-14.63	-218.7	-12.16	-218.7	-14.92	-218.7	0.71	-218.7	-3.72	-218.7	-8.32	-218.7	-3.12	-218.7	-4.12	-218.7	-4.08	-218.7	4.55	-218.7	4.34	-218.7	-0.29	-218.7	9.59	-218.7	0.6	-218.7	3.15	-218.7	-2.31	-218.7	-6.42	-218.7	-13.85	-218.7	-1.71	-218.7	-11.63	-218.7	-6.68	-218.7	-0.59
-217.8	-7.59	-217.8	-13.08	-217.8	-14.16	-217.8	-14.47	-217.8	-11.39	-217.8	-13.64	-217.8	1.81	-217.8	-5.99	-217.8	-7.69	-217.8	-2.35	-217.8	-0.24	-217.8	-2.98	-217.8	6.83	-217.8	4.74	-217.8	-4.15	-217.8	7.26	-217.8	5.02	-217.8	5.31	-217.8	-0.1	-217.8	-9.27	-217.8	-15.76	-217.8	-1.14	-217.8	-8.59	-217.8	-4.7	-217.8	-0.14
-216.9	-8.84	-216.9	-14.7	-216.9	-14.74	-216.9	-14.82	-216.9	-12.26	-216.9	-11.19	-216.9	-0.75	-216.9	-4.72	-216.9	-8.86	-216.9	-3.8	-216.9	-3.31	-216.9	-1.81	-216.9	5.62	-216.9	5.19	-216.9	0.39	-216.9	9.04	-216.9	3.11	-216.9	5.45	-216.9	-3.32	-216.9	-10.6	-216.9	-11.85	-216.9	-1.63	-216.9	-7.41	-216.9	-6.01	-216.9	-3.06
-216	-7.17	-216	-12	-216	-13.46	-216	-11.59	-216	-12.88	-216	-11.85	-216	0.09	-216	-4.37	-216	-10.9	-216	-1.19	-216	-1.68	-216	-3.14	-216	4.7	-216	5.11	-216	-1.77	-216	8.59	-216	1.36	-216	2.72	-216	-1.07	-216	-8.53	-216	-13.22	-216	-5.34	-216	-9.85	-216	-7.47	-216	-0.63
-215.1	-7.77	-215.1	-12.07	-215.1	-13.17	-215.1	-14.71	-215.1	-12.1	-215.1	-13.33	-215.1	-2.45	-215.1	-4.36	-215.1	-8.13	-215.1	-4.23	-215.1	-3.47	-215.1	-4.43	-215.1	4.38	-215.1	3.97	-215.1	1.38	-215.1	7.32	-215.1	3.14	-215.1	4.85	-215.1	-2.53	-215.1	-8.19	-215.1	-9.9	-215.1	-4.94	-215.1	-10.6	-215.1	-7.17	-215.1	-1.53
-214.2	-5.53	-214.2	-10	-214.2	-13.24	-214.2	-12.72	-214.2	-11.72	-214.2	-9.98	-214.2	2.05	-214.2	-2.88	-214.2	-9.36	-214.2	-2.92	-214.2	-3.45	-214.2	1.04	-214.2	5.13	-214.2	5.61	-214.2	-0.21	-214.2	8.39	-214.2	2	-214.2	6.9	-214.2	-1.82	-214.2	-9.54	-214.2	-12.43	-214.2	-3.22	-214.2	-9.79	-214.2	-8.86	-214.2	-3.62
-213.3	-9.16	-213.3	-12.58	-213.3	-12.12	-213.3	-13.43	-213.3	-12.86	-213.3	-12.3	-213.3	-2.63	-213.3	-5.04	-213.3	-8.52	-213.3	-1.98	-213.3	-1.67	-213.3	-3.97	-213.3	2.82	-213.3	5.44	-213.3	-0.49	-213.3	6.89	-213.3	1.14	-213.3	4.75	-213.3	-2.07	-213.3	-7.7	-213.3	-12.71	-213.3	-5.49	-213.3	-9.55	-213.3	-7.08	-213.3	-0.56
-212.4	-6.68	-212.4	-11.71	-212.4	-13.73	-212.4	-12.8	-212.4	-11.94	-212.4	-10.31	-212.4	-0.39	-212.4	-4.25	-212.4	-9.74	-212.4	-1.3	-212.4	-1.02	-212.4	-2.02	-212.4	5.16	-212.4	6.21	-212.4	-1.76	-212.4	9.28	-212.4	1.66	-212.4	1.34	-212.4	-1.57	-212.4	-6.5	-212.4	-9.84	-212.4	-5.28	-212.4	-10.26	-212.4	-8.67	-212.4	-2.21
-211.5	-6.7	-211.5	-11.16	-211.5	-12.73	-211.5	-12.39	-211.5	-11.17	-211.5	-12.2	-211.5	1.73	-211.5	-4.99	-211.5	-5.86	-211.5	1.33	-211.5	-2.98	-211.5	-3.31	-211.5	4.76	-211.5	3.46	-211.5	-0.34	-211.5	7.8	-211.5	1.23	-211.5	6.33	-211.5	-2.43	-211.5	-7.08	-211.5	-11.69	-211.5	-3.19	-211.5	-9.46	-211.5	-7.39	-211.5	-0.29
-210.6	-7.22	-210.6	-10.23	-210.6	-12.01	-210.6	-12.13	-210.6	-11.18	-210.6	-11.85	-210.6	0.18	-210.6	-7.36	-210.6	-8.4	-210.6	-1.87	-210.6	-2.37	-210.6	-2.04	-210.6	5.55	-210.6	1.52	-210.6	-1.82	-210.6	9.84	-210.6	0.67	-210.6	3.61	-210.6	2.68	-210.6	-8.2	-210.6	-13.32	-210.6	-2.2	-210.6	-8.74	-210.6	-5.64	-210.6	1.21
-209.7	-6.65	-209.7	-9.59	-209.7	-14.17	-209.7	-12.28	-209.7	-11.02	-209.7	-12.4	-209.7	-0.39	-209.7	-4.66	-209.7	-9.16	-209.7	-2.48	-209.7	-3.28	-209.7	-1.99	-209.7	5.12	-209.7	4.62	-209.7	0.88	-209.7	6.77	-209.7	3.92	-209.7	4.94	-209.7	-1.6	-209.7	-5.84	-209.7	-10.06	-209.7	-3.45	-209.7	-7.08	-209.7	-5.88	-209.7	-1.53
-208.8	-6.59	-208.8	-13.73	-208.8	-11.68	-208.8	-10.86	-208.8	-10.11	-208.8	-10.49	-208.8	1.17	-208.8	-7.06	-208.8	-8.36	-208.8	-1.43	-208.8	-2.9	-208.8	0.98	-208.8	5.99	-208.8	3.13	-208.8	-1.7	-208.8	7.16	-208.8	3.64	-208.8	5.36	-208.8	-0.81	-208.8	-9.02	-208.8	-12.72	-208.8	-2.89	-208.8	-9.62	-208.8	-6.91	-208.8	-0.52
-207.9	-8.45	-207.9	-12.77	-207.9	-14.02	-207.9	-13.44	-207.9	-13.14	-207.9	-12.51	-207.9	-2.3	-207.9	-7.58	-207.9	-10.35	-207.9	-1.7	-207.9	-2.88	-207.9	-3.53	-207.9	4.58	-207.9	4.15	-207.9	-3.32	-207.9	10.4	-207.9	3.22	-207.9	5.54	-207.9	-4.02	-207.9	-7.44	-207.9	-13.39	-207.9	-1.19	-207.9	-9.95	-207.9	-6.08	-207.9	-4.13
-207	-7.36	-207	-12.31	-207	-13.98	-207	-15.31	-207	-11.61	-207	-10.62	-207	-0.74	-207	-4.32	-207	-10.35	-207	-3.52	-207	-2.07	-207	-0.83	-207	5.85	-207	4.09	-207	-1.81	-207	7.95	-207	0.61	-207	3.84	-207	-0.48	-207	-8.62	-207	-11.08	-207	-1.99	-207	-9.36	-207	-7.9	-207	-2.18
-206.1	-7.89	-206.1	-12.08	-206.1	-13.01	-206.1	-12.95	-206.1	-10.95	-206.1	-11.34	-206.1	-3.22	-206.1	-3.52	-206.1	-7.17	-206.1	-0.31	-206.1	-3.1	-206.1	-1.49	-206.1	2.94	-206.1	3.39	-206.1	0.51	-206.1	7.56	-206.1	2.99	-206.1	3.6	-206.1	-2.44	-206.1	-7.62	-206.1	-12.81	-206.1	-4.2	-206.1	-7.47	-206.1	-6.97	-206.1	-2.11
-205.2	-5.16	-205.2	-11.68	-205.2	-9.8	-205.2	-13.55	-205.2	-11.07	-205.2	-10.77	-205.2	0.06	-205.2	-8.29	-205.2	-10.51	-205.2	-2.44	-205.2	-3.43	-205.2	-0.31	-205.2	3.22	-205.2	2.24	-205.2	-1.22	-205.2	8.98	-205.2	2.49	-205.2	4.99	-205.2	-1.72	-205.2	-6.78	-205.2	-14.1	-205.2	-1.27	-205.2	-10.49	-205.2	-6.63	-205.2	-2.81
-204.3	-9.18	-204.3	-11.83	-204.3	-13.25	-204.3	-12.57	-204.3	-12.75	-204.3	-13.02	-204.3	0.1	-204.3	-4.13	-204.3	-6.49	-204.3	-2.81	-204.3	-4.32	-204.3	-1.45	-204.3	5.65	-204.3	3.66	-204.3	0.66	-204.3	7.16	-204.3	0.75	-204.3	6.12	-204.3	-0.22	-204.3	-8.81	-204.3	-11.79	-204.3	-4.77	-204.3	-8.26	-204.3	-4.91	-204.3	-1.18
-203.4	-6.54	-203.4	-11.23	-203.4	-12.39	-203.4	-13	-203.4	-12.04	-203.4	-8.45	-203.4	-0.59	-203.4	-5.36	-203.4	-12.25	-203.4	-0.38	-203.4	-1.99	-203.4	-1.02	-203.4	5.09	-203.4	5.12	-203.4	-0.38	-203.4	6.65	-203.4	1.2	-203.4	4.77	-203.4	-0.86	-203.4	-5.82	-203.4	-11.89	-203.4	-4.34	-203.4	-8.47	-203.4	-6.45	-203.4	0.7
-202.5	-5.32	-202.5	-12.82	-202.5	-11.63	-202.5	-9.86	-202.5	-9.77	-202.5	-13.41	-202.5	-2.2	-202.5	-6.42	-202.5	-6.63	-202.5	-1.09	-202.5	-2.38	-202.5	-1.84	-202.5	2.19	-202.5	4.04	-202.5	1.04	-202.5	6.44	-202.5	1.2	-202.5	4.73	-202.5	-2.65	-202.5	-8.97	-202.5	-11.75	-202.5	-3.34	-202.5	-7.29	-202.5	-7.82	-202.5	-1.08
-201.6	-6.99	-201.6	-11.05	-201.6	-13.43	-201.6	-13.48	-201.6	-12.02	-201.6	-10.12	-201.6	0.51	-201.6	-4.19	-201.6	-8.08	-201.6	-3.03	-201.6	-2.7	-201.6	-2.1	-201.6	5.16	-201.6	3.55	-201.6	0.09	-201.6	7.69	-201.6	-0.75	-201.6	5.51	-201.6	-1.19	-201.6	-10.19	-201.6	-12.45	-201.6	-3.3	-201.6	-10.78	-201.6	-5.7	-201.6	-0.87
-200.7	-7.4	-200.7	-9.11	-200.7	-11.8	-200.7	-13.29	-200.7	-10.19	-200.7	-11.34	-200.7	1.19	-200.7	-5.01	-200.7	-6.63	-200.7	-3.3	-200.7	-2.28	-200.7	-1.52	-200.7	7.31	-200.7	4.2	-200.7	0.27	-200.7	5.49	-200.7	2.09	-200.7	6.28	-200.7	-2.78	-200.7	-5.88	-200.7	-13.2	-200.7	-1.66	-200.7	-8.26	-200.7	-5.58	-200.7	-4.12
-199.8	-8.31	-199.8	-11.4	-199.8	-9.89	-199.8	-10.44	-199.8	-11.75	-199.8	-13.12	-199.8	-2.58	-199.8	-6.12	-199.8	-8.12	-199.8	0.69	-199.8	-3.13	-199.8	-3.48	-199.8	2.96	-199.8	1.72	-199.8	-0.78	-199.8	9.92	-199.8	0.24	-199.8	6.65	-199.8	-1.71	-199.8	-9.04	-199.8	-10.73	-199.8	-2.61	-199.8	-9.37	-199.8	-5.62	-199.8	-1.51
-198.9	-8.77	-198.9	-11.53	-198.9	-13.16	-198.9	-12.64	-198.9	-11.31	-198.9	-9.5	-198.9	-1.28	-198.9	-5.39	-198.9	-9.03	-198.9	-1.85	-198.9	-2.65	-198.9	-2.55	-198.9	0.69	-198.9	2.4	-198.9	-1.47	-198.9	6.33	-198.9	3.27	-198.9	2.96	-198.9	-4.94	-198.9	-8.91	-198.9	-13.94	-198.9	-3.44	-198.9	-8.7	-198.9	-4.04	-198.9	-3.03
-198	-6.29	-198	-12.25	-198	-13.46	-198	-10.31	-198	-10.42	-198	-11.27	-198	-0.63	-198	-6.82	-198	-7.25	-198	-2.14	-198	-1.67	-198	-2.73	-198	3.76	-198	4.42	-198	2.23	-198	8.04	-198	1.95	-198	3.85	-198	-1.2	-198	-8.99	-198	-10.14	-198	-0.85	-198	-9.41	-198	-7.94	-198	0.15
-197.1	-4.79	-197.1	-9.93	-197.1	-13.19	-197.1	-9.93	-197.1	-12.03	-197.1	-10.59	-197.1	1.4	-197.1	-4.76	-197.1	-8.9	-197.1	-0.07	-197.1	-1.21	-197.1	-0.62	-197.1	4.79	-197.1	5.12	-197.1	0.76	-197.1	7.43	-197.1	3.18	-197.1	4.3	-197.1	-2.38	-197.1	-9.92	-197.1	-10.87	-197.1	-3.97	-197.1	-6.13	-197.1	-6.51	-197.1	-2.05
-196.2	-8.09	-196.2	-9.77	-196.2	-11.03	-196.2	-12.04	-196.2	-9.76	-196.2	-10.76	-196.2	-2.19	-196.2	-4.85	-196.2	-8.5	-196.2	-3.35	-196.2	-2.77	-196.2	-3.87	-196.2	2.92	-196.2	3.57	-196.2	1.64	-196.2	5.24	-196.2	1.03	-196.2	3.26	-196.2	-1.52	-196.2	-10.28	-196.2	-12.08	-196.2	-3.34	-196.2	-8.86	-196.2	-6.07	-196.2	1.16
-195.3	-7.19	-195.3	-12.08	-195.3	-11.99	-195.3	-11.42	-195.3	-9.64	-195.3	-10.29	-195.3	-0.3	-195.3	-7.62	-195.3	-9.25	-195.3	-0.14	-195.3	-3.4	-195.3	-1.33	-195.3	2.64	-195.3	3	-195.3	0.04	-195.3	6.09	-195.3	1.93	-195.3	4.78	-195.3	-4.78	-195.3	-8.31	-195.3	-11.48	-195.3	-3.53	-195.3	-6.74	-195.3	-5.9	-195.3	-3.44
-194.4	-3.31	-194.4	-10.21	-194.4	-11.47	-194.4	-11.88	-194.4	-10.5	-194.4	-8.99	-194.4	2.21	-194.4	-5.68	-194.4	-9.64	-194.4	-3.72	-194.4	-3.26	-194.4	-2.56	-194.4	2.93	-194.4	4.44	-194.4	-2.48	-194.4	7.05	-194.4	3.64	-194.4	6.39	-194.4	-2.79	-194.4	-6.25	-194.4	-11.59	-194.4	-1.79	-194.4	-6.47	-194.4	-3.13	-194.4	-0.2
-193.5	-5.16	-193.5	-12.45	-193.5	-12.19	-193.5	-10.38	-193.5	-10.85	-193.5	-11.15	-193.5	-1.71	-193.5	-6.19	-193.5	-7.12	-193.5	-1.85	-193.5	-3.2	-193.5	0.77	-193.5	2.23	-193.5	4.16	-193.5	-1	-193.5	8.6	-193.5	2.07	-193.5	8.75	-193.5	0.15	-193.5	-6.86	-193.5	-11.71	-193.5	-1.75	-193.5	-4.29	-193.5	-4.49	-193.5	-0.23
-192.6	-5.71	-192.6	-10.04	-192.6	-14.9	-192.6	-11.92	-192.6	-9.14	-192.6	-10.14	-192.6	0.49	-192.6	-4.28	-192.6	-12.48	-192.6	-1.7	-192.6	-1.34	-192.6	-3.52	-192.6	4.7	-192.6	3.71	-192.6	-2.06	-192.6	7.58	-192.6	2.13	-192.6	2.75	-192.6	-3.69	-192.6	-7.71	-192.6	-12.38	-192.6	-3.17	-192.6	-8.69	-192.6	-6.49	-192.6	-2.32
-191.7	-8.05	-191.7	-12.69	-191.7	-11.64	-191.7	-12.13	-191.7	-11.82	-191.7	-7.08	-191.7	-0.69	-191.7	-4.52	-191.7	-6.73	-191.7	-0.73	-191.7	-3.24	-191.7	1.07	-191.7	4.76	-191.7	6.69	-191.7	0.27	-191.7	7.41	-191.7	3.57	-191.7	7.43	-191.7	-0.82	-191.7	-6.73	-191.7	-10.57	-191.7	-0.95	-191.7	-7.03	-191.7	-6.2	-191.7	-0.94
-190.8	-5.22	-190.8	-9.45	-190.8	-11.94	-190.8	-9.96	-190.8	-11.68	-190.8	-10.67	-190.8	1.64	-190.8	-4.26	-190.8	-7.05	-190.8	-4.86	-190.8	-2.51	-190.8	-2.98	-190.8	4.82	-190.8	2.62	-190.8	-1.63	-190.8	4.93	-190.8	2.42	-190.8	4.88	-190.8	-2.98	-190.8	-7.7	-190.8	-14.81	-190.8	-3.67	-190.8	-6.78	-190.8	-5.5	-190.8	-2.48
-189.9	-4.85	-189.9	-11.8	-189.9	-12.1	-189.9	-10.2	-189.9	-9.76	-189.9	-10.37	-189.9	-1.3	-189.9	-7.39	-189.9	-8.42	-189.9	-2.4	-189.9	-3.75	-189.9	-2.45	-189.9	2.09	-189.9	4.34	-189.9	-0.97	-189.9	4.71	-189.9	1.05	-189.9	4.85	-189.9	-2.35	-189.9	-5.26	-189.9	-10.01	-189.9	-1.8	-189.9	-7.47	-189.9	-5.84	-189.9	-0.69
-189	-5.89	-189	-10.95	-189	-11.12	-189	-11.8	-189	-10.39	-189	-11.79	-189	1.81	-189	-2.87	-189	-8.14	-189	-2.58	-189	-3.13	-189	-3	-189	3.65	-189	3.46	-189	0.52	-189	6.56	-189	1.05	-189	4.39	-189	-3.4	-189	-6.81	-189	-10.76	-189	-3.64	-189	-8.57	-189	-6.65	-189	-1.33
-188.1	-5.28	-188.1	-10.61	-188.1	-11.37	-188.1	-12.09	-188.1	-11.49	-188.1	-11.79	-188.1	0.53	-188.1	-4.93	-188.1	-9.16	-188.1	-3.45	-188.1	-3.46	-188.1	-3.23	-188.1	2.71	-188.1	2.88	-188.1	-1.18	-188.1	6.39	-188.1	3.23	-188.1	3.31	-188.1	-3.78	-188.1	-7.3	-188.1	-11.81	-188.1	-1.87	-188.1	-7.55	-188.1	-4.78	-188.1	-2.07
-187.2	-5.2	-187.2	-10.96	-187.2	-12.19	-187.2	-10.03	-187.2	-10.37	-187.2	-10.56	-187.2	2.63	-187.2	-4.38	-187.2	-8.74	-187.2	-2.52	-187.2	-2.05	-187.2	-2.85	-187.2	3.73	-187.2	4.93	-187.2	-0.2	-187.2	6.36	-187.2	2.41	-187.2	4.15	-187.2	-1.5	-187.2	-9.07	-187.2	-11.85	-187.2	-3.12	-187.2	-4.96	-187.2	-4.34	-187.2	1.39
-186.3	-7.05	-186.3	-9.94	-186.3	-13.68	-186.3	-10.86	-186.3	-12.49	-186.3	-8.99	-186.3	0.03	-186.3	-3.04	-186.3	-8.53	-186.3	-3	-186.3	-5.65	-186.3	-2.39	-186.3	4.98	-186.3	3.06	-186.3	-0.43	-186.3	9.04	-186.3	1.38	-186.3	2.35	-186.3	-0.14	-186.3	-10.66	-186.3	-12.05	-186.3	-3.17	-186.3	-5.52	-186.3	-6.54	-186.3	-1.11
-185.4	-5.98	-185.4	-10.21	-185.4	-12.56	-185.4	-10.41	-185.4	-12.04	-185.4	-9.59	-185.4	2.62	-185.4	-5.2	-185.4	-8.69	-185.4	-1.81	-185.4	-4.39	-185.4	-2.95	-185.4	4.61	-185.4	3.93	-185.4	0.76	-185.4	7.34	-185.4	1.06	-185.4	5.32	-185.4	-2.51	-185.4	-8.2	-185.4	-9.55	-185.4	-2.58	-185.4	-3.97	-185.4	-3.93	-185.4	-0.23
-184.5	-6.23	-184.5	-9.43	-184.5	-10.81	-184.5	-11.38	-184.5	-9.37	-184.5	-8.16	-184.5	-2.67	-184.5	-3.2	-184.5	-5.43	-184.5	-2.06	-184.5	-2.97	-184.5	-0.08	-184.5	3.2	-184.5	5.35	-184.5	-0.91	-184.5	8.9	-184.5	2.15	-184.5	6.14	-184.5	-1.58	-184.5	-6.57	-184.5	-10.12	-184.5	-0.16	-184.5	-7.4	-184.5	-3.8	-184.5	-1.01
-183.6	-6.9	-183.6	-6.47	-183.6	-13.21	-183.6	-9.4	-183.6	-11.51	-183.6	-10.16	-183.6	-1.29	-183.6	-4.69	-183.6	-9.78	-183.6	-4	-183.6	-5.34	-183.6	-1.5	-183.6	5.05	-183.6	1.27	-183.6	-1.84	-183.6	5.78	-183.6	0.86	-183.6	3.55	-183.6	-1.31	-183.6	-9.47	-183.6	-10.44	-183.6	-1.47	-183.6	-4.4	-183.6	-5.9	-183.6	-1.63
-182.7	-6.28	-182.7	-11.25	-182.7	-9.4	-182.7	-11.33	-182.7	-11.77	-182.7	-10.91	-182.7	-0.55	-182.7	-5.36	-182.7	-4.95	-182.7	-1.85	-182.7	-6.22	-182.7	-2.05	-182.7	3.71	-182.7	4.62	-182.7	0.5	-182.7	7.77	-182.7	0.34	-182.7	4.54	-182.7	-2.3	-182.7	-6.09	-182.7	-8.99	-182.7	-2.73	-182.7	-8.37	-182.7	-5.65	-182.7	-1.81
-181.8	-8.56	-181.8	-9.79	-181.8	-11.13	-181.8	-9.83	-181.8	-10.49	-181.8	-8.73	-181.8	0.87	-181.8	-4.78	-181.8	-8.57	-181.8	-0.65	-181.8	-1.72	-181.8	-2.36	-181.8	4.42	-181.8	4.23	-181.8	-1.82	-181.8	7.39	-181.8	2.54	-181.8	3.83	-181.8	-2.36	-181.8	-7.33	-181.8	-11.08	-181.8	-1.8	-181.8	-5.14	-181.8	-4.73	-181.8	-2.73
-180.9	-6.92	-180.9	-9.45	-180.9	-12.73	-180.9	-9.56	-180.9	-8.07	-180.9	-10.31	-180.9	0.72	-180.9	-3.57	-180.9	-8.06	-180.9	-1.41	-180.9	-0.51	-180.9	-2.31	-180.9	6.14	-180.9	5.13	-180.9	-2.35	-180.9	5.4	-180.9	1.25	-180.9	4.01	-180.9	-2.55	-180.9	-7.84	-180.9	-11.39	-180.9	-2.59	-180.9	-8.04	-180.9	-6.36	-180.9	-3.18
-180	-7.18	-180	-11.03	-180	-11.96	-180	-10.5	-180	-11.52	-180	-11.42	-180	-0.32	-180	-6.71	-180	-6.81	-180	-2.26	-180	-2.22	-180	-2.95	-180	4.76	-180	3.05	-180	-0.25	-180	6.64	-180	1.56	-180	3.44	-180	-1.85	-180	-7.02	-180	-11.66	-180	-2.92	-180	-7.03	-180	-7.56	-180	-3.08
-179.1	-7.91	-179.1	-10.08	-179.1	-8.73	-179.1	-9.81	-179.1	-8.99	-179.1	-10.01	-179.1	-3.05	-179.1	-4.83	-179.1	-8.38	-179.1	-1.9	-179.1	-0.62	-179.1	-5.52	-179.1	4.5	-179.1	4.28	-179.1	2.26	-179.1	5.54	-179.1	1.75	-179.1	2.24	-179.1	-3.53	-179.1	-7.85	-179.1	-7.97	-179.1	-1.97	-179.1	-7.16	-179.1	-5.22	-179.1	-2.06
-178.2	-8.88	-178.2	-5.59	-178.2	-10.3	-178.2	-13.26	-178.2	-9.16	-178.2	-8.89	-178.2	-1.46	-178.2	-2.5	-178.2	-6.6	-178.2	-3.53	-178.2	-1.89	-178.2	-1.31	-178.2	3.54	-178.2	1.75	-178.2	0.75	-178.2	8.2	-178.2	0.84	-178.2	4.95	-178.2	0.04	-178.2	-9.35	-178.2	-7.72	-178.2	-0.87	-178.2	-6.08	-178.2	-2.41	-178.2	0.75
-177.3	-6.52	-177.3	-9.29	-177.3	-8.22	-177.3	-13.26	-177.3	-8.31	-177.3	-9.76	-177.3	-1.28	-177.3	-3.68	-177.3	-7.27	-177.3	-2.48	-177.3	-2.83	-177.3	-3.65	-177.3	4.45	-177.3	6.51	-177.3	-0.96	-177.3	6.84	-177.3	0.78	-177.3	4.44	-177.3	-1.27	-177.3	-6.18	-177.3	-10.45	-177.3	-3.34	-177.3	-8.23	-177.3	-3.48	-177.3	-1.95
-176.4	-5.5	-176.4	-10.38	-176.4	-10.96	-176.4	-7.19	-176.4	-9.83	-176.4	-8.27	-176.4	-0.23	-176.4	-4.12	-176.4	-6.43	-176.4	-1.87	-176.4	-2.61	-176.4	-0.68	-176.4	5.21	-176.4	4.83	-176.4	1.3	-176.4	5.28	-176.4	3.5	-176.4	4.03	-176.4	-1.84	-176.4	-7.61	-176.4	-10.24	-176.4	-4.54	-176.4	-6.6	-176.4	-7.52	-176.4	-1.37
-175.5	-5.24	-175.5	-7.14	-175.5	-12.08	-175.5	-9.86	-175.5	-10.33	-175.5	-10.94	-175.5	1.09	-175.5	-1.78	-175.5	-7.03	-175.5	-2.02	-175.5	-3.75	-175.5	-4.15	-175.5	4.82	-175.5	2.52	-175.5	-0.7	-175.5	6.84	-175.5	3.42	-175.5	2.06	-175.5	-0.49	-175.5	-7.25	-175.5	-12.11	-175.5	-2.76	-175.5	-5.06	-175.5	-5.4	-175.5	-1
-174.6	-0.93	-174.6	-7.74	-174.6	-9.45	-174.6	-9.38	-174.6	-9.59	-174.6	-9.2	-174.6	-0.43	-174.6	-4.3	-174.6	-6.16	-174.6	-0.94	-174.6	-3.18	-174.6	-0.12	-174.6	2.58	-174.6	3.76	-174.6	1.31	-174.6	6.38	-174.6	2.57	-174.6	2.11	-174.6	-3.55	-174.6	-7.18	-174.6	-8.65	-174.6	-4.22	-174.6	-5.23	-174.6	-4.46	-174.6	-2.46
-173.7	-3.25	-173.7	-10.4	-173.7	-10.08	-173.7	-10.35	-173.7	-10.14	-173.7	-10.74	-173.7	0.86	-173.7	-5.89	-173.7	-7.48	-173.7	-0.58	-173.7	-4.04	-173.7	-2.95	-173.7	0.96	-173.7	3.41	-173.7	-1.68	-173.7	5.56	-173.7	1	-173.7	2.99	-173.7	-3.54	-173.7	-6.35	-173.7	-11	-173.7	-3.54	-173.7	-6.68	-173.7	-4.23	-173.7	-1.48
-172.8	-5.53	-172.8	-8.99	-172.8	-11.08	-172.8	-8.05	-172.8	-8.39	-172.8	-8.94	-172.8	-0.04	-172.8	-2.21	-172.8	-8.36	-172.8	0.67	-172.8	-1.04	-172.8	-1.54	-172.8	3.96	-172.8	4.59	-172.8	-0.57	-172.8	7.07	-172.8	1.52	-172.8	4.54	-172.8	-2.18	-172.8	-6.42	-172.8	-8.65	-172.8	-2.26	-172.8	-6.77	-172.8	-4.37	-172.8	-2.62
-171.9	-5.67	-171.9	-8.55	-171.9	-10.17	-171.9	-8.13	-171.9	-8.53	-171.9	-10.68	-171.9	1.36	-171.9	-5.23	-171.9	-4.73	-171.9	-0.26	-171.9	-3.66	-171.9	-2.44	-171.9	4.65	-171.9	2.26	-171.9	1.79	-171.9	7.24	-171.9	0.37	-171.9	3.49	-171.9	-4.36	-171.9	-7.11	-171.9	-9.62	-171.9	-3.73	-171.9	-7.34	-171.9	-4.99	-171.9	-0.2
-171	-7.15	-171	-7.74	-171	-10.23	-171	-8.49	-171	-9.29	-171	-6.14	-171	-1.32	-171	-3.33	-171	-8.35	-171	0.74	-171	-0.63	-171	1.09	-171	1.34	-171	4.49	-171	-0.92	-171	6.12	-171	2.25	-171	5.38	-171	-3.99	-171	-4.66	-171	-9.3	-171	-3.6	-171	-5.91	-171	-6.38	-171	-0.3
-170.1	-5.98	-170.1	-9.62	-170.1	-8.76	-170.1	-10.11	-170.1	-7.47	-170.1	-7.71	-170.1	-1.52	-170.1	-4.73	-170.1	-9.18	-170.1	-2.94	-170.1	-3.19	-170.1	0.94	-170.1	4.86	-170.1	6	-170.1	-2.86	-170.1	6.9	-170.1	2.68	-170.1	3.86	-170.1	0.02	-170.1	-5.85	-170.1	-11	-170.1	1	-170.1	-8.47	-170.1	-4.1	-170.1	0.66
-169.2	-5.9	-169.2	-7.43	-169.2	-11.01	-169.2	-7.14	-169.2	-8.04	-169.2	-10.63	-169.2	-0.2	-169.2	-3.07	-169.2	-8.59	-169.2	-2.92	-169.2	-1.42	-169.2	-6.22	-169.2	4.43	-169.2	4.98	-169.2	0.39	-169.2	5.07	-169.2	-0.16	-169.2	2.23	-169.2	-1.45	-169.2	-6.61	-169.2	-7.04	-169.2	-1.25	-169.2	-5.38	-169.2	-5.08	-169.2	-0.27
-168.3	-4.81	-168.3	-8.2	-168.3	-9.69	-168.3	-9.98	-168.3	-9.48	-168.3	-9.59	-168.3	0.35	-168.3	-2.33	-168.3	-6.84	-168.3	-2.45	-168.3	-1.04	-168.3	-4.4	-168.3	2.58	-168.3	3.98	-168.3	-0.84	-168.3	6.84	-168.3	0.57	-168.3	2.93	-168.3	-1.64	-168.3	-8.59	-168.3	-11.82	-168.3	0.27	-168.3	-9.53	-168.3	-3.89	-168.3	-0.6
-167.4	-5.19	-167.4	-9.78	-167.4	-10.46	-167.4	-9.32	-167.4	-8.38	-167.4	-7.21	-167.4	-1	-167.4	-3.24	-167.4	-5.5	-167.4	-2.6	-167.4	-1.8	-167.4	-2.15	-167.4	2.16	-167.4	2.98	-167.4	-0.79	-167.4	6.91	-167.4	2	-167.4	2.53	-167.4	-1.85	-167.4	-8.58	-167.4	-11.32	-167.4	-1.71	-167.4	-5.73	-167.4	-6.51	-167.4	0.24
-166.5	-5.97	-166.5	-7.21	-166.5	-10.82	-166.5	-10.12	-166.5	-8.61	-166.5	-7.36	-166.5	0.86	-166.5	-3.7	-166.5	-8.63	-166.5	-1.01	-166.5	-3.76	-166.5	-1.53	-166.5	4.09	-166.5	3.81	-166.5	-0.43	-166.5	6.43	-166.5	1.06	-166.5	4.34	-166.5	-0.03	-166.5	-7.5	-166.5	-8.21	-166.5	-1.68	-166.5	-6.37	-166.5	-4.03	-166.5	-1.44
-165.6	-5.83	-165.6	-8.55	-165.6	-11.05	-165.6	-9.43	-165.6	-10.09	-165.6	-8.76	-165.6	0.19	-165.6	-5.11	-165.6	-8.59	-165.6	-1.86	-165.6	-2.91	-165.6	-0.74	-165.6	4.07	-165.6	4.18	-165.6	-1.82	-165.6	8.75	-165.6	-0.01	-165.6	4.6	-165.6	-1.5	-165.6	-5.76	-165.6	-10.34	-165.6	-0.54	-165.6	-8.69	-165.6	-5.15	-165.6	-2.75
-164.7	-4.52	-164.7	-6.47	-164.7	-10.04	-164.7	-10.84	-164.7	-9.13	-164.7	-5.31	-164.7	0.65	-164.7	-4.29	-164.7	-6.23	-164.7	-1.75	-164.7	-1.26	-164.7	-2.92	-164.7	3.73	-164.7	2.82	-164.7	-0.26	-164.7	6.29	-164.7	1.99	-164.7	3.85	-164.7	-3.74	-164.7	-7.61	-164.7	-9.13	-164.7	-1.33	-164.7	-4.93	-164.7	-2.85	-164.7	-0.77
-163.8	-6	-163.8	-9.23	-163.8	-8.34	-163.8	-8.49	-163.8	-7.4	-163.8	-10.41	-163.8	-1.23	-163.8	-3.41	-163.8	-4.12	-163.8	-1.65	-163.8	-2.65	-163.8	-3.52	-163.8	1.6	-163.8	3.88	-163.8	2.42	-163.8	5.35	-163.8	3.24	-163.8	3.62	-163.8	-2.19	-163.8	-5.59	-163.8	-9.55	-163.8	-1.44	-163.8	-6.13	-163.8	-5.68	-163.8	0.39
-162.9	-4.39	-162.9	-10.21	-162.9	-11.89	-162.9	-7.52	-162.9	-8.06	-162.9	-9.05	-162.9	0.13	-162.9	-5.42	-162.9	-8.16	-162.9	1.21	-162.9	-4.57	-162.9	-2.91	-162.9	2.53	-162.9	2.05	-162.9	-1.38	-162.9	8.02	-162.9	0.92	-162.9	2.12	-162.9	-1.12	-162.9	-7.5	-162.9	-9.18	-162.9	0.21	-162.9	-7	-162.9	-6.48	-162.9	0.45
-162	-6.87	-162	-8.69	-162	-13.03	-162	-13.16	-162	-8.01	-162	-5.44	-162	-0.65	-162	-1.61	-162	-6.39	-162	-5.11	-162	-1.2	-162	-0.58	-162	4.99	-162	4.27	-162	0.08	-162	6.05	-162	1.46	-162	4.13	-162	-3.23	-162	-7.14	-162	-10.13	-162	-1.59	-162	-7.46	-162	-4.07	-162	-2.85
-161.1	-3.11	-161.1	-8.35	-161.1	-8.67	-161.1	-7.02	-161.1	-6.46	-161.1	-8.23	-161.1	-1.19	-161.1	-3.35	-161.1	-4.89	-161.1	0.31	-161.1	-4.6	-161.1	-2.15	-161.1	1.77	-161.1	3.35	-161.1	-0.14	-161.1	6.76	-161.1	1.27	-161.1	5.72	-161.1	-1.64	-161.1	-8.39	-161.1	-10.66	-161.1	-2.17	-161.1	-4.02	-161.1	-3.33	-161.1	1.06
-160.2	-5.21	-160.2	-8.57	-160.2	-8.22	-160.2	-9.2	-160.2	-8.11	-160.2	-8.03	-160.2	1.19	-160.2	-2.84	-160.2	-8.67	-160.2	-2.73	-160.2	0.29	-160.2	0.35	-160.2	5.5	-160.2	1.87	-160.2	0.17	-160.2	3.77	-160.2	3.11	-160.2	3.43	-160.2	-2.01	-160.2	-7.29	-160.2	-9.15	-160.2	-1.98	-160.2	-7.51	-160.2	-6.97	-160.2	0.73
-159.3	-3.91	-159.3	-8.8	-159.3	-9.15	-159.3	-9.38	-159.3	-11.69	-159.3	-7.63	-159.3	0.74	-159.3	-2.92	-159.3	-6.79	-159.3	-1.15	-159.3	-3.12	-159.3	-1.13	-159.3	2.69	-159.3	4.83	-159.3	0.3	-159.3	7.37	-159.3	0.14	-159.3	4.1	-159.3	-2	-159.3	-6.12	-159.3	-10.46	-159.3	-1.55	-159.3	-6.27	-159.3	-6.23	-159.3	-2.73
-158.4	-5.16	-158.4	-6.44	-158.4	-8.4	-158.4	-7.26	-158.4	-9.35	-158.4	-7.01	-158.4	1.46	-158.4	-2.96	-158.4	-5.42	-158.4	-1.5	-158.4	-1.67	-158.4	-1.71	-158.4	4.17	-158.4	4.57	-158.4	0.85	-158.4	7.23	-158.4	1.3	-158.4	1.59	-158.4	0.1	-158.4	-4.09	-158.4	-9.28	-158.4	-0.48	-158.4	-7.25	-158.4	-5.15	-158.4	0.23
-157.5	-5.73	-157.5	-9.51	-157.5	-9.18	-157.5	-7.73	-157.5	-8.78	-157.5	-5.94	-157.5	-1.54	-157.5	-5.61	-157.5	-6.53	-157.5	-3.49	-157.5	0.21	-157.5	-1.37	-157.5	1.84	-157.5	4.97	-157.5	-1.9	-157.5	3.51	-157.5	3.32	-157.5	4.25	-157.5	-3.09	-157.5	-5.53	-157.5	-8.59	-157.5	-4.4	-157.5	-3.98	-157.5	-4.54	-157.5	-2.28
-156.6	-4.47	-156.6	-8.18	-156.6	-8.18	-156.6	-10.31	-156.6	-9.52	-156.6	-8.63	-156.6	-0.59	-156.6	-2.56	-156.6	-10.72	-156.6	-0.99	-156.6	-0.81	-156.6	-1.72	-156.6	3.19	-156.6	4.27	-156.6	-2.18	-156.6	6.02	-156.6	2.59	-156.6	3.18	-156.6	-4.1	-156.6	-7.59	-156.6	-8.53	-156.6	-3.06	-156.6	-4.6	-156.6	-5.77	-156.6	-1.32
-155.7	-4.27	-155.7	-7.48	-155.7	-10.34	-155.7	-11.11	-155.7	-8.37	-155.7	-4.86	-155.7	0.81	-155.7	-6.95	-155.7	-5.98	-155.7	-0.93	-155.7	-1.59	-155.7	-2.35	-155.7	3.98	-155.7	2.47	-155.7	1.21	-155.7	6.59	-155.7	0.81	-155.7	2.59	-155.7	0.22	-155.7	-6.36	-155.7	-8.24	-155.7	-0.48	-155.7	-7.14	-155.7	-4.89	-155.7	0.39
-154.8	-6.3	-154.8	-8.53	-154.8	-9.72	-154.8	-8.25	-154.8	-9.2	-154.8	-7.77	-154.8	-0.7	-154.8	-3.69	-154.8	-7.21	-154.8	-0.93	-154.8	-4.03	-154.8	-1.45	-154.8	1.13	-154.8	4.65	-154.8	-0.43	-154.8	5.17	-154.8	-0.16	-154.8	4.42	-154.8	-1.92	-154.8	-4.76	-154.8	-8.33	-154.8	-1.83	-154.8	-6.04	-154.8	-2.76	-154.8	0.17
-153.9	-5.6	-153.9	-9.65	-153.9	-9.96	-153.9	-8.15	-153.9	-8.79	-153.9	-6.18	-153.9	-1.38	-153.9	-1.61	-153.9	-6.35	-153.9	-0.79	-153.9	-1.91	-153.9	-3.03	-153.9	2.52	-153.9	4.66	-153.9	-0.44	-153.9	6.8	-153.9	1.01	-153.9	4.31	-153.9	-1.69	-153.9	-6.11	-153.9	-10.33	-153.9	-0.78	-153.9	-5.86	-153.9	-5.45	-153.9	-0.59
-153	-4.34	-153	-7.38	-153	-10.75	-153	-8.28	-153	-5.95	-153	-7.49	-153	-1.34	-153	-2.15	-153	-5.75	-153	-1.07	-153	-3.14	-153	-1.28	-153	1.96	-153	2.92	-153	-0.58	-153	6.6	-153	0.36	-153	1.46	-153	-1.33	-153	-6.64	-153	-8.79	-153	-1.96	-153	-7.1	-153	-5.08	-153	-0.76
-152.1	-5.69	-152.1	-9.62	-152.1	-7.45	-152.1	-7.9	-152.1	-9.79	-152.1	-3.73	-152.1	-1.06	-152.1	-5.84	-152.1	-4.27	-152.1	-2.1	-152.1	-3.59	-152.1	0.71	-152.1	4.23	-152.1	2.04	-152.1	-0.29	-152.1	6.38	-152.1	1.43	-152.1	2.36	-152.1	-2.5	-152.1	-6.93	-152.1	-9.23	-152.1	-2.48	-152.1	-5.22	-152.1	-5.43	-152.1	-4.42
-151.2	-3.85	-151.2	-7.56	-151.2	-7.03	-151.2	-5.93	-151.2	-6.94	-151.2	-7.82	-151.2	1.73	-151.2	-2.63	-151.2	-7.11	-151.2	-1.32	-151.2	-0.73	-151.2	-0.51	-151.2	1.77	-151.2	2.99	-151.2	0.96	-151.2	5.72	-151.2	2.04	-151.2	3.3	-151.2	-2.63	-151.2	-6.06	-151.2	-8.4	-151.2	-0.43	-151.2	-7.26	-151.2	-4.79	-151.2	1.62
-150.3	-3.82	-150.3	-7.3	-150.3	-6.95	-150.3	-9.79	-150.3	-8.44	-150.3	-6.15	-150.3	0.52	-150.3	-1.4	-150.3	-5.49	-150.3	-0.62	-150.3	-2.97	-150.3	-3.11	-150.3	2.97	-150.3	3.58	-150.3	-1.11	-150.3	3.75	-150.3	3.15	-150.3	2.84	-150.3	-1.52	-150.3	-7.3	-150.3	-8.5	-150.3	-3.15	-150.3	-4.66	-150.3	-2.5	-150.3	-1.46
-149.4	-4.29	-149.4	-9.11	-149.4	-6.96	-149.4	-7.97	-149.4	-6.1	-149.4	-7.42	-149.4	-0.62	-149.4	-4.7	-149.4	-3.53	-149.4	0.4	-149.4	-3.23	-149.4	-0.21	-149.4	3.83	-149.4	5.11	-149.4	-0.26	-149.4	9.29	-149.4	0.14	-149.4	3.01	-149.4	-1.39	-149.4	-3.48	-149.4	-9.86	-149.4	-0.91	-149.4	-7.95	-149.4	-5.41	-149.4	-1.53
-148.5	-1.72	-148.5	-9.6	-148.5	-8.88	-148.5	-7.98	-148.5	-7.27	-148.5	-6.1	-148.5	1.36	-148.5	-4.15	-148.5	-7.19	-148.5	-2.72	-148.5	-1.21	-148.5	0.31	-148.5	2.38	-148.5	3.91	-148.5	-1.27	-148.5	4.39	-148.5	-0.05	-148.5	7.19	-148.5	-0.82	-148.5	-6.1	-148.5	-8.62	-148.5	-2.43	-148.5	-7.87	-148.5	-5	-148.5	-0.42
-147.6	-4.58	-147.6	-6.45	-147.6	-11.25	-147.6	-8.15	-147.6	-6.46	-147.6	-4.9	-147.6	-1.58	-147.6	-4.88	-147.6	-5.25	-147.6	-1.45	-147.6	0.4	-147.6	-2.52	-147.6	2.96	-147.6	3.12	-147.6	-0.63	-147.6	5.48	-147.6	1.21	-147.6	2.66	-147.6	-2.42	-147.6	-5.13	-147.6	-9.25	-147.6	-2.3	-147.6	-5.86	-147.6	-2.08	-147.6	-1.33
-146.7	-3.79	-146.7	-7.98	-146.7	-9.7	-146.7	-6.95	-146.7	-6.58	-146.7	-7.41	-146.7	-0.59	-146.7	-5.89	-146.7	-7.06	-146.7	-0.01	-146.7	-1.26	-146.7	-2.03	-146.7	3.37	-146.7	3.16	-146.7	-0.43	-146.7	5.96	-146.7	1.92	-146.7	2.07	-146.7	-0.24	-146.7	-6.27	-146.7	-7.53	-146.7	-0.79	-146.7	-5.79	-146.7	-3.29	-146.7	0.99
-145.8	-3.88	-145.8	-6.38	-145.8	-7.42	-145.8	-7	-145.8	-5.58	-145.8	-8.49	-145.8	-1.2	-145.8	-2.52	-145.8	-7.3	-145.8	-1.52	-145.8	-0.88	-145.8	-4.2	-145.8	1.69	-145.8	2.63	-145.8	-0.74	-145.8	3.6	-145.8	0.67	-145.8	1.52	-145.8	-3.32	-145.8	-6.38	-145.8	-7.7	-145.8	-3.56	-145.8	-6.72	-145.8	-2.75	-145.8	-1.73
-144.9	-1.83	-144.9	-10.15	-144.9	-6.78	-144.9	-8.19	-144.9	-8.68	-144.9	-6.74	-144.9	0.03	-144.9	-3.97	-144.9	-7.04	-144.9	-1.98	-144.9	-3.37	-144.9	-1.73	-144.9	2.15	-144.9	3.24	-144.9	0.58	-144.9	4.98	-144.9	2.67	-144.9	3.98	-144.9	-1.53	-144.9	-5.51	-144.9	-8.88	-144.9	-2.89	-144.9	-5.13	-144.9	-4.93	-144.9	-1.18
-144	-4.97	-144	-7.96	-144	-8.86	-144	-8.17	-144	-6.81	-144	-5.7	-144	-1.09	-144	-3.09	-144	-6.41	-144	-3.25	-144	-0.56	-144	-4.14	-144	1.76	-144	4.83	-144	0.35	-144	4.25	-144	1.78	-144	2.46	-144	-4.42	-144	-6.28	-144	-7.74	-144	-2.94	-144	-4.49	-144	-4.68	-144	-2.99
-143.1	-2.63	-143.1	-8.21	-143.1	-8.97	-143.1	-6.99	-143.1	-7.97	-143.1	-5.96	-143.1	0.47	-143.1	-3.69	-143.1	-6.58	-143.1	-1.2	-143.1	-2.17	-143.1	-2.25	-143.1	4.28	-143.1	2.04	-143.1	0.75	-143.1	5	-143.1	1.26	-143.1	0.3	-143.1	-0.78	-143.1	-7.33	-143.1	-9.88	-143.1	-2.18	-143.1	-4.71	-143.1	-6.56	-143.1	0.56
-142.2	-2.97	-142.2	-4.65	-142.2	-9.74	-142.2	-7.46	-142.2	-6.69	-142.2	-5.58	-142.2	0.22	-142.2	-2.57	-142.2	-5.89	-142.2	-0.25	-142.2	-1.72	-142.2	-1.75	-142.2	2.4	-142.2	2.3	-142.2	1.33	-142.2	6.42	-142.2	0.06	-142.2	2.49	-142.2	-0.58	-142.2	-6.24	-142.2	-8.74	-142.2	-1.41	-142.2	-6.38	-142.2	-5.66	-142.2	-0.47
-141.3	-4.2	-141.3	-5.84	-141.3	-9.54	-141.3	-8.99	-141.3	-4.35	-141.3	-3.89	-141.3	1.41	-141.3	-1.24	-141.3	-5.65	-141.3	-3.32	-141.3	-1.12	-141.3	-1.82	-141.3	2.47	-141.3	4.87	-141.3	-0.58	-141.3	4.1	-141.3	2.79	-141.3	1.83	-141.3	-2.26	-141.3	-4.1	-141.3	-9.37	-141.3	-2.64	-141.3	-5.96	-141.3	-3.63	-141.3	-2.24
-140.4	-4.75	-140.4	-4.13	-140.4	-6.36	-140.4	-9.41	-140.4	-4.7	-140.4	-6.07	-140.4	0.99	-140.4	-3.81	-140.4	-7.2	-140.4	-3.52	-140.4	-0.71	-140.4	-0.45	-140.4	1.37	-140.4	2.8	-140.4	0.5	-140.4	2.68	-140.4	1.87	-140.4	4.1	-140.4	-1.96	-140.4	-4.49	-140.4	-8.29	-140.4	-1.92	-140.4	-5.25	-140.4	-3.64	-140.4	1.78
-139.5	-3.62	-139.5	-7.63	-139.5	-7.28	-139.5	-8.55	-139.5	-6.86	-139.5	-6.2	-139.5	-1.35	-139.5	-3.28	-139.5	-7	-139.5	-1.1	-139.5	0.42	-139.5	-1.93	-139.5	2.78	-139.5	3.31	-139.5	-1.74	-139.5	4.66	-139.5	1.67	-139.5	1.94	-139.5	-1	-139.5	-4.58	-139.5	-8.02	-139.5	-3.05	-139.5	-5.51	-139.5	-3.74	-139.5	-0.59
-138.6	-3.93	-138.6	-3.1	-138.6	-5.12	-138.6	-7.87	-138.6	-5.08	-138.6	-6.45	-138.6	2.2	-138.6	-3.85	-138.6	-4.22	-138.6	-1.28	-138.6	0.65	-138.6	-0.55	-138.6	1.68	-138.6	1.21	-138.6	1.88	-138.6	3.69	-138.6	2.82	-138.6	2.46	-138.6	-2.8	-138.6	-7.08	-138.6	-6.75	-138.6	-1.32	-138.6	-6.31	-138.6	-5.79	-138.6	-0.64
-137.7	-4.41	-137.7	-7.53	-137.7	-7.83	-137.7	-6.51	-137.7	-6.5	-137.7	-6.29	-137.7	-1.51	-137.7	-2.84	-137.7	-6.68	-137.7	-3.28	-137.7	-2.74	-137.7	-3.52	-137.7	1.34	-137.7	2.41	-137.7	-0.15	-137.7	2.92	-137.7	2.18	-137.7	3.36	-137.7	-3.99	-137.7	-4.52	-137.7	-9.08	-137.7	-0.78	-137.7	-4.04	-137.7	-6.15	-137.7	-1.5
-136.8	-3.46	-136.8	-3.7	-136.8	-8.96	-136.8	-6.39	-136.8	-4.97	-136.8	-4.93	-136.8	-2.16	-136.8	-2.09	-136.8	-4.43	-136.8	-0.8	-136.8	-0.43	-136.8	-0.9	-136.8	1.28	-136.8	4.07	-136.8	1.43	-136.8	5.77	-136.8	1.87	-136.8	0.85	-136.8	-1.25	-136.8	-4.32	-136.8	-6.32	-136.8	-1.19	-136.8	-5.64	-136.8	-6.62	-136.8	-0.16
-135.9	-1.98	-135.9	-6.55	-135.9	-4.79	-135.9	-7.16	-135.9	-7.5	-135.9	-7.02	-135.9	1.84	-135.9	-4.48	-135.9	-5.91	-135.9	-1.4	-135.9	-1.98	-135.9	-2.49	-135.9	3.05	-135.9	-0.78	-135.9	0.06	-135.9	4.47	-135.9	0.61	-135.9	5.25	-135.9	-2.89	-135.9	-7.35	-135.9	-8.12	-135.9	-0.51	-135.9	-8.14	-135.9	-3.29	-135.9	0.28
-135	-4.77	-135	-6.28	-135	-7.99	-135	-6.54	-135	-2.08	-135	-8.54	-135	-1.83	-135	-3.18	-135	-4.64	-135	-1.18	-135	-0.75	-135	-3.16	-135	2.6	-135	3.8	-135	1.14	-135	5.21	-135	1.25	-135	0.79	-135	-0.52	-135	-6.67	-135	-7.58	-135	-0.73	-135	-5.21	-135	-4.62	-135	0.62
-134.1	-5.09	-134.1	-4.67	-134.1	-7.1	-134.1	-8.35	-134.1	-5.76	-134.1	-6.11	-134.1	-2.44	-134.1	-4.16	-134.1	-7.34	-134.1	-2.77	-134.1	-4.61	-134.1	-1.37	-134.1	0.89	-134.1	1.85	-134.1	-2.48	-134.1	5.21	-134.1	3.13	-134.1	2.21	-134.1	-3.31	-134.1	-4.98	-134.1	-7.95	-134.1	0.46	-134.1	-3.61	-134.1	-4.35	-134.1	0.22
-133.2	-3.54	-133.2	-5.14	-133.2	-9.19	-133.2	-5.76	-133.2	-8.14	-133.2	-3.37	-133.2	0.62	-133.2	-3.06	-133.2	-7.96	-133.2	-1.87	-133.2	-2.95	-133.2	-1.47	-133.2	1.94	-133.2	5	-133.2	-3.75	-133.2	4.31	-133.2	2.71	-133.2	4.97	-133.2	-2.05	-133.2	-4.29	-133.2	-9.32	-133.2	-0.51	-133.2	-4.87	-133.2	-2.8	-133.2	1.78
-132.3	-2.17	-132.3	-4.48	-132.3	-4.52	-132.3	-7.21	-132.3	-6.31	-132.3	-5.83	-132.3	0.43	-132.3	-2.55	-132.3	-2.83	-132.3	-2.34	-132.3	-1.06	-132.3	1.2	-132.3	1.98	-132.3	3.76	-132.3	0.81	-132.3	3.38	-132.3	0.63	-132.3	4.02	-132.3	-0.7	-132.3	-6.61	-132.3	-7.68	-132.3	-2.69	-132.3	-5.67	-132.3	-3.89	-132.3	1.06
-131.4	-4.37	-131.4	-5.84	-131.4	-6.9	-131.4	-4.77	-131.4	-7.21	-131.4	-5.4	-131.4	0.39	-131.4	-5.6	-131.4	-6.11	-131.4	-0.07	-131.4	-2.32	-131.4	-2.08	-131.4	2.78	-131.4	1.15	-131.4	-0.06	-131.4	7.4	-131.4	0.8	-131.4	2.27	-131.4	-1.13	-131.4	-3.44	-131.4	-7.17	-131.4	-2.25	-131.4	-5.73	-131.4	-1.79	-131.4	1.45
-130.5	-3.25	-130.5	-8.08	-130.5	-5.53	-130.5	-6.65	-130.5	-8	-130.5	-5.68	-130.5	0.43	-130.5	-4.94	-130.5	-4.01	-130.5	-1.21	-130.5	-2.01	-130.5	-2.14	-130.5	1.16	-130.5	2.34	-130.5	1.22	-130.5	4.92	-130.5	2.29	-130.5	0	-130.5	-3.28	-130.5	-6.11	-130.5	-5.56	-130.5	-3.47	-130.5	-0.77	-130.5	-5.95	-130.5	-0.96
-129.6	-2.13	-129.6	-9.95	-129.6	-8.35	-129.6	-7.36	-129.6	-5.94	-129.6	-7.7	-129.6	1.94	-129.6	-4.62	-129.6	-3.85	-129.6	-4.62	-129.6	-2.03	-129.6	-1.17	-129.6	2.2	-129.6	4.46	-129.6	0.45	-129.6	1.23	-129.6	0.7	-129.6	1.46	-129.6	-3.77	-129.6	-4.72	-129.6	-5.21	-129.6	-1.75	-129.6	-5.39	-129.6	-4.59	-129.6	-3.32
-128.7	-5.43	-128.7	-7.32	-128.7	-7.51	-128.7	-3.41	-128.7	-6.81	-128.7	-6.74	-128.7	0.07	-128.7	-3.59	-128.7	-5.27	-128.7	-0.2	-128.7	-1.88	-128.7	-1.57	-128.7	1.92	-128.7	1.97	-128.7	-2.89	-128.7	3.51	-128.7	0.1	-128.7	2.38	-128.7	-4.08	-128.7	-4.28	-128.7	-9.51	-128.7	-3.77	-128.7	-3.75	-128.7	-3.07	-128.7	-1.28
-127.8	-2.83	-127.8	-5.95	-127.8	-5.99	-127.8	-7.07	-127.8	-5.78	-127.8	-5.24	-127.8	0.45	-127.8	-1.99	-127.8	-7.3	-127.8	-1.62	-127.8	-1.61	-127.8	0.4	-127.8	2.7	-127.8	2.37	-127.8	-2.31	-127.8	4.96	-127.8	-1.79	-127.8	3.63	-127.8	-5.05	-127.8	-6.64	-127.8	-8.35	-127.8	-1.08	-127.8	-5.98	-127.8	-2.76	-127.8	-1.65
-126.9	-3.21	-126.9	-5.47	-126.9	-8.58	-126.9	-6.31	-126.9	-5.98	-126.9	-7.2	-126.9	-2.97	-126.9	-5.12	-126.9	-5.99	-126.9	-1.89	-126.9	-2.06	-126.9	-2.96	-126.9	-0.46	-126.9	2.8	-126.9	-0.93	-126.9	3.76	-126.9	1.42	-126.9	1.63	-126.9	-3.76	-126.9	-5.86	-126.9	-8.37	-126.9	-0.76	-126.9	-4.44	-126.9	-5.36	-126.9	-1.11
-126	-4.27	-126	-8.04	-126	-3.61	-126	-6.27	-126	-7.6	-126	-7.2	-126	-0.1	-126	-2.06	-126	-3.07	-126	0.09	-126	-2.26	-126	-0.76	-126	4.58	-126	3.99	-126	-1.24	-126	5.65	-126	1.56	-126	3.77	-126	-1.82	-126	-4.61	-126	-6.47	-126	-0.29	-126	-5.99	-126	-2.01	-126	-2.57
-125.1	-3.2	-125.1	-5.25	-125.1	-7.55	-125.1	-7.1	-125.1	-3.75	-125.1	-4.62	-125.1	0.4	-125.1	-3.13	-125.1	-4.99	-125.1	-0.26	-125.1	-0.16	-125.1	-1.66	-125.1	4.79	-125.1	0.28	-125.1	-0.6	-125.1	6.16	-125.1	-0.38	-125.1	0.39	-125.1	0.93	-125.1	-4.75	-125.1	-7.24	-125.1	-1.58	-125.1	-4.42	-125.1	-4.45	-125.1	-0.8
-124.2	-2.57	-124.2	-4.42	-124.2	-7.85	-124.2	-6.7	-124.2	-6.9	-124.2	-6.56	-124.2	-0.76	-124.2	0.27	-124.2	-5.07	-124.2	-1.19	-124.2	-0.48	-124.2	-3.2	-124.2	0	-124.2	2.36	-124.2	0.18	-124.2	6.27	-124.2	2.01	-124.2	4	-124.2	-3.52	-124.2	-6.57	-124.2	-7	-124.2	1.5	-124.2	-2.63	-124.2	-4.26	-124.2	-0.85
-123.3	-4.1	-123.3	-7.94	-123.3	-4.97	-123.3	-4.29	-123.3	-6.35	-123.3	-6.33	-123.3	-1.52	-123.3	-2.83	-123.3	-4.92	-123.3	0.71	-123.3	-1.76	-123.3	-2.04	-123.3	2.35	-123.3	3.39	-123.3	0.07	-123.3	5.64	-123.3	0.79	-123.3	2.61	-123.3	-2.57	-123.3	-4.55	-123.3	-9.03	-123.3	-1.02	-123.3	-6.68	-123.3	-1.31	-123.3	-2.74
-122.4	-4.22	-122.4	-5.36	-122.4	-4.5	-122.4	-5.4	-122.4	-7.01	-122.4	-5.08	-122.4	-0.27	-122.4	0.65	-122.4	-4.13	-122.4	-1.96	-122.4	-2.65	-122.4	-2.27	-122.4	1.29	-122.4	4.59	-122.4	-1.34	-122.4	5.32	-122.4	-0.43	-122.4	1.82	-122.4	-3.37	-122.4	-3.58	-122.4	-7.97	-122.4	-0.09	-122.4	-4.15	-122.4	-0.82	-122.4	-1.83
-121.5	-3.65	-121.5	-5.1	-121.5	-6.16	-121.5	-5.45	-121.5	-6.52	-121.5	-3.87	-121.5	2.68	-121.5	-2.08	-121.5	-5.18	-121.5	2.17	-121.5	-3.29	-121.5	0.83	-121.5	3.87	-121.5	4.27	-121.5	-0.33	-121.5	6.42	-121.5	0	-121.5	4.83	-121.5	-2.34	-121.5	-3.25	-121.5	-8.55	-121.5	-0.73	-121.5	-4.01	-121.5	-4.44	-121.5	-0.94
-120.6	-0.54	-120.6	-7.77	-120.6	-6.13	-120.6	-6.14	-120.6	-6.01	-120.6	-6.54	-120.6	1.97	-120.6	-4.06	-120.6	-7.31	-120.6	-2.38	-120.6	-1.3	-120.6	-2.05	-120.6	2.16	-120.6	3.24	-120.6	1.89	-120.6	3.11	-120.6	-0.36	-120.6	0.69	-120.6	-1.89	-120.6	-5.74	-120.6	-4.19	-120.6	-1.87	-120.6	-5.14	-120.6	-3.78	-120.6	-0.93
-119.7	-3.15	-119.7	-7.8	-119.7	-6.38	-119.7	-6.2	-119.7	-7.56	-119.7	-4.49	-119.7	1.52	-119.7	-3.41	-119.7	-6.42	-119.7	-0.44	-119.7	-0.82	-119.7	-2.05	-119.7	4.77	-119.7	1.38	-119.7	-0.34	-119.7	4.5	-119.7	1.6	-119.7	2.03	-119.7	-0.54	-119.7	-4.46	-119.7	-7.95	-119.7	-2.72	-119.7	-3.56	-119.7	-3.33	-119.7	-1.69
-118.8	-6.27	-118.8	-6.23	-118.8	-4.6	-118.8	-4.83	-118.8	-5.22	-118.8	-4.35	-118.8	-0.62	-118.8	-2.88	-118.8	-2.97	-118.8	-1.51	-118.8	-2.76	-118.8	-2.44	-118.8	4.66	-118.8	4.81	-118.8	0.54	-118.8	4.81	-118.8	1.74	-118.8	3.41	-118.8	-2.66	-118.8	-3.9	-118.8	-7.93	-118.8	-0.78	-118.8	-3.2	-118.8	-2.83	-118.8	-1.38
-117.9	-2	-117.9	-4.92	-117.9	-5.49	-117.9	-6.35	-117.9	-7.6	-117.9	-4.71	-117.9	0.47	-117.9	-0.61	-117.9	-4.37	-117.9	-1.52	-117.9	-2.58	-117.9	0.36	-117.9	1.42	-117.9	4.88	-117.9	1.12	-117.9	7.01	-117.9	2.88	-117.9	1.28	-117.9	-2.91	-117.9	-6.61	-117.9	-7.25	-117.9	1.54	-117.9	-3.27	-117.9	-5.56	-117.9	-0.74
-117	-2.28	-117	-7.43	-117	-8.58	-117	-4.36	-117	-4.93	-117	-4.79	-117	-0.06	-117	-4.08	-117	-4.47	-117	2.3	-117	-1.84	-117	-2.08	-117	3.68	-117	1.19	-117	0.71	-117	3.79	-117	0.99	-117	1.54	-117	-0.39	-117	-4.37	-117	-6.3	-117	-2.14	-117	-4.25	-117	-3.04	-117	-0.11
-116.1	-3.94	-116.1	-6.25	-116.1	-8.42	-116.1	-4.41	-116.1	-3.56	-116.1	-2.95	-116.1	-1.49	-116.1	-3.09	-116.1	-3.6	-116.1	-0.17	-116.1	0.16	-116.1	-2.66	-116.1	-0.3	-116.1	2.57	-116.1	2.09	-116.1	4.33	-116.1	2.33	-116.1	-0.07	-116.1	-2.12	-116.1	-5.29	-116.1	-6	-116.1	-0.54	-116.1	-5.55	-116.1	-4.28	-116.1	0.67
-115.2	-4.01	-115.2	-6.37	-115.2	-8.81	-115.2	-6.93	-115.2	-5.97	-115.2	-6.24	-115.2	-0.48	-115.2	-2.48	-115.2	-6.09	-115.2	-1.01	-115.2	-0.79	-115.2	-3.12	-115.2	1.85	-115.2	2.2	-115.2	-2.04	-115.2	3.47	-115.2	0.42	-115.2	0.43	-115.2	-0.7	-115.2	-5.69	-115.2	-5.89	-115.2	-3.36	-115.2	-4.59	-115.2	-3.07	-115.2	-0.72
-114.3	-0.74	-114.3	-3.9	-114.3	-7.07	-114.3	-4.19	-114.3	-5.65	-114.3	-6.72	-114.3	0.77	-114.3	-2.2	-114.3	-3.97	-114.3	-0.54	-114.3	-0.78	-114.3	-1.45	-114.3	3.81	-114.3	2.25	-114.3	-1.9	-114.3	3.73	-114.3	0.15	-114.3	4.25	-114.3	-2.18	-114.3	-6.06	-114.3	-7.88	-114.3	-3.29	-114.3	-3.65	-114.3	-2.68	-114.3	-0.96
-113.4	-2.69	-113.4	-1.01	-113.4	-5.55	-113.4	-3.33	-113.4	-4.31	-113.4	-2.61	-113.4	-1.43	-113.4	-2.06	-113.4	-5.71	-113.4	0.51	-113.4	-2.88	-113.4	-0.71	-113.4	1.85	-113.4	3.02	-113.4	0.23	-113.4	3.68	-113.4	0.9	-113.4	2.85	-113.4	0.69	-113.4	-4.01	-113.4	-6.17	-113.4	-0.54	-113.4	-5.92	-113.4	-2.59	-113.4	1.5
-112.5	-1.22	-112.5	-5.8	-112.5	-4.69	-112.5	-4.3	-112.5	-3.55	-112.5	-2.61	-112.5	2.4	-112.5	-4.54	-112.5	-2.63	-112.5	-0.41	-112.5	1.48	-112.5	0.42	-112.5	1.68	-112.5	2.54	-112.5	-0.69	-112.5	5.05	-112.5	2.18	-112.5	2.83	-112.5	-0.78	-112.5	-2.73	-112.5	-4.4	-112.5	1.08	-112.5	-4.49	-112.5	-2.58	-112.5	-1
-111.6	-1.58	-111.6	-4.6	-111.6	-4.22	-111.6	-5.81	-111.6	-6.07	-111.6	-5.23	-111.6	-1.23	-111.6	-3.35	-111.6	-1.46	-111.6	-1.97	-111.6	0.55	-111.6	-0.98	-111.6	-0.43	-111.6	1.85	-111.6	0.47	-111.6	2.93	-111.6	1.35	-111.6	2.54	-111.6	-0.84	-111.6	-5.78	-111.6	-7.37	-111.6	-1.97	-111.6	-6.36	-111.6	-3.88	-111.6	-1.75
-110.7	-4.42	-110.7	-5.42	-110.7	-5.48	-110.7	-4.46	-110.7	-5.36	-110.7	-5	-110.7	-2.12	-110.7	-4.15	-110.7	-4.78	-110.7	-0.7	-110.7	-3.03	-110.7	-3.24	-110.7	0.16	-110.7	1.11	-110.7	-1.37	-110.7	4.67	-110.7	-0.34	-110.7	2.97	-110.7	-3.68	-110.7	-5.06	-110.7	-7.86	-110.7	-1.28	-110.7	-3.68	-110.7	-3.82	-110.7	-1.41
-109.8	-3.34	-109.8	-7.83	-109.8	-4.29	-109.8	-6.41	-109.8	-4.22	-109.8	-5.1	-109.8	0.73	-109.8	-3.53	-109.8	-6.11	-109.8	-1.6	-109.8	-0.36	-109.8	-2.04	-109.8	2.85	-109.8	0.81	-109.8	-1.26	-109.8	5.62	-109.8	1.91	-109.8	1.01	-109.8	-0.77	-109.8	-4.8	-109.8	-6.76	-109.8	-0.63	-109.8	-4.03	-109.8	-2.18	-109.8	-1.81
-108.9	-3.2	-108.9	-6.91	-108.9	-2.57	-108.9	-6.22	-108.9	-4.5	-108.9	-3.33	-108.9	-0.3	-108.9	-2.9	-108.9	-3.4	-108.9	-0.8	-108.9	0.35	-108.9	1.24	-108.9	1.83	-108.9	3.09	-108.9	-0.73	-108.9	5.73	-108.9	1.45	-108.9	2.48	-108.9	-1.87	-108.9	-3.45	-108.9	-6.16	-108.9	-0.25	-108.9	-2.16	-108.9	-2.6	-108.9	-0.8
-108	-2.67	-108	-4.38	-108	-7.55	-108	-6.14	-108	-5.4	-108	-5.86	-108	0.32	-108	-1.64	-108	-5.31	-108	-0.58	-108	0.32	-108	-2.74	-108	2.78	-108	2.58	-108	0.11	-108	4.16	-108	1.51	-108	1.53	-108	0.59	-108	-5.76	-108	-6.6	-108	0.4	-108	-3.62	-108	-4.68	-108	0.47
-107.1	-4.21	-107.1	-2.37	-107.1	-6.21	-107.1	-6.08	-107.1	-6.3	-107.1	-4.31	-107.1	-1.75	-107.1	-3.5	-107.1	-6.29	-107.1	-0.24	-107.1	-3.38	-107.1	0.3	-107.1	2.1	-107.1	0.68	-107.1	-0.64	-107.1	3.85	-107.1	-1.81	-107.1	4.75	-107.1	-2.21	-107.1	-4	-107.1	-4.06	-107.1	-1.84	-107.1	-5.6	-107.1	-2.69	-107.1	-0.92
-106.2	-2.77	-106.2	-4.64	-106.2	-4.28	-106.2	-2.94	-106.2	-6.38	-106.2	-2.36	-106.2	-0.66	-106.2	0.85	-106.2	-4.53	-106.2	0.35	-106.2	-0.77	-106.2	2.68	-106.2	1.81	-106.2	4.8	-106.2	-1.31	-106.2	5.33	-106.2	1.62	-106.2	5.93	-106.2	-1.98	-106.2	-3.3	-106.2	-4.95	-106.2	-0.05	-106.2	-4.28	-106.2	-1.66	-106.2	-0.07
-105.3	-3.17	-105.3	-6.09	-105.3	-7.79	-105.3	-4.6	-105.3	-5.12	-105.3	-5.29	-105.3	-1.65	-105.3	-0.62	-105.3	-7.1	-105.3	-0.65	-105.3	-2.3	-105.3	-0.61	-105.3	2.22	-105.3	4.7	-105.3	-1.01	-105.3	2.8	-105.3	1.13	-105.3	3.26	-105.3	-2.35	-105.3	-4.91	-105.3	-8	-105.3	-2.35	-105.3	-4.7	-105.3	1.49	-105.3	-0.31
-104.4	-6.74	-104.4	-5.49	-104.4	-5.77	-104.4	-5.91	-104.4	-3.26	-104.4	-5.37	-104.4	-0.29	-104.4	-2.01	-104.4	-6.04	-104.4	-0.62	-104.4	-1.5	-104.4	-1.31	-104.4	4.44	-104.4	4.41	-104.4	-1.99	-104.4	4.27	-104.4	-1.67	-104.4	3.37	-104.4	0.55	-104.4	-4.84	-104.4	-6.68	-104.4	-0.14	-104.4	-5.29	-104.4	-2.59	-104.4	1.74
-103.5	-3.22	-103.5	-4.74	-103.5	-8.04	-103.5	-5.88	-103.5	-3.93	-103.5	-5.19	-103.5	1.47	-103.5	-3.08	-103.5	-6.18	-103.5	-1.15	-103.5	-0.49	-103.5	-1.91	-103.5	3.76	-103.5	3	-103.5	-1.18	-103.5	3.96	-103.5	0.92	-103.5	1.79	-103.5	-0.07	-103.5	-6.08	-103.5	-3.5	-103.5	-0.9	-103.5	-3.25	-103.5	-3.34	-103.5	-0.57
-102.6	-3.01	-102.6	-4.7	-102.6	-6.51	-102.6	-2.84	-102.6	-5.58	-102.6	-6.29	-102.6	1.49	-102.6	-2.04	-102.6	-5.68	-102.6	-1.15	-102.6	-0.58	-102.6	-1.6	-102.6	2.79	-102.6	1.33	-102.6	0.93	-102.6	5.09	-102.6	0.68	-102.6	0.64	-102.6	-3.7	-102.6	-4.61	-102.6	-4.3	-102.6	-0.92	-102.6	-5.12	-102.6	-5.11	-102.6	-2.53
-101.7	-2.15	-101.7	-5.22	-101.7	-3.42	-101.7	-5.55	-101.7	-3.58	-101.7	-3.76	-101.7	1.01	-101.7	-2.51	-101.7	-3.5	-101.7	-1.62	-101.7	0.11	-101.7	-1.88	-101.7	-0.15	-101.7	2.82	-101.7	0.35	-101.7	5.44	-101.7	0.14	-101.7	3.21	-101.7	-2.34	-101.7	-4.3	-101.7	-4.68	-101.7	-2.25	-101.7	-4.49	-101.7	-0.04	-101.7	-0.75
-100.8	-4.14	-100.8	-5.37	-100.8	-3.76	-100.8	-6.18	-100.8	-2.2	-100.8	-5.18	-100.8	-1.33	-100.8	-2.04	-100.8	-2.02	-100.8	-1.03	-100.8	0.14	-100.8	-0.09	-100.8	0.49	-100.8	1.76	-100.8	0.63	-100.8	4.1	-100.8	1.53	-100.8	2.68	-100.8	-2.19	-100.8	-5.57	-100.8	-5.88	-100.8	-3.33	-100.8	-1.9	-100.8	-1.35	-100.8	-1.59
-99.9	-2.53	-99.9	-4.3	-99.9	-5.21	-99.9	-4.18	-99.9	-5.34	-99.9	-2.73	-99.9	1.33	-99.9	-1	-99.9	-2.58	-99.9	0.47	-99.9	-0.72	-99.9	-1.17	-99.9	3.13	-99.9	2.56	-99.9	-0.48	-99.9	3.71	-99.9	-0.04	-99.9	0.78	-99.9	-1.95	-99.9	-1.86	-99.9	-5.3	-99.9	-2.41	-99.9	-4.58	-99.9	-4.63	-99.9	-0.7
-99	-1.92	-99	-4.69	-99	-4.44	-99	-2.02	-99	-4.23	-99	-5.63	-99	-0.52	-99	-1.56	-99	-1.88	-99	1.06	-99	0.28	-99	-2	-99	1.97	-99	2.65	-99	2.26	-99	3.2	-99	2.27	-99	3.85	-99	-0.15	-99	-5.53	-99	-6.4	-99	-2.54	-99	-3.47	-99	-1.17	-99	0.09
-98.1	-0.22	-98.1	-3.07	-98.1	-4.07	-98.1	-5.74	-98.1	-2.62	-98.1	-6.48	-98.1	-0.36	-98.1	-3	-98.1	-2.99	-98.1	0.09	-98.1	-2.01	-98.1	-0.8	-98.1	-0.3	-98.1	2.18	-98.1	-1.49	-98.1	4.71	-98.1	0.87	-98.1	3.84	-98.1	-2.38	-98.1	-7.04	-98.1	-5.2	-98.1	-0.08	-98.1	-5.57	-98.1	-0.18	-98.1	-1.64
-97.2	-1.79	-97.2	-5.71	-97.2	-6	-97.2	-4.35	-97.2	-4.86	-97.2	-2.54	-97.2	1.96	-97.2	-2.89	-97.2	-5.27	-97.2	-0.41	-97.2	-1.85	-97.2	1.56	-97.2	2.33	-97.2	0.96	-97.2	0.24	-97.2	4.9	-97.2	1.39	-97.2	2.21	-97.2	-1.28	-97.2	-6.03	-97.2	-5.47	-97.2	-1.63	-97.2	-4.83	-97.2	-0.49	-97.2	-1.14
-96.3	-1.14	-96.3	-6.75	-96.3	-5.93	-96.3	-3.89	-96.3	-5.95	-96.3	-1.82	-96.3	-0.71	-96.3	-2.58	-96.3	-3.68	-96.3	1.11	-96.3	-0.89	-96.3	-2.15	-96.3	2.76	-96.3	2.29	-96.3	-0.76	-96.3	5.86	-96.3	0.44	-96.3	0.86	-96.3	-0.24	-96.3	-4.12	-96.3	-8.09	-96.3	-1.24	-96.3	-4.4	-96.3	-3.14	-96.3	-1.33
-95.4	-1.91	-95.4	-5.75	-95.4	-6.53	-95.4	-2.31	-95.4	-6.94	-95.4	-5.98	-95.4	-0.41	-95.4	-4.33	-95.4	-6.45	-95.4	1.34	-95.4	-1.58	-95.4	-0.71	-95.4	1.67	-95.4	0.4	-95.4	0.94	-95.4	3.59	-95.4	1.91	-95.4	1.82	-95.4	-0.52	-95.4	-6.57	-95.4	-2.34	-95.4	-0.69	-95.4	-4.7	-95.4	-1.66	-95.4	1.14
-94.5	-3.1	-94.5	-4.16	-94.5	-5.04	-94.5	-2.37	-94.5	-3.78	-94.5	-4.35	-94.5	-0.48	-94.5	-0.25	-94.5	-3.84	-94.5	1.97	-94.5	-2.03	-94.5	-1.28	-94.5	2.96	-94.5	3.81	-94.5	0.46	-94.5	3.49	-94.5	1.76	-94.5	1.72	-94.5	0.09	-94.5	-3.17	-94.5	-6.15	-94.5	-2.85	-94.5	-4.16	-94.5	-2.36	-94.5	1.3
-93.6	-2.69	-93.6	-3.16	-93.6	-3.53	-93.6	-4.51	-93.6	-3.87	-93.6	-5.99	-93.6	0.94	-93.6	-1.99	-93.6	-2.99	-93.6	-1.16	-93.6	-0.16	-93.6	-0.65	-93.6	1.56	-93.6	0.42	-93.6	0.94	-93.6	5.54	-93.6	0.16	-93.6	3.99	-93.6	-0.21	-93.6	-5.82	-93.6	-3.55	-93.6	-0.26	-93.6	-2.54	-93.6	-1.04	-93.6	-0.61
-92.7	0.33	-92.7	-5.21	-92.7	-7.08	-92.7	-2.9	-92.7	-5.71	-92.7	-5.94	-92.7	3.13	-92.7	-2.3	-92.7	-5.33	-92.7	-1.19	-92.7	-3.3	-92.7	0.39	-92.7	2.59	-92.7	1.85	-92.7	2.95	-92.7	4.84	-92.7	0.94	-92.7	4.29	-92.7	-1.4	-92.7	-4.98	-92.7	-4.98	-92.7	-3.32	-92.7	-2.7	-92.7	1.29	-92.7	0.32
-91.8	0.22	-91.8	-5.17	-91.8	-2.43	-91.8	-5.98	-91.8	-5.36	-91.8	-4.38	-91.8	0.05	-91.8	-2.17	-91.8	-4.27	-91.8	-1.75	-91.8	-0.63	-91.8	-0.18	-91.8	0.46	-91.8	2.59	-91.8	-2.02	-91.8	0.94	-91.8	0.88	-91.8	3.81	-91.8	-2.1	-91.8	-3.11	-91.8	-5.35	-91.8	0.26	-91.8	-5.27	-91.8	0.16	-91.8	0.08
-90.9	-4.06	-90.9	-3.81	-90.9	-4.21	-90.9	-5.21	-90.9	-1.36	-90.9	-2.44	-90.9	-0.14	-90.9	-1.38	-90.9	-3.97	-90.9	-2.03	-90.9	-0.13	-90.9	-0.37	-90.9	1.53	-90.9	3.61	-90.9	-2.2	-90.9	4.83	-90.9	-1.03	-90.9	0.83	-90.9	-2.5	-90.9	-2.97	-90.9	-6.39	-90.9	-0.27	-90.9	-3.32	-90.9	-4.84	-90.9	0.78
-90	-2.23	-90	-5.01	-90	-2.74	-90	-1.51	-90	-4.94	-90	-2.56	-90	-0.75	-90	-2.47	-90	-2.26	-90	2.47	-90	-1.19	-90	-1.26	-90	0.07	-90	3.73	-90	0.42	-90	4.6	-90	-0.36	-90	2.9	-90	0.92	-90	-4.42	-90	-5.12	-90	-1.1	-90	-2.96	-90	-3.19	-90	1.31
-89.1	-0.42	-89.1	-5.66	-89.1	-5.91	-89.1	-3.64	-89.1	-4.29	-89.1	-6.13	-89.1	1.21	-89.1	-3.77	-89.1	-3.63	-89.1	-0.16	-89.1	-2.78	-89.1	-1.07	-89.1	2.99	-89.1	2.86	-89.1	0.69	-89.1	4.7	-89.1	-0.82	-89.1	2.71	-89.1	0.08	-89.1	-4.46	-89.1	-4.77	-89.1	-1.25	-89.1	-4.1	-89.1	-1.88	-89.1	-0.03
-88.2	0.27	-88.2	-0.39	-88.2	-6.18	-88.2	-3.73	-88.2	-3.84	-88.2	-3.52	-88.2	2.63	-88.2	3.03	-88.2	-4.76	-88.2	-0.96	-88.2	-2.17	-88.2	-1.44	-88.2	3.58	-88.2	5.79	-88.2	0.55	-88.2	4.3	-88.2	1.29	-88.2	2.36	-88.2	1.01	-88.2	-2.16	-88.2	-7.13	-88.2	0.79	-88.2	-1.99	-88.2	-1.97	-88.2	2.21
-87.3	-3.11	-87.3	-3.86	-87.3	-2.64	-87.3	-5.58	-87.3	-3.85	-87.3	-3.03	-87.3	1.29	-87.3	-1.82	-87.3	-1.91	-87.3	-1.71	-87.3	-0.81	-87.3	0.48	-87.3	2.64	-87.3	0.9	-87.3	1.26	-87.3	4.32	-87.3	-0.14	-87.3	4.15	-87.3	-1.54	-87.3	-4.7	-87.3	-6.06	-87.3	-1.96	-87.3	-3.31	-87.3	-4.21	-87.3	-0.69
-86.4	-0.47	-86.4	-4.8	-86.4	-1.18	-86.4	-4.81	-86.4	-3.34	-86.4	-4.95	-86.4	0.11	-86.4	-1.5	-86.4	-0.69	-86.4	-2.6	-86.4	0.16	-86.4	-0.24	-86.4	1.29	-86.4	1.96	-86.4	-1.03	-86.4	2.49	-86.4	1.27	-86.4	2.81	-86.4	-2.76	-86.4	-5.18	-86.4	-9.63	-86.4	-1.36	-86.4	-2.22	-86.4	-2.26	-86.4	-1.35
-85.5	-3.88	-85.5	-4.19	-85.5	-3.99	-85.5	-3.07	-85.5	-5.16	-85.5	-4.62	-85.5	0.51	-85.5	-3.08	-85.5	-3.15	-85.5	0.94	-85.5	-1.34	-85.5	-0.67	-85.5	3.57	-85.5	2.97	-85.5	1.8	-85.5	3.78	-85.5	2.74	-85.5	3.6	-85.5	1.03	-85.5	-2.42	-85.5	-5.65	-85.5	-0.48	-85.5	-0.46	-85.5	-0.94	-85.5	-0.59
-84.6	-4.02	-84.6	-3.74	-84.6	-2.24	-84.6	-1.97	-84.6	-5.45	-84.6	-4.98	-84.6	-2.2	-84.6	-0.35	-84.6	-2.48	-84.6	2.94	-84.6	-1.7	-84.6	-1.54	-84.6	0.31	-84.6	1.44	-84.6	3.28	-84.6	5.01	-84.6	1.42	-84.6	1.01	-84.6	-1.87	-84.6	-4.64	-84.6	-4.14	-84.6	0.14	-84.6	-2.93	-84.6	-0.94	-84.6	1.75
-83.7	-2.17	-83.7	-6.73	-83.7	-4.67	-83.7	-2.31	-83.7	-3.7	-83.7	-4.94	-83.7	0.25	-83.7	-2.38	-83.7	-3.07	-83.7	-0.57	-83.7	-1.11	-83.7	-3.1	-83.7	0.45	-83.7	2.87	-83.7	-0.09	-83.7	2.6	-83.7	-2.45	-83.7	1.44	-83.7	-1.9	-83.7	-3.42	-83.7	-7.44	-83.7	-0.91	-83.7	-3.75	-83.7	-2.95	-83.7	-1.17
-82.8	-1.69	-82.8	0.81	-82.8	-5.51	-82.8	-3.58	-82.8	-3.66	-82.8	-2.88	-82.8	-0.79	-82.8	-0.57	-82.8	-2.68	-82.8	1.03	-82.8	-2.64	-82.8	-1.31	-82.8	2.71	-82.8	1.66	-82.8	1.55	-82.8	6.55	-82.8	-0.77	-82.8	2.78	-82.8	-2.47	-82.8	-3.93	-82.8	-5.06	-82.8	1.69	-82.8	-3.72	-82.8	-1.04	-82.8	-3.25
-81.9	-1.64	-81.9	-2.16	-81.9	-6.35	-81.9	-4.72	-81.9	-4.08	-81.9	-1.96	-81.9	1.07	-81.9	-2.05	-81.9	-2.66	-81.9	-1.82	-81.9	-0.81	-81.9	1.38	-81.9	-0.06	-81.9	0.37	-81.9	0.2	-81.9	4.64	-81.9	-0.43	-81.9	0.42	-81.9	-1.4	-81.9	-6.32	-81.9	-3.67	-81.9	1.18	-81.9	-4.94	-81.9	-4.23	-81.9	-0.81
-81	-2.88	-81	-4.95	-81	-3.11	-81	-2.99	-81	-1.71	-81	-5.77	-81	0.29	-81	0.39	-81	-2.28	-81	-0.65	-81	-0.18	-81	-3.32	-81	1.44	-81	3.99	-81	-1.43	-81	3.69	-81	0.64	-81	1.19	-81	-0.18	-81	-2.94	-81	-5.62	-81	1.02	-81	-3.48	-81	0.39	-81	-0.35
-80.1	0.44	-80.1	-4.88	-80.1	-0.97	-80.1	-3.49	-80.1	-5.35	-80.1	-1.9	-80.1	1.46	-80.1	-3.73	-80.1	-2.51	-80.1	-0.56	-80.1	0.26	-80.1	1.8	-80.1	3.52	-80.1	2.49	-80.1	-0.16	-80.1	3.84	-80.1	1.56	-80.1	0.94	-80.1	1.45	-80.1	-5.88	-80.1	-4.35	-80.1	-2.03	-80.1	-3.15	-80.1	-3.82	-80.1	1.14
-79.2	-1.15	-79.2	-0.97	-79.2	-3.85	-79.2	-5.68	-79.2	-0.72	-79.2	-1.65	-79.2	-1.27	-79.2	-0.3	-79.2	-4.47	-79.2	-0.5	-79.2	-1.8	-79.2	-0.18	-79.2	0.22	-79.2	2.65	-79.2	0.74	-79.2	1.58	-79.2	-0.8	-79.2	0.68	-79.2	-2.66	-79.2	-3.65	-79.2	-4.07	-79.2	-1.09	-79.2	-5.22	-79.2	-2.69	-79.2	0.05
-78.3	-2.63	-78.3	-0.26	-78.3	-3.3	-78.3	-3.32	-78.3	-3.34	-78.3	-5.38	-78.3	-0.17	-78.3	-1.88	-78.3	-4.96	-78.3	0.97	-78.3	-0.83	-78.3	-2.16	-78.3	3.01	-78.3	-0.85	-78.3	-2.83	-78.3	5.8	-78.3	0.1	-78.3	1.72	-78.3	0.77	-78.3	-6.59	-78.3	-4.89	-78.3	1.08	-78.3	-3.12	-78.3	0.33	-78.3	0.59
-77.4	-0.4	-77.4	-5.04	-77.4	-2.9	-77.4	-2.96	-77.4	-3.21	-77.4	-0.85	-77.4	-0.52	-77.4	-2.2	-77.4	-3.22	-77.4	-2.1	-77.4	1.84	-77.4	-0.4	-77.4	-2.15	-77.4	2.45	-77.4	0.12	-77.4	0.74	-77.4	1.88	-77.4	0.65	-77.4	-0.9	-77.4	-4.98	-77.4	-4.35	-77.4	-0.55	-77.4	-2.08	-77.4	-0.84	-77.4	2.28
-76.5	-1.11	-76.5	-1.82	-76.5	-5	-76.5	-4.46	-76.5	-6.38	-76.5	-5.11	-76.5	0.84	-76.5	-0.7	-76.5	-4.38	-76.5	-1.17	-76.5	-1.36	-76.5	-1.39	-76.5	0.02	-76.5	1.58	-76.5	-0.79	-76.5	1.15	-76.5	1.01	-76.5	2.82	-76.5	-2.87	-76.5	-3.56	-76.5	-4.36	-76.5	-0.65	-76.5	-3.07	-76.5	-1.17	-76.5	-2.05
-75.6	-1.71	-75.6	-0.58	-75.6	-1.21	-75.6	-2.84	-75.6	-4.21	-75.6	-2.46	-75.6	-0.01	-75.6	1.23	-75.6	-2.6	-75.6	1.16	-75.6	0.25	-75.6	1.88	-75.6	2.22	-75.6	1.16	-75.6	0.11	-75.6	4.73	-75.6	1.47	-75.6	1.23	-75.6	-1.66	-75.6	-4.71	-75.6	-3.63	-75.6	1.4	-75.6	-1.18	-75.6	-4.56	-75.6	-1.54
-74.7	-1.67	-74.7	-3.33	-74.7	-5.93	-74.7	-2.08	-74.7	-0.09	-74.7	-2.62	-74.7	-1.02	-74.7	-2.11	-74.7	-2.32	-74.7	3.06	-74.7	2.35	-74.7	-1.89	-74.7	-0.9	-74.7	2.13	-74.7	-0.36	-74.7	4.34	-74.7	-0.53	-74.7	0.91	-74.7	-3.01	-74.7	-3.87	-74.7	-5.58	-74.7	-1.24	-74.7	-3.03	-74.7	-1.77	-74.7	-1.12
-73.8	-4.71	-73.8	-1.19	-73.8	-1.59	-73.8	-3.16	-73.8	-3.57	-73.8	-3.4	-73.8	-1.66	-73.8	-1.46	-73.8	-2.22	-73.8	1.16	-73.8	-0.04	-73.8	-2.94	-73.8	1.36	-73.8	1	-73.8	-1.15	-73.8	5.52	-73.8	-2.87	-73.8	-1.4	-73.8	-1.26	-73.8	-1.81	-73.8	-4.34	-73.8	0.99	-73.8	-6.76	-73.8	-3.96	-73.8	-1.27
-72.9	-0.17	-72.9	-0.64	-72.9	-4.9	-72.9	-2.97	-72.9	-6.09	-72.9	-3.07	-72.9	2.62	-72.9	0.56	-72.9	-4.73	-72.9	-0.99	-72.9	1.23	-72.9	-1.85	-72.9	3.41	-72.9	1.43	-72.9	-2.03	-72.9	3.14	-72.9	1.46	-72.9	2.33	-72.9	-0.8	-72.9	-2.28	-72.9	-4.27	-72.9	-0.55	-72.9	-2.58	-72.9	0.98	-72.9	0.99
-72	-0.46	-72	-1.57	-72	-3.13	-72	-1.85	-72	-2.59	-72	-4.78	-72	0.73	-72	-0.19	-72	-3.43	-72	-1.26	-72	-0.92	-72	-4.41	-72	2.76	-72	1.11	-72	0.26	-72	2.46	-72	1.61	-72	0.47	-72	-0.75	-72	-2.31	-72	-4.44	-72	-2.26	-72	-2.47	-72	-3.59	-72	-1.9
-71.1	-0.26	-71.1	-3.75	-71.1	-4.11	-71.1	-3.34	-71.1	-0.98	-71.1	-1.82	-71.1	-0.08	-71.1	-0.7	-71.1	-2.93	-71.1	-1.17	-71.1	1.7	-71.1	-0.25	-71.1	-0.31	-71.1	3.49	-71.1	0.2	-71.1	3.25	-71.1	2.02	-71.1	1.46	-71.1	-1.41	-71.1	-3.33	-71.1	-6.38	-71.1	0.22	-71.1	-1.68	-71.1	-1.5	-71.1	0.18
-70.2	-0.99	-70.2	-2.81	-70.2	-2.25	-70.2	-3.67	-70.2	-3.09	-70.2	-3.93	-70.2	-2.72	-70.2	-0.43	-70.2	-0.47	-70.2	-1.31	-70.2	-0.68	-70.2	2.52	-70.2	1.31	-70.2	1.29	-70.2	-0.94	-70.2	0.1	-70.2	0.38	-70.2	2.04	-70.2	-2.62	-70.2	-3.25	-70.2	-3.93	-70.2	0.22	-70.2	-3.4	-70.2	-1.02	-70.2	-1.19
-69.3	-2.99	-69.3	-2.93	-69.3	-4.75	-69.3	-1.59	-69.3	-4.52	-69.3	-3.39	-69.3	1.8	-69.3	0.1	-69.3	-2.58	-69.3	-0.62	-69.3	-0.11	-69.3	0.98	-69.3	0.37	-69.3	2.02	-69.3	1.05	-69.3	4.97	-69.3	1.35	-69.3	0.15	-69.3	-3.23	-69.3	-4.77	-69.3	-3.2	-69.3	1.47	-69.3	-1.69	-69.3	-1.46	-69.3	0.23
-68.4	-0.54	-68.4	-1.99	-68.4	-3.57	-68.4	-3.75	-68.4	-4.48	-68.4	-3.98	-68.4	0.37	-68.4	-0.04	-68.4	-2.02	-68.4	-1.24	-68.4	-3.44	-68.4	-2.3	-68.4	2.46	-68.4	1.17	-68.4	1.14	-68.4	2.26	-68.4	-0.69	-68.4	0.28	-68.4	2.16	-68.4	-5.22	-68.4	-3.54	-68.4	0.79	-68.4	-0.5	-68.4	-2.94	-68.4	-0.38
-67.5	-2.13	-67.5	-1.63	-67.5	-7.44	-67.5	-5.29	-67.5	-3.29	-67.5	-5.01	-67.5	-1.02	-67.5	1.25	-67.5	-2.43	-67.5	-2.51	-67.5	-0.87	-67.5	-2.82	-67.5	1.53	-67.5	2.2	-67.5	-0.63	-67.5	3.28	-67.5	2.19	-67.5	1.63	-67.5	-0.25	-67.5	-1.82	-67.5	-1.62	-67.5	0.74	-67.5	-2.99	-67.5	-0.81	-67.5	1.37
-66.6	-2.28	-66.6	-3.16	-66.6	-5.17	-66.6	-2.18	-66.6	-4.05	-66.6	-1.07	-66.6	-0.42	-66.6	-1.82	-66.6	-1.94	-66.6	-0.08	-66.6	-1	-66.6	-0.45	-66.6	0.54	-66.6	3.28	-66.6	0.88	-66.6	4.17	-66.6	0.72	-66.6	1.7	-66.6	-3.63	-66.6	0.35	-66.6	-5.45	-66.6	2.32	-66.6	-2.55	-66.6	-2.52	-66.6	-4.13
-65.7	-2.42	-65.7	-0.35	-65.7	-4.1	-65.7	-2.6	-65.7	-2.68	-65.7	-1.54	-65.7	-0.76	-65.7	-0.03	-65.7	-2.36	-65.7	-1.46	-65.7	1.71	-65.7	-3	-65.7	-0.78	-65.7	1.88	-65.7	-1.72	-65.7	1.56	-65.7	1.17	-65.7	-0.66	-65.7	-2.11	-65.7	-4.67	-65.7	-5.57	-65.7	-1.16	-65.7	-1.74	-65.7	-0.27	-65.7	-1.21
-64.8	0.35	-64.8	-0.9	-64.8	-2.3	-64.8	-3.24	-64.8	-1.1	-64.8	-5.88	-64.8	2.87	-64.8	0.35	-64.8	-2.61	-64.8	0.09	-64.8	0.19	-64.8	-2.12	-64.8	2	-64.8	2.48	-64.8	-0.05	-64.8	2.49	-64.8	0.97	-64.8	0.12	-64.8	-0.14	-64.8	-3.07	-64.8	-5.03	-64.8	2.1	-64.8	-4.23	-64.8	-1.59	-64.8	0.55
-63.9	-2.67	-63.9	-3.13	-63.9	-0.37	-63.9	-1.62	-63.9	-3.34	-63.9	-0.79	-63.9	-0.54	-63.9	-3.16	-63.9	-3.5	-63.9	0.68	-63.9	-1.71	-63.9	2.56	-63.9	0.98	-63.9	1.11	-63.9	-1.92	-63.9	3.81	-63.9	-3.4	-63.9	3.5	-63.9	0.89	-63.9	0.07	-63.9	-3.45	-63.9	0.17	-63.9	-2.82	-63.9	-0.89	-63.9	-0.03
-63	0.73	-63	-1.43	-63	-3.67	-63	-2.14	-63	-3.37	-63	-3.91	-63	1.29	-63	-0.69	-63	-3.45	-63	-1.42	-63	0.16	-63	0.04	-63	1.35	-63	0.13	-63	-2.01	-63	2.94	-63	0.08	-63	3.62	-63	-2.19	-63	-2.95	-63	-3.94	-63	0.88	-63	-2.39	-63	0.05	-63	-0.6
-62.1	-0.19	-62.1	-2.14	-62.1	-3.13	-62.1	-0.61	-62.1	-3.01	-62.1	-0.93	-62.1	0.93	-62.1	-1.02	-62.1	-3.36	-62.1	0.9	-62.1	0.6	-62.1	-0.46	-62.1	0.5	-62.1	1.24	-62.1	-0.86	-62.1	2.58	-62.1	1.09	-62.1	0.5	-62.1	1.66	-62.1	-0.58	-62.1	-2.76	-62.1	0.55	-62.1	-1.66	-62.1	-2.09	-62.1	1.39
-61.2	-0.94	-61.2	-0.92	-61.2	-1.63	-61.2	-1.39	-61.2	-2.01	-61.2	-2.79	-61.2	-0.6	-61.2	0.61	-61.2	-4.18	-61.2	-0.8	-61.2	0.14	-61.2	-2.24	-61.2	-0.75	-61.2	2.85	-61.2	-0.14	-61.2	0.01	-61.2	1.13	-61.2	-0.41	-61.2	1.28	-61.2	-3.63	-61.2	-2.3	-61.2	-2.28	-61.2	-1.67	-61.2	-0.71	-61.2	0.28
-60.3	-2.23	-60.3	-1.28	-60.3	-1.29	-60.3	-2.63	-60.3	-3.54	-60.3	-1.99	-60.3	1.44	-60.3	-0.48	-60.3	-2.25	-60.3	0.26	-60.3	-1.05	-60.3	0.06	-60.3	2.97	-60.3	-0.24	-60.3	-0.52	-60.3	2.95	-60.3	-0.77	-60.3	0.72	-60.3	-0.82	-60.3	-5.96	-60.3	-4.28	-60.3	-0.8	-60.3	-1.83	-60.3	-1.26	-60.3	0.56
-59.4	0.32	-59.4	-3.23	-59.4	-3.72	-59.4	-0.04	-59.4	-4.08	-59.4	-2.98	-59.4	1.59	-59.4	-1.32	-59.4	-3.19	-59.4	0.45	-59.4	-1.59	-59.4	-0.07	-59.4	0.15	-59.4	2.49	-59.4	-1.14	-59.4	2.66	-59.4	-0.46	-59.4	1.18	-59.4	-2.04	-59.4	-2.87	-59.4	-5.74	-59.4	2.58	-59.4	-2.57	-59.4	-2.53	-59.4	1.98
-58.5	-1.8	-58.5	-1.47	-58.5	-2.41	-58.5	-1.03	-58.5	-5.88	-58.5	-1.56	-58.5	0.87	-58.5	-2.36	-58.5	-1.69	-58.5	-0.96	-58.5	-2.04	-58.5	1.63	-58.5	1.76	-58.5	1.36	-58.5	-0.64	-58.5	2.84	-58.5	0.82	-58.5	3.45	-58.5	-0.82	-58.5	-2.44	-58.5	-4.61	-58.5	-0.82	-58.5	-4.99	-58.5	-1.34	-58.5	0.5
-57.6	-2.86	-57.6	-0.49	-57.6	-3.02	-57.6	-0.45	-57.6	-0.29	-57.6	-1.09	-57.6	-0.22	-57.6	-0.22	-57.6	-2.32	-57.6	-0.33	-57.6	-0.35	-57.6	0.52	-57.6	0.23	-57.6	-0.27	-57.6	-1.68	-57.6	1.48	-57.6	-1.03	-57.6	-0.95	-57.6	-0.84	-57.6	-4.26	-57.6	-4.96	-57.6	2.08	-57.6	-3.98	-57.6	-2.39	-57.6	0.59
-56.7	-1.28	-56.7	-4.61	-56.7	-2.79	-56.7	-1.97	-56.7	-2.93	-56.7	-1.7	-56.7	0.23	-56.7	1.68	-56.7	0	-56.7	-2.41	-56.7	-1.1	-56.7	-2.81	-56.7	1.32	-56.7	4.17	-56.7	-0.44	-56.7	1.27	-56.7	1.41	-56.7	0.52	-56.7	0.47	-56.7	-1.89	-56.7	-3.92	-56.7	-1.32	-56.7	-1.9	-56.7	-2.03	-56.7	-0.99
-55.8	-2.04	-55.8	-2.42	-55.8	-4.69	-55.8	-1.83	-55.8	-2.51	-55.8	-3.5	-55.8	-1.44	-55.8	-0.98	-55.8	-3.95	-55.8	-0.78	-55.8	0.79	-55.8	-0.02	-55.8	0.01	-55.8	1.89	-55.8	-1.26	-55.8	0.48	-55.8	1.69	-55.8	2.16	-55.8	0.71	-55.8	-3.31	-55.8	-4.36	-55.8	0.53	-55.8	1.09	-55.8	-1.19	-55.8	2.54
-54.9	-1.27	-54.9	-2.92	-54.9	-2.81	-54.9	-0.74	-54.9	-2.9	-54.9	-4.54	-54.9	2.19	-54.9	-2.64	-54.9	-1.21	-54.9	-0.25	-54.9	0	-54.9	-3.87	-54.9	1.54	-54.9	2.44	-54.9	0.94	-54.9	1.1	-54.9	2.78	-54.9	-0.43	-54.9	-1.79	-54.9	-3.71	-54.9	-2.78	-54.9	-0.5	-54.9	-0.22	-54.9	-0.25	-54.9	-2.2
-54	0.14	-54	-2.5	-54	0.96	-54	-2.25	-54	-4.76	-54	-1.91	-54	1.58	-54	1.1	-54	0.42	-54	-1.6	-54	-1.79	-54	3.3	-54	-1.09	-54	2.35	-54	-0.43	-54	1.6	-54	0.75	-54	3.45	-54	-1.57	-54	-4.06	-54	-4.11	-54	-0.91	-54	-3.31	-54	-0.02	-54	-2.48
-53.1	-2.09	-53.1	-2.44	-53.1	-1.18	-53.1	-3.36	-53.1	-1.48	-53.1	-2.59	-53.1	-1.65	-53.1	-4.28	-53.1	-1.7	-53.1	-2.82	-53.1	-0.74	-53.1	1.3	-53.1	0.21	-53.1	-0.02	-53.1	-0.43	-53.1	1.18	-53.1	-3.6	-53.1	1.37	-53.1	-2.25	-53.1	-5.47	-53.1	-3.47	-53.1	1.28	-53.1	-1.59	-53.1	-1.67	-53.1	-0.52
-52.2	-0.9	-52.2	-0.88	-52.2	-3.79	-52.2	-0.52	-52.2	-3.6	-52.2	-1.35	-52.2	0.22	-52.2	1.18	-52.2	-0.17	-52.2	-2.26	-52.2	-1.32	-52.2	0.85	-52.2	1.94	-52.2	3.35	-52.2	-1.54	-52.2	2.34	-52.2	-0.22	-52.2	1.79	-52.2	-1.5	-52.2	-0.91	-52.2	-5.21	-52.2	1.72	-52.2	-2.82	-52.2	-1.04	-52.2	-3.23
-51.3	-1.18	-51.3	-2.63	-51.3	0.9	-51.3	-1.08	-51.3	-2.44	-51.3	-1.89	-51.3	0.17	-51.3	-2.81	-51.3	-0.32	-51.3	1.15	-51.3	0.11	-51.3	0.18	-51.3	2.77	-51.3	2.03	-51.3	1.44	-51.3	2.95	-51.3	3.01	-51.3	3.65	-51.3	-0.43	-51.3	0.78	-51.3	-2.21	-51.3	0.71	-51.3	-0.83	-51.3	-0.14	-51.3	1.28
-50.4	-3.49	-50.4	-0.91	-50.4	-2.13	-50.4	0.09	-50.4	-0.29	-50.4	-1.28	-50.4	1.39	-50.4	-0.82	-50.4	-3.16	-50.4	1.45	-50.4	0.26	-50.4	-1.49	-50.4	2.89	-50.4	2.1	-50.4	-0.42	-50.4	4.49	-50.4	2.12	-50.4	4.59	-50.4	-0.51	-50.4	-1.46	-50.4	-2.28	-50.4	-0.05	-50.4	0.78	-50.4	2.2	-50.4	0.08
-49.5	-1.41	-49.5	-0.54	-49.5	-2.32	-49.5	1.11	-49.5	-0.92	-49.5	1.64	-49.5	0.42	-49.5	-2.38	-49.5	-3.08	-49.5	1.16	-49.5	-2.12	-49.5	0.4	-49.5	-0.67	-49.5	1.91	-49.5	1.26	-49.5	2.75	-49.5	-0.27	-49.5	0.15	-49.5	-1.68	-49.5	-2.4	-49.5	-2.29	-49.5	-1.05	-49.5	-4.01	-49.5	-0.14	-49.5	-0.42
-48.6	1.86	-48.6	-1.17	-48.6	-4.04	-48.6	-1.99	-48.6	-3.89	-48.6	-3.99	-48.6	1.45	-48.6	-0.08	-48.6	-3.24	-48.6	-1.33	-48.6	0.37	-48.6	-1.98	-48.6	1.45	-48.6	3.58	-48.6	-1.02	-48.6	2.53	-48.6	-0.27	-48.6	0.12	-48.6	0.3	-48.6	-1.59	-48.6	-3.89	-48.6	2.08	-48.6	-1.16	-48.6	-0.21	-48.6	1.7
-47.7	-0.13	-47.7	1.53	-47.7	-4.59	-47.7	-1.98	-47.7	-3.04	-47.7	-1.79	-47.7	1.34	-47.7	0.46	-47.7	-1.64	-47.7	-0.96	-47.7	0.48	-47.7	1.74	-47.7	1.09	-47.7	2.61	-47.7	-0.03	-47.7	1.04	-47.7	-0.34	-47.7	1.48	-47.7	-0.92	-47.7	-2.42	-47.7	-4.81	-47.7	-2.26	-47.7	-1.37	-47.7	0.48	-47.7	-0.02
-46.8	0.18	-46.8	-0.72	-46.8	-2.66	-46.8	-1.66	-46.8	-2.29	-46.8	-0.78	-46.8	0.46	-46.8	0.27	-46.8	-0.67	-46.8	-0.31	-46.8	0.04	-46.8	0.32	-46.8	0.48	-46.8	3.4	-46.8	0.85	-46.8	1.79	-46.8	-0.82	-46.8	1.7	-46.8	-1.85	-46.8	-0.83	-46.8	-4.29	-46.8	0.14	-46.8	-0.53	-46.8	-1.57	-46.8	0.82
-45.9	-0.05	-45.9	-1.72	-45.9	-3.26	-45.9	-0.64	-45.9	-1.92	-45.9	1.61	-45.9	0.82	-45.9	-0.77	-45.9	-2.64	-45.9	0.25	-45.9	-0.18	-45.9	1.88	-45.9	0.82	-45.9	1.85	-45.9	0.02	-45.9	2.6	-45.9	0.31	-45.9	3.12	-45.9	-1.52	-45.9	-1.19	-45.9	-2.11	-45.9	-0.04	-45.9	-1.76	-45.9	-1.32	-45.9	-1.39
-45	-2.96	-45	-1.26	-45	-2.7	-45	-1.6	-45	-2.05	-45	-0.53	-45	-0.93	-45	0.07	-45	-2.63	-45	-4.25	-45	-0.96	-45	0.14	-45	-0.03	-45	-1.13	-45	0.37	-45	-0.08	-45	1.88	-45	0.76	-45	1.41	-45	-3.8	-45	-3.31	-45	-0.89	-45	-2.29	-45	0.8	-45	2.62
-44.1	-2.58	-44.1	1.69	-44.1	-2.41	-44.1	-1.69	-44.1	-1.85	-44.1	0.42	-44.1	0.54	-44.1	0.76	-44.1	-2.72	-44.1	-0.63	-44.1	-0.46	-44.1	0.14	-44.1	0.55	-44.1	3.11	-44.1	-1.18	-44.1	0.39	-44.1	0.62	-44.1	2.25	-44.1	-1.02	-44.1	-3.48	-44.1	-2.5	-44.1	-1.65	-44.1	-2.22	-44.1	0.63	-44.1	0.42
-43.2	0.51	-43.2	0.15	-43.2	-1.38	-43.2	-1.68	-43.2	-1.88	-43.2	-1.03	-43.2	2.32	-43.2	-0.7	-43.2	0.15	-43.2	-0.21	-43.2	0.42	-43.2	0.62	-43.2	1.32	-43.2	1.49	-43.2	3.07	-43.2	0.28	-43.2	1.33	-43.2	-0.71	-43.2	-0.86	-43.2	-3.87	-43.2	-1.45	-43.2	1.05	-43.2	-1.86	-43.2	-1.09	-43.2	0.06
-42.3	-1.83	-42.3	-1.73	-42.3	-1.01	-42.3	-1.22	-42.3	-1.62	-42.3	-1.7	-42.3	1.3	-42.3	0.68	-42.3	-2.89	-42.3	0.6	-42.3	-1.18	-42.3	-1.28	-42.3	0.79	-42.3	2.67	-42.3	-0.23	-42.3	0.1	-42.3	0.16	-42.3	0.04	-42.3	-1.04	-42.3	-2.69	-42.3	-3.68	-42.3	-0.31	-42.3	-1.65	-42.3	-0.79	-42.3	0.87
-41.4	-3.54	-41.4	-1.01	-41.4	-3.68	-41.4	-1.54	-41.4	-0.47	-41.4	-0.91	-41.4	0.22	-41.4	0.18	-41.4	-1.5	-41.4	-0.57	-41.4	-0.29	-41.4	1.48	-41.4	0.37	-41.4	2.33	-41.4	-1.04	-41.4	2.12	-41.4	0.78	-41.4	2.11	-41.4	-0.69	-41.4	-1.98	-41.4	-2.52	-41.4	-0.17	-41.4	-2.15	-41.4	0.98	-41.4	-1.01
-40.5	-2.47	-40.5	0.23	-40.5	-2	-40.5	0.27	-40.5	-0.87	-40.5	-2.5	-40.5	-1.04	-40.5	-0.58	-40.5	-3.18	-40.5	-0.32	-40.5	1.58	-40.5	-0.9	-40.5	1.7	-40.5	1.78	-40.5	-3.09	-40.5	2.36	-40.5	0.02	-40.5	1.05	-40.5	1.04	-40.5	-0.95	-40.5	-5.47	-40.5	-0.25	-40.5	-1.93	-40.5	-0.08	-40.5	1.6
-39.6	-0.22	-39.6	0.78	-39.6	-0.08	-39.6	-1.96	-39.6	-1.12	-39.6	-0.74	-39.6	1.17	-39.6	0.41	-39.6	-2.7	-39.6	-0.16	-39.6	0.4	-39.6	0.51	-39.6	0.45	-39.6	2.11	-39.6	-1.46	-39.6	1.72	-39.6	1.91	-39.6	1.5	-39.6	-1.43	-39.6	-1.23	-39.6	-2.85	-39.6	0.31	-39.6	-0.57	-39.6	-0.15	-39.6	-0.13
-38.7	-1.58	-38.7	-2.05	-38.7	-0.08	-38.7	-2.64	-38.7	-2.09	-38.7	-0.53	-38.7	-1.04	-38.7	-0.84	-38.7	-2.91	-38.7	-4.06	-38.7	-0.38	-38.7	1.85	-38.7	1.85	-38.7	2.76	-38.7	-1.88	-38.7	-0.5	-38.7	0.46	-38.7	2.53	-38.7	1.69	-38.7	-0.8	-38.7	-3.44	-38.7	-0.17	-38.7	-0.95	-38.7	0.28	-38.7	-0.04
-37.8	-1.78	-37.8	-2.35	-37.8	-1.12	-37.8	0.37	-37.8	-1.7	-37.8	-4.58	-37.8	-0.25	-37.8	0.69	-37.8	-1.08	-37.8	-0.97	-37.8	-1.24	-37.8	-1.3	-37.8	1.84	-37.8	3.91	-37.8	-0.66	-37.8	2.17	-37.8	-0.19	-37.8	0.11	-37.8	1.65	-37.8	0.3	-37.8	-2.56	-37.8	1.33	-37.8	-1.03	-37.8	-1.39	-37.8	0.92
-36.9	-1.86	-36.9	-0.19	-36.9	-3.74	-36.9	-0.6	-36.9	-2.48	-36.9	-5.05	-36.9	0.46	-36.9	0.26	-36.9	-4.74	-36.9	0.4	-36.9	-1.76	-36.9	-1.92	-36.9	2.04	-36.9	2.62	-36.9	-2.24	-36.9	1.57	-36.9	-0.05	-36.9	-0.32	-36.9	-1.42	-36.9	-0.58	-36.9	-2.84	-36.9	0.69	-36.9	-2.62	-36.9	2.74	-36.9	-0.65
-36	-2.62	-36	-0.9	-36	-2.09	-36	-0.27	-36	-1.21	-36	-3.45	-36	-0.59	-36	-1.09	-36	-1.07	-36	0.6	-36	-0.26	-36	-0.51	-36	0.77	-36	1.21	-36	0.2	-36	1.38	-36	1.94	-36	0.73	-36	1.24	-36	-1.08	-36	-1.92	-36	-0.25	-36	-2.1	-36	-1.13	-36	0.13
-35.1	-1.57	-35.1	-1.88	-35.1	-1.37	-35.1	-1.93	-35.1	-2	-35.1	-1.83	-35.1	-1.21	-35.1	0.09	-35.1	-1.66	-35.1	-1.39	-35.1	0.29	-35.1	-0.98	-35.1	-1.62	-35.1	1.03	-35.1	-0.8	-35.1	2.42	-35.1	0.91	-35.1	2.25	-35.1	-0.69	-35.1	-0.37	-35.1	-1.3	-35.1	0.35	-35.1	-2.54	-35.1	2.24	-35.1	2.33
-34.2	0.26	-34.2	-2.21	-34.2	-0.73	-34.2	0.26	-34.2	-2.95	-34.2	-3.18	-34.2	-0.47	-34.2	0.87	-34.2	-2.42	-34.2	-0.69	-34.2	-2.66	-34.2	1.31	-34.2	-1.15	-34.2	1.22	-34.2	-1.76	-34.2	1.9	-34.2	-2.29	-34.2	0.14	-34.2	-0.58	-34.2	-2.66	-34.2	-1.64	-34.2	-0.47	-34.2	0.68	-34.2	-1.9	-34.2	-0.29
-33.3	0.62	-33.3	-1.12	-33.3	-0.44	-33.3	1.56	-33.3	-1.61	-33.3	-1.97	-33.3	-0.21	-33.3	-0.73	-33.3	-2.36	-33.3	2.51	-33.3	0.23	-33.3	2.87	-33.3	0.06	-33.3	1.44	-33.3	-1.45	-33.3	2.05	-33.3	-0.25	-33.3	5.57	-33.3	0.31	-33.3	-1.73	-33.3	-1.53	-33.3	0.97	-33.3	-0.77	-33.3	3.89	-33.3	1.13
-32.4	0.38	-32.4	-1.69	-32.4	0.91	-32.4	-0.5	-32.4	-2.13	-32.4	0.71	-32.4	0.94	-32.4	-1.18	-32.4	0.79	-32.4	-0.38	-32.4	0.17	-32.4	0.16	-32.4	0.04	-32.4	0.9	-32.4	1.94	-32.4	-0.93	-32.4	-1.94	-32.4	1.11	-32.4	-2.79	-32.4	0.01	-32.4	-1.39	-32.4	-3.36	-32.4	-4.46	-32.4	-0.22	-32.4	-2.31
-31.5	0.2	-31.5	-0.51	-31.5	-0.87	-31.5	-2.77	-31.5	-2.04	-31.5	0.17	-31.5	0.36	-31.5	-0.94	-31.5	-1.99	-31.5	-0.91	-31.5	0.34	-31.5	0.04	-31.5	1.13	-31.5	2.35	-31.5	-0.04	-31.5	1.02	-31.5	0.87	-31.5	0.74	-31.5	0.16	-31.5	-0.43	-31.5	-0.63	-31.5	-1.85	-31.5	-0.37	-31.5	-0.46	-31.5	2.62
-30.6	1.24	-30.6	0.02	-30.6	-0.91	-30.6	-0.1	-30.6	-0.87	-30.6	-0.48	-30.6	-0.02	-30.6	-0.84	-30.6	-0.29	-30.6	-1.38	-30.6	0.26	-30.6	0.65	-30.6	1.14	-30.6	0.53	-30.6	1.46	-30.6	0.61	-30.6	-0.04	-30.6	4.03	-30.6	-1.29	-30.6	-0.08	-30.6	-1.98	-30.6	-0.23	-30.6	-1.96	-30.6	2.93	-30.6	-2.18
-29.7	-1.13	-29.7	-1.4	-29.7	-2.16	-29.7	-0.65	-29.7	-3.55	-29.7	-2.38	-29.7	-1.88	-29.7	-0.59	-29.7	-3.38	-29.7	1.24	-29.7	0.78	-29.7	-0.72	-29.7	-2.79	-29.7	1.65	-29.7	-0.27	-29.7	0.81	-29.7	0.94	-29.7	2.61	-29.7	-3.34	-29.7	-4.18	-29.7	-1	-29.7	2.43	-29.7	0.96	-29.7	-0.09	-29.7	-0.89
-28.8	1.85	-28.8	1.32	-28.8	-1.59	-28.8	-1.92	-28.8	-1.86	-28.8	0.69	-28.8	1.31	-28.8	-0.71	-28.8	-2.17	-28.8	-0.82	-28.8	-0.51	-28.8	-1.23	-28.8	0.39	-28.8	1.39	-28.8	0.63	-28.8	0.38	-28.8	0.43	-28.8	1.75	-28.8	-1.93	-28.8	-2.75	-28.8	-2.15	-28.8	0.97	-28.8	0.45	-28.8	2.41	-28.8	0.53
-27.9	2.1	-27.9	-0.32	-27.9	-0.04	-27.9	-2.57	-27.9	-3.02	-27.9	-1.07	-27.9	3.94	-27.9	-1.3	-27.9	-1.77	-27.9	-1.89	-27.9	-0.79	-27.9	-0.01	-27.9	3.47	-27.9	0.76	-27.9	-0.73	-27.9	0.26	-27.9	-1.29	-27.9	1.63	-27.9	-1.01	-27.9	-3.36	-27.9	-3.38	-27.9	0.41	-27.9	-2.5	-27.9	-0.76	-27.9	-0.13
-27	-2.8	-27	-2.04	-27	-2.9	-27	-1.06	-27	-1.99	-27	2.97	-27	-0.78	-27	1.99	-27	-1.8	-27	1.84	-27	1.24	-27	2	-27	0.32	-27	3.14	-27	0.81	-27	1.59	-27	-1.6	-27	0.53	-27	2.43	-27	-1.21	-27	-1.21	-27	-0.18	-27	-1.88	-27	-2.17	-27	2.06
-26.1	-1.15	-26.1	-1.27	-26.1	-2.5	-26.1	0.41	-26.1	-0.66	-26.1	-3.23	-26.1	-0.73	-26.1	-0.01	-26.1	-2.99	-26.1	-0.69	-26.1	1.19	-26.1	0.93	-26.1	1.44	-26.1	2.26	-26.1	0.34	-26.1	2.62	-26.1	2.04	-26.1	2.73	-26.1	-0.7	-26.1	-1.25	-26.1	0.06	-26.1	0.94	-26.1	-0.02	-26.1	1.52	-26.1	0.31
-25.2	0.46	-25.2	1.34	-25.2	-2.2	-25.2	0.29	-25.2	-1.62	-25.2	1.96	-25.2	-0.95	-25.2	-0.79	-25.2	-2.91	-25.2	2.04	-25.2	-1.22	-25.2	3.52	-25.2	-0.25	-25.2	-0.94	-25.2	-0.03	-25.2	2.47	-25.2	-1.94	-25.2	2.22	-25.2	-1.58	-25.2	-1.19	-25.2	-2.45	-25.2	-1.7	-25.2	-1.99	-25.2	3.2	-25.2	0.04
-24.3	-1.2	-24.3	-0.16	-24.3	-3.33	-24.3	-0.03	-24.3	-1.34	-24.3	-0.01	-24.3	0.15	-24.3	-1.73	-24.3	-1.07	-24.3	-0.96	-24.3	-0.8	-24.3	0.71	-24.3	0.56	-24.3	1.19	-24.3	-1.03	-24.3	1.14	-24.3	-0.88	-24.3	0.64	-24.3	0.08	-24.3	-2.86	-24.3	-4.88	-24.3	1.09	-24.3	-2.88	-24.3	-1.06	-24.3	2.07
-23.4	-1.98	-23.4	0.16	-23.4	0.16	-23.4	-0.96	-23.4	0.7	-23.4	-1.63	-23.4	-2.13	-23.4	2.35	-23.4	-2.54	-23.4	-2.01	-23.4	0.24	-23.4	2.32	-23.4	-1.56	-23.4	0.11	-23.4	-1.48	-23.4	-0.73	-23.4	-0.55	-23.4	2.29	-23.4	0.52	-23.4	-4.24	-23.4	-2.46	-23.4	2.75	-23.4	-2.65	-23.4	2.79	-23.4	0.63
-22.5	2.28	-22.5	0.7	-22.5	1.52	-22.5	-3.07	-22.5	-0.32	-22.5	1.64	-22.5	2.08	-22.5	-0.35	-22.5	-2.05	-22.5	-2.34	-22.5	0.18	-22.5	0.53	-22.5	0.58	-22.5	0.7	-22.5	-1.52	-22.5	2.37	-22.5	-0.14	-22.5	0.11	-22.5	-1.15	-22.5	-1.91	-22.5	-3.07	-22.5	4.3	-22.5	-1.2	-22.5	-0.2	-22.5	0.21
-21.6	-0.29	-21.6	0.47	-21.6	0.24	-21.6	-1.07	-21.6	-1.99	-21.6	-3.02	-21.6	1.71	-21.6	0.86	-21.6	-3.1	-21.6	0.29	-21.6	0.15	-21.6	-1.4	-21.6	2.58	-21.6	1.03	-21.6	0.49	-21.6	1.4	-21.6	-0.97	-21.6	2.12	-21.6	0.98	-21.6	-2.11	-21.6	0.08	-21.6	1.08	-21.6	0.36	-21.6	1.46	-21.6	0.92
-20.7	1.07	-20.7	1.45	-20.7	-0.18	-20.7	1.51	-20.7	0.65	-20.7	-0.12	-20.7	1.44	-20.7	0.48	-20.7	-1.1	-20.7	-0.46	-20.7	2.75	-20.7	2.37	-20.7	-0.89	-20.7	1.47	-20.7	1.13	-20.7	0.96	-20.7	-1.1	-20.7	0.8	-20.7	0.59	-20.7	-1.22	-20.7	-2.22	-20.7	-0.91	-20.7	-0.51	-20.7	-1.28	-20.7	-0.57
-19.8	-0.17	-19.8	0.1	-19.8	-1.82	-19.8	0.42	-19.8	-1.58	-19.8	-1.3	-19.8	1.51	-19.8	-0.18	-19.8	-1.21	-19.8	0.22	-19.8	-1.4	-19.8	1.26	-19.8	0.1	-19.8	1.42	-19.8	0.31	-19.8	0.16	-19.8	0.77	-19.8	-1.58	-19.8	-1.16	-19.8	-1.02	-19.8	-2.19	-19.8	0.43	-19.8	-1.28	-19.8	-1.25	-19.8	0.34
-18.9	-1.33	-18.9	1.14	-18.9	-2.28	-18.9	-0.82	-18.9	0.24	-18.9	-0.31	-18.9	1.12	-18.9	0.15	-18.9	-1.34	-18.9	-0.81	-18.9	0.4	-18.9	-1.22	-18.9	2.87	-18.9	0.89	-18.9	-0.94	-18.9	0.33	-18.9	-1.61	-18.9	-0.62	-18.9	-0.42	-18.9	-0.49	-18.9	-3.81	-18.9	-0.29	-18.9	-2.48	-18.9	1.72	-18.9	1.92
-18	-1.34	-18	0.4	-18	0.73	-18	-1.08	-18	0.61	-18	0.99	-18	2.01	-18	0.51	-18	-1.67	-18	-0.13	-18	2.02	-18	0.15	-18	2.39	-18	-0.05	-18	-1.44	-18	1.81	-18	-0.32	-18	0.67	-18	1.04	-18	-1.32	-18	-0.49	-18	0.3	-18	-0.54	-18	-0.08	-18	0.64
-17.1	-0.96	-17.1	1.09	-17.1	2.1	-17.1	1.27	-17.1	-0.12	-17.1	-0.71	-17.1	-0.43	-17.1	1.82	-17.1	-0.32	-17.1	1.23	-17.1	0.28	-17.1	1.55	-17.1	-0.25	-17.1	0.97	-17.1	-0.01	-17.1	1.55	-17.1	0.07	-17.1	0.45	-17.1	0.24	-17.1	0.84	-17.1	-0.92	-17.1	2.06	-17.1	-1.25	-17.1	1.16	-17.1	1.22
-16.2	-1.18	-16.2	2.36	-16.2	-2.16	-16.2	2.07	-16.2	-2.52	-16.2	2.49	-16.2	0.36	-16.2	-0.3	-16.2	-0.41	-16.2	-0.71	-16.2	0.33	-16.2	2.38	-16.2	-1.13	-16.2	2.45	-16.2	2.1	-16.2	2.18	-16.2	0.42	-16.2	2.04	-16.2	-0.63	-16.2	-1.14	-16.2	-1.2	-16.2	1.02	-16.2	-3.42	-16.2	1.86	-16.2	0.8
-15.3	0.56	-15.3	0.89	-15.3	0.03	-15.3	-0.92	-15.3	1.33	-15.3	2.34	-15.3	0.32	-15.3	0.49	-15.3	-1.34	-15.3	1.72	-15.3	-0.38	-15.3	3.03	-15.3	-2.02	-15.3	4.37	-15.3	-0.53	-15.3	2.74	-15.3	-0.48	-15.3	4.94	-15.3	-1.23	-15.3	0.65	-15.3	-0.97	-15.3	4.12	-15.3	-1.4	-15.3	2.17	-15.3	0.08
-14.4	0.95	-14.4	0.39	-14.4	0.35	-14.4	0.42	-14.4	-1.74	-14.4	-0.77	-14.4	1.23	-14.4	-1.55	-14.4	-2.7	-14.4	-1.35	-14.4	0.02	-14.4	-0.65	-14.4	-1.65	-14.4	0.17	-14.4	-1.91	-14.4	0.86	-14.4	0.17	-14.4	-0.54	-14.4	1.14	-14.4	-0.7	-14.4	-0.18	-14.4	-0.67	-14.4	-0.11	-14.4	-1.1	-14.4	2.91
-13.5	0.63	-13.5	0.83	-13.5	-1.39	-13.5	-1.97	-13.5	-1.24	-13.5	-1.56	-13.5	1.39	-13.5	0.12	-13.5	-2.21	-13.5	0.31	-13.5	-0.04	-13.5	0.81	-13.5	1.37	-13.5	0.1	-13.5	-0.94	-13.5	0.26	-13.5	0.53	-13.5	2.89	-13.5	0.3	-13.5	-1.08	-13.5	1.49	-13.5	1.36	-13.5	-1.08	-13.5	1.36	-13.5	1.38
-12.6	0.57	-12.6	1.61	-12.6	-2.06	-12.6	0.45	-12.6	-0.04	-12.6	-1.06	-12.6	1.81	-12.6	-0.63	-12.6	-0.48	-12.6	-1.17	-12.6	-0.01	-12.6	0.94	-12.6	2.18	-12.6	0.18	-12.6	2.57	-12.6	0.64	-12.6	-1.6	-12.6	2.38	-12.6	2.09	-12.6	-0.13	-12.6	0.23	-12.6	0.45	-12.6	0.91	-12.6	0.34	-12.6	1.2
-11.7	-1.08	-11.7	-1.54	-11.7	0.28	-11.7	-0.57	-11.7	0.39	-11.7	-0.62	-11.7	-0.05	-11.7	0.32	-11.7	-0.86	-11.7	0.04	-11.7	-0.29	-11.7	-1.3	-11.7	-0.15	-11.7	-0.06	-11.7	0.76	-11.7	3.35	-11.7	-1.22	-11.7	0.98	-11.7	1.63	-11.7	-1.09	-11.7	-0.92	-11.7	2.43	-11.7	0.73	-11.7	-1.06	-11.7	0.78
-10.8	1.23	-10.8	0.05	-10.8	-2.2	-10.8	-1.19	-10.8	0.34	-10.8	-0.31	-10.8	0.06	-10.8	1.77	-10.8	-0.28	-10.8	-0.79	-10.8	-0.86	-10.8	2.85	-10.8	-2.12	-10.8	2.43	-10.8	0.62	-10.8	0.01	-10.8	-2.75	-10.8	-0.11	-10.8	-1.42	-10.8	-2.02	-10.8	-1.38	-10.8	2.51	-10.8	-2.81	-10.8	0.99	-10.8	0.62
-9.9	0.78	-9.9	-3.66	-9.9	-0.37	-9.9	-0.22	-9.9	0.44	-9.9	1.05	-9.9	-1.91	-9.9	-1.52	-9.9	-0.76	-9.9	0.28	-9.9	0.76	-9.9	2.11	-9.9	-1.38	-9.9	-0.68	-9.9	0.62	-9.9	-1.08	-9.9	-0.56	-9.9	0.94	-9.9	0.34	-9.9	-3.6	-9.9	-1.89	-9.9	-2.57	-9.9	-1.09	-9.9	-0.75	-9.9	0.2
-9	-1.04	-9	-1.6	-9	0.31	-9	-0.62	-9	-0.43	-9	-1.42	-9	2.01	-9	-1.61	-9	-0.18	-9	-3.11	-9	0.3	-9	-0.34	-9	1.46	-9	1.98	-9	0.25	-9	-0.5	-9	0.65	-9	-0.2	-9	0.36	-9	0.7	-9	0.32	-9	0.75	-9	0.05	-9	0.15	-9	2.31
-8.1	0.17	-8.1	1.47	-8.1	0.76	-8.1	-0.81	-8.1	1.2	-8.1	-2.22	-8.1	0.44	-8.1	0.74	-8.1	-0.52	-8.1	-1.81	-8.1	0.52	-8.1	1.31	-8.1	1.19	-8.1	1.26	-8.1	0.24	-8.1	-3.39	-8.1	1.4	-8.1	1.2	-8.1	-1.51	-8.1	0.62	-8.1	-0.26	-8.1	0.84	-8.1	-1.17	-8.1	0.61	-8.1	-0.9
-7.2	-0.85	-7.2	-1.42	-7.2	-0.13	-7.2	2.54	-7.2	-1.79	-7.2	-1.15	-7.2	0.56	-7.2	-1.79	-7.2	0.66	-7.2	3.3	-7.2	-0.48	-7.2	1.27	-7.2	-0.32	-7.2	-0.94	-7.2	-0.53	-7.2	0	-7.2	-2.09	-7.2	1.42	-7.2	0.1	-7.2	0.73	-7.2	-1.08	-7.2	-0.73	-7.2	-0.33	-7.2	0.69	-7.2	-0.93
-6.3	0.32	-6.3	0.03	-6.3	-3.2	-6.3	0.44	-6.3	-2.47	-6.3	1.13	-6.3	0.39	-6.3	1.41	-6.3	0.04	-6.3	1.69	-6.3	-3.38	-6.3	-0.46	-6.3	-0.77	-6.3	-0.26	-6.3	-0.12	-6.3	1.74	-6.3	0.15	-6.3	0.45	-6.3	-0.39	-6.3	-0.88	-6.3	1.86	-6.3	1.47	-6.3	-0.69	-6.3	0.33	-6.3	-0.59
-5.4	2.55	-5.4	-0.74	-5.4	1.55	-5.4	0.21	-5.4	-0.45	-5.4	1.75	-5.4	0.88	-5.4	-0.47	-5.4	-0.18	-5.4	2.6	-5.4	1.96	-5.4	1.33	-5.4	-0.98	-5.4	-1.02	-5.4	-0.72	-5.4	2.38	-5.4	1.07	-5.4	1.25	-5.4	-0.23	-5.4	-0.72	-5.4	-1.3	-5.4	2.97	-5.4	-3.17	-5.4	1.38	-5.4	1.37
-4.5	0.24	-4.5	-0.26	-4.5	1.06	-4.5	0.54	-4.5	-0.84	-4.5	2.38	-4.5	-1.02	-4.5	-1.46	-4.5	0.94	-4.5	0.88	-4.5	0.6	-4.5	-0.2	-4.5	0.47	-4.5	-1.21	-4.5	1.6	-4.5	0.37	-4.5	-0.55	-4.5	-0.65	-4.5	0.93	-4.5	-0.25	-4.5	0.97	-4.5	-0.79	-4.5	-0.63	-4.5	1.95	-4.5	2.66
-3.6	1.17	-3.6	2.7	-3.6	0.38	-3.6	-0.49	-3.6	2.02	-3.6	-0.24	-3.6	-0.11	-3.6	1.04	-3.6	-0.6	-3.6	0.07	-3.6	-0.41	-3.6	-0.4	-3.6	-0.39	-3.6	0.54	-3.6	-0.65	-3.6	0.06	-3.6	-1.71	-3.6	-2.37	-3.6	1.34	-3.6	-1.37	-3.6	-1.87	-3.6	-1.07	-3.6	1.3	-3.6	0.58	-3.6	0.49
-2.7	-0.83	-2.7	0.59	-2.7	-1.49	-2.7	-0.86	-2.7	1.75	-2.7	-0.36	-2.7	-0.44	-2.7	-1.3	-2.7	-2.9	-2.7	-0.25	-2.7	0.81	-2.7	-0.87	-2.7	1.64	-2.7	1.86	-2.7	-0.59	-2.7	-0.78	-2.7	1.21	-2.7	-0.3	-2.7	-0.06	-2.7	0.15	-2.7	-1.2	-2.7	-0.41	-2.7	0.99	-2.7	0.55	-2.7	-0.98
-1.8	0.15	-1.8	0.02	-1.8	1.49	-1.8	0.86	-1.8	-0.25	-1.8	0.04	-1.8	-1.87	-1.8	1.14	-1.8	-1.79	-1.8	0.44	-1.8	0.56	-1.8	0.94	-1.8	-0.39	-1.8	1.99	-1.8	-1.78	-1.8	-0.93	-1.8	1.27	-1.8	0.77	-1.8	-1.7	-1.8	0.96	-1.8	-2.44	-1.8	-0.99	-1.8	1.57	-1.8	0.66	-1.8	0.38
-0.9	-1.82	-0.9	0.72	-0.9	-0.3	-0.9	0.8	-0.9	-3.06	-0.9	0.96	-0.9	-0.15	-0.9	0.76	-0.9	0.45	-0.9	-1.1	-0.9	1.69	-0.9	-2.11	-0.9	-0.91	-0.9	1.69	-0.9	2.08	-0.9	1.22	-0.9	0.08	-0.9	1.36	-0.9	0.87	-0.9	0.29	-0.9	1.26	-0.9	1.99	-0.9	-0.37	-0.9	-1.89	-0.9	0.47
0	0.2	0	1.2	0	0.21	0	-0.71	0	1.49	0	0.23	0	3.34	0	0.18	0	-1.04	0	-0.63	0	0.65	0	-0.42	0	0.43	0	-1.28	0	0.62	0	0.83	0	1.44	0	-0.16	0	-1.14	0	-2.27	0	0.45	0	0.73	0	0.49	0	0.59	0	-1.92
0.9	-0.47	0.9	2.93	0.9	-0.87	0.9	1.56	0.9	-0.78	0.9	0.99	0.9	-1.83	0.9	-1.68	0.9	-1.98	0.9	0.14	0.9	2.07	0.9	2.55	0.9	-0.03	0.9	-0.29	0.9	-0.85	0.9	0.11	0.9	0.42	0.9	1.89	0.9	1.59	0.9	-0.19	0.9	0.52	0.9	1.3	0.9	-2.68	0.9	0.48	0.9	0.65
1.8	2.43	1.8	-0.36	1.8	1.58	1.8	-1.49	1.8	-2.36	1.8	3.01	1.8	2.97	1.8	0.03	1.8	0.12	1.8	-0.5	1.8	-1.64	1.8	1.84	1.8	2.12	1.8	1.35	1.8	-0.7	1.8	-0.89	1.8	-0.28	1.8	-0.26	1.8	0.49	1.8	1.45	1.8	2.82	1.8	0.26	1.8	0.33	1.8	-0.35	1.8	1.13
2.7	0.26	2.7	-1.41	2.7	0.66	2.7	2.82	2.7	1.37	2.7	1.3	2.7	0.25	2.7	-1.23	2.7	-0.16	2.7	-0.16	2.7	1.82	2.7	1.06	2.7	2.69	2.7	-2.25	2.7	1.83	2.7	-0.52	2.7	-0.17	2.7	3.84	2.7	1.09	2.7	-0.14	2.7	1.28	2.7	-1.73	2.7	3.84	2.7	4.34	2.7	1.65
3.6	0.66	3.6	0.71	3.6	0.03	3.6	2.75	3.6	-0.26	3.6	-1.02	3.6	-0.11	3.6	-0.03	3.6	-0.29	3.6	-0.35	3.6	0.99	3.6	2.62	3.6	-0.44	3.6	1.02	3.6	0.21	3.6	-0.62	3.6	0.5	3.6	2.12	3.6	-0.79	3.6	-0.81	3.6	-0.27	3.6	1.02	3.6	1.9	3.6	1.43	3.6	0.85
4.5	2.47	4.5	1.25	4.5	-0.6	4.5	0.93	4.5	-0.1	4.5	0.22	4.5	1.06	4.5	0.84	4.5	-1.96	4.5	0.93	4.5	-0.32	4.5	-0.04	4.5	1.5	4.5	2.35	4.5	-2.54	4.5	-1.02	4.5	-1.17	4.5	1.69	4.5	1.47	4.5	1.06	4.5	-1.07	4.5	-0.75	4.5	0.99	4.5	2.92	4.5	0
5.4	0.37	5.4	2.12	5.4	2	5.4	1.13	5.4	1.11	5.4	1.93	5.4	1.97	5.4	0.09	5.4	-0.87	5.4	-0.3	5.4	-0.77	5.4	0.86	5.4	1.12	5.4	0.33	5.4	-0.91	5.4	0.56	5.4	-0.87	5.4	1.07	5.4	0.86	5.4	-0.5	5.4	-0.4	5.4	1.81	5.4	2.16	5.4	0.39	5.4	0.93
6.3	0.02	6.3	2.66	6.3	1.51	6.3	-1.22	6.3	1.19	6.3	1.36	6.3	-0.89	6.3	3.42	6.3	-0.64	6.3	-1.62	6.3	1.98	6.3	0.24	6.3	1.76	6.3	2.9	6.3	-0.16	6.3	0.74	6.3	-0.23	6.3	0.75	6.3	-1.57	6.3	0.31	6.3	-2.3	6.3	2.67	6.3	-2.59	6.3	1.72	6.3	-0.44
7.2	1.14	7.2	2.91	7.2	-1.12	7.2	2.9	7.2	1.27	7.2	-0.86	7.2	0.83	7.2	2.89	7.2	-2.22	7.2	0.61	7.2	1.67	7.2	0.12	7.2	-0.87	7.2	2.25	7.2	-0.01	7.2	-0.59	7.2	0.02	7.2	0.86	7.2	0.83	7.2	-0.07	7.2	1.01	7.2	0.36	7.2	-1.39	7.2	1.82	7.2	2.84
8.1	-0.33	8.1	0.32	8.1	-1.04	8.1	2.08	8.1	-1.72	8.1	4.77	8.1	-0.78	8.1	2.11	8.1	-1.96	8.1	0.53	8.1	-0.76	8.1	3.05	8.1	-0.94	8.1	0.68	8.1	-2.3	8.1	-0.17	8.1	-1.17	8.1	0.79	8.1	0.5	8.1	-1.29	8.1	-2.12	8.1	2.07	8.1	0.07	8.1	1.8	8.1	0.42
9	0.28	9	2.55	9	2.57	9	2.56	9	0.31	9	0.5	9	-2.08	9	0.22	9	-0.49	9	0.86	9	0.41	9	3.56	9	0.69	9	1.46	9	-1.06	9	1.19	9	0.09	9	0.74	9	0.83	9	-0.66	9	-0.7	9	3.2	9	-7.49	9	0.46	9	4.41
9.9	5.83	9.9	2.27	9.9	5.71	9.9	6.89	9.9	0.15	9.9	0.56	9.9	2.31	9.9	0.55	9.9	1.32	9.9	2.75	9.9	0.67	9.9	0.24	9.9	4.32	9.9	1.1	9.9	-1.12	9.9	-0.55	9.9	-0.43	9.9	1.52	9.9	1.39	9.9	1.15	9.9	-3.53	9.9	1.89	9.9	-2.14	9.9	0	9.9	6.18
10.8	4.17	10.8	2.37	10.8	0.89	10.8	6.66	10.8	1.14	10.8	0.7	10.8	0.3	10.8	1.06	10.8	-2.11	10.8	1.87	10.8	-0.34	10.8	0.99	10.8	2.74	10.8	3.27	10.8	0.59	10.8	-0.58	10.8	0.65	10.8	2.54	10.8	-1.16	10.8	1.75	10.8	1.31	10.8	2.17	10.8	-1.35	10.8	3.15	10.8	4.76
11.7	7.3	11.7	3.24	11.7	3.9	11.7	5.52	11.7	-0.81	11.7	-0.63	11.7	0.17	11.7	-1.02	11.7	0.75	11.7	5.21	11.7	-1.19	11.7	0.32	11.7	1.94	11.7	-0.5	11.7	-0.74	11.7	4.43	11.7	1.94	11.7	-0.5	11.7	2.53	11.7	0.35	11.7	-2.26	11.7	3.1	11.7	1	11.7	1.4	11.7	6.31
12.6	10.21	12.6	4.16	12.6	2.69	12.6	7.29	12.6	2.08	12.6	1.82	12.6	2.45	12.6	0.01	12.6	0.24	12.6	0.64	12.6	0.46	12.6	1.33	12.6	3.24	12.6	0.47	12.6	-1.78	12.6	-1.57	12.6	0.69	12.6	0.15	12.6	1.09	12.6	0.92	12.6	-0.62	12.6	2.56	12.6	1.58	12.6	0.9	12.6	5.94
13.5	8.38	13.5	6.17	13.5	3.38	13.5	7.04	13.5	2.37	13.5	0.93	13.5	0.76	13.5	2.01	13.5	-1.45	13.5	3.83	13.5	-1.73	13.5	1.01	13.5	5.21	13.5	0.22	13.5	-1.45	13.5	1.93	13.5	-2.44	13.5	0.11	13.5	-0.25	13.5	1.6	13.5	2.37	13.5	4.46	13.5	-1.21	13.5	1.9	13.5	7.67
14.4	10.79	14.4	5.79	14.4	5.53	14.4	9.36	14.4	2.26	14.4	2.61	14.4	2.3	14.4	-0.35	14.4	2.55	14.4	6.31	14.4	0.74	14.4	2.46	14.4	3.48	14.4	-1.15	14.4	-1.15	14.4	2.25	14.4	-0.66	14.4	1.6	14.4	0.25	14.4	-0.97	14.4	-1.01	14.4	3.97	14.4	-1.5	14.4	-0.04	14.4	5.14
15.3	8.78	15.3	4.06	15.3	5.96	15.3	5.9	15.3	0.58	15.3	1.29	15.3	0.67	15.3	-0.19	15.3	0.59	15.3	1.57	15.3	0.65	15.3	-0.71	15.3	4.82	15.3	1.22	15.3	0.66	15.3	1.83	15.3	-0.92	15.3	-3.23	15.3	1.15	15.3	3.02	15.3	0.22	15.3	5.52	15.3	-1.85	15.3	0.6	15.3	8.02
16.2	10.73	16.2	3.28	16.2	6.61	16.2	8.49	16.2	0.94	16.2	1.3	16.2	1.71	16.2	-1.63	16.2	0.13	16.2	6.72	16.2	1.9	16.2	1.45	16.2	4.55	16.2	0.33	16.2	1.27	16.2	2.71	16.2	-0.41	16.2	0.01	16.2	1.56	16.2	-0.52	16.2	2.09	16.2	2.57	16.2	2.58	16.2	3.6	16.2	9.43
17.1	13.07	17.1	4.87	17.1	6.76	17.1	8.37	17.1	0.98	17.1	2.2	17.1	1.31	17.1	-0.76	17.1	-0.6	17.1	3.32	17.1	1.07	17.1	2.01	17.1	6.13	17.1	-1.46	17.1	-1.31	17.1	4.04	17.1	-0.7	17.1	-2.08	17.1	0.85	17.1	-1.08	17.1	0.14	17.1	5.64	17.1	-0.03	17.1	1.78	17.1	6.71
18	11.77	18	6.14	18	6.66	18	7.66	18	3.77	18	1.49	18	1.63	18	1.94	18	-1.92	18	5.11	18	1.79	18	-1.17	18	3.31	18	1.11	18	-0.84	18	3.32	18	0.89	18	0.25	18	-0.17	18	-0.26	18	1.76	18	5.47	18	0.03	18	4.05	18	8.43
18.9	11.49	18.9	5.01	18.9	6.3	18.9	10.1	18.9	3.3	18.9	0.91	18.9	1.38	18.9	-1.08	18.9	-0.71	18.9	5.41	18.9	3.04	18.9	0.65	18.9	5.09	18.9	-0.03	18.9	-1.81	18.9	4.04	18.9	0.95	18.9	-1.73	18.9	-0.61	18.9	-0.07	18.9	-1.49	18.9	4.45	18.9	0.61	18.9	0.39	18.9	6.52
19.8	11.1	19.8	5.85	19.8	5.35	19.8	10.84	19.8	0.91	19.8	3	19.8	-0.22	19.8	-0.08	19.8	-1.49	19.8	9.02	19.8	-0.77	19.8	2.27	19.8	2.98	19.8	0.61	19.8	-1.11	19.8	2.32	19.8	0.2	19.8	-2.06	19.8	-1.06	19.8	0.77	19.8	-0.39	19.8	3.93	19.8	0.55	19.8	1.41	19.8	8.02
20.7	9.66	20.7	7.75	20.7	4.86	20.7	9.25	20.7	1.88	20.7	0.42	20.7	0.52	20.7	0.3	20.7	-1.47	20.7	3.24	20.7	0.72	20.7	-1.44	20.7	3.69	20.7	2.29	20.7	-2.48	20.7	1.29	20.7	-1.93	20.7	-0.94	20.7	0.25	20.7	1.5	20.7	-0.13	20.7	4.6	20.7	-1.38	20.7	2.76	20.7	8.36
21.6	11.77	21.6	8.6	21.6	8.03	21.6	11.39	21.6	0.81	21.6	4.49	21.6	-0.44	21.6	2.21	21.6	0.14	21.6	6.04	21.6	1.78	21.6	2.56	21.6	4.05	21.6	2.79	21.6	-2.07	21.6	2.73	21.6	0.81	21.6	0.87	21.6	2.4	21.6	3.44	21.6	2.22	21.6	6.39	21.6	1.28	21.6	2.68	21.6	7.66
22.5	9.74	22.5	6.31	22.5	7.78	22.5	11.61	22.5	-0.84	22.5	2.31	22.5	-0.16	22.5	1.28	22.5	0.82	22.5	5.91	22.5	-1.36	22.5	2.42	22.5	2.87	22.5	0.73	22.5	-1.19	22.5	2.35	22.5	-1.07	22.5	-1.8	22.5	-0.22	22.5	0.5	22.5	2.5	22.5	5.54	22.5	1.52	22.5	2.21	22.5	6.22
23.4	10.98	23.4	7.74	23.4	8.76	23.4	12.65	23.4	2.38	23.4	2.51	23.4	-1.21	23.4	1.23	23.4	-1.03	23.4	6.16	23.4	6.01	23.4	0.05	23.4	1.92	23.4	0.14	23.4	-2.2	23.4	2.75	23.4	1.77	23.4	1.05	23.4	-1.83	23.4	0.39	23.4	2.76	23.4	4.25	23.4	-1.92	23.4	6.6	23.4	6.49
24.3	10.62	24.3	7.79	24.3	7.85	24.3	10.34	24.3	3.01	24.3	2.1	24.3	-0.93	24.3	3.26	24.3	0.48	24.3	5.14	24.3	4.72	24.3	0.5	24.3	2.25	24.3	0.8	24.3	0.08	24.3	3.78	24.3	-0.67	24.3	-1.43	24.3	2	24.3	0.38	24.3	3.11	24.3	6.43	24.3	1.85	24.3	6.68	24.3	7.29
25.2	10.03	25.2	8.2	25.2	9.05	25.2	10.41	25.2	0.5	25.2	0.73	25.2	-0.48	25.2	1.33	25.2	-0.88	25.2	2.74	25.2	2.04	25.2	0.71	25.2	3.06	25.2	1.11	25.2	2.06	25.2	2.11	25.2	3.03	25.2	-0.5	25.2	1.42	25.2	3.59	25.2	4.42	25.2	6.16	25.2	1.48	25.2	4.51	25.2	8.16
26.1	12.45	26.1	9.11	26.1	10.94	26.1	9.11	26.1	2.18	26.1	2.68	26.1	0.05	26.1	3.97	26.1	1.64	26.1	4.25	26.1	2.65	26.1	-0.64	26.1	3.44	26.1	2.52	26.1	-0.48	26.1	2.35	26.1	0.75	26.1	-3.07	26.1	0.41	26.1	1.95	26.1	3.87	26.1	5.98	26.1	1.68	26.1	4.15	26.1	6.22
27	12.47	27	7.49	27	9.07	27	13.75	27	4.21	27	0.19	27	-0.73	27	1.67	27	1.18	27	6.89	27	2.83	27	-1.39	27	2.43	27	-0.74	27	-0.43	27	2.95	27	1.29	27	-3.5	27	0.53	27	2.12	27	-0.9	27	7.96	27	2.67	27	5	27	8.17
27.9	12.79	27.9	7.94	27.9	8.82	27.9	12.21	27.9	1.17	27.9	0.62	27.9	1.08	27.9	-0.73	27.9	1.14	27.9	7.12	27.9	-0.97	27.9	-0.73	27.9	2.22	27.9	-1.2	27.9	-0.74	27.9	2.52	27.9	-0.96	27.9	-3.13	27.9	1.71	27.9	1.47	27.9	-0.63	27.9	4.93	27.9	2.19	27.9	4.66	27.9	7.15
28.8	12.45	28.8	9.58	28.8	9.93	28.8	15.31	28.8	3.17	28.8	4.15	28.8	-0.46	28.8	1.23	28.8	0	28.8	6.51	28.8	3.34	28.8	1.47	28.8	1.3	28.8	-1.66	28.8	-0.09	28.8	3.26	28.8	-0.39	28.8	-2.93	28.8	1	28.8	1.86	28.8	3.6	28.8	7.84	28.8	0.97	28.8	4.26	28.8	8.73
29.7	11.75	29.7	8.04	29.7	11.17	29.7	13.53	29.7	5.7	29.7	-0.85	29.7	2.48	29.7	0.1	29.7	2	29.7	7.1	29.7	1.95	29.7	-0.51	29.7	4.09	29.7	-1.37	29.7	-1.91	29.7	4.06	29.7	-0.75	29.7	-1.76	29.7	1.01	29.7	-0.37	29.7	-0.61	29.7	7	29.7	0.12	29.7	5	29.7	7.99
30.6	12.27	30.6	8.07	30.6	10.67	30.6	13.03	30.6	2.43	30.6	2.76	30.6	0.83	30.6	3.3	30.6	1.65	30.6	6.97	30.6	0.65	30.6	0.1	30.6	2.1	30.6	-0.94	30.6	-0.13	30.6	3.62	30.6	-0.15	30.6	-2.43	30.6	0.78	30.6	1.47	30.6	2.83	30.6	7.69	30.6	2.6	30.6	4.24	30.6	8.19
31.5	15.21	31.5	6.95	31.5	9.52	31.5	10.75	31.5	3.3	31.5	2.49	31.5	2.36	31.5	-0.95	31.5	1.98	31.5	7.27	31.5	3.98	31.5	3.21	31.5	4.18	31.5	-1.28	31.5	0.48	31.5	4.33	31.5	1.63	31.5	-0.64	31.5	2.75	31.5	3.2	31.5	1.93	31.5	5.73	31.5	3.74	31.5	3.79	31.5	9.8
32.4	13.8	32.4	7.26	32.4	11.04	32.4	13.66	32.4	3.47	32.4	3.6	32.4	0.39	32.4	-1.43	32.4	-0.74	32.4	6.87	32.4	2.37	32.4	2.06	32.4	2.26	32.4	-1.29	32.4	-2.29	32.4	1.89	32.4	0.22	32.4	-2.34	32.4	2.81	32.4	2.55	32.4	0.68	32.4	7.45	32.4	-0.24	32.4	6.96	32.4	11.32
33.3	13.29	33.3	9.21	33.3	8.44	33.3	14.95	33.3	2.6	33.3	3.05	33.3	2.69	33.3	1.46	33.3	2.47	33.3	7.12	33.3	2.83	33.3	-0.43	33.3	2.67	33.3	-0.92	33.3	1.23	33.3	1.49	33.3	2.24	33.3	-3.06	33.3	2.56	33.3	1.21	33.3	1.7	33.3	8.37	33.3	0.45	33.3	5.08	33.3	8.05
34.2	10.52	34.2	6.93	34.2	7.65	34.2	14.36	34.2	2.91	34.2	5.31	34.2	1.1	34.2	-0.37	34.2	0.55	34.2	9.22	34.2	-0.32	34.2	1.05	34.2	4.87	34.2	-1.11	34.2	-1.11	34.2	2.59	34.2	-0.24	34.2	-1.85	34.2	4.03	34.2	-1.81	34.2	3.56	34.2	7.03	34.2	2.03	34.2	4.08	34.2	6.95
35.1	9.13	35.1	6.85	35.1	11.26	35.1	11.87	35.1	2.42	35.1	2.11	35.1	-3.44	35.1	1.49	35.1	1.14	35.1	6.98	35.1	1.06	35.1	0.77	35.1	-0.24	35.1	1.36	35.1	-1.26	35.1	4.1	35.1	1.92	35.1	-2.98	35.1	5.24	35.1	3.31	35.1	3.15	35.1	8.21	35.1	1.72	35.1	6.49	35.1	9.12
36	10.62	36	7.93	36	10.06	36	11.28	36	4.82	36	2.45	36	0	36	1.13	36	0.23	36	6.59	36	2.96	36	-0.65	36	4.67	36	0.11	36	0.69	36	2.93	36	-0.02	36	-2.24	36	3.53	36	2.53	36	2.47	36	8.17	36	2.17	36	4.84	36	6.66
36.9	10.67	36.9	8.27	36.9	13.04	36.9	12.77	36.9	1.22	36.9	2.94	36.9	0.99	36.9	1.1	36.9	3.14	36.9	7.59	36.9	1.67	36.9	0.06	36.9	3.53	36.9	0.51	36.9	-0.75	36.9	2.92	36.9	-1.61	36.9	-1.22	36.9	4.74	36.9	2.21	36.9	4.12	36.9	6.62	36.9	0.47	36.9	8.38	36.9	9.43
37.8	12.4	37.8	7.66	37.8	8.72	37.8	13.61	37.8	3.98	37.8	1.09	37.8	0.1	37.8	0.91	37.8	0.1	37.8	6.98	37.8	2.54	37.8	1.41	37.8	4.9	37.8	-0.47	37.8	-0.92	37.8	3.74	37.8	1.05	37.8	-2.22	37.8	5.97	37.8	2.53	37.8	1.6	37.8	5.99	37.8	1.18	37.8	4.6	37.8	9.63
38.7	12.48	38.7	8.93	38.7	13.97	38.7	11.73	38.7	5.36	38.7	2.71	38.7	-0.29	38.7	1.74	38.7	1.55	38.7	5.91	38.7	3.56	38.7	1.58	38.7	2.89	38.7	-1.44	38.7	0.8	38.7	2.63	38.7	1.19	38.7	-2.46	38.7	3.53	38.7	1.25	38.7	5.7	38.7	7.25	38.7	2.54	38.7	6.15	38.7	8.75
39.6	12.93	39.6	7.92	39.6	9.13	39.6	14.67	39.6	6.15	39.6	-0.42	39.6	-0.85	39.6	0.27	39.6	-0.32	39.6	6.04	39.6	4.25	39.6	-0.24	39.6	2.46	39.6	-0.92	39.6	-4.15	39.6	4.8	39.6	2.71	39.6	-1.71	39.6	3.47	39.6	1.99	39.6	2.29	39.6	7.59	39.6	1.76	39.6	6.87	39.6	8.36
40.5	14.05	40.5	7.44	40.5	11.98	40.5	13.51	40.5	4.57	40.5	5.42	40.5	2.08	40.5	-0.92	40.5	1.5	40.5	4.86	40.5	3.01	40.5	0.73	40.5	1.75	40.5	-1.38	40.5	-0.84	40.5	0.41	40.5	1.13	40.5	-2.49	40.5	3.26	40.5	2.83	40.5	3.48	40.5	7.09	40.5	3.47	40.5	5.04	40.5	9.13
41.4	12.96	41.4	7.57	41.4	11.58	41.4	15.82	41.4	5.06	41.4	5.74	41.4	1.63	41.4	-0.48	41.4	1.92	41.4	8.77	41.4	3.51	41.4	3.29	41.4	4.97	41.4	-3.15	41.4	-0.71	41.4	4.11	41.4	0.97	41.4	-1.17	41.4	4.14	41.4	-0.29	41.4	2.21	41.4	7.54	41.4	4.74	41.4	9.98	41.4	7.52
42.3	13.05	42.3	10.05	42.3	13.02	42.3	12.52	42.3	5.94	42.3	3.95	42.3	2.27	42.3	3.46	42.3	2.63	42.3	7.44	42.3	5.93	42.3	2.06	42.3	2.98	42.3	2.16	42.3	-0.15	42.3	4.61	42.3	3.12	42.3	0.66	42.3	4.69	42.3	2.07	42.3	2.22	42.3	7.94	42.3	0.78	42.3	8.16	42.3	12.05
43.2	11	43.2	9.24	43.2	14.09	43.2	10.83	43.2	4.83	43.2	3.52	43.2	-0.86	43.2	-0.72	43.2	1.87	43.2	5.41	43.2	6.05	43.2	-1.02	43.2	3.58	43.2	-0.79	43.2	-2.72	43.2	1.05	43.2	1.05	43.2	-1.86	43.2	4.21	43.2	2.16	43.2	3.65	43.2	7.14	43.2	1.58	43.2	9.58	43.2	6.69
44.1	12.56	44.1	9.25	44.1	11.04	44.1	15.48	44.1	6.72	44.1	1.83	44.1	1.31	44.1	-0.46	44.1	1.4	44.1	10.1	44.1	3.3	44.1	-0.14	44.1	3.32	44.1	0.07	44.1	-1.93	44.1	2.37	44.1	4.21	44.1	-3.21	44.1	5.07	44.1	1.04	44.1	1.87	44.1	7.01	44.1	4.86	44.1	6.12	44.1	9.73
45	14.47	45	9.94	45	11.04	45	13.12	45	2.34	45	4.25	45	2.31	45	-0.11	45	3.99	45	6.35	45	1.26	45	2.46	45	2.87	45	-1.13	45	0.23	45	4.97	45	1.15	45	-2.43	45	6.15	45	0.9	45	3.87	45	7.95	45	3.66	45	5.97	45	8.11
45.9	10.9	45.9	7.98	45.9	12.23	45.9	11.21	45.9	5.12	45.9	3.81	45.9	-0.72	45.9	1.37	45.9	3.73	45.9	6.63	45.9	4.31	45.9	0.16	45.9	1.28	45.9	0.87	45.9	1.38	45.9	2.96	45.9	1.86	45.9	-4.01	45.9	4.43	45.9	3.1	45.9	4.71	45.9	6.74	45.9	4.55	45.9	6.04	45.9	9.39
46.8	12	46.8	11.1	46.8	10.19	46.8	14.97	46.8	7.37	46.8	2.56	46.8	-0.56	46.8	1.38	46.8	2.53	46.8	7.9	46.8	5.21	46.8	0.41	46.8	0.49	46.8	0.93	46.8	-0.61	46.8	1.92	46.8	2.26	46.8	-2.3	46.8	5.69	46.8	3.03	46.8	3.87	46.8	7.47	46.8	1.91	46.8	6.12	46.8	9.8
47.7	13.67	47.7	7.98	47.7	11.32	47.7	12.5	47.7	4.06	47.7	5.97	47.7	2.29	47.7	1.73	47.7	0.5	47.7	5.79	47.7	2.82	47.7	2.83	47.7	0.89	47.7	-1.8	47.7	0.14	47.7	4.08	47.7	0.31	47.7	-4.12	47.7	2.81	47.7	2.57	47.7	6.45	47.7	10.23	47.7	0.2	47.7	4.89	47.7	8.53
48.6	15.02	48.6	7.67	48.6	13.77	48.6	11.45	48.6	5.65	48.6	4.26	48.6	2.07	48.6	0.62	48.6	1.31	48.6	5.62	48.6	3.73	48.6	1.09	48.6	3.82	48.6	0.31	48.6	-0.16	48.6	2.82	48.6	1.6	48.6	-3.51	48.6	4.34	48.6	2.21	48.6	2.79	48.6	6.77	48.6	3.74	48.6	7.02	48.6	9.92
49.5	16.41	49.5	7.46	49.5	13.96	49.5	13.58	49.5	6.63	49.5	5.84	49.5	1.66	49.5	0.46	49.5	2.59	49.5	8.6	49.5	1.3	49.5	0.99	49.5	3.33	49.5	0.89	49.5	-1.26	49.5	4.41	49.5	0.09	49.5	-4.33	49.5	4.63	49.5	3.63	49.5	5.59	49.5	7.32	49.5	3.06	49.5	7.36	49.5	7.98
50.4	15.33	50.4	8.17	50.4	12.27	50.4	13.91	50.4	4.97	50.4	4.89	50.4	1.35	50.4	-1.11	50.4	0.85	50.4	8.21	50.4	5.85	50.4	3.21	50.4	2.6	50.4	-1.29	50.4	0.39	50.4	5.33	50.4	1.95	50.4	-1.91	50.4	5.46	50.4	2.87	50.4	5.72	50.4	8.02	50.4	3.79	50.4	8.26	50.4	10.92
51.3	11.49	51.3	7.47	51.3	12.42	51.3	13.52	51.3	4.98	51.3	1.98	51.3	0.59	51.3	1.8	51.3	2.59	51.3	6.9	51.3	3.09	51.3	1.3	51.3	4.09	51.3	1.87	51.3	1.2	51.3	2.21	51.3	-0.34	51.3	-2.84	51.3	6.52	51.3	2.3	51.3	3.9	51.3	7.7	51.3	2.55	51.3	5.72	51.3	7.94
52.2	15.6	52.2	9	52.2	14.82	52.2	15.65	52.2	7.26	52.2	4.18	52.2	1.19	52.2	0.23	52.2	2.99	52.2	10.06	52.2	4.58	52.2	-1.92	52.2	1.56	52.2	0.96	52.2	0.84	52.2	2.92	52.2	3.01	52.2	-3.74	52.2	4.97	52.2	4.2	52.2	4.81	52.2	8.42	52.2	3.52	52.2	8.23	52.2	6.84
53.1	13.72	53.1	8.7	53.1	13.66	53.1	16.33	53.1	2.88	53.1	3.82	53.1	0	53.1	1.25	53.1	1.84	53.1	8.88	53.1	3.14	53.1	1.59	53.1	-0.42	53.1	-0.76	53.1	0.95	53.1	2.87	53.1	2.54	53.1	-1.61	53.1	4.46	53.1	1.77	53.1	8.06	53.1	9.26	53.1	2.75	53.1	8.83	53.1	7
54	12.9	54	7.89	54	11.29	54	15.4	54	3.38	54	4.32	54	-0.4	54	1.56	54	0.67	54	5.91	54	4.77	54	1.36	54	-0.37	54	-0.27	54	0.84	54	-0.11	54	2.76	54	-2.8	54	6.32	54	2.18	54	5.19	54	7.94	54	3.59	54	8.99	54	9.53
54.9	11.21	54.9	8.34	54.9	11.23	54.9	16.02	54.9	5.97	54.9	2.14	54.9	3.29	54.9	1.89	54.9	1.04	54.9	6.13	54.9	5.9	54.9	0.17	54.9	2.84	54.9	0.77	54.9	-0.95	54.9	-0.51	54.9	3.2	54.9	-3.03	54.9	6.8	54.9	3.34	54.9	1.8	54.9	8.06	54.9	3.44	54.9	8.01	54.9	9.21
55.8	14.43	55.8	12.18	55.8	13.7	55.8	14.29	55.8	5.48	55.8	4.67	55.8	-0.07	55.8	1.15	55.8	2.63	55.8	7.66	55.8	3.09	55.8	1.12	55.8	1.81	55.8	0.42	55.8	-3.47	55.8	1.38	55.8	3.75	55.8	-2.78	55.8	9.01	55.8	4.2	55.8	3.14	55.8	6.85	55.8	6.35	55.8	9.3	55.8	9.94
56.7	11.91	56.7	11.95	56.7	12.16	56.7	16.82	56.7	4.84	56.7	4.86	56.7	0.66	56.7	0.31	56.7	4.37	56.7	10.26	56.7	3.59	56.7	-0.67	56.7	1.06	56.7	-0.09	56.7	-0.01	56.7	5.48	56.7	1.09	56.7	-2.65	56.7	6.74	56.7	5.45	56.7	2.55	56.7	7.21	56.7	2.09	56.7	11.14	56.7	9.44
57.6	13.36	57.6	8.8	57.6	13.75	57.6	15.13	57.6	4.88	57.6	5.27	57.6	4.85	57.6	0.38	57.6	2.89	57.6	10.42	57.6	1.91	57.6	3.17	57.6	3.71	57.6	-1.44	57.6	0.02	57.6	3.87	57.6	1.76	57.6	-3.09	57.6	7.39	57.6	3.39	57.6	4.24	57.6	9.48	57.6	2.34	57.6	10.9	57.6	6.37
58.5	10.83	58.5	7.55	58.5	12.92	58.5	12.54	58.5	5.28	58.5	2.35	58.5	0.07	58.5	-0.26	58.5	2.56	58.5	7.67	58.5	3.62	58.5	-0.4	58.5	0.79	58.5	0.03	58.5	-1.79	58.5	4.57	58.5	1.17	58.5	-3.16	58.5	7.16	58.5	4.12	58.5	4.6	58.5	7.94	58.5	1.68	58.5	11.35	58.5	7.64
59.4	13.13	59.4	10.24	59.4	13.96	59.4	15.57	59.4	4.79	59.4	5.06	59.4	0.46	59.4	2.58	59.4	1.21	59.4	9.78	59.4	2.55	59.4	-1.46	59.4	0.95	59.4	-1.5	59.4	0.67	59.4	5.25	59.4	0.85	59.4	-2.59	59.4	8.13	59.4	4.18	59.4	6.03	59.4	8.1	59.4	3.53	59.4	9.31	59.4	10.43
60.3	12.3	60.3	8.66	60.3	15.96	60.3	13.47	60.3	7.81	60.3	5.57	60.3	1.92	60.3	1.96	60.3	1.76	60.3	7.45	60.3	5.2	60.3	3.07	60.3	0.46	60.3	1.72	60.3	-2.65	60.3	3.41	60.3	3.19	60.3	-2.71	60.3	8.46	60.3	5.79	60.3	4.58	60.3	8.36	60.3	5.53	60.3	9.1	60.3	9.13
61.2	10.73	61.2	9.81	61.2	14.31	61.2	19.53	61.2	6.7	61.2	6.14	61.2	-0.97	61.2	-0.03	61.2	3.21	61.2	9.7	61.2	6.17	61.2	1.83	61.2	1.45	61.2	-0.39	61.2	-1.39	61.2	3.5	61.2	2.54	61.2	-3.48	61.2	7.97	61.2	3.11	61.2	6.13	61.2	8.72	61.2	2.89	61.2	10.23	61.2	7.81
62.1	14.7	62.1	10.21	62.1	13.64	62.1	14.53	62.1	10.07	62.1	4.12	62.1	2.1	62.1	1.51	62.1	1.05	62.1	7.1	62.1	7.44	62.1	1.02	62.1	1.68	62.1	-2.4	62.1	-2.25	62.1	1.49	62.1	3.13	62.1	-1.78	62.1	8.23	62.1	4.2	62.1	3.33	62.1	8.05	62.1	2.76	62.1	10.5	62.1	8.71
63	13.85	63	10.78	63	15.19	63	11.52	63	8.87	63	4.55	63	2.38	63	3.11	63	2	63	8.99	63	6.01	63	1.75	63	2.61	63	-0.53	63	-0.96	63	3.17	63	1.31	63	-0.03	63	5.24	63	3.79	63	2.51	63	7.56	63	4.67	63	12.08	63	7.51
63.9	14.71	63.9	9.56	63.9	14.52	63.9	13.99	63.9	8.4	63.9	4.45	63.9	1.19	63.9	-0.04	63.9	3.71	63.9	9.56	63.9	3.76	63.9	1.16	63.9	1.76	63.9	-3.26	63.9	-1.31	63.9	4.77	63.9	0.25	63.9	-2.76	63.9	9.21	63.9	2.09	63.9	5.43	63.9	6.7	63.9	5.56	63.9	13.37	63.9	10.37
64.8	15.46	64.8	7.67	64.8	14.89	64.8	11.59	64.8	8.19	64.8	4.87	64.8	2.57	64.8	-0.91	64.8	2.69	64.8	7.95	64.8	4.33	64.8	1.59	64.8	2.96	64.8	-2.71	64.8	-2.8	64.8	0.72	64.8	-0.97	64.8	-1.51	64.8	7.31	64.8	4.26	64.8	3.34	64.8	7.9	64.8	4.71	64.8	11.46	64.8	5.5
65.7	12.12	65.7	8.38	65.7	14.6	65.7	10.27	65.7	7.31	65.7	2.42	65.7	-1.94	65.7	2.86	65.7	5.21	65.7	6.31	65.7	6.09	65.7	3.04	65.7	0.57	65.7	-0.5	65.7	0.55	65.7	3.48	65.7	-0.03	65.7	-0.35	65.7	5.57	65.7	3.68	65.7	5.64	65.7	8.37	65.7	10.93	65.7	11.6	65.7	7.5
66.6	14.62	66.6	8.49	66.6	10.22	66.6	11.01	66.6	5.48	66.6	5.5	66.6	1.41	66.6	1.16	66.6	1.15	66.6	6.74	66.6	3.38	66.6	1.13	66.6	2.08	66.6	0.55	66.6	-1.62	66.6	2.57	66.6	0.59	66.6	-1.67	66.6	5.95	66.6	3.47	66.6	4.83	66.6	7.87	66.6	-7.5	66.6	11.96	66.6	6.01
67.5	11.24	67.5	6.73	67.5	10.82	67.5	11.9	67.5	6.89	67.5	6.55	67.5	0.63	67.5	2.99	67.5	4.09	67.5	8.25	67.5	4.38	67.5	3.97	67.5	1.09	67.5	0.72	67.5	2.03	67.5	2.75	67.5	3.32	67.5	-1.03	67.5	6.68	67.5	3.11	67.5	7.77	67.5	5.24	67.5	10.94	67.5	10.92	67.5	4.69
68.4	8.99	68.4	5.5	68.4	8.63	68.4	10.19	68.4	8.19	68.4	6.52	68.4	0.5	68.4	0.55	68.4	1.92	68.4	6.2	68.4	4.08	68.4	1.6	68.4	-0.43	68.4	0.05	68.4	0.84	68.4	2.46	68.4	0.32	68.4	-0.23	68.4	8.31	68.4	1.27	68.4	7.35	68.4	4.29	68.4	8.6	68.4	14.03	68.4	5.01
69.3	8.77	69.3	8.07	69.3	7.59	69.3	9.09	69.3	5.66	69.3	5.34	69.3	-0.82	69.3	2.29	69.3	3.41	69.3	5.46	69.3	3.23	69.3	0.56	69.3	-1.7	69.3	-0.18	69.3	1.29	69.3	2.2	69.3	0.68	69.3	-0.51	69.3	6.53	69.3	2.66	69.3	4.04	69.3	8.13	69.3	4.21	69.3	11.69	69.3	5.91
70.2	6.97	70.2	8.81	70.2	5.32	70.2	7.93	70.2	4.47	70.2	5.19	70.2	1.76	70.2	2.94	70.2	1.93	70.2	4.09	70.2	1.77	70.2	2.56	70.2	-1.18	70.2	-0.68	70.2	-0.74	70.2	2.03	70.2	1.12	70.2	1.37	70.2	8.99	70.2	2.54	70.2	4.01	70.2	6.38	70.2	6.22	70.2	14.39	70.2	4.39
71.1	5.73	71.1	7.36	71.1	8.02	71.1	7.83	71.1	4.45	71.1	5.99	71.1	2.06	71.1	3.34	71.1	1.82	71.1	5.94	71.1	2.57	71.1	1.99	71.1	-0.17	71.1	0.46	71.1	-1.26	71.1	1.95	71.1	0.16	71.1	-1.5	71.1	8.96	71.1	3.29	71.1	3.92	71.1	3.8	71.1	4.84	71.1	10.17	71.1	6.39
72	5.74	72	5.3	72	7.72	72	4.74	72	4.83	72	5.85	72	1.58	72	1.42	72	1.33	72	2.6	72	3.23	72	1.28	72	-1.36	72	0.31	72	-2.61	72	1.65	72	0.81	72	-0.96	72	5.81	72	3.49	72	6.18	72	5.56	72	2.12	72	13.2	72	2.68
72.9	8.14	72.9	7.38	72.9	4.97	72.9	6.97	72.9	3.79	72.9	7.25	72.9	0.93	72.9	4.15	72.9	-0.92	72.9	4.44	72.9	1.57	72.9	4.08	72.9	-1.34	72.9	2.8	72.9	-2.31	72.9	0.88	72.9	0.81	72.9	-1.62	72.9	6.76	72.9	2.33	72.9	4.32	72.9	4.03	72.9	3.05	72.9	12.82	72.9	2.18
73.8	5.76	73.8	5.31	73.8	6.94	73.8	6.18	73.8	7.04	73.8	4.46	73.8	3.1	73.8	2.02	73.8	3.7	73.8	1.18	73.8	2.02	73.8	-0.85	73.8	-0.4	73.8	0.73	73.8	-0.38	73.8	0.44	73.8	1.9	73.8	-3.16	73.8	6.05	73.8	2.45	73.8	3.08	73.8	3	73.8	4.19	73.8	12.26	73.8	2.97
74.7	4.44	74.7	7.65	74.7	4.42	74.7	6.05	74.7	6.37	74.7	6.44	74.7	-0.39	74.7	2.91	74.7	0.43	74.7	5.03	74.7	5.28	74.7	2.55	74.7	-1.37	74.7	1.83	74.7	-0.17	74.7	2.57	74.7	1.83	74.7	-2.25	74.7	10.55	74.7	4.49	74.7	4.52	74.7	5.49	74.7	1.99	74.7	9.07	74.7	5.33
75.6	2.63	75.6	7.02	75.6	5.23	75.6	5.74	75.6	5.57	75.6	6.66	75.6	0.08	75.6	2.62	75.6	0.91	75.6	4.43	75.6	3.38	75.6	4.06	75.6	-1.34	75.6	0.94	75.6	-1.52	75.6	1.19	75.6	-0.24	75.6	-2.6	75.6	9.33	75.6	1.61	75.6	4.66	75.6	6.95	75.6	3.38	75.6	12.88	75.6	1.94
76.5	5.64	76.5	4.72	76.5	8.12	76.5	5.66	76.5	5.88	76.5	4.56	76.5	1.75	76.5	2.24	76.5	4.53	76.5	4.13	76.5	4.61	76.5	-0.27	76.5	-2.12	76.5	0.2	76.5	0.19	76.5	1.13	76.5	1.6	76.5	-1.01	76.5	9.4	76.5	4.92	76.5	4.58	76.5	6.89	76.5	5.67	76.5	13.61	76.5	3.82
77.4	3.81	77.4	6.31	77.4	4.17	77.4	5.43	77.4	7.16	77.4	5.71	77.4	2.77	77.4	3.04	77.4	5.25	77.4	2.44	77.4	6.43	77.4	4.4	77.4	-1.87	77.4	-1.28	77.4	-2.13	77.4	-1.26	77.4	3.14	77.4	-0.88	77.4	10.83	77.4	2.96	77.4	4.74	77.4	3.88	77.4	5.11	77.4	11.03	77.4	3.85
78.3	4.97	78.3	5.48	78.3	8.06	78.3	6.24	78.3	4.82	78.3	6.73	78.3	0.64	78.3	3.13	78.3	3.36	78.3	3.64	78.3	0.99	78.3	3.51	78.3	-0.25	78.3	0.5	78.3	-1.31	78.3	-1.48	78.3	1.88	78.3	-1.7	78.3	12.08	78.3	4.5	78.3	4.18	78.3	5.02	78.3	6.81	78.3	10.46	78.3	3.21
79.2	5.27	79.2	3.57	79.2	5.73	79.2	6.55	79.2	5.84	79.2	6.09	79.2	2.29	79.2	0.39	79.2	2.68	79.2	3.99	79.2	6	79.2	1.19	79.2	-2.34	79.2	-1.89	79.2	0.92	79.2	-1.89	79.2	1.72	79.2	-0.12	79.2	8.66	79.2	3.47	79.2	5.51	79.2	2.56	79.2	0.99	79.2	11.54	79.2	2.01
80.1	4.45	80.1	4.48	80.1	4.36	80.1	4.39	80.1	5.66	80.1	5.68	80.1	2.29	80.1	3.64	80.1	1.44	80.1	0.29	80.1	2.91	80.1	1.37	80.1	-2.89	80.1	1.76	80.1	1.44	80.1	1.2	80.1	0.84	80.1	-1.2	80.1	9.55	80.1	5.07	80.1	4.72	80.1	4.54	80.1	6.48	80.1	11.78	80.1	4.32
81	6.45	81	5.37	81	5.55	81	8.05	81	4.37	81	6.36	81	1.19	81	2.56	81	3.45	81	4.47	81	4.26	81	2.98	81	-0.99	81	0.24	81	1.3	81	0.51	81	1.42	81	-2.82	81	9.54	81	5.22	81	6.09	81	2.72	81	3.58	81	8.93	81	4.01
81.9	2.86	81.9	5.61	81.9	5.17	81.9	4.29	81.9	2.84	81.9	7.91	81.9	2.03	81.9	1.48	81.9	5.04	81.9	3.16	81.9	1.36	81.9	3.72	81.9	-0.18	81.9	-0.79	81.9	0.5	81.9	-1.65	81.9	-0.02	81.9	-1.92	81.9	8.06	81.9	2.47	81.9	7.38	81.9	3.21	81.9	2.94	81.9	12.16	81.9	1.45
82.8	2.65	82.8	4.81	82.8	6.1	82.8	5.23	82.8	6.33	82.8	4.97	82.8	0.82	82.8	4.62	82.8	3	82.8	1.46	82.8	3.12	82.8	1.44	82.8	-3.85	82.8	1.91	82.8	-0.88	82.8	-1.62	82.8	0.54	82.8	-1.66	82.8	8.85	82.8	6.2	82.8	4.07	82.8	0.84	82.8	4.62	82.8	10.58	82.8	1.02
83.7	4.2	83.7	6.55	83.7	6.48	83.7	3.26	83.7	4.33	83.7	4.93	83.7	0.23	83.7	2.82	83.7	3.87	83.7	3.82	83.7	1.82	83.7	2.62	83.7	-2.86	83.7	-0.96	83.7	0.79	83.7	0.97	83.7	0.53	83.7	-2.68	83.7	9.78	83.7	3.61	83.7	6.36	83.7	4.94	83.7	3.63	83.7	10.22	83.7	3.4
84.6	3.91	84.6	5.32	84.6	3.94	84.6	7.54	84.6	5.54	84.6	7.68	84.6	1.42	84.6	4.25	84.6	3.69	84.6	2.64	84.6	3.07	84.6	4.24	84.6	-1.76	84.6	1.17	84.6	0.56	84.6	0.13	84.6	2.05	84.6	-3.53	84.6	8.19	84.6	4.13	84.6	6.22	84.6	2.59	84.6	5.18	84.6	9.95	84.6	0.99
85.5	3.07	85.5	4.25	85.5	6.33	85.5	2.57	85.5	6.51	85.5	5.14	85.5	1.68	85.5	2.89	85.5	1.41	85.5	1.84	85.5	4.51	85.5	2.25	85.5	-3.83	85.5	0.21	85.5	-1.26	85.5	-1.36	85.5	0.82	85.5	-5.58	85.5	7.95	85.5	2.26	85.5	5.62	85.5	2.3	85.5	3.7	85.5	9.45	85.5	3.8
86.4	4.26	86.4	7.13	86.4	4.3	86.4	5.1	86.4	2.99	86.4	4.5	86.4	3.11	86.4	2.71	86.4	1.9	86.4	3.75	86.4	2.28	86.4	1.02	86.4	-1.37	86.4	0.85	86.4	-0.59	86.4	-0.84	86.4	0.65	86.4	-0.93	86.4	8.57	86.4	4.57	86.4	6.78	86.4	2.94	86.4	4.58	86.4	13.52	86.4	3.01
87.3	5.05	87.3	4.31	87.3	6.74	87.3	4.66	87.3	6.44	87.3	7.97	87.3	4.34	87.3	1.84	87.3	3.17	87.3	4.18	87.3	4.09	87.3	1.12	87.3	-2.09	87.3	1.16	87.3	1.03	87.3	0.07	87.3	0.26	87.3	-2.92	87.3	7.96	87.3	5.05	87.3	4.8	87.3	2.57	87.3	1.41	87.3	11.15	87.3	2.69
88.2	6.15	88.2	5.75	88.2	4.93	88.2	6.88	88.2	5.51	88.2	4.31	88.2	2.08	88.2	3.72	88.2	-0.11	88.2	1.73	88.2	2.38	88.2	0.65	88.2	-2.52	88.2	1.54	88.2	-0.04	88.2	-2.41	88.2	0.82	88.2	-4.74	88.2	9.08	88.2	4.86	88.2	4.6	88.2	3.43	88.2	3.92	88.2	10.69	88.2	0.64
89.1	3.37	89.1	3.25	89.1	5.84	89.1	4.13	89.1	5.8	89.1	6.45	89.1	2.8	89.1	5.85	89.1	2.35	89.1	2.37	89.1	1.52	89.1	4.28	89.1	-1.2	89.1	2.81	89.1	0.24	89.1	2.12	89.1	-0.24	89.1	-2.29	89.1	9.16	89.1	5.74	89.1	7.12	89.1	5.49	89.1	3.67	89.1	10.27	89.1	1.69
90	5.13	90	6.39	90	5.05	90	5.09	90	4.9	90	5.44	90	0.99	90	5.24	90	4.81	90	2.15	90	5.18	90	1.8	90	-1.29	90	1.91	90	0.43	90	1.74	90	-0.26	90	-0.73	90	9.28	90	4.56	90	4.66	90	4.33	90	1.14	90	12.03	90	1.35
90.9	3.2	90.9	5.19	90.9	5.06	90.9	4.39	90.9	3.99	90.9	5.46	90.9	2.85	90.9	4.99	90.9	2.76	90.9	2.85	90.9	-0.43	90.9	1.26	90.9	0.28	90.9	-0.15	90.9	1.03	90.9	0.68	90.9	-1.83	90.9	-2.55	90.9	9.81	90.9	3.01	90.9	6.48	90.9	2.12	90.9	3.5	90.9	12.79	90.9	1.39
91.8	6.68	91.8	7.31	91.8	3.49	91.8	5.2	91.8	4.34	91.8	6.65	91.8	2.38	91.8	4.39	91.8	2.17	91.8	1.98	91.8	1.89	91.8	-0.53	91.8	-2.35	91.8	0.23	91.8	2.03	91.8	-2.94	91.8	-0.69	91.8	-1.13	91.8	10.49	91.8	3.84	91.8	6.04	91.8	1.71	91.8	3.96	91.8	12.92	91.8	3.17
92.7	5.44	92.7	4.28	92.7	6.78	92.7	5.86	92.7	7.8	92.7	5.19	92.7	1.59	92.7	2.65	92.7	0.89	92.7	2.47	92.7	5.93	92.7	4.21	92.7	-1.87	92.7	1.1	92.7	0.49	92.7	-2.43	92.7	1.6	92.7	-2.07	92.7	9.5	92.7	4.06	92.7	7.99	92.7	1.48	92.7	4.75	92.7	12.83	92.7	2.74
93.6	4.58	93.6	8.92	93.6	7.67	93.6	7.66	93.6	3.13	93.6	7.61	93.6	3.37	93.6	4.82	93.6	1.59	93.6	4.07	93.6	4.35	93.6	3.54	93.6	-2.29	93.6	1.26	93.6	-1.24	93.6	0.82	93.6	0.74	93.6	-0.52	93.6	8.32	93.6	5.41	93.6	7	93.6	4.87	93.6	5.13	93.6	12.79	93.6	1.33
94.5	4.1	94.5	6.57	94.5	7.32	94.5	4.87	94.5	7.81	94.5	6.26	94.5	2.6	94.5	3.62	94.5	2.75	94.5	3.27	94.5	2.2	94.5	0.16	94.5	-2.74	94.5	-0.08	94.5	-0.76	94.5	-2.35	94.5	-0.03	94.5	-0.5	94.5	8.95	94.5	3.21	94.5	5	94.5	3.67	94.5	5.18	94.5	12.3	94.5	2.09
95.4	4.14	95.4	5.39	95.4	5.95	95.4	5.5	95.4	3.98	95.4	8.1	95.4	2.8	95.4	5.65	95.4	4.05	95.4	1.53	95.4	1.74	95.4	1.46	95.4	-1.68	95.4	1.18	95.4	1.71	95.4	-2.13	95.4	0.35	95.4	-1.72	95.4	8.31	95.4	4.35	95.4	6.55	95.4	2.8	95.4	5.11	95.4	12.52	95.4	0.76
96.3	5.25	96.3	5.13	96.3	5.92	96.3	5.33	96.3	3.47	96.3	4.68	96.3	0.02	96.3	2.87	96.3	3.62	96.3	2.58	96.3	2.61	96.3	3.87	96.3	-2.71	96.3	1.18	96.3	1.46	96.3	0.18	96.3	-0.44	96.3	0.35	96.3	10.48	96.3	4.94	96.3	8.02	96.3	5.44	96.3	0.79	96.3	10.8	96.3	3.74
97.2	4.01	97.2	6.71	97.2	7.89	97.2	6.95	97.2	7.18	97.2	4.44	97.2	1.96	97.2	2.53	97.2	3.82	97.2	1.94	97.2	1.2	97.2	2.49	97.2	-1.13	97.2	-1.1	97.2	0.26	97.2	-3.16	97.2	-0.94	97.2	-2.04	97.2	9.43	97.2	4.15	97.2	4	97.2	2.94	97.2	1.42	97.2	10.75	97.2	3.33
98.1	1.51	98.1	5	98.1	6.73	98.1	6.18	98.1	3.17	98.1	7.08	98.1	1.3	98.1	3.63	98.1	3.42	98.1	3.82	98.1	3.41	98.1	3.21	98.1	-2.57	98.1	0.41	98.1	-0.33	98.1	0.27	98.1	1.97	98.1	-1.31	98.1	8.12	98.1	6.06	98.1	6.49	98.1	4.76	98.1	4.63	98.1	10.87	98.1	1.69
99	4.03	99	4.27	99	7.41	99	2.86	99	3.25	99	7.88	99	0.71	99	1.91	99	3.31	99	1.75	99	1.93	99	3.33	99	-2.78	99	-1.56	99	-0.69	99	-2.83	99	-2.48	99	-2.03	99	11.02	99	4.91	99	4.75	99	1.04	99	3.91	99	11.63	99	1.29
99.9	3.43	99.9	4.95	99.9	5.85	99.9	6.88	99.9	5.58	99.9	4.59	99.9	0.71	99.9	2.37	99.9	2.96	99.9	4.38	99.9	0.75	99.9	4.62	99.9	-1.17	99.9	1.11	99.9	-1.08	99.9	-1.03	99.9	-0.16	99.9	-0.63	99.9	9.2	99.9	5.47	99.9	5.68	99.9	3.68	99.9	2.33	99.9	11.88	99.9	-0.71
100.8	3.61	100.8	5.63	100.8	6.65	100.8	5.22	100.8	4.46	100.8	6.81	100.8	2.58	100.8	4.5	100.8	3.18	100.8	2.95	100.8	4.3	100.8	3.83	100.8	0.26	100.8	-0.27	100.8	-0.84	100.8	0.16	100.8	0.81	100.8	-1.17	100.8	8.36	100.8	3.81	100.8	6.1	100.8	3.12	100.8	3.77	100.8	14.66	100.8	0.36
101.7	1.7	101.7	6.08	101.7	8.92	101.7	5.8	101.7	5.74	101.7	6.51	101.7	0.29	101.7	2.27	101.7	2.1	101.7	1.7	101.7	1.71	101.7	2.22	101.7	-3.49	101.7	-1.24	101.7	-0.98	101.7	0.38	101.7	1.41	101.7	-3.01	101.7	8.35	101.7	2.98	101.7	5.98	101.7	2.9	101.7	4.48	101.7	10.22	101.7	0.72
102.6	3.68	102.6	6.45	102.6	5.33	102.6	6.02	102.6	6.15	102.6	8.06	102.6	0.96	102.6	4	102.6	2.64	102.6	1.56	102.6	2.6	102.6	3.22	102.6	-3.01	102.6	0.4	102.6	0.5	102.6	-2.68	102.6	2.9	102.6	0.47	102.6	8.73	102.6	2.43	102.6	5.64	102.6	1.47	102.6	5.81	102.6	11.17	102.6	1.83
103.5	2.51	103.5	3.04	103.5	5.6	103.5	4.63	103.5	3.2	103.5	6.93	103.5	1.8	103.5	3.96	103.5	2.94	103.5	3.35	103.5	1.18	103.5	4.48	103.5	-0.93	103.5	-0.79	103.5	-0.4	103.5	-1.55	103.5	-0.71	103.5	-0.63	103.5	8.09	103.5	4.52	103.5	6.58	103.5	3.21	103.5	2.22	103.5	12.3	103.5	1.45
104.4	2.85	104.4	6.28	104.4	6.39	104.4	3.45	104.4	3.48	104.4	6.9	104.4	1.74	104.4	5.33	104.4	1.41	104.4	1.04	104.4	0.49	104.4	3.1	104.4	-1.04	104.4	3.38	104.4	-0.58	104.4	-0.39	104.4	-0.24	104.4	0.15	104.4	9.58	104.4	5.35	104.4	6.11	104.4	4.52	104.4	1.74	104.4	13.62	104.4	1.77
105.3	3.65	105.3	6.5	105.3	5.92	105.3	2.72	105.3	4.57	105.3	8.44	105.3	1.41	105.3	5.03	105.3	3.55	105.3	3.18	105.3	1.75	105.3	2.4	105.3	-1.94	105.3	1.11	105.3	0.54	105.3	-0.36	105.3	-1.62	105.3	-1.66	105.3	8.89	105.3	4.02	105.3	4.73	105.3	3.15	105.3	1.62	105.3	12.79	105.3	3.16
106.2	4.94	106.2	6.71	106.2	1.55	106.2	4.39	106.2	6.19	106.2	6.75	106.2	1.06	106.2	3.76	106.2	1.62	106.2	0	106.2	3.22	106.2	1.6	106.2	-2.06	106.2	1.14	106.2	2.46	106.2	-4.01	106.2	1.79	106.2	-1.7	106.2	10.29	106.2	5.18	106.2	7	106.2	3.7	106.2	4.23	106.2	10.38	106.2	0.09
107.1	4.18	107.1	6.01	107.1	3.66	107.1	3.37	107.1	2.74	107.1	4.86	107.1	1.64	107.1	4.38	107.1	1.48	107.1	1.34	107.1	1.85	107.1	3.54	107.1	-3.73	107.1	0.24	107.1	0.5	107.1	0.21	107.1	1.44	107.1	-1.04	107.1	8.82	107.1	2.95	107.1	7.6	107.1	5	107.1	4.41	107.1	11.35	107.1	2.14
108	3.81	108	4.14	108	5.44	108	4.38	108	4.86	108	6.19	108	2.69	108	4.25	108	2.07	108	0.86	108	5.88	108	2.96	108	-1.12	108	1.45	108	0.98	108	-3.42	108	2.83	108	-1.06	108	10.13	108	2.37	108	5.68	108	2.08	108	3	108	11.55	108	-0.69
108.9	3.99	108.9	5.14	108.9	7.35	108.9	5.58	108.9	5.12	108.9	4.62	108.9	2.25	108.9	3.99	108.9	2.34	108.9	2.77	108.9	1.38	108.9	2.14	108.9	-2.1	108.9	-0.19	108.9	-0.51	108.9	-2.24	108.9	0.14	108.9	-0.86	108.9	7.48	108.9	4.79	108.9	6.8	108.9	3.44	108.9	4.47	108.9	12.41	108.9	0.9
109.8	4.61	109.8	5.99	109.8	6.64	109.8	6.15	109.8	4.02	109.8	6.42	109.8	2.07	109.8	3.8	109.8	3.22	109.8	3.65	109.8	3.13	109.8	3.25	109.8	-2.92	109.8	3.32	109.8	0.16	109.8	-0.57	109.8	-0.98	109.8	-2.4	109.8	8.27	109.8	5.69	109.8	8.03	109.8	2.64	109.8	4.26	109.8	12.52	109.8	2.6
110.7	4.08	110.7	4.25	110.7	6.06	110.7	4.88	110.7	4.33	110.7	6.74	110.7	1.01	110.7	-0.4	110.7	1.83	110.7	2.34	110.7	2.71	110.7	0.26	110.7	-2.68	110.7	-1.07	110.7	-2.37	110.7	-2.25	110.7	0.95	110.7	-2.97	110.7	9.24	110.7	4.68	110.7	5.49	110.7	3.14	110.7	3.97	110.7	13.14	110.7	-1.2
111.6	2.88	111.6	5.62	111.6	4.88	111.6	7.01	111.6	4.71	111.6	1.83	111.6	0.21	111.6	4.19	111.6	2.05	111.6	3.79	111.6	2.22	111.6	-0.46	111.6	-5.25	111.6	0.27	111.6	-1.7	111.6	-0.4	111.6	0.14	111.6	-3.04	111.6	8.3	111.6	3.64	111.6	7.6	111.6	2.1	111.6	2.56	111.6	9.99	111.6	1.08
112.5	3.54	112.5	5.62	112.5	6.94	112.5	4.64	112.5	2.07	112.5	8.57	112.5	1.35	112.5	3.38	112.5	3.29	112.5	-0.48	112.5	2.85	112.5	3.13	112.5	-2	112.5	1.01	112.5	1.26	112.5	-2.45	112.5	-1.2	112.5	-1.14	112.5	9.55	112.5	3.38	112.5	9.06	112.5	2.96	112.5	2.4	112.5	10.72	112.5	1.84
113.4	3.05	113.4	5.62	113.4	3.14	113.4	1.86	113.4	4.71	113.4	8.01	113.4	-1.33	113.4	1.49	113.4	2.36	113.4	1.17	113.4	2.07	113.4	2.94	113.4	-3.8	113.4	-0.12	113.4	1.16	113.4	-2.62	113.4	-0.3	113.4	-2.58	113.4	9.16	113.4	6.12	113.4	7.1	113.4	4.33	113.4	5.83	113.4	13.55	113.4	1.77
114.3	4.05	114.3	6.16	114.3	6	114.3	5.51	114.3	1.8	114.3	5.87	114.3	-0.27	114.3	3.17	114.3	5.7	114.3	3.32	114.3	-0.85	114.3	1.94	114.3	-3.37	114.3	0.03	114.3	1.26	114.3	-2.27	114.3	1.73	114.3	-3.7	114.3	9.46	114.3	3.2	114.3	8.48	114.3	3.18	114.3	4.18	114.3	10.5	114.3	0.77
115.2	3.23	115.2	5.99	115.2	5.82	115.2	2.96	115.2	1.59	115.2	7.72	115.2	0.38	115.2	1.93	115.2	2.51	115.2	1.13	115.2	2.31	115.2	3.03	115.2	-2.51	115.2	0.52	115.2	-0.69	115.2	-1.22	115.2	1.54	115.2	0.58	115.2	8.01	115.2	5.55	115.2	5.61	115.2	3.91	115.2	5	115.2	11.62	115.2	2.24
116.1	2.09	116.1	3.73	116.1	6.53	116.1	6.8	116.1	4.01	116.1	5.83	116.1	1.6	116.1	2.77	116.1	4.42	116.1	2.98	116.1	2.61	116.1	3.1	116.1	-1.64	116.1	2.44	116.1	-1.01	116.1	-1.5	116.1	-1.41	116.1	0.22	116.1	11.1	116.1	5.86	116.1	4.41	116.1	2.29	116.1	3.75	116.1	11.22	116.1	2.13
117	3.1	117	6.62	117	3.31	117	4.51	117	4.73	117	5.86	117	0.56	117	5.63	117	0.52	117	2.67	117	3.28	117	3.61	117	-3.87	117	-0.55	117	-0.09	117	-1.3	117	-0.71	117	-2.64	117	7.63	117	5.3	117	5.77	117	3.8	117	2.52	117	12.36	117	0.49
117.9	3.95	117.9	5.12	117.9	6.6	117.9	4.65	117.9	5.38	117.9	7.86	117.9	-0.61	117.9	4.58	117.9	1.82	117.9	1.36	117.9	2.86	117.9	3.92	117.9	-4.03	117.9	2.19	117.9	-0.84	117.9	-3.18	117.9	-0.47	117.9	-0.52	117.9	10.79	117.9	5.49	117.9	7.82	117.9	2	117.9	4.44	117.9	13.22	117.9	2.45
118.8	2.74	118.8	6.52	118.8	6.01	118.8	8.16	118.8	8.48	118.8	7.62	118.8	2.52	118.8	4.7	118.8	2.95	118.8	2.25	118.8	4.76	118.8	3.46	118.8	0.73	118.8	0.4	118.8	0.36	118.8	-1.09	118.8	0.72	118.8	-1.41	118.8	9.74	118.8	4.27	118.8	6.25	118.8	3.32	118.8	3.55	118.8	12.47	118.8	0.75
119.7	4.77	119.7	5.42	119.7	6.41	119.7	4.74	119.7	4.18	119.7	5.2	119.7	1.7	119.7	4.95	119.7	2.75	119.7	0.93	119.7	2.23	119.7	4.48	119.7	-1.75	119.7	1.23	119.7	0.22	119.7	-4.72	119.7	-1.94	119.7	0.03	119.7	11.19	119.7	3.65	119.7	6.52	119.7	3.67	119.7	2.17	119.7	11.35	119.7	3.21
120.6	5.18	120.6	5.32	120.6	4.96	120.6	4.72	120.6	4.64	120.6	6.26	120.6	3.63	120.6	5.89	120.6	-0.21	120.6	4.44	120.6	4.28	120.6	3.49	120.6	-1.11	120.6	2.42	120.6	-1.44	120.6	-1.81	120.6	2.04	120.6	0.45	120.6	10.44	120.6	4.95	120.6	8.15	120.6	2.39	120.6	5.33	120.6	14.09	120.6	2.32
121.5	4.3	121.5	7.12	121.5	5.58	121.5	5.12	121.5	4.95	121.5	6.58	121.5	1.27	121.5	4.91	121.5	1.32	121.5	0.87	121.5	2.82	121.5	0.76	121.5	-4.63	121.5	2.19	121.5	0.71	121.5	-0.36	121.5	-2.22	121.5	-2.52	121.5	6.82	121.5	5.08	121.5	5.96	121.5	2.02	121.5	2.33	121.5	12.2	121.5	1.72
122.4	4.12	122.4	5.11	122.4	7.22	122.4	6.49	122.4	7.24	122.4	9.48	122.4	3.87	122.4	2.41	122.4	4.95	122.4	3.11	122.4	2.65	122.4	1.22	122.4	-2.36	122.4	0.04	122.4	1.02	122.4	-2.77	122.4	0.3	122.4	-4.19	122.4	7.7	122.4	4.33	122.4	8.21	122.4	0.49	122.4	2.76	122.4	12.62	122.4	4.12
123.3	1.63	123.3	8.52	123.3	4.43	123.3	7.01	123.3	6.77	123.3	5.46	123.3	3.46	123.3	4.7	123.3	3.01	123.3	2.32	123.3	3.4	123.3	3.22	123.3	-0.47	123.3	-0.4	123.3	-1.26	123.3	-1.53	123.3	0.39	123.3	-1.24	123.3	9.02	123.3	4.15	123.3	8.66	123.3	2.29	123.3	2.75	123.3	14.02	123.3	3.81
124.2	4.25	124.2	3.82	124.2	7.39	124.2	4.57	124.2	5.51	124.2	6.48	124.2	2.17	124.2	3.38	124.2	3.52	124.2	1.45	124.2	3.56	124.2	2.99	124.2	-2.08	124.2	-0.7	124.2	0.82	124.2	-3.06	124.2	0.27	124.2	-0.64	124.2	9.39	124.2	4.36	124.2	6.38	124.2	4.84	124.2	4.04	124.2	11.97	124.2	2.01
125.1	5.03	125.1	4.57	125.1	6.99	125.1	5.65	125.1	5.77	125.1	4.47	125.1	2.37	125.1	2.86	125.1	2.11	125.1	0.92	125.1	2.52	125.1	0.25	125.1	-0.36	125.1	0.8	125.1	-1.63	125.1	-1.55	125.1	0.25	125.1	-1.78	125.1	11.66	125.1	6.92	125.1	5.21	125.1	4.76	125.1	5.17	125.1	14.47	125.1	0.78
126	3.99	126	5.75	126	9.04	126	4.55	126	4.58	126	7.58	126	0.77	126	3.4	126	3.17	126	3.09	126	3.91	126	2.46	126	-3.85	126	-0.68	126	0.41	126	-2.2	126	0.98	126	-3.07	126	7.71	126	3.93	126	5.69	126	4.61	126	6.99	126	10.25	126	0.89
126.9	3.64	126.9	4.23	126.9	5.66	126.9	5.95	126.9	4.97	126.9	8.19	126.9	1.64	126.9	4.76	126.9	3.48	126.9	1.44	126.9	1.73	126.9	3.33	126.9	-4.99	126.9	2.02	126.9	-2.16	126.9	-0.94	126.9	-0.01	126.9	-1.32	126.9	9.78	126.9	3.44	126.9	6.38	126.9	3.38	126.9	4.74	126.9	11.79	126.9	0.36
127.8	2.99	127.8	4	127.8	5.1	127.8	3.61	127.8	4.54	127.8	6.95	127.8	3.03	127.8	1.91	127.8	1.75	127.8	-0.14	127.8	4.69	127.8	2.94	127.8	-0.7	127.8	-1.78	127.8	-1.65	127.8	-3.43	127.8	0.39	127.8	-3.4	127.8	9.86	127.8	5.05	127.8	6.93	127.8	3.45	127.8	5.45	127.8	10.38	127.8	1.06
128.7	2.85	128.7	5.31	128.7	6.45	128.7	4.3	128.7	7.1	128.7	8.32	128.7	1.63	128.7	4.96	128.7	3.05	128.7	-0.11	128.7	3.37	128.7	3.45	128.7	-3.3	128.7	-0.75	128.7	-0.04	128.7	-2.4	128.7	-1.48	128.7	-1.01	128.7	9.55	128.7	5.13	128.7	8.37	128.7	2.6	128.7	4.76	128.7	11.18	128.7	3.06
129.6	4.7	129.6	5.91	129.6	5.72	129.6	7.39	129.6	4.9	129.6	7.1	129.6	1.73	129.6	6.01	129.6	4.52	129.6	3.1	129.6	2.52	129.6	1.23	129.6	-3.03	129.6	1.2	129.6	1.25	129.6	-1.75	129.6	0.45	129.6	-2.02	129.6	7.86	129.6	5.49	129.6	7.98	129.6	2.23	129.6	4.18	129.6	12.43	129.6	1.84
130.5	5.16	130.5	7.56	130.5	5.86	130.5	5.83	130.5	2.92	130.5	8.35	130.5	3.06	130.5	5.53	130.5	2.82	130.5	-0.4	130.5	-0.05	130.5	6.79	130.5	-1.46	130.5	0.12	130.5	-0.76	130.5	-3.79	130.5	-1.83	130.5	-0.96	130.5	8	130.5	5.26	130.5	9.64	130.5	4.04	130.5	4.56	130.5	12.63	130.5	0.03
131.4	3.64	131.4	6.89	131.4	7.43	131.4	5.12	131.4	4.56	131.4	8.19	131.4	0.48	131.4	3.16	131.4	1.37	131.4	1.54	131.4	0.93	131.4	2.32	131.4	-2.56	131.4	-0.05	131.4	-1.43	131.4	-5.39	131.4	0.06	131.4	-1.53	131.4	10.89	131.4	5.73	131.4	6.41	131.4	2.91	131.4	5.19	131.4	12.26	131.4	3.26
132.3	3.21	132.3	7.5	132.3	8.67	132.3	6.16	132.3	5	132.3	9.22	132.3	2.28	132.3	5.08	132.3	4.7	132.3	1.83	132.3	2.76	132.3	4.16	132.3	-4.77	132.3	0.68	132.3	0.73	132.3	-1.8	132.3	-1.23	132.3	1.37	132.3	9.27	132.3	4.56	132.3	8.21	132.3	4.8	132.3	5.74	132.3	14.86	132.3	2.8
133.2	3.24	133.2	7.81	133.2	7.55	133.2	2.82	133.2	5.16	133.2	5.57	133.2	2.36	133.2	3.79	133.2	4.52	133.2	1.52	133.2	1.87	133.2	1.76	133.2	-3.03	133.2	-1.65	133.2	0.59	133.2	-2.93	133.2	-0.66	133.2	-2.12	133.2	9.69	133.2	4.45	133.2	7.04	133.2	3.48	133.2	3.72	133.2	13.12	133.2	1.04
134.1	2.03	134.1	7.13	134.1	6.37	134.1	4.37	134.1	5.56	134.1	9.57	134.1	2.94	134.1	5.09	134.1	4.35	134.1	0.05	134.1	3.44	134.1	3.68	134.1	-3.95	134.1	1.61	134.1	1.67	134.1	-2.85	134.1	0.29	134.1	-3.38	134.1	8.14	134.1	4.32	134.1	7.99	134.1	2.47	134.1	3.86	134.1	10.23	134.1	0.96
135	3.42	135	6.1	135	7.15	135	5.36	135	4.27	135	6.26	135	1.37	135	2.91	135	4.66	135	-0.69	135	2.19	135	2.57	135	-4.07	135	0.67	135	2.82	135	-2.06	135	-1.28	135	-2.13	135	6.9	135	6.04	135	5.75	135	5.13	135	5.06	135	11.79	135	3.55
135.9	3.1	135.9	6.61	135.9	7.68	135.9	3.31	135.9	3.89	135.9	9.69	135.9	3.58	135.9	4.01	135.9	4.57	135.9	2.03	135.9	-0.35	135.9	5.91	135.9	-2.67	135.9	1.92	135.9	-1.12	135.9	-0.63	135.9	-0.3	135.9	-0.78	135.9	10.84	135.9	7.03	135.9	5.89	135.9	3.68	135.9	4.65	135.9	13.04	135.9	4.64
136.8	1.79	136.8	6.09	136.8	8.09	136.8	5.64	136.8	4.39	136.8	5.95	136.8	-0.34	136.8	3.74	136.8	2.97	136.8	0.32	136.8	2.5	136.8	2.84	136.8	-4.07	136.8	0.61	136.8	-1.74	136.8	-2.51	136.8	0.35	136.8	-1.79	136.8	9.14	136.8	6.85	136.8	4.26	136.8	2.02	136.8	5.36	136.8	13.67	136.8	2.06
137.7	3.3	137.7	5.59	137.7	8.32	137.7	4.08	137.7	3.86	137.7	9.16	137.7	1.15	137.7	2.39	137.7	6.07	137.7	2.91	137.7	1.73	137.7	2.55	137.7	-5.37	137.7	-1.31	137.7	1.54	137.7	-0.72	137.7	0.23	137.7	-1.43	137.7	9.57	137.7	7.44	137.7	6.48	137.7	3.1	137.7	4.64	137.7	12.62	137.7	0.86
138.6	3.67	138.6	6.24	138.6	5.74	138.6	2.36	138.6	3.97	138.6	5.76	138.6	0.95	138.6	6.09	138.6	1.77	138.6	0.28	138.6	1.6	138.6	1.25	138.6	-2.95	138.6	1.72	138.6	-0.12	138.6	-2.04	138.6	-0.28	138.6	-3.76	138.6	10.72	138.6	5.44	138.6	8.03	138.6	3.46	138.6	4.28	138.6	13.22	138.6	5.37
139.5	2.95	139.5	5.22	139.5	6.55	139.5	3.25	139.5	7.22	139.5	6.64	139.5	1.12	139.5	3.04	139.5	2.93	139.5	1.46	139.5	3.98	139.5	1.89	139.5	-1.38	139.5	-0.26	139.5	0.94	139.5	-2.02	139.5	-2.37	139.5	-2.3	139.5	10.56	139.5	5.22	139.5	11.67	139.5	4.17	139.5	4.66	139.5	14.12	139.5	3.53
140.4	2.47	140.4	7.42	140.4	6.34	140.4	4.54	140.4	6.27	140.4	6.07	140.4	2	140.4	5.1	140.4	4.7	140.4	-0.26	140.4	2.54	140.4	2.24	140.4	-2.65	140.4	-1.76	140.4	-0.16	140.4	-1.37	140.4	-3.01	140.4	-0.83	140.4	9.55	140.4	4.12	140.4	7.35	140.4	1.28	140.4	5.29	140.4	12.09	140.4	1.66
141.3	5.32	141.3	4.14	141.3	6.91	141.3	4.08	141.3	3.82	141.3	8.24	141.3	2.61	141.3	3.98	141.3	1.97	141.3	-0.69	141.3	2.22	141.3	5.4	141.3	-2.39	141.3	3.17	141.3	-1.46	141.3	-2.69	141.3	0.45	141.3	1.63	141.3	9.57	141.3	5.48	141.3	6.34	141.3	0.84	141.3	5.57	141.3	12.92	141.3	4.26
142.2	4.05	142.2	7.86	142.2	6.2	142.2	7.07	142.2	5.28	142.2	7.58	142.2	2.61	142.2	4.76	142.2	3.81	142.2	0.43	142.2	3.06	142.2	4.31	142.2	-2.99	142.2	0.1	142.2	1.97	142.2	-2.53	142.2	1.48	142.2	-0.05	142.2	8.92	142.2	6.62	142.2	8.96	142.2	4.54	142.2	4.5	142.2	12.99	142.2	1.22
143.1	4.06	143.1	8.33	143.1	6.33	143.1	4.9	143.1	3.72	143.1	8.66	143.1	1.04	143.1	4.6	143.1	4.87	143.1	-0.06	143.1	2.23	143.1	1.42	143.1	-3.17	143.1	-0.32	143.1	0.6	143.1	-2.74	143.1	0.04	143.1	-0.47	143.1	9.58	143.1	4.27	143.1	9.1	143.1	3.59	143.1	5.33	143.1	11.71	143.1	-0.25
144	1.56	144	8.32	144	6.73	144	7.98	144	5.41	144	8.74	144	0.98	144	4.67	144	5.12	144	3.41	144	4.23	144	4.63	144	-2.72	144	0.72	144	1.33	144	-1.3	144	0.37	144	-1.21	144	9.01	144	6.12	144	10.21	144	3.38	144	5.47	144	14.19	144	0.68
144.9	6.47	144.9	7.57	144.9	8.17	144.9	3.96	144.9	4.78	144.9	7.83	144.9	1.01	144.9	2.73	144.9	2.4	144.9	-2	144.9	1.94	144.9	5.44	144.9	-4.95	144.9	-2.2	144.9	-0.65	144.9	-4.75	144.9	0.07	144.9	-0.48	144.9	9.73	144.9	6.4	144.9	6.9	144.9	2.81	144.9	5.08	144.9	13.95	144.9	-0.02
145.8	3.54	145.8	6.81	145.8	4.02	145.8	5.35	145.8	8.46	145.8	9.16	145.8	2.64	145.8	5.32	145.8	4.14	145.8	1.23	145.8	4.63	145.8	2.75	145.8	-3.64	145.8	-0.02	145.8	1.44	145.8	-1.93	145.8	-2	145.8	-0.05	145.8	9.05	145.8	6.2	145.8	10.56	145.8	3.96	145.8	4.51	145.8	14.02	145.8	2.34
146.7	2.06	146.7	6.49	146.7	8.16	146.7	5.64	146.7	7.19	146.7	6.23	146.7	1.08	146.7	3.39	146.7	5.22	146.7	1.51	146.7	4.45	146.7	0.26	146.7	-3.69	146.7	-0.76	146.7	-0.7	146.7	-3.14	146.7	1.29	146.7	-3.35	146.7	8.73	146.7	4.25	146.7	8.02	146.7	5.33	146.7	4.31	146.7	14.34	146.7	-0.18
147.6	3.51	147.6	7.79	147.6	7.4	147.6	5.97	147.6	4.18	147.6	8.43	147.6	0.59	147.6	6.55	147.6	3.03	147.6	2.67	147.6	2.17	147.6	2.24	147.6	-5.25	147.6	0.54	147.6	-0.64	147.6	-2.87	147.6	-0.97	147.6	-2.25	147.6	9.13	147.6	6.52	147.6	7.68	147.6	3.01	147.6	5.43	147.6	13.47	147.6	-0.02
148.5	2.94	148.5	5.96	148.5	10.28	148.5	3.34	148.5	5.91	148.5	8.75	148.5	0.19	148.5	5.66	148.5	4.21	148.5	0.68	148.5	4.07	148.5	4.03	148.5	-3.1	148.5	2.11	148.5	-1.99	148.5	-6.44	148.5	0.4	148.5	-1.32	148.5	9.81	148.5	7.21	148.5	8.09	148.5	0.22	148.5	5.12	148.5	12.72	148.5	1.72
149.4	3.77	149.4	5.63	149.4	7.55	149.4	6.32	149.4	4.38	149.4	7.22	149.4	1.88	149.4	5.57	149.4	3.91	149.4	-1.38	149.4	2.01	149.4	2	149.4	-4.3	149.4	-2.13	149.4	-1.26	149.4	-4.91	149.4	-1.36	149.4	-0.21	149.4	8.28	149.4	4.62	149.4	7.85	149.4	1.78	149.4	5.87	149.4	14.69	149.4	0.61
150.3	5.68	150.3	4.94	150.3	6.4	150.3	4.85	150.3	5.68	150.3	5.9	150.3	1.69	150.3	4.6	150.3	4.08	150.3	1.98	150.3	2.64	150.3	2.54	150.3	-2.55	150.3	-0.06	150.3	1.56	150.3	-4.28	150.3	-2.05	150.3	0.67	150.3	8.83	150.3	6.47	150.3	8.91	150.3	1.07	150.3	6.36	150.3	14.73	150.3	0.57
151.2	3.7	151.2	8.18	151.2	5.87	151.2	7.46	151.2	7.4	151.2	8.37	151.2	1.12	151.2	6.96	151.2	3.24	151.2	0.22	151.2	2.23	151.2	1.78	151.2	-3.69	151.2	0.81	151.2	0.93	151.2	-4.92	151.2	0.75	151.2	-1.77	151.2	10.97	151.2	6.41	151.2	9.22	151.2	2.28	151.2	5.19	151.2	13.39	151.2	1.11
152.1	6.33	152.1	9.54	152.1	5.1	152.1	5.16	152.1	3.36	152.1	7.51	152.1	0.59	152.1	6.61	152.1	3.25	152.1	1.22	152.1	0.22	152.1	5.62	152.1	-4.71	152.1	0.92	152.1	-1.29	152.1	-0.62	152.1	0.16	152.1	0.05	152.1	9.45	152.1	7.57	152.1	10	152.1	3.02	152.1	4.75	152.1	14.65	152.1	0.53
153	1.79	153	7.05	153	6.43	153	6.44	153	7.1	153	7.29	153	1.44	153	5.89	153	3.3	153	-0.9	153	1.73	153	2.37	153	-0.79	153	-0.05	153	-0.14	153	-5.61	153	-1.4	153	-2.55	153	9.83	153	6.96	153	6.13	153	2.63	153	2.68	153	11.46	153	3.24
153.9	4.19	153.9	6.88	153.9	4.56	153.9	6.39	153.9	5.7	153.9	8.11	153.9	3.22	153.9	4.34	153.9	3.72	153.9	3.49	153.9	2.5	153.9	1.78	153.9	-4.3	153.9	-3.03	153.9	-0.3	153.9	-1.97	153.9	-0.65	153.9	-2.37	153.9	8.6	153.9	3.89	153.9	5.86	153.9	3.69	153.9	3.91	153.9	12.81	153.9	-0.69
154.8	5.59	154.8	7.96	154.8	2.54	154.8	3.49	154.8	4.56	154.8	6.88	154.8	2.53	154.8	5.61	154.8	2.25	154.8	1.73	154.8	1.26	154.8	3.8	154.8	-2.34	154.8	-2.15	154.8	0.24	154.8	-3.72	154.8	-0.97	154.8	-2.52	154.8	7.42	154.8	5.66	154.8	8.79	154.8	1.94	154.8	4.71	154.8	13.97	154.8	-0.45
155.7	3.25	155.7	7.14	155.7	6.23	155.7	6.27	155.7	6.72	155.7	6.18	155.7	1.47	155.7	3.82	155.7	3.35	155.7	1.88	155.7	3.18	155.7	4.19	155.7	-3.66	155.7	-2.55	155.7	-0.41	155.7	-3.26	155.7	1.22	155.7	-1.86	155.7	9	155.7	7.49	155.7	6.42	155.7	4.24	155.7	7.11	155.7	13.25	155.7	-1.63
156.6	3.42	156.6	5.18	156.6	6.71	156.6	6.41	156.6	6.88	156.6	10.28	156.6	2.4	156.6	3.01	156.6	5.06	156.6	1.87	156.6	0.51	156.6	4.3	156.6	-3.17	156.6	-1.33	156.6	0.98	156.6	-4.07	156.6	0.05	156.6	-2.2	156.6	12.95	156.6	5.73	156.6	8.68	156.6	3.23	156.6	5.93	156.6	13.95	156.6	3.83
157.5	3.55	157.5	8.41	157.5	6.56	157.5	4.5	157.5	5.52	157.5	9.63	157.5	2.36	157.5	5.31	157.5	1.32	157.5	1.96	157.5	1.21	157.5	3.91	157.5	-2.14	157.5	-1.36	157.5	-1.52	157.5	-3.23	157.5	0.3	157.5	-2.46	157.5	8.94	157.5	7.14	157.5	9.1	157.5	3.43	157.5	3.12	157.5	13.17	157.5	1.98
158.4	5.03	158.4	7.77	158.4	6.51	158.4	6.68	158.4	7.85	158.4	8.73	158.4	4.31	158.4	6.18	158.4	2.83	158.4	2.93	158.4	4.15	158.4	3.04	158.4	-1.22	158.4	-0.98	158.4	-1.88	158.4	-2.8	158.4	-1.41	158.4	-3.29	158.4	9.96	158.4	4.38	158.4	6.25	158.4	5.59	158.4	4.58	158.4	13.73	158.4	0.97
159.3	6.06	159.3	8.05	159.3	6.06	159.3	5.9	159.3	5.58	159.3	7.3	159.3	3.65	159.3	3.32	159.3	4.38	159.3	3.07	159.3	2.03	159.3	2.84	159.3	-1.11	159.3	-1.11	159.3	-0.71	159.3	-3.85	159.3	-2.02	159.3	-2.58	159.3	7.63	159.3	7.05	159.3	8.46	159.3	4.31	159.3	4.85	159.3	12.16	159.3	-1.47
160.2	5.47	160.2	7.97	160.2	7.6	160.2	5.6	160.2	4.6	160.2	6.78	160.2	3.64	160.2	4.2	160.2	4.91	160.2	1.78	160.2	3.51	160.2	2.37	160.2	-2.89	160.2	-0.17	160.2	-0.03	160.2	-4.46	160.2	-1.77	160.2	-3.19	160.2	10.44	160.2	7.87	160.2	7.53	160.2	2.31	160.2	2.96	160.2	11.32	160.2	2.37
161.1	3.23	161.1	7.08	161.1	7.17	161.1	6.64	161.1	6.21	161.1	7.2	161.1	0.16	161.1	5.56	161.1	2.19	161.1	3.61	161.1	3.47	161.1	3.07	161.1	-3.26	161.1	1.53	161.1	-1.07	161.1	-0.75	161.1	-1.02	161.1	-1.2	161.1	11.4	161.1	8.18	161.1	8.84	161.1	4.47	161.1	1.87	161.1	14.01	161.1	1.6
162	3.57	162	8.29	162	8.55	162	4.77	162	8.05	162	7.7	162	1.64	162	3.87	162	4.96	162	3.04	162	3.52	162	2.78	162	-1.67	162	-1.63	162	0.58	162	-3.15	162	-2.73	162	-3.63	162	9.97	162	5.55	162	7.89	162	3.84	162	3.12	162	13.03	162	-1.23
162.9	4.1	162.9	7.06	162.9	7.08	162.9	5.79	162.9	5.37	162.9	7.53	162.9	0.72	162.9	5.42	162.9	3.32	162.9	1.3	162.9	1.84	162.9	1.27	162.9	-3.5	162.9	-2.31	162.9	2.86	162.9	-2.48	162.9	-1.39	162.9	-0.8	162.9	9.17	162.9	4.65	162.9	9.03	162.9	3.63	162.9	4.04	162.9	14.4	162.9	0.14
163.8	2.96	163.8	6.17	163.8	5.43	163.8	9.29	163.8	7.38	163.8	6.98	163.8	1.22	163.8	5.38	163.8	4.27	163.8	2.62	163.8	2.84	163.8	3.39	163.8	-2.49	163.8	1.74	163.8	0.89	163.8	-3.21	163.8	-0.98	163.8	-1.25	163.8	11.36	163.8	6.26	163.8	9.12	163.8	2.8	163.8	3.71	163.8	15.04	163.8	0.24
164.7	5.23	164.7	5.53	164.7	5.57	164.7	6.25	164.7	6.35	164.7	7.4	164.7	1.49	164.7	4.39	164.7	3.93	164.7	2.77	164.7	3.65	164.7	0.29	164.7	-5.17	164.7	0.19	164.7	-1.18	164.7	-2.32	164.7	1.1	164.7	-1.54	164.7	7.41	164.7	6.11	164.7	8.48	164.7	3.55	164.7	5.65	164.7	13.02	164.7	0.7
165.6	5.25	165.6	6.22	165.6	6.11	165.6	5.48	165.6	5.46	165.6	7.64	165.6	0.69	165.6	4.42	165.6	2.73	165.6	0.17	165.6	5.41	165.6	3.9	165.6	-2.78	165.6	0.72	165.6	0.03	165.6	-5.14	165.6	0.77	165.6	-1.87	165.6	9.92	165.6	6.98	165.6	9.72	165.6	2.26	165.6	5.16	165.6	12.78	165.6	0.16
166.5	4.08	166.5	7.66	166.5	8.27	166.5	7.14	166.5	6.6	166.5	7.18	166.5	1.15	166.5	6.39	166.5	3	166.5	2.8	166.5	1.74	166.5	3.34	166.5	-3.97	166.5	-0.6	166.5	0.31	166.5	-0.57	166.5	-1.71	166.5	0.32	166.5	9.66	166.5	6.71	166.5	10.51	166.5	4.58	166.5	7.25	166.5	14.76	166.5	1.38
167.4	3.68	167.4	7.23	167.4	9.15	167.4	7.13	167.4	7	167.4	5.93	167.4	1.54	167.4	3.48	167.4	4.83	167.4	1.38	167.4	2.62	167.4	3.33	167.4	-2.08	167.4	-1.78	167.4	1.74	167.4	-4.4	167.4	-0.97	167.4	-0.5	167.4	9.66	167.4	9.03	167.4	8.58	167.4	2.25	167.4	3.87	167.4	17.08	167.4	-1.31
168.3	5.17	168.3	4.91	168.3	5.81	168.3	4.27	168.3	5.82	168.3	8.82	168.3	3.13	168.3	5.27	168.3	4.34	168.3	1.54	168.3	2.06	168.3	1.94	168.3	-2.73	168.3	2.04	168.3	-1.27	168.3	-1.97	168.3	-3.01	168.3	-2.35	168.3	10.82	168.3	7.2	168.3	8.08	168.3	5.96	168.3	2.41	168.3	15.21	168.3	2.63
169.2	4.46	169.2	7.74	169.2	6.78	169.2	4.64	169.2	5.27	169.2	8.97	169.2	0.18	169.2	6.98	169.2	2.75	169.2	1.03	169.2	4.14	169.2	4.44	169.2	-5.46	169.2	0.64	169.2	0.69	169.2	-5.04	169.2	-0.54	169.2	-0.23	169.2	8.79	169.2	6.83	169.2	9.06	169.2	1.48	169.2	5.51	169.2	14.19	169.2	0.86
170.1	3.72	170.1	9.36	170.1	6.4	170.1	6.4	170.1	8.25	170.1	8.78	170.1	2.02	170.1	8.31	170.1	2.44	170.1	1.09	170.1	3.86	170.1	3.49	170.1	-3.32	170.1	0.42	170.1	-1.9	170.1	-3.3	170.1	-1.49	170.1	-1.87	170.1	9.75	170.1	6.91	170.1	8.86	170.1	1.43	170.1	6.73	170.1	14.02	170.1	0.06
171	4.48	171	8.57	171	6.51	171	7.31	171	5.16	171	9.54	171	2.43	171	5.55	171	4.54	171	3.73	171	2.34	171	2.21	171	-4.73	171	-0.02	171	0.61	171	-3.6	171	-1.37	171	-3.1	171	8.71	171	6.06	171	11.72	171	4.04	171	4.41	171	14.69	171	0.61
171.9	6.3	171.9	5.18	171.9	7.66	171.9	5.6	171.9	5.17	171.9	10.25	171.9	1.63	171.9	4.61	171.9	2.85	171.9	1.13	171.9	1.98	171.9	4.32	171.9	-3.05	171.9	0.21	171.9	-1.29	171.9	-1.9	171.9	-2.2	171.9	-3.27	171.9	11.28	171.9	6.94	171.9	9.15	171.9	4.13	171.9	4.25	171.9	13.53	171.9	3.52
172.8	4.08	172.8	6.66	172.8	5.38	172.8	6.37	172.8	5.61	172.8	7.83	172.8	2	172.8	3.79	172.8	2.05	172.8	4.96	172.8	3.25	172.8	2.12	172.8	-4.81	172.8	-1.07	172.8	-0.15	172.8	-3.59	172.8	-1.7	172.8	-4.75	172.8	9.8	172.8	7.22	172.8	9.94	172.8	2.39	172.8	6.03	172.8	13.99	172.8	-0.05
173.7	6.77	173.7	7.01	173.7	9.44	173.7	5.03	173.7	6.18	173.7	7.25	173.7	2.45	173.7	5.01	173.7	4.95	173.7	2.92	173.7	3.63	173.7	-0.01	173.7	-2.49	173.7	-0.91	173.7	-0.75	173.7	-1.41	173.7	-0.87	173.7	-3.9	173.7	11.12	173.7	9.59	173.7	9.1	173.7	5.42	173.7	2.37	173.7	14.58	173.7	3.83
174.6	3.61	174.6	7.15	174.6	9.38	174.6	4.37	174.6	7.36	174.6	8.11	174.6	-0.01	174.6	4.47	174.6	2.91	174.6	1.03	174.6	2.96	174.6	4.72	174.6	-3.79	174.6	-0.21	174.6	0.96	174.6	-3.37	174.6	-1.19	174.6	-1.68	174.6	9.05	174.6	6.55	174.6	9.7	174.6	1.43	174.6	3.58	174.6	14.72	174.6	0.96
175.5	6.1	175.5	12.01	175.5	7.27	175.5	7.11	175.5	5.15	175.5	9.52	175.5	5	175.5	8.31	175.5	1.64	175.5	3.15	175.5	3.33	175.5	3.26	175.5	-3.77	175.5	2.23	175.5	-1.47	175.5	-1.85	175.5	-1.47	175.5	-2.32	175.5	9.64	175.5	7.19	175.5	9.47	175.5	2.61	175.5	4.16	175.5	16.64	175.5	0.68
176.4	2.66	176.4	5.59	176.4	8.25	176.4	7.93	176.4	6.82	176.4	8.25	176.4	1.69	176.4	3.79	176.4	3.2	176.4	1.77	176.4	3.71	176.4	1.83	176.4	-2.83	176.4	-0.8	176.4	0.23	176.4	-4.45	176.4	-3.28	176.4	-2.86	176.4	10.7	176.4	7.19	176.4	8.71	176.4	2.57	176.4	4.93	176.4	14.32	176.4	1.17
177.3	6.08	177.3	6.38	177.3	6.07	177.3	7.04	177.3	8.12	177.3	9.51	177.3	2.11	177.3	2.73	177.3	3.34	177.3	2.67	177.3	3.46	177.3	3.53	177.3	-4.11	177.3	-1.79	177.3	-0.04	177.3	-4.46	177.3	-1.26	177.3	-2.94	177.3	9.44	177.3	6.5	177.3	10.29	177.3	1.17	177.3	4.32	177.3	15.17	177.3	0.06
178.2	4.57	178.2	8.99	178.2	9.31	178.2	6	178.2	5.5	178.2	11.17	178.2	1.48	178.2	6.56	178.2	6.5	178.2	2.57	178.2	1.95	178.2	4.37	178.2	-5.56	178.2	-0.15	178.2	1.02	178.2	-4.25	178.2	-0.4	178.2	-2.84	178.2	9.8	178.2	7.43	178.2	8.11	178.2	3.04	178.2	4.52	178.2	12.74	178.2	1.1
179.1	3.48	179.1	6.68	179.1	6.93	179.1	6.14	179.1	2.99	179.1	8.38	179.1	2.32	179.1	4.65	179.1	4.23	179.1	1.28	179.1	-2.37	179.1	5.2	179.1	-3.11	179.1	-2.33	179.1	-0.54	179.1	-3.97	179.1	-2.38	179.1	-1.67	179.1	10.2	179.1	6.38	179.1	10.01	179.1	2.45	179.1	5.55	179.1	14.11	179.1	-0.05
180	5.24	180	8.83	180	10.43	180	4.89	180	6.23	180	9.21	180	1.49	180	4.12	180	5.44	180	2.06	180	1.52	180	4.77	180	-6.08	180	-1.62	180	0.05	180	-3.56	180	-2.01	180	-2.11	180	9.8	180	6.77	180	9.9	180	3.5	180	4.44	180	13.27	180	1.97
180.9	3.75	180.9	8.16	180.9	8.92	180.9	6.11	180.9	4.65	180.9	9.28	180.9	0.43	180.9	5.05	180.9	3.57	180.9	-0.35	180.9	1.44	180.9	5.96	180.9	-4.67	180.9	-0.57	180.9	1.1	180.9	-2.76	180.9	-1.87	180.9	-1.82	180.9	11.5	180.9	9.45	180.9	9.47	180.9	3.46	180.9	5.26	180.9	16.14	180.9	4.5
181.8	3.77	181.8	7.35	181.8	7.78	181.8	5.25	181.8	7.98	181.8	7.74	181.8	2.47	181.8	3.35	181.8	4.23	181.8	2.5	181.8	2.01	181.8	3.11	181.8	-3.8	181.8	-0.44	181.8	1.55	181.8	-2.98	181.8	-1.58	181.8	-3.26	181.8	11.24	181.8	7.74	181.8	9.17	181.8	4.99	181.8	6.18	181.8	15.01	181.8	2.25
182.7	4.69	182.7	7.12	182.7	8.55	182.7	6.7	182.7	7.19	182.7	8.6	182.7	2.45	182.7	6.15	182.7	5.19	182.7	2.77	182.7	3.95	182.7	3.03	182.7	-4.74	182.7	-0.29	182.7	1.28	182.7	-2.91	182.7	-5.7	182.7	-0.27	182.7	9.71	182.7	6.5	182.7	8.48	182.7	4.38	182.7	3.42	182.7	14.74	182.7	1.75
183.6	6.56	183.6	8.73	183.6	5.12	183.6	5.36	183.6	7.52	183.6	9.66	183.6	0.38	183.6	5.77	183.6	2.91	183.6	2.55	183.6	2.94	183.6	4.83	183.6	-5.71	183.6	-1.47	183.6	0.79	183.6	-3.23	183.6	-2.36	183.6	-1.39	183.6	9.02	183.6	6.89	183.6	9.08	183.6	3.65	183.6	3.89	183.6	14.26	183.6	2.49
184.5	6.31	184.5	8.4	184.5	8.35	184.5	7.41	184.5	8.66	184.5	9.22	184.5	4.75	184.5	5.52	184.5	3.45	184.5	1.82	184.5	5.97	184.5	3.09	184.5	-3.16	184.5	-0.52	184.5	0.16	184.5	-3.46	184.5	-0.29	184.5	-4.09	184.5	9.77	184.5	6.3	184.5	7.12	184.5	2.73	184.5	6.42	184.5	13.87	184.5	2.03
185.4	4.85	185.4	6.74	185.4	8.05	185.4	3.33	185.4	3.09	185.4	9.34	185.4	3.8	185.4	4.27	185.4	5.97	185.4	1.25	185.4	2.27	185.4	4.31	185.4	-3.63	185.4	-1.75	185.4	1.3	185.4	-4.43	185.4	1.85	185.4	-0.81	185.4	10.19	185.4	8.19	185.4	10.21	185.4	4.06	185.4	6.09	185.4	14.1	185.4	2.41
186.3	4.99	186.3	7.68	186.3	8.82	186.3	4.37	186.3	7.3	186.3	7.47	186.3	2.8	186.3	5.03	186.3	4.51	186.3	-0.02	186.3	1.75	186.3	3.08	186.3	-3.88	186.3	0.54	186.3	-0.34	186.3	-5.79	186.3	-0.46	186.3	-1.07	186.3	10.77	186.3	9.43	186.3	7.9	186.3	2.54	186.3	6.46	186.3	14.69	186.3	2.35
187.2	3.83	187.2	7.81	187.2	8.62	187.2	3.68	187.2	6.76	187.2	9.16	187.2	1.6	187.2	4.45	187.2	1.41	187.2	1.83	187.2	2.15	187.2	2.89	187.2	-5.1	187.2	-3.35	187.2	-1.46	187.2	-5.37	187.2	-2.85	187.2	-1.28	187.2	10.62	187.2	6.68	187.2	9.72	187.2	2.14	187.2	7.28	187.2	14.76	187.2	2.14
188.1	5.84	188.1	7.31	188.1	8.22	188.1	7.11	188.1	8.41	188.1	7.49	188.1	2.45	188.1	4.36	188.1	4.46	188.1	1.58	188.1	5.37	188.1	3.51	188.1	-4.34	188.1	-0.53	188.1	-1.84	188.1	-6.13	188.1	1.6	188.1	0.79	188.1	8.2	188.1	8.72	188.1	7.95	188.1	4.37	188.1	5.37	188.1	14.21	188.1	-0.39
189	4.74	189	8.2	189	9	189	8.11	189	9.26	189	8.81	189	2.16	189	6.92	189	7.31	189	2.38	189	4.31	189	4.02	189	-4.55	189	0.51	189	0.12	189	-3.15	189	-1.81	189	-0.86	189	11.57	189	7.47	189	8.7	189	2.62	189	3.56	189	15.86	189	1.51
189.9	4.74	189.9	8.85	189.9	6.17	189.9	5.09	189.9	9.11	189.9	9.76	189.9	2.27	189.9	4.25	189.9	4.93	189.9	2.2	189.9	4.33	189.9	6.55	189.9	-4.54	189.9	0.29	189.9	0.42	189.9	-5.1	189.9	-1.29	189.9	-0.83	189.9	8.68	189.9	10.43	189.9	6.96	189.9	3.42	189.9	4.02	189.9	15.62	189.9	2.36
190.8	3.64	190.8	5.89	190.8	7.32	190.8	6.29	190.8	6.73	190.8	8.73	190.8	0.57	190.8	5.39	190.8	3.63	190.8	0.78	190.8	1.32	190.8	4.27	190.8	-4.76	190.8	-1.75	190.8	1.51	190.8	-3.71	190.8	-2.66	190.8	-2.24	190.8	10.36	190.8	6.97	190.8	11.24	190.8	5.27	190.8	3.69	190.8	15.13	190.8	2.97
191.7	3.42	191.7	8.98	191.7	6.52	191.7	4.51	191.7	7.74	191.7	7.78	191.7	0.9	191.7	7.96	191.7	3.31	191.7	3.12	191.7	4.89	191.7	4.91	191.7	-3.17	191.7	0.07	191.7	1.7	191.7	-4.27	191.7	-1.87	191.7	-2.32	191.7	10.77	191.7	9.32	191.7	10.67	191.7	2.22	191.7	6.32	191.7	14.07	191.7	2.47
192.6	3.83	192.6	6.41	192.6	8.92	192.6	7.11	192.6	5.78	192.6	8.89	192.6	1.49	192.6	6.88	192.6	7.53	192.6	1.43	192.6	1.67	192.6	1.07	192.6	-5.74	192.6	0.61	192.6	-0.21	192.6	-6.49	192.6	-0.52	192.6	-3.39	192.6	10.71	192.6	7.28	192.6	9.38	192.6	1.81	192.6	6.28	192.6	13.78	192.6	1.11
193.5	5.79	193.5	7.53	193.5	10.35	193.5	7.46	193.5	3.39	193.5	8.54	193.5	3.28	193.5	5.27	193.5	4.47	193.5	0.94	193.5	2.28	193.5	5.83	193.5	-5.51	193.5	-1.04	193.5	1.72	193.5	-3.89	193.5	0.93	193.5	-1.51	193.5	9.31	193.5	6.84	193.5	13.27	193.5	5.27	193.5	7.35	193.5	17.02	193.5	1.19
194.4	4.57	194.4	8.03	194.4	8.22	194.4	7.42	194.4	7.09	194.4	10.68	194.4	3.23	194.4	4.7	194.4	3.93	194.4	3.17	194.4	1.94	194.4	5.85	194.4	-4.91	194.4	0.49	194.4	-1.35	194.4	-2.9	194.4	-3.34	194.4	-2.22	194.4	10.32	194.4	5.69	194.4	6.2	194.4	4.24	194.4	2.91	194.4	14.43	194.4	1.19
195.3	5.65	195.3	7.96	195.3	10.59	195.3	5.26	195.3	7.27	195.3	7.53	195.3	2.99	195.3	3.75	195.3	5.56	195.3	0.67	195.3	3.32	195.3	3.29	195.3	-4.71	195.3	-1.53	195.3	0.17	195.3	-3.29	195.3	-0.9	195.3	-3.46	195.3	9.13	195.3	9.14	195.3	9.81	195.3	4.42	195.3	5.46	195.3	13.98	195.3	1.1
196.2	5.96	196.2	6.33	196.2	11.75	196.2	5.72	196.2	7.55	196.2	5.14	196.2	2.25	196.2	4.97	196.2	3.92	196.2	1.1	196.2	3.8	196.2	2.52	196.2	-4.16	196.2	-0.84	196.2	-0.88	196.2	-3.86	196.2	0.61	196.2	-3.09	196.2	11.68	196.2	8.93	196.2	10.94	196.2	4.5	196.2	5.23	196.2	15.85	196.2	2.5
197.1	4.15	197.1	7.83	197.1	7.53	197.1	7.56	197.1	6.59	197.1	11.07	197.1	1.82	197.1	6.11	197.1	4.71	197.1	3.55	197.1	3.39	197.1	2.89	197.1	-5.41	197.1	-1.12	197.1	1.3	197.1	-2.19	197.1	-3.09	197.1	-3.62	197.1	11.66	197.1	7.01	197.1	9.99	197.1	3	197.1	4.79	197.1	13.89	197.1	3.96
198	2.35	198	8.31	198	6.34	198	5.67	198	7.93	198	8.52	198	1.73	198	4.34	198	4.33	198	1.29	198	3.36	198	2.85	198	-3.61	198	-2.49	198	0.57	198	-3.92	198	1.53	198	-3.97	198	9.06	198	7.98	198	11.16	198	4.75	198	7.31	198	15.15	198	0.73
198.9	6.07	198.9	7.93	198.9	7.48	198.9	7.43	198.9	4.66	198.9	8.14	198.9	2.08	198.9	7.72	198.9	5.64	198.9	2.72	198.9	2.6	198.9	2.13	198.9	-6.04	198.9	-1.45	198.9	1.35	198.9	-2.26	198.9	-0.99	198.9	-3.17	198.9	7.08	198.9	4.4	198.9	11.07	198.9	4.54	198.9	5.86	198.9	15.52	198.9	-0.62
199.8	5.79	199.8	6.63	199.8	10.2	199.8	4.85	199.8	6.59	199.8	10.44	199.8	4.51	199.8	6.63	199.8	3.86	199.8	2.05	199.8	4.53	199.8	1.99	199.8	-3.81	199.8	0.12	199.8	0.76	199.8	-3.21	199.8	1.07	199.8	-3.77	199.8	9.93	199.8	10.28	199.8	9.97	199.8	2.7	199.8	6.08	199.8	15.68	199.8	1.94
200.7	4.39	200.7	7.76	200.7	10.11	200.7	6.82	200.7	9.54	200.7	8.66	200.7	2.42	200.7	4.95	200.7	5.95	200.7	2.69	200.7	5.97	200.7	5.41	200.7	-2.7	200.7	-1.67	200.7	1.79	200.7	-4.8	200.7	2.95	200.7	-1.9	200.7	11.59	200.7	6.01	200.7	11.13	200.7	3.9	200.7	7.61	200.7	16.52	200.7	1.4
201.6	4.8	201.6	8.17	201.6	10.49	201.6	7.54	201.6	6.97	201.6	10.1	201.6	1.29	201.6	5.32	201.6	4.79	201.6	2.39	201.6	3.26	201.6	3.73	201.6	-5.97	201.6	-2.12	201.6	-0.03	201.6	-6.18	201.6	-0.54	201.6	-1.2	201.6	9.26	201.6	7.39	201.6	10.42	201.6	3.81	201.6	4.74	201.6	16.99	201.6	1.19
202.5	3.99	202.5	9.07	202.5	8.16	202.5	7.28	202.5	7	202.5	8.98	202.5	4.06	202.5	6.51	202.5	5.73	202.5	2.04	202.5	5.01	202.5	5.79	202.5	-1.87	202.5	-0.92	202.5	-0.64	202.5	-1.9	202.5	0.72	202.5	-3.13	202.5	10.56	202.5	6.66	202.5	9.06	202.5	4.74	202.5	6.93	202.5	14.97	202.5	0.5
203.4	6.84	203.4	8.96	203.4	8.05	203.4	7.48	203.4	6.99	203.4	8.45	203.4	3.11	203.4	7.1	203.4	5.63	203.4	1.26	203.4	4.96	203.4	4.21	203.4	-2.82	203.4	-0.09	203.4	2.49	203.4	-4.65	203.4	-1.57	203.4	-1.75	203.4	10.83	203.4	6.47	203.4	11.57	203.4	5.33	203.4	5.12	203.4	14.81	203.4	2.28
204.3	5.24	204.3	8.31	204.3	9.4	204.3	6.18	204.3	8.56	204.3	6.66	204.3	3.65	204.3	4.81	204.3	6.82	204.3	2.09	204.3	4.02	204.3	5.47	204.3	-4.95	204.3	-1.48	204.3	0.71	204.3	-4.18	204.3	2	204.3	-0.02	204.3	10.12	204.3	7.27	204.3	9.39	204.3	4.2	204.3	7.51	204.3	18.12	204.3	2.06
205.2	3.77	205.2	8.63	205.2	8.12	205.2	8.7	205.2	7.53	205.2	9.83	205.2	4.23	205.2	5.43	205.2	4.01	205.2	1.31	205.2	3.52	205.2	3.54	205.2	-3.4	205.2	-0.47	205.2	-0.83	205.2	-4.69	205.2	-1.72	205.2	-2.07	205.2	9.62	205.2	8.59	205.2	10.52	205.2	4.42	205.2	4.02	205.2	14.56	205.2	0.04
206.1	2.82	206.1	10.31	206.1	10.32	206.1	4.77	206.1	7.21	206.1	9.05	206.1	1.38	206.1	6.29	206.1	6.43	206.1	0.85	206.1	2.16	206.1	5.86	206.1	-4.88	206.1	-2.94	206.1	-0.49	206.1	-5.33	206.1	-0.64	206.1	-3.01	206.1	11.08	206.1	7.54	206.1	8.67	206.1	4.52	206.1	6.55	206.1	15	206.1	1.87
207	5.95	207	9.67	207	8.6	207	4.1	207	5.86	207	10.84	207	3.06	207	6.24	207	5.02	207	1.28	207	2.96	207	3.5	207	-4.15	207	-1.19	207	-1.47	207	-5.14	207	0.14	207	-2.59	207	11.66	207	8.51	207	9.75	207	4.33	207	6.38	207	14.79	207	2.18
207.9	4.34	207.9	12.12	207.9	10.66	207.9	5.3	207.9	7.55	207.9	10.78	207.9	1.81	207.9	6.57	207.9	7.07	207.9	1.61	207.9	2.5	207.9	5.56	207.9	-3.9	207.9	-3.16	207.9	-0.59	207.9	-6.19	207.9	-1.49	207.9	-3.87	207.9	10.74	207.9	5.17	207.9	9.57	207.9	3.06	207.9	6.02	207.9	14.61	207.9	1.24
208.8	5.07	208.8	8.48	208.8	9.33	208.8	6.66	208.8	6.63	208.8	8.23	208.8	1.06	208.8	5.82	208.8	5.66	208.8	3.76	208.8	2.4	208.8	2.92	208.8	-4.12	208.8	-1.42	208.8	-0.16	208.8	-5.19	208.8	-2.56	208.8	-4.31	208.8	11.98	208.8	6.17	208.8	10.94	208.8	3.3	208.8	4.8	208.8	13.1	208.8	1.05
209.7	3.07	209.7	12.6	209.7	7.14	209.7	4.68	209.7	8.74	209.7	8.95	209.7	0.8	209.7	6.14	209.7	5.11	209.7	0.98	209.7	3.59	209.7	2.13	209.7	-4.35	209.7	-1.34	209.7	0.57	209.7	-4.4	209.7	-2.93	209.7	-4.31	209.7	9.99	209.7	9.2	209.7	12.14	209.7	1.99	209.7	5.52	209.7	13.65	209.7	1.08
210.6	7.58	210.6	7.99	210.6	9.65	210.6	4.28	210.6	6.93	210.6	8.56	210.6	2.76	210.6	7.02	210.6	4.95	210.6	1.09	210.6	2.01	210.6	6.07	210.6	-1.92	210.6	2.12	210.6	-0.91	210.6	-5.02	210.6	-2.03	210.6	-2.34	210.6	11.61	210.6	9.42	210.6	12.7	210.6	4.25	210.6	4.45	210.6	15.71	210.6	2.53
211.5	4.67	211.5	7.04	211.5	9.77	211.5	6.93	211.5	8.79	211.5	8.81	211.5	2.26	211.5	6.07	211.5	7.58	211.5	2.2	211.5	1.2	211.5	3.43	211.5	-4.15	211.5	1.39	211.5	-0.8	211.5	-3.62	211.5	-3.38	211.5	-2.57	211.5	8.31	211.5	9.55	211.5	9.09	211.5	2.93	211.5	6.04	211.5	14.82	211.5	-0.83
212.4	5.45	212.4	9.19	212.4	8.62	212.4	4.81	212.4	7.65	212.4	10.38	212.4	1.7	212.4	6.43	212.4	5.99	212.4	0.98	212.4	5.46	212.4	5.46	212.4	-4.99	212.4	-0.94	212.4	0.61	212.4	-4.49	212.4	-0.7	212.4	-3.61	212.4	11.33	212.4	9.6	212.4	9.79	212.4	2.17	212.4	5.32	212.4	15.57	212.4	3.35
213.3	7.22	213.3	11.32	213.3	9.01	213.3	7.57	213.3	6.14	213.3	6.94	213.3	2.15	213.3	5.13	213.3	5.96	213.3	0.92	213.3	5.25	213.3	5.92	213.3	-2.83	213.3	0.38	213.3	-0.55	213.3	-6.13	213.3	2.01	213.3	-2.01	213.3	10.57	213.3	8.5	213.3	11.69	213.3	4.37	213.3	8.85	213.3	14.77	213.3	2.46
214.2	6.56	214.2	8.27	214.2	5.92	214.2	7.46	214.2	6.41	214.2	12.78	214.2	3.92	214.2	7.01	214.2	5.41	214.2	2.83	214.2	1.59	214.2	3.23	214.2	-5.57	214.2	0.14	214.2	3.91	214.2	-3.81	214.2	-1.2	214.2	-3.38	214.2	11.77	214.2	8.27	214.2	13.03	214.2	2.89	214.2	7.29	214.2	16.46	214.2	4.71
215.1	3.56	215.1	10.65	215.1	7.48	215.1	5.36	215.1	8.17	215.1	7.09	215.1	1.22	215.1	5.98	215.1	3.56	215.1	-0.69	215.1	5.12	215.1	2.06	215.1	-4.51	215.1	-1.33	215.1	-1.53	215.1	-3.83	215.1	0.14	215.1	-3.64	215.1	9.68	215.1	8.78	215.1	9.39	215.1	4.26	215.1	6.6	215.1	14.67	215.1	1.03
216	7.27	216	9.61	216	8.41	216	5.85	216	7.68	216	7.82	216	0.02	216	5.29	216	3.42	216	-1.16	216	4.14	216	3.08	216	-5.36	216	-1.27	216	-1.17	216	-8.19	216	-1.33	216	-2.67	216	13.11	216	8.25	216	12.09	216	1.32	216	5.99	216	14.93	216	2.57
216.9	6.07	216.9	8.78	216.9	10.66	216.9	8.13	216.9	6.97	216.9	6.68	216.9	2.76	216.9	6.69	216.9	4.93	216.9	0.74	216.9	1.47	216.9	2.25	216.9	-3.71	216.9	1.37	216.9	1.12	216.9	-3.95	216.9	-0.54	216.9	-4.17	216.9	11.73	216.9	10.9	216.9	13.38	216.9	4.89	216.9	6.67	216.9	14.36	216.9	2.77
217.8	4.92	217.8	8.15	217.8	8.96	217.8	6.72	217.8	8.51	217.8	9.57	217.8	2.01	217.8	7.7	217.8	6.48	217.8	0.41	217.8	4.69	217.8	7.54	217.8	-4.93	217.8	-0.53	217.8	0.88	217.8	-5.96	217.8	-0.53	217.8	-1.78	217.8	8.76	217.8	7.49	217.8	11.74	217.8	3.33	217.8	5.88	217.8	15.49	217.8	1.98
218.7	5.62	218.7	10.12	218.7	9.01	218.7	6.15	218.7	7.68	218.7	7.62	218.7	2.64	218.7	6.77	218.7	3.53	218.7	1.81	218.7	2.21	218.7	2.96	218.7	-4.64	218.7	-1.03	218.7	0.16	218.7	-6.71	218.7	-2.93	218.7	-4.2	218.7	10.7	218.7	9.81	218.7	8.5	218.7	2.27	218.7	4.83	218.7	12.35	218.7	0.32
219.6	5.7	219.6	9.8	219.6	10.18	219.6	7.29	219.6	5.73	219.6	8.84	219.6	0.3	219.6	3.68	219.6	6.38	219.6	0.77	219.6	4.04	219.6	4.35	219.6	-4.36	219.6	-2.63	219.6	0.53	219.6	-4.65	219.6	-0.44	219.6	-0.76	219.6	12.28	219.6	8.07	219.6	12.88	219.6	3.36	219.6	8.18	219.6	16.35	219.6	0.7
220.5	3.24	220.5	10.1	220.5	6.99	220.5	6.62	220.5	8.76	220.5	8.48	220.5	1.48	220.5	9.61	220.5	3.21	220.5	1.07	220.5	3.46	220.5	5.74	220.5	-3.95	220.5	0.63	220.5	1.58	220.5	-2.58	220.5	-0.92	220.5	-1.84	220.5	8.47	220.5	9.28	220.5	12.02	220.5	4.43	220.5	7.01	220.5	13.11	220.5	2.61
221.4	4.08	221.4	7.61	221.4	11.45	221.4	5.62	221.4	9.25	221.4	9.92	221.4	0.43	221.4	4.43	221.4	5.59	221.4	-2.19	221.4	3.86	221.4	5.36	221.4	-2.55	221.4	0.04	221.4	1.14	221.4	-5.22	221.4	-1.82	221.4	-3.58	221.4	12.45	221.4	10.43	221.4	12.32	221.4	3.74	221.4	6.71	221.4	13.47	221.4	3.01
222.3	6.43	222.3	7.15	222.3	9.5	222.3	7.41	222.3	7.36	222.3	11.59	222.3	3.1	222.3	4.57	222.3	4.17	222.3	2.17	222.3	4.84	222.3	5.33	222.3	-3.63	222.3	-1.89	222.3	0.87	222.3	-6.77	222.3	1.12	222.3	-2.23	222.3	13.05	222.3	6.79	222.3	12.84	222.3	4.59	222.3	9.79	222.3	15.96	222.3	1.84
223.2	3.98	223.2	8.23	223.2	10.14	223.2	5.21	223.2	6.67	223.2	9.2	223.2	2.27	223.2	6.39	223.2	6.04	223.2	-0.13	223.2	5.45	223.2	3.58	223.2	-3.66	223.2	0.58	223.2	-0.9	223.2	-5.18	223.2	1.59	223.2	-1.69	223.2	12.79	223.2	10.19	223.2	10.85	223.2	5.79	223.2	7.72	223.2	15.73	223.2	1.11
224.1	4.86	224.1	10.7	224.1	7.15	224.1	6.06	224.1	8.62	224.1	7.54	224.1	1.49	224.1	5.54	224.1	5.17	224.1	1.51	224.1	2.24	224.1	1.94	224.1	-3.95	224.1	-2.24	224.1	0.14	224.1	-1.67	224.1	-2.58	224.1	-3.58	224.1	11.57	224.1	6.61	224.1	12.4	224.1	7.43	224.1	6.85	224.1	18.18	224.1	1.36
225	4.94	225	7.94	225	7.96	225	6.49	225	5.31	225	8.04	225	1.67	225	5.27	225	7.21	225	0.12	225	6.73	225	4.88	225	-5.44	225	-2.82	225	0.65	225	-4.7	225	1.73	225	-3.36	225	9.48	225	8.32	225	12.14	225	3.61	225	10.86	225	16.51	225	0.73
225.9	6.71	225.9	9.33	225.9	8.43	225.9	6.04	225.9	6.62	225.9	9.54	225.9	2.84	225.9	6.04	225.9	5.72	225.9	3.14	225.9	2.72	225.9	4.48	225.9	-4.66	225.9	-1.13	225.9	0.92	225.9	-5.57	225.9	0.14	225.9	-1.53	225.9	11.71	225.9	10.1	225.9	12.62	225.9	6.61	225.9	8.45	225.9	14.4	225.9	-1.25
226.8	7.1	226.8	9.75	226.8	9.51	226.8	6.24	226.8	9.23	226.8	7.38	226.8	3.62	226.8	6.13	226.8	5.73	226.8	-0.09	226.8	1.58	226.8	3.74	226.8	-5.7	226.8	-1.68	226.8	-0.99	226.8	-2.88	226.8	0.25	226.8	-2.45	226.8	8.54	226.8	10.92	226.8	12.2	226.8	6.14	226.8	9.87	226.8	16.13	226.8	1.07
227.7	6.46	227.7	9.58	227.7	10.67	227.7	6.6	227.7	10.28	227.7	9.75	227.7	1.47	227.7	8.04	227.7	6.9	227.7	1.87	227.7	7.26	227.7	3.88	227.7	-3.66	227.7	1.55	227.7	-0.57	227.7	-5.78	227.7	-0.73	227.7	-3.95	227.7	10.01	227.7	9.39	227.7	12	227.7	4.34	227.7	6.73	227.7	13.65	227.7	-2.63
228.6	6.05	228.6	9.11	228.6	10.31	228.6	3.74	228.6	8.22	228.6	13.28	228.6	0.37	228.6	5.14	228.6	6.24	228.6	-0.21	228.6	4.28	228.6	5.17	228.6	-4.16	228.6	0.34	228.6	0.76	228.6	-7.61	228.6	-0.6	228.6	-4.31	228.6	9.38	228.6	9.29	228.6	9.48	228.6	2.91	228.6	6.75	228.6	15.79	228.6	2.05
229.5	6.43	229.5	10.37	229.5	10.8	229.5	8.58	229.5	8.09	229.5	10.92	229.5	2.51	229.5	7.43	229.5	4.72	229.5	1.57	229.5	4.91	229.5	5.74	229.5	-4.52	229.5	-1.23	229.5	-0.07	229.5	-5.15	229.5	-1.53	229.5	-2.97	229.5	11.41	229.5	7.28	229.5	11.73	229.5	3.39	229.5	7.24	229.5	14.83	229.5	2.99
230.4	6.34	230.4	6.73	230.4	8.58	230.4	8.39	230.4	9.63	230.4	10.47	230.4	2.51	230.4	7.41	230.4	5.41	230.4	1.05	230.4	5.41	230.4	5.52	230.4	-4.56	230.4	-1.05	230.4	1.69	230.4	-4.46	230.4	-0.08	230.4	-0.94	230.4	12.67	230.4	10.44	230.4	12.5	230.4	4.16	230.4	7.03	230.4	17.54	230.4	3.26
231.3	4.15	231.3	9.66	231.3	8.98	231.3	6.26	231.3	6.78	231.3	7.58	231.3	1.77	231.3	5.96	231.3	6.05	231.3	0.67	231.3	1.84	231.3	5.93	231.3	-5.36	231.3	-1.98	231.3	0.86	231.3	-6.57	231.3	-1.72	231.3	-0.19	231.3	9.88	231.3	7.26	231.3	11.29	231.3	3.3	231.3	6.93	231.3	18.83	231.3	2.19
232.2	3.94	232.2	8.2	232.2	9.41	232.2	5.55	232.2	10.16	232.2	9.3	232.2	0.84	232.2	7.02	232.2	6.04	232.2	2.03	232.2	3.31	232.2	1.21	232.2	-4.48	232.2	-0.61	232.2	0.1	232.2	-6.32	232.2	-2.36	232.2	-4.79	232.2	11.2	232.2	9.74	232.2	11.53	232.2	4.39	232.2	6.55	232.2	14.72	232.2	2.85
233.1	5.18	233.1	11	233.1	10.54	233.1	6.93	233.1	5.95	233.1	8.75	233.1	2.01	233.1	7.22	233.1	7.25	233.1	2.41	233.1	5.14	233.1	4.14	233.1	-4.49	233.1	-0.38	233.1	0.3	233.1	-5.06	233.1	2.39	233.1	-1.05	233.1	10.8	233.1	8.74	233.1	12.74	233.1	3.87	233.1	7.71	233.1	14.69	233.1	0.36
234	6.13	234	8.54	234	7.27	234	7.84	234	6.48	234	10.25	234	1.33	234	6.82	234	7.41	234	1.69	234	4.66	234	5.28	234	-6	234	1.25	234	2.23	234	-6.08	234	-2.49	234	-2.55	234	9.4	234	11.72	234	12.6	234	3.62	234	5.32	234	18.15	234	1.54
234.9	6.19	234.9	8.89	234.9	9.19	234.9	9.55	234.9	9.76	234.9	10.98	234.9	3.98	234.9	6.21	234.9	5.49	234.9	3.48	234.9	3.41	234.9	5.52	234.9	-4.54	234.9	-1.1	234.9	-1.97	234.9	-5.25	234.9	-3.12	234.9	-1.19	234.9	10.02	234.9	9.12	234.9	10.66	234.9	3.07	234.9	5.44	234.9	14.3	234.9	0.81
235.8	5.54	235.8	9.25	235.8	8.35	235.8	6.43	235.8	7.2	235.8	9.14	235.8	1.18	235.8	6.7	235.8	3.37	235.8	0.86	235.8	6.8	235.8	4.65	235.8	-6.06	235.8	-3.03	235.8	-1.46	235.8	-5.21	235.8	0.5	235.8	-1.68	235.8	9.61	235.8	7.57	235.8	10.58	235.8	3.17	235.8	6.83	235.8	17.82	235.8	1.53
236.7	7.72	236.7	6.4	236.7	10.18	236.7	7.42	236.7	9.42	236.7	9.38	236.7	1.01	236.7	3.24	236.7	4.72	236.7	2.21	236.7	3.16	236.7	7.42	236.7	-3.54	236.7	-1.73	236.7	-1.53	236.7	-4.65	236.7	-1.88	236.7	0.37	236.7	11.47	236.7	7.59	236.7	11.99	236.7	5.48	236.7	5.35	236.7	16.55	236.7	3.17
237.6	4.43	237.6	9.47	237.6	8.81	237.6	6.85	237.6	6.69	237.6	9.54	237.6	1.5	237.6	8.59	237.6	3.84	237.6	4.04	237.6	1.6	237.6	2.75	237.6	-5.58	237.6	-0.65	237.6	1.7	237.6	-5.87	237.6	-3.89	237.6	-1.59	237.6	11.33	237.6	9.06	237.6	14.81	237.6	2	237.6	7.06	237.6	16.18	237.6	0.84
238.5	4.97	238.5	10.5	238.5	6.64	238.5	6.45	238.5	8.88	238.5	11.28	238.5	5.53	238.5	6.93	238.5	5.51	238.5	2.39	238.5	3.74	238.5	4.37	238.5	-2.4	238.5	-1.67	238.5	0.52	238.5	-4.4	238.5	-2.86	238.5	-0.97	238.5	11.63	238.5	9.58	238.5	13.71	238.5	6.36	238.5	7.44	238.5	20.54	238.5	2.62
239.4	4.75	239.4	8.37	239.4	10.01	239.4	5.45	239.4	8.78	239.4	10.68	239.4	3.19	239.4	7.23	239.4	5.26	239.4	5.01	239.4	1.45	239.4	2.78	239.4	-5.23	239.4	-0.63	239.4	1.65	239.4	-3.31	239.4	-2.13	239.4	-2.42	239.4	10.93	239.4	9.18	239.4	13.19	239.4	3.11	239.4	7.68	239.4	14.68	239.4	0.49
240.3	4.71	240.3	8.62	240.3	11.06	240.3	10.62	240.3	5.93	240.3	9.69	240.3	3.85	240.3	6.49	240.3	5.15	240.3	0.47	240.3	4.2	240.3	3.88	240.3	-4.22	240.3	-0.97	240.3	-2.2	240.3	-6.29	240.3	0.19	240.3	-2.36	240.3	10.75	240.3	9.61	240.3	11.27	240.3	3.85	240.3	7.46	240.3	17.91	240.3	1.65
241.2	6.4	241.2	7.37	241.2	11.51	241.2	7.16	241.2	6.87	241.2	10.58	241.2	1.37	241.2	5	241.2	4.82	241.2	2.57	241.2	3.5	241.2	5.86	241.2	-5.31	241.2	-1.53	241.2	0.37	241.2	-6.6	241.2	0.05	241.2	-3.21	241.2	11.9	241.2	9.4	241.2	13.2	241.2	4.45	241.2	9.45	241.2	16.13	241.2	0.31
242.1	7.05	242.1	11.04	242.1	10.85	242.1	8.82	242.1	10.68	242.1	13.21	242.1	3.21	242.1	5.07	242.1	6.73	242.1	3.65	242.1	3.29	242.1	5.09	242.1	-4.04	242.1	-4.06	242.1	-0.35	242.1	-5.69	242.1	-3.2	242.1	-3.19	242.1	12.57	242.1	7.55	242.1	10.86	242.1	4.92	242.1	9.61	242.1	19.77	242.1	0.73
243	5.16	243	9.44	243	9.48	243	8.76	243	9.69	243	9.13	243	3.8	243	6.72	243	4.77	243	2.83	243	3.54	243	3.14	243	-3.93	243	-0.31	243	1.12	243	-4.3	243	-0.72	243	-3.8	243	10.9	243	10.04	243	12.54	243	4.04	243	5.49	243	12.21	243	0.87
243.9	7.69	243.9	10.2	243.9	10.89	243.9	9.19	243.9	8.42	243.9	9.31	243.9	2.95	243.9	6.69	243.9	6.45	243.9	1.04	243.9	4.77	243.9	5.18	243.9	-4.17	243.9	-2.61	243.9	0	243.9	-6.47	243.9	-2.62	243.9	-4.32	243.9	13.2	243.9	8.81	243.9	12.3	243.9	3.94	243.9	9.44	243.9	16.17	243.9	2.57
244.8	4.29	244.8	8.84	244.8	11.58	244.8	7.48	244.8	7.3	244.8	11.38	244.8	1.89	244.8	6.54	244.8	5.2	244.8	5.12	244.8	3.93	244.8	5.21	244.8	-3.94	244.8	0.59	244.8	-0.74	244.8	-3.08	244.8	-2.14	244.8	-2.1	244.8	9.77	244.8	11.44	244.8	15.04	244.8	5.08	244.8	5.87	244.8	17.97	244.8	1.62
245.7	6.99	245.7	9	245.7	9.35	245.7	6.32	245.7	8.73	245.7	10.84	245.7	3.24	245.7	6.42	245.7	6.42	245.7	1.8	245.7	5.04	245.7	3.59	245.7	-3.81	245.7	-2.27	245.7	2.9	245.7	-4.21	245.7	-1.62	245.7	-4.55	245.7	11.08	245.7	6.85	245.7	12.56	245.7	6.82	245.7	5.87	245.7	15.57	245.7	0.78
246.6	6.04	246.6	8.9	246.6	8.12	246.6	6.39	246.6	7.67	246.6	10.51	246.6	1.78	246.6	4.46	246.6	5.86	246.6	4.13	246.6	2.38	246.6	6.23	246.6	-4.42	246.6	-1.63	246.6	-0.26	246.6	-6.2	246.6	-1.56	246.6	-0.3	246.6	11.1	246.6	8.66	246.6	12.7	246.6	4.22	246.6	8.57	246.6	17.4	246.6	1.4
247.5	5.21	247.5	11.11	247.5	9.54	247.5	6.88	247.5	9.02	247.5	11.76	247.5	2.14	247.5	4.81	247.5	5.18	247.5	1.4	247.5	4.71	247.5	5.18	247.5	-3.09	247.5	-1.38	247.5	-2.4	247.5	-5.12	247.5	1.37	247.5	-1.44	247.5	11.91	247.5	10.53	247.5	12.58	247.5	5.78	247.5	7.23	247.5	16.18	247.5	1.81
248.4	5.35	248.4	11.14	248.4	11.24	248.4	8.03	248.4	6.99	248.4	9.43	248.4	0.57	248.4	7.57	248.4	5.56	248.4	1.71	248.4	5.89	248.4	6.02	248.4	-5.56	248.4	-1.17	248.4	-1.48	248.4	-7.63	248.4	0.09	248.4	-1.58	248.4	9.88	248.4	8.46	248.4	11.92	248.4	3.67	248.4	5.67	248.4	14.7	248.4	3.24
249.3	5.28	249.3	11.01	249.3	10.14	249.3	9.49	249.3	7.67	249.3	9.12	249.3	2.46	249.3	6.98	249.3	5.05	249.3	4.32	249.3	4.03	249.3	4.93	249.3	-4.22	249.3	-1.49	249.3	-0.48	249.3	-5.24	249.3	-1.47	249.3	-2.39	249.3	11.03	249.3	11.39	249.3	13.46	249.3	4.62	249.3	7.51	249.3	15.61	249.3	1
250.2	6.38	250.2	9.46	250.2	8.28	250.2	6.65	250.2	6.5	250.2	11.08	250.2	3.54	250.2	5.96	250.2	5.7	250.2	-1.18	250.2	4.35	250.2	6.05	250.2	-3.75	250.2	-2.63	250.2	-1.87	250.2	-9.55	250.2	-2.93	250.2	-0.3	250.2	8.35	250.2	8.17	250.2	12.8	250.2	4.82	250.2	5.96	250.2	15.3	250.2	2.49
251.1	7.5	251.1	10.4	251.1	12.69	251.1	8.79	251.1	8.63	251.1	12.85	251.1	1.92	251.1	7.39	251.1	7.51	251.1	0.55	251.1	3.91	251.1	6.17	251.1	-5.15	251.1	-1.98	251.1	1	251.1	-4.27	251.1	-2.19	251.1	-3.61	251.1	8.72	251.1	8.31	251.1	13.17	251.1	7.27	251.1	7.83	251.1	16.35	251.1	-0.79
252	6.04	252	10.33	252	6.89	252	9.51	252	7.25	252	11.8	252	3.22	252	5.26	252	4.55	252	1.9	252	3.26	252	3.97	252	-6.57	252	-2.04	252	-0.18	252	-6.16	252	-1.49	252	-4.72	252	12.56	252	8.67	252	10.95	252	3.81	252	5.81	252	19.03	252	3.24
252.9	4.83	252.9	7.57	252.9	11.2	252.9	7.56	252.9	7.02	252.9	11.31	252.9	2.55	252.9	4.55	252.9	5.4	252.9	0.92	252.9	2.68	252.9	5.89	252.9	-6.04	252.9	-0.5	252.9	-2.02	252.9	-6.05	252.9	-3.77	252.9	-0.66	252.9	10.78	252.9	8.19	252.9	13.23	252.9	6.17	252.9	6.26	252.9	18.37	252.9	2.02
253.8	6.18	253.8	8.72	253.8	9.94	253.8	7.33	253.8	9.42	253.8	9.08	253.8	2.54	253.8	4.72	253.8	6.58	253.8	2.55	253.8	3.66	253.8	2.18	253.8	-5.28	253.8	-0.62	253.8	2.02	253.8	-4.57	253.8	-1.81	253.8	-3.5	253.8	10.74	253.8	9.38	253.8	13.54	253.8	5.99	253.8	5.6	253.8	18.06	253.8	2.27
254.7	6.22	254.7	10.36	254.7	11.93	254.7	7.19	254.7	8.49	254.7	10.25	254.7	4.04	254.7	6.96	254.7	6.7	254.7	1.54	254.7	3.12	254.7	4.91	254.7	-4.62	254.7	-2.96	254.7	1.09	254.7	-6.44	254.7	-2.95	254.7	-1.69	254.7	10.87	254.7	9.36	254.7	13.4	254.7	4.71	254.7	8.59	254.7	17.94	254.7	3.9
255.6	4.41	255.6	7.63	255.6	5.54	255.6	6.58	255.6	6.78	255.6	9.8	255.6	3.27	255.6	5.85	255.6	6.06	255.6	1.76	255.6	2.13	255.6	2.4	255.6	-3.59	255.6	-1.81	255.6	0.22	255.6	-6.28	255.6	-0.55	255.6	-4.3	255.6	11	255.6	10.21	255.6	13.86	255.6	4.81	255.6	8.91	255.6	18.12	255.6	2.38
256.5	4.76	256.5	10.29	256.5	9.22	256.5	4.57	256.5	7.91	256.5	12.38	256.5	2.9	256.5	5.86	256.5	5.37	256.5	1.65	256.5	2.51	256.5	6.3	256.5	-5.01	256.5	-3.08	256.5	-0.59	256.5	-5.81	256.5	-4.27	256.5	-3.23	256.5	11.36	256.5	8.25	256.5	12.8	256.5	3.59	256.5	8.49	256.5	16.33	256.5	1.99
257.4	4.66	257.4	10.08	257.4	11.43	257.4	7.88	257.4	7.34	257.4	9.26	257.4	1.37	257.4	6.69	257.4	7.12	257.4	2.35	257.4	2.03	257.4	5.26	257.4	-6.05	257.4	1.11	257.4	0.63	257.4	-5.98	257.4	-2.12	257.4	-2.99	257.4	12.97	257.4	9.77	257.4	13.06	257.4	3.5	257.4	6.46	257.4	17.71	257.4	3.29
258.3	6.66	258.3	10.97	258.3	7.34	258.3	8.42	258.3	8.57	258.3	12.15	258.3	0.63	258.3	6.38	258.3	4.75	258.3	1.67	258.3	4.58	258.3	6.56	258.3	-5.2	258.3	-3.45	258.3	0.87	258.3	-5.7	258.3	1.06	258.3	-2.06	258.3	12.5	258.3	10.34	258.3	14.01	258.3	5.36	258.3	10.89	258.3	17.52	258.3	-0.32
259.2	6.59	259.2	9.56	259.2	8.51	259.2	9.15	259.2	7.74	259.2	11.57	259.2	4.42	259.2	6.24	259.2	5.13	259.2	3.83	259.2	4.9	259.2	5.83	259.2	-3.89	259.2	-1.58	259.2	0.29	259.2	-5.1	259.2	-2.93	259.2	-3.59	259.2	10.79	259.2	9.64	259.2	12.46	259.2	6.57	259.2	6.04	259.2	16.24	259.2	0.09
260.1	6.48	260.1	12.05	260.1	9.36	260.1	7.45	260.1	8.39	260.1	8.13	260.1	3.61	260.1	9.49	260.1	6.49	260.1	0.71	260.1	3.81	260.1	4.25	260.1	-5.52	260.1	-1.89	260.1	-0.38	260.1	-8.24	260.1	-3.49	260.1	-3.61	260.1	11.23	260.1	9.63	260.1	13.91	260.1	3.53	260.1	7.57	260.1	17.4	260.1	0.48
261	5.18	261	11.61	261	9.35	261	7.26	261	7.84	261	12.65	261	1.16	261	8.33	261	6.11	261	0.46	261	5.39	261	6.64	261	-5.55	261	-0.95	261	-0.83	261	-5.68	261	-0.07	261	-0.76	261	12.92	261	10.55	261	13.49	261	4.33	261	6.82	261	17.02	261	2.67
261.9	6.22	261.9	8.94	261.9	9.6	261.9	7.86	261.9	8.59	261.9	11.27	261.9	2.68	261.9	5.91	261.9	4.63	261.9	0.46	261.9	3.92	261.9	4.89	261.9	-6.58	261.9	-2.1	261.9	-1.13	261.9	-5.94	261.9	-1.15	261.9	-2.46	261.9	10.21	261.9	10.12	261.9	14.8	261.9	6.17	261.9	7.4	261.9	19.57	261.9	-0.02
262.8	2.94	262.8	9.85	262.8	9.33	262.8	7.9	262.8	7.19	262.8	10.98	262.8	1.4	262.8	8.87	262.8	4.75	262.8	1.19	262.8	3.72	262.8	6.86	262.8	-5.78	262.8	-0.06	262.8	0.2	262.8	-5.04	262.8	0.77	262.8	-3.93	262.8	12.09	262.8	10.39	262.8	15.59	262.8	3.36	262.8	8.53	262.8	15.96	262.8	1.51
263.7	3.72	263.7	10.78	263.7	11.12	263.7	8.01	263.7	8.15	263.7	9.16	263.7	2.28	263.7	7.33	263.7	7.2	263.7	-0.17	263.7	5.05	263.7	3.34	263.7	-3.63	263.7	-0.95	263.7	-0.28	263.7	-6.52	263.7	-0.54	263.7	-2.21	263.7	9.87	263.7	11.76	263.7	14.08	263.7	3.44	263.7	7.28	263.7	15.59	263.7	1.82
264.6	6.54	264.6	11.93	264.6	8.61	264.6	8.49	264.6	9.06	264.6	7.7	264.6	2.47	264.6	8.9	264.6	5.7	264.6	1.86	264.6	5.51	264.6	3.29	264.6	-6.5	264.6	-0.55	264.6	-1.47	264.6	-5.55	264.6	-2.2	264.6	-2.96	264.6	10.2	264.6	10.66	264.6	11.99	264.6	5.21	264.6	7.62	264.6	15.93	264.6	0.58
265.5	5.86	265.5	10.1	265.5	10.86	265.5	8.8	265.5	10.57	265.5	10.27	265.5	1.71	265.5	7.76	265.5	5.34	265.5	2.59	265.5	3.53	265.5	4.93	265.5	-5.09	265.5	-0.2	265.5	-0.23	265.5	-5.35	265.5	-0.38	265.5	-5.07	265.5	9.11	265.5	9.51	265.5	15.08	265.5	4.1	265.5	6.84	265.5	16.41	265.5	0.06
266.4	4.84	266.4	13.71	266.4	11.45	266.4	7.95	266.4	6.29	266.4	9.71	266.4	0.99	266.4	8.39	266.4	8.08	266.4	3.44	266.4	2.43	266.4	7.24	266.4	-6.29	266.4	-2.42	266.4	0.71	266.4	-7.4	266.4	-0.44	266.4	-1.17	266.4	10.18	266.4	12.4	266.4	15.91	266.4	4.76	266.4	6.26	266.4	18.51	266.4	2.05
267.3	4.21	267.3	11.22	267.3	9.62	267.3	8.02	267.3	8.96	267.3	12.35	267.3	2.68	267.3	6.95	267.3	4.77	267.3	2.42	267.3	4.91	267.3	2.79	267.3	-3.5	267.3	-2.14	267.3	0.36	267.3	-7.18	267.3	-2.55	267.3	-4.2	267.3	11.6	267.3	11.51	267.3	12.31	267.3	4.38	267.3	8.22	267.3	16.79	267.3	0.88
268.2	5.31	268.2	9.49	268.2	11.32	268.2	7.3	268.2	8.84	268.2	10.64	268.2	3.52	268.2	6.87	268.2	7.78	268.2	4.3	268.2	2.84	268.2	4.84	268.2	-3.6	268.2	-1.02	268.2	-0.96	268.2	-6.76	268.2	-0.12	268.2	-2.15	268.2	11.37	268.2	10.24	268.2	14.32	268.2	3.19	268.2	8.68	268.2	16.79	268.2	2.2
269.1	6.59	269.1	9.3	269.1	11.35	269.1	6.64	269.1	7.16	269.1	9.31	269.1	3.27	269.1	8.5	269.1	7.5	269.1	0.28	269.1	2.75	269.1	3.6	269.1	-5.14	269.1	-0.35	269.1	0.55	269.1	-6.08	269.1	-2.26	269.1	-1.22	269.1	10.27	269.1	11	269.1	13.25	269.1	4.95	269.1	5.01	269.1	17.24	269.1	0.59
270	5.49	270	9.53	270	11	270	8.08	270	6.61	270	8.19	270	2.17	270	8.73	270	6.37	270	0.78	270	3.04	270	5.16	270	-5.69	270	-0.83	270	2.68	270	-8.27	270	0.44	270	-0.74	270	10.98	270	11.75	270	13.75	270	5.22	270	8.2	270	19.51	270	4.26
270.9	5.88	270.9	10.04	270.9	10.23	270.9	6.87	270.9	7.19	270.9	11.02	270.9	6.72	270.9	8.21	270.9	6.45	270.9	1.89	270.9	2.12	270.9	7.08	270.9	-1.99	270.9	-0.5	270.9	-0.15	270.9	-6.93	270.9	-0.45	270.9	-2.13	270.9	11.03	270.9	10.6	270.9	14.98	270.9	5.22	270.9	9.35	270.9	17.5	270.9	2.17
271.8	4.16	271.8	12.33	271.8	11.02	271.8	7.64	271.8	7.25	271.8	13.29	271.8	2.79	271.8	6.66	271.8	4.43	271.8	2.43	271.8	1.54	271.8	6.78	271.8	-4.31	271.8	-2.26	271.8	-1.54	271.8	-8.96	271.8	-2.85	271.8	-3.76	271.8	8.97	271.8	11.8	271.8	13.15	271.8	4.77	271.8	4.8	271.8	16.98	271.8	-0.77
272.7	6.43	272.7	6.81	272.7	10.99	272.7	6.67	272.7	9.72	272.7	10.92	272.7	1.15	272.7	6.36	272.7	5.31	272.7	1.69	272.7	4.37	272.7	4.8	272.7	-6.75	272.7	-1.82	272.7	-0.63	272.7	-7.78	272.7	-2.58	272.7	-2.77	272.7	12.61	272.7	9.38	272.7	13.49	272.7	4.05	272.7	6.33	272.7	19.26	272.7	2.96
273.6	4.84	273.6	11.62	273.6	9.27	273.6	10.34	273.6	11.03	273.6	10.36	273.6	3.14	273.6	7.78	273.6	7.41	273.6	2.21	273.6	5.52	273.6	4.82	273.6	-4.34	273.6	-2.79	273.6	-0.44	273.6	-6.51	273.6	-1.79	273.6	-3.94	273.6	10.87	273.6	9.69	273.6	13.91	273.6	4.94	273.6	6.67	273.6	16.31	273.6	-0.6
274.5	5.5	274.5	9.39	274.5	9.28	274.5	8.36	274.5	6.54	274.5	8.34	274.5	2.52	274.5	5.6	274.5	5.31	274.5	0.84	274.5	2.16	274.5	4.37	274.5	-6.15	274.5	-1.96	274.5	-2.01	274.5	-6.88	274.5	-1.49	274.5	-3.28	274.5	12.69	274.5	10.11	274.5	12.18	274.5	4.65	274.5	8.81	274.5	18.47	274.5	3.31
275.4	5.6	275.4	10.71	275.4	10.56	275.4	9.22	275.4	6.96	275.4	10.48	275.4	2.58	275.4	7.95	275.4	8.15	275.4	1.42	275.4	4.69	275.4	5.74	275.4	-5.07	275.4	-2.51	275.4	0.1	275.4	-6.04	275.4	-1.28	275.4	-1.95	275.4	10.59	275.4	11.32	275.4	13.36	275.4	4.71	275.4	6.25	275.4	18.18	275.4	0.03
276.3	6.48	276.3	11.67	276.3	9.34	276.3	7.74	276.3	9.64	276.3	11.67	276.3	2.02	276.3	4.94	276.3	6.84	276.3	1.19	276.3	2.84	276.3	7.32	276.3	-5.29	276.3	-2.57	276.3	-1.17	276.3	-8.37	276.3	-3.43	276.3	-0.89	276.3	14	276.3	11.49	276.3	15.65	276.3	2.63	276.3	8.18	276.3	17.02	276.3	4.72
277.2	6.95	277.2	9.36	277.2	10.02	277.2	6.85	277.2	7.64	277.2	10.88	277.2	4.32	277.2	7.91	277.2	5.98	277.2	1.62	277.2	4.91	277.2	3.49	277.2	-5.83	277.2	-0.1	277.2	1.54	277.2	-6.34	277.2	-1.11	277.2	-2.12	277.2	8.56	277.2	10.15	277.2	14.07	277.2	6.26	277.2	7.92	277.2	17.85	277.2	1.38
278.1	5	278.1	11.4	278.1	10.93	278.1	9.6	278.1	9.29	278.1	12.52	278.1	2.69	278.1	8	278.1	6.8	278.1	2.64	278.1	1.09	278.1	5.49	278.1	-5.43	278.1	-0.83	278.1	2.37	278.1	-6.02	278.1	-1.47	278.1	-2.23	278.1	11.96	278.1	9.67	278.1	15.46	278.1	3.85	278.1	12.36	278.1	19.14	278.1	1.24
279	6.04	279	10.83	279	10.42	279	6.55	279	9.66	279	11.74	279	4.19	279	8.02	279	7.13	279	0.11	279	4.04	279	4.29	279	-3.48	279	-0.09	279	1.47	279	-7.42	279	-2.91	279	-4.15	279	12.89	279	10.58	279	17.86	279	4.56	279	9.28	279	16.23	279	4.48
279.9	4.94	279.9	9.53	279.9	9.94	279.9	8.24	279.9	7.53	279.9	9	279.9	3.51	279.9	6.8	279.9	5.24	279.9	1.85	279.9	4.36	279.9	5.44	279.9	-5.03	279.9	-1.07	279.9	1.85	279.9	-7.28	279.9	-0.02	279.9	-3.36	279.9	12.92	279.9	11.07	279.9	15.24	279.9	5.42	279.9	8.12	279.9	19.26	279.9	0.9
280.8	6.57	280.8	11.15	280.8	9.2	280.8	6.43	280.8	10.5	280.8	12.82	280.8	3.71	280.8	7.13	280.8	5.52	280.8	1.14	280.8	4.61	280.8	6.15	280.8	-5.28	280.8	-2.68	280.8	-0.18	280.8	-6.6	280.8	-1.42	280.8	-2.48	280.8	12.2	280.8	10.91	280.8	15.26	280.8	7.16	280.8	8.99	280.8	17.34	280.8	1.58
281.7	5.59	281.7	10.47	281.7	11.48	281.7	7.11	281.7	11.56	281.7	9.8	281.7	1.61	281.7	7.71	281.7	7.96	281.7	2.02	281.7	2.63	281.7	3.78	281.7	-6.54	281.7	-1.39	281.7	-0.63	281.7	-6.86	281.7	-2.82	281.7	-3.42	281.7	10.03	281.7	10.25	281.7	11.9	281.7	4.73	281.7	7.4	281.7	16.67	281.7	2.03
282.6	5.73	282.6	12.32	282.6	8.97	282.6	10.14	282.6	8.38	282.6	10.56	282.6	3.33	282.6	7.29	282.6	6.38	282.6	0.92	282.6	3.73	282.6	5.61	282.6	-6.01	282.6	-3.84	282.6	1.06	282.6	-7.82	282.6	-2.16	282.6	-1.22	282.6	13.15	282.6	8.18	282.6	13.93	282.6	5.68	282.6	9.54	282.6	18	282.6	2.83
283.5	7.22	283.5	11.12	283.5	9.81	283.5	8.85	283.5	10.24	283.5	10.92	283.5	1.52	283.5	6.9	283.5	5.82	283.5	1.97	283.5	2.88	283.5	4.61	283.5	-8.38	283.5	-2.04	283.5	0.31	283.5	-6.66	283.5	-2.85	283.5	-3.89	283.5	9.74	283.5	10.19	283.5	13.74	283.5	5.66	283.5	8.86	283.5	17.12	283.5	2.36
284.4	7.68	284.4	11.71	284.4	11.6	284.4	6.46	284.4	9.68	284.4	8.32	284.4	2.67	284.4	9.7	284.4	5.99	284.4	-0.21	284.4	5.26	284.4	3.72	284.4	-5.47	284.4	-0.13	284.4	0.69	284.4	-7.79	284.4	1.05	284.4	-3.42	284.4	13.46	284.4	9.78	284.4	13.78	284.4	5.74	284.4	6.41	284.4	18.49	284.4	1.74
285.3	6.06	285.3	12.28	285.3	11.48	285.3	6.15	285.3	10.84	285.3	9.57	285.3	3.72	285.3	8.39	285.3	8.05	285.3	1.88	285.3	5.58	285.3	5.99	285.3	-6.11	285.3	-1.1	285.3	-0.87	285.3	-6.44	285.3	-1.37	285.3	-2.61	285.3	11.71	285.3	9.97	285.3	12.65	285.3	6.53	285.3	8.23	285.3	18.7	285.3	1.58
286.2	4.78	286.2	10.41	286.2	10.96	286.2	11.9	286.2	8.69	286.2	12.54	286.2	1.29	286.2	7	286.2	7.69	286.2	3.87	286.2	4.47	286.2	5.13	286.2	-4.95	286.2	-0.44	286.2	-0.49	286.2	-6.97	286.2	-4.24	286.2	-3.3	286.2	13.96	286.2	12.47	286.2	14.12	286.2	5.18	286.2	6.11	286.2	17.89	286.2	1.77
287.1	3.41	287.1	9.72	287.1	12.07	287.1	7.93	287.1	8.5	287.1	12.44	287.1	-0.57	287.1	8.07	287.1	6.51	287.1	-0.1	287.1	5.14	287.1	5.53	287.1	-6.22	287.1	-0.53	287.1	0.78	287.1	-8.82	287.1	-0.95	287.1	-3.2	287.1	11.27	287.1	13.26	287.1	16.03	287.1	4.17	287.1	7.87	287.1	18.25	287.1	3.73
288	5.23	288	11.62	288	12.42	288	6.41	288	8.41	288	11.21	288	2.74	288	7.42	288	8.89	288	1.14	288	3.85	288	5.44	288	-5.98	288	0.57	288	0.56	288	-8	288	-1.51	288	-2.5	288	10.93	288	9	288	11.51	288	5.66	288	8.03	288	19.25	288	-2.35
288.9	5.84	288.9	11.92	288.9	11.28	288.9	9.4	288.9	7.52	288.9	11.06	288.9	1.86	288.9	7.09	288.9	5.69	288.9	0.78	288.9	1.07	288.9	8.43	288.9	-5.82	288.9	-1.94	288.9	-0.93	288.9	-7.6	288.9	-2.39	288.9	-2.27	288.9	13.36	288.9	10.69	288.9	15.68	288.9	7.05	288.9	8.28	288.9	17.2	288.9	3.22
289.8	3.72	289.8	11.52	289.8	13.21	289.8	7.96	289.8	10.05	289.8	8.88	289.8	1.82	289.8	8.67	289.8	5.04	289.8	2.5	289.8	5.19	289.8	5.92	289.8	-6.24	289.8	-1.27	289.8	-1.9	289.8	-4.7	289.8	-0.86	289.8	-1.2	289.8	11.41	289.8	9.97	289.8	11.75	289.8	7.1	289.8	11.73	289.8	17.28	289.8	3.7
290.7	5.35	290.7	9.56	290.7	11.63	290.7	7.6	290.7	11.29	290.7	9.56	290.7	2.11	290.7	8.16	290.7	7.38	290.7	0.77	290.7	2.77	290.7	7.83	290.7	-3.88	290.7	-2.72	290.7	-0.25	290.7	-8.13	290.7	-3.21	290.7	-0.94	290.7	12.42	290.7	8.13	290.7	13.27	290.7	4.96	290.7	10.94	290.7	18.96	290.7	2.74
291.6	7.19	291.6	10.82	291.6	12.33	291.6	7.45	291.6	6.49	291.6	9.45	291.6	3.34	291.6	7.35	291.6	7.39	291.6	1.37	291.6	3.87	291.6	4.94	291.6	-5.59	291.6	-3.19	291.6	-0.72	291.6	-5.4	291.6	-0.81	291.6	-2.72	291.6	11.43	291.6	11.35	291.6	15.4	291.6	5.83	291.6	8.91	291.6	16.73	291.6	1.04
292.5	4.93	292.5	9.77	292.5	9.69	292.5	6.37	292.5	9.31	292.5	11.63	292.5	1.65	292.5	7.53	292.5	7.06	292.5	1.99	292.5	2.68	292.5	5.79	292.5	-4.59	292.5	0.77	292.5	1.74	292.5	-7.87	292.5	-0.14	292.5	-2.65	292.5	12.95	292.5	12	292.5	15.87	292.5	3.61	292.5	11.18	292.5	18.81	292.5	0.13
293.4	4.73	293.4	9.43	293.4	9.94	293.4	8	293.4	6.69	293.4	9.38	293.4	3.04	293.4	6.94	293.4	5.51	293.4	1.77	293.4	2.25	293.4	4.92	293.4	-4.74	293.4	1.02	293.4	-0.75	293.4	-6.7	293.4	-2.22	293.4	-4.56	293.4	13.48	293.4	11.88	293.4	12.95	293.4	6.37	293.4	9.03	293.4	16.98	293.4	3.29
294.3	5.97	294.3	10.15	294.3	11.85	294.3	10.33	294.3	10.25	294.3	10.82	294.3	3.18	294.3	4.51	294.3	6.62	294.3	4.98	294.3	4.37	294.3	5.07	294.3	-3.95	294.3	-0.99	294.3	0.57	294.3	-6.52	294.3	-1.51	294.3	-1.92	294.3	12.43	294.3	11.51	294.3	14.44	294.3	4.63	294.3	8.31	294.3	20.27	294.3	2.33
295.2	7.37	295.2	11.18	295.2	8.88	295.2	9.27	295.2	9.42	295.2	13.68	295.2	2.95	295.2	9.39	295.2	5.4	295.2	1.35	295.2	4.62	295.2	9.62	295.2	-4.1	295.2	0.45	295.2	1.64	295.2	-9.51	295.2	-0.6	295.2	-1.24	295.2	12.41	295.2	14.05	295.2	13.55	295.2	6.17	295.2	9.33	295.2	19.43	295.2	0.68
296.1	5.94	296.1	12.02	296.1	10.17	296.1	8.76	296.1	5.49	296.1	9.87	296.1	3.23	296.1	9.43	296.1	4.14	296.1	3.67	296.1	4.11	296.1	4.51	296.1	-5.47	296.1	-1.94	296.1	-1.85	296.1	-8.45	296.1	-1.19	296.1	-2.71	296.1	11.69	296.1	10.43	296.1	14.78	296.1	3.94	296.1	8.69	296.1	17.53	296.1	0.05
297	6.99	297	11.6	297	10.34	297	9.06	297	7.04	297	11.87	297	2.41	297	8.7	297	7.58	297	2.54	297	5.01	297	4.74	297	-8.59	297	-0.94	297	0.54	297	-7.36	297	0.73	297	-2.13	297	9.38	297	11.14	297	14.73	297	5.31	297	11.06	297	17.78	297	0.49
297.9	5.71	297.9	12.85	297.9	9.4	297.9	9.49	297.9	7.76	297.9	10.33	297.9	2.78	297.9	10.41	297.9	6.28	297.9	0.95	297.9	4.68	297.9	5.26	297.9	-5.5	297.9	-1.85	297.9	-0.71	297.9	-6.83	297.9	-1.88	297.9	-4.16	297.9	11.93	297.9	11.14	297.9	14.04	297.9	5.04	297.9	8.84	297.9	19.23	297.9	1.48
298.8	6.09	298.8	10.29	298.8	12.29	298.8	8.51	298.8	6.95	298.8	11.06	298.8	2.94	298.8	9.23	298.8	7.01	298.8	3.07	298.8	3.71	298.8	6.73	298.8	-5.01	298.8	-2.1	298.8	0.77	298.8	-6.79	298.8	-2.98	298.8	-2.63	298.8	10.25	298.8	12.15	298.8	16.24	298.8	6.08	298.8	6.33	298.8	20.94	298.8	1.58
299.7	6.26	299.7	11.14	299.7	11.51	299.7	8.79	299.7	13.05	299.7	10.09	299.7	3.23	299.7	6.54	299.7	7.61	299.7	0.86	299.7	3.32	299.7	5.06	299.7	-7.53	299.7	-2.44	299.7	-0.13	299.7	-6.84	299.7	-2.04	299.7	-2.7	299.7	13	299.7	10.15	299.7	15.83	299.7	7.11	299.7	6.9	299.7	19.84	299.7	1.73
300.6	5.58	300.6	9.73	300.6	11.75	300.6	5.54	300.6	8.73	300.6	13.92	300.6	0.05	300.6	9.45	300.6	6.69	300.6	3.05	300.6	4.91	300.6	4.81	300.6	-7.15	300.6	-0.67	300.6	0.62	300.6	-6.31	300.6	-1.9	300.6	-4.53	300.6	11.09	300.6	11.25	300.6	16.1	300.6	6.21	300.6	9.73	300.6	19.26	300.6	1.03
301.5	4.74	301.5	10.75	301.5	11.7	301.5	7.8	301.5	10.42	301.5	11.76	301.5	1.65	301.5	8.55	301.5	6.49	301.5	2.65	301.5	4.73	301.5	7.68	301.5	-4.42	301.5	-1.82	301.5	0.54	301.5	-8.67	301.5	-4.43	301.5	0.95	301.5	12.14	301.5	13.32	301.5	14.93	301.5	4.9	301.5	6.07	301.5	20.86	301.5	1.27
302.4	7.73	302.4	8.44	302.4	11.96	302.4	9.95	302.4	10.17	302.4	7.72	302.4	4.21	302.4	5.94	302.4	7.99	302.4	4.14	302.4	5.21	302.4	0.83	302.4	-5.39	302.4	-4.09	302.4	-0.79	302.4	-6.55	302.4	0.9	302.4	-5.7	302.4	10.96	302.4	12.35	302.4	13.02	302.4	5.79	302.4	8.47	302.4	18.57	302.4	1.97
303.3	5.33	303.3	9.62	303.3	11.16	303.3	9.53	303.3	8.99	303.3	13.58	303.3	1.92	303.3	8.48	303.3	6.26	303.3	2.2	303.3	4.12	303.3	8.89	303.3	-5.04	303.3	-2.74	303.3	-0.86	303.3	-7.06	303.3	-2.21	303.3	-2.12	303.3	12.26	303.3	11.06	303.3	14.24	303.3	5.43	303.3	11.07	303.3	18.37	303.3	2.15
304.2	7.41	304.2	11.95	304.2	10.73	304.2	6.28	304.2	11.85	304.2	13.85	304.2	3.34	304.2	8.37	304.2	6.12	304.2	3.05	304.2	4.04	304.2	8.07	304.2	-4.89	304.2	-2.52	304.2	0.77	304.2	-6.52	304.2	-3.04	304.2	-2.25	304.2	13.04	304.2	11.45	304.2	14.8	304.2	7.49	304.2	11.77	304.2	18.73	304.2	2.54
305.1	7.1	305.1	12.35	305.1	8.73	305.1	9.83	305.1	8.87	305.1	10.98	305.1	3.19	305.1	8.5	305.1	6.7	305.1	2.79	305.1	3.47	305.1	3.21	305.1	-6.45	305.1	-1.81	305.1	-0.11	305.1	-8.57	305.1	-3.93	305.1	-2.81	305.1	11.82	305.1	10.35	305.1	15.03	305.1	8.62	305.1	8.33	305.1	18.74	305.1	3.19
306	5.79	306	11.27	306	12.01	306	4.5	306	9.61	306	13.43	306	1.54	306	9.82	306	9.71	306	0.05	306	6.18	306	4.58	306	-6.57	306	0.21	306	3.42	306	-6.67	306	-0.15	306	-2.47	306	12.44	306	11.51	306	14.13	306	5.2	306	10.04	306	18.89	306	2.29
306.9	7.84	306.9	10.79	306.9	9.75	306.9	5.94	306.9	7.35	306.9	8.95	306.9	2.61	306.9	5.28	306.9	6.56	306.9	2.06	306.9	2.91	306.9	4.47	306.9	-6.58	306.9	-1.34	306.9	0.02	306.9	-8	306.9	-0.91	306.9	-1.97	306.9	11.37	306.9	13.35	306.9	14.64	306.9	5.04	306.9	11.02	306.9	19.2	306.9	2.83
307.8	6.71	307.8	12.77	307.8	10.38	307.8	4.72	307.8	9.93	307.8	11.2	307.8	0.98	307.8	7.02	307.8	5.5	307.8	1.64	307.8	5.27	307.8	2.71	307.8	-4.77	307.8	-3.86	307.8	0.38	307.8	-7.5	307.8	0.65	307.8	-4.63	307.8	14.09	307.8	12.61	307.8	16.41	307.8	7.79	307.8	14.81	307.8	17.81	307.8	3.17
308.7	5.05	308.7	10.06	308.7	11.18	308.7	7.78	308.7	10.78	308.7	14.71	308.7	1.27	308.7	6.69	308.7	8.54	308.7	3.59	308.7	7.05	308.7	5.71	308.7	-5.97	308.7	-1.63	308.7	1.65	308.7	-8.16	308.7	0.39	308.7	-5.44	308.7	10.24	308.7	13.3	308.7	14.91	308.7	5.88	308.7	10.45	308.7	19.49	308.7	2.72
309.6	7.08	309.6	11.44	309.6	12.55	309.6	8.17	309.6	8.59	309.6	11.41	309.6	3.5	309.6	8.02	309.6	4.29	309.6	2.13	309.6	3.13	309.6	5.3	309.6	-3.82	309.6	-2.41	309.6	-2.4	309.6	-6.55	309.6	-2.02	309.6	-3.27	309.6	13.81	309.6	12.67	309.6	15.34	309.6	5.74	309.6	8.83	309.6	16.89	309.6	1.74
310.5	7.8	310.5	11.17	310.5	10.49	310.5	6.93	310.5	6.85	310.5	11.25	310.5	3.36	310.5	6.97	310.5	7.45	310.5	0.84	310.5	2.03	310.5	4.99	310.5	-3.86	310.5	-1.99	310.5	-0.19	310.5	-8.5	310.5	-2.63	310.5	-1.98	310.5	10.91	310.5	13.49	310.5	16.63	310.5	5.83	310.5	18.46	310.5	19.68	310.5	0.96
311.4	6.25	311.4	10.61	311.4	10.71	311.4	8.5	311.4	9.67	311.4	11.37	311.4	-1.91	311.4	8.78	311.4	8.18	311.4	2.26	311.4	0.92	311.4	4.27	311.4	-6.5	311.4	-3.08	311.4	0.13	311.4	-7.59	311.4	-3.48	311.4	-2.98	311.4	13.45	311.4	12.43	311.4	14.62	311.4	5.74	311.4	5.4	311.4	17.05	311.4	3.27
312.3	5.28	312.3	10.25	312.3	11.18	312.3	7.49	312.3	9.75	312.3	10.63	312.3	-2.82	312.3	6.92	312.3	5.3	312.3	2.33	312.3	3.75	312.3	3.51	312.3	-7.49	312.3	-3.68	312.3	0.64	312.3	-6.76	312.3	-4.19	312.3	-4.11	312.3	10.89	312.3	10.48	312.3	15.77	312.3	6.19	312.3	-0.77	312.3	16.86	312.3	3.22
313.2	9.57	313.2	10.87	313.2	9.67	313.2	10.9	313.2	10.42	313.2	12.02	313.2	3.65	313.2	9.4	313.2	6.46	313.2	1.75	313.2	5.18	313.2	6.4	313.2	-5.53	313.2	-1.93	313.2	-0.3	313.2	-6.84	313.2	-1.36	313.2	-3.7	313.2	12.46	313.2	10.57	313.2	15.81	313.2	6	313.2	9.99	313.2	21.65	313.2	1.94
314.1	4.05	314.1	9.8	314.1	11.64	314.1	9.39	314.1	9.5	314.1	10.92	314.1	0.08	314.1	7.09	314.1	4.86	314.1	1.24	314.1	4.59	314.1	3.8	314.1	-7.39	314.1	-2.66	314.1	-1.23	314.1	-7	314.1	-2.07	314.1	-0.99	314.1	11.56	314.1	12.26	314.1	14.93	314.1	8.42	314.1	8.43	314.1	18.91	314.1	2.42
315	4.33	315	8.19	315	13.3	315	7.16	315	7.59	315	12.58	315	2.47	315	5.82	315	7.16	315	1.9	315	2.59	315	4.05	315	-4.89	315	-1.36	315	-0.79	315	-8.6	315	-1.74	315	-3.88	315	10.98	315	10.59	315	15.29	315	5.42	315	9.53	315	19.58	315	2.27
315.9	6.96	315.9	10.34	315.9	12.2	315.9	12.01	315.9	7.73	315.9	7.91	315.9	1.73	315.9	8.34	315.9	6.79	315.9	2.34	315.9	2.84	315.9	4.11	315.9	-6.06	315.9	-2.73	315.9	0.33	315.9	-7.38	315.9	-1.71	315.9	-2.2	315.9	12.78	315.9	10.21	315.9	17.29	315.9	9.35	315.9	11.13	315.9	21.24	315.9	1.42
316.8	5.23	316.8	11.53	316.8	12.85	316.8	6.89	316.8	10.29	316.8	13.77	316.8	2.65	316.8	8.54	316.8	7.23	316.8	0.72	316.8	4.2	316.8	5.62	316.8	-6.83	316.8	-0.5	316.8	-0.56	316.8	-6.74	316.8	-0.09	316.8	-3.9	316.8	11.16	316.8	9.63	316.8	17.44	316.8	6.1	316.8	10.51	316.8	18.75	316.8	2.01
317.7	5.69	317.7	9.85	317.7	10.79	317.7	7.19	317.7	8.62	317.7	10.54	317.7	0.68	317.7	7.03	317.7	6.26	317.7	-1.54	317.7	4.04	317.7	3.59	317.7	-5.81	317.7	-1.19	317.7	-0.08	317.7	-9.35	317.7	-2.39	317.7	-3.73	317.7	14.79	317.7	14.22	317.7	16.56	317.7	4.65	317.7	10.07	317.7	19.99	317.7	4.7
318.6	9.21	318.6	9.27	318.6	12.79	318.6	8.1	318.6	9.39	318.6	15.01	318.6	4.4	318.6	5.37	318.6	7.27	318.6	2.39	318.6	4.82	318.6	8.2	318.6	-3.36	318.6	-1.88	318.6	-0.22	318.6	-10.31	318.6	-0.66	318.6	-3.68	318.6	12.76	318.6	13.37	318.6	14.33	318.6	3.99	318.6	7.93	318.6	20.7	318.6	1.43
319.5	6.65	319.5	9.19	319.5	11.4	319.5	9.12	319.5	8.74	319.5	11.77	319.5	0.93	319.5	8.11	319.5	7.6	319.5	1.21	319.5	3.52	319.5	5.4	319.5	-6.32	319.5	-1.32	319.5	0.05	319.5	-9.83	319.5	-3.94	319.5	-3.51	319.5	12.26	319.5	11.6	319.5	16.63	319.5	4.26	319.5	10.81	319.5	18.47	319.5	0.54
320.4	4.8	320.4	10.4	320.4	12.6	320.4	9.95	320.4	7.21	320.4	12.56	320.4	2.85	320.4	6.85	320.4	8.03	320.4	4.1	320.4	3.66	320.4	5.35	320.4	-4.05	320.4	-2.55	320.4	0.55	320.4	-5.37	320.4	-2.82	320.4	-4.04	320.4	13.23	320.4	10	320.4	15.91	320.4	7.16	320.4	9.67	320.4	20.05	320.4	3.71
321.3	6.36	321.3	11.77	321.3	12.6	321.3	7.38	321.3	9.53	321.3	11.86	321.3	3.36	321.3	7.81	321.3	7.31	321.3	3.96	321.3	2.98	321.3	4.71	321.3	-5.82	321.3	-2.04	321.3	1.35	321.3	-4.87	321.3	-2.4	321.3	-3.23	321.3	12.13	321.3	11	321.3	16.29	321.3	8.23	321.3	11.36	321.3	21.49	321.3	1.99
322.2	6.6	322.2	10.88	322.2	12.81	322.2	7.77	322.2	8.4	322.2	11.36	322.2	3.03	322.2	8.99	322.2	8.09	322.2	3.82	322.2	4.59	322.2	5.22	322.2	-6.15	322.2	-2.22	322.2	1.39	322.2	-7.9	322.2	-0.71	322.2	-2.95	322.2	14.93	322.2	10.95	322.2	18.11	322.2	4.49	322.2	10.69	322.2	19.31	322.2	4.07
323.1	5.33	323.1	11.37	323.1	12.82	323.1	8.47	323.1	10.05	323.1	13.39	323.1	3.39	323.1	7.75	323.1	6.39	323.1	4.56	323.1	5.15	323.1	7.92	323.1	-5.11	323.1	-1.11	323.1	-2.07	323.1	-8.13	323.1	-1.28	323.1	-4.42	323.1	12.14	323.1	12.31	323.1	17.04	323.1	5.72	323.1	8.03	323.1	18.23	323.1	1.45
324	6.7	324	10.87	324	10.96	324	9.78	324	9.39	324	13.6	324	1.43	324	5.59	324	7.36	324	2.83	324	3.99	324	5.12	324	-6.83	324	-2.31	324	2.16	324	-7.88	324	-2.35	324	-5.51	324	15.34	324	11.85	324	17.34	324	4.11	324	11.93	324	18.73	324	2.87
324.9	5.5	324.9	12.19	324.9	12.42	324.9	8.79	324.9	11.51	324.9	11.25	324.9	3.29	324.9	7.25	324.9	6.62	324.9	3.36	324.9	4.48	324.9	4.73	324.9	-4.14	324.9	-2.32	324.9	0.25	324.9	-8.31	324.9	-2.01	324.9	-2.56	324.9	13.85	324.9	11.86	324.9	16.14	324.9	5.38	324.9	10.05	324.9	19.79	324.9	1.65
325.8	6.3	325.8	12.06	325.8	12.54	325.8	10.29	325.8	10.09	325.8	12.52	325.8	2.52	325.8	8.59	325.8	8.16	325.8	3.64	325.8	2.63	325.8	6.45	325.8	-5.79	325.8	-3.09	325.8	1.32	325.8	-9.13	325.8	-5.77	325.8	-0.44	325.8	11.96	325.8	10.89	325.8	15.69	325.8	6.07	325.8	8.72	325.8	19.33	325.8	0.39
326.7	6.48	326.7	12.24	326.7	13.46	326.7	10.08	326.7	8.44	326.7	12.56	326.7	2.7	326.7	8.81	326.7	9.76	326.7	1.09	326.7	4.95	326.7	7.05	326.7	-6.24	326.7	-3.24	326.7	2.08	326.7	-7.37	326.7	-2.15	326.7	-2.58	326.7	12.95	326.7	13.03	326.7	18.08	326.7	8.54	326.7	9.72	326.7	18.71	326.7	2.7
327.6	5.62	327.6	11.12	327.6	9.63	327.6	10.03	327.6	10.05	327.6	12.97	327.6	0.01	327.6	8.75	327.6	4.44	327.6	2.51	327.6	3.11	327.6	4.01	327.6	-6.68	327.6	-0.15	327.6	-0.34	327.6	-6.24	327.6	-2.63	327.6	-4.33	327.6	13.25	327.6	12.43	327.6	18.41	327.6	6.71	327.6	11.47	327.6	20.32	327.6	1.21
328.5	7.88	328.5	12.32	328.5	11.54	328.5	7.52	328.5	9.52	328.5	12.48	328.5	6.51	328.5	6.56	328.5	7.22	328.5	1.98	328.5	2.5	328.5	3.45	328.5	-4.81	328.5	-3.93	328.5	-1.27	328.5	-7.85	328.5	-3.34	328.5	-4.66	328.5	13.6	328.5	11.23	328.5	16.58	328.5	6.17	328.5	8.44	328.5	18.42	328.5	3.81
329.4	6.14	329.4	11.22	329.4	13.91	329.4	8.41	329.4	10.44	329.4	12.8	329.4	3.43	329.4	7.61	329.4	9.4	329.4	3.05	329.4	5.03	329.4	7.93	329.4	-6.92	329.4	-2.29	329.4	0.33	329.4	-6.54	329.4	0.67	329.4	-3.88	329.4	12.4	329.4	13.29	329.4	14.41	329.4	5.22	329.4	11.41	329.4	18.38	329.4	0.91
330.3	6.63	330.3	10.76	330.3	10.77	330.3	9.83	330.3	7.13	330.3	13.71	330.3	1.93	330.3	6.37	330.3	5.69	330.3	3.11	330.3	2.82	330.3	6.25	330.3	-7.73	330.3	-1.67	330.3	-0.89	330.3	-6.06	330.3	-0.14	330.3	-2.51	330.3	10.07	330.3	12.28	330.3	17.67	330.3	7.28	330.3	11.97	330.3	20.8	330.3	0.9
331.2	8.31	331.2	9.47	331.2	10.91	331.2	9.55	331.2	8.93	331.2	9.23	331.2	3.44	331.2	7.65	331.2	4.7	331.2	-1.05	331.2	4.4	331.2	4.79	331.2	-6.8	331.2	-1.55	331.2	-0.08	331.2	-11.31	331.2	-0.91	331.2	-3.59	331.2	11.43	331.2	12.39	331.2	18.03	331.2	2.24	331.2	10.15	331.2	18.82	331.2	2.18
332.1	7.4	332.1	10.99	332.1	10.72	332.1	5.99	332.1	12.29	332.1	13.25	332.1	3.92	332.1	8.01	332.1	6.12	332.1	0.42	332.1	5.34	332.1	5.24	332.1	-6.62	332.1	-1.62	332.1	0.55	332.1	-7.08	332.1	-1.87	332.1	-2.53	332.1	12.92	332.1	12.04	332.1	18.2	332.1	8.99	332.1	11.89	332.1	21.17	332.1	0.91
333	8.18	333	13.36	333	11.57	333	8.03	333	9.8	333	12.94	333	2.8	333	9.22	333	8.52	333	4.12	333	7.82	333	5.39	333	-6.49	333	-2.11	333	1.99	333	-6.4	333	-1.77	333	-2.85	333	13.05	333	11.71	333	19.72	333	8.54	333	9.23	333	20.43	333	3.5
333.9	8.14	333.9	12.15	333.9	12.74	333.9	9.11	333.9	9.83	333.9	11.95	333.9	3.57	333.9	8.09	333.9	6.48	333.9	2.76	333.9	3.13	333.9	3.62	333.9	-6.38	333.9	-3.3	333.9	0.08	333.9	-7.6	333.9	-1.75	333.9	-4.36	333.9	12.47	333.9	14.12	333.9	17.44	333.9	6.34	333.9	10.91	333.9	17.06	333.9	1.45
334.8	5.57	334.8	11.04	334.8	10.04	334.8	8.64	334.8	10.72	334.8	10.27	334.8	0.4	334.8	8.3	334.8	8.36	334.8	3.34	334.8	4.34	334.8	7.94	334.8	-7.45	334.8	-0.35	334.8	2.33	334.8	-8.82	334.8	0.47	334.8	-2.98	334.8	11.4	334.8	15.02	334.8	17.74	334.8	4.46	334.8	11.37	334.8	20.41	334.8	0.73
335.7	8.75	335.7	11.56	335.7	10.99	335.7	7.77	335.7	7.9	335.7	10.84	335.7	4.48	335.7	7.05	335.7	8.03	335.7	-0.78	335.7	4.45	335.7	2.9	335.7	-7.04	335.7	-1.54	335.7	0.73	335.7	-8.36	335.7	-2.19	335.7	-4.57	335.7	12.48	335.7	12.7	335.7	16.42	335.7	7.3	335.7	10.36	335.7	20.09	335.7	2.9
336.6	5.28	336.6	12.2	336.6	12.16	336.6	9.87	336.6	10.27	336.6	9.85	336.6	3.64	336.6	10.68	336.6	6.16	336.6	2.49	336.6	4.21	336.6	3.25	336.6	-3.31	336.6	0.47	336.6	-1.4	336.6	-9.17	336.6	-4.36	336.6	-2.87	336.6	14.99	336.6	12.64	336.6	14.99	336.6	5.54	336.6	9.56	336.6	19.99	336.6	2.41
337.5	5.27	337.5	13.67	337.5	11.08	337.5	7.58	337.5	11.56	337.5	12.45	337.5	1.22	337.5	8.99	337.5	4.58	337.5	2.16	337.5	6.83	337.5	5.69	337.5	-7.62	337.5	-3.05	337.5	0.05	337.5	-7.46	337.5	-1.92	337.5	-0.73	337.5	12.44	337.5	14.01	337.5	16.46	337.5	3.11	337.5	7.74	337.5	21.16	337.5	1.65
338.4	7.93	338.4	12.48	338.4	12.38	338.4	8.64	338.4	12.9	338.4	12.53	338.4	3.18	338.4	9.29	338.4	6.84	338.4	1.75	338.4	4.96	338.4	7.72	338.4	-8.6	338.4	-1.84	338.4	1.4	338.4	-8.69	338.4	-2.31	338.4	0.6	338.4	11.34	338.4	14.16	338.4	19.37	338.4	5.83	338.4	9.39	338.4	21.13	338.4	2.89
339.3	5.83	339.3	13.01	339.3	12.61	339.3	9.26	339.3	10.5	339.3	13.26	339.3	0.65	339.3	8.98	339.3	8.25	339.3	0.86	339.3	7.14	339.3	5.33	339.3	-7.11	339.3	-0.94	339.3	1.7	339.3	-10.11	339.3	-0.89	339.3	-4.06	339.3	11.5	339.3	11.21	339.3	15.11	339.3	3.23	339.3	9.72	339.3	17.62	339.3	1.02
340.2	6.39	340.2	9.15	340.2	10.74	340.2	10.6	340.2	9.29	340.2	9.23	340.2	4.26	340.2	9.21	340.2	6.76	340.2	2.56	340.2	4.02	340.2	1.17	340.2	-3.83	340.2	-0.58	340.2	-0.93	340.2	-7.39	340.2	-4.05	340.2	-4.29	340.2	12.7	340.2	12.77	340.2	17.91	340.2	6.84	340.2	7.94	340.2	19.03	340.2	2.07
341.1	3.73	341.1	11.96	341.1	14.13	341.1	8.16	341.1	13.05	341.1	15.52	341.1	0.12	341.1	7.51	341.1	8.75	341.1	1.73	341.1	8.6	341.1	4.79	341.1	-8.25	341.1	-3.44	341.1	2.72	341.1	-6.31	341.1	-0.2	341.1	-2.83	341.1	10.25	341.1	12.5	341.1	20.14	341.1	6.19	341.1	11.16	341.1	20.6	341.1	0.66
342	5.87	342	12.03	342	10.86	342	6.39	342	9.08	342	12.95	342	3.74	342	8.19	342	9.38	342	2.49	342	2.88	342	7.98	342	-3.09	342	-1.55	342	0.08	342	-6.33	342	-1.82	342	-1.41	342	13.48	342	13.17	342	16.42	342	6.48	342	11.26	342	19.85	342	0.72
342.9	7.76	342.9	10.76	342.9	10	342.9	10.19	342.9	8.73	342.9	13.99	342.9	2.24	342.9	6.76	342.9	8	342.9	2.95	342.9	2.52	342.9	4.58	342.9	-7.01	342.9	-3.25	342.9	0.7	342.9	-10.21	342.9	-1	342.9	-4.48	342.9	13.99	342.9	13.8	342.9	16.23	342.9	5.11	342.9	12.25	342.9	22.75	342.9	0.67
343.8	6.6	343.8	11.28	343.8	11.28	343.8	10.29	343.8	11.54	343.8	10	343.8	6.07	343.8	5.09	343.8	8.3	343.8	2.04	343.8	2.91	343.8	5.52	343.8	-5.31	343.8	-5.32	343.8	1.39	343.8	-7.16	343.8	-3.25	343.8	-3.67	343.8	13.59	343.8	12.86	343.8	15.76	343.8	6.56	343.8	8.4	343.8	18.6	343.8	3.14
344.7	7	344.7	12.07	344.7	12.23	344.7	10.33	344.7	9.06	344.7	10.78	344.7	4.15	344.7	8.14	344.7	8.4	344.7	3.27	344.7	5.93	344.7	3.69	344.7	-4.95	344.7	-0.38	344.7	2.11	344.7	-7.66	344.7	-0.6	344.7	-2.92	344.7	13.77	344.7	15.18	344.7	19.01	344.7	6.56	344.7	10.9	344.7	20.91	344.7	1.39
345.6	8.78	345.6	11.56	345.6	12.07	345.6	9.77	345.6	7.23	345.6	11.49	345.6	3.97	345.6	7.44	345.6	6.11	345.6	2.59	345.6	2.21	345.6	5.79	345.6	-5.37	345.6	-1.64	345.6	0.19	345.6	-9.28	345.6	-2.06	345.6	-2.31	345.6	13.58	345.6	15.78	345.6	16.9	345.6	7.06	345.6	9.85	345.6	21.16	345.6	4.08
346.5	8.48	346.5	11.57	346.5	11.21	346.5	7.27	346.5	12.93	346.5	12.58	346.5	2.76	346.5	7.44	346.5	7.68	346.5	1.34	346.5	4.22	346.5	4.46	346.5	-5.12	346.5	-2.65	346.5	0.79	346.5	-9.65	346.5	-3.99	346.5	-1.29	346.5	13.7	346.5	12.37	346.5	19.84	346.5	4.31	346.5	10.85	346.5	21.7	346.5	0.9
347.4	4.71	347.4	10.51	347.4	10.79	347.4	9.25	347.4	10.82	347.4	14.32	347.4	4.13	347.4	7.28	347.4	8.58	347.4	1.92	347.4	5.17	347.4	6.93	347.4	-3.08	347.4	-2.92	347.4	0.61	347.4	-8.32	347.4	0.21	347.4	-2.74	347.4	13.09	347.4	13.45	347.4	18.03	347.4	8.23	347.4	11.2	347.4	20.16	347.4	0.03
348.3	7.51	348.3	14.8	348.3	11.59	348.3	8.77	348.3	9.99	348.3	11.3	348.3	1.68	348.3	10.46	348.3	8.22	348.3	2.02	348.3	2.85	348.3	3.7	348.3	-6.78	348.3	-2.16	348.3	0.51	348.3	-8.81	348.3	-4.01	348.3	-1.94	348.3	11.66	348.3	13.86	348.3	19.31	348.3	7.89	348.3	10.86	348.3	22.39	348.3	0.35
349.2	6.37	349.2	13.84	349.2	12.21	349.2	10.6	349.2	10.17	349.2	12.71	349.2	2.13	349.2	9.79	349.2	8.53	349.2	2.75	349.2	3.32	349.2	5.79	349.2	-6.01	349.2	-3.08	349.2	2.46	349.2	-7.06	349.2	-2.29	349.2	-2.89	349.2	11.99	349.2	12.32	349.2	18.71	349.2	6.38	349.2	12.53	349.2	20.32	349.2	1.2
350.1	6.37	350.1	11.88	350.1	9.76	350.1	9.94	350.1	6.72	350.1	11	350.1	2.46	350.1	7.77	350.1	6.4	350.1	0.4	350.1	7.16	350.1	4.85	350.1	-4.97	350.1	-2.28	350.1	-2.44	350.1	-13.18	350.1	-0.25	350.1	-3.47	350.1	12.01	350.1	13.57	350.1	16.96	350.1	4.78	350.1	10.59	350.1	21.21	350.1	1.37
351	7.94	351	13.7	351	11.32	351	9.58	351	11.96	351	11.11	351	4.37	351	8.56	351	7.37	351	3.69	351	4.59	351	4.42	351	-4.67	351	-2.38	351	0.86	351	-5.43	351	-0.85	351	-5.91	351	12.19	351	11.63	351	18.12	351	9.29	351	10.65	351	20.28	351	1.77
351.9	4.23	351.9	12.23	351.9	12	351.9	9.65	351.9	11.72	351.9	13.33	351.9	2.87	351.9	10.46	351.9	6.85	351.9	3.34	351.9	4.88	351.9	4.94	351.9	-3.59	351.9	-0.87	351.9	1.34	351.9	-7.14	351.9	-3.41	351.9	-4.99	351.9	14.36	351.9	13.86	351.9	19.71	351.9	4.22	351.9	11.15	351.9	19.82	351.9	2.43
352.8	4.76	352.8	12.76	352.8	13.92	352.8	8.51	352.8	12.03	352.8	11.18	352.8	1.33	352.8	9.54	352.8	10.85	352.8	0.66	352.8	6.63	352.8	6.15	352.8	-7.25	352.8	-3.8	352.8	0.79	352.8	-7.76	352.8	-0.74	352.8	-3.36	352.8	12.49	352.8	15.25	352.8	17.92	352.8	7.08	352.8	11.14	352.8	18.77	352.8	0.58
353.7	5.7	353.7	12.97	353.7	10.08	353.7	7.96	353.7	9.78	353.7	13.26	353.7	2.68	353.7	10.26	353.7	6.58	353.7	4.66	353.7	5.52	353.7	6.84	353.7	-6.59	353.7	0.99	353.7	-0.56	353.7	-9.27	353.7	0.41	353.7	-3.76	353.7	11.55	353.7	14.93	353.7	16.71	353.7	6.25	353.7	11.79	353.7	17.95	353.7	0.93
354.6	6.67	354.6	11.8	354.6	12.15	354.6	9.78	354.6	9.34	354.6	13.33	354.6	4.36	354.6	11.41	354.6	6.64	354.6	3.79	354.6	7.33	354.6	6.9	354.6	-6.38	354.6	0.87	354.6	0.3	354.6	-8.54	354.6	-2.8	354.6	-3.04	354.6	13.51	354.6	13.75	354.6	20.21	354.6	2.95	354.6	8.24	354.6	19.62	354.6	1.83
355.5	8.82	355.5	12.17	355.5	13.34	355.5	9.17	355.5	10.52	355.5	12.76	355.5	5.94	355.5	10.33	355.5	7.08	355.5	1.76	355.5	4.68	355.5	9	355.5	-3.84	355.5	-0.15	355.5	-1.18	355.5	-8.53	355.5	-1.98	355.5	-1.81	355.5	13.96	355.5	16.03	355.5	16.36	355.5	7.57	355.5	10.85	355.5	20.31	355.5	3.25
356.4	7.66	356.4	12.47	356.4	11.71	356.4	8.77	356.4	7.74	356.4	9.54	356.4	3.6	356.4	9.88	356.4	7.08	356.4	-0.33	356.4	3.98	356.4	5.15	356.4	-7.6	356.4	-2.4	356.4	2.01	356.4	-11.09	356.4	-4.46	356.4	-2.47	356.4	12.99	356.4	11.73	356.4	20.11	356.4	6.1	356.4	10.79	356.4	18.52	356.4	1.28
357.3	8.22	357.3	10.02	357.3	13.09	357.3	10.02	357.3	9.35	357.3	13.79	357.3	3.59	357.3	8.32	357.3	7.11	357.3	1.52	357.3	5.79	357.3	7.33	357.3	-7.96	357.3	-3.05	357.3	1.76	357.3	-11.89	357.3	0.59	357.3	-2.93	357.3	11.95	357.3	13.74	357.3	19.19	357.3	6.84	357.3	10.93	357.3	20.47	357.3	2.24
358.2	3.97	358.2	14.82	358.2	12.79	358.2	8.14	358.2	8.01	358.2	12.6	358.2	3.33	358.2	9.78	358.2	8.29	358.2	0.4	358.2	3.9	358.2	6.03	358.2	-3.78	358.2	-1.73	358.2	-0.5	358.2	-9.94	358.2	-3.83	358.2	-2.01	358.2	13.99	358.2	13.29	358.2	16.74	358.2	6.29	358.2	9.29	358.2	22.21	358.2	1.37
359.1	5.28	359.1	11.03	359.1	13.31	359.1	12.33	359.1	9.38	359.1	14.13	359.1	1.21	359.1	8.18	359.1	9.86	359.1	4.06	359.1	1.15	359.1	6.99	359.1	-5.71	359.1	-2.92	359.1	1.2	359.1	-9.94	359.1	-3.08	359.1	-3.19	359.1	12.89	359.1	15.18	359.1	17.32	359.1	6.29	359.1	10.96	359.1	19.57	359.1	2.87
360	4.91	360	13.3	360	14.21	360	10.52	360	8.58	360	11.94	360	2.25	360	6.85	360	7.99	360	2.1	360	2.63	360	5.08	360	-4.73	360	-2.69	360	1.23	360	-9.05	360	-2.73	360	-3.75	360	13.41	360	13.33	360	18.21	360	5.44	360	10.77	360	21.63	360	1.29
360.9	7.65	360.9	11.78	360.9	13.44	360.9	6.95	360.9	8.43	360.9	13.86	360.9	3.48	360.9	7.15	360.9	7.96	360.9	0.27	360.9	4.71	360.9	5.52	360.9	-3.8	360.9	-0.72	360.9	-1.2	360.9	-6.47	360.9	-1.98	360.9	-5.57	360.9	15.94	360.9	15.31	360.9	17.83	360.9	7.78	360.9	10.54	360.9	19.22	360.9	-0.01
361.8	6.02	361.8	13.65	361.8	12.64	361.8	8.26	361.8	12.33	361.8	13.42	361.8	2.64	361.8	10.34	361.8	5.63	361.8	2.64	361.8	5.46	361.8	6.35	361.8	-6.7	361.8	-3.66	361.8	0.54	361.8	-9.51	361.8	-3.65	361.8	-2.33	361.8	13.02	361.8	12.93	361.8	20.3	361.8	5.64	361.8	11.08	361.8	20.01	361.8	4.79
362.7	5.4	362.7	11.35	362.7	14.08	362.7	9.75	362.7	11.95	362.7	14.08	362.7	2.16	362.7	6.6	362.7	8.51	362.7	2.74	362.7	4.91	362.7	7.2	362.7	-7.37	362.7	-2.4	362.7	1.9	362.7	-8.54	362.7	-1.2	362.7	-3.23	362.7	15.31	362.7	16.84	362.7	20.72	362.7	6.82	362.7	12.51	362.7	21.36	362.7	2.29
363.6	7.48	363.6	8.52	363.6	13.54	363.6	7.28	363.6	12.28	363.6	11.02	363.6	4.57	363.6	8.64	363.6	8.52	363.6	1.74	363.6	3.72	363.6	6.07	363.6	-6.74	363.6	-2.6	363.6	1.81	363.6	-10.45	363.6	-3.52	363.6	-3.88	363.6	14.14	363.6	12.67	363.6	18.91	363.6	6.11	363.6	13.71	363.6	20.51	363.6	2.33
364.5	6.79	364.5	11.98	364.5	12.5	364.5	9.07	364.5	9.96	364.5	15.02	364.5	3.56	364.5	6.79	364.5	6.94	364.5	0.78	364.5	5.1	364.5	5.07	364.5	-4.58	364.5	-4.25	364.5	1.72	364.5	-9.88	364.5	-0.5	364.5	-3.6	364.5	13.61	364.5	14.29	364.5	19.49	364.5	8.32	364.5	13.94	364.5	21.24	364.5	2.73
365.4	7.66	365.4	14.06	365.4	13.78	365.4	9.46	365.4	10.33	365.4	13.3	365.4	4.65	365.4	9.39	365.4	9.65	365.4	2.35	365.4	2.46	365.4	1.82	365.4	-4.52	365.4	-0.01	365.4	1.78	365.4	-7.73	365.4	-3.76	365.4	-3.73	365.4	14.16	365.4	12.34	365.4	19.75	365.4	6.66	365.4	10.8	365.4	19.51	365.4	2.68
366.3	7.42	366.3	12.2	366.3	13.68	366.3	6.69	366.3	10.89	366.3	14.88	366.3	3.09	366.3	6.86	366.3	8.7	366.3	3.5	366.3	3.24	366.3	9.77	366.3	-5.8	366.3	-3.9	366.3	-0.12	366.3	-10.67	366.3	-1.97	366.3	-1.25	366.3	14.18	366.3	13.18	366.3	18.45	366.3	5.22	366.3	11.3	366.3	21.15	366.3	-0.38
367.2	7.93	367.2	11.24	367.2	13.43	367.2	7.76	367.2	11.38	367.2	12.89	367.2	3.93	367.2	7.09	367.2	6.92	367.2	3.15	367.2	3.89	367.2	4.31	367.2	-4.51	367.2	-3.03	367.2	-0.63	367.2	-8.6	367.2	-2.41	367.2	-3.7	367.2	13.98	367.2	12.4	367.2	18.48	367.2	8.23	367.2	10.13	367.2	20.75	367.2	1.86
368.1	9.73	368.1	12.48	368.1	12.28	368.1	12.1	368.1	11.05	368.1	12.73	368.1	3.02	368.1	8.04	368.1	7.87	368.1	2.63	368.1	4.07	368.1	6.99	368.1	-8.07	368.1	-1.94	368.1	1.9	368.1	-10.98	368.1	-3.03	368.1	-5.53	368.1	13.44	368.1	12.5	368.1	20.88	368.1	5.07	368.1	10.63	368.1	18.74	368.1	2.84
369	8.26	369	12.28	369	12.65	369	10.25	369	8.5	369	9.83	369	3.92	369	8.72	369	7.62	369	4.82	369	4.69	369	6.1	369	-6.39	369	-4.22	369	0.62	369	-8.74	369	-4	369	-4.26	369	13.5	369	15	369	20.13	369	5.91	369	12.32	369	21.99	369	1.7
369.9	6.99	369.9	12.82	369.9	10.6	369.9	10.42	369.9	10.02	369.9	12.24	369.9	3.07	369.9	10.72	369.9	9.45	369.9	2.01	369.9	4.43	369.9	6.89	369.9	-7.52	369.9	-2.44	369.9	0.67	369.9	-6.97	369.9	-0.65	369.9	-4.02	369.9	12.97	369.9	12.74	369.9	19.22	369.9	7.46	369.9	14.09	369.9	19.9	369.9	0.53
370.8	7.15	370.8	12.78	370.8	10.13	370.8	11.34	370.8	13.46	370.8	11.66	370.8	2.76	370.8	9.41	370.8	6.75	370.8	3.25	370.8	5.26	370.8	5	370.8	-5.87	370.8	-2.2	370.8	2.44	370.8	-8.42	370.8	-5.08	370.8	-4.12	370.8	14.12	370.8	12.7	370.8	19.08	370.8	7.36	370.8	9.89	370.8	20.86	370.8	0.23
371.7	6.23	371.7	14.21	371.7	11.94	371.7	11.83	371.7	12.72	371.7	11.82	371.7	1.76	371.7	8.96	371.7	8.71	371.7	3.9	371.7	4.9	371.7	6.16	371.7	-5.26	371.7	-4.65	371.7	0.78	371.7	-8.79	371.7	-3.61	371.7	-4.15	371.7	15.05	371.7	16.18	371.7	17.4	371.7	5.28	371.7	9.51	371.7	21.64	371.7	1.76
372.6	7.46	372.6	11.65	372.6	11.66	372.6	11.06	372.6	11.21	372.6	11.78	372.6	2.54	372.6	9.17	372.6	6.94	372.6	5.43	372.6	7.91	372.6	7.39	372.6	-6.51	372.6	-4.13	372.6	-0.23	372.6	-8.3	372.6	-2.35	372.6	-1.55	372.6	14.28	372.6	12.98	372.6	17.57	372.6	7.71	372.6	10.07	372.6	20.92	372.6	2.51
373.5	9.63	373.5	14.55	373.5	11.74	373.5	8.47	373.5	11.83	373.5	12.61	373.5	4.88	373.5	8.37	373.5	5.03	373.5	0.41	373.5	6.12	373.5	5.38	373.5	-3.65	373.5	-2.6	373.5	-3.48	373.5	-11.98	373.5	-0.78	373.5	-2.29	373.5	15.69	373.5	15.73	373.5	18.37	373.5	5.54	373.5	12.53	373.5	21.88	373.5	0.88
374.4	6.65	374.4	9.94	374.4	13.82	374.4	9.92	374.4	9.63	374.4	11.19	374.4	2.41	374.4	9.22	374.4	7.78	374.4	3.25	374.4	5.49	374.4	6.01	374.4	-7.09	374.4	-0.25	374.4	-1.07	374.4	-11	374.4	-0.36	374.4	-3.45	374.4	11.11	374.4	13.17	374.4	17.27	374.4	6.49	374.4	11.62	374.4	19.63	374.4	1.57
375.3	8.88	375.3	10.87	375.3	11.77	375.3	7.95	375.3	11.29	375.3	13.49	375.3	5.88	375.3	7.91	375.3	7.16	375.3	0.89	375.3	4.95	375.3	7.22	375.3	-4.82	375.3	-0.81	375.3	0.66	375.3	-8.96	375.3	-0.33	375.3	-3.17	375.3	14.15	375.3	15.48	375.3	19.75	375.3	9.19	375.3	12.55	375.3	21.48	375.3	2.05
376.2	5.93	376.2	13.44	376.2	13.26	376.2	10.81	376.2	10.5	376.2	11.88	376.2	2.58	376.2	8.87	376.2	7.88	376.2	-0.08	376.2	2.16	376.2	5.6	376.2	-4.81	376.2	-3.98	376.2	1.41	376.2	-10.46	376.2	-3.38	376.2	-6.41	376.2	14.57	376.2	14.97	376.2	18.69	376.2	7.99	376.2	9.79	376.2	21.29	376.2	1.16
377.1	6.86	377.1	11.46	377.1	12.35	377.1	10.52	377.1	10.67	377.1	13.67	377.1	3.8	377.1	8.93	377.1	8.5	377.1	3.11	377.1	5.3	377.1	6.84	377.1	-4.64	377.1	-4.76	377.1	0.47	377.1	-7.67	377.1	-2.42	377.1	-5.07	377.1	14.01	377.1	13.91	377.1	19.38	377.1	7.01	377.1	10.95	377.1	21.23	377.1	3.83
378	8.85	378	10.56	378	13.37	378	8.72	378	10.31	378	12.42	378	4.26	378	7.36	378	7.31	378	3.29	378	3.98	378	7.64	378	-5.51	378	-2.73	378	-0.25	378	-8.39	378	-2.16	378	-4.75	378	14.89	378	14.64	378	19.24	378	5.9	378	10.46	378	19.09	378	3.18
378.9	7.89	378.9	15.11	378.9	11.75	378.9	12.09	378.9	11.47	378.9	17.25	378.9	5.11	378.9	8.7	378.9	6.19	378.9	4.79	378.9	4.51	378.9	7.77	378.9	-4.74	378.9	-2.68	378.9	-0.18	378.9	-6.75	378.9	0.28	378.9	-5.39	378.9	15.17	378.9	13.84	378.9	18.39	378.9	7.91	378.9	11.15	378.9	17.35	378.9	2.74
379.8	4.82	379.8	10.51	379.8	14.33	379.8	9.83	379.8	10.55	379.8	10.22	379.8	4.6	379.8	9.3	379.8	9.9	379.8	4.74	379.8	4.97	379.8	3.83	379.8	-5.11	379.8	-2.51	379.8	1.23	379.8	-7.42	379.8	-2.55	379.8	-4.71	379.8	15.55	379.8	13.87	379.8	19.56	379.8	6.84	379.8	10.06	379.8	20.39	379.8	4.41
380.7	5.85	380.7	11.72	380.7	13.87	380.7	8.57	380.7	8.56	380.7	14.62	380.7	2.83	380.7	8.45	380.7	9.31	380.7	4.09	380.7	2.29	380.7	5.9	380.7	-5.59	380.7	-3.34	380.7	0.97	380.7	-7.13	380.7	-2.5	380.7	-6.13	380.7	15.01	380.7	14.95	380.7	18.43	380.7	7.34	380.7	12.36	380.7	19.34	380.7	4
381.6	6.61	381.6	13.92	381.6	11.45	381.6	7.98	381.6	12.97	381.6	13.07	381.6	5.44	381.6	11.47	381.6	9.26	381.6	3.57	381.6	6.18	381.6	4.27	381.6	-6.87	381.6	-1.99	381.6	2.23	381.6	-6.46	381.6	-2.19	381.6	-2.13	381.6	13.73	381.6	13.95	381.6	19.06	381.6	7.28	381.6	10.53	381.6	22.79	381.6	2.55
382.5	8.67	382.5	10.27	382.5	12.37	382.5	7.87	382.5	11.71	382.5	14.37	382.5	6.26	382.5	9.31	382.5	7.59	382.5	0.88	382.5	2.77	382.5	6.04	382.5	-5.89	382.5	-2.84	382.5	-1.75	382.5	-10.5	382.5	-2.79	382.5	-4.68	382.5	14.77	382.5	13.18	382.5	20.08	382.5	8.09	382.5	12.04	382.5	21.85	382.5	1.82
383.4	4.83	383.4	12.88	383.4	13.55	383.4	9.78	383.4	10.82	383.4	13.16	383.4	2.42	383.4	10.05	383.4	7.45	383.4	1.37	383.4	3.66	383.4	5.95	383.4	-7.13	383.4	-2.41	383.4	-0.95	383.4	-10.54	383.4	-2.73	383.4	-5.79	383.4	15.56	383.4	14.57	383.4	18.64	383.4	6	383.4	11.02	383.4	21.88	383.4	3.81
384.3	4.32	384.3	13.01	384.3	9.39	384.3	8.41	384.3	11.52	384.3	13.28	384.3	2.58	384.3	8.34	384.3	6.07	384.3	0.97	384.3	5.58	384.3	6.5	384.3	-5.08	384.3	-2.45	384.3	0.04	384.3	-9.41	384.3	-5.07	384.3	-5.44	384.3	14.83	384.3	14.19	384.3	18.16	384.3	8	384.3	11.84	384.3	20.39	384.3	2.18
385.2	9.44	385.2	14.92	385.2	9.03	385.2	9.15	385.2	11.61	385.2	12.54	385.2	4.64	385.2	11.82	385.2	7.41	385.2	-0.44	385.2	3.97	385.2	5.26	385.2	-4.73	385.2	-0.43	385.2	1.89	385.2	-8.44	385.2	-1.14	385.2	-4.44	385.2	14.45	385.2	16.24	385.2	20.09	385.2	6.27	385.2	12.18	385.2	22.52	385.2	3.66
386.1	7.58	386.1	13.38	386.1	13.53	386.1	10.26	386.1	13.57	386.1	12.43	386.1	3.85	386.1	9.41	386.1	7.99	386.1	2.06	386.1	6.35	386.1	7.47	386.1	-6.92	386.1	-3.86	386.1	-0.1	386.1	-8.88	386.1	-3.1	386.1	-4.72	386.1	13.44	386.1	14.41	386.1	18.53	386.1	6.77	386.1	8.99	386.1	20.86	386.1	-0.37
387	5.91	387	11.89	387	11.79	387	10.3	387	11.34	387	12.87	387	3.45	387	9.23	387	8.78	387	2.61	387	4.42	387	7.81	387	-4.98	387	-3.16	387	-2.06	387	-9.77	387	-0.89	387	-5.48	387	16.63	387	15.09	387	18.65	387	6.7	387	10.6	387	21.59	387	3.47
387.9	4.83	387.9	15.61	387.9	12.84	387.9	10.56	387.9	11.71	387.9	13.65	387.9	2.35	387.9	10.21	387.9	7.66	387.9	1.93	387.9	4.67	387.9	6.85	387.9	-7.76	387.9	-1.43	387.9	-1.14	387.9	-11.73	387.9	-1.09	387.9	-3.29	387.9	13.46	387.9	15.21	387.9	18.84	387.9	3.61	387.9	13.59	387.9	20.51	387.9	1.2
388.8	6.95	388.8	12.36	388.8	12.8	388.8	8.9	388.8	10.7	388.8	13.66	388.8	5.7	388.8	10.7	388.8	9.33	388.8	4.16	388.8	5.08	388.8	6.5	388.8	-3.26	388.8	-2.14	388.8	1.99	388.8	-9.3	388.8	-1.37	388.8	-3.98	388.8	15.68	388.8	16.62	388.8	20.69	388.8	7.48	388.8	13.68	388.8	20.53	388.8	3.5
389.7	7.6	389.7	13.86	389.7	11.99	389.7	7.83	389.7	13.16	389.7	13.84	389.7	4.69	389.7	9	389.7	10.53	389.7	1.19	389.7	5.2	389.7	7.2	389.7	-6.96	389.7	-3.85	389.7	0.45	389.7	-9.62	389.7	-2.94	389.7	-4.01	389.7	14.51	389.7	14.4	389.7	20.23	389.7	8.54	389.7	10.04	389.7	21.08	389.7	1.34
390.6	5.93	390.6	11.7	390.6	10.77	390.6	10.96	390.6	8.94	390.6	13.1	390.6	3.01	390.6	8.77	390.6	7.12	390.6	3.1	390.6	5.91	390.6	5.09	390.6	-5.28	390.6	-5.33	390.6	0.32	390.6	-9.95	390.6	-1.63	390.6	-5.85	390.6	15.51	390.6	12.85	390.6	20.69	390.6	3.34	390.6	13.52	390.6	18.52	390.6	3.91
391.5	7.09	391.5	15.07	391.5	13.16	391.5	8.85	391.5	11.29	391.5	12.54	391.5	4.33	391.5	10.48	391.5	9.58	391.5	0.63	391.5	4.55	391.5	5.32	391.5	-6.45	391.5	-4.4	391.5	1.75	391.5	-10.99	391.5	-4.08	391.5	-6.57	391.5	15.61	391.5	15.88	391.5	21.55	391.5	5.09	391.5	9.44	391.5	20.17	391.5	3.14
392.4	6.73	392.4	14.77	392.4	13.23	392.4	8.9	392.4	12.62	392.4	13.07	392.4	3.55	392.4	11.35	392.4	9.21	392.4	3.08	392.4	5.51	392.4	5.33	392.4	-5.54	392.4	-4.33	392.4	0.29	392.4	-10.69	392.4	-0.32	392.4	-4.55	392.4	14.89	392.4	14.33	392.4	21.37	392.4	6.79	392.4	15.26	392.4	21.89	392.4	1.93
393.3	7.2	393.3	8.74	393.3	14.39	393.3	9.32	393.3	10.28	393.3	13.77	393.3	4.51	393.3	7.81	393.3	7.68	393.3	2.45	393.3	3.25	393.3	8.18	393.3	-6.71	393.3	-1.51	393.3	1.49	393.3	-9.82	393.3	-3.19	393.3	-1.68	393.3	13.71	393.3	16.47	393.3	17.82	393.3	7.43	393.3	12.37	393.3	23.35	393.3	4.78
394.2	8	394.2	12.47	394.2	13.28	394.2	7.35	394.2	9.94	394.2	15.11	394.2	5.32	394.2	9.39	394.2	8.6	394.2	2.07	394.2	4.68	394.2	5.72	394.2	-6.22	394.2	-2.06	394.2	0.04	394.2	-9.13	394.2	-2.6	394.2	-6.42	394.2	13.29	394.2	14.34	394.2	19.01	394.2	6.07	394.2	12.25	394.2	19.84	394.2	2.69
395.1	8.26	395.1	16.59	395.1	16.06	395.1	10.17	395.1	11.62	395.1	14.25	395.1	3.89	395.1	10.52	395.1	9.47	395.1	4.57	395.1	4.44	395.1	6.65	395.1	-7.48	395.1	-3.39	395.1	1.55	395.1	-9.49	395.1	-3.21	395.1	-4.37	395.1	12.28	395.1	14.11	395.1	18.6	395.1	7.33	395.1	12.54	395.1	22.05	395.1	-0.17
396	7.26	396	11.88	396	15.83	396	10.22	396	13.25	396	14.36	396	3.87	396	9.71	396	9.56	396	2.57	396	5.66	396	8.39	396	-7.13	396	-1.7	396	0.66	396	-9.52	396	-2.93	396	-2.12	396	13.04	396	15.82	396	19.67	396	6.24	396	11.5	396	21.59	396	1.72
396.9	6.81	396.9	13.34	396.9	12.92	396.9	6.73	396.9	10.53	396.9	13	396.9	3.41	396.9	8.92	396.9	8.58	396.9	1.14	396.9	3.74	396.9	8.44	396.9	-6.48	396.9	-3.56	396.9	0.27	396.9	-10.89	396.9	-4.02	396.9	-4.25	396.9	13.58	396.9	15.83	396.9	19.39	396.9	6.73	396.9	13.13	396.9	22.03	396.9	0.6
397.8	7.23	397.8	10.9	397.8	12.18	397.8	9.12	397.8	9.41	397.8	13.18	397.8	5.79	397.8	10.61	397.8	7.5	397.8	1.24	397.8	4.26	397.8	8.14	397.8	-4.22	397.8	-2.76	397.8	-3.44	397.8	-9.94	397.8	-1.99	397.8	-3.32	397.8	14.97	397.8	12.78	397.8	19.97	397.8	9.48	397.8	10.28	397.8	23.55	397.8	0.55
398.7	6.32	398.7	12.5	398.7	12.09	398.7	9.78	398.7	13.17	398.7	14.35	398.7	4.33	398.7	8.7	398.7	5.85	398.7	2.83	398.7	5.16	398.7	5.79	398.7	-4.79	398.7	-3.53	398.7	0.94	398.7	-8.73	398.7	-2.87	398.7	-4.42	398.7	15.51	398.7	14.6	398.7	18.83	398.7	6.5	398.7	10.53	398.7	21.37	398.7	3.75
399.6	7.41	399.6	13.3	399.6	11.3	399.6	9.23	399.6	11.79	399.6	12.59	399.6	2.92	399.6	10.78	399.6	6.29	399.6	1.24	399.6	4.58	399.6	5.89	399.6	-6.96	399.6	-1.75	399.6	-0.61	399.6	-11.07	399.6	-1.69	399.6	-3.43	399.6	13.44	399.6	15.83	399.6	20.77	399.6	6.82	399.6	11.76	399.6	22.12	399.6	0.56
400.5	7.34	400.5	13.41	400.5	14.3	400.5	9.86	400.5	10.53	400.5	12.34	400.5	3.45	400.5	10.34	400.5	10.29	400.5	3.95	400.5	4.2	400.5	5.38	400.5	-6.63	400.5	-0.56	400.5	-0.06	400.5	-11.71	400.5	-1.57	400.5	-3.77	400.5	16.1	400.5	17.12	400.5	19.05	400.5	6.35	400.5	13.2	400.5	22.44	400.5	2.32
401.4	7.07	401.4	12.14	401.4	13.42	401.4	9.98	401.4	12.32	401.4	11.77	401.4	2.66	401.4	7.34	401.4	6.99	401.4	1.5	401.4	6.32	401.4	6.61	401.4	-6.66	401.4	-3.32	401.4	-0.51	401.4	-9.8	401.4	-0.57	401.4	-2.54	401.4	15.17	401.4	14.68	401.4	20.76	401.4	6.56	401.4	13.9	401.4	23.4	401.4	0.39
402.3	7.8	402.3	10.47	402.3	15.61	402.3	10.18	402.3	10.39	402.3	13.02	402.3	6.4	402.3	6.41	402.3	8	402.3	1.35	402.3	3.94	402.3	5.1	402.3	-5.74	402.3	-3.07	402.3	0.53	402.3	-9.89	402.3	-3.09	402.3	-5.24	402.3	14.23	402.3	16.75	402.3	20.51	402.3	8.9	402.3	12.38	402.3	18.23	402.3	1.68
403.2	6.57	403.2	14.61	403.2	14.62	403.2	9.04	403.2	11.17	403.2	14.5	403.2	3.15	403.2	9.27	403.2	9.57	403.2	3.24	403.2	4.5	403.2	6.26	403.2	-5.8	403.2	-3.13	403.2	-1.15	403.2	-11.37	403.2	-2.43	403.2	-3.6	403.2	14.8	403.2	15.64	403.2	18.57	403.2	5.2	403.2	13.1	403.2	19.84	403.2	3.63
404.1	8.53	404.1	11.69	404.1	15.48	404.1	9.65	404.1	10.87	404.1	13.9	404.1	3.83	404.1	8.91	404.1	8.42	404.1	1.55	404.1	4.95	404.1	6.8	404.1	-6.67	404.1	-4.3	404.1	-1.1	404.1	-9.88	404.1	-2.98	404.1	-3.62	404.1	16.1	404.1	14.5	404.1	21.55	404.1	7.17	404.1	12.9	404.1	20.92	404.1	3.43
405	6.65	405	11.52	405	12.2	405	7.38	405	12.26	405	13.97	405	2.87	405	8.72	405	6.5	405	0.73	405	3.34	405	5.84	405	-4.67	405	-3.54	405	-0.88	405	-10.4	405	-2.74	405	-4.7	405	14.68	405	15.44	405	19.82	405	8.67	405	10.68	405	20.87	405	3.82
405.9	6.42	405.9	12.03	405.9	12.76	405.9	9.13	405.9	12.05	405.9	14.7	405.9	2.22	405.9	10.56	405.9	7.95	405.9	1.23	405.9	2.93	405.9	5.81	405.9	-8.19	405.9	-1.67	405.9	0.74	405.9	-9.72	405.9	-2.03	405.9	-4.58	405.9	13.83	405.9	15.41	405.9	18.89	405.9	7.54	405.9	15.79	405.9	22.52	405.9	0.3
406.8	6.09	406.8	16.73	406.8	15.79	406.8	8.78	406.8	12.63	406.8	13.08	406.8	2.54	406.8	10.85	406.8	10.44	406.8	0.65	406.8	4.74	406.8	7.48	406.8	-6.25	406.8	-3.83	406.8	-0.33	406.8	-9.12	406.8	-1.61	406.8	-5.14	406.8	13.21	406.8	14.34	406.8	20.44	406.8	8.29	406.8	11.83	406.8	19.81	406.8	1.21
407.7	8.53	407.7	12.78	407.7	13.56	407.7	8.58	407.7	11.37	407.7	12.07	407.7	2.79	407.7	8.87	407.7	10.32	407.7	1.92	407.7	3.83	407.7	5.91	407.7	-6.16	407.7	-1.8	407.7	3.74	407.7	-10.28	407.7	-3.79	407.7	-3.2	407.7	14.24	407.7	15.05	407.7	21.46	407.7	6.82	407.7	12.8	407.7	20.75	407.7	1.86
408.6	7.83	408.6	12.3	408.6	16.52	408.6	8.87	408.6	12.52	408.6	12.94	408.6	4.89	408.6	11.51	408.6	8.15	408.6	5.02	408.6	6.84	408.6	5.52	408.6	-5.2	408.6	-1.46	408.6	-1.09	408.6	-8.74	408.6	-2	408.6	-4.73	408.6	13.54	408.6	19.42	408.6	19.1	408.6	6.28	408.6	10.74	408.6	22.87	408.6	1.09
409.5	8.44	409.5	14.48	409.5	13.52	409.5	8.37	409.5	11.26	409.5	10.2	409.5	4.15	409.5	9.13	409.5	10.66	409.5	2.4	409.5	4.65	409.5	5.49	409.5	-6.21	409.5	-2.24	409.5	2.89	409.5	-10.04	409.5	-2.12	409.5	-5.55	409.5	13.37	409.5	14.62	409.5	20.26	409.5	4.77	409.5	12.11	409.5	21.5	409.5	-1.26
410.4	7.51	410.4	10.7	410.4	13.93	410.4	9.51	410.4	10.41	410.4	14.3	410.4	4.45	410.4	11.75	410.4	8.21	410.4	2.95	410.4	6.25	410.4	6.55	410.4	-4.8	410.4	0.66	410.4	1.38	410.4	-9.38	410.4	-1.54	410.4	-6.02	410.4	16.28	410.4	15.73	410.4	19.01	410.4	4.94	410.4	11.6	410.4	21.58	410.4	2.94
411.3	6.81	411.3	14.62	411.3	12.33	411.3	10.84	411.3	11.7	411.3	13.31	411.3	4.27	411.3	11.15	411.3	8.14	411.3	2.72	411.3	3.82	411.3	4.59	411.3	-5.26	411.3	-1.68	411.3	0.45	411.3	-10.06	411.3	-2.44	411.3	-5.02	411.3	14.54	411.3	17.74	411.3	21.95	411.3	9.82	411.3	13.06	411.3	22.22	411.3	3.41
412.2	8.48	412.2	14.99	412.2	12.34	412.2	9.69	412.2	15.34	412.2	13.91	412.2	4.29	412.2	8.04	412.2	7.81	412.2	2.5	412.2	7.24	412.2	7.62	412.2	-6.28	412.2	-3.45	412.2	0.51	412.2	-11.72	412.2	-0.94	412.2	-4.01	412.2	14.63	412.2	17.47	412.2	21.7	412.2	7.31	412.2	14.83	412.2	21.05	412.2	1.71
413.1	7.57	413.1	13.32	413.1	14.97	413.1	11.18	413.1	14.4	413.1	12.25	413.1	4.69	413.1	10.47	413.1	9.39	413.1	3.24	413.1	6.61	413.1	5.21	413.1	-7.91	413.1	-3.6	413.1	-0.02	413.1	-8.35	413.1	-2.67	413.1	-8.74	413.1	14.75	413.1	15.15	413.1	21.72	413.1	7.44	413.1	11.78	413.1	18.48	413.1	4.2
414	5.32	414	12.63	414	15.3	414	10	414	13	414	13.44	414	2.39	414	8.88	414	7.59	414	0.51	414	5.71	414	7.36	414	-6.57	414	-2.3	414	-1.06	414	-11.61	414	-1.14	414	-3.72	414	13.17	414	15.7	414	23.01	414	4.94	414	11.71	414	22.26	414	-0.64
414.9	7.72	414.9	12.5	414.9	14.54	414.9	10.57	414.9	10.67	414.9	12.11	414.9	4.31	414.9	8.62	414.9	10.09	414.9	4.3	414.9	2.48	414.9	6.45	414.9	-7.39	414.9	-3.66	414.9	0.17	414.9	-9.92	414.9	-3.68	414.9	-3.61	414.9	14.52	414.9	13.26	414.9	20.39	414.9	6.65	414.9	12.65	414.9	24.78	414.9	0.89
415.8	7.25	415.8	12.93	415.8	16.14	415.8	7.95	415.8	12.93	415.8	13.84	415.8	4.26	415.8	8.97	415.8	7.24	415.8	0.33	415.8	5.79	415.8	6.64	415.8	-6.44	415.8	-3.15	415.8	-1.15	415.8	-11.45	415.8	-2.9	415.8	-3.06	415.8	14.29	415.8	16.92	415.8	19.98	415.8	5.61	415.8	9.69	415.8	22.01	415.8	2.42
416.7	6.87	416.7	14.44	416.7	12.98	416.7	10.79	416.7	11.64	416.7	15.33	416.7	2.79	416.7	10.33	416.7	6.36	416.7	3.53	416.7	5.73	416.7	7.9	416.7	-5.6	416.7	-3.26	416.7	0.82	416.7	-9.61	416.7	-1.67	416.7	-1.81	416.7	15.95	416.7	15.59	416.7	19.94	416.7	5.26	416.7	11.82	416.7	24.4	416.7	0.88
417.6	7.93	417.6	13.28	417.6	14.37	417.6	11.47	417.6	11.94	417.6	13.33	417.6	3.69	417.6	8.77	417.6	9.3	417.6	3.9	417.6	5.45	417.6	7.22	417.6	-6.23	417.6	-3.99	417.6	-1.75	417.6	-12.08	417.6	-0.49	417.6	-4.36	417.6	14.96	417.6	14.19	417.6	19.28	417.6	7.58	417.6	12.57	417.6	23.95	417.6	3.59
418.5	7.48	418.5	13.86	418.5	13.37	418.5	9.09	418.5	13.96	418.5	13.68	418.5	2.65	418.5	9.79	418.5	8.81	418.5	2.43	418.5	3.97	418.5	8.01	418.5	-6.26	418.5	-3.92	418.5	0.39	418.5	-11.91	418.5	-0.2	418.5	-5.13	418.5	15.2	418.5	16.37	418.5	21.78	418.5	5.21	418.5	12.25	418.5	19.86	418.5	0.97
419.4	8.14	419.4	12.49	419.4	15.48	419.4	11.26	419.4	12.42	419.4	12.13	419.4	3.77	419.4	10.97	419.4	7.87	419.4	0.82	419.4	4.91	419.4	6.25	419.4	-5.62	419.4	-3.02	419.4	-2.32	419.4	-10.58	419.4	-3.68	419.4	-2.38	419.4	15.48	419.4	15.28	419.4	19.39	419.4	8.81	419.4	13.3	419.4	24	419.4	2
420.3	8.72	420.3	12.43	420.3	15.01	420.3	11.47	420.3	12.42	420.3	13.99	420.3	3.03	420.3	10.31	420.3	8.03	420.3	3.06	420.3	5.04	420.3	7.46	420.3	-6.39	420.3	-4	420.3	2.25	420.3	-9.96	420.3	-2.37	420.3	-5.16	420.3	13.42	420.3	13.43	420.3	21.33	420.3	6.7	420.3	10.4	420.3	22.17	420.3	1.95
421.2	5.14	421.2	12.79	421.2	13.58	421.2	10.55	421.2	11.24	421.2	13.75	421.2	3.33	421.2	8.87	421.2	8.15	421.2	3.38	421.2	4.92	421.2	6.27	421.2	-7.5	421.2	-4.87	421.2	0.47	421.2	-9.83	421.2	-2.06	421.2	-4.4	421.2	14.16	421.2	14.97	421.2	22.87	421.2	7.8	421.2	12.2	421.2	21.37	421.2	3.69
422.1	6.83	422.1	12.66	422.1	14.62	422.1	10.37	422.1	11.59	422.1	15.71	422.1	1.6	422.1	8.29	422.1	8.03	422.1	0.87	422.1	3.86	422.1	9.5	422.1	-7.31	422.1	-4.24	422.1	-1.63	422.1	-11.68	422.1	-2.58	422.1	-4.02	422.1	12.69	422.1	15.76	422.1	18.78	422.1	7.73	422.1	13.28	422.1	21.2	422.1	2.47
423	7	423	13.68	423	14.45	423	9.42	423	13.2	423	13.37	423	3.45	423	9.53	423	10.11	423	2.69	423	6.62	423	6.32	423	-7.02	423	-2.41	423	1.09	423	-9.73	423	-3.36	423	-4.6	423	13.61	423	17.75	423	21.49	423	6.49	423	15.17	423	23.5	423	3.13
423.9	9.09	423.9	14.04	423.9	13.09	423.9	9.38	423.9	12.51	423.9	14.78	423.9	5	423.9	7.31	423.9	8.44	423.9	-0.38	423.9	4.92	423.9	7.59	423.9	-4.9	423.9	-2.54	423.9	-0.39	423.9	-13.03	423.9	-2.72	423.9	-6.46	423.9	14.81	423.9	17.82	423.9	20.69	423.9	8.88	423.9	12.44	423.9	22.94	423.9	1.47
424.8	5.95	424.8	14.74	424.8	15.65	424.8	9.6	424.8	11.69	424.8	14.58	424.8	3.43	424.8	9.99	424.8	8.12	424.8	1.52	424.8	6.01	424.8	5.12	424.8	-6.84	424.8	-2.51	424.8	0.22	424.8	-11.23	424.8	-2.46	424.8	-6.38	424.8	14.5	424.8	14.35	424.8	20.16	424.8	7.83	424.8	11.18	424.8	19.88	424.8	1.64
425.7	7.68	425.7	13.14	425.7	16.02	425.7	9.15	425.7	11.19	425.7	15.91	425.7	4.85	425.7	10.48	425.7	9.06	425.7	-0.79	425.7	6.09	425.7	9.86	425.7	-5.4	425.7	-2.9	425.7	0.25	425.7	-12.44	425.7	-1.78	425.7	-4.82	425.7	14.46	425.7	17.65	425.7	22.69	425.7	4.65	425.7	12.46	425.7	23.39	425.7	2.83
426.6	7.01	426.6	13.67	426.6	12.26	426.6	9.26	426.6	11.17	426.6	12.86	426.6	7.92	426.6	10.89	426.6	8.37	426.6	1.43	426.6	5.84	426.6	6.57	426.6	-4.07	426.6	-4.37	426.6	0.93	426.6	-12.91	426.6	-2.15	426.6	-4.69	426.6	17.16	426.6	14.35	426.6	21.69	426.6	3.96	426.6	12.4	426.6	23.34	426.6	3.16
427.5	6.79	427.5	14.37	427.5	14.74	427.5	9.8	427.5	12.63	427.5	13.29	427.5	4.58	427.5	10.2	427.5	11.27	427.5	3.61	427.5	2.83	427.5	6.68	427.5	-5.95	427.5	-4.38	427.5	2.36	427.5	-10.08	427.5	-4.23	427.5	-2.89	427.5	16.64	427.5	15.6	427.5	21.62	427.5	6.02	427.5	13.02	427.5	22.06	427.5	3.06
428.4	7.96	428.4	13.6	428.4	16.42	428.4	10.31	428.4	11.5	428.4	14.15	428.4	4.69	428.4	10.8	428.4	9.73	428.4	1.77	428.4	8.79	428.4	7.06	428.4	-8.68	428.4	-1.63	428.4	1.62	428.4	-13.3	428.4	-2.51	428.4	-4.17	428.4	14.92	428.4	15.25	428.4	20.24	428.4	5.96	428.4	10.96	428.4	21.24	428.4	3.08
429.3	8.92	429.3	13.27	429.3	12.39	429.3	11.37	429.3	10.93	429.3	11.05	429.3	5.78	429.3	8.84	429.3	9.73	429.3	0.41	429.3	7.51	429.3	7.29	429.3	-4.54	429.3	-3.56	429.3	1.57	429.3	-11.35	429.3	-0.83	429.3	-5.07	429.3	16.1	429.3	15.11	429.3	19.67	429.3	6.99	429.3	11.29	429.3	21.97	429.3	0.8
430.2	8.31	430.2	11.86	430.2	16.17	430.2	9.73	430.2	12.59	430.2	15.09	430.2	3.16	430.2	7.69	430.2	11.34	430.2	1.02	430.2	5.11	430.2	6.51	430.2	-7.11	430.2	-4.43	430.2	1.71	430.2	-11.58	430.2	-2.16	430.2	-4.66	430.2	14.63	430.2	18.18	430.2	21.67	430.2	7.9	430.2	15.48	430.2	20.96	430.2	-0.51
431.1	8.43	431.1	16.52	431.1	14.57	431.1	8.2	431.1	12.86	431.1	14.13	431.1	4.22	431.1	10.9	431.1	8.89	431.1	0.42	431.1	6.25	431.1	8.78	431.1	-5.59	431.1	-5.54	431.1	0.27	431.1	-13.21	431.1	0.31	431.1	-4.37	431.1	16.1	431.1	14.52	431.1	22.12	431.1	7.86	431.1	11.36	431.1	22.25	431.1	0.89
432	6.64	432	15.74	432	12.76	432	10.11	432	12.5	432	13.58	432	3.02	432	11.04	432	6.47	432	-0.05	432	5.75	432	5.72	432	-5.44	432	-3.04	432	-1.75	432	-12.57	432	-2.8	432	-5.62	432	15.31	432	15.56	432	21.33	432	7.2	432	12.74	432	23.65	432	-0.2
432.9	6.93	432.9	15.11	432.9	16.36	432.9	9.52	432.9	12.25	432.9	13.93	432.9	3.83	432.9	11.87	432.9	9.49	432.9	3.54	432.9	5.13	432.9	8.09	432.9	-6.72	432.9	-3.44	432.9	-1.43	432.9	-11.72	432.9	-2.17	432.9	-5.7	432.9	15.3	432.9	15.03	432.9	21.04	432.9	6.33	432.9	14.85	432.9	24	432.9	2.91
433.8	6.62	433.8	16.15	433.8	14.3	433.8	9.62	433.8	13.93	433.8	16.99	433.8	4.42	433.8	11.87	433.8	10.05	433.8	1.31	433.8	7.76	433.8	6.96	433.8	-4.79	433.8	-1.63	433.8	1.56	433.8	-11.78	433.8	-2.31	433.8	-7.37	433.8	16.15	433.8	16.87	433.8	22.79	433.8	10.08	433.8	13.14	433.8	20.86	433.8	3.85
434.7	7.48	434.7	11.51	434.7	14.86	434.7	9.62	434.7	11.99	434.7	15.06	434.7	4.23	434.7	9.38	434.7	9.73	434.7	1.25	434.7	5.06	434.7	7.73	434.7	-7.24	434.7	-4.05	434.7	-0.02	434.7	-12.33	434.7	-4.92	434.7	-3.59	434.7	14.91	434.7	16.22	434.7	21.52	434.7	6.66	434.7	10.24	434.7	20.98	434.7	3.8
435.6	7.04	435.6	14.76	435.6	13.33	435.6	8.6	435.6	11.16	435.6	13.66	435.6	2.19	435.6	10.38	435.6	10.11	435.6	3.36	435.6	6.32	435.6	6.95	435.6	-8.71	435.6	-1.46	435.6	2.33	435.6	-10.75	435.6	-3.14	435.6	-4.39	435.6	17.37	435.6	18.31	435.6	21.92	435.6	6.27	435.6	12.81	435.6	21.27	435.6	2.6
436.5	7.53	436.5	10.85	436.5	15.3	436.5	10.47	436.5	13.18	436.5	12.42	436.5	3.69	436.5	7.28	436.5	7.85	436.5	2.04	436.5	6.95	436.5	5.89	436.5	-6.26	436.5	-3.4	436.5	0.71	436.5	-11.17	436.5	-2.44	436.5	-5.21	436.5	17.52	436.5	16.1	436.5	24.64	436.5	7.65	436.5	12.25	436.5	24.53	436.5	2.89
437.4	8.99	437.4	15.19	437.4	14.37	437.4	10.29	437.4	12.26	437.4	12.24	437.4	4.81	437.4	10.84	437.4	8.41	437.4	0.57	437.4	6.47	437.4	7.04	437.4	-5.79	437.4	-2.32	437.4	0.29	437.4	-9.44	437.4	-1.58	437.4	-4.67	437.4	15.8	437.4	18.19	437.4	19.14	437.4	8.86	437.4	13.62	437.4	22.92	437.4	1.26
[truncated: 22 more columns]

## Sheet: Data corrected
X	L1A1	L1A2	L1A3	L1A4	L1A5	L1A6		L2A1	L2A2	L2A3	L2A4	L2A5	L2A6		L3A1	L3A2	L3A3	L3A4	L3A5	L3A6		L4A1	L4A2	L4A3	L4A4	L4A5	L4A6
-240.3	4.86	0.25	-2.48	-3.63	-1.42	0		4.63	-2.36	-5.92	-3.35	0.11	0		0.89	1	-4.89	2.14	-0.48	0		6.36	-0.76	-6.98	2.8	-1.79	0
-239.4	7.13	-0.13	1.02	-1.71	-2.91	0		1.79	-6.53	-6.56	-3.05	-3.23	0		-1.5	-2.92	-7.68	3.39	-4.57	0		4.43	-2.31	-7.37	4.99	-1.73	0
-238.5	7.44	-2.36	1.22	-0.27	1.09	0		2.2	-6.35	-7.39	-0.3	-4.1	0		-0.66	-0.93	-5.56	4.39	-7.32	0		5.74	-1.98	-5.95	6.93	-1.88	0
-237.6	6.64	-0.71	-1.84	-2.21	-0.83	0		3.49	-3.62	-9.45	1.06	-0.42	0		-1.92	-0.32	-8.73	4.55	-3.78	0		0.99	-2.11	-8.96	3.03	-4.4	0
-236.7	9.06	3.58	0.53	1.43	4.27	0		1.86	-1.71	-5.46	1.14	-0.79	0		2.23	-0.05	-5.61	3.15	-3.04	0		5.89	-2.02	-6.72	7.46	2.24	0
-235.8	6.85	-0.24	1.29	0.19	2.82	0		2.35	-2.19	-2.87	2.01	0.77	0		-0.07	1.5	-1.92	0.3	-2.01	0		6.79	-0.4	-3.71	-0.82	6.6	0
-234.9	7.25	3.1	2.62	0.36	3.37	0		-0.05	-0.3	-5.26	-0.65	0.93	0		-4.91	-0.72	-6.35	0.8	-3.62	0		4.33	-0.56	-4.72	3.19	-11.84	0
-234	8.17	-0.27	-0.64	-1.47	0.92	0		0.21	-2.26	-6.9	-0.6	-0.83	0		-3.12	-0.49	-7.43	3.58	-3.51	0		6.36	-1.59	-8.48	3.94	-5.05	0
-233.1	4.79	0.89	0.63	-1.07	1.23	0		0.88	-1.99	-7.11	0.55	-0.28	0		2.09	2.66	-4.06	5.69	-0.35	0		6.7	-3.58	-4.47	4.08	-0.39	0
-232.2	6.67	0.39	0.29	-1.77	0.13	0		0.44	-4.01	-5.34	-0.21	-2.61	0		-1.2	-2.05	-6.29	1.7	-4.72	0		5.47	-4.1	-7.55	3.35	-3.7	0
-231.3	5.82	-0.7	-1.5	-3.42	-0.42	0		4.11	-1.05	-5.59	0.77	0.08	0		3.78	2.55	-4.05	2.97	0.46	0		9.03	-0.08	-3.02	3.5	2.62	0
-230.4	9.97	1.52	2.74	0.89	0.61	0		7.66	1.89	-2.72	5.16	3.53	0		1.33	2.44	-5.89	2.99	-0.71	0		7.23	-1.16	-5.36	6.17	0.23	0
-229.5	4.19	-1.88	0.23	-3.29	0.87	0		0.49	-1.07	-7.7	-1.1	0.52	0		0.5	1.48	-5.95	5.41	-3.12	0		7.32	-1.41	-3.98	4.08	1.16	0
-228.6	5.53	-1.35	-0.47	-0.74	-0.5	0		3.77	-3.67	-6.52	2.17	-1.42	0		-0.07	-1.42	-4.97	5.95	-3.21	0		5.1	-4.29	-5.43	2.86	-3.23	0
-227.7	5.13	1.84	-2.98	-1.75	0.27	0		4.81	-0.78	-7.44	-0.05	-0.95	0		0.82	-0.82	-5.37	3.04	-3.97	0		5.62	-2.39	-5.35	3.87	-2.18	0
-226.8	5.24	-2.23	-0.4	-3.62	1.97	0		1.94	-7.24	-8.48	-1.41	-1.4	0		2.36	1.1	-5.04	3.97	-3.56	0		6.5	-0.81	-4.89	5.39	-2.34	0
-225.9	6.53	-3.12	-0.09	-2.28	1.92	0		1.04	-5.56	-7.69	-4.44	-0.79	0		-0.85	-2.21	-4.7	0.67	-2.43	0		7.1	-4.55	-7.18	3.35	-1.36	0
-225	6.85	-1.44	-2.39	-0.06	1.74	0		3.91	-2.31	-7.2	-0.93	1.41	0		1.04	0.97	-5.34	4.07	-3.37	0		6.5	-1.38	-6.55	4.36	-2.64	0
-224.1	5.7	-4.05	-3.59	-2.66	0.56	0		2.4	-6.02	-9.25	-1.65	-0.46	0		-0.29	0.19	-7.24	0.55	-3.49	0		6.08	-2.07	-5.57	1.94	0.07	0
-223.2	5.39	0.86	1.44	-2.71	-0.38	0		4.03	-1.61	-7.1	1.57	-1.33	0		4.57	4.17	-1.73	7.62	2.25	0		7.49	1.29	-1.97	5.04	0.87	0
-222.3	8.84	1.37	1.88	0.38	1.91	0		1.84	-3.22	-6.94	1.64	-2.56	0		-0.64	-0.46	-6.5	2.76	-4.06	0		4.55	-1.74	-9.11	1.71	-0.54	0
-221.4	3.7	-3.38	0.36	-1.74	1.9	0		2.93	-3.82	-5.34	1.47	0.08	0		0.15	-3.54	-4.45	3.82	-5	0		5.76	-1.84	-7.51	5.42	-1.27	0
-220.5	8.45	-1.99	2.45	-0.17	4.5	0		5.1	-4.21	-6.38	0.13	0.55	0		1.53	1.46	-5.41	4.87	-2.24	0		5.93	-1.61	-6.46	2.11	-3.47	0
-219.6	6.66	-1.71	-1.69	-1.56	-0.23	0		0.75	-5.67	-9.69	-2.11	-3.41	0		2.05	1.72	-3.77	4.43	-2.13	0		6.96	-2.21	-5.9	5.02	-0.06	0
-218.7	8.44	2.82	1.01	0.29	2.76	0		4.79	0.36	-4.24	0.96	-0.04	0		1.4	1.19	-3.44	6.44	-2.55	0		4.37	0.26	-7.17	4.97	-4.95	0
-217.8	6.05	0.56	-0.52	-0.83	2.25	0		4.79	-3.01	-4.71	0.63	2.74	0		1.52	-0.57	-9.46	1.95	-0.29	0		4.6	-4.57	-11.06	3.56	-3.89	0
-216.9	2.35	-3.51	-3.55	-3.63	-1.07	0		1.06	-2.91	-7.05	-1.99	-1.5	0		0.17	-0.26	-5.06	3.59	-2.34	0		2.69	-4.59	-5.84	4.38	-1.4	0
-216	4.68	-0.15	-1.61	0.26	-1.03	0		3.23	-1.23	-7.76	1.95	1.46	0		1.98	2.39	-4.49	5.87	-1.36	0		6.4	-1.06	-5.75	2.13	-2.38	0
-215.1	5.56	1.26	0.16	-1.38	1.23	0		1.98	0.07	-3.7	0.2	0.96	0		-0.47	-0.88	-3.47	2.47	-1.71	0		4.64	-1.02	-2.73	2.23	-3.43	0
-214.2	4.45	-0.02	-3.26	-2.74	-1.74	0		1.01	-3.92	-10.4	-3.96	-4.49	0		-1.77	-1.29	-7.11	1.49	-4.9	0		7.04	-0.68	-3.57	5.64	-0.93	0
-213.3	3.14	-0.28	0.18	-1.13	-0.56	0		1.34	-1.07	-4.55	1.99	2.3	0		-1.93	0.69	-5.24	2.14	-3.61	0		5.01	-0.62	-5.63	1.59	-2.47	0
-212.4	3.63	-1.4	-3.42	-2.49	-1.63	0		1.63	-2.23	-7.72	0.72	1	0		3.82	4.87	-3.1	7.94	0.32	0		7.1	2.17	-1.17	3.39	-1.59	0
-211.5	5.5	1.04	-0.53	-0.19	1.03	0		5.04	-1.68	-2.55	4.64	0.33	0		-1.57	-2.87	-6.67	1.47	-5.1	0		4.96	0.31	-4.3	4.2	-2.07	0
-210.6	4.63	1.62	-0.16	-0.28	0.67	0		2.22	-5.32	-6.36	0.17	-0.33	0		1.94	-2.09	-5.43	6.23	-2.94	0		8.32	-2.56	-7.68	3.44	-3.1	0
-209.7	5.75	2.81	-1.77	0.12	1.38	0		1.6	-2.67	-7.17	-0.49	-1.29	0		0.18	-0.32	-4.06	1.83	-1.02	0		4.28	0.04	-4.18	2.43	-1.2	0
-208.8	3.9	-3.24	-1.19	-0.37	0.38	0		0.19	-8.04	-9.34	-2.41	-3.88	0		0.63	-2.23	-7.06	1.8	-1.72	0		6.1	-2.11	-5.81	4.02	-2.71	0
-207.9	4.06	-0.26	-1.51	-0.93	-0.63	0		1.23	-4.05	-6.82	1.83	0.65	0		-0.96	-1.39	-8.86	4.86	-2.32	0		2.06	-1.36	-7.31	4.89	-3.87	0
-207	3.26	-1.69	-3.36	-4.69	-0.99	0		0.09	-3.49	-9.52	-2.69	-1.24	0		2.01	0.25	-5.65	4.11	-3.23	0		7.42	-0.72	-3.18	5.91	-1.46	0
-206.1	3.45	-0.74	-1.67	-1.61	0.39	0		-1.73	-2.03	-5.68	1.18	-1.61	0		-0.66	-0.21	-3.09	3.96	-0.61	0		4.53	-0.65	-5.84	2.77	-0.5	0
-205.2	5.61	-0.91	0.97	-2.78	-0.3	0		0.37	-7.98	-10.2	-2.13	-3.12	0		-1.77	-2.75	-6.21	3.99	-2.5	0		4.91	-0.15	-7.47	5.36	-3.86	0
-204.3	3.84	1.19	-0.23	0.45	0.27	0		1.55	-2.68	-5.04	-1.36	-2.87	0		-0.47	-2.46	-5.46	1.04	-5.37	0		4.69	-3.9	-6.88	0.14	-3.35	0
-203.4	1.91	-2.78	-3.94	-4.55	-3.59	0		0.43	-4.34	-11.23	0.64	-0.97	0		0.32	0.35	-5.15	1.88	-3.57	0		5.59	0.63	-5.44	2.11	-2.02	0
-202.5	8.09	0.59	1.78	3.55	3.64	0		-0.36	-4.58	-4.79	0.75	-0.54	0		-2.54	-0.69	-3.69	1.71	-3.53	0		5.17	-1.15	-3.93	4.48	0.53	0
-201.6	3.13	-0.93	-3.31	-3.36	-1.9	0		2.61	-2.09	-5.98	-0.93	-0.6	0		-0.35	-1.96	-5.42	2.18	-6.26	0		4.51	-4.49	-6.75	2.4	-5.08	0
-200.7	3.94	2.23	-0.46	-1.95	1.15	0		2.71	-3.49	-5.11	-1.78	-0.76	0		1.03	-2.08	-6.01	-0.79	-4.19	0		2.8	-0.3	-7.62	3.92	-2.68	0
-199.8	4.81	1.72	3.23	2.68	1.37	0		0.9	-2.64	-4.64	4.17	0.35	0		-3.69	-4.93	-7.43	3.27	-6.41	0		3.91	-3.42	-5.11	3.01	-3.75	0
-198.9	0.73	-2.03	-3.66	-3.14	-1.81	0		1.27	-2.84	-6.48	0.7	-0.1	0		-2.27	-0.56	-4.43	3.37	0.31	0		-0.9	-4.87	-9.9	0.6	-4.66	0
-198	4.98	-0.98	-2.19	0.96	0.85	0		2.1	-4.09	-4.52	0.59	1.06	0		-0.09	0.57	-1.62	4.19	-1.9	0		6.74	-1.05	-2.2	7.09	-1.47	0
-197.1	5.8	0.66	-2.6	0.66	-1.44	0		2.02	-4.14	-8.28	0.55	-0.59	0		0.49	0.82	-3.54	3.13	-1.12	0		4.13	-3.41	-4.36	2.54	0.38	0
-196.2	2.67	0.99	-0.27	-1.28	1	0		1.68	-0.98	-4.63	0.52	1.1	0		-0.34	0.31	-1.62	1.98	-2.23	0		4.55	-4.21	-6.01	2.73	-2.79	0
-195.3	3.1	-1.79	-1.7	-1.13	0.65	0		1.03	-6.29	-7.92	1.19	-2.07	0		-2.14	-1.78	-4.74	1.31	-2.85	0		1.12	-2.41	-5.58	2.37	-0.84	0
-194.4	5.68	-1.22	-2.48	-2.89	-1.51	0		4.77	-3.12	-7.08	-1.16	-0.7	0		-3.46	-1.95	-8.87	0.66	-2.75	0		0.34	-3.12	-8.46	1.34	-3.34	0
-193.5	5.99	-1.3	-1.04	0.77	0.3	0		-2.48	-6.96	-7.89	-2.62	-3.97	0		-6.52	-4.59	-9.75	-0.15	-6.68	0		4.64	-2.37	-7.22	2.74	0.2	0
-192.6	4.43	0.1	-4.76	-1.78	1	0		4.01	-0.76	-8.96	1.82	2.18	0		1.95	0.96	-4.81	4.83	-0.62	0		2.8	-1.22	-5.89	3.32	-2.2	0
-191.7	-0.97	-5.61	-4.56	-5.05	-4.74	0		-1.76	-5.59	-7.8	-1.8	-4.31	0		-2.67	-0.74	-7.16	-0.02	-3.86	0		5.38	-0.53	-4.37	5.25	-0.83	0
-190.8	5.45	1.22	-1.27	0.71	-1.01	0		4.62	-1.28	-4.07	-1.88	0.47	0		-0.06	-2.26	-6.51	0.05	-2.46	0		2.52	-2.2	-9.31	1.83	-1.28	0
-189.9	5.52	-1.43	-1.73	0.17	0.61	0		1.15	-4.94	-5.97	0.05	-1.3	0		-2.76	-0.51	-5.82	-0.14	-3.8	0		3.49	0.58	-4.17	4.04	-1.63	0
-189	5.9	0.84	0.67	-0.01	1.4	0		4.81	0.13	-5.14	0.42	-0.13	0		-0.74	-0.93	-3.87	2.17	-3.34	0		3.25	-0.16	-4.11	3.01	-1.92	0
-188.1	6.51	1.18	0.42	-0.3	0.3	0		3.76	-1.7	-5.93	-0.22	-0.23	0		-0.6	-0.43	-4.49	3.08	-0.08	0		1	-2.52	-7.03	2.91	-2.77	0
-187.2	5.36	-0.4	-1.63	0.53	0.19	0		5.48	-1.53	-5.89	0.33	0.8	0		-0.42	0.78	-4.35	2.21	-1.74	0		2.84	-4.73	-7.51	1.22	-0.62	0
-186.3	1.94	-0.95	-4.69	-1.87	-3.5	0		2.42	-0.65	-6.14	-0.61	-3.26	0		2.63	0.71	-2.78	6.69	-0.97	0		6.4	-4.12	-5.51	3.37	1.02	0
-185.4	3.61	-0.62	-2.97	-0.82	-2.45	0		5.57	-2.25	-5.74	1.14	-1.44	0		-0.71	-1.39	-4.56	2.02	-4.26	0		1.42	-4.27	-5.62	1.35	-0.04	0
-184.5	1.93	-1.27	-2.65	-3.22	-1.21	0		-2.59	-3.12	-5.35	-1.98	-2.89	0		-2.94	-0.79	-7.05	2.76	-3.99	0		2.22	-2.77	-6.32	3.64	-3.6	0
-183.6	3.26	3.69	-3.05	0.76	-1.35	0		0.21	-3.19	-8.28	-2.5	-3.84	0		1.5	-2.28	-5.39	2.23	-2.69	0		4.59	-3.57	-4.54	4.43	1.5	0
-182.7	4.63	-0.34	1.51	-0.42	-0.86	0		1.5	-3.31	-2.9	0.2	-4.17	0		-0.83	0.08	-4.04	3.23	-4.2	0		3.35	-0.44	-3.34	2.92	-2.72	0
-181.8	0.17	-1.06	-2.4	-1.1	-1.76	0		3.23	-2.42	-6.21	1.71	0.64	0		0.59	0.4	-5.65	3.56	-1.29	0		2.37	-2.6	-6.35	2.93	-0.41	0
-180.9	3.39	0.86	-2.42	0.75	2.24	0		3.03	-1.26	-5.75	0.9	1.8	0		2.13	1.12	-6.36	1.39	-2.76	0		3.81	-1.48	-5.03	3.77	-1.68	0
-180	4.24	0.39	-0.54	0.92	-0.1	0		2.63	-3.76	-3.86	0.69	0.73	0		1.32	-0.39	-3.69	3.2	-1.88	0		5.71	0.54	-4.1	4.64	0.53	0
-179.1	2.1	-0.07	1.28	0.2	1.02	0		2.47	0.69	-2.86	3.62	4.9	0		2.26	2.04	0.02	3.3	-0.49	0		1.69	-2.63	-2.75	3.25	-1.94	0
-178.2	0.01	3.3	-1.41	-4.37	-0.27	0		-0.15	-1.19	-5.29	-2.22	-0.58	0		-1.41	-3.2	-4.2	3.25	-4.11	0		2.45	-6.94	-5.31	1.54	-3.67	0
-177.3	3.24	0.47	1.54	-3.5	1.45	0		2.37	-0.03	-3.62	1.17	0.82	0		0.01	2.07	-5.4	2.4	-3.66	0		2.21	-2.7	-6.97	0.14	-4.75	0
-176.4	2.77	-2.11	-2.69	1.08	-1.56	0		0.45	-3.44	-5.75	-1.19	-1.93	0		1.18	0.8	-2.73	1.25	-0.53	0		5.68	-0.09	-2.72	2.98	0.92	0
-175.5	5.7	3.8	-1.14	1.08	0.61	0		5.24	2.37	-2.88	2.13	0.4	0		2.76	0.46	-2.76	4.78	1.36	0		4.91	-1.85	-6.71	2.64	0.34	0
-174.6	8.27	1.46	-0.25	-0.18	-0.39	0		-0.31	-4.18	-6.04	-0.82	-3.06	0		0.47	1.65	-0.8	4.27	0.46	0		0.91	-2.72	-4.19	0.24	-0.77	0
-173.7	7.49	0.34	0.66	0.39	0.6	0		3.81	-2.94	-4.53	2.37	-1.09	0		-2.03	0.42	-4.67	2.57	-1.99	0		0.69	-2.12	-6.77	0.69	-2.45	0
-172.8	3.41	-0.05	-2.14	0.89	0.55	0		1.5	-0.67	-6.82	2.21	0.5	0		-0.58	0.05	-5.11	2.53	-3.02	0		2.19	-2.05	-4.28	2.11	-2.4	0
-171.9	5.01	2.13	0.51	2.55	2.15	0		3.8	-2.79	-2.29	2.18	-1.22	0		1.16	-1.23	-1.7	3.75	-3.12	0		0.63	-2.12	-4.63	1.26	-2.35	0
-171	-1.01	-1.6	-4.09	-2.35	-3.15	0		-2.41	-4.42	-9.44	-0.35	-1.72	0		-4.04	-0.89	-6.3	0.74	-3.13	0		2.39	1.72	-2.92	2.78	0.47	0
-170.1	1.73	-1.91	-1.05	-2.4	0.24	0		-2.46	-5.67	-10.12	-3.88	-4.13	0		1	2.14	-6.72	3.04	-1.18	0		4.12	-1.75	-6.9	5.1	-4.37	0
-169.2	4.73	3.2	-0.38	3.49	2.59	0		6.02	3.15	-2.37	3.3	4.8	0		2.2	2.75	-1.84	2.84	-2.39	0		3.63	-1.53	-1.96	3.83	-0.3	0
-168.3	4.78	1.39	-0.1	-0.39	0.11	0		4.75	2.07	-2.44	1.95	3.36	0		-0.35	1.05	-3.77	3.91	-2.36	0		2.25	-4.7	-7.93	4.16	-5.64	0
-167.4	2.02	-2.57	-3.25	-2.11	-1.17	0		1.15	-1.09	-3.35	-0.45	0.35	0		-0.37	0.45	-3.32	4.38	-0.53	0		4.66	-2.07	-4.81	4.8	0.78	0
-166.5	1.39	0.15	-3.46	-2.76	-1.25	0		2.39	-2.17	-7.1	0.52	-2.23	0		-0.25	-0.53	-4.77	2.09	-3.28	0		4	-3.47	-4.18	2.35	-2.34	0
-165.6	2.93	0.21	-2.29	-0.67	-1.33	0		0.93	-4.37	-7.85	-1.12	-2.17	0		-0.53	-0.42	-6.42	4.15	-4.61	0		3.65	-0.61	-5.19	4.61	-3.54	0
-164.7	0.79	-1.16	-4.73	-5.53	-3.82	0		3.57	-1.37	-3.31	1.17	1.66	0		-0.12	-1.03	-4.11	2.44	-1.86	0		-0.89	-4.76	-6.28	1.52	-2.08	0
-163.8	4.41	1.18	2.07	1.92	3.01	0		2.29	0.11	-0.6	1.87	0.87	0		-2.02	0.26	-1.2	1.73	-0.38	0		3.49	0.09	-3.87	4.24	-0.45	0
-162.9	4.66	-1.16	-2.84	1.53	0.99	0		3.04	-2.51	-5.25	4.12	-1.66	0		0.41	-0.07	-3.5	5.9	-1.2	0		5.36	-1.02	-2.7	6.69	-0.52	0
-162	-1.43	-3.25	-7.59	-7.72	-2.57	0		-0.07	-1.03	-5.81	-4.53	-0.62	0		0.86	0.14	-4.05	1.92	-2.67	0		0.84	-3.07	-6.06	2.48	-3.39	0
-161.1	5.12	-0.12	-0.44	1.21	1.77	0		0.96	-1.2	-2.74	2.46	-2.45	0		-3.95	-2.37	-5.86	1.04	-4.45	0		1.69	-5.06	-7.33	1.16	-0.69	0
-160.2	2.82	-0.54	-0.19	-1.17	-0.08	0		0.84	-3.19	-9.02	-3.08	-0.06	0		2.07	-1.56	-3.26	0.34	-0.32	0		4.96	-0.32	-2.18	4.99	-0.54	0
-159.3	3.72	-1.17	-1.52	-1.75	-4.06	0		1.87	-1.79	-5.66	-0.02	-1.99	0		-1.41	0.73	-3.8	3.27	-3.96	0		4.23	0.11	-4.23	4.68	-0.04	0
-158.4	1.85	0.57	-1.39	-0.25	-2.34	0		3.17	-1.25	-3.71	0.21	0.04	0		2.58	2.98	-0.74	5.64	-0.29	0		5.25	1.06	-4.13	4.67	-2.1	0
-157.5	0.21	-3.57	-3.24	-1.79	-2.84	0		-0.17	-4.24	-5.16	-2.12	1.58	0		-2.41	0.72	-6.15	-0.74	-0.93	0		1.45	-0.99	-4.05	0.14	0.56	0
-156.6	4.16	0.45	0.45	-1.68	-0.89	0		1.13	-0.84	-9	0.73	0.91	0		0.01	1.09	-5.36	2.84	-0.59	0		1.67	-1.82	-2.76	2.71	1.17	0
-155.7	0.59	-2.62	-5.48	-6.25	-3.51	0		3.16	-4.6	-3.63	1.42	0.76	0		1.39	-0.12	-1.38	4	-1.78	0		5.11	-1.47	-3.35	4.41	-2.25	0
-154.8	1.47	-0.76	-1.95	-0.48	-1.43	0		0.75	-2.24	-5.76	0.52	-2.58	0		-3.29	0.23	-4.85	0.75	-4.58	0		0.84	-2	-5.57	0.93	-3.28	0
-153.9	0.58	-3.47	-3.78	-1.97	-2.61	0		1.65	1.42	-3.32	2.24	1.12	0		-1.79	0.35	-4.75	2.49	-3.3	0		3.76	-0.66	-4.88	4.67	-0.41	0
-153	3.15	0.11	-3.26	-0.79	1.54	0		-0.06	-0.87	-4.47	0.21	-1.86	0		0.5	1.46	-2.04	5.14	-1.1	0		3.75	-1.56	-3.71	3.12	-2.02	0
-152.1	-1.96	-5.89	-3.72	-4.17	-6.06	0		-1.77	-6.55	-4.98	-2.81	-4.3	0		1.87	-0.32	-2.65	4.02	-0.93	0		2.93	-1.5	-3.8	2.95	0.21	0
-151.2	3.97	0.26	0.79	1.89	0.88	0		2.24	-2.12	-6.6	-0.81	-0.22	0		-1.53	-0.31	-2.34	2.42	-1.26	0		2.16	-1.27	-3.61	4.36	-2.47	0
-150.3	2.33	-1.15	-0.8	-3.64	-2.29	0		3.63	1.71	-2.38	2.49	0.14	0		0.13	0.74	-3.95	0.91	0.31	0		0.98	-4.8	-6	-0.65	-2.16	0
-149.4	3.13	-1.69	0.46	-0.55	1.32	0		-0.41	-4.49	-3.32	0.61	-3.02	0		0.82	2.1	-3.27	6.28	-2.87	0		4.02	1.93	-4.45	4.5	-2.54	0
-148.5	4.38	-3.5	-2.78	-1.88	-1.17	0		1.05	-4.46	-7.5	-3.03	-1.52	0		-4.81	-3.28	-8.46	-2.8	-7.24	0		4.18	-1.1	-3.62	2.57	-2.87	0
-147.6	0.32	-1.55	-6.35	-3.25	-1.56	0		0.94	-2.36	-2.73	1.07	2.92	0		0.3	0.46	-3.29	2.82	-1.45	0		-0.34	-3.05	-7.17	-0.22	-3.78	0
-146.7	3.62	-0.57	-2.29	0.46	0.83	0		1.44	-3.86	-5.03	2.02	0.77	0		1.3	1.09	-2.5	3.89	-0.15	0		3.05	-2.98	-4.24	2.5	-2.5	0
-145.8	4.61	2.11	1.07	1.49	2.91	0		3	1.68	-3.1	2.68	3.32	0		0.17	1.11	-2.26	2.08	-0.85	0		-0.57	-3.63	-4.95	-0.81	-3.97	0
-144.9	4.91	-3.41	-0.04	-1.45	-1.94	0		1.76	-2.24	-5.31	-0.25	-1.64	0		-1.83	-0.74	-3.4	1	-1.31	0		3.4	-0.58	-3.95	2.04	-0.2	0
-144	0.73	-2.26	-3.16	-2.47	-1.11	0		3.05	1.05	-2.27	0.89	3.58	0		-0.7	2.37	-2.11	1.79	-0.68	0		0.26	-1.6	-3.06	1.74	0.19	0
-143.1	3.33	-2.25	-3.01	-1.03	-2.01	0		2.72	-1.44	-4.33	1.05	0.08	0		3.98	1.74	0.45	4.7	0.96	0		5.78	-0.77	-3.32	4.38	1.85	0
-142.2	2.61	0.93	-4.16	-1.88	-1.11	0		1.97	-0.82	-4.14	1.5	0.03	0		-0.09	-0.19	-1.16	3.93	-2.43	0		5.08	-0.58	-3.08	4.25	-0.72	0
-141.3	-0.31	-1.95	-5.65	-5.1	-0.46	0		3.23	0.58	-3.83	-1.5	0.7	0		0.64	3.04	-2.41	2.27	0.96	0		1.37	-0.47	-5.74	0.99	-2.33	0
-140.4	1.32	1.94	-0.29	-3.34	1.37	0		1.44	-3.36	-6.75	-3.07	-0.26	0		-2.73	-1.3	-3.6	-1.42	-2.23	0		1.68	-0.85	-4.65	1.72	-1.61	0
-139.5	2.58	-1.43	-1.08	-2.35	-0.66	0		0.58	-1.35	-5.07	0.83	2.35	0		0.84	1.37	-3.68	2.72	-0.27	0		2.74	-0.84	-4.28	0.69	-1.77	0
-138.6	2.52	3.35	1.33	-1.42	1.37	0		2.75	-3.3	-3.67	-0.73	1.2	0		-0.78	-1.25	-0.58	1.23	0.36	0		2.99	-1.29	-0.96	4.47	-0.52	0
-137.7	1.88	-1.24	-1.54	-0.22	-0.21	0		2.01	0.68	-3.16	0.24	0.78	0		-2.02	-0.95	-3.51	-0.44	-1.18	0		2.16	1.63	-2.93	5.37	2.11	0
-136.8	1.47	1.23	-4.03	-1.46	-0.04	0		-1.26	-1.19	-3.53	0.1	0.47	0		0.43	3.22	0.58	4.92	1.02	0		5.37	2.3	0.3	5.43	0.98	0
-135.9	5.04	0.47	2.23	-0.14	-0.48	0		4.33	-1.99	-3.42	1.09	0.51	0		-2.2	-6.03	-5.19	-0.78	-4.64	0		0.4	-4.06	-4.83	2.78	-4.85	0
-135	3.77	2.26	0.55	2	6.46	0		1.33	-0.02	-1.48	1.98	2.41	0		1.81	3.01	0.35	4.42	0.46	0		4.1	-2.05	-2.96	3.89	-0.59	0
-134.1	1.02	1.44	-0.99	-2.24	0.35	0		-1.07	-2.79	-5.97	-1.4	-3.24	0		-1.32	-0.36	-4.69	3	0.92	0		1.04	-0.63	-3.6	4.81	0.74	0
-133.2	-0.17	-1.77	-5.82	-2.39	-4.77	0		2.09	-1.59	-6.49	-0.4	-1.48	0		-3.03	0.03	-8.72	-0.66	-2.26	0		0.75	-1.49	-6.52	2.29	-2.07	0
-132.3	3.66	1.35	1.31	-1.38	-0.48	0		-0.77	-3.75	-4.03	-3.54	-2.26	0		-2.04	-0.26	-3.21	-0.64	-3.39	0		3.19	-2.72	-3.79	1.2	-1.78	0
-131.4	1.03	-0.44	-1.5	0.63	-1.81	0		2.47	-3.52	-4.03	2.01	-0.24	0		0.51	-1.12	-2.33	5.13	-1.47	0		0.66	-1.65	-5.38	-0.46	-3.94	0
-130.5	2.43	-2.4	0.15	-0.97	-2.32	0		2.57	-2.8	-1.87	0.93	0.13	0		1.16	2.34	1.22	4.92	2.29	0		2.67	-0.16	0.39	2.48	5.18	0
-129.6	5.57	-2.25	-0.65	0.34	1.76	0		3.11	-3.45	-2.68	-3.45	-0.86	0		0.74	3	-1.01	-0.23	-0.76	0		0.82	-0.13	-0.62	2.84	-0.8	0
-128.7	1.31	-0.58	-0.77	3.33	-0.07	0		1.64	-2.02	-3.7	1.37	-0.31	0		-0.46	-0.41	-5.27	1.13	-2.28	0		-1.01	-1.21	-6.44	-0.7	-0.68	0
-127.8	2.41	-0.71	-0.75	-1.83	-0.54	0		0.05	-2.39	-7.7	-2.02	-2.01	0		-0.93	-1.26	-5.94	1.33	-5.42	0		-2.29	-3.88	-5.59	1.68	-3.22	0
-126.9	3.99	1.73	-1.38	0.89	1.22	0		-0.01	-2.16	-3.03	1.07	0.9	0		-2.09	1.17	-2.56	2.13	-0.21	0		1.6	-0.5	-3.01	4.6	0.92	0
-126	2.93	-0.84	3.59	0.93	-0.4	0		0.66	-1.3	-2.31	0.85	-1.5	0		0.81	0.22	-5.01	1.88	-2.21	0		0.19	-2.6	-4.46	1.72	-3.98	0
-125.1	1.42	-0.63	-2.93	-2.48	0.87	0		2.06	-1.47	-3.33	1.4	1.5	0		4.4	-0.11	-0.99	5.77	-0.77	0		5.38	-0.3	-2.79	2.87	0.03	0
-124.2	3.99	2.14	-1.29	-0.14	-0.34	0		2.44	3.47	-1.87	2.01	2.72	0		-4	-1.64	-3.82	2.27	-1.99	0		0.74	-2.31	-2.74	5.76	1.63	0
-123.3	2.23	-1.61	1.36	2.04	-0.02	0		0.52	-0.79	-2.88	2.75	0.28	0		-0.26	0.78	-2.54	3.03	-1.82	0		-1.26	-3.24	-7.72	0.29	-5.37	0
-122.4	0.86	-0.28	0.58	-0.32	-1.93	0		2	2.92	-1.86	0.31	-0.38	0		-0.53	2.77	-3.16	3.5	-2.25	0		-2.55	-2.76	-7.15	0.73	-3.33	0
-121.5	0.22	-1.23	-2.29	-1.58	-2.65	0		1.85	-2.91	-6.01	1.34	-4.12	0		-0.96	-0.56	-5.16	1.59	-4.83	0		2.1	1.19	-4.11	3.71	0.43	0
-120.6	6	-1.23	0.41	0.4	0.53	0		4.02	-2.01	-5.26	-0.33	0.75	0		1.47	2.55	1.2	2.42	-1.05	0		1.89	-1.96	-0.41	1.91	-1.36	0
-119.7	1.34	-3.31	-1.89	-1.71	-3.07	0		3.57	-1.36	-4.37	1.61	1.23	0		2.74	-0.65	-2.37	2.47	-0.43	0		2.79	-1.13	-4.62	0.61	-0.23	0
-118.8	-1.92	-1.88	-0.25	-0.48	-0.87	0		1.82	-0.44	-0.53	0.93	-0.32	0		1.25	1.4	-2.87	1.4	-1.67	0		0.17	-1.07	-5.1	2.05	-0.37	0
-117.9	2.71	-0.21	-0.78	-1.64	-2.89	0		0.11	-0.97	-4.73	-1.88	-2.94	0		0.14	3.6	-0.16	5.73	1.6	0		2.65	-1.05	-1.69	7.1	2.29	0
-117	2.51	-2.64	-3.79	0.43	-0.14	0		2.02	-2	-2.39	4.38	0.24	0		2.14	-0.35	-0.83	2.25	-0.55	0		2.65	-1.33	-3.26	0.9	-1.21	0
-116.1	-0.99	-3.3	-5.47	-1.46	-0.61	0		1.17	-0.43	-0.94	2.49	2.82	0		-0.23	2.64	2.16	4.4	2.4	0		2.16	-1.01	-1.72	3.74	-1.27	0
-115.2	2.23	-0.13	-2.57	-0.69	0.27	0		2.64	0.64	-2.97	2.11	2.33	0		1.42	1.77	-2.47	3.04	-0.01	0		2.37	-2.62	-2.82	-0.29	-1.52	0
-114.3	5.98	2.82	-0.35	2.53	1.07	0		2.22	-0.75	-2.52	0.91	0.67	0		-0.44	-2	-6.15	-0.52	-4.1	0		0.5	-3.38	-5.2	-0.61	-0.97	0
-113.4	-0.08	1.6	-2.94	-0.72	-1.7	0		-0.72	-1.35	-5	1.22	-2.17	0		-1	0.17	-2.62	0.83	-1.95	0		3.28	-1.42	-3.58	2.05	-3.33	0
-112.5	1.39	-3.19	-2.08	-1.69	-0.94	0		1.98	-4.96	-3.05	-0.83	1.06	0		-1.15	-0.29	-3.52	2.22	-0.65	0		1.8	-0.15	-1.82	3.66	-1.91	0
-111.6	3.65	0.63	1.01	-0.58	-0.84	0		-0.25	-2.37	-0.48	-0.99	1.53	0		-2.97	-0.69	-2.07	0.39	-1.19	0		3.04	-1.9	-3.49	1.91	-2.48	0
-110.7	0.58	-0.42	-0.48	0.54	-0.36	0		1.12	-0.91	-1.54	2.54	0.21	0		-2.81	-1.86	-4.34	1.7	-3.31	0		0.14	-1.24	-4.04	2.54	0.14	0
-109.8	1.76	-2.73	0.81	-1.31	0.88	0		2.77	-1.49	-4.07	0.44	1.68	0		1.84	-0.2	-2.27	4.61	0.9	0		1.41	-2.62	-4.58	1.55	-1.85	0
-108.9	0.13	-3.58	0.76	-2.89	-1.17	0		-1.54	-4.14	-4.64	-2.04	-0.89	0		-0.65	0.61	-3.21	3.25	-1.03	0		0.73	-0.85	-3.56	2.35	0.44	0
-108	3.19	1.48	-1.69	-0.28	0.46	0		3.06	1.1	-2.57	2.16	3.06	0		1.25	1.05	-1.42	2.63	-0.02	0		5.27	-1.08	-1.92	5.08	1.06	0
-107.1	0.1	1.94	-1.9	-1.77	-1.99	0		-2.05	-3.8	-6.59	-0.54	-3.68	0		-2.65	-4.07	-5.39	-0.9	-6.56	0		0.48	-1.31	-1.37	0.85	-2.91	0
-106.2	-0.41	-2.28	-1.92	-0.58	-4.02	0		-3.34	-1.83	-7.21	-2.33	-3.45	0		-4.12	-1.13	-7.24	-0.6	-4.31	0		-0.32	-1.64	-3.29	1.61	-2.62	0
-105.3	2.12	-0.8	-2.5	0.69	0.17	0		-1.04	-0.01	-6.49	-0.04	-1.69	0		-1.04	1.44	-4.27	-0.46	-2.13	0		-3.84	-6.4	-9.49	-3.84	-6.19	0
-104.4	-1.37	-0.12	-0.4	-0.54	2.11	0		1.02	-0.7	-4.73	0.69	-0.19	0		1.07	1.04	-5.36	0.9	-5.04	0		3.14	-2.25	-4.09	2.45	-2.7	0
-103.5	1.97	0.45	-2.85	-0.69	1.26	0		3.38	-1.17	-4.27	0.76	1.42	0		1.97	1.21	-2.97	2.17	-0.87	0		3.27	-2.74	-0.16	2.44	0.09	0
-102.6	3.28	1.59	-0.22	3.45	0.71	0		3.09	-0.44	-4.08	0.45	1.02	0		2.15	0.69	0.29	4.45	0.04	0		1.41	0.5	0.81	4.19	-0.01	0
-101.7	1.61	-1.46	0.34	-1.79	0.18	0		2.89	-0.63	-1.62	0.26	1.99	0		-3.36	-0.39	-2.86	2.23	-3.07	0		-2.3	-4.26	-4.64	-2.21	-4.45	0
-100.8	1.04	-0.19	1.42	-1	2.98	0		-1.24	-1.95	-1.93	-0.94	0.23	0		-2.19	-0.92	-2.05	1.42	-1.15	0		-0.84	-4.22	-4.53	-1.98	-0.55	0
-99.9	0.2	-1.57	-2.48	-1.45	-2.61	0		2.5	0.17	-1.41	1.64	0.45	0		2.35	1.78	-1.26	2.93	-0.82	0		2.68	2.77	-0.67	2.22	0.05	0
-99	3.71	0.94	1.19	3.61	1.4	0		1.48	0.44	0.12	3.06	2.28	0		-1.88	-1.2	-1.59	-0.65	-1.58	0		1.02	-4.36	-5.23	-1.37	-2.3	0
-98.1	6.26	3.41	2.41	0.74	3.86	0		0.44	-2.2	-2.19	0.89	-1.21	0		-4.14	-1.66	-5.33	0.87	-2.97	0		-2.2	-6.86	-5.02	0.1	-5.39	0
-97.2	0.75	-3.17	-3.46	-1.81	-2.32	0		0.4	-4.45	-6.83	-1.97	-3.41	0		0.12	-1.25	-1.97	2.69	-0.82	0		-0.79	-5.54	-4.98	-1.14	-4.34	0
-96.3	0.68	-4.93	-4.11	-2.07	-4.13	0		1.44	-0.43	-1.53	3.26	1.26	0		1.9	1.43	-1.62	5	-0.42	0		2.9	-0.98	-4.95	1.9	-1.26	0
-95.4	4.07	0.23	-0.55	3.67	-0.96	0		0.3	-3.62	-5.74	2.05	-0.87	0		-0.15	-1.42	-0.88	1.77	0.09	0		1.14	-4.91	-0.68	0.97	-3.04	0
-94.5	1.25	0.19	-0.69	1.98	0.57	0		0.8	1.03	-2.56	3.25	-0.75	0		1.24	2.09	-1.26	1.77	0.04	0		2.45	-0.81	-3.79	-0.49	-1.8	0
-93.6	3.3	2.83	2.46	1.48	2.12	0		1.59	-1.34	-2.34	-0.51	0.49	0		-2.43	-3.57	-3.05	1.55	-3.83	0		0.83	-4.78	-2.51	0.78	-1.5	0
-92.7	6.27	0.73	-1.14	3.04	0.23	0		2.74	-2.69	-5.72	-1.58	-3.69	0		-1.7	-2.44	-1.34	0.55	-3.35	0		-2.69	-6.27	-6.27	-4.61	-3.99	0
-91.8	4.6	-0.79	1.95	-1.6	-0.98	0		0.23	-1.99	-4.09	-1.57	-0.45	0		-3.35	-1.22	-5.83	-2.87	-2.93	0		-2.26	-3.27	-5.51	0.1	-5.43	0
-90.9	-1.62	-1.37	-1.77	-2.77	1.08	0		0.23	-1.01	-3.6	-1.66	0.24	0		0.7	2.78	-3.03	4	-1.86	0		2.34	1.87	-1.55	4.57	1.52	0
-90	0.33	-2.45	-0.18	1.05	-2.38	0		0.51	-1.21	-1	3.73	0.07	0		-2.83	0.83	-2.48	1.7	-3.26	0		4.11	-1.23	-1.93	2.09	0.23	0
-89.1	5.71	0.47	0.22	2.49	1.84	0		2.28	-2.7	-2.56	0.91	-1.71	0		0.28	0.15	-2.02	1.99	-3.53	0		1.96	-2.58	-2.89	0.63	-2.22	0
-88.2	3.79	3.13	-2.66	-0.21	-0.32	0		4.07	4.47	-3.32	0.48	-0.73	0		1.22	3.43	-1.81	1.94	-1.07	0		2.98	-0.19	-5.16	2.76	-0.02	0
-87.3	-0.08	-0.83	0.39	-2.55	-0.82	0		0.81	-2.3	-2.39	-2.19	-1.29	0		-1.51	-3.25	-2.89	0.17	-4.29	0		2.67	-0.49	-1.85	2.25	0.9	0
-86.4	4.48	0.15	3.77	0.14	1.61	0		0.35	-1.26	-0.45	-2.36	0.4	0		-1.52	-0.85	-3.84	-0.32	-1.54	0		-0.5	-2.92	-7.37	0.9	0.04	0
-85.5	0.74	0.43	0.63	1.55	-0.54	0		1.18	-2.41	-2.48	1.61	-0.67	0		-0.03	-0.63	-1.8	0.18	-0.86	0		1.97	-1.48	-4.71	0.46	0.48	0
-84.6	0.96	1.24	2.74	3.01	-0.47	0		-0.66	1.19	-0.94	4.48	-0.16	0		-0.7	0.43	2.27	4	0.41	0		-0.93	-3.7	-3.2	1.08	-1.99	0
-83.7	2.77	-1.79	0.27	2.63	1.24	0		3.35	0.72	0.03	2.53	1.99	0		-0.99	1.43	-1.53	1.16	-3.89	0		1.05	-0.47	-4.49	2.04	-0.8	0
-82.8	1.19	3.69	-2.63	-0.7	-0.78	0		0.52	0.74	-1.37	2.34	-1.33	0		-0.07	-1.12	-1.23	3.77	-3.55	0		-1.43	-2.89	-4.02	2.73	-2.68	0
-81.9	0.32	-0.2	-4.39	-2.76	-2.12	0		-0.31	-3.43	-4.04	-3.2	-2.19	0		-0.48	-0.05	-0.22	4.22	-0.85	0		2.83	-2.09	0.56	5.41	-0.71	0
-81	2.89	0.82	2.66	2.78	4.06	0		3.61	3.71	1.04	2.67	3.14	0		0.25	2.8	-2.62	2.5	-0.55	0		-0.57	-3.33	-6.01	0.63	-3.87	0
-80.1	2.34	-2.98	0.93	-1.59	-3.45	0		-0.34	-5.53	-4.31	-2.36	-1.54	0		2.58	1.55	-1.1	2.9	0.62	0		5.27	-2.06	-0.53	1.79	0.67	0
-79.2	0.5	0.68	-2.2	-4.03	0.93	0		-1.09	-0.12	-4.29	-0.32	-1.62	0		-0.46	1.97	0.06	0.9	-1.48	0		0.03	-0.96	-1.38	1.6	-2.53	0
-78.3	2.75	5.12	2.08	2.06	2.04	0		1.99	0.28	-2.8	3.13	1.33	0		1.29	-2.57	-4.55	4.08	-1.62	0		0.44	-6.92	-5.22	0.75	-3.45	0
-77.4	0.45	-4.19	-2.05	-2.11	-2.36	0		-0.12	-1.8	-2.82	-1.7	2.24	0		-2.8	1.8	-0.53	0.09	1.23	0		-0.06	-4.14	-3.51	0.29	-1.24	0
-76.5	4	3.29	0.11	0.65	-1.27	0		2.23	0.69	-2.99	0.22	0.03	0		-2.8	-1.24	-3.61	-1.67	-1.81	0		-1.7	-2.39	-3.19	0.52	-1.9	0
-75.6	0.75	1.88	1.25	-0.38	-1.75	0		-1.89	-0.65	-4.48	-0.72	-1.63	0		0.99	-0.07	-1.12	3.5	0.24	0		2.9	-0.15	0.93	5.96	3.38	0
-74.7	0.95	-0.71	-3.31	0.54	2.53	0		0.87	-0.22	-0.43	4.95	4.24	0		-1.81	1.22	-1.27	3.43	-1.44	0		-1.24	-2.1	-3.81	0.53	-1.26	0
-73.8	-1.31	2.21	1.81	0.24	-0.17	0		1.28	1.48	0.72	4.1	2.9	0		2.76	2.4	0.25	6.92	-1.47	0		2.7	2.15	-0.38	4.95	-2.8	0
-72.9	2.9	2.43	-1.83	0.1	-3.02	0		4.47	2.41	-2.88	0.86	3.08	0		1.08	-0.9	-4.36	0.81	-0.87	0		-1.78	-3.26	-5.25	-1.53	-3.56	0
-72	4.32	3.21	1.65	2.93	2.19	0		5.14	4.22	0.98	3.15	3.49	0		2.29	0.64	-0.21	1.99	1.14	0		2.84	1.28	-0.85	1.33	1.12	0
-71.1	1.56	-1.93	-2.29	-1.52	0.84	0		0.17	-0.45	-2.68	-0.92	1.95	0		-1.77	2.03	-1.26	1.79	0.56	0		0.09	-1.83	-4.88	1.72	-0.18	0
-70.2	2.94	1.12	1.68	0.26	0.84	0		-5.24	-2.95	-2.99	-3.83	-3.2	0		-0.73	-0.75	-2.98	-1.94	-1.66	0		-1.6	-2.23	-2.91	1.24	-2.38	0
-69.3	0.4	0.46	-1.36	1.8	-1.13	0		0.82	-0.88	-3.56	-1.6	-1.09	0		0.22	1.87	0.9	4.82	1.2	0		-1.77	-3.31	-1.74	2.93	-0.23	0
-68.4	3.44	1.99	0.41	0.23	-0.5	0		2.67	2.26	0.28	1.06	-1.14	0		2.18	0.89	0.86	1.98	-0.97	0		5.1	-2.28	-0.6	3.73	2.44	0
-67.5	2.88	3.38	-2.43	-0.28	1.72	0		1.8	4.07	0.39	0.31	1.95	0		-0.1	0.57	-2.26	1.65	0.56	0		0.56	-1.01	-0.81	1.55	-2.18	0
-66.6	-1.21	-2.09	-4.1	-1.11	-2.98	0		0.03	-1.37	-1.49	0.37	-0.55	0		-1.16	1.58	-0.82	2.47	-0.98	0		-1.11	2.87	-2.93	4.84	-0.03	0
-65.7	-0.88	1.19	-2.56	-1.06	-1.14	0		2.24	2.97	0.64	1.54	4.71	0		-0.12	2.54	-1.06	2.22	1.83	0		-1.84	-4.4	-5.3	-0.89	-1.47	0
-64.8	6.23	4.98	3.58	2.64	4.78	0		4.99	2.47	-0.49	2.21	2.31	0		1.88	2.36	-0.17	2.37	0.85	0		1.45	-1.48	-3.44	3.69	-2.64	0
-63.9	-1.88	-2.34	0.42	-0.83	-2.55	0		-3.1	-5.72	-6.06	-1.88	-4.27	0		-2.52	-2.39	-5.42	0.31	-6.9	0		1.78	0.96	-2.56	1.06	-1.93	0
-63	4.64	2.48	0.24	1.77	0.54	0		1.25	-0.73	-3.49	-1.46	0.12	0		-2.27	-3.49	-5.63	-0.68	-3.54	0		-2.24	-3	-3.99	0.83	-2.44	0
-62.1	0.74	-1.21	-2.2	0.32	-2.08	0		1.39	-0.56	-2.9	1.36	1.06	0		0	0.74	-1.36	2.08	0.59	0		3.75	1.51	-0.67	2.64	0.43	0
-61.2	1.85	1.87	1.16	1.4	0.78	0		1.64	2.85	-1.94	1.44	2.38	0		-0.34	3.26	0.27	0.42	1.54	0		1.99	-2.92	-1.59	-1.57	-0.96	0
-60.3	-0.24	0.71	0.7	-0.64	-1.55	0		1.38	-0.54	-2.31	0.2	-1.11	0		2.25	-0.96	-1.24	2.23	-1.49	0		0.44	-4.7	-3.02	0.46	-0.57	0
-59.4	3.3	-0.25	-0.74	2.94	-1.1	0		1.66	-1.25	-3.12	0.52	-1.52	0		-1.03	1.31	-2.32	1.48	-1.64	0		0.49	-0.34	-3.21	5.11	-0.04	0
-58.5	-0.24	0.09	-0.85	0.53	-4.32	0		-0.76	-3.99	-3.32	-2.59	-3.67	0		-1.69	-2.09	-4.09	-0.61	-2.63	0		0.52	-1.1	-3.27	0.52	-3.65	0
-57.6	-1.77	0.6	-1.93	0.64	0.8	0		-0.74	-0.74	-2.84	-0.85	-0.87	0		1.18	0.68	-0.73	2.43	-0.08	0		1.55	-1.87	-2.57	4.47	-1.59	0
-56.7	0.42	-2.91	-1.09	-0.27	-1.23	0		3.04	4.49	2.81	0.4	1.71	0		0.8	3.65	-0.96	0.75	0.89	0		2.5	0.14	-1.89	0.71	0.13	0
-55.8	1.46	1.08	-1.19	1.67	0.99	0		-1.42	-0.96	-3.93	-0.76	0.81	0		-2.15	-0.27	-3.42	-1.68	-0.47	0		1.9	-2.12	-3.17	1.72	2.28	0
-54.9	3.27	1.62	1.73	3.8	1.64	0		6.06	1.23	2.66	3.62	3.87	0		1.97	2.87	1.37	1.53	3.21	0		-1.54	-3.46	-2.53	-0.25	0.03	0
-54	2.05	-0.59	2.87	-0.34	-2.85	0		-1.72	-2.2	-2.88	-4.9	-5.09	0		-4.54	-1.1	-3.88	-1.85	-2.7	0		-1.55	-4.04	-4.09	-0.89	-3.29	0
-53.1	0.5	0.15	1.41	-0.77	1.11	0		-2.95	-5.58	-3	-4.12	-2.04	0		-1.16	-1.39	-1.8	-0.19	-4.97	0		-0.58	-3.8	-1.8	2.95	0.08	0
-52.2	0.45	0.47	-2.44	0.83	-2.25	0		-0.63	0.33	-1.02	-3.11	-2.17	0		0.15	1.56	-3.33	0.55	-2.01	0		-0.46	0.13	-4.17	2.76	-1.78	0
-51.3	0.71	-0.74	2.79	0.81	-0.55	0		-0.01	-2.99	-0.5	0.97	-0.07	0		-0.88	-1.62	-2.21	-0.7	-0.64	0		-0.29	0.92	-2.07	0.85	-0.69	0
-50.4	-2.21	0.37	-0.85	1.37	0.99	0		2.88	0.67	-1.67	2.94	1.75	0		-1.7	-2.49	-5.01	-0.1	-2.47	0		-2.71	-3.66	-4.48	-2.25	-1.42	0
-49.5	-3.05	-2.18	-3.96	-0.53	-2.56	0		0.02	-2.78	-3.48	0.76	-2.52	0		-0.82	1.76	1.11	2.6	-0.42	0		-1.54	-2.26	-2.15	-0.91	-3.87	0
-48.6	5.85	2.82	-0.05	2	0.1	0		3.43	1.9	-1.26	0.65	2.35	0		1.33	3.46	-1.14	2.41	-0.39	0		0.51	-1.38	-3.68	2.29	-0.95	0
-47.7	1.66	3.32	-2.8	-0.19	-1.25	0		-0.4	-1.28	-3.38	-2.7	-1.26	0		-0.39	1.13	-1.51	-0.44	-1.82	0		-1.4	-2.9	-5.29	-2.74	-1.85	0
-46.8	0.96	0.06	-1.88	-0.88	-1.51	0		0.14	-0.05	-0.99	-0.63	-0.28	0		-1.22	1.7	-0.85	0.09	-2.52	0		-0.28	0.74	-2.72	1.71	1.04	0
-45.9	-1.66	-3.33	-4.87	-2.25	-3.53	0		-1.06	-2.65	-4.52	-1.63	-2.06	0		-2.3	-1.27	-3.1	-0.52	-2.81	0		-0.2	0.13	-0.79	1.28	-0.44	0
-45	-2.43	-0.73	-2.17	-1.07	-1.52	0		-1.07	-0.07	-2.77	-4.39	-1.1	0		-0.79	-1.89	-0.39	-0.84	1.12	0		0.61	-4.6	-4.11	-1.69	-3.09	0
-44.1	-3	1.27	-2.83	-2.11	-2.27	0		0.4	0.62	-2.86	-0.77	-0.6	0		-1.7	0.86	-3.43	-1.86	-1.63	0		-1.65	-4.11	-3.13	-2.28	-2.85	0
-43.2	1.54	1.18	-0.35	-0.65	-0.85	0		1.7	-1.32	-0.47	-0.83	-0.2	0		2.03	2.2	3.78	0.99	2.04	0		0.23	-2.78	-0.36	2.14	-0.77	0
-42.3	-0.13	-0.03	0.69	0.48	0.08	0		2.58	1.96	-1.61	1.88	0.1	0		0.75	2.63	-0.27	0.06	0.12	0		-0.25	-1.9	-2.89	0.48	-0.86	0
-41.4	-2.63	-0.1	-2.77	-0.63	0.44	0		-1.26	-1.3	-2.98	-2.05	-1.77	0		-1.74	0.22	-3.15	0.01	-1.33	0		-1.67	-2.96	-3.5	-1.15	-3.13	0
-40.5	0.03	2.73	0.5	2.77	1.63	0		-0.14	0.32	-2.28	0.58	2.48	0		0.65	0.73	-4.14	1.31	-1.03	0		1.12	-0.87	-5.39	-0.17	-1.85	0
-39.6	0.52	1.52	0.66	-1.22	-0.38	0		0.66	-0.1	-3.21	-0.67	-0.11	0		-1.05	0.61	-2.96	0.22	0.41	0		-1.28	-1.08	-2.7	0.46	-0.42	0
-38.7	-1.05	-1.52	0.45	-2.11	-1.56	0		-2.89	-2.69	-4.76	-5.91	-2.23	0		-0.68	0.23	-4.41	-3.03	-2.07	0		1.41	-1.08	-3.72	-0.45	-1.23	0
-37.8	2.8	2.23	3.46	4.95	2.88	0		1.05	1.99	0.22	0.33	0.06	0		1.73	3.8	-0.77	2.06	-0.3	0		3.04	1.69	-1.17	2.72	0.36	0
-36.9	3.19	4.86	1.31	4.45	2.57	0		2.38	2.18	-2.82	2.32	0.16	0		2.36	2.94	-1.92	1.89	0.27	0		-4.16	-3.32	-5.58	-2.05	-5.36	0
-36	0.83	2.55	1.36	3.18	2.24	0		-0.08	-0.58	-0.56	1.11	0.25	0		0.04	0.48	-0.53	0.65	1.21	0		2.37	0.05	-0.79	0.88	-0.97	0
-35.1	0.26	-0.05	0.46	-0.1	-0.17	0		-0.23	1.07	-0.68	-0.41	1.27	0		-3.87	-1.22	-3.05	0.17	-1.34	0		-2.93	-2.61	-3.54	-1.89	-4.78	0
-34.2	3.44	0.97	2.45	3.44	0.23	0		-1.78	-0.44	-3.73	-2	-3.97	0		-1.29	1.08	-1.9	1.76	-2.43	0		1.32	-0.76	0.26	1.43	2.58	0
-33.3	2.59	0.85	1.53	3.53	0.36	0		-3.08	-3.6	-5.23	-0.36	-2.64	0		-5.51	-4.13	-7.02	-3.52	-5.82	0		-3.58	-5.62	-5.42	-2.92	-4.66	0
-32.4	-0.33	-2.4	0.2	-1.21	-2.84	0		0.78	-1.34	0.63	-0.54	0.01	0		-1.07	-0.21	0.83	-2.04	-3.05	0		-2.57	0.23	-1.17	-3.14	-4.24	0
-31.5	0.03	-0.68	-1.04	-2.94	-2.21	0		0.32	-0.98	-2.03	-0.95	0.3	0		0.39	1.61	-0.78	0.28	0.13	0		0.62	0.03	-0.17	-1.39	0.09	0
-30.6	1.72	0.5	-0.43	0.38	-0.39	0		-0.67	-1.49	-0.94	-2.03	-0.39	0		-2.89	-3.5	-2.57	-3.42	-4.07	0		-4.22	-3.01	-4.91	-3.16	-4.89	0
-29.7	1.25	0.98	0.22	1.73	-1.17	0		-1.16	0.13	-2.66	1.96	1.5	0		-5.4	-0.96	-2.88	-1.8	-1.67	0		-3.25	-4.09	-0.91	2.52	1.05	0
-28.8	1.16	0.63	-2.28	-2.61	-2.55	0		2.54	0.52	-0.94	0.41	0.72	0		-1.36	-0.36	-1.12	-1.37	-1.32	0		-4.34	-5.16	-4.56	-1.44	-1.96	0
-27.9	3.17	0.75	1.03	-1.5	-1.95	0		3.95	-1.29	-1.76	-1.88	-0.78	0		1.84	-0.87	-2.36	-1.37	-2.92	0		-0.25	-2.6	-2.62	1.17	-1.74	0
-27	-5.77	-5.01	-5.87	-4.03	-4.96	0		-2.78	-0.01	-3.8	-0.16	-0.76	0		-0.21	2.61	0.28	1.06	-2.13	0		4.6	0.96	0.96	1.99	0.29	0
-26.1	2.08	1.96	0.73	3.64	2.57	0		-1.66	-0.94	-3.92	-1.62	0.26	0		-1.29	-0.47	-2.39	-0.11	-0.69	0		-2.22	-2.77	-1.46	-0.58	-1.54	0
-25.2	-1.5	-0.62	-4.16	-1.67	-3.58	0		-4.47	-4.31	-6.43	-1.48	-4.74	0		-2.47	-3.16	-2.25	0.25	-4.16	0		-4.78	-4.39	-5.65	-4.9	-5.19	0
-24.3	-1.19	-0.15	-3.32	-0.02	-1.33	0		-0.56	-2.44	-1.78	-1.67	-1.51	0		-0.08	0.55	-1.67	0.5	-1.52	0		1.14	-1.8	-3.82	2.15	-1.82	0
-23.4	-0.35	1.79	1.79	0.67	2.33	0		-4.45	0.03	-4.86	-4.33	-2.08	0		-3.85	-2.18	-3.77	-3.02	-2.84	0		-2.27	-7.03	-5.25	-0.04	-5.44	0
-22.5	0.64	-0.94	-0.12	-4.71	-1.96	0		1.55	-0.88	-2.58	-2.87	-0.35	0		0.47	0.59	-1.63	2.26	-0.25	0		-0.95	-1.71	-2.87	4.5	-1	0
-21.6	2.73	3.49	3.26	1.95	1.03	0		3.11	2.26	-1.7	1.69	1.55	0		0.46	-1.09	-1.63	-0.72	-3.09	0		-0.48	-3.57	-1.38	-0.38	-1.1	0
-20.7	1.19	1.57	-0.06	1.63	0.77	0		-0.93	-1.89	-3.47	-2.83	0.38	0		-1.69	0.67	0.33	0.16	-1.9	0		1.87	0.06	-0.94	0.37	0.77	0
-19.8	1.13	1.4	-0.52	1.72	-0.28	0		0.25	-1.44	-2.47	-1.04	-2.66	0		1.68	3	1.89	1.74	2.35	0		0.09	0.23	-0.94	1.68	-0.03	0
-18.9	-1.02	1.45	-1.97	-0.51	0.55	0		2.34	1.37	-0.12	0.41	1.62	0		3.49	1.51	-0.32	0.95	-0.99	0		-2.14	-2.21	-5.53	-2.01	-4.2	0
-18	-2.33	-0.59	-0.26	-2.07	-0.38	0		1.86	0.36	-1.82	-0.28	1.87	0		1.72	-0.72	-2.11	1.14	-0.99	0		1.12	-1.24	-0.41	0.38	-0.46	0
-17.1	-0.25	1.8	2.81	1.98	0.59	0		-1.98	0.27	-1.87	-0.32	-1.27	0		-0.7	0.52	-0.46	1.1	-0.38	0		-0.92	-0.32	-2.08	0.9	-2.41	0
-16.2	-3.67	-0.13	-4.65	-0.42	-5.01	0		-2.02	-2.68	-2.79	-3.09	-2.05	0		-3.17	0.41	0.06	0.14	-1.62	0		-2.49	-3	-3.06	-0.84	-5.28	0
-15.3	-1.78	-1.45	-2.31	-3.26	-1.01	0		-2.71	-2.54	-4.37	-1.31	-3.41	0		-6.96	-0.57	-5.47	-2.2	-5.42	0		-3.4	-1.52	-3.14	1.95	-3.57	0
-14.4	1.72	1.16	1.12	1.19	-0.97	0		1.88	-0.9	-2.05	-0.7	0.67	0		-1.11	0.71	-1.37	1.4	0.71	0		2.24	0.4	0.92	0.43	0.99	0
-13.5	2.19	2.39	0.17	-0.41	0.32	0		0.58	-0.69	-3.02	-0.5	-0.85	0		-1.52	-2.79	-3.83	-2.63	-2.36	0		-1.06	-2.44	0.13	0	-2.44	0
-12.6	1.63	2.67	-1	1.51	1.02	0		0.87	-1.57	-1.42	-2.11	-0.95	0		-0.2	-2.2	0.19	-1.74	-3.98	0		1.75	-0.47	-0.11	0.11	0.57	0
-11.7	-0.46	-0.92	0.9	0.05	1.01	0		1.25	1.62	0.44	1.34	1.01	0		-1.13	-1.04	-0.22	2.37	-2.2	0		2.69	-0.03	0.14	3.49	1.79	0
-10.8	1.54	0.36	-1.89	-0.88	0.65	0		-2.79	-1.08	-3.13	-3.64	-3.71	0		-2.01	2.54	0.73	0.12	-2.64	0		-2.41	-3.01	-2.37	1.52	-3.8	0
-9.9	-0.27	-4.71	-1.42	-1.27	-0.61	0		-4.02	-3.63	-2.87	-1.83	-1.35	0		-2.32	-1.62	-0.32	-2.02	-1.5	0		1.09	-2.85	-1.14	-1.82	-0.34	0
-9	0.38	-0.18	1.73	0.8	0.99	0		2.35	-1.27	0.16	-2.77	0.64	0		1.66	2.18	0.45	-0.3	0.85	0		0.21	0.55	0.17	0.6	-0.1	0
-8.1	2.39	3.69	2.98	1.41	3.42	0		-0.87	-0.57	-1.83	-3.12	-0.79	0		-0.01	0.06	-0.96	-4.59	0.2	0		-2.12	0.01	-0.87	0.23	-1.78	0
-7.2	0.3	-0.27	1.02	3.69	-0.64	0		-0.71	-3.06	-0.61	2.03	-1.75	0		-1.74	-2.36	-1.95	-1.42	-3.51	0		-0.59	0.04	-1.77	-1.42	-1.02	0
-6.3	-0.81	-1.1	-4.33	-0.69	-3.6	0		0.85	1.87	0.5	2.15	-2.92	0		-1.22	-0.71	-0.57	1.29	-0.3	0		-0.72	-1.21	1.53	1.14	-1.02	0
-5.4	0.8	-2.49	-0.2	-1.54	-2.2	0		-0.45	-1.8	-1.51	1.27	0.63	0		-2.23	-2.27	-1.97	1.13	-0.18	0		-1.61	-2.1	-2.68	1.59	-4.55	0
-4.5	-2.14	-2.64	-1.32	-1.84	-3.22	0		-0.82	-1.26	1.14	1.08	0.8	0		1.12	-0.56	2.25	1.02	0.1	0		-1.02	-2.2	-0.98	-2.74	-2.58	0
-3.6	1.41	2.94	0.62	-0.25	2.26	0		0.29	1.44	-0.2	0.47	-0.01	0		1.98	2.91	1.72	2.43	0.66	0		0.76	-1.95	-2.45	-1.65	0.72	0
-2.7	-0.47	0.95	-1.13	-0.5	2.11	0		0.43	-0.43	-2.03	0.62	1.68	0		1.94	2.16	-0.29	-0.48	1.51	0		-0.61	-0.4	-1.75	-0.96	0.44	0
-1.8	0.11	-0.02	1.45	0.82	-0.29	0		-2.81	0.2	-2.73	-0.5	-0.38	0		-1.16	1.22	-2.55	-1.7	0.5	0		-2.36	0.3	-3.1	-1.65	0.91	0
-0.9	-2.78	-0.24	-1.26	-0.16	-4.02	0		1.96	2.87	2.56	1.01	3.8	0		-2.27	0.33	0.72	-0.14	-1.28	0		2.76	2.18	3.15	3.88	1.52	0
0	-0.03	0.97	-0.02	-0.94	1.26	0		3.76	0.6	-0.62	-0.21	1.07	0		0.59	-1.12	0.78	0.99	1.6	0		-1.73	-2.86	-0.14	0.14	-0.1	0
0.9	-1.46	1.94	-1.86	0.57	-1.77	0		-4.38	-4.23	-4.53	-2.41	-0.48	0		-1.92	-2.18	-2.74	-1.78	-1.47	0		1.11	-0.67	0.04	0.82	-3.16	0
1.8	-0.58	-3.37	-1.43	-4.5	-5.37	0		1.13	-1.81	-1.72	-2.34	-3.48	0		2.38	1.61	-0.44	-0.63	-0.02	0		0.84	1.8	3.17	0.61	0.68	0
2.7	-1.04	-2.71	-0.64	1.52	0.07	0		-0.81	-2.29	-1.22	-1.22	0.76	0		-1.15	-6.09	-2.01	-4.36	-4.01	0		-3.25	-4.48	-3.06	-6.07	-0.5	0
3.6	1.68	1.73	1.05	3.77	0.76	0		-2.73	-2.65	-2.91	-2.97	-1.63	0		-2.56	-1.1	-1.91	-2.74	-1.62	0		-2.22	-2.24	-1.7	-0.41	0.47	0
4.5	2.25	1.03	-0.82	0.71	-0.32	0		1.1	0.88	-1.92	0.97	-0.28	0		-0.19	0.66	-4.23	-2.71	-2.86	0		-1.45	-1.86	-3.99	-3.67	-1.93	0
5.4	-1.56	0.19	0.07	-0.8	-0.82	0		1.11	-0.77	-1.73	-1.16	-1.63	0		0.05	-0.74	-1.98	-0.51	-1.94	0		0.47	-0.89	-0.79	1.42	1.77	0
6.3	-1.34	1.3	0.15	-2.58	-0.17	0		-1.13	3.18	-0.88	-1.86	1.74	0		1.01	2.15	-0.91	-0.01	-0.98	0		-3.29	-1.41	-4.02	0.95	-4.31	0
7.2	2	3.77	-0.26	3.76	2.13	0		0.71	2.77	-2.34	0.49	1.55	0		-1.73	1.39	-0.87	-1.45	-0.84	0		-0.99	-1.89	-0.81	-1.46	-3.21	0
8.1	-5.1	-4.45	-5.81	-2.69	-6.49	0		-3.83	-0.94	-5.01	-2.52	-3.81	0		-1.73	-0.11	-3.09	-0.96	-1.96	0		-1.3	-3.09	-3.92	0.27	-1.73	0
9	-0.22	2.05	2.07	2.06	-0.19	0		-5.64	-3.34	-4.05	-2.7	-3.15	0		-0.05	0.72	-1.8	0.45	-0.65	0		0.37	-1.12	-1.16	2.74	-7.95	0
9.9	5.27	1.71	5.15	6.33	-0.41	0		2.07	0.31	1.08	2.51	0.43	0		2.8	-0.42	-2.64	-2.07	-1.95	0		1.39	1.15	-3.53	1.89	-2.14	0
10.8	3.47	1.67	0.19	5.96	0.44	0		-0.69	0.07	-3.1	0.88	-1.33	0		0.2	0.73	-1.95	-3.12	-1.89	0		-4.31	-1.4	-1.84	-0.98	-4.5	0
11.7	7.93	3.87	4.53	6.15	-0.18	0		-0.15	-1.34	0.43	4.89	-1.51	0		2.44	0	-0.24	4.93	2.44	0		1.13	-1.05	-3.66	1.7	-0.4	0
12.6	8.39	2.34	0.87	5.47	0.26	0		1.12	-1.32	-1.09	-0.69	-0.87	0		3.09	0.32	-1.93	-1.72	0.54	0		0.19	0.02	-1.52	1.66	0.68	0
13.5	7.45	5.24	2.45	6.11	1.44	0		-0.25	1	-2.46	2.82	-2.74	0		5.1	0.11	-1.56	1.82	-2.55	0		-2.15	-0.3	0.47	2.56	-3.11	0
14.4	8.18	3.18	2.92	6.75	-0.35	0		-0.16	-2.81	0.09	3.85	-1.72	0		1.88	-2.75	-2.75	0.65	-2.26	0		0.29	-0.93	-0.97	4.01	-1.46	0
15.3	7.49	2.77	4.67	4.61	-0.71	0		1.38	0.52	1.3	2.28	1.36	0		8.05	4.45	3.89	5.06	2.31	0		0.55	2.42	-0.38	4.92	-2.45	0
16.2	9.43	1.98	5.31	7.19	-0.36	0		0.26	-3.08	-1.32	5.27	0.45	0		4.54	0.32	1.26	2.7	-0.42	0		-2.04	-4.12	-1.51	-1.03	-1.02	0
17.1	10.87	2.67	4.56	6.17	-1.22	0		-0.7	-2.77	-2.61	1.31	-0.94	0		8.21	0.62	0.77	6.12	1.38	0		-0.93	-2.86	-1.64	3.86	-1.81	0
18	10.28	4.65	5.17	6.17	2.28	0		2.8	3.11	-0.75	6.28	2.96	0		3.06	0.86	-1.09	3.07	0.64	0		-4.22	-4.31	-2.29	1.42	-4.02	0
18.9	10.58	4.1	5.39	9.19	2.39	0		0.73	-1.73	-1.36	4.76	2.39	0		6.82	1.7	-0.08	5.77	2.68	0		-1	-0.46	-1.88	4.06	0.22	0
19.8	8.1	2.85	2.35	7.84	-2.09	0		-2.49	-2.35	-3.76	6.75	-3.04	0		5.04	2.67	0.95	4.38	2.26	0		-2.47	-0.64	-1.8	2.52	-0.86	0
20.7	9.24	7.33	4.44	8.83	1.46	0		1.96	1.74	-0.03	4.68	2.16	0		4.63	3.23	-1.54	2.23	-0.99	0		-2.51	-1.26	-2.89	1.84	-4.14	0
21.6	7.28	4.11	3.54	6.9	-3.68	0		-3	-0.35	-2.42	3.48	-0.78	0		3.18	1.92	-2.94	1.86	-0.06	0		-0.28	0.76	-0.46	3.71	-1.4	0
22.5	7.43	4	5.47	9.3	-3.15	0		-2.58	-1.14	-1.6	3.49	-3.78	0		4.67	2.53	0.61	4.15	0.73	0		-2.43	-1.71	0.29	3.33	-0.69	0
23.4	8.47	5.23	6.25	10.14	-0.13	0		-1.26	1.18	-1.08	6.11	5.96	0		0.87	-0.91	-3.25	1.7	0.72	0		-8.43	-6.21	-3.84	-2.35	-8.52	0
24.3	8.52	5.69	5.75	8.24	0.91	0		-1.43	2.76	-0.02	4.64	4.22	0		3.68	2.23	1.51	5.21	0.76	0		-4.68	-6.3	-3.57	-0.25	-4.83	0
25.2	9.3	7.47	8.32	9.68	-0.23	0		-1.19	0.62	-1.59	2.03	1.33	0		3.56	1.61	2.56	2.61	3.53	0		-3.09	-0.92	-0.09	1.65	-3.03	0
26.1	9.77	6.43	8.26	6.43	-0.5	0		0.69	4.61	2.28	4.89	3.29	0		6.51	5.59	2.59	5.42	3.82	0		-3.74	-2.2	-0.28	1.83	-2.47	0
27	12.28	7.3	8.88	13.56	4.02	0		0.66	3.06	2.57	8.28	4.22	0		5.93	2.76	3.07	6.45	4.79	0		-4.47	-2.88	-5.9	2.96	-2.33	0
27.9	12.17	7.32	8.2	11.59	0.55	0		1.81	0	1.87	7.85	-0.24	0		5.35	1.93	2.39	5.65	2.17	0		-2.95	-3.19	-5.29	0.27	-2.47	0
28.8	8.3	5.43	5.78	11.16	-0.98	0		-1.93	-0.24	-1.47	5.04	1.87	0		4.23	1.27	2.84	6.19	2.54	0		-3.26	-2.4	-0.66	3.58	-3.29	0
29.7	12.6	8.89	12.02	14.38	6.55	0		2.99	0.61	2.51	7.61	2.46	0		5.85	0.39	-0.15	5.82	1.01	0		-3.99	-5.37	-5.61	2	-4.88	0
30.6	9.51	5.31	7.91	10.27	-0.33	0		0.73	3.2	1.55	6.87	0.55	0		4.53	1.49	2.3	6.05	2.28	0		-3.46	-2.77	-1.41	3.45	-1.64	0
31.5	12.72	4.46	7.03	8.26	0.81	0		-0.85	-4.16	-1.23	4.06	0.77	0		4.82	-0.64	1.12	4.97	2.27	0		-1.04	-0.59	-1.86	1.94	-0.05	0
32.4	10.2	3.66	7.44	10.06	-0.13	0		-1.67	-3.49	-2.8	4.81	0.31	0		4.6	1.05	0.05	4.23	2.56	0		-4.15	-4.41	-6.28	0.49	-7.2	0
33.3	10.24	6.16	5.39	11.9	-0.45	0		3.12	1.89	2.9	7.55	3.26	0		5.73	2.14	4.29	4.55	5.3	0		-2.52	-3.87	-3.38	3.29	-4.63	0
34.2	5.21	1.62	2.34	9.05	-2.4	0		0.05	-1.42	-0.5	8.17	-1.37	0		6.72	0.74	0.74	4.44	1.61	0		-0.05	-5.89	-0.52	2.95	-2.05	0
35.1	7.02	4.74	9.15	9.76	0.31	0		-4.21	0.72	0.37	6.21	0.29	0		2.74	4.34	1.72	7.08	4.9	0		-1.25	-3.18	-3.34	1.72	-4.77	0
36	8.17	5.48	7.61	8.83	2.37	0		0.65	1.78	0.88	7.24	3.61	0		6.91	2.35	2.93	5.17	2.22	0		-1.31	-2.31	-2.37	3.33	-2.67	0
36.9	7.73	5.33	10.1	9.83	-1.72	0		0.93	1.04	3.08	7.53	1.61	0		4.75	1.73	0.47	4.14	-0.39	0		-3.64	-6.17	-4.26	-1.76	-7.91	0
37.8	11.31	6.57	7.63	12.52	2.89	0		-1.31	-0.5	-1.31	5.57	1.13	0		7.12	1.75	1.3	5.96	3.27	0		1.37	-2.07	-3	1.39	-3.42	0
38.7	9.77	6.22	11.26	9.02	2.65	0		-1.87	0.16	-0.03	4.33	1.98	0		5.35	1.02	3.26	5.09	3.65	0		-2.62	-4.9	-0.45	1.1	-3.61	0
39.6	13.35	8.34	9.55	15.09	6.57	0		-0.61	0.51	-0.08	6.28	4.49	0		4.17	0.79	-2.44	6.51	4.42	0		-3.4	-4.88	-4.58	0.72	-5.11	0
40.5	8.63	2.02	6.56	8.09	-0.85	0		1.35	-1.65	0.77	4.13	2.28	0		4.24	1.11	1.65	2.9	3.62	0		-1.78	-2.21	-1.56	2.05	-1.57	0
41.4	7.22	1.83	5.84	10.08	-0.68	0		-1.66	-3.77	-1.37	5.48	0.22	0		6.14	-1.98	0.46	5.28	2.14	0		-5.84	-10.27	-7.77	-2.44	-5.24	0
42.3	9.1	6.1	9.07	8.57	1.99	0		0.21	1.4	0.57	5.38	3.87	0		2.32	1.5	-0.81	3.95	2.46	0		-3.47	-6.09	-5.94	-0.22	-7.38	0
43.2	7.48	5.72	10.57	7.31	1.31	0		0.16	0.3	2.89	6.43	7.07	0		5.44	1.07	-0.86	2.91	2.91	0		-5.37	-7.42	-5.93	-2.44	-8	0
44.1	10.73	7.42	9.21	13.65	4.89	0		1.45	-0.32	1.54	10.24	3.44	0		6.53	3.28	1.28	5.58	7.42	0		-1.05	-5.08	-4.25	0.89	-1.26	0
45	10.22	5.69	6.79	8.87	-1.91	0		-0.15	-2.57	1.53	3.89	-1.2	0		5.3	1.3	2.66	7.4	3.58	0		0.18	-5.07	-2.1	1.98	-2.31	0
45.9	7.09	4.17	8.42	7.4	1.31	0		-0.88	1.21	3.57	6.47	4.15	0		5.29	4.88	5.39	6.97	5.87	0		-1.61	-2.94	-1.33	0.7	-1.49	0
46.8	9.44	8.54	7.63	12.41	4.81	0		-0.97	0.97	2.12	7.49	4.8	0		2.79	3.23	1.69	4.22	4.56	0		-0.43	-3.09	-2.25	1.35	-4.21	0
47.7	7.7	2.01	5.35	6.53	-1.91	0		-0.54	-1.1	-2.33	2.96	-0.01	0		5.01	2.32	4.26	8.2	4.43	0		-2.08	-2.32	1.56	5.34	-4.69	0
48.6	10.76	3.41	9.51	7.19	1.39	0		0.98	-0.47	0.22	4.53	2.64	0		7.33	3.82	3.35	6.33	5.11	0		-2.68	-4.81	-4.23	-0.25	-3.28	0
49.5	10.57	1.62	8.12	7.74	0.79	0		0.67	-0.53	1.6	7.61	0.31	0		7.66	5.22	3.07	8.74	4.42	0		-2.73	-3.73	-1.77	-0.04	-4.3	0
50.4	10.44	3.28	7.38	9.02	0.08	0		-1.86	-4.32	-2.36	5	2.64	0		4.51	0.62	2.3	7.24	3.86	0		-2.8	-5.39	-2.54	-0.24	-4.47	0
51.3	9.51	5.49	10.44	11.54	3	0		-0.71	0.5	1.29	5.6	1.79	0		6.93	4.71	4.04	5.05	2.5	0		0.8	-3.42	-1.82	1.98	-3.17	0
52.2	11.42	4.82	10.64	11.47	3.08	0		3.11	2.15	4.91	11.98	6.5	0		5.3	4.7	4.58	6.66	6.75	0		-3.26	-4.03	-3.42	0.19	-4.71	0
53.1	9.9	4.88	9.84	12.51	-0.94	0		-1.59	-0.34	0.25	7.29	1.55	0		1.19	0.85	2.56	4.48	4.15	0		-4.37	-7.06	-0.77	0.43	-6.08	0
54	8.58	3.57	6.97	11.08	-0.94	0		-1.76	0.2	-0.69	4.55	3.41	0		2.43	2.53	3.64	2.69	5.56	0		-2.67	-6.81	-3.8	-1.05	-5.4	0
54.9	9.07	6.2	9.09	13.88	3.83	0		3.12	1.72	0.87	5.96	5.73	0		5.87	3.8	2.08	2.52	6.23	0		-1.21	-4.67	-6.21	0.05	-4.57	0
55.8	9.76	7.51	9.03	9.62	0.81	0		-1.19	0.03	1.51	6.54	1.97	0		4.59	3.2	-0.69	4.16	6.53	0		-0.29	-5.1	-6.16	-2.45	-2.95	0
56.7	7.05	7.09	7.3	11.96	-0.02	0		1.33	0.98	5.04	10.93	4.26	0		3.71	2.56	2.64	8.13	3.74	0		-4.4	-5.69	-8.59	-3.93	-9.05	0
57.6	8.09	3.53	8.48	9.86	-0.39	0		1.68	-2.79	-0.28	7.25	-1.26	0		6.8	1.65	3.11	6.96	4.85	0		-3.51	-7.51	-6.66	-1.42	-8.56	0
58.5	8.48	5.2	10.57	10.19	2.93	0		0.47	0.14	2.96	8.07	4.02	0		3.95	3.19	1.37	7.73	4.33	0		-4.19	-7.23	-6.75	-3.41	-9.67	0
59.4	8.07	5.18	8.9	10.51	-0.27	0		1.92	4.04	2.67	11.24	4.01	0		3.54	1.09	3.26	7.84	3.44	0		-1.18	-5.13	-3.28	-1.21	-5.78	0
60.3	6.73	3.09	10.39	7.9	2.24	0		-1.15	-1.11	-1.31	4.38	2.13	0		3.17	4.43	0.06	6.12	5.9	0		-0.64	-3.31	-4.52	-0.74	-3.57	0
61.2	4.59	3.67	8.17	13.39	0.56	0		-2.8	-1.86	1.38	7.87	4.34	0		4.93	3.09	2.09	6.98	6.02	0		-2.26	-7.12	-4.1	-1.51	-7.34	0
62.1	10.58	6.09	9.52	10.41	5.95	0		1.08	0.49	0.03	6.08	6.42	0		3.46	-0.62	-0.47	3.27	4.91	0		-2.27	-6.3	-7.17	-2.45	-7.74	0
63	9.3	6.23	10.64	6.97	4.32	0		0.63	1.36	0.25	7.24	4.26	0		2.64	-0.5	-0.93	3.2	1.34	0		-6.84	-8.29	-9.57	-4.52	-7.41	0
63.9	10.26	5.11	10.07	9.54	3.95	0		0.03	-1.2	2.55	8.4	2.6	0		4.52	-0.5	1.45	7.53	3.01	0		-4.16	-11.28	-7.94	-6.67	-7.81	0
64.8	10.59	2.8	10.02	6.72	3.32	0		0.98	-2.5	1.1	6.36	2.74	0		4.47	-1.2	-1.29	2.23	0.54	0		-4.15	-7.2	-8.12	-3.56	-6.75	0
65.7	9.7	5.96	12.18	7.85	4.89	0		-4.98	-0.18	2.17	3.27	3.05	0		0.92	-0.15	0.9	3.83	0.32	0		-6.03	-7.92	-5.96	-3.23	-0.67	0
66.6	9.12	2.99	4.72	5.51	-0.02	0		0.28	0.03	0.02	5.61	2.25	0		3.75	2.22	0.05	4.24	2.26	0		-6.01	-8.49	-7.13	-4.09	-19.46	0
67.5	4.69	0.18	4.27	5.35	0.34	0		-3.34	-0.98	0.12	4.28	0.41	0		2.12	1.75	3.06	3.78	4.35	0		-4.24	-7.81	-3.15	-5.68	0.02	0
68.4	2.47	-1.02	2.11	3.67	1.67	0		-1.1	-1.05	0.32	4.6	2.48	0		-0.2	0.28	1.07	2.69	0.55	0		-5.72	-12.76	-6.68	-9.74	-5.43	0
69.3	3.43	2.73	2.25	3.75	0.32	0		-1.38	1.73	2.85	4.9	2.67	0		-1.19	0.33	1.8	2.71	1.19	0		-5.16	-9.03	-7.65	-3.56	-7.48	0
70.2	1.78	3.62	0.13	2.74	-0.72	0		-0.8	0.38	-0.63	1.53	-0.79	0		-2.55	-2.05	-2.11	0.66	-0.25	0		-5.4	-11.85	-10.38	-8.01	-8.17	0
71.1	-0.26	1.37	2.03	1.84	-1.54	0		0.07	1.35	-0.17	3.95	0.58	0		1.33	1.96	0.24	3.45	1.66	0		-1.21	-6.88	-6.25	-6.37	-5.33	0
72	-0.11	-0.55	1.87	-1.11	-1.02	0		0.3	0.14	0.05	1.32	1.95	0		-0.4	1.27	-1.65	2.61	1.77	0		-7.39	-9.71	-7.02	-7.64	-11.08	0
72.9	0.89	0.13	-2.28	-0.28	-3.46	0		-3.15	0.07	-5	0.36	-2.51	0		0.28	4.42	-0.69	2.5	2.43	0		-6.06	-10.49	-8.5	-8.79	-9.77	0
73.8	1.3	0.85	2.48	1.72	2.58	0		3.95	2.87	4.55	2.03	2.87	0		2.76	3.89	2.78	3.6	5.06	0		-6.21	-9.81	-9.18	-9.26	-8.07	0
74.7	-2	1.21	-2.02	-0.39	-0.07	0		-2.94	0.36	-2.12	2.48	2.73	0		0.88	4.08	2.08	4.82	4.08	0		1.48	-4.58	-4.55	-3.58	-7.08	0
75.6	-4.03	0.36	-1.43	-0.92	-1.09	0		-3.98	-1.44	-3.15	0.37	-0.68	0		1.26	3.54	1.08	3.79	2.36	0		-3.55	-11.27	-8.22	-5.93	-9.5	0
76.5	1.08	0.16	3.56	1.1	1.32	0		2.02	2.51	4.8	4.4	4.88	0		-1.11	1.21	1.2	2.14	2.61	0		-4.21	-8.69	-9.03	-6.72	-7.94	0
77.4	-1.9	0.6	-1.54	-0.28	1.45	0		-1.63	-1.36	0.85	-1.96	2.03	0		-0.99	-0.4	-1.25	-0.38	4.02	0		-0.2	-8.07	-6.29	-7.15	-5.92	0
78.3	-1.76	-1.25	1.33	-0.49	-1.91	0		-2.87	-0.38	-0.15	0.13	-2.52	0		1.45	2.2	0.39	0.22	3.58	0		1.62	-5.96	-6.28	-5.44	-3.65	0
79.2	-0.82	-2.52	-0.36	0.46	-0.25	0		1.1	-0.8	1.49	2.8	4.81	0		-2.22	-1.77	1.04	-1.77	1.84	0		-2.88	-8.07	-6.03	-8.98	-10.55	0
80.1	-1.23	-1.2	-1.32	-1.29	-0.02	0		0.92	2.27	0.07	-1.08	1.54	0		-1.69	2.96	2.64	2.4	2.04	0		-2.23	-6.71	-7.06	-7.24	-5.3	0
81	0.09	-0.99	-0.81	1.69	-1.99	0		-1.79	-0.42	0.47	1.49	1.28	0		1.83	3.06	4.12	3.33	4.24	0		0.61	-3.71	-2.84	-6.21	-5.35	0
81.9	-5.05	-2.3	-2.74	-3.62	-5.07	0		-1.69	-2.24	1.32	-0.56	-2.36	0		1.74	1.13	2.42	0.27	1.9	0		-4.1	-9.69	-4.78	-8.95	-9.22	0
82.8	-2.32	-0.16	1.13	0.26	1.36	0		-0.62	3.18	1.56	0.02	1.68	0		-2.19	3.57	0.78	0.04	2.2	0		-1.73	-4.38	-6.51	-9.74	-5.96	0
83.7	-0.73	1.62	1.55	-1.67	-0.6	0		-2.39	0.2	1.25	1.2	-0.8	0		-0.18	1.72	3.47	3.65	3.21	0		-0.44	-6.61	-3.86	-5.28	-6.59	0
84.6	-3.77	-2.36	-3.74	-0.14	-2.14	0		-2.82	0.01	-0.55	-1.6	-1.17	0		1.77	4.7	4.09	3.66	5.58	0		-1.76	-5.82	-3.73	-7.36	-4.77	0
85.5	-2.07	-0.89	1.19	-2.57	1.37	0		-0.57	0.64	-0.84	-0.41	2.26	0		1.75	5.79	4.32	4.22	6.4	0		-1.5	-7.19	-3.83	-7.15	-5.75	0
86.4	-0.24	2.63	-0.2	0.6	-1.51	0		2.09	1.69	0.88	2.73	1.26	0		-0.44	1.78	0.34	0.09	1.58	0		-4.95	-8.95	-6.74	-10.58	-8.94	0
87.3	-2.92	-3.66	-1.23	-3.31	-1.53	0		3.22	0.72	2.05	3.06	2.97	0		0.83	4.08	3.95	2.99	3.18	0		-3.19	-6.1	-6.35	-8.58	-9.74	0
88.2	1.84	1.44	0.62	2.57	1.2	0		1.43	3.07	-0.76	1.08	1.73	0		2.22	6.28	4.7	2.33	5.56	0		-1.61	-5.83	-6.09	-7.26	-6.77	0
89.1	-3.08	-3.2	-0.61	-2.32	-0.65	0		-1.48	1.57	-1.93	-1.91	-2.76	0		1.09	5.1	2.53	4.41	2.05	0		-1.11	-4.53	-3.15	-4.78	-6.6	0
90	-0.31	0.95	-0.39	-0.35	-0.54	0		-0.81	3.44	3.01	0.35	3.38	0		-0.56	2.64	1.16	2.47	0.47	0		-2.75	-7.47	-7.37	-7.7	-10.89	0
90.9	-2.26	-0.27	-0.4	-1.07	-1.47	0		1.59	3.73	1.5	1.59	-1.69	0		2.83	2.4	3.58	3.23	0.72	0		-2.98	-9.78	-6.31	-10.67	-9.29	0
91.8	0.03	0.66	-3.16	-1.45	-2.31	0		2.91	4.92	2.7	2.51	2.42	0		-1.22	1.36	3.16	-1.81	0.44	0		-2.43	-9.08	-6.88	-11.21	-8.96	0
92.7	0.25	-0.91	1.59	0.67	2.61	0		-2.62	-1.56	-3.32	-1.74	1.72	0		0.2	3.17	2.56	-0.36	3.67	0		-3.33	-8.77	-4.84	-11.35	-8.08	0
93.6	-3.03	1.31	0.06	0.05	-4.48	0		-0.17	1.28	-1.95	0.53	0.81	0		-1.77	1.78	-0.72	1.34	1.26	0		-4.47	-7.38	-5.79	-7.92	-7.66	0
94.5	-2.16	0.31	1.06	-1.39	1.55	0		2.44	3.46	2.59	3.11	2.04	0		-2.24	0.42	-0.26	-1.85	0.47	0		-3.35	-9.09	-7.3	-8.63	-7.12	0
95.4	-3.96	-2.71	-2.15	-2.6	-4.12	0		1.34	4.19	2.59	0.07	0.28	0		0.04	2.9	3.43	-0.41	2.07	0		-4.21	-8.17	-5.97	-9.72	-7.41	0
96.3	0.57	0.45	1.24	0.65	-1.21	0		-3.85	-1	-0.25	-1.29	-1.26	0		-3.06	0.83	1.11	-0.17	-0.79	0		-0.32	-5.86	-2.78	-5.36	-10.01	0
97.2	-0.43	2.27	3.45	2.51	2.74	0		-0.53	0.04	1.33	-0.55	-1.29	0		0.91	0.94	2.3	-1.12	1.1	0		-1.32	-6.6	-6.75	-7.81	-9.33	0
98.1	-5.57	-2.08	-0.35	-0.9	-3.91	0		-1.91	0.42	0.21	0.61	0.2	0		-1.26	1.72	0.98	1.58	3.28	0		-2.75	-4.81	-4.38	-6.11	-6.24	0
99	-3.85	-3.61	-0.47	-5.02	-4.63	0		-2.62	-1.42	-0.02	-1.58	-1.4	0		-0.75	0.47	1.34	-0.8	-0.45	0		-0.61	-6.72	-6.88	-10.59	-7.72	0
99.9	-1.16	0.36	1.26	2.29	0.99	0		-3.91	-2.25	-1.66	-0.24	-3.87	0		-0.54	1.74	-0.45	-0.4	0.47	0		-2.68	-6.41	-6.2	-8.2	-9.55	0
100.8	-3.2	-1.18	-0.16	-1.59	-2.35	0		-1.25	0.67	-0.65	-0.88	0.47	0		1.43	0.9	0.33	1.33	1.98	0		-6.3	-10.85	-8.56	-11.54	-10.89	0
101.7	-4.81	-0.43	2.41	-0.71	-0.77	0		-1.93	0.05	-0.12	-0.52	-0.51	0		-0.48	1.77	2.03	3.39	4.42	0		-1.87	-7.24	-4.24	-7.32	-5.74	0
102.6	-4.38	-1.61	-2.73	-2.04	-1.91	0		-2.26	0.78	-0.58	-1.66	-0.62	0		-3.48	-0.07	0.03	-3.15	2.43	0		-2.44	-8.74	-5.53	-9.7	-5.36	0
103.5	-4.42	-3.89	-1.33	-2.3	-3.73	0		-2.68	-0.52	-1.54	-1.13	-3.3	0		-0.3	-0.16	0.23	-0.92	-0.08	0		-4.21	-7.78	-5.72	-9.09	-10.08	0
104.4	-4.05	-0.62	-0.51	-3.45	-3.42	0		-1.36	2.23	-1.69	-2.06	-2.61	0		-1.19	3.23	-0.73	-0.54	-0.39	0		-4.04	-8.27	-7.51	-9.1	-11.88	0
105.3	-4.79	-1.94	-2.52	-5.72	-3.87	0		-0.99	2.63	1.15	0.78	-0.65	0		-0.28	2.77	2.2	1.3	0.04	0		-3.9	-8.77	-8.06	-9.64	-11.17	0
106.2	-1.81	-0.04	-5.2	-2.36	-0.56	0		-0.54	2.16	0.02	-1.6	1.62	0		-0.36	2.84	4.16	-2.31	3.49	0		-0.09	-5.2	-3.38	-6.68	-6.15	0
107.1	-0.68	1.15	-1.2	-1.49	-2.12	0		-1.9	0.84	-2.06	-2.2	-1.69	0		-2.69	1.28	1.54	1.25	2.48	0		-2.53	-8.4	-3.75	-6.35	-6.94	0
108	-2.38	-2.05	-0.75	-1.81	-1.33	0		-0.27	1.29	-0.89	-2.1	2.92	0		-0.06	2.51	2.04	-2.36	3.89	0		-1.42	-9.18	-5.87	-9.47	-8.55	0
108.9	-0.63	0.52	2.73	0.96	0.5	0		0.11	1.85	0.2	0.63	-0.76	0		-1.24	0.67	0.35	-1.38	1	0		-4.93	-7.62	-5.61	-8.97	-7.94	0
109.8	-1.81	-0.43	0.22	-0.27	-2.4	0		-1.18	0.55	-0.03	0.4	-0.12	0		-0.52	5.72	2.56	1.83	1.42	0		-4.25	-6.83	-4.49	-9.88	-8.26	0
110.7	-2.66	-2.49	-0.68	-1.86	-2.41	0		0.75	-0.66	1.57	2.08	2.45	0		0.29	1.9	0.6	0.72	3.92	0		-3.9	-8.46	-7.65	-10	-9.17	0
111.6	1.05	3.79	3.05	5.18	2.88	0		0.67	4.65	2.51	4.25	2.68	0		-2.21	3.31	1.34	2.64	3.18	0		-1.69	-6.35	-2.39	-7.89	-7.43	0
112.5	-5.03	-2.95	-1.63	-3.93	-6.5	0		-1.78	0.25	0.16	-3.61	-0.28	0		-0.86	2.15	2.4	-1.31	-0.06	0		-1.17	-7.34	-1.66	-7.76	-8.32	0
113.4	-4.96	-2.39	-4.87	-6.15	-3.3	0		-4.27	-1.45	-0.58	-1.77	-0.87	0		-1.22	2.46	3.74	-0.04	2.28	0		-4.39	-7.43	-6.45	-9.22	-7.72	0
114.3	-1.82	0.29	0.13	-0.36	-4.07	0		-2.21	1.23	3.76	1.38	-2.79	0		0.33	3.73	4.96	1.43	5.43	0		-1.04	-7.3	-2.02	-7.32	-6.32	0
115.2	-4.49	-1.73	-1.9	-4.76	-6.13	0		-2.65	-1.1	-0.52	-1.9	-0.72	0		-3.09	-0.06	-1.27	-1.8	0.96	0		-3.61	-6.07	-6.01	-7.71	-6.62	0
116.1	-3.74	-2.1	0.7	0.97	-1.82	0		-1.5	-0.33	1.32	-0.12	-0.49	0		-1.86	2.22	-1.23	-1.72	-1.63	0		-0.12	-5.36	-6.81	-8.93	-7.47	0
117	-2.76	0.76	-2.55	-1.35	-1.13	0		-3.05	2.02	-3.09	-0.94	-0.33	0		-1.23	2.09	2.55	1.34	1.93	0		-4.73	-7.06	-6.59	-8.56	-9.84	0
117.9	-3.91	-2.74	-1.26	-3.21	-2.48	0		-4.53	0.66	-2.1	-2.56	-1.06	0		-3.51	2.71	-0.32	-2.66	0.05	0		-2.43	-7.73	-5.4	-11.22	-8.78	0
118.8	-4.88	-1.1	-1.61	0.54	0.86	0		-0.94	1.24	-0.51	-1.21	1.3	0		2.14	1.81	1.77	0.32	2.13	0		-2.73	-8.2	-6.22	-9.15	-8.92	0
119.7	-0.43	0.22	1.21	-0.46	-1.02	0		-2.78	0.47	-1.73	-3.55	-2.25	0		-1.78	1.2	0.19	-4.75	-1.97	0		-0.16	-7.7	-4.83	-7.68	-9.18	0
120.6	-1.08	-0.94	-1.3	-1.54	-1.62	0		0.14	2.4	-3.7	0.95	0.79	0		-1.56	1.97	-1.89	-2.26	1.59	0		-3.65	-9.14	-5.94	-11.7	-8.76	0
121.5	-2.28	0.54	-1	-1.46	-1.63	0		0.51	4.15	0.56	0.11	2.06	0		-2.11	4.71	3.23	2.16	0.3	0		-5.38	-7.12	-6.24	-10.18	-9.87	0
122.4	-5.36	-4.37	-2.26	-2.99	-2.24	0		2.65	1.19	3.73	1.89	1.43	0		1.83	4.23	5.21	1.42	4.49	0		-4.92	-8.29	-4.41	-12.13	-9.86	0
123.3	-3.83	3.06	-1.03	1.55	1.31	0		0.24	1.48	-0.21	-0.9	0.18	0		0.77	0.84	-0.02	-0.29	1.63	0		-5	-9.87	-5.36	-11.73	-11.27	0
124.2	-2.23	-2.66	0.91	-1.91	-0.97	0		-0.82	0.39	0.53	-1.54	0.57	0		-1.44	-0.06	1.46	-2.42	0.91	0		-2.58	-7.61	-5.59	-7.13	-7.93	0
125.1	0.56	0.1	2.52	1.18	1.3	0		2.12	2.61	1.86	0.67	2.27	0		1.42	2.58	0.15	0.23	2.03	0		-2.81	-7.55	-9.26	-9.71	-9.3	0
126	-3.59	-1.83	1.46	-3.03	-3	0		-1.69	0.94	0.71	0.63	1.45	0		-0.78	2.39	3.48	0.87	4.05	0		-2.54	-6.32	-4.56	-5.64	-3.26	0
126.9	-4.55	-3.96	-2.53	-2.24	-3.22	0		-1.69	1.43	0.15	-1.89	-1.6	0		-3.67	3.34	-0.84	0.38	1.31	0		-2.01	-8.35	-5.41	-8.41	-7.05	0
127.8	-3.96	-2.95	-1.85	-3.34	-2.41	0		0.09	-1.03	-1.19	-3.08	1.75	0		2.7	1.62	1.75	-0.03	3.79	0		-0.52	-5.33	-3.45	-6.93	-4.93	0
128.7	-5.47	-3.01	-1.87	-4.02	-1.22	0		-1.82	1.51	-0.4	-3.56	-0.08	0		-2.29	0.26	0.97	-1.39	-0.47	0		-1.63	-6.05	-2.81	-8.58	-6.42	0
129.6	-2.4	-1.19	-1.38	0.29	-2.2	0		0.5	4.78	3.29	1.87	1.29	0		-1.01	3.22	3.27	0.27	2.47	0		-4.57	-6.94	-4.45	-10.2	-8.25	0
130.5	-3.19	-0.79	-2.49	-2.52	-5.43	0		-3.73	-1.26	-3.97	-7.19	-6.84	0		-0.5	1.08	0.2	-2.83	-0.87	0		-4.63	-7.37	-2.99	-8.59	-8.07	0
131.4	-4.55	-1.3	-0.76	-3.07	-3.63	0		-1.84	0.84	-0.95	-0.78	-1.39	0		-1.03	1.48	0.1	-3.86	1.59	0		-1.37	-6.53	-5.85	-9.35	-7.07	0
132.3	-6.01	-1.72	-0.55	-3.06	-4.22	0		-1.88	0.92	0.54	-2.33	-1.4	0		-6.14	-0.69	-0.64	-3.17	-2.6	0		-5.59	-10.3	-6.65	-10.06	-9.12	0
133.2	-2.33	2.24	1.98	-2.75	-0.41	0		0.6	2.03	2.76	-0.24	0.11	0		-0.91	0.47	2.71	-0.81	1.46	0		-3.43	-8.67	-6.08	-9.64	-9.4	0
134.1	-7.54	-2.44	-3.2	-5.2	-4.01	0		-0.74	1.41	0.67	-3.63	-0.24	0		-0.57	4.99	5.05	0.53	3.67	0		-2.09	-5.91	-2.24	-7.76	-6.37	0
135	-2.84	-0.16	0.89	-0.9	-1.99	0		-1.2	0.34	2.09	-3.26	-0.38	0		-1.94	2.8	4.95	0.07	0.85	0		-4.89	-5.75	-6.04	-6.66	-6.73	0
135.9	-6.59	-3.08	-2.01	-6.38	-5.8	0		-2.33	-1.9	-1.34	-3.88	-6.26	0		-1.89	2.7	-0.34	0.15	0.48	0		-2.2	-6.01	-7.15	-9.36	-8.39	0
136.8	-4.16	0.14	2.14	-0.31	-1.56	0		-3.18	0.9	0.13	-2.52	-0.34	0		-2.28	2.4	0.05	-0.72	2.14	0		-4.53	-6.82	-9.41	-11.65	-8.31	0
137.7	-5.86	-3.57	-0.84	-5.08	-5.3	0		-1.4	-0.16	3.52	0.36	-0.82	0		-3.94	0.12	2.97	0.71	1.66	0		-3.05	-5.18	-6.14	-9.52	-7.98	0
138.6	-2.09	0.48	-0.02	-3.4	-1.79	0		-0.3	4.84	0.52	-0.97	0.35	0		0.81	5.48	3.64	1.72	3.48	0		-2.5	-7.78	-5.19	-9.76	-8.94	0
139.5	-3.69	-1.42	-0.09	-3.39	0.58	0		-0.77	1.15	1.04	-0.43	2.09	0		0.92	2.04	3.24	0.28	-0.07	0		-3.56	-8.9	-2.45	-9.95	-9.46	0
140.4	-3.6	1.35	0.27	-1.53	0.2	0		-0.24	2.86	2.46	-2.5	0.3	0		-1.82	-0.93	0.67	-0.54	-2.18	0		-2.54	-7.97	-4.74	-10.81	-6.8	0
141.3	-2.92	-4.1	-1.33	-4.16	-4.42	0		-2.79	-1.42	-3.43	-6.09	-3.18	0		-4.02	1.54	-3.09	-4.32	-1.18	0		-3.35	-7.44	-6.58	-12.08	-7.35	0
142.2	-3.53	0.28	-1.38	-0.51	-2.3	0		-1.7	0.45	-0.5	-3.88	-1.25	0		-2.94	0.15	2.02	-2.48	1.53	0		-4.07	-6.37	-4.03	-8.45	-8.49	0
143.1	-4.6	-0.33	-2.33	-3.76	-4.94	0		-0.38	3.18	3.45	-1.48	0.81	0		-2.7	0.15	1.07	-2.27	0.51	0		-2.13	-7.44	-2.61	-8.12	-6.38	0
144	-7.18	-0.42	-2.01	-0.76	-3.33	0		-3.65	0.04	0.49	-1.22	-0.4	0		-1.51	1.93	2.54	-0.09	1.58	0		-5.18	-8.07	-3.98	-10.81	-8.72	0
144.9	-1.36	-0.26	0.34	-3.87	-3.05	0		-4.43	-2.71	-3.04	-7.44	-3.5	0		-4.47	-1.72	-0.17	-4.27	0.55	0		-4.22	-7.55	-7.05	-11.14	-8.87	0
145.8	-5.62	-2.35	-5.14	-3.81	-0.7	0		-0.11	2.57	1.39	-1.52	1.88	0		-3.59	0.03	1.49	-1.88	-1.95	0		-4.97	-7.82	-3.46	-10.06	-9.51	0
146.7	-4.17	0.26	1.93	-0.59	0.96	0		0.82	3.13	4.96	1.25	4.19	0		-0.34	2.59	2.65	0.21	4.64	0		-5.61	-10.09	-6.32	-9.01	-10.03	0
147.6	-4.92	-0.64	-1.03	-2.46	-4.25	0		-1.65	4.31	0.79	0.43	-0.07	0		-3	2.79	1.61	-0.62	1.28	0		-4.34	-6.95	-5.79	-10.46	-8.04	0
148.5	-5.81	-2.79	1.53	-5.41	-2.84	0		-3.84	1.63	0.18	-3.35	0.04	0		-1.78	3.43	-0.67	-5.12	1.72	0		-2.91	-5.51	-4.63	-12.5	-7.6	0
149.4	-3.45	-1.59	0.33	-0.9	-2.84	0		-0.12	3.57	1.91	-3.38	0.01	0		-4.09	-1.92	-1.05	-4.7	-1.15	0		-6.41	-10.07	-6.84	-12.91	-8.82	0
150.3	-0.22	-0.96	0.5	-1.05	-0.22	0		-0.85	2.06	1.54	-0.56	0.1	0		-3.22	-0.73	0.89	-4.95	-2.72	0		-5.9	-8.26	-5.82	-13.66	-8.37	0
151.2	-4.67	-0.19	-2.5	-0.91	-0.97	0		-0.66	5.18	1.46	-1.56	0.45	0		-1.92	2.58	2.7	-3.15	2.52	0		-2.42	-6.98	-4.17	-11.11	-8.2	0
152.1	-1.18	2.03	-2.41	-2.35	-4.15	0		-5.03	0.99	-2.37	-4.4	-5.4	0		-4.76	0.87	-1.34	-0.67	0.11	0		-5.2	-7.08	-4.65	-11.63	-9.9	0
153	-5.5	-0.24	-0.86	-0.85	-0.19	0		-0.93	3.52	0.93	-3.27	-0.64	0		1.76	2.5	2.41	-3.06	1.15	0		-1.63	-4.5	-5.33	-8.83	-8.78	0
153.9	-3.92	-1.23	-3.55	-1.72	-2.41	0		1.44	2.56	1.94	1.71	0.72	0		-1.93	-0.66	2.07	0.4	1.72	0		-4.21	-8.92	-6.95	-9.12	-8.9	0
154.8	-1.29	1.08	-4.34	-3.39	-2.32	0		-1.27	1.81	-1.55	-2.07	-2.54	0		0.18	0.37	2.76	-1.2	1.55	0		-6.55	-8.31	-5.18	-12.03	-9.26	0
155.7	-2.93	0.96	0.05	0.09	0.54	0		-2.72	-0.37	-0.84	-2.31	-1.01	0		-1.8	-0.69	1.45	-1.4	3.08	0		-4.25	-5.76	-6.83	-9.01	-6.14	0
156.6	-6.86	-5.1	-3.57	-3.87	-3.4	0		-1.9	-1.29	0.76	-2.43	-3.79	0		-0.97	0.87	3.18	-1.87	2.25	0		-1	-8.22	-5.27	-10.72	-8.02	0
157.5	-6.08	-1.22	-3.07	-5.13	-4.11	0		-1.55	1.4	-2.59	-1.95	-2.7	0		0.32	1.1	0.94	-0.77	2.76	0		-4.23	-6.03	-4.07	-9.74	-10.05	0
158.4	-3.7	-0.96	-2.22	-2.05	-0.88	0		1.27	3.14	-0.21	-0.11	1.11	0		2.07	2.31	1.41	0.49	1.88	0		-3.77	-9.35	-7.48	-8.14	-9.15	0
159.3	-1.24	0.75	-1.24	-1.4	-1.72	0		0.81	0.48	1.54	0.23	-0.81	0		1.47	1.47	1.87	-1.27	0.56	0		-4.53	-5.11	-3.7	-7.85	-7.31	0
160.2	-1.31	1.19	0.82	-1.18	-2.18	0		1.27	1.83	2.54	-0.59	1.14	0		0.3	3.02	3.16	-1.27	1.42	0		-0.88	-3.45	-3.79	-9.01	-8.36	0
161.1	-3.97	-0.12	-0.03	-0.56	-0.99	0		-2.91	2.49	-0.88	0.54	0.4	0		-2.06	2.73	0.13	0.45	0.18	0		-2.61	-5.83	-5.17	-9.54	-12.14	0
162	-4.13	0.59	0.85	-2.93	0.35	0		-1.14	1.09	2.18	0.26	0.74	0		1.96	2	4.21	0.48	0.9	0		-3.06	-7.48	-5.14	-9.19	-9.91	0
162.9	-3.43	-0.47	-0.45	-1.74	-2.16	0		-0.55	4.15	2.05	0.03	0.57	0		-2.7	-1.51	3.66	-1.68	-0.59	0		-5.23	-9.75	-5.37	-10.77	-10.36	0
163.8	-4.02	-0.81	-1.55	2.31	0.4	0		-2.17	1.99	0.88	-0.77	-0.55	0		-1.24	2.99	2.14	-1.96	0.27	0		-3.68	-8.78	-5.92	-12.24	-11.33	0
164.7	-2.17	-1.87	-1.83	-1.15	-1.05	0		1.2	4.1	3.64	2.48	3.36	0		-3.63	1.73	0.36	-0.78	2.64	0		-5.61	-6.91	-4.54	-9.47	-7.37	0
165.6	-2.39	-1.42	-1.53	-2.16	-2.18	0		-3.21	0.52	-1.17	-3.73	1.51	0		-0.91	2.59	1.9	-3.27	2.64	0		-2.86	-5.8	-3.06	-10.52	-7.62	0
166.5	-3.1	0.48	1.09	-0.04	-0.58	0		-2.19	3.05	-0.34	-0.54	-1.6	0		-4.29	-0.92	-0.01	-0.89	-2.03	0		-5.1	-8.05	-4.25	-10.18	-7.51	0
167.4	-2.25	1.3	3.22	1.2	1.07	0		-1.79	0.15	1.5	-1.95	-0.71	0		-1.58	-1.28	2.24	-3.9	-0.47	0		-7.42	-8.05	-8.5	-14.83	-13.21	0
168.3	-3.65	-3.91	-3.01	-4.55	-3	0		1.19	3.33	2.4	-0.4	0.12	0		-0.38	4.39	1.08	0.38	-0.66	0		-4.39	-8.01	-7.13	-9.25	-12.8	0
169.2	-4.51	-1.23	-2.19	-4.33	-3.7	0		-4.26	2.54	-1.69	-3.41	-0.3	0		-5.23	0.87	0.92	-4.81	-0.31	0		-5.4	-7.36	-5.13	-12.71	-8.68	0
170.1	-5.06	0.58	-2.38	-2.38	-0.53	0		-1.47	4.82	-1.05	-2.4	0.37	0		-1.45	2.29	-0.03	-1.43	0.38	0		-4.27	-7.11	-5.16	-12.59	-7.29	0
171	-5.06	-0.97	-3.03	-2.23	-4.38	0		0.22	3.34	2.33	1.52	0.13	0		-1.63	3.08	3.71	-0.5	1.73	0		-5.98	-8.63	-2.97	-10.65	-10.28	0
171.9	-3.95	-5.07	-2.59	-4.65	-5.08	0		-2.69	0.29	-1.47	-3.19	-2.34	0		0.22	3.48	1.98	1.37	1.07	0		-2.25	-6.59	-4.38	-9.4	-9.28	0
172.8	-3.75	-1.17	-2.45	-1.46	-2.22	0		-0.12	1.67	-0.07	2.84	1.13	0		-0.06	3.68	4.6	1.16	3.05	0		-4.19	-6.77	-4.05	-11.6	-7.96	0
173.7	-0.48	-0.24	2.19	-2.22	-1.07	0		2.46	5.02	4.96	2.93	3.64	0		1.41	2.99	3.15	2.49	3.03	0		-3.46	-4.99	-5.48	-9.16	-12.21	0
174.6	-4.5	-0.96	1.27	-3.74	-0.75	0		-4.73	-0.25	-1.81	-3.69	-1.76	0		-2.11	1.47	2.64	-1.69	0.49	0		-5.67	-8.17	-5.02	-13.29	-11.14	0
175.5	-3.42	2.49	-2.25	-2.41	-4.37	0		1.74	5.05	-1.62	-0.11	0.07	0		-1.45	4.55	0.85	0.47	0.85	0		-7	-9.45	-7.17	-14.03	-12.48	0
176.4	-5.59	-2.66	0	-0.32	-1.43	0		-0.14	1.96	1.37	-0.06	1.88	0		0.03	2.06	3.09	-1.59	-0.42	0		-3.62	-7.13	-5.61	-11.75	-9.39	0
177.3	-3.43	-3.13	-3.44	-2.47	-1.39	0		-1.42	-0.8	-0.19	-0.86	-0.07	0		-1.17	1.15	2.9	-1.52	1.68	0		-5.73	-8.67	-4.88	-14	-10.85	0
178.2	-6.6	-2.18	-1.86	-5.17	-5.67	0		-2.89	2.19	2.13	-1.8	-2.42	0		-2.72	2.69	3.86	-1.41	2.44	0		-2.94	-5.31	-4.63	-9.7	-8.22	0
179.1	-4.9	-1.7	-1.45	-2.24	-5.39	0		-2.88	-0.55	-0.97	-3.92	-7.57	0		-1.44	-0.66	1.13	-2.3	-0.71	0		-3.91	-7.73	-4.1	-11.66	-8.56	0
180	-3.97	-0.38	1.22	-4.32	-2.98	0		-3.28	-0.65	0.67	-2.71	-3.25	0		-3.97	0.49	2.16	-1.45	0.1	0		-3.47	-6.5	-3.37	-9.77	-8.83	0
180.9	-5.53	-1.12	-0.36	-3.17	-4.63	0		-5.53	-0.91	-2.39	-6.31	-4.52	0		-2.85	1.25	2.92	-0.94	-0.05	0		-4.64	-6.69	-6.67	-12.68	-10.88	0
181.8	-3.97	-0.39	0.04	-2.49	0.24	0		-0.64	0.24	1.12	-0.61	-1.1	0		-0.54	2.82	4.81	0.28	1.68	0		-3.77	-7.27	-5.84	-10.02	-8.83	0
182.7	-3.91	-1.48	-0.05	-1.9	-1.41	0		-0.58	3.12	2.16	-0.26	0.92	0		-4.47	-0.02	1.55	-2.64	-5.43	0		-5.03	-8.24	-6.26	-10.36	-11.32	0
183.6	-3.1	-0.93	-4.54	-4.3	-2.14	0		-4.45	0.94	-1.92	-2.28	-1.89	0		-4.32	-0.08	2.18	-1.84	-0.97	0		-5.24	-7.37	-5.18	-10.61	-10.37	0
184.5	-2.91	-0.82	-0.87	-1.81	-0.56	0		1.66	2.43	0.36	-1.27	2.88	0		0.93	3.57	4.25	0.63	3.8	0		-4.1	-7.57	-6.75	-11.14	-7.45	0
185.4	-4.49	-2.6	-1.29	-6.01	-6.25	0		-0.51	-0.04	1.66	-3.06	-2.04	0		-2.82	-0.94	2.11	-3.62	2.66	0		-3.91	-5.91	-3.89	-10.04	-8.01	0
186.3	-2.48	0.21	1.35	-3.1	-0.17	0		-0.28	1.95	1.43	-3.1	-1.33	0		-2.81	1.61	0.73	-4.72	0.61	0		-3.92	-5.26	-6.79	-12.15	-8.23	0
187.2	-5.33	-1.35	-0.54	-5.48	-2.4	0		-1.29	1.56	-1.48	-1.06	-0.74	0		-3.82	-2.07	-0.18	-4.09	-1.57	0		-4.14	-8.08	-5.04	-12.62	-7.48	0
188.1	-1.65	-0.18	0.73	-0.38	0.92	0		-1.06	0.85	0.95	-1.93	1.86	0		-5.13	-1.32	-2.63	-6.92	0.81	0		-6.01	-5.49	-6.26	-9.84	-8.84	0
189	-4.07	-0.61	0.19	-0.7	0.45	0		-1.86	2.9	3.29	-1.64	0.29	0		-3.69	1.37	0.98	-2.29	-0.95	0		-4.29	-8.39	-7.16	-13.24	-12.3	0
189.9	-5.02	-0.91	-3.59	-4.67	-0.65	0		-4.28	-2.3	-1.62	-4.35	-2.22	0		-3.71	1.12	1.25	-4.27	-0.46	0		-6.94	-5.19	-8.66	-12.2	-11.6	0
190.8	-5.09	-2.84	-1.41	-2.44	-2	0		-3.7	1.12	-0.64	-3.49	-2.95	0		-2.52	0.49	3.75	-1.47	-0.42	0		-4.77	-8.16	-3.89	-9.86	-11.44	0
191.7	-4.36	1.2	-1.26	-3.27	-0.04	0		-4.01	3.05	-1.6	-1.79	-0.02	0		-0.85	2.39	4.02	-1.95	0.45	0		-3.3	-4.75	-3.4	-11.85	-7.75	0
192.6	-5.06	-2.48	0.03	-1.78	-3.11	0		0.42	5.81	6.46	0.36	0.6	0		-2.35	4	3.18	-3.1	2.87	0		-3.07	-6.5	-4.4	-11.97	-7.5	0
193.5	-2.75	-1.01	1.81	-1.08	-5.15	0		-2.55	-0.56	-1.36	-4.89	-3.55	0		-4	0.47	3.23	-2.38	2.44	0		-7.71	-10.18	-3.75	-11.75	-9.67	0
194.4	-6.11	-2.65	-2.46	-3.26	-3.59	0		-2.62	-1.15	-1.92	-2.68	-3.91	0		-2.69	2.71	0.87	-0.68	-1.12	0		-4.11	-8.74	-8.23	-10.19	-11.52	0
195.3	-1.88	0.43	3.06	-2.27	-0.26	0		-0.3	0.46	2.27	-2.62	0.03	0		-1.25	1.93	3.63	0.17	2.56	0		-4.85	-4.84	-4.17	-9.56	-8.52	0
196.2	0.82	1.19	6.61	0.58	2.41	0		-0.27	2.45	1.4	-1.42	1.28	0		-1.07	2.25	2.21	-0.77	3.7	0		-4.17	-6.92	-4.91	-11.35	-10.62	0
197.1	-6.92	-3.24	-3.54	-3.51	-4.48	0		-1.07	3.22	1.82	0.66	0.5	0		-1.79	2.5	4.92	1.43	0.53	0		-2.23	-6.88	-3.9	-10.89	-9.1	0
198	-6.17	-0.21	-2.18	-2.85	-0.59	0		-1.12	1.49	1.48	-1.56	0.51	0		0.36	1.48	4.54	0.05	5.5	0		-6.09	-7.17	-3.99	-10.4	-7.84	0
198.9	-2.07	-0.21	-0.66	-0.71	-3.48	0		-0.05	5.59	3.51	0.59	0.47	0		-2.87	1.72	4.52	0.91	2.18	0		-8.44	-11.12	-4.45	-10.98	-9.66	0
199.8	-4.65	-3.81	-0.24	-5.59	-3.85	0		2.52	4.64	1.87	0.06	2.54	0		-0.04	3.89	4.53	0.56	4.84	0		-5.75	-5.4	-5.71	-12.98	-9.6	0
200.7	-4.27	-0.9	1.45	-1.84	0.88	0		-2.99	-0.46	0.54	-2.72	0.56	0		-0.8	0.23	3.69	-2.9	4.85	0		-4.93	-10.51	-5.39	-12.62	-8.91	0
201.6	-5.3	-1.93	0.39	-2.56	-3.13	0		-2.44	1.59	1.06	-1.34	-0.47	0		-4.77	-0.92	1.17	-4.98	0.66	0		-7.73	-9.6	-6.57	-13.18	-12.25	0
202.5	-4.99	0.09	-0.82	-1.7	-1.98	0		-1.73	0.72	-0.06	-3.75	-0.78	0		1.26	2.21	2.49	1.23	3.85	0		-4.41	-8.31	-5.91	-10.23	-8.04	0
203.4	-1.61	0.51	-0.4	-0.97	-1.46	0		-1.1	2.89	1.42	-2.95	0.75	0		-1.07	1.66	4.24	-2.9	0.18	0		-3.98	-8.34	-3.24	-9.48	-9.69	0
204.3	-1.42	1.65	2.74	-0.48	1.9	0		-1.82	-0.66	1.35	-3.38	-1.45	0		-4.93	-1.46	0.73	-4.16	2.02	0		-8	-10.85	-8.73	-13.92	-10.61	0
205.2	-6.06	-1.2	-1.71	-1.13	-2.3	0		0.69	1.89	0.47	-2.23	-0.02	0		-1.33	1.6	1.24	-2.62	0.35	0		-4.94	-5.97	-4.04	-10.14	-10.54	0
206.1	-6.23	1.26	1.27	-4.28	-1.84	0		-4.48	0.43	0.57	-5.01	-3.7	0		-1.87	0.07	2.52	-2.32	2.37	0		-3.92	-7.46	-6.33	-10.48	-8.45	0
207	-4.89	-1.17	-2.24	-6.74	-4.98	0		-0.44	2.74	1.52	-2.22	-0.54	0		-1.56	1.4	1.12	-2.55	2.73	0		-3.13	-6.28	-5.04	-10.46	-8.41	0
207.9	-6.44	1.34	-0.12	-5.48	-3.23	0		-3.75	1.01	1.51	-3.95	-3.06	0		-0.03	0.71	3.28	-2.32	2.38	0		-3.87	-9.44	-5.04	-11.55	-8.59	0
208.8	-3.16	0.25	1.1	-1.57	-1.6	0		-1.86	2.9	2.74	0.84	-0.52	0		0.19	2.89	4.15	-0.88	1.75	0		-1.12	-6.93	-2.16	-9.8	-8.3	0
209.7	-5.88	3.65	-1.81	-4.27	-0.21	0		-1.33	4.01	2.98	-1.15	1.46	0		-0.04	2.97	4.88	-0.09	1.38	0		-3.66	-4.45	-1.51	-11.66	-8.13	0
210.6	-0.98	-0.57	1.09	-4.28	-1.63	0		-3.31	0.95	-1.12	-4.98	-4.06	0		0.42	4.46	1.43	-2.68	0.31	0		-4.1	-6.29	-3.01	-11.46	-11.26	0
211.5	-4.14	-1.77	0.96	-1.88	-0.02	0		-1.17	2.64	4.15	-1.23	-2.23	0		-1.58	3.96	1.77	-1.05	-0.81	0		-6.51	-5.27	-5.73	-11.89	-8.78	0
212.4	-4.93	-1.19	-1.76	-5.57	-2.73	0		-3.76	0.97	0.53	-4.48	0	0		-1.38	2.67	4.22	-0.88	2.91	0		-4.24	-5.97	-5.78	-13.4	-10.25	0
213.3	0.28	4.38	2.07	0.63	-0.8	0		-3.77	-0.79	0.04	-5	-0.67	0		-0.82	2.39	1.46	-4.12	4.02	0		-4.2	-6.27	-3.08	-10.4	-5.92	0
214.2	-6.22	-4.51	-6.86	-5.32	-6.37	0		0.69	3.78	2.18	-0.4	-1.64	0		-2.19	3.52	7.29	-0.43	2.18	0		-4.69	-8.19	-3.43	-13.57	-9.17	0
215.1	-3.53	3.56	0.39	-1.73	1.08	0		-0.84	3.92	1.5	-2.75	3.06	0		-0.87	2.31	2.11	-0.19	3.78	0		-4.99	-5.89	-5.28	-10.41	-8.07	0
216	-0.55	1.79	0.59	-1.97	-0.14	0		-3.06	2.21	0.34	-4.24	1.06	0		-2.69	1.4	1.5	-5.52	1.34	0		-1.82	-6.68	-2.84	-13.61	-8.94	0
216.9	-0.61	2.1	3.98	1.45	0.29	0		0.51	4.44	2.68	-1.51	-0.78	0		0.46	5.54	5.29	0.22	3.63	0		-2.63	-3.46	-0.98	-9.47	-7.69	0
217.8	-4.65	-1.42	-0.61	-2.85	-1.06	0		-5.53	0.16	-1.06	-7.13	-2.85	0		-3.15	1.25	2.66	-4.18	1.25	0		-6.73	-8	-3.75	-12.16	-9.61	0
218.7	-2	2.5	1.39	-1.47	0.06	0		-0.32	3.81	0.57	-1.15	-0.75	0		-0.44	3.17	4.36	-2.51	1.27	0		-1.65	-2.54	-3.85	-10.08	-7.52	0
219.6	-3.14	0.96	1.34	-1.55	-3.11	0		-4.05	-0.67	2.03	-3.58	-0.31	0		-3.6	-1.87	1.29	-3.89	0.32	0		-4.07	-8.28	-3.47	-12.99	-8.17	0
220.5	-5.24	1.62	-1.49	-1.86	0.28	0		-4.26	3.87	-2.53	-4.67	-2.28	0		-2.11	2.47	3.42	-0.74	0.92	0		-4.64	-3.83	-1.09	-8.68	-6.1	0
221.4	-5.84	-2.31	1.53	-4.3	-0.67	0		-4.93	-0.93	0.23	-7.55	-1.5	0		1.03	3.62	4.72	-1.64	1.76	0		-1.02	-3.04	-1.15	-9.73	-6.76	0
222.3	-5.16	-4.44	-2.09	-4.18	-4.23	0		-2.23	-0.76	-1.16	-3.16	-0.49	0		-1.4	0.34	3.1	-4.54	3.35	0		-2.91	-9.17	-3.12	-11.37	-6.17	0
223.2	-5.22	-0.97	0.94	-3.99	-2.53	0		-1.31	2.81	2.46	-3.71	1.87	0		-1.97	2.27	0.79	-3.49	3.28	0		-2.94	-5.54	-4.88	-9.94	-8.01	0
224.1	-2.68	3.16	-0.39	-1.48	1.08	0		-0.45	3.6	3.23	-0.43	0.3	0		-0.37	1.34	3.72	1.91	1	0		-6.61	-11.57	-5.78	-10.75	-11.33	0
225	-3.1	-0.1	-0.08	-1.55	-2.73	0		-3.21	0.39	2.33	-4.76	1.85	0		-2.08	0.54	4.01	-1.34	5.09	0		-7.03	-8.19	-4.37	-12.9	-5.65	0
225.9	-2.83	-0.21	-1.11	-3.5	-2.92	0		-1.64	1.56	1.24	-1.34	-1.76	0		-3.13	0.4	2.45	-4.04	1.67	0		-2.69	-4.3	-1.78	-7.79	-5.95	0
226.8	-0.28	2.37	2.13	-1.14	1.85	0		-0.12	2.39	1.99	-3.83	-2.16	0		-3.25	0.77	1.46	-0.43	2.7	0		-7.59	-5.21	-3.93	-9.99	-6.26	0
227.7	-3.29	-0.17	0.92	-3.15	0.53	0		-2.41	4.16	3.02	-2.01	3.38	0		0.29	5.5	3.38	-1.83	3.22	0		-3.64	-4.26	-1.65	-9.31	-6.92	0
228.6	-7.23	-4.17	-2.97	-9.54	-5.06	0		-4.8	-0.03	1.07	-5.38	-0.89	0		0.15	4.65	5.07	-3.3	3.71	0		-6.41	-6.5	-6.31	-12.88	-9.04	0
229.5	-4.49	-0.55	-0.12	-2.34	-2.83	0		-3.23	1.69	-1.02	-4.17	-0.83	0		-1.55	1.74	2.9	-2.18	1.44	0		-3.42	-7.55	-3.1	-11.44	-7.59	0
230.4	-4.13	-3.74	-1.89	-2.08	-0.84	0		-3.01	1.89	-0.11	-4.47	-0.11	0		-3.62	-0.11	2.63	-3.52	0.86	0		-4.87	-7.1	-5.04	-13.38	-10.51	0
231.3	-3.43	2.08	1.4	-1.32	-0.8	0		-4.16	0.03	0.12	-5.26	-4.09	0		-5.17	-1.79	1.05	-6.38	-1.53	0		-8.95	-11.57	-7.54	-15.53	-11.9	0
232.2	-5.36	-1.1	0.11	-3.75	0.86	0		-0.37	5.81	4.83	0.82	2.1	0		0.31	4.18	4.89	-1.53	2.43	0		-3.52	-4.98	-3.19	-10.33	-8.17	0
233.1	-3.57	2.25	1.79	-1.82	-2.8	0		-2.13	3.08	3.11	-1.73	1	0		-3.44	0.67	1.35	-4.01	3.44	0		-3.89	-5.95	-1.95	-10.82	-6.98	0
234	-4.12	-1.71	-2.98	-2.41	-3.77	0		-3.95	1.54	2.13	-3.59	-0.62	0		-3.45	3.8	4.78	-3.53	0.06	0		-8.75	-6.43	-5.55	-14.53	-12.83	0
234.9	-4.79	-2.09	-1.79	-1.43	-1.22	0		-1.54	0.69	-0.03	-2.04	-2.11	0		-3.35	0.09	-0.78	-4.06	-1.93	0		-4.28	-5.18	-3.64	-11.23	-8.86	0
235.8	-3.6	0.11	-0.79	-2.71	-1.94	0		-3.47	2.05	-1.28	-3.79	2.15	0		-4.38	-1.35	0.22	-3.53	2.18	0		-8.21	-10.25	-7.24	-14.65	-10.99	0
236.7	-1.66	-2.98	0.8	-1.96	0.04	0		-6.41	-4.18	-2.7	-5.21	-4.26	0		-3.91	-2.1	-1.9	-5.02	-2.25	0		-5.08	-8.96	-4.56	-11.07	-11.2	0
237.6	-5.11	-0.07	-0.73	-2.69	-2.85	0		-1.25	5.84	1.09	1.29	-1.15	0		-3.99	0.94	3.29	-4.28	-2.3	0		-4.85	-7.12	-1.37	-14.18	-9.12	0
238.5	-6.31	-0.78	-4.64	-4.83	-2.4	0		1.16	2.56	1.14	-1.98	-0.63	0		-1.43	-0.7	1.49	-3.43	-1.89	0		-8.91	-10.96	-6.83	-14.18	-13.1	0
239.4	-5.93	-2.31	-0.67	-5.23	-1.9	0		0.41	4.45	2.48	2.23	-1.33	0		-2.81	1.79	4.07	-0.89	0.29	0		-3.75	-5.5	-1.49	-11.57	-7	0
240.3	-4.98	-1.07	1.37	0.93	-3.76	0		-0.03	2.61	1.27	-3.41	0.32	0		-1.86	1.39	0.16	-3.93	2.55	0		-7.16	-8.3	-6.64	-14.06	-10.45	0
241.2	-4.18	-3.21	0.93	-3.42	-3.71	0		-4.49	-0.86	-1.04	-3.29	-2.36	0		-2.1	1.68	3.58	-3.39	3.26	0		-4.23	-6.73	-2.93	-11.68	-6.68	0
242.1	-6.16	-2.17	-2.36	-4.39	-2.53	0		-1.88	-0.02	1.64	-1.44	-1.8	0		-0.85	-0.87	2.84	-2.5	-0.01	0		-7.2	-12.22	-8.91	-14.85	-10.16	0
243	-3.97	0.31	0.35	-0.37	0.56	0		0.66	3.58	1.63	-0.31	0.4	0		-0.13	3.49	4.92	-0.5	3.08	0		-1.31	-2.17	0.33	-8.17	-6.72	0
243.9	-1.62	0.89	1.58	-0.12	-0.89	0		-2.23	1.51	1.27	-4.14	-0.41	0		0.15	1.71	4.32	-2.15	1.7	0		-2.97	-7.36	-3.87	-12.23	-6.73	0
244.8	-7.09	-2.54	0.2	-3.9	-4.08	0		-3.32	1.33	-0.01	-0.09	-1.28	0		-1.84	2.69	1.36	-0.98	-0.04	0		-8.2	-6.53	-2.93	-12.89	-12.1	0
245.7	-3.85	-1.84	-1.49	-4.52	-2.11	0		-0.35	2.83	2.83	-1.79	1.45	0		0.74	2.28	7.45	0.34	2.93	0		-4.49	-8.72	-3.01	-8.75	-9.7	0
246.6	-4.47	-1.61	-2.39	-4.12	-2.84	0		-4.45	-1.77	-0.37	-2.1	-3.85	0		-4.12	-1.33	0.04	-5.9	-1.26	0		-6.3	-8.74	-4.7	-13.18	-8.83	0
247.5	-6.55	-0.65	-2.22	-4.88	-2.74	0		-3.04	-0.37	0	-3.78	-0.47	0		-1.65	0.06	-0.96	-3.68	2.81	0		-4.27	-5.65	-3.6	-10.4	-8.95	0
248.4	-4.08	1.71	1.81	-1.4	-2.44	0		-5.45	1.55	-0.46	-4.31	-0.13	0		-3.98	0.41	0.1	-6.05	1.67	0		-4.82	-6.24	-2.78	-11.03	-9.03	0
249.3	-3.84	1.89	1.02	0.37	-1.45	0		-2.47	2.05	0.12	-0.61	-0.9	0		-1.83	0.9	1.91	-2.85	0.92	0		-4.58	-4.22	-2.15	-10.99	-8.1	0
250.2	-4.7	-1.62	-2.8	-4.43	-4.58	0		-2.51	-0.09	-0.35	-7.23	-1.7	0		-3.45	-2.33	-1.57	-9.25	-2.63	0		-6.95	-7.13	-2.5	-10.48	-9.34	0
251.1	-5.35	-2.45	-0.16	-4.06	-4.22	0		-4.25	1.22	1.34	-5.62	-2.26	0		-1.54	1.63	4.61	-0.66	1.42	0		-7.63	-8.04	-3.18	-9.08	-8.52	0
252	-5.76	-1.47	-4.91	-2.29	-4.55	0		-0.75	1.29	0.58	-2.07	-0.71	0		-1.85	2.68	4.54	-1.44	3.23	0		-6.47	-10.36	-8.08	-15.22	-13.22	0
252.9	-6.48	-3.74	-0.11	-3.75	-4.29	0		-3.34	-1.34	-0.49	-4.97	-3.21	0		-5.38	0.16	-1.36	-5.39	-3.11	0		-7.59	-10.18	-5.14	-12.2	-12.11	0
253.8	-2.9	-0.36	0.86	-1.75	0.34	0		0.36	2.54	4.4	0.37	1.48	0		-1.78	2.88	5.52	-1.07	1.69	0		-7.32	-8.68	-4.52	-12.07	-12.46	0
254.7	-4.03	0.11	1.68	-3.06	-1.76	0		-0.87	2.05	1.79	-3.37	-1.79	0		-2.93	-1.27	2.78	-4.75	-1.26	0		-7.07	-8.58	-4.54	-13.23	-9.35	0
255.6	-5.39	-2.17	-4.26	-3.22	-3.02	0		0.87	3.45	3.66	-0.64	-0.27	0		0.71	2.49	4.52	-1.98	3.75	0		-7.12	-7.91	-4.26	-13.31	-9.21	0
256.5	-7.62	-2.09	-3.16	-7.81	-4.47	0		-3.4	-0.44	-0.93	-4.65	-3.79	0		-1.78	0.15	2.64	-2.58	-1.04	0		-4.97	-8.08	-3.53	-12.74	-7.84	0
257.4	-4.6	0.82	2.17	-1.38	-1.92	0		-3.89	1.43	1.86	-2.91	-3.23	0		-3.06	4.1	3.62	-2.99	0.87	0		-4.74	-7.94	-4.65	-14.21	-11.25	0
258.3	-5.49	-1.18	-4.81	-3.73	-3.58	0		-5.93	-0.18	-1.81	-4.89	-1.98	0		-3.14	-1.39	2.93	-3.64	3.12	0		-5.02	-7.18	-3.51	-12.16	-6.63	0
259.2	-4.98	-2.01	-3.06	-2.42	-3.83	0		-1.41	0.41	-0.7	-2	-0.93	0		-0.3	2.01	3.88	-1.51	0.66	0		-5.45	-6.6	-3.78	-9.67	-10.2	0
260.1	-1.65	3.92	1.23	-0.68	0.26	0		-0.64	5.24	2.24	-3.54	-0.44	0		-1.91	1.72	3.23	-4.63	0.12	0		-6.17	-7.77	-3.49	-13.87	-9.83	0
261	-7.47	-1.04	-3.3	-5.39	-4.81	0		-5.48	1.69	-0.53	-6.18	-1.25	0		-4.79	-0.19	-0.07	-4.92	0.69	0		-4.1	-6.47	-3.53	-12.69	-10.2	0
261.9	-5.05	-2.33	-1.67	-3.41	-2.68	0		-2.21	1.02	-0.26	-4.43	-0.97	0		-4.12	0.36	1.33	-3.48	1.31	0		-9.36	-9.45	-4.77	-13.4	-12.17	0
262.8	-8.04	-1.13	-1.65	-3.08	-3.79	0		-5.46	2.01	-2.11	-5.67	-3.14	0		-1.85	3.87	4.13	-1.11	4.7	0		-3.87	-5.57	-0.37	-12.6	-7.43	0
263.7	-5.44	1.62	1.96	-1.15	-1.01	0		-1.06	3.99	3.86	-3.51	1.71	0		-1.42	1.26	1.93	-4.31	1.67	0		-5.72	-3.83	-1.51	-12.15	-8.31	0
264.6	-1.16	4.23	0.91	0.79	1.36	0		-0.82	5.61	2.41	-1.43	2.22	0		-3.54	2.41	1.49	-2.59	0.76	0		-5.73	-5.27	-3.94	-10.72	-8.31	0
265.5	-4.41	-0.17	0.59	-1.47	0.3	0		-3.22	2.83	0.41	-2.34	-1.4	0		-0.02	4.87	4.84	-0.28	4.69	0		-7.3	-6.9	-1.33	-12.31	-9.57	0
266.4	-4.87	4	1.74	-1.76	-3.42	0		-6.25	1.15	0.84	-3.8	-4.81	0		-5.12	-1.25	1.88	-6.23	0.73	0		-8.33	-6.11	-2.6	-13.75	-12.25	0
267.3	-8.14	-1.13	-2.73	-4.33	-3.39	0		-0.11	4.16	1.98	-0.37	2.12	0		0.7	2.06	4.56	-2.98	1.65	0		-5.19	-5.28	-4.48	-12.41	-8.57	0
268.2	-5.33	-1.15	0.68	-3.34	-1.8	0		-1.32	2.03	2.94	-0.54	-2	0		-1.45	1.13	1.19	-4.61	2.03	0		-5.42	-6.55	-2.47	-13.6	-8.11	0
269.1	-2.72	-0.01	2.04	-2.67	-2.15	0		-0.33	4.9	3.9	-3.32	-0.85	0		-3.92	0.87	1.77	-4.86	-1.04	0		-6.97	-6.24	-3.99	-12.29	-12.23	0
270	-2.7	1.34	2.81	-0.11	-1.58	0		-2.99	3.57	1.21	-4.38	-2.12	0		-4.95	-0.09	3.42	-7.53	1.18	0		-8.53	-7.76	-5.76	-14.29	-11.31	0
270.9	-5.14	-0.98	-0.79	-4.15	-3.83	0		-0.36	1.13	-0.63	-5.19	-4.96	0		0.14	1.63	1.98	-4.8	1.68	0		-6.47	-6.9	-2.52	-12.28	-8.15	0
271.8	-9.13	-0.96	-2.27	-5.65	-6.04	0		-3.99	-0.12	-2.35	-4.35	-5.24	0		-0.55	1.5	2.22	-5.2	0.91	0		-8.01	-5.18	-3.83	-12.21	-12.18	0
272.7	-4.49	-4.11	0.07	-4.25	-1.2	0		-3.65	1.56	0.51	-3.11	-0.43	0		-3.98	0.95	2.14	-5.01	0.19	0		-6.65	-9.88	-5.77	-15.21	-12.93	0
273.6	-5.52	1.26	-1.09	-0.02	0.67	0		-1.68	2.96	2.59	-2.61	0.7	0		-0.4	1.15	3.5	-2.57	2.15	0		-5.44	-6.62	-2.4	-11.37	-9.64	0
274.5	-2.84	1.05	0.94	0.02	-1.8	0		-1.85	1.23	0.94	-3.53	-2.21	0		-2.87	1.32	1.27	-3.6	1.79	0		-5.78	-8.36	-6.29	-13.82	-9.66	0
275.4	-4.88	0.23	0.08	-1.26	-3.52	0		-3.16	2.21	2.41	-4.32	-1.05	0		-3.12	-0.56	2.05	-4.09	0.67	0		-7.59	-6.86	-4.82	-13.47	-11.93	0
276.3	-5.19	0	-2.33	-3.93	-2.03	0		-5.3	-2.38	-0.48	-6.13	-4.48	0		-4.4	-1.68	-0.28	-7.48	-2.54	0		-3.02	-5.53	-1.37	-14.39	-8.84	0
277.2	-3.93	-1.52	-0.86	-4.03	-3.24	0		0.83	4.42	2.49	-1.87	1.42	0		-3.71	2.02	3.66	-4.22	1.01	0		-9.29	-7.7	-3.78	-11.59	-9.93	0
278.1	-7.52	-1.12	-1.59	-2.92	-3.23	0		-2.8	2.51	1.31	-2.85	-4.4	0		-3.2	1.4	4.6	-3.79	0.76	0		-7.18	-9.47	-3.68	-15.29	-6.78	0
279	-5.7	-0.91	-1.32	-5.19	-2.08	0		-0.1	3.73	2.84	-4.18	-0.25	0		0.67	4.06	5.62	-3.27	1.24	0		-3.34	-5.65	1.63	-11.67	-6.95	0
279.9	-4.06	0.53	0.94	-0.76	-1.47	0		-1.93	1.36	-0.2	-3.59	-1.08	0		-1.67	2.29	5.21	-3.92	3.34	0		-6.34	-8.19	-4.02	-13.84	-11.14	0
280.8	-6.25	-1.67	-3.62	-6.39	-2.32	0		-2.44	0.98	-0.63	-5.01	-1.54	0		-2.8	-0.2	2.3	-4.12	1.06	0		-5.14	-6.43	-2.08	-10.18	-8.35	0
281.7	-4.21	0.67	1.68	-2.69	1.76	0		-2.17	3.93	4.18	-1.76	-1.15	0		-3.12	2.03	2.79	-3.44	0.6	0		-6.64	-6.42	-4.77	-11.94	-9.27	0
282.6	-4.83	1.76	-1.59	-0.42	-2.18	0		-2.28	1.68	0.77	-4.69	-1.88	0		-4.79	-2.62	2.28	-6.6	-0.94	0		-4.85	-9.82	-4.07	-12.32	-8.46	0
283.5	-3.7	0.2	-1.11	-2.07	-0.68	0		-3.09	2.29	1.21	-2.64	-1.73	0		-4.49	1.85	4.2	-2.77	1.04	0		-7.38	-6.93	-3.38	-11.46	-8.26	0
284.4	-0.64	3.39	3.28	-1.86	1.36	0		-1.05	5.98	2.27	-3.93	1.54	0		-2.05	3.29	4.11	-4.37	4.47	0		-5.03	-8.71	-4.71	-12.75	-12.08	0
285.3	-3.51	2.71	1.91	-3.42	1.27	0		-2.27	2.4	2.06	-4.11	-0.41	0		-3.5	1.51	1.74	-3.83	1.24	0		-6.99	-8.73	-6.05	-12.17	-10.47	0
286.2	-7.76	-2.13	-1.58	-0.64	-3.85	0		-3.84	1.87	2.56	-1.26	-0.66	0		-1.65	2.86	2.81	-3.67	-0.94	0		-3.93	-5.42	-3.77	-12.71	-11.78	0
287.1	-9.03	-2.72	-0.37	-4.51	-3.94	0		-6.1	2.54	0.98	-5.63	-0.39	0		-3.02	2.67	3.98	-5.62	2.25	0		-6.98	-4.99	-2.22	-14.08	-10.38	0
288	-5.98	0.41	1.21	-4.8	-2.8	0		-2.7	1.98	3.45	-4.3	-1.59	0		-3.48	3.07	3.06	-5.5	0.99	0		-8.32	-10.25	-7.74	-13.59	-11.22	0
288.9	-5.22	0.86	0.22	-1.66	-3.54	0		-6.57	-1.34	-2.74	-7.65	-7.36	0		-3.55	0.33	1.34	-5.33	-0.12	0		-3.84	-6.51	-1.52	-10.15	-8.92	0
289.8	-5.16	2.64	4.33	-0.92	1.17	0		-4.1	2.75	-0.88	-3.42	-0.73	0		-5.04	-0.07	-0.7	-3.5	0.34	0		-5.87	-7.31	-5.53	-10.18	-5.55	0
290.7	-4.21	0	2.07	-1.96	1.73	0		-5.72	0.33	-0.45	-7.06	-5.06	0		-2.94	-1.78	0.69	-7.19	-2.27	0		-6.54	-10.83	-5.69	-14	-8.02	0
291.6	-2.26	1.37	2.88	-2	-2.96	0		-1.6	2.41	2.45	-3.57	-1.07	0		-2.87	-0.47	2	-2.68	1.91	0		-5.3	-5.38	-1.33	-10.9	-7.82	0
292.5	-6.7	-1.86	-1.94	-5.26	-2.32	0		-4.14	1.74	1.27	-3.8	-3.11	0		-1.94	3.42	4.39	-5.22	2.51	0		-5.86	-6.81	-2.94	-15.2	-7.63	0
293.4	-4.65	0.05	0.56	-1.38	-2.69	0		-1.88	2.02	0.59	-3.15	-2.67	0		-0.18	5.58	3.81	-2.14	2.34	0		-3.5	-5.1	-4.03	-10.61	-7.95	0
294.3	-4.85	-0.67	1.03	-0.49	-0.57	0		-1.89	-0.56	1.55	-0.09	-0.7	0		-2.03	0.93	2.49	-4.6	0.41	0		-7.84	-8.76	-5.83	-15.64	-11.96	0
295.2	-6.31	-2.5	-4.8	-4.41	-4.26	0		-6.67	-0.23	-4.22	-8.27	-5	0		-2.86	1.69	2.88	-8.27	0.64	0		-7.02	-5.38	-5.88	-13.26	-10.1	0
296.1	-3.93	2.15	0.3	-1.11	-4.38	0		-1.28	4.92	-0.37	-0.84	-0.4	0		-2.76	0.77	0.86	-5.74	1.52	0		-5.84	-7.1	-2.75	-13.59	-8.84	0
297	-4.88	-0.27	-1.53	-2.81	-4.83	0		-2.33	3.96	2.84	-2.2	0.27	0		-6.46	1.19	2.67	-5.23	2.86	0		-8.4	-6.64	-3.05	-12.47	-6.72	0
297.9	-4.62	2.52	-0.93	-0.84	-2.57	0		-2.48	5.15	1.02	-4.31	-0.58	0		-1.34	2.31	3.45	-2.67	2.28	0		-7.3	-8.09	-5.19	-14.19	-10.39	0
298.8	-4.97	-0.77	1.23	-2.55	-4.11	0		-3.79	2.5	0.28	-3.66	-3.02	0		-2.38	0.53	3.4	-4.16	-0.35	0		-10.69	-8.79	-4.7	-14.86	-14.61	0
299.7	-3.83	1.05	1.42	-1.3	2.96	0		-1.83	1.48	2.55	-4.2	-1.74	0		-4.83	0.26	2.57	-4.14	0.66	0		-6.84	-9.69	-4.01	-12.73	-12.94	0
300.6	-8.34	-4.19	-2.17	-8.38	-5.19	0		-4.76	4.64	1.88	-1.76	0.1	0		-2.62	3.86	5.15	-1.78	2.63	0		-8.17	-8.01	-3.16	-13.05	-9.53	0
301.5	-7.02	-1.01	-0.06	-3.96	-1.34	0		-6.03	0.87	-1.19	-5.03	-2.95	0		-5.37	-2.77	-0.41	-9.62	-5.38	0		-8.72	-7.54	-5.93	-15.96	-14.79	0
302.4	0.01	0.72	4.24	2.23	2.45	0		3.38	5.11	7.16	3.31	4.38	0		0.31	1.61	4.91	-0.85	6.6	0		-7.61	-6.22	-5.55	-12.78	-10.1	0
303.3	-8.25	-3.96	-2.42	-4.05	-4.59	0		-6.97	-0.41	-2.63	-6.69	-4.77	0		-2.92	-0.62	1.26	-4.94	-0.09	0		-6.11	-7.31	-4.13	-12.94	-7.3	0
304.2	-6.44	-1.9	-3.12	-7.57	-2	0		-4.73	0.3	-1.95	-5.02	-4.03	0		-2.64	-0.27	3.02	-4.27	-0.79	0		-5.69	-7.28	-3.93	-11.24	-6.96	0
305.1	-3.88	1.37	-2.25	-1.15	-2.11	0		-0.02	5.29	3.49	-0.42	0.26	0		-3.64	1	2.7	-5.76	-1.12	0		-6.92	-8.39	-3.71	-10.12	-10.41	0
306	-7.64	-2.16	-1.42	-8.93	-3.82	0		-3.04	5.24	5.13	-4.53	1.6	0		-4.1	2.68	5.89	-4.2	2.32	0		-6.45	-7.38	-4.76	-13.69	-8.85	0
306.9	-1.11	1.84	0.8	-3.01	-1.6	0		-1.86	0.81	2.09	-2.41	-1.56	0		-4.61	0.63	1.99	-6.03	1.06	0		-7.83	-5.85	-4.56	-14.16	-8.18	0
307.8	-4.49	1.57	-0.82	-6.48	-1.27	0		-1.73	4.31	2.79	-1.07	2.56	0		-0.14	0.77	5.01	-2.87	5.28	0		-3.72	-5.2	-1.4	-10.02	-3	0
308.7	-9.66	-4.65	-3.53	-6.93	-3.93	0		-4.44	0.98	2.83	-2.12	1.34	0		-0.53	3.81	7.09	-2.72	5.83	0		-9.25	-6.19	-4.58	-13.61	-9.04	0
309.6	-4.33	0.03	1.14	-3.24	-2.82	0		-1.8	2.72	-1.01	-3.17	-2.17	0		-0.55	0.86	0.87	-3.28	1.25	0		-3.08	-4.22	-1.55	-11.15	-8.06	0
310.5	-3.45	-0.08	-0.76	-4.32	-4.4	0		-1.63	1.98	2.46	-4.15	-2.96	0		-1.88	-0.01	1.79	-6.52	-0.65	0		-8.77	-6.19	-3.05	-13.85	-1.22	0
311.4	-5.12	-0.76	-0.66	-2.87	-1.7	0		-6.18	4.51	3.91	-2.01	-3.35	0		-3.52	-0.1	3.11	-4.61	-0.5	0		-3.6	-4.62	-2.43	-11.31	-11.65	0
312.3	-5.35	-0.38	0.55	-3.14	-0.88	0		-6.33	3.41	1.79	-1.18	0.24	0		-3.38	0.43	4.75	-2.65	-0.08	0		-5.97	-6.38	-1.09	-10.67	-17.63	0
313.2	-2.45	-1.15	-2.35	-1.12	-1.6	0		-2.75	3	0.06	-4.65	-1.22	0		-1.83	1.77	3.4	-3.14	2.34	0		-9.19	-11.08	-5.84	-15.65	-11.66	0
314.1	-6.87	-1.12	0.72	-1.53	-1.42	0		-3.72	3.29	1.06	-2.56	0.79	0		-6.4	-1.67	-0.24	-6.01	-1.08	0		-7.35	-6.65	-3.98	-10.49	-10.48	0
315	-8.25	-4.39	0.72	-5.42	-4.99	0		-1.58	1.77	3.11	-2.15	-1.46	0		-1.01	2.52	3.09	-4.72	2.14	0		-8.6	-8.99	-4.29	-14.16	-10.05	0
315.9	-0.95	2.43	4.29	4.1	-0.18	0		-2.38	4.23	2.68	-1.77	-1.27	0		-3.86	-0.53	2.53	-5.18	0.49	0		-8.46	-11.03	-3.95	-11.89	-10.11	0
316.8	-8.54	-2.24	-0.92	-6.88	-3.48	0		-2.97	2.92	1.61	-4.9	-1.42	0		-2.93	3.4	3.34	-2.84	3.81	0		-7.59	-9.12	-1.31	-12.65	-8.24	0
317.7	-4.85	-0.69	0.25	-3.35	-1.92	0		-2.91	3.44	2.67	-5.13	0.45	0		-2.08	2.54	3.65	-5.62	1.34	0		-5.2	-5.77	-3.43	-15.34	-9.92	0
318.6	-5.8	-5.74	-2.22	-6.91	-5.62	0		-3.8	-2.83	-0.93	-5.81	-3.38	0		0.32	1.8	3.46	-6.63	3.02	0		-7.94	-7.33	-6.37	-16.71	-12.77	0
319.5	-5.12	-2.58	-0.37	-2.65	-3.03	0		-4.47	2.71	2.2	-4.19	-1.88	0		-2.81	2.19	3.56	-6.32	-0.43	0		-6.21	-6.87	-1.84	-14.21	-7.66	0
320.4	-7.76	-2.16	0.04	-2.61	-5.35	0		-2.5	1.5	2.68	-1.25	-1.69	0		-0.01	1.49	4.59	-1.33	1.22	0		-6.82	-10.05	-4.14	-12.89	-10.38	0
321.3	-5.5	-0.09	0.74	-4.48	-2.33	0		-1.35	3.1	2.6	-0.75	-1.73	0		-2.59	1.19	4.58	-1.64	0.83	0		-9.36	-10.49	-5.2	-13.26	-10.13	0
322.2	-4.76	-0.48	1.45	-3.59	-2.96	0		-2.19	3.77	2.87	-1.4	-0.63	0		-3.2	0.73	4.34	-4.95	2.24	0		-4.38	-8.36	-1.2	-14.82	-8.62	0
323.1	-8.06	-2.02	-0.57	-4.92	-3.34	0		-4.53	-0.17	-1.53	-3.36	-2.77	0		-0.69	3.31	2.35	-3.71	3.14	0		-6.09	-5.92	-1.19	-12.51	-10.2	0
324	-6.9	-2.73	-2.64	-3.82	-4.21	0		-3.69	0.47	2.24	-2.29	-1.13	0		-1.32	3.2	7.67	-2.37	3.16	0		-3.39	-6.88	-1.39	-14.62	-6.8	0
324.9	-5.75	0.94	1.17	-2.46	0.26	0		-1.44	2.52	1.89	-1.37	-0.25	0		-1.58	0.24	2.81	-5.75	0.55	0		-5.94	-7.93	-3.65	-14.41	-9.74	0
325.8	-6.22	-0.46	0.02	-2.23	-2.43	0		-3.93	2.14	1.71	-2.81	-3.82	0		-5.35	-2.65	1.76	-8.69	-5.33	0		-7.37	-8.44	-3.64	-13.26	-10.61	0
326.7	-6.08	-0.32	0.9	-2.48	-4.12	0		-4.35	1.76	2.71	-5.96	-2.1	0		-3.66	-0.66	4.66	-4.79	0.43	0		-5.76	-5.68	-0.63	-10.17	-8.99	0
327.6	-7.35	-1.85	-3.34	-2.94	-2.92	0		-4	4.74	0.43	-1.5	-0.9	0		-2.35	4.18	3.99	-1.91	1.7	0		-7.07	-7.89	-1.91	-13.61	-8.85	0
328.5	-4.6	-0.16	-0.94	-4.96	-2.96	0		3.06	3.11	3.77	-1.47	-0.95	0		-0.15	0.73	3.39	-3.19	1.32	0		-4.82	-7.19	-1.84	-12.25	-9.98	0
329.4	-6.66	-1.58	1.11	-4.39	-2.36	0		-4.5	-0.32	1.47	-4.88	-2.9	0		-3.04	1.59	4.21	-2.66	4.55	0		-5.98	-5.09	-3.97	-13.16	-6.97	0
330.3	-7.08	-2.95	-2.94	-3.88	-6.58	0		-4.32	0.12	-0.56	-3.14	-3.43	0		-5.22	0.84	1.62	-3.55	2.37	0		-10.73	-8.52	-3.13	-13.52	-8.83	0
331.2	-0.92	0.24	1.68	0.32	-0.3	0		-1.35	2.86	-0.09	-5.84	-0.39	0		-3.21	2.04	3.51	-7.72	2.68	0		-7.39	-6.43	-0.79	-16.58	-8.67	0
332.1	-5.85	-2.26	-2.53	-7.26	-0.96	0		-1.32	2.77	0.88	-4.82	0.1	0		-4.09	0.91	3.08	-4.55	0.66	0		-8.25	-9.13	-2.97	-12.18	-9.28	0
333	-4.76	0.42	-1.37	-4.91	-3.14	0		-2.59	3.83	3.13	-1.27	2.43	0		-3.64	0.74	4.84	-3.55	1.08	0		-7.38	-8.72	-0.71	-11.89	-11.2	0
333.9	-3.81	0.2	0.79	-2.84	-2.12	0		-0.05	4.47	2.86	-0.86	-0.49	0		-2.02	1.06	4.44	-3.24	2.61	0		-4.59	-2.94	0.38	-10.72	-6.15	0
334.8	-4.7	0.77	-0.23	-1.63	0.45	0		-7.54	0.36	0.42	-4.6	-3.6	0		-4.47	2.63	5.31	-5.84	3.45	0		-9.01	-5.39	-2.67	-15.95	-9.04	0
335.7	-2.09	0.72	0.15	-3.07	-2.94	0		1.58	4.15	5.13	-3.68	1.55	0		-2.47	3.03	5.3	-3.79	2.38	0		-7.61	-7.39	-3.67	-12.79	-9.73	0
336.6	-4.57	2.35	2.31	0.02	0.42	0		0.39	7.43	2.91	-0.76	0.96	0		-0.44	3.34	1.47	-6.3	-1.49	0		-5	-7.35	-5	-14.45	-10.43	0
337.5	-7.18	1.22	-1.37	-4.87	-0.89	0		-4.47	3.3	-1.11	-3.53	1.14	0		-6.89	-2.32	0.78	-6.73	-1.19	0		-8.72	-7.15	-4.7	-18.05	-13.42	0
338.4	-4.6	-0.05	-0.15	-3.89	0.37	0		-4.54	1.57	-0.88	-5.97	-2.76	0		-9.2	-2.44	0.8	-9.29	-2.91	0		-9.79	-6.97	-1.76	-15.3	-11.74	0
339.3	-7.43	-0.25	-0.65	-4	-2.76	0		-4.68	3.65	2.92	-4.47	1.81	0		-3.05	3.12	5.76	-6.05	3.17	0		-6.12	-6.41	-2.51	-14.39	-7.9	0
340.2	-2.84	-0.08	1.51	1.37	0.06	0		3.09	8.04	5.59	1.39	2.85	0		0.46	3.71	3.36	-3.1	0.24	0		-6.33	-6.26	-1.12	-12.19	-11.09	0
341.1	-11.79	-3.56	-1.39	-7.36	-2.47	0		-4.67	2.72	3.96	-3.06	3.81	0		-5.42	-0.61	5.55	-3.48	2.63	0		-10.35	-8.1	-0.46	-14.41	-9.44	0
342	-7.08	-0.92	-2.09	-6.56	-3.87	0		-4.24	0.21	1.4	-5.49	-5.1	0		-1.68	-0.14	1.49	-4.92	-0.41	0		-6.37	-6.68	-3.43	-13.37	-8.59	0
342.9	-6.23	-3.23	-3.99	-3.8	-5.26	0		-2.34	2.18	3.42	-1.63	-2.06	0		-2.53	1.23	5.18	-5.73	3.48	0		-8.76	-8.95	-6.52	-17.64	-10.5	0
343.8	-3.4	1.28	1.28	0.29	1.54	0		0.55	-0.43	2.78	-3.48	-2.61	0		-1.64	-1.65	5.06	-3.49	0.42	0		-5.01	-5.74	-2.84	-12.04	-10.2	0
344.7	-3.78	1.29	1.45	-0.45	-1.72	0		0.46	4.45	4.71	-0.42	2.24	0		-2.03	2.54	5.03	-4.74	2.32	0		-7.14	-5.73	-1.9	-14.35	-10.01	0
345.6	-2.71	0.07	0.58	-1.72	-4.26	0		-1.82	1.65	0.32	-3.2	-3.58	0		-3.06	0.67	2.5	-6.97	0.25	0		-7.58	-5.38	-4.26	-14.1	-11.31	0
346.5	-4.1	-1.01	-1.37	-5.31	0.35	0		-1.7	2.98	3.22	-3.12	-0.24	0		-3.83	-1.36	2.08	-8.36	-2.7	0		-8	-9.33	-1.86	-17.39	-10.85	0
347.4	-9.61	-3.81	-3.53	-5.07	-3.5	0		-2.8	0.35	1.65	-5.01	-1.76	0		-0.34	-0.18	3.35	-5.58	2.95	0		-7.07	-6.71	-2.13	-11.93	-8.96	0
348.3	-3.79	3.5	0.29	-2.53	-1.31	0		-2.02	6.76	4.52	-1.68	-0.85	0		-4.84	-0.22	2.45	-6.87	-2.07	0		-10.73	-8.53	-3.08	-14.5	-11.53	0
349.2	-6.34	1.13	-0.5	-2.11	-2.54	0		-3.66	4	2.74	-3.04	-2.47	0		-3.12	-0.19	5.35	-4.17	0.6	0		-8.33	-8	-1.61	-13.94	-7.79	0
350.1	-4.63	0.88	-1.24	-1.06	-4.28	0		-2.39	2.92	1.55	-4.45	2.31	0		-1.5	1.19	1.03	-9.71	3.22	0		-9.2	-7.64	-4.25	-16.43	-10.62	0
351	-3.17	2.59	0.21	-1.53	0.85	0		-0.05	4.14	2.95	-0.73	0.17	0		1.24	3.53	6.77	0.48	5.06	0		-8.09	-8.65	-2.16	-10.99	-9.63	0
351.9	-9.1	-1.1	-1.33	-3.68	-1.61	0		-2.07	5.52	1.91	-1.6	-0.06	0		1.4	4.12	6.33	-2.15	1.58	0		-5.46	-5.96	-0.11	-15.6	-8.67	0
352.8	-6.42	1.58	2.74	-2.67	0.85	0		-4.82	3.39	4.7	-5.49	0.48	0		-3.89	-0.44	4.15	-4.4	2.62	0		-6.28	-3.52	-0.85	-11.69	-7.63	0
353.7	-7.56	-0.29	-3.18	-5.3	-3.48	0		-4.16	3.42	-0.26	-2.18	-1.32	0		-2.83	4.75	3.2	-5.51	4.17	0		-6.4	-3.02	-1.24	-11.7	-6.16	0
354.6	-6.66	-1.53	-1.18	-3.55	-3.99	0		-2.54	4.51	-0.26	-3.11	0.43	0		-3.34	3.91	3.34	-5.5	0.24	0		-6.11	-5.87	0.59	-16.67	-11.38	0
355.5	-3.94	-0.59	0.58	-3.59	-2.24	0		-3.06	1.33	-1.92	-7.24	-4.32	0		-2.03	1.66	0.63	-6.72	-0.17	0		-6.35	-4.28	-3.95	-12.74	-9.46	0
356.4	-1.88	2.93	2.17	-0.77	-1.8	0		-1.55	4.73	1.93	-5.48	-1.17	0		-5.13	0.07	4.48	-8.62	-1.99	0		-5.53	-6.79	1.59	-12.42	-7.73	0
357.3	-5.57	-3.77	-0.7	-3.77	-4.44	0		-3.74	0.99	-0.22	-5.81	-1.54	0		-5.03	-0.12	4.69	-8.96	3.52	0		-8.52	-6.73	-1.28	-13.63	-9.54	0
358.2	-8.63	2.22	0.19	-4.46	-4.59	0		-2.7	3.75	2.26	-5.63	-2.13	0		-1.77	0.28	1.51	-7.93	-1.82	0		-8.22	-8.92	-5.47	-15.92	-12.92	0
359.1	-8.85	-3.1	-0.82	-1.8	-4.75	0		-5.78	1.19	2.87	-2.93	-5.84	0		-2.52	0.27	4.39	-6.75	0.11	0		-6.68	-4.39	-2.25	-13.28	-8.61	0
360	-7.03	1.36	2.27	-1.42	-3.36	0		-2.83	1.77	2.91	-2.98	-2.45	0		-0.98	1.06	4.98	-5.3	1.02	0		-8.22	-8.3	-3.42	-16.19	-10.86	0
360.9	-6.21	-2.08	-0.42	-6.91	-5.43	0		-2.04	1.63	2.44	-5.25	-0.81	0		1.77	4.85	4.37	-0.9	3.59	0		-3.28	-3.91	-1.39	-11.44	-8.68	0
361.8	-7.4	0.23	-0.78	-5.16	-1.09	0		-3.71	3.99	-0.72	-3.71	-0.89	0		-4.37	-1.33	2.87	-7.18	-1.32	0		-6.99	-7.08	0.29	-14.37	-8.93	0
362.7	-8.68	-2.73	0	-4.33	-2.13	0		-5.04	-0.6	1.31	-4.46	-2.29	0		-4.14	0.83	5.13	-5.31	2.03	0		-6.05	-4.52	-0.64	-14.54	-8.85	0
363.6	-3.54	-2.5	2.52	-3.74	1.26	0		-1.5	2.57	2.45	-4.33	-2.35	0		-2.86	1.28	5.69	-6.57	0.36	0		-6.37	-7.84	-1.6	-14.4	-6.8	0
364.5	-8.23	-3.04	-2.52	-5.95	-5.06	0		-1.51	1.72	1.87	-4.29	0.03	0		-0.98	-0.65	5.32	-6.28	3.1	0		-7.63	-6.95	-1.75	-12.92	-7.3	0
365.4	-5.64	0.76	0.48	-3.84	-2.97	0		2.83	7.57	7.83	0.53	0.64	0		-0.79	3.72	5.51	-4	-0.03	0		-5.35	-7.17	0.24	-12.85	-8.71	0
366.3	-7.46	-2.68	-1.2	-8.19	-3.99	0		-6.68	-2.91	-1.07	-6.27	-6.53	0		-4.55	-2.65	1.13	-9.42	-0.72	0		-6.97	-7.97	-2.7	-15.93	-9.85	0
367.2	-4.96	-1.65	0.54	-5.13	-1.51	0		-0.38	2.78	2.61	-1.16	-0.42	0		-0.81	0.67	3.07	-4.9	1.29	0		-6.77	-8.35	-2.27	-12.52	-10.62	0
368.1	-3	-0.25	-0.45	-0.63	-1.68	0		-3.97	1.05	0.88	-4.36	-2.92	0		-2.54	3.59	7.43	-5.45	2.5	0		-5.3	-6.24	2.14	-13.67	-8.11	0
369	-1.57	2.45	2.82	0.42	-1.33	0		-2.18	2.62	1.52	-1.28	-1.41	0		-2.13	0.04	4.88	-4.48	0.26	0		-8.49	-6.99	-1.86	-16.08	-9.67	0
369.9	-5.25	0.58	-1.64	-1.82	-2.22	0		-3.82	3.83	2.56	-4.88	-2.46	0		-3.5	1.58	4.69	-2.95	3.37	0		-6.93	-7.16	-0.68	-12.44	-5.81	0
370.8	-4.51	1.12	-1.53	-0.32	1.8	0		-2.24	4.41	1.75	-1.75	0.26	0		-1.75	1.92	6.56	-4.3	-0.96	0		-6.74	-8.16	-1.78	-13.5	-10.97	0
371.7	-5.59	2.39	0.12	0.01	0.9	0		-4.4	2.8	2.55	-2.26	-1.26	0		-1.11	-0.5	4.93	-4.64	0.54	0		-6.59	-5.46	-4.24	-16.36	-12.13	0
372.6	-4.32	-0.13	-0.12	-0.72	-0.57	0		-4.85	1.78	-0.45	-1.96	0.52	0		-4.96	-2.58	1.32	-6.75	-0.8	0		-6.64	-7.94	-3.35	-13.21	-10.85	0
373.5	-2.98	1.94	-0.87	-4.14	-0.78	0		-0.5	2.99	-0.35	-4.97	0.74	0		-1.36	-0.31	-1.19	-9.69	1.51	0		-6.19	-6.15	-3.51	-16.34	-9.35	0
374.4	-4.54	-1.25	2.63	-1.27	-1.56	0		-3.6	3.21	1.77	-2.76	-0.52	0		-3.64	3.2	2.38	-7.55	3.09	0		-8.52	-6.46	-2.36	-13.14	-8.01	0
375.3	-4.61	-2.62	-1.72	-5.54	-2.2	0		-1.34	0.69	-0.06	-6.33	-2.27	0		-1.65	2.36	3.83	-5.79	2.84	0		-7.33	-6	-1.73	-12.29	-8.93	0
376.2	-5.95	1.56	1.38	-1.07	-1.38	0		-3.02	3.27	2.28	-5.68	-3.44	0		1.6	2.43	7.82	-4.05	3.03	0		-6.72	-6.32	-2.6	-13.3	-11.5	0
377.1	-6.81	-2.21	-1.32	-3.15	-3	0		-3.04	2.09	1.66	-3.73	-1.54	0		0.43	0.31	5.54	-2.6	2.65	0		-7.22	-7.32	-1.85	-14.22	-10.28	0
378	-3.57	-1.86	0.95	-3.7	-2.11	0		-3.38	-0.28	-0.33	-4.35	-3.66	0		-0.76	2.02	4.5	-3.64	2.59	0		-4.2	-4.45	0.15	-13.19	-8.63	0
378.9	-9.36	-2.14	-5.5	-5.16	-5.78	0		-2.66	0.93	-1.58	-2.98	-3.26	0		0.65	2.71	5.21	-1.36	5.67	0		-2.18	-3.51	1.04	-9.44	-6.2	0
379.8	-5.4	0.29	4.11	-0.39	0.33	0		0.77	5.47	6.07	0.91	1.14	0		-0.4	2.2	5.94	-2.71	2.16	0		-4.84	-6.52	-0.83	-13.55	-10.33	0
380.7	-8.77	-2.9	-0.75	-6.05	-6.06	0		-3.07	2.55	3.41	-1.81	-3.61	0		0.54	2.79	7.1	-1	3.63	0		-4.33	-4.39	-0.91	-12	-6.98	0
381.6	-6.46	0.85	-1.62	-5.09	-0.1	0		1.17	7.2	4.99	-0.7	1.91	0		-4.74	0.14	4.36	-4.33	-0.06	0		-9.06	-8.84	-3.73	-15.51	-12.26	0
382.5	-5.7	-4.1	-2	-6.5	-2.66	0		0.22	3.27	1.55	-5.16	-3.27	0		-1.21	1.84	2.93	-5.82	1.89	0		-7.08	-8.67	-1.77	-13.76	-9.81	0
383.4	-8.33	-0.28	0.39	-3.38	-2.34	0		-3.53	4.1	1.5	-4.58	-2.29	0		-1.34	3.38	4.84	-4.75	3.06	0		-6.32	-7.31	-3.24	-15.88	-10.86	0
384.3	-8.96	-0.27	-3.89	-4.87	-1.76	0		-3.92	1.84	-0.43	-5.53	-0.92	0		0.36	2.99	5.48	-3.97	0.37	0		-5.56	-6.2	-2.23	-12.39	-8.55	0
385.2	-3.1	2.38	-3.51	-3.39	-0.93	0		-0.62	6.56	2.15	-5.7	-1.29	0		-0.29	4.01	6.33	-4	3.3	0		-8.07	-6.28	-2.43	-16.25	-10.34	0
386.1	-4.85	0.95	1.1	-2.17	1.14	0		-3.62	1.94	0.52	-5.41	-1.12	0		-2.2	0.86	4.62	-4.16	1.62	0		-7.42	-6.45	-2.33	-14.09	-11.87	0
387	-6.96	-0.98	-1.08	-2.57	-1.53	0		-4.36	1.42	0.97	-5.2	-3.39	0		0.5	2.32	3.42	-4.29	4.59	0		-4.96	-6.5	-2.94	-14.89	-10.99	0
387.9	-8.82	1.96	-0.81	-3.09	-1.94	0		-4.5	3.36	0.81	-4.92	-2.18	0		-4.47	1.86	2.15	-8.44	2.2	0		-7.05	-5.3	-1.67	-16.9	-6.92	0
388.8	-6.71	-1.3	-0.86	-4.76	-2.96	0		-0.8	4.2	2.83	-2.34	-1.42	0		0.72	1.84	5.97	-5.32	2.61	0		-4.85	-3.91	0.16	-13.05	-6.85	0
389.7	-6.24	0.02	-1.85	-6.01	-0.68	0		-2.51	1.8	3.33	-6.01	-2	0		-2.95	0.16	4.46	-5.61	1.07	0		-6.57	-6.68	-0.85	-12.54	-11.04	0
390.6	-7.17	-1.4	-2.33	-2.14	-4.16	0		-2.08	3.68	2.03	-1.99	0.82	0		0.57	0.52	6.17	-4.1	4.22	0		-3.01	-5.67	2.17	-15.18	-5	0
391.5	-5.45	2.53	0.62	-3.69	-1.25	0		-0.99	5.16	4.26	-4.69	-0.77	0		0.12	2.17	8.32	-4.42	2.49	0		-4.56	-4.29	1.38	-15.08	-10.73	0
392.4	-6.34	1.7	0.16	-4.17	-0.45	0		-1.78	6.02	3.88	-2.25	0.18	0		-0.99	0.22	4.84	-6.14	4.23	0		-7	-7.56	-0.52	-15.1	-6.63	0
393.3	-6.57	-5.03	0.62	-4.45	-3.49	0		-3.67	-0.37	-0.5	-5.73	-4.93	0		-5.03	0.17	3.17	-8.14	-1.51	0		-9.64	-6.88	-5.53	-15.92	-10.98	0
394.2	-7.11	-2.64	-1.83	-7.76	-5.17	0		-0.4	3.67	2.88	-3.65	-1.04	0		0.2	4.36	6.46	-2.71	3.82	0		-6.55	-5.5	-0.83	-13.77	-7.59	0
395.1	-5.99	2.34	1.81	-4.08	-2.63	0		-2.76	3.87	2.82	-2.08	-2.21	0		-3.11	0.98	5.92	-5.12	1.16	0		-9.77	-7.94	-3.45	-14.72	-9.51	0
396	-7.1	-2.48	1.47	-4.14	-1.11	0		-4.52	1.32	1.17	-5.82	-2.73	0		-5.01	0.42	2.78	-7.4	-0.81	0		-8.55	-5.77	-1.92	-15.35	-10.09	0
396.9	-6.19	0.34	-0.08	-6.27	-2.47	0		-5.03	0.48	0.14	-7.3	-4.7	0		-2.23	0.69	4.52	-6.64	0.23	0		-8.45	-6.2	-2.64	-15.3	-8.9	0
397.8	-5.95	-2.28	-1	-4.06	-3.77	0		-2.35	2.47	-0.64	-6.9	-3.88	0		-0.9	0.56	-0.12	-6.62	1.33	0		-8.58	-10.77	-3.58	-14.07	-13.27	0
398.7	-8.03	-1.85	-2.26	-4.57	-1.18	0		-1.46	2.91	0.06	-2.96	-0.63	0		-0.37	0.89	5.36	-4.31	1.55	0		-5.86	-6.77	-2.54	-14.87	-10.84	0
399.6	-5.18	0.71	-1.29	-3.36	-0.8	0		-2.97	4.89	0.4	-4.65	-1.31	0		-3.53	1.68	2.82	-7.64	1.74	0		-8.68	-6.29	-1.35	-15.3	-10.36	0
400.5	-5	1.07	1.96	-2.48	-1.81	0		-1.93	4.96	4.91	-1.43	-1.18	0		-2.86	3.21	3.71	-7.94	2.2	0		-6.34	-5.32	-3.39	-16.09	-9.24	0
401.4	-4.7	0.37	1.65	-1.79	0.55	0		-3.95	0.73	0.38	-5.11	-0.29	0		-4.12	-0.78	2.03	-7.26	1.97	0		-8.23	-8.72	-2.64	-16.84	-9.5	0
402.3	-5.22	-2.55	2.59	-2.84	-2.63	0		1.3	1.31	2.9	-3.75	-1.16	0		-0.5	2.17	5.77	-4.65	2.15	0		-4	-1.48	2.28	-9.33	-5.85	0
403.2	-7.93	0.11	0.12	-5.46	-3.33	0		-3.11	3.01	3.31	-3.02	-1.76	0		-2.2	0.47	2.45	-7.77	1.17	0		-5.04	-4.2	-1.27	-14.64	-6.74	0
404.1	-5.37	-2.21	1.58	-4.25	-3.03	0		-2.97	2.11	1.62	-5.25	-1.85	0		-3.05	-0.68	2.52	-6.26	0.64	0		-4.82	-6.42	0.63	-13.75	-8.02	0
405	-7.32	-2.45	-1.77	-6.59	-1.71	0		-2.97	2.88	0.66	-5.11	-2.5	0		0.03	1.16	3.82	-5.7	1.96	0		-6.19	-5.43	-1.05	-12.2	-10.19	0
405.9	-8.28	-2.67	-1.94	-5.57	-2.65	0		-3.59	4.75	2.14	-4.58	-2.88	0		-3.61	2.91	5.32	-5.14	2.55	0		-8.69	-7.11	-3.63	-14.98	-6.73	0
406.8	-6.99	3.65	2.71	-4.3	-0.45	0		-4.94	3.37	2.96	-6.83	-2.74	0		-1.11	1.31	4.81	-3.98	3.53	0		-6.6	-5.47	0.63	-11.52	-7.98	0
407.7	-3.54	0.71	1.49	-3.49	-0.7	0		-3.12	2.96	4.41	-3.99	-2.08	0		-2.96	1.4	6.94	-7.08	-0.59	0		-6.51	-5.7	0.71	-13.93	-7.95	0
408.6	-5.11	-0.64	3.58	-4.07	-0.42	0		-0.63	5.99	2.63	-0.5	1.32	0		-0.47	3.27	3.64	-4.01	2.73	0		-9.33	-3.45	-3.77	-16.59	-12.13	0
409.5	-1.76	4.28	3.32	-1.83	1.06	0		-1.34	3.64	5.17	-3.09	-0.84	0		-0.66	3.31	8.44	-4.49	3.43	0		-8.13	-6.88	-1.24	-16.73	-9.39	0
410.4	-6.79	-3.6	-0.37	-4.79	-3.89	0		-2.1	5.2	1.66	-3.6	-0.3	0		1.22	6.68	7.4	-3.36	4.48	0		-5.3	-5.85	-2.57	-16.64	-9.98	0
411.3	-6.5	1.31	-0.98	-2.47	-1.61	0		-0.32	6.56	3.55	-1.87	-0.77	0		-0.24	3.34	5.47	-5.04	2.58	0		-7.68	-4.48	-0.27	-12.4	-9.16	0
412.2	-5.43	1.08	-1.57	-4.22	1.43	0		-3.33	0.42	0.19	-5.12	-0.38	0		-2.27	0.56	4.52	-7.71	3.07	0		-6.42	-3.58	0.65	-13.74	-6.22	0
413.1	-4.68	1.07	2.72	-1.07	2.15	0		-0.52	5.26	4.18	-1.97	1.4	0		0.83	5.14	8.72	0.39	6.07	0		-3.73	-3.33	3.24	-11.04	-6.7	0
414	-8.12	-0.81	1.86	-3.44	-0.44	0		-4.97	1.52	0.23	-6.85	-1.65	0		-2.85	1.42	2.66	-7.89	2.58	0		-9.09	-6.56	0.75	-17.32	-10.55	0
414.9	-4.39	0.39	2.43	-1.54	-1.44	0		-2.14	2.17	3.64	-2.15	-3.97	0		-3.78	-0.05	3.78	-6.31	-0.07	0		-10.26	-11.52	-4.39	-18.13	-12.13	0
415.8	-6.59	-0.91	2.3	-5.89	-0.91	0		-2.38	2.33	0.6	-6.31	-0.85	0		-3.38	-0.09	1.91	-8.39	0.16	0		-7.72	-5.09	-2.03	-16.4	-12.32	0
416.7	-8.46	-0.89	-2.35	-4.54	-3.69	0		-5.11	2.43	-1.54	-4.37	-2.17	0		-3.79	-1.45	2.63	-7.8	0.14	0		-8.45	-8.81	-4.46	-19.14	-12.58	0
417.6	-5.4	-0.05	1.04	-1.86	-1.39	0		-3.53	1.55	2.08	-3.32	-1.77	0		-1.87	0.37	2.61	-7.72	3.87	0		-8.99	-9.76	-4.67	-16.37	-11.38	0
418.5	-6.2	0.18	-0.31	-4.59	0.28	0		-5.36	1.78	0.8	-5.58	-4.04	0		-1.13	1.21	5.52	-6.78	4.93	0		-4.66	-3.49	1.92	-14.65	-7.61	0
419.4	-3.99	0.36	3.35	-0.87	0.29	0		-2.48	4.72	1.62	-5.43	-1.34	0		-3.24	-0.64	0.06	-8.2	-1.3	0		-8.52	-8.72	-4.61	-15.19	-10.7	0
420.3	-5.27	-1.56	1.02	-2.52	-1.57	0		-4.43	2.85	0.57	-4.4	-2.42	0		-1.23	1.16	7.41	-4.8	2.79	0		-8.75	-8.74	-0.84	-15.47	-11.77	0
421.2	-8.61	-0.96	-0.17	-3.2	-2.51	0		-2.94	2.6	1.88	-2.89	-1.35	0		-3.1	-0.47	4.87	-5.43	2.34	0		-7.21	-6.4	1.5	-13.57	-9.17	0
422.1	-8.88	-3.05	-1.09	-5.34	-4.12	0		-7.9	-1.21	-1.47	-8.63	-5.64	0		-3.29	-0.22	2.39	-7.66	1.44	0		-8.51	-5.44	-2.42	-13.47	-7.92	0
423	-6.37	0.31	1.08	-3.95	-0.17	0		-2.87	3.21	3.79	-3.63	0.3	0		-2.42	2.19	5.69	-5.13	1.24	0		-9.89	-5.75	-2.01	-17.01	-8.33	0
423.9	-5.69	-0.74	-1.69	-5.4	-2.27	0		-2.59	-0.28	0.85	-7.97	-2.67	0		1.56	3.92	6.07	-6.57	3.74	0		-8.13	-5.12	-2.25	-14.06	-10.5	0
424.8	-8.63	0.16	1.07	-4.98	-2.89	0		-1.69	4.87	3	-3.6	0.89	0		-0.46	3.87	6.6	-4.85	3.92	0		-5.38	-5.53	0.28	-12.05	-8.7	0
425.7	-8.23	-2.77	0.11	-6.76	-4.72	0		-5.01	0.62	-0.8	-10.65	-3.77	0		-0.58	1.92	5.07	-7.62	3.04	0		-8.93	-5.74	-0.7	-18.74	-10.93	0
426.6	-5.85	0.81	-0.6	-3.6	-1.69	0		1.35	4.32	1.8	-5.14	-0.73	0		0.62	0.32	5.62	-8.22	2.54	0		-6.18	-8.99	-1.65	-19.38	-10.94	0
427.5	-6.5	1.08	1.45	-3.49	-0.66	0		-2.1	3.52	4.59	-3.07	-3.85	0		-3.06	-1.49	5.25	-7.19	-1.34	0		-5.42	-6.46	-0.44	-16.04	-9.04	0
428.4	-6.19	-0.55	2.27	-3.84	-2.65	0		-2.37	3.74	2.67	-5.29	1.73	0		-4.51	2.54	5.79	-9.13	1.66	0		-6.32	-5.99	-1	-15.28	-10.28	0
429.3	-2.13	2.22	1.34	0.32	-0.12	0		-1.51	1.55	2.44	-6.88	0.22	0		0.53	1.51	6.64	-6.28	4.24	0		-5.87	-6.86	-2.3	-14.98	-10.68	0
430.2	-6.78	-3.23	1.08	-5.36	-2.5	0		-3.35	1.18	4.83	-5.49	-1.4	0		-2.45	0.23	6.37	-6.92	2.5	0		-6.33	-2.78	0.71	-13.06	-5.48	0
431.1	-5.7	2.39	0.44	-5.93	-1.27	0		-4.56	2.12	0.11	-8.36	-2.53	0		-1.22	-1.17	4.64	-8.84	4.68	0		-6.15	-7.73	-0.13	-14.39	-10.89	0
432	-6.94	2.16	-0.82	-3.47	-1.08	0		-2.7	5.32	0.75	-5.77	0.03	0		0.18	2.58	3.87	-6.95	2.82	0		-8.34	-8.09	-2.32	-16.45	-10.91	0
432.9	-7	1.18	2.43	-4.41	-1.68	0		-4.26	3.78	1.4	-4.55	-2.96	0		-1.02	2.26	4.27	-6.02	3.53	0		-8.7	-8.97	-2.96	-17.67	-9.15	0
433.8	-10.37	-0.84	-2.69	-7.37	-3.06	0		-2.54	4.91	3.09	-5.65	0.8	0		2.58	5.74	8.93	-4.41	5.06	0		-4.71	-3.99	1.93	-10.78	-7.72	0
434.7	-7.58	-3.55	-0.2	-5.44	-3.07	0		-3.5	1.65	2	-6.48	-2.67	0		-3.65	-0.46	3.57	-8.74	-1.33	0		-6.07	-4.76	0.54	-14.32	-10.74	0
435.6	-6.62	1.1	-0.33	-5.06	-2.5	0		-4.76	3.43	3.16	-3.59	-0.63	0		-4.32	2.93	6.72	-6.36	1.25	0		-3.9	-2.96	0.65	-15	-8.46	0
436.5	-4.89	-1.57	2.88	-1.95	0.76	0		-2.2	1.39	1.96	-3.85	1.06	0		-1.05	1.81	5.92	-5.96	2.77	0		-7.01	-8.43	0.11	-16.88	-12.28	0
437.4	-3.25	2.95	2.13	-1.95	0.02	0		-2.23	3.8	1.37	-6.47	-0.57	0		-1.12	2.35	4.96	-4.77	3.09	0		-7.12	-4.73	-3.78	-14.06	-9.3	0
0	0	0	0	0	0	0		0	0	0	0	0	0		0	0	0	0	0	0		0	0	0	0	0	0
0	0	0	0	0	0	0		0	0	0	0	0	0		0	0	0	0	0	0		0	0	0	0	0	0
0	0	0	0	0	0	0		0	0	0	0	0	0		0	0	0	0	0	0		0	0	0	0	0	0
0	0	0	0	0	0	0		0	0	0	0	0	0		0	0	0	0	0	0		0	0	0	0	0	0
0	0	0	0	0	0	0		0	0	0	0	0	0		0	0	0	0	0	0		0	0	0	0	0	0
0	0	0	0	0	0	0		0	0	0	0	0	0		0	0	0	0	0	0		0	0	0	0	0	0
0	0	0	0	0	0	0		0	0	0	0	0	0		0	0	0	0	0	0		0	0	0	0	0	0
0	0	0	0	0	0	0		0	0	0	0	0	0		0	0	0	0	0	0		0	0	0	0	0	0
0	0	0	0	0	0	0		0	0	0	0	0	0		0	0	0	0	0	0		0	0	0	0	0	0
0	0	0	0	0	0	0		0	0	0	0	0	0		0	0	0	0	0	0		0	0	0	0	0	0
0	0	0	0	0	0	0		0	0	0	0	0	0		0	0	0	0	0	0		0	0	0	0	0	0
0	0	0	0	0	0	0		0	0	0	0	0	0		0	0	0	0	0	0		0	0	0	0	0	0
0	0	0	0	0	0	0		0	0	0	0	0	0		0	0	0	0	0	0		0	0	0	0	0	0
0	0	0	0	0	0	0		0	0	0	0	0	0		0	0	0	0	0	0		0	0	0	0	0	0
0	0	0	0	0	0	0		0	0	0	0	0	0		0	0	0	0	0	0		0	0	0	0	0	0
0	0	0	0	0	0	0		0	0	0	0	0	0		0	0	0	0	0	0		0	0	0	0	0	0
0	0	0	0	0	0	0		0	0	0	0	0	0		0	0	0	0	0	0		0	0	0	0	0	0
0	0	0	0	0	0	0		0	0	0	0	0	0		0	0	0	0	0	0		0	0	0	0	0	0
0	0	0	0	0	0	0		0	0	0	0	0	0		0	0	0	0	0	0		0	0	0	0	0	0
0	0	0	0	0	0	0		0	0	0	0	0	0		0	0	0	0	0	0		0	0	0	0	0	0
0	0	0	0	0	0	0		0	0	0	0	0	0		0	0	0	0	0	0		0	0	0	0	0	0
0	0	0	0	0	0	0		0	0	0	0	0	0		0	0	0	0	0	0		0	0	0	0	0	0
0	0	0	0	0	0	0		0	0	0	0	0	0		0	0	0	0	0	0		0	0	0	0	0	0
0	0	0	0	0	0	0		0	0	0	0	0	0		0	0	0	0	0	0		0	0	0	0	0	0
0	0	0	0	0	0	0		0	0	0	0	0	0		0	0	0	0	0	0		0	0	0	0	0	0
0	0	0	0	0	0	0		0	0	0	0	0	0		0	0	0	0	0	0		0	0	0	0	0	0
0	0	0	0	0	0	0		0	0	0	0	0	0		0	0	0	0	0	0		0	0	0	0	0	0
0	0	0	0	0	0	0		0	0	0	0	0	0		0	0	0	0	0	0		0	0	0	0	0	0
0	0	0	0	0	0	0		0	0	0	0	0	0		0	0	0	0	0	0		0	0	0	0	0	0
0	0	0	0	0	0	0		0	0	0	0	0	0		0	0	0	0	0	0		0	0	0	0	0	0
0	0	0	0	0	0	0		0	0	0	0	0	0		0	0	0	0	0	0		0	0	0	0	0	0
0	0	0	0	0	0	0		0	0	0	0	0	0		0	0	0	0	0	0		0	0	0	0	0	0
0	0	0	0	0	0	0		0	0	0	0	0	0		0	0	0	0	0	0		0	0	0	0	0	0
0	0	0	0	0	0	0		0	0	0	0	0	0		0	0	0	0	0	0		0	0	0	0	0	0
0	0	0	0	0	0	0		0	0	0	0	0	0		0	0	0	0	0	0		0	0	0	0	0	0
0	0	0	0	0	0	0		0	0	0	0	0	0		0	0	0	0	0	0		0	0	0	0	0	0
0	0	0	0	0	0	0		0	0	0	0	0	0		0	0	0	0	0	0		0	0	0	0	0	0
0	0	0	0	0	0	0		0	0	0	0	0	0		0	0	0	0	0	0		0	0	0	0	0	0
0	0	0	0	0	0	0		0	0	0	0	0	0		0	0	0	0	0	0		0	0	0	0	0	0
0	0	0	0	0	0	0		0	0	0	0	0	0		0	0	0	0	0	0		0	0	0	0	0	0
0	0	0	0	0	0	0		0	0	0	0	0	0		0	0	0	0	0	0		0	0	0	0	0	0
0	0	0	0	0	0	0		0	0	0	0	0	0		0	0	0	0	0	0		0	0	0	0	0	0
0	0	0	0	0	0	0		0	0	0	0	0	0		0	0	0	0	0	0		0	0	0	0	0	0
0	0	0	0	0	0	0		0	0	0	0	0	0		0	0	0	0	0	0		0	0	0	0	0	0
0	0	0	0	0	0	0		0	0	0	0	0	0		0	0	0	0	0	0		0	0	0	0	0	0
0	0	0	0	0	0	0		0	0	0	0	0	0		0	0	0	0	0	0		0	0	0	0	0	0
0	0	0	0	0	0	0		0	0	0	0	0	0		0	0	0	0	0	0		0	0	0	0	0	0
0	0	0	0	0	0	0		0	0	0	0	0	0		0	0	0	0	0	0		0	0	0	0	0	0
0	0	0	0	0	0	0		0	0	0	0	0	0		0	0	0	0	0	0		0	0	0	0	0	0
0	0	0	0	0	0	0		0	0	0	0	0	0		0	0	0	0	0	0		0	0	0	0	0	0
0	0	0	0	0	0	0		0	0	0	0	0	0		0	0	0	0	0	0		0	0	0	0	0	0
0	0	0	0	0	0	0		0	0	0	0	0	0		0	0	0	0	0	0		0	0	0	0	0	0
0	0	0	0	0	0	0		0	0	0	0	0	0		0	0	0	0	0	0		0	0	0	0	0	0
0	0	0	0	0	0	0		0	0	0	0	0	0		0	0	0	0	0	0		0	0	0	0	0	0
0	0	0	0	0	0	0		0	0	0	0	0	0		0	0	0	0	0	0		0	0	0	0	0	0
0	0	0	0	0	0	0		0	0	0	0	0	0		0	0	0	0	0	0		0	0	0	0	0	0
0	0	0	0	0	0	0		0	0	0	0	0	0		0	0	0	0	0	0		0	0	0	0	0	0
0	0	0	0	0	0	0		0	0	0	0	0	0		0	0	0	0	0	0		0	0	0	0	0	0
0	0	0	0	0	0	0		0	0	0	0	0	0		0	0	0	0	0	0		0	0	0	0	0	0
0	0	0	0	0	0	0		0	0	0	0	0	0		0	0	0	0	0	0		0	0	0	0	0	0
0	0	0	0	0	0	0		0	0	0	0	0	0		0	0	0	0	0	0		0	0	0	0	0	0
0	0	0	0	0	0	0		0	0	0	0	0	0		0	0	0	0	0	0		0	0	0	0	0	0
0	0	0	0	0	0	0		0	0	0	0	0	0		0	0	0	0	0	0		0	0	0	0	0	0
0	0	0	0	0	0	0		0	0	0	0	0	0		0	0	0	0	0	0		0	0	0	0	0	0
0	0	0	0	0	0	0		0	0	0	0	0	0		0	0	0	0	0	0		0	0	0	0	0	0
0	0	0	0	0	0	0		0	0	0	0	0	0		0	0	0	0	0	0		0	0	0	0	0	0
0	0	0	0	0	0	0		0	0	0	0	0	0		0	0	0	0	0	0		0	0	0	0	0	0
0	0	0	0	0	0	0		0	0	0	0	0	0		0	0	0	0	0	0		0	0	0	0	0	0
0	0	0	0	0	0	0		0	0	0	0	0	0		0	0	0	0	0	0		0	0	0	0	0	0
0	0	0	0	0	0	0		0	0	0	0	0	0		0	0	0	0	0	0		0	0	0	0	0	0
0	0	0	0	0	0	0		0	0	0	0	0	0		0	0	0	0	0	0		0	0	0	0	0	0
0	0	0	0	0	0	0		0	0	0	0	0	0		0	0	0	0	0	0		0	0	0	0	0	0
0	0	0	0	0	0	0		0	0	0	0	0	0		0	0	0	0	0	0		0	0	0	0	0	0
0	0	0	0	0	0	0		0	0	0	0	0	0		0	0	0	0	0	0		0	0	0	0	0	0
0	0	0	0	0	0	0		0	0	0	0	0	0		0	0	0	0	0	0		0	0	0	0	0	0
0	0	0	0	0	0	0		0	0	0	0	0	0		0	0	0	0	0	0		0	0	0	0	0	0
0	0	0	0	0	0	0		0	0	0	0	0	0		0	0	0	0	0	0		0	0	0	0	0	0
0	0	0	0	0	0	0		0	0	0	0	0	0		0	0	0	0	0	0		0	0	0	0	0	0
0	0	0	0	0	0	0		0	0	0	0	0	0		0	0	0	0	0	0		0	0	0	0	0	0
0	0	0	0	0	0	0		0	0	0	0	0	0		0	0	0	0	0	0		0	0	0	0	0	0
0	0	0	0	0	0	0		0	0	0	0	0	0		0	0	0	0	0	0		0	0	0	0	0	0
0	0	0	0	0	0	0		0	0	0	0	0	0		0	0	0	0	0	0		0	0	0	0	0	0
0	0	0	0	0	0	0		0	0	0	0	0	0		0	0	0	0	0	0		0	0	0	0	0	0
0	0	0	0	0	0	0		0	0	0	0	0	0		0	0	0	0	0	0		0	0	0	0	0	0
0	0	0	0	0	0	0		0	0	0	0	0	0		0	0	0	0	0	0		0	0	0	0	0	0
0	0	0	0	0	0	0		0	0	0	0	0	0		0	0	0	0	0	0		0	0	0	0	0	0
0	0	0	0	0	0	0		0	0	0	0	0	0		0	0	0	0	0	0		0	0	0	0	0	0
0	0	0	0	0	0	0		0	0	0	0	0	0		0	0	0	0	0	0		0	0	0	0	0	0
0	0	0	0	0	0	0		0	0	0	0	0	0		0	0	0	0	0	0		0	0	0	0	0	0
0	0	0	0	0	0	0		0	0	0	0	0	0		0	0	0	0	0	0		0	0	0	0	0	0
0	0	0	0	0	0	0		0	0	0	0	0	0		0	0	0	0	0	0		0	0	0	0	0	0
0	0	0	0	0	0	0		0	0	0	0	0	0		0	0	0	0	0	0		0	0	0	0	0	0
0	0	0	0	0	0	0		0	0	0	0	0	0		0	0	0	0	0	0		0	0	0	0	0	0
0	0	0	0	0	0	0		0	0	0	0	0	0		0	0	0	0	0	0		0	0	0	0	0	0
0	0	0	0	0	0	0		0	0	0	0	0	0		0	0	0	0	0	0		0	0	0	0	0	0
0	0	0	0	0	0	0		0	0	0	0	0	0		0	0	0	0	0	0		0	0	0	0	0	0
0	0	0	0	0	0	0		0	0	0	0	0	0		0	0	0	0	0	0		0	0	0	0	0	0
0	0	0	0	0	0	0		0	0	0	0	0	0		0	0	0	0	0	0		0	0	0	0	0	0
0	0	0	0	0	0	0		0	0	0	0	0	0		0	0	0	0	0	0		0	0	0	0	0	0
0	0	0	0	0	0	0		0	0	0	0	0	0		0	0	0	0	0	0		0	0	0	0	0	0
0	0	0	0	0	0	0		0	0	0	0	0	0		0	0	0	0	0	0		0	0	0	0	0	0
0	0	0	0	0	0	0		0	0	0	0	0	0		0	0	0	0	0	0		0	0	0	0	0	0
0	0	0	0	0	0	0		0	0	0	0	0	0		0	0	0	0	0	0		0	0	0	0	0	0
0	0	0	0	0	0	0		0	0	0	0	0	0		0	0	0	0	0	0		0	0	0	0	0	0
0	0	0	0	0	0	0		0	0	0	0	0	0		0	0	0	0	0	0		0	0	0	0	0	0
0	0	0	0	0	0	0		0	0	0	0	0	0		0	0	0	0	0	0		0	0	0	0	0	0
0	0	0	0	0	0	0		0	0	0	0	0	0		0	0	0	0	0	0		0	0	0	0	0	0
0	0	0	0	0	0	0		0	0	0	0	0	0		0	0	0	0	0	0		0	0	0	0	0	0
0	0	0	0	0	0	0		0	0	0	0	0	0		0	0	0	0	0	0		0	0	0	0	0	0
0	0	0	0	0	0	0		0	0	0	0	0	0		0	0	0	0	0	0		0	0	0	0	0	0
0	0	0	0	0	0	0		0	0	0	0	0	0		0	0	0	0	0	0		0	0	0	0	0	0
0	0	0	0	0	0	0		0	0	0	0	0	0		0	0	0	0	0	0		0	0	0	0	0	0
0	0	0	0	0	0	0		0	0	0	0	0	0		0	0	0	0	0	0		0	0	0	0	0	0
0	0	0	0	0	0	0		0	0	0	0	0	0		0	0	0	0	0	0		0	0	0	0	0	0
0	0	0	0	0	0	0		0	0	0	0	0	0		0	0	0	0	0	0		0	0	0	0	0	0
0	0	0	0	0	0	0		0	0	0	0	0	0		0	0	0	0	0	0		0	0	0	0	0	0
0	0	0	0	0	0	0		0	0	0	0	0	0		0	0	0	0	0	0		0	0	0	0	0	0
0	0	0	0	0	0	0		0	0	0	0	0	0		0	0	0	0	0	0		0	0	0	0	0	0
0	0	0	0	0	0	0		0	0	0	0	0	0		0	0	0	0	0	0		0	0	0	0	0	0
0	0	0	0	0	0	0		0	0	0	0	0	0		0	0	0	0	0	0		0	0	0	0	0	0
0	0	0	0	0	0	0		0	0	0	0	0	0		0	0	0	0	0	0		0	0	0	0	0	0
0	0	0	0	0	0	0		0	0	0	0	0	0		0	0	0	0	0	0		0	0	0	0	0	0
0	0	0	0	0	0	0		0	0	0	0	0	0		0	0	0	0	0	0		0	0	0	0	0	0
0	0	0	0	0	0	0		0	0	0	0	0	0		0	0	0	0	0	0		0	0	0	0	0	0
0	0	0	0	0	0	0		0	0	0	0	0	0		0	0	0	0	0	0		0	0	0	0	0	0
0	0	0	0	0	0	0		0	0	0	0	0	0		0	0	0	0	0	0		0	0	0	0	0	0
0	0	0	0	0	0	0		0	0	0	0	0	0		0	0	0	0	0	0		0	0	0	0	0	0
0	0	0	0	0	0	0		0	0	0	0	0	0		0	0	0	0	0	0		0	0	0	0	0	0
0	0	0	0	0	0	0		0	0	0	0	0	0		0	0	0	0	0	0		0	0	0	0	0	0
0	0	0	0	0	0	0		0	0	0	0	0	0		0	0	0	0	0	0		0	0	0	0	0	0
0	0	0	0	0	0	0		0	0	0	0	0	0		0	0	0	0	0	0		0	0	0	0	0	0
0	0	0	0	0	0	0		0	0	0	0	0	0		0	0	0	0	0	0		0	0	0	0	0	0
0	0	0	0	0	0	0		0	0	0	0	0	0		0	0	0	0	0	0		0	0	0	0	0	0
0	0	0	0	0	0	0		0	0	0	0	0	0		0	0	0	0	0	0		0	0	0	0	0	0
0	0	0	0	0	0	0		0	0	0	0	0	0		0	0	0	0	0	0		0	0	0	0	0	0
0	0	0	0	0	0	0		0	0	0	0	0	0		0	0	0	0	0	0		0	0	0	0	0	0
0	0	0	0	0	0	0		0	0	0	0	0	0		0	0	0	0	0	0		0	0	0	0	0	0
0	0	0	0	0	0	0		0	0	0	0	0	0		0	0	0	0	0	0		0	0	0	0	0	0
0	0	0	0	0	0	0		0	0	0	0	0	0		0	0	0	0	0	0		0	0	0	0	0	0
0	0	0	0	0	0	0		0	0	0	0	0	0		0	0	0	0	0	0		0	0	0	0	0	0
0	0	0	0	0	0	0		0	0	0	0	0	0		0	0	0	0	0	0		0	0	0	0	0	0
0	0	0	0	0	0	0		0	0	0	0	0	0		0	0	0	0	0	0		0	0	0	0	0	0
0	0	0	0	0	0	0		0	0	0	0	0	0		0	0	0	0	0	0		0	0	0	0	0	0
0	0	0	0	0	0	0		0	0	0	0	0	0		0	0	0	0	0	0		0	0	0	0	0	0
0	0	0	0	0	0	0		0	0	0	0	0	0		0	0	0	0	0	0		0	0	0	0	0	0
0	0	0	0	0	0	0		0	0	0	0	0	0		0	0	0	0	0	0		0	0	0	0	0	0
0	0	0	0	0	0	0		0	0	0	0	0	0		0	0	0	0	0	0		0	0	0	0	0	0
0	0	0	0	0	0	0		0	0	0	0	0	0		0	0	0	0	0	0		0	0	0	0	0	0
0	0	0	0	0	0	0		0	0	0	0	0	0		0	0	0	0	0	0		0	0	0	0	0	0
0	0	0	0	0	0	0		0	0	0	0	0	0		0	0	0	0	0	0		0	0	0	0	0	0
0	0	0	0	0	0	0		0	0	0	0	0	0		0	0	0	0	0	0		0	0	0	0	0	0
0	0	0	0	0	0	0		0	0	0	0	0	0		0	0	0	0	0	0		0	0	0	0	0	0
0	0	0	0	0	0	0		0	0	0	0	0	0		0	0	0	0	0	0		0	0	0	0	0	0
0	0	0	0	0	0	0		0	0	0	0	0	0		0	0	0	0	0	0		0	0	0	0	0	0
0	0	0	0	0	0	0		0	0	0	0	0	0		0	0	0	0	0	0		0	0	0	0	0	0
0	0	0	0	0	0	0		0	0	0	0	0	0		0	0	0	0	0	0		0	0	0	0	0	0
0	0	0	0	0	0	0		0	0	0	0	0	0		0	0	0	0	0	0		0	0	0	0	0	0
0	0	0	0	0	0	0		0	0	0	0	0	0		0	0	0	0	0	0		0	0	0	0	0	0
0	0	0	0	0	0	0		0	0	0	0	0	0		0	0	0	0	0	0		0	0	0	0	0	0
0	0	0	0	0	0	0		0	0	0	0	0	0		0	0	0	0	0	0		0	0	0	0	0	0
0	0	0	0	0	0	0		0	0	0	0	0	0		0	0	0	0	0	0		0	0	0	0	0	0
0	0	0	0	0	0	0		0	0	0	0	0	0		0	0	0	0	0	0		0	0	0	0	0	0
0	0	0	0	0	0	0		0	0	0	0	0	0		0	0	0	0	0	0		0	0	0	0	0	0
0	0	0	0	0	0	0		0	0	0	0	0	0		0	0	0	0	0	0		0	0	0	0	0	0
0	0	0	0	0	0	0		0	0	0	0	0	0		0	0	0	0	0	0		0	0	0	0	0	0
0	0	0	0	0	0	0		0	0	0	0	0	0		0	0	0	0	0	0		0	0	0	0	0	0
0	0	0	0	0	0	0		0	0	0	0	0	0		0	0	0	0	0	0		0	0	0	0	0	0
0	0	0	0	0	0	0		0	0	0	0	0	0		0	0	0	0	0	0		0	0	0	0	0	0
0	0	0	0	0	0	0		0	0	0	0	0	0		0	0	0	0	0	0		0	0	0	0	0	0
0	0	0	0	0	0	0		0	0	0	0	0	0		0	0	0	0	0	0		0	0	0	0	0	0
0	0	0	0	0	0	0		0	0	0	0	0	0		0	0	0	0	0	0		0	0	0	0	0	0
0	0	0	0	0	0	0		0	0	0	0	0	0		0	0	0	0	0	0		0	0	0	0	0	0
0	0	0	0	0	0	0		0	0	0	0	0	0		0	0	0	0	0	0		0	0	0	0	0	0
0	0	0	0	0	0	0		0	0	0	0	0	0		0	0	0	0	0	0		0	0	0	0	0	0
0	0	0	0	0	0	0		0	0	0	0	0	0		0	0	0	0	0	0		0	0	0	0	0	0
0	0	0	0	0	0	0		0	0	0	0	0	0		0	0	0	0	0	0		0	0	0	0	0	0
0	0	0	0	0	0	0		0	0	0	0	0	0		0	0	0	0	0	0		0	0	0	0	0	0
0	0	0	0	0	0	0		0	0	0	0	0	0		0	0	0	0	0	0		0	0	0	0	0	0
0	0	0	0	0	0	0		0	0	0	0	0	0		0	0	0	0	0	0		0	0	0	0	0	0
0	0	0	0	0	0	0		0	0	0	0	0	0		0	0	0	0	0	0		0	0	0	0	0	0
0	0	0	0	0	0	0		0	0	0	0	0	0		0	0	0	0	0	0		0	0	0	0	0	0
0	0	0	0	0	0	0		0	0	0	0	0	0		0	0	0	0	0	0		0	0	0	0	0	0
0	0	0	0	0	0	0		0	0	0	0	0	0		0	0	0	0	0	0		0	0	0	0	0	0
0	0	0	0	0	0	0		0	0	0	0	0	0		0	0	0	0	0	0		0	0	0	0	0	0
0	0	0	0	0	0	0		0	0	0	0	0	0		0	0	0	0	0	0		0	0	0	0	0	0
0	0	0	0	0	0	0		0	0	0	0	0	0		0	0	0	0	0	0		0	0	0	0	0	0
0	0	0	0	0	0	0		0	0	0	0	0	0		0	0	0	0	0	0		0	0	0	0	0	0
0	0	0	0	0	0	0		0	0	0	0	0	0		0	0	0	0	0	0		0	0	0	0	0	0
0	0	0	0	0	0	0		0	0	0	0	0	0		0	0	0	0	0	0		0	0	0	0	0	0
0	0	0	0	0	0	0		0	0	0	0	0	0		0	0	0	0	0	0		0	0	0	0	0	0
0	0	0	0	0	0	0		0	0	0	0	0	0		0	0	0	0	0	0		0	0	0	0	0	0
0	0	0	0	0	0	0		0	0	0	0	0	0		0	0	0	0	0	0		0	0	0	0	0	0
0	0	0	0	0	0	0		0	0	0	0	0	0		0	0	0	0	0	0		0	0	0	0	0	0
0	0	0	0	0	0	0		0	0	0	0	0	0		0	0	0	0	0	0		0	0	0	0	0	0
0	0	0	0	0	0	0		0	0	0	0	0	0		0	0	0	0	0	0		0	0	0	0	0	0
0	0	0	0	0	0	0		0	0	0	0	0	0		0	0	0	0	0	0		0	0	0	0	0	0
0	0	0	0	0	0	0		0	0	0	0	0	0		0	0	0	0	0	0		0	0	0	0	0	0
0	0	0	0	0	0	0		0	0	0	0	0	0		0	0	0	0	0	0		0	0	0	0	0	0
0	0	0	0	0	0	0		0	0	0	0	0	0		0	0	0	0	0	0		0	0	0	0	0	0
0	0	0	0	0	0	0		0	0	0	0	0	0		0	0	0	0	0	0		0	0	0	0	0	0
0	0	0	0	0	0	0		0	0	0	0	0	0		0	0	0	0	0	0		0	0	0	0	0	0
0	0	0	0	0	0	0		0	0	0	0	0	0		0	0	0	0	0	0		0	0	0	0	0	0
0	0	0	0	0	0	0		0	0	0	0	0	0		0	0	0	0	0	0		0	0	0	0	0	0
0	0	0	0	0	0	0		0	0	0	0	0	0		0	0	0	0	0	0		0	0	0	0	0	0
0	0	0	0	0	0	0		0	0	0	0	0	0		0	0	0	0	0	0		0	0	0	0	0	0
0	0	0	0	0	0	0		0	0	0	0	0	0		0	0	0	0	0	0		0	0	0	0	0	0
0	0	0	0	0	0	0		0	0	0	0	0	0		0	0	0	0	0	0		0	0	0	0	0	0
0	0	0	0	0	0	0		0	0	0	0	0	0		0	0	0	0	0	0		0	0	0	0	0	0
0	0	0	0	0	0	0		0	0	0	0	0	0		0	0	0	0	0	0		0	0	0	0	0	0
0	0	0	0	0	0	0		0	0	0	0	0	0		0	0	0	0	0	0		0	0	0	0	0	0
0	0	0	0	0	0	0		0	0	0	0	0	0		0	0	0	0	0	0		0	0	0	0	0	0
0	0	0	0	0	0	0		0	0	0	0	0	0		0	0	0	0	0	0		0	0	0	0	0	0
0	0	0	0	0	0	0		0	0	0	0	0	0		0	0	0	0	0	0		0	0	0	0	0	0
0	0	0	0	0	0	0		0	0	0	0	0	0		0	0	0	0	0	0		0	0	0	0	0	0
0	0	0	0	0	0	0		0	0	0	0	0	0		0	0	0	0	0	0		0	0	0	0	0	0
0	0	0	0	0	0	0		0	0	0	0	0	0		0	0	0	0	0	0		0	0	0	0	0	0
0	0	0	0	0	0	0		0	0	0	0	0	0		0	0	0	0	0	0		0	0	0	0	0	0
0	0	0	0	0	0	0		0	0	0	0	0	0		0	0	0	0	0	0		0	0	0	0	0	0
0	0	0	0	0	0	0		0	0	0	0	0	0		0	0	0	0	0	0		0	0	0	0	0	0
0	0	0	0	0	0	0		0	0	0	0	0	0		0	0	0	0	0	0		0	0	0	0	0	0
0	0	0	0	0	0	0		0	0	0	0	0	0		0	0	0	0	0	0		0	0	0	0	0	0
0	0	0	0	0	0	0		0	0	0	0	0	0		0	0	0	0	0	0		0	0	0	0	0	0
0	0	0	0	0	0	0		0	0	0	0	0	0		0	0	0	0	0	0		0	0	0	0	0	0
0	0	0	0	0	0	0		0	0	0	0	0	0		0	0	0	0	0	0		0	0	0	0	0	0
0	0	0	0	0	0	0		0	0	0	0	0	0		0	0	0	0	0	0		0	0	0	0	0	0
0	0	0	0	0	0	0		0	0	0	0	0	0		0	0	0	0	0	0		0	0	0	0	0	0
0	0	0	0	0	0	0		0	0	0	0	0	0		0	0	0	0	0	0		0	0	0	0	0	0
0	0	0	0	0	0	0		0	0	0	0	0	0		0	0	0	0	0	0		0	0	0	0	0	0
0	0	0	0	0	0	0		0	0	0	0	0	0		0	0	0	0	0	0		0	0	0	0	0	0
0	0	0	0	0	0	0		0	0	0	0	0	0		0	0	0	0	0	0		0	0	0	0	0	0
0	0	0	0	0	0	0		0	0	0	0	0	0		0	0	0	0	0	0		0	0	0	0	0	0
0	0	0	0	0	0	0		0	0	0	0	0	0		0	0	0	0	0	0		0	0	0	0	0	0
0	0	0	0	0	0	0		0	0	0	0	0	0		0	0	0	0	0	0		0	0	0	0	0	0
0	0	0	0	0	0	0		0	0	0	0	0	0		0	0	0	0	0	0		0	0	0	0	0	0
0	0	0	0	0	0	0		0	0	0	0	0	0		0	0	0	0	0	0		0	0	0	0	0	0
0	0	0	0	0	0	0		0	0	0	0	0	0		0	0	0	0	0	0		0	0	0	0	0	0
0	0	0	0	0	0	0		0	0	0	0	0	0		0	0	0	0	0	0		0	0	0	0	0	0
0	0	0	0	0	0	0		0	0	0	0	0	0		0	0	0	0	0	0		0	0	0	0	0	0
0	0	0	0	0	0	0		0	0	0	0	0	0		0	0	0	0	0	0		0	0	0	0	0	0
0	0	0	0	0	0	0		0	0	0	0	0	0		0	0	0	0	0	0		0	0	0	0	0	0
0	0	0	0	0	0	0		0	0	0	0	0	0		0	0	0	0	0	0		0	0	0	0	0	0
0	0	0	0	0	0	0		0	0	0	0	0	0		0	0	0	0	0	0		0	0	0	0	0	0
0	0	0	0	0	0	0		0	0	0	0	0	0		0	0	0	0	0	0		0	0	0	0	0	0
0	0	0	0	0	0	0		0	0	0	0	0	0		0	0	0	0	0	0		0	0	0	0	0	0
0	0	0	0	0	0	0		0	0	0	0	0	0		0	0	0	0	0	0		0	0	0	0	0	0
0	0	0	0	0	0	0		0	0	0	0	0	0		0	0	0	0	0	0		0	0	0	0	0	0
0	0	0	0	0	0	0		0	0	0	0	0	0		0	0	0	0	0	0		0	0	0	0	0	0
0	0	0	0	0	0	0		0	0	0	0	0	0		0	0	0	0	0	0		0	0	0	0	0	0
0	0	0	0	0	0	0		0	0	0	0	0	0		0	0	0	0	0	0		0	0	0	0	0	0
0	0	0	0	0	0	0		0	0	0	0	0	0		0	0	0	0	0	0		0	0	0	0	0	0
0	0	0	0	0	0	0		0	0	0	0	0	0		0	0	0	0	0	0		0	0	0	0	0	0
0	0	0	0	0	0	0		0	0	0	0	0	0		0	0	0	0	0	0		0	0	0	0	0	0
0	0	0	0	0	0	0		0	0	0	0	0	0		0	0	0	0	0	0		0	0	0	0	0	0
0	0	0	0	0	0	0		0	0	0	0	0	0		0	0	0	0	0	0		0	0	0	0	0	0
0	0	0	0	0	0	0		0	0	0	0	0	0		0	0	0	0	0	0		0	0	0	0	0	0
0	0	0	0	0	0	0		0	0	0	0	0	0		0	0	0	0	0	0		0	0	0	0	0	0
0	0	0	0	0	0	0		0	0	0	0	0	0		0	0	0	0	0	0		0	0	0	0	0	0
0	0	0	0	0	0	0		0	0	0	0	0	0		0	0	0	0	0	0		0	0	0	0	0	0
0	0	0	0	0	0	0		0	0	0	0	0	0		0	0	0	0	0	0		0	0	0	0	0	0
0	0	0	0	0	0	0		0	0	0	0	0	0		0	0	0	0	0	0		0	0	0	0	0	0
0	0	0	0	0	0	0		0	0	0	0	0	0		0	0	0	0	0	0		0	0	0	0	0	0
0	0	0	0	0	0	0		0	0	0	0	0	0		0	0	0	0	0	0		0	0	0	0	0	0
0	0	0	0	0	0	0		0	0	0	0	0	0		0	0	0	0	0	0		0	0	0	0	0	0
0	0	0	0	0	0	0		0	0	0	0	0	0		0	0	0	0	0	0		0	0	0	0	0	0
0	0	0	0	0	0	0		0	0	0	0	0	0		0	0	0	0	0	0		0	0	0	0	0	0
0	0	0	0	0	0	0		0	0	0	0	0	0		0	0	0	0	0	0		0	0	0	0	0	0
0	0	0	0	0	0	0		0	0	0	0	0	0		0	0	0	0	0	0		0	0	0	0	0	0
0	0	0	0	0	0	0		0	0	0	0	0	0		0	0	0	0	0	0		0	0	0	0	0	0
0	0	0	0	0	0	0		0	0	0	0	0	0		0	0	0	0	0	0		0	0	0	0	0	0
0	0	0	0	0	0	0		0	0	0	0	0	0		0	0	0	0	0	0		0	0	0	0	0	0
0	0	0	0	0	0	0		0	0	0	0	0	0		0	0	0	0	0	0		0	0	0	0	0	0

## Sheet: Data corrected cropped
X	L1A1	L1A2	L1A3	L1A4	L1A5	L1A6		L2A1	L2A2	L2A3	L2A4	L2A5	L2A6		L3A1	L3A2	L3A3	L3A4	L3A5	L3A6		L4A1	L4A2	L4A3	L4A4	L4A5	L4A6
-4.5	-2.14	-2.64	-1.32	-1.84	-3.22	0		-0.82	-1.26	1.14	1.08	0.8	0		1.12	-0.56	2.25	1.02	0.1	0		-1.02	-2.2	-0.98	-2.74	-2.58	0
-3.6	1.41	2.94	0.62	-0.25	2.26	0		0.29	1.44	-0.2	0.47	-0.01	0		1.98	2.91	1.72	2.43	0.66	0		0.76	-1.95	-2.45	-1.65	0.72	0
-2.7	-0.47	0.95	-1.13	-0.5	2.11	0		0.43	-0.43	-2.03	0.62	1.68	0		1.94	2.16	-0.29	-0.48	1.51	0		-0.61	-0.4	-1.75	-0.96	0.44	0
-1.8	0.11	-0.02	1.45	0.82	-0.29	0		-2.81	0.2	-2.73	-0.5	-0.38	0		-1.16	1.22	-2.55	-1.7	0.5	0		-2.36	0.3	-3.1	-1.65	0.91	0
-0.9	-2.78	-0.24	-1.26	-0.16	-4.02	0		1.96	2.87	2.56	1.01	3.8	0		-2.27	0.33	0.72	-0.14	-1.28	0		2.76	2.18	3.15	3.88	1.52	0
0	-0.03	0.97	-0.02	-0.94	1.26	0		3.76	0.6	-0.62	-0.21	1.07	0		0.59	-1.12	0.78	0.99	1.6	0		-1.73	-2.86	-0.14	0.14	-0.1	0
0.9	-1.46	1.94	-1.86	0.57	-1.77	0		-4.38	-4.23	-4.53	-2.41	-0.48	0		-1.92	-2.18	-2.74	-1.78	-1.47	0		1.11	-0.67	0.04	0.82	-3.16	0
1.8	-0.58	-3.37	-1.43	-4.5	-5.37	0		1.13	-1.81	-1.72	-2.34	-3.48	0		2.38	1.61	-0.44	-0.63	-0.02	0		0.84	1.8	3.17	0.61	0.68	0
2.7	-1.04	-2.71	-0.64	1.52	0.07	0		-0.81	-2.29	-1.22	-1.22	0.76	0		-1.15	-6.09	-2.01	-4.36	-4.01	0		-3.25	-4.48	-3.06	-6.07	-0.5	0
3.6	1.68	1.73	1.05	3.77	0.76	0		-2.73	-2.65	-2.91	-2.97	-1.63	0		-2.56	-1.1	-1.91	-2.74	-1.62	0		-2.22	-2.24	-1.7	-0.41	0.47	0
4.5	2.25	1.03	-0.82	0.71	-0.32	0		1.1	0.88	-1.92	0.97	-0.28	0		-0.19	0.66	-4.23	-2.71	-2.86	0		-1.45	-1.86	-3.99	-3.67	-1.93	0
5.4	-1.56	0.19	0.07	-0.8	-0.82	0		1.11	-0.77	-1.73	-1.16	-1.63	0		0.05	-0.74	-1.98	-0.51	-1.94	0		0.47	-0.89	-0.79	1.42	1.77	0
6.3	-1.34	1.3	0.15	-2.58	-0.17	0		-1.13	3.18	-0.88	-1.86	1.74	0		1.01	2.15	-0.91	-0.01	-0.98	0		-3.29	-1.41	-4.02	0.95	-4.31	0
7.2	2	3.77	-0.26	3.76	2.13	0		0.71	2.77	-2.34	0.49	1.55	0		-1.73	1.39	-0.87	-1.45	-0.84	0		-0.99	-1.89	-0.81	-1.46	-3.21	0
8.1	-5.1	-4.45	-5.81	-2.69	-6.49	0		-3.83	-0.94	-5.01	-2.52	-3.81	0		-1.73	-0.11	-3.09	-0.96	-1.96	0		-1.3	-3.09	-3.92	0.27	-1.73	0
9	-0.22	2.05	2.07	2.06	-0.19	0		-5.64	-3.34	-4.05	-2.7	-3.15	0		-0.05	0.72	-1.8	0.45	-0.65	0		0.37	-1.12	-1.16	2.74	-7.95	0
9.9	5.27	1.71	5.15	6.33	-0.41	0		2.07	0.31	1.08	2.51	0.43	0		2.8	-0.42	-2.64	-2.07	-1.95	0		1.39	1.15	-3.53	1.89	-2.14	0
10.8	3.47	1.67	0.19	5.96	0.44	0		-0.69	0.07	-3.1	0.88	-1.33	0		0.2	0.73	-1.95	-3.12	-1.89	0		-4.31	-1.4	-1.84	-0.98	-4.5	0
11.7	7.93	3.87	4.53	6.15	-0.18	0		-0.15	-1.34	0.43	4.89	-1.51	0		2.44	0	-0.24	4.93	2.44	0		1.13	-1.05	-3.66	1.7	-0.4	0
12.6	8.39	2.34	0.87	5.47	0.26	0		1.12	-1.32	-1.09	-0.69	-0.87	0		3.09	0.32	-1.93	-1.72	0.54	0		0.19	0.02	-1.52	1.66	0.68	0
13.5	7.45	5.24	2.45	6.11	1.44	0		-0.25	1	-2.46	2.82	-2.74	0		5.1	0.11	-1.56	1.82	-2.55	0		-2.15	-0.3	0.47	2.56	-3.11	0
14.4	8.18	3.18	2.92	6.75	-0.35	0		-0.16	-2.81	0.09	3.85	-1.72	0		1.88	-2.75	-2.75	0.65	-2.26	0		0.29	-0.93	-0.97	4.01	-1.46	0
15.3	7.49	2.77	4.67	4.61	-0.71	0		1.38	0.52	1.3	2.28	1.36	0		8.05	4.45	3.89	5.06	2.31	0		0.55	2.42	-0.38	4.92	-2.45	0
16.2	9.43	1.98	5.31	7.19	-0.36	0		0.26	-3.08	-1.32	5.27	0.45	0		4.54	0.32	1.26	2.7	-0.42	0		-2.04	-4.12	-1.51	-1.03	-1.02	0
17.1	10.87	2.67	4.56	6.17	-1.22	0		-0.7	-2.77	-2.61	1.31	-0.94	0		8.21	0.62	0.77	6.12	1.38	0		-0.93	-2.86	-1.64	3.86	-1.81	0
18	10.28	4.65	5.17	6.17	2.28	0		2.8	3.11	-0.75	6.28	2.96	0		3.06	0.86	-1.09	3.07	0.64	0		-4.22	-4.31	-2.29	1.42	-4.02	0
18.9	10.58	4.1	5.39	9.19	2.39	0		0.73	-1.73	-1.36	4.76	2.39	0		6.82	1.7	-0.08	5.77	2.68	0		-1	-0.46	-1.88	4.06	0.22	0
19.8	8.1	2.85	2.35	7.84	-2.09	0		-2.49	-2.35	-3.76	6.75	-3.04	0		5.04	2.67	0.95	4.38	2.26	0		-2.47	-0.64	-1.8	2.52	-0.86	0
20.7	9.24	7.33	4.44	8.83	1.46	0		1.96	1.74	-0.03	4.68	2.16	0		4.63	3.23	-1.54	2.23	-0.99	0		-2.51	-1.26	-2.89	1.84	-4.14	0
21.6	7.28	4.11	3.54	6.9	-3.68	0		-3	-0.35	-2.42	3.48	-0.78	0		3.18	1.92	-2.94	1.86	-0.06	0		-0.28	0.76	-0.46	3.71	-1.4	0
22.5	7.43	4	5.47	9.3	-3.15	0		-2.58	-1.14	-1.6	3.49	-3.78	0		4.67	2.53	0.61	4.15	0.73	0		-2.43	-1.71	0.29	3.33	-0.69	0
23.4	8.47	5.23	6.25	10.14	-0.13	0		-1.26	1.18	-1.08	6.11	5.96	0		0.87	-0.91	-3.25	1.7	0.72	0		-8.43	-6.21	-3.84	-2.35	-8.52	0
24.3	8.52	5.69	5.75	8.24	0.91	0		-1.43	2.76	-0.02	4.64	4.22	0		3.68	2.23	1.51	5.21	0.76	0		-4.68	-6.3	-3.57	-0.25	-4.83	0
25.2	9.3	7.47	8.32	9.68	-0.23	0		-1.19	0.62	-1.59	2.03	1.33	0		3.56	1.61	2.56	2.61	3.53	0		-3.09	-0.92	-0.09	1.65	-3.03	0
26.1	9.77	6.43	8.26	6.43	-0.5	0		0.69	4.61	2.28	4.89	3.29	0		6.51	5.59	2.59	5.42	3.82	0		-3.74	-2.2	-0.28	1.83	-2.47	0
27	12.28	7.3	8.88	13.56	4.02	0		0.66	3.06	2.57	8.28	4.22	0		5.93	2.76	3.07	6.45	4.79	0		-4.47	-2.88	-5.9	2.96	-2.33	0
27.9	12.17	7.32	8.2	11.59	0.55	0		1.81	0	1.87	7.85	-0.24	0		5.35	1.93	2.39	5.65	2.17	0		-2.95	-3.19	-5.29	0.27	-2.47	0
28.8	8.3	5.43	5.78	11.16	-0.98	0		-1.93	-0.24	-1.47	5.04	1.87	0		4.23	1.27	2.84	6.19	2.54	0		-3.26	-2.4	-0.66	3.58	-3.29	0
29.7	12.6	8.89	12.02	14.38	6.55	0		2.99	0.61	2.51	7.61	2.46	0		5.85	0.39	-0.15	5.82	1.01	0		-3.99	-5.37	-5.61	2	-4.88	0
30.6	9.51	5.31	7.91	10.27	-0.33	0		0.73	3.2	1.55	6.87	0.55	0		4.53	1.49	2.3	6.05	2.28	0		-3.46	-2.77	-1.41	3.45	-1.64	0
31.5	12.72	4.46	7.03	8.26	0.81	0		-0.85	-4.16	-1.23	4.06	0.77	0		4.82	-0.64	1.12	4.97	2.27	0		-1.04	-0.59	-1.86	1.94	-0.05	0
32.4	10.2	3.66	7.44	10.06	-0.13	0		-1.67	-3.49	-2.8	4.81	0.31	0		4.6	1.05	0.05	4.23	2.56	0		-4.15	-4.41	-6.28	0.49	-7.2	0
33.3	10.24	6.16	5.39	11.9	-0.45	0		3.12	1.89	2.9	7.55	3.26	0		5.73	2.14	4.29	4.55	5.3	0		-2.52	-3.87	-3.38	3.29	-4.63	0
34.2	5.21	1.62	2.34	9.05	-2.4	0		0.05	-1.42	-0.5	8.17	-1.37	0		6.72	0.74	0.74	4.44	1.61	0		-0.05	-5.89	-0.52	2.95	-2.05	0
35.1	7.02	4.74	9.15	9.76	0.31	0		-4.21	0.72	0.37	6.21	0.29	0		2.74	4.34	1.72	7.08	4.9	0		-1.25	-3.18	-3.34	1.72	-4.77	0
36	8.17	5.48	7.61	8.83	2.37	0		0.65	1.78	0.88	7.24	3.61	0		6.91	2.35	2.93	5.17	2.22	0		-1.31	-2.31	-2.37	3.33	-2.67	0
36.9	7.73	5.33	10.1	9.83	-1.72	0		0.93	1.04	3.08	7.53	1.61	0		4.75	1.73	0.47	4.14	-0.39	0		-3.64	-6.17	-4.26	-1.76	-7.91	0
37.8	11.31	6.57	7.63	12.52	2.89	0		-1.31	-0.5	-1.31	5.57	1.13	0		7.12	1.75	1.3	5.96	3.27	0		1.37	-2.07	-3	1.39	-3.42	0
38.7	9.77	6.22	11.26	9.02	2.65	0		-1.87	0.16	-0.03	4.33	1.98	0		5.35	1.02	3.26	5.09	3.65	0		-2.62	-4.9	-0.45	1.1	-3.61	0
39.6	13.35	8.34	9.55	15.09	6.57	0		-0.61	0.51	-0.08	6.28	4.49	0		4.17	0.79	-2.44	6.51	4.42	0		-3.4	-4.88	-4.58	0.72	-5.11	0
40.5	8.63	2.02	6.56	8.09	-0.85	0		1.35	-1.65	0.77	4.13	2.28	0		4.24	1.11	1.65	2.9	3.62	0		-1.78	-2.21	-1.56	2.05	-1.57	0
41.4	7.22	1.83	5.84	10.08	-0.68	0		-1.66	-3.77	-1.37	5.48	0.22	0		6.14	-1.98	0.46	5.28	2.14	0		-5.84	-10.27	-7.77	-2.44	-5.24	0
42.3	9.1	6.1	9.07	8.57	1.99	0		0.21	1.4	0.57	5.38	3.87	0		2.32	1.5	-0.81	3.95	2.46	0		-3.47	-6.09	-5.94	-0.22	-7.38	0
43.2	7.48	5.72	10.57	7.31	1.31	0		0.16	0.3	2.89	6.43	7.07	0		5.44	1.07	-0.86	2.91	2.91	0		-5.37	-7.42	-5.93	-2.44	-8	0
44.1	10.73	7.42	9.21	13.65	4.89	0		1.45	-0.32	1.54	10.24	3.44	0		6.53	3.28	1.28	5.58	7.42	0		-1.05	-5.08	-4.25	0.89	-1.26	0
45	10.22	5.69	6.79	8.87	-1.91	0		-0.15	-2.57	1.53	3.89	-1.2	0		5.3	1.3	2.66	7.4	3.58	0		0.18	-5.07	-2.1	1.98	-2.31	0
45.9	7.09	4.17	8.42	7.4	1.31	0		-0.88	1.21	3.57	6.47	4.15	0		5.29	4.88	5.39	6.97	5.87	0		-1.61	-2.94	-1.33	0.7	-1.49	0
46.8	9.44	8.54	7.63	12.41	4.81	0		-0.97	0.97	2.12	7.49	4.8	0		2.79	3.23	1.69	4.22	4.56	0		-0.43	-3.09	-2.25	1.35	-4.21	0
47.7	7.7	2.01	5.35	6.53	-1.91	0		-0.54	-1.1	-2.33	2.96	-0.01	0		5.01	2.32	4.26	8.2	4.43	0		-2.08	-2.32	1.56	5.34	-4.69	0
48.6	10.76	3.41	9.51	7.19	1.39	0		0.98	-0.47	0.22	4.53	2.64	0		7.33	3.82	3.35	6.33	5.11	0		-2.68	-4.81	-4.23	-0.25	-3.28	0
49.5	10.57	1.62	8.12	7.74	0.79	0		0.67	-0.53	1.6	7.61	0.31	0		7.66	5.22	3.07	8.74	4.42	0		-2.73	-3.73	-1.77	-0.04	-4.3	0
50.4	10.44	3.28	7.38	9.02	0.08	0		-1.86	-4.32	-2.36	5	2.64	0		4.51	0.62	2.3	7.24	3.86	0		-2.8	-5.39	-2.54	-0.24	-4.47	0
51.3	9.51	5.49	10.44	11.54	3	0		-0.71	0.5	1.29	5.6	1.79	0		6.93	4.71	4.04	5.05	2.5	0		0.8	-3.42	-1.82	1.98	-3.17	0
52.2	11.42	4.82	10.64	11.47	3.08	0		3.11	2.15	4.91	11.98	6.5	0		5.3	4.7	4.58	6.66	6.75	0		-3.26	-4.03	-3.42	0.19	-4.71	0
53.1	9.9	4.88	9.84	12.51	-0.94	0		-1.59	-0.34	0.25	7.29	1.55	0		1.19	0.85	2.56	4.48	4.15	0		-4.37	-7.06	-0.77	0.43	-6.08	0
54	8.58	3.57	6.97	11.08	-0.94	0		-1.76	0.2	-0.69	4.55	3.41	0		2.43	2.53	3.64	2.69	5.56	0		-2.67	-6.81	-3.8	-1.05	-5.4	0
54.9	9.07	6.2	9.09	13.88	3.83	0		3.12	1.72	0.87	5.96	5.73	0		5.87	3.8	2.08	2.52	6.23	0		-1.21	-4.67	-6.21	0.05	-4.57	0
55.8	9.76	7.51	9.03	9.62	0.81	0		-1.19	0.03	1.51	6.54	1.97	0		4.59	3.2	-0.69	4.16	6.53	0		-0.29	-5.1	-6.16	-2.45	-2.95	0
56.7	7.05	7.09	7.3	11.96	-0.02	0		1.33	0.98	5.04	10.93	4.26	0		3.71	2.56	2.64	8.13	3.74	0		-4.4	-5.69	-8.59	-3.93	-9.05	0
57.6	8.09	3.53	8.48	9.86	-0.39	0		1.68	-2.79	-0.28	7.25	-1.26	0		6.8	1.65	3.11	6.96	4.85	0		-3.51	-7.51	-6.66	-1.42	-8.56	0
58.5	8.48	5.2	10.57	10.19	2.93	0		0.47	0.14	2.96	8.07	4.02	0		3.95	3.19	1.37	7.73	4.33	0		-4.19	-7.23	-6.75	-3.41	-9.67	0
59.4	8.07	5.18	8.9	10.51	-0.27	0		1.92	4.04	2.67	11.24	4.01	0		3.54	1.09	3.26	7.84	3.44	0		-1.18	-5.13	-3.28	-1.21	-5.78	0
60.3	6.73	3.09	10.39	7.9	2.24	0		-1.15	-1.11	-1.31	4.38	2.13	0		3.17	4.43	0.06	6.12	5.9	0		-0.64	-3.31	-4.52	-0.74	-3.57	0
61.2	4.59	3.67	8.17	13.39	0.56	0		-2.8	-1.86	1.38	7.87	4.34	0		4.93	3.09	2.09	6.98	6.02	0		-2.26	-7.12	-4.1	-1.51	-7.34	0
62.1	10.58	6.09	9.52	10.41	5.95	0		1.08	0.49	0.03	6.08	6.42	0		3.46	-0.62	-0.47	3.27	4.91	0		-2.27	-6.3	-7.17	-2.45	-7.74	0
63	9.3	6.23	10.64	6.97	4.32	0		0.63	1.36	0.25	7.24	4.26	0		2.64	-0.5	-0.93	3.2	1.34	0		-6.84	-8.29	-9.57	-4.52	-7.41	0
63.9	10.26	5.11	10.07	9.54	3.95	0		0.03	-1.2	2.55	8.4	2.6	0		4.52	-0.5	1.45	7.53	3.01	0		-4.16	-11.28	-7.94	-6.67	-7.81	0
64.8	10.59	2.8	10.02	6.72	3.32	0		0.98	-2.5	1.1	6.36	2.74	0		4.47	-1.2	-1.29	2.23	0.54	0		-4.15	-7.2	-8.12	-3.56	-6.75	0
65.7	9.7	5.96	12.18	7.85	4.89	0		-4.98	-0.18	2.17	3.27	3.05	0		0.92	-0.15	0.9	3.83	0.32	0		-6.03	-7.92	-5.96	-3.23	-0.67	0
66.6	9.12	2.99	4.72	5.51	-0.02	0		0.28	0.03	0.02	5.61	2.25	0		3.75	2.22	0.05	4.24	2.26	0		-6.01	-8.49	-7.13	-4.09	-19.46	0
67.5	4.69	0.18	4.27	5.35	0.34	0		-3.34	-0.98	0.12	4.28	0.41	0		2.12	1.75	3.06	3.78	4.35	0		-4.24	-7.81	-3.15	-5.68	0.02	0
68.4	2.47	-1.02	2.11	3.67	1.67	0		-1.1	-1.05	0.32	4.6	2.48	0		-0.2	0.28	1.07	2.69	0.55	0		-5.72	-12.76	-6.68	-9.74	-5.43	0
69.3	3.43	2.73	2.25	3.75	0.32	0		-1.38	1.73	2.85	4.9	2.67	0		-1.19	0.33	1.8	2.71	1.19	0		-5.16	-9.03	-7.65	-3.56	-7.48	0
70.2	1.78	3.62	0.13	2.74	-0.72	0		-0.8	0.38	-0.63	1.53	-0.79	0		-2.55	-2.05	-2.11	0.66	-0.25	0		-5.4	-11.85	-10.38	-8.01	-8.17	0
71.1	-0.26	1.37	2.03	1.84	-1.54	0		0.07	1.35	-0.17	3.95	0.58	0		1.33	1.96	0.24	3.45	1.66	0		-1.21	-6.88	-6.25	-6.37	-5.33	0
72	-0.11	-0.55	1.87	-1.11	-1.02	0		0.3	0.14	0.05	1.32	1.95	0		-0.4	1.27	-1.65	2.61	1.77	0		-7.39	-9.71	-7.02	-7.64	-11.08	0
72.9	0.89	0.13	-2.28	-0.28	-3.46	0		-3.15	0.07	-5	0.36	-2.51	0		0.28	4.42	-0.69	2.5	2.43	0		-6.06	-10.49	-8.5	-8.79	-9.77	0
73.8	1.3	0.85	2.48	1.72	2.58	0		3.95	2.87	4.55	2.03	2.87	0		2.76	3.89	2.78	3.6	5.06	0		-6.21	-9.81	-9.18	-9.26	-8.07	0
74.7	-2	1.21	-2.02	-0.39	-0.07	0		-2.94	0.36	-2.12	2.48	2.73	0		0.88	4.08	2.08	4.82	4.08	0		1.48	-4.58	-4.55	-3.58	-7.08	0
75.6	-4.03	0.36	-1.43	-0.92	-1.09	0		-3.98	-1.44	-3.15	0.37	-0.68	0		1.26	3.54	1.08	3.79	2.36	0		-3.55	-11.27	-8.22	-5.93	-9.5	0
76.5	1.08	0.16	3.56	1.1	1.32	0		2.02	2.51	4.8	4.4	4.88	0		-1.11	1.21	1.2	2.14	2.61	0		-4.21	-8.69	-9.03	-6.72	-7.94	0
77.4	-1.9	0.6	-1.54	-0.28	1.45	0		-1.63	-1.36	0.85	-1.96	2.03	0		-0.99	-0.4	-1.25	-0.38	4.02	0		-0.2	-8.07	-6.29	-7.15	-5.92	0
78.3	-1.76	-1.25	1.33	-0.49	-1.91	0		-2.87	-0.38	-0.15	0.13	-2.52	0		1.45	2.2	0.39	0.22	3.58	0		1.62	-5.96	-6.28	-5.44	-3.65	0
79.2	-0.82	-2.52	-0.36	0.46	-0.25	0		1.1	-0.8	1.49	2.8	4.81	0		-2.22	-1.77	1.04	-1.77	1.84	0		-2.88	-8.07	-6.03	-8.98	-10.55	0
80.1	-1.23	-1.2	-1.32	-1.29	-0.02	0		0.92	2.27	0.07	-1.08	1.54	0		-1.69	2.96	2.64	2.4	2.04	0		-2.23	-6.71	-7.06	-7.24	-5.3	0
81	0.09	-0.99	-0.81	1.69	-1.99	0		-1.79	-0.42	0.47	1.49	1.28	0		1.83	3.06	4.12	3.33	4.24	0		0.61	-3.71	-2.84	-6.21	-5.35	0
81.9	-5.05	-2.3	-2.74	-3.62	-5.07	0		-1.69	-2.24	1.32	-0.56	-2.36	0		1.74	1.13	2.42	0.27	1.9	0		-4.1	-9.69	-4.78	-8.95	-9.22	0
82.8	-2.32	-0.16	1.13	0.26	1.36	0		-0.62	3.18	1.56	0.02	1.68	0		-2.19	3.57	0.78	0.04	2.2	0		-1.73	-4.38	-6.51	-9.74	-5.96	0
83.7	-0.73	1.62	1.55	-1.67	-0.6	0		-2.39	0.2	1.25	1.2	-0.8	0		-0.18	1.72	3.47	3.65	3.21	0		-0.44	-6.61	-3.86	-5.28	-6.59	0
84.6	-3.77	-2.36	-3.74	-0.14	-2.14	0		-2.82	0.01	-0.55	-1.6	-1.17	0		1.77	4.7	4.09	3.66	5.58	0		-1.76	-5.82	-3.73	-7.36	-4.77	0
85.5	-2.07	-0.89	1.19	-2.57	1.37	0		-0.57	0.64	-0.84	-0.41	2.26	0		1.75	5.79	4.32	4.22	6.4	0		-1.5	-7.19	-3.83	-7.15	-5.75	0
86.4	-0.24	2.63	-0.2	0.6	-1.51	0		2.09	1.69	0.88	2.73	1.26	0		-0.44	1.78	0.34	0.09	1.58	0		-4.95	-8.95	-6.74	-10.58	-8.94	0
87.3	-2.92	-3.66	-1.23	-3.31	-1.53	0		3.22	0.72	2.05	3.06	2.97	0		0.83	4.08	3.95	2.99	3.18	0		-3.19	-6.1	-6.35	-8.58	-9.74	0
88.2	1.84	1.44	0.62	2.57	1.2	0		1.43	3.07	-0.76	1.08	1.73	0		2.22	6.28	4.7	2.33	5.56	0		-1.61	-5.83	-6.09	-7.26	-6.77	0
89.1	-3.08	-3.2	-0.61	-2.32	-0.65	0		-1.48	1.57	-1.93	-1.91	-2.76	0		1.09	5.1	2.53	4.41	2.05	0		-1.11	-4.53	-3.15	-4.78	-6.6	0
90	-0.31	0.95	-0.39	-0.35	-0.54	0		-0.81	3.44	3.01	0.35	3.38	0		-0.56	2.64	1.16	2.47	0.47	0		-2.75	-7.47	-7.37	-7.7	-10.89	0
90.9	-2.26	-0.27	-0.4	-1.07	-1.47	0		1.59	3.73	1.5	1.59	-1.69	0		2.83	2.4	3.58	3.23	0.72	0		-2.98	-9.78	-6.31	-10.67	-9.29	0
91.8	0.03	0.66	-3.16	-1.45	-2.31	0		2.91	4.92	2.7	2.51	2.42	0		-1.22	1.36	3.16	-1.81	0.44	0		-2.43	-9.08	-6.88	-11.21	-8.96	0
92.7	0.25	-0.91	1.59	0.67	2.61	0		-2.62	-1.56	-3.32	-1.74	1.72	0		0.2	3.17	2.56	-0.36	3.67	0		-3.33	-8.77	-4.84	-11.35	-8.08	0
93.6	-3.03	1.31	0.06	0.05	-4.48	0		-0.17	1.28	-1.95	0.53	0.81	0		-1.77	1.78	-0.72	1.34	1.26	0		-4.47	-7.38	-5.79	-7.92	-7.66	0
94.5	-2.16	0.31	1.06	-1.39	1.55	0		2.44	3.46	2.59	3.11	2.04	0		-2.24	0.42	-0.26	-1.85	0.47	0		-3.35	-9.09	-7.3	-8.63	-7.12	0
95.4	-3.96	-2.71	-2.15	-2.6	-4.12	0		1.34	4.19	2.59	0.07	0.28	0		0.04	2.9	3.43	-0.41	2.07	0		-4.21	-8.17	-5.97	-9.72	-7.41	0
96.3	0.57	0.45	1.24	0.65	-1.21	0		-3.85	-1	-0.25	-1.29	-1.26	0		-3.06	0.83	1.11	-0.17	-0.79	0		-0.32	-5.86	-2.78	-5.36	-10.01	0
97.2	-0.43	2.27	3.45	2.51	2.74	0		-0.53	0.04	1.33	-0.55	-1.29	0		0.91	0.94	2.3	-1.12	1.1	0		-1.32	-6.6	-6.75	-7.81	-9.33	0
98.1	-5.57	-2.08	-0.35	-0.9	-3.91	0		-1.91	0.42	0.21	0.61	0.2	0		-1.26	1.72	0.98	1.58	3.28	0		-2.75	-4.81	-4.38	-6.11	-6.24	0
99	-3.85	-3.61	-0.47	-5.02	-4.63	0		-2.62	-1.42	-0.02	-1.58	-1.4	0		-0.75	0.47	1.34	-0.8	-0.45	0		-0.61	-6.72	-6.88	-10.59	-7.72	0
99.9	-1.16	0.36	1.26	2.29	0.99	0		-3.91	-2.25	-1.66	-0.24	-3.87	0		-0.54	1.74	-0.45	-0.4	0.47	0		-2.68	-6.41	-6.2	-8.2	-9.55	0
100.8	-3.2	-1.18	-0.16	-1.59	-2.35	0		-1.25	0.67	-0.65	-0.88	0.47	0		1.43	0.9	0.33	1.33	1.98	0		-6.3	-10.85	-8.56	-11.54	-10.89	0
101.7	-4.81	-0.43	2.41	-0.71	-0.77	0		-1.93	0.05	-0.12	-0.52	-0.51	0		-0.48	1.77	2.03	3.39	4.42	0		-1.87	-7.24	-4.24	-7.32	-5.74	0
102.6	-4.38	-1.61	-2.73	-2.04	-1.91	0		-2.26	0.78	-0.58	-1.66	-0.62	0		-3.48	-0.07	0.03	-3.15	2.43	0		-2.44	-8.74	-5.53	-9.7	-5.36	0
103.5	-4.42	-3.89	-1.33	-2.3	-3.73	0		-2.68	-0.52	-1.54	-1.13	-3.3	0		-0.3	-0.16	0.23	-0.92	-0.08	0		-4.21	-7.78	-5.72	-9.09	-10.08	0
104.4	-4.05	-0.62	-0.51	-3.45	-3.42	0		-1.36	2.23	-1.69	-2.06	-2.61	0		-1.19	3.23	-0.73	-0.54	-0.39	0		-4.04	-8.27	-7.51	-9.1	-11.88	0
105.3	-4.79	-1.94	-2.52	-5.72	-3.87	0		-0.99	2.63	1.15	0.78	-0.65	0		-0.28	2.77	2.2	1.3	0.04	0		-3.9	-8.77	-8.06	-9.64	-11.17	0
106.2	-1.81	-0.04	-5.2	-2.36	-0.56	0		-0.54	2.16	0.02	-1.6	1.62	0		-0.36	2.84	4.16	-2.31	3.49	0		-0.09	-5.2	-3.38	-6.68	-6.15	0
107.1	-0.68	1.15	-1.2	-1.49	-2.12	0		-1.9	0.84	-2.06	-2.2	-1.69	0		-2.69	1.28	1.54	1.25	2.48	0		-2.53	-8.4	-3.75	-6.35	-6.94	0
108	-2.38	-2.05	-0.75	-1.81	-1.33	0		-0.27	1.29	-0.89	-2.1	2.92	0		-0.06	2.51	2.04	-2.36	3.89	0		-1.42	-9.18	-5.87	-9.47	-8.55	0
108.9	-0.63	0.52	2.73	0.96	0.5	0		0.11	1.85	0.2	0.63	-0.76	0		-1.24	0.67	0.35	-1.38	1	0		-4.93	-7.62	-5.61	-8.97	-7.94	0
109.8	-1.81	-0.43	0.22	-0.27	-2.4	0		-1.18	0.55	-0.03	0.4	-0.12	0		-0.52	5.72	2.56	1.83	1.42	0		-4.25	-6.83	-4.49	-9.88	-8.26	0
110.7	-2.66	-2.49	-0.68	-1.86	-2.41	0		0.75	-0.66	1.57	2.08	2.45	0		0.29	1.9	0.6	0.72	3.92	0		-3.9	-8.46	-7.65	-10	-9.17	0
111.6	1.05	3.79	3.05	5.18	2.88	0		0.67	4.65	2.51	4.25	2.68	0		-2.21	3.31	1.34	2.64	3.18	0		-1.69	-6.35	-2.39	-7.89	-7.43	0
112.5	-5.03	-2.95	-1.63	-3.93	-6.5	0		-1.78	0.25	0.16	-3.61	-0.28	0		-0.86	2.15	2.4	-1.31	-0.06	0		-1.17	-7.34	-1.66	-7.76	-8.32	0
113.4	-4.96	-2.39	-4.87	-6.15	-3.3	0		-4.27	-1.45	-0.58	-1.77	-0.87	0		-1.22	2.46	3.74	-0.04	2.28	0		-4.39	-7.43	-6.45	-9.22	-7.72	0
114.3	-1.82	0.29	0.13	-0.36	-4.07	0		-2.21	1.23	3.76	1.38	-2.79	0		0.33	3.73	4.96	1.43	5.43	0		-1.04	-7.3	-2.02	-7.32	-6.32	0
115.2	-4.49	-1.73	-1.9	-4.76	-6.13	0		-2.65	-1.1	-0.52	-1.9	-0.72	0		-3.09	-0.06	-1.27	-1.8	0.96	0		-3.61	-6.07	-6.01	-7.71	-6.62	0
116.1	-3.74	-2.1	0.7	0.97	-1.82	0		-1.5	-0.33	1.32	-0.12	-0.49	0		-1.86	2.22	-1.23	-1.72	-1.63	0		-0.12	-5.36	-6.81	-8.93	-7.47	0
117	-2.76	0.76	-2.55	-1.35	-1.13	0		-3.05	2.02	-3.09	-0.94	-0.33	0		-1.23	2.09	2.55	1.34	1.93	0		-4.73	-7.06	-6.59	-8.56	-9.84	0
117.9	-3.91	-2.74	-1.26	-3.21	-2.48	0		-4.53	0.66	-2.1	-2.56	-1.06	0		-3.51	2.71	-0.32	-2.66	0.05	0		-2.43	-7.73	-5.4	-11.22	-8.78	0
118.8	-4.88	-1.1	-1.61	0.54	0.86	0		-0.94	1.24	-0.51	-1.21	1.3	0		2.14	1.81	1.77	0.32	2.13	0		-2.73	-8.2	-6.22	-9.15	-8.92	0
119.7	-0.43	0.22	1.21	-0.46	-1.02	0		-2.78	0.47	-1.73	-3.55	-2.25	0		-1.78	1.2	0.19	-4.75	-1.97	0		-0.16	-7.7	-4.83	-7.68	-9.18	0
120.6	-1.08	-0.94	-1.3	-1.54	-1.62	0		0.14	2.4	-3.7	0.95	0.79	0		-1.56	1.97	-1.89	-2.26	1.59	0		-3.65	-9.14	-5.94	-11.7	-8.76	0
121.5	-2.28	0.54	-1	-1.46	-1.63	0		0.51	4.15	0.56	0.11	2.06	0		-2.11	4.71	3.23	2.16	0.3	0		-5.38	-7.12	-6.24	-10.18	-9.87	0
122.4	-5.36	-4.37	-2.26	-2.99	-2.24	0		2.65	1.19	3.73	1.89	1.43	0		1.83	4.23	5.21	1.42	4.49	0		-4.92	-8.29	-4.41	-12.13	-9.86	0
123.3	-3.83	3.06	-1.03	1.55	1.31	0		0.24	1.48	-0.21	-0.9	0.18	0		0.77	0.84	-0.02	-0.29	1.63	0		-5	-9.87	-5.36	-11.73	-11.27	0
124.2	-2.23	-2.66	0.91	-1.91	-0.97	0		-0.82	0.39	0.53	-1.54	0.57	0		-1.44	-0.06	1.46	-2.42	0.91	0		-2.58	-7.61	-5.59	-7.13	-7.93	0
125.1	0.56	0.1	2.52	1.18	1.3	0		2.12	2.61	1.86	0.67	2.27	0		1.42	2.58	0.15	0.23	2.03	0		-2.81	-7.55	-9.26	-9.71	-9.3	0
126	-3.59	-1.83	1.46	-3.03	-3	0		-1.69	0.94	0.71	0.63	1.45	0		-0.78	2.39	3.48	0.87	4.05	0		-2.54	-6.32	-4.56	-5.64	-3.26	0
126.9	-4.55	-3.96	-2.53	-2.24	-3.22	0		-1.69	1.43	0.15	-1.89	-1.6	0		-3.67	3.34	-0.84	0.38	1.31	0		-2.01	-8.35	-5.41	-8.41	-7.05	0
127.8	-3.96	-2.95	-1.85	-3.34	-2.41	0		0.09	-1.03	-1.19	-3.08	1.75	0		2.7	1.62	1.75	-0.03	3.79	0		-0.52	-5.33	-3.45	-6.93	-4.93	0
128.7	-5.47	-3.01	-1.87	-4.02	-1.22	0		-1.82	1.51	-0.4	-3.56	-0.08	0		-2.29	0.26	0.97	-1.39	-0.47	0		-1.63	-6.05	-2.81	-8.58	-6.42	0
129.6	-2.4	-1.19	-1.38	0.29	-2.2	0		0.5	4.78	3.29	1.87	1.29	0		-1.01	3.22	3.27	0.27	2.47	0		-4.57	-6.94	-4.45	-10.2	-8.25	0
130.5	-3.19	-0.79	-2.49	-2.52	-5.43	0		-3.73	-1.26	-3.97	-7.19	-6.84	0		-0.5	1.08	0.2	-2.83	-0.87	0		-4.63	-7.37	-2.99	-8.59	-8.07	0
131.4	-4.55	-1.3	-0.76	-3.07	-3.63	0		-1.84	0.84	-0.95	-0.78	-1.39	0		-1.03	1.48	0.1	-3.86	1.59	0		-1.37	-6.53	-5.85	-9.35	-7.07	0
132.3	-6.01	-1.72	-0.55	-3.06	-4.22	0		-1.88	0.92	0.54	-2.33	-1.4	0		-6.14	-0.69	-0.64	-3.17	-2.6	0		-5.59	-10.3	-6.65	-10.06	-9.12	0
133.2	-2.33	2.24	1.98	-2.75	-0.41	0		0.6	2.03	2.76	-0.24	0.11	0		-0.91	0.47	2.71	-0.81	1.46	0		-3.43	-8.67	-6.08	-9.64	-9.4	0
134.1	-7.54	-2.44	-3.2	-5.2	-4.01	0		-0.74	1.41	0.67	-3.63	-0.24	0		-0.57	4.99	5.05	0.53	3.67	0		-2.09	-5.91	-2.24	-7.76	-6.37	0
135	-2.84	-0.16	0.89	-0.9	-1.99	0		-1.2	0.34	2.09	-3.26	-0.38	0		-1.94	2.8	4.95	0.07	0.85	0		-4.89	-5.75	-6.04	-6.66	-6.73	0
135.9	-6.59	-3.08	-2.01	-6.38	-5.8	0		-2.33	-1.9	-1.34	-3.88	-6.26	0		-1.89	2.7	-0.34	0.15	0.48	0		-2.2	-6.01	-7.15	-9.36	-8.39	0
136.8	-4.16	0.14	2.14	-0.31	-1.56	0		-3.18	0.9	0.13	-2.52	-0.34	0		-2.28	2.4	0.05	-0.72	2.14	0		-4.53	-6.82	-9.41	-11.65	-8.31	0
137.7	-5.86	-3.57	-0.84	-5.08	-5.3	0		-1.4	-0.16	3.52	0.36	-0.82	0		-3.94	0.12	2.97	0.71	1.66	0		-3.05	-5.18	-6.14	-9.52	-7.98	0
138.6	-2.09	0.48	-0.02	-3.4	-1.79	0		-0.3	4.84	0.52	-0.97	0.35	0		0.81	5.48	3.64	1.72	3.48	0		-2.5	-7.78	-5.19	-9.76	-8.94	0
139.5	-3.69	-1.42	-0.09	-3.39	0.58	0		-0.77	1.15	1.04	-0.43	2.09	0		0.92	2.04	3.24	0.28	-0.07	0		-3.56	-8.9	-2.45	-9.95	-9.46	0
140.4	-3.6	1.35	0.27	-1.53	0.2	0		-0.24	2.86	2.46	-2.5	0.3	0		-1.82	-0.93	0.67	-0.54	-2.18	0		-2.54	-7.97	-4.74	-10.81	-6.8	0
141.3	-2.92	-4.1	-1.33	-4.16	-4.42	0		-2.79	-1.42	-3.43	-6.09	-3.18	0		-4.02	1.54	-3.09	-4.32	-1.18	0		-3.35	-7.44	-6.58	-12.08	-7.35	0
142.2	-3.53	0.28	-1.38	-0.51	-2.3	0		-1.7	0.45	-0.5	-3.88	-1.25	0		-2.94	0.15	2.02	-2.48	1.53	0		-4.07	-6.37	-4.03	-8.45	-8.49	0
143.1	-4.6	-0.33	-2.33	-3.76	-4.94	0		-0.38	3.18	3.45	-1.48	0.81	0		-2.7	0.15	1.07	-2.27	0.51	0		-2.13	-7.44	-2.61	-8.12	-6.38	0
144	-7.18	-0.42	-2.01	-0.76	-3.33	0		-3.65	0.04	0.49	-1.22	-0.4	0		-1.51	1.93	2.54	-0.09	1.58	0		-5.18	-8.07	-3.98	-10.81	-8.72	0
144.9	-1.36	-0.26	0.34	-3.87	-3.05	0		-4.43	-2.71	-3.04	-7.44	-3.5	0		-4.47	-1.72	-0.17	-4.27	0.55	0		-4.22	-7.55	-7.05	-11.14	-8.87	0
145.8	-5.62	-2.35	-5.14	-3.81	-0.7	0		-0.11	2.57	1.39	-1.52	1.88	0		-3.59	0.03	1.49	-1.88	-1.95	0		-4.97	-7.82	-3.46	-10.06	-9.51	0
146.7	-4.17	0.26	1.93	-0.59	0.96	0		0.82	3.13	4.96	1.25	4.19	0		-0.34	2.59	2.65	0.21	4.64	0		-5.61	-10.09	-6.32	-9.01	-10.03	0
147.6	-4.92	-0.64	-1.03	-2.46	-4.25	0		-1.65	4.31	0.79	0.43	-0.07	0		-3	2.79	1.61	-0.62	1.28	0		-4.34	-6.95	-5.79	-10.46	-8.04	0
148.5	-5.81	-2.79	1.53	-5.41	-2.84	0		-3.84	1.63	0.18	-3.35	0.04	0		-1.78	3.43	-0.67	-5.12	1.72	0		-2.91	-5.51	-4.63	-12.5	-7.6	0
149.4	-3.45	-1.59	0.33	-0.9	-2.84	0		-0.12	3.57	1.91	-3.38	0.01	0		-4.09	-1.92	-1.05	-4.7	-1.15	0		-6.41	-10.07	-6.84	-12.91	-8.82	0
150.3	-0.22	-0.96	0.5	-1.05	-0.22	0		-0.85	2.06	1.54	-0.56	0.1	0		-3.22	-0.73	0.89	-4.95	-2.72	0		-5.9	-8.26	-5.82	-13.66	-8.37	0
151.2	-4.67	-0.19	-2.5	-0.91	-0.97	0		-0.66	5.18	1.46	-1.56	0.45	0		-1.92	2.58	2.7	-3.15	2.52	0		-2.42	-6.98	-4.17	-11.11	-8.2	0
152.1	-1.18	2.03	-2.41	-2.35	-4.15	0		-5.03	0.99	-2.37	-4.4	-5.4	0		-4.76	0.87	-1.34	-0.67	0.11	0		-5.2	-7.08	-4.65	-11.63	-9.9	0
153	-5.5	-0.24	-0.86	-0.85	-0.19	0		-0.93	3.52	0.93	-3.27	-0.64	0		1.76	2.5	2.41	-3.06	1.15	0		-1.63	-4.5	-5.33	-8.83	-8.78	0
153.9	-3.92	-1.23	-3.55	-1.72	-2.41	0		1.44	2.56	1.94	1.71	0.72	0		-1.93	-0.66	2.07	0.4	1.72	0		-4.21	-8.92	-6.95	-9.12	-8.9	0
154.8	-1.29	1.08	-4.34	-3.39	-2.32	0		-1.27	1.81	-1.55	-2.07	-2.54	0		0.18	0.37	2.76	-1.2	1.55	0		-6.55	-8.31	-5.18	-12.03	-9.26	0
155.7	-2.93	0.96	0.05	0.09	0.54	0		-2.72	-0.37	-0.84	-2.31	-1.01	0		-1.8	-0.69	1.45	-1.4	3.08	0		-4.25	-5.76	-6.83	-9.01	-6.14	0
156.6	-6.86	-5.1	-3.57	-3.87	-3.4	0		-1.9	-1.29	0.76	-2.43	-3.79	0		-0.97	0.87	3.18	-1.87	2.25	0		-1	-8.22	-5.27	-10.72	-8.02	0
157.5	-6.08	-1.22	-3.07	-5.13	-4.11	0		-1.55	1.4	-2.59	-1.95	-2.7	0		0.32	1.1	0.94	-0.77	2.76	0		-4.23	-6.03	-4.07	-9.74	-10.05	0
158.4	-3.7	-0.96	-2.22	-2.05	-0.88	0		1.27	3.14	-0.21	-0.11	1.11	0		2.07	2.31	1.41	0.49	1.88	0		-3.77	-9.35	-7.48	-8.14	-9.15	0
159.3	-1.24	0.75	-1.24	-1.4	-1.72	0		0.81	0.48	1.54	0.23	-0.81	0		1.47	1.47	1.87	-1.27	0.56	0		-4.53	-5.11	-3.7	-7.85	-7.31	0
160.2	-1.31	1.19	0.82	-1.18	-2.18	0		1.27	1.83	2.54	-0.59	1.14	0		0.3	3.02	3.16	-1.27	1.42	0		-0.88	-3.45	-3.79	-9.01	-8.36	0
161.1	-3.97	-0.12	-0.03	-0.56	-0.99	0		-2.91	2.49	-0.88	0.54	0.4	0		-2.06	2.73	0.13	0.45	0.18	0		-2.61	-5.83	-5.17	-9.54	-12.14	0
162	-4.13	0.59	0.85	-2.93	0.35	0		-1.14	1.09	2.18	0.26	0.74	0		1.96	2	4.21	0.48	0.9	0		-3.06	-7.48	-5.14	-9.19	-9.91	0
162.9	-3.43	-0.47	-0.45	-1.74	-2.16	0		-0.55	4.15	2.05	0.03	0.57	0		-2.7	-1.51	3.66	-1.68	-0.59	0		-5.23	-9.75	-5.37	-10.77	-10.36	0
163.8	-4.02	-0.81	-1.55	2.31	0.4	0		-2.17	1.99	0.88	-0.77	-0.55	0		-1.24	2.99	2.14	-1.96	0.27	0		-3.68	-8.78	-5.92	-12.24	-11.33	0
164.7	-2.17	-1.87	-1.83	-1.15	-1.05	0		1.2	4.1	3.64	2.48	3.36	0		-3.63	1.73	0.36	-0.78	2.64	0		-5.61	-6.91	-4.54	-9.47	-7.37	0
165.6	-2.39	-1.42	-1.53	-2.16	-2.18	0		-3.21	0.52	-1.17	-3.73	1.51	0		-0.91	2.59	1.9	-3.27	2.64	0		-2.86	-5.8	-3.06	-10.52	-7.62	0
166.5	-3.1	0.48	1.09	-0.04	-0.58	0		-2.19	3.05	-0.34	-0.54	-1.6	0		-4.29	-0.92	-0.01	-0.89	-2.03	0		-5.1	-8.05	-4.25	-10.18	-7.51	0
167.4	-2.25	1.3	3.22	1.2	1.07	0		-1.79	0.15	1.5	-1.95	-0.71	0		-1.58	-1.28	2.24	-3.9	-0.47	0		-7.42	-8.05	-8.5	-14.83	-13.21	0
168.3	-3.65	-3.91	-3.01	-4.55	-3	0		1.19	3.33	2.4	-0.4	0.12	0		-0.38	4.39	1.08	0.38	-0.66	0		-4.39	-8.01	-7.13	-9.25	-12.8	0
169.2	-4.51	-1.23	-2.19	-4.33	-3.7	0		-4.26	2.54	-1.69	-3.41	-0.3	0		-5.23	0.87	0.92	-4.81	-0.31	0		-5.4	-7.36	-5.13	-12.71	-8.68	0
170.1	-5.06	0.58	-2.38	-2.38	-0.53	0		-1.47	4.82	-1.05	-2.4	0.37	0		-1.45	2.29	-0.03	-1.43	0.38	0		-4.27	-7.11	-5.16	-12.59	-7.29	0
171	-5.06	-0.97	-3.03	-2.23	-4.38	0		0.22	3.34	2.33	1.52	0.13	0		-1.63	3.08	3.71	-0.5	1.73	0		-5.98	-8.63	-2.97	-10.65	-10.28	0
171.9	-3.95	-5.07	-2.59	-4.65	-5.08	0		-2.69	0.29	-1.47	-3.19	-2.34	0		0.22	3.48	1.98	1.37	1.07	0		-2.25	-6.59	-4.38	-9.4	-9.28	0
172.8	-3.75	-1.17	-2.45	-1.46	-2.22	0		-0.12	1.67	-0.07	2.84	1.13	0		-0.06	3.68	4.6	1.16	3.05	0		-4.19	-6.77	-4.05	-11.6	-7.96	0
173.7	-0.48	-0.24	2.19	-2.22	-1.07	0		2.46	5.02	4.96	2.93	3.64	0		1.41	2.99	3.15	2.49	3.03	0		-3.46	-4.99	-5.48	-9.16	-12.21	0
174.6	-4.5	-0.96	1.27	-3.74	-0.75	0		-4.73	-0.25	-1.81	-3.69	-1.76	0		-2.11	1.47	2.64	-1.69	0.49	0		-5.67	-8.17	-5.02	-13.29	-11.14	0
175.5	-3.42	2.49	-2.25	-2.41	-4.37	0		1.74	5.05	-1.62	-0.11	0.07	0		-1.45	4.55	0.85	0.47	0.85	0		-7	-9.45	-7.17	-14.03	-12.48	0
176.4	-5.59	-2.66	0	-0.32	-1.43	0		-0.14	1.96	1.37	-0.06	1.88	0		0.03	2.06	3.09	-1.59	-0.42	0		-3.62	-7.13	-5.61	-11.75	-9.39	0
177.3	-3.43	-3.13	-3.44	-2.47	-1.39	0		-1.42	-0.8	-0.19	-0.86	-0.07	0		-1.17	1.15	2.9	-1.52	1.68	0		-5.73	-8.67	-4.88	-14	-10.85	0
178.2	-6.6	-2.18	-1.86	-5.17	-5.67	0		-2.89	2.19	2.13	-1.8	-2.42	0		-2.72	2.69	3.86	-1.41	2.44	0		-2.94	-5.31	-4.63	-9.7	-8.22	0
179.1	-4.9	-1.7	-1.45	-2.24	-5.39	0		-2.88	-0.55	-0.97	-3.92	-7.57	0		-1.44	-0.66	1.13	-2.3	-0.71	0		-3.91	-7.73	-4.1	-11.66	-8.56	0
180	-3.97	-0.38	1.22	-4.32	-2.98	0		-3.28	-0.65	0.67	-2.71	-3.25	0		-3.97	0.49	2.16	-1.45	0.1	0		-3.47	-6.5	-3.37	-9.77	-8.83	0
