# Supplementary material for: Simvastatin Sodium Salt and Fluvastatin Interact with Human Gap Junction Gamma-3 Protein
Source: PLoS One. 2016 Feb 10;11(2):e0148266. doi: 10.1371/journal.pone.0148266 (PMC4749215; doi:10.1371/journal.pone.0148266)
Supplement: S9 Dataset — (ZIP) [file pone.0148266.s010.zip › S9_Dataset/3-hydroxy-3-methylglutaric acid_1.xlsx]

## Sheet: 3-hydroxy-3-methylglutaric acid
L1A1()_X	L1A1()_Y	L1A2()_X	L1A2()_Y	L1A3()_X	L1A3()_Y	L1A4()_X	L1A4()_Y	L1A5()_X	L1A5()_Y	L1A6()_X	L1A6()_Y	L2A1()_X	L2A1()_Y	L2A2()_X	L2A2()_Y	L2A3()_X	L2A3()_Y	L2A4()_X	L2A4()_Y	L2A5()_X	L2A5()_Y	L2A6()_X	L2A6()_Y	L3A1()_X	L3A1()_Y	L3A2()_X	L3A2()_Y	L3A3()_X	L3A3()_Y	L3A4()_X	L3A4()_Y	L3A5()_X	L3A5()_Y	L3A6()_X	L3A6()_Y	L4A1()_X	L4A1()_Y	L4A2()_X	L4A2()_Y	L4A3()_X	L4A3()_Y	L4A4()_X	L4A4()_Y	L4A5()_X	L4A5()_Y	L4A6()_X	L4A6()_Y	L5A1()_X	L5A1()_Y
-241.2	-4.42	-241.2	3.08	-241.2	-4.7	-241.2	-1.43	-241.2	-9.67	-241.2	-7.97	-241.2	-4.98	-241.2	0.21	-241.2	-3.56	-241.2	-0.55	-241.2	-4.32	-241.2	-4.26	-241.2	2.04	-241.2	1.99	-241.2	-2.02	-241.2	5.75	-241.2	2.17	-241.2	-1.32	-241.2	-0.54	-241.2	-2.86	-241.2	-5.21	-241.2	-1.89	-241.2	-4.38	-241.2	-2.59	-241.2	-3.41
-240.3	-4.96	-240.3	-2.05	-240.3	-7.3	-240.3	-4.93	-240.3	-4.98	-240.3	-7.11	-240.3	-1.66	-240.3	-0.18	-240.3	-4.71	-240.3	-1.59	-240.3	-1.54	-240.3	-5.15	-240.3	4.26	-240.3	3.89	-240.3	-1.38	-240.3	6.11	-240.3	1.59	-240.3	1.11	-240.3	-0.36	-240.3	0.83	-240.3	-5.93	-240.3	-3.51	-240.3	-2.96	-240.3	-2.11	-240.3	-0.17
-239.4	-4.31	-239.4	2.45	-239.4	-6.56	-239.4	-1.52	-239.4	-7.86	-239.4	-5.56	-239.4	0.62	-239.4	-1.63	-239.4	-5.98	-239.4	1.09	-239.4	-0.37	-239.4	-5.45	-239.4	1.47	-239.4	1.66	-239.4	0.81	-239.4	5.1	-239.4	0.22	-239.4	-1.99	-239.4	-2.19	-239.4	-1.73	-239.4	-5.69	-239.4	-3.63	-239.4	-3.21	-239.4	-4.44	-239.4	2
-238.5	-2.94	-238.5	-0.33	-238.5	-5.07	-238.5	-3.34	-238.5	-5.99	-238.5	-8.47	-238.5	-2.02	-238.5	-2.79	-238.5	-2.87	-238.5	-0.47	-238.5	0.27	-238.5	-3.1	-238.5	1.94	-238.5	1.42	-238.5	2.12	-238.5	6.83	-238.5	2.44	-238.5	-0.25	-238.5	-2.27	-238.5	-1.41	-238.5	-5.67	-238.5	-1.54	-238.5	-0.48	-238.5	-2.44	-238.5	-2.32
-237.6	-6.14	-237.6	1.37	-237.6	-8.55	-237.6	-4.18	-237.6	-4.91	-237.6	-7.7	-237.6	-0.92	-237.6	0.51	-237.6	-4.31	-237.6	-1.42	-237.6	-0.86	-237.6	-2.43	-237.6	2.48	-237.6	1.72	-237.6	1.24	-237.6	4.34	-237.6	2.45	-237.6	0.43	-237.6	-3.15	-237.6	-0.73	-237.6	-5.25	-237.6	-4.43	-237.6	-3.25	-237.6	-5.14	-237.6	-1.83
-236.7	-6.67	-236.7	1.01	-236.7	-8.4	-236.7	-2.72	-236.7	-5.9	-236.7	-6.06	-236.7	-4.63	-236.7	-2.56	-236.7	-4.54	-236.7	0.41	-236.7	-2.57	-236.7	-4.14	-236.7	1.79	-236.7	0.31	-236.7	0.24	-236.7	5.33	-236.7	2.5	-236.7	1.26	-236.7	-3.04	-236.7	-2.33	-236.7	-7.75	-236.7	-2.31	-236.7	-2.85	-236.7	-0.83	-236.7	-0.96
-235.8	-7.13	-235.8	0.06	-235.8	-7.74	-235.8	-4.71	-235.8	-6.35	-235.8	-5.13	-235.8	-3.02	-235.8	0.35	-235.8	-6.04	-235.8	-0.64	-235.8	-2.79	-235.8	-3.44	-235.8	4.83	-235.8	0.89	-235.8	-2.33	-235.8	4.25	-235.8	2.78	-235.8	-0.31	-235.8	-0.42	-235.8	1.04	-235.8	-6.76	-235.8	-4.36	-235.8	-3.21	-235.8	-2.69	-235.8	-1.14
-234.9	-3.65	-234.9	1.16	-234.9	-6.59	-234.9	-5.81	-234.9	-7.72	-234.9	-8.66	-234.9	-3.36	-234.9	-2.67	-234.9	-3.34	-234.9	-1.5	-234.9	-2.52	-234.9	-5.05	-234.9	2.23	-234.9	-0.14	-234.9	0.56	-234.9	4.46	-234.9	3.44	-234.9	1.83	-234.9	1.76	-234.9	-1.46	-234.9	-7.04	-234.9	-0.83	-234.9	-0.63	-234.9	-2.54	-234.9	2.92
-234	-5.74	-234	1.98	-234	-7.21	-234	-3.74	-234	-5.83	-234	-6.37	-234	-1.91	-234	0.36	-234	-4.71	-234	0.42	-234	-3.58	-234	-3.91	-234	0.49	-234	4.22	-234	0.26	-234	6.94	-234	1.85	-234	4.65	-234	-2.53	-234	-0.72	-234	-6.78	-234	-2.52	-234	-4.67	-234	-1.62	-234	-1.02
-233.1	-7.85	-233.1	1.08	-233.1	-8.36	-233.1	-3.56	-233.1	-4.91	-233.1	-4.75	-233.1	-1.61	-233.1	-1.9	-233.1	-5.77	-233.1	-3.57	-233.1	-1.99	-233.1	-0.87	-233.1	3.75	-233.1	2.36	-233.1	1.2	-233.1	5.12	-233.1	-1.51	-233.1	4.68	-233.1	0.95	-233.1	-1.59	-233.1	-4.45	-233.1	-3.53	-233.1	-5.02	-233.1	-2.07	-233.1	0.13
-232.2	-3.51	-232.2	2.02	-232.2	-3.27	-232.2	-4.04	-232.2	-6.73	-232.2	-6.59	-232.2	0.56	-232.2	-0.04	-232.2	-4.93	-232.2	-1.4	-232.2	-2.88	-232.2	-1.62	-232.2	3.12	-232.2	1.48	-232.2	-0.9	-232.2	4.7	-232.2	0.35	-232.2	-0.16	-232.2	-1.26	-232.2	0	-232.2	-7.05	-232.2	-2.5	-232.2	-5.11	-232.2	-3.59	-232.2	0.23
-231.3	-2.97	-231.3	1.17	-231.3	-4.21	-231.3	-2.89	-231.3	-6.52	-231.3	-5.45	-231.3	-2.55	-231.3	-2.93	-231.3	-3.59	-231.3	1.29	-231.3	-3.11	-231.3	-2.39	-231.3	0.89	-231.3	-1.27	-231.3	2.04	-231.3	7.05	-231.3	0.92	-231.3	1.53	-231.3	-1.73	-231.3	-2.85	-231.3	-5.2	-231.3	-4.74	-231.3	-1.14	-231.3	-1.77	-231.3	-1.44
-230.4	-4.47	-230.4	0.23	-230.4	-4.29	-230.4	-4.07	-230.4	-3.53	-230.4	-5.43	-230.4	-1.22	-230.4	-1.16	-230.4	-3.11	-230.4	-1.05	-230.4	0.41	-230.4	-2.65	-230.4	2.09	-230.4	-0.02	-230.4	1.19	-230.4	7.13	-230.4	2.61	-230.4	1.71	-230.4	0.24	-230.4	-3.99	-230.4	-7.9	-230.4	0.62	-230.4	-2.78	-230.4	-3.54	-230.4	0.42
-229.5	-5.87	-229.5	0.21	-229.5	-3.96	-229.5	-4.72	-229.5	-6.98	-229.5	-5.9	-229.5	-0.16	-229.5	-0.83	-229.5	-4.08	-229.5	-2.51	-229.5	-0.18	-229.5	-4.51	-229.5	2.52	-229.5	3.85	-229.5	-1.04	-229.5	3.51	-229.5	1.86	-229.5	0.86	-229.5	0.55	-229.5	-0.13	-229.5	-6.22	-229.5	-1.66	-229.5	-3.54	-229.5	-4.72	-229.5	1.16
-228.6	-4.32	-228.6	-0.92	-228.6	-5.73	-228.6	-1.71	-228.6	-5.71	-228.6	-6.44	-228.6	-3.85	-228.6	-0.93	-228.6	-4.44	-228.6	-0.4	-228.6	-1.96	-228.6	-4.1	-228.6	1.45	-228.6	1.09	-228.6	-0.51	-228.6	5.74	-228.6	2.66	-228.6	1.86	-228.6	-0.5	-228.6	-1.07	-228.6	-7.85	-228.6	-2.31	-228.6	-2.44	-228.6	-1.69	-228.6	0.91
-227.7	-3.14	-227.7	-1.94	-227.7	-7.07	-227.7	-3.75	-227.7	-5.66	-227.7	-4.65	-227.7	-0.22	-227.7	-2.63	-227.7	-5.02	-227.7	0.65	-227.7	-0.13	-227.7	-2.93	-227.7	2.59	-227.7	0.46	-227.7	0.52	-227.7	6.41	-227.7	3.12	-227.7	1.66	-227.7	-1.75	-227.7	-1.21	-227.7	-5.7	-227.7	-1.71	-227.7	-6.33	-227.7	-2.47	-227.7	-3
-226.8	-3.92	-226.8	0.5	-226.8	-8.77	-226.8	-2.94	-226.8	-6.04	-226.8	-4.38	-226.8	-1.43	-226.8	-0.05	-226.8	-4.11	-226.8	-1.07	-226.8	-2.23	-226.8	-2.14	-226.8	0.92	-226.8	2.39	-226.8	1.37	-226.8	5.91	-226.8	2.03	-226.8	-2.06	-226.8	-1.21	-226.8	-2.2	-226.8	-4.57	-226.8	-4.31	-226.8	-2.38	-226.8	-4.8	-226.8	-0.9
-225.9	-7.8	-225.9	0.76	-225.9	-5.39	-225.9	-2.04	-225.9	-6.26	-225.9	-7.68	-225.9	-3.34	-225.9	-0.95	-225.9	-3.74	-225.9	-1.52	-225.9	-1.67	-225.9	-4.25	-225.9	2.4	-225.9	-0.12	-225.9	0.86	-225.9	4	-225.9	1.5	-225.9	3.22	-225.9	0.53	-225.9	-3.32	-225.9	-6.4	-225.9	-2.28	-225.9	-3.58	-225.9	-2.58	-225.9	-1.32
-225	-4.83	-225	-1.09	-225	-6.22	-225	-2.86	-225	-5.09	-225	-1.86	-225	-1.35	-225	-0.68	-225	-3.75	-225	-3.36	-225	0.36	-225	-2.41	-225	2.64	-225	1.65	-225	-0.81	-225	2.84	-225	2.22	-225	1.03	-225	-0.03	-225	-2.62	-225	-5.79	-225	-3.56	-225	-4.09	-225	-0.97	-225	-0.34
-224.1	-3.53	-224.1	0.62	-224.1	-6.36	-224.1	-4.48	-224.1	-5.08	-224.1	-6.05	-224.1	-1.57	-224.1	-2	-224.1	-1.77	-224.1	-2	-224.1	0.05	-224.1	-4.03	-224.1	2.51	-224.1	2.71	-224.1	0.49	-224.1	4.27	-224.1	1.24	-224.1	1.14	-224.1	1.41	-224.1	-1.1	-224.1	-4.76	-224.1	-4.33	-224.1	-3.51	-224.1	-3.41	-224.1	3.11
-223.2	-2.24	-223.2	0.31	-223.2	-6.39	-223.2	-1.52	-223.2	-5.84	-223.2	-4.75	-223.2	0.58	-223.2	-2.13	-223.2	-5.52	-223.2	-0.52	-223.2	-4.18	-223.2	-1.56	-223.2	1.87	-223.2	0.43	-223.2	-0.2	-223.2	6.71	-223.2	-1.44	-223.2	0.3	-223.2	-0.68	-223.2	-1.76	-223.2	-5.09	-223.2	-0.14	-223.2	-4.22	-223.2	-3.14	-223.2	1.08
-222.3	-2.23	-222.3	-1.63	-222.3	-4.47	-222.3	-1.05	-222.3	-6.25	-222.3	-8.63	-222.3	-2.27	-222.3	-1.6	-222.3	-0.4	-222.3	-1.87	-222.3	-2.69	-222.3	-4.35	-222.3	2.97	-222.3	2.52	-222.3	3.76	-222.3	4.59	-222.3	1.51	-222.3	1.96	-222.3	-1.05	-222.3	-1.2	-222.3	-5.35	-222.3	-2.37	-222.3	-4.61	-222.3	-3.79	-222.3	0.61
-221.4	-3.32	-221.4	0.71	-221.4	-5.43	-221.4	-1.66	-221.4	-3.82	-221.4	-4.71	-221.4	-1.39	-221.4	-2.07	-221.4	-4.06	-221.4	-0.98	-221.4	-0.69	-221.4	-2.19	-221.4	3.44	-221.4	1.92	-221.4	0.68	-221.4	6.14	-221.4	0.45	-221.4	0.42	-221.4	0.12	-221.4	-1.22	-221.4	-6.34	-221.4	-1.95	-221.4	-4.37	-221.4	-2.73	-221.4	-0.26
-220.5	-3.22	-220.5	0.85	-220.5	-3.04	-220.5	-4.63	-220.5	-5.72	-220.5	-6.26	-220.5	0.11	-220.5	-2.08	-220.5	-2.54	-220.5	-1.78	-220.5	-3.15	-220.5	-0.89	-220.5	2.07	-220.5	0.15	-220.5	2.39	-220.5	5.16	-220.5	0.69	-220.5	1.69	-220.5	-2.45	-220.5	-3.43	-220.5	-3.93	-220.5	-1.24	-220.5	-3.83	-220.5	-2.19	-220.5	-1.73
-219.6	-3.93	-219.6	3.13	-219.6	-4.76	-219.6	-3.06	-219.6	-4.15	-219.6	-6.02	-219.6	0.63	-219.6	-0.87	-219.6	-5.1	-219.6	-2.88	-219.6	-1.24	-219.6	-2.56	-219.6	5.03	-219.6	0.53	-219.6	0.48	-219.6	4.39	-219.6	2.26	-219.6	2.88	-219.6	-1.34	-219.6	-1.09	-219.6	-6.62	-219.6	-2.46	-219.6	-4.12	-219.6	-3.93	-219.6	-1.74
-218.7	-5.22	-218.7	-0.26	-218.7	-7	-218.7	-3.9	-218.7	-5.52	-218.7	-6.35	-218.7	-1.1	-218.7	-1.83	-218.7	-4.18	-218.7	-1.64	-218.7	-1.96	-218.7	-5.34	-218.7	4.43	-218.7	-0.09	-218.7	2.24	-218.7	1.93	-218.7	3.2	-218.7	-1.39	-218.7	-0.75	-218.7	-2.15	-218.7	-8.05	-218.7	-4.16	-218.7	-2.98	-218.7	-1.92	-218.7	0.61
-217.8	-5.19	-217.8	-0.51	-217.8	-5.81	-217.8	-1.92	-217.8	-6.88	-217.8	-8.12	-217.8	-2.45	-217.8	-0.2	-217.8	-4.4	-217.8	0.08	-217.8	-1.43	-217.8	-2.86	-217.8	1.6	-217.8	1.66	-217.8	0.93	-217.8	6.52	-217.8	2.4	-217.8	-0.38	-217.8	-0.5	-217.8	-2.55	-217.8	-6.7	-217.8	-1.96	-217.8	-5.21	-217.8	-4.83	-217.8	-1.35
-216.9	-5.9	-216.9	-0.24	-216.9	-5.74	-216.9	-2.31	-216.9	-4.99	-216.9	-4.12	-216.9	-1.1	-216.9	-1.51	-216.9	-4.41	-216.9	-1.37	-216.9	-1.66	-216.9	-2.43	-216.9	5.91	-216.9	2.46	-216.9	-2.07	-216.9	4.66	-216.9	3.91	-216.9	1.96	-216.9	1.01	-216.9	-1.33	-216.9	-6.92	-216.9	-2.6	-216.9	-3.05	-216.9	-1.58	-216.9	0.28
-216	-4.56	-216	-0.46	-216	-6.26	-216	-4.42	-216	-5.79	-216	-5.19	-216	-2.3	-216	-3.02	-216	-5.56	-216	-4.71	-216	-2.46	-216	-5.14	-216	0.31	-216	0.94	-216	-0.77	-216	4.08	-216	2.17	-216	-0.14	-216	-1.22	-216	-1.27	-216	-3.33	-216	-0.59	-216	-2.24	-216	-4.68	-216	0.05
-215.1	-0.96	-215.1	3.15	-215.1	-8.4	-215.1	-3.99	-215.1	-3.45	-215.1	-3.77	-215.1	-2.04	-215.1	-1.05	-215.1	-3.55	-215.1	-1.74	-215.1	0.61	-215.1	-2.53	-215.1	0.45	-215.1	-0.01	-215.1	3.25	-215.1	3.97	-215.1	2.27	-215.1	-0.28	-215.1	-1.1	-215.1	-1.93	-215.1	-3.18	-215.1	-3.22	-215.1	-2.28	-215.1	-3.42	-215.1	-0.95
-214.2	-2.79	-214.2	0.49	-214.2	-7.52	-214.2	-4.06	-214.2	-5.92	-214.2	-4.84	-214.2	-0.72	-214.2	-1.59	-214.2	-3.37	-214.2	-0.01	-214.2	-4.37	-214.2	-2.94	-214.2	1.15	-214.2	3.67	-214.2	2.04	-214.2	5.31	-214.2	0.45	-214.2	1.05	-214.2	-0.49	-214.2	-1.17	-214.2	-5.85	-214.2	0.04	-214.2	-5.38	-214.2	-2.27	-214.2	-2.18
-213.3	-4.94	-213.3	2.23	-213.3	-4.91	-213.3	-2.28	-213.3	-5.32	-213.3	-4.18	-213.3	0.91	-213.3	-0.19	-213.3	-3.75	-213.3	1.1	-213.3	-0.72	-213.3	-3.26	-213.3	6.32	-213.3	1.37	-213.3	0.98	-213.3	6.04	-213.3	3.12	-213.3	0.75	-213.3	0.81	-213.3	-2.2	-213.3	-5.49	-213.3	0.86	-213.3	-1.11	-213.3	-4.78	-213.3	-1.24
-212.4	-6.27	-212.4	-0.02	-212.4	-7.32	-212.4	-5.03	-212.4	-3.31	-212.4	-5.77	-212.4	0.01	-212.4	-2.58	-212.4	-5.95	-212.4	-0.57	-212.4	-0.79	-212.4	-2.58	-212.4	2.54	-212.4	-0.08	-212.4	-0.66	-212.4	5.52	-212.4	1.97	-212.4	3.1	-212.4	-0.61	-212.4	-1.52	-212.4	-5.21	-212.4	-1.35	-212.4	-3.62	-212.4	-1.6	-212.4	-0.18
-211.5	-4.77	-211.5	-0.79	-211.5	-5.62	-211.5	-4.68	-211.5	-3.56	-211.5	-5.58	-211.5	-1.24	-211.5	-1.03	-211.5	-5.08	-211.5	-0.32	-211.5	-2.48	-211.5	-4.42	-211.5	2.19	-211.5	-0.03	-211.5	-1.3	-211.5	2.6	-211.5	1.72	-211.5	2.03	-211.5	-2.32	-211.5	-1.66	-211.5	-3.93	-211.5	-0.85	-211.5	-3.16	-211.5	-3.77	-211.5	-2.1
-210.6	-3.44	-210.6	1.91	-210.6	-5.82	-210.6	-2.62	-210.6	-4.02	-210.6	-3.79	-210.6	-0.92	-210.6	-1.46	-210.6	-4.45	-210.6	-0.47	-210.6	-2.19	-210.6	-2.25	-210.6	1.04	-210.6	-0.78	-210.6	1.15	-210.6	5.94	-210.6	0.81	-210.6	1.17	-210.6	-1.51	-210.6	-4.28	-210.6	-4.06	-210.6	-1.94	-210.6	-0.5	-210.6	-2.94	-210.6	-0.94
-209.7	-4.79	-209.7	3.97	-209.7	-6.02	-209.7	-2.27	-209.7	-6.63	-209.7	-5.33	-209.7	-1.74	-209.7	-0.65	-209.7	-5.37	-209.7	-2.2	-209.7	-1.95	-209.7	-2.57	-209.7	1.07	-209.7	0.33	-209.7	1.06	-209.7	2.4	-209.7	1.47	-209.7	-0.43	-209.7	-0.98	-209.7	-2.28	-209.7	-4.18	-209.7	-4.2	-209.7	-1.47	-209.7	-3.32	-209.7	-0.59
-208.8	-5.67	-208.8	2.8	-208.8	-6.94	-208.8	-4.09	-208.8	-4.89	-208.8	-4.32	-208.8	-1.85	-208.8	0.43	-208.8	-3.73	-208.8	-2.13	-208.8	-0.57	-208.8	-1.58	-208.8	2.36	-208.8	2.54	-208.8	0.77	-208.8	5.35	-208.8	1.06	-208.8	3.35	-208.8	-2.96	-208.8	-0.33	-208.8	-6.97	-208.8	-1.93	-208.8	-5.47	-208.8	0.42	-208.8	0.18
-207.9	-4.53	-207.9	-0.57	-207.9	-6.61	-207.9	-4.42	-207.9	-2.5	-207.9	-5.84	-207.9	-1.89	-207.9	-1.84	-207.9	-5.65	-207.9	-0.94	-207.9	-2	-207.9	-1.82	-207.9	2.08	-207.9	0.1	-207.9	1.59	-207.9	3.12	-207.9	-0.09	-207.9	-0.07	-207.9	-0.25	-207.9	-2.61	-207.9	-3.15	-207.9	-2.21	-207.9	-2.13	-207.9	-2.68	-207.9	-0.45
-207	-5.3	-207	2	-207	-5.46	-207	-2.03	-207	-5.18	-207	-4.35	-207	-1.98	-207	-0.44	-207	-2.92	-207	0.87	-207	-2.08	-207	-6.17	-207	3.29	-207	2.55	-207	1.3	-207	4.63	-207	-1.01	-207	-1.55	-207	0.25	-207	-1.3	-207	-4.39	-207	-2.08	-207	-5.61	-207	-2.88	-207	0.1
-206.1	-4.79	-206.1	2.18	-206.1	-7.19	-206.1	-1.46	-206.1	-5.43	-206.1	-1.63	-206.1	-1.17	-206.1	-1.15	-206.1	-2.77	-206.1	0.29	-206.1	-1.98	-206.1	-3.26	-206.1	3.08	-206.1	0.02	-206.1	2.26	-206.1	6.55	-206.1	1.85	-206.1	0.43	-206.1	-2.41	-206.1	0.15	-206.1	-4.77	-206.1	-2.7	-206.1	-2.48	-206.1	-2.39	-206.1	-1.75
-205.2	-2.89	-205.2	-2.14	-205.2	-6.55	-205.2	-2.1	-205.2	-3.66	-205.2	-2.59	-205.2	-0.57	-205.2	-3.54	-205.2	-3.06	-205.2	-0.27	-205.2	0.06	-205.2	-4.19	-205.2	1.8	-205.2	-0.15	-205.2	1.08	-205.2	4.75	-205.2	0.04	-205.2	0	-205.2	-0.87	-205.2	-1.14	-205.2	-2.73	-205.2	0.44	-205.2	-3.54	-205.2	-2.77	-205.2	-1.63
-204.3	-3.94	-204.3	0.88	-204.3	-6.3	-204.3	-3.42	-204.3	-9.36	-204.3	-5.23	-204.3	1.11	-204.3	-4.18	-204.3	-5.17	-204.3	-3.29	-204.3	-3.29	-204.3	-2.24	-204.3	2.92	-204.3	0.93	-204.3	0.13	-204.3	3.09	-204.3	1.04	-204.3	0.79	-204.3	-0.15	-204.3	-1.66	-204.3	-3.53	-204.3	-0.6	-204.3	-4.17	-204.3	-2.51	-204.3	-2.83
-203.4	-5.12	-203.4	2.27	-203.4	-5.82	-203.4	-0.56	-203.4	-5.34	-203.4	-6.5	-203.4	-0.19	-203.4	0.18	-203.4	-5.08	-203.4	-0.48	-203.4	-3.47	-203.4	-2.14	-203.4	3.34	-203.4	-0.87	-203.4	-0.7	-203.4	4	-203.4	-0.4	-203.4	1.85	-203.4	-1.86	-203.4	-4.15	-203.4	-5.79	-203.4	-2.24	-203.4	-4.34	-203.4	-1.57	-203.4	-2.39
-202.5	-4.75	-202.5	2.75	-202.5	-5.1	-202.5	-1.62	-202.5	-4.25	-202.5	-6.18	-202.5	-0.7	-202.5	-0.95	-202.5	-3	-202.5	-1	-202.5	-0.79	-202.5	-1.56	-202.5	1.88	-202.5	0.32	-202.5	2.6	-202.5	5.39	-202.5	-0.16	-202.5	3.52	-202.5	-0.39	-202.5	-1.26	-202.5	-5.44	-202.5	-1.39	-202.5	-5.68	-202.5	-0.63	-202.5	-1.12
-201.6	-4.87	-201.6	0.56	-201.6	-4.13	-201.6	-3.26	-201.6	-6.92	-201.6	-5.43	-201.6	-2.23	-201.6	-2.37	-201.6	-5.15	-201.6	0.5	-201.6	-3.91	-201.6	-4.17	-201.6	2.26	-201.6	1.71	-201.6	-0.35	-201.6	5.84	-201.6	0.33	-201.6	-0.7	-201.6	1.1	-201.6	0.12	-201.6	-2.83	-201.6	-0.4	-201.6	-2.55	-201.6	-4.1	-201.6	1.52
-200.7	-5.82	-200.7	0.62	-200.7	-3.61	-200.7	-0.6	-200.7	-4.7	-200.7	-4.88	-200.7	-2.23	-200.7	-1.65	-200.7	-2.76	-200.7	1.08	-200.7	-1.1	-200.7	-3.06	-200.7	2.1	-200.7	2.71	-200.7	0.51	-200.7	3.51	-200.7	0.72	-200.7	-0.72	-200.7	-1.65	-200.7	-0.57	-200.7	-4.1	-200.7	-1	-200.7	-4.46	-200.7	-1.07	-200.7	1.22
-199.8	-4.74	-199.8	-2.43	-199.8	-4.79	-199.8	-3.5	-199.8	-2.22	-199.8	-2.12	-199.8	-3.46	-199.8	-2.61	-199.8	-2.79	-199.8	-0.61	-199.8	-2.26	-199.8	-2.28	-199.8	0.1	-199.8	-1.23	-199.8	0.04	-199.8	3.75	-199.8	1.96	-199.8	-0.49	-199.8	-2.99	-199.8	-3.27	-199.8	-4.41	-199.8	-2.52	-199.8	-2.07	-199.8	-4.5	-199.8	-3.64
-198.9	-3.26	-198.9	-1.12	-198.9	-7.06	-198.9	-3.96	-198.9	-4.76	-198.9	-5.34	-198.9	-0.42	-198.9	-0.63	-198.9	-4	-198.9	-3.15	-198.9	-1.67	-198.9	-2.11	-198.9	3.27	-198.9	0.42	-198.9	1.77	-198.9	3.3	-198.9	2.21	-198.9	0.52	-198.9	-0.1	-198.9	-3.51	-198.9	-3.59	-198.9	-2.43	-198.9	-0.02	-198.9	-2.31	-198.9	-0.84
-198	-4.08	-198	-1.03	-198	-4.79	-198	-2.75	-198	-3.8	-198	-3.49	-198	-0.46	-198	-0.35	-198	-5.44	-198	-0.71	-198	-2.22	-198	-2.2	-198	4.8	-198	2.01	-198	2.22	-198	6.02	-198	-0.31	-198	0.9	-198	0.55	-198	-0.68	-198	-3.49	-198	-0.04	-198	-3.46	-198	-3.7	-198	-0.03
-197.1	-2.02	-197.1	-0.58	-197.1	-6.63	-197.1	-4.19	-197.1	-4.38	-197.1	-5.09	-197.1	-0.59	-197.1	-1.03	-197.1	-4.56	-197.1	-2.07	-197.1	-1.59	-197.1	-4.6	-197.1	1.05	-197.1	1.91	-197.1	0.82	-197.1	3.44	-197.1	0.61	-197.1	0.14	-197.1	-2.77	-197.1	-1.48	-197.1	-2.62	-197.1	-0.68	-197.1	-1.08	-197.1	-2.83	-197.1	0.29
-196.2	-2.09	-196.2	-1.22	-196.2	-5.09	-196.2	-1.07	-196.2	-4.52	-196.2	-4.73	-196.2	-1.15	-196.2	-2.33	-196.2	-3.15	-196.2	2.11	-196.2	-0.92	-196.2	-1.35	-196.2	2	-196.2	0.85	-196.2	-0.85	-196.2	5.57	-196.2	1.23	-196.2	3.08	-196.2	0.2	-196.2	-2.87	-196.2	-6.34	-196.2	-1.6	-196.2	-2.12	-196.2	-0.82	-196.2	-2.13
-195.3	-5.15	-195.3	1.14	-195.3	-5.43	-195.3	-2.69	-195.3	-3.88	-195.3	-3.3	-195.3	-0.06	-195.3	-1.52	-195.3	-4.3	-195.3	-2.91	-195.3	-1.82	-195.3	-0.01	-195.3	4.8	-195.3	1.02	-195.3	0.23	-195.3	3.21	-195.3	2.14	-195.3	0.83	-195.3	-0.87	-195.3	-0.78	-195.3	-4.3	-195.3	-1.97	-195.3	-2.08	-195.3	-4.69	-195.3	-2.36
-194.4	-2.73	-194.4	0.22	-194.4	-5.76	-194.4	-1.52	-194.4	-2.94	-194.4	-4.44	-194.4	0.62	-194.4	-1.5	-194.4	-3.18	-194.4	-2.31	-194.4	-1.85	-194.4	-4.12	-194.4	3.2	-194.4	-0.66	-194.4	1.91	-194.4	3.91	-194.4	-1.97	-194.4	1.08	-194.4	0.29	-194.4	-2.61	-194.4	-2.72	-194.4	-1.05	-194.4	-3.98	-194.4	0.24	-194.4	-1.92
-193.5	-4.89	-193.5	1.41	-193.5	-2.7	-193.5	-2.29	-193.5	-4.96	-193.5	-5.6	-193.5	-2.12	-193.5	-1.9	-193.5	-1.46	-193.5	-1.58	-193.5	-1.71	-193.5	-4.97	-193.5	0.41	-193.5	0.28	-193.5	0.09	-193.5	4.66	-193.5	1.38	-193.5	-2.36	-193.5	-2.35	-193.5	-2.63	-193.5	-4.17	-193.5	-3.07	-193.5	-3.39	-193.5	-3.82	-193.5	1.27
-192.6	-2.15	-192.6	-0.27	-192.6	-6.75	-192.6	-3.13	-192.6	-5.78	-192.6	-6.65	-192.6	-0.44	-192.6	-1.98	-192.6	-4.1	-192.6	-2.63	-192.6	-3.53	-192.6	-4.29	-192.6	2.65	-192.6	1.77	-192.6	-1.17	-192.6	3.82	-192.6	0.77	-192.6	1.45	-192.6	-0.88	-192.6	-2.13	-192.6	-5.69	-192.6	-2.09	-192.6	-2.22	-192.6	-0.9	-192.6	-1.44
-191.7	-4.8	-191.7	1.97	-191.7	-5.29	-191.7	-1.66	-191.7	-5.13	-191.7	-4.63	-191.7	-1.37	-191.7	-0.94	-191.7	-4.62	-191.7	-1.69	-191.7	-1.77	-191.7	-2.95	-191.7	1.67	-191.7	0.3	-191.7	-0.24	-191.7	5.38	-191.7	1.95	-191.7	2.08	-191.7	-0.64	-191.7	-1.54	-191.7	-4.06	-191.7	0.27	-191.7	-1	-191.7	-2.2	-191.7	-1.6
-190.8	-2.68	-190.8	0.85	-190.8	-5.27	-190.8	-0.75	-190.8	-6.35	-190.8	-5.43	-190.8	-2.53	-190.8	-0.87	-190.8	-2.64	-190.8	-1.02	-190.8	-0.65	-190.8	-5.07	-190.8	-0.67	-190.8	0.98	-190.8	0.6	-190.8	2.72	-190.8	0.79	-190.8	0.67	-190.8	0.34	-190.8	-2.29	-190.8	-4.14	-190.8	-3.76	-190.8	-5.12	-190.8	-2.47	-190.8	-0.66
-189.9	-5.75	-189.9	3.42	-189.9	-8.01	-189.9	-2.03	-189.9	-3.4	-189.9	-4.9	-189.9	-1.09	-189.9	-0.64	-189.9	-3.43	-189.9	-3.32	-189.9	-0.12	-189.9	-2.59	-189.9	1.74	-189.9	1.93	-189.9	2.67	-189.9	2.54	-189.9	1.26	-189.9	-0.89	-189.9	-3.5	-189.9	-0.09	-189.9	-5.16	-189.9	-3.88	-189.9	-3.59	-189.9	-2.88	-189.9	-1.05
-189	-2.32	-189	-0.89	-189	-4.29	-189	-0.55	-189	-2.71	-189	-3.26	-189	-0.93	-189	-1.71	-189	-3.63	-189	-2.56	-189	-1.51	-189	-1.66	-189	0.96	-189	0.14	-189	2.14	-189	4.52	-189	0.09	-189	0.24	-189	-1.34	-189	-1.67	-189	-6.02	-189	-0.75	-189	-2.52	-189	-3.03	-189	1.98
-188.1	-5.14	-188.1	0.08	-188.1	-3.81	-188.1	-2.25	-188.1	-5.57	-188.1	-3.85	-188.1	-2.26	-188.1	-1.85	-188.1	-2.64	-188.1	0.68	-188.1	-2.16	-188.1	-2.19	-188.1	-0.08	-188.1	-0.15	-188.1	2.98	-188.1	2.45	-188.1	2.45	-188.1	1.51	-188.1	-0.52	-188.1	-2.45	-188.1	-2.69	-188.1	-3.26	-188.1	-3.2	-188.1	-2.86	-188.1	0.67
-187.2	-4.98	-187.2	1.66	-187.2	-5.55	-187.2	0.03	-187.2	-3.63	-187.2	-3.62	-187.2	-1.46	-187.2	0.41	-187.2	-4.45	-187.2	-1.3	-187.2	0.47	-187.2	-3.19	-187.2	-0.03	-187.2	0.99	-187.2	-0.17	-187.2	1.17	-187.2	3.05	-187.2	3.14	-187.2	-2.9	-187.2	-3.17	-187.2	-2.7	-187.2	-3.22	-187.2	0.2	-187.2	0.37	-187.2	-0.22
-186.3	-3.7	-186.3	1.64	-186.3	-3.76	-186.3	-2.83	-186.3	-2.83	-186.3	-2.74	-186.3	-2.87	-186.3	-0.27	-186.3	-0.36	-186.3	-1.74	-186.3	0.1	-186.3	-2.3	-186.3	2.01	-186.3	1.91	-186.3	2.13	-186.3	4.62	-186.3	0.16	-186.3	-0.28	-186.3	-0.1	-186.3	-1.39	-186.3	-3.91	-186.3	-3.04	-186.3	-0.97	-186.3	-2.18	-186.3	0.99
-185.4	-1.67	-185.4	1.8	-185.4	-6.12	-185.4	-3.29	-185.4	-2.74	-185.4	-3.81	-185.4	0.37	-185.4	-0.51	-185.4	-3.5	-185.4	0.98	-185.4	-2.61	-185.4	-2.85	-185.4	1.69	-185.4	0.87	-185.4	-0.16	-185.4	3.45	-185.4	-0.89	-185.4	1.87	-185.4	-0.62	-185.4	-0.12	-185.4	-6.36	-185.4	-2.96	-185.4	-4.18	-185.4	-3.06	-185.4	-1.13
-184.5	-3.77	-184.5	-1.39	-184.5	-2.65	-184.5	-3.28	-184.5	-3.49	-184.5	-2.9	-184.5	-1.81	-184.5	-3.25	-184.5	-4.01	-184.5	-1.73	-184.5	-0.34	-184.5	-1.33	-184.5	1.58	-184.5	-1.67	-184.5	0.08	-184.5	4.62	-184.5	0.62	-184.5	0.54	-184.5	-1.22	-184.5	-4.99	-184.5	-4.05	-184.5	-0.55	-184.5	-2.75	-184.5	-2.12	-184.5	-2.18
-183.6	-1.49	-183.6	0.04	-183.6	-5.91	-183.6	-1.09	-183.6	-5.62	-183.6	-4.68	-183.6	-0.7	-183.6	-2.26	-183.6	-2.15	-183.6	-2.08	-183.6	-1.99	-183.6	-3.48	-183.6	2.24	-183.6	2.34	-183.6	1.53	-183.6	2.61	-183.6	1.54	-183.6	1.83	-183.6	-1.73	-183.6	1.81	-183.6	-6.01	-183.6	-2.22	-183.6	-3.24	-183.6	-1.27	-183.6	-1.19
-182.7	-2.57	-182.7	2.19	-182.7	-6.15	-182.7	-0.06	-182.7	-5.18	-182.7	-3.46	-182.7	-2.15	-182.7	-2.29	-182.7	-4.22	-182.7	-0.03	-182.7	-2.89	-182.7	-2.11	-182.7	1	-182.7	-0.07	-182.7	-1.93	-182.7	4.41	-182.7	1.33	-182.7	2.1	-182.7	-0.04	-182.7	-1.75	-182.7	-6.36	-182.7	-1.39	-182.7	-1.39	-182.7	0.06	-182.7	0.47
-181.8	-3.64	-181.8	0.04	-181.8	-7.91	-181.8	-1.77	-181.8	-5.55	-181.8	-4.18	-181.8	-0.66	-181.8	-1.4	-181.8	-3.67	-181.8	-1.32	-181.8	-2.37	-181.8	-3.04	-181.8	2.01	-181.8	0.2	-181.8	2.91	-181.8	3.91	-181.8	-0.33	-181.8	0.82	-181.8	-2.28	-181.8	-1.65	-181.8	-3.87	-181.8	-1.97	-181.8	-3.78	-181.8	-2.31	-181.8	-0.23
-180.9	-2.17	-180.9	1.47	-180.9	-5.11	-180.9	-3.46	-180.9	-2.82	-180.9	-2.77	-180.9	-0.27	-180.9	-1.18	-180.9	-2.21	-180.9	-2.38	-180.9	-1.4	-180.9	-2.55	-180.9	1.15	-180.9	1.1	-180.9	0.23	-180.9	2.84	-180.9	1.89	-180.9	-1.2	-180.9	-2.09	-180.9	0.31	-180.9	-4.31	-180.9	-2.87	-180.9	-4.42	-180.9	-3.7	-180.9	-1.32
-180	-3.57	-180	1.11	-180	-7.54	-180	-0.72	-180	-4.3	-180	-4.41	-180	-0.58	-180	-1.38	-180	-2.56	-180	-0.87	-180	-0.85	-180	-0.26	-180	3.19	-180	0.12	-180	0.23	-180	4.58	-180	1.51	-180	1.5	-180	-0.18	-180	-1.41	-180	-3.66	-180	0.25	-180	-4.23	-180	-0.55	-180	-0.6
-179.1	-6.13	-179.1	3.16	-179.1	-4.59	-179.1	-1.87	-179.1	-5.24	-179.1	-4.54	-179.1	-1.88	-179.1	1.67	-179.1	-3.44	-179.1	-4.12	-179.1	-0.88	-179.1	-2.4	-179.1	1.19	-179.1	1.86	-179.1	0.55	-179.1	0.89	-179.1	2.74	-179.1	1.02	-179.1	-0.64	-179.1	-2.11	-179.1	-3.14	-179.1	-1.89	-179.1	-0.83	-179.1	-1.82	-179.1	1.7
-178.2	-4.5	-178.2	2.9	-178.2	-4.99	-178.2	-2.43	-178.2	-3.38	-178.2	-4.89	-178.2	-2.05	-178.2	-1.48	-178.2	-3.11	-178.2	-3.57	-178.2	-3.01	-178.2	-4.44	-178.2	0.8	-178.2	0.51	-178.2	1.76	-178.2	2.9	-178.2	1.64	-178.2	1.16	-178.2	0.27	-178.2	-2.74	-178.2	-5.61	-178.2	-0.03	-178.2	-2.21	-178.2	-1.64	-178.2	2.99
-177.3	-3.87	-177.3	-0.42	-177.3	-6.03	-177.3	-2.89	-177.3	-4.06	-177.3	-7.18	-177.3	0.94	-177.3	-2.59	-177.3	-2.73	-177.3	-4.02	-177.3	0.71	-177.3	-2.01	-177.3	0.29	-177.3	-0.2	-177.3	1.12	-177.3	2.35	-177.3	3.68	-177.3	-0.54	-177.3	-2.1	-177.3	-2.08	-177.3	-4.8	-177.3	-1.53	-177.3	-1.33	-177.3	-2.54	-177.3	-2.47
-176.4	-1.72	-176.4	1.58	-176.4	-7.24	-176.4	-1.82	-176.4	-4.65	-176.4	-5.63	-176.4	1.65	-176.4	-0.76	-176.4	-2.7	-176.4	-0.31	-176.4	-5.48	-176.4	-2.43	-176.4	2.73	-176.4	2.08	-176.4	-0.28	-176.4	4.91	-176.4	-1.41	-176.4	-0.07	-176.4	0.04	-176.4	-1.11	-176.4	-4.06	-176.4	-3.12	-176.4	-3.31	-176.4	-2.19	-176.4	0.77
-175.5	-5.45	-175.5	-0.02	-175.5	-3.5	-175.5	-0.44	-175.5	-5.22	-175.5	-5.59	-175.5	-2.97	-175.5	-2.47	-175.5	-3.72	-175.5	0.81	-175.5	-0.98	-175.5	-3.66	-175.5	1.33	-175.5	-1.47	-175.5	1.23	-175.5	3.58	-175.5	0.75	-175.5	-0.16	-175.5	1.04	-175.5	-2.45	-175.5	-5.88	-175.5	-3.15	-175.5	-2.97	-175.5	-2.91	-175.5	1.37
-174.6	-2.9	-174.6	0.69	-174.6	-5.85	-174.6	-1.91	-174.6	-3.86	-174.6	-2.28	-174.6	-1.8	-174.6	-1.55	-174.6	-5.66	-174.6	0.78	-174.6	0.21	-174.6	-2.69	-174.6	0.83	-174.6	0.97	-174.6	2.08	-174.6	4.68	-174.6	2.71	-174.6	-3.07	-174.6	0.32	-174.6	0.31	-174.6	-1.88	-174.6	-2.91	-174.6	-1.26	-174.6	-1.89	-174.6	-0.32
-173.7	-2.07	-173.7	2.32	-173.7	-7.23	-173.7	-3.45	-173.7	-5.66	-173.7	-7.03	-173.7	-0.4	-173.7	-1.71	-173.7	-3.43	-173.7	-0.31	-173.7	-3.88	-173.7	-3.56	-173.7	1.74	-173.7	1.48	-173.7	0.63	-173.7	4.34	-173.7	1.57	-173.7	-0.43	-173.7	-0.56	-173.7	-1.32	-173.7	-4.19	-173.7	-0.84	-173.7	-2.9	-173.7	-4.2	-173.7	-2.05
-172.8	-4.59	-172.8	-1.98	-172.8	-5.02	-172.8	-2.45	-172.8	-5.22	-172.8	-4.38	-172.8	-2	-172.8	-3.41	-172.8	-3.1	-172.8	-0.1	-172.8	0.13	-172.8	-4.86	-172.8	0.06	-172.8	1.03	-172.8	1.47	-172.8	4.28	-172.8	2.13	-172.8	-2.08	-172.8	-2.22	-172.8	-1.46	-172.8	-3.14	-172.8	-1.05	-172.8	-2.31	-172.8	-3.29	-172.8	-2.23
-171.9	-3.57	-171.9	0.06	-171.9	-4.81	-171.9	-2.47	-171.9	-2.32	-171.9	-2.68	-171.9	-0.3	-171.9	-1.26	-171.9	-4.52	-171.9	-1.19	-171.9	1.6	-171.9	-1.53	-171.9	1.94	-171.9	1.64	-171.9	-0.47	-171.9	3.38	-171.9	4.51	-171.9	-1.54	-171.9	2.17	-171.9	1.05	-171.9	-5.03	-171.9	1.35	-171.9	-1.45	-171.9	-1.44	-171.9	0.45
-171	-1.39	-171	-0.64	-171	-5.16	-171	-4.48	-171	-4.7	-171	-2.85	-171	1.21	-171	-2.47	-171	-5.78	-171	-1.7	-171	-2.61	-171	-0.66	-171	1.2	-171	-0.91	-171	-2.05	-171	4.38	-171	0.23	-171	-1.33	-171	-3.61	-171	-2.17	-171	-2.79	-171	-0.08	-171	-2.01	-171	-4.41	-171	-2.07
-170.1	-3.46	-170.1	-0.15	-170.1	-4.76	-170.1	-1.68	-170.1	-4.09	-170.1	-3.87	-170.1	-2.51	-170.1	-3.22	-170.1	-0.48	-170.1	-1.94	-170.1	-0.44	-170.1	-3.83	-170.1	1.72	-170.1	-1.18	-170.1	0.52	-170.1	3.61	-170.1	2.66	-170.1	0.54	-170.1	-4.2	-170.1	-0.38	-170.1	-4.84	-170.1	-2.35	-170.1	-2.98	-170.1	-2.24	-170.1	-2.92
-169.2	-3.85	-169.2	0.19	-169.2	-5.37	-169.2	-5.14	-169.2	-3.78	-169.2	-0.33	-169.2	-0.96	-169.2	-0.06	-169.2	-3.94	-169.2	-1.66	-169.2	-0.99	-169.2	0.58	-169.2	3.36	-169.2	1	-169.2	0.26	-169.2	7.12	-169.2	1.32	-169.2	1.38	-169.2	0.98	-169.2	-3.59	-169.2	-4.04	-169.2	1.1	-169.2	-1.63	-169.2	-3.37	-169.2	-0.26
-168.3	-2.42	-168.3	2.97	-168.3	-4.81	-168.3	-1.49	-168.3	-1.99	-168.3	-4.23	-168.3	-0.33	-168.3	0.04	-168.3	-3.55	-168.3	-3.51	-168.3	-3.44	-168.3	-0.4	-168.3	1.63	-168.3	1.45	-168.3	0.49	-168.3	1.41	-168.3	-0.94	-168.3	1.7	-168.3	-0.82	-168.3	-2.74	-168.3	-2.52	-168.3	-2.62	-168.3	-5.24	-168.3	-1.66	-168.3	-2.86
-167.4	-2.73	-167.4	1.38	-167.4	-5.75	-167.4	-3.31	-167.4	-3.65	-167.4	-3.67	-167.4	-2.28	-167.4	0.44	-167.4	-2.95	-167.4	-1.36	-167.4	0.34	-167.4	0.87	-167.4	1.61	-167.4	2.83	-167.4	1.33	-167.4	4.45	-167.4	2.02	-167.4	1.02	-167.4	0.49	-167.4	2.18	-167.4	-4.09	-167.4	-1.08	-167.4	-1.67	-167.4	-2.44	-167.4	-0.43
-166.5	-3.32	-166.5	0.26	-166.5	-5.76	-166.5	-1.42	-166.5	-3.99	-166.5	-6.82	-166.5	0.49	-166.5	-1.68	-166.5	-1.67	-166.5	1.51	-166.5	-1.29	-166.5	-3.43	-166.5	3.64	-166.5	-0.26	-166.5	-0.53	-166.5	3.3	-166.5	-0.02	-166.5	1.71	-166.5	-0.29	-166.5	-1.94	-166.5	-5.33	-166.5	-2.38	-166.5	-4.25	-166.5	-2.23	-166.5	0.5
-165.6	-1.89	-165.6	1.04	-165.6	-3.3	-165.6	-0.79	-165.6	-2.66	-165.6	-3.6	-165.6	0.96	-165.6	-3.42	-165.6	-2.64	-165.6	-0.24	-165.6	1.01	-165.6	-2.81	-165.6	0.62	-165.6	0.86	-165.6	0.5	-165.6	4.31	-165.6	0.15	-165.6	-0.73	-165.6	-2.84	-165.6	-0.89	-165.6	-3.25	-165.6	-2.57	-165.6	-1.86	-165.6	-1.94	-165.6	-1.95
-164.7	-3.18	-164.7	1.59	-164.7	-3.03	-164.7	-1.47	-164.7	-3.88	-164.7	-3.23	-164.7	-1.27	-164.7	-0.95	-164.7	-4.77	-164.7	-3.39	-164.7	-0.1	-164.7	-2.67	-164.7	0.82	-164.7	2.15	-164.7	1.02	-164.7	2.37	-164.7	2.49	-164.7	0.8	-164.7	-1.38	-164.7	1.49	-164.7	-1.08	-164.7	-1.33	-164.7	-2.34	-164.7	-4.08	-164.7	-0.23
-163.8	-1.99	-163.8	2.67	-163.8	-4.94	-163.8	-1.15	-163.8	-5.9	-163.8	-5.65	-163.8	0.56	-163.8	-0.46	-163.8	-2.62	-163.8	-2.44	-163.8	-1.92	-163.8	-2.73	-163.8	1.81	-163.8	0.74	-163.8	1	-163.8	2.12	-163.8	2.57	-163.8	-0.81	-163.8	-0.95	-163.8	-2.1	-163.8	-6.41	-163.8	-1.34	-163.8	-2.72	-163.8	-4.49	-163.8	-0.07
-162.9	-3.92	-162.9	1.91	-162.9	-5.4	-162.9	-3.39	-162.9	-4.5	-162.9	-1.01	-162.9	-0.59	-162.9	-3.64	-162.9	-2.77	-162.9	-0.45	-162.9	-1.88	-162.9	-0.77	-162.9	2	-162.9	-0.46	-162.9	1.7	-162.9	2.4	-162.9	0	-162.9	-0.77	-162.9	-1.12	-162.9	-0.71	-162.9	-3.82	-162.9	-2.03	-162.9	-3.34	-162.9	-2.43	-162.9	1.09
-162	-2.61	-162	-0.76	-162	-6.65	-162	-3.36	-162	-3.9	-162	-1.95	-162	-0.68	-162	-1.83	-162	-5.45	-162	-0.96	-162	-2.09	-162	-1.24	-162	1.29	-162	1.56	-162	-0.39	-162	4.49	-162	-0.42	-162	3.31	-162	0.17	-162	1.25	-162	-3.81	-162	-2.56	-162	-2.14	-162	0.84	-162	-0.07
-161.1	-1.6	-161.1	-2.07	-161.1	-4.95	-161.1	-2.97	-161.1	-5.17	-161.1	-2.42	-161.1	-1.19	-161.1	-4.1	-161.1	-1.27	-161.1	-1.83	-161.1	-1.25	-161.1	-1.38	-161.1	0.55	-161.1	-2.61	-161.1	0.64	-161.1	2.18	-161.1	2.07	-161.1	1.69	-161.1	-1.38	-161.1	-0.33	-161.1	-4.78	-161.1	-2.42	-161.1	-3.89	-161.1	1.92	-161.1	-1.29
-160.2	-2.46	-160.2	0.32	-160.2	-4.65	-160.2	-5.28	-160.2	-2.68	-160.2	-3.28	-160.2	-2.25	-160.2	-1.91	-160.2	-2.22	-160.2	-0.71	-160.2	-3.2	-160.2	-2.52	-160.2	1.44	-160.2	0.58	-160.2	-0.37	-160.2	2.47	-160.2	0.8	-160.2	-1.79	-160.2	1.66	-160.2	-2.02	-160.2	-3.04	-160.2	-1.79	-160.2	-2.07	-160.2	-3.55	-160.2	2.88
-159.3	-3.8	-159.3	-2.23	-159.3	-3.18	-159.3	-2.34	-159.3	-5.29	-159.3	-0.34	-159.3	-0.84	-159.3	-0.69	-159.3	-2.07	-159.3	-0.86	-159.3	-1.07	-159.3	-4.24	-159.3	1.78	-159.3	2.97	-159.3	0.93	-159.3	5.18	-159.3	-0.19	-159.3	-1.41	-159.3	-1.08	-159.3	-3.03	-159.3	-4.45	-159.3	-2.44	-159.3	-2.51	-159.3	-1.16	-159.3	-0.38
-158.4	-4.72	-158.4	-0.09	-158.4	-4.51	-158.4	-1.3	-158.4	-1.28	-158.4	-3.29	-158.4	-0.89	-158.4	-2.18	-158.4	-2.68	-158.4	-2.87	-158.4	1.23	-158.4	-2.1	-158.4	-1.65	-158.4	1.77	-158.4	1.59	-158.4	2.53	-158.4	1.1	-158.4	3.57	-158.4	-3.17	-158.4	-0.4	-158.4	-3.65	-158.4	-2.67	-158.4	-4.8	-158.4	1.85	-158.4	-1.89
-157.5	-3.14	-157.5	1.5	-157.5	-2.37	-157.5	-1.58	-157.5	-3.28	-157.5	-3.47	-157.5	-1.49	-157.5	-0.46	-157.5	-0.31	-157.5	-0.65	-157.5	-2.59	-157.5	-0.98	-157.5	1	-157.5	-0.35	-157.5	2.4	-157.5	3.36	-157.5	-1.11	-157.5	0.46	-157.5	-2.96	-157.5	-1.22	-157.5	-2.47	-157.5	-0.19	-157.5	-2.18	-157.5	-2.28	-157.5	-3.18
-156.6	-2	-156.6	0.02	-156.6	-4.68	-156.6	-2.05	-156.6	-4.28	-156.6	-1.74	-156.6	-1.5	-156.6	0.34	-156.6	-1.92	-156.6	-1.04	-156.6	-1.63	-156.6	-2.19	-156.6	2.09	-156.6	2.16	-156.6	1.43	-156.6	4.75	-156.6	1.14	-156.6	0.68	-156.6	-1.57	-156.6	1.15	-156.6	-4.94	-156.6	0.48	-156.6	-2.53	-156.6	-1.02	-156.6	-1.95
-155.7	-3.29	-155.7	1.47	-155.7	-3.44	-155.7	0.9	-155.7	-4.21	-155.7	-4.12	-155.7	-1.98	-155.7	0.18	-155.7	-4.19	-155.7	-0.84	-155.7	-1.55	-155.7	1.08	-155.7	0.96	-155.7	2.21	-155.7	-1.42	-155.7	-0.89	-155.7	1.55	-155.7	2.14	-155.7	-1.19	-155.7	-0.89	-155.7	-2.39	-155.7	-4.18	-155.7	-2.24	-155.7	-2.33	-155.7	-0.3
-154.8	-3.79	-154.8	-0.44	-154.8	-4.62	-154.8	-2.05	-154.8	-2.48	-154.8	-1.6	-154.8	-0.52	-154.8	-1.97	-154.8	-4.97	-154.8	-2.05	-154.8	-1.34	-154.8	0.3	-154.8	1.39	-154.8	2.53	-154.8	-0.17	-154.8	3.26	-154.8	0.6	-154.8	2.41	-154.8	-0.34	-154.8	-1.88	-154.8	-4.16	-154.8	-0.43	-154.8	-2.62	-154.8	-0.24	-154.8	-1.25
-153.9	-2.71	-153.9	1.18	-153.9	-2.66	-153.9	0.81	-153.9	-3.17	-153.9	-3.35	-153.9	1.86	-153.9	-0.92	-153.9	-2.03	-153.9	-2.92	-153.9	-1.38	-153.9	-0.98	-153.9	2.68	-153.9	0.13	-153.9	1.9	-153.9	2.12	-153.9	2.62	-153.9	4.02	-153.9	-1.22	-153.9	0.85	-153.9	-5.03	-153.9	1.69	-153.9	-0.48	-153.9	1.55	-153.9	1.4
-153	-3.26	-153	0.32	-153	-1.65	-153	0.78	-153	-2.51	-153	-4.23	-153	1.33	-153	-3.1	-153	-3.84	-153	0.2	-153	0.43	-153	-3.5	-153	4.01	-153	1.58	-153	0.65	-153	2.95	-153	2.13	-153	-2.91	-153	-1.27	-153	-0.38	-153	-2.04	-153	0.39	-153	-2.69	-153	-1.04	-153	-0.87
-152.1	-3.41	-152.1	-0.63	-152.1	-5.4	-152.1	0.45	-152.1	-2.34	-152.1	0.66	-152.1	-1.65	-152.1	-3.26	-152.1	-1.99	-152.1	-1.6	-152.1	-0.77	-152.1	-1.83	-152.1	-1.5	-152.1	-0.62	-152.1	0.81	-152.1	1.43	-152.1	1.84	-152.1	1.11	-152.1	-3.47	-152.1	-1	-152.1	-4.44	-152.1	-2.75	-152.1	-2.77	-152.1	-1.61	-152.1	-1.11
-151.2	-4.68	-151.2	-1.33	-151.2	-6.25	-151.2	-0.72	-151.2	-0.5	-151.2	-4.66	-151.2	-0.29	-151.2	-0.38	-151.2	-5.41	-151.2	-1.02	-151.2	-0.37	-151.2	-0.23	-151.2	2.9	-151.2	0.73	-151.2	-0.24	-151.2	0.02	-151.2	1.11	-151.2	-0.72	-151.2	-0.54	-151.2	-1.66	-151.2	-3.76	-151.2	-2.61	-151.2	-3.12	-151.2	-2.52	-151.2	1.12
-150.3	-2.14	-150.3	0.44	-150.3	-3.95	-150.3	-1.76	-150.3	-3.45	-150.3	-1.99	-150.3	-1.15	-150.3	-2.28	-150.3	-2.91	-150.3	0.13	-150.3	-1.92	-150.3	0.28	-150.3	1.9	-150.3	-1.72	-150.3	0.34	-150.3	2.35	-150.3	1.27	-150.3	0.32	-150.3	0.02	-150.3	-1.16	-150.3	-2.45	-150.3	-1.67	-150.3	-1.16	-150.3	-1.58	-150.3	0.71
-149.4	-2.4	-149.4	0.84	-149.4	-5.88	-149.4	-0.42	-149.4	-2.61	-149.4	-3.5	-149.4	-0.46	-149.4	-0.48	-149.4	-4.1	-149.4	-0.9	-149.4	-0.21	-149.4	-1.65	-149.4	0.32	-149.4	3.49	-149.4	-0.7	-149.4	1.58	-149.4	0.23	-149.4	0.04	-149.4	-1.44	-149.4	0.03	-149.4	-4.56	-149.4	-0.24	-149.4	-3.21	-149.4	-2.49	-149.4	-1.91
-148.5	-2.19	-148.5	-0.17	-148.5	-3.12	-148.5	-0.27	-148.5	-4.01	-148.5	-2.74	-148.5	-0.53	-148.5	0.35	-148.5	-2.77	-148.5	-0.35	-148.5	-2.18	-148.5	-0.29	-148.5	1.32	-148.5	2.32	-148.5	1.19	-148.5	4.34	-148.5	0.7	-148.5	-0.81	-148.5	-0.45	-148.5	-0.51	-148.5	-0.71	-148.5	-2.45	-148.5	-2.21	-148.5	-2.41	-148.5	-0.89
-147.6	-2.1	-147.6	0.44	-147.6	-4.56	-147.6	0.34	-147.6	-5.52	-147.6	-3.86	-147.6	-2.05	-147.6	-1.26	-147.6	-2.95	-147.6	0.17	-147.6	-0.04	-147.6	-5.76	-147.6	2.86	-147.6	-0.55	-147.6	1.72	-147.6	5.32	-147.6	4.43	-147.6	-1.05	-147.6	0.17	-147.6	-3.14	-147.6	-2.67	-147.6	-0.48	-147.6	-0.24	-147.6	0.05	-147.6	0.03
-146.7	-4.06	-146.7	0.27	-146.7	-3.89	-146.7	-2.54	-146.7	-3.32	-146.7	-4.19	-146.7	-2.95	-146.7	-2.22	-146.7	-2.48	-146.7	-0.21	-146.7	-0.77	-146.7	-1.37	-146.7	0.66	-146.7	-0.51	-146.7	1.27	-146.7	3.06	-146.7	-1.39	-146.7	2.84	-146.7	-0.95	-146.7	-2.4	-146.7	-3.46	-146.7	-1.46	-146.7	-4.45	-146.7	-1.82	-146.7	0.69
-145.8	-4.15	-145.8	2	-145.8	-3.66	-145.8	1	-145.8	-3.98	-145.8	-1.74	-145.8	-1.32	-145.8	-1.18	-145.8	-1.15	-145.8	0.83	-145.8	1.43	-145.8	-1.99	-145.8	0.05	-145.8	2.26	-145.8	0.44	-145.8	0.52	-145.8	0.11	-145.8	0.83	-145.8	-0.76	-145.8	-1.78	-145.8	-3.5	-145.8	-2.63	-145.8	-1.36	-145.8	-0.83	-145.8	-0.03
-144.9	-2.6	-144.9	2.02	-144.9	-5.59	-144.9	-1.88	-144.9	-3.29	-144.9	-1.93	-144.9	-0.14	-144.9	-0.01	-144.9	-4.99	-144.9	-0.1	-144.9	-2.14	-144.9	-2.5	-144.9	0.99	-144.9	0.37	-144.9	0.24	-144.9	4.8	-144.9	-0.49	-144.9	-0.9	-144.9	1.49	-144.9	0.11	-144.9	-4.89	-144.9	-1.62	-144.9	-1.85	-144.9	-0.41	-144.9	4.04
-144	-5.35	-144	-0.28	-144	-4.4	-144	0.26	-144	-3.83	-144	-4.46	-144	-0.65	-144	0.22	-144	-2.21	-144	1.21	-144	-0.34	-144	-1.03	-144	2.29	-144	1.46	-144	0.46	-144	3.23	-144	0.57	-144	2.56	-144	-1.02	-144	-2.03	-144	-1.63	-144	-1.62	-144	-2.99	-144	-1.38	-144	-0.68
-143.1	-3.21	-143.1	2.36	-143.1	-6.09	-143.1	-1.57	-143.1	-5.02	-143.1	-3.81	-143.1	-1.49	-143.1	0.45	-143.1	-1.13	-143.1	-2.27	-143.1	0.5	-143.1	-0.56	-143.1	2.33	-143.1	2.32	-143.1	2.22	-143.1	1.73	-143.1	3.2	-143.1	0.42	-143.1	-0.23	-143.1	-1.77	-143.1	-1.98	-143.1	-2.36	-143.1	2.1	-143.1	-2.3	-143.1	1.36
-142.2	-1.74	-142.2	-0.37	-142.2	-4.85	-142.2	-0.99	-142.2	-1.57	-142.2	-5.08	-142.2	-0.5	-142.2	0.91	-142.2	-3.6	-142.2	0.76	-142.2	-1.28	-142.2	-3.14	-142.2	2.47	-142.2	1.51	-142.2	0.14	-142.2	3.33	-142.2	0.5	-142.2	-1.26	-142.2	-0.58	-142.2	-0.92	-142.2	-2.47	-142.2	-0.52	-142.2	-3.41	-142.2	-1.19	-142.2	0.82
-141.3	-3.28	-141.3	-0.53	-141.3	-5.98	-141.3	-1.35	-141.3	-3.3	-141.3	-6.64	-141.3	-3.36	-141.3	-0.65	-141.3	-2.89	-141.3	1.04	-141.3	0.3	-141.3	-2.93	-141.3	0.16	-141.3	3.04	-141.3	-0.91	-141.3	2.02	-141.3	3.37	-141.3	1.03	-141.3	-1.76	-141.3	-0.15	-141.3	-2.73	-141.3	-1.66	-141.3	0.23	-141.3	0.08	-141.3	-1.16
-140.4	-3.01	-140.4	0.51	-140.4	-2.3	-140.4	-2.95	-140.4	-5.18	-140.4	-2.59	-140.4	0.55	-140.4	-1.13	-140.4	-4.04	-140.4	-1.52	-140.4	-2.63	-140.4	-2.4	-140.4	0.73	-140.4	1.5	-140.4	-2.45	-140.4	2.21	-140.4	-0.42	-140.4	0.22	-140.4	-1.32	-140.4	-2.44	-140.4	-5.89	-140.4	-1.56	-140.4	-2.36	-140.4	-1.96	-140.4	-2.14
-139.5	-4.14	-139.5	0.08	-139.5	-6.17	-139.5	0.16	-139.5	-4.3	-139.5	-1.8	-139.5	-2.23	-139.5	-0.98	-139.5	-3.61	-139.5	0.24	-139.5	-0.54	-139.5	-0.88	-139.5	1.38	-139.5	1.07	-139.5	0.37	-139.5	1.03	-139.5	1.39	-139.5	-1.06	-139.5	-0.6	-139.5	0.67	-139.5	-1.24	-139.5	-2.82	-139.5	-0.69	-139.5	-1.71	-139.5	-0.05
-138.6	-3.37	-138.6	0.36	-138.6	-4.76	-138.6	1.37	-138.6	-5.77	-138.6	-5.33	-138.6	-0.96	-138.6	-2.19	-138.6	-3.7	-138.6	2.71	-138.6	-3.1	-138.6	-6.31	-138.6	1.98	-138.6	2.99	-138.6	1.27	-138.6	3.02	-138.6	-0.76	-138.6	-0.21	-138.6	0.13	-138.6	-0.24	-138.6	-3.67	-138.6	-1.09	-138.6	-3.36	-138.6	0.43	-138.6	-1.15
-137.7	-1.21	-137.7	3.08	-137.7	-2.48	-137.7	-0.39	-137.7	-3.42	-137.7	-2.82	-137.7	0.8	-137.7	-0.71	-137.7	-2.96	-137.7	-1.43	-137.7	-1.23	-137.7	-1.28	-137.7	1.64	-137.7	2.13	-137.7	-1.02	-137.7	2.62	-137.7	1.47	-137.7	1.42	-137.7	-2.27	-137.7	-1.61	-137.7	-3.2	-137.7	-1.25	-137.7	-0.98	-137.7	-1.57	-137.7	-1.38
-136.8	-3.73	-136.8	2.18	-136.8	-2.48	-136.8	-0.96	-136.8	-0.46	-136.8	-4.61	-136.8	-1.16	-136.8	-2.24	-136.8	-1.24	-136.8	0.63	-136.8	-0.58	-136.8	-1.59	-136.8	-0.94	-136.8	-0.74	-136.8	0.38	-136.8	3.38	-136.8	0.39	-136.8	1.46	-136.8	-2.88	-136.8	-2.2	-136.8	-1.63	-136.8	-2.06	-136.8	-0.85	-136.8	-0.75	-136.8	-3.27
-135.9	-2.28	-135.9	1.48	-135.9	-1.4	-135.9	0.42	-135.9	-2.84	-135.9	-6.47	-135.9	-2.84	-135.9	-0.7	-135.9	-0.65	-135.9	0.02	-135.9	-1.14	-135.9	-2.58	-135.9	-0.75	-135.9	-0.98	-135.9	2.4	-135.9	3.51	-135.9	0.09	-135.9	-2.21	-135.9	0.79	-135.9	-2.05	-135.9	-1.45	-135.9	0.82	-135.9	1.3	-135.9	-4.72	-135.9	1.1
-135	-3.2	-135	-0.54	-135	-3.23	-135	-4.28	-135	-3.78	-135	-2.27	-135	-1.31	-135	-1.95	-135	-2.49	-135	-0.49	-135	-0.46	-135	-1.22	-135	1.01	-135	0.1	-135	0.39	-135	1.6	-135	0.47	-135	1.67	-135	-2.05	-135	0.29	-135	-3.58	-135	-2.68	-135	-2.85	-135	-0.51	-135	-1.86
-134.1	-0.15	-134.1	-0.26	-134.1	-3.15	-134.1	0.37	-134.1	-6.54	-134.1	-2.28	-134.1	0.74	-134.1	-0.26	-134.1	-1.09	-134.1	-2.69	-134.1	-3.17	-134.1	0.28	-134.1	2.47	-134.1	1.06	-134.1	1.56	-134.1	0.33	-134.1	-0.24	-134.1	0.51	-134.1	-0.03	-134.1	0.06	-134.1	-3.91	-134.1	-3.78	-134.1	-0.78	-134.1	-2.02	-134.1	-0.17
-133.2	-3.03	-133.2	-0.58	-133.2	-4.83	-133.2	-2.27	-133.2	-3.76	-133.2	-1.81	-133.2	0.27	-133.2	-1.26	-133.2	-4.73	-133.2	0.42	-133.2	-2.74	-133.2	0.78	-133.2	1.08	-133.2	0.4	-133.2	-1.07	-133.2	2.56	-133.2	-2.83	-133.2	-0.42	-133.2	-0.34	-133.2	-3.25	-133.2	-2.43	-133.2	-1.26	-133.2	-2.08	-133.2	-2.61	-133.2	0.94
-132.3	-1.8	-132.3	-0.22	-132.3	-4.34	-132.3	-0.09	-132.3	-0.52	-132.3	-3.32	-132.3	-1.03	-132.3	-2.97	-132.3	-2.85	-132.3	-2.44	-132.3	-2.03	-132.3	-1.76	-132.3	0.7	-132.3	0.19	-132.3	1.25	-132.3	0.86	-132.3	-0.69	-132.3	1.38	-132.3	2.12	-132.3	-1.4	-132.3	-2.82	-132.3	0.01	-132.3	-1.71	-132.3	0.12	-132.3	1.26
-131.4	-2.87	-131.4	-0.76	-131.4	-5.9	-131.4	-1.35	-131.4	-2.33	-131.4	-3.71	-131.4	-1.5	-131.4	-0.42	-131.4	-4.04	-131.4	-1.01	-131.4	-0.14	-131.4	0.28	-131.4	-0.14	-131.4	1.62	-131.4	1.04	-131.4	4.16	-131.4	0.52	-131.4	0.49	-131.4	-0.78	-131.4	-3.06	-131.4	-3.2	-131.4	0.35	-131.4	-2.79	-131.4	-4.49	-131.4	-1.27
-130.5	-1.63	-130.5	-0.51	-130.5	-3.73	-130.5	-2.45	-130.5	-2.2	-130.5	-3.18	-130.5	-0.01	-130.5	-2.78	-130.5	-2.16	-130.5	-1.46	-130.5	0.84	-130.5	-0.91	-130.5	0.11	-130.5	0.63	-130.5	0.19	-130.5	3.88	-130.5	0.61	-130.5	1.85	-130.5	-0.51	-130.5	-2.63	-130.5	-4.31	-130.5	-0.9	-130.5	-1.9	-130.5	-2	-130.5	-1.72
-129.6	-2.58	-129.6	3.23	-129.6	-4.96	-129.6	-0.61	-129.6	-4.62	-129.6	-4.52	-129.6	-0.54	-129.6	-0.91	-129.6	-3.44	-129.6	-2.4	-129.6	-1.93	-129.6	-3.18	-129.6	3.62	-129.6	-1.17	-129.6	-0.22	-129.6	2.21	-129.6	-1.91	-129.6	-0.02	-129.6	1.13	-129.6	-1.3	-129.6	-3.56	-129.6	-0.13	-129.6	-0.65	-129.6	-0.44	-129.6	1.51
-128.7	-4.04	-128.7	1.53	-128.7	-1.58	-128.7	-1.79	-128.7	-1.63	-128.7	-4.23	-128.7	-2.1	-128.7	1.92	-128.7	-2.82	-128.7	-2.38	-128.7	-0.76	-128.7	-3.61	-128.7	-0.12	-128.7	0.8	-128.7	0.3	-128.7	0.38	-128.7	3.1	-128.7	1.1	-128.7	-2.33	-128.7	-1.36	-128.7	-1.79	-128.7	-0.42	-128.7	-0.88	-128.7	-0.49	-128.7	-0.42
-127.8	-2.05	-127.8	1.17	-127.8	-4.72	-127.8	-3.72	-127.8	-5.52	-127.8	-3.78	-127.8	-1.37	-127.8	-0.53	-127.8	-1.09	-127.8	-0.7	-127.8	-1.26	-127.8	-4.83	-127.8	-0.28	-127.8	0.9	-127.8	-0.09	-127.8	3.01	-127.8	0.88	-127.8	-0.94	-127.8	-3.87	-127.8	1.02	-127.8	-2.09	-127.8	-4.11	-127.8	-2.78	-127.8	-2.29	-127.8	-1.92
-126.9	-3.02	-126.9	-0.65	-126.9	-2.33	-126.9	0.31	-126.9	-3.43	-126.9	-1.56	-126.9	-0.82	-126.9	0.04	-126.9	-1.98	-126.9	1.27	-126.9	-1.05	-126.9	-0.05	-126.9	0.47	-126.9	0.3	-126.9	0.92	-126.9	3.82	-126.9	0.59	-126.9	0.69	-126.9	0.15	-126.9	0.19	-126.9	-2.39	-126.9	-0.78	-126.9	-0.11	-126.9	-1.9	-126.9	1.15
-126	-3.62	-126	-1.28	-126	-7.76	-126	-0.66	-126	-6.3	-126	-4.76	-126	-0.82	-126	-1.89	-126	-2.97	-126	-1.36	-126	-2.19	-126	-1.38	-126	1.58	-126	0.05	-126	-1	-126	0.91	-126	0.94	-126	-0.68	-126	-0.64	-126	-1.48	-126	-2.24	-126	-1.36	-126	-1.22	-126	-3.42	-126	-1.1
-125.1	-1.47	-125.1	4.94	-125.1	-5.2	-125.1	-2.72	-125.1	0.17	-125.1	-2.99	-125.1	-2.11	-125.1	1.05	-125.1	-2.02	-125.1	-3.36	-125.1	-0.73	-125.1	-2.97	-125.1	-0.53	-125.1	2.51	-125.1	-0.37	-125.1	1.51	-125.1	2.46	-125.1	-0.94	-125.1	-0.57	-125.1	-0.33	-125.1	-4.65	-125.1	-0.36	-125.1	-0.54	-125.1	-3.16	-125.1	-2.58
-124.2	-0.82	-124.2	-0.25	-124.2	-4.37	-124.2	-0.61	-124.2	-0.75	-124.2	-3.7	-124.2	-0.4	-124.2	1.13	-124.2	-3.89	-124.2	-0.28	-124.2	-2.38	-124.2	-2.14	-124.2	0.54	-124.2	-0.75	-124.2	-0.13	-124.2	2.38	-124.2	-1.07	-124.2	-2.81	-124.2	-0.5	-124.2	0.13	-124.2	-2.94	-124.2	-2.62	-124.2	-3.42	-124.2	-2.42	-124.2	-0.21
-123.3	-0.64	-123.3	-0.15	-123.3	-7.06	-123.3	-0.19	-123.3	-3.78	-123.3	-0.24	-123.3	1.64	-123.3	-2.5	-123.3	-3.2	-123.3	-0.45	-123.3	0.25	-123.3	-0.91	-123.3	-0.32	-123.3	-0.08	-123.3	0.66	-123.3	3.48	-123.3	1.39	-123.3	-0.12	-123.3	-1.41	-123.3	-0.11	-123.3	-1.18	-123.3	-1.56	-123.3	-3.61	-123.3	-1.66	-123.3	-1.08
-122.4	-0.7	-122.4	0.27	-122.4	-4.53	-122.4	0.09	-122.4	-0.92	-122.4	-2.2	-122.4	0.85	-122.4	-3.72	-122.4	-3.99	-122.4	1.51	-122.4	-1.62	-122.4	1.06	-122.4	2.25	-122.4	-1.22	-122.4	1.08	-122.4	5.49	-122.4	-0.5	-122.4	-0.5	-122.4	0.2	-122.4	-1.53	-122.4	-2.93	-122.4	-1.05	-122.4	-2.82	-122.4	-3.29	-122.4	-0.84
-121.5	-2.81	-121.5	0.08	-121.5	-5.78	-121.5	-2.34	-121.5	-3.65	-121.5	-5.16	-121.5	0.1	-121.5	-2.77	-121.5	-2.27	-121.5	1.31	-121.5	-2.26	-121.5	-2.54	-121.5	-0.69	-121.5	-0.18	-121.5	1.89	-121.5	4.9	-121.5	0.99	-121.5	-1.72	-121.5	-1.72	-121.5	-1.14	-121.5	-1.7	-121.5	-1.05	-121.5	-0.07	-121.5	0.9	-121.5	-0.46
-120.6	-2.73	-120.6	2.52	-120.6	-5.44	-120.6	-0.32	-120.6	-2.26	-120.6	0.34	-120.6	-0.19	-120.6	0.25	-120.6	-3.89	-120.6	-1.21	-120.6	1.33	-120.6	-0.33	-120.6	1.13	-120.6	-0.83	-120.6	1.21	-120.6	1.42	-120.6	0.61	-120.6	0.94	-120.6	0.43	-120.6	-3.25	-120.6	-1.3	-120.6	-1.72	-120.6	-1.51	-120.6	-1.14	-120.6	1.02
-119.7	-1.61	-119.7	0.46	-119.7	-4.88	-119.7	-0.2	-119.7	-2.17	-119.7	-0.17	-119.7	0.62	-119.7	-0.61	-119.7	-0.54	-119.7	0.18	-119.7	0.32	-119.7	-2.37	-119.7	-0.91	-119.7	0.11	-119.7	2.97	-119.7	2.97	-119.7	0.92	-119.7	0.16	-119.7	-3.43	-119.7	0.03	-119.7	-0.87	-119.7	-1.81	-119.7	-2.41	-119.7	-0.97	-119.7	-2.02
-118.8	-3.57	-118.8	1.56	-118.8	-2.65	-118.8	1.04	-118.8	-1.67	-118.8	-3.58	-118.8	-0.3	-118.8	-0.96	-118.8	-2.3	-118.8	0.07	-118.8	-0.45	-118.8	-3.33	-118.8	0.49	-118.8	2.64	-118.8	1.86	-118.8	2.2	-118.8	2.42	-118.8	2.43	-118.8	-0.72	-118.8	0.63	-118.8	-2.47	-118.8	-1.31	-118.8	-0.13	-118.8	-0.89	-118.8	-0.32
-117.9	-1.41	-117.9	0.33	-117.9	-3.8	-117.9	-2.85	-117.9	-2.31	-117.9	-1.88	-117.9	-2.27	-117.9	1.83	-117.9	-1.51	-117.9	-2.19	-117.9	-0.72	-117.9	-1.89	-117.9	-1.12	-117.9	0.76	-117.9	-1.19	-117.9	0.84	-117.9	-0.93	-117.9	0.62	-117.9	0.1	-117.9	-2.04	-117.9	-2.97	-117.9	-2.4	-117.9	-4.1	-117.9	-1.7	-117.9	-1.22
-117	-2	-117	-0.84	-117	-3.51	-117	-2.06	-117	-2.4	-117	-4.26	-117	-1.02	-117	1.28	-117	-3.56	-117	-1.02	-117	0.3	-117	0.09	-117	0.82	-117	1.18	-117	0.03	-117	0.52	-117	0.54	-117	2.1	-117	0.76	-117	1.37	-117	-2.56	-117	-1.29	-117	-2.88	-117	-0.98	-117	2.15
-116.1	-1.71	-116.1	1.28	-116.1	-3.34	-116.1	-3.03	-116.1	0.13	-116.1	0.37	-116.1	-1.08	-116.1	0.28	-116.1	-4.09	-116.1	-1.95	-116.1	-2.39	-116.1	-2.13	-116.1	0.61	-116.1	3.1	-116.1	1.7	-116.1	1.36	-116.1	1.44	-116.1	0.77	-116.1	-2.28	-116.1	1.26	-116.1	-2.12	-116.1	-1.4	-116.1	-0.31	-116.1	-0.85	-116.1	-1.92
-115.2	-1.33	-115.2	1.64	-115.2	-6.18	-115.2	0.9	-115.2	-3	-115.2	-4.05	-115.2	-0.81	-115.2	-0.11	-115.2	-2.89	-115.2	0.04	-115.2	0.08	-115.2	-0.55	-115.2	-0.38	-115.2	1.44	-115.2	-0.67	-115.2	1.48	-115.2	0.8	-115.2	0.95	-115.2	-2.02	-115.2	-1.7	-115.2	-1.12	-115.2	-3.4	-115.2	-1.4	-115.2	-1.91	-115.2	-1.68
-114.3	-5.14	-114.3	1.64	-114.3	-1.75	-114.3	-2.08	-114.3	-2.57	-114.3	-1.34	-114.3	-1.13	-114.3	1.93	-114.3	1.23	-114.3	-1.14	-114.3	-0.29	-114.3	-0.02	-114.3	0.33	-114.3	-1.21	-114.3	0.92	-114.3	1.61	-114.3	0.36	-114.3	1.07	-114.3	0.09	-114.3	-2.36	-114.3	-1.33	-114.3	-1.69	-114.3	-0.27	-114.3	-2.01	-114.3	0.1
-113.4	-0.92	-113.4	2.96	-113.4	-3.44	-113.4	-0.24	-113.4	-3.2	-113.4	-2.34	-113.4	-0.96	-113.4	-0.17	-113.4	-2.3	-113.4	-1.81	-113.4	-0.03	-113.4	-0.54	-113.4	0.71	-113.4	-2.72	-113.4	1.16	-113.4	1.47	-113.4	0.35	-113.4	0.58	-113.4	-1.23	-113.4	-1.65	-113.4	-2.71	-113.4	0.91	-113.4	-1.18	-113.4	-1.6	-113.4	-0.29
-112.5	-2.88	-112.5	1.27	-112.5	-4.63	-112.5	0.78	-112.5	-3.54	-112.5	-2.48	-112.5	1.4	-112.5	-0.9	-112.5	-3.89	-112.5	0.18	-112.5	-2.11	-112.5	-2.02	-112.5	2.34	-112.5	-1.07	-112.5	2.38	-112.5	3.83	-112.5	-1.44	-112.5	0.78	-112.5	-0.75	-112.5	-4.01	-112.5	-1.79	-112.5	0.34	-112.5	-0.96	-112.5	-2.72	-112.5	2.12
-111.6	-0.65	-111.6	0.32	-111.6	-3.23	-111.6	-0.72	-111.6	-2.83	-111.6	-1.58	-111.6	1.93	-111.6	-1.36	-111.6	-1.42	-111.6	0.58	-111.6	-1.44	-111.6	-1.61	-111.6	1.64	-111.6	0.9	-111.6	2.5	-111.6	3.57	-111.6	-1.66	-111.6	-0.78	-111.6	-1.19	-111.6	-1.01	-111.6	-1.4	-111.6	-0.15	-111.6	-3.21	-111.6	0.93	-111.6	1.22
-110.7	-2.02	-110.7	-2.76	-110.7	-4.51	-110.7	0.51	-110.7	-1.87	-110.7	-2.5	-110.7	-1.18	-110.7	-1.42	-110.7	-1.19	-110.7	2.34	-110.7	-1.87	-110.7	-3.13	-110.7	-0.69	-110.7	1.69	-110.7	-0.28	-110.7	2.91	-110.7	-0.91	-110.7	0.31	-110.7	0.52	-110.7	-0.17	-110.7	-2.5	-110.7	-0.48	-110.7	-2.84	-110.7	-0.52	-110.7	0.83
-109.8	-1.81	-109.8	1.76	-109.8	-2.79	-109.8	-1.1	-109.8	-6.37	-109.8	-4.31	-109.8	-2.8	-109.8	-0.42	-109.8	-4.16	-109.8	1.07	-109.8	-3.26	-109.8	-1.52	-109.8	-0.48	-109.8	1.98	-109.8	-0.77	-109.8	1.46	-109.8	2.63	-109.8	-1.52	-109.8	-0.3	-109.8	-0.67	-109.8	-2.02	-109.8	-1.39	-109.8	-1.29	-109.8	-2.33	-109.8	0.33
-108.9	-2.17	-108.9	0.07	-108.9	-1.34	-108.9	1.05	-108.9	-2.26	-108.9	-2.67	-108.9	0.27	-108.9	-1.38	-108.9	-2.43	-108.9	-0.15	-108.9	-4.17	-108.9	-0.03	-108.9	1.86	-108.9	0.73	-108.9	2	-108.9	1.57	-108.9	-2.09	-108.9	2.86	-108.9	1.23	-108.9	1.34	-108.9	-2.71	-108.9	-2.73	-108.9	-3.63	-108.9	-1.82	-108.9	1.18
-108	-0.19	-108	-1.6	-108	-4.89	-108	-1.42	-108	-2.28	-108	-3.17	-108	1.23	-108	-2.32	-108	0.65	-108	-1.29	-108	1.07	-108	-0.15	-108	2.73	-108	-0.14	-108	2.16	-108	3.15	-108	-0.6	-108	0.88	-108	-1.23	-108	-0.46	-108	-4.34	-108	1.55	-108	-2.09	-108	-1.23	-108	-1.89
-107.1	-2.99	-107.1	1.88	-107.1	-2.9	-107.1	-2.39	-107.1	-3.43	-107.1	-2.46	-107.1	-1.41	-107.1	0.71	-107.1	-1.75	-107.1	-0.59	-107.1	-0.64	-107.1	-0.57	-107.1	-0.68	-107.1	-0.49	-107.1	-1.03	-107.1	0.68	-107.1	2.24	-107.1	0.78	-107.1	0.53	-107.1	-0.02	-107.1	-2.69	-107.1	-0.66	-107.1	-0.2	-107.1	-2.45	-107.1	0.06
-106.2	-1.85	-106.2	0.68	-106.2	-2.41	-106.2	-0.07	-106.2	-5.14	-106.2	-1.83	-106.2	-1.38	-106.2	0.82	-106.2	-1.04	-106.2	-1.61	-106.2	-0.78	-106.2	-0.98	-106.2	0.23	-106.2	0.42	-106.2	1.46	-106.2	2.19	-106.2	-0.92	-106.2	0.54	-106.2	-0.37	-106.2	-0.85	-106.2	-4.63	-106.2	0.52	-106.2	-4.05	-106.2	-1.93	-106.2	0.36
-105.3	-0.5	-105.3	2.04	-105.3	-2.18	-105.3	0.15	-105.3	-3.69	-105.3	-3.81	-105.3	-0.27	-105.3	1.35	-105.3	-1.63	-105.3	0.17	-105.3	-2.01	-105.3	-1.8	-105.3	2.15	-105.3	-0.38	-105.3	2.03	-105.3	2.26	-105.3	-0.89	-105.3	-0.78	-105.3	0.89	-105.3	-0.54	-105.3	-1.03	-105.3	-0.9	-105.3	-3.23	-105.3	-0.98	-105.3	0.62
-104.4	-1.59	-104.4	-0.22	-104.4	-3.92	-104.4	-1.2	-104.4	-3.58	-104.4	0.28	-104.4	0	-104.4	-0.81	-104.4	-0.97	-104.4	0.72	-104.4	-0.96	-104.4	0.76	-104.4	-0.21	-104.4	0.58	-104.4	1.89	-104.4	1.08	-104.4	-0.02	-104.4	0.61	-104.4	-1.22	-104.4	-1.77	-104.4	-0.12	-104.4	-0.33	-104.4	-2.97	-104.4	-2.64	-104.4	-0.81
-103.5	0.34	-103.5	4.18	-103.5	-2.79	-103.5	-1.81	-103.5	-0.74	-103.5	-1.54	-103.5	1.92	-103.5	0.98	-103.5	-2.01	-103.5	-1.17	-103.5	1.22	-103.5	-1.1	-103.5	2.09	-103.5	1.27	-103.5	-0.6	-103.5	3.76	-103.5	-0.45	-103.5	-0.37	-103.5	-1.02	-103.5	-0.63	-103.5	-2.21	-103.5	-0.89	-103.5	-3.21	-103.5	-0.15	-103.5	-1.6
-102.6	-1.36	-102.6	0.95	-102.6	-1.16	-102.6	-1.83	-102.6	-1.29	-102.6	-2.66	-102.6	-0.94	-102.6	-0.5	-102.6	-0.97	-102.6	-1.57	-102.6	-1.43	-102.6	-1.17	-102.6	-1.74	-102.6	1.37	-102.6	-0.76	-102.6	0.71	-102.6	-0.47	-102.6	-0.9	-102.6	-0.58	-102.6	0.24	-102.6	-1.88	-102.6	-0.69	-102.6	-0.64	-102.6	-1.69	-102.6	0.43
-101.7	-0.89	-101.7	0.25	-101.7	-3.88	-101.7	-0.47	-101.7	-2.21	-101.7	-1.73	-101.7	-0.73	-101.7	0.35	-101.7	-2.05	-101.7	1.54	-101.7	-2.06	-101.7	0.99	-101.7	1.64	-101.7	-0.83	-101.7	-0.35	-101.7	2.73	-101.7	-1.49	-101.7	0.4	-101.7	1	-101.7	-1.15	-101.7	-4.13	-101.7	-0.93	-101.7	-1.11	-101.7	-2.53	-101.7	1.37
-100.8	-2.53	-100.8	-1.11	-100.8	-2.58	-100.8	-1.95	-100.8	-3.25	-100.8	-2.3	-100.8	-0.99	-100.8	-1.76	-100.8	-0.56	-100.8	-2.77	-100.8	-0.64	-100.8	-2.66	-100.8	1.62	-100.8	-1.2	-100.8	0.2	-100.8	0.99	-100.8	-0.21	-100.8	-1.47	-100.8	-2.63	-100.8	1.69	-100.8	-3.81	-100.8	-0.35	-100.8	-4.16	-100.8	1.41	-100.8	-2.69
-99.9	-0.66	-99.9	-0.7	-99.9	-2.29	-99.9	-1.8	-99.9	-5.14	-99.9	-1.16	-99.9	1.31	-99.9	0.25	-99.9	-3.52	-99.9	-1.73	-99.9	-2.69	-99.9	0.21	-99.9	3.34	-99.9	0.36	-99.9	-1.46	-99.9	0.09	-99.9	-0.55	-99.9	1.6	-99.9	-2.39	-99.9	0.76	-99.9	-2.4	-99.9	-2.54	-99.9	-1.52	-99.9	1.02	-99.9	-1.04
-99	-2.52	-99	1.42	-99	-2.41	-99	-1.61	-99	0.42	-99	-0.94	-99	-2	-99	-0.42	-99	-1.36	-99	-0.65	-99	0.21	-99	-3.42	-99	0.08	-99	0.78	-99	-1.24	-99	1.69	-99	0.94	-99	-2.05	-99	0.82	-99	0.64	-99	-2.79	-99	-2.32	-99	-0.81	-99	-1.27	-99	1.06
-98.1	-2.06	-98.1	-0.26	-98.1	-3.6	-98.1	-2.96	-98.1	-2.53	-98.1	-2.43	-98.1	3.45	-98.1	-0.41	-98.1	-1.51	-98.1	-1.13	-98.1	-3.46	-98.1	0.16	-98.1	3.33	-98.1	2.66	-98.1	1.13	-98.1	0.63	-98.1	-0.34	-98.1	1.26	-98.1	-0.3	-98.1	-0.36	-98.1	-2.53	-98.1	-2.5	-98.1	-2.74	-98.1	0.07	-98.1	-1.32
-97.2	-0.82	-97.2	0.3	-97.2	0.03	-97.2	0.97	-97.2	-1.63	-97.2	-3.56	-97.2	0.21	-97.2	-0.52	-97.2	-2	-97.2	-0.22	-97.2	1.46	-97.2	-4.5	-97.2	-0.44	-97.2	-1.55	-97.2	-1.77	-97.2	2.03	-97.2	0.39	-97.2	-0.91	-97.2	-0.51	-97.2	-3.98	-97.2	-3.27	-97.2	-1.93	-97.2	-2.95	-97.2	-0.64	-97.2	0.63
-96.3	-0.76	-96.3	-0.48	-96.3	-1.92	-96.3	-2.26	-96.3	-2.39	-96.3	-0.23	-96.3	-0.71	-96.3	-0.23	-96.3	-4.5	-96.3	-0.58	-96.3	-0.89	-96.3	0.45	-96.3	1.87	-96.3	-0.01	-96.3	0.86	-96.3	3.13	-96.3	2.46	-96.3	-0.82	-96.3	-0.68	-96.3	-1.15	-96.3	-0.94	-96.3	0.3	-96.3	0.2	-96.3	-1.39	-96.3	-1.41
-95.4	-2.96	-95.4	-1.56	-95.4	-0.45	-95.4	-2.14	-95.4	-3.88	-95.4	-4.07	-95.4	1.19	-95.4	-2.82	-95.4	-1.04	-95.4	-2.36	-95.4	0.12	-95.4	-0.81	-95.4	1.47	-95.4	-2.09	-95.4	-0.38	-95.4	1.95	-95.4	3.89	-95.4	0.78	-95.4	-0.02	-95.4	-2.96	-95.4	-2.02	-95.4	-1.17	-95.4	0.08	-95.4	0.56	-95.4	-0.12
-94.5	-3.21	-94.5	1.34	-94.5	-3.26	-94.5	-0.57	-94.5	-2.21	-94.5	-2.84	-94.5	-0.7	-94.5	0.93	-94.5	-0.99	-94.5	0.58	-94.5	1.04	-94.5	-2.14	-94.5	-0.38	-94.5	-0.62	-94.5	1.4	-94.5	1.81	-94.5	2.27	-94.5	-1.13	-94.5	-0.91	-94.5	-1	-94.5	-2.47	-94.5	0.03	-94.5	-1.42	-94.5	-0.32	-94.5	-0.48
-93.6	-4.6	-93.6	1.21	-93.6	-4.4	-93.6	-0.82	-93.6	-0.7	-93.6	-1.45	-93.6	-1.03	-93.6	-1.78	-93.6	-2.79	-93.6	0.06	-93.6	-1	-93.6	-1.27	-93.6	0.41	-93.6	-0.67	-93.6	1.35	-93.6	3.64	-93.6	0.64	-93.6	0	-93.6	-0.49	-93.6	0.53	-93.6	-2.53	-93.6	-1.44	-93.6	-4.56	-93.6	2.22	-93.6	0.41
-92.7	0.73	-92.7	-0.16	-92.7	-1.51	-92.7	0.08	-92.7	-3.32	-92.7	-1	-92.7	0.4	-92.7	-1.56	-92.7	-1.77	-92.7	0.58	-92.7	-1.91	-92.7	-1.25	-92.7	1.8	-92.7	0.53	-92.7	-1.14	-92.7	-0.84	-92.7	1.33	-92.7	-0.98	-92.7	-0.55	-92.7	-0.77	-92.7	-4.34	-92.7	-2.07	-92.7	1.05	-92.7	-2.3	-92.7	-0.16
-91.8	-1.11	-91.8	-1.49	-91.8	-4.82	-91.8	2.8	-91.8	-4.47	-91.8	0.79	-91.8	-0.12	-91.8	-1.08	-91.8	-0.68	-91.8	0.62	-91.8	-4.23	-91.8	-0.07	-91.8	1.98	-91.8	0	-91.8	1.17	-91.8	1.32	-91.8	0.08	-91.8	0.85	-91.8	-0.15	-91.8	-0.74	-91.8	-1.37	-91.8	-1.23	-91.8	0.25	-91.8	0.11	-91.8	-1.49
-90.9	-0.45	-90.9	2.03	-90.9	-5.98	-90.9	-3.27	-90.9	-1.62	-90.9	-2.14	-90.9	0.85	-90.9	-0.92	-90.9	-4.43	-90.9	-2.61	-90.9	-0.85	-90.9	-1.81	-90.9	0.16	-90.9	0.96	-90.9	-1.16	-90.9	-0.1	-90.9	2.45	-90.9	0.58	-90.9	0.89	-90.9	-0.39	-90.9	-1.05	-90.9	0.45	-90.9	-2.04	-90.9	-1.01	-90.9	-1.6
-90	-3.19	-90	0.97	-90	-1.54	-90	0.79	-90	-3.14	-90	-2.06	-90	-0.47	-90	0.81	-90	0.51	-90	0.76	-90	-2.89	-90	-1.31	-90	0.02	-90	0.92	-90	2.32	-90	1.43	-90	0.51	-90	-2.04	-90	0.26	-90	-1.99	-90	-0.78	-90	-0.01	-90	-0.6	-90	-1.82	-90	2.47
-89.1	-1.12	-89.1	1.03	-89.1	-5.92	-89.1	0.16	-89.1	-3.24	-89.1	-4.7	-89.1	-3.03	-89.1	-1.46	-89.1	-1.55	-89.1	1.23	-89.1	-0.64	-89.1	-2.33	-89.1	-0.31	-89.1	-1.03	-89.1	-2.16	-89.1	3.15	-89.1	2.28	-89.1	-0.88	-89.1	-1.04	-89.1	-1.35	-89.1	-3.41	-89.1	-0.17	-89.1	-0.27	-89.1	-4.52	-89.1	-1.07
-88.2	-2.73	-88.2	0.58	-88.2	-2.57	-88.2	0.12	-88.2	-0.96	-88.2	-2.31	-88.2	-1.62	-88.2	-1.08	-88.2	-1.74	-88.2	0.77	-88.2	-2.35	-88.2	-1.2	-88.2	0.42	-88.2	-0.74	-88.2	-0.7	-88.2	2.18	-88.2	0.7	-88.2	-1.82	-88.2	-0.17	-88.2	-1.7	-88.2	-4.1	-88.2	-2.31	-88.2	-0.35	-88.2	-2.06	-88.2	1.28
-87.3	-2.48	-87.3	-1.19	-87.3	-3.24	-87.3	-0.28	-87.3	-1.56	-87.3	-0.32	-87.3	-0.64	-87.3	1.28	-87.3	-3.75	-87.3	0.35	-87.3	2.13	-87.3	0.67	-87.3	1.09	-87.3	1.17	-87.3	-1.8	-87.3	0.31	-87.3	0.81	-87.3	-0.04	-87.3	0.98	-87.3	-1.03	-87.3	-1.58	-87.3	-2.89	-87.3	-0.81	-87.3	-0.92	-87.3	2.12
-86.4	-1.99	-86.4	-0.74	-86.4	-2.35	-86.4	-2.55	-86.4	-0.05	-86.4	-2.85	-86.4	-0.85	-86.4	0.9	-86.4	-1.24	-86.4	-2.08	-86.4	1.5	-86.4	-2.89	-86.4	0.48	-86.4	1.09	-86.4	1.93	-86.4	0.21	-86.4	0.35	-86.4	-1.68	-86.4	-0.13	-86.4	-0.12	-86.4	-2.74	-86.4	-1.01	-86.4	-3.18	-86.4	0.78	-86.4	-0.38
-85.5	-1.76	-85.5	-1.36	-85.5	-1.3	-85.5	-1.41	-85.5	-3.35	-85.5	-2.3	-85.5	-0.01	-85.5	0.55	-85.5	0.44	-85.5	-2.96	-85.5	-2.09	-85.5	-1.15	-85.5	2.17	-85.5	-0.84	-85.5	2.39	-85.5	0.85	-85.5	-0.18	-85.5	-0.04	-85.5	0.64	-85.5	-1.21	-85.5	-1.96	-85.5	-1.73	-85.5	-0.38	-85.5	1.21	-85.5	1.24
-84.6	-2.95	-84.6	3.63	-84.6	-4.66	-84.6	1.17	-84.6	-2.79	-84.6	-2.62	-84.6	-0.84	-84.6	-0.17	-84.6	-1.13	-84.6	-0.77	-84.6	-1.53	-84.6	-1.08	-84.6	1.18	-84.6	-0.31	-84.6	3.56	-84.6	1.47	-84.6	1.04	-84.6	0.44	-84.6	1.01	-84.6	0.56	-84.6	0.48	-84.6	0.33	-84.6	-1.76	-84.6	-0.1	-84.6	-0.71
-83.7	-1.45	-83.7	3.4	-83.7	-2.39	-83.7	-1.14	-83.7	-1.37	-83.7	-2.33	-83.7	-1.86	-83.7	-0.24	-83.7	-2.36	-83.7	-0.53	-83.7	-1.25	-83.7	-1.49	-83.7	-0.19	-83.7	-0.13	-83.7	1.24	-83.7	0.73	-83.7	1.67	-83.7	-0.96	-83.7	-2.09	-83.7	0.55	-83.7	-0.08	-83.7	-1.36	-83.7	-1.35	-83.7	-1.41	-83.7	-0.15
-82.8	-0.47	-82.8	0.47	-82.8	-3.99	-82.8	-1.18	-82.8	-4.41	-82.8	-3.7	-82.8	-0.47	-82.8	0.75	-82.8	-2.57	-82.8	0.52	-82.8	0.1	-82.8	-1.81	-82.8	-0.02	-82.8	1.1	-82.8	1.19	-82.8	1.32	-82.8	0.8	-82.8	-1.46	-82.8	-1.66	-82.8	-1.55	-82.8	-3.34	-82.8	0.46	-82.8	-1.39	-82.8	-0.43	-82.8	-1.3
-81.9	-2.14	-81.9	-0.09	-81.9	-2.52	-81.9	-1.16	-81.9	-2.01	-81.9	-4.35	-81.9	-0.21	-81.9	1.43	-81.9	0.42	-81.9	1.47	-81.9	0.68	-81.9	-1.47	-81.9	1.35	-81.9	1.57	-81.9	1.54	-81.9	1.15	-81.9	1.16	-81.9	0.62	-81.9	1.96	-81.9	-1.63	-81.9	-0.52	-81.9	-1.82	-81.9	-0.66	-81.9	-2.95	-81.9	-0.01
-81	-0.67	-81	-1.06	-81	-2.11	-81	-0.37	-81	-3.35	-81	-2.3	-81	-1.78	-81	-0.24	-81	0.23	-81	0.99	-81	-1.26	-81	-0.79	-81	-2.75	-81	0.89	-81	1.49	-81	2.47	-81	1.12	-81	-2.51	-81	-1.67	-81	0.72	-81	-2.49	-81	-1.84	-81	-1.49	-81	0.42	-81	-1.73
-80.1	-2.96	-80.1	0.2	-80.1	0.32	-80.1	0.3	-80.1	-4	-80.1	-1.25	-80.1	-0.53	-80.1	-1.32	-80.1	0.76	-80.1	-0.91	-80.1	-2.73	-80.1	0.15	-80.1	0.87	-80.1	-1.22	-80.1	-0.4	-80.1	-0.58	-80.1	1.27	-80.1	-0.72	-80.1	-1.43	-80.1	-0.36	-80.1	-2.36	-80.1	0.94	-80.1	1.24	-80.1	-0.26	-80.1	0.26
-79.2	-1.6	-79.2	1.63	-79.2	-4.55	-79.2	-0.3	-79.2	1.34	-79.2	-1.96	-79.2	-1.2	-79.2	0.77	-79.2	-3.06	-79.2	-1.22	-79.2	-0.36	-79.2	-1.91	-79.2	2.45	-79.2	-0.31	-79.2	-1.63	-79.2	0.67	-79.2	0.48	-79.2	1.11	-79.2	0.1	-79.2	-0.73	-79.2	-2.7	-79.2	-2.89	-79.2	-1.19	-79.2	-1.82	-79.2	-1.28
-78.3	-3.4	-78.3	-2.92	-78.3	-3.27	-78.3	-0.34	-78.3	-3.48	-78.3	-5.63	-78.3	-0.36	-78.3	-2.19	-78.3	-1	-78.3	-0.52	-78.3	-1.71	-78.3	-1.98	-78.3	0.36	-78.3	1.31	-78.3	-0.12	-78.3	0.34	-78.3	1.54	-78.3	2.3	-78.3	0.21	-78.3	0.05	-78.3	-3.22	-78.3	-1.12	-78.3	-2.06	-78.3	1.82	-78.3	0.76
-77.4	-2.79	-77.4	-0.87	-77.4	-3.39	-77.4	-0.8	-77.4	-4.31	-77.4	-1.54	-77.4	-0.38	-77.4	-0.78	-77.4	-3.1	-77.4	-0.02	-77.4	-0.91	-77.4	-0.13	-77.4	1.05	-77.4	-1.1	-77.4	0.08	-77.4	2.52	-77.4	0.16	-77.4	1.82	-77.4	1.64	-77.4	-1.69	-77.4	-2.83	-77.4	-0.05	-77.4	-2.43	-77.4	0.1	-77.4	1.41
-76.5	-2.53	-76.5	-0.32	-76.5	-3.53	-76.5	-1.57	-76.5	-1.97	-76.5	-2.26	-76.5	-0.53	-76.5	0.14	-76.5	-2.62	-76.5	-1.87	-76.5	-3.36	-76.5	-0.19	-76.5	1.08	-76.5	-0.03	-76.5	-0.87	-76.5	1.66	-76.5	-2.41	-76.5	0.01	-76.5	2.55	-76.5	-1.5	-76.5	-3.98	-76.5	0.85	-76.5	0.28	-76.5	-0.45	-76.5	-0.69
-75.6	-0.41	-75.6	-0.48	-75.6	-0.55	-75.6	0.3	-75.6	-2.25	-75.6	-1.8	-75.6	-0.48	-75.6	-0.74	-75.6	0.27	-75.6	0.27	-75.6	1.19	-75.6	2.03	-75.6	1.64	-75.6	-0.63	-75.6	1.84	-75.6	0.42	-75.6	0.43	-75.6	0.51	-75.6	2.81	-75.6	-1.34	-75.6	-1.08	-75.6	0.36	-75.6	-1.06	-75.6	-1.47	-75.6	0.93
-74.7	-2.42	-74.7	-1.05	-74.7	-2.73	-74.7	0.18	-74.7	-0.39	-74.7	-2.96	-74.7	0.08	-74.7	-0.39	-74.7	-0.13	-74.7	-1.28	-74.7	1.98	-74.7	-2.45	-74.7	0.26	-74.7	-1.59	-74.7	1.21	-74.7	2.33	-74.7	1.96	-74.7	-0.85	-74.7	-0.6	-74.7	-2.29	-74.7	-1.19	-74.7	1.3	-74.7	-0.52	-74.7	-1.6	-74.7	1.13
-73.8	-1.98	-73.8	0.35	-73.8	-4.89	-73.8	1.23	-73.8	-2.33	-73.8	-2.43	-73.8	-2.03	-73.8	-0.49	-73.8	-3.41	-73.8	0.57	-73.8	0.78	-73.8	-2.6	-73.8	-0.5	-73.8	0.24	-73.8	-1.88	-73.8	2.73	-73.8	1.84	-73.8	1.46	-73.8	-1.46	-73.8	0.67	-73.8	-0.42	-73.8	-1.94	-73.8	-0.65	-73.8	0.22	-73.8	-0.43
-72.9	-2.69	-72.9	0.39	-72.9	-2.92	-72.9	0.37	-72.9	-5.85	-72.9	-1.18	-72.9	-1.91	-72.9	1.99	-72.9	-2.44	-72.9	-1.62	-72.9	1.61	-72.9	-0.32	-72.9	0.82	-72.9	0.77	-72.9	-0.57	-72.9	-1.55	-72.9	0.21	-72.9	-0.12	-72.9	-1.3	-72.9	-1.64	-72.9	-2.94	-72.9	-1.16	-72.9	-0.58	-72.9	0.93	-72.9	-0.96
-72	-2.07	-72	-0.05	-72	-0.13	-72	0.09	-72	-3.01	-72	-0.56	-72	0.2	-72	-0.95	-72	-1.75	-72	-2.67	-72	-0.23	-72	0.16	-72	1.42	-72	0.66	-72	-0.9	-72	0.06	-72	1.3	-72	-0.27	-72	1.56	-72	1.72	-72	-1.32	-72	-2.95	-72	-0.83	-72	-2.97	-72	1.24
-71.1	-0.55	-71.1	-1.03	-71.1	-4	-71.1	-0.44	-71.1	-1.31	-71.1	-3.21	-71.1	0.82	-71.1	0.62	-71.1	-2.65	-71.1	-2.45	-71.1	2.08	-71.1	-1	-71.1	1.28	-71.1	-0.12	-71.1	-0.4	-71.1	0.3	-71.1	2.07	-71.1	0.63	-71.1	-3.11	-71.1	0.09	-71.1	-1.98	-71.1	2.23	-71.1	-0.98	-71.1	0.63	-71.1	-0.24
-70.2	-2.39	-70.2	-1.06	-70.2	-1.01	-70.2	1.69	-70.2	-2.58	-70.2	-1.96	-70.2	2.76	-70.2	2.54	-70.2	-2.1	-70.2	-0.37	-70.2	-2.32	-70.2	0.4	-70.2	3.68	-70.2	1.75	-70.2	-0.78	-70.2	0.59	-70.2	0.01	-70.2	-1.17	-70.2	-1.49	-70.2	0.86	-70.2	-2.32	-70.2	-0.99	-70.2	-0.06	-70.2	-3.51	-70.2	-1.07
-69.3	-3.11	-69.3	0.05	-69.3	-0.88	-69.3	-0.5	-69.3	-0.07	-69.3	0.57	-69.3	2.91	-69.3	0.26	-69.3	-0.78	-69.3	-1.25	-69.3	0.71	-69.3	2.41	-69.3	3.85	-69.3	1.46	-69.3	0.48	-69.3	0.27	-69.3	1.64	-69.3	0.38	-69.3	0.17	-69.3	-0.47	-69.3	-0.98	-69.3	-0.71	-69.3	-0.9	-69.3	-0.91	-69.3	0.48
-68.4	-1.29	-68.4	0.04	-68.4	-2.16	-68.4	0.34	-68.4	-1.65	-68.4	-2.15	-68.4	0.09	-68.4	-0.06	-68.4	-0.17	-68.4	-3.06	-68.4	-0.59	-68.4	-1.77	-68.4	1.47	-68.4	1.92	-68.4	1.12	-68.4	-0.79	-68.4	-1.25	-68.4	-2	-68.4	-0.16	-68.4	-1.99	-68.4	-1.59	-68.4	-1.39	-68.4	-2.22	-68.4	-0.66	-68.4	0.95
-67.5	-0.96	-67.5	0.01	-67.5	-3.66	-67.5	-1.47	-67.5	-1.43	-67.5	-1.22	-67.5	0.47	-67.5	-0.43	-67.5	-1.72	-67.5	-3.27	-67.5	-0.31	-67.5	-2.39	-67.5	-1.91	-67.5	0.6	-67.5	1.8	-67.5	-1.95	-67.5	0.21	-67.5	-1.86	-67.5	-1.32	-67.5	-0.54	-67.5	-0.16	-67.5	-3.06	-67.5	-1.38	-67.5	0.65	-67.5	-1.3
-66.6	-1.66	-66.6	1.57	-66.6	-1.09	-66.6	-1.03	-66.6	-0.89	-66.6	-0.21	-66.6	0.17	-66.6	2.33	-66.6	0.73	-66.6	-1.82	-66.6	-2.01	-66.6	-0.53	-66.6	1.05	-66.6	0.07	-66.6	1.92	-66.6	0.46	-66.6	1.57	-66.6	0.24	-66.6	-1.69	-66.6	-1.2	-66.6	-0.75	-66.6	-0.71	-66.6	0.01	-66.6	-1.26	-66.6	-0.7
-65.7	-3.71	-65.7	-1.19	-65.7	-0.8	-65.7	1.55	-65.7	2.27	-65.7	-1.7	-65.7	-0.48	-65.7	0	-65.7	-0.39	-65.7	-0.83	-65.7	-0.16	-65.7	-2.02	-65.7	-1	-65.7	1.59	-65.7	-0.29	-65.7	-0.32	-65.7	1.62	-65.7	-2.08	-65.7	1.25	-65.7	0.69	-65.7	-2.97	-65.7	-1.81	-65.7	-0.3	-65.7	-2.47	-65.7	0.74
-64.8	-0.01	-64.8	1.34	-64.8	-6.05	-64.8	1.52	-64.8	0.87	-64.8	-2.77	-64.8	0.01	-64.8	0	-64.8	-2.89	-64.8	-0.82	-64.8	0.41	-64.8	-1.25	-64.8	-0.04	-64.8	0.39	-64.8	0.39	-64.8	-0.12	-64.8	0.94	-64.8	-2.03	-64.8	0.98	-64.8	-2.46	-64.8	-1.01	-64.8	-1.85	-64.8	-1.62	-64.8	-3.02	-64.8	4.78
-63.9	0.74	-63.9	-1.05	-63.9	-1.16	-63.9	-1.6	-63.9	0.63	-63.9	-0.31	-63.9	-2.85	-63.9	1.53	-63.9	0.49	-63.9	-0.09	-63.9	1.08	-63.9	2.6	-63.9	-1.04	-63.9	0.51	-63.9	0.59	-63.9	3.77	-63.9	0.34	-63.9	0.99	-63.9	-0.58	-63.9	-0.23	-63.9	-0.73	-63.9	0.49	-63.9	0.47	-63.9	-0.5	-63.9	-0.3
-63	-0.53	-63	1.62	-63	-2.31	-63	-1.65	-63	-0.28	-63	-3.52	-63	-0.51	-63	1.13	-63	-0.33	-63	1.79	-63	-0.71	-63	-3.12	-63	0.5	-63	0.33	-63	-0.44	-63	1.24	-63	-0.35	-63	0.28	-63	0.02	-63	-1.06	-63	-3.11	-63	-2.32	-63	1	-63	1.77	-63	-0.13
-62.1	-1.62	-62.1	-4.61	-62.1	-2.04	-62.1	-1.56	-62.1	-2.86	-62.1	0.75	-62.1	0.72	-62.1	-1.33	-62.1	-1.33	-62.1	-1.61	-62.1	-1.15	-62.1	2.24	-62.1	2.23	-62.1	2.16	-62.1	0.48	-62.1	-2.18	-62.1	0.33	-62.1	2.13	-62.1	0.53	-62.1	3.59	-62.1	-0.47	-62.1	-2.15	-62.1	-0.79	-62.1	-1.11	-62.1	0.58
-61.2	-1.43	-61.2	0.49	-61.2	-1.66	-61.2	0.47	-61.2	-1.9	-61.2	0.98	-61.2	-0.41	-61.2	0.42	-61.2	-1.36	-61.2	0.66	-61.2	0.45	-61.2	1.98	-61.2	0.8	-61.2	-2.74	-61.2	-0.67	-61.2	0.08	-61.2	-0.02	-61.2	1.59	-61.2	-0.59	-61.2	-2.05	-61.2	-1.94	-61.2	-0.43	-61.2	-1.74	-61.2	0.05	-61.2	-1.48
-60.3	-1.85	-60.3	2.13	-60.3	-2.51	-60.3	2.34	-60.3	-1.31	-60.3	-2.83	-60.3	1.18	-60.3	1.53	-60.3	-1.62	-60.3	-3.04	-60.3	0.95	-60.3	0.14	-60.3	-0.08	-60.3	0.59	-60.3	0.94	-60.3	-0.08	-60.3	3.23	-60.3	0.2	-60.3	0.47	-60.3	-0.56	-60.3	0.09	-60.3	1.71	-60.3	0.06	-60.3	-0.76	-60.3	0.9
-59.4	-0.78	-59.4	-0.42	-59.4	-1.48	-59.4	0.77	-59.4	-1.82	-59.4	-3.97	-59.4	0.6	-59.4	-0.37	-59.4	-2.91	-59.4	-0.84	-59.4	0.13	-59.4	-1.88	-59.4	0	-59.4	-0.85	-59.4	-0.4	-59.4	-0.24	-59.4	0.16	-59.4	-0.85	-59.4	0.28	-59.4	0.65	-59.4	-1.56	-59.4	-0.77	-59.4	-0.55	-59.4	-1.03	-59.4	1.04
-58.5	0.72	-58.5	1.81	-58.5	-2	-58.5	-0.14	-58.5	-2.65	-58.5	-1.68	-58.5	0.4	-58.5	1.46	-58.5	-1.42	-58.5	-0.93	-58.5	-1.19	-58.5	0.16	-58.5	1.77	-58.5	1.63	-58.5	0.32	-58.5	2.23	-58.5	0.64	-58.5	1.42	-58.5	0.64	-58.5	1.52	-58.5	-1.78	-58.5	-0.39	-58.5	0.63	-58.5	1.46	-58.5	-1.38
-57.6	-2.71	-57.6	1.57	-57.6	-1.48	-57.6	-0.45	-57.6	-1.33	-57.6	0.86	-57.6	0.47	-57.6	-1.5	-57.6	-1.52	-57.6	-0.99	-57.6	-0.07	-57.6	0.07	-57.6	0.69	-57.6	-0.71	-57.6	-0.19	-57.6	-0.34	-57.6	-1.24	-57.6	0.08	-57.6	-0.59	-57.6	-1.58	-57.6	-0.28	-57.6	-4.11	-57.6	-1.76	-57.6	-2.1	-57.6	-0.59
-56.7	-1.83	-56.7	2.46	-56.7	-0.84	-56.7	1.43	-56.7	-0.91	-56.7	-0.44	-56.7	-0.97	-56.7	2.41	-56.7	0.32	-56.7	-0.72	-56.7	-0.32	-56.7	-0.27	-56.7	1.53	-56.7	-0.25	-56.7	1.59	-56.7	-1.57	-56.7	-1.63	-56.7	0.31	-56.7	0.71	-56.7	1.13	-56.7	-1.82	-56.7	-2.4	-56.7	-3.24	-56.7	-1.94	-56.7	-0.15
-55.8	-2.04	-55.8	-0.27	-55.8	-0.61	-55.8	0.33	-55.8	-1.59	-55.8	0.36	-55.8	0.9	-55.8	-0.62	-55.8	1.44	-55.8	1.51	-55.8	0.56	-55.8	1.29	-55.8	0.27	-55.8	0.32	-55.8	0.43	-55.8	-0.47	-55.8	0.12	-55.8	0.68	-55.8	-0.43	-55.8	-0.8	-55.8	-2.04	-55.8	-1.27	-55.8	-1.01	-55.8	-1.72	-55.8	1.54
-54.9	-1.88	-54.9	1.14	-54.9	-2.58	-54.9	0.86	-54.9	-2.3	-54.9	0.88	-54.9	-0.08	-54.9	0.18	-54.9	0.05	-54.9	-1.63	-54.9	-2.71	-54.9	1.19	-54.9	0.51	-54.9	-0.76	-54.9	3.2	-54.9	1.09	-54.9	0.45	-54.9	1.15	-54.9	-0.27	-54.9	-1.27	-54.9	-0.02	-54.9	0.05	-54.9	0.56	-54.9	1.14	-54.9	1.6
-54	1.69	-54	-1.48	-54	-4.1	-54	-0.26	-54	-0.4	-54	0.05	-54	2.6	-54	-0.37	-54	-2.58	-54	-1.07	-54	0.03	-54	-0.05	-54	0.89	-54	-0.59	-54	0.18	-54	1.19	-54	1.51	-54	-1.66	-54	-0.96	-54	-0.43	-54	-1.7	-54	-0.56	-54	-0.96	-54	-0.5	-54	0.21
-53.1	-3.01	-53.1	-0.72	-53.1	-2.21	-53.1	-0.16	-53.1	-3.63	-53.1	-0.34	-53.1	-0.94	-53.1	0.89	-53.1	0	-53.1	-1.51	-53.1	-1.1	-53.1	1.18	-53.1	-0.01	-53.1	-0.93	-53.1	-0.94	-53.1	-2.05	-53.1	-0.71	-53.1	0.09	-53.1	-1.33	-53.1	-0.68	-53.1	-1.35	-53.1	0.92	-53.1	-1.49	-53.1	-1.23	-53.1	0.45
-52.2	-3.1	-52.2	0.49	-52.2	-2.02	-52.2	1.08	-52.2	-2.07	-52.2	-2.29	-52.2	0.51	-52.2	-0.83	-52.2	-2.02	-52.2	0.13	-52.2	0.57	-52.2	-0.36	-52.2	2.42	-52.2	-0.14	-52.2	-2.13	-52.2	-0.18	-52.2	0.66	-52.2	2.33	-52.2	0.32	-52.2	-0.42	-52.2	-1.93	-52.2	-0.48	-52.2	-0.55	-52.2	2.22	-52.2	-0.83
-51.3	-1.5	-51.3	1.87	-51.3	-4.01	-51.3	0.01	-51.3	-3.98	-51.3	0.16	-51.3	-0.59	-51.3	0.89	-51.3	-1.73	-51.3	-0.65	-51.3	-1.58	-51.3	0.72	-51.3	1.01	-51.3	0.64	-51.3	0.53	-51.3	-0.41	-51.3	-0.47	-51.3	0.33	-51.3	-0.19	-51.3	0.33	-51.3	0.8	-51.3	-0.25	-51.3	-0.14	-51.3	-1.14	-51.3	-2.05
-50.4	-0.23	-50.4	1.48	-50.4	0.03	-50.4	2.28	-50.4	-0.47	-50.4	0.42	-50.4	1.39	-50.4	1	-50.4	-1.01	-50.4	-1.25	-50.4	-2.74	-50.4	1.76	-50.4	1.92	-50.4	0.36	-50.4	0.22	-50.4	-1.29	-50.4	-1.21	-50.4	-0.81	-50.4	-0.79	-50.4	-1.42	-50.4	-0.13	-50.4	-1.24	-50.4	-0.29	-50.4	-1.21	-50.4	0.13
-49.5	-1.55	-49.5	-1.44	-49.5	-3.8	-49.5	-2.97	-49.5	-0.21	-49.5	-2.94	-49.5	-0.11	-49.5	1.74	-49.5	-2.59	-49.5	-1.15	-49.5	-0.41	-49.5	-0.55	-49.5	1.43	-49.5	-0.28	-49.5	0.63	-49.5	-0.16	-49.5	-0.75	-49.5	1.07	-49.5	0.81	-49.5	0.72	-49.5	-2.04	-49.5	-1.73	-49.5	-2.4	-49.5	0.87	-49.5	1.54
-48.6	-1.78	-48.6	-2.06	-48.6	-4.41	-48.6	0.56	-48.6	-1.88	-48.6	-0.15	-48.6	2.52	-48.6	-0.98	-48.6	-1.02	-48.6	-0.64	-48.6	-1.61	-48.6	0.23	-48.6	1.49	-48.6	-0.33	-48.6	-0.47	-48.6	2.72	-48.6	-0.94	-48.6	-0.99	-48.6	-0.37	-48.6	0.45	-48.6	-2.43	-48.6	-0.28	-48.6	-1.97	-48.6	-1.08	-48.6	1.45
-47.7	-1.62	-47.7	-0.28	-47.7	0.49	-47.7	-0.9	-47.7	0.32	-47.7	1.09	-47.7	-1.25	-47.7	-1.21	-47.7	-1.96	-47.7	-1.74	-47.7	-0.45	-47.7	-1.99	-47.7	1.65	-47.7	-1.08	-47.7	-2.55	-47.7	0.82	-47.7	-0.12	-47.7	-1.65	-47.7	0.95	-47.7	-1.37	-47.7	-3.09	-47.7	0.15	-47.7	0.52	-47.7	-0.39	-47.7	-1.55
-46.8	-0.83	-46.8	0.48	-46.8	-3.6	-46.8	0.49	-46.8	-2.07	-46.8	1.33	-46.8	-0.1	-46.8	1.53	-46.8	-0.55	-46.8	-0.98	-46.8	-0.77	-46.8	-1.76	-46.8	-0.79	-46.8	0.28	-46.8	2.43	-46.8	1.76	-46.8	0.89	-46.8	-2.03	-46.8	-1.39	-46.8	-1.99	-46.8	-0.52	-46.8	-1.69	-46.8	-1.63	-46.8	-0.26	-46.8	-0.12
-45.9	1.44	-45.9	-1.01	-45.9	-0.32	-45.9	2.74	-45.9	-0.19	-45.9	-0.67	-45.9	2.51	-45.9	-0.2	-45.9	-0.39	-45.9	0.64	-45.9	2.99	-45.9	2.1	-45.9	3.95	-45.9	2.25	-45.9	-0.72	-45.9	0.67	-45.9	1.23	-45.9	2.19	-45.9	-1.35	-45.9	2.9	-45.9	-1.58	-45.9	1.06	-45.9	-1.93	-45.9	0.55	-45.9	-0.43
-45	-2.37	-45	1.21	-45	-1.74	-45	0.46	-45	-0.15	-45	0.88	-45	0.3	-45	0.95	-45	0.16	-45	-2.96	-45	-0.96	-45	-0.38	-45	1.48	-45	1.4	-45	0.89	-45	-0.9	-45	-0.56	-45	0.61	-45	1.58	-45	-0.74	-45	-2.42	-45	-0.63	-45	1.29	-45	0.77	-45	1.4
-44.1	-0.31	-44.1	0.92	-44.1	-1.62	-44.1	1.85	-44.1	-2.17	-44.1	2.18	-44.1	-0.24	-44.1	0.15	-44.1	0.22	-44.1	0.55	-44.1	-2.9	-44.1	2.72	-44.1	0.18	-44.1	0.67	-44.1	2.95	-44.1	0.09	-44.1	0.7	-44.1	1.15	-44.1	-2.09	-44.1	1.98	-44.1	-1.96	-44.1	-0.42	-44.1	-1.69	-44.1	0.13	-44.1	-1.16
-43.2	-0.57	-43.2	-0.88	-43.2	-0.54	-43.2	2.04	-43.2	-2.22	-43.2	0.82	-43.2	0.58	-43.2	-0.02	-43.2	-0.63	-43.2	-0.36	-43.2	0.97	-43.2	1.22	-43.2	0.52	-43.2	1.85	-43.2	0.19	-43.2	0.87	-43.2	1.29	-43.2	0.6	-43.2	-2.85	-43.2	-0.3	-43.2	-0.61	-43.2	1.1	-43.2	-2.13	-43.2	-0.5	-43.2	-0.58
-42.3	-3.48	-42.3	-0.01	-42.3	-5.69	-42.3	1.28	-42.3	-1.49	-42.3	-3.27	-42.3	-1.52	-42.3	0.49	-42.3	-0.02	-42.3	-0.46	-42.3	-0.26	-42.3	1.5	-42.3	-0.01	-42.3	0.16	-42.3	1.57	-42.3	0.31	-42.3	1.53	-42.3	3.82	-42.3	0.53	-42.3	-1.68	-42.3	0.77	-42.3	-0.68	-42.3	1.37	-42.3	2.08	-42.3	0.92
-41.4	-1.86	-41.4	-0.58	-41.4	-3.95	-41.4	0.97	-41.4	-3.69	-41.4	-1.1	-41.4	1.18	-41.4	1.05	-41.4	-1.3	-41.4	2.36	-41.4	-0.25	-41.4	-2.07	-41.4	0.37	-41.4	-0.15	-41.4	0.33	-41.4	1.67	-41.4	-3.61	-41.4	0.11	-41.4	1.49	-41.4	0.65	-41.4	-4.56	-41.4	0.12	-41.4	-2.45	-41.4	-1.23	-41.4	-1.18
-40.5	-0.27	-40.5	-0.88	-40.5	-0.75	-40.5	2.26	-40.5	0.44	-40.5	1.53	-40.5	0.43	-40.5	1.39	-40.5	-0.76	-40.5	-0.69	-40.5	1.61	-40.5	0.57	-40.5	-1.15	-40.5	1.85	-40.5	0.69	-40.5	-0.53	-40.5	0.69	-40.5	0.66	-40.5	0.18	-40.5	0.18	-40.5	0.37	-40.5	1.27	-40.5	-0.88	-40.5	1.63	-40.5	0.02
-39.6	-0.5	-39.6	-0.36	-39.6	-1.1	-39.6	-0.81	-39.6	-2.3	-39.6	-1.08	-39.6	-0.29	-39.6	-1.66	-39.6	-2.39	-39.6	-0.85	-39.6	-1.15	-39.6	0.31	-39.6	-0.12	-39.6	-0.48	-39.6	0.04	-39.6	-1.17	-39.6	0.37	-39.6	-0.69	-39.6	-0.94	-39.6	-0.26	-39.6	-0.98	-39.6	-1.25	-39.6	-0.48	-39.6	-0.02	-39.6	-0.36
-38.7	-0.2	-38.7	-1.36	-38.7	-2.08	-38.7	0.16	-38.7	-2.08	-38.7	-0.62	-38.7	2.54	-38.7	-0.41	-38.7	-0.08	-38.7	0.37	-38.7	-3.51	-38.7	2.41	-38.7	0.62	-38.7	1.41	-38.7	1.19	-38.7	0.77	-38.7	-0.92	-38.7	1.21	-38.7	-0.17	-38.7	1.58	-38.7	-0.25	-38.7	-0.98	-38.7	1.35	-38.7	0.55	-38.7	0.59
-37.8	0.03	-37.8	-0.07	-37.8	-3.41	-37.8	2.36	-37.8	-0.97	-37.8	0.67	-37.8	0.58	-37.8	-0.07	-37.8	-1.59	-37.8	-1.58	-37.8	0.49	-37.8	-1.2	-37.8	1.52	-37.8	-3.07	-37.8	-0.21	-37.8	-1.61	-37.8	0.41	-37.8	0.1	-37.8	0.59	-37.8	0.73	-37.8	-0.6	-37.8	-0.12	-37.8	-2.16	-37.8	-0.36	-37.8	-0.82
-36.9	-1	-36.9	2.53	-36.9	-3.85	-36.9	-2.34	-36.9	-0.87	-36.9	-1.68	-36.9	-0.76	-36.9	4.01	-36.9	-1.28	-36.9	-1.13	-36.9	-0.09	-36.9	0.62	-36.9	0.98	-36.9	1.27	-36.9	-1.58	-36.9	-3.23	-36.9	2.05	-36.9	-0.45	-36.9	-0.2	-36.9	-0.48	-36.9	0.39	-36.9	-4.41	-36.9	-0.08	-36.9	-0.86	-36.9	2.25
-36	-2.36	-36	1.11	-36	1.08	-36	-1.08	-36	1.26	-36	-4.12	-36	-0.74	-36	2.04	-36	2.25	-36	-2.76	-36	-0.28	-36	0.67	-36	-0.8	-36	1.17	-36	2.81	-36	0.52	-36	0.18	-36	1.46	-36	1.5	-36	0.84	-36	0.24	-36	1.3	-36	-1.95	-36	1.73	-36	0.15
-35.1	-2	-35.1	0.93	-35.1	-1.18	-35.1	0.57	-35.1	-0.16	-35.1	-1.39	-35.1	-0.27	-35.1	0.64	-35.1	-0.84	-35.1	-1.72	-35.1	-0.71	-35.1	-0.14	-35.1	-0.1	-35.1	-0.04	-35.1	0.99	-35.1	-0.64	-35.1	1.2	-35.1	-0.27	-35.1	0.18	-35.1	0.12	-35.1	-0.18	-35.1	0.23	-35.1	1.37	-35.1	-1.96	-35.1	0.31
-34.2	-1.64	-34.2	1.97	-34.2	-0.6	-34.2	-0.33	-34.2	-1.54	-34.2	-1.34	-34.2	-0.29	-34.2	5.17	-34.2	-1.38	-34.2	0.03	-34.2	-0.07	-34.2	-2.69	-34.2	-0.98	-34.2	2.52	-34.2	-1.68	-34.2	0.35	-34.2	2.35	-34.2	0.02	-34.2	-0.95	-34.2	0.5	-34.2	-1.42	-34.2	-1.15	-34.2	0.74	-34.2	-0.32	-34.2	1.23
-33.3	-1.13	-33.3	-0.65	-33.3	-3.13	-33.3	1.55	-33.3	0.27	-33.3	1.45	-33.3	-0.02	-33.3	-1.6	-33.3	-0.26	-33.3	-0.37	-33.3	0.59	-33.3	2.46	-33.3	0.88	-33.3	-1.21	-33.3	0.18	-33.3	-0.48	-33.3	0.8	-33.3	-0.65	-33.3	0.07	-33.3	-1.54	-33.3	-1.72	-33.3	-0.85	-33.3	-0.69	-33.3	-1.04	-33.3	-1.82
-32.4	-0.53	-32.4	-0.15	-32.4	-5.17	-32.4	1.32	-32.4	0.31	-32.4	1.17	-32.4	-1.39	-32.4	0.72	-32.4	-0.12	-32.4	1.73	-32.4	0.77	-32.4	1.14	-32.4	-1.02	-32.4	-0.92	-32.4	-0.34	-32.4	1.87	-32.4	-0.35	-32.4	1.5	-32.4	1.01	-32.4	0.83	-32.4	-1.05	-32.4	-0.3	-32.4	-1.27	-32.4	0.01	-32.4	-1.2
-31.5	-1.64	-31.5	-1.04	-31.5	-0.02	-31.5	-1.38	-31.5	-0.16	-31.5	-0.03	-31.5	-1.98	-31.5	0.06	-31.5	-0.17	-31.5	-0.57	-31.5	1.54	-31.5	1.43	-31.5	-1.46	-31.5	-1	-31.5	1.73	-31.5	1.17	-31.5	1.44	-31.5	1.38	-31.5	-1.27	-31.5	-2.18	-31.5	-0.96	-31.5	-0.17	-31.5	-0.42	-31.5	-0.11	-31.5	0.21
-30.6	-2.98	-30.6	2.16	-30.6	-2.61	-30.6	0.61	-30.6	-1.24	-30.6	0.33	-30.6	-0.96	-30.6	-0.15	-30.6	-1.11	-30.6	1.07	-30.6	0.35	-30.6	0.6	-30.6	-1.12	-30.6	-3.49	-30.6	1.18	-30.6	-0.95	-30.6	0.48	-30.6	-2.78	-30.6	-1.42	-30.6	-2.36	-30.6	-2.23	-30.6	1.53	-30.6	1.43	-30.6	-1.91	-30.6	0.95
-29.7	-1.65	-29.7	-2.17	-29.7	-2.78	-29.7	-1.21	-29.7	-0.42	-29.7	0.31	-29.7	-1.09	-29.7	-0.62	-29.7	-1.85	-29.7	-1.06	-29.7	0.55	-29.7	1.96	-29.7	-0.05	-29.7	-0.09	-29.7	-0.02	-29.7	0.75	-29.7	-1.59	-29.7	1.7	-29.7	-0.64	-29.7	0.77	-29.7	-0.29	-29.7	0.69	-29.7	-3.51	-29.7	0.39	-29.7	1.5
-28.8	-5.29	-28.8	-0.7	-28.8	-3.01	-28.8	1.87	-28.8	-1.46	-28.8	-1.34	-28.8	-0.99	-28.8	1.14	-28.8	-1.56	-28.8	-1.36	-28.8	-0.83	-28.8	0.95	-28.8	0.33	-28.8	1.71	-28.8	0.53	-28.8	-1.07	-28.8	1.09	-28.8	-0.76	-28.8	0.26	-28.8	-0.98	-28.8	1	-28.8	-2.25	-28.8	-0.05	-28.8	2.13	-28.8	1.23
-27.9	0.42	-27.9	0.22	-27.9	-2.51	-27.9	-0.81	-27.9	-3.07	-27.9	0.52	-27.9	-1.11	-27.9	0.96	-27.9	-0.34	-27.9	0.91	-27.9	-1.64	-27.9	0.65	-27.9	-1.8	-27.9	-0.56	-27.9	0.58	-27.9	0.31	-27.9	1.1	-27.9	1.03	-27.9	1.17	-27.9	-0.74	-27.9	0.89	-27.9	-0.65	-27.9	-2.39	-27.9	-0.84	-27.9	-0.35
-27	-1.78	-27	-0.37	-27	0.64	-27	2.98	-27	-0.81	-27	-0.68	-27	-0.67	-27	1.77	-27	0.22	-27	-0.54	-27	0.28	-27	1.42	-27	-0.5	-27	-0.61	-27	-0.01	-27	-2.67	-27	-1.78	-27	0.14	-27	-0.32	-27	-0.96	-27	-1.11	-27	-1.77	-27	-0.01	-27	1.94	-27	1.36
-26.1	-1.79	-26.1	-1.23	-26.1	-0.38	-26.1	3.35	-26.1	-2.21	-26.1	-1.85	-26.1	0.43	-26.1	-1.21	-26.1	-2.28	-26.1	-1.2	-26.1	-0.02	-26.1	0.14	-26.1	0.77	-26.1	-1.99	-26.1	-1.18	-26.1	0.42	-26.1	0.46	-26.1	-0.12	-26.1	1.55	-26.1	-0.18	-26.1	1.12	-26.1	-1.34	-26.1	-0.15	-26.1	0.14	-26.1	-0.61
-25.2	-4.2	-25.2	0.69	-25.2	-1.69	-25.2	-1.49	-25.2	-0.24	-25.2	-1	-25.2	-2.27	-25.2	-0.06	-25.2	0.22	-25.2	-0.22	-25.2	1.15	-25.2	0.49	-25.2	0.17	-25.2	0.08	-25.2	-1.25	-25.2	-0.45	-25.2	0.01	-25.2	-2.22	-25.2	0.27	-25.2	-1.91	-25.2	-0.78	-25.2	-0.14	-25.2	-2.49	-25.2	-1.56	-25.2	0.39
-24.3	0.41	-24.3	0.63	-24.3	-2.33	-24.3	1.5	-24.3	-1.87	-24.3	-1.01	-24.3	1.33	-24.3	-1.34	-24.3	-2.02	-24.3	-0.82	-24.3	0.53	-24.3	1.86	-24.3	0.17	-24.3	-0.79	-24.3	-1.03	-24.3	-0.22	-24.3	0.76	-24.3	0.7	-24.3	0.61	-24.3	-0.1	-24.3	-1.26	-24.3	0.17	-24.3	-0.73	-24.3	-1.18	-24.3	-2.04
-23.4	-2.49	-23.4	-1.29	-23.4	-1.32	-23.4	-2.52	-23.4	-0.33	-23.4	1.32	-23.4	-1.25	-23.4	-0.27	-23.4	0.43	-23.4	-3.64	-23.4	0.87	-23.4	-0.55	-23.4	-0.29	-23.4	-2.24	-23.4	0.93	-23.4	-0.6	-23.4	0.5	-23.4	-0.48	-23.4	2.34	-23.4	-0.7	-23.4	-1.45	-23.4	0.29	-23.4	-1.94	-23.4	0.21	-23.4	2.46
-22.5	-1.42	-22.5	1.65	-22.5	-1.76	-22.5	1.29	-22.5	-2.11	-22.5	-1.76	-22.5	-1.77	-22.5	0.38	-22.5	-1.88	-22.5	-0.05	-22.5	0.09	-22.5	-0.17	-22.5	-1.54	-22.5	-1.8	-22.5	0.78	-22.5	-0.64	-22.5	-1.58	-22.5	-0.36	-22.5	-1.03	-22.5	-1.48	-22.5	0.46	-22.5	-1.35	-22.5	-0.95	-22.5	0.14	-22.5	-1.43
-21.6	0.96	-21.6	0.03	-21.6	-3.02	-21.6	0.49	-21.6	-2.4	-21.6	1.23	-21.6	0.26	-21.6	0.47	-21.6	-0.52	-21.6	2.21	-21.6	-1.48	-21.6	0.17	-21.6	0.79	-21.6	0.05	-21.6	0.46	-21.6	1.57	-21.6	-3.33	-21.6	0.86	-21.6	1.4	-21.6	-0.11	-21.6	-0.07	-21.6	-0.08	-21.6	-2.06	-21.6	1.38	-21.6	-2.26
-20.7	-5.02	-20.7	0.38	-20.7	-0.14	-20.7	2.97	-20.7	-2.08	-20.7	-0.66	-20.7	-2.82	-20.7	1.86	-20.7	0.63	-20.7	0.59	-20.7	1.05	-20.7	1.44	-20.7	0.08	-20.7	-0.23	-20.7	0.06	-20.7	-0.82	-20.7	0.58	-20.7	0.23	-20.7	-0.69	-20.7	-1.46	-20.7	0.07	-20.7	1.3	-20.7	0.91	-20.7	-1.6	-20.7	-1.44
-19.8	-2.16	-19.8	2.68	-19.8	-1.4	-19.8	1.2	-19.8	1.74	-19.8	-1.8	-19.8	-1.87	-19.8	2.2	-19.8	-0.92	-19.8	-2.26	-19.8	0.42	-19.8	-0.26	-19.8	0.29	-19.8	-1.24	-19.8	-0.1	-19.8	-1.9	-19.8	-0.47	-19.8	-0.16	-19.8	1.11	-19.8	-0.71	-19.8	-2.81	-19.8	-1.97	-19.8	-0.08	-19.8	1.05	-19.8	1.04
-18.9	1.3	-18.9	-0.96	-18.9	-2.93	-18.9	-0.73	-18.9	-2.18	-18.9	-0.91	-18.9	0.45	-18.9	-2.42	-18.9	-0.66	-18.9	-2.32	-18.9	3.19	-18.9	-0.13	-18.9	-2.35	-18.9	-2.75	-18.9	-1.02	-18.9	-0.79	-18.9	2.22	-18.9	-0.67	-18.9	-0.29	-18.9	-2.49	-18.9	-0.54	-18.9	-0.1	-18.9	2.03	-18.9	1.12	-18.9	-0.13
-18	-2.26	-18	-0.74	-18	-0.81	-18	2.51	-18	1.08	-18	-0.08	-18	-0.14	-18	-0.19	-18	-0.79	-18	-3.23	-18	1.91	-18	-1.28	-18	-0.22	-18	-0.8	-18	0.52	-18	-2.28	-18	0.2	-18	1.51	-18	-0.31	-18	-1.09	-18	-0.81	-18	-1.44	-18	-1.57	-18	-0.29	-18	-0.62
-17.1	-1.95	-17.1	0.03	-17.1	-1.69	-17.1	0.97	-17.1	-2.73	-17.1	-0.26	-17.1	-0.4	-17.1	0.95	-17.1	2.3	-17.1	-1.43	-17.1	-1.02	-17.1	0.14	-17.1	2.09	-17.1	0.37	-17.1	1.13	-17.1	-0.55	-17.1	0.17	-17.1	-0.15	-17.1	-0.32	-17.1	0.65	-17.1	-0.8	-17.1	-1.28	-17.1	-0.87	-17.1	-1.51	-17.1	0.06
-16.2	-0.45	-16.2	1.31	-16.2	-1.61	-16.2	-0.48	-16.2	-0.9	-16.2	-0.11	-16.2	0.22	-16.2	1.56	-16.2	0.52	-16.2	1.03	-16.2	0.82	-16.2	0.79	-16.2	-1.34	-16.2	-0.37	-16.2	0.73	-16.2	-0.63	-16.2	-0.22	-16.2	0.06	-16.2	-2.26	-16.2	-0.41	-16.2	-0.56	-16.2	-2.58	-16.2	-1.04	-16.2	0.27	-16.2	-0.17
-15.3	-0.61	-15.3	1.58	-15.3	-0.89	-15.3	0.83	-15.3	-2.88	-15.3	-0.26	-15.3	-0.61	-15.3	2.79	-15.3	1.07	-15.3	-0.04	-15.3	0	-15.3	-1.1	-15.3	-1.58	-15.3	-0.39	-15.3	2.78	-15.3	-0.16	-15.3	1.73	-15.3	-2.49	-15.3	-1.48	-15.3	-1.42	-15.3	-0.31	-15.3	-1.02	-15.3	0.52	-15.3	-0.34	-15.3	-0.21
-14.4	-0.9	-14.4	0.9	-14.4	0.45	-14.4	0	-14.4	-1.19	-14.4	-2.09	-14.4	-1.32	-14.4	0.27	-14.4	1.33	-14.4	-1.05	-14.4	0.16	-14.4	-2.04	-14.4	1.66	-14.4	0.63	-14.4	-0.47	-14.4	-0.4	-14.4	-0.1	-14.4	-1.9	-14.4	-0.11	-14.4	0.61	-14.4	-0.13	-14.4	-0.5	-14.4	-0.58	-14.4	1.4	-14.4	-0.49
-13.5	-0.26	-13.5	-0.94	-13.5	-3.76	-13.5	1.14	-13.5	1.39	-13.5	-0.21	-13.5	0.95	-13.5	-1.01	-13.5	-0.6	-13.5	0.8	-13.5	2.12	-13.5	0.26	-13.5	0.42	-13.5	-1.89	-13.5	-0.1	-13.5	1.04	-13.5	3.32	-13.5	-2.81	-13.5	0.85	-13.5	-0.16	-13.5	-2.07	-13.5	-1.87	-13.5	-0.09	-13.5	-2.29	-13.5	-0.37
-12.6	-1.5	-12.6	1.17	-12.6	0.07	-12.6	-1.8	-12.6	-1.27	-12.6	-1.6	-12.6	0.47	-12.6	2	-12.6	-1.96	-12.6	0.67	-12.6	2.16	-12.6	0.2	-12.6	0.03	-12.6	-2.42	-12.6	-1.06	-12.6	1.34	-12.6	0.65	-12.6	1.54	-12.6	-0.45	-12.6	-1.49	-12.6	1.79	-12.6	2.37	-12.6	-1.57	-12.6	-2.38	-12.6	-0.98
-11.7	-1.86	-11.7	0.42	-11.7	-3.13	-11.7	0.86	-11.7	-3.93	-11.7	0.73	-11.7	-1.04	-11.7	-1.41	-11.7	-1.52	-11.7	0.77	-11.7	-0.69	-11.7	0.08	-11.7	-1.56	-11.7	-1.58	-11.7	-1.12	-11.7	-2.29	-11.7	1.63	-11.7	-0.61	-11.7	-0.29	-11.7	-0.57	-11.7	0.73	-11.7	-1.31	-11.7	-0.38	-11.7	1.8	-11.7	-1.55
-10.8	-1.32	-10.8	-1.07	-10.8	-1.86	-10.8	-1.18	-10.8	-2.28	-10.8	-2.02	-10.8	-1.23	-10.8	0.51	-10.8	-1.1	-10.8	-0.57	-10.8	-2.6	-10.8	2.31	-10.8	-0.76	-10.8	-1.2	-10.8	0.68	-10.8	-1.66	-10.8	-1.31	-10.8	1.55	-10.8	-0.9	-10.8	-0.16	-10.8	0.73	-10.8	1.13	-10.8	-1.39	-10.8	1.55	-10.8	-1.61
-9.9	0.64	-9.9	-1.23	-9.9	-0.01	-9.9	0.24	-9.9	1.55	-9.9	-0.03	-9.9	0.75	-9.9	-0.15	-9.9	-1.06	-9.9	0.3	-9.9	2.32	-9.9	0.27	-9.9	0.31	-9.9	-0.42	-9.9	1.05	-9.9	-1.52	-9.9	2.98	-9.9	0.64	-9.9	-1.04	-9.9	-0.99	-9.9	0.09	-9.9	0.09	-9.9	3.6	-9.9	2.29	-9.9	0.3
-9	-0.81	-9	1.27	-9	0.38	-9	0.6	-9	-0.28	-9	-2.43	-9	-0.79	-9	1.17	-9	-1.29	-9	0.88	-9	0	-9	-3.52	-9	-1.05	-9	0.48	-9	-0.13	-9	0.26	-9	1.81	-9	-3.13	-9	-0.17	-9	0.14	-9	-2.48	-9	0.44	-9	1.29	-9	0.08	-9	-0.42
-8.1	-0.23	-8.1	-0.99	-8.1	1.06	-8.1	-2.28	-8.1	2.11	-8.1	0.02	-8.1	0.26	-8.1	1.2	-8.1	1.84	-8.1	-1.5	-8.1	-0.16	-8.1	0.79	-8.1	-0.28	-8.1	0.55	-8.1	-0.62	-8.1	0.06	-8.1	0	-8.1	1.15	-8.1	-1.37	-8.1	0.82	-8.1	-0.33	-8.1	1.29	-8.1	-0.13	-8.1	-0.46	-8.1	1.15
-7.2	-0.47	-7.2	-0.47	-7.2	-3.04	-7.2	-0.86	-7.2	1.39	-7.2	-1.1	-7.2	-1.21	-7.2	-0.33	-7.2	-1.04	-7.2	1.01	-7.2	0.32	-7.2	2.91	-7.2	0.28	-7.2	-0.58	-7.2	0.3	-7.2	-0.07	-7.2	-0.24	-7.2	0.61	-7.2	-1.38	-7.2	0.42	-7.2	1.12	-7.2	0.72	-7.2	-0.27	-7.2	-2.3	-7.2	-0.02
-6.3	-1.18	-6.3	-1.48	-6.3	-0.57	-6.3	-1.49	-6.3	-0.09	-6.3	0.04	-6.3	1.16	-6.3	-0.59	-6.3	-1.13	-6.3	-0.37	-6.3	-0.98	-6.3	0.1	-6.3	3.08	-6.3	-1.31	-6.3	-0.6	-6.3	0.63	-6.3	0.37	-6.3	-1.48	-6.3	-0.04	-6.3	-0.28	-6.3	0.89	-6.3	0.27	-6.3	-1.31	-6.3	0.76	-6.3	1.71
-5.4	1.73	-5.4	-0.02	-5.4	0.36	-5.4	0.45	-5.4	-0.69	-5.4	1.21	-5.4	0.42	-5.4	0.53	-5.4	-1.08	-5.4	-0.72	-5.4	2.28	-5.4	-1.15	-5.4	-1.97	-5.4	-0.11	-5.4	-0.24	-5.4	-0.44	-5.4	2.22	-5.4	-0.14	-5.4	-0.63	-5.4	-1.4	-5.4	1.47	-5.4	-1.46	-5.4	-1.65	-5.4	-1.41	-5.4	1.7
-4.5	-1.87	-4.5	0.78	-4.5	-2.25	-4.5	2.48	-4.5	0.94	-4.5	1.09	-4.5	1.19	-4.5	-1.74	-4.5	-1.38	-4.5	0.44	-4.5	-0.65	-4.5	1.39	-4.5	1.81	-4.5	-0.48	-4.5	0.43	-4.5	-0.97	-4.5	-2.31	-4.5	-0.95	-4.5	1.17	-4.5	0.76	-4.5	-1.8	-4.5	-1.6	-4.5	0.01	-4.5	2.95	-4.5	-0.38
-3.6	-2.1	-3.6	1.6	-3.6	0.96	-3.6	1.54	-3.6	-0.12	-3.6	-1.65	-3.6	0.16	-3.6	1.25	-3.6	0.35	-3.6	1.56	-3.6	1.95	-3.6	0.61	-3.6	-0.68	-3.6	-2.33	-3.6	0.16	-3.6	0.17	-3.6	0.81	-3.6	-0.18	-3.6	0.24	-3.6	0.6	-3.6	0.14	-3.6	-0.21	-3.6	-0.88	-3.6	0.53	-3.6	0.84
-2.7	0.4	-2.7	0.63	-2.7	-2.24	-2.7	1.99	-2.7	1.92	-2.7	-1.58	-2.7	-0.02	-2.7	0.97	-2.7	2.54	-2.7	-1.66	-2.7	1	-2.7	-1.86	-2.7	0.51	-2.7	0.62	-2.7	1.95	-2.7	0.7	-2.7	-0.45	-2.7	-1.03	-2.7	0.34	-2.7	-0.26	-2.7	1.36	-2.7	0.16	-2.7	-1.69	-2.7	-0.57	-2.7	-0.75
-1.8	0.82	-1.8	1.75	-1.8	-2.42	-1.8	0.01	-1.8	-1.31	-1.8	3.02	-1.8	-0.01	-1.8	1.55	-1.8	-3.08	-1.8	-1.63	-1.8	-1.44	-1.8	2.29	-1.8	-2.43	-1.8	1.08	-1.8	-0.76	-1.8	-0.91	-1.8	-0.94	-1.8	0.67	-1.8	-0.25	-1.8	0.76	-1.8	-0.35	-1.8	-0.79	-1.8	-1.12	-1.8	-0.76	-1.8	-2.29
-0.9	-0.11	-0.9	0.02	-0.9	2.58	-0.9	0.34	-0.9	-1.16	-0.9	-1.01	-0.9	1.57	-0.9	-1.25	-0.9	2.38	-0.9	0	-0.9	0.4	-0.9	-1.23	-0.9	0.53	-0.9	-2.46	-0.9	1.86	-0.9	0.29	-0.9	1.1	-0.9	0.88	-0.9	2.04	-0.9	1.14	-0.9	-0.09	-0.9	-0.98	-0.9	0.34	-0.9	1.05	-0.9	0.05
0	-1.1	0	-0.67	0	0.38	0	1.56	0	0.66	0	-0.79	0	-1.19	0	1.25	0	-1.53	0	-0.23	0	0.23	0	-2.51	0	-0.56	0	-0.44	0	0.84	0	-2.75	0	-1.68	0	0.11	0	-0.96	0	0.14	0	0	0	-1.06	0	-2.29	0	0.11	0	-0.36
0.9	0.97	0.9	0.16	0.9	-1.98	0.9	-0.27	0.9	0.62	0.9	-1.14	0.9	0.94	0.9	0.13	0.9	1.29	0.9	-2.5	0.9	-0.35	0.9	0.16	0.9	0.03	0.9	0.65	0.9	0.96	0.9	-2.08	0.9	-0.14	0.9	0.46	0.9	3.94	0.9	0.7	0.9	0.42	0.9	-0.08	0.9	-1.43	0.9	-0.73	0.9	2.61
1.8	-1.04	1.8	-2.71	1.8	-1.82	1.8	0.99	1.8	0.71	1.8	2.28	1.8	1.26	1.8	-0.99	1.8	0.38	1.8	-0.93	1.8	-3.23	1.8	1.42	1.8	0.31	1.8	-1.23	1.8	1.07	1.8	-2.58	1.8	-1.54	1.8	1.77	1.8	-0.91	1.8	-0.15	1.8	0.87	1.8	-0.79	1.8	0.67	1.8	1.3	1.8	0.62
2.7	-1.8	2.7	-0.59	2.7	-0.02	2.7	-0.75	2.7	-0.23	2.7	1.29	2.7	-1.99	2.7	1.89	2.7	1.27	2.7	-1.1	2.7	0.47	2.7	-0.11	2.7	0.58	2.7	0.24	2.7	1.67	2.7	1.09	2.7	2.59	2.7	0.07	2.7	0.68	2.7	-0.44	2.7	1.31	2.7	-0.16	2.7	1.06	2.7	1.49	2.7	-1.66
3.6	0.53	3.6	1.62	3.6	-2.04	3.6	2.48	3.6	-0.79	3.6	0.2	3.6	-0.82	3.6	-1.24	3.6	-0.8	3.6	0.35	3.6	0.69	3.6	-2.21	3.6	-0.72	3.6	-3.58	3.6	-0.97	3.6	0.33	3.6	1.11	3.6	-2.15	3.6	-0.83	3.6	-1.81	3.6	-1.34	3.6	1.6	3.6	0.03	3.6	3.37	3.6	1.16
4.5	-0.68	4.5	-0.05	4.5	1.33	4.5	1.22	4.5	-1.84	4.5	-0.9	4.5	-1.2	4.5	1.22	4.5	1.14	4.5	-0.07	4.5	-0.81	4.5	-0.03	4.5	-2.87	4.5	-1.3	4.5	0.44	4.5	-1.22	4.5	-2.48	4.5	0.69	4.5	-2.96	4.5	-0.81	4.5	0.97	4.5	0.76	4.5	-1.2	4.5	-1.06	4.5	-0.68
5.4	-2.36	5.4	-0.12	5.4	-0.87	5.4	0.3	5.4	1.17	5.4	-0.34	5.4	-2.86	5.4	-0.61	5.4	-0.25	5.4	2.25	5.4	1.45	5.4	-0.54	5.4	-3.29	5.4	-2.97	5.4	2.3	5.4	1.15	5.4	-1.07	5.4	0.27	5.4	-1.56	5.4	-2.52	5.4	-1.16	5.4	-1.92	5.4	-0.82	5.4	0.85	5.4	-0.75
6.3	-2.01	6.3	-1.23	6.3	-0.07	6.3	0.52	6.3	2.36	6.3	1.91	6.3	-2.05	6.3	0.57	6.3	-0.12	6.3	-1.86	6.3	0.61	6.3	-0.14	6.3	-0.3	6.3	-2.04	6.3	-0.48	6.3	-2.32	6.3	-1.45	6.3	-1.2	6.3	2.03	6.3	1.56	6.3	1.07	6.3	0.71	6.3	-0.85	6.3	-0.43	6.3	-1.03
7.2	-0.97	7.2	-0.67	7.2	-0.69	7.2	0.84	7.2	-1.49	7.2	1.17	7.2	0.27	7.2	1.51	7.2	-0.25	7.2	-1.86	7.2	-1.17	7.2	0.35	7.2	0.24	7.2	-0.17	7.2	0.08	7.2	-0.55	7.2	0.15	7.2	-1.18	7.2	0.1	7.2	-1.64	7.2	1.93	7.2	-0.23	7.2	-1.26	7.2	0.34	7.2	-0.87
8.1	-3.09	8.1	-1.17	8.1	-1.28	8.1	-3.02	8.1	-0.39	8.1	1.02	8.1	-0.68	8.1	1.65	8.1	-1.15	8.1	-1.85	8.1	0.21	8.1	1.32	8.1	-0.62	8.1	-0.11	8.1	-0.13	8.1	-1.28	8.1	-1.3	8.1	-0.66	8.1	0.43	8.1	-1.51	8.1	2.38	8.1	-1.74	8.1	0.2	8.1	2.89	8.1	1.04
9	1.85	9	-0.59	9	-0.89	9	2.86	9	-0.17	9	-0.97	9	1.51	9	0.7	9	0.27	9	0.65	9	-1.18	9	0.22	9	-1.09	9	-2.58	9	1.83	9	0.57	9	0.38	9	-0.5	9	2.05	9	-0.28	9	2.22	9	3.37	9	-2.1	9	2.68	9	-0.47
9.9	-0.08	9.9	-2.07	9.9	0.92	9.9	1.93	9.9	0.66	9.9	1.49	9.9	1.5	9.9	2.15	9.9	1.1	9.9	-0.33	9.9	-1.79	9.9	0.05	9.9	-0.13	9.9	-0.98	9.9	0.35	9.9	-1.17	9.9	-1.64	9.9	-0.91	9.9	2.8	9.9	1.35	9.9	0.11	9.9	1.09	9.9	-1.04	9.9	2.05	9.9	1.96
10.8	1.1	10.8	-1.14	10.8	0.11	10.8	0.38	10.8	-0.74	10.8	-0.11	10.8	0.44	10.8	1.37	10.8	-1.04	10.8	-0.35	10.8	-0.09	10.8	1.71	10.8	-3.32	10.8	-0.89	10.8	-1.94	10.8	-0.39	10.8	-1.06	10.8	-0.48	10.8	3.61	10.8	1.18	10.8	1.03	10.8	1.25	10.8	0.56	10.8	0.82	10.8	1.47
11.7	3.03	11.7	-1.4	11.7	-2.26	11.7	-0.17	11.7	-0.01	11.7	1.09	11.7	2.94	11.7	1.11	11.7	-0.24	11.7	-2.87	11.7	-1.72	11.7	1.05	11.7	-1.47	11.7	-0.22	11.7	0.24	11.7	-0.47	11.7	-4.06	11.7	0.47	11.7	4.58	11.7	1.54	11.7	-0.26	11.7	0.57	11.7	-2.38	11.7	3.3	11.7	1.42
12.6	0.69	12.6	-2.48	12.6	-0.83	12.6	2.39	12.6	1.98	12.6	0.83	12.6	-1.51	12.6	0.36	12.6	0.72	12.6	2.36	12.6	1.18	12.6	-3.25	12.6	-1.98	12.6	-0.04	12.6	2.08	12.6	-2.29	12.6	1.1	12.6	-0.62	12.6	5.16	12.6	0.59	12.6	2.89	12.6	-2.1	12.6	0	12.6	3.33	12.6	-1.54
13.5	0.2	13.5	-1.61	13.5	1.51	13.5	0.83	13.5	-0.74	13.5	0.63	13.5	1.03	13.5	1.49	13.5	1.88	13.5	-1.66	13.5	2.59	13.5	1.51	13.5	-1.55	13.5	-0.16	13.5	1.3	13.5	-0.02	13.5	0.28	13.5	1.94	13.5	5.94	13.5	3.15	13.5	1.62	13.5	2.03	13.5	1.22	13.5	0.2	13.5	0.32
14.4	0.43	14.4	-0.35	14.4	-1.6	14.4	1.07	14.4	3.36	14.4	-1.51	14.4	1.8	14.4	3.85	14.4	-1.6	14.4	-1.38	14.4	-0.21	14.4	2	14.4	-0.66	14.4	-1.54	14.4	0.35	14.4	-0.81	14.4	-0.35	14.4	-1.93	14.4	5.19	14.4	-1.41	14.4	1.73	14.4	1.51	14.4	0.12	14.4	1.23	14.4	1.8
15.3	2.21	15.3	-1.16	15.3	-0.23	15.3	0.61	15.3	0.49	15.3	1.08	15.3	1.66	15.3	-1.16	15.3	-1.52	15.3	-2.27	15.3	1.03	15.3	0.53	15.3	-0.68	15.3	-1.79	15.3	-1.24	15.3	-3.43	15.3	-0.13	15.3	0.94	15.3	4.25	15.3	0.79	15.3	3.12	15.3	-0.5	15.3	-0.13	15.3	2.65	15.3	0
16.2	1.6	16.2	0.53	16.2	-0.71	16.2	1.2	16.2	-0.65	16.2	-1.21	16.2	1.38	16.2	1.21	16.2	1.16	16.2	-2.92	16.2	0.71	16.2	-0.2	16.2	-3.11	16.2	-1.09	16.2	-0.02	16.2	-2.13	16.2	-2.79	16.2	-2.85	16.2	5.59	16.2	0.88	16.2	0.72	16.2	1.97	16.2	-1.03	16.2	-1.34	16.2	2.01
17.1	1.48	17.1	1.14	17.1	1.01	17.1	-0.29	17.1	-1.83	17.1	1.93	17.1	1.9	17.1	3.28	17.1	-1.18	17.1	0.29	17.1	-2.64	17.1	1.52	17.1	-1.9	17.1	0	17.1	-0.75	17.1	-2.61	17.1	-0.41	17.1	0.47	17.1	5.73	17.1	0.39	17.1	0.41	17.1	-0.72	17.1	-1.23	17.1	3.51	17.1	2.09
18	0.84	18	2.39	18	-0.34	18	0.69	18	0.4	18	1.51	18	4.39	18	4.42	18	-0.73	18	1.1	18	1.06	18	2.05	18	1.76	18	1.76	18	0.1	18	-1.42	18	-2.15	18	-0.8	18	5.27	18	3.87	18	4.18	18	0.62	18	-1.03	18	-0.51	18	0.04
18.9	2.55	18.9	-0.64	18.9	1.97	18.9	2.35	18.9	-0.46	18.9	-0.23	18.9	2.06	18.9	2.2	18.9	1.52	18.9	0.13	18.9	0.94	18.9	0.76	18.9	-2.92	18.9	-2.1	18.9	-0.06	18.9	-2.22	18.9	-2.38	18.9	-0.74	18.9	4.54	18.9	1.04	18.9	3.38	18.9	0.16	18.9	-0.61	18.9	2.96	18.9	2.72
19.8	1.15	19.8	1.01	19.8	-0.16	19.8	1.1	19.8	-0.85	19.8	0.99	19.8	1.42	19.8	2.06	19.8	3.25	19.8	-0.38	19.8	0.1	19.8	1.59	19.8	-3.56	19.8	-1.55	19.8	1.81	19.8	-1.62	19.8	-0.91	19.8	-3.65	19.8	3.53	19.8	1.84	19.8	0.91	19.8	2.16	19.8	1.32	19.8	2.19	19.8	-0.84
20.7	2.2	20.7	1	20.7	-0.26	20.7	3.27	20.7	-1	20.7	-0.59	20.7	4.36	20.7	2.02	20.7	0.95	20.7	-2.01	20.7	2.49	20.7	-1.52	20.7	-2.85	20.7	-0.07	20.7	1.89	20.7	-0.54	20.7	2.07	20.7	-2.71	20.7	4.13	20.7	2.04	20.7	4.75	20.7	0.19	20.7	1.1	20.7	0.69	20.7	0.52
21.6	2.36	21.6	-0.5	21.6	0.32	21.6	-0.03	21.6	0.91	21.6	3.46	21.6	1.97	21.6	1.92	21.6	-2.01	21.6	-1.94	21.6	0.64	21.6	1.66	21.6	-0.26	21.6	-1.32	21.6	-0.51	21.6	-3.95	21.6	0.31	21.6	-1.63	21.6	8.01	21.6	3.2	21.6	3.15	21.6	-0.34	21.6	-0.51	21.6	2.32	21.6	3.07
22.5	2.21	22.5	-1.36	22.5	1.26	22.5	0.82	22.5	0.32	22.5	2.79	22.5	2.85	22.5	2.03	22.5	0.45	22.5	-0.27	22.5	1.23	22.5	2.38	22.5	-2.27	22.5	0.38	22.5	-1.3	22.5	-0.81	22.5	1.57	22.5	1.12	22.5	6.27	22.5	1.89	22.5	2.73	22.5	0.91	22.5	-0.5	22.5	1.75	22.5	2.51
23.4	0.67	23.4	-1.61	23.4	-0.56	23.4	0.04	23.4	1.28	23.4	1.65	23.4	-0.34	23.4	1.72	23.4	2.41	23.4	0.12	23.4	0.6	23.4	1.78	23.4	-0.84	23.4	-1.93	23.4	2.34	23.4	-1.08	23.4	0.05	23.4	-2.5	23.4	6.04	23.4	0.1	23.4	3.1	23.4	3.49	23.4	0.93	23.4	2.55	23.4	1.73
24.3	0.79	24.3	-0.29	24.3	-2.41	24.3	2.61	24.3	-0.82	24.3	-1.46	24.3	-1.21	24.3	1.35	24.3	-0.41	24.3	1.15	24.3	-0.59	24.3	0.57	24.3	-3.24	24.3	0.96	24.3	2.28	24.3	-3.05	24.3	0.32	24.3	-0.68	24.3	5.73	24.3	4.34	24.3	3.9	24.3	-0.33	24.3	-0.6	24.3	3.11	24.3	1.74
25.2	0.98	25.2	1.68	25.2	1.83	25.2	-1.2	25.2	1.5	25.2	2.81	25.2	2.37	25.2	1.49	25.2	-0.01	25.2	1.02	25.2	2.95	25.2	-0.81	25.2	-0.24	25.2	0.25	25.2	1.53	25.2	1.3	25.2	0.63	25.2	0.03	25.2	8.48	25.2	2.34	25.2	3.34	25.2	1.44	25.2	-1.25	25.2	3.96	25.2	1.11
26.1	1.38	26.1	0.38	26.1	1.54	26.1	-0.87	26.1	0.89	26.1	0.27	26.1	2.05	26.1	3.98	26.1	-0.08	26.1	-1.95	26.1	2.34	26.1	-0.61	26.1	-0.38	26.1	1.27	26.1	-1.24	26.1	-2.92	26.1	-1.16	26.1	0.13	26.1	7.21	26.1	4.48	26.1	2.55	26.1	-0.69	26.1	-0.9	26.1	1.87	26.1	0.4
27	2.57	27	0.57	27	-0.56	27	0.79	27	-0.25	27	1.1	27	4.39	27	1.67	27	0.26	27	0.69	27	1.19	27	0.58	27	-1.18	27	-0.5	27	0.2	27	-1.22	27	-1.09	27	-0.63	27	6.04	27	3.12	27	3.31	27	0.44	27	-0.08	27	4.73	27	0.49
27.9	1.19	27.9	1.55	27.9	-0.12	27.9	2.39	27.9	-0.59	27.9	2.52	27.9	2.72	27.9	3.92	27.9	0.44	27.9	-2.16	27.9	-0.32	27.9	1.92	27.9	-3.13	27.9	0.48	27.9	-0.06	27.9	-3.16	27.9	-2.03	27.9	-1.98	27.9	6.22	27.9	4.33	27.9	2.95	27.9	0.06	27.9	1.97	27.9	2.46	27.9	0.82
28.8	2.34	28.8	1.77	28.8	-1.37	28.8	-0.87	28.8	0.29	28.8	2.78	28.8	1.84	28.8	4.99	28.8	-1.06	28.8	-1.27	28.8	2.26	28.8	0.52	28.8	-1.06	28.8	0.3	28.8	-0.37	28.8	-0.17	28.8	-0.42	28.8	0.05	28.8	6.8	28.8	3.81	28.8	2.95	28.8	0.89	28.8	-1.18	28.8	3.84	28.8	-0.16
29.7	1.77	29.7	1.74	29.7	1.01	29.7	0.32	29.7	1.26	29.7	1.41	29.7	3.09	29.7	3.86	29.7	0.2	29.7	-3.17	29.7	-0.06	29.7	1.39	29.7	-1.22	29.7	1.22	29.7	-2.28	29.7	-1.69	29.7	-0.81	29.7	-1.18	29.7	6.21	29.7	1.39	29.7	2.48	29.7	2.13	29.7	0.53	29.7	0.05	29.7	0.94
30.6	1.54	30.6	-2.99	30.6	0.17	30.6	1.31	30.6	-1.07	30.6	1.42	30.6	0.98	30.6	0.48	30.6	-0.34	30.6	0.16	30.6	-0.75	30.6	-0.83	30.6	-3.86	30.6	-0.48	30.6	0.37	30.6	-2.04	30.6	-0.3	30.6	-0.62	30.6	5.91	30.6	4.16	30.6	3.03	30.6	0.14	30.6	-0.36	30.6	3.43	30.6	0.52
31.5	1.96	31.5	0.14	31.5	1.4	31.5	-0.36	31.5	-1	31.5	-1.3	31.5	3.9	31.5	1.49	31.5	1.17	31.5	-0.11	31.5	-1.08	31.5	-0.48	31.5	2.54	31.5	-1.7	31.5	1.4	31.5	-0.56	31.5	-1.44	31.5	-1.47	31.5	8.21	31.5	3.37	31.5	5.09	31.5	1.17	31.5	-0.72	31.5	3.41	31.5	1.72
32.4	1.51	32.4	-0.64	32.4	1.29	32.4	0.08	32.4	2.53	32.4	1.78	32.4	-0.24	32.4	1.31	32.4	-0.5	32.4	-2.75	32.4	2.19	32.4	1.46	32.4	-2.28	32.4	-0.35	32.4	-1.21	32.4	-2.2	32.4	2.1	32.4	-3.69	32.4	4.64	32.4	0.69	32.4	3.31	32.4	-0.17	32.4	3.33	32.4	0.84	32.4	0.56
33.3	0.73	33.3	0.95	33.3	-0.56	33.3	0.92	33.3	0.38	33.3	2.94	33.3	-0.23	33.3	2.14	33.3	-0.61	33.3	-0.96	33.3	2.24	33.3	2.27	33.3	-5.56	33.3	-1.81	33.3	0.64	33.3	-0.21	33.3	0.22	33.3	-1.42	33.3	7.2	33.3	2.23	33.3	4.9	33.3	1.63	33.3	-1.45	33.3	1.38	33.3	1.06
34.2	3.66	34.2	-0.23	34.2	1.35	34.2	0.72	34.2	1.48	34.2	0.7	34.2	2.8	34.2	2.71	34.2	-0.39	34.2	-0.78	34.2	1.79	34.2	1.03	34.2	-1	34.2	0.7	34.2	-1.59	34.2	-0.7	34.2	0.14	34.2	-1.1	34.2	7.8	34.2	2.57	34.2	4.63	34.2	-0.31	34.2	-1.51	34.2	2.11	34.2	-0.16
35.1	1.31	35.1	0.15	35.1	-0.76	35.1	1.15	35.1	0.24	35.1	0.31	35.1	1.34	35.1	2.57	35.1	0.91	35.1	-0.14	35.1	0.73	35.1	2.26	35.1	-0.46	35.1	3.09	35.1	1.16	35.1	-3.86	35.1	-2.73	35.1	1.33	35.1	7.97	35.1	6.6	35.1	4.24	35.1	1.62	35.1	0.47	35.1	4.02	35.1	4.04
36	2.47	36	0.62	36	0.66	36	0.56	36	-1.09	36	3.35	36	-0.1	36	4.3	36	1.24	36	-1.92	36	-3.49	36	1	36	-0.82	36	-0.64	36	0.38	36	0.45	36	-3.06	36	-0.47	36	6.98	36	-0.53	36	3.1	36	0.87	36	-1.86	36	5.16	36	0.55
36.9	1.91	36.9	-0.32	36.9	0.57	36.9	0.71	36.9	3.62	36.9	1.56	36.9	2.8	36.9	2.17	36.9	-1.29	36.9	-0.38	36.9	3.17	36.9	2.03	36.9	-2.25	36.9	0.44	36.9	2.1	36.9	-2.16	36.9	0.74	36.9	0.1	36.9	6.18	36.9	3.8	36.9	5.61	36.9	-0.97	36.9	1.42	36.9	1.82	36.9	2.05
37.8	1.93	37.8	0.63	37.8	1.99	37.8	1.15	37.8	0.31	37.8	1.59	37.8	1.51	37.8	2.63	37.8	0.34	37.8	-3.56	37.8	0.07	37.8	1.11	37.8	-3.36	37.8	0.91	37.8	-1.17	37.8	-1.97	37.8	-1	37.8	0.96	37.8	8.38	37.8	5.13	37.8	2.5	37.8	3.51	37.8	1.4	37.8	5.19	37.8	1.68
38.7	3.14	38.7	-1.5	38.7	0.27	38.7	-0.49	38.7	0.3	38.7	2.32	38.7	3.72	38.7	2.36	38.7	-1.18	38.7	-1.81	38.7	-0.16	38.7	0.23	38.7	-3.21	38.7	2.27	38.7	1.68	38.7	-1.89	38.7	0.45	38.7	-1.94	38.7	6.98	38.7	3.81	38.7	3.66	38.7	2.26	38.7	2.62	38.7	3.41	38.7	-0.18
39.6	4.99	39.6	-1.96	39.6	2.85	39.6	0.18	39.6	0.43	39.6	0.99	39.6	1.55	39.6	1.92	39.6	3.94	39.6	-0.43	39.6	2.62	39.6	-1.16	39.6	-3.44	39.6	-1.49	39.6	3.38	39.6	1.07	39.6	0.09	39.6	-2.04	39.6	5.6	39.6	2.7	39.6	3.51	39.6	3.64	39.6	2.83	39.6	3.89	39.6	2.45
40.5	1.04	40.5	-0.18	40.5	-1.27	40.5	1.03	40.5	1.7	40.5	1.86	40.5	2.14	40.5	3.07	40.5	1.39	40.5	-0.52	40.5	1.1	40.5	0.33	40.5	-1.3	40.5	2.34	40.5	-0.67	40.5	-0.39	40.5	-0.51	40.5	1.31	40.5	8.11	40.5	3.31	40.5	5.36	40.5	2.44	40.5	0	40.5	3.73	40.5	0.7
41.4	4.19	41.4	-0.32	41.4	3.25	41.4	-0.68	41.4	2.39	41.4	1.06	41.4	1.89	41.4	2.43	41.4	1.3	41.4	-1.38	41.4	2.2	41.4	-0.27	41.4	-2.76	41.4	0.95	41.4	-0.39	41.4	-0.95	41.4	-0.14	41.4	-2.02	41.4	8.19	41.4	3.57	41.4	3.15	41.4	2.54	41.4	0.64	41.4	3.14	41.4	0.31
42.3	1.77	42.3	0.13	42.3	-0.82	42.3	1.61	42.3	0.71	42.3	0.9	42.3	2.35	42.3	3.83	42.3	-0.87	42.3	-1.54	42.3	0.86	42.3	-1.47	42.3	-2.87	42.3	0.49	42.3	-1.93	42.3	-1.65	42.3	-0.54	42.3	-1.57	42.3	8.22	42.3	2.19	42.3	3.41	42.3	3.65	42.3	-0.53	42.3	2.56	42.3	2.11
43.2	2.53	43.2	0.01	43.2	1.11	43.2	4.58	43.2	-0.25	43.2	1.69	43.2	1.16	43.2	2.45	43.2	1.94	43.2	-1.35	43.2	0.87	43.2	-0.6	43.2	-2.85	43.2	0.92	43.2	0.21	43.2	-2.01	43.2	0.69	43.2	-1.67	43.2	6.73	43.2	2.59	43.2	3.1	43.2	2.68	43.2	-0.19	43.2	2.68	43.2	-0.27
44.1	2.35	44.1	-0.29	44.1	0.49	44.1	1.76	44.1	-0.88	44.1	-0.57	44.1	-0.08	44.1	1.9	44.1	1.07	44.1	1.93	44.1	1.74	44.1	0.05	44.1	-2.18	44.1	0.62	44.1	-0.95	44.1	-0.28	44.1	0.2	44.1	-1.36	44.1	6.79	44.1	2.37	44.1	3.16	44.1	1.72	44.1	-1.78	44.1	5.38	44.1	-0.7
45	3.22	45	2.6	45	0.34	45	2.02	45	-1.39	45	2.46	45	2.25	45	2.23	45	1.5	45	0.91	45	-0.38	45	0.63	45	-2.93	45	-0.31	45	1.67	45	-0.88	45	-0.33	45	-1.19	45	8.22	45	4.06	45	4.93	45	0.66	45	1.86	45	3.43	45	0.49
45.9	0.34	45.9	-0.93	45.9	0.35	45.9	-0.94	45.9	1.16	45.9	1.85	45.9	1.51	45.9	-0.72	45.9	3.17	45.9	-2.41	45.9	-1.24	45.9	-0.2	45.9	-0.2	45.9	-2.34	45.9	1.58	45.9	-0.17	45.9	0.35	45.9	-0.92	45.9	8.08	45.9	3.64	45.9	4.96	45.9	0.67	45.9	1.93	45.9	3.73	45.9	-0.22
46.8	3.54	46.8	1.64	46.8	-0.06	46.8	1.75	46.8	1.16	46.8	-0.09	46.8	4.08	46.8	3.09	46.8	-0.42	46.8	1.5	46.8	0.64	46.8	0.29	46.8	-0.61	46.8	0.72	46.8	1.64	46.8	0.57	46.8	-0.45	46.8	-2.29	46.8	8.23	46.8	3.87	46.8	3.33	46.8	1.55	46.8	1.03	46.8	2.82	46.8	-0.2
47.7	-0.42	47.7	0.56	47.7	1.33	47.7	-1.62	47.7	0.64	47.7	2.64	47.7	1.12	47.7	0.85	47.7	2.75	47.7	0.56	47.7	1.84	47.7	2.05	47.7	-1.41	47.7	-2.91	47.7	-0.23	47.7	-0.23	47.7	0.64	47.7	-0.83	47.7	9.42	47.7	3.48	47.7	4.36	47.7	2.06	47.7	1.37	47.7	4.43	47.7	-1.5
48.6	2.85	48.6	-1.85	48.6	0.75	48.6	-0.68	48.6	1.56	48.6	1.05	48.6	1.95	48.6	1.62	48.6	0.59	48.6	-2.63	48.6	1.85	48.6	-0.43	48.6	-2.06	48.6	-1.61	48.6	-0.66	48.6	-3.34	48.6	0.38	48.6	-2.39	48.6	11.44	48.6	0.88	48.6	5.26	48.6	-1.19	48.6	2.35	48.6	3.85	48.6	3.41
49.5	1.59	49.5	0.11	49.5	0.59	49.5	-0.04	49.5	1	49.5	1.48	49.5	0.81	49.5	-1.23	49.5	-0.81	49.5	-1.62	49.5	0.12	49.5	2.64	49.5	-2.41	49.5	-0.59	49.5	-1.39	49.5	-2.97	49.5	-2.16	49.5	-0.21	49.5	9.04	49.5	2.67	49.5	3.35	49.5	0.84	49.5	-2.54	49.5	4.56	49.5	-0.73
50.4	3.56	50.4	-0.56	50.4	2.79	50.4	-0.85	50.4	0.56	50.4	1.36	50.4	3.67	50.4	1.49	50.4	-0.6	50.4	-0.83	50.4	-0.24	50.4	0	50.4	-1.02	50.4	1.44	50.4	-2.47	50.4	-0.6	50.4	-1.36	50.4	-0.87	50.4	9.93	50.4	3.86	50.4	5.27	50.4	2.21	50.4	1.2	50.4	5.33	50.4	0.44
51.3	2.6	51.3	0.35	51.3	-1.46	51.3	0.54	51.3	3.93	51.3	1.8	51.3	-0.08	51.3	1.82	51.3	1	51.3	1.78	51.3	-0.5	51.3	0.08	51.3	-2.25	51.3	-0.6	51.3	-1.91	51.3	-0.82	51.3	-0.97	51.3	-0.08	51.3	8.5	51.3	3.44	51.3	3.71	51.3	2.24	51.3	0.96	51.3	6.3	51.3	2.48
52.2	3.39	52.2	-1.28	52.2	2.23	52.2	2.65	52.2	-0.26	52.2	2.49	52.2	1.17	52.2	2.43	52.2	2.16	52.2	-0.74	52.2	-0.27	52.2	0.74	52.2	-2.72	52.2	-0.48	52.2	1.84	52.2	-2.17	52.2	-1.28	52.2	-0.61	52.2	10.14	52.2	3.53	52.2	3.37	52.2	0.29	52.2	-1.03	52.2	3.91	52.2	2.17
53.1	3.9	53.1	-2.38	53.1	3.88	53.1	2.23	53.1	0.73	53.1	0.85	53.1	3.04	53.1	-0.16	53.1	1.87	53.1	-0.85	53.1	1.37	53.1	2.45	53.1	0.22	53.1	0.66	53.1	-0.36	53.1	-3.26	53.1	1.19	53.1	1.66	53.1	11.16	53.1	3.04	53.1	5.22	53.1	-0.25	53.1	2.01	53.1	6.32	53.1	2.32
54	0.83	54	0.86	54	2.96	54	-2.26	54	0.95	54	2.48	54	1.56	54	2.82	54	2.8	54	-1.83	54	-0.14	54	0.26	54	-2.73	54	1.41	54	0.57	54	-3.46	54	-1.22	54	-0.97	54	9.79	54	2.59	54	4.34	54	0.79	54	-1.53	54	6.35	54	2.38
54.9	0.4	54.9	0.95	54.9	0.97	54.9	-0.17	54.9	1.74	54.9	0.65	54.9	1.32	54.9	1.42	54.9	0.77	54.9	-0.76	54.9	2.88	54.9	0.29	54.9	-1.84	54.9	0.62	54.9	-0.1	54.9	-1.7	54.9	-2.04	54.9	-0.93	54.9	9.43	54.9	6.29	54.9	5.93	54.9	-0.59	54.9	0.48	54.9	5.24	54.9	1.65
55.8	1.89	55.8	0.93	55.8	1.72	55.8	3.44	55.8	0.17	55.8	1.26	55.8	3.79	55.8	3.11	55.8	1.21	55.8	-1.56	55.8	-1.54	55.8	0.3	55.8	-1.83	55.8	1.28	55.8	-0.37	55.8	-4.1	55.8	-1.02	55.8	-1.87	55.8	7.87	55.8	2.77	55.8	2.82	55.8	0.59	55.8	-0.63	55.8	7.7	55.8	-0.25
56.7	1.85	56.7	1.33	56.7	2.44	56.7	-1.08	56.7	0.81	56.7	1.25	56.7	1.85	56.7	1.74	56.7	2.57	56.7	-1.32	56.7	0.36	56.7	0.09	56.7	-3.47	56.7	0.15	56.7	-1.58	56.7	-1.72	56.7	-0.04	56.7	-3.04	56.7	7.01	56.7	2.61	56.7	4.97	56.7	2.15	56.7	0.8	56.7	4.34	56.7	0.06
57.6	2.47	57.6	-0.65	57.6	1.8	57.6	1.38	57.6	3.54	57.6	1.07	57.6	1.5	57.6	0.28	57.6	2.58	57.6	-0.15	57.6	0.2	57.6	-0.03	57.6	-2.97	57.6	-1.02	57.6	2.18	57.6	-3.06	57.6	-1.88	57.6	1.02	57.6	9.23	57.6	2.14	57.6	5.17	57.6	-0.89	57.6	1.09	57.6	6.55	57.6	2.21
58.5	1.52	58.5	-2.13	58.5	1.74	58.5	1.53	58.5	-0.72	58.5	1.92	58.5	2.19	58.5	-0.06	58.5	1.05	58.5	0.67	58.5	2.9	58.5	-0.17	58.5	-2	58.5	-1.56	58.5	0.36	58.5	1.01	58.5	0.33	58.5	-0.54	58.5	8.89	58.5	4.02	58.5	4.72	58.5	1.68	58.5	1.32	58.5	5.55	58.5	0.12
59.4	2.02	59.4	-0.42	59.4	0.22	59.4	-0.56	59.4	-0.14	59.4	-0.69	59.4	-0.92	59.4	0.58	59.4	-0.4	59.4	-2.13	59.4	-1.74	59.4	0.94	59.4	-3.93	59.4	0.06	59.4	1.27	59.4	-2.76	59.4	-1.44	59.4	-0.16	59.4	7.18	59.4	2.95	59.4	3.7	59.4	1.03	59.4	0.07	59.4	6.7	59.4	0.6
60.3	1.83	60.3	-2.46	60.3	1.82	60.3	-0.75	60.3	0.05	60.3	4.36	60.3	1.17	60.3	2.86	60.3	0.92	60.3	-3.18	60.3	-1.5	60.3	-0.33	60.3	-3.81	60.3	1.05	60.3	-1.67	60.3	-3.01	60.3	-1.25	60.3	-2.26	60.3	9.62	60.3	4.47	60.3	3.51	60.3	1.36	60.3	-0.48	60.3	5.99	60.3	3.05
61.2	3	61.2	1.7	61.2	0.66	61.2	-0.18	61.2	1.34	61.2	3.04	61.2	2.96	61.2	2.92	61.2	3.05	61.2	-0.76	61.2	0.59	61.2	1.45	61.2	-2.26	61.2	2.27	61.2	2.43	61.2	0.26	61.2	-2.14	61.2	0.01	61.2	10.44	61.2	4.42	61.2	6.43	61.2	1.48	61.2	1.23	61.2	6.32	61.2	3.71
62.1	2.65	62.1	0.27	62.1	0.67	62.1	3.11	62.1	3.53	62.1	4.78	62.1	2.9	62.1	-0.2	62.1	-1.57	62.1	-0.1	62.1	0.87	62.1	1.52	62.1	0.5	62.1	-1.14	62.1	-1.48	62.1	-4.5	62.1	-2.47	62.1	-1.96	62.1	12.26	62.1	1.65	62.1	5.32	62.1	0.39	62.1	-1.71	62.1	7.41	62.1	3.29
63	3.23	63	1.39	63	2.28	63	0.55	63	1.48	63	2.97	63	3.83	63	1.62	63	2.08	63	-0.87	63	2.68	63	0.61	63	-2.31	63	-0.89	63	0.82	63	-0.22	63	-1.35	63	-0.73	63	8.99	63	2.42	63	3.9	63	5	63	-0.08	63	7.25	63	1.74
63.9	3.6	63.9	0.46	63.9	2.06	63.9	0.09	63.9	1.11	63.9	4.16	63.9	2.73	63.9	0.77	63.9	5.35	63.9	-0.53	63.9	0.99	63.9	1.06	63.9	-2.37	63.9	-1.7	63.9	0.7	63.9	-1.61	63.9	0.44	63.9	0.36	63.9	11.46	63.9	3.62	63.9	3.63	63.9	1.84	63.9	1.47	63.9	9.74	63.9	1.94
64.8	3.52	64.8	1.57	64.8	0.05	64.8	2.13	64.8	2.12	64.8	3.55	64.8	2.69	64.8	0.84	64.8	1.73	64.8	-0.79	64.8	0.36	64.8	5.28	64.8	-3.49	64.8	-0.18	64.8	2.04	64.8	-2.24	64.8	-0.45	64.8	-0.12	64.8	7.91	64.8	3.83	64.8	2.96	64.8	0.47	64.8	2.91	64.8	7.14	64.8	0.38
65.7	3.68	65.7	-0.04	65.7	2.37	65.7	1.53	65.7	2.47	65.7	3.18	65.7	3.83	65.7	1.1	65.7	1.96	65.7	-1.25	65.7	2.04	65.7	2.2	65.7	-1.31	65.7	1.1	65.7	1.49	65.7	-3.05	65.7	-0.95	65.7	1.05	65.7	10.34	65.7	3.91	65.7	4.45	65.7	1.93	65.7	0.92	65.7	5.95	65.7	0.28
66.6	4.15	66.6	0.39	66.6	4.37	66.6	0.45	66.6	0.72	66.6	0.86	66.6	4.04	66.6	3.31	66.6	2.62	66.6	-0.91	66.6	1.06	66.6	4.26	66.6	-1.74	66.6	-1.22	66.6	0.35	66.6	-0.58	66.6	-0.71	66.6	1.29	66.6	8.97	66.6	2.86	66.6	4.78	66.6	0.58	66.6	1.32	66.6	3.58	66.6	1.87
67.5	3.75	67.5	-0.45	67.5	0.84	67.5	4.35	67.5	-1.47	67.5	1.84	67.5	3.45	67.5	3.53	67.5	0.03	67.5	1.9	67.5	1.52	67.5	1.02	67.5	-1.99	67.5	1.45	67.5	-0.21	67.5	-1.71	67.5	0.33	67.5	-1.25	67.5	11.58	67.5	3.87	67.5	5.83	67.5	0.7	67.5	0.41	67.5	6.64	67.5	1.6
68.4	1.9	68.4	-1.76	68.4	4.26	68.4	2.93	68.4	1.71	68.4	6.31	68.4	1.8	68.4	2.36	68.4	4.01	68.4	3.97	68.4	1.21	68.4	1.75	68.4	-1.62	68.4	2.28	68.4	-1.25	68.4	-1.61	68.4	0.5	68.4	-0.88	68.4	9.13	68.4	5.15	68.4	4.18	68.4	0.29	68.4	2.04	68.4	7.15	68.4	1.87
69.3	4.16	69.3	2.52	69.3	2.13	69.3	0.01	69.3	1.7	69.3	2.36	69.3	3.22	69.3	2.55	69.3	0.37	69.3	-1.12	69.3	1.49	69.3	0.51	69.3	-2.13	69.3	-0.5	69.3	1.61	69.3	-1.03	69.3	-0.29	69.3	-1.93	69.3	8.5	69.3	4.22	69.3	6.94	69.3	1.99	69.3	-0.08	69.3	8.72	69.3	0.3
70.2	3.18	70.2	-1.58	70.2	4.33	70.2	0.97	70.2	2.91	70.2	3.55	70.2	2.94	70.2	0.41	70.2	1.56	70.2	-0.55	70.2	-1.37	70.2	4.17	70.2	-1.9	70.2	-0.62	70.2	1.76	70.2	0.36	70.2	-1.44	70.2	2.39	70.2	9.29	70.2	2.53	70.2	7.61	70.2	1.99	70.2	0.58	70.2	10.69	70.2	0.79
71.1	2.45	71.1	0.91	71.1	3.53	71.1	1.56	71.1	2.83	71.1	2.17	71.1	1.52	71.1	0.56	71.1	2.14	71.1	-1.83	71.1	2.3	71.1	0.94	71.1	-3.34	71.1	-0.06	71.1	0.68	71.1	-2.05	71.1	0.41	71.1	0.89	71.1	11.24	71.1	4.9	71.1	5.53	71.1	1.38	71.1	0.16	71.1	7.74	71.1	0.45
72	4.74	72	1.38	72	-0.38	72	2.33	72	-0.79	72	3.18	72	4.84	72	4.39	72	0.71	72	-0.4	72	-0.14	72	2.84	72	-0.04	72	0.39	72	-0.17	72	-1.48	72	-1.31	72	0.96	72	9.55	72	4.93	72	4.98	72	2.58	72	-1.59	72	6.52	72	-0.84
72.9	3.88	72.9	-1.08	72.9	1.14	72.9	0.75	72.9	-1.19	72.9	5.53	72.9	3.41	72.9	1.1	72.9	3.38	72.9	0.38	72.9	1.38	72.9	3.1	72.9	-2.14	72.9	0.37	72.9	1.46	72.9	-3.32	72.9	-2.17	72.9	0.73	72.9	11.42	72.9	3.56	72.9	4.85	72.9	0.7	72.9	2.68	72.9	7.11	72.9	2.55
73.8	3.04	73.8	0.31	73.8	2.02	73.8	2.04	73.8	2.2	73.8	3.66	73.8	3.16	73.8	4.42	73.8	2.05	73.8	-1.13	73.8	-0.71	73.8	2.86	73.8	0.33	73.8	2.45	73.8	3.07	73.8	-1.37	73.8	0.46	73.8	-0.71	73.8	9.99	73.8	5.5	73.8	7.8	73.8	2.82	73.8	3.19	73.8	6.05	73.8	1.73
74.7	1.53	74.7	0.88	74.7	4.24	74.7	1.73	74.7	1.72	74.7	2.01	74.7	1.8	74.7	4.79	74.7	1.6	74.7	-0.09	74.7	1.66	74.7	0.82	74.7	-2.48	74.7	3.04	74.7	1.21	74.7	-3.24	74.7	0.34	74.7	-2.73	74.7	9.47	74.7	5.34	74.7	5.81	74.7	0.07	74.7	-0.37	74.7	6.45	74.7	0.27
75.6	2.8	75.6	2.19	75.6	1.7	75.6	4.04	75.6	2.11	75.6	5.46	75.6	1.7	75.6	2.72	75.6	1.86	75.6	-1.19	75.6	2.92	75.6	2.96	75.6	-1.5	75.6	-1.26	75.6	1.83	75.6	-2.24	75.6	-0.97	75.6	-2.16	75.6	9.43	75.6	3.34	75.6	6.28	75.6	2.93	75.6	-1.6	75.6	7.54	75.6	0.82
76.5	1.91	76.5	0.53	76.5	2.1	76.5	0.56	76.5	3.24	76.5	3.23	76.5	0.54	76.5	3.28	76.5	1.92	76.5	0.68	76.5	2.38	76.5	2.67	76.5	-4.21	76.5	0.42	76.5	0.66	76.5	-2.87	76.5	0.52	76.5	-0.72	76.5	8.51	76.5	3.53	76.5	7.53	76.5	2.04	76.5	1.8	76.5	7.28	76.5	-0.86
77.4	3.71	77.4	-1.56	77.4	4.54	77.4	1.77	77.4	3.85	77.4	4.89	77.4	0.47	77.4	1.48	77.4	4.51	77.4	0.04	77.4	0.82	77.4	3.36	77.4	-4.36	77.4	-0.47	77.4	3.16	77.4	0.88	77.4	-0.7	77.4	-0.81	77.4	11.38	77.4	4.75	77.4	5.37	77.4	4.33	77.4	1.78	77.4	9.51	77.4	3.1
78.3	4.09	78.3	2.63	78.3	2.05	78.3	0.76	78.3	-1.88	78.3	2.68	78.3	2.99	78.3	2.64	78.3	1.97	78.3	-0.23	78.3	-1.99	78.3	-0.54	78.3	-2.38	78.3	-2.15	78.3	1.16	78.3	-1.65	78.3	0.18	78.3	1.36	78.3	11.58	78.3	4.93	78.3	6.21	78.3	0.85	78.3	3.15	78.3	8.36	78.3	1.17
79.2	3.89	79.2	1.15	79.2	2.02	79.2	0.4	79.2	2.26	79.2	3.58	79.2	2.99	79.2	1.14	79.2	2.21	79.2	0.52	79.2	1.1	79.2	0.19	79.2	-1.05	79.2	0.98	79.2	1.76	79.2	-2.29	79.2	-2.4	79.2	-1.17	79.2	10.4	79.2	4.99	79.2	6.12	79.2	0.28	79.2	0.59	79.2	7.37	79.2	1.39
80.1	0.83	80.1	1.83	80.1	3.68	80.1	1.3	80.1	2.76	80.1	0.99	80.1	2.85	80.1	2.84	80.1	1.07	80.1	-0.93	80.1	-0.79	80.1	0.72	80.1	0.79	80.1	-0.75	80.1	-1.52	80.1	-0.3	80.1	-2.42	80.1	2.68	80.1	11	80.1	5.61	80.1	3.94	80.1	4.05	80.1	-0.85	80.1	11	80.1	1.81
81	1.43	81	0.66	81	1.99	81	2.2	81	3.46	81	3.23	81	1.45	81	3.16	81	2.61	81	0.26	81	1.87	81	2.38	81	-1.71	81	0.27	81	2.02	81	-2.23	81	0.99	81	2.63	81	11.07	81	5.63	81	9.23	81	1	81	1.85	81	7.51	81	1.39
81.9	1.28	81.9	0.87	81.9	1.25	81.9	-0.12	81.9	0.12	81.9	2.77	81.9	2	81.9	1.06	81.9	1.3	81.9	-1.25	81.9	0.46	81.9	-2.12	81.9	-0.46	81.9	2.21	81.9	2.05	81.9	-1.28	81.9	-0.3	81.9	-1.36	81.9	6.19	81.9	3.19	81.9	6.56	81.9	2.35	81.9	1.6	81.9	6.67	81.9	0.23
82.8	0.02	82.8	-0.86	82.8	2.61	82.8	0.23	82.8	2.13	82.8	1.74	82.8	-0.91	82.8	-2.2	82.8	0.99	82.8	0.26	82.8	0.35	82.8	-0.08	82.8	-1.5	82.8	-0.92	82.8	1.97	82.8	-1.36	82.8	-2.49	82.8	-1.17	82.8	5.78	82.8	2.91	82.8	5.68	82.8	-0.85	82.8	1.33	82.8	7.49	82.8	1.13
83.7	2.46	83.7	-0.87	83.7	0.78	83.7	4.27	83.7	1.96	83.7	2.55	83.7	1.7	83.7	-0.05	83.7	0.96	83.7	1.66	83.7	3.03	83.7	2.22	83.7	-1.99	83.7	-1.73	83.7	1.77	83.7	-2.01	83.7	0.65	83.7	-0.47	83.7	7.64	83.7	5.09	83.7	5.75	83.7	1.16	83.7	1.69	83.7	6.17	83.7	-0.45
84.6	1.61	84.6	0.18	84.6	2.02	84.6	-1.43	84.6	1.44	84.6	2.13	84.6	1.77	84.6	0.51	84.6	3.59	84.6	-2.31	84.6	1.15	84.6	2.64	84.6	-0.77	84.6	-0.3	84.6	2.54	84.6	-1.34	84.6	-0.62	84.6	-2.12	84.6	6.89	84.6	2.5	84.6	5.67	84.6	0.87	84.6	2.71	84.6	6.86	84.6	1.49
85.5	0.24	85.5	-0.88	85.5	1.31	85.5	2.84	85.5	2.26	85.5	2.78	85.5	-1.11	85.5	0.98	85.5	-0.59	85.5	1.08	85.5	2.2	85.5	0.95	85.5	-2.39	85.5	1.19	85.5	1.15	85.5	-1.44	85.5	2.23	85.5	1.79	85.5	3.88	85.5	3.11	85.5	5.76	85.5	-0.79	85.5	2.15	85.5	9.93	85.5	0
86.4	1.95	86.4	-0.35	86.4	-0.19	86.4	1.12	86.4	-0.13	86.4	6.19	86.4	-0.89	86.4	0.68	86.4	-0.16	86.4	-1.1	86.4	1.32	86.4	2.93	86.4	-1.17	86.4	-1.29	86.4	0.87	86.4	0.6	86.4	3.47	86.4	1.34	86.4	7.75	86.4	3.06	86.4	5.75	86.4	0.1	86.4	3.11	86.4	5.41	86.4	-0.63
87.3	-0.37	87.3	0.31	87.3	1.77	87.3	-0.9	87.3	1.48	87.3	3.16	87.3	1.48	87.3	0.41	87.3	0.23	87.3	-0.53	87.3	3.45	87.3	1.23	87.3	-0.11	87.3	-2.61	87.3	-1.47	87.3	-3.11	87.3	1.5	87.3	0.61	87.3	6.15	87.3	-0.26	87.3	1.69	87.3	0.08	87.3	3.09	87.3	6.62	87.3	2.76
88.2	0.25	88.2	-3.32	88.2	3.83	88.2	-0.98	88.2	-0.39	88.2	2.87	88.2	-1.94	88.2	-0.25	88.2	3.58	88.2	-0.8	88.2	0.2	88.2	2.36	88.2	-2.27	88.2	-1.98	88.2	2.62	88.2	0.53	88.2	2.03	88.2	0.4	88.2	5.87	88.2	1.01	88.2	5.6	88.2	1.98	88.2	2.53	88.2	6.96	88.2	1.93
89.1	1.75	89.1	-0.6	89.1	1.67	89.1	0.45	89.1	3.67	89.1	1.42	89.1	-0.85	89.1	-0.66	89.1	3.16	89.1	-3	89.1	-0.08	89.1	0.48	89.1	-2.28	89.1	-0.38	89.1	0.44	89.1	-2.26	89.1	1.82	89.1	-1.02	89.1	5.51	89.1	3.56	89.1	4.39	89.1	1.3	89.1	5.16	89.1	5.11	89.1	0.33
90	1.18	90	-2.51	90	0.96	90	0.96	90	-0.21	90	5.05	90	0.75	90	-0.76	90	-1.44	90	0.57	90	1.14	90	-0.85	90	0.89	90	0.36	90	1.72	90	-0.57	90	-0.92	90	0.74	90	8.18	90	2.53	90	5.65	90	0.23	90	2.97	90	6.83	90	0.11
90.9	-0.07	90.9	-1.62	90.9	2.55	90.9	0.98	90.9	2.92	90.9	5.79	90.9	1.3	90.9	-0.81	90.9	1.17	90.9	-0.5	90.9	3.26	90.9	0.37	90.9	-1.54	90.9	-1.86	90.9	0.54	90.9	-1.58	90.9	2.12	90.9	0.16	90.9	1.83	90.9	-0.33	90.9	5.06	90.9	2.46	90.9	2.38	90.9	8.23	90.9	-0.82
91.8	2.06	91.8	0.33	91.8	0.53	91.8	0.17	91.8	3.48	91.8	0.28	91.8	0.97	91.8	0.32	91.8	0.94	91.8	0.82	91.8	2.72	91.8	1.45	91.8	-0.33	91.8	0.96	91.8	2.2	91.8	0.63	91.8	-0.16	91.8	-1.5	91.8	6.73	91.8	5.27	91.8	2.38	91.8	1.32	91.8	1.61	91.8	7.76	91.8	1.32
92.7	0.42	92.7	-1.5	92.7	3.26	92.7	1.94	92.7	3.82	92.7	4.94	92.7	0.02	92.7	0.62	92.7	4.66	92.7	-0.65	92.7	0.23	92.7	3.4	92.7	-0.72	92.7	0.13	92.7	1.12	92.7	-4.28	92.7	-0.03	92.7	-0.04	92.7	6.87	92.7	3.79	92.7	3.07	92.7	-0.91	92.7	0.71	92.7	6.59	92.7	0.07
93.6	0.9	93.6	1.59	93.6	2.35	93.6	2.07	93.6	1.55	93.6	1.74	93.6	2.14	93.6	4.04	93.6	0.69	93.6	2.32	93.6	1.88	93.6	2.56	93.6	-2.19	93.6	-1	93.6	0.29	93.6	-3.56	93.6	1.11	93.6	-1.59	93.6	4.48	93.6	2.95	93.6	3.68	93.6	-1.32	93.6	-0.04	93.6	5.19	93.6	0.74
94.5	2.81	94.5	0.06	94.5	0.79	94.5	0.36	94.5	-0.89	94.5	3.34	94.5	5.08	94.5	3.05	94.5	1.7	94.5	-1.74	94.5	-1.55	94.5	2.99	94.5	1.32	94.5	1.27	94.5	-0.59	94.5	-2.07	94.5	-0.7	94.5	1.68	94.5	8.25	94.5	1.8	94.5	4.13	94.5	3.14	94.5	3.58	94.5	7.59	94.5	4.66
95.4	2.62	95.4	-2.74	95.4	1.45	95.4	1	95.4	1.46	95.4	3.79	95.4	2.92	95.4	3.29	95.4	1.36	95.4	-3.01	95.4	1.74	95.4	3.55	95.4	0.71	95.4	0.37	95.4	1.96	95.4	-4.15	95.4	0.48	95.4	-0.33	95.4	7.28	95.4	1.8	95.4	5.25	95.4	0.16	95.4	2.57	95.4	3.75	95.4	-0.15
96.3	1.71	96.3	0.33	96.3	-0.16	96.3	2.8	96.3	5.14	96.3	5.23	96.3	0.79	96.3	1.77	96.3	0.93	96.3	0.44	96.3	1.78	96.3	2.1	96.3	0.42	96.3	-1.31	96.3	-1.46	96.3	-1.42	96.3	1.19	96.3	1.12	96.3	10.5	96.3	3.02	96.3	3.03	96.3	-1.33	96.3	4.46	96.3	6.54	96.3	2.43
97.2	1.07	97.2	-0.6	97.2	-1.1	97.2	-0.78	97.2	2.73	97.2	4.49	97.2	1.13	97.2	-0.6	97.2	-2.45	97.2	-1.11	97.2	2.52	97.2	2.3	97.2	0.04	97.2	0.73	97.2	0.2	97.2	-1.18	97.2	1.17	97.2	0.89	97.2	7.11	97.2	2.2	97.2	5.31	97.2	0.56	97.2	2.58	97.2	7.4	97.2	1.46
98.1	0.64	98.1	-1.59	98.1	3.47	98.1	0.14	98.1	1.68	98.1	3	98.1	-0.92	98.1	1.61	98.1	2.39	98.1	-4.01	98.1	2.57	98.1	0.46	98.1	-2.01	98.1	0.88	98.1	2.53	98.1	-2.96	98.1	0.61	98.1	-1.14	98.1	6.13	98.1	3.5	98.1	3.68	98.1	4.23	98.1	4.37	98.1	5.18	98.1	2.19
99	0.05	99	-1.17	99	1.42	99	0.94	99	2.14	99	3.72	99	-0.98	99	0.24	99	0.42	99	-0.79	99	3.19	99	1.54	99	-1.73	99	-0.65	99	-0.9	99	-2.42	99	2.39	99	0.01	99	5.7	99	4.69	99	4.27	99	-0.22	99	1.51	99	8.04	99	-1.06
99.9	2.42	99.9	-1.07	99.9	-1.48	99.9	-1.7	99.9	2.99	99.9	-0.27	99.9	2.36	99.9	0.47	99.9	-0.38	99.9	-3.27	99.9	1.85	99.9	1.34	99.9	0.3	99.9	-0.32	99.9	1.06	99.9	-3.35	99.9	0.06	99.9	1.35	99.9	6.57	99.9	4.13	99.9	5.03	99.9	2.05	99.9	2.13	99.9	7.57	99.9	2.36
100.8	-0.68	100.8	-3.22	100.8	3.2	100.8	-1.01	100.8	2.36	100.8	2.98	100.8	1.75	100.8	-1.7	100.8	0.6	100.8	-1.79	100.8	3.07	100.8	1.71	100.8	0.25	100.8	-0.52	100.8	-0.53	100.8	-2.05	100.8	0.63	100.8	-0.16	100.8	3.26	100.8	0.25	100.8	3.63	100.8	0.03	100.8	3.01	100.8	4.85	100.8	-1.02
101.7	4.47	101.7	-0.65	101.7	1.35	101.7	0.67	101.7	0.75	101.7	2.5	101.7	3.22	101.7	-0.25	101.7	3.24	101.7	-2.14	101.7	1.29	101.7	1.12	101.7	0.95	101.7	-1.57	101.7	1.2	101.7	-4.84	101.7	-0.32	101.7	-0.11	101.7	5.43	101.7	2.95	101.7	3.85	101.7	1.01	101.7	2.57	101.7	5.87	101.7	1.4
102.6	1.17	102.6	-0.96	102.6	0.28	102.6	-1.8	102.6	3.57	102.6	5.14	102.6	1.69	102.6	0.13	102.6	1.76	102.6	-1.08	102.6	3.42	102.6	3.34	102.6	-0.12	102.6	-1.17	102.6	1.26	102.6	-1.06	102.6	0.33	102.6	0.63	102.6	5.82	102.6	0.96	102.6	4.14	102.6	1.77	102.6	0.97	102.6	4.78	102.6	-0.13
103.5	0.06	103.5	0.26	103.5	0.37	103.5	-0.97	103.5	3.32	103.5	2.32	103.5	-1.27	103.5	2.42	103.5	-0.51	103.5	-0.9	103.5	3.3	103.5	3.21	103.5	-2.09	103.5	-0.8	103.5	-4	103.5	0.64	103.5	-0.14	103.5	1.52	103.5	6.46	103.5	1.65	103.5	1.54	103.5	0.53	103.5	0.94	103.5	7.07	103.5	1.2
104.4	1.59	104.4	1.73	104.4	1.59	104.4	3.81	104.4	4.08	104.4	2.13	104.4	0.07	104.4	2.06	104.4	1.44	104.4	-0.79	104.4	3.14	104.4	2.98	104.4	-1.89	104.4	-0.14	104.4	0.59	104.4	-3.14	104.4	1.16	104.4	1.2	104.4	6.02	104.4	3.2	104.4	4.24	104.4	0.17	104.4	1.79	104.4	6.29	104.4	-1.6
105.3	3.03	105.3	-1.44	105.3	0.82	105.3	1.68	105.3	0.9	105.3	3.35	105.3	2.68	105.3	0.61	105.3	-0.15	105.3	0.44	105.3	-1.43	105.3	0.51	105.3	0.33	105.3	-1.17	105.3	1.22	105.3	-3.65	105.3	-0.23	105.3	-2.63	105.3	5.73	105.3	1.32	105.3	3.93	105.3	1.75	105.3	4.46	105.3	7	105.3	2.29
106.2	2.6	106.2	1.2	106.2	2.47	106.2	-0.46	106.2	-1.94	106.2	4.57	106.2	1.25	106.2	0.57	106.2	2.38	106.2	-2.69	106.2	0.35	106.2	2.94	106.2	-4.22	106.2	-0.82	106.2	1.24	106.2	-3.47	106.2	1.94	106.2	1.43	106.2	5.28	106.2	3.14	106.2	2.87	106.2	0.78	106.2	1.24	106.2	8.6	106.2	1.15
107.1	1	107.1	-0.18	107.1	2.26	107.1	-1.25	107.1	1.32	107.1	4.21	107.1	2.57	107.1	0.99	107.1	2.95	107.1	-0.78	107.1	3.45	107.1	4.9	107.1	-1.21	107.1	-2.98	107.1	1.64	107.1	-0.73	107.1	1.92	107.1	0.32	107.1	6.06	107.1	2.06	107.1	1.99	107.1	1.4	107.1	2.2	107.1	6.28	107.1	-0.18
108	3.73	108	0.55	108	-0.95	108	2.09	108	0.49	108	2.43	108	3	108	0.62	108	-0.87	108	-2.86	108	0.92	108	-0.33	108	-0.57	108	-2.63	108	1.87	108	-3.89	108	0.84	108	-0.99	108	5.48	108	2.39	108	5.16	108	-0.03	108	0.65	108	7.43	108	0.48
108.9	-1.16	108.9	-0.12	108.9	-0.31	108.9	-1.41	108.9	1.42	108.9	2.13	108.9	-1.69	108.9	2.24	108.9	1.75	108.9	-2.97	108.9	1.79	108.9	0.36	108.9	-0.34	108.9	1.47	108.9	1.52	108.9	-2.78	108.9	0.39	108.9	-1.02	108.9	7.1	108.9	2.77	108.9	2.5	108.9	1.03	108.9	0.69	108.9	6.23	108.9	3.68
109.8	0.54	109.8	-0.47	109.8	0.63	109.8	2.39	109.8	0.98	109.8	1.68	109.8	1.8	109.8	2.24	109.8	0.49	109.8	-0.94	109.8	1.27	109.8	2.05	109.8	-1.92	109.8	0.8	109.8	-1.18	109.8	-3.8	109.8	0.96	109.8	0.21	109.8	5.52	109.8	2.14	109.8	3.06	109.8	0.24	109.8	0.69	109.8	4.85	109.8	1.19
110.7	1.09	110.7	-2.24	110.7	2.9	110.7	-0.24	110.7	3.51	110.7	6.04	110.7	1.35	110.7	1.14	110.7	0.59	110.7	-0.46	110.7	1.08	110.7	5.28	110.7	-1.05	110.7	-0.27	110.7	0.99	110.7	-1.28	110.7	1.06	110.7	0.23	110.7	5.19	110.7	1.86	110.7	5.88	110.7	1.36	110.7	2.96	110.7	5.01	110.7	2.41
111.6	2.25	111.6	2.67	111.6	3.6	111.6	-0.61	111.6	1.86	111.6	2.72	111.6	-0.52	111.6	2.4	111.6	1.03	111.6	-1.46	111.6	1.96	111.6	-1.44	111.6	0.25	111.6	0.25	111.6	-0.32	111.6	-1.35	111.6	1.2	111.6	-0.89	111.6	5.69	111.6	2.14	111.6	4	111.6	3.85	111.6	0.03	111.6	6.29	111.6	-0.08
112.5	-0.46	112.5	-0.24	112.5	2.06	112.5	-1.89	112.5	1.51	112.5	4.72	112.5	-0.62	112.5	0.88	112.5	3.66	112.5	-0.14	112.5	0.66	112.5	5.52	112.5	-1.4	112.5	-1.14	112.5	4.33	112.5	-0.71	112.5	0.04	112.5	2.02	112.5	3.55	112.5	2.97	112.5	5.82	112.5	0.56	112.5	2.51	112.5	5.84	112.5	-0.32
113.4	-1.2	113.4	-3.17	113.4	1.07	113.4	2.29	113.4	0.04	113.4	4.56	113.4	-1.37	113.4	-0.86	113.4	2.88	113.4	0.97	113.4	-1.56	113.4	1.45	113.4	-0.95	113.4	-0.58	113.4	1.51	113.4	-0.95	113.4	1.35	113.4	0.34	113.4	4.28	113.4	5.03	113.4	3.31	113.4	2.37	113.4	3.89	113.4	7.39	113.4	0.38
114.3	-1.17	114.3	0.52	114.3	0.5	114.3	2.2	114.3	0.41	114.3	3.43	114.3	0.5	114.3	1.42	114.3	2.05	114.3	0.47	114.3	1.48	114.3	1.86	114.3	-0.35	114.3	0.4	114.3	2.02	114.3	-4.49	114.3	-1.14	114.3	-1.74	114.3	4.99	114.3	3.72	114.3	2.5	114.3	1.48	114.3	2.5	114.3	5.41	114.3	0.64
115.2	0.81	115.2	-0.98	115.2	2.52	115.2	0.8	115.2	2.55	115.2	4.13	115.2	0.9	115.2	0.24	115.2	-0.05	115.2	0.43	115.2	-1.4	115.2	1.9	115.2	-0.65	115.2	-1.2	115.2	1.47	115.2	-2.44	115.2	-1.84	115.2	-0.39	115.2	4.24	115.2	2.05	115.2	4.26	115.2	1.6	115.2	1.85	115.2	7.07	115.2	-1.51
116.1	3.88	116.1	-2.36	116.1	0.74	116.1	-0.19	116.1	3.07	116.1	3.47	116.1	4.02	116.1	-0.23	116.1	1.66	116.1	-2.29	116.1	1.58	116.1	3.69	116.1	-0.18	116.1	-0.97	116.1	2.17	116.1	-2.44	116.1	0.72	116.1	0.05	116.1	4.22	116.1	1.31	116.1	6.14	116.1	1.78	116.1	1.9	116.1	6.49	116.1	0.27
117	0.96	117	0.86	117	0.27	117	2.62	117	1.31	117	2.49	117	2.49	117	2.38	117	-0.3	117	-0.85	117	2.12	117	2.27	117	-0.71	117	-2.03	117	1.2	117	-5.68	117	0.85	117	-0.68	117	4.17	117	0.36	117	3.09	117	-0.63	117	1.37	117	7.15	117	1.09
117.9	-0.29	117.9	2.54	117.9	-1.06	117.9	0.08	117.9	4.56	117.9	1.72	117.9	1.07	117.9	1.73	117.9	0.31	117.9	-0.86	117.9	1.22	117.9	0.82	117.9	1.72	117.9	-3.39	117.9	0.74	117.9	-1.91	117.9	1.56	117.9	-1.05	117.9	2.96	117.9	-1.13	117.9	3.78	117.9	1.09	117.9	3.2	117.9	7.06	117.9	-0.41
118.8	0.36	118.8	-0.87	118.8	1.57	118.8	0.12	118.8	2.24	118.8	0.54	118.8	-0.65	118.8	2.17	118.8	3	118.8	-2.71	118.8	3.35	118.8	0.34	118.8	0.64	118.8	0.22	118.8	0.68	118.8	-4.44	118.8	1.06	118.8	-0.7	118.8	6.52	118.8	1.83	118.8	4.17	118.8	1.23	118.8	3.96	118.8	6.16	118.8	2.9
119.7	0.37	119.7	-2.05	119.7	2.18	119.7	1.84	119.7	2.07	119.7	2.4	119.7	1.97	119.7	-3.05	119.7	2.09	119.7	0.55	119.7	2.16	119.7	3.1	119.7	-0.95	119.7	-0.65	119.7	1.54	119.7	-2.1	119.7	0.35	119.7	0.41	119.7	5.24	119.7	2.73	119.7	3.3	119.7	1.62	119.7	3.1	119.7	5.39	119.7	0.94
120.6	0.58	120.6	-1.5	120.6	-0.62	120.6	2.22	120.6	0.09	120.6	1.42	120.6	3.25	120.6	-1.13	120.6	0.62	120.6	1.47	120.6	0.64	120.6	0.02	120.6	0.11	120.6	-0.5	120.6	1.67	120.6	-0.64	120.6	-0.77	120.6	-0.14	120.6	5.95	120.6	3.54	120.6	3.7	120.6	-0.07	120.6	1.47	120.6	7.17	120.6	0.3
121.5	0.95	121.5	-1.35	121.5	1.55	121.5	2.11	121.5	2.43	121.5	5.25	121.5	0.31	121.5	-1.57	121.5	-0.28	121.5	-0.14	121.5	1.24	121.5	4.2	121.5	-0.97	121.5	-2.69	121.5	-0.98	121.5	-1.37	121.5	-0.5	121.5	0.29	121.5	5.22	121.5	1.24	121.5	3.79	121.5	3.36	121.5	1.91	121.5	5.31	121.5	0.94
122.4	3.17	122.4	0.55	122.4	-0.31	122.4	1.05	122.4	4.13	122.4	2.53	122.4	0.81	122.4	1.09	122.4	1.1	122.4	-0.42	122.4	0.63	122.4	0.49	122.4	0.26	122.4	-2.48	122.4	-1.68	122.4	-3.35	122.4	-2.23	122.4	-2.93	122.4	4.33	122.4	1.17	122.4	2.93	122.4	-0.44	122.4	1.14	122.4	4.93	122.4	-1.97
123.3	0.42	123.3	-0.74	123.3	2.25	123.3	-1.01	123.3	1.29	123.3	1.51	123.3	-1.12	123.3	1.48	123.3	2.28	123.3	-0.53	123.3	0.66	123.3	3.26	123.3	0.67	123.3	-1	123.3	1.15	123.3	-3.29	123.3	1.54	123.3	-0.58	123.3	5.26	123.3	2.75	123.3	3.71	123.3	0.02	123.3	1.86	123.3	4.25	123.3	0.25
124.2	2.43	124.2	0.04	124.2	-0.14	124.2	-0.55	124.2	1.78	124.2	5.34	124.2	1.8	124.2	0.01	124.2	2.83	124.2	-1.95	124.2	3.71	124.2	4.27	124.2	-0.99	124.2	-1.94	124.2	2.1	124.2	-3.01	124.2	1.93	124.2	-0.44	124.2	6.36	124.2	2.91	124.2	4.28	124.2	3.25	124.2	1.5	124.2	4.43	124.2	1.39
125.1	1.94	125.1	-1.21	125.1	-0.72	125.1	-0.48	125.1	1.39	125.1	3.46	125.1	1.59	125.1	1.57	125.1	-0.35	125.1	-1.69	125.1	-1.15	125.1	1.84	125.1	0.17	125.1	-0.85	125.1	-1.66	125.1	-1.77	125.1	-1.09	125.1	-0.52	125.1	4.32	125.1	2.16	125.1	4.37	125.1	2.03	125.1	0.05	125.1	6.38	125.1	0.05
126	-0.52	126	0.18	126	6.16	126	-0.01	126	2.44	126	1.95	126	-0.01	126	2.05	126	2.94	126	-1.62	126	2.5	126	-1.44	126	-1.55	126	-0.35	126	-1.59	126	-2.37	126	0.4	126	-1.94	126	3.98	126	0.89	126	3.52	126	2.96	126	1.63	126	4.65	126	-0.13
126.9	0.71	126.9	-2.71	126.9	1.86	126.9	0.66	126.9	0.18	126.9	4.77	126.9	1.72	126.9	-2.39	126.9	1.41	126.9	-1.69	126.9	0.87	126.9	4.59	126.9	0.39	126.9	-0.62	126.9	0.64	126.9	-3.53	126.9	0.87	126.9	-0.12	126.9	7.17	126.9	1.64	126.9	2.76	126.9	0.42	126.9	2.98	126.9	4.42	126.9	1.42
127.8	0.52	127.8	-1.04	127.8	0.23	127.8	-1.76	127.8	1.49	127.8	2.91	127.8	1.78	127.8	2.44	127.8	2	127.8	-3.08	127.8	1.34	127.8	1.84	127.8	-1.86	127.8	-1.46	127.8	0.02	127.8	-2.15	127.8	-2.42	127.8	-0.8	127.8	5.45	127.8	1.79	127.8	3.94	127.8	-0.06	127.8	2.55	127.8	8.4	127.8	3.7
128.7	1.98	128.7	0.32	128.7	1.72	128.7	-0.41	128.7	1.04	128.7	3.64	128.7	1.74	128.7	2.32	128.7	2.78	128.7	-0.8	128.7	2.47	128.7	2.87	128.7	-0.55	128.7	-1.33	128.7	1.14	128.7	-1.85	128.7	1.77	128.7	-0.29	128.7	5.65	128.7	2.41	128.7	4.41	128.7	1.3	128.7	2.66	128.7	6.16	128.7	-1.59
129.6	0.69	129.6	-1.72	129.6	-1.88	129.6	1.89	129.6	1.9	129.6	3.79	129.6	-0.77	129.6	0.41	129.6	1.42	129.6	-1.5	129.6	4.81	129.6	2.69	129.6	-2.82	129.6	-2.21	129.6	0.06	129.6	-3.17	129.6	4.04	129.6	-1.15	129.6	5.47	129.6	1.07	129.6	4.4	129.6	-0.12	129.6	2.99	129.6	5.98	129.6	1
130.5	0.75	130.5	-1.38	130.5	0.82	130.5	1.37	130.5	2.74	130.5	4.52	130.5	-0.17	130.5	-1.95	130.5	-1.28	130.5	-1.86	130.5	1.93	130.5	2.03	130.5	-4.52	130.5	-1.49	130.5	0.85	130.5	-1.82	130.5	1.16	130.5	-0.66	130.5	5.99	130.5	3.45	130.5	5.13	130.5	0.75	130.5	3.78	130.5	6.56	130.5	1.54
131.4	1.98	131.4	-1.21	131.4	0.84	131.4	-0.25	131.4	2.74	131.4	3.12	131.4	0.3	131.4	-0.36	131.4	2.16	131.4	-1.65	131.4	2.36	131.4	1.47	131.4	-0.16	131.4	0.58	131.4	4.01	131.4	-2.82	131.4	1.09	131.4	-2.18	131.4	5.13	131.4	2.68	131.4	4.28	131.4	0.93	131.4	3.19	131.4	5.96	131.4	-0.68
132.3	1.98	132.3	1.21	132.3	-0.18	132.3	-0.31	132.3	2.54	132.3	3.6	132.3	0.31	132.3	4.89	132.3	2.01	132.3	-0.38	132.3	-0.31	132.3	1.02	132.3	-2.83	132.3	0.51	132.3	0.21	132.3	-1.22	132.3	-0.84	132.3	-1.73	132.3	5.52	132.3	3.51	132.3	3.2	132.3	1.85	132.3	1.89	132.3	3.37	132.3	0.94
133.2	1.82	133.2	0.89	133.2	0.97	133.2	0.56	133.2	3	133.2	4.62	133.2	1.89	133.2	1.44	133.2	-0.49	133.2	0.34	133.2	0	133.2	3.29	133.2	-1.47	133.2	-0.7	133.2	-1.25	133.2	-2.56	133.2	-1.95	133.2	-0.48	133.2	4.03	133.2	3.72	133.2	4.3	133.2	3.45	133.2	1.58	133.2	6.59	133.2	2.02
134.1	1.22	134.1	0.54	134.1	1.91	134.1	0.7	134.1	3.34	134.1	3.22	134.1	2.68	134.1	1.43	134.1	1.97	134.1	-1.14	134.1	4.07	134.1	1.55	134.1	0.73	134.1	-0.69	134.1	1.09	134.1	-2.51	134.1	-1.18	134.1	0.45	134.1	6.97	134.1	0.22	134.1	5.49	134.1	0.21	134.1	-1.26	134.1	6.97	134.1	1.43
135	-0.52	135	-0.82	135	1.76	135	0.61	135	0.58	135	2.65	135	-0.69	135	1.49	135	0.83	135	-3.04	135	2.22	135	2.27	135	0.99	135	-0.07	135	1.33	135	-3.2	135	0.47	135	-1.71	135	6.74	135	1.09	135	3.97	135	0.44	135	2.44	135	5.23	135	1.11
135.9	1.99	135.9	1.41	135.9	1.2	135.9	1.13	135.9	5.82	135.9	2.39	135.9	2.8	135.9	0	135.9	1.76	135.9	0.13	135.9	4.01	135.9	2.03	135.9	0.48	135.9	-0.87	135.9	0.99	135.9	-3.42	135.9	-0.89	135.9	-0.39	135.9	3.69	135.9	3.92	135.9	5.1	135.9	1.38	135.9	2.32	135.9	4.29	135.9	-0.4
136.8	0.52	136.8	-2.83	136.8	0.39	136.8	1.68	136.8	2.02	136.8	1.41	136.8	0.74	136.8	0.72	136.8	1.5	136.8	-0.41	136.8	1.56	136.8	0.45	136.8	0.06	136.8	-0.79	136.8	0.18	136.8	-4.18	136.8	1.71	136.8	1.27	136.8	6.2	136.8	2.39	136.8	4.22	136.8	0.96	136.8	1.98	136.8	5.2	136.8	1.26
137.7	-0.94	137.7	-0.11	137.7	2.47	137.7	0.66	137.7	3.21	137.7	4.27	137.7	1.57	137.7	2.57	137.7	1.03	137.7	-2.33	137.7	1.54	137.7	2.61	137.7	3.3	137.7	-0.62	137.7	-1.13	137.7	-2.56	137.7	-2.49	137.7	-2.1	137.7	5.27	137.7	2.42	137.7	7.01	137.7	3.38	137.7	0.02	137.7	4.97	137.7	0.19
138.6	1.93	138.6	-3.13	138.6	0.74	138.6	0.87	138.6	5.27	138.6	1.78	138.6	0.18	138.6	1.29	138.6	0.45	138.6	-0.32	138.6	2.24	138.6	-0.16	138.6	0.16	138.6	-0.24	138.6	1	138.6	-3.11	138.6	0.82	138.6	-1.06	138.6	5.01	138.6	1.26	138.6	4.4	138.6	0.46	138.6	0.28	138.6	5.22	138.6	0.64
139.5	-0.77	139.5	0.48	139.5	1.89	139.5	0.48	139.5	0.42	139.5	4.14	139.5	1.36	139.5	0.91	139.5	3.33	139.5	-0.31	139.5	0.58	139.5	2.79	139.5	-1.03	139.5	-2.07	139.5	3.43	139.5	-1.89	139.5	-0.08	139.5	1.86	139.5	6.85	139.5	0.46	139.5	4.65	139.5	0.77	139.5	0.74	139.5	7.08	139.5	1.74
140.4	2.01	140.4	2.02	140.4	4.86	140.4	1.68	140.4	3.98	140.4	4.43	140.4	1.62	140.4	0.16	140.4	0.86	140.4	-1.91	140.4	1.37	140.4	1.36	140.4	-0.41	140.4	-0.82	140.4	-1.57	140.4	-3.32	140.4	0.22	140.4	-1.26	140.4	7.44	140.4	3.21	140.4	3.37	140.4	4.72	140.4	2.39	140.4	7.65	140.4	2.84
141.3	2.19	141.3	-1.23	141.3	1.03	141.3	1.4	141.3	3.63	141.3	3.6	141.3	1.64	141.3	-0.79	141.3	0.98	141.3	-0.53	141.3	2.3	141.3	4.81	141.3	-1.22	141.3	-1.82	141.3	0	141.3	-0.93	141.3	1.43	141.3	0.52	141.3	5.61	141.3	1.55	141.3	1.74	141.3	2.53	141.3	2.58	141.3	7.74	141.3	-0.04
142.2	-1.46	142.2	-1.79	142.2	1.87	142.2	0.18	142.2	2.13	142.2	7.68	142.2	-1.75	142.2	-0.58	142.2	1.31	142.2	-1.1	142.2	2.44	142.2	2.85	142.2	-2.86	142.2	-0.04	142.2	1.64	142.2	-4.54	142.2	2.36	142.2	-1.57	142.2	4.79	142.2	2.68	142.2	4.4	142.2	-0.04	142.2	2.17	142.2	4.39	142.2	2.44
143.1	1.15	143.1	-0.76	143.1	1.96	143.1	-1.17	143.1	1.62	143.1	4.15	143.1	2.32	143.1	0.68	143.1	0.46	143.1	-2.41	143.1	0.66	143.1	2.53	143.1	-0.58	143.1	-0.01	143.1	0.46	143.1	-2.88	143.1	1.4	143.1	-0.47	143.1	5.17	143.1	4.24	143.1	3.11	143.1	-0.03	143.1	2.84	143.1	4.79	143.1	-1.28
144	1.57	144	-3.86	144	3.83	144	-1.29	144	3.51	144	6.5	144	1.37	144	-0.39	144	4.24	144	0.69	144	-1.39	144	2.11	144	-0.38	144	-2.26	144	-0.01	144	-2.51	144	-2.09	144	-1.81	144	5.65	144	3.32	144	1.11	144	2.33	144	0.67	144	5.96	144	0.44
144.9	1.65	144.9	-2.33	144.9	4.17	144.9	1.98	144.9	3.81	144.9	3.1	144.9	1.99	144.9	0.5	144.9	3.75	144.9	1.98	144.9	1.4	144.9	1.35	144.9	-1.42	144.9	-1.41	144.9	0.76	144.9	-1.15	144.9	-2.39	144.9	-0.46	144.9	4.48	144.9	2.81	144.9	4.96	144.9	1.4	144.9	1.5	144.9	8.08	144.9	0.35
145.8	2.93	145.8	-3	145.8	3.12	145.8	-0.88	145.8	0.46	145.8	3.92	145.8	0.9	145.8	1.34	145.8	4.69	145.8	-4.02	145.8	1.4	145.8	3.3	145.8	-2.45	145.8	1.51	145.8	0.11	145.8	-4.08	145.8	0.31	145.8	1.42	145.8	4.11	145.8	6.41	145.8	4.82	145.8	-1.58	145.8	2.99	145.8	7.15	145.8	-0.85
146.7	0.59	146.7	0.15	146.7	2.42	146.7	1.08	146.7	1.26	146.7	5.4	146.7	2.05	146.7	1.76	146.7	2.73	146.7	-0.81	146.7	-0.24	146.7	2.3	146.7	-1.63	146.7	-2.55	146.7	0.67	146.7	-4.62	146.7	-0.8	146.7	-0.44	146.7	5.43	146.7	0.83	146.7	5.2	146.7	1.92	146.7	-0.46	146.7	7.84	146.7	1.67
147.6	1.36	147.6	-0.51	147.6	1.42	147.6	0.24	147.6	1.79	147.6	0.38	147.6	0.39	147.6	4.18	147.6	2.31	147.6	-0.1	147.6	1.56	147.6	0.5	147.6	0.35	147.6	-0.31	147.6	-0.26	147.6	0.58	147.6	-1.27	147.6	-0.82	147.6	5.7	147.6	1.94	147.6	4.85	147.6	3.36	147.6	1.99	147.6	8.89	147.6	0.77
148.5	2.25	148.5	0.81	148.5	-0.96	148.5	0.41	148.5	-0.16	148.5	4.74	148.5	-0.32	148.5	2.85	148.5	3.66	148.5	-0.49	148.5	0.37	148.5	4.77	148.5	-0.62	148.5	2.78	148.5	1.95	148.5	-3.11	148.5	1.27	148.5	0.63	148.5	5.08	148.5	3.52	148.5	3.71	148.5	2.69	148.5	2.29	148.5	7.6	148.5	-2.69
149.4	0.36	149.4	-0.91	149.4	0.08	149.4	2.17	149.4	0.74	149.4	5.26	149.4	1.14	149.4	0.92	149.4	0.09	149.4	0.32	149.4	-0.57	149.4	4.62	149.4	-0.93	149.4	0.07	149.4	-0.38	149.4	-1.05	149.4	-0.71	149.4	1.63	149.4	6.71	149.4	4.17	149.4	2.43	149.4	2.92	149.4	-0.72	149.4	5.05	149.4	1.18
150.3	1.73	150.3	0.13	150.3	0.51	150.3	0.86	150.3	0.79	150.3	3.96	150.3	3.05	150.3	2.83	150.3	0.77	150.3	-1.8	150.3	0.69	150.3	2.52	150.3	1.14	150.3	0.96	150.3	-1.17	150.3	-2.77	150.3	1.28	150.3	-1.26	150.3	6.82	150.3	1.26	150.3	2.93	150.3	0.44	150.3	0.97	150.3	8.66	150.3	0.51
151.2	2.07	151.2	1.17	151.2	0.15	151.2	0.61	151.2	0.7	151.2	5.05	151.2	2.17	151.2	4.02	151.2	2.51	151.2	-0.34	151.2	0.41	151.2	2.54	151.2	-2.92	151.2	0	151.2	-0.09	151.2	-2.71	151.2	-0.76	151.2	0.52	151.2	2.65	151.2	2.79	151.2	1.86	151.2	2.94	151.2	1.76	151.2	6.41	151.2	2.15
152.1	0.45	152.1	-1.93	152.1	1.2	152.1	-4.19	152.1	-0.03	152.1	3.12	152.1	1.78	152.1	-0.61	152.1	0.42	152.1	-3.1	152.1	-0.37	152.1	2.81	152.1	0.38	152.1	-3.62	152.1	1.33	152.1	-2.15	152.1	0.09	152.1	-0.59	152.1	5.28	152.1	2.65	152.1	4.57	152.1	2.26	152.1	3.27	152.1	7.54	152.1	0.01
153	-1.21	153	-0.55	153	1.17	153	-2.12	153	2.44	153	2.39	153	3.18	153	1.21	153	-1.57	153	-2.51	153	4.56	153	2.47	153	-0.96	153	1.02	153	-1	153	-6.37	153	1.88	153	-0.36	153	3.1	153	2.69	153	3.3	153	0.42	153	1.88	153	8.24	153	1.73
153.9	1.79	153.9	1.01	153.9	2.77	153.9	1.08	153.9	1.59	153.9	2.09	153.9	0.68	153.9	1.62	153.9	2.05	153.9	-3.66	153.9	2.2	153.9	-0.54	153.9	-1.55	153.9	-2.16	153.9	-0.08	153.9	-6.42	153.9	-0.18	153.9	-1.22	153.9	5.58	153.9	3.68	153.9	3.51	153.9	-0.75	153.9	2.92	153.9	5.84	153.9	-0.46
154.8	1.77	154.8	0.81	154.8	4.42	154.8	0.27	154.8	3.43	154.8	2.58	154.8	1.66	154.8	1.05	154.8	1.35	154.8	-2.13	154.8	2.66	154.8	-0.83	154.8	-3.63	154.8	-1.39	154.8	-0.39	154.8	-3.84	154.8	0.76	154.8	-2.23	154.8	3.58	154.8	0.87	154.8	3.34	154.8	-0.63	154.8	2.26	154.8	6.18	154.8	0.22
155.7	0.58	155.7	0	155.7	3.2	155.7	-0.39	155.7	2.38	155.7	2.79	155.7	2.97	155.7	2.79	155.7	0.57	155.7	-2.42	155.7	0.72	155.7	1.14	155.7	-0.94	155.7	-1.26	155.7	-0.12	155.7	-2.25	155.7	-0.9	155.7	-0.25	155.7	4.82	155.7	3.63	155.7	6.39	155.7	1.08	155.7	-1.59	155.7	6.85	155.7	-1.74
156.6	1.3	156.6	-3.69	156.6	1.58	156.6	0.43	156.6	2.46	156.6	3.8	156.6	1.15	156.6	-0.2	156.6	3.69	156.6	-0.46	156.6	1.53	156.6	2.86	156.6	-3.49	156.6	-2.16	156.6	0.53	156.6	-3.28	156.6	1.26	156.6	-1.45	156.6	5.44	156.6	0.73	156.6	3.91	156.6	-0.12	156.6	2.7	156.6	7.02	156.6	1.49
157.5	2.34	157.5	0.38	157.5	3.19	157.5	0.34	157.5	2.75	157.5	3.46	157.5	0.23	157.5	0.92	157.5	1.87	157.5	-0.52	157.5	2.17	157.5	3.47	157.5	-0.86	157.5	-0.11	157.5	1.75	157.5	-2.32	157.5	-0.02	157.5	-0.22	157.5	7.71	157.5	3.13	157.5	6.24	157.5	1.79	157.5	2.44	157.5	5.43	157.5	0.53
158.4	-0.56	158.4	-1.03	158.4	1.02	158.4	-0.94	158.4	3.27	158.4	3.33	158.4	-0.54	158.4	3	158.4	0.41	158.4	-2.09	158.4	-0.41	158.4	3.31	158.4	-1.07	158.4	-0.11	158.4	1.03	158.4	-5.51	158.4	-1.12	158.4	-0.12	158.4	5.09	158.4	1.62	158.4	2.35	158.4	0.08	158.4	1.01	158.4	8.23	158.4	-1.16
159.3	0.69	159.3	-0.75	159.3	0.3	159.3	0.14	159.3	3.16	159.3	3.81	159.3	-1.07	159.3	0.83	159.3	1.41	159.3	1.41	159.3	-1.12	159.3	3.71	159.3	-1.65	159.3	0.04	159.3	2.03	159.3	-1.32	159.3	0.94	159.3	-1.08	159.3	5.28	159.3	4.45	159.3	6.44	159.3	4.15	159.3	3.73	159.3	7.71	159.3	1.82
160.2	4.2	160.2	-2.45	160.2	0.26	160.2	0.36	160.2	2.61	160.2	3.84	160.2	0	160.2	1.11	160.2	1.4	160.2	-1.71	160.2	1.63	160.2	1.76	160.2	-1.41	160.2	-1.04	160.2	2.63	160.2	-2.45	160.2	0.38	160.2	0.18	160.2	5.17	160.2	2.32	160.2	4.8	160.2	1.16	160.2	3.72	160.2	8.63	160.2	0.49
161.1	0.6	161.1	-1.43	161.1	1.88	161.1	0.98	161.1	4.03	161.1	2.52	161.1	0.88	161.1	0.11	161.1	2.27	161.1	-1.59	161.1	3.29	161.1	1.29	161.1	-3.76	161.1	-0.96	161.1	1.35	161.1	-4.6	161.1	2.18	161.1	0.13	161.1	2.71	161.1	0.77	161.1	5.71	161.1	1.46	161.1	2.66	161.1	6.95	161.1	-0.83
162	0.91	162	-3.1	162	2.28	162	0.95	162	1.83	162	4.61	162	0.23	162	-2.39	162	2.47	162	-1.78	162	1.64	162	1.99	162	-0.12	162	-1.85	162	1.93	162	-4.73	162	0.62	162	0.13	162	6.38	162	1.41	162	5.79	162	3.43	162	0.97	162	5.88	162	-0.08
162.9	2.48	162.9	-2.75	162.9	2.38	162.9	0.3	162.9	-0.08	162.9	5.41	162.9	-0.34	162.9	0.13	162.9	1.84	162.9	-1.85	162.9	1.99	162.9	5.3	162.9	0.15	162.9	-1.58	162.9	0.2	162.9	-3.08	162.9	2.09	162.9	0.3	162.9	6.67	162.9	2.29	162.9	0.87	162.9	1.58	162.9	2.37	162.9	6.56	162.9	-1.05
163.8	-0.11	163.8	0.23	163.8	1.64	163.8	-2.04	163.8	3.46	163.8	0.66	163.8	1.89	163.8	1.25	163.8	1	163.8	0.31	163.8	3.6	163.8	3.15	163.8	-1.65	163.8	-1.33	163.8	2.03	163.8	-4.06	163.8	-0.57	163.8	-0.31	163.8	3.64	163.8	2.31	163.8	7.22	163.8	0.84	163.8	1.89	163.8	4.62	163.8	1.32
164.7	1.73	164.7	0.48	164.7	0.38	164.7	-2.74	164.7	2.01	164.7	2.32	164.7	0.7	164.7	1.99	164.7	0.43	164.7	-0.79	164.7	-0.39	164.7	0.04	164.7	0.72	164.7	-1.22	164.7	1.72	164.7	-3.87	164.7	-0.99	164.7	-1.05	164.7	4.15	164.7	3.74	164.7	4.1	164.7	2.96	164.7	1.2	164.7	7.13	164.7	0.37
165.6	0.3	165.6	-0.34	165.6	2.81	165.6	-0.21	165.6	3.43	165.6	4.27	165.6	0.1	165.6	0.08	165.6	1.3	165.6	-2.24	165.6	-0.94	165.6	2.34	165.6	-0.59	165.6	-2.05	165.6	2.86	165.6	-6.47	165.6	-1.33	165.6	-0.81	165.6	4.81	165.6	4.63	165.6	6.8	165.6	-0.94	165.6	1.4	165.6	5.27	165.6	0.54
166.5	0.61	166.5	-1.14	166.5	1.58	166.5	-0.69	166.5	2.42	166.5	3.23	166.5	2.14	166.5	1.68	166.5	1.71	166.5	-1.77	166.5	2.91	166.5	1.28	166.5	-2.24	166.5	-2.03	166.5	1.14	166.5	-6.24	166.5	1.73	166.5	0.26	166.5	2.98	166.5	0.98	166.5	4.64	166.5	1.64	166.5	2.86	166.5	4.58	166.5	1.16
167.4	-0.59	167.4	-1.4	167.4	1.58	167.4	1.92	167.4	2.48	167.4	4.31	167.4	-0.77	167.4	1.41	167.4	1.91	167.4	-1.58	167.4	0.59	167.4	1.06	167.4	-1.82	167.4	-1.35	167.4	1.15	167.4	-4.99	167.4	1.42	167.4	-1.79	167.4	3.68	167.4	2.26	167.4	5.01	167.4	-0.88	167.4	4.28	167.4	7.02	167.4	0.56
168.3	0.84	168.3	-0.94	168.3	0.65	168.3	0.1	168.3	2.14	168.3	2.9	168.3	2.12	168.3	1.81	168.3	1.66	168.3	-2.12	168.3	0.5	168.3	2.72	168.3	-2.13	168.3	-0.9	168.3	-0.13	168.3	-3.91	168.3	-0.77	168.3	2.04	168.3	5.07	168.3	2	168.3	1.75	168.3	1.72	168.3	1.5	168.3	8.57	168.3	0.69
169.2	1.88	169.2	-2.01	169.2	3.11	169.2	1.02	169.2	1.25	169.2	2.44	169.2	0.2	169.2	2.04	169.2	2.75	169.2	-2.54	169.2	1.07	169.2	0.3	169.2	-0.88	169.2	-0.69	169.2	0.8	169.2	-5.13	169.2	2.19	169.2	-2.17	169.2	5.62	169.2	2.67	169.2	3.88	169.2	-0.15	169.2	2.12	169.2	5.41	169.2	1.07
170.1	-0.55	170.1	-0.92	170.1	0.38	170.1	-0.28	170.1	1.85	170.1	2.75	170.1	1.96	170.1	0.96	170.1	-0.31	170.1	-1.86	170.1	0.71	170.1	1.52	170.1	0.02	170.1	-0.1	170.1	-0.04	170.1	-2.1	170.1	0.78	170.1	-0.64	170.1	5.79	170.1	3.25	170.1	5.31	170.1	1.4	170.1	4.08	170.1	8.38	170.1	-0.29
171	1.68	171	-2.35	171	2.15	171	0.2	171	5.48	171	4.11	171	-0.06	171	1.23	171	0.64	171	-2.27	171	3.34	171	2.54	171	-1.16	171	-0.07	171	-0.44	171	-4.52	171	-0.09	171	0.62	171	7.93	171	1.99	171	5.7	171	1.09	171	2.42	171	5.73	171	3.02
171.9	0.44	171.9	-0.41	171.9	0.36	171.9	1.51	171.9	2.47	171.9	2.12	171.9	1.25	171.9	2.48	171.9	2.53	171.9	-0.44	171.9	-0.17	171.9	1.42	171.9	0.01	171.9	0.62	171.9	-0.12	171.9	-3.06	171.9	0.25	171.9	-2.6	171.9	6.84	171.9	1.86	171.9	3.23	171.9	2.36	171.9	1.46	171.9	5.44	171.9	1.7
172.8	0.14	172.8	-1.05	172.8	3.34	172.8	-0.67	172.8	3.21	172.8	4.13	172.8	0.27	172.8	1.11	172.8	4.31	172.8	-2.08	172.8	2.25	172.8	4.92	172.8	-0.3	172.8	-1.93	172.8	0.14	172.8	-7.25	172.8	-0.49	172.8	2.07	172.8	5.97	172.8	1.7	172.8	4.07	172.8	1.98	172.8	0.74	172.8	9.04	172.8	1.2
173.7	2.22	173.7	1.84	173.7	1.86	173.7	1.6	173.7	0.81	173.7	4.86	173.7	-0.09	173.7	0.38	173.7	0.5	173.7	-1.13	173.7	2.83	173.7	4.53	173.7	-0.88	173.7	-2.45	173.7	1.07	173.7	-4.28	173.7	0.13	173.7	2.1	173.7	5.43	173.7	3.42	173.7	3.98	173.7	1.71	173.7	2.53	173.7	8.19	173.7	0.78
174.6	2.6	174.6	0.22	174.6	0.12	174.6	0.99	174.6	1.69	174.6	3.61	174.6	0.34	174.6	3.16	174.6	2.32	174.6	-0.53	174.6	0.62	174.6	2.14	174.6	-1.54	174.6	-0.13	174.6	1.87	174.6	-4.26	174.6	-1.7	174.6	-1.66	174.6	5.91	174.6	3.22	174.6	5.47	174.6	0.22	174.6	-0.37	174.6	6.84	174.6	0.95
175.5	1.16	175.5	-2.93	175.5	4.32	175.5	-1.03	175.5	3.42	175.5	3.87	175.5	0.79	175.5	-1.59	175.5	2.47	175.5	-2.39	175.5	2.16	175.5	5.25	175.5	-1.34	175.5	-1.91	175.5	0.71	175.5	-3.66	175.5	-0.54	175.5	2.6	175.5	5.88	175.5	-0.33	175.5	3.58	175.5	3.1	175.5	2.55	175.5	8.36	175.5	2.28
176.4	0.15	176.4	-0.35	176.4	1.28	176.4	1.23	176.4	3.74	176.4	6.41	176.4	1.27	176.4	1.24	176.4	1.41	176.4	-0.51	176.4	3.68	176.4	3.14	176.4	0.88	176.4	0.06	176.4	1.22	176.4	-3.55	176.4	-0.33	176.4	-0.29	176.4	7.58	176.4	2.48	176.4	3.75	176.4	2.09	176.4	2.85	176.4	7	176.4	-0.43
177.3	-0.05	177.3	-0.79	177.3	0.21	177.3	0.04	177.3	1.25	177.3	5.13	177.3	2.55	177.3	2.55	177.3	0.49	177.3	-0.52	177.3	0.36	177.3	2.08	177.3	0.33	177.3	1.76	177.3	0.33	177.3	-0.4	177.3	-0.78	177.3	-1.25	177.3	4.07	177.3	3.66	177.3	3.53	177.3	4.61	177.3	2.21	177.3	5.44	177.3	-0.44
178.2	-0.6	178.2	-0.38	178.2	2.51	178.2	0.73	178.2	1.7	178.2	6.49	178.2	1.58	178.2	3.69	178.2	2.26	178.2	0.39	178.2	2.05	178.2	2.94	178.2	-0.72	178.2	2.93	178.2	2.17	178.2	-2.29	178.2	-0.16	178.2	-1.41	178.2	4.07	178.2	3.34	178.2	5.99	178.2	3.88	178.2	1.99	178.2	8.63	178.2	-0.32
179.1	-0.76	179.1	-1.23	179.1	3.3	179.1	1.06	179.1	2.98	179.1	3.41	179.1	1.91	179.1	0.29	179.1	3.05	179.1	-1.25	179.1	-1.08	179.1	3.15	179.1	-0.18	179.1	0.28	179.1	2.7	179.1	-5.61	179.1	-0.56	179.1	2.01	179.1	5.48	179.1	1.26	179.1	6.69	179.1	0.66	179.1	1.07	179.1	8.94	179.1	-1.31
180	1.9	180	-3.87	180	4.46	180	0.34	180	0.8	180	5.21	180	-0.26	180	0.45	180	1.81	180	-1.4	180	1.41	180	1.98	180	-1.56	180	-2.72	180	0.97	180	-5.41	180	-1.42	180	-1.77	180	6.1	180	1.56	180	3.62	180	-1.47	180	0.68	180	5.63	180	0.27
180.9	2.02	180.9	0.01	180.9	-0.84	180.9	0.75	180.9	0.81	180.9	3.61	180.9	0.53	180.9	2.33	180.9	0.14	180.9	0.54	180.9	3.04	180.9	2.63	180.9	-1.2	180.9	0.06	180.9	1.89	180.9	-2.11	180.9	3.02	180.9	-0.1	180.9	6.47	180.9	3.75	180.9	7.61	180.9	1.47	180.9	2.01	180.9	7.29	180.9	1.19
181.8	0.22	181.8	-0.81	181.8	0.78	181.8	0.01	181.8	5.29	181.8	3.81	181.8	-0.19	181.8	-0.26	181.8	0.87	181.8	0.99	181.8	2.11	181.8	3.71	181.8	-0.46	181.8	-1.09	181.8	0.45	181.8	-4.61	181.8	-2.82	181.8	1.43	181.8	8.17	181.8	2.41	181.8	3.51	181.8	0.96	181.8	0.03	181.8	7.18	181.8	1.59
182.7	0.1	182.7	-2.38	182.7	3.25	182.7	2.58	182.7	1.5	182.7	3.71	182.7	0.11	182.7	0.42	182.7	1.87	182.7	-0.88	182.7	0.09	182.7	-0.66	182.7	-3.18	182.7	-0.75	182.7	0.02	182.7	-3.74	182.7	0.15	182.7	-2.36	182.7	5.92	182.7	3.71	182.7	3.62	182.7	1.31	182.7	1.14	182.7	7.74	182.7	-0.3
183.6	0.14	183.6	-1.97	183.6	3.65	183.6	0.94	183.6	0.42	183.6	5.97	183.6	0.29	183.6	1.76	183.6	3.31	183.6	-2.29	183.6	0.01	183.6	3.79	183.6	-1.4	183.6	-1.39	183.6	1.2	183.6	-2.6	183.6	-1.52	183.6	0.16	183.6	6.56	183.6	3.33	183.6	4.54	183.6	4.74	183.6	1.91	183.6	5.77	183.6	1.68
184.5	3.13	184.5	-1.19	184.5	2.75	184.5	0.77	184.5	2.42	184.5	1.93	184.5	2.74	184.5	3.99	184.5	2	184.5	-2.11	184.5	2.75	184.5	1.37	184.5	-2.07	184.5	0.26	184.5	0.35	184.5	-4.93	184.5	1.64	184.5	-0.6	184.5	4.97	184.5	2.49	184.5	4.43	184.5	-1.22	184.5	2.8	184.5	7.09	184.5	0.66
185.4	1.17	185.4	-1.55	185.4	1.18	185.4	2.05	185.4	4.48	185.4	4.51	185.4	0.91	185.4	1.34	185.4	0.49	185.4	-1.54	185.4	2.35	185.4	4.67	185.4	-2.28	185.4	-2.48	185.4	-0.84	185.4	-1.84	185.4	2.1	185.4	0.35	185.4	3.44	185.4	1.19	185.4	3.08	185.4	0.98	185.4	2.11	185.4	5.27	185.4	0.17
186.3	1.99	186.3	-0.96	186.3	2.2	186.3	1.59	186.3	3.48	186.3	3.1	186.3	1.47	186.3	0.44	186.3	-1.82	186.3	-1.41	186.3	0.62	186.3	4.2	186.3	0.08	186.3	-0.67	186.3	-1.72	186.3	-3.16	186.3	-1.26	186.3	-1.89	186.3	6.45	186.3	1.65	186.3	4.41	186.3	3.43	186.3	4.31	186.3	5.96	186.3	1.1
187.2	0.84	187.2	-1.56	187.2	1.95	187.2	-0.76	187.2	1.14	187.2	2.18	187.2	-0.14	187.2	0.84	187.2	3.11	187.2	0.57	187.2	1.9	187.2	1.34	187.2	-1.36	187.2	-2.16	187.2	3.51	187.2	-5.07	187.2	0.04	187.2	1.39	187.2	4.86	187.2	-0.89	187.2	7.52	187.2	0.84	187.2	2	187.2	7.29	187.2	-0.75
188.1	1.73	188.1	-1.96	188.1	2.49	188.1	-1.82	188.1	3.39	188.1	6.43	188.1	0.82	188.1	1.91	188.1	1.75	188.1	-2.75	188.1	2.46	188.1	4.85	188.1	-2.56	188.1	1.05	188.1	-0.64	188.1	-3.5	188.1	-0.21	188.1	-0.3	188.1	1.83	188.1	4.14	188.1	5.46	188.1	0.95	188.1	1.75	188.1	7.6	188.1	-0.27
189	0.63	189	-1.33	189	0.49	189	0.81	189	2.7	189	2.12	189	1.14	189	4.05	189	1.64	189	-0.52	189	0.43	189	1.9	189	-1.68	189	-1.42	189	1.59	189	-5.82	189	0.08	189	1.37	189	5.61	189	1.14	189	5.35	189	-0.45	189	3.09	189	6.81	189	1.55
189.9	-0.67	189.9	-2.99	189.9	2.49	189.9	-0.54	189.9	1.5	189.9	5.62	189.9	-0.02	189.9	-0.02	189.9	3.84	189.9	-1.27	189.9	0.27	189.9	5.12	189.9	-0.83	189.9	0.33	189.9	1.2	189.9	-3.69	189.9	-1.17	189.9	0.7	189.9	6.24	189.9	1.25	189.9	6.12	189.9	2.04	189.9	1.87	189.9	9.32	189.9	0.8
190.8	3.17	190.8	0.94	190.8	2.65	190.8	-0.28	190.8	3.37	190.8	7.65	190.8	-0.16	190.8	3.08	190.8	0.75	190.8	-3.3	190.8	1.3	190.8	4.15	190.8	-2.69	190.8	0.49	190.8	-1.21	190.8	-4.37	190.8	-0.62	190.8	-2.44	190.8	5.46	190.8	3.15	190.8	4.41	190.8	0.94	190.8	2.89	190.8	4.49	190.8	-0.07
191.7	2.48	191.7	-1.27	191.7	2.05	191.7	0.81	191.7	2.92	191.7	5.35	191.7	1.47	191.7	3.19	191.7	0.32	191.7	-0.48	191.7	1.88	191.7	3.47	191.7	-1.86	191.7	0.12	191.7	1.11	191.7	-2.19	191.7	0.28	191.7	-1.84	191.7	6.46	191.7	3.77	191.7	5.25	191.7	2.24	191.7	0.36	191.7	6.54	191.7	1.34
192.6	0.77	192.6	-1.55	192.6	1.89	192.6	-1.28	192.6	3.87	192.6	3.67	192.6	-0.37	192.6	2.82	192.6	2.75	192.6	-2.01	192.6	3.49	192.6	4.54	192.6	-2.37	192.6	0.55	192.6	0.52	192.6	-3.69	192.6	0.39	192.6	2.02	192.6	3.91	192.6	3.84	192.6	4.03	192.6	3.2	192.6	2.29	192.6	8.98	192.6	-2.1
193.5	1.91	193.5	-3.4	193.5	3.91	193.5	0.53	193.5	2.5	193.5	2.14	193.5	1.36	193.5	2.17	193.5	2.7	193.5	-3.84	193.5	2.04	193.5	4.15	193.5	-2.62	193.5	-0.71	193.5	0.2	193.5	-3.68	193.5	0.04	193.5	-1.18	193.5	3.48	193.5	3.89	193.5	4.1	193.5	1.84	193.5	1.88	193.5	4.76	193.5	-0.99
194.4	1.21	194.4	-3.89	194.4	1.63	194.4	-1.67	194.4	4.44	194.4	5.38	194.4	3	194.4	1.8	194.4	2.05	194.4	-2.49	194.4	3.72	194.4	3	194.4	-1.06	194.4	-1.51	194.4	-0.95	194.4	-3.51	194.4	-0.02	194.4	0.07	194.4	3.41	194.4	0.88	194.4	4.14	194.4	2.34	194.4	2.41	194.4	5.65	194.4	-0.39
195.3	-1.09	195.3	-2.99	195.3	2.32	195.3	1.17	195.3	0.36	195.3	3.59	195.3	-1.63	195.3	0.01	195.3	2.62	195.3	-2.01	195.3	0.27	195.3	-0.04	195.3	-2.94	195.3	-2.3	195.3	1.98	195.3	-6.27	195.3	-0.48	195.3	-0.03	195.3	7.54	195.3	3.85	195.3	5.5	195.3	1.88	195.3	2.54	195.3	7.84	195.3	3.53
196.2	0.04	196.2	-0.37	196.2	-0.03	196.2	-0.15	196.2	3.95	196.2	5.28	196.2	1.5	196.2	2.6	196.2	1.05	196.2	-2.74	196.2	2.18	196.2	5.44	196.2	-0.67	196.2	-1.25	196.2	0.79	196.2	-4.45	196.2	-0.36	196.2	2.53	196.2	4.93	196.2	4.36	196.2	1.86	196.2	0.71	196.2	2.02	196.2	6.12	196.2	0.75
197.1	-0.02	197.1	-0.79	197.1	3.34	197.1	-0.48	197.1	3.67	197.1	6.24	197.1	2.13	197.1	-0.55	197.1	4.54	197.1	-2.4	197.1	1.01	197.1	5.08	197.1	-2.28	197.1	-2.18	197.1	1.26	197.1	-4.87	197.1	0.28	197.1	-0.82	197.1	3.47	197.1	1.47	197.1	2.54	197.1	1.54	197.1	3.14	197.1	4.31	197.1	-0.1
198	3.42	198	-1.16	198	1.27	198	0.56	198	1.25	198	3.34	198	0.23	198	0.08	198	3.43	198	-1.63	198	2.68	198	2.75	198	-3.17	198	-1.91	198	0.47	198	-4	198	0.9	198	-0.49	198	4.33	198	1.21	198	1.95	198	1.1	198	2.61	198	6.66	198	-0.63
198.9	2.05	198.9	-2.57	198.9	2.11	198.9	0.6	198.9	1.31	198.9	4.58	198.9	0.04	198.9	0.83	198.9	0.11	198.9	-4.57	198.9	-0.78	198.9	4.31	198.9	-4.3	198.9	-1.65	198.9	0.32	198.9	-4.09	198.9	-2.2	198.9	-2.29	198.9	6.65	198.9	1.86	198.9	5.35	198.9	2.27	198.9	2.97	198.9	4.3	198.9	2.66
199.8	2.95	199.8	-1.38	199.8	0.34	199.8	2.28	199.8	2.95	199.8	2.64	199.8	1.32	199.8	0.98	199.8	2.82	199.8	-0.79	199.8	4.98	199.8	-1.38	199.8	-1.03	199.8	-2.15	199.8	0.62	199.8	-4.85	199.8	2.05	199.8	-2.59	199.8	4.6	199.8	3.14	199.8	3.61	199.8	0.34	199.8	0.88	199.8	7.5	199.8	-1.54
200.7	1.3	200.7	-0.74	200.7	3.93	200.7	1.19	200.7	1.97	200.7	4.93	200.7	-1.01	200.7	2.85	200.7	3.99	200.7	-0.48	200.7	2.38	200.7	4.56	200.7	-3.63	200.7	0.7	200.7	-0.77	200.7	-4.99	200.7	-1.03	200.7	1.53	200.7	6.01	200.7	2.11	200.7	5.06	200.7	-0.09	200.7	1.5	200.7	6.79	200.7	1.47
201.6	0.38	201.6	-0.17	201.6	3.41	201.6	-1.41	201.6	0.97	201.6	3.65	201.6	1.58	201.6	2.32	201.6	4.1	201.6	-2.83	201.6	2.39	201.6	1.87	201.6	0.13	201.6	-0.41	201.6	2.76	201.6	-3.17	201.6	1.61	201.6	-1.66	201.6	5.86	201.6	1.92	201.6	6	201.6	3.42	201.6	1.5	201.6	5.92	201.6	0.25
202.5	-0.58	202.5	-1.2	202.5	0.06	202.5	0.62	202.5	1.09	202.5	5.77	202.5	-0.37	202.5	3.45	202.5	2	202.5	0.94	202.5	1.48	202.5	2.99	202.5	-1.08	202.5	-1.5	202.5	0.11	202.5	-3.43	202.5	-2.07	202.5	-1.6	202.5	6.02	202.5	1.76	202.5	4.82	202.5	0.06	202.5	2.39	202.5	5.41	202.5	2.52
203.4	1.73	203.4	-2.35	203.4	2.44	203.4	-0.47	203.4	3.78	203.4	4.97	203.4	2.16	203.4	0.37	203.4	2.42	203.4	-1.4	203.4	3.03	203.4	2.33	203.4	-2.13	203.4	-0.17	203.4	0.82	203.4	-4.91	203.4	2.79	203.4	-0.15	203.4	4.7	203.4	3.58	203.4	3.7	203.4	1.93	203.4	2.78	203.4	7.96	203.4	0.38
204.3	0.98	204.3	-1.28	204.3	1.46	204.3	-0.88	204.3	2.96	204.3	3.49	204.3	0.78	204.3	2.59	204.3	0.65	204.3	-1.92	204.3	3.17	204.3	-0.35	204.3	-2.31	204.3	-0.03	204.3	1.56	204.3	-3.45	204.3	2.33	204.3	-1.44	204.3	5.69	204.3	0.46	204.3	5.57	204.3	1.52	204.3	3.31	204.3	7.51	204.3	-0.31
205.2	1.12	205.2	-0.96	205.2	3.03	205.2	1.15	205.2	3.2	205.2	3.21	205.2	0.61	205.2	3.16	205.2	2.78	205.2	-1.89	205.2	1.38	205.2	4.92	205.2	-3.07	205.2	-0.9	205.2	0.51	205.2	-6.74	205.2	0.81	205.2	1.46	205.2	5.62	205.2	1.94	205.2	4.78	205.2	1.12	205.2	4.06	205.2	7.17	205.2	2.24
206.1	3.61	206.1	-1.25	206.1	4.9	206.1	2.56	206.1	4.17	206.1	2.94	206.1	2.18	206.1	0.2	206.1	3.54	206.1	-1.28	206.1	0.79	206.1	1.65	206.1	-1.24	206.1	-5.19	206.1	1.39	206.1	-2.99	206.1	-2.65	206.1	-1.28	206.1	6.2	206.1	2.23	206.1	2.26	206.1	2.11	206.1	0.21	206.1	6.22	206.1	-1.28
207	1.65	207	-0.17	207	6.29	207	1.12	207	1.13	207	2.82	207	0.41	207	0.71	207	3.27	207	-0.3	207	-0.1	207	2.47	207	-2.04	207	-0.95	207	-0.11	207	-5.59	207	0.89	207	-0.08	207	4.8	207	2.27	207	5.01	207	1.23	207	1.02	207	9.1	207	-1.99
207.9	0.96	207.9	-1.8	207.9	1.64	207.9	1.79	207.9	2.43	207.9	5.39	207.9	1.54	207.9	2.48	207.9	2.98	207.9	-1.71	207.9	1.11	207.9	2.72	207.9	-1.49	207.9	-2.48	207.9	1.61	207.9	-4.55	207.9	-0.08	207.9	-0.73	207.9	6.67	207.9	1.19	207.9	5.49	207.9	3.09	207.9	1.69	207.9	5.71	207.9	2.61
208.8	2.86	208.8	-1.09	208.8	2.03	208.8	1.38	208.8	1.98	208.8	4.98	208.8	1.74	208.8	-0.44	208.8	2.61	208.8	-2.03	208.8	1.48	208.8	2.37	208.8	-2.42	208.8	-2.38	208.8	1.55	208.8	-5.32	208.8	-1.72	208.8	-6.39	208.8	2.12	208.8	3.46	208.8	5.17	208.8	2.12	208.8	1.22	208.8	4.17	208.8	-1.66
209.7	3.36	209.7	-0.1	209.7	3.17	209.7	0.46	209.7	1.32	209.7	2.28	209.7	2.29	209.7	1.15	209.7	4.22	209.7	0.43	209.7	0.12	209.7	2.08	209.7	-0.01	209.7	-2.97	209.7	2.05	209.7	-4.51	209.7	-0.09	209.7	-0.32	209.7	3.54	209.7	2.27	209.7	4.61	209.7	0.19	209.7	2.68	209.7	4.44	209.7	1.19
210.6	0.99	210.6	-0.41	210.6	2.45	210.6	-0.01	210.6	1.49	210.6	1.74	210.6	0.98	210.6	0.7	210.6	2.43	210.6	0.05	210.6	1.59	210.6	1.67	210.6	-2.14	210.6	-1.03	210.6	0.84	210.6	-4.26	210.6	-0.62	210.6	1.14	210.6	6.69	210.6	3.9	210.6	4.6	210.6	2.32	210.6	2.44	210.6	5.56	210.6	1.56
211.5	0.33	211.5	-3.27	211.5	3.25	211.5	1.2	211.5	2.79	211.5	4.03	211.5	-0.44	211.5	2.35	211.5	1.11	211.5	-1.6	211.5	3.58	211.5	3.36	211.5	-1.93	211.5	-0.95	211.5	1.42	211.5	-3.81	211.5	-0.61	211.5	3.61	211.5	7.13	211.5	3.36	211.5	6.26	211.5	1.98	211.5	1.58	211.5	11.64	211.5	0.76
212.4	4.01	212.4	-1.3	212.4	2.77	212.4	1.5	212.4	0.67	212.4	3.95	212.4	1.72	212.4	0.59	212.4	1.86	212.4	-2.84	212.4	2.12	212.4	1.31	212.4	-1.91	212.4	-2.74	212.4	0.51	212.4	-3.07	212.4	2.63	212.4	-2.6	212.4	6.42	212.4	4.23	212.4	4.88	212.4	2.08	212.4	3.69	212.4	7.64	212.4	4.03
213.3	2.46	213.3	-1.36	213.3	1.63	213.3	-1.13	213.3	4.75	213.3	6.47	213.3	0.46	213.3	1.38	213.3	2.32	213.3	-1.56	213.3	2.05	213.3	4.47	213.3	-3.46	213.3	-1.42	213.3	1.4	213.3	-3.4	213.3	0.91	213.3	0.48	213.3	4.11	213.3	2.83	213.3	4.91	213.3	-2.47	213.3	1.94	213.3	8.56	213.3	2.57
214.2	3	214.2	-1.01	214.2	2.38	214.2	0.21	214.2	4.11	214.2	5.18	214.2	0.54	214.2	2.04	214.2	2.25	214.2	-3.05	214.2	2.18	214.2	1.08	214.2	0.61	214.2	-0.46	214.2	-0.17	214.2	-5.61	214.2	0.65	214.2	-1.92	214.2	7.24	214.2	4.69	214.2	5.04	214.2	2.96	214.2	4.21	214.2	7.59	214.2	0.91
215.1	1.33	215.1	-1.44	215.1	3.92	215.1	-0.88	215.1	3.68	215.1	5.2	215.1	1.68	215.1	2.97	215.1	2.77	215.1	-3.86	215.1	3.37	215.1	3.1	215.1	-0.84	215.1	-3.9	215.1	-0.59	215.1	-5.63	215.1	1.16	215.1	-2.22	215.1	7.03	215.1	1.17	215.1	4.63	215.1	0.96	215.1	3.99	215.1	6.52	215.1	1.14
216	1.85	216	0.27	216	4.41	216	-0.54	216	5.12	216	3.35	216	-1.08	216	2.92	216	3.74	216	-2.4	216	2.89	216	1.58	216	-0.15	216	1.07	216	1.42	216	-6.02	216	-1.36	216	-2.76	216	6.41	216	1.83	216	4.55	216	0.88	216	1	216	6.99	216	-1.99
216.9	-1.98	216.9	-0.51	216.9	2.13	216.9	-0.74	216.9	3.77	216.9	2.2	216.9	1.86	216.9	2.44	216.9	3.65	216.9	-0.93	216.9	2.23	216.9	3.33	216.9	-0.38	216.9	-1.22	216.9	1.62	216.9	-4.87	216.9	-1.39	216.9	1.4	216.9	5.78	216.9	1.54	216.9	7.89	216.9	1.13	216.9	2.62	216.9	7.14	216.9	1.76
217.8	-0.31	217.8	-0.12	217.8	2.57	217.8	-0.54	217.8	5.91	217.8	5.26	217.8	1.98	217.8	1.26	217.8	1.53	217.8	0.99	217.8	2.79	217.8	3.62	217.8	-0.11	217.8	-1.85	217.8	1.69	217.8	-3.36	217.8	1.59	217.8	-0.4	217.8	4.63	217.8	4.09	217.8	5.72	217.8	0.64	217.8	2.17	217.8	6.34	217.8	-1.15
218.7	0.15	218.7	-2.79	218.7	3.24	218.7	-0.04	218.7	2	218.7	2.18	218.7	1.27	218.7	1.11	218.7	2.71	218.7	-2.18	218.7	0.15	218.7	2.06	218.7	-1.2	218.7	0.22	218.7	-2.48	218.7	-3.66	218.7	-2.8	218.7	-0.98	218.7	5.59	218.7	3.58	218.7	4.86	218.7	1.68	218.7	1.46	218.7	6.89	218.7	1.31
219.6	1.99	219.6	-1.38	219.6	5.44	219.6	0.84	219.6	4.91	219.6	5.19	219.6	2.32	219.6	0.39	219.6	3.96	219.6	0.9	219.6	4.45	219.6	1.25	219.6	0.86	219.6	-1	219.6	0.62	219.6	-4.29	219.6	1.11	219.6	-0.87	219.6	8.25	219.6	1.47	219.6	4.69	219.6	1.88	219.6	1.02	219.6	6.39	219.6	1.92
220.5	1.33	220.5	0.78	220.5	3.46	220.5	1.2	220.5	4.07	220.5	3.34	220.5	3.54	220.5	2.77	220.5	4	220.5	-1.77	220.5	4.24	220.5	4.07	220.5	-0.96	220.5	-1.17	220.5	1.81	220.5	-4.5	220.5	0.48	220.5	0.84	220.5	3.74	220.5	3.5	220.5	6.81	220.5	2.38	220.5	4.01	220.5	9.15	220.5	0.77
221.4	0.96	221.4	-1.77	221.4	4.53	221.4	-0.76	221.4	1.4	221.4	4.12	221.4	0.45	221.4	0.58	221.4	2.56	221.4	-0.92	221.4	1.19	221.4	4.9	221.4	-1.2	221.4	-2.94	221.4	0.18	221.4	-4.85	221.4	0.07	221.4	-0.37	221.4	6.81	221.4	2.42	221.4	4.27	221.4	1.88	221.4	0.92	221.4	5.06	221.4	1.53
222.3	1.69	222.3	0.31	222.3	3.12	222.3	-1.51	222.3	2.93	222.3	3.32	222.3	-0.08	222.3	3.22	222.3	3.3	222.3	-1.52	222.3	2.91	222.3	2.54	222.3	-1.57	222.3	-1.1	222.3	2.47	222.3	-4.58	222.3	1.91	222.3	-0.92	222.3	3.93	222.3	3.41	222.3	5.81	222.3	2.85	222.3	3.4	222.3	7.32	222.3	1.34
223.2	0.79	223.2	-0.64	223.2	3.77	223.2	-0.59	223.2	1.88	223.2	6.72	223.2	-0.21	223.2	2.72	223.2	2.38	223.2	-2.79	223.2	1.28	223.2	3.51	223.2	-2.65	223.2	-2.08	223.2	-0.34	223.2	-6.13	223.2	1.09	223.2	0.07	223.2	6.47	223.2	5.57	223.2	4.02	223.2	0.93	223.2	3.01	223.2	9.14	223.2	2.19
224.1	0.17	224.1	0.88	224.1	3.43	224.1	-1.87	224.1	1.97	224.1	4.39	224.1	1.1	224.1	1.65	224.1	0.92	224.1	-1.92	224.1	0.5	224.1	5.31	224.1	-1.09	224.1	-2.57	224.1	1.02	224.1	-4.99	224.1	2.05	224.1	2.84	224.1	4.57	224.1	1.56	224.1	6.3	224.1	3.64	224.1	4.31	224.1	8.16	224.1	2.53
225	1.43	225	-1.38	225	1.98	225	0.86	225	6.52	225	5.12	225	0.22	225	2.55	225	1.64	225	-0.48	225	1.63	225	4.77	225	-2.37	225	-0.26	225	1.03	225	-5.53	225	1.79	225	-1.25	225	4.02	225	3.71	225	7.18	225	1.76	225	5.59	225	5.79	225	0.01
225.9	1.88	225.9	-2.48	225.9	3.91	225.9	1.14	225.9	2.94	225.9	2.22	225.9	-0.24	225.9	-0.4	225.9	5.29	225.9	-4.89	225.9	0.01	225.9	1.6	225.9	-3.36	225.9	-1.57	225.9	2.15	225.9	-5.44	225.9	1.48	225.9	-2.63	225.9	7.25	225.9	5.54	225.9	5.44	225.9	2.43	225.9	3.51	225.9	8.96	225.9	1.2
226.8	1.85	226.8	-1.34	226.8	2.41	226.8	1.4	226.8	3.67	226.8	4.95	226.8	1.87	226.8	2.57	226.8	2.64	226.8	-2.57	226.8	4.24	226.8	3.82	226.8	-3.09	226.8	-0.67	226.8	-0.16	226.8	-3.99	226.8	-0.1	226.8	-0.79	226.8	4.68	226.8	3.3	226.8	6.44	226.8	0.67	226.8	1.54	226.8	7.63	226.8	0.28
227.7	1.59	227.7	-1.36	227.7	3.96	227.7	0.65	227.7	5.82	227.7	5.16	227.7	-0.21	227.7	0.12	227.7	5.01	227.7	-3.48	227.7	0.08	227.7	3.92	227.7	0.22	227.7	-0.94	227.7	2.4	227.7	-8.16	227.7	-2.8	227.7	0.75	227.7	5.44	227.7	3.24	227.7	4.15	227.7	0.16	227.7	3.31	227.7	8.05	227.7	-3.85
228.6	2.29	228.6	-0.88	228.6	2.72	228.6	1.74	228.6	2.82	228.6	6.57	228.6	-0.71	228.6	2.5	228.6	3.45	228.6	-0.57	228.6	2.2	228.6	2.66	228.6	-3.46	228.6	-1.83	228.6	0.92	228.6	-3.93	228.6	-1.16	228.6	-2.17	228.6	6.47	228.6	3.68	228.6	7.62	228.6	1.34	228.6	3.2	228.6	8.05	228.6	1.4
229.5	0.66	229.5	-3.17	229.5	6.34	229.5	3.09	229.5	4.13	229.5	5.83	229.5	1.93	229.5	1.51	229.5	3.42	229.5	-0.92	229.5	1.57	229.5	4.12	229.5	-0.45	229.5	-1.14	229.5	-0.11	229.5	-6.13	229.5	0.34	229.5	0.34	229.5	6.04	229.5	3.04	229.5	4.27	229.5	3.08	229.5	3.98	229.5	3.35	229.5	2.34
230.4	0.79	230.4	-0.72	230.4	3.44	230.4	0.71	230.4	2.32	230.4	3.93	230.4	1.74	230.4	0.76	230.4	1.43	230.4	-2.68	230.4	3.9	230.4	4.68	230.4	-0.92	230.4	0.03	230.4	-2.13	230.4	-5.47	230.4	0.1	230.4	-0.22	230.4	5.44	230.4	5.14	230.4	4.73	230.4	1.95	230.4	2.33	230.4	5.35	230.4	-0.65
231.3	3.18	231.3	-1.3	231.3	4.2	231.3	-0.11	231.3	3.8	231.3	2.1	231.3	4.38	231.3	3.38	231.3	2.45	231.3	-1.61	231.3	0.86	231.3	1.95	231.3	0.34	231.3	-1.61	231.3	1.45	231.3	-3.24	231.3	-1.16	231.3	-2.03	231.3	7.67	231.3	1.54	231.3	5.62	231.3	2.87	231.3	1.97	231.3	6.13	231.3	2.13
232.2	1.45	232.2	0.47	232.2	2.14	232.2	0.16	232.2	3.4	232.2	5.92	232.2	1.85	232.2	1	232.2	2.15	232.2	-1.86	232.2	1.18	232.2	2.1	232.2	-1.85	232.2	-0.91	232.2	3.06	232.2	-5.22	232.2	-0.29	232.2	-0.36	232.2	8.32	232.2	3.04	232.2	6.68	232.2	3.22	232.2	1.56	232.2	5.46	232.2	4.62
233.1	3.33	233.1	-2.97	233.1	4.61	233.1	-0.34	233.1	2.48	233.1	3.82	233.1	1.85	233.1	1.77	233.1	5.3	233.1	-1.6	233.1	4.01	233.1	1	233.1	-3.7	233.1	-0.05	233.1	0.74	233.1	-6.85	233.1	0.98	233.1	-1.04	233.1	5.94	233.1	1.79	233.1	4.87	233.1	0.87	233.1	2.92	233.1	6.71	233.1	0.28
234	2.66	234	-0.48	234	0.87	234	-2.24	234	2.3	234	6.64	234	0.73	234	1.81	234	0.53	234	-1.76	234	3.26	234	4.64	234	-3.26	234	-1.78	234	1.63	234	-5.04	234	2.14	234	-3.41	234	7.27	234	-0.02	234	6.04	234	1.61	234	2.58	234	4.93	234	-0.2
234.9	1.38	234.9	-2.25	234.9	4.42	234.9	0.99	234.9	3.25	234.9	4.62	234.9	2.65	234.9	2.25	234.9	2	234.9	-1.61	234.9	1.34	234.9	3.47	234.9	-2.35	234.9	1.37	234.9	0.16	234.9	-4.73	234.9	0.31	234.9	-2.64	234.9	5.78	234.9	3.19	234.9	6.49	234.9	0.97	234.9	4.77	234.9	6.55	234.9	1.76
235.8	1.97	235.8	-0.16	235.8	4.09	235.8	1.79	235.8	6.71	235.8	5.99	235.8	1.05	235.8	2.79	235.8	1.74	235.8	-2.94	235.8	2.98	235.8	3.72	235.8	-2.35	235.8	-2.27	235.8	0.99	235.8	-5.58	235.8	0.09	235.8	-1.32	235.8	5.56	235.8	2.28	235.8	7.06	235.8	0.33	235.8	1.93	235.8	7.62	235.8	2.77
236.7	0.54	236.7	-2.45	236.7	-0.96	236.7	-0.43	236.7	4.27	236.7	4.66	236.7	1.18	236.7	2.45	236.7	2.88	236.7	0.43	236.7	3.95	236.7	0.44	236.7	-0.35	236.7	-1.34	236.7	-0.71	236.7	-5.86	236.7	-1.16	236.7	-2.56	236.7	5.36	236.7	1.71	236.7	2.79	236.7	-0.36	236.7	1.14	236.7	7.19	236.7	0.2
237.6	2.08	237.6	-0.38	237.6	4.06	237.6	1.74	237.6	0.62	237.6	4.15	237.6	1.43	237.6	0.58	237.6	1.9	237.6	0.07	237.6	1.07	237.6	4.2	237.6	-3.27	237.6	-3.09	237.6	0	237.6	-3.67	237.6	0.51	237.6	0.04	237.6	4.51	237.6	3.52	237.6	5.7	237.6	2.07	237.6	2.75	237.6	7.61	237.6	1.64
238.5	3.42	238.5	-0.56	238.5	1.48	238.5	-0.24	238.5	3.24	238.5	5.83	238.5	2.74	238.5	4.22	238.5	2.95	238.5	-2.14	238.5	0.98	238.5	4.02	238.5	-1.89	238.5	0.2	238.5	0.57	238.5	-6.59	238.5	-0.31	238.5	-0.59	238.5	4.93	238.5	6.65	238.5	5.5	238.5	-0.37	238.5	3.96	238.5	6.08	238.5	-0.23
239.4	3.65	239.4	-2.29	239.4	4.87	239.4	2.35	239.4	1.23	239.4	5.11	239.4	0.27	239.4	2.02	239.4	3.32	239.4	-1.3	239.4	2.27	239.4	6.11	239.4	-0.23	239.4	-2.6	239.4	-0.7	239.4	-4.36	239.4	-0.32	239.4	2.64	239.4	8.23	239.4	1.32	239.4	5.99	239.4	2.15	239.4	1.06	239.4	5.43	239.4	0.91
240.3	1.74	240.3	-0.12	240.3	3.96	240.3	-0.76	240.3	2.15	240.3	3.06	240.3	1.13	240.3	2.54	240.3	1.59	240.3	-0.76	240.3	0.74	240.3	2.33	240.3	-3.27	240.3	-2.29	240.3	0.34	240.3	-6.56	240.3	1.32	240.3	-0.78	240.3	5.21	240.3	4.01	240.3	7.47	240.3	0.71	240.3	5.64	240.3	8.27	240.3	-1.38
241.2	-1.14	241.2	-0.36	241.2	3.71	241.2	2.42	241.2	1.15	241.2	5.28	241.2	0.77	241.2	3.77	241.2	2.93	241.2	-1.48	241.2	0.02	241.2	0.69	241.2	-1.34	241.2	-2.36	241.2	1.64	241.2	-6.8	241.2	0.27	241.2	-0.69	241.2	4.84	241.2	1.36	241.2	5.56	241.2	2.61	241.2	3.81	241.2	8.16	241.2	2.57
242.1	-0.15	242.1	-1.26	242.1	3.23	242.1	-0.24	242.1	3.75	242.1	3.19	242.1	-2.23	242.1	4.33	242.1	3.38	242.1	-1.18	242.1	0.1	242.1	1.96	242.1	-2.51	242.1	0.16	242.1	-1.38	242.1	-3.41	242.1	-3.59	242.1	-1.88	242.1	5.38	242.1	4.19	242.1	4.93	242.1	3.44	242.1	0.88	242.1	8.05	242.1	0.69
243	1.92	243	0.88	243	3.21	243	-0.75	243	1.73	243	2.73	243	0.05	243	3.86	243	3.78	243	-1.64	243	2.2	243	2.57	243	-2.32	243	-1.46	243	-0.55	243	-5.78	243	2.44	243	-1.9	243	5.84	243	3.23	243	5.35	243	0.87	243	4.83	243	6.12	243	-0.89
243.9	1.09	243.9	-3.95	243.9	8.16	243.9	1.46	243.9	6.45	243.9	3.17	243.9	0.87	243.9	-0.38	243.9	4.48	243.9	-0.81	243.9	2.89	243.9	3.25	243.9	-3.02	243.9	-3.56	243.9	1.09	243.9	-5.89	243.9	-0.38	243.9	-0.1	243.9	5.5	243.9	5.88	243.9	5.27	243.9	-0.04	243.9	3.9	243.9	7.61	243.9	0.54
244.8	0.61	244.8	-2.84	244.8	1.32	244.8	-0.97	244.8	5.11	244.8	4.35	244.8	2.13	244.8	0.51	244.8	0.43	244.8	-1.47	244.8	5.96	244.8	2.68	244.8	-2.22	244.8	-2.27	244.8	-1.34	244.8	-3.63	244.8	0.95	244.8	1.62	244.8	6.81	244.8	2.51	244.8	5.09	244.8	1.56	244.8	4.96	244.8	9.19	244.8	2.35
245.7	0.46	245.7	-3.15	245.7	0.92	245.7	1.63	245.7	2.61	245.7	5.82	245.7	3.09	245.7	0.68	245.7	0.91	245.7	-2.25	245.7	1.88	245.7	4.11	245.7	-1.42	245.7	-3.83	245.7	0.22	245.7	-5.8	245.7	0.35	245.7	-1.47	245.7	3.54	245.7	1.52	245.7	5.5	245.7	1.26	245.7	4.26	245.7	7.17	245.7	0.52
246.6	0.4	246.6	-2.38	246.6	2.58	246.6	3.24	246.6	2.74	246.6	4.79	246.6	0.73	246.6	1.44	246.6	2.76	246.6	-0.81	246.6	2.71	246.6	4.48	246.6	-1.81	246.6	-1.29	246.6	0	246.6	-5.87	246.6	1.14	246.6	-0.19	246.6	4.9	246.6	4.41	246.6	3.71	246.6	1.57	246.6	2.81	246.6	9.47	246.6	-0.66
247.5	2.22	247.5	-2.47	247.5	4.2	247.5	1.33	247.5	3.22	247.5	5.18	247.5	2.28	247.5	1.06	247.5	5.6	247.5	-3.02	247.5	-1.11	247.5	1.4	247.5	-0.54	247.5	-0.16	247.5	2.72	247.5	-5.24	247.5	0	247.5	-1.28	247.5	5.16	247.5	1.89	247.5	7.1	247.5	2.69	247.5	4.84	247.5	8.09	247.5	-1.9
248.4	4.41	248.4	-1.68	248.4	5.29	248.4	0.68	248.4	4.25	248.4	9.12	248.4	0.84	248.4	1.8	248.4	2.21	248.4	-1.39	248.4	1.26	248.4	4.3	248.4	-2.89	248.4	-2.02	248.4	-1.36	248.4	-4	248.4	-0.55	248.4	1.03	248.4	6.29	248.4	2.81	248.4	7.18	248.4	3.68	248.4	2.8	248.4	9.3	248.4	0.68
249.3	2.12	249.3	-2.73	249.3	1.49	249.3	2.25	249.3	1.8	249.3	5.11	249.3	2.6	249.3	3.57	249.3	1.54	249.3	-1.1	249.3	1.59	249.3	1.82	249.3	-1.24	249.3	0.33	249.3	0.3	249.3	-6.51	249.3	-0.85	249.3	-1.37	249.3	5.65	249.3	2.87	249.3	7.18	249.3	2.78	249.3	3.36	249.3	7.98	249.3	1.43
250.2	1.31	250.2	-1.5	250.2	1.62	250.2	-0.26	250.2	4.31	250.2	1.55	250.2	1.5	250.2	4.48	250.2	2.94	250.2	-2.31	250.2	3.09	250.2	2.81	250.2	-0.62	250.2	0.58	250.2	2.48	250.2	-8.1	250.2	-0.26	250.2	1.21	250.2	3.95	250.2	6.88	250.2	6.63	250.2	1.4	250.2	2.17	250.2	5.5	250.2	-1.45
251.1	1.69	251.1	-0.94	251.1	2.05	251.1	-1.02	251.1	4.29	251.1	5.46	251.1	2.61	251.1	1.73	251.1	0.72	251.1	-2.28	251.1	4.92	251.1	2.9	251.1	-1.01	251.1	-2.25	251.1	-1.77	251.1	-6.27	251.1	1.19	251.1	-1.65	251.1	5	251.1	3.16	251.1	3.72	251.1	0.32	251.1	4.63	251.1	5.57	251.1	1.04
252	2.65	252	-2.56	252	5.85	252	1.19	252	1.75	252	4.95	252	-0.43	252	2.93	252	2.23	252	1.27	252	1.89	252	3.28	252	-2.95	252	-1.59	252	1.75	252	-4.06	252	0.89	252	-2.01	252	7.72	252	1.98	252	7.03	252	0.5	252	3.58	252	8.6	252	4.03
252.9	2.68	252.9	-1.88	252.9	1.15	252.9	-0.16	252.9	2.93	252.9	5.62	252.9	1.32	252.9	1.43	252.9	1.99	252.9	-2.19	252.9	2.08	252.9	4.93	252.9	-3.61	252.9	-1.41	252.9	0.56	252.9	-3.96	252.9	-0.52	252.9	0.47	252.9	3.89	252.9	4.37	252.9	5.1	252.9	3.97	252.9	3.63	252.9	11.21	252.9	1.03
253.8	4.02	253.8	-0.58	253.8	4.15	253.8	-2.26	253.8	2.03	253.8	4.73	253.8	2.01	253.8	3.21	253.8	3.58	253.8	-1.69	253.8	2.24	253.8	3.64	253.8	-2.8	253.8	-1.7	253.8	0.75	253.8	-5.48	253.8	-0.08	253.8	-3.88	253.8	5.06	253.8	3.32	253.8	6.96	253.8	0.62	253.8	0.13	253.8	5.22	253.8	1.99
254.7	2.25	254.7	0.99	254.7	2.52	254.7	0.73	254.7	4.19	254.7	3.56	254.7	0.42	254.7	3.17	254.7	4.65	254.7	-2.64	254.7	1.97	254.7	4.25	254.7	-1.62	254.7	-2.88	254.7	2.44	254.7	-7.33	254.7	0.4	254.7	-2.57	254.7	5.76	254.7	1.28	254.7	6.79	254.7	0.49	254.7	5.67	254.7	4.65	254.7	0.35
255.6	2.16	255.6	-0.46	255.6	4.63	255.6	-0.74	255.6	5.19	255.6	4.75	255.6	-0.11	255.6	3.28	255.6	2.44	255.6	-0.72	255.6	-0.27	255.6	2.07	255.6	-3.08	255.6	-3.52	255.6	0.15	255.6	-4.47	255.6	-2.56	255.6	-2.23	255.6	5.92	255.6	0.96	255.6	6.84	255.6	2.13	255.6	0.59	255.6	5.48	255.6	1.83
256.5	0.75	256.5	-0.61	256.5	4.36	256.5	-1.31	256.5	4.19	256.5	5.71	256.5	2.5	256.5	2.3	256.5	4.67	256.5	-1.39	256.5	4.94	256.5	2.51	256.5	-0.95	256.5	-1.37	256.5	2.39	256.5	-5.36	256.5	-1.18	256.5	-2.39	256.5	6.45	256.5	3.66	256.5	5.51	256.5	1.21	256.5	1.16	256.5	6.22	256.5	0.39
257.4	3.1	257.4	-0.77	257.4	6	257.4	0.74	257.4	2.76	257.4	4.68	257.4	3.17	257.4	3.25	257.4	3.68	257.4	-2.05	257.4	0.88	257.4	4.73	257.4	-1.71	257.4	-1.56	257.4	2.92	257.4	-5.43	257.4	0.12	257.4	-0.49	257.4	7	257.4	2.78	257.4	8.18	257.4	2.81	257.4	4.02	257.4	7.11	257.4	0.62
258.3	1.81	258.3	-2.28	258.3	3.62	258.3	-1.35	258.3	4.66	258.3	7.48	258.3	-0.72	258.3	1.93	258.3	0.24	258.3	-3.98	258.3	1.31	258.3	2.64	258.3	-2.78	258.3	-2.02	258.3	-0.39	258.3	-5.76	258.3	0.32	258.3	-1.53	258.3	6.58	258.3	3.32	258.3	6.45	258.3	1.63	258.3	4.34	258.3	7.15	258.3	1.02
259.2	1.81	259.2	-2.3	259.2	2.01	259.2	1.5	259.2	3.78	259.2	4.56	259.2	2.14	259.2	3.19	259.2	3.7	259.2	0.19	259.2	3.2	259.2	4.46	259.2	-2.49	259.2	-1.13	259.2	1.09	259.2	-6.68	259.2	-1.05	259.2	1.02	259.2	6.24	259.2	3.83	259.2	7.2	259.2	1.22	259.2	3.67	259.2	8.46	259.2	1.29
260.1	0.56	260.1	-2.6	260.1	3.16	260.1	0.35	260.1	2.81	260.1	2.36	260.1	-0.02	260.1	2.09	260.1	1.6	260.1	-1.18	260.1	2.12	260.1	2.48	260.1	-1.83	260.1	-1.01	260.1	0.6	260.1	-5.37	260.1	0.76	260.1	-1.46	260.1	6.34	260.1	3.87	260.1	5.63	260.1	3.03	260.1	4.13	260.1	5.69	260.1	1
261	2.23	261	-0.09	261	2.03	261	0.74	261	2.08	261	3.58	261	0.27	261	1.16	261	0.76	261	-3.14	261	2.42	261	2.47	261	-3.91	261	-1.77	261	-0.5	261	-7.18	261	0.37	261	-4.23	261	4.08	261	2.64	261	5.96	261	1.78	261	0.84	261	7.93	261	-0.35
261.9	2.75	261.9	-2.02	261.9	3.01	261.9	0.73	261.9	2.93	261.9	5.15	261.9	1.19	261.9	1.39	261.9	2.36	261.9	-0.93	261.9	1.72	261.9	3.92	261.9	-3.31	261.9	0.45	261.9	-0.42	261.9	-3.76	261.9	0.52	261.9	1.08	261.9	3.61	261.9	2.35	261.9	6.92	261.9	4.79	261.9	4.34	261.9	10.22	261.9	-0.51
262.8	0.65	262.8	-2.61	262.8	1.87	262.8	1.39	262.8	5.14	262.8	4.24	262.8	1.37	262.8	4.14	262.8	5.42	262.8	-1.12	262.8	1.92	262.8	3.94	262.8	-0.69	262.8	-1.62	262.8	1.36	262.8	-6.44	262.8	-0.66	262.8	-1.28	262.8	4.88	262.8	3.55	262.8	6.18	262.8	2.1	262.8	3.27	262.8	6.41	262.8	-0.37
263.7	4.11	263.7	-1.5	263.7	4.29	263.7	0.62	263.7	-0.29	263.7	6.44	263.7	0.9	263.7	2.8	263.7	3.98	263.7	-1.08	263.7	0.4	263.7	4.46	263.7	-2.49	263.7	-0.88	263.7	2.38	263.7	-5.29	263.7	-0.09	263.7	0.86	263.7	7.42	263.7	3.29	263.7	6.19	263.7	1.61	263.7	2.88	263.7	8.36	263.7	1.73
264.6	2.34	264.6	-2.82	264.6	4.98	264.6	1.9	264.6	1.57	264.6	5.36	264.6	2.35	264.6	2.6	264.6	3.52	264.6	-1.63	264.6	2.26	264.6	2.78	264.6	-2.2	264.6	-0.21	264.6	0.97	264.6	-8.08	264.6	0.55	264.6	-1.21	264.6	6.35	264.6	3.01	264.6	5.35	264.6	0.35	264.6	2.31	264.6	6.56	264.6	0.35
265.5	2.39	265.5	-0.54	265.5	2.81	265.5	1.48	265.5	4.28	265.5	5.44	265.5	-0.9	265.5	2.4	265.5	0.85	265.5	-2.95	265.5	1.14	265.5	3.22	265.5	-3.4	265.5	0.09	265.5	-0.75	265.5	-6.75	265.5	1.08	265.5	-0.17	265.5	7.16	265.5	4.16	265.5	6.77	265.5	0.18	265.5	7.29	265.5	10.63	265.5	2.2
266.4	1.24	266.4	-0.81	266.4	3.96	266.4	1.11	266.4	3.82	266.4	2.32	266.4	0.41	266.4	4.14	266.4	2.21	266.4	-2.2	266.4	1.82	266.4	-0.11	266.4	-1.36	266.4	-1.54	266.4	1.77	266.4	-6.57	266.4	1.52	266.4	-2.03	266.4	4.98	266.4	2.92	266.4	6.32	266.4	1.41	266.4	2.33	266.4	5.53	266.4	-1.33
267.3	2.57	267.3	-1.24	267.3	4.42	267.3	0.25	267.3	4.15	267.3	2.81	267.3	1.13	267.3	2.76	267.3	3.18	267.3	-3.22	267.3	1.1	267.3	4.16	267.3	-2.9	267.3	-2.23	267.3	-0.14	267.3	-8.37	267.3	-0.05	267.3	-0.73	267.3	5.25	267.3	3.34	267.3	3.36	267.3	0.95	267.3	6.67	267.3	6.62	267.3	-0.21
268.2	1.9	268.2	-1.23	268.2	4.6	268.2	2.02	268.2	3.03	268.2	3.64	268.2	0.66	268.2	1.47	268.2	2.15	268.2	-1.91	268.2	3.03	268.2	2.88	268.2	-2.26	268.2	-0.81	268.2	-2.08	268.2	-7	268.2	0.37	268.2	-1.8	268.2	6.82	268.2	4.76	268.2	6.72	268.2	1.96	268.2	2.63	268.2	5.4	268.2	0.07
269.1	1.75	269.1	0.05	269.1	4.63	269.1	-0.17	269.1	3.65	269.1	1.41	269.1	-2.42	269.1	4.41	269.1	4.81	269.1	-0.85	269.1	2.86	269.1	3.08	269.1	-4.12	269.1	-2.41	269.1	1.51	269.1	-3.48	269.1	0.66	269.1	1.1	269.1	4.57	269.1	2.78	269.1	5.19	269.1	1.9	269.1	4.35	269.1	8.01	269.1	-0.69
270	1.75	270	-1.65	270	1.36	270	0.68	270	4.53	270	7.97	270	-0.79	270	1.74	270	2.64	270	-2.54	270	2	270	3.91	270	-3.46	270	-4.09	270	1.35	270	-4.53	270	2.23	270	0.01	270	5.23	270	2.65	270	7.11	270	1.86	270	4.97	270	5.55	270	-3.01
270.9	3.04	270.9	-1.24	270.9	2.63	270.9	1.37	270.9	1.54	270.9	5.23	270.9	2.95	270.9	1.09	270.9	3.78	270.9	-0.5	270.9	2.91	270.9	2.06	270.9	-1.18	270.9	-1.46	270.9	0.87	270.9	-4.37	270.9	0.36	270.9	-1.46	270.9	8.04	270.9	2.44	270.9	5.41	270.9	3.43	270.9	3.31	270.9	6.7	270.9	4.17
271.8	1.4	271.8	-0.4	271.8	3.39	271.8	0.81	271.8	2.1	271.8	6.37	271.8	1.25	271.8	2.91	271.8	4.82	271.8	-1.63	271.8	2.6	271.8	3.11	271.8	-2.27	271.8	-4.59	271.8	0.53	271.8	-5.21	271.8	-0.08	271.8	-0.2	271.8	5.17	271.8	2.42	271.8	7.15	271.8	2.53	271.8	3.73	271.8	6.37	271.8	0.15
272.7	3.05	272.7	-3.1	272.7	4.41	272.7	1.11	272.7	3.48	272.7	5.07	272.7	2.42	272.7	0.43	272.7	5.68	272.7	-1.65	272.7	0.35	272.7	2.68	272.7	-1.53	272.7	-1.22	272.7	-1.61	272.7	-7.21	272.7	0.24	272.7	-0.73	272.7	7.24	272.7	5.64	272.7	5.6	272.7	0.76	272.7	4.63	272.7	7.35	272.7	1.32
273.6	0.31	273.6	-4.49	273.6	3.7	273.6	-0.79	273.6	1.81	273.6	5.75	273.6	-0.37	273.6	2.16	273.6	4.68	273.6	-1.49	273.6	2.27	273.6	1.28	273.6	-4.93	273.6	-2	273.6	2.66	273.6	-6.13	273.6	-0.56	273.6	-0.77	273.6	3.52	273.6	3.15	273.6	8.24	273.6	1.62	273.6	3.68	273.6	7.67	273.6	1.11
274.5	2.41	274.5	-0.34	274.5	3.31	274.5	1.78	274.5	2.66	274.5	3.23	274.5	1.96	274.5	3.68	274.5	2.21	274.5	-2.24	274.5	1.57	274.5	3.71	274.5	-1.67	274.5	-1.94	274.5	1.35	274.5	-6.56	274.5	-2.08	274.5	-0.99	274.5	4.93	274.5	4.68	274.5	7.84	274.5	4.91	274.5	3.08	274.5	5.38	274.5	-0.03
275.4	0.22	275.4	-1.95	275.4	3	275.4	-0.23	275.4	3.57	275.4	4.56	275.4	-0.05	275.4	4.75	275.4	4.15	275.4	-0.85	275.4	3.41	275.4	3.82	275.4	-3.78	275.4	-0.31	275.4	0.48	275.4	-6.69	275.4	1.5	275.4	1.73	275.4	5.9	275.4	4.96	275.4	5.72	275.4	4.54	275.4	4.92	275.4	5.45	275.4	1.38
276.3	2.77	276.3	-4.88	276.3	0.66	276.3	-0.71	276.3	4.06	276.3	5.55	276.3	2.33	276.3	1.37	276.3	2.15	276.3	-2.81	276.3	1.32	276.3	2.85	276.3	-2.89	276.3	-1.52	276.3	-0.5	276.3	-6.72	276.3	0.04	276.3	1.5	276.3	7	276.3	4.71	276.3	6.32	276.3	1.44	276.3	4.68	276.3	8.14	276.3	-0.14
277.2	0.68	277.2	-2.1	277.2	4.05	277.2	-1.53	277.2	4.95	277.2	4.87	277.2	1.35	277.2	2.22	277.2	3.31	277.2	-4	277.2	2.43	277.2	1.64	277.2	-1.47	277.2	-0.25	277.2	2.15	277.2	-6.84	277.2	-1.5	277.2	-0.67	277.2	5.25	277.2	4.82	277.2	6.67	277.2	3.14	277.2	2.61	277.2	8.1	277.2	0.11
278.1	2.07	278.1	0.74	278.1	3.32	278.1	1.93	278.1	2.52	278.1	6.38	278.1	1.9	278.1	3.24	278.1	3.78	278.1	-1.06	278.1	3.44	278.1	1.67	278.1	-2.39	278.1	-1.67	278.1	0.37	278.1	-6.12	278.1	0.69	278.1	-2.32	278.1	4.64	278.1	3.81	278.1	6.18	278.1	1.31	278.1	1.64	278.1	9.67	278.1	-0.67
279	2.94	279	-2.01	279	5.8	279	1.26	279	1.79	279	6.44	279	2.98	279	2.9	279	3.59	279	-1.74	279	2.51	279	4.56	279	-1.18	279	-0.95	279	1.55	279	-3.58	279	0.01	279	0.14	279	6.55	279	1.75	279	6.58	279	4.87	279	2.25	279	6.86	279	0.5
279.9	2.05	279.9	-2.16	279.9	3.9	279.9	0.85	279.9	4.98	279.9	5.9	279.9	3.22	279.9	0.27	279.9	4.03	279.9	-1.89	279.9	3.17	279.9	3.52	279.9	-2.9	279.9	-4.32	279.9	2.73	279.9	-4.51	279.9	-0.7	279.9	-0.47	279.9	4	279.9	2.68	279.9	6.49	279.9	2.97	279.9	3.58	279.9	8.23	279.9	1.45
280.8	0.95	280.8	0.83	280.8	3.54	280.8	-0.26	280.8	4.85	280.8	3.31	280.8	2.68	280.8	0.9	280.8	2.34	280.8	-5.24	280.8	3.74	280.8	2.19	280.8	0.22	280.8	0	280.8	0.46	280.8	-7.47	280.8	0.19	280.8	-0.99	280.8	7.97	280.8	3.28	280.8	8.46	280.8	-0.41	280.8	1.37	280.8	9.31	280.8	3
281.7	2.53	281.7	-1.99	281.7	7.18	281.7	2.04	281.7	2.8	281.7	5.71	281.7	1.93	281.7	2.79	281.7	3.32	281.7	1	281.7	2.27	281.7	1.37	281.7	-2.09	281.7	-1.64	281.7	0.88	281.7	-6.26	281.7	0.56	281.7	-3.15	281.7	5.11	281.7	3.43	281.7	7.02	281.7	1.6	281.7	2.55	281.7	6	281.7	-0.2
282.6	0.83	282.6	-2.55	282.6	3.62	282.6	-2.1	282.6	4.01	282.6	5.28	282.6	-0.14	282.6	3.35	282.6	3.48	282.6	-2.98	282.6	0.86	282.6	2.04	282.6	-2.05	282.6	0.33	282.6	1	282.6	-5.39	282.6	-1.89	282.6	-1.56	282.6	5.6	282.6	3.83	282.6	7.64	282.6	4.63	282.6	2.3	282.6	7.8	282.6	-0.17
283.5	0.29	283.5	-1.78	283.5	3.93	283.5	0.95	283.5	3.42	283.5	5.7	283.5	-0.51	283.5	4.42	283.5	2.5	283.5	-3.58	283.5	3.36	283.5	4.57	283.5	-4.24	283.5	0.38	283.5	0.69	283.5	-5.1	283.5	1.29	283.5	-0.3	283.5	6.39	283.5	6.11	283.5	7.22	283.5	1.55	283.5	4.35	283.5	9.79	283.5	3.48
284.4	2.32	284.4	-2.73	284.4	2.95	284.4	-0.28	284.4	1.43	284.4	6.55	284.4	1.27	284.4	1.76	284.4	4.58	284.4	-1.94	284.4	1.42	284.4	3.39	284.4	-0.55	284.4	-2.5	284.4	1.03	284.4	-6.56	284.4	-0.64	284.4	-1.71	284.4	7.61	284.4	3.31	284.4	6.21	284.4	1.19	284.4	3.66	284.4	6.87	284.4	2.47
285.3	3.25	285.3	-2.3	285.3	1.96	285.3	-0.06	285.3	3.62	285.3	5.91	285.3	-0.11	285.3	1.8	285.3	2.11	285.3	-0.3	285.3	0.79	285.3	5.8	285.3	-2.99	285.3	-3.07	285.3	-0.7	285.3	-5.73	285.3	0.28	285.3	0.24	285.3	5.45	285.3	6.94	285.3	6.91	285.3	0.74	285.3	5.65	285.3	7.87	285.3	1.04
286.2	3.06	286.2	-2.39	286.2	3.54	286.2	-1.36	286.2	5.68	286.2	4.93	286.2	2	286.2	3.35	286.2	5.4	286.2	-5.06	286.2	2.42	286.2	1.82	286.2	-3.84	286.2	-0.32	286.2	2.27	286.2	-7.39	286.2	-1.42	286.2	-3.36	286.2	6.92	286.2	3.1	286.2	6.12	286.2	0.18	286.2	4.12	286.2	8.41	286.2	2.51
287.1	3.09	287.1	-1.67	287.1	2.83	287.1	-0.04	287.1	3.71	287.1	5.11	287.1	-1.15	287.1	1.42	287.1	3.93	287.1	-2.13	287.1	3.14	287.1	2.67	287.1	-2.4	287.1	-5.76	287.1	-0.27	287.1	-7.35	287.1	-0.26	287.1	-1.46	287.1	6.91	287.1	0.78	287.1	7.32	287.1	1.21	287.1	1.62	287.1	7.12	287.1	2.96
288	2.38	288	-0.6	288	1.48	288	0.49	288	7.02	288	4.39	288	3.66	288	3.09	288	3.58	288	-0.73	288	4.26	288	4.22	288	-1.46	288	-1.31	288	3.35	288	-3.68	288	1.22	288	-3.14	288	5.19	288	2.33	288	7	288	1.2	288	3.47	288	5.81	288	0.78
288.9	3.48	288.9	-2.62	288.9	4.19	288.9	2.43	288.9	2.85	288.9	3.5	288.9	3.67	288.9	2.57	288.9	2.3	288.9	-0.69	288.9	-0.06	288.9	3.44	288.9	-2.48	288.9	-0.52	288.9	1.43	288.9	-4.75	288.9	0.01	288.9	-0.96	288.9	5.74	288.9	1.33	288.9	8.29	288.9	3.44	288.9	3.48	288.9	8.67	288.9	1.84
289.8	3.45	289.8	-2.74	289.8	4.1	289.8	-1.53	289.8	4.92	289.8	3.82	289.8	2.21	289.8	3.34	289.8	4.31	289.8	-3.22	289.8	2.17	289.8	3.52	289.8	-1.05	289.8	-2.47	289.8	4.72	289.8	-5.97	289.8	-0.27	289.8	-1.11	289.8	6.64	289.8	4.06	289.8	8.02	289.8	0.72	289.8	5.42	289.8	5.53	289.8	2.5
290.7	1.99	290.7	-1.2	290.7	3.19	290.7	1.65	290.7	4.6	290.7	5.21	290.7	1.85	290.7	1.07	290.7	1.37	290.7	-1.01	290.7	1.12	290.7	3.1	290.7	-0.49	290.7	-1.6	290.7	-0.48	290.7	-6.8	290.7	0.33	290.7	-2.36	290.7	8.24	290.7	2.77	290.7	8.09	290.7	3.02	290.7	4.33	290.7	7.55	290.7	1.8
291.6	1.79	291.6	-2.38	291.6	0.61	291.6	0.96	291.6	4.97	291.6	8.09	291.6	0.94	291.6	3.87	291.6	2.07	291.6	-1.72	291.6	3.54	291.6	5.03	291.6	-2.68	291.6	-1.99	291.6	0.66	291.6	-4.33	291.6	0.17	291.6	-1.45	291.6	8.44	291.6	3.4	291.6	7.15	291.6	2.12	291.6	2.43	291.6	6.43	291.6	2.75
292.5	1.47	292.5	0.17	292.5	2.85	292.5	-1.28	292.5	3.3	292.5	7.64	292.5	1.8	292.5	3.33	292.5	2.01	292.5	-3.47	292.5	0.31	292.5	3.54	292.5	-1.7	292.5	-2.9	292.5	1.41	292.5	-7.95	292.5	-1.64	292.5	-1.07	292.5	7.47	292.5	3.18	292.5	4.55	292.5	0.98	292.5	2.45	292.5	7.74	292.5	0.9
293.4	1.68	293.4	-2.25	293.4	1.78	293.4	1.53	293.4	2.53	293.4	5.37	293.4	3.78	293.4	4.67	293.4	3.61	293.4	-0.96	293.4	3.06	293.4	3.62	293.4	-0.73	293.4	-0.36	293.4	0.38	293.4	-5.93	293.4	0.85	293.4	-0.32	293.4	8.12	293.4	2.79	293.4	7.4	293.4	-0.36	293.4	4.81	293.4	9.23	293.4	1.09
294.3	0.01	294.3	-2.83	294.3	3.63	294.3	1.48	294.3	5.12	294.3	5.27	294.3	0.43	294.3	3.28	294.3	4.09	294.3	-2.82	294.3	3.29	294.3	5.01	294.3	-1	294.3	-0.35	294.3	-0.2	294.3	-5.38	294.3	-0.16	294.3	-0.57	294.3	7.82	294.3	4.57	294.3	5.91	294.3	2.56	294.3	1.87	294.3	6.38	294.3	-0.02
295.2	1.12	295.2	-1.21	295.2	2.31	295.2	0.95	295.2	2.53	295.2	5.15	295.2	-0.89	295.2	2.59	295.2	2.16	295.2	-3.14	295.2	2.8	295.2	3.95	295.2	-2.24	295.2	-2.05	295.2	-0.93	295.2	-6.73	295.2	1.3	295.2	-2.43	295.2	5.78	295.2	2.49	295.2	6.73	295.2	1.17	295.2	6.07	295.2	5.55	295.2	-1.16
296.1	2.14	296.1	-1.55	296.1	5.19	296.1	2.41	296.1	4.45	296.1	5.12	296.1	0.29	296.1	1.55	296.1	3.29	296.1	-0.49	296.1	1.96	296.1	3.38	296.1	-2.86	296.1	-4.74	296.1	1.74	296.1	-6.19	296.1	-0.46	296.1	-0.9	296.1	6.31	296.1	3.44	296.1	8.55	296.1	2.77	296.1	3.32	296.1	6.53	296.1	2.09
297	3.37	297	-1.08	297	5.3	297	1.1	297	5.08	297	4.28	297	3.78	297	3.46	297	4.75	297	-1.75	297	2.5	297	2.85	297	-1.25	297	-2.62	297	3.06	297	-8.54	297	1.04	297	-0.46	297	6.44	297	1.38	297	5.97	297	0.38	297	6.39	297	5.61	297	0.24
297.9	1.61	297.9	-1.95	297.9	2.71	297.9	0.71	297.9	4.21	297.9	4.94	297.9	1.82	297.9	2.13	297.9	2.78	297.9	-2.6	297.9	1.64	297.9	2.13	297.9	-2.72	297.9	-1.43	297.9	1.52	297.9	-5.09	297.9	0.64	297.9	1.04	297.9	0.65	297.9	3.14	297.9	6.53	297.9	0.88	297.9	3.57	297.9	8.54	297.9	-0.9
298.8	1.64	298.8	-0.93	298.8	6.33	298.8	2.38	298.8	2.52	298.8	6.84	298.8	3.86	298.8	2.73	298.8	5.15	298.8	-0.76	298.8	-0.35	298.8	5.57	298.8	-1.4	298.8	-2.62	298.8	0.54	298.8	-7.13	298.8	-0.88	298.8	0.08	298.8	5.42	298.8	1.7	298.8	7.44	298.8	1.68	298.8	2.1	298.8	8.01	298.8	0.3
299.7	2.4	299.7	-3.98	299.7	3.59	299.7	0.9	299.7	5.94	299.7	4.56	299.7	1.24	299.7	2.39	299.7	4.44	299.7	-2.39	299.7	3.96	299.7	1.5	299.7	-3.97	299.7	-1	299.7	1.64	299.7	-5.85	299.7	-0.16	299.7	-2.57	299.7	5.66	299.7	5.06	299.7	6.15	299.7	2.87	299.7	1.43	299.7	6.99	299.7	0.4
300.6	0.62	300.6	-0.6	300.6	3.6	300.6	0.92	300.6	3.05	300.6	4.92	300.6	0.09	300.6	5.96	300.6	4.98	300.6	0.25	300.6	2.65	300.6	4.08	300.6	-3.13	300.6	0.74	300.6	2.02	300.6	-4.48	300.6	-1.21	300.6	-2.57	300.6	5.63	300.6	4.71	300.6	7.85	300.6	3.18	300.6	4.67	300.6	6.53	300.6	1.8
301.5	4.74	301.5	-1.81	301.5	3.98	301.5	0.23	301.5	1.78	301.5	5.31	301.5	0.93	301.5	4.66	301.5	2.78	301.5	-0.15	301.5	2.04	301.5	4.09	301.5	-3.56	301.5	1.26	301.5	-1.7	301.5	-6.22	301.5	0.34	301.5	-2.2	301.5	5.74	301.5	4.37	301.5	6.88	301.5	1.72	301.5	4.02	301.5	5.95	301.5	-1.18
302.4	0.83	302.4	-0.95	302.4	2.53	302.4	1.27	302.4	3.23	302.4	4.82	302.4	-1.07	302.4	3.93	302.4	3.33	302.4	-1.66	302.4	2.28	302.4	4.57	302.4	-2.34	302.4	-2.63	302.4	1.29	302.4	-7.31	302.4	-1.93	302.4	-0.41	302.4	6.6	302.4	3.69	302.4	6.33	302.4	0.9	302.4	0.66	302.4	8.05	302.4	1.18
303.3	1.02	303.3	-0.41	303.3	4.06	303.3	-0.98	303.3	2.68	303.3	5.81	303.3	0.3	303.3	3.34	303.3	2.78	303.3	-1.96	303.3	0.24	303.3	4.2	303.3	-3.2	303.3	-3.73	303.3	2.29	303.3	-4.79	303.3	-1.09	303.3	-1.69	303.3	6.03	303.3	2.78	303.3	6.01	303.3	2.67	303.3	3.25	303.3	6.65	303.3	-0.91
304.2	2.25	304.2	-1.66	304.2	4.77	304.2	2.49	304.2	5.53	304.2	3.82	304.2	2.44	304.2	1.62	304.2	2.94	304.2	-1.25	304.2	3.07	304.2	1.56	304.2	-0.23	304.2	-3.57	304.2	1.67	304.2	-8.91	304.2	1.65	304.2	-3.5	304.2	6.76	304.2	2.84	304.2	5.08	304.2	1.65	304.2	5.07	304.2	7.06	304.2	2.07
305.1	3.54	305.1	-0.4	305.1	4.43	305.1	2.25	305.1	5.41	305.1	5.83	305.1	2.65	305.1	4.01	305.1	2	305.1	-0.13	305.1	2.75	305.1	2.99	305.1	-2.67	305.1	-0.34	305.1	-0.19	305.1	-6.1	305.1	-0.07	305.1	-1.06	305.1	4.97	305.1	4.18	305.1	6.5	305.1	2.28	305.1	2.68	305.1	7.38	305.1	2.03
306	0.68	306	-1.04	306	6.17	306	0.34	306	0.21	306	5.79	306	2.02	306	2.95	306	5.9	306	-3.88	306	1.83	306	5.03	306	-1.48	306	-3.4	306	1.25	306	-8.27	306	0.87	306	-2	306	5.53	306	2.27	306	5.22	306	3.04	306	2.8	306	5.32	306	0.58
306.9	1.67	306.9	-3.39	306.9	2.65	306.9	1.43	306.9	6.53	306.9	6.61	306.9	0.92	306.9	1.93	306.9	1.62	306.9	-2.88	306.9	4.38	306.9	4.24	306.9	-4.54	306.9	-0.75	306.9	0.92	306.9	-6.16	306.9	-0.41	306.9	-0.56	306.9	6.36	306.9	4.54	306.9	8.51	306.9	0.67	306.9	2.75	306.9	7.26	306.9	1.52
307.8	4.75	307.8	-3.23	307.8	3.59	307.8	-0.91	307.8	5.63	307.8	3.82	307.8	1.95	307.8	2.33	307.8	2.8	307.8	-1.36	307.8	1.08	307.8	2.28	307.8	-1.76	307.8	-1	307.8	0.06	307.8	-6.76	307.8	-0.38	307.8	-0.09	307.8	6.17	307.8	4.57	307.8	7.49	307.8	2	307.8	5.6	307.8	7.6	307.8	3.31
308.7	2.55	308.7	0.31	308.7	3.91	308.7	0.09	308.7	4.24	308.7	5.5	308.7	3.5	308.7	4.34	308.7	4.39	308.7	-3.16	308.7	0.39	308.7	2.76	308.7	-0.56	308.7	-0.98	308.7	1.78	308.7	-7.86	308.7	-0.71	308.7	-0.73	308.7	6.41	308.7	5.48	308.7	6.74	308.7	-0.08	308.7	3.26	308.7	7.88	308.7	1.59
309.6	0.22	309.6	-2.56	309.6	6.14	309.6	0.19	309.6	4.38	309.6	6.45	309.6	-0.71	309.6	3.66	309.6	2.93	309.6	-2	309.6	2.53	309.6	3.87	309.6	-1.71	309.6	-0.54	309.6	0.08	309.6	-6.46	309.6	1.25	309.6	-1.08	309.6	7	309.6	5.87	309.6	5.19	309.6	0.47	309.6	4.17	309.6	9.02	309.6	1.12
310.5	2.63	310.5	-3.4	310.5	4.79	310.5	-1.76	310.5	4.14	310.5	6.65	310.5	2.91	310.5	0.91	310.5	6.01	310.5	-6.35	310.5	2.13	310.5	3.16	310.5	-1.59	310.5	-2.45	310.5	2.05	310.5	-10.03	310.5	-2.67	310.5	1.06	310.5	5.33	310.5	5.51	310.5	8.87	310.5	4.62	310.5	2.34	310.5	9.76	310.5	0.23
311.4	2.09	311.4	-1.13	311.4	4.72	311.4	-2.41	311.4	5.28	311.4	3.92	311.4	2.5	311.4	3.79	311.4	2.49	311.4	-2.11	311.4	1.81	311.4	3.92	311.4	-1.96	311.4	-0.85	311.4	-1.76	311.4	-6.9	311.4	-1.34	311.4	0.8	311.4	6.36	311.4	5.18	311.4	5.41	311.4	2.59	311.4	5.1	311.4	8.93	311.4	0.61
312.3	3.1	312.3	-1.86	312.3	3.59	312.3	-0.87	312.3	3.7	312.3	3.8	312.3	4.18	312.3	4.65	312.3	3.95	312.3	-3.3	312.3	5.44	312.3	0.74	312.3	-1.12	312.3	-1.61	312.3	0.72	312.3	-7.62	312.3	2.56	312.3	-3.41	312.3	5.86	312.3	3.44	312.3	6.52	312.3	2.11	312.3	5.32	312.3	5.56	312.3	0.24
313.2	1.49	313.2	-3.29	313.2	4.1	313.2	1.63	313.2	4.77	313.2	2.96	313.2	0.74	313.2	0.41	313.2	1.73	313.2	-2.75	313.2	3.59	313.2	2.21	313.2	-1.99	313.2	-3.82	313.2	-1.32	313.2	-8.11	313.2	-1	313.2	-1.93	313.2	4.16	313.2	3.28	313.2	7.18	313.2	2.84	313.2	3.95	313.2	6.25	313.2	-1.71
314.1	2.24	314.1	-0.29	314.1	3.57	314.1	0.62	314.1	3.57	314.1	7.95	314.1	2.17	314.1	4.39	314.1	3.16	314.1	-1.84	314.1	1.88	314.1	5.19	314.1	-0.51	314.1	-0.8	314.1	-0.32	314.1	-9.52	314.1	-0.03	314.1	-1.32	314.1	8.08	314.1	2.31	314.1	7.6	314.1	0.11	314.1	5.46	314.1	7.88	314.1	2.94
315	4.08	315	-2.12	315	3.69	315	-1.15	315	5.78	315	4.36	315	1.59	315	4.04	315	3.9	315	0.03	315	2.9	315	4.09	315	-2.03	315	-1.09	315	-0.22	315	-6.56	315	-0.27	315	-0.81	315	6.55	315	4.25	315	6.08	315	2.49	315	3.09	315	8.38	315	1.67
315.9	2.58	315.9	-1.8	315.9	6.07	315.9	-1.15	315.9	5.6	315.9	4.63	315.9	0.24	315.9	3.82	315.9	4.2	315.9	-2.83	315.9	2.97	315.9	3.28	315.9	-2.48	315.9	-1.75	315.9	1.52	315.9	-7.04	315.9	0.44	315.9	0.86	315.9	6.07	315.9	5.26	315.9	7.86	315.9	2.54	315.9	3.4	315.9	10.04	315.9	-1.19
316.8	3.13	316.8	-1.8	316.8	3.15	316.8	-0.6	316.8	2.78	316.8	4.68	316.8	1.5	316.8	2.66	316.8	3.09	316.8	-1.65	316.8	2.92	316.8	3.96	316.8	-2.71	316.8	-1.87	316.8	1.68	316.8	-5.18	316.8	1.02	316.8	-1.91	316.8	5.97	316.8	2.25	316.8	6.69	316.8	2.88	316.8	3.1	316.8	8.14	316.8	0.52
317.7	1.5	317.7	-2.99	317.7	4.6	317.7	-2.93	317.7	4.52	317.7	7.42	317.7	1.57	317.7	1.53	317.7	2.06	317.7	-3.52	317.7	3.98	317.7	3.28	317.7	-2.73	317.7	-4.34	317.7	0.04	317.7	-5.5	317.7	0.68	317.7	0.43	317.7	7.13	317.7	1.26	317.7	9.71	317.7	1.68	317.7	2.92	317.7	9.43	317.7	2.17
318.6	2.15	318.6	-1.17	318.6	2.67	318.6	3.12	318.6	5.48	318.6	7.56	318.6	0	318.6	2.47	318.6	4.17	318.6	-2.65	318.6	1.2	318.6	4.94	318.6	-2.85	318.6	-2.91	318.6	1.42	318.6	-6.69	318.6	-0.57	318.6	-3.03	318.6	3.34	318.6	4.93	318.6	5.87	318.6	1.37	318.6	4.99	318.6	8.28	318.6	-2.08
319.5	1.63	319.5	-3.33	319.5	5.87	319.5	2.35	319.5	3.41	319.5	4.94	319.5	0.81	319.5	2.99	319.5	4.32	319.5	-1.37	319.5	1.52	319.5	0	319.5	-2.06	319.5	-2.06	319.5	2.15	319.5	-5.6	319.5	-1.96	319.5	-3.52	319.5	5.66	319.5	3.76	319.5	9.05	319.5	4.22	319.5	3.38	319.5	8.21	319.5	2.9
320.4	2.91	320.4	-1.26	320.4	4.26	320.4	1.4	320.4	4.62	320.4	7.36	320.4	2.46	320.4	2.38	320.4	4.16	320.4	-3.74	320.4	0.86	320.4	1.12	320.4	-0.5	320.4	-1.65	320.4	2.08	320.4	-8.28	320.4	-1.48	320.4	-3.21	320.4	4.92	320.4	3.49	320.4	7.74	320.4	3.06	320.4	2.73	320.4	7.88	320.4	0.26
321.3	1.88	321.3	-4	321.3	2.14	321.3	-2.05	321.3	2.69	321.3	6.92	321.3	0.37	321.3	2.88	321.3	3.69	321.3	-1.7	321.3	2.69	321.3	4.63	321.3	-3.3	321.3	-0.54	321.3	0.7	321.3	-5.96	321.3	-1.14	321.3	-0.74	321.3	5.86	321.3	3.78	321.3	8.21	321.3	2.58	321.3	4.17	321.3	9.87	321.3	1.61
322.2	3.38	322.2	-1.7	322.2	4.5	322.2	3.1	322.2	5.51	322.2	4.96	322.2	3.59	322.2	2.71	322.2	1.34	322.2	-0.81	322.2	2.42	322.2	0.23	322.2	-2.59	322.2	-2.74	322.2	0.15	322.2	-5.75	322.2	-0.77	322.2	-0.78	322.2	8.51	322.2	-0.13	322.2	5.85	322.2	2.9	322.2	3.05	322.2	8.01	322.2	3.21
323.1	0.71	323.1	-2.68	323.1	5.49	323.1	2.53	323.1	5.27	323.1	5.75	323.1	1.11	323.1	4.47	323.1	2.99	323.1	-0.91	323.1	3.57	323.1	3.17	323.1	-2.45	323.1	0.69	323.1	2.78	323.1	-5.79	323.1	-1.14	323.1	-2.76	323.1	4.15	323.1	5.53	323.1	7.89	323.1	0.8	323.1	3.22	323.1	6.29	323.1	-2.05
324	1.3	324	-1.41	324	0.93	324	0.87	324	3.26	324	6.69	324	0.47	324	0.89	324	3.22	324	-0.12	324	4.36	324	4.15	324	-3.55	324	-3.01	324	0.46	324	-5.95	324	-1.83	324	-0.91	324	5.42	324	3.8	324	5.78	324	2.51	324	2.22	324	8.42	324	-0.23
324.9	1.2	324.9	-1.51	324.9	4.61	324.9	-1.66	324.9	1.88	324.9	6.08	324.9	1.15	324.9	4.31	324.9	3.56	324.9	-3.05	324.9	3.63	324.9	4.64	324.9	-1.79	324.9	-0.23	324.9	-0.24	324.9	-7.09	324.9	1.72	324.9	0.44	324.9	5.98	324.9	4.17	324.9	6.33	324.9	2.49	324.9	5.6	324.9	8.01	324.9	0.41
325.8	1.63	325.8	0.08	325.8	4.75	325.8	-4.04	325.8	4.16	325.8	3.97	325.8	2.22	325.8	3.84	325.8	5.27	325.8	-3.43	325.8	1.3	325.8	1.67	325.8	-1.5	325.8	-1.61	325.8	0.22	325.8	-7.47	325.8	-3.2	325.8	0.78	325.8	8.02	325.8	2.29	325.8	4.77	325.8	4.85	325.8	3.12	325.8	9.43	325.8	0.9
326.7	2.23	326.7	-1.17	326.7	5.95	326.7	0.23	326.7	4.64	326.7	5.87	326.7	0.98	326.7	2.81	326.7	5.76	326.7	-3.23	326.7	3.35	326.7	3.85	326.7	-1.58	326.7	-2.45	326.7	0.05	326.7	-6.38	326.7	0.21	326.7	-1.85	326.7	6.94	326.7	3.76	326.7	5.41	326.7	2.41	326.7	3.82	326.7	7.97	326.7	2.43
327.6	0.79	327.6	-1.65	327.6	3.81	327.6	1.63	327.6	5.68	327.6	5.47	327.6	2.75	327.6	2.86	327.6	4.48	327.6	-2.1	327.6	2.19	327.6	3.36	327.6	-0.09	327.6	-2.59	327.6	2.94	327.6	-7.37	327.6	-1.06	327.6	-1.95	327.6	6.18	327.6	3.14	327.6	7.06	327.6	2.36	327.6	5.77	327.6	8.1	327.6	0.7
328.5	4.44	328.5	-3.75	328.5	3.82	328.5	-0.67	328.5	5.12	328.5	6.55	328.5	2.26	328.5	1.74	328.5	3.44	328.5	-1.08	328.5	3.12	328.5	4.2	328.5	-5.25	328.5	-1.4	328.5	0.76	328.5	-8.66	328.5	1.11	328.5	1.05	328.5	6.2	328.5	2.32	328.5	5.85	328.5	1.99	328.5	4.93	328.5	9.56	328.5	3.04
329.4	3.9	329.4	-3.32	329.4	0.9	329.4	1.36	329.4	5.9	329.4	8.06	329.4	1.36	329.4	3.02	329.4	4.56	329.4	-2.36	329.4	1.8	329.4	4.7	329.4	-0.93	329.4	-1.86	329.4	1.82	329.4	-6.13	329.4	-2.28	329.4	0.01	329.4	7.49	329.4	5.17	329.4	7.14	329.4	0.87	329.4	1.08	329.4	8.66	329.4	1.24
330.3	2.24	330.3	-2.22	330.3	2.79	330.3	-0.43	330.3	5.68	330.3	7.99	330.3	2.02	330.3	3.16	330.3	3.1	330.3	-4.16	330.3	4.14	330.3	5.72	330.3	-2.03	330.3	-1.62	330.3	0.81	330.3	-7.91	330.3	-0.17	330.3	0.49	330.3	6.39	330.3	3.73	330.3	8.75	330.3	1.59	330.3	4.09	330.3	9.04	330.3	1.2
331.2	1.27	331.2	-2.3	331.2	2.37	331.2	-1.41	331.2	1.85	331.2	5.38	331.2	2.42	331.2	2.1	331.2	2.82	331.2	-2.13	331.2	1.73	331.2	4.05	331.2	-1.89	331.2	-1.61	331.2	0.08	331.2	-7.32	331.2	-1.68	331.2	-2.05	331.2	5.98	331.2	3.99	331.2	6.48	331.2	1.16	331.2	4.02	331.2	5.91	331.2	-0.22
332.1	0.68	332.1	-2.43	332.1	2.32	332.1	1.9	332.1	4.27	332.1	5.99	332.1	0.9	332.1	2.97	332.1	2.59	332.1	-1.13	332.1	1.58	332.1	4.71	332.1	-4.24	332.1	-2.23	332.1	1.51	332.1	-5.62	332.1	-2.02	332.1	-0.95	332.1	4.21	332.1	2.15	332.1	6.33	332.1	3.59	332.1	4.14	332.1	7.44	332.1	2.98
333	3.35	333	-3.21	333	4.02	333	-1.72	333	3.92	333	4.23	333	0.39	333	4	333	5.63	333	-0.11	333	2.34	333	3.49	333	-2.81	333	-2.44	333	1.25	333	-6.49	333	-3.13	333	-0.56	333	7.42	333	3.5	333	8.27	333	2.14	333	3.07	333	7.32	333	0.57
333.9	3.03	333.9	-1.35	333.9	4.64	333.9	0.65	333.9	3.55	333.9	6.11	333.9	2.47	333.9	-0.07	333.9	3.05	333.9	-2.85	333.9	2.51	333.9	3.46	333.9	-0.11	333.9	-4.05	333.9	-0.03	333.9	-8.02	333.9	-1.5	333.9	0.36	333.9	7.22	333.9	2.39	333.9	7.44	333.9	3.13	333.9	2.06	333.9	8.68	333.9	-0.2
334.8	1.51	334.8	-0.99	334.8	3.5	334.8	-0.75	334.8	4	334.8	7.86	334.8	1.63	334.8	3.1	334.8	4.44	334.8	-4.11	334.8	1.51	334.8	5.2	334.8	-1.98	334.8	-2.42	334.8	0.95	334.8	-8.36	334.8	0.59	334.8	0.27	334.8	5.49	334.8	1.22	334.8	6.83	334.8	1.69	334.8	3.96	334.8	8.81	334.8	1.05
335.7	2.61	335.7	-1.32	335.7	5.13	335.7	2.53	335.7	4.63	335.7	3.88	335.7	1.46	335.7	2.83	335.7	2.73	335.7	-2.25	335.7	2.14	335.7	3.41	335.7	-2.73	335.7	-3.32	335.7	2.39	335.7	-7.32	335.7	-1.51	335.7	-1.09	335.7	7.37	335.7	3.46	335.7	7.86	335.7	3.23	335.7	3.45	335.7	8.89	335.7	1.27
336.6	3.41	336.6	-1.88	336.6	5.86	336.6	-0.38	336.6	4.86	336.6	7.61	336.6	2.95	336.6	3.58	336.6	6.07	336.6	-3.25	336.6	3.19	336.6	4.63	336.6	-0.82	336.6	-2.94	336.6	1.44	336.6	-6.48	336.6	-2.25	336.6	1.01	336.6	10.31	336.6	4.47	336.6	7.43	336.6	3.25	336.6	4.04	336.6	9.66	336.6	3.67
337.5	1.65	337.5	-1.32	337.5	7.1	337.5	2.2	337.5	4.63	337.5	3.52	337.5	0.91	337.5	1.78	337.5	4.55	337.5	-1.43	337.5	3.67	337.5	2.83	337.5	-2.24	337.5	-4	337.5	-1.02	337.5	-7.69	337.5	-0.5	337.5	-0.76	337.5	4.65	337.5	3.94	337.5	8.85	337.5	1.2	337.5	4.17	337.5	9.1	337.5	2.03
338.4	1.43	338.4	-1.57	338.4	3.2	338.4	2.96	338.4	4.91	338.4	3.21	338.4	4.8	338.4	1.32	338.4	2.83	338.4	-3.95	338.4	2.72	338.4	3.97	338.4	-1.43	338.4	-2.69	338.4	0.95	338.4	-8.58	338.4	-1.01	338.4	-1.51	338.4	7.07	338.4	3.99	338.4	6.06	338.4	2.59	338.4	3.65	338.4	9.75	338.4	0.03
339.3	3.49	339.3	-2.34	339.3	5.18	339.3	-0.59	339.3	4.49	339.3	6.53	339.3	2.41	339.3	3.97	339.3	3.68	339.3	-3.21	339.3	1.22	339.3	5.3	339.3	-1.94	339.3	1.74	339.3	1.63	339.3	-7.21	339.3	-0.36	339.3	1.75	339.3	7.36	339.3	7.14	339.3	8.43	339.3	2.02	339.3	3.25	339.3	8.27	339.3	1.54
340.2	1.1	340.2	-1.54	340.2	5.35	340.2	1.86	340.2	2.47	340.2	6.45	340.2	0.53	340.2	4.13	340.2	6.11	340.2	-1.45	340.2	3.89	340.2	4.76	340.2	-2.1	340.2	-2.36	340.2	2.1	340.2	-5.66	340.2	1.48	340.2	-1.67	340.2	6.51	340.2	3.18	340.2	8.74	340.2	4.49	340.2	3.34	340.2	7.26	340.2	1.07
341.1	2.31	341.1	-1.4	341.1	2.89	341.1	-0.44	341.1	4.54	341.1	4.64	341.1	2.77	341.1	4.07	341.1	4.16	341.1	-1.42	341.1	3.78	341.1	4.38	341.1	-1.57	341.1	-1.1	341.1	-0.49	341.1	-5.44	341.1	0.98	341.1	-0.71	341.1	8.38	341.1	4.87	341.1	7.43	341.1	2.72	341.1	5.71	341.1	7.92	341.1	1.98
342	2.09	342	-2.69	342	2.03	342	0.42	342	1.87	342	4.45	342	0.97	342	3.29	342	1.4	342	-1.37	342	2.45	342	3.31	342	-1.6	342	1.58	342	1.85	342	-5.16	342	1.35	342	-0.36	342	5.62	342	4.9	342	8.17	342	3.94	342	4.48	342	7.25	342	-1.6
342.9	2.72	342.9	-1.56	342.9	5.64	342.9	1.04	342.9	4.67	342.9	6.73	342.9	0.65	342.9	3.52	342.9	4.64	342.9	-2.72	342.9	0.79	342.9	4.1	342.9	-1.83	342.9	-1.63	342.9	0.48	342.9	-8.91	342.9	-1.39	342.9	-0.49	342.9	6.01	342.9	2.74	342.9	7	342.9	1.35	342.9	3.95	342.9	6.71	342.9	0.09
343.8	3.47	343.8	-1.41	343.8	5.24	343.8	-0.42	343.8	8.56	343.8	3.46	343.8	2.93	343.8	3.85	343.8	3.57	343.8	-2.32	343.8	2.1	343.8	4.69	343.8	-1.34	343.8	-2.25	343.8	1.42	343.8	-6.8	343.8	-1.05	343.8	0.38	343.8	7.83	343.8	4.74	343.8	7.94	343.8	1.98	343.8	3.59	343.8	9.67	343.8	2.83
344.7	3.35	344.7	-0.66	344.7	3.27	344.7	0.71	344.7	4.58	344.7	5.29	344.7	2.19	344.7	3.17	344.7	4.17	344.7	-3.32	344.7	3.33	344.7	3.82	344.7	-1.66	344.7	-3.52	344.7	1.93	344.7	-7.54	344.7	-0.4	344.7	-0.52	344.7	7.18	344.7	1.93	344.7	6.83	344.7	2.41	344.7	3.64	344.7	10.02	344.7	1.96
345.6	0.84	345.6	-0.11	345.6	3.25	345.6	1.86	345.6	5.62	345.6	4.95	345.6	2.03	345.6	3.88	345.6	4.45	345.6	-2.28	345.6	1.32	345.6	2.65	345.6	-3.69	345.6	-3.06	345.6	-0.46	345.6	-8.07	345.6	-0.9	345.6	-1.85	345.6	7.91	345.6	4.58	345.6	5.97	345.6	4.73	345.6	7.48	345.6	6.23	345.6	2.49
346.5	2.35	346.5	-0.66	346.5	2.69	346.5	0.19	346.5	5.13	346.5	7.87	346.5	1.64	346.5	0.69	346.5	1.83	346.5	-3.21	346.5	3.12	346.5	3.58	346.5	-4.34	346.5	-3.51	346.5	-0.5	346.5	-6.89	346.5	2.13	346.5	0.26	346.5	5.78	346.5	4.31	346.5	5.24	346.5	2.87	346.5	7.85	346.5	5.55	346.5	-0.1
347.4	2.69	347.4	-3.24	347.4	5.8	347.4	-1.41	347.4	4.72	347.4	5.29	347.4	2.06	347.4	3.01	347.4	4.31	347.4	-3.04	347.4	2.3	347.4	2.54	347.4	-3.48	347.4	-3.27	347.4	-0.84	347.4	-9.31	347.4	0.72	347.4	-0.91	347.4	6.32	347.4	3.27	347.4	8.18	347.4	1.57	347.4	4.22	347.4	7.55	347.4	1.53
348.3	2.29	348.3	-5.28	348.3	3.55	348.3	0.03	348.3	3.58	348.3	5.54	348.3	1.4	348.3	2.53	348.3	4.1	348.3	-1.54	348.3	3.41	348.3	1.86	348.3	-3.05	348.3	-2.26	348.3	3.59	348.3	-5.78	348.3	-0.17	348.3	-0.01	348.3	7.1	348.3	3.3	348.3	6.88	348.3	2.5	348.3	2.89	348.3	8.04	348.3	2.48
349.2	2.1	349.2	-0.17	349.2	3.48	349.2	0.31	349.2	4.54	349.2	3.43	349.2	2.51	349.2	3.79	349.2	1.52	349.2	-2.3	349.2	2.43	349.2	3.59	349.2	-1.88	349.2	-2.46	349.2	0.33	349.2	-6.45	349.2	-2.52	349.2	-2.43	349.2	8.5	349.2	6.59	349.2	4.45	349.2	3.3	349.2	4.81	349.2	6.88	349.2	0.78
350.1	1.61	350.1	0.73	350.1	0.53	350.1	0.42	350.1	3.41	350.1	5.71	350.1	1.83	350.1	2.47	350.1	3.88	350.1	-1.78	350.1	0.29	350.1	3.71	350.1	-1.27	350.1	-4.76	350.1	2.53	350.1	-8.26	350.1	-1.41	350.1	-0.71	350.1	5.88	350.1	1.39	350.1	5.44	350.1	1.84	350.1	1.83	350.1	8	350.1	0.75
351	2.11	351	0.5	351	2.05	351	-1.33	351	4.31	351	6.49	351	1.72	351	5.6	351	4.08	351	-3.61	351	0.12	351	5.38	351	-0.96	351	0.54	351	2.26	351	-9.75	351	-0.36	351	1.73	351	6.58	351	3.51	351	5.3	351	1.4	351	5.75	351	9.1	351	-1.4
351.9	3.06	351.9	1.38	351.9	5.41	351.9	-0.39	351.9	3.65	351.9	8.59	351.9	0.57	351.9	5.54	351.9	1.63	351.9	-1.39	351.9	0.22	351.9	6.16	351.9	-2.77	351.9	-1.01	351.9	-0.32	351.9	-5.69	351.9	-0.84	351.9	-0.16	351.9	6.79	351.9	3.46	351.9	5.55	351.9	1.57	351.9	3.48	351.9	6.57	351.9	-0.09
352.8	2.54	352.8	-3.69	352.8	5.47	352.8	1.67	352.8	5.19	352.8	4.95	352.8	1.47	352.8	4.8	352.8	3.53	352.8	-2.76	352.8	3.99	352.8	3.63	352.8	-2.48	352.8	-1.36	352.8	-0.15	352.8	-8.25	352.8	1.16	352.8	-2.09	352.8	7.51	352.8	3.83	352.8	8.11	352.8	3.13	352.8	4.01	352.8	8.46	352.8	0.24
353.7	3.64	353.7	-2.43	353.7	3.88	353.7	1.24	353.7	3.19	353.7	4.18	353.7	0.96	353.7	1.18	353.7	4.74	353.7	-2.94	353.7	2.03	353.7	3.53	353.7	-2.36	353.7	-3.46	353.7	0.64	353.7	-7.99	353.7	-0.92	353.7	-0.57	353.7	6.9	353.7	1.82	353.7	7.43	353.7	3.3	353.7	3.56	353.7	6.12	353.7	0.03
354.6	1.56	354.6	-1.5	354.6	6.86	354.6	0.41	354.6	4.8	354.6	8.43	354.6	3.02	354.6	5.3	354.6	2.63	354.6	-1.11	354.6	3.6	354.6	6.13	354.6	-2.01	354.6	-1.78	354.6	1.88	354.6	-10.61	354.6	-0.87	354.6	-1.46	354.6	7.38	354.6	3.37	354.6	7.01	354.6	2.58	354.6	4.77	354.6	8.26	354.6	1.4
355.5	3.32	355.5	0.18	355.5	4.35	355.5	1.63	355.5	4.76	355.5	7.18	355.5	1.03	355.5	3.02	355.5	2.69	355.5	-3.42	355.5	1.92	355.5	2.9	355.5	-3.06	355.5	-2.88	355.5	0.78	355.5	-6.72	355.5	-1.23	355.5	-3.8	355.5	7.62	355.5	3.1	355.5	8.47	355.5	2.11	355.5	3.72	355.5	9.19	355.5	6.22
356.4	2.66	356.4	-3.74	356.4	4.31	356.4	1.62	356.4	4.43	356.4	6.66	356.4	2.99	356.4	1.73	356.4	2.61	356.4	-0.46	356.4	4.5	356.4	4.11	356.4	-0.47	356.4	-2.22	356.4	3.19	356.4	-7.25	356.4	-0.61	356.4	0.29	356.4	6.37	356.4	5.82	356.4	6.34	356.4	4.09	356.4	4.49	356.4	10.42	356.4	1.85
357.3	2.85	357.3	-0.9	357.3	1.75	357.3	1.07	357.3	3.37	357.3	5.77	357.3	1.32	357.3	2.32	357.3	2.67	357.3	-1.33	357.3	3.82	357.3	1.96	357.3	-1.81	357.3	-3.32	357.3	0.23	357.3	-7.97	357.3	-0.39	357.3	0.27	357.3	6.79	357.3	4.84	357.3	5.7	357.3	2.74	357.3	3.21	357.3	9.99	357.3	3.05
358.2	4.6	358.2	-1.17	358.2	1.91	358.2	-1.75	358.2	2.17	358.2	5.8	358.2	-0.02	358.2	4.54	358.2	2.6	358.2	-2.13	358.2	1.03	358.2	1.39	358.2	-3.16	358.2	-2.56	358.2	1.06	358.2	-7.01	358.2	-2.04	358.2	-1.53	358.2	4.87	358.2	2.99	358.2	6.07	358.2	3.08	358.2	5.12	358.2	8.33	358.2	3.49
359.1	2.6	359.1	-1.93	359.1	2.97	359.1	3.43	359.1	1.3	359.1	7.24	359.1	-0.18	359.1	2.49	359.1	1.6	359.1	-0.54	359.1	-0.31	359.1	6.02	359.1	-4.11	359.1	-1.91	359.1	1.84	359.1	-8.38	359.1	0.15	359.1	-1.78	359.1	6.23	359.1	2.43	359.1	9.54	359.1	3.08	359.1	5.4	359.1	8.48	359.1	0.58
360	1.46	360	-2.23	360	2.43	360	1.8	360	8.31	360	4.85	360	1.24	360	4.71	360	3.93	360	-2.26	360	1.78	360	4.64	360	-2.32	360	-2.16	360	3	360	-8.32	360	0.9	360	-2.47	360	4.02	360	6.9	360	7.94	360	1.09	360	3.8	360	8.6	360	-1.63
360.9	3.95	360.9	-1.12	360.9	2.04	360.9	0.14	360.9	5.21	360.9	6.61	360.9	0.88	360.9	3.58	360.9	3.31	360.9	-3.07	360.9	1.71	360.9	3.96	360.9	-2.53	360.9	-1.58	360.9	1.76	360.9	-7.56	360.9	-0.69	360.9	0.7	360.9	5.94	360.9	4.18	360.9	6.82	360.9	1.48	360.9	5.53	360.9	10.42	360.9	1.17
361.8	2.04	361.8	-1.55	361.8	2.79	361.8	-1.28	361.8	3.78	361.8	5.4	361.8	1.57	361.8	4.51	361.8	2.58	361.8	-2.95	361.8	0.83	361.8	4.6	361.8	-1.53	361.8	-3.21	361.8	1.93	361.8	-8.75	361.8	1.47	361.8	0.93	361.8	7.45	361.8	1.29	361.8	9.66	361.8	2.5	361.8	5.18	361.8	7.31	361.8	0.15
362.7	2.58	362.7	0.76	362.7	5.08	362.7	0.87	362.7	6.6	362.7	5.03	362.7	0.88	362.7	6.96	362.7	2.46	362.7	-1.17	362.7	4.85	362.7	2.25	362.7	-2.92	362.7	-0.37	362.7	1.19	362.7	-8.9	362.7	1.13	362.7	0.07	362.7	4.49	362.7	4.8	362.7	6.67	362.7	4.12	362.7	4.27	362.7	8.17	362.7	2.8
363.6	1.59	363.6	-1.37	363.6	5.27	363.6	0.99	363.6	5.45	363.6	4.62	363.6	0.63	363.6	3.02	363.6	4.67	363.6	-1.47	363.6	1.62	363.6	4.12	363.6	-1.45	363.6	-2.86	363.6	2.13	363.6	-6.34	363.6	0.7	363.6	1.29	363.6	7.02	363.6	4.92	363.6	9.23	363.6	2.44	363.6	4.96	363.6	9.66	363.6	2.26
364.5	1.72	364.5	-0.64	364.5	2.96	364.5	0.23	364.5	3.78	364.5	5.66	364.5	1.08	364.5	4.68	364.5	2.56	364.5	-2.38	364.5	1.55	364.5	2.61	364.5	-3.47	364.5	-1.74	364.5	0.59	364.5	-5.79	364.5	-1.06	364.5	-0.58	364.5	5.17	364.5	3.89	364.5	6.6	364.5	0.09	364.5	4.46	364.5	9.94	364.5	0.89
365.4	4.56	365.4	-2.7	365.4	4.25	365.4	-2.44	365.4	5.85	365.4	6.13	365.4	2.98	365.4	4.32	365.4	5.46	365.4	-2.72	365.4	3.4	365.4	6.54	365.4	-2.04	365.4	-1.26	365.4	0.45	365.4	-10.12	365.4	0.04	365.4	-1.34	365.4	7.81	365.4	6.21	365.4	6.15	365.4	-1.8	365.4	3.48	365.4	7.8	365.4	2.6
366.3	2.87	366.3	0.5	366.3	2.88	366.3	-0.28	366.3	5.81	366.3	7.27	366.3	1.82	366.3	4.2	366.3	3.07	366.3	-5.09	366.3	4.17	366.3	6.23	366.3	-2.86	366.3	0.18	366.3	0.98	366.3	-11.25	366.3	0.99	366.3	1.43	366.3	7.89	366.3	5.89	366.3	7.08	366.3	3.69	366.3	4.23	366.3	8.8	366.3	2
367.2	3.68	367.2	0.08	367.2	4.88	367.2	1.7	367.2	6.06	367.2	2.85	367.2	1.97	367.2	1.61	367.2	5.18	367.2	-3.92	367.2	3.51	367.2	3.72	367.2	-1.66	367.2	-2.89	367.2	1.29	367.2	-7.44	367.2	-0.31	367.2	-1.43	367.2	6.12	367.2	4.1	367.2	7.67	367.2	2.71	367.2	4.88	367.2	8.94	367.2	-0.9
368.1	1.68	368.1	-0.7	368.1	2.72	368.1	-0.16	368.1	6.09	368.1	6.01	368.1	2.57	368.1	4.18	368.1	3.19	368.1	-1.4	368.1	4.51	368.1	4.65	368.1	-2.16	368.1	-0.43	368.1	0.85	368.1	-6.2	368.1	0.73	368.1	-1.35	368.1	5.5	368.1	3.95	368.1	6.57	368.1	3.9	368.1	6.02	368.1	8.2	368.1	1.9
369	1.13	369	-1.43	369	3.21	369	0.87	369	5.97	369	5.81	369	0.47	369	3.89	369	2.75	369	-3.28	369	2.7	369	4.97	369	-4.87	369	-1.22	369	0.73	369	-6.31	369	1.22	369	0.88	369	4.85	369	4.58	369	9.75	369	4.21	369	4.02	369	8.01	369	1.14
369.9	1.22	369.9	-3.11	369.9	4.9	369.9	-1.27	369.9	6.13	369.9	7.85	369.9	1.43	369.9	2.81	369.9	3.68	369.9	-2.18	369.9	0.71	369.9	4.98	369.9	-5.08	369.9	-2.58	369.9	2.1	369.9	-8.76	369.9	-0.53	369.9	-0.31	369.9	5.11	369.9	2.96	369.9	8.21	369.9	0.94	369.9	5.04	369.9	8.61	369.9	0.51
370.8	1.38	370.8	-3.01	370.8	5.35	370.8	-2.18	370.8	5.32	370.8	5.49	370.8	0.47	370.8	3.19	370.8	4.92	370.8	-2.57	370.8	2.74	370.8	2.94	370.8	-2.04	370.8	-3.02	370.8	1.48	370.8	-7.46	370.8	1.12	370.8	-2.69	370.8	6.15	370.8	3.7	370.8	7.94	370.8	1.66	370.8	5.27	370.8	8.62	370.8	0.57
371.7	2.98	371.7	-2.55	371.7	3.74	371.7	-1.32	371.7	4.18	371.7	4.23	371.7	-0.65	371.7	2.35	371.7	3.4	371.7	-4.26	371.7	4.59	371.7	5.91	371.7	-3.26	371.7	-2.07	371.7	0.54	371.7	-7.35	371.7	0	371.7	-1.81	371.7	7.53	371.7	4.84	371.7	6.47	371.7	1.26	371.7	1.8	371.7	8.69	371.7	2.7
372.6	4.79	372.6	-2.31	372.6	4.03	372.6	1.5	372.6	4.71	372.6	6.16	372.6	1.15	372.6	3.04	372.6	3.32	372.6	-0.1	372.6	1.2	372.6	4.85	372.6	-3.03	372.6	-2.79	372.6	1.47	372.6	-6.39	372.6	0.15	372.6	-2.63	372.6	6.17	372.6	3.89	372.6	8.46	372.6	3.23	372.6	2.71	372.6	7.47	372.6	2.6
373.5	2.13	373.5	-2.75	373.5	4.49	373.5	0.84	373.5	6.52	373.5	6.46	373.5	1.06	373.5	4.02	373.5	2.12	373.5	-0.73	373.5	0.86	373.5	3.96	373.5	-0.62	373.5	-1.08	373.5	1.21	373.5	-6.43	373.5	-0.76	373.5	-2.22	373.5	5.97	373.5	2.13	373.5	6.75	373.5	3.59	373.5	5.23	373.5	9.88	373.5	-0.48
374.4	2.82	374.4	-1.58	374.4	2.59	374.4	-0.11	374.4	5.65	374.4	7.01	374.4	2.61	374.4	3.67	374.4	2.57	374.4	-4.09	374.4	1.94	374.4	5.54	374.4	-3.19	374.4	-1.79	374.4	-0.28	374.4	-7.92	374.4	-2.41	374.4	-0.53	374.4	6.74	374.4	5.29	374.4	7.15	374.4	3.57	374.4	3.79	374.4	7.2	374.4	2.37
375.3	3.73	375.3	-1.55	375.3	4.08	375.3	0.97	375.3	4.93	375.3	5.64	375.3	0.8	375.3	3.51	375.3	5.43	375.3	-1.4	375.3	4.93	375.3	3.59	375.3	-3.31	375.3	0.58	375.3	0.77	375.3	-7.4	375.3	0.78	375.3	-1.47	375.3	6.84	375.3	6.74	375.3	6.5	375.3	3.03	375.3	5.47	375.3	8.11	375.3	2.58
376.2	1.27	376.2	-3.4	376.2	2.83	376.2	2.29	376.2	5.08	376.2	5.53	376.2	1.51	376.2	2.86	376.2	2.69	376.2	-3.36	376.2	3.21	376.2	6.5	376.2	-0.62	376.2	-2.34	376.2	2.47	376.2	-7.97	376.2	-0.36	376.2	0.15	376.2	6.65	376.2	5.26	376.2	8.97	376.2	3.42	376.2	5.17	376.2	8.82	376.2	-0.77
377.1	1.49	377.1	-2.89	377.1	0.62	377.1	1.63	377.1	4.69	377.1	6.51	377.1	0.74	377.1	2.7	377.1	2.42	377.1	-1.17	377.1	3.27	377.1	5.01	377.1	-3.17	377.1	-3.78	377.1	-0.89	377.1	-7.23	377.1	2.05	377.1	-1.15	377.1	5.57	377.1	4.63	377.1	6.85	377.1	4.09	377.1	6.15	377.1	7.41	377.1	0.99
378	2.07	378	-1.26	378	1.45	378	1.43	378	5.19	378	3.98	378	1.25	378	2.09	378	2.8	378	-2.39	378	3.57	378	3.75	378	-2.04	378	-3.45	378	-0.06	378	-8.37	378	-0.64	378	-0.77	378	9.1	378	6.22	378	7.57	378	3.43	378	4.26	378	7.38	378	5.21
378.9	2.27	378.9	-0.67	378.9	3.51	378.9	0.4	378.9	2.62	378.9	6.13	378.9	1.88	378.9	2.92	378.9	4.71	378.9	-1.81	378.9	1.81	378.9	6.04	378.9	-4.59	378.9	-3.42	378.9	1.19	378.9	-6.25	378.9	1.29	378.9	-1.52	378.9	3.69	378.9	2.8	378.9	5.73	378.9	2.36	378.9	5.12	378.9	10.07	378.9	0.92
379.8	3	379.8	-3.02	379.8	0.32	379.8	-2.15	379.8	5.24	379.8	8.17	379.8	0.24	379.8	2.04	379.8	2.39	379.8	-2.07	379.8	1.11	379.8	3.42	379.8	-3.61	379.8	-3.45	379.8	-1.02	379.8	-8.12	379.8	-0.29	379.8	-4.03	379.8	5.79	379.8	4.29	379.8	5.72	379.8	0.75	379.8	5.59	379.8	8.43	379.8	0.18
380.7	2.91	380.7	-0.61	380.7	2.24	380.7	3.19	380.7	6.48	380.7	5.38	380.7	-0.27	380.7	4.04	380.7	1.05	380.7	-0.81	380.7	3.17	380.7	3.04	380.7	-1.68	380.7	-0.74	380.7	0.82	380.7	-7.53	380.7	-0.46	380.7	-3.44	380.7	6.6	380.7	3.26	380.7	7.63	380.7	1.8	380.7	3.36	380.7	9.4	380.7	-0.13
381.6	2.48	381.6	-2.53	381.6	3.57	381.6	-1.98	381.6	6.66	381.6	9.47	381.6	0.32	381.6	2.55	381.6	1.73	381.6	-2.82	381.6	1.34	381.6	5.38	381.6	-3.52	381.6	-2.19	381.6	-1.07	381.6	-9.08	381.6	-1.86	381.6	-0.44	381.6	6.64	381.6	4.05	381.6	6.09	381.6	2.75	381.6	6.6	381.6	8.27	381.6	2.99
382.5	3.67	382.5	-3.78	382.5	4.83	382.5	1.81	382.5	5.5	382.5	3.13	382.5	0.82	382.5	1.19	382.5	4.69	382.5	-3.65	382.5	2.15	382.5	3.5	382.5	-3.13	382.5	-4.48	382.5	0.83	382.5	-8.85	382.5	-1.14	382.5	-0.25	382.5	5.36	382.5	5.42	382.5	5.52	382.5	0.56	382.5	3.64	382.5	9.99	382.5	0.51
383.4	-0.25	383.4	-1.22	383.4	4.49	383.4	-0.78	383.4	3.63	383.4	5.95	383.4	0.03	383.4	5.03	383.4	4.55	383.4	-3.35	383.4	1.29	383.4	3.3	383.4	-2.26	383.4	-1.79	383.4	1.43	383.4	-7.53	383.4	-0.67	383.4	-1.55	383.4	5.18	383.4	3.23	383.4	5.59	383.4	1.06	383.4	2.57	383.4	6.32	383.4	-0.47
384.3	0.84	384.3	-1.29	384.3	2.63	384.3	-0.4	384.3	6.32	384.3	5.51	384.3	-1.52	384.3	3.78	384.3	5.24	384.3	-1.57	384.3	2.62	384.3	7.43	384.3	-3.11	384.3	-3.4	384.3	1.35	384.3	-9.49	384.3	-1.36	384.3	0.79	384.3	5.77	384.3	2.79	384.3	6.54	384.3	2.21	384.3	2.52	384.3	7.24	384.3	-0.14
385.2	0.76	385.2	-1.77	385.2	3.73	385.2	0.53	385.2	3.17	385.2	6.81	385.2	1.27	385.2	5.42	385.2	1.73	385.2	-2.3	385.2	0.45	385.2	7.22	385.2	-1.77	385.2	-1.49	385.2	0.44	385.2	-5.97	385.2	-0.92	385.2	0.33	385.2	8.71	385.2	3.52	385.2	8.53	385.2	3.24	385.2	4.7	385.2	7.99	385.2	1.45
386.1	0.44	386.1	-3.07	386.1	4.36	386.1	-0.24	386.1	6.87	386.1	7.46	386.1	-0.23	386.1	3.32	386.1	3.77	386.1	-2.97	386.1	3	386.1	3.92	386.1	-3.16	386.1	-1.85	386.1	0.69	386.1	-8.35	386.1	-0.54	386.1	-0.58	386.1	5.68	386.1	5.1	386.1	6.32	386.1	3.65	386.1	3.87	386.1	12.13	386.1	-0.18
387	2.59	387	-3.06	387	7.12	387	-0.13	387	3.6	387	7.81	387	-0.27	387	1.05	387	7.87	387	-3.75	387	-1.02	387	6.68	387	-3.78	387	-2.69	387	2.9	387	-7.81	387	-2.24	387	-1.14	387	7.51	387	5.07	387	8.38	387	2.88	387	5.44	387	8.01	387	1.18
387.9	3.11	387.9	-2.09	387.9	3.17	387.9	0.49	387.9	2.79	387.9	6.6	387.9	3.1	387.9	2.98	387.9	1.8	387.9	-4.57	387.9	1.63	387.9	5.25	387.9	-1.61	387.9	-4.27	387.9	0.66	387.9	-9.68	387.9	-2.55	387.9	-1.95	387.9	6.26	387.9	4.89	387.9	6.43	387.9	1.72	387.9	3.31	387.9	8.37	387.9	2.66
388.8	3.53	388.8	-0.61	388.8	2.32	388.8	1.49	388.8	3.52	388.8	6.75	388.8	3.02	388.8	4.74	388.8	3.01	388.8	-0.01	388.8	1.29	388.8	5.98	388.8	-1.76	388.8	-2.98	388.8	1.44	388.8	-7.59	388.8	-1.63	388.8	0	388.8	6.78	388.8	2.7	388.8	9.07	388.8	1.48	388.8	7.6	388.8	8.45	388.8	0.55
389.7	2.38	389.7	-1.55	389.7	4.54	389.7	2.13	389.7	3.38	389.7	6.16	389.7	1.29	389.7	2.77	389.7	2.45	389.7	-0.98	389.7	2.31	389.7	3.5	389.7	-2.88	389.7	-4.07	389.7	0.17	389.7	-6.45	389.7	1.8	389.7	-1.14	389.7	6.3	389.7	6.83	389.7	6.54	389.7	2.69	389.7	5.32	389.7	9.89	389.7	-0.17
390.6	3.96	390.6	-0.79	390.6	3.03	390.6	0.84	390.6	5.18	390.6	3.21	390.6	1.65	390.6	4.1	390.6	3.9	390.6	-1.39	390.6	1.74	390.6	2.66	390.6	-2.36	390.6	-3.83	390.6	1.11	390.6	-8.42	390.6	0.13	390.6	-0.93	390.6	6.71	390.6	2.39	390.6	6.41	390.6	2.51	390.6	4.47	390.6	6.53	390.6	-0.89
391.5	2.62	391.5	-2.71	391.5	3.32	391.5	1.66	391.5	3.38	391.5	7.89	391.5	2.05	391.5	3.3	391.5	2.38	391.5	-1.63	391.5	1.74	391.5	6.39	391.5	-0.98	391.5	-2.76	391.5	0.89	391.5	-6.23	391.5	-1.09	391.5	-0.61	391.5	5.96	391.5	3	391.5	8.74	391.5	3.66	391.5	5.47	391.5	7.28	391.5	-0.53
392.4	1.3	392.4	-1.43	392.4	4.44	392.4	-2.08	392.4	4.82	392.4	4.97	392.4	0.4	392.4	4.85	392.4	1.68	392.4	-4.25	392.4	3.48	392.4	3.54	392.4	-1.6	392.4	-0.91	392.4	0.36	392.4	-10.04	392.4	-1.07	392.4	-0.55	392.4	7.31	392.4	5.22	392.4	8.15	392.4	3.19	392.4	4.6	392.4	8.03	392.4	3.21
393.3	4.68	393.3	-2.01	393.3	4.2	393.3	0	393.3	5.36	393.3	5.69	393.3	3.05	393.3	4.79	393.3	5.77	393.3	-2.83	393.3	2.5	393.3	7.45	393.3	-4.1	393.3	-2.22	393.3	2.22	393.3	-9.42	393.3	-2.2	393.3	1.04	393.3	5.87	393.3	5.43	393.3	8.32	393.3	0.13	393.3	4.87	393.3	9.27	393.3	1.38
394.2	2.87	394.2	0.63	394.2	5.59	394.2	0.51	394.2	7.21	394.2	7.75	394.2	1.41	394.2	4.34	394.2	5.12	394.2	-0.43	394.2	5.36	394.2	5.74	394.2	-3.73	394.2	-1.48	394.2	1.29	394.2	-6.72	394.2	1.69	394.2	0.53	394.2	5.61	394.2	4.61	394.2	6.74	394.2	3.18	394.2	5.25	394.2	9.78	394.2	2.71
395.1	2.28	395.1	-2.64	395.1	5.25	395.1	-0.8	395.1	3.46	395.1	4.77	395.1	1.27	395.1	3.44	395.1	3.68	395.1	-3.36	395.1	4.35	395.1	6.11	395.1	-2.38	395.1	-3.29	395.1	-0.77	395.1	-8.49	395.1	2.41	395.1	-0.57	395.1	7.42	395.1	4.29	395.1	5.62	395.1	3.62	395.1	4.37	395.1	8.48	395.1	1.42
396	1.52	396	-0.42	396	3.19	396	1.62	396	4.44	396	6.78	396	2.65	396	3.98	396	4.95	396	-1.51	396	1.22	396	4.38	396	-1.55	396	-1.71	396	3.64	396	-5.73	396	-0.58	396	-1.55	396	6.74	396	3.7	396	6.97	396	4.25	396	4.89	396	9.01	396	1.76
396.9	2.99	396.9	-1.7	396.9	5.26	396.9	-0.62	396.9	5.37	396.9	6.57	396.9	2.66	396.9	4.5	396.9	6.16	396.9	-2.21	396.9	2.78	396.9	3.23	396.9	-1.32	396.9	-2.68	396.9	1.35	396.9	-6.09	396.9	1.28	396.9	-0.83	396.9	9.63	396.9	4.79	396.9	6.2	396.9	5.65	396.9	4.6	396.9	7.09	396.9	1.16
397.8	3.51	397.8	-2.33	397.8	5.65	397.8	2.89	397.8	6.82	397.8	5.5	397.8	2.95	397.8	4.06	397.8	3.29	397.8	-2.59	397.8	5.22	397.8	5.46	397.8	-0.53	397.8	-1.76	397.8	1.63	397.8	-10.04	397.8	0.8	397.8	1.09	397.8	7.43	397.8	5.02	397.8	10.02	397.8	4.95	397.8	4.02	397.8	8.11	397.8	1.14
398.7	2.39	398.7	-1.71	398.7	3.74	398.7	3.49	398.7	5.56	398.7	3.41	398.7	4.12	398.7	4.75	398.7	2.32	398.7	-2.61	398.7	2.53	398.7	1.16	398.7	-0.65	398.7	-0.92	398.7	-0.13	398.7	-11.21	398.7	-2.57	398.7	-4.15	398.7	6.64	398.7	3.13	398.7	7.06	398.7	-0.27	398.7	1.7	398.7	4.4	398.7	0.97
399.6	3.93	399.6	-2.43	399.6	3.27	399.6	-0.04	399.6	5.28	399.6	5.29	399.6	1.76	399.6	2.55	399.6	2.23	399.6	-3.11	399.6	3.15	399.6	5.17	399.6	-2.39	399.6	-1.83	399.6	-1.18	399.6	-9.64	399.6	-0.65	399.6	-1.23	399.6	7.1	399.6	4.26	399.6	6.38	399.6	1.25	399.6	3.9	399.6	8.77	399.6	0.19
400.5	3.62	400.5	-2.03	400.5	3.13	400.5	-1.06	400.5	4.23	400.5	7.49	400.5	1.16	400.5	3.98	400.5	3.44	400.5	-2.5	400.5	1.35	400.5	6.29	400.5	-4.01	400.5	-3.17	400.5	0.61	400.5	-7.3	400.5	-1.44	400.5	-1.57	400.5	6.73	400.5	3.87	400.5	8.26	400.5	3.5	400.5	4.06	400.5	5.99	400.5	1.38
401.4	1.92	401.4	-1.4	401.4	3.05	401.4	1.08	401.4	4.45	401.4	6.4	401.4	1.46	401.4	4.53	401.4	1.94	401.4	-1.5	401.4	2.91	401.4	5.41	401.4	-4.22	401.4	-1.26	401.4	0.2	401.4	-10.27	401.4	-2.24	401.4	-0.43	401.4	5.25	401.4	3.12	401.4	6.78	401.4	1.77	401.4	3.44	401.4	8.77	401.4	1.06
402.3	2.24	402.3	-2.28	402.3	2.28	402.3	-0.62	402.3	5.82	402.3	5.58	402.3	0.5	402.3	2.75	402.3	3.54	402.3	-4.33	402.3	4.73	402.3	2.55	402.3	-2.83	402.3	-0.42	402.3	1.86	402.3	-10.27	402.3	-1.44	402.3	-1.68	402.3	7.89	402.3	5.46	402.3	7.9	402.3	1.71	402.3	3.35	402.3	8.86	402.3	1.15
403.2	3.94	403.2	-1.07	403.2	2.45	403.2	0.75	403.2	4.77	403.2	7.65	403.2	0.28	403.2	3.46	403.2	3.52	403.2	-0.29	403.2	3.9	403.2	1.69	403.2	-2.62	403.2	-2.21	403.2	0.93	403.2	-7.32	403.2	2.19	403.2	-1.85	403.2	5.53	403.2	2.63	403.2	8.26	403.2	1.3	403.2	5.01	403.2	7.13	403.2	0.83
404.1	3.19	404.1	-1.24	404.1	1.96	404.1	-0.26	404.1	3.39	404.1	4.59	404.1	1.88	404.1	1.88	404.1	2.61	404.1	-4.02	404.1	-2.86	404.1	6.17	404.1	-2.32	404.1	-3.44	404.1	2.15	404.1	-11.13	404.1	-0.34	404.1	0.84	404.1	6.07	404.1	4.65	404.1	8.55	404.1	0.87	404.1	8.04	404.1	9.63	404.1	2.32
405	1.79	405	-1.18	405	3.56	405	-0.26	405	6.44	405	3.51	405	-0.35	405	2.99	405	3.54	405	-1.94	405	2.21	405	1.56	405	-3.67	405	-3.15	405	2.33	405	-5.73	405	-2.6	405	-1.68	405	7.42	405	4.7	405	9.58	405	2.73	405	5.14	405	8.46	405	2.4
405.9	2.29	405.9	-0.61	405.9	5	405.9	-0.54	405.9	4.49	405.9	6.62	405.9	1.34	405.9	5.83	405.9	4.62	405.9	-3.11	405.9	2.11	405.9	5.15	405.9	-3.8	405.9	-0.2	405.9	0.37	405.9	-9.99	405.9	-1.26	405.9	0.13	405.9	4.86	405.9	6.72	405.9	7.76	405.9	2.39	405.9	3.2	405.9	11.4	405.9	1.31
406.8	2.02	406.8	-3.92	406.8	3.51	406.8	-0.38	406.8	4.81	406.8	7.42	406.8	0.64	406.8	3.51	406.8	2.09	406.8	-1.19	406.8	1.66	406.8	4.48	406.8	-4.24	406.8	-3.79	406.8	0.31	406.8	-8.33	406.8	-0.74	406.8	-2.28	406.8	7.1	406.8	1.62	406.8	9.6	406.8	1.71	406.8	6.21	406.8	6.83	406.8	0.91
407.7	1.21	407.7	-4.45	407.7	1.53	407.7	-0.41	407.7	4.32	407.7	7.88	407.7	-0.48	407.7	3.57	407.7	3.88	407.7	-2.63	407.7	2.55	407.7	4.1	407.7	-1.2	407.7	-1.93	407.7	0.6	407.7	-8.01	407.7	-1.26	407.7	-1.57	407.7	6.66	407.7	6.73	407.7	5.5	407.7	1.93	407.7	2.72	407.7	6.46	407.7	-0.48
408.6	0.19	408.6	-1.63	408.6	4.71	408.6	0.41	408.6	5.59	408.6	5.57	408.6	1.02	408.6	2.77	408.6	6.91	408.6	-3.24	408.6	2.03	408.6	4.87	408.6	-2.5	408.6	-2.91	408.6	1.38	408.6	-9.42	408.6	-1.34	408.6	-1.44	408.6	7.27	408.6	2.91	408.6	6.59	408.6	1.92	408.6	4	408.6	10.34	408.6	0.94
409.5	4.14	409.5	-2.13	409.5	4.58	409.5	1.47	409.5	4.43	409.5	6.09	409.5	2.49	409.5	5.78	409.5	4.56	409.5	-2.83	409.5	1.52	409.5	5.47	409.5	-3.44	409.5	-1.4	409.5	1.23	409.5	-8.96	409.5	-3.13	409.5	-0.49	409.5	5.66	409.5	5.99	409.5	6.95	409.5	2.69	409.5	1.6	409.5	8.93	409.5	0.51
410.4	3.13	410.4	-1.8	410.4	1.83	410.4	-0.31	410.4	4.62	410.4	7.26	410.4	2.85	410.4	3.6	410.4	2.09	410.4	-3.12	410.4	1.69	410.4	4.96	410.4	-1.87	410.4	-3.05	410.4	0.01	410.4	-9.78	410.4	-0.78	410.4	-0.68	410.4	5.98	410.4	4.42	410.4	7.14	410.4	3.15	410.4	5.45	410.4	10.17	410.4	1.29
411.3	2.58	411.3	-3.45	411.3	4.38	411.3	-0.67	411.3	6.44	411.3	4.91	411.3	3.64	411.3	3.05	411.3	3.44	411.3	-2.89	411.3	2.26	411.3	5.28	411.3	-1.52	411.3	-2.17	411.3	-0.94	411.3	-5.38	411.3	-0.36	411.3	0.56	411.3	7	411.3	5.07	411.3	7.8	411.3	4.72	411.3	4.76	411.3	7.15	411.3	0.12
412.2	4.95	412.2	-1.04	412.2	4.77	412.2	1.7	412.2	4.13	412.2	5.46	412.2	3.17	412.2	4.43	412.2	4.81	412.2	-3.17	412.2	4.42	412.2	3.65	412.2	-3.52	412.2	-1.37	412.2	0.11	412.2	-10.07	412.2	-0.66	412.2	-1.26	412.2	5.5	412.2	4.79	412.2	6.8	412.2	0.75	412.2	5.27	412.2	8.91	412.2	0.86
413.1	3.13	413.1	-2.83	413.1	2.8	413.1	0.66	413.1	3.85	413.1	5.98	413.1	3.25	413.1	3.59	413.1	2.11	413.1	-3.48	413.1	-0.22	413.1	0.18	413.1	-2.13	413.1	-1.72	413.1	2.84	413.1	-7.36	413.1	-2.56	413.1	-3.39	413.1	4.92	413.1	6.16	413.1	8.34	413.1	4.48	413.1	2.3	413.1	6.15	413.1	0.99
414	1.99	414	-4.28	414	4.17	414	1.43	414	7.06	414	4.89	414	1.19	414	2.87	414	3.89	414	-0.76	414	2.73	414	3.19	414	-3.11	414	-3.65	414	0.44	414	-8.02	414	0.51	414	0.28	414	6.47	414	6.21	414	9.05	414	2.25	414	3.38	414	8.6	414	1.55
414.9	0.91	414.9	-2.32	414.9	5.5	414.9	-0.55	414.9	6.82	414.9	4.99	414.9	-0.25	414.9	4.33	414.9	2.56	414.9	-3.54	414.9	4.74	414.9	4.61	414.9	-3.56	414.9	-2.84	414.9	-1.15	414.9	-9.42	414.9	-3.05	414.9	1.14	414.9	6.96	414.9	5.58	414.9	9.62	414.9	2.81	414.9	2.62	414.9	7.94	414.9	0.06
415.8	3.46	415.8	-1.19	415.8	2.82	415.8	-1.32	415.8	5.32	415.8	7.63	415.8	2.24	415.8	4.79	415.8	4	415.8	-4.51	415.8	2.94	415.8	1.7	415.8	-3.58	415.8	-3.28	415.8	1.38	415.8	-9.63	415.8	-1.29	415.8	-3.86	415.8	7.98	415.8	6.21	415.8	4.91	415.8	1.94	415.8	3.46	415.8	7.4	415.8	2.08
416.7	1.38	416.7	-2.04	416.7	3.05	416.7	1.9	416.7	6.36	416.7	8.19	416.7	2.08	416.7	5.52	416.7	2.6	416.7	-1.27	416.7	2.94	416.7	4.44	416.7	-1.95	416.7	-1.25	416.7	-2.16	416.7	-7.35	416.7	0	416.7	-1.73	416.7	6.59	416.7	5.25	416.7	5.72	416.7	2.22	416.7	3.21	416.7	9.42	416.7	2.57
417.6	1.72	417.6	-1.39	417.6	4.19	417.6	2.33	417.6	3.31	417.6	7.4	417.6	2.88	417.6	2.6	417.6	2.45	417.6	-0.82	417.6	1.83	417.6	5.42	417.6	-2.93	417.6	-2.87	417.6	-2.44	417.6	-8.02	417.6	-0.9	417.6	-2.64	417.6	6.22	417.6	6.66	417.6	6.92	417.6	3.06	417.6	4.77	417.6	9.13	417.6	1.24
418.5	2.14	418.5	0.24	418.5	1.2	418.5	-0.24	418.5	7.9	418.5	7.12	418.5	1.08	418.5	5.12	418.5	2.75	418.5	-1.96	418.5	2.03	418.5	4.93	418.5	-2.19	418.5	0.44	418.5	2.91	418.5	-9.37	418.5	-2.15	418.5	1.33	418.5	8.72	418.5	6.58	418.5	8.19	418.5	3.68	418.5	4.17	418.5	8.91	418.5	2.13
419.4	1.94	419.4	-1.62	419.4	4.21	419.4	0.72	419.4	4.52	419.4	5.43	419.4	1.01	419.4	4.38	419.4	4.86	419.4	-3.37	419.4	2.05	419.4	5.06	419.4	-3.62	419.4	-3.9	419.4	0.12	419.4	-10.21	419.4	1.76	419.4	0.25	419.4	7.02	419.4	4.33	419.4	5.95	419.4	2.71	419.4	7.4	419.4	7.19	419.4	0.24
420.3	2.14	420.3	-2.89	420.3	3.33	420.3	0.24	420.3	7.26	420.3	5.68	420.3	3.09	420.3	2.84	420.3	3.01	420.3	-4.07	420.3	3.55	420.3	6.6	420.3	-1.98	420.3	-1.16	420.3	0.45	420.3	-8.03	420.3	-0.14	420.3	-0.05	420.3	8.28	420.3	4.1	420.3	7.33	420.3	4.66	420.3	4.84	420.3	10.56	420.3	1.17
421.2	3.93	421.2	-3.75	421.2	3.51	421.2	0.6	421.2	5.83	421.2	8.21	421.2	0.74	421.2	2.65	421.2	3.75	421.2	-1.43	421.2	3.7	421.2	6.18	421.2	-2.91	421.2	-0.1	421.2	0.86	421.2	-10.36	421.2	-0.91	421.2	0.57	421.2	7.54	421.2	6.74	421.2	10.81	421.2	1.41	421.2	3.82	421.2	6.9	421.2	3.92
422.1	1.93	422.1	-1.83	422.1	3.9	422.1	1.15	422.1	5.42	422.1	7.83	422.1	1.67	422.1	1.78	422.1	4.78	422.1	-3.66	422.1	1.72	422.1	3.59	422.1	-1.18	422.1	-2.89	422.1	-1.28	422.1	-7.58	422.1	-0.36	422.1	-4	422.1	7.96	422.1	5.58	422.1	5.95	422.1	0.51	422.1	2.65	422.1	7.88	422.1	2.8
423	4.19	423	-4.13	423	4.58	423	0.9	423	6.57	423	5.28	423	3.93	423	3.75	423	4.29	423	-3.14	423	2.02	423	5.8	423	-4.23	423	-2.7	423	1.61	423	-7.43	423	-2.61	423	-1.61	423	8.34	423	6.08	423	10.44	423	5.29	423	3.18	423	7.83	423	0.63
423.9	3.15	423.9	-1.25	423.9	3.42	423.9	0.41	423.9	6.32	423.9	6.36	423.9	4.04	423.9	4.63	423.9	3.9	423.9	-3.87	423.9	4.32	423.9	4.05	423.9	-3.08	423.9	-2.75	423.9	0.89	423.9	-6.88	423.9	-0.38	423.9	-2.3	423.9	4.77	423.9	6.63	423.9	7.99	423.9	4.67	423.9	2.9	423.9	7.24	423.9	0.97
424.8	6.02	424.8	0.24	424.8	1.26	424.8	-1.77	424.8	6.08	424.8	6.49	424.8	1.91	424.8	7.71	424.8	3.55	424.8	-5.25	424.8	2.78	424.8	5.07	424.8	-2.09	424.8	-1.77	424.8	2	424.8	-9.93	424.8	-0.75	424.8	-0.76	424.8	5.81	424.8	3.46	424.8	9.45	424.8	2.32	424.8	5.71	424.8	11.26	424.8	0.68
425.7	2.91	425.7	-2.04	425.7	3.43	425.7	-1.96	425.7	5.47	425.7	6.57	425.7	2.78	425.7	3.78	425.7	4.02	425.7	-3.78	425.7	2	425.7	2.17	425.7	-1.66	425.7	-4.26	425.7	-0.11	425.7	-6.75	425.7	0.32	425.7	-3.5	425.7	8.57	425.7	6.97	425.7	6.38	425.7	2.99	425.7	5.88	425.7	8.58	425.7	3.39
426.6	2.63	426.6	-1.52	426.6	3.31	426.6	-1.98	426.6	2.89	426.6	4.34	426.6	2.15	426.6	4.99	426.6	2.04	426.6	-2.32	426.6	1.17	426.6	4.82	426.6	-1.4	426.6	-0.85	426.6	1.95	426.6	-7.44	426.6	-2.02	426.6	-0.58	426.6	8.39	426.6	7.45	426.6	8.13	426.6	3.38	426.6	3.6	426.6	9.22	426.6	1.06
427.5	3.78	427.5	-0.89	427.5	4.44	427.5	-1.32	427.5	5.94	427.5	6.65	427.5	3.79	427.5	3.59	427.5	5.66	427.5	-6.65	427.5	4.98	427.5	6.39	427.5	-1.06	427.5	-2.88	427.5	2.85	427.5	-9.83	427.5	2.86	427.5	-0.49	427.5	7.31	427.5	4.39	427.5	9.01	427.5	4.88	427.5	6.45	427.5	8.35	427.5	2.59
428.4	2.47	428.4	-0.28	428.4	3.55	428.4	-1.32	428.4	2.45	428.4	4.64	428.4	3.61	428.4	5.61	428.4	4.85	428.4	-2.45	428.4	0.57	428.4	2.36	428.4	-2.54	428.4	-2.55	428.4	2.9	428.4	-9.43	428.4	-1	428.4	0.25	428.4	5.82	428.4	6.65	428.4	8.18	428.4	1.52	428.4	4.18	428.4	9.91	428.4	1.73
429.3	1.38	429.3	-4.16	429.3	3.66	429.3	0.57	429.3	1.8	429.3	4.73	429.3	2.84	429.3	2.88	429.3	4.06	429.3	-2.29	429.3	-0.2	429.3	4.8	429.3	-2.85	429.3	-3.16	429.3	2.56	429.3	-11.34	429.3	0.91	429.3	0.5	429.3	5.39	429.3	4.04	429.3	11.04	429.3	1.73	429.3	6.54	429.3	9.79	429.3	2.23
430.2	4.27	430.2	-0.73	430.2	4.22	430.2	1.3	430.2	1.83	430.2	5.38	430.2	3.61	430.2	5.89	430.2	1.87	430.2	-0.37	430.2	0.82	430.2	5	430.2	-1.53	430.2	-2.56	430.2	0.22	430.2	-8.85	430.2	0.07	430.2	-0.84	430.2	8.22	430.2	4.31	430.2	7.78	430.2	2.87	430.2	2.81	430.2	10.37	430.2	0.79
431.1	4.34	431.1	-1.04	431.1	5.95	431.1	-0.67	431.1	2.47	431.1	7.18	431.1	4.36	431.1	4.61	431.1	5.51	431.1	-2.59	431.1	0.28	431.1	5.78	431.1	-1.38	431.1	-3.65	431.1	1.99	431.1	-7.1	431.1	-1.76	431.1	-1.4	431.1	8.23	431.1	4.81	431.1	11.31	431.1	5.1	431.1	5.28	431.1	8.67	431.1	3.09
432	4.1	432	-2.92	432	2.1	432	1.09	432	3.72	432	5.59	432	0.56	432	3.69	432	2.91	432	0.38	432	1.34	432	4.63	432	-3.97	432	-4.57	432	0.25	432	-7.82	432	-3	432	-2.35	432	6.22	432	3.89	432	6.21	432	2.23	432	2.38	432	5.66	432	0.86
432.9	3.86	432.9	-1.25	432.9	3.31	432.9	-1.94	432.9	6.72	432.9	6.69	432.9	1.04	432.9	3.8	432.9	3.78	432.9	-4.44	432.9	5.89	432.9	6.53	432.9	-4.04	432.9	-3.91	432.9	2.49	432.9	-8.54	432.9	1.73	432.9	-0.27	432.9	7.24	432.9	4.91	432.9	10.13	432.9	3.5	432.9	5.14	432.9	6.52	432.9	2.41
433.8	2.85	433.8	-3.57	433.8	2.67	433.8	0.69	433.8	6.15	433.8	7.53	433.8	0.67	433.8	3.27	433.8	2.5	433.8	-3.83	433.8	4.07	433.8	5.87	433.8	-5.32	433.8	-2.51	433.8	-1.1	433.8	-10.05	433.8	0.83	433.8	-1.91	433.8	5.98	433.8	5.95	433.8	7.04	433.8	3.62	433.8	6.27	433.8	12.36	433.8	0.79
434.7	3.03	434.7	-3.13	434.7	4.3	434.7	-0.08	434.7	6.46	434.7	6.12	434.7	1.78	434.7	3.17	434.7	3.5	434.7	-3.13	434.7	1.75	434.7	2.45	434.7	-2.47	434.7	-2.69	434.7	2.29	434.7	-10.99	434.7	-0.05	434.7	-1.55	434.7	7.56	434.7	5.16	434.7	9.73	434.7	3.56	434.7	7.41	434.7	10.25	434.7	0.96
435.6	1.78	435.6	-1.78	435.6	2.79	435.6	1.15	435.6	5.24	435.6	5.15	435.6	1.01	435.6	5.34	435.6	3.92	435.6	-4	435.6	2.76	435.6	4.21	435.6	-4.88	435.6	-2.27	435.6	0.26	435.6	-10.68	435.6	-2.66	435.6	-1.71	435.6	6.45	435.6	7.6	435.6	6.47	435.6	1.48	435.6	2.67	435.6	8.73	435.6	1.56
436.5	2.92	436.5	-5.47	436.5	2.08	436.5	-1.8	436.5	5.54	436.5	6.11	436.5	3.29	436.5	2.36	436.5	5.99	436.5	-2.91	436.5	2.17	436.5	6.7	436.5	-2.18	436.5	-2.56	436.5	3.69	436.5	-10.09	436.5	-0.43	436.5	1.67	436.5	7.25	436.5	4.92	436.5	9.89	436.5	3.66	436.5	4.3	436.5	7.21	436.5	2.59
437.4	2.13	437.4	-2.75	437.4	3.17	437.4	1.79	437.4	7.5	437.4	7.26	437.4	3.4	437.4	4.43	437.4	3.78	437.4	-1.76	437.4	1.16	437.4	5.15	437.4	-1.59	437.4	-2.99	437.4	-0.44	437.4	-9.06	437.4	-1.74	437.4	0.97	437.4	7.82	437.4	4.13	437.4	8.17	437.4	3.38	437.4	5.81	437.4	8.52	437.4	1.56
438.3	2.39	438.3	-0.57	438.3	2.66	438.3	-2.89	438.3	5.57	438.3	4.24	438.3	1.52	438.3	3.13	438.3	3.18	438.3	-6.37	438.3	3.42	438.3	2.64	438.3	-2.82	438.3	-3.75	438.3	0.84	438.3	-11.24	438.3	1.69	438.3	-3.54	438.3	7.13	438.3	6.18	438.3	6.58	438.3	2.37	438.3	4.53	438.3	8	438.3	0.25
439.2	2.52	439.2	-0.97	439.2	2.39	439.2	2.38	439.2	4.23	439.2	7.35	439.2	2.97	439.2	4.13	439.2	5.36	439.2	-1.51	439.2	-0.12	439.2	4.97	439.2	-2.31	439.2	-1.68	439.2	2.77	439.2	-7.51	439.2	-2.36	439.2	-7.02	439.2	7.22	439.2	3.43	439.2	11.45	439.2	2.79	439.2	3.63	439.2	4.31	439.2	1.86
440.1	1.59	440.1	-2.44	440.1	2.84	440.1	1.27	440.1	6.09	440.1	7.97	440.1	0.23	440.1	2.62	440.1	2.02	440.1	-2.27	440.1	2.1	440.1	4.88	440.1	-4.67	440.1	-3.35	440.1	0.72	440.1	-9.7	440.1	-1.09	440.1	-2.24	440.1	5.87	440.1	4.47	440.1	7.46	440.1	1.85	440.1	3.7	440.1	7.73	440.1	-0.27
441	1.95	441	-0.12	441	5.02	441	0.68	441	4.67	441	6.81	441	1.82	441	4.07	441	2.78	441	-3.68	441	2.95	441	5.91	441	-3.81	441	-3.56	441	2.84	441	-10.31	441	-0.33	441	-1.53	441	6.04	441	4	441	9.12	441	3.9	441	5.42	441	10.17	441	1.51
441.9	1.99	441.9	-3.35	441.9	1.81	441.9	0.28	441.9	7.8	441.9	9.99	441.9	0.31	441.9	5.59	441.9	3.4	441.9	-3.66	441.9	3.16	441.9	7.49	441.9	-2.42	441.9	-1.5	441.9	0.88	441.9	-9.81	441.9	0.17	441.9	-0.99	441.9	6.64	441.9	5.94	441.9	10.22	441.9	1.27	441.9	4.55	441.9	10.84	441.9	1.65
442.8	4.11	442.8	-3.2	442.8	2.89	442.8	2.73	442.8	2.49	442.8	8.32	442.8	1.34	442.8	4.54	442.8	4.14	442.8	-1.27	442.8	2.46	442.8	6.78	442.8	-3.68	442.8	-4.31	442.8	1.51	442.8	-10.65	442.8	-0.27	442.8	-0.35	442.8	5.35	442.8	4.63	442.8	9.12	442.8	1.62	442.8	7.03	442.8	9.61	442.8	0.75
443.7	3.76	443.7	-2.08	443.7	3.81	443.7	2.2	443.7	5.15	443.7	5.9	443.7	3.08	443.7	4.38	443.7	5.53	443.7	-2.94	443.7	3.47	443.7	4.18	443.7	-1.45	443.7	-3.52	443.7	2.82	443.7	-9.53	443.7	-1.11	443.7	-0.73	443.7	5.6	443.7	1.75	443.7	9.97	443.7	4.95	443.7	4.24	443.7	7.31	443.7	2.56
444.6	3.1	444.6	0.48	444.6	3.39	444.6	1.25	444.6	5.28	444.6	6.82	444.6	2.5	444.6	4.89	444.6	2.29	444.6	-1.58	444.6	4.09	444.6	5.49	444.6	-4.69	444.6	-2.46	444.6	0.07	444.6	-8.78	444.6	-3.41	444.6	-1.67	444.6	5.41	444.6	5.22	444.6	6.83	444.6	3.62	444.6	3.89	444.6	8.28	444.6	0.39
445.5	3.59	445.5	-1.02	445.5	1.76	445.5	-0.27	445.5	2.99	445.5	5.09	445.5	2.28	445.5	4.94	445.5	0.45	445.5	-2.68	445.5	2.1	445.5	2.89	445.5	-2.01	445.5	-3.46	445.5	-3.78	445.5	-10.13	445.5	0.01	445.5	-1.74	445.5	8.62	445.5	5.1	445.5	6.23	445.5	2.1	445.5	5.63	445.5	9.75	445.5	2.99
446.4	3.96	446.4	-1.07	446.4	0.9	446.4	-1.96	446.4	6.66	446.4	6.47	446.4	0.55	446.4	1.7	446.4	2.62	446.4	-3.94	446.4	5.72	446.4	4.09	446.4	-2.34	446.4	-3.37	446.4	3.68	446.4	-9.52	446.4	1.35	446.4	-1.76	446.4	7.06	446.4	5.41	446.4	9.5	446.4	3.15	446.4	8.57	446.4	8.06	446.4	0.87
447.3	0.88	447.3	-1.04	447.3	2.75	447.3	-0.02	447.3	6.71	447.3	5.76	447.3	2.14	447.3	4.61	447.3	4.29	447.3	-2.2	447.3	3.17	447.3	3.02	447.3	-2.36	447.3	-2	447.3	1.32	447.3	-10.12	447.3	0.2	447.3	-0.62	447.3	5.96	447.3	4.93	447.3	10.25	447.3	2.45	447.3	4.91	447.3	9.15	447.3	-1.78
448.2	2.05	448.2	-2.01	448.2	5.91	448.2	0.41	448.2	7.56	448.2	5.73	448.2	1.59	448.2	1.57	448.2	5.65	448.2	-2.74	448.2	2.85	448.2	5.9	448.2	-3.12	448.2	-6.49	448.2	1.2	448.2	-8.38	448.2	-2.45	448.2	-0.11	448.2	5.73	448.2	2.57	448.2	8.33	448.2	3.52	448.2	4.28	448.2	8.73	448.2	1.15
449.1	1.08	449.1	-1.01	449.1	6.09	449.1	2.38	449.1	6.7	449.1	7.02	449.1	1.5	449.1	3.66	449.1	4.22	449.1	-0.66	449.1	3.1	449.1	4.98	449.1	-2.03	449.1	-2.33	449.1	0.35	449.1	-9.89	449.1	-0.52	449.1	2.29	449.1	8.29	449.1	6.27	449.1	8.63	449.1	1.91	449.1	6.94	449.1	10.45	449.1	1.74
450	1.25	450	-0.44	450	4.17	450	0.76	450	5.54	450	7.2	450	0.69	450	2.36	450	4.28	450	-2.28	450	3.13	450	5.5	450	-3.2	450	-3.74	450	2.44	450	-8.39	450	-0.66	450	0.56	450	6.96	450	4.96	450	9.11	450	4.53	450	3.87	450	10.42	450	0.01
450.9	4.66	450.9	-2.72	450.9	2.62	450.9	0.43	450.9	6.08	450.9	8.73	450.9	2.52	450.9	2.71	450.9	3.34	450.9	-2.68	450.9	2.42	450.9	6.43	450.9	-2.3	450.9	-4.05	450.9	2.63	450.9	-9.73	450.9	0.2	450.9	0.41	450.9	7.21	450.9	3.24	450.9	9.04	450.9	1.36	450.9	8.02	450.9	9.55	450.9	0.48
[truncated: 22 more columns]

## Sheet: Data corrected
X	L1A1	L1A2	L1A3	L1A4	L1A5	L1A6		L2A1	L2A2	L2A3	L2A4	L2A5	L2A6		L3A1	L3A2	L3A3	L3A4	L3A5	L3A6		L4A1	L4A2	L4A3	L4A4	L4A5	L4A6
-241.2	3.55	11.05	3.27	6.54	-1.7	0		-0.72	4.47	0.7	3.71	-0.06	0		3.36	3.31	-0.7	7.07	3.49	0		2.05	-0.27	-2.62	0.7	-1.79	0
-240.3	2.15	5.06	-0.19	2.18	2.13	0		3.49	4.97	0.44	3.56	3.61	0		3.15	2.78	-2.49	5	0.48	0		1.75	2.94	-3.82	-1.4	-0.85	0
-239.4	1.25	8.01	-1	4.04	-2.3	0		6.07	3.82	-0.53	6.54	5.08	0		3.46	3.65	2.8	7.09	2.21	0		2.25	2.71	-1.25	0.81	1.23	0
-238.5	5.53	8.14	3.4	5.13	2.48	0		1.08	0.31	0.23	2.63	3.37	0		2.19	1.67	2.37	7.08	2.69	0		0.17	1.03	-3.23	0.9	1.96	0
-237.6	1.56	9.07	-0.85	3.52	2.79	0		1.51	2.94	-1.88	1.01	1.57	0		2.05	1.29	0.81	3.91	2.02	0		1.99	4.41	-0.11	0.71	1.89	0
-236.7	-0.61	7.07	-2.34	3.34	0.16	0		-0.49	1.58	-0.4	4.55	1.57	0		0.53	-0.95	-1.02	4.07	1.24	0		-2.21	-1.5	-6.92	-1.48	-2.02	0
-235.8	-2	5.19	-2.61	0.42	-1.22	0		0.42	3.79	-2.6	2.8	0.65	0		5.14	1.2	-2.02	4.56	3.09	0		2.27	3.73	-4.07	-1.67	-0.52	0
-234.9	5.01	9.82	2.07	2.85	0.94	0		1.69	2.38	1.71	3.55	2.53	0		0.4	-1.97	-1.27	2.63	1.61	0		4.3	1.08	-4.5	1.71	1.91	0
-234	0.63	8.35	-0.84	2.63	0.54	0		2	4.27	-0.8	4.33	0.33	0		-4.16	-0.43	-4.39	2.29	-2.8	0		-0.91	0.9	-5.16	-0.9	-3.05	0
-233.1	-3.1	5.83	-3.61	1.19	-0.16	0		-0.74	-1.03	-4.9	-2.7	-1.12	0		-0.93	-2.32	-3.48	0.44	-6.19	0		3.02	0.48	-2.38	-1.46	-2.95	0
-232.2	3.08	8.61	3.32	2.55	-0.14	0		2.18	1.58	-3.31	0.22	-1.26	0		3.28	1.64	-0.74	4.86	0.51	0		2.33	3.59	-3.46	1.09	-1.52	0
-231.3	2.48	6.62	1.24	2.56	-1.07	0		-0.16	-0.54	-1.2	3.68	-0.72	0		-0.64	-2.8	0.51	5.52	-0.61	0		0.04	-1.08	-3.43	-2.97	0.63	0
-230.4	0.96	5.66	1.14	1.36	1.9	0		1.43	1.49	-0.46	1.6	3.06	0		0.38	-1.73	-0.52	5.42	0.9	0		3.78	-0.45	-4.36	4.16	0.76	0
-229.5	0.03	6.11	1.94	1.18	-1.08	0		4.35	3.68	0.43	2	4.33	0		1.66	2.99	-1.9	2.65	1	0		5.27	4.59	-1.5	3.06	1.18	0
-228.6	2.12	5.52	0.71	4.73	0.73	0		0.25	3.17	-0.34	3.7	2.14	0		-0.41	-0.77	-2.37	3.88	0.8	0		1.19	0.62	-6.16	-0.62	-0.75	0
-227.7	1.51	2.71	-2.42	0.9	-1.01	0		2.71	0.3	-2.09	3.58	2.8	0		0.93	-1.2	-1.14	4.75	1.46	0		0.72	1.26	-3.23	0.76	-3.86	0
-226.8	0.46	4.88	-4.39	1.44	-1.66	0		0.71	2.09	-1.97	1.07	-0.09	0		2.98	4.45	3.43	7.97	4.09	0		3.59	2.6	0.23	0.49	2.42	0
-225.9	-0.12	8.44	2.29	5.64	1.42	0		0.91	3.3	0.51	2.73	2.58	0		-0.82	-3.34	-2.36	0.78	-1.72	0		3.11	-0.74	-3.82	0.3	-1	0
-225	-2.97	0.77	-4.36	-1	-3.23	0		1.06	1.73	-1.34	-0.95	2.77	0		1.61	0.62	-1.84	1.81	1.19	0		0.94	-1.65	-4.82	-2.59	-3.12	0
-224.1	2.52	6.67	-0.31	1.57	0.97	0		2.46	2.03	2.26	2.03	4.08	0		1.37	1.57	-0.65	3.13	0.1	0		4.82	2.31	-1.35	-0.92	-0.1	0
-223.2	2.51	5.06	-1.64	3.23	-1.09	0		2.14	-0.57	-3.96	1.04	-2.62	0		1.57	0.13	-0.5	6.41	-1.74	0		2.46	1.38	-1.95	3	-1.08	0
-222.3	6.4	7	4.16	7.58	2.38	0		2.08	2.75	3.95	2.48	1.66	0		1.01	0.56	1.8	2.63	-0.45	0		2.74	2.59	-1.56	1.42	-0.82	0
-221.4	1.39	5.42	-0.72	3.05	0.89	0		0.8	0.12	-1.87	1.21	1.5	0		3.02	1.5	0.26	5.72	0.03	0		2.85	1.51	-3.61	0.78	-1.64	0
-220.5	3.04	7.11	3.22	1.63	0.54	0		1	-1.19	-1.65	-0.89	-2.26	0		0.38	-1.54	0.7	3.47	-1	0		-0.26	-1.24	-1.74	0.95	-1.64	0
-219.6	2.09	9.15	1.26	2.96	1.87	0		3.19	1.69	-2.54	-0.32	1.32	0		2.15	-2.35	-2.4	1.51	-0.62	0		2.59	2.84	-2.69	1.47	-0.19	0
-218.7	1.13	6.09	-0.65	2.45	0.83	0		4.24	3.51	1.16	3.7	3.38	0		5.82	1.3	3.63	3.32	4.59	0		1.17	-0.23	-6.13	-2.24	-1.06	0
-217.8	2.93	7.61	2.31	6.2	1.24	0		0.41	2.66	-1.54	2.94	1.43	0		1.98	2.04	1.31	6.9	2.78	0		4.33	2.28	-1.87	2.87	-0.38	0
-216.9	-1.78	3.88	-1.62	1.81	-0.87	0		1.33	0.92	-1.98	1.06	0.77	0		3.95	0.5	-4.03	2.7	1.95	0		2.59	0.25	-5.34	-1.02	-1.47	0
-216	0.63	4.73	-1.07	0.77	-0.6	0		2.84	2.12	-0.42	0.43	2.68	0		0.45	1.08	-0.63	4.22	2.31	0		3.46	3.41	1.35	4.09	2.44	0
-215.1	2.81	6.92	-4.63	-0.22	0.32	0		0.49	1.48	-1.02	0.79	3.14	0		0.73	0.27	3.53	4.25	2.55	0		2.32	1.49	0.24	0.2	1.14	0
-214.2	2.05	5.33	-2.68	0.78	-1.08	0		2.22	1.35	-0.43	2.93	-1.43	0		0.1	2.62	0.99	4.26	-0.6	0		1.78	1.1	-3.58	2.31	-3.11	0
-213.3	-0.76	6.41	-0.73	1.9	-1.14	0		4.17	3.07	-0.49	4.36	2.54	0		5.57	0.62	0.23	5.29	2.37	0		5.59	2.58	-0.71	5.64	3.67	0
-212.4	-0.5	5.75	-1.55	0.74	2.46	0		2.59	0	-3.37	2.01	1.79	0		-0.56	-3.18	-3.76	2.42	-1.13	0		0.99	0.08	-3.61	0.25	-2.02	0
-211.5	0.81	4.79	-0.04	0.9	2.02	0		3.18	3.39	-0.66	4.1	1.94	0		0.16	-2.06	-3.33	0.57	-0.31	0		1.45	2.11	-0.16	2.92	0.61	0
-210.6	0.35	5.7	-2.03	1.17	-0.23	0		1.33	0.79	-2.2	1.78	0.06	0		-0.13	-1.95	-0.02	4.77	-0.36	0		1.43	-1.34	-1.12	1	2.44	0
-209.7	0.54	9.3	-0.69	3.06	-1.3	0		0.83	1.92	-2.8	0.37	0.62	0		1.5	0.76	1.49	2.83	1.9	0		2.34	1.04	-0.86	-0.88	1.85	0
-208.8	-1.35	7.12	-2.62	0.23	-0.57	0		-0.27	2.01	-2.15	-0.55	1.01	0		-0.99	-0.81	-2.58	2	-2.29	0		-3.38	-0.75	-7.39	-2.35	-5.89	0
-207.9	1.31	5.27	-0.77	1.42	3.34	0		-0.07	-0.02	-3.83	0.88	-0.18	0		2.15	0.17	1.66	3.19	-0.02	0		2.43	0.07	-0.47	0.47	0.55	0
-207	-0.95	6.35	-1.11	2.32	-0.83	0		4.19	5.73	3.25	7.04	4.09	0		4.84	4.1	2.85	6.18	0.54	0		3.13	1.58	-1.51	0.8	-2.73	0
-206.1	-3.16	3.81	-5.56	0.17	-3.8	0		2.09	2.11	0.49	3.55	1.28	0		2.65	-0.41	1.83	6.12	1.42	0		-0.02	2.54	-2.38	-0.31	-0.09	0
-205.2	-0.3	0.45	-3.96	0.49	-1.07	0		3.62	0.65	1.13	3.92	4.25	0		1.8	-0.15	1.08	4.75	0.04	0		1.9	1.63	0.04	3.21	-0.77	0
-204.3	1.29	6.11	-1.07	1.81	-4.13	0		3.35	-1.94	-2.93	-1.05	-1.05	0		2.13	0.14	-0.66	2.3	0.25	0		2.36	0.85	-1.02	1.91	-1.66	0
-203.4	1.38	8.77	0.68	5.94	1.16	0		1.95	2.32	-2.94	1.66	-1.33	0		1.49	-2.72	-2.55	2.15	-2.25	0		-0.29	-2.58	-4.22	-0.67	-2.77	0
-202.5	1.43	8.93	1.08	4.56	1.93	0		0.86	0.61	-1.44	0.56	0.77	0		-1.64	-3.2	-0.92	1.87	-3.68	0		0.24	-0.63	-4.81	-0.76	-5.05	0
-201.6	0.56	5.99	1.3	2.17	-1.49	0		1.94	1.8	-0.98	4.67	0.26	0		2.96	2.41	0.35	6.54	1.03	0		5.2	4.22	1.27	3.7	1.55	0
-200.7	-0.94	5.5	1.27	4.28	0.18	0		0.83	1.41	0.3	4.14	1.96	0		2.82	3.43	1.23	4.23	1.44	0		-0.58	0.5	-3.03	0.07	-3.39	0
-199.8	-2.62	-0.31	-2.67	-1.38	-0.1	0		-1.18	-0.33	-0.51	1.67	0.02	0		0.59	-0.74	0.53	4.24	2.45	0		1.51	1.23	0.09	1.98	2.43	0
-198.9	2.08	4.22	-1.72	1.38	0.58	0		1.69	1.48	-1.89	-1.04	0.44	0		2.75	-0.1	1.25	2.78	1.69	0		2.21	-1.2	-1.28	-0.12	2.29	0
-198	-0.59	2.46	-1.3	0.74	-0.31	0		1.74	1.85	-3.24	1.49	-0.02	0		3.9	1.11	1.32	5.12	-1.21	0		4.25	3.02	0.21	3.66	0.24	0
-197.1	3.07	4.51	-1.54	0.9	0.71	0		4.01	3.57	0.04	2.53	3.01	0		0.91	1.77	0.68	3.3	0.47	0		0.06	1.35	0.21	2.15	1.75	0
-196.2	2.64	3.51	-0.36	3.66	0.21	0		0.2	-0.98	-1.8	3.46	0.43	0		-1.08	-2.23	-3.93	2.49	-1.85	0		1.02	-2.05	-5.52	-0.78	-1.3	0
-195.3	-1.85	4.44	-2.13	0.61	-0.58	0		-0.05	-1.51	-4.29	-2.9	-1.81	0		3.97	0.19	-0.6	2.38	1.31	0		3.82	3.91	0.39	2.72	2.61	0
-194.4	1.71	4.66	-1.32	2.92	1.5	0		4.74	2.62	0.94	1.81	2.27	0		2.12	-1.74	0.83	2.83	-3.05	0		0.05	-2.85	-2.96	-1.29	-4.22	0
-193.5	0.71	7.01	2.9	3.31	0.64	0		2.85	3.07	3.51	3.39	3.26	0		2.77	2.64	2.45	7.02	3.74	0		1.47	1.19	-0.35	0.75	0.43	0
-192.6	4.5	6.38	-0.1	3.52	0.87	0		3.85	2.31	0.19	1.66	0.76	0		1.2	0.32	-2.62	2.37	-0.68	0		0.02	-1.23	-4.79	-1.19	-1.32	0
-191.7	-0.17	6.6	-0.66	2.97	-0.5	0		1.58	2.01	-1.67	1.26	1.18	0		-0.41	-1.78	-2.32	3.3	-0.13	0		1.56	0.66	-1.86	2.47	1.2	0
-190.8	2.75	6.28	0.16	4.68	-0.92	0		2.54	4.2	2.43	4.05	4.42	0		-1.34	0.31	-0.07	2.05	0.12	0		2.81	0.18	-1.67	-1.29	-2.65	0
-189.9	-0.85	8.32	-3.11	2.87	1.5	0		1.5	1.95	-0.84	-0.73	2.47	0		2.63	2.82	3.56	3.43	2.15	0		-0.62	2.79	-2.28	-1	-0.71	0
-189	0.94	2.37	-1.03	2.71	0.55	0		0.73	-0.05	-1.97	-0.9	0.15	0		0.72	-0.1	1.9	4.28	-0.15	0		1.69	1.36	-2.99	2.28	0.51	0
-188.1	-1.29	3.93	0.04	1.6	-1.72	0		-0.07	0.34	-0.45	2.87	0.03	0		-1.59	-1.66	1.47	0.94	0.94	0		2.34	0.41	0.17	-0.4	-0.34	0
-187.2	-1.36	5.28	-1.93	3.65	-0.01	0		1.73	3.6	-1.26	1.89	3.66	0		-3.17	-2.15	-3.31	-1.97	-0.09	0		-3.27	-3.54	-3.07	-3.59	-0.17	0
-186.3	-0.96	4.38	-1.02	-0.09	-0.09	0		-0.57	2.03	1.94	0.56	2.4	0		2.29	2.19	2.41	4.9	0.44	0		2.08	0.79	-1.73	-0.86	1.21	0
-185.4	2.14	5.61	-2.31	0.52	1.07	0		3.22	2.34	-0.65	3.83	0.24	0		-0.18	-1	-2.03	1.58	-2.76	0		2.44	2.94	-3.3	0.1	-1.12	0
-184.5	-0.87	1.51	0.25	-0.38	-0.59	0		-0.48	-1.92	-2.68	-0.4	0.99	0		1.04	-2.21	-0.46	4.08	0.08	0		0.9	-2.87	-1.93	1.57	-0.63	0
-183.6	3.19	4.72	-1.23	3.59	-0.94	0		2.78	1.22	1.33	1.4	1.49	0		0.41	0.51	-0.3	0.78	-0.29	0		-0.46	3.08	-4.74	-0.95	-1.97	0
-182.7	0.89	5.65	-2.69	3.4	-1.72	0		-0.04	-0.18	-2.11	2.08	-0.78	0		-1.1	-2.17	-4.03	2.31	-0.77	0		-0.1	-1.81	-6.42	-1.45	-1.45	0
-181.8	0.54	4.22	-3.73	2.41	-1.37	0		2.38	1.64	-0.63	1.72	0.67	0		1.19	-0.62	2.09	3.09	-1.15	0		0.03	0.66	-1.56	0.34	-1.47	0
-180.9	0.6	4.24	-2.34	-0.69	-0.05	0		2.28	1.37	0.34	0.17	1.15	0		2.35	2.3	1.43	4.04	3.09	0		1.61	4.01	-0.61	0.83	-0.72	0
-180	0.84	5.52	-3.13	3.69	0.11	0		-0.32	-1.12	-2.3	-0.61	-0.59	0		1.69	-1.38	-1.27	3.08	0.01	0		0.37	-0.86	-3.11	0.8	-3.68	0
-179.1	-1.59	7.7	-0.05	2.67	-0.7	0		0.52	4.07	-1.04	-1.72	1.52	0		0.17	0.84	-0.47	-0.13	1.72	0		1.18	-0.29	-1.32	-0.07	0.99	0
-178.2	0.39	7.79	-0.1	2.46	1.51	0		2.39	2.96	1.33	0.87	1.43	0		-0.36	-0.65	0.6	1.74	0.48	0		1.91	-1.1	-3.97	1.61	-0.57	0
-177.3	3.31	6.76	1.15	4.29	3.12	0		2.95	-0.58	-0.72	-2.01	2.72	0		0.83	0.34	1.66	2.89	4.22	0		0.44	0.46	-2.26	1.01	1.21	0
-176.4	3.91	7.21	-1.61	3.81	0.98	0		4.08	1.67	-0.27	2.12	-3.05	0		2.8	2.15	-0.21	4.98	-1.34	0		2.23	1.08	-1.87	-0.93	-1.12	0
-175.5	0.14	5.57	2.09	5.15	0.37	0		0.69	1.19	-0.06	4.47	2.68	0		1.49	-1.31	1.39	3.74	0.91	0		3.95	0.46	-2.97	-0.24	-0.06	0
-174.6	-0.62	2.97	-3.57	0.37	-1.58	0		0.89	1.14	-2.97	3.47	2.9	0		3.9	4.04	5.15	7.75	5.78	0		2.21	2.2	0.01	-1.02	0.63	0
-173.7	4.96	9.35	-0.2	3.58	1.37	0		3.16	1.85	0.13	3.25	-0.32	0		2.17	1.91	1.06	4.77	2	0		3.64	2.88	0.01	3.36	1.3	0
-172.8	-0.21	2.4	-0.64	1.93	-0.84	0		2.86	1.45	1.76	4.76	4.99	0		2.14	3.11	3.55	6.36	4.21	0		1.07	1.83	0.15	2.24	0.98	0
-171.9	-0.89	2.74	-2.13	0.21	0.36	0		1.23	0.27	-2.99	0.34	3.13	0		3.48	3.18	1.07	4.92	6.05	0		3.61	2.49	-3.59	2.79	-0.01	0
-171	1.46	2.21	-2.31	-1.63	-1.85	0		1.87	-1.81	-5.12	-1.04	-1.95	0		2.53	0.42	-0.72	5.71	1.56	0		0.8	2.24	1.62	4.33	2.4	0
-170.1	0.41	3.72	-0.89	2.19	-0.22	0		1.32	0.61	3.35	1.89	3.39	0		1.18	-1.72	-0.02	3.07	2.12	0		-1.96	1.86	-2.6	-0.11	-0.74	0
-169.2	-3.52	0.52	-5.04	-4.81	-3.45	0		-1.54	-0.64	-4.52	-2.24	-1.57	0		1.98	-0.38	-1.12	5.74	-0.06	0		4.35	-0.22	-0.67	4.47	1.74	0
-168.3	1.81	7.2	-0.58	2.74	2.24	0		0.07	0.44	-3.15	-3.11	-3.04	0		-0.07	-0.25	-1.21	-0.29	-2.64	0		0.84	-1.08	-0.86	-0.96	-3.58	0
-167.4	0.94	5.05	-2.08	0.36	0.02	0		-3.15	-0.43	-3.82	-2.23	-0.53	0		0.59	1.81	0.31	3.43	1	0		2.93	4.62	-1.65	1.36	0.77	0
-166.5	3.5	7.08	1.06	5.4	2.83	0		3.92	1.75	1.76	4.94	2.14	0		1.93	-1.97	-2.24	1.59	-1.73	0		1.94	0.29	-3.1	-0.15	-2.02	0
-165.6	1.71	4.64	0.3	2.81	0.94	0		3.77	-0.61	0.17	2.57	3.82	0		1.35	1.59	1.23	5.04	0.88	0		-0.9	1.05	-1.31	-0.63	0.08	0
-164.7	0.05	4.82	0.2	1.76	-0.65	0		1.4	1.72	-2.1	-0.72	2.57	0		0.02	1.35	0.22	1.57	1.69	0		2.7	5.57	3	2.75	1.74	0
-163.8	3.66	8.32	0.71	4.5	-0.25	0		3.29	2.27	0.11	0.29	0.81	0		2.62	1.55	1.81	2.93	3.38	0		3.54	2.39	-1.92	3.15	1.77	0
-162.9	-2.91	2.92	-4.39	-2.38	-3.49	0		0.18	-2.87	-2	0.32	-1.11	0		2.77	0.31	2.47	3.17	0.77	0		1.31	1.72	-1.39	0.4	-0.91	0
-162	-0.66	1.19	-4.7	-1.41	-1.95	0		0.56	-0.59	-4.21	0.28	-0.85	0		-2.02	-1.75	-3.7	1.18	-3.73	0		-0.67	0.41	-4.65	-3.4	-2.98	0
-161.1	0.82	0.35	-2.53	-0.55	-2.75	0		0.19	-2.72	0.11	-0.45	0.13	0		-1.14	-4.3	-1.05	0.49	0.38	0		-3.3	-2.25	-6.7	-4.34	-5.81	0
-160.2	0.82	3.6	-1.37	-2	0.6	0		0.27	0.61	0.3	1.81	-0.68	0		3.23	2.37	1.42	4.26	2.59	0		5.21	1.53	0.51	1.76	1.48	0
-159.3	-3.46	-1.89	-2.84	-2	-4.95	0		3.4	3.55	2.17	3.38	3.17	0		3.19	4.38	2.34	6.59	1.22	0		0.08	-1.87	-3.29	-1.28	-1.35	0
-158.4	-1.43	3.2	-1.22	1.99	2.01	0		1.21	-0.08	-0.58	-0.77	3.33	0		-5.22	-1.8	-1.98	-1.04	-2.47	0		-5.02	-2.25	-5.5	-4.52	-6.65	0
-157.5	0.33	4.97	1.1	1.89	0.19	0		-0.51	0.52	0.67	0.33	-1.61	0		0.54	-0.81	1.94	2.9	-1.57	0		-0.68	1.06	-0.19	2.09	0.1	0
-156.6	-0.26	1.76	-2.94	-0.31	-2.54	0		0.69	2.53	0.27	1.15	0.56	0		1.41	1.48	0.75	4.07	0.46	0		-0.55	2.17	-3.92	1.5	-1.51	0
-155.7	0.83	5.59	0.68	5.02	-0.09	0		-3.06	-0.9	-5.27	-1.92	-2.63	0		-1.18	0.07	-3.56	-3.03	-0.59	0		1.14	1.44	-0.06	-1.85	0.09	0
-154.8	-2.19	1.16	-3.02	-0.45	-0.88	0		-0.82	-2.27	-5.27	-2.35	-1.64	0		-1.02	0.12	-2.58	0.85	-1.81	0		-0.1	-1.64	-3.92	-0.19	-2.38	0
-153.9	0.64	4.53	0.69	4.16	0.18	0		2.84	0.06	-1.05	-1.94	-0.4	0		-1.34	-3.89	-2.12	-1.9	-1.4	0		-2.77	-0.7	-6.58	0.14	-2.03	0
-153	0.97	4.55	2.58	5.01	1.72	0		4.83	0.4	-0.34	3.7	3.93	0		6.92	4.49	3.56	5.86	5.04	0		-0.23	0.66	-1	1.43	-1.65	0
-152.1	-4.07	-1.29	-6.06	-0.21	-3	0		0.18	-1.43	-0.16	0.23	1.06	0		-2.61	-1.73	-0.3	0.32	0.73	0		-1.86	0.61	-2.83	-1.14	-1.16	0
-151.2	-0.02	3.33	-1.59	3.94	4.16	0		-0.06	-0.15	-5.18	-0.79	-0.14	0		3.62	1.45	0.48	0.74	1.83	0		1.98	0.86	-1.24	-0.09	-0.6	0
-150.3	-0.15	2.43	-1.96	0.23	-1.46	0		-1.43	-2.56	-3.19	-0.15	-2.2	0		1.58	-2.04	0.02	2.03	0.95	0		1.6	0.42	-0.87	-0.09	0.42	0
-149.4	1.1	4.34	-2.38	3.08	0.89	0		1.19	1.17	-2.45	0.75	1.44	0		0.28	3.45	-0.74	1.54	0.19	0		1.05	2.52	-2.07	2.25	-0.72	0
-148.5	0.55	2.57	-0.38	2.47	-1.27	0		-0.24	0.64	-2.48	-0.06	-1.89	0		2.13	3.13	2	5.15	1.51	0		1.96	1.9	1.7	-0.04	0.2	0
-147.6	1.76	4.3	-0.7	4.2	-1.66	0		3.71	4.5	2.81	5.93	5.72	0		3.91	0.5	2.77	6.37	5.48	0		0.12	-3.19	-2.72	-0.53	-0.29	0
-146.7	0.13	4.46	0.3	1.65	0.87	0		-1.58	-0.85	-1.11	1.16	0.6	0		-2.18	-3.35	-1.57	0.22	-4.23	0		0.87	-0.58	-1.64	0.36	-2.63	0
-145.8	-2.41	3.74	-1.92	2.74	-2.24	0		0.67	0.81	0.84	2.82	3.42	0		-0.78	1.43	-0.39	-0.31	-0.72	0		0.07	-0.95	-2.67	-1.8	-0.53	0
-144.9	-0.67	3.95	-3.66	0.05	-1.36	0		2.36	2.49	-2.49	2.4	0.36	0		1.89	1.27	1.14	5.7	0.41	0		1.9	0.52	-4.48	-1.21	-1.44	0
-144	-0.89	4.18	0.06	4.72	0.63	0		0.38	1.25	-1.18	2.24	0.69	0		-0.27	-1.1	-2.1	0.67	-1.99	0		0.36	-0.65	-0.25	-0.24	-1.61	0
-143.1	0.6	6.17	-2.28	2.24	-1.21	0		-0.93	1.01	-0.57	-1.71	1.06	0		1.91	1.9	1.8	1.31	2.78	0		2.07	0.53	0.32	-0.06	4.4	0
-142.2	3.34	4.71	0.23	4.09	3.51	0		2.64	4.05	-0.46	3.9	1.86	0		3.73	2.77	1.4	4.59	1.76	0		0.61	0.27	-1.28	0.67	-2.22	0
-141.3	3.36	6.11	0.66	5.29	3.34	0		-0.43	2.28	0.04	3.97	3.23	0		-0.87	2.01	-1.94	0.99	2.34	0		-1.84	-0.23	-2.81	-1.74	0.15	0
-140.4	-0.42	3.1	0.29	-0.36	-2.59	0		2.95	1.27	-1.64	0.88	-0.23	0		0.51	1.28	-2.67	1.99	-0.64	0		0.64	-0.48	-3.93	0.4	-0.4	0
-139.5	-2.34	1.88	-4.37	1.96	-2.5	0		-1.35	-0.1	-2.73	1.12	0.34	0		2.44	2.13	1.43	2.09	2.45	0		1.11	2.38	0.47	-1.11	1.02	0
-138.6	1.96	5.69	0.57	6.7	-0.44	0		5.35	4.12	2.61	9.02	3.21	0		2.19	3.2	1.48	3.23	-0.55	0		-0.3	-0.67	-4.1	-1.52	-3.79	0
-137.7	1.61	5.9	0.34	2.43	-0.6	0		2.08	0.57	-1.68	-0.15	0.05	0		0.22	0.71	-2.44	1.2	0.05	0		-0.7	-0.04	-1.63	0.32	0.59	0
-136.8	0.88	6.79	2.13	3.65	4.15	0		0.43	-0.65	0.35	2.22	1.01	0		-2.4	-2.2	-1.08	1.92	-1.07	0		-2.13	-1.45	-0.88	-1.31	-0.1	0
-135.9	4.19	7.95	5.07	6.89	3.63	0		-0.26	1.88	1.93	2.6	1.44	0		1.46	1.23	4.61	5.72	2.3	0		5.51	2.67	3.27	5.54	6.02	0
-135	-0.93	1.73	-0.96	-2.01	-1.51	0		-0.09	-0.73	-1.27	0.73	0.76	0		-0.66	-1.57	-1.28	-0.07	-1.2	0		-1.54	0.8	-3.07	-2.17	-2.34	0
-134.1	2.13	2.02	-0.87	2.65	-4.26	0		0.46	-0.54	-1.37	-2.97	-3.45	0		1.96	0.55	1.05	-0.18	-0.75	0		1.99	2.08	-1.89	-1.76	1.24	0
-133.2	-1.22	1.23	-3.02	-0.46	-1.95	0		-0.51	-2.04	-5.51	-0.36	-3.52	0		1.5	0.82	-0.65	2.98	-2.41	0		2.27	-0.64	0.18	1.35	0.53	0
-132.3	1.52	3.1	-1.02	3.23	2.8	0		0.73	-1.21	-1.09	-0.68	-0.27	0		-0.68	-1.19	-0.13	-0.52	-2.07	0		2	-1.52	-2.94	-0.11	-1.83	0
-131.4	0.84	2.95	-2.19	2.36	1.38	0		-1.78	-0.7	-4.32	-1.29	-0.42	0		-0.63	1.13	0.55	3.67	0.03	0		3.71	1.43	1.29	4.84	1.7	0
-130.5	1.55	2.67	-0.55	0.73	0.98	0		0.9	-1.87	-1.25	-0.55	1.75	0		-1.74	-1.22	-1.66	2.03	-1.24	0		1.49	-0.63	-2.31	1.1	0.1	0
-129.6	1.94	7.75	-0.44	3.91	-0.1	0		2.64	2.27	-0.26	0.78	1.25	0		3.64	-1.15	-0.2	2.23	-1.89	0		1.57	-0.86	-3.12	0.31	-0.21	0
-128.7	0.19	5.76	2.65	2.44	2.6	0		1.51	5.53	0.79	1.23	2.85	0		-1.22	-0.3	-0.8	-0.72	2	0		-1.84	-0.87	-1.3	0.07	-0.39	0
-127.8	1.73	4.95	-0.94	0.06	-1.74	0		3.46	4.3	3.74	4.13	3.57	0		0.66	1.84	0.85	3.95	1.82	0		-1.58	3.31	0.2	-1.82	-0.49	0
-126.9	-1.46	0.91	-0.77	1.87	-1.87	0		-0.77	0.09	-1.93	1.32	-1	0		-0.22	-0.39	0.23	3.13	-0.1	0		2.05	2.09	-0.49	1.12	1.79	0
-126	1.14	3.48	-3	4.1	-1.54	0		0.56	-0.51	-1.59	0.02	-0.81	0		2.26	0.73	-0.32	1.59	1.62	0		2.78	1.94	1.18	2.06	2.2	0
-125.1	1.52	7.93	-2.21	0.27	3.16	0		0.86	4.02	0.95	-0.39	2.24	0		0.41	3.45	0.57	2.45	3.4	0		2.59	2.83	-1.49	2.8	2.62	0
-124.2	2.88	3.45	-0.67	3.09	2.95	0		1.74	3.27	-1.75	1.86	-0.24	0		3.35	2.06	2.68	5.19	1.74	0		1.92	2.55	-0.52	-0.2	-1	0
-123.3	-0.4	0.09	-6.82	0.05	-3.54	0		2.55	-1.59	-2.29	0.46	1.16	0		-0.2	0.04	0.78	3.6	1.51	0		0.25	1.55	0.48	0.1	-1.95	0
-122.4	1.5	2.47	-2.33	2.29	1.28	0		-0.21	-4.78	-5.05	0.45	-2.68	0		2.75	-0.72	1.58	5.99	0	0		3.49	1.76	0.36	2.24	0.47	0
-121.5	2.35	5.24	-0.62	2.82	1.51	0		2.64	-0.23	0.27	3.85	0.28	0		1.03	1.54	3.61	6.62	2.71	0		-2.62	-2.04	-2.6	-1.95	-0.97	0
-120.6	-3.07	2.18	-5.78	-0.66	-2.6	0		0.14	0.58	-3.56	-0.88	1.66	0		0.19	-1.77	0.27	0.48	-0.33	0		1.57	-2.11	-0.16	-0.58	-0.37	0
-119.7	-1.44	0.63	-4.71	-0.03	-2	0		2.99	1.76	1.83	2.55	2.69	0		-1.07	-0.05	2.81	2.81	0.76	0		-2.46	1	0.1	-0.84	-1.44	0
-118.8	0.01	5.14	0.93	4.62	1.91	0		3.03	2.37	1.03	3.4	2.88	0		-1.94	0.21	-0.57	-0.23	-0.01	0		0.17	1.52	-1.58	-0.42	0.76	0
-117.9	0.47	2.21	-1.92	-0.97	-0.43	0		-0.38	3.72	0.38	-0.3	1.17	0		-1.74	0.14	-1.81	0.22	-1.55	0		1.8	-0.34	-1.27	-0.7	-2.4	0
-117	2.26	3.42	0.75	2.2	1.86	0		-1.11	1.19	-3.65	-1.11	0.21	0		-1.28	-0.92	-2.07	-1.58	-1.56	0		1.74	2.35	-1.58	-0.31	-1.9	0
-116.1	-2.08	0.91	-3.71	-3.4	-0.24	0		1.05	2.41	-1.96	0.18	-0.26	0		-0.16	2.33	0.93	0.59	0.67	0		-1.43	2.11	-1.27	-0.55	0.54	0
-115.2	2.72	5.69	-2.13	4.95	1.05	0		-0.26	0.44	-2.34	0.59	0.63	0		-1.33	0.49	-1.62	0.53	-0.15	0		-0.11	0.21	0.79	-1.49	0.51	0
-114.3	-3.8	2.98	-0.41	-0.74	-1.23	0		-1.11	1.95	1.25	-1.12	-0.27	0		-0.74	-2.28	-0.15	0.54	-0.71	0		2.1	-0.35	0.68	0.32	1.74	0
-113.4	1.42	5.3	-1.1	2.1	-0.86	0		-0.42	0.37	-1.76	-1.27	0.51	0		0.13	-3.3	0.58	0.89	-0.23	0		0.37	-0.05	-1.11	2.51	0.42	0
-112.5	-0.4	3.75	-2.15	3.26	-1.06	0		3.42	1.12	-1.87	2.2	-0.09	0		1.56	-1.85	1.6	3.05	-2.22	0		1.97	-1.29	0.93	3.06	1.76	0
-111.6	0.93	1.9	-1.65	0.86	-1.25	0		3.54	0.25	0.19	2.19	0.17	0		2.42	1.68	3.28	4.35	-0.88	0		-2.12	-1.94	-2.33	-1.08	-4.14	0
-110.7	0.48	-0.26	-2.01	3.01	0.63	0		1.95	1.71	1.94	5.47	1.26	0		-1	1.38	-0.59	2.6	-1.22	0		1.04	0.35	-1.98	0.04	-2.32	0
-109.8	2.5	6.07	1.52	3.21	-2.06	0		-1.28	1.1	-2.64	2.59	-1.74	0		1.04	3.5	0.75	2.98	4.15	0		2.03	1.66	0.31	0.94	1.04	0
-108.9	0.5	2.74	1.33	3.72	0.41	0		0.3	-1.35	-2.4	-0.12	-4.14	0		-1	-2.13	-0.86	-1.29	-4.95	0		3.05	3.16	-0.89	-0.91	-1.81	0
-108	2.98	1.57	-1.72	1.75	0.89	0		1.38	-2.17	0.8	-1.14	1.22	0		1.85	-1.02	1.28	2.27	-1.48	0		0	0.77	-3.11	2.78	-0.86	0
-107.1	-0.53	4.34	-0.44	0.07	-0.97	0		-0.84	1.28	-1.18	-0.02	-0.07	0		-1.46	-1.27	-1.81	-0.1	1.46	0		2.98	2.43	-0.24	1.79	2.25	0
-106.2	-0.02	2.51	-0.58	1.76	-3.31	0		-0.4	1.8	-0.06	-0.63	0.2	0		-0.31	-0.12	0.92	1.65	-1.46	0		1.56	1.08	-2.7	2.45	-2.12	0
-105.3	3.31	5.85	1.63	3.96	0.12	0		1.53	3.15	0.17	1.97	-0.21	0		2.93	0.4	2.81	3.04	-0.11	0		1.87	0.44	-0.05	0.08	-2.25	0
-104.4	-1.87	-0.5	-4.2	-1.48	-3.86	0		-0.76	-1.57	-1.73	-0.04	-1.72	0		-0.82	-0.03	1.28	0.47	-0.63	0		1.42	0.87	2.52	2.31	-0.33	0
-103.5	1.88	5.72	-1.25	-0.27	0.8	0		3.02	2.08	-0.91	-0.07	2.32	0		2.46	1.64	-0.23	4.13	-0.08	0		-0.87	-0.48	-2.06	-0.74	-3.06	0
-102.6	1.3	3.61	1.5	0.83	1.37	0		0.23	0.67	0.2	-0.4	-0.26	0		-0.84	2.27	0.14	1.61	0.43	0		1.11	1.93	-0.19	1	1.05	0
-101.7	0.84	1.98	-2.15	1.26	-0.48	0		-1.72	-0.64	-3.04	0.55	-3.05	0		1.24	-1.23	-0.75	2.33	-1.89	0		3.53	1.38	-1.6	1.6	1.42	0
-100.8	-0.23	1.19	-0.28	0.35	-0.95	0		1.67	0.9	2.1	-0.11	2.02	0		3.09	0.27	1.67	2.46	1.26	0		-4.04	0.28	-5.22	-1.76	-5.57	0
-99.9	0.5	0.46	-1.13	-0.64	-3.98	0		1.1	0.04	-3.73	-1.94	-2.9	0		1.74	-1.24	-3.06	-1.51	-2.15	0		-3.41	-0.26	-3.42	-3.56	-2.54	0
-99	-1.58	2.36	-1.47	-0.67	1.36	0		1.42	3	2.06	2.77	3.63	0		2.13	2.83	0.81	3.74	2.99	0		2.09	1.91	-1.52	-1.05	0.46	0
-98.1	0.37	2.17	-1.17	-0.53	-0.1	0		3.29	-0.57	-1.67	-1.29	-3.62	0		2.07	1.4	-0.13	-0.63	-1.6	0		-0.37	-0.43	-2.6	-2.57	-2.81	0
-97.2	2.74	3.86	3.59	4.53	1.93	0		4.71	3.98	2.5	4.28	5.96	0		0.47	-0.64	-0.86	2.94	1.3	0		0.13	-3.34	-2.63	-1.29	-2.31	0
-96.3	-0.53	-0.25	-1.69	-2.03	-2.16	0		-1.16	-0.68	-4.95	-1.03	-1.34	0		2.69	0.81	1.68	3.95	3.28	0		0.71	0.24	0.45	1.69	1.59	0
-95.4	1.11	2.51	3.62	1.93	0.19	0		2	-2.01	-0.23	-1.55	0.93	0		0.69	-2.87	-1.16	1.17	3.11	0		-0.58	-3.52	-2.58	-1.73	-0.48	0
-94.5	-0.37	4.18	-0.42	2.27	0.63	0		1.44	3.07	1.15	2.72	3.18	0		0.75	0.51	2.53	2.94	3.4	0		-0.59	-0.68	-2.15	0.35	-1.1	0
-93.6	-3.15	2.66	-2.95	0.63	0.75	0		0.24	-0.51	-1.52	1.33	0.27	0		0.41	-0.67	1.35	3.64	0.64	0		-2.71	-1.69	-4.75	-3.66	-6.78	0
-92.7	1.73	0.84	-0.51	1.08	-2.32	0		1.65	-0.31	-0.52	1.83	-0.66	0		2.78	1.51	-0.16	0.14	2.31	0		1.75	1.53	-2.04	0.23	3.35	0
-91.8	-1.9	-2.28	-5.61	2.01	-5.26	0		-0.05	-1.01	-0.61	0.69	-4.16	0		1.13	-0.85	0.32	0.47	-0.77	0		-0.26	-0.85	-1.48	-1.34	0.14	0
-90.9	1.69	4.17	-3.84	-1.13	0.52	0		2.66	0.89	-2.62	-0.8	0.96	0		-0.42	0.38	-1.74	-0.68	1.87	0		1.9	0.62	-0.04	1.46	-1.03	0
-90	-1.13	3.03	0.52	2.85	-1.08	0		0.84	2.12	1.82	2.07	-1.58	0		2.06	2.96	4.36	3.47	2.55	0		2.08	-0.17	1.04	1.81	1.22	0
-89.1	3.58	5.73	-1.22	4.86	1.46	0		-0.7	0.87	0.78	3.56	1.69	0		0.57	-0.15	-1.28	4.03	3.16	0		3.48	3.17	1.11	4.35	4.25	0
-88.2	-0.42	2.89	-0.26	2.43	1.35	0		-0.42	0.12	-0.54	1.97	-1.15	0		2.24	1.08	1.12	4	2.52	0		1.89	0.36	-2.04	-0.25	1.71	0
-87.3	-2.16	-0.87	-2.92	0.04	-1.24	0		-1.31	0.61	-4.42	-0.32	1.46	0		1.13	1.21	-1.76	0.35	0.85	0		1.9	-0.11	-0.66	-1.97	0.11	0
-86.4	0.86	2.11	0.5	0.3	2.8	0		2.04	3.79	1.65	0.81	4.39	0		2.16	2.77	3.61	1.89	2.03	0		-0.91	-0.9	-3.52	-1.79	-3.96	0
-85.5	0.54	0.94	1	0.89	-1.05	0		1.14	1.7	1.59	-1.81	-0.94	0		2.21	-0.8	2.43	0.89	-0.14	0		-0.57	-2.42	-3.17	-2.94	-1.59	0
-84.6	-0.33	6.25	-2.04	3.79	-0.17	0		0.24	0.91	-0.05	0.31	-0.45	0		0.74	-0.75	3.12	1.03	0.6	0		1.11	0.66	0.58	0.43	-1.66	0
-83.7	0.88	5.73	-0.06	1.19	0.96	0		-0.37	1.25	-0.87	0.96	0.24	0		0.77	0.83	2.2	1.69	2.63	0		-0.68	1.96	1.33	0.05	0.06	0
-82.8	3.23	4.17	-0.29	2.52	-0.71	0		1.34	2.56	-0.76	2.33	1.91	0		1.44	2.56	2.65	2.78	2.26	0		-1.23	-1.12	-2.91	0.89	-0.96	0
-81.9	2.21	4.26	1.83	3.19	2.34	0		1.26	2.9	1.89	2.94	2.15	0		0.73	0.95	0.92	0.53	0.54	0		4.91	1.32	2.43	1.13	2.29	0
-81	1.63	1.24	0.19	1.93	-1.05	0		-0.99	0.55	1.02	1.78	-0.47	0		-0.24	3.4	4	4.98	3.63	0		-2.09	0.3	-2.91	-2.26	-1.91	0
-80.1	-1.71	1.45	1.57	1.55	-2.75	0		-0.68	-1.47	0.61	-1.06	-2.88	0		1.59	-0.5	0.32	0.14	1.99	0		-1.17	-0.1	-2.1	1.2	1.5	0
-79.2	0.36	3.59	-2.59	1.66	3.3	0		0.71	2.68	-1.15	0.69	1.55	0		1.34	-1.42	-2.74	-0.44	-0.63	0		1.92	1.09	-0.88	-1.07	0.63	0
-78.3	2.23	2.71	2.36	5.29	2.15	0		1.62	-0.21	0.98	1.46	0.27	0		-1.94	-0.99	-2.42	-1.96	-0.76	0		-1.61	-1.77	-5.04	-2.94	-3.88	0
-77.4	-1.25	0.67	-1.85	0.74	-2.77	0		-0.25	-0.65	-2.97	0.11	-0.78	0		-0.77	-2.92	-1.74	0.7	-1.66	0		1.54	-1.79	-2.93	-0.15	-2.53	0
-76.5	-0.27	1.94	-1.27	0.69	0.29	0		-0.34	0.33	-2.43	-1.68	-3.17	0		1.07	-0.04	-0.88	1.65	-2.42	0		3	-1.05	-3.53	1.3	0.73	0
-75.6	1.39	1.32	1.25	2.1	-0.45	0		-2.51	-2.77	-1.76	-1.76	-0.84	0		1.13	-1.14	1.33	-0.09	-0.08	0		4.28	0.13	0.39	1.83	0.41	0
-74.7	0.54	1.91	0.23	3.14	2.57	0		2.53	2.06	2.32	1.17	4.43	0		1.11	-0.74	2.06	3.18	2.81	0		1	-0.69	0.41	2.9	1.08	0
-73.8	0.45	2.78	-2.46	3.66	0.1	0		0.57	2.11	-0.81	3.17	3.38	0		-1.96	-1.22	-3.34	1.27	0.38	0		-1.68	0.45	-0.64	-2.16	-0.87	0
-72.9	-1.51	1.57	-1.74	1.55	-4.67	0		-1.59	2.31	-2.12	-1.3	1.93	0		0.94	0.89	-0.45	-1.43	0.33	0		-2.23	-2.57	-3.87	-2.09	-1.51	0
-72	-1.51	0.51	0.43	0.65	-2.45	0		0.04	-1.11	-1.91	-2.83	-0.39	0		1.69	0.93	-0.63	0.33	1.57	0		4.53	4.69	1.65	0.02	2.14	0
-71.1	2.66	2.18	-0.79	2.77	1.9	0		1.82	1.62	-1.65	-1.45	3.08	0		0.65	-0.75	-1.03	-0.33	1.44	0		-3.74	-0.54	-2.61	1.6	-1.61	0
-70.2	-0.43	0.9	0.95	3.65	-0.62	0		2.36	2.14	-2.5	-0.77	-2.72	0		4.85	2.92	0.39	1.76	1.18	0		2.02	4.37	1.19	2.52	3.45	0
-69.3	-3.68	-0.52	-1.45	-1.07	-0.64	0		0.5	-2.15	-3.19	-3.66	-1.7	0		3.47	1.08	0.1	-0.11	1.26	0		1.08	0.44	-0.07	0.2	0.01	0
-68.4	0.86	2.19	-0.01	2.49	0.5	0		1.86	1.71	1.6	-1.29	1.18	0		3.47	3.92	3.12	1.21	0.75	0		0.5	-1.33	-0.93	-0.73	-1.56	0
-67.5	0.26	1.23	-2.44	-0.25	-0.21	0		2.86	1.96	0.67	-0.88	2.08	0		-0.05	2.46	3.66	-0.09	2.07	0		-1.97	-1.19	-0.81	-3.71	-2.03	0
-66.6	-1.45	1.78	-0.88	-0.82	-0.68	0		0.7	2.86	1.26	-1.29	-1.48	0		0.81	-0.17	1.68	0.22	1.33	0		-0.43	0.06	0.51	0.55	1.27	0
-65.7	-2.01	0.51	0.9	3.25	3.97	0		1.54	2.02	1.63	1.19	1.86	0		1.08	3.67	1.79	1.76	3.7	0		3.72	3.16	-0.5	0.66	2.17	0
-64.8	2.76	4.11	-3.28	4.29	3.64	0		1.26	1.25	-1.64	0.43	1.66	0		1.99	2.42	2.42	1.91	2.97	0		4	0.56	2.01	1.17	1.4	0
-63.9	1.05	-0.74	-0.85	-1.29	0.94	0		-5.45	-1.07	-2.11	-2.69	-1.52	0		-2.03	-0.48	-0.4	2.78	-0.65	0		-0.08	0.27	-0.23	0.99	0.97	0
-63	2.99	5.14	1.21	1.87	3.24	0		2.61	4.25	2.79	4.91	2.41	0		0.22	0.05	-0.72	0.96	-0.63	0		-1.75	-2.83	-4.88	-4.09	-0.77	0
-62.1	-2.37	-5.36	-2.79	-2.31	-3.61	0		-1.52	-3.57	-3.57	-3.85	-3.39	0		0.1	0.03	-1.65	-4.31	-1.8	0		1.64	4.7	0.64	-1.04	0.32	0
-61.2	-2.41	-0.49	-2.64	-0.51	-2.88	0		-2.39	-1.56	-3.34	-1.32	-1.53	0		-0.79	-4.33	-2.26	-1.51	-1.61	0		-0.64	-2.1	-1.99	-0.48	-1.79	0
-60.3	0.98	4.96	0.32	5.17	1.52	0		1.04	1.39	-1.76	-3.18	0.81	0		-0.28	0.39	0.74	-0.28	3.03	0		1.23	0.2	0.85	2.47	0.82	0
-59.4	3.19	3.55	2.49	4.74	2.15	0		2.48	1.51	-1.03	1.04	2.01	0		0.85	0	0.45	0.61	1.01	0		1.31	1.68	-0.53	0.26	0.48	0
-58.5	2.4	3.49	-0.32	1.54	-0.97	0		0.24	1.3	-1.58	-1.09	-1.35	0		0.35	0.21	-1.1	0.81	-0.78	0		-0.82	0.06	-3.24	-1.85	-0.83	0
-57.6	-3.57	0.71	-2.34	-1.31	-2.19	0		0.4	-1.57	-1.59	-1.06	-0.14	0		0.61	-0.79	-0.27	-0.42	-1.32	0		1.51	0.52	1.82	-2.01	0.34	0
-56.7	-1.39	2.9	-0.4	1.87	-0.47	0		-0.7	2.68	0.59	-0.45	-0.05	0		1.22	-0.56	1.28	-1.88	-1.94	0		2.65	3.07	0.12	-0.46	-1.3	0
-55.8	-2.4	-0.63	-0.97	-0.03	-1.95	0		-0.39	-1.91	0.15	0.22	-0.73	0		-0.41	-0.36	-0.25	-1.15	-0.56	0		1.29	0.92	-0.32	0.45	0.71	0
-54.9	-2.76	0.26	-3.46	-0.02	-3.18	0		-1.27	-1.01	-1.14	-2.82	-3.9	0		-0.64	-1.91	2.05	-0.06	-0.7	0		-1.41	-2.41	-1.16	-1.09	-0.58	0
-54	1.64	-1.53	-4.15	-0.31	-0.45	0		2.65	-0.32	-2.53	-1.02	0.08	0		2.55	1.07	1.84	2.85	3.17	0		-0.46	0.07	-1.2	-0.06	-0.46	0
-53.1	-2.67	-0.38	-1.87	0.18	-3.29	0		-2.12	-0.29	-1.18	-2.69	-2.28	0		-0.1	-1.02	-1.03	-2.14	-0.8	0		-0.1	0.55	-0.12	2.15	-0.26	0
-52.2	-0.81	2.78	0.27	3.37	0.22	0		0.87	-0.47	-1.66	0.49	0.93	0		0.09	-2.47	-4.46	-2.51	-1.67	0		-1.9	-2.64	-4.15	-2.7	-2.77	0
-51.3	-1.66	1.71	-4.17	-0.15	-4.14	0		-1.31	0.17	-2.45	-1.37	-2.3	0		0.68	0.31	0.2	-0.74	-0.8	0		0.95	1.47	1.94	0.89	1	0
-50.4	-0.65	1.06	-0.39	1.86	-0.89	0		-0.37	-0.76	-2.77	-3.01	-4.5	0		2.73	1.17	1.03	-0.48	-0.4	0		0.42	-0.21	1.08	-0.03	0.92	0
-49.5	1.39	1.5	-0.86	-0.03	2.73	0		0.44	2.29	-2.04	-0.6	0.14	0		0.36	-1.35	-0.44	-1.23	-1.82	0		-0.06	-0.15	-2.91	-2.6	-3.27	0
-48.6	-1.63	-1.91	-4.26	0.71	-1.73	0		2.29	-1.21	-1.25	-0.87	-1.84	0		2.48	0.66	0.52	3.71	0.05	0		0.71	1.53	-1.35	0.8	-0.89	0
-47.7	-2.71	-1.37	-0.6	-1.99	-0.77	0		0.74	0.78	0.03	0.25	1.54	0		3.3	0.57	-0.9	2.47	1.53	0		1.34	-0.98	-2.7	0.54	0.91	0
-46.8	-2.16	-0.85	-4.93	-0.84	-3.4	0		1.66	3.29	1.21	0.78	0.99	0		1.24	2.31	4.46	3.79	2.92	0		-1.13	-1.73	-0.26	-1.43	-1.37	0
-45.9	2.11	-0.34	0.35	3.41	0.48	0		0.41	-2.3	-2.49	-1.46	0.89	0		1.76	0.06	-2.91	-1.52	-0.96	0		-1.9	2.35	-2.13	0.51	-2.48	0
-45	-3.25	0.33	-2.62	-0.42	-1.03	0		0.68	1.33	0.54	-2.58	-0.58	0		0.87	0.79	0.28	-1.51	-1.17	0		0.81	-1.51	-3.19	-1.4	0.52	0
-44.1	-2.49	-1.26	-3.8	-0.33	-4.35	0		-2.96	-2.57	-2.5	-2.17	-5.62	0		-0.97	-0.48	1.8	-1.06	-0.45	0		-2.22	1.85	-2.09	-0.55	-1.82	0
-43.2	-1.39	-1.7	-1.36	1.22	-3.04	0		-0.64	-1.24	-1.85	-1.58	-0.25	0		-0.08	1.25	-0.41	0.27	0.69	0		-2.35	0.2	-0.11	1.6	-1.63	0
-42.3	-0.21	3.26	-2.42	4.55	1.78	0		-3.02	-1.01	-1.52	-1.96	-1.76	0		-3.83	-3.66	-2.25	-3.51	-2.29	0		-1.55	-3.76	-1.31	-2.76	-0.71	0
-41.4	-0.76	0.52	-2.85	2.07	-2.59	0		3.25	3.12	0.77	4.43	1.82	0		0.26	-0.26	0.22	1.56	-3.72	0		2.72	1.88	-3.33	1.35	-1.22	0
-40.5	-1.8	-2.41	-2.28	0.73	-1.09	0		-0.14	0.82	-1.33	-1.26	1.04	0		-1.81	1.19	0.03	-1.19	0.03	0		-1.45	-1.45	-1.26	-0.36	-2.51	0
-39.6	0.58	0.72	-0.02	0.27	-1.22	0		-0.6	-1.97	-2.7	-1.16	-1.46	0		0.57	0.21	0.73	-0.48	1.06	0		-0.92	-0.24	-0.96	-1.23	-0.46	0
-38.7	0.42	-0.74	-1.46	0.78	-1.46	0		0.13	-2.82	-2.49	-2.04	-5.92	0		-0.59	0.2	-0.02	-0.44	-2.13	0		-0.72	1.03	-0.8	-1.53	0.8	0
-37.8	-0.64	-0.74	-4.08	1.69	-1.64	0		1.78	1.13	-0.39	-0.38	1.69	0		1.42	-3.17	-0.31	-1.71	0.31	0		0.95	1.09	-0.24	0.24	-1.8	0
-36.9	0.68	4.21	-2.17	-0.66	0.81	0		-1.38	3.39	-1.9	-1.75	-0.71	0		1.43	1.72	-1.13	-2.78	2.5	0		0.66	0.38	1.25	-3.55	0.78	0
-36	1.76	5.23	5.2	3.04	5.38	0		-1.41	1.37	1.58	-3.43	-0.95	0		-2.26	-0.29	1.35	-0.94	-1.28	0		-0.23	-0.89	-1.49	-0.43	-3.68	0
-35.1	-0.61	2.32	0.21	1.96	1.23	0		-0.13	0.78	-0.7	-1.58	-0.57	0		0.17	0.23	1.26	-0.37	1.47	0		2.14	2.08	1.78	2.19	3.33	0
-34.2	-0.3	3.31	0.74	1.01	-0.2	0		2.4	7.86	1.31	2.72	2.62	0		-1	2.5	-1.7	0.33	2.33	0		-0.63	0.82	-1.1	-0.83	1.06	0
-33.3	-2.58	-2.1	-4.58	0.1	-1.18	0		-2.48	-4.06	-2.72	-2.83	-1.87	0		1.53	-0.56	0.83	0.17	1.45	0		1.11	-0.5	-0.68	0.19	0.35	0
-32.4	-1.7	-1.32	-6.34	0.15	-0.86	0		-2.53	-0.42	-1.26	0.59	-0.37	0		-2.52	-2.42	-1.84	0.37	-1.85	0		1	0.82	-1.06	-0.31	-1.28	0
-31.5	-1.61	-1.01	0.01	-1.35	-0.13	0		-3.41	-1.37	-1.6	-2	0.11	0		-2.84	-2.38	0.35	-0.21	0.06	0		-1.16	-2.07	-0.85	-0.06	-0.31	0
-30.6	-3.31	1.83	-2.94	0.28	-1.57	0		-1.56	-0.75	-1.71	0.47	-0.25	0		1.66	-0.71	3.96	1.83	3.26	0		0.49	-0.45	-0.32	3.44	3.34	0
-29.7	-1.96	-2.48	-3.09	-1.52	-0.73	0		-3.05	-2.58	-3.81	-3.02	-1.41	0		-1.75	-1.79	-1.72	-0.95	-3.29	0		-1.03	0.38	-0.68	0.3	-3.9	0
-28.8	-3.95	0.64	-1.67	3.21	-0.12	0		-1.94	0.19	-2.51	-2.31	-1.78	0		1.09	2.47	1.29	-0.31	1.85	0		-1.87	-3.11	-1.13	-4.38	-2.18	0
-27.9	-0.1	-0.3	-3.03	-1.33	-3.59	0		-1.76	0.31	-0.99	0.26	-2.29	0		-2.83	-1.59	-0.45	-0.72	0.07	0		2.01	0.1	1.73	0.19	-1.55	0
-27	-1.1	0.31	1.32	3.66	-0.13	0		-2.09	0.35	-1.2	-1.96	-1.14	0		-0.64	-0.75	-0.15	-2.81	-1.92	0		-2.26	-2.9	-3.05	-3.71	-1.95	0
-26.1	0.06	0.62	1.47	5.2	-0.36	0		0.29	-1.35	-2.42	-1.34	-0.16	0		0.89	-1.87	-1.06	0.54	0.58	0		1.41	-0.32	0.98	-1.48	-0.29	0
-25.2	-3.2	1.69	-0.69	-0.49	0.76	0		-2.76	-0.55	-0.27	-0.71	0.66	0		2.39	2.3	0.97	1.77	2.23	0		1.83	-0.35	0.78	1.42	-0.93	0
-24.3	1.42	1.64	-1.32	2.51	-0.86	0		-0.53	-3.2	-3.88	-2.68	-1.33	0		-0.53	-1.49	-1.73	-0.92	0.06	0		1.79	1.08	-0.08	1.35	0.45	0
-23.4	-3.81	-2.61	-2.64	-3.84	-1.65	0		-0.7	0.28	0.98	-3.09	1.42	0		0.19	-1.76	1.41	-0.12	0.98	0		2.13	-0.91	-1.66	0.08	-2.15	0
-22.5	0.34	3.41	0	3.05	-0.35	0		-1.6	0.55	-1.71	0.12	0.26	0		-1.18	-1.44	1.14	-0.28	-1.22	0		-1.17	-1.62	0.32	-1.49	-1.09	0
-21.6	-0.27	-1.2	-4.25	-0.74	-3.63	0		0.09	0.3	-0.69	2.04	-1.65	0		-0.07	-0.81	-0.4	0.71	-4.19	0		0.02	-1.49	-1.45	-1.46	-3.44	0
-20.7	-4.36	1.04	0.52	3.63	-1.42	0		-4.26	0.42	-0.81	-0.85	-0.39	0		-0.15	-0.46	-0.17	-1.05	0.35	0		0.91	0.14	1.67	2.9	2.51	0
-19.8	-0.36	4.48	0.4	3	3.54	0		-1.61	2.46	-0.66	-2	0.68	0		0.45	-1.08	0.06	-1.74	-0.31	0		0.06	-1.76	-3.86	-3.02	-1.13	0
-18.9	2.21	-0.05	-2.02	0.18	-1.27	0		0.58	-2.29	-0.53	-2.19	3.32	0		-1.68	-2.08	-0.35	-0.12	2.89	0		-1.41	-3.61	-1.66	-1.22	0.91	0
-18	-2.18	-0.66	-0.73	2.59	1.16	0		1.14	1.09	0.49	-1.95	3.19	0		-1.73	-2.31	-0.99	-3.79	-1.31	0		-0.02	-0.8	-0.52	-1.15	-1.28	0
-17.1	-1.69	0.29	-1.43	1.23	-2.47	0		-0.54	0.81	2.16	-1.57	-1.16	0		2.24	0.52	1.28	-0.4	0.32	0		1.19	2.16	0.71	0.23	0.64	0
-16.2	-0.34	1.42	-1.5	-0.37	-0.79	0		-0.57	0.77	-0.27	0.24	0.03	0		-1.4	-0.43	0.67	-0.69	-0.28	0		-2.53	-0.68	-0.83	-2.85	-1.31	0
-15.3	-0.35	1.84	-0.63	1.09	-2.62	0		0.49	3.89	2.17	1.06	1.1	0		0.91	2.1	5.27	2.33	4.22	0		-1.14	-1.08	0.03	-0.68	0.86	0
-14.4	1.19	2.99	2.54	2.09	0.9	0		0.72	2.31	3.37	0.99	2.2	0		3.56	2.53	1.43	1.5	1.8	0		-1.51	-0.79	-1.53	-1.9	-1.98	0
-13.5	-0.05	-0.73	-3.55	1.35	1.6	0		0.69	-1.27	-0.86	0.54	1.86	0		3.23	0.92	2.71	3.85	6.13	0		3.14	2.13	0.22	0.42	2.2	0
-12.6	0.1	2.77	1.67	-0.2	0.33	0		0.27	1.8	-2.16	0.47	1.96	0		-1.51	-3.96	-2.6	-0.2	-0.89	0		1.93	0.89	4.17	4.75	0.81	0
-11.7	-2.59	-0.31	-3.86	0.13	-4.66	0		-1.12	-1.49	-1.6	0.69	-0.77	0		-0.95	-0.97	-0.51	-1.68	2.24	0		-2.09	-2.37	-1.07	-3.11	-2.18	0
-10.8	0.7	0.95	0.16	0.84	-0.26	0		-3.54	-1.8	-3.41	-2.88	-4.91	0		-2.31	-2.75	-0.87	-3.21	-2.86	0		-2.45	-1.71	-0.82	-0.42	-2.94	0
-9.9	0.67	-1.2	0.02	0.27	1.58	0		0.48	-0.42	-1.33	0.03	2.05	0		-0.33	-1.06	0.41	-2.16	2.34	0		-3.33	-3.28	-2.2	-2.2	1.31	0
-9	1.62	3.7	2.81	3.03	2.15	0		2.73	4.69	2.23	4.4	3.52	0		2.08	3.61	3	3.39	4.94	0		-0.25	0.06	-2.56	0.36	1.21	0
-8.1	-0.25	-1.01	1.04	-2.3	2.09	0		-0.53	0.41	1.05	-2.29	-0.95	0		-1.43	-0.6	-1.77	-1.09	-1.15	0		-0.91	1.28	0.13	1.75	0.33	0
-7.2	0.63	0.63	-1.94	0.24	2.49	0		-4.12	-3.24	-3.95	-1.9	-2.59	0		-0.33	-1.19	-0.31	-0.68	-0.85	0		0.92	2.72	3.42	3.02	2.03	0
-6.3	-1.22	-1.52	-0.61	-1.53	-0.13	0		1.06	-0.69	-1.23	-0.47	-1.08	0		4.56	0.17	0.88	2.11	1.85	0		-0.8	-1.04	0.13	-0.49	-2.07	0
-5.4	0.52	-1.23	-0.85	-0.76	-1.9	0		1.57	1.68	0.07	0.43	3.43	0		-1.83	0.03	-0.1	-0.3	2.36	0		0.78	0.01	2.88	-0.05	-0.24	0
-4.5	-2.96	-0.31	-3.34	1.39	-0.15	0		-0.2	-3.13	-2.77	-0.95	-2.04	0		2.76	0.47	1.38	-0.02	-1.36	0		-1.78	-2.19	-4.75	-4.55	-2.94	0
-3.6	-0.45	3.25	2.61	3.19	1.53	0		-0.45	0.64	-0.26	0.95	1.34	0		-0.5	-2.15	0.34	0.35	0.99	0		-0.29	0.07	-0.39	-0.74	-1.41	0
-2.7	1.98	2.21	-0.66	3.57	3.5	0		1.84	2.83	4.4	0.2	2.86	0		1.54	1.65	2.98	1.73	0.58	0		0.91	0.31	1.93	0.73	-1.12	0
-1.8	-2.2	-1.27	-5.44	-3.01	-4.33	0		-2.3	-0.74	-5.37	-3.92	-3.73	0		-3.1	0.41	-1.43	-1.58	-1.61	0		0.51	1.52	0.41	-0.03	-0.36	0
-0.9	0.9	1.03	3.59	1.35	-0.15	0		2.8	-0.02	3.61	1.23	1.63	0		-0.35	-3.34	0.98	-0.59	0.22	0		0.99	0.09	-1.14	-2.03	-0.71	0
0	-0.31	0.12	1.17	2.35	1.45	0		1.32	3.76	0.98	2.28	2.74	0		-0.67	-0.55	0.73	-2.86	-1.79	0		-1.07	0.03	-0.11	-1.17	-2.4	0
0.9	2.11	1.3	-0.84	0.87	1.76	0		0.78	-0.03	1.13	-2.66	-0.51	0		-0.43	0.19	0.5	-2.54	-0.6	0		4.67	1.43	1.15	0.65	-0.7	0
1.8	-3.32	-4.99	-4.1	-1.29	-1.57	0		-0.16	-2.41	-1.04	-2.35	-4.65	0		-1.46	-3	-0.7	-4.35	-3.31	0		-2.21	-1.45	-0.43	-2.09	-0.63	0
2.7	-3.09	-1.88	-1.31	-2.04	-1.52	0		-1.88	2	1.38	-0.99	0.58	0		0.51	0.17	1.6	1.02	2.52	0		-0.81	-1.93	-0.18	-1.65	-0.43	0
3.6	0.33	1.42	-2.24	2.28	-0.99	0		1.39	0.97	1.41	2.56	2.9	0		1.43	-1.43	1.18	2.48	3.26	0		-4.2	-5.18	-4.71	-1.77	-3.34	0
4.5	0.22	0.85	2.23	2.12	-0.94	0		-1.17	1.25	1.17	-0.04	-0.78	0		-3.56	-1.99	-0.25	-1.91	-3.17	0		-1.9	0.25	2.03	1.82	-0.14	0
5.4	-2.02	0.22	-0.53	0.64	1.51	0		-2.32	-0.07	0.29	2.79	1.99	0		-3.56	-3.24	2.03	0.88	-1.34	0		-2.41	-3.37	-2.01	-2.77	-1.67	0
6.3	-3.92	-3.14	-1.98	-1.39	0.45	0		-1.91	0.71	0.02	-1.72	0.75	0		0.9	-0.84	0.72	-1.12	-0.25	0		2.46	1.99	1.5	1.14	-0.42	0
7.2	-2.14	-1.84	-1.86	-0.33	-2.66	0		-0.08	1.16	-0.6	-2.21	-1.52	0		1.42	1.01	1.26	0.63	1.33	0		-0.24	-1.98	1.59	-0.57	-1.6	0
8.1	-4.11	-2.19	-2.3	-4.04	-1.41	0		-2	0.33	-2.47	-3.17	-1.11	0		0.04	0.55	0.53	-0.62	-0.64	0		-2.46	-4.4	-0.51	-4.63	-2.69	0
9	2.82	0.38	0.08	3.83	0.8	0		1.29	0.48	0.05	0.43	-1.4	0		-0.59	-2.08	2.33	1.07	0.88	0		-0.63	-2.96	-0.46	0.69	-4.78	0
9.9	-1.57	-3.56	-0.57	0.44	-0.83	0		1.45	2.1	1.05	-0.38	-1.84	0		0.78	-0.07	1.26	-0.26	-0.73	0		0.75	-0.7	-1.94	-0.96	-3.09	0
10.8	1.21	-1.03	0.22	0.49	-0.63	0		-1.27	-0.34	-2.75	-2.06	-1.8	0		-2.84	-0.41	-1.46	0.09	-0.58	0		2.79	0.36	0.21	0.43	-0.26	0
11.7	1.94	-2.49	-3.35	-1.26	-1.1	0		1.89	0.06	-1.29	-3.92	-2.77	0		-1.94	-0.69	-0.23	-0.94	-4.53	0		1.28	-1.76	-3.56	-2.73	-5.68	0
12.6	-0.14	-3.31	-1.66	1.56	1.15	0		1.74	3.61	3.97	5.61	4.43	0		-1.36	0.58	2.7	-1.67	1.72	0		1.83	-2.74	-0.44	-5.43	-3.33	0
13.5	-0.43	-2.24	0.88	0.2	-1.37	0		-0.48	-0.02	0.37	-3.17	1.08	0		-3.49	-2.1	-0.64	-1.96	-1.66	0		5.74	2.95	1.42	1.83	1.02	0
14.4	1.94	1.16	-0.09	2.58	4.87	0		-0.2	1.85	-3.6	-3.38	-2.21	0		1.27	0.39	2.28	1.12	1.58	0		3.96	-2.64	0.5	0.28	-1.11	0
15.3	1.13	-2.24	-1.31	-0.47	-0.59	0		1.13	-1.69	-2.05	-2.8	0.5	0		-1.62	-2.73	-2.18	-4.37	-1.07	0		1.6	-1.86	0.47	-3.15	-2.78	0
16.2	2.81	1.74	0.5	2.41	0.56	0		1.58	1.41	1.36	-2.72	0.91	0		-0.26	1.76	2.83	0.72	0.06	0		6.93	2.22	2.06	3.31	0.31	0
17.1	-0.45	-0.79	-0.92	-2.22	-3.76	0		0.38	1.76	-2.7	-1.23	-4.16	0		-2.37	-0.47	-1.22	-3.08	-0.88	0		2.22	-3.12	-3.1	-4.23	-4.74	0
18	-0.67	0.88	-1.85	-0.82	-1.11	0		2.34	2.37	-2.78	-0.95	-0.99	0		2.56	2.56	0.9	-0.62	-1.35	0		5.78	4.38	4.69	1.13	-0.52	0
18.9	2.78	-0.41	2.2	2.58	-0.23	0		1.3	1.44	0.76	-0.63	0.18	0		-2.18	-1.36	0.68	-1.48	-1.64	0		1.58	-1.92	0.42	-2.8	-3.57	0
19.8	0.16	0.02	-1.15	0.11	-1.84	0		-0.17	0.47	1.66	-1.97	-1.49	0		0.09	2.1	5.46	2.03	2.74	0		1.34	-0.35	-1.28	-0.03	-0.87	0
20.7	2.79	1.59	0.33	3.86	-0.41	0		5.88	3.54	2.47	-0.49	4.01	0		-0.14	2.64	4.6	2.17	4.78	0		3.44	1.35	4.06	-0.5	0.41	0
21.6	-1.1	-3.96	-3.14	-3.49	-2.55	0		0.31	0.26	-3.67	-3.6	-1.02	0		1.37	0.31	1.12	-2.32	1.94	0		5.69	0.88	0.83	-2.66	-2.83	0
22.5	-0.58	-4.15	-1.53	-1.97	-2.47	0		0.47	-0.35	-1.93	-2.65	-1.15	0		-3.39	-0.74	-2.42	-1.93	0.45	0		4.52	0.14	0.98	-0.84	-2.25	0
23.4	-0.98	-3.26	-2.21	-1.61	-0.37	0		-2.12	-0.06	0.63	-1.66	-1.18	0		1.66	0.57	4.84	1.42	2.55	0		3.49	-2.45	0.55	0.94	-1.62	0
24.3	2.25	1.17	-0.95	4.07	0.64	0		-1.78	0.78	-0.98	0.58	-1.16	0		-2.56	1.64	2.96	-2.37	1	0		2.62	1.23	0.79	-3.44	-3.71	0
25.2	-1.83	-1.13	-0.98	-4.01	-1.31	0		3.18	2.3	0.8	1.83	3.76	0		-0.27	0.22	1.5	1.27	0.6	0		4.52	-1.62	-0.62	-2.52	-5.21	0
26.1	1.11	0.11	1.27	-1.14	0.62	0		2.66	4.59	0.53	-1.34	2.95	0		-0.51	1.14	-1.37	-3.05	-1.29	0		5.34	2.61	0.68	-2.56	-2.77	0
27	1.47	-0.53	-1.66	-0.31	-1.35	0		3.81	1.09	-0.32	0.11	0.61	0		-0.55	0.13	0.83	-0.59	-0.46	0		1.31	-1.61	-1.42	-4.29	-4.81	0
27.9	-1.33	-0.97	-2.64	-0.13	-3.11	0		0.8	2	-1.48	-4.08	-2.24	0		-1.15	2.46	1.92	-1.18	-0.05	0		3.76	1.87	0.49	-2.4	-0.49	0
28.8	-0.44	-1.01	-4.15	-3.65	-2.49	0		1.32	4.47	-1.58	-1.79	1.74	0		-1.11	0.25	-0.42	-0.22	-0.47	0		2.96	-0.03	-0.89	-2.95	-5.02	0
29.7	0.36	0.33	-0.4	-1.09	-0.15	0		1.7	2.47	-1.19	-4.56	-1.45	0		-0.04	2.4	-1.1	-0.51	0.37	0		6.16	1.34	2.43	2.08	0.48	0
30.6	0.12	-4.41	-1.25	-0.11	-2.49	0		1.81	1.31	0.49	0.99	0.08	0		-3.24	0.14	0.99	-1.42	0.32	0		2.48	0.73	-0.4	-3.29	-3.79	0
31.5	3.26	1.44	2.7	0.94	0.3	0		4.38	1.97	1.65	0.37	-0.6	0		4.01	-0.23	2.87	0.91	0.03	0		4.8	-0.04	1.68	-2.24	-4.13	0
32.4	-0.27	-2.42	-0.49	-1.7	0.75	0		-1.7	-0.15	-1.96	-4.21	0.73	0		1.41	3.34	2.48	1.49	5.79	0		3.8	-0.15	2.47	-1.01	2.49	0
33.3	-2.21	-1.99	-3.5	-2.02	-2.56	0		-2.5	-0.13	-2.88	-3.23	-0.03	0		-4.14	-0.39	2.06	1.21	1.64	0		5.82	0.85	3.52	0.25	-2.83	0
34.2	2.96	-0.93	0.65	0.02	0.78	0		1.77	1.68	-1.42	-1.81	0.76	0		0.1	1.8	-0.49	0.4	1.24	0		5.69	0.46	2.52	-2.42	-3.62	0
35.1	1	-0.16	-1.07	0.84	-0.07	0		-0.92	0.31	-1.35	-2.4	-1.53	0		-1.79	1.76	-0.17	-5.19	-4.06	0		3.95	2.58	0.22	-2.4	-3.55	0
36	-0.88	-2.73	-2.69	-2.79	-4.44	0		-1.1	3.3	0.24	-2.92	-4.49	0		-0.35	-0.17	0.85	0.92	-2.59	0		1.82	-5.69	-2.06	-4.29	-7.02	0
36.9	0.35	-1.88	-0.99	-0.85	2.06	0		0.77	0.14	-3.32	-2.41	1.14	0		-2.35	0.34	2	-2.26	0.64	0		4.36	1.98	3.79	-2.79	-0.4	0
37.8	0.34	-0.96	0.4	-0.44	-1.28	0		0.4	1.52	-0.77	-4.67	-1.04	0		-4.32	-0.05	-2.13	-2.93	-1.96	0		3.19	-0.06	-2.69	-1.68	-3.79	0
38.7	0.82	-3.82	-2.05	-2.81	-2.02	0		3.49	2.13	-1.41	-2.04	-0.39	0		-1.27	4.21	3.62	0.05	2.39	0		3.57	0.4	0.25	-1.15	-0.79	0
39.6	4	-2.95	1.86	-0.81	-0.56	0		2.71	3.08	5.1	0.73	3.78	0		-1.4	0.55	5.42	3.11	2.13	0		1.71	-1.19	-0.38	-0.25	-1.06	0
40.5	-0.82	-2.04	-3.13	-0.83	-0.16	0		1.81	2.74	1.06	-0.85	0.77	0		-2.61	1.03	-1.98	-1.7	-1.82	0		4.38	-0.42	1.63	-1.29	-3.73	0
41.4	3.13	-1.38	2.19	-1.74	1.33	0		2.16	2.7	1.57	-1.11	2.47	0		-0.74	2.97	1.63	1.07	1.88	0		5.05	0.43	0.01	-0.6	-2.5	0
42.3	0.87	-0.77	-1.72	0.71	-0.19	0		3.82	5.3	0.6	-0.07	2.33	0		-1.3	2.06	-0.36	-0.08	1.03	0		5.66	-0.37	0.85	1.09	-3.09	0
43.2	0.84	-1.68	-0.58	2.89	-1.94	0		1.76	3.05	2.54	-0.75	1.47	0		-1.18	2.59	1.88	-0.34	2.36	0		4.05	-0.09	0.42	0	-2.87	0
44.1	2.92	0.28	1.06	2.33	-0.31	0		-0.13	1.85	1.02	1.88	1.69	0		-0.82	1.98	0.41	1.08	1.56	0		1.41	-3.01	-2.22	-3.66	-7.16	0
45	0.76	0.14	-2.12	-0.44	-3.85	0		1.62	1.6	0.87	0.28	-1.01	0		-1.74	0.88	2.86	0.31	0.86	0		4.79	0.63	1.5	-2.77	-1.57	0
45.9	-1.51	-2.78	-1.5	-2.79	-0.69	0		1.71	-0.52	3.37	-2.21	-1.04	0		0.72	-1.42	2.5	0.75	1.27	0		4.35	-0.09	1.23	-3.06	-1.8	0
46.8	3.63	1.73	0.03	1.84	1.25	0		3.79	2.8	-0.71	1.21	0.35	0		1.68	3.01	3.93	2.86	1.84	0		5.41	1.05	0.51	-1.27	-1.79	0
47.7	-3.06	-2.08	-1.31	-4.26	-2	0		-0.93	-1.2	0.7	-1.49	-0.21	0		-0.58	-2.08	0.6	0.6	1.47	0		4.99	-0.95	-0.07	-2.37	-3.06	0
48.6	1.8	-2.9	-0.3	-1.73	0.51	0		2.38	2.05	1.02	-2.2	2.28	0		0.33	0.78	1.73	-0.95	2.77	0		7.59	-2.97	1.41	-5.04	-1.5	0
49.5	0.11	-1.37	-0.89	-1.52	-0.48	0		-1.83	-3.87	-3.45	-4.26	-2.52	0		-2.2	-0.38	-1.18	-2.76	-1.95	0		4.48	-1.89	-1.21	-3.72	-7.1	0
50.4	2.2	-1.92	1.43	-2.21	-0.8	0		3.67	1.49	-0.6	-0.83	-0.24	0		-0.15	2.31	-1.6	0.27	-0.49	0		4.6	-1.47	-0.06	-3.12	-4.13	0
51.3	0.8	-1.45	-3.26	-1.26	2.13	0		-0.16	1.74	0.92	1.7	-0.58	0		-2.17	-0.52	-1.83	-0.74	-0.89	0		2.2	-2.86	-2.59	-4.06	-5.34	0
52.2	0.9	-3.77	-0.26	0.16	-2.75	0		0.43	1.69	1.42	-1.48	-1.01	0		-2.11	0.13	2.45	-1.56	-0.67	0		6.23	-0.38	-0.54	-3.62	-4.94	0
53.1	3.05	-3.23	3.03	1.38	-0.12	0		0.59	-2.61	-0.58	-3.3	-1.08	0		-1.44	-1	-2.02	-4.92	-0.47	0		4.84	-3.28	-1.1	-6.57	-4.31	0
54	-1.65	-1.62	0.48	-4.74	-1.53	0		1.3	2.56	2.54	-2.09	-0.4	0		-1.76	2.38	1.54	-2.49	-0.25	0		3.44	-3.76	-2.01	-5.56	-7.88	0
54.9	-0.25	0.3	0.32	-0.82	1.09	0		1.03	1.13	0.48	-1.05	2.59	0		-0.91	1.55	0.83	-0.77	-1.11	0		4.19	1.05	0.69	-5.83	-4.76	0
55.8	0.63	-0.33	0.46	2.18	-1.09	0		3.49	2.81	0.91	-1.86	-1.84	0		0.04	3.15	1.5	-2.23	0.85	0		0.17	-4.93	-4.88	-7.11	-8.33	0
56.7	0.6	0.08	1.19	-2.33	-0.44	0		1.76	1.65	2.48	-1.41	0.27	0		-0.43	3.19	1.46	1.32	3	0		2.67	-1.73	0.63	-2.19	-3.54	0
57.6	1.4	-1.72	0.73	0.31	2.47	0		1.53	0.31	2.61	-0.12	0.23	0		-3.99	-2.04	1.16	-4.08	-2.9	0		2.68	-4.41	-1.38	-7.44	-5.46	0
58.5	-0.4	-4.05	-0.18	-0.39	-2.64	0		2.36	0.11	1.22	0.84	3.07	0		-1.46	-1.02	0.9	1.55	0.87	0		3.34	-1.53	-0.83	-3.87	-4.23	0
59.4	2.71	0.27	0.91	0.13	0.55	0		-1.86	-0.36	-1.34	-3.07	-2.68	0		-3.77	0.22	1.43	-2.6	-1.28	0		0.48	-3.75	-3	-5.67	-6.63	0
60.3	-2.53	-6.82	-2.54	-5.11	-4.31	0		1.5	3.19	1.25	-2.85	-1.17	0		-1.55	3.31	0.59	-0.75	1.01	0		3.63	-1.52	-2.48	-4.63	-6.47	0
61.2	-0.04	-1.34	-2.38	-3.22	-1.7	0		1.51	1.47	1.6	-2.21	-0.86	0		-2.27	2.26	2.42	0.25	-2.15	0		4.12	-1.9	0.11	-4.84	-5.09	0
62.1	-2.13	-4.51	-4.11	-1.67	-1.25	0		1.38	-1.72	-3.09	-1.62	-0.65	0		2.46	0.82	0.48	-2.54	-0.51	0		4.85	-5.76	-2.09	-7.02	-9.12	0
63	0.26	-1.58	-0.69	-2.42	-1.49	0		3.22	1.01	1.47	-1.48	2.07	0		-1.58	-0.16	1.55	0.51	-0.62	0		1.74	-4.83	-3.35	-2.25	-7.33	0
63.9	-0.56	-3.7	-2.1	-4.07	-3.05	0		1.67	-0.29	4.29	-1.59	-0.07	0		-2.73	-2.06	0.34	-1.97	0.08	0		1.72	-6.12	-6.11	-7.9	-8.27	0
64.8	-0.03	-1.98	-3.5	-1.42	-1.43	0		-2.59	-4.44	-3.55	-6.07	-4.92	0		-3.37	-0.06	2.16	-2.12	-0.33	0		0.77	-3.31	-4.18	-6.67	-4.23	0
65.7	0.5	-3.22	-0.81	-1.65	-0.71	0		1.63	-1.1	-0.24	-3.45	-0.16	0		-2.36	0.05	0.44	-4.1	-2	0		4.39	-2.04	-1.5	-4.02	-5.03	0
66.6	3.29	-0.47	3.51	-0.41	-0.14	0		-0.22	-0.95	-1.64	-5.17	-3.2	0		-3.03	-2.51	-0.94	-1.87	-2	0		5.39	-0.72	1.2	-3	-2.26	0
67.5	1.91	-2.29	-1	2.51	-3.31	0		2.43	2.51	-0.99	0.88	0.5	0		-0.74	2.7	1.04	-0.46	1.58	0		4.94	-2.77	-0.81	-5.94	-6.23	0
68.4	-4.41	-8.07	-2.05	-3.38	-4.6	0		0.05	0.61	2.26	2.22	-0.54	0		-0.74	3.16	-0.37	-0.73	1.38	0		1.98	-2	-2.97	-6.86	-5.11	0
69.3	1.8	0.16	-0.23	-2.35	-0.66	0		2.71	2.04	-0.14	-1.63	0.98	0		-0.2	1.43	3.54	0.9	1.64	0		-0.22	-4.5	-1.78	-6.73	-8.8	0
70.2	-0.37	-5.13	0.78	-2.58	-0.64	0		-1.23	-3.76	-2.61	-4.72	-5.54	0		-4.29	-3.01	-0.63	-2.03	-3.83	0		-1.4	-8.16	-3.08	-8.7	-10.11	0
71.1	0.28	-1.26	1.36	-0.61	0.66	0		0.58	-0.38	1.2	-2.77	1.36	0		-4.23	-0.95	-0.21	-2.94	-0.48	0		3.5	-2.84	-2.21	-6.36	-7.58	0
72	1.56	-1.8	-3.56	-0.85	-3.97	0		2	1.55	-2.13	-3.24	-2.98	0		-1	-0.57	-1.13	-2.44	-2.27	0		3.03	-1.59	-1.54	-3.94	-8.11	0
72.9	-1.65	-6.61	-4.39	-4.78	-6.72	0		0.31	-2	0.28	-2.72	-1.72	0		-2.87	-0.36	0.73	-4.05	-2.9	0		4.31	-3.55	-2.26	-6.41	-4.43	0
73.8	-0.62	-3.35	-1.64	-1.62	-1.46	0		0.3	1.56	-0.81	-3.99	-3.57	0		1.04	3.16	3.78	-0.66	1.17	0		3.94	-0.55	1.75	-3.23	-2.86	0
74.7	-0.48	-1.13	2.23	-0.28	-0.29	0		0.98	3.97	0.78	-0.91	0.84	0		0.25	5.77	3.94	-0.51	3.07	0		3.02	-1.11	-0.64	-6.38	-6.82	0
75.6	-2.66	-3.27	-3.76	-1.42	-3.35	0		-1.26	-0.24	-1.1	-4.15	-0.04	0		0.66	0.9	3.99	-0.08	1.19	0		1.89	-4.2	-1.26	-4.61	-9.14	0
76.5	-1.32	-2.7	-1.13	-2.67	0.01	0		-2.13	0.61	-0.75	-1.99	-0.29	0		-3.49	1.14	1.38	-2.15	1.24	0		1.23	-3.75	0.25	-5.24	-5.48	0
77.4	-1.18	-6.45	-0.35	-3.12	-1.04	0		-2.89	-1.88	1.15	-3.32	-2.54	0		-3.55	0.34	3.97	1.69	0.11	0		1.87	-4.76	-4.14	-5.18	-7.73	0
78.3	1.41	-0.05	-0.63	-1.92	-4.56	0		3.53	3.18	2.51	0.31	-1.45	0		-3.74	-3.51	-0.2	-3.01	-1.18	0		3.22	-3.43	-2.15	-7.51	-5.21	0
79.2	0.31	-2.43	-1.56	-3.18	-1.32	0		2.8	0.95	2.02	0.33	0.91	0		0.12	2.15	2.93	-1.12	-1.23	0		3.03	-2.38	-1.25	-7.09	-6.78	0
80.1	-0.16	0.84	2.69	0.31	1.77	0		2.13	2.12	0.35	-1.65	-1.51	0		-1.89	-3.43	-4.2	-2.98	-5.1	0		0	-5.39	-7.06	-6.95	-11.85	0
81	-1.8	-2.57	-1.24	-1.03	0.23	0		-0.93	0.78	0.23	-2.12	-0.51	0		-4.34	-2.36	-0.61	-4.86	-1.64	0		3.56	-1.88	1.72	-6.51	-5.66	0
81.9	-1.49	-1.9	-1.52	-2.89	-2.65	0		4.12	3.18	3.42	0.87	2.58	0		0.9	3.57	3.41	0.08	1.06	0		-0.48	-3.48	-0.11	-4.32	-5.07	0
82.8	-1.72	-2.6	0.87	-1.51	0.39	0		-0.83	-2.12	1.07	0.34	0.43	0		-0.33	0.25	3.14	-0.19	-1.32	0		-1.71	-4.58	-1.81	-8.34	-6.16	0
83.7	-0.09	-3.42	-1.77	1.72	-0.59	0		-0.52	-2.27	-1.26	-0.56	0.81	0		-1.52	-1.26	2.24	-1.54	1.12	0		1.47	-1.08	-0.42	-5.01	-4.48	0
84.6	-0.52	-1.95	-0.11	-3.56	-0.69	0		-0.87	-2.13	0.95	-4.95	-1.49	0		1.35	1.82	4.66	0.78	1.5	0		0.03	-4.36	-1.19	-5.99	-4.15	0
85.5	-2.54	-3.66	-1.47	0.06	-0.52	0		-2.06	0.03	-1.54	0.13	1.25	0		-4.18	-0.6	-0.64	-3.23	0.44	0		-6.05	-6.82	-4.17	-10.72	-7.78	0
86.4	-4.24	-6.54	-6.38	-5.07	-6.32	0		-3.82	-2.25	-3.09	-4.03	-1.61	0		-2.51	-2.63	-0.47	-0.74	2.13	0		2.34	-2.35	0.34	-5.31	-2.3	0
87.3	-3.53	-2.85	-1.39	-4.06	-1.68	0		0.25	-0.82	-1	-1.76	2.22	0		-0.72	-3.22	-2.08	-3.72	0.89	0		-0.47	-6.88	-4.93	-6.54	-3.53	0
88.2	-2.62	-6.19	0.96	-3.85	-3.26	0		-4.3	-2.61	1.22	-3.16	-2.16	0		-2.67	-2.38	2.22	0.13	1.63	0		-1.09	-5.95	-1.36	-4.98	-4.43	0
89.1	0.33	-2.02	0.25	-0.97	2.25	0		-1.33	-1.14	2.68	-3.48	-0.56	0		-1.26	0.64	1.46	-1.24	2.84	0		0.4	-1.55	-0.72	-3.81	0.05	0
90	-3.87	-7.56	-4.09	-4.09	-5.26	0		1.6	0.09	-0.59	1.42	1.99	0		0.15	-0.38	0.98	-1.31	-1.66	0		1.35	-4.3	-1.18	-6.6	-3.86	0
90.9	-5.86	-7.41	-3.24	-4.81	-2.87	0		0.93	-1.18	0.8	-0.87	2.89	0		-1.7	-2.02	0.38	-1.74	1.96	0		-6.4	-8.56	-3.17	-5.77	-5.85	0
91.8	1.78	0.05	0.25	-0.11	3.2	0		-0.48	-1.13	-0.51	-0.63	1.27	0		1.17	2.46	3.7	2.13	1.34	0		-1.03	-2.49	-5.38	-6.44	-6.15	0
92.7	-4.52	-6.44	-1.68	-3	-1.12	0		-3.38	-2.78	1.26	-4.05	-3.17	0		-0.68	0.17	1.16	-4.24	0.01	0		0.28	-2.8	-3.52	-7.5	-5.88	0
93.6	-0.84	-0.15	0.61	0.33	-0.19	0		-0.42	1.48	-1.87	-0.24	-0.68	0		-0.6	0.59	1.88	-1.97	2.7	0		-0.71	-2.24	-1.51	-6.51	-5.23	0
94.5	-0.53	-3.28	-2.55	-2.98	-4.23	0		2.09	0.06	-1.29	-4.73	-4.54	0		-0.36	-0.41	-2.27	-3.75	-2.38	0		0.66	-5.79	-3.46	-4.45	-4.01	0
95.4	-1.17	-6.53	-2.34	-2.79	-2.33	0		-0.63	-0.26	-2.19	-6.56	-1.81	0		1.04	0.7	2.29	-3.82	0.81	0		3.53	-1.95	1.5	-3.59	-1.18	0
96.3	-3.52	-4.9	-5.39	-2.43	-0.09	0		-1.31	-0.33	-1.17	-1.66	-0.32	0		-0.7	-2.43	-2.58	-2.54	0.07	0		3.96	-3.52	-3.51	-7.87	-2.08	0
97.2	-3.42	-5.09	-5.59	-5.27	-1.76	0		-1.17	-2.9	-4.75	-3.41	0.22	0		-0.85	-0.16	-0.69	-2.07	0.28	0		-0.29	-5.2	-2.09	-6.84	-4.82	0
98.1	-2.36	-4.59	0.47	-2.86	-1.32	0		-1.38	1.15	1.93	-4.47	2.11	0		-0.87	2.02	3.67	-1.82	1.75	0		0.95	-1.68	-1.5	-0.95	-0.81	0
99	-3.67	-4.89	-2.3	-2.78	-1.58	0		-2.52	-1.3	-1.12	-2.33	1.65	0		-1.74	-0.66	-0.91	-2.43	2.38	0		-2.34	-3.35	-3.77	-8.26	-6.53	0
99.9	2.69	-0.8	-1.21	-1.43	3.26	0		1.02	-0.87	-1.72	-4.61	0.51	0		-1.05	-1.67	-0.29	-4.7	-1.29	0		-1	-3.44	-2.54	-5.52	-5.44	0
100.8	-3.66	-6.2	0.22	-3.99	-0.62	0		0.04	-3.41	-1.11	-3.5	1.36	0		0.41	-0.36	-0.37	-1.89	0.79	0		-1.59	-4.6	-1.22	-4.82	-1.84	0
101.7	1.97	-3.15	-1.15	-1.83	-1.75	0		2.1	-1.37	2.12	-3.26	0.17	0		1.06	-1.46	1.31	-4.73	-0.21	0		-0.44	-2.92	-2.02	-4.86	-3.3	0
102.6	-3.97	-6.1	-4.86	-6.94	-1.57	0		-1.65	-3.21	-1.58	-4.42	0.08	0		-0.75	-1.8	0.63	-1.69	-0.3	0		1.04	-3.82	-0.64	-3.01	-3.81	0
103.5	-2.26	-2.06	-1.95	-3.29	1	0		-4.48	-0.79	-3.72	-4.11	0.09	0		-3.61	-2.32	-5.52	-0.88	-1.66	0		-0.61	-5.42	-5.53	-6.54	-6.13	0
104.4	-0.54	-0.4	-0.54	1.68	1.95	0		-2.91	-0.92	-1.54	-3.77	0.16	0		-3.09	-1.34	-0.61	-4.34	-0.04	0		-0.27	-3.09	-2.05	-6.12	-4.5	0
105.3	-0.32	-4.79	-2.53	-1.67	-2.45	0		2.17	0.1	-0.66	-0.07	-1.94	0		2.96	1.46	3.85	-1.02	2.4	0		-1.27	-5.68	-3.07	-5.25	-2.54	0
106.2	-1.97	-3.37	-2.1	-5.03	-6.51	0		-1.69	-2.37	-0.56	-5.63	-2.59	0		-5.65	-2.25	-0.19	-4.9	0.51	0		-3.32	-5.46	-5.73	-7.82	-7.36	0
107.1	-3.21	-4.39	-1.95	-5.46	-2.89	0		-2.33	-3.91	-1.95	-5.68	-1.45	0		-1.53	-3.3	1.32	-1.05	1.6	0		-0.22	-4.22	-4.29	-4.88	-4.08	0
108	1.3	-1.88	-3.38	-0.34	-1.94	0		3.33	0.95	-0.54	-2.53	1.25	0		0.42	-1.64	2.86	-2.9	1.83	0		-1.95	-5.04	-2.27	-7.46	-6.78	0
108.9	-3.29	-2.25	-2.44	-3.54	-0.71	0		-2.05	1.88	1.39	-3.33	1.43	0		0.68	2.49	2.54	-1.76	1.41	0		0.87	-3.46	-3.73	-5.2	-5.54	0
109.8	-1.14	-2.15	-1.05	0.71	-0.7	0		-0.25	0.19	-1.56	-2.99	-0.78	0		-2.13	0.59	-1.39	-4.01	0.75	0		0.67	-2.71	-1.79	-4.61	-4.16	0
110.7	-4.95	-8.28	-3.14	-6.28	-2.53	0		-3.93	-4.14	-4.69	-5.74	-4.2	0		-1.28	-0.5	0.76	-1.51	0.83	0		0.18	-3.15	0.87	-3.65	-2.05	0
111.6	-0.47	-0.05	0.88	-3.33	-0.86	0		0.92	3.84	2.47	-0.02	3.4	0		1.14	1.14	0.57	-0.46	2.09	0		-0.6	-4.15	-2.29	-2.44	-6.26	0
112.5	-5.18	-4.96	-2.66	-6.61	-3.21	0		-6.14	-4.64	-1.86	-5.66	-4.86	0		-3.42	-3.16	2.31	-2.73	-1.98	0		-2.29	-2.87	-0.02	-5.28	-3.33	0
113.4	-5.76	-7.73	-3.49	-2.27	-4.52	0		-2.82	-2.31	1.43	-0.48	-3.01	0		-1.29	-0.92	1.17	-1.29	1.01	0		-3.11	-2.36	-4.08	-5.02	-3.5	0
114.3	-4.6	-2.91	-2.93	-1.23	-3.02	0		-1.36	-0.44	0.19	-1.39	-0.38	0		1.39	2.14	3.76	-2.75	0.6	0		-0.42	-1.69	-2.91	-3.93	-2.91	0
115.2	-3.32	-5.11	-1.61	-3.33	-1.58	0		-1	-1.66	-1.95	-1.47	-3.3	0		-0.26	-0.81	1.86	-2.05	-1.45	0		-2.83	-5.02	-2.81	-5.47	-5.22	0
116.1	0.41	-5.83	-2.73	-3.66	-0.4	0		0.33	-3.92	-2.03	-5.98	-2.11	0		-0.23	-1.02	2.12	-2.49	0.67	0		-2.27	-5.18	-0.35	-4.71	-4.59	0
117	-1.53	-1.63	-2.22	0.13	-1.18	0		0.22	0.11	-2.57	-3.12	-0.15	0		-0.03	-1.35	1.88	-5	1.53	0		-2.98	-6.79	-4.06	-7.78	-5.78	0
117.9	-2.01	0.82	-2.78	-1.64	2.84	0		0.25	0.91	-0.51	-1.68	0.4	0		2.77	-2.34	1.79	-0.86	2.61	0		-4.1	-8.19	-3.28	-5.97	-3.86	0
118.8	-0.18	-1.41	1.03	-0.42	1.7	0		-0.99	1.83	2.66	-3.05	3.01	0		1.34	0.92	1.38	-3.74	1.76	0		0.36	-4.33	-1.99	-4.93	-2.2	0
119.7	-2.03	-4.45	-0.22	-0.56	-0.33	0		-1.13	-6.15	-1.01	-2.55	-0.94	0		-1.36	-1.06	1.13	-2.51	-0.06	0		-0.15	-2.66	-2.09	-3.77	-2.29	0
120.6	-0.84	-2.92	-2.04	0.8	-1.33	0		3.23	-1.15	0.6	1.45	0.62	0		0.25	-0.36	1.81	-0.5	-0.63	0		-1.22	-3.63	-3.47	-7.24	-5.7	0
121.5	-4.3	-6.6	-3.7	-3.14	-2.82	0		-3.89	-5.77	-4.48	-4.34	-2.96	0		-1.26	-2.98	-1.27	-1.66	-0.79	0		-0.09	-4.07	-1.52	-1.95	-3.4	0
122.4	0.64	-1.98	-2.84	-1.48	1.6	0		0.32	0.6	0.61	-0.91	0.14	0		3.19	0.45	1.25	-0.42	0.7	0		-0.6	-3.76	-2	-5.37	-3.79	0
123.3	-1.09	-2.25	0.74	-2.52	-0.22	0		-4.38	-1.78	-0.98	-3.79	-2.6	0		1.25	-0.42	1.73	-2.71	2.12	0		1.01	-1.5	-0.54	-4.23	-2.39	0
124.2	-2.91	-5.3	-5.48	-5.89	-3.56	0		-2.47	-4.26	-1.44	-6.22	-0.56	0		-0.55	-1.5	2.54	-2.57	2.37	0		1.93	-1.52	-0.15	-1.18	-2.93	0
125.1	-1.52	-4.67	-4.18	-3.94	-2.07	0		-0.25	-0.27	-2.19	-3.53	-2.99	0		0.69	-0.33	-1.14	-1.25	-0.57	0		-2.06	-4.22	-2.01	-4.35	-6.33	0
126	-2.47	-1.77	4.21	-1.96	0.49	0		1.43	3.49	4.38	-0.18	3.94	0		0.39	1.59	0.35	-0.43	2.34	0		-0.67	-3.76	-1.13	-1.69	-3.02	0
126.9	-4.06	-7.48	-2.91	-4.11	-4.59	0		-2.87	-6.98	-3.18	-6.28	-3.72	0		0.51	-0.5	0.76	-3.41	0.99	0		2.75	-2.78	-1.66	-4	-1.44	0
127.8	-2.39	-3.95	-2.68	-4.67	-1.42	0		-0.06	0.6	0.16	-4.92	-0.5	0		-1.06	-0.66	0.82	-1.35	-1.62	0		-2.95	-6.61	-4.46	-8.46	-5.85	0
128.7	-1.66	-3.32	-1.92	-4.05	-2.6	0		-1.13	-0.55	-0.09	-3.67	-0.4	0		-0.26	-1.04	1.43	-1.56	2.06	0		-0.51	-3.75	-1.75	-4.86	-3.5	0
129.6	-3.1	-5.51	-5.67	-1.9	-1.89	0		-3.46	-2.28	-1.27	-4.19	2.12	0		-1.67	-1.06	1.21	-2.02	5.19	0		-0.51	-4.91	-1.58	-6.1	-2.99	0
130.5	-3.77	-5.9	-3.7	-3.15	-1.78	0		-2.2	-3.98	-3.31	-3.89	-0.1	0		-3.86	-0.83	1.51	-1.16	1.82	0		-0.57	-3.11	-1.43	-5.81	-2.78	0
131.4	-1.14	-4.33	-2.28	-3.37	-0.38	0		-1.17	-1.83	0.69	-3.12	0.89	0		2.02	2.76	6.19	-0.64	3.27	0		-0.83	-3.28	-1.68	-5.03	-2.77	0
132.3	-1.62	-2.39	-3.78	-3.91	-1.06	0		-0.71	3.87	0.99	-1.4	-1.33	0		-1.1	2.24	1.94	0.51	0.89	0		2.15	0.14	-0.17	-1.52	-1.48	0
133.2	-2.8	-3.73	-3.65	-4.06	-1.62	0		-1.4	-1.85	-3.78	-2.95	-3.29	0		-0.99	-0.22	-0.77	-2.08	-1.47	0		-2.56	-2.87	-2.29	-3.14	-5.01	0
134.1	-2	-2.68	-1.31	-2.52	0.12	0		1.13	-0.12	0.42	-2.69	2.52	0		0.28	-1.14	0.64	-2.96	-1.63	0		0	-6.75	-1.48	-6.76	-8.23	0
135	-3.17	-3.47	-0.89	-2.04	-2.07	0		-2.96	-0.78	-1.44	-5.31	-0.05	0		2.7	1.64	3.04	-1.49	2.18	0		1.51	-4.14	-1.26	-4.79	-2.79	0
135.9	-0.4	-0.98	-1.19	-1.26	3.43	0		0.77	-2.03	-0.27	-1.9	1.98	0		0.87	-0.48	1.38	-3.03	-0.5	0		-0.6	-0.37	0.81	-2.91	-1.97	0
136.8	-0.89	-4.24	-1.02	0.27	0.61	0		0.29	0.27	1.05	-0.86	1.11	0		-1.21	-2.06	-1.09	-5.45	0.44	0		1	-2.81	-0.98	-4.24	-3.22	0
137.7	-5.21	-4.38	-1.8	-3.61	-1.06	0		-1.04	-0.04	-1.58	-4.94	-1.07	0		5.4	1.48	0.97	-0.46	-0.39	0		0.3	-2.55	2.04	-1.59	-4.95	0
138.6	0.15	-4.91	-1.04	-0.91	3.49	0		0.34	1.45	0.61	-0.16	2.4	0		1.22	0.82	2.06	-2.05	1.88	0		-0.21	-3.96	-0.82	-4.76	-4.94	0
139.5	-4.91	-3.66	-2.25	-3.66	-3.72	0		-1.43	-1.88	0.54	-3.1	-2.21	0		-2.89	-3.93	1.57	-3.75	-1.94	0		-0.23	-6.62	-2.43	-6.31	-6.34	0
140.4	-2.42	-2.41	0.43	-2.75	-0.45	0		0.26	-1.2	-0.5	-3.27	0.01	0		0.85	0.44	-0.31	-2.06	1.48	0		-0.21	-4.44	-4.28	-2.93	-5.26	0
141.3	-1.41	-4.83	-2.57	-2.2	0.03	0		-3.17	-5.6	-3.83	-5.34	-2.51	0		-1.74	-2.34	-0.52	-1.45	0.91	0		-2.13	-6.19	-6	-5.21	-5.16	0
142.2	-9.14	-9.47	-5.81	-7.5	-5.55	0		-4.6	-3.43	-1.54	-3.95	-0.41	0		-1.29	1.53	3.21	-2.97	3.93	0		0.4	-1.71	0.01	-4.43	-2.22	0
143.1	-3	-4.91	-2.19	-5.32	-2.53	0		-0.21	-1.85	-2.07	-4.94	-1.87	0		-0.11	0.46	0.93	-2.41	1.87	0		0.38	-0.55	-1.68	-4.82	-1.95	0
144	-4.93	-10.36	-2.67	-7.79	-2.99	0		-0.74	-2.5	2.13	-1.42	-3.5	0		1.43	-0.45	1.8	-0.7	-0.28	0		-0.31	-2.64	-4.85	-3.63	-5.29	0
144.9	-1.45	-5.43	1.07	-1.12	0.71	0		0.64	-0.85	2.4	0.63	0.05	0		-0.96	-0.95	1.22	-0.69	-1.93	0		-3.6	-5.27	-3.12	-6.68	-6.58	0
145.8	-0.99	-6.92	-0.8	-4.8	-3.46	0		-2.4	-1.96	1.39	-7.32	-1.9	0		-3.87	0.09	-1.31	-5.5	-1.11	0		-3.04	-0.74	-2.33	-8.73	-4.16	0
146.7	-4.81	-5.25	-2.98	-4.32	-4.14	0		-0.25	-0.54	0.43	-3.11	-2.54	0		-1.19	-2.11	1.11	-4.18	-0.36	0		-2.41	-7.01	-2.64	-5.92	-8.3	0
147.6	0.98	-0.89	1.04	-0.14	1.41	0		-0.11	3.68	1.81	-0.6	1.06	0		1.17	0.51	0.56	1.4	-0.45	0		-3.19	-6.95	-4.04	-5.53	-6.9	0
148.5	-2.49	-3.93	-5.7	-4.33	-4.9	0		-5.09	-1.92	-1.11	-5.26	-4.4	0		-1.25	2.15	1.32	-3.74	0.64	0		-2.52	-4.08	-3.89	-4.91	-5.31	0
149.4	-4.9	-6.17	-5.18	-3.09	-4.52	0		-3.48	-3.7	-4.53	-4.3	-5.19	0		-2.56	-1.56	-2.01	-2.68	-2.34	0		1.66	-0.88	-2.62	-2.13	-5.77	0
150.3	-2.23	-3.83	-3.45	-3.1	-3.17	0		0.53	0.31	-1.75	-4.32	-1.83	0		2.4	2.22	0.09	-1.51	2.54	0		-1.84	-7.4	-5.73	-8.22	-7.69	0
151.2	-2.98	-3.88	-4.9	-4.44	-4.35	0		-0.37	1.48	-0.03	-2.88	-2.13	0		-3.44	-0.52	-0.61	-3.23	-1.28	0		-3.76	-3.62	-4.55	-3.47	-4.65	0
152.1	-2.67	-5.05	-1.92	-7.31	-3.15	0		-1.03	-3.42	-2.39	-5.91	-3.18	0		0.97	-3.03	1.92	-1.56	0.68	0		-2.26	-4.89	-2.97	-5.28	-4.27	0
153	-3.6	-2.94	-1.22	-4.51	0.05	0		0.71	-1.26	-4.04	-4.98	2.09	0		-0.6	1.38	-0.64	-6.01	2.24	0		-5.14	-5.55	-4.94	-7.82	-6.36	0
153.9	-0.3	-1.08	0.68	-1.01	-0.5	0		1.22	2.16	2.59	-3.12	2.74	0		-0.33	-0.94	1.14	-5.2	1.04	0		-0.26	-2.16	-2.33	-6.59	-2.92	0
154.8	-0.81	-1.77	1.84	-2.31	0.85	0		2.49	1.88	2.18	-1.3	3.49	0		-1.4	0.84	1.84	-1.61	2.99	0		-2.6	-5.31	-2.84	-6.81	-3.92	0
155.7	-2.21	-2.79	0.41	-3.18	-0.41	0		1.83	1.65	-0.57	-3.56	-0.42	0		-0.69	-1.01	0.13	-2	-0.65	0		-2.03	-3.22	-0.46	-5.77	-8.44	0
156.6	-2.5	-7.49	-2.22	-3.37	-1.34	0		-1.71	-3.06	0.83	-3.32	-1.33	0		-2.04	-0.71	1.98	-1.83	2.71	0		-1.58	-6.29	-3.11	-7.14	-4.32	0
157.5	-1.12	-3.08	-0.27	-3.12	-0.71	0		-3.24	-2.55	-1.6	-3.99	-1.3	0		-0.64	0.11	1.97	-2.1	0.2	0		2.28	-2.3	0.81	-3.64	-2.99	0
158.4	-3.89	-4.36	-2.31	-4.27	-0.06	0		-3.85	-0.31	-2.9	-5.4	-3.72	0		-0.95	0.01	1.15	-5.39	-1	0		-3.14	-6.61	-5.88	-8.15	-7.22	0
159.3	-3.12	-4.56	-3.51	-3.67	-0.65	0		-4.78	-2.88	-2.3	-2.3	-4.83	0		-0.57	1.12	3.11	-0.24	2.02	0		-2.43	-3.26	-1.27	-3.56	-3.98	0
160.2	0.36	-6.29	-3.58	-3.48	-1.23	0		-1.76	-0.65	-0.36	-3.47	-0.13	0		-1.59	-1.22	2.45	-2.63	0.2	0		-3.46	-6.31	-3.83	-7.47	-4.91	0
161.1	-1.92	-3.95	-0.64	-1.54	1.51	0		-0.41	-1.18	0.98	-2.88	2	0		-3.89	-1.09	1.22	-4.73	2.05	0		-4.24	-6.18	-1.24	-5.49	-4.29	0
162	-3.7	-7.71	-2.33	-3.66	-2.78	0		-1.76	-4.38	0.48	-3.77	-0.35	0		-0.25	-1.98	1.8	-4.86	0.49	0		0.5	-4.47	-0.09	-2.45	-4.91	0
162.9	-2.93	-8.16	-3.03	-5.11	-5.49	0		-5.64	-5.17	-3.46	-7.15	-3.31	0		-0.15	-1.88	-0.1	-3.38	1.79	0		0.11	-4.27	-5.69	-4.98	-4.19	0
163.8	-0.77	-0.43	0.98	-2.7	2.8	0		-1.26	-1.9	-2.15	-2.84	0.45	0		-1.34	-1.02	2.34	-3.75	-0.26	0		-0.98	-2.31	2.6	-3.78	-2.73	0
164.7	-0.59	-1.84	-1.94	-5.06	-0.31	0		0.66	1.95	0.39	-0.83	-0.43	0		1.77	-0.17	2.77	-2.82	0.06	0		-2.98	-3.39	-3.03	-4.17	-5.93	0
165.6	-3.97	-4.61	-1.46	-4.48	-0.84	0		-2.24	-2.26	-1.04	-4.58	-3.28	0		0.22	-1.24	3.67	-5.66	-0.52	0		-0.46	-0.64	1.53	-6.21	-3.87	0
166.5	-2.62	-4.37	-1.65	-3.92	-0.81	0		0.86	0.4	0.43	-3.05	1.63	0		-2.5	-2.29	0.88	-6.5	1.47	0		-1.6	-3.6	0.06	-2.94	-1.72	0
167.4	-4.9	-5.71	-2.73	-2.39	-1.83	0		-1.83	0.35	0.85	-2.64	-0.47	0		-0.03	0.44	2.94	-3.2	3.21	0		-3.34	-4.76	-2.01	-7.9	-2.74	0
168.3	-2.06	-3.84	-2.25	-2.8	-0.76	0		-0.6	-0.91	-1.06	-4.84	-2.22	0		-4.17	-2.94	-2.17	-5.95	-2.81	0		-3.5	-6.57	-6.82	-6.85	-7.07	0
169.2	-0.56	-4.45	0.67	-1.42	-1.19	0		-0.1	1.74	2.45	-2.84	0.77	0		1.29	1.48	2.97	-2.96	4.36	0		0.21	-2.74	-1.53	-5.56	-3.29	0
170.1	-3.3	-3.67	-2.37	-3.03	-0.9	0		0.44	-0.56	-1.83	-3.38	-0.81	0		0.66	0.54	0.6	-1.46	1.42	0		-2.59	-5.13	-3.07	-6.98	-4.3	0
171	-2.43	-6.46	-1.96	-3.91	1.37	0		-2.6	-1.31	-1.9	-4.81	0.8	0		-1.78	-0.69	-1.06	-5.14	-0.71	0		2.2	-3.74	-0.03	-4.64	-3.31	0
171.9	-1.68	-2.53	-1.76	-0.61	0.35	0		-0.17	1.06	1.11	-1.86	-1.59	0		2.61	3.22	2.48	-0.46	2.85	0		1.4	-3.58	-2.21	-3.08	-3.98	0
172.8	-3.99	-5.18	-0.79	-4.8	-0.92	0		-4.65	-3.81	-0.61	-7	-2.67	0		-2.37	-4	-1.93	-9.32	-2.56	0		-3.07	-7.34	-4.97	-7.06	-8.3	0
173.7	-2.64	-3.02	-3	-3.26	-4.05	0		-4.62	-4.15	-4.03	-5.66	-1.7	0		-2.98	-4.55	-1.03	-6.38	-1.97	0		-2.76	-4.77	-4.21	-6.48	-5.66	0
174.6	-1.01	-3.39	-3.49	-2.62	-1.92	0		-1.8	1.02	0.18	-2.67	-1.52	0		0.12	1.53	3.53	-2.6	-0.04	0		-0.93	-3.62	-1.37	-6.62	-7.21	0
175.5	-2.71	-6.8	0.45	-4.9	-0.45	0		-4.46	-6.84	-2.78	-7.64	-3.09	0		-3.94	-4.51	-1.89	-6.26	-3.14	0		-2.48	-8.69	-4.78	-5.26	-5.81	0
176.4	-6.26	-6.76	-5.13	-5.18	-2.67	0		-1.87	-1.9	-1.73	-3.65	0.54	0		1.17	0.35	1.51	-3.26	-0.04	0		0.58	-4.52	-3.25	-4.91	-4.15	0
177.3	-5.18	-5.92	-4.92	-5.09	-3.88	0		0.47	0.47	-1.59	-2.6	-1.72	0		1.58	3.01	1.58	0.85	0.47	0		-1.37	-1.78	-1.91	-0.83	-3.23	0
178.2	-7.09	-6.87	-3.98	-5.76	-4.79	0		-1.36	0.75	-0.68	-2.55	-0.89	0		0.69	4.34	3.58	-0.88	1.25	0		-4.56	-5.29	-2.64	-4.75	-6.64	0
179.1	-4.17	-4.64	-0.11	-2.35	-0.43	0		-1.24	-2.86	-0.1	-4.4	-4.23	0		-2.19	-1.73	0.69	-7.62	-2.57	0		-3.46	-7.68	-2.25	-8.28	-7.87	0
180	-3.31	-9.08	-0.75	-4.87	-4.41	0		-2.24	-1.53	-0.17	-3.38	-0.57	0		0.21	-0.95	2.74	-3.64	0.35	0		0.47	-4.07	-2.01	-7.1	-4.95	0
180.9	-1.59	-3.6	-4.45	-2.86	-2.8	0		-2.1	-0.3	-2.49	-2.09	0.41	0		-1.1	0.16	1.99	-2.01	3.12	0		-0.82	-3.54	0.32	-5.82	-5.28	0
181.8	-3.59	-4.62	-3.03	-3.8	1.48	0		-3.9	-3.97	-2.84	-2.72	-1.6	0		-1.89	-2.52	-0.98	-6.04	-4.25	0		0.99	-4.77	-3.67	-6.22	-7.15	0
182.7	-3.61	-6.09	-0.46	-1.13	-2.21	0		0.77	1.08	2.53	-0.22	0.75	0		-0.82	1.61	2.38	-1.38	2.51	0		-1.82	-4.03	-4.12	-6.43	-6.6	0
183.6	-5.83	-7.94	-2.32	-5.03	-5.55	0		-3.5	-2.03	-0.48	-6.08	-3.78	0		-1.56	-1.55	1.04	-2.76	-1.68	0		0.79	-2.44	-1.23	-1.03	-3.86	0
184.5	1.2	-3.12	0.82	-1.16	0.49	0		1.37	2.62	0.63	-3.48	1.38	0		-1.47	0.86	0.95	-4.33	2.24	0		-2.12	-4.6	-2.66	-8.31	-4.29	0
185.4	-3.34	-6.06	-3.33	-2.46	-0.03	0		-3.76	-3.33	-4.18	-6.21	-2.32	0		-2.63	-2.83	-1.19	-2.19	1.75	0		-1.83	-4.08	-2.19	-4.29	-3.16	0
186.3	-1.11	-4.06	-0.9	-1.51	0.38	0		-2.73	-3.76	-6.02	-5.61	-3.58	0		1.97	1.22	0.17	-1.27	0.63	0		0.49	-4.31	-1.55	-2.53	-1.65	0
187.2	-1.34	-3.74	-0.23	-2.94	-1.04	0		-1.48	-0.5	1.77	-0.77	0.56	0		-2.75	-3.55	2.12	-6.46	-1.35	0		-2.43	-8.18	0.23	-6.45	-5.29	0
188.1	-4.7	-8.39	-3.94	-8.25	-3.04	0		-4.03	-2.94	-3.1	-7.6	-2.39	0		-2.26	1.35	-0.34	-3.2	0.09	0		-5.77	-3.46	-2.14	-6.65	-5.85	0
189	-1.49	-3.45	-1.63	-1.31	0.58	0		-0.76	2.15	-0.26	-2.42	-1.47	0		-3.05	-2.79	0.22	-7.19	-1.29	0		-1.2	-5.67	-1.46	-7.26	-3.72	0
189.9	-6.29	-8.61	-3.13	-6.16	-4.12	0		-5.14	-5.14	-1.28	-6.39	-4.85	0		-1.53	-0.37	0.5	-4.39	-1.87	0		-3.08	-8.07	-3.2	-7.28	-7.45	0
190.8	-4.48	-6.71	-5	-7.93	-4.28	0		-4.31	-1.07	-3.4	-7.45	-2.85	0		-0.25	2.93	1.23	-1.93	1.82	0		0.97	-1.34	-0.08	-3.55	-1.6	0
191.7	-2.87	-6.62	-3.3	-4.54	-2.43	0		-2	-0.28	-3.15	-3.95	-1.59	0		-0.02	1.96	2.95	-0.35	2.12	0		-0.08	-2.77	-1.29	-4.3	-6.18	0
192.6	-2.9	-5.22	-1.78	-4.95	0.2	0		-4.91	-1.72	-1.79	-6.55	-1.05	0		-4.39	-1.47	-1.5	-5.71	-1.63	0		-5.07	-5.14	-4.95	-5.78	-6.69	0
193.5	-0.23	-5.54	1.77	-1.61	0.36	0		-2.79	-1.98	-1.45	-7.99	-2.11	0		-1.44	0.47	1.38	-2.5	1.22	0		-1.28	-0.87	-0.66	-2.92	-2.88	0
194.4	-4.17	-9.27	-3.75	-7.05	-0.94	0		0	-1.2	-0.95	-5.49	0.72	0		-1.13	-1.58	-1.02	-3.58	-0.09	0		-2.24	-4.77	-1.51	-3.31	-3.24	0
195.3	-4.68	-6.58	-1.27	-2.42	-3.23	0		-1.59	0.05	2.66	-1.97	0.31	0		-2.91	-2.27	2.01	-6.24	-0.45	0		-0.3	-3.99	-2.34	-5.96	-5.3	0
196.2	-5.24	-5.65	-5.31	-5.43	-1.33	0		-3.94	-2.84	-4.39	-8.18	-3.26	0		-3.2	-3.78	-1.74	-6.98	-2.89	0		-1.19	-1.76	-4.26	-5.41	-4.1	0
197.1	-6.26	-7.03	-2.9	-6.72	-2.57	0		-2.95	-5.63	-0.54	-7.48	-4.07	0		-1.46	-1.36	2.08	-4.05	1.1	0		-0.84	-2.84	-1.77	-2.77	-1.17	0
198	0.08	-4.5	-2.07	-2.78	-2.09	0		-2.52	-2.67	0.68	-4.38	-0.07	0		-2.68	-1.42	0.96	-3.51	1.39	0		-2.33	-5.45	-4.71	-5.56	-4.05	0
198.9	-2.53	-7.15	-2.47	-3.98	-3.27	0		-4.27	-3.48	-4.2	-8.88	-5.09	0		-2.01	0.64	2.61	-1.8	0.09	0		2.35	-2.44	1.05	-2.03	-1.33	0
199.8	0.31	-4.02	-2.3	-0.36	0.31	0		2.7	2.36	4.2	0.59	6.36	0		1.56	0.44	3.21	-2.26	4.64	0		-2.9	-4.36	-3.89	-7.16	-6.62	0
200.7	-3.63	-5.67	-1	-3.74	-2.96	0		-5.57	-1.71	-0.57	-5.04	-2.18	0		-5.16	-0.83	-2.3	-6.52	-2.56	0		-0.78	-4.68	-1.73	-6.88	-5.29	0
201.6	-3.27	-3.82	-0.24	-5.06	-2.68	0		-0.29	0.45	2.23	-4.7	0.52	0		1.79	1.25	4.42	-1.51	3.27	0		-0.06	-4	0.08	-2.5	-4.42	0
202.5	-6.35	-6.97	-5.71	-5.15	-4.68	0		-3.36	0.46	-0.99	-2.05	-1.51	0		0.52	0.1	1.71	-1.83	-0.47	0		0.61	-3.65	-0.59	-5.35	-3.02	0
203.4	-3.24	-7.32	-2.53	-5.44	-1.19	0		-0.17	-1.96	0.09	-3.73	0.7	0		-1.98	-0.02	0.97	-4.76	2.94	0		-3.26	-4.38	-4.26	-6.03	-5.18	0
204.3	-2.51	-4.77	-2.03	-4.37	-0.53	0		1.13	2.94	1	-1.57	3.52	0		-0.87	1.41	3	-2.01	3.77	0		-1.82	-7.05	-1.94	-5.99	-4.2	0
205.2	-2.09	-4.17	-0.18	-2.06	-0.01	0		-4.31	-1.76	-2.14	-6.81	-3.54	0		-4.53	-2.36	-0.95	-8.2	-0.65	0		-1.55	-5.23	-2.39	-6.05	-3.11	0
206.1	0.67	-4.19	1.96	-0.38	1.23	0		0.53	-1.45	1.89	-2.93	-0.86	0		0.04	-3.91	2.67	-1.71	-1.37	0		-0.02	-3.99	-3.96	-4.11	-6.01	0
207	-1.17	-2.99	3.47	-1.7	-1.69	0		-2.06	-1.76	0.8	-2.77	-2.57	0		-1.96	-0.87	-0.03	-5.51	0.97	0		-4.3	-6.83	-4.09	-7.87	-8.08	0
207.9	-4.43	-7.19	-3.75	-3.6	-2.96	0		-1.18	-0.24	0.26	-4.43	-1.61	0		-0.76	-1.75	2.34	-3.82	0.65	0		0.96	-4.52	-0.22	-2.62	-4.02	0
208.8	-2.12	-6.07	-2.95	-3.6	-3	0		-0.63	-2.81	0.24	-4.4	-0.89	0		3.97	4.01	7.94	1.07	4.67	0		-2.05	-0.71	1	-2.05	-2.95	0
209.7	1.08	-2.38	0.89	-1.82	-0.96	0		0.21	-0.93	2.14	-1.65	-1.96	0		0.31	-2.65	2.37	-4.19	0.23	0		-0.9	-2.17	0.17	-4.25	-1.76	0
210.6	-0.75	-2.15	0.71	-1.75	-0.25	0		-0.69	-0.97	0.76	-1.62	-0.08	0		-3.28	-2.17	-0.3	-5.4	-1.76	0		1.13	-1.66	-0.96	-3.24	-3.12	0
211.5	-3.7	-7.3	-0.78	-2.83	-1.24	0		-3.8	-1.01	-2.25	-4.96	0.22	0		-5.54	-4.56	-2.19	-7.42	-4.22	0		-4.51	-8.28	-5.38	-9.66	-10.06	0
212.4	0.06	-5.25	-1.18	-2.45	-3.28	0		0.41	-0.72	0.55	-4.15	0.81	0		0.69	-0.14	3.11	-0.47	5.23	0		-1.22	-3.41	-2.76	-5.56	-3.95	0
213.3	-4.01	-7.83	-4.84	-7.6	-1.72	0		-4.01	-3.09	-2.15	-6.03	-2.42	0		-3.94	-1.9	0.92	-3.88	0.43	0		-4.45	-5.73	-3.65	-11.03	-6.62	0
214.2	-2.18	-6.19	-2.8	-4.97	-1.07	0		-0.54	0.96	1.17	-4.13	1.1	0		2.53	1.46	1.75	-3.69	2.57	0		-0.35	-2.9	-2.55	-4.63	-3.38	0
215.1	-3.87	-6.64	-1.28	-6.08	-1.52	0		-1.42	-0.13	-0.33	-6.96	0.27	0		1.38	-1.68	1.63	-3.41	3.38	0		0.51	-5.35	-1.89	-5.56	-2.53	0
216	-1.5	-3.08	1.06	-3.89	1.77	0		-2.66	1.34	2.16	-3.98	1.31	0		2.61	3.83	4.18	-3.26	1.4	0		-0.58	-5.16	-2.44	-6.11	-5.99	0
216.9	-4.18	-2.71	-0.07	-2.94	1.57	0		-1.47	-0.89	0.32	-4.26	-1.1	0		-1.78	-2.62	0.22	-6.27	-2.79	0		-1.36	-5.6	0.75	-6.01	-4.52	0
217.8	-5.57	-5.38	-2.69	-5.8	0.65	0		-1.64	-2.36	-2.09	-2.63	-0.83	0		0.29	-1.45	2.09	-2.96	1.99	0		-1.71	-2.25	-0.62	-5.7	-4.17	0
218.7	-2.03	-4.97	1.06	-2.22	-0.18	0		-0.79	-0.95	0.65	-4.24	-1.91	0		-0.22	1.2	-1.5	-2.68	-1.82	0		-1.3	-3.31	-2.03	-5.21	-5.43	0
219.6	-3.2	-6.57	0.25	-4.35	-0.28	0		1.07	-0.86	2.71	-0.35	3.2	0		1.73	-0.13	1.49	-3.42	1.98	0		1.86	-4.92	-1.7	-4.51	-5.37	0
220.5	-2.01	-2.56	0.12	-2.14	0.73	0		-0.53	-1.3	-0.07	-5.84	0.17	0		-1.8	-2.01	0.97	-5.34	-0.36	0		-5.41	-5.65	-2.34	-6.77	-5.14	0
221.4	-3.16	-5.89	0.41	-4.88	-2.72	0		-4.45	-4.32	-2.34	-5.82	-3.71	0		-0.83	-2.57	0.55	-4.48	0.44	0		1.75	-2.64	-0.79	-3.18	-4.14	0
222.3	-1.63	-3.01	-0.2	-4.83	-0.39	0		-2.62	0.68	0.76	-4.06	0.37	0		-0.65	-0.18	3.39	-3.66	2.83	0		-3.39	-3.91	-1.51	-4.47	-3.92	0
223.2	-5.93	-7.36	-2.95	-7.31	-4.84	0		-3.72	-0.79	-1.13	-6.3	-2.23	0		-2.72	-2.15	-0.41	-6.2	1.02	0		-2.67	-3.57	-5.12	-8.21	-6.13	0
224.1	-4.22	-3.51	-0.96	-6.26	-2.42	0		-4.21	-3.66	-4.39	-7.23	-4.81	0		-3.93	-5.41	-1.82	-7.83	-0.79	0		-3.59	-6.6	-1.86	-4.52	-3.85	0
225	-3.69	-6.5	-3.14	-4.26	1.4	0		-4.55	-2.22	-3.13	-5.25	-3.14	0		-1.12	0.99	2.28	-4.28	3.04	0		-1.77	-2.08	1.39	-4.03	-0.2	0
225.9	-0.34	-4.7	1.69	-1.08	0.72	0		-1.84	-2	3.69	-6.49	-1.59	0		-0.73	1.06	4.78	-2.81	4.11	0		-1.71	-3.42	-3.52	-6.53	-5.45	0
226.8	-3.1	-6.29	-2.54	-3.55	-1.28	0		-1.95	-1.25	-1.18	-6.39	0.42	0		-2.3	0.12	0.63	-3.2	0.69	0		-2.95	-4.33	-1.19	-6.96	-6.09	0
227.7	-3.57	-6.52	-1.2	-4.51	0.66	0		-4.13	-3.8	1.09	-7.4	-3.84	0		-0.53	-1.69	1.65	-8.91	-3.55	0		-2.61	-4.81	-3.9	-7.89	-4.74	0
228.6	-4.28	-7.45	-3.85	-4.83	-3.75	0		-3.37	-0.16	0.79	-3.23	-0.46	0		-1.29	0.34	3.09	-1.76	1.01	0		-1.58	-4.37	-0.43	-6.71	-4.85	0
229.5	-5.17	-9	0.51	-2.74	-1.7	0		-2.19	-2.61	-0.7	-5.04	-2.55	0		-0.79	-1.48	-0.45	-6.47	0	0		2.69	-0.31	0.92	-0.27	0.63	0
230.4	-3.14	-4.65	-0.49	-3.22	-1.61	0		-2.94	-3.92	-3.25	-7.36	-0.78	0		-0.7	0.25	-1.91	-5.25	0.32	0		0.09	-0.21	-0.62	-3.4	-3.02	0
231.3	1.08	-3.4	2.1	-2.21	1.7	0		2.43	1.43	0.5	-3.56	-1.09	0		2.37	0.42	3.48	-1.21	0.87	0		1.54	-4.59	-0.51	-3.26	-4.16	0
232.2	-4.47	-5.45	-3.78	-5.76	-2.52	0		-0.25	-1.1	0.05	-3.96	-0.92	0		-1.49	-0.55	3.42	-4.86	0.07	0		2.86	-2.42	1.22	-2.24	-3.9	0
233.1	-0.49	-6.79	0.79	-4.16	-1.34	0		0.85	0.77	4.3	-2.6	3.01	0		-2.66	0.99	1.78	-5.81	2.02	0		-0.77	-4.92	-1.84	-5.84	-3.79	0
234	-3.98	-7.12	-5.77	-8.88	-4.34	0		-3.91	-2.83	-4.11	-6.4	-1.38	0		0.15	1.63	5.04	-1.63	5.55	0		2.34	-4.95	1.11	-3.32	-2.35	0
234.9	-3.24	-6.87	-0.2	-3.63	-1.37	0		-0.82	-1.22	-1.47	-5.08	-2.13	0		0.29	4.01	2.8	-2.09	2.95	0		-0.77	-3.36	-0.06	-5.58	-1.78	0
235.8	-4.02	-6.15	-1.9	-4.2	0.72	0		-2.67	-0.93	-1.98	-6.66	-0.74	0		-1.03	-0.95	2.31	-4.26	1.41	0		-2.06	-5.34	-0.56	-7.29	-5.69	0
236.7	-4.12	-7.11	-5.62	-5.09	-0.39	0		0.74	2.01	2.44	-0.01	3.51	0		2.21	1.22	1.85	-3.3	1.4	0		-1.83	-5.48	-4.4	-7.55	-6.05	0
237.6	-2.07	-4.53	-0.09	-2.41	-3.53	0		-2.77	-3.62	-2.3	-4.13	-3.13	0		-3.31	-3.13	-0.04	-3.71	0.47	0		-3.1	-4.09	-1.91	-5.54	-4.86	0
238.5	-2.41	-6.39	-4.35	-6.07	-2.59	0		-1.28	0.2	-1.07	-6.16	-3.04	0		-1.3	0.79	1.16	-6	0.28	0		-1.15	0.57	-0.58	-6.45	-2.12	0
239.4	-1.46	-7.4	-0.24	-2.76	-3.88	0		-5.84	-4.09	-2.79	-7.41	-3.84	0		-2.87	-5.24	-3.34	-7	-2.96	0		2.8	-4.11	0.56	-3.28	-4.37	0
240.3	-1.32	-3.18	0.9	-3.82	-0.91	0		-1.2	0.21	-0.74	-3.09	-1.59	0		-2.49	-1.51	1.12	-5.78	2.1	0		-3.06	-4.26	-0.8	-7.56	-2.63	0
241.2	-6.42	-5.64	-1.57	-2.86	-4.13	0		0.08	3.08	2.24	-2.17	-0.67	0		-0.65	-1.67	2.33	-6.11	0.96	0		-3.32	-6.8	-2.6	-5.55	-4.35	0
242.1	-3.34	-4.45	0.04	-3.43	0.56	0		-4.19	2.37	1.42	-3.14	-1.86	0		-0.63	2.04	0.5	-1.53	-1.71	0		-2.67	-3.86	-3.12	-4.61	-7.17	0
243	-0.81	-1.85	0.48	-3.48	-1	0		-2.52	1.29	1.21	-4.21	-0.37	0		-0.42	0.44	1.35	-3.88	4.34	0		-0.28	-2.89	-0.77	-5.25	-1.29	0
243.9	-2.08	-7.12	4.99	-1.71	3.28	0		-2.38	-3.63	1.23	-4.06	-0.36	0		-2.92	-3.46	1.19	-5.79	-0.28	0		-2.11	-1.73	-2.34	-7.65	-3.71	0
244.8	-3.74	-7.19	-3.03	-5.32	0.76	0		-0.55	-2.17	-2.25	-4.15	3.28	0		-3.84	-3.89	-2.96	-5.25	-0.67	0		-2.38	-6.68	-4.1	-7.63	-4.23	0
245.7	-5.36	-8.97	-4.9	-4.19	-3.21	0		-1.02	-3.43	-3.2	-6.36	-2.23	0		0.05	-2.36	1.69	-4.33	1.82	0		-3.63	-5.65	-1.67	-5.91	-2.91	0
246.6	-4.39	-7.17	-2.21	-1.55	-2.05	0		-3.75	-3.04	-1.72	-5.29	-1.77	0		-1.62	-1.1	0.19	-5.68	1.33	0		-4.57	-5.06	-5.76	-7.9	-6.66	0
247.5	-2.96	-7.65	-0.98	-3.85	-1.96	0		0.88	-0.34	4.2	-4.42	-2.51	0		0.74	1.12	4	-3.96	1.28	0		-2.93	-6.2	-0.99	-5.4	-3.25	0
248.4	-4.71	-10.8	-3.83	-8.44	-4.87	0		-3.46	-2.5	-2.09	-5.69	-3.04	0		-3.92	-3.05	-2.39	-5.03	-1.58	0		-3.01	-6.49	-2.12	-5.62	-6.5	0
249.3	-2.99	-7.84	-3.62	-2.86	-3.31	0		0.78	1.75	-0.28	-2.92	-0.23	0		0.13	1.7	1.67	-5.14	0.52	0		-2.33	-5.11	-0.8	-5.2	-4.62	0
250.2	-0.24	-3.05	0.07	-1.81	2.76	0		-1.31	1.67	0.13	-5.12	0.28	0		-1.83	-0.63	1.27	-9.31	-1.47	0		-1.55	1.38	1.13	-4.1	-3.33	0
251.1	-3.77	-6.4	-3.41	-6.48	-1.17	0		-0.29	-1.17	-2.18	-5.18	2.02	0		0.64	-0.6	-0.12	-4.62	2.84	0		-0.57	-2.41	-1.85	-5.25	-0.94	0
252	-2.3	-7.51	0.9	-3.76	-3.2	0		-3.71	-0.35	-1.05	-2.01	-1.39	0		-0.94	0.42	3.76	-2.05	2.9	0		-0.88	-6.62	-1.57	-8.1	-5.02	0
252.9	-2.94	-7.5	-4.47	-5.78	-2.69	0		-3.61	-3.5	-2.94	-7.12	-2.85	0		-4.08	-1.88	0.09	-4.43	-0.99	0		-7.32	-6.84	-6.11	-7.24	-7.58	0
253.8	-0.71	-5.31	-0.58	-6.99	-2.7	0		-1.63	-0.43	-0.06	-5.33	-1.4	0		1.08	2.18	4.63	-1.6	3.8	0		-0.16	-1.9	1.74	-4.6	-5.09	0
254.7	-1.31	-2.57	-1.04	-2.83	0.63	0		-3.83	-1.08	0.4	-6.89	-2.28	0		0.95	-0.31	5.01	-4.76	2.97	0		1.11	-3.37	2.14	-4.16	1.02	0
255.6	-2.59	-5.21	-0.12	-5.49	0.44	0		-2.18	1.21	0.37	-2.79	-2.34	0		-0.85	-1.29	2.38	-2.24	-0.33	0		0.44	-4.52	1.36	-3.35	-4.89	0
256.5	-4.96	-6.32	-1.35	-7.02	-1.52	0		-0.01	-0.21	2.16	-3.9	2.43	0		1.44	1.02	4.78	-2.97	1.21	0		0.23	-2.56	-0.71	-5.01	-5.06	0
257.4	-1.58	-5.45	1.32	-3.94	-1.92	0		-1.56	-1.48	-1.05	-6.78	-3.85	0		-1.22	-1.07	3.41	-4.94	0.61	0		-0.11	-4.33	1.07	-4.3	-3.09	0
258.3	-5.67	-9.76	-3.86	-8.83	-2.82	0		-3.36	-0.71	-2.4	-6.62	-1.33	0		-1.25	-0.49	1.14	-4.23	1.85	0		-0.57	-3.83	-0.7	-5.52	-2.81	0
259.2	-2.75	-6.86	-2.55	-3.06	-0.78	0		-2.32	-1.27	-0.76	-4.27	-1.26	0		-3.51	-2.15	0.07	-7.7	-2.07	0		-2.22	-4.63	-1.26	-7.24	-4.79	0
260.1	-1.8	-4.96	0.8	-2.01	0.45	0		-2.5	-0.39	-0.88	-3.66	-0.36	0		-0.37	0.45	2.06	-3.91	2.22	0		0.65	-1.82	-0.06	-2.66	-1.56	0
261	-1.35	-3.67	-1.55	-2.84	-1.5	0		-2.2	-1.31	-1.71	-5.61	-0.05	0		0.32	2.46	3.73	-2.95	4.6	0		-3.85	-5.29	-1.97	-6.15	-7.09	0
261.9	-2.4	-7.17	-2.14	-4.42	-2.22	0		-2.73	-2.53	-1.56	-4.85	-2.2	0		-4.39	-0.63	-1.5	-4.84	-0.56	0		-6.61	-7.87	-3.3	-5.43	-5.88	0
262.8	-3.59	-6.85	-2.37	-2.85	0.9	0		-2.57	0.2	1.48	-5.06	-2.02	0		0.59	-0.34	2.64	-5.16	0.62	0		-1.53	-2.86	-0.23	-4.31	-3.14	0
263.7	-2.33	-7.94	-2.15	-5.82	-6.73	0		-3.56	-1.66	-0.48	-5.54	-4.06	0		-3.35	-1.74	1.52	-6.15	-0.95	0		-0.94	-5.07	-2.17	-6.75	-5.48	0
264.6	-3.02	-8.18	-0.38	-3.46	-3.79	0		-0.43	-0.18	0.74	-4.41	-0.52	0		-0.99	1	2.18	-6.87	1.76	0		-0.21	-3.55	-1.21	-6.21	-4.25	0
265.5	-3.05	-5.98	-2.63	-3.96	-1.16	0		-4.12	-0.82	-2.37	-6.17	-2.08	0		-3.23	0.26	-0.58	-6.58	1.25	0		-3.47	-6.47	-3.86	-10.45	-3.34	0
266.4	-1.08	-3.13	1.64	-1.21	1.5	0		0.52	4.25	2.32	-2.09	1.93	0		0.67	0.49	3.8	-4.54	3.55	0		-0.55	-2.61	0.79	-4.12	-3.2	0
267.3	-0.24	-4.05	1.61	-2.56	1.34	0		-3.03	-1.4	-0.98	-7.38	-3.06	0		-2.17	-1.5	0.59	-7.64	0.68	0		-1.37	-3.28	-3.26	-5.67	0.05	0
268.2	-1.74	-4.87	0.96	-1.62	-0.61	0		-2.22	-1.41	-0.73	-4.79	0.15	0		-0.46	0.99	-0.28	-5.2	2.17	0		1.42	-0.64	1.32	-3.44	-2.77	0
269.1	0.34	-1.36	3.22	-1.58	2.24	0		-5.5	1.33	1.73	-3.93	-0.22	0		-5.22	-3.51	0.41	-4.58	-0.44	0		-3.44	-5.23	-2.82	-6.11	-3.66	0
270	-6.22	-9.62	-6.61	-7.29	-3.44	0		-4.7	-2.17	-1.27	-6.45	-1.91	0		-3.47	-4.1	1.34	-4.54	2.22	0		-0.32	-2.9	1.56	-3.69	-0.58	0
270.9	-2.19	-6.47	-2.6	-3.86	-3.69	0		0.89	-0.97	1.72	-2.56	0.85	0		0.28	0	2.33	-2.91	1.82	0		1.34	-4.26	-1.29	-3.27	-3.39	0
271.8	-4.97	-6.77	-2.98	-5.56	-4.27	0		-1.86	-0.2	1.71	-4.74	-0.51	0		-2.07	-4.39	0.73	-5.01	0.12	0		-1.2	-3.95	0.78	-3.84	-2.64	0
272.7	-2.02	-8.17	-0.66	-3.96	-1.59	0		-0.26	-2.25	3	-4.33	-2.33	0		-0.8	-0.49	-0.88	-6.48	0.97	0		-0.11	-1.71	-1.75	-6.59	-2.72	0
273.6	-5.44	-10.24	-2.05	-6.54	-3.94	0		-1.65	0.88	3.4	-2.77	0.99	0		-4.16	-1.23	3.43	-5.36	0.21	0		-4.15	-4.52	0.57	-6.05	-3.99	0
274.5	-0.82	-3.57	0.08	-1.45	-0.57	0		-1.75	-0.03	-1.5	-5.95	-2.14	0		-0.68	-0.95	2.34	-5.57	-1.09	0		-0.45	-0.7	2.46	-0.47	-2.3	0
275.4	-4.34	-6.51	-1.56	-4.79	-0.99	0		-3.87	0.93	0.33	-4.67	-0.41	0		-5.51	-2.04	-1.25	-8.42	-0.23	0		0.45	-0.49	0.27	-0.91	-0.53	0
276.3	-2.78	-10.43	-4.89	-6.26	-1.49	0		-0.52	-1.48	-0.7	-5.66	-1.53	0		-4.39	-3.02	-2	-8.22	-1.46	0		-1.14	-3.43	-1.82	-6.7	-3.46	0
277.2	-4.19	-6.97	-0.82	-6.4	0.08	0		-0.29	0.58	1.67	-5.64	0.79	0		-0.8	0.42	2.82	-6.17	-0.83	0		-2.85	-3.28	-1.43	-4.96	-5.49	0
278.1	-4.31	-5.64	-3.06	-4.45	-3.86	0		0.23	1.57	2.11	-2.73	1.77	0		-0.07	0.65	2.69	-3.8	3.01	0		-5.03	-5.86	-3.49	-8.36	-8.03	0
279	-3.5	-8.45	-0.64	-5.18	-4.65	0		-1.58	-1.66	-0.97	-6.3	-2.05	0		-1.32	-1.09	1.41	-3.72	-0.13	0		-0.31	-5.11	-0.28	-1.99	-4.61	0
279.9	-3.85	-8.06	-2	-5.05	-0.92	0		-0.3	-3.25	0.51	-5.41	-0.35	0		-2.43	-3.85	3.2	-4.04	-0.23	0		-4.23	-5.55	-1.74	-5.26	-4.65	0
280.8	-2.36	-2.48	0.23	-3.57	1.54	0		0.49	-1.29	0.15	-7.43	1.55	0		1.21	0.99	1.45	-6.48	1.18	0		-1.34	-6.03	-0.85	-9.72	-7.94	0
281.7	-3.18	-7.7	1.47	-3.67	-2.91	0		0.56	1.42	1.95	-0.37	0.9	0		1.06	1.51	4.03	-3.11	3.71	0		-0.89	-2.57	1.02	-4.4	-3.45	0
282.6	-4.45	-7.83	-1.66	-7.38	-1.27	0		-2.18	1.31	1.44	-5.02	-1.18	0		-0.49	1.89	2.56	-3.83	-0.33	0		-2.2	-3.97	-0.16	-3.17	-5.5	0
283.5	-5.41	-7.48	-1.77	-4.75	-2.28	0		-5.08	-0.15	-2.07	-8.15	-1.21	0		-3.94	0.68	0.99	-4.8	1.59	0		-3.4	-3.68	-2.57	-8.24	-5.44	0
284.4	-4.23	-9.28	-3.6	-6.83	-5.12	0		-2.12	-1.63	1.19	-5.33	-1.97	0		1.16	-0.79	2.74	-4.85	1.07	0		0.74	-3.56	-0.66	-5.68	-3.21	0
285.3	-2.66	-8.21	-3.95	-5.97	-2.29	0		-5.91	-4	-3.69	-6.1	-5.01	0		-3.23	-3.31	-0.94	-5.97	0.04	0		-2.42	-0.93	-0.96	-7.13	-2.22	0
286.2	-1.87	-7.32	-1.39	-6.29	0.75	0		0.18	1.53	3.58	-6.88	0.6	0		-0.48	3.04	5.63	-4.03	1.94	0		-1.49	-5.31	-2.29	-8.23	-4.29	0
287.1	-2.02	-6.78	-2.28	-5.15	-1.4	0		-3.82	-1.25	1.26	-4.8	0.47	0		-0.94	-4.3	1.19	-5.89	1.2	0		-0.21	-6.34	0.2	-5.91	-5.5	0
288	-2.01	-4.99	-2.91	-3.9	2.63	0		-0.56	-1.13	-0.64	-4.95	0.04	0		1.68	1.83	6.49	-0.54	4.36	0		-0.62	-3.48	1.19	-4.61	-2.34	0
288.9	-0.02	-6.12	0.69	-1.07	-0.65	0		0.23	-0.87	-1.14	-4.13	-3.5	0		-1.52	0.44	2.39	-3.79	0.97	0		-2.93	-7.34	-0.38	-5.23	-5.19	0
289.8	-0.37	-6.56	0.28	-5.35	1.1	0		-1.31	-0.18	0.79	-6.74	-1.35	0		0.06	-1.36	5.83	-4.86	0.84	0		1.11	-1.47	2.49	-4.81	-0.11	0
290.7	-3.22	-6.41	-2.02	-3.56	-0.61	0		-1.25	-2.03	-1.73	-4.11	-1.98	0		1.87	0.76	1.88	-4.44	2.69	0		0.69	-4.78	0.54	-4.53	-3.22	0
291.6	-6.3	-10.47	-7.48	-7.13	-3.12	0		-4.09	-1.16	-2.96	-6.75	-1.49	0		-1.23	-0.54	2.11	-2.88	1.62	0		2.01	-3.03	0.72	-4.31	-4	0
292.5	-6.17	-7.47	-4.79	-8.92	-4.34	0		-1.74	-0.21	-1.53	-7.01	-3.23	0		-0.63	-1.83	2.48	-6.88	-0.57	0		-0.27	-4.56	-3.19	-6.76	-5.29	0
293.4	-3.69	-7.62	-3.59	-3.84	-2.84	0		0.16	1.05	-0.01	-4.58	-0.56	0		-0.41	-0.04	0.7	-5.61	1.17	0		-1.11	-6.44	-1.83	-9.59	-4.42	0
294.3	-5.26	-8.1	-1.64	-3.79	-0.15	0		-4.58	-1.73	-0.92	-7.83	-1.72	0		-0.43	0.22	0.37	-4.81	0.41	0		1.44	-1.81	-0.47	-3.82	-4.51	0
295.2	-4.03	-6.36	-2.84	-4.2	-2.62	0		-4.84	-1.36	-1.79	-7.09	-1.15	0		0.19	0.38	1.5	-4.3	3.73	0		0.23	-3.06	1.18	-4.38	0.52	0
296.1	-2.98	-6.67	0.07	-2.71	-0.67	0		-3.09	-1.83	-0.09	-3.87	-1.42	0		-1.96	-3.84	2.64	-5.29	0.44	0		-0.22	-3.09	2.02	-3.76	-3.21	0
297	-0.91	-5.36	1.02	-3.18	0.8	0		0.93	0.61	1.9	-4.6	-0.35	0		-0.79	-2.16	3.52	-8.08	1.5	0		0.83	-4.23	0.36	-5.23	0.78	0
297.9	-3.33	-6.89	-2.23	-4.23	-0.73	0		-0.31	0	0.65	-4.73	-0.49	0		-3.76	-2.47	0.48	-6.13	-0.4	0		-7.89	-5.4	-2.01	-7.66	-4.97	0
298.8	-5.2	-7.77	-0.51	-4.46	-4.32	0		-1.71	-2.84	-0.42	-6.33	-5.92	0		-1.48	-2.7	0.46	-7.21	-0.96	0		-2.59	-6.31	-0.57	-6.33	-5.91	0
299.7	-2.16	-8.54	-0.97	-3.66	1.38	0		-0.26	0.89	2.94	-3.89	2.46	0		-1.4	1.57	4.21	-3.28	2.41	0		-1.33	-1.93	-0.84	-4.12	-5.56	0
300.6	-4.3	-5.52	-1.32	-4	-1.87	0		-3.99	1.88	0.9	-3.83	-1.43	0		-0.56	3.31	4.59	-1.91	1.36	0		-0.9	-1.82	1.32	-3.35	-1.86	0
301.5	-0.57	-7.12	-1.33	-5.08	-3.53	0		-3.16	0.57	-1.31	-4.24	-2.05	0		-1.36	3.46	0.5	-4.02	2.54	0		-0.21	-1.58	0.93	-4.23	-1.93	0
302.4	-3.99	-5.77	-2.29	-3.55	-1.59	0		-5.64	-0.64	-1.24	-6.23	-2.29	0		-1.93	-2.22	1.7	-6.9	-1.52	0		-1.45	-4.36	-1.72	-7.15	-7.39	0
303.3	-4.79	-6.22	-1.75	-6.79	-3.13	0		-3.9	-0.86	-1.42	-6.16	-3.96	0		-1.51	-2.04	3.98	-3.1	0.6	0		-0.62	-3.87	-0.64	-3.98	-3.4	0
304.2	-1.57	-5.48	0.95	-1.33	1.71	0		0.88	0.06	1.38	-2.81	1.51	0		3.27	-0.07	5.17	-5.41	5.15	0		-0.3	-4.22	-1.98	-5.41	-1.99	0
305.1	-2.29	-6.23	-1.4	-3.58	-0.42	0		-0.34	1.02	-0.99	-3.12	-0.24	0		-1.61	0.72	0.87	-5.04	0.99	0		-2.41	-3.2	-0.88	-5.1	-4.7	0
306	-5.11	-6.83	0.38	-5.45	-5.58	0		-3.01	-2.08	0.87	-8.91	-3.2	0		0.52	-1.4	3.25	-6.27	2.87	0		0.21	-3.05	-0.1	-2.28	-2.52	0
306.9	-4.94	-10	-3.96	-5.18	-0.08	0		-3.32	-2.31	-2.62	-7.12	0.14	0		-3.98	-0.19	1.48	-5.6	0.15	0		-0.9	-2.72	1.25	-6.59	-4.51	0
307.8	0.93	-7.05	-0.23	-4.73	1.81	0		-0.33	0.05	0.52	-3.64	-1.2	0		-1.67	-0.91	0.15	-6.67	-0.29	0		-1.43	-3.03	-0.11	-5.6	-2	0
308.7	-2.95	-5.19	-1.59	-5.41	-1.26	0		0.74	1.58	1.63	-5.92	-2.37	0		0.17	-0.25	2.51	-7.13	0.02	0		-1.47	-2.4	-1.14	-7.96	-4.62	0
309.6	-6.23	-9.01	-0.31	-6.26	-2.07	0		-4.58	-0.21	-0.94	-5.87	-1.34	0		-0.63	0.54	1.16	-5.38	2.33	0		-2.02	-3.15	-3.83	-8.55	-4.85	0
310.5	-4.02	-10.05	-1.86	-8.41	-2.51	0		-0.25	-2.25	2.85	-9.51	-1.03	0		-2.65	-3.51	0.99	-11.09	-3.73	0		-4.43	-4.25	-0.89	-5.14	-7.42	0
311.4	-1.83	-5.05	0.8	-6.33	1.36	0		-1.42	-0.13	-1.43	-6.03	-2.11	0		-2.76	-1.65	-2.56	-7.7	-2.14	0		-2.57	-3.75	-3.52	-6.34	-3.83	0
312.3	-0.7	-5.66	-0.21	-4.67	-0.1	0		3.44	3.91	3.21	-4.04	4.7	0		2.29	1.8	4.13	-4.21	5.97	0		0.3	-2.12	0.96	-3.45	-0.24	0
313.2	-1.47	-6.25	1.14	-1.33	1.81	0		-1.47	-1.8	-0.48	-4.96	1.38	0		-0.06	-1.89	0.61	-6.18	0.93	0		-2.09	-2.97	0.93	-3.41	-2.3	0
314.1	-5.71	-8.24	-4.38	-7.33	-4.38	0		-3.02	-0.8	-2.03	-7.03	-3.31	0		0.81	0.52	1	-8.2	1.29	0		0.2	-5.57	-0.28	-7.77	-2.42	0
315	-0.28	-6.48	-0.67	-5.51	1.42	0		-2.5	-0.05	-0.19	-4.06	-1.19	0		-1.22	-0.28	0.59	-5.75	0.54	0		-1.83	-4.13	-2.3	-5.89	-5.29	0
315.9	-2.05	-6.43	1.44	-5.78	0.97	0		-3.04	0.54	0.92	-6.11	-0.31	0		-3.34	-2.61	0.66	-7.9	-0.42	0		-3.97	-4.78	-2.18	-7.5	-6.64	0
316.8	-1.55	-6.48	-1.53	-5.28	-1.9	0		-2.46	-1.3	-0.87	-5.61	-1.04	0		-0.8	0.04	3.59	-3.27	2.93	0		-2.17	-5.89	-1.45	-5.26	-5.04	0
317.7	-5.92	-10.41	-2.82	-10.35	-2.9	0		-1.71	-1.75	-1.22	-6.8	0.7	0		-3.16	-4.77	-0.39	-5.93	0.25	0		-2.3	-8.17	0.28	-7.75	-6.51	0
318.6	-5.41	-8.73	-4.89	-4.44	-2.08	0		-4.94	-2.47	-0.77	-7.59	-3.74	0		0.18	0.12	4.45	-3.66	2.46	0		-4.94	-3.35	-2.41	-6.91	-3.29	0
319.5	-3.31	-8.27	0.93	-2.59	-1.53	0		0.81	2.99	4.32	-1.37	1.52	0		1.46	1.46	5.67	-2.08	1.56	0		-2.55	-4.45	0.84	-3.99	-4.83	0
320.4	-4.45	-8.62	-3.1	-5.96	-2.74	0		1.34	1.26	3.04	-4.86	-0.26	0		2.71	1.56	5.29	-5.07	1.73	0		-2.96	-4.39	-0.14	-4.82	-5.15	0
321.3	-5.04	-10.92	-4.78	-8.97	-4.23	0		-4.26	-1.75	-0.94	-6.33	-1.94	0		-2.56	0.2	1.44	-5.22	-0.4	0		-4.01	-6.09	-1.66	-7.29	-5.7	0
322.2	-1.58	-6.66	-0.46	-1.86	0.55	0		3.36	2.48	1.11	-1.04	2.19	0		-1.81	-1.96	0.93	-4.97	0.01	0		0.5	-8.14	-2.16	-5.11	-4.96	0
323.1	-5.04	-8.43	-0.26	-3.22	-0.48	0		-2.06	1.3	-0.18	-4.08	0.4	0		0.31	3.45	5.54	-3.03	1.62	0		-2.14	-0.76	1.6	-5.49	-3.07	0
324	-5.39	-8.1	-5.76	-5.82	-3.43	0		-3.68	-3.26	-0.93	-4.27	0.21	0		-2.64	-2.1	1.37	-5.04	-0.92	0		-3	-4.62	-2.64	-5.91	-6.2	0
324.9	-4.88	-7.59	-1.47	-7.74	-4.2	0		-3.49	-0.33	-1.08	-7.69	-1.01	0		-2.23	-0.67	-0.68	-7.53	1.28	0		-2.03	-3.84	-1.68	-5.52	-2.41	0
325.8	-2.34	-3.89	0.78	-8.01	0.19	0		0.55	2.17	3.6	-5.1	-0.37	0		-2.28	-2.39	-0.56	-8.25	-3.98	0		-1.41	-7.14	-4.66	-4.58	-6.31	0
326.7	-3.64	-7.04	0.08	-5.64	-1.23	0		-2.87	-1.04	1.91	-7.08	-0.5	0		0.27	-0.6	1.9	-4.53	2.06	0		-1.03	-4.21	-2.56	-5.56	-4.15	0
327.6	-4.68	-7.12	-1.66	-3.84	0.21	0		-0.61	-0.5	1.12	-5.46	-1.17	0		1.86	-0.64	4.89	-5.42	0.89	0		-1.92	-4.96	-1.04	-5.74	-2.33	0
328.5	-2.11	-10.3	-2.73	-7.22	-1.43	0		-1.94	-2.46	-0.76	-5.28	-1.08	0		-6.3	-2.45	-0.29	-9.71	0.06	0		-3.36	-7.24	-3.71	-7.57	-4.63	0
329.4	-4.16	-11.38	-7.16	-6.7	-2.16	0		-3.34	-1.68	-0.14	-7.06	-2.9	0		-0.94	-1.87	1.81	-6.14	-2.29	0		-1.17	-3.49	-1.52	-7.79	-7.58	0
330.3	-5.75	-10.21	-5.2	-8.42	-2.31	0		-3.7	-2.56	-2.62	-9.88	-1.58	0		-2.52	-2.11	0.32	-8.4	-0.66	0		-2.65	-5.31	-0.29	-7.45	-4.95	0
331.2	-4.11	-7.68	-3.01	-6.79	-3.53	0		-1.63	-1.95	-1.23	-6.18	-2.32	0		0.16	0.44	2.13	-5.27	0.37	0		0.07	-1.92	0.57	-4.75	-1.89	0
332.1	-5.31	-8.42	-3.67	-4.09	-1.72	0		-3.81	-1.74	-2.12	-5.84	-3.13	0		-3.29	-1.28	2.46	-4.67	-1.07	0		-3.23	-5.29	-1.11	-3.85	-3.3	0
333	-0.88	-7.44	-0.21	-5.95	-0.31	0		-3.1	0.51	2.14	-3.6	-1.15	0		-2.25	-1.88	1.81	-5.93	-2.57	0		0.1	-3.82	0.95	-5.18	-4.25	0
333.9	-3.08	-7.46	-1.47	-5.46	-2.56	0		-0.99	-3.53	-0.41	-6.31	-0.95	0		-0.47	-4.41	-0.39	-8.38	-1.86	0		-1.46	-6.29	-1.24	-5.55	-6.62	0
334.8	-6.35	-8.85	-4.36	-8.61	-3.86	0		-3.57	-2.1	-0.76	-9.31	-3.69	0		-2.25	-2.69	0.68	-8.63	0.32	0		-3.32	-7.59	-1.98	-7.12	-4.85	0
335.7	-1.27	-5.2	1.25	-1.35	0.75	0		-1.95	-0.58	-0.68	-5.66	-1.27	0		-1.64	-2.23	3.48	-6.23	-0.42	0		-1.52	-5.43	-1.03	-5.66	-5.44	0
336.6	-4.2	-9.49	-1.75	-7.99	-2.75	0		-1.68	-1.05	1.44	-7.88	-1.44	0		-1.83	-3.95	0.43	-7.49	-3.26	0		0.65	-5.19	-2.23	-6.41	-5.62	0
337.5	-1.87	-4.84	3.58	-1.32	1.11	0		-1.92	-1.05	1.72	-4.26	0.84	0		-1.48	-3.24	-0.26	-6.93	0.26	0		-4.45	-5.16	-0.25	-7.9	-4.93	0
338.4	-1.78	-4.78	-0.01	-0.25	1.7	0		0.83	-2.65	-1.14	-7.92	-1.25	0		0.08	-1.18	2.46	-7.07	0.5	0		-2.68	-5.76	-3.69	-7.16	-6.1	0
339.3	-3.04	-8.87	-1.35	-7.12	-2.04	0		-2.89	-1.33	-1.62	-8.51	-4.08	0		-3.69	-0.01	-0.12	-8.96	-2.11	0		-0.91	-1.13	0.16	-6.25	-5.02	0
340.2	-5.35	-7.99	-1.1	-4.59	-3.98	0		-4.23	-0.63	1.35	-6.21	-0.87	0		-0.43	-0.69	3.77	-3.99	3.15	0		-0.75	-4.08	1.48	-2.77	-3.92	0
341.1	-2.33	-6.04	-1.75	-5.08	-0.1	0		-1.61	-0.31	-0.22	-5.8	-0.6	0		-0.86	-0.39	0.22	-4.73	1.69	0		0.46	-3.05	-0.49	-5.2	-2.21	0
342	-2.36	-7.14	-2.42	-4.03	-2.58	0		-2.34	-0.02	-1.91	-4.68	-0.86	0		-1.24	1.94	2.21	-4.8	1.71	0		-1.63	-2.35	0.92	-3.31	-2.77	0
342.9	-4.01	-8.29	-1.09	-5.69	-2.06	0		-3.45	-0.58	0.54	-6.82	-3.31	0		-1.34	-1.14	0.97	-8.42	-0.9	0		-0.7	-3.97	0.29	-5.36	-2.76	0
343.8	0.01	-4.87	1.78	-3.88	5.1	0		-1.76	-0.84	-1.12	-7.01	-2.59	0		-1.72	-2.63	1.04	-7.18	-1.43	0		-1.84	-4.93	-1.73	-7.69	-6.08	0
344.7	-1.94	-5.95	-2.02	-4.58	-0.71	0		-1.63	-0.65	0.35	-7.14	-0.49	0		-1.14	-3	2.45	-7.02	0.12	0		-2.84	-8.09	-3.19	-7.61	-6.38	0
345.6	-4.11	-5.06	-1.7	-3.09	0.67	0		-0.62	1.23	1.8	-4.93	-1.33	0		-1.84	-1.21	1.39	-6.22	0.95	0		1.68	-1.65	-0.26	-1.5	1.25	0
346.5	-5.52	-8.53	-5.18	-7.68	-2.74	0		-1.94	-2.89	-1.75	-6.79	-0.46	0		-4.6	-3.77	-0.76	-7.15	1.87	0		0.23	-1.24	-0.31	-2.68	2.3	0
347.4	-2.6	-8.53	0.51	-6.7	-0.57	0		-0.48	0.47	1.77	-5.58	-0.24	0		-2.57	-2.36	0.07	-8.4	1.63	0		-1.23	-4.28	0.63	-5.98	-3.33	0
348.3	-3.25	-10.82	-1.99	-5.51	-1.96	0		-0.46	0.67	2.24	-3.4	1.55	0		-3.04	-2.25	3.6	-5.77	-0.16	0		-0.94	-4.74	-1.16	-5.54	-5.15	0
349.2	-1.33	-3.6	0.05	-3.12	1.11	0		-1.08	0.2	-2.07	-5.89	-1.16	0		0.55	-0.03	2.76	-4.02	-0.09	0		1.62	-0.29	-2.43	-3.58	-2.07	0
350.1	-4.1	-4.98	-5.18	-5.29	-2.3	0		-1.88	-1.24	0.17	-5.49	-3.42	0		-0.56	-4.05	3.24	-7.55	-0.7	0		-2.12	-6.61	-2.56	-6.16	-6.17	0
351	-4.38	-5.99	-4.44	-7.82	-2.18	0		-3.66	0.22	-1.3	-8.99	-5.26	0		-2.69	-1.19	0.53	-11.48	-2.09	0		-2.52	-5.59	-3.8	-7.7	-3.35	0
351.9	-5.53	-7.21	-3.18	-8.98	-4.94	0		-5.59	-0.62	-4.53	-7.55	-5.94	0		-2.61	-0.85	-0.16	-5.53	-0.68	0		0.22	-3.11	-1.02	-5	-3.09	0
352.8	-2.41	-8.64	0.52	-3.28	0.24	0		-2.16	1.17	-0.1	-6.39	0.36	0		-0.39	0.73	1.94	-6.16	3.25	0		-0.95	-4.63	-0.35	-5.33	-4.45	0
353.7	-0.54	-6.61	-0.3	-2.94	-0.99	0		-2.57	-2.35	1.21	-6.47	-1.5	0		-1.79	-2.89	1.21	-7.42	-0.35	0		0.78	-4.3	1.31	-2.82	-2.56	0
354.6	-6.87	-9.93	-1.57	-8.02	-3.63	0		-3.11	-0.83	-3.5	-7.24	-2.53	0		-0.55	-0.32	3.34	-9.15	0.59	0		-0.88	-4.89	-1.25	-5.68	-3.49	0
355.5	-3.86	-7	-2.83	-5.55	-2.42	0		-1.87	0.12	-0.21	-6.32	-0.98	0		0.74	0.92	4.58	-2.92	2.57	0		-1.57	-6.09	-0.72	-7.08	-5.47	0
356.4	-4	-10.4	-2.35	-5.04	-2.23	0		-1.12	-2.38	-1.5	-4.57	0.39	0		-0.76	-2.51	2.9	-7.54	-0.9	0		-4.05	-4.6	-4.08	-6.33	-5.93	0
357.3	-2.92	-6.67	-4.02	-4.7	-2.4	0		-0.64	0.36	0.71	-3.29	1.86	0		-2.08	-3.59	-0.04	-8.24	-0.66	0		-3.2	-5.15	-4.29	-7.25	-6.78	0
358.2	-1.2	-6.97	-3.89	-7.55	-3.63	0		-1.41	3.15	1.21	-3.52	-0.36	0		-1.63	-1.03	2.59	-5.48	-0.51	0		-3.46	-5.34	-2.26	-5.25	-3.21	0
359.1	-4.64	-9.17	-4.27	-3.81	-5.94	0		-6.2	-3.53	-4.42	-6.56	-6.33	0		-2.33	-0.13	3.62	-6.6	1.93	0		-2.25	-6.05	1.06	-5.4	-3.08	0
360	-3.39	-7.08	-2.42	-3.05	3.46	0		-3.4	0.07	-0.71	-6.9	-2.86	0		0.15	0.31	5.47	-5.85	3.37	0		-4.58	-1.7	-0.66	-7.51	-4.8	0
360.9	-2.66	-7.73	-4.57	-6.47	-1.4	0		-3.08	-0.38	-0.65	-7.03	-2.25	0		-3.23	-2.28	1.06	-8.26	-1.39	0		-4.48	-6.24	-3.6	-8.94	-4.89	0
361.8	-3.36	-6.95	-2.61	-6.68	-1.62	0		-3.03	-0.09	-2.02	-7.55	-3.77	0		-2.46	-4.14	1	-9.68	0.54	0		0.14	-6.02	2.35	-4.81	-2.13	0
362.7	-2.45	-4.27	0.05	-4.16	1.57	0		-1.37	4.71	0.21	-3.42	2.6	0		-2.99	-0.44	1.12	-8.97	1.06	0		-3.68	-3.37	-1.5	-4.05	-3.9	0
363.6	-3.03	-5.99	0.65	-3.63	0.83	0		-3.49	-1.1	0.55	-5.59	-2.5	0		-2.74	-4.15	0.84	-7.63	-0.59	0		-2.64	-4.74	-0.43	-7.22	-4.7	0
364.5	-3.94	-6.3	-2.7	-5.43	-1.88	0		-1.53	2.07	-0.05	-4.99	-1.06	0		-2.89	-1.16	1.17	-5.21	-0.48	0		-4.77	-6.05	-3.34	-9.85	-5.48	0
365.4	-1.57	-8.83	-1.88	-8.57	-0.28	0		-3.56	-2.22	-1.08	-9.26	-3.14	0		-0.7	0.08	1.79	-8.78	1.38	0		0.01	-1.59	-1.65	-9.6	-4.32	0
366.3	-4.4	-6.77	-4.39	-7.55	-1.46	0		-4.41	-2.03	-3.16	-11.32	-2.06	0		-4.29	-1.25	-0.45	-12.68	-0.44	0		-0.91	-2.91	-1.72	-5.11	-4.57	0
367.2	0.83	-2.77	2.03	-1.15	3.21	0		-1.75	-2.11	1.46	-7.64	-0.21	0		-0.23	-1.46	2.72	-6.01	1.12	0		-2.82	-4.84	-1.27	-6.23	-4.06	0
368.1	-4.33	-6.71	-3.29	-6.17	0.08	0		-2.08	-0.47	-1.46	-6.05	-0.14	0		-0.81	0.92	2.2	-4.85	2.08	0		-2.7	-4.25	-1.63	-4.3	-2.18	0
369	-4.68	-7.24	-2.6	-4.94	0.16	0		-4.5	-1.08	-2.22	-8.25	-2.27	0		-5.75	-2.1	-0.15	-7.19	0.34	0		-3.16	-3.43	1.74	-3.8	-3.99	0
369.9	-6.63	-10.96	-2.95	-9.12	-1.72	0		-3.55	-2.17	-1.3	-7.16	-4.27	0		-4.77	-2.27	2.41	-8.45	-0.22	0		-3.5	-5.65	-0.4	-7.67	-3.57	0
370.8	-4.11	-8.5	-0.14	-7.67	-0.17	0		-2.47	0.25	1.98	-5.51	-0.2	0		0.65	-0.33	4.17	-4.77	3.81	0		-2.47	-4.92	-0.68	-6.96	-3.35	0
371.7	-1.25	-6.78	-0.49	-5.55	-0.05	0		-6.56	-3.56	-2.51	-10.17	-1.32	0		-1.45	-0.26	2.35	-5.54	1.81	0		-1.16	-3.85	-2.22	-7.43	-6.89	0
372.6	-1.37	-8.47	-2.13	-4.66	-1.45	0		-3.7	-1.81	-1.53	-4.95	-3.65	0		-0.4	-0.16	4.1	-3.76	2.78	0		-1.3	-3.58	0.99	-4.24	-4.76	0
373.5	-4.33	-9.21	-1.97	-5.62	0.06	0		-2.9	0.06	-1.84	-4.69	-3.1	0		1.6	1.14	3.43	-4.21	1.46	0		-3.91	-7.75	-3.13	-6.29	-4.65	0
374.4	-4.19	-8.59	-4.42	-7.12	-1.36	0		-2.93	-1.87	-2.97	-9.63	-3.6	0		-2.66	-1.26	0.25	-7.39	-1.88	0		-0.46	-1.91	-0.05	-3.63	-3.41	0
375.3	-1.91	-7.19	-1.56	-4.67	-0.71	0		-2.79	-0.08	1.84	-4.99	1.34	0		-1.84	2.05	2.24	-5.93	2.25	0		-1.27	-1.37	-1.61	-5.08	-2.64	0
376.2	-4.26	-8.93	-2.7	-3.24	-0.45	0		-4.99	-3.64	-3.81	-9.86	-3.29	0		-0.77	-2.49	2.32	-8.12	-0.51	0		-2.17	-3.56	0.15	-5.4	-3.65	0
377.1	-5.02	-9.4	-5.89	-4.88	-1.82	0		-4.27	-2.31	-2.59	-6.18	-1.74	0		-2.02	-2.63	0.26	-6.08	3.2	0		-1.84	-2.78	-0.56	-3.32	-1.26	0
378	-1.91	-5.24	-2.53	-2.55	1.21	0		-2.5	-1.66	-0.95	-6.14	-0.18	0		-1.27	-2.68	0.71	-7.6	0.13	0		1.72	-1.16	0.19	-3.95	-3.12	0
378.9	-3.86	-6.8	-2.62	-5.73	-3.51	0		-4.16	-3.12	-1.33	-7.85	-4.23	0		-3.07	-1.9	2.71	-4.73	2.81	0		-6.38	-7.27	-4.34	-7.71	-4.95	0
379.8	-5.17	-11.19	-7.85	-10.32	-2.93	0		-3.18	-1.38	-1.03	-5.49	-2.31	0		0.42	0.58	3.01	-4.09	3.74	0		-2.64	-4.14	-2.71	-7.68	-2.84	0
380.7	-2.47	-5.99	-3.14	-2.19	1.1	0		-3.31	1	-1.99	-3.85	0.13	0		1.76	2.7	4.26	-4.09	2.98	0		-2.8	-6.14	-1.77	-7.6	-6.04	0
381.6	-6.99	-12	-5.9	-11.45	-2.81	0		-5.06	-2.83	-3.65	-8.2	-4.04	0		-3.08	-1.75	-0.63	-8.64	-1.42	0		-1.63	-4.22	-2.18	-5.52	-1.67	0
382.5	0.54	-6.91	1.7	-1.32	2.37	0		-2.68	-2.31	1.19	-7.15	-1.35	0		-2.88	-4.23	1.08	-8.6	-0.89	0		-4.63	-4.57	-4.47	-9.43	-6.35	0
383.4	-6.2	-7.17	-1.46	-6.73	-2.32	0		-3.27	1.73	1.25	-6.65	-2.01	0		-0.71	-0.24	2.98	-5.98	0.88	0		-1.14	-3.09	-0.73	-5.26	-3.75	0
384.3	-4.67	-6.8	-2.88	-5.91	0.81	0		-8.95	-3.65	-2.19	-9	-4.81	0		-3.9	-4.19	0.56	-10.28	-2.15	0		-1.47	-4.45	-0.7	-5.03	-4.72	0
385.2	-6.05	-8.58	-3.08	-6.28	-3.64	0		-5.95	-1.8	-5.49	-9.52	-6.77	0		-2.1	-1.82	0.11	-6.3	-1.25	0		0.72	-4.47	0.54	-4.75	-3.29	0
386.1	-7.02	-10.53	-3.1	-7.7	-0.59	0		-4.15	-0.6	-0.15	-6.89	-0.92	0		-2.58	-1.27	1.27	-7.77	0.04	0		-6.45	-7.03	-5.81	-8.48	-8.26	0
387	-5.22	-10.87	-0.69	-7.94	-4.21	0		-6.95	-5.63	1.19	-10.43	-7.7	0		-2.64	-1.55	4.04	-6.67	-1.1	0		-0.5	-2.94	0.37	-5.13	-2.57	0
387.9	-3.49	-8.69	-3.43	-6.11	-3.81	0		-2.15	-2.27	-3.45	-9.82	-3.62	0		0.34	-2.32	2.61	-7.73	-0.6	0		-2.11	-3.48	-1.94	-6.65	-5.06	0
388.8	-3.22	-7.36	-4.43	-5.26	-3.23	0		-2.96	-1.24	-2.97	-5.99	-4.69	0		-1.76	-2.98	1.44	-7.59	-1.63	0		-1.67	-5.75	0.62	-6.97	-0.85	0
389.7	-3.78	-7.71	-1.62	-4.03	-2.78	0		-2.21	-0.73	-1.05	-4.48	-1.19	0		-1.74	-2.93	1.31	-5.31	2.94	0		-3.59	-3.06	-3.35	-7.2	-4.57	0
390.6	0.75	-4	-0.18	-2.37	1.97	0		-1.01	1.44	1.24	-4.05	-0.92	0		-1.43	-2.9	2.04	-7.49	1.06	0		0.18	-4.14	-0.12	-4.02	-2.06	0
391.5	-5.27	-10.6	-4.57	-6.23	-4.51	0		-4.34	-3.09	-4.01	-8.02	-4.65	0		-0.37	-2.15	1.5	-5.62	-0.48	0		-1.32	-4.28	1.46	-3.62	-1.81	0
392.4	-3.67	-6.4	-0.53	-7.05	-0.15	0		-3.14	1.31	-1.86	-7.79	-0.06	0		-1.05	-0.36	0.91	-9.49	-0.52	0		-0.72	-2.81	0.12	-4.84	-3.43	0
393.3	-1.01	-7.7	-1.49	-5.69	-0.33	0		-4.4	-2.66	-1.68	-10.28	-4.95	0		-5.14	-3.26	1.18	-10.46	-3.24	0		-3.4	-3.84	-0.95	-9.14	-4.4	0
394.2	-4.88	-7.12	-2.16	-7.24	-0.54	0		-4.33	-1.4	-0.62	-6.17	-0.38	0		-4.26	-2.01	0.76	-7.25	1.16	0		-4.17	-5.17	-3.04	-6.6	-4.53	0
395.1	-2.49	-7.41	0.48	-5.57	-1.31	0		-4.84	-2.67	-2.43	-9.47	-1.76	0		-1.81	-2.72	-0.2	-7.92	2.98	0		-1.06	-4.19	-2.86	-4.86	-4.11	0
396	-5.26	-7.2	-3.59	-5.16	-2.34	0		-1.73	-0.4	0.57	-5.89	-3.16	0		0	-0.16	5.19	-4.18	0.97	0		-2.27	-5.31	-2.04	-4.76	-4.12	0
396.9	-3.58	-8.27	-1.31	-7.19	-1.2	0		-0.57	1.27	2.93	-5.44	-0.45	0		-0.49	-1.85	2.18	-5.26	2.11	0		2.54	-2.3	-0.89	-1.44	-2.49	0
397.8	-1.99	-7.83	0.15	-2.61	1.32	0		-2.51	-1.4	-2.17	-8.05	-0.24	0		-1.62	-2.85	0.54	-11.13	-0.29	0		-0.68	-3.09	1.91	-3.16	-4.09	0
398.7	-1.02	-5.12	0.33	0.08	2.15	0		2.96	3.59	1.16	-3.77	1.37	0		3.5	3.23	4.02	-7.06	1.58	0		2.24	-1.27	2.66	-4.67	-2.7	0
399.6	-1.36	-7.72	-2.02	-5.33	-0.01	0		-3.41	-2.62	-2.94	-8.28	-2.02	0		-1.16	-0.6	0.05	-8.41	0.58	0		-1.67	-4.51	-2.39	-7.52	-4.87	0
400.5	-3.87	-9.52	-4.36	-8.55	-3.26	0		-5.13	-2.31	-2.85	-8.79	-4.94	0		-2.44	-1.6	2.18	-5.73	0.13	0		0.74	-2.12	2.27	-2.49	-1.93	0
401.4	-4.48	-7.8	-3.35	-5.32	-1.95	0		-3.95	-0.88	-3.47	-6.91	-2.5	0		-3.79	-0.83	0.63	-9.84	-1.81	0		-3.52	-5.65	-1.99	-7	-5.33	0
402.3	-3.34	-7.86	-3.3	-6.2	0.24	0		-2.05	0.2	0.99	-6.88	2.18	0		-1.15	1.26	3.54	-8.59	0.24	0		-0.97	-3.4	-0.96	-7.15	-5.51	0
403.2	-3.71	-8.72	-5.2	-6.9	-2.88	0		-1.41	1.77	1.83	-1.98	2.21	0		-0.77	-0.36	2.78	-5.47	4.04	0		-1.6	-4.5	1.13	-5.83	-2.12	0
404.1	-1.4	-5.83	-2.63	-4.85	-1.2	0		-4.29	-4.29	-3.56	-10.19	-9.03	0		-3.16	-4.28	1.31	-11.97	-1.18	0		-3.56	-4.98	-1.08	-8.76	-1.59	0
405	-1.72	-4.69	0.05	-3.77	2.93	0		-1.91	1.43	1.98	-3.5	0.65	0		-1.99	-1.47	4.01	-4.05	-0.92	0		-1.04	-3.76	1.12	-5.73	-3.32	0
405.9	-4.33	-7.23	-1.62	-7.16	-2.13	0		-3.81	0.68	-0.53	-8.26	-3.04	0		-3.93	-0.33	0.24	-10.12	-1.39	0		-6.54	-4.68	-3.64	-9.01	-8.2	0
406.8	-5.4	-11.34	-3.91	-7.8	-2.61	0		-3.84	-0.97	-2.39	-5.67	-2.82	0		-1.96	-1.51	2.59	-6.05	1.54	0		0.27	-5.21	2.77	-5.12	-0.62	0
407.7	-6.67	-12.33	-6.35	-8.29	-3.56	0		-4.58	-0.53	-0.22	-6.73	-1.55	0		0.37	-0.36	2.17	-6.44	0.31	0		0.2	0.27	-0.96	-4.53	-3.74	0
408.6	-5.38	-7.2	-0.86	-5.16	0.02	0		-3.85	-2.1	2.04	-8.11	-2.84	0		-1.06	-1.47	2.82	-7.98	0.1	0		-3.07	-7.43	-3.75	-8.42	-6.34	0
409.5	-1.95	-8.22	-1.51	-4.62	-1.66	0		-2.98	0.31	-0.91	-8.3	-3.95	0		-2.95	-0.91	1.72	-8.47	-2.64	0		-3.27	-2.94	-1.98	-6.24	-7.33	0
410.4	-4.13	-9.06	-5.43	-7.57	-2.64	0		-2.11	-1.36	-2.87	-8.08	-3.27	0		-1.19	-2.37	0.69	-9.1	-0.1	0		-4.19	-5.75	-3.03	-7.02	-4.72	0
411.3	-2.33	-8.36	-0.53	-5.58	1.53	0		-1.64	-2.23	-1.84	-8.17	-3.02	0		-2.08	-2.73	-1.5	-5.94	-0.92	0		-0.15	-2.08	0.65	-2.43	-2.39	0
412.2	-0.51	-6.5	-0.69	-3.76	-1.33	0		-0.48	0.78	1.16	-6.82	0.77	0		-2.26	-0.11	1.37	-8.81	0.6	0		-3.41	-4.12	-2.11	-8.16	-3.64	0
413.1	-2.85	-8.81	-3.18	-5.32	-2.13	0		3.07	3.41	1.93	-3.66	-0.4	0		1.26	1.67	6.23	-3.97	0.83	0		-1.23	0.01	2.19	-1.67	-3.85	0
414	-2.9	-9.17	-0.72	-3.46	2.17	0		-2	-0.32	0.7	-3.95	-0.46	0		-3.39	-3.93	0.16	-8.3	0.23	0		-2.13	-2.39	0.45	-6.35	-5.22	0
414.9	-4.08	-7.31	0.51	-5.54	1.83	0		-4.86	-0.28	-2.05	-8.15	0.13	0		-4.7	-3.98	-2.29	-10.56	-4.19	0		-0.98	-2.36	1.68	-5.13	-5.32	0
415.8	-4.17	-8.82	-4.81	-8.95	-2.31	0		0.54	3.09	2.3	-6.21	1.24	0		0.28	0.58	5.24	-5.77	2.57	0		0.58	-1.19	-2.49	-5.46	-3.94	0
416.7	-6.81	-10.23	-5.14	-6.29	-1.83	0		-2.36	1.08	-1.84	-5.71	-1.5	0		-0.22	0.48	-0.43	-5.62	1.73	0		-2.83	-4.17	-3.7	-7.2	-6.21	0
417.6	-5.68	-8.79	-3.21	-5.07	-4.09	0		-2.54	-2.82	-2.97	-6.24	-3.59	0		-0.29	-0.23	0.2	-5.38	1.74	0		-2.91	-2.47	-2.21	-6.07	-4.36	0
418.5	-4.98	-6.88	-5.92	-7.36	0.78	0		-3.85	0.19	-2.18	-6.89	-2.9	0		-3.52	-0.89	1.58	-10.7	-3.48	0		-0.19	-2.33	-0.72	-5.23	-4.74	0
419.4	-3.49	-7.05	-1.22	-4.71	-0.91	0		-4.05	-0.68	-0.2	-8.43	-3.01	0		-3.87	-4.15	-0.13	-10.46	1.51	0		-0.17	-2.86	-1.24	-4.48	0.21	0
420.3	-3.54	-8.57	-2.35	-5.44	1.58	0		-3.51	-3.76	-3.59	-10.67	-3.05	0		-1.93	-1.11	0.5	-7.98	-0.09	0		-2.28	-6.46	-3.23	-5.9	-5.72	0
421.2	-4.28	-11.96	-4.7	-7.61	-2.38	0		-5.44	-3.53	-2.43	-7.61	-2.48	0		-3.48	-0.67	0.29	-10.93	-1.48	0		0.64	-0.16	3.91	-5.49	-3.08	0
422.1	-5.9	-9.66	-3.93	-6.68	-2.41	0		-1.92	-1.81	1.19	-7.25	-1.87	0		2.82	1.11	2.72	-3.58	3.64	0		0.08	-2.3	-1.93	-7.37	-5.23	0
423	-1.09	-9.41	-0.7	-4.38	1.29	0		-1.87	-2.05	-1.51	-8.94	-3.78	0		-2.62	-1.09	3.22	-5.82	-1	0		0.51	-1.75	2.61	-2.54	-4.65	0
423.9	-3.21	-7.61	-2.94	-5.95	-0.04	0		-0.01	0.58	-0.15	-7.92	0.27	0		-0.78	-0.45	3.19	-4.58	1.92	0		-2.47	-0.61	0.75	-2.57	-4.34	0
424.8	-0.47	-6.25	-5.23	-8.26	-0.41	0		-3.16	2.64	-1.52	-10.32	-2.29	0		-1.33	-1.01	2.76	-9.17	0.01	0		-5.45	-7.8	-1.81	-8.94	-5.55	0
425.7	-3.66	-8.61	-3.14	-8.53	-1.1	0		0.61	1.61	1.85	-5.95	-0.17	0		1.84	-0.76	3.39	-3.25	3.82	0		-0.01	-1.61	-2.2	-5.59	-2.7	0
426.6	-1.71	-5.86	-1.03	-6.32	-1.45	0		-2.67	0.17	-2.78	-7.14	-3.65	0		-0.82	-0.27	2.53	-6.86	-1.44	0		-0.83	-1.77	-1.09	-5.84	-5.62	0
427.5	-2.87	-7.54	-2.21	-7.97	-0.71	0		-2.6	-2.8	-0.73	-13.04	-1.41	0		-0.57	-2.39	3.34	-9.34	3.35	0		-1.04	-3.96	0.66	-3.47	-1.9	0
428.4	-2.17	-4.92	-1.09	-5.96	-2.19	0		1.25	3.25	2.49	-4.81	-1.79	0		-2.79	-2.8	2.65	-9.68	-1.25	0		-4.09	-3.26	-1.73	-8.39	-5.73	0
429.3	-3.35	-8.89	-1.07	-4.16	-2.93	0		-1.96	-1.92	-0.74	-7.09	-5	0		-3.35	-3.66	2.06	-11.84	0.41	0		-4.4	-5.75	1.25	-8.06	-3.25	0
430.2	-1.11	-6.11	-1.16	-4.08	-3.55	0		-1.39	0.89	-3.13	-5.37	-4.18	0		-0.69	-1.72	1.06	-8.01	0.91	0		-2.15	-6.06	-2.59	-7.5	-7.56	0
431.1	-2.84	-8.22	-1.23	-7.85	-4.71	0		-1.42	-1.17	-0.27	-8.37	-5.5	0		0.02	-2.25	3.39	-5.7	-0.36	0		-0.44	-3.86	2.64	-3.57	-3.39	0
432	-1.49	-8.51	-3.49	-4.5	-1.87	0		-4.07	-0.94	-1.72	-4.25	-3.29	0		-1.62	-2.22	2.6	-5.47	-0.65	0		0.56	-1.77	0.55	-3.43	-3.28	0
432.9	-2.83	-7.94	-3.38	-8.63	0.03	0		-5.49	-2.73	-2.75	-10.97	-0.64	0		-3.77	-3.64	2.76	-8.27	2	0		0.72	-1.61	3.61	-3.02	-1.38	0
433.8	-4.68	-11.1	-4.86	-6.84	-1.38	0		-5.2	-2.6	-3.37	-9.7	-1.8	0		-3.41	-0.6	0.81	-8.14	2.74	0		-6.38	-6.41	-5.32	-8.74	-6.09	0
434.7	-3.09	-9.25	-1.82	-6.2	0.34	0		-0.67	0.72	1.05	-5.58	-0.7	0		-0.92	-1.14	3.84	-9.44	1.5	0		-2.69	-5.09	-0.52	-6.69	-2.84	0
435.6	-3.37	-6.93	-2.36	-4	0.09	0		-3.2	1.13	-0.29	-8.21	-1.45	0		-3.17	-0.56	1.97	-8.97	-0.95	0		-2.28	-1.13	-2.26	-7.25	-6.06	0
436.5	-3.19	-11.58	-4.03	-7.91	-0.57	0		-3.41	-4.34	-0.71	-9.61	-4.53	0		-3.85	-4.23	2.02	-11.76	-2.1	0		0.04	-2.29	2.68	-3.55	-2.91	0
437.4	-5.13	-10.01	-4.09	-5.47	0.24	0		-1.75	-0.72	-1.37	-6.91	-3.99	0		-2.56	-3.96	-1.41	-10.03	-2.71	0		-0.7	-4.39	-0.35	-5.14	-2.71	0
438.3	-1.85	-4.81	-1.58	-7.13	1.33	0		-1.12	0.49	0.54	-9.01	0.78	0		0.72	-0.21	4.38	-7.7	5.23	0		-0.87	-1.82	-1.42	-5.63	-3.47	0
439.2	-4.83	-8.32	-4.96	-4.97	-3.12	0		-2	-0.84	0.39	-6.48	-5.09	0		4.71	5.34	9.79	-0.49	4.66	0		2.91	-0.88	7.14	-1.52	-0.68	0
440.1	-6.38	-10.41	-5.13	-6.7	-1.88	0		-4.65	-2.26	-2.86	-7.15	-2.78	0		-2.43	-1.11	2.96	-7.46	1.15	0		-1.86	-3.26	-0.27	-5.88	-4.03	0
441	-4.86	-6.93	-1.79	-6.13	-2.14	0		-4.09	-1.84	-3.13	-9.59	-2.96	0		-2.28	-2.03	4.37	-8.78	1.2	0		-4.13	-6.17	-1.05	-6.27	-4.75	0
441.9	-8	-13.34	-8.18	-9.71	-2.19	0		-7.18	-1.9	-4.09	-11.15	-4.33	0		-1.43	-0.51	1.87	-8.82	1.16	0		-4.2	-4.9	-0.62	-9.57	-6.29	0
442.8	-4.21	-11.52	-5.43	-5.59	-5.83	0		-5.44	-2.24	-2.64	-8.05	-4.32	0		-3.33	-3.96	1.86	-10.3	0.08	0		-4.26	-4.98	-0.49	-7.99	-2.58	0
443.7	-2.14	-7.98	-2.09	-3.7	-0.75	0		-1.1	0.2	1.35	-7.12	-0.71	0		-0.72	-2.79	3.55	-8.8	-0.38	0		-1.71	-5.56	2.66	-2.36	-3.07	0
444.6	-3.72	-6.34	-3.43	-5.57	-1.54	0		-2.99	-0.6	-3.2	-7.07	-1.4	0		-3.02	-0.79	1.74	-7.11	-1.74	0		-2.87	-3.06	-1.45	-4.66	-4.39	0
445.5	-1.5	-6.11	-3.33	-5.36	-2.1	0		-0.61	2.05	-2.44	-5.57	-0.79	0		-0.27	-1.72	-2.04	-8.39	1.75	0		-1.13	-4.65	-3.52	-7.65	-4.12	0
446.4	-2.51	-7.54	-5.57	-8.43	0.19	0		-3.54	-2.39	-1.47	-8.03	1.63	0		-0.58	-1.61	5.44	-7.76	3.11	0		-1	-2.65	1.44	-4.91	0.51	0
447.3	-4.88	-6.8	-3.01	-5.78	0.95	0		-0.88	1.59	1.27	-5.22	0.15	0		-1.74	-1.38	1.94	-9.5	0.82	0		-3.19	-4.22	1.1	-6.7	-4.24	0
448.2	-3.68	-7.74	0.18	-5.32	1.83	0		-4.31	-4.33	-0.25	-8.64	-3.05	0		-3.01	-6.38	1.31	-8.27	-2.34	0		-3	-6.16	-0.4	-5.21	-4.45	0
449.1	-5.94	-8.03	-0.93	-4.64	-0.32	0		-3.48	-1.32	-0.76	-5.64	-1.88	0		-4.32	-4.62	-1.94	-12.18	-2.81	0		-2.16	-4.18	-1.82	-8.54	-3.51	0
450	-5.95	-7.64	-3.03	-6.44	-1.66	0		-4.81	-3.14	-1.22	-7.78	-2.37	0		-3.76	-4.3	1.88	-8.95	-1.22	0		-3.46	-5.46	-1.31	-5.89	-6.55	0
450.9	-4.07	-11.45	-6.11	-8.3	-2.65	0		-3.91	-3.72	-3.09	-9.11	-4.01	0		-2.71	-4.46	2.22	-10.14	-0.21	0		-2.34	-6.31	-0.51	-8.19	-1.53	0
0	0	0	0	0	0	0		0	0	0	0	0	0		0	0	0	0	0	0		0	0	0	0	0	0
0	0	0	0	0	0	0		0	0	0	0	0	0		0	0	0	0	0	0		0	0	0	0	0	0
0	0	0	0	0	0	0		0	0	0	0	0	0		0	0	0	0	0	0		0	0	0	0	0	0
0	0	0	0	0	0	0		0	0	0	0	0	0		0	0	0	0	0	0		0	0	0	0	0	0
0	0	0	0	0	0	0		0	0	0	0	0	0		0	0	0	0	0	0		0	0	0	0	0	0
0	0	0	0	0	0	0		0	0	0	0	0	0		0	0	0	0	0	0		0	0	0	0	0	0
0	0	0	0	0	0	0		0	0	0	0	0	0		0	0	0	0	0	0		0	0	0	0	0	0
0	0	0	0	0	0	0		0	0	0	0	0	0		0	0	0	0	0	0		0	0	0	0	0	0
0	0	0	0	0	0	0		0	0	0	0	0	0		0	0	0	0	0	0		0	0	0	0	0	0
0	0	0	0	0	0	0		0	0	0	0	0	0		0	0	0	0	0	0		0	0	0	0	0	0
0	0	0	0	0	0	0		0	0	0	0	0	0		0	0	0	0	0	0		0	0	0	0	0	0
0	0	0	0	0	0	0		0	0	0	0	0	0		0	0	0	0	0	0		0	0	0	0	0	0
0	0	0	0	0	0	0		0	0	0	0	0	0		0	0	0	0	0	0		0	0	0	0	0	0
0	0	0	0	0	0	0		0	0	0	0	0	0		0	0	0	0	0	0		0	0	0	0	0	0
0	0	0	0	0	0	0		0	0	0	0	0	0		0	0	0	0	0	0		0	0	0	0	0	0
0	0	0	0	0	0	0		0	0	0	0	0	0		0	0	0	0	0	0		0	0	0	0	0	0
0	0	0	0	0	0	0		0	0	0	0	0	0		0	0	0	0	0	0		0	0	0	0	0	0
0	0	0	0	0	0	0		0	0	0	0	0	0		0	0	0	0	0	0		0	0	0	0	0	0
0	0	0	0	0	0	0		0	0	0	0	0	0		0	0	0	0	0	0		0	0	0	0	0	0
0	0	0	0	0	0	0		0	0	0	0	0	0		0	0	0	0	0	0		0	0	0	0	0	0
0	0	0	0	0	0	0		0	0	0	0	0	0		0	0	0	0	0	0		0	0	0	0	0	0
0	0	0	0	0	0	0		0	0	0	0	0	0		0	0	0	0	0	0		0	0	0	0	0	0
0	0	0	0	0	0	0		0	0	0	0	0	0		0	0	0	0	0	0		0	0	0	0	0	0
0	0	0	0	0	0	0		0	0	0	0	0	0		0	0	0	0	0	0		0	0	0	0	0	0
0	0	0	0	0	0	0		0	0	0	0	0	0		0	0	0	0	0	0		0	0	0	0	0	0
0	0	0	0	0	0	0		0	0	0	0	0	0		0	0	0	0	0	0		0	0	0	0	0	0
0	0	0	0	0	0	0		0	0	0	0	0	0		0	0	0	0	0	0		0	0	0	0	0	0
0	0	0	0	0	0	0		0	0	0	0	0	0		0	0	0	0	0	0		0	0	0	0	0	0
0	0	0	0	0	0	0		0	0	0	0	0	0		0	0	0	0	0	0		0	0	0	0	0	0
0	0	0	0	0	0	0		0	0	0	0	0	0		0	0	0	0	0	0		0	0	0	0	0	0
0	0	0	0	0	0	0		0	0	0	0	0	0		0	0	0	0	0	0		0	0	0	0	0	0
0	0	0	0	0	0	0		0	0	0	0	0	0		0	0	0	0	0	0		0	0	0	0	0	0
0	0	0	0	0	0	0		0	0	0	0	0	0		0	0	0	0	0	0		0	0	0	0	0	0
0	0	0	0	0	0	0		0	0	0	0	0	0		0	0	0	0	0	0		0	0	0	0	0	0
0	0	0	0	0	0	0		0	0	0	0	0	0		0	0	0	0	0	0		0	0	0	0	0	0
0	0	0	0	0	0	0		0	0	0	0	0	0		0	0	0	0	0	0		0	0	0	0	0	0
0	0	0	0	0	0	0		0	0	0	0	0	0		0	0	0	0	0	0		0	0	0	0	0	0
0	0	0	0	0	0	0		0	0	0	0	0	0		0	0	0	0	0	0		0	0	0	0	0	0
0	0	0	0	0	0	0		0	0	0	0	0	0		0	0	0	0	0	0		0	0	0	0	0	0
0	0	0	0	0	0	0		0	0	0	0	0	0		0	0	0	0	0	0		0	0	0	0	0	0
0	0	0	0	0	0	0		0	0	0	0	0	0		0	0	0	0	0	0		0	0	0	0	0	0
0	0	0	0	0	0	0		0	0	0	0	0	0		0	0	0	0	0	0		0	0	0	0	0	0
0	0	0	0	0	0	0		0	0	0	0	0	0		0	0	0	0	0	0		0	0	0	0	0	0
0	0	0	0	0	0	0		0	0	0	0	0	0		0	0	0	0	0	0		0	0	0	0	0	0
0	0	0	0	0	0	0		0	0	0	0	0	0		0	0	0	0	0	0		0	0	0	0	0	0
0	0	0	0	0	0	0		0	0	0	0	0	0		0	0	0	0	0	0		0	0	0	0	0	0
0	0	0	0	0	0	0		0	0	0	0	0	0		0	0	0	0	0	0		0	0	0	0	0	0
0	0	0	0	0	0	0		0	0	0	0	0	0		0	0	0	0	0	0		0	0	0	0	0	0
0	0	0	0	0	0	0		0	0	0	0	0	0		0	0	0	0	0	0		0	0	0	0	0	0
0	0	0	0	0	0	0		0	0	0	0	0	0		0	0	0	0	0	0		0	0	0	0	0	0
0	0	0	0	0	0	0		0	0	0	0	0	0		0	0	0	0	0	0		0	0	0	0	0	0
0	0	0	0	0	0	0		0	0	0	0	0	0		0	0	0	0	0	0		0	0	0	0	0	0
0	0	0	0	0	0	0		0	0	0	0	0	0		0	0	0	0	0	0		0	0	0	0	0	0
0	0	0	0	0	0	0		0	0	0	0	0	0		0	0	0	0	0	0		0	0	0	0	0	0
0	0	0	0	0	0	0		0	0	0	0	0	0		0	0	0	0	0	0		0	0	0	0	0	0
0	0	0	0	0	0	0		0	0	0	0	0	0		0	0	0	0	0	0		0	0	0	0	0	0
0	0	0	0	0	0	0		0	0	0	0	0	0		0	0	0	0	0	0		0	0	0	0	0	0
0	0	0	0	0	0	0		0	0	0	0	0	0		0	0	0	0	0	0		0	0	0	0	0	0
0	0	0	0	0	0	0		0	0	0	0	0	0		0	0	0	0	0	0		0	0	0	0	0	0
0	0	0	0	0	0	0		0	0	0	0	0	0		0	0	0	0	0	0		0	0	0	0	0	0
0	0	0	0	0	0	0		0	0	0	0	0	0		0	0	0	0	0	0		0	0	0	0	0	0
0	0	0	0	0	0	0		0	0	0	0	0	0		0	0	0	0	0	0		0	0	0	0	0	0
0	0	0	0	0	0	0		0	0	0	0	0	0		0	0	0	0	0	0		0	0	0	0	0	0
0	0	0	0	0	0	0		0	0	0	0	0	0		0	0	0	0	0	0		0	0	0	0	0	0
0	0	0	0	0	0	0		0	0	0	0	0	0		0	0	0	0	0	0		0	0	0	0	0	0
0	0	0	0	0	0	0		0	0	0	0	0	0		0	0	0	0	0	0		0	0	0	0	0	0
0	0	0	0	0	0	0		0	0	0	0	0	0		0	0	0	0	0	0		0	0	0	0	0	0
0	0	0	0	0	0	0		0	0	0	0	0	0		0	0	0	0	0	0		0	0	0	0	0	0
0	0	0	0	0	0	0		0	0	0	0	0	0		0	0	0	0	0	0		0	0	0	0	0	0
0	0	0	0	0	0	0		0	0	0	0	0	0		0	0	0	0	0	0		0	0	0	0	0	0
0	0	0	0	0	0	0		0	0	0	0	0	0		0	0	0	0	0	0		0	0	0	0	0	0
0	0	0	0	0	0	0		0	0	0	0	0	0		0	0	0	0	0	0		0	0	0	0	0	0
0	0	0	0	0	0	0		0	0	0	0	0	0		0	0	0	0	0	0		0	0	0	0	0	0
0	0	0	0	0	0	0		0	0	0	0	0	0		0	0	0	0	0	0		0	0	0	0	0	0
0	0	0	0	0	0	0		0	0	0	0	0	0		0	0	0	0	0	0		0	0	0	0	0	0
0	0	0	0	0	0	0		0	0	0	0	0	0		0	0	0	0	0	0		0	0	0	0	0	0
0	0	0	0	0	0	0		0	0	0	0	0	0		0	0	0	0	0	0		0	0	0	0	0	0
0	0	0	0	0	0	0		0	0	0	0	0	0		0	0	0	0	0	0		0	0	0	0	0	0
0	0	0	0	0	0	0		0	0	0	0	0	0		0	0	0	0	0	0		0	0	0	0	0	0
0	0	0	0	0	0	0		0	0	0	0	0	0		0	0	0	0	0	0		0	0	0	0	0	0
0	0	0	0	0	0	0		0	0	0	0	0	0		0	0	0	0	0	0		0	0	0	0	0	0
0	0	0	0	0	0	0		0	0	0	0	0	0		0	0	0	0	0	0		0	0	0	0	0	0
0	0	0	0	0	0	0		0	0	0	0	0	0		0	0	0	0	0	0		0	0	0	0	0	0
0	0	0	0	0	0	0		0	0	0	0	0	0		0	0	0	0	0	0		0	0	0	0	0	0
0	0	0	0	0	0	0		0	0	0	0	0	0		0	0	0	0	0	0		0	0	0	0	0	0
0	0	0	0	0	0	0		0	0	0	0	0	0		0	0	0	0	0	0		0	0	0	0	0	0
0	0	0	0	0	0	0		0	0	0	0	0	0		0	0	0	0	0	0		0	0	0	0	0	0
0	0	0	0	0	0	0		0	0	0	0	0	0		0	0	0	0	0	0		0	0	0	0	0	0
0	0	0	0	0	0	0		0	0	0	0	0	0		0	0	0	0	0	0		0	0	0	0	0	0
0	0	0	0	0	0	0		0	0	0	0	0	0		0	0	0	0	0	0		0	0	0	0	0	0
0	0	0	0	0	0	0		0	0	0	0	0	0		0	0	0	0	0	0		0	0	0	0	0	0
0	0	0	0	0	0	0		0	0	0	0	0	0		0	0	0	0	0	0		0	0	0	0	0	0
0	0	0	0	0	0	0		0	0	0	0	0	0		0	0	0	0	0	0		0	0	0	0	0	0
0	0	0	0	0	0	0		0	0	0	0	0	0		0	0	0	0	0	0		0	0	0	0	0	0
0	0	0	0	0	0	0		0	0	0	0	0	0		0	0	0	0	0	0		0	0	0	0	0	0
0	0	0	0	0	0	0		0	0	0	0	0	0		0	0	0	0	0	0		0	0	0	0	0	0
0	0	0	0	0	0	0		0	0	0	0	0	0		0	0	0	0	0	0		0	0	0	0	0	0
0	0	0	0	0	0	0		0	0	0	0	0	0		0	0	0	0	0	0		0	0	0	0	0	0
0	0	0	0	0	0	0		0	0	0	0	0	0		0	0	0	0	0	0		0	0	0	0	0	0
0	0	0	0	0	0	0		0	0	0	0	0	0		0	0	0	0	0	0		0	0	0	0	0	0
0	0	0	0	0	0	0		0	0	0	0	0	0		0	0	0	0	0	0		0	0	0	0	0	0
0	0	0	0	0	0	0		0	0	0	0	0	0		0	0	0	0	0	0		0	0	0	0	0	0
0	0	0	0	0	0	0		0	0	0	0	0	0		0	0	0	0	0	0		0	0	0	0	0	0
0	0	0	0	0	0	0		0	0	0	0	0	0		0	0	0	0	0	0		0	0	0	0	0	0
0	0	0	0	0	0	0		0	0	0	0	0	0		0	0	0	0	0	0		0	0	0	0	0	0
0	0	0	0	0	0	0		0	0	0	0	0	0		0	0	0	0	0	0		0	0	0	0	0	0
0	0	0	0	0	0	0		0	0	0	0	0	0		0	0	0	0	0	0		0	0	0	0	0	0
0	0	0	0	0	0	0		0	0	0	0	0	0		0	0	0	0	0	0		0	0	0	0	0	0
0	0	0	0	0	0	0		0	0	0	0	0	0		0	0	0	0	0	0		0	0	0	0	0	0
0	0	0	0	0	0	0		0	0	0	0	0	0		0	0	0	0	0	0		0	0	0	0	0	0
0	0	0	0	0	0	0		0	0	0	0	0	0		0	0	0	0	0	0		0	0	0	0	0	0
0	0	0	0	0	0	0		0	0	0	0	0	0		0	0	0	0	0	0		0	0	0	0	0	0
0	0	0	0	0	0	0		0	0	0	0	0	0		0	0	0	0	0	0		0	0	0	0	0	0
0	0	0	0	0	0	0		0	0	0	0	0	0		0	0	0	0	0	0		0	0	0	0	0	0
0	0	0	0	0	0	0		0	0	0	0	0	0		0	0	0	0	0	0		0	0	0	0	0	0
0	0	0	0	0	0	0		0	0	0	0	0	0		0	0	0	0	0	0		0	0	0	0	0	0
0	0	0	0	0	0	0		0	0	0	0	0	0		0	0	0	0	0	0		0	0	0	0	0	0
0	0	0	0	0	0	0		0	0	0	0	0	0		0	0	0	0	0	0		0	0	0	0	0	0
0	0	0	0	0	0	0		0	0	0	0	0	0		0	0	0	0	0	0		0	0	0	0	0	0
0	0	0	0	0	0	0		0	0	0	0	0	0		0	0	0	0	0	0		0	0	0	0	0	0
0	0	0	0	0	0	0		0	0	0	0	0	0		0	0	0	0	0	0		0	0	0	0	0	0
0	0	0	0	0	0	0		0	0	0	0	0	0		0	0	0	0	0	0		0	0	0	0	0	0
0	0	0	0	0	0	0		0	0	0	0	0	0		0	0	0	0	0	0		0	0	0	0	0	0
0	0	0	0	0	0	0		0	0	0	0	0	0		0	0	0	0	0	0		0	0	0	0	0	0
0	0	0	0	0	0	0		0	0	0	0	0	0		0	0	0	0	0	0		0	0	0	0	0	0
0	0	0	0	0	0	0		0	0	0	0	0	0		0	0	0	0	0	0		0	0	0	0	0	0
0	0	0	0	0	0	0		0	0	0	0	0	0		0	0	0	0	0	0		0	0	0	0	0	0
0	0	0	0	0	0	0		0	0	0	0	0	0		0	0	0	0	0	0		0	0	0	0	0	0
0	0	0	0	0	0	0		0	0	0	0	0	0		0	0	0	0	0	0		0	0	0	0	0	0
0	0	0	0	0	0	0		0	0	0	0	0	0		0	0	0	0	0	0		0	0	0	0	0	0
0	0	0	0	0	0	0		0	0	0	0	0	0		0	0	0	0	0	0		0	0	0	0	0	0
0	0	0	0	0	0	0		0	0	0	0	0	0		0	0	0	0	0	0		0	0	0	0	0	0
0	0	0	0	0	0	0		0	0	0	0	0	0		0	0	0	0	0	0		0	0	0	0	0	0
0	0	0	0	0	0	0		0	0	0	0	0	0		0	0	0	0	0	0		0	0	0	0	0	0
0	0	0	0	0	0	0		0	0	0	0	0	0		0	0	0	0	0	0		0	0	0	0	0	0
0	0	0	0	0	0	0		0	0	0	0	0	0		0	0	0	0	0	0		0	0	0	0	0	0
0	0	0	0	0	0	0		0	0	0	0	0	0		0	0	0	0	0	0		0	0	0	0	0	0
0	0	0	0	0	0	0		0	0	0	0	0	0		0	0	0	0	0	0		0	0	0	0	0	0
0	0	0	0	0	0	0		0	0	0	0	0	0		0	0	0	0	0	0		0	0	0	0	0	0
0	0	0	0	0	0	0		0	0	0	0	0	0		0	0	0	0	0	0		0	0	0	0	0	0
0	0	0	0	0	0	0		0	0	0	0	0	0		0	0	0	0	0	0		0	0	0	0	0	0
0	0	0	0	0	0	0		0	0	0	0	0	0		0	0	0	0	0	0		0	0	0	0	0	0
0	0	0	0	0	0	0		0	0	0	0	0	0		0	0	0	0	0	0		0	0	0	0	0	0
0	0	0	0	0	0	0		0	0	0	0	0	0		0	0	0	0	0	0		0	0	0	0	0	0
0	0	0	0	0	0	0		0	0	0	0	0	0		0	0	0	0	0	0		0	0	0	0	0	0
0	0	0	0	0	0	0		0	0	0	0	0	0		0	0	0	0	0	0		0	0	0	0	0	0
0	0	0	0	0	0	0		0	0	0	0	0	0		0	0	0	0	0	0		0	0	0	0	0	0
0	0	0	0	0	0	0		0	0	0	0	0	0		0	0	0	0	0	0		0	0	0	0	0	0
0	0	0	0	0	0	0		0	0	0	0	0	0		0	0	0	0	0	0		0	0	0	0	0	0
0	0	0	0	0	0	0		0	0	0	0	0	0		0	0	0	0	0	0		0	0	0	0	0	0
0	0	0	0	0	0	0		0	0	0	0	0	0		0	0	0	0	0	0		0	0	0	0	0	0
0	0	0	0	0	0	0		0	0	0	0	0	0		0	0	0	0	0	0		0	0	0	0	0	0
0	0	0	0	0	0	0		0	0	0	0	0	0		0	0	0	0	0	0		0	0	0	0	0	0
0	0	0	0	0	0	0		0	0	0	0	0	0		0	0	0	0	0	0		0	0	0	0	0	0
0	0	0	0	0	0	0		0	0	0	0	0	0		0	0	0	0	0	0		0	0	0	0	0	0
0	0	0	0	0	0	0		0	0	0	0	0	0		0	0	0	0	0	0		0	0	0	0	0	0
0	0	0	0	0	0	0		0	0	0	0	0	0		0	0	0	0	0	0		0	0	0	0	0	0
0	0	0	0	0	0	0		0	0	0	0	0	0		0	0	0	0	0	0		0	0	0	0	0	0
0	0	0	0	0	0	0		0	0	0	0	0	0		0	0	0	0	0	0		0	0	0	0	0	0
0	0	0	0	0	0	0		0	0	0	0	0	0		0	0	0	0	0	0		0	0	0	0	0	0
0	0	0	0	0	0	0		0	0	0	0	0	0		0	0	0	0	0	0		0	0	0	0	0	0
0	0	0	0	0	0	0		0	0	0	0	0	0		0	0	0	0	0	0		0	0	0	0	0	0
0	0	0	0	0	0	0		0	0	0	0	0	0		0	0	0	0	0	0		0	0	0	0	0	0
0	0	0	0	0	0	0		0	0	0	0	0	0		0	0	0	0	0	0		0	0	0	0	0	0
0	0	0	0	0	0	0		0	0	0	0	0	0		0	0	0	0	0	0		0	0	0	0	0	0
0	0	0	0	0	0	0		0	0	0	0	0	0		0	0	0	0	0	0		0	0	0	0	0	0
0	0	0	0	0	0	0		0	0	0	0	0	0		0	0	0	0	0	0		0	0	0	0	0	0
0	0	0	0	0	0	0		0	0	0	0	0	0		0	0	0	0	0	0		0	0	0	0	0	0
0	0	0	0	0	0	0		0	0	0	0	0	0		0	0	0	0	0	0		0	0	0	0	0	0
0	0	0	0	0	0	0		0	0	0	0	0	0		0	0	0	0	0	0		0	0	0	0	0	0
0	0	0	0	0	0	0		0	0	0	0	0	0		0	0	0	0	0	0		0	0	0	0	0	0
0	0	0	0	0	0	0		0	0	0	0	0	0		0	0	0	0	0	0		0	0	0	0	0	0
0	0	0	0	0	0	0		0	0	0	0	0	0		0	0	0	0	0	0		0	0	0	0	0	0
0	0	0	0	0	0	0		0	0	0	0	0	0		0	0	0	0	0	0		0	0	0	0	0	0
0	0	0	0	0	0	0		0	0	0	0	0	0		0	0	0	0	0	0		0	0	0	0	0	0
0	0	0	0	0	0	0		0	0	0	0	0	0		0	0	0	0	0	0		0	0	0	0	0	0
0	0	0	0	0	0	0		0	0	0	0	0	0		0	0	0	0	0	0		0	0	0	0	0	0
0	0	0	0	0	0	0		0	0	0	0	0	0		0	0	0	0	0	0		0	0	0	0	0	0
0	0	0	0	0	0	0		0	0	0	0	0	0		0	0	0	0	0	0		0	0	0	0	0	0
0	0	0	0	0	0	0		0	0	0	0	0	0		0	0	0	0	0	0		0	0	0	0	0	0
0	0	0	0	0	0	0		0	0	0	0	0	0		0	0	0	0	0	0		0	0	0	0	0	0
0	0	0	0	0	0	0		0	0	0	0	0	0		0	0	0	0	0	0		0	0	0	0	0	0
0	0	0	0	0	0	0		0	0	0	0	0	0		0	0	0	0	0	0		0	0	0	0	0	0
0	0	0	0	0	0	0		0	0	0	0	0	0		0	0	0	0	0	0		0	0	0	0	0	0
0	0	0	0	0	0	0		0	0	0	0	0	0		0	0	0	0	0	0		0	0	0	0	0	0
0	0	0	0	0	0	0		0	0	0	0	0	0		0	0	0	0	0	0		0	0	0	0	0	0
0	0	0	0	0	0	0		0	0	0	0	0	0		0	0	0	0	0	0		0	0	0	0	0	0
0	0	0	0	0	0	0		0	0	0	0	0	0		0	0	0	0	0	0		0	0	0	0	0	0
0	0	0	0	0	0	0		0	0	0	0	0	0		0	0	0	0	0	0		0	0	0	0	0	0
0	0	0	0	0	0	0		0	0	0	0	0	0		0	0	0	0	0	0		0	0	0	0	0	0
0	0	0	0	0	0	0		0	0	0	0	0	0		0	0	0	0	0	0		0	0	0	0	0	0
0	0	0	0	0	0	0		0	0	0	0	0	0		0	0	0	0	0	0		0	0	0	0	0	0
0	0	0	0	0	0	0		0	0	0	0	0	0		0	0	0	0	0	0		0	0	0	0	0	0
0	0	0	0	0	0	0		0	0	0	0	0	0		0	0	0	0	0	0		0	0	0	0	0	0
0	0	0	0	0	0	0		0	0	0	0	0	0		0	0	0	0	0	0		0	0	0	0	0	0
0	0	0	0	0	0	0		0	0	0	0	0	0		0	0	0	0	0	0		0	0	0	0	0	0
0	0	0	0	0	0	0		0	0	0	0	0	0		0	0	0	0	0	0		0	0	0	0	0	0
0	0	0	0	0	0	0		0	0	0	0	0	0		0	0	0	0	0	0		0	0	0	0	0	0
0	0	0	0	0	0	0		0	0	0	0	0	0		0	0	0	0	0	0		0	0	0	0	0	0
0	0	0	0	0	0	0		0	0	0	0	0	0		0	0	0	0	0	0		0	0	0	0	0	0
0	0	0	0	0	0	0		0	0	0	0	0	0		0	0	0	0	0	0		0	0	0	0	0	0
0	0	0	0	0	0	0		0	0	0	0	0	0		0	0	0	0	0	0		0	0	0	0	0	0
0	0	0	0	0	0	0		0	0	0	0	0	0		0	0	0	0	0	0		0	0	0	0	0	0
0	0	0	0	0	0	0		0	0	0	0	0	0		0	0	0	0	0	0		0	0	0	0	0	0
0	0	0	0	0	0	0		0	0	0	0	0	0		0	0	0	0	0	0		0	0	0	0	0	0
0	0	0	0	0	0	0		0	0	0	0	0	0		0	0	0	0	0	0		0	0	0	0	0	0
0	0	0	0	0	0	0		0	0	0	0	0	0		0	0	0	0	0	0		0	0	0	0	0	0
0	0	0	0	0	0	0		0	0	0	0	0	0		0	0	0	0	0	0		0	0	0	0	0	0
0	0	0	0	0	0	0		0	0	0	0	0	0		0	0	0	0	0	0		0	0	0	0	0	0
0	0	0	0	0	0	0		0	0	0	0	0	0		0	0	0	0	0	0		0	0	0	0	0	0
0	0	0	0	0	0	0		0	0	0	0	0	0		0	0	0	0	0	0		0	0	0	0	0	0
0	0	0	0	0	0	0		0	0	0	0	0	0		0	0	0	0	0	0		0	0	0	0	0	0
0	0	0	0	0	0	0		0	0	0	0	0	0		0	0	0	0	0	0		0	0	0	0	0	0
0	0	0	0	0	0	0		0	0	0	0	0	0		0	0	0	0	0	0		0	0	0	0	0	0
0	0	0	0	0	0	0		0	0	0	0	0	0		0	0	0	0	0	0		0	0	0	0	0	0
0	0	0	0	0	0	0		0	0	0	0	0	0		0	0	0	0	0	0		0	0	0	0	0	0
0	0	0	0	0	0	0		0	0	0	0	0	0		0	0	0	0	0	0		0	0	0	0	0	0
0	0	0	0	0	0	0		0	0	0	0	0	0		0	0	0	0	0	0		0	0	0	0	0	0
0	0	0	0	0	0	0		0	0	0	0	0	0		0	0	0	0	0	0		0	0	0	0	0	0
0	0	0	0	0	0	0		0	0	0	0	0	0		0	0	0	0	0	0		0	0	0	0	0	0
0	0	0	0	0	0	0		0	0	0	0	0	0		0	0	0	0	0	0		0	0	0	0	0	0
0	0	0	0	0	0	0		0	0	0	0	0	0		0	0	0	0	0	0		0	0	0	0	0	0
0	0	0	0	0	0	0		0	0	0	0	0	0		0	0	0	0	0	0		0	0	0	0	0	0
0	0	0	0	0	0	0		0	0	0	0	0	0		0	0	0	0	0	0		0	0	0	0	0	0
0	0	0	0	0	0	0		0	0	0	0	0	0		0	0	0	0	0	0		0	0	0	0	0	0
0	0	0	0	0	0	0		0	0	0	0	0	0		0	0	0	0	0	0		0	0	0	0	0	0
0	0	0	0	0	0	0		0	0	0	0	0	0		0	0	0	0	0	0		0	0	0	0	0	0
0	0	0	0	0	0	0		0	0	0	0	0	0		0	0	0	0	0	0		0	0	0	0	0	0
0	0	0	0	0	0	0		0	0	0	0	0	0		0	0	0	0	0	0		0	0	0	0	0	0
0	0	0	0	0	0	0		0	0	0	0	0	0		0	0	0	0	0	0		0	0	0	0	0	0
0	0	0	0	0	0	0		0	0	0	0	0	0		0	0	0	0	0	0		0	0	0	0	0	0
0	0	0	0	0	0	0		0	0	0	0	0	0		0	0	0	0	0	0		0	0	0	0	0	0
0	0	0	0	0	0	0		0	0	0	0	0	0		0	0	0	0	0	0		0	0	0	0	0	0
0	0	0	0	0	0	0		0	0	0	0	0	0		0	0	0	0	0	0		0	0	0	0	0	0
0	0	0	0	0	0	0		0	0	0	0	0	0		0	0	0	0	0	0		0	0	0	0	0	0
0	0	0	0	0	0	0		0	0	0	0	0	0		0	0	0	0	0	0		0	0	0	0	0	0
0	0	0	0	0	0	0		0	0	0	0	0	0		0	0	0	0	0	0		0	0	0	0	0	0
0	0	0	0	0	0	0		0	0	0	0	0	0		0	0	0	0	0	0		0	0	0	0	0	0
0	0	0	0	0	0	0		0	0	0	0	0	0		0	0	0	0	0	0		0	0	0	0	0	0
0	0	0	0	0	0	0		0	0	0	0	0	0		0	0	0	0	0	0		0	0	0	0	0	0
0	0	0	0	0	0	0		0	0	0	0	0	0		0	0	0	0	0	0		0	0	0	0	0	0
0	0	0	0	0	0	0		0	0	0	0	0	0		0	0	0	0	0	0		0	0	0	0	0	0
0	0	0	0	0	0	0		0	0	0	0	0	0		0	0	0	0	0	0		0	0	0	0	0	0
0	0	0	0	0	0	0		0	0	0	0	0	0		0	0	0	0	0	0		0	0	0	0	0	0
0	0	0	0	0	0	0		0	0	0	0	0	0		0	0	0	0	0	0		0	0	0	0	0	0
0	0	0	0	0	0	0		0	0	0	0	0	0		0	0	0	0	0	0		0	0	0	0	0	0
0	0	0	0	0	0	0		0	0	0	0	0	0		0	0	0	0	0	0		0	0	0	0	0	0
0	0	0	0	0	0	0		0	0	0	0	0	0		0	0	0	0	0	0		0	0	0	0	0	0
0	0	0	0	0	0	0		0	0	0	0	0	0		0	0	0	0	0	0		0	0	0	0	0	0
0	0	0	0	0	0	0		0	0	0	0	0	0		0	0	0	0	0	0		0	0	0	0	0	0
0	0	0	0	0	0	0		0	0	0	0	0	0		0	0	0	0	0	0		0	0	0	0	0	0
0	0	0	0	0	0	0		0	0	0	0	0	0		0	0	0	0	0	0		0	0	0	0	0	0
0	0	0	0	0	0	0		0	0	0	0	0	0		0	0	0	0	0	0		0	0	0	0	0	0
0	0	0	0	0	0	0		0	0	0	0	0	0		0	0	0	0	0	0		0	0	0	0	0	0
0	0	0	0	0	0	0		0	0	0	0	0	0		0	0	0	0	0	0		0	0	0	0	0	0

## Sheet: Data corrected cropped
X	L1A1	L1A2	L1A3	L1A4	L1A5	L1A6		L2A1	L2A2	L2A3	L2A4	L2A5	L2A6		L3A1	L3A2	L3A3	L3A4	L3A5	L3A6		L4A1	L4A2	L4A3	L4A4	L4A5	L4A6
-5.4	0.52	-1.23	-0.85	-0.76	-1.9	0		1.57	1.68	0.07	0.43	3.43	0		-1.83	0.03	-0.1	-0.3	2.36	0		0.78	0.01	2.88	-0.05	-0.24	0
-4.5	-2.96	-0.31	-3.34	1.39	-0.15	0		-0.2	-3.13	-2.77	-0.95	-2.04	0		2.76	0.47	1.38	-0.02	-1.36	0		-1.78	-2.19	-4.75	-4.55	-2.94	0
-3.6	-0.45	3.25	2.61	3.19	1.53	0		-0.45	0.64	-0.26	0.95	1.34	0		-0.5	-2.15	0.34	0.35	0.99	0		-0.29	0.07	-0.39	-0.74	-1.41	0
-2.7	1.98	2.21	-0.66	3.57	3.5	0		1.84	2.83	4.4	0.2	2.86	0		1.54	1.65	2.98	1.73	0.58	0		0.91	0.31	1.93	0.73	-1.12	0
-1.8	-2.2	-1.27	-5.44	-3.01	-4.33	0		-2.3	-0.74	-5.37	-3.92	-3.73	0		-3.1	0.41	-1.43	-1.58	-1.61	0		0.51	1.52	0.41	-0.03	-0.36	0
-0.9	0.9	1.03	3.59	1.35	-0.15	0		2.8	-0.02	3.61	1.23	1.63	0		-0.35	-3.34	0.98	-0.59	0.22	0		0.99	0.09	-1.14	-2.03	-0.71	0
0	-0.31	0.12	1.17	2.35	1.45	0		1.32	3.76	0.98	2.28	2.74	0		-0.67	-0.55	0.73	-2.86	-1.79	0		-1.07	0.03	-0.11	-1.17	-2.4	0
0.9	2.11	1.3	-0.84	0.87	1.76	0		0.78	-0.03	1.13	-2.66	-0.51	0		-0.43	0.19	0.5	-2.54	-0.6	0		4.67	1.43	1.15	0.65	-0.7	0
1.8	-3.32	-4.99	-4.1	-1.29	-1.57	0		-0.16	-2.41	-1.04	-2.35	-4.65	0		-1.46	-3	-0.7	-4.35	-3.31	0		-2.21	-1.45	-0.43	-2.09	-0.63	0
2.7	-3.09	-1.88	-1.31	-2.04	-1.52	0		-1.88	2	1.38	-0.99	0.58	0		0.51	0.17	1.6	1.02	2.52	0		-0.81	-1.93	-0.18	-1.65	-0.43	0
3.6	0.33	1.42	-2.24	2.28	-0.99	0		1.39	0.97	1.41	2.56	2.9	0		1.43	-1.43	1.18	2.48	3.26	0		-4.2	-5.18	-4.71	-1.77	-3.34	0
4.5	0.22	0.85	2.23	2.12	-0.94	0		-1.17	1.25	1.17	-0.04	-0.78	0		-3.56	-1.99	-0.25	-1.91	-3.17	0		-1.9	0.25	2.03	1.82	-0.14	0
5.4	-2.02	0.22	-0.53	0.64	1.51	0		-2.32	-0.07	0.29	2.79	1.99	0		-3.56	-3.24	2.03	0.88	-1.34	0		-2.41	-3.37	-2.01	-2.77	-1.67	0
6.3	-3.92	-3.14	-1.98	-1.39	0.45	0		-1.91	0.71	0.02	-1.72	0.75	0		0.9	-0.84	0.72	-1.12	-0.25	0		2.46	1.99	1.5	1.14	-0.42	0
7.2	-2.14	-1.84	-1.86	-0.33	-2.66	0		-0.08	1.16	-0.6	-2.21	-1.52	0		1.42	1.01	1.26	0.63	1.33	0		-0.24	-1.98	1.59	-0.57	-1.6	0
8.1	-4.11	-2.19	-2.3	-4.04	-1.41	0		-2	0.33	-2.47	-3.17	-1.11	0		0.04	0.55	0.53	-0.62	-0.64	0		-2.46	-4.4	-0.51	-4.63	-2.69	0
9	2.82	0.38	0.08	3.83	0.8	0		1.29	0.48	0.05	0.43	-1.4	0		-0.59	-2.08	2.33	1.07	0.88	0		-0.63	-2.96	-0.46	0.69	-4.78	0
9.9	-1.57	-3.56	-0.57	0.44	-0.83	0		1.45	2.1	1.05	-0.38	-1.84	0		0.78	-0.07	1.26	-0.26	-0.73	0		0.75	-0.7	-1.94	-0.96	-3.09	0
10.8	1.21	-1.03	0.22	0.49	-0.63	0		-1.27	-0.34	-2.75	-2.06	-1.8	0		-2.84	-0.41	-1.46	0.09	-0.58	0		2.79	0.36	0.21	0.43	-0.26	0
11.7	1.94	-2.49	-3.35	-1.26	-1.1	0		1.89	0.06	-1.29	-3.92	-2.77	0		-1.94	-0.69	-0.23	-0.94	-4.53	0		1.28	-1.76	-3.56	-2.73	-5.68	0
12.6	-0.14	-3.31	-1.66	1.56	1.15	0		1.74	3.61	3.97	5.61	4.43	0		-1.36	0.58	2.7	-1.67	1.72	0		1.83	-2.74	-0.44	-5.43	-3.33	0
13.5	-0.43	-2.24	0.88	0.2	-1.37	0		-0.48	-0.02	0.37	-3.17	1.08	0		-3.49	-2.1	-0.64	-1.96	-1.66	0		5.74	2.95	1.42	1.83	1.02	0
14.4	1.94	1.16	-0.09	2.58	4.87	0		-0.2	1.85	-3.6	-3.38	-2.21	0		1.27	0.39	2.28	1.12	1.58	0		3.96	-2.64	0.5	0.28	-1.11	0
15.3	1.13	-2.24	-1.31	-0.47	-0.59	0		1.13	-1.69	-2.05	-2.8	0.5	0		-1.62	-2.73	-2.18	-4.37	-1.07	0		1.6	-1.86	0.47	-3.15	-2.78	0
16.2	2.81	1.74	0.5	2.41	0.56	0		1.58	1.41	1.36	-2.72	0.91	0		-0.26	1.76	2.83	0.72	0.06	0		6.93	2.22	2.06	3.31	0.31	0
17.1	-0.45	-0.79	-0.92	-2.22	-3.76	0		0.38	1.76	-2.7	-1.23	-4.16	0		-2.37	-0.47	-1.22	-3.08	-0.88	0		2.22	-3.12	-3.1	-4.23	-4.74	0
18	-0.67	0.88	-1.85	-0.82	-1.11	0		2.34	2.37	-2.78	-0.95	-0.99	0		2.56	2.56	0.9	-0.62	-1.35	0		5.78	4.38	4.69	1.13	-0.52	0
18.9	2.78	-0.41	2.2	2.58	-0.23	0		1.3	1.44	0.76	-0.63	0.18	0		-2.18	-1.36	0.68	-1.48	-1.64	0		1.58	-1.92	0.42	-2.8	-3.57	0
19.8	0.16	0.02	-1.15	0.11	-1.84	0		-0.17	0.47	1.66	-1.97	-1.49	0		0.09	2.1	5.46	2.03	2.74	0		1.34	-0.35	-1.28	-0.03	-0.87	0
20.7	2.79	1.59	0.33	3.86	-0.41	0		5.88	3.54	2.47	-0.49	4.01	0		-0.14	2.64	4.6	2.17	4.78	0		3.44	1.35	4.06	-0.5	0.41	0
21.6	-1.1	-3.96	-3.14	-3.49	-2.55	0		0.31	0.26	-3.67	-3.6	-1.02	0		1.37	0.31	1.12	-2.32	1.94	0		5.69	0.88	0.83	-2.66	-2.83	0
22.5	-0.58	-4.15	-1.53	-1.97	-2.47	0		0.47	-0.35	-1.93	-2.65	-1.15	0		-3.39	-0.74	-2.42	-1.93	0.45	0		4.52	0.14	0.98	-0.84	-2.25	0
23.4	-0.98	-3.26	-2.21	-1.61	-0.37	0		-2.12	-0.06	0.63	-1.66	-1.18	0		1.66	0.57	4.84	1.42	2.55	0		3.49	-2.45	0.55	0.94	-1.62	0
24.3	2.25	1.17	-0.95	4.07	0.64	0		-1.78	0.78	-0.98	0.58	-1.16	0		-2.56	1.64	2.96	-2.37	1	0		2.62	1.23	0.79	-3.44	-3.71	0
25.2	-1.83	-1.13	-0.98	-4.01	-1.31	0		3.18	2.3	0.8	1.83	3.76	0		-0.27	0.22	1.5	1.27	0.6	0		4.52	-1.62	-0.62	-2.52	-5.21	0
26.1	1.11	0.11	1.27	-1.14	0.62	0		2.66	4.59	0.53	-1.34	2.95	0		-0.51	1.14	-1.37	-3.05	-1.29	0		5.34	2.61	0.68	-2.56	-2.77	0
27	1.47	-0.53	-1.66	-0.31	-1.35	0		3.81	1.09	-0.32	0.11	0.61	0		-0.55	0.13	0.83	-0.59	-0.46	0		1.31	-1.61	-1.42	-4.29	-4.81	0
27.9	-1.33	-0.97	-2.64	-0.13	-3.11	0		0.8	2	-1.48	-4.08	-2.24	0		-1.15	2.46	1.92	-1.18	-0.05	0		3.76	1.87	0.49	-2.4	-0.49	0
28.8	-0.44	-1.01	-4.15	-3.65	-2.49	0		1.32	4.47	-1.58	-1.79	1.74	0		-1.11	0.25	-0.42	-0.22	-0.47	0		2.96	-0.03	-0.89	-2.95	-5.02	0
29.7	0.36	0.33	-0.4	-1.09	-0.15	0		1.7	2.47	-1.19	-4.56	-1.45	0		-0.04	2.4	-1.1	-0.51	0.37	0		6.16	1.34	2.43	2.08	0.48	0
30.6	0.12	-4.41	-1.25	-0.11	-2.49	0		1.81	1.31	0.49	0.99	0.08	0		-3.24	0.14	0.99	-1.42	0.32	0		2.48	0.73	-0.4	-3.29	-3.79	0
31.5	3.26	1.44	2.7	0.94	0.3	0		4.38	1.97	1.65	0.37	-0.6	0		4.01	-0.23	2.87	0.91	0.03	0		4.8	-0.04	1.68	-2.24	-4.13	0
32.4	-0.27	-2.42	-0.49	-1.7	0.75	0		-1.7	-0.15	-1.96	-4.21	0.73	0		1.41	3.34	2.48	1.49	5.79	0		3.8	-0.15	2.47	-1.01	2.49	0
33.3	-2.21	-1.99	-3.5	-2.02	-2.56	0		-2.5	-0.13	-2.88	-3.23	-0.03	0		-4.14	-0.39	2.06	1.21	1.64	0		5.82	0.85	3.52	0.25	-2.83	0
34.2	2.96	-0.93	0.65	0.02	0.78	0		1.77	1.68	-1.42	-1.81	0.76	0		0.1	1.8	-0.49	0.4	1.24	0		5.69	0.46	2.52	-2.42	-3.62	0
35.1	1	-0.16	-1.07	0.84	-0.07	0		-0.92	0.31	-1.35	-2.4	-1.53	0		-1.79	1.76	-0.17	-5.19	-4.06	0		3.95	2.58	0.22	-2.4	-3.55	0
36	-0.88	-2.73	-2.69	-2.79	-4.44	0		-1.1	3.3	0.24	-2.92	-4.49	0		-0.35	-0.17	0.85	0.92	-2.59	0		1.82	-5.69	-2.06	-4.29	-7.02	0
36.9	0.35	-1.88	-0.99	-0.85	2.06	0		0.77	0.14	-3.32	-2.41	1.14	0		-2.35	0.34	2	-2.26	0.64	0		4.36	1.98	3.79	-2.79	-0.4	0
37.8	0.34	-0.96	0.4	-0.44	-1.28	0		0.4	1.52	-0.77	-4.67	-1.04	0		-4.32	-0.05	-2.13	-2.93	-1.96	0		3.19	-0.06	-2.69	-1.68	-3.79	0
38.7	0.82	-3.82	-2.05	-2.81	-2.02	0		3.49	2.13	-1.41	-2.04	-0.39	0		-1.27	4.21	3.62	0.05	2.39	0		3.57	0.4	0.25	-1.15	-0.79	0
39.6	4	-2.95	1.86	-0.81	-0.56	0		2.71	3.08	5.1	0.73	3.78	0		-1.4	0.55	5.42	3.11	2.13	0		1.71	-1.19	-0.38	-0.25	-1.06	0
40.5	-0.82	-2.04	-3.13	-0.83	-0.16	0		1.81	2.74	1.06	-0.85	0.77	0		-2.61	1.03	-1.98	-1.7	-1.82	0		4.38	-0.42	1.63	-1.29	-3.73	0
41.4	3.13	-1.38	2.19	-1.74	1.33	0		2.16	2.7	1.57	-1.11	2.47	0		-0.74	2.97	1.63	1.07	1.88	0		5.05	0.43	0.01	-0.6	-2.5	0
42.3	0.87	-0.77	-1.72	0.71	-0.19	0		3.82	5.3	0.6	-0.07	2.33	0		-1.3	2.06	-0.36	-0.08	1.03	0		5.66	-0.37	0.85	1.09	-3.09	0
43.2	0.84	-1.68	-0.58	2.89	-1.94	0		1.76	3.05	2.54	-0.75	1.47	0		-1.18	2.59	1.88	-0.34	2.36	0		4.05	-0.09	0.42	0	-2.87	0
44.1	2.92	0.28	1.06	2.33	-0.31	0		-0.13	1.85	1.02	1.88	1.69	0		-0.82	1.98	0.41	1.08	1.56	0		1.41	-3.01	-2.22	-3.66	-7.16	0
45	0.76	0.14	-2.12	-0.44	-3.85	0		1.62	1.6	0.87	0.28	-1.01	0		-1.74	0.88	2.86	0.31	0.86	0		4.79	0.63	1.5	-2.77	-1.57	0
45.9	-1.51	-2.78	-1.5	-2.79	-0.69	0		1.71	-0.52	3.37	-2.21	-1.04	0		0.72	-1.42	2.5	0.75	1.27	0		4.35	-0.09	1.23	-3.06	-1.8	0
46.8	3.63	1.73	0.03	1.84	1.25	0		3.79	2.8	-0.71	1.21	0.35	0		1.68	3.01	3.93	2.86	1.84	0		5.41	1.05	0.51	-1.27	-1.79	0
47.7	-3.06	-2.08	-1.31	-4.26	-2	0		-0.93	-1.2	0.7	-1.49	-0.21	0		-0.58	-2.08	0.6	0.6	1.47	0		4.99	-0.95	-0.07	-2.37	-3.06	0
48.6	1.8	-2.9	-0.3	-1.73	0.51	0		2.38	2.05	1.02	-2.2	2.28	0		0.33	0.78	1.73	-0.95	2.77	0		7.59	-2.97	1.41	-5.04	-1.5	0
49.5	0.11	-1.37	-0.89	-1.52	-0.48	0		-1.83	-3.87	-3.45	-4.26	-2.52	0		-2.2	-0.38	-1.18	-2.76	-1.95	0		4.48	-1.89	-1.21	-3.72	-7.1	0
50.4	2.2	-1.92	1.43	-2.21	-0.8	0		3.67	1.49	-0.6	-0.83	-0.24	0		-0.15	2.31	-1.6	0.27	-0.49	0		4.6	-1.47	-0.06	-3.12	-4.13	0
51.3	0.8	-1.45	-3.26	-1.26	2.13	0		-0.16	1.74	0.92	1.7	-0.58	0		-2.17	-0.52	-1.83	-0.74	-0.89	0		2.2	-2.86	-2.59	-4.06	-5.34	0
52.2	0.9	-3.77	-0.26	0.16	-2.75	0		0.43	1.69	1.42	-1.48	-1.01	0		-2.11	0.13	2.45	-1.56	-0.67	0		6.23	-0.38	-0.54	-3.62	-4.94	0
53.1	3.05	-3.23	3.03	1.38	-0.12	0		0.59	-2.61	-0.58	-3.3	-1.08	0		-1.44	-1	-2.02	-4.92	-0.47	0		4.84	-3.28	-1.1	-6.57	-4.31	0
54	-1.65	-1.62	0.48	-4.74	-1.53	0		1.3	2.56	2.54	-2.09	-0.4	0		-1.76	2.38	1.54	-2.49	-0.25	0		3.44	-3.76	-2.01	-5.56	-7.88	0
54.9	-0.25	0.3	0.32	-0.82	1.09	0		1.03	1.13	0.48	-1.05	2.59	0		-0.91	1.55	0.83	-0.77	-1.11	0		4.19	1.05	0.69	-5.83	-4.76	0
55.8	0.63	-0.33	0.46	2.18	-1.09	0		3.49	2.81	0.91	-1.86	-1.84	0		0.04	3.15	1.5	-2.23	0.85	0		0.17	-4.93	-4.88	-7.11	-8.33	0
56.7	0.6	0.08	1.19	-2.33	-0.44	0		1.76	1.65	2.48	-1.41	0.27	0		-0.43	3.19	1.46	1.32	3	0		2.67	-1.73	0.63	-2.19	-3.54	0
57.6	1.4	-1.72	0.73	0.31	2.47	0		1.53	0.31	2.61	-0.12	0.23	0		-3.99	-2.04	1.16	-4.08	-2.9	0		2.68	-4.41	-1.38	-7.44	-5.46	0
58.5	-0.4	-4.05	-0.18	-0.39	-2.64	0		2.36	0.11	1.22	0.84	3.07	0		-1.46	-1.02	0.9	1.55	0.87	0		3.34	-1.53	-0.83	-3.87	-4.23	0
59.4	2.71	0.27	0.91	0.13	0.55	0		-1.86	-0.36	-1.34	-3.07	-2.68	0		-3.77	0.22	1.43	-2.6	-1.28	0		0.48	-3.75	-3	-5.67	-6.63	0
60.3	-2.53	-6.82	-2.54	-5.11	-4.31	0		1.5	3.19	1.25	-2.85	-1.17	0		-1.55	3.31	0.59	-0.75	1.01	0		3.63	-1.52	-2.48	-4.63	-6.47	0
61.2	-0.04	-1.34	-2.38	-3.22	-1.7	0		1.51	1.47	1.6	-2.21	-0.86	0		-2.27	2.26	2.42	0.25	-2.15	0		4.12	-1.9	0.11	-4.84	-5.09	0
62.1	-2.13	-4.51	-4.11	-1.67	-1.25	0		1.38	-1.72	-3.09	-1.62	-0.65	0		2.46	0.82	0.48	-2.54	-0.51	0		4.85	-5.76	-2.09	-7.02	-9.12	0
63	0.26	-1.58	-0.69	-2.42	-1.49	0		3.22	1.01	1.47	-1.48	2.07	0		-1.58	-0.16	1.55	0.51	-0.62	0		1.74	-4.83	-3.35	-2.25	-7.33	0
63.9	-0.56	-3.7	-2.1	-4.07	-3.05	0		1.67	-0.29	4.29	-1.59	-0.07	0		-2.73	-2.06	0.34	-1.97	0.08	0		1.72	-6.12	-6.11	-7.9	-8.27	0
64.8	-0.03	-1.98	-3.5	-1.42	-1.43	0		-2.59	-4.44	-3.55	-6.07	-4.92	0		-3.37	-0.06	2.16	-2.12	-0.33	0		0.77	-3.31	-4.18	-6.67	-4.23	0
65.7	0.5	-3.22	-0.81	-1.65	-0.71	0		1.63	-1.1	-0.24	-3.45	-0.16	0		-2.36	0.05	0.44	-4.1	-2	0		4.39	-2.04	-1.5	-4.02	-5.03	0
66.6	3.29	-0.47	3.51	-0.41	-0.14	0		-0.22	-0.95	-1.64	-5.17	-3.2	0		-3.03	-2.51	-0.94	-1.87	-2	0		5.39	-0.72	1.2	-3	-2.26	0
67.5	1.91	-2.29	-1	2.51	-3.31	0		2.43	2.51	-0.99	0.88	0.5	0		-0.74	2.7	1.04	-0.46	1.58	0		4.94	-2.77	-0.81	-5.94	-6.23	0
68.4	-4.41	-8.07	-2.05	-3.38	-4.6	0		0.05	0.61	2.26	2.22	-0.54	0		-0.74	3.16	-0.37	-0.73	1.38	0		1.98	-2	-2.97	-6.86	-5.11	0
69.3	1.8	0.16	-0.23	-2.35	-0.66	0		2.71	2.04	-0.14	-1.63	0.98	0		-0.2	1.43	3.54	0.9	1.64	0		-0.22	-4.5	-1.78	-6.73	-8.8	0
70.2	-0.37	-5.13	0.78	-2.58	-0.64	0		-1.23	-3.76	-2.61	-4.72	-5.54	0		-4.29	-3.01	-0.63	-2.03	-3.83	0		-1.4	-8.16	-3.08	-8.7	-10.11	0
71.1	0.28	-1.26	1.36	-0.61	0.66	0		0.58	-0.38	1.2	-2.77	1.36	0		-4.23	-0.95	-0.21	-2.94	-0.48	0		3.5	-2.84	-2.21	-6.36	-7.58	0
72	1.56	-1.8	-3.56	-0.85	-3.97	0		2	1.55	-2.13	-3.24	-2.98	0		-1	-0.57	-1.13	-2.44	-2.27	0		3.03	-1.59	-1.54	-3.94	-8.11	0
72.9	-1.65	-6.61	-4.39	-4.78	-6.72	0		0.31	-2	0.28	-2.72	-1.72	0		-2.87	-0.36	0.73	-4.05	-2.9	0		4.31	-3.55	-2.26	-6.41	-4.43	0
73.8	-0.62	-3.35	-1.64	-1.62	-1.46	0		0.3	1.56	-0.81	-3.99	-3.57	0		1.04	3.16	3.78	-0.66	1.17	0		3.94	-0.55	1.75	-3.23	-2.86	0
74.7	-0.48	-1.13	2.23	-0.28	-0.29	0		0.98	3.97	0.78	-0.91	0.84	0		0.25	5.77	3.94	-0.51	3.07	0		3.02	-1.11	-0.64	-6.38	-6.82	0
75.6	-2.66	-3.27	-3.76	-1.42	-3.35	0		-1.26	-0.24	-1.1	-4.15	-0.04	0		0.66	0.9	3.99	-0.08	1.19	0		1.89	-4.2	-1.26	-4.61	-9.14	0
76.5	-1.32	-2.7	-1.13	-2.67	0.01	0		-2.13	0.61	-0.75	-1.99	-0.29	0		-3.49	1.14	1.38	-2.15	1.24	0		1.23	-3.75	0.25	-5.24	-5.48	0
77.4	-1.18	-6.45	-0.35	-3.12	-1.04	0		-2.89	-1.88	1.15	-3.32	-2.54	0		-3.55	0.34	3.97	1.69	0.11	0		1.87	-4.76	-4.14	-5.18	-7.73	0
78.3	1.41	-0.05	-0.63	-1.92	-4.56	0		3.53	3.18	2.51	0.31	-1.45	0		-3.74	-3.51	-0.2	-3.01	-1.18	0		3.22	-3.43	-2.15	-7.51	-5.21	0
79.2	0.31	-2.43	-1.56	-3.18	-1.32	0		2.8	0.95	2.02	0.33	0.91	0		0.12	2.15	2.93	-1.12	-1.23	0		3.03	-2.38	-1.25	-7.09	-6.78	0
80.1	-0.16	0.84	2.69	0.31	1.77	0		2.13	2.12	0.35	-1.65	-1.51	0		-1.89	-3.43	-4.2	-2.98	-5.1	0		0	-5.39	-7.06	-6.95	-11.85	0
81	-1.8	-2.57	-1.24	-1.03	0.23	0		-0.93	0.78	0.23	-2.12	-0.51	0		-4.34	-2.36	-0.61	-4.86	-1.64	0		3.56	-1.88	1.72	-6.51	-5.66	0
81.9	-1.49	-1.9	-1.52	-2.89	-2.65	0		4.12	3.18	3.42	0.87	2.58	0		0.9	3.57	3.41	0.08	1.06	0		-0.48	-3.48	-0.11	-4.32	-5.07	0
82.8	-1.72	-2.6	0.87	-1.51	0.39	0		-0.83	-2.12	1.07	0.34	0.43	0		-0.33	0.25	3.14	-0.19	-1.32	0		-1.71	-4.58	-1.81	-8.34	-6.16	0
83.7	-0.09	-3.42	-1.77	1.72	-0.59	0		-0.52	-2.27	-1.26	-0.56	0.81	0		-1.52	-1.26	2.24	-1.54	1.12	0		1.47	-1.08	-0.42	-5.01	-4.48	0
84.6	-0.52	-1.95	-0.11	-3.56	-0.69	0		-0.87	-2.13	0.95	-4.95	-1.49	0		1.35	1.82	4.66	0.78	1.5	0		0.03	-4.36	-1.19	-5.99	-4.15	0
85.5	-2.54	-3.66	-1.47	0.06	-0.52	0		-2.06	0.03	-1.54	0.13	1.25	0		-4.18	-0.6	-0.64	-3.23	0.44	0		-6.05	-6.82	-4.17	-10.72	-7.78	0
86.4	-4.24	-6.54	-6.38	-5.07	-6.32	0		-3.82	-2.25	-3.09	-4.03	-1.61	0		-2.51	-2.63	-0.47	-0.74	2.13	0		2.34	-2.35	0.34	-5.31	-2.3	0
87.3	-3.53	-2.85	-1.39	-4.06	-1.68	0		0.25	-0.82	-1	-1.76	2.22	0		-0.72	-3.22	-2.08	-3.72	0.89	0		-0.47	-6.88	-4.93	-6.54	-3.53	0
88.2	-2.62	-6.19	0.96	-3.85	-3.26	0		-4.3	-2.61	1.22	-3.16	-2.16	0		-2.67	-2.38	2.22	0.13	1.63	0		-1.09	-5.95	-1.36	-4.98	-4.43	0
89.1	0.33	-2.02	0.25	-0.97	2.25	0		-1.33	-1.14	2.68	-3.48	-0.56	0		-1.26	0.64	1.46	-1.24	2.84	0		0.4	-1.55	-0.72	-3.81	0.05	0
90	-3.87	-7.56	-4.09	-4.09	-5.26	0		1.6	0.09	-0.59	1.42	1.99	0		0.15	-0.38	0.98	-1.31	-1.66	0		1.35	-4.3	-1.18	-6.6	-3.86	0
90.9	-5.86	-7.41	-3.24	-4.81	-2.87	0		0.93	-1.18	0.8	-0.87	2.89	0		-1.7	-2.02	0.38	-1.74	1.96	0		-6.4	-8.56	-3.17	-5.77	-5.85	0
91.8	1.78	0.05	0.25	-0.11	3.2	0		-0.48	-1.13	-0.51	-0.63	1.27	0		1.17	2.46	3.7	2.13	1.34	0		-1.03	-2.49	-5.38	-6.44	-6.15	0
92.7	-4.52	-6.44	-1.68	-3	-1.12	0		-3.38	-2.78	1.26	-4.05	-3.17	0		-0.68	0.17	1.16	-4.24	0.01	0		0.28	-2.8	-3.52	-7.5	-5.88	0
93.6	-0.84	-0.15	0.61	0.33	-0.19	0		-0.42	1.48	-1.87	-0.24	-0.68	0		-0.6	0.59	1.88	-1.97	2.7	0		-0.71	-2.24	-1.51	-6.51	-5.23	0
94.5	-0.53	-3.28	-2.55	-2.98	-4.23	0		2.09	0.06	-1.29	-4.73	-4.54	0		-0.36	-0.41	-2.27	-3.75	-2.38	0		0.66	-5.79	-3.46	-4.45	-4.01	0
95.4	-1.17	-6.53	-2.34	-2.79	-2.33	0		-0.63	-0.26	-2.19	-6.56	-1.81	0		1.04	0.7	2.29	-3.82	0.81	0		3.53	-1.95	1.5	-3.59	-1.18	0
96.3	-3.52	-4.9	-5.39	-2.43	-0.09	0		-1.31	-0.33	-1.17	-1.66	-0.32	0		-0.7	-2.43	-2.58	-2.54	0.07	0		3.96	-3.52	-3.51	-7.87	-2.08	0
97.2	-3.42	-5.09	-5.59	-5.27	-1.76	0		-1.17	-2.9	-4.75	-3.41	0.22	0		-0.85	-0.16	-0.69	-2.07	0.28	0		-0.29	-5.2	-2.09	-6.84	-4.82	0
98.1	-2.36	-4.59	0.47	-2.86	-1.32	0		-1.38	1.15	1.93	-4.47	2.11	0		-0.87	2.02	3.67	-1.82	1.75	0		0.95	-1.68	-1.5	-0.95	-0.81	0
99	-3.67	-4.89	-2.3	-2.78	-1.58	0		-2.52	-1.3	-1.12	-2.33	1.65	0		-1.74	-0.66	-0.91	-2.43	2.38	0		-2.34	-3.35	-3.77	-8.26	-6.53	0
99.9	2.69	-0.8	-1.21	-1.43	3.26	0		1.02	-0.87	-1.72	-4.61	0.51	0		-1.05	-1.67	-0.29	-4.7	-1.29	0		-1	-3.44	-2.54	-5.52	-5.44	0
100.8	-3.66	-6.2	0.22	-3.99	-0.62	0		0.04	-3.41	-1.11	-3.5	1.36	0		0.41	-0.36	-0.37	-1.89	0.79	0		-1.59	-4.6	-1.22	-4.82	-1.84	0
101.7	1.97	-3.15	-1.15	-1.83	-1.75	0		2.1	-1.37	2.12	-3.26	0.17	0		1.06	-1.46	1.31	-4.73	-0.21	0		-0.44	-2.92	-2.02	-4.86	-3.3	0
102.6	-3.97	-6.1	-4.86	-6.94	-1.57	0		-1.65	-3.21	-1.58	-4.42	0.08	0		-0.75	-1.8	0.63	-1.69	-0.3	0		1.04	-3.82	-0.64	-3.01	-3.81	0
103.5	-2.26	-2.06	-1.95	-3.29	1	0		-4.48	-0.79	-3.72	-4.11	0.09	0		-3.61	-2.32	-5.52	-0.88	-1.66	0		-0.61	-5.42	-5.53	-6.54	-6.13	0
104.4	-0.54	-0.4	-0.54	1.68	1.95	0		-2.91	-0.92	-1.54	-3.77	0.16	0		-3.09	-1.34	-0.61	-4.34	-0.04	0		-0.27	-3.09	-2.05	-6.12	-4.5	0
105.3	-0.32	-4.79	-2.53	-1.67	-2.45	0		2.17	0.1	-0.66	-0.07	-1.94	0		2.96	1.46	3.85	-1.02	2.4	0		-1.27	-5.68	-3.07	-5.25	-2.54	0
106.2	-1.97	-3.37	-2.1	-5.03	-6.51	0		-1.69	-2.37	-0.56	-5.63	-2.59	0		-5.65	-2.25	-0.19	-4.9	0.51	0		-3.32	-5.46	-5.73	-7.82	-7.36	0
107.1	-3.21	-4.39	-1.95	-5.46	-2.89	0		-2.33	-3.91	-1.95	-5.68	-1.45	0		-1.53	-3.3	1.32	-1.05	1.6	0		-0.22	-4.22	-4.29	-4.88	-4.08	0
108	1.3	-1.88	-3.38	-0.34	-1.94	0		3.33	0.95	-0.54	-2.53	1.25	0		0.42	-1.64	2.86	-2.9	1.83	0		-1.95	-5.04	-2.27	-7.46	-6.78	0
108.9	-3.29	-2.25	-2.44	-3.54	-0.71	0		-2.05	1.88	1.39	-3.33	1.43	0		0.68	2.49	2.54	-1.76	1.41	0		0.87	-3.46	-3.73	-5.2	-5.54	0
109.8	-1.14	-2.15	-1.05	0.71	-0.7	0		-0.25	0.19	-1.56	-2.99	-0.78	0		-2.13	0.59	-1.39	-4.01	0.75	0		0.67	-2.71	-1.79	-4.61	-4.16	0
110.7	-4.95	-8.28	-3.14	-6.28	-2.53	0		-3.93	-4.14	-4.69	-5.74	-4.2	0		-1.28	-0.5	0.76	-1.51	0.83	0		0.18	-3.15	0.87	-3.65	-2.05	0
111.6	-0.47	-0.05	0.88	-3.33	-0.86	0		0.92	3.84	2.47	-0.02	3.4	0		1.14	1.14	0.57	-0.46	2.09	0		-0.6	-4.15	-2.29	-2.44	-6.26	0
112.5	-5.18	-4.96	-2.66	-6.61	-3.21	0		-6.14	-4.64	-1.86	-5.66	-4.86	0		-3.42	-3.16	2.31	-2.73	-1.98	0		-2.29	-2.87	-0.02	-5.28	-3.33	0
113.4	-5.76	-7.73	-3.49	-2.27	-4.52	0		-2.82	-2.31	1.43	-0.48	-3.01	0		-1.29	-0.92	1.17	-1.29	1.01	0		-3.11	-2.36	-4.08	-5.02	-3.5	0
114.3	-4.6	-2.91	-2.93	-1.23	-3.02	0		-1.36	-0.44	0.19	-1.39	-0.38	0		1.39	2.14	3.76	-2.75	0.6	0		-0.42	-1.69	-2.91	-3.93	-2.91	0
115.2	-3.32	-5.11	-1.61	-3.33	-1.58	0		-1	-1.66	-1.95	-1.47	-3.3	0		-0.26	-0.81	1.86	-2.05	-1.45	0		-2.83	-5.02	-2.81	-5.47	-5.22	0
116.1	0.41	-5.83	-2.73	-3.66	-0.4	0		0.33	-3.92	-2.03	-5.98	-2.11	0		-0.23	-1.02	2.12	-2.49	0.67	0		-2.27	-5.18	-0.35	-4.71	-4.59	0
117	-1.53	-1.63	-2.22	0.13	-1.18	0		0.22	0.11	-2.57	-3.12	-0.15	0		-0.03	-1.35	1.88	-5	1.53	0		-2.98	-6.79	-4.06	-7.78	-5.78	0
117.9	-2.01	0.82	-2.78	-1.64	2.84	0		0.25	0.91	-0.51	-1.68	0.4	0		2.77	-2.34	1.79	-0.86	2.61	0		-4.1	-8.19	-3.28	-5.97	-3.86	0
118.8	-0.18	-1.41	1.03	-0.42	1.7	0		-0.99	1.83	2.66	-3.05	3.01	0		1.34	0.92	1.38	-3.74	1.76	0		0.36	-4.33	-1.99	-4.93	-2.2	0
119.7	-2.03	-4.45	-0.22	-0.56	-0.33	0		-1.13	-6.15	-1.01	-2.55	-0.94	0		-1.36	-1.06	1.13	-2.51	-0.06	0		-0.15	-2.66	-2.09	-3.77	-2.29	0
120.6	-0.84	-2.92	-2.04	0.8	-1.33	0		3.23	-1.15	0.6	1.45	0.62	0		0.25	-0.36	1.81	-0.5	-0.63	0		-1.22	-3.63	-3.47	-7.24	-5.7	0
121.5	-4.3	-6.6	-3.7	-3.14	-2.82	0		-3.89	-5.77	-4.48	-4.34	-2.96	0		-1.26	-2.98	-1.27	-1.66	-0.79	0		-0.09	-4.07	-1.52	-1.95	-3.4	0
122.4	0.64	-1.98	-2.84	-1.48	1.6	0		0.32	0.6	0.61	-0.91	0.14	0		3.19	0.45	1.25	-0.42	0.7	0		-0.6	-3.76	-2	-5.37	-3.79	0
123.3	-1.09	-2.25	0.74	-2.52	-0.22	0		-4.38	-1.78	-0.98	-3.79	-2.6	0		1.25	-0.42	1.73	-2.71	2.12	0		1.01	-1.5	-0.54	-4.23	-2.39	0
124.2	-2.91	-5.3	-5.48	-5.89	-3.56	0		-2.47	-4.26	-1.44	-6.22	-0.56	0		-0.55	-1.5	2.54	-2.57	2.37	0		1.93	-1.52	-0.15	-1.18	-2.93	0
125.1	-1.52	-4.67	-4.18	-3.94	-2.07	0		-0.25	-0.27	-2.19	-3.53	-2.99	0		0.69	-0.33	-1.14	-1.25	-0.57	0		-2.06	-4.22	-2.01	-4.35	-6.33	0
126	-2.47	-1.77	4.21	-1.96	0.49	0		1.43	3.49	4.38	-0.18	3.94	0		0.39	1.59	0.35	-0.43	2.34	0		-0.67	-3.76	-1.13	-1.69	-3.02	0
126.9	-4.06	-7.48	-2.91	-4.11	-4.59	0		-2.87	-6.98	-3.18	-6.28	-3.72	0		0.51	-0.5	0.76	-3.41	0.99	0		2.75	-2.78	-1.66	-4	-1.44	0
127.8	-2.39	-3.95	-2.68	-4.67	-1.42	0		-0.06	0.6	0.16	-4.92	-0.5	0		-1.06	-0.66	0.82	-1.35	-1.62	0		-2.95	-6.61	-4.46	-8.46	-5.85	0
128.7	-1.66	-3.32	-1.92	-4.05	-2.6	0		-1.13	-0.55	-0.09	-3.67	-0.4	0		-0.26	-1.04	1.43	-1.56	2.06	0		-0.51	-3.75	-1.75	-4.86	-3.5	0
129.6	-3.1	-5.51	-5.67	-1.9	-1.89	0		-3.46	-2.28	-1.27	-4.19	2.12	0		-1.67	-1.06	1.21	-2.02	5.19	0		-0.51	-4.91	-1.58	-6.1	-2.99	0
130.5	-3.77	-5.9	-3.7	-3.15	-1.78	0		-2.2	-3.98	-3.31	-3.89	-0.1	0		-3.86	-0.83	1.51	-1.16	1.82	0		-0.57	-3.11	-1.43	-5.81	-2.78	0
131.4	-1.14	-4.33	-2.28	-3.37	-0.38	0		-1.17	-1.83	0.69	-3.12	0.89	0		2.02	2.76	6.19	-0.64	3.27	0		-0.83	-3.28	-1.68	-5.03	-2.77	0
132.3	-1.62	-2.39	-3.78	-3.91	-1.06	0		-0.71	3.87	0.99	-1.4	-1.33	0		-1.1	2.24	1.94	0.51	0.89	0		2.15	0.14	-0.17	-1.52	-1.48	0
133.2	-2.8	-3.73	-3.65	-4.06	-1.62	0		-1.4	-1.85	-3.78	-2.95	-3.29	0		-0.99	-0.22	-0.77	-2.08	-1.47	0		-2.56	-2.87	-2.29	-3.14	-5.01	0
134.1	-2	-2.68	-1.31	-2.52	0.12	0		1.13	-0.12	0.42	-2.69	2.52	0		0.28	-1.14	0.64	-2.96	-1.63	0		0	-6.75	-1.48	-6.76	-8.23	0
135	-3.17	-3.47	-0.89	-2.04	-2.07	0		-2.96	-0.78	-1.44	-5.31	-0.05	0		2.7	1.64	3.04	-1.49	2.18	0		1.51	-4.14	-1.26	-4.79	-2.79	0
135.9	-0.4	-0.98	-1.19	-1.26	3.43	0		0.77	-2.03	-0.27	-1.9	1.98	0		0.87	-0.48	1.38	-3.03	-0.5	0		-0.6	-0.37	0.81	-2.91	-1.97	0
136.8	-0.89	-4.24	-1.02	0.27	0.61	0		0.29	0.27	1.05	-0.86	1.11	0		-1.21	-2.06	-1.09	-5.45	0.44	0		1	-2.81	-0.98	-4.24	-3.22	0
137.7	-5.21	-4.38	-1.8	-3.61	-1.06	0		-1.04	-0.04	-1.58	-4.94	-1.07	0		5.4	1.48	0.97	-0.46	-0.39	0		0.3	-2.55	2.04	-1.59	-4.95	0
138.6	0.15	-4.91	-1.04	-0.91	3.49	0		0.34	1.45	0.61	-0.16	2.4	0		1.22	0.82	2.06	-2.05	1.88	0		-0.21	-3.96	-0.82	-4.76	-4.94	0
139.5	-4.91	-3.66	-2.25	-3.66	-3.72	0		-1.43	-1.88	0.54	-3.1	-2.21	0		-2.89	-3.93	1.57	-3.75	-1.94	0		-0.23	-6.62	-2.43	-6.31	-6.34	0
140.4	-2.42	-2.41	0.43	-2.75	-0.45	0		0.26	-1.2	-0.5	-3.27	0.01	0		0.85	0.44	-0.31	-2.06	1.48	0		-0.21	-4.44	-4.28	-2.93	-5.26	0
141.3	-1.41	-4.83	-2.57	-2.2	0.03	0		-3.17	-5.6	-3.83	-5.34	-2.51	0		-1.74	-2.34	-0.52	-1.45	0.91	0		-2.13	-6.19	-6	-5.21	-5.16	0
142.2	-9.14	-9.47	-5.81	-7.5	-5.55	0		-4.6	-3.43	-1.54	-3.95	-0.41	0		-1.29	1.53	3.21	-2.97	3.93	0		0.4	-1.71	0.01	-4.43	-2.22	0
143.1	-3	-4.91	-2.19	-5.32	-2.53	0		-0.21	-1.85	-2.07	-4.94	-1.87	0		-0.11	0.46	0.93	-2.41	1.87	0		0.38	-0.55	-1.68	-4.82	-1.95	0
144	-4.93	-10.36	-2.67	-7.79	-2.99	0		-0.74	-2.5	2.13	-1.42	-3.5	0		1.43	-0.45	1.8	-0.7	-0.28	0		-0.31	-2.64	-4.85	-3.63	-5.29	0
144.9	-1.45	-5.43	1.07	-1.12	0.71	0		0.64	-0.85	2.4	0.63	0.05	0		-0.96	-0.95	1.22	-0.69	-1.93	0		-3.6	-5.27	-3.12	-6.68	-6.58	0
145.8	-0.99	-6.92	-0.8	-4.8	-3.46	0		-2.4	-1.96	1.39	-7.32	-1.9	0		-3.87	0.09	-1.31	-5.5	-1.11	0		-3.04	-0.74	-2.33	-8.73	-4.16	0
146.7	-4.81	-5.25	-2.98	-4.32	-4.14	0		-0.25	-0.54	0.43	-3.11	-2.54	0		-1.19	-2.11	1.11	-4.18	-0.36	0		-2.41	-7.01	-2.64	-5.92	-8.3	0
147.6	0.98	-0.89	1.04	-0.14	1.41	0		-0.11	3.68	1.81	-0.6	1.06	0		1.17	0.51	0.56	1.4	-0.45	0		-3.19	-6.95	-4.04	-5.53	-6.9	0
148.5	-2.49	-3.93	-5.7	-4.33	-4.9	0		-5.09	-1.92	-1.11	-5.26	-4.4	0		-1.25	2.15	1.32	-3.74	0.64	0		-2.52	-4.08	-3.89	-4.91	-5.31	0
149.4	-4.9	-6.17	-5.18	-3.09	-4.52	0		-3.48	-3.7	-4.53	-4.3	-5.19	0		-2.56	-1.56	-2.01	-2.68	-2.34	0		1.66	-0.88	-2.62	-2.13	-5.77	0
150.3	-2.23	-3.83	-3.45	-3.1	-3.17	0		0.53	0.31	-1.75	-4.32	-1.83	0		2.4	2.22	0.09	-1.51	2.54	0		-1.84	-7.4	-5.73	-8.22	-7.69	0
151.2	-2.98	-3.88	-4.9	-4.44	-4.35	0		-0.37	1.48	-0.03	-2.88	-2.13	0		-3.44	-0.52	-0.61	-3.23	-1.28	0		-3.76	-3.62	-4.55	-3.47	-4.65	0
152.1	-2.67	-5.05	-1.92	-7.31	-3.15	0		-1.03	-3.42	-2.39	-5.91	-3.18	0		0.97	-3.03	1.92	-1.56	0.68	0		-2.26	-4.89	-2.97	-5.28	-4.27	0
153	-3.6	-2.94	-1.22	-4.51	0.05	0		0.71	-1.26	-4.04	-4.98	2.09	0		-0.6	1.38	-0.64	-6.01	2.24	0		-5.14	-5.55	-4.94	-7.82	-6.36	0
153.9	-0.3	-1.08	0.68	-1.01	-0.5	0		1.22	2.16	2.59	-3.12	2.74	0		-0.33	-0.94	1.14	-5.2	1.04	0		-0.26	-2.16	-2.33	-6.59	-2.92	0
154.8	-0.81	-1.77	1.84	-2.31	0.85	0		2.49	1.88	2.18	-1.3	3.49	0		-1.4	0.84	1.84	-1.61	2.99	0		-2.6	-5.31	-2.84	-6.81	-3.92	0
155.7	-2.21	-2.79	0.41	-3.18	-0.41	0		1.83	1.65	-0.57	-3.56	-0.42	0		-0.69	-1.01	0.13	-2	-0.65	0		-2.03	-3.22	-0.46	-5.77	-8.44	0
156.6	-2.5	-7.49	-2.22	-3.37	-1.34	0		-1.71	-3.06	0.83	-3.32	-1.33	0		-2.04	-0.71	1.98	-1.83	2.71	0		-1.58	-6.29	-3.11	-7.14	-4.32	0
157.5	-1.12	-3.08	-0.27	-3.12	-0.71	0		-3.24	-2.55	-1.6	-3.99	-1.3	0		-0.64	0.11	1.97	-2.1	0.2	0		2.28	-2.3	0.81	-3.64	-2.99	0
158.4	-3.89	-4.36	-2.31	-4.27	-0.06	0		-3.85	-0.31	-2.9	-5.4	-3.72	0		-0.95	0.01	1.15	-5.39	-1	0		-3.14	-6.61	-5.88	-8.15	-7.22	0
159.3	-3.12	-4.56	-3.51	-3.67	-0.65	0		-4.78	-2.88	-2.3	-2.3	-4.83	0		-0.57	1.12	3.11	-0.24	2.02	0		-2.43	-3.26	-1.27	-3.56	-3.98	0
160.2	0.36	-6.29	-3.58	-3.48	-1.23	0		-1.76	-0.65	-0.36	-3.47	-0.13	0		-1.59	-1.22	2.45	-2.63	0.2	0		-3.46	-6.31	-3.83	-7.47	-4.91	0
161.1	-1.92	-3.95	-0.64	-1.54	1.51	0		-0.41	-1.18	0.98	-2.88	2	0		-3.89	-1.09	1.22	-4.73	2.05	0		-4.24	-6.18	-1.24	-5.49	-4.29	0
162	-3.7	-7.71	-2.33	-3.66	-2.78	0		-1.76	-4.38	0.48	-3.77	-0.35	0		-0.25	-1.98	1.8	-4.86	0.49	0		0.5	-4.47	-0.09	-2.45	-4.91	0
162.9	-2.93	-8.16	-3.03	-5.11	-5.49	0		-5.64	-5.17	-3.46	-7.15	-3.31	0		-0.15	-1.88	-0.1	-3.38	1.79	0		0.11	-4.27	-5.69	-4.98	-4.19	0
163.8	-0.77	-0.43	0.98	-2.7	2.8	0		-1.26	-1.9	-2.15	-2.84	0.45	0		-1.34	-1.02	2.34	-3.75	-0.26	0		-0.98	-2.31	2.6	-3.78	-2.73	0
164.7	-0.59	-1.84	-1.94	-5.06	-0.31	0		0.66	1.95	0.39	-0.83	-0.43	0		1.77	-0.17	2.77	-2.82	0.06	0		-2.98	-3.39	-3.03	-4.17	-5.93	0
165.6	-3.97	-4.61	-1.46	-4.48	-0.84	0		-2.24	-2.26	-1.04	-4.58	-3.28	0		0.22	-1.24	3.67	-5.66	-0.52	0		-0.46	-0.64	1.53	-6.21	-3.87	0
166.5	-2.62	-4.37	-1.65	-3.92	-0.81	0		0.86	0.4	0.43	-3.05	1.63	0		-2.5	-2.29	0.88	-6.5	1.47	0		-1.6	-3.6	0.06	-2.94	-1.72	0
167.4	-4.9	-5.71	-2.73	-2.39	-1.83	0		-1.83	0.35	0.85	-2.64	-0.47	0		-0.03	0.44	2.94	-3.2	3.21	0		-3.34	-4.76	-2.01	-7.9	-2.74	0
168.3	-2.06	-3.84	-2.25	-2.8	-0.76	0		-0.6	-0.91	-1.06	-4.84	-2.22	0		-4.17	-2.94	-2.17	-5.95	-2.81	0		-3.5	-6.57	-6.82	-6.85	-7.07	0
169.2	-0.56	-4.45	0.67	-1.42	-1.19	0		-0.1	1.74	2.45	-2.84	0.77	0		1.29	1.48	2.97	-2.96	4.36	0		0.21	-2.74	-1.53	-5.56	-3.29	0
170.1	-3.3	-3.67	-2.37	-3.03	-0.9	0		0.44	-0.56	-1.83	-3.38	-0.81	0		0.66	0.54	0.6	-1.46	1.42	0		-2.59	-5.13	-3.07	-6.98	-4.3	0
171	-2.43	-6.46	-1.96	-3.91	1.37	0		-2.6	-1.31	-1.9	-4.81	0.8	0		-1.78	-0.69	-1.06	-5.14	-0.71	0		2.2	-3.74	-0.03	-4.64	-3.31	0
171.9	-1.68	-2.53	-1.76	-0.61	0.35	0		-0.17	1.06	1.11	-1.86	-1.59	0		2.61	3.22	2.48	-0.46	2.85	0		1.4	-3.58	-2.21	-3.08	-3.98	0
172.8	-3.99	-5.18	-0.79	-4.8	-0.92	0		-4.65	-3.81	-0.61	-7	-2.67	0		-2.37	-4	-1.93	-9.32	-2.56	0		-3.07	-7.34	-4.97	-7.06	-8.3	0
173.7	-2.64	-3.02	-3	-3.26	-4.05	0		-4.62	-4.15	-4.03	-5.66	-1.7	0		-2.98	-4.55	-1.03	-6.38	-1.97	0		-2.76	-4.77	-4.21	-6.48	-5.66	0
174.6	-1.01	-3.39	-3.49	-2.62	-1.92	0		-1.8	1.02	0.18	-2.67	-1.52	0		0.12	1.53	3.53	-2.6	-0.04	0		-0.93	-3.62	-1.37	-6.62	-7.21	0
175.5	-2.71	-6.8	0.45	-4.9	-0.45	0		-4.46	-6.84	-2.78	-7.64	-3.09	0		-3.94	-4.51	-1.89	-6.26	-3.14	0		-2.48	-8.69	-4.78	-5.26	-5.81	0
176.4	-6.26	-6.76	-5.13	-5.18	-2.67	0		-1.87	-1.9	-1.73	-3.65	0.54	0		1.17	0.35	1.51	-3.26	-0.04	0		0.58	-4.52	-3.25	-4.91	-4.15	0
177.3	-5.18	-5.92	-4.92	-5.09	-3.88	0		0.47	0.47	-1.59	-2.6	-1.72	0		1.58	3.01	1.58	0.85	0.47	0		-1.37	-1.78	-1.91	-0.83	-3.23	0
178.2	-7.09	-6.87	-3.98	-5.76	-4.79	0		-1.36	0.75	-0.68	-2.55	-0.89	0		0.69	4.34	3.58	-0.88	1.25	0		-4.56	-5.29	-2.64	-4.75	-6.64	0
179.1	-4.17	-4.64	-0.11	-2.35	-0.43	0		-1.24	-2.86	-0.1	-4.4	-4.23	0		-2.19	-1.73	0.69	-7.62	-2.57	0		-3.46	-7.68	-2.25	-8.28	-7.87	0
180	-3.31	-9.08	-0.75	-4.87	-4.41	0		-2.24	-1.53	-0.17	-3.38	-0.57	0		0.21	-0.95	2.74	-3.64	0.35	0		0.47	-4.07	-2.01	-7.1	-4.95	0
180.9	-1.59	-3.6	-4.45	-2.86	-2.8	0		-2.1	-0.3	-2.49	-2.09	0.41	0		-1.1	0.16	1.99	-2.01	3.12	0		-0.82	-3.54	0.32	-5.82	-5.28	0
181.8	-3.59	-4.62	-3.03	-3.8	1.48	0		-3.9	-3.97	-2.84	-2.72	-1.6	0		-1.89	-2.52	-0.98	-6.04	-4.25	0		0.99	-4.77	-3.67	-6.22	-7.15	0
182.7	-3.61	-6.09	-0.46	-1.13	-2.21	0		0.77	1.08	2.53	-0.22	0.75	0		-0.82	1.61	2.38	-1.38	2.51	0		-1.82	-4.03	-4.12	-6.43	-6.6	0
183.6	-5.83	-7.94	-2.32	-5.03	-5.55	0		-3.5	-2.03	-0.48	-6.08	-3.78	0		-1.56	-1.55	1.04	-2.76	-1.68	0		0.79	-2.44	-1.23	-1.03	-3.86	0
184.5	1.2	-3.12	0.82	-1.16	0.49	0		1.37	2.62	0.63	-3.48	1.38	0		-1.47	0.86	0.95	-4.33	2.24	0		-2.12	-4.6	-2.66	-8.31	-4.29	0
185.4	-3.34	-6.06	-3.33	-2.46	-0.03	0		-3.76	-3.33	-4.18	-6.21	-2.32	0		-2.63	-2.83	-1.19	-2.19	1.75	0		-1.83	-4.08	-2.19	-4.29	-3.16	0
186.3	-1.11	-4.06	-0.9	-1.51	0.38	0		-2.73	-3.76	-6.02	-5.61	-3.58	0		1.97	1.22	0.17	-1.27	0.63	0		0.49	-4.31	-1.55	-2.53	-1.65	0
187.2	-1.34	-3.74	-0.23	-2.94	-1.04	0		-1.48	-0.5	1.77	-0.77	0.56	0		-2.75	-3.55	2.12	-6.46	-1.35	0		-2.43	-8.18	0.23	-6.45	-5.29	0
188.1	-4.7	-8.39	-3.94	-8.25	-3.04	0		-4.03	-2.94	-3.1	-7.6	-2.39	0		-2.26	1.35	-0.34	-3.2	0.09	0		-5.77	-3.46	-2.14	-6.65	-5.85	0
189	-1.49	-3.45	-1.63	-1.31	0.58	0		-0.76	2.15	-0.26	-2.42	-1.47	0		-3.05	-2.79	0.22	-7.19	-1.29	0		-1.2	-5.67	-1.46	-7.26	-3.72	0
189.9	-6.29	-8.61	-3.13	-6.16	-4.12	0		-5.14	-5.14	-1.28	-6.39	-4.85	0		-1.53	-0.37	0.5	-4.39	-1.87	0		-3.08	-8.07	-3.2	-7.28	-7.45	0
190.8	-4.48	-6.71	-5	-7.93	-4.28	0		-4.31	-1.07	-3.4	-7.45	-2.85	0		-0.25	2.93	1.23	-1.93	1.82	0		0.97	-1.34	-0.08	-3.55	-1.6	0
191.7	-2.87	-6.62	-3.3	-4.54	-2.43	0		-2	-0.28	-3.15	-3.95	-1.59	0		-0.02	1.96	2.95	-0.35	2.12	0		-0.08	-2.77	-1.29	-4.3	-6.18	0
192.6	-2.9	-5.22	-1.78	-4.95	0.2	0		-4.91	-1.72	-1.79	-6.55	-1.05	0		-4.39	-1.47	-1.5	-5.71	-1.63	0		-5.07	-5.14	-4.95	-5.78	-6.69	0
193.5	-0.23	-5.54	1.77	-1.61	0.36	0		-2.79	-1.98	-1.45	-7.99	-2.11	0		-1.44	0.47	1.38	-2.5	1.22	0		-1.28	-0.87	-0.66	-2.92	-2.88	0
194.4	-4.17	-9.27	-3.75	-7.05	-0.94	0		0	-1.2	-0.95	-5.49	0.72	0		-1.13	-1.58	-1.02	-3.58	-0.09	0		-2.24	-4.77	-1.51	-3.31	-3.24	0
195.3	-4.68	-6.58	-1.27	-2.42	-3.23	0		-1.59	0.05	2.66	-1.97	0.31	0		-2.91	-2.27	2.01	-6.24	-0.45	0		-0.3	-3.99	-2.34	-5.96	-5.3	0
196.2	-5.24	-5.65	-5.31	-5.43	-1.33	0		-3.94	-2.84	-4.39	-8.18	-3.26	0		-3.2	-3.78	-1.74	-6.98	-2.89	0		-1.19	-1.76	-4.26	-5.41	-4.1	0
197.1	-6.26	-7.03	-2.9	-6.72	-2.57	0		-2.95	-5.63	-0.54	-7.48	-4.07	0		-1.46	-1.36	2.08	-4.05	1.1	0		-0.84	-2.84	-1.77	-2.77	-1.17	0
198	0.08	-4.5	-2.07	-2.78	-2.09	0		-2.52	-2.67	0.68	-4.38	-0.07	0		-2.68	-1.42	0.96	-3.51	1.39	0		-2.33	-5.45	-4.71	-5.56	-4.05	0
198.9	-2.53	-7.15	-2.47	-3.98	-3.27	0		-4.27	-3.48	-4.2	-8.88	-5.09	0		-2.01	0.64	2.61	-1.8	0.09	0		2.35	-2.44	1.05	-2.03	-1.33	0
199.8	0.31	-4.02	-2.3	-0.36	0.31	0		2.7	2.36	4.2	0.59	6.36	0		1.56	0.44	3.21	-2.26	4.64	0		-2.9	-4.36	-3.89	-7.16	-6.62	0
200.7	-3.63	-5.67	-1	-3.74	-2.96	0		-5.57	-1.71	-0.57	-5.04	-2.18	0		-5.16	-0.83	-2.3	-6.52	-2.56	0		-0.78	-4.68	-1.73	-6.88	-5.29	0
201.6	-3.27	-3.82	-0.24	-5.06	-2.68	0		-0.29	0.45	2.23	-4.7	0.52	0		1.79	1.25	4.42	-1.51	3.27	0		-0.06	-4	0.08	-2.5	-4.42	0
202.5	-6.35	-6.97	-5.71	-5.15	-4.68	0		-3.36	0.46	-0.99	-2.05	-1.51	0		0.52	0.1	1.71	-1.83	-0.47	0		0.61	-3.65	-0.59	-5.35	-3.02	0
203.4	-3.24	-7.32	-2.53	-5.44	-1.19	0		-0.17	-1.96	0.09	-3.73	0.7	0		-1.98	-0.02	0.97	-4.76	2.94	0		-3.26	-4.38	-4.26	-6.03	-5.18	0
204.3	-2.51	-4.77	-2.03	-4.37	-0.53	0		1.13	2.94	1	-1.57	3.52	0		-0.87	1.41	3	-2.01	3.77	0		-1.82	-7.05	-1.94	-5.99	-4.2	0
205.2	-2.09	-4.17	-0.18	-2.06	-0.01	0		-4.31	-1.76	-2.14	-6.81	-3.54	0		-4.53	-2.36	-0.95	-8.2	-0.65	0		-1.55	-5.23	-2.39	-6.05	-3.11	0
206.1	0.67	-4.19	1.96	-0.38	1.23	0		0.53	-1.45	1.89	-2.93	-0.86	0		0.04	-3.91	2.67	-1.71	-1.37	0		-0.02	-3.99	-3.96	-4.11	-6.01	0
207	-1.17	-2.99	3.47	-1.7	-1.69	0		-2.06	-1.76	0.8	-2.77	-2.57	0		-1.96	-0.87	-0.03	-5.51	0.97	0		-4.3	-6.83	-4.09	-7.87	-8.08	0
207.9	-4.43	-7.19	-3.75	-3.6	-2.96	0		-1.18	-0.24	0.26	-4.43	-1.61	0		-0.76	-1.75	2.34	-3.82	0.65	0		0.96	-4.52	-0.22	-2.62	-4.02	0
208.8	-2.12	-6.07	-2.95	-3.6	-3	0		-0.63	-2.81	0.24	-4.4	-0.89	0		3.97	4.01	7.94	1.07	4.67	0		-2.05	-0.71	1	-2.05	-2.95	0
209.7	1.08	-2.38	0.89	-1.82	-0.96	0		0.21	-0.93	2.14	-1.65	-1.96	0		0.31	-2.65	2.37	-4.19	0.23	0		-0.9	-2.17	0.17	-4.25	-1.76	0
210.6	-0.75	-2.15	0.71	-1.75	-0.25	0		-0.69	-0.97	0.76	-1.62	-0.08	0		-3.28	-2.17	-0.3	-5.4	-1.76	0		1.13	-1.66	-0.96	-3.24	-3.12	0
211.5	-3.7	-7.3	-0.78	-2.83	-1.24	0		-3.8	-1.01	-2.25	-4.96	0.22	0		-5.54	-4.56	-2.19	-7.42	-4.22	0		-4.51	-8.28	-5.38	-9.66	-10.06	0
212.4	0.06	-5.25	-1.18	-2.45	-3.28	0		0.41	-0.72	0.55	-4.15	0.81	0		0.69	-0.14	3.11	-0.47	5.23	0		-1.22	-3.41	-2.76	-5.56	-3.95	0
213.3	-4.01	-7.83	-4.84	-7.6	-1.72	0		-4.01	-3.09	-2.15	-6.03	-2.42	0		-3.94	-1.9	0.92	-3.88	0.43	0		-4.45	-5.73	-3.65	-11.03	-6.62	0
214.2	-2.18	-6.19	-2.8	-4.97	-1.07	0		-0.54	0.96	1.17	-4.13	1.1	0		2.53	1.46	1.75	-3.69	2.57	0		-0.35	-2.9	-2.55	-4.63	-3.38	0
215.1	-3.87	-6.64	-1.28	-6.08	-1.52	0		-1.42	-0.13	-0.33	-6.96	0.27	0		1.38	-1.68	1.63	-3.41	3.38	0		0.51	-5.35	-1.89	-5.56	-2.53	0
216	-1.5	-3.08	1.06	-3.89	1.77	0		-2.66	1.34	2.16	-3.98	1.31	0		2.61	3.83	4.18	-3.26	1.4	0		-0.58	-5.16	-2.44	-6.11	-5.99	0
216.9	-4.18	-2.71	-0.07	-2.94	1.57	0		-1.47	-0.89	0.32	-4.26	-1.1	0		-1.78	-2.62	0.22	-6.27	-2.79	0		-1.36	-5.6	0.75	-6.01	-4.52	0
217.8	-5.57	-5.38	-2.69	-5.8	0.65	0		-1.64	-2.36	-2.09	-2.63	-0.83	0		0.29	-1.45	2.09	-2.96	1.99	0		-1.71	-2.25	-0.62	-5.7	-4.17	0
218.7	-2.03	-4.97	1.06	-2.22	-0.18	0		-0.79	-0.95	0.65	-4.24	-1.91	0		-0.22	1.2	-1.5	-2.68	-1.82	0		-1.3	-3.31	-2.03	-5.21	-5.43	0
219.6	-3.2	-6.57	0.25	-4.35	-0.28	0		1.07	-0.86	2.71	-0.35	3.2	0		1.73	-0.13	1.49	-3.42	1.98	0		1.86	-4.92	-1.7	-4.51	-5.37	0
220.5	-2.01	-2.56	0.12	-2.14	0.73	0		-0.53	-1.3	-0.07	-5.84	0.17	0		-1.8	-2.01	0.97	-5.34	-0.36	0		-5.41	-5.65	-2.34	-6.77	-5.14	0
221.4	-3.16	-5.89	0.41	-4.88	-2.72	0		-4.45	-4.32	-2.34	-5.82	-3.71	0		-0.83	-2.57	0.55	-4.48	0.44	0		1.75	-2.64	-0.79	-3.18	-4.14	0
222.3	-1.63	-3.01	-0.2	-4.83	-0.39	0		-2.62	0.68	0.76	-4.06	0.37	0		-0.65	-0.18	3.39	-3.66	2.83	0		-3.39	-3.91	-1.51	-4.47	-3.92	0
223.2	-5.93	-7.36	-2.95	-7.31	-4.84	0		-3.72	-0.79	-1.13	-6.3	-2.23	0		-2.72	-2.15	-0.41	-6.2	1.02	0		-2.67	-3.57	-5.12	-8.21	-6.13	0
224.1	-4.22	-3.51	-0.96	-6.26	-2.42	0		-4.21	-3.66	-4.39	-7.23	-4.81	0		-3.93	-5.41	-1.82	-7.83	-0.79	0		-3.59	-6.6	-1.86	-4.52	-3.85	0
225	-3.69	-6.5	-3.14	-4.26	1.4	0		-4.55	-2.22	-3.13	-5.25	-3.14	0		-1.12	0.99	2.28	-4.28	3.04	0		-1.77	-2.08	1.39	-4.03	-0.2	0
225.9	-0.34	-4.7	1.69	-1.08	0.72	0		-1.84	-2	3.69	-6.49	-1.59	0		-0.73	1.06	4.78	-2.81	4.11	0		-1.71	-3.42	-3.52	-6.53	-5.45	0
226.8	-3.1	-6.29	-2.54	-3.55	-1.28	0		-1.95	-1.25	-1.18	-6.39	0.42	0		-2.3	0.12	0.63	-3.2	0.69	0		-2.95	-4.33	-1.19	-6.96	-6.09	0
227.7	-3.57	-6.52	-1.2	-4.51	0.66	0		-4.13	-3.8	1.09	-7.4	-3.84	0		-0.53	-1.69	1.65	-8.91	-3.55	0		-2.61	-4.81	-3.9	-7.89	-4.74	0
228.6	-4.28	-7.45	-3.85	-4.83	-3.75	0		-3.37	-0.16	0.79	-3.23	-0.46	0		-1.29	0.34	3.09	-1.76	1.01	0		-1.58	-4.37	-0.43	-6.71	-4.85	0
229.5	-5.17	-9	0.51	-2.74	-1.7	0		-2.19	-2.61	-0.7	-5.04	-2.55	0		-0.79	-1.48	-0.45	-6.47	0	0		2.69	-0.31	0.92	-0.27	0.63	0
230.4	-3.14	-4.65	-0.49	-3.22	-1.61	0		-2.94	-3.92	-3.25	-7.36	-0.78	0		-0.7	0.25	-1.91	-5.25	0.32	0		0.09	-0.21	-0.62	-3.4	-3.02	0
231.3	1.08	-3.4	2.1	-2.21	1.7	0		2.43	1.43	0.5	-3.56	-1.09	0		2.37	0.42	3.48	-1.21	0.87	0		1.54	-4.59	-0.51	-3.26	-4.16	0
232.2	-4.47	-5.45	-3.78	-5.76	-2.52	0		-0.25	-1.1	0.05	-3.96	-0.92	0		-1.49	-0.55	3.42	-4.86	0.07	0		2.86	-2.42	1.22	-2.24	-3.9	0
233.1	-0.49	-6.79	0.79	-4.16	-1.34	0		0.85	0.77	4.3	-2.6	3.01	0		-2.66	0.99	1.78	-5.81	2.02	0		-0.77	-4.92	-1.84	-5.84	-3.79	0
234	-3.98	-7.12	-5.77	-8.88	-4.34	0		-3.91	-2.83	-4.11	-6.4	-1.38	0		0.15	1.63	5.04	-1.63	5.55	0		2.34	-4.95	1.11	-3.32	-2.35	0
234.9	-3.24	-6.87	-0.2	-3.63	-1.37	0		-0.82	-1.22	-1.47	-5.08	-2.13	0		0.29	4.01	2.8	-2.09	2.95	0		-0.77	-3.36	-0.06	-5.58	-1.78	0
235.8	-4.02	-6.15	-1.9	-4.2	0.72	0		-2.67	-0.93	-1.98	-6.66	-0.74	0		-1.03	-0.95	2.31	-4.26	1.41	0		-2.06	-5.34	-0.56	-7.29	-5.69	0
236.7	-4.12	-7.11	-5.62	-5.09	-0.39	0		0.74	2.01	2.44	-0.01	3.51	0		2.21	1.22	1.85	-3.3	1.4	0		-1.83	-5.48	-4.4	-7.55	-6.05	0
237.6	-2.07	-4.53	-0.09	-2.41	-3.53	0		-2.77	-3.62	-2.3	-4.13	-3.13	0		-3.31	-3.13	-0.04	-3.71	0.47	0		-3.1	-4.09	-1.91	-5.54	-4.86	0
238.5	-2.41	-6.39	-4.35	-6.07	-2.59	0		-1.28	0.2	-1.07	-6.16	-3.04	0		-1.3	0.79	1.16	-6	0.28	0		-1.15	0.57	-0.58	-6.45	-2.12	0
239.4	-1.46	-7.4	-0.24	-2.76	-3.88	0		-5.84	-4.09	-2.79	-7.41	-3.84	0		-2.87	-5.24	-3.34	-7	-2.96	0		2.8	-4.11	0.56	-3.28	-4.37	0
240.3	-1.32	-3.18	0.9	-3.82	-0.91	0		-1.2	0.21	-0.74	-3.09	-1.59	0		-2.49	-1.51	1.12	-5.78	2.1	0		-3.06	-4.26	-0.8	-7.56	-2.63	0
241.2	-6.42	-5.64	-1.57	-2.86	-4.13	0		0.08	3.08	2.24	-2.17	-0.67	0		-0.65	-1.67	2.33	-6.11	0.96	0		-3.32	-6.8	-2.6	-5.55	-4.35	0
242.1	-3.34	-4.45	0.04	-3.43	0.56	0		-4.19	2.37	1.42	-3.14	-1.86	0		-0.63	2.04	0.5	-1.53	-1.71	0		-2.67	-3.86	-3.12	-4.61	-7.17	0
243	-0.81	-1.85	0.48	-3.48	-1	0		-2.52	1.29	1.21	-4.21	-0.37	0		-0.42	0.44	1.35	-3.88	4.34	0		-0.28	-2.89	-0.77	-5.25	-1.29	0
243.9	-2.08	-7.12	4.99	-1.71	3.28	0		-2.38	-3.63	1.23	-4.06	-0.36	0		-2.92	-3.46	1.19	-5.79	-0.28	0		-2.11	-1.73	-2.34	-7.65	-3.71	0
244.8	-3.74	-7.19	-3.03	-5.32	0.76	0		-0.55	-2.17	-2.25	-4.15	3.28	0		-3.84	-3.89	-2.96	-5.25	-0.67	0		-2.38	-6.68	-4.1	-7.63	-4.23	0
245.7	-5.36	-8.97	-4.9	-4.19	-3.21	0		-1.02	-3.43	-3.2	-6.36	-2.23	0		0.05	-2.36	1.69	-4.33	1.82	0		-3.63	-5.65	-1.67	-5.91	-2.91	0
246.6	-4.39	-7.17	-2.21	-1.55	-2.05	0		-3.75	-3.04	-1.72	-5.29	-1.77	0		-1.62	-1.1	0.19	-5.68	1.33	0		-4.57	-5.06	-5.76	-7.9	-6.66	0
247.5	-2.96	-7.65	-0.98	-3.85	-1.96	0		0.88	-0.34	4.2	-4.42	-2.51	0		0.74	1.12	4	-3.96	1.28	0		-2.93	-6.2	-0.99	-5.4	-3.25	0
248.4	-4.71	-10.8	-3.83	-8.44	-4.87	0		-3.46	-2.5	-2.09	-5.69	-3.04	0		-3.92	-3.05	-2.39	-5.03	-1.58	0		-3.01	-6.49	-2.12	-5.62	-6.5	0
249.3	-2.99	-7.84	-3.62	-2.86	-3.31	0		0.78	1.75	-0.28	-2.92	-0.23	0		0.13	1.7	1.67	-5.14	0.52	0		-2.33	-5.11	-0.8	-5.2	-4.62	0
250.2	-0.24	-3.05	0.07	-1.81	2.76	0		-1.31	1.67	0.13	-5.12	0.28	0		-1.83	-0.63	1.27	-9.31	-1.47	0		-1.55	1.38	1.13	-4.1	-3.33	0
251.1	-3.77	-6.4	-3.41	-6.48	-1.17	0		-0.29	-1.17	-2.18	-5.18	2.02	0		0.64	-0.6	-0.12	-4.62	2.84	0		-0.57	-2.41	-1.85	-5.25	-0.94	0
252	-2.3	-7.51	0.9	-3.76	-3.2	0		-3.71	-0.35	-1.05	-2.01	-1.39	0		-0.94	0.42	3.76	-2.05	2.9	0		-0.88	-6.62	-1.57	-8.1	-5.02	0
252.9	-2.94	-7.5	-4.47	-5.78	-2.69	0		-3.61	-3.5	-2.94	-7.12	-2.85	0		-4.08	-1.88	0.09	-4.43	-0.99	0		-7.32	-6.84	-6.11	-7.24	-7.58	0
253.8	-0.71	-5.31	-0.58	-6.99	-2.7	0		-1.63	-0.43	-0.06	-5.33	-1.4	0		1.08	2.18	4.63	-1.6	3.8	0		-0.16	-1.9	1.74	-4.6	-5.09	0
254.7	-1.31	-2.57	-1.04	-2.83	0.63	0		-3.83	-1.08	0.4	-6.89	-2.28	0		0.95	-0.31	5.01	-4.76	2.97	0		1.11	-3.37	2.14	-4.16	1.02	0
255.6	-2.59	-5.21	-0.12	-5.49	0.44	0		-2.18	1.21	0.37	-2.79	-2.34	0		-0.85	-1.29	2.38	-2.24	-0.33	0		0.44	-4.52	1.36	-3.35	-4.89	0
256.5	-4.96	-6.32	-1.35	-7.02	-1.52	0		-0.01	-0.21	2.16	-3.9	2.43	0		1.44	1.02	4.78	-2.97	1.21	0		0.23	-2.56	-0.71	-5.01	-5.06	0
257.4	-1.58	-5.45	1.32	-3.94	-1.92	0		-1.56	-1.48	-1.05	-6.78	-3.85	0		-1.22	-1.07	3.41	-4.94	0.61	0		-0.11	-4.33	1.07	-4.3	-3.09	0
258.3	-5.67	-9.76	-3.86	-8.83	-2.82	0		-3.36	-0.71	-2.4	-6.62	-1.33	0		-1.25	-0.49	1.14	-4.23	1.85	0		-0.57	-3.83	-0.7	-5.52	-2.81	0
259.2	-2.75	-6.86	-2.55	-3.06	-0.78	0		-2.32	-1.27	-0.76	-4.27	-1.26	0		-3.51	-2.15	0.07	-7.7	-2.07	0		-2.22	-4.63	-1.26	-7.24	-4.79	0
260.1	-1.8	-4.96	0.8	-2.01	0.45	0		-2.5	-0.39	-0.88	-3.66	-0.36	0		-0.37	0.45	2.06	-3.91	2.22	0		0.65	-1.82	-0.06	-2.66	-1.56	0
261	-1.35	-3.67	-1.55	-2.84	-1.5	0		-2.2	-1.31	-1.71	-5.61	-0.05	0		0.32	2.46	3.73	-2.95	4.6	0		-3.85	-5.29	-1.97	-6.15	-7.09	0
261.9	-2.4	-7.17	-2.14	-4.42	-2.22	0		-2.73	-2.53	-1.56	-4.85	-2.2	0		-4.39	-0.63	-1.5	-4.84	-0.56	0		-6.61	-7.87	-3.3	-5.43	-5.88	0
262.8	-3.59	-6.85	-2.37	-2.85	0.9	0		-2.57	0.2	1.48	-5.06	-2.02	0		0.59	-0.34	2.64	-5.16	0.62	0		-1.53	-2.86	-0.23	-4.31	-3.14	0
263.7	-2.33	-7.94	-2.15	-5.82	-6.73	0		-3.56	-1.66	-0.48	-5.54	-4.06	0		-3.35	-1.74	1.52	-6.15	-0.95	0		-0.94	-5.07	-2.17	-6.75	-5.48	0
264.6	-3.02	-8.18	-0.38	-3.46	-3.79	0		-0.43	-0.18	0.74	-4.41	-0.52	0		-0.99	1	2.18	-6.87	1.76	0		-0.21	-3.55	-1.21	-6.21	-4.25	0
265.5	-3.05	-5.98	-2.63	-3.96	-1.16	0		-4.12	-0.82	-2.37	-6.17	-2.08	0		-3.23	0.26	-0.58	-6.58	1.25	0		-3.47	-6.47	-3.86	-10.45	-3.34	0
266.4	-1.08	-3.13	1.64	-1.21	1.5	0		0.52	4.25	2.32	-2.09	1.93	0		0.67	0.49	3.8	-4.54	3.55	0		-0.55	-2.61	0.79	-4.12	-3.2	0
267.3	-0.24	-4.05	1.61	-2.56	1.34	0		-3.03	-1.4	-0.98	-7.38	-3.06	0		-2.17	-1.5	0.59	-7.64	0.68	0		-1.37	-3.28	-3.26	-5.67	0.05	0
268.2	-1.74	-4.87	0.96	-1.62	-0.61	0		-2.22	-1.41	-0.73	-4.79	0.15	0		-0.46	0.99	-0.28	-5.2	2.17	0		1.42	-0.64	1.32	-3.44	-2.77	0
269.1	0.34	-1.36	3.22	-1.58	2.24	0		-5.5	1.33	1.73	-3.93	-0.22	0		-5.22	-3.51	0.41	-4.58	-0.44	0		-3.44	-5.23	-2.82	-6.11	-3.66	0
270	-6.22	-9.62	-6.61	-7.29	-3.44	0		-4.7	-2.17	-1.27	-6.45	-1.91	0		-3.47	-4.1	1.34	-4.54	2.22	0		-0.32	-2.9	1.56	-3.69	-0.58	0
270.9	-2.19	-6.47	-2.6	-3.86	-3.69	0		0.89	-0.97	1.72	-2.56	0.85	0		0.28	0	2.33	-2.91	1.82	0		1.34	-4.26	-1.29	-3.27	-3.39	0
271.8	-4.97	-6.77	-2.98	-5.56	-4.27	0		-1.86	-0.2	1.71	-4.74	-0.51	0		-2.07	-4.39	0.73	-5.01	0.12	0		-1.2	-3.95	0.78	-3.84	-2.64	0
272.7	-2.02	-8.17	-0.66	-3.96	-1.59	0		-0.26	-2.25	3	-4.33	-2.33	0		-0.8	-0.49	-0.88	-6.48	0.97	0		-0.11	-1.71	-1.75	-6.59	-2.72	0
273.6	-5.44	-10.24	-2.05	-6.54	-3.94	0		-1.65	0.88	3.4	-2.77	0.99	0		-4.16	-1.23	3.43	-5.36	0.21	0		-4.15	-4.52	0.57	-6.05	-3.99	0
274.5	-0.82	-3.57	0.08	-1.45	-0.57	0		-1.75	-0.03	-1.5	-5.95	-2.14	0		-0.68	-0.95	2.34	-5.57	-1.09	0		-0.45	-0.7	2.46	-0.47	-2.3	0
275.4	-4.34	-6.51	-1.56	-4.79	-0.99	0		-3.87	0.93	0.33	-4.67	-0.41	0		-5.51	-2.04	-1.25	-8.42	-0.23	0		0.45	-0.49	0.27	-0.91	-0.53	0
276.3	-2.78	-10.43	-4.89	-6.26	-1.49	0		-0.52	-1.48	-0.7	-5.66	-1.53	0		-4.39	-3.02	-2	-8.22	-1.46	0		-1.14	-3.43	-1.82	-6.7	-3.46	0
277.2	-4.19	-6.97	-0.82	-6.4	0.08	0		-0.29	0.58	1.67	-5.64	0.79	0		-0.8	0.42	2.82	-6.17	-0.83	0		-2.85	-3.28	-1.43	-4.96	-5.49	0
278.1	-4.31	-5.64	-3.06	-4.45	-3.86	0		0.23	1.57	2.11	-2.73	1.77	0		-0.07	0.65	2.69	-3.8	3.01	0		-5.03	-5.86	-3.49	-8.36	-8.03	0
279	-3.5	-8.45	-0.64	-5.18	-4.65	0		-1.58	-1.66	-0.97	-6.3	-2.05	0		-1.32	-1.09	1.41	-3.72	-0.13	0		-0.31	-5.11	-0.28	-1.99	-4.61	0
279.9	-3.85	-8.06	-2	-5.05	-0.92	0		-0.3	-3.25	0.51	-5.41	-0.35	0		-2.43	-3.85	3.2	-4.04	-0.23	0		-4.23	-5.55	-1.74	-5.26	-4.65	0
280.8	-2.36	-2.48	0.23	-3.57	1.54	0		0.49	-1.29	0.15	-7.43	1.55	0		1.21	0.99	1.45	-6.48	1.18	0		-1.34	-6.03	-0.85	-9.72	-7.94	0
281.7	-3.18	-7.7	1.47	-3.67	-2.91	0		0.56	1.42	1.95	-0.37	0.9	0		1.06	1.51	4.03	-3.11	3.71	0		-0.89	-2.57	1.02	-4.4	-3.45	0
282.6	-4.45	-7.83	-1.66	-7.38	-1.27	0		-2.18	1.31	1.44	-5.02	-1.18	0		-0.49	1.89	2.56	-3.83	-0.33	0		-2.2	-3.97	-0.16	-3.17	-5.5	0
283.5	-5.41	-7.48	-1.77	-4.75	-2.28	0		-5.08	-0.15	-2.07	-8.15	-1.21	0		-3.94	0.68	0.99	-4.8	1.59	0		-3.4	-3.68	-2.57	-8.24	-5.44	0
284.4	-4.23	-9.28	-3.6	-6.83	-5.12	0		-2.12	-1.63	1.19	-5.33	-1.97	0		1.16	-0.79	2.74	-4.85	1.07	0		0.74	-3.56	-0.66	-5.68	-3.21	0
285.3	-2.66	-8.21	-3.95	-5.97	-2.29	0		-5.91	-4	-3.69	-6.1	-5.01	0		-3.23	-3.31	-0.94	-5.97	0.04	0		-2.42	-0.93	-0.96	-7.13	-2.22	0
286.2	-1.87	-7.32	-1.39	-6.29	0.75	0		0.18	1.53	3.58	-6.88	0.6	0		-0.48	3.04	5.63	-4.03	1.94	0		-1.49	-5.31	-2.29	-8.23	-4.29	0
287.1	-2.02	-6.78	-2.28	-5.15	-1.4	0		-3.82	-1.25	1.26	-4.8	0.47	0		-0.94	-4.3	1.19	-5.89	1.2	0		-0.21	-6.34	0.2	-5.91	-5.5	0
288	-2.01	-4.99	-2.91	-3.9	2.63	0		-0.56	-1.13	-0.64	-4.95	0.04	0		1.68	1.83	6.49	-0.54	4.36	0		-0.62	-3.48	1.19	-4.61	-2.34	0
288.9	-0.02	-6.12	0.69	-1.07	-0.65	0		0.23	-0.87	-1.14	-4.13	-3.5	0		-1.52	0.44	2.39	-3.79	0.97	0		-2.93	-7.34	-0.38	-5.23	-5.19	0
289.8	-0.37	-6.56	0.28	-5.35	1.1	0		-1.31	-0.18	0.79	-6.74	-1.35	0		0.06	-1.36	5.83	-4.86	0.84	0		1.11	-1.47	2.49	-4.81	-0.11	0
290.7	-3.22	-6.41	-2.02	-3.56	-0.61	0		-1.25	-2.03	-1.73	-4.11	-1.98	0		1.87	0.76	1.88	-4.44	2.69	0		0.69	-4.78	0.54	-4.53	-3.22	0
291.6	-6.3	-10.47	-7.48	-7.13	-3.12	0		-4.09	-1.16	-2.96	-6.75	-1.49	0		-1.23	-0.54	2.11	-2.88	1.62	0		2.01	-3.03	0.72	-4.31	-4	0
292.5	-6.17	-7.47	-4.79	-8.92	-4.34	0		-1.74	-0.21	-1.53	-7.01	-3.23	0		-0.63	-1.83	2.48	-6.88	-0.57	0		-0.27	-4.56	-3.19	-6.76	-5.29	0
293.4	-3.69	-7.62	-3.59	-3.84	-2.84	0		0.16	1.05	-0.01	-4.58	-0.56	0		-0.41	-0.04	0.7	-5.61	1.17	0		-1.11	-6.44	-1.83	-9.59	-4.42	0
294.3	-5.26	-8.1	-1.64	-3.79	-0.15	0		-4.58	-1.73	-0.92	-7.83	-1.72	0		-0.43	0.22	0.37	-4.81	0.41	0		1.44	-1.81	-0.47	-3.82	-4.51	0
295.2	-4.03	-6.36	-2.84	-4.2	-2.62	0		-4.84	-1.36	-1.79	-7.09	-1.15	0		0.19	0.38	1.5	-4.3	3.73	0		0.23	-3.06	1.18	-4.38	0.52	0
296.1	-2.98	-6.67	0.07	-2.71	-0.67	0		-3.09	-1.83	-0.09	-3.87	-1.42	0		-1.96	-3.84	2.64	-5.29	0.44	0		-0.22	-3.09	2.02	-3.76	-3.21	0
297	-0.91	-5.36	1.02	-3.18	0.8	0		0.93	0.61	1.9	-4.6	-0.35	0		-0.79	-2.16	3.52	-8.08	1.5	0		0.83	-4.23	0.36	-5.23	0.78	0
297.9	-3.33	-6.89	-2.23	-4.23	-0.73	0		-0.31	0	0.65	-4.73	-0.49	0		-3.76	-2.47	0.48	-6.13	-0.4	0		-7.89	-5.4	-2.01	-7.66	-4.97	0
298.8	-5.2	-7.77	-0.51	-4.46	-4.32	0		-1.71	-2.84	-0.42	-6.33	-5.92	0		-1.48	-2.7	0.46	-7.21	-0.96	0		-2.59	-6.31	-0.57	-6.33	-5.91	0
299.7	-2.16	-8.54	-0.97	-3.66	1.38	0		-0.26	0.89	2.94	-3.89	2.46	0		-1.4	1.57	4.21	-3.28	2.41	0		-1.33	-1.93	-0.84	-4.12	-5.56	0
300.6	-4.3	-5.52	-1.32	-4	-1.87	0		-3.99	1.88	0.9	-3.83	-1.43	0		-0.56	3.31	4.59	-1.91	1.36	0		-0.9	-1.82	1.32	-3.35	-1.86	0
301.5	-0.57	-7.12	-1.33	-5.08	-3.53	0		-3.16	0.57	-1.31	-4.24	-2.05	0		-1.36	3.46	0.5	-4.02	2.54	0		-0.21	-1.58	0.93	-4.23	-1.93	0
302.4	-3.99	-5.77	-2.29	-3.55	-1.59	0		-5.64	-0.64	-1.24	-6.23	-2.29	0		-1.93	-2.22	1.7	-6.9	-1.52	0		-1.45	-4.36	-1.72	-7.15	-7.39	0
303.3	-4.79	-6.22	-1.75	-6.79	-3.13	0		-3.9	-0.86	-1.42	-6.16	-3.96	0		-1.51	-2.04	3.98	-3.1	0.6	0		-0.62	-3.87	-0.64	-3.98	-3.4	0
304.2	-1.57	-5.48	0.95	-1.33	1.71	0		0.88	0.06	1.38	-2.81	1.51	0		3.27	-0.07	5.17	-5.41	5.15	0		-0.3	-4.22	-1.98	-5.41	-1.99	0
305.1	-2.29	-6.23	-1.4	-3.58	-0.42	0		-0.34	1.02	-0.99	-3.12	-0.24	0		-1.61	0.72	0.87	-5.04	0.99	0		-2.41	-3.2	-0.88	-5.1	-4.7	0
306	-5.11	-6.83	0.38	-5.45	-5.58	0		-3.01	-2.08	0.87	-8.91	-3.2	0		0.52	-1.4	3.25	-6.27	2.87	0		0.21	-3.05	-0.1	-2.28	-2.52	0
306.9	-4.94	-10	-3.96	-5.18	-0.08	0		-3.32	-2.31	-2.62	-7.12	0.14	0		-3.98	-0.19	1.48	-5.6	0.15	0		-0.9	-2.72	1.25	-6.59	-4.51	0
307.8	0.93	-7.05	-0.23	-4.73	1.81	0		-0.33	0.05	0.52	-3.64	-1.2	0		-1.67	-0.91	0.15	-6.67	-0.29	0		-1.43	-3.03	-0.11	-5.6	-2	0
308.7	-2.95	-5.19	-1.59	-5.41	-1.26	0		0.74	1.58	1.63	-5.92	-2.37	0		0.17	-0.25	2.51	-7.13	0.02	0		-1.47	-2.4	-1.14	-7.96	-4.62	0
309.6	-6.23	-9.01	-0.31	-6.26	-2.07	0		-4.58	-0.21	-0.94	-5.87	-1.34	0		-0.63	0.54	1.16	-5.38	2.33	0		-2.02	-3.15	-3.83	-8.55	-4.85	0
310.5	-4.02	-10.05	-1.86	-8.41	-2.51	0		-0.25	-2.25	2.85	-9.51	-1.03	0		-2.65	-3.51	0.99	-11.09	-3.73	0		-4.43	-4.25	-0.89	-5.14	-7.42	0
311.4	-1.83	-5.05	0.8	-6.33	1.36	0		-1.42	-0.13	-1.43	-6.03	-2.11	0		-2.76	-1.65	-2.56	-7.7	-2.14	0		-2.57	-3.75	-3.52	-6.34	-3.83	0
312.3	-0.7	-5.66	-0.21	-4.67	-0.1	0		3.44	3.91	3.21	-4.04	4.7	0		2.29	1.8	4.13	-4.21	5.97	0		0.3	-2.12	0.96	-3.45	-0.24	0
313.2	-1.47	-6.25	1.14	-1.33	1.81	0		-1.47	-1.8	-0.48	-4.96	1.38	0		-0.06	-1.89	0.61	-6.18	0.93	0		-2.09	-2.97	0.93	-3.41	-2.3	0
314.1	-5.71	-8.24	-4.38	-7.33	-4.38	0		-3.02	-0.8	-2.03	-7.03	-3.31	0		0.81	0.52	1	-8.2	1.29	0		0.2	-5.57	-0.28	-7.77	-2.42	0
315	-0.28	-6.48	-0.67	-5.51	1.42	0		-2.5	-0.05	-0.19	-4.06	-1.19	0		-1.22	-0.28	0.59	-5.75	0.54	0		-1.83	-4.13	-2.3	-5.89	-5.29	0
315.9	-2.05	-6.43	1.44	-5.78	0.97	0		-3.04	0.54	0.92	-6.11	-0.31	0		-3.34	-2.61	0.66	-7.9	-0.42	0		-3.97	-4.78	-2.18	-7.5	-6.64	0
316.8	-1.55	-6.48	-1.53	-5.28	-1.9	0		-2.46	-1.3	-0.87	-5.61	-1.04	0		-0.8	0.04	3.59	-3.27	2.93	0		-2.17	-5.89	-1.45	-5.26	-5.04	0
317.7	-5.92	-10.41	-2.82	-10.35	-2.9	0		-1.71	-1.75	-1.22	-6.8	0.7	0		-3.16	-4.77	-0.39	-5.93	0.25	0		-2.3	-8.17	0.28	-7.75	-6.51	0
318.6	-5.41	-8.73	-4.89	-4.44	-2.08	0		-4.94	-2.47	-0.77	-7.59	-3.74	0		0.18	0.12	4.45	-3.66	2.46	0		-4.94	-3.35	-2.41	-6.91	-3.29	0
319.5	-3.31	-8.27	0.93	-2.59	-1.53	0		0.81	2.99	4.32	-1.37	1.52	0		1.46	1.46	5.67	-2.08	1.56	0		-2.55	-4.45	0.84	-3.99	-4.83	0
320.4	-4.45	-8.62	-3.1	-5.96	-2.74	0		1.34	1.26	3.04	-4.86	-0.26	0		2.71	1.56	5.29	-5.07	1.73	0		-2.96	-4.39	-0.14	-4.82	-5.15	0
321.3	-5.04	-10.92	-4.78	-8.97	-4.23	0		-4.26	-1.75	-0.94	-6.33	-1.94	0		-2.56	0.2	1.44	-5.22	-0.4	0		-4.01	-6.09	-1.66	-7.29	-5.7	0
322.2	-1.58	-6.66	-0.46	-1.86	0.55	0		3.36	2.48	1.11	-1.04	2.19	0		-1.81	-1.96	0.93	-4.97	0.01	0		0.5	-8.14	-2.16	-5.11	-4.96	0
323.1	-5.04	-8.43	-0.26	-3.22	-0.48	0		-2.06	1.3	-0.18	-4.08	0.4	0		0.31	3.45	5.54	-3.03	1.62	0		-2.14	-0.76	1.6	-5.49	-3.07	0
324	-5.39	-8.1	-5.76	-5.82	-3.43	0		-3.68	-3.26	-0.93	-4.27	0.21	0		-2.64	-2.1	1.37	-5.04	-0.92	0		-3	-4.62	-2.64	-5.91	-6.2	0
324.9	-4.88	-7.59	-1.47	-7.74	-4.2	0		-3.49	-0.33	-1.08	-7.69	-1.01	0		-2.23	-0.67	-0.68	-7.53	1.28	0		-2.03	-3.84	-1.68	-5.52	-2.41	0
325.8	-2.34	-3.89	0.78	-8.01	0.19	0		0.55	2.17	3.6	-5.1	-0.37	0		-2.28	-2.39	-0.56	-8.25	-3.98	0		-1.41	-7.14	-4.66	-4.58	-6.31	0
326.7	-3.64	-7.04	0.08	-5.64	-1.23	0		-2.87	-1.04	1.91	-7.08	-0.5	0		0.27	-0.6	1.9	-4.53	2.06	0		-1.03	-4.21	-2.56	-5.56	-4.15	0
327.6	-4.68	-7.12	-1.66	-3.84	0.21	0		-0.61	-0.5	1.12	-5.46	-1.17	0		1.86	-0.64	4.89	-5.42	0.89	0		-1.92	-4.96	-1.04	-5.74	-2.33	0
328.5	-2.11	-10.3	-2.73	-7.22	-1.43	0		-1.94	-2.46	-0.76	-5.28	-1.08	0		-6.3	-2.45	-0.29	-9.71	0.06	0		-3.36	-7.24	-3.71	-7.57	-4.63	0
329.4	-4.16	-11.38	-7.16	-6.7	-2.16	0		-3.34	-1.68	-0.14	-7.06	-2.9	0		-0.94	-1.87	1.81	-6.14	-2.29	0		-1.17	-3.49	-1.52	-7.79	-7.58	0
330.3	-5.75	-10.21	-5.2	-8.42	-2.31	0		-3.7	-2.56	-2.62	-9.88	-1.58	0		-2.52	-2.11	0.32	-8.4	-0.66	0		-2.65	-5.31	-0.29	-7.45	-4.95	0
331.2	-4.11	-7.68	-3.01	-6.79	-3.53	0		-1.63	-1.95	-1.23	-6.18	-2.32	0		0.16	0.44	2.13	-5.27	0.37	0		0.07	-1.92	0.57	-4.75	-1.89	0
332.1	-5.31	-8.42	-3.67	-4.09	-1.72	0		-3.81	-1.74	-2.12	-5.84	-3.13	0		-3.29	-1.28	2.46	-4.67	-1.07	0		-3.23	-5.29	-1.11	-3.85	-3.3	0
333	-0.88	-7.44	-0.21	-5.95	-0.31	0		-3.1	0.51	2.14	-3.6	-1.15	0		-2.25	-1.88	1.81	-5.93	-2.57	0		0.1	-3.82	0.95	-5.18	-4.25	0
333.9	-3.08	-7.46	-1.47	-5.46	-2.56	0		-0.99	-3.53	-0.41	-6.31	-0.95	0		-0.47	-4.41	-0.39	-8.38	-1.86	0		-1.46	-6.29	-1.24	-5.55	-6.62	0
334.8	-6.35	-8.85	-4.36	-8.61	-3.86	0		-3.57	-2.1	-0.76	-9.31	-3.69	0		-2.25	-2.69	0.68	-8.63	0.32	0		-3.32	-7.59	-1.98	-7.12	-4.85	0
335.7	-1.27	-5.2	1.25	-1.35	0.75	0		-1.95	-0.58	-0.68	-5.66	-1.27	0		-1.64	-2.23	3.48	-6.23	-0.42	0		-1.52	-5.43	-1.03	-5.66	-5.44	0
336.6	-4.2	-9.49	-1.75	-7.99	-2.75	0		-1.68	-1.05	1.44	-7.88	-1.44	0		-1.83	-3.95	0.43	-7.49	-3.26	0		0.65	-5.19	-2.23	-6.41	-5.62	0
337.5	-1.87	-4.84	3.58	-1.32	1.11	0		-1.92	-1.05	1.72	-4.26	0.84	0		-1.48	-3.24	-0.26	-6.93	0.26	0		-4.45	-5.16	-0.25	-7.9	-4.93	0
338.4	-1.78	-4.78	-0.01	-0.25	1.7	0		0.83	-2.65	-1.14	-7.92	-1.25	0		0.08	-1.18	2.46	-7.07	0.5	0		-2.68	-5.76	-3.69	-7.16	-6.1	0
339.3	-3.04	-8.87	-1.35	-7.12	-2.04	0		-2.89	-1.33	-1.62	-8.51	-4.08	0		-3.69	-0.01	-0.12	-8.96	-2.11	0		-0.91	-1.13	0.16	-6.25	-5.02	0
340.2	-5.35	-7.99	-1.1	-4.59	-3.98	0		-4.23	-0.63	1.35	-6.21	-0.87	0		-0.43	-0.69	3.77	-3.99	3.15	0		-0.75	-4.08	1.48	-2.77	-3.92	0
341.1	-2.33	-6.04	-1.75	-5.08	-0.1	0		-1.61	-0.31	-0.22	-5.8	-0.6	0		-0.86	-0.39	0.22	-4.73	1.69	0		0.46	-3.05	-0.49	-5.2	-2.21	0
342	-2.36	-7.14	-2.42	-4.03	-2.58	0		-2.34	-0.02	-1.91	-4.68	-0.86	0		-1.24	1.94	2.21	-4.8	1.71	0		-1.63	-2.35	0.92	-3.31	-2.77	0
342.9	-4.01	-8.29	-1.09	-5.69	-2.06	0		-3.45	-0.58	0.54	-6.82	-3.31	0		-1.34	-1.14	0.97	-8.42	-0.9	0		-0.7	-3.97	0.29	-5.36	-2.76	0
343.8	0.01	-4.87	1.78	-3.88	5.1	0		-1.76	-0.84	-1.12	-7.01	-2.59	0		-1.72	-2.63	1.04	-7.18	-1.43	0		-1.84	-4.93	-1.73	-7.69	-6.08	0
344.7	-1.94	-5.95	-2.02	-4.58	-0.71	0		-1.63	-0.65	0.35	-7.14	-0.49	0		-1.14	-3	2.45	-7.02	0.12	0		-2.84	-8.09	-3.19	-7.61	-6.38	0
345.6	-4.11	-5.06	-1.7	-3.09	0.67	0		-0.62	1.23	1.8	-4.93	-1.33	0		-1.84	-1.21	1.39	-6.22	0.95	0		1.68	-1.65	-0.26	-1.5	1.25	0
346.5	-5.52	-8.53	-5.18	-7.68	-2.74	0		-1.94	-2.89	-1.75	-6.79	-0.46	0		-4.6	-3.77	-0.76	-7.15	1.87	0		0.23	-1.24	-0.31	-2.68	2.3	0
347.4	-2.6	-8.53	0.51	-6.7	-0.57	0		-0.48	0.47	1.77	-5.58	-0.24	0		-2.57	-2.36	0.07	-8.4	1.63	0		-1.23	-4.28	0.63	-5.98	-3.33	0
348.3	-3.25	-10.82	-1.99	-5.51	-1.96	0		-0.46	0.67	2.24	-3.4	1.55	0		-3.04	-2.25	3.6	-5.77	-0.16	0		-0.94	-4.74	-1.16	-5.54	-5.15	0
349.2	-1.33	-3.6	0.05	-3.12	1.11	0		-1.08	0.2	-2.07	-5.89	-1.16	0		0.55	-0.03	2.76	-4.02	-0.09	0		1.62	-0.29	-2.43	-3.58	-2.07	0
350.1	-4.1	-4.98	-5.18	-5.29	-2.3	0		-1.88	-1.24	0.17	-5.49	-3.42	0		-0.56	-4.05	3.24	-7.55	-0.7	0		-2.12	-6.61	-2.56	-6.16	-6.17	0
351	-4.38	-5.99	-4.44	-7.82	-2.18	0		-3.66	0.22	-1.3	-8.99	-5.26	0		-2.69	-1.19	0.53	-11.48	-2.09	0		-2.52	-5.59	-3.8	-7.7	-3.35	0
351.9	-5.53	-7.21	-3.18	-8.98	-4.94	0		-5.59	-0.62	-4.53	-7.55	-5.94	0		-2.61	-0.85	-0.16	-5.53	-0.68	0		0.22	-3.11	-1.02	-5	-3.09	0
352.8	-2.41	-8.64	0.52	-3.28	0.24	0		-2.16	1.17	-0.1	-6.39	0.36	0		-0.39	0.73	1.94	-6.16	3.25	0		-0.95	-4.63	-0.35	-5.33	-4.45	0
353.7	-0.54	-6.61	-0.3	-2.94	-0.99	0		-2.57	-2.35	1.21	-6.47	-1.5	0		-1.79	-2.89	1.21	-7.42	-0.35	0		0.78	-4.3	1.31	-2.82	-2.56	0
354.6	-6.87	-9.93	-1.57	-8.02	-3.63	0		-3.11	-0.83	-3.5	-7.24	-2.53	0		-0.55	-0.32	3.34	-9.15	0.59	0		-0.88	-4.89	-1.25	-5.68	-3.49	0
355.5	-3.86	-7	-2.83	-5.55	-2.42	0		-1.87	0.12	-0.21	-6.32	-0.98	0		0.74	0.92	4.58	-2.92	2.57	0		-1.57	-6.09	-0.72	-7.08	-5.47	0
356.4	-4	-10.4	-2.35	-5.04	-2.23	0		-1.12	-2.38	-1.5	-4.57	0.39	0		-0.76	-2.51	2.9	-7.54	-0.9	0		-4.05	-4.6	-4.08	-6.33	-5.93	0
357.3	-2.92	-6.67	-4.02	-4.7	-2.4	0		-0.64	0.36	0.71	-3.29	1.86	0		-2.08	-3.59	-0.04	-8.24	-0.66	0		-3.2	-5.15	-4.29	-7.25	-6.78	0
358.2	-1.2	-6.97	-3.89	-7.55	-3.63	0		-1.41	3.15	1.21	-3.52	-0.36	0		-1.63	-1.03	2.59	-5.48	-0.51	0		-3.46	-5.34	-2.26	-5.25	-3.21	0
359.1	-4.64	-9.17	-4.27	-3.81	-5.94	0		-6.2	-3.53	-4.42	-6.56	-6.33	0		-2.33	-0.13	3.62	-6.6	1.93	0		-2.25	-6.05	1.06	-5.4	-3.08	0
360	-3.39	-7.08	-2.42	-3.05	3.46	0		-3.4	0.07	-0.71	-6.9	-2.86	0		0.15	0.31	5.47	-5.85	3.37	0		-4.58	-1.7	-0.66	-7.51	-4.8	0
360.9	-2.66	-7.73	-4.57	-6.47	-1.4	0		-3.08	-0.38	-0.65	-7.03	-2.25	0		-3.23	-2.28	1.06	-8.26	-1.39	0		-4.48	-6.24	-3.6	-8.94	-4.89	0
361.8	-3.36	-6.95	-2.61	-6.68	-1.62	0		-3.03	-0.09	-2.02	-7.55	-3.77	0		-2.46	-4.14	1	-9.68	0.54	0		0.14	-6.02	2.35	-4.81	-2.13	0
362.7	-2.45	-4.27	0.05	-4.16	1.57	0		-1.37	4.71	0.21	-3.42	2.6	0		-2.99	-0.44	1.12	-8.97	1.06	0		-3.68	-3.37	-1.5	-4.05	-3.9	0
363.6	-3.03	-5.99	0.65	-3.63	0.83	0		-3.49	-1.1	0.55	-5.59	-2.5	0		-2.74	-4.15	0.84	-7.63	-0.59	0		-2.64	-4.74	-0.43	-7.22	-4.7	0
364.5	-3.94	-6.3	-2.7	-5.43	-1.88	0		-1.53	2.07	-0.05	-4.99	-1.06	0		-2.89	-1.16	1.17	-5.21	-0.48	0		-4.77	-6.05	-3.34	-9.85	-5.48	0
365.4	-1.57	-8.83	-1.88	-8.57	-0.28	0		-3.56	-2.22	-1.08	-9.26	-3.14	0		-0.7	0.08	1.79	-8.78	1.38	0		0.01	-1.59	-1.65	-9.6	-4.32	0
366.3	-4.4	-6.77	-4.39	-7.55	-1.46	0		-4.41	-2.03	-3.16	-11.32	-2.06	0		-4.29	-1.25	-0.45	-12.68	-0.44	0		-0.91	-2.91	-1.72	-5.11	-4.57	0
367.2	0.83	-2.77	2.03	-1.15	3.21	0		-1.75	-2.11	1.46	-7.64	-0.21	0		-0.23	-1.46	2.72	-6.01	1.12	0		-2.82	-4.84	-1.27	-6.23	-4.06	0
368.1	-4.33	-6.71	-3.29	-6.17	0.08	0		-2.08	-0.47	-1.46	-6.05	-0.14	0		-0.81	0.92	2.2	-4.85	2.08	0		-2.7	-4.25	-1.63	-4.3	-2.18	0
369	-4.68	-7.24	-2.6	-4.94	0.16	0		-4.5	-1.08	-2.22	-8.25	-2.27	0		-5.75	-2.1	-0.15	-7.19	0.34	0		-3.16	-3.43	1.74	-3.8	-3.99	0
369.9	-6.63	-10.96	-2.95	-9.12	-1.72	0		-3.55	-2.17	-1.3	-7.16	-4.27	0		-4.77	-2.27	2.41	-8.45	-0.22	0		-3.5	-5.65	-0.4	-7.67	-3.57	0
370.8	-4.11	-8.5	-0.14	-7.67	-0.17	0		-2.47	0.25	1.98	-5.51	-0.2	0		0.65	-0.33	4.17	-4.77	3.81	0		-2.47	-4.92	-0.68	-6.96	-3.35	0
371.7	-1.25	-6.78	-0.49	-5.55	-0.05	0		-6.56	-3.56	-2.51	-10.17	-1.32	0		-1.45	-0.26	2.35	-5.54	1.81	0		-1.16	-3.85	-2.22	-7.43	-6.89	0
372.6	-1.37	-8.47	-2.13	-4.66	-1.45	0		-3.7	-1.81	-1.53	-4.95	-3.65	0		-0.4	-0.16	4.1	-3.76	2.78	0		-1.3	-3.58	0.99	-4.24	-4.76	0
373.5	-4.33	-9.21	-1.97	-5.62	0.06	0		-2.9	0.06	-1.84	-4.69	-3.1	0		1.6	1.14	3.43	-4.21	1.46	0		-3.91	-7.75	-3.13	-6.29	-4.65	0
374.4	-4.19	-8.59	-4.42	-7.12	-1.36	0		-2.93	-1.87	-2.97	-9.63	-3.6	0		-2.66	-1.26	0.25	-7.39	-1.88	0		-0.46	-1.91	-0.05	-3.63	-3.41	0
375.3	-1.91	-7.19	-1.56	-4.67	-0.71	0		-2.79	-0.08	1.84	-4.99	1.34	0		-1.84	2.05	2.24	-5.93	2.25	0		-1.27	-1.37	-1.61	-5.08	-2.64	0
