# Supplementary material for: Simvastatin Sodium Salt and Fluvastatin Interact with Human Gap Junction Gamma-3 Protein
Source: PLoS One. 2016 Feb 10;11(2):e0148266. doi: 10.1371/journal.pone.0148266 (PMC4749215; doi:10.1371/journal.pone.0148266)
Supplement: S9 Dataset — (ZIP) [file pone.0148266.s010.zip › S9_Dataset/3-hydroxy-3-methylglutaric acid_2.xlsx]

## Sheet: 3-hydroxy-3-methylglutaric acid
L1A1()_X	L1A1()_Y	L1A2()_X	L1A2()_Y	L1A3()_X	L1A3()_Y	L1A4()_X	L1A4()_Y	L1A5()_X	L1A5()_Y	L1A6()_X	L1A6()_Y	L2A1()_X	L2A1()_Y	L2A2()_X	L2A2()_Y	L2A3()_X	L2A3()_Y	L2A4()_X	L2A4()_Y	L2A5()_X	L2A5()_Y	L2A6()_X	L2A6()_Y	L3A1()_X	L3A1()_Y	L3A2()_X	L3A2()_Y	L3A3()_X	L3A3()_Y	L3A4()_X	L3A4()_Y	L3A5()_X	L3A5()_Y	L3A6()_X	L3A6()_Y	L4A1()_X	L4A1()_Y	L4A2()_X	L4A2()_Y	L4A3()_X	L4A3()_Y	L4A4()_X	L4A4()_Y	L4A5()_X	L4A5()_Y	L4A6()_X	L4A6()_Y	L5A1()_X	L5A1()_Y
-242.1	-1.16	-242.1	9.18	-242.1	-3.29	-242.1	-3.77	-242.1	-4.63	-242.1	-1.93	-242.1	-1.03	-242.1	2.42	-242.1	-5.27	-242.1	-0.74	-242.1	-5.05	-242.1	-4.73	-242.1	0.9	-242.1	3.07	-242.1	-3.28	-242.1	6.91	-242.1	-1.33	-242.1	-1.66	-242.1	-0.53	-242.1	1.62	-242.1	-5.41	-242.1	-0.42	-242.1	-2.85	-242.1	-1.25	-242.1	-1.34
-241.2	-1.55	-241.2	5.7	-241.2	-2.81	-241.2	-0.85	-241.2	-3.67	-241.2	-5.98	-241.2	-1.94	-241.2	2.28	-241.2	-5.13	-241.2	0.74	-241.2	-2.56	-241.2	-4.56	-241.2	4.06	-241.2	2.85	-241.2	0.47	-241.2	6.21	-241.2	2.81	-241.2	-0.62	-241.2	-0.22	-241.2	2.57	-241.2	-2.31	-241.2	-2.99	-241.2	1.06	-241.2	-5.21	-241.2	-0.52
-240.3	-3.96	-240.3	6.98	-240.3	-4.03	-240.3	-2.93	-240.3	-5	-240.3	-5.23	-240.3	0.18	-240.3	1.38	-240.3	-2.34	-240.3	-2.85	-240.3	-4.07	-240.3	-3.3	-240.3	1.75	-240.3	1.86	-240.3	-2.01	-240.3	6.19	-240.3	0.59	-240.3	1.1	-240.3	-1.55	-240.3	1.43	-240.3	-3.57	-240.3	-1.27	-240.3	-3.75	-240.3	-2.56	-240.3	-1.32
-239.4	-4.24	-239.4	7.08	-239.4	-6.82	-239.4	-0.19	-239.4	-4.9	-239.4	-6.03	-239.4	-0.96	-239.4	1.84	-239.4	-3.87	-239.4	-0.85	-239.4	-1.62	-239.4	-5.7	-239.4	2.78	-239.4	2.71	-239.4	-0.73	-239.4	3.24	-239.4	2.82	-239.4	1.54	-239.4	-2.79	-239.4	1.12	-239.4	-5.1	-239.4	-2.4	-239.4	-0.53	-239.4	-2.79	-239.4	-2.42
-238.5	-3.51	-238.5	5.75	-238.5	-3.17	-238.5	-1.35	-238.5	-2.14	-238.5	-4.51	-238.5	-2.13	-238.5	1.43	-238.5	-4.25	-238.5	0.2	-238.5	-1.26	-238.5	-4.16	-238.5	3.01	-238.5	0.55	-238.5	0.75	-238.5	6.32	-238.5	2.17	-238.5	2.14	-238.5	-0.84	-238.5	0.59	-238.5	-4.58	-238.5	-1.51	-238.5	-4.82	-238.5	0.19	-238.5	-0.71
-237.6	-5.12	-237.6	8.59	-237.6	-5.1	-237.6	-4.39	-237.6	-4.9	-237.6	-3.72	-237.6	-2.56	-237.6	2.28	-237.6	-5.41	-237.6	-1.73	-237.6	-1.78	-237.6	-0.53	-237.6	2.46	-237.6	1.95	-237.6	-3.03	-237.6	4.56	-237.6	3.41	-237.6	1.42	-237.6	-1.98	-237.6	3.49	-237.6	-6.37	-237.6	-2.58	-237.6	-1.52	-237.6	-0.72	-237.6	-2.83
-236.7	-2.11	-236.7	9.17	-236.7	-4.03	-236.7	-0.39	-236.7	-6.64	-236.7	-3.79	-236.7	-2.5	-236.7	3.82	-236.7	-4.99	-236.7	0.49	-236.7	-3.37	-236.7	-2.23	-236.7	-0.62	-236.7	2.3	-236.7	0.55	-236.7	4.65	-236.7	-1.23	-236.7	1.79	-236.7	-2.22	-236.7	0.68	-236.7	-0.68	-236.7	-1.11	-236.7	-3	-236.7	-1.26	-236.7	0.15
-235.8	-4.79	-235.8	8.72	-235.8	-3.99	-235.8	-0.14	-235.8	-2.83	-235.8	-4.52	-235.8	-2.45	-235.8	2.98	-235.8	-5.52	-235.8	1.16	-235.8	-2.21	-235.8	-4.53	-235.8	2.62	-235.8	1.63	-235.8	-0.82	-235.8	7.53	-235.8	0.45	-235.8	2.95	-235.8	-0.82	-235.8	1.79	-235.8	-4.2	-235.8	-1.47	-235.8	-2.73	-235.8	0.1	-235.8	-0.45
-234.9	-7.17	-234.9	7.2	-234.9	-5.22	-234.9	-0.27	-234.9	-5.61	-234.9	-5.74	-234.9	-3.26	-234.9	1.51	-234.9	-2.33	-234.9	0	-234.9	-0.96	-234.9	-4.18	-234.9	2.53	-234.9	2.51	-234.9	-0.2	-234.9	4.69	-234.9	5.07	-234.9	-0.64	-234.9	-0.2	-234.9	3.22	-234.9	-4.42	-234.9	-2.69	-234.9	-0.27	-234.9	-2.16	-234.9	-0.61
-234	-3.61	-234	7.88	-234	-2.54	-234	-0.31	-234	-6.82	-234	-5.44	-234	-5.48	-234	3.43	-234	-4.85	-234	-0.06	-234	-3.01	-234	-3.16	-234	2.21	-234	1.97	-234	-1.68	-234	5.54	-234	1.27	-234	0.42	-234	-1.46	-234	0.62	-234	-3.88	-234	-1.23	-234	-2.05	-234	-3.66	-234	-1
-233.1	-3.52	-233.1	8.82	-233.1	-4.81	-233.1	0.34	-233.1	-2.92	-233.1	-2.87	-233.1	-2.08	-233.1	4	-233.1	-3.47	-233.1	2.9	-233.1	-1.62	-233.1	-6.08	-233.1	2.74	-233.1	1.59	-233.1	0.05	-233.1	8.24	-233.1	1.46	-233.1	-1.76	-233.1	-3.39	-233.1	3.62	-233.1	-4.49	-233.1	-1.64	-233.1	-2.78	-233.1	-4.86	-233.1	-2.43
-232.2	-5.61	-232.2	7.59	-232.2	-3.83	-232.2	0.09	-232.2	-4.39	-232.2	-3.73	-232.2	-2.48	-232.2	-0.35	-232.2	-3.81	-232.2	-1.18	-232.2	0.66	-232.2	-2.96	-232.2	1.63	-232.2	-0.04	-232.2	-0.62	-232.2	3.39	-232.2	1.56	-232.2	0.91	-232.2	-3.66	-232.2	2.09	-232.2	-2.54	-232.2	-0.94	-232.2	-1.46	-232.2	-0.91	-232.2	-2.09
-231.3	-3.46	-231.3	6.03	-231.3	-2.08	-231.3	-1.21	-231.3	-3.39	-231.3	-6.92	-231.3	-4.81	-231.3	4.04	-231.3	-4.17	-231.3	-0.37	-231.3	-0.89	-231.3	-5.12	-231.3	2.37	-231.3	3.38	-231.3	-4.35	-231.3	5.03	-231.3	0.53	-231.3	3.08	-231.3	-1.79	-231.3	1.78	-231.3	-5.33	-231.3	-1.64	-231.3	-3.6	-231.3	-1.81	-231.3	0.2
-230.4	-4.57	-230.4	6	-230.4	-4.7	-230.4	-0.68	-230.4	-5.54	-230.4	-3.31	-230.4	-3.13	-230.4	2.84	-230.4	-2.32	-230.4	2.85	-230.4	-4.46	-230.4	-3.35	-230.4	1.29	-230.4	2.15	-230.4	1.46	-230.4	6.06	-230.4	-0.79	-230.4	-0.27	-230.4	-2.01	-230.4	1.78	-230.4	-3.09	-230.4	-1.87	-230.4	-5.87	-230.4	-0.63	-230.4	0.58
-229.5	-4.21	-229.5	7.6	-229.5	-3.07	-229.5	-0.79	-229.5	-5.26	-229.5	-4.73	-229.5	-2.52	-229.5	0.73	-229.5	-3.13	-229.5	-0.07	-229.5	-3.11	-229.5	-3.68	-229.5	2.83	-229.5	2.18	-229.5	-1.98	-229.5	6.31	-229.5	2.04	-229.5	1.3	-229.5	-1.75	-229.5	2.36	-229.5	-5	-229.5	-0.24	-229.5	-3.35	-229.5	-4.32	-229.5	0.75
-228.6	-3.53	-228.6	6.25	-228.6	-3.54	-228.6	0.72	-228.6	-4.18	-228.6	-3.75	-228.6	-3.27	-228.6	1.1	-228.6	-4.22	-228.6	0.18	-228.6	-1.7	-228.6	-3.27	-228.6	1.03	-228.6	4.4	-228.6	-1.64	-228.6	5.13	-228.6	2.94	-228.6	2.42	-228.6	-2.68	-228.6	5.66	-228.6	-4.24	-228.6	-1.06	-228.6	-2.29	-228.6	-1.57	-228.6	0.74
-227.7	-3.96	-227.7	5.82	-227.7	-2.23	-227.7	-1.36	-227.7	-3.95	-227.7	-3.79	-227.7	-2.48	-227.7	4.3	-227.7	-5.11	-227.7	1.29	-227.7	-1.71	-227.7	-3.42	-227.7	2.15	-227.7	4.77	-227.7	-0.9	-227.7	6.84	-227.7	1.03	-227.7	-0.26	-227.7	-1.82	-227.7	2.74	-227.7	-1.83	-227.7	-0.62	-227.7	-2.97	-227.7	-2.57	-227.7	-0.36
-226.8	-4	-226.8	4.92	-226.8	-3.28	-226.8	-3.12	-226.8	-1.62	-226.8	-3.38	-226.8	-1.68	-226.8	2.62	-226.8	-1.49	-226.8	0.49	-226.8	-2.09	-226.8	-4.28	-226.8	2.14	-226.8	5.06	-226.8	-2.67	-226.8	5.27	-226.8	1.55	-226.8	-0.79	-226.8	-0.99	-226.8	3.92	-226.8	-5.05	-226.8	-2.01	-226.8	-1.83	-226.8	-0.62	-226.8	1.2
-225.9	-6.21	-225.9	6.57	-225.9	-3.65	-225.9	-1	-225.9	-4.35	-225.9	-3.46	-225.9	-1.27	-225.9	1.6	-225.9	-3.02	-225.9	0.5	-225.9	-2.54	-225.9	-2.43	-225.9	4.54	-225.9	2.33	-225.9	-1.85	-225.9	6.46	-225.9	-0.18	-225.9	0.71	-225.9	0.8	-225.9	2.28	-225.9	-4.14	-225.9	-2.03	-225.9	-3.25	-225.9	-1.71	-225.9	-0.89
-225	-3.47	-225	3.97	-225	-5.37	-225	-1.63	-225	-2.65	-225	-4.72	-225	-1.38	-225	1.31	-225	-4.33	-225	-0.96	-225	-3.41	-225	-5.19	-225	1.59	-225	4.64	-225	0.66	-225	5.18	-225	3.66	-225	-1.56	-225	0.09	-225	1.11	-225	-2.24	-225	-1.72	-225	2.38	-225	-1.09	-225	0.2
-224.1	-2.09	-224.1	6.63	-224.1	-4.43	-224.1	-2.42	-224.1	-2.49	-224.1	-4.87	-224.1	0.17	-224.1	1.93	-224.1	-3.07	-224.1	0.05	-224.1	-2.84	-224.1	-2.15	-224.1	3.33	-224.1	2.79	-224.1	-0.62	-224.1	5.73	-224.1	1.93	-224.1	2.72	-224.1	-2.77	-224.1	0.15	-224.1	-5.59	-224.1	-1.49	-224.1	-1.06	-224.1	-2.78	-224.1	-1.59
-223.2	-3.2	-223.2	6.42	-223.2	-1.88	-223.2	0.66	-223.2	-0.93	-223.2	-3.84	-223.2	-1.39	-223.2	2.4	-223.2	-1.57	-223.2	-0.3	-223.2	-2.33	-223.2	-3.86	-223.2	1.92	-223.2	1.63	-223.2	0.6	-223.2	3.4	-223.2	1.08	-223.2	-1.46	-223.2	-0.36	-223.2	0.81	-223.2	-3.92	-223.2	-0.84	-223.2	-2.23	-223.2	-1.28	-223.2	0.88
-222.3	-3.37	-222.3	5.27	-222.3	-3.52	-222.3	-0.62	-222.3	-4.88	-222.3	-4.47	-222.3	-0.87	-222.3	0.26	-222.3	-5.82	-222.3	2.79	-222.3	-4.01	-222.3	-1.4	-222.3	3.34	-222.3	2.99	-222.3	-1.93	-222.3	7.54	-222.3	-2.52	-222.3	-0.75	-222.3	0.22	-222.3	1.84	-222.3	-3.78	-222.3	-2.12	-222.3	-4.4	-222.3	-2	-222.3	1.38
-221.4	-3.02	-221.4	4.03	-221.4	-2.04	-221.4	-0.42	-221.4	-4.03	-221.4	-6.54	-221.4	-2.73	-221.4	1.12	-221.4	-3.42	-221.4	-2.07	-221.4	-2.47	-221.4	-3.38	-221.4	3.26	-221.4	2.38	-221.4	0.27	-221.4	3.77	-221.4	1.47	-221.4	0.48	-221.4	-0.29	-221.4	1.06	-221.4	-3.61	-221.4	-0.16	-221.4	-2.56	-221.4	-1.82	-221.4	-0.33
-220.5	-3.2	-220.5	7.62	-220.5	-5.21	-220.5	-3.29	-220.5	-2.95	-220.5	-1.92	-220.5	-0.72	-220.5	2.29	-220.5	-3.75	-220.5	-0.12	-220.5	-1	-220.5	-3.85	-220.5	4.34	-220.5	3.26	-220.5	-3.01	-220.5	5.2	-220.5	0.29	-220.5	-1.26	-220.5	-1.78	-220.5	2.26	-220.5	-5.91	-220.5	0.49	-220.5	-4.52	-220.5	-1.54	-220.5	-1.48
-219.6	-7.32	-219.6	8.24	-219.6	-3.42	-219.6	-2.25	-219.6	-3.89	-219.6	-2.03	-219.6	-2.63	-219.6	2.35	-219.6	-3.62	-219.6	-0.04	-219.6	-2.76	-219.6	-4.06	-219.6	4.3	-219.6	1.85	-219.6	-1.28	-219.6	4.6	-219.6	1.3	-219.6	-1.97	-219.6	0.56	-219.6	1.88	-219.6	-4.42	-219.6	-2.53	-219.6	-4.71	-219.6	-4.49	-219.6	0.99
-218.7	-2.16	-218.7	5.98	-218.7	-1.7	-218.7	-1.34	-218.7	-5.34	-218.7	-4.01	-218.7	-0.87	-218.7	2.46	-218.7	-2.17	-218.7	-1.55	-218.7	-1.55	-218.7	-4.12	-218.7	6.13	-218.7	0.5	-218.7	-1.63	-218.7	5.17	-218.7	-0.21	-218.7	0.84	-218.7	-0.95	-218.7	1.46	-218.7	-3.59	-218.7	-0.43	-218.7	-4.41	-218.7	-2.59	-218.7	-0.42
-217.8	-2.66	-217.8	7.39	-217.8	-2.41	-217.8	0.08	-217.8	-3.1	-217.8	-4.97	-217.8	-2.41	-217.8	0.25	-217.8	-4.13	-217.8	2.4	-217.8	-3.54	-217.8	-1.93	-217.8	1.85	-217.8	2.7	-217.8	-1	-217.8	5.51	-217.8	-0.35	-217.8	2.32	-217.8	-1.61	-217.8	3.46	-217.8	-4.29	-217.8	-2.73	-217.8	-3.9	-217.8	-0.58	-217.8	-1.22
-216.9	-3.94	-216.9	5.99	-216.9	-4.48	-216.9	-2.46	-216.9	-2.43	-216.9	-5.32	-216.9	-0.45	-216.9	1.6	-216.9	-4.02	-216.9	-1.55	-216.9	-2.27	-216.9	-3.76	-216.9	2.75	-216.9	3.22	-216.9	0.39	-216.9	3.7	-216.9	-0.09	-216.9	0.32	-216.9	-0.56	-216.9	3.21	-216.9	-2.49	-216.9	-3.12	-216.9	-1.66	-216.9	-0.44	-216.9	0.58
-216	-1.31	-216	6.09	-216	-2.05	-216	-0.91	-216	-3.01	-216	-5.07	-216	-2.51	-216	5.15	-216	-3.95	-216	-0.14	-216	-1.94	-216	-0.74	-216	1.11	-216	3.74	-216	-2.31	-216	4.88	-216	-1.04	-216	2.33	-216	-3.19	-216	1.35	-216	-4.68	-216	0.33	-216	-3.14	-216	-3	-216	-0.86
-215.1	-1.92	-215.1	3.82	-215.1	-3.02	-215.1	1.21	-215.1	-1.02	-215.1	-5.05	-215.1	0.49	-215.1	-0.26	-215.1	-1.48	-215.1	0.58	-215.1	0.49	-215.1	-1.38	-215.1	1.61	-215.1	0.88	-215.1	0.05	-215.1	4.52	-215.1	1.71	-215.1	-3	-215.1	-0.76	-215.1	-0.45	-215.1	-5.42	-215.1	0.15	-215.1	-1.43	-215.1	-4.47	-215.1	-0.22
-214.2	-3.42	-214.2	5.16	-214.2	-3.95	-214.2	-0.69	-214.2	-3.55	-214.2	-0.95	-214.2	-2.86	-214.2	0.51	-214.2	-3.9	-214.2	2.71	-214.2	-4.47	-214.2	-1.38	-214.2	3.04	-214.2	1.38	-214.2	-2.4	-214.2	3.73	-214.2	-0.45	-214.2	-1.58	-214.2	-1.49	-214.2	0.55	-214.2	-1.86	-214.2	-1.73	-214.2	-1.47	-214.2	-4.21	-214.2	-0.17
-213.3	-2.27	-213.3	3.66	-213.3	-5.48	-213.3	-0.11	-213.3	-3.38	-213.3	-1.74	-213.3	-0.59	-213.3	0.28	-213.3	-4.05	-213.3	2.54	-213.3	-1.3	-213.3	-1.02	-213.3	2.61	-213.3	1.18	-213.3	-1.66	-213.3	7.41	-213.3	1.16	-213.3	-0.55	-213.3	0.3	-213.3	1.62	-213.3	-5.18	-213.3	-1.77	-213.3	-4.43	-213.3	-2.16	-213.3	0
-212.4	-4.6	-212.4	8.44	-212.4	0.55	-212.4	1.06	-212.4	-3.64	-212.4	-3.48	-212.4	-3.99	-212.4	4.15	-212.4	-1.93	-212.4	1.33	-212.4	-1.54	-212.4	-2.62	-212.4	0.18	-212.4	2.71	-212.4	0.96	-212.4	6.01	-212.4	1.95	-212.4	1.37	-212.4	-1.62	-212.4	1.78	-212.4	-2.84	-212.4	-0.28	-212.4	-4.82	-212.4	-2.12	-212.4	0.06
-211.5	-2.98	-211.5	4.62	-211.5	-3.63	-211.5	-0.04	-211.5	-3.35	-211.5	-4.34	-211.5	-1.38	-211.5	1.43	-211.5	-5.36	-211.5	0.69	-211.5	-0.44	-211.5	-5.08	-211.5	1.15	-211.5	0.35	-211.5	-2.72	-211.5	3.85	-211.5	2.52	-211.5	0.79	-211.5	-1.69	-211.5	1.02	-211.5	-3.26	-211.5	-2.63	-211.5	-2.31	-211.5	-1.39	-211.5	-0.97
-210.6	-1.86	-210.6	7.69	-210.6	-4.75	-210.6	-0.09	-210.6	-5.5	-210.6	-6.94	-210.6	-0.98	-210.6	2.21	-210.6	-1.36	-210.6	1.44	-210.6	-3.81	-210.6	-4.12	-210.6	2.4	-210.6	1.79	-210.6	0.52	-210.6	5.78	-210.6	1.15	-210.6	-0.34	-210.6	-1.22	-210.6	2.46	-210.6	-4.06	-210.6	-1.31	-210.6	-0.78	-210.6	-1.3	-210.6	-1.29
-209.7	-1.79	-209.7	5.54	-209.7	-6.54	-209.7	-0.45	-209.7	-1.9	-209.7	-2.91	-209.7	-1.21	-209.7	-0.28	-209.7	-2.98	-209.7	-1.34	-209.7	-1.65	-209.7	-3.8	-209.7	0.94	-209.7	1.2	-209.7	-1.35	-209.7	3.23	-209.7	1.56	-209.7	0.97	-209.7	-0.63	-209.7	2.29	-209.7	-1.68	-209.7	-0.09	-209.7	-2.67	-209.7	-1.57	-209.7	-0.74
-208.8	-1.15	-208.8	6.63	-208.8	-3.14	-208.8	-1.54	-208.8	-0.47	-208.8	-4.74	-208.8	0.44	-208.8	2.39	-208.8	-1.37	-208.8	-0.07	-208.8	-2.9	-208.8	-2.4	-208.8	5.27	-208.8	2.35	-208.8	1.58	-208.8	5.65	-208.8	0.86	-208.8	-0.81	-208.8	0.99	-208.8	0.98	-208.8	-0.97	-208.8	0.7	-208.8	-2.7	-208.8	-1.07	-208.8	0.63
-207.9	-4.04	-207.9	6.63	-207.9	-4	-207.9	-1.67	-207.9	-2.77	-207.9	-2.71	-207.9	-1.75	-207.9	1.05	-207.9	-4.31	-207.9	-0.8	-207.9	-1.05	-207.9	-1.96	-207.9	2.24	-207.9	2.31	-207.9	-1.12	-207.9	3.7	-207.9	1.34	-207.9	1.06	-207.9	-1.54	-207.9	1.46	-207.9	-4.32	-207.9	-1.72	-207.9	-2.89	-207.9	-1.22	-207.9	0.94
-207	-0.84	-207	7.28	-207	-5.16	-207	2.23	-207	-1.65	-207	-5.27	-207	-1.08	-207	0.27	-207	-3.48	-207	-0.14	-207	-1.13	-207	-4.2	-207	2.01	-207	-1.33	-207	0.27	-207	4.37	-207	0.48	-207	-0.72	-207	-1.13	-207	-0.68	-207	-3.1	-207	-1.39	-207	-1.67	-207	-2.76	-207	1.35
-206.1	-1.29	-206.1	6.24	-206.1	-2.17	-206.1	-1.66	-206.1	-2.28	-206.1	-4.9	-206.1	-2.06	-206.1	1.97	-206.1	-0.91	-206.1	1.48	-206.1	-2.01	-206.1	-4.02	-206.1	1.42	-206.1	2.87	-206.1	1.05	-206.1	4.16	-206.1	-0.68	-206.1	1.73	-206.1	0.23	-206.1	0.88	-206.1	-2.51	-206.1	0.17	-206.1	-3.35	-206.1	-0.99	-206.1	1.06
-205.2	-4.08	-205.2	5.12	-205.2	-4.53	-205.2	-1.21	-205.2	-1.48	-205.2	-4.02	-205.2	-1.7	-205.2	1.9	-205.2	-4.32	-205.2	2.07	-205.2	-0.79	-205.2	-3.15	-205.2	2.69	-205.2	2.45	-205.2	0.71	-205.2	4.99	-205.2	1.89	-205.2	-0.83	-205.2	-1.27	-205.2	0.83	-205.2	-2.98	-205.2	-1.07	-205.2	-2.06	-205.2	-2.28	-205.2	0.17
-204.3	-3.61	-204.3	5.48	-204.3	-0.85	-204.3	-0.2	-204.3	-2.58	-204.3	-3.03	-204.3	-0.3	-204.3	2.32	-204.3	-2.39	-204.3	1.32	-204.3	-0.86	-204.3	-3.72	-204.3	2.66	-204.3	3.87	-204.3	-1.84	-204.3	5.81	-204.3	-0.83	-204.3	-0.12	-204.3	-0.54	-204.3	2.07	-204.3	-3.51	-204.3	-0.54	-204.3	-4.44	-204.3	-3.36	-204.3	-0.55
-203.4	-2.48	-203.4	6.05	-203.4	-1.8	-203.4	-1	-203.4	-4.38	-203.4	-3.92	-203.4	-1.66	-203.4	2.23	-203.4	-1.82	-203.4	1.65	-203.4	-1.89	-203.4	-3.89	-203.4	2.12	-203.4	3.01	-203.4	-0.63	-203.4	5.14	-203.4	-0.2	-203.4	0.17	-203.4	-1.07	-203.4	0.85	-203.4	-4.2	-203.4	-1.37	-203.4	-3.35	-203.4	-3.46	-203.4	-0.45
-202.5	-1.05	-202.5	6.59	-202.5	-3	-202.5	0.42	-202.5	-3.75	-202.5	-2.47	-202.5	-2.99	-202.5	1.45	-202.5	-4.76	-202.5	1.1	-202.5	-2.2	-202.5	-3.84	-202.5	0.93	-202.5	4.03	-202.5	-1.9	-202.5	5.99	-202.5	2.58	-202.5	1.21	-202.5	1.47	-202.5	2.73	-202.5	-3.94	-202.5	0.11	-202.5	-2.72	-202.5	-3.07	-202.5	1.67
-201.6	-3.17	-201.6	5.41	-201.6	-3.93	-201.6	0.72	-201.6	-2.67	-201.6	-3.14	-201.6	-1.67	-201.6	-0.35	-201.6	-4.73	-201.6	0.62	-201.6	-0.81	-201.6	-5.47	-201.6	2.06	-201.6	3.06	-201.6	-1.77	-201.6	2.66	-201.6	1.24	-201.6	-1.5	-201.6	-2.05	-201.6	2.15	-201.6	-3.04	-201.6	-4.04	-201.6	-1.39	-201.6	-2.55	-201.6	-0.96
-200.7	-2.88	-200.7	6.3	-200.7	-5.01	-200.7	1.6	-200.7	-3.47	-200.7	-5.55	-200.7	-0.73	-200.7	3.01	-200.7	-5.74	-200.7	-0.91	-200.7	-3.46	-200.7	-3.58	-200.7	3.45	-200.7	1.86	-200.7	-1.4	-200.7	3.86	-200.7	-0.21	-200.7	0.85	-200.7	-0.59	-200.7	1.76	-200.7	-3.61	-200.7	-0.33	-200.7	-3.84	-200.7	-1.33	-200.7	0.68
-199.8	-3.06	-199.8	5.18	-199.8	-1.59	-199.8	-0.25	-199.8	-1.75	-199.8	-2.58	-199.8	1.15	-199.8	2.14	-199.8	-4.34	-199.8	-0.05	-199.8	-0.38	-199.8	-2.45	-199.8	3.04	-199.8	0.74	-199.8	-0.95	-199.8	5.06	-199.8	2.04	-199.8	-1.54	-199.8	-1.56	-199.8	1.6	-199.8	-2.61	-199.8	-1.86	-199.8	-1.93	-199.8	-3.33	-199.8	-1.18
-198.9	-2.98	-198.9	5.87	-198.9	-1.04	-198.9	0.98	-198.9	0.56	-198.9	-4.38	-198.9	-1.18	-198.9	3.03	-198.9	-1.76	-198.9	-0.08	-198.9	-0.13	-198.9	-3.28	-198.9	3.19	-198.9	3.25	-198.9	0.65	-198.9	2.84	-198.9	0.59	-198.9	1.91	-198.9	-0.02	-198.9	2.24	-198.9	-5.89	-198.9	-0.81	-198.9	-4.43	-198.9	-1.62	-198.9	-2.19
-198	-4.86	-198	4.67	-198	-0.73	-198	-0.2	-198	-2.97	-198	-2.86	-198	-2.25	-198	2.74	-198	-2.89	-198	0.94	-198	-2.17	-198	-3.02	-198	1.3	-198	1.66	-198	-0.26	-198	4.49	-198	1.09	-198	1.09	-198	-1.94	-198	0.55	-198	-4.04	-198	0.04	-198	-1.86	-198	-2.11	-198	-2.23
-197.1	-1.54	-197.1	5.37	-197.1	-2.98	-197.1	2.4	-197.1	-0.91	-197.1	-0.22	-197.1	-3.64	-197.1	1.96	-197.1	-3.77	-197.1	1.42	-197.1	-0.31	-197.1	-1.88	-197.1	1.21	-197.1	2.35	-197.1	-2.85	-197.1	4.1	-197.1	-0.98	-197.1	2.51	-197.1	-2.32	-197.1	1.8	-197.1	-4.03	-197.1	-1.42	-197.1	-4.35	-197.1	-1.78	-197.1	-0.14
-196.2	-3.01	-196.2	7.47	-196.2	-3.05	-196.2	-0.29	-196.2	-2.42	-196.2	-2.35	-196.2	-0.04	-196.2	4.15	-196.2	-1.63	-196.2	1.74	-196.2	-2.35	-196.2	-1.44	-196.2	3.16	-196.2	1.34	-196.2	0	-196.2	6.34	-196.2	2.53	-196.2	3.77	-196.2	-0.64	-196.2	0.84	-196.2	-2.87	-196.2	0.57	-196.2	-3.29	-196.2	0.72	-196.2	-0.1
-195.3	-3	-195.3	6.4	-195.3	-2.66	-195.3	-0.96	-195.3	-4.51	-195.3	-4.42	-195.3	-1.04	-195.3	2.69	-195.3	-2.99	-195.3	-0.1	-195.3	0.14	-195.3	-3.07	-195.3	2.15	-195.3	1.09	-195.3	2.61	-195.3	5.2	-195.3	1.23	-195.3	-0.24	-195.3	-3.72	-195.3	-0.82	-195.3	-2.1	-195.3	1.41	-195.3	-1.09	-195.3	-2.63	-195.3	-0.12
-194.4	-4.47	-194.4	6.38	-194.4	-3.14	-194.4	1.16	-194.4	-3.93	-194.4	-5.19	-194.4	-0.58	-194.4	2.59	-194.4	-2.85	-194.4	-1.08	-194.4	-0.53	-194.4	-4.71	-194.4	2.81	-194.4	1.75	-194.4	-0.78	-194.4	3.75	-194.4	0.1	-194.4	-0.83	-194.4	-0.96	-194.4	1.92	-194.4	-0.26	-194.4	-1.71	-194.4	-4.28	-194.4	-1.24	-194.4	-0.78
-193.5	-1.92	-193.5	5.03	-193.5	-3.38	-193.5	-1.46	-193.5	-4.87	-193.5	-4.65	-193.5	-1.12	-193.5	0.1	-193.5	-1.83	-193.5	0.26	-193.5	-2.09	-193.5	-2.89	-193.5	0.89	-193.5	-1.76	-193.5	2.29	-193.5	7.01	-193.5	0.18	-193.5	1	-193.5	-0.65	-193.5	-0.36	-193.5	-2.82	-193.5	0.03	-193.5	-2.3	-193.5	0.21	-193.5	-1.04
-192.6	-1.73	-192.6	6.33	-192.6	-4.01	-192.6	-1.98	-192.6	-1.99	-192.6	-2.45	-192.6	0.9	-192.6	1.83	-192.6	-3.09	-192.6	-1.07	-192.6	-3.11	-192.6	-0.67	-192.6	4.31	-192.6	0.78	-192.6	-0.9	-192.6	5.89	-192.6	1.51	-192.6	2.58	-192.6	-2.46	-192.6	4.1	-192.6	-3.26	-192.6	-0.95	-192.6	-3.65	-192.6	-0.37	-192.6	-0.73
-191.7	-3.02	-191.7	5.6	-191.7	-2.98	-191.7	-0.29	-191.7	-4.12	-191.7	-3.28	-191.7	-2.93	-191.7	1.06	-191.7	-4.1	-191.7	1.66	-191.7	-2.27	-191.7	-2.33	-191.7	-0.16	-191.7	3	-191.7	-1.84	-191.7	4.35	-191.7	-0.52	-191.7	-0.46	-191.7	-0.78	-191.7	1.69	-191.7	-3.37	-191.7	-3.31	-191.7	-2.11	-191.7	-2.64	-191.7	-1.17
-190.8	-1.11	-190.8	2.41	-190.8	-2.59	-190.8	-0.01	-190.8	-3.66	-190.8	-4.57	-190.8	-1.07	-190.8	0.45	-190.8	-2.82	-190.8	4.6	-190.8	0.05	-190.8	-4.91	-190.8	3.74	-190.8	0.06	-190.8	-1.78	-190.8	6.38	-190.8	2.45	-190.8	-0.55	-190.8	0.05	-190.8	1.33	-190.8	-1.99	-190.8	-0.56	-190.8	-2.17	-190.8	-0.27	-190.8	-2.41
-189.9	-2.98	-189.9	6.41	-189.9	-2.55	-189.9	-0.75	-189.9	-4.44	-189.9	-5.11	-189.9	0.82	-189.9	1.72	-189.9	-4.3	-189.9	0.17	-189.9	-2.41	-189.9	-1.55	-189.9	3.61	-189.9	2.7	-189.9	-2.2	-189.9	4.16	-189.9	2.28	-189.9	-1.17	-189.9	-2.61	-189.9	2.11	-189.9	-3.09	-189.9	-0.66	-189.9	-1.2	-189.9	-5.37	-189.9	0.31
-189	-1.88	-189	7.58	-189	-1.77	-189	0.05	-189	-1.2	-189	-5.29	-189	0	-189	2.33	-189	-3.61	-189	1.97	-189	-0.83	-189	-5.35	-189	3.32	-189	1.34	-189	-2.83	-189	6.42	-189	3.04	-189	0.33	-189	-2.26	-189	2.04	-189	-4.07	-189	3.02	-189	-0.9	-189	-2.23	-189	-0.64
-188.1	-2.85	-188.1	4.93	-188.1	-2.53	-188.1	-1.62	-188.1	-1.86	-188.1	-1.16	-188.1	-3.2	-188.1	3.2	-188.1	-1.42	-188.1	-0.52	-188.1	-0.35	-188.1	-2.94	-188.1	2.44	-188.1	3.25	-188.1	-1.24	-188.1	3.01	-188.1	0.89	-188.1	0.86	-188.1	-2.13	-188.1	1.33	-188.1	-3.37	-188.1	0.64	-188.1	-1.17	-188.1	-0.99	-188.1	-0.81
-187.2	-1.11	-187.2	4.4	-187.2	-2.62	-187.2	-1.38	-187.2	-2.26	-187.2	-2.77	-187.2	-0.22	-187.2	3.3	-187.2	-3.25	-187.2	1.24	-187.2	-0.68	-187.2	-1.76	-187.2	2.97	-187.2	3.41	-187.2	-0.69	-187.2	3.26	-187.2	1.56	-187.2	2.35	-187.2	-0.64	-187.2	0.89	-187.2	-2.89	-187.2	-1.47	-187.2	-3.7	-187.2	-1.31	-187.2	-0.63
-186.3	0.03	-186.3	5.59	-186.3	-2.86	-186.3	0.15	-186.3	-2.98	-186.3	-3.53	-186.3	-1.32	-186.3	3.61	-186.3	-2.24	-186.3	-1.03	-186.3	-2.83	-186.3	-1.66	-186.3	0.55	-186.3	4	-186.3	1.01	-186.3	2.34	-186.3	-2.67	-186.3	0.42	-186.3	-1.08	-186.3	0.86	-186.3	-2.35	-186.3	-0.34	-186.3	-4.89	-186.3	-0.75	-186.3	0.97
-185.4	-3.23	-185.4	3.44	-185.4	-4.08	-185.4	1.71	-185.4	-4.29	-185.4	-2.92	-185.4	-0.17	-185.4	0.85	-185.4	-1.63	-185.4	0.83	-185.4	-2.91	-185.4	-3.22	-185.4	2.27	-185.4	1.35	-185.4	0.09	-185.4	4.81	-185.4	-0.38	-185.4	-1.05	-185.4	0.79	-185.4	1.14	-185.4	-3.47	-185.4	-1.28	-185.4	-2.95	-185.4	-2.67	-185.4	0.12
-184.5	-4.17	-184.5	6.76	-184.5	-1.27	-184.5	-1.21	-184.5	-4.2	-184.5	-3.98	-184.5	-3.91	-184.5	2.27	-184.5	-1.52	-184.5	-0.29	-184.5	-3.23	-184.5	-3.92	-184.5	1.7	-184.5	2.6	-184.5	-0.3	-184.5	3.57	-184.5	0.27	-184.5	-0.91	-184.5	-0.1	-184.5	2.43	-184.5	-3.11	-184.5	-0.68	-184.5	-2.03	-184.5	-1.88	-184.5	1.63
-183.6	-1.18	-183.6	5.28	-183.6	-2.32	-183.6	0.07	-183.6	-4.58	-183.6	-1.36	-183.6	-1.27	-183.6	1.91	-183.6	-3.92	-183.6	-0.85	-183.6	-3.08	-183.6	-2.37	-183.6	1.64	-183.6	1.97	-183.6	-1.43	-183.6	6.47	-183.6	2.01	-183.6	-0.19	-183.6	-0.87	-183.6	2.41	-183.6	-2.91	-183.6	1.3	-183.6	-3.76	-183.6	-2.14	-183.6	-0.83
-182.7	-2.65	-182.7	4.58	-182.7	-3.02	-182.7	-1.47	-182.7	-3.16	-182.7	-1.53	-182.7	-2.82	-182.7	2.6	-182.7	-5.6	-182.7	1.55	-182.7	-3.67	-182.7	-2.89	-182.7	0.18	-182.7	4.22	-182.7	-0.02	-182.7	3.86	-182.7	1.61	-182.7	0.02	-182.7	-1.49	-182.7	3.79	-182.7	-3.31	-182.7	-1.71	-182.7	-2.68	-182.7	-2.14	-182.7	-1.18
-181.8	-2.51	-181.8	5.66	-181.8	-2.14	-181.8	-1.92	-181.8	-0.73	-181.8	-2.23	-181.8	-0.45	-181.8	1.19	-181.8	-1.09	-181.8	-0.48	-181.8	-1.65	-181.8	-3.72	-181.8	-1.32	-181.8	0.91	-181.8	-0.15	-181.8	4.02	-181.8	-0.27	-181.8	-0.88	-181.8	-2.22	-181.8	2.16	-181.8	-1.47	-181.8	0.45	-181.8	-5.44	-181.8	-3.48	-181.8	-0.21
-180.9	-3.94	-180.9	5.63	-180.9	-4.05	-180.9	-0.99	-180.9	-3.16	-180.9	-1.89	-180.9	-1.22	-180.9	1.48	-180.9	-3.36	-180.9	-2.1	-180.9	-1.47	-180.9	-4.27	-180.9	2.54	-180.9	0.42	-180.9	-1.77	-180.9	2.98	-180.9	1.19	-180.9	0.21	-180.9	-1.55	-180.9	3.42	-180.9	-2.27	-180.9	-1.57	-180.9	-3.24	-180.9	-3.23	-180.9	0.3
-180	-3.97	-180	5.15	-180	-3.83	-180	1.52	-180	-4.08	-180	-3.05	-180	-1.7	-180	1.16	-180	-2.74	-180	-1.49	-180	-1.85	-180	-3.07	-180	1.8	-180	2.7	-180	-1.54	-180	3.09	-180	-0.02	-180	-1.68	-180	1.08	-180	2.3	-180	-2.59	-180	-2.45	-180	-2.03	-180	-1.64	-180	0.61
-179.1	-2.14	-179.1	4.61	-179.1	-0.62	-179.1	-0.52	-179.1	-2.04	-179.1	-1.13	-179.1	-0.49	-179.1	0.43	-179.1	-1.78	-179.1	-0.3	-179.1	-1.93	-179.1	-2.52	-179.1	2.26	-179.1	3.55	-179.1	-0.05	-179.1	3.23	-179.1	2.68	-179.1	1.07	-179.1	-0.97	-179.1	3.19	-179.1	-2.88	-179.1	-1.7	-179.1	-1.11	-179.1	-1.78	-179.1	-0.4
-178.2	-3.82	-178.2	5.84	-178.2	-3.75	-178.2	0.73	-178.2	-3.77	-178.2	-2.56	-178.2	-1.81	-178.2	2.37	-178.2	-4.4	-178.2	1.91	-178.2	-1.46	-178.2	-3.16	-178.2	0.27	-178.2	2.44	-178.2	-2.89	-178.2	3.86	-178.2	-0.21	-178.2	-0.07	-178.2	-1.6	-178.2	3.07	-178.2	-0.87	-178.2	-2.58	-178.2	-3.12	-178.2	-2.72	-178.2	-0.73
-177.3	-1.11	-177.3	4.25	-177.3	0.26	-177.3	-2.36	-177.3	-1.36	-177.3	-2.54	-177.3	-1.53	-177.3	1.01	-177.3	-2.06	-177.3	-1.66	-177.3	-4.08	-177.3	-0.12	-177.3	3.79	-177.3	0.89	-177.3	-0.83	-177.3	5.22	-177.3	1.63	-177.3	0.6	-177.3	1.09	-177.3	1.67	-177.3	-3	-177.3	0.77	-177.3	-1.27	-177.3	0.22	-177.3	0.59
-176.4	-0.79	-176.4	4.12	-176.4	-3.89	-176.4	-2.3	-176.4	-3.81	-176.4	-4.67	-176.4	-0.38	-176.4	0.3	-176.4	-0.37	-176.4	-1.32	-176.4	-1.9	-176.4	-4.68	-176.4	0.34	-176.4	1.64	-176.4	-0.26	-176.4	3.75	-176.4	2.55	-176.4	0.88	-176.4	-1.04	-176.4	2.54	-176.4	-3.78	-176.4	-1.5	-176.4	0.02	-176.4	-1.07	-176.4	0.18
-175.5	-2.06	-175.5	3.04	-175.5	-1.56	-175.5	-1.82	-175.5	-0.44	-175.5	-4.05	-175.5	-2.56	-175.5	0.26	-175.5	-1.82	-175.5	1.46	-175.5	-0.58	-175.5	0.27	-175.5	-0.47	-175.5	2.54	-175.5	-0.18	-175.5	3.95	-175.5	2.24	-175.5	-1.61	-175.5	-2.36	-175.5	0.37	-175.5	-2.59	-175.5	-1.12	-175.5	-0.44	-175.5	-5.01	-175.5	-2.06
-174.6	-1.19	-174.6	5.65	-174.6	-4.79	-174.6	-2.82	-174.6	-4.76	-174.6	-5.06	-174.6	-0.11	-174.6	1.84	-174.6	-3.91	-174.6	-0.58	-174.6	-1.57	-174.6	-2.56	-174.6	0.68	-174.6	1.87	-174.6	-0.64	-174.6	5.16	-174.6	0.58	-174.6	0.27	-174.6	-0.94	-174.6	3.45	-174.6	-2.26	-174.6	-0.25	-174.6	-1.53	-174.6	-2.04	-174.6	0.67
-173.7	-3.47	-173.7	3.59	-173.7	-2.15	-173.7	-2.95	-173.7	0.4	-173.7	-3.22	-173.7	-2.14	-173.7	-0.74	-173.7	-1.27	-173.7	1.27	-173.7	0.69	-173.7	-4.01	-173.7	1.06	-173.7	-0.25	-173.7	-0.31	-173.7	4.93	-173.7	2.39	-173.7	-2.06	-173.7	-1.8	-173.7	0.51	-173.7	-2.01	-173.7	-2.13	-173.7	-2.73	-173.7	-4.46	-173.7	-2.55
-172.8	-1.63	-172.8	2.63	-172.8	-1.26	-172.8	-0.93	-172.8	-4.12	-172.8	-2.53	-172.8	-1.65	-172.8	0.84	-172.8	-2.97	-172.8	0	-172.8	-2.89	-172.8	-2.49	-172.8	2.1	-172.8	3.11	-172.8	-2.98	-172.8	0.94	-172.8	1.96	-172.8	-0.74	-172.8	-0.08	-172.8	1.98	-172.8	-3.22	-172.8	-0.43	-172.8	-3.11	-172.8	-1.08	-172.8	2.63
-171.9	-3.98	-171.9	3.85	-171.9	-2.98	-171.9	0.66	-171.9	-1.23	-171.9	-3.6	-171.9	-1.41	-171.9	3.16	-171.9	-2.63	-171.9	2.14	-171.9	-1.24	-171.9	-2.86	-171.9	2.56	-171.9	-0.72	-171.9	-1.73	-171.9	3.87	-171.9	1.26	-171.9	-1.05	-171.9	-1.93	-171.9	1.85	-171.9	-4.23	-171.9	-1.63	-171.9	-3.89	-171.9	0.43	-171.9	-0.12
-171	-1.65	-171	4.71	-171	-5.31	-171	0.09	-171	-2.44	-171	-3.52	-171	0.22	-171	1.58	-171	-3.3	-171	0.95	-171	-0.94	-171	-2.5	-171	3.24	-171	0.92	-171	-1.43	-171	6.26	-171	1.33	-171	2.57	-171	-2.02	-171	1.96	-171	-3.89	-171	-0.25	-171	-3.13	-171	-1.59	-171	-0.59
-170.1	-5.05	-170.1	5.17	-170.1	-0.96	-170.1	-0.57	-170.1	-3.82	-170.1	-3.15	-170.1	-0.83	-170.1	2.47	-170.1	-0.4	-170.1	0.31	-170.1	-2.68	-170.1	-1.85	-170.1	2.74	-170.1	2.42	-170.1	-1.04	-170.1	4.91	-170.1	-0.32	-170.1	0.84	-170.1	-1.3	-170.1	-0.32	-170.1	-0.88	-170.1	-0.46	-170.1	-3.74	-170.1	-0.96	-170.1	1.28
-169.2	-2	-169.2	4.74	-169.2	-5.04	-169.2	1.06	-169.2	-3.7	-169.2	-2.92	-169.2	-0.69	-169.2	2.88	-169.2	-4.29	-169.2	1.05	-169.2	-1.27	-169.2	-1.19	-169.2	1.48	-169.2	1.6	-169.2	-1.83	-169.2	2.58	-169.2	2.89	-169.2	1.72	-169.2	-2.62	-169.2	-1.54	-169.2	-1.52	-169.2	-2.62	-169.2	-2.28	-169.2	-0.24	-169.2	0.6
-168.3	-4.31	-168.3	3.28	-168.3	-3.51	-168.3	-1.65	-168.3	-1.29	-168.3	-2.06	-168.3	-1.98	-168.3	3.02	-168.3	-2.89	-168.3	-0.77	-168.3	-0.55	-168.3	-3.12	-168.3	2.67	-168.3	2.85	-168.3	-0.51	-168.3	4.24	-168.3	1.83	-168.3	-1.07	-168.3	-0.91	-168.3	1.31	-168.3	-3.11	-168.3	-0.2	-168.3	-2.32	-168.3	-0.87	-168.3	-0.1
-167.4	-3.66	-167.4	3.6	-167.4	-2.62	-167.4	-2.08	-167.4	-3.33	-167.4	-2.57	-167.4	-2.52	-167.4	1.6	-167.4	-1.26	-167.4	-1.77	-167.4	-2.34	-167.4	-3.19	-167.4	0.24	-167.4	1.11	-167.4	-0.52	-167.4	2.02	-167.4	1.81	-167.4	-0.4	-167.4	-3.49	-167.4	2.09	-167.4	-1.29	-167.4	-0.82	-167.4	-3.09	-167.4	-1.86	-167.4	-1.82
-166.5	-3.1	-166.5	5.98	-166.5	-0.06	-166.5	-2.74	-166.5	-1.33	-166.5	-5.82	-166.5	-0.8	-166.5	2.64	-166.5	-0.84	-166.5	-1.5	-166.5	-0.34	-166.5	-3.87	-166.5	1.5	-166.5	2.93	-166.5	-0.19	-166.5	0.86	-166.5	2.37	-166.5	1.64	-166.5	-1.42	-166.5	1.51	-166.5	-1.5	-166.5	-2.94	-166.5	-2.5	-166.5	-0.23	-166.5	-0.35
-165.6	-2.43	-165.6	5.76	-165.6	-2.51	-165.6	0.42	-165.6	-1.5	-165.6	-3.5	-165.6	-1	-165.6	1.35	-165.6	-2.13	-165.6	-0.2	-165.6	-1.9	-165.6	-2.16	-165.6	0.68	-165.6	1.89	-165.6	-2.41	-165.6	3.62	-165.6	0.35	-165.6	-1.15	-165.6	0.1	-165.6	1.92	-165.6	-1.46	-165.6	-0.87	-165.6	-2.42	-165.6	-0.13	-165.6	-0.17
-164.7	-0.52	-164.7	3.26	-164.7	-0.43	-164.7	0.74	-164.7	-4.35	-164.7	-1.85	-164.7	-0.79	-164.7	0.36	-164.7	-2.38	-164.7	-0.39	-164.7	-1.92	-164.7	-1.99	-164.7	0.98	-164.7	0.91	-164.7	-1.33	-164.7	3.66	-164.7	-0.33	-164.7	-1.56	-164.7	0.3	-164.7	-0.66	-164.7	-2.74	-164.7	-1.08	-164.7	-2.91	-164.7	-3.73	-164.7	2.7
-163.8	-1.46	-163.8	5.91	-163.8	-1.47	-163.8	-0.17	-163.8	-3.15	-163.8	-0.09	-163.8	1.68	-163.8	1.66	-163.8	-1.33	-163.8	-0.23	-163.8	-1.33	-163.8	1.9	-163.8	2.85	-163.8	2.16	-163.8	-0.88	-163.8	5.8	-163.8	0.57	-163.8	1.98	-163.8	-0.89	-163.8	1.42	-163.8	-1.52	-163.8	0.51	-163.8	-2.72	-163.8	-1.04	-163.8	0.19
-162.9	-0.89	-162.9	7.11	-162.9	-5.12	-162.9	-1.16	-162.9	-2.36	-162.9	-2.39	-162.9	-1.62	-162.9	1.32	-162.9	-5.52	-162.9	0.8	-162.9	-1.12	-162.9	-1.61	-162.9	2.56	-162.9	1.56	-162.9	-1.67	-162.9	5.25	-162.9	3.72	-162.9	0.95	-162.9	-1.58	-162.9	2.41	-162.9	-2.04	-162.9	0.01	-162.9	-0.56	-162.9	-1.81	-162.9	-1.07
-162	0.03	-162	5.34	-162	-2.43	-162	0.32	-162	-1.94	-162	-2.12	-162	-0.2	-162	1.92	-162	-3.78	-162	-0.26	-162	-1.42	-162	-1.61	-162	2.26	-162	2.06	-162	-2.24	-162	3.76	-162	0.12	-162	-0.44	-162	-0.46	-162	1.8	-162	-4.4	-162	-1.78	-162	-1.64	-162	-1.1	-162	-0.49
-161.1	-1.42	-161.1	3.85	-161.1	-1.7	-161.1	0.5	-161.1	-3.15	-161.1	-1.65	-161.1	0.98	-161.1	0.67	-161.1	-4.97	-161.1	-0.92	-161.1	-1.15	-161.1	0.94	-161.1	2.29	-161.1	1.36	-161.1	-1.13	-161.1	3.96	-161.1	-0.32	-161.1	0.88	-161.1	-0.88	-161.1	1.74	-161.1	-2.17	-161.1	-0.43	-161.1	-4.35	-161.1	-1.78	-161.1	-1.07
-160.2	-2.56	-160.2	4.44	-160.2	-4.13	-160.2	1.2	-160.2	-1.92	-160.2	-3.65	-160.2	-4.26	-160.2	3.7	-160.2	-3.54	-160.2	1	-160.2	-1.66	-160.2	-2.14	-160.2	1.72	-160.2	1.35	-160.2	-3.22	-160.2	3.97	-160.2	0.35	-160.2	-0.73	-160.2	-1.03	-160.2	2.33	-160.2	-3.21	-160.2	1.13	-160.2	0.7	-160.2	-0.25	-160.2	-2.41
-159.3	-3.35	-159.3	4.01	-159.3	-2.99	-159.3	-1.42	-159.3	-2.18	-159.3	-1.74	-159.3	-1.46	-159.3	0.48	-159.3	-4.81	-159.3	-1.62	-159.3	-1.63	-159.3	-0.61	-159.3	0.71	-159.3	3.18	-159.3	-2.38	-159.3	2.34	-159.3	1.36	-159.3	0.37	-159.3	-2.11	-159.3	-0.2	-159.3	-4.15	-159.3	-1.63	-159.3	-2.18	-159.3	-0.5	-159.3	-1.13
-158.4	-3.18	-158.4	2.02	-158.4	-0.83	-158.4	-2.24	-158.4	-0.76	-158.4	-2.18	-158.4	-0.82	-158.4	-1.11	-158.4	-0.27	-158.4	-2.07	-158.4	0.44	-158.4	-3.36	-158.4	1.61	-158.4	2.14	-158.4	0.83	-158.4	2.69	-158.4	1.86	-158.4	-1.43	-158.4	-1.34	-158.4	3.17	-158.4	0.28	-158.4	-0.51	-158.4	-2.35	-158.4	-2.73	-158.4	0.37
-157.5	-2.56	-157.5	5.99	-157.5	-3.21	-157.5	1.6	-157.5	-4.35	-157.5	-1.69	-157.5	-3.09	-157.5	3.16	-157.5	-2.24	-157.5	1.6	-157.5	-2.04	-157.5	-2.1	-157.5	0.66	-157.5	4.49	-157.5	0.96	-157.5	5.07	-157.5	0.15	-157.5	0.15	-157.5	0.07	-157.5	2	-157.5	-1.05	-157.5	-1.67	-157.5	-2.88	-157.5	-2.08	-157.5	0.52
-156.6	-1.17	-156.6	2.31	-156.6	-3.88	-156.6	-1.46	-156.6	0.27	-156.6	-2.78	-156.6	-1.02	-156.6	2.44	-156.6	-2.37	-156.6	1.08	-156.6	0.02	-156.6	-1.55	-156.6	2.16	-156.6	3.23	-156.6	-2.07	-156.6	5.11	-156.6	0.75	-156.6	3.29	-156.6	-0.19	-156.6	1.3	-156.6	-3.33	-156.6	-0.86	-156.6	-3.03	-156.6	-1.3	-156.6	-1.11
-155.7	-3.3	-155.7	3.86	-155.7	-1.44	-155.7	-0.63	-155.7	-1.29	-155.7	-2.84	-155.7	-3.64	-155.7	0.71	-155.7	-1.68	-155.7	1.8	-155.7	-1.7	-155.7	-3.34	-155.7	-1.32	-155.7	1.86	-155.7	-1.1	-155.7	3.36	-155.7	2.84	-155.7	0.97	-155.7	-3.61	-155.7	0.52	-155.7	0.1	-155.7	-1.18	-155.7	-1.82	-155.7	-2.07	-155.7	0.21
-154.8	-2.65	-154.8	4.41	-154.8	-3.32	-154.8	-1.59	-154.8	-4.69	-154.8	-1.89	-154.8	-1.71	-154.8	1.32	-154.8	-2.51	-154.8	-0.6	-154.8	-1.67	-154.8	-1.75	-154.8	2.34	-154.8	1.33	-154.8	-2.92	-154.8	5.15	-154.8	0.23	-154.8	0.56	-154.8	0.02	-154.8	-0.37	-154.8	-3.82	-154.8	0.12	-154.8	-0.82	-154.8	-0.33	-154.8	-1.18
-153.9	-2.38	-153.9	4.2	-153.9	-1.91	-153.9	2.32	-153.9	-1.39	-153.9	-3.02	-153.9	-1.04	-153.9	2.59	-153.9	-3.17	-153.9	0.09	-153.9	-0.64	-153.9	-2.72	-153.9	1.55	-153.9	2.17	-153.9	-0.42	-153.9	3.97	-153.9	2.37	-153.9	-0.22	-153.9	-1.88	-153.9	1.19	-153.9	-1.09	-153.9	0.18	-153.9	-2.87	-153.9	-0.58	-153.9	-1.59
-153	-2.14	-153	3.48	-153	-1.78	-153	-1.28	-153	-0.73	-153	-2.42	-153	-1.56	-153	0.11	-153	-0.49	-153	-2.14	-153	0.05	-153	0.32	-153	0.74	-153	-0.82	-153	-1.28	-153	4.38	-153	-0.14	-153	0.41	-153	-2.4	-153	0.51	-153	-3.32	-153	-0.46	-153	-2.05	-153	-1.92	-153	-3.38
-152.1	-2.75	-152.1	2.52	-152.1	-3.15	-152.1	0.28	-152.1	-2.68	-152.1	-2.72	-152.1	-1.94	-152.1	3.12	-152.1	-1.13	-152.1	0.5	-152.1	-0.82	-152.1	-1.96	-152.1	2.6	-152.1	1.49	-152.1	0.57	-152.1	2.95	-152.1	-2.3	-152.1	-1.06	-152.1	-1.27	-152.1	1.91	-152.1	-2.25	-152.1	-2.34	-152.1	-2.86	-152.1	-1.23	-152.1	0.99
-151.2	-3.11	-151.2	5.55	-151.2	-3.3	-151.2	0.86	-151.2	-0.94	-151.2	-2.43	-151.2	-2.34	-151.2	-2.29	-151.2	-3.19	-151.2	0.64	-151.2	-1.48	-151.2	-1.99	-151.2	0.68	-151.2	1.13	-151.2	-1.84	-151.2	4.75	-151.2	-0.24	-151.2	-1.48	-151.2	-0.97	-151.2	3.74	-151.2	-3.51	-151.2	0.61	-151.2	-1.05	-151.2	-2.56	-151.2	-0.25
-150.3	-1.84	-150.3	5.57	-150.3	-1.36	-150.3	1.13	-150.3	-1.38	-150.3	-4.53	-150.3	-1.37	-150.3	1.86	-150.3	-1.94	-150.3	-1.61	-150.3	-0.03	-150.3	-2.45	-150.3	2.31	-150.3	1.96	-150.3	-1	-150.3	2.22	-150.3	-0.97	-150.3	-0.65	-150.3	0.12	-150.3	0.95	-150.3	-3.3	-150.3	-0.58	-150.3	-1.6	-150.3	-1.06	-150.3	1.02
-149.4	-3.98	-149.4	2.84	-149.4	-2.55	-149.4	3.38	-149.4	-1.12	-149.4	-1.38	-149.4	-3.05	-149.4	0.91	-149.4	-2.37	-149.4	3.15	-149.4	-1.36	-149.4	-4.55	-149.4	-0.07	-149.4	2.34	-149.4	-1.92	-149.4	3.96	-149.4	-0.19	-149.4	-1.17	-149.4	-3.25	-149.4	1.25	-149.4	-3.51	-149.4	-0.86	-149.4	-3.58	-149.4	-3.96	-149.4	-3.72
-148.5	-1.74	-148.5	3.46	-148.5	-2.11	-148.5	1.22	-148.5	-2.28	-148.5	-3.47	-148.5	-2.26	-148.5	3.2	-148.5	-0.54	-148.5	1.24	-148.5	-1.79	-148.5	-2.39	-148.5	1	-148.5	1.75	-148.5	-0.5	-148.5	1.95	-148.5	0.26	-148.5	1.07	-148.5	-1.16	-148.5	2.66	-148.5	-4.14	-148.5	-2.38	-148.5	-2.94	-148.5	-3.96	-148.5	1.26
-147.6	-2.27	-147.6	2.88	-147.6	-3.65	-147.6	0.98	-147.6	-1.19	-147.6	-2.25	-147.6	-3.53	-147.6	1.76	-147.6	-3.22	-147.6	2.63	-147.6	0.59	-147.6	-2.37	-147.6	1.61	-147.6	2.1	-147.6	-3.79	-147.6	3.31	-147.6	2.1	-147.6	-1.15	-147.6	-0.69	-147.6	2.76	-147.6	-3.62	-147.6	-1.15	-147.6	-2.5	-147.6	-1.98	-147.6	0.38
-146.7	-3.3	-146.7	5.28	-146.7	-2.43	-146.7	-0.42	-146.7	-1.55	-146.7	-4.56	-146.7	-0.46	-146.7	0.72	-146.7	-3.13	-146.7	0.47	-146.7	-1.09	-146.7	-1.02	-146.7	1.61	-146.7	1.74	-146.7	-2.57	-146.7	3.49	-146.7	2.48	-146.7	-1.77	-146.7	-0.57	-146.7	0.09	-146.7	-2.54	-146.7	-1.39	-146.7	-0.3	-146.7	-3.64	-146.7	-0.36
-145.8	-4.65	-145.8	5.28	-145.8	-1.66	-145.8	0.64	-145.8	-1.17	-145.8	-3.47	-145.8	-2.83	-145.8	2.35	-145.8	-3.07	-145.8	1.84	-145.8	-1.13	-145.8	-2.47	-145.8	1.68	-145.8	1.45	-145.8	-1.63	-145.8	2.79	-145.8	3.05	-145.8	-1.49	-145.8	-0.16	-145.8	1.34	-145.8	-1.67	-145.8	-2.15	-145.8	-1.43	-145.8	-2.01	-145.8	1.82
-144.9	-4.08	-144.9	4.57	-144.9	-4.7	-144.9	-2.38	-144.9	-2.36	-144.9	-5.78	-144.9	-1.83	-144.9	0.63	-144.9	-4.1	-144.9	-2.51	-144.9	-3.45	-144.9	-4	-144.9	1.96	-144.9	0.8	-144.9	-0.12	-144.9	4.05	-144.9	-1.15	-144.9	-1.17	-144.9	-1.63	-144.9	1.49	-144.9	-1.4	-144.9	-0.76	-144.9	-2.45	-144.9	-1.18	-144.9	-0.62
-144	-1.59	-144	2.4	-144	-1.66	-144	1.14	-144	-0.86	-144	-4.18	-144	-2.6	-144	1.68	-144	-1.98	-144	0.86	-144	-1.55	-144	-2.43	-144	2.58	-144	3.19	-144	0.49	-144	3.79	-144	0.85	-144	1.53	-144	-1.21	-144	2.53	-144	-1.38	-144	0.25	-144	-1.92	-144	-0.84	-144	-1.15
-143.1	0.05	-143.1	2.63	-143.1	-3.09	-143.1	-0.7	-143.1	-3.41	-143.1	1.51	-143.1	0.89	-143.1	1.11	-143.1	-2.86	-143.1	3.22	-143.1	-1.2	-143.1	-1.32	-143.1	0.71	-143.1	3.74	-143.1	-2.28	-143.1	5.89	-143.1	1.52	-143.1	-0.15	-143.1	-3.01	-143.1	2.06	-143.1	-0.73	-143.1	-1.25	-143.1	0.19	-143.1	-1.14	-143.1	-1.89
-142.2	-2.45	-142.2	4.16	-142.2	-0.94	-142.2	2.37	-142.2	-4.24	-142.2	-1.25	-142.2	0.26	-142.2	1.83	-142.2	-2.18	-142.2	-1.95	-142.2	-5.86	-142.2	-1.15	-142.2	1.95	-142.2	1.35	-142.2	1.41	-142.2	2.07	-142.2	-1.13	-142.2	0.7	-142.2	-1.4	-142.2	0.27	-142.2	0.11	-142.2	-0.01	-142.2	0.27	-142.2	-2.25	-142.2	0.21
-141.3	-1.83	-141.3	2.37	-141.3	-2.01	-141.3	0.71	-141.3	-2.21	-141.3	-2.7	-141.3	-1.26	-141.3	0.08	-141.3	-2.99	-141.3	1.83	-141.3	-0.74	-141.3	-2.69	-141.3	2.15	-141.3	1.31	-141.3	-0.27	-141.3	2	-141.3	-1.08	-141.3	-2.33	-141.3	-1.34	-141.3	2.51	-141.3	-4.15	-141.3	-2.23	-141.3	-3.18	-141.3	-1.19	-141.3	2.65
-140.4	-2.12	-140.4	0.3	-140.4	-2.26	-140.4	-1.51	-140.4	-5.37	-140.4	-3.03	-140.4	-2.72	-140.4	-0.07	-140.4	-0.94	-140.4	2.84	-140.4	-3.84	-140.4	-3.7	-140.4	-1.31	-140.4	2.3	-140.4	-0.98	-140.4	5.27	-140.4	0.93	-140.4	-0.13	-140.4	-3.69	-140.4	2.88	-140.4	0.31	-140.4	1.73	-140.4	-1.83	-140.4	-0.16	-140.4	-2.12
-139.5	-2.47	-139.5	4.21	-139.5	-2.62	-139.5	-0.01	-139.5	-2.44	-139.5	-1.44	-139.5	-1.71	-139.5	0.89	-139.5	-3.63	-139.5	0.67	-139.5	-0.08	-139.5	-2.13	-139.5	2.06	-139.5	-0.23	-139.5	-2.47	-139.5	4.43	-139.5	1.01	-139.5	-2.16	-139.5	-1.38	-139.5	1.08	-139.5	-0.03	-139.5	0.47	-139.5	-0.8	-139.5	-2.11	-139.5	0.56
-138.6	-1.9	-138.6	1.56	-138.6	0.02	-138.6	1	-138.6	-1.05	-138.6	-1.83	-138.6	-1.52	-138.6	-0.96	-138.6	-2.7	-138.6	1.34	-138.6	-3.17	-138.6	-1.98	-138.6	2.85	-138.6	-0.52	-138.6	-0.67	-138.6	5	-138.6	-1.47	-138.6	0.78	-138.6	-0.83	-138.6	-0.16	-138.6	-4.27	-138.6	0.75	-138.6	-3.6	-138.6	0.29	-138.6	-0.92
-137.7	-2.55	-137.7	5.63	-137.7	-4.22	-137.7	-1.35	-137.7	-2.21	-137.7	-5.64	-137.7	-0.4	-137.7	2.53	-137.7	-1.29	-137.7	-1	-137.7	-1.45	-137.7	-3.95	-137.7	2.06	-137.7	2.31	-137.7	-2.06	-137.7	2.04	-137.7	0.31	-137.7	0.35	-137.7	-1.81	-137.7	1.83	-137.7	-2.23	-137.7	-0.81	-137.7	-2.37	-137.7	-0.96	-137.7	-1.63
-136.8	-1.07	-136.8	3.96	-136.8	-2.37	-136.8	-1.93	-136.8	-4.96	-136.8	-3.15	-136.8	0.89	-136.8	0.92	-136.8	-0.82	-136.8	-0.25	-136.8	-3.57	-136.8	-1.47	-136.8	3.84	-136.8	-1.18	-136.8	0.59	-136.8	1.27	-136.8	1.73	-136.8	-0.84	-136.8	1.28	-136.8	0.83	-136.8	-1.54	-136.8	-3.91	-136.8	0.3	-136.8	-2.17	-136.8	-1.55
-135.9	-4.43	-135.9	4.88	-135.9	-2	-135.9	-1.08	-135.9	-2.84	-135.9	-3.54	-135.9	-3.36	-135.9	2.27	-135.9	-0.32	-135.9	0.51	-135.9	-2.71	-135.9	-0.59	-135.9	1.93	-135.9	1.6	-135.9	0.06	-135.9	4.59	-135.9	0.47	-135.9	1.41	-135.9	0.4	-135.9	1.01	-135.9	-1.02	-135.9	-0.1	-135.9	-3.44	-135.9	-0.6	-135.9	1.08
-135	-1.24	-135	2.81	-135	-4.35	-135	-2.04	-135	-1.08	-135	-3.16	-135	-0.97	-135	1.61	-135	-3.25	-135	-0.32	-135	-3.52	-135	-3.93	-135	0.12	-135	0.92	-135	-0.02	-135	2.17	-135	-1.8	-135	-0.24	-135	-0.91	-135	1.17	-135	-3.1	-135	0.62	-135	-1.47	-135	-2.02	-135	-0.23
-134.1	-1.12	-134.1	5.7	-134.1	-2.77	-134.1	2.03	-134.1	-3.15	-134.1	-1.05	-134.1	0.49	-134.1	2.34	-134.1	-3.27	-134.1	2.68	-134.1	-1.78	-134.1	-2.9	-134.1	0.61	-134.1	1.15	-134.1	0	-134.1	3.9	-134.1	2.65	-134.1	0.41	-134.1	-1.99	-134.1	1.03	-134.1	-1.24	-134.1	-0.19	-134.1	0.17	-134.1	-2.19	-134.1	0.13
-133.2	-2.61	-133.2	3.27	-133.2	-0.88	-133.2	-0.85	-133.2	-0.96	-133.2	-0.91	-133.2	-0.41	-133.2	0.43	-133.2	-0.39	-133.2	0.08	-133.2	-1.24	-133.2	-0.79	-133.2	1.83	-133.2	2.54	-133.2	-0.63	-133.2	2.1	-133.2	-0.64	-133.2	-0.98	-133.2	-1.3	-133.2	3.84	-133.2	-2.21	-133.2	-1.67	-133.2	-2.6	-133.2	1.01	-133.2	0.87
-132.3	-1.36	-132.3	0.95	-132.3	-2.85	-132.3	0.83	-132.3	-3.15	-132.3	-1.9	-132.3	-1.21	-132.3	0.83	-132.3	-2.95	-132.3	-2.24	-132.3	-4.82	-132.3	-1.02	-132.3	0.51	-132.3	-0.69	-132.3	-0.69	-132.3	2.89	-132.3	-1.44	-132.3	1.56	-132.3	-3.01	-132.3	0.21	-132.3	-1.34	-132.3	-0.03	-132.3	-1.6	-132.3	-0.63	-132.3	-0.41
-131.4	-2.03	-131.4	3.43	-131.4	-1.31	-131.4	0.48	-131.4	-4.45	-131.4	-2.83	-131.4	-1.8	-131.4	1.51	-131.4	-0.26	-131.4	0.88	-131.4	-2.59	-131.4	0.12	-131.4	1.65	-131.4	3.31	-131.4	-1.42	-131.4	5.15	-131.4	1.2	-131.4	-0.31	-131.4	-1.08	-131.4	2.8	-131.4	-1.71	-131.4	0.15	-131.4	-0.93	-131.4	-2.01	-131.4	-0.43
-130.5	-1.79	-130.5	5.36	-130.5	-0.6	-130.5	-2.08	-130.5	-3.26	-130.5	-0.39	-130.5	-2.51	-130.5	0.47	-130.5	-0.92	-130.5	1.42	-130.5	-3.41	-130.5	-0.72	-130.5	0.85	-130.5	1.19	-130.5	-0.1	-130.5	5.27	-130.5	0.63	-130.5	1.44	-130.5	-1.59	-130.5	2.61	-130.5	-2.93	-130.5	0.68	-130.5	0.44	-130.5	-0.71	-130.5	-1.21
-129.6	-2.87	-129.6	0.74	-129.6	-4.26	-129.6	2.08	-129.6	-1.31	-129.6	-3.28	-129.6	0.63	-129.6	1.3	-129.6	-1.23	-129.6	-0.06	-129.6	-2.05	-129.6	-3.15	-129.6	0.7	-129.6	0.94	-129.6	1.81	-129.6	4.76	-129.6	0.98	-129.6	-1.23	-129.6	-3.51	-129.6	1.77	-129.6	-1.09	-129.6	-0.15	-129.6	-1.73	-129.6	-3.07	-129.6	-0.84
-128.7	-0.6	-128.7	4.23	-128.7	-0.38	-128.7	0.27	-128.7	-3.93	-128.7	-1.61	-128.7	0.94	-128.7	0.21	-128.7	-1.73	-128.7	0.48	-128.7	-1.13	-128.7	-0.74	-128.7	-0.17	-128.7	-0.42	-128.7	-3.17	-128.7	5.01	-128.7	1.2	-128.7	1.43	-128.7	-3	-128.7	0.21	-128.7	-1.77	-128.7	-0.49	-128.7	-1.44	-128.7	-0.4	-128.7	-0.48
-127.8	-1.83	-127.8	1.87	-127.8	-1.62	-127.8	0.5	-127.8	-2.16	-127.8	0.02	-127.8	0.49	-127.8	-0.19	-127.8	-2.82	-127.8	0.01	-127.8	-2.26	-127.8	-1.54	-127.8	2.52	-127.8	2.41	-127.8	0.54	-127.8	2.94	-127.8	0.37	-127.8	1.09	-127.8	-0.41	-127.8	2.66	-127.8	-1.2	-127.8	-1.14	-127.8	-3.34	-127.8	0.42	-127.8	1.92
-126.9	-3.06	-126.9	1.24	-126.9	-3.4	-126.9	0.51	-126.9	-2.07	-126.9	-1.76	-126.9	-1.31	-126.9	1.21	-126.9	-2.89	-126.9	0.83	-126.9	-1.97	-126.9	-3.39	-126.9	0.17	-126.9	-0.67	-126.9	-1.69	-126.9	3.52	-126.9	1.05	-126.9	-0.34	-126.9	-0.41	-126.9	-0.85	-126.9	-0.73	-126.9	-1.36	-126.9	-3.22	-126.9	-0.93	-126.9	1.01
-126	-3.48	-126	3.46	-126	-0.99	-126	-1.2	-126	0.08	-126	-2.59	-126	-0.08	-126	0.47	-126	-2.8	-126	0.94	-126	1.93	-126	-3.9	-126	2.98	-126	1.14	-126	-1.73	-126	2.66	-126	0.7	-126	0.55	-126	-1.56	-126	0.53	-126	-1.75	-126	-0.78	-126	-2.36	-126	-1.52	-126	-0.5
-125.1	-3.96	-125.1	2.68	-125.1	-3.89	-125.1	0.05	-125.1	0	-125.1	-2.57	-125.1	-3.25	-125.1	0.78	-125.1	-3.23	-125.1	-0.93	-125.1	-2.4	-125.1	-3.13	-125.1	-0.05	-125.1	1.55	-125.1	0.38	-125.1	0.39	-125.1	-0.13	-125.1	0.25	-125.1	-0.94	-125.1	-1.8	-125.1	-2.7	-125.1	-3.28	-125.1	-1.51	-125.1	-1.56	-125.1	-1.11
-124.2	0.2	-124.2	3.43	-124.2	-1.39	-124.2	1.55	-124.2	-0.3	-124.2	0.45	-124.2	0.02	-124.2	0.86	-124.2	-0.32	-124.2	-0.16	-124.2	-1.78	-124.2	-2.12	-124.2	1.25	-124.2	0.22	-124.2	0.96	-124.2	3.01	-124.2	2.72	-124.2	0.55	-124.2	-0.45	-124.2	-1.74	-124.2	-0.24	-124.2	1.05	-124.2	-1.5	-124.2	-2.64	-124.2	1.38
-123.3	0.2	-123.3	1.47	-123.3	0.12	-123.3	0.78	-123.3	0.4	-123.3	-0.7	-123.3	-0.5	-123.3	3.02	-123.3	-0.76	-123.3	-0.33	-123.3	0.6	-123.3	-0.59	-123.3	-0.47	-123.3	3.97	-123.3	-1.52	-123.3	1.75	-123.3	0.15	-123.3	-1.34	-123.3	-1.02	-123.3	1.11	-123.3	-0.33	-123.3	1.61	-123.3	-4.45	-123.3	-1.46	-123.3	0
-122.4	-2.42	-122.4	2.72	-122.4	-2.06	-122.4	1.03	-122.4	-2.74	-122.4	2.69	-122.4	-1.9	-122.4	0.81	-122.4	-1.66	-122.4	-1.32	-122.4	-1.58	-122.4	-0.32	-122.4	1.59	-122.4	-0.17	-122.4	0.27	-122.4	2.2	-122.4	-1.36	-122.4	0.2	-122.4	-0.63	-122.4	0.47	-122.4	-2.5	-122.4	-1.08	-122.4	-4.67	-122.4	-1.32	-122.4	-0.39
-121.5	-0.37	-121.5	0.89	-121.5	-2.44	-121.5	-0.17	-121.5	-4.85	-121.5	-1.67	-121.5	1.99	-121.5	1.52	-121.5	-5.11	-121.5	0.82	-121.5	-3.06	-121.5	-2.59	-121.5	2.3	-121.5	2.47	-121.5	-3.36	-121.5	2.81	-121.5	0.52	-121.5	0.47	-121.5	-2.99	-121.5	4.31	-121.5	-0.88	-121.5	0.55	-121.5	-1.77	-121.5	-0.58	-121.5	-2.13
-120.6	-2.94	-120.6	4.04	-120.6	-1.54	-120.6	1.62	-120.6	-2.51	-120.6	-0.99	-120.6	-1.02	-120.6	2.09	-120.6	-2.92	-120.6	0.83	-120.6	-0.61	-120.6	0.68	-120.6	3.81	-120.6	1.57	-120.6	-2.21	-120.6	-0.39	-120.6	-2.37	-120.6	1.41	-120.6	2.79	-120.6	1.98	-120.6	-5.29	-120.6	-3.37	-120.6	-6.06	-120.6	-1.64	-120.6	1.41
-119.7	-1.56	-119.7	3.71	-119.7	-3.39	-119.7	1.76	-119.7	-0.37	-119.7	-2.81	-119.7	1.33	-119.7	1.79	-119.7	-1.71	-119.7	-0.19	-119.7	0.67	-119.7	-2.13	-119.7	2.63	-119.7	3.32	-119.7	-0.06	-119.7	1.38	-119.7	0.16	-119.7	-1.18	-119.7	-0.66	-119.7	2.99	-119.7	-3.05	-119.7	-3.4	-119.7	-3.09	-119.7	-2.61	-119.7	0.53
-118.8	-1.87	-118.8	3.04	-118.8	0.25	-118.8	-2.27	-118.8	0.31	-118.8	-3.3	-118.8	1.93	-118.8	3.38	-118.8	-0.57	-118.8	-2.71	-118.8	-1.2	-118.8	-1.9	-118.8	1.92	-118.8	0.87	-118.8	-2.72	-118.8	0.89	-118.8	-0.47	-118.8	-1.04	-118.8	0.14	-118.8	2.15	-118.8	-2.31	-118.8	-1.21	-118.8	0.39	-118.8	-1.56	-118.8	1.98
-117.9	-0.54	-117.9	3.32	-117.9	-1.81	-117.9	-1.67	-117.9	-2.17	-117.9	-2.61	-117.9	0.54	-117.9	1.23	-117.9	0.3	-117.9	1.39	-117.9	-2	-117.9	-3.36	-117.9	0.38	-117.9	3.73	-117.9	1.68	-117.9	1.21	-117.9	-0.9	-117.9	1.65	-117.9	-0.73	-117.9	1.24	-117.9	-0.86	-117.9	-1.68	-117.9	-3.37	-117.9	-1.68	-117.9	-0.6
-117	-3.65	-117	1.56	-117	-0.18	-117	0.45	-117	-0.97	-117	-2.3	-117	1.27	-117	0.15	-117	-1.32	-117	-0.72	-117	-0.91	-117	-2.37	-117	1.91	-117	0.97	-117	-2.38	-117	0.6	-117	0.77	-117	0.06	-117	-1.94	-117	4.56	-117	-2.31	-117	-1.91	-117	-3.7	-117	-0.36	-117	-2.52
-116.1	-1.36	-116.1	3.25	-116.1	-2.17	-116.1	0.33	-116.1	-0.21	-116.1	-1.42	-116.1	-1.41	-116.1	1.44	-116.1	1.01	-116.1	0.53	-116.1	0.73	-116.1	-3.24	-116.1	2.08	-116.1	2.21	-116.1	-0.75	-116.1	2.4	-116.1	0.96	-116.1	0.88	-116.1	-2.55	-116.1	1.84	-116.1	-4.28	-116.1	0.55	-116.1	-2.18	-116.1	-2.14	-116.1	0.36
-115.2	-3.42	-115.2	3.58	-115.2	-1.23	-115.2	-0.06	-115.2	-1.13	-115.2	-2.33	-115.2	-2.57	-115.2	0.75	-115.2	-4	-115.2	2.23	-115.2	-3.67	-115.2	-1.64	-115.2	1.56	-115.2	1.93	-115.2	-2.56	-115.2	2.69	-115.2	0.12	-115.2	-0.44	-115.2	-1.47	-115.2	0.39	-115.2	-1.84	-115.2	-0.35	-115.2	-2.28	-115.2	1.14	-115.2	-1.81
-114.3	-0.69	-114.3	4.15	-114.3	-1.18	-114.3	-2.47	-114.3	-1.71	-114.3	-0.52	-114.3	-0.62	-114.3	1.14	-114.3	-0.9	-114.3	-3.5	-114.3	-0.73	-114.3	-0.93	-114.3	4.83	-114.3	0.45	-114.3	-1.03	-114.3	0.74	-114.3	-0.2	-114.3	1.2	-114.3	0.47	-114.3	1.42	-114.3	-3.82	-114.3	0.25	-114.3	-4.72	-114.3	-0.39	-114.3	-0.07
-113.4	0.69	-113.4	3.43	-113.4	-1.73	-113.4	-0.13	-113.4	-2.01	-113.4	-2.05	-113.4	-0.13	-113.4	1.34	-113.4	-1.72	-113.4	1.16	-113.4	-2.99	-113.4	-2.85	-113.4	-0.24	-113.4	1.98	-113.4	-0.59	-113.4	2.01	-113.4	-0.05	-113.4	-3.98	-113.4	-0.78	-113.4	2.53	-113.4	-1.32	-113.4	-1.29	-113.4	-0.81	-113.4	-2.93	-113.4	0.54
-112.5	-2.13	-112.5	1.07	-112.5	-0.2	-112.5	0.7	-112.5	-2.93	-112.5	-0.13	-112.5	-1.7	-112.5	-0.91	-112.5	0.46	-112.5	1.52	-112.5	-2.03	-112.5	0.21	-112.5	3.05	-112.5	2.54	-112.5	0.53	-112.5	3.4	-112.5	0.45	-112.5	1.41	-112.5	1.58	-112.5	1.61	-112.5	-2.89	-112.5	1.73	-112.5	-4.63	-112.5	-2.68	-112.5	2.32
-111.6	-0.75	-111.6	4	-111.6	-3.22	-111.6	-0.74	-111.6	-1.96	-111.6	-3.02	-111.6	0.67	-111.6	-0.99	-111.6	-0.39	-111.6	-0.22	-111.6	-3.31	-111.6	-2.07	-111.6	-0.04	-111.6	0.5	-111.6	1.7	-111.6	2.09	-111.6	-0.1	-111.6	0.52	-111.6	-1.26	-111.6	1.58	-111.6	-1.82	-111.6	-0.89	-111.6	-1.7	-111.6	0.16	-111.6	-1.05
-110.7	-3.99	-110.7	4.69	-110.7	0.74	-110.7	-1.08	-110.7	-2.47	-110.7	-1.53	-110.7	-1.65	-110.7	3.37	-110.7	0.88	-110.7	-2.04	-110.7	-1.51	-110.7	-1.85	-110.7	1.98	-110.7	3.08	-110.7	-1	-110.7	1.88	-110.7	0.38	-110.7	-1.28	-110.7	1.72	-110.7	-0.52	-110.7	-1.29	-110.7	1.2	-110.7	-1.06	-110.7	-1.18	-110.7	1.03
-109.8	-1.7	-109.8	2.77	-109.8	-1.94	-109.8	-2.18	-109.8	-2.89	-109.8	-0.4	-109.8	1.81	-109.8	1.55	-109.8	-2.88	-109.8	-0.89	-109.8	-5.61	-109.8	-1.09	-109.8	4.29	-109.8	0.12	-109.8	-2.08	-109.8	3.62	-109.8	-0.17	-109.8	-2.07	-109.8	-0.33	-109.8	1.09	-109.8	-0.74	-109.8	-0.85	-109.8	-1.27	-109.8	-2.55	-109.8	-2.77
-108.9	-0.72	-108.9	3.38	-108.9	-1.24	-108.9	-1.13	-108.9	-1.99	-108.9	-3.79	-108.9	0.73	-108.9	0.87	-108.9	-1.72	-108.9	2.26	-108.9	0.12	-108.9	-3.66	-108.9	2.63	-108.9	3.59	-108.9	-2.41	-108.9	2.64	-108.9	1.93	-108.9	-0.83	-108.9	-1.52	-108.9	4.26	-108.9	-3.56	-108.9	-3.02	-108.9	-4.49	-108.9	-0.78	-108.9	-1.48
-108	0.84	-108	4.06	-108	0.97	-108	2.17	-108	-2.18	-108	-1	-108	1.09	-108	0.09	-108	-1.23	-108	0.6	-108	-1.69	-108	-1.45	-108	3	-108	1.19	-108	-0.17	-108	0.57	-108	0.75	-108	1.24	-108	1.3	-108	1.09	-108	-1.53	-108	-3.14	-108	-2.42	-108	0.47	-108	0.71
-107.1	-1.01	-107.1	3.38	-107.1	-3.11	-107.1	0.51	-107.1	0.8	-107.1	-2.29	-107.1	2.33	-107.1	2.02	-107.1	-2.42	-107.1	1.07	-107.1	0.36	-107.1	-1.32	-107.1	1.75	-107.1	3.98	-107.1	0.03	-107.1	2.79	-107.1	4.74	-107.1	0.58	-107.1	-1.52	-107.1	3.45	-107.1	-1.29	-107.1	-1.3	-107.1	0.77	-107.1	-2.77	-107.1	2.27
-106.2	-0.17	-106.2	2.38	-106.2	-1.16	-106.2	1.85	-106.2	-1.32	-106.2	-1.36	-106.2	0.78	-106.2	0.95	-106.2	-1.98	-106.2	2.7	-106.2	-1.78	-106.2	-2.45	-106.2	0.62	-106.2	-0.43	-106.2	-1.89	-106.2	4.79	-106.2	-0.83	-106.2	-2.01	-106.2	-0.72	-106.2	-0.38	-106.2	-1.65	-106.2	0.95	-106.2	-0.82	-106.2	-2.41	-106.2	-0.69
-105.3	-1.6	-105.3	2.53	-105.3	0.46	-105.3	3.58	-105.3	0.44	-105.3	-0.47	-105.3	-0.72	-105.3	1.39	-105.3	-0.56	-105.3	1.97	-105.3	-0.9	-105.3	0.16	-105.3	1.6	-105.3	2.18	-105.3	-0.68	-105.3	4.3	-105.3	-0.29	-105.3	-0.57	-105.3	0.11	-105.3	3.35	-105.3	-2.71	-105.3	-1.36	-105.3	-3.92	-105.3	-2.79	-105.3	1.93
-104.4	-1.7	-104.4	1.29	-104.4	-0.54	-104.4	2.78	-104.4	-1.71	-104.4	-1.54	-104.4	-1.62	-104.4	-0.68	-104.4	-2.74	-104.4	0.19	-104.4	-1.35	-104.4	-1.02	-104.4	2.23	-104.4	-0.93	-104.4	-0.68	-104.4	1.06	-104.4	2.03	-104.4	-1.45	-104.4	1.41	-104.4	-0.74	-104.4	-0.84	-104.4	0.1	-104.4	-2.36	-104.4	-0.47	-104.4	1.92
-103.5	-2.76	-103.5	-0.14	-103.5	-1.05	-103.5	-0.68	-103.5	-2.11	-103.5	-0.53	-103.5	-2.47	-103.5	-0.47	-103.5	-1.54	-103.5	0.01	-103.5	-0.56	-103.5	-3.94	-103.5	-0.14	-103.5	1.29	-103.5	-0.01	-103.5	0.98	-103.5	-2.52	-103.5	-1.47	-103.5	-1.54	-103.5	0.45	-103.5	-0.57	-103.5	-1.17	-103.5	-3.75	-103.5	-2.64	-103.5	1.36
-102.6	-2.88	-102.6	2.2	-102.6	0.71	-102.6	0.79	-102.6	-0.59	-102.6	0.41	-102.6	-1.54	-102.6	-1.15	-102.6	1.94	-102.6	-1.44	-102.6	-2.84	-102.6	0.23	-102.6	1.32	-102.6	0.53	-102.6	-2.44	-102.6	0.49	-102.6	-1.77	-102.6	0.6	-102.6	0.93	-102.6	0	-102.6	-2.13	-102.6	-2.23	-102.6	-6.14	-102.6	-1.71	-102.6	3.6
-101.7	-0.95	-101.7	3.44	-101.7	-1.91	-101.7	-0.29	-101.7	-1.94	-101.7	-0.28	-101.7	1.3	-101.7	1.08	-101.7	-1.4	-101.7	2.68	-101.7	0.26	-101.7	-0.58	-101.7	4.08	-101.7	2.52	-101.7	1.4	-101.7	4.93	-101.7	1.53	-101.7	-0.61	-101.7	0.38	-101.7	-2.12	-101.7	0.3	-101.7	-0.31	-101.7	-2.29	-101.7	0.11	-101.7	0.2
-100.8	-0.66	-100.8	2.61	-100.8	-0.27	-100.8	3.97	-100.8	-2.7	-100.8	-0.24	-100.8	-0.71	-100.8	-1.95	-100.8	-1.59	-100.8	1.94	-100.8	-2.93	-100.8	-0.54	-100.8	0.68	-100.8	-0.63	-100.8	0.24	-100.8	-0.87	-100.8	0.69	-100.8	-1.62	-100.8	0.77	-100.8	3.19	-100.8	-1.56	-100.8	-3.28	-100.8	-2.61	-100.8	-1.17	-100.8	2.54
-99.9	-2.39	-99.9	1.02	-99.9	-0.52	-99.9	0.16	-99.9	-0.7	-99.9	0.45	-99.9	-0.1	-99.9	-2.07	-99.9	-1.77	-99.9	0.2	-99.9	-0.78	-99.9	0.59	-99.9	1.66	-99.9	-0.86	-99.9	-0.2	-99.9	1.96	-99.9	-1.2	-99.9	-0.12	-99.9	-1.23	-99.9	0.57	-99.9	-1.95	-99.9	-0.29	-99.9	-4.44	-99.9	-2.59	-99.9	-0.37
-99	-1.15	-99	3.9	-99	0.43	-99	-0.8	-99	-2.05	-99	-1.67	-99	-1.17	-99	0.61	-99	-1.17	-99	0.65	-99	-1.89	-99	0.89	-99	2.36	-99	3.24	-99	-0.98	-99	4.15	-99	-0.62	-99	-0.14	-99	-0.72	-99	2.23	-99	0.28	-99	-0.06	-99	-2.9	-99	-0.85	-99	0.44
-98.1	2.38	-98.1	1.59	-98.1	0.52	-98.1	-1.03	-98.1	-2.18	-98.1	0.07	-98.1	0.61	-98.1	-0.6	-98.1	-2.38	-98.1	-0.18	-98.1	-0.45	-98.1	-0.35	-98.1	1.81	-98.1	0.11	-98.1	-2.43	-98.1	1.05	-98.1	0.06	-98.1	1.47	-98.1	-0.69	-98.1	3.46	-98.1	-2.53	-98.1	1.63	-98.1	-0.95	-98.1	-1.96	-98.1	0.35
-97.2	-2.49	-97.2	1.3	-97.2	-1.28	-97.2	-0.5	-97.2	-2.14	-97.2	0.14	-97.2	0.35	-97.2	0.55	-97.2	-2.42	-97.2	-0.29	-97.2	-0.57	-97.2	-1.21	-97.2	1.64	-97.2	-1.01	-97.2	-3.6	-97.2	0.19	-97.2	1.75	-97.2	0.73	-97.2	0.31	-97.2	0.67	-97.2	-0.86	-97.2	-1.25	-97.2	-1.04	-97.2	0.17	-97.2	0.57
-96.3	-2.9	-96.3	-0.29	-96.3	-2.33	-96.3	-2.25	-96.3	-0.32	-96.3	-0.09	-96.3	0.28	-96.3	-2.59	-96.3	-2.25	-96.3	-1.37	-96.3	0.69	-96.3	-1.15	-96.3	1.46	-96.3	0.1	-96.3	0.08	-96.3	1.49	-96.3	0.5	-96.3	0.81	-96.3	-1.3	-96.3	0.88	-96.3	0.98	-96.3	-0.9	-96.3	-2.12	-96.3	-2.28	-96.3	-2.45
-95.4	-1.86	-95.4	1.47	-95.4	-1.99	-95.4	0.22	-95.4	1.46	-95.4	-4.52	-95.4	-0.49	-95.4	2.46	-95.4	-1.84	-95.4	0.48	-95.4	1.81	-95.4	-4.43	-95.4	1.31	-95.4	0.21	-95.4	-1.74	-95.4	1.78	-95.4	0.35	-95.4	1.39	-95.4	-1.55	-95.4	-1.39	-95.4	-1.82	-95.4	-0.95	-95.4	-1.13	-95.4	-1.06	-95.4	-0.31
-94.5	-1.52	-94.5	1.24	-94.5	-0.11	-94.5	2.76	-94.5	0.73	-94.5	-2.57	-94.5	-2.8	-94.5	0.01	-94.5	-0.34	-94.5	1.83	-94.5	-1.27	-94.5	-3.92	-94.5	0.85	-94.5	0.86	-94.5	-1.68	-94.5	3.04	-94.5	0.28	-94.5	-0.56	-94.5	0.06	-94.5	3.11	-94.5	-2.68	-94.5	0.78	-94.5	-0.92	-94.5	-0.71	-94.5	-0.54
-93.6	0.96	-93.6	2.01	-93.6	-1.6	-93.6	1.51	-93.6	-2.17	-93.6	0.3	-93.6	1.56	-93.6	0.6	-93.6	-2.33	-93.6	-2.33	-93.6	1.06	-93.6	-0.02	-93.6	-0.19	-93.6	0.5	-93.6	-2.29	-93.6	-0.21	-93.6	1.36	-93.6	-0.87	-93.6	-2.53	-93.6	2.44	-93.6	-2.31	-93.6	-0.91	-93.6	-0.06	-93.6	-1.89	-93.6	-1.67
-92.7	-3.77	-92.7	-0.36	-92.7	-0.29	-92.7	0.91	-92.7	-2.89	-92.7	-0.64	-92.7	-1.52	-92.7	1.63	-92.7	-2.62	-92.7	0.49	-92.7	-3.56	-92.7	-1.51	-92.7	2.3	-92.7	4.11	-92.7	-1.93	-92.7	3.49	-92.7	2.07	-92.7	-1.42	-92.7	0.78	-92.7	1.6	-92.7	-1.61	-92.7	-0.03	-92.7	1.96	-92.7	-3.79	-92.7	1.99
-91.8	-4.34	-91.8	0.73	-91.8	-1.32	-91.8	-0.74	-91.8	-3.74	-91.8	-2.44	-91.8	-1.69	-91.8	0.9	-91.8	-2.88	-91.8	0.95	-91.8	1.04	-91.8	-1.03	-91.8	2.7	-91.8	0.84	-91.8	-1.3	-91.8	1.3	-91.8	2.18	-91.8	-0.24	-91.8	-0.02	-91.8	-0.39	-91.8	-1.94	-91.8	0.59	-91.8	2.02	-91.8	0.19	-91.8	-0.14
-90.9	-2.74	-90.9	3.83	-90.9	-2.9	-90.9	0.1	-90.9	-0.37	-90.9	-3.34	-90.9	-2.21	-90.9	2.61	-90.9	-4.41	-90.9	1.58	-90.9	-0.18	-90.9	-2.73	-90.9	1.46	-90.9	1.12	-90.9	-3.48	-90.9	3.37	-90.9	-0.29	-90.9	-1.12	-90.9	-0.06	-90.9	0.11	-90.9	-5.28	-90.9	-2.31	-90.9	-2.15	-90.9	0.49	-90.9	-0.62
-90	-2.29	-90	2.23	-90	-0.88	-90	0.6	-90	-2.85	-90	-0.1	-90	-0.52	-90	3.46	-90	-2.46	-90	-0.01	-90	-0.81	-90	-1.28	-90	1.41	-90	1.16	-90	-3.52	-90	2.47	-90	1.65	-90	-3.45	-90	-1.14	-90	2.43	-90	-3.25	-90	0	-90	-1.37	-90	-2.52	-90	0.43
-89.1	-1.88	-89.1	0.53	-89.1	-0.06	-89.1	0.78	-89.1	-2.62	-89.1	0.85	-89.1	-0.72	-89.1	-0.85	-89.1	-2.41	-89.1	0.1	-89.1	-1.77	-89.1	-2.01	-89.1	0.07	-89.1	-0.29	-89.1	-1.89	-89.1	2.1	-89.1	-1.3	-89.1	-2.05	-89.1	1.46	-89.1	1.07	-89.1	-0.6	-89.1	-0.9	-89.1	-2.15	-89.1	-1.89	-89.1	2.46
-88.2	-1.03	-88.2	1.07	-88.2	0.51	-88.2	0.79	-88.2	-3.33	-88.2	-1.11	-88.2	0.97	-88.2	-1.38	-88.2	0.34	-88.2	-1.22	-88.2	-0.33	-88.2	-1.51	-88.2	0.02	-88.2	-1.03	-88.2	1.53	-88.2	2.61	-88.2	2.73	-88.2	0.67	-88.2	-1.82	-88.2	0.86	-88.2	-0.08	-88.2	0.93	-88.2	-1.78	-88.2	0.44	-88.2	0.28
-87.3	-1.64	-87.3	2.31	-87.3	1.18	-87.3	0.74	-87.3	-2.62	-87.3	-1.29	-87.3	-1.57	-87.3	2.3	-87.3	1.14	-87.3	0.55	-87.3	-1.98	-87.3	-3.23	-87.3	2.43	-87.3	0.69	-87.3	0.32	-87.3	1.16	-87.3	-0.68	-87.3	-0.35	-87.3	0.51	-87.3	0.21	-87.3	-0.32	-87.3	-0.99	-87.3	-0.24	-87.3	0	-87.3	2.13
-86.4	0.82	-86.4	2.21	-86.4	-2.2	-86.4	0.78	-86.4	-1.13	-86.4	-2.52	-86.4	-1.29	-86.4	1.67	-86.4	-0.81	-86.4	1.45	-86.4	-1.62	-86.4	-5.03	-86.4	0.46	-86.4	1.23	-86.4	-1.6	-86.4	2.7	-86.4	-0.22	-86.4	-2.4	-86.4	-0.37	-86.4	-1.23	-86.4	-2.19	-86.4	-0.18	-86.4	-2.41	-86.4	0.29	-86.4	-1.88
-85.5	-2.17	-85.5	2.83	-85.5	-1.85	-85.5	0.3	-85.5	-0.68	-85.5	0.13	-85.5	0.53	-85.5	0.78	-85.5	-0.41	-85.5	1.98	-85.5	0.41	-85.5	0.39	-85.5	1.35	-85.5	2.28	-85.5	-3.05	-85.5	4.22	-85.5	-0.29	-85.5	1.74	-85.5	-1.61	-85.5	2.18	-85.5	-2.23	-85.5	-0.5	-85.5	-2.21	-85.5	0.23	-85.5	-0.17
-84.6	-2.21	-84.6	3.49	-84.6	-1.26	-84.6	-1.82	-84.6	-1.95	-84.6	-0.53	-84.6	-2.71	-84.6	1.44	-84.6	0.3	-84.6	-3.07	-84.6	-0.39	-84.6	-1.34	-84.6	1.25	-84.6	0.58	-84.6	-1.01	-84.6	0.06	-84.6	-0.81	-84.6	-0.94	-84.6	-0.24	-84.6	0.97	-84.6	-1.21	-84.6	-1.53	-84.6	-2.72	-84.6	-1.77	-84.6	-0.6
-83.7	-0.94	-83.7	2.45	-83.7	0.46	-83.7	0.47	-83.7	-2.12	-83.7	-1.59	-83.7	-0.84	-83.7	0.89	-83.7	2.44	-83.7	0.05	-83.7	1.22	-83.7	2.13	-83.7	0.58	-83.7	-0.37	-83.7	0.73	-83.7	1.95	-83.7	-0.06	-83.7	1.2	-83.7	-0.4	-83.7	-1.49	-83.7	0.03	-83.7	-0.12	-83.7	-1.72	-83.7	-2.12	-83.7	0.02
-82.8	-1.86	-82.8	2.47	-82.8	-2.99	-82.8	-0.42	-82.8	-1.73	-82.8	-0.16	-82.8	-1.92	-82.8	0.17	-82.8	-2.45	-82.8	1.14	-82.8	-1.13	-82.8	-1.84	-82.8	0.86	-82.8	-0.13	-82.8	-0.35	-82.8	3.11	-82.8	-0.45	-82.8	-1.15	-82.8	-0.53	-82.8	2.86	-82.8	-0.14	-82.8	0.74	-82.8	-3.71	-82.8	-1.64	-82.8	-0.35
-81.9	-0.29	-81.9	4.16	-81.9	1.43	-81.9	1.15	-81.9	-0.79	-81.9	-2.22	-81.9	-1.88	-81.9	-0.34	-81.9	0.2	-81.9	0.32	-81.9	-1	-81.9	-2.44	-81.9	-0.68	-81.9	0.27	-81.9	-0.39	-81.9	1.18	-81.9	-0.22	-81.9	-0.35	-81.9	-1.63	-81.9	2.68	-81.9	-3.19	-81.9	-1.32	-81.9	-1.27	-81.9	-1.18	-81.9	1.21
-81	-2.56	-81	2.66	-81	-2.73	-81	-0.2	-81	-1.38	-81	-0.6	-81	-1.97	-81	-1.67	-81	-3.21	-81	-2.01	-81	-0.37	-81	-0.31	-81	-2.09	-81	0.59	-81	-2.37	-81	1.64	-81	0	-81	0.82	-81	0.86	-81	0.79	-81	0.07	-81	-0.46	-81	-2.47	-81	2.1	-81	2.27
-80.1	0.77	-80.1	1.92	-80.1	-1.84	-80.1	-2.08	-80.1	-4.18	-80.1	-0.5	-80.1	0.46	-80.1	-0.04	-80.1	-1.57	-80.1	-1.23	-80.1	1.08	-80.1	0.9	-80.1	-2.12	-80.1	0.95	-80.1	-2.86	-80.1	-1.07	-80.1	2.15	-80.1	-0.87	-80.1	-1.28	-80.1	1.42	-80.1	-1.98	-80.1	2.35	-80.1	-0.94	-80.1	-1.7	-80.1	0.46
-79.2	0.03	-79.2	0.99	-79.2	-1.2	-79.2	0.03	-79.2	-3.48	-79.2	-3.22	-79.2	-0.52	-79.2	-0.13	-79.2	-1.15	-79.2	-0.21	-79.2	-0.63	-79.2	-2.69	-79.2	1.02	-79.2	1.65	-79.2	-1.78	-79.2	2.2	-79.2	0.23	-79.2	1.87	-79.2	-0.5	-79.2	-0.17	-79.2	-0.49	-79.2	0.43	-79.2	-1.3	-79.2	1.2	-79.2	-0.53
-78.3	-2.99	-78.3	4.09	-78.3	-0.99	-78.3	0.11	-78.3	-1.91	-78.3	-1.7	-78.3	2.13	-78.3	3.76	-78.3	-1.27	-78.3	-0.68	-78.3	-0.06	-78.3	-2.51	-78.3	0.69	-78.3	2.16	-78.3	-2.93	-78.3	1.81	-78.3	0.8	-78.3	0.22	-78.3	0.65	-78.3	0.82	-78.3	-1.53	-78.3	0.77	-78.3	-2.16	-78.3	-0.77	-78.3	2.58
-77.4	1.42	-77.4	2.29	-77.4	-1.9	-77.4	-1.97	-77.4	-1.89	-77.4	0.07	-77.4	1.2	-77.4	-0.58	-77.4	-3.34	-77.4	-2.8	-77.4	-1.42	-77.4	-2.15	-77.4	1.82	-77.4	0.56	-77.4	-2.62	-77.4	-0.11	-77.4	-1.16	-77.4	-3.02	-77.4	-2.57	-77.4	1.17	-77.4	-1.37	-77.4	-1.53	-77.4	-2.85	-77.4	-4.41	-77.4	-1.04
-76.5	-0.83	-76.5	2.47	-76.5	-0.42	-76.5	-0.88	-76.5	-2.56	-76.5	-1.06	-76.5	-1.74	-76.5	1.29	-76.5	0.83	-76.5	1.41	-76.5	-4.07	-76.5	-0.53	-76.5	-0.94	-76.5	1.1	-76.5	-0.74	-76.5	1.58	-76.5	-0.33	-76.5	0.71	-76.5	-3.52	-76.5	1.55	-76.5	0.53	-76.5	-0.62	-76.5	-1.57	-76.5	-0.79	-76.5	-0.84
-75.6	-1.08	-75.6	1.4	-75.6	0.38	-75.6	3.42	-75.6	-1.47	-75.6	-4.56	-75.6	-1.23	-75.6	2.19	-75.6	0.82	-75.6	0.93	-75.6	0.87	-75.6	-2.92	-75.6	3.18	-75.6	-0.56	-75.6	0.54	-75.6	3.21	-75.6	2.06	-75.6	-2.03	-75.6	0.93	-75.6	-1.23	-75.6	-1.42	-75.6	-0.11	-75.6	-0.46	-75.6	-1.51	-75.6	0.63
-74.7	-2.94	-74.7	0.3	-74.7	-3.65	-74.7	-0.94	-74.7	-1.72	-74.7	-1.72	-74.7	-0.84	-74.7	-0.42	-74.7	-0.66	-74.7	-0.23	-74.7	-0.53	-74.7	-1.7	-74.7	1.71	-74.7	0.25	-74.7	-3.44	-74.7	1.24	-74.7	1.73	-74.7	0.44	-74.7	-0.47	-74.7	1.3	-74.7	-2.25	-74.7	-0.97	-74.7	-0.7	-74.7	0.82	-74.7	2.09
-73.8	0.15	-73.8	3.57	-73.8	0.43	-73.8	2.56	-73.8	-0.61	-73.8	0.13	-73.8	-0.08	-73.8	1.74	-73.8	-1.66	-73.8	0.33	-73.8	-1.5	-73.8	-3.05	-73.8	4.24	-73.8	1.13	-73.8	-1.88	-73.8	-0.09	-73.8	2.46	-73.8	-2.36	-73.8	-0.8	-73.8	0.1	-73.8	-1.19	-73.8	0.68	-73.8	-1.39	-73.8	-2.23	-73.8	0.64
-72.9	-1.59	-72.9	1.76	-72.9	0.38	-72.9	0.69	-72.9	-2.94	-72.9	-2.57	-72.9	-0.73	-72.9	-0.97	-72.9	0.04	-72.9	1.62	-72.9	-2.02	-72.9	-1.15	-72.9	2.05	-72.9	2.11	-72.9	-1.89	-72.9	2.35	-72.9	1.28	-72.9	-1.56	-72.9	-0.41	-72.9	2.09	-72.9	0.01	-72.9	0.68	-72.9	-2.65	-72.9	0.75	-72.9	-2.65
-72	-1.18	-72	2.75	-72	-3.63	-72	3.16	-72	-2.4	-72	-0.63	-72	-2.48	-72	1.51	-72	-2.36	-72	-3.51	-72	-1.89	-72	-2.17	-72	2	-72	1.15	-72	-0.95	-72	-1.29	-72	0.47	-72	-2	-72	-2.65	-72	2.24	-72	0.3	-72	0.67	-72	-1.8	-72	-2.32	-72	0.03
-71.1	-2.22	-71.1	2.32	-71.1	-1.18	-71.1	-0.21	-71.1	-1.26	-71.1	1.12	-71.1	-1.3	-71.1	-1.46	-71.1	0.3	-71.1	-1.42	-71.1	-2.48	-71.1	0.38	-71.1	1.01	-71.1	-0.63	-71.1	0.76	-71.1	0.16	-71.1	0.5	-71.1	-0.59	-71.1	-0.37	-71.1	1.34	-71.1	1.53	-71.1	0.16	-71.1	-0.21	-71.1	-1.4	-71.1	-0.28
-70.2	-1.04	-70.2	1.73	-70.2	-0.46	-70.2	-0.9	-70.2	-0.2	-70.2	-2.07	-70.2	-2.71	-70.2	-1.47	-70.2	-2.32	-70.2	0.86	-70.2	-1.84	-70.2	-1.76	-70.2	0.86	-70.2	0.27	-70.2	0.09	-70.2	1.93	-70.2	-1.7	-70.2	-1.97	-70.2	0.98	-70.2	0.94	-70.2	-0.31	-70.2	-0.84	-70.2	-3.91	-70.2	-1.86	-70.2	0.27
-69.3	-4.18	-69.3	1.12	-69.3	1.31	-69.3	1.67	-69.3	-0.95	-69.3	-1.33	-69.3	-0.83	-69.3	-1.54	-69.3	1.86	-69.3	1.99	-69.3	-3.46	-69.3	-0.17	-69.3	1.43	-69.3	-0.67	-69.3	0.56	-69.3	2.88	-69.3	-1	-69.3	-0.64	-69.3	-0.22	-69.3	0.14	-69.3	-1.57	-69.3	0.08	-69.3	-2.26	-69.3	-1.79	-69.3	0.3
-68.4	1.74	-68.4	1.64	-68.4	0.75	-68.4	1.66	-68.4	0.09	-68.4	-2.26	-68.4	0.97	-68.4	-0.58	-68.4	-1.76	-68.4	-1.56	-68.4	-0.1	-68.4	-3.43	-68.4	0.66	-68.4	-1.47	-68.4	-0.58	-68.4	-0.26	-68.4	1.77	-68.4	-2.15	-68.4	-0.8	-68.4	0.15	-68.4	0.86	-68.4	-1.34	-68.4	-1.37	-68.4	-1.56	-68.4	0.59
-67.5	-2.23	-67.5	2.1	-67.5	-1.48	-67.5	-1.59	-67.5	-0.3	-67.5	-1.07	-67.5	1.29	-67.5	1.18	-67.5	-0.55	-67.5	-0.52	-67.5	-4.13	-67.5	-0.02	-67.5	0.85	-67.5	0.59	-67.5	-0.27	-67.5	2.34	-67.5	-1.74	-67.5	0.89	-67.5	-1.56	-67.5	1.4	-67.5	-1.35	-67.5	-1.76	-67.5	-2.71	-67.5	-0.84	-67.5	-0.15
-66.6	-4.29	-66.6	1.3	-66.6	2.46	-66.6	-0.98	-66.6	-0.58	-66.6	-0.31	-66.6	-1.15	-66.6	0.44	-66.6	-1.94	-66.6	0.95	-66.6	-2.1	-66.6	0.36	-66.6	2.11	-66.6	-0.13	-66.6	-0.51	-66.6	0.1	-66.6	0.23	-66.6	0.31	-66.6	-0.65	-66.6	2.12	-66.6	-1.43	-66.6	-0.97	-66.6	-1.35	-66.6	-1.09	-66.6	1.13
-65.7	0.63	-65.7	0.34	-65.7	-2.9	-65.7	0.95	-65.7	-1.25	-65.7	-0.69	-65.7	-1.64	-65.7	1.91	-65.7	-1.3	-65.7	1.42	-65.7	-0.67	-65.7	-0.62	-65.7	-0.76	-65.7	2.1	-65.7	0.03	-65.7	1.78	-65.7	-0.27	-65.7	-3.3	-65.7	-1.2	-65.7	1.37	-65.7	0.21	-65.7	-0.43	-65.7	-1.4	-65.7	-1.79	-65.7	-0.88
-64.8	-3.03	-64.8	0.9	-64.8	-1.33	-64.8	-2.57	-64.8	-2.51	-64.8	1.36	-64.8	-0.01	-64.8	1.64	-64.8	-2.16	-64.8	-0.4	-64.8	-2.04	-64.8	-2.66	-64.8	2.4	-64.8	2.63	-64.8	-1.44	-64.8	1.67	-64.8	1.41	-64.8	-2.3	-64.8	1.57	-64.8	1.93	-64.8	0.36	-64.8	0.12	-64.8	-2.32	-64.8	-3.26	-64.8	2
-63.9	-1.7	-63.9	-1.44	-63.9	-1.51	-63.9	1.82	-63.9	0.59	-63.9	-0.33	-63.9	-1.52	-63.9	-2	-63.9	-1.03	-63.9	0.48	-63.9	-0.46	-63.9	0.46	-63.9	-1.36	-63.9	0.11	-63.9	0.17	-63.9	1.11	-63.9	-1.32	-63.9	-0.25	-63.9	-1.83	-63.9	-0.11	-63.9	-0.74	-63.9	0.06	-63.9	-2.11	-63.9	-1.44	-63.9	-2.71
-63	0.1	-63	2.48	-63	-0.59	-63	0.01	-63	-2.56	-63	-1.78	-63	-2.84	-63	1.4	-63	-1.58	-63	1.39	-63	1.09	-63	-0.59	-63	0.31	-63	0.26	-63	-2.48	-63	3.41	-63	2.56	-63	-1.32	-63	-2.03	-63	2.52	-63	-2.8	-63	0.09	-63	-2	-63	-2.03	-63	-1.78
-62.1	-1.09	-62.1	-0.6	-62.1	-0.13	-62.1	-1.56	-62.1	-0.56	-62.1	2.62	-62.1	-0.48	-62.1	0.09	-62.1	0.64	-62.1	-1.4	-62.1	-3.27	-62.1	0.76	-62.1	0.09	-62.1	-0.39	-62.1	-0.62	-62.1	-0.02	-62.1	-2.07	-62.1	1.97	-62.1	-0.64	-62.1	1.85	-62.1	-0.09	-62.1	0.06	-62.1	-3.28	-62.1	-0.01	-62.1	0.7
-61.2	0.05	-61.2	1.34	-61.2	-0.49	-61.2	-1.11	-61.2	-0.62	-61.2	-0.72	-61.2	1.79	-61.2	0.37	-61.2	-2.08	-61.2	-2.55	-61.2	-0.36	-61.2	-0.79	-61.2	1.75	-61.2	0.88	-61.2	-0.91	-61.2	2.31	-61.2	2.07	-61.2	1.11	-61.2	0.42	-61.2	2.13	-61.2	0.15	-61.2	-0.79	-61.2	0.09	-61.2	-1.58	-61.2	0.84
-60.3	-1.53	-60.3	0.4	-60.3	1.08	-60.3	1.17	-60.3	0.08	-60.3	-1.75	-60.3	-1.64	-60.3	-0.47	-60.3	-0.4	-60.3	-0.3	-60.3	-2.63	-60.3	-3.17	-60.3	-0.37	-60.3	0.63	-60.3	-0.51	-60.3	0.58	-60.3	-2.01	-60.3	-3.5	-60.3	0.8	-60.3	1.38	-60.3	-1.82	-60.3	0.91	-60.3	-2.35	-60.3	-0.82	-60.3	1.27
-59.4	-0.65	-59.4	2.24	-59.4	-1.61	-59.4	-0.07	-59.4	2.13	-59.4	-1.62	-59.4	-1.51	-59.4	0.09	-59.4	-0.67	-59.4	1.54	-59.4	1.34	-59.4	-1.32	-59.4	-0.43	-59.4	0.48	-59.4	-0.41	-59.4	2.09	-59.4	0.18	-59.4	0.96	-59.4	1.43	-59.4	1.83	-59.4	1.46	-59.4	-0.25	-59.4	-0.89	-59.4	-0.95	-59.4	1.45
-58.5	-2.76	-58.5	0.83	-58.5	2.3	-58.5	-0.05	-58.5	0.29	-58.5	-0.28	-58.5	-0.09	-58.5	0.42	-58.5	0.07	-58.5	0.72	-58.5	-1.16	-58.5	-2.83	-58.5	1.51	-58.5	-0.07	-58.5	-1.9	-58.5	-0.18	-58.5	-0.65	-58.5	-1.13	-58.5	-1.23	-58.5	0.42	-58.5	-1.71	-58.5	-1.05	-58.5	0.17	-58.5	-2.42	-58.5	0.71
-57.6	-1.71	-57.6	-0.84	-57.6	-1.91	-57.6	-0.37	-57.6	-2.17	-57.6	-1.6	-57.6	-1.12	-57.6	0.68	-57.6	-2.79	-57.6	0.04	-57.6	-2.76	-57.6	-0.58	-57.6	-0.39	-57.6	0.92	-57.6	-3.56	-57.6	0.34	-57.6	-0.66	-57.6	-0.4	-57.6	-1.81	-57.6	2.81	-57.6	-1.77	-57.6	-0.85	-57.6	-2.89	-57.6	-0.61	-57.6	-0.36
-56.7	-2.48	-56.7	1.02	-56.7	0.17	-56.7	-3.17	-56.7	-0.57	-56.7	-0.67	-56.7	-0.81	-56.7	1.17	-56.7	-1.74	-56.7	-1	-56.7	0.47	-56.7	-0.84	-56.7	-1.77	-56.7	-0.18	-56.7	-1.36	-56.7	1	-56.7	0.58	-56.7	-1.64	-56.7	-3.83	-56.7	0.93	-56.7	2.21	-56.7	3.06	-56.7	-0.27	-56.7	0.14	-56.7	0.97
-55.8	-1.01	-55.8	1.31	-55.8	-0.55	-55.8	-3.03	-55.8	-0.4	-55.8	-1.26	-55.8	0.25	-55.8	1.3	-55.8	-0.46	-55.8	-1.96	-55.8	-0.03	-55.8	0.02	-55.8	0.65	-55.8	0.34	-55.8	0.63	-55.8	1.15	-55.8	1.46	-55.8	1.44	-55.8	-3.1	-55.8	0.31	-55.8	1.98	-55.8	1.31	-55.8	-0.88	-55.8	1.07	-55.8	-2.32
-54.9	-1.43	-54.9	0.4	-54.9	1.07	-54.9	0.13	-54.9	-2.96	-54.9	-1.49	-54.9	-1.36	-54.9	1.95	-54.9	0.48	-54.9	0.31	-54.9	-0.31	-54.9	-1.63	-54.9	1.17	-54.9	0.51	-54.9	0.65	-54.9	1.98	-54.9	2.14	-54.9	-1.52	-54.9	0.31	-54.9	1.32	-54.9	-1.1	-54.9	2.64	-54.9	0.04	-54.9	-2.56	-54.9	-0.13
-54	-1.59	-54	2.76	-54	-1.37	-54	-1.23	-54	-1.55	-54	-0.32	-54	1.66	-54	1.48	-54	0.98	-54	2.23	-54	-1.22	-54	-2.42	-54	1.9	-54	-0.59	-54	-1.01	-54	3.38	-54	0.58	-54	2.32	-54	-0.49	-54	1.49	-54	-0.47	-54	2.43	-54	-2.22	-54	-0.23	-54	-0.22
-53.1	-2.79	-53.1	0.48	-53.1	-1.53	-53.1	0.48	-53.1	-3.98	-53.1	-0.62	-53.1	-2.81	-53.1	-1.05	-53.1	-0.09	-53.1	-0.63	-53.1	-0.65	-53.1	1.05	-53.1	0.12	-53.1	-0.23	-53.1	0.31	-53.1	-1.04	-53.1	0.88	-53.1	1.65	-53.1	-1.19	-53.1	0.73	-53.1	0.41	-53.1	-1.46	-53.1	-0.65	-53.1	-0.67	-53.1	1.86
-52.2	-2.21	-52.2	-0.59	-52.2	1.47	-52.2	0.35	-52.2	-1.27	-52.2	-0.41	-52.2	-0.28	-52.2	-0.83	-52.2	0.02	-52.2	0.56	-52.2	-0.83	-52.2	-0.69	-52.2	1.64	-52.2	0.6	-52.2	-0.64	-52.2	1.32	-52.2	0.59	-52.2	-0.17	-52.2	0.39	-52.2	3.28	-52.2	0.28	-52.2	-2.41	-52.2	-1.05	-52.2	-1.84	-52.2	2
-51.3	-1.93	-51.3	0.95	-51.3	-0.32	-51.3	-0.21	-51.3	-0.91	-51.3	-1.92	-51.3	0.47	-51.3	0.92	-51.3	0.98	-51.3	-1.6	-51.3	-1.5	-51.3	-1.6	-51.3	1.99	-51.3	1.62	-51.3	1.47	-51.3	2.5	-51.3	-1.06	-51.3	0.07	-51.3	-0.11	-51.3	1.23	-51.3	0.88	-51.3	-0.1	-51.3	-0.96	-51.3	1.44	-51.3	2.25
-50.4	-0.32	-50.4	0.03	-50.4	-0.78	-50.4	1.13	-50.4	-0.83	-50.4	-3.03	-50.4	-0.53	-50.4	0.07	-50.4	-2.84	-50.4	-1.38	-50.4	-1.26	-50.4	-0.85	-50.4	0.99	-50.4	-1.62	-50.4	-0.85	-50.4	2.42	-50.4	-0.88	-50.4	-1.18	-50.4	-0.14	-50.4	1.66	-50.4	-1.65	-50.4	-1.64	-50.4	-3.54	-50.4	-0.25	-50.4	-0.14
-49.5	-1.18	-49.5	1.86	-49.5	0.7	-49.5	0.54	-49.5	-0.52	-49.5	-0.11	-49.5	1.11	-49.5	0.9	-49.5	0.14	-49.5	0.76	-49.5	-0.26	-49.5	1.05	-49.5	1.15	-49.5	1.01	-49.5	0.13	-49.5	0.2	-49.5	-1.04	-49.5	-1.3	-49.5	1.31	-49.5	2.03	-49.5	-2.69	-49.5	-1.88	-49.5	-1.82	-49.5	-1.18	-49.5	0.24
-48.6	0.3	-48.6	-1.76	-48.6	0.34	-48.6	0.63	-48.6	2.67	-48.6	1.3	-48.6	-0.91	-48.6	-2.71	-48.6	-0.78	-48.6	1.05	-48.6	1.47	-48.6	-0.93	-48.6	-1.15	-48.6	-3.58	-48.6	-2.74	-48.6	0.58	-48.6	-1.06	-48.6	-2.16	-48.6	-0.61	-48.6	0.63	-48.6	-1.27	-48.6	-1.87	-48.6	-3.3	-48.6	2.06	-48.6	-0.99
-47.7	0.03	-47.7	0.89	-47.7	-2.38	-47.7	-3.05	-47.7	-1.4	-47.7	-1.45	-47.7	0.6	-47.7	-1.09	-47.7	-0.53	-47.7	-1.26	-47.7	-2.56	-47.7	2.27	-47.7	1.68	-47.7	0.6	-47.7	0.39	-47.7	-1.36	-47.7	-1.48	-47.7	1.28	-47.7	1.07	-47.7	3.21	-47.7	-0.89	-47.7	-0.19	-47.7	-1.38	-47.7	-1.1	-47.7	2.09
-46.8	-0.96	-46.8	0.57	-46.8	1.37	-46.8	-0.36	-46.8	-3.21	-46.8	-1.2	-46.8	-2.05	-46.8	0.49	-46.8	-0.45	-46.8	0.88	-46.8	-1.59	-46.8	-1.56	-46.8	-0.77	-46.8	1.3	-46.8	-1.5	-46.8	2.19	-46.8	0.51	-46.8	1.15	-46.8	-0.22	-46.8	2.8	-46.8	0.23	-46.8	-0.49	-46.8	-2.62	-46.8	-1.44	-46.8	0.57
-45.9	-1.59	-45.9	-1.05	-45.9	-1.04	-45.9	2.65	-45.9	1.28	-45.9	-3.26	-45.9	-1.71	-45.9	-0.91	-45.9	-0.53	-45.9	-0.3	-45.9	0.56	-45.9	0.37	-45.9	-0.22	-45.9	0.27	-45.9	-1.41	-45.9	1.03	-45.9	-0.32	-45.9	1.05	-45.9	-0.63	-45.9	2.41	-45.9	-0.84	-45.9	-0.82	-45.9	-3.41	-45.9	-0.9	-45.9	0.64
-45	-0.46	-45	1.24	-45	-1.77	-45	-1.24	-45	-1.18	-45	-1.25	-45	-0.42	-45	2.47	-45	-2.77	-45	-0.31	-45	-2.6	-45	-1.08	-45	0.67	-45	-0.47	-45	-2.05	-45	3.04	-45	-1.85	-45	-1.22	-45	-0.21	-45	1.14	-45	-0.53	-45	1.29	-45	-2.24	-45	-1.07	-45	0.1
-44.1	-2.09	-44.1	-0.36	-44.1	0.03	-44.1	1.43	-44.1	-1.18	-44.1	-0.84	-44.1	1.61	-44.1	2.14	-44.1	-1	-44.1	-1.26	-44.1	-1.25	-44.1	-0.43	-44.1	0.62	-44.1	3.68	-44.1	-1.39	-44.1	0.89	-44.1	1.53	-44.1	-0.92	-44.1	-0.17	-44.1	1.49	-44.1	0.24	-44.1	0.56	-44.1	-0.88	-44.1	-1.03	-44.1	0.94
-43.2	-0.63	-43.2	0.95	-43.2	-0.11	-43.2	0.76	-43.2	-1.38	-43.2	-1.92	-43.2	1.33	-43.2	-1.18	-43.2	0.04	-43.2	0.66	-43.2	-3.12	-43.2	-1.98	-43.2	1.84	-43.2	0.23	-43.2	-1.28	-43.2	2.63	-43.2	-0.74	-43.2	-1.63	-43.2	-0.76	-43.2	3.36	-43.2	-0.67	-43.2	-0.44	-43.2	-2.13	-43.2	-0.65	-43.2	0.56
-42.3	-0.34	-42.3	2.27	-42.3	-1.31	-42.3	-1.24	-42.3	2.52	-42.3	-0.08	-42.3	-1.56	-42.3	0.77	-42.3	-3.26	-42.3	-1.64	-42.3	1.16	-42.3	-1.83	-42.3	0.69	-42.3	0.08	-42.3	-4.1	-42.3	-2.08	-42.3	2.69	-42.3	-0.91	-42.3	0.55	-42.3	1.25	-42.3	-3.09	-42.3	-1.2	-42.3	-1.47	-42.3	0.3	-42.3	3.34
-41.4	-1.06	-41.4	-1.03	-41.4	-2.67	-41.4	-0.39	-41.4	0.07	-41.4	-1	-41.4	-0.05	-41.4	-1.54	-41.4	-2.26	-41.4	-3.34	-41.4	-2.24	-41.4	-0.9	-41.4	1.3	-41.4	-0.77	-41.4	0.3	-41.4	-0.89	-41.4	-0.92	-41.4	0.74	-41.4	-1.25	-41.4	0.46	-41.4	-0.84	-41.4	-0.47	-41.4	-3.56	-41.4	-0.21	-41.4	-1.01
-40.5	0.67	-40.5	1.71	-40.5	0.1	-40.5	-1.57	-40.5	-0.59	-40.5	-0.21	-40.5	0.81	-40.5	-0.66	-40.5	-1.39	-40.5	-0.86	-40.5	-2.16	-40.5	-1.3	-40.5	-1.27	-40.5	-0.24	-40.5	-2.25	-40.5	-0.53	-40.5	-0.88	-40.5	-2.37	-40.5	-1.59	-40.5	0.11	-40.5	0.12	-40.5	-1.66	-40.5	0.82	-40.5	-0.42	-40.5	-2.78
-39.6	1.02	-39.6	1.43	-39.6	-2.39	-39.6	-2.23	-39.6	0	-39.6	-1.93	-39.6	0.07	-39.6	-0.55	-39.6	-0.17	-39.6	-0.32	-39.6	-2.06	-39.6	-3.36	-39.6	0.73	-39.6	-0.42	-39.6	-0.05	-39.6	-0.72	-39.6	-1.89	-39.6	-1.86	-39.6	-1.16	-39.6	0.75	-39.6	2.42	-39.6	-2.1	-39.6	-1.6	-39.6	-1.51	-39.6	-1
-38.7	-0.91	-38.7	1.15	-38.7	-0.53	-38.7	-1.37	-38.7	-3.71	-38.7	1.73	-38.7	0.75	-38.7	-0.04	-38.7	0.79	-38.7	1.15	-38.7	-0.92	-38.7	1	-38.7	-0.13	-38.7	2.47	-38.7	1.34	-38.7	1.58	-38.7	-0.15	-38.7	-4.37	-38.7	-1.2	-38.7	2.01	-38.7	2.15	-38.7	-2.02	-38.7	-1	-38.7	-1.77	-38.7	0.63
-37.8	-2.03	-37.8	-0.08	-37.8	-1.84	-37.8	3.33	-37.8	1.47	-37.8	0.15	-37.8	-0.47	-37.8	-0.4	-37.8	-0.75	-37.8	0	-37.8	-0.05	-37.8	-0.66	-37.8	0.46	-37.8	-0.38	-37.8	-2.26	-37.8	-0.17	-37.8	-1.87	-37.8	0.43	-37.8	-2.07	-37.8	2.04	-37.8	-0.62	-37.8	0.47	-37.8	-2.21	-37.8	1.34	-37.8	0.7
-36.9	-0.06	-36.9	-1.23	-36.9	-0.42	-36.9	-1.16	-36.9	1.29	-36.9	-0.84	-36.9	1.68	-36.9	-2.01	-36.9	0.46	-36.9	-0.13	-36.9	-2.14	-36.9	-1.44	-36.9	1.11	-36.9	-1.51	-36.9	0.53	-36.9	0.91	-36.9	-1.67	-36.9	0.63	-36.9	0.69	-36.9	0.88	-36.9	1.02	-36.9	-0.09	-36.9	0.8	-36.9	0.8	-36.9	0.39
-36	0.64	-36	-0.53	-36	-2.84	-36	0.33	-36	-1.88	-36	1.52	-36	-1.92	-36	-2.59	-36	-2.78	-36	-0.52	-36	-3.19	-36	0.57	-36	-1.94	-36	-0.02	-36	-2.26	-36	0.92	-36	-1.99	-36	-0.7	-36	-1.36	-36	2.82	-36	-1.72	-36	0.15	-36	-3.11	-36	-0.94	-36	0.46
-35.1	-0.75	-35.1	1.73	-35.1	1.25	-35.1	0.09	-35.1	0.71	-35.1	0.15	-35.1	1.17	-35.1	0.38	-35.1	0.7	-35.1	-0.61	-35.1	0.9	-35.1	-1.72	-35.1	2.08	-35.1	-1.43	-35.1	-0.58	-35.1	0.18	-35.1	0.2	-35.1	-1.24	-35.1	-0.73	-35.1	0.02	-35.1	0.18	-35.1	1.21	-35.1	-1.73	-35.1	-0.56	-35.1	-1
-34.2	-0.47	-34.2	1.95	-34.2	-2.51	-34.2	0.03	-34.2	-1.35	-34.2	-2.63	-34.2	0.84	-34.2	0.69	-34.2	-0.3	-34.2	1.35	-34.2	-2.9	-34.2	-2.3	-34.2	1.18	-34.2	3.14	-34.2	-0.49	-34.2	-1.74	-34.2	-1.4	-34.2	0.74	-34.2	-3.35	-34.2	2.64	-34.2	-0.35	-34.2	-1.41	-34.2	-0.83	-34.2	0.14	-34.2	-2.2
-33.3	-2.66	-33.3	-2.31	-33.3	-1.26	-33.3	0.61	-33.3	1.65	-33.3	-2.23	-33.3	-0.08	-33.3	1.16	-33.3	-0.42	-33.3	1.2	-33.3	-0.76	-33.3	2.12	-33.3	1.79	-33.3	1.63	-33.3	-1.43	-33.3	2.08	-33.3	0.72	-33.3	-1.76	-33.3	-0.82	-33.3	1.8	-33.3	-0.99	-33.3	1.38	-33.3	0.28	-33.3	-2.71	-33.3	1
-32.4	-0.76	-32.4	0.12	-32.4	0.66	-32.4	2.06	-32.4	0.97	-32.4	0.25	-32.4	-0.52	-32.4	0.32	-32.4	-1.46	-32.4	-1.32	-32.4	-1.55	-32.4	-2.28	-32.4	0.33	-32.4	-0.35	-32.4	-1.21	-32.4	-1.34	-32.4	0.37	-32.4	-3.09	-32.4	-0.65	-32.4	-1.32	-32.4	-1.14	-32.4	-0.95	-32.4	-0.53	-32.4	-3.22	-32.4	-0.91
-31.5	0.97	-31.5	-1.54	-31.5	-0.88	-31.5	0.99	-31.5	0.7	-31.5	1.49	-31.5	-0.06	-31.5	-0.88	-31.5	-0.57	-31.5	0.38	-31.5	0.47	-31.5	-0.41	-31.5	2.7	-31.5	0.34	-31.5	0.86	-31.5	-0.42	-31.5	2.48	-31.5	-3.86	-31.5	-1.29	-31.5	-0.16	-31.5	0.83	-31.5	-1.23	-31.5	1.05	-31.5	-3.16	-31.5	-1.49
-30.6	-0.4	-30.6	-3.79	-30.6	-0.52	-30.6	-2.06	-30.6	-0.59	-30.6	-1.71	-30.6	-1.13	-30.6	-1.2	-30.6	-0.93	-30.6	-1.21	-30.6	-0.15	-30.6	-2.65	-30.6	0.96	-30.6	0.28	-30.6	-0.83	-30.6	0.69	-30.6	2.52	-30.6	-2.41	-30.6	0.69	-30.6	1.05	-30.6	-1	-30.6	-0.58	-30.6	-0.32	-30.6	-0.82	-30.6	0.18
-29.7	-1.35	-29.7	1.56	-29.7	-3.9	-29.7	-1.13	-29.7	-1.21	-29.7	-0.01	-29.7	0.83	-29.7	0.68	-29.7	-0.52	-29.7	1.98	-29.7	-0.96	-29.7	-2.84	-29.7	1.58	-29.7	0.6	-29.7	-0.69	-29.7	2.44	-29.7	-0.13	-29.7	-1.95	-29.7	-2.67	-29.7	1.86	-29.7	1.53	-29.7	0.08	-29.7	1.36	-29.7	1.2	-29.7	-1.43
-28.8	-3.51	-28.8	0.85	-28.8	1.23	-28.8	-0.36	-28.8	-2.5	-28.8	0.03	-28.8	0.28	-28.8	-2.43	-28.8	-0.4	-28.8	-0.97	-28.8	-0.73	-28.8	0.32	-28.8	0.98	-28.8	-1.12	-28.8	-1.36	-28.8	0.26	-28.8	1.25	-28.8	-1.73	-28.8	-0.98	-28.8	3.37	-28.8	-2.48	-28.8	1.34	-28.8	-1.6	-28.8	-3.23	-28.8	0.91
-27.9	-2.93	-27.9	1.25	-27.9	0.04	-27.9	0.44	-27.9	-1.26	-27.9	-1.18	-27.9	-3.05	-27.9	0.58	-27.9	-2.09	-27.9	-0.18	-27.9	0.62	-27.9	0.69	-27.9	1.64	-27.9	1.69	-27.9	-1.71	-27.9	-1.64	-27.9	-0.13	-27.9	-2.11	-27.9	-1.36	-27.9	2.72	-27.9	0.78	-27.9	0.16	-27.9	-2.31	-27.9	-0.12	-27.9	0.82
-27	-0.87	-27	3.43	-27	0.96	-27	-0.51	-27	-2.41	-27	-2.74	-27	-0.6	-27	-0.74	-27	-0.65	-27	-1.22	-27	-1.93	-27	-3.46	-27	-0.02	-27	-0.17	-27	-2.31	-27	1.28	-27	0.02	-27	1.36	-27	-0.9	-27	-1.15	-27	-0.31	-27	1.02	-27	0.03	-27	0.59	-27	-0.34
-26.1	-1.94	-26.1	0.46	-26.1	-0.89	-26.1	-2.23	-26.1	1.98	-26.1	0.2	-26.1	-1.48	-26.1	-0.34	-26.1	-1.71	-26.1	-0.43	-26.1	0.98	-26.1	-1.4	-26.1	-1.77	-26.1	1.6	-26.1	1.19	-26.1	0.31	-26.1	-0.25	-26.1	-0.55	-26.1	-1.56	-26.1	2.02	-26.1	0.67	-26.1	-0.45	-26.1	-2.59	-26.1	1.73	-26.1	-1.26
-25.2	-0.84	-25.2	-0.99	-25.2	1.05	-25.2	-0.03	-25.2	-0.29	-25.2	0.13	-25.2	-0.06	-25.2	-0.87	-25.2	-2.46	-25.2	0.37	-25.2	0.4	-25.2	-0.39	-25.2	0.98	-25.2	1.07	-25.2	-3.45	-25.2	0.18	-25.2	1.72	-25.2	-0.69	-25.2	0.06	-25.2	2.57	-25.2	-0.08	-25.2	0.19	-25.2	-0.27	-25.2	-0.49	-25.2	1.4
-24.3	0.77	-24.3	0.9	-24.3	-0.1	-24.3	1.21	-24.3	-1.25	-24.3	0.25	-24.3	-1.55	-24.3	1.27	-24.3	-0.83	-24.3	1.55	-24.3	0.37	-24.3	-1.36	-24.3	0.25	-24.3	0.7	-24.3	-1.52	-24.3	0.66	-24.3	0.32	-24.3	0.23	-24.3	0.55	-24.3	-0.21	-24.3	0.97	-24.3	-1.2	-24.3	-1	-24.3	1.37	-24.3	1.03
-23.4	-0.91	-23.4	-0.85	-23.4	0.74	-23.4	2.57	-23.4	-0.11	-23.4	0.63	-23.4	0.83	-23.4	-1.04	-23.4	-0.27	-23.4	0.87	-23.4	-0.79	-23.4	-2.01	-23.4	1	-23.4	1.8	-23.4	-2.09	-23.4	1.25	-23.4	-0.8	-23.4	-1.12	-23.4	-0.98	-23.4	3.43	-23.4	-0.55	-23.4	0.95	-23.4	0.57	-23.4	0.44	-23.4	0.32
-22.5	-2.83	-22.5	0.73	-22.5	1.22	-22.5	-0.93	-22.5	-1.76	-22.5	0.57	-22.5	-0.3	-22.5	-0.15	-22.5	0.84	-22.5	0.89	-22.5	-1.92	-22.5	0.76	-22.5	1.53	-22.5	-0.2	-22.5	-0.65	-22.5	-0.01	-22.5	-1.69	-22.5	0.27	-22.5	-2.4	-22.5	-0.49	-22.5	1.02	-22.5	-2	-22.5	0.26	-22.5	2.84	-22.5	-2.21
-21.6	-2.04	-21.6	0.92	-21.6	-1.21	-21.6	2.81	-21.6	1.54	-21.6	0.99	-21.6	-0.11	-21.6	1.47	-21.6	1.24	-21.6	-2.25	-21.6	1.11	-21.6	0.16	-21.6	1.24	-21.6	1.54	-21.6	1.15	-21.6	-1.72	-21.6	0.45	-21.6	-2.36	-21.6	0.93	-21.6	1.98	-21.6	-0.17	-21.6	-1.74	-21.6	0.67	-21.6	-2.17	-21.6	2.65
-20.7	-0.37	-20.7	1.59	-20.7	1.46	-20.7	0.19	-20.7	0.65	-20.7	-1.98	-20.7	0.5	-20.7	-0.25	-20.7	0.33	-20.7	-0.19	-20.7	1.78	-20.7	-3.69	-20.7	2.65	-20.7	2.47	-20.7	1.7	-20.7	0.53	-20.7	-0.5	-20.7	0.3	-20.7	0.95	-20.7	1.73	-20.7	-0.7	-20.7	1.18	-20.7	-2.26	-20.7	-0.9	-20.7	0.22
-19.8	2.63	-19.8	0.32	-19.8	2.24	-19.8	3.53	-19.8	-0.35	-19.8	-3.34	-19.8	-0.25	-19.8	1.69	-19.8	0.16	-19.8	0.78	-19.8	1.26	-19.8	-1.57	-19.8	-0.7	-19.8	0.35	-19.8	1.98	-19.8	2.84	-19.8	-0.4	-19.8	-0.02	-19.8	-0.69	-19.8	0.4	-19.8	1.57	-19.8	1.42	-19.8	-0.18	-19.8	-1.88	-19.8	0.69
-18.9	-0.51	-18.9	1.09	-18.9	0.42	-18.9	-0.43	-18.9	0.94	-18.9	0.89	-18.9	1.43	-18.9	1.98	-18.9	-1.22	-18.9	3.04	-18.9	0.44	-18.9	0.68	-18.9	1.44	-18.9	-0.65	-18.9	0.09	-18.9	3.32	-18.9	-0.18	-18.9	0.91	-18.9	-2.93	-18.9	0.21	-18.9	1.37	-18.9	-1.03	-18.9	-1.04	-18.9	0.63	-18.9	-2.13
-18	-1.05	-18	1.31	-18	2.74	-18	0.21	-18	0.12	-18	-0.11	-18	-0.24	-18	0.44	-18	1.75	-18	0.33	-18	-1.96	-18	-2.4	-18	-1.09	-18	-1.03	-18	0.67	-18	-0.5	-18	-0.72	-18	-2.53	-18	1.36	-18	0.67	-18	1.72	-18	-1.76	-18	-0.56	-18	-0.31	-18	3.62
-17.1	-1.86	-17.1	-0.06	-17.1	0.93	-17.1	0.83	-17.1	-1.43	-17.1	-1.36	-17.1	-1.91	-17.1	0.1	-17.1	-1.51	-17.1	0.82	-17.1	-3.62	-17.1	-0.02	-17.1	0.01	-17.1	1.17	-17.1	-3.42	-17.1	0.35	-17.1	-0.4	-17.1	-2.62	-17.1	-0.56	-17.1	0.98	-17.1	0.4	-17.1	-2.31	-17.1	-0.27	-17.1	-0.64	-17.1	0.29
-16.2	0.97	-16.2	-0.99	-16.2	-1.16	-16.2	0.62	-16.2	1.07	-16.2	-0.39	-16.2	1.04	-16.2	-1.33	-16.2	-1.01	-16.2	-1.04	-16.2	0.31	-16.2	-2.27	-16.2	0.33	-16.2	-1.1	-16.2	0.67	-16.2	-0.85	-16.2	-0.13	-16.2	-4.02	-16.2	-1.18	-16.2	0.3	-16.2	1.8	-16.2	-1.34	-16.2	-0.48	-16.2	-1.36	-16.2	-0.45
-15.3	0.86	-15.3	1.65	-15.3	0.16	-15.3	1.91	-15.3	-2.09	-15.3	3.27	-15.3	0.56	-15.3	0.92	-15.3	0.56	-15.3	-0.42	-15.3	-0.55	-15.3	-0.34	-15.3	1.28	-15.3	2.04	-15.3	0.98	-15.3	1.42	-15.3	1.2	-15.3	0.14	-15.3	-2.03	-15.3	1.56	-15.3	1.52	-15.3	1.12	-15.3	-1.21	-15.3	-0.99	-15.3	0.21
-14.4	-1.62	-14.4	-0.39	-14.4	-0.29	-14.4	1.32	-14.4	2.16	-14.4	-0.81	-14.4	0.08	-14.4	-0.28	-14.4	-0.94	-14.4	1.74	-14.4	-1.84	-14.4	-0.71	-14.4	0.61	-14.4	0.48	-14.4	0.32	-14.4	1.53	-14.4	-0.55	-14.4	0.79	-14.4	-1.51	-14.4	0.55	-14.4	2.08	-14.4	0.5	-14.4	-1.83	-14.4	0.14	-14.4	-0.39
-13.5	1.35	-13.5	0.79	-13.5	0.32	-13.5	0.59	-13.5	-0.84	-13.5	-0.7	-13.5	-0.36	-13.5	-0.55	-13.5	-2.05	-13.5	3.38	-13.5	-1.07	-13.5	-0.54	-13.5	0.55	-13.5	0.68	-13.5	-1.3	-13.5	0.27	-13.5	0.4	-13.5	-2.19	-13.5	-1.41	-13.5	1.56	-13.5	0.63	-13.5	0.71	-13.5	-1.63	-13.5	0.13	-13.5	0.14
-12.6	0.64	-12.6	0.01	-12.6	-0.81	-12.6	0.16	-12.6	-0.5	-12.6	-0.06	-12.6	-0.69	-12.6	2.5	-12.6	-2.15	-12.6	0.92	-12.6	1.65	-12.6	1.18	-12.6	0.16	-12.6	3.03	-12.6	-0.83	-12.6	2.06	-12.6	2.61	-12.6	0.3	-12.6	-2.25	-12.6	1.93	-12.6	-0.41	-12.6	1.16	-12.6	-0.88	-12.6	-0.54	-12.6	-1.01
-11.7	-0.7	-11.7	-0.89	-11.7	0.34	-11.7	2.09	-11.7	-0.26	-11.7	-1.03	-11.7	-1.48	-11.7	-2.14	-11.7	0.93	-11.7	-0.41	-11.7	-2.27	-11.7	-1.59	-11.7	1.31	-11.7	0.25	-11.7	-2.56	-11.7	-3.47	-11.7	-1.63	-11.7	0.54	-11.7	-1.43	-11.7	-0.97	-11.7	-0.55	-11.7	-0.28	-11.7	-0.94	-11.7	-2.54	-11.7	-0.62
-10.8	0.47	-10.8	0.86	-10.8	-0.04	-10.8	-0.51	-10.8	-0.47	-10.8	-0.93	-10.8	-0.04	-10.8	-0.94	-10.8	-1.51	-10.8	0.56	-10.8	-1.48	-10.8	-2.47	-10.8	-1.75	-10.8	-2.72	-10.8	-0.78	-10.8	1.06	-10.8	-0.71	-10.8	-1.51	-10.8	-2.98	-10.8	-2.1	-10.8	0.09	-10.8	-0.4	-10.8	-0.31	-10.8	-0.11	-10.8	-1.26
-9.9	0.68	-9.9	-0.01	-9.9	-0.48	-9.9	0.7	-9.9	-0.38	-9.9	-1.64	-9.9	-0.72	-9.9	-0.51	-9.9	0.61	-9.9	-0.75	-9.9	-0.94	-9.9	-1.48	-9.9	-0.4	-9.9	-0.3	-9.9	1.19	-9.9	-1.38	-9.9	2.77	-9.9	-0.81	-9.9	0.84	-9.9	-0.37	-9.9	1.02	-9.9	-1.4	-9.9	0	-9.9	-0.3	-9.9	0.09
-9	-2.56	-9	2.06	-9	-0.91	-9	1.56	-9	-1.99	-9	3.44	-9	0.43	-9	-0.39	-9	0.9	-9	-0.54	-9	0.33	-9	-0.51	-9	1.69	-9	0.07	-9	0.09	-9	-0.86	-9	1.06	-9	-2.95	-9	-0.55	-9	0.05	-9	0.55	-9	-1.83	-9	0.11	-9	-0.34	-9	1.56
-8.1	-2.27	-8.1	2.58	-8.1	0.43	-8.1	-0.03	-8.1	1.52	-8.1	-1.74	-8.1	-1.2	-8.1	2.46	-8.1	-2.36	-8.1	1.78	-8.1	0.05	-8.1	2.43	-8.1	0.56	-8.1	0.94	-8.1	-1.5	-8.1	2.77	-8.1	-0.69	-8.1	1.14	-8.1	-1.02	-8.1	0.66	-8.1	0.07	-8.1	0.79	-8.1	1.22	-8.1	0.56	-8.1	0.34
-7.2	1.95	-7.2	-2.79	-7.2	-0.9	-7.2	2.37	-7.2	1.32	-7.2	-1.24	-7.2	-1.69	-7.2	-2.71	-7.2	-0.5	-7.2	0.42	-7.2	1.12	-7.2	0.74	-7.2	-0.91	-7.2	0.08	-7.2	-0.75	-7.2	-0.1	-7.2	-0.02	-7.2	-0.9	-7.2	-0.57	-7.2	1.38	-7.2	-0.01	-7.2	0.84	-7.2	0.36	-7.2	2.83	-7.2	-1.85
-6.3	-1.33	-6.3	1.86	-6.3	0.5	-6.3	-1.26	-6.3	2.26	-6.3	3.65	-6.3	1.44	-6.3	1.14	-6.3	-1.48	-6.3	1.28	-6.3	3.03	-6.3	0.85	-6.3	-0.19	-6.3	-0.07	-6.3	-2.65	-6.3	-0.86	-6.3	1.23	-6.3	0.56	-6.3	-0.56	-6.3	0.04	-6.3	-0.92	-6.3	-2.6	-6.3	-2.58	-6.3	-0.52	-6.3	0.85
-5.4	1.49	-5.4	-0.71	-5.4	0.56	-5.4	-1.1	-5.4	-3.28	-5.4	-0.02	-5.4	0.48	-5.4	-0.64	-5.4	2.62	-5.4	0.35	-5.4	-2.52	-5.4	-1.22	-5.4	3.55	-5.4	-1.13	-5.4	0.12	-5.4	1.85	-5.4	0.46	-5.4	0.55	-5.4	0.85	-5.4	-0.08	-5.4	-0.19	-5.4	0.28	-5.4	2.45	-5.4	-1.38	-5.4	-1.38
-4.5	-0.36	-4.5	-0.07	-4.5	-1.34	-4.5	0.95	-4.5	-0.66	-4.5	-0.48	-4.5	-1.62	-4.5	0.83	-4.5	-0.49	-4.5	-0.63	-4.5	0.73	-4.5	-0.77	-4.5	-1.3	-4.5	0.75	-4.5	-1.7	-4.5	1.38	-4.5	2.43	-4.5	-0.46	-4.5	-1.58	-4.5	-1.48	-4.5	0.21	-4.5	-0.86	-4.5	1.47	-4.5	-3.88	-4.5	0.26
-3.6	-0.82	-3.6	-0.11	-3.6	0.5	-3.6	-0.59	-3.6	0.95	-3.6	-3.46	-3.6	-2.32	-3.6	1.08	-3.6	-0.27	-3.6	-0.42	-3.6	-0.2	-3.6	-3.01	-3.6	-0.2	-3.6	1.13	-3.6	-0.04	-3.6	0.38	-3.6	-1.21	-3.6	-2.45	-3.6	-0.63	-3.6	0.93	-3.6	0	-3.6	-0.98	-3.6	-3.31	-3.6	0.49	-3.6	0.09
-2.7	0.18	-2.7	0.69	-2.7	1.16	-2.7	0.2	-2.7	1.07	-2.7	0.27	-2.7	0.1	-2.7	-0.96	-2.7	0.76	-2.7	-0.78	-2.7	-0.97	-2.7	-2.33	-2.7	-0.07	-2.7	-2.81	-2.7	-0.02	-2.7	-0.5	-2.7	1.1	-2.7	-3.8	-2.7	-2.21	-2.7	-1.7	-2.7	0.22	-2.7	-0.29	-2.7	-4.21	-2.7	-0.8	-2.7	-0.45
-1.8	-0.71	-1.8	-1.11	-1.8	1.12	-1.8	1.77	-1.8	-1.71	-1.8	-1.4	-1.8	0.76	-1.8	2.11	-1.8	-1.59	-1.8	-1.83	-1.8	0.11	-1.8	-0.52	-1.8	2.12	-1.8	-0.4	-1.8	-0.77	-1.8	-1.59	-1.8	1.98	-1.8	0.9	-1.8	-0.02	-1.8	-0.81	-1.8	0.45	-1.8	-0.89	-1.8	0.33	-1.8	0.55	-1.8	-0.26
-0.9	0.88	-0.9	-0.91	-0.9	-0.58	-0.9	2.33	-0.9	-2.63	-0.9	0.86	-0.9	-0.24	-0.9	-0.85	-0.9	-0.52	-0.9	0.5	-0.9	-3.18	-0.9	3.33	-0.9	1.82	-0.9	0.51	-0.9	0.85	-0.9	0.7	-0.9	-0.23	-0.9	0.43	-0.9	1.32	-0.9	0.72	-0.9	1.17	-0.9	1.57	-0.9	-0.26	-0.9	-0.6	-0.9	0.68
0	0.09	0	-1.18	0	0.83	0	0.08	0	-3.32	0	1.7	0	-0.62	0	-2.18	0	0.98	0	-0.29	0	-2.31	0	2	0	0.2	0	-0.92	0	-0.78	0	-0.83	0	-1.51	0	-2.88	0	0.88	0	1.89	0	0.81	0	0.47	0	-1.8	0	-2.36	0	-0.18
0.9	-1.49	0.9	2.34	0.9	0.15	0.9	0.95	0.9	-0.66	0.9	-1.33	0.9	-0.49	0.9	-0.97	0.9	-0.02	0.9	-0.67	0.9	-4.51	0.9	-1.94	0.9	-0.59	0.9	-2.46	0.9	-2.86	0.9	0.12	0.9	-3.35	0.9	-1.17	0.9	-1.32	0.9	1.58	0.9	1.57	0.9	0.29	0.9	-2.36	0.9	-2.47	0.9	0.97
1.8	-1.77	1.8	2.28	1.8	1.44	1.8	-0.58	1.8	1.24	1.8	0.73	1.8	-0.59	1.8	0.04	1.8	0.25	1.8	0.05	1.8	0.93	1.8	1.68	1.8	0.67	1.8	-0.08	1.8	-1.05	1.8	-0.04	1.8	-0.87	1.8	-0.45	1.8	-0.44	1.8	4.2	1.8	1.1	1.8	-0.03	1.8	-0.86	1.8	-0.2	1.8	1.45
2.7	0.86	2.7	-0.71	2.7	1.72	2.7	1.36	2.7	-3.24	2.7	-1.92	2.7	-1.07	2.7	0.68	2.7	2	2.7	-0.93	2.7	1.55	2.7	0.87	2.7	0.66	2.7	2.22	2.7	0.01	2.7	-0.96	2.7	3.23	2.7	-0.85	2.7	-1.08	2.7	2.68	2.7	1.44	2.7	0.1	2.7	2.04	2.7	-0.77	2.7	-0.72
3.6	-1.84	3.6	0.74	3.6	-1.35	3.6	-1.69	3.6	1.38	3.6	-1.31	3.6	1.34	3.6	0.38	3.6	-2.01	3.6	-1.44	3.6	-0.23	3.6	3.09	3.6	0.7	3.6	1.62	3.6	-1.78	3.6	-1.3	3.6	1.05	3.6	0.31	3.6	-3.58	3.6	3.38	3.6	-0.53	3.6	-0.22	3.6	-4.16	3.6	-0.7	3.6	-0.3
4.5	0.16	4.5	1.65	4.5	1.82	4.5	0.93	4.5	-0.15	4.5	0.63	4.5	1.45	4.5	0.29	4.5	-1.69	4.5	2.21	4.5	-0.29	4.5	-3.91	4.5	0.39	4.5	-0.88	4.5	-1.69	4.5	0.32	4.5	-0.37	4.5	-3.44	4.5	0.46	4.5	1.56	4.5	0.08	4.5	-0.25	4.5	-2	4.5	-0.46	4.5	0.7
5.4	-0.26	5.4	-0.19	5.4	-0.46	5.4	0.35	5.4	-0.19	5.4	1.9	5.4	-1.33	5.4	0.06	5.4	-0.48	5.4	1.02	5.4	0.14	5.4	-0.38	5.4	0.26	5.4	0.67	5.4	-2.41	5.4	0.03	5.4	0.8	5.4	-0.07	5.4	2.76	5.4	0.2	5.4	-0.3	5.4	0.11	5.4	-1.51	5.4	-0.04	5.4	2.48
6.3	-1.53	6.3	0.53	6.3	0.57	6.3	0.82	6.3	-1.27	6.3	-1.68	6.3	-0.83	6.3	0.14	6.3	0.07	6.3	0.39	6.3	-1.78	6.3	-2.91	6.3	0.2	6.3	1.98	6.3	-1.57	6.3	2.21	6.3	-1.75	6.3	0	6.3	-0.33	6.3	2.46	6.3	1.24	6.3	2.23	6.3	-1.21	6.3	1.63	6.3	-0.12
7.2	-2.3	7.2	-0.64	7.2	-0.97	7.2	-1.9	7.2	-0.26	7.2	1.67	7.2	-1.94	7.2	-0.57	7.2	-1.87	7.2	-1.71	7.2	1.45	7.2	-0.67	7.2	-0.1	7.2	0.19	7.2	-2.36	7.2	-1.32	7.2	0.89	7.2	-0.53	7.2	0.47	7.2	1.18	7.2	-0.42	7.2	0.75	7.2	-0.52	7.2	1.39	7.2	2.45
8.1	-2.67	8.1	-3.59	8.1	1.97	8.1	0.72	8.1	-0.16	8.1	-0.33	8.1	-0.13	8.1	-0.99	8.1	2.35	8.1	0.91	8.1	0.75	8.1	-2.05	8.1	0.3	8.1	-0.72	8.1	0.28	8.1	3.05	8.1	1.24	8.1	-3.68	8.1	-0.02	8.1	0.77	8.1	-1.2	8.1	2.62	8.1	-2.56	8.1	-1.96	8.1	-0.6
9	-1.58	9	-3.56	9	0.19	9	1.64	9	0.26	9	-2.33	9	0.88	9	0.3	9	0.26	9	-0.8	9	-1.42	9	0.11	9	-0.31	9	1.21	9	0.51	9	-1.57	9	-0.2	9	2.29	9	1.79	9	1.3	9	-0.1	9	0.88	9	-2.37	9	-0.21	9	0.06
9.9	1.57	9.9	0.65	9.9	0.34	9.9	3.08	9.9	-1.99	9.9	0.69	9.9	1.76	9.9	1.52	9.9	-1.08	9.9	-1.02	9.9	-3.76	9.9	1.17	9.9	-2.42	9.9	-0.81	9.9	-2.48	9.9	-0.85	9.9	-1.66	9.9	-2.57	9.9	3.54	9.9	0.24	9.9	1.39	9.9	0.79	9.9	-3.05	9.9	-1.67	9.9	1.49
10.8	-2.27	10.8	-0.67	10.8	2.29	10.8	1.35	10.8	1.54	10.8	3.29	10.8	2.29	10.8	1.14	10.8	1.56	10.8	1.04	10.8	-0.08	10.8	-0.19	10.8	0.7	10.8	-0.68	10.8	-0.76	10.8	-0.6	10.8	0.53	10.8	-1.34	10.8	3.51	10.8	0.37	10.8	-0.08	10.8	2.04	10.8	1.19	10.8	-1.56	10.8	-0.28
11.7	-0.67	11.7	-0.35	11.7	1.03	11.7	2.02	11.7	-0.72	11.7	1.63	11.7	0.48	11.7	-0.81	11.7	1.3	11.7	-1.46	11.7	-0.02	11.7	-0.69	11.7	-0.3	11.7	-0.29	11.7	-2.49	11.7	-2.49	11.7	-0.8	11.7	-0.38	11.7	5.11	11.7	4.05	11.7	-0.83	11.7	0.75	11.7	-0.25	11.7	1.01	11.7	3.91
12.6	0.34	12.6	-1.68	12.6	0.67	12.6	-0.36	12.6	-2.64	12.6	0.91	12.6	1.09	12.6	1.68	12.6	-1.21	12.6	0.12	12.6	-0.78	12.6	0.56	12.6	-1.11	12.6	0.83	12.6	-1.33	12.6	-0.63	12.6	-0.78	12.6	-0.96	12.6	5.74	12.6	3.09	12.6	2.24	12.6	-0.94	12.6	-1.5	12.6	0.72	12.6	2.7
13.5	-0.76	13.5	-1.1	13.5	0.71	13.5	2.79	13.5	0.89	13.5	-0.39	13.5	3.55	13.5	0.51	13.5	-0.66	13.5	-0.31	13.5	-1.44	13.5	3.32	13.5	0.27	13.5	2.04	13.5	-1.05	13.5	-0.87	13.5	-3.19	13.5	0.38	13.5	4.41	13.5	4.92	13.5	1.46	13.5	1.04	13.5	-3.16	13.5	1.66	13.5	1.29
14.4	-1.01	14.4	-2.05	14.4	2.62	14.4	0.29	14.4	-0.08	14.4	-0.8	14.4	2.27	14.4	2.3	14.4	2.47	14.4	-2.53	14.4	-0.12	14.4	-1.23	14.4	1.2	14.4	-0.72	14.4	0.06	14.4	-1.61	14.4	1.45	14.4	-2.81	14.4	3.88	14.4	0.47	14.4	2.47	14.4	0.97	14.4	-0.82	14.4	-0.96	14.4	0.81
15.3	-0.78	15.3	-3.37	15.3	1.06	15.3	-1.52	15.3	0	15.3	-0.17	15.3	2.31	15.3	-0.79	15.3	-2.9	15.3	-0.11	15.3	-2.01	15.3	-0.66	15.3	2.32	15.3	0.07	15.3	-0.73	15.3	1.96	15.3	-0.67	15.3	-1.19	15.3	6.22	15.3	4.03	15.3	3.52	15.3	2.38	15.3	-3.08	15.3	0.54	15.3	0.93
16.2	0.07	16.2	-1.93	16.2	1.85	16.2	0.02	16.2	-1.76	16.2	1.62	16.2	3.47	16.2	1.39	16.2	1.72	16.2	0.87	16.2	-0.22	16.2	0.58	16.2	0.39	16.2	4.3	16.2	-1.26	16.2	0.3	16.2	2.07	16.2	-1.28	16.2	4.2	16.2	3.81	16.2	-0.18	16.2	1.65	16.2	-1.72	16.2	0.88	16.2	-0.3
17.1	1.15	17.1	-0.52	17.1	1.74	17.1	0.03	17.1	-1.04	17.1	0.72	17.1	2.11	17.1	-0.19	17.1	1.19	17.1	-2.21	17.1	0.22	17.1	0.42	17.1	-0.72	17.1	-1.92	17.1	0.25	17.1	-2.44	17.1	-1.24	17.1	-2.94	17.1	5.42	17.1	1.39	17.1	3.3	17.1	-0.36	17.1	-3.77	17.1	-0.78	17.1	2.29
18	-0.41	18	-0.38	18	1.78	18	2.23	18	2.55	18	-0.07	18	1.66	18	1.86	18	1.38	18	-0.41	18	0.47	18	0.58	18	0.82	18	1.34	18	2.08	18	-2.08	18	-1.77	18	-1.5	18	5.3	18	3.2	18	3.12	18	2.65	18	-1.89	18	0.6	18	-0.91
18.9	2.26	18.9	-2.1	18.9	1.89	18.9	-1.59	18.9	1.52	18.9	-2.13	18.9	1.94	18.9	2.24	18.9	-1.04	18.9	-1.4	18.9	1.56	18.9	-2.33	18.9	-0.03	18.9	0.62	18.9	-2.01	18.9	-1.42	18.9	-1.04	18.9	-3.28	18.9	3.54	18.9	0.74	18.9	2.8	18.9	0.28	18.9	-6.65	18.9	-0.23	18.9	0.94
19.8	-0.72	19.8	0.15	19.8	1.43	19.8	2.79	19.8	1.2	19.8	1.72	19.8	0.48	19.8	-0.57	19.8	0.24	19.8	-0.28	19.8	0.47	19.8	-0.29	19.8	-2.77	19.8	1.35	19.8	-2.19	19.8	-1.37	19.8	-2.51	19.8	-1.46	19.8	5.18	19.8	5.29	19.8	5.04	19.8	1.16	19.8	-0.67	19.8	0.8	19.8	0.74
20.7	1.2	20.7	0.06	20.7	1.05	20.7	1.3	20.7	0.83	20.7	2.64	20.7	1.92	20.7	0.07	20.7	-2.65	20.7	-0.58	20.7	0.05	20.7	-0.33	20.7	-1.99	20.7	-0.75	20.7	-3.13	20.7	-1.66	20.7	-2.89	20.7	-1.21	20.7	4.55	20.7	2.13	20.7	3.75	20.7	2.04	20.7	-4.17	20.7	2.47	20.7	3.58
21.6	2.17	21.6	-3.59	21.6	1.47	21.6	1.23	21.6	-0.22	21.6	-0.72	21.6	2.73	21.6	0.35	21.6	0.13	21.6	0.78	21.6	0.02	21.6	-0.26	21.6	-0.39	21.6	-1.5	21.6	-1.62	21.6	-0.4	21.6	-1.35	21.6	-1.08	21.6	5.49	21.6	1.37	21.6	2.95	21.6	1.42	21.6	-2.27	21.6	0.7	21.6	2.06
22.5	3.46	22.5	-1.53	22.5	1.68	22.5	0.79	22.5	-1.48	22.5	1.03	22.5	1.16	22.5	-0.58	22.5	0.66	22.5	-1.11	22.5	-1.75	22.5	2.98	22.5	-2.37	22.5	0.72	22.5	-0.75	22.5	-1.55	22.5	-1.54	22.5	0.58	22.5	6.87	22.5	4.44	22.5	1.72	22.5	-0.52	22.5	-0.5	22.5	0.83	22.5	1.34
23.4	0.87	23.4	-2.47	23.4	1.3	23.4	0.1	23.4	-0.42	23.4	-1.13	23.4	2.05	23.4	1.48	23.4	-0.85	23.4	-0.04	23.4	-1.85	23.4	-0.04	23.4	0.31	23.4	2.22	23.4	-1.67	23.4	-1.58	23.4	-2.77	23.4	-2.41	23.4	8.32	23.4	4.87	23.4	2.31	23.4	1.57	23.4	-0.84	23.4	-0.26	23.4	5.97
24.3	2.74	24.3	0.02	24.3	-1.4	24.3	2.12	24.3	0.66	24.3	-1.25	24.3	-0.23	24.3	2.24	24.3	-1.04	24.3	2.03	24.3	0.16	24.3	0.65	24.3	-1.27	24.3	0.3	24.3	-0.95	24.3	-0.9	24.3	-0.19	24.3	-1.19	24.3	7.5	24.3	3	24.3	1.46	24.3	-1.26	24.3	-2.84	24.3	1.85	24.3	-1.77
25.2	1.71	25.2	-2.05	25.2	0.25	25.2	2.18	25.2	-0.68	25.2	-0.8	25.2	3	25.2	0.04	25.2	0.81	25.2	0.59	25.2	1.17	25.2	1.95	25.2	-0.87	25.2	-1.88	25.2	-0.14	25.2	0.4	25.2	-0.31	25.2	-1.39	25.2	6.99	25.2	3.14	25.2	2.9	25.2	2.15	25.2	0.02	25.2	1.44	25.2	1.52
26.1	0.43	26.1	-1.99	26.1	1.84	26.1	-0.64	26.1	1.67	26.1	2.65	26.1	-0.15	26.1	-0.33	26.1	2.46	26.1	-2.88	26.1	0.19	26.1	2.73	26.1	-1.77	26.1	1.62	26.1	-0.73	26.1	-3.25	26.1	0.36	26.1	-2.3	26.1	4.32	26.1	3.69	26.1	4.89	26.1	1.49	26.1	0.08	26.1	2.47	26.1	-0.92
27	0.13	27	-2.62	27	1.44	27	0.06	27	-2.94	27	1.3	27	0.89	27	-0.37	27	0.79	27	-0.49	27	-2.04	27	-1.49	27	0.19	27	-1.39	27	0.04	27	-1.03	27	-1.5	27	-1.73	27	8.74	27	3.86	27	3.71	27	3.96	27	-0.6	27	1.6	27	2.15
27.9	0.83	27.9	-1.41	27.9	2.67	27.9	3.4	27.9	1.73	27.9	0.76	27.9	1.42	27.9	0.02	27.9	1.35	27.9	2.06	27.9	0.3	27.9	0.73	27.9	-1.71	27.9	1.66	27.9	1.46	27.9	1.09	27.9	-3.5	27.9	0.79	27.9	4.3	27.9	4.56	27.9	2.77	27.9	1.88	27.9	-1.8	27.9	0.98	27.9	0.11
28.8	0.71	28.8	-0.44	28.8	2.46	28.8	1.04	28.8	-0.79	28.8	-1.7	28.8	1.87	28.8	0.54	28.8	0.7	28.8	0.09	28.8	0.23	28.8	-1.76	28.8	-1.49	28.8	-0.36	28.8	-0.53	28.8	-1.8	28.8	0.75	28.8	-1.46	28.8	7.47	28.8	3.34	28.8	3.11	28.8	1.03	28.8	-1.37	28.8	1.27	28.8	2.43
29.7	-0.9	29.7	-0.31	29.7	0.07	29.7	1.4	29.7	-0.13	29.7	0.04	29.7	2.68	29.7	-0.28	29.7	-0.91	29.7	-1.07	29.7	-0.12	29.7	2.09	29.7	-1.24	29.7	-0.35	29.7	0.32	29.7	1.59	29.7	1.1	29.7	-2.99	29.7	5.28	29.7	3.54	29.7	3.2	29.7	2.77	29.7	-2.88	29.7	-0.35	29.7	-0.17
30.6	0.19	30.6	-0.61	30.6	1.31	30.6	0.64	30.6	1.82	30.6	1.86	30.6	2.29	30.6	0.88	30.6	2.34	30.6	-1.43	30.6	0.28	30.6	0.07	30.6	-1.53	30.6	0.61	30.6	-0.83	30.6	-2.02	30.6	-1.77	30.6	-1.79	30.6	6.26	30.6	5.2	30.6	4.63	30.6	-1.4	30.6	-1.51	30.6	0.11	30.6	-0.85
31.5	0.39	31.5	-1.26	31.5	1.38	31.5	-0.54	31.5	1.75	31.5	-0.29	31.5	2.4	31.5	1.23	31.5	0.67	31.5	-0.52	31.5	-1.08	31.5	-1.96	31.5	-1.97	31.5	1.11	31.5	-2.13	31.5	0.32	31.5	0.01	31.5	-4.84	31.5	6.15	31.5	5.55	31.5	5.16	31.5	1.2	31.5	-0.19	31.5	-0.98	31.5	0.83
32.4	3.06	32.4	-2.01	32.4	1.34	32.4	0.3	32.4	-0.35	32.4	2.65	32.4	1.82	32.4	0.51	32.4	0.53	32.4	0.82	32.4	-1.59	32.4	0.17	32.4	-2.52	32.4	2.16	32.4	-0.63	32.4	-1.05	32.4	-0.64	32.4	-2.31	32.4	3.9	32.4	3.22	32.4	3.32	32.4	1.11	32.4	-0.43	32.4	2.46	32.4	1.85
33.3	1.66	33.3	-2.28	33.3	0.18	33.3	0.33	33.3	-1.35	33.3	-1.14	33.3	3.81	33.3	0.19	33.3	1.13	33.3	-0.1	33.3	-0.22	33.3	-1.24	33.3	1.88	33.3	0.26	33.3	1.26	33.3	0.74	33.3	0.47	33.3	-1.26	33.3	7.77	33.3	4.12	33.3	6.11	33.3	1.29	33.3	-2.01	33.3	2.53	33.3	2.01
34.2	1.3	34.2	-1.69	34.2	0.64	34.2	0	34.2	0.16	34.2	0.91	34.2	3.88	34.2	1.46	34.2	0.33	34.2	-1.9	34.2	-0.53	34.2	-0.85	34.2	0.41	34.2	1.31	34.2	-1.95	34.2	-1.13	34.2	1.19	34.2	-1.04	34.2	6.78	34.2	6.18	34.2	2.96	34.2	2.8	34.2	-0.92	34.2	-0.3	34.2	0.55
35.1	1.93	35.1	-1.06	35.1	-0.41	35.1	-3.25	35.1	1.26	35.1	0.36	35.1	2.63	35.1	0.42	35.1	1.26	35.1	-2.1	35.1	2.12	35.1	-0.92	35.1	-3.36	35.1	1.46	35.1	-1.27	35.1	-2.65	35.1	-0.49	35.1	-0.43	35.1	5.35	35.1	4.76	35.1	4.06	35.1	0.99	35.1	-2.33	35.1	0.32	35.1	0.17
36	0.15	36	-2.09	36	2.84	36	0.34	36	1.12	36	0.81	36	1.46	36	0.52	36	0.07	36	-0.82	36	-4.47	36	0.08	36	-1.1	36	1.26	36	-1.38	36	-3.15	36	-0.87	36	-0.47	36	7.08	36	3.27	36	2.78	36	-1.27	36	-2.18	36	2.28	36	2.28
36.9	2.06	36.9	-2.07	36.9	0.06	36.9	1.34	36.9	1.06	36.9	-2.33	36.9	3.01	36.9	-0.77	36.9	0.23	36.9	-0.93	36.9	0.15	36.9	-1.76	36.9	2.1	36.9	-1.47	36.9	-1.9	36.9	-1.33	36.9	-0.11	36.9	-1.23	36.9	9.48	36.9	3.6	36.9	4.67	36.9	1.66	36.9	0.73	36.9	1.37	36.9	0.96
37.8	0.59	37.8	-1	37.8	4.14	37.8	-1.9	37.8	0.75	37.8	0.25	37.8	-1.78	37.8	0.47	37.8	1.65	37.8	-1.5	37.8	-1.33	37.8	-1.13	37.8	-1.76	37.8	0.09	37.8	-2.82	37.8	-1.38	37.8	-0.16	37.8	-1.34	37.8	4.4	37.8	2.33	37.8	2.67	37.8	0.13	37.8	-2.54	37.8	1.83	37.8	-0.92
38.7	0.68	38.7	-1.34	38.7	1.4	38.7	3.06	38.7	1.01	38.7	2.38	38.7	2.83	38.7	-1.34	38.7	-0.3	38.7	0.21	38.7	0.81	38.7	-0.71	38.7	0.3	38.7	-0.35	38.7	-1.79	38.7	-0.6	38.7	-0.54	38.7	-1.76	38.7	7.34	38.7	3.81	38.7	3.04	38.7	2.11	38.7	-1.52	38.7	1.65	38.7	1.84
39.6	-0.07	39.6	-0.1	39.6	1.47	39.6	-0.36	39.6	0.75	39.6	3.06	39.6	1.17	39.6	-1.56	39.6	1.31	39.6	1.36	39.6	0.78	39.6	2.83	39.6	-2.31	39.6	-1.29	39.6	-1.26	39.6	-3.26	39.6	-1.29	39.6	0.02	39.6	8.85	39.6	3.86	39.6	5.15	39.6	-1.36	39.6	0.44	39.6	2.35	39.6	1.11
40.5	-0.78	40.5	0.82	40.5	3.15	40.5	1.72	40.5	0.85	40.5	0.59	40.5	-0.35	40.5	1.93	40.5	1.81	40.5	0.21	40.5	0.33	40.5	1.12	40.5	-1.57	40.5	-1.35	40.5	-0.97	40.5	-0.72	40.5	-1.53	40.5	-0.81	40.5	7.4	40.5	2.23	40.5	5.8	40.5	2.21	40.5	-1.15	40.5	1.54	40.5	1.07
41.4	0.65	41.4	-2.85	41.4	2.04	41.4	-1.09	41.4	-1.28	41.4	0.56	41.4	2.52	41.4	-0.26	41.4	-0.89	41.4	-1.61	41.4	-1.3	41.4	1.69	41.4	-1.5	41.4	0.9	41.4	1.17	41.4	-2.85	41.4	-0.83	41.4	-0.38	41.4	8.44	41.4	5.44	41.4	5.45	41.4	1.32	41.4	-0.76	41.4	2.68	41.4	0.71
42.3	3.89	42.3	-2.02	42.3	2.68	42.3	0.54	42.3	0.53	42.3	4.13	42.3	0.75	42.3	0.72	42.3	1	42.3	0.43	42.3	-0.4	42.3	-1.07	42.3	-3.2	42.3	0.3	42.3	-1.65	42.3	-0.57	42.3	-2.44	42.3	-2.02	42.3	7.39	42.3	2.72	42.3	1.48	42.3	3.04	42.3	-1.25	42.3	2.21	42.3	3.39
43.2	0.7	43.2	-1.6	43.2	1.85	43.2	-0.67	43.2	2.19	43.2	0.04	43.2	4.56	43.2	-0.11	43.2	1.78	43.2	-1.83	43.2	1.07	43.2	-0.35	43.2	-0.12	43.2	0.43	43.2	-1.46	43.2	-0.55	43.2	-2.01	43.2	-1.04	43.2	7.7	43.2	3.81	43.2	2.46	43.2	1.3	43.2	-0.6	43.2	2.17	43.2	2.04
44.1	1.06	44.1	-0.3	44.1	4.61	44.1	-0.74	44.1	-1.29	44.1	-0.87	44.1	3.15	44.1	1.57	44.1	0.96	44.1	-0.53	44.1	0.58	44.1	0.21	44.1	-0.19	44.1	-0.72	44.1	-0.83	44.1	-1.43	44.1	-1.51	44.1	0.08	44.1	7.98	44.1	2.92	44.1	6.22	44.1	-0.47	44.1	-2.07	44.1	2.28	44.1	2.23
45	-0.16	45	-3.37	45	1.69	45	1.49	45	0.21	45	-0.1	45	3.28	45	-1.92	45	-1.56	45	-1.83	45	-1.08	45	-0.9	45	0.66	45	-0.28	45	-1.42	45	-2.59	45	-1.83	45	-1.24	45	8.12	45	3.38	45	6.76	45	-0.77	45	0.63	45	4.67	45	0.72
45.9	2.47	45.9	-0.67	45.9	2.98	45.9	0.71	45.9	0.95	45.9	2.51	45.9	2.89	45.9	1.01	45.9	2.94	45.9	0.26	45.9	2.1	45.9	-0.14	45.9	-0.09	45.9	0.98	45.9	1.44	45.9	-1.95	45.9	1.68	45.9	-4.54	45.9	7.5	45.9	4.04	45.9	5.92	45.9	2.27	45.9	4.42	45.9	0.27	45.9	2.08
46.8	1.13	46.8	-1.88	46.8	3.91	46.8	0.27	46.8	3.52	46.8	0.93	46.8	3.92	46.8	1.48	46.8	1.13	46.8	0.34	46.8	0.78	46.8	1.12	46.8	-1.51	46.8	1.02	46.8	-0.96	46.8	-1.61	46.8	1.21	46.8	-0.1	46.8	6.22	46.8	3.86	46.8	4.61	46.8	2.69	46.8	1.39	46.8	3.28	46.8	1.53
47.7	-0.7	47.7	-1.46	47.7	3.4	47.7	1.32	47.7	1.94	47.7	-2	47.7	2.12	47.7	0.98	47.7	-0.08	47.7	-1	47.7	-1.18	47.7	-1.99	47.7	-1.72	47.7	0.16	47.7	-1.11	47.7	1.4	47.7	-0.47	47.7	-1.23	47.7	7.74	47.7	3.54	47.7	3.34	47.7	3.78	47.7	-0.42	47.7	4.53	47.7	0.08
48.6	-0.28	48.6	-0.6	48.6	2.45	48.6	2.17	48.6	-0.23	48.6	-0.12	48.6	2.41	48.6	-1.33	48.6	0.4	48.6	-0.31	48.6	2.08	48.6	-0.05	48.6	-0.35	48.6	-0.04	48.6	-3.01	48.6	-1.89	48.6	2.06	48.6	0.1	48.6	6.38	48.6	2.63	48.6	1.68	48.6	-0.66	48.6	0.47	48.6	4.07	48.6	1.49
49.5	1.9	49.5	10290.1	49.5	4.43	49.5	4.11	49.5	2.19	49.5	0.04	49.5	3.45	49.5	-347.45	49.5	1.45	49.5	-1.26	49.5	0.87	49.5	-0.7	49.5	-2.04	49.5	-0.23	49.5	-1.31	49.5	-1.49	49.5	0.15	49.5	-1.32	49.5	8.48	49.5	6.68	49.5	5.91	49.5	2.71	49.5	0.6	49.5	2.75	49.5	2.38
50.4	4.42	50.4	41655.7	50.4	7.5	50.4	1.87	50.4	1.21	50.4	2.08	50.4	7.38	50.4	-15234.9	50.4	5.55	50.4	2.2	50.4	1.23	50.4	0.81	50.4	-1.76	50.4	-15137.7	50.4	0.84	50.4	-1.49	50.4	0.26	50.4	-2.4	50.4	8.43	50.4	-4013.8	50.4	7.01	50.4	3.08	50.4	8.88	50.4	2.2	50.4	0.8
51.3	4.88	51.3	41718.8	51.3	9.49	51.3	1.78	51.3	3.17	51.3	3.45	51.3	3.72	51.3	-27367	51.3	6.72	51.3	1.24	51.3	8.34	51.3	0.4	51.3	-2.69	51.3	-28940.7	51.3	-0.83	51.3	-2.91	51.3	1.42	51.3	-4.77	51.3	11.23	51.3	27284.9	51.3	9.5	51.3	4.9	51.3	19.28	51.3	-4.36	51.3	3.23
52.2	1.93	52.2	41756.3	52.2	6.73	52.2	3.86	52.2	18.83	52.2	-3.41	52.2	4.75	52.2	-27460.6	52.2	5.84	52.2	0.79	52.2	18.5	52.2	-6.45	52.2	1.13	52.2	-28940.7	52.2	0.39	52.2	-2.66	52.2	3.69	52.2	-1.69	52.2	13.9	52.2	29460.2	52.2	11.98	52.2	4.95	52.2	22.77	52.2	-2.38	52.2	2.29
53.1	3.57	53.1	46819.1	53.1	7.7	53.1	2.43	53.1	18.26	53.1	-2.85	53.1	5.65	53.1	-22409.8	53.1	7.29	53.1	0.92	53.1	15.64	53.1	-1.55	53.1	-0.78	53.1	-28940.7	53.1	-0.33	53.1	-2.01	53.1	0.57	53.1	-1.67	53.1	13.43	53.1	29479.3	53.1	11.57	53.1	4.71	53.1	20.43	53.1	-3.62	53.1	1.72
54	3.88	54	25332.8	54	5.53	54	3.07	54	16.84	54	-2.69	54	5.36	54	-19217.5	54	2.75	54	1.2	54	13.64	54	-5.64	54	-1.16	54	-20241.8	54	-1.49	54	-1.87	54	2.15	54	-4.6	54	12.67	54	44270	54	11.59	54	5.25	54	17.41	54	-5.4	54	1.73
54.9	0.9	54.9	140.93	54.9	4.01	54.9	2.51	54.9	15.33	54.9	-4.99	54.9	1.4	54.9	121.72	54.9	0.15	54.9	-2.39	54.9	13.87	54.9	-5.65	54.9	-2.94	54.9	675.2	54.9	0.24	54.9	-0.41	54.9	1.23	54.9	-3.4	54.9	9.21	54.9	3722.03	54.9	5.57	54.9	3.09	54.9	0.96	54.9	2.21	54.9	1.68
55.8	3.67	55.8	136.72	55.8	3.43	55.8	-0.01	55.8	0.76	55.8	1.87	55.8	2.25	55.8	118.93	55.8	0.44	55.8	-1.23	55.8	0.84	55.8	1.57	55.8	-1.3	55.8	8.9	55.8	-1.56	55.8	-0.25	55.8	-0.96	55.8	-0.82	55.8	7.57	55.8	76.39	55.8	5.89	55.8	-0.03	55.8	-2.61	55.8	2.71	55.8	1
56.7	1.55	56.7	139.04	56.7	3.35	56.7	1.13	56.7	1.46	56.7	2.57	56.7	1.89	56.7	118.26	56.7	0.8	56.7	-1.59	56.7	-0.3	56.7	4.37	56.7	-0.09	56.7	8.39	56.7	-2.09	56.7	-0.66	56.7	2.31	56.7	-0.06	56.7	9.97	56.7	75.67	56.7	5.44	56.7	2.97	56.7	2.91	56.7	3.81	56.7	2.82
57.6	0.46	57.6	138.51	57.6	5.29	57.6	0.98	57.6	2.32	57.6	0.38	57.6	3.2	57.6	121.55	57.6	1.36	57.6	-0.05	57.6	-2.69	57.6	-0.16	57.6	-2.94	57.6	10.11	57.6	-1.8	57.6	-0.04	57.6	-2.43	57.6	1.11	57.6	9.34	57.6	75.13	57.6	4.86	57.6	3.25	57.6	-0.85	57.6	3.34	57.6	2.21
58.5	1.17	58.5	138.39	58.5	-0.35	58.5	3.69	58.5	1.82	58.5	-0.63	58.5	1.96	58.5	120.65	58.5	-0.84	58.5	-1.26	58.5	0.27	58.5	-0.27	58.5	-2.16	58.5	8.49	58.5	-0.55	58.5	-0.53	58.5	-1.37	58.5	0.52	58.5	6.3	58.5	76.02	58.5	5.43	58.5	1.49	58.5	0.31	58.5	1.55	58.5	1.06
59.4	2.3	59.4	138.48	59.4	1.18	59.4	3.01	59.4	2.19	59.4	1.67	59.4	0.9	59.4	119.5	59.4	-0.73	59.4	-2.36	59.4	-0.94	59.4	-0.54	59.4	-3	59.4	8.65	59.4	-1.85	59.4	-2.86	59.4	-2.53	59.4	-0.93	59.4	8.89	59.4	76.54	59.4	6.8	59.4	3.05	59.4	-2.24	59.4	3.97	59.4	1.37
60.3	2.14	60.3	138.61	60.3	0.76	60.3	0.79	60.3	0.86	60.3	0.75	60.3	2.26	60.3	118.97	60.3	1.76	60.3	-1.87	60.3	0.61	60.3	-0.26	60.3	-0.7	60.3	7.77	60.3	-0.44	60.3	-3.01	60.3	-1.91	60.3	1.44	60.3	8.44	60.3	74.66	60.3	4.33	60.3	2.44	60.3	-1.1	60.3	4.99	60.3	-0.74
61.2	1.14	61.2	138.68	61.2	3.27	61.2	0.53	61.2	0.24	61.2	3.23	61.2	0.89	61.2	119.34	61.2	1.2	61.2	-2.23	61.2	0.16	61.2	3.53	61.2	-1.68	61.2	9.83	61.2	-1.01	61.2	-4.84	61.2	-1.54	61.2	-0.68	61.2	9.68	61.2	76.16	61.2	7.06	61.2	1.06	61.2	-1.71	61.2	6.46	61.2	1.55
62.1	3.01	62.1	137.79	62.1	3.03	62.1	0.96	62.1	1.24	62.1	2.37	62.1	0.58	62.1	119.45	62.1	-1.51	62.1	-0.89	62.1	1.11	62.1	0.64	62.1	-4.95	62.1	7.37	62.1	-4.11	62.1	-2.44	62.1	-2.09	62.1	-2.11	62.1	8.59	62.1	73.7	62.1	6.33	62.1	3.43	62.1	0.24	62.1	2.01	62.1	3.65
63	1.96	63	137.36	63	2.04	63	-0.54	63	3.43	63	3.65	63	0.61	63	117.37	63	-1.03	63	-1.94	63	-0.48	63	1.83	63	-2.62	63	6.86	63	-0.23	63	-0.51	63	-0.8	63	-1.07	63	9.69	63	74.92	63	5.85	63	2.17	63	-3.13	63	3.52	63	1.65
63.9	1.84	63.9	137.72	63.9	1.34	63.9	0	63.9	0.07	63.9	1.47	63.9	2.86	63.9	120.95	63.9	0.82	63.9	-1.02	63.9	-0.7	63.9	1.32	63.9	-0.07	63.9	8.33	63.9	-0.47	63.9	-1.26	63.9	-3	63.9	0.21	63.9	7.55	63.9	75.26	63.9	4.69	63.9	1.7	63.9	-1.12	63.9	2.32	63.9	1.69
64.8	1.18	64.8	138.48	64.8	1.29	64.8	2.22	64.8	2.9	64.8	1.38	64.8	1.83	64.8	120.25	64.8	1.37	64.8	-0.04	64.8	0.66	64.8	-2.5	64.8	0.55	64.8	11	64.8	-2.63	64.8	-2.7	64.8	-1.45	64.8	-2.29	64.8	8.78	64.8	77.9	64.8	6.92	64.8	0.86	64.8	-1.05	64.8	4.06	64.8	-0.22
65.7	0.33	65.7	152.27	65.7	1.31	65.7	-0.53	65.7	-0.96	65.7	1.99	65.7	0.41	65.7	134.74	65.7	-2.47	65.7	-1.66	65.7	0.28	65.7	-1.72	65.7	-2.76	65.7	9.16	65.7	-2.87	65.7	-0.78	65.7	-3.14	65.7	-2.31	65.7	7.99	65.7	94.7	65.7	5.1	65.7	2.72	65.7	-0.25	65.7	2.95	65.7	-0.54
66.6	2.59	66.6	136.73	66.6	1.52	66.6	1.76	66.6	1.69	66.6	1.68	66.6	3.9	66.6	108.39	66.6	0.96	66.6	-1.25	66.6	1.07	66.6	1.01	66.6	-2.55	66.6	8.74	66.6	-1.58	66.6	-3.24	66.6	-0.65	66.6	-1.32	66.6	9.52	66.6	69.23	66.6	4.51	66.6	4.35	66.6	-0.42	66.6	5.51	66.6	0.27
67.5	0.74	67.5	138.44	67.5	4.49	67.5	-1.78	67.5	2.1	67.5	2.81	67.5	1.07	67.5	118.23	67.5	3.62	67.5	-1.1	67.5	1.56	67.5	0.71	67.5	-1.08	67.5	6.66	67.5	-2.93	67.5	-2.64	67.5	1.84	67.5	-1.64	67.5	6.09	67.5	76.62	67.5	3.4	67.5	1.19	67.5	2.78	67.5	4.42	67.5	0.86
68.4	-1.82	68.4	138.41	68.4	-0.73	68.4	1.43	68.4	0.14	68.4	2.31	68.4	-0.15	68.4	118.44	68.4	0.51	68.4	0.22	68.4	-0.56	68.4	1.08	68.4	-1.32	68.4	8	68.4	-0.75	68.4	-1.75	68.4	-0.09	68.4	-0.28	68.4	6.75	68.4	73.44	68.4	3.06	68.4	1.8	68.4	0.75	68.4	2.97	68.4	1.05
69.3	1.73	69.3	137.05	69.3	2.73	69.3	1.3	69.3	-0.12	69.3	3.76	69.3	1.44	69.3	118.4	69.3	-0.91	69.3	0.58	69.3	1.23	69.3	0.71	69.3	-0.37	69.3	10.13	69.3	-0.33	69.3	-2.78	69.3	-0.92	69.3	-3.46	69.3	9.02	69.3	77.99	69.3	4.17	69.3	0.24	69.3	0.29	69.3	1.17	69.3	2.08
70.2	0.63	70.2	137.86	70.2	3.99	70.2	0.34	70.2	1.32	70.2	0.69	70.2	0.04	70.2	118.66	70.2	2.25	70.2	-0.95	70.2	-1.31	70.2	-1.03	70.2	-0.62	70.2	6.35	70.2	0.47	70.2	-1.53	70.2	0.24	70.2	-0.19	70.2	3.64	70.2	73.39	70.2	4.75	70.2	0.13	70.2	2.55	70.2	4.81	70.2	-0.26
71.1	-0.3	71.1	136.75	71.1	4.82	71.1	-1.1	71.1	0.65	71.1	4.49	71.1	-0.64	71.1	117.34	71.1	1.72	71.1	-1.41	71.1	-0.66	71.1	3.42	71.1	-1.51	71.1	6.79	71.1	-1.8	71.1	-1.36	71.1	-1.23	71.1	-3.73	71.1	4.56	71.1	76.55	71.1	3.28	71.1	1.87	71.1	1.85	71.1	2.76	71.1	2.13
72	0.44	72	134.6	72	3.08	72	-0.08	72	-0.78	72	1.63	72	1.33	72	118.14	72	0.69	72	-1.05	72	0.53	72	-0.38	72	1.05	72	9.28	72	-3.14	72	-0.85	72	-0.8	72	-1.51	72	3.49	72	74.38	72	4.51	72	0.56	72	-0.48	72	4.66	72	-1.66
72.9	-0.91	72.9	137.24	72.9	3.18	72.9	0.21	72.9	1.65	72.9	1.7	72.9	0.25	72.9	117.69	72.9	2.79	72.9	-0.13	72.9	-0.02	72.9	-0.43	72.9	-0.21	72.9	7.9	72.9	-0.74	72.9	2.44	72.9	-2.31	72.9	-3.14	72.9	5.33	72.9	74.26	72.9	4.12	72.9	3.8	72.9	0.4	72.9	2.95	72.9	-0.65
73.8	0.66	73.8	137.19	73.8	1.52	73.8	0.73	73.8	1.55	73.8	0.99	73.8	-0.16	73.8	118.74	73.8	0.01	73.8	-0.48	73.8	-1.05	73.8	1.06	73.8	-1.85	73.8	7.2	73.8	-0.22	73.8	-1.18	73.8	-1.89	73.8	-1.8	73.8	4.11	73.8	73.65	73.8	5.89	73.8	2.77	73.8	-0.59	73.8	4.25	73.8	1.13
74.7	0.51	74.7	137.99	74.7	2.93	74.7	-1.79	74.7	3.17	74.7	7.69	74.7	2	74.7	117.67	74.7	3.8	74.7	-0.61	74.7	-0.51	74.7	3.74	74.7	1.89	74.7	9.96	74.7	0.77	74.7	-3.17	74.7	-2.27	74.7	-1.39	74.7	5.42	74.7	77.06	74.7	5.7	74.7	1.35	74.7	0	74.7	4.63	74.7	2.36
75.6	0.28	75.6	136.93	75.6	3.82	75.6	1.49	75.6	1.12	75.6	2.2	75.6	-1.21	75.6	116.31	75.6	-0.28	75.6	-2.03	75.6	2.42	75.6	-1.39	75.6	0.8	75.6	9.48	75.6	-1.36	75.6	-2.11	75.6	1.58	75.6	-2.61	75.6	8	75.6	73.77	75.6	4.22	75.6	0.88	75.6	2.05	75.6	2.51	75.6	2.58
76.5	1.34	76.5	134.2	76.5	2.24	76.5	0.36	76.5	-0.96	76.5	1.57	76.5	1.12	76.5	117.67	76.5	2.17	76.5	-0.65	76.5	-0.52	76.5	0.31	76.5	1.21	76.5	8.4	76.5	0.29	76.5	-1.76	76.5	1.01	76.5	-1.14	76.5	6.47	76.5	73.41	76.5	1.43	76.5	-2.19	76.5	0.24	76.5	5.07	76.5	3.3
77.4	0.67	77.4	135.26	77.4	2.06	77.4	0.27	77.4	-0.36	77.4	-0.3	77.4	1.88	77.4	116.59	77.4	2.85	77.4	-0.47	77.4	0.95	77.4	-1.2	77.4	0.94	77.4	7.48	77.4	-0.25	77.4	-3.5	77.4	-0.12	77.4	-1.75	77.4	4.45	77.4	77.2	77.4	4.53	77.4	0.46	77.4	-0.93	77.4	1.21	77.4	-0.77
78.3	1.62	78.3	136.75	78.3	0.76	78.3	-0.57	78.3	4.26	78.3	0.21	78.3	0.38	78.3	115.14	78.3	0.92	78.3	1.09	78.3	0.47	78.3	0.28	78.3	-0.22	78.3	6.78	78.3	-0.59	78.3	-0.25	78.3	-0.14	78.3	-0.01	78.3	3.16	78.3	73.67	78.3	6.6	78.3	1.25	78.3	-0.39	78.3	1.06	78.3	0.28
79.2	-0.27	79.2	137.38	79.2	1.44	79.2	-2.41	79.2	1.94	79.2	3.1	79.2	-2.59	79.2	119.69	79.2	0.94	79.2	-5.06	79.2	1.63	79.2	1.09	79.2	1.02	79.2	7.81	79.2	-0.66	79.2	-1.22	79.2	2.82	79.2	-2.29	79.2	5.23	79.2	73.34	79.2	3.55	79.2	0.65	79.2	2.76	79.2	1.5	79.2	2.2
80.1	0.42	80.1	139.02	80.1	1.15	80.1	1.56	80.1	1.71	80.1	2.78	80.1	-1.47	80.1	118.33	80.1	-0.9	80.1	-0.53	80.1	1.43	80.1	1.24	80.1	0.17	80.1	8.64	80.1	-2.69	80.1	-2.16	80.1	1.08	80.1	-0.96	80.1	4.59	80.1	75.81	80.1	3.16	80.1	0.86	80.1	-0.07	80.1	2.97	80.1	0.94
81	-0.65	81	137.84	81	2.33	81	0.43	81	3.21	81	-1	81	-0.33	81	117.17	81	0.2	81	0.13	81	0.36	81	-0.51	81	1.92	81	7.36	81	-2.38	81	-0.49	81	1.1	81	-1.19	81	7.39	81	74.92	81	3.73	81	-0.18	81	1.7	81	1.75	81	0.28
81.9	-1.01	81.9	136.06	81.9	1.05	81.9	2.22	81.9	0.06	81.9	-1.61	81.9	1.25	81.9	118.65	81.9	-1.06	81.9	-2.21	81.9	-0.07	81.9	0.67	81.9	1.93	81.9	9.37	81.9	-2.23	81.9	0.19	81.9	1.09	81.9	-0.82	81.9	1.63	81.9	75.68	81.9	4.59	81.9	1.43	81.9	1.73	81.9	1.41	81.9	-3.62
82.8	1.57	82.8	136.24	82.8	6.35	82.8	-0.21	82.8	0.39	82.8	0.74	82.8	-0.19	82.8	118.59	82.8	0.26	82.8	0.15	82.8	1.5	82.8	1.14	82.8	-0.72	82.8	8.46	82.8	-1.54	82.8	-2.1	82.8	-0.07	82.8	-1.43	82.8	5.16	82.8	73.82	82.8	5.31	82.8	-0.48	82.8	0.17	82.8	3.36	82.8	1.71
83.7	1.6	83.7	135.4	83.7	1.78	83.7	-0.22	83.7	1.52	83.7	-0.74	83.7	2.93	83.7	116.75	83.7	-1.04	83.7	-0.92	83.7	-0.48	83.7	-1.65	83.7	0.23	83.7	7.31	83.7	-0.32	83.7	0.32	83.7	-0.24	83.7	-0.66	83.7	3.49	83.7	73.58	83.7	5.09	83.7	0.92	83.7	-0.73	83.7	2.94	83.7	-0.64
84.6	2.04	84.6	133.68	84.6	2.9	84.6	-2.11	84.6	-0.34	84.6	5.78	84.6	0.51	84.6	116.29	84.6	-0.16	84.6	-2	84.6	-1.58	84.6	1.38	84.6	-1.14	84.6	7.4	84.6	-2.63	84.6	-3.04	84.6	0.14	84.6	-0.06	84.6	4.21	84.6	73.6	84.6	3.4	84.6	-2.54	84.6	2.37	84.6	2.97	84.6	0.7
85.5	1.96	85.5	136.88	85.5	2.12	85.5	-1.51	85.5	1.99	85.5	2.62	85.5	2.61	85.5	118.56	85.5	-0.7	85.5	-2.48	85.5	1.39	85.5	0.16	85.5	2.3	85.5	8.24	85.5	-1.17	85.5	-2.14	85.5	0.45	85.5	-1.15	85.5	6.35	85.5	73.98	85.5	2.66	85.5	1.05	85.5	0.89	85.5	3.01	85.5	0.42
86.4	-1.05	86.4	136.54	86.4	3.83	86.4	0.29	86.4	-1.02	86.4	2.55	86.4	-0.7	86.4	118.17	86.4	2.38	86.4	1.6	86.4	-0.65	86.4	1.86	86.4	0.2	86.4	8.62	86.4	-1.97	86.4	-1.93	86.4	-1.22	86.4	-1.1	86.4	5.71	86.4	73.91	86.4	5.46	86.4	0.48	86.4	-0.6	86.4	5.21	86.4	1.38
87.3	2.59	87.3	139.16	87.3	0.87	87.3	1.45	87.3	3.04	87.3	0.68	87.3	0.02	87.3	118.93	87.3	-1.03	87.3	0.59	87.3	1.75	87.3	-1.5	87.3	1.61	87.3	9.67	87.3	-0.28	87.3	-2.58	87.3	0.16	87.3	-1.46	87.3	3.52	87.3	73.2	87.3	5.27	87.3	0.45	87.3	-0.31	87.3	4.92	87.3	0.16
88.2	-2.02	88.2	137.48	88.2	2.56	88.2	0.41	88.2	0.96	88.2	0.83	88.2	-0.26	88.2	114.75	88.2	0.9	88.2	-2.66	88.2	-2.07	88.2	-0.01	88.2	-1.25	88.2	7.78	88.2	0.77	88.2	-2.42	88.2	-1.71	88.2	-0.89	88.2	2	88.2	77.33	88.2	4.39	88.2	0.33	88.2	0.55	88.2	4.03	88.2	-0.87
89.1	3.06	89.1	136.88	89.1	4.1	89.1	-0.18	89.1	0.15	89.1	4.89	89.1	0.67	89.1	116.33	89.1	2.34	89.1	-0.15	89.1	0.32	89.1	1.28	89.1	-0.09	89.1	7.93	89.1	1.07	89.1	0.55	89.1	1.39	89.1	0.58	89.1	3.84	89.1	73.46	89.1	5.28	89.1	0.01	89.1	0.25	89.1	5.08	89.1	0.99
90	-0.43	90	137.48	90	2.91	90	2.18	90	0.97	90	0.62	90	-0.52	90	119.03	90	1.02	90	-1.92	90	-0.31	90	-0.52	90	-1.03	90	11.12	90	-1.92	90	-4.34	90	-0.71	90	-0.59	90	4.21	90	75.06	90	5.34	90	0.56	90	2.97	90	2.53	90	0.88
90.9	-0.64	90.9	136.34	90.9	5.3	90.9	-0.99	90.9	1.84	90.9	-0.32	90.9	0.84	90.9	116.8	90.9	0.09	90.9	-0.87	90.9	0.51	90.9	-2.96	90.9	0.23	90.9	8.85	90.9	-2.33	90.9	-2.04	90.9	-1.53	90.9	0.08	90.9	3.8	90.9	74.45	90.9	3.3	90.9	-0.64	90.9	0.08	90.9	2.63	90.9	-1.03
91.8	0.47	91.8	138.13	91.8	0.69	91.8	-3.69	91.8	2.73	91.8	3	91.8	-0.21	91.8	115.96	91.8	1.83	91.8	-1.62	91.8	0.24	91.8	-0.09	91.8	-1.47	91.8	5.51	91.8	0.48	91.8	-1.73	91.8	-1.97	91.8	-0.77	91.8	4.16	91.8	73.33	91.8	6.97	91.8	3.1	91.8	-0.7	91.8	3.23	91.8	0.01
92.7	-0.68	92.7	141.03	92.7	0.52	92.7	-1.24	92.7	0.89	92.7	1.92	92.7	-0.17	92.7	118.21	92.7	-0.39	92.7	0.45	92.7	-1.68	92.7	0.14	92.7	-0.53	92.7	8.94	92.7	-0.02	92.7	-2.17	92.7	0.8	92.7	-0.15	92.7	2.14	92.7	73.51	92.7	5.19	92.7	0.1	92.7	-1.28	92.7	4.78	92.7	0.67
93.6	1.55	93.6	138.83	93.6	1.33	93.6	-2.1	93.6	0.84	93.6	3.75	93.6	0.78	93.6	116.21	93.6	0.65	93.6	-1.27	93.6	0.44	93.6	-0.42	93.6	1.27	93.6	6.56	93.6	-1.23	93.6	-2.47	93.6	0.38	93.6	-1.92	93.6	4.18	93.6	72.58	93.6	2.68	93.6	1.78	93.6	-0.51	93.6	2.72	93.6	-1.03
94.5	0.68	94.5	136.96	94.5	2.68	94.5	-1.66	94.5	-0.56	94.5	3.02	94.5	1.3	94.5	116.72	94.5	0.18	94.5	-0.32	94.5	-1.18	94.5	0.73	94.5	-0.97	94.5	7.28	94.5	-0.53	94.5	-1.02	94.5	-2.16	94.5	1.07	94.5	4.6	94.5	71.87	94.5	3.72	94.5	0.29	94.5	0.35	94.5	5.14	94.5	1.62
95.4	-0.47	95.4	139.37	95.4	-0.19	95.4	-2.52	95.4	2.88	95.4	2.42	95.4	0.19	95.4	117.35	95.4	0.23	95.4	-1.97	95.4	-0.22	95.4	2.5	95.4	1.11	95.4	6.37	95.4	0.29	95.4	-2.95	95.4	-2.1	95.4	-1.51	95.4	4.16	95.4	73.49	95.4	3	95.4	-0.37	95.4	-0.74	95.4	2.04	95.4	0.45
96.3	-1.89	96.3	137.32	96.3	3.51	96.3	-2.14	96.3	1.58	96.3	3.62	96.3	-0.38	96.3	115.92	96.3	1.96	96.3	-3.23	96.3	0.37	96.3	-0.96	96.3	-1.16	96.3	6.4	96.3	0.71	96.3	-3.77	96.3	1.2	96.3	-2.13	96.3	3.77	96.3	73.99	96.3	3.96	96.3	0.84	96.3	1.65	96.3	1.59	96.3	0.34
97.2	-0.96	97.2	138.24	97.2	2.55	97.2	-1.73	97.2	2.24	97.2	1.03	97.2	-2.23	97.2	118.5	97.2	-0.19	97.2	-1.71	97.2	0.76	97.2	0.74	97.2	-1.88	97.2	7.41	97.2	-2.4	97.2	-3.96	97.2	-0.31	97.2	0.16	97.2	5.31	97.2	73.82	97.2	2.62	97.2	0.86	97.2	1.32	97.2	2.78	97.2	-0.05
98.1	0.11	98.1	140.45	98.1	5.73	98.1	1.93	98.1	0.32	98.1	1.7	98.1	-0.79	98.1	120.2	98.1	3.47	98.1	-1.92	98.1	1.92	98.1	1.01	98.1	-0.48	98.1	5.33	98.1	0.91	98.1	-1.8	98.1	-1.48	98.1	-1.32	98.1	4.53	98.1	73.84	98.1	6.41	98.1	2.34	98.1	-1.3	98.1	3.95	98.1	0.21
99	-0.6	99	136.67	99	4.93	99	-2.06	99	0.05	99	0.65	99	-0.91	99	117.32	99	5.06	99	-3.01	99	-1.03	99	1.82	99	-1.76	99	9.09	99	-0.06	99	-1.78	99	-1.17	99	0.24	99	0.82	99	73.57	99	5.16	99	0.34	99	-0.75	99	5.97	99	-1.64
99.9	1.52	99.9	136.48	99.9	5.04	99.9	-0.33	99.9	0	99.9	1.59	99.9	1.18	99.9	117.56	99.9	1.13	99.9	-2.54	99.9	2.14	99.9	-0.9	99.9	0.04	99.9	8.12	99.9	-0.91	99.9	-3.5	99.9	1.4	99.9	-1.78	99.9	5.12	99.9	72.91	99.9	3.98	99.9	-0.99	99.9	0.56	99.9	2.76	99.9	0.32
100.8	0.66	100.8	135.55	100.8	1.48	100.8	0.37	100.8	3.1	100.8	1.02	100.8	-0.11	100.8	113.37	100.8	1.77	100.8	-2.13	100.8	2.08	100.8	1.52	100.8	-0.19	100.8	7.58	100.8	1.79	100.8	-1.29	100.8	0.09	100.8	1.85	100.8	4.68	100.8	73.85	100.8	2.98	100.8	-0.24	100.8	-1.06	100.8	4	100.8	0.41
101.7	1.38	101.7	136.78	101.7	1.77	101.7	-2.36	101.7	-0.69	101.7	3.48	101.7	-0.33	101.7	117.04	101.7	0.73	101.7	-3.1	101.7	-0.33	101.7	-0.12	101.7	0.21	101.7	8.47	101.7	-0.33	101.7	-2.66	101.7	-1.86	101.7	0.64	101.7	3	101.7	74.61	101.7	4.19	101.7	1.85	101.7	-1.18	101.7	1.82	101.7	-0.12
102.6	-0.54	102.6	136.98	102.6	0.04	102.6	-2.49	102.6	1.29	102.6	2.17	102.6	-1.21	102.6	115.2	102.6	0.61	102.6	0.15	102.6	-0.5	102.6	1.31	102.6	-0.67	102.6	5.18	102.6	-0.49	102.6	0.01	102.6	0.16	102.6	0.47	102.6	3.29	102.6	73.59	102.6	5.38	102.6	0.82	102.6	0.57	102.6	3.85	102.6	1.95
103.5	0.89	103.5	136.75	103.5	2.91	103.5	0.41	103.5	3.14	103.5	0.27	103.5	1.04	103.5	116.61	103.5	0.65	103.5	-1.08	103.5	-0.51	103.5	2.09	103.5	0.01	103.5	7.67	103.5	-0.51	103.5	-3	103.5	-2.17	103.5	1.53	103.5	6.02	103.5	74.94	103.5	5.03	103.5	1.56	103.5	0.39	103.5	3.16	103.5	-0.28
104.4	0.33	104.4	136.96	104.4	2.41	104.4	-1.11	104.4	-1.77	104.4	5.14	104.4	2.13	104.4	115.69	104.4	-0.62	104.4	-0.86	104.4	0.05	104.4	0.88	104.4	-0.3	104.4	7.14	104.4	-3.53	104.4	-1.24	104.4	1.9	104.4	-1.24	104.4	5.43	104.4	75.57	104.4	3.71	104.4	0.87	104.4	0.5	104.4	2.82	104.4	1.7
105.3	0.69	105.3	137.47	105.3	2.49	105.3	-1.5	105.3	4.61	105.3	2.53	105.3	-0.06	105.3	116.41	105.3	1.16	105.3	-2.62	105.3	3.07	105.3	1.65	105.3	0.27	105.3	7.07	105.3	1.95	105.3	-2.52	105.3	-1.5	105.3	-0.7	105.3	4.95	105.3	74.07	105.3	3.56	105.3	2.08	105.3	-0.42	105.3	1.39	105.3	1.51
106.2	-0.44	106.2	135.99	106.2	3.51	106.2	0.09	106.2	-0.39	106.2	0.71	106.2	-1.17	106.2	117.73	106.2	2.33	106.2	-2.1	106.2	-3.62	106.2	0.02	106.2	-1.8	106.2	5.01	106.2	1.2	106.2	-3.18	106.2	-2.3	106.2	-0.34	106.2	3.24	106.2	71.78	106.2	6.49	106.2	1.09	106.2	-0.09	106.2	4.38	106.2	0.05
107.1	1.45	107.1	137.8	107.1	1.42	107.1	1.61	107.1	4.42	107.1	1.51	107.1	2.09	107.1	117.83	107.1	2.55	107.1	-1.61	107.1	1.5	107.1	1.16	107.1	0.88	107.1	8.61	107.1	0.05	107.1	-2.72	107.1	-0.87	107.1	0.1	107.1	1.26	107.1	74.23	107.1	3.94	107.1	-0.12	107.1	1.12	107.1	3.16	107.1	-0.32
108	-0.08	108	136.66	108	2.87	108	0.67	108	0.9	108	3.45	108	0.12	108	116.79	108	-0.87	108	-0.5	108	-1.39	108	0.02	108	2.68	108	9.34	108	-1.92	108	-1.53	108	-0.78	108	-0.47	108	5.26	108	75.2	108	1.97	108	0.13	108	0.68	108	1.13	108	-0.47
108.9	1.9	108.9	138.89	108.9	2.38	108.9	-1.59	108.9	3.46	108.9	1.07	108.9	1.94	108.9	118.54	108.9	0.67	108.9	-1.44	108.9	1.11	108.9	1.04	108.9	1.46	108.9	8.45	108.9	-1.81	108.9	-1.02	108.9	0.53	108.9	-2.12	108.9	3.3	108.9	74.49	108.9	5.22	108.9	0	108.9	0.23	108.9	2.22	108.9	0.58
109.8	0.69	109.8	138.72	109.8	1.32	109.8	-2.2	109.8	2.29	109.8	0.11	109.8	-0.65	109.8	115.48	109.8	0.86	109.8	-1.41	109.8	-2.67	109.8	3.21	109.8	0.99	109.8	8.01	109.8	-1.33	109.8	-2.03	109.8	-2.77	109.8	-0.44	109.8	2.71	109.8	75.92	109.8	3.52	109.8	1.54	109.8	1.39	109.8	0.54	109.8	-0.81
110.7	1.3	110.7	136.45	110.7	1.16	110.7	-1.94	110.7	1.54	110.7	0.99	110.7	0.54	110.7	115.17	110.7	2.16	110.7	0.45	110.7	3.5	110.7	1.13	110.7	-0.94	110.7	7.04	110.7	-0.21	110.7	-1.63	110.7	1	110.7	-1.41	110.7	5.42	110.7	74.93	110.7	4.12	110.7	0.51	110.7	1.77	110.7	0.24	110.7	0.93
111.6	1.63	111.6	137.64	111.6	3.03	111.6	-1.95	111.6	2.39	111.6	1.78	111.6	-1.62	111.6	117.25	111.6	2.29	111.6	-2.59	111.6	-0.11	111.6	0.71	111.6	-0.42	111.6	8.55	111.6	-1.42	111.6	-3.81	111.6	-0.61	111.6	-2.59	111.6	1.9	111.6	75.35	111.6	3.29	111.6	1.46	111.6	1.18	111.6	4.05	111.6	1.06
112.5	1.44	112.5	138	112.5	3.45	112.5	-0.46	112.5	2.56	112.5	1.15	112.5	-1.04	112.5	116.07	112.5	0.39	112.5	1.19	112.5	2.02	112.5	1.18	112.5	-0.81	112.5	8.3	112.5	-0.61	112.5	-2.63	112.5	1.28	112.5	-0.69	112.5	3.45	112.5	74.06	112.5	3.9	112.5	1.69	112.5	0.98	112.5	3.14	112.5	1.13
113.4	0.69	113.4	134.6	113.4	1.32	113.4	-1.81	113.4	-0.09	113.4	3.63	113.4	2.42	113.4	115.1	113.4	-0.58	113.4	-0.32	113.4	1.34	113.4	0.51	113.4	1.71	113.4	6.31	113.4	-1.82	113.4	-2.02	113.4	0.53	113.4	-0.35	113.4	4.74	113.4	72.31	113.4	2.34	113.4	1.05	113.4	1.01	113.4	3.31	113.4	3.38
114.3	1.39	114.3	138.24	114.3	4.51	114.3	-0.87	114.3	0.5	114.3	0.49	114.3	0.68	114.3	117.88	114.3	0.99	114.3	-0.74	114.3	-1.71	114.3	0.9	114.3	-2.44	114.3	8.09	114.3	0.58	114.3	-0.6	114.3	0.29	114.3	-0.65	114.3	0.43	114.3	72.88	114.3	3.28	114.3	1.46	114.3	2.27	114.3	3.96	114.3	0.92
115.2	0.38	115.2	137.55	115.2	1.44	115.2	0.15	115.2	1.25	115.2	2.79	115.2	1.84	115.2	117.09	115.2	-1.15	115.2	-1.51	115.2	0.87	115.2	2.57	115.2	-0.12	115.2	9.05	115.2	-3.48	115.2	-1.73	115.2	-1.65	115.2	2.82	115.2	2.72	115.2	75.52	115.2	2.07	115.2	1.65	115.2	-1.97	115.2	2.4	115.2	0.63
116.1	1.23	116.1	133.85	116.1	1.92	116.1	-0.46	116.1	1.95	116.1	3.87	116.1	-0.38	116.1	114.82	116.1	1.98	116.1	-1.03	116.1	-0.08	116.1	0.44	116.1	-1.07	116.1	7.2	116.1	-2.44	116.1	-2.77	116.1	0.27	116.1	-1.03	116.1	3.76	116.1	74.5	116.1	1.07	116.1	0.29	116.1	-1.44	116.1	4.14	116.1	-0.94
117	0.41	117	137.83	117	3.6	117	1.07	117	-0.59	117	1.42	117	-0.46	117	116.94	117	1.82	117	-1.39	117	0.16	117	0.61	117	0.28	117	6.66	117	0.52	117	-3.43	117	-0.97	117	-0.28	117	5.53	117	75.24	117	2.7	117	2.93	117	0.55	117	4.09	117	1.64
117.9	0.38	117.9	137.69	117.9	3.27	117.9	0.72	117.9	2.02	117.9	3.3	117.9	-0.18	117.9	115.26	117.9	1.37	117.9	-0.5	117.9	-1.31	117.9	2.56	117.9	-0.18	117.9	7.79	117.9	-1.07	117.9	-1.36	117.9	0.61	117.9	-0.18	117.9	5.69	117.9	73.88	117.9	6.15	117.9	3.44	117.9	1.4	117.9	2.96	117.9	1.62
118.8	0.74	118.8	135.57	118.8	0.57	118.8	-1.14	118.8	0.76	118.8	1.79	118.8	1.94	118.8	118.69	118.8	2.72	118.8	-3.56	118.8	-0.66	118.8	1.16	118.8	-1.42	118.8	10.14	118.8	-1.18	118.8	-1.52	118.8	-3.26	118.8	-1	118.8	2.58	118.8	76.16	118.8	3.09	118.8	2.23	118.8	-0.76	118.8	2.52	118.8	0.18
119.7	2.26	119.7	134.44	119.7	1.99	119.7	0.67	119.7	0.43	119.7	2.52	119.7	0.57	119.7	113.96	119.7	1.24	119.7	1.17	119.7	-0.05	119.7	0.88	119.7	-0.55	119.7	6.4	119.7	-1.56	119.7	-0.05	119.7	-1.28	119.7	-1.83	119.7	2.13	119.7	72.27	119.7	0.63	119.7	-0.36	119.7	0.83	119.7	3.07	119.7	-2.12
120.6	2.94	120.6	135.54	120.6	3.25	120.6	-2.72	120.6	-0.58	120.6	0.91	120.6	1.36	120.6	118.43	120.6	1.63	120.6	-0.68	120.6	0.48	120.6	1.15	120.6	0.68	120.6	9.58	120.6	0.06	120.6	-1.29	120.6	-1.92	120.6	-1.72	120.6	3.85	120.6	76.5	120.6	5.04	120.6	0.72	120.6	-0.28	120.6	3.9	120.6	-0.47
121.5	1.7	121.5	137.95	121.5	3.98	121.5	-0.2	121.5	0.66	121.5	4.27	121.5	0.73	121.5	117.09	121.5	0.24	121.5	-2.21	121.5	-1.92	121.5	3.43	121.5	-0.94	121.5	8.6	121.5	-1.02	121.5	-5.07	121.5	-0.51	121.5	1.49	121.5	3.91	121.5	73.43	121.5	3.18	121.5	-0.35	121.5	-1.83	121.5	2.58	121.5	0.91
122.4	0.1	122.4	135.88	122.4	1.1	122.4	2.58	122.4	3.53	122.4	2.97	122.4	-2.27	122.4	117.64	122.4	-0.14	122.4	0.73	122.4	2.3	122.4	1.4	122.4	-1.99	122.4	7.06	122.4	-1.88	122.4	-2.43	122.4	0.61	122.4	-1.3	122.4	4.73	122.4	74.49	122.4	6.19	122.4	-0.46	122.4	-1	122.4	4.51	122.4	0.68
123.3	1.22	123.3	133.97	123.3	2.93	123.3	-2.1	123.3	3.03	123.3	2.91	123.3	1.24	123.3	116.15	123.3	1.69	123.3	-3.4	123.3	1.77	123.3	1.72	123.3	-0.85	123.3	8.89	123.3	1.62	123.3	-3.83	123.3	-1.06	123.3	-0.7	123.3	5.14	123.3	72.59	123.3	2.92	123.3	-2.12	123.3	1.73	123.3	2.9	123.3	3.2
124.2	0.68	124.2	138.2	124.2	2.4	124.2	-0.23	124.2	1.81	124.2	2.7	124.2	-1.68	124.2	118.87	124.2	1.7	124.2	-1.34	124.2	0.02	124.2	-1.56	124.2	-1.15	124.2	6.55	124.2	-1.16	124.2	-4.01	124.2	1.43	124.2	-2.5	124.2	5.5	124.2	74.9	124.2	1.76	124.2	0.92	124.2	2.48	124.2	4.45	124.2	1.12
125.1	0.18	125.1	134.64	125.1	2	125.1	-0.89	125.1	0.84	125.1	4.33	125.1	-0.01	125.1	114.31	125.1	0.38	125.1	-1.26	125.1	-1.04	125.1	2.37	125.1	-2.09	125.1	5.15	125.1	-0.81	125.1	-1.55	125.1	-2.71	125.1	-0.7	125.1	2.93	125.1	73.67	125.1	3.51	125.1	1.73	125.1	1.13	125.1	5.15	125.1	1.66
126	-0.88	126	135.89	126	4.11	126	-1.94	126	2.24	126	2.28	126	1.38	126	118.89	126	3.85	126	-4.28	126	-0.3	126	2.19	126	-0.84	126	8.19	126	-0.49	126	-3.84	126	0.37	126	0.59	126	0.1	126	73.76	126	4.63	126	1.88	126	1.95	126	3.03	126	0.48
126.9	1.89	126.9	137.43	126.9	2.66	126.9	0.49	126.9	1.19	126.9	1.93	126.9	1.74	126.9	119.39	126.9	1.13	126.9	-1.87	126.9	-0.36	126.9	1.07	126.9	1.08	126.9	10.35	126.9	0.23	126.9	-2.91	126.9	-0.95	126.9	-1.71	126.9	2.42	126.9	75.33	126.9	4.18	126.9	-1.59	126.9	-0.5	126.9	0.71	126.9	0.11
127.8	-0.32	127.8	133.61	127.8	3.07	127.8	0.9	127.8	-1.49	127.8	2.09	127.8	0.22	127.8	117.13	127.8	0.22	127.8	-2.49	127.8	0.46	127.8	0.53	127.8	-1.25	127.8	6.8	127.8	-1.94	127.8	-1.75	127.8	2.74	127.8	-1.64	127.8	3.52	127.8	72.68	127.8	2.62	127.8	2.81	127.8	2.85	127.8	1.36	127.8	0.96
128.7	0.07	128.7	135.32	128.7	3.9	128.7	0.13	128.7	0.99	128.7	3.21	128.7	-0.65	128.7	116.13	128.7	0.53	128.7	1.34	128.7	-1.2	128.7	0.36	128.7	0.49	128.7	6.41	128.7	0.06	128.7	-1.89	128.7	-0.02	128.7	-0.21	128.7	5.54	128.7	73.6	128.7	4.52	128.7	-2.25	128.7	1.21	128.7	1.81	128.7	0.68
129.6	1.18	129.6	134.51	129.6	0.44	129.6	0.19	129.6	0.54	129.6	2.78	129.6	0.29	129.6	116.61	129.6	1.82	129.6	-1.05	129.6	0.71	129.6	1.18	129.6	-0.03	129.6	7.36	129.6	-1.9	129.6	-2.24	129.6	-1.52	129.6	0.94	129.6	5.27	129.6	74.5	129.6	5.62	129.6	0.35	129.6	0.82	129.6	2.74	129.6	0.48
130.5	2.49	130.5	135.3	130.5	1.6	130.5	-2.34	130.5	1.28	130.5	4.31	130.5	3.82	130.5	116.45	130.5	1.65	130.5	-1.05	130.5	-2.53	130.5	0.37	130.5	0.1	130.5	5.53	130.5	-0.83	130.5	-3.05	130.5	-1.35	130.5	-0.36	130.5	2.19	130.5	73.48	130.5	2.88	130.5	0.86	130.5	0.61	130.5	3.43	130.5	0.19
131.4	1.14	131.4	135.34	131.4	-0.28	131.4	-1.2	131.4	0.8	131.4	2.03	131.4	-0.12	131.4	115.82	131.4	0.94	131.4	-2.17	131.4	1.43	131.4	0.11	131.4	-0.09	131.4	6.57	131.4	-2.64	131.4	-2.44	131.4	0.57	131.4	-0.86	131.4	2.6	131.4	74.75	131.4	5.08	131.4	1.64	131.4	0.34	131.4	1.71	131.4	0.9
132.3	-0.01	132.3	134.03	132.3	0.87	132.3	0.74	132.3	1.11	132.3	0.87	132.3	0.98	132.3	115.79	132.3	-1.66	132.3	-1.26	132.3	0.76	132.3	-2.3	132.3	-2.23	132.3	7.34	132.3	-2.11	132.3	-4.04	132.3	2.42	132.3	0.07	132.3	4.04	132.3	72.86	132.3	4.26	132.3	-0.48	132.3	1.7	132.3	4.7	132.3	0.72
133.2	2.21	133.2	136.57	133.2	1.41	133.2	0.65	133.2	1.65	133.2	3.02	133.2	-1.83	133.2	116.91	133.2	-0.37	133.2	0.3	133.2	-1.71	133.2	-0.02	133.2	-3.16	133.2	9.13	133.2	0.19	133.2	-3.96	133.2	1.32	133.2	0.04	133.2	3.25	133.2	74.19	133.2	6.24	133.2	0.8	133.2	0.91	133.2	2.82	133.2	-0.04
134.1	0.42	134.1	136.59	134.1	4.47	134.1	-0.81	134.1	1.99	134.1	3.52	134.1	-0.34	134.1	116.37	134.1	1.04	134.1	0.32	134.1	1	134.1	0.3	134.1	-0.77	134.1	6.87	134.1	-0.35	134.1	-2.15	134.1	1.53	134.1	-0.06	134.1	3.06	134.1	73.11	134.1	5.02	134.1	3.68	134.1	0.57	134.1	2.96	134.1	2.34
135	1.98	135	135.26	135	1.89	135	0.59	135	0.13	135	3.78	135	1.47	135	117.05	135	1.76	135	1.6	135	-0.58	135	1.6	135	-0.69	135	7.27	135	-2.36	135	-3.4	135	-0.08	135	0.7	135	5.47	135	72.27	135	2.81	135	0	135	0.9	135	3.26	135	2.47
135.9	0.7	135.9	135.29	135.9	3.47	135.9	-2.65	135.9	4.36	135.9	3.24	135.9	-1.88	135.9	114.06	135.9	1.83	135.9	-1.61	135.9	-0.17	135.9	-0.58	135.9	-2.67	135.9	6.68	135.9	0.87	135.9	-4.05	135.9	-2.9	135.9	0.15	135.9	3.22	135.9	74.16	135.9	4.76	135.9	-0.04	135.9	1.61	135.9	3.65	135.9	-2.95
136.8	0.66	136.8	135.38	136.8	3.41	136.8	-0.34	136.8	4.44	136.8	5.01	136.8	1.47	136.8	118.02	136.8	1.66	136.8	-0.86	136.8	0.45	136.8	0.7	136.8	0.01	136.8	6.12	136.8	0.42	136.8	-1.59	136.8	-1.74	136.8	-0.71	136.8	3.15	136.8	71.81	136.8	4.73	136.8	2.37	136.8	1.06	136.8	2.49	136.8	-0.12
137.7	-1.93	137.7	133.59	137.7	2.46	137.7	1.28	137.7	3.03	137.7	0.73	137.7	3.96	137.7	115.81	137.7	1.87	137.7	-1.41	137.7	1.02	137.7	2.88	137.7	1.44	137.7	5.83	137.7	-1.33	137.7	-3.42	137.7	-0.9	137.7	1.61	137.7	1.23	137.7	71.6	137.7	3.52	137.7	0.46	137.7	0.54	137.7	3.65	137.7	2.02
138.6	0.87	138.6	136.1	138.6	1.9	138.6	-2.24	138.6	2.8	138.6	2.76	138.6	3.04	138.6	117.51	138.6	0.54	138.6	-5.36	138.6	1.35	138.6	3.58	138.6	0.32	138.6	6.32	138.6	-1.58	138.6	-2.64	138.6	0.58	138.6	0.78	138.6	4.25	138.6	73.31	138.6	2.61	138.6	1.23	138.6	1.96	138.6	3.8	138.6	-0.9
139.5	2.67	139.5	137.16	139.5	3.91	139.5	0.95	139.5	2.34	139.5	1.34	139.5	4.21	139.5	117.14	139.5	2.32	139.5	-1.31	139.5	-1.06	139.5	0.08	139.5	-0.42	139.5	6.96	139.5	-2.55	139.5	-3.31	139.5	-2.26	139.5	-1.24	139.5	1.06	139.5	73.81	139.5	2.97	139.5	0.69	139.5	0.07	139.5	1.52	139.5	0.46
140.4	1.63	140.4	136.61	140.4	2.65	140.4	-1.09	140.4	0.25	140.4	2.89	140.4	-0.04	140.4	116.92	140.4	0.82	140.4	-2.84	140.4	-1.33	140.4	0.13	140.4	0.67	140.4	7.52	140.4	0.22	140.4	-3.63	140.4	-1.68	140.4	-1.25	140.4	4.3	140.4	73.45	140.4	4.74	140.4	2.61	140.4	2.27	140.4	4.98	140.4	-0.94
141.3	0.36	141.3	135.67	141.3	2.41	141.3	-1.89	141.3	2.06	141.3	2.09	141.3	1.78	141.3	115.79	141.3	1.8	141.3	-1.73	141.3	0.29	141.3	1.6	141.3	3.37	141.3	7.39	141.3	-0.52	141.3	-1.14	141.3	1.1	141.3	0.05	141.3	4.95	141.3	75.22	141.3	7.14	141.3	3.04	141.3	1.93	141.3	4.44	141.3	0.23
142.2	-0.16	142.2	135.17	142.2	3.15	142.2	-2.24	142.2	-0.92	142.2	1.64	142.2	-0.23	142.2	115.82	142.2	2.81	142.2	-2.51	142.2	1.2	142.2	2.04	142.2	-0.85	142.2	7.41	142.2	1.46	142.2	-1.7	142.2	0.96	142.2	0.04	142.2	3.55	142.2	72.86	142.2	3.84	142.2	3.36	142.2	2.74	142.2	4.17	142.2	2.01
143.1	-0.59	143.1	136.76	143.1	4.09	143.1	-2.45	143.1	2.04	143.1	3.41	143.1	2.02	143.1	119.64	143.1	1.47	143.1	-0.08	143.1	0.65	143.1	1.15	143.1	-1.26	143.1	6.12	143.1	-1	143.1	-0.29	143.1	-1.53	143.1	-0.69	143.1	4.15	143.1	73.64	143.1	3.65	143.1	2.91	143.1	1.56	143.1	3.93	143.1	2.43
144	1.22	144	135.57	144	2.52	144	0.04	144	2.74	144	1.82	144	2.25	144	115.95	144	1.56	144	-0.85	144	-0.36	144	4.14	144	-0.31	144	6.93	144	3.02	144	-3.21	144	-1.36	144	0.22	144	2.8	144	74.04	144	6.21	144	0.4	144	0.17	144	3.77	144	-1.44
144.9	2.17	144.9	136	144.9	3.64	144.9	-0.26	144.9	0.73	144.9	3.4	144.9	0.86	144.9	119.25	144.9	0.91	144.9	-2.15	144.9	1.25	144.9	1	144.9	-1.5	144.9	7.79	144.9	-0.21	144.9	-2.76	144.9	-1.27	144.9	-0.22	144.9	4.41	144.9	73.87	144.9	4.81	144.9	0.9	144.9	1.44	144.9	1.47	144.9	3
145.8	1.36	145.8	135.22	145.8	3.37	145.8	0.15	145.8	2.29	145.8	1.34	145.8	1.07	145.8	117.89	145.8	3.46	145.8	-2.06	145.8	-0.39	145.8	2.46	145.8	0.5	145.8	4.96	145.8	-0.34	145.8	-4.39	145.8	-0.16	145.8	-1.54	145.8	2.99	145.8	71.87	145.8	4.36	145.8	-0.39	145.8	-0.63	145.8	1.77	145.8	0.8
146.7	1.62	146.7	135.61	146.7	3.15	146.7	-0.12	146.7	-0.34	146.7	2.65	146.7	-1.42	146.7	117.08	146.7	2.41	146.7	-1.06	146.7	-0.09	146.7	1.65	146.7	-0.97	146.7	8.1	146.7	-0.65	146.7	-3.5	146.7	-0.83	146.7	-1.52	146.7	4.48	146.7	73.83	146.7	3.94	146.7	0.66	146.7	0.37	146.7	2.84	146.7	2.43
147.6	0.81	147.6	135.32	147.6	3.35	147.6	0.53	147.6	0.8	147.6	2	147.6	1.66	147.6	117.82	147.6	3.35	147.6	0.77	147.6	0.95	147.6	3.1	147.6	-0.69	147.6	5.93	147.6	0.6	147.6	-0.89	147.6	-2.78	147.6	-0.11	147.6	3.64	147.6	71.71	147.6	4.76	147.6	2.32	147.6	0.43	147.6	2.95	147.6	1.85
148.5	1.38	148.5	135.42	148.5	5.41	148.5	0.08	148.5	1.27	148.5	2.97	148.5	1.75	148.5	116.04	148.5	2.06	148.5	-1.83	148.5	-0.06	148.5	0.24	148.5	-0.37	148.5	6.06	148.5	0.58	148.5	-3.79	148.5	-2.64	148.5	-0.78	148.5	1.62	148.5	72.22	148.5	3.2	148.5	2.9	148.5	-0.05	148.5	3.78	148.5	-0.44
149.4	1.39	149.4	135.81	149.4	5.43	149.4	0.7	149.4	1.03	149.4	2.05	149.4	0.36	149.4	117.98	149.4	1.75	149.4	-1.82	149.4	0.3	149.4	2.01	149.4	1.57	149.4	6.67	149.4	0.63	149.4	-3.48	149.4	-0.63	149.4	-0.03	149.4	4.26	149.4	69.5	149.4	5.03	149.4	0.97	149.4	-1.2	149.4	3.27	149.4	0.52
150.3	-2.59	150.3	134.72	150.3	1.84	150.3	-1.09	150.3	-1.1	150.3	3.49	150.3	-1.14	150.3	117.01	150.3	0.45	150.3	-1.2	150.3	-1.01	150.3	-0.17	150.3	-1.02	150.3	5.3	150.3	-1.51	150.3	-0.74	150.3	0.57	150.3	-1.09	150.3	2.73	150.3	72.74	150.3	2.83	150.3	3.04	150.3	-0.29	150.3	5.11	150.3	-0.87
151.2	1.61	151.2	134.93	151.2	3.07	151.2	0.07	151.2	1.91	151.2	4.15	151.2	1.25	151.2	116.78	151.2	0.64	151.2	0.05	151.2	1.88	151.2	3.43	151.2	-0.45	151.2	5.8	151.2	-0.67	151.2	-3.8	151.2	-0.26	151.2	-0.17	151.2	5.61	151.2	71.98	151.2	4.84	151.2	0.34	151.2	0.62	151.2	2.2	151.2	1.28
152.1	-0.46	152.1	132.85	152.1	5.53	152.1	-2.09	152.1	-0.55	152.1	3.39	152.1	-0.51	152.1	116.53	152.1	3.2	152.1	-1.07	152.1	-1.31	152.1	0.99	152.1	-1	152.1	9.48	152.1	-1.47	152.1	-2.99	152.1	-3.22	152.1	-3.01	152.1	4.46	152.1	76.64	152.1	3.15	152.1	0.87	152.1	1.04	152.1	1.69	152.1	1.28
153	-1.54	153	135.6	153	-0.21	153	0.26	153	3.93	153	1.45	153	1.61	153	114.18	153	1.65	153	0.29	153	-1.07	153	2.44	153	-0.34	153	4.81	153	-0.19	153	-2.47	153	0.44	153	-0.15	153	1.43	153	73.02	153	4.42	153	1.17	153	-0.32	153	1.17	153	0.94
153.9	-0.39	153.9	136.19	153.9	3.88	153.9	-2.75	153.9	4.03	153.9	2.55	153.9	1.39	153.9	115.97	153.9	0.34	153.9	-2.24	153.9	1.37	153.9	1.65	153.9	1.35	153.9	4.64	153.9	-0.37	153.9	-3.18	153.9	-1.41	153.9	-1.69	153.9	3.81	153.9	72.86	153.9	3.84	153.9	0.71	153.9	-0.22	153.9	2.26	153.9	1.23
154.8	-0.15	154.8	131.16	154.8	4.58	154.8	1.35	154.8	2.76	154.8	2	154.8	-2.49	154.8	113.38	154.8	3.56	154.8	-0.77	154.8	0.05	154.8	3.25	154.8	-2.28	154.8	6.12	154.8	-0.94	154.8	-2.2	154.8	0.21	154.8	-1.06	154.8	2.93	154.8	73.54	154.8	2.41	154.8	-0.01	154.8	0.92	154.8	1.51	154.8	-0.38
155.7	-0.18	155.7	134.82	155.7	2.09	155.7	-3.79	155.7	2.52	155.7	2.12	155.7	0.97	155.7	114.52	155.7	2.09	155.7	-3.52	155.7	-0.02	155.7	1.78	155.7	0.36	155.7	6.26	155.7	0.31	155.7	-4.51	155.7	-1.29	155.7	2.1	155.7	2.86	155.7	72.53	155.7	3.55	155.7	-0.15	155.7	0.74	155.7	2.39	155.7	-0.51
156.6	0.91	156.6	135.65	156.6	0.88	156.6	-3.57	156.6	3.99	156.6	2.94	156.6	-0.95	156.6	116.34	156.6	2.46	156.6	-2.54	156.6	0.46	156.6	2.35	156.6	-2.17	156.6	5.81	156.6	-0.99	156.6	-3.88	156.6	0.99	156.6	-0.8	156.6	2.64	156.6	74.06	156.6	4.66	156.6	1.42	156.6	0.98	156.6	1.04	156.6	-0.64
157.5	2.32	157.5	135.49	157.5	1.94	157.5	0.26	157.5	-1.18	157.5	2.83	157.5	1.32	157.5	117.23	157.5	0.69	157.5	-2.78	157.5	-0.38	157.5	-0.1	157.5	1.81	157.5	7.35	157.5	-1.82	157.5	-3.7	157.5	-0.88	157.5	-3.47	157.5	3.13	157.5	73.9	157.5	4.36	157.5	0.27	157.5	-0.47	157.5	2.11	157.5	0.89
158.4	0.29	158.4	137.34	158.4	0.54	158.4	-2.71	158.4	1.43	158.4	-2.07	158.4	-0.91	158.4	116.98	158.4	-0.11	158.4	-2.15	158.4	-0.42	158.4	0.55	158.4	-0.19	158.4	5.64	158.4	-2.3	158.4	-2.4	158.4	1.19	158.4	0.63	158.4	4.79	158.4	73.98	158.4	6.26	158.4	1.73	158.4	2.75	158.4	2.69	158.4	1.7
159.3	1.57	159.3	136.59	159.3	3.15	159.3	-2.41	159.3	0.69	159.3	1.6	159.3	1.58	159.3	116.63	159.3	3	159.3	-2.64	159.3	-0.32	159.3	1.91	159.3	-0.24	159.3	6.25	159.3	0.6	159.3	-5.59	159.3	0.78	159.3	-1.09	159.3	2	159.3	73.84	159.3	4.22	159.3	1.59	159.3	0.38	159.3	3.31	159.3	1.33
160.2	-1.85	160.2	133.32	160.2	3.04	160.2	-0.3	160.2	0.98	160.2	5.29	160.2	0.44	160.2	114.63	160.2	-0.08	160.2	-2.87	160.2	-0.21	160.2	2.32	160.2	-0.23	160.2	5.64	160.2	-0.9	160.2	-4.08	160.2	-1.48	160.2	-0.72	160.2	2.17	160.2	75.3	160.2	4.93	160.2	2.48	160.2	-1.38	160.2	3.64	160.2	0.53
161.1	0.41	161.1	134.86	161.1	2.43	161.1	0.96	161.1	2.3	161.1	3.13	161.1	-1.01	161.1	117.54	161.1	1.79	161.1	-2.48	161.1	-0.18	161.1	3.54	161.1	-2.23	161.1	8.22	161.1	0.72	161.1	-4.15	161.1	0.89	161.1	-0.39	161.1	4.1	161.1	72.1	161.1	3.58	161.1	3.29	161.1	1.1	161.1	1.86	161.1	2.45
162	0.42	162	135.58	162	4.06	162	-0.12	162	0.37	162	4.27	162	0.37	162	116.02	162	1.76	162	-0.69	162	1.65	162	0.33	162	-1.66	162	6.03	162	0.06	162	-2.26	162	1.67	162	0.16	162	5.19	162	75.36	162	5.84	162	0.72	162	1.71	162	3.12	162	4.78
162.9	2	162.9	132.97	162.9	3.26	162.9	-0.16	162.9	-0.12	162.9	0.79	162.9	2.51	162.9	115.25	162.9	1.4	162.9	-1.65	162.9	0.55	162.9	0.85	162.9	-1.93	162.9	6.43	162.9	-0.05	162.9	-2.1	162.9	-0.27	162.9	-0.95	162.9	2.03	162.9	74.63	162.9	6.36	162.9	1.8	162.9	-0.52	162.9	2.26	162.9	-0.08
163.8	0.99	163.8	135.54	163.8	4.06	163.8	-0.61	163.8	4.3	163.8	1.58	163.8	0.25	163.8	116.67	163.8	1.56	163.8	-1.71	163.8	2.25	163.8	-0.39	163.8	0.43	163.8	6.55	163.8	1.12	163.8	-4.12	163.8	0.55	163.8	0.92	163.8	4.9	163.8	75.03	163.8	6.56	163.8	2.19	163.8	0.96	163.8	4.18	163.8	0.4
164.7	-1.18	164.7	133.39	164.7	1.9	164.7	1.23	164.7	-0.14	164.7	3.5	164.7	2.06	164.7	117.34	164.7	2.68	164.7	-2.86	164.7	-0.34	164.7	-2.42	164.7	1.31	164.7	6.41	164.7	-1.39	164.7	-2.17	164.7	-1.87	164.7	-3.64	164.7	3.77	164.7	74.32	164.7	5.53	164.7	1.6	164.7	0.62	164.7	1.75	164.7	1.21
165.6	-0.41	165.6	134.75	165.6	3.85	165.6	1.41	165.6	1.63	165.6	1.52	165.6	2.18	165.6	117.91	165.6	3.22	165.6	-2.66	165.6	2.2	165.6	2.86	165.6	-0.57	165.6	10.77	165.6	1.45	165.6	-3.46	165.6	1.95	165.6	-0.68	165.6	1.33	165.6	76.14	165.6	4.8	165.6	-0.08	165.6	2.83	165.6	2.18	165.6	2.83
166.5	-1.4	166.5	135.8	166.5	1.2	166.5	-1.18	166.5	0.33	166.5	2.58	166.5	0.03	166.5	117.37	166.5	0.77	166.5	-1.62	166.5	-1.09	166.5	3.95	166.5	-0.43	166.5	5.59	166.5	-0.32	166.5	-4.22	166.5	-1.2	166.5	1.12	166.5	3.75	166.5	72.29	166.5	6.75	166.5	1.86	166.5	1.55	166.5	3.91	166.5	-0.72
167.4	-0.06	167.4	133.51	167.4	2.71	167.4	-0.31	167.4	1.8	167.4	1.96	167.4	2.88	167.4	115.38	167.4	2.27	167.4	-1.96	167.4	1.69	167.4	0.8	167.4	3.31	167.4	6.26	167.4	-1.33	167.4	-3.55	167.4	-1.37	167.4	-0.14	167.4	4.2	167.4	74.84	167.4	4.08	167.4	1.77	167.4	0.66	167.4	2.57	167.4	-0.42
168.3	-1	168.3	136.53	168.3	3.56	168.3	-2.54	168.3	2.93	168.3	3.17	168.3	0.53	168.3	116.36	168.3	0.64	168.3	-2.65	168.3	1.45	168.3	1.89	168.3	1.49	168.3	6.46	168.3	-0.82	168.3	-5.9	168.3	-1.27	168.3	-0.77	168.3	5.04	168.3	72.95	168.3	4.27	168.3	0.67	168.3	-0.51	168.3	3.55	168.3	0.41
169.2	1.31	169.2	136.14	169.2	2.11	169.2	-1.85	169.2	1.9	169.2	3.07	169.2	2.94	169.2	114.9	169.2	-0.04	169.2	-2.75	169.2	-1.97	169.2	0.67	169.2	-0.77	169.2	6.9	169.2	-1.1	169.2	-3.16	169.2	-2	169.2	-2.98	169.2	2.09	169.2	75.83	169.2	5.03	169.2	0.99	169.2	-3.14	169.2	3.29	169.2	1.44
170.1	1.7	170.1	134.81	170.1	0.38	170.1	-0.8	170.1	-0.73	170.1	2.82	170.1	1.03	170.1	114.89	170.1	-0.24	170.1	-1.98	170.1	0.41	170.1	3.43	170.1	-1.34	170.1	5.86	170.1	-0.74	170.1	-2.44	170.1	0.45	170.1	0.35	170.1	1.19	170.1	74.07	170.1	4.44	170.1	2.88	170.1	1.83	170.1	1.7	170.1	-2.54
171	1.29	171	132.64	171	1.96	171	0.13	171	1.32	171	3.52	171	0.39	171	115.3	171	-0.88	171	-0.08	171	-1.21	171	3	171	-0.79	171	6.76	171	-1.48	171	-2.06	171	-1.08	171	-1.39	171	4.3	171	72.6	171	4.26	171	1.94	171	2.04	171	3.17	171	0.18
171.9	-0.82	171.9	134.17	171.9	3.23	171.9	-1.38	171.9	3.02	171.9	3	171.9	0.59	171.9	117.16	171.9	1.62	171.9	-2.33	171.9	0.81	171.9	0.09	171.9	-0.94	171.9	8.16	171.9	-1.52	171.9	-2.5	171.9	1.04	171.9	-1.2	171.9	4.2	171.9	73.49	171.9	4.78	171.9	3.66	171.9	-0.84	171.9	4.84	171.9	0.59
172.8	0.79	172.8	132.95	172.8	4.49	172.8	1.12	172.8	3.96	172.8	3.13	172.8	1.46	172.8	116.31	172.8	3.13	172.8	0.85	172.8	1.24	172.8	1.19	172.8	0.23	172.8	6.9	172.8	1.49	172.8	-1.73	172.8	-0.25	172.8	0.69	172.8	1.56	172.8	73.33	172.8	6.08	172.8	1.41	172.8	1.55	172.8	5.14	172.8	0.21
173.7	3.67	173.7	133.73	173.7	2.54	173.7	-0.41	173.7	1.97	173.7	0.04	173.7	2.56	173.7	114.2	173.7	1.77	173.7	-0.29	173.7	2.02	173.7	0.98	173.7	-1.41	173.7	4.87	173.7	-0.12	173.7	-2.32	173.7	0.83	173.7	-0.82	173.7	1.31	173.7	72.33	173.7	6.72	173.7	0.09	173.7	0.9	173.7	0.97	173.7	0.27
174.6	2.17	174.6	133.75	174.6	3.18	174.6	-0.31	174.6	2.85	174.6	3.7	174.6	0.11	174.6	114.68	174.6	2.79	174.6	-4.12	174.6	-0.28	174.6	2.21	174.6	0.08	174.6	5.52	174.6	0.27	174.6	-6.87	174.6	-2.22	174.6	0.17	174.6	2.95	174.6	72.43	174.6	4.27	174.6	-0.21	174.6	-0.14	174.6	2.27	174.6	0.81
175.5	1.83	175.5	136.95	175.5	3.86	175.5	1.93	175.5	0.81	175.5	2.48	175.5	3.98	175.5	118.29	175.5	2.49	175.5	-2.04	175.5	-2.15	175.5	1.15	175.5	3.09	175.5	6.02	175.5	-0.22	175.5	-4.39	175.5	-0.66	175.5	0.83	175.5	5.22	175.5	73.36	175.5	2.94	175.5	1.1	175.5	1.55	175.5	2.81	175.5	-0.13
176.4	1.77	176.4	134.64	176.4	2.4	176.4	-0.2	176.4	1.4	176.4	4.17	176.4	3.16	176.4	117.56	176.4	1.54	176.4	-0.61	176.4	0.04	176.4	1.31	176.4	0.71	176.4	6.75	176.4	-0.11	176.4	-3.33	176.4	-0.13	176.4	-0.23	176.4	4.71	176.4	73.57	176.4	5.21	176.4	1.95	176.4	0.8	176.4	3.8	176.4	2.5
177.3	1	177.3	135.58	177.3	3.12	177.3	-0.54	177.3	2.71	177.3	4.36	177.3	2.72	177.3	115.51	177.3	1.89	177.3	-1.83	177.3	-1.87	177.3	2.37	177.3	-1.99	177.3	5.01	177.3	0.16	177.3	-3.31	177.3	-2.55	177.3	-2.27	177.3	0.22	177.3	73.33	177.3	2.87	177.3	-1.14	177.3	-0.25	177.3	1.92	177.3	-0.01
178.2	1.5	178.2	135.92	178.2	2.29	178.2	0.76	178.2	1	178.2	3.55	178.2	1.08	178.2	116.99	178.2	1.26	178.2	-0.94	178.2	0.62	178.2	3.02	178.2	0.73	178.2	7.62	178.2	-1.52	178.2	-4.6	178.2	-0.19	178.2	1.93	178.2	4.56	178.2	75.62	178.2	2.91	178.2	-0.93	178.2	0.27	178.2	3.31	178.2	0.24
179.1	2.83	179.1	132.74	179.1	1.72	179.1	0.34	179.1	3.57	179.1	1.46	179.1	0.7	179.1	116.33	179.1	0.9	179.1	-0.59	179.1	3.33	179.1	-1.1	179.1	-1.73	179.1	7.7	179.1	0.19	179.1	-5.1	179.1	1.43	179.1	-0.05	179.1	3.92	179.1	75.28	179.1	5.9	179.1	0.39	179.1	3.25	179.1	5.46	179.1	2.67
180	-1.16	180	135.61	180	3.22	180	0.57	180	-0.01	180	2.71	180	-0.09	180	115.95	180	0.83	180	1.26	180	-0.57	180	3	180	1.26	180	4.44	180	-1.24	180	-3.32	180	-1.52	180	1.89	180	5.02	180	72.32	180	4.96	180	-1.14	180	0.71	180	4.33	180	1.24
180.9	-0.3	180.9	133.03	180.9	3.79	180.9	-0.38	180.9	4.26	180.9	0.92	180.9	0.39	180.9	116.61	180.9	0.8	180.9	-2.28	180.9	0.85	180.9	-0.74	180.9	-0.67	180.9	6.19	180.9	-0.92	180.9	-3.51	180.9	-0.02	180.9	-0.21	180.9	4	180.9	72.81	180.9	3.72	180.9	0.55	180.9	1.73	180.9	4.58	180.9	1.73
181.8	1.64	181.8	133.92	181.8	3.93	181.8	-0.51	181.8	0.85	181.8	3.28	181.8	1.12	181.8	113.95	181.8	2.96	181.8	-0.72	181.8	0.79	181.8	2.6	181.8	-1.61	181.8	4.2	181.8	-0.89	181.8	-5.41	181.8	0.17	181.8	0.4	181.8	5.48	181.8	72.43	181.8	4.43	181.8	0.07	181.8	-1.29	181.8	3.03	181.8	0.95
182.7	2.3	182.7	134.45	182.7	2.74	182.7	-1.29	182.7	2.79	182.7	-0.24	182.7	1.55	182.7	115.76	182.7	2.65	182.7	-2.67	182.7	1.62	182.7	1.44	182.7	0.82	182.7	8.16	182.7	-2.29	182.7	-4.38	182.7	2.32	182.7	0.34	182.7	5	182.7	71.61	182.7	4.33	182.7	1.51	182.7	0.96	182.7	3.49	182.7	0.83
183.6	3.46	183.6	135.9	183.6	4.58	183.6	-0.47	183.6	-0.65	183.6	4.16	183.6	2.56	183.6	115.81	183.6	2.59	183.6	-0.55	183.6	0.26	183.6	-0.81	183.6	-1.03	183.6	6.6	183.6	-0.23	183.6	-4.86	183.6	0.45	183.6	-0.45	183.6	3.18	183.6	74.13	183.6	3.98	183.6	1.11	183.6	-0.39	183.6	4.14	183.6	0.38
184.5	2.16	184.5	136.05	184.5	3.78	184.5	-0.9	184.5	2.48	184.5	5.35	184.5	1.77	184.5	115.92	184.5	2.24	184.5	-2.65	184.5	2.88	184.5	4.07	184.5	-0.88	184.5	4.95	184.5	-0.19	184.5	-4.72	184.5	-2.39	184.5	0.95	184.5	3.79	184.5	73.72	184.5	5.68	184.5	0.39	184.5	0.29	184.5	3.88	184.5	0.61
185.4	0.2	185.4	132.77	185.4	6.53	185.4	1.55	185.4	3.03	185.4	3.57	185.4	1.66	185.4	115.57	185.4	4.81	185.4	0.71	185.4	-0.74	185.4	5.04	185.4	1.11	185.4	6.3	185.4	0.11	185.4	-5.51	185.4	-1.68	185.4	-0.91	185.4	5.06	185.4	73.42	185.4	2.91	185.4	1.79	185.4	1.13	185.4	1.35	185.4	1.37
186.3	1.55	186.3	133.04	186.3	1.08	186.3	-0.85	186.3	0.93	186.3	2.74	186.3	0.55	186.3	117.41	186.3	-0.28	186.3	-1.05	186.3	-0.38	186.3	0.73	186.3	-2.11	186.3	6.95	186.3	-1.53	186.3	-3.33	186.3	-2.55	186.3	0.07	186.3	2.28	186.3	71.63	186.3	4.98	186.3	0.23	186.3	0.6	186.3	4.32	186.3	1.6
187.2	-0.6	187.2	134.84	187.2	2.23	187.2	-0.1	187.2	3.43	187.2	2.01	187.2	-0.74	187.2	118.69	187.2	3.29	187.2	-2.83	187.2	0	187.2	1.08	187.2	-1.28	187.2	7.67	187.2	0.27	187.2	-4.31	187.2	-0.8	187.2	0.36	187.2	5.84	187.2	73.36	187.2	5.46	187.2	2.75	187.2	-1.17	187.2	5.13	187.2	3.18
188.1	0.68	188.1	136.27	188.1	2.23	188.1	-1.43	188.1	2.48	188.1	2.92	188.1	0.19	188.1	116.93	188.1	1.03	188.1	-2.91	188.1	1.81	188.1	-1.18	188.1	-1.2	188.1	5.32	188.1	-2.68	188.1	-4.49	188.1	-0.73	188.1	-1.75	188.1	2.54	188.1	74.31	188.1	5.37	188.1	3.14	188.1	-0.47	188.1	0.67	188.1	0.25
189	0.97	189	131.52	189	1.84	189	-0.1	189	1.93	189	2.87	189	-0.3	189	115.13	189	2.19	189	1.02	189	2.73	189	1.65	189	-0.65	189	6.18	189	-0.49	189	-3.08	189	-0.22	189	0.81	189	4.66	189	72.76	189	3.97	189	-0.07	189	-0.54	189	4.11	189	-0.18
189.9	-0.88	189.9	134.25	189.9	3.97	189.9	1.81	189.9	4.48	189.9	2.61	189.9	0.43	189.9	115.68	189.9	2.02	189.9	-1.15	189.9	-0.3	189.9	2.03	189.9	1.64	189.9	6.61	189.9	-2.16	189.9	-3.33	189.9	-3.5	189.9	-0.8	189.9	4.01	189.9	73.2	189.9	4.32	189.9	2.92	189.9	-0.44	189.9	2.8	189.9	0.65
190.8	2.82	190.8	136.18	190.8	0.96	190.8	-0.02	190.8	2.73	190.8	3.83	190.8	3.55	190.8	116.67	190.8	1.23	190.8	-3.01	190.8	1.34	190.8	2.3	190.8	-1.35	190.8	7.33	190.8	-0.37	190.8	-5.38	190.8	-0.67	190.8	-1.43	190.8	1.12	190.8	73.74	190.8	7.36	190.8	-0.3	190.8	1.98	190.8	1.63	190.8	-0.99
191.7	-0.27	191.7	134.13	191.7	4.21	191.7	-2.34	191.7	1.91	191.7	5.38	191.7	0.75	191.7	114.54	191.7	2.11	191.7	-1.39	191.7	-1	191.7	0.63	191.7	-1.62	191.7	7.27	191.7	-0.23	191.7	-3.07	191.7	-0.92	191.7	-0.71	191.7	1.48	191.7	76.71	191.7	6.01	191.7	0.86	191.7	2.2	191.7	3.55	191.7	1.75
192.6	1.51	192.6	134.59	192.6	3.9	192.6	-2.21	192.6	0.35	192.6	-0.07	192.6	1	192.6	117.72	192.6	0.48	192.6	-3.19	192.6	-0.15	192.6	0.21	192.6	0.76	192.6	8.43	192.6	-0.72	192.6	-3.76	192.6	-1.25	192.6	-2.11	192.6	4.28	192.6	72.68	192.6	5.74	192.6	2.34	192.6	1.72	192.6	4.26	192.6	0.84
193.5	0.94	193.5	132.68	193.5	3.29	193.5	-1.4	193.5	2.3	193.5	2.18	193.5	1.09	193.5	114.31	193.5	2.71	193.5	-2.3	193.5	0.47	193.5	0.87	193.5	1.55	193.5	4.78	193.5	1.38	193.5	-4.89	193.5	3.36	193.5	-1.73	193.5	4.68	193.5	72.56	193.5	7.17	193.5	1.58	193.5	0.67	193.5	3.55	193.5	1.2
194.4	2.07	194.4	133.34	194.4	2.67	194.4	-0.67	194.4	3.9	194.4	2.48	194.4	1.71	194.4	114.43	194.4	2.06	194.4	-2.46	194.4	0.69	194.4	2.84	194.4	-1.72	194.4	6.04	194.4	0.84	194.4	-5.58	194.4	-0.98	194.4	0.83	194.4	2.92	194.4	73.23	194.4	5.62	194.4	0	194.4	2.31	194.4	2.97	194.4	-0.57
195.3	0.34	195.3	133.76	195.3	4.3	195.3	-0.62	195.3	4.22	195.3	4.61	195.3	0.38	195.3	115.94	195.3	0.53	195.3	-1.86	195.3	1	195.3	-0.04	195.3	-1.28	195.3	7.08	195.3	-2.68	195.3	-3.81	195.3	1.24	195.3	-1.59	195.3	3.43	195.3	73.2	195.3	5.47	195.3	3.22	195.3	2.32	195.3	2.48	195.3	0.66
196.2	0.89	196.2	133.6	196.2	2.04	196.2	-0.12	196.2	-1.06	196.2	4.54	196.2	1.66	196.2	118.64	196.2	2.42	196.2	-1.93	196.2	-1.7	196.2	1.15	196.2	-1.57	196.2	8.05	196.2	-1.78	196.2	-4.86	196.2	-2.54	196.2	-1.88	196.2	3.2	196.2	75.09	196.2	3.59	196.2	2.81	196.2	0.59	196.2	3.45	196.2	-0.85
197.1	0.41	197.1	132.33	197.1	1.7	197.1	-2.53	197.1	2.42	197.1	4.42	197.1	0.78	197.1	116.16	197.1	1.38	197.1	-1.84	197.1	1.01	197.1	2.23	197.1	-0.54	197.1	7.31	197.1	-2.15	197.1	-4.46	197.1	0.27	197.1	-0.37	197.1	3.71	197.1	75.19	197.1	5.33	197.1	1.11	197.1	0.12	197.1	5.22	197.1	-0.19
198	-0.61	198	135.59	198	2.62	198	-0.81	198	2.32	198	1.58	198	-1.55	198	116.86	198	0.99	198	-0.47	198	0.45	198	-0.45	198	-1.71	198	5.8	198	1.34	198	-3.1	198	1.24	198	-0.26	198	3.13	198	75.36	198	6.08	198	4.81	198	1.77	198	4.45	198	1.3
198.9	1.76	198.9	134.27	198.9	1.46	198.9	-0.8	198.9	4.06	198.9	2.68	198.9	2.16	198.9	117.33	198.9	3.1	198.9	-2.47	198.9	-0.02	198.9	-0.02	198.9	-0.49	198.9	9.61	198.9	1.7	198.9	-4.21	198.9	-0.92	198.9	-0.87	198.9	4.31	198.9	74.31	198.9	5.19	198.9	1.67	198.9	1.3	198.9	4.31	198.9	2.06
199.8	-0.32	199.8	133.45	199.8	4.88	199.8	-1.84	199.8	2.55	199.8	3.56	199.8	-0.9	199.8	116.04	199.8	3.39	199.8	-1.99	199.8	1.2	199.8	0.28	199.8	-1.4	199.8	6.82	199.8	-0.33	199.8	-5.29	199.8	-2.73	199.8	-1.2	199.8	3.75	199.8	73.49	199.8	4.31	199.8	1.8	199.8	-0.95	199.8	2.58	199.8	1.7
200.7	0.12	200.7	132.98	200.7	1.58	200.7	-1.65	200.7	1.42	200.7	2.53	200.7	2.68	200.7	116.61	200.7	2.34	200.7	-4.71	200.7	-0.77	200.7	-0.01	200.7	-0.25	200.7	6.76	200.7	-0.46	200.7	-6	200.7	-0.48	200.7	-1.48	200.7	3.35	200.7	72.6	200.7	5.7	200.7	1.37	200.7	0.11	200.7	3.52	200.7	-0.19
201.6	1.25	201.6	132.94	201.6	2.52	201.6	-1.2	201.6	3.34	201.6	2.23	201.6	1.67	201.6	117.13	201.6	3.4	201.6	-2.74	201.6	1.28	201.6	1.19	201.6	1.04	201.6	8.35	201.6	-1.67	201.6	-6.24	201.6	-0.23	201.6	0.37	201.6	2.42	201.6	75.33	201.6	6.11	201.6	-1.29	201.6	-1.23	201.6	3.88	201.6	0.96
202.5	1.49	202.5	134.08	202.5	2.21	202.5	-0.9	202.5	-0.11	202.5	5.25	202.5	1.45	202.5	116.2	202.5	0.45	202.5	-1.78	202.5	-0.84	202.5	1.96	202.5	1.39	202.5	5.83	202.5	-2.72	202.5	-5.64	202.5	-0.59	202.5	0.27	202.5	2.45	202.5	75.58	202.5	5.51	202.5	1.41	202.5	0.27	202.5	5.5	202.5	0.37
203.4	-0.01	203.4	135.95	203.4	4.85	203.4	0.56	203.4	2.56	203.4	3.91	203.4	0.9	203.4	116.96	203.4	4.05	203.4	-2.94	203.4	1.86	203.4	-0.39	203.4	-1.23	203.4	7.28	203.4	-0.27	203.4	-5.01	203.4	0.41	203.4	0.82	203.4	4.16	203.4	73.1	203.4	4.79	203.4	0.99	203.4	0.52	203.4	2.93	203.4	-1.37
204.3	-0.1	204.3	134.7	204.3	1.38	204.3	-2.73	204.3	1.84	204.3	3.87	204.3	0.15	204.3	115.03	204.3	2.56	204.3	-1.5	204.3	0.3	204.3	1.1	204.3	-0.69	204.3	6.86	204.3	-1.63	204.3	-2.12	204.3	-1.38	204.3	-0.6	204.3	6.04	204.3	75.7	204.3	2.77	204.3	4.7	204.3	0.08	204.3	2.14	204.3	2.82
205.2	1.95	205.2	133.89	205.2	2.34	205.2	-0.19	205.2	3.76	205.2	1.76	205.2	3.74	205.2	116.8	205.2	2.71	205.2	-4.24	205.2	0.11	205.2	2.9	205.2	-0.24	205.2	6.2	205.2	0.75	205.2	-5.69	205.2	-0.54	205.2	-0.17	205.2	3.59	205.2	73.57	205.2	3.51	205.2	-0.5	205.2	2.05	205.2	5.03	205.2	0.51
206.1	-0.29	206.1	134.27	206.1	4.98	206.1	-2.16	206.1	1.52	206.1	4.72	206.1	2.17	206.1	116.71	206.1	2.38	206.1	-0.98	206.1	1.76	206.1	2.31	206.1	1.22	206.1	7.47	206.1	-2.65	206.1	-3.39	206.1	1.43	206.1	0.37	206.1	4.22	206.1	72.61	206.1	3.19	206.1	2.01	206.1	1.78	206.1	4.34	206.1	4.49
207	0.57	207	134.23	207	0.62	207	-0.44	207	0.36	207	1.08	207	1.41	207	117.1	207	0.29	207	-0.62	207	-2.32	207	1.24	207	0.64	207	5.6	207	-1.16	207	-3.17	207	-1	207	-0.51	207	4.37	207	72.08	207	2.58	207	3.11	207	0.82	207	2.95	207	1.01
207.9	-0.38	207.9	135.64	207.9	4.34	207.9	-0.32	207.9	3.01	207.9	1.5	207.9	-0.78	207.9	115.28	207.9	1.07	207.9	-1.9	207.9	1.13	207.9	1.79	207.9	-0.55	207.9	8.77	207.9	-0.88	207.9	-5.86	207.9	-0.23	207.9	-1.55	207.9	4.68	207.9	72.74	207.9	3.97	207.9	0.11	207.9	0.28	207.9	3.53	207.9	2.79
208.8	-0.01	208.8	133.89	208.8	2.65	208.8	-1.4	208.8	1.37	208.8	-0.02	208.8	0.53	208.8	115.63	208.8	3.14	208.8	-2.87	208.8	0.57	208.8	-0.24	208.8	-1.42	208.8	5.39	208.8	-0.69	208.8	-6.38	208.8	-0.19	208.8	-2.54	208.8	5.54	208.8	72.24	208.8	6.02	208.8	1.6	208.8	2.2	208.8	4.19	208.8	1.56
209.7	1.25	209.7	134.48	209.7	0.61	209.7	0.86	209.7	0.99	209.7	1.02	209.7	-1.4	209.7	118.13	209.7	0.58	209.7	-4.38	209.7	-3.16	209.7	3.62	209.7	-1.72	209.7	7.52	209.7	0.88	209.7	-4.25	209.7	-2.94	209.7	0.24	209.7	2.83	209.7	74.13	209.7	5.54	209.7	1.46	209.7	-1.25	209.7	2.07	209.7	-0.4
210.6	2.65	210.6	136.84	210.6	4.34	210.6	-0.57	210.6	2.95	210.6	2.16	210.6	2.28	210.6	117.86	210.6	5.22	210.6	-2.76	210.6	-0.24	210.6	1.11	210.6	-0.43	210.6	7.7	210.6	0.3	210.6	-5.22	210.6	-0.95	210.6	-1.24	210.6	2.32	210.6	74.66	210.6	4.29	210.6	0.42	210.6	1.95	210.6	4.98	210.6	-1.87
211.5	1.98	211.5	130.81	211.5	4.2	211.5	-1.91	211.5	4.56	211.5	1.77	211.5	1.3	211.5	114.32	211.5	1.17	211.5	-0.42	211.5	0.99	211.5	1.06	211.5	-1.31	211.5	7.3	211.5	-1.64	211.5	-2.54	211.5	0.2	211.5	-1.64	211.5	6.58	211.5	73.26	211.5	4.1	211.5	4.51	211.5	2.16	211.5	1.37	211.5	2.82
212.4	3.08	212.4	135.84	212.4	3.11	212.4	-0.03	212.4	3.83	212.4	2.26	212.4	1.76	212.4	116.8	212.4	2.83	212.4	-1.94	212.4	-0.74	212.4	4.22	212.4	-0.96	212.4	6.77	212.4	-1.66	212.4	-5.61	212.4	-1.73	212.4	1.53	212.4	3.56	212.4	73.27	212.4	3.73	212.4	1.87	212.4	0.95	212.4	4.26	212.4	1.66
213.3	-0.23	213.3	133.56	213.3	2.22	213.3	-1.25	213.3	1.09	213.3	0.46	213.3	1.6	213.3	116.5	213.3	1.5	213.3	-2.5	213.3	0.44	213.3	-1.61	213.3	-1.16	213.3	6.11	213.3	0.32	213.3	-3.54	213.3	-2.19	213.3	-3.35	213.3	3.44	213.3	73.52	213.3	3.55	213.3	0.36	213.3	-1.1	213.3	1.33	213.3	3.32
214.2	-0.01	214.2	133.3	214.2	3.67	214.2	-2.13	214.2	1.95	214.2	3.44	214.2	2.05	214.2	117.75	214.2	2.98	214.2	-3.21	214.2	-0.72	214.2	2.63	214.2	1.19	214.2	7.34	214.2	0.45	214.2	-5.11	214.2	0.77	214.2	-0.7	214.2	3.5	214.2	74.74	214.2	7.07	214.2	2.11	214.2	0.95	214.2	3.54	214.2	0
215.1	2.5	215.1	134.22	215.1	1.59	215.1	-1.34	215.1	2.33	215.1	4.1	215.1	0.18	215.1	116.94	215.1	1	215.1	-2.1	215.1	2.28	215.1	1.87	215.1	-0.53	215.1	5.79	215.1	-0.55	215.1	-2.77	215.1	-0.74	215.1	-2.37	215.1	4.3	215.1	73.87	215.1	5.17	215.1	0.07	215.1	1.14	215.1	2.51	215.1	0.83
216	0.96	216	132.76	216	2.06	216	-0.92	216	1.06	216	2.7	216	1.66	216	114.91	216	0.73	216	-1.62	216	2.45	216	3.68	216	-0.85	216	5.68	216	-3.32	216	-4.31	216	-0.21	216	-2.04	216	4.18	216	72.13	216	5.37	216	3.52	216	-1.08	216	2.84	216	2.13
216.9	2.52	216.9	133.05	216.9	4.24	216.9	2.38	216.9	2.72	216.9	2.86	216.9	1.5	216.9	115.56	216.9	1.12	216.9	0.08	216.9	0.49	216.9	2.94	216.9	0.06	216.9	6.84	216.9	-2.5	216.9	-3.46	216.9	0.24	216.9	-0.02	216.9	4.65	216.9	72.24	216.9	4.31	216.9	1.59	216.9	0.74	216.9	4.87	216.9	1.92
217.8	0.11	217.8	132.93	217.8	2.35	217.8	-1.03	217.8	1.67	217.8	3	217.8	1.67	217.8	117.91	217.8	0.53	217.8	-2.8	217.8	1.12	217.8	1.2	217.8	-0.56	217.8	8.38	217.8	-2.06	217.8	-5.07	217.8	-0.45	217.8	-0.59	217.8	5.09	217.8	73.57	217.8	3.75	217.8	0.51	217.8	1.92	217.8	5.12	217.8	-0.22
218.7	0.1	218.7	132.49	218.7	3.82	218.7	1.26	218.7	-0.4	218.7	-0.03	218.7	1.38	218.7	114.98	218.7	0.08	218.7	-1.48	218.7	-0.7	218.7	0.56	218.7	-1.75	218.7	6.44	218.7	0.83	218.7	-4.43	218.7	-2.92	218.7	-2.16	218.7	4.13	218.7	72.94	218.7	7.73	218.7	0.86	218.7	-2.3	218.7	3.39	218.7	-0.84
219.6	1.58	219.6	134.14	219.6	3.2	219.6	-2.26	219.6	0.68	219.6	3.3	219.6	1.58	219.6	118.48	219.6	3.01	219.6	-0.92	219.6	-0.17	219.6	0.81	219.6	1.5	219.6	8.91	219.6	-1.93	219.6	-1.64	219.6	-0.58	219.6	-1.2	219.6	6.67	219.6	74.03	219.6	3.46	219.6	2.86	219.6	2.6	219.6	2.74	219.6	-0.37
220.5	1.11	220.5	133.39	220.5	2.31	220.5	2.2	220.5	-0.2	220.5	5.57	220.5	1.73	220.5	115.8	220.5	2.74	220.5	-1.98	220.5	1.56	220.5	3.58	220.5	1.47	220.5	6.99	220.5	0.01	220.5	-5.12	220.5	1.42	220.5	-0.61	220.5	3.39	220.5	73.12	220.5	6.38	220.5	3.32	220.5	1.31	220.5	3.28	220.5	-0.09
221.4	-0.03	221.4	134.82	221.4	3.73	221.4	-2.55	221.4	1.17	221.4	3.09	221.4	3.02	221.4	117.03	221.4	1.51	221.4	-0.79	221.4	-0.7	221.4	1.82	221.4	0.39	221.4	5.75	221.4	-0.47	221.4	-3.65	221.4	-2.03	221.4	-1.81	221.4	3.32	221.4	73.49	221.4	6.15	221.4	0.98	221.4	0.3	221.4	1.98	221.4	0.6
222.3	2.85	222.3	134.79	222.3	3.23	222.3	-3.47	222.3	1.85	222.3	5.11	222.3	1.27	222.3	118.29	222.3	0.76	222.3	-2.42	222.3	2.26	222.3	4.29	222.3	0.19	222.3	4.47	222.3	-5.37	222.3	-3.92	222.3	-1.5	222.3	0.74	222.3	5.81	222.3	70.51	222.3	4.2	222.3	0.59	222.3	0.68	222.3	2.64	222.3	2.15
223.2	1.36	223.2	133.68	223.2	3.21	223.2	1.13	223.2	0.82	223.2	4.45	223.2	3.73	223.2	115.17	223.2	0.95	223.2	-0.75	223.2	-0.5	223.2	3.99	223.2	-0.07	223.2	4.08	223.2	-0.36	223.2	-5.11	223.2	0.03	223.2	0.57	223.2	4.53	223.2	73.7	223.2	5.85	223.2	1.56	223.2	2.55	223.2	3.62	223.2	1.18
224.1	-0.12	224.1	133.45	224.1	5	224.1	0.27	224.1	1.17	224.1	1.97	224.1	1.29	224.1	112.99	224.1	2.34	224.1	-0.76	224.1	1.46	224.1	2.78	224.1	-1.41	224.1	3.13	224.1	-2.65	224.1	-6.31	224.1	-0.54	224.1	-1.77	224.1	2.79	224.1	70.41	224.1	3.67	224.1	0.88	224.1	-1.85	224.1	1.71	224.1	-0.14
225	1.58	225	134.66	225	4.88	225	-0.33	225	1.36	225	2.42	225	-0.89	225	116.76	225	4.48	225	-0.54	225	0.94	225	3.6	225	-0.82	225	6.86	225	0.51	225	-5.44	225	-1.65	225	2.66	225	4.6	225	73.55	225	4.27	225	0.15	225	-1.23	225	3.58	225	1.57
225.9	2.12	225.9	132.94	225.9	3.27	225.9	-2.71	225.9	1.58	225.9	2.13	225.9	2.46	225.9	115.61	225.9	2.47	225.9	-2.67	225.9	0.11	225.9	3.33	225.9	0.75	225.9	6.4	225.9	1.56	225.9	-4.42	225.9	0.95	225.9	-3.68	225.9	5.49	225.9	73.75	225.9	4.36	225.9	1.55	225.9	2.72	225.9	2.04	225.9	0.3
226.8	0.6	226.8	132.43	226.8	3.52	226.8	-0.94	226.8	2.81	226.8	3.04	226.8	-1.75	226.8	115.5	226.8	4.87	226.8	-2.13	226.8	2.47	226.8	1.73	226.8	-0.74	226.8	7.19	226.8	1.47	226.8	-2.79	226.8	0.74	226.8	-2.91	226.8	7.08	226.8	74.21	226.8	4.36	226.8	3.34	226.8	0.06	226.8	1.1	226.8	1.63
227.7	1.1	227.7	133.97	227.7	0.76	227.7	-0.42	227.7	3.16	227.7	2.68	227.7	2.07	227.7	115.8	227.7	0.73	227.7	-2.61	227.7	-2.03	227.7	1.98	227.7	-1.48	227.7	4.8	227.7	1.15	227.7	-6.89	227.7	-2.78	227.7	-1.78	227.7	2.27	227.7	75.48	227.7	3.65	227.7	-0.38	227.7	-0.25	227.7	2.52	227.7	-0.87
228.6	0.25	228.6	132.95	228.6	5.04	228.6	-1.93	228.6	0.88	228.6	2.91	228.6	1.75	228.6	115.36	228.6	1.07	228.6	-4.34	228.6	2.67	228.6	0.15	228.6	-3.81	228.6	6.81	228.6	-2.29	228.6	-7.16	228.6	-0.17	228.6	-1.87	228.6	3.22	228.6	75.06	228.6	4.13	228.6	1.9	228.6	-1.38	228.6	1.35	228.6	1.43
229.5	0.44	229.5	132.52	229.5	3.14	229.5	-1.31	229.5	4.66	229.5	2.89	229.5	2.31	229.5	112.42	229.5	3.14	229.5	-4.44	229.5	2.1	229.5	-1.44	229.5	-0.54	229.5	2.78	229.5	0.17	229.5	-5.07	229.5	0.37	229.5	-6.6	229.5	3.31	229.5	74.97	229.5	5.13	229.5	1.78	229.5	0.11	229.5	0.48	229.5	0.54
230.4	-1.31	230.4	135.22	230.4	3.67	230.4	2.48	230.4	4.41	230.4	5.06	230.4	-2.02	230.4	117.09	230.4	2.57	230.4	-1.44	230.4	-0.91	230.4	2.29	230.4	-1.75	230.4	5.55	230.4	1.26	230.4	-5.69	230.4	-2.44	230.4	-1.97	230.4	4.1	230.4	71.13	230.4	5.22	230.4	2.07	230.4	2.32	230.4	3.7	230.4	-0.47
231.3	-0.72	231.3	135.62	231.3	4.03	231.3	-1.86	231.3	2.06	231.3	1	231.3	0.18	231.3	116.42	231.3	3.16	231.3	-2.62	231.3	-0.17	231.3	2.29	231.3	0.25	231.3	4.89	231.3	1.25	231.3	-4.3	231.3	-2.37	231.3	-0.04	231.3	3.71	231.3	71.49	231.3	7.03	231.3	1.69	231.3	1.97	231.3	3.64	231.3	2.45
232.2	0.72	232.2	133	232.2	1.23	232.2	0.82	232.2	1.25	232.2	4.14	232.2	1.39	232.2	116.53	232.2	2.88	232.2	-0.11	232.2	-1.05	232.2	0.73	232.2	-0.59	232.2	5.49	232.2	-1.12	232.2	-5.73	232.2	-0.66	232.2	-3.29	232.2	2.67	232.2	73.5	232.2	4.04	232.2	-1.29	232.2	2.02	232.2	1.32	232.2	0.99
233.1	1.29	233.1	134.24	233.1	0.23	233.1	0.38	233.1	6.04	233.1	2.96	233.1	0.99	233.1	114.91	233.1	3.38	233.1	-0.97	233.1	1.52	233.1	2.37	233.1	-1.72	233.1	4.25	233.1	-1.97	233.1	-3.36	233.1	-0.21	233.1	-0.32	233.1	3.75	233.1	72.24	233.1	5.86	233.1	2.16	233.1	0.07	233.1	4.07	233.1	0.72
234	0.71	234	133.5	234	3	234	-1.43	234	1.47	234	3.2	234	-1.41	234	116.93	234	3.52	234	-2.93	234	-1.1	234	0.81	234	-1.59	234	5.68	234	0.57	234	-5.19	234	0.25	234	-3.17	234	4.87	234	74.61	234	6.05	234	2.56	234	2.42	234	3.22	234	-0.49
234.9	0.81	234.9	133.56	234.9	3.39	234.9	0.15	234.9	1.02	234.9	1.19	234.9	1.14	234.9	117.2	234.9	0.54	234.9	-0.14	234.9	0.86	234.9	0.83	234.9	1.47	234.9	6.36	234.9	-3.27	234.9	-4.64	234.9	0.24	234.9	-0.25	234.9	4.31	234.9	73	234.9	3.33	234.9	1.34	234.9	-1.56	234.9	5.04	234.9	0.19
235.8	-0.11	235.8	133.72	235.8	3.32	235.8	-2.29	235.8	4.93	235.8	0.14	235.8	-0.06	235.8	116.56	235.8	3.43	235.8	-2.23	235.8	-0.63	235.8	0.56	235.8	-2.33	235.8	6.97	235.8	-1.15	235.8	-5.49	235.8	-3.4	235.8	-4.62	235.8	2.77	235.8	73.25	235.8	7.88	235.8	-1.57	235.8	1.65	235.8	2.48	235.8	0.34
236.7	-0.6	236.7	133.61	236.7	1.91	236.7	-2.14	236.7	2.75	236.7	5.28	236.7	-0.32	236.7	117.84	236.7	0.4	236.7	-3.21	236.7	1.49	236.7	-0.4	236.7	-1.28	236.7	7.42	236.7	-0.78	236.7	-6.82	236.7	0.63	236.7	-3.75	236.7	4.03	236.7	73.84	236.7	5.83	236.7	2.46	236.7	0.64	236.7	3.98	236.7	1.58
237.6	1.83	237.6	133.32	237.6	2.74	237.6	-1.11	237.6	2.38	237.6	2.75	237.6	2.74	237.6	116.06	237.6	2.59	237.6	-4.2	237.6	0.03	237.6	0.96	237.6	0.75	237.6	6.96	237.6	-2.52	237.6	-7.52	237.6	0.27	237.6	-1.91	237.6	3.25	237.6	72.93	237.6	5.82	237.6	2.19	237.6	0.91	237.6	3.43	237.6	0.88
238.5	2.58	238.5	133.45	238.5	3.7	238.5	1.66	238.5	2.99	238.5	3.9	238.5	2.47	238.5	117.71	238.5	4.59	238.5	-0.85	238.5	3.16	238.5	2.76	238.5	0.3	238.5	6.8	238.5	0.77	238.5	-4.85	238.5	-0.38	238.5	0.43	238.5	5.93	238.5	73.39	238.5	7.86	238.5	1.5	238.5	2.44	238.5	3.38	238.5	0.55
239.4	-0.69	239.4	133.12	239.4	4.36	239.4	0.63	239.4	3.19	239.4	5.1	239.4	1.02	239.4	116.81	239.4	1.78	239.4	-2.01	239.4	0.74	239.4	1.92	239.4	0.2	239.4	6.45	239.4	0.12	239.4	-4.4	239.4	-1.84	239.4	-0.51	239.4	3.14	239.4	73.38	239.4	4.39	239.4	1.21	239.4	2.07	239.4	1.42	239.4	-1.25
240.3	0.1	240.3	133.07	240.3	4.31	240.3	-2.32	240.3	3.14	240.3	1.32	240.3	0.3	240.3	114.95	240.3	4.17	240.3	-1.98	240.3	1.5	240.3	1.73	240.3	-3.18	240.3	4.76	240.3	1.18	240.3	-7.19	240.3	-0.43	240.3	1.61	240.3	1.02	240.3	71.87	240.3	7.2	240.3	-0.01	240.3	1.7	240.3	3.35	240.3	-2.12
241.2	0.81	241.2	131.91	241.2	2.02	241.2	-1.43	241.2	2.11	241.2	2.2	241.2	0.66	241.2	114.87	241.2	2	241.2	-4.22	241.2	-0.35	241.2	3.08	241.2	-1.08	241.2	6.37	241.2	-1.47	241.2	-5.11	241.2	-0.62	241.2	3.76	241.2	2.17	241.2	72.53	241.2	5.23	241.2	2.17	241.2	-0.58	241.2	4.49	241.2	1.9
242.1	-0.1	242.1	134.56	242.1	3.31	242.1	-1.6	242.1	3.52	242.1	4.23	242.1	2.89	242.1	116.85	242.1	1.72	242.1	-3.78	242.1	3.25	242.1	4.21	242.1	3.09	242.1	5.12	242.1	-1.66	242.1	-7.72	242.1	0.83	242.1	-1.7	242.1	4.84	242.1	71.23	242.1	4.32	242.1	2.47	242.1	0.32	242.1	4.19	242.1	0.02
243	-0.01	243	133.44	243	4.62	243	1.23	243	3.58	243	4.6	243	-0.73	243	116.78	243	3.62	243	-1.18	243	1.28	243	3.43	243	-2.08	243	4.91	243	0.72	243	-4.9	243	-0.2	243	-1.56	243	4.94	243	70.86	243	4.76	243	0.79	243	1.19	243	4.09	243	1.59
243.9	0.32	243.9	130.27	243.9	2.38	243.9	-2.94	243.9	2.85	243.9	4.74	243.9	1.61	243.9	117.06	243.9	2.81	243.9	-2.42	243.9	1.11	243.9	0.57	243.9	-1.11	243.9	5.76	243.9	-0.38	243.9	-4.93	243.9	0.13	243.9	-0.47	243.9	4.92	243.9	72.43	243.9	6.08	243.9	3.24	243.9	2.39	243.9	3.8	243.9	1.92
244.8	-0.97	244.8	133.16	244.8	4.21	244.8	-1.08	244.8	4.77	244.8	2.73	244.8	0.21	244.8	116.79	244.8	0.66	244.8	-2.03	244.8	4	244.8	0.99	244.8	-0.61	244.8	4.99	244.8	-1.66	244.8	-3.33	244.8	1.42	244.8	-1.52	244.8	3.05	244.8	72.93	244.8	5.63	244.8	2.53	244.8	1.88	244.8	1.86	244.8	0.74
245.7	2.06	245.7	135.32	245.7	3.9	245.7	-2.83	245.7	0.76	245.7	2.47	245.7	0.27	245.7	116.05	245.7	2.13	245.7	-1.85	245.7	0.99	245.7	-0.66	245.7	-1.21	245.7	6.86	245.7	-0.9	245.7	-3.85	245.7	-1.3	245.7	-3.13	245.7	5.41	245.7	71.97	245.7	8.09	245.7	1.57	245.7	0.11	245.7	2.04	245.7	2.25
246.6	3.37	246.6	134.45	246.6	6.33	246.6	-2.9	246.6	0.34	246.6	1.22	246.6	4.64	246.6	116.56	246.6	5.54	246.6	-3.33	246.6	1.36	246.6	0.86	246.6	-0.8	246.6	5.94	246.6	1.21	246.6	-3.1	246.6	1.38	246.6	-1.07	246.6	2.98	246.6	72.69	246.6	5.66	246.6	2.46	246.6	-0.44	246.6	4.6	246.6	1.16
247.5	2.28	247.5	134.11	247.5	0.4	247.5	-0.44	247.5	4.18	247.5	2.56	247.5	1.68	247.5	116.18	247.5	0.22	247.5	-3.7	247.5	2.72	247.5	1.11	247.5	1.24	247.5	8.16	247.5	-0.29	247.5	-7.47	247.5	0.55	247.5	-1.66	247.5	4.76	247.5	72.76	247.5	5.86	247.5	0.48	247.5	0.31	247.5	4.13	247.5	1.84
248.4	2.08	248.4	135.84	248.4	4.98	248.4	-1.62	248.4	1.97	248.4	2.91	248.4	1.59	248.4	117.92	248.4	2.53	248.4	-3.58	248.4	0.7	248.4	0	248.4	-2.37	248.4	8.02	248.4	-0.98	248.4	-7.94	248.4	-2.4	248.4	-0.1	248.4	3.77	248.4	75.47	248.4	5.15	248.4	1.64	248.4	-0.33	248.4	3.88	248.4	1.81
249.3	3.08	249.3	131.26	249.3	4.03	249.3	-0.85	249.3	-0.98	249.3	4.9	249.3	1.34	249.3	113.11	249.3	3.5	249.3	-4.55	249.3	-0.09	249.3	3.64	249.3	0.07	249.3	6.03	249.3	-1.09	249.3	-5.86	249.3	0.91	249.3	1.59	249.3	4.5	249.3	74.68	249.3	3.63	249.3	0.22	249.3	0.8	249.3	4.25	249.3	1.95
250.2	2.49	250.2	133.59	250.2	4.62	250.2	0.36	250.2	2.58	250.2	2.84	250.2	2.84	250.2	116.18	250.2	1.34	250.2	-1.3	250.2	1.62	250.2	1.99	250.2	1.2	250.2	6.29	250.2	-0.74	250.2	-6.77	250.2	-0.33	250.2	-0.16	250.2	5.67	250.2	72.47	250.2	5.36	250.2	1.93	250.2	2.84	250.2	3.31	250.2	3.04
251.1	1.17	251.1	133.54	251.1	4.91	251.1	-0.78	251.1	4.3	251.1	2.03	251.1	0.16	251.1	113.81	251.1	4.36	251.1	-1.13	251.1	1.36	251.1	3.9	251.1	-2.22	251.1	3.36	251.1	2.29	251.1	-6.71	251.1	-0.12	251.1	-0.29	251.1	2.74	251.1	75.38	251.1	5.97	251.1	0.9	251.1	-0.13	251.1	2.27	251.1	-0.18
252	0.67	252	134.62	252	3.01	252	-1.78	252	0.26	252	3.77	252	0.61	252	116.01	252	2.22	252	-4.04	252	1.27	252	5.33	252	-1.87	252	6.91	252	1.08	252	-4.28	252	-1.61	252	0.2	252	3.03	252	74.9	252	3.86	252	0.71	252	0.27	252	3.89	252	1.03
252.9	1.55	252.9	134.8	252.9	4.52	252.9	-0.97	252.9	0.63	252.9	3.45	252.9	2.46	252.9	117.52	252.9	3.08	252.9	-3.77	252.9	0.55	252.9	3.46	252.9	1.29	252.9	6.91	252.9	-0.89	252.9	-4.69	252.9	-1.66	252.9	1.32	252.9	5.87	252.9	74.64	252.9	7.49	252.9	1.29	252.9	0.72	252.9	3.41	252.9	1.48
253.8	0.86	253.8	132.18	253.8	4.81	253.8	0.08	253.8	3.75	253.8	3.95	253.8	1.19	253.8	114.55	253.8	1.3	253.8	-1.24	253.8	0.05	253.8	3.04	253.8	-0.43	253.8	7.86	253.8	0.1	253.8	-4.06	253.8	-0.43	253.8	-1.58	253.8	3.11	253.8	76.38	253.8	4.42	253.8	1.76	253.8	1.51	253.8	2.89	253.8	-0.28
254.7	-0.33	254.7	131.58	254.7	4.14	254.7	1.42	254.7	-1.14	254.7	2.39	254.7	1.21	254.7	115.03	254.7	1.21	254.7	-0.33	254.7	-3.24	254.7	1.69	254.7	1.14	254.7	6.95	254.7	-2.01	254.7	-4.41	254.7	-2.38	254.7	-1.4	254.7	3.52	254.7	74.12	254.7	4.41	254.7	1.54	254.7	0.49	254.7	3.78	254.7	1.26
255.6	0.94	255.6	133.55	255.6	3.39	255.6	-1.92	255.6	4.25	255.6	2.39	255.6	1.52	255.6	115.27	255.6	3.34	255.6	-1.93	255.6	0.27	255.6	1.34	255.6	-1.04	255.6	7	255.6	-0.57	255.6	-6.11	255.6	-1.87	255.6	-3.71	255.6	3.89	255.6	73.89	255.6	6.51	255.6	-1.18	255.6	-0.58	255.6	3.71	255.6	2.42
256.5	2.88	256.5	131.62	256.5	3.2	256.5	-2.91	256.5	0.31	256.5	0.74	256.5	4.16	256.5	116.34	256.5	1.61	256.5	-1.28	256.5	1.47	256.5	0.87	256.5	0.33	256.5	4.66	256.5	0.81	256.5	-5.01	256.5	-0.57	256.5	-0.45	256.5	4.61	256.5	72.49	256.5	6.2	256.5	1.53	256.5	-0.86	256.5	1.8	256.5	1.38
257.4	2.22	257.4	133	257.4	5.23	257.4	0.01	257.4	2.8	257.4	2.34	257.4	1.6	257.4	117.96	257.4	0.88	257.4	-3.07	257.4	1.83	257.4	4.19	257.4	-0.37	257.4	7.62	257.4	-0.96	257.4	-4.85	257.4	-0.21	257.4	1.98	257.4	5.74	257.4	75.06	257.4	6.2	257.4	2.42	257.4	0.99	257.4	4.59	257.4	1.23
258.3	0.6	258.3	133.07	258.3	1.65	258.3	1.09	258.3	0.74	258.3	2.93	258.3	2.09	258.3	114.11	258.3	2.02	258.3	-1.55	258.3	-1.43	258.3	1.61	258.3	0.9	258.3	3.83	258.3	2	258.3	-4.83	258.3	0.12	258.3	0.88	258.3	4.32	258.3	75.19	258.3	6.56	258.3	0.3	258.3	2.12	258.3	3.98	258.3	2.1
259.2	-0.03	259.2	132.2	259.2	4.48	259.2	-5.13	259.2	3.61	259.2	3.33	259.2	0.14	259.2	117.9	259.2	3.71	259.2	-3.07	259.2	-0.36	259.2	3.59	259.2	-2.43	259.2	7.18	259.2	-0.94	259.2	-5.76	259.2	0.04	259.2	-1.26	259.2	4.23	259.2	76.36	259.2	4.27	259.2	0.78	259.2	1.6	259.2	4.26	259.2	1.44
260.1	0.99	260.1	131.56	260.1	3.15	260.1	0.69	260.1	2.91	260.1	6.38	260.1	1.25	260.1	113.64	260.1	0.96	260.1	-1.19	260.1	0.87	260.1	3.9	260.1	-0.8	260.1	4.71	260.1	1	260.1	-6.92	260.1	1.52	260.1	-0.22	260.1	5.23	260.1	74.12	260.1	6.82	260.1	1.33	260.1	3.94	260.1	5.22	260.1	0.92
261	1.7	261	134.13	261	2.91	261	-0.2	261	5.01	261	4.01	261	2.02	261	115.45	261	1.45	261	-0.51	261	-0.82	261	1.91	261	-1.02	261	5.15	261	0.02	261	-5.57	261	-1.49	261	-1.65	261	3.72	261	72.76	261	5.63	261	1.91	261	4.54	261	4.3	261	-1.16
261.9	1.03	261.9	131.98	261.9	4.7	261.9	-1.38	261.9	3.41	261.9	1.73	261.9	1.09	261.9	114.77	261.9	4.21	261.9	-1.85	261.9	1.23	261.9	0.47	261.9	-0.07	261.9	6.45	261.9	1.84	261.9	-6.18	261.9	0.02	261.9	-2.21	261.9	5.15	261.9	75.44	261.9	6.15	261.9	1.22	261.9	0.4	261.9	4.54	261.9	2.23
262.8	0.31	262.8	132.72	262.8	3.92	262.8	-0.13	262.8	5.25	262.8	3.59	262.8	0.21	262.8	114.15	262.8	4.46	262.8	-0.81	262.8	5.22	262.8	2.82	262.8	-2.11	262.8	4.22	262.8	-0.42	262.8	-6.03	262.8	-0.36	262.8	1.67	262.8	4.11	262.8	73.56	262.8	6.33	262.8	0.62	262.8	2.57	262.8	5.55	262.8	1.76
263.7	0.04	263.7	132.53	263.7	4.63	263.7	0.41	263.7	3.01	263.7	5.32	263.7	-0.49	263.7	116.02	263.7	3.39	263.7	0.46	263.7	2.46	263.7	2.55	263.7	-1.58	263.7	4.56	263.7	0.54	263.7	-4.25	263.7	2.06	263.7	2.2	263.7	2.11	263.7	74.5	263.7	5.25	263.7	2.62	263.7	-0.6	263.7	6.12	263.7	-0.55
264.6	0.68	264.6	132.23	264.6	2.59	264.6	-0.95	264.6	1.93	264.6	4.01	264.6	1.42	264.6	115.76	264.6	1.06	264.6	-2.38	264.6	0.71	264.6	2.4	264.6	-0.22	264.6	5.76	264.6	0.27	264.6	-5.33	264.6	-0.95	264.6	0.17	264.6	5.04	264.6	72.88	264.6	7.9	264.6	1.28	264.6	0.96	264.6	3.13	264.6	0.85
265.5	1.59	265.5	135.35	265.5	3.89	265.5	1.16	265.5	1.67	265.5	2.75	265.5	1.67	265.5	116.1	265.5	1.98	265.5	0.01	265.5	0.78	265.5	1.13	265.5	-1.46	265.5	7.7	265.5	-0.19	265.5	-5.83	265.5	-1.27	265.5	-0.84	265.5	1.92	265.5	73.33	265.5	6.87	265.5	2.4	265.5	0.03	265.5	3.61	265.5	-0.13
266.4	0.77	266.4	132.78	266.4	3.42	266.4	-0.73	266.4	1.89	266.4	3.31	266.4	0.46	266.4	117.7	266.4	1.76	266.4	-1.43	266.4	0.89	266.4	0.37	266.4	-2.47	266.4	5.8	266.4	0.38	266.4	-6.37	266.4	-2.19	266.4	-1.23	266.4	3.7	266.4	73.85	266.4	5.32	266.4	0.18	266.4	0.61	266.4	3.14	266.4	1.21
267.3	0.8	267.3	132.05	267.3	3.75	267.3	-0.84	267.3	3.67	267.3	2.33	267.3	2.53	267.3	118.63	267.3	2.54	267.3	-0.39	267.3	1.5	267.3	0.59	267.3	-0.14	267.3	7.12	267.3	-0.21	267.3	-4.31	267.3	-0.87	267.3	0.08	267.3	3.4	267.3	74.59	267.3	4.36	267.3	1.24	267.3	1.22	267.3	2.87	267.3	0.85
268.2	1.32	268.2	132.13	268.2	3.16	268.2	-0.78	268.2	3.1	268.2	4.08	268.2	1.18	268.2	116.81	268.2	0.49	268.2	-3.27	268.2	1.05	268.2	1.36	268.2	-2.33	268.2	8	268.2	-1.73	268.2	-6.12	268.2	-0.4	268.2	-0.96	268.2	2.43	268.2	72.03	268.2	5.41	268.2	4.91	268.2	-1.12	268.2	1.82	268.2	-1.19
269.1	2.07	269.1	131.27	269.1	1	269.1	-0.62	269.1	0.73	269.1	4.41	269.1	1.19	269.1	115.23	269.1	0.26	269.1	-1.62	269.1	-0.57	269.1	2.13	269.1	-0.37	269.1	5.85	269.1	1.96	269.1	-4.79	269.1	-2.92	269.1	-3.06	269.1	4.16	269.1	73.16	269.1	6.6	269.1	0.62	269.1	0.02	269.1	0.87	269.1	1.69
270	-1.37	270	131.5	270	1.98	270	-1.98	270	2.22	270	3.11	270	2.16	270	115.65	270	4.13	270	0.29	270	0.71	270	2.37	270	1.12	270	5.71	270	0.73	270	-6.18	270	-2.82	270	-0.74	270	5.53	270	74.54	270	3.62	270	0.73	270	0.21	270	3.09	270	2.61
270.9	-0.11	270.9	132.78	270.9	2.73	270.9	-1.16	270.9	1.34	270.9	5.56	270.9	4.15	270.9	114.58	270.9	4.51	270.9	-1.91	270.9	0.01	270.9	2.49	270.9	0.98	270.9	2.86	270.9	0.54	270.9	-5.09	270.9	-2.14	270.9	-3.08	270.9	3.15	270.9	73.65	270.9	5.55	270.9	2.22	270.9	0.91	270.9	2.45	270.9	0.74
271.8	1.01	271.8	131.94	271.8	4.89	271.8	-1.48	271.8	3.22	271.8	4.36	271.8	1.26	271.8	115.3	271.8	4.87	271.8	-1.46	271.8	1.8	271.8	3.02	271.8	-1.41	271.8	6.4	271.8	1.73	271.8	-5.67	271.8	0.97	271.8	-3	271.8	4.36	271.8	73.25	271.8	5.96	271.8	2.4	271.8	1.72	271.8	1.84	271.8	0.29
272.7	1.13	272.7	135.18	272.7	3.7	272.7	-1.53	272.7	2.31	272.7	4.04	272.7	0.9	272.7	118.76	272.7	2.93	272.7	0.26	272.7	1.18	272.7	-0.36	272.7	-3.35	272.7	6.53	272.7	-0.13	272.7	-3.14	272.7	-0.3	272.7	-0.22	272.7	1.29	272.7	74.36	272.7	6.36	272.7	2.04	272.7	3.01	272.7	4.85	272.7	2.29
273.6	1.98	273.6	134.57	273.6	3.62	273.6	0.74	273.6	3.8	273.6	5.98	273.6	1.22	273.6	116.26	273.6	3.13	273.6	-0.13	273.6	2.95	273.6	2.51	273.6	-1.7	273.6	4.18	273.6	1.21	273.6	-3.94	273.6	-0.49	273.6	-3.03	273.6	3.07	273.6	72.75	273.6	4.97	273.6	3.29	273.6	-0.01	273.6	2.51	273.6	-0.99
274.5	0.73	274.5	132.27	274.5	3.7	274.5	-2.48	274.5	3.84	274.5	7.33	274.5	1.92	274.5	113.74	274.5	2.8	274.5	-3.15	274.5	1.11	274.5	2.44	274.5	-0.26	274.5	3.63	274.5	-2.43	274.5	-6.1	274.5	0.4	274.5	-0.98	274.5	2.81	274.5	74.23	274.5	5.19	274.5	0.6	274.5	1.69	274.5	3.07	274.5	1.45
275.4	0.67	275.4	132.15	275.4	1.62	275.4	0.86	275.4	3.84	275.4	1.67	275.4	-0.05	275.4	115.79	275.4	1.88	275.4	-0.08	275.4	0.49	275.4	1.48	275.4	-2.1	275.4	6.36	275.4	-0.59	275.4	-5.14	275.4	-1.7	275.4	0.11	275.4	4.05	275.4	74.78	275.4	6.14	275.4	4.39	275.4	4.03	275.4	5.34	275.4	0.53
276.3	2.51	276.3	132.39	276.3	3.15	276.3	-0.11	276.3	4.54	276.3	4.4	276.3	2.6	276.3	115.29	276.3	1.71	276.3	-2.17	276.3	0.2	276.3	3.56	276.3	0.14	276.3	6.02	276.3	-2.35	276.3	-4.53	276.3	-0.36	276.3	1.04	276.3	6.2	276.3	74.97	276.3	4.75	276.3	1.69	276.3	1.56	276.3	6.54	276.3	1.38
277.2	0.65	277.2	133.26	277.2	3.71	277.2	-1.37	277.2	4.6	277.2	2.23	277.2	0.25	277.2	116.46	277.2	0.92	277.2	-3.8	277.2	0.49	277.2	1.81	277.2	-0.4	277.2	4.7	277.2	-1.86	277.2	-7.34	277.2	-0.27	277.2	0.45	277.2	5.71	277.2	73.06	277.2	4.93	277.2	0.46	277.2	3.33	277.2	4.09	277.2	0.82
278.1	-1.23	278.1	130.36	278.1	3.64	278.1	0.97	278.1	3.11	278.1	2.22	278.1	-1.55	278.1	114.03	278.1	0.38	278.1	-2.19	278.1	0.8	278.1	1.87	278.1	-1.57	278.1	6.48	278.1	-1.64	278.1	-7.91	278.1	-0.8	278.1	0	278.1	4.3	278.1	74.67	278.1	4.78	278.1	2.03	278.1	2.34	278.1	5.19	278.1	0.52
279	1.66	279	131.94	279	4.45	279	-1.01	279	4.45	279	3.56	279	2.68	279	113.63	279	2.46	279	-0.61	279	2.39	279	2.22	279	-1.39	279	4.41	279	-0.49	279	-3.86	279	-3.17	279	-1.74	279	5.82	279	75.18	279	6.95	279	3.1	279	-2.3	279	3.6	279	1.25
279.9	1.94	279.9	132.77	279.9	3.73	279.9	1.54	279.9	2.6	279.9	3.3	279.9	1	279.9	115.26	279.9	2.6	279.9	-2.82	279.9	0.86	279.9	1.8	279.9	-1.81	279.9	5.89	279.9	-1.22	279.9	-6.22	279.9	-0.97	279.9	-2.43	279.9	3.78	279.9	72.78	279.9	4.18	279.9	1.63	279.9	0.66	279.9	4.57	279.9	1.09
280.8	-0.66	280.8	130.47	280.8	1.98	280.8	0.14	280.8	1.11	280.8	2.08	280.8	-2.05	280.8	115.21	280.8	4.24	280.8	-0.13	280.8	-0.23	280.8	0.43	280.8	-2.83	280.8	4.51	280.8	1.48	280.8	-4.88	280.8	0.44	280.8	-2.65	280.8	1.05	280.8	72.6	280.8	6.66	280.8	3.18	280.8	4.62	280.8	2.93	280.8	0.02
281.7	1.24	281.7	130.9	281.7	2.47	281.7	-1.59	281.7	2.23	281.7	5.03	281.7	0.71	281.7	115.09	281.7	1.63	281.7	-1.1	281.7	-0.11	281.7	4.31	281.7	-0.59	281.7	6.03	281.7	0.22	281.7	-4.7	281.7	-2.84	281.7	1.38	281.7	5.14	281.7	72.78	281.7	6.17	281.7	3.57	281.7	-1.21	281.7	5.17	281.7	1.45
282.6	1.86	282.6	131.06	282.6	5.07	282.6	-2.73	282.6	1.27	282.6	3.94	282.6	1.25	282.6	115.73	282.6	2.67	282.6	-2.67	282.6	-2.81	282.6	3.14	282.6	-3.38	282.6	7.13	282.6	-0.41	282.6	-6.41	282.6	-0.2	282.6	0.18	282.6	1.65	282.6	75.37	282.6	5.46	282.6	3.38	282.6	-0.36	282.6	4.2	282.6	1.33
283.5	0.35	283.5	131.38	283.5	4.61	283.5	0.88	283.5	2.04	283.5	4.78	283.5	3.25	283.5	114.3	283.5	1.79	283.5	-1.98	283.5	1.57	283.5	2.79	283.5	-0.95	283.5	3.24	283.5	-2.66	283.5	-7.49	283.5	-1.04	283.5	1.39	283.5	4.12	283.5	73.96	283.5	3.73	283.5	1.24	283.5	-0.05	283.5	6.11	283.5	-0.19
284.4	0.83	284.4	131.4	284.4	3.32	284.4	-2.63	284.4	3.65	284.4	1.52	284.4	2.73	284.4	114.66	284.4	3.32	284.4	-3.31	284.4	0.55	284.4	3.69	284.4	0.29	284.4	5.45	284.4	-1.32	284.4	-6.49	284.4	-2.09	284.4	-0.97	284.4	4.01	284.4	74.34	284.4	6.07	284.4	1.14	284.4	0.49	284.4	4.3	284.4	0.05
285.3	-0.1	285.3	134.78	285.3	6.63	285.3	-0.13	285.3	3.61	285.3	3.83	285.3	1.85	285.3	114.26	285.3	0.82	285.3	-0.74	285.3	-1.5	285.3	2.77	285.3	-1.25	285.3	4.27	285.3	-0.25	285.3	-5.54	285.3	0.71	285.3	0.06	285.3	3.39	285.3	73.37	285.3	8.3	285.3	2.34	285.3	1.63	285.3	3.13	285.3	-0.05
286.2	0.81	286.2	133.43	286.2	3.14	286.2	-0.3	286.2	4.52	286.2	2.22	286.2	0.56	286.2	116.94	286.2	2.59	286.2	-2.21	286.2	0.88	286.2	2.2	286.2	-2.83	286.2	5.62	286.2	0.5	286.2	-5.02	286.2	-0.86	286.2	-0.57	286.2	3.46	286.2	74.64	286.2	9.2	286.2	0.16	286.2	0.46	286.2	2.92	286.2	0.64
287.1	2.97	287.1	133.39	287.1	4.45	287.1	0.1	287.1	3.72	287.1	1.97	287.1	2.25	287.1	116.93	287.1	1.04	287.1	-1.51	287.1	2.24	287.1	2.66	287.1	-1.09	287.1	5.99	287.1	-0.31	287.1	-4.7	287.1	0.6	287.1	-3.73	287.1	4.47	287.1	72.77	287.1	5.5	287.1	2.43	287.1	0.2	287.1	3.74	287.1	1.47
288	1.49	288	133.66	288	2.69	288	-1.11	288	0.93	288	4.27	288	-1.74	288	117.82	288	2.16	288	-4.97	288	-0.11	288	2.93	288	-2.36	288	6.27	288	-0.42	288	-6.64	288	-0.01	288	-0.85	288	2.9	288	74.91	288	6.25	288	4.3	288	3.91	288	1.52	288	0.75
288.9	-1.49	288.9	132.05	288.9	4.56	288.9	-0.03	288.9	1.31	288.9	4.39	288.9	0.8	288.9	113.2	288.9	5.14	288.9	-1.67	288.9	-0.41	288.9	1.09	288.9	-0.07	288.9	4.25	288.9	0.48	288.9	-6.05	288.9	-1.75	288.9	-3.07	288.9	1.73	288.9	73.05	288.9	3.92	288.9	0.63	288.9	0.54	288.9	5.36	288.9	0.86
289.8	2.97	289.8	133.09	289.8	0.4	289.8	-1.21	289.8	3.43	289.8	2.82	289.8	2.51	289.8	114.88	289.8	0	289.8	-1.9	289.8	0.96	289.8	0.49	289.8	-1.04	289.8	5.53	289.8	0.22	289.8	-5.45	289.8	0.77	289.8	-3.9	289.8	2.9	289.8	74.99	289.8	7.41	289.8	1.08	289.8	0.43	289.8	1.85	289.8	0.47
290.7	-1.32	290.7	134.32	290.7	4.56	290.7	-1.64	290.7	6.37	290.7	5.73	290.7	0.35	290.7	117.11	290.7	3.56	290.7	-2.05	290.7	0.79	290.7	3.27	290.7	-1.76	290.7	4.43	290.7	2.08	290.7	-6.2	290.7	-3.84	290.7	-3.28	290.7	3.84	290.7	72.65	290.7	7.63	290.7	4.08	290.7	-0.53	290.7	2.58	290.7	0.29
291.6	0.55	291.6	131.78	291.6	2.85	291.6	-1.88	291.6	4.93	291.6	3.54	291.6	1.19	291.6	116.88	291.6	3.33	291.6	-1.75	291.6	4.58	291.6	2.02	291.6	-0.67	291.6	5.49	291.6	-0.53	291.6	-6.28	291.6	0.53	291.6	-1.06	291.6	4.04	291.6	71.67	291.6	4.56	291.6	0.48	291.6	3.56	291.6	5.26	291.6	0.47
292.5	0.29	292.5	133.38	292.5	2.87	292.5	-1.29	292.5	1.76	292.5	5.18	292.5	2.48	292.5	114.27	292.5	3.91	292.5	-3.06	292.5	2.89	292.5	2.94	292.5	-1.75	292.5	2.67	292.5	0.9	292.5	-6.17	292.5	-2.05	292.5	1.87	292.5	1.94	292.5	73.27	292.5	4.91	292.5	0.89	292.5	1.38	292.5	6.17	292.5	0.48
293.4	1.15	293.4	130.89	293.4	4.06	293.4	-0.94	293.4	2.21	293.4	2.89	293.4	2.66	293.4	112.72	293.4	1.76	293.4	-3.88	293.4	2.57	293.4	3.48	293.4	-0.28	293.4	3.49	293.4	-0.5	293.4	-8.47	293.4	-2.8	293.4	-0.64	293.4	3.86	293.4	72.37	293.4	5.67	293.4	-0.18	293.4	0.22	293.4	2.71	293.4	2.99
294.3	-0.16	294.3	132.12	294.3	3.69	294.3	-1.52	294.3	3.46	294.3	4.74	294.3	2.97	294.3	116.68	294.3	3.95	294.3	-1.85	294.3	-1.73	294.3	3.88	294.3	0.6	294.3	5.93	294.3	-0.2	294.3	-8.19	294.3	-0.13	294.3	-2.37	294.3	3.96	294.3	74.63	294.3	7.66	294.3	2.24	294.3	2.11	294.3	4.8	294.3	1.74
295.2	0.36	295.2	133.84	295.2	3.08	295.2	-0.29	295.2	1.79	295.2	4.77	295.2	2.56	295.2	115.25	295.2	2.55	295.2	-1.41	295.2	0.4	295.2	3.45	295.2	-0.45	295.2	6.64	295.2	0.27	295.2	-9.39	295.2	-1.75	295.2	2.02	295.2	3.76	295.2	72.99	295.2	5.36	295.2	0.22	295.2	2.71	295.2	4.43	295.2	-0.76
296.1	1.69	296.1	132.22	296.1	2.9	296.1	0.93	296.1	4.17	296.1	1.21	296.1	1.09	296.1	113.81	296.1	2.31	296.1	-1.8	296.1	2.34	296.1	0.66	296.1	-2.57	296.1	4.87	296.1	1.96	296.1	-5.33	296.1	-0.21	296.1	-1.28	296.1	3.48	296.1	73.96	296.1	8.09	296.1	0.98	296.1	1.45	296.1	3.75	296.1	3.34
297	2.28	297	131.19	297	1.98	297	-2.31	297	2.55	297	2.6	297	-0.83	297	116.05	297	3.82	297	-2.93	297	0.93	297	0.9	297	-1.36	297	7.49	297	1.67	297	-5.69	297	-2.49	297	-2.52	297	3.97	297	74.56	297	5.22	297	3.31	297	-0.21	297	1.76	297	0.93
297.9	0.27	297.9	131.56	297.9	2.57	297.9	0.11	297.9	1.57	297.9	3.11	297.9	2.16	297.9	115.41	297.9	3.34	297.9	-2.38	297.9	-0.15	297.9	3.27	297.9	-0.74	297.9	5.16	297.9	2.14	297.9	-4.17	297.9	-1.22	297.9	-0.14	297.9	5	297.9	73.13	297.9	7.28	297.9	4.99	297.9	2.66	297.9	4.96	297.9	1.78
298.8	1.1	298.8	133.43	298.8	1.65	298.8	-1.6	298.8	2.31	298.8	1.77	298.8	1.87	298.8	117.03	298.8	3.52	298.8	-3.91	298.8	0.97	298.8	2.89	298.8	-1.96	298.8	5.17	298.8	0.76	298.8	-5.74	298.8	0.3	298.8	-0.29	298.8	2.82	298.8	73.33	298.8	3.84	298.8	1.06	298.8	0.15	298.8	5.58	298.8	1.29
299.7	3.79	299.7	132.33	299.7	4.56	299.7	0.92	299.7	4.63	299.7	3.12	299.7	2.93	299.7	118.03	299.7	1.03	299.7	-0.14	299.7	1.98	299.7	2.5	299.7	0.45	299.7	5.88	299.7	-2.51	299.7	-5.67	299.7	1.74	299.7	2.26	299.7	4.21	299.7	74.69	299.7	6.54	299.7	3.16	299.7	2.76	299.7	7.08	299.7	1.93
300.6	0.54	300.6	133.22	300.6	0.7	300.6	-0.69	300.6	2.14	300.6	4.84	300.6	1.16	300.6	118.04	300.6	2.51	300.6	-3.26	300.6	0.59	300.6	-0.28	300.6	-0.91	300.6	7.35	300.6	-0.03	300.6	-8.2	300.6	-2.01	300.6	-1.85	300.6	4.58	300.6	75.15	300.6	6.4	300.6	2.12	300.6	-1.17	300.6	3.28	300.6	3.43
301.5	-0.22	301.5	132.59	301.5	3.34	301.5	-1.63	301.5	1.09	301.5	6.24	301.5	1.94	301.5	117.23	301.5	2.37	301.5	-3.59	301.5	1.56	301.5	3.26	301.5	-0.63	301.5	6.34	301.5	-2.18	301.5	-7.83	301.5	1.07	301.5	-0.42	301.5	6.41	301.5	76.89	301.5	4.53	301.5	3.3	301.5	2.6	301.5	6.53	301.5	3.66
302.4	2	302.4	133.75	302.4	2.61	302.4	-0.97	302.4	4.25	302.4	4.64	302.4	3.06	302.4	116	302.4	4.09	302.4	-2.07	302.4	2.23	302.4	3.31	302.4	-2.08	302.4	5.78	302.4	-0.6	302.4	-6.02	302.4	1.06	302.4	-2.46	302.4	3.77	302.4	73.43	302.4	4.73	302.4	2.91	302.4	0.01	302.4	2.94	302.4	0.72
303.3	0.48	303.3	130.25	303.3	3.71	303.3	-1.88	303.3	2.41	303.3	3.91	303.3	0.54	303.3	115.26	303.3	4.92	303.3	-1.24	303.3	1.89	303.3	3.6	303.3	-1.07	303.3	6.27	303.3	-0.41	303.3	-7.03	303.3	1.07	303.3	0.22	303.3	5.66	303.3	75.95	303.3	6.32	303.3	1.64	303.3	2.76	303.3	4.02	303.3	2.71
304.2	0.9	304.2	131.99	304.2	1.75	304.2	-2.25	304.2	0.36	304.2	3.43	304.2	1.62	304.2	117.68	304.2	1.2	304.2	-3.71	304.2	-1.38	304.2	3.51	304.2	-0.71	304.2	7.62	304.2	1.13	304.2	-5.52	304.2	-1.34	304.2	-0.94	304.2	2.73	304.2	75.13	304.2	6.76	304.2	3.27	304.2	1.2	304.2	3.61	304.2	0.47
305.1	0.03	305.1	131.24	305.1	2.03	305.1	-0.86	305.1	1.99	305.1	3.52	305.1	1.47	305.1	113.99	305.1	1.65	305.1	-3.05	305.1	0.6	305.1	4.86	305.1	-0.02	305.1	6.28	305.1	-2.44	305.1	-5.96	305.1	-1.36	305.1	-0.57	305.1	2.2	305.1	75.01	305.1	3.49	305.1	1.38	305.1	-1.45	305.1	4.03	305.1	-1.13
306	1.84	306	133.33	306	2.65	306	-3.07	306	6.94	306	4.37	306	1.01	306	113.72	306	2.12	306	-0.98	306	2.56	306	0.99	306	-1	306	3.12	306	-0.91	306	-8.05	306	0.97	306	-2.27	306	4.97	306	74.44	306	6.77	306	1.14	306	1.16	306	2.87	306	1.24
306.9	0.48	306.9	132.03	306.9	3.25	306.9	1.42	306.9	4.23	306.9	6.05	306.9	0.6	306.9	117.06	306.9	2.63	306.9	-2.06	306.9	3.65	306.9	3.27	306.9	-3.95	306.9	8.66	306.9	-1.25	306.9	-5.96	306.9	-0.1	306.9	-0.17	306.9	3.51	306.9	75.99	306.9	6.58	306.9	1.1	306.9	2.19	306.9	1.72	306.9	0.24
307.8	-0.16	307.8	131.99	307.8	1.31	307.8	1.29	307.8	3.37	307.8	4.43	307.8	2.77	307.8	114.99	307.8	3	307.8	-0.72	307.8	0.26	307.8	5.24	307.8	0.34	307.8	7.62	307.8	1.4	307.8	-5.32	307.8	-1.71	307.8	-0.85	307.8	5.78	307.8	75.15	307.8	6.71	307.8	2.04	307.8	1.37	307.8	5	307.8	1.24
308.7	3.02	308.7	131.45	308.7	5.12	308.7	-2.32	308.7	2.84	308.7	6.34	308.7	1.1	308.7	114.5	308.7	3.71	308.7	-3.48	308.7	0.09	308.7	1.28	308.7	-1.24	308.7	4.89	308.7	0.16	308.7	-6.28	308.7	0.64	308.7	-1.71	308.7	6.53	308.7	76.12	308.7	3.21	308.7	3.23	308.7	1.87	308.7	4.89	308.7	3.5
309.6	-1.02	309.6	132.15	309.6	3.62	309.6	-0.82	309.6	2.24	309.6	7.5	309.6	0.45	309.6	117	309.6	5.1	309.6	-3.02	309.6	2.16	309.6	3.44	309.6	-0.45	309.6	5.78	309.6	0.33	309.6	-7.31	309.6	1.39	309.6	-0.75	309.6	4	309.6	75.18	309.6	5.97	309.6	1.01	309.6	2.69	309.6	3.6	309.6	0.44
310.5	2.17	310.5	131.09	310.5	3.17	310.5	-1.63	310.5	2.9	310.5	4.65	310.5	2.06	310.5	115.03	310.5	3.69	310.5	-4.38	310.5	-1.96	310.5	3.88	310.5	-0.76	310.5	6.07	310.5	-2.45	310.5	-6.56	310.5	-0.48	310.5	-1.8	310.5	1.22	310.5	75.66	310.5	4.84	310.5	1.55	310.5	4.55	310.5	2.94	310.5	0.09
311.4	-1.51	311.4	132.59	311.4	5.27	311.4	-1.41	311.4	4.59	311.4	4.05	311.4	0.14	311.4	115.29	311.4	3.72	311.4	-4.15	311.4	0.97	311.4	3.82	311.4	-1.79	311.4	6.25	311.4	0.9	311.4	-8.43	311.4	-1.86	311.4	0.38	311.4	2.94	311.4	74.4	311.4	7.26	311.4	1.63	311.4	-1.46	311.4	2.27	311.4	1.54
312.3	1.04	312.3	131.53	312.3	3.97	312.3	-5.36	312.3	5.22	312.3	0.89	312.3	0.85	312.3	114.99	312.3	1.92	312.3	-4.2	312.3	-0.61	312.3	3.24	312.3	0.95	312.3	5.01	312.3	-1.53	312.3	-8.63	312.3	-1.15	312.3	0.31	312.3	1.57	312.3	73.96	312.3	6.93	312.3	0.24	312.3	1.9	312.3	4.43	312.3	-0.61
313.2	-0.23	313.2	132.7	313.2	2.71	313.2	-4.52	313.2	2.06	313.2	5.22	313.2	1.54	313.2	117.05	313.2	2.93	313.2	-1.73	313.2	-0.78	313.2	1.3	313.2	-1.17	313.2	4.86	313.2	-0.02	313.2	-5.36	313.2	-2.27	313.2	-1.18	313.2	5.39	313.2	71.59	313.2	7.06	313.2	2.75	313.2	-0.65	313.2	6.26	313.2	3.37
314.1	0.13	314.1	134.8	314.1	3.65	314.1	-2.43	314.1	2.94	314.1	1.71	314.1	1.98	314.1	118.2	314.1	3.56	314.1	-0.29	314.1	-0.87	314.1	1.8	314.1	0.76	314.1	5.84	314.1	-0.98	314.1	-5.43	314.1	-3.06	314.1	0.05	314.1	5.17	314.1	73.1	314.1	3.77	314.1	0.12	314.1	3.19	314.1	4.58	314.1	0.23
315	0.27	315	133.51	315	4.28	315	-0.82	315	1.68	315	3.33	315	0.84	315	117.29	315	3.71	315	-1.76	315	-0.57	315	1.49	315	-2.54	315	3.41	315	-1.64	315	-6.37	315	-1.71	315	-1.22	315	5.2	315	74.24	315	5.47	315	1.71	315	0.17	315	5.16	315	0.77
315.9	2.4	315.9	130.62	315.9	4.36	315.9	-3.27	315.9	3.32	315.9	5.69	315.9	1.44	315.9	115.34	315.9	0.93	315.9	-2.46	315.9	-0.04	315.9	5.22	315.9	-3.05	315.9	6.73	315.9	-2.5	315.9	-6.32	315.9	-0.11	315.9	1.74	315.9	1.46	315.9	77.47	315.9	4.65	315.9	3	315.9	1.15	315.9	4.91	315.9	0.29
316.8	1.85	316.8	130.56	316.8	4.72	316.8	-0.99	316.8	5.1	316.8	2.25	316.8	3.31	316.8	115.25	316.8	4.64	316.8	-4.65	316.8	1.51	316.8	4.83	316.8	-0.19	316.8	4.69	316.8	-0.13	316.8	-8.13	316.8	1.86	316.8	2.31	316.8	3.87	316.8	72.78	316.8	5.66	316.8	3.44	316.8	2.2	316.8	3.17	316.8	1.47
317.7	1.51	317.7	133.35	317.7	3.98	317.7	-1.72	317.7	3.47	317.7	1.96	317.7	-0.27	317.7	114.51	317.7	3.81	317.7	-1.84	317.7	0.11	317.7	3.3	317.7	-2.12	317.7	6.74	317.7	1.08	317.7	-5.42	317.7	-1.53	317.7	0.28	317.7	3	317.7	74.35	317.7	7.09	317.7	2.45	317.7	0.85	317.7	4.48	317.7	1.21
318.6	1.16	318.6	136.57	318.6	4.16	318.6	-0.41	318.6	3.4	318.6	5.41	318.6	0.8	318.6	116.17	318.6	3.76	318.6	-2.12	318.6	1.68	318.6	3.68	318.6	-2.52	318.6	5.91	318.6	-0.62	318.6	-5.45	318.6	1.16	318.6	-0.58	318.6	3.48	318.6	74.86	318.6	5.98	318.6	3.71	318.6	2.79	318.6	5.35	318.6	-0.76
319.5	0.67	319.5	134.16	319.5	5.03	319.5	-2.39	319.5	2.56	319.5	2.94	319.5	2.49	319.5	116.04	319.5	3.31	319.5	-3.56	319.5	1.75	319.5	1.05	319.5	-1.69	319.5	4.26	319.5	-0.42	319.5	-7.24	319.5	-0.77	319.5	-2.24	319.5	4.78	319.5	72.8	319.5	7.15	319.5	2.36	319.5	1.77	319.5	4.83	319.5	0.19
320.4	3.05	320.4	132.95	320.4	3.91	320.4	-0.87	320.4	2.02	320.4	2.69	320.4	2.81	320.4	117.04	320.4	0.92	320.4	-1.71	320.4	0.52	320.4	0.66	320.4	-1.76	320.4	3.83	320.4	-1.74	320.4	-4.43	320.4	-0.36	320.4	-2.8	320.4	4.59	320.4	72.76	320.4	6.02	320.4	3.11	320.4	0.07	320.4	1.88	320.4	-0.07
321.3	2.24	321.3	130.94	321.3	4.53	321.3	-2.63	321.3	3.94	321.3	3.63	321.3	-0.31	321.3	114.3	321.3	2.14	321.3	1	321.3	3.98	321.3	2.43	321.3	-3.49	321.3	4.88	321.3	-1.05	321.3	-5.41	321.3	0.48	321.3	-1.04	321.3	4.89	321.3	75.78	321.3	7.15	321.3	2.35	321.3	-1.1	321.3	2.02	321.3	0.66
322.2	1.63	322.2	133.6	322.2	4.24	322.2	-2.1	322.2	1.81	322.2	1.94	322.2	1.01	322.2	116.92	322.2	2.32	322.2	-1.74	322.2	0.99	322.2	1.03	322.2	-0.95	322.2	5.97	322.2	-0.83	322.2	-7.44	322.2	-0.11	322.2	-2.17	322.2	4.08	322.2	75.04	322.2	6.97	322.2	-0.55	322.2	1.14	322.2	2.66	322.2	0.25
323.1	3.2	323.1	134.16	323.1	4.25	323.1	-4.42	323.1	4	323.1	6.62	323.1	0.1	323.1	115.47	323.1	4.7	323.1	-4.07	323.1	1.76	323.1	3.48	323.1	-1.3	323.1	3.73	323.1	0.36	323.1	-8.06	323.1	-0.97	323.1	-0.46	323.1	5.14	323.1	71.61	323.1	5.62	323.1	0.61	323.1	2.17	323.1	6.48	323.1	0.64
324	-1.83	324	130.77	324	4.33	324	0.37	324	2.93	324	2.5	324	0.54	324	115.74	324	2.7	324	-1.99	324	1.98	324	1.7	324	0.13	324	4.33	324	0.34	324	-6.53	324	-0.12	324	-0.43	324	4.51	324	73.59	324	7.45	324	0.86	324	1.64	324	4.39	324	1.42
324.9	0.47	324.9	132.79	324.9	3.37	324.9	0.32	324.9	4.24	324.9	8.02	324.9	-0.87	324.9	115.24	324.9	0.97	324.9	-1.69	324.9	1.04	324.9	5.04	324.9	-1.05	324.9	5.33	324.9	-0.22	324.9	-6.33	324.9	-0.88	324.9	0.95	324.9	2.46	324.9	75.15	324.9	7.61	324.9	2.94	324.9	1.63	324.9	6	324.9	0.09
325.8	2.92	325.8	129.58	325.8	3.53	325.8	-1.02	325.8	2.88	325.8	4.66	325.8	2.21	325.8	114.66	325.8	1.45	325.8	-2.16	325.8	-1.1	325.8	4.22	325.8	-2.05	325.8	4.91	325.8	-3.14	325.8	-7.39	325.8	-2.75	325.8	1.38	325.8	3.92	325.8	73.62	325.8	6.77	325.8	0.4	325.8	0.52	325.8	5.56	325.8	1.97
326.7	3.28	326.7	132.79	326.7	3.83	326.7	0.32	326.7	3.81	326.7	2.62	326.7	2.59	326.7	115.7	326.7	4.08	326.7	-1.3	326.7	4.94	326.7	1.03	326.7	-1.53	326.7	4.54	326.7	0.53	326.7	-5.91	326.7	1.36	326.7	-0.8	326.7	5.14	326.7	72.68	326.7	5.56	326.7	3.53	326.7	1.04	326.7	0.88	326.7	3.56
327.6	2.04	327.6	134.03	327.6	3.87	327.6	-2.02	327.6	2.19	327.6	4.96	327.6	2.78	327.6	115.94	327.6	2.29	327.6	-3.28	327.6	-0.19	327.6	4.09	327.6	1.11	327.6	4.86	327.6	-1.75	327.6	-9.45	327.6	-1.79	327.6	-0.25	327.6	4.73	327.6	74.73	327.6	6.19	327.6	1.4	327.6	1.73	327.6	4.52	327.6	0.66
328.5	3.01	328.5	132.87	328.5	3.8	328.5	-2.19	328.5	1.64	328.5	4.19	328.5	2.78	328.5	118.07	328.5	3.2	328.5	-2.63	328.5	1.41	328.5	2.03	328.5	-2.55	328.5	7.64	328.5	-1.15	328.5	-5.58	328.5	-0.07	328.5	-1.34	328.5	1.06	328.5	74.27	328.5	6.97	328.5	2.08	328.5	2.08	328.5	1.82	328.5	-0.51
329.4	0.81	329.4	131.47	329.4	5.63	329.4	0.42	329.4	0.9	329.4	3.92	329.4	0.13	329.4	115.52	329.4	1.25	329.4	-0.82	329.4	-0.7	329.4	1.36	329.4	-0.82	329.4	4.29	329.4	-2.2	329.4	-6.26	329.4	-1.71	329.4	-1.99	329.4	3.82	329.4	75.55	329.4	6.24	329.4	2.38	329.4	0.64	329.4	5.08	329.4	0.83
330.3	-0.87	330.3	131.92	330.3	2.77	330.3	-0.68	330.3	0.41	330.3	3.13	330.3	0.5	330.3	116.35	330.3	4.6	330.3	-3.66	330.3	0.74	330.3	1.57	330.3	-2.7	330.3	5.22	330.3	-0.35	330.3	-7.78	330.3	-0.07	330.3	-2.72	330.3	2.79	330.3	72.58	330.3	5.3	330.3	3.25	330.3	3.51	330.3	2.55	330.3	2.58
331.2	-0.95	331.2	132.42	331.2	1.29	331.2	-3.53	331.2	3.79	331.2	3.42	331.2	-0.98	331.2	116.21	331.2	3.03	331.2	-5.33	331.2	1.17	331.2	3.58	331.2	0.85	331.2	4.85	331.2	0.52	331.2	-6.25	331.2	0.22	331.2	0.74	331.2	7.24	331.2	71.62	331.2	6.35	331.2	1.15	331.2	1.72	331.2	5.89	331.2	2.11
332.1	3.81	332.1	131.24	332.1	5.13	332.1	0.01	332.1	4.38	332.1	2.56	332.1	1.92	332.1	115.26	332.1	5.64	332.1	-2.21	332.1	0.29	332.1	0.37	332.1	-1.26	332.1	3.05	332.1	-2.14	332.1	-6.31	332.1	-0.98	332.1	-0.66	332.1	3.91	332.1	72.18	332.1	7.18	332.1	2.05	332.1	-0.67	332.1	3.28	332.1	1.11
333	2.27	333	131.84	333	4.4	333	-0.9	333	2.66	333	3.17	333	-0.84	333	115.88	333	4.9	333	-2.17	333	0.32	333	3.69	333	-2.85	333	4.8	333	1.32	333	-5.7	333	-0.37	333	-2.1	333	3.36	333	72.45	333	7.07	333	1.69	333	2.28	333	2.36	333	0.05
333.9	2.51	333.9	135.97	333.9	4.87	333.9	-0.93	333.9	4.27	333.9	3.58	333.9	2.32	333.9	117.81	333.9	3.71	333.9	-2.18	333.9	4.24	333.9	1.92	333.9	-3.43	333.9	3.98	333.9	0.28	333.9	-5.38	333.9	-1.61	333.9	-1.17	333.9	1.67	333.9	74.81	333.9	7.14	333.9	-0.13	333.9	1.63	333.9	4.07	333.9	-1.9
334.8	1.9	334.8	133.32	334.8	4.53	334.8	-0.54	334.8	5	334.8	3.22	334.8	0.82	334.8	117.44	334.8	4.39	334.8	-2.46	334.8	1.59	334.8	2.33	334.8	-1.78	334.8	3.66	334.8	-3.49	334.8	-7.56	334.8	-0.51	334.8	-2.13	334.8	7.12	334.8	74.74	334.8	3.62	334.8	0.43	334.8	-0.07	334.8	3.72	334.8	4.09
335.7	-1.41	335.7	131.01	335.7	4.28	335.7	-2.08	335.7	3.52	335.7	5.03	335.7	0.56	335.7	112.54	335.7	3.77	335.7	-3.18	335.7	0.07	335.7	5.55	335.7	-2.88	335.7	4.28	335.7	2.05	335.7	-5.59	335.7	0.25	335.7	1.18	335.7	3.45	335.7	73.89	335.7	7.38	335.7	1.66	335.7	0.8	335.7	3.68	335.7	1.38
336.6	-1.75	336.6	131.72	336.6	5.58	336.6	-2.79	336.6	3.61	336.6	3.87	336.6	1.48	336.6	115.57	336.6	3.86	336.6	-2.31	336.6	2.25	336.6	1.88	336.6	-1.75	336.6	3.3	336.6	-1.9	336.6	-6.96	336.6	0.03	336.6	-0.38	336.6	3.61	336.6	72.49	336.6	3.71	336.6	0.02	336.6	3.59	336.6	4.51	336.6	2.4
337.5	0.13	337.5	133.31	337.5	7.72	337.5	-2.4	337.5	3.62	337.5	4.49	337.5	0.71	337.5	117.6	337.5	4.6	337.5	-4.82	337.5	-0.96	337.5	-0.3	337.5	-1.06	337.5	5.9	337.5	-0.73	337.5	-7.37	337.5	-3.73	337.5	-1.33	337.5	5.7	337.5	74.28	337.5	5.04	337.5	3.56	337.5	1.79	337.5	4.67	337.5	2.97
338.4	0.16	338.4	133.08	338.4	3.32	338.4	1.36	338.4	1.58	338.4	1.31	338.4	0.91	338.4	118.1	338.4	2.16	338.4	-1.24	338.4	0.73	338.4	4.36	338.4	-1.66	338.4	7.43	338.4	-1.79	338.4	-8.42	338.4	-0.93	338.4	-0.24	338.4	3.73	338.4	76.65	338.4	4.09	338.4	-0.93	338.4	1.8	338.4	3.11	338.4	-0.32
339.3	2.01	339.3	133.22	339.3	2.47	339.3	0.93	339.3	5.87	339.3	4.34	339.3	1.88	339.3	117.36	339.3	3.01	339.3	-0.95	339.3	3.31	339.3	0.5	339.3	0.38	339.3	5.24	339.3	-2.31	339.3	-5.57	339.3	0.94	339.3	-1.09	339.3	4.25	339.3	73.81	339.3	5.3	339.3	0.57	339.3	1.04	339.3	3.6	339.3	0.29
340.2	-0.13	340.2	131.37	340.2	5.57	340.2	-2.08	340.2	2.74	340.2	4.35	340.2	1.7	340.2	114.86	340.2	2.84	340.2	-2.83	340.2	1.8	340.2	3.8	340.2	-0.5	340.2	8.45	340.2	0.08	340.2	-6.6	340.2	0.23	340.2	-3	340.2	3.91	340.2	74.68	340.2	6.34	340.2	0.84	340.2	1.61	340.2	5.37	340.2	0.59
341.1	0.03	341.1	132.04	341.1	2.68	341.1	-3.63	341.1	4.07	341.1	1.79	341.1	2.87	341.1	115.4	341.1	1.83	341.1	-2.58	341.1	0.11	341.1	1.29	341.1	-0.35	341.1	6.09	341.1	-1.4	341.1	-7.76	341.1	-0.23	341.1	-0.95	341.1	3.88	341.1	74.53	341.1	7.59	341.1	0.94	341.1	2.48	341.1	3.27	341.1	1.03
342	1.47	342	130.91	342	4.27	342	-4.65	342	3.91	342	4.46	342	-0.28	342	117.11	342	1.78	342	-2.94	342	2.25	342	2.82	342	-4.66	342	5.82	342	-1.5	342	-6.14	342	0.77	342	-0.69	342	2.49	342	73.6	342	7.23	342	2.28	342	3.53	342	5.09	342	1.55
342.9	0.35	342.9	131.34	342.9	3.09	342.9	-0.28	342.9	4.86	342.9	1.89	342.9	0.37	342.9	114.96	342.9	3.95	342.9	-0.36	342.9	1.64	342.9	2.57	342.9	-2.22	342.9	5.01	342.9	-1.69	342.9	-7.62	342.9	-0.71	342.9	-0.76	342.9	3.06	342.9	73.25	342.9	7.35	342.9	0.58	342.9	2.98	342.9	4.41	342.9	-0.82
343.8	1.87	343.8	133.7	343.8	3.21	343.8	-3.39	343.8	3.87	343.8	5.07	343.8	4.41	343.8	115.6	343.8	1.95	343.8	-1.71	343.8	3.04	343.8	2.8	343.8	-0.7	343.8	4.15	343.8	-0.73	343.8	-7.2	343.8	-1.66	343.8	-1.36	343.8	4.78	343.8	73.92	343.8	6.56	343.8	1.52	343.8	-0.36	343.8	6.37	343.8	1.89
344.7	0.92	344.7	132.93	344.7	6.21	344.7	-0.94	344.7	1.84	344.7	6.38	344.7	1.34	344.7	115.29	344.7	3.63	344.7	-1.73	344.7	0.71	344.7	3.27	344.7	-0.79	344.7	5.28	344.7	-0.5	344.7	-8.18	344.7	1.06	344.7	-1.21	344.7	3.85	344.7	74.94	344.7	6.31	344.7	1.22	344.7	2.48	344.7	5.91	344.7	0.66
345.6	-0.43	345.6	132.8	345.6	4.03	345.6	0.27	345.6	2.97	345.6	5.46	345.6	-1.23	345.6	117.13	345.6	3.33	345.6	-0.88	345.6	2.2	345.6	4.52	345.6	-2.53	345.6	5.98	345.6	0.68	345.6	-5.24	345.6	1	345.6	0.46	345.6	0.95	345.6	73.19	345.6	6.45	345.6	3.33	345.6	0.63	345.6	3.14	345.6	-1.02
346.5	0.27	346.5	130.58	346.5	4.41	346.5	0.51	346.5	3.61	346.5	2.83	346.5	2.09	346.5	115.87	346.5	3.59	346.5	-3.91	346.5	1.13	346.5	4.83	346.5	-0.62	346.5	5.19	346.5	0.59	346.5	-7.38	346.5	-0.07	346.5	1.58	346.5	5.41	346.5	74.23	346.5	10.27	346.5	3.33	346.5	1.67	346.5	5.36	346.5	2.41
347.4	4.23	347.4	131.26	347.4	2.25	347.4	0.09	347.4	4.45	347.4	4.62	347.4	3.08	347.4	115.32	347.4	3.94	347.4	-2.24	347.4	1.62	347.4	2.95	347.4	-0.31	347.4	4.5	347.4	-0.86	347.4	-7.16	347.4	-1.49	347.4	-2.02	347.4	3.96	347.4	75.01	347.4	5.44	347.4	1.41	347.4	1.38	347.4	3.11	347.4	0.52
348.3	0.37	348.3	130.91	348.3	2.33	348.3	-3.89	348.3	3.39	348.3	3.53	348.3	3.97	348.3	116.15	348.3	2.98	348.3	-2.66	348.3	3.41	348.3	2.72	348.3	-1.28	348.3	5.07	348.3	-1.59	348.3	-6.03	348.3	2.13	348.3	-0.54	348.3	2.03	348.3	74.36	348.3	6.5	348.3	1.74	348.3	4.84	348.3	3.93	348.3	-1.29
349.2	2.6	349.2	131	349.2	4.55	349.2	-2.23	349.2	2.8	349.2	3.38	349.2	1.29	349.2	115.3	349.2	1.8	349.2	-4.85	349.2	2.64	349.2	-1.31	349.2	-1.49	349.2	5.51	349.2	-1.69	349.2	-6.54	349.2	2.28	349.2	-3.48	349.2	4.02	349.2	73.29	349.2	10.89	349.2	3.58	349.2	-0.32	349.2	5.41	349.2	1.22
350.1	2.81	350.1	133.67	350.1	3.56	350.1	-2.73	350.1	4.73	350.1	5.21	350.1	1.44	350.1	116.56	350.1	2.91	350.1	-1.64	350.1	2.8	350.1	4.36	350.1	-3.82	350.1	4.22	350.1	-0.58	350.1	-8.09	350.1	0.6	350.1	0.15	350.1	4.98	350.1	74.29	350.1	8.08	350.1	0.79	350.1	0.8	350.1	4.68	350.1	1.79
351	0.76	351	130.9	351	5.46	351	-1.4	351	3.95	351	5.86	351	0.76	351	116.65	351	4.82	351	-0.16	351	1.06	351	2.74	351	-2.69	351	6.07	351	0.58	351	-5.61	351	-0.79	351	-2.26	351	4.44	351	72.1	351	6.85	351	3.27	351	0.27	351	3.4	351	1.47
351.9	-1.39	351.9	130.26	351.9	4.73	351.9	-1.28	351.9	4.52	351.9	5.55	351.9	0.21	351.9	115.02	351.9	6.94	351.9	-3.46	351.9	4.28	351.9	3.19	351.9	0.04	351.9	5.2	351.9	1.65	351.9	-6.85	351.9	0.76	351.9	-2.9	351.9	3.96	351.9	75.18	351.9	7.02	351.9	1.69	351.9	-0.26	351.9	2.56	351.9	-0.07
352.8	1.47	352.8	131.71	352.8	3.86	352.8	1.04	352.8	4.69	352.8	2.75	352.8	1.76	352.8	115.16	352.8	2.27	352.8	-3.43	352.8	-0.07	352.8	2.75	352.8	-1.76	352.8	6.25	352.8	-0.93	352.8	-9.31	352.8	-1.91	352.8	-0.46	352.8	6.02	352.8	77.14	352.8	6.48	352.8	1.15	352.8	2.3	352.8	4.53	352.8	0.41
353.7	1.87	353.7	133.27	353.7	4.27	353.7	-2.29	353.7	4.69	353.7	3.56	353.7	0.45	353.7	116.8	353.7	1.12	353.7	-2.21	353.7	1.24	353.7	1.76	353.7	-4.41	353.7	6.93	353.7	-1.83	353.7	-8.75	353.7	-1.97	353.7	-0.72	353.7	2.84	353.7	76.39	353.7	5.31	353.7	-0.09	353.7	3.87	353.7	5.26	353.7	0.35
354.6	3.1	354.6	132.66	354.6	2.46	354.6	-0.43	354.6	2.5	354.6	2.89	354.6	3.76	354.6	114.5	354.6	1.97	354.6	-3.25	354.6	0.29	354.6	0.63	354.6	0.24	354.6	5.26	354.6	-1.61	354.6	-7.57	354.6	-1.19	354.6	-0.08	354.6	3.78	354.6	75.68	354.6	6.96	354.6	-0.8	354.6	2.24	354.6	2.73	354.6	0.57
355.5	0.65	355.5	131.81	355.5	1.92	355.5	-1.69	355.5	3.94	355.5	6.59	355.5	1.13	355.5	116.24	355.5	3.43	355.5	-4.19	355.5	1.86	355.5	2.95	355.5	-2.88	355.5	5.47	355.5	1.59	355.5	-8.6	355.5	1.59	355.5	-1.07	355.5	1.6	355.5	75.26	355.5	8.09	355.5	0.97	355.5	0.83	355.5	1.7	355.5	-0.52
356.4	3.53	356.4	131.63	356.4	3.63	356.4	-1.68	356.4	0.24	356.4	6.47	356.4	2.11	356.4	117.11	356.4	3.05	356.4	-3.81	356.4	-1.03	356.4	5.06	356.4	1.22	356.4	6.1	356.4	-0.91	356.4	-10.15	356.4	0.81	356.4	0.01	356.4	3.25	356.4	72.48	356.4	8.68	356.4	2.22	356.4	3	356.4	5.88	356.4	-1.49
357.3	0.48	357.3	132.59	357.3	6.46	357.3	-0.66	357.3	4.35	357.3	1.94	357.3	-0.14	357.3	113.68	357.3	3.57	357.3	-3.69	357.3	1.99	357.3	0.86	357.3	-2.29	357.3	2.22	357.3	0.99	357.3	-6.87	357.3	1.57	357.3	-0.27	357.3	3.01	357.3	74.11	357.3	7.62	357.3	4.7	357.3	4.18	357.3	5.76	357.3	1.8
358.2	2.04	358.2	128.74	358.2	4.58	358.2	-1.03	358.2	2.33	358.2	3.83	358.2	1.13	358.2	114.07	358.2	5.15	358.2	-3.86	358.2	-0.83	358.2	1.14	358.2	-2.91	358.2	4.3	358.2	1.16	358.2	-9.48	358.2	-1.11	358.2	-1.78	358.2	3.58	358.2	75.02	358.2	5.49	358.2	0.15	358.2	0.6	358.2	3.49	358.2	0.58
359.1	1.9	359.1	131.22	359.1	4.07	359.1	0.84	359.1	2.73	359.1	4.33	359.1	2.85	359.1	116.98	359.1	2.93	359.1	-0.43	359.1	-0.32	359.1	2.04	359.1	-0.71	359.1	4.89	359.1	1.26	359.1	-5.34	359.1	-3.35	359.1	-1.89	359.1	4.79	359.1	72.74	359.1	8.56	359.1	3.47	359.1	0.11	359.1	2.69	359.1	2.34
360	-0.43	360	130.43	360	3.28	360	0.26	360	5.93	360	3.4	360	1.29	360	116.74	360	3.71	360	-1.17	360	0.74	360	1.94	360	-1.68	360	6	360	0.3	360	-7.77	360	-1	360	-2.19	360	4.91	360	75.23	360	9.41	360	1.36	360	1.03	360	5.04	360	2.13
360.9	0	360.9	132.7	360.9	6.3	360.9	-1.65	360.9	4.74	360.9	5.15	360.9	1.55	360.9	116.93	360.9	4.46	360.9	-2.44	360.9	1.66	360.9	4.52	360.9	-0.96	360.9	5.93	360.9	-0.68	360.9	-9.04	360.9	-0.62	360.9	-0.37	360.9	4.38	360.9	74.72	360.9	5.28	360.9	3.25	360.9	1.53	360.9	5.96	360.9	1.6
361.8	1.35	361.8	132.92	361.8	-1.1	361.8	-1.3	361.8	2.37	361.8	4.45	361.8	1.27	361.8	115.24	361.8	2.66	361.8	-2.72	361.8	1.86	361.8	0.8	361.8	-1.55	361.8	3.18	361.8	0.2	361.8	-9.38	361.8	-0.73	361.8	-1.53	361.8	2.05	361.8	73.27	361.8	8.08	361.8	-0.99	361.8	1.94	361.8	5.13	361.8	0
362.7	3.16	362.7	132.47	362.7	3.95	362.7	-2.31	362.7	2.15	362.7	5.23	362.7	2.89	362.7	116.33	362.7	5.09	362.7	-2.98	362.7	0.82	362.7	4.31	362.7	-1.62	362.7	4.06	362.7	0.57	362.7	-6.92	362.7	-1.65	362.7	-1.35	362.7	4.23	362.7	75.4	362.7	8.45	362.7	1.35	362.7	0.62	362.7	2.93	362.7	-0.79
363.6	0.81	363.6	129.05	363.6	3.6	363.6	0.09	363.6	3.61	363.6	5.45	363.6	3.01	363.6	114.08	363.6	2.95	363.6	-1.71	363.6	0.97	363.6	2.47	363.6	-2.35	363.6	5.39	363.6	1.33	363.6	-6.28	363.6	-1.65	363.6	-0.57	363.6	1.9	363.6	74.27	363.6	8.51	363.6	2.77	363.6	0.61	363.6	4.89	363.6	-0.61
364.5	2.51	364.5	132.79	364.5	3.94	364.5	-1.72	364.5	2.17	364.5	4.04	364.5	1.05	364.5	117.02	364.5	2.49	364.5	-1.62	364.5	-0.89	364.5	2.66	364.5	-1.56	364.5	4.69	364.5	-1.8	364.5	-6.74	364.5	0.54	364.5	-0.55	364.5	5.66	364.5	74.31	364.5	6.19	364.5	3.4	364.5	3.49	364.5	2.97	364.5	1.67
365.4	-0.03	365.4	130.81	365.4	1.78	365.4	-2.48	365.4	2.59	365.4	7.29	365.4	0.48	365.4	114.95	365.4	5.62	365.4	-4.33	365.4	-0.17	365.4	3.12	365.4	-1.52	365.4	4.61	365.4	-1.38	365.4	-8.78	365.4	1.07	365.4	-1.75	365.4	4.8	365.4	72.71	365.4	4.1	365.4	2.9	365.4	3.07	365.4	3.54	365.4	-0.06
366.3	1.88	366.3	133.88	366.3	4.88	366.3	-2.64	366.3	4.3	366.3	4.17	366.3	0.22	366.3	115.93	366.3	1.38	366.3	-2.41	366.3	0.52	366.3	4.34	366.3	-2.18	366.3	5.39	366.3	-2.38	366.3	-8.32	366.3	-2.47	366.3	1.72	366.3	3.57	366.3	76.15	366.3	5.88	366.3	1.98	366.3	-0.89	366.3	6.3	366.3	0.7
367.2	1.62	367.2	131.7	367.2	4.42	367.2	-1.71	367.2	1.39	367.2	5.33	367.2	1.06	367.2	116.34	367.2	4.1	367.2	-1.72	367.2	-0.22	367.2	3.84	367.2	-0.96	367.2	4.4	367.2	1.46	367.2	-6.38	367.2	-1.5	367.2	-1.53	367.2	5.2	367.2	72.88	367.2	8.84	367.2	2.53	367.2	0.56	367.2	6.06	367.2	1.4
368.1	2.83	368.1	130.57	368.1	5.32	368.1	-3.7	368.1	4.79	368.1	3.68	368.1	3.62	368.1	113.21	368.1	4.1	368.1	-2.44	368.1	2.16	368.1	1.94	368.1	-0.55	368.1	4.39	368.1	-2.1	368.1	-7.13	368.1	1.3	368.1	0.28	368.1	3.05	368.1	75.18	368.1	7.97	368.1	1.84	368.1	2.75	368.1	3.05	368.1	0.94
369	3.65	369	129.58	369	3.58	369	1.15	369	6.13	369	1.89	369	0.25	369	116.2	369	2.81	369	-1.87	369	2.91	369	3.85	369	-4.11	369	5.68	369	1.06	369	-9.91	369	0.36	369	0.25	369	4.43	369	73.93	369	8.23	369	-0.1	369	2.59	369	4.07	369	1.32
369.9	1.06	369.9	133.28	369.9	5.23	369.9	-3.92	369.9	2.74	369.9	6.09	369.9	-0.67	369.9	115.26	369.9	2.87	369.9	-3.58	369.9	2.61	369.9	3.3	369.9	-3.04	369.9	4.87	369.9	-0.39	369.9	-7.24	369.9	-0.73	369.9	-2.3	369.9	3.96	369.9	75.46	369.9	5.21	369.9	2.15	369.9	0.87	369.9	4.35	369.9	-1.11
370.8	2.68	370.8	129.59	370.8	2.92	370.8	-2.33	370.8	5.41	370.8	4.32	370.8	4.42	370.8	113.94	370.8	3.16	370.8	-2.5	370.8	0.14	370.8	0.08	370.8	0.07	370.8	6.15	370.8	-0.19	370.8	-8.05	370.8	-2.26	370.8	-1.98	370.8	6.1	370.8	75.89	370.8	6.98	370.8	3.34	370.8	1.11	370.8	4.25	370.8	0.77
371.7	3.22	371.7	130.2	371.7	2.92	371.7	-1.21	371.7	5.03	371.7	4.9	371.7	5.22	371.7	113.55	371.7	2.99	371.7	-3.97	371.7	3.19	371.7	4.7	371.7	-0.98	371.7	4.34	371.7	2.91	371.7	-7.95	371.7	-0.27	371.7	-0.25	371.7	4.24	371.7	74.38	371.7	7.74	371.7	2.14	371.7	0.9	371.7	2.59	371.7	1.5
372.6	1.34	372.6	129.82	372.6	2.95	372.6	-2.02	372.6	4.51	372.6	4.51	372.6	3.22	372.6	115.95	372.6	2.47	372.6	-3.93	372.6	0.22	372.6	4.27	372.6	-1.6	372.6	5.74	372.6	-0.87	372.6	-6.13	372.6	-2	372.6	-0.52	372.6	4.31	372.6	73.12	372.6	5.06	372.6	2.26	372.6	2.16	372.6	4.45	372.6	1.06
373.5	2.23	373.5	133.09	373.5	3.63	373.5	-0.49	373.5	5.19	373.5	7.01	373.5	-0.92	373.5	116.27	373.5	3.12	373.5	-1.4	373.5	0.93	373.5	4.92	373.5	-1.35	373.5	1.75	373.5	-0.03	373.5	-5.32	373.5	-2.57	373.5	-2.75	373.5	5.45	373.5	72.85	373.5	8.21	373.5	1.69	373.5	0.77	373.5	3.23	373.5	0.25
374.4	0.14	374.4	132.34	374.4	4.43	374.4	1.76	374.4	4.32	374.4	6.06	374.4	2.71	374.4	116.19	374.4	4.25	374.4	-1.35	374.4	2.02	374.4	2.79	374.4	-1.61	374.4	4.8	374.4	0.46	374.4	-7.65	374.4	-0.47	374.4	-1.77	374.4	4	374.4	75.56	374.4	6.95	374.4	1.62	374.4	2.39	374.4	4.37	374.4	2.62
375.3	0.59	375.3	130.29	375.3	3.57	375.3	-1.36	375.3	0.26	375.3	5.73	375.3	0.17	375.3	114.51	375.3	3.14	375.3	-3.59	375.3	-2.24	375.3	3.79	375.3	-0.55	375.3	4.58	375.3	0.24	375.3	-7.95	375.3	-0.51	375.3	-0.57	375.3	5.2	375.3	74.03	375.3	6.82	375.3	1.03	375.3	1.66	375.3	3.73	375.3	-0.03
376.2	2.09	376.2	131.07	376.2	2.84	376.2	-3.17	376.2	2.56	376.2	4.19	376.2	3.4	376.2	116.61	376.2	2.01	376.2	-5.15	376.2	-1.13	376.2	3.1	376.2	-0.68	376.2	5.08	376.2	0.65	376.2	-7.22	376.2	-3.12	376.2	-1.2	376.2	5.87	376.2	74.27	376.2	8.44	376.2	1.77	376.2	0.77	376.2	4.56	376.2	0.69
377.1	3.72	377.1	132.34	377.1	5.37	377.1	-2.55	377.1	2.78	377.1	6.15	377.1	4.84	377.1	115.24	377.1	4.27	377.1	-1.32	377.1	1.27	377.1	2.78	377.1	-0.11	377.1	4.17	377.1	1.53	377.1	-8.3	377.1	0.5	377.1	-2.07	377.1	3.89	377.1	75.16	377.1	6.67	377.1	3.25	377.1	3.49	377.1	4.29	377.1	3.65
378	1.48	378	130.12	378	4.78	378	-3.08	378	3.98	378	5.33	378	2.13	378	114.4	378	2.77	378	-4.83	378	0.14	378	4.74	378	0	378	5.58	378	-1.26	378	-7.5	378	1.63	378	-0.21	378	3.47	378	74.81	378	6.8	378	-0.33	378	2.65	378	3.57	378	-1.58
378.9	1.34	378.9	131.41	378.9	2.52	378.9	-0.11	378.9	2.65	378.9	2.84	378.9	3.97	378.9	116.42	378.9	3.57	378.9	-1.54	378.9	1.29	378.9	2.5	378.9	-2.83	378.9	7.2	378.9	-1.39	378.9	-5.16	378.9	-1.42	378.9	-2.41	378.9	1.65	378.9	75.67	378.9	6.12	378.9	1.33	378.9	2.55	378.9	2.2	378.9	1.41
379.8	2.21	379.8	130.79	379.8	3.41	379.8	-3.99	379.8	2.71	379.8	6.86	379.8	2.25	379.8	115.92	379.8	5.07	379.8	-2.32	379.8	2.16	379.8	7.49	379.8	-1.19	379.8	4.49	379.8	0.8	379.8	-7.09	379.8	-1.36	379.8	1.33	379.8	4.79	379.8	72.85	379.8	6.68	379.8	3.69	379.8	-0.01	379.8	2.56	379.8	1.34
380.7	2.03	380.7	130.51	380.7	0.25	380.7	-0.8	380.7	3.08	380.7	5.45	380.7	1.87	380.7	115.7	380.7	1.27	380.7	-3.21	380.7	1.9	380.7	4.78	380.7	-1.75	380.7	5.44	380.7	0.29	380.7	-7.11	380.7	0.6	380.7	-0.11	380.7	3.07	380.7	76.75	380.7	6.39	380.7	2.46	380.7	2.35	380.7	5.67	380.7	-0.41
381.6	1.97	381.6	130.96	381.6	6.25	381.6	-2.85	381.6	4.37	381.6	3.6	381.6	3.6	381.6	118.04	381.6	4.07	381.6	-3.65	381.6	0.55	381.6	3.06	381.6	-0.38	381.6	5.79	381.6	-0.9	381.6	-9.48	381.6	-1.72	381.6	-1	381.6	4.47	381.6	72.92	381.6	6.2	381.6	0.43	381.6	1.36	381.6	4.04	381.6	1.74
382.5	1.31	382.5	130.99	382.5	5.23	382.5	-3.45	382.5	3	382.5	4.3	382.5	1.7	382.5	115.01	382.5	4.67	382.5	-2.54	382.5	2.83	382.5	2.31	382.5	-1.91	382.5	4.9	382.5	0.01	382.5	-8.43	382.5	-1.05	382.5	-1.2	382.5	3.97	382.5	73.52	382.5	7.6	382.5	3.45	382.5	0.66	382.5	5.21	382.5	0.29
383.4	0.29	383.4	131.97	383.4	3.06	383.4	-1.03	383.4	1.62	383.4	6.09	383.4	2.1	383.4	116.36	383.4	3.1	383.4	-3.27	383.4	-0.8	383.4	3.85	383.4	-0.95	383.4	4.03	383.4	0.12	383.4	-7.33	383.4	-2.3	383.4	-0.39	383.4	4.47	383.4	73.85	383.4	5.76	383.4	2.03	383.4	2.77	383.4	3.26	383.4	0.61
384.3	5.23	384.3	130.13	384.3	5.01	384.3	-0.52	384.3	5.84	384.3	5.85	384.3	2.25	384.3	113.95	384.3	0.31	384.3	-1.85	384.3	1.31	384.3	2.4	384.3	-3.42	384.3	6.22	384.3	0.07	384.3	-7.19	384.3	-1.11	384.3	-2.08	384.3	2.3	384.3	75.08	384.3	8.24	384.3	2.67	384.3	2.23	384.3	6.16	384.3	-0.4
385.2	1.78	385.2	131.61	385.2	2.72	385.2	-2.76	385.2	1.9	385.2	4.21	385.2	1.76	385.2	116.94	385.2	6.03	385.2	-2.42	385.2	1.42	385.2	2.13	385.2	-0.5	385.2	6.16	385.2	2.49	385.2	-7.64	385.2	0.88	385.2	-3	385.2	4.3	385.2	73.19	385.2	9.03	385.2	3.58	385.2	2.64	385.2	3.36	385.2	-0.72
386.1	1.25	386.1	128.96	386.1	4.01	386.1	-1.44	386.1	2.83	386.1	4.41	386.1	2.22	386.1	115.16	386.1	1.2	386.1	-3.25	386.1	0.54	386.1	5.76	386.1	-0.6	386.1	5.4	386.1	-1.18	386.1	-8.1	386.1	0.21	386.1	-0.27	386.1	5.59	386.1	73.9	386.1	8.19	386.1	0.83	386.1	1.76	386.1	2.44	386.1	-1.02
387	3.66	387	130.48	387	0.65	387	0.09	387	4.2	387	5.94	387	0.81	387	115.97	387	2.91	387	-5.01	387	1.48	387	2.71	387	-0.46	387	4.28	387	0.04	387	-11.05	387	-1.48	387	-1.23	387	2.82	387	75.43	387	7.76	387	0.44	387	1.24	387	5.87	387	-1.31
387.9	2.75	387.9	131.03	387.9	3.56	387.9	-0.4	387.9	3.43	387.9	4.47	387.9	0.78	387.9	114.12	387.9	4.25	387.9	-3.49	387.9	-0.06	387.9	3.61	387.9	-4.49	387.9	4.48	387.9	0.31	387.9	-10.97	387.9	-0.63	387.9	-0.3	387.9	1.64	387.9	74.27	387.9	7.67	387.9	-0.27	387.9	4.03	387.9	5.37	387.9	-1.11
388.8	0.26	388.8	129.32	388.8	5.93	388.8	-3.54	388.8	0.99	388.8	2.29	388.8	1.2	388.8	114.33	388.8	2.6	388.8	-3.21	388.8	-1.59	388.8	3.08	388.8	0.29	388.8	5.33	388.8	-0.47	388.8	-8.19	388.8	-2.63	388.8	-1.89	388.8	4.58	388.8	72.48	388.8	8.58	388.8	2.15	388.8	0.51	388.8	4.77	388.8	-0.56
389.7	1.82	389.7	132.19	389.7	4.97	389.7	0.13	389.7	1.62	389.7	3.58	389.7	3.17	389.7	116.92	389.7	4.77	389.7	-4.84	389.7	0.1	389.7	4.81	389.7	0.64	389.7	4.36	389.7	0.42	389.7	-7.78	389.7	-0.33	389.7	0.1	389.7	5.74	389.7	74.92	389.7	9.51	389.7	4	389.7	1.86	389.7	4.88	389.7	1.86
390.6	2.8	390.6	129.98	390.6	7.31	390.6	0.18	390.6	2.66	390.6	4.57	390.6	1.52	390.6	115.35	390.6	4.46	390.6	-2.32	390.6	1.83	390.6	2.58	390.6	-1.62	390.6	5.11	390.6	-0.32	390.6	-10.15	390.6	0.07	390.6	0.38	390.6	3.88	390.6	73.49	390.6	5.92	390.6	0.46	390.6	2.38	390.6	4.33	390.6	1.69
391.5	-0.82	391.5	129.17	391.5	3.88	391.5	-2.73	391.5	1.99	391.5	6.24	391.5	0.8	391.5	113.68	391.5	3.74	391.5	-1.22	391.5	0.16	391.5	5.52	391.5	-2.32	391.5	3.07	391.5	-0.69	391.5	-7.21	391.5	0.65	391.5	1.07	391.5	3.01	391.5	73.58	391.5	7.35	391.5	3.1	391.5	2.93	391.5	6.38	391.5	2.81
392.4	1.17	392.4	131.91	392.4	4.94	392.4	-2.33	392.4	4.67	392.4	5.53	392.4	1.48	392.4	115.57	392.4	3.46	392.4	-3.98	392.4	1.01	392.4	2.29	392.4	-0.96	392.4	4.19	392.4	-0.91	392.4	-9.04	392.4	-0.92	392.4	-0.11	392.4	3.66	392.4	72.9	392.4	6.92	392.4	1.69	392.4	0.95	392.4	6.09	392.4	0.19
393.3	3.97	393.3	131	393.3	3.35	393.3	-1.31	393.3	2.22	393.3	1.11	393.3	3.97	393.3	116.08	393.3	5.01	393.3	-1.49	393.3	0.45	393.3	4.03	393.3	-1.15	393.3	4.71	393.3	-0.78	393.3	-6.89	393.3	-0.58	393.3	1.31	393.3	2.59	393.3	73.53	393.3	6.77	393.3	0.93	393.3	0.79	393.3	4.58	393.3	0.01
394.2	1.67	394.2	131.49	394.2	5.19	394.2	-2.03	394.2	0.59	394.2	6.53	394.2	2.38	394.2	116.68	394.2	5.49	394.2	-1.71	394.2	-0.82	394.2	5.62	394.2	-0.21	394.2	2.29	394.2	0.49	394.2	-6.05	394.2	1.28	394.2	-0.45	394.2	5.41	394.2	74.22	394.2	7.12	394.2	4.33	394.2	2.5	394.2	2.67	394.2	0.31
395.1	1.16	395.1	132.9	395.1	4.83	395.1	-1.18	395.1	3.8	395.1	3.8	395.1	3.03	395.1	114.9	395.1	3.48	395.1	-1.2	395.1	1.17	395.1	0.96	395.1	0.03	395.1	5.11	395.1	1.57	395.1	-8.25	395.1	-1.77	395.1	-0.06	395.1	2.62	395.1	75.2	395.1	9.55	395.1	1.4	395.1	2.06	395.1	2.83	395.1	-0.15
396	1.61	396	129.53	396	2.55	396	-2.62	396	3.61	396	7.33	396	2.69	396	115.01	396	-0.42	396	-3.23	396	2.26	396	4.38	396	-0.06	396	3.6	396	-3.21	396	-7.38	396	0.07	396	-0.59	396	7.57	396	75.56	396	5.71	396	2.93	396	1.58	396	4.49	396	2.14
396.9	2.18	396.9	132.96	396.9	4.93	396.9	-3.2	396.9	2.44	396.9	4.97	396.9	0.88	396.9	114.3	396.9	4.25	396.9	-5.61	396.9	4.2	396.9	5.93	396.9	-1.6	396.9	4.67	396.9	-2	396.9	-8.7	396.9	1.19	396.9	0.1	396.9	2.91	396.9	75.76	396.9	8.11	396.9	1.39	396.9	3.42	396.9	4.31	396.9	0.75
397.8	3.34	397.8	132.47	397.8	3.62	397.8	-0.86	397.8	2.53	397.8	5.68	397.8	0.15	397.8	116.52	397.8	2.49	397.8	-2.24	397.8	2.03	397.8	1.41	397.8	-1.9	397.8	5.76	397.8	1.7	397.8	-8.67	397.8	-1.35	397.8	-0.29	397.8	8.02	397.8	73.33	397.8	7.89	397.8	3.31	397.8	1.53	397.8	3.74	397.8	0.97
398.7	-0.74	398.7	130.18	398.7	3.92	398.7	-1.74	398.7	4.18	398.7	5.34	398.7	-2.38	398.7	115.79	398.7	4.8	398.7	-2.79	398.7	1.79	398.7	2.01	398.7	-2.27	398.7	3.15	398.7	0.99	398.7	-8.49	398.7	1.08	398.7	-3.88	398.7	4.96	398.7	73.99	398.7	7.37	398.7	4.39	398.7	1.81	398.7	3.71	398.7	2.05
399.6	3.39	399.6	131.08	399.6	3.09	399.6	-1.43	399.6	4.02	399.6	3.1	399.6	1.9	399.6	115.15	399.6	2.57	399.6	1.72	399.6	1.18	399.6	4.18	399.6	-2.71	399.6	5.72	399.6	0.54	399.6	-6.41	399.6	0.85	399.6	1.73	399.6	5.18	399.6	76.26	399.6	6.66	399.6	0.16	399.6	3.36	399.6	4.64	399.6	0.95
400.5	2.23	400.5	128.69	400.5	2.56	400.5	-0.92	400.5	2.48	400.5	3.28	400.5	2.46	400.5	114.03	400.5	1.69	400.5	-7.71	400.5	0.66	400.5	5.27	400.5	-2.07	400.5	2.67	400.5	-0.63	400.5	-10.68	400.5	-0.75	400.5	0.45	400.5	2.99	400.5	73.37	400.5	6.8	400.5	0	400.5	1.03	400.5	4.38	400.5	-0.36
401.4	1.28	401.4	130.08	401.4	3.6	401.4	-1.45	401.4	5.38	401.4	6.71	401.4	1.52	401.4	118.02	401.4	1.67	401.4	-3.9	401.4	3.93	401.4	2.42	401.4	-1.16	401.4	6.35	401.4	-1.65	401.4	-7.72	401.4	-0.79	401.4	-1.29	401.4	5.44	401.4	73.01	401.4	6.72	401.4	2.43	401.4	2.12	401.4	4.62	401.4	1.39
402.3	2.25	402.3	130.75	402.3	4.24	402.3	-0.35	402.3	4.66	402.3	3.41	402.3	0.16	402.3	117.41	402.3	6.27	402.3	-3.17	402.3	2.43	402.3	3.84	402.3	-3.21	402.3	5.26	402.3	0.19	402.3	-6.55	402.3	-1.17	402.3	-0.78	402.3	2.67	402.3	75.32	402.3	5.62	402.3	1.79	402.3	2.49	402.3	2.61	402.3	0.35
403.2	2.9	403.2	129	403.2	5.26	403.2	-2.67	403.2	2.15	403.2	5.57	403.2	2.09	403.2	113.19	403.2	4.54	403.2	-1.93	403.2	0.3	403.2	2.82	403.2	-2.37	403.2	3.7	403.2	0.06	403.2	-8.18	403.2	-0.23	403.2	-1.3	403.2	3.2	403.2	74.02	403.2	7.59	403.2	2.64	403.2	1.85	403.2	4.69	403.2	0.66
404.1	1.25	404.1	129.49	404.1	4.68	404.1	0.85	404.1	3.53	404.1	4.08	404.1	1.78	404.1	113.66	404.1	5.15	404.1	-2.59	404.1	0.58	404.1	3.58	404.1	-1.67	404.1	5.21	404.1	0.54	404.1	-9.25	404.1	-1.24	404.1	-1.15	404.1	5.61	404.1	77.07	404.1	8.65	404.1	3.13	404.1	2.06	404.1	5.94	404.1	2.26
405	1.56	405	130.81	405	3.76	405	-2.53	405	1.87	405	3.61	405	1.54	405	117	405	5.34	405	-2.9	405	1.93	405	4.5	405	-0.88	405	5.55	405	-0.1	405	-8.51	405	-0.34	405	-0.61	405	5.27	405	73.99	405	6.27	405	3.82	405	2.46	405	2.89	405	-1.9
405.9	1.65	405.9	129.9	405.9	3.56	405.9	1.24	405.9	7.34	405.9	4.84	405.9	0.39	405.9	114.6	405.9	3.11	405.9	-0.99	405.9	1.86	405.9	6.66	405.9	-1.14	405.9	4.85	405.9	0.7	405.9	-8.2	405.9	-0.7	405.9	2.26	405.9	4.59	405.9	76.1	405.9	7.06	405.9	1.23	405.9	1.49	405.9	6.46	405.9	1.68
406.8	1.05	406.8	130.7	406.8	3.21	406.8	-0.65	406.8	4.94	406.8	3.37	406.8	1.3	406.8	118.05	406.8	3.16	406.8	-3.24	406.8	0.31	406.8	4.58	406.8	-2.65	406.8	5.63	406.8	0.68	406.8	-9.67	406.8	-2.54	406.8	-0.21	406.8	2.29	406.8	73.3	406.8	6	406.8	3.83	406.8	1.52	406.8	4.55	406.8	-1.9
407.7	2.21	407.7	130.22	407.7	3.26	407.7	-2.79	407.7	2.36	407.7	5.75	407.7	3.45	407.7	114.97	407.7	2.47	407.7	-1.99	407.7	-0.97	407.7	5.36	407.7	-2.58	407.7	3.35	407.7	0.46	407.7	-7.33	407.7	-0.83	407.7	1.09	407.7	3.7	407.7	73.44	407.7	8.64	407.7	4.64	407.7	4.01	407.7	3.29	407.7	0.56
408.6	3.85	408.6	130.8	408.6	5.32	408.6	-2.08	408.6	2.29	408.6	4.96	408.6	2.45	408.6	115.74	408.6	4.37	408.6	-3.58	408.6	-1.76	408.6	2.15	408.6	-1.91	408.6	4.37	408.6	1.56	408.6	-6.79	408.6	-1.62	408.6	-3.4	408.6	3.98	408.6	76.9	408.6	9.25	408.6	4.02	408.6	1.23	408.6	1.64	408.6	1.81
409.5	1.42	409.5	128.99	409.5	2.37	409.5	-2.28	409.5	4.2	409.5	2.84	409.5	0.74	409.5	117.2	409.5	2.82	409.5	-5	409.5	1.75	409.5	2.7	409.5	-2.88	409.5	5.27	409.5	-0.32	409.5	-8.42	409.5	-1.57	409.5	-1.21	409.5	5.93	409.5	76.78	409.5	6.49	409.5	4.99	409.5	1.77	409.5	6.17	409.5	0.96
410.4	1.48	410.4	130.94	410.4	5.88	410.4	-2.05	410.4	3.24	410.4	6.12	410.4	-1.41	410.4	115.12	410.4	3.77	410.4	-1.78	410.4	0.74	410.4	4.16	410.4	-0.82	410.4	4.03	410.4	-0.62	410.4	-7.87	410.4	-0.79	410.4	-1.62	410.4	6.2	410.4	75.46	410.4	7.7	410.4	3.73	410.4	3.95	410.4	4.46	410.4	3.18
411.3	2.85	411.3	130.69	411.3	4.09	411.3	-1.6	411.3	3.53	411.3	3.66	411.3	0.97	411.3	114.51	411.3	4.25	411.3	-2.57	411.3	1.67	411.3	2.05	411.3	-0.53	411.3	3.09	411.3	0.65	411.3	-9.37	411.3	-3.16	411.3	-1.39	411.3	6.09	411.3	72.7	411.3	6.84	411.3	1.78	411.3	0.66	411.3	4.75	411.3	1.29
412.2	1.6	412.2	131.27	412.2	3.72	412.2	-3.77	412.2	5.52	412.2	6.62	412.2	0.95	412.2	117.89	412.2	2.06	412.2	-4.98	412.2	3.16	412.2	3.73	412.2	-1.87	412.2	5.79	412.2	-0.79	412.2	-7.36	412.2	-0.2	412.2	-1.64	412.2	4.19	412.2	74.81	412.2	7.02	412.2	3.1	412.2	1.29	412.2	4.6	412.2	0.66
413.1	1.86	413.1	130.13	413.1	3.55	413.1	-2.35	413.1	4.14	413.1	4.15	413.1	1.34	413.1	114.85	413.1	2.16	413.1	-1.78	413.1	2.89	413.1	2.29	413.1	-2.9	413.1	4.38	413.1	0	413.1	-6.69	413.1	-2.78	413.1	-2.55	413.1	5.69	413.1	73.3	413.1	8.33	413.1	2.67	413.1	2.05	413.1	4.19	413.1	-1.26
414	2.19	414	130	414	3.16	414	-1.28	414	6.51	414	5.05	414	2.04	414	114.5	414	2.25	414	-5.13	414	2.43	414	5.76	414	-1.53	414	4.1	414	-2.82	414	-8.17	414	-0.4	414	1.33	414	4.01	414	74.78	414	5.74	414	0.71	414	1.27	414	1.92	414	1.45
414.9	3.53	414.9	130.32	414.9	2.73	414.9	0.27	414.9	3.71	414.9	2.25	414.9	3.7	414.9	115.22	414.9	3.3	414.9	-5.17	414.9	-0.36	414.9	1.09	414.9	-1.21	414.9	4.53	414.9	-1.23	414.9	-8.67	414.9	-1.38	414.9	-1.29	414.9	2.51	414.9	74.93	414.9	7.26	414.9	2.54	414.9	3.72	414.9	4.73	414.9	-0.47
415.8	2.03	415.8	129.19	415.8	5.05	415.8	-1.66	415.8	1.7	415.8	5.05	415.8	2.85	415.8	116.55	415.8	3.11	415.8	-0.44	415.8	-1.02	415.8	2.58	415.8	-1.05	415.8	4.15	415.8	1.34	415.8	-7.19	415.8	-1.7	415.8	-1.76	415.8	3.73	415.8	74.33	415.8	8.86	415.8	2.72	415.8	1.54	415.8	3.4	415.8	1.05
416.7	0.91	416.7	130.51	416.7	3.89	416.7	-1.72	416.7	5.37	416.7	5.54	416.7	3.22	416.7	114.58	416.7	3.77	416.7	-1.93	416.7	3.44	416.7	4.8	416.7	-2.45	416.7	6.27	416.7	0.2	416.7	-8.06	416.7	0.12	416.7	0.17	416.7	3.03	416.7	74.77	416.7	6.74	416.7	2.7	416.7	2.22	416.7	6.07	416.7	1.51
417.6	0.67	417.6	128.32	417.6	3.55	417.6	-2.91	417.6	4.36	417.6	3.66	417.6	-0.57	417.6	116.64	417.6	3.31	417.6	-0.83	417.6	3.23	417.6	2.14	417.6	-3.33	417.6	4.73	417.6	-1.22	417.6	-9.09	417.6	-0.15	417.6	-1.31	417.6	3.64	417.6	74.96	417.6	6.71	417.6	0.27	417.6	2.93	417.6	3.35	417.6	1.36
418.5	0.45	418.5	128.57	418.5	5.95	418.5	-0.5	418.5	3.88	418.5	4.99	418.5	0.13	418.5	114.69	418.5	3.19	418.5	-1.82	418.5	3.81	418.5	1.28	418.5	-2.38	418.5	5.64	418.5	-2.68	418.5	-9.48	418.5	0.69	418.5	-0.36	418.5	4.84	418.5	75.81	418.5	6.77	418.5	3.39	418.5	2.19	418.5	5.78	418.5	3.03
419.4	2.47	419.4	130.4	419.4	3.07	419.4	-5.21	419.4	4.79	419.4	7.75	419.4	0.34	419.4	116.01	419.4	3.44	419.4	-3.67	419.4	1.7	419.4	5.85	419.4	-1.21	419.4	5.8	419.4	1.47	419.4	-7.89	419.4	0.74	419.4	-0.26	419.4	6.72	419.4	72.59	419.4	7.61	419.4	2.11	419.4	3.18	419.4	4.21	419.4	2.63
420.3	2.98	420.3	131.19	420.3	4.14	420.3	-1.41	420.3	5.33	420.3	5.63	420.3	3.76	420.3	116.26	420.3	3.97	420.3	-3.6	420.3	3.04	420.3	5.17	420.3	1.06	420.3	5.97	420.3	0.14	420.3	-6.83	420.3	2.63	420.3	-1.32	420.3	6.33	420.3	74.9	420.3	7.01	420.3	3.4	420.3	3.52	420.3	4.45	420.3	0.06
421.2	4.08	421.2	128.13	421.2	4.41	421.2	-1.73	421.2	2.92	421.2	3.94	421.2	3.3	421.2	115.33	421.2	2.22	421.2	-2.92	421.2	1.59	421.2	2.02	421.2	-1.47	421.2	4.01	421.2	-0.21	421.2	-7.79	421.2	-1.34	421.2	-0.29	421.2	4.01	421.2	73.53	421.2	10.59	421.2	3.06	421.2	0.63	421.2	5.59	421.2	-0.24
422.1	1.95	422.1	129.05	422.1	5.46	422.1	-0.97	422.1	5.74	422.1	6.41	422.1	2.81	422.1	115.24	422.1	2.44	422.1	-2.23	422.1	1.63	422.1	6.49	422.1	-2.22	422.1	2.98	422.1	-1.41	422.1	-10.99	422.1	-0.98	422.1	-1.47	422.1	4.07	422.1	76.53	422.1	7.89	422.1	-0.08	422.1	0.61	422.1	3.03	422.1	1.74
423	3.07	423	130.29	423	0.86	423	-0.41	423	4.51	423	5.02	423	2.5	423	115.75	423	2.05	423	-1.4	423	1.08	423	2.32	423	-3.44	423	3.74	423	-1.13	423	-9.6	423	-0.49	423	-0.08	423	5.48	423	72.57	423	8.12	423	1.8	423	4.56	423	2.95	423	1.08
423.9	2.56	423.9	131.5	423.9	5.23	423.9	-0.59	423.9	4.16	423.9	3.81	423.9	1.87	423.9	116.62	423.9	4.51	423.9	-1.75	423.9	1.5	423.9	3.1	423.9	-1.36	423.9	3.7	423.9	-0.27	423.9	-9.78	423.9	-1.64	423.9	-0.95	423.9	4.41	423.9	73.6	423.9	8.91	423.9	0.85	423.9	2.5	423.9	2.88	423.9	1.02
424.8	0.03	424.8	128.02	424.8	5.43	424.8	-1.89	424.8	4.21	424.8	1.27	424.8	1.06	424.8	115.75	424.8	2.56	424.8	-3	424.8	1.07	424.8	3.81	424.8	-2.13	424.8	3.65	424.8	1.23	424.8	-6.96	424.8	-0.76	424.8	1.3	424.8	6.61	424.8	74.31	424.8	9.3	424.8	2.98	424.8	0.73	424.8	7.17	424.8	2.13
425.7	4.51	425.7	129.81	425.7	2.95	425.7	0.29	425.7	5.99	425.7	4.7	425.7	1.14	425.7	114.18	425.7	5.94	425.7	-4.69	425.7	2.62	425.7	2.42	425.7	-1.64	425.7	5.28	425.7	1.45	425.7	-8.38	425.7	-0.74	425.7	-2.11	425.7	3.39	425.7	75.23	425.7	8.33	425.7	2.98	425.7	1.75	425.7	5.23	425.7	-0.36
426.6	1.52	426.6	130.18	426.6	2.64	426.6	-5.61	426.6	2.58	426.6	5.69	426.6	2.46	426.6	114.24	426.6	2.38	426.6	-5.33	426.6	2.84	426.6	3.82	426.6	-0.47	426.6	5.91	426.6	-1.55	426.6	-9.86	426.6	-1.33	426.6	-2.42	426.6	6.88	426.6	74.97	426.6	5.53	426.6	3.2	426.6	2.23	426.6	1.36	426.6	2.77
427.5	0.82	427.5	128.27	427.5	5.48	427.5	1.13	427.5	3.23	427.5	1.85	427.5	2.67	427.5	114.03	427.5	3.1	427.5	-4.04	427.5	0.38	427.5	2.93	427.5	-0.91	427.5	4.32	427.5	-0.47	427.5	-9.85	427.5	-2.18	427.5	0.29	427.5	5.04	427.5	73.02	427.5	6.44	427.5	2.61	427.5	0.89	427.5	6.32	427.5	-0.4
428.4	1.42	428.4	127.73	428.4	5.39	428.4	2.51	428.4	2.75	428.4	2.87	428.4	-0.47	428.4	113.91	428.4	4.83	428.4	-1.61	428.4	2.09	428.4	2.85	428.4	-1.51	428.4	3.24	428.4	0.21	428.4	-9.11	428.4	0.04	428.4	-1.89	428.4	5.63	428.4	73.03	428.4	9.1	428.4	2.49	428.4	3.07	428.4	4.42	428.4	0.12
429.3	2.51	429.3	129.88	429.3	4.36	429.3	0.6	429.3	4.47	429.3	4.75	429.3	-0.71	429.3	114.07	429.3	3.55	429.3	-4.75	429.3	1.46	429.3	3.72	429.3	-4.48	429.3	3.15	429.3	0.26	429.3	-11.8	429.3	-0.63	429.3	-0.2	429.3	4.37	429.3	74.55	429.3	9.07	429.3	4.03	429.3	1.41	429.3	4.23	429.3	0.56
430.2	0.77	430.2	132.52	430.2	3.67	430.2	-0.94	430.2	2.64	430.2	3.94	430.2	1.18	430.2	115.41	430.2	4.44	430.2	-2.42	430.2	3.01	430.2	4.68	430.2	-3.99	430.2	4.26	430.2	0.15	430.2	-10.65	430.2	-0.74	430.2	1.01	430.2	3.16	430.2	75.09	430.2	8.01	430.2	2.92	430.2	-0.1	430.2	7.61	430.2	1.09
431.1	2.86	431.1	129.15	431.1	3.34	431.1	-1.3	431.1	2.72	431.1	3.69	431.1	4.02	431.1	114.65	431.1	2.84	431.1	-3.65	431.1	0.34	431.1	1.33	431.1	-1.42	431.1	2.94	431.1	-2.86	431.1	-9.46	431.1	-0.37	431.1	-0.82	431.1	5.06	431.1	71.96	431.1	5.05	431.1	2.77	431.1	3.88	431.1	5.27	431.1	1.48
432	3.08	432	130.4	432	2.3	432	-1.7	432	2.89	432	5.03	432	2.77	432	117.84	432	2.02	432	-2.65	432	-0.35	432	3.92	432	1.11	432	4.8	432	0.61	432	-8.54	432	0.43	432	0.09	432	5.17	432	74.81	432	9.22	432	3.62	432	2.74	432	6.38	432	-0.14
432.9	2.52	432.9	131.41	432.9	3.74	432.9	0.5	432.9	2.92	432.9	3.53	432.9	0	432.9	114.53	432.9	4.56	432.9	-3.86	432.9	0.9	432.9	2.57	432.9	-2.7	432.9	4.9	432.9	0.5	432.9	-10.18	432.9	-0.97	432.9	-1.17	432.9	5.4	432.9	73.63	432.9	6.49	432.9	2.12	432.9	2.54	432.9	6.98	432.9	2.3
433.8	0.69	433.8	128.62	433.8	4.96	433.8	-1.4	433.8	5.6	433.8	6.49	433.8	1.68	433.8	115.09	433.8	2.72	433.8	-2.08	433.8	-0.24	433.8	3	433.8	-1.37	433.8	4.18	433.8	-0.75	433.8	-6.4	433.8	-1.42	433.8	-4.26	433.8	4.61	433.8	72.61	433.8	7.1	433.8	3.11	433.8	2.68	433.8	5.32	433.8	2.41
434.7	1.76	434.7	129.28	434.7	5.17	434.7	-2.43	434.7	4.38	434.7	4	434.7	1.02	434.7	114.07	434.7	4.31	434.7	-3.85	434.7	1.53	434.7	1.46	434.7	-3.5	434.7	4.68	434.7	1.37	434.7	-8.62	434.7	-1.96	434.7	-3.55	434.7	3.6	434.7	76.51	434.7	8.9	434.7	3.44	434.7	0.45	434.7	4.5	434.7	0.65
435.6	-0.62	435.6	130.27	435.6	5.25	435.6	0.6	435.6	5.24	435.6	5.65	435.6	3.68	435.6	117.01	435.6	3.55	435.6	-0.95	435.6	1.94	435.6	3.38	435.6	0.93	435.6	5.11	435.6	-0.59	435.6	-9.12	435.6	-1.61	435.6	0.27	435.6	7.73	435.6	74.8	435.6	5.94	435.6	3.34	435.6	1.23	435.6	6.53	435.6	1.86
436.5	3.01	436.5	130.5	436.5	2.32	436.5	-2.78	436.5	5.62	436.5	3.8	436.5	4.56	436.5	115.08	436.5	2.57	436.5	-2.04	436.5	0.59	436.5	2.41	436.5	-2.02	436.5	3.31	436.5	2.64	436.5	-6.22	436.5	-1.29	436.5	-1.81	436.5	4.96	436.5	74.26	436.5	9.1	436.5	3.06	436.5	0.24	436.5	3.29	436.5	1.65
[truncated: 22 more columns]

## Sheet: Data corrected
X	L1A1	L1A2	L1A3	L1A4	L1A5	L1A6		L2A1	L2A2	L2A3	L2A4	L2A5	L2A6		L3A1	L3A2	L3A3	L3A4	L3A5	L3A6		L4A1	L4A2	L4A3	L4A4	L4A5	L4A6
-242.1	0.77	11.11	-1.36	-1.84	-2.7	0		3.7	7.15	-0.54	3.99	-0.32	0		2.56	4.73	-1.62	8.57	0.33	0		0.72	2.87	-4.16	0.83	-1.6	0
-241.2	4.43	11.68	3.17	5.13	2.31	0		2.62	6.84	-0.57	5.3	2	0		4.68	3.47	1.09	6.83	3.43	0		4.99	7.78	2.9	2.22	6.27	0
-240.3	1.27	12.21	1.2	2.3	0.23	0		3.48	4.68	0.96	0.45	-0.77	0		0.65	0.76	-3.11	5.09	-0.51	0		1.01	3.99	-1.01	1.29	-1.19	0
-239.4	1.79	13.11	-0.79	5.84	1.13	0		4.74	7.54	1.83	4.85	4.08	0		1.24	1.17	-2.27	1.7	1.28	0		0	3.91	-2.31	0.39	2.26	0
-238.5	1	10.26	1.34	3.16	2.37	0		2.03	5.59	-0.09	4.36	2.9	0		0.87	-1.59	-1.39	4.18	0.03	0		-1.03	0.4	-4.77	-1.7	-5.01	0
-237.6	-1.4	12.31	-1.38	-0.67	-1.18	0		-2.03	2.81	-4.88	-1.2	-1.25	0		1.04	0.53	-4.45	3.14	1.99	0		-1.26	4.21	-5.65	-1.86	-0.8	0
-236.7	1.68	12.96	-0.24	3.4	-2.85	0		-0.27	6.05	-2.76	2.72	-1.14	0		-2.41	0.51	-1.24	2.86	-3.02	0		-0.96	1.94	0.58	0.15	-1.74	0
-235.8	-0.27	13.24	0.53	4.38	1.69	0		2.08	7.51	-0.99	5.69	2.32	0		-0.33	-1.32	-3.77	4.58	-2.5	0		-0.92	1.69	-4.3	-1.57	-2.83	0
-234.9	-1.43	12.94	0.52	5.47	0.13	0		0.92	5.69	1.85	4.18	3.22	0		3.17	3.15	0.44	5.33	5.71	0		1.96	5.38	-2.26	-0.53	1.89	0
-234	1.83	13.32	2.9	5.13	-1.38	0		-2.32	6.59	-1.69	3.1	0.15	0		1.79	1.55	-2.1	5.12	0.85	0		2.2	4.28	-0.22	2.43	1.61	0
-233.1	-0.65	11.69	-1.94	3.21	-0.05	0		4	10.08	2.61	8.98	4.46	0		4.5	3.35	1.81	10	3.22	0		1.47	8.48	0.37	3.22	2.08	0
-232.2	-1.88	11.32	-0.1	3.82	-0.66	0		0.48	2.61	-0.85	1.78	3.62	0		0.72	-0.95	-1.53	2.48	0.65	0		-2.75	3	-1.63	-0.03	-0.55	0
-231.3	3.46	12.95	4.84	5.71	3.53	0		0.31	9.16	0.95	4.75	4.23	0		-0.71	0.3	-7.43	1.95	-2.55	0		0.02	3.59	-3.52	0.17	-1.79	0
-230.4	-1.26	9.31	-1.39	2.63	-2.23	0		0.22	6.19	1.03	6.2	-1.11	0		1.56	2.42	1.73	6.33	-0.52	0		-1.38	2.41	-2.46	-1.24	-5.24	0
-229.5	0.52	12.33	1.66	3.94	-0.53	0		1.16	4.41	0.55	3.61	0.57	0		1.53	0.88	-3.28	5.01	0.74	0		2.57	6.68	-0.68	4.08	0.97	0
-228.6	0.22	10	0.21	4.47	-0.43	0		0	4.37	-0.95	3.45	1.57	0		-1.39	1.98	-4.06	2.71	0.52	0		-1.11	7.23	-2.67	0.51	-0.72	0
-227.7	-0.17	9.61	1.56	2.43	-0.16	0		0.94	7.72	-1.69	4.71	1.71	0		2.41	5.03	-0.64	7.1	1.29	0		0.75	5.31	0.74	1.95	-0.4	0
-226.8	-0.62	8.3	0.1	0.26	1.76	0		2.6	6.9	2.79	4.77	2.19	0		2.93	5.85	-1.88	6.06	2.34	0		-0.37	4.54	-4.43	-1.39	-1.21	0
-225.9	-2.75	10.03	-0.19	2.46	-0.89	0		1.16	4.03	-0.59	2.93	-0.11	0		3.83	1.62	-2.56	5.75	-0.89	0		2.51	3.99	-2.43	-0.32	-1.54	0
-225	1.25	8.69	-0.65	3.09	2.07	0		3.81	6.5	0.86	4.23	1.78	0		3.15	6.2	2.22	6.74	5.22	0		1.18	2.2	-1.15	-0.63	3.47	0
-224.1	2.78	11.5	0.44	2.45	2.38	0		2.32	4.08	-0.92	2.2	-0.69	0		0.61	0.07	-3.34	3.01	-0.79	0		0.01	2.93	-2.81	1.29	1.72	0
-223.2	0.64	10.26	1.96	4.5	2.91	0		2.47	6.26	2.29	3.56	1.53	0		3.38	3.09	2.06	4.86	2.54	0		0.92	2.09	-2.64	0.44	-0.95	0
-222.3	1.1	9.74	0.95	3.85	-0.41	0		0.53	1.66	-4.42	4.19	-2.61	0		4.09	3.74	-1.18	8.29	-1.77	0		2.22	3.84	-1.78	-0.12	-2.4	0
-221.4	3.52	10.57	4.5	6.12	2.51	0		0.65	4.5	-0.04	1.31	0.91	0		2.78	1.9	-0.21	3.29	0.99	0		1.53	2.88	-1.79	1.66	-0.74	0
-220.5	-1.28	9.54	-3.29	-1.37	-1.03	0		3.13	6.14	0.1	3.73	2.85	0		5.6	4.52	-1.75	6.46	1.55	0		-0.24	3.8	-4.37	2.03	-2.98	0
-219.6	-5.29	10.27	-1.39	-0.22	-1.86	0		1.43	6.41	0.44	4.02	1.3	0		6.27	3.82	0.69	6.57	3.27	0		5.05	6.37	0.07	1.96	-0.22	0
-218.7	1.85	9.99	2.31	2.67	-1.33	0		3.25	6.58	1.95	2.57	2.57	0		5.29	-0.34	-2.47	4.33	-1.05	0		1.64	4.05	-1	2.16	-1.82	0
-217.8	2.31	12.36	2.56	5.05	1.87	0		-0.48	2.18	-2.2	4.33	-1.61	0		-0.47	0.38	-3.32	3.19	-2.67	0		-1.03	4.04	-3.71	-2.15	-3.32	0
-216.9	1.38	11.31	0.84	2.86	2.89	0		3.31	5.36	-0.26	2.21	1.49	0		2.43	2.9	0.07	3.38	-0.41	0		-0.12	3.65	-2.05	-2.68	-1.22	0
-216	3.76	11.16	3.02	4.16	2.06	0		-1.77	5.89	-3.21	0.6	-1.2	0		-1.22	1.41	-4.64	2.55	-3.37	0		-0.19	4.35	-1.68	3.33	-0.14	0
-215.1	3.13	8.87	2.03	6.26	4.03	0		1.87	1.12	-0.1	1.96	1.87	0		4.61	3.88	3.05	7.52	4.71	0		3.71	4.02	-0.95	4.62	3.04	0
-214.2	-2.47	6.11	-3	0.26	-2.6	0		-1.48	1.89	-2.52	4.09	-3.09	0		4.62	2.96	-0.82	5.31	1.13	0		2.72	4.76	2.35	2.48	2.74	0
-213.3	-0.53	5.4	-3.74	1.63	-1.64	0		0.43	1.3	-3.03	3.56	-0.28	0		3.16	1.73	-1.11	7.96	1.71	0		2.46	3.78	-3.02	0.39	-2.27	0
-212.4	-1.12	11.92	4.03	4.54	-0.16	0		-1.37	6.77	0.69	3.95	1.08	0		-1.19	1.34	-0.41	4.64	0.58	0		0.5	3.9	-0.72	1.84	-2.7	0
-211.5	1.36	8.96	0.71	4.3	0.99	0		3.7	6.51	-0.28	5.77	4.64	0		0.36	-0.44	-3.51	3.06	1.73	0		-0.3	2.41	-1.87	-1.24	-0.92	0
-210.6	5.08	14.63	2.19	6.85	1.44	0		3.14	6.33	2.76	5.56	0.31	0		2.74	2.13	0.86	6.12	1.49	0		0.08	3.76	-2.76	-0.01	0.52	0
-209.7	1.12	8.45	-3.63	2.46	1.01	0		2.59	3.52	0.82	2.46	2.15	0		-0.03	0.23	-2.32	2.26	0.59	0		0.94	3.86	-0.11	1.48	-1.1	0
-208.8	3.59	11.37	1.6	3.2	4.27	0		2.84	4.79	1.03	2.33	-0.5	0		6.08	3.16	2.39	6.46	1.67	0		2.06	2.05	0.1	1.77	-1.63	0
-207.9	-1.33	9.34	-1.29	1.04	-0.06	0		0.21	3.01	-2.35	1.16	0.91	0		1.18	1.25	-2.18	2.64	0.28	0		-0.32	2.68	-3.1	-0.5	-1.67	0
-207	4.43	12.55	0.11	7.5	3.62	0		3.12	4.47	0.72	4.06	3.07	0		2.73	-0.61	0.99	5.09	1.2	0		1.63	2.08	-0.34	1.37	1.09	0
-206.1	3.61	11.14	2.73	3.24	2.62	0		1.96	5.99	3.11	5.5	2.01	0		-0.31	1.14	-0.68	2.43	-2.41	0		1.22	1.87	-1.52	1.16	-2.36	0
-205.2	-0.06	9.14	-0.51	2.81	2.54	0		1.45	5.05	-1.17	5.22	2.36	0		3.52	3.28	1.54	5.82	2.72	0		1.01	3.11	-0.7	1.21	0.22	0
-204.3	-0.58	8.51	2.18	2.83	0.45	0		3.42	6.04	1.33	5.04	2.86	0		2.78	3.99	-1.72	5.93	-0.71	0		2.82	5.43	-0.15	2.82	-1.08	0
-203.4	1.44	9.97	2.12	2.92	-0.46	0		2.23	6.12	2.07	5.54	2	0		1.95	2.84	-0.8	4.97	-0.37	0		2.39	4.31	-0.74	2.09	0.11	0
-202.5	1.42	9.06	-0.53	2.89	-1.28	0		0.85	5.29	-0.92	4.94	1.64	0		-0.28	2.82	-3.11	4.78	1.37	0		4.54	5.8	-0.87	3.18	0.35	0
-201.6	-0.03	8.55	-0.79	3.86	0.47	0		3.8	5.12	0.74	6.09	4.66	0		3.56	4.56	-0.27	4.16	2.74	0		0.5	4.7	-0.49	-1.49	1.16	0
-200.7	2.67	11.85	0.54	7.15	2.08	0		2.85	6.59	-2.16	2.67	0.12	0		2.6	1.01	-2.25	3.01	-1.06	0		0.74	3.09	-2.28	1	-2.51	0
-199.8	-0.48	7.76	0.99	2.33	0.83	0		3.6	4.59	-1.89	2.4	2.07	0		4.58	2.28	0.59	6.6	3.58	0		1.77	4.93	0.72	1.47	1.4	0
-198.9	1.4	10.25	3.34	5.36	4.94	0		2.1	6.31	1.52	3.2	3.15	0		1.28	1.34	-1.26	0.93	-1.32	0		1.6	3.86	-4.27	0.81	-2.81	0
-198	-2	7.53	2.13	2.66	-0.11	0		0.77	5.76	0.13	3.96	0.85	0		0.21	0.57	-1.35	3.4	0	0		0.17	2.66	-1.93	2.15	0.25	0
-197.1	-1.32	5.59	-2.76	2.62	-0.69	0		-1.76	3.84	-1.89	3.3	1.57	0		-1.3	-0.16	-5.36	1.59	-3.49	0		-0.54	3.58	-2.25	0.36	-2.57	0
-196.2	-0.66	9.82	-0.7	2.06	-0.07	0		1.4	5.59	-0.19	3.18	-0.91	0		-0.61	-2.43	-3.77	2.57	-1.24	0		-1.36	0.12	-3.59	-0.15	-4.01	0
-195.3	1.42	10.82	1.76	3.46	-0.09	0		2.03	5.76	0.08	2.97	3.21	0		2.39	1.33	2.85	5.44	1.47	0		-1.09	1.81	0.53	4.04	1.54	0
-194.4	0.72	11.57	2.05	6.35	1.26	0		4.13	7.3	1.86	3.63	4.18	0		3.64	2.58	0.05	4.58	0.93	0		0.28	3.16	0.98	-0.47	-3.04	0
-193.5	2.73	9.68	1.27	3.19	-0.22	0		1.77	2.99	1.06	3.15	0.8	0		-0.11	-2.76	1.29	6.01	-0.82	0		-0.86	-0.57	-3.03	-0.18	-2.51	0
-192.6	0.72	8.78	-1.56	0.47	0.46	0		1.57	2.5	-2.42	-0.4	-2.44	0		1.73	-1.8	-3.48	3.31	-1.07	0		-2.09	4.47	-2.89	-0.58	-3.28	0
-191.7	0.26	8.88	0.3	2.99	-0.84	0		-0.6	3.39	-1.77	3.99	0.06	0		0.3	3.46	-1.38	4.81	-0.06	0		1.86	4.33	-0.73	-0.67	0.53	0
-190.8	3.46	6.98	1.98	4.56	0.91	0		3.84	5.36	2.09	9.51	4.96	0		4.29	0.61	-1.23	6.93	3	0		0.32	1.6	-1.72	-0.29	-1.9	0
-189.9	2.13	11.52	2.56	4.36	0.67	0		2.37	3.27	-2.75	1.72	-0.86	0		4.78	3.87	-1.03	5.33	3.45	0		2.76	7.48	2.28	4.71	4.17	0
-189	3.41	12.87	3.52	5.34	4.09	0		5.35	7.68	1.74	7.32	4.52	0		2.99	1.01	-3.16	6.09	2.71	0		-0.03	4.27	-1.84	5.25	1.33	0
-188.1	-1.69	6.09	-1.37	-0.46	-0.7	0		-0.26	6.14	1.52	2.42	2.59	0		1.58	2.39	-2.1	2.15	0.03	0		-1.14	2.32	-2.38	1.63	-0.18	0
-187.2	1.66	7.17	0.15	1.39	0.51	0		1.54	5.06	-1.49	3	1.08	0		0.62	1.06	-3.04	0.91	-0.79	0		0.67	2.2	-1.58	-0.16	-2.39	0
-186.3	3.56	9.12	0.67	3.68	0.55	0		0.34	5.27	-0.58	0.63	-1.17	0		0.13	3.58	0.59	1.92	-3.09	0		-0.33	1.61	-1.6	0.41	-4.14	0
-185.4	-0.31	6.36	-1.16	4.63	-1.37	0		3.05	4.07	1.59	4.05	0.31	0		3.32	2.4	1.14	5.86	0.67	0		3.46	3.81	-0.8	1.39	-0.28	0
-184.5	-0.19	10.74	2.71	2.77	-0.22	0		0.01	6.19	2.4	3.63	0.69	0		2.61	3.51	0.61	4.48	1.18	0		1.78	4.31	-1.23	1.2	-0.15	0
-183.6	0.18	6.64	-0.96	1.43	-3.22	0		1.1	4.28	-1.55	1.52	-0.71	0		1.83	2.16	-1.24	6.66	2.2	0		1.27	4.55	-0.77	3.44	-1.62	0
-182.7	-1.12	6.11	-1.49	0.06	-1.63	0		0.07	5.49	-2.71	4.44	-0.78	0		0.16	4.2	-0.04	3.84	1.59	0		0.65	5.93	-1.17	0.43	-0.54	0
-181.8	-0.28	7.89	0.09	0.31	1.5	0		3.27	4.91	2.63	3.24	2.07	0		-0.44	1.79	0.73	4.9	0.61	0		1.26	5.64	2.01	3.93	-1.96	0
-180.9	-2.05	7.52	-2.16	0.9	-1.27	0		3.05	5.75	0.91	2.17	2.8	0		2.33	0.21	-1.98	2.77	0.98	0		1.68	6.65	0.96	1.66	-0.01	0
-180	-0.92	8.2	-0.78	4.57	-1.03	0		1.37	4.23	0.33	1.58	1.22	0		3.48	4.38	0.14	4.77	1.66	0		2.72	3.94	-0.95	-0.81	-0.39	0
-179.1	-1.01	5.74	0.51	0.61	-0.91	0		2.03	2.95	0.74	2.22	0.59	0		1.19	2.48	-1.12	2.16	1.61	0		0.81	4.97	-1.1	0.08	0.67	0
-178.2	-1.26	8.4	-1.19	3.29	-1.21	0		1.35	5.53	-1.24	5.07	1.7	0		0.34	2.51	-2.82	3.93	-0.14	0		1.12	5.79	1.85	0.14	-0.4	0
-177.3	1.43	6.79	2.8	0.18	1.18	0		-1.41	1.13	-1.94	-1.54	-3.96	0		3.19	0.29	-1.43	4.62	1.03	0		0.87	1.45	-3.22	0.55	-1.49	0
-176.4	3.88	8.79	0.78	2.37	0.86	0		4.3	4.98	4.31	3.36	2.78	0		-0.54	0.76	-1.14	2.87	1.67	0		0.03	3.61	-2.71	-0.43	1.09	0
-175.5	1.99	7.09	2.49	2.23	3.61	0		-2.83	-0.01	-2.09	1.19	-0.85	0		1.14	4.15	1.43	5.56	3.85	0		2.65	5.38	2.42	3.89	4.57	0
-174.6	3.87	10.71	0.27	2.24	0.3	0		2.45	4.4	-1.35	1.98	0.99	0		0.41	1.6	-0.91	4.89	0.31	0		1.1	5.49	-0.22	1.79	0.51	0
-173.7	-0.25	6.81	1.07	0.27	3.62	0		1.87	3.27	2.74	5.28	4.7	0		3.12	1.81	1.75	6.99	4.45	0		2.66	4.97	2.45	2.33	1.73	0
-172.8	0.9	5.16	1.27	1.6	-1.59	0		0.84	3.33	-0.48	2.49	-0.4	0		2.84	3.85	-2.24	1.68	2.7	0		1	3.06	-2.14	0.65	-2.03	0
-171.9	-0.38	7.45	0.62	4.26	2.37	0		1.45	6.02	0.23	5	1.62	0		3.61	0.33	-0.68	4.92	2.31	0		-2.36	1.42	-4.66	-2.06	-4.32	0
-171	1.87	8.23	-1.79	3.61	1.08	0		2.72	4.08	-0.8	3.45	1.56	0		0.67	-1.65	-4	3.69	-1.24	0		-0.43	3.55	-2.3	1.34	-1.54	0
-170.1	-1.9	8.32	2.19	2.58	-0.67	0		1.02	4.32	1.45	2.16	-0.83	0		1.9	1.58	-1.88	4.07	-1.16	0		-0.34	0.64	0.08	0.5	-2.78	0
-169.2	0.92	7.66	-2.12	3.98	-0.78	0		0.5	4.07	-3.1	2.24	-0.08	0		-0.24	-0.12	-3.55	0.86	1.17	0		-2.38	-1.3	-1.28	-2.38	-2.04	0
-168.3	-2.25	5.34	-1.45	0.41	0.77	0		1.14	6.14	0.23	2.35	2.57	0		3.74	3.92	0.56	5.31	2.9	0		-0.04	2.18	-2.24	0.67	-1.45	0
-167.4	-1.09	6.17	-0.05	0.49	-0.76	0		0.67	4.79	1.93	1.42	0.85	0		0.64	1.51	-0.12	2.42	2.21	0		-1.63	3.95	0.57	1.04	-1.23	0
-166.5	2.72	11.8	5.76	3.08	4.49	0		3.07	6.51	3.03	2.37	3.53	0		-0.14	1.29	-1.83	-0.78	0.73	0		-1.19	1.74	-1.27	-2.71	-2.27	0
-165.6	1.07	9.26	0.99	3.92	2	0		1.16	3.51	0.03	1.96	0.26	0		1.83	3.04	-1.26	4.77	1.5	0		0.23	2.05	-1.33	-0.74	-2.29	0
-164.7	1.33	5.11	1.42	2.59	-2.5	0		1.2	2.35	-0.39	1.6	0.07	0		2.54	2.47	0.23	5.22	1.23	0		4.03	3.07	0.99	2.65	0.82	0
-163.8	-1.37	6	-1.38	-0.08	-3.06	0		-0.22	-0.24	-3.23	-2.13	-3.23	0		0.87	0.18	-2.86	3.82	-1.41	0		0.15	2.46	-0.48	1.55	-1.68	0
-162.9	1.5	9.5	-2.73	1.23	0.03	0		-0.01	2.93	-3.91	2.41	0.49	0		1.61	0.61	-2.62	4.3	2.77	0		0.23	4.22	-0.23	1.82	1.25	0
-162	2.15	7.46	-0.31	2.44	0.18	0		1.41	3.53	-2.17	1.35	0.19	0		2.7	2.5	-1.8	4.2	0.56	0		0.64	2.9	-3.3	-0.68	-0.54	0
-161.1	0.23	5.5	-0.05	2.15	-1.5	0		0.04	-0.27	-5.91	-1.86	-2.09	0		1.41	0.48	-2.01	3.08	-1.2	0		0.9	3.52	-0.39	1.35	-2.57	0
-160.2	1.09	8.09	-0.48	4.85	1.73	0		-2.12	5.84	-1.4	3.14	0.48	0		2.45	2.08	-2.49	4.7	1.08	0		-0.78	2.58	-2.96	1.38	0.95	0
-159.3	-1.61	5.75	-1.25	0.32	-0.44	0		-0.85	1.09	-4.2	-1.01	-1.02	0		0.34	2.81	-2.75	1.97	0.99	0		-1.61	0.3	-3.65	-1.13	-1.68	0
-158.4	-1	4.2	1.35	-0.06	1.42	0		2.54	2.25	3.09	1.29	3.8	0		3.04	3.57	2.26	4.12	3.29	0		1.39	5.9	3.01	2.22	0.38	0
-157.5	-0.87	7.68	-1.52	3.29	-2.66	0		-0.99	5.26	-0.14	3.7	0.06	0		0.51	4.34	0.81	4.92	0	0		2.15	4.08	1.03	0.41	-0.8	0
-156.6	1.61	5.09	-1.1	1.32	3.05	0		0.53	3.99	-0.82	2.63	1.57	0		-1.13	-0.06	-5.36	1.82	-2.54	0		1.11	2.6	-2.03	0.44	-1.73	0
-155.7	-0.46	6.7	1.4	2.21	1.55	0		-0.3	4.05	1.66	5.14	1.64	0		-2.29	0.89	-2.07	2.39	1.87	0		-1.54	2.59	2.17	0.89	0.25	0
-154.8	-0.76	6.3	-1.43	0.3	-2.8	0		0.04	3.07	-0.76	1.15	0.08	0		1.78	0.77	-3.48	4.59	-0.33	0		0.35	-0.04	-3.49	0.45	-0.49	0
-153.9	0.64	7.22	1.11	5.34	1.63	0		1.68	5.31	-0.45	2.81	2.08	0		1.77	2.39	-0.2	4.19	2.59	0		-1.3	1.77	-0.51	0.76	-2.29	0
-153	0.28	5.9	0.64	1.14	1.69	0		-1.88	-0.21	-0.81	-2.46	-0.27	0		0.33	-1.23	-1.69	3.97	-0.55	0		-0.48	2.43	-1.4	1.46	-0.13	0
-152.1	-0.03	5.24	-0.43	3	0.04	0		0.02	5.08	0.83	2.46	1.14	0		3.66	2.55	1.63	4.01	-1.24	0		-0.04	3.14	-1.02	-1.11	-1.63	0
-151.2	-0.68	7.98	-0.87	3.29	1.49	0		-0.35	-0.3	-1.2	2.63	0.51	0		2.16	2.61	-0.36	6.23	1.24	0		1.59	6.3	-0.95	3.17	1.51	0
-150.3	2.69	10.1	3.17	5.66	3.15	0		1.08	4.31	0.51	0.84	2.42	0		2.96	2.61	-0.35	2.87	-0.32	0		1.18	2.01	-2.24	0.48	-0.54	0
-149.4	-2.6	4.22	-1.17	4.76	0.26	0		1.5	5.46	2.18	7.7	3.19	0		1.1	3.51	-0.75	5.13	0.98	0		0.71	5.21	0.45	3.1	0.38	0
-148.5	1.73	6.93	1.36	4.69	1.19	0		0.13	5.59	1.85	3.63	0.6	0		-0.07	0.68	-1.57	0.88	-0.81	0		2.8	6.62	-0.18	1.58	1.02	0
-147.6	-0.02	5.13	-1.4	3.23	1.06	0		-1.16	4.13	-0.85	5	2.96	0		2.76	3.25	-2.64	4.46	3.25	0		1.29	4.74	-1.64	0.83	-0.52	0
-146.7	1.26	9.84	2.13	4.14	3.01	0		0.56	1.74	-2.11	1.49	-0.07	0		3.38	3.51	-0.8	5.26	4.25	0		3.07	3.73	1.1	2.25	3.34	0
-145.8	-1.18	8.75	1.81	4.11	2.3	0		-0.36	4.82	-0.6	4.31	1.34	0		3.17	2.94	-0.14	4.28	4.54	0		1.85	3.35	0.34	-0.14	0.58	0
-144.9	1.7	10.35	1.08	3.4	3.42	0		2.17	4.63	-0.1	1.49	0.55	0		3.13	1.97	1.05	5.22	0.02	0		-0.45	2.67	-0.22	0.42	-1.27	0
-144	2.59	6.58	2.52	5.32	3.32	0		-0.17	4.11	0.45	3.29	0.88	0		1.05	1.66	-1.04	2.26	-0.68	0		-0.37	3.37	-0.54	1.09	-1.08	0
-143.1	-1.46	1.12	-4.6	-2.21	-4.92	0		2.21	2.43	-1.54	4.54	0.12	0		0.86	3.89	-2.13	6.04	1.67	0		-1.87	3.2	0.41	-0.11	1.33	0
-142.2	-1.2	5.41	0.31	3.62	-2.99	0		1.41	2.98	-1.03	-0.8	-4.71	0		1.25	0.65	0.71	1.37	-1.83	0		0.85	2.52	2.36	2.24	2.52	0
-141.3	0.87	5.07	0.69	3.41	0.49	0		1.43	2.77	-0.3	4.52	1.95	0		4.48	3.64	2.06	4.33	1.25	0		-0.15	3.7	-2.96	-1.04	-1.99	0
-140.4	0.91	3.33	0.77	1.52	-2.34	0		0.98	3.63	2.76	6.54	-0.14	0		-1.18	2.43	-0.85	5.4	1.06	0		-3.53	3.04	0.47	1.89	-1.67	0
-139.5	-1.03	5.65	-1.18	1.43	-1	0		0.42	3.02	-1.5	2.8	2.05	0		4.22	1.93	-0.31	6.59	3.17	0		0.73	3.19	2.08	2.58	1.31	0
-138.6	-0.07	3.39	1.85	2.83	0.78	0		0.46	1.02	-0.72	3.32	-1.19	0		2.07	-1.3	-1.45	4.22	-2.25	0		-1.12	-0.45	-4.56	0.46	-3.89	0
-137.7	3.09	11.27	1.42	4.29	3.43	0		3.55	6.48	2.66	2.95	2.5	0		1.71	1.96	-2.41	1.69	-0.04	0		-0.85	2.79	-1.27	0.15	-1.41	0
-136.8	2.08	7.11	0.78	1.22	-1.81	0		2.36	2.39	0.65	1.22	-2.1	0		4.68	-0.34	1.43	2.11	2.57	0		3.45	3	0.63	-1.74	2.47	0
-135.9	-0.89	8.42	1.54	2.46	0.7	0		-2.77	2.86	0.27	1.1	-2.12	0		0.52	0.19	-1.35	3.18	-0.94	0		1	1.61	-0.42	0.5	-2.84	0
-135	1.92	5.97	-1.19	1.12	2.08	0		2.96	5.54	0.68	3.61	0.41	0		0.36	1.16	0.22	2.41	-1.56	0		1.11	3.19	-1.08	2.64	0.55	0
-134.1	-0.07	6.75	-1.72	3.08	-2.1	0		3.39	5.24	-0.37	5.58	1.12	0		0.2	0.74	-0.41	3.49	2.24	0		0.2	3.22	0.95	2	2.36	0
-133.2	-1.7	4.18	0.03	0.06	-0.05	0		0.38	1.22	0.4	0.87	-0.45	0		2.81	3.52	0.35	3.08	0.34	0		-2.31	2.83	-3.22	-2.68	-3.61	0
-132.3	0.54	2.85	-0.95	2.73	-1.25	0		-0.19	1.85	-1.93	-1.22	-3.8	0		-1.05	-2.25	-2.25	1.33	-3	0		-2.38	0.84	-0.71	0.6	-0.97	0
-131.4	0.8	6.26	1.52	3.31	-1.62	0		-1.92	1.39	-0.38	0.76	-2.71	0		1.96	3.62	-1.11	5.46	1.51	0		0.93	4.81	0.3	2.16	1.08	0
-130.5	-1.4	5.75	-0.21	-1.69	-2.87	0		-1.79	1.19	-0.2	2.14	-2.69	0		-0.59	-0.25	-1.54	3.83	-0.81	0		-0.88	3.32	-2.22	1.39	1.15	0
-129.6	0.41	4.02	-0.98	5.36	1.97	0		3.78	4.45	1.92	3.09	1.1	0		1.93	2.17	3.04	5.99	2.21	0		-0.44	4.84	1.98	2.92	1.34	0
-128.7	1.01	5.84	1.23	1.88	-2.32	0		1.68	0.95	-0.99	1.22	-0.39	0		-1.6	-1.85	-4.6	3.58	-0.23	0		-2.6	0.61	-1.37	-0.09	-1.04	0
-127.8	-1.85	1.85	-1.64	0.48	-2.18	0		2.03	1.35	-1.28	1.55	-0.72	0		1.43	1.32	-0.55	1.85	-0.72	0		-0.83	2.24	-1.62	-1.56	-3.76	0
-126.9	-1.3	3	-1.64	2.27	-0.31	0		2.08	4.6	0.5	4.22	1.42	0		0.51	-0.33	-1.35	3.86	1.39	0		0.52	0.08	0.2	-0.43	-2.29	0
-126	-0.89	6.05	1.6	1.39	2.67	0		3.82	4.37	1.1	4.84	5.83	0		2.43	0.59	-2.28	2.11	0.15	0		-0.04	2.05	-0.23	0.74	-0.84	0
-125.1	-1.39	5.25	-1.32	2.62	2.57	0		-0.12	3.91	-0.1	2.2	0.73	0		-0.3	1.3	0.13	0.14	-0.38	0		0.62	-0.24	-1.14	-1.72	0.05	0
-124.2	-0.25	2.98	-1.84	1.1	-0.75	0		2.14	2.98	1.8	1.96	0.34	0		0.7	-0.33	0.41	2.46	2.17	0		2.19	0.9	2.4	3.69	1.14	0
-123.3	0.9	2.17	0.82	1.48	1.1	0		0.09	3.61	-0.17	0.26	1.19	0		0.87	5.31	-0.18	3.09	1.49	0		0.44	2.57	1.13	3.07	-2.99	0
-122.4	-5.11	0.03	-4.75	-1.66	-5.43	0		-1.58	1.13	-1.34	-1	-1.26	0		1.39	-0.37	0.07	2	-1.56	0		0.69	1.79	-1.18	0.24	-3.35	0
-121.5	1.3	2.56	-0.77	1.5	-3.18	0		4.58	4.11	-2.52	3.41	-0.47	0		1.83	2	-3.83	2.34	0.05	0		-2.41	4.89	-0.3	1.13	-1.19	0
-120.6	-1.95	5.03	-0.55	2.61	-1.52	0		-1.7	1.41	-3.6	0.15	-1.29	0		2.4	0.16	-3.62	-1.8	-3.78	0		4.43	3.62	-3.65	-1.73	-4.42	0
-119.7	1.25	6.52	-0.58	4.57	2.44	0		3.46	3.92	0.42	1.94	2.8	0		3.81	4.5	1.12	2.56	1.34	0		1.95	5.6	-0.44	-0.79	-0.48	0
-118.8	1.43	6.34	3.55	1.03	3.61	0		3.83	5.28	1.33	-0.81	0.7	0		2.96	1.91	-1.68	1.93	0.57	0		1.7	3.71	-0.75	0.35	1.95	0
-117.9	2.07	5.93	0.8	0.94	0.44	0		3.9	4.59	3.66	4.75	1.36	0		-1.27	2.08	0.03	-0.44	-2.55	0		0.95	2.92	0.82	0	-1.69	0
-117	-1.35	3.86	2.12	2.75	1.33	0		3.64	2.52	1.05	1.65	1.46	0		1.85	0.91	-2.44	0.54	0.71	0		-1.58	4.92	-1.95	-1.55	-3.34	0
-116.1	0.06	4.67	-0.75	1.75	1.21	0		1.83	4.68	4.25	3.77	3.97	0		1.2	1.33	-1.63	1.52	0.08	0		-0.41	3.98	-2.14	2.69	-0.04	0
-115.2	-1.09	5.91	1.1	2.27	1.2	0		-0.93	2.39	-2.36	3.87	-2.03	0		2	2.37	-2.12	3.13	0.56	0		-2.61	-0.75	-2.98	-1.49	-3.42	0
-114.3	-0.17	4.67	-0.66	-1.95	-1.19	0		0.31	2.07	0.03	-2.57	0.2	0		3.63	-0.75	-2.23	-0.46	-1.4	0		0.86	1.81	-3.43	0.64	-4.33	0
-113.4	2.74	5.48	0.32	1.92	0.04	0		2.72	4.19	1.13	4.01	-0.14	0		3.74	5.96	3.39	5.99	3.93	0		2.15	5.46	1.61	1.64	2.12	0
-112.5	-2	1.2	-0.07	0.83	-2.8	0		-1.91	-1.12	0.25	1.31	-2.24	0		1.64	1.13	-0.88	1.99	-0.96	0		4.26	4.29	-0.21	4.41	-1.95	0
-111.6	2.27	7.02	-0.2	2.28	1.06	0		2.74	1.08	1.68	1.85	-1.24	0		-0.56	-0.02	1.18	1.57	-0.62	0		-1.42	1.42	-1.98	-1.05	-1.86	0
-110.7	-2.46	6.22	2.27	0.45	-0.94	0		0.2	5.22	2.73	-0.19	0.34	0		3.26	4.36	0.28	3.16	1.66	0		2.9	0.66	-0.11	2.38	0.12	0
-109.8	-1.3	3.17	-1.54	-1.78	-2.49	0		2.9	2.64	-1.79	0.2	-4.52	0		6.36	2.19	-0.01	5.69	1.9	0		2.22	3.64	1.81	1.7	1.28	0
-108.9	3.07	7.17	2.55	2.66	1.8	0		4.39	4.53	1.94	5.92	3.78	0		3.46	4.42	-1.58	3.47	2.76	0		-0.74	5.04	-2.78	-2.24	-3.71	0
-108	1.84	5.06	1.97	3.17	-1.18	0		2.54	1.54	0.22	2.05	-0.24	0		1.76	-0.05	-1.41	-0.67	-0.49	0		0.83	0.62	-2	-3.61	-2.89	0
-107.1	1.28	5.67	-0.82	2.8	3.09	0		3.65	3.34	-1.1	2.39	1.68	0		1.17	3.4	-0.55	2.21	4.16	0		1.25	6.22	1.48	1.47	3.54	0
-106.2	1.19	3.74	0.2	3.21	0.04	0		3.23	3.4	0.47	5.15	0.67	0		2.63	1.58	0.12	6.8	1.18	0		1.69	2.03	0.76	3.36	1.59	0
-105.3	-1.13	3	0.93	4.05	0.91	0		-0.88	1.23	-0.72	1.81	-1.06	0		2.17	2.75	-0.11	4.87	0.28	0		2.9	6.14	0.08	1.43	-1.13	0
-104.4	-0.16	2.83	1	4.32	-0.17	0		-0.6	0.34	-1.72	1.21	-0.33	0		3.68	0.52	0.77	2.51	3.48	0		1.88	-0.27	-0.37	0.57	-1.89	0
-103.5	-2.23	0.39	-0.52	-0.15	-1.58	0		1.47	3.47	2.4	3.95	3.38	0		1.33	2.76	1.46	2.45	-1.05	0		1.1	3.09	2.07	1.47	-1.11	0
-102.6	-3.29	1.79	0.3	0.38	-1	0		-1.77	-1.38	1.71	-1.67	-3.07	0		0.72	-0.07	-3.04	-0.11	-2.37	0		2.64	1.71	-0.42	-0.52	-4.43	0
-101.7	-0.67	3.72	-1.63	-0.01	-1.66	0		1.88	1.66	-0.82	3.26	0.84	0		4.69	3.13	2.01	5.54	2.14	0		0.27	-2.23	0.19	-0.42	-2.4	0
-100.8	-0.42	2.85	-0.03	4.21	-2.46	0		-0.17	-1.41	-1.05	2.48	-2.39	0		2.3	0.99	1.86	0.75	2.31	0		1.94	4.36	-0.39	-2.11	-1.44	0
-99.9	-2.84	0.57	-0.97	-0.29	-1.15	0		-0.69	-2.66	-2.36	-0.39	-1.37	0		1.78	-0.74	-0.08	2.08	-1.08	0		1.36	3.16	0.64	2.3	-1.85	0
-99	0.52	5.57	2.1	0.87	-0.38	0		-2.06	-0.28	-2.06	-0.24	-2.78	0		2.5	3.38	-0.84	4.29	-0.48	0		0.13	3.08	1.13	0.79	-2.05	0
-98.1	2.31	1.52	0.45	-1.1	-2.25	0		0.96	-0.25	-2.03	0.17	-0.1	0		0.34	-1.36	-3.9	-0.42	-1.41	0		1.27	5.42	-0.57	3.59	1.01	0
-97.2	-2.63	1.16	-1.42	-0.64	-2.28	0		1.56	1.76	-1.21	0.92	0.64	0		0.91	-1.74	-4.33	-0.54	1.02	0		0.14	0.5	-1.03	-1.42	-1.21	0
-96.3	-2.81	-0.2	-2.24	-2.16	-0.23	0		1.43	-1.44	-1.1	-0.22	1.84	0		0.65	-0.71	-0.73	0.68	-0.31	0		0.98	3.16	3.26	1.38	0.16	0
-95.4	2.66	5.99	2.53	4.74	5.98	0		3.94	6.89	2.59	4.91	6.24	0		-0.08	-1.18	-3.13	0.39	-1.04	0		-0.49	-0.33	-0.76	0.11	-0.07	0
-94.5	1.05	3.81	2.46	5.33	3.3	0		1.12	3.93	3.58	5.75	2.65	0		1.41	1.42	-1.12	3.6	0.84	0		0.77	3.82	-1.97	1.49	-0.21	0
-93.6	0.66	1.71	-1.9	1.21	-2.47	0		1.58	0.62	-2.31	-2.31	1.08	0		0.68	1.37	-1.42	0.66	2.23	0		-0.64	4.33	-0.42	0.98	1.83	0
-92.7	-3.13	0.28	0.35	1.55	-2.25	0		-0.01	3.14	-1.11	2	-2.05	0		3.72	5.53	-0.51	4.91	3.49	0		4.57	5.39	2.18	3.76	5.75	0
-91.8	-1.9	3.17	1.12	1.7	-1.3	0		-0.66	1.93	-1.85	1.98	2.07	0		2.94	1.08	-1.06	1.54	2.42	0		-0.21	-0.58	-2.13	0.4	1.83	0
-90.9	0.6	7.17	0.44	3.44	2.97	0		0.52	5.34	-1.68	4.31	2.55	0		2.58	2.24	-2.36	4.49	0.83	0		-0.55	-0.38	-5.77	-2.8	-2.64	0
-90	-2.19	2.33	-0.78	0.7	-2.75	0		0.76	4.74	-1.18	1.27	0.47	0		4.86	4.61	-0.07	5.92	5.1	0		1.38	4.95	-0.73	2.52	1.15	0
-89.1	-2.73	-0.32	-0.91	-0.07	-3.47	0		1.29	1.16	-0.4	2.11	0.24	0		2.12	1.76	0.16	4.15	0.75	0		3.35	2.96	1.29	0.99	-0.26	0
-88.2	0.08	2.18	1.62	1.9	-2.22	0		2.48	0.13	1.85	0.29	1.18	0		-0.65	-1.7	0.86	1.94	2.06	0		-2.26	0.42	-0.52	0.49	-2.22	0
-87.3	-0.35	3.6	2.47	2.03	-1.33	0		1.66	5.53	4.37	3.78	1.25	0		2.78	1.04	0.67	1.51	-0.33	0		0.51	0.21	-0.32	-0.99	-0.24	0
-86.4	3.34	4.73	0.32	3.3	1.39	0		3.74	6.7	4.22	6.48	3.41	0		2.86	3.63	0.8	5.1	2.18	0		-0.66	-1.52	-2.48	-0.47	-2.7	0
-85.5	-2.3	2.7	-1.98	0.17	-0.81	0		0.14	0.39	-0.8	1.59	0.02	0		-0.39	0.54	-4.79	2.48	-2.03	0		-1.84	1.95	-2.46	-0.73	-2.44	0
-84.6	-1.68	4.02	-0.73	-1.29	-1.42	0		-1.37	2.78	1.64	-1.73	0.95	0		2.19	1.52	-0.07	1	0.13	0		1.53	2.74	0.56	0.24	-0.95	0
-83.7	0.65	4.04	2.05	2.06	-0.53	0		-2.97	-1.24	0.31	-2.08	-0.91	0		-0.62	-1.57	-0.47	0.75	-1.26	0		1.72	0.63	2.15	2	0.4	0
-82.8	-1.7	2.63	-2.83	-0.26	-1.57	0		-0.08	2.01	-0.61	2.98	0.71	0		2.01	1.02	0.8	4.26	0.7	0		1.11	4.5	1.5	2.38	-2.07	0
-81.9	1.93	6.38	3.65	3.37	1.43	0		0.56	2.1	2.64	2.76	1.44	0		-0.33	0.62	-0.04	1.53	0.13	0		-0.45	3.86	-2.01	-0.14	-0.09	0
-81	-1.96	3.26	-2.13	0.4	-0.78	0		-1.66	-1.36	-2.9	-1.7	-0.06	0		-2.91	-0.23	-3.19	0.82	-0.82	0		-1.24	-1.31	-2.03	-2.56	-4.57	0
-80.1	1.27	2.42	-1.34	-1.58	-3.68	0		-0.44	-0.94	-2.47	-2.13	0.18	0		-1.25	1.82	-1.99	-0.2	3.02	0		0.42	3.12	-0.28	4.05	0.76	0
-79.2	3.25	4.21	2.02	3.25	-0.26	0		2.17	2.56	1.54	2.48	2.06	0		-0.85	-0.22	-3.65	0.33	-1.64	0		-1.7	-1.37	-1.69	-0.77	-2.5	0
-78.3	-1.29	5.79	0.71	1.81	-0.21	0		4.64	6.27	1.24	1.83	2.45	0		0.47	1.94	-3.15	1.59	0.58	0		1.42	1.59	-0.76	1.54	-1.39	0
-77.4	1.35	2.22	-1.97	-2.04	-1.96	0		3.35	1.57	-1.19	-0.65	0.73	0		4.84	3.58	0.4	2.91	1.86	0		1.84	5.58	3.04	2.88	1.56	0
-76.5	0.23	3.53	0.64	0.18	-1.5	0		-1.21	1.82	1.36	1.94	-3.54	0		-1.65	0.39	-1.45	0.87	-1.04	0		-2.73	2.34	1.32	0.17	-0.78	0
-75.6	3.48	5.96	4.94	7.98	3.09	0		1.69	5.11	3.74	3.85	3.79	0		5.21	1.47	2.57	5.24	4.09	0		2.44	0.28	0.09	1.4	1.05	0
-74.7	-1.22	2.02	-1.93	0.78	0	0		0.86	1.28	1.04	1.47	1.17	0		1.27	-0.19	-3.88	0.8	1.29	0		-1.29	0.48	-3.07	-1.79	-1.52	0
-73.8	0.02	3.44	0.3	2.43	-0.74	0		2.97	4.79	1.39	3.38	1.55	0		6.6	3.49	0.48	2.27	4.82	0		1.43	2.33	1.04	2.91	0.84	0
-72.9	0.98	4.33	2.95	3.26	-0.37	0		0.42	0.18	1.19	2.77	-0.87	0		3.61	3.67	-0.33	3.91	2.84	0		-1.16	1.34	-0.74	-0.07	-3.4	0
-72	-0.55	3.38	-3	3.79	-1.77	0		-0.31	3.68	-0.19	-1.34	0.28	0		4	3.15	1.05	0.71	2.47	0		-0.33	4.56	2.62	2.99	0.52	0
-71.1	-3.34	1.2	-2.3	-1.33	-2.38	0		-1.68	-1.84	-0.08	-1.8	-2.86	0		1.6	-0.04	1.35	0.75	1.09	0		1.03	2.74	2.93	1.56	1.19	0
-70.2	1.03	3.8	1.61	1.17	1.87	0		-0.95	0.29	-0.56	2.62	-0.08	0		2.83	2.24	2.06	3.9	0.27	0		2.84	2.8	1.55	1.02	-2.05	0
-69.3	-2.85	2.45	2.64	3	0.38	0		-0.66	-1.37	2.03	2.16	-3.29	0		2.07	-0.03	1.2	3.52	-0.36	0		1.57	1.93	0.22	1.87	-0.47	0
-68.4	4	3.9	3.01	3.92	2.35	0		4.4	2.85	1.67	1.87	3.33	0		2.81	0.68	1.57	1.89	3.92	0		0.76	1.71	2.42	0.22	0.19	0
-67.5	-1.16	3.17	-0.41	-0.52	0.77	0		1.31	1.2	-0.53	-0.5	-4.11	0		-0.04	-0.3	-1.16	1.45	-2.63	0		-0.72	2.24	-0.51	-0.92	-1.87	0
-66.6	-3.98	1.61	2.77	-0.67	-0.27	0		-1.51	0.08	-2.3	0.59	-2.46	0		1.8	-0.44	-0.82	-0.21	-0.08	0		0.44	3.21	-0.34	0.12	-0.26	0
-65.7	1.32	1.03	-2.21	1.64	-0.56	0		-1.02	2.53	-0.68	2.04	-0.05	0		2.54	5.4	3.33	5.08	3.03	0		0.59	3.16	2	1.36	0.39	0
-64.8	-4.39	-0.46	-2.69	-3.93	-3.87	0		2.65	4.3	0.5	2.26	0.62	0		4.7	4.93	0.86	3.97	3.71	0		4.83	5.19	3.62	3.38	0.94	0
-63.9	-1.37	-1.11	-1.18	2.15	0.92	0		-1.98	-2.46	-1.49	0.02	-0.92	0		-1.11	0.36	0.42	1.36	-1.07	0		-0.39	1.33	0.7	1.5	-0.67	0
-63	1.88	4.26	1.19	1.79	-0.78	0		-2.25	1.99	-0.99	1.98	1.68	0		1.63	1.58	-1.16	4.73	3.88	0		0	4.55	-0.77	2.12	0.03	0
-62.1	-3.71	-3.22	-2.75	-4.18	-3.18	0		-1.24	-0.67	-0.12	-2.16	-4.03	0		-1.88	-2.36	-2.59	-1.99	-4.04	0		-0.63	1.86	-0.08	0.07	-3.27	0
-61.2	0.77	2.06	0.23	-0.39	0.1	0		2.58	1.16	-1.29	-1.76	0.43	0		0.64	-0.23	-2.02	1.2	0.96	0		2	3.71	1.73	0.79	1.67	0
-60.3	0.22	2.15	2.83	2.92	1.83	0		1.53	2.7	2.77	2.87	0.54	0		3.13	4.13	2.99	4.08	1.49	0		1.62	2.2	-1	1.73	-1.53	0
-59.4	0.97	3.86	0.01	1.55	3.75	0		-0.19	1.41	0.65	2.86	2.66	0		-1.39	-0.48	-1.37	1.13	-0.78	0		2.38	2.78	2.41	0.7	0.06	0
-58.5	-2.48	1.11	2.58	0.23	0.57	0		2.74	3.25	2.9	3.55	1.67	0		2.64	1.06	-0.77	0.95	0.48	0		1.19	2.84	0.71	1.37	2.59	0
-57.6	-0.11	0.76	-0.31	1.23	-0.57	0		-0.54	1.26	-2.21	0.62	-2.18	0		0.01	1.32	-3.16	0.74	-0.26	0		-1.2	3.42	-1.16	-0.24	-2.28	0
-56.7	-1.81	1.69	0.84	-2.5	0.1	0		0.03	2.01	-0.9	-0.16	1.31	0		-0.13	1.46	0.28	2.64	2.22	0		-3.97	0.79	2.07	2.92	-0.41	0
-55.8	0.25	2.57	0.71	-1.77	0.86	0		0.23	1.28	-0.48	-1.98	-0.05	0		-0.79	-1.1	-0.81	-0.29	0.02	0		-4.17	-0.76	0.91	0.24	-1.95	0
-54.9	0.06	1.89	2.56	1.62	-1.47	0		0.27	3.58	2.11	1.94	1.32	0		2.69	2.03	2.17	3.5	3.66	0		2.87	3.88	1.46	5.2	2.6	0
-54	-1.27	3.08	-1.05	-0.91	-1.23	0		4.08	3.9	3.4	4.65	1.2	0		-0.42	-2.91	-3.33	1.06	-1.74	0		-0.26	1.72	-0.24	2.66	-1.99	0
-53.1	-2.17	1.1	-0.91	1.1	-3.36	0		-3.86	-2.1	-1.14	-1.68	-1.7	0		-1.53	-1.88	-1.34	-2.69	-0.77	0		-0.52	1.4	1.08	-0.79	0.02	0
-52.2	-1.8	-0.18	1.88	0.76	-0.86	0		0.41	-0.14	0.71	1.25	-0.14	0		1.81	0.77	-0.47	1.49	0.76	0		2.23	5.12	2.12	-0.57	0.79	0
-51.3	-0.01	2.87	1.6	1.71	1.01	0		2.07	2.52	2.58	0	0.1	0		1.92	1.55	1.4	2.43	-1.13	0		-1.55	-0.21	-0.56	-1.54	-2.4	0
-50.4	2.71	3.06	2.25	4.16	2.2	0		0.32	0.92	-1.99	-0.53	-0.41	0		2.17	-0.44	0.33	3.6	0.3	0		0.11	1.91	-1.4	-1.39	-3.29	0
-49.5	-1.07	1.97	0.81	0.65	-0.41	0		0.06	-0.15	-0.91	-0.29	-1.31	0		2.45	2.31	1.43	1.5	0.26	0		2.49	3.21	-1.51	-0.7	-0.64	0
-48.6	-1	-3.06	-0.96	-0.67	1.37	0		0.02	-1.78	0.15	1.98	2.4	0		1.01	-1.42	-0.58	2.74	1.1	0		-2.67	-1.43	-3.33	-3.93	-5.36	0
-47.7	1.48	2.34	-0.93	-1.6	0.05	0		-1.67	-3.36	-2.8	-3.53	-4.83	0		0.4	-0.68	-0.89	-2.64	-2.76	0		2.17	4.31	0.21	0.91	-0.28	0
-46.8	0.24	1.77	2.57	0.84	-2.01	0		-0.49	2.05	1.11	2.44	-0.03	0		-1.92	0.15	-2.65	1.04	-0.64	0		1.22	4.24	1.67	0.95	-1.18	0
-45.9	1.67	2.21	2.22	5.91	4.54	0		-2.08	-1.28	-0.9	-0.67	0.19	0		-1.27	-0.78	-2.46	-0.02	-1.37	0		0.27	3.31	0.06	0.08	-2.51	0
-45	0.79	2.49	-0.52	0.01	0.07	0		0.66	3.55	-1.69	0.77	-1.52	0		1.89	0.75	-0.83	4.26	-0.63	0		0.86	2.21	0.54	2.36	-1.17	0
-44.1	-1.25	0.48	0.87	2.27	-0.34	0		2.04	2.57	-0.57	-0.83	-0.82	0		1.54	4.6	-0.47	1.81	2.45	0		0.86	2.52	1.27	1.59	0.15	0
-43.2	1.29	2.87	1.81	2.68	0.54	0		3.31	0.8	2.02	2.64	-1.14	0		3.47	1.86	0.35	4.26	0.89	0		-0.11	4.01	-0.02	0.21	-1.48	0
-42.3	-0.26	2.35	-1.23	-1.16	2.6	0		0.27	2.6	-1.43	0.19	2.99	0		1.6	0.99	-3.19	-1.17	3.6	0		0.25	0.95	-3.39	-1.5	-1.77	0
-41.4	-0.06	-0.03	-1.67	0.61	1.07	0		0.85	-0.64	-1.36	-2.44	-1.34	0		0.56	-1.51	-0.44	-1.63	-1.66	0		-1.04	0.67	-0.63	-0.26	-3.35	0
-40.5	0.88	1.92	0.31	-1.36	-0.38	0		2.11	0.64	-0.09	0.44	-0.86	0		1.1	2.13	0.12	1.84	1.49	0		-1.17	0.53	0.54	-1.24	1.24	0
-39.6	2.95	3.36	-0.46	-0.3	1.93	0		3.43	2.81	3.19	3.04	1.3	0		2.59	1.44	1.81	1.14	-0.03	0		0.35	2.26	3.93	-0.59	-0.09	0
-38.7	-2.64	-0.58	-2.26	-3.1	-5.44	0		-0.25	-1.04	-0.21	0.15	-1.92	0		4.24	6.84	5.71	5.95	4.22	0		0.57	3.78	3.92	-0.25	0.77	0
-37.8	-2.18	-0.23	-1.99	3.18	1.32	0		0.19	0.26	-0.09	0.66	0.61	0		0.03	-0.81	-2.69	-0.6	-2.3	0		-3.41	0.7	-1.96	-0.87	-3.55	0
-36.9	0.78	-0.39	0.42	-0.32	2.13	0		3.12	-0.57	1.9	1.31	-0.7	0		0.48	-2.14	-0.1	0.28	-2.3	0		-0.11	0.08	0.22	-0.89	0	0
-36	-0.88	-2.05	-4.36	-1.19	-3.4	0		-2.49	-3.16	-3.35	-1.09	-3.76	0		-1.24	0.68	-1.56	1.62	-1.29	0		-0.42	3.76	-0.78	1.09	-2.17	0
-35.1	-0.9	1.58	1.1	-0.06	0.56	0		2.89	2.1	2.42	1.11	2.62	0		3.32	-0.19	0.66	1.42	1.44	0		-0.17	0.58	0.74	1.77	-1.17	0
-34.2	2.16	4.58	0.12	2.66	1.28	0		3.14	2.99	2	3.65	-0.6	0		0.44	2.4	-1.23	-2.48	-2.14	0		-3.49	2.5	-0.49	-1.55	-0.97	0
-33.3	-0.43	-0.08	0.97	2.84	3.88	0		-2.2	-0.96	-2.54	-0.92	-2.88	0		3.55	3.39	0.33	3.84	2.48	0		1.89	4.51	1.72	4.09	2.99	0
-32.4	-1.01	-0.13	0.41	1.81	0.72	0		1.76	2.6	0.82	0.96	0.73	0		3.42	2.74	1.88	1.75	3.46	0		2.57	1.9	2.08	2.27	2.69	0
-31.5	-0.52	-3.03	-2.37	-0.5	-0.79	0		0.35	-0.47	-0.16	0.79	0.88	0		6.56	4.2	4.72	3.44	6.34	0		1.87	3	3.99	1.93	4.21	0
-30.6	1.31	-2.08	1.19	-0.35	1.12	0		1.52	1.45	1.72	1.44	2.5	0		3.37	2.69	1.58	3.1	4.93	0		1.51	1.87	-0.18	0.24	0.5	0
-29.7	-1.34	1.57	-3.89	-1.12	-1.2	0		3.67	3.52	2.32	4.82	1.88	0		3.53	2.55	1.26	4.39	1.82	0		-3.87	0.66	0.33	-1.12	0.16	0
-28.8	-3.54	0.82	1.2	-0.39	-2.53	0		-0.04	-2.75	-0.72	-1.29	-1.05	0		2.71	0.61	0.37	1.99	2.98	0		2.25	6.6	0.75	4.57	1.63	0
-27.9	-1.75	2.43	1.22	1.62	-0.08	0		-3.74	-0.11	-2.78	-0.87	-0.07	0		3.75	3.8	0.4	0.47	1.98	0		-1.24	2.84	0.9	0.28	-2.19	0
-27	1.87	6.17	3.7	2.23	0.33	0		2.86	2.72	2.81	2.24	1.53	0		-1.38	-1.53	-3.67	-0.08	-1.34	0		-1.49	-1.74	-0.9	0.43	-0.56	0
-26.1	-2.14	0.26	-1.09	-2.43	1.78	0		-0.08	1.06	-0.31	0.97	2.38	0		-1.22	2.15	1.74	0.86	0.3	0		-3.29	0.29	-1.06	-2.18	-4.32	0
-25.2	-0.97	-1.12	0.92	-0.16	-0.42	0		0.33	-0.48	-2.07	0.76	0.79	0		1.67	1.76	-2.76	0.87	2.41	0		0.55	3.06	0.41	0.68	0.22	0
-24.3	0.52	0.65	-0.35	0.96	-1.5	0		-0.19	2.63	0.53	2.91	1.73	0		0.02	0.47	-1.75	0.43	0.09	0		-0.82	-1.58	-0.4	-2.57	-2.37	0
-23.4	-1.54	-1.48	0.11	1.94	-0.74	0		2.84	0.97	1.74	2.88	1.22	0		2.12	2.92	-0.97	2.37	0.32	0		-1.42	2.99	-0.99	0.51	0.13	0
-22.5	-3.4	0.16	0.65	-1.5	-2.33	0		-1.06	-0.91	0.08	0.13	-2.68	0		1.26	-0.47	-0.92	-0.28	-1.96	0		-5.24	-3.33	-1.82	-4.84	-2.58	0
-21.6	-3.03	-0.07	-2.2	1.82	0.55	0		-0.27	1.31	1.08	-2.41	0.95	0		3.6	3.9	3.51	0.64	2.81	0		3.1	4.15	2	0.43	2.84	0
-20.7	1.61	3.57	3.44	2.17	2.63	0		4.19	3.44	4.02	3.5	5.47	0		2.35	2.17	1.4	0.23	-0.8	0		1.85	2.63	0.2	2.08	-1.36	0
-19.8	5.97	3.66	5.58	6.87	2.99	0		1.32	3.26	1.73	2.35	2.83	0		-0.68	0.37	2	2.86	-0.38	0		1.19	2.28	3.45	3.3	1.7	0
-18.9	-1.4	0.2	-0.47	-1.32	0.05	0		0.75	1.3	-1.9	2.36	-0.24	0		0.53	-1.56	-0.82	2.41	-1.09	0		-3.56	-0.42	0.74	-1.66	-1.67	0
-18	-0.94	1.42	2.85	0.32	0.23	0		2.16	2.84	4.15	2.73	0.44	0		1.44	1.5	3.2	2.03	1.81	0		1.67	0.98	2.03	-1.45	-0.25	0
-17.1	-0.5	1.3	2.29	2.19	-0.07	0		-1.89	0.12	-1.49	0.84	-3.6	0		2.63	3.79	-0.8	2.97	2.22	0		0.08	1.62	1.04	-1.67	0.37	0
-16.2	1.36	-0.6	-0.77	1.01	1.46	0		3.31	0.94	1.26	1.23	2.58	0		4.35	2.92	4.69	3.17	3.89	0		0.18	1.66	3.16	0.02	0.88	0
-15.3	-2.41	-1.62	-3.11	-1.36	-5.36	0		0.9	1.26	0.9	-0.08	-0.21	0		1.14	1.9	0.84	1.28	1.06	0		-1.04	2.55	2.51	2.11	-0.22	0
-14.4	-0.81	0.42	0.52	2.13	2.97	0		0.79	0.43	-0.23	2.45	-1.13	0		-0.18	-0.31	-0.47	0.74	-1.34	0		-1.65	0.41	1.94	0.36	-1.97	0
-13.5	2.05	1.49	1.02	1.29	-0.14	0		0.18	-0.01	-1.51	3.92	-0.53	0		2.74	2.87	0.89	2.46	2.59	0		-1.54	1.43	0.5	0.58	-1.76	0
-12.6	0.7	0.07	-0.75	0.22	-0.44	0		-1.87	1.32	-3.33	-0.26	0.47	0		-0.14	2.73	-1.13	1.76	2.31	0		-1.71	2.47	0.13	1.7	-0.34	0
-11.7	0.33	0.14	1.37	3.12	0.77	0		0.11	-0.55	2.52	1.18	-0.68	0		0.77	-0.29	-3.1	-4.01	-2.17	0		1.11	1.57	1.99	2.26	1.6	0
-10.8	1.4	1.79	0.89	0.42	0.46	0		2.43	1.53	0.96	3.03	0.99	0		-0.24	-1.21	0.73	2.57	0.8	0		-2.87	-1.99	0.2	-0.29	-0.2	0
-9.9	2.32	1.63	1.16	2.34	1.26	0		0.76	0.97	2.09	0.73	0.54	0		0.41	0.51	2	-0.57	3.58	0		1.14	-0.07	1.32	-1.1	0.3	0
-9	-6	-1.38	-4.35	-1.88	-5.43	0		0.94	0.12	1.41	-0.03	0.84	0		4.64	3.02	3.04	2.09	4.01	0		-0.21	0.39	0.89	-1.49	0.45	0
-8.1	-0.53	4.32	2.17	1.71	3.26	0		-3.63	0.03	-4.79	-0.65	-2.38	0		-0.58	-0.2	-2.64	1.63	-1.83	0		-1.58	0.1	-0.49	0.23	0.66	0
-7.2	3.19	-1.55	0.34	3.61	2.56	0		-2.43	-3.45	-1.24	-0.32	0.38	0		-0.01	0.98	0.15	0.8	0.88	0		-3.4	-1.45	-2.84	-1.99	-2.47	0
-6.3	-4.98	-1.79	-3.15	-4.91	-1.39	0		0.59	0.29	-2.33	0.43	2.18	0		-0.75	-0.63	-3.21	-1.42	0.67	0		-0.04	0.56	-0.4	-2.08	-2.06	0
-5.4	1.51	-0.69	0.58	-1.08	-3.26	0		1.7	0.58	3.84	1.57	-1.3	0		3	-1.68	-0.43	1.3	-0.09	0		2.23	1.3	1.19	1.66	3.83	0
-4.5	0.12	0.41	-0.86	1.43	-0.18	0		-0.85	1.6	0.28	0.14	1.5	0		-0.84	1.21	-1.24	1.84	2.89	0		2.3	2.4	4.09	3.02	5.35	0
-3.6	2.64	3.35	3.96	2.87	4.41	0		0.69	4.09	2.74	2.59	2.81	0		2.25	3.58	2.41	2.83	1.24	0		-1.12	0.44	-0.49	-1.47	-3.8	0
-2.7	-0.09	0.42	0.89	-0.07	0.8	0		2.43	1.37	3.09	1.55	1.36	0		3.73	0.99	3.78	3.3	4.9	0		-1.41	-0.9	1.02	0.51	-3.41	0
-1.8	0.69	0.29	2.52	3.17	-0.31	0		1.28	2.63	-1.07	-1.31	0.63	0		1.22	-1.3	-1.67	-2.49	1.08	0		-0.57	-1.36	-0.1	-1.44	-0.22	0
-0.9	0.02	-1.77	-1.44	1.47	-3.49	0		-3.57	-4.18	-3.85	-2.83	-6.51	0		1.39	0.08	0.42	0.27	-0.66	0		1.92	1.32	1.77	2.17	0.34	0
0	-1.61	-2.88	-0.87	-1.62	-5.02	0		-2.62	-4.18	-1.02	-2.29	-4.31	0		3.08	1.96	2.1	2.05	1.37	0		3.24	4.25	3.17	2.83	0.56	0
0.9	-0.16	3.67	1.48	2.28	0.67	0		1.45	0.97	1.92	1.27	-2.57	0		0.58	-1.29	-1.69	1.29	-2.18	0		1.15	4.05	4.04	2.76	0.11	0
1.8	-2.5	1.55	0.71	-1.31	0.51	0		-2.27	-1.64	-1.43	-1.63	-0.75	0		1.12	0.37	-0.6	0.41	-0.42	0		-0.24	4.4	1.3	0.17	-0.66	0
2.7	2.78	1.21	3.64	3.28	-1.32	0		-1.94	-0.19	1.13	-1.8	0.68	0		1.51	3.07	0.86	-0.11	4.08	0		-0.31	3.45	2.21	0.87	2.81	0
3.6	-0.53	2.05	-0.04	-0.38	2.69	0		-1.75	-2.71	-5.1	-4.53	-3.32	0		0.39	1.31	-2.09	-1.61	0.74	0		-2.88	4.08	0.17	0.48	-3.46	0
4.5	-0.47	1.02	1.19	0.3	-0.78	0		5.36	4.2	2.22	6.12	3.62	0		3.83	2.56	1.75	3.76	3.07	0		0.92	2.02	0.54	0.21	-1.54	0
5.4	-2.16	-2.09	-2.36	-1.55	-2.09	0		-0.95	0.44	-0.1	1.4	0.52	0		0.33	0.74	-2.34	0.1	0.87	0		2.8	0.24	-0.26	0.15	-1.47	0
6.3	0.15	2.21	2.25	2.5	0.41	0		2.08	3.05	2.98	3.3	1.13	0		0.2	1.98	-1.57	2.21	-1.75	0		-1.96	0.83	-0.39	0.6	-2.84	0
7.2	-3.97	-2.31	-2.64	-3.57	-1.93	0		-1.27	0.1	-1.2	-1.04	2.12	0		0.43	0.72	-1.83	-0.79	1.42	0		-0.92	-0.21	-1.81	-0.64	-1.91	0
8.1	-2.34	-3.26	2.3	1.05	0.17	0		1.92	1.06	4.4	2.96	2.8	0		3.98	2.96	3.96	6.73	4.92	0		1.94	2.73	0.76	4.58	-0.6	0
9	0.75	-1.23	2.52	3.97	2.59	0		0.77	0.19	0.15	-0.91	-1.53	0		-2.6	-1.08	-1.78	-3.86	-2.49	0		2	1.51	0.11	1.09	-2.16	0
9.9	0.88	-0.04	-0.35	2.39	-2.68	0		0.59	0.35	-2.25	-2.19	-4.93	0		0.15	1.76	0.09	1.72	0.91	0		5.21	1.91	3.06	2.46	-1.38	0
10.8	-5.56	-3.96	-1	-1.94	-1.75	0		2.48	1.33	1.75	1.23	0.11	0		2.04	0.66	0.58	0.74	1.87	0		5.07	1.93	1.48	3.6	2.75	0
11.7	-2.3	-1.98	-0.6	0.39	-2.35	0		1.17	-0.12	1.99	-0.77	0.67	0		0.08	0.09	-2.11	-2.11	-0.42	0		4.1	3.04	-1.84	-0.26	-1.26	0
12.6	-0.57	-2.59	-0.24	-1.27	-3.55	0		0.53	1.12	-1.77	-0.44	-1.34	0		-0.15	1.79	-0.37	0.33	0.18	0		5.02	2.37	1.52	-1.66	-2.22	0
13.5	-0.37	-0.71	1.1	3.18	1.28	0		0.23	-2.81	-3.98	-3.63	-4.76	0		-0.11	1.66	-1.43	-1.25	-3.57	0		2.75	3.26	-0.2	-0.62	-4.82	0
14.4	-0.21	-1.25	3.42	1.09	0.72	0		3.5	3.53	3.7	-1.3	1.11	0		4.01	2.09	2.87	1.2	4.26	0		4.84	1.43	3.43	1.93	0.14	0
15.3	-0.61	-3.2	1.23	-1.35	0.17	0		2.97	-0.13	-2.24	0.55	-1.35	0		3.51	1.26	0.46	3.15	0.52	0		5.68	3.49	2.98	1.84	-3.62	0
16.2	-1.55	-3.55	0.23	-1.6	-3.38	0		2.89	0.81	1.14	0.29	-0.8	0		1.67	5.58	0.02	1.58	3.35	0		3.32	2.93	-1.06	0.77	-2.6	0
17.1	0.43	-1.24	1.02	-0.69	-1.76	0		1.69	-0.61	0.77	-2.63	-0.2	0		2.22	1.02	3.19	0.5	1.7	0		6.2	2.17	4.08	0.42	-2.99	0
18	-0.34	-0.31	1.85	2.3	2.62	0		1.08	1.28	0.8	-0.99	-0.11	0		2.32	2.84	3.58	-0.58	-0.27	0		4.7	2.6	2.52	2.05	-2.49	0
18.9	4.39	0.03	4.02	0.54	3.65	0		4.27	4.57	1.29	0.93	3.89	0		3.25	3.9	1.27	1.86	2.24	0		3.77	0.97	3.03	0.51	-6.42	0
19.8	-2.44	-1.57	-0.29	1.07	-0.52	0		0.77	-0.28	0.53	0.01	0.76	0		-1.31	2.81	-0.73	0.09	-1.05	0		4.38	4.49	4.24	0.36	-1.47	0
20.7	-1.44	-2.58	-1.59	-1.34	-1.81	0		2.25	0.4	-2.32	-0.25	0.38	0		-0.78	0.46	-1.92	-0.45	-1.68	0		2.08	-0.34	1.28	-0.43	-6.64	0
21.6	2.89	-2.87	2.19	1.95	0.5	0		2.99	0.61	0.39	1.04	0.28	0		0.69	-0.42	-0.54	0.68	-0.27	0		4.79	0.67	2.25	0.72	-2.97	0
22.5	2.43	-2.56	0.65	-0.24	-2.51	0		-1.82	-3.56	-2.32	-4.09	-4.73	0		-2.95	0.14	-1.33	-2.13	-2.12	0		6.04	3.61	0.89	-1.35	-1.33	0
23.4	2	-1.34	2.43	1.23	0.71	0		2.09	1.52	-0.81	0	-1.81	0		2.72	4.63	0.74	0.83	-0.36	0		8.58	5.13	2.57	1.83	-0.58	0
24.3	3.99	1.27	-0.15	3.37	1.91	0		-0.88	1.59	-1.69	1.38	-0.49	0		-0.08	1.49	0.24	0.29	1	0		5.65	1.15	-0.39	-3.11	-4.69	0
25.2	2.51	-1.25	1.05	2.98	0.12	0		1.05	-1.91	-1.14	-1.36	-0.78	0		0.52	-0.49	1.25	1.79	1.08	0		5.55	1.7	1.46	0.71	-1.42	0
26.1	-2.22	-4.64	-0.81	-3.29	-0.98	0		-2.88	-3.06	-0.27	-5.61	-2.54	0		0.53	3.92	1.57	-0.95	2.66	0		1.85	1.22	2.42	-0.98	-2.39	0
27	-1.17	-3.92	0.14	-1.24	-4.24	0		2.38	1.12	2.28	1	-0.55	0		1.92	0.34	1.77	0.7	0.23	0		7.14	2.26	2.11	2.36	-2.2	0
27.9	0.07	-2.17	1.91	2.64	0.97	0		0.69	-0.71	0.62	1.33	-0.43	0		-2.5	0.87	0.67	0.3	-4.29	0		3.32	3.58	1.79	0.9	-2.78	0
28.8	2.41	1.26	4.16	2.74	0.91	0		3.63	2.3	2.46	1.85	1.99	0		-0.03	1.1	0.93	-0.34	2.21	0		6.2	2.07	1.84	-0.24	-2.64	0
29.7	-0.94	-0.35	0.03	1.36	-0.17	0		0.59	-2.37	-3	-3.16	-2.21	0		1.75	2.64	3.31	4.58	4.09	0		5.63	3.89	3.55	3.12	-2.53	0
30.6	-1.67	-2.47	-0.55	-1.22	-0.04	0		2.22	0.81	2.27	-1.5	0.21	0		0.26	2.4	0.96	-0.23	0.02	0		6.15	5.09	4.52	-1.51	-1.62	0
31.5	0.68	-0.97	1.67	-0.25	2.04	0		4.36	3.19	2.63	1.44	0.88	0		2.87	5.95	2.71	5.16	4.85	0		7.13	6.53	6.14	2.18	0.79	0
32.4	0.41	-4.66	-1.31	-2.35	-3	0		1.65	0.34	0.36	0.65	-1.76	0		-0.21	4.47	1.68	1.26	1.67	0		1.44	0.76	0.86	-1.35	-2.89	0
33.3	2.8	-1.14	1.32	1.47	-0.21	0		5.05	1.43	2.37	1.14	1.02	0		3.14	1.52	2.52	2	1.73	0		5.24	1.59	3.58	-1.24	-4.54	0
34.2	0.39	-2.6	-0.27	-0.91	-0.75	0		4.73	2.31	1.18	-1.05	0.32	0		1.45	2.35	-0.91	-0.09	2.23	0		7.08	6.48	3.26	3.1	-0.62	0
35.1	1.57	-1.42	-0.77	-3.61	0.9	0		3.55	1.34	2.18	-1.18	3.04	0		-2.93	1.89	-0.84	-2.22	-0.06	0		5.03	4.44	3.74	0.67	-2.65	0
36	-0.66	-2.9	2.03	-0.47	0.31	0		1.38	0.44	-0.01	-0.9	-4.55	0		-0.63	1.73	-0.91	-2.68	-0.4	0		4.8	0.99	0.5	-3.55	-4.46	0
36.9	4.39	0.26	2.39	3.67	3.39	0		4.77	0.99	1.99	0.83	1.91	0		3.33	-0.24	-0.67	-0.1	1.12	0		8.11	2.23	3.3	0.29	-0.64	0
37.8	0.34	-1.25	3.89	-2.15	0.5	0		-0.65	1.6	2.78	-0.37	-0.2	0		-0.42	1.43	-1.48	-0.04	1.18	0		2.57	0.5	0.84	-1.7	-4.37	0
38.7	-1.7	-3.72	-0.98	0.68	-1.37	0		3.54	-0.63	0.41	0.92	1.52	0		2.06	1.41	-0.03	1.16	1.22	0		5.69	2.16	1.39	0.46	-3.17	0
39.6	-3.13	-3.16	-1.59	-3.42	-2.31	0		-1.66	-4.39	-1.52	-1.47	-2.05	0		-2.33	-1.31	-1.28	-3.28	-1.31	0		6.5	1.51	2.8	-3.71	-1.91	0
40.5	-1.37	0.23	2.56	1.13	0.26	0		-1.47	0.81	0.69	-0.91	-0.79	0		-0.76	-0.54	-0.16	0.09	-0.72	0		5.86	0.69	4.26	0.67	-2.69	0
41.4	0.09	-3.41	1.48	-1.65	-1.84	0		0.83	-1.95	-2.58	-3.3	-2.99	0		-1.12	1.28	1.55	-2.47	-0.45	0		5.76	2.76	2.77	-1.36	-3.44	0
42.3	-0.24	-6.15	-1.45	-3.59	-3.6	0		1.82	1.79	2.07	1.5	0.67	0		-1.18	2.32	0.37	1.45	-0.42	0		5.18	0.51	-0.73	0.83	-3.46	0
43.2	0.66	-1.64	1.81	-0.71	2.15	0		4.91	0.24	2.13	-1.48	1.42	0		0.92	1.47	-0.42	0.49	-0.97	0		5.53	1.64	0.29	-0.87	-2.77	0
44.1	1.93	0.57	5.48	0.13	-0.42	0		2.94	1.36	0.75	-0.74	0.37	0		-0.27	-0.8	-0.91	-1.51	-1.59	0		5.7	0.64	3.94	-2.75	-4.35	0
45	-0.06	-3.27	1.79	1.59	0.31	0		4.18	-1.02	-0.66	-0.93	-0.18	0		1.9	0.96	-0.18	-1.35	-0.59	0		3.45	-1.29	2.09	-5.44	-4.04	0
45.9	-0.04	-3.18	0.47	-1.8	-1.56	0		3.03	1.15	3.08	0.4	2.24	0		4.45	5.52	5.98	2.59	6.22	0		7.23	3.77	5.65	2	4.15	0
46.8	0.2	-2.81	2.98	-0.66	2.59	0		2.8	0.36	0.01	-0.78	-0.34	0		-1.41	1.12	-0.86	-1.51	1.31	0		2.94	0.58	1.33	-0.59	-1.89	0
47.7	1.3	0.54	5.4	3.32	3.94	0		4.11	2.97	1.91	0.99	0.81	0		-0.49	1.39	0.12	2.63	0.76	0		3.21	-0.99	-1.19	-0.75	-4.95	0
48.6	-0.16	-0.48	2.57	2.29	-0.11	0		2.46	-1.28	0.45	-0.26	2.13	0		-0.45	-0.14	-3.11	-1.99	1.96	0		2.31	-1.44	-2.39	-4.73	-3.6	0
49.5	1.86	10290	4.39	4.07	2.15	0		4.15	-346.75	2.15	-0.56	1.57	0		-0.72	1.09	0.01	-0.17	1.47	0		5.73	3.93	3.16	-0.04	-2.15	0
50.4	2.34	41653.6	5.42	-0.21	-0.87	0		6.57	-15235.7	4.74	1.39	0.42	0		0.64	-15135.3	3.24	0.91	2.66	0		6.23	-4016	4.81	0.88	6.68	0
51.3	1.43	41715.4	6.04	-1.67	-0.28	0		3.32	-27367.5	6.32	0.84	7.94	0		2.08	-28936	3.94	1.86	6.19	0		15.59	27289.3	13.86	9.26	23.64	0
52.2	5.34	41759.7	10.14	7.27	22.24	0		11.2	-27454.1	12.29	7.24	24.95	0		2.82	-28939	2.08	-0.97	5.38	0		16.28	29462.5	14.36	7.33	25.15	0
53.1	6.42	46821.9	10.55	5.28	21.11	0		7.2	-22408.3	8.84	2.47	17.19	0		0.89	-28939.1	1.34	-0.34	2.24	0		17.05	29482.9	15.19	8.33	24.05	0
54	6.57	25335.5	8.22	5.76	19.53	0		11	-19211.8	8.39	6.84	19.28	0		3.44	-20237.2	3.11	2.73	6.75	0		18.07	44275.4	16.99	10.65	22.81	0
54.9	5.89	145.92	9	7.5	20.32	0		7.05	127.37	5.8	3.26	19.52	0		0.46	678.6	3.64	2.99	4.63	0		7	3719.82	3.36	0.88	-1.25	0
55.8	1.8	134.85	1.56	-1.88	-1.11	0		0.68	117.36	-1.13	-2.8	-0.73	0		-0.48	9.72	-0.74	0.57	-0.14	0		4.86	73.68	3.18	-2.74	-5.32	0
56.7	-1.02	136.47	0.78	-1.44	-1.11	0		-2.48	113.89	-3.57	-5.96	-4.67	0		-0.03	8.45	-2.03	-0.6	2.37	0		6.16	71.86	1.63	-0.84	-0.9	0
57.6	0.08	138.13	4.91	0.6	1.94	0		3.36	121.71	1.52	0.11	-2.53	0		-4.05	9	-2.91	-1.15	-3.54	0		6	71.79	1.52	-0.09	-4.19	0
58.5	1.8	139.02	0.28	4.32	2.45	0		2.23	120.92	-0.57	-0.99	0.54	0		-2.68	7.97	-1.07	-1.05	-1.89	0		4.75	74.47	3.88	-0.06	-1.24	0
59.4	0.63	136.81	-0.49	1.34	0.52	0		1.44	120.04	-0.19	-1.82	-0.4	0		-2.07	9.58	-0.92	-1.93	-1.6	0		4.92	72.57	2.83	-0.92	-6.21	0
60.3	1.39	137.86	0.01	0.04	0.11	0		2.52	119.23	2.02	-1.61	0.87	0		-2.14	6.33	-1.88	-4.45	-3.35	0		3.45	69.67	-0.66	-2.55	-6.09	0
61.2	-2.09	135.45	0.04	-2.7	-2.99	0		-2.64	115.81	-2.33	-5.76	-3.37	0		-1	10.51	-0.33	-4.16	-0.86	0		3.22	69.7	0.6	-5.4	-8.17	0
62.1	0.64	135.42	0.66	-1.41	-1.13	0		-0.06	118.81	-2.15	-1.53	0.47	0		-2.84	9.48	-2	-0.33	0.02	0		6.58	71.69	4.32	1.42	-1.77	0
63	-1.69	133.71	-1.61	-4.19	-0.22	0		-1.22	115.54	-2.86	-3.77	-2.31	0		-1.55	7.93	0.84	0.56	0.27	0		6.17	71.4	2.33	-1.35	-6.65	0
63.9	0.37	136.25	-0.13	-1.47	-1.4	0		1.54	119.63	-0.5	-2.34	-2.02	0		-0.28	8.12	-0.68	-1.47	-3.21	0		5.23	72.94	2.37	-0.62	-3.44	0
64.8	-0.2	137.1	-0.09	0.84	1.52	0		4.33	122.75	3.87	2.46	3.16	0		2.84	13.29	-0.34	-0.41	0.84	0		4.72	73.84	2.86	-3.2	-5.11	0
65.7	-1.66	150.28	-0.68	-2.52	-2.95	0		2.13	136.46	-0.75	0.06	2	0		-0.45	11.47	-0.56	1.53	-0.83	0		5.04	91.75	2.15	-0.23	-3.2	0
66.6	0.91	135.05	-0.16	0.08	0.01	0		2.89	107.38	-0.05	-2.26	0.06	0		-1.23	10.06	-0.26	-1.92	0.67	0		4.01	63.72	-1	-1.16	-5.93	0
67.5	-2.07	135.63	1.68	-4.59	-0.71	0		0.36	117.52	2.91	-1.81	0.85	0		0.56	8.3	-1.29	-1	3.48	0		1.67	72.2	-1.02	-3.23	-1.64	0
68.4	-4.13	136.1	-3.04	-0.88	-2.17	0		-1.23	117.36	-0.57	-0.86	-1.64	0		-1.04	8.28	-0.47	-1.47	0.19	0		3.78	70.47	0.09	-1.17	-2.22	0
69.3	-2.03	133.29	-1.03	-2.46	-3.88	0		0.73	117.69	-1.62	-0.13	0.52	0		3.09	13.59	3.13	0.68	2.54	0		7.85	76.82	3	-0.93	-0.88	0
70.2	-0.06	137.17	3.3	-0.35	0.63	0		1.07	119.69	3.28	0.08	-0.28	0		-0.43	6.54	0.66	-1.34	0.43	0		-1.17	68.58	-0.06	-4.68	-2.26	0
71.1	-4.79	132.26	0.33	-5.59	-3.84	0		-4.06	113.92	-1.7	-4.83	-4.08	0		2.22	10.52	1.93	2.37	2.5	0		1.8	73.79	0.52	-0.89	-0.91	0
72	-1.19	132.97	1.45	-1.71	-2.41	0		1.71	118.52	1.07	-0.67	0.91	0		2.56	10.79	-1.63	0.66	0.71	0		-1.17	69.72	-0.15	-4.1	-5.14	0
72.9	-2.61	135.54	1.48	-1.49	-0.05	0		0.68	118.12	3.22	0.3	0.41	0		2.93	11.04	2.4	5.58	0.83	0		2.38	71.31	1.17	0.85	-2.55	0
73.8	-0.33	136.2	0.53	-0.26	0.56	0		-1.22	117.68	-1.05	-1.54	-2.11	0		-0.05	9	1.58	0.62	-0.09	0		-0.14	69.4	1.64	-1.48	-4.84	0
74.7	-7.18	130.3	-4.76	-9.48	-4.52	0		-1.74	113.93	0.06	-4.35	-4.25	0		3.28	11.35	2.16	-1.78	-0.88	0		0.79	72.43	1.07	-3.28	-4.63	0
75.6	-1.92	134.73	1.62	-0.71	-1.08	0		0.18	117.7	1.11	-0.64	3.81	0		3.41	12.09	1.25	0.5	4.19	0		5.49	71.26	1.71	-1.63	-0.46	0
76.5	-0.23	132.63	0.67	-1.21	-2.53	0		0.81	117.36	1.86	-0.96	-0.83	0		2.35	9.54	1.43	-0.62	2.15	0		1.4	68.34	-3.64	-7.26	-4.83	0
77.4	0.97	135.56	2.36	0.57	-0.06	0		3.08	117.79	4.05	0.73	2.15	0		2.69	9.23	1.5	-1.75	1.63	0		3.24	75.99	3.32	-0.75	-2.14	0
78.3	1.41	136.54	0.55	-0.78	4.05	0		0.1	114.86	0.64	0.81	0.19	0		-0.21	6.79	-0.58	-0.24	-0.13	0		2.1	72.61	5.54	0.19	-1.45	0
79.2	-3.37	134.28	-1.66	-5.51	-1.16	0		-3.68	118.6	-0.15	-6.15	0.54	0		3.31	10.1	1.63	1.07	5.11	0		3.73	71.84	2.05	-0.85	1.26	0
80.1	-2.36	136.24	-1.63	-1.22	-1.07	0		-2.71	117.09	-2.14	-1.77	0.19	0		1.13	9.6	-1.73	-1.2	2.04	0		1.62	72.84	0.19	-2.11	-3.04	0
81	0.35	138.84	3.33	1.43	4.21	0		0.18	117.68	0.71	0.64	0.87	0		3.11	8.55	-1.19	0.7	2.29	0		5.64	73.17	1.98	-1.93	-0.05	0
81.9	0.6	137.67	2.66	3.83	1.67	0		0.58	117.98	-1.73	-2.88	-0.74	0		2.75	10.19	-1.41	1.01	1.91	0		0.22	74.27	3.18	0.02	0.32	0
82.8	0.83	135.5	5.61	-0.95	-0.35	0		-1.33	117.45	-0.88	-0.99	0.36	0		0.71	9.89	-0.11	-0.67	1.36	0		1.8	70.46	1.95	-3.84	-3.19	0
83.7	2.34	136.14	2.52	0.52	2.26	0		4.58	118.4	0.61	0.73	1.17	0		0.89	7.97	0.34	0.98	0.42	0		0.55	70.64	2.15	-2.02	-3.67	0
84.6	-3.74	127.9	-2.88	-7.89	-6.12	0		-0.87	114.91	-1.54	-3.38	-2.96	0		-1.08	7.46	-2.57	-2.98	0.2	0		1.24	70.63	0.43	-5.51	-0.6	0
85.5	-0.66	134.26	-0.5	-4.13	-0.63	0		2.45	118.4	-0.86	-2.64	1.23	0		3.45	9.39	-0.02	-0.99	1.6	0		3.34	70.97	-0.35	-1.96	-2.12	0
86.4	-3.6	133.99	1.28	-2.26	-3.57	0		-2.56	116.31	0.52	-0.26	-2.51	0		1.3	9.72	-0.87	-0.83	-0.12	0		0.5	68.7	0.25	-4.73	-5.81	0
87.3	1.91	138.48	0.19	0.77	2.36	0		1.52	120.43	0.47	2.09	3.25	0		3.07	11.13	1.18	-1.12	1.62	0		-1.4	68.28	0.35	-4.47	-5.23	0
88.2	-2.85	136.65	1.73	-0.42	0.13	0		-0.25	114.76	0.91	-2.65	-2.06	0		-0.36	8.67	1.66	-1.53	-0.82	0		-2.03	73.3	0.36	-3.7	-3.48	0
89.1	-1.83	131.99	-0.79	-5.07	-4.74	0		-0.61	115.05	1.06	-1.43	-0.96	0		-0.67	7.35	0.49	-0.03	0.81	0		-1.24	68.38	0.2	-5.07	-4.83	0
90	-1.05	136.86	2.29	1.56	0.35	0		0	119.55	1.54	-1.4	0.21	0		-0.44	11.71	-1.33	-3.75	-0.12	0		1.68	72.53	2.81	-1.97	0.44	0
90.9	-0.32	136.66	5.62	-0.67	2.16	0		3.8	119.76	3.05	2.09	3.47	0		0.15	8.77	-2.41	-2.12	-1.61	0		1.17	71.82	0.67	-3.27	-2.55	0
91.8	-2.53	135.13	-2.31	-6.69	-0.27	0		-0.12	116.05	1.92	-1.53	0.33	0		-0.7	6.28	1.25	-0.96	-1.2	0		0.93	70.1	3.74	-0.13	-3.93	0
92.7	-2.6	139.11	-1.4	-3.16	-1.03	0		-0.31	118.07	-0.53	0.31	-1.82	0		-0.38	9.09	0.13	-2.02	0.95	0		-2.64	68.73	0.41	-4.68	-6.06	0
93.6	-2.2	135.08	-2.42	-5.85	-2.91	0		1.2	116.63	1.07	-0.85	0.86	0		3.19	8.48	0.69	-0.55	2.3	0		1.46	69.86	-0.04	-0.94	-3.23	0
94.5	-2.34	133.94	-0.34	-4.68	-3.58	0		0.57	115.99	-0.55	-1.05	-1.91	0		-2.04	6.21	-1.6	-2.09	-3.23	0		-0.54	66.73	-1.42	-4.85	-4.79	0
95.4	-2.89	136.95	-2.61	-4.94	0.46	0		-2.31	114.85	-2.27	-4.47	-2.72	0		2.62	7.88	1.8	-1.44	-0.59	0		2.12	71.45	0.96	-2.41	-2.78	0
96.3	-5.51	133.7	-0.11	-5.76	-2.04	0		0.58	116.88	2.92	-2.27	1.33	0		0.97	8.53	2.84	-1.64	3.33	0		2.18	72.4	2.37	-0.75	0.06	0
97.2	-1.99	137.21	1.52	-2.76	1.21	0		-2.97	117.76	-0.93	-2.45	0.02	0		-2.04	7.25	-2.56	-4.12	-0.47	0		2.53	71.04	-0.16	-1.92	-1.46	0
98.1	-1.59	138.75	4.03	0.23	-1.38	0		-1.8	119.19	2.46	-2.93	0.91	0		0.84	6.65	2.23	-0.48	-0.16	0		0.58	69.89	2.46	-1.61	-5.25	0
99	-1.25	136.02	4.28	-2.71	-0.6	0		-2.73	115.5	3.24	-4.83	-2.85	0		-2	8.85	-0.3	-2.02	-1.41	0		-5.15	67.6	-0.81	-5.63	-6.72	0
99.9	-0.07	134.89	3.45	-1.92	-1.59	0		2.08	118.46	2.03	-1.64	3.04	0		1.82	9.9	0.87	-1.72	3.18	0		2.36	70.15	1.22	-3.75	-2.2	0
100.8	-0.36	134.53	0.46	-0.65	2.08	0		-1.63	111.85	0.25	-3.65	0.56	0		-2.04	5.73	-0.06	-3.14	-1.76	0		0.68	69.85	-1.02	-4.24	-5.06	0
101.7	-2.1	133.3	-1.71	-5.84	-4.17	0		-0.21	117.16	0.85	-2.98	-0.21	0		-0.43	7.83	-0.97	-3.3	-2.5	0		1.18	72.79	2.37	0.03	-3	0
102.6	-2.71	134.81	-2.13	-4.66	-0.88	0		-2.52	113.89	-0.7	-1.16	-1.81	0		-1.14	4.71	-0.96	-0.46	-0.31	0		-0.56	69.74	1.53	-3.03	-3.28	0
103.5	0.62	136.48	2.64	0.14	2.87	0		-1.05	114.52	-1.44	-3.17	-2.6	0		-1.52	6.14	-2.04	-4.53	-3.7	0		2.86	71.78	1.87	-1.6	-2.77	0
104.4	-4.81	131.82	-2.73	-6.25	-6.91	0		1.25	114.81	-1.5	-1.74	-0.83	0		0.94	8.38	-2.29	0	3.14	0		2.61	72.75	0.89	-1.95	-2.32	0
105.3	-1.84	134.94	-0.04	-4.03	2.08	0		-1.71	114.76	-0.49	-4.27	1.42	0		0.97	7.77	2.65	-1.82	-0.8	0		3.56	72.68	2.17	0.69	-1.81	0
106.2	-1.15	135.28	2.8	-0.62	-1.1	0		-1.19	117.71	2.31	-2.12	-3.64	0		-1.46	5.35	1.54	-2.84	-1.96	0		-1.14	67.4	2.11	-3.29	-4.47	0
107.1	-0.06	136.29	-0.09	0.1	2.91	0		0.93	116.67	1.39	-2.77	0.34	0		0.78	8.51	-0.05	-2.82	-0.97	0		-1.9	71.07	0.78	-3.28	-2.04	0
108	-3.53	133.21	-0.58	-2.78	-2.55	0		0.1	116.77	-0.89	-0.52	-1.41	0		3.15	9.81	-1.45	-1.06	-0.31	0		4.13	74.07	0.84	-1	-0.45	0
108.9	0.83	137.82	1.31	-2.66	2.39	0		0.9	117.5	-0.37	-2.48	0.07	0		3.58	10.57	0.31	1.1	2.65	0		1.08	72.27	3	-2.22	-1.99	0
109.8	0.58	138.61	1.21	-2.31	2.18	0		-3.86	112.27	-2.35	-4.62	-5.88	0		1.43	8.45	-0.89	-1.59	-2.33	0		2.17	75.38	2.98	1	0.85	0
110.7	0.31	135.46	0.17	-2.93	0.55	0		-0.59	114.04	1.03	-0.68	2.37	0		0.47	8.45	1.2	-0.22	2.41	0		5.18	74.69	3.88	0.27	1.53	0
111.6	-0.15	135.86	1.25	-3.73	0.61	0		-2.33	116.54	1.58	-3.3	-0.82	0		2.17	11.14	1.17	-1.22	1.98	0		-2.15	71.3	-0.76	-2.59	-2.87	0
112.5	0.29	136.85	2.3	-1.61	1.41	0		-2.22	114.89	-0.79	0.01	0.84	0		-0.12	8.99	0.08	-1.94	1.97	0		0.31	70.92	0.76	-1.45	-2.16	0
113.4	-2.94	130.97	-2.31	-5.44	-3.72	0		1.91	114.59	-1.09	-0.83	0.83	0		2.06	6.66	-1.47	-1.67	0.88	0		1.43	69	-0.97	-2.26	-2.3	0
114.3	0.9	137.75	4.02	-1.36	0.01	0		-0.22	116.98	0.09	-1.64	-2.61	0		-1.79	8.74	1.23	0.05	0.94	0		-3.53	68.92	-0.68	-2.5	-1.69	0
115.2	-2.41	134.76	-1.35	-2.64	-1.54	0		-0.73	114.52	-3.72	-4.08	-1.7	0		-2.94	6.23	-6.3	-4.55	-4.47	0		0.32	73.12	-0.33	-0.75	-4.37	0
116.1	-2.64	129.98	-1.95	-4.33	-1.92	0		-0.82	114.38	1.54	-1.47	-0.52	0		-0.04	8.23	-1.41	-1.74	1.3	0		-0.38	70.36	-3.07	-3.85	-5.58	0
117	-1.01	136.41	2.18	-0.35	-2.01	0		-1.07	116.33	1.21	-2	-0.45	0		0.56	6.94	0.8	-3.15	-0.69	0		1.44	71.15	-1.39	-1.16	-3.54	0
117.9	-2.92	134.39	-0.03	-2.58	-1.28	0		-2.74	112.7	-1.19	-3.06	-3.87	0		0	7.97	-0.89	-1.18	0.79	0		2.73	70.92	3.19	0.48	-1.56	0
118.8	-1.05	133.78	-1.22	-2.93	-1.03	0		0.78	117.53	1.56	-4.72	-1.82	0		-0.42	11.14	-0.18	-0.52	-2.26	0		0.06	73.64	0.57	-0.29	-3.28	0
119.7	-0.26	131.92	-0.53	-1.85	-2.09	0		-0.31	113.08	0.36	0.29	-0.93	0		1.28	8.23	0.27	1.78	0.55	0		-0.94	69.2	-2.44	-3.43	-2.24	0
120.6	2.03	134.63	2.34	-3.63	-1.49	0		0.21	117.28	0.48	-1.83	-0.67	0		2.4	11.3	1.78	0.43	-0.2	0		-0.05	72.6	1.14	-3.18	-4.18	0
121.5	-2.57	133.68	-0.29	-4.47	-3.61	0		-2.7	113.66	-3.19	-5.64	-5.35	0		-2.43	7.11	-2.51	-6.56	-2	0		1.33	70.85	0.6	-2.93	-4.41	0
122.4	-2.87	132.91	-1.87	-0.39	0.56	0		-3.67	116.24	-1.54	-0.67	0.9	0		-0.69	8.36	-0.58	-1.13	1.91	0		0.22	69.98	1.68	-4.97	-5.51	0
123.3	-1.69	131.06	0.02	-5.01	0.12	0		-0.48	114.43	-0.03	-5.12	0.05	0		-0.15	9.59	2.32	-3.13	-0.36	0		2.24	69.69	0.02	-5.02	-1.17	0
124.2	-2.02	135.5	-0.3	-2.93	-0.89	0		-0.12	120.43	3.26	0.22	1.58	0		1.35	9.05	1.34	-1.51	3.93	0		1.05	70.45	-2.69	-3.53	-1.97	0
125.1	-4.15	130.31	-2.33	-5.22	-3.49	0		-2.38	111.94	-1.99	-3.63	-3.41	0		-1.39	5.85	-0.11	-0.85	-2.01	0		-2.22	68.52	-1.64	-3.42	-4.02	0
126	-3.16	133.61	1.83	-4.22	-0.04	0		-0.81	116.7	1.66	-6.47	-2.49	0		-1.43	7.6	-1.08	-4.43	-0.22	0		-2.93	70.73	1.6	-1.15	-1.08	0
126.9	-0.04	135.5	0.73	-1.44	-0.74	0		0.67	118.32	0.06	-2.94	-1.43	0		2.79	12.06	1.94	-1.2	0.76	0		1.71	74.62	3.47	-2.3	-1.21	0
127.8	-2.41	131.52	0.98	-1.19	-3.58	0		-0.31	116.6	-0.31	-3.02	-0.07	0		0.39	8.44	-0.3	-0.11	4.38	0		2.16	71.32	1.26	1.45	1.49	0
128.7	-3.14	132.11	0.69	-3.08	-2.22	0		-1.01	115.77	0.17	0.98	-1.56	0		0.7	6.62	0.27	-1.68	0.19	0		3.73	71.79	2.71	-4.06	-0.6	0
129.6	-1.6	131.73	-2.34	-2.59	-2.24	0		-0.89	115.43	0.64	-2.23	-0.47	0		-0.97	6.42	-2.84	-3.18	-2.46	0		2.53	71.76	2.88	-2.39	-1.92	0
130.5	-1.82	130.99	-2.71	-6.65	-3.03	0		3.45	116.08	1.28	-1.42	-2.9	0		0.46	5.89	-0.47	-2.69	-0.99	0		-1.24	70.05	-0.55	-2.57	-2.82	0
131.4	-0.89	133.31	-2.31	-3.23	-1.23	0		-0.23	115.71	0.83	-2.28	1.32	0		0.77	7.43	-1.78	-1.58	1.43	0		0.89	73.04	3.37	-0.07	-1.37	0
132.3	-0.88	133.16	0	-0.13	0.24	0		3.28	118.09	0.64	1.04	3.06	0		-2.3	7.27	-2.18	-4.11	2.35	0		-0.66	68.16	-0.44	-5.18	-3	0
133.2	-0.81	133.55	-1.61	-2.37	-1.37	0		-1.81	116.93	-0.35	0.32	-1.69	0		-3.2	9.09	0.15	-4	1.28	0		0.43	71.37	3.42	-2.02	-1.91	0
134.1	-3.1	133.07	0.95	-4.33	-1.53	0		-0.64	116.07	0.74	0.02	0.7	0		-0.71	6.93	-0.29	-2.09	1.59	0		0.1	70.15	2.06	0.72	-2.39	0
135	-1.8	131.48	-1.89	-3.19	-3.65	0		-0.13	115.45	0.16	0	-2.18	0		-1.39	6.57	-3.06	-4.1	-0.78	0		2.21	69.01	-0.45	-3.26	-2.36	0
135.9	-2.54	132.05	0.23	-5.89	1.12	0		-1.3	114.64	2.41	-1.03	0.41	0		-2.82	6.53	0.72	-4.2	-3.05	0		-0.43	70.51	1.11	-3.69	-2.04	0
136.8	-4.35	130.37	-1.6	-5.35	-0.57	0		0.77	117.32	0.96	-1.56	-0.25	0		0.72	6.83	1.13	-0.88	-1.03	0		0.66	69.32	2.24	-0.12	-1.43	0
137.7	-2.66	132.86	1.73	0.55	2.3	0		1.08	112.93	-1.01	-4.29	-1.86	0		-0.17	4.22	-2.94	-5.03	-2.51	0		-2.42	67.95	-0.13	-3.19	-3.11	0
138.6	-1.89	133.34	-0.86	-5	0.04	0		-0.54	113.93	-3.04	-8.94	-2.23	0		-0.46	5.54	-2.36	-3.42	-0.2	0		0.45	69.51	-1.19	-2.57	-1.84	0
139.5	1.33	135.82	2.57	-0.39	1	0		4.13	117.06	2.24	-1.39	-1.14	0		0.82	8.2	-1.31	-2.07	-1.02	0		-0.46	72.29	1.45	-0.83	-1.45	0
140.4	-1.26	133.72	-0.24	-3.98	-2.64	0		-0.17	116.79	0.69	-2.97	-1.46	0		1.92	8.77	1.47	-2.38	-0.43	0		-0.68	68.47	-0.24	-2.37	-2.71	0
141.3	-1.73	133.58	0.32	-3.98	-0.03	0		0.18	114.19	0.2	-3.33	-1.31	0		3.32	7.34	-0.57	-1.19	1.05	0		0.51	70.78	2.7	-1.4	-2.51	0
142.2	-1.8	133.53	1.51	-3.88	-2.56	0		-2.27	113.78	0.77	-4.55	-0.84	0		-0.89	7.37	1.42	-1.74	0.92	0		-0.62	68.69	-0.33	-0.81	-1.43	0
143.1	-4	133.35	0.68	-5.86	-1.37	0		0.87	118.49	0.32	-1.23	-0.5	0		-0.57	6.81	-0.31	0.4	-0.84	0		0.22	69.71	-0.28	-1.02	-2.37	0
144	-0.6	133.75	0.7	-1.78	0.92	0		-1.89	111.81	-2.58	-4.99	-4.5	0		-0.53	6.71	2.8	-3.43	-1.58	0		-0.97	70.27	2.44	-3.37	-3.6	0
144.9	-1.23	132.6	0.24	-3.66	-2.67	0		-0.14	118.25	-0.09	-3.15	0.25	0		-1.28	8.01	0.01	-2.54	-1.05	0		2.94	72.4	3.34	-0.57	-0.03	0
145.8	0.02	133.88	2.03	-1.19	0.95	0		-1.39	115.43	1	-4.52	-2.85	0		2.04	6.5	1.2	-2.85	1.38	0		1.22	70.1	2.59	-2.16	-2.4	0
146.7	-1.03	132.96	0.5	-2.77	-2.99	0		-3.07	115.43	0.76	-2.71	-1.74	0		0.55	9.62	0.87	-1.98	0.69	0		1.64	70.99	1.1	-2.18	-2.47	0
147.6	-1.19	133.32	1.35	-1.47	-1.2	0		-1.44	114.72	0.25	-2.33	-2.15	0		-0.58	6.04	0.71	-0.78	-2.67	0		0.69	68.76	1.81	-0.63	-2.52	0
148.5	-1.59	132.45	2.44	-2.89	-1.7	0		1.51	115.8	1.82	-2.07	-0.3	0		0.41	6.84	1.36	-3.01	-1.86	0		-2.16	68.44	-0.58	-0.88	-3.83	0
149.4	-0.66	133.76	3.38	-1.35	-1.02	0		-1.65	115.97	-0.26	-3.83	-1.71	0		1.6	6.7	0.66	-3.45	-0.6	0		0.99	66.23	1.76	-2.3	-4.47	0
150.3	-6.08	131.23	-1.65	-4.58	-4.59	0		-0.97	117.18	0.62	-1.03	-0.84	0		0.07	6.39	-0.42	0.35	1.66	0		-2.38	67.63	-2.28	-2.07	-5.4	0
151.2	-2.54	130.78	-1.08	-4.08	-2.24	0		-2.18	113.35	-2.79	-3.38	-1.55	0		-0.28	5.97	-0.5	-3.63	-0.09	0		3.41	69.78	2.64	-1.86	-1.58	0
152.1	-3.85	129.46	2.14	-5.48	-3.94	0		-1.5	115.54	2.21	-2.06	-2.3	0		2.01	12.49	1.54	0.02	-0.21	0		2.77	74.95	1.46	-0.82	-0.65	0
153	-2.99	134.15	-1.66	-1.19	2.48	0		-0.83	111.74	-0.79	-2.15	-3.51	0		-0.19	4.96	-0.04	-2.32	0.59	0		0.26	71.85	3.25	0	-1.49	0
153.9	-2.94	133.64	1.33	-5.3	1.48	0		-0.26	114.32	-1.31	-3.89	-0.28	0		3.04	6.33	1.32	-1.49	0.28	0		1.55	70.6	1.58	-1.55	-2.48	0
154.8	-2.15	129.16	2.58	-0.65	0.76	0		-5.74	110.13	0.31	-4.02	-3.2	0		-1.22	7.18	0.12	-1.14	1.27	0		1.42	72.03	0.9	-1.52	-0.59	0
155.7	-2.3	132.7	-0.03	-5.91	0.4	0		-0.81	112.74	0.31	-5.3	-1.8	0		-1.74	4.16	-1.79	-6.61	-3.39	0		0.47	70.14	1.16	-2.54	-1.65	0
156.6	-2.03	132.71	-2.06	-6.51	1.05	0		-3.3	113.99	0.11	-4.89	-1.89	0		-1.37	6.61	-0.19	-3.08	1.79	0		1.6	73.02	3.62	0.38	-0.06	0
157.5	-0.51	132.66	-0.89	-2.57	-4.01	0		1.42	117.33	0.79	-2.68	-0.28	0		5.28	10.82	1.65	-0.23	2.59	0		1.02	71.79	2.25	-1.84	-2.58	0
158.4	2.36	139.41	2.61	-0.64	3.5	0		-1.46	116.43	-0.66	-2.7	-0.97	0		-0.82	5.01	-2.93	-3.03	0.56	0		2.1	71.29	3.57	-0.96	0.06	0
159.3	-0.03	134.99	1.55	-4.01	-0.91	0		-0.33	114.72	1.09	-4.55	-2.23	0		0.85	7.34	1.69	-4.5	1.87	0		-1.31	70.53	0.91	-1.72	-2.93	0
160.2	-7.14	128.03	-2.25	-5.59	-4.31	0		-1.88	112.31	-2.4	-5.19	-2.53	0		0.49	6.36	-0.18	-3.36	-0.76	0		-1.47	71.66	1.29	-1.16	-5.02	0
161.1	-2.72	131.73	-0.7	-2.17	-0.83	0		-4.55	114	-1.75	-6.02	-3.72	0		-1.84	8.61	1.11	-3.76	1.28	0		2.24	70.24	1.72	1.43	-0.76	0
162	-3.85	131.31	-0.21	-4.39	-3.9	0		0.04	115.69	1.43	-1.02	1.32	0		-1.82	5.87	-0.1	-2.42	1.51	0		2.07	72.24	2.72	-2.4	-1.41	0
162.9	1.21	132.18	2.47	-0.95	-0.91	0		1.66	114.4	0.55	-2.5	-0.3	0		-0.98	7.38	0.9	-1.15	0.68	0		-0.23	72.37	4.1	-0.46	-2.78	0
163.8	-0.59	133.96	2.48	-2.19	2.72	0		0.64	117.06	1.95	-1.32	2.64	0		-0.49	5.63	0.2	-5.04	-0.37	0		0.72	70.85	2.38	-1.99	-3.22	0
164.7	-4.68	129.89	-1.6	-2.27	-3.64	0		4.48	119.76	5.1	-0.44	2.08	0		4.95	10.05	2.25	1.47	1.77	0		2.02	72.57	3.78	-0.15	-1.13	0
165.6	-1.93	133.23	2.33	-0.11	0.11	0		-0.68	115.05	0.36	-5.52	-0.66	0		0.11	11.45	2.13	-2.78	2.63	0		-0.85	73.96	2.62	-2.26	0.65	0
166.5	-3.98	133.22	-1.38	-3.76	-2.25	0		-3.92	113.42	-3.18	-5.57	-5.04	0		-1.55	4.47	-1.44	-5.34	-2.32	0		-0.16	68.38	2.84	-2.05	-2.36	0
167.4	-2.02	131.55	0.75	-2.27	-0.16	0		2.08	114.58	1.47	-2.76	0.89	0		3.45	6.4	-1.19	-3.41	-1.23	0		1.63	72.27	1.51	-0.8	-1.91	0
168.3	-4.17	133.36	0.39	-5.71	-0.24	0		-1.36	114.47	-1.25	-4.54	-0.44	0		2.26	7.23	-0.05	-5.13	-0.5	0		1.49	69.4	0.72	-2.88	-4.06	0
169.2	-1.76	133.07	-0.96	-4.92	-1.17	0		2.27	114.23	-0.71	-3.42	-2.64	0		2.21	9.88	1.88	-0.18	0.98	0		-1.2	72.54	1.74	-2.3	-6.43	0
170.1	-1.12	131.99	-2.44	-3.62	-3.55	0		-2.4	111.46	-3.67	-5.41	-3.02	0		-1.69	5.51	-1.09	-2.79	0.1	0		-0.51	72.37	2.74	1.18	0.13	0
171	-2.23	129.12	-1.56	-3.39	-2.2	0		-2.61	112.3	-3.88	-3.08	-4.21	0		0.6	8.15	-0.09	-0.67	0.31	0		1.13	69.43	1.09	-1.23	-1.13	0
171.9	-3.82	131.17	0.23	-4.38	0.02	0		0.5	117.07	1.53	-2.42	0.72	0		0.26	9.36	-0.32	-1.3	2.24	0		-0.64	68.65	-0.06	-1.18	-5.68	0
172.8	-2.34	129.82	1.36	-2.01	0.83	0		0.27	115.12	1.94	-0.34	0.05	0		-0.46	6.21	0.8	-2.42	-0.94	0		-3.58	68.19	0.94	-3.73	-3.59	0
173.7	3.63	133.69	2.5	-0.45	1.93	0		1.58	113.22	0.79	-1.27	1.04	0		-0.59	5.69	0.7	-1.5	1.65	0		0.34	71.36	5.75	-0.88	-0.07	0
174.6	-1.53	130.05	-0.52	-4.01	-0.85	0		-2.1	112.47	0.58	-6.33	-2.49	0		-0.09	5.35	0.1	-7.04	-2.39	0		0.68	70.16	2	-2.48	-2.41	0
175.5	-0.65	134.47	1.38	-0.55	-1.67	0		2.83	117.14	1.34	-3.19	-3.3	0		2.26	5.19	-1.05	-5.22	-1.49	0		2.41	70.55	0.13	-1.71	-1.26	0
176.4	-2.4	130.47	-1.77	-4.37	-2.77	0		1.85	116.25	0.23	-1.92	-1.27	0		0.94	6.98	0.12	-3.1	0.1	0		0.91	69.77	1.41	-1.85	-3	0
177.3	-3.36	131.22	-1.24	-4.9	-1.65	0		0.35	113.14	-0.48	-4.2	-4.24	0		0.28	7.28	2.43	-1.04	-0.28	0		-1.7	71.41	0.95	-3.06	-2.17	0
178.2	-2.05	132.37	-1.26	-2.79	-2.55	0		-1.94	113.97	-1.76	-3.96	-2.4	0		-1.2	5.69	-3.45	-6.53	-2.12	0		1.25	72.31	-0.4	-4.24	-3.04	0
179.1	1.37	131.28	0.26	-1.12	2.11	0		1.8	117.43	2	0.51	4.43	0		-1.68	7.75	0.24	-5.05	1.48	0		-1.54	69.82	0.44	-5.07	-2.21	0
180	-3.87	132.9	0.51	-2.14	-2.72	0		-3.09	112.95	-2.17	-1.74	-3.57	0		-0.63	2.55	-3.13	-5.21	-3.41	0		0.69	67.99	0.63	-5.47	-3.62	0
180.9	-1.22	132.11	2.87	-1.3	3.34	0		1.13	117.35	1.54	-1.54	1.59	0		-0.46	6.4	-0.71	-3.3	0.19	0		-0.58	68.23	-0.86	-4.03	-2.85	0
181.8	-1.64	130.64	0.65	-3.79	-2.43	0		-1.48	111.35	0.36	-3.32	-1.81	0		-2.01	3.8	-1.29	-5.81	-0.23	0		2.45	69.4	1.4	-2.96	-4.32	0
182.7	2.54	134.69	2.98	-1.05	3.03	0		0.11	114.32	1.21	-4.11	0.18	0		0.48	7.82	-2.63	-4.72	1.98	0		1.51	68.12	0.84	-1.98	-2.53	0
183.6	-0.7	131.74	0.42	-4.63	-4.81	0		3.37	116.62	3.4	0.26	1.07	0		-0.58	7.05	0.22	-4.41	0.9	0		-0.96	69.99	-0.16	-3.03	-4.53	0
184.5	-3.19	130.7	-1.57	-6.25	-2.87	0		-2.3	111.85	-1.83	-6.72	-1.19	0		-1.83	4	-1.14	-5.67	-3.34	0		-0.09	69.84	1.8	-3.49	-3.59	0
185.4	-3.37	129.2	2.96	-2.02	-0.54	0		-3.38	110.53	-0.23	-4.33	-5.78	0		2.02	7.21	1.02	-4.6	-0.77	0		3.71	72.07	1.56	0.44	-0.22	0
186.3	-1.19	130.3	-1.66	-3.59	-1.81	0		-0.18	116.68	-1.01	-1.78	-1.11	0		-2.18	6.88	-1.6	-3.4	-2.62	0		-2.04	67.31	0.66	-4.09	-3.72	0
187.2	-2.61	132.83	0.22	-2.11	1.42	0		-1.82	117.61	2.21	-3.91	-1.08	0		-1.64	7.31	-0.09	-4.67	-1.16	0		0.71	68.23	0.33	-2.38	-6.3	0
188.1	-2.24	133.35	-0.69	-4.35	-0.44	0		1.37	118.11	2.21	-1.73	2.99	0		0.55	7.07	-0.93	-2.74	1.02	0		1.87	73.64	4.7	2.47	-1.14	0
189	-1.9	128.65	-1.03	-2.97	-0.94	0		-1.95	113.48	0.54	-0.63	1.08	0		-1.46	5.37	-1.3	-3.89	-1.03	0		0.55	68.65	-0.14	-4.18	-4.65	0
189.9	-3.49	131.64	1.36	-0.8	1.87	0		-1.6	113.65	-0.01	-3.18	-2.33	0		2.44	7.41	-1.36	-2.53	-2.7	0		1.21	70.4	1.52	0.12	-3.24	0
190.8	-1.01	132.35	-2.87	-3.85	-1.1	0		1.25	114.37	-1.07	-5.31	-0.96	0		0.08	8.76	1.06	-3.95	0.76	0		-0.51	72.11	5.73	-1.93	0.35	0
191.7	-5.65	128.75	-1.17	-7.72	-3.47	0		0.12	113.91	1.48	-2.02	-1.63	0		-0.91	7.98	0.48	-2.36	-0.21	0		-2.07	73.16	2.46	-2.69	-1.35	0
192.6	1.58	134.66	3.97	-2.14	0.42	0		0.79	117.51	0.27	-3.4	-0.36	0		2.87	10.54	1.39	-1.65	0.86	0		0.02	68.42	1.48	-1.92	-2.54	0
193.5	-1.24	130.5	1.11	-3.58	0.12	0		0.22	113.44	1.84	-3.17	-0.4	0		3.28	6.51	3.11	-3.16	5.09	0		1.13	69.01	3.62	-1.97	-2.88	0
194.4	-0.41	130.86	0.19	-3.15	1.42	0		-1.13	111.59	-0.78	-5.3	-2.15	0		-2.55	5.21	0.01	-6.41	-1.81	0		-0.05	70.26	2.65	-2.97	-0.66	0
195.3	-4.27	129.15	-0.31	-5.23	-0.39	0		0.42	115.98	0.57	-1.82	1.04	0		0.31	8.67	-1.09	-2.22	2.83	0		0.95	70.72	2.99	0.74	-0.16	0
196.2	-3.65	129.06	-2.5	-4.66	-5.6	0		0.51	117.49	1.27	-3.08	-2.85	0		0.31	9.93	0.1	-2.98	-0.66	0		-0.25	71.64	0.14	-0.64	-2.86	0
197.1	-4.01	127.91	-2.72	-6.95	-2	0		-1.45	113.93	-0.85	-4.07	-1.22	0		-0.17	7.68	-1.78	-4.09	0.64	0		-1.51	69.97	0.11	-4.11	-5.1	0
198	-2.19	134.01	1.04	-2.39	0.74	0		-1.1	117.31	1.44	-0.02	0.9	0		-1.45	6.06	1.6	-2.84	1.5	0		-1.32	70.91	1.63	0.36	-2.68	0
198.9	-0.92	131.59	-1.22	-3.48	1.38	0		2.18	117.35	3.12	-2.45	0	0		0.38	10.48	2.57	-3.34	-0.05	0		0	70	0.88	-2.64	-3.01	0
199.8	-3.88	129.89	1.32	-5.4	-1.01	0		-1.18	115.76	3.11	-2.27	0.92	0		-0.2	8.02	0.87	-4.09	-1.53	0		1.17	70.91	1.73	-0.78	-3.53	0
200.7	-2.41	130.45	-0.95	-4.18	-1.11	0		2.69	116.62	2.35	-4.7	-0.76	0		1.23	8.24	1.02	-4.52	1	0		-0.17	69.08	2.18	-2.15	-3.41	0
201.6	-0.98	130.71	0.29	-3.43	1.11	0		0.48	115.94	2.21	-3.93	0.09	0		0.67	7.98	-2.04	-6.61	-0.6	0		-1.46	71.45	2.23	-5.17	-5.11	0
202.5	-3.76	128.83	-3.04	-6.15	-5.36	0		-0.51	114.24	-1.51	-3.74	-2.8	0		1.12	5.56	-2.99	-5.91	-0.86	0		-3.05	70.08	0.01	-4.09	-5.23	0
203.4	-3.92	132.04	0.94	-3.35	-1.35	0		1.29	117.35	4.44	-2.55	2.25	0		-2.05	6.46	-1.09	-5.83	-0.41	0		1.23	70.17	1.86	-1.94	-2.41	0
204.3	-3.97	130.83	-2.49	-6.6	-2.03	0		-0.95	113.93	1.46	-2.6	-0.8	0		-0.09	7.46	-1.03	-1.52	-0.78	0		3.9	73.56	0.63	2.56	-2.06	0
205.2	0.19	132.13	0.58	-1.95	2	0		0.84	113.9	-0.19	-7.14	-2.79	0		-0.07	6.37	0.92	-5.52	-0.37	0		-1.44	68.54	-1.52	-5.53	-2.98	0
206.1	-5.01	129.55	0.26	-6.88	-3.2	0		-0.14	114.4	0.07	-3.29	-0.55	0		0.85	7.1	-3.02	-3.76	1.06	0		-0.12	68.27	-1.15	-2.33	-2.56	0
207	-0.51	133.15	-0.46	-1.52	-0.72	0		0.17	115.86	-0.95	-1.86	-3.56	0		1.15	6.11	-0.65	-2.66	-0.49	0		1.42	69.13	-0.37	0.16	-2.13	0
207.9	-1.88	134.14	2.84	-1.82	1.51	0		-2.57	113.49	-0.72	-3.69	-0.66	0		1	10.32	0.67	-4.31	1.32	0		1.15	69.21	0.44	-3.42	-3.25	0
208.8	0.01	133.91	2.67	-1.38	1.39	0		0.77	115.87	3.38	-2.63	0.81	0		1.12	7.93	1.85	-3.84	2.35	0		1.35	68.05	1.83	-2.59	-1.99	0
209.7	0.23	133.46	-0.41	-0.16	-0.03	0		-5.02	114.51	-3.04	-8	-6.78	0		-1.96	7.28	0.64	-4.49	-3.18	0		0.76	72.06	3.47	-0.61	-3.32	0
210.6	0.49	134.68	2.18	-2.73	0.79	0		1.17	116.75	4.11	-3.87	-1.35	0		0.81	8.94	1.54	-3.98	0.29	0		-2.66	69.68	-0.69	-4.56	-3.03	0
211.5	0.21	129.04	2.43	-3.68	2.79	0		0.24	113.26	0.11	-1.48	-0.07	0		0.33	8.94	0	-0.9	1.84	0		5.21	71.89	2.73	3.14	0.79	0
212.4	0.82	133.58	0.85	-2.29	1.57	0		-2.46	112.58	-1.39	-6.16	-4.96	0		-2.49	5.24	-3.19	-7.14	-3.26	0		-0.7	69.01	-0.53	-2.39	-3.31	0
213.3	-0.69	133.1	1.76	-1.71	0.63	0		3.21	118.11	3.11	-0.89	2.05	0		2.19	9.46	3.67	-0.19	1.16	0		2.11	72.19	2.22	-0.97	-2.43	0
214.2	-3.45	129.86	0.23	-5.57	-1.49	0		-0.58	115.12	0.35	-5.84	-3.35	0		1.89	8.04	1.15	-4.41	1.47	0		-0.04	71.2	3.53	-1.43	-2.59	0
215.1	-1.6	130.12	-2.51	-5.44	-1.77	0		-1.69	115.07	-0.87	-3.97	0.41	0		1.84	8.16	1.82	-0.4	1.63	0		1.79	71.36	2.66	-2.44	-1.37	0
216	-1.74	130.06	-0.64	-3.62	-1.64	0		-2.02	111.23	-2.95	-5.3	-1.23	0		1.19	7.72	-1.28	-2.27	1.83	0		1.34	69.29	2.53	0.68	-3.92	0
216.9	-0.34	130.19	1.38	-0.48	-0.14	0		-1.44	112.62	-1.82	-2.86	-2.45	0		0.08	6.86	-2.48	-3.44	0.26	0		-0.22	67.37	-0.56	-3.28	-4.13	0
217.8	-2.89	129.93	-0.65	-4.03	-1.33	0		0.47	116.71	-0.67	-4	-0.08	0		0.03	8.97	-1.47	-4.48	0.14	0		-0.03	68.45	-1.37	-4.61	-3.2	0
218.7	0.13	132.52	3.85	1.29	-0.37	0		0.82	114.42	-0.48	-2.04	-1.26	0		0.41	8.6	2.99	-2.27	-0.76	0		0.74	69.55	4.34	-2.53	-5.69	0
219.6	-1.72	130.84	-0.1	-5.56	-2.62	0		0.77	117.67	2.2	-1.73	-0.98	0		2.7	10.11	-0.73	-0.44	0.62	0		3.93	71.29	0.72	0.12	-0.14	0
220.5	-4.46	127.82	-3.26	-3.37	-5.77	0		-1.85	112.22	-0.84	-5.56	-2.02	0		2.08	7.6	0.62	-4.51	2.03	0		0.11	69.84	3.1	0.04	-1.97	0
221.4	-3.12	131.73	0.64	-5.64	-1.92	0		1.2	115.21	-0.31	-2.61	-2.52	0		2.2	7.56	1.34	-1.84	-0.22	0		1.34	71.51	4.17	-1	-1.68	0
222.3	-2.26	129.68	-1.88	-8.58	-3.26	0		-3.02	114	-3.53	-6.71	-2.03	0		-0.55	3.73	-6.11	-4.66	-2.24	0		3.17	67.87	1.56	-2.05	-1.96	0
223.2	-3.09	129.23	-1.24	-3.32	-3.63	0		-0.26	111.18	-3.04	-4.74	-4.49	0		-0.64	3.51	-0.93	-5.68	-0.54	0		0.91	70.08	2.23	-2.06	-1.07	0
224.1	-2.09	131.48	3.03	-1.7	-0.8	0		-1.49	110.21	-0.44	-3.54	-1.32	0		0.36	4.9	-0.88	-4.54	1.23	0		1.08	68.7	1.96	-0.83	-3.56	0
225	-0.84	132.24	2.46	-2.75	-1.06	0		-4.49	113.16	0.88	-4.14	-2.66	0		-3.48	4.2	-2.15	-8.1	-4.31	0		1.02	69.97	0.69	-3.43	-4.81	0
225.9	-0.01	130.81	1.14	-4.84	-0.55	0		-0.87	112.28	-0.86	-6	-3.22	0		4.43	10.08	5.24	-0.74	4.63	0		3.45	71.71	2.32	-0.49	0.68	0
226.8	-2.44	129.39	0.48	-3.98	-0.23	0		-3.48	113.77	3.14	-3.86	0.74	0		2.17	10.1	4.38	0.12	3.65	0		5.98	73.11	3.26	2.24	-1.04	0
227.7	-1.58	131.29	-1.92	-3.1	0.48	0		0.09	113.82	-1.25	-4.59	-4.01	0		0.3	6.58	2.93	-5.11	-1	0		-0.25	72.96	1.13	-2.9	-2.77	0
228.6	-2.66	130.04	2.13	-4.84	-2.03	0		1.6	115.21	0.92	-4.49	2.52	0		-1.94	8.68	-0.42	-5.29	1.7	0		1.87	73.71	2.78	0.55	-2.73	0
229.5	-2.45	129.63	0.25	-4.2	1.77	0		3.75	113.86	4.58	-3	3.54	0		6.06	9.38	6.77	1.53	6.97	0		2.83	74.49	4.65	1.3	-0.37	0
230.4	-6.37	130.16	-1.39	-2.58	-0.65	0		-4.31	114.8	0.28	-3.73	-3.2	0		0.22	7.52	3.23	-3.72	-0.47	0		0.4	67.43	1.52	-1.63	-1.38	0
231.3	-1.72	134.62	3.03	-2.86	1.06	0		-2.11	114.13	0.87	-4.91	-2.46	0		0.29	4.93	1.29	-4.26	-2.33	0		0.07	67.85	3.39	-1.95	-1.67	0
232.2	-3.42	128.86	-2.91	-3.32	-2.89	0		0.66	115.8	2.15	-0.84	-1.78	0		2.7	8.78	2.17	-2.44	2.63	0		1.35	72.18	2.72	-2.61	0.7	0
233.1	-1.67	131.28	-2.73	-2.58	3.08	0		-1.38	112.54	1.01	-3.34	-0.85	0		-1.4	4.57	-1.65	-3.04	0.11	0		-0.32	68.17	1.79	-1.91	-4	0
234	-2.49	130.3	-0.2	-4.63	-1.73	0		-2.22	116.12	2.71	-3.74	-1.91	0		1.58	8.85	3.74	-2.02	3.42	0		1.65	71.39	2.83	-0.66	-0.8	0
234.9	-0.38	132.37	2.2	-1.04	-0.17	0		0.31	116.37	-0.29	-0.97	0.03	0		1.72	6.61	-3.02	-4.39	0.49	0		-0.73	67.96	-1.71	-3.7	-6.6	0
235.8	-0.25	133.58	3.18	-2.43	4.79	0		-0.62	116	2.87	-2.79	-1.19	0		2.29	11.59	3.47	-0.87	1.22	0		0.29	70.77	5.4	-4.05	-0.83	0
236.7	-5.88	128.33	-3.37	-7.42	-2.53	0		0.08	118.24	0.8	-2.81	1.89	0		2.47	11.17	2.97	-3.07	4.38	0		0.05	69.86	1.85	-1.52	-3.34	0
237.6	-0.92	130.57	-0.01	-3.86	-0.37	0		1.78	115.1	1.63	-5.16	-0.93	0		2.66	8.87	-0.61	-5.61	2.18	0		-0.18	69.5	2.39	-1.24	-2.52	0
238.5	-1.32	129.55	-0.2	-2.24	-0.91	0		-0.29	114.95	1.83	-3.61	0.4	0		-0.13	6.37	0.34	-5.28	-0.81	0		2.55	70.01	4.48	-1.88	-0.94	0
239.4	-5.79	128.02	-0.74	-4.47	-1.91	0		-0.9	114.89	-0.14	-3.93	-1.18	0		0.71	6.96	0.63	-3.89	-1.33	0		1.72	71.96	2.97	-0.21	0.65	0
240.3	-1.22	131.75	2.99	-3.64	1.82	0		-1.43	113.22	2.44	-3.71	-0.23	0		-4.79	3.15	-0.43	-8.8	-2.04	0		-2.33	68.52	3.85	-3.36	-1.65	0
241.2	-1.39	129.71	-0.18	-3.63	-0.09	0		-2.42	111.79	-1.08	-7.3	-3.43	0		-4.84	2.61	-5.23	-8.87	-4.38	0		-2.32	68.04	0.74	-2.32	-5.07	0
242.1	-4.33	130.33	-0.92	-5.83	-0.71	0		-1.32	112.64	-2.49	-7.99	-0.96	0		4.79	6.82	0.04	-6.02	2.53	0		0.65	67.04	0.13	-1.72	-3.87	0
243	-4.61	128.84	0.02	-3.37	-1.02	0		-4.16	113.35	0.19	-4.61	-2.15	0		-0.52	6.47	2.28	-3.34	1.36	0		0.85	66.77	0.67	-3.3	-2.9	0
243.9	-4.42	125.53	-2.36	-7.68	-1.89	0		1.04	116.49	2.24	-2.99	0.54	0		-0.64	6.23	0.09	-4.46	0.6	0		1.12	68.63	2.28	-0.56	-1.41	0
244.8	-3.7	130.43	1.48	-3.81	2.04	0		-0.78	115.8	-0.33	-3.02	3.01	0		0.91	6.51	-0.14	-1.81	2.94	0		1.19	71.07	3.77	0.67	0.02	0
245.7	-0.41	132.85	1.43	-5.3	-1.71	0		0.93	116.71	2.79	-1.19	1.65	0		1.92	9.99	2.23	-0.72	1.83	0		3.37	69.93	6.05	-0.47	-1.93	0
246.6	2.15	133.23	5.11	-4.12	-0.88	0		3.78	115.7	4.68	-4.19	0.5	0		0.27	7.01	2.28	-2.03	2.45	0		-1.62	68.09	1.06	-2.14	-5.04	0
247.5	-0.28	131.55	-2.16	-3	1.62	0		0.57	115.07	-0.89	-4.81	1.61	0		2.9	9.82	1.37	-5.81	2.21	0		0.63	68.63	1.73	-3.65	-3.82	0
248.4	-0.83	132.93	2.07	-4.53	-0.94	0		1.59	117.92	2.53	-3.58	0.7	0		-2.27	8.12	-0.88	-7.84	-2.3	0		-0.11	71.59	1.27	-2.24	-4.21	0
249.3	-1.82	126.36	-0.87	-5.75	-5.88	0		-2.3	109.47	-0.14	-8.19	-3.73	0		-1.52	4.44	-2.68	-7.45	-0.68	0		0.25	70.43	-0.62	-4.03	-3.45	0
250.2	-0.35	130.75	1.78	-2.48	-0.26	0		0.85	114.19	-0.65	-3.29	-0.37	0		1.36	6.45	-0.58	-6.61	-0.17	0		2.36	69.16	2.05	-1.38	-0.47	0
251.1	-0.86	131.51	2.88	-2.81	2.27	0		-3.74	109.91	0.46	-5.03	-2.54	0		-1.93	3.65	2.58	-6.42	0.17	0		0.47	73.11	3.7	-1.37	-2.4	0
252	-3.1	130.85	-0.76	-5.55	-3.51	0		-4.72	110.68	-3.11	-9.37	-4.06	0		-2.07	6.71	0.88	-4.48	-1.81	0		-0.86	71.01	-0.03	-3.18	-3.62	0
252.9	-1.9	131.35	1.07	-4.42	-2.82	0		-1	114.06	-0.38	-7.23	-2.91	0		-0.03	5.59	-2.21	-6.01	-2.98	0		2.46	71.23	4.08	-2.12	-2.69	0
253.8	-3.09	128.23	0.86	-3.87	-0.2	0		-1.85	111.51	-1.74	-4.28	-2.99	0		1.15	9.44	1.68	-2.48	1.15	0		0.22	73.49	1.53	-1.13	-1.38	0
254.7	-2.72	129.19	1.75	-0.97	-3.53	0		-0.48	113.34	-0.48	-2.02	-4.93	0		2.54	8.35	-0.61	-3.01	-0.98	0		-0.26	70.34	0.63	-2.24	-3.29	0
255.6	-1.45	131.16	1	-4.31	1.86	0		0.18	113.93	2	-3.27	-1.07	0		2.67	10.71	3.14	-2.4	1.84	0		0.18	70.18	2.8	-4.89	-4.29	0
256.5	2.14	130.88	2.46	-3.65	-0.43	0		3.29	115.47	0.74	-2.15	0.6	0		0.78	5.11	1.26	-4.56	-0.12	0		2.81	70.69	4.4	-0.27	-2.66	0
257.4	-0.12	130.66	2.89	-2.33	0.46	0		-2.59	113.77	-3.31	-7.26	-2.36	0		-2.35	5.64	-2.94	-6.83	-2.19	0		1.15	70.47	1.61	-2.17	-3.6	0
258.3	-2.33	130.14	-1.28	-1.84	-2.19	0		0.48	112.5	0.41	-3.16	-3.04	0		0.02	2.95	1.12	-5.71	-0.76	0		0.34	71.21	2.58	-3.68	-1.86	0
259.2	-3.36	128.87	1.15	-8.46	0.28	0		-3.45	114.31	0.12	-6.66	-3.95	0		-1.17	8.44	0.32	-4.5	1.3	0		-0.03	72.1	0.01	-3.48	-2.66	0
260.1	-5.39	125.18	-3.23	-5.69	-3.47	0		-2.65	109.74	-2.94	-5.09	-3.03	0		-0.58	4.93	1.22	-6.7	1.74	0		0.01	68.9	1.6	-3.89	-1.28	0
261	-2.31	130.12	-1.1	-4.21	1	0		0.11	113.54	-0.46	-2.42	-2.73	0		0.63	6.8	1.67	-3.92	0.16	0		-0.58	68.46	1.33	-2.39	0.24	0
261.9	-0.7	130.25	2.97	-3.11	1.68	0		0.62	114.3	3.74	-2.32	0.76	0		2.14	8.66	4.05	-3.97	2.23	0		0.61	70.9	1.61	-3.32	-4.14	0
262.8	-3.28	129.13	0.33	-3.72	1.66	0		-2.61	111.33	1.64	-3.63	2.4	0		-3.78	2.55	-2.09	-7.7	-2.03	0		-1.44	68.01	0.78	-4.93	-2.98	0
263.7	-5.28	127.21	-0.69	-4.91	-2.31	0		-3.04	113.47	0.84	-2.09	-0.09	0		-3.78	2.36	-1.66	-6.45	-0.14	0		-4.01	68.38	-0.87	-3.5	-6.72	0
264.6	-3.33	128.22	-1.42	-4.96	-2.08	0		-0.98	113.36	-1.34	-4.78	-1.69	0		-0.39	5.59	0.1	-5.5	-1.12	0		1.91	69.75	4.77	-1.85	-2.17	0
265.5	-1.16	132.6	1.14	-1.59	-1.08	0		0.54	114.97	0.85	-1.12	-0.35	0		-0.62	8.54	0.65	-4.99	-0.43	0		-1.69	69.72	3.26	-1.21	-3.58	0
266.4	-2.54	129.47	0.11	-4.04	-1.42	0		0.09	117.33	1.39	-1.8	0.52	0		-1.24	7.03	1.61	-5.14	-0.96	0		0.56	70.71	2.18	-2.96	-2.53	0
267.3	-1.53	129.72	1.42	-3.17	1.34	0		1.94	118.04	1.95	-0.98	0.91	0		-0.22	7.04	-0.29	-4.39	-0.95	0		0.53	71.72	1.49	-1.63	-1.65	0
268.2	-2.76	128.05	-0.92	-4.86	-0.98	0		-0.18	115.45	-0.87	-4.63	-0.31	0		-1.37	8.96	-0.77	-5.16	0.56	0		0.61	70.21	3.59	3.09	-2.94	0
269.1	-2.34	126.86	-3.41	-5.03	-3.68	0		-0.94	113.1	-1.87	-3.75	-2.7	0		2.69	8.91	5.02	-1.73	0.14	0		3.29	72.29	5.73	-0.25	-0.85	0
270	-4.48	128.39	-1.13	-5.09	-0.89	0		-0.21	113.28	1.76	-2.08	-1.66	0		1.86	6.45	1.47	-5.44	-2.08	0		2.44	71.45	0.53	-2.36	-2.88	0
270.9	-5.67	127.22	-2.83	-6.72	-4.22	0		1.66	112.09	2.02	-4.4	-2.48	0		4.06	5.94	3.62	-2.01	0.94	0		0.7	71.2	3.1	-0.23	-1.54	0
271.8	-3.35	127.58	0.53	-5.84	-1.14	0		-1.76	112.28	1.85	-4.48	-1.22	0		1.59	9.4	4.73	-2.67	3.97	0		2.52	71.41	4.12	0.56	-0.12	0
272.7	-2.91	131.14	-0.34	-5.57	-1.73	0		1.26	119.12	3.29	0.62	1.54	0		-3.13	6.75	0.09	-2.92	-0.08	0		-3.56	69.51	1.51	-2.81	-1.84	0
273.6	-4	128.59	-2.36	-5.24	-2.18	0		-1.29	113.75	0.62	-2.64	0.44	0		1.33	7.21	4.24	-0.91	2.54	0		0.56	70.24	2.46	0.78	-2.52	0
274.5	-6.6	124.94	-3.63	-9.81	-3.49	0		-0.52	111.3	0.36	-5.59	-1.33	0		0.72	4.61	-1.45	-5.12	1.38	0		-0.26	71.16	2.12	-2.47	-1.38	0
275.4	-1	130.48	-0.05	-0.81	2.17	0		-1.53	114.31	0.4	-1.56	-0.99	0		-2.21	6.25	-0.7	-5.25	-1.81	0		-1.29	69.44	0.8	-0.95	-1.31	0
276.3	-1.89	127.99	-1.25	-4.51	0.14	0		-0.96	111.73	-1.85	-5.73	-3.36	0		-0.9	4.98	-3.39	-5.57	-1.4	0		-0.34	68.43	-1.79	-4.85	-4.98	0
277.2	-1.58	131.03	1.48	-3.6	2.37	0		-1.56	114.65	-0.89	-5.61	-1.32	0		-0.85	4.25	-2.31	-7.79	-0.72	0		1.62	68.97	0.84	-3.63	-0.76	0
278.1	-3.45	128.14	1.42	-1.25	0.89	0		-3.42	112.16	-1.49	-4.06	-1.07	0		-1.57	6.48	-1.64	-7.91	-0.8	0		-0.89	69.48	-0.41	-3.16	-2.85	0
279	-1.9	128.38	0.89	-4.57	0.89	0		0.46	111.41	0.24	-2.83	0.17	0		0.35	6.15	1.25	-2.12	-1.43	0		2.22	71.58	3.35	-0.5	-5.9	0
279.9	-1.36	129.47	0.43	-1.76	-0.7	0		-0.8	113.46	0.8	-4.62	-0.94	0		0.62	8.32	1.21	-3.79	1.46	0		-0.79	68.21	-0.39	-2.94	-3.91	0
280.8	-2.74	128.39	-0.1	-1.94	-0.97	0		-2.48	114.78	3.81	-0.56	-0.66	0		-0.18	7.16	4.13	-2.23	3.09	0		-1.88	69.67	3.73	0.25	1.69	0
281.7	-3.79	125.87	-2.56	-6.62	-2.8	0		-3.6	110.78	-2.68	-5.41	-4.42	0		-1.97	4.65	-1.16	-6.08	-4.22	0		-0.03	67.61	1	-1.6	-6.38	0
282.6	-2.08	127.12	1.13	-6.67	-2.67	0		-1.89	112.59	-0.47	-5.81	-5.95	0		-3.56	6.95	-0.59	-6.59	-0.38	0		-2.55	71.17	1.26	-0.82	-4.56	0
283.5	-4.43	126.6	-0.17	-3.9	-2.74	0		0.46	111.51	-1	-4.77	-1.22	0		-2.34	1.85	-4.05	-8.88	-2.43	0		-1.99	67.85	-2.38	-4.87	-6.16	0
284.4	-0.69	129.88	1.8	-4.15	2.13	0		-0.96	110.97	-0.37	-7	-3.14	0		1.26	6.42	-0.35	-5.52	-1.12	0		-0.29	70.04	1.77	-3.16	-3.81	0
285.3	-3.93	130.95	2.8	-3.96	-0.22	0		-0.92	111.49	-1.95	-3.51	-4.27	0		-1.31	4.21	-0.31	-5.6	0.65	0		0.26	70.24	5.17	-0.79	-1.5	0
286.2	-1.41	131.21	0.92	-2.52	2.3	0		-1.64	114.74	0.39	-4.41	-1.32	0		-2.26	6.19	1.07	-4.45	-0.29	0		0.54	71.72	6.28	-2.76	-2.46	0
287.1	1	131.42	2.48	-1.87	1.75	0		-0.41	114.27	-1.62	-4.17	-0.42	0		2.64	9.72	3.42	-0.97	4.33	0		0.73	69.03	1.76	-1.31	-3.54	0
288	-2.78	129.39	-1.58	-5.38	-3.34	0		-4.67	114.89	-0.77	-7.9	-3.04	0		-1.51	7.12	0.43	-5.79	0.84	0		1.38	73.39	4.73	2.78	2.39	0
288.9	-5.88	127.66	0.17	-4.42	-3.08	0		-0.29	112.11	4.05	-2.76	-1.5	0		3	7.32	3.55	-2.98	1.32	0		-3.63	67.69	-1.44	-4.73	-4.82	0
289.8	0.15	130.27	-2.42	-4.03	0.61	0		2.02	114.39	-0.49	-2.39	0.47	0		2.86	9.43	4.12	-1.55	4.67	0		1.05	73.14	5.56	-0.77	-1.42	0
290.7	-7.05	128.59	-1.17	-7.37	0.64	0		-2.92	113.84	0.29	-5.32	-2.48	0		1.52	7.71	5.36	-2.92	-0.56	0		1.26	70.07	5.05	1.5	-3.11	0
291.6	-2.99	128.24	-0.69	-5.42	1.39	0		-0.83	114.86	1.31	-3.77	2.56	0		0.39	6.55	0.53	-5.22	1.59	0		-1.22	66.41	-0.7	-4.78	-1.7	0
292.5	-4.89	128.2	-2.31	-6.47	-3.42	0		-0.46	111.33	0.97	-6	-0.05	0		-3.62	0.8	-0.97	-8.04	-3.92	0		-4.23	67.1	-1.26	-5.28	-4.79	0
293.4	-1.74	128	1.17	-3.83	-0.68	0		-0.82	109.24	-1.72	-7.36	-0.91	0		0.36	4.13	0.14	-7.83	-2.16	0		1.15	69.66	2.96	-2.89	-2.49	0
294.3	-4.9	127.38	-1.05	-6.26	-1.28	0		-0.91	112.8	0.07	-5.73	-5.61	0		2.97	8.3	2.17	-5.82	2.24	0		-0.84	69.83	2.86	-2.56	-2.69	0
295.2	-4.41	129.07	-1.69	-5.06	-2.98	0		-0.89	111.8	-0.9	-4.86	-3.05	0		-2.47	4.62	-1.75	-11.41	-3.77	0		-0.67	68.56	0.93	-4.21	-1.72	0
296.1	0.48	131.01	1.69	-0.28	2.96	0		0.43	113.15	1.65	-2.46	1.68	0		-1.29	6.15	3.24	-4.05	1.07	0		-0.27	70.21	4.34	-2.77	-2.3	0
297	-0.32	128.59	-0.62	-4.91	-0.05	0		-1.73	115.15	2.92	-3.83	0.03	0		1.16	10.01	4.19	-3.17	0.03	0		2.21	72.8	3.46	1.55	-1.97	0
297.9	-2.84	128.45	-0.54	-3	-1.54	0		-1.11	112.14	0.07	-5.65	-3.42	0		-0.6	5.3	2.28	-4.03	-1.08	0		0.04	68.17	2.32	0.03	-2.3	0
298.8	-0.67	131.66	-0.12	-3.37	0.54	0		-1.02	114.14	0.63	-6.8	-1.92	0		-1.67	5.46	1.05	-5.45	0.59	0		-2.76	67.75	-1.74	-4.52	-5.43	0
299.7	0.67	129.21	1.44	-2.2	1.51	0		0.43	115.53	-1.47	-2.64	-0.52	0		-1.81	3.62	-4.77	-7.93	-0.52	0		-2.87	67.61	-0.54	-3.92	-4.32	0
300.6	-4.3	128.38	-4.14	-5.53	-2.7	0		1.44	118.32	2.79	-2.98	0.87	0		0.94	9.2	1.82	-6.35	-0.16	0		1.3	71.87	3.12	-1.16	-4.45	0
301.5	-6.46	126.35	-2.9	-7.87	-5.15	0		-1.32	113.97	-0.89	-6.85	-1.7	0		-0.21	6.76	-1.76	-7.41	1.49	0		-0.12	70.36	-2	-3.23	-3.93	0
302.4	-2.64	129.11	-2.03	-5.61	-0.39	0		-0.25	112.69	0.78	-5.38	-1.08	0		0.38	8.24	1.86	-3.56	3.52	0		0.83	70.49	1.79	-0.03	-2.93	0
303.3	-3.43	126.34	-0.2	-5.79	-1.5	0		-3.06	111.66	1.32	-4.84	-1.71	0		-1.29	6.05	-0.63	-7.25	0.85	0		1.64	71.93	2.3	-2.38	-1.26	0
304.2	-2.53	128.56	-1.68	-5.68	-3.07	0		-1.89	114.17	-2.31	-7.22	-4.89	0		0.23	8.56	2.07	-4.58	-0.4	0		-0.88	71.52	3.15	-0.34	-2.41	0
305.1	-3.49	127.72	-1.49	-4.38	-1.53	0		-3.39	109.13	-3.21	-7.91	-4.26	0		0.55	6.85	-1.87	-5.39	-0.79	0		-1.83	70.98	-0.54	-2.65	-5.48	0
306	-2.53	128.96	-1.72	-7.44	2.57	0		0.02	112.73	1.13	-1.97	1.57	0		1.27	5.39	1.36	-5.78	3.24	0		2.1	71.57	3.9	-1.73	-1.71	0
306.9	-5.57	125.98	-2.8	-4.63	-1.82	0		-2.67	113.79	-0.64	-5.33	0.38	0		-3.78	8.83	-1.08	-5.79	0.07	0		1.79	74.27	4.86	-0.62	0.47	0
307.8	-4.59	127.56	-3.12	-3.14	-1.06	0		-2.47	109.75	-2.24	-5.96	-4.98	0		1.19	8.47	2.25	-4.47	-0.86	0		0.78	70.15	1.71	-2.96	-3.63	0
308.7	-3.32	125.11	-1.22	-8.66	-3.5	0		-0.18	113.22	2.43	-4.76	-1.19	0		0.47	6.6	1.87	-4.57	2.35	0		1.64	71.23	-1.68	-1.66	-3.02	0
309.6	-8.52	124.65	-3.88	-8.32	-5.26	0		-2.99	113.56	1.66	-6.46	-1.28	0		0.3	6.53	1.08	-6.56	2.14	0		0.4	71.58	2.37	-2.59	-0.91	0
310.5	-2.48	126.44	-1.48	-6.28	-1.75	0		-1.82	111.15	-0.19	-8.26	-5.84	0		1.04	7.87	-0.65	-4.76	1.32	0		-1.72	72.72	1.9	-1.39	1.61	0
311.4	-5.56	128.54	1.22	-5.46	0.54	0		-3.68	111.47	-0.1	-7.97	-2.85	0		-2.17	5.87	0.52	-8.81	-2.24	0		0.67	72.13	4.99	-0.64	-3.73	0
312.3	0.15	130.64	3.08	-6.25	4.33	0		-2.39	111.75	-1.32	-7.44	-3.85	0		0.64	4.7	-1.84	-8.94	-1.46	0		-2.86	69.53	2.5	-4.19	-2.53	0
313.2	-5.45	127.48	-2.51	-9.74	-3.16	0		0.24	115.75	1.63	-3.03	-2.08	0		0.01	6.04	1.16	-4.18	-1.09	0		-0.87	65.33	0.8	-3.51	-6.91	0
314.1	-1.58	133.09	1.94	-4.14	1.23	0		0.18	116.4	1.76	-2.09	-2.67	0		0.71	5.79	-1.03	-5.48	-3.11	0		0.59	68.52	-0.81	-4.46	-1.39	0
315	-3.06	130.18	0.95	-4.15	-1.65	0		-0.65	115.8	2.22	-3.25	-2.06	0		-1.32	4.63	-0.42	-5.15	-0.49	0		0.04	69.08	0.31	-3.45	-4.99	0
315.9	-3.29	124.93	-1.33	-8.96	-2.37	0		-3.78	110.12	-4.29	-7.68	-5.26	0		-4.79	4.99	-4.24	-8.06	-1.85	0		-3.45	72.56	-0.26	-1.91	-3.76	0
316.8	-0.4	128.31	2.47	-3.24	2.85	0		-1.52	110.42	-0.19	-9.48	-3.32	0		-2.5	2.38	-2.44	-10.44	-0.45	0		0.7	69.61	2.49	0.27	-0.97	0
317.7	-0.45	131.39	2.02	-3.68	1.51	0		-3.57	111.21	0.51	-5.14	-3.19	0		-2.4	6.46	0.8	-5.7	-1.81	0		-1.48	69.87	2.61	-2.03	-3.63	0
318.6	-4.25	131.16	-1.25	-5.82	-2.01	0		-2.88	112.49	0.08	-5.8	-2	0		-1.94	6.49	-0.04	-4.87	1.74	0		-1.87	69.51	0.63	-1.64	-2.56	0
319.5	-2.27	131.22	2.09	-5.33	-0.38	0		1.44	114.99	2.26	-4.61	0.7	0		0.55	6.5	1.82	-5	1.47	0		-0.05	67.97	2.32	-2.47	-3.06	0
320.4	0.36	130.26	1.22	-3.56	-0.67	0		2.15	116.38	0.26	-2.37	-0.14	0		1.04	6.63	1.06	-1.63	2.44	0		2.71	70.88	4.14	1.23	-1.81	0
321.3	-1.39	127.31	0.9	-6.26	0.31	0		-2.74	111.87	-0.29	-1.43	1.55	0		-2.45	5.92	-0.01	-4.37	1.52	0		2.87	73.76	5.13	0.33	-3.12	0
322.2	-0.31	131.66	2.3	-4.04	-0.13	0		-0.02	115.89	1.29	-2.77	-0.04	0		1.22	8.14	1.34	-5.27	2.06	0		1.42	72.38	4.31	-3.21	-1.52	0
323.1	-3.42	127.54	-2.37	-11.04	-2.62	0		-3.38	111.99	1.22	-7.55	-1.72	0		-0.84	4.19	0.82	-7.6	-0.51	0		-1.34	65.13	-0.86	-5.87	-4.31	0
324	-4.33	128.27	1.83	-2.13	0.43	0		-1.16	114.04	1	-3.69	0.28	0		0.56	4.76	0.77	-6.1	0.31	0		0.12	69.2	3.06	-3.53	-2.75	0
324.9	-7.55	124.77	-4.65	-7.7	-3.78	0		-5.91	110.2	-4.07	-6.73	-4	0		-2	4.38	-1.17	-7.28	-1.83	0		-3.54	69.15	1.61	-3.06	-4.37	0
325.8	-1.74	124.92	-1.13	-5.68	-1.78	0		-2.01	110.44	-2.77	-6.38	-5.32	0		-3.43	3.53	-4.52	-8.77	-4.13	0		-1.64	68.06	1.21	-5.16	-5.04	0
326.7	0.66	130.17	1.21	-2.3	1.19	0		1.56	114.67	3.05	-2.33	3.91	0		-0.73	5.34	1.33	-5.11	2.16	0		4.26	71.8	4.68	2.65	0.16	0
327.6	-2.92	129.07	-1.09	-6.98	-2.77	0		-1.31	111.85	-1.8	-7.37	-4.28	0		1.36	5.11	-1.5	-9.2	-1.54	0		0.21	70.21	1.67	-3.12	-2.79	0
328.5	-1.18	128.68	-0.39	-6.38	-2.55	0		0.75	116.04	1.17	-4.66	-0.62	0		-1.21	8.98	0.19	-4.24	1.27	0		-0.76	72.45	5.15	0.26	0.26	0
329.4	-3.11	127.55	1.71	-3.5	-3.02	0		-1.23	114.16	-0.11	-2.18	-2.06	0		1.17	6.28	-0.21	-4.27	0.28	0		-1.26	70.47	1.16	-2.7	-4.44	0
330.3	-4	128.79	-0.36	-3.81	-2.72	0		-1.07	114.78	3.03	-5.23	-0.83	0		0.02	7.94	2.37	-5.06	2.65	0		0.24	70.03	2.75	0.7	0.96	0
331.2	-4.37	129	-2.13	-6.95	0.37	0		-4.56	112.63	-0.55	-8.91	-2.41	0		0.11	4.11	-0.22	-6.99	-0.52	0		1.35	65.73	0.46	-4.74	-4.17	0
332.1	1.25	128.68	2.57	-2.55	1.82	0		1.55	114.89	5.27	-2.58	-0.08	0		-0.6	3.71	-1.48	-5.65	-0.32	0		0.63	68.9	3.9	-1.23	-3.95	0
333	-0.9	128.67	1.23	-4.07	-0.51	0		-4.53	112.19	1.21	-5.86	-3.37	0		-0.75	6.9	3.42	-3.6	1.73	0		1	70.09	4.71	-0.67	-0.08	0
333.9	-1.07	132.39	1.29	-4.51	0.69	0		0.4	115.89	1.79	-4.1	2.32	0		-2.26	5.15	1.45	-4.21	-0.44	0		-2.4	70.74	3.07	-4.2	-2.44	0
334.8	-1.32	130.1	1.31	-3.76	1.78	0		-1.51	115.11	2.06	-4.79	-0.74	0		0.35	5.79	-1.36	-5.43	1.62	0		3.4	71.02	-0.1	-3.29	-3.79	0
335.7	-6.44	125.98	-0.75	-7.11	-1.51	0		-4.99	106.99	-1.78	-8.73	-5.48	0		-4.06	3.1	0.87	-6.77	-0.93	0		-0.23	70.21	3.7	-2.02	-2.88	0
336.6	-5.62	127.85	1.71	-6.66	-0.26	0		-0.4	113.69	1.98	-4.19	0.37	0		-1.37	3.68	-1.52	-6.58	0.41	0		-0.9	67.98	-0.8	-4.49	-0.92	0
337.5	-4.36	128.82	3.23	-6.89	-0.87	0		1.01	117.9	4.9	-4.52	-0.66	0		0.27	7.23	0.6	-6.04	-2.4	0		1.03	69.61	0.37	-1.11	-2.88	0
338.4	-1.15	131.77	2.01	0.05	0.27	0		-3.45	113.74	-2.2	-5.6	-3.63	0		-1.42	7.67	-1.55	-8.18	-0.69	0		0.62	73.54	0.98	-4.04	-1.31	0
339.3	-2.33	128.88	-1.87	-3.41	1.53	0		1.38	116.86	2.51	-1.45	2.81	0		1.47	6.33	-1.22	-4.48	2.03	0		0.65	70.21	1.7	-3.03	-2.56	0
340.2	-4.48	127.02	1.22	-6.43	-1.61	0		-2.1	111.06	-0.96	-6.63	-2	0		2.5	11.45	3.08	-3.6	3.23	0		-1.46	69.31	0.97	-4.53	-3.76	0
341.1	-1.76	130.25	0.89	-5.42	2.28	0		1.58	114.11	0.54	-3.87	-1.18	0		0.6	7.04	-0.45	-6.81	0.72	0		0.61	71.26	4.32	-2.33	-0.79	0
342	-2.99	126.45	-0.19	-9.11	-0.55	0		-3.1	114.29	-1.04	-5.76	-0.57	0		-3.97	6.51	-0.81	-5.45	1.46	0		-2.6	68.51	2.14	-2.81	-1.56	0
342.9	-1.54	129.45	1.2	-2.17	2.97	0		-2.2	112.39	1.38	-2.93	-0.93	0		-1.46	5.77	-0.93	-6.86	0.05	0		-1.35	68.84	2.94	-3.83	-1.43	0
343.8	-3.2	128.63	-1.86	-8.46	-1.2	0		1.61	112.8	-0.85	-4.51	0.24	0		0.66	5.51	0.63	-5.84	-0.3	0		-1.59	67.55	0.19	-4.85	-6.73	0
344.7	-5.46	126.55	-0.17	-7.32	-4.54	0		-1.93	112.02	0.36	-5	-2.56	0		0.42	6.49	0.71	-6.97	2.27	0		-2.06	69.03	0.4	-4.69	-3.43	0
345.6	-5.89	127.34	-1.43	-5.19	-2.49	0		-5.75	112.61	-1.19	-5.4	-2.32	0		-2.99	5.52	0.22	-5.7	0.54	0		-2.19	70.05	3.31	0.19	-2.51	0
346.5	-2.56	127.75	1.58	-2.32	0.78	0		-2.74	111.04	-1.24	-8.74	-3.7	0		-2.2	3.61	-0.99	-8.96	-1.65	0		0.05	68.87	4.91	-2.03	-3.69	0
347.4	-0.39	126.64	-2.37	-4.53	-0.17	0		0.13	112.37	0.99	-5.19	-1.33	0		1.71	6.52	1.16	-5.14	0.53	0		0.85	71.9	2.33	-1.7	-1.73	0
348.3	-3.16	127.38	-1.2	-7.42	-0.14	0		1.25	113.43	0.26	-5.38	0.69	0		-0.74	5.61	-1.05	-5.49	2.67	0		-1.9	70.43	2.57	-2.19	0.91	0
349.2	-0.78	127.62	1.17	-5.61	-0.58	0		2.6	116.61	3.11	-3.54	3.95	0		1.99	8.99	1.79	-3.06	5.76	0		-1.39	67.88	5.48	-1.83	-5.73	0
350.1	-2.4	128.46	-1.65	-7.94	-0.48	0		-2.92	112.2	-1.45	-6	-1.56	0		-3.97	4.07	-0.73	-8.24	0.45	0		0.3	69.61	3.4	-3.89	-3.88	0
351	-5.1	125.04	-0.4	-7.26	-1.91	0		-1.98	113.91	2.08	-2.9	-1.68	0		-0.43	8.33	2.84	-3.35	1.47	0		1.04	68.7	3.45	-0.13	-3.13	0
351.9	-6.94	124.71	-0.82	-6.83	-1.03	0		-2.98	111.83	3.75	-6.65	1.09	0		2.94	8.1	4.55	-3.95	3.66	0		1.4	72.62	4.46	-0.87	-2.82	0
352.8	-1.28	128.96	1.11	-1.71	1.94	0		-0.99	112.41	-0.48	-6.18	-2.82	0		-1.3	6.71	-0.47	-8.85	-1.45	0		1.49	72.61	1.95	-3.38	-2.23	0
353.7	-1.69	129.71	0.71	-5.85	1.13	0		-1.31	115.04	-0.64	-3.97	-0.52	0		-3.69	7.65	-1.11	-8.03	-1.25	0		-2.42	71.13	0.05	-5.35	-1.39	0
354.6	0.21	129.77	-0.43	-3.32	-0.39	0		3.13	113.87	1.34	-3.88	-0.34	0		0.32	5.34	-1.53	-7.49	-1.11	0		1.05	72.95	4.23	-3.53	-0.49	0
355.5	-5.94	125.22	-4.67	-8.28	-2.65	0		-1.82	113.29	0.48	-7.14	-1.09	0		-1.81	6.54	2.66	-7.53	2.66	0		-0.1	73.56	6.39	-0.73	-0.87	0
356.4	-2.94	125.16	-2.84	-8.15	-6.23	0		-2.95	112.05	-2.01	-8.87	-6.09	0		1.21	6.09	-0.92	-10.16	0.8	0		-2.63	66.6	2.8	-3.66	-2.88	0
357.3	-1.46	130.65	4.52	-2.6	2.41	0		-1	112.82	2.71	-4.55	1.13	0		-2.02	2.49	1.26	-6.6	1.84	0		-2.75	68.35	1.86	-1.06	-1.58	0
358.2	-1.79	124.91	0.75	-4.86	-1.5	0		-0.01	112.93	4.01	-5	-1.97	0		-1.13	6.08	2.94	-7.7	0.67	0		0.09	71.53	2	-3.34	-2.89	0
359.1	-2.43	126.89	-0.26	-3.49	-1.6	0		0.81	114.94	0.89	-2.47	-2.36	0		1.18	6.78	3.15	-3.45	-1.46	0		2.1	70.05	5.87	0.78	-2.58	0
360	-3.83	127.03	-0.12	-3.14	2.53	0		-0.65	114.8	1.77	-3.11	-1.2	0		0.51	8.19	2.49	-5.58	1.19	0		-0.13	70.19	4.37	-3.68	-4.01	0
360.9	-5.15	127.55	1.15	-6.8	-0.41	0		-2.97	112.41	-0.06	-6.96	-2.86	0		-0.59	6.3	-0.31	-8.67	-0.25	0		-1.58	68.76	-0.68	-2.71	-4.43	0
361.8	-3.1	128.47	-5.55	-5.75	-2.08	0		0.47	114.44	1.86	-3.52	1.06	0		-0.02	4.71	1.73	-7.85	0.8	0		-3.08	68.14	2.95	-6.12	-3.19	0
362.7	-2.07	127.24	-1.28	-7.54	-3.08	0		-1.42	112.02	0.78	-7.29	-3.49	0		-0.27	5.41	1.92	-5.57	-0.3	0		1.3	72.47	5.52	-1.58	-2.31	0
363.6	-4.64	123.6	-1.85	-5.36	-1.84	0		0.54	111.61	0.48	-4.18	-1.5	0		-1.78	5.96	1.9	-5.71	-1.08	0		-2.99	69.38	3.62	-2.12	-4.28	0
364.5	-1.53	128.75	-0.1	-5.76	-1.87	0		-1.61	114.36	-0.17	-4.28	-3.55	0		-1.01	5.24	-1.25	-6.19	1.09	0		2.69	71.34	3.22	0.43	0.52	0
365.4	-7.32	123.52	-5.51	-9.77	-4.7	0		-2.64	111.83	2.5	-7.45	-3.29	0		0.23	6.36	0.37	-7.03	2.82	0		1.26	69.17	0.56	-0.64	-0.47	0
366.3	-2.29	129.71	0.71	-6.81	0.13	0		-4.12	111.59	-2.96	-6.75	-3.82	0		-3.9	3.67	-4.1	-10.04	-4.19	0		-2.73	69.85	-0.42	-4.32	-7.19	0
367.2	-3.71	126.37	-0.91	-7.04	-3.94	0		-2.78	112.5	0.26	-5.56	-4.06	0		0.57	5.93	2.99	-4.85	0.03	0		-0.86	66.82	2.78	-3.53	-5.5	0
368.1	-0.85	126.89	1.64	-7.38	1.11	0		1.68	111.27	2.16	-4.38	0.22	0		-0.83	4.11	-2.38	-7.41	1.02	0		0	72.13	4.92	-1.21	-0.3	0
369	1.76	127.69	1.69	-0.74	4.24	0		-3.6	112.35	-1.04	-5.72	-0.94	0		-4.36	5.43	0.81	-10.16	0.11	0		0.36	69.86	4.16	-4.17	-1.48	0
369.9	-5.03	127.19	-0.86	-10.01	-3.35	0		-3.97	111.96	-0.43	-6.88	-0.69	0		-0.74	7.17	1.91	-4.94	1.57	0		-0.39	71.11	0.86	-2.2	-3.48	0
370.8	-1.64	125.27	-1.4	-6.65	1.09	0		4.34	113.86	3.08	-2.58	0.06	0		2.05	8.13	1.79	-6.07	-0.28	0		1.85	71.64	2.73	-0.91	-3.14	0
371.7	-1.68	125.3	-1.98	-6.11	0.13	0		0.52	108.85	-1.71	-8.67	-1.51	0		-0.73	4.59	3.16	-7.7	-0.02	0		1.65	71.79	5.15	-0.45	-1.69	0
372.6	-3.17	125.31	-1.56	-6.53	0	0		-1.05	111.68	-1.8	-8.2	-4.05	0		-1.08	6.26	-0.35	-5.61	-1.48	0		-0.14	68.67	0.61	-2.19	-2.29	0
373.5	-4.78	126.08	-3.38	-7.5	-1.82	0		-5.84	111.35	-1.8	-6.32	-3.99	0		1.4	4.5	2.72	-2.57	0.18	0		2.22	69.62	4.98	-1.54	-2.46	0
374.4	-5.92	126.28	-1.63	-4.3	-1.74	0		-0.08	113.4	1.46	-4.14	-0.77	0		0.16	6.57	2.23	-5.88	1.3	0		-0.37	71.19	2.58	-2.75	-1.98	0
375.3	-5.14	124.56	-2.16	-7.09	-5.47	0		-3.62	110.72	-0.65	-7.38	-6.03	0		0.02	5.15	0.81	-7.38	0.06	0		1.47	70.3	3.09	-2.7	-2.07	0
376.2	-2.1	126.88	-1.35	-7.36	-1.63	0		0.3	113.51	-1.09	-8.25	-4.23	0		0.52	6.28	1.85	-6.02	-1.92	0		1.31	69.71	3.88	-2.79	-3.79	0
377.1	-2.43	126.19	-0.78	-8.7	-3.37	0		2.06	112.46	1.49	-4.1	-1.51	0		1.96	6.24	3.6	-6.23	2.57	0		-0.4	70.87	2.38	-1.04	-0.8	0
378	-3.85	124.79	-0.55	-8.41	-1.35	0		-2.61	109.66	-1.97	-9.57	-4.6	0		0.21	5.79	-1.05	-7.29	1.84	0		-0.1	71.24	3.23	-3.9	-0.92	0
378.9	-1.5	128.57	-0.32	-2.95	-0.19	0		1.47	113.92	1.07	-4.04	-1.21	0		-0.42	9.61	1.02	-2.75	0.99	0		-0.55	73.47	3.92	-0.87	0.35	0
379.8	-4.65	123.93	-3.45	-10.85	-4.15	0		-5.24	108.43	-2.42	-9.81	-5.33	0		-2.52	3.16	-0.53	-8.42	-2.69	0		2.23	70.29	4.12	1.13	-2.57	0
380.7	-3.42	125.06	-5.2	-6.25	-2.37	0		-2.91	110.92	-3.51	-7.99	-2.88	0		-1.64	5.55	0.4	-7	0.71	0		-2.6	71.08	0.72	-3.21	-3.32	0
381.6	-1.63	127.36	2.65	-6.45	0.77	0		0.54	114.98	1.01	-6.71	-2.51	0		0.62	6.79	0.1	-8.48	-0.72	0		0.43	68.88	2.16	-3.61	-2.68	0
382.5	-2.99	126.69	0.93	-7.75	-1.3	0		-0.61	112.7	2.36	-4.85	0.52	0		-0.71	6.1	1.21	-7.23	0.15	0		-1.24	68.31	2.39	-1.76	-4.55	0
383.4	-5.8	125.88	-3.03	-7.12	-4.47	0		-1.75	112.51	-0.75	-7.12	-4.65	0		-0.56	4.42	0.51	-6.94	-1.91	0		1.21	70.59	2.5	-1.23	-0.49	0
384.3	-0.62	124.28	-0.84	-6.37	-0.01	0		-0.15	111.55	-2.09	-4.25	-1.09	0		-1.34	8.3	2.15	-5.11	0.97	0		-3.86	68.92	2.08	-3.49	-3.93	0
385.2	-2.43	127.4	-1.49	-6.97	-2.31	0		-0.37	114.81	3.9	-4.55	-0.71	0		2.5	9.16	5.49	-4.64	3.88	0		0.94	69.83	5.67	0.22	-0.72	0
386.1	-3.16	124.55	-0.4	-5.85	-1.58	0		-3.54	109.4	-4.56	-9.01	-5.22	0		-0.33	5.67	-0.91	-7.83	0.48	0		3.15	71.46	5.75	-1.61	-0.68	0
387	-2.28	124.54	-5.29	-5.85	-1.74	0		-1.9	113.26	0.2	-7.72	-1.23	0		0.77	5.51	1.27	-9.82	-0.25	0		-3.05	69.56	1.89	-5.43	-4.63	0
387.9	-1.72	126.56	-0.91	-4.87	-1.04	0		-2.83	110.51	0.64	-7.1	-3.67	0		-4.19	4.78	0.61	-10.67	-0.33	0		-3.73	68.9	2.3	-5.64	-1.34	0
388.8	-2.03	127.03	3.64	-5.83	-1.3	0		-1.88	111.25	-0.48	-6.29	-4.67	0		2.18	7.22	1.42	-6.3	-0.74	0		-0.19	67.71	3.81	-2.62	-4.26	0
389.7	-1.76	128.61	1.39	-3.45	-1.96	0		-1.64	112.11	-0.04	-9.65	-4.71	0		0.54	4.26	0.32	-7.88	-0.43	0		0.86	70.04	4.63	-0.88	-3.02	0
390.6	-1.77	125.41	2.74	-4.39	-1.91	0		-1.06	112.77	1.88	-4.9	-0.75	0		-2	4.73	-0.7	-10.53	-0.31	0		-0.45	69.16	1.59	-3.87	-1.95	0
391.5	-7.06	122.93	-2.36	-8.97	-4.25	0		-4.72	108.16	-1.78	-6.74	-5.36	0		-3.39	2	-1.76	-8.28	-0.42	0		-3.37	67.2	0.97	-3.28	-3.45	0
392.4	-4.36	126.38	-0.59	-7.86	-0.86	0		-0.81	113.28	1.17	-6.27	-1.28	0		-0.85	4.3	-0.8	-8.93	-0.81	0		-2.43	66.81	0.83	-4.4	-5.14	0
393.3	2.86	129.89	2.24	-2.42	1.11	0		-0.06	112.05	0.98	-5.52	-3.58	0		-2.46	3.4	-2.09	-8.2	-1.89	0		-1.99	68.95	2.19	-3.65	-3.79	0
394.2	-4.86	124.96	-1.34	-8.56	-5.94	0		-3.24	111.06	-0.13	-7.33	-6.44	0		0.24	2.74	0.94	-5.6	1.73	0		2.74	71.55	4.45	1.66	-0.17	0
395.1	-2.64	129.1	1.03	-4.98	0	0		2.07	113.94	2.52	-2.16	0.21	0		0.09	5.17	1.63	-8.19	-1.71	0		-0.21	72.37	6.72	-1.43	-0.77	0
396	-5.72	122.2	-4.78	-9.95	-3.72	0		-1.69	110.63	-4.8	-7.61	-2.12	0		0.53	4.19	-2.62	-6.79	0.66	0		3.08	71.07	1.22	-1.56	-2.91	0
396.9	-2.79	127.99	-0.04	-8.17	-2.53	0		-5.05	108.37	-1.68	-11.54	-1.73	0		-1.7	4.57	-2.1	-8.8	1.09	0		-1.4	71.45	3.8	-2.92	-0.89	0
397.8	-2.34	126.79	-2.06	-6.54	-3.15	0		-1.26	115.11	1.08	-3.65	0.62	0		-1.61	6.05	1.99	-8.38	-1.06	0		4.28	69.59	4.15	-0.43	-2.21	0
398.7	-6.08	124.84	-1.42	-7.08	-1.16	0		-4.39	113.78	2.79	-4.8	-0.22	0		1.61	7.03	4.87	-4.61	4.96	0		1.25	70.28	3.66	0.68	-1.9	0
399.6	0.29	127.98	-0.01	-4.53	0.92	0		-2.28	110.97	-1.61	-2.46	-3	0		-4.44	3.99	-1.19	-8.14	-0.88	0		0.54	71.62	2.02	-4.48	-1.28	0
400.5	-1.05	125.41	-0.72	-4.2	-0.8	0		-2.81	108.76	-3.58	-12.98	-4.61	0		-2.52	2.22	-1.08	-11.13	-1.2	0		-1.39	68.99	2.42	-4.38	-3.35	0
401.4	-5.43	123.37	-3.11	-8.16	-1.33	0		-0.9	115.6	-0.75	-6.32	1.51	0		0.13	7.64	-0.36	-6.43	0.5	0		0.82	68.39	2.1	-2.19	-2.5	0
402.3	-1.16	127.34	0.83	-3.76	1.25	0		-3.68	113.57	2.43	-7.01	-1.41	0		-2.43	6.04	0.97	-5.77	-0.39	0		0.06	72.71	3.01	-0.82	-0.12	0
403.2	-2.67	123.43	-0.31	-8.24	-3.42	0		-0.73	110.37	1.72	-4.75	-2.52	0		-1.07	5	1.36	-6.88	1.07	0		-1.49	69.33	2.9	-2.05	-2.84	0
404.1	-2.83	125.41	0.6	-3.23	-0.55	0		-1.8	110.08	1.57	-6.17	-3	0		-0.52	6.36	1.69	-8.1	-0.09	0		-0.33	71.13	2.71	-2.81	-3.88	0
405	-2.05	127.2	0.15	-6.14	-1.74	0		-2.96	112.5	0.84	-7.4	-2.57	0		-0.27	6.16	0.51	-7.9	0.27	0		2.38	71.1	3.38	0.93	-0.43	0
405.9	-3.19	125.06	-1.28	-3.6	2.5	0		-6.27	107.94	-3.55	-7.65	-4.8	0		-3.4	2.59	-1.56	-10.46	-2.96	0		-1.87	69.64	0.6	-5.23	-4.97	0
406.8	-2.32	127.33	-0.16	-4.02	1.57	0		-3.28	113.47	-1.42	-7.82	-4.27	0		-2.44	5.84	0.89	-9.46	-2.33	0		-2.26	68.75	1.45	-0.72	-3.03	0
407.7	-3.54	124.47	-2.49	-8.54	-3.39	0		-1.91	109.61	-2.89	-7.35	-6.33	0		-3.67	2.26	-0.63	-8.42	-1.92	0		0.41	70.15	5.35	1.35	0.72	0
408.6	-1.11	125.84	0.36	-7.04	-2.67	0		0.3	113.59	2.22	-5.73	-3.91	0		1.49	7.77	4.96	-3.39	1.78	0		2.34	75.26	7.61	2.38	-0.41	0
409.5	-1.42	126.15	-0.47	-5.12	1.36	0		-1.96	114.5	0.12	-7.7	-0.95	0		-1.67	6.48	0.89	-7.21	-0.36	0		-0.24	70.61	0.32	-1.18	-4.4	0
410.4	-4.64	124.82	-0.24	-8.17	-2.88	0		-5.57	110.96	-0.39	-5.94	-3.42	0		0.8	5.65	1	-6.25	0.83	0		1.74	71	3.24	-0.73	-0.51	0
411.3	-0.81	127.03	0.43	-5.26	-0.13	0		-1.08	112.46	2.2	-4.62	-0.38	0		0.86	4.48	2.04	-7.98	-1.77	0		1.34	67.95	2.09	-2.97	-4.09	0
412.2	-5.02	124.65	-2.9	-10.39	-1.1	0		-2.78	114.16	-1.67	-8.71	-0.57	0		-0.23	7.43	0.85	-5.72	1.44	0		-0.41	70.21	2.42	-1.5	-3.31	0
413.1	-2.29	125.98	-0.6	-6.5	-0.01	0		-0.95	112.56	-0.13	-4.07	0.6	0		-0.35	6.93	2.55	-4.14	-0.23	0		1.5	69.11	4.14	-1.52	-2.14	0
414	-2.86	124.95	-1.89	-6.33	1.46	0		-3.72	108.74	-3.51	-10.89	-3.33	0		-2.86	2.77	-4.15	-9.5	-1.73	0		2.09	72.86	3.82	-1.21	-0.65	0
414.9	1.28	128.07	0.48	-1.98	1.46	0		2.61	114.13	2.21	-6.26	-1.45	0		0.08	5.82	0.06	-7.38	-0.09	0		-2.22	70.2	2.53	-2.19	-1.01	0
415.8	-3.02	124.14	0	-6.71	-3.35	0		0.27	113.97	0.53	-3.02	-3.6	0		0.71	5.91	3.1	-5.43	0.06	0		0.33	70.93	5.46	-0.68	-1.86	0
416.7	-4.63	124.97	-1.65	-7.26	-0.17	0		-1.58	109.78	-1.03	-6.73	-1.36	0		-2.62	6.1	0.03	-8.23	-0.05	0		-3.04	68.7	0.67	-3.37	-3.85	0
417.6	-2.99	124.66	-0.11	-6.57	0.7	0		-2.71	114.5	1.17	-2.97	1.09	0		-2.02	6.04	0.09	-7.78	1.16	0		0.29	71.61	3.36	-3.08	-0.42	0
418.5	-4.54	123.58	0.96	-5.49	-1.11	0		-1.15	113.41	1.91	-3.1	2.53	0		-2.02	6	-2.32	-9.12	1.05	0		-0.94	70.03	0.99	-2.39	-3.59	0
419.4	-5.28	122.65	-4.68	-12.96	-2.96	0		-5.51	110.16	-2.41	-9.52	-4.15	0		-0.95	6.06	1.73	-7.63	1	0		2.51	68.38	3.4	-2.1	-1.03	0
420.3	-2.65	125.56	-1.49	-7.04	-0.3	0		-1.41	111.09	-1.2	-8.77	-2.13	0		2.38	7.29	1.46	-5.51	3.95	0		1.88	70.45	2.56	-1.05	-0.93	0
421.2	0.14	124.19	0.47	-5.67	-1.02	0		1.28	113.31	0.2	-4.94	-0.43	0		-1.18	4.3	0.08	-7.5	-1.05	0		-1.58	67.94	5	-2.53	-4.96	0
422.1	-4.46	122.64	-0.95	-7.38	-0.67	0		-3.68	108.75	-4.05	-8.72	-4.86	0		-0.75	4.45	0.06	-9.52	0.49	0		1.04	73.5	4.86	-3.11	-2.42	0
423	-1.95	125.27	-4.16	-5.43	-0.51	0		0.18	113.43	-0.27	-3.72	-1.24	0		-3.36	3.82	-1.05	-9.52	-0.41	0		2.53	69.62	5.17	-1.15	1.61	0
423.9	-1.25	127.69	1.42	-4.4	0.35	0		-1.23	113.52	1.41	-4.85	-1.6	0		-0.41	4.65	0.68	-8.83	-0.69	0		1.53	70.72	6.03	-2.03	-0.38	0
424.8	-1.24	126.75	4.16	-3.16	2.94	0		-2.75	111.94	-1.25	-6.81	-2.74	0		-3.43	2.35	-0.07	-8.26	-2.06	0		-0.56	67.14	2.13	-4.19	-6.44	0
425.7	-0.19	125.11	-1.75	-4.41	1.29	0		-1.28	111.76	3.52	-7.11	0.2	0		0.47	7.39	3.56	-6.27	1.37	0		-1.84	70	3.1	-2.25	-3.48	0
426.6	-4.17	124.49	-3.05	-11.3	-3.11	0		-1.36	110.42	-1.44	-9.15	-0.98	0		1.95	8.33	0.87	-7.44	1.09	0		5.52	73.61	4.17	1.84	0.87	0
427.5	-1.03	126.42	3.63	-0.72	1.38	0		-0.26	111.1	0.17	-6.97	-2.55	0		-1.2	4.03	-0.76	-10.14	-2.47	0		-1.28	66.7	0.12	-3.71	-5.43	0
428.4	-1.45	124.86	2.52	-0.36	-0.12	0		-3.32	111.06	1.98	-4.46	-0.76	0		0.38	5.13	2.1	-7.22	1.93	0		1.21	68.61	4.68	-1.93	-1.35	0
429.3	-2.24	125.13	-0.39	-4.15	-0.28	0		-4.43	110.35	-0.17	-8.47	-2.26	0		-4.28	3.35	0.46	-11.6	-0.43	0		0.14	70.32	4.84	-0.2	-2.82	0
430.2	-3.17	128.58	-0.27	-4.88	-1.3	0		-3.5	110.73	-0.24	-7.1	-1.67	0		-5	3.25	-0.86	-11.66	-1.75	0		-4.45	67.48	0.4	-4.69	-7.71	0
431.1	-0.83	125.46	-0.35	-4.99	-0.97	0		2.69	113.32	1.51	-4.98	-0.99	0		-0.6	3.76	-2.04	-8.64	0.45	0		-0.21	66.69	-0.22	-2.5	-1.39	0
432	-1.95	125.37	-2.73	-6.73	-2.14	0		-1.15	113.92	-1.9	-6.57	-4.27	0		1.02	4.71	0.52	-8.63	0.34	0		-1.21	68.43	2.84	-2.76	-3.64	0
432.9	-1.01	127.88	0.21	-3.03	-0.61	0		-2.57	111.96	1.99	-6.43	-1.67	0		-1.53	6.07	1.67	-9.01	0.2	0		-1.58	66.65	-0.49	-4.86	-4.44	0
433.8	-5.8	122.13	-1.53	-7.89	-0.89	0		-1.32	112.09	-0.28	-5.08	-3.24	0		2.89	8.44	3.51	-2.14	2.84	0		-0.71	67.29	1.78	-2.21	-2.64	0
434.7	-2.24	125.28	1.17	-6.43	0.38	0		-0.44	112.61	2.85	-5.31	0.07	0		0.05	8.23	4.92	-5.07	1.59	0		-0.9	72.01	4.4	-1.06	-4.05	0
435.6	-6.27	124.62	-0.4	-5.05	-0.41	0		0.3	113.63	0.17	-4.33	-1.44	0		0.66	4.84	-0.86	-9.39	-1.88	0		1.2	68.27	-0.59	-3.19	-5.3	0
436.5	-0.79	126.7	-1.48	-6.58	1.82	0		2.15	112.67	0.16	-4.45	-1.82	0		-0.21	5.12	4.45	-4.41	0.52	0		1.67	70.97	5.81	-0.23	-3.05	0
0	0	0	0	0	0	0		0	0	0	0	0	0		0	0	0	0	0	0		0	0	0	0	0	0
0	0	0	0	0	0	0		0	0	0	0	0	0		0	0	0	0	0	0		0	0	0	0	0	0
0	0	0	0	0	0	0		0	0	0	0	0	0		0	0	0	0	0	0		0	0	0	0	0	0
0	0	0	0	0	0	0		0	0	0	0	0	0		0	0	0	0	0	0		0	0	0	0	0	0
0	0	0	0	0	0	0		0	0	0	0	0	0		0	0	0	0	0	0		0	0	0	0	0	0
0	0	0	0	0	0	0		0	0	0	0	0	0		0	0	0	0	0	0		0	0	0	0	0	0
0	0	0	0	0	0	0		0	0	0	0	0	0		0	0	0	0	0	0		0	0	0	0	0	0
0	0	0	0	0	0	0		0	0	0	0	0	0		0	0	0	0	0	0		0	0	0	0	0	0
0	0	0	0	0	0	0		0	0	0	0	0	0		0	0	0	0	0	0		0	0	0	0	0	0
0	0	0	0	0	0	0		0	0	0	0	0	0		0	0	0	0	0	0		0	0	0	0	0	0
0	0	0	0	0	0	0		0	0	0	0	0	0		0	0	0	0	0	0		0	0	0	0	0	0
0	0	0	0	0	0	0		0	0	0	0	0	0		0	0	0	0	0	0		0	0	0	0	0	0
0	0	0	0	0	0	0		0	0	0	0	0	0		0	0	0	0	0	0		0	0	0	0	0	0
0	0	0	0	0	0	0		0	0	0	0	0	0		0	0	0	0	0	0		0	0	0	0	0	0
0	0	0	0	0	0	0		0	0	0	0	0	0		0	0	0	0	0	0		0	0	0	0	0	0
0	0	0	0	0	0	0		0	0	0	0	0	0		0	0	0	0	0	0		0	0	0	0	0	0
0	0	0	0	0	0	0		0	0	0	0	0	0		0	0	0	0	0	0		0	0	0	0	0	0
0	0	0	0	0	0	0		0	0	0	0	0	0		0	0	0	0	0	0		0	0	0	0	0	0
0	0	0	0	0	0	0		0	0	0	0	0	0		0	0	0	0	0	0		0	0	0	0	0	0
0	0	0	0	0	0	0		0	0	0	0	0	0		0	0	0	0	0	0		0	0	0	0	0	0
0	0	0	0	0	0	0		0	0	0	0	0	0		0	0	0	0	0	0		0	0	0	0	0	0
0	0	0	0	0	0	0		0	0	0	0	0	0		0	0	0	0	0	0		0	0	0	0	0	0
0	0	0	0	0	0	0		0	0	0	0	0	0		0	0	0	0	0	0		0	0	0	0	0	0
0	0	0	0	0	0	0		0	0	0	0	0	0		0	0	0	0	0	0		0	0	0	0	0	0
0	0	0	0	0	0	0		0	0	0	0	0	0		0	0	0	0	0	0		0	0	0	0	0	0
0	0	0	0	0	0	0		0	0	0	0	0	0		0	0	0	0	0	0		0	0	0	0	0	0
0	0	0	0	0	0	0		0	0	0	0	0	0		0	0	0	0	0	0		0	0	0	0	0	0
0	0	0	0	0	0	0		0	0	0	0	0	0		0	0	0	0	0	0		0	0	0	0	0	0
0	0	0	0	0	0	0		0	0	0	0	0	0		0	0	0	0	0	0		0	0	0	0	0	0
0	0	0	0	0	0	0		0	0	0	0	0	0		0	0	0	0	0	0		0	0	0	0	0	0
0	0	0	0	0	0	0		0	0	0	0	0	0		0	0	0	0	0	0		0	0	0	0	0	0
0	0	0	0	0	0	0		0	0	0	0	0	0		0	0	0	0	0	0		0	0	0	0	0	0
0	0	0	0	0	0	0		0	0	0	0	0	0		0	0	0	0	0	0		0	0	0	0	0	0
0	0	0	0	0	0	0		0	0	0	0	0	0		0	0	0	0	0	0		0	0	0	0	0	0
0	0	0	0	0	0	0		0	0	0	0	0	0		0	0	0	0	0	0		0	0	0	0	0	0
0	0	0	0	0	0	0		0	0	0	0	0	0		0	0	0	0	0	0		0	0	0	0	0	0
0	0	0	0	0	0	0		0	0	0	0	0	0		0	0	0	0	0	0		0	0	0	0	0	0
0	0	0	0	0	0	0		0	0	0	0	0	0		0	0	0	0	0	0		0	0	0	0	0	0
0	0	0	0	0	0	0		0	0	0	0	0	0		0	0	0	0	0	0		0	0	0	0	0	0
0	0	0	0	0	0	0		0	0	0	0	0	0		0	0	0	0	0	0		0	0	0	0	0	0
0	0	0	0	0	0	0		0	0	0	0	0	0		0	0	0	0	0	0		0	0	0	0	0	0
0	0	0	0	0	0	0		0	0	0	0	0	0		0	0	0	0	0	0		0	0	0	0	0	0
0	0	0	0	0	0	0		0	0	0	0	0	0		0	0	0	0	0	0		0	0	0	0	0	0
0	0	0	0	0	0	0		0	0	0	0	0	0		0	0	0	0	0	0		0	0	0	0	0	0
0	0	0	0	0	0	0		0	0	0	0	0	0		0	0	0	0	0	0		0	0	0	0	0	0
0	0	0	0	0	0	0		0	0	0	0	0	0		0	0	0	0	0	0		0	0	0	0	0	0
0	0	0	0	0	0	0		0	0	0	0	0	0		0	0	0	0	0	0		0	0	0	0	0	0
0	0	0	0	0	0	0		0	0	0	0	0	0		0	0	0	0	0	0		0	0	0	0	0	0
0	0	0	0	0	0	0		0	0	0	0	0	0		0	0	0	0	0	0		0	0	0	0	0	0
0	0	0	0	0	0	0		0	0	0	0	0	0		0	0	0	0	0	0		0	0	0	0	0	0
0	0	0	0	0	0	0		0	0	0	0	0	0		0	0	0	0	0	0		0	0	0	0	0	0
0	0	0	0	0	0	0		0	0	0	0	0	0		0	0	0	0	0	0		0	0	0	0	0	0
0	0	0	0	0	0	0		0	0	0	0	0	0		0	0	0	0	0	0		0	0	0	0	0	0
0	0	0	0	0	0	0		0	0	0	0	0	0		0	0	0	0	0	0		0	0	0	0	0	0
0	0	0	0	0	0	0		0	0	0	0	0	0		0	0	0	0	0	0		0	0	0	0	0	0
0	0	0	0	0	0	0		0	0	0	0	0	0		0	0	0	0	0	0		0	0	0	0	0	0
0	0	0	0	0	0	0		0	0	0	0	0	0		0	0	0	0	0	0		0	0	0	0	0	0
0	0	0	0	0	0	0		0	0	0	0	0	0		0	0	0	0	0	0		0	0	0	0	0	0
0	0	0	0	0	0	0		0	0	0	0	0	0		0	0	0	0	0	0		0	0	0	0	0	0
0	0	0	0	0	0	0		0	0	0	0	0	0		0	0	0	0	0	0		0	0	0	0	0	0
0	0	0	0	0	0	0		0	0	0	0	0	0		0	0	0	0	0	0		0	0	0	0	0	0
0	0	0	0	0	0	0		0	0	0	0	0	0		0	0	0	0	0	0		0	0	0	0	0	0
0	0	0	0	0	0	0		0	0	0	0	0	0		0	0	0	0	0	0		0	0	0	0	0	0
0	0	0	0	0	0	0		0	0	0	0	0	0		0	0	0	0	0	0		0	0	0	0	0	0
0	0	0	0	0	0	0		0	0	0	0	0	0		0	0	0	0	0	0		0	0	0	0	0	0
0	0	0	0	0	0	0		0	0	0	0	0	0		0	0	0	0	0	0		0	0	0	0	0	0
0	0	0	0	0	0	0		0	0	0	0	0	0		0	0	0	0	0	0		0	0	0	0	0	0
0	0	0	0	0	0	0		0	0	0	0	0	0		0	0	0	0	0	0		0	0	0	0	0	0
0	0	0	0	0	0	0		0	0	0	0	0	0		0	0	0	0	0	0		0	0	0	0	0	0
0	0	0	0	0	0	0		0	0	0	0	0	0		0	0	0	0	0	0		0	0	0	0	0	0
0	0	0	0	0	0	0		0	0	0	0	0	0		0	0	0	0	0	0		0	0	0	0	0	0
0	0	0	0	0	0	0		0	0	0	0	0	0		0	0	0	0	0	0		0	0	0	0	0	0
0	0	0	0	0	0	0		0	0	0	0	0	0		0	0	0	0	0	0		0	0	0	0	0	0
0	0	0	0	0	0	0		0	0	0	0	0	0		0	0	0	0	0	0		0	0	0	0	0	0
0	0	0	0	0	0	0		0	0	0	0	0	0		0	0	0	0	0	0		0	0	0	0	0	0
0	0	0	0	0	0	0		0	0	0	0	0	0		0	0	0	0	0	0		0	0	0	0	0	0
0	0	0	0	0	0	0		0	0	0	0	0	0		0	0	0	0	0	0		0	0	0	0	0	0
0	0	0	0	0	0	0		0	0	0	0	0	0		0	0	0	0	0	0		0	0	0	0	0	0
0	0	0	0	0	0	0		0	0	0	0	0	0		0	0	0	0	0	0		0	0	0	0	0	0
0	0	0	0	0	0	0		0	0	0	0	0	0		0	0	0	0	0	0		0	0	0	0	0	0
0	0	0	0	0	0	0		0	0	0	0	0	0		0	0	0	0	0	0		0	0	0	0	0	0
0	0	0	0	0	0	0		0	0	0	0	0	0		0	0	0	0	0	0		0	0	0	0	0	0
0	0	0	0	0	0	0		0	0	0	0	0	0		0	0	0	0	0	0		0	0	0	0	0	0
0	0	0	0	0	0	0		0	0	0	0	0	0		0	0	0	0	0	0		0	0	0	0	0	0
0	0	0	0	0	0	0		0	0	0	0	0	0		0	0	0	0	0	0		0	0	0	0	0	0
0	0	0	0	0	0	0		0	0	0	0	0	0		0	0	0	0	0	0		0	0	0	0	0	0
0	0	0	0	0	0	0		0	0	0	0	0	0		0	0	0	0	0	0		0	0	0	0	0	0
0	0	0	0	0	0	0		0	0	0	0	0	0		0	0	0	0	0	0		0	0	0	0	0	0
0	0	0	0	0	0	0		0	0	0	0	0	0		0	0	0	0	0	0		0	0	0	0	0	0
0	0	0	0	0	0	0		0	0	0	0	0	0		0	0	0	0	0	0		0	0	0	0	0	0
0	0	0	0	0	0	0		0	0	0	0	0	0		0	0	0	0	0	0		0	0	0	0	0	0
0	0	0	0	0	0	0		0	0	0	0	0	0		0	0	0	0	0	0		0	0	0	0	0	0
0	0	0	0	0	0	0		0	0	0	0	0	0		0	0	0	0	0	0		0	0	0	0	0	0
0	0	0	0	0	0	0		0	0	0	0	0	0		0	0	0	0	0	0		0	0	0	0	0	0
0	0	0	0	0	0	0		0	0	0	0	0	0		0	0	0	0	0	0		0	0	0	0	0	0
0	0	0	0	0	0	0		0	0	0	0	0	0		0	0	0	0	0	0		0	0	0	0	0	0
0	0	0	0	0	0	0		0	0	0	0	0	0		0	0	0	0	0	0		0	0	0	0	0	0
0	0	0	0	0	0	0		0	0	0	0	0	0		0	0	0	0	0	0		0	0	0	0	0	0
0	0	0	0	0	0	0		0	0	0	0	0	0		0	0	0	0	0	0		0	0	0	0	0	0
0	0	0	0	0	0	0		0	0	0	0	0	0		0	0	0	0	0	0		0	0	0	0	0	0
0	0	0	0	0	0	0		0	0	0	0	0	0		0	0	0	0	0	0		0	0	0	0	0	0
0	0	0	0	0	0	0		0	0	0	0	0	0		0	0	0	0	0	0		0	0	0	0	0	0
0	0	0	0	0	0	0		0	0	0	0	0	0		0	0	0	0	0	0		0	0	0	0	0	0
0	0	0	0	0	0	0		0	0	0	0	0	0		0	0	0	0	0	0		0	0	0	0	0	0
0	0	0	0	0	0	0		0	0	0	0	0	0		0	0	0	0	0	0		0	0	0	0	0	0
0	0	0	0	0	0	0		0	0	0	0	0	0		0	0	0	0	0	0		0	0	0	0	0	0
0	0	0	0	0	0	0		0	0	0	0	0	0		0	0	0	0	0	0		0	0	0	0	0	0
0	0	0	0	0	0	0		0	0	0	0	0	0		0	0	0	0	0	0		0	0	0	0	0	0
0	0	0	0	0	0	0		0	0	0	0	0	0		0	0	0	0	0	0		0	0	0	0	0	0
0	0	0	0	0	0	0		0	0	0	0	0	0		0	0	0	0	0	0		0	0	0	0	0	0
0	0	0	0	0	0	0		0	0	0	0	0	0		0	0	0	0	0	0		0	0	0	0	0	0
0	0	0	0	0	0	0		0	0	0	0	0	0		0	0	0	0	0	0		0	0	0	0	0	0
0	0	0	0	0	0	0		0	0	0	0	0	0		0	0	0	0	0	0		0	0	0	0	0	0
0	0	0	0	0	0	0		0	0	0	0	0	0		0	0	0	0	0	0		0	0	0	0	0	0
0	0	0	0	0	0	0		0	0	0	0	0	0		0	0	0	0	0	0		0	0	0	0	0	0
0	0	0	0	0	0	0		0	0	0	0	0	0		0	0	0	0	0	0		0	0	0	0	0	0
0	0	0	0	0	0	0		0	0	0	0	0	0		0	0	0	0	0	0		0	0	0	0	0	0
0	0	0	0	0	0	0		0	0	0	0	0	0		0	0	0	0	0	0		0	0	0	0	0	0
0	0	0	0	0	0	0		0	0	0	0	0	0		0	0	0	0	0	0		0	0	0	0	0	0
0	0	0	0	0	0	0		0	0	0	0	0	0		0	0	0	0	0	0		0	0	0	0	0	0
0	0	0	0	0	0	0		0	0	0	0	0	0		0	0	0	0	0	0		0	0	0	0	0	0
0	0	0	0	0	0	0		0	0	0	0	0	0		0	0	0	0	0	0		0	0	0	0	0	0
0	0	0	0	0	0	0		0	0	0	0	0	0		0	0	0	0	0	0		0	0	0	0	0	0
0	0	0	0	0	0	0		0	0	0	0	0	0		0	0	0	0	0	0		0	0	0	0	0	0
0	0	0	0	0	0	0		0	0	0	0	0	0		0	0	0	0	0	0		0	0	0	0	0	0
0	0	0	0	0	0	0		0	0	0	0	0	0		0	0	0	0	0	0		0	0	0	0	0	0
0	0	0	0	0	0	0		0	0	0	0	0	0		0	0	0	0	0	0		0	0	0	0	0	0
0	0	0	0	0	0	0		0	0	0	0	0	0		0	0	0	0	0	0		0	0	0	0	0	0
0	0	0	0	0	0	0		0	0	0	0	0	0		0	0	0	0	0	0		0	0	0	0	0	0
0	0	0	0	0	0	0		0	0	0	0	0	0		0	0	0	0	0	0		0	0	0	0	0	0
0	0	0	0	0	0	0		0	0	0	0	0	0		0	0	0	0	0	0		0	0	0	0	0	0
0	0	0	0	0	0	0		0	0	0	0	0	0		0	0	0	0	0	0		0	0	0	0	0	0
0	0	0	0	0	0	0		0	0	0	0	0	0		0	0	0	0	0	0		0	0	0	0	0	0
0	0	0	0	0	0	0		0	0	0	0	0	0		0	0	0	0	0	0		0	0	0	0	0	0
0	0	0	0	0	0	0		0	0	0	0	0	0		0	0	0	0	0	0		0	0	0	0	0	0
0	0	0	0	0	0	0		0	0	0	0	0	0		0	0	0	0	0	0		0	0	0	0	0	0
0	0	0	0	0	0	0		0	0	0	0	0	0		0	0	0	0	0	0		0	0	0	0	0	0
0	0	0	0	0	0	0		0	0	0	0	0	0		0	0	0	0	0	0		0	0	0	0	0	0
0	0	0	0	0	0	0		0	0	0	0	0	0		0	0	0	0	0	0		0	0	0	0	0	0
0	0	0	0	0	0	0		0	0	0	0	0	0		0	0	0	0	0	0		0	0	0	0	0	0
0	0	0	0	0	0	0		0	0	0	0	0	0		0	0	0	0	0	0		0	0	0	0	0	0
0	0	0	0	0	0	0		0	0	0	0	0	0		0	0	0	0	0	0		0	0	0	0	0	0
0	0	0	0	0	0	0		0	0	0	0	0	0		0	0	0	0	0	0		0	0	0	0	0	0
0	0	0	0	0	0	0		0	0	0	0	0	0		0	0	0	0	0	0		0	0	0	0	0	0
0	0	0	0	0	0	0		0	0	0	0	0	0		0	0	0	0	0	0		0	0	0	0	0	0
0	0	0	0	0	0	0		0	0	0	0	0	0		0	0	0	0	0	0		0	0	0	0	0	0
0	0	0	0	0	0	0		0	0	0	0	0	0		0	0	0	0	0	0		0	0	0	0	0	0
0	0	0	0	0	0	0		0	0	0	0	0	0		0	0	0	0	0	0		0	0	0	0	0	0
0	0	0	0	0	0	0		0	0	0	0	0	0		0	0	0	0	0	0		0	0	0	0	0	0
0	0	0	0	0	0	0		0	0	0	0	0	0		0	0	0	0	0	0		0	0	0	0	0	0
0	0	0	0	0	0	0		0	0	0	0	0	0		0	0	0	0	0	0		0	0	0	0	0	0
0	0	0	0	0	0	0		0	0	0	0	0	0		0	0	0	0	0	0		0	0	0	0	0	0
0	0	0	0	0	0	0		0	0	0	0	0	0		0	0	0	0	0	0		0	0	0	0	0	0
0	0	0	0	0	0	0		0	0	0	0	0	0		0	0	0	0	0	0		0	0	0	0	0	0
0	0	0	0	0	0	0		0	0	0	0	0	0		0	0	0	0	0	0		0	0	0	0	0	0
0	0	0	0	0	0	0		0	0	0	0	0	0		0	0	0	0	0	0		0	0	0	0	0	0
0	0	0	0	0	0	0		0	0	0	0	0	0		0	0	0	0	0	0		0	0	0	0	0	0
0	0	0	0	0	0	0		0	0	0	0	0	0		0	0	0	0	0	0		0	0	0	0	0	0
0	0	0	0	0	0	0		0	0	0	0	0	0		0	0	0	0	0	0		0	0	0	0	0	0
0	0	0	0	0	0	0		0	0	0	0	0	0		0	0	0	0	0	0		0	0	0	0	0	0
0	0	0	0	0	0	0		0	0	0	0	0	0		0	0	0	0	0	0		0	0	0	0	0	0
0	0	0	0	0	0	0		0	0	0	0	0	0		0	0	0	0	0	0		0	0	0	0	0	0
0	0	0	0	0	0	0		0	0	0	0	0	0		0	0	0	0	0	0		0	0	0	0	0	0
0	0	0	0	0	0	0		0	0	0	0	0	0		0	0	0	0	0	0		0	0	0	0	0	0
0	0	0	0	0	0	0		0	0	0	0	0	0		0	0	0	0	0	0		0	0	0	0	0	0
0	0	0	0	0	0	0		0	0	0	0	0	0		0	0	0	0	0	0		0	0	0	0	0	0
0	0	0	0	0	0	0		0	0	0	0	0	0		0	0	0	0	0	0		0	0	0	0	0	0
0	0	0	0	0	0	0		0	0	0	0	0	0		0	0	0	0	0	0		0	0	0	0	0	0
0	0	0	0	0	0	0		0	0	0	0	0	0		0	0	0	0	0	0		0	0	0	0	0	0
0	0	0	0	0	0	0		0	0	0	0	0	0		0	0	0	0	0	0		0	0	0	0	0	0
0	0	0	0	0	0	0		0	0	0	0	0	0		0	0	0	0	0	0		0	0	0	0	0	0
0	0	0	0	0	0	0		0	0	0	0	0	0		0	0	0	0	0	0		0	0	0	0	0	0
0	0	0	0	0	0	0		0	0	0	0	0	0		0	0	0	0	0	0		0	0	0	0	0	0
0	0	0	0	0	0	0		0	0	0	0	0	0		0	0	0	0	0	0		0	0	0	0	0	0
0	0	0	0	0	0	0		0	0	0	0	0	0		0	0	0	0	0	0		0	0	0	0	0	0
0	0	0	0	0	0	0		0	0	0	0	0	0		0	0	0	0	0	0		0	0	0	0	0	0
0	0	0	0	0	0	0		0	0	0	0	0	0		0	0	0	0	0	0		0	0	0	0	0	0
0	0	0	0	0	0	0		0	0	0	0	0	0		0	0	0	0	0	0		0	0	0	0	0	0
0	0	0	0	0	0	0		0	0	0	0	0	0		0	0	0	0	0	0		0	0	0	0	0	0
0	0	0	0	0	0	0		0	0	0	0	0	0		0	0	0	0	0	0		0	0	0	0	0	0
0	0	0	0	0	0	0		0	0	0	0	0	0		0	0	0	0	0	0		0	0	0	0	0	0
0	0	0	0	0	0	0		0	0	0	0	0	0		0	0	0	0	0	0		0	0	0	0	0	0
0	0	0	0	0	0	0		0	0	0	0	0	0		0	0	0	0	0	0		0	0	0	0	0	0
0	0	0	0	0	0	0		0	0	0	0	0	0		0	0	0	0	0	0		0	0	0	0	0	0
0	0	0	0	0	0	0		0	0	0	0	0	0		0	0	0	0	0	0		0	0	0	0	0	0
0	0	0	0	0	0	0		0	0	0	0	0	0		0	0	0	0	0	0		0	0	0	0	0	0
0	0	0	0	0	0	0		0	0	0	0	0	0		0	0	0	0	0	0		0	0	0	0	0	0
0	0	0	0	0	0	0		0	0	0	0	0	0		0	0	0	0	0	0		0	0	0	0	0	0
0	0	0	0	0	0	0		0	0	0	0	0	0		0	0	0	0	0	0		0	0	0	0	0	0
0	0	0	0	0	0	0		0	0	0	0	0	0		0	0	0	0	0	0		0	0	0	0	0	0
0	0	0	0	0	0	0		0	0	0	0	0	0		0	0	0	0	0	0		0	0	0	0	0	0
0	0	0	0	0	0	0		0	0	0	0	0	0		0	0	0	0	0	0		0	0	0	0	0	0
0	0	0	0	0	0	0		0	0	0	0	0	0		0	0	0	0	0	0		0	0	0	0	0	0
0	0	0	0	0	0	0		0	0	0	0	0	0		0	0	0	0	0	0		0	0	0	0	0	0
0	0	0	0	0	0	0		0	0	0	0	0	0		0	0	0	0	0	0		0	0	0	0	0	0
0	0	0	0	0	0	0		0	0	0	0	0	0		0	0	0	0	0	0		0	0	0	0	0	0
0	0	0	0	0	0	0		0	0	0	0	0	0		0	0	0	0	0	0		0	0	0	0	0	0
0	0	0	0	0	0	0		0	0	0	0	0	0		0	0	0	0	0	0		0	0	0	0	0	0
0	0	0	0	0	0	0		0	0	0	0	0	0		0	0	0	0	0	0		0	0	0	0	0	0
0	0	0	0	0	0	0		0	0	0	0	0	0		0	0	0	0	0	0		0	0	0	0	0	0
0	0	0	0	0	0	0		0	0	0	0	0	0		0	0	0	0	0	0		0	0	0	0	0	0
0	0	0	0	0	0	0		0	0	0	0	0	0		0	0	0	0	0	0		0	0	0	0	0	0
0	0	0	0	0	0	0		0	0	0	0	0	0		0	0	0	0	0	0		0	0	0	0	0	0
0	0	0	0	0	0	0		0	0	0	0	0	0		0	0	0	0	0	0		0	0	0	0	0	0
0	0	0	0	0	0	0		0	0	0	0	0	0		0	0	0	0	0	0		0	0	0	0	0	0
0	0	0	0	0	0	0		0	0	0	0	0	0		0	0	0	0	0	0		0	0	0	0	0	0
0	0	0	0	0	0	0		0	0	0	0	0	0		0	0	0	0	0	0		0	0	0	0	0	0
0	0	0	0	0	0	0		0	0	0	0	0	0		0	0	0	0	0	0		0	0	0	0	0	0
0	0	0	0	0	0	0		0	0	0	0	0	0		0	0	0	0	0	0		0	0	0	0	0	0
0	0	0	0	0	0	0		0	0	0	0	0	0		0	0	0	0	0	0		0	0	0	0	0	0
0	0	0	0	0	0	0		0	0	0	0	0	0		0	0	0	0	0	0		0	0	0	0	0	0
0	0	0	0	0	0	0		0	0	0	0	0	0		0	0	0	0	0	0		0	0	0	0	0	0
0	0	0	0	0	0	0		0	0	0	0	0	0		0	0	0	0	0	0		0	0	0	0	0	0
0	0	0	0	0	0	0		0	0	0	0	0	0		0	0	0	0	0	0		0	0	0	0	0	0
0	0	0	0	0	0	0		0	0	0	0	0	0		0	0	0	0	0	0		0	0	0	0	0	0
0	0	0	0	0	0	0		0	0	0	0	0	0		0	0	0	0	0	0		0	0	0	0	0	0
0	0	0	0	0	0	0		0	0	0	0	0	0		0	0	0	0	0	0		0	0	0	0	0	0
0	0	0	0	0	0	0		0	0	0	0	0	0		0	0	0	0	0	0		0	0	0	0	0	0
0	0	0	0	0	0	0		0	0	0	0	0	0		0	0	0	0	0	0		0	0	0	0	0	0
0	0	0	0	0	0	0		0	0	0	0	0	0		0	0	0	0	0	0		0	0	0	0	0	0
0	0	0	0	0	0	0		0	0	0	0	0	0		0	0	0	0	0	0		0	0	0	0	0	0
0	0	0	0	0	0	0		0	0	0	0	0	0		0	0	0	0	0	0		0	0	0	0	0	0
0	0	0	0	0	0	0		0	0	0	0	0	0		0	0	0	0	0	0		0	0	0	0	0	0
0	0	0	0	0	0	0		0	0	0	0	0	0		0	0	0	0	0	0		0	0	0	0	0	0
0	0	0	0	0	0	0		0	0	0	0	0	0		0	0	0	0	0	0		0	0	0	0	0	0
0	0	0	0	0	0	0		0	0	0	0	0	0		0	0	0	0	0	0		0	0	0	0	0	0
0	0	0	0	0	0	0		0	0	0	0	0	0		0	0	0	0	0	0		0	0	0	0	0	0
0	0	0	0	0	0	0		0	0	0	0	0	0		0	0	0	0	0	0		0	0	0	0	0	0
0	0	0	0	0	0	0		0	0	0	0	0	0		0	0	0	0	0	0		0	0	0	0	0	0
0	0	0	0	0	0	0		0	0	0	0	0	0		0	0	0	0	0	0		0	0	0	0	0	0
0	0	0	0	0	0	0		0	0	0	0	0	0		0	0	0	0	0	0		0	0	0	0	0	0
0	0	0	0	0	0	0		0	0	0	0	0	0		0	0	0	0	0	0		0	0	0	0	0	0
0	0	0	0	0	0	0		0	0	0	0	0	0		0	0	0	0	0	0		0	0	0	0	0	0
0	0	0	0	0	0	0		0	0	0	0	0	0		0	0	0	0	0	0		0	0	0	0	0	0
0	0	0	0	0	0	0		0	0	0	0	0	0		0	0	0	0	0	0		0	0	0	0	0	0
0	0	0	0	0	0	0		0	0	0	0	0	0		0	0	0	0	0	0		0	0	0	0	0	0
0	0	0	0	0	0	0		0	0	0	0	0	0		0	0	0	0	0	0		0	0	0	0	0	0
0	0	0	0	0	0	0		0	0	0	0	0	0		0	0	0	0	0	0		0	0	0	0	0	0
0	0	0	0	0	0	0		0	0	0	0	0	0		0	0	0	0	0	0		0	0	0	0	0	0
0	0	0	0	0	0	0		0	0	0	0	0	0		0	0	0	0	0	0		0	0	0	0	0	0
0	0	0	0	0	0	0		0	0	0	0	0	0		0	0	0	0	0	0		0	0	0	0	0	0
0	0	0	0	0	0	0		0	0	0	0	0	0		0	0	0	0	0	0		0	0	0	0	0	0
0	0	0	0	0	0	0		0	0	0	0	0	0		0	0	0	0	0	0		0	0	0	0	0	0
0	0	0	0	0	0	0		0	0	0	0	0	0		0	0	0	0	0	0		0	0	0	0	0	0
0	0	0	0	0	0	0		0	0	0	0	0	0		0	0	0	0	0	0		0	0	0	0	0	0
0	0	0	0	0	0	0		0	0	0	0	0	0		0	0	0	0	0	0		0	0	0	0	0	0
0	0	0	0	0	0	0		0	0	0	0	0	0		0	0	0	0	0	0		0	0	0	0	0	0
0	0	0	0	0	0	0		0	0	0	0	0	0		0	0	0	0	0	0		0	0	0	0	0	0
0	0	0	0	0	0	0		0	0	0	0	0	0		0	0	0	0	0	0		0	0	0	0	0	0
0	0	0	0	0	0	0		0	0	0	0	0	0		0	0	0	0	0	0		0	0	0	0	0	0
0	0	0	0	0	0	0		0	0	0	0	0	0		0	0	0	0	0	0		0	0	0	0	0	0
0	0	0	0	0	0	0		0	0	0	0	0	0		0	0	0	0	0	0		0	0	0	0	0	0
0	0	0	0	0	0	0		0	0	0	0	0	0		0	0	0	0	0	0		0	0	0	0	0	0
0	0	0	0	0	0	0		0	0	0	0	0	0		0	0	0	0	0	0		0	0	0	0	0	0
0	0	0	0	0	0	0		0	0	0	0	0	0		0	0	0	0	0	0		0	0	0	0	0	0
0	0	0	0	0	0	0		0	0	0	0	0	0		0	0	0	0	0	0		0	0	0	0	0	0
0	0	0	0	0	0	0		0	0	0	0	0	0		0	0	0	0	0	0		0	0	0	0	0	0
0	0	0	0	0	0	0		0	0	0	0	0	0		0	0	0	0	0	0		0	0	0	0	0	0
0	0	0	0	0	0	0		0	0	0	0	0	0		0	0	0	0	0	0		0	0	0	0	0	0
0	0	0	0	0	0	0		0	0	0	0	0	0		0	0	0	0	0	0		0	0	0	0	0	0
0	0	0	0	0	0	0		0	0	0	0	0	0		0	0	0	0	0	0		0	0	0	0	0	0
0	0	0	0	0	0	0		0	0	0	0	0	0		0	0	0	0	0	0		0	0	0	0	0	0
0	0	0	0	0	0	0		0	0	0	0	0	0		0	0	0	0	0	0		0	0	0	0	0	0
0	0	0	0	0	0	0		0	0	0	0	0	0		0	0	0	0	0	0		0	0	0	0	0	0
0	0	0	0	0	0	0		0	0	0	0	0	0		0	0	0	0	0	0		0	0	0	0	0	0
0	0	0	0	0	0	0		0	0	0	0	0	0		0	0	0	0	0	0		0	0	0	0	0	0
0	0	0	0	0	0	0		0	0	0	0	0	0		0	0	0	0	0	0		0	0	0	0	0	0
0	0	0	0	0	0	0		0	0	0	0	0	0		0	0	0	0	0	0		0	0	0	0	0	0
0	0	0	0	0	0	0		0	0	0	0	0	0		0	0	0	0	0	0		0	0	0	0	0	0
0	0	0	0	0	0	0		0	0	0	0	0	0		0	0	0	0	0	0		0	0	0	0	0	0

## Sheet: Data corrected cropped
X	L1A1	L1A2	L1A3	L1A4	L1A5	L1A6		L2A1	L2A2	L2A3	L2A4	L2A5	L2A6		L3A1	L3A2	L3A3	L3A4	L3A5	L3A6		L4A1	L4A2	L4A3	L4A4	L4A5	L4A6
-6.3	-4.98	-1.79	-3.15	-4.91	-1.39	0		0.59	0.29	-2.33	0.43	2.18	0		-0.75	-0.63	-3.21	-1.42	0.67	0		-0.04	0.56	-0.4	-2.08	-2.06	0
-5.4	1.51	-0.69	0.58	-1.08	-3.26	0		1.7	0.58	3.84	1.57	-1.3	0		3	-1.68	-0.43	1.3	-0.09	0		2.23	1.3	1.19	1.66	3.83	0
-4.5	0.12	0.41	-0.86	1.43	-0.18	0		-0.85	1.6	0.28	0.14	1.5	0		-0.84	1.21	-1.24	1.84	2.89	0		2.3	2.4	4.09	3.02	5.35	0
-3.6	2.64	3.35	3.96	2.87	4.41	0		0.69	4.09	2.74	2.59	2.81	0		2.25	3.58	2.41	2.83	1.24	0		-1.12	0.44	-0.49	-1.47	-3.8	0
-2.7	-0.09	0.42	0.89	-0.07	0.8	0		2.43	1.37	3.09	1.55	1.36	0		3.73	0.99	3.78	3.3	4.9	0		-1.41	-0.9	1.02	0.51	-3.41	0
-1.8	0.69	0.29	2.52	3.17	-0.31	0		1.28	2.63	-1.07	-1.31	0.63	0		1.22	-1.3	-1.67	-2.49	1.08	0		-0.57	-1.36	-0.1	-1.44	-0.22	0
-0.9	0.02	-1.77	-1.44	1.47	-3.49	0		-3.57	-4.18	-3.85	-2.83	-6.51	0		1.39	0.08	0.42	0.27	-0.66	0		1.92	1.32	1.77	2.17	0.34	0
0	-1.61	-2.88	-0.87	-1.62	-5.02	0		-2.62	-4.18	-1.02	-2.29	-4.31	0		3.08	1.96	2.1	2.05	1.37	0		3.24	4.25	3.17	2.83	0.56	0
0.9	-0.16	3.67	1.48	2.28	0.67	0		1.45	0.97	1.92	1.27	-2.57	0		0.58	-1.29	-1.69	1.29	-2.18	0		1.15	4.05	4.04	2.76	0.11	0
1.8	-2.5	1.55	0.71	-1.31	0.51	0		-2.27	-1.64	-1.43	-1.63	-0.75	0		1.12	0.37	-0.6	0.41	-0.42	0		-0.24	4.4	1.3	0.17	-0.66	0
2.7	2.78	1.21	3.64	3.28	-1.32	0		-1.94	-0.19	1.13	-1.8	0.68	0		1.51	3.07	0.86	-0.11	4.08	0		-0.31	3.45	2.21	0.87	2.81	0
3.6	-0.53	2.05	-0.04	-0.38	2.69	0		-1.75	-2.71	-5.1	-4.53	-3.32	0		0.39	1.31	-2.09	-1.61	0.74	0		-2.88	4.08	0.17	0.48	-3.46	0
4.5	-0.47	1.02	1.19	0.3	-0.78	0		5.36	4.2	2.22	6.12	3.62	0		3.83	2.56	1.75	3.76	3.07	0		0.92	2.02	0.54	0.21	-1.54	0
5.4	-2.16	-2.09	-2.36	-1.55	-2.09	0		-0.95	0.44	-0.1	1.4	0.52	0		0.33	0.74	-2.34	0.1	0.87	0		2.8	0.24	-0.26	0.15	-1.47	0
6.3	0.15	2.21	2.25	2.5	0.41	0		2.08	3.05	2.98	3.3	1.13	0		0.2	1.98	-1.57	2.21	-1.75	0		-1.96	0.83	-0.39	0.6	-2.84	0
7.2	-3.97	-2.31	-2.64	-3.57	-1.93	0		-1.27	0.1	-1.2	-1.04	2.12	0		0.43	0.72	-1.83	-0.79	1.42	0		-0.92	-0.21	-1.81	-0.64	-1.91	0
8.1	-2.34	-3.26	2.3	1.05	0.17	0		1.92	1.06	4.4	2.96	2.8	0		3.98	2.96	3.96	6.73	4.92	0		1.94	2.73	0.76	4.58	-0.6	0
9	0.75	-1.23	2.52	3.97	2.59	0		0.77	0.19	0.15	-0.91	-1.53	0		-2.6	-1.08	-1.78	-3.86	-2.49	0		2	1.51	0.11	1.09	-2.16	0
9.9	0.88	-0.04	-0.35	2.39	-2.68	0		0.59	0.35	-2.25	-2.19	-4.93	0		0.15	1.76	0.09	1.72	0.91	0		5.21	1.91	3.06	2.46	-1.38	0
10.8	-5.56	-3.96	-1	-1.94	-1.75	0		2.48	1.33	1.75	1.23	0.11	0		2.04	0.66	0.58	0.74	1.87	0		5.07	1.93	1.48	3.6	2.75	0
11.7	-2.3	-1.98	-0.6	0.39	-2.35	0		1.17	-0.12	1.99	-0.77	0.67	0		0.08	0.09	-2.11	-2.11	-0.42	0		4.1	3.04	-1.84	-0.26	-1.26	0
12.6	-0.57	-2.59	-0.24	-1.27	-3.55	0		0.53	1.12	-1.77	-0.44	-1.34	0		-0.15	1.79	-0.37	0.33	0.18	0		5.02	2.37	1.52	-1.66	-2.22	0
13.5	-0.37	-0.71	1.1	3.18	1.28	0		0.23	-2.81	-3.98	-3.63	-4.76	0		-0.11	1.66	-1.43	-1.25	-3.57	0		2.75	3.26	-0.2	-0.62	-4.82	0
14.4	-0.21	-1.25	3.42	1.09	0.72	0		3.5	3.53	3.7	-1.3	1.11	0		4.01	2.09	2.87	1.2	4.26	0		4.84	1.43	3.43	1.93	0.14	0
15.3	-0.61	-3.2	1.23	-1.35	0.17	0		2.97	-0.13	-2.24	0.55	-1.35	0		3.51	1.26	0.46	3.15	0.52	0		5.68	3.49	2.98	1.84	-3.62	0
16.2	-1.55	-3.55	0.23	-1.6	-3.38	0		2.89	0.81	1.14	0.29	-0.8	0		1.67	5.58	0.02	1.58	3.35	0		3.32	2.93	-1.06	0.77	-2.6	0
17.1	0.43	-1.24	1.02	-0.69	-1.76	0		1.69	-0.61	0.77	-2.63	-0.2	0		2.22	1.02	3.19	0.5	1.7	0		6.2	2.17	4.08	0.42	-2.99	0
18	-0.34	-0.31	1.85	2.3	2.62	0		1.08	1.28	0.8	-0.99	-0.11	0		2.32	2.84	3.58	-0.58	-0.27	0		4.7	2.6	2.52	2.05	-2.49	0
18.9	4.39	0.03	4.02	0.54	3.65	0		4.27	4.57	1.29	0.93	3.89	0		3.25	3.9	1.27	1.86	2.24	0		3.77	0.97	3.03	0.51	-6.42	0
19.8	-2.44	-1.57	-0.29	1.07	-0.52	0		0.77	-0.28	0.53	0.01	0.76	0		-1.31	2.81	-0.73	0.09	-1.05	0		4.38	4.49	4.24	0.36	-1.47	0
20.7	-1.44	-2.58	-1.59	-1.34	-1.81	0		2.25	0.4	-2.32	-0.25	0.38	0		-0.78	0.46	-1.92	-0.45	-1.68	0		2.08	-0.34	1.28	-0.43	-6.64	0
21.6	2.89	-2.87	2.19	1.95	0.5	0		2.99	0.61	0.39	1.04	0.28	0		0.69	-0.42	-0.54	0.68	-0.27	0		4.79	0.67	2.25	0.72	-2.97	0
22.5	2.43	-2.56	0.65	-0.24	-2.51	0		-1.82	-3.56	-2.32	-4.09	-4.73	0		-2.95	0.14	-1.33	-2.13	-2.12	0		6.04	3.61	0.89	-1.35	-1.33	0
23.4	2	-1.34	2.43	1.23	0.71	0		2.09	1.52	-0.81	0	-1.81	0		2.72	4.63	0.74	0.83	-0.36	0		8.58	5.13	2.57	1.83	-0.58	0
24.3	3.99	1.27	-0.15	3.37	1.91	0		-0.88	1.59	-1.69	1.38	-0.49	0		-0.08	1.49	0.24	0.29	1	0		5.65	1.15	-0.39	-3.11	-4.69	0
25.2	2.51	-1.25	1.05	2.98	0.12	0		1.05	-1.91	-1.14	-1.36	-0.78	0		0.52	-0.49	1.25	1.79	1.08	0		5.55	1.7	1.46	0.71	-1.42	0
26.1	-2.22	-4.64	-0.81	-3.29	-0.98	0		-2.88	-3.06	-0.27	-5.61	-2.54	0		0.53	3.92	1.57	-0.95	2.66	0		1.85	1.22	2.42	-0.98	-2.39	0
27	-1.17	-3.92	0.14	-1.24	-4.24	0		2.38	1.12	2.28	1	-0.55	0		1.92	0.34	1.77	0.7	0.23	0		7.14	2.26	2.11	2.36	-2.2	0
27.9	0.07	-2.17	1.91	2.64	0.97	0		0.69	-0.71	0.62	1.33	-0.43	0		-2.5	0.87	0.67	0.3	-4.29	0		3.32	3.58	1.79	0.9	-2.78	0
28.8	2.41	1.26	4.16	2.74	0.91	0		3.63	2.3	2.46	1.85	1.99	0		-0.03	1.1	0.93	-0.34	2.21	0		6.2	2.07	1.84	-0.24	-2.64	0
29.7	-0.94	-0.35	0.03	1.36	-0.17	0		0.59	-2.37	-3	-3.16	-2.21	0		1.75	2.64	3.31	4.58	4.09	0		5.63	3.89	3.55	3.12	-2.53	0
30.6	-1.67	-2.47	-0.55	-1.22	-0.04	0		2.22	0.81	2.27	-1.5	0.21	0		0.26	2.4	0.96	-0.23	0.02	0		6.15	5.09	4.52	-1.51	-1.62	0
31.5	0.68	-0.97	1.67	-0.25	2.04	0		4.36	3.19	2.63	1.44	0.88	0		2.87	5.95	2.71	5.16	4.85	0		7.13	6.53	6.14	2.18	0.79	0
32.4	0.41	-4.66	-1.31	-2.35	-3	0		1.65	0.34	0.36	0.65	-1.76	0		-0.21	4.47	1.68	1.26	1.67	0		1.44	0.76	0.86	-1.35	-2.89	0
33.3	2.8	-1.14	1.32	1.47	-0.21	0		5.05	1.43	2.37	1.14	1.02	0		3.14	1.52	2.52	2	1.73	0		5.24	1.59	3.58	-1.24	-4.54	0
34.2	0.39	-2.6	-0.27	-0.91	-0.75	0		4.73	2.31	1.18	-1.05	0.32	0		1.45	2.35	-0.91	-0.09	2.23	0		7.08	6.48	3.26	3.1	-0.62	0
35.1	1.57	-1.42	-0.77	-3.61	0.9	0		3.55	1.34	2.18	-1.18	3.04	0		-2.93	1.89	-0.84	-2.22	-0.06	0		5.03	4.44	3.74	0.67	-2.65	0
36	-0.66	-2.9	2.03	-0.47	0.31	0		1.38	0.44	-0.01	-0.9	-4.55	0		-0.63	1.73	-0.91	-2.68	-0.4	0		4.8	0.99	0.5	-3.55	-4.46	0
36.9	4.39	0.26	2.39	3.67	3.39	0		4.77	0.99	1.99	0.83	1.91	0		3.33	-0.24	-0.67	-0.1	1.12	0		8.11	2.23	3.3	0.29	-0.64	0
37.8	0.34	-1.25	3.89	-2.15	0.5	0		-0.65	1.6	2.78	-0.37	-0.2	0		-0.42	1.43	-1.48	-0.04	1.18	0		2.57	0.5	0.84	-1.7	-4.37	0
38.7	-1.7	-3.72	-0.98	0.68	-1.37	0		3.54	-0.63	0.41	0.92	1.52	0		2.06	1.41	-0.03	1.16	1.22	0		5.69	2.16	1.39	0.46	-3.17	0
39.6	-3.13	-3.16	-1.59	-3.42	-2.31	0		-1.66	-4.39	-1.52	-1.47	-2.05	0		-2.33	-1.31	-1.28	-3.28	-1.31	0		6.5	1.51	2.8	-3.71	-1.91	0
40.5	-1.37	0.23	2.56	1.13	0.26	0		-1.47	0.81	0.69	-0.91	-0.79	0		-0.76	-0.54	-0.16	0.09	-0.72	0		5.86	0.69	4.26	0.67	-2.69	0
41.4	0.09	-3.41	1.48	-1.65	-1.84	0		0.83	-1.95	-2.58	-3.3	-2.99	0		-1.12	1.28	1.55	-2.47	-0.45	0		5.76	2.76	2.77	-1.36	-3.44	0
42.3	-0.24	-6.15	-1.45	-3.59	-3.6	0		1.82	1.79	2.07	1.5	0.67	0		-1.18	2.32	0.37	1.45	-0.42	0		5.18	0.51	-0.73	0.83	-3.46	0
43.2	0.66	-1.64	1.81	-0.71	2.15	0		4.91	0.24	2.13	-1.48	1.42	0		0.92	1.47	-0.42	0.49	-0.97	0		5.53	1.64	0.29	-0.87	-2.77	0
44.1	1.93	0.57	5.48	0.13	-0.42	0		2.94	1.36	0.75	-0.74	0.37	0		-0.27	-0.8	-0.91	-1.51	-1.59	0		5.7	0.64	3.94	-2.75	-4.35	0
45	-0.06	-3.27	1.79	1.59	0.31	0		4.18	-1.02	-0.66	-0.93	-0.18	0		1.9	0.96	-0.18	-1.35	-0.59	0		3.45	-1.29	2.09	-5.44	-4.04	0
45.9	-0.04	-3.18	0.47	-1.8	-1.56	0		3.03	1.15	3.08	0.4	2.24	0		4.45	5.52	5.98	2.59	6.22	0		7.23	3.77	5.65	2	4.15	0
46.8	0.2	-2.81	2.98	-0.66	2.59	0		2.8	0.36	0.01	-0.78	-0.34	0		-1.41	1.12	-0.86	-1.51	1.31	0		2.94	0.58	1.33	-0.59	-1.89	0
47.7	1.3	0.54	5.4	3.32	3.94	0		4.11	2.97	1.91	0.99	0.81	0		-0.49	1.39	0.12	2.63	0.76	0		3.21	-0.99	-1.19	-0.75	-4.95	0
48.6	-0.16	-0.48	2.57	2.29	-0.11	0		2.46	-1.28	0.45	-0.26	2.13	0		-0.45	-0.14	-3.11	-1.99	1.96	0		2.31	-1.44	-2.39	-4.73	-3.6	0
49.5	1.86	10290	4.39	4.07	2.15	0		4.15	-346.75	2.15	-0.56	1.57	0		-0.72	1.09	0.01	-0.17	1.47	0		5.73	3.93	3.16	-0.04	-2.15	0
50.4	2.34	41653.6	5.42	-0.21	-0.87	0		6.57	-15235.7	4.74	1.39	0.42	0		0.64	-15135.3	3.24	0.91	2.66	0		6.23	-4016	4.81	0.88	6.68	0
51.3	1.43	41715.4	6.04	-1.67	-0.28	0		3.32	-27367.5	6.32	0.84	7.94	0		2.08	-28936	3.94	1.86	6.19	0		15.59	27289.3	13.86	9.26	23.64	0
52.2	5.34	41759.7	10.14	7.27	22.24	0		11.2	-27454.1	12.29	7.24	24.95	0		2.82	-28939	2.08	-0.97	5.38	0		16.28	29462.5	14.36	7.33	25.15	0
53.1	6.42	46821.9	10.55	5.28	21.11	0		7.2	-22408.3	8.84	2.47	17.19	0		0.89	-28939.1	1.34	-0.34	2.24	0		17.05	29482.9	15.19	8.33	24.05	0
54	6.57	25335.5	8.22	5.76	19.53	0		11	-19211.8	8.39	6.84	19.28	0		3.44	-20237.2	3.11	2.73	6.75	0		18.07	44275.4	16.99	10.65	22.81	0
54.9	5.89	145.92	9	7.5	20.32	0		7.05	127.37	5.8	3.26	19.52	0		0.46	678.6	3.64	2.99	4.63	0		7	3719.82	3.36	0.88	-1.25	0
55.8	1.8	134.85	1.56	-1.88	-1.11	0		0.68	117.36	-1.13	-2.8	-0.73	0		-0.48	9.72	-0.74	0.57	-0.14	0		4.86	73.68	3.18	-2.74	-5.32	0
56.7	-1.02	136.47	0.78	-1.44	-1.11	0		-2.48	113.89	-3.57	-5.96	-4.67	0		-0.03	8.45	-2.03	-0.6	2.37	0		6.16	71.86	1.63	-0.84	-0.9	0
57.6	0.08	138.13	4.91	0.6	1.94	0		3.36	121.71	1.52	0.11	-2.53	0		-4.05	9	-2.91	-1.15	-3.54	0		6	71.79	1.52	-0.09	-4.19	0
58.5	1.8	139.02	0.28	4.32	2.45	0		2.23	120.92	-0.57	-0.99	0.54	0		-2.68	7.97	-1.07	-1.05	-1.89	0		4.75	74.47	3.88	-0.06	-1.24	0
59.4	0.63	136.81	-0.49	1.34	0.52	0		1.44	120.04	-0.19	-1.82	-0.4	0		-2.07	9.58	-0.92	-1.93	-1.6	0		4.92	72.57	2.83	-0.92	-6.21	0
60.3	1.39	137.86	0.01	0.04	0.11	0		2.52	119.23	2.02	-1.61	0.87	0		-2.14	6.33	-1.88	-4.45	-3.35	0		3.45	69.67	-0.66	-2.55	-6.09	0
61.2	-2.09	135.45	0.04	-2.7	-2.99	0		-2.64	115.81	-2.33	-5.76	-3.37	0		-1	10.51	-0.33	-4.16	-0.86	0		3.22	69.7	0.6	-5.4	-8.17	0
62.1	0.64	135.42	0.66	-1.41	-1.13	0		-0.06	118.81	-2.15	-1.53	0.47	0		-2.84	9.48	-2	-0.33	0.02	0		6.58	71.69	4.32	1.42	-1.77	0
63	-1.69	133.71	-1.61	-4.19	-0.22	0		-1.22	115.54	-2.86	-3.77	-2.31	0		-1.55	7.93	0.84	0.56	0.27	0		6.17	71.4	2.33	-1.35	-6.65	0
63.9	0.37	136.25	-0.13	-1.47	-1.4	0		1.54	119.63	-0.5	-2.34	-2.02	0		-0.28	8.12	-0.68	-1.47	-3.21	0		5.23	72.94	2.37	-0.62	-3.44	0
64.8	-0.2	137.1	-0.09	0.84	1.52	0		4.33	122.75	3.87	2.46	3.16	0		2.84	13.29	-0.34	-0.41	0.84	0		4.72	73.84	2.86	-3.2	-5.11	0
65.7	-1.66	150.28	-0.68	-2.52	-2.95	0		2.13	136.46	-0.75	0.06	2	0		-0.45	11.47	-0.56	1.53	-0.83	0		5.04	91.75	2.15	-0.23	-3.2	0
66.6	0.91	135.05	-0.16	0.08	0.01	0		2.89	107.38	-0.05	-2.26	0.06	0		-1.23	10.06	-0.26	-1.92	0.67	0		4.01	63.72	-1	-1.16	-5.93	0
67.5	-2.07	135.63	1.68	-4.59	-0.71	0		0.36	117.52	2.91	-1.81	0.85	0		0.56	8.3	-1.29	-1	3.48	0		1.67	72.2	-1.02	-3.23	-1.64	0
68.4	-4.13	136.1	-3.04	-0.88	-2.17	0		-1.23	117.36	-0.57	-0.86	-1.64	0		-1.04	8.28	-0.47	-1.47	0.19	0		3.78	70.47	0.09	-1.17	-2.22	0
69.3	-2.03	133.29	-1.03	-2.46	-3.88	0		0.73	117.69	-1.62	-0.13	0.52	0		3.09	13.59	3.13	0.68	2.54	0		7.85	76.82	3	-0.93	-0.88	0
70.2	-0.06	137.17	3.3	-0.35	0.63	0		1.07	119.69	3.28	0.08	-0.28	0		-0.43	6.54	0.66	-1.34	0.43	0		-1.17	68.58	-0.06	-4.68	-2.26	0
71.1	-4.79	132.26	0.33	-5.59	-3.84	0		-4.06	113.92	-1.7	-4.83	-4.08	0		2.22	10.52	1.93	2.37	2.5	0		1.8	73.79	0.52	-0.89	-0.91	0
72	-1.19	132.97	1.45	-1.71	-2.41	0		1.71	118.52	1.07	-0.67	0.91	0		2.56	10.79	-1.63	0.66	0.71	0		-1.17	69.72	-0.15	-4.1	-5.14	0
72.9	-2.61	135.54	1.48	-1.49	-0.05	0		0.68	118.12	3.22	0.3	0.41	0		2.93	11.04	2.4	5.58	0.83	0		2.38	71.31	1.17	0.85	-2.55	0
73.8	-0.33	136.2	0.53	-0.26	0.56	0		-1.22	117.68	-1.05	-1.54	-2.11	0		-0.05	9	1.58	0.62	-0.09	0		-0.14	69.4	1.64	-1.48	-4.84	0
74.7	-7.18	130.3	-4.76	-9.48	-4.52	0		-1.74	113.93	0.06	-4.35	-4.25	0		3.28	11.35	2.16	-1.78	-0.88	0		0.79	72.43	1.07	-3.28	-4.63	0
75.6	-1.92	134.73	1.62	-0.71	-1.08	0		0.18	117.7	1.11	-0.64	3.81	0		3.41	12.09	1.25	0.5	4.19	0		5.49	71.26	1.71	-1.63	-0.46	0
76.5	-0.23	132.63	0.67	-1.21	-2.53	0		0.81	117.36	1.86	-0.96	-0.83	0		2.35	9.54	1.43	-0.62	2.15	0		1.4	68.34	-3.64	-7.26	-4.83	0
77.4	0.97	135.56	2.36	0.57	-0.06	0		3.08	117.79	4.05	0.73	2.15	0		2.69	9.23	1.5	-1.75	1.63	0		3.24	75.99	3.32	-0.75	-2.14	0
78.3	1.41	136.54	0.55	-0.78	4.05	0		0.1	114.86	0.64	0.81	0.19	0		-0.21	6.79	-0.58	-0.24	-0.13	0		2.1	72.61	5.54	0.19	-1.45	0
79.2	-3.37	134.28	-1.66	-5.51	-1.16	0		-3.68	118.6	-0.15	-6.15	0.54	0		3.31	10.1	1.63	1.07	5.11	0		3.73	71.84	2.05	-0.85	1.26	0
80.1	-2.36	136.24	-1.63	-1.22	-1.07	0		-2.71	117.09	-2.14	-1.77	0.19	0		1.13	9.6	-1.73	-1.2	2.04	0		1.62	72.84	0.19	-2.11	-3.04	0
81	0.35	138.84	3.33	1.43	4.21	0		0.18	117.68	0.71	0.64	0.87	0		3.11	8.55	-1.19	0.7	2.29	0		5.64	73.17	1.98	-1.93	-0.05	0
81.9	0.6	137.67	2.66	3.83	1.67	0		0.58	117.98	-1.73	-2.88	-0.74	0		2.75	10.19	-1.41	1.01	1.91	0		0.22	74.27	3.18	0.02	0.32	0
82.8	0.83	135.5	5.61	-0.95	-0.35	0		-1.33	117.45	-0.88	-0.99	0.36	0		0.71	9.89	-0.11	-0.67	1.36	0		1.8	70.46	1.95	-3.84	-3.19	0
83.7	2.34	136.14	2.52	0.52	2.26	0		4.58	118.4	0.61	0.73	1.17	0		0.89	7.97	0.34	0.98	0.42	0		0.55	70.64	2.15	-2.02	-3.67	0
84.6	-3.74	127.9	-2.88	-7.89	-6.12	0		-0.87	114.91	-1.54	-3.38	-2.96	0		-1.08	7.46	-2.57	-2.98	0.2	0		1.24	70.63	0.43	-5.51	-0.6	0
85.5	-0.66	134.26	-0.5	-4.13	-0.63	0		2.45	118.4	-0.86	-2.64	1.23	0		3.45	9.39	-0.02	-0.99	1.6	0		3.34	70.97	-0.35	-1.96	-2.12	0
86.4	-3.6	133.99	1.28	-2.26	-3.57	0		-2.56	116.31	0.52	-0.26	-2.51	0		1.3	9.72	-0.87	-0.83	-0.12	0		0.5	68.7	0.25	-4.73	-5.81	0
87.3	1.91	138.48	0.19	0.77	2.36	0		1.52	120.43	0.47	2.09	3.25	0		3.07	11.13	1.18	-1.12	1.62	0		-1.4	68.28	0.35	-4.47	-5.23	0
88.2	-2.85	136.65	1.73	-0.42	0.13	0		-0.25	114.76	0.91	-2.65	-2.06	0		-0.36	8.67	1.66	-1.53	-0.82	0		-2.03	73.3	0.36	-3.7	-3.48	0
89.1	-1.83	131.99	-0.79	-5.07	-4.74	0		-0.61	115.05	1.06	-1.43	-0.96	0		-0.67	7.35	0.49	-0.03	0.81	0		-1.24	68.38	0.2	-5.07	-4.83	0
90	-1.05	136.86	2.29	1.56	0.35	0		0	119.55	1.54	-1.4	0.21	0		-0.44	11.71	-1.33	-3.75	-0.12	0		1.68	72.53	2.81	-1.97	0.44	0
90.9	-0.32	136.66	5.62	-0.67	2.16	0		3.8	119.76	3.05	2.09	3.47	0		0.15	8.77	-2.41	-2.12	-1.61	0		1.17	71.82	0.67	-3.27	-2.55	0
91.8	-2.53	135.13	-2.31	-6.69	-0.27	0		-0.12	116.05	1.92	-1.53	0.33	0		-0.7	6.28	1.25	-0.96	-1.2	0		0.93	70.1	3.74	-0.13	-3.93	0
92.7	-2.6	139.11	-1.4	-3.16	-1.03	0		-0.31	118.07	-0.53	0.31	-1.82	0		-0.38	9.09	0.13	-2.02	0.95	0		-2.64	68.73	0.41	-4.68	-6.06	0
93.6	-2.2	135.08	-2.42	-5.85	-2.91	0		1.2	116.63	1.07	-0.85	0.86	0		3.19	8.48	0.69	-0.55	2.3	0		1.46	69.86	-0.04	-0.94	-3.23	0
94.5	-2.34	133.94	-0.34	-4.68	-3.58	0		0.57	115.99	-0.55	-1.05	-1.91	0		-2.04	6.21	-1.6	-2.09	-3.23	0		-0.54	66.73	-1.42	-4.85	-4.79	0
95.4	-2.89	136.95	-2.61	-4.94	0.46	0		-2.31	114.85	-2.27	-4.47	-2.72	0		2.62	7.88	1.8	-1.44	-0.59	0		2.12	71.45	0.96	-2.41	-2.78	0
96.3	-5.51	133.7	-0.11	-5.76	-2.04	0		0.58	116.88	2.92	-2.27	1.33	0		0.97	8.53	2.84	-1.64	3.33	0		2.18	72.4	2.37	-0.75	0.06	0
97.2	-1.99	137.21	1.52	-2.76	1.21	0		-2.97	117.76	-0.93	-2.45	0.02	0		-2.04	7.25	-2.56	-4.12	-0.47	0		2.53	71.04	-0.16	-1.92	-1.46	0
98.1	-1.59	138.75	4.03	0.23	-1.38	0		-1.8	119.19	2.46	-2.93	0.91	0		0.84	6.65	2.23	-0.48	-0.16	0		0.58	69.89	2.46	-1.61	-5.25	0
99	-1.25	136.02	4.28	-2.71	-0.6	0		-2.73	115.5	3.24	-4.83	-2.85	0		-2	8.85	-0.3	-2.02	-1.41	0		-5.15	67.6	-0.81	-5.63	-6.72	0
99.9	-0.07	134.89	3.45	-1.92	-1.59	0		2.08	118.46	2.03	-1.64	3.04	0		1.82	9.9	0.87	-1.72	3.18	0		2.36	70.15	1.22	-3.75	-2.2	0
100.8	-0.36	134.53	0.46	-0.65	2.08	0		-1.63	111.85	0.25	-3.65	0.56	0		-2.04	5.73	-0.06	-3.14	-1.76	0		0.68	69.85	-1.02	-4.24	-5.06	0
101.7	-2.1	133.3	-1.71	-5.84	-4.17	0		-0.21	117.16	0.85	-2.98	-0.21	0		-0.43	7.83	-0.97	-3.3	-2.5	0		1.18	72.79	2.37	0.03	-3	0
102.6	-2.71	134.81	-2.13	-4.66	-0.88	0		-2.52	113.89	-0.7	-1.16	-1.81	0		-1.14	4.71	-0.96	-0.46	-0.31	0		-0.56	69.74	1.53	-3.03	-3.28	0
103.5	0.62	136.48	2.64	0.14	2.87	0		-1.05	114.52	-1.44	-3.17	-2.6	0		-1.52	6.14	-2.04	-4.53	-3.7	0		2.86	71.78	1.87	-1.6	-2.77	0
104.4	-4.81	131.82	-2.73	-6.25	-6.91	0		1.25	114.81	-1.5	-1.74	-0.83	0		0.94	8.38	-2.29	0	3.14	0		2.61	72.75	0.89	-1.95	-2.32	0
105.3	-1.84	134.94	-0.04	-4.03	2.08	0		-1.71	114.76	-0.49	-4.27	1.42	0		0.97	7.77	2.65	-1.82	-0.8	0		3.56	72.68	2.17	0.69	-1.81	0
106.2	-1.15	135.28	2.8	-0.62	-1.1	0		-1.19	117.71	2.31	-2.12	-3.64	0		-1.46	5.35	1.54	-2.84	-1.96	0		-1.14	67.4	2.11	-3.29	-4.47	0
107.1	-0.06	136.29	-0.09	0.1	2.91	0		0.93	116.67	1.39	-2.77	0.34	0		0.78	8.51	-0.05	-2.82	-0.97	0		-1.9	71.07	0.78	-3.28	-2.04	0
108	-3.53	133.21	-0.58	-2.78	-2.55	0		0.1	116.77	-0.89	-0.52	-1.41	0		3.15	9.81	-1.45	-1.06	-0.31	0		4.13	74.07	0.84	-1	-0.45	0
108.9	0.83	137.82	1.31	-2.66	2.39	0		0.9	117.5	-0.37	-2.48	0.07	0		3.58	10.57	0.31	1.1	2.65	0		1.08	72.27	3	-2.22	-1.99	0
109.8	0.58	138.61	1.21	-2.31	2.18	0		-3.86	112.27	-2.35	-4.62	-5.88	0		1.43	8.45	-0.89	-1.59	-2.33	0		2.17	75.38	2.98	1	0.85	0
110.7	0.31	135.46	0.17	-2.93	0.55	0		-0.59	114.04	1.03	-0.68	2.37	0		0.47	8.45	1.2	-0.22	2.41	0		5.18	74.69	3.88	0.27	1.53	0
111.6	-0.15	135.86	1.25	-3.73	0.61	0		-2.33	116.54	1.58	-3.3	-0.82	0		2.17	11.14	1.17	-1.22	1.98	0		-2.15	71.3	-0.76	-2.59	-2.87	0
112.5	0.29	136.85	2.3	-1.61	1.41	0		-2.22	114.89	-0.79	0.01	0.84	0		-0.12	8.99	0.08	-1.94	1.97	0		0.31	70.92	0.76	-1.45	-2.16	0
113.4	-2.94	130.97	-2.31	-5.44	-3.72	0		1.91	114.59	-1.09	-0.83	0.83	0		2.06	6.66	-1.47	-1.67	0.88	0		1.43	69	-0.97	-2.26	-2.3	0
114.3	0.9	137.75	4.02	-1.36	0.01	0		-0.22	116.98	0.09	-1.64	-2.61	0		-1.79	8.74	1.23	0.05	0.94	0		-3.53	68.92	-0.68	-2.5	-1.69	0
115.2	-2.41	134.76	-1.35	-2.64	-1.54	0		-0.73	114.52	-3.72	-4.08	-1.7	0		-2.94	6.23	-6.3	-4.55	-4.47	0		0.32	73.12	-0.33	-0.75	-4.37	0
116.1	-2.64	129.98	-1.95	-4.33	-1.92	0		-0.82	114.38	1.54	-1.47	-0.52	0		-0.04	8.23	-1.41	-1.74	1.3	0		-0.38	70.36	-3.07	-3.85	-5.58	0
117	-1.01	136.41	2.18	-0.35	-2.01	0		-1.07	116.33	1.21	-2	-0.45	0		0.56	6.94	0.8	-3.15	-0.69	0		1.44	71.15	-1.39	-1.16	-3.54	0
117.9	-2.92	134.39	-0.03	-2.58	-1.28	0		-2.74	112.7	-1.19	-3.06	-3.87	0		0	7.97	-0.89	-1.18	0.79	0		2.73	70.92	3.19	0.48	-1.56	0
118.8	-1.05	133.78	-1.22	-2.93	-1.03	0		0.78	117.53	1.56	-4.72	-1.82	0		-0.42	11.14	-0.18	-0.52	-2.26	0		0.06	73.64	0.57	-0.29	-3.28	0
119.7	-0.26	131.92	-0.53	-1.85	-2.09	0		-0.31	113.08	0.36	0.29	-0.93	0		1.28	8.23	0.27	1.78	0.55	0		-0.94	69.2	-2.44	-3.43	-2.24	0
120.6	2.03	134.63	2.34	-3.63	-1.49	0		0.21	117.28	0.48	-1.83	-0.67	0		2.4	11.3	1.78	0.43	-0.2	0		-0.05	72.6	1.14	-3.18	-4.18	0
121.5	-2.57	133.68	-0.29	-4.47	-3.61	0		-2.7	113.66	-3.19	-5.64	-5.35	0		-2.43	7.11	-2.51	-6.56	-2	0		1.33	70.85	0.6	-2.93	-4.41	0
122.4	-2.87	132.91	-1.87	-0.39	0.56	0		-3.67	116.24	-1.54	-0.67	0.9	0		-0.69	8.36	-0.58	-1.13	1.91	0		0.22	69.98	1.68	-4.97	-5.51	0
123.3	-1.69	131.06	0.02	-5.01	0.12	0		-0.48	114.43	-0.03	-5.12	0.05	0		-0.15	9.59	2.32	-3.13	-0.36	0		2.24	69.69	0.02	-5.02	-1.17	0
124.2	-2.02	135.5	-0.3	-2.93	-0.89	0		-0.12	120.43	3.26	0.22	1.58	0		1.35	9.05	1.34	-1.51	3.93	0		1.05	70.45	-2.69	-3.53	-1.97	0
125.1	-4.15	130.31	-2.33	-5.22	-3.49	0		-2.38	111.94	-1.99	-3.63	-3.41	0		-1.39	5.85	-0.11	-0.85	-2.01	0		-2.22	68.52	-1.64	-3.42	-4.02	0
126	-3.16	133.61	1.83	-4.22	-0.04	0		-0.81	116.7	1.66	-6.47	-2.49	0		-1.43	7.6	-1.08	-4.43	-0.22	0		-2.93	70.73	1.6	-1.15	-1.08	0
126.9	-0.04	135.5	0.73	-1.44	-0.74	0		0.67	118.32	0.06	-2.94	-1.43	0		2.79	12.06	1.94	-1.2	0.76	0		1.71	74.62	3.47	-2.3	-1.21	0
127.8	-2.41	131.52	0.98	-1.19	-3.58	0		-0.31	116.6	-0.31	-3.02	-0.07	0		0.39	8.44	-0.3	-0.11	4.38	0		2.16	71.32	1.26	1.45	1.49	0
128.7	-3.14	132.11	0.69	-3.08	-2.22	0		-1.01	115.77	0.17	0.98	-1.56	0		0.7	6.62	0.27	-1.68	0.19	0		3.73	71.79	2.71	-4.06	-0.6	0
129.6	-1.6	131.73	-2.34	-2.59	-2.24	0		-0.89	115.43	0.64	-2.23	-0.47	0		-0.97	6.42	-2.84	-3.18	-2.46	0		2.53	71.76	2.88	-2.39	-1.92	0
130.5	-1.82	130.99	-2.71	-6.65	-3.03	0		3.45	116.08	1.28	-1.42	-2.9	0		0.46	5.89	-0.47	-2.69	-0.99	0		-1.24	70.05	-0.55	-2.57	-2.82	0
131.4	-0.89	133.31	-2.31	-3.23	-1.23	0		-0.23	115.71	0.83	-2.28	1.32	0		0.77	7.43	-1.78	-1.58	1.43	0		0.89	73.04	3.37	-0.07	-1.37	0
132.3	-0.88	133.16	0	-0.13	0.24	0		3.28	118.09	0.64	1.04	3.06	0		-2.3	7.27	-2.18	-4.11	2.35	0		-0.66	68.16	-0.44	-5.18	-3	0
133.2	-0.81	133.55	-1.61	-2.37	-1.37	0		-1.81	116.93	-0.35	0.32	-1.69	0		-3.2	9.09	0.15	-4	1.28	0		0.43	71.37	3.42	-2.02	-1.91	0
134.1	-3.1	133.07	0.95	-4.33	-1.53	0		-0.64	116.07	0.74	0.02	0.7	0		-0.71	6.93	-0.29	-2.09	1.59	0		0.1	70.15	2.06	0.72	-2.39	0
135	-1.8	131.48	-1.89	-3.19	-3.65	0		-0.13	115.45	0.16	0	-2.18	0		-1.39	6.57	-3.06	-4.1	-0.78	0		2.21	69.01	-0.45	-3.26	-2.36	0
135.9	-2.54	132.05	0.23	-5.89	1.12	0		-1.3	114.64	2.41	-1.03	0.41	0		-2.82	6.53	0.72	-4.2	-3.05	0		-0.43	70.51	1.11	-3.69	-2.04	0
136.8	-4.35	130.37	-1.6	-5.35	-0.57	0		0.77	117.32	0.96	-1.56	-0.25	0		0.72	6.83	1.13	-0.88	-1.03	0		0.66	69.32	2.24	-0.12	-1.43	0
137.7	-2.66	132.86	1.73	0.55	2.3	0		1.08	112.93	-1.01	-4.29	-1.86	0		-0.17	4.22	-2.94	-5.03	-2.51	0		-2.42	67.95	-0.13	-3.19	-3.11	0
138.6	-1.89	133.34	-0.86	-5	0.04	0		-0.54	113.93	-3.04	-8.94	-2.23	0		-0.46	5.54	-2.36	-3.42	-0.2	0		0.45	69.51	-1.19	-2.57	-1.84	0
139.5	1.33	135.82	2.57	-0.39	1	0		4.13	117.06	2.24	-1.39	-1.14	0		0.82	8.2	-1.31	-2.07	-1.02	0		-0.46	72.29	1.45	-0.83	-1.45	0
140.4	-1.26	133.72	-0.24	-3.98	-2.64	0		-0.17	116.79	0.69	-2.97	-1.46	0		1.92	8.77	1.47	-2.38	-0.43	0		-0.68	68.47	-0.24	-2.37	-2.71	0
141.3	-1.73	133.58	0.32	-3.98	-0.03	0		0.18	114.19	0.2	-3.33	-1.31	0		3.32	7.34	-0.57	-1.19	1.05	0		0.51	70.78	2.7	-1.4	-2.51	0
142.2	-1.8	133.53	1.51	-3.88	-2.56	0		-2.27	113.78	0.77	-4.55	-0.84	0		-0.89	7.37	1.42	-1.74	0.92	0		-0.62	68.69	-0.33	-0.81	-1.43	0
143.1	-4	133.35	0.68	-5.86	-1.37	0		0.87	118.49	0.32	-1.23	-0.5	0		-0.57	6.81	-0.31	0.4	-0.84	0		0.22	69.71	-0.28	-1.02	-2.37	0
144	-0.6	133.75	0.7	-1.78	0.92	0		-1.89	111.81	-2.58	-4.99	-4.5	0		-0.53	6.71	2.8	-3.43	-1.58	0		-0.97	70.27	2.44	-3.37	-3.6	0
144.9	-1.23	132.6	0.24	-3.66	-2.67	0		-0.14	118.25	-0.09	-3.15	0.25	0		-1.28	8.01	0.01	-2.54	-1.05	0		2.94	72.4	3.34	-0.57	-0.03	0
145.8	0.02	133.88	2.03	-1.19	0.95	0		-1.39	115.43	1	-4.52	-2.85	0		2.04	6.5	1.2	-2.85	1.38	0		1.22	70.1	2.59	-2.16	-2.4	0
146.7	-1.03	132.96	0.5	-2.77	-2.99	0		-3.07	115.43	0.76	-2.71	-1.74	0		0.55	9.62	0.87	-1.98	0.69	0		1.64	70.99	1.1	-2.18	-2.47	0
147.6	-1.19	133.32	1.35	-1.47	-1.2	0		-1.44	114.72	0.25	-2.33	-2.15	0		-0.58	6.04	0.71	-0.78	-2.67	0		0.69	68.76	1.81	-0.63	-2.52	0
148.5	-1.59	132.45	2.44	-2.89	-1.7	0		1.51	115.8	1.82	-2.07	-0.3	0		0.41	6.84	1.36	-3.01	-1.86	0		-2.16	68.44	-0.58	-0.88	-3.83	0
149.4	-0.66	133.76	3.38	-1.35	-1.02	0		-1.65	115.97	-0.26	-3.83	-1.71	0		1.6	6.7	0.66	-3.45	-0.6	0		0.99	66.23	1.76	-2.3	-4.47	0
150.3	-6.08	131.23	-1.65	-4.58	-4.59	0		-0.97	117.18	0.62	-1.03	-0.84	0		0.07	6.39	-0.42	0.35	1.66	0		-2.38	67.63	-2.28	-2.07	-5.4	0
151.2	-2.54	130.78	-1.08	-4.08	-2.24	0		-2.18	113.35	-2.79	-3.38	-1.55	0		-0.28	5.97	-0.5	-3.63	-0.09	0		3.41	69.78	2.64	-1.86	-1.58	0
152.1	-3.85	129.46	2.14	-5.48	-3.94	0		-1.5	115.54	2.21	-2.06	-2.3	0		2.01	12.49	1.54	0.02	-0.21	0		2.77	74.95	1.46	-0.82	-0.65	0
153	-2.99	134.15	-1.66	-1.19	2.48	0		-0.83	111.74	-0.79	-2.15	-3.51	0		-0.19	4.96	-0.04	-2.32	0.59	0		0.26	71.85	3.25	0	-1.49	0
153.9	-2.94	133.64	1.33	-5.3	1.48	0		-0.26	114.32	-1.31	-3.89	-0.28	0		3.04	6.33	1.32	-1.49	0.28	0		1.55	70.6	1.58	-1.55	-2.48	0
154.8	-2.15	129.16	2.58	-0.65	0.76	0		-5.74	110.13	0.31	-4.02	-3.2	0		-1.22	7.18	0.12	-1.14	1.27	0		1.42	72.03	0.9	-1.52	-0.59	0
155.7	-2.3	132.7	-0.03	-5.91	0.4	0		-0.81	112.74	0.31	-5.3	-1.8	0		-1.74	4.16	-1.79	-6.61	-3.39	0		0.47	70.14	1.16	-2.54	-1.65	0
156.6	-2.03	132.71	-2.06	-6.51	1.05	0		-3.3	113.99	0.11	-4.89	-1.89	0		-1.37	6.61	-0.19	-3.08	1.79	0		1.6	73.02	3.62	0.38	-0.06	0
157.5	-0.51	132.66	-0.89	-2.57	-4.01	0		1.42	117.33	0.79	-2.68	-0.28	0		5.28	10.82	1.65	-0.23	2.59	0		1.02	71.79	2.25	-1.84	-2.58	0
158.4	2.36	139.41	2.61	-0.64	3.5	0		-1.46	116.43	-0.66	-2.7	-0.97	0		-0.82	5.01	-2.93	-3.03	0.56	0		2.1	71.29	3.57	-0.96	0.06	0
159.3	-0.03	134.99	1.55	-4.01	-0.91	0		-0.33	114.72	1.09	-4.55	-2.23	0		0.85	7.34	1.69	-4.5	1.87	0		-1.31	70.53	0.91	-1.72	-2.93	0
160.2	-7.14	128.03	-2.25	-5.59	-4.31	0		-1.88	112.31	-2.4	-5.19	-2.53	0		0.49	6.36	-0.18	-3.36	-0.76	0		-1.47	71.66	1.29	-1.16	-5.02	0
161.1	-2.72	131.73	-0.7	-2.17	-0.83	0		-4.55	114	-1.75	-6.02	-3.72	0		-1.84	8.61	1.11	-3.76	1.28	0		2.24	70.24	1.72	1.43	-0.76	0
162	-3.85	131.31	-0.21	-4.39	-3.9	0		0.04	115.69	1.43	-1.02	1.32	0		-1.82	5.87	-0.1	-2.42	1.51	0		2.07	72.24	2.72	-2.4	-1.41	0
162.9	1.21	132.18	2.47	-0.95	-0.91	0		1.66	114.4	0.55	-2.5	-0.3	0		-0.98	7.38	0.9	-1.15	0.68	0		-0.23	72.37	4.1	-0.46	-2.78	0
163.8	-0.59	133.96	2.48	-2.19	2.72	0		0.64	117.06	1.95	-1.32	2.64	0		-0.49	5.63	0.2	-5.04	-0.37	0		0.72	70.85	2.38	-1.99	-3.22	0
164.7	-4.68	129.89	-1.6	-2.27	-3.64	0		4.48	119.76	5.1	-0.44	2.08	0		4.95	10.05	2.25	1.47	1.77	0		2.02	72.57	3.78	-0.15	-1.13	0
165.6	-1.93	133.23	2.33	-0.11	0.11	0		-0.68	115.05	0.36	-5.52	-0.66	0		0.11	11.45	2.13	-2.78	2.63	0		-0.85	73.96	2.62	-2.26	0.65	0
166.5	-3.98	133.22	-1.38	-3.76	-2.25	0		-3.92	113.42	-3.18	-5.57	-5.04	0		-1.55	4.47	-1.44	-5.34	-2.32	0		-0.16	68.38	2.84	-2.05	-2.36	0
167.4	-2.02	131.55	0.75	-2.27	-0.16	0		2.08	114.58	1.47	-2.76	0.89	0		3.45	6.4	-1.19	-3.41	-1.23	0		1.63	72.27	1.51	-0.8	-1.91	0
168.3	-4.17	133.36	0.39	-5.71	-0.24	0		-1.36	114.47	-1.25	-4.54	-0.44	0		2.26	7.23	-0.05	-5.13	-0.5	0		1.49	69.4	0.72	-2.88	-4.06	0
169.2	-1.76	133.07	-0.96	-4.92	-1.17	0		2.27	114.23	-0.71	-3.42	-2.64	0		2.21	9.88	1.88	-0.18	0.98	0		-1.2	72.54	1.74	-2.3	-6.43	0
170.1	-1.12	131.99	-2.44	-3.62	-3.55	0		-2.4	111.46	-3.67	-5.41	-3.02	0		-1.69	5.51	-1.09	-2.79	0.1	0		-0.51	72.37	2.74	1.18	0.13	0
171	-2.23	129.12	-1.56	-3.39	-2.2	0		-2.61	112.3	-3.88	-3.08	-4.21	0		0.6	8.15	-0.09	-0.67	0.31	0		1.13	69.43	1.09	-1.23	-1.13	0
171.9	-3.82	131.17	0.23	-4.38	0.02	0		0.5	117.07	1.53	-2.42	0.72	0		0.26	9.36	-0.32	-1.3	2.24	0		-0.64	68.65	-0.06	-1.18	-5.68	0
172.8	-2.34	129.82	1.36	-2.01	0.83	0		0.27	115.12	1.94	-0.34	0.05	0		-0.46	6.21	0.8	-2.42	-0.94	0		-3.58	68.19	0.94	-3.73	-3.59	0
173.7	3.63	133.69	2.5	-0.45	1.93	0		1.58	113.22	0.79	-1.27	1.04	0		-0.59	5.69	0.7	-1.5	1.65	0		0.34	71.36	5.75	-0.88	-0.07	0
174.6	-1.53	130.05	-0.52	-4.01	-0.85	0		-2.1	112.47	0.58	-6.33	-2.49	0		-0.09	5.35	0.1	-7.04	-2.39	0		0.68	70.16	2	-2.48	-2.41	0
175.5	-0.65	134.47	1.38	-0.55	-1.67	0		2.83	117.14	1.34	-3.19	-3.3	0		2.26	5.19	-1.05	-5.22	-1.49	0		2.41	70.55	0.13	-1.71	-1.26	0
176.4	-2.4	130.47	-1.77	-4.37	-2.77	0		1.85	116.25	0.23	-1.92	-1.27	0		0.94	6.98	0.12	-3.1	0.1	0		0.91	69.77	1.41	-1.85	-3	0
177.3	-3.36	131.22	-1.24	-4.9	-1.65	0		0.35	113.14	-0.48	-4.2	-4.24	0		0.28	7.28	2.43	-1.04	-0.28	0		-1.7	71.41	0.95	-3.06	-2.17	0
178.2	-2.05	132.37	-1.26	-2.79	-2.55	0		-1.94	113.97	-1.76	-3.96	-2.4	0		-1.2	5.69	-3.45	-6.53	-2.12	0		1.25	72.31	-0.4	-4.24	-3.04	0
179.1	1.37	131.28	0.26	-1.12	2.11	0		1.8	117.43	2	0.51	4.43	0		-1.68	7.75	0.24	-5.05	1.48	0		-1.54	69.82	0.44	-5.07	-2.21	0
180	-3.87	132.9	0.51	-2.14	-2.72	0		-3.09	112.95	-2.17	-1.74	-3.57	0		-0.63	2.55	-3.13	-5.21	-3.41	0		0.69	67.99	0.63	-5.47	-3.62	0
180.9	-1.22	132.11	2.87	-1.3	3.34	0		1.13	117.35	1.54	-1.54	1.59	0		-0.46	6.4	-0.71	-3.3	0.19	0		-0.58	68.23	-0.86	-4.03	-2.85	0
181.8	-1.64	130.64	0.65	-3.79	-2.43	0		-1.48	111.35	0.36	-3.32	-1.81	0		-2.01	3.8	-1.29	-5.81	-0.23	0		2.45	69.4	1.4	-2.96	-4.32	0
182.7	2.54	134.69	2.98	-1.05	3.03	0		0.11	114.32	1.21	-4.11	0.18	0		0.48	7.82	-2.63	-4.72	1.98	0		1.51	68.12	0.84	-1.98	-2.53	0
183.6	-0.7	131.74	0.42	-4.63	-4.81	0		3.37	116.62	3.4	0.26	1.07	0		-0.58	7.05	0.22	-4.41	0.9	0		-0.96	69.99	-0.16	-3.03	-4.53	0
184.5	-3.19	130.7	-1.57	-6.25	-2.87	0		-2.3	111.85	-1.83	-6.72	-1.19	0		-1.83	4	-1.14	-5.67	-3.34	0		-0.09	69.84	1.8	-3.49	-3.59	0
185.4	-3.37	129.2	2.96	-2.02	-0.54	0		-3.38	110.53	-0.23	-4.33	-5.78	0		2.02	7.21	1.02	-4.6	-0.77	0		3.71	72.07	1.56	0.44	-0.22	0
186.3	-1.19	130.3	-1.66	-3.59	-1.81	0		-0.18	116.68	-1.01	-1.78	-1.11	0		-2.18	6.88	-1.6	-3.4	-2.62	0		-2.04	67.31	0.66	-4.09	-3.72	0
187.2	-2.61	132.83	0.22	-2.11	1.42	0		-1.82	117.61	2.21	-3.91	-1.08	0		-1.64	7.31	-0.09	-4.67	-1.16	0		0.71	68.23	0.33	-2.38	-6.3	0
188.1	-2.24	133.35	-0.69	-4.35	-0.44	0		1.37	118.11	2.21	-1.73	2.99	0		0.55	7.07	-0.93	-2.74	1.02	0		1.87	73.64	4.7	2.47	-1.14	0
189	-1.9	128.65	-1.03	-2.97	-0.94	0		-1.95	113.48	0.54	-0.63	1.08	0		-1.46	5.37	-1.3	-3.89	-1.03	0		0.55	68.65	-0.14	-4.18	-4.65	0
189.9	-3.49	131.64	1.36	-0.8	1.87	0		-1.6	113.65	-0.01	-3.18	-2.33	0		2.44	7.41	-1.36	-2.53	-2.7	0		1.21	70.4	1.52	0.12	-3.24	0
190.8	-1.01	132.35	-2.87	-3.85	-1.1	0		1.25	114.37	-1.07	-5.31	-0.96	0		0.08	8.76	1.06	-3.95	0.76	0		-0.51	72.11	5.73	-1.93	0.35	0
191.7	-5.65	128.75	-1.17	-7.72	-3.47	0		0.12	113.91	1.48	-2.02	-1.63	0		-0.91	7.98	0.48	-2.36	-0.21	0		-2.07	73.16	2.46	-2.69	-1.35	0
192.6	1.58	134.66	3.97	-2.14	0.42	0		0.79	117.51	0.27	-3.4	-0.36	0		2.87	10.54	1.39	-1.65	0.86	0		0.02	68.42	1.48	-1.92	-2.54	0
193.5	-1.24	130.5	1.11	-3.58	0.12	0		0.22	113.44	1.84	-3.17	-0.4	0		3.28	6.51	3.11	-3.16	5.09	0		1.13	69.01	3.62	-1.97	-2.88	0
194.4	-0.41	130.86	0.19	-3.15	1.42	0		-1.13	111.59	-0.78	-5.3	-2.15	0		-2.55	5.21	0.01	-6.41	-1.81	0		-0.05	70.26	2.65	-2.97	-0.66	0
195.3	-4.27	129.15	-0.31	-5.23	-0.39	0		0.42	115.98	0.57	-1.82	1.04	0		0.31	8.67	-1.09	-2.22	2.83	0		0.95	70.72	2.99	0.74	-0.16	0
196.2	-3.65	129.06	-2.5	-4.66	-5.6	0		0.51	117.49	1.27	-3.08	-2.85	0		0.31	9.93	0.1	-2.98	-0.66	0		-0.25	71.64	0.14	-0.64	-2.86	0
197.1	-4.01	127.91	-2.72	-6.95	-2	0		-1.45	113.93	-0.85	-4.07	-1.22	0		-0.17	7.68	-1.78	-4.09	0.64	0		-1.51	69.97	0.11	-4.11	-5.1	0
198	-2.19	134.01	1.04	-2.39	0.74	0		-1.1	117.31	1.44	-0.02	0.9	0		-1.45	6.06	1.6	-2.84	1.5	0		-1.32	70.91	1.63	0.36	-2.68	0
198.9	-0.92	131.59	-1.22	-3.48	1.38	0		2.18	117.35	3.12	-2.45	0	0		0.38	10.48	2.57	-3.34	-0.05	0		0	70	0.88	-2.64	-3.01	0
199.8	-3.88	129.89	1.32	-5.4	-1.01	0		-1.18	115.76	3.11	-2.27	0.92	0		-0.2	8.02	0.87	-4.09	-1.53	0		1.17	70.91	1.73	-0.78	-3.53	0
200.7	-2.41	130.45	-0.95	-4.18	-1.11	0		2.69	116.62	2.35	-4.7	-0.76	0		1.23	8.24	1.02	-4.52	1	0		-0.17	69.08	2.18	-2.15	-3.41	0
201.6	-0.98	130.71	0.29	-3.43	1.11	0		0.48	115.94	2.21	-3.93	0.09	0		0.67	7.98	-2.04	-6.61	-0.6	0		-1.46	71.45	2.23	-5.17	-5.11	0
202.5	-3.76	128.83	-3.04	-6.15	-5.36	0		-0.51	114.24	-1.51	-3.74	-2.8	0		1.12	5.56	-2.99	-5.91	-0.86	0		-3.05	70.08	0.01	-4.09	-5.23	0
203.4	-3.92	132.04	0.94	-3.35	-1.35	0		1.29	117.35	4.44	-2.55	2.25	0		-2.05	6.46	-1.09	-5.83	-0.41	0		1.23	70.17	1.86	-1.94	-2.41	0
204.3	-3.97	130.83	-2.49	-6.6	-2.03	0		-0.95	113.93	1.46	-2.6	-0.8	0		-0.09	7.46	-1.03	-1.52	-0.78	0		3.9	73.56	0.63	2.56	-2.06	0
205.2	0.19	132.13	0.58	-1.95	2	0		0.84	113.9	-0.19	-7.14	-2.79	0		-0.07	6.37	0.92	-5.52	-0.37	0		-1.44	68.54	-1.52	-5.53	-2.98	0
206.1	-5.01	129.55	0.26	-6.88	-3.2	0		-0.14	114.4	0.07	-3.29	-0.55	0		0.85	7.1	-3.02	-3.76	1.06	0		-0.12	68.27	-1.15	-2.33	-2.56	0
207	-0.51	133.15	-0.46	-1.52	-0.72	0		0.17	115.86	-0.95	-1.86	-3.56	0		1.15	6.11	-0.65	-2.66	-0.49	0		1.42	69.13	-0.37	0.16	-2.13	0
207.9	-1.88	134.14	2.84	-1.82	1.51	0		-2.57	113.49	-0.72	-3.69	-0.66	0		1	10.32	0.67	-4.31	1.32	0		1.15	69.21	0.44	-3.42	-3.25	0
208.8	0.01	133.91	2.67	-1.38	1.39	0		0.77	115.87	3.38	-2.63	0.81	0		1.12	7.93	1.85	-3.84	2.35	0		1.35	68.05	1.83	-2.59	-1.99	0
209.7	0.23	133.46	-0.41	-0.16	-0.03	0		-5.02	114.51	-3.04	-8	-6.78	0		-1.96	7.28	0.64	-4.49	-3.18	0		0.76	72.06	3.47	-0.61	-3.32	0
210.6	0.49	134.68	2.18	-2.73	0.79	0		1.17	116.75	4.11	-3.87	-1.35	0		0.81	8.94	1.54	-3.98	0.29	0		-2.66	69.68	-0.69	-4.56	-3.03	0
211.5	0.21	129.04	2.43	-3.68	2.79	0		0.24	113.26	0.11	-1.48	-0.07	0		0.33	8.94	0	-0.9	1.84	0		5.21	71.89	2.73	3.14	0.79	0
212.4	0.82	133.58	0.85	-2.29	1.57	0		-2.46	112.58	-1.39	-6.16	-4.96	0		-2.49	5.24	-3.19	-7.14	-3.26	0		-0.7	69.01	-0.53	-2.39	-3.31	0
213.3	-0.69	133.1	1.76	-1.71	0.63	0		3.21	118.11	3.11	-0.89	2.05	0		2.19	9.46	3.67	-0.19	1.16	0		2.11	72.19	2.22	-0.97	-2.43	0
214.2	-3.45	129.86	0.23	-5.57	-1.49	0		-0.58	115.12	0.35	-5.84	-3.35	0		1.89	8.04	1.15	-4.41	1.47	0		-0.04	71.2	3.53	-1.43	-2.59	0
215.1	-1.6	130.12	-2.51	-5.44	-1.77	0		-1.69	115.07	-0.87	-3.97	0.41	0		1.84	8.16	1.82	-0.4	1.63	0		1.79	71.36	2.66	-2.44	-1.37	0
216	-1.74	130.06	-0.64	-3.62	-1.64	0		-2.02	111.23	-2.95	-5.3	-1.23	0		1.19	7.72	-1.28	-2.27	1.83	0		1.34	69.29	2.53	0.68	-3.92	0
216.9	-0.34	130.19	1.38	-0.48	-0.14	0		-1.44	112.62	-1.82	-2.86	-2.45	0		0.08	6.86	-2.48	-3.44	0.26	0		-0.22	67.37	-0.56	-3.28	-4.13	0
217.8	-2.89	129.93	-0.65	-4.03	-1.33	0		0.47	116.71	-0.67	-4	-0.08	0		0.03	8.97	-1.47	-4.48	0.14	0		-0.03	68.45	-1.37	-4.61	-3.2	0
218.7	0.13	132.52	3.85	1.29	-0.37	0		0.82	114.42	-0.48	-2.04	-1.26	0		0.41	8.6	2.99	-2.27	-0.76	0		0.74	69.55	4.34	-2.53	-5.69	0
219.6	-1.72	130.84	-0.1	-5.56	-2.62	0		0.77	117.67	2.2	-1.73	-0.98	0		2.7	10.11	-0.73	-0.44	0.62	0		3.93	71.29	0.72	0.12	-0.14	0
220.5	-4.46	127.82	-3.26	-3.37	-5.77	0		-1.85	112.22	-0.84	-5.56	-2.02	0		2.08	7.6	0.62	-4.51	2.03	0		0.11	69.84	3.1	0.04	-1.97	0
221.4	-3.12	131.73	0.64	-5.64	-1.92	0		1.2	115.21	-0.31	-2.61	-2.52	0		2.2	7.56	1.34	-1.84	-0.22	0		1.34	71.51	4.17	-1	-1.68	0
222.3	-2.26	129.68	-1.88	-8.58	-3.26	0		-3.02	114	-3.53	-6.71	-2.03	0		-0.55	3.73	-6.11	-4.66	-2.24	0		3.17	67.87	1.56	-2.05	-1.96	0
223.2	-3.09	129.23	-1.24	-3.32	-3.63	0		-0.26	111.18	-3.04	-4.74	-4.49	0		-0.64	3.51	-0.93	-5.68	-0.54	0		0.91	70.08	2.23	-2.06	-1.07	0
224.1	-2.09	131.48	3.03	-1.7	-0.8	0		-1.49	110.21	-0.44	-3.54	-1.32	0		0.36	4.9	-0.88	-4.54	1.23	0		1.08	68.7	1.96	-0.83	-3.56	0
225	-0.84	132.24	2.46	-2.75	-1.06	0		-4.49	113.16	0.88	-4.14	-2.66	0		-3.48	4.2	-2.15	-8.1	-4.31	0		1.02	69.97	0.69	-3.43	-4.81	0
225.9	-0.01	130.81	1.14	-4.84	-0.55	0		-0.87	112.28	-0.86	-6	-3.22	0		4.43	10.08	5.24	-0.74	4.63	0		3.45	71.71	2.32	-0.49	0.68	0
226.8	-2.44	129.39	0.48	-3.98	-0.23	0		-3.48	113.77	3.14	-3.86	0.74	0		2.17	10.1	4.38	0.12	3.65	0		5.98	73.11	3.26	2.24	-1.04	0
227.7	-1.58	131.29	-1.92	-3.1	0.48	0		0.09	113.82	-1.25	-4.59	-4.01	0		0.3	6.58	2.93	-5.11	-1	0		-0.25	72.96	1.13	-2.9	-2.77	0
228.6	-2.66	130.04	2.13	-4.84	-2.03	0		1.6	115.21	0.92	-4.49	2.52	0		-1.94	8.68	-0.42	-5.29	1.7	0		1.87	73.71	2.78	0.55	-2.73	0
229.5	-2.45	129.63	0.25	-4.2	1.77	0		3.75	113.86	4.58	-3	3.54	0		6.06	9.38	6.77	1.53	6.97	0		2.83	74.49	4.65	1.3	-0.37	0
230.4	-6.37	130.16	-1.39	-2.58	-0.65	0		-4.31	114.8	0.28	-3.73	-3.2	0		0.22	7.52	3.23	-3.72	-0.47	0		0.4	67.43	1.52	-1.63	-1.38	0
231.3	-1.72	134.62	3.03	-2.86	1.06	0		-2.11	114.13	0.87	-4.91	-2.46	0		0.29	4.93	1.29	-4.26	-2.33	0		0.07	67.85	3.39	-1.95	-1.67	0
232.2	-3.42	128.86	-2.91	-3.32	-2.89	0		0.66	115.8	2.15	-0.84	-1.78	0		2.7	8.78	2.17	-2.44	2.63	0		1.35	72.18	2.72	-2.61	0.7	0
233.1	-1.67	131.28	-2.73	-2.58	3.08	0		-1.38	112.54	1.01	-3.34	-0.85	0		-1.4	4.57	-1.65	-3.04	0.11	0		-0.32	68.17	1.79	-1.91	-4	0
234	-2.49	130.3	-0.2	-4.63	-1.73	0		-2.22	116.12	2.71	-3.74	-1.91	0		1.58	8.85	3.74	-2.02	3.42	0		1.65	71.39	2.83	-0.66	-0.8	0
234.9	-0.38	132.37	2.2	-1.04	-0.17	0		0.31	116.37	-0.29	-0.97	0.03	0		1.72	6.61	-3.02	-4.39	0.49	0		-0.73	67.96	-1.71	-3.7	-6.6	0
235.8	-0.25	133.58	3.18	-2.43	4.79	0		-0.62	116	2.87	-2.79	-1.19	0		2.29	11.59	3.47	-0.87	1.22	0		0.29	70.77	5.4	-4.05	-0.83	0
236.7	-5.88	128.33	-3.37	-7.42	-2.53	0		0.08	118.24	0.8	-2.81	1.89	0		2.47	11.17	2.97	-3.07	4.38	0		0.05	69.86	1.85	-1.52	-3.34	0
237.6	-0.92	130.57	-0.01	-3.86	-0.37	0		1.78	115.1	1.63	-5.16	-0.93	0		2.66	8.87	-0.61	-5.61	2.18	0		-0.18	69.5	2.39	-1.24	-2.52	0
238.5	-1.32	129.55	-0.2	-2.24	-0.91	0		-0.29	114.95	1.83	-3.61	0.4	0		-0.13	6.37	0.34	-5.28	-0.81	0		2.55	70.01	4.48	-1.88	-0.94	0
239.4	-5.79	128.02	-0.74	-4.47	-1.91	0		-0.9	114.89	-0.14	-3.93	-1.18	0		0.71	6.96	0.63	-3.89	-1.33	0		1.72	71.96	2.97	-0.21	0.65	0
240.3	-1.22	131.75	2.99	-3.64	1.82	0		-1.43	113.22	2.44	-3.71	-0.23	0		-4.79	3.15	-0.43	-8.8	-2.04	0		-2.33	68.52	3.85	-3.36	-1.65	0
241.2	-1.39	129.71	-0.18	-3.63	-0.09	0		-2.42	111.79	-1.08	-7.3	-3.43	0		-4.84	2.61	-5.23	-8.87	-4.38	0		-2.32	68.04	0.74	-2.32	-5.07	0
242.1	-4.33	130.33	-0.92	-5.83	-0.71	0		-1.32	112.64	-2.49	-7.99	-0.96	0		4.79	6.82	0.04	-6.02	2.53	0		0.65	67.04	0.13	-1.72	-3.87	0
243	-4.61	128.84	0.02	-3.37	-1.02	0		-4.16	113.35	0.19	-4.61	-2.15	0		-0.52	6.47	2.28	-3.34	1.36	0		0.85	66.77	0.67	-3.3	-2.9	0
243.9	-4.42	125.53	-2.36	-7.68	-1.89	0		1.04	116.49	2.24	-2.99	0.54	0		-0.64	6.23	0.09	-4.46	0.6	0		1.12	68.63	2.28	-0.56	-1.41	0
244.8	-3.7	130.43	1.48	-3.81	2.04	0		-0.78	115.8	-0.33	-3.02	3.01	0		0.91	6.51	-0.14	-1.81	2.94	0		1.19	71.07	3.77	0.67	0.02	0
245.7	-0.41	132.85	1.43	-5.3	-1.71	0		0.93	116.71	2.79	-1.19	1.65	0		1.92	9.99	2.23	-0.72	1.83	0		3.37	69.93	6.05	-0.47	-1.93	0
246.6	2.15	133.23	5.11	-4.12	-0.88	0		3.78	115.7	4.68	-4.19	0.5	0		0.27	7.01	2.28	-2.03	2.45	0		-1.62	68.09	1.06	-2.14	-5.04	0
247.5	-0.28	131.55	-2.16	-3	1.62	0		0.57	115.07	-0.89	-4.81	1.61	0		2.9	9.82	1.37	-5.81	2.21	0		0.63	68.63	1.73	-3.65	-3.82	0
248.4	-0.83	132.93	2.07	-4.53	-0.94	0		1.59	117.92	2.53	-3.58	0.7	0		-2.27	8.12	-0.88	-7.84	-2.3	0		-0.11	71.59	1.27	-2.24	-4.21	0
249.3	-1.82	126.36	-0.87	-5.75	-5.88	0		-2.3	109.47	-0.14	-8.19	-3.73	0		-1.52	4.44	-2.68	-7.45	-0.68	0		0.25	70.43	-0.62	-4.03	-3.45	0
250.2	-0.35	130.75	1.78	-2.48	-0.26	0		0.85	114.19	-0.65	-3.29	-0.37	0		1.36	6.45	-0.58	-6.61	-0.17	0		2.36	69.16	2.05	-1.38	-0.47	0
251.1	-0.86	131.51	2.88	-2.81	2.27	0		-3.74	109.91	0.46	-5.03	-2.54	0		-1.93	3.65	2.58	-6.42	0.17	0		0.47	73.11	3.7	-1.37	-2.4	0
252	-3.1	130.85	-0.76	-5.55	-3.51	0		-4.72	110.68	-3.11	-9.37	-4.06	0		-2.07	6.71	0.88	-4.48	-1.81	0		-0.86	71.01	-0.03	-3.18	-3.62	0
252.9	-1.9	131.35	1.07	-4.42	-2.82	0		-1	114.06	-0.38	-7.23	-2.91	0		-0.03	5.59	-2.21	-6.01	-2.98	0		2.46	71.23	4.08	-2.12	-2.69	0
253.8	-3.09	128.23	0.86	-3.87	-0.2	0		-1.85	111.51	-1.74	-4.28	-2.99	0		1.15	9.44	1.68	-2.48	1.15	0		0.22	73.49	1.53	-1.13	-1.38	0
254.7	-2.72	129.19	1.75	-0.97	-3.53	0		-0.48	113.34	-0.48	-2.02	-4.93	0		2.54	8.35	-0.61	-3.01	-0.98	0		-0.26	70.34	0.63	-2.24	-3.29	0
255.6	-1.45	131.16	1	-4.31	1.86	0		0.18	113.93	2	-3.27	-1.07	0		2.67	10.71	3.14	-2.4	1.84	0		0.18	70.18	2.8	-4.89	-4.29	0
256.5	2.14	130.88	2.46	-3.65	-0.43	0		3.29	115.47	0.74	-2.15	0.6	0		0.78	5.11	1.26	-4.56	-0.12	0		2.81	70.69	4.4	-0.27	-2.66	0
257.4	-0.12	130.66	2.89	-2.33	0.46	0		-2.59	113.77	-3.31	-7.26	-2.36	0		-2.35	5.64	-2.94	-6.83	-2.19	0		1.15	70.47	1.61	-2.17	-3.6	0
258.3	-2.33	130.14	-1.28	-1.84	-2.19	0		0.48	112.5	0.41	-3.16	-3.04	0		0.02	2.95	1.12	-5.71	-0.76	0		0.34	71.21	2.58	-3.68	-1.86	0
259.2	-3.36	128.87	1.15	-8.46	0.28	0		-3.45	114.31	0.12	-6.66	-3.95	0		-1.17	8.44	0.32	-4.5	1.3	0		-0.03	72.1	0.01	-3.48	-2.66	0
260.1	-5.39	125.18	-3.23	-5.69	-3.47	0		-2.65	109.74	-2.94	-5.09	-3.03	0		-0.58	4.93	1.22	-6.7	1.74	0		0.01	68.9	1.6	-3.89	-1.28	0
261	-2.31	130.12	-1.1	-4.21	1	0		0.11	113.54	-0.46	-2.42	-2.73	0		0.63	6.8	1.67	-3.92	0.16	0		-0.58	68.46	1.33	-2.39	0.24	0
261.9	-0.7	130.25	2.97	-3.11	1.68	0		0.62	114.3	3.74	-2.32	0.76	0		2.14	8.66	4.05	-3.97	2.23	0		0.61	70.9	1.61	-3.32	-4.14	0
262.8	-3.28	129.13	0.33	-3.72	1.66	0		-2.61	111.33	1.64	-3.63	2.4	0		-3.78	2.55	-2.09	-7.7	-2.03	0		-1.44	68.01	0.78	-4.93	-2.98	0
263.7	-5.28	127.21	-0.69	-4.91	-2.31	0		-3.04	113.47	0.84	-2.09	-0.09	0		-3.78	2.36	-1.66	-6.45	-0.14	0		-4.01	68.38	-0.87	-3.5	-6.72	0
264.6	-3.33	128.22	-1.42	-4.96	-2.08	0		-0.98	113.36	-1.34	-4.78	-1.69	0		-0.39	5.59	0.1	-5.5	-1.12	0		1.91	69.75	4.77	-1.85	-2.17	0
265.5	-1.16	132.6	1.14	-1.59	-1.08	0		0.54	114.97	0.85	-1.12	-0.35	0		-0.62	8.54	0.65	-4.99	-0.43	0		-1.69	69.72	3.26	-1.21	-3.58	0
266.4	-2.54	129.47	0.11	-4.04	-1.42	0		0.09	117.33	1.39	-1.8	0.52	0		-1.24	7.03	1.61	-5.14	-0.96	0		0.56	70.71	2.18	-2.96	-2.53	0
267.3	-1.53	129.72	1.42	-3.17	1.34	0		1.94	118.04	1.95	-0.98	0.91	0		-0.22	7.04	-0.29	-4.39	-0.95	0		0.53	71.72	1.49	-1.63	-1.65	0
268.2	-2.76	128.05	-0.92	-4.86	-0.98	0		-0.18	115.45	-0.87	-4.63	-0.31	0		-1.37	8.96	-0.77	-5.16	0.56	0		0.61	70.21	3.59	3.09	-2.94	0
269.1	-2.34	126.86	-3.41	-5.03	-3.68	0		-0.94	113.1	-1.87	-3.75	-2.7	0		2.69	8.91	5.02	-1.73	0.14	0		3.29	72.29	5.73	-0.25	-0.85	0
270	-4.48	128.39	-1.13	-5.09	-0.89	0		-0.21	113.28	1.76	-2.08	-1.66	0		1.86	6.45	1.47	-5.44	-2.08	0		2.44	71.45	0.53	-2.36	-2.88	0
270.9	-5.67	127.22	-2.83	-6.72	-4.22	0		1.66	112.09	2.02	-4.4	-2.48	0		4.06	5.94	3.62	-2.01	0.94	0		0.7	71.2	3.1	-0.23	-1.54	0
271.8	-3.35	127.58	0.53	-5.84	-1.14	0		-1.76	112.28	1.85	-4.48	-1.22	0		1.59	9.4	4.73	-2.67	3.97	0		2.52	71.41	4.12	0.56	-0.12	0
272.7	-2.91	131.14	-0.34	-5.57	-1.73	0		1.26	119.12	3.29	0.62	1.54	0		-3.13	6.75	0.09	-2.92	-0.08	0		-3.56	69.51	1.51	-2.81	-1.84	0
273.6	-4	128.59	-2.36	-5.24	-2.18	0		-1.29	113.75	0.62	-2.64	0.44	0		1.33	7.21	4.24	-0.91	2.54	0		0.56	70.24	2.46	0.78	-2.52	0
274.5	-6.6	124.94	-3.63	-9.81	-3.49	0		-0.52	111.3	0.36	-5.59	-1.33	0		0.72	4.61	-1.45	-5.12	1.38	0		-0.26	71.16	2.12	-2.47	-1.38	0
275.4	-1	130.48	-0.05	-0.81	2.17	0		-1.53	114.31	0.4	-1.56	-0.99	0		-2.21	6.25	-0.7	-5.25	-1.81	0		-1.29	69.44	0.8	-0.95	-1.31	0
276.3	-1.89	127.99	-1.25	-4.51	0.14	0		-0.96	111.73	-1.85	-5.73	-3.36	0		-0.9	4.98	-3.39	-5.57	-1.4	0		-0.34	68.43	-1.79	-4.85	-4.98	0
277.2	-1.58	131.03	1.48	-3.6	2.37	0		-1.56	114.65	-0.89	-5.61	-1.32	0		-0.85	4.25	-2.31	-7.79	-0.72	0		1.62	68.97	0.84	-3.63	-0.76	0
278.1	-3.45	128.14	1.42	-1.25	0.89	0		-3.42	112.16	-1.49	-4.06	-1.07	0		-1.57	6.48	-1.64	-7.91	-0.8	0		-0.89	69.48	-0.41	-3.16	-2.85	0
279	-1.9	128.38	0.89	-4.57	0.89	0		0.46	111.41	0.24	-2.83	0.17	0		0.35	6.15	1.25	-2.12	-1.43	0		2.22	71.58	3.35	-0.5	-5.9	0
279.9	-1.36	129.47	0.43	-1.76	-0.7	0		-0.8	113.46	0.8	-4.62	-0.94	0		0.62	8.32	1.21	-3.79	1.46	0		-0.79	68.21	-0.39	-2.94	-3.91	0
280.8	-2.74	128.39	-0.1	-1.94	-0.97	0		-2.48	114.78	3.81	-0.56	-0.66	0		-0.18	7.16	4.13	-2.23	3.09	0		-1.88	69.67	3.73	0.25	1.69	0
281.7	-3.79	125.87	-2.56	-6.62	-2.8	0		-3.6	110.78	-2.68	-5.41	-4.42	0		-1.97	4.65	-1.16	-6.08	-4.22	0		-0.03	67.61	1	-1.6	-6.38	0
282.6	-2.08	127.12	1.13	-6.67	-2.67	0		-1.89	112.59	-0.47	-5.81	-5.95	0		-3.56	6.95	-0.59	-6.59	-0.38	0		-2.55	71.17	1.26	-0.82	-4.56	0
283.5	-4.43	126.6	-0.17	-3.9	-2.74	0		0.46	111.51	-1	-4.77	-1.22	0		-2.34	1.85	-4.05	-8.88	-2.43	0		-1.99	67.85	-2.38	-4.87	-6.16	0
284.4	-0.69	129.88	1.8	-4.15	2.13	0		-0.96	110.97	-0.37	-7	-3.14	0		1.26	6.42	-0.35	-5.52	-1.12	0		-0.29	70.04	1.77	-3.16	-3.81	0
285.3	-3.93	130.95	2.8	-3.96	-0.22	0		-0.92	111.49	-1.95	-3.51	-4.27	0		-1.31	4.21	-0.31	-5.6	0.65	0		0.26	70.24	5.17	-0.79	-1.5	0
286.2	-1.41	131.21	0.92	-2.52	2.3	0		-1.64	114.74	0.39	-4.41	-1.32	0		-2.26	6.19	1.07	-4.45	-0.29	0		0.54	71.72	6.28	-2.76	-2.46	0
287.1	1	131.42	2.48	-1.87	1.75	0		-0.41	114.27	-1.62	-4.17	-0.42	0		2.64	9.72	3.42	-0.97	4.33	0		0.73	69.03	1.76	-1.31	-3.54	0
288	-2.78	129.39	-1.58	-5.38	-3.34	0		-4.67	114.89	-0.77	-7.9	-3.04	0		-1.51	7.12	0.43	-5.79	0.84	0		1.38	73.39	4.73	2.78	2.39	0
288.9	-5.88	127.66	0.17	-4.42	-3.08	0		-0.29	112.11	4.05	-2.76	-1.5	0		3	7.32	3.55	-2.98	1.32	0		-3.63	67.69	-1.44	-4.73	-4.82	0
289.8	0.15	130.27	-2.42	-4.03	0.61	0		2.02	114.39	-0.49	-2.39	0.47	0		2.86	9.43	4.12	-1.55	4.67	0		1.05	73.14	5.56	-0.77	-1.42	0
290.7	-7.05	128.59	-1.17	-7.37	0.64	0		-2.92	113.84	0.29	-5.32	-2.48	0		1.52	7.71	5.36	-2.92	-0.56	0		1.26	70.07	5.05	1.5	-3.11	0
291.6	-2.99	128.24	-0.69	-5.42	1.39	0		-0.83	114.86	1.31	-3.77	2.56	0		0.39	6.55	0.53	-5.22	1.59	0		-1.22	66.41	-0.7	-4.78	-1.7	0
292.5	-4.89	128.2	-2.31	-6.47	-3.42	0		-0.46	111.33	0.97	-6	-0.05	0		-3.62	0.8	-0.97	-8.04	-3.92	0		-4.23	67.1	-1.26	-5.28	-4.79	0
293.4	-1.74	128	1.17	-3.83	-0.68	0		-0.82	109.24	-1.72	-7.36	-0.91	0		0.36	4.13	0.14	-7.83	-2.16	0		1.15	69.66	2.96	-2.89	-2.49	0
294.3	-4.9	127.38	-1.05	-6.26	-1.28	0		-0.91	112.8	0.07	-5.73	-5.61	0		2.97	8.3	2.17	-5.82	2.24	0		-0.84	69.83	2.86	-2.56	-2.69	0
295.2	-4.41	129.07	-1.69	-5.06	-2.98	0		-0.89	111.8	-0.9	-4.86	-3.05	0		-2.47	4.62	-1.75	-11.41	-3.77	0		-0.67	68.56	0.93	-4.21	-1.72	0
296.1	0.48	131.01	1.69	-0.28	2.96	0		0.43	113.15	1.65	-2.46	1.68	0		-1.29	6.15	3.24	-4.05	1.07	0		-0.27	70.21	4.34	-2.77	-2.3	0
297	-0.32	128.59	-0.62	-4.91	-0.05	0		-1.73	115.15	2.92	-3.83	0.03	0		1.16	10.01	4.19	-3.17	0.03	0		2.21	72.8	3.46	1.55	-1.97	0
297.9	-2.84	128.45	-0.54	-3	-1.54	0		-1.11	112.14	0.07	-5.65	-3.42	0		-0.6	5.3	2.28	-4.03	-1.08	0		0.04	68.17	2.32	0.03	-2.3	0
298.8	-0.67	131.66	-0.12	-3.37	0.54	0		-1.02	114.14	0.63	-6.8	-1.92	0		-1.67	5.46	1.05	-5.45	0.59	0		-2.76	67.75	-1.74	-4.52	-5.43	0
299.7	0.67	129.21	1.44	-2.2	1.51	0		0.43	115.53	-1.47	-2.64	-0.52	0		-1.81	3.62	-4.77	-7.93	-0.52	0		-2.87	67.61	-0.54	-3.92	-4.32	0
300.6	-4.3	128.38	-4.14	-5.53	-2.7	0		1.44	118.32	2.79	-2.98	0.87	0		0.94	9.2	1.82	-6.35	-0.16	0		1.3	71.87	3.12	-1.16	-4.45	0
301.5	-6.46	126.35	-2.9	-7.87	-5.15	0		-1.32	113.97	-0.89	-6.85	-1.7	0		-0.21	6.76	-1.76	-7.41	1.49	0		-0.12	70.36	-2	-3.23	-3.93	0
302.4	-2.64	129.11	-2.03	-5.61	-0.39	0		-0.25	112.69	0.78	-5.38	-1.08	0		0.38	8.24	1.86	-3.56	3.52	0		0.83	70.49	1.79	-0.03	-2.93	0
303.3	-3.43	126.34	-0.2	-5.79	-1.5	0		-3.06	111.66	1.32	-4.84	-1.71	0		-1.29	6.05	-0.63	-7.25	0.85	0		1.64	71.93	2.3	-2.38	-1.26	0
304.2	-2.53	128.56	-1.68	-5.68	-3.07	0		-1.89	114.17	-2.31	-7.22	-4.89	0		0.23	8.56	2.07	-4.58	-0.4	0		-0.88	71.52	3.15	-0.34	-2.41	0
305.1	-3.49	127.72	-1.49	-4.38	-1.53	0		-3.39	109.13	-3.21	-7.91	-4.26	0		0.55	6.85	-1.87	-5.39	-0.79	0		-1.83	70.98	-0.54	-2.65	-5.48	0
306	-2.53	128.96	-1.72	-7.44	2.57	0		0.02	112.73	1.13	-1.97	1.57	0		1.27	5.39	1.36	-5.78	3.24	0		2.1	71.57	3.9	-1.73	-1.71	0
306.9	-5.57	125.98	-2.8	-4.63	-1.82	0		-2.67	113.79	-0.64	-5.33	0.38	0		-3.78	8.83	-1.08	-5.79	0.07	0		1.79	74.27	4.86	-0.62	0.47	0
307.8	-4.59	127.56	-3.12	-3.14	-1.06	0		-2.47	109.75	-2.24	-5.96	-4.98	0		1.19	8.47	2.25	-4.47	-0.86	0		0.78	70.15	1.71	-2.96	-3.63	0
308.7	-3.32	125.11	-1.22	-8.66	-3.5	0		-0.18	113.22	2.43	-4.76	-1.19	0		0.47	6.6	1.87	-4.57	2.35	0		1.64	71.23	-1.68	-1.66	-3.02	0
309.6	-8.52	124.65	-3.88	-8.32	-5.26	0		-2.99	113.56	1.66	-6.46	-1.28	0		0.3	6.53	1.08	-6.56	2.14	0		0.4	71.58	2.37	-2.59	-0.91	0
310.5	-2.48	126.44	-1.48	-6.28	-1.75	0		-1.82	111.15	-0.19	-8.26	-5.84	0		1.04	7.87	-0.65	-4.76	1.32	0		-1.72	72.72	1.9	-1.39	1.61	0
311.4	-5.56	128.54	1.22	-5.46	0.54	0		-3.68	111.47	-0.1	-7.97	-2.85	0		-2.17	5.87	0.52	-8.81	-2.24	0		0.67	72.13	4.99	-0.64	-3.73	0
312.3	0.15	130.64	3.08	-6.25	4.33	0		-2.39	111.75	-1.32	-7.44	-3.85	0		0.64	4.7	-1.84	-8.94	-1.46	0		-2.86	69.53	2.5	-4.19	-2.53	0
313.2	-5.45	127.48	-2.51	-9.74	-3.16	0		0.24	115.75	1.63	-3.03	-2.08	0		0.01	6.04	1.16	-4.18	-1.09	0		-0.87	65.33	0.8	-3.51	-6.91	0
314.1	-1.58	133.09	1.94	-4.14	1.23	0		0.18	116.4	1.76	-2.09	-2.67	0		0.71	5.79	-1.03	-5.48	-3.11	0		0.59	68.52	-0.81	-4.46	-1.39	0
315	-3.06	130.18	0.95	-4.15	-1.65	0		-0.65	115.8	2.22	-3.25	-2.06	0		-1.32	4.63	-0.42	-5.15	-0.49	0		0.04	69.08	0.31	-3.45	-4.99	0
315.9	-3.29	124.93	-1.33	-8.96	-2.37	0		-3.78	110.12	-4.29	-7.68	-5.26	0		-4.79	4.99	-4.24	-8.06	-1.85	0		-3.45	72.56	-0.26	-1.91	-3.76	0
316.8	-0.4	128.31	2.47	-3.24	2.85	0		-1.52	110.42	-0.19	-9.48	-3.32	0		-2.5	2.38	-2.44	-10.44	-0.45	0		0.7	69.61	2.49	0.27	-0.97	0
317.7	-0.45	131.39	2.02	-3.68	1.51	0		-3.57	111.21	0.51	-5.14	-3.19	0		-2.4	6.46	0.8	-5.7	-1.81	0		-1.48	69.87	2.61	-2.03	-3.63	0
318.6	-4.25	131.16	-1.25	-5.82	-2.01	0		-2.88	112.49	0.08	-5.8	-2	0		-1.94	6.49	-0.04	-4.87	1.74	0		-1.87	69.51	0.63	-1.64	-2.56	0
319.5	-2.27	131.22	2.09	-5.33	-0.38	0		1.44	114.99	2.26	-4.61	0.7	0		0.55	6.5	1.82	-5	1.47	0		-0.05	67.97	2.32	-2.47	-3.06	0
320.4	0.36	130.26	1.22	-3.56	-0.67	0		2.15	116.38	0.26	-2.37	-0.14	0		1.04	6.63	1.06	-1.63	2.44	0		2.71	70.88	4.14	1.23	-1.81	0
321.3	-1.39	127.31	0.9	-6.26	0.31	0		-2.74	111.87	-0.29	-1.43	1.55	0		-2.45	5.92	-0.01	-4.37	1.52	0		2.87	73.76	5.13	0.33	-3.12	0
322.2	-0.31	131.66	2.3	-4.04	-0.13	0		-0.02	115.89	1.29	-2.77	-0.04	0		1.22	8.14	1.34	-5.27	2.06	0		1.42	72.38	4.31	-3.21	-1.52	0
323.1	-3.42	127.54	-2.37	-11.04	-2.62	0		-3.38	111.99	1.22	-7.55	-1.72	0		-0.84	4.19	0.82	-7.6	-0.51	0		-1.34	65.13	-0.86	-5.87	-4.31	0
324	-4.33	128.27	1.83	-2.13	0.43	0		-1.16	114.04	1	-3.69	0.28	0		0.56	4.76	0.77	-6.1	0.31	0		0.12	69.2	3.06	-3.53	-2.75	0
324.9	-7.55	124.77	-4.65	-7.7	-3.78	0		-5.91	110.2	-4.07	-6.73	-4	0		-2	4.38	-1.17	-7.28	-1.83	0		-3.54	69.15	1.61	-3.06	-4.37	0
325.8	-1.74	124.92	-1.13	-5.68	-1.78	0		-2.01	110.44	-2.77	-6.38	-5.32	0		-3.43	3.53	-4.52	-8.77	-4.13	0		-1.64	68.06	1.21	-5.16	-5.04	0
326.7	0.66	130.17	1.21	-2.3	1.19	0		1.56	114.67	3.05	-2.33	3.91	0		-0.73	5.34	1.33	-5.11	2.16	0		4.26	71.8	4.68	2.65	0.16	0
327.6	-2.92	129.07	-1.09	-6.98	-2.77	0		-1.31	111.85	-1.8	-7.37	-4.28	0		1.36	5.11	-1.5	-9.2	-1.54	0		0.21	70.21	1.67	-3.12	-2.79	0
328.5	-1.18	128.68	-0.39	-6.38	-2.55	0		0.75	116.04	1.17	-4.66	-0.62	0		-1.21	8.98	0.19	-4.24	1.27	0		-0.76	72.45	5.15	0.26	0.26	0
329.4	-3.11	127.55	1.71	-3.5	-3.02	0		-1.23	114.16	-0.11	-2.18	-2.06	0		1.17	6.28	-0.21	-4.27	0.28	0		-1.26	70.47	1.16	-2.7	-4.44	0
330.3	-4	128.79	-0.36	-3.81	-2.72	0		-1.07	114.78	3.03	-5.23	-0.83	0		0.02	7.94	2.37	-5.06	2.65	0		0.24	70.03	2.75	0.7	0.96	0
331.2	-4.37	129	-2.13	-6.95	0.37	0		-4.56	112.63	-0.55	-8.91	-2.41	0		0.11	4.11	-0.22	-6.99	-0.52	0		1.35	65.73	0.46	-4.74	-4.17	0
332.1	1.25	128.68	2.57	-2.55	1.82	0		1.55	114.89	5.27	-2.58	-0.08	0		-0.6	3.71	-1.48	-5.65	-0.32	0		0.63	68.9	3.9	-1.23	-3.95	0
333	-0.9	128.67	1.23	-4.07	-0.51	0		-4.53	112.19	1.21	-5.86	-3.37	0		-0.75	6.9	3.42	-3.6	1.73	0		1	70.09	4.71	-0.67	-0.08	0
333.9	-1.07	132.39	1.29	-4.51	0.69	0		0.4	115.89	1.79	-4.1	2.32	0		-2.26	5.15	1.45	-4.21	-0.44	0		-2.4	70.74	3.07	-4.2	-2.44	0
334.8	-1.32	130.1	1.31	-3.76	1.78	0		-1.51	115.11	2.06	-4.79	-0.74	0		0.35	5.79	-1.36	-5.43	1.62	0		3.4	71.02	-0.1	-3.29	-3.79	0
335.7	-6.44	125.98	-0.75	-7.11	-1.51	0		-4.99	106.99	-1.78	-8.73	-5.48	0		-4.06	3.1	0.87	-6.77	-0.93	0		-0.23	70.21	3.7	-2.02	-2.88	0
336.6	-5.62	127.85	1.71	-6.66	-0.26	0		-0.4	113.69	1.98	-4.19	0.37	0		-1.37	3.68	-1.52	-6.58	0.41	0		-0.9	67.98	-0.8	-4.49	-0.92	0
337.5	-4.36	128.82	3.23	-6.89	-0.87	0		1.01	117.9	4.9	-4.52	-0.66	0		0.27	7.23	0.6	-6.04	-2.4	0		1.03	69.61	0.37	-1.11	-2.88	0
338.4	-1.15	131.77	2.01	0.05	0.27	0		-3.45	113.74	-2.2	-5.6	-3.63	0		-1.42	7.67	-1.55	-8.18	-0.69	0		0.62	73.54	0.98	-4.04	-1.31	0
339.3	-2.33	128.88	-1.87	-3.41	1.53	0		1.38	116.86	2.51	-1.45	2.81	0		1.47	6.33	-1.22	-4.48	2.03	0		0.65	70.21	1.7	-3.03	-2.56	0
340.2	-4.48	127.02	1.22	-6.43	-1.61	0		-2.1	111.06	-0.96	-6.63	-2	0		2.5	11.45	3.08	-3.6	3.23	0		-1.46	69.31	0.97	-4.53	-3.76	0
341.1	-1.76	130.25	0.89	-5.42	2.28	0		1.58	114.11	0.54	-3.87	-1.18	0		0.6	7.04	-0.45	-6.81	0.72	0		0.61	71.26	4.32	-2.33	-0.79	0
342	-2.99	126.45	-0.19	-9.11	-0.55	0		-3.1	114.29	-1.04	-5.76	-0.57	0		-3.97	6.51	-0.81	-5.45	1.46	0		-2.6	68.51	2.14	-2.81	-1.56	0
342.9	-1.54	129.45	1.2	-2.17	2.97	0		-2.2	112.39	1.38	-2.93	-0.93	0		-1.46	5.77	-0.93	-6.86	0.05	0		-1.35	68.84	2.94	-3.83	-1.43	0
343.8	-3.2	128.63	-1.86	-8.46	-1.2	0		1.61	112.8	-0.85	-4.51	0.24	0		0.66	5.51	0.63	-5.84	-0.3	0		-1.59	67.55	0.19	-4.85	-6.73	0
344.7	-5.46	126.55	-0.17	-7.32	-4.54	0		-1.93	112.02	0.36	-5	-2.56	0		0.42	6.49	0.71	-6.97	2.27	0		-2.06	69.03	0.4	-4.69	-3.43	0
345.6	-5.89	127.34	-1.43	-5.19	-2.49	0		-5.75	112.61	-1.19	-5.4	-2.32	0		-2.99	5.52	0.22	-5.7	0.54	0		-2.19	70.05	3.31	0.19	-2.51	0
346.5	-2.56	127.75	1.58	-2.32	0.78	0		-2.74	111.04	-1.24	-8.74	-3.7	0		-2.2	3.61	-0.99	-8.96	-1.65	0		0.05	68.87	4.91	-2.03	-3.69	0
347.4	-0.39	126.64	-2.37	-4.53	-0.17	0		0.13	112.37	0.99	-5.19	-1.33	0		1.71	6.52	1.16	-5.14	0.53	0		0.85	71.9	2.33	-1.7	-1.73	0
348.3	-3.16	127.38	-1.2	-7.42	-0.14	0		1.25	113.43	0.26	-5.38	0.69	0		-0.74	5.61	-1.05	-5.49	2.67	0		-1.9	70.43	2.57	-2.19	0.91	0
349.2	-0.78	127.62	1.17	-5.61	-0.58	0		2.6	116.61	3.11	-3.54	3.95	0		1.99	8.99	1.79	-3.06	5.76	0		-1.39	67.88	5.48	-1.83	-5.73	0
350.1	-2.4	128.46	-1.65	-7.94	-0.48	0		-2.92	112.2	-1.45	-6	-1.56	0		-3.97	4.07	-0.73	-8.24	0.45	0		0.3	69.61	3.4	-3.89	-3.88	0
351	-5.1	125.04	-0.4	-7.26	-1.91	0		-1.98	113.91	2.08	-2.9	-1.68	0		-0.43	8.33	2.84	-3.35	1.47	0		1.04	68.7	3.45	-0.13	-3.13	0
351.9	-6.94	124.71	-0.82	-6.83	-1.03	0		-2.98	111.83	3.75	-6.65	1.09	0		2.94	8.1	4.55	-3.95	3.66	0		1.4	72.62	4.46	-0.87	-2.82	0
352.8	-1.28	128.96	1.11	-1.71	1.94	0		-0.99	112.41	-0.48	-6.18	-2.82	0		-1.3	6.71	-0.47	-8.85	-1.45	0		1.49	72.61	1.95	-3.38	-2.23	0
353.7	-1.69	129.71	0.71	-5.85	1.13	0		-1.31	115.04	-0.64	-3.97	-0.52	0		-3.69	7.65	-1.11	-8.03	-1.25	0		-2.42	71.13	0.05	-5.35	-1.39	0
354.6	0.21	129.77	-0.43	-3.32	-0.39	0		3.13	113.87	1.34	-3.88	-0.34	0		0.32	5.34	-1.53	-7.49	-1.11	0		1.05	72.95	4.23	-3.53	-0.49	0
355.5	-5.94	125.22	-4.67	-8.28	-2.65	0		-1.82	113.29	0.48	-7.14	-1.09	0		-1.81	6.54	2.66	-7.53	2.66	0		-0.1	73.56	6.39	-0.73	-0.87	0
356.4	-2.94	125.16	-2.84	-8.15	-6.23	0		-2.95	112.05	-2.01	-8.87	-6.09	0		1.21	6.09	-0.92	-10.16	0.8	0		-2.63	66.6	2.8	-3.66	-2.88	0
357.3	-1.46	130.65	4.52	-2.6	2.41	0		-1	112.82	2.71	-4.55	1.13	0		-2.02	2.49	1.26	-6.6	1.84	0		-2.75	68.35	1.86	-1.06	-1.58	0
358.2	-1.79	124.91	0.75	-4.86	-1.5	0		-0.01	112.93	4.01	-5	-1.97	0		-1.13	6.08	2.94	-7.7	0.67	0		0.09	71.53	2	-3.34	-2.89	0
359.1	-2.43	126.89	-0.26	-3.49	-1.6	0		0.81	114.94	0.89	-2.47	-2.36	0		1.18	6.78	3.15	-3.45	-1.46	0		2.1	70.05	5.87	0.78	-2.58	0
360	-3.83	127.03	-0.12	-3.14	2.53	0		-0.65	114.8	1.77	-3.11	-1.2	0		0.51	8.19	2.49	-5.58	1.19	0		-0.13	70.19	4.37	-3.68	-4.01	0
360.9	-5.15	127.55	1.15	-6.8	-0.41	0		-2.97	112.41	-0.06	-6.96	-2.86	0		-0.59	6.3	-0.31	-8.67	-0.25	0		-1.58	68.76	-0.68	-2.71	-4.43	0
361.8	-3.1	128.47	-5.55	-5.75	-2.08	0		0.47	114.44	1.86	-3.52	1.06	0		-0.02	4.71	1.73	-7.85	0.8	0		-3.08	68.14	2.95	-6.12	-3.19	0
362.7	-2.07	127.24	-1.28	-7.54	-3.08	0		-1.42	112.02	0.78	-7.29	-3.49	0		-0.27	5.41	1.92	-5.57	-0.3	0		1.3	72.47	5.52	-1.58	-2.31	0
363.6	-4.64	123.6	-1.85	-5.36	-1.84	0		0.54	111.61	0.48	-4.18	-1.5	0		-1.78	5.96	1.9	-5.71	-1.08	0		-2.99	69.38	3.62	-2.12	-4.28	0
364.5	-1.53	128.75	-0.1	-5.76	-1.87	0		-1.61	114.36	-0.17	-4.28	-3.55	0		-1.01	5.24	-1.25	-6.19	1.09	0		2.69	71.34	3.22	0.43	0.52	0
365.4	-7.32	123.52	-5.51	-9.77	-4.7	0		-2.64	111.83	2.5	-7.45	-3.29	0		0.23	6.36	0.37	-7.03	2.82	0		1.26	69.17	0.56	-0.64	-0.47	0
366.3	-2.29	129.71	0.71	-6.81	0.13	0		-4.12	111.59	-2.96	-6.75	-3.82	0		-3.9	3.67	-4.1	-10.04	-4.19	0		-2.73	69.85	-0.42	-4.32	-7.19	0
367.2	-3.71	126.37	-0.91	-7.04	-3.94	0		-2.78	112.5	0.26	-5.56	-4.06	0		0.57	5.93	2.99	-4.85	0.03	0		-0.86	66.82	2.78	-3.53	-5.5	0
368.1	-0.85	126.89	1.64	-7.38	1.11	0		1.68	111.27	2.16	-4.38	0.22	0		-0.83	4.11	-2.38	-7.41	1.02	0		0	72.13	4.92	-1.21	-0.3	0
369	1.76	127.69	1.69	-0.74	4.24	0		-3.6	112.35	-1.04	-5.72	-0.94	0		-4.36	5.43	0.81	-10.16	0.11	0		0.36	69.86	4.16	-4.17	-1.48	0
369.9	-5.03	127.19	-0.86	-10.01	-3.35	0		-3.97	111.96	-0.43	-6.88	-0.69	0		-0.74	7.17	1.91	-4.94	1.57	0		-0.39	71.11	0.86	-2.2	-3.48	0
370.8	-1.64	125.27	-1.4	-6.65	1.09	0		4.34	113.86	3.08	-2.58	0.06	0		2.05	8.13	1.79	-6.07	-0.28	0		1.85	71.64	2.73	-0.91	-3.14	0
371.7	-1.68	125.3	-1.98	-6.11	0.13	0		0.52	108.85	-1.71	-8.67	-1.51	0		-0.73	4.59	3.16	-7.7	-0.02	0		1.65	71.79	5.15	-0.45	-1.69	0
372.6	-3.17	125.31	-1.56	-6.53	0	0		-1.05	111.68	-1.8	-8.2	-4.05	0		-1.08	6.26	-0.35	-5.61	-1.48	0		-0.14	68.67	0.61	-2.19	-2.29	0
373.5	-4.78	126.08	-3.38	-7.5	-1.82	0		-5.84	111.35	-1.8	-6.32	-3.99	0		1.4	4.5	2.72	-2.57	0.18	0		2.22	69.62	4.98	-1.54	-2.46	0
374.4	-5.92	126.28	-1.63	-4.3	-1.74	0		-0.08	113.4	1.46	-4.14	-0.77	0		0.16	6.57	2.23	-5.88	1.3	0		-0.37	71.19	2.58	-2.75	-1.98	0
