# Supplementary material for: Simvastatin Sodium Salt and Fluvastatin Interact with Human Gap Junction Gamma-3 Protein
Source: PLoS One. 2016 Feb 10;11(2):e0148266. doi: 10.1371/journal.pone.0148266 (PMC4749215; doi:10.1371/journal.pone.0148266)
Supplement: S9 Dataset — (ZIP) [file pone.0148266.s010.zip › S9_Dataset/arachidonyl ethanolamide_1.xlsx]

## Sheet: arachidonyl ethanolamide
L1A1()_X	L1A1()_Y	L1A2()_X	L1A2()_Y	L1A3()_X	L1A3()_Y	L1A4()_X	L1A4()_Y	L1A5()_X	L1A5()_Y	L1A6()_X	L1A6()_Y	L2A1()_X	L2A1()_Y	L2A2()_X	L2A2()_Y	L2A3()_X	L2A3()_Y	L2A4()_X	L2A4()_Y	L2A5()_X	L2A5()_Y	L2A6()_X	L2A6()_Y	L3A1()_X	L3A1()_Y	L3A2()_X	L3A2()_Y	L3A3()_X	L3A3()_Y	L3A4()_X	L3A4()_Y	L3A5()_X	L3A5()_Y	L3A6()_X	L3A6()_Y	L4A1()_X	L4A1()_Y	L4A2()_X	L4A2()_Y	L4A3()_X	L4A3()_Y	L4A4()_X	L4A4()_Y	L4A5()_X	L4A5()_Y	L4A6()_X	L4A6()_Y	L5A1()_X	L5A1()_Y
-241.2	-2.86	-241.2	0.4	-241.2	-5.07	-241.2	-1.02	-241.2	-4.16	-241.2	-3.15	-241.2	1.11	-241.2	-4.01	-241.2	-3.96	-241.2	0.43	-241.2	0.37	-241.2	0.02	-241.2	3.17	-241.2	2.77	-241.2	1.61	-241.2	5.47	-241.2	2.65	-241.2	-0.53	-241.2	-1.35	-241.2	-0.05	-241.2	-4.73	-241.2	0.3	-241.2	-2.87	-241.2	-6.93	-241.2	-2.24
-240.3	-3.18	-240.3	1.4	-240.3	-5.53	-240.3	-3.24	-240.3	-2.8	-240.3	-2.83	-240.3	-2	-240.3	-1.2	-240.3	-5.63	-240.3	0.51	-240.3	0.42	-240.3	-2.88	-240.3	1.97	-240.3	2.45	-240.3	-1.52	-240.3	6.46	-240.3	4.26	-240.3	1.29	-240.3	-0.3	-240.3	-0.47	-240.3	-5.41	-240.3	-0.38	-240.3	-1.32	-240.3	-5.46	-240.3	-1.28
-239.4	-3.59	-239.4	2.2	-239.4	-4.93	-239.4	-3.4	-239.4	-2.81	-239.4	-3.47	-239.4	-1.76	-239.4	-1.17	-239.4	-3.5	-239.4	1.77	-239.4	-0.36	-239.4	-4.7	-239.4	1.28	-239.4	2.76	-239.4	0.47	-239.4	6.37	-239.4	0.6	-239.4	0.87	-239.4	-2.81	-239.4	-0.59	-239.4	-5.92	-239.4	-2.47	-239.4	-4.82	-239.4	-4.02	-239.4	-1.91
-238.5	-4.48	-238.5	3.19	-238.5	-4.47	-238.5	-3.19	-238.5	-3.99	-238.5	-3.96	-238.5	-1.46	-238.5	-1.64	-238.5	-2.97	-238.5	-0.35	-238.5	-1.19	-238.5	-6.03	-238.5	3.41	-238.5	0	-238.5	-0.09	-238.5	6.42	-238.5	0.99	-238.5	2.04	-238.5	-1.52	-238.5	-2.28	-238.5	-5.52	-238.5	-0.51	-238.5	-2.77	-238.5	-2.88	-238.5	-2.18
-237.6	1.21	-237.6	6.99	-237.6	-1.03	-237.6	0.49	-237.6	0.29	-237.6	-0.29	-237.6	4	-237.6	1.9	-237.6	-1.3	-237.6	3.45	-237.6	1.2	-237.6	0.49	-237.6	7.99	-237.6	3.93	-237.6	2.2	-237.6	9.52	-237.6	3.52	-237.6	5.05	-237.6	2.63	-237.6	-2.75	-237.6	-4.86	-237.6	0.3	-237.6	-2.1	-237.6	-4.25	-237.6	2.05
-236.7	0.5	-236.7	8.75	-236.7	0.29	-236.7	2.52	-236.7	-0.86	-236.7	0.19	-236.7	0.7	-236.7	-0.16	-236.7	0.69	-236.7	4.72	-236.7	2.16	-236.7	-1.12	-236.7	6.28	-236.7	2.97	-236.7	4.49	-236.7	10.13	-236.7	5.73	-236.7	2.94	-236.7	2.77	-236.7	-2.09	-236.7	-5.72	-236.7	-1.19	-236.7	-2.19	-236.7	-3.5	-236.7	1.8
-235.8	-7.82	-235.8	-2.3	-235.8	-9.35	-235.8	-4.18	-235.8	-9.46	-235.8	-11.02	-235.8	-6.17	-235.8	-7.58	-235.8	-9.77	-235.8	-2.98	-235.8	-7.09	-235.8	-6.61	-235.8	-3.32	-235.8	-2.91	-235.8	-5.23	-235.8	4.77	-235.8	-3.88	-235.8	-1.51	-235.8	-6.89	-235.8	-2.13	-235.8	-4.99	-235.8	0.04	-235.8	-3.58	-235.8	-3.77	-235.8	-4.8
-234.9	-8.45	-234.9	0.74	-234.9	-7.98	-234.9	-6.02	-234.9	-9.53	-234.9	-9.02	-234.9	-7.33	-234.9	-5.53	-234.9	-7.37	-234.9	-4.36	-234.9	-3.07	-234.9	-7.31	-234.9	-1.43	-234.9	-2.93	-234.9	-2.49	-234.9	1.74	-234.9	-2.11	-234.9	-2.95	-234.9	-5.81	-234.9	-0.93	-234.9	-5.94	-234.9	-1.43	-234.9	-4.4	-234.9	-4.36	-234.9	-4.27
-234	-6.55	-234	1.64	-234	-11.17	-234	-2.06	-234	-4.02	-234	-5.26	-234	-4.09	-234	-2.42	-234	-8.98	-234	-0.58	-234	-0.51	-234	-4.35	-234	2.26	-234	0.29	-234	-3.83	-234	3.38	-234	3.78	-234	0.95	-234	-2.16	-234	-1.25	-234	-4.98	-234	-2.4	-234	-2.02	-234	-4.9	-234	-2.77
-233.1	-2.84	-233.1	-0.42	-233.1	-4.68	-233.1	-4.53	-233.1	-6.75	-233.1	-6.2	-233.1	-3.01	-233.1	-1.65	-233.1	-2.94	-233.1	-1.52	-233.1	-2.47	-233.1	-5.15	-233.1	2.71	-233.1	1.32	-233.1	-0.27	-233.1	6.4	-233.1	2.59	-233.1	0.01	-233.1	-2.43	-233.1	-1.36	-233.1	-6.43	-233.1	-3.39	-233.1	-0.32	-233.1	-2.83	-233.1	-1.97
-232.2	-4.13	-232.2	2.62	-232.2	-3.72	-232.2	-5.39	-232.2	-5.79	-232.2	-5.83	-232.2	-1.43	-232.2	-0.75	-232.2	-2.21	-232.2	-1.42	-232.2	-1.75	-232.2	-4.12	-232.2	1.73	-232.2	2.05	-232.2	2.36	-232.2	5.37	-232.2	2.54	-232.2	0.9	-232.2	-1.63	-232.2	-0.86	-232.2	-3.84	-232.2	-2.45	-232.2	-0.33	-232.2	-3.84	-232.2	-1.02
-231.3	-5.61	-231.3	1.41	-231.3	-2.08	-231.3	-1.51	-231.3	-4.94	-231.3	-2.71	-231.3	-2.9	-231.3	-1.64	-231.3	-2.77	-231.3	1.05	-231.3	0.73	-231.3	-2.73	-231.3	0.48	-231.3	4.64	-231.3	1.61	-231.3	7.46	-231.3	2.51	-231.3	3.24	-231.3	-1.01	-231.3	0.27	-231.3	-5.49	-231.3	-1.04	-231.3	-0.63	-231.3	-1.77	-231.3	-0.67
-230.4	-3.36	-230.4	1.82	-230.4	-4.03	-230.4	-4.89	-230.4	-5.4	-230.4	-6.7	-230.4	-0.81	-230.4	-0.65	-230.4	-1.98	-230.4	0.92	-230.4	-2.1	-230.4	-4.91	-230.4	3.14	-230.4	4.13	-230.4	-1.18	-230.4	4.95	-230.4	-3.23	-230.4	0.44	-230.4	-0.01	-230.4	-0.74	-230.4	-9.09	-230.4	-0.81	-230.4	-3.69	-230.4	-3.81	-230.4	1.2
-229.5	-3.45	-229.5	-1	-229.5	-7.73	-229.5	-0.72	-229.5	-1.7	-229.5	-1.73	-229.5	-2.79	-229.5	-2.92	-229.5	-4.36	-229.5	2.62	-229.5	-1.2	-229.5	-2.78	-229.5	2.77	-229.5	2.23	-229.5	-1.25	-229.5	6.73	-229.5	1.41	-229.5	0.54	-229.5	0.62	-229.5	-3.24	-229.5	-6.19	-229.5	1.98	-229.5	-2.88	-229.5	-3.54	-229.5	0.61
-228.6	-1.8	-228.6	1.97	-228.6	-8.03	-228.6	-4.56	-228.6	-4.32	-228.6	-3.51	-228.6	-0.74	-228.6	-2.43	-228.6	-7.04	-228.6	-1.2	-228.6	1.42	-228.6	-2.76	-228.6	2.78	-228.6	-0.27	-228.6	-1.47	-228.6	3.41	-228.6	2.61	-228.6	1.38	-228.6	-2.56	-228.6	-3.22	-228.6	-6.61	-228.6	-1.1	-228.6	-2.48	-228.6	-4.46	-228.6	-0.68
-227.7	-2.89	-227.7	0.72	-227.7	-5.53	-227.7	-1.03	-227.7	-4.29	-227.7	-4.62	-227.7	0.31	-227.7	-2.1	-227.7	-5.66	-227.7	1.11	-227.7	0.3	-227.7	-5.69	-227.7	2.58	-227.7	3.3	-227.7	-0.26	-227.7	6.38	-227.7	2.82	-227.7	-0.56	-227.7	-1.46	-227.7	-0.12	-227.7	-4.16	-227.7	-0.5	-227.7	-3.37	-227.7	-1.89	-227.7	-2.25
-226.8	-0.39	-226.8	5.81	-226.8	-4.11	-226.8	-1.33	-226.8	-6.89	-226.8	-0.81	-226.8	-1.48	-226.8	0.96	-226.8	-4.52	-226.8	1.06	-226.8	-1.02	-226.8	0.14	-226.8	1.34	-226.8	1.51	-226.8	-1.4	-226.8	7.67	-226.8	1.44	-226.8	2.54	-226.8	-2.25	-226.8	-1.23	-226.8	-5.44	-226.8	-1.28	-226.8	-3.08	-226.8	-4.78	-226.8	-0.53
-225.9	-3.8	-225.9	3.85	-225.9	-6.08	-225.9	-2.42	-225.9	-3.76	-225.9	-2.02	-225.9	-0.46	-225.9	-0.54	-225.9	-4.77	-225.9	0.83	-225.9	1.37	-225.9	-4.8	-225.9	0.5	-225.9	3.73	-225.9	-0.14	-225.9	6.72	-225.9	2.15	-225.9	-0.15	-225.9	-3.31	-225.9	0.58	-225.9	-4.89	-225.9	-2.52	-225.9	-2.73	-225.9	-1.71	-225.9	-1.7
-225	-1.81	-225	1.99	-225	-3.96	-225	-3.57	-225	-5.9	-225	-6.24	-225	-0.1	-225	-2	-225	-2.45	-225	2.41	-225	-1.53	-225	-1.91	-225	1.99	-225	-1.36	-225	0.93	-225	7.65	-225	3.83	-225	0.3	-225	-2.38	-225	-2.72	-225	-4.4	-225	1.32	-225	-1.25	-225	-3.91	-225	-1.62
-224.1	-2.84	-224.1	3.46	-224.1	-5.06	-224.1	-2.07	-224.1	-3.46	-224.1	-3.32	-224.1	-0.46	-224.1	-1.96	-224.1	-2.01	-224.1	0.94	-224.1	-1.64	-224.1	-4.58	-224.1	3.14	-224.1	3.61	-224.1	-0.26	-224.1	6.01	-224.1	1.47	-224.1	-0.17	-224.1	-2.53	-224.1	0.14	-224.1	-4.84	-224.1	0.14	-224.1	-2.92	-224.1	-5.16	-224.1	-1.24
-223.2	-4.5	-223.2	1.39	-223.2	-4.13	-223.2	0.81	-223.2	-5.26	-223.2	-6.1	-223.2	-2.57	-223.2	0.7	-223.2	-3.19	-223.2	-1.65	-223.2	-2.63	-223.2	-3.75	-223.2	-0.14	-223.2	1.91	-223.2	-0.55	-223.2	3.47	-223.2	-0.52	-223.2	0.73	-223.2	-2.44	-223.2	-2.14	-223.2	-5.62	-223.2	-1.59	-223.2	-3.72	-223.2	-6.01	-223.2	0.37
-222.3	-2.22	-222.3	0.87	-222.3	-6.29	-222.3	-2.59	-222.3	-2.9	-222.3	-4.58	-222.3	-2.57	-222.3	-3.45	-222.3	-3.55	-222.3	-0.97	-222.3	0.9	-222.3	-4.35	-222.3	3.33	-222.3	0.89	-222.3	-2.43	-222.3	5.68	-222.3	1.82	-222.3	0.97	-222.3	-1.54	-222.3	-0.86	-222.3	-5.79	-222.3	-0.71	-222.3	-3.51	-222.3	-3.36	-222.3	-2.46
-221.4	-4.14	-221.4	2.17	-221.4	-5.69	-221.4	-3.13	-221.4	-7.07	-221.4	-2.55	-221.4	-2.26	-221.4	0.92	-221.4	-5.88	-221.4	1.15	-221.4	-1.22	-221.4	-3.89	-221.4	3.1	-221.4	1.8	-221.4	0.28	-221.4	7.14	-221.4	2.12	-221.4	0.01	-221.4	1.18	-221.4	-1.6	-221.4	-2.8	-221.4	0.1	-221.4	-3.2	-221.4	-3.63	-221.4	0.71
-220.5	-2.19	-220.5	2.21	-220.5	-2.79	-220.5	-4.95	-220.5	-2.99	-220.5	-1.94	-220.5	-2.33	-220.5	-1.86	-220.5	-4.63	-220.5	-0.74	-220.5	0.3	-220.5	-2.07	-220.5	2.73	-220.5	2.32	-220.5	-2.21	-220.5	4.62	-220.5	1.74	-220.5	0.65	-220.5	-0.41	-220.5	0.89	-220.5	-6.2	-220.5	-2.94	-220.5	-1.4	-220.5	-2.42	-220.5	0.5
-219.6	-4.21	-219.6	1.1	-219.6	-7.06	-219.6	-3.02	-219.6	-1.98	-219.6	-0.56	-219.6	-3.82	-219.6	-3.9	-219.6	-5.35	-219.6	-2.39	-219.6	-1.81	-219.6	0.08	-219.6	-0.19	-219.6	0.32	-219.6	-0.26	-219.6	5.24	-219.6	0.42	-219.6	3.44	-219.6	1.65	-219.6	-0.6	-219.6	-5.04	-219.6	-0.17	-219.6	-4.22	-219.6	-3.26	-219.6	0.08
-218.7	-3.41	-218.7	2.3	-218.7	-3.83	-218.7	-2.21	-218.7	-3.63	-218.7	-5.63	-218.7	-2.24	-218.7	0.78	-218.7	-1.35	-218.7	-0.92	-218.7	-1.69	-218.7	-5.59	-218.7	-0.83	-218.7	2.27	-218.7	0.17	-218.7	4.47	-218.7	1.31	-218.7	2.21	-218.7	-1.73	-218.7	-1.68	-218.7	-6.13	-218.7	-0.34	-218.7	-1.67	-218.7	-3.49	-218.7	0.51
-217.8	-1.21	-217.8	3.65	-217.8	-6.87	-217.8	-0.03	-217.8	-4.97	-217.8	-4.64	-217.8	0.46	-217.8	-2.22	-217.8	-3.1	-217.8	1.28	-217.8	-1.92	-217.8	-4.22	-217.8	1.88	-217.8	3.28	-217.8	-0.41	-217.8	6.36	-217.8	0.61	-217.8	-1.54	-217.8	-2.11	-217.8	0.86	-217.8	-2.64	-217.8	2.44	-217.8	-1.64	-217.8	-2.84	-217.8	0.56
-216.9	-5.28	-216.9	1.89	-216.9	-6.64	-216.9	-2.65	-216.9	-3.96	-216.9	-4.42	-216.9	-1.39	-216.9	-1.63	-216.9	-5.01	-216.9	0.52	-216.9	-0.48	-216.9	-3.27	-216.9	2.73	-216.9	2.76	-216.9	-1.05	-216.9	5.58	-216.9	-0.61	-216.9	0.85	-216.9	1.01	-216.9	-0.49	-216.9	-5.03	-216.9	-0.89	-216.9	-6.3	-216.9	-4.54	-216.9	0.54
-216	-4.25	-216	0.46	-216	-5.67	-216	-3.04	-216	-4.91	-216	-7.57	-216	-3.12	-216	-0.87	-216	-4.3	-216	0.07	-216	-1.64	-216	-4.67	-216	1.96	-216	3.01	-216	-0.23	-216	6.29	-216	1.29	-216	-1.04	-216	-1.73	-216	-3.13	-216	-5.14	-216	0.58	-216	-1.54	-216	-4.77	-216	-1.06
-215.1	-2.36	-215.1	2.68	-215.1	-3.71	-215.1	-0.26	-215.1	-4.7	-215.1	-2.64	-215.1	-0.48	-215.1	-0.47	-215.1	-4.12	-215.1	2.73	-215.1	-0.93	-215.1	-4.62	-215.1	3.7	-215.1	1.05	-215.1	1.74	-215.1	7.77	-215.1	-0.41	-215.1	-1.04	-215.1	-1.03	-215.1	-0.01	-215.1	-4.1	-215.1	0.53	-215.1	-5.01	-215.1	-5.57	-215.1	-2.17
-214.2	-2.37	-214.2	4.33	-214.2	-2.26	-214.2	-3.35	-214.2	-2.07	-214.2	-2.49	-214.2	-0.66	-214.2	-1.18	-214.2	-4.79	-214.2	0.54	-214.2	-1.34	-214.2	-3.45	-214.2	2.92	-214.2	1.66	-214.2	-0.53	-214.2	5.23	-214.2	-0.73	-214.2	0.5	-214.2	-2.61	-214.2	-2.17	-214.2	-6.86	-214.2	-1.82	-214.2	-0.44	-214.2	-4.58	-214.2	-0.95
-213.3	-3.08	-213.3	2.82	-213.3	-3.49	-213.3	-3.52	-213.3	-3.23	-213.3	-2.9	-213.3	-2.68	-213.3	-3.22	-213.3	-6.05	-213.3	-1.46	-213.3	-1.35	-213.3	-2.47	-213.3	1.04	-213.3	-0.13	-213.3	-0.98	-213.3	6.45	-213.3	0.13	-213.3	1.51	-213.3	-0.67	-213.3	-2.72	-213.3	-2.26	-213.3	-2.34	-213.3	-2.65	-213.3	-1.57	-213.3	-1.92
-212.4	-2.42	-212.4	-0.07	-212.4	-3.4	-212.4	-3.45	-212.4	-3.66	-212.4	-2.93	-212.4	-0.74	-212.4	-2.06	-212.4	-4.76	-212.4	-2.44	-212.4	-2.5	-212.4	-4.74	-212.4	1.26	-212.4	0.58	-212.4	0.84	-212.4	5	-212.4	-0.17	-212.4	0.36	-212.4	-1.96	-212.4	-2.25	-212.4	-4.99	-212.4	-2.04	-212.4	-1.5	-212.4	-2.19	-212.4	-0.78
-211.5	-0.82	-211.5	2.48	-211.5	-4.7	-211.5	-2.14	-211.5	-3.87	-211.5	-3.12	-211.5	-1.33	-211.5	-0.85	-211.5	-3.93	-211.5	-2.18	-211.5	-0.68	-211.5	-3.85	-211.5	3.01	-211.5	1.45	-211.5	0.41	-211.5	3.33	-211.5	2.24	-211.5	2.19	-211.5	0.22	-211.5	-1.2	-211.5	-3.76	-211.5	-1.55	-211.5	-3.18	-211.5	-1.18	-211.5	1.71
-210.6	1.12	-210.6	3.27	-210.6	-5.98	-210.6	-5.38	-210.6	-5.59	-210.6	-3.67	-210.6	-0.34	-210.6	0.13	-210.6	-4.99	-210.6	-0.21	-210.6	-2.37	-210.6	-1.51	-210.6	0.95	-210.6	2.42	-210.6	-3.1	-210.6	5.98	-210.6	0.55	-210.6	2.12	-210.6	-3.67	-210.6	-0.86	-210.6	-6.33	-210.6	-2.4	-210.6	-2.93	-210.6	-1.48	-210.6	-0.64
-209.7	-2.18	-209.7	3.4	-209.7	-6.11	-209.7	-2.72	-209.7	-2.66	-209.7	-2.28	-209.7	-1.57	-209.7	-1.33	-209.7	-5.18	-209.7	0.08	-209.7	-0.57	-209.7	-2.47	-209.7	2.85	-209.7	3.09	-209.7	-0.42	-209.7	6.32	-209.7	-0.36	-209.7	2.05	-209.7	0.95	-209.7	-0.62	-209.7	-4.35	-209.7	-2.72	-209.7	-2.31	-209.7	-2.47	-209.7	0.16
-208.8	-2.17	-208.8	4.66	-208.8	-5.76	-208.8	-2.18	-208.8	-3.49	-208.8	-0.66	-208.8	-3.65	-208.8	-2.85	-208.8	-5.24	-208.8	0.04	-208.8	-0.32	-208.8	-1.92	-208.8	0.67	-208.8	1.25	-208.8	-0.33	-208.8	5.43	-208.8	1.06	-208.8	5.45	-208.8	-1.33	-208.8	-0.09	-208.8	-4.64	-208.8	-0.37	-208.8	-0.69	-208.8	-2.08	-208.8	-0.87
-207.9	-3.69	-207.9	5.92	-207.9	-6.08	-207.9	-0.61	-207.9	-3.18	-207.9	-3.05	-207.9	0.45	-207.9	0.08	-207.9	-4.93	-207.9	1.1	-207.9	-0.03	-207.9	-3.58	-207.9	2.19	-207.9	0.27	-207.9	0.07	-207.9	5.08	-207.9	1.23	-207.9	1.73	-207.9	-0.29	-207.9	-1.49	-207.9	-2.75	-207.9	-0.96	-207.9	-1.25	-207.9	-3.27	-207.9	2.04
-207	-2.17	-207	0.07	-207	-2.34	-207	-3.35	-207	-2.75	-207	-1.67	-207	-2.05	-207	-4.63	-207	-4.83	-207	-3.5	-207	0.81	-207	-2.27	-207	3.47	-207	1.19	-207	-2.97	-207	2.19	-207	2.35	-207	2.15	-207	-0.88	-207	-1.68	-207	-5.41	-207	-1.47	-207	-4.08	-207	-4.47	-207	-0.38
-206.1	-2.15	-206.1	4.73	-206.1	-5.89	-206.1	-2.42	-206.1	-3.94	-206.1	-6.11	-206.1	-0.25	-206.1	0.5	-206.1	-4.25	-206.1	-0.52	-206.1	-0.05	-206.1	-4.42	-206.1	1.28	-206.1	4.81	-206.1	-1.24	-206.1	3.47	-206.1	1.36	-206.1	-0.4	-206.1	-0.6	-206.1	-0.05	-206.1	-3.5	-206.1	-1.6	-206.1	-2.99	-206.1	-3.34	-206.1	0.84
-205.2	-5.91	-205.2	-0.68	-205.2	-4.7	-205.2	-2.31	-205.2	-3.79	-205.2	-2.32	-205.2	-1.84	-205.2	-3.58	-205.2	-3.44	-205.2	0.98	-205.2	0.04	-205.2	-4.91	-205.2	2.11	-205.2	-0.75	-205.2	-0.18	-205.2	6.49	-205.2	0.55	-205.2	3.05	-205.2	-0.72	-205.2	-2.67	-205.2	-4.1	-205.2	-1.87	-205.2	-5.12	-205.2	0.82	-205.2	-0.72
-204.3	-2.63	-204.3	0.89	-204.3	-2.11	-204.3	0.41	-204.3	-6.26	-204.3	-1.83	-204.3	-0.3	-204.3	-2.08	-204.3	-1.21	-204.3	-0.25	-204.3	-1.85	-204.3	-4.56	-204.3	1.84	-204.3	1.02	-204.3	0.42	-204.3	5.44	-204.3	1.48	-204.3	-0.93	-204.3	-0.69	-204.3	-0.32	-204.3	-4.89	-204.3	0.56	-204.3	-1.14	-204.3	-3.74	-204.3	-1.47
-203.4	-2.5	-203.4	3.64	-203.4	-5.55	-203.4	-0.72	-203.4	-5.13	-203.4	-4.03	-203.4	-2.11	-203.4	-1.66	-203.4	-8.12	-203.4	0.3	-203.4	-3.81	-203.4	-2.5	-203.4	1.8	-203.4	2.88	-203.4	-1.93	-203.4	5.2	-203.4	0.41	-203.4	1.46	-203.4	-0.48	-203.4	-0.97	-203.4	-3.7	-203.4	1.05	-203.4	-1.2	-203.4	-2.32	-203.4	1.36
-202.5	-2.4	-202.5	0.23	-202.5	-4.7	-202.5	-2.53	-202.5	-7.1	-202.5	-5.15	-202.5	-1.82	-202.5	-3.14	-202.5	-3.93	-202.5	0.08	-202.5	-1.12	-202.5	-1.22	-202.5	3.14	-202.5	1.23	-202.5	-2.73	-202.5	3.39	-202.5	1.72	-202.5	-1.2	-202.5	-2.4	-202.5	-0.84	-202.5	-6.47	-202.5	-4.37	-202.5	-3.51	-202.5	-6.39	-202.5	-0.5
-201.6	-4.15	-201.6	1.4	-201.6	-5.26	-201.6	-0.81	-201.6	-1.31	-201.6	-3.79	-201.6	-4.12	-201.6	-1.53	-201.6	-2.64	-201.6	0.18	-201.6	0.45	-201.6	-3.5	-201.6	1.33	-201.6	0.46	-201.6	-0.64	-201.6	5.1	-201.6	3.22	-201.6	-1.5	-201.6	-1.59	-201.6	-1.16	-201.6	-6.16	-201.6	-1.48	-201.6	-2.05	-201.6	-2.38	-201.6	-1.13
-200.7	-5.1	-200.7	1.39	-200.7	-6.11	-200.7	-0.75	-200.7	-5.33	-200.7	-0.98	-200.7	-1.86	-200.7	-3.49	-200.7	-4.74	-200.7	-2.77	-200.7	-2.68	-200.7	-3.86	-200.7	0.91	-200.7	-2.39	-200.7	0.01	-200.7	6.46	-200.7	-0.36	-200.7	0.54	-200.7	-1.19	-200.7	-1.65	-200.7	-4.52	-200.7	0.12	-200.7	-2.19	-200.7	-2.22	-200.7	0.04
-199.8	-2.8	-199.8	4.07	-199.8	-4.6	-199.8	-2.88	-199.8	-5.64	-199.8	-4.82	-199.8	-1.01	-199.8	-0.28	-199.8	-3.66	-199.8	-0.39	-199.8	-1.09	-199.8	-3.25	-199.8	1.53	-199.8	1.35	-199.8	-1.75	-199.8	5.01	-199.8	0.26	-199.8	3.09	-199.8	-1.71	-199.8	-0.07	-199.8	-5.83	-199.8	0.12	-199.8	-3.29	-199.8	-2.66	-199.8	0.72
-198.9	-3.06	-198.9	0.55	-198.9	-3.4	-198.9	-2.65	-198.9	-5.46	-198.9	-2.92	-198.9	-1.05	-198.9	-3.19	-198.9	-2.77	-198.9	1.32	-198.9	-1.86	-198.9	-1.03	-198.9	2.77	-198.9	2.41	-198.9	-0.73	-198.9	4.21	-198.9	-0.63	-198.9	1.42	-198.9	-2.27	-198.9	-0.86	-198.9	-3.87	-198.9	0.63	-198.9	-4.66	-198.9	-5.17	-198.9	-3.11
-198	-2.86	-198	0.79	-198	-2.92	-198	-3.6	-198	-3.92	-198	-2.65	-198	-2.84	-198	-1.14	-198	-3.92	-198	-0.01	-198	1.53	-198	-3.61	-198	1.6	-198	0.44	-198	-1.64	-198	4.21	-198	1.82	-198	-0.32	-198	0.1	-198	-2.48	-198	-3.77	-198	-1.98	-198	-4.16	-198	0.13	-198	0.99
-197.1	-1.81	-197.1	1.27	-197.1	-4.97	-197.1	-0.16	-197.1	-2.9	-197.1	-2.32	-197.1	-1.29	-197.1	-2.47	-197.1	-4.51	-197.1	0.65	-197.1	2.92	-197.1	-1.11	-197.1	2.07	-197.1	1.98	-197.1	-1.67	-197.1	6.69	-197.1	3.04	-197.1	0.56	-197.1	-0.54	-197.1	0.32	-197.1	-4.73	-197.1	2.06	-197.1	-3.57	-197.1	-3.49	-197.1	-0.79
-196.2	-0.67	-196.2	1.43	-196.2	-3.55	-196.2	0.8	-196.2	-3.45	-196.2	-4.68	-196.2	-2.13	-196.2	-1.81	-196.2	-2.23	-196.2	-0.16	-196.2	2.3	-196.2	-5.88	-196.2	1.5	-196.2	1.68	-196.2	-1.24	-196.2	4.5	-196.2	2.88	-196.2	-2.13	-196.2	-0.14	-196.2	-1.69	-196.2	-4.69	-196.2	0.36	-196.2	-2.69	-196.2	-4.02	-196.2	-1.26
-195.3	-3.24	-195.3	2.07	-195.3	-5.6	-195.3	0.83	-195.3	-5.76	-195.3	-4.73	-195.3	-1.34	-195.3	-2.54	-195.3	-2.8	-195.3	2.93	-195.3	-3.22	-195.3	-0.8	-195.3	0.85	-195.3	1.21	-195.3	0.34	-195.3	5.77	-195.3	-0.02	-195.3	1.53	-195.3	-1.89	-195.3	-0.43	-195.3	-5.86	-195.3	-1.26	-195.3	-1.32	-195.3	-5.36	-195.3	-0.62
-194.4	-1.13	-194.4	3.07	-194.4	-4.53	-194.4	-1.34	-194.4	-3.75	-194.4	-1.35	-194.4	1.02	-194.4	0.36	-194.4	-4.29	-194.4	-0.68	-194.4	-0.18	-194.4	-1.91	-194.4	1.75	-194.4	2.38	-194.4	-4.4	-194.4	3.81	-194.4	1.56	-194.4	0.87	-194.4	-0.73	-194.4	-0.38	-194.4	-6.46	-194.4	-1.2	-194.4	-2.68	-194.4	-1.76	-194.4	0.01
-193.5	-1.94	-193.5	2.49	-193.5	-6.11	-193.5	-0.83	-193.5	-3.57	-193.5	-1.48	-193.5	-0.05	-193.5	-1.53	-193.5	-3.47	-193.5	2.56	-193.5	-1.78	-193.5	-2.98	-193.5	3.46	-193.5	1.59	-193.5	0.83	-193.5	3.62	-193.5	-0.55	-193.5	0.82	-193.5	-0.98	-193.5	0.36	-193.5	-2.87	-193.5	0.48	-193.5	-2.4	-193.5	-1.95	-193.5	-0.85
-192.6	-2.37	-192.6	4.54	-192.6	-6.44	-192.6	-3.38	-192.6	-5.17	-192.6	-2.09	-192.6	-2.34	-192.6	0.11	-192.6	-3.08	-192.6	-0.08	-192.6	-0.56	-192.6	-2.31	-192.6	0.85	-192.6	3.29	-192.6	1.44	-192.6	3.79	-192.6	1.69	-192.6	0.76	-192.6	-0.4	-192.6	-0.06	-192.6	-1.17	-192.6	-4.17	-192.6	1.49	-192.6	-2.24	-192.6	-2.05
-191.7	-1.49	-191.7	0.59	-191.7	-6.06	-191.7	-0.38	-191.7	-4.08	-191.7	-1.71	-191.7	-1.53	-191.7	-3.07	-191.7	-1.92	-191.7	-0.26	-191.7	-2.77	-191.7	-4.22	-191.7	1.82	-191.7	0.6	-191.7	1.73	-191.7	4.9	-191.7	2.27	-191.7	-0.66	-191.7	-1.19	-191.7	0.26	-191.7	-1.12	-191.7	-0.81	-191.7	-1.55	-191.7	-3.1	-191.7	-2.94
-190.8	0	-190.8	2.13	-190.8	-3.98	-190.8	-1.53	-190.8	-1.75	-190.8	-0.95	-190.8	2.29	-190.8	-3.03	-190.8	-2.05	-190.8	-1.91	-190.8	0.27	-190.8	0.69	-190.8	4.55	-190.8	0.74	-190.8	-0.31	-190.8	4.11	-190.8	1.65	-190.8	2.32	-190.8	-0.73	-190.8	-2.22	-190.8	-2.96	-190.8	1.51	-190.8	-2.98	-190.8	-3.14	-190.8	-0.33
-189.9	-1.15	-189.9	1.28	-189.9	-5.46	-189.9	-0.75	-189.9	-4.85	-189.9	-2.91	-189.9	-1.85	-189.9	-0.32	-189.9	-3.55	-189.9	2.75	-189.9	-0.9	-189.9	-4.85	-189.9	0.26	-189.9	3.27	-189.9	-1.82	-189.9	5.03	-189.9	2.56	-189.9	1.39	-189.9	-2.41	-189.9	-1.33	-189.9	-3.29	-189.9	-1.69	-189.9	-1.48	-189.9	-1.98	-189.9	1.59
-189	-2.68	-189	1.31	-189	-5.45	-189	-1.65	-189	-6.24	-189	-2.24	-189	-0.73	-189	-0.03	-189	-3.05	-189	-1.88	-189	-2.37	-189	-2.57	-189	0.64	-189	4.69	-189	-0.55	-189	2.4	-189	-1.24	-189	1.9	-189	-0.63	-189	-0.06	-189	-4.56	-189	-2.74	-189	-3.32	-189	0.59	-189	-0.92
-188.1	-2.25	-188.1	2.61	-188.1	-3.61	-188.1	-4.39	-188.1	-2.6	-188.1	-2.17	-188.1	-3.83	-188.1	-2.84	-188.1	-2.81	-188.1	-1.02	-188.1	-2.72	-188.1	-3.53	-188.1	1.55	-188.1	0.22	-188.1	-0.05	-188.1	4.23	-188.1	0.07	-188.1	-1.38	-188.1	-3.03	-188.1	-1.46	-188.1	-3.1	-188.1	-0.76	-188.1	-2.08	-188.1	-4.57	-188.1	-2.31
-187.2	-1.29	-187.2	2.32	-187.2	-4.57	-187.2	-2.33	-187.2	-2.91	-187.2	-2.96	-187.2	-0.96	-187.2	-1.77	-187.2	-4.39	-187.2	-1.35	-187.2	-2.25	-187.2	-1.09	-187.2	1.71	-187.2	3.12	-187.2	-1.6	-187.2	3.26	-187.2	-1.39	-187.2	0.94	-187.2	-0.15	-187.2	0.92	-187.2	-5.63	-187.2	-3.52	-187.2	-1.08	-187.2	-0.29	-187.2	-0.31
-186.3	-1.97	-186.3	1.27	-186.3	-5.18	-186.3	-3.11	-186.3	-7.01	-186.3	-1.93	-186.3	-2.26	-186.3	-3.5	-186.3	-3.47	-186.3	-2.78	-186.3	-2.2	-186.3	-3.74	-186.3	2.35	-186.3	1.43	-186.3	-0.62	-186.3	3.11	-186.3	0.09	-186.3	2.3	-186.3	-1.83	-186.3	0.79	-186.3	-3.53	-186.3	1.95	-186.3	-2.57	-186.3	-2.64	-186.3	-3.2
-185.4	-0.11	-185.4	1.97	-185.4	-6.41	-185.4	1.24	-185.4	-1.62	-185.4	-4.75	-185.4	-0.46	-185.4	-2.68	-185.4	-2.79	-185.4	1.34	-185.4	0.64	-185.4	-2.98	-185.4	-0.72	-185.4	0.9	-185.4	0.22	-185.4	4.58	-185.4	0.45	-185.4	0.17	-185.4	-2.11	-185.4	-1.88	-185.4	-4.02	-185.4	-1.15	-185.4	-2.06	-185.4	-3.92	-185.4	0.15
-184.5	-4.3	-184.5	0.59	-184.5	-3.58	-184.5	-0.4	-184.5	-2	-184.5	-4.08	-184.5	-2.83	-184.5	-0.82	-184.5	-3.25	-184.5	1.11	-184.5	1.76	-184.5	-4.19	-184.5	1.05	-184.5	2.14	-184.5	-0.98	-184.5	2.99	-184.5	-0.92	-184.5	1.35	-184.5	0.18	-184.5	-2.41	-184.5	-2.54	-184.5	-0.81	-184.5	-2.98	-184.5	0.46	-184.5	-2.17
-183.6	-2.39	-183.6	2	-183.6	-4.69	-183.6	-4.71	-183.6	-4.38	-183.6	-3.36	-183.6	0.55	-183.6	-3.41	-183.6	-3.48	-183.6	-0.3	-183.6	-2.2	-183.6	-5.63	-183.6	2.71	-183.6	-2.12	-183.6	-0.55	-183.6	5.7	-183.6	0.13	-183.6	0.32	-183.6	-0.67	-183.6	-2.54	-183.6	-2.25	-183.6	-1.28	-183.6	-2.73	-183.6	-5.27	-183.6	-0.58
-182.7	-1.89	-182.7	2.61	-182.7	-5.26	-182.7	-0.45	-182.7	-2.34	-182.7	-2.72	-182.7	-0.22	-182.7	-3.93	-182.7	-3.78	-182.7	1.86	-182.7	-0.42	-182.7	-2.34	-182.7	2.29	-182.7	1.23	-182.7	1.55	-182.7	5.03	-182.7	1.26	-182.7	-1.89	-182.7	-0.81	-182.7	-0.02	-182.7	-2.9	-182.7	2.46	-182.7	-1.89	-182.7	-2.8	-182.7	-2.42
-181.8	-2.94	-181.8	2.7	-181.8	-3.26	-181.8	-2.71	-181.8	-3.13	-181.8	-0.03	-181.8	-0.26	-181.8	-0.21	-181.8	-3.89	-181.8	-0.68	-181.8	-1.47	-181.8	-1.67	-181.8	-0.17	-181.8	3.29	-181.8	-0.68	-181.8	3.59	-181.8	1.12	-181.8	2.83	-181.8	-2.44	-181.8	0.27	-181.8	-2.17	-181.8	0.23	-181.8	-1.37	-181.8	-1.45	-181.8	-1.66
-180.9	-0.5	-180.9	2.37	-180.9	-4.2	-180.9	-2.23	-180.9	-3.86	-180.9	-0.77	-180.9	-1	-180.9	-0.54	-180.9	-4.69	-180.9	-0.84	-180.9	0.3	-180.9	-2.1	-180.9	1.08	-180.9	1.78	-180.9	-1.14	-180.9	4.19	-180.9	-0.25	-180.9	-0.42	-180.9	0.43	-180.9	0.61	-180.9	-4.5	-180.9	-0.25	-180.9	-3.17	-180.9	-2.52	-180.9	0.14
-180	-3.63	-180	3.02	-180	-3.3	-180	-4.38	-180	-4.97	-180	-2.48	-180	-4.02	-180	-0.88	-180	-2.02	-180	-1.32	-180	-2.72	-180	0.13	-180	1.41	-180	2.4	-180	-1.17	-180	3.81	-180	0.81	-180	2.48	-180	0.13	-180	0.02	-180	-4.69	-180	-1.28	-180	-2.73	-180	-2.79	-180	-1.93
-179.1	-3.05	-179.1	2	-179.1	-4.83	-179.1	0.54	-179.1	-4.22	-179.1	-1.76	-179.1	-0.94	-179.1	-0.62	-179.1	-3.85	-179.1	0.01	-179.1	0.74	-179.1	-2.7	-179.1	3	-179.1	2.32	-179.1	-0.96	-179.1	3.68	-179.1	1.62	-179.1	0.28	-179.1	1.15	-179.1	0.45	-179.1	-4.37	-179.1	0.76	-179.1	-0.91	-179.1	-2.81	-179.1	-1.19
-178.2	-0.01	-178.2	1.98	-178.2	-2.16	-178.2	1.69	-178.2	-1.31	-178.2	-2.08	-178.2	0.49	-178.2	-1.95	-178.2	-3.27	-178.2	2.9	-178.2	-0.16	-178.2	-1.66	-178.2	2.39	-178.2	0.35	-178.2	-0.65	-178.2	6.76	-178.2	0.52	-178.2	-0.62	-178.2	-0.5	-178.2	-2.57	-178.2	-7.83	-178.2	2.12	-178.2	-3.14	-178.2	-2.86	-178.2	0.42
-177.3	-1.77	-177.3	3.44	-177.3	-2.29	-177.3	-3.2	-177.3	-3.31	-177.3	-4.32	-177.3	-1.45	-177.3	-0.66	-177.3	-3.01	-177.3	-0.53	-177.3	-1.62	-177.3	-3.95	-177.3	1.11	-177.3	0.27	-177.3	0.12	-177.3	2.56	-177.3	0.39	-177.3	-1.69	-177.3	-4.88	-177.3	-1.05	-177.3	-3.38	-177.3	-1.26	-177.3	-1.58	-177.3	-2.72	-177.3	-2.92
-176.4	-1.29	-176.4	1.95	-176.4	-2.99	-176.4	-4.8	-176.4	-2.55	-176.4	-0.89	-176.4	-2.97	-176.4	-2.05	-176.4	-2.48	-176.4	-0.77	-176.4	-0.73	-176.4	-1.57	-176.4	1.84	-176.4	-0.68	-176.4	0.28	-176.4	3.57	-176.4	1.43	-176.4	0.83	-176.4	-1.77	-176.4	-1.83	-176.4	-3.3	-176.4	-0.93	-176.4	-1.12	-176.4	-4.49	-176.4	-0.51
-175.5	-0.98	-175.5	3.23	-175.5	-4.7	-175.5	-0.81	-175.5	-4.71	-175.5	-2.96	-175.5	-1.39	-175.5	-0.89	-175.5	-3.41	-175.5	-0.52	-175.5	-4.49	-175.5	-1.12	-175.5	1.6	-175.5	0.37	-175.5	-1.57	-175.5	2.33	-175.5	-0.52	-175.5	2.3	-175.5	-0.7	-175.5	1.34	-175.5	-6.42	-175.5	-0.16	-175.5	-0.48	-175.5	-0.49	-175.5	0.74
-174.6	-1.89	-174.6	3.5	-174.6	-4.65	-174.6	-0.39	-174.6	-3.1	-174.6	-4.78	-174.6	-1.64	-174.6	0.31	-174.6	-2.84	-174.6	0.99	-174.6	-0.85	-174.6	-1.39	-174.6	-0.1	-174.6	0.87	-174.6	-0.1	-174.6	4.04	-174.6	-0.96	-174.6	0.66	-174.6	-3.74	-174.6	-1.78	-174.6	-2.4	-174.6	-1.25	-174.6	-2.7	-174.6	-3.35	-174.6	-1.39
-173.7	-2.09	-173.7	1.45	-173.7	-4.04	-173.7	-1.11	-173.7	-4.37	-173.7	0.18	-173.7	-2.06	-173.7	-1.06	-173.7	-2.92	-173.7	-1.44	-173.7	-1.79	-173.7	-3.32	-173.7	0.59	-173.7	0.86	-173.7	1.11	-173.7	4.36	-173.7	-3.14	-173.7	0.45	-173.7	-0.08	-173.7	-1.05	-173.7	-4.55	-173.7	-0.16	-173.7	-0.83	-173.7	-2.54	-173.7	-0.86
-172.8	-2.4	-172.8	4.04	-172.8	-2.7	-172.8	-1.02	-172.8	-3.89	-172.8	-0.66	-172.8	-1.15	-172.8	-0.11	-172.8	-3.45	-172.8	-1.61	-172.8	-3.02	-172.8	-1.99	-172.8	2.97	-172.8	1.57	-172.8	-2.45	-172.8	1.71	-172.8	-1.55	-172.8	-1.46	-172.8	-1.27	-172.8	1.53	-172.8	-2.92	-172.8	-1.3	-172.8	-2.26	-172.8	-1.7	-172.8	-3.4
-171.9	2.84	-171.9	4.73	-171.9	-4.1	-171.9	-1.38	-171.9	-2.52	-171.9	-3.98	-171.9	0.17	-171.9	0.28	-171.9	-1.88	-171.9	-1.11	-171.9	-0.75	-171.9	-2.79	-171.9	2.93	-171.9	-1	-171.9	0.69	-171.9	4.89	-171.9	0.08	-171.9	0.04	-171.9	-1.89	-171.9	-1.75	-171.9	-4.54	-171.9	-0.14	-171.9	-1.16	-171.9	-6.02	-171.9	-1.01
-171	-1.98	-171	3.61	-171	-2.03	-171	1.56	-171	-4.88	-171	0.64	-171	-2.88	-171	-1.81	-171	-3.08	-171	2.36	-171	-2.17	-171	-3.11	-171	2.34	-171	0.56	-171	-0.8	-171	4.03	-171	1.6	-171	-0.87	-171	-1.11	-171	1.57	-171	-2.31	-171	-1.27	-171	-1.34	-171	-1.94	-171	-0.24
-170.1	-0.19	-170.1	4.06	-170.1	-2.8	-170.1	-1.23	-170.1	-4.65	-170.1	-0.25	-170.1	1.83	-170.1	0.63	-170.1	-2.48	-170.1	-1.47	-170.1	-0.41	-170.1	-1.43	-170.1	2.19	-170.1	3.53	-170.1	0.84	-170.1	4.97	-170.1	-0.94	-170.1	0.39	-170.1	-0.41	-170.1	0.87	-170.1	-3.59	-170.1	-0.43	-170.1	-1.31	-170.1	-2.22	-170.1	-1.48
-169.2	-4.74	-169.2	1.5	-169.2	-1.03	-169.2	-0.02	-169.2	-4.22	-169.2	-1.28	-169.2	0.76	-169.2	-0.93	-169.2	-1.09	-169.2	-0.84	-169.2	-1.47	-169.2	-1.32	-169.2	0.43	-169.2	2.91	-169.2	-0.99	-169.2	2.46	-169.2	-0.53	-169.2	-1.83	-169.2	-1.68	-169.2	-0.89	-169.2	-3.08	-169.2	1.06	-169.2	-4.57	-169.2	-4.09	-169.2	-1.87
-168.3	-2.19	-168.3	1.17	-168.3	-5.99	-168.3	-1.56	-168.3	-4.09	-168.3	-1.85	-168.3	-1.13	-168.3	-1.42	-168.3	-3.27	-168.3	-2.53	-168.3	-0.97	-168.3	-2.05	-168.3	-0.87	-168.3	1.63	-168.3	-0.61	-168.3	2.75	-168.3	1.3	-168.3	0.68	-168.3	-2.27	-168.3	-1.54	-168.3	-4.19	-168.3	-0.22	-168.3	-1.97	-168.3	-3.45	-168.3	-1.73
-167.4	-5.43	-167.4	0.89	-167.4	-3.53	-167.4	-1.64	-167.4	-1.29	-167.4	-2.09	-167.4	-2.03	-167.4	-0.36	-167.4	-5.55	-167.4	-1.65	-167.4	-1.4	-167.4	-1.59	-167.4	0.27	-167.4	1.17	-167.4	-2.97	-167.4	3.34	-167.4	1.49	-167.4	0.44	-167.4	-1.61	-167.4	0.3	-167.4	-4.24	-167.4	-1.02	-167.4	0.44	-167.4	-2.16	-167.4	2.13
-166.5	-0.01	-166.5	1.64	-166.5	0.29	-166.5	-1.97	-166.5	-2.98	-166.5	-2.27	-166.5	-0.74	-166.5	-1.96	-166.5	-3	-166.5	0.67	-166.5	-0.2	-166.5	-3.93	-166.5	1.49	-166.5	1.64	-166.5	-0.87	-166.5	1.16	-166.5	-0.76	-166.5	1.52	-166.5	0.34	-166.5	-2.09	-166.5	-2.76	-166.5	0.32	-166.5	-0.5	-166.5	-0.91	-166.5	0.69
-165.6	-2.39	-165.6	3.6	-165.6	-3.05	-165.6	0.08	-165.6	-2.1	-165.6	-4.01	-165.6	-1.7	-165.6	-1.55	-165.6	-0.74	-165.6	0.53	-165.6	1.63	-165.6	-2.87	-165.6	1.27	-165.6	2.98	-165.6	-1.97	-165.6	4.06	-165.6	1.94	-165.6	2.19	-165.6	0.16	-165.6	-0.4	-165.6	-3.34	-165.6	0.37	-165.6	-0.94	-165.6	-1.54	-165.6	-0.44
-164.7	-3.38	-164.7	3.77	-164.7	-3.19	-164.7	0.97	-164.7	-4.77	-164.7	-2.9	-164.7	-3.08	-164.7	-1.8	-164.7	-2.67	-164.7	0.55	-164.7	-0.84	-164.7	-2.17	-164.7	1.1	-164.7	1.17	-164.7	-0.2	-164.7	4.05	-164.7	-0.22	-164.7	2.4	-164.7	-2.89	-164.7	-2.43	-164.7	-5.87	-164.7	-0.19	-164.7	-2.84	-164.7	-0.19	-164.7	-2.89
-163.8	-3.38	-163.8	-0.65	-163.8	-5.41	-163.8	-1.76	-163.8	-2.15	-163.8	-0.28	-163.8	-4.33	-163.8	-3.18	-163.8	-2.73	-163.8	-2.48	-163.8	0.01	-163.8	-1.06	-163.8	0.19	-163.8	-0.85	-163.8	0.44	-163.8	3.84	-163.8	1.81	-163.8	-0.34	-163.8	-0.01	-163.8	-2.65	-163.8	-2.96	-163.8	1.89	-163.8	-1.26	-163.8	-2.58	-163.8	0.24
-162.9	-2.69	-162.9	-1.15	-162.9	-5.68	-162.9	-3.91	-162.9	-3.37	-162.9	-1.49	-162.9	-2.7	-162.9	-1.74	-162.9	-3.46	-162.9	-0.92	-162.9	-0.27	-162.9	-2.93	-162.9	-0.91	-162.9	1.67	-162.9	-0.54	-162.9	5.73	-162.9	2.69	-162.9	-0.49	-162.9	-0.72	-162.9	-0.12	-162.9	-3.43	-162.9	0.87	-162.9	-0.76	-162.9	-1.88	-162.9	-1.47
-162	-3.2	-162	2.74	-162	-0.91	-162	-1.5	-162	-4.27	-162	-0.4	-162	-0.63	-162	-0.54	-162	-1.71	-162	-0.53	-162	-0.7	-162	-1.26	-162	3.19	-162	0.82	-162	-0.17	-162	4.11	-162	0.76	-162	0.67	-162	-0.83	-162	-1.1	-162	-4.91	-162	-0.67	-162	-3.52	-162	-1.76	-162	-1.32
-161.1	-1.24	-161.1	2.95	-161.1	-5.96	-161.1	-0.99	-161.1	-1.37	-161.1	-1.24	-161.1	-0.75	-161.1	0.16	-161.1	-4.42	-161.1	-0.74	-161.1	0.76	-161.1	-0.39	-161.1	0.26	-161.1	1.71	-161.1	-0.26	-161.1	2.21	-161.1	1.04	-161.1	1.07	-161.1	-1.28	-161.1	1.22	-161.1	-3.84	-161.1	0.91	-161.1	-0.5	-161.1	-1.18	-161.1	-1.19
-160.2	-2.08	-160.2	5.14	-160.2	-4.12	-160.2	-1.59	-160.2	-4.58	-160.2	1.16	-160.2	0.46	-160.2	-0.2	-160.2	-3.57	-160.2	-0.88	-160.2	0.53	-160.2	0.74	-160.2	3	-160.2	3.29	-160.2	0.18	-160.2	2.71	-160.2	1.6	-160.2	1.44	-160.2	-1.21	-160.2	1.52	-160.2	-1.85	-160.2	0.42	-160.2	0.17	-160.2	-1.44	-160.2	-0.16
-159.3	-0.3	-159.3	5.2	-159.3	-3.29	-159.3	-2.79	-159.3	-0.57	-159.3	-0.5	-159.3	-1.88	-159.3	-1.6	-159.3	-3.16	-159.3	-1.64	-159.3	1.27	-159.3	0.11	-159.3	1.8	-159.3	-0.08	-159.3	1.29	-159.3	3.76	-159.3	0.37	-159.3	2.24	-159.3	-3.07	-159.3	-0.21	-159.3	-2.34	-159.3	-0.32	-159.3	-3.16	-159.3	-2.31	-159.3	-1.25
-158.4	-0.79	-158.4	3.39	-158.4	-1.88	-158.4	-0.19	-158.4	-2.87	-158.4	-2.88	-158.4	-0.03	-158.4	0.4	-158.4	-2.76	-158.4	0.12	-158.4	-0.07	-158.4	-1.66	-158.4	2.22	-158.4	0.73	-158.4	-0.81	-158.4	4.28	-158.4	2.57	-158.4	0.65	-158.4	-0.28	-158.4	-1.08	-158.4	-4.83	-158.4	0.29	-158.4	-0.7	-158.4	-3.65	-158.4	-1.05
-157.5	-2	-157.5	2.56	-157.5	-3.2	-157.5	-2.21	-157.5	-0.77	-157.5	-0.62	-157.5	-1.81	-157.5	-1.97	-157.5	-1.45	-157.5	-1.08	-157.5	0.52	-157.5	-1.95	-157.5	2.5	-157.5	-1.22	-157.5	0.39	-157.5	2.58	-157.5	-1.1	-157.5	0.39	-157.5	-0.73	-157.5	-2.55	-157.5	-4.26	-157.5	-0.74	-157.5	-2.88	-157.5	-1.41	-157.5	-1.06
-156.6	-0.41	-156.6	1.6	-156.6	-5.33	-156.6	-0.34	-156.6	-5.6	-156.6	-3.74	-156.6	-0.21	-156.6	-2.52	-156.6	-2.81	-156.6	-0.35	-156.6	-3.96	-156.6	-1.93	-156.6	1.79	-156.6	1.55	-156.6	0.66	-156.6	4.35	-156.6	-0.59	-156.6	-0.91	-156.6	-1.3	-156.6	-0.74	-156.6	-4.79	-156.6	-0.63	-156.6	-2.7	-156.6	-2.98	-156.6	-1.93
-155.7	-2.9	-155.7	1.57	-155.7	-3.58	-155.7	-0.73	-155.7	-4.14	-155.7	1.21	-155.7	1.14	-155.7	-1.26	-155.7	-3	-155.7	1.64	-155.7	-1.38	-155.7	-2.84	-155.7	2.18	-155.7	0.9	-155.7	-0.8	-155.7	5.43	-155.7	0.42	-155.7	-0.96	-155.7	-2.21	-155.7	1.48	-155.7	-3.96	-155.7	-0.42	-155.7	-4.13	-155.7	-3.08	-155.7	-3.12
-154.8	-2.34	-154.8	0.93	-154.8	-3.07	-154.8	-1	-154.8	-4.39	-154.8	-1.6	-154.8	0.58	-154.8	-4.19	-154.8	-3.54	-154.8	-0.75	-154.8	-3.8	-154.8	-2.04	-154.8	2.21	-154.8	-0.12	-154.8	-0.51	-154.8	1.49	-154.8	1.47	-154.8	-1.27	-154.8	-1.51	-154.8	0.8	-154.8	-2.81	-154.8	0.58	-154.8	1.48	-154.8	-2.79	-154.8	-2.09
-153.9	-2.85	-153.9	4.93	-153.9	-3.57	-153.9	-2.17	-153.9	-0.67	-153.9	-0.8	-153.9	-1.88	-153.9	2.73	-153.9	-4.5	-153.9	-0.05	-153.9	2.55	-153.9	-0.83	-153.9	0.63	-153.9	1.01	-153.9	-0.23	-153.9	6.6	-153.9	2.71	-153.9	3.12	-153.9	-0.3	-153.9	-3.16	-153.9	-2.84	-153.9	-0.32	-153.9	-2.49	-153.9	0.27	-153.9	-1.47
-153	-2.11	-153	2.13	-153	-3.3	-153	-1.05	-153	-3.03	-153	-2.94	-153	-1.68	-153	-1.95	-153	-2.23	-153	-2.46	-153	0.67	-153	-3.17	-153	-1.6	-153	-0.77	-153	0.05	-153	1.28	-153	2.94	-153	2.17	-153	-1.52	-153	-3.72	-153	-5.17	-153	-2.42	-153	-0.94	-153	-1.12	-153	-3.93
-152.1	-0.4	-152.1	2.64	-152.1	-3.63	-152.1	0.18	-152.1	-1.85	-152.1	0.39	-152.1	0.75	-152.1	-1.56	-152.1	-2.2	-152.1	-1.75	-152.1	-1.72	-152.1	-3.01	-152.1	0.36	-152.1	0.73	-152.1	-0.8	-152.1	1.46	-152.1	0.99	-152.1	-1.64	-152.1	-2.11	-152.1	0.47	-152.1	-4.24	-152.1	-2.73	-152.1	-1.13	-152.1	-2.06	-152.1	-1.93
-151.2	-2.47	-151.2	2.62	-151.2	-3.93	-151.2	-2.39	-151.2	-3.99	-151.2	-0.55	-151.2	-1.2	-151.2	-0.11	-151.2	-2	-151.2	-0.38	-151.2	-0.95	-151.2	-2.63	-151.2	3.08	-151.2	0.21	-151.2	1.52	-151.2	2.58	-151.2	2.88	-151.2	3.04	-151.2	0.78	-151.2	-2.57	-151.2	-2.69	-151.2	-0.64	-151.2	-0.28	-151.2	-0.23	-151.2	-2.81
-150.3	-1.68	-150.3	2.91	-150.3	0.11	-150.3	0.88	-150.3	-1.54	-150.3	-3.51	-150.3	0.44	-150.3	-0.52	-150.3	-0.18	-150.3	1	-150.3	-0.2	-150.3	-4.44	-150.3	4.06	-150.3	2.68	-150.3	-0.5	-150.3	3.44	-150.3	1.36	-150.3	0.15	-150.3	0.08	-150.3	-2.38	-150.3	-2.69	-150.3	0.31	-150.3	-2.23	-150.3	-2.84	-150.3	-1.51
-149.4	-3.12	-149.4	2.1	-149.4	-4.96	-149.4	-0.32	-149.4	-1.97	-149.4	-2.55	-149.4	-1.2	-149.4	-1.24	-149.4	-2.22	-149.4	-1.27	-149.4	1.26	-149.4	-1.61	-149.4	0.13	-149.4	0.57	-149.4	-1.39	-149.4	2.24	-149.4	-1.13	-149.4	1.34	-149.4	-2.51	-149.4	-0.4	-149.4	-3.73	-149.4	-1.2	-149.4	-0.15	-149.4	-1.2	-149.4	-3.53
-148.5	-0.89	-148.5	0.17	-148.5	-3.32	-148.5	-1.05	-148.5	-1.74	-148.5	-1.17	-148.5	-0.35	-148.5	-2.54	-148.5	-4.94	-148.5	0.54	-148.5	1.01	-148.5	-1.96	-148.5	0.61	-148.5	1.43	-148.5	-1.59	-148.5	2.96	-148.5	-1.05	-148.5	-0.29	-148.5	-1.12	-148.5	0.85	-148.5	-5.73	-148.5	-0.9	-148.5	-3.14	-148.5	-2.39	-148.5	-2.35
-147.6	-4.5	-147.6	0.45	-147.6	-1.24	-147.6	-0.44	-147.6	-4.52	-147.6	-3.89	-147.6	-3.77	-147.6	-0.65	-147.6	-1.5	-147.6	1.43	-147.6	-1.57	-147.6	-4.14	-147.6	-0.15	-147.6	1.96	-147.6	2.28	-147.6	4.87	-147.6	1.93	-147.6	-0.93	-147.6	-0.5	-147.6	-0.01	-147.6	-3.16	-147.6	1.97	-147.6	-0.3	-147.6	-3.44	-147.6	0.99
-146.7	-1.74	-146.7	1.36	-146.7	-2.99	-146.7	-0.09	-146.7	-2.55	-146.7	-0.04	-146.7	-0.77	-146.7	-1.6	-146.7	-3.31	-146.7	-0.16	-146.7	-0.44	-146.7	-2.87	-146.7	0.33	-146.7	0.2	-146.7	-0.84	-146.7	2.37	-146.7	0.99	-146.7	1	-146.7	-3.15	-146.7	-2.32	-146.7	-3.7	-146.7	1.04	-146.7	0.6	-146.7	-2.01	-146.7	-2.16
-145.8	-1.65	-145.8	1.88	-145.8	-2.87	-145.8	1.95	-145.8	-1.82	-145.8	0.29	-145.8	0.16	-145.8	-1.45	-145.8	-3.88	-145.8	0.06	-145.8	-0.16	-145.8	-3.39	-145.8	4.6	-145.8	3.02	-145.8	-1.96	-145.8	3.82	-145.8	0.73	-145.8	-0.95	-145.8	0.52	-145.8	0.04	-145.8	-2.89	-145.8	-0.15	-145.8	-2.26	-145.8	-1.99	-145.8	-0.08
-144.9	-1.38	-144.9	2.53	-144.9	-1.99	-144.9	-3.21	-144.9	-2.61	-144.9	-0.75	-144.9	-1.16	-144.9	-0.32	-144.9	-1.89	-144.9	1.08	-144.9	1.33	-144.9	-4.14	-144.9	2.35	-144.9	0	-144.9	-1.07	-144.9	4.76	-144.9	1.77	-144.9	-1.64	-144.9	0.09	-144.9	-1.71	-144.9	-3.65	-144.9	-0.27	-144.9	-3.24	-144.9	-2.37	-144.9	0.81
-144	-0.15	-144	2.46	-144	-2.26	-144	-0.2	-144	-2.98	-144	0.02	-144	-0.42	-144	0.07	-144	-3.24	-144	2.24	-144	-0.8	-144	-1.23	-144	3.33	-144	2.24	-144	-1.5	-144	5.28	-144	1.92	-144	0.16	-144	0.15	-144	-1.3	-144	-2.34	-144	-0.2	-144	-3.74	-144	-1.86	-144	0.02
-143.1	-2.99	-143.1	4	-143.1	-3.76	-143.1	0.68	-143.1	0.14	-143.1	-3.31	-143.1	-0.1	-143.1	0.48	-143.1	-0.51	-143.1	1.85	-143.1	4.66	-143.1	-2.58	-143.1	1.06	-143.1	0.31	-143.1	2.14	-143.1	4.63	-143.1	2.11	-143.1	0.59	-143.1	-1.49	-143.1	-2.74	-143.1	-1.96	-143.1	0.76	-143.1	-1.85	-143.1	-1.24	-143.1	-0.98
-142.2	0.14	-142.2	2.71	-142.2	-5.4	-142.2	-2.57	-142.2	-2.61	-142.2	-0.7	-142.2	-0.9	-142.2	0.18	-142.2	-5.58	-142.2	-1.25	-142.2	-0.65	-142.2	0.37	-142.2	1.95	-142.2	1.88	-142.2	-1.38	-142.2	2.03	-142.2	0.39	-142.2	3.48	-142.2	-2.46	-142.2	-2.41	-142.2	-3.09	-142.2	-0.29	-142.2	-1.65	-142.2	0.17	-142.2	-0.35
-141.3	-1.06	-141.3	2.3	-141.3	-0.41	-141.3	-2.21	-141.3	-3.72	-141.3	-1.8	-141.3	-1.5	-141.3	0.01	-141.3	0.39	-141.3	-0.62	-141.3	-0.54	-141.3	-4.23	-141.3	0.83	-141.3	2.52	-141.3	0.3	-141.3	2.36	-141.3	0.84	-141.3	-1.46	-141.3	-1.34	-141.3	0.44	-141.3	-4.35	-141.3	-1.22	-141.3	-3.3	-141.3	-1.23	-141.3	-1.09
-140.4	-0.78	-140.4	1.51	-140.4	-4.4	-140.4	-0.43	-140.4	-1.48	-140.4	-0.56	-140.4	-0.82	-140.4	0.14	-140.4	-2.07	-140.4	-1.41	-140.4	-1.46	-140.4	-1.48	-140.4	1.21	-140.4	4.08	-140.4	-1.78	-140.4	3.4	-140.4	1.12	-140.4	-2.6	-140.4	0.3	-140.4	-0.47	-140.4	-4.21	-140.4	-0.97	-140.4	-3.24	-140.4	-4.24	-140.4	-1.76
-139.5	-0.8	-139.5	1.2	-139.5	-3	-139.5	-2.11	-139.5	-3.2	-139.5	-3.61	-139.5	-0.54	-139.5	0.11	-139.5	-0.51	-139.5	-1.6	-139.5	-0.5	-139.5	-5.02	-139.5	2.79	-139.5	1.65	-139.5	0.49	-139.5	0.54	-139.5	0.17	-139.5	-0.84	-139.5	-0.71	-139.5	-0.8	-139.5	-4.23	-139.5	-1.62	-139.5	-3.76	-139.5	0.65	-139.5	-0.93
-138.6	-3.56	-138.6	2.04	-138.6	-6.19	-138.6	-1.23	-138.6	-1.8	-138.6	-1.58	-138.6	-4.43	-138.6	-1.08	-138.6	-1.79	-138.6	1.3	-138.6	1.58	-138.6	-2.51	-138.6	-1.34	-138.6	1.16	-138.6	-2.34	-138.6	4	-138.6	1.47	-138.6	1.52	-138.6	-1.92	-138.6	-1.1	-138.6	-4.79	-138.6	0.38	-138.6	-3.35	-138.6	-1.23	-138.6	-3.84
-137.7	-0.45	-137.7	2.15	-137.7	-5.48	-137.7	-0.37	-137.7	-1.62	-137.7	-1.23	-137.7	-2.67	-137.7	-1.27	-137.7	-3.91	-137.7	1.07	-137.7	0.75	-137.7	-2.22	-137.7	-1.76	-137.7	1.44	-137.7	0.22	-137.7	5.37	-137.7	0.22	-137.7	-1.64	-137.7	-1.85	-137.7	-0.2	-137.7	-2.11	-137.7	1.06	-137.7	-3.12	-137.7	-4.72	-137.7	-1.03
-136.8	-1.26	-136.8	3.19	-136.8	-2.83	-136.8	-1.73	-136.8	-4.28	-136.8	-1.36	-136.8	-0.41	-136.8	0.6	-136.8	-0.29	-136.8	0.67	-136.8	-0.49	-136.8	-1.84	-136.8	2.33	-136.8	1.14	-136.8	2.46	-136.8	3.19	-136.8	0.78	-136.8	0.43	-136.8	-0.99	-136.8	-0.07	-136.8	-0.86	-136.8	0.68	-136.8	-2.17	-136.8	-2.78	-136.8	-0.12
-135.9	-0.93	-135.9	3.36	-135.9	-2.51	-135.9	-1.33	-135.9	-4.42	-135.9	-3.13	-135.9	1.08	-135.9	-0.22	-135.9	-2.31	-135.9	-0.47	-135.9	-1.49	-135.9	-3.24	-135.9	5.18	-135.9	0.96	-135.9	0.15	-135.9	1.35	-135.9	-0.24	-135.9	-1.48	-135.9	1.21	-135.9	-1.07	-135.9	-1.9	-135.9	1.48	-135.9	-1.74	-135.9	-2.87	-135.9	-1.35
-135	-4.36	-135	-0.08	-135	-3.35	-135	0.24	-135	-2.22	-135	-0.71	-135	-2.71	-135	-1.78	-135	-5.27	-135	-0.22	-135	2.03	-135	-2.92	-135	0.66	-135	2.41	-135	-1.45	-135	3.21	-135	1.05	-135	0.54	-135	-1.81	-135	-1.03	-135	-3.06	-135	-0.36	-135	-3.82	-135	-1.23	-135	-0.88
-134.1	-2.09	-134.1	-1.33	-134.1	-2.63	-134.1	-0.34	-134.1	-2.1	-134.1	-2.8	-134.1	-0.75	-134.1	-2.49	-134.1	-1.17	-134.1	2.12	-134.1	0.2	-134.1	-0.7	-134.1	3.54	-134.1	-1.12	-134.1	-0.03	-134.1	2.42	-134.1	-0.38	-134.1	2.42	-134.1	0.86	-134.1	-1.28	-134.1	-3.04	-134.1	-2.08	-134.1	-2.07	-134.1	-1.76	-134.1	-2.16
-133.2	-2.07	-133.2	0.53	-133.2	-6.75	-133.2	0.25	-133.2	-2.19	-133.2	2.18	-133.2	-0.5	-133.2	-2.87	-133.2	-3	-133.2	-1.16	-133.2	0.87	-133.2	-0.57	-133.2	2.4	-133.2	-1.21	-133.2	-1.55	-133.2	3	-133.2	-1.57	-133.2	2.78	-133.2	-0.24	-133.2	-2.53	-133.2	-2.15	-133.2	0.02	-133.2	-1.06	-133.2	-0.11	-133.2	-1.5
-132.3	-2.14	-132.3	-0.68	-132.3	-3.66	-132.3	-1.22	-132.3	0.52	-132.3	-2.83	-132.3	0.91	-132.3	-0.5	-132.3	-1.23	-132.3	-2.12	-132.3	1.55	-132.3	-2.33	-132.3	0.49	-132.3	1.43	-132.3	0.77	-132.3	3.05	-132.3	3.83	-132.3	-0.72	-132.3	-4.29	-132.3	-1.14	-132.3	-3.36	-132.3	1.21	-132.3	-0.2	-132.3	-3.11	-132.3	-3.88
-131.4	0.44	-131.4	0.13	-131.4	-1.84	-131.4	0.55	-131.4	-4.71	-131.4	-0.21	-131.4	0.66	-131.4	-2.27	-131.4	-1.33	-131.4	1.25	-131.4	-3.14	-131.4	-1.84	-131.4	2.78	-131.4	0.94	-131.4	-1.8	-131.4	3.59	-131.4	1.64	-131.4	-2.91	-131.4	-2.78	-131.4	0.82	-131.4	-2.34	-131.4	-1.42	-131.4	-1.77	-131.4	-4.29	-131.4	-2.49
-130.5	-2.94	-130.5	1.37	-130.5	-3.83	-130.5	-3.91	-130.5	-4.34	-130.5	-2.47	-130.5	-3.66	-130.5	-3.2	-130.5	-2.59	-130.5	-1.17	-130.5	-1.24	-130.5	-2.69	-130.5	-1.16	-130.5	-1.63	-130.5	0	-130.5	1.36	-130.5	0.23	-130.5	0.75	-130.5	-1.47	-130.5	-2.03	-130.5	-2.52	-130.5	-2.13	-130.5	-0.12	-130.5	-1.42	-130.5	-1.95
-129.6	-2.17	-129.6	-0.7	-129.6	-3.84	-129.6	-3.37	-129.6	-1.87	-129.6	0.25	-129.6	-2.57	-129.6	-1.67	-129.6	-2.2	-129.6	-3.71	-129.6	2	-129.6	-2.27	-129.6	2.13	-129.6	1.51	-129.6	-0.19	-129.6	0.89	-129.6	0.08	-129.6	-0.83	-129.6	-1.42	-129.6	1.06	-129.6	-1.88	-129.6	2	-129.6	-4.11	-129.6	-4.88	-129.6	0.18
-128.7	-0.72	-128.7	1.23	-128.7	-0.54	-128.7	-0.3	-128.7	0.4	-128.7	-2.8	-128.7	-2.73	-128.7	-0.17	-128.7	-2.23	-128.7	0.66	-128.7	0.61	-128.7	-3.5	-128.7	0.08	-128.7	2.09	-128.7	0.98	-128.7	4.51	-128.7	-0.31	-128.7	-1.16	-128.7	-1.48	-128.7	1.17	-128.7	-4.07	-128.7	0.35	-128.7	-0.21	-128.7	-4.72	-128.7	0.48
-127.8	-3.73	-127.8	1.66	-127.8	-2.06	-127.8	0.62	-127.8	-2.36	-127.8	-2.15	-127.8	-2.71	-127.8	-0.9	-127.8	-3.23	-127.8	0.59	-127.8	-0.38	-127.8	-3.48	-127.8	1.61	-127.8	0.29	-127.8	-1.07	-127.8	1.7	-127.8	0.77	-127.8	-2.58	-127.8	-2.22	-127.8	-2.22	-127.8	-3.34	-127.8	-0.62	-127.8	-2.26	-127.8	-3.87	-127.8	-0.9
-126.9	-1.55	-126.9	2.93	-126.9	0.1	-126.9	1.35	-126.9	-0.07	-126.9	-1.6	-126.9	-0.86	-126.9	-1.64	-126.9	-1.86	-126.9	0.62	-126.9	3.47	-126.9	-1.65	-126.9	1.43	-126.9	0.57	-126.9	-2.74	-126.9	2.64	-126.9	1.67	-126.9	-2.04	-126.9	0.09	-126.9	-1.75	-126.9	-1.91	-126.9	0.13	-126.9	-1.11	-126.9	-1.41	-126.9	1.12
-126	-3.08	-126	2.63	-126	-1.35	-126	-0.26	-126	-2.36	-126	-0.89	-126	1.39	-126	-1.78	-126	-0.93	-126	2.58	-126	-1.31	-126	-0.9	-126	1.18	-126	1.9	-126	-1.57	-126	4.1	-126	0.04	-126	-0.81	-126	0.64	-126	0.5	-126	-2.16	-126	0.25	-126	-1.38	-126	-1.22	-126	-1.23
-125.1	-1.14	-125.1	3.71	-125.1	-0.89	-125.1	-0.82	-125.1	-2.12	-125.1	0.42	-125.1	-1.22	-125.1	0.56	-125.1	-1.65	-125.1	-0.04	-125.1	-0.58	-125.1	-2.04	-125.1	1.32	-125.1	2.65	-125.1	-0.89	-125.1	2.52	-125.1	-1.68	-125.1	0.67	-125.1	0.23	-125.1	0.71	-125.1	-1.78	-125.1	0.05	-125.1	-1.95	-125.1	-2.01	-125.1	0.51
-124.2	-2.74	-124.2	2.63	-124.2	-1.07	-124.2	1.17	-124.2	-1.91	-124.2	1.17	-124.2	-1.89	-124.2	2.93	-124.2	-2.78	-124.2	2.91	-124.2	-0.76	-124.2	0.34	-124.2	-1.38	-124.2	1.48	-124.2	-0.87	-124.2	1.27	-124.2	-1.02	-124.2	1.49	-124.2	-0.8	-124.2	-3.26	-124.2	-2.43	-124.2	-0.45	-124.2	-2.7	-124.2	-3.41	-124.2	-0.01
-123.3	-0.58	-123.3	1.08	-123.3	-2.16	-123.3	-0.66	-123.3	-1.81	-123.3	-1.35	-123.3	0.34	-123.3	-3.1	-123.3	-2.41	-123.3	-0.33	-123.3	0.52	-123.3	-3.03	-123.3	1.74	-123.3	0.37	-123.3	0.93	-123.3	4.09	-123.3	1.8	-123.3	0.27	-123.3	0.11	-123.3	0.46	-123.3	-1.83	-123.3	-0.44	-123.3	-1.68	-123.3	-3.96	-123.3	0.83
-122.4	-1.79	-122.4	1.04	-122.4	-1.65	-122.4	-0.61	-122.4	-2.26	-122.4	-1.16	-122.4	1.01	-122.4	-2.69	-122.4	-3.49	-122.4	0.11	-122.4	0.15	-122.4	-1.76	-122.4	2.24	-122.4	-2.14	-122.4	-0.69	-122.4	1.78	-122.4	0.37	-122.4	-2.79	-122.4	-0.95	-122.4	-1.29	-122.4	-0.93	-122.4	-3.05	-122.4	-1.53	-122.4	-3.71	-122.4	-0.13
-121.5	-0.81	-121.5	3.76	-121.5	-2.03	-121.5	-1.41	-121.5	-1.11	-121.5	1.78	-121.5	0.41	-121.5	0.63	-121.5	-2.87	-121.5	0.82	-121.5	1.94	-121.5	-2.44	-121.5	1.11	-121.5	0.81	-121.5	-1.72	-121.5	4.08	-121.5	1.92	-121.5	1.13	-121.5	-1.84	-121.5	0.88	-121.5	-1.66	-121.5	-0.68	-121.5	-0.86	-121.5	-1.41	-121.5	-2.93
-120.6	0.74	-120.6	1.74	-120.6	-3.74	-120.6	-0.82	-120.6	-2.14	-120.6	-0.84	-120.6	0.94	-120.6	-0.8	-120.6	-3.3	-120.6	1.31	-120.6	-1.25	-120.6	-2.66	-120.6	1.21	-120.6	1.15	-120.6	0.18	-120.6	3.78	-120.6	1.23	-120.6	-0.12	-120.6	-1.5	-120.6	-1.87	-120.6	-2.7	-120.6	-0.19	-120.6	-1.44	-120.6	-2.88	-120.6	-0.14
-119.7	0.4	-119.7	1.38	-119.7	-4.35	-119.7	-1.25	-119.7	-1.67	-119.7	0.71	-119.7	-2	-119.7	-2.71	-119.7	-4.55	-119.7	0.87	-119.7	-0.51	-119.7	-1.62	-119.7	-0.75	-119.7	-0.1	-119.7	-1.79	-119.7	2.62	-119.7	-1.24	-119.7	0.79	-119.7	-1.31	-119.7	-1.84	-119.7	-3.18	-119.7	0.13	-119.7	-1.24	-119.7	-2.64	-119.7	-1.37
-118.8	-2.71	-118.8	0.29	-118.8	-2.36	-118.8	-1.48	-118.8	-2.99	-118.8	-1.62	-118.8	-1.24	-118.8	0.47	-118.8	-2.11	-118.8	-1.53	-118.8	-1.59	-118.8	-1.65	-118.8	0.71	-118.8	0.46	-118.8	0.64	-118.8	2.42	-118.8	1.14	-118.8	1.14	-118.8	0.26	-118.8	-2.26	-118.8	-2.87	-118.8	-0.18	-118.8	-0.03	-118.8	-3.43	-118.8	-1.65
-117.9	-2.74	-117.9	0.45	-117.9	-2.84	-117.9	1.34	-117.9	-2.12	-117.9	2.75	-117.9	-0.42	-117.9	-3.39	-117.9	0.03	-117.9	-0.06	-117.9	-0.86	-117.9	-0.28	-117.9	1.04	-117.9	-0.58	-117.9	-2.59	-117.9	0.91	-117.9	0.71	-117.9	-0.07	-117.9	-0.08	-117.9	-2.23	-117.9	-4.45	-117.9	-0.92	-117.9	-1.45	-117.9	-2.92	-117.9	0.45
-117	-3.23	-117	0.95	-117	-0.41	-117	2.24	-117	-3.71	-117	-0.11	-117	-3.83	-117	-2.33	-117	-0.44	-117	-0.98	-117	-1.43	-117	-1.98	-117	0.48	-117	-0.62	-117	0.46	-117	1.54	-117	0.74	-117	0.62	-117	0.49	-117	-0.72	-117	-3.78	-117	2.25	-117	-0.63	-117	-2.11	-117	-0.14
-116.1	-1.24	-116.1	1.18	-116.1	-0.74	-116.1	2.11	-116.1	-2.79	-116.1	0.26	-116.1	0.24	-116.1	-1.23	-116.1	-2.59	-116.1	1.94	-116.1	0.35	-116.1	-0.41	-116.1	0.15	-116.1	3.05	-116.1	-2.29	-116.1	2.28	-116.1	3.46	-116.1	-0.09	-116.1	-1.32	-116.1	0.34	-116.1	-2.63	-116.1	0.6	-116.1	-0.51	-116.1	-2.47	-116.1	-0.15
-115.2	-0.66	-115.2	1.8	-115.2	-1.88	-115.2	-1.73	-115.2	-2.54	-115.2	-1.88	-115.2	-0.69	-115.2	-1.23	-115.2	-0.86	-115.2	-2.17	-115.2	-2.1	-115.2	-3.44	-115.2	0.87	-115.2	2.71	-115.2	-0.66	-115.2	2.77	-115.2	1.07	-115.2	-2.77	-115.2	-0.07	-115.2	1.03	-115.2	-2.15	-115.2	0.83	-115.2	-2.28	-115.2	-4.9	-115.2	-1.01
-114.3	-1.49	-114.3	2.73	-114.3	-1.46	-114.3	0.15	-114.3	-3.77	-114.3	0.09	-114.3	-0.73	-114.3	-1.3	-114.3	-3.31	-114.3	-0.58	-114.3	0.26	-114.3	-1.75	-114.3	1.33	-114.3	2.3	-114.3	-0.83	-114.3	3.03	-114.3	-2.6	-114.3	-0.47	-114.3	-1.48	-114.3	1.22	-114.3	-1.35	-114.3	-0.05	-114.3	-2.35	-114.3	-1.64	-114.3	-2.67
-113.4	0.2	-113.4	2.63	-113.4	-3.35	-113.4	-2.54	-113.4	-3.43	-113.4	2.42	-113.4	1.59	-113.4	-0.63	-113.4	-0.85	-113.4	-2.45	-113.4	-3.71	-113.4	0.63	-113.4	2.37	-113.4	0.98	-113.4	-1.16	-113.4	2.24	-113.4	-0.69	-113.4	1.44	-113.4	-3.51	-113.4	-0.28	-113.4	0.08	-113.4	0.39	-113.4	-0.81	-113.4	-0.54	-113.4	-4.71
-112.5	0.21	-112.5	0.63	-112.5	-1.67	-112.5	1.43	-112.5	1.7	-112.5	-2.91	-112.5	1.1	-112.5	-2.38	-112.5	0.03	-112.5	2.35	-112.5	1.67	-112.5	-2.13	-112.5	2.77	-112.5	1.2	-112.5	1.46	-112.5	2.76	-112.5	0.54	-112.5	-1.49	-112.5	0.07	-112.5	0.24	-112.5	-3.04	-112.5	-0.14	-112.5	-0.84	-112.5	-2.58	-112.5	0.1
-111.6	1.67	-111.6	0.15	-111.6	-1.67	-111.6	-1.03	-111.6	-3.41	-111.6	-0.68	-111.6	-0.22	-111.6	-2.26	-111.6	0.15	-111.6	-1.98	-111.6	0.06	-111.6	-3.34	-111.6	-0.34	-111.6	0.69	-111.6	0.45	-111.6	3.16	-111.6	-0.25	-111.6	-1.87	-111.6	-1.38	-111.6	0.33	-111.6	-1.2	-111.6	0.43	-111.6	-2.08	-111.6	-4.03	-111.6	0.02
-110.7	-1.29	-110.7	-1.04	-110.7	-3.3	-110.7	0.63	-110.7	-1.52	-110.7	-0.14	-110.7	-0.31	-110.7	-2.21	-110.7	-0.47	-110.7	1.76	-110.7	0.24	-110.7	-0.24	-110.7	1.06	-110.7	0.09	-110.7	1.46	-110.7	3.81	-110.7	1.1	-110.7	-0.79	-110.7	1.24	-110.7	-0.62	-110.7	-0.83	-110.7	-0.05	-110.7	-1.1	-110.7	-1.99	-110.7	1.21
-109.8	-0.8	-109.8	2.18	-109.8	-1	-109.8	0.78	-109.8	-0.84	-109.8	0.07	-109.8	-3.08	-109.8	-2.04	-109.8	-1.32	-109.8	1.7	-109.8	-1.03	-109.8	-2.05	-109.8	-0.93	-109.8	1.38	-109.8	0.54	-109.8	2.2	-109.8	-0.43	-109.8	1.49	-109.8	0.14	-109.8	-2.26	-109.8	-1.16	-109.8	0.04	-109.8	-0.78	-109.8	-1.36	-109.8	0.5
-108.9	1.09	-108.9	0.94	-108.9	-1.65	-108.9	1.48	-108.9	-3.27	-108.9	-1.51	-108.9	-0.18	-108.9	-1.96	-108.9	-0.69	-108.9	0.5	-108.9	-0.96	-108.9	-0.46	-108.9	-0.58	-108.9	2.35	-108.9	2.11	-108.9	-0.19	-108.9	-0.25	-108.9	3.57	-108.9	-0.81	-108.9	-0.01	-108.9	-2.13	-108.9	-1.51	-108.9	-1.02	-108.9	-2.31	-108.9	-0.89
-108	1.22	-108	0	-108	-2.98	-108	-0.17	-108	-2.29	-108	-1.24	-108	1.13	-108	-1.73	-108	-1.21	-108	2.55	-108	-1.54	-108	-0.21	-108	-0.22	-108	0.01	-108	-2.54	-108	3.43	-108	1.78	-108	-0.51	-108	-1.25	-108	-4.63	-108	-2.89	-108	-1.6	-108	-0.23	-108	-4.57	-108	-1.43
-107.1	-0.61	-107.1	0.52	-107.1	-0.29	-107.1	1.36	-107.1	-1.63	-107.1	0.5	-107.1	-1.82	-107.1	-1.6	-107.1	-0.1	-107.1	0.44	-107.1	1.04	-107.1	-1.6	-107.1	1.79	-107.1	2.23	-107.1	0.35	-107.1	-0.33	-107.1	1.07	-107.1	1.22	-107.1	-2	-107.1	-1.08	-107.1	-4.53	-107.1	-1.33	-107.1	-1.16	-107.1	0.99	-107.1	-3.3
-106.2	-0.58	-106.2	0.73	-106.2	-1.45	-106.2	-0.52	-106.2	-1.43	-106.2	-2.57	-106.2	0.76	-106.2	-1.41	-106.2	-1.99	-106.2	0.23	-106.2	1.22	-106.2	-4.25	-106.2	2.1	-106.2	1.04	-106.2	-1.15	-106.2	2.04	-106.2	0.76	-106.2	-2.98	-106.2	-2.04	-106.2	0.08	-106.2	-2.19	-106.2	-0.08	-106.2	-0.83	-106.2	-4.51	-106.2	-1.85
-105.3	1.52	-105.3	3.23	-105.3	-1.08	-105.3	-0.64	-105.3	-2.02	-105.3	1.09	-105.3	-2.27	-105.3	-0.41	-105.3	-1.68	-105.3	0.01	-105.3	-0.29	-105.3	2.09	-105.3	-0.66	-105.3	0.26	-105.3	-0.84	-105.3	3.92	-105.3	1.77	-105.3	4.49	-105.3	-0.66	-105.3	-2.43	-105.3	-3.17	-105.3	0.41	-105.3	-1.33	-105.3	-1.23	-105.3	-2
-104.4	-0.43	-104.4	2.26	-104.4	-1.39	-104.4	-1.63	-104.4	-2.18	-104.4	1.01	-104.4	-0.81	-104.4	-1.71	-104.4	-0.84	-104.4	-1.54	-104.4	2.89	-104.4	-2.98	-104.4	-0.9	-104.4	-0.02	-104.4	-1.49	-104.4	0.66	-104.4	2.48	-104.4	-0.09	-104.4	-1.33	-104.4	-2.61	-104.4	-3.1	-104.4	0.4	-104.4	-3.32	-104.4	-1.81	-104.4	2.63
-103.5	-1.07	-103.5	0.32	-103.5	-1.55	-103.5	-2.62	-103.5	-2.02	-103.5	-0.59	-103.5	-3.45	-103.5	0.07	-103.5	-1.89	-103.5	0.3	-103.5	1.09	-103.5	-1.1	-103.5	-0.01	-103.5	1.74	-103.5	-1.88	-103.5	1.54	-103.5	0.69	-103.5	0.95	-103.5	-0.07	-103.5	-2.39	-103.5	-2.7	-103.5	0.05	-103.5	-1.71	-103.5	0.37	-103.5	1.09
-102.6	-1.16	-102.6	1.23	-102.6	-2.88	-102.6	-0.62	-102.6	-2.23	-102.6	-3.41	-102.6	-0.62	-102.6	-2.2	-102.6	1.1	-102.6	1.34	-102.6	1.97	-102.6	-3.13	-102.6	0.37	-102.6	2.16	-102.6	0.83	-102.6	4.92	-102.6	0.69	-102.6	0.92	-102.6	-0.41	-102.6	0.47	-102.6	-3.58	-102.6	0.69	-102.6	-1.73	-102.6	1.82	-102.6	0.28
-101.7	-3.36	-101.7	4.06	-101.7	-5.86	-101.7	-1.67	-101.7	-2.82	-101.7	2.32	-101.7	-0.53	-101.7	-1.14	-101.7	-5.2	-101.7	-1.21	-101.7	2.5	-101.7	0.19	-101.7	0.51	-101.7	-0.49	-101.7	-2.12	-101.7	-0.07	-101.7	0.98	-101.7	1.37	-101.7	-2.26	-101.7	0.17	-101.7	-2.85	-101.7	-1.02	-101.7	-0.68	-101.7	-4.89	-101.7	-2.36
-100.8	-1.87	-100.8	1.43	-100.8	-1.37	-100.8	-2.18	-100.8	-5.07	-100.8	-0.03	-100.8	-2.45	-100.8	0.83	-100.8	-2.44	-100.8	-1.86	-100.8	-0.77	-100.8	-1.95	-100.8	1.67	-100.8	2.74	-100.8	-0.46	-100.8	0.08	-100.8	-0.42	-100.8	0.43	-100.8	-0.75	-100.8	-0.54	-100.8	-2.47	-100.8	0.33	-100.8	-0.81	-100.8	-1.99	-100.8	-1.26
-99.9	3.39	-99.9	-0.04	-99.9	0.98	-99.9	-1.83	-99.9	-4.88	-99.9	0.74	-99.9	1.4	-99.9	-1.6	-99.9	-1.43	-99.9	0.35	-99.9	-1.19	-99.9	-1.89	-99.9	1.61	-99.9	0.44	-99.9	-1.26	-99.9	3.05	-99.9	1.24	-99.9	-2.5	-99.9	0.72	-99.9	-3.39	-99.9	-0.84	-99.9	-0.46	-99.9	0.97	-99.9	-2.42	-99.9	0.18
-99	-0.59	-99	-0.05	-99	-2.48	-99	1.92	-99	-0.65	-99	2.99	-99	-0.91	-99	-0.91	-99	-2.28	-99	0.52	-99	2.41	-99	-0.5	-99	-0.01	-99	0.03	-99	-1.22	-99	3.87	-99	3.05	-99	1.32	-99	-1.55	-99	-2.79	-99	-1.77	-99	0.83	-99	-0.3	-99	-0.64	-99	0.32
-98.1	-1.68	-98.1	1.54	-98.1	-1.03	-98.1	-0.13	-98.1	-1.29	-98.1	0.2	-98.1	1.19	-98.1	0.21	-98.1	-0.81	-98.1	-0.31	-98.1	-0.14	-98.1	-3.37	-98.1	0.95	-98.1	1.97	-98.1	-0.91	-98.1	1.43	-98.1	1.89	-98.1	-0.21	-98.1	-1.16	-98.1	0.87	-98.1	-4.26	-98.1	0.18	-98.1	-1.07	-98.1	1.09	-98.1	-0.76
-97.2	-0.2	-97.2	0.79	-97.2	-0.7	-97.2	0.37	-97.2	-3.34	-97.2	1.3	-97.2	0.42	-97.2	-0.97	-97.2	-1.26	-97.2	0.66	-97.2	0.1	-97.2	-2.47	-97.2	0.41	-97.2	-0.1	-97.2	0.09	-97.2	2.16	-97.2	0.93	-97.2	-1.07	-97.2	-3.38	-97.2	-2.75	-97.2	-1.2	-97.2	-0.33	-97.2	0.07	-97.2	-2.52	-97.2	-2.17
-96.3	-1.78	-96.3	1.12	-96.3	-0.08	-96.3	0.3	-96.3	-1.2	-96.3	-1.53	-96.3	-1.76	-96.3	-0.6	-96.3	-1.96	-96.3	1.57	-96.3	1.16	-96.3	-2.73	-96.3	0.2	-96.3	0.84	-96.3	-1.14	-96.3	1.83	-96.3	1.45	-96.3	0.65	-96.3	-2.23	-96.3	-1.36	-96.3	-3.71	-96.3	-0.19	-96.3	1.07	-96.3	0.45	-96.3	-1.27
-95.4	-0.27	-95.4	0.92	-95.4	-0.22	-95.4	-0.85	-95.4	-3.03	-95.4	1.73	-95.4	0.46	-95.4	-1.27	-95.4	-1.67	-95.4	-0.82	-95.4	-3.39	-95.4	0.17	-95.4	1.03	-95.4	1.2	-95.4	-0.92	-95.4	2.79	-95.4	-0.28	-95.4	3.71	-95.4	1.13	-95.4	-1.88	-95.4	-2.48	-95.4	2	-95.4	-0.44	-95.4	-0.23	-95.4	-1.38
-94.5	-2.89	-94.5	3.65	-94.5	-1.08	-94.5	-0.39	-94.5	-1.76	-94.5	-3.37	-94.5	0.35	-94.5	1	-94.5	-1.69	-94.5	2.84	-94.5	0.83	-94.5	-4.07	-94.5	0.64	-94.5	1.21	-94.5	-1.56	-94.5	2.9	-94.5	0.09	-94.5	1.07	-94.5	-2.75	-94.5	-1.14	-94.5	-0.64	-94.5	0.29	-94.5	-0.18	-94.5	2.58	-94.5	0.3
-93.6	0.45	-93.6	0.86	-93.6	-0.87	-93.6	-0.78	-93.6	-2.36	-93.6	-0.35	-93.6	0.81	-93.6	-2.47	-93.6	-2.39	-93.6	-0.16	-93.6	-1.68	-93.6	-3.53	-93.6	-0.04	-93.6	-0.2	-93.6	-0.49	-93.6	2.03	-93.6	-1.13	-93.6	-1.96	-93.6	-2.75	-93.6	-0.21	-93.6	-1.23	-93.6	1.08	-93.6	-2.05	-93.6	-0.7	-93.6	-0.36
-92.7	-1.04	-92.7	2.31	-92.7	-2.07	-92.7	0.08	-92.7	-1.71	-92.7	0.72	-92.7	-1.03	-92.7	1.18	-92.7	-3.49	-92.7	0.07	-92.7	-2.87	-92.7	-1.71	-92.7	0.77	-92.7	-0.12	-92.7	-1.85	-92.7	1.88	-92.7	-0.75	-92.7	-0.59	-92.7	-1.88	-92.7	-1.47	-92.7	-2.95	-92.7	-0.32	-92.7	-0.14	-92.7	-1.09	-92.7	-1.31
-91.8	-1.25	-91.8	1.85	-91.8	-2.17	-91.8	-0.87	-91.8	-1.62	-91.8	1.16	-91.8	-0.66	-91.8	-0.28	-91.8	-2.73	-91.8	-1.82	-91.8	-0.25	-91.8	-0.74	-91.8	2.83	-91.8	-1.01	-91.8	-1.37	-91.8	-0.59	-91.8	-0.34	-91.8	1.67	-91.8	-1.91	-91.8	-0.44	-91.8	-2.76	-91.8	-2.64	-91.8	-2.75	-91.8	0.82	-91.8	-0.16
-90.9	0.43	-90.9	0.39	-90.9	-1.3	-90.9	0.94	-90.9	-4.02	-90.9	0.22	-90.9	-1.96	-90.9	-3	-90.9	2.14	-90.9	1.17	-90.9	-0.71	-90.9	0.45	-90.9	-0.83	-90.9	-0.53	-90.9	0.63	-90.9	3.6	-90.9	-0.14	-90.9	1.89	-90.9	-2.41	-90.9	-1.3	-90.9	-2.15	-90.9	1.05	-90.9	-3.24	-90.9	-0.52	-90.9	-2.74
-90	-1.95	-90	0.23	-90	-3.22	-90	0.01	-90	-0.67	-90	-0.33	-90	-0.52	-90	-3.05	-90	-1.42	-90	1.81	-90	0.57	-90	-0.48	-90	0.76	-90	-0.09	-90	0.25	-90	3.5	-90	1.56	-90	-0.21	-90	0.01	-90	-0.98	-90	-2.77	-90	1.35	-90	-1.92	-90	-1.15	-90	-2.38
-89.1	-1.62	-89.1	-0.31	-89.1	-2.01	-89.1	-0.98	-89.1	-1.05	-89.1	0.3	-89.1	0.7	-89.1	-1.33	-89.1	-2.14	-89.1	1.37	-89.1	0.4	-89.1	-1.26	-89.1	1.46	-89.1	0.16	-89.1	-0.71	-89.1	3.58	-89.1	3.13	-89.1	-2.27	-89.1	-2.12	-89.1	-0.23	-89.1	-2.67	-89.1	2.31	-89.1	-1.65	-89.1	-1.92	-89.1	-1.9
-88.2	-1.37	-88.2	0.5	-88.2	-0.87	-88.2	-3.39	-88.2	-3.99	-88.2	0.29	-88.2	-0.73	-88.2	-1.81	-88.2	-1.78	-88.2	-2.79	-88.2	-0.38	-88.2	-2.07	-88.2	-0.12	-88.2	1.56	-88.2	-0.84	-88.2	0.32	-88.2	1.35	-88.2	-0.07	-88.2	0.43	-88.2	-0.85	-88.2	-2.91	-88.2	-0.39	-88.2	-0.82	-88.2	-1.92	-88.2	-2.68
-87.3	-0.13	-87.3	0.2	-87.3	-0.3	-87.3	-0.07	-87.3	-1.4	-87.3	-2.39	-87.3	0.76	-87.3	-0.6	-87.3	1.07	-87.3	-0.23	-87.3	0.82	-87.3	-2.74	-87.3	1.81	-87.3	1.47	-87.3	-0.82	-87.3	2.3	-87.3	1.68	-87.3	0.03	-87.3	1.16	-87.3	1.49	-87.3	-2.62	-87.3	-2.15	-87.3	0.46	-87.3	-0.29	-87.3	1.1
-86.4	0.71	-86.4	0.74	-86.4	-2.31	-86.4	-0.45	-86.4	0.28	-86.4	1.15	-86.4	0.65	-86.4	0.04	-86.4	-2.87	-86.4	-2.02	-86.4	1.49	-86.4	0.03	-86.4	1.63	-86.4	1.8	-86.4	-1.8	-86.4	1.7	-86.4	-0.57	-86.4	-0.31	-86.4	-0.88	-86.4	-0.08	-86.4	-1	-86.4	-0.29	-86.4	-1.71	-86.4	-3.2	-86.4	-0.76
-85.5	-0.95	-85.5	0.61	-85.5	0.28	-85.5	1.96	-85.5	1.48	-85.5	0.83	-85.5	-1.39	-85.5	-0.18	-85.5	-1.85	-85.5	1.31	-85.5	2.22	-85.5	-1.11	-85.5	-0.95	-85.5	1.02	-85.5	-0.56	-85.5	2.48	-85.5	1.94	-85.5	2.46	-85.5	0.88	-85.5	-2.53	-85.5	-2.04	-85.5	-0.42	-85.5	-1.41	-85.5	-1.12	-85.5	-0.58
-84.6	-0.37	-84.6	3.48	-84.6	-1.55	-84.6	-1.37	-84.6	-1.65	-84.6	2.82	-84.6	1	-84.6	0.34	-84.6	-2.79	-84.6	-1.07	-84.6	-1.31	-84.6	0.89	-84.6	0.59	-84.6	-0.56	-84.6	0.91	-84.6	2.28	-84.6	-0.29	-84.6	0.34	-84.6	-3.36	-84.6	-1.3	-84.6	-2.45	-84.6	-0.34	-84.6	-1.05	-84.6	-0.88	-84.6	-3.3
-83.7	0.87	-83.7	1.39	-83.7	-3.3	-83.7	0.01	-83.7	-1.93	-83.7	2.59	-83.7	0.98	-83.7	0.07	-83.7	-0.66	-83.7	-0.19	-83.7	-0.6	-83.7	-1.25	-83.7	0.9	-83.7	1.74	-83.7	-2	-83.7	3.82	-83.7	-0.9	-83.7	0.09	-83.7	-0.64	-83.7	-1.65	-83.7	-2.67	-83.7	2.87	-83.7	-2.62	-83.7	-3.87	-83.7	-1.46
-82.8	-0.99	-82.8	2.13	-82.8	-0.82	-82.8	0.78	-82.8	-1.85	-82.8	-3.16	-82.8	0.01	-82.8	-0.26	-82.8	-0.85	-82.8	0.56	-82.8	0.39	-82.8	1.35	-82.8	2.76	-82.8	0.7	-82.8	-0.42	-82.8	0.98	-82.8	0.48	-82.8	0.34	-82.8	0.74	-82.8	0.56	-82.8	-0.76	-82.8	-1.03	-82.8	0.23	-82.8	-2.35	-82.8	-0.61
-81.9	1.24	-81.9	3.67	-81.9	-2.77	-81.9	-0.15	-81.9	-0.12	-81.9	-1.95	-81.9	1.32	-81.9	-0.57	-81.9	-1.01	-81.9	1.2	-81.9	2.18	-81.9	2.47	-81.9	2.62	-81.9	0.82	-81.9	-1.85	-81.9	0.71	-81.9	-0.28	-81.9	1.33	-81.9	0.57	-81.9	-2.41	-81.9	-2.74	-81.9	0.15	-81.9	-2.57	-81.9	-1.24	-81.9	0.3
-81	-1.13	-81	0.65	-81	-0.17	-81	-0.44	-81	-3.92	-81	2.1	-81	-2.8	-81	-3.06	-81	-1.31	-81	0.97	-81	0.31	-81	-0.47	-81	-1.63	-81	1.3	-81	-1.58	-81	1.46	-81	0.55	-81	0.6	-81	-0.88	-81	-1.02	-81	-2.81	-81	-0.85	-81	0.57	-81	-0.26	-81	-1.55
-80.1	-0.13	-80.1	2.58	-80.1	-2.23	-80.1	-1.87	-80.1	-0.85	-80.1	1.62	-80.1	-0.83	-80.1	-1.11	-80.1	-1.69	-80.1	-0.68	-80.1	1.3	-80.1	0.94	-80.1	-1.03	-80.1	-1.21	-80.1	-1.31	-80.1	1.16	-80.1	-1.8	-80.1	-1.05	-80.1	-1.89	-80.1	-0.57	-80.1	-0.88	-80.1	-0.25	-80.1	-2.45	-80.1	-0.63	-80.1	-0.38
-79.2	0.35	-79.2	1.74	-79.2	-2.68	-79.2	1.72	-79.2	-1.31	-79.2	0.77	-79.2	-0.63	-79.2	-0.28	-79.2	-1.6	-79.2	-0.64	-79.2	-0.43	-79.2	-1.89	-79.2	-0.31	-79.2	-1.39	-79.2	0.91	-79.2	1.74	-79.2	-1.45	-79.2	0.15	-79.2	-0.71	-79.2	-2.1	-79.2	-2.39	-79.2	-1.56	-79.2	0.93	-79.2	-2.79	-79.2	0.44
-78.3	0.87	-78.3	1.27	-78.3	0.97	-78.3	-1.31	-78.3	-2.19	-78.3	1.12	-78.3	0.5	-78.3	1.05	-78.3	-1.51	-78.3	-1.22	-78.3	0.85	-78.3	-0.18	-78.3	0.62	-78.3	2.55	-78.3	-2.31	-78.3	2.83	-78.3	0.26	-78.3	0.1	-78.3	0.36	-78.3	-0.52	-78.3	-1.67	-78.3	0.77	-78.3	-1.22	-78.3	0.08	-78.3	2.24
-77.4	0.65	-77.4	0.33	-77.4	-1.44	-77.4	-0.7	-77.4	-2.85	-77.4	2.78	-77.4	1.08	-77.4	-0.15	-77.4	-1.67	-77.4	-0.4	-77.4	2.18	-77.4	0.76	-77.4	-0.18	-77.4	0.67	-77.4	1.14	-77.4	0.35	-77.4	1.96	-77.4	-1.36	-77.4	-2.09	-77.4	-1.32	-77.4	-1.69	-77.4	1.05	-77.4	1.46	-77.4	-1.4	-77.4	-1.07
-76.5	-0.3	-76.5	2.45	-76.5	-3.19	-76.5	1.42	-76.5	-1.56	-76.5	-0.63	-76.5	-0.07	-76.5	0.65	-76.5	-2.43	-76.5	3.65	-76.5	-0.56	-76.5	-3.02	-76.5	2.49	-76.5	0.85	-76.5	-1.63	-76.5	3.9	-76.5	0.44	-76.5	-2.18	-76.5	-0.85	-76.5	1.34	-76.5	-2.75	-76.5	-2.92	-76.5	-1.11	-76.5	-2.79	-76.5	0.43
-75.6	-1.45	-75.6	-2.2	-75.6	-3.29	-75.6	-0.41	-75.6	-0.99	-75.6	0.86	-75.6	-0.84	-75.6	-2.64	-75.6	-2.47	-75.6	-0.49	-75.6	1.6	-75.6	-2.33	-75.6	1.14	-75.6	1.81	-75.6	1.44	-75.6	1.06	-75.6	1.19	-75.6	0.01	-75.6	-1.77	-75.6	0.95	-75.6	-1.08	-75.6	-0.21	-75.6	0.86	-75.6	-1.68	-75.6	-1.79
-74.7	-2.05	-74.7	1.46	-74.7	-0.49	-74.7	-1.71	-74.7	-3.31	-74.7	0.99	-74.7	0.26	-74.7	-0.95	-74.7	-1.1	-74.7	0.95	-74.7	0.09	-74.7	-0.36	-74.7	1.16	-74.7	-0.09	-74.7	0.19	-74.7	3.64	-74.7	0.77	-74.7	0.79	-74.7	-0.32	-74.7	-2.26	-74.7	1.03	-74.7	2.84	-74.7	2.47	-74.7	0.56	-74.7	-1.21
-73.8	-1.1	-73.8	2.68	-73.8	-1.13	-73.8	-0.49	-73.8	-2.06	-73.8	2.58	-73.8	-0.78	-73.8	-0.14	-73.8	-1.02	-73.8	-0.85	-73.8	0.28	-73.8	-0.59	-73.8	0.9	-73.8	0	-73.8	-1	-73.8	-0.79	-73.8	1.14	-73.8	0.54	-73.8	1.47	-73.8	-1.52	-73.8	-1.1	-73.8	-1.01	-73.8	-1.76	-73.8	-1.31	-73.8	-0.11
-72.9	-2.1	-72.9	0.71	-72.9	-0.98	-72.9	1.08	-72.9	-1.81	-72.9	2.05	-72.9	-2.44	-72.9	-0.04	-72.9	-1.45	-72.9	0.93	-72.9	2.58	-72.9	-0.45	-72.9	-1.46	-72.9	0.36	-72.9	-0.54	-72.9	2.34	-72.9	3.09	-72.9	-0.45	-72.9	-0.72	-72.9	-0.75	-72.9	-3.41	-72.9	3.66	-72.9	-1.12	-72.9	-1.83	-72.9	-3.54
-72	-2.73	-72	1.75	-72	0.02	-72	-1.07	-72	-0.61	-72	-1.61	-72	-2.47	-72	-0.48	-72	-1.44	-72	-0.94	-72	-1.05	-72	-3.73	-72	0.51	-72	2.35	-72	0.47	-72	0.71	-72	1.03	-72	-2.38	-72	-0.45	-72	0.6	-72	-1.8	-72	-0.52	-72	-1.74	-72	-4.21	-72	-2.15
-71.1	-2.59	-71.1	0.74	-71.1	-3.11	-71.1	-1.18	-71.1	-0.23	-71.1	1.61	-71.1	-2.58	-71.1	-0.23	-71.1	-2.01	-71.1	1.77	-71.1	-0.63	-71.1	-1.34	-71.1	-1.78	-71.1	1.42	-71.1	-0.31	-71.1	3.9	-71.1	0.23	-71.1	0.14	-71.1	-1.62	-71.1	-1.87	-71.1	-1.58	-71.1	1.97	-71.1	-0.04	-71.1	-0.2	-71.1	0.36
-70.2	0.51	-70.2	-1.37	-70.2	-3.16	-70.2	-1.57	-70.2	-0.76	-70.2	0.2	-70.2	0.05	-70.2	-2.58	-70.2	-3.27	-70.2	-0.73	-70.2	-0.89	-70.2	-2.64	-70.2	-0.35	-70.2	0.93	-70.2	-0.12	-70.2	0.13	-70.2	-1.07	-70.2	1.13	-70.2	-0.02	-70.2	-1.27	-70.2	-2.73	-70.2	-1.02	-70.2	-0.19	-70.2	-1.41	-70.2	0.18
-69.3	-0.4	-69.3	1.57	-69.3	-1.93	-69.3	-0.41	-69.3	-2.96	-69.3	-0.55	-69.3	-1.53	-69.3	0.19	-69.3	-2.33	-69.3	-0.75	-69.3	-1.34	-69.3	0.4	-69.3	0.71	-69.3	1.24	-69.3	0.51	-69.3	-1.31	-69.3	0.62	-69.3	-0.38	-69.3	-0.29	-69.3	-1.79	-69.3	-3.28	-69.3	-1.42	-69.3	-1.22	-69.3	-1.65	-69.3	1.16
-68.4	-3.43	-68.4	-1.97	-68.4	-2.89	-68.4	-2.1	-68.4	-3.58	-68.4	-2.12	-68.4	-2.95	-68.4	-4.27	-68.4	-1.25	-68.4	-0.23	-68.4	-0.27	-68.4	-1.61	-68.4	0.38	-68.4	0.67	-68.4	0.81	-68.4	1.84	-68.4	1.23	-68.4	-2.42	-68.4	-2.55	-68.4	0.65	-68.4	-1.66	-68.4	2.33	-68.4	1.56	-68.4	-1.97	-68.4	-0.48
-67.5	-1.35	-67.5	2.86	-67.5	-2.26	-67.5	3.09	-67.5	-1.71	-67.5	-0.34	-67.5	-1.45	-67.5	0.9	-67.5	-1.51	-67.5	1.87	-67.5	0.92	-67.5	-1.98	-67.5	1.35	-67.5	0.6	-67.5	-2.25	-67.5	0.71	-67.5	2.05	-67.5	-0.87	-67.5	-0.12	-67.5	-0.62	-67.5	-4.46	-67.5	1.02	-67.5	-0.41	-67.5	-1.82	-67.5	-0.11
-66.6	-0.62	-66.6	-0.86	-66.6	-0.07	-66.6	-1.53	-66.6	-0.75	-66.6	0.78	-66.6	-1.93	-66.6	-1.82	-66.6	-1.31	-66.6	1.79	-66.6	0.79	-66.6	-1.34	-66.6	-0.75	-66.6	1.85	-66.6	0.71	-66.6	3.6	-66.6	-0.7	-66.6	-0.98	-66.6	-0.21	-66.6	1.21	-66.6	0.45	-66.6	0.85	-66.6	-1.28	-66.6	-4.2	-66.6	-0.14
-65.7	-0.19	-65.7	-1.13	-65.7	0.49	-65.7	0.63	-65.7	-2.46	-65.7	-0.95	-65.7	0.41	-65.7	-1.43	-65.7	-1.17	-65.7	-0.08	-65.7	-1.24	-65.7	-2.17	-65.7	1.16	-65.7	-0.15	-65.7	-1.23	-65.7	0.78	-65.7	1.55	-65.7	-0.05	-65.7	0.44	-65.7	-1.23	-65.7	-0.01	-65.7	1.75	-65.7	3.06	-65.7	-0.69	-65.7	-0.5
-64.8	2.03	-64.8	0.41	-64.8	0.72	-64.8	-1.26	-64.8	0.11	-64.8	0.14	-64.8	-0.61	-64.8	-1.06	-64.8	-1.08	-64.8	0.68	-64.8	3.13	-64.8	-3.09	-64.8	0.56	-64.8	-0.53	-64.8	-1.39	-64.8	2.23	-64.8	0.27	-64.8	-2.08	-64.8	-0.58	-64.8	-1.42	-64.8	-1.56	-64.8	0.52	-64.8	-2.45	-64.8	-1.25	-64.8	-0.14
-63.9	-0.48	-63.9	1.96	-63.9	-1.19	-63.9	-0.64	-63.9	-3.52	-63.9	-0.61	-63.9	-0.69	-63.9	-0.86	-63.9	-1.26	-63.9	0.11	-63.9	-2.67	-63.9	-2.24	-63.9	-1.59	-63.9	-0.19	-63.9	-0.77	-63.9	0.01	-63.9	0.44	-63.9	0.04	-63.9	-0.82	-63.9	-2.41	-63.9	1.33	-63.9	1.07	-63.9	-0.62	-63.9	-0.2	-63.9	-0.02
-63	-1.41	-63	0.48	-63	-1.21	-63	1.06	-63	0.36	-63	1.22	-63	-0.08	-63	-0.89	-63	-1.9	-63	1.6	-63	1.12	-63	-3.09	-63	0.79	-63	-0.6	-63	-0.39	-63	3.19	-63	-1.62	-63	-1.09	-63	-0.07	-63	-2.89	-63	-1.94	-63	1.14	-63	-0.69	-63	-1.39	-63	-0.12
-62.1	1.51	-62.1	2.58	-62.1	1.12	-62.1	1.16	-62.1	-0.99	-62.1	1.65	-62.1	-0.79	-62.1	-0.7	-62.1	0.11	-62.1	2.77	-62.1	0.67	-62.1	0.72	-62.1	-0.36	-62.1	0.05	-62.1	-1.31	-62.1	3.63	-62.1	0.01	-62.1	-0.67	-62.1	-0.56	-62.1	-0.65	-62.1	-1.2	-62.1	4.81	-62.1	0.87	-62.1	-0.65	-62.1	0.09
-61.2	0.75	-61.2	1.83	-61.2	0.28	-61.2	-1.21	-61.2	-1.13	-61.2	0.2	-61.2	-0.63	-61.2	2.56	-61.2	-0.73	-61.2	-0.78	-61.2	1.5	-61.2	-1.49	-61.2	-1.01	-61.2	2.08	-61.2	-1.07	-61.2	1.26	-61.2	-0.77	-61.2	-1.09	-61.2	-1.1	-61.2	1.34	-61.2	0.62	-61.2	-0.11	-61.2	-0.91	-61.2	-2.75	-61.2	-0.33
-60.3	0.33	-60.3	-0.53	-60.3	-0.02	-60.3	1.18	-60.3	-0.95	-60.3	0.97	-60.3	0.29	-60.3	-1.71	-60.3	-1.94	-60.3	2.22	-60.3	-0.01	-60.3	-0.57	-60.3	-1.02	-60.3	1.03	-60.3	0.59	-60.3	1.85	-60.3	-1.82	-60.3	-0.04	-60.3	-1.85	-60.3	-0.23	-60.3	-1.42	-60.3	-2.36	-60.3	-3.89	-60.3	-2.32	-60.3	-1.26
-59.4	-0.26	-59.4	0.74	-59.4	-0.69	-59.4	1.33	-59.4	-1.59	-59.4	1.49	-59.4	-1.24	-59.4	-1.19	-59.4	-1.53	-59.4	2.37	-59.4	0.07	-59.4	-2.18	-59.4	-1.54	-59.4	-0.33	-59.4	-2.06	-59.4	0.29	-59.4	0.96	-59.4	-1.52	-59.4	-0.79	-59.4	0.29	-59.4	-0.84	-59.4	0.99	-59.4	0.25	-59.4	-0.04	-59.4	0.79
-58.5	-0.28	-58.5	1.29	-58.5	0.92	-58.5	0.2	-58.5	-0.8	-58.5	0.09	-58.5	-1.68	-58.5	-1.57	-58.5	1.67	-58.5	1.12	-58.5	1.13	-58.5	-1.26	-58.5	0.13	-58.5	-1.01	-58.5	-1.28	-58.5	-0.56	-58.5	1.43	-58.5	-0.36	-58.5	-1.12	-58.5	-0.07	-58.5	-3.42	-58.5	-0.52	-58.5	-1.48	-58.5	-0.29	-58.5	-0.85
-57.6	0.77	-57.6	2.72	-57.6	-1.66	-57.6	-1.37	-57.6	-3.44	-57.6	0.86	-57.6	-1.94	-57.6	-0.11	-57.6	-0.6	-57.6	-2.29	-57.6	-0.9	-57.6	1.48	-57.6	0.12	-57.6	0.12	-57.6	-1.69	-57.6	-1.04	-57.6	-0.81	-57.6	0.8	-57.6	-0.67	-57.6	0.03	-57.6	-1.78	-57.6	2.43	-57.6	-1.79	-57.6	-0.87	-57.6	-2.42
-56.7	0.09	-56.7	0.37	-56.7	-2.3	-56.7	0.83	-56.7	-1.58	-56.7	-0.69	-56.7	0.84	-56.7	0.45	-56.7	-1.45	-56.7	1.89	-56.7	-1.77	-56.7	-2.4	-56.7	1.34	-56.7	-0.32	-56.7	-0.36	-56.7	-0.59	-56.7	0.39	-56.7	1.03	-56.7	-2.53	-56.7	0.24	-56.7	-0.53	-56.7	-1.96	-56.7	0.14	-56.7	-2.11	-56.7	-1.61
-55.8	0.33	-55.8	1.45	-55.8	-2.91	-55.8	-0.54	-55.8	-2.48	-55.8	0.45	-55.8	2.34	-55.8	0.77	-55.8	-2.8	-55.8	3.18	-55.8	0.05	-55.8	0.05	-55.8	-0.18	-55.8	1.15	-55.8	-2.85	-55.8	1.54	-55.8	0.25	-55.8	0.23	-55.8	-2.6	-55.8	-0.96	-55.8	-3.69	-55.8	-0.52	-55.8	-1.54	-55.8	0.84	-55.8	0
-54.9	-1.1	-54.9	1.39	-54.9	-3.27	-54.9	-3.28	-54.9	-1.53	-54.9	1.83	-54.9	-0.69	-54.9	1.52	-54.9	-0.76	-54.9	-2.59	-54.9	0.41	-54.9	0.66	-54.9	-0.08	-54.9	-0.08	-54.9	1.62	-54.9	-2.37	-54.9	0.88	-54.9	0.4	-54.9	-0.83	-54.9	-0.91	-54.9	-0.08	-54.9	-2.47	-54.9	-1.85	-54.9	-2.31	-54.9	0.31
-54	-0.65	-54	-0.72	-54	-0.88	-54	2.47	-54	-2.33	-54	-0.27	-54	-0.37	-54	-2.8	-54	-2.07	-54	1.22	-54	0.13	-54	-3.06	-54	-0.35	-54	1.33	-54	-1.91	-54	0.1	-54	0.59	-54	-0.75	-54	-0.88	-54	-0.51	-54	-0.23	-54	-0.34	-54	-0.17	-54	-2.16	-54	-0.04
-53.1	-2.38	-53.1	3.08	-53.1	-1.86	-53.1	0.73	-53.1	-1.94	-53.1	0.55	-53.1	-1.66	-53.1	-1.24	-53.1	-0.06	-53.1	-0.85	-53.1	-1.19	-53.1	-1.25	-53.1	0.89	-53.1	0.4	-53.1	2.29	-53.1	2	-53.1	0.34	-53.1	-0.06	-53.1	-0.13	-53.1	1.32	-53.1	1.54	-53.1	-0.69	-53.1	-1.99	-53.1	0.52	-53.1	0.4
-52.2	-0.92	-52.2	-0.38	-52.2	-0.97	-52.2	1.5	-52.2	-1.23	-52.2	1.17	-52.2	-0.51	-52.2	-2.56	-52.2	0.32	-52.2	1.17	-52.2	-0.85	-52.2	-0.26	-52.2	2.68	-52.2	0.7	-52.2	-0.22	-52.2	0.49	-52.2	1.34	-52.2	-1.84	-52.2	1.66	-52.2	-0.63	-52.2	-0.86	-52.2	0.44	-52.2	-0.08	-52.2	-0.37	-52.2	0.34
-51.3	-0.21	-51.3	-1.1	-51.3	-0.27	-51.3	1.31	-51.3	-4.12	-51.3	2.49	-51.3	-1.07	-51.3	-3.07	-51.3	0.01	-51.3	0.6	-51.3	-1.49	-51.3	-1.81	-51.3	-0.39	-51.3	-0.99	-51.3	1.54	-51.3	0.38	-51.3	-0.64	-51.3	2.22	-51.3	-1.77	-51.3	-2.11	-51.3	-1.89	-51.3	-0.02	-51.3	0.3	-51.3	-1.12	-51.3	-0.9
-50.4	-1.83	-50.4	2.66	-50.4	1.25	-50.4	0.72	-50.4	-1.14	-50.4	-3	-50.4	0.17	-50.4	0.33	-50.4	0.01	-50.4	0.2	-50.4	0.44	-50.4	-3.83	-50.4	1.4	-50.4	-0.76	-50.4	-0.83	-50.4	2.25	-50.4	1.3	-50.4	-0.27	-50.4	0.73	-50.4	-1.99	-50.4	-3.71	-50.4	0.4	-50.4	0.05	-50.4	-1.94	-50.4	0.95
-49.5	-1.37	-49.5	-0.29	-49.5	-2	-49.5	2.27	-49.5	-1.67	-49.5	0.8	-49.5	-2.38	-49.5	-0.13	-49.5	-3.54	-49.5	0.53	-49.5	-1.59	-49.5	-1.07	-49.5	0.57	-49.5	1.72	-49.5	-0.71	-49.5	1.73	-49.5	-0.97	-49.5	0.4	-49.5	1.01	-49.5	0.13	-49.5	-0.61	-49.5	-0.55	-49.5	-0.89	-49.5	-0.44	-49.5	0.1
-48.6	1.1	-48.6	2.85	-48.6	0.06	-48.6	0.72	-48.6	-3.31	-48.6	0.74	-48.6	2.64	-48.6	-2.47	-48.6	0.93	-48.6	0.78	-48.6	0.26	-48.6	-2.4	-48.6	1.55	-48.6	-2.83	-48.6	-1.17	-48.6	-0.04	-48.6	-1.23	-48.6	-0.39	-48.6	1.17	-48.6	-1.77	-48.6	-0.38	-48.6	-0.65	-48.6	-2.02	-48.6	-0.75	-48.6	1.82
-47.7	-2.79	-47.7	2.58	-47.7	-2.33	-47.7	-1.87	-47.7	-0.47	-47.7	0.68	-47.7	-0.79	-47.7	1.35	-47.7	0.31	-47.7	-0.72	-47.7	-0.21	-47.7	2.55	-47.7	1.28	-47.7	-1.35	-47.7	-1.04	-47.7	0.79	-47.7	1.51	-47.7	1.24	-47.7	0.98	-47.7	-0.03	-47.7	-1.87	-47.7	2	-47.7	2.71	-47.7	-1.62	-47.7	-1.84
-46.8	1.79	-46.8	-2.86	-46.8	1.41	-46.8	1.17	-46.8	-0.32	-46.8	0.31	-46.8	-0.88	-46.8	-2.43	-46.8	-1.09	-46.8	1.86	-46.8	0.38	-46.8	-0.08	-46.8	0.47	-46.8	0.17	-46.8	-1.13	-46.8	1.88	-46.8	0.93	-46.8	2.69	-46.8	1.04	-46.8	-1.53	-46.8	-0.18	-46.8	0.7	-46.8	-1	-46.8	-1.17	-46.8	0.77
-45.9	0.85	-45.9	-1.75	-45.9	-1.22	-45.9	2.76	-45.9	-1.68	-45.9	2.29	-45.9	-0.61	-45.9	-2.03	-45.9	-1.34	-45.9	0.53	-45.9	-0.27	-45.9	1.75	-45.9	-1.3	-45.9	-0.91	-45.9	-1.09	-45.9	1.8	-45.9	0.26	-45.9	0.65	-45.9	-1.49	-45.9	-2.85	-45.9	-1.73	-45.9	3.29	-45.9	-1.44	-45.9	0.03	-45.9	-2.1
-45	0.96	-45	1.2	-45	-0.24	-45	-0.31	-45	1.74	-45	1.2	-45	2.24	-45	2.07	-45	-0.43	-45	0.41	-45	1.68	-45	-1.94	-45	1.22	-45	1.64	-45	-0.07	-45	0.05	-45	0.46	-45	-0.19	-45	1.12	-45	-0.6	-45	-1.56	-45	2.74	-45	0.01	-45	-1.25	-45	-0.85
-44.1	-2.35	-44.1	-0.43	-44.1	-0.93	-44.1	-0.92	-44.1	-3.49	-44.1	4.14	-44.1	-2.67	-44.1	-0.8	-44.1	2.39	-44.1	-1.7	-44.1	-0.13	-44.1	1.34	-44.1	-0.85	-44.1	0.07	-44.1	0.54	-44.1	1.1	-44.1	1.35	-44.1	3.21	-44.1	1.17	-44.1	-0.25	-44.1	-1.44	-44.1	1.53	-44.1	-0.17	-44.1	1.16	-44.1	-0.82
-43.2	0.41	-43.2	0.54	-43.2	-3.48	-43.2	1.16	-43.2	-1.42	-43.2	-0.67	-43.2	-0.56	-43.2	-1.59	-43.2	-0.05	-43.2	1.56	-43.2	0.36	-43.2	-2.42	-43.2	-1.02	-43.2	0.46	-43.2	-2.32	-43.2	2.02	-43.2	1.19	-43.2	1.49	-43.2	-1.13	-43.2	1.36	-43.2	-4.19	-43.2	0.05	-43.2	-1.65	-43.2	0.76	-43.2	0.65
-42.3	0.46	-42.3	0.67	-42.3	-4.39	-42.3	-0.69	-42.3	1.44	-42.3	0.66	-42.3	-0.45	-42.3	-1.99	-42.3	-1.46	-42.3	2.2	-42.3	3.29	-42.3	-0.89	-42.3	1.29	-42.3	0.1	-42.3	-0.66	-42.3	1.46	-42.3	3.99	-42.3	0.63	-42.3	-0.9	-42.3	0.18	-42.3	-1.14	-42.3	1.68	-42.3	1.64	-42.3	-0.28	-42.3	-1.3
-41.4	2.41	-41.4	-1.63	-41.4	-3.71	-41.4	-1.27	-41.4	0.31	-41.4	2.05	-41.4	0.87	-41.4	-2.9	-41.4	1.06	-41.4	0.27	-41.4	1.43	-41.4	1.2	-41.4	0.57	-41.4	0.54	-41.4	1.05	-41.4	1.96	-41.4	-0.2	-41.4	-0.73	-41.4	-1.63	-41.4	-1.5	-41.4	-0.62	-41.4	0.9	-41.4	0.47	-41.4	-1.13	-41.4	-1.54
-40.5	-0.92	-40.5	1.13	-40.5	0.08	-40.5	1.04	-40.5	0.52	-40.5	-0.03	-40.5	1.05	-40.5	0.15	-40.5	-1.09	-40.5	2.98	-40.5	3.36	-40.5	-2.1	-40.5	0.09	-40.5	3.33	-40.5	0.06	-40.5	0.92	-40.5	2.41	-40.5	1.16	-40.5	-1.14	-40.5	-0.24	-40.5	-0.64	-40.5	1.94	-40.5	0.66	-40.5	0.15	-40.5	0.81
-39.6	0.58	-39.6	-2	-39.6	0.19	-39.6	0.51	-39.6	-0.87	-39.6	-1.34	-39.6	2.75	-39.6	-1.97	-39.6	-2.13	-39.6	-0.39	-39.6	-1.88	-39.6	-3.82	-39.6	0.71	-39.6	-0.3	-39.6	-3.32	-39.6	1	-39.6	-1.13	-39.6	-0.78	-39.6	-0.73	-39.6	-0.7	-39.6	-1.91	-39.6	2.33	-39.6	0.15	-39.6	-3.2	-39.6	-1.85
-38.7	2.94	-38.7	1.77	-38.7	-1.45	-38.7	1.22	-38.7	-0.39	-38.7	-1.37	-38.7	1.07	-38.7	0.52	-38.7	-1.01	-38.7	-0.19	-38.7	0.53	-38.7	-0.65	-38.7	0.02	-38.7	0.62	-38.7	-0.46	-38.7	1.17	-38.7	0.22	-38.7	-1.11	-38.7	-0.75	-38.7	-1.91	-38.7	-0.11	-38.7	0.9	-38.7	-0.64	-38.7	-2.75	-38.7	-2.32
-37.8	1.35	-37.8	-0.89	-37.8	-1.21	-37.8	-0.24	-37.8	-0.9	-37.8	-1.38	-37.8	0.62	-37.8	0.91	-37.8	-3.15	-37.8	0.39	-37.8	-1.44	-37.8	-3.47	-37.8	0.32	-37.8	1.79	-37.8	-1.52	-37.8	1.31	-37.8	0.2	-37.8	-1.22	-37.8	-0.94	-37.8	-2.29	-37.8	0.34	-37.8	1.82	-37.8	-0.12	-37.8	-1.92	-37.8	-2.14
-36.9	-0.1	-36.9	1.09	-36.9	-0.51	-36.9	-0.56	-36.9	-0.04	-36.9	-1.39	-36.9	-1.17	-36.9	0.13	-36.9	-0.96	-36.9	0.58	-36.9	1.64	-36.9	-1.8	-36.9	1.25	-36.9	-1.02	-36.9	0.98	-36.9	0.55	-36.9	3.95	-36.9	1.05	-36.9	-0.2	-36.9	-2.31	-36.9	-1.26	-36.9	2.03	-36.9	0.79	-36.9	-2.11	-36.9	-0.54
-36	0.85	-36	-1.46	-36	-1.26	-36	2.41	-36	1.77	-36	-0.76	-36	-0.75	-36	-3.83	-36	-3.03	-36	1.44	-36	0.49	-36	-0.78	-36	-1.23	-36	0.8	-36	-2.14	-36	-1.71	-36	-0.53	-36	-2.09	-36	-1.05	-36	1.26	-36	0.13	-36	-1.56	-36	-0.49	-36	-0.93	-36	0.52
-35.1	0.8	-35.1	-1.37	-35.1	-3.1	-35.1	0.38	-35.1	-1.88	-35.1	1.19	-35.1	-1.32	-35.1	1.12	-35.1	-2.42	-35.1	1.25	-35.1	-0.53	-35.1	0.52	-35.1	1.06	-35.1	2.36	-35.1	-2.18	-35.1	2.01	-35.1	0.9	-35.1	1.5	-35.1	-0.63	-35.1	-0.48	-35.1	-2.12	-35.1	-0.37	-35.1	0	-35.1	-0.3	-35.1	-2.07
-34.2	-0.44	-34.2	-3.09	-34.2	1.77	-34.2	-1.62	-34.2	-0.9	-34.2	1.33	-34.2	-1.34	-34.2	-2.28	-34.2	-0.89	-34.2	-0.34	-34.2	-0.97	-34.2	-1.98	-34.2	0.08	-34.2	0.62	-34.2	-0.45	-34.2	0.14	-34.2	-1.36	-34.2	0.43	-34.2	-0.95	-34.2	-0.9	-34.2	-0.12	-34.2	0.6	-34.2	0.34	-34.2	-0.39	-34.2	-1.81
-33.3	-0.09	-33.3	0.92	-33.3	-2.49	-33.3	1.67	-33.3	1.03	-33.3	0.65	-33.3	-0.05	-33.3	-1.23	-33.3	-0.97	-33.3	-0.86	-33.3	0.69	-33.3	-3.96	-33.3	0.45	-33.3	0.31	-33.3	-1.47	-33.3	-0.43	-33.3	1.4	-33.3	-4.52	-33.3	-1.57	-33.3	-1.95	-33.3	-0.96	-33.3	-1.59	-33.3	0.84	-33.3	-3.39	-33.3	-2.48
-32.4	-1.58	-32.4	1.59	-32.4	-1.16	-32.4	-0.61	-32.4	-0.75	-32.4	0.36	-32.4	-2.16	-32.4	1.31	-32.4	-0.65	-32.4	-1.8	-32.4	1.31	-32.4	1.96	-32.4	-1.94	-32.4	-0.07	-32.4	0.93	-32.4	0.35	-32.4	1.26	-32.4	0.91	-32.4	-0.31	-32.4	-0.37	-32.4	-0.12	-32.4	0.2	-32.4	-1.23	-32.4	-0.43	-32.4	0.43
-31.5	-0.5	-31.5	3.56	-31.5	-0.69	-31.5	-0.39	-31.5	-2.12	-31.5	-2.62	-31.5	-1.99	-31.5	0.7	-31.5	-1.19	-31.5	-1.28	-31.5	-1.87	-31.5	-2.29	-31.5	-2.52	-31.5	0.88	-31.5	-1.61	-31.5	-0.75	-31.5	1.03	-31.5	-0.72	-31.5	-0.38	-31.5	1.23	-31.5	0.11	-31.5	-0.68	-31.5	-0.32	-31.5	-0.63	-31.5	0.16
-30.6	0.37	-30.6	1.03	-30.6	-2.97	-30.6	-3.06	-30.6	1.81	-30.6	-0.05	-30.6	0.35	-30.6	-0.65	-30.6	-2.4	-30.6	-1.08	-30.6	-0.1	-30.6	-1.7	-30.6	-1.27	-30.6	0.75	-30.6	-1.13	-30.6	-0.5	-30.6	-0.61	-30.6	1.11	-30.6	-2.7	-30.6	-1.51	-30.6	-1.27	-30.6	1.19	-30.6	-0.62	-30.6	-1.08	-30.6	0.08
-29.7	-0.36	-29.7	1.74	-29.7	1.24	-29.7	-0.94	-29.7	-0.95	-29.7	1.08	-29.7	-0.04	-29.7	0.84	-29.7	2.08	-29.7	-0.52	-29.7	1.8	-29.7	-1.03	-29.7	2.43	-29.7	0.42	-29.7	-1.11	-29.7	1.89	-29.7	0.34	-29.7	-0.44	-29.7	-0.55	-29.7	-0.33	-29.7	-0.62	-29.7	2.09	-29.7	0.94	-29.7	-2.01	-29.7	-0.95
-28.8	1.28	-28.8	-0.56	-28.8	-1.35	-28.8	0.09	-28.8	-0.29	-28.8	2.89	-28.8	-1.95	-28.8	-1.21	-28.8	0.74	-28.8	0.82	-28.8	1.09	-28.8	2.06	-28.8	-0.74	-28.8	-0.57	-28.8	1.49	-28.8	1.4	-28.8	2.96	-28.8	4.28	-28.8	-0.42	-28.8	-4.18	-28.8	1.05	-28.8	1.92	-28.8	0.65	-28.8	-0.01	-28.8	1.37
-27.9	0.42	-27.9	-0.58	-27.9	0.66	-27.9	-0.42	-27.9	-1.49	-27.9	4.47	-27.9	0.73	-27.9	-1.64	-27.9	0.16	-27.9	1.45	-27.9	-0.1	-27.9	-0.61	-27.9	-0.21	-27.9	1.67	-27.9	-4.74	-27.9	3.89	-27.9	0.61	-27.9	-0.96	-27.9	1.01	-27.9	-0.59	-27.9	-1.1	-27.9	0.02	-27.9	-0.27	-27.9	-2.59	-27.9	1.09
-27	-0.2	-27	-0.96	-27	-2	-27	0.64	-27	-0.52	-27	1.83	-27	1.94	-27	-1.22	-27	-1.87	-27	2.08	-27	2.15	-27	0.8	-27	2.28	-27	0.62	-27	0.37	-27	1.91	-27	0.44	-27	0.36	-27	-1.68	-27	-0.27	-27	0.09	-27	3.36	-27	-1.14	-27	-0.18	-27	-0.14
-26.1	0.44	-26.1	-0.83	-26.1	-1.24	-26.1	-1.11	-26.1	-0.45	-26.1	5.14	-26.1	0.05	-26.1	0.48	-26.1	-0.02	-26.1	-0.39	-26.1	1.73	-26.1	2.63	-26.1	0	-26.1	1.99	-26.1	0.57	-26.1	-0.23	-26.1	2.29	-26.1	0.31	-26.1	-3.6	-26.1	-0.8	-26.1	0.84	-26.1	-0.28	-26.1	0.87	-26.1	-2.54	-26.1	-2.86
-25.2	1.59	-25.2	-1.53	-25.2	-0.98	-25.2	0.48	-25.2	-1.98	-25.2	0.61	-25.2	-0.06	-25.2	0.48	-25.2	-0.44	-25.2	2.07	-25.2	-1.36	-25.2	1.19	-25.2	-0.43	-25.2	3.13	-25.2	-0.18	-25.2	1.62	-25.2	-0.72	-25.2	-1.16	-25.2	-0.31	-25.2	-0.38	-25.2	-1.68	-25.2	1.83	-25.2	1.03	-25.2	-2.48	-25.2	0.84
-24.3	0.78	-24.3	-0.95	-24.3	0.49	-24.3	1.73	-24.3	1.01	-24.3	-3.15	-24.3	1.92	-24.3	-2.69	-24.3	-0.2	-24.3	2.62	-24.3	-0.18	-24.3	-3.49	-24.3	2.46	-24.3	1.96	-24.3	0.81	-24.3	0.34	-24.3	-2.02	-24.3	-0.79	-24.3	-0.99	-24.3	0.42	-24.3	-0.23	-24.3	0.74	-24.3	2.04	-24.3	-0.39	-24.3	-1.51
-23.4	-2.42	-23.4	0.17	-23.4	-1.69	-23.4	-1.98	-23.4	-0.71	-23.4	-0.44	-23.4	-2.57	-23.4	0.24	-23.4	0.09	-23.4	-1.05	-23.4	1.42	-23.4	-0.43	-23.4	-0.84	-23.4	-0.39	-23.4	0.22	-23.4	-1.15	-23.4	0.14	-23.4	2.1	-23.4	-0.14	-23.4	-1.04	-23.4	-0.51	-23.4	-0.96	-23.4	1.03	-23.4	3.53	-23.4	0.52
-22.5	0.08	-22.5	0.95	-22.5	2.87	-22.5	1.67	-22.5	1.53	-22.5	1.58	-22.5	-1.19	-22.5	-4.4	-22.5	3.24	-22.5	0.3	-22.5	1.87	-22.5	0.63	-22.5	0.03	-22.5	-1.31	-22.5	2.28	-22.5	1.09	-22.5	0.48	-22.5	-0.02	-22.5	-1.43	-22.5	0.31	-22.5	1.93	-22.5	1.93	-22.5	0.5	-22.5	-3.86	-22.5	0.41
-21.6	-0.07	-21.6	0.2	-21.6	0.48	-21.6	-1.46	-21.6	-0.68	-21.6	-1.23	-21.6	0.69	-21.6	-0.28	-21.6	-1.71	-21.6	-0.35	-21.6	1.83	-21.6	-0.73	-21.6	-0.32	-21.6	-0.62	-21.6	-0.26	-21.6	0.06	-21.6	-0.98	-21.6	-0.84	-21.6	-0.36	-21.6	0.13	-21.6	0.08	-21.6	-0.1	-21.6	-2.29	-21.6	-1.76	-21.6	-0.75
-20.7	0.81	-20.7	1.22	-20.7	2.37	-20.7	1.83	-20.7	1.12	-20.7	0.65	-20.7	-0.31	-20.7	-0.17	-20.7	0.95	-20.7	2.78	-20.7	1.87	-20.7	2.98	-20.7	0.28	-20.7	1.27	-20.7	1.11	-20.7	5.42	-20.7	-0.09	-20.7	0.14	-20.7	-1.04	-20.7	-0.43	-20.7	-0.43	-20.7	2.42	-20.7	-2.11	-20.7	0.79	-20.7	-1.39
-19.8	0.51	-19.8	-0.04	-19.8	1.78	-19.8	-2.44	-19.8	0.37	-19.8	2.07	-19.8	0	-19.8	-0.81	-19.8	-0.71	-19.8	1.13	-19.8	2.14	-19.8	0.95	-19.8	-0.88	-19.8	0.53	-19.8	-2.66	-19.8	0.28	-19.8	0.8	-19.8	2.7	-19.8	-2.72	-19.8	-1.67	-19.8	-1.44	-19.8	0.53	-19.8	0.93	-19.8	-0.09	-19.8	-2.05
-18.9	-0.96	-18.9	0.31	-18.9	-2.97	-18.9	1.2	-18.9	-1.49	-18.9	-1.84	-18.9	1.09	-18.9	-1.74	-18.9	-0.16	-18.9	1.88	-18.9	1.72	-18.9	-0.37	-18.9	-0.55	-18.9	0.57	-18.9	-1.58	-18.9	-0.81	-18.9	2.92	-18.9	0.25	-18.9	-2.52	-18.9	-2.4	-18.9	-0.41	-18.9	-0.65	-18.9	-0.15	-18.9	-1.6	-18.9	-0.52
-18	-1.99	-18	-1.68	-18	-1.73	-18	-1.84	-18	-1.93	-18	-1.05	-18	0.14	-18	-0.77	-18	-1.98	-18	-0.94	-18	-0.81	-18	-1.29	-18	0.65	-18	0.56	-18	-1.12	-18	-1.6	-18	-0.62	-18	-2.67	-18	-1.22	-18	0.81	-18	0.43	-18	2.86	-18	1.18	-18	-2.02	-18	-2.62
-17.1	-0.95	-17.1	0.57	-17.1	-0.12	-17.1	-0.15	-17.1	-1.78	-17.1	-1.42	-17.1	-0.71	-17.1	-1.24	-17.1	-1.99	-17.1	3.02	-17.1	1.55	-17.1	-1.29	-17.1	-1.19	-17.1	1.9	-17.1	-0.01	-17.1	-0.09	-17.1	1.21	-17.1	0.61	-17.1	-2.46	-17.1	1.41	-17.1	0.44	-17.1	-2.26	-17.1	-0.5	-17.1	-0.85	-17.1	-1.61
-16.2	-1.37	-16.2	1.73	-16.2	-0.83	-16.2	0.56	-16.2	0.51	-16.2	2.1	-16.2	0.86	-16.2	-0.89	-16.2	-0.48	-16.2	-1.35	-16.2	-0.86	-16.2	-0.01	-16.2	2.59	-16.2	-3.36	-16.2	-0.46	-16.2	-1.87	-16.2	-2.53	-16.2	-0.1	-16.2	1.67	-16.2	-2.11	-16.2	0.05	-16.2	2.7	-16.2	-0.68	-16.2	-3.63	-16.2	0.59
-15.3	0.73	-15.3	-0.98	-15.3	-2.09	-15.3	2.07	-15.3	-1.76	-15.3	0.04	-15.3	-1.81	-15.3	0.23	-15.3	-1.03	-15.3	1.71	-15.3	-0.84	-15.3	-0.5	-15.3	-1.9	-15.3	0.12	-15.3	-0.55	-15.3	0.03	-15.3	2.4	-15.3	-1.06	-15.3	-2.04	-15.3	-0.78	-15.3	0.2	-15.3	0.5	-15.3	0.15	-15.3	-0.89	-15.3	-1.04
-14.4	-2.37	-14.4	-1.21	-14.4	-0.59	-14.4	-1.7	-14.4	-0.17	-14.4	0.83	-14.4	-0.47	-14.4	-0.19	-14.4	2.43	-14.4	0.04	-14.4	2.94	-14.4	-1.97	-14.4	1.95	-14.4	0.61	-14.4	0.13	-14.4	0.17	-14.4	1.58	-14.4	0.14	-14.4	-1.24	-14.4	1.39	-14.4	1.99	-14.4	0.6	-14.4	-1.19	-14.4	-0.8	-14.4	-2.02
-13.5	-0.12	-13.5	-1.06	-13.5	2.24	-13.5	1.7	-13.5	-0.67	-13.5	-1.98	-13.5	0.54	-13.5	-1.42	-13.5	-0.72	-13.5	2.03	-13.5	-0.34	-13.5	-2.51	-13.5	-0.68	-13.5	-0.73	-13.5	-2.05	-13.5	3.13	-13.5	-0.9	-13.5	-2.43	-13.5	-2.44	-13.5	-1.28	-13.5	-1.37	-13.5	0.7	-13.5	-2.11	-13.5	-0.79	-13.5	-0.1
-12.6	2.83	-12.6	1.28	-12.6	-0.14	-12.6	-0.34	-12.6	-1.02	-12.6	-0.84	-12.6	-0.17	-12.6	1.71	-12.6	1.87	-12.6	-0.19	-12.6	1.78	-12.6	0.22	-12.6	-2.17	-12.6	1.01	-12.6	-0.32	-12.6	-1.11	-12.6	1.93	-12.6	2.61	-12.6	-1.81	-12.6	0.28	-12.6	0.8	-12.6	-0.64	-12.6	-0.18	-12.6	0.9	-12.6	-0.12
-11.7	1.54	-11.7	1.41	-11.7	0.46	-11.7	2.09	-11.7	2.07	-11.7	2.44	-11.7	2.08	-11.7	-0.24	-11.7	1.31	-11.7	1.42	-11.7	3.38	-11.7	0.75	-11.7	0.69	-11.7	-1.01	-11.7	-0.01	-11.7	1.97	-11.7	0.33	-11.7	-1.53	-11.7	-1.53	-11.7	-1.89	-11.7	-0.93	-11.7	1.81	-11.7	-2.59	-11.7	-2.14	-11.7	-1.81
-10.8	0.27	-10.8	-0.61	-10.8	2.11	-10.8	2.69	-10.8	-3.07	-10.8	0.78	-10.8	0.49	-10.8	-1.05	-10.8	1.69	-10.8	1.35	-10.8	-0.57	-10.8	0.46	-10.8	0.99	-10.8	-0.83	-10.8	0.24	-10.8	-2.38	-10.8	0.68	-10.8	1.22	-10.8	-0.51	-10.8	-0.63	-10.8	-1.04	-10.8	2.62	-10.8	-0.04	-10.8	-0.44	-10.8	-0.64
-9.9	0.33	-9.9	-0.9	-9.9	-1.13	-9.9	0.45	-9.9	2.83	-9.9	-1.73	-9.9	0.79	-9.9	-0.19	-9.9	-0.2	-9.9	-0.61	-9.9	0.11	-9.9	-1.56	-9.9	2.71	-9.9	-0.46	-9.9	-1.09	-9.9	-0.75	-9.9	1.74	-9.9	-1.54	-9.9	0.45	-9.9	-1	-9.9	0.55	-9.9	1.95	-9.9	-0.79	-9.9	-2.84	-9.9	0
-9	-0.71	-9	-0.2	-9	-2.31	-9	1.42	-9	-0.24	-9	2.94	-9	2.8	-9	3.28	-9	1.43	-9	2.8	-9	0.26	-9	-1.63	-9	-0.99	-9	1.29	-9	-0.08	-9	1.55	-9	-1.9	-9	0.16	-9	-1	-9	-0.67	-9	-0.61	-9	-0.86	-9	-0.36	-9	1.18	-9	-0.68
-8.1	2.2	-8.1	1.14	-8.1	0.8	-8.1	-0.78	-8.1	0.24	-8.1	0.76	-8.1	-1.05	-8.1	-0.16	-8.1	0.17	-8.1	-2.5	-8.1	-1.26	-8.1	1.44	-8.1	-0.25	-8.1	-1.42	-8.1	1.64	-8.1	-1.84	-8.1	-0.97	-8.1	1.9	-8.1	-0.83	-8.1	0.41	-8.1	0.69	-8.1	0.76	-8.1	0.74	-8.1	-0.81	-8.1	-1.63
-7.2	-0.18	-7.2	-0.49	-7.2	0.81	-7.2	0.39	-7.2	-1.38	-7.2	0.55	-7.2	0.66	-7.2	2.12	-7.2	-0.75	-7.2	0.72	-7.2	-0.39	-7.2	-0.25	-7.2	-0.19	-7.2	0.53	-7.2	1.38	-7.2	2.72	-7.2	1.49	-7.2	-0.55	-7.2	-0.85	-7.2	1.14	-7.2	-0.86	-7.2	-0.55	-7.2	1.89	-7.2	0.46	-7.2	0.82
-6.3	-1.83	-6.3	-0.45	-6.3	-2.24	-6.3	0.7	-6.3	-1.81	-6.3	3.39	-6.3	0.18	-6.3	0.25	-6.3	0.39	-6.3	-1.25	-6.3	0.65	-6.3	1.61	-6.3	0.34	-6.3	0.66	-6.3	-1.28	-6.3	0.2	-6.3	1.01	-6.3	2.07	-6.3	0.47	-6.3	0.45	-6.3	2.74	-6.3	1.59	-6.3	-0.19	-6.3	-0.53	-6.3	-0.03
-5.4	0.84	-5.4	2.87	-5.4	-1.53	-5.4	-1.91	-5.4	-2.14	-5.4	2	-5.4	1.87	-5.4	-0.73	-5.4	-0.05	-5.4	-2.81	-5.4	1.31	-5.4	-2.29	-5.4	1.74	-5.4	1.08	-5.4	0.37	-5.4	-1.21	-5.4	0	-5.4	-4.53	-5.4	0.17	-5.4	-0.64	-5.4	0.56	-5.4	-0.78	-5.4	0.75	-5.4	-1.12	-5.4	0.55
-4.5	-2.13	-4.5	-0.85	-4.5	0.4	-4.5	0.26	-4.5	0.06	-4.5	-0.3	-4.5	-0.41	-4.5	-3.03	-4.5	0.72	-4.5	2.16	-4.5	0.47	-4.5	-1.2	-4.5	1.35	-4.5	-0.5	-4.5	-0.06	-4.5	1.31	-4.5	-0.66	-4.5	1	-4.5	1.39	-4.5	-2.27	-4.5	1.1	-4.5	-0.39	-4.5	-1.52	-4.5	1.09	-4.5	1.8
-3.6	-0.08	-3.6	2.33	-3.6	1.11	-3.6	1.16	-3.6	-0.97	-3.6	0.34	-3.6	-1.13	-3.6	0.98	-3.6	0.35	-3.6	0.05	-3.6	0.16	-3.6	-1.03	-3.6	-2.94	-3.6	-2.41	-3.6	0	-3.6	-2.83	-3.6	-0.6	-3.6	-3.02	-3.6	-0.94	-3.6	-0.51	-3.6	-1.94	-3.6	0.09	-3.6	-0.87	-3.6	-1.6	-3.6	1.55
-2.7	0.98	-2.7	-0.8	-2.7	0.17	-2.7	-0.19	-2.7	-0.48	-2.7	0.39	-2.7	-0.48	-2.7	-0.7	-2.7	-0.04	-2.7	-1.23	-2.7	-0.35	-2.7	0.86	-2.7	-2.13	-2.7	0.07	-2.7	0.66	-2.7	-0.47	-2.7	-0.74	-2.7	-0.81	-2.7	-1.39	-2.7	0.28	-2.7	1.17	-2.7	-0.57	-2.7	0	-2.7	0.08	-2.7	-0.9
-1.8	-0.08	-1.8	-0.12	-1.8	1.3	-1.8	-0.75	-1.8	1.83	-1.8	-1.95	-1.8	-1.34	-1.8	-0.38	-1.8	0.9	-1.8	-0.01	-1.8	2.1	-1.8	-1.17	-1.8	-1.02	-1.8	0.23	-1.8	-1.69	-1.8	-1.31	-1.8	-0.11	-1.8	-0.56	-1.8	-0.68	-1.8	-1.12	-1.8	-1.55	-1.8	2.04	-1.8	0.91	-1.8	0.74	-1.8	0.55
-0.9	0.23	-0.9	0.33	-0.9	-1.7	-0.9	-0.71	-0.9	1.54	-0.9	-0.9	-0.9	-0.22	-0.9	0	-0.9	0.1	-0.9	1.82	-0.9	0.81	-0.9	1.35	-0.9	0	-0.9	0.87	-0.9	1.63	-0.9	-0.95	-0.9	0.21	-0.9	2.47	-0.9	-1.68	-0.9	0.57	-0.9	5.01	-0.9	2.08	-0.9	-1.91	-0.9	1.34	-0.9	-2.48
0	0.12	0	-0.14	0	1.5	0	-2.74	0	-0.57	0	0.21	0	-0.21	0	0.61	0	1.25	0	-2.85	0	-0.44	0	-1.27	0	-1.75	0	1.9	0	-0.8	0	-2.01	0	-1.24	0	-2.29	0	-0.32	0	0.61	0	0.16	0	1.26	0	-0.63	0	-0.32	0	-1.53
0.9	1.24	0.9	0.26	0.9	-0.88	0.9	1.32	0.9	0.02	0.9	2.13	0.9	1.96	0.9	-3.12	0.9	1.51	0.9	0.3	0.9	1.77	0.9	1.99	0.9	0.12	0.9	-1.21	0.9	-0.55	0.9	0.09	0.9	1.28	0.9	1.89	0.9	-2.48	0.9	-1.65	0.9	-1	0.9	-0.77	0.9	1.69	0.9	-1.84	0.9	-0.65
1.8	1.69	1.8	0.38	1.8	-0.92	1.8	2.5	1.8	-1.9	1.8	1.47	1.8	1.28	1.8	3.36	1.8	-1.78	1.8	-0.67	1.8	3.36	1.8	-2.25	1.8	3.18	1.8	1.26	1.8	0.01	1.8	-0.09	1.8	1.88	1.8	-1.09	1.8	1.69	1.8	-0.49	1.8	-0.47	1.8	0.92	1.8	0.04	1.8	-1.44	1.8	-0.1
2.7	4.84	2.7	3.47	2.7	3.13	2.7	1.8	2.7	0.87	2.7	-1.1	2.7	1.07	2.7	0.28	2.7	0.55	2.7	2.23	2.7	-0.15	2.7	1.01	2.7	2.52	2.7	2.98	2.7	-1.33	2.7	0.35	2.7	0.29	2.7	-0.05	2.7	2.05	2.7	0.83	2.7	-0.3	2.7	1.45	2.7	0.81	2.7	-0.75	2.7	1.02
3.6	3.14	3.6	1.08	3.6	0.44	3.6	-0.01	3.6	-0.56	3.6	1.61	3.6	1.79	3.6	0.93	3.6	3.87	3.6	0.18	3.6	-0.09	3.6	0.07	3.6	3.02	3.6	1.7	3.6	-0.32	3.6	0.36	3.6	0.1	3.6	-2.52	3.6	2.42	3.6	0.3	3.6	-1.01	3.6	1.5	3.6	2.15	3.6	-0.2	3.6	1.21
4.5	1.37	4.5	0.87	4.5	0.86	4.5	-0.91	4.5	-1.54	4.5	2.25	4.5	-1.25	4.5	-0.41	4.5	-0.47	4.5	-1.91	4.5	-0.68	4.5	-1.95	4.5	0.55	4.5	-0.5	4.5	-2.91	4.5	-2.42	4.5	-0.25	4.5	-0.7	4.5	1.01	4.5	-0.44	4.5	0.14	4.5	2.59	4.5	-0.82	4.5	2.98	4.5	1.92
5.4	0.2	5.4	-0.79	5.4	-0.45	5.4	-0.33	5.4	-1.59	5.4	1.74	5.4	-1.02	5.4	-2.96	5.4	-2.05	5.4	-2.26	5.4	0.08	5.4	-0.42	5.4	-2.23	5.4	-1.58	5.4	-0.52	5.4	-1.5	5.4	-0.26	5.4	-0.01	5.4	0.52	5.4	-0.69	5.4	2.72	5.4	0.63	5.4	0.42	5.4	-0.99	5.4	-0.21
6.3	-0.55	6.3	-0.19	6.3	0.64	6.3	0.78	6.3	0.49	6.3	0.61	6.3	1.22	6.3	1.34	6.3	0.64	6.3	0.07	6.3	-0.46	6.3	-1.23	6.3	1.09	6.3	-1.42	6.3	-1.08	6.3	-1.13	6.3	-0.22	6.3	-1.87	6.3	0.69	6.3	-1.09	6.3	-2.21	6.3	-1.15	6.3	0.26	6.3	-1.89	6.3	-0.09
7.2	0.37	7.2	-1.58	7.2	0.69	7.2	-1.57	7.2	1.15	7.2	1.24	7.2	0.22	7.2	-2.56	7.2	0.54	7.2	0.05	7.2	3.87	7.2	0.17	7.2	-0.7	7.2	-0.98	7.2	-1.24	7.2	-0.53	7.2	0.74	7.2	-1.74	7.2	-1.57	7.2	-1.6	7.2	0.3	7.2	-0.86	7.2	0.02	7.2	-1.86	7.2	-0.35
8.1	-4.06	8.1	-4.13	8.1	-3.29	8.1	-6.14	8.1	-5.02	8.1	-9.56	8.1	-2.41	8.1	-5.19	8.1	-1.39	8.1	-5.09	8.1	-3.63	8.1	-6.52	8.1	-4.08	8.1	-3.17	8.1	-0.38	8.1	-5.87	8.1	-5.02	8.1	-9.78	8.1	-2.16	8.1	-3.2	8.1	0.12	8.1	1.66	8.1	-2.06	8.1	-2.24	8.1	-4.21
9	-29.98	9	-27.47	9	-20.99	9	-24.3	9	-20.29	9	-14.65	9	-28.6	9	-25.44	9	-20.13	9	-25.99	9	-23.18	9	-19.24	9	-30.12	9	-24.26	9	-20.69	9	-23.9	9	-20.89	9	-18.43	9	-27.58	9	-3.4	9	-2.59	9	3.29	9	-1.93	9	0.2	9	-25.47
9.9	-22.93	9.9	-24.36	9.9	-19.01	9.9	-6.45	9.9	-9.28	9.9	-2.28	9.9	-26.77	9.9	-20.89	9.9	-17.95	9.9	-7.22	9.9	-8.12	9.9	-2.34	9.9	-24.94	9.9	-20.31	9.9	-17.99	9.9	-6.27	9.9	-9.39	9.9	-3.94	9.9	-23.87	9.9	-1.81	9.9	0.05	9.9	0.59	9.9	-2.73	9.9	0.6	9.9	-24.15
10.8	-6.13	10.8	-7.8	10.8	-4.76	10.8	-1.38	10.8	-1.18	10.8	3.09	10.8	-5.71	10.8	-7.74	10.8	-3.36	10.8	-1.67	10.8	-3.89	10.8	1.73	10.8	-6.71	10.8	-6.47	10.8	-4.53	10.8	0.02	10.8	-3.6	10.8	2.3	10.8	-9.51	10.8	-1.51	10.8	-0.66	10.8	2.46	10.8	-2.81	10.8	1.61	10.8	-6.58
11.7	-1.63	11.7	-8.19	11.7	-2.2	11.7	1.46	11.7	-0.54	11.7	2.53	11.7	-1.37	11.7	-3.46	11.7	-2.12	11.7	0.62	11.7	-1.17	11.7	-1.47	11.7	0.51	11.7	-1.34	11.7	-2.48	11.7	-3.31	11.7	-2.68	11.7	-2.55	11.7	-4.8	11.7	-2.94	11.7	-0.81	11.7	1.05	11.7	-1.43	11.7	-0.41	11.7	-2.08
12.6	-1.91	12.6	-5.81	12.6	2.34	12.6	0.53	12.6	-0.76	12.6	2.24	12.6	-2.68	12.6	-1.46	12.6	1.02	12.6	-1.06	12.6	3	12.6	0.07	12.6	-0.67	12.6	0.32	12.6	-0.24	12.6	-3.44	12.6	-1.43	12.6	-0.77	12.6	-2.24	12.6	-3.06	12.6	0.26	12.6	2.16	12.6	-0.96	12.6	-1.53	12.6	0.05
13.5	-1.7	13.5	-5.66	13.5	0.64	13.5	0.46	13.5	0.74	13.5	2.68	13.5	-0.19	13.5	-2.51	13.5	-1.12	13.5	-1.52	13.5	-0.69	13.5	-0.72	13.5	3.24	13.5	1.04	13.5	-3.02	13.5	1.16	13.5	-4.06	13.5	-0.98	13.5	-2.7	13.5	-3.26	13.5	-3.67	13.5	1.68	13.5	-1.21	13.5	-0.01	13.5	-1.19
14.4	-1.8	14.4	-8.05	14.4	1.02	14.4	3.81	14.4	-2.07	14.4	0.15	14.4	0.24	14.4	-4.58	14.4	-0.23	14.4	0.15	14.4	2.89	14.4	-0.3	14.4	1.76	14.4	1.82	14.4	-0.33	14.4	0.09	14.4	0.96	14.4	-4.18	14.4	-3.83	14.4	-1.36	14.4	-0.63	14.4	1.06	14.4	-0.51	14.4	-4.59	14.4	0.54
15.3	-2.59	15.3	-7.31	15.3	0.74	15.3	-0.5	15.3	-2.78	15.3	2.99	15.3	-1.6	15.3	-3.2	15.3	-0.03	15.3	-3.8	15.3	0.5	15.3	-1.71	15.3	0.16	15.3	0	15.3	-1.28	15.3	1.1	15.3	-0.92	15.3	-0.27	15.3	-4.77	15.3	-3.05	15.3	0.46	15.3	2.13	15.3	-1.46	15.3	0.12	15.3	-0.15
16.2	-2.91	16.2	-8.93	16.2	0.81	16.2	2.77	16.2	-3.85	16.2	1.19	16.2	-3.8	16.2	-5.67	16.2	0.45	16.2	1.51	16.2	-2.65	16.2	0.46	16.2	-0.92	16.2	1.1	16.2	0.16	16.2	0.27	16.2	-1.42	16.2	-0.47	16.2	-2.12	16.2	-2.65	16.2	0.96	16.2	1.58	16.2	-0.6	16.2	0.92	16.2	2.66
17.1	-2.61	17.1	-8.18	17.1	-2.44	17.1	-0.49	17.1	-0.18	17.1	1.5	17.1	0.08	17.1	-4	17.1	-2.15	17.1	-1.35	17.1	1.22	17.1	-2.09	17.1	2.22	17.1	1.15	17.1	0.39	17.1	-1.03	17.1	-1.17	17.1	-0.36	17.1	-1.88	17.1	-3.38	17.1	0.67	17.1	0.37	17.1	-2.31	17.1	2.23	17.1	0.95
18	0.05	18	-6.64	18	1.22	18	0.58	18	-0.25	18	0.55	18	-1.09	18	-3.81	18	-0.57	18	-1.42	18	-0.72	18	-2.32	18	2.7	18	1.49	18	-0.6	18	1.08	18	-2.77	18	-1.14	18	-4.57	18	-5.09	18	-1.28	18	1.62	18	-0.38	18	0.35	18	0.76
18.9	-0.05	18.9	-4.64	18.9	-0.08	18.9	3.63	18.9	-0.21	18.9	0.71	18.9	-0.77	18.9	-4.18	18.9	-1.59	18.9	2.21	18.9	1.73	18.9	-0.08	18.9	2.18	18.9	0.2	18.9	-1.93	18.9	1.49	18.9	-0.2	18.9	0.05	18.9	-1.54	18.9	-2.3	18.9	0.46	18.9	2.27	18.9	-2.24	18.9	0.01	18.9	3.19
19.8	1.25	19.8	-6.74	19.8	-0.14	19.8	3.18	19.8	-6.05	19.8	1.5	19.8	1.42	19.8	-4.64	19.8	-1.52	19.8	0.67	19.8	-2.77	19.8	-0.53	19.8	3.43	19.8	0.52	19.8	-2.36	19.8	-1.29	19.8	-1.26	19.8	-0.67	19.8	-3.41	19.8	-5.87	19.8	-2.7	19.8	1.26	19.8	-1.77	19.8	0.34	19.8	2.82
20.7	-1.43	20.7	-8.89	20.7	-1.14	20.7	2.23	20.7	-2.4	20.7	3.07	20.7	-0.97	20.7	-3.63	20.7	-1.86	20.7	-0.57	20.7	2.51	20.7	-0.65	20.7	3.27	20.7	3.27	20.7	-2.84	20.7	-2.31	20.7	0.47	20.7	0.33	20.7	-1.03	20.7	-3.45	20.7	0.1	20.7	2.98	20.7	-1.39	20.7	0.34	20.7	2.17
21.6	1.58	21.6	-8.16	21.6	0.71	21.6	2.84	21.6	-4.31	21.6	-0.87	21.6	0.78	21.6	-4.28	21.6	-2.24	21.6	0.29	21.6	-3.06	21.6	-2.05	21.6	3.54	21.6	1.38	21.6	0.2	21.6	-1.76	21.6	-3.7	21.6	-2.17	21.6	-3.57	21.6	-3.62	21.6	2.24	21.6	2.01	21.6	-0.22	21.6	1.97	21.6	1.09
22.5	1.96	22.5	-7.69	22.5	1.47	22.5	0.88	22.5	-0.58	22.5	3.36	22.5	0.82	22.5	-3.08	22.5	-0.92	22.5	0.83	22.5	-1.53	22.5	-1.72	22.5	3.17	22.5	2.37	22.5	1.03	22.5	0.77	22.5	-4	22.5	-2.57	22.5	-3.08	22.5	-2.42	22.5	0.7	22.5	0.61	22.5	-1.4	22.5	-1	22.5	1.81
23.4	1.86	23.4	-6.78	23.4	1.29	23.4	3.26	23.4	-3.12	23.4	3.46	23.4	1.61	23.4	-4.36	23.4	-1.23	23.4	0.49	23.4	-2.43	23.4	3.38	23.4	4.54	23.4	1.92	23.4	-1.8	23.4	-0.13	23.4	-1.12	23.4	0.71	23.4	-2.42	23.4	-3.49	23.4	-1.72	23.4	2.59	23.4	-2.18	23.4	0.54	23.4	3.58
24.3	-1.86	24.3	-4.97	24.3	2.06	24.3	4.41	24.3	-0.63	24.3	2.85	24.3	0.15	24.3	-6.64	24.3	-0.76	24.3	1.51	24.3	2.28	24.3	-1.46	24.3	4.84	24.3	0.7	24.3	-1.14	24.3	2.34	24.3	0.22	24.3	-1.79	24.3	-1.9	24.3	-3.97	24.3	0.21	24.3	2.82	24.3	-1.36	24.3	-0.41	24.3	3.59
25.2	-0.37	25.2	-7.69	25.2	-0.1	25.2	3.5	25.2	-2.11	25.2	4.13	25.2	1.67	25.2	-4.88	25.2	-1.31	25.2	-0.65	25.2	0.74	25.2	1.15	25.2	6.04	25.2	0.73	25.2	-1.41	25.2	-0.93	25.2	-2.55	25.2	1.31	25.2	-2.3	25.2	-3.81	25.2	0.93	25.2	0.47	25.2	-1.3	25.2	1.81	25.2	4.75
26.1	2.35	26.1	-8.62	26.1	0.01	26.1	3.78	26.1	-1.98	26.1	3.52	26.1	0.73	26.1	-1.84	26.1	-1.36	26.1	2.48	26.1	1.32	26.1	-0.39	26.1	2.31	26.1	2.58	26.1	-0.55	26.1	0.84	26.1	1.29	26.1	0.31	26.1	-4.72	26.1	-4.62	26.1	-1.27	26.1	4.25	26.1	0.48	26.1	2.49	26.1	1.67
27	0.4	27	-7.73	27	0.39	27	1.74	27	-2.36	27	-0.82	27	2.18	27	-4.19	27	-2.17	27	0.84	27	-0.68	27	-3.07	27	3.74	27	1.22	27	-0.61	27	1.08	27	-3.93	27	-0.56	27	-5.86	27	-3.07	27	1.4	27	4.24	27	-2.09	27	0.58	27	0.17
27.9	-2.74	27.9	-6.22	27.9	2.62	27.9	0.92	27.9	-2.31	27.9	4.67	27.9	-0.18	27.9	-2.94	27.9	1.45	27.9	2.99	27.9	-1.21	27.9	1.96	27.9	3.61	27.9	3.01	27.9	0.35	27.9	0.33	27.9	-0.05	27.9	-1.47	27.9	-4.61	27.9	-3.81	27.9	1.11	27.9	1.54	27.9	0.33	27.9	0.69	27.9	2.19
28.8	2.27	28.8	-6.14	28.8	1.68	28.8	3.72	28.8	-5.17	28.8	2.24	28.8	1.11	28.8	-1.43	28.8	0.17	28.8	0.84	28.8	-1.15	28.8	2.32	28.8	5.85	28.8	2.28	28.8	-2.08	28.8	-0.75	28.8	0.49	28.8	-2.98	28.8	-1.68	28.8	-4.39	28.8	2.27	28.8	0.49	28.8	0.44	28.8	1.47	28.8	4.51
29.7	1.22	29.7	-5.02	29.7	2.07	29.7	4.45	29.7	-3.79	29.7	6.09	29.7	2.16	29.7	-3.19	29.7	-1.77	29.7	2.65	29.7	0.45	29.7	2.44	29.7	7.65	29.7	1.81	29.7	-1.88	29.7	-0.31	29.7	-3.02	29.7	-0.18	29.7	0.52	29.7	-2.5	29.7	-0.17	29.7	0.78	29.7	-0.88	29.7	3.86	29.7	4.91
30.6	0.69	30.6	-7.86	30.6	-0.04	30.6	1.95	30.6	-3.02	30.6	4.64	30.6	1.25	30.6	0.46	30.6	-0.91	30.6	0.69	30.6	0.37	30.6	0.28	30.6	3.8	30.6	4.18	30.6	-0.29	30.6	0.94	30.6	-0.46	30.6	-2.82	30.6	-2.95	30.6	-2.5	30.6	0.28	30.6	1.88	30.6	1.31	30.6	1.08	30.6	3.84
31.5	0.78	31.5	-8.03	31.5	3.75	31.5	-0.21	31.5	-1.92	31.5	3.22	31.5	0.11	31.5	-3.51	31.5	-0.62	31.5	-0.42	31.5	0.27	31.5	-0.16	31.5	4.65	31.5	2.7	31.5	-1.36	31.5	-0.07	31.5	-0.61	31.5	-2.14	31.5	-2.82	31.5	-2.16	31.5	0.6	31.5	1.13	31.5	-0.46	31.5	2.59	31.5	2.97
32.4	-0.07	32.4	-7.88	32.4	-1.1	32.4	-1.91	32.4	0.59	32.4	1.62	32.4	1.08	32.4	-1.83	32.4	-2.83	32.4	-2.48	32.4	2.2	32.4	0.2	32.4	6.51	32.4	2.94	32.4	-1.43	32.4	-1.6	32.4	-0.56	32.4	-2.35	32.4	-2.43	32.4	-1.89	32.4	-0.52	32.4	2.4	32.4	-2.23	32.4	2.51	32.4	5.25
33.3	-2.05	33.3	-6.72	33.3	4.47	33.3	3.61	33.3	-1.82	33.3	1.63	33.3	0.01	33.3	-3.94	33.3	1.68	33.3	0.27	33.3	-2.73	33.3	0.73	33.3	5.06	33.3	1.86	33.3	2.93	33.3	-0.05	33.3	-4.14	33.3	-0.05	33.3	-3.8	33.3	-3.69	33.3	2.1	33.3	3.16	33.3	0.78	33.3	3.71	33.3	1.13
34.2	2.4	34.2	-7.41	34.2	-1.71	34.2	4.23	34.2	-3.46	34.2	2.35	34.2	2.38	34.2	-2.64	34.2	-1.31	34.2	3.04	34.2	1.25	34.2	1.26	34.2	6.53	34.2	0.55	34.2	-2.7	34.2	1.11	34.2	-1.56	34.2	-0.37	34.2	-3.42	34.2	-6	34.2	0.88	34.2	1.76	34.2	-2	34.2	2.87	34.2	2.12
35.1	-0.22	35.1	-6.98	35.1	1.63	35.1	2.71	35.1	-2.13	35.1	3.63	35.1	-1.06	35.1	-5.06	35.1	0.6	35.1	1.13	35.1	1.84	35.1	0.16	35.1	7.29	35.1	3.88	35.1	-0.82	35.1	0.41	35.1	-0.76	35.1	-0.57	35.1	-3.82	35.1	-0.99	35.1	-0.14	35.1	2.34	35.1	-1.28	35.1	3.67	35.1	3.98
36	1.91	36	-7.59	36	0.19	36	0.78	36	-4.47	36	3.99	36	0.61	36	-3.7	36	-1.31	36	-0.15	36	-3.22	36	-1.04	36	4.52	36	0.21	36	-0.21	36	1.85	36	-2.93	36	-3.06	36	-4.29	36	-3.11	36	2.73	36	1.85	36	-2.13	36	2.85	36	2.97
36.9	1.2	36.9	-7.22	36.9	0.99	36.9	1.96	36.9	-1.03	36.9	2.19	36.9	1.79	36.9	-3.98	36.9	-0.17	36.9	3.08	36.9	-0.59	36.9	-0.15	36.9	6.08	36.9	1.85	36.9	0.53	36.9	1.16	36.9	-0.54	36.9	-0.48	36.9	-2.63	36.9	-2.85	36.9	1.06	36.9	2.76	36.9	1.17	36.9	1.3	36.9	5.01
37.8	0.24	37.8	-6.67	37.8	0.21	37.8	1.74	37.8	-1.31	37.8	3.4	37.8	1.26	37.8	-3.97	37.8	-3	37.8	1.37	37.8	0.84	37.8	0.03	37.8	5.84	37.8	3.46	37.8	-1.51	37.8	0.57	37.8	-0.46	37.8	-2.96	37.8	-4.17	37.8	-2.37	37.8	-0.72	37.8	0.95	37.8	0.53	37.8	1.69	37.8	-0.47
38.7	1.44	38.7	-8	38.7	-1.59	38.7	2.91	38.7	-1.28	38.7	3.29	38.7	1.7	38.7	-3.96	38.7	-2.47	38.7	1.79	38.7	1.91	38.7	2.12	38.7	6.47	38.7	1.58	38.7	-0.51	38.7	0.06	38.7	-0.84	38.7	-1.66	38.7	-0.38	38.7	-3.45	38.7	0.64	38.7	-0.29	38.7	1.22	38.7	1.85	38.7	3.71
39.6	1.88	39.6	-8.24	39.6	-1.74	39.6	1.05	39.6	-2.25	39.6	5.54	39.6	2.52	39.6	-7.35	39.6	-2.22	39.6	2.13	39.6	0.51	39.6	2.25	39.6	8.5	39.6	-1.52	39.6	0.6	39.6	1.92	39.6	-0.36	39.6	-2.11	39.6	-3.73	39.6	-2.1	39.6	0.37	39.6	0.85	39.6	-1.85	39.6	1.86	39.6	6.22
40.5	1.41	40.5	-8.05	40.5	-0.74	40.5	1.05	40.5	-2.52	40.5	5.16	40.5	0.45	40.5	-4.06	40.5	-1.55	40.5	-0.42	40.5	-0.82	40.5	3.82	40.5	5.89	40.5	3.48	40.5	-1.22	40.5	0.56	40.5	-0.12	40.5	2.6	40.5	-2.21	40.5	-1.97	40.5	-1.19	40.5	3.72	40.5	-0.84	40.5	4.74	40.5	5.04
41.4	0.23	41.4	-8.13	41.4	-2.25	41.4	2.71	41.4	-0.15	41.4	1.28	41.4	0.41	41.4	-3.62	41.4	0.4	41.4	3.43	41.4	-2.82	41.4	-0.29	41.4	6.48	41.4	3.05	41.4	0.52	41.4	0.69	41.4	-0.62	41.4	-0.07	41.4	-5.75	41.4	-3.48	41.4	-0.9	41.4	5.83	41.4	-1.31	41.4	3.11	41.4	0.65
42.3	3.37	42.3	-7.36	42.3	-0.84	42.3	1.86	42.3	-3.63	42.3	3.55	42.3	1.76	42.3	-2.45	42.3	-2	42.3	1.84	42.3	0.29	42.3	0.85	42.3	6.59	42.3	3.23	42.3	-0.71	42.3	0.01	42.3	-1.78	42.3	-1.27	42.3	-4.2	42.3	-2.59	42.3	3.25	42.3	2.38	42.3	-3.56	42.3	4.26	42.3	4.55
43.2	-0.39	43.2	-7.58	43.2	-1.95	43.2	1.54	43.2	-2.38	43.2	3.18	43.2	0.71	43.2	-3.66	43.2	-5.59	43.2	-0.99	43.2	-1.52	43.2	0.53	43.2	7.86	43.2	1.93	43.2	-1.7	43.2	-1.58	43.2	-1.94	43.2	-0.09	43.2	-3.5	43.2	-2.47	43.2	-0.4	43.2	1.81	43.2	-0.21	43.2	3.04	43.2	3.12
44.1	0.39	44.1	-7.32	44.1	1.19	44.1	2.99	44.1	-0.96	44.1	1.75	44.1	1.94	44.1	-4.86	44.1	-2.67	44.1	0.84	44.1	-0.32	44.1	-0.98	44.1	6.32	44.1	2.84	44.1	-0.8	44.1	1.65	44.1	-0.27	44.1	-1.58	44.1	-3.85	44.1	-0.62	44.1	-0.97	44.1	4.49	44.1	-0.77	44.1	3.8	44.1	3.71
45	-0.04	45	-6.17	45	0.07	45	0.91	45	-1.61	45	1.69	45	0.59	45	-2.43	45	-1.8	45	-2.06	45	1.87	45	-0.8	45	3.64	45	2.76	45	-0.15	45	0.62	45	-2.03	45	-0.33	45	-4.04	45	-1.93	45	1.65	45	4.34	45	-1.41	45	3.26	45	1.55
45.9	0.84	45.9	-4.86	45.9	0.72	45.9	2.3	45.9	-0.41	45.9	3.84	45.9	0.02	45.9	-4.69	45.9	-2.14	45.9	1.53	45.9	1.92	45.9	0.84	45.9	6.72	45.9	-0.1	45.9	-1.55	45.9	-1.33	45.9	-0.72	45.9	-0.44	45.9	-1.81	45.9	-3.44	45.9	1.07	45.9	1.8	45.9	-0.43	45.9	3.66	45.9	4.73
46.8	1.05	46.8	-6.12	46.8	-0.66	46.8	0.45	46.8	-2.88	46.8	3.26	46.8	0.59	46.8	-2.38	46.8	-0.71	46.8	0.37	46.8	-0.65	46.8	1.71	46.8	6.3	46.8	2.72	46.8	-0.54	46.8	0.78	46.8	-2.46	46.8	-0.81	46.8	-3.43	46.8	-3.63	46.8	0.92	46.8	1.45	46.8	-0.05	46.8	2.1	46.8	4.29
47.7	1.77	47.7	-11.37	47.7	-0.87	47.7	1.48	47.7	1.01	47.7	3.17	47.7	2.5	47.7	-4.06	47.7	-3.75	47.7	-1.23	47.7	0.52	47.7	-2.11	47.7	7.4	47.7	1.47	47.7	-2.88	47.7	-0.3	47.7	-1.31	47.7	-2.39	47.7	-3.76	47.7	-2.85	47.7	-0.2	47.7	1.24	47.7	-1.34	47.7	1.81	47.7	3.27
48.6	2.33	48.6	-9.19	48.6	-2.04	48.6	1.12	48.6	-0.41	48.6	3.57	48.6	0.79	48.6	-3.61	48.6	0.25	48.6	1.13	48.6	1.7	48.6	2.12	48.6	5.3	48.6	2.4	48.6	0.88	48.6	1.29	48.6	-0.31	48.6	-0.79	48.6	-3.78	48.6	-3.52	48.6	1.29	48.6	2.77	48.6	-1.68	48.6	2.67	48.6	1.77
49.5	1.41	49.5	-8.5	49.5	0.34	49.5	1.03	49.5	-2.74	49.5	4.48	49.5	2.03	49.5	-3.19	49.5	-1.49	49.5	-2.35	49.5	-0.17	49.5	1.56	49.5	7.76	49.5	5.02	49.5	1.58	49.5	-3.43	49.5	-2.48	49.5	2.61	49.5	-3.16	49.5	-2.51	49.5	0.64	49.5	2.92	49.5	-1.77	49.5	6.06	49.5	2.3
50.4	2.24	50.4	-7.18	50.4	0.98	50.4	-1.59	50.4	-0.02	50.4	4.29	50.4	0.99	50.4	-3.76	50.4	-1.42	50.4	-1.41	50.4	2.67	50.4	0.96	50.4	5.16	50.4	1.91	50.4	-4.56	50.4	-0.88	50.4	0.97	50.4	0.1	50.4	-4.62	50.4	-2.08	50.4	-1.52	50.4	2.33	50.4	-2.29	50.4	3.06	50.4	2.63
51.3	2.37	51.3	-4.11	51.3	-0.66	51.3	2.71	51.3	-1.54	51.3	3.36	51.3	1.51	51.3	-1.79	51.3	-0.12	51.3	2.16	51.3	-0.19	51.3	-0.11	51.3	5.55	51.3	2.94	51.3	1.64	51.3	1.25	51.3	-1.9	51.3	-0.45	51.3	-4.3	51.3	-2.04	51.3	-0.78	51.3	2.68	51.3	-1.64	51.3	5.21	51.3	3.24
52.2	2.64	52.2	-6.8	52.2	0.47	52.2	1.12	52.2	-1.45	52.2	2.19	52.2	-1.71	52.2	-6.3	52.2	0.39	52.2	-0.81	52.2	0.05	52.2	0.62	52.2	7.31	52.2	0.51	52.2	0.01	52.2	-2.49	52.2	-0.72	52.2	-1.89	52.2	-3.03	52.2	-3.22	52.2	0.07	52.2	1.89	52.2	0.56	52.2	2.36	52.2	5.33
53.1	0.54	53.1	-7.12	53.1	-2.14	53.1	3	53.1	-1.84	53.1	3.24	53.1	-0.11	53.1	-2.15	53.1	-2.4	53.1	0.16	53.1	0.94	53.1	1.52	53.1	6.16	53.1	3.03	53.1	2.4	53.1	0.65	53.1	0.13	53.1	1.73	53.1	-5.29	53.1	-4.27	53.1	0.56	53.1	2.14	53.1	-1.42	53.1	4.44	53.1	6.37
54	-0.14	54	-8.04	54	-0.85	54	0.42	54	-0.14	54	3.01	54	-0.71	54	-3.81	54	-0.96	54	2.52	54	2.69	54	0.75	54	7.4	54	1.58	54	0.69	54	-0.24	54	1.28	54	-0.93	54	-2.92	54	-2.12	54	-0.03	54	2.42	54	-1.06	54	4.52	54	2.62
54.9	-0.35	54.9	-9.92	54.9	2.07	54.9	2.55	54.9	-3.19	54.9	2.06	54.9	1.31	54.9	-4.07	54.9	-0.36	54.9	1.43	54.9	-0.41	54.9	0.4	54.9	9.49	54.9	2.51	54.9	-0.64	54.9	0.4	54.9	-0.91	54.9	0.13	54.9	-1.09	54.9	-1.83	54.9	-0.63	54.9	5.01	54.9	0.17	54.9	4.13	54.9	6.53
55.8	1.93	55.8	-6.39	55.8	0.44	55.8	3.37	55.8	-2.09	55.8	3.28	55.8	1.64	55.8	-3.99	55.8	0.83	55.8	2.55	55.8	0.01	55.8	-0.09	55.8	7.98	55.8	3.26	55.8	0.53	55.8	-0.26	55.8	-2.73	55.8	0.31	55.8	-4.36	55.8	-2.69	55.8	-0.21	55.8	0.87	55.8	-1.7	55.8	4.2	55.8	2.16
56.7	-1.86	56.7	-7.41	56.7	-0.44	56.7	1.2	56.7	0.15	56.7	3.1	56.7	-0.28	56.7	-4.02	56.7	-1.48	56.7	-0.88	56.7	2.23	56.7	1.18	56.7	10.68	56.7	3.06	56.7	-1.02	56.7	0.28	56.7	1.15	56.7	-0.12	56.7	-2.05	56.7	-2.47	56.7	-0.08	56.7	2.48	56.7	0.91	56.7	2.54	56.7	5.85
57.6	1.56	57.6	-7.4	57.6	1.66	57.6	2.06	57.6	-0.74	57.6	3.11	57.6	1.09	57.6	-3.95	57.6	-0.24	57.6	1.28	57.6	-0.71	57.6	-0.49	57.6	9.8	57.6	1.03	57.6	-2.24	57.6	1.58	57.6	-1.84	57.6	-2.87	57.6	-1.61	57.6	-2.95	57.6	-1.92	57.6	2.47	57.6	0.84	57.6	5.8	57.6	5.85
58.5	0.37	58.5	-5.78	58.5	0.65	58.5	2.15	58.5	-4.47	58.5	2.78	58.5	-0.77	58.5	-4.74	58.5	-0.09	58.5	1.23	58.5	-2.43	58.5	1.79	58.5	7.68	58.5	2.19	58.5	1.13	58.5	2.69	58.5	-2.21	58.5	1.35	58.5	-5.34	58.5	-0.88	58.5	0.43	58.5	2.85	58.5	-0.77	58.5	4.14	58.5	3.4
59.4	2.15	59.4	-9.11	59.4	1.34	59.4	1.86	59.4	-3.1	59.4	3.78	59.4	1.23	59.4	-3.47	59.4	-0.69	59.4	1.52	59.4	-1.24	59.4	1.73	59.4	8.22	59.4	3.38	59.4	0.69	59.4	1.89	59.4	-3.05	59.4	-0.1	59.4	-2.29	59.4	-4.01	59.4	0.58	59.4	3.43	59.4	-0.71	59.4	5.47	59.4	6.35
60.3	0.94	60.3	-8.13	60.3	2.51	60.3	2.92	60.3	-2.5	60.3	2.35	60.3	1.11	60.3	-4.55	60.3	0.01	60.3	0.99	60.3	0.79	60.3	-2.58	60.3	8.9	60.3	3.85	60.3	0.43	60.3	0.67	60.3	-1.91	60.3	-2.43	60.3	-6.15	60.3	-0.08	60.3	2.5	60.3	4.1	60.3	0.12	60.3	3.07	60.3	3.41
61.2	3.19	61.2	-6.3	61.2	-0.99	61.2	1.61	61.2	-1.45	61.2	5.22	61.2	3.19	61.2	-2.92	61.2	-2.2	61.2	1.18	61.2	0.12	61.2	0.47	61.2	10.87	61.2	4.1	61.2	0.27	61.2	-1.27	61.2	0.58	61.2	-0.49	61.2	-3.02	61.2	-2.7	61.2	0.29	61.2	1.61	61.2	0.42	61.2	3.34	61.2	4.35
62.1	-0.34	62.1	-7.45	62.1	0.5	62.1	2.21	62.1	-2.13	62.1	2.62	62.1	-1.54	62.1	-4.67	62.1	-0.64	62.1	1.57	62.1	0.79	62.1	0	62.1	7.13	62.1	2.19	62.1	0.17	62.1	0.56	62.1	-0.19	62.1	-0.24	62.1	-4.53	62.1	-2.7	62.1	-0.51	62.1	2.66	62.1	-1.27	62.1	3.78	62.1	6.38
63	0.41	63	-11.4	63	0.83	63	0.18	63	0.96	63	4.02	63	1.78	63	-4.62	63	-0.06	63	-0.15	63	1.41	63	-1.53	63	9.3	63	4.3	63	1.64	63	1.03	63	0.21	63	-0.6	63	-2.92	63	-2.43	63	1.24	63	4.74	63	0.9	63	2.1	63	5.65
63.9	1.6	63.9	-8.13	63.9	-0.36	63.9	4.33	63.9	-0.05	63.9	4.46	63.9	0.77	63.9	-3.75	63.9	-1.62	63.9	2.31	63.9	-1.42	63.9	0.45	63.9	9.71	63.9	2.4	63.9	0.14	63.9	1.36	63.9	-1.88	63.9	-0.65	63.9	-4.14	63.9	-1.78	63.9	1.64	63.9	3.07	63.9	-0.52	63.9	4.56	63.9	2.8
64.8	-0.01	64.8	-8.49	64.8	1.16	64.8	0.38	64.8	-0.61	64.8	3.39	64.8	0.97	64.8	-4.31	64.8	-0.15	64.8	0.21	64.8	-0.08	64.8	-1.84	64.8	7.73	64.8	4.69	64.8	-1.14	64.8	0.74	64.8	-1.96	64.8	-1.56	64.8	-4.23	64.8	-1.95	64.8	-0.05	64.8	6.48	64.8	0.21	64.8	5.2	64.8	6
65.7	3.02	65.7	-8.3	65.7	-1.09	65.7	0.61	65.7	-3.17	65.7	3.61	65.7	0.72	65.7	-4.07	65.7	-0.14	65.7	0.34	65.7	-0.57	65.7	0.36	65.7	8.69	65.7	4.67	65.7	0.85	65.7	-0.35	65.7	-1.59	65.7	0.54	65.7	-3.56	65.7	-1.85	65.7	3.64	65.7	4.11	65.7	1.07	65.7	5.62	65.7	4.5
66.6	1.31	66.6	-8.62	66.6	-3.12	66.6	4.07	66.6	-2.3	66.6	2.29	66.6	0.91	66.6	-3.21	66.6	-3.72	66.6	0.98	66.6	-0.16	66.6	-2.48	66.6	8.02	66.6	4.85	66.6	-2.46	66.6	2.36	66.6	0.41	66.6	-1.34	66.6	-5.22	66.6	-1.56	66.6	-1.43	66.6	1.6	66.6	1.2	66.6	6.68	66.6	5.26
67.5	1.7	67.5	-6.72	67.5	-0.79	67.5	2.66	67.5	-1.39	67.5	6.7	67.5	-0.19	67.5	-2.73	67.5	-0.24	67.5	0.09	67.5	1.76	67.5	2.52	67.5	8.33	67.5	5.34	67.5	0.33	67.5	-0.5	67.5	-4.71	67.5	0.63	67.5	-7.23	67.5	-1.02	67.5	-0.71	67.5	1.85	67.5	-1.88	67.5	5.15	67.5	3.45
68.4	1.56	68.4	-9.94	68.4	-0.2	68.4	-0.92	68.4	-1.88	68.4	2.98	68.4	0.74	68.4	-2.67	68.4	-1.32	68.4	0.2	68.4	-0.63	68.4	1.93	68.4	7.85	68.4	4.76	68.4	0.83	68.4	1.66	68.4	-1.33	68.4	0.4	68.4	-3.49	68.4	-4.4	68.4	2.6	68.4	5.49	68.4	-0.5	68.4	7.64	68.4	3.65
69.3	2.5	69.3	-10.62	69.3	0.23	69.3	3.75	69.3	-0.73	69.3	4.35	69.3	4.05	69.3	-3.02	69.3	-1.34	69.3	1.29	69.3	2.07	69.3	2.18	69.3	9.88	69.3	4.96	69.3	-0.51	69.3	1.73	69.3	0.33	69.3	3.08	69.3	-0.77	69.3	-3.49	69.3	-0.36	69.3	3.05	69.3	-0.19	69.3	7.68	69.3	5.53
70.2	-0.97	70.2	-10.2	70.2	0.61	70.2	0.56	70.2	-2.34	70.2	4.96	70.2	-1.53	70.2	-5.04	70.2	0.6	70.2	0.41	70.2	-0.5	70.2	0.74	70.2	7.57	70.2	4.42	70.2	0.36	70.2	1.91	70.2	-3.42	70.2	-0.17	70.2	-2	70.2	-1.81	70.2	0.82	70.2	4.37	70.2	-2.3	70.2	6.15	70.2	6.53
71.1	3.19	71.1	-7.53	71.1	2.52	71.1	2.73	71.1	-2.33	71.1	3.66	71.1	4.18	71.1	-5.21	71.1	2.27	71.1	1.35	71.1	1.25	71.1	-0.02	71.1	9.56	71.1	1.85	71.1	-0.19	71.1	-0.91	71.1	0.83	71.1	0.18	71.1	-2.99	71.1	-3.68	71.1	-0.59	71.1	1.67	71.1	-0.45	71.1	5.19	71.1	6.69
72	0.83	72	-9.05	72	-2.25	72	2.45	72	0.79	72	3.78	72	2.11	72	-4.62	72	-2.01	72	0.55	72	-0.31	72	0.93	72	8.18	72	5.09	72	0.88	72	-0.98	72	-3.67	72	-0.83	72	-3.6	72	-1.59	72	1.23	72	1.12	72	-0.47	72	4.25	72	6.49
72.9	0.69	72.9	-9.36	72.9	3.36	72.9	2.77	72.9	0.13	72.9	3.77	72.9	1.4	72.9	-5.04	72.9	-0.21	72.9	1.69	72.9	2.15	72.9	-0.13	72.9	8.34	72.9	3.62	72.9	0.55	72.9	1.01	72.9	-0.68	72.9	-2.55	72.9	-4.78	72.9	-2.82	72.9	-1.65	72.9	6.99	72.9	-2.25	72.9	4.39	72.9	2.78
73.8	2.13	73.8	-7.71	73.8	1.54	73.8	5.25	73.8	-0.36	73.8	3.77	73.8	1.74	73.8	-6.82	73.8	-2.38	73.8	2.93	73.8	0.23	73.8	-3.09	73.8	7.98	73.8	4.37	73.8	-1.18	73.8	-0.24	73.8	-1.09	73.8	-1.45	73.8	-0.66	73.8	-3.31	73.8	2.15	73.8	4.01	73.8	-0.1	73.8	5.52	73.8	5.57
74.7	2.26	74.7	-8.72	74.7	-0.07	74.7	2.42	74.7	0.39	74.7	6.66	74.7	1.71	74.7	-2.76	74.7	-3.01	74.7	-0.35	74.7	0.86	74.7	1.97	74.7	10.06	74.7	4.48	74.7	-0.96	74.7	-0.35	74.7	-2.81	74.7	0.27	74.7	-1.15	74.7	-3.5	74.7	0.18	74.7	2.72	74.7	-1.03	74.7	7.56	74.7	5.44
75.6	3.34	75.6	-7.37	75.6	0.77	75.6	2.86	75.6	-0.34	75.6	3.67	75.6	4.06	75.6	-3.12	75.6	-1.02	75.6	0.07	75.6	2.2	75.6	1.09	75.6	9.1	75.6	4.31	75.6	0.29	75.6	-3.47	75.6	-1.15	75.6	0.04	75.6	-1.28	75.6	-2.89	75.6	-1.25	75.6	1.54	75.6	0.06	75.6	4.5	75.6	5.1
76.5	0.3	76.5	-7.38	76.5	2.57	76.5	2.56	76.5	-2.42	76.5	5.8	76.5	1.43	76.5	-3.42	76.5	-2.41	76.5	0.86	76.5	-1.81	76.5	0.87	76.5	8.48	76.5	2.07	76.5	-2.04	76.5	1.91	76.5	-3.42	76.5	-0.67	76.5	-1.84	76.5	-4.87	76.5	-0.98	76.5	4.55	76.5	-2.72	76.5	5.36	76.5	3.15
77.4	2.62	77.4	-7.65	77.4	3.52	77.4	3.12	77.4	-4.04	77.4	7.27	77.4	1.9	77.4	-4.54	77.4	-3.02	77.4	-0.9	77.4	0.89	77.4	0.64	77.4	9.22	77.4	4.82	77.4	0.19	77.4	-0.35	77.4	-0.58	77.4	-0.51	77.4	-1.05	77.4	-1.62	77.4	3.57	77.4	5.42	77.4	0.56	77.4	3.54	77.4	5.13
78.3	2.04	78.3	-7.37	78.3	3.16	78.3	4.68	78.3	0.11	78.3	5.89	78.3	3.35	78.3	-2.95	78.3	2.31	78.3	1.63	78.3	0.48	78.3	-0.04	78.3	10.26	78.3	6.03	78.3	4.76	78.3	0.28	78.3	0.83	78.3	0.36	78.3	-1.28	78.3	-0.65	78.3	2.36	78.3	-0.44	78.3	0.19	78.3	4.96	78.3	5.47
79.2	6.4	79.2	-2.28	79.2	4.35	79.2	6.94	79.2	1.46	79.2	11.23	79.2	7.54	79.2	-0.91	79.2	2.67	79.2	5.68	79.2	4.8	79.2	5.51	79.2	13.12	79.2	8.4	79.2	4.71	79.2	3.92	79.2	2.92	79.2	5.83	79.2	3.11	79.2	-1.11	79.2	2.6	79.2	0.91	79.2	3.09	79.2	7.71	79.2	10.3
80.1	-1.77	80.1	-15.7	80.1	-4.58	80.1	-3.04	80.1	-5.25	80.1	-0.02	80.1	-2.66	80.1	-11.89	80.1	-6.28	80.1	-3.16	80.1	-5.48	80.1	-2.09	80.1	4.39	80.1	-3.06	80.1	-5.16	80.1	-3.91	80.1	-6.22	80.1	-4.65	80.1	-8.84	80.1	-3.43	80.1	0.36	80.1	3.76	80.1	0.31	80.1	4.58	80.1	-2.28
81	18.93	81	1.31	81	10.29	81	7.96	81	10.2	81	10.8	81	18.45	81	3.45	81	8.81	81	7.24	81	10.72	81	7.76	81	27.22	81	12.95	81	9.34	81	5.31	81	7.2	81	9.86	81	16.76	81	-1.77	81	0.91	81	1.53	81	-0.34	81	6.97	81	24.77
81.9	39.68	81.9	25.2	81.9	27.97	81.9	31.17	81.9	18.76	81.9	21.07	81.9	39.33	81.9	31.68	81.9	27.01	81.9	29.88	81.9	18.2	81.9	17.6	81.9	47.56	81.9	38.18	81.9	25.63	81.9	29.67	81.9	17.84	81.9	17.55	81.9	37.03	81.9	-2	81.9	3.45	81.9	2.75	81.9	-0.53	81.9	5.62	81.9	42.8
82.8	6.8	82.8	-2.14	82.8	2.91	82.8	3.11	82.8	2.19	82.8	4.25	82.8	7.25	82.8	1.58	82.8	3.74	82.8	3.42	82.8	4.4	82.8	3.11	82.8	12.17	82.8	9.07	82.8	2.24	82.8	4.17	82.8	4.14	82.8	0.5	82.8	4.51	82.8	0.07	82.8	-0.9	82.8	2.77	82.8	1.15	82.8	4.88	82.8	7.78
83.7	4.56	83.7	-5.88	83.7	-0.51	83.7	3.19	83.7	0.83	83.7	7.06	83.7	1.56	83.7	-2.63	83.7	2.08	83.7	1.63	83.7	1.99	83.7	2.47	83.7	6.41	83.7	4.92	83.7	2.75	83.7	0.57	83.7	-0.19	83.7	1.33	83.7	1.49	83.7	-1.75	83.7	3.09	83.7	1.77	83.7	-1.12	83.7	6.92	83.7	6.84
84.6	-0.02	84.6	-5.97	84.6	2.68	84.6	3.04	84.6	0	84.6	5.84	84.6	3.02	84.6	-2.76	84.6	0.29	84.6	3.86	84.6	0.4	84.6	1.83	84.6	7.41	84.6	4.58	84.6	0.65	84.6	2.01	84.6	1.32	84.6	0.24	84.6	-1.64	84.6	-2.5	84.6	-0.12	84.6	0.89	84.6	1.92	84.6	4.41	84.6	3.82
85.5	1.48	85.5	-7.08	85.5	3	85.5	2.26	85.5	0.35	85.5	5.51	85.5	2.75	85.5	-6.57	85.5	1.36	85.5	-1.28	85.5	0.79	85.5	0.47	85.5	5.83	85.5	1.17	85.5	-0.06	85.5	-0.35	85.5	1.69	85.5	3.36	85.5	-0.85	85.5	-1.91	85.5	1.19	85.5	2.16	85.5	1.48	85.5	10.16	85.5	4
86.4	2.35	86.4	-7.11	86.4	-2.25	86.4	-0.7	86.4	-1.38	86.4	5.99	86.4	2.54	86.4	-3.72	86.4	-0.26	86.4	-1.41	86.4	2.09	86.4	2.89	86.4	6.62	86.4	4	86.4	2.45	86.4	-1.15	86.4	2.34	86.4	1.4	86.4	-0.7	86.4	-1.44	86.4	2.81	86.4	1.2	86.4	2.59	86.4	5.75	86.4	3.82
87.3	2.26	87.3	-7.92	87.3	2.08	87.3	-0.59	87.3	0.89	87.3	4.48	87.3	4.41	87.3	-5.77	87.3	0.07	87.3	1.39	87.3	2.28	87.3	0.8	87.3	6.79	87.3	1.34	87.3	-1.6	87.3	2.62	87.3	1.13	87.3	-0.38	87.3	-0.78	87.3	-2.55	87.3	-0.78	87.3	2.34	87.3	1.36	87.3	5.62	87.3	2.01
88.2	0.89	88.2	-5.73	88.2	1.17	88.2	1.21	88.2	1.25	88.2	4.4	88.2	0.69	88.2	-2	88.2	-0.07	88.2	-0.47	88.2	2.33	88.2	0.11	88.2	7.3	88.2	4.1	88.2	0.45	88.2	-0.58	88.2	0.33	88.2	-1.64	88.2	0.19	88.2	-1.67	88.2	-0.03	88.2	2.94	88.2	0.9	88.2	4.53	88.2	5.03
89.1	1.78	89.1	-6.95	89.1	0.38	89.1	-0.87	89.1	0.54	89.1	6.99	89.1	0.81	89.1	-4.44	89.1	-0.72	89.1	1.77	89.1	2.37	89.1	1.94	89.1	6.59	89.1	2.96	89.1	-1.07	89.1	0.3	89.1	0.01	89.1	1.21	89.1	1	89.1	-0.65	89.1	1.69	89.1	0.98	89.1	0.07	89.1	5.91	89.1	3.45
90	0.67	90	-5.58	90	3.37	90	3.16	90	-1.33	90	5.4	90	-0.84	90	-2.25	90	1.98	90	0.36	90	1.37	90	-1.21	90	6.44	90	5.02	90	0.45	90	-0.06	90	-0.27	90	-0.4	90	0.52	90	0.38	90	0.43	90	1.55	90	-1.15	90	5.61	90	1.9
90.9	1.21	90.9	-4.76	90.9	0.15	90.9	3.25	90.9	1.3	90.9	4.71	90.9	3.4	90.9	-3.39	90.9	0.99	90.9	2.16	90.9	1.61	90.9	-0.43	90.9	7.56	90.9	-0.36	90.9	3.48	90.9	-2.3	90.9	0.31	90.9	1.04	90.9	0.23	90.9	-2	90.9	1.27	90.9	1.26	90.9	-0.19	90.9	4.15	90.9	3.45
91.8	0.1	91.8	-6.14	91.8	1.23	91.8	1.59	91.8	3.08	91.8	1.45	91.8	2.34	91.8	-3.31	91.8	-0.16	91.8	-0.44	91.8	1.01	91.8	-0.99	91.8	6.2	91.8	2.76	91.8	1.24	91.8	-0.02	91.8	-1.61	91.8	-0.22	91.8	-2.95	91.8	-1.26	91.8	2.71	91.8	3.39	91.8	1.25	91.8	5.46	91.8	2.36
92.7	1.01	92.7	-4.96	92.7	0.53	92.7	2.1	92.7	1.35	92.7	2.35	92.7	2.85	92.7	-2.51	92.7	0.13	92.7	1.74	92.7	0.18	92.7	2.93	92.7	6.8	92.7	1.19	92.7	0.83	92.7	0.8	92.7	2.06	92.7	1.52	92.7	1.1	92.7	-3.44	92.7	2.58	92.7	3.72	92.7	4.2	92.7	4.94	92.7	4.5
93.6	0.53	93.6	-5.76	93.6	1.96	93.6	3.47	93.6	5.33	93.6	6.47	93.6	2.13	93.6	-2.7	93.6	-1.03	93.6	1.39	93.6	5.02	93.6	1.48	93.6	5.83	93.6	4.13	93.6	1.9	93.6	-0.14	93.6	0.03	93.6	-0.37	93.6	0.26	93.6	0.15	93.6	-0.83	93.6	0.12	93.6	0.78	93.6	5.36	93.6	3.35
94.5	3.52	94.5	-5.96	94.5	1.09	94.5	0.26	94.5	0.73	94.5	1.78	94.5	3.6	94.5	-2.99	94.5	-0.69	94.5	0.53	94.5	1.76	94.5	-1.78	94.5	6.55	94.5	2.01	94.5	-2.64	94.5	0.48	94.5	1.17	94.5	-0.52	94.5	-0.49	94.5	-0.92	94.5	0.75	94.5	4.33	94.5	0.89	94.5	5.86	94.5	2.74
95.4	1.96	95.4	-7.06	95.4	-1.47	95.4	3.05	95.4	2.73	95.4	3.66	95.4	2.55	95.4	-4.61	95.4	-2.26	95.4	3.85	95.4	6.14	95.4	3.3	95.4	5.57	95.4	4.61	95.4	-1.33	95.4	1.39	95.4	4.32	95.4	2.95	95.4	-1.18	95.4	-2.63	95.4	2.11	95.4	2.9	95.4	1.21	95.4	4.79	95.4	1.61
96.3	-1.22	96.3	-6.52	96.3	1.16	96.3	-1.67	96.3	3.87	96.3	4.65	96.3	1.56	96.3	-2.25	96.3	0.42	96.3	1.79	96.3	4.23	96.3	1.46	96.3	5.19	96.3	3.85	96.3	0.31	96.3	-1.85	96.3	1.17	96.3	-1.21	96.3	0.6	96.3	0.26	96.3	2.85	96.3	0.79	96.3	1.02	96.3	4.87	96.3	1.62
97.2	-0.03	97.2	-7.69	97.2	1.31	97.2	2	97.2	-0.34	97.2	5.9	97.2	0.29	97.2	-3.82	97.2	0.87	97.2	-0.44	97.2	-0.35	97.2	3.85	97.2	3.85	97.2	2.02	97.2	1.46	97.2	0.86	97.2	-2.11	97.2	2.28	97.2	-1.02	97.2	-3.47	97.2	2	97.2	3.97	97.2	0.7	97.2	4	97.2	3.7
98.1	1.13	98.1	-5.39	98.1	0.36	98.1	-2.55	98.1	0.62	98.1	1.66	98.1	1.22	98.1	-3.59	98.1	1.4	98.1	-1.01	98.1	-0.89	98.1	0.91	98.1	6.5	98.1	3.31	98.1	1.75	98.1	-1.24	98.1	2.37	98.1	0.48	98.1	0.53	98.1	-0.08	98.1	1.31	98.1	-0.47	98.1	3.87	98.1	4.72	98.1	2.85
99	0.03	99	-3.88	99	1.65	99	1.51	99	1.26	99	4.87	99	1.13	99	-1.37	99	-2.2	99	-0.35	99	0.81	99	1.56	99	4.48	99	3.71	99	-0.32	99	0.65	99	-0.62	99	-0.51	99	-0.73	99	-1.33	99	-0.55	99	2.44	99	2.89	99	5.63	99	3.84
99.9	1.71	99.9	-7.73	99.9	-0.35	99.9	0.05	99.9	1.53	99.9	4.69	99.9	2.28	99.9	-2.86	99.9	0.39	99.9	2.36	99.9	4.19	99.9	1.72	99.9	3.7	99.9	3.36	99.9	1.2	99.9	-0.24	99.9	0.34	99.9	1.66	99.9	-0.35	99.9	-1.22	99.9	1.42	99.9	1.61	99.9	1.89	99.9	4.14	99.9	0.31
100.8	-0.25	100.8	-5.47	100.8	0.2	100.8	-2.13	100.8	-0.67	100.8	2.95	100.8	2.74	100.8	-1.89	100.8	2.08	100.8	-0.75	100.8	-0.29	100.8	0.54	100.8	5.32	100.8	3.18	100.8	-0.5	100.8	-2.33	100.8	0.85	100.8	-1.4	100.8	-0.61	100.8	-2.3	100.8	0.96	100.8	0.66	100.8	1.12	100.8	5.36	100.8	2.62
101.7	0.53	101.7	-6.24	101.7	-0.1	101.7	1.97	101.7	2.12	101.7	4.86	101.7	0.56	101.7	-4.07	101.7	0.2	101.7	1.66	101.7	2.35	101.7	1.71	101.7	4	101.7	0.95	101.7	2.93	101.7	-1.33	101.7	1.06	101.7	-1.46	101.7	-1.04	101.7	0.35	101.7	1.71	101.7	0.17	101.7	1.98	101.7	5.79	101.7	1.7
102.6	-0.37	102.6	-4.31	102.6	-0.97	102.6	0.02	102.6	-0.34	102.6	4.52	102.6	-0.12	102.6	-2.25	102.6	-0.67	102.6	1.37	102.6	0.43	102.6	1.91	102.6	5.37	102.6	1.98	102.6	0.47	102.6	-1.06	102.6	1.06	102.6	-0.62	102.6	-2.13	102.6	-0.84	102.6	2.75	102.6	2.39	102.6	3.34	102.6	5.26	102.6	0.24
103.5	0.44	103.5	-7.57	103.5	-1.47	103.5	2.04	103.5	1.12	103.5	5.23	103.5	1.79	103.5	-4.52	103.5	0.59	103.5	1.47	103.5	-1.71	103.5	0.53	103.5	4.19	103.5	2.08	103.5	0.86	103.5	-1.22	103.5	0.42	103.5	-3.41	103.5	-2.6	103.5	-1.03	103.5	-1.02	103.5	1.78	103.5	0.63	103.5	6.39	103.5	1.71
104.4	0.61	104.4	-5.33	104.4	0.92	104.4	0.04	104.4	0.33	104.4	6	104.4	2.94	104.4	-2.62	104.4	1.06	104.4	0.03	104.4	-0.27	104.4	4.1	104.4	3.22	104.4	4.16	104.4	1.79	104.4	-0.44	104.4	0.43	104.4	-1.58	104.4	0.05	104.4	0.93	104.4	1.27	104.4	2.13	104.4	3.21	104.4	3.34	104.4	1.97
105.3	-0.01	105.3	-4.8	105.3	0.54	105.3	0.15	105.3	1.65	105.3	4.06	105.3	0.34	105.3	-2.66	105.3	-2.07	105.3	-1.18	105.3	1.41	105.3	2.34	105.3	2.69	105.3	3.36	105.3	-0.06	105.3	-3.43	105.3	-1.05	105.3	-1.58	105.3	0.7	105.3	0.12	105.3	2.31	105.3	-0.41	105.3	1.29	105.3	3.67	105.3	0.66
106.2	-0.17	106.2	-6.25	106.2	-0.95	106.2	0.28	106.2	2.43	106.2	5.47	106.2	0.4	106.2	-4.4	106.2	2.72	106.2	-0.61	106.2	1.93	106.2	0.67	106.2	2.61	106.2	2.43	106.2	2.56	106.2	-0.45	106.2	1.69	106.2	-1.04	106.2	-3.42	106.2	0.74	106.2	2.32	106.2	2.12	106.2	3.16	106.2	6.18	106.2	2.33
107.1	-0.98	107.1	-4.06	107.1	1.62	107.1	2.9	107.1	2.67	107.1	3.74	107.1	0.43	107.1	-3.48	107.1	-1.98	107.1	2.28	107.1	1.49	107.1	0.79	107.1	4.04	107.1	2.35	107.1	1.77	107.1	-0.81	107.1	-0.47	107.1	-1.98	107.1	-0.65	107.1	-0.23	107.1	0.85	107.1	0.72	107.1	1.7	107.1	4.89	107.1	2.06
108	1.27	108	-4.2	108	-0.44	108	3.64	108	3.45	108	4.64	108	4	108	-1.08	108	0.72	108	0.3	108	2.6	108	-0.49	108	6.21	108	2.38	108	1.88	108	0.05	108	-1.36	108	-2.05	108	-3.19	108	-1.66	108	2.75	108	0.31	108	-0.53	108	5.34	108	-0.91
108.9	1.43	108.9	-6.01	108.9	1.42	108.9	0.39	108.9	1.35	108.9	2.5	108.9	0.74	108.9	-4.03	108.9	-1.49	108.9	1.13	108.9	1.33	108.9	0.9	108.9	3.62	108.9	2.77	108.9	-2.25	108.9	-2.04	108.9	-0.48	108.9	-1.14	108.9	-1.83	108.9	-2.05	108.9	1.87	108.9	1.3	108.9	-0.01	108.9	4.88	108.9	1.99
109.8	1.9	109.8	-3.72	109.8	1.02	109.8	1.22	109.8	3.09	109.8	0.77	109.8	3.75	109.8	1.77	109.8	1.36	109.8	0.68	109.8	2.27	109.8	-0.26	109.8	4.85	109.8	6.3	109.8	-0.4	109.8	0.71	109.8	2.03	109.8	-3.38	109.8	0.97	109.8	-0.73	109.8	0.07	109.8	-0.34	109.8	1.02	109.8	5.33	109.8	4.34
110.7	1.9	110.7	-7.58	110.7	-0.02	110.7	2.62	110.7	-2.19	110.7	5.61	110.7	2.36	110.7	-5.04	110.7	-1.23	110.7	-0.27	110.7	-0.2	110.7	1.32	110.7	4.81	110.7	1.57	110.7	0.57	110.7	-2.62	110.7	-0.73	110.7	4.8	110.7	1.52	110.7	0.88	110.7	2.17	110.7	3.03	110.7	0.55	110.7	6.06	110.7	1.36
111.6	0.77	111.6	-4.26	111.6	-0.17	111.6	-0.54	111.6	0.31	111.6	4.27	111.6	0.89	111.6	-1.86	111.6	1.48	111.6	-0.06	111.6	3.1	111.6	-0.16	111.6	4.36	111.6	2.4	111.6	1.29	111.6	0.56	111.6	3.5	111.6	1.37	111.6	-1.21	111.6	-2.12	111.6	1.34	111.6	1.41	111.6	3.76	111.6	5.04	111.6	2.9
112.5	-0.63	112.5	-6.89	112.5	-0.67	112.5	1.04	112.5	1.71	112.5	2.77	112.5	-0.1	112.5	-5.31	112.5	-0.56	112.5	-0.84	112.5	1.74	112.5	0.6	112.5	2.85	112.5	2.07	112.5	-0.86	112.5	-2.71	112.5	0.83	112.5	0.11	112.5	2.02	112.5	-0.54	112.5	1.8	112.5	0.58	112.5	4.33	112.5	4.94	112.5	2.72
113.4	-0.18	113.4	-7.03	113.4	1.04	113.4	3.56	113.4	0.68	113.4	4.76	113.4	1.62	113.4	-4.8	113.4	-1.47	113.4	2.4	113.4	-1.1	113.4	0.35	113.4	3.89	113.4	0.99	113.4	-1.05	113.4	0.01	113.4	-2.64	113.4	1.07	113.4	-1.04	113.4	-3.06	113.4	1.32	113.4	1.96	113.4	1.44	113.4	7.25	113.4	0.58
114.3	2.35	114.3	-5.01	114.3	0.44	114.3	-1.98	114.3	2.73	114.3	3.98	114.3	2.38	114.3	-1.18	114.3	-0.53	114.3	-1.8	114.3	1.72	114.3	0.37	114.3	4.05	114.3	4.46	114.3	-0.36	114.3	-2.3	114.3	-0.92	114.3	0.54	114.3	-0.84	114.3	-0.14	114.3	-1.03	114.3	1.8	114.3	2.3	114.3	4.09	114.3	1.48
115.2	1.04	115.2	-4.61	115.2	1.63	115.2	-1.35	115.2	1.83	115.2	5.26	115.2	0.66	115.2	-4.13	115.2	0.5	115.2	-0.19	115.2	-1.72	115.2	3.15	115.2	3.7	115.2	2.07	115.2	-0.82	115.2	0.14	115.2	-2.26	115.2	-0.49	115.2	-3.1	115.2	-0.3	115.2	-0.67	115.2	1.52	115.2	1.2	115.2	5.1	115.2	-1.52
116.1	0.86	116.1	-5.75	116.1	1.12	116.1	-1.86	116.1	2.51	116.1	6.47	116.1	2.02	116.1	-2.09	116.1	1.09	116.1	0.83	116.1	-0.68	116.1	1.65	116.1	3.96	116.1	3.42	116.1	0.71	116.1	0.38	116.1	0.73	116.1	0.86	116.1	-1.94	116.1	-5.23	116.1	1.07	116.1	2.52	116.1	2.44	116.1	7.28	116.1	1.35
117	2.3	117	-5.89	117	0.02	117	0.91	117	0.87	117	6.68	117	0.78	117	-2.73	117	1.12	117	-1.09	117	0.79	117	3.61	117	2.22	117	2.74	117	0.9	117	-3.01	117	-0.53	117	2.25	117	-0.69	117	0.84	117	0.26	117	2.67	117	2.38	117	4.89	117	1.01
117.9	1.9	117.9	-4.16	117.9	2.41	117.9	0.83	117.9	1.77	117.9	3	117.9	1.55	117.9	-4.2	117.9	0.63	117.9	1.22	117.9	1.51	117.9	1.63	117.9	6.08	117.9	0.66	117.9	0.01	117.9	-0.45	117.9	0.23	117.9	1.55	117.9	-1.61	117.9	-1.02	117.9	2.44	117.9	2.4	117.9	-0.9	117.9	5.76	117.9	-0.5
118.8	-0.01	118.8	-3.46	118.8	2.95	118.8	2.84	118.8	2.13	118.8	5.28	118.8	4.44	118.8	-2.23	118.8	0.02	118.8	1.96	118.8	2.36	118.8	-0.55	118.8	5.98	118.8	3.09	118.8	-0.52	118.8	-0.81	118.8	1.6	118.8	-0.71	118.8	1.04	118.8	-2.84	118.8	0.96	118.8	-0.14	118.8	3.01	118.8	4.79	118.8	1.54
119.7	-0.71	119.7	-7.09	119.7	3.14	119.7	1.14	119.7	2.16	119.7	2.36	119.7	0.16	119.7	-3.17	119.7	3	119.7	1.4	119.7	2.5	119.7	0.52	119.7	3.16	119.7	0.98	119.7	1.68	119.7	0.3	119.7	1.23	119.7	-1.63	119.7	0.29	119.7	0.86	119.7	0.4	119.7	3.18	119.7	1.38	119.7	5.02	119.7	1.88
120.6	0.96	120.6	-6.15	120.6	-0.39	120.6	2.33	120.6	-0.32	120.6	5.45	120.6	2.09	120.6	-5.15	120.6	-1.68	120.6	0.16	120.6	-0.08	120.6	0.95	120.6	1.61	120.6	2.1	120.6	-1.63	120.6	0.26	120.6	-1.13	120.6	-1.58	120.6	-0.03	120.6	-1.49	120.6	0.2	120.6	4.14	120.6	-2	120.6	4.98	120.6	3.15
121.5	1.18	121.5	-7.5	121.5	-1.23	121.5	-0.42	121.5	1.26	121.5	4.48	121.5	4.45	121.5	-3.74	121.5	0.31	121.5	-0.22	121.5	3.86	121.5	1.78	121.5	8.01	121.5	2.32	121.5	0.63	121.5	0.99	121.5	0.16	121.5	1.01	121.5	0.58	121.5	-0.15	121.5	2.04	121.5	2.39	121.5	1.1	121.5	3.18	121.5	-1.22
122.4	1.64	122.4	-7.29	122.4	0.32	122.4	-0.85	122.4	3.52	122.4	4.09	122.4	1.25	122.4	-3.36	122.4	-1.26	122.4	0.57	122.4	0.12	122.4	0.9	122.4	4.44	122.4	0.54	122.4	-0.41	122.4	-0.8	122.4	0.92	122.4	-0.96	122.4	0.29	122.4	-0.43	122.4	2.2	122.4	1.87	122.4	2.7	122.4	3.88	122.4	3.07
123.3	3.02	123.3	-4.55	123.3	0.47	123.3	1.43	123.3	0.82	123.3	8.5	123.3	0.34	123.3	-1.59	123.3	-0.21	123.3	2.26	123.3	0.05	123.3	2.35	123.3	1.34	123.3	1.7	123.3	0.73	123.3	-0.15	123.3	-0.73	123.3	-2.05	123.3	-2.33	123.3	-2.2	123.3	0.93	123.3	2.31	123.3	2.5	123.3	4.96	123.3	1.62
124.2	2.03	124.2	-6.12	124.2	0.99	124.2	2.8	124.2	2.33	124.2	1.13	124.2	2.66	124.2	-2.19	124.2	0.03	124.2	-0.73	124.2	2.52	124.2	-1.7	124.2	3.5	124.2	0.43	124.2	1.46	124.2	-3.3	124.2	2.31	124.2	-2.28	124.2	0.85	124.2	-1.7	124.2	1.91	124.2	0.66	124.2	2.05	124.2	6.35	124.2	1.85
125.1	1.76	125.1	-3.43	125.1	-0.73	125.1	-0.42	125.1	2.76	125.1	7.33	125.1	0.84	125.1	-1.84	125.1	-2.35	125.1	-1.76	125.1	1.12	125.1	1.68	125.1	1.34	125.1	2.88	125.1	0.87	125.1	-1.7	125.1	-0.52	125.1	-1.3	125.1	0.84	125.1	0	125.1	0.4	125.1	2.67	125.1	0.41	125.1	4.51	125.1	2.59
126	3.02	126	-6.32	126	-0.85	126	0.94	126	0.57	126	5.03	126	3.33	126	-3.69	126	-0.98	126	1.55	126	-1.1	126	0.87	126	2.66	126	3.96	126	0.62	126	-1.07	126	0.13	126	-0.85	126	0.09	126	0.79	126	-0.72	126	2.62	126	3.36	126	2.76	126	1.3
126.9	-1.64	126.9	-5.99	126.9	1.77	126.9	1.58	126.9	1.9	126.9	2.45	126.9	1.09	126.9	-2.15	126.9	1.19	126.9	0.99	126.9	2.1	126.9	2.27	126.9	4.01	126.9	2.88	126.9	-0.4	126.9	0.17	126.9	-1.25	126.9	1.15	126.9	0.65	126.9	-1.19	126.9	1.7	126.9	3.97	126.9	2.88	126.9	5.26	126.9	1.12
127.8	2.05	127.8	-8.56	127.8	0.57	127.8	-1.41	127.8	1.14	127.8	4.77	127.8	4.69	127.8	-3.71	127.8	-1.9	127.8	-0.25	127.8	2.4	127.8	2.08	127.8	3.8	127.8	1	127.8	-2.45	127.8	-2.44	127.8	0.6	127.8	0.93	127.8	-2.34	127.8	-2.4	127.8	0.89	127.8	0.43	127.8	1.78	127.8	6.02	127.8	0.58
128.7	2.81	128.7	-3.49	128.7	2.79	128.7	-0.92	128.7	1.87	128.7	5.15	128.7	0.68	128.7	-1.78	128.7	2.09	128.7	0.38	128.7	1.82	128.7	0.48	128.7	4.23	128.7	1.56	128.7	0.64	128.7	0.93	128.7	1.38	128.7	-0.55	128.7	1.65	128.7	-1.28	128.7	-0.12	128.7	2.88	128.7	5.73	128.7	4.74	128.7	1.7
129.6	-0.44	129.6	-6.94	129.6	4	129.6	-0.49	129.6	1.99	129.6	5.08	129.6	0.65	129.6	-3.79	129.6	0.99	129.6	-0.72	129.6	0.41	129.6	1.19	129.6	3.78	129.6	1.14	129.6	1.09	129.6	-0.98	129.6	-1.77	129.6	1.11	129.6	-1.26	129.6	-2.63	129.6	2.18	129.6	1.75	129.6	3.21	129.6	6.17	129.6	0.2
130.5	2.17	130.5	-3.91	130.5	2.29	130.5	2.7	130.5	2.07	130.5	5.55	130.5	2.34	130.5	-3.2	130.5	-0.14	130.5	2.65	130.5	0.17	130.5	1.08	130.5	5.55	130.5	-1.18	130.5	0.73	130.5	0.23	130.5	0.67	130.5	-1.09	130.5	1.22	130.5	-4.22	130.5	0.47	130.5	4.62	130.5	1.95	130.5	5.94	130.5	2.58
131.4	0.51	131.4	-5.88	131.4	-0.44	131.4	0.99	131.4	3.74	131.4	4.29	131.4	2.85	131.4	-3.06	131.4	-1.31	131.4	-2.12	131.4	1.27	131.4	1.14	131.4	5.06	131.4	0.29	131.4	0.58	131.4	-1.81	131.4	0.88	131.4	-0.82	131.4	-0.61	131.4	-0.58	131.4	1.12	131.4	0.18	131.4	2.65	131.4	5.27	131.4	-0.88
132.3	-2.91	132.3	-5	132.3	-0.19	132.3	0.32	132.3	1.76	132.3	1.45	132.3	2.28	132.3	-2.04	132.3	0.26	132.3	0.47	132.3	2.71	132.3	-0.81	132.3	4.89	132.3	2.25	132.3	2.24	132.3	-0.05	132.3	1.39	132.3	0.16	132.3	0.27	132.3	-0.07	132.3	4.23	132.3	3.79	132.3	2.26	132.3	4.65	132.3	2.93
133.2	-0.27	133.2	-5.79	133.2	-1.01	133.2	1.75	133.2	0.11	133.2	2.68	133.2	1.65	133.2	-2.54	133.2	0.01	133.2	1.62	133.2	0.91	133.2	2.22	133.2	2	133.2	2.3	133.2	-1.35	133.2	-1.68	133.2	1.56	133.2	0.05	133.2	-2	133.2	-1.58	133.2	0.17	133.2	3.91	133.2	3.54	133.2	3.49	133.2	3.22
134.1	-0.02	134.1	-6.23	134.1	-0.89	134.1	0.08	134.1	4.27	134.1	4.87	134.1	0.46	134.1	-3.62	134.1	-1.09	134.1	0.92	134.1	0.31	134.1	2.75	134.1	3.19	134.1	2.37	134.1	-1.28	134.1	0.07	134.1	0.49	134.1	0.52	134.1	-0.16	134.1	-1.07	134.1	0.45	134.1	1.49	134.1	2.81	134.1	5.08	134.1	2.47
135	-1.5	135	-4.76	135	0.18	135	-1.79	135	1.27	135	3.35	135	-0.45	135	-2.09	135	-0.83	135	-1.39	135	1.65	135	0.59	135	4.32	135	1.47	135	1.09	135	-0.82	135	1.41	135	-0.49	135	2.83	135	-3.39	135	0.82	135	1.96	135	1.6	135	5.63	135	3.54
135.9	1.01	135.9	-5.35	135.9	0.19	135.9	-2.44	135.9	0.89	135.9	3.11	135.9	1.57	135.9	-3.54	135.9	2.11	135.9	-2.02	135.9	0.89	135.9	0.68	135.9	2.92	135.9	1.21	135.9	0.39	135.9	-3.64	135.9	0.58	135.9	-1.5	135.9	-0.77	135.9	-1.4	135.9	2.15	135.9	0	135.9	3.24	135.9	3.12	135.9	2.26
136.8	-0.51	136.8	-6.92	136.8	0.08	136.8	1.97	136.8	1.29	136.8	7.47	136.8	0.95	136.8	-4.22	136.8	1.47	136.8	1.02	136.8	0.93	136.8	2.51	136.8	1.18	136.8	1.8	136.8	-0.07	136.8	0.88	136.8	0.6	136.8	-1.31	136.8	0.29	136.8	1.87	136.8	-0.57	136.8	2.44	136.8	0.65	136.8	2.74	136.8	4.25
137.7	1.18	137.7	-5.43	137.7	0.9	137.7	3.75	137.7	1.51	137.7	2.53	137.7	0.83	137.7	-3.1	137.7	0.12	137.7	3.35	137.7	0.99	137.7	-0.43	137.7	2.68	137.7	1.24	137.7	-0.86	137.7	-2.02	137.7	1.18	137.7	-0.54	137.7	0.5	137.7	-0.82	137.7	1.92	137.7	1.75	137.7	3.05	137.7	4.69	137.7	2.4
138.6	3.75	138.6	-3.39	138.6	-0.72	138.6	1.25	138.6	1.75	138.6	6.37	138.6	3.22	138.6	-1.11	138.6	-0.84	138.6	0.5	138.6	2.93	138.6	0.81	138.6	4.08	138.6	3.84	138.6	-0.72	138.6	-2.16	138.6	1.45	138.6	-2.66	138.6	-0.02	138.6	-1.91	138.6	0.95	138.6	-0.25	138.6	-0.61	138.6	5.49	138.6	1.17
139.5	1.17	139.5	-4.53	139.5	0.52	139.5	-0.52	139.5	1.29	139.5	5.45	139.5	1.38	139.5	-1.41	139.5	2.1	139.5	-3.47	139.5	2.7	139.5	3.34	139.5	3.44	139.5	1.52	139.5	1.58	139.5	-3.54	139.5	1.25	139.5	1.67	139.5	1.14	139.5	-1.6	139.5	1.46	139.5	1.9	139.5	1.8	139.5	5.78	139.5	1.23
140.4	0.22	140.4	-6.63	140.4	-1.66	140.4	2.32	140.4	2.52	140.4	4.38	140.4	1.23	140.4	-2.42	140.4	0.08	140.4	-0.76	140.4	2.34	140.4	0.82	140.4	3.43	140.4	4.41	140.4	0.63	140.4	-2.98	140.4	-0.38	140.4	-0.6	140.4	0.96	140.4	1.52	140.4	1.05	140.4	1.25	140.4	1.85	140.4	3.45	140.4	3.68
141.3	1.65	141.3	-5.76	141.3	2.4	141.3	1.3	141.3	-1.41	141.3	5.56	141.3	2.42	141.3	-1.29	141.3	1.21	141.3	-3.04	141.3	0.95	141.3	2.71	141.3	4.89	141.3	2.88	141.3	0.26	141.3	-2.13	141.3	-1.03	141.3	-0.26	141.3	-2.44	141.3	-0.44	141.3	-0.75	141.3	4.66	141.3	1.74	141.3	6	141.3	-0.69
142.2	-0.38	142.2	-4.97	142.2	0.49	142.2	2.09	142.2	2.71	142.2	2.35	142.2	2.53	142.2	-2.86	142.2	1.29	142.2	-0.08	142.2	1.51	142.2	-2.39	142.2	3.69	142.2	2.38	142.2	-0.23	142.2	-2.95	142.2	-0.74	142.2	0.03	142.2	-2.94	142.2	0.37	142.2	-0.39	142.2	2.72	142.2	2.68	142.2	7.51	142.2	0.35
143.1	2.62	143.1	-3.99	143.1	1.97	143.1	0.34	143.1	1.38	143.1	2.15	143.1	2.8	143.1	-1.18	143.1	-0.17	143.1	0.24	143.1	1.43	143.1	0.88	143.1	5	143.1	0.24	143.1	0.91	143.1	-2.02	143.1	0.45	143.1	-0.17	143.1	-0.63	143.1	-1.67	143.1	0.34	143.1	1.86	143.1	3.6	143.1	5.27	143.1	-0.7
144	3.48	144	-4.82	144	0.12	144	-1.49	144	2.41	144	5.93	144	1.54	144	-3.62	144	2.82	144	-0.02	144	2.08	144	1.85	144	3.27	144	0.2	144	2.27	144	-2.22	144	-0.96	144	-1.16	144	0.05	144	-1.61	144	1.85	144	1.53	144	2.39	144	3.82	144	0.79
144.9	0.95	144.9	-5.24	144.9	0.39	144.9	0.09	144.9	0.46	144.9	2.04	144.9	1.1	144.9	-3.47	144.9	-0.15	144.9	-1.62	144.9	2.28	144.9	-0.74	144.9	2.27	144.9	2.24	144.9	0.41	144.9	-0.4	144.9	-0.59	144.9	-2.18	144.9	-0.49	144.9	-1.48	144.9	3.55	144.9	1.51	144.9	1.89	144.9	7.2	144.9	2.33
145.8	0.1	145.8	-5.23	145.8	1.7	145.8	-0.62	145.8	1.1	145.8	3.82	145.8	1.18	145.8	-4.15	145.8	0.61	145.8	-2.87	145.8	1.55	145.8	-0.4	145.8	0.84	145.8	1.18	145.8	0.91	145.8	-1.75	145.8	0.55	145.8	-0.17	145.8	-0.97	145.8	-0.56	145.8	1	145.8	2.73	145.8	2.73	145.8	6.04	145.8	2.24
146.7	2.45	146.7	-2.23	146.7	0.64	146.7	0.65	146.7	1.62	146.7	4.88	146.7	5.04	146.7	-2.4	146.7	-1.03	146.7	0.9	146.7	3.14	146.7	3.3	146.7	5.1	146.7	3.49	146.7	-1.25	146.7	-0.62	146.7	-1.3	146.7	0.49	146.7	-0.73	146.7	-0.66	146.7	1.84	146.7	1.47	146.7	0.33	146.7	6.71	146.7	2.26
147.6	-0.52	147.6	-8.42	147.6	0.54	147.6	0	147.6	3.25	147.6	4.43	147.6	0.17	147.6	-4.55	147.6	1.54	147.6	2.07	147.6	0.57	147.6	2.05	147.6	3.08	147.6	0.18	147.6	-0.1	147.6	-2.42	147.6	0.58	147.6	3.11	147.6	-0.51	147.6	0.15	147.6	-0.33	147.6	1.66	147.6	2.28	147.6	6.97	147.6	0.44
148.5	-1.44	148.5	-2.74	148.5	0.73	148.5	0.89	148.5	2.12	148.5	5.02	148.5	0.03	148.5	-1.29	148.5	0.01	148.5	-1.44	148.5	-0.2	148.5	0.45	148.5	3.42	148.5	4.97	148.5	-0.52	148.5	-4.3	148.5	-0.47	148.5	-1.88	148.5	-0.36	148.5	0.64	148.5	1.2	148.5	1.88	148.5	3.45	148.5	6.07	148.5	-0.68
149.4	-0.7	149.4	-8.23	149.4	-2.79	149.4	-0.77	149.4	4.62	149.4	2.73	149.4	1.21	149.4	-3.22	149.4	-3.77	149.4	-0.68	149.4	3.72	149.4	1.14	149.4	3.52	149.4	2.2	149.4	-1.82	149.4	-3.54	149.4	3.32	149.4	1.28	149.4	-0.69	149.4	-1.43	149.4	2.27	149.4	-0.42	149.4	1.44	149.4	4.73	149.4	-0.32
150.3	0.12	150.3	-5.69	150.3	-0.05	150.3	0.88	150.3	1.74	150.3	6.47	150.3	1.68	150.3	-3.72	150.3	0.89	150.3	-1.05	150.3	2.44	150.3	2.29	150.3	2.93	150.3	0.66	150.3	0.62	150.3	-3.41	150.3	-0.15	150.3	-1.03	150.3	-1.21	150.3	-1.99	150.3	0.76	150.3	-0.39	150.3	1.47	150.3	1.84	150.3	0.82
151.2	2.42	151.2	-4.53	151.2	1.67	151.2	-1.34	151.2	2.12	151.2	7.83	151.2	2.32	151.2	-1.48	151.2	1.31	151.2	-0.61	151.2	2.19	151.2	3.03	151.2	1.88	151.2	4.99	151.2	-1.36	151.2	-2.62	151.2	2.12	151.2	-0.32	151.2	0.15	151.2	-1.42	151.2	2.11	151.2	0.23	151.2	2.95	151.2	3.25	151.2	2.36
152.1	0.85	152.1	-7.97	152.1	0.08	152.1	1.39	152.1	-1.28	152.1	2.8	152.1	-0.79	152.1	-3.85	152.1	-1.94	152.1	1.72	152.1	1.67	152.1	-1.25	152.1	0.37	152.1	1.69	152.1	-0.42	152.1	-2.34	152.1	0.14	152.1	-0.26	152.1	-0.63	152.1	-2.96	152.1	2.32	152.1	2.91	152.1	2.74	152.1	5.22	152.1	1.79
153	-0.09	153	-6.02	153	-0.16	153	-0.98	153	3.71	153	4	153	1.84	153	-3.19	153	-0.02	153	0.88	153	3	153	-0.05	153	0.21	153	2.26	153	0.32	153	-2.85	153	-0.07	153	-0.55	153	0.17	153	1.3	153	0.94	153	0.88	153	1.72	153	6.27	153	0.98
153.9	1.53	153.9	-5.74	153.9	-0.44	153.9	1.36	153.9	2.64	153.9	5.81	153.9	3.47	153.9	-2.29	153.9	-0.57	153.9	0.44	153.9	3.18	153.9	2.17	153.9	6.27	153.9	2.28	153.9	0.81	153.9	-1.13	153.9	0.02	153.9	-0.36	153.9	-1.01	153.9	-1.53	153.9	1.72	153.9	0.55	153.9	1.55	153.9	3.48	153.9	-0.15
154.8	1.11	154.8	-7.57	154.8	2.52	154.8	0.91	154.8	0.53	154.8	6.18	154.8	1.81	154.8	-1.02	154.8	1.12	154.8	1.37	154.8	1.67	154.8	1.44	154.8	2.45	154.8	3.39	154.8	-0.84	154.8	-2.26	154.8	-1.89	154.8	-4.01	154.8	-0.17	154.8	0.64	154.8	2.03	154.8	0.22	154.8	2.49	154.8	5.73	154.8	1.58
155.7	2.35	155.7	-5.84	155.7	0.89	155.7	-2.02	155.7	-0.25	155.7	3.53	155.7	1.3	155.7	-2.34	155.7	0.12	155.7	-1.36	155.7	2.34	155.7	-0.62	155.7	1.01	155.7	3.5	155.7	1.15	155.7	-1.48	155.7	1.07	155.7	2.21	155.7	1.33	155.7	-2.34	155.7	1.43	155.7	2.32	155.7	2.31	155.7	6.88	155.7	0.73
156.6	-1.09	156.6	-6.66	156.6	3.25	156.6	0.59	156.6	4.21	156.6	4.74	156.6	2.29	156.6	-2.29	156.6	2.15	156.6	0.67	156.6	1.39	156.6	-0.43	156.6	3.44	156.6	2.42	156.6	0.73	156.6	0.06	156.6	1.03	156.6	-0.75	156.6	-0.49	156.6	-1.31	156.6	2.42	156.6	1.85	156.6	2.7	156.6	4.49	156.6	1.16
157.5	0.5	157.5	-5.9	157.5	1.32	157.5	1.79	157.5	1.17	157.5	4.75	157.5	2.8	157.5	-2.82	157.5	0.94	157.5	-0.05	157.5	-0.62	157.5	2.69	157.5	5.51	157.5	2.06	157.5	2.01	157.5	-2.79	157.5	-1	157.5	-1.72	157.5	-0.67	157.5	-3.34	157.5	1.3	157.5	3.2	157.5	1.43	157.5	6.41	157.5	-0.58
158.4	2.12	158.4	-3.95	158.4	1.8	158.4	0.25	158.4	3.3	158.4	1.4	158.4	2.59	158.4	-0.81	158.4	0.22	158.4	0.44	158.4	3.29	158.4	3.25	158.4	3.21	158.4	3.22	158.4	0.31	158.4	-3.12	158.4	-0.65	158.4	4.25	158.4	0.39	158.4	-1.36	158.4	1.61	158.4	2.77	158.4	-0.58	158.4	6.88	158.4	2.7
159.3	2.21	159.3	-5.5	159.3	1.24	159.3	-1.84	159.3	2.24	159.3	2.59	159.3	-0.99	159.3	-4.63	159.3	3.29	159.3	0.88	159.3	2.58	159.3	2.23	159.3	2.07	159.3	-0.15	159.3	1.39	159.3	-0.9	159.3	-0.41	159.3	1.49	159.3	-2.1	159.3	-2.05	159.3	0.85	159.3	2.83	159.3	0.5	159.3	4.93	159.3	0.87
160.2	3.21	160.2	-3.61	160.2	2.93	160.2	-0.96	160.2	1.08	160.2	5.23	160.2	1.22	160.2	-2.21	160.2	2.55	160.2	-0.06	160.2	3.7	160.2	2.48	160.2	4.63	160.2	3.98	160.2	0.18	160.2	-1	160.2	1.04	160.2	0.36	160.2	1.13	160.2	-0.33	160.2	1.49	160.2	1.82	160.2	2.94	160.2	4.72	160.2	0.37
161.1	0.61	161.1	-4.63	161.1	2.98	161.1	2.96	161.1	2	161.1	4.94	161.1	2.57	161.1	-1.56	161.1	-1.02	161.1	1.19	161.1	1.79	161.1	1.97	161.1	4.96	161.1	1.31	161.1	-0.18	161.1	-0.35	161.1	0.03	161.1	-1.7	161.1	0.38	161.1	-0.38	161.1	1.45	161.1	1.08	161.1	1.52	161.1	1.94	161.1	3.33
162	-0.2	162	-5.25	162	1.28	162	-0.36	162	3.7	162	4.66	162	-0.59	162	-4.27	162	1.7	162	-0.04	162	1.55	162	1.44	162	1.9	162	1.97	162	0.01	162	-0.79	162	0.76	162	-1.18	162	0.65	162	-0.33	162	0.35	162	2.72	162	1.85	162	4.83	162	0.58
162.9	0.07	162.9	-8.37	162.9	0.8	162.9	1.83	162.9	0.74	162.9	5.11	162.9	-0.36	162.9	-4.18	162.9	1.14	162.9	0.13	162.9	1.63	162.9	1.51	162.9	0.14	162.9	0.7	162.9	1.34	162.9	-1.51	162.9	1.53	162.9	-0.71	162.9	-0.3	162.9	-2.11	162.9	2.03	162.9	0.35	162.9	3.04	162.9	3.7	162.9	3.17
163.8	-1.35	163.8	-6.41	163.8	0.19	163.8	0.23	163.8	-0.76	163.8	5.33	163.8	1.1	163.8	-3.04	163.8	0.3	163.8	-0.4	163.8	-0.27	163.8	-0.17	163.8	1.1	163.8	1.8	163.8	-1.12	163.8	-2.29	163.8	-0.6	163.8	1.22	163.8	-0.58	163.8	-0.05	163.8	0.62	163.8	2.38	163.8	2.41	163.8	5.64	163.8	2.16
164.7	0.32	164.7	-7.09	164.7	-0.14	164.7	1.77	164.7	2.84	164.7	3.06	164.7	3.55	164.7	-4.49	164.7	-0.28	164.7	-1.25	164.7	1.18	164.7	2.11	164.7	1.85	164.7	2.74	164.7	1.37	164.7	-1.48	164.7	-1.05	164.7	0.59	164.7	0.64	164.7	-0.33	164.7	3.85	164.7	2.02	164.7	1.46	164.7	5.36	164.7	0.78
165.6	-0.34	165.6	-5.48	165.6	0.78	165.6	1.2	165.6	4.79	165.6	5.37	165.6	2.85	165.6	-3.83	165.6	-1.14	165.6	-0.25	165.6	2.06	165.6	2.28	165.6	2	165.6	0.26	165.6	0.24	165.6	-0.8	165.6	-1.56	165.6	-0.04	165.6	0.87	165.6	-2.36	165.6	2.45	165.6	1.24	165.6	3.48	165.6	4.74	165.6	2.73
166.5	-0.03	166.5	-7.71	166.5	-0.75	166.5	-0.48	166.5	0.13	166.5	5.12	166.5	1.09	166.5	-4.17	166.5	-0.54	166.5	0.3	166.5	0.02	166.5	4.93	166.5	2.03	166.5	1.94	166.5	-1.45	166.5	-0.46	166.5	-1.6	166.5	1.36	166.5	0.27	166.5	1.07	166.5	1.29	166.5	2.29	166.5	1.13	166.5	2.45	166.5	1.29
167.4	0.15	167.4	-4.37	167.4	-1.46	167.4	-1.74	167.4	0.47	167.4	4.09	167.4	1.38	167.4	-1.57	167.4	-1.18	167.4	-1.05	167.4	-0.72	167.4	1.39	167.4	1.77	167.4	2.14	167.4	-1.47	167.4	-1.98	167.4	-1.12	167.4	1.54	167.4	-1.69	167.4	0.23	167.4	2.33	167.4	3.09	167.4	2.15	167.4	8.03	167.4	-1.91
168.3	1.61	168.3	-4.76	168.3	0.97	168.3	1.21	168.3	1.07	168.3	4.8	168.3	2.29	168.3	-1.24	168.3	1.37	168.3	0.04	168.3	0.71	168.3	1.46	168.3	3.24	168.3	1.79	168.3	1	168.3	-1.05	168.3	-0.31	168.3	-0.08	168.3	-0.83	168.3	0.09	168.3	0.78	168.3	2.18	168.3	1.77	168.3	3.73	168.3	1.95
169.2	2.75	169.2	-6.07	169.2	0.95	169.2	-0.71	169.2	3.07	169.2	5.72	169.2	3.88	169.2	-0.97	169.2	1.26	169.2	-2.22	169.2	2.26	169.2	0.64	169.2	3.08	169.2	3.83	169.2	0.56	169.2	-2.23	169.2	0.74	169.2	-0.98	169.2	-0.75	169.2	1.68	169.2	2.01	169.2	2.24	169.2	1.91	169.2	2.5	169.2	-0.17
170.1	-0.02	170.1	-6.96	170.1	0.47	170.1	0.51	170.1	0.53	170.1	5.21	170.1	0.37	170.1	-2.45	170.1	0.16	170.1	-0.02	170.1	0.76	170.1	1.84	170.1	1.85	170.1	3.91	170.1	-0.01	170.1	-3.17	170.1	0.04	170.1	-1.47	170.1	-1.03	170.1	2.14	170.1	1.95	170.1	1.09	170.1	2.66	170.1	4.23	170.1	0.55
171	3.03	171	-7.18	171	0.12	171	1.6	171	-0.06	171	5.31	171	1.32	171	-4.78	171	-0.82	171	-1.07	171	0.89	171	1.76	171	2.27	171	2.03	171	-0.7	171	-5.41	171	0.3	171	-0.96	171	-1.29	171	-1.03	171	2.62	171	-0.01	171	1.51	171	2.31	171	2.11
171.9	0.9	171.9	-7.62	171.9	0.59	171.9	1.51	171.9	1.46	171.9	5.03	171.9	3.85	171.9	-4.17	171.9	-0.35	171.9	0.7	171.9	-0.21	171.9	1.69	171.9	2.75	171.9	3.09	171.9	-0.22	171.9	-2.25	171.9	-0.39	171.9	1.46	171.9	0.49	171.9	2.32	171.9	2.11	171.9	1.79	171.9	3.53	171.9	7.86	171.9	2.34
172.8	1.73	172.8	-6.75	172.8	0.62	172.8	-0.4	172.8	5.47	172.8	3.37	172.8	2.54	172.8	-3.93	172.8	0.06	172.8	-2.59	172.8	-0.07	172.8	-2.43	172.8	2.42	172.8	0.06	172.8	0.31	172.8	-2.96	172.8	-1.41	172.8	-2.2	172.8	-1.71	172.8	-0.5	172.8	2.5	172.8	1.58	172.8	1.44	172.8	4.23	172.8	-0.53
173.7	-1.14	173.7	-5.94	173.7	0.75	173.7	0.56	173.7	2.1	173.7	5.22	173.7	0.81	173.7	-1.13	173.7	0.07	173.7	0.71	173.7	2.89	173.7	2.09	173.7	3	173.7	2.79	173.7	-2.1	173.7	-2.33	173.7	-0.63	173.7	-0.57	173.7	1.33	173.7	0.2	173.7	1.64	173.7	2.54	173.7	2.25	173.7	5.21	173.7	1.13
174.6	0.49	174.6	-4.02	174.6	2.36	174.6	3.82	174.6	-0.05	174.6	4.46	174.6	3.69	174.6	-1.92	174.6	1.55	174.6	0.94	174.6	-0.09	174.6	1.46	174.6	4.62	174.6	1.3	174.6	-0.21	174.6	-2.42	174.6	-0.09	174.6	-0.69	174.6	1.1	174.6	-1.96	174.6	2.33	174.6	2.79	174.6	1.81	174.6	3.09	174.6	2.15
175.5	-0.55	175.5	-4.35	175.5	-2.3	175.5	-0.64	175.5	3.25	175.5	4.52	175.5	0.54	175.5	-2.63	175.5	0.27	175.5	1.2	175.5	1.57	175.5	3.32	175.5	2.82	175.5	1.05	175.5	0.19	175.5	-0.89	175.5	-1.46	175.5	-0.73	175.5	-0.02	175.5	-1.63	175.5	0.72	175.5	3.68	175.5	1.18	175.5	4.6	175.5	1.37
176.4	0.48	176.4	-6.42	176.4	3.23	176.4	1.47	176.4	2.96	176.4	5.12	176.4	2.09	176.4	-1.46	176.4	5.8	176.4	-1.27	176.4	1.05	176.4	-0.99	176.4	2.67	176.4	1.83	176.4	2.02	176.4	-3.85	176.4	0.38	176.4	-0.82	176.4	-0.51	176.4	1.35	176.4	4.21	176.4	0.03	176.4	2.42	176.4	4.76	176.4	1.39
177.3	-0.14	177.3	-6.12	177.3	-0.06	177.3	-0.45	177.3	2.08	177.3	6.11	177.3	1.22	177.3	-0.88	177.3	-1.96	177.3	-1.95	177.3	4.22	177.3	1.99	177.3	5.33	177.3	1.83	177.3	-0.43	177.3	-5.27	177.3	1.04	177.3	-1.71	177.3	2.53	177.3	-3.19	177.3	1.25	177.3	0.09	177.3	4.92	177.3	4.69	177.3	3.07
178.2	0.75	178.2	-3.44	178.2	3.82	178.2	0.82	178.2	2.5	178.2	3.08	178.2	1.12	178.2	-1.61	178.2	2.95	178.2	-2.43	178.2	-0.17	178.2	2.02	178.2	4.03	178.2	-0.65	178.2	1.92	178.2	-3.61	178.2	-0.35	178.2	-1.72	178.2	1.45	178.2	-1.08	178.2	5.54	178.2	-0.27	178.2	3.3	178.2	3.36	178.2	2.43
179.1	1.53	179.1	-5.26	179.1	1.69	179.1	1.03	179.1	3.77	179.1	8.5	179.1	1.24	179.1	-2.29	179.1	2.19	179.1	1.01	179.1	3.73	179.1	2.64	179.1	2.24	179.1	3.09	179.1	1.78	179.1	-1.47	179.1	2.55	179.1	-0.75	179.1	-1.26	179.1	1.29	179.1	3.38	179.1	-1.51	179.1	3.09	179.1	4.18	179.1	0.63
180	1.57	180	-7.37	180	0.39	180	0.62	180	0.87	180	4	180	2.51	180	-0.25	180	0.62	180	1.04	180	1.58	180	1.02	180	0.99	180	2.97	180	0.52	180	-2.27	180	-1.54	180	1.36	180	-1.92	180	-0.84	180	3.56	180	1.56	180	0.77	180	5.84	180	0.94
180.9	2.91	180.9	-4.89	180.9	0.75	180.9	1.95	180.9	1.46	180.9	6.76	180.9	3.09	180.9	-1.14	180.9	0.68	180.9	1.62	180.9	-0.15	180.9	2.98	180.9	3.02	180.9	2.47	180.9	-1.72	180.9	-1.85	180.9	1.65	180.9	-0.84	180.9	-0.31	180.9	-3.18	180.9	0.36	180.9	2.51	180.9	3.7	180.9	4.42	180.9	1.55
181.8	2.13	181.8	-5.43	181.8	2.3	181.8	-2.22	181.8	2.46	181.8	5.57	181.8	0.38	181.8	-4.42	181.8	2.28	181.8	-1.98	181.8	2.08	181.8	3.8	181.8	1.98	181.8	-0.17	181.8	1.22	181.8	-2.52	181.8	-0.3	181.8	2.14	181.8	-0.06	181.8	-1.05	181.8	2.75	181.8	3.71	181.8	2.67	181.8	3.81	181.8	1.75
182.7	0.14	182.7	-4.88	182.7	1.38	182.7	0.03	182.7	3.06	182.7	2.68	182.7	2.33	182.7	-1.26	182.7	0.21	182.7	-0.33	182.7	1.01	182.7	2.66	182.7	1.79	182.7	3.56	182.7	0.07	182.7	-2.31	182.7	-0.97	182.7	-0.54	182.7	-0.28	182.7	-0.76	182.7	2.77	182.7	-0.07	182.7	-1.73	182.7	6.45	182.7	2.71
183.6	3.12	183.6	-6.67	183.6	2.58	183.6	-0.25	183.6	2.17	183.6	6.04	183.6	1.25	183.6	-3.98	183.6	2.02	183.6	0.3	183.6	2.23	183.6	0.7	183.6	2.43	183.6	1.29	183.6	0.4	183.6	-2.7	183.6	-0.89	183.6	-1.45	183.6	-2.29	183.6	-0.84	183.6	3.25	183.6	1.72	183.6	1.36	183.6	5.07	183.6	-1.34
184.5	-0.56	184.5	-6.6	184.5	2.33	184.5	1.32	184.5	3.64	184.5	5.35	184.5	1.52	184.5	-2.44	184.5	1.35	184.5	-0.62	184.5	2.27	184.5	0.78	184.5	0.06	184.5	2.45	184.5	0.61	184.5	-1.42	184.5	-1.09	184.5	-2.77	184.5	-0.02	184.5	0.34	184.5	2.94	184.5	3.79	184.5	0.9	184.5	4.19	184.5	2
185.4	-0.21	185.4	-7.47	185.4	2.13	185.4	1.16	185.4	1.52	185.4	6.24	185.4	1.27	185.4	-4.18	185.4	1.5	185.4	-0.49	185.4	1.39	185.4	0.5	185.4	2.6	185.4	0.27	185.4	0.76	185.4	-3.07	185.4	0.3	185.4	0.3	185.4	0.04	185.4	-2.18	185.4	5.3	185.4	-0.75	185.4	1.43	185.4	4.1	185.4	0.81
186.3	2.83	186.3	-4.12	186.3	2.71	186.3	2.55	186.3	1.54	186.3	5.14	186.3	4.47	186.3	0.2	186.3	2.8	186.3	-0.41	186.3	3.15	186.3	2.52	186.3	3.63	186.3	2.53	186.3	0.04	186.3	-3.1	186.3	2.56	186.3	0.28	186.3	-0.62	186.3	-0.89	186.3	1.54	186.3	0.3	186.3	2.7	186.3	5.29	186.3	1.59
187.2	3.07	187.2	-6.54	187.2	1.84	187.2	1.33	187.2	3.41	187.2	6.18	187.2	2.94	187.2	-3.64	187.2	1.06	187.2	-0.8	187.2	3.41	187.2	1.04	187.2	4.55	187.2	2.35	187.2	-0.57	187.2	-2.41	187.2	1.07	187.2	0.41	187.2	1.18	187.2	2.13	187.2	2.76	187.2	3.47	187.2	0.8	187.2	3.88	187.2	1.49
188.1	2.02	188.1	-5.75	188.1	2.45	188.1	1.94	188.1	5.7	188.1	3.9	188.1	1.3	188.1	-2.03	188.1	2.48	188.1	2.57	188.1	4.59	188.1	0.86	188.1	1.89	188.1	2.9	188.1	-0.36	188.1	-0.71	188.1	1.78	188.1	-0.5	188.1	0.74	188.1	-0.82	188.1	3.42	188.1	2.89	188.1	2.34	188.1	5.37	188.1	1.9
189	0.69	189	-5.56	189	1.7	189	-1.05	189	2.03	189	7.38	189	3.56	189	-3.59	189	2.45	189	-0.71	189	1.78	189	3.99	189	2.75	189	0.27	189	1.35	189	-4.5	189	0.81	189	0.74	189	-0.01	189	-1.04	189	3.28	189	2.53	189	1.21	189	5.9	189	1.98
189.9	0.1	189.9	-3.96	189.9	2.55	189.9	2.73	189.9	1.65	189.9	4.9	189.9	1.02	189.9	-0.12	189.9	1.95	189.9	1.44	189.9	1.15	189.9	3.55	189.9	0.22	189.9	4.44	189.9	0.73	189.9	-3.28	189.9	1.89	189.9	0.33	189.9	-1.39	189.9	1.59	189.9	3.13	189.9	1.05	189.9	2.52	189.9	4.76	189.9	-0.37
190.8	1.56	190.8	-6.3	190.8	1.1	190.8	-0.02	190.8	2.48	190.8	5.33	190.8	1.49	190.8	-3.56	190.8	1.13	190.8	0.71	190.8	2.48	190.8	0.7	190.8	0.53	190.8	-0.29	190.8	-1.29	190.8	-5.14	190.8	1.99	190.8	0.48	190.8	-0.18	190.8	0.53	190.8	-0.47	190.8	-0.39	190.8	3.09	190.8	7.4	190.8	3.99
191.7	2.73	191.7	-7.55	191.7	2.86	191.7	0.72	191.7	3.14	191.7	5.25	191.7	3.73	191.7	-2.04	191.7	0.71	191.7	-1.52	191.7	3.56	191.7	2.91	191.7	4.56	191.7	2.39	191.7	-2.22	191.7	-1.51	191.7	3.14	191.7	-3.46	191.7	-1.31	191.7	-0.47	191.7	0.7	191.7	2.74	191.7	2.3	191.7	4.48	191.7	-0.35
192.6	0.8	192.6	-7.29	192.6	1.77	192.6	1.06	192.6	1.17	192.6	3.77	192.6	3.06	192.6	-3.41	192.6	-1.16	192.6	3.06	192.6	2.08	192.6	-0.85	192.6	3.27	192.6	2.97	192.6	-2.66	192.6	-0.83	192.6	-0.91	192.6	0.26	192.6	1.35	192.6	-1.73	192.6	0.02	192.6	0.15	192.6	1.93	192.6	6.02	192.6	2.52
193.5	2.33	193.5	-6.88	193.5	4	193.5	1.93	193.5	0.56	193.5	3.78	193.5	1.91	193.5	-0.91	193.5	-0.12	193.5	0.23	193.5	0.27	193.5	1.13	193.5	3.38	193.5	0.77	193.5	-1.15	193.5	-2.81	193.5	-0.64	193.5	-1.36	193.5	-0.63	193.5	-1.72	193.5	0.16	193.5	1.79	193.5	0.43	193.5	5.85	193.5	0.76
194.4	2.46	194.4	-4.89	194.4	0.49	194.4	-0.94	194.4	4.26	194.4	6.25	194.4	3.65	194.4	0.17	194.4	-0.38	194.4	-1.48	194.4	3.8	194.4	3.3	194.4	4.41	194.4	2.68	194.4	0.13	194.4	-3.01	194.4	3.21	194.4	1.41	194.4	-0.05	194.4	-0.81	194.4	2.22	194.4	1.81	194.4	1.8	194.4	5.67	194.4	0.77
195.3	-0.48	195.3	-6.11	195.3	2.84	195.3	0.63	195.3	1.73	195.3	5.82	195.3	0.18	195.3	-2.19	195.3	2.08	195.3	-0.13	195.3	2.35	195.3	-0.35	195.3	0.19	195.3	2.2	195.3	0.88	195.3	-6.37	195.3	0.5	195.3	-3.35	195.3	-0.78	195.3	-1.75	195.3	2.05	195.3	1.62	195.3	4.24	195.3	3.64	195.3	1.33
196.2	4	196.2	-6.96	196.2	0.49	196.2	0.06	196.2	1.67	196.2	5.52	196.2	2.23	196.2	-2.07	196.2	2.11	196.2	-0.78	196.2	0.34	196.2	1.16	196.2	4.47	196.2	-0.06	196.2	0.76	196.2	-3.1	196.2	1.62	196.2	-0.43	196.2	0.96	196.2	-2.13	196.2	1.94	196.2	3.73	196.2	4.89	196.2	6.39	196.2	3.52
197.1	1.68	197.1	-6.01	197.1	2.32	197.1	-3.24	197.1	-0.19	197.1	5.73	197.1	2.25	197.1	-4.27	197.1	-0.17	197.1	-3.55	197.1	-0.15	197.1	3.27	197.1	2.05	197.1	0.6	197.1	0.23	197.1	-3.82	197.1	-1.1	197.1	2.17	197.1	0.22	197.1	-1.19	197.1	2.11	197.1	2.03	197.1	1.37	197.1	5.42	197.1	1.89
198	3.34	198	-6	198	-1.27	198	0.06	198	4.88	198	6.24	198	3.15	198	-2.91	198	0.46	198	0.46	198	3.4	198	3.09	198	2	198	0.66	198	0.4	198	-2.25	198	-1.01	198	0.35	198	-0.77	198	-3.58	198	3.18	198	1.93	198	-1.15	198	5.95	198	-1.4
198.9	1.77	198.9	-5.12	198.9	0.58	198.9	-0.92	198.9	2.37	198.9	6.44	198.9	0.36	198.9	0.18	198.9	-2.59	198.9	-2.38	198.9	2	198.9	2.15	198.9	-0.22	198.9	2	198.9	-2.6	198.9	-4.51	198.9	0.48	198.9	-0.76	198.9	-2.08	198.9	-2.93	198.9	2.69	198.9	2.6	198.9	1.92	198.9	4.28	198.9	0.05
199.8	2.37	199.8	-4.21	199.8	0.33	199.8	4.06	199.8	1.62	199.8	4.41	199.8	-0.17	199.8	-3.15	199.8	3.19	199.8	0.88	199.8	1.53	199.8	2.47	199.8	-0.66	199.8	-0.13	199.8	-0.97	199.8	-4.37	199.8	0.12	199.8	0.09	199.8	1.54	199.8	-2.28	199.8	1.71	199.8	0.05	199.8	1.52	199.8	6.91	199.8	2.72
200.7	3.18	200.7	-7.63	200.7	0.66	200.7	0.37	200.7	4.42	200.7	5.43	200.7	1.37	200.7	-2.63	200.7	-0.23	200.7	-1.83	200.7	3.93	200.7	1.26	200.7	2	200.7	2.21	200.7	0.75	200.7	-4.59	200.7	-0.15	200.7	2.67	200.7	1.15	200.7	-0.6	200.7	3.86	200.7	2.44	200.7	3.71	200.7	6.64	200.7	1.42
201.6	2.03	201.6	-5.21	201.6	2.98	201.6	3.32	201.6	2.48	201.6	4.57	201.6	2.54	201.6	-0.64	201.6	0.55	201.6	2.02	201.6	0.23	201.6	-1.34	201.6	1.11	201.6	1.38	201.6	-0.97	201.6	-1.26	201.6	-0.85	201.6	-2.73	201.6	-2.42	201.6	-2.32	201.6	2.52	201.6	1.54	201.6	2.3	201.6	5.67	201.6	0.89
202.5	2.17	202.5	-6.63	202.5	-0.09	202.5	0.94	202.5	-0.12	202.5	3.22	202.5	2.08	202.5	-3.07	202.5	0.54	202.5	-1.45	202.5	-0.13	202.5	0.64	202.5	1.69	202.5	-0.59	202.5	-0.99	202.5	-2.84	202.5	1.41	202.5	1.92	202.5	-1.02	202.5	-1.36	202.5	1.62	202.5	2.67	202.5	3.85	202.5	6.61	202.5	0.36
203.4	1.11	203.4	-8.31	203.4	1.46	203.4	-1.77	203.4	2.82	203.4	5.72	203.4	-0.47	203.4	-3.97	203.4	1.5	203.4	-2.76	203.4	4.19	203.4	2.17	203.4	2.77	203.4	0.46	203.4	-0.81	203.4	-3.74	203.4	1.6	203.4	-0.11	203.4	2.13	203.4	0.21	203.4	0.75	203.4	2.5	203.4	4.94	203.4	4.34	203.4	0.94
204.3	0.03	204.3	-2.32	204.3	-0.53	204.3	0.09	204.3	3.82	204.3	8.19	204.3	0.81	204.3	-0.6	204.3	1.64	204.3	-1.41	204.3	1.99	204.3	2.34	204.3	0.53	204.3	1.72	204.3	0.18	204.3	-2.73	204.3	1.01	204.3	-3.91	204.3	-0.85	204.3	-0.68	204.3	2.42	204.3	0.85	204.3	2.71	204.3	3.45	204.3	0.99
205.2	3.55	205.2	-6.4	205.2	1.69	205.2	2.24	205.2	2.5	205.2	3.89	205.2	3.48	205.2	-3.44	205.2	-0.18	205.2	1	205.2	2.17	205.2	1.12	205.2	1.25	205.2	1.22	205.2	-0.84	205.2	-4.46	205.2	3.04	205.2	1.13	205.2	0.05	205.2	-0.18	205.2	2.1	205.2	1.09	205.2	4.64	205.2	6.49	205.2	0.75
206.1	3.14	206.1	-4.25	206.1	0.93	206.1	0.13	206.1	2.89	206.1	5.18	206.1	2.51	206.1	-1.77	206.1	-0.3	206.1	1.73	206.1	2.82	206.1	-0.07	206.1	4.78	206.1	2.92	206.1	1.48	206.1	-0.57	206.1	1.29	206.1	-1.15	206.1	0.42	206.1	0.82	206.1	4.82	206.1	3.84	206.1	2.98	206.1	5.19	206.1	0.44
207	2.22	207	-5.75	207	4.21	207	-0.82	207	2.08	207	5.6	207	1.02	207	-2.87	207	0.9	207	-2.59	207	4	207	2.06	207	0.92	207	-0.32	207	-0.74	207	-3.67	207	1.77	207	1.63	207	-0.44	207	-0.58	207	2.33	207	0.52	207	6.53	207	4.64	207	1.24
207.9	0.15	207.9	-5.69	207.9	2.07	207.9	2.11	207.9	2.67	207.9	8.3	207.9	-1.03	207.9	-1.76	207.9	3.33	207.9	0.9	207.9	-0.35	207.9	4.53	207.9	0.39	207.9	1.85	207.9	3.08	207.9	-3.9	207.9	-1.63	207.9	1.78	207.9	-1.25	207.9	-1.06	207.9	4.45	207.9	2.7	207.9	2.9	207.9	6.24	207.9	-0.17
208.8	1.07	208.8	-5.09	208.8	3.89	208.8	-0.52	208.8	3.91	208.8	3.63	208.8	1.35	208.8	-0.39	208.8	1.1	208.8	0.62	208.8	0.2	208.8	1.67	208.8	2.89	208.8	3.01	208.8	-0.67	208.8	-2.95	208.8	-0.54	208.8	-1.52	208.8	0.97	208.8	-0.93	208.8	2.72	208.8	3.69	208.8	2.64	208.8	4.32	208.8	1.98
209.7	0.79	209.7	-2.36	209.7	3.16	209.7	-0.44	209.7	1.36	209.7	4.94	209.7	-0.19	209.7	-1.35	209.7	0.47	209.7	-0.23	209.7	3.5	209.7	2.15	209.7	1.07	209.7	1.81	209.7	0.2	209.7	-1.1	209.7	1.07	209.7	-0.5	209.7	-0.02	209.7	-0.94	209.7	2.31	209.7	2.52	209.7	1.02	209.7	5.92	209.7	1.81
210.6	0.48	210.6	-6.52	210.6	1.17	210.6	0.19	210.6	0.99	210.6	6.67	210.6	2.07	210.6	-3.36	210.6	1.34	210.6	-2.22	210.6	-1.27	210.6	3.97	210.6	0.67	210.6	3.21	210.6	-0.29	210.6	-3.38	210.6	-0.24	210.6	-0.71	210.6	0.01	210.6	0.08	210.6	3.9	210.6	1.19	210.6	2.58	210.6	5.11	210.6	1.7
211.5	2.74	211.5	-4.06	211.5	2.76	211.5	-0.88	211.5	1.5	211.5	5.17	211.5	1.44	211.5	-4.56	211.5	2.1	211.5	-2.33	211.5	2.34	211.5	1.63	211.5	3.36	211.5	-0.29	211.5	0.87	211.5	-4.15	211.5	0.92	211.5	0.48	211.5	0.2	211.5	0.48	211.5	1.81	211.5	3.57	211.5	3.49	211.5	5.82	211.5	0.21
212.4	1.84	212.4	-4.74	212.4	2.06	212.4	1.55	212.4	2.32	212.4	6.34	212.4	1.4	212.4	-3.77	212.4	1.55	212.4	0.88	212.4	2.84	212.4	4.11	212.4	0.09	212.4	0.5	212.4	0.99	212.4	-1.55	212.4	0.29	212.4	1.19	212.4	-0.53	212.4	-1.45	212.4	2.12	212.4	4.94	212.4	2.56	212.4	7.2	212.4	0.24
213.3	3.9	213.3	-8.53	213.3	3.73	213.3	-0.67	213.3	2.61	213.3	6.7	213.3	2.25	213.3	-3.75	213.3	2.28	213.3	-0.04	213.3	0.56	213.3	4.12	213.3	1.03	213.3	1.43	213.3	0.73	213.3	-3.27	213.3	0.44	213.3	1.69	213.3	-0.94	213.3	-0.73	213.3	1.5	213.3	0.27	213.3	3.67	213.3	4.83	213.3	1.61
214.2	2.89	214.2	-5.41	214.2	3.25	214.2	-0.62	214.2	4.07	214.2	4.61	214.2	1.78	214.2	-1.57	214.2	0.16	214.2	-0.24	214.2	3.2	214.2	0.45	214.2	1.71	214.2	0.59	214.2	-0.49	214.2	-1.76	214.2	0.29	214.2	-3.39	214.2	0.57	214.2	-2.41	214.2	1.94	214.2	3.44	214.2	2.97	214.2	5.06	214.2	0.62
215.1	0.24	215.1	-5.42	215.1	2.62	215.1	1.64	215.1	3.42	215.1	2.48	215.1	2.48	215.1	-1.97	215.1	0.8	215.1	-0.95	215.1	1.01	215.1	2.91	215.1	2.74	215.1	4.24	215.1	0.89	215.1	-3.46	215.1	1.07	215.1	1.17	215.1	-0.91	215.1	0.08	215.1	4.51	215.1	1.89	215.1	2.96	215.1	6.48	215.1	-0.21
216	1.03	216	-6	216	1.77	216	1.41	216	3.65	216	4.28	216	2.03	216	-4.08	216	3.47	216	2.29	216	2.85	216	0.77	216	2.45	216	0.24	216	-0.48	216	-2.34	216	-0.12	216	-0.31	216	-0.18	216	-0.76	216	0.24	216	4.12	216	0.24	216	6.2	216	0.67
216.9	2.32	216.9	-6.57	216.9	1.44	216.9	-0.09	216.9	4.46	216.9	5.05	216.9	0.36	216.9	-3.29	216.9	0.96	216.9	-0.66	216.9	2.79	216.9	1.87	216.9	2.29	216.9	0.23	216.9	-1.7	216.9	-3	216.9	0.98	216.9	1.19	216.9	0.78	216.9	-2.74	216.9	2.94	216.9	3.09	216.9	0.72	216.9	4.67	216.9	1.56
217.8	3.01	217.8	-5.67	217.8	3.44	217.8	1.07	217.8	1.61	217.8	3.14	217.8	3.1	217.8	-2.2	217.8	0.84	217.8	-1.32	217.8	0.84	217.8	1.13	217.8	1.08	217.8	2.7	217.8	-2.17	217.8	-2.4	217.8	0.83	217.8	-1.15	217.8	0.05	217.8	-0.65	217.8	1.79	217.8	1.47	217.8	2.28	217.8	5.64	217.8	1.79
218.7	1.02	218.7	-6.88	218.7	2.09	218.7	-0.39	218.7	0.17	218.7	7.11	218.7	0.82	218.7	-1.56	218.7	0.03	218.7	-1.16	218.7	0.67	218.7	2.77	218.7	-1.15	218.7	2.64	218.7	-0.49	218.7	-3.08	218.7	-0.46	218.7	-0.58	218.7	-0.48	218.7	-0.64	218.7	3.64	218.7	0.96	218.7	3	218.7	5.29	218.7	1.49
219.6	-0.48	219.6	-7.98	219.6	0.07	219.6	-0.33	219.6	4.03	219.6	5.56	219.6	2.82	219.6	-1.88	219.6	0.76	219.6	0.28	219.6	3.44	219.6	2.03	219.6	4.49	219.6	3.32	219.6	2.23	219.6	-2.7	219.6	0.3	219.6	0.24	219.6	-0.24	219.6	0.68	219.6	3.45	219.6	1.52	219.6	2.94	219.6	4.53	219.6	0.97
220.5	2.03	220.5	-5.52	220.5	4.22	220.5	-0.25	220.5	4.45	220.5	7.58	220.5	-1.99	220.5	-3.43	220.5	-0.16	220.5	1.06	220.5	4.24	220.5	4.81	220.5	-0.63	220.5	0.35	220.5	-1.56	220.5	-3.79	220.5	1.66	220.5	-1.43	220.5	-0.19	220.5	-2.81	220.5	2.69	220.5	2.02	220.5	2.62	220.5	3.86	220.5	1.16
221.4	1.71	221.4	-2.25	221.4	1.31	221.4	-0.4	221.4	2.02	221.4	6.64	221.4	1.95	221.4	-0.77	221.4	2.87	221.4	-1.36	221.4	1.43	221.4	2.81	221.4	1.53	221.4	1.36	221.4	1.16	221.4	-1.48	221.4	0.11	221.4	-0.27	221.4	0.99	221.4	-0.46	221.4	3.36	221.4	3.17	221.4	3.07	221.4	5.63	221.4	1.78
222.3	0.42	222.3	-9.21	222.3	2.62	222.3	-2.77	222.3	1.5	222.3	6.93	222.3	1.53	222.3	-3.94	222.3	-1.45	222.3	-1.62	222.3	2.3	222.3	1.15	222.3	3.73	222.3	0.03	222.3	-1.17	222.3	-3.81	222.3	1.28	222.3	-0.86	222.3	0.66	222.3	-1.08	222.3	3.05	222.3	1.87	222.3	2.56	222.3	5.31	222.3	0.03
223.2	3.22	223.2	-6.75	223.2	2.13	223.2	1.38	223.2	2.4	223.2	5.6	223.2	2.73	223.2	-3.39	223.2	0.63	223.2	1.56	223.2	0.19	223.2	2.44	223.2	2.41	223.2	-0.53	223.2	0.57	223.2	-1.57	223.2	0.34	223.2	1.76	223.2	-0.9	223.2	-1.22	223.2	2.15	223.2	4.18	223.2	4.36	223.2	6.83	223.2	1.2
224.1	1.84	224.1	-3.84	224.1	3.61	224.1	-0.47	224.1	3.28	224.1	4.14	224.1	3.62	224.1	-1.15	224.1	2.74	224.1	0.8	224.1	2.25	224.1	-0.37	224.1	2.89	224.1	-0.03	224.1	-0.03	224.1	-2.72	224.1	0.4	224.1	-2	224.1	1.8	224.1	-1.71	224.1	4.83	224.1	0.74	224.1	2.77	224.1	5.75	224.1	1.86
225	-0.6	225	-6.48	225	0.27	225	-2.24	225	3.49	225	6.85	225	-0.53	225	-0.17	225	1.66	225	-2.02	225	4.95	225	5.85	225	0.76	225	1.94	225	0.41	225	-0.8	225	2.09	225	0.72	225	-1.82	225	-0.22	225	2.31	225	4.36	225	0.27	225	5.34	225	0.17
225.9	1.84	225.9	-6.27	225.9	1.06	225.9	0.26	225.9	5.91	225.9	4.11	225.9	2.25	225.9	-0.21	225.9	1.63	225.9	-1.37	225.9	5.52	225.9	0.29	225.9	1.66	225.9	1.94	225.9	0.11	225.9	-3.3	225.9	2.37	225.9	-1.18	225.9	-0.8	225.9	-0.16	225.9	4.26	225.9	2.95	225.9	5.4	225.9	4.61	225.9	1.21
226.8	2.86	226.8	-6.61	226.8	0.34	226.8	-0.52	226.8	5.18	226.8	5.41	226.8	2.28	226.8	-3.1	226.8	1.23	226.8	-0.13	226.8	2.8	226.8	3.92	226.8	2.71	226.8	0.82	226.8	-0.44	226.8	-3.67	226.8	-0.3	226.8	-0.12	226.8	1.27	226.8	-1.01	226.8	3.97	226.8	0.77	226.8	2.97	226.8	6.07	226.8	0.1
227.7	1.41	227.7	-8.75	227.7	2.53	227.7	0.68	227.7	0.32	227.7	6.59	227.7	1.45	227.7	-3.4	227.7	3.81	227.7	3.65	227.7	0.9	227.7	0.89	227.7	1.49	227.7	-0.01	227.7	-0.33	227.7	-3.2	227.7	0.72	227.7	-1.36	227.7	2.28	227.7	0.06	227.7	2.71	227.7	-0.05	227.7	1.65	227.7	3.2	227.7	-0.65
228.6	2.47	228.6	-6.82	228.6	2.05	228.6	1.16	228.6	-0.87	228.6	5.3	228.6	3.17	228.6	-1.67	228.6	1.09	228.6	-0.84	228.6	-0.34	228.6	0.84	228.6	2.1	228.6	5.2	228.6	0.55	228.6	-3.98	228.6	-1.17	228.6	0.84	228.6	-0.7	228.6	1	228.6	3.87	228.6	1.31	228.6	2.38	228.6	5.03	228.6	0.39
229.5	5.17	229.5	-3.7	229.5	2.14	229.5	-0.48	229.5	4.78	229.5	6.73	229.5	2.6	229.5	-0.82	229.5	1.8	229.5	-0.07	229.5	0.71	229.5	3.48	229.5	3.05	229.5	2.7	229.5	0.82	229.5	-1.56	229.5	-0.3	229.5	0.39	229.5	3.79	229.5	-1.32	229.5	3.32	229.5	3.54	229.5	3.21	229.5	5.64	229.5	3.14
230.4	2.47	230.4	-3.86	230.4	-0.16	230.4	1.93	230.4	2.72	230.4	6.52	230.4	2.02	230.4	-1.85	230.4	2.82	230.4	-1.93	230.4	3.02	230.4	0.5	230.4	1.66	230.4	0.92	230.4	-0.03	230.4	-3.68	230.4	3.12	230.4	-2.37	230.4	0.9	230.4	-1.61	230.4	2.59	230.4	4.03	230.4	4.16	230.4	4.56	230.4	0.47
231.3	0.92	231.3	-7.29	231.3	4.04	231.3	3.21	231.3	3.75	231.3	7.7	231.3	1.32	231.3	-2.24	231.3	0.82	231.3	-0.42	231.3	1.29	231.3	2.89	231.3	1.39	231.3	1.01	231.3	-1.76	231.3	-2.01	231.3	-1.06	231.3	-2.52	231.3	1.6	231.3	-1.06	231.3	0.95	231.3	3.06	231.3	2.76	231.3	5.66	231.3	0.57
232.2	2.46	232.2	-6.35	232.2	3.01	232.2	1.25	232.2	5.65	232.2	5.8	232.2	4.09	232.2	-1.04	232.2	1.88	232.2	1.63	232.2	3.1	232.2	4.11	232.2	2.36	232.2	1.66	232.2	3.5	232.2	-4.34	232.2	-2.12	232.2	-0.01	232.2	0.38	232.2	1.12	232.2	5.73	232.2	0.89	232.2	0.04	232.2	4.64	232.2	2.73
233.1	2.64	233.1	-8.26	233.1	2.55	233.1	0.52	233.1	2.14	233.1	4.69	233.1	2.11	233.1	-3.81	233.1	3.89	233.1	-1.8	233.1	2.29	233.1	2.33	233.1	0.56	233.1	0.77	233.1	4.87	233.1	-2.87	233.1	-2.17	233.1	-1.36	233.1	1.78	233.1	-0.05	233.1	3.73	233.1	3.38	233.1	0.75	233.1	3.89	233.1	0.95
234	4.36	234	-6.44	234	1.67	234	1.41	234	3.63	234	5.01	234	2.58	234	-0.88	234	0.73	234	-1.85	234	3.06	234	2.26	234	1.04	234	1.47	234	0.67	234	-2.91	234	0.31	234	-0.54	234	-2.11	234	-2.46	234	2.75	234	2.85	234	4.36	234	4.82	234	1.59
234.9	4.58	234.9	-2.21	234.9	1.47	234.9	-0.17	234.9	3.43	234.9	5.77	234.9	4.17	234.9	-0.08	234.9	-0.47	234.9	1.23	234.9	2.38	234.9	3.73	234.9	2.37	234.9	-0.28	234.9	-1.19	234.9	-2.84	234.9	0.24	234.9	-0.8	234.9	3.02	234.9	-1.08	234.9	1.19	234.9	4.24	234.9	2.29	234.9	4.72	234.9	3.73
235.8	1.28	235.8	-7.27	235.8	6.27	235.8	-0.72	235.8	1.46	235.8	7.23	235.8	0.32	235.8	-3.56	235.8	0.04	235.8	-1.46	235.8	3.69	235.8	0.85	235.8	1.75	235.8	1.68	235.8	-0.38	235.8	-3.66	235.8	1.79	235.8	-2.73	235.8	0.82	235.8	-1.36	235.8	2.32	235.8	0.68	235.8	2.08	235.8	5.14	235.8	1.67
236.7	1.67	236.7	-6.59	236.7	1.8	236.7	0.66	236.7	1.69	236.7	6.91	236.7	2.54	236.7	-3.49	236.7	-0.53	236.7	0.56	236.7	0.57	236.7	2.27	236.7	3.69	236.7	-2.53	236.7	-1.3	236.7	-1.78	236.7	1.07	236.7	1.04	236.7	1.38	236.7	-1.37	236.7	2.79	236.7	5.16	236.7	3.38	236.7	5.62	236.7	3.12
237.6	-0.61	237.6	-3.81	237.6	3.83	237.6	0	237.6	4.26	237.6	3.28	237.6	-0.47	237.6	0.51	237.6	2.25	237.6	0.47	237.6	2.34	237.6	1.54	237.6	0.81	237.6	3.1	237.6	0.02	237.6	-3.53	237.6	2.87	237.6	-1	237.6	0.26	237.6	-1.15	237.6	2.72	237.6	1.05	237.6	3.26	237.6	4.61	237.6	-0.92
238.5	1.53	238.5	-7.49	238.5	2.83	238.5	1.38	238.5	1.13	238.5	4.79	238.5	-0.34	238.5	-1.68	238.5	0.39	238.5	0.62	238.5	-0.58	238.5	2.51	238.5	1.2	238.5	0.82	238.5	-0.01	238.5	-2.65	238.5	-0.27	238.5	-1.18	238.5	-0.22	238.5	-0.94	238.5	3.94	238.5	1.99	238.5	4.53	238.5	5.87	238.5	1.25
239.4	0.44	239.4	-4.82	239.4	2.4	239.4	-3.17	239.4	2.38	239.4	5.05	239.4	1.03	239.4	-1.38	239.4	-1.65	239.4	-1.65	239.4	0.23	239.4	4.18	239.4	1.04	239.4	0.88	239.4	0.16	239.4	-5.27	239.4	-0.21	239.4	0.71	239.4	-1.42	239.4	-0.64	239.4	5.05	239.4	1.46	239.4	2.53	239.4	5.43	239.4	-2.58
240.3	3.5	240.3	-6.54	240.3	2.57	240.3	0.8	240.3	3.05	240.3	3.43	240.3	3.74	240.3	-3.54	240.3	1.27	240.3	-2.13	240.3	4.29	240.3	2.42	240.3	1.21	240.3	-0.09	240.3	1.64	240.3	-6.29	240.3	1.81	240.3	1.36	240.3	-0.93	240.3	0.08	240.3	3.61	240.3	2.24	240.3	2.85	240.3	6.03	240.3	1.26
241.2	1.64	241.2	-5.23	241.2	-0.15	241.2	-2.2	241.2	3.28	241.2	6.89	241.2	1.35	241.2	0.79	241.2	-0.74	241.2	-0.69	241.2	2.86	241.2	5.35	241.2	-0.06	241.2	5.35	241.2	-1.6	241.2	-4.23	241.2	1.2	241.2	-0.62	241.2	-0.18	241.2	0.19	241.2	1.11	241.2	-0.33	241.2	1.93	241.2	5.38	241.2	0.91
242.1	0.59	242.1	-4.76	242.1	3.26	242.1	1.97	242.1	3.66	242.1	7.92	242.1	1.72	242.1	-0.22	242.1	-1.09	242.1	-0.82	242.1	1.95	242.1	3.23	242.1	0.82	242.1	0.87	242.1	0.5	242.1	-5.74	242.1	-1.14	242.1	-0.86	242.1	0.72	242.1	-1.39	242.1	2.35	242.1	4.52	242.1	1.28	242.1	3.83	242.1	1.51
243	-1.87	243	-6.05	243	2.1	243	0.98	243	1.25	243	4.9	243	1.08	243	-2.91	243	1.91	243	0.36	243	2.11	243	3.07	243	0.32	243	-0.24	243	-0.91	243	-5.06	243	1.71	243	-0.78	243	-0.46	243	-0.52	243	1.04	243	4.67	243	4.34	243	7.16	243	-0.3
243.9	1.08	243.9	-7.6	243.9	2.72	243.9	-2.8	243.9	3.91	243.9	2.88	243.9	2.61	243.9	-3.22	243.9	1.86	243.9	-0.34	243.9	2.02	243.9	-0.55	243.9	3.04	243.9	2.66	243.9	-1.5	243.9	-4.48	243.9	-0.74	243.9	-0.17	243.9	1.05	243.9	0.88	243.9	1.97	243.9	0.23	243.9	1.43	243.9	7.48	243.9	2.4
244.8	1.9	244.8	-9.76	244.8	2.74	244.8	-0.64	244.8	4.66	244.8	5.08	244.8	3.55	244.8	-2.16	244.8	5.55	244.8	-2.34	244.8	3.87	244.8	3.73	244.8	2.37	244.8	0.86	244.8	0.17	244.8	-6.78	244.8	3.2	244.8	1.14	244.8	-1.45	244.8	0.72	244.8	1.09	244.8	1.95	244.8	1.2	244.8	7.69	244.8	-0.9
245.7	1.68	245.7	-7.13	245.7	3.05	245.7	-0.96	245.7	3.15	245.7	3.92	245.7	1.43	245.7	-3.22	245.7	0.63	245.7	0.18	245.7	3.04	245.7	0.36	245.7	-0.3	245.7	2.29	245.7	-1.99	245.7	-4.56	245.7	0.18	245.7	-1.52	245.7	0.68	245.7	-1.48	245.7	1.59	245.7	1.9	245.7	3.19	245.7	5.55	245.7	1.58
246.6	0.08	246.6	-4.52	246.6	2.77	246.6	1.49	246.6	2.24	246.6	5.62	246.6	1.9	246.6	-2.44	246.6	3.35	246.6	3.29	246.6	-0.43	246.6	1.53	246.6	2.46	246.6	1.24	246.6	0.73	246.6	-2.7	246.6	0.09	246.6	-1.65	246.6	-1.13	246.6	0.72	246.6	5.43	246.6	1.86	246.6	1.15	246.6	6.64	246.6	0.28
247.5	0.64	247.5	-7.44	247.5	1.84	247.5	1.52	247.5	3.24	247.5	4.95	247.5	1.49	247.5	-2.94	247.5	1.89	247.5	-0.62	247.5	3.88	247.5	3.55	247.5	0.64	247.5	1.84	247.5	0.47	247.5	-3.84	247.5	2.94	247.5	0.98	247.5	-1.38	247.5	-1.59	247.5	3.98	247.5	2.35	247.5	3.13	247.5	5.52	247.5	0.16
248.4	0.58	248.4	-8.02	248.4	3.19	248.4	0.55	248.4	4.07	248.4	6.33	248.4	4.89	248.4	-2.77	248.4	1.85	248.4	-1.21	248.4	2.17	248.4	3.45	248.4	3.53	248.4	0.79	248.4	0.2	248.4	-5.15	248.4	1.36	248.4	1.14	248.4	2.53	248.4	-1.02	248.4	1.33	248.4	1.05	248.4	3.83	248.4	5.65	248.4	0.48
249.3	1.63	249.3	-6.24	249.3	3.39	249.3	0.39	249.3	1.68	249.3	6.13	249.3	1.43	249.3	-2.43	249.3	2.46	249.3	-0.52	249.3	2.67	249.3	2.19	249.3	2.42	249.3	1.76	249.3	-0.74	249.3	-4.69	249.3	-0.89	249.3	-2.04	249.3	2.69	249.3	-0.43	249.3	0.28	249.3	3.02	249.3	2.35	249.3	4.42	249.3	0.78
250.2	1.43	250.2	-5.25	250.2	2.37	250.2	3.06	250.2	3.97	250.2	6.17	250.2	2.31	250.2	-2.42	250.2	2.33	250.2	0.25	250.2	1.73	250.2	2.08	250.2	2.51	250.2	0.03	250.2	2.28	250.2	-1.97	250.2	1.05	250.2	-2.57	250.2	1.28	250.2	-0.95	250.2	3.85	250.2	3.04	250.2	5.13	250.2	3.38	250.2	1.98
251.1	1.86	251.1	-4.49	251.1	2.35	251.1	-1.21	251.1	2.18	251.1	7.11	251.1	2.22	251.1	-0.68	251.1	0.81	251.1	-0.59	251.1	0.73	251.1	3.58	251.1	3.02	251.1	1.54	251.1	-0.69	251.1	-5.31	251.1	-0.44	251.1	1.12	251.1	-0.03	251.1	-0.09	251.1	2.49	251.1	-0.15	251.1	4.94	251.1	6.88	251.1	1.84
252	1.7	252	-8.36	252	4.04	252	0.84	252	4.34	252	8.72	252	0.25	252	-2.43	252	1.01	252	-0.65	252	6.32	252	3.82	252	0.82	252	-1.11	252	0.07	252	-5.2	252	2.15	252	-0.59	252	0.45	252	0.33	252	2.16	252	3.68	252	3.19	252	4.37	252	-0.53
252.9	1.68	252.9	-6.54	252.9	0.95	252.9	-0.97	252.9	3.81	252.9	5.71	252.9	1.67	252.9	-2.86	252.9	0.69	252.9	-0.86	252.9	2.87	252.9	4.53	252.9	0.81	252.9	1.75	252.9	-1.96	252.9	-1.53	252.9	-1.03	252.9	2.06	252.9	1.74	252.9	0.51	252.9	1.41	252.9	2.73	252.9	0.8	252.9	7.34	252.9	1.48
253.8	-0.61	253.8	-7.37	253.8	4.49	253.8	1.36	253.8	1.48	253.8	5.11	253.8	1.48	253.8	-2.75	253.8	4.33	253.8	-0.19	253.8	0.65	253.8	-0.94	253.8	3.6	253.8	0.92	253.8	3.07	253.8	-3.51	253.8	0.52	253.8	-4.97	253.8	2.25	253.8	0.47	253.8	6.23	253.8	5.42	253.8	2.8	253.8	1.78	253.8	2.87
254.7	1.95	254.7	-3.01	254.7	0.54	254.7	2.06	254.7	2.42	254.7	5.83	254.7	3.9	254.7	-1.36	254.7	0.72	254.7	1.03	254.7	2.47	254.7	2.96	254.7	2.62	254.7	-0.63	254.7	0.2	254.7	-2.03	254.7	1.28	254.7	0.21	254.7	2.05	254.7	-1.42	254.7	3.44	254.7	4.07	254.7	3.47	254.7	5.77	254.7	2.58
255.6	1.2	255.6	-8.16	255.6	0.84	255.6	1.25	255.6	3.96	255.6	5.14	255.6	0.99	255.6	-1.99	255.6	-0.23	255.6	0.87	255.6	2.07	255.6	1.39	255.6	0.08	255.6	1.91	255.6	-1.58	255.6	-4.37	255.6	1.43	255.6	-3.02	255.6	2.14	255.6	-0.2	255.6	2.74	255.6	1.93	255.6	2.13	255.6	4.86	255.6	2.12
256.5	1.72	256.5	-7.04	256.5	1.9	256.5	2.27	256.5	3.55	256.5	5.43	256.5	-0.06	256.5	-4.46	256.5	4.19	256.5	-0.74	256.5	2.56	256.5	3	256.5	-0.11	256.5	-1.32	256.5	1.48	256.5	-3.36	256.5	-1.46	256.5	2.2	256.5	1.65	256.5	-2.41	256.5	2.64	256.5	1.68	256.5	0.52	256.5	6.67	256.5	1.28
257.4	2.67	257.4	-5.18	257.4	2.87	257.4	-0.33	257.4	1.28	257.4	3.77	257.4	2.74	257.4	-1.87	257.4	1.05	257.4	-1.45	257.4	2.32	257.4	1.22	257.4	2.49	257.4	0.88	257.4	-0.53	257.4	-3.44	257.4	-0.09	257.4	-2.38	257.4	1.71	257.4	1.51	257.4	2.99	257.4	3.49	257.4	3.09	257.4	5.12	257.4	0.42
258.3	1.49	258.3	-6.81	258.3	2.71	258.3	0.84	258.3	2.86	258.3	4.97	258.3	0.93	258.3	-1.57	258.3	3.69	258.3	1.34	258.3	1.52	258.3	1.76	258.3	0.25	258.3	3.47	258.3	0.21	258.3	-3.27	258.3	1.32	258.3	-0.43	258.3	-0.53	258.3	-0.54	258.3	1.78	258.3	3.93	258.3	3.34	258.3	5.8	258.3	-1.02
259.2	4.35	259.2	-5.09	259.2	2.76	259.2	-2.06	259.2	2.02	259.2	4.64	259.2	4.47	259.2	-0.17	259.2	0.28	259.2	-2.7	259.2	1.16	259.2	2.61	259.2	2.02	259.2	1.9	259.2	0.07	259.2	-5.31	259.2	0.4	259.2	-0.93	259.2	1.34	259.2	0.4	259.2	4.24	259.2	2.76	259.2	6.07	259.2	5.46	259.2	2.94
260.1	3.57	260.1	-7.52	260.1	2.39	260.1	-1.45	260.1	4.13	260.1	5.75	260.1	2.65	260.1	-5.59	260.1	-0.18	260.1	-1.93	260.1	1.25	260.1	1.63	260.1	0.72	260.1	-1.85	260.1	0.68	260.1	-6.04	260.1	-0.14	260.1	0.51	260.1	0.4	260.1	-2.17	260.1	4.42	260.1	2.67	260.1	2.14	260.1	6.83	260.1	-0.8
261	4.57	261	-6.83	261	2.34	261	2.11	261	2.86	261	6.82	261	3.88	261	0.06	261	-0.81	261	-1.16	261	0.31	261	3.11	261	4.56	261	1.88	261	-0.42	261	-6.64	261	-2.75	261	0.48	261	0.57	261	1.57	261	5.21	261	2.06	261	0.87	261	6.33	261	0.18
261.9	1.17	261.9	-8.98	261.9	0.71	261.9	1.8	261.9	2.16	261.9	5.75	261.9	0.74	261.9	-2.97	261.9	1.22	261.9	-1.68	261.9	3.96	261.9	0.95	261.9	0.94	261.9	-0.04	261.9	1.3	261.9	-3.89	261.9	-2.11	261.9	0.29	261.9	-0.1	261.9	-1.48	261.9	4.06	261.9	2.23	261.9	0.97	261.9	4.84	261.9	1.97
262.8	1.62	262.8	-4.36	262.8	2.54	262.8	-0.64	262.8	2.37	262.8	2.65	262.8	0.07	262.8	-1.51	262.8	1.08	262.8	-2.46	262.8	2.54	262.8	0.23	262.8	3.2	262.8	0.18	262.8	-0.25	262.8	-3.56	262.8	0.64	262.8	0.88	262.8	1.06	262.8	0.92	262.8	4.03	262.8	5.02	262.8	4.96	262.8	5.75	262.8	1.34
263.7	2.78	263.7	-3.92	263.7	1.84	263.7	0.14	263.7	5.45	263.7	5.5	263.7	4.75	263.7	-0.33	263.7	2.78	263.7	0.09	263.7	4.94	263.7	0.61	263.7	2.97	263.7	2.43	263.7	0.27	263.7	-3.62	263.7	2.86	263.7	-2.14	263.7	3.27	263.7	-0.8	263.7	4.25	263.7	2.98	263.7	2.47	263.7	5.65	263.7	3.47
264.6	2.51	264.6	-7.2	264.6	1.26	264.6	1.33	264.6	5.18	264.6	8.36	264.6	4.02	264.6	-1.82	264.6	2.77	264.6	0.16	264.6	4.79	264.6	4.81	264.6	2.02	264.6	1.25	264.6	0.04	264.6	-3.54	264.6	0.86	264.6	2.39	264.6	0.55	264.6	-1.51	264.6	4.09	264.6	2.65	264.6	1.94	264.6	5.66	264.6	-0.68
265.5	3.84	265.5	-8.49	265.5	3.3	265.5	1.7	265.5	3.14	265.5	4.95	265.5	2.52	265.5	-1.56	265.5	1.76	265.5	0.27	265.5	2.37	265.5	0.34	265.5	-0.11	265.5	0.36	265.5	-0.81	265.5	-2.75	265.5	-0.62	265.5	-2.83	265.5	-1.7	265.5	0.31	265.5	5.55	265.5	2.82	265.5	0.97	265.5	5.24	265.5	0.17
266.4	2.88	266.4	-4.41	266.4	1.93	266.4	-1.19	266.4	0.75	266.4	6.1	266.4	1.79	266.4	-2.09	266.4	-0.84	266.4	-0.41	266.4	3.21	266.4	2.83	266.4	-0.39	266.4	-0.05	266.4	0.6	266.4	-4.39	266.4	-0.7	266.4	0.69	266.4	-1.78	266.4	-0.04	266.4	0.96	266.4	3.3	266.4	0.95	266.4	5.03	266.4	-2.23
267.3	1.25	267.3	-6.74	267.3	2.67	267.3	2.13	267.3	3	267.3	8.17	267.3	1.1	267.3	-3.05	267.3	0.13	267.3	0.35	267.3	1.44	267.3	3.04	267.3	-0.61	267.3	0.64	267.3	-1.62	267.3	-5.12	267.3	-0.3	267.3	-2.37	267.3	0.84	267.3	1.84	267.3	1.96	267.3	3.21	267.3	3.03	267.3	3.69	267.3	3.84
268.2	1.49	268.2	-7.03	268.2	2.78	268.2	-1.1	268.2	1.14	268.2	5.38	268.2	2.28	268.2	-1.35	268.2	3.18	268.2	-3.23	268.2	1	268.2	3.37	268.2	2.05	268.2	-0.37	268.2	0.27	268.2	-5.76	268.2	-0.13	268.2	0.22	268.2	1.55	268.2	-1.92	268.2	0.12	268.2	3.05	268.2	4.1	268.2	7	268.2	2.71
269.1	0.96	269.1	-6.84	269.1	2.32	269.1	-2.17	269.1	2.64	269.1	6.86	269.1	2.65	269.1	-2.07	269.1	1.05	269.1	-2.21	269.1	2.53	269.1	3.65	269.1	0.61	269.1	1.35	269.1	-0.07	269.1	-1.69	269.1	-1.15	269.1	0.27	269.1	0.18	269.1	-0.64	269.1	5.48	269.1	2.66	269.1	3.65	269.1	4.32	269.1	-2.8
270	2.29	270	-6.31	270	1.49	270	1.95	270	3.23	270	3.68	270	2.74	270	-1.85	270	2.08	270	0.8	270	1.3	270	1.13	270	3.3	270	1.6	270	0.56	270	-4.44	270	1.66	270	-0.74	270	-1.02	270	-0.36	270	5.65	270	0.96	270	3.06	270	4.45	270	1.41
270.9	1.46	270.9	-6.26	270.9	1.41	270.9	1.17	270.9	-3.99	270.9	5.65	270.9	0.72	270.9	-2.9	270.9	1.18	270.9	1.34	270.9	1.33	270.9	3.9	270.9	1	270.9	1.33	270.9	-0.55	270.9	-5.28	270.9	1.52	270.9	-0.59	270.9	1.03	270.9	1.78	270.9	3.65	270.9	1.21	270.9	3.19	270.9	4.75	270.9	-0.43
271.8	3.63	271.8	-2.59	271.8	2.7	271.8	2.31	271.8	3.36	271.8	5.82	271.8	3.65	271.8	-2.15	271.8	2.04	271.8	1.59	271.8	0.64	271.8	4.51	271.8	1.47	271.8	0.63	271.8	0.39	271.8	-4.7	271.8	-1.62	271.8	-3.33	271.8	2.75	271.8	0.08	271.8	3.63	271.8	1.16	271.8	2.45	271.8	3.49	271.8	1.65
272.7	1.68	272.7	-4.75	272.7	1.39	272.7	3.31	272.7	4.25	272.7	7.66	272.7	0.49	272.7	-1.12	272.7	4.15	272.7	0.65	272.7	2.76	272.7	3.02	272.7	-1.26	272.7	2.63	272.7	2.36	272.7	-4.87	272.7	1.57	272.7	-2.55	272.7	2.49	272.7	-1.41	272.7	2.77	272.7	2.49	272.7	3.83	272.7	3.49	272.7	4.25
273.6	2.08	273.6	-8.19	273.6	3.53	273.6	0.25	273.6	2.04	273.6	6.03	273.6	1.7	273.6	-2.95	273.6	4.15	273.6	0.25	273.6	2.43	273.6	0.87	273.6	0.58	273.6	-0.79	273.6	1	273.6	-3.42	273.6	1.11	273.6	1.48	273.6	0.45	273.6	0.02	273.6	4.36	273.6	2.6	273.6	2.95	273.6	6.68	273.6	-0.5
274.5	0.77	274.5	-6.58	274.5	2.1	274.5	0.75	274.5	5.22	274.5	6.6	274.5	1.63	274.5	-1.55	274.5	0.11	274.5	-2.8	274.5	4.05	274.5	2.81	274.5	1.19	274.5	3.57	274.5	-1.47	274.5	-5.9	274.5	1.75	274.5	-0.16	274.5	-0.26	274.5	2.17	274.5	4.14	274.5	2.35	274.5	3.56	274.5	5.6	274.5	-0.85
275.4	1.24	275.4	-6.12	275.4	3.89	275.4	0.26	275.4	5.93	275.4	5.43	275.4	1.48	275.4	-0.59	275.4	2.68	275.4	0.07	275.4	2.23	275.4	2.04	275.4	1.43	275.4	1.11	275.4	0.04	275.4	-1.97	275.4	-0.29	275.4	-1.57	275.4	2.26	275.4	-0.03	275.4	2.64	275.4	4.57	275.4	3.62	275.4	5.71	275.4	2.08
276.3	1.63	276.3	-6.26	276.3	4.13	276.3	1.34	276.3	3.18	276.3	4.92	276.3	4.1	276.3	-1.55	276.3	3.17	276.3	-1.2	276.3	1.49	276.3	1.55	276.3	-1.1	276.3	-0.73	276.3	-0.91	276.3	-5.43	276.3	0.51	276.3	-0.4	276.3	0.79	276.3	-0.35	276.3	2.37	276.3	2.1	276.3	3.26	276.3	4.62	276.3	1.67
277.2	2.57	277.2	-5.91	277.2	1.58	277.2	1.27	277.2	5.58	277.2	4.53	277.2	2.81	277.2	-2.38	277.2	1.76	277.2	-0.68	277.2	2.4	277.2	4.44	277.2	2.48	277.2	-0.22	277.2	1.37	277.2	-5.97	277.2	1.49	277.2	0.64	277.2	0.75	277.2	-2.52	277.2	3.03	277.2	2.96	277.2	3.15	277.2	6.29	277.2	1.63
278.1	3.81	278.1	-5.94	278.1	2.7	278.1	1.41	278.1	1.61	278.1	7.16	278.1	1.99	278.1	-3.09	278.1	1.93	278.1	-0.97	278.1	2.22	278.1	4.89	278.1	2.44	278.1	1.29	278.1	-0.62	278.1	-6.15	278.1	0.47	278.1	0.58	278.1	1.39	278.1	0.45	278.1	5.34	278.1	0.71	278.1	3.15	278.1	4.03	278.1	1.95
279	0.13	279	-5.27	279	3.38	279	0.47	279	3.89	279	7.64	279	1.06	279	-3.41	279	0.55	279	-1.24	279	1.24	279	5.13	279	-0.98	279	1.76	279	-0.75	279	-4.64	279	0.14	279	-0.62	279	-0.09	279	-0.06	279	1.85	279	3.75	279	3.4	279	6.76	279	2.14
279.9	2.09	279.9	-3.79	279.9	0.09	279.9	2.49	279.9	-0.23	279.9	7.31	279.9	2.47	279.9	1.26	279.9	1.02	279.9	-0.2	279.9	-0.12	279.9	5.61	279.9	0.54	279.9	0.25	279.9	-0.16	279.9	-4.04	279.9	-1.96	279.9	-0.79	279.9	-1.74	279.9	0.89	279.9	1.54	279.9	0.65	279.9	3.74	279.9	6.33	279.9	-1.13
280.8	3.3	280.8	-6.49	280.8	1.13	280.8	-0.01	280.8	4.99	280.8	6.26	280.8	3.54	280.8	-3.01	280.8	3.41	280.8	-0.27	280.8	3.36	280.8	1.7	280.8	2.08	280.8	1.93	280.8	-0.09	280.8	-4.47	280.8	0.02	280.8	-1.76	280.8	1.89	280.8	1.82	280.8	2.84	280.8	2.59	280.8	0.36	280.8	4.33	280.8	-0.63
281.7	0.77	281.7	-7.9	281.7	5.03	281.7	0.01	281.7	3.49	281.7	7.26	281.7	2	281.7	-2.58	281.7	2.37	281.7	-0.01	281.7	2.61	281.7	3.36	281.7	0.41	281.7	2.05	281.7	-0.5	281.7	-7.5	281.7	1.29	281.7	-3.32	281.7	0.06	281.7	2	281.7	3.65	281.7	1.18	281.7	4.99	281.7	4.54	281.7	0.88
282.6	4.03	282.6	-6.06	282.6	0.36	282.6	1.06	282.6	4.21	282.6	6.9	282.6	3.63	282.6	-4.04	282.6	0.05	282.6	0.47	282.6	2.95	282.6	2.56	282.6	2.27	282.6	-0.01	282.6	0.27	282.6	-4.45	282.6	3.35	282.6	-3.04	282.6	1.78	282.6	0.62	282.6	2.39	282.6	0.67	282.6	3.28	282.6	4.63	282.6	1.43
283.5	2.94	283.5	-5.05	283.5	1.84	283.5	2.31	283.5	0.65	283.5	4.15	283.5	4.59	283.5	-0.11	283.5	2.15	283.5	1.96	283.5	-1.31	283.5	3.09	283.5	3.93	283.5	1.99	283.5	0.03	283.5	-3.59	283.5	-1.7	283.5	0.81	283.5	2.52	283.5	-1.84	283.5	4.97	283.5	1.58	283.5	1.4	283.5	4.76	283.5	1.35
284.4	3.87	284.4	-4.87	284.4	4.04	284.4	1.02	284.4	4.16	284.4	7.86	284.4	2.21	284.4	-1.55	284.4	1.38	284.4	-0.01	284.4	1.42	284.4	1.75	284.4	2.82	284.4	0.78	284.4	1.17	284.4	-4.7	284.4	-2.63	284.4	-1.96	284.4	1.61	284.4	-2.09	284.4	4.7	284.4	3.4	284.4	1.08	284.4	2.62	284.4	0.74
285.3	3.58	285.3	-6.09	285.3	2.77	285.3	-1.76	285.3	4.1	285.3	5.71	285.3	4.36	285.3	-2.15	285.3	2.18	285.3	-2.12	285.3	3.28	285.3	2.21	285.3	1.08	285.3	0.46	285.3	-1.41	285.3	-5.57	285.3	2.27	285.3	0.38	285.3	1.74	285.3	-1.51	285.3	4.47	285.3	1.59	285.3	5.13	285.3	6.16	285.3	3.19
286.2	0.88	286.2	-6.2	286.2	2.35	286.2	1.41	286.2	4.7	286.2	5.52	286.2	3.13	286.2	-2.63	286.2	1.24	286.2	-2.1	286.2	2.26	286.2	0.92	286.2	1.9	286.2	1.61	286.2	0.77	286.2	-6.81	286.2	0.78	286.2	0	286.2	-0.99	286.2	1.68	286.2	3.06	286.2	-0.16	286.2	3.67	286.2	6.54	286.2	-0.38
287.1	2.53	287.1	-4.76	287.1	1.13	287.1	-0.21	287.1	1.99	287.1	4.8	287.1	2.43	287.1	-2.9	287.1	2.12	287.1	-1.17	287.1	1.24	287.1	-0.17	287.1	-0.73	287.1	1	287.1	1.92	287.1	-6.17	287.1	-0.64	287.1	-1.08	287.1	-2.13	287.1	-0.5	287.1	2.39	287.1	0.65	287.1	2.78	287.1	6.29	287.1	-0.17
288	2.48	288	-6.88	288	1.8	288	1.34	288	2.82	288	5.62	288	0.7	288	-2.48	288	0.92	288	-0.41	288	0.35	288	1.95	288	2.1	288	-0.67	288	-0.21	288	-5.12	288	-1.64	288	0.16	288	1.69	288	-1.42	288	3.48	288	4.08	288	0.67	288	6.15	288	1.59
288.9	1.84	288.9	-4.98	288.9	3.96	288.9	0.15	288.9	1.23	288.9	4.48	288.9	0.76	288.9	-0.13	288.9	0.99	288.9	-0.96	288.9	0.83	288.9	1.82	288.9	1.57	288.9	0.35	288.9	0.92	288.9	-5.99	288.9	-0.14	288.9	-0.4	288.9	2	288.9	0.29	288.9	3.97	288.9	1.85	288.9	4.26	288.9	6.38	288.9	1.34
289.8	4.59	289.8	-6.36	289.8	2.01	289.8	0.03	289.8	5.38	289.8	5.25	289.8	2.69	289.8	-1.21	289.8	1.28	289.8	2.52	289.8	4.88	289.8	3.74	289.8	3.45	289.8	0.64	289.8	0.52	289.8	-4.24	289.8	1.27	289.8	0.25	289.8	0.93	289.8	-1.32	289.8	4.48	289.8	1.44	289.8	1.14	289.8	7.87	289.8	1.69
290.7	1.92	290.7	-7.36	290.7	2.08	290.7	0.92	290.7	7.01	290.7	6.05	290.7	1.58	290.7	-2.2	290.7	1.83	290.7	-2.77	290.7	4.15	290.7	3.28	290.7	-0.02	290.7	1.53	290.7	0.27	290.7	-8.25	290.7	-0.06	290.7	-1.01	290.7	-0.46	290.7	-0.6	290.7	3.16	290.7	0.95	290.7	4.46	290.7	5.29	290.7	-0.63
291.6	2.28	291.6	-7.09	291.6	3.19	291.6	0.8	291.6	2.96	291.6	6.37	291.6	0.25	291.6	-2.4	291.6	1.31	291.6	0.61	291.6	0.43	291.6	2.43	291.6	0.84	291.6	-0.3	291.6	-0.13	291.6	-5.11	291.6	-2.04	291.6	-1.21	291.6	0.28	291.6	1.81	291.6	4.43	291.6	2.46	291.6	2.48	291.6	5.85	291.6	1.62
292.5	1.73	292.5	-6.65	292.5	1.86	292.5	-0.39	292.5	3.71	292.5	5.98	292.5	3.21	292.5	-1.37	292.5	1.51	292.5	-2.85	292.5	2.27	292.5	3.18	292.5	-0.21	292.5	1.66	292.5	0.25	292.5	-7.22	292.5	0.88	292.5	0.36	292.5	-2.09	292.5	0.15	292.5	3.62	292.5	0.98	292.5	2.12	292.5	5.12	292.5	-1.66
293.4	1.19	293.4	-6.93	293.4	3.64	293.4	0.94	293.4	0.03	293.4	7.66	293.4	2.24	293.4	-3.97	293.4	1.52	293.4	2.42	293.4	0.65	293.4	4.04	293.4	1.87	293.4	0.22	293.4	0.09	293.4	-3.57	293.4	-0.14	293.4	0.23	293.4	0.91	293.4	-0.02	293.4	3.47	293.4	4.61	293.4	4.89	293.4	5.58	293.4	-0.03
294.3	1.53	294.3	-5.68	294.3	1.07	294.3	0.42	294.3	5.15	294.3	7.51	294.3	1.5	294.3	-0.1	294.3	2.93	294.3	-1.02	294.3	4.16	294.3	2.74	294.3	-0.09	294.3	1.6	294.3	0.65	294.3	-4.25	294.3	1.51	294.3	-1.93	294.3	1.04	294.3	1.61	294.3	4.51	294.3	0.2	294.3	3.82	294.3	5.01	294.3	2.41
295.2	3.41	295.2	-8.42	295.2	6.81	295.2	1.17	295.2	2.9	295.2	6.86	295.2	2.5	295.2	-1.24	295.2	4.16	295.2	-1.81	295.2	3.03	295.2	2.08	295.2	3.71	295.2	2.15	295.2	2.09	295.2	-4.96	295.2	0.33	295.2	-2.17	295.2	1.15	295.2	0.54	295.2	6.01	295.2	1.16	295.2	2.45	295.2	3.75	295.2	1.82
296.1	3	296.1	-4.69	296.1	2.49	296.1	4.65	296.1	3.82	296.1	5.71	296.1	1.42	296.1	-0.51	296.1	4	296.1	3.24	296.1	2.31	296.1	3.57	296.1	-0.14	296.1	2.6	296.1	0.29	296.1	-3.59	296.1	-0.87	296.1	1.16	296.1	-1.11	296.1	1.77	296.1	4.35	296.1	4.21	296.1	3.01	296.1	6.47	296.1	-1.03
297	0.34	297	-6.2	297	1.25	297	0.97	297	4.19	297	9.5	297	2.27	297	-1.79	297	1.23	297	2.4	297	2.06	297	5.62	297	1.92	297	0.81	297	-1.75	297	-4.99	297	2.46	297	-0.63	297	2.32	297	-0.25	297	2.14	297	2.37	297	4.65	297	5.17	297	2.07
297.9	1.88	297.9	-4.76	297.9	2.6	297.9	0.92	297.9	2.75	297.9	7.86	297.9	2.05	297.9	-1.83	297.9	2.18	297.9	-0.94	297.9	2.5	297.9	1.29	297.9	2.22	297.9	0.93	297.9	1.11	297.9	-6.63	297.9	0.92	297.9	-2.31	297.9	1.11	297.9	-0.08	297.9	3.21	297.9	3.29	297.9	4.65	297.9	7.3	297.9	0.77
298.8	4.22	298.8	-5.95	298.8	3.13	298.8	1.37	298.8	3.49	298.8	5.89	298.8	2.74	298.8	0.5	298.8	1.04	298.8	-0.99	298.8	2.4	298.8	2.28	298.8	2.5	298.8	0.08	298.8	-1.81	298.8	-2.66	298.8	-0.66	298.8	-3.07	298.8	0.73	298.8	0.47	298.8	5.37	298.8	3.07	298.8	2.74	298.8	5.24	298.8	0.58
299.7	1.56	299.7	-3.82	299.7	3.78	299.7	1.37	299.7	3.25	299.7	5.42	299.7	0.56	299.7	-1.53	299.7	2.23	299.7	-0.15	299.7	3.23	299.7	3.31	299.7	1.2	299.7	0.19	299.7	-1.28	299.7	-5.69	299.7	1.29	299.7	1.99	299.7	1.1	299.7	1.09	299.7	2.98	299.7	1.97	299.7	1.5	299.7	7.94	299.7	0.13
300.6	1.57	300.6	-8.94	300.6	2.6	300.6	0.33	300.6	3.74	300.6	4.53	300.6	1.97	300.6	-2.96	300.6	0.86	300.6	1.14	300.6	1.99	300.6	3.21	300.6	0.22	300.6	-2.03	300.6	-2.52	300.6	-3.77	300.6	-1.31	300.6	-0.9	300.6	0.4	300.6	1.92	300.6	2.62	300.6	3.14	300.6	4.07	300.6	5.04	300.6	-0.56
301.5	2.42	301.5	-9.1	301.5	2.92	301.5	1.97	301.5	4.71	301.5	7.29	301.5	2.5	301.5	-2.83	301.5	3.53	301.5	1.03	301.5	4.19	301.5	3.59	301.5	2.21	301.5	2.24	301.5	1.16	301.5	-2.69	301.5	-0.33	301.5	-1.8	301.5	3.84	301.5	-0.43	301.5	3.73	301.5	2.28	301.5	1.37	301.5	8.27	301.5	3.37
302.4	4.8	302.4	-6.46	302.4	3.2	302.4	-0.1	302.4	2.99	302.4	7.82	302.4	3.88	302.4	0.37	302.4	2.93	302.4	-2.25	302.4	1.77	302.4	3.81	302.4	2.18	302.4	3.61	302.4	-1.39	302.4	-6.28	302.4	-1.68	302.4	-2.81	302.4	0.18	302.4	0.36	302.4	2.89	302.4	1.96	302.4	3.72	302.4	5.97	302.4	1.65
303.3	2.15	303.3	-4.59	303.3	0.64	303.3	0.37	303.3	4.47	303.3	3.47	303.3	1.25	303.3	-0.29	303.3	1.08	303.3	-1.66	303.3	1.55	303.3	1.14	303.3	4.02	303.3	0.15	303.3	-0.08	303.3	-5.08	303.3	-0.02	303.3	-0.04	303.3	1.56	303.3	2.09	303.3	3.68	303.3	2.99	303.3	3.71	303.3	6.59	303.3	0.84
304.2	2.57	304.2	-3.53	304.2	0.77	304.2	-2.26	304.2	6.69	304.2	6.12	304.2	1.36	304.2	1.79	304.2	0.75	304.2	-3.65	304.2	4.57	304.2	4.22	304.2	-2.58	304.2	2.97	304.2	0.3	304.2	-5.83	304.2	0.87	304.2	2.75	304.2	1.1	304.2	-0.41	304.2	4.21	304.2	3.12	304.2	4.94	304.2	9.55	304.2	2.91
305.1	2.57	305.1	-9.41	305.1	2.8	305.1	0.27	305.1	2.6	305.1	5.56	305.1	3.24	305.1	-3.82	305.1	4.44	305.1	-2.18	305.1	0.87	305.1	1.38	305.1	2.81	305.1	-0.32	305.1	1.17	305.1	-5.44	305.1	0.86	305.1	-1.71	305.1	0.09	305.1	1.52	305.1	3.55	305.1	5.38	305.1	4.49	305.1	3.01	305.1	-1.22
306	1.48	306	-7.56	306	2.82	306	1.06	306	5.21	306	4.47	306	2.02	306	-2.51	306	3.54	306	-1.54	306	3.18	306	4.31	306	0.56	306	0.89	306	2.7	306	-6.96	306	-0.45	306	0.48	306	2.77	306	-0.6	306	6.25	306	1.56	306	1.39	306	6.07	306	0.89
306.9	3.6	306.9	-7.9	306.9	3.28	306.9	-1.65	306.9	6.11	306.9	6.07	306.9	2.73	306.9	-3.89	306.9	0.98	306.9	-1.11	306.9	2.3	306.9	1.58	306.9	1.76	306.9	0.85	306.9	-0.71	306.9	-5.07	306.9	-1.07	306.9	-2.53	306.9	0.13	306.9	1.37	306.9	3.92	306.9	3.33	306.9	3.75	306.9	6.49	306.9	2.23
307.8	2.99	307.8	-5.33	307.8	4.28	307.8	2.88	307.8	6.33	307.8	6.58	307.8	1.67	307.8	-1.76	307.8	0.62	307.8	-0.26	307.8	4.9	307.8	5.23	307.8	0.32	307.8	-2.13	307.8	0.16	307.8	-6.35	307.8	-0.81	307.8	-0.64	307.8	1.78	307.8	-2.17	307.8	4.21	307.8	3.83	307.8	2.48	307.8	5.39	307.8	3.71
308.7	4.39	308.7	-6.87	308.7	2.95	308.7	-2.3	308.7	5.34	308.7	5.82	308.7	1.35	308.7	-0.91	308.7	2.81	308.7	-4.1	308.7	3.59	308.7	2.85	308.7	-0.17	308.7	1.82	308.7	-0.08	308.7	-5.69	308.7	-2.12	308.7	-2.09	308.7	2.92	308.7	0.06	308.7	3.77	308.7	1.37	308.7	1.16	308.7	4.42	308.7	1.25
309.6	-1.82	309.6	-7.21	309.6	4.99	309.6	1.09	309.6	5.15	309.6	6.91	309.6	-0.91	309.6	-1.08	309.6	2.78	309.6	-0.07	309.6	4.66	309.6	2.65	309.6	1.42	309.6	-1.45	309.6	1.33	309.6	-4.59	309.6	2.29	309.6	-1.54	309.6	1.29	309.6	-0.25	309.6	3.51	309.6	1.6	309.6	4.02	309.6	5.18	309.6	1.01
310.5	4.35	310.5	-5.21	310.5	3.85	310.5	0.91	310.5	7.05	310.5	6.72	310.5	2.25	310.5	-1.4	310.5	2.94	310.5	-2.56	310.5	2.07	310.5	4.64	310.5	-0.39	310.5	-0.18	310.5	-1.58	310.5	-5.92	310.5	-1.07	310.5	-0.39	310.5	-1.55	310.5	-2.22	310.5	5.07	310.5	3.52	310.5	4.19	310.5	6.62	310.5	1.38
311.4	1.66	311.4	-4.83	311.4	3.77	311.4	1.55	311.4	4.79	311.4	8.41	311.4	5.92	311.4	-0.82	311.4	0.74	311.4	-1.99	311.4	2.11	311.4	4.91	311.4	1.41	311.4	0.81	311.4	1.41	311.4	-7.15	311.4	0.42	311.4	0.74	311.4	1.95	311.4	0.28	311.4	5.69	311.4	2.18	311.4	3.21	311.4	8.39	311.4	2.74
312.3	2.26	312.3	-9.01	312.3	2.66	312.3	-0.23	312.3	3.51	312.3	5.85	312.3	2.65	312.3	-4.17	312.3	0.54	312.3	-2.2	312.3	1.28	312.3	-0.93	312.3	-1.68	312.3	1.19	312.3	0.09	312.3	-3.77	312.3	0.24	312.3	-0.49	312.3	1.66	312.3	0.65	312.3	5.31	312.3	4.08	312.3	5.12	312.3	6.24	312.3	2.28
313.2	0.93	313.2	-5.39	313.2	4.04	313.2	0.44	313.2	5.83	313.2	6.22	313.2	3.99	313.2	-2.19	313.2	0.93	313.2	-1.53	313.2	5.21	313.2	3.42	313.2	3.45	313.2	-0.42	313.2	0.06	313.2	-7.53	313.2	1.26	313.2	-1.05	313.2	2.15	313.2	0.06	313.2	3.3	313.2	-0.62	313.2	2.47	313.2	7.88	313.2	-0.74
314.1	2.9	314.1	-5.8	314.1	3.18	314.1	1.23	314.1	2.24	314.1	10.16	314.1	2.64	314.1	-0.3	314.1	1.69	314.1	0.25	314.1	0.79	314.1	6.44	314.1	-1.41	314.1	2.74	314.1	-0.95	314.1	-6.9	314.1	-2.15	314.1	-0.14	314.1	0.96	314.1	-0.63	314.1	3.69	314.1	0.54	314.1	3.13	314.1	5.06	314.1	2.78
315	1.55	315	-7.13	315	3.64	315	1.11	315	4.48	315	5.75	315	1.64	315	-0.48	315	1.76	315	0.53	315	1.95	315	2.45	315	0.92	315	0.92	315	0.9	315	-6.36	315	-1.8	315	2.08	315	1.29	315	1.41	315	5.75	315	0.59	315	2.32	315	7.07	315	2.1
315.9	4.89	315.9	-6.14	315.9	3.71	315.9	0.1	315.9	3.9	315.9	8.88	315.9	3.2	315.9	-2.39	315.9	2.53	315.9	-2.39	315.9	2.77	315.9	3.54	315.9	1.1	315.9	2.86	315.9	1.99	315.9	-8.22	315.9	1.19	315.9	-0.52	315.9	1.13	315.9	0.9	315.9	3.14	315.9	0.9	315.9	4.02	315.9	3.41	315.9	2.27
316.8	4.22	316.8	-6.86	316.8	2.42	316.8	1.94	316.8	3.69	316.8	5.76	316.8	2.25	316.8	-3.93	316.8	1.29	316.8	0.04	316.8	3.71	316.8	0.6	316.8	-3.07	316.8	-0.73	316.8	-0.72	316.8	-5.95	316.8	-0.57	316.8	-2.16	316.8	0.16	316.8	-1.79	316.8	5.04	316.8	1.77	316.8	1.78	316.8	5.84	316.8	0.67
317.7	3.86	317.7	-8.84	317.7	5.76	317.7	-0.92	317.7	4.15	317.7	7.03	317.7	3.73	317.7	-1.09	317.7	1.2	317.7	-0.88	317.7	3.62	317.7	3.61	317.7	1.93	317.7	2.26	317.7	2.71	317.7	-8.72	317.7	0.16	317.7	0.79	317.7	0.85	317.7	1.17	317.7	7.58	317.7	1.59	317.7	3.4	317.7	7.66	317.7	1.12
318.6	0.66	318.6	-7.92	318.6	3.33	318.6	-2.76	318.6	5.27	318.6	6.25	318.6	1.63	318.6	-4.31	318.6	0.44	318.6	-2.85	318.6	-0.8	318.6	2.48	318.6	2.42	318.6	-0.58	318.6	-0.23	318.6	-5.94	318.6	-2.42	318.6	-0.65	318.6	1.32	318.6	1.85	318.6	4.61	318.6	0.88	318.6	2.05	318.6	7.48	318.6	0.9
319.5	1.49	319.5	-4.87	319.5	2.75	319.5	0.82	319.5	3.92	319.5	4	319.5	2.05	319.5	1.14	319.5	1.59	319.5	-0.67	319.5	2.73	319.5	-1.23	319.5	2.53	319.5	1.63	319.5	-2.24	319.5	-6.11	319.5	-0.19	319.5	-1.76	319.5	2.99	319.5	0.7	319.5	3.27	319.5	1.72	319.5	2.57	319.5	6.26	319.5	2.31
320.4	3.98	320.4	-8.55	320.4	3.79	320.4	0.46	320.4	1.54	320.4	9.54	320.4	1.6	320.4	-1.06	320.4	3.99	320.4	0.44	320.4	0.5	320.4	6.93	320.4	-0.37	320.4	0.58	320.4	1.62	320.4	-7.19	320.4	-0.02	320.4	-1	320.4	0.26	320.4	0.63	320.4	4.89	320.4	0.61	320.4	2.84	320.4	4.71	320.4	1.99
321.3	2.28	321.3	-7.15	321.3	2.23	321.3	2.05	321.3	2.72	321.3	6.07	321.3	2.15	321.3	-1.62	321.3	2.6	321.3	1.11	321.3	1.25	321.3	2.24	321.3	1.2	321.3	-0.03	321.3	0.55	321.3	-6.13	321.3	-2.75	321.3	-0.06	321.3	0.94	321.3	0.68	321.3	5.6	321.3	1.12	321.3	2.64	321.3	5.27	321.3	1.16
322.2	4.02	322.2	-8.91	322.2	4.8	322.2	1.36	322.2	2.79	322.2	5.96	322.2	3.63	322.2	-1.45	322.2	1.21	322.2	2.31	322.2	1.51	322.2	0.84	322.2	-0.61	322.2	1.09	322.2	0.09	322.2	-3.41	322.2	-2.73	322.2	-1.31	322.2	1.48	322.2	2.42	322.2	3.89	322.2	4.13	322.2	2.7	322.2	8.48	322.2	2.87
323.1	2.91	323.1	-5.37	323.1	3.32	323.1	-0.09	323.1	6.24	323.1	6.81	323.1	1.76	323.1	-0.67	323.1	2.19	323.1	-2.33	323.1	2.83	323.1	4.6	323.1	-0.45	323.1	1.14	323.1	-1.92	323.1	-7.11	323.1	-0.74	323.1	-1.53	323.1	0.51	323.1	-0.11	323.1	3.05	323.1	3.7	323.1	2.53	323.1	5.93	323.1	1.66
324	0.61	324	-7.18	324	-0.85	324	3.06	324	3.92	324	6.46	324	2.68	324	-2.55	324	2.48	324	1.2	324	2.75	324	2.66	324	3.14	324	-2.12	324	0.76	324	-6.48	324	2.75	324	-1.67	324	4.11	324	2.17	324	4.87	324	1.89	324	3.03	324	6.12	324	1.48
324.9	1.67	324.9	-6.97	324.9	2.12	324.9	0.59	324.9	6.15	324.9	7.47	324.9	0.99	324.9	-1.07	324.9	1.59	324.9	0.04	324.9	4.53	324.9	3.31	324.9	-0.19	324.9	0.84	324.9	0.02	324.9	-4.88	324.9	1.29	324.9	-0.49	324.9	1.44	324.9	1.06	324.9	5.8	324.9	1.66	324.9	2.42	324.9	6.63	324.9	1.05
325.8	1.44	325.8	-5.07	325.8	4.04	325.8	0.69	325.8	5.13	325.8	7.15	325.8	2.39	325.8	-0.65	325.8	1.12	325.8	-1.05	325.8	2.49	325.8	1.82	325.8	1.23	325.8	0.59	325.8	0.56	325.8	-5.81	325.8	0.72	325.8	-2.86	325.8	0.65	325.8	1.65	325.8	6.35	325.8	3.02	325.8	4.56	325.8	6.7	325.8	-1.37
326.7	2.28	326.7	-3.92	326.7	3.39	326.7	0.33	326.7	4.42	326.7	7.69	326.7	0.07	326.7	0.22	326.7	0.2	326.7	-2.7	326.7	2.44	326.7	5.38	326.7	1.95	326.7	0.38	326.7	-1.12	326.7	-6.27	326.7	0.04	326.7	1.96	326.7	2.25	326.7	-1.15	326.7	4.25	326.7	0.56	326.7	1.84	326.7	7.68	326.7	1.39
327.6	1.71	327.6	-4.22	327.6	3.94	327.6	-1.1	327.6	3.9	327.6	6.95	327.6	2.07	327.6	-0.63	327.6	1.85	327.6	-0.81	327.6	5.31	327.6	5.89	327.6	1.24	327.6	1.15	327.6	0.97	327.6	-5.4	327.6	0.63	327.6	0.38	327.6	0.35	327.6	-0.15	327.6	6.29	327.6	2.76	327.6	3.19	327.6	5.52	327.6	1.03
328.5	2.64	328.5	-6.58	328.5	6.28	328.5	3.89	328.5	3.87	328.5	7.5	328.5	2.62	328.5	-0.01	328.5	3.06	328.5	0.53	328.5	2.42	328.5	5.04	328.5	0	328.5	-1.54	328.5	0.94	328.5	-8	328.5	-1.13	328.5	-0.85	328.5	2.54	328.5	-0.84	328.5	4.35	328.5	1.84	328.5	3.49	328.5	6.1	328.5	1.19
329.4	2.91	329.4	-6.69	329.4	3.98	329.4	0.79	329.4	2.99	329.4	7.33	329.4	3.57	329.4	-1.73	329.4	1.66	329.4	-3.24	329.4	1.42	329.4	1.57	329.4	1.03	329.4	2	329.4	0.41	329.4	-4.32	329.4	-0.79	329.4	0.3	329.4	1.76	329.4	0.2	329.4	4.84	329.4	2.6	329.4	3.98	329.4	7.6	329.4	1.96
330.3	1.69	330.3	-5.74	330.3	3.08	330.3	1.09	330.3	5.03	330.3	6.48	330.3	1.78	330.3	-1.65	330.3	3.21	330.3	0.59	330.3	4.69	330.3	3.87	330.3	1.6	330.3	-0.83	330.3	2.26	330.3	-5.69	330.3	2.16	330.3	-0.98	330.3	0.54	330.3	-1.01	330.3	4.14	330.3	3.09	330.3	5.1	330.3	8.76	330.3	2.4
331.2	1.43	331.2	-3.34	331.2	2.89	331.2	-0.69	331.2	3.24	331.2	6.23	331.2	4.01	331.2	-0.05	331.2	2.19	331.2	-1.55	331.2	1.76	331.2	3.72	331.2	0.62	331.2	0.18	331.2	-0.63	331.2	-6.37	331.2	-0.82	331.2	-0.35	331.2	1.1	331.2	-0.09	331.2	6.06	331.2	1.78	331.2	4.02	331.2	4.36	331.2	2.62
332.1	2.06	332.1	-7.46	332.1	4.46	332.1	2.38	332.1	3.5	332.1	5.77	332.1	2.04	332.1	-3.92	332.1	3.94	332.1	-2.37	332.1	2.57	332.1	1.64	332.1	0.86	332.1	-3.04	332.1	-1.13	332.1	-4.19	332.1	-1.86	332.1	-1.38	332.1	0.4	332.1	-1.32	332.1	3.22	332.1	3.17	332.1	4.28	332.1	7.59	332.1	-1
333	2.08	333	-6.24	333	4.39	333	-0.12	333	5.91	333	6.55	333	2.46	333	-0.39	333	2.32	333	-0.23	333	0.73	333	4.31	333	-2.58	333	0.05	333	-0.45	333	-3.09	333	-1.29	333	1.14	333	0.2	333	-1.05	333	4.87	333	2.18	333	3.87	333	7.33	333	0.75
333.9	4.43	333.9	-7.97	333.9	0.48	333.9	0.83	333.9	3.23	333.9	7.33	333.9	3.73	333.9	-1.53	333.9	-1.17	333.9	-2.16	333.9	2.24	333.9	3.66	333.9	1.17	333.9	-0.06	333.9	-2.74	333.9	-6.84	333.9	0.54	333.9	-0.92	333.9	1.63	333.9	1.12	333.9	5.14	333.9	2.97	333.9	4.23	333.9	5.59	333.9	1.37
334.8	2.19	334.8	-5.14	334.8	2.26	334.8	1	334.8	5.88	334.8	3.73	334.8	1.24	334.8	-0.75	334.8	1.77	334.8	0.75	334.8	3.26	334.8	1.46	334.8	0.73	334.8	0.73	334.8	-0.44	334.8	-4.42	334.8	0.1	334.8	-0.07	334.8	1.3	334.8	1.24	334.8	5.78	334.8	4.65	334.8	3.61	334.8	6.26	334.8	1.13
335.7	3.56	335.7	-7.03	335.7	2.34	335.7	0.62	335.7	6.72	335.7	7.05	335.7	2.18	335.7	-2.5	335.7	1.25	335.7	-1.72	335.7	4.31	335.7	5.03	335.7	2.31	335.7	-0.5	335.7	0.55	335.7	-5.66	335.7	-0.75	335.7	0.68	335.7	0.33	335.7	0.74	335.7	4.4	335.7	3.34	335.7	2.98	335.7	6.81	335.7	2.24
336.6	4.25	336.6	-9.07	336.6	2.4	336.6	0.95	336.6	2.84	336.6	8.41	336.6	1.89	336.6	-1.11	336.6	1.69	336.6	-0.93	336.6	2.41	336.6	4.12	336.6	0.71	336.6	0.73	336.6	-0.63	336.6	-8.49	336.6	-2.39	336.6	-0.94	336.6	1.66	336.6	0.26	336.6	2.47	336.6	1.45	336.6	3.74	336.6	5.84	336.6	0.4
337.5	3.79	337.5	-7.8	337.5	1.66	337.5	1.31	337.5	3.07	337.5	4.28	337.5	0.92	337.5	-0.11	337.5	0.84	337.5	1.62	337.5	2.65	337.5	1.76	337.5	0.11	337.5	1.83	337.5	0.77	337.5	-4.86	337.5	0.53	337.5	-0.02	337.5	1.9	337.5	1.53	337.5	4.17	337.5	2.88	337.5	4.12	337.5	7.59	337.5	-0.61
338.4	3.27	338.4	-7.66	338.4	1.35	338.4	-3.9	338.4	2.59	338.4	4.94	338.4	3.21	338.4	-1.92	338.4	2.9	338.4	-0.74	338.4	1.71	338.4	2.65	338.4	0.73	338.4	1.04	338.4	-0.48	338.4	-6.83	338.4	-0.75	338.4	-0.49	338.4	3.52	338.4	2.12	338.4	6.78	338.4	1.24	338.4	2.38	338.4	7.46	338.4	1.78
339.3	2.94	339.3	-4.01	339.3	3.38	339.3	0.49	339.3	5.23	339.3	7.44	339.3	0.61	339.3	-1.2	339.3	3.18	339.3	-0.53	339.3	3.13	339.3	4.15	339.3	0.73	339.3	1.04	339.3	1.48	339.3	-6.42	339.3	0.97	339.3	-3.11	339.3	0.26	339.3	0.09	339.3	3.26	339.3	2.15	339.3	4.72	339.3	6.62	339.3	2.08
340.2	3.39	340.2	-6.07	340.2	3.7	340.2	-0.87	340.2	5.27	340.2	5.61	340.2	0.59	340.2	-0.47	340.2	2.74	340.2	0.67	340.2	3.52	340.2	2.64	340.2	-0.04	340.2	-0.17	340.2	-0.41	340.2	-7.34	340.2	-0.38	340.2	-3.08	340.2	0.96	340.2	-0.22	340.2	5.46	340.2	-0.1	340.2	2.92	340.2	4.61	340.2	1.14
341.1	3.76	341.1	-8.25	341.1	3.42	341.1	0.29	341.1	4.01	341.1	6.95	341.1	3.93	341.1	-2.96	341.1	2.39	341.1	0.35	341.1	3.46	341.1	4.27	341.1	1.92	341.1	2.02	341.1	0.32	341.1	-4.75	341.1	-0.3	341.1	-3.21	341.1	2.66	341.1	1.76	341.1	5.73	341.1	4.52	341.1	0.92	341.1	5.78	341.1	1.68
342	2.96	342	-6.77	342	3.19	342	0.9	342	3.24	342	4.01	342	3.92	342	-0.93	342	0.02	342	-1.98	342	2	342	1.15	342	1.2	342	-1.52	342	-0.11	342	-6.21	342	-1.96	342	-2.18	342	0.38	342	-0.03	342	2.76	342	3.42	342	4.24	342	6.86	342	1.38
342.9	2.69	342.9	-6.58	342.9	1.7	342.9	-0.58	342.9	5.35	342.9	9.7	342.9	1.94	342.9	0.02	342.9	2.31	342.9	-1.22	342.9	4.99	342.9	6.36	342.9	-1.37	342.9	0.76	342.9	0.32	342.9	-4.71	342.9	4.58	342.9	-0.06	342.9	3.32	342.9	-1.85	342.9	4.66	342.9	2.14	342.9	6.02	342.9	5.58	342.9	4.79
343.8	3.57	343.8	-5.15	343.8	3.26	343.8	-0.29	343.8	5.1	343.8	6.08	343.8	4.27	343.8	-0.85	343.8	1.78	343.8	0.26	343.8	2.38	343.8	0.59	343.8	0.38	343.8	1.37	343.8	0.03	343.8	-7.15	343.8	-2	343.8	-1.95	343.8	3.26	343.8	2.49	343.8	5.77	343.8	2.33	343.8	3.44	343.8	6.55	343.8	0.78
344.7	5.45	344.7	-3.96	344.7	4.67	344.7	-1.07	344.7	4.19	344.7	7.34	344.7	4.77	344.7	-0.05	344.7	2.52	344.7	-2.14	344.7	2.87	344.7	3.22	344.7	2.19	344.7	-0.45	344.7	0.65	344.7	-5.55	344.7	0.5	344.7	0.66	344.7	1.11	344.7	0.65	344.7	5.31	344.7	4.28	344.7	4.53	344.7	5.75	344.7	2.49
345.6	1.53	345.6	-6.49	345.6	1.66	345.6	0.54	345.6	1.28	345.6	7.13	345.6	0.28	345.6	-1.31	345.6	2.97	345.6	-4.34	345.6	3.34	345.6	4.8	345.6	-0.19	345.6	0.48	345.6	1.78	345.6	-6.45	345.6	-0.57	345.6	-2.17	345.6	-0.27	345.6	0.81	345.6	5.12	345.6	4.72	345.6	2.21	345.6	6.87	345.6	0.75
346.5	2.48	346.5	-5.76	346.5	1.74	346.5	-0.39	346.5	3.76	346.5	5.52	346.5	0.88	346.5	-2.55	346.5	4.87	346.5	0.42	346.5	4.2	346.5	4.28	346.5	1.54	346.5	0.79	346.5	1.96	346.5	-4.46	346.5	3.05	346.5	-1.58	346.5	0.17	346.5	0.84	346.5	2.27	346.5	3.73	346.5	4.16	346.5	4.98	346.5	-1.07
347.4	3.38	347.4	-7.67	347.4	3.44	347.4	-0.91	347.4	1.78	347.4	3.71	347.4	2.71	347.4	-0.8	347.4	0.41	347.4	-0.86	347.4	0.05	347.4	2.86	347.4	-0.58	347.4	-0.07	347.4	-2.1	347.4	-6.4	347.4	-1.7	347.4	-1.22	347.4	1.67	347.4	-0.35	347.4	3.77	347.4	3.7	347.4	2.17	347.4	6.22	347.4	1.8
348.3	2.44	348.3	-8.19	348.3	1.37	348.3	-1.97	348.3	2.3	348.3	4.69	348.3	1.85	348.3	-0.69	348.3	0.14	348.3	-0.44	348.3	1.58	348.3	2.48	348.3	-1.28	348.3	0.52	348.3	1.87	348.3	-5.64	348.3	-0.14	348.3	0.05	348.3	0.72	348.3	2.24	348.3	4.86	348.3	3.05	348.3	4.22	348.3	8.24	348.3	-0.02
349.2	2.26	349.2	-8.94	349.2	4.09	349.2	-0.85	349.2	4.24	349.2	7.14	349.2	1.99	349.2	-2.11	349.2	4.05	349.2	0.52	349.2	2.74	349.2	2.59	349.2	2.24	349.2	2.07	349.2	0.48	349.2	-5.71	349.2	1.58	349.2	1.13	349.2	0.96	349.2	2.35	349.2	4.03	349.2	1.36	349.2	4.49	349.2	8.45	349.2	-0.04
350.1	2.38	350.1	-6.16	350.1	3.77	350.1	-0.35	350.1	4.33	350.1	7.33	350.1	2.67	350.1	0.52	350.1	-0.49	350.1	-1.21	350.1	-1.51	350.1	3.61	350.1	-0.8	350.1	-1.88	350.1	-0.32	350.1	-6.86	350.1	-0.65	350.1	-3.64	350.1	1.38	350.1	-1.13	350.1	5.58	350.1	-0.07	350.1	5.79	350.1	5.26	350.1	3.02
351	2.87	351	-7.69	351	4.32	351	0.08	351	2.83	351	4.61	351	2.5	351	-3.41	351	3.15	351	-2.17	351	3.89	351	1.24	351	1.38	351	-0.59	351	0.15	351	-6.76	351	-0.16	351	0.04	351	-0.16	351	0.15	351	4.54	351	3.25	351	3.32	351	7.47	351	-2.08
351.9	3.26	351.9	-5.41	351.9	5.99	351.9	0.51	351.9	4.66	351.9	5.49	351.9	1.41	351.9	-1.28	351.9	3.2	351.9	-0.95	351.9	2.81	351.9	2.79	351.9	-1.48	351.9	1.12	351.9	0.89	351.9	-4.66	351.9	-1.62	351.9	-0.88	351.9	0.12	351.9	2.47	351.9	4.98	351.9	2.4	351.9	1.94	351.9	4.33	351.9	-1.07
352.8	2	352.8	-3.99	352.8	4.37	352.8	-0.47	352.8	3.36	352.8	6.57	352.8	1.14	352.8	-1.7	352.8	1.11	352.8	-1.39	352.8	2.3	352.8	2.48	352.8	0.65	352.8	-0.5	352.8	-2.15	352.8	-6.76	352.8	-0.4	352.8	-1.46	352.8	-0.34	352.8	2.45	352.8	4.04	352.8	0.04	352.8	5.8	352.8	7.3	352.8	-0.63
353.7	3.86	353.7	-7.31	353.7	1.86	353.7	2.25	353.7	4.02	353.7	7.37	353.7	1.9	353.7	0.07	353.7	0.96	353.7	0.56	353.7	4.79	353.7	4.17	353.7	1.08	353.7	0.82	353.7	0.08	353.7	-5.45	353.7	-1.89	353.7	0.58	353.7	1.04	353.7	1.21	353.7	3.83	353.7	1.98	353.7	1.88	353.7	7.38	353.7	1.11
354.6	1.97	354.6	-6.57	354.6	2	354.6	2.71	354.6	3.91	354.6	8.1	354.6	1.73	354.6	-0.32	354.6	2.32	354.6	-0.35	354.6	2.85	354.6	5.63	354.6	0.63	354.6	1.77	354.6	0.04	354.6	-7.49	354.6	0.05	354.6	1.85	354.6	0.66	354.6	0.43	354.6	1.87	354.6	2.46	354.6	2.12	354.6	6.16	354.6	3.69
355.5	2.68	355.5	-3.88	355.5	3.09	355.5	-0.33	355.5	3.5	355.5	5.71	355.5	3.92	355.5	-2.76	355.5	4.18	355.5	-0.77	355.5	3.77	355.5	3.72	355.5	-1.18	355.5	0.52	355.5	-0.58	355.5	-7.34	355.5	2.18	355.5	-2.3	355.5	-0.95	355.5	1.32	355.5	3.65	355.5	3.72	355.5	3.46	355.5	4.91	355.5	0.59
356.4	3	356.4	-5.76	356.4	1.77	356.4	-2.38	356.4	7.03	356.4	7.12	356.4	0.77	356.4	-2.45	356.4	1.45	356.4	-1.01	356.4	4.3	356.4	4.74	356.4	-3.49	356.4	-0.02	356.4	1.85	356.4	-6.8	356.4	0.68	356.4	-2.29	356.4	0.95	356.4	1.88	356.4	5.89	356.4	3.08	356.4	4.33	356.4	4.53	356.4	-0.01
357.3	3.67	357.3	-4.91	357.3	2.62	357.3	1.32	357.3	2.34	357.3	7.33	357.3	3.11	357.3	1.2	357.3	1.92	357.3	-2.15	357.3	2.74	357.3	4.08	357.3	1.79	357.3	1.38	357.3	1.68	357.3	-5.47	357.3	1.46	357.3	-1.23	357.3	2.18	357.3	-0.11	357.3	4.73	357.3	4.92	357.3	3.42	357.3	6.84	357.3	1.06
358.2	2.59	358.2	-8.42	358.2	1.6	358.2	-1.78	358.2	1.34	358.2	7.36	358.2	1.82	358.2	-2.05	358.2	2.33	358.2	-3.5	358.2	1.95	358.2	3.27	358.2	0.68	358.2	1.46	358.2	-1.58	358.2	-7.59	358.2	-0.14	358.2	-2.4	358.2	1.99	358.2	1.43	358.2	3.34	358.2	3.03	358.2	3.8	358.2	6.75	358.2	-0.16
359.1	2.92	359.1	-6	359.1	2.56	359.1	0.79	359.1	5.95	359.1	5.14	359.1	4.35	359.1	-1.89	359.1	2.92	359.1	-3.28	359.1	3.01	359.1	2.74	359.1	2.03	359.1	0.29	359.1	1.36	359.1	-6.97	359.1	3.06	359.1	-0.1	359.1	1.47	359.1	0.25	359.1	3.09	359.1	3.22	359.1	3.92	359.1	8.52	359.1	0.69
360	5.3	360	-3.74	360	2.26	360	0.49	360	6.09	360	7.83	360	3.55	360	0.84	360	1.57	360	0.14	360	4.69	360	1.52	360	-0.55	360	1.13	360	-0.04	360	-0.67	360	2.58	360	-1.83	360	0.92	360	0.84	360	4.81	360	5.43	360	4.96	360	5.72	360	1.18
360.9	1.6	360.9	-8.32	360.9	4.41	360.9	-0.89	360.9	2.85	360.9	7.69	360.9	0.79	360.9	-0.25	360.9	4.17	360.9	-1.89	360.9	2.52	360.9	5.08	360.9	-0.89	360.9	1.87	360.9	1.78	360.9	-5.61	360.9	-1.14	360.9	-1.13	360.9	0.59	360.9	0.9	360.9	4.91	360.9	3.81	360.9	2.82	360.9	6.73	360.9	-0.02
361.8	2.18	361.8	-6.84	361.8	4.52	361.8	1.12	361.8	7.18	361.8	10.59	361.8	2.53	361.8	-3.66	361.8	2.53	361.8	-1.91	361.8	5.38	361.8	6.16	361.8	2.33	361.8	1.13	361.8	-0.19	361.8	-6.62	361.8	-2.52	361.8	-0.05	361.8	4.22	361.8	4.13	361.8	4.81	361.8	2.02	361.8	2.71	361.8	8.34	361.8	1.62
362.7	5.19	362.7	-4.48	362.7	2.36	362.7	-0.11	362.7	5.07	362.7	5.7	362.7	4.64	362.7	-0.68	362.7	2.45	362.7	-1.87	362.7	2.33	362.7	2.84	362.7	2.52	362.7	0.79	362.7	-1.19	362.7	-6.51	362.7	3.52	362.7	0.21	362.7	2.85	362.7	1.43	362.7	5	362.7	2.27	362.7	3.15	362.7	7.76	362.7	5.48
363.6	2.21	363.6	-7.25	363.6	3.28	363.6	3.12	363.6	2.33	363.6	8.15	363.6	2.33	363.6	-0.44	363.6	3.96	363.6	1.48	363.6	0.64	363.6	4.27	363.6	0.06	363.6	0.28	363.6	1.64	363.6	-3.96	363.6	-0.29	363.6	0.14	363.6	-0.04	363.6	-0.8	363.6	4.88	363.6	2.83	363.6	3.9	363.6	4.03	363.6	0.14
364.5	3.36	364.5	-8.37	364.5	3.16	364.5	-0.91	364.5	4.99	364.5	8.29	364.5	3.16	364.5	-1.9	364.5	2.08	364.5	-2.13	364.5	3.99	364.5	5.63	364.5	0.59	364.5	-0.51	364.5	1.52	364.5	-8.93	364.5	1.35	364.5	-1.33	364.5	0.32	364.5	1.4	364.5	6.41	364.5	0.77	364.5	2.83	364.5	6.65	364.5	-0.19
365.4	3.64	365.4	-8.17	365.4	5.08	365.4	2.09	365.4	4.9	365.4	7.49	365.4	1.3	365.4	-4.12	365.4	2.29	365.4	-0.32	365.4	2.36	365.4	3.41	365.4	1.5	365.4	-0.26	365.4	-1.64	365.4	-5.59	365.4	-0.24	365.4	-2.99	365.4	1.17	365.4	0.26	365.4	3.15	365.4	5.2	365.4	2.87	365.4	3.56	365.4	-0.64
366.3	2.3	366.3	-5.3	366.3	4.77	366.3	-0.01	366.3	3.56	366.3	9.43	366.3	1.71	366.3	0.08	366.3	3.98	366.3	-4.29	366.3	1.83	366.3	3.17	366.3	0.21	366.3	2.24	366.3	2.2	366.3	-9.68	366.3	0.61	366.3	-2.45	366.3	1.27	366.3	0.05	366.3	3.81	366.3	1.81	366.3	6.48	366.3	7.27	366.3	1.67
367.2	2.19	367.2	-6.71	367.2	1.61	367.2	0.43	367.2	4.96	367.2	5.9	367.2	1.16	367.2	-1.84	367.2	1.26	367.2	-0.67	367.2	2.54	367.2	1.94	367.2	-0.79	367.2	0.22	367.2	0.88	367.2	-3.85	367.2	-0.13	367.2	0.65	367.2	1.51	367.2	0.05	367.2	6.16	367.2	3.25	367.2	3.04	367.2	8.53	367.2	0.43
368.1	2.29	368.1	-6.78	368.1	1.78	368.1	-1.79	368.1	4.85	368.1	8.59	368.1	3.86	368.1	-1.04	368.1	4.57	368.1	-4.23	368.1	2.63	368.1	5.06	368.1	0.88	368.1	-0.72	368.1	1.83	368.1	-9.13	368.1	-0.09	368.1	-0.88	368.1	2.13	368.1	-0.68	368.1	3.95	368.1	5.29	368.1	4.9	368.1	5.87	368.1	-0.5
369	4.1	369	-5.47	369	1.93	369	-0.18	369	5.41	369	4.88	369	4.63	369	-0.95	369	3.02	369	-1.35	369	1.37	369	3.03	369	1.93	369	-0.23	369	1.83	369	-6.29	369	0.27	369	-1.2	369	1.93	369	1.79	369	5.3	369	1.24	369	1.52	369	6.85	369	0.07
369.9	2.21	369.9	-7.61	369.9	2.48	369.9	0.74	369.9	4.35	369.9	5.48	369.9	0.43	369.9	-0.1	369.9	0.72	369.9	-0.95	369.9	5.12	369.9	2.93	369.9	-0.18	369.9	-0.61	369.9	-0.54	369.9	-5.42	369.9	1.72	369.9	-2.02	369.9	-0.15	369.9	0.36	369.9	4.76	369.9	2.23	369.9	3.71	369.9	6.65	369.9	-2.1
370.8	3.31	370.8	-8.02	370.8	3.18	370.8	-0.01	370.8	5.51	370.8	5.37	370.8	1.2	370.8	-2.3	370.8	1.57	370.8	-1.36	370.8	3.17	370.8	1.6	370.8	0.49	370.8	-2.36	370.8	2.73	370.8	-6.91	370.8	0.35	370.8	-2.21	370.8	0.67	370.8	0.13	370.8	3.83	370.8	2.61	370.8	2.34	370.8	5.14	370.8	0.12
371.7	5.21	371.7	-6.16	371.7	4.25	371.7	0.57	371.7	5.42	371.7	8.82	371.7	3.4	371.7	-1.3	371.7	1.62	371.7	-2.99	371.7	4.3	371.7	5.74	371.7	2.01	371.7	-0.77	371.7	-2.05	371.7	-6.46	371.7	-0.04	371.7	-0.37	371.7	2.43	371.7	-0.25	371.7	5.48	371.7	1.25	371.7	3.71	371.7	7.51	371.7	3.13
372.6	3.41	372.6	-6.14	372.6	5.94	372.6	0.07	372.6	5.25	372.6	8.67	372.6	3.64	372.6	-1.37	372.6	1.02	372.6	-1.21	372.6	1.14	372.6	4.29	372.6	2.01	372.6	-2.26	372.6	-0.89	372.6	-5.47	372.6	1.01	372.6	0.26	372.6	2.59	372.6	0.52	372.6	5.61	372.6	2.38	372.6	4.23	372.6	4.97	372.6	3.22
373.5	3.5	373.5	-6.52	373.5	1.25	373.5	-0.81	373.5	3.76	373.5	9.21	373.5	2.96	373.5	-0.9	373.5	2.49	373.5	-2.81	373.5	2.61	373.5	4.21	373.5	-0.47	373.5	-0.34	373.5	1	373.5	-8.14	373.5	-1	373.5	0.76	373.5	1.27	373.5	-0.38	373.5	5.87	373.5	2.31	373.5	3.08	373.5	6.09	373.5	-1.15
374.4	5.92	374.4	-7.15	374.4	3.01	374.4	-1.6	374.4	4.03	374.4	7.31	374.4	2.12	374.4	-2.25	374.4	-0.51	374.4	-2.36	374.4	3.41	374.4	3.34	374.4	-0.15	374.4	0.16	374.4	-1.94	374.4	-8.1	374.4	1.31	374.4	-2.51	374.4	3.02	374.4	1.63	374.4	5.81	374.4	2.52	374.4	3.02	374.4	6	374.4	1.97
375.3	2.08	375.3	-6.81	375.3	4.05	375.3	1.29	375.3	6.57	375.3	7.17	375.3	1.94	375.3	1.87	375.3	4.59	375.3	0.22	375.3	5.4	375.3	3.18	375.3	-0.7	375.3	1.43	375.3	1.7	375.3	-3.79	375.3	3.35	375.3	1.14	375.3	0.29	375.3	2.31	375.3	5.36	375.3	3.3	375.3	4.16	375.3	6.16	375.3	0.31
376.2	4.15	376.2	-7.88	376.2	3.1	376.2	-0.62	376.2	2.81	376.2	8.77	376.2	3.34	376.2	-2.82	376.2	2.24	376.2	-2.81	376.2	-0.39	376.2	5.15	376.2	0.23	376.2	-0.28	376.2	0.79	376.2	-8.32	376.2	-0.63	376.2	-2.48	376.2	1.98	376.2	0.33	376.2	4.41	376.2	1.96	376.2	4.62	376.2	6.18	376.2	3.07
377.1	1.74	377.1	-5.97	377.1	3.45	377.1	2.83	377.1	5.05	377.1	8.29	377.1	2.29	377.1	-3.18	377.1	2.97	377.1	0.16	377.1	4.54	377.1	4.97	377.1	-0.1	377.1	-1.68	377.1	1.85	377.1	-4.94	377.1	-1.14	377.1	0.42	377.1	0.87	377.1	-0.07	377.1	4.14	377.1	1.38	377.1	3.59	377.1	7.36	377.1	0.39
378	3.92	378	-6.4	378	3.01	378	-1.54	378	1.92	378	8.93	378	3.97	378	-2.12	378	2.18	378	-2.91	378	1.95	378	2.21	378	1.8	378	-1.19	378	-1.32	378	-7.2	378	-0.82	378	-5.02	378	1.75	378	-0.8	378	2.29	378	5.37	378	4.3	378	5.14	378	1.01
378.9	2.89	378.9	-4.25	378.9	3.81	378.9	-1.21	378.9	5	378.9	8.86	378.9	2.66	378.9	-2.68	378.9	3.09	378.9	-3.23	378.9	2.27	378.9	5.95	378.9	0.36	378.9	-1.09	378.9	1.16	378.9	-5.11	378.9	-1.32	378.9	-1.07	378.9	1.93	378.9	1.65	378.9	2.78	378.9	2.9	378.9	2.85	378.9	4.43	378.9	1.13
379.8	4.51	379.8	-7.28	379.8	3.08	379.8	-0.93	379.8	4.7	379.8	6.58	379.8	1.57	379.8	0.68	379.8	4.73	379.8	-1.78	379.8	3.85	379.8	3.67	379.8	-0.36	379.8	2.22	379.8	0.87	379.8	-6.53	379.8	0.6	379.8	-1.58	379.8	0.44	379.8	-0.84	379.8	5.29	379.8	2.7	379.8	5.42	379.8	6.19	379.8	0.7
380.7	2.6	380.7	-7.26	380.7	3.93	380.7	-3.4	380.7	6.34	380.7	7.5	380.7	2.22	380.7	-1.29	380.7	2.76	380.7	-0.79	380.7	2.08	380.7	3.76	380.7	2.2	380.7	1.68	380.7	0.36	380.7	-6.2	380.7	-1.38	380.7	-2.71	380.7	1.25	380.7	1.41	380.7	4.45	380.7	3.68	380.7	5.55	380.7	4.78	380.7	0.62
381.6	2.93	381.6	-6.5	381.6	3.86	381.6	2.1	381.6	5.1	381.6	8.87	381.6	2.96	381.6	-2.34	381.6	1.79	381.6	-0.41	381.6	4.71	381.6	3.58	381.6	0.41	381.6	1.63	381.6	-1.07	381.6	-5.26	381.6	1.66	381.6	0.5	381.6	3.66	381.6	1.93	381.6	1.3	381.6	2.71	381.6	6.12	381.6	8.28	381.6	4.12
382.5	10.36	382.5	-2.38	382.5	11.62	382.5	4.85	382.5	10.49	382.5	13.91	382.5	8.62	382.5	2.94	382.5	9.45	382.5	3.81	382.5	8.57	382.5	11.64	382.5	4.83	382.5	7.19	382.5	7.74	382.5	0.25	382.5	6.79	382.5	6.52	382.5	7.04	382.5	1.37	382.5	7.09	382.5	5.88	382.5	4.3	382.5	6.51	382.5	8.26
383.4	0.43	383.4	-7.41	383.4	1.92	383.4	-0.62	383.4	5.3	383.4	5.72	383.4	2.13	383.4	-0.67	383.4	1.77	383.4	-1.18	383.4	3.08	383.4	4.79	383.4	0.45	383.4	2.76	383.4	1.5	383.4	-6.65	383.4	-0.43	383.4	-0.64	383.4	-0.08	383.4	3.96	383.4	4.21	383.4	1.46	383.4	3.92	383.4	5.39	383.4	-0.46
384.3	-6.99	384.3	-12.63	384.3	-4.88	384.3	-7.5	384.3	-3.15	384.3	0.35	384.3	-7.18	384.3	-10.32	384.3	-4.13	384.3	-6.17	384.3	-6.08	384.3	-7.92	384.3	-8.37	384.3	-6.66	384.3	-6.1	384.3	-9.98	384.3	-9.15	384.3	-8.93	384.3	-6.8	384.3	0.8	384.3	4.09	384.3	4.29	384.3	2.34	384.3	5.07	384.3	-5.92
385.2	0.63	385.2	-9.1	385.2	3.12	385.2	-0.46	385.2	3.61	385.2	4.71	385.2	-1.8	385.2	-2.77	385.2	0.77	385.2	-3.01	385.2	3.24	385.2	2.71	385.2	0.88	385.2	-0.97	385.2	1.11	385.2	-7.46	385.2	-2.55	385.2	-2.55	385.2	1.15	385.2	0.33	385.2	4.65	385.2	2.63	385.2	0.58	385.2	5.14	385.2	2.08
386.1	-0.2	386.1	-3.35	386.1	3.11	386.1	-0.68	386.1	4.25	386.1	6.5	386.1	0.19	386.1	-0.39	386.1	1.77	386.1	-0.85	386.1	3.43	386.1	4.82	386.1	0.89	386.1	0.02	386.1	1.12	386.1	-7.77	386.1	-0.34	386.1	-0.88	386.1	1.63	386.1	0.82	386.1	4.72	386.1	1.85	386.1	2.97	386.1	5.75	386.1	2.53
387	2.33	387	-6.86	387	2.59	387	1.3	387	3.66	387	6.76	387	3.34	387	-0.38	387	2.1	387	-0.21	387	3.63	387	1.73	387	2.03	387	-0.74	387	1.7	387	-6.67	387	-1.75	387	-2.21	387	1.6	387	2.54	387	4.16	387	3.08	387	3.88	387	7.64	387	1.26
387.9	1.89	387.9	-5.71	387.9	2.66	387.9	-0.69	387.9	4.73	387.9	8.66	387.9	2.44	387.9	-0.72	387.9	0.09	387.9	-0.62	387.9	4.13	387.9	3.16	387.9	1.51	387.9	-0.81	387.9	-0.48	387.9	-6.97	387.9	0.98	387.9	1.3	387.9	3.43	387.9	1.8	387.9	2.85	387.9	5.03	387.9	5.17	387.9	7.63	387.9	2.64
388.8	1.77	388.8	-5.99	388.8	4.36	388.8	-1.36	388.8	3.43	388.8	7.72	388.8	1.29	388.8	0.89	388.8	3.54	388.8	-1.99	388.8	5.31	388.8	5.68	388.8	0.31	388.8	1.12	388.8	0.51	388.8	-5.03	388.8	4.04	388.8	1.42	388.8	1.47	388.8	1.88	388.8	3.59	388.8	2.39	388.8	6.64	388.8	5.13	388.8	0.97
389.7	2.69	389.7	-8.83	389.7	1.76	389.7	-0.2	389.7	4.1	389.7	6.84	389.7	5.28	389.7	-0.69	389.7	-0.34	389.7	-2.38	389.7	3.67	389.7	4.71	389.7	2.03	389.7	-1.96	389.7	-2.44	389.7	-9.27	389.7	-3	389.7	-2.32	389.7	3.36	389.7	-0.18	389.7	2.66	389.7	1.27	389.7	2.87	389.7	7.6	389.7	1.23
390.6	3.37	390.6	-6.37	390.6	4.02	390.6	-0.67	390.6	3.67	390.6	3.59	390.6	1.73	390.6	-1.73	390.6	1.23	390.6	0.61	390.6	0.6	390.6	0.77	390.6	-2.09	390.6	-1.01	390.6	-0.15	390.6	-5.28	390.6	-2.71	390.6	0.15	390.6	-0.55	390.6	0.93	390.6	4.2	390.6	3.16	390.6	1.46	390.6	7.56	390.6	-0.14
391.5	2.96	391.5	-6.29	391.5	0.36	391.5	0.22	391.5	3.16	391.5	7.19	391.5	2.21	391.5	-0.76	391.5	2.78	391.5	0.69	391.5	1.01	391.5	2.73	391.5	0.35	391.5	-1.25	391.5	1.59	391.5	-4.99	391.5	-0.98	391.5	-0.06	391.5	1.2	391.5	-1.05	391.5	5.66	391.5	1.51	391.5	-0.28	391.5	5.4	391.5	0.93
392.4	1.14	392.4	-6.97	392.4	4.43	392.4	2.02	392.4	4.28	392.4	5.91	392.4	0.14	392.4	-0.58	392.4	2.47	392.4	-0.31	392.4	3.38	392.4	3.49	392.4	1.12	392.4	-0.53	392.4	-1.23	392.4	-5.91	392.4	-0.89	392.4	-1.09	392.4	0.59	392.4	0.6	392.4	2.72	392.4	3.19	392.4	6.34	392.4	6.39	392.4	-0.68
393.3	3.09	393.3	-5.46	393.3	5.02	393.3	1.31	393.3	4.85	393.3	9.42	393.3	3.99	393.3	-0.95	393.3	3.15	393.3	-2.06	393.3	3.05	393.3	4.23	393.3	0.04	393.3	1.75	393.3	0.64	393.3	-9.4	393.3	-0.68	393.3	0.13	393.3	2.85	393.3	1.61	393.3	2.93	393.3	1.67	393.3	2.98	393.3	6.12	393.3	1.89
394.2	3.97	394.2	-8.12	394.2	4.06	394.2	0.52	394.2	2.5	394.2	6.94	394.2	2.74	394.2	-3.35	394.2	1.42	394.2	-1.77	394.2	2.15	394.2	5.8	394.2	-0.35	394.2	-2.51	394.2	-0.75	394.2	-7.26	394.2	0.39	394.2	-0.67	394.2	0.09	394.2	1.07	394.2	5.06	394.2	4.65	394.2	3.75	394.2	5.01	394.2	0.42
395.1	0.84	395.1	-5.69	395.1	1.32	395.1	1.15	395.1	4.19	395.1	5.84	395.1	1.17	395.1	-0.4	395.1	1.1	395.1	-2.34	395.1	2.92	395.1	2.41	395.1	-0.06	395.1	0.31	395.1	-1.27	395.1	-7.09	395.1	-0.52	395.1	-3.08	395.1	1.5	395.1	1.15	395.1	4.08	395.1	3	395.1	2.94	395.1	8.5	395.1	0.3
396	3.06	396	-6.68	396	2.77	396	1.13	396	1.96	396	6.55	396	3.03	396	-1.07	396	4.8	396	0.91	396	2.17	396	2.32	396	0.68	396	-0.72	396	2.03	396	-7.92	396	-0.29	396	0.62	396	1.02	396	1.87	396	4.87	396	2.36	396	4.28	396	8.49	396	1.02
396.9	2.21	396.9	-7.48	396.9	2.71	396.9	0.46	396.9	5.53	396.9	4.91	396.9	5.1	396.9	-2.25	396.9	2.74	396.9	-1.41	396.9	4.83	396.9	-1.03	396.9	1.96	396.9	-0.96	396.9	0.7	396.9	-4.44	396.9	-0.11	396.9	-2.17	396.9	3.68	396.9	2.25	396.9	3.43	396.9	5.46	396.9	6.58	396.9	6.72	396.9	3.2
397.8	3.06	397.8	-4.97	397.8	2.86	397.8	-1.74	397.8	2.98	397.8	8.91	397.8	1.84	397.8	-0.38	397.8	1.56	397.8	-2.49	397.8	2.73	397.8	4.79	397.8	-1.14	397.8	0.03	397.8	-0.64	397.8	-7.01	397.8	-0.32	397.8	-1.93	397.8	0.84	397.8	0.32	397.8	5.7	397.8	2.07	397.8	4.44	397.8	6.24	397.8	0.42
398.7	3.95	398.7	-6.16	398.7	3.8	398.7	0.21	398.7	5.32	398.7	7.74	398.7	1.18	398.7	-0.07	398.7	2.74	398.7	-2.98	398.7	5.06	398.7	4.51	398.7	-2.62	398.7	1.15	398.7	-0.32	398.7	-8.06	398.7	-1.68	398.7	-1.22	398.7	-2.59	398.7	1.18	398.7	5.2	398.7	5.25	398.7	2.61	398.7	6.18	398.7	-2.25
399.6	3.02	399.6	-7.61	399.6	1.9	399.6	-2.11	399.6	4.6	399.6	5.81	399.6	2.69	399.6	-0.53	399.6	-0.45	399.6	-2.64	399.6	2.07	399.6	3.3	399.6	-0.5	399.6	0.18	399.6	-0.98	399.6	-9.81	399.6	0.76	399.6	-1.61	399.6	0.29	399.6	1.57	399.6	4.67	399.6	2.88	399.6	5.37	399.6	5.46	399.6	0.06
400.5	1.06	400.5	-7.76	400.5	1.91	400.5	-0.68	400.5	2.92	400.5	5.02	400.5	3.58	400.5	-3.61	400.5	2.66	400.5	-1.91	400.5	3.77	400.5	3.05	400.5	0.44	400.5	-0.43	400.5	-1.17	400.5	-6.16	400.5	0.97	400.5	0.05	400.5	3.81	400.5	0.67	400.5	3.86	400.5	0.6	400.5	2.88	400.5	7.58	400.5	1.61
401.4	3.91	401.4	-6.52	401.4	5.78	401.4	1.83	401.4	4.72	401.4	5.72	401.4	2.9	401.4	-0.19	401.4	3.54	401.4	-1.17	401.4	2.3	401.4	3.81	401.4	-0.37	401.4	1.95	401.4	1.52	401.4	-8.43	401.4	-3.18	401.4	1.84	401.4	1.03	401.4	2.99	401.4	3.12	401.4	1.77	401.4	4.09	401.4	8.07	401.4	0.11
402.3	4.11	402.3	-5.01	402.3	4.5	402.3	-1.58	402.3	6.78	402.3	9.77	402.3	3.44	402.3	-1.34	402.3	-0.75	402.3	-1.23	402.3	6.02	402.3	4.61	402.3	0.47	402.3	-2.01	402.3	0.05	402.3	-8.25	402.3	1.32	402.3	-1.37	402.3	2.48	402.3	0.3	402.3	7.28	402.3	3.71	402.3	2.74	402.3	7.46	402.3	0.06
403.2	5.69	403.2	-6.14	403.2	5.01	403.2	0.75	403.2	3.48	403.2	6.99	403.2	1.76	403.2	0.27	403.2	2.15	403.2	-1.5	403.2	4.86	403.2	4.13	403.2	-0.04	403.2	1.13	403.2	1.95	403.2	-8.88	403.2	0.82	403.2	-1.04	403.2	-0.42	403.2	4.17	403.2	5.59	403.2	1.76	403.2	5.8	403.2	5.33	403.2	1.4
404.1	3.46	404.1	-5.69	404.1	2.8	404.1	1.26	404.1	4.59	404.1	7.1	404.1	4.69	404.1	0.86	404.1	3.02	404.1	0.03	404.1	0.82	404.1	4.72	404.1	2.29	404.1	1.4	404.1	-0.03	404.1	-7	404.1	-1.23	404.1	-1.25	404.1	4.08	404.1	0.45	404.1	3.19	404.1	1.58	404.1	4.52	404.1	4.5	404.1	2.48
405	2.55	405	-5.88	405	1.51	405	-0.46	405	5.88	405	4.28	405	3.11	405	0.35	405	1.05	405	0.8	405	2.01	405	2.15	405	-0.17	405	0.25	405	-0.48	405	-6.93	405	-2.42	405	-1.39	405	0.91	405	1.72	405	4.71	405	2.49	405	3.28	405	5.67	405	2.33
405.9	1.35	405.9	-5.25	405.9	1.13	405.9	-0.39	405.9	6.38	405.9	6.78	405.9	2.01	405.9	-0.13	405.9	0.68	405.9	1.31	405.9	2.7	405.9	2.99	405.9	-0.51	405.9	0.95	405.9	0.27	405.9	-6.31	405.9	-1.42	405.9	-1.37	405.9	2.59	405.9	-0.25	405.9	4.97	405.9	3.05	405.9	1.66	405.9	6.57	405.9	1.73
406.8	3.29	406.8	-9.2	406.8	2.07	406.8	-0.97	406.8	3.04	406.8	10.11	406.8	1.03	406.8	-4.26	406.8	1.03	406.8	0.22	406.8	1.16	406.8	5.33	406.8	1	406.8	-1.7	406.8	0.39	406.8	-7.29	406.8	-0.81	406.8	-0.62	406.8	3.06	406.8	2.49	406.8	6.11	406.8	3.62	406.8	4.22	406.8	6.75	406.8	1.7
407.7	1.08	407.7	-4.53	407.7	2.81	407.7	-2.43	407.7	4.14	407.7	5.47	407.7	1.07	407.7	-1.2	407.7	4.81	407.7	-1.65	407.7	0.88	407.7	4.38	407.7	-0.62	407.7	-0.28	407.7	3.04	407.7	-4.57	407.7	0.67	407.7	-1.07	407.7	3.32	407.7	1.6	407.7	5.42	407.7	4.55	407.7	4.19	407.7	6.87	407.7	1.1
408.6	2.8	408.6	-8.81	408.6	4.19	408.6	0.23	408.6	6.96	408.6	7.58	408.6	1.45	408.6	-0.8	408.6	3.35	408.6	-2.37	408.6	2.47	408.6	6.18	408.6	-0.97	408.6	0.73	408.6	-0.07	408.6	-5.4	408.6	-0.82	408.6	-0.78	408.6	1.27	408.6	1.69	408.6	5.57	408.6	3.53	408.6	5.59	408.6	5.13	408.6	2.58
409.5	4.31	409.5	-6.16	409.5	5.23	409.5	-2.66	409.5	3.5	409.5	6.85	409.5	4.41	409.5	0.49	409.5	2	409.5	-1.02	409.5	2.77	409.5	5.28	409.5	1.06	409.5	-0.05	409.5	-0.66	409.5	-5.98	409.5	-1.37	409.5	-0.49	409.5	2.12	409.5	1.97	409.5	5.11	409.5	4.32	409.5	3.78	409.5	7.07	409.5	1.88
410.4	1.69	410.4	-5.16	410.4	4.06	410.4	0.63	410.4	7.37	410.4	11.39	410.4	3.58	410.4	-1.98	410.4	2.01	410.4	0.21	410.4	3.13	410.4	6.99	410.4	0.12	410.4	1.73	410.4	0.23	410.4	-6.6	410.4	0.77	410.4	1.91	410.4	0.57	410.4	1.59	410.4	4.42	410.4	4.65	410.4	4.22	410.4	6.41	410.4	0.62
411.3	1.7	411.3	-6.12	411.3	1.39	411.3	0.64	411.3	3.03	411.3	7.76	411.3	2.09	411.3	-2.71	411.3	1.19	411.3	-1.02	411.3	3.36	411.3	3.75	411.3	0.91	411.3	0.24	411.3	2.17	411.3	-7.28	411.3	-0.81	411.3	-0.29	411.3	0.77	411.3	-0.83	411.3	5.43	411.3	3.92	411.3	3.45	411.3	6.71	411.3	-3.31
412.2	2.43	412.2	-6.4	412.2	1.06	412.2	0.1	412.2	5.41	412.2	7.32	412.2	0.35	412.2	-1.46	412.2	2.73	412.2	-0.9	412.2	4.39	412.2	3.8	412.2	0.79	412.2	-0.37	412.2	0.7	412.2	-8.67	412.2	1.5	412.2	0.25	412.2	2.27	412.2	1.79	412.2	3.61	412.2	3.38	412.2	5.09	412.2	6.39	412.2	1.99
413.1	4.05	413.1	-8.52	413.1	5.63	413.1	0.81	413.1	5.18	413.1	7.94	413.1	1.24	413.1	-0.1	413.1	3.06	413.1	-2.6	413.1	3.1	413.1	2.31	413.1	0.59	413.1	2.07	413.1	0.31	413.1	-5.9	413.1	0.95	413.1	-1.79	413.1	-0.06	413.1	2.38	413.1	3.68	413.1	5.74	413.1	5.37	413.1	7.24	413.1	1.82
414	1.83	414	-8.99	414	4.64	414	-0.97	414	3.9	414	6.65	414	0.03	414	-2.7	414	1.6	414	-1.34	414	0.91	414	3.65	414	-1.78	414	-1.38	414	1.02	414	-5.75	414	-1.28	414	-0.74	414	2.4	414	-0.09	414	3.52	414	4.2	414	2.4	414	6.56	414	2.06
414.9	6.77	414.9	-6.21	414.9	0.87	414.9	-0.98	414.9	6.44	414.9	4.33	414.9	5.39	414.9	-1.52	414.9	2.86	414.9	0.08	414.9	3.51	414.9	4.42	414.9	1.9	414.9	0.79	414.9	2.03	414.9	-5.68	414.9	0.08	414.9	1.88	414.9	2.82	414.9	3.4	414.9	5.46	414.9	5.9	414.9	3.23	414.9	7.57	414.9	2.88
415.8	2.4	415.8	-6.42	415.8	3.74	415.8	1.5	415.8	5.29	415.8	7.2	415.8	-0.07	415.8	-1.26	415.8	2.65	415.8	-1.99	415.8	2.15	415.8	5.87	415.8	-2.2	415.8	0.71	415.8	1.45	415.8	-9.14	415.8	-0.45	415.8	1.7	415.8	2.04	415.8	2.67	415.8	3.59	415.8	2.8	415.8	4.22	415.8	8.39	415.8	2.07
416.7	3.04	416.7	-5.78	416.7	4.48	416.7	1.06	416.7	4.72	416.7	7.09	416.7	0.7	416.7	-0.87	416.7	1.9	416.7	-1.92	416.7	2.64	416.7	2.66	416.7	-3.53	416.7	-1.02	416.7	0.1	416.7	-8.12	416.7	1.41	416.7	-0.19	416.7	1.16	416.7	0.45	416.7	4.55	416.7	3.95	416.7	3.32	416.7	6.66	416.7	0.31
417.6	1.34	417.6	-5.87	417.6	2.44	417.6	0.93	417.6	4.04	417.6	6.16	417.6	0.84	417.6	0.19	417.6	1.61	417.6	-3.15	417.6	4	417.6	3.17	417.6	-0.19	417.6	0.34	417.6	1.69	417.6	-8.58	417.6	0.2	417.6	-1.02	417.6	2.8	417.6	4.1	417.6	6.01	417.6	4.72	417.6	4.29	417.6	6.32	417.6	2.89
418.5	1.87	418.5	-5.61	418.5	2.08	418.5	0.2	418.5	6.12	418.5	6.85	418.5	2.76	418.5	-1.04	418.5	1.95	418.5	-1.22	418.5	6.22	418.5	4.02	418.5	0.69	418.5	-0.06	418.5	-0.38	418.5	-9.64	418.5	0.34	418.5	-0.93	418.5	3.55	418.5	1.38	418.5	4.47	418.5	3.49	418.5	2.61	418.5	5.37	418.5	2.07
419.4	3.09	419.4	-7.39	419.4	3.99	419.4	-0.36	419.4	5.82	419.4	8.59	419.4	2.65	419.4	-1.09	419.4	0.82	419.4	-0.75	419.4	3.71	419.4	4.96	419.4	-1.1	419.4	0.82	419.4	-0.27	419.4	-9.8	419.4	0.07	419.4	1.26	419.4	2.57	419.4	0.88	419.4	5.35	419.4	3.53	419.4	3.91	419.4	7.61	419.4	0.99
420.3	3.62	420.3	-6.47	420.3	3.76	420.3	-0.38	420.3	5.23	420.3	3.75	420.3	2.36	420.3	-2.07	420.3	1.49	420.3	1.81	420.3	-1.04	420.3	1.99	420.3	-2.83	420.3	-3.39	420.3	0.92	420.3	-3.65	420.3	-2.26	420.3	0.53	420.3	0.42	420.3	-0.04	420.3	6.97	420.3	6.5	420.3	3.49	420.3	8.43	420.3	1.75
421.2	1.65	421.2	-8.21	421.2	2.72	421.2	-1.63	421.2	5.34	421.2	6.36	421.2	-0.05	421.2	-2.93	421.2	-0.14	421.2	-3.86	421.2	0.84	421.2	3.99	421.2	-0.17	421.2	0.94	421.2	-3.1	421.2	-8.78	421.2	-4.23	421.2	-0.14	421.2	3.13	421.2	2.63	421.2	3.36	421.2	4.16	421.2	3.81	421.2	7.47	421.2	0.98
422.1	4.13	422.1	-7.88	422.1	2.64	422.1	-0.6	422.1	6.27	422.1	8.93	422.1	2.86	422.1	-0.49	422.1	0.98	422.1	-2.4	422.1	3.81	422.1	4.18	422.1	-0.6	422.1	0.07	422.1	1.79	422.1	-7.8	422.1	-0.38	422.1	-1.4	422.1	0.76	422.1	0.81	422.1	6.08	422.1	3.55	422.1	2.64	422.1	5.82	422.1	1.68
423	1.02	423	-4.16	423	2.73	423	0.87	423	4.61	423	7.09	423	2.3	423	-0.35	423	1.96	423	-2.22	423	3.21	423	2.7	423	-2.9	423	-1.48	423	-1.19	423	-6.04	423	1.18	423	-0.29	423	-0.93	423	0.21	423	5.11	423	4.1	423	5.26	423	8.62	423	0.04
423.9	2.11	423.9	-7.67	423.9	2.73	423.9	0.46	423.9	4.16	423.9	4.56	423.9	5.45	423.9	-1.14	423.9	0.08	423.9	-0.43	423.9	0.85	423.9	2.01	423.9	2.08	423.9	1.39	423.9	-2.5	423.9	-7.16	423.9	0.36	423.9	-0.62	423.9	4.02	423.9	1.39	423.9	4.05	423.9	1.18	423.9	6.28	423.9	7.18	423.9	0.45
424.8	2.53	424.8	-6.38	424.8	5.82	424.8	1.24	424.8	4.02	424.8	3.36	424.8	4.31	424.8	-1.38	424.8	2.13	424.8	-1.88	424.8	1.02	424.8	0.42	424.8	0.41	424.8	0.19	424.8	1.08	424.8	-6.78	424.8	-1.81	424.8	-3.87	424.8	3.18	424.8	1.75	424.8	5.63	424.8	5.21	424.8	4.51	424.8	6.06	424.8	1.97
425.7	3.18	425.7	-7.65	425.7	0.48	425.7	1.52	425.7	5.27	425.7	6.76	425.7	2.15	425.7	-0.96	425.7	2	425.7	-2.03	425.7	2.48	425.7	4.01	425.7	-0.53	425.7	0.92	425.7	1.85	425.7	-8.55	425.7	0.74	425.7	0.88	425.7	1.16	425.7	2.35	425.7	5.73	425.7	4.41	425.7	5.3	425.7	5.5	425.7	1.15
426.6	3.11	426.6	-8.19	426.6	2.05	426.6	0.33	426.6	4.57	426.6	7.5	426.6	3.41	426.6	-0.76	426.6	1.25	426.6	-1.07	426.6	4.77	426.6	3.02	426.6	0.93	426.6	-1.19	426.6	0.16	426.6	-7.65	426.6	0.79	426.6	-6.86	426.6	2.91	426.6	1.3	426.6	4.65	426.6	3.1	426.6	6.13	426.6	3.42	426.6	3.56
427.5	2.4	427.5	-6.68	427.5	2.69	427.5	0.05	427.5	6.65	427.5	7.74	427.5	1.06	427.5	-1.95	427.5	3.75	427.5	-0.65	427.5	2.46	427.5	2.77	427.5	1.59	427.5	-1.73	427.5	1.47	427.5	-5.37	427.5	-4.18	427.5	-2.11	427.5	6.26	427.5	-1.64	427.5	3.72	427.5	3.56	427.5	3.18	427.5	6.46	427.5	2
428.4	2.97	428.4	-5.07	428.4	3.29	428.4	-0.86	428.4	3.16	428.4	7.5	428.4	3.31	428.4	2.4	428.4	3	428.4	-2.16	428.4	1.61	428.4	3.01	428.4	-0.18	428.4	2.1	428.4	-0.62	428.4	-5.95	428.4	0.97	428.4	-0.57	428.4	1.77	428.4	2.17	428.4	7.03	428.4	2.87	428.4	4.78	428.4	6.58	428.4	2.04
429.3	4.44	429.3	-4.07	429.3	3.35	429.3	-1.47	429.3	4.5	429.3	8.68	429.3	3.11	429.3	1.05	429.3	3.19	429.3	-0.95	429.3	4.26	429.3	5.59	429.3	-0.43	429.3	1.17	429.3	0.16	429.3	-7.62	429.3	2.07	429.3	-0.89	429.3	1.68	429.3	3.09	429.3	5.57	429.3	2.13	429.3	3.88	429.3	6.67	429.3	2.48
430.2	2.67	430.2	-9.26	430.2	2.71	430.2	0.84	430.2	2.54	430.2	7.48	430.2	3.66	430.2	-2.85	430.2	1.32	430.2	-1.37	430.2	3.02	430.2	0.63	430.2	0.06	430.2	-0.8	430.2	0.46	430.2	-5.74	430.2	0.26	430.2	-1.12	430.2	4.4	430.2	-0.03	430.2	5.76	430.2	4.32	430.2	2.19	430.2	7.96	430.2	2.44
431.1	3.51	431.1	-5.36	431.1	1.78	431.1	2.15	431.1	3.66	431.1	7.37	431.1	2.99	431.1	1.07	431.1	4.3	431.1	-0.64	431.1	3.23	431.1	3.8	431.1	0.93	431.1	3.33	431.1	0.41	431.1	-7.82	431.1	-0.3	431.1	-1.65	431.1	2.38	431.1	4.07	431.1	5.55	431.1	1.71	431.1	6	431.1	9.55	431.1	1.92
432	3.18	432	-6.84	432	2.77	432	-0.94	432	5.74	432	5.7	432	2.09	432	0.01	432	3.43	432	-3.18	432	1.27	432	3.47	432	-1.44	432	0.09	432	0.36	432	-7.42	432	-1.97	432	-0.36	432	1.8	432	0.13	432	4.94	432	2.65	432	3.82	432	8.28	432	1.99
432.9	4.35	432.9	-9.56	432.9	2.7	432.9	1.74	432.9	7.56	432.9	7.33	432.9	2.29	432.9	-1.94	432.9	2.21	432.9	-0.74	432.9	4.56	432.9	6.16	432.9	0.79	432.9	0.11	432.9	1.37	432.9	-7.3	432.9	0.73	432.9	0.04	432.9	1.62	432.9	1.42	432.9	5.31	432.9	3.06	432.9	4.23	432.9	4.83	432.9	0.99
433.8	1.08	433.8	-7.12	433.8	2.13	433.8	-1.52	433.8	3.27	433.8	9.98	433.8	1.76	433.8	-1.17	433.8	1.63	433.8	-1.74	433.8	2.31	433.8	6.69	433.8	1.06	433.8	1.67	433.8	1.29	433.8	-7.46	433.8	-0.24	433.8	-0.12	433.8	4.79	433.8	1.96	433.8	5.06	433.8	2.01	433.8	3.12	433.8	6.35	433.8	2.11
434.7	2.26	434.7	-5.94	434.7	2.76	434.7	-0.34	434.7	4.24	434.7	8.11	434.7	3.22	434.7	-0.14	434.7	2.42	434.7	-3.69	434.7	3.48	434.7	2.66	434.7	-2	434.7	1.35	434.7	-0.15	434.7	-8.83	434.7	-0.82	434.7	-2.25	434.7	0.24	434.7	0.67	434.7	5.12	434.7	4.21	434.7	4.17	434.7	6.55	434.7	1.05
435.6	1.88	435.6	-7.34	435.6	4.28	435.6	-0.36	435.6	5.81	435.6	7.22	435.6	0.69	435.6	-1.42	435.6	4.01	435.6	-1.26	435.6	1.68	435.6	4.06	435.6	-2.55	435.6	0.46	435.6	0.39	435.6	-7.25	435.6	0.05	435.6	-0.88	435.6	2.29	435.6	1.21	435.6	7.7	435.6	5	435.6	7.39	435.6	7.84	435.6	1.34
436.5	2.45	436.5	-7.52	436.5	3.97	436.5	-0.01	436.5	6.46	436.5	7.3	436.5	2.44	436.5	-0.31	436.5	1.98	436.5	-1.15	436.5	1.1	436.5	3.86	436.5	-1.51	436.5	1.2	436.5	-0.46	436.5	-9.27	436.5	-3.47	436.5	-1.21	436.5	0.41	436.5	2.78	436.5	5.12	436.5	4.67	436.5	2.34	436.5	7.62	436.5	0.37
437.4	4.89	437.4	-5.84	437.4	3.47	437.4	0.99	437.4	5.38	437.4	7.76	437.4	4.66	437.4	1.17	437.4	2.15	437.4	-0.86	437.4	3.05	437.4	4.58	437.4	0.71	437.4	1.7	437.4	1.29	437.4	-7.3	437.4	0.43	437.4	-0.56	437.4	3.5	437.4	2.41	437.4	4.92	437.4	6.24	437.4	2.86	437.4	6.3	437.4	2.82
438.3	4.78	438.3	-5.67	438.3	4.77	438.3	-0.02	438.3	2.7	438.3	8.22	438.3	4.6	438.3	0.32	438.3	3.01	438.3	-1.12	438.3	0.9	438.3	2.33	438.3	0.12	438.3	-0.78	438.3	1.88	438.3	-8.3	438.3	-1.19	438.3	-0.96	438.3	1.76	438.3	1	438.3	6.88	438.3	3.64	438.3	3.71	438.3	8.41	438.3	0.98
439.2	4.49	439.2	-6.11	439.2	3.82	439.2	-0.95	439.2	3.53	439.2	7.21	439.2	2.47	439.2	-2.22	439.2	2.22	439.2	-2.07	439.2	0.52	439.2	4.55	439.2	1.82	439.2	-0.16	439.2	1.29	439.2	-7.63	439.2	-1.56	439.2	-0.72	439.2	2.35	439.2	0.9	439.2	5.07	439.2	2.38	439.2	2.69	439.2	5.55	439.2	-0.99
440.1	3.51	440.1	-6.92	440.1	5.64	440.1	1.51	440.1	7.36	440.1	6.85	440.1	1.49	440.1	-2.06	440.1	3.11	440.1	-1.57	440.1	1.65	440.1	5.15	440.1	0.54	440.1	-1.27	440.1	1.41	440.1	-6.56	440.1	-0.15	440.1	0.31	440.1	0.9	440.1	0.76	440.1	5.51	440.1	2.75	440.1	3.58	440.1	6.08	440.1	2.83
441	2.89	441	-9.25	441	4.33	441	1.58	441	5.03	441	5.01	441	3.72	441	-2.83	441	1.32	441	-2.2	441	5.5	441	5.04	441	0.12	441	-0.4	441	-2.48	441	-8.81	441	0.94	441	-0.38	441	2.13	441	0.24	441	4.69	441	-0.83	441	4.61	441	7.79	441	2.85
441.9	4.82	441.9	-7.92	441.9	2.48	441.9	0.25	441.9	5.57	441.9	10.39	441.9	1.62	441.9	1.73	441.9	2.39	441.9	-0.68	441.9	2.7	441.9	5.7	441.9	1.58	441.9	2.66	441.9	0.14	441.9	-8.04	441.9	-1.48	441.9	-0.21	441.9	3.3	441.9	2.81	441.9	3.44	441.9	2.41	441.9	3.48	441.9	7.97	441.9	1.29
442.8	2.61	442.8	-6.82	442.8	2.18	442.8	1.8	442.8	6.63	442.8	9.27	442.8	3.8	442.8	0.24	442.8	2.65	442.8	-0.8	442.8	2.34	442.8	3.47	442.8	1.11	442.8	0.4	442.8	0.8	442.8	-5.34	442.8	0.46	442.8	-2.59	442.8	1.64	442.8	1.75	442.8	5.31	442.8	1.49	442.8	5.33	442.8	7.81	442.8	0.51
443.7	1.59	443.7	-7.03	443.7	1.5	443.7	0.1	443.7	4.79	443.7	6.3	443.7	3.47	443.7	-0.6	443.7	0.49	443.7	-2.26	443.7	3.98	443.7	2.65	443.7	0.16	443.7	-1.12	443.7	0.45	443.7	-5.14	443.7	-2.14	443.7	-1.33	443.7	3.85	443.7	1.48	443.7	4.01	443.7	2.06	443.7	5.13	443.7	7.77	443.7	5.27
444.6	5.13	444.6	-7.74	444.6	2.81	444.6	-0.55	444.6	4.14	444.6	8.27	444.6	2.62	444.6	-0.52	444.6	3.86	444.6	-1.49	444.6	3.63	444.6	5.01	444.6	-1.85	444.6	-1.46	444.6	5.47	444.6	-9.02	444.6	-0.17	444.6	-0.82	444.6	2.82	444.6	1.35	444.6	7.6	444.6	3.72	444.6	3.89	444.6	7.04	444.6	0.92
445.5	2.51	445.5	-8.16	445.5	3.59	445.5	-0.7	445.5	4.81	445.5	8.72	445.5	0.76	445.5	-1.44	445.5	1.18	445.5	-0.34	445.5	2.26	445.5	5.78	445.5	-2.49	445.5	0.86	445.5	0.03	445.5	-6.8	445.5	-0.66	445.5	-0.65	445.5	0.09	445.5	3.5	445.5	5.91	445.5	3.27	445.5	4.19	445.5	8.11	445.5	-1.17
446.4	4.37	446.4	-5.12	446.4	1.17	446.4	1.03	446.4	4.7	446.4	6.81	446.4	3.99	446.4	0.64	446.4	-0.28	446.4	-2.9	446.4	4.8	446.4	2.4	446.4	-0.83	446.4	-1.07	446.4	0.15	446.4	-9.16	446.4	-0.4	446.4	-2.25	446.4	2.51	446.4	2.18	446.4	6.04	446.4	3.46	446.4	5.93	446.4	6.53	446.4	3.21
447.3	2.69	447.3	-6.76	447.3	2.95	447.3	-0.07	447.3	7.28	447.3	8.65	447.3	1.31	447.3	-1.31	447.3	1.34	447.3	-1.3	447.3	6.24	447.3	5.31	447.3	-0.26	447.3	-0.87	447.3	-1.7	447.3	-6.31	447.3	1.24	447.3	-0.75	447.3	-0.18	447.3	1.69	447.3	5.15	447.3	2.72	447.3	2.29	447.3	8.35	447.3	-1.97
448.2	2.71	448.2	-6.47	448.2	5.02	448.2	1.51	448.2	2.78	448.2	8.2	448.2	1.67	448.2	0.6	448.2	3.62	448.2	-1.95	448.2	0.83	448.2	2.97	448.2	-2.03	448.2	-0.19	448.2	1.43	448.2	-8.63	448.2	-1.15	448.2	-2.3	448.2	1.65	448.2	-0.5	448.2	5.69	448.2	1.89	448.2	4.35	448.2	6.41	448.2	-0.7
449.1	4.52	449.1	-7.96	449.1	0.54	449.1	-1.51	449.1	3.76	449.1	8.41	449.1	3.97	449.1	0.12	449.1	0.47	449.1	-1.98	449.1	3.07	449.1	3.97	449.1	0.29	449.1	0.86	449.1	1.47	449.1	-4.85	449.1	-1.27	449.1	-0.71	449.1	2.38	449.1	3.01	449.1	9.33	449.1	5.26	449.1	5.84	449.1	9.01	449.1	-0.14
450	4.14	450	-5.68	450	3.57	450	1.13	450	4.69	450	9.36	450	2.37	450	-1.65	450	1.15	450	-0.75	450	3.2	450	4.06	450	-0.33	450	-1.35	450	0	450	-5.59	450	1.71	450	-2.84	450	2.04	450	1.17	450	7.69	450	7.26	450	5.8	450	6.2	450	2.34
450.9	6.12	450.9	-6.74	450.9	4.4	450.9	-2.18	450.9	3.27	450.9	6.71	450.9	3.42	450.9	0.89	450.9	2.72	450.9	-1.16	450.9	-0.52	450.9	2.5	450.9	-1.11	450.9	1.99	450.9	1.22	450.9	-7.64	450.9	-1.39	450.9	-0.72	450.9	0.67	450.9	1.9	450.9	5.94	450.9	4.62	450.9	5.1	450.9	6.35	450.9	1.5
[truncated: 22 more columns]

## Sheet: Data corrected
X	L1A1	L1A2	L1A3	L1A4	L1A5	L1A6		L2A1	L2A2	L2A3	L2A4	L2A5	L2A6		L3A1	L3A2	L3A3	L3A4	L3A5	L3A6		L4A1	L4A2	L4A3	L4A4	L4A5	L4A6
-241.2	0.29	3.55	-1.92	2.13	-1.01	0		1.09	-4.03	-3.98	0.41	0.35	0		3.7	3.3	2.14	6	3.18	0		5.58	6.88	2.2	7.23	4.06	0
-240.3	-0.35	4.23	-2.7	-0.41	0.03	0		0.88	1.68	-2.75	3.39	3.3	0		0.68	1.16	-2.81	5.17	2.97	0		5.16	4.99	0.05	5.08	4.14	0
-239.4	-0.12	5.67	-1.46	0.07	0.66	0		2.94	3.53	1.2	6.47	4.34	0		0.41	1.89	-0.4	5.5	-0.27	0		1.21	3.43	-1.9	1.55	-0.8	0
-238.5	-0.52	7.15	-0.51	0.77	-0.03	0		4.57	4.39	3.06	5.68	4.84	0		1.37	-2.04	-2.13	4.38	-1.05	0		1.36	0.6	-2.64	2.37	0.11	0
-237.6	1.5	7.28	-0.74	0.78	0.58	0		3.51	1.41	-1.79	2.96	0.71	0		2.94	-1.12	-2.85	4.47	-1.53	0		6.88	1.5	-0.61	4.55	2.15	0
-236.7	0.31	8.56	0.1	2.33	-1.05	0		1.82	0.96	1.81	5.84	3.28	0		3.34	0.03	1.55	7.19	2.79	0		6.27	1.41	-2.22	2.31	1.31	0
-235.8	3.2	8.72	1.67	6.84	1.56	0		0.44	-0.97	-3.16	3.63	-0.48	0		-1.81	-1.4	-3.72	6.28	-2.37	0		-3.12	1.64	-1.22	3.81	0.19	0
-234.9	0.57	9.76	1.04	3	-0.51	0		-0.02	1.78	-0.06	2.95	4.24	0		1.52	0.02	0.46	4.69	0.84	0		-1.45	3.43	-1.58	2.93	-0.04	0
-234	-1.29	6.9	-5.91	3.2	1.24	0		0.26	1.93	-4.63	3.77	3.84	0		1.31	-0.66	-4.78	2.43	2.83	0		2.74	3.65	-0.08	2.5	2.88	0
-233.1	3.36	5.78	1.52	1.67	-0.55	0		2.14	3.5	2.21	3.63	2.68	0		2.7	1.31	-0.28	6.39	2.58	0		0.4	1.47	-3.6	-0.56	2.51	0
-232.2	1.7	8.45	2.11	0.44	0.04	0		2.69	3.37	1.91	2.7	2.37	0		0.83	1.15	1.46	4.47	1.64	0		2.21	2.98	0	1.39	3.51	0
-231.3	-2.9	4.12	0.63	1.2	-2.23	0		-0.17	1.09	-0.04	3.78	3.46	0		-2.76	1.4	-1.63	4.22	-0.73	0		0.76	2.04	-3.72	0.73	1.14	0
-230.4	3.34	8.52	2.67	1.81	1.3	0		4.1	4.26	2.93	5.83	2.81	0		2.7	3.69	-1.62	4.51	-3.67	0		3.8	3.07	-5.28	3	0.12	0
-229.5	-1.72	0.73	-6	1.01	0.03	0		-0.01	-0.14	-1.58	5.4	1.58	0		2.23	1.69	-1.79	6.19	0.87	0		4.16	0.3	-2.65	5.52	0.66	0
-228.6	1.71	5.48	-4.52	-1.05	-0.81	0		2.02	0.33	-4.28	1.56	4.18	0		1.4	-1.65	-2.85	2.03	1.23	0		1.9	1.24	-2.15	3.36	1.98	0
-227.7	1.73	5.34	-0.91	3.59	0.33	0		6	3.59	0.03	6.8	5.99	0		3.14	3.86	0.3	6.94	3.38	0		0.43	1.77	-2.27	1.39	-1.48	0
-226.8	0.42	6.62	-3.3	-0.52	-6.08	0		-1.62	0.82	-4.66	0.92	-1.16	0		-1.2	-1.03	-3.94	5.13	-1.1	0		2.53	3.55	-0.66	3.5	1.7	0
-225.9	-1.78	5.87	-4.06	-0.4	-1.74	0		4.34	4.26	0.03	5.63	6.17	0		0.65	3.88	0.01	6.87	2.3	0		-1.6	2.29	-3.18	-0.81	-1.02	0
-225	4.43	8.23	2.28	2.67	0.34	0		1.81	-0.09	-0.54	4.32	0.38	0		1.69	-1.66	0.63	7.35	3.53	0		1.53	1.19	-0.49	5.23	2.66	0
-224.1	0.48	6.78	-1.74	1.25	-0.14	0		4.12	2.62	2.57	5.52	2.94	0		3.31	3.78	-0.09	6.18	1.64	0		2.63	5.3	0.32	5.3	2.24	0
-223.2	1.6	7.49	1.97	6.91	0.84	0		1.18	4.45	0.56	2.1	1.12	0		-0.87	1.18	-1.28	2.74	-1.25	0		3.57	3.87	0.39	4.42	2.29	0
-222.3	2.36	5.45	-1.71	1.99	1.68	0		1.78	0.9	0.8	3.38	5.25	0		2.36	-0.08	-3.4	4.71	0.85	0		1.82	2.5	-2.43	2.65	-0.15	0
-221.4	-1.59	4.72	-3.14	-0.58	-4.52	0		1.63	4.81	-1.99	5.04	2.67	0		3.09	1.79	0.27	7.13	2.11	0		4.81	2.03	0.83	3.73	0.43	0
-220.5	-0.25	4.15	-0.85	-3.01	-1.05	0		-0.26	0.21	-2.56	1.33	2.37	0		2.08	1.67	-2.86	3.97	1.09	0		2.01	3.31	-3.78	-0.52	1.02	0
-219.6	-3.65	1.66	-6.5	-2.46	-1.42	0		-3.9	-3.98	-5.43	-2.47	-1.89	0		-3.63	-3.12	-3.7	1.8	-3.02	0		4.91	2.66	-1.78	3.09	-0.96	0
-218.7	2.22	7.93	1.8	3.42	2	0		3.35	6.37	4.24	4.67	3.9	0		-3.04	0.06	-2.04	2.26	-0.9	0		1.76	1.81	-2.64	3.15	1.82	0
-217.8	3.43	8.29	-2.23	4.61	-0.33	0		4.68	2	1.12	5.5	2.3	0		3.42	4.82	1.13	7.9	2.15	0		0.73	3.7	0.2	5.28	1.2	0
-216.9	-0.86	6.31	-2.22	1.77	0.46	0		1.88	1.64	-1.74	3.79	2.79	0		1.88	1.91	-1.9	4.73	-1.46	0		5.55	4.05	-0.49	3.65	-1.76	0
-216	3.32	8.03	1.9	4.53	2.66	0		1.55	3.8	0.37	4.74	3.03	0		3	4.05	0.81	7.33	2.33	0		3.04	1.64	-0.37	5.35	3.23	0
-215.1	0.28	5.32	-1.07	2.38	-2.06	0		4.14	4.15	0.5	7.35	3.69	0		4.74	2.09	2.78	8.81	0.63	0		4.54	5.56	1.47	6.1	0.56	0
-214.2	0.12	6.82	0.23	-0.86	0.42	0		2.79	2.27	-1.34	3.99	2.11	0		2.42	1.16	-1.03	4.73	-1.23	0		1.97	2.41	-2.28	2.76	4.14	0
-213.3	-0.18	5.72	-0.59	-0.62	-0.33	0		-0.21	-0.75	-3.58	1.01	1.12	0		-0.47	-1.64	-2.49	4.94	-1.38	0		0.9	-1.15	-0.69	-0.77	-1.08	0
-212.4	0.51	2.86	-0.47	-0.52	-0.73	0		4	2.68	-0.02	2.3	2.24	0		0.9	0.22	0.48	4.64	-0.53	0		0.23	-0.06	-2.8	0.15	0.69	0
-211.5	2.3	5.6	-1.58	0.98	-0.75	0		2.52	3	-0.08	1.67	3.17	0		0.82	-0.74	-1.78	1.14	0.05	0		1.4	-0.02	-2.58	-0.37	-2	0
-210.6	4.79	6.94	-2.31	-1.71	-1.92	0		1.17	1.64	-3.48	1.3	-0.86	0		-1.17	0.3	-5.22	3.86	-1.57	0		-2.19	0.62	-4.85	-0.92	-1.45	0
-209.7	0.1	5.68	-3.83	-0.44	-0.38	0		0.9	1.14	-2.71	2.55	1.9	0		0.8	1.04	-2.47	4.27	-2.41	0		3.42	1.85	-1.88	-0.25	0.16	0
-208.8	-1.51	5.32	-5.1	-1.52	-2.83	0		-1.73	-0.93	-3.32	1.96	1.6	0		-4.78	-4.2	-5.78	-0.02	-4.39	0		0.75	1.99	-2.56	1.71	1.39	0
-207.9	-0.64	8.97	-3.03	2.44	-0.13	0		4.03	3.66	-1.35	4.68	3.55	0		0.46	-1.46	-1.66	3.35	-0.5	0		2.98	1.78	0.52	2.31	2.02	0
-207	-0.5	1.74	-0.67	-1.68	-1.08	0		0.22	-2.36	-2.56	-1.23	3.08	0		1.32	-0.96	-5.12	0.04	0.2	0		3.59	2.79	-0.94	3	0.39	0
-206.1	3.96	10.84	0.22	3.69	2.17	0		4.17	4.92	0.17	3.9	4.37	0		1.68	5.21	-0.84	3.87	1.76	0		2.74	3.29	-0.16	1.74	0.35	0
-205.2	-3.59	1.64	-2.38	0.01	-1.47	0		3.07	1.33	1.47	5.89	4.95	0		-0.94	-3.8	-3.23	3.44	-2.5	0		-1.54	-3.49	-4.92	-2.69	-5.94	0
-204.3	-0.8	2.72	-0.28	2.24	-4.43	0		4.26	2.48	3.35	4.31	2.71	0		2.77	1.95	1.35	6.37	2.41	0		3.05	3.42	-1.15	4.3	2.6	0
-203.4	1.53	7.67	-1.52	3.31	-1.1	0		0.39	0.84	-5.62	2.8	-1.31	0		0.34	1.42	-3.39	3.74	-1.05	0		1.84	1.35	-1.38	3.37	1.12	0
-202.5	2.75	5.38	0.45	2.62	-1.95	0		-0.6	-1.92	-2.71	1.3	0.1	0		4.34	2.43	-1.53	4.59	2.92	0		3.99	5.55	-0.08	2.02	2.88	0
-201.6	-0.36	5.19	-1.47	2.98	2.48	0		-0.62	1.97	0.86	3.68	3.95	0		2.83	1.96	0.86	6.6	4.72	0		0.79	1.22	-3.78	0.9	0.33	0
-200.7	-4.12	2.37	-5.13	0.23	-4.35	0		2	0.37	-0.88	1.09	1.18	0		0.37	-2.93	-0.53	5.92	-0.9	0		1.03	0.57	-2.3	2.34	0.03	0
-199.8	2.02	8.89	0.22	1.94	-0.82	0		2.24	2.97	-0.41	2.86	2.16	0		-1.56	-1.74	-4.84	1.92	-2.83	0		0.95	2.59	-3.17	2.78	-0.63	0
-198.9	-0.14	3.47	-0.48	0.27	-2.54	0		-0.02	-2.16	-1.74	2.35	-0.83	0		1.35	0.99	-2.15	2.79	-2.05	0		2.9	4.31	1.3	5.8	0.51	0
-198	-0.21	3.44	-0.27	-0.95	-1.27	0		0.77	2.47	-0.31	3.6	5.14	0		1.92	0.76	-1.32	4.53	2.14	0		-0.03	-2.61	-3.9	-2.11	-4.29	0
-197.1	0.51	3.59	-2.65	2.16	-0.58	0		-0.18	-1.36	-3.4	1.76	4.03	0		1.51	1.42	-2.23	6.13	2.48	0		2.95	3.81	-1.24	5.55	-0.08	0
-196.2	4.01	6.11	1.13	5.48	1.23	0		3.75	4.07	3.65	5.72	8.18	0		3.63	3.81	0.89	6.63	5.01	0		3.88	2.33	-0.67	4.38	1.33	0
-195.3	1.49	6.8	-0.87	5.56	-1.03	0		-0.54	-1.74	-2	3.73	-2.42	0		-0.68	-0.32	-1.19	4.24	-1.55	0		3.47	4.93	-0.5	4.1	4.04	0
-194.4	0.22	4.42	-3.18	0.01	-2.4	0		2.93	2.27	-2.38	1.23	1.73	0		0.88	1.51	-5.27	2.94	0.69	0		1.03	1.38	-4.7	0.56	-0.92	0
-193.5	-0.46	3.97	-4.63	0.65	-2.09	0		2.93	1.45	-0.49	5.54	1.2	0		2.64	0.77	0.01	2.8	-1.37	0		0.97	2.31	-0.92	2.43	-0.45	0
-192.6	-0.28	6.63	-4.35	-1.29	-3.08	0		-0.03	2.42	-0.77	2.23	1.75	0		0.09	2.53	0.68	3.03	0.93	0		1.84	2.18	1.07	-1.93	3.73	0
-191.7	0.22	2.3	-4.35	1.33	-2.37	0		2.69	1.15	2.3	3.96	1.45	0		2.48	1.26	2.39	5.56	2.93	0		1.91	3.36	1.98	2.29	1.55	0
-190.8	0.95	3.08	-3.03	-0.58	-0.8	0		1.6	-3.72	-2.74	-2.6	-0.42	0		2.23	-1.58	-2.63	1.79	-0.67	0		2.41	0.92	0.18	4.65	0.16	0
-189.9	1.76	4.19	-2.55	2.16	-1.94	0		3	4.53	1.3	7.6	3.95	0		-1.13	1.88	-3.21	3.64	1.17	0		-0.43	0.65	-1.31	0.29	0.5	0
-189	-0.44	3.55	-3.21	0.59	-4	0		1.84	2.54	-0.48	0.69	0.2	0		-1.26	2.79	-2.45	0.5	-3.14	0		-1.22	-0.65	-5.15	-3.33	-3.91	0
-188.1	-0.08	4.78	-1.44	-2.22	-0.43	0		-0.3	0.69	0.72	2.51	0.81	0		2.93	1.6	1.33	5.61	1.45	0		1.54	3.11	1.47	3.81	2.49	0
-187.2	1.67	5.28	-1.61	0.63	0.05	0		0.13	-0.68	-3.3	-0.26	-1.16	0		0.77	2.18	-2.54	2.32	-2.33	0		0.14	1.21	-5.34	-3.23	-0.79	0
-186.3	-0.04	3.2	-3.25	-1.18	-5.08	0		1.48	0.24	0.27	0.96	1.54	0		0.05	-0.87	-2.92	0.81	-2.21	0		0.81	3.43	-0.89	4.59	0.07	0
-185.4	4.64	6.72	-1.66	5.99	3.13	0		2.52	0.3	0.19	4.32	3.62	0		-0.89	0.73	0.05	4.41	0.28	0		1.81	2.04	-0.1	2.77	1.86	0
-184.5	-0.22	4.67	0.5	3.68	2.08	0		1.36	3.37	0.94	5.3	5.95	0		-0.3	0.79	-2.33	1.64	-2.27	0		-0.28	-2.87	-3	-1.27	-3.44	0
-183.6	0.97	5.36	-1.33	-1.35	-1.02	0		6.18	2.22	2.15	5.33	3.43	0		2.39	-2.44	-0.87	5.38	-0.19	0		4.6	2.73	3.02	3.99	2.54	0
-182.7	0.83	5.33	-2.54	2.27	0.38	0		2.12	-1.59	-1.44	4.2	1.92	0		4.18	3.12	3.44	6.92	3.15	0		1.99	2.78	-0.1	5.26	0.91	0
-181.8	-2.91	2.73	-3.23	-2.68	-3.1	0		1.41	1.46	-2.22	0.99	0.2	0		-3	0.46	-3.51	0.76	-1.71	0		-0.99	1.72	-0.72	1.68	0.08	0
-180.9	0.27	3.14	-3.43	-1.46	-3.09	0		1.1	1.56	-2.59	1.26	2.4	0		1.5	2.2	-0.72	4.61	0.17	0		2.95	3.13	-1.98	2.27	-0.65	0
-180	-1.15	5.5	-0.82	-1.9	-2.49	0		-4.15	-1.01	-2.15	-1.45	-2.85	0		-1.07	-0.08	-3.65	1.33	-1.67	0		2.92	2.81	-1.9	1.51	0.06	0
-179.1	-1.29	3.76	-3.07	2.3	-2.46	0		1.76	2.08	-1.15	2.71	3.44	0		2.72	2.04	-1.24	3.4	1.34	0		3.96	3.26	-1.56	3.57	1.9	0
-178.2	2.07	4.06	-0.08	3.77	0.77	0		2.15	-0.29	-1.61	4.56	1.5	0		3.01	0.97	-0.03	7.38	1.14	0		2.36	0.29	-4.97	4.98	-0.28	0
-177.3	2.55	7.76	2.03	1.12	1.01	0		2.5	3.29	0.94	3.42	2.33	0		2.8	1.96	1.81	4.25	2.08	0		-2.16	1.67	-0.66	1.46	1.14	0
-176.4	-0.4	2.84	-2.1	-3.91	-1.66	0		-1.4	-0.48	-0.91	0.8	0.84	0		1.01	-1.51	-0.55	2.74	0.6	0		2.72	2.66	1.19	3.56	3.37	0
-175.5	1.98	6.19	-1.74	2.15	-1.75	0		-0.27	0.23	-2.29	0.6	-3.37	0		-0.7	-1.93	-3.87	0.03	-2.82	0		-0.21	1.83	-5.93	0.33	0.01	0
-174.6	2.89	8.28	0.13	4.39	1.68	0		-0.25	1.7	-1.45	2.38	0.54	0		-0.76	0.21	-0.76	3.38	-1.62	0		-0.39	1.57	0.95	2.1	0.65	0
-173.7	-2.27	1.27	-4.22	-1.29	-4.55	0		1.26	2.26	0.4	1.88	1.53	0		0.14	0.41	0.66	3.91	-3.59	0		2.46	1.49	-2.01	2.38	1.71	0
-172.8	-1.74	4.7	-2.04	-0.36	-3.23	0		0.84	1.88	-1.46	0.38	-1.03	0		4.43	3.03	-0.99	3.17	-0.09	0		0.43	3.23	-1.22	0.4	-0.56	0
-171.9	6.82	8.71	-0.12	2.6	1.46	0		2.96	3.07	0.91	1.68	2.04	0		2.89	-1.04	0.65	4.85	0.04	0		4.13	4.27	1.48	5.88	4.86	0
-171	-2.62	2.97	-2.67	0.92	-5.52	0		0.23	1.3	0.03	5.47	0.94	0		3.21	1.43	0.07	4.9	2.47	0		0.83	3.51	-0.37	0.67	0.6	0
-170.1	0.06	4.31	-2.55	-0.98	-4.4	0		3.26	2.06	-1.05	-0.04	1.02	0		1.8	3.14	0.45	4.58	-1.33	0		1.81	3.09	-1.37	1.79	0.91	0
-169.2	-3.46	2.78	0.25	1.26	-2.94	0		2.08	0.39	0.23	0.48	-0.15	0		2.26	4.74	0.84	4.29	1.3	0		2.41	3.2	1.01	5.15	-0.48	0
-168.3	-0.34	3.02	-4.14	0.29	-2.24	0		0.92	0.63	-1.22	-0.48	1.08	0		-1.55	0.95	-1.29	2.07	0.62	0		1.18	1.91	-0.74	3.23	1.48	0
-167.4	-3.34	2.98	-1.44	0.45	0.8	0		-0.44	1.23	-3.96	-0.06	0.19	0		-0.17	0.73	-3.41	2.9	1.05	0		0.55	2.46	-2.08	1.14	2.6	0
-166.5	2.26	3.91	2.56	0.3	-0.71	0		3.19	1.97	0.93	4.6	3.73	0		-0.03	0.12	-2.39	-0.36	-2.28	0		1.25	-1.18	-1.85	1.23	0.41	0
-165.6	1.62	7.61	0.96	4.09	1.91	0		1.17	1.32	2.13	3.4	4.5	0		-0.92	0.79	-4.16	1.87	-0.25	0		1.7	1.14	-1.8	1.91	0.6	0
-164.7	-0.48	6.67	-0.29	3.87	-1.87	0		-0.91	0.37	-0.5	2.72	1.33	0		-1.3	-1.23	-2.6	1.65	-2.62	0		-2.7	-2.24	-5.68	0	-2.65	0
-163.8	-3.1	-0.37	-5.13	-1.48	-1.87	0		-3.27	-2.12	-1.67	-1.42	1.07	0		0.53	-0.51	0.78	4.18	2.15	0		2.57	-0.07	-0.38	4.47	1.32	0
-162.9	-1.2	0.34	-4.19	-2.42	-1.88	0		0.23	1.19	-0.53	2.01	2.66	0		-0.42	2.16	-0.05	6.22	3.18	0		1.16	1.76	-1.55	2.75	1.12	0
-162	-2.8	3.14	-0.51	-1.1	-3.87	0		0.63	0.72	-0.45	0.73	0.56	0		2.52	0.15	-0.84	3.44	0.09	0		0.93	0.66	-3.15	1.09	-1.76	0
-161.1	0	4.19	-4.72	0.25	-0.13	0		-0.36	0.55	-4.03	-0.35	1.15	0		-0.81	0.64	-1.33	1.14	-0.03	0		-0.1	2.4	-2.66	2.09	0.68	0
-160.2	-3.24	3.98	-5.28	-2.75	-5.74	0		-0.28	-0.94	-4.31	-1.62	-0.21	0		1.56	1.85	-1.26	1.27	0.16	0		0.23	2.96	-0.41	1.86	1.61	0
-159.3	0.2	5.7	-2.79	-2.29	-0.07	0		-1.99	-1.71	-3.27	-1.75	1.16	0		-0.44	-2.32	-0.95	1.52	-1.87	0		-0.76	2.1	-0.03	1.99	-0.85	0
-158.4	2.09	6.27	1	2.69	0.01	0		1.63	2.06	-1.1	1.78	1.59	0		1.57	0.08	-1.46	3.63	1.92	0		3.37	2.57	-1.18	3.94	2.95	0
-157.5	-1.38	3.18	-2.58	-1.59	-0.15	0		0.14	-0.02	0.5	0.87	2.47	0		2.11	-1.61	0	2.19	-1.49	0		0.68	-1.14	-2.85	0.67	-1.47	0
-156.6	3.33	5.34	-1.59	3.4	-1.86	0		1.72	-0.59	-0.88	1.58	-2.03	0		2.7	2.46	1.57	5.26	0.32	0		1.68	2.24	-1.81	2.35	0.28	0
-155.7	-4.11	0.36	-4.79	-1.94	-5.35	0		3.98	1.58	-0.16	4.48	1.46	0		3.14	1.86	0.16	6.39	1.38	0		0.87	4.56	-0.88	2.66	-1.05	0
-154.8	-0.74	2.53	-1.47	0.6	-2.79	0		2.62	-2.15	-1.5	1.29	-1.76	0		3.48	1.15	0.76	2.76	2.74	0		1.28	3.59	-0.02	3.37	4.27	0
-153.9	-2.05	5.73	-2.77	-1.37	0.13	0		-1.05	3.56	-3.67	0.78	3.38	0		-2.49	-2.11	-3.35	3.48	-0.41	0		-0.57	-3.43	-3.11	-0.59	-2.76	0
-153	0.83	5.07	-0.36	1.89	-0.09	0		1.49	1.22	0.94	0.71	3.84	0		-3.77	-2.94	-2.12	-0.89	0.77	0		-0.4	-2.6	-4.05	-1.3	0.18	0
-152.1	-0.79	2.25	-4.02	-0.21	-2.24	0		3.76	1.45	0.81	1.26	1.29	0		2	2.37	0.84	3.1	2.63	0		-0.05	2.53	-2.18	-0.67	0.93	0
-151.2	-1.92	3.17	-3.38	-1.84	-3.44	0		1.43	2.52	0.63	2.25	1.68	0		0.04	-2.83	-1.52	-0.46	-0.16	0		1.01	-2.34	-2.46	-0.41	-0.05	0
-150.3	1.83	6.42	3.62	4.39	1.97	0		4.88	3.92	4.26	5.44	4.24	0		3.91	2.53	-0.65	3.29	1.21	0		2.92	0.46	0.15	3.15	0.61	0
-149.4	-0.57	4.65	-2.41	2.23	0.58	0		0.41	0.37	-0.61	0.34	2.87	0		-1.21	-0.77	-2.73	0.9	-2.47	0		-1.31	0.8	-2.53	0	1.05	0
-148.5	0.28	1.34	-2.15	0.12	-0.57	0		1.61	-0.58	-2.98	2.5	2.97	0		0.9	1.72	-1.3	3.25	-0.76	0		1.27	3.24	-3.34	1.49	-0.75	0
-147.6	-0.61	4.34	2.65	3.45	-0.63	0		0.37	3.49	2.64	5.57	2.57	0		0.78	2.89	3.21	5.8	2.86	0		2.94	3.43	0.28	5.41	3.14	0
-146.7	-1.7	1.4	-2.95	-0.05	-2.51	0		2.1	1.27	-0.44	2.71	2.43	0		-0.67	-0.8	-1.84	1.37	-0.01	0		-1.14	-0.31	-1.69	3.05	2.61	0
-145.8	-1.94	1.59	-3.16	1.66	-2.11	0		3.55	1.94	-0.49	3.45	3.23	0		5.55	3.97	-1.01	4.77	1.68	0		2.51	2.03	-0.9	1.84	-0.27	0
-144.9	-0.63	3.28	-1.24	-2.46	-1.86	0		2.98	3.82	2.25	5.22	5.47	0		3.99	1.64	0.57	6.4	3.41	0		2.46	0.66	-1.28	2.1	-0.87	0
-144	-0.17	2.44	-2.28	-0.22	-3	0		0.81	1.3	-2.01	3.47	0.43	0		3.17	2.08	-1.66	5.12	1.76	0		2.01	0.56	-0.48	1.66	-1.88	0
-143.1	0.32	7.31	-0.45	3.99	3.45	0		2.48	3.06	2.07	4.43	7.24	0		0.47	-0.28	1.55	4.04	1.52	0		-0.25	-1.5	-0.72	2	-0.61	0
-142.2	0.84	3.41	-4.7	-1.87	-1.91	0		-1.27	-0.19	-5.95	-1.62	-1.02	0		-1.53	-1.6	-4.86	-1.45	-3.09	0		-2.63	-2.58	-3.26	-0.46	-1.82	0
-141.3	0.74	4.1	1.39	-0.41	-1.92	0		2.73	4.24	4.62	3.61	3.69	0		2.29	3.98	1.76	3.82	2.3	0		-0.11	1.67	-3.12	0.01	-2.07	0
-140.4	-0.22	2.07	-3.84	0.13	-0.92	0		0.66	1.62	-0.59	0.07	0.02	0		3.81	6.68	0.82	6	3.72	0		4.54	3.77	0.03	3.27	1	0
-139.5	2.81	4.81	0.61	1.5	0.41	0		4.48	5.13	4.51	3.42	4.52	0		3.63	2.49	1.33	1.38	1.01	0		-1.36	-1.45	-4.88	-2.27	-4.41	0
-138.6	-1.98	3.62	-4.61	0.35	-0.22	0		-1.92	1.43	0.72	3.81	4.09	0		-2.86	-0.36	-3.86	2.48	-0.05	0		-0.69	0.13	-3.56	1.61	-2.12	0
-137.7	0.78	3.38	-4.25	0.86	-0.39	0		-0.45	0.95	-1.69	3.29	2.97	0		-0.12	3.08	1.86	7.01	1.86	0		2.87	4.52	2.61	5.78	1.6	0
-136.8	0.1	4.55	-1.47	-0.37	-2.92	0		1.43	2.44	1.55	2.51	1.35	0		1.9	0.71	2.03	2.76	0.35	0		1.79	2.71	1.92	3.46	0.61	0
-135.9	2.2	6.49	0.62	1.8	-1.29	0		4.32	3.02	0.93	2.77	1.75	0		6.66	2.44	1.63	2.83	1.24	0		4.08	1.8	0.97	4.35	1.13	0
-135	-3.65	0.63	-2.64	0.95	-1.51	0		0.21	1.14	-2.35	2.7	4.95	0		0.12	1.87	-1.99	2.67	0.51	0		-0.58	0.2	-1.83	0.87	-2.59	0
-134.1	0.71	1.47	0.17	2.46	0.7	0		-0.05	-1.79	-0.47	2.82	0.9	0		1.12	-3.54	-2.45	0	-2.8	0		2.62	0.48	-1.28	-0.32	-0.31	0
-133.2	-4.25	-1.65	-8.93	-1.93	-4.37	0		0.07	-2.3	-2.43	-0.59	1.44	0		-0.38	-3.99	-4.33	0.22	-4.35	0		-0.13	-2.42	-2.04	0.13	-0.95	0
-132.3	0.69	2.15	-0.83	1.61	3.35	0		3.24	1.83	1.1	0.21	3.88	0		1.21	2.15	1.49	3.77	4.55	0		-1.18	1.97	-0.25	4.32	2.91	0
-131.4	0.65	0.34	-1.63	0.76	-4.5	0		2.5	-0.43	0.51	3.09	-1.3	0		5.69	3.85	1.11	6.5	4.55	0		1.51	5.11	1.95	2.87	2.52	0
-130.5	-0.47	3.84	-1.36	-1.44	-1.87	0		-0.97	-0.51	0.1	1.52	1.45	0		-1.91	-2.38	-0.75	0.61	-0.52	0		-0.05	-0.61	-1.1	-0.71	1.3	0
-129.6	-2.42	-0.95	-4.09	-3.62	-2.12	0		-0.3	0.6	0.07	-1.44	4.27	0		2.96	2.34	0.64	1.72	0.91	0		3.46	5.94	3	6.88	0.77	0
-128.7	2.08	4.03	2.26	2.5	3.2	0		0.77	3.33	1.27	4.16	4.11	0		1.24	3.25	2.14	5.67	0.85	0		3.24	5.89	0.65	5.07	4.51	0
-127.8	-1.58	3.81	0.09	2.77	-0.21	0		0.77	2.58	0.25	4.07	3.1	0		4.19	2.87	1.51	4.28	3.35	0		1.65	1.65	0.53	3.25	1.61	0
-126.9	0.05	4.53	1.7	2.95	1.53	0		0.79	0.01	-0.21	2.27	5.12	0		3.47	2.61	-0.7	4.68	3.71	0		1.5	-0.34	-0.5	1.54	0.3	0
-126	-2.19	3.52	-0.46	0.63	-1.47	0		2.29	-0.88	-0.03	3.48	-0.41	0		1.99	2.71	-0.76	4.91	0.85	0		1.86	1.72	-0.94	1.47	-0.16	0
-125.1	-1.56	3.29	-1.31	-1.24	-2.54	0		0.82	2.6	0.39	2	1.46	0		0.65	1.98	-1.56	1.85	-2.35	0		2.24	2.72	0.23	2.06	0.06	0
-124.2	-3.91	1.46	-2.24	0	-3.08	0		-2.23	2.59	-3.12	2.57	-1.1	0		-2.87	-0.01	-2.36	-0.22	-2.51	0		2.61	0.15	0.98	2.96	0.71	0
-123.3	0.77	2.43	-0.81	0.69	-0.46	0		3.37	-0.07	0.62	2.7	3.55	0		1.47	0.1	0.66	3.82	1.53	0		4.07	4.42	2.13	3.52	2.28	0
-122.4	-0.63	2.2	-0.49	0.55	-1.1	0		2.77	-0.93	-1.73	1.87	1.91	0		5.03	0.65	2.1	4.57	3.16	0		2.76	2.42	2.78	0.66	2.18	0
-121.5	-2.59	1.98	-3.81	-3.19	-2.89	0		2.85	3.07	-0.43	3.26	4.38	0		-0.02	-0.32	-2.85	2.95	0.79	0		-0.43	2.29	-0.25	0.73	0.55	0
-120.6	1.58	2.58	-2.9	0.02	-1.3	0		3.6	1.86	-0.64	3.97	1.41	0		1.33	1.27	0.3	3.9	1.35	0		1.38	1.01	0.18	2.69	1.44	0
-119.7	-0.31	0.67	-5.06	-1.96	-2.38	0		-0.38	-1.09	-2.93	2.49	1.11	0		-1.54	-0.89	-2.58	1.83	-2.03	0		1.33	0.8	-0.54	2.77	1.4	0
-118.8	-1.09	1.91	-0.74	0.14	-1.37	0		0.41	2.12	-0.46	0.12	0.06	0		-0.43	-0.68	-0.5	1.28	0	0		3.69	1.17	0.56	3.25	3.4	0
-117.9	-5.49	-2.3	-5.59	-1.41	-4.87	0		-0.14	-3.11	0.31	0.22	-0.58	0		1.11	-0.51	-2.52	0.98	0.78	0		2.84	0.69	-1.53	2	1.47	0
-117	-3.12	1.06	-0.3	2.35	-3.6	0		-1.85	-0.35	1.54	1	0.55	0		-0.14	-1.24	-0.16	0.92	0.12	0		2.6	1.39	-1.67	4.36	1.48	0
-116.1	-1.5	0.92	-1	1.85	-3.05	0		0.65	-0.82	-2.18	2.35	0.76	0		0.24	3.14	-2.2	2.37	3.55	0		1.15	2.81	-0.16	3.07	1.96	0
-115.2	1.22	3.68	0	0.15	-0.66	0		2.75	2.21	2.58	1.27	1.34	0		3.64	5.48	2.11	5.54	3.84	0		4.83	5.93	2.75	5.73	2.62	0
-114.3	-1.58	2.64	-1.55	0.06	-3.86	0		1.02	0.45	-1.56	1.17	2.01	0		1.8	2.77	-0.36	3.5	-2.13	0		0.16	2.86	0.29	1.59	-0.71	0
-113.4	-2.22	0.21	-5.77	-4.96	-5.85	0		0.96	-1.26	-1.48	-3.08	-4.34	0		0.93	-0.46	-2.6	0.8	-2.13	0		-2.97	0.26	0.62	0.93	-0.27	0
-112.5	3.12	3.54	1.24	4.34	4.61	0		3.23	-0.25	2.16	4.48	3.8	0		4.26	2.69	2.95	4.25	2.03	0		2.65	2.82	-0.46	2.44	1.74	0
-111.6	2.35	0.83	-0.99	-0.35	-2.73	0		3.12	1.08	3.49	1.36	3.4	0		1.53	2.56	2.32	5.03	1.62	0		2.65	4.36	2.83	4.46	1.95	0
-110.7	-1.15	-0.9	-3.16	0.77	-1.38	0		-0.07	-1.97	-0.23	2	0.48	0		1.85	0.88	2.25	4.6	1.89	0		3.23	1.37	1.16	1.94	0.89	0
-109.8	-0.87	2.11	-1.07	0.71	-0.91	0		-1.03	0.01	0.73	3.75	1.02	0		-2.42	-0.11	-0.95	0.71	-1.92	0		1.5	-0.9	0.2	1.4	0.58	0
-108.9	2.6	2.45	-0.14	2.99	-1.76	0		0.28	-1.5	-0.23	0.96	-0.5	0		-4.15	-1.22	-1.46	-3.76	-3.82	0		1.5	2.3	0.18	0.8	1.29	0
-108	2.46	1.24	-1.74	1.07	-1.05	0		1.34	-1.52	-1	2.76	-1.33	0		0.29	0.52	-2.03	3.94	2.29	0		3.32	-0.06	1.68	2.97	4.34	0
-107.1	-1.11	0.02	-0.79	0.86	-2.13	0		-0.22	0	1.5	2.04	2.64	0		0.57	1.01	-0.87	-1.55	-0.15	0		-2.99	-2.07	-5.52	-2.32	-2.15	0
-106.2	1.99	3.3	1.12	2.05	1.14	0		5.01	2.84	2.26	4.48	5.47	0		5.08	4.02	1.83	5.02	3.74	0		2.47	4.59	2.32	4.43	3.68	0
-105.3	0.43	2.14	-2.17	-1.73	-3.11	0		-4.36	-2.5	-3.77	-2.08	-2.38	0		-5.15	-4.23	-5.33	-0.57	-2.72	0		0.57	-1.2	-1.94	1.64	-0.1	0
-104.4	-1.44	1.25	-2.4	-2.64	-3.19	0		2.17	1.27	2.14	1.44	5.87	0		-0.81	0.07	-1.4	0.75	2.57	0		0.48	-0.8	-1.29	2.21	-1.51	0
-103.5	-0.48	0.91	-0.96	-2.03	-1.43	0		-2.35	1.17	-0.79	1.4	2.19	0		-0.96	0.79	-2.83	0.59	-0.26	0		-0.44	-2.76	-3.07	-0.32	-2.08	0
-102.6	2.25	4.64	0.53	2.79	1.18	0		2.51	0.93	4.23	4.47	5.1	0		-0.55	1.24	-0.09	4	-0.23	0		-2.23	-1.35	-5.4	-1.13	-3.55	0
-101.7	-5.68	1.74	-8.18	-3.99	-5.14	0		-0.72	-1.33	-5.39	-1.4	2.31	0		-0.86	-1.86	-3.49	-1.44	-0.39	0		2.63	5.06	2.04	3.87	4.21	0
-100.8	-1.84	1.46	-1.34	-2.15	-5.04	0		-0.5	2.78	-0.49	0.09	1.18	0		1.24	2.31	-0.89	-0.35	-0.85	0		1.24	1.45	-0.48	2.32	1.18	0
-99.9	2.65	-0.78	0.24	-2.57	-5.62	0		3.29	0.29	0.46	2.24	0.7	0		4.11	2.94	1.24	5.55	3.74	0		3.14	-0.97	1.58	1.96	3.39	0
-99	-3.58	-3.04	-5.47	-1.07	-3.64	0		-0.41	-0.41	-1.78	1.02	2.91	0		-1.33	-1.29	-2.54	2.55	1.73	0		-0.91	-2.15	-1.13	1.47	0.34	0
-98.1	-1.88	1.34	-1.23	-0.33	-1.49	0		4.56	3.58	2.56	3.06	3.23	0		1.16	2.18	-0.7	1.64	2.1	0		-2.25	-0.22	-5.35	-0.91	-2.16	0
-97.2	-1.5	-0.51	-2	-0.93	-4.64	0		2.89	1.5	1.21	3.13	2.57	0		1.48	0.97	1.16	3.23	2	0		-0.86	-0.23	1.32	2.19	2.59	0
-96.3	-0.25	2.65	1.45	1.83	0.33	0		0.97	2.13	0.77	4.3	3.89	0		-0.45	0.19	-1.79	1.18	0.8	0		-2.68	-1.81	-4.16	-0.64	0.62	0
-95.4	-2	-0.81	-1.95	-2.58	-4.76	0		0.29	-1.44	-1.84	-0.99	-3.56	0		-2.68	-2.51	-4.63	-0.92	-3.99	0		1.36	-1.65	-2.25	2.23	-0.21	0
-94.5	0.48	7.02	2.29	2.98	1.61	0		4.42	5.07	2.38	6.91	4.9	0		-0.43	0.14	-2.63	1.83	-0.98	0		-5.33	-3.72	-3.22	-2.29	-2.76	0
-93.6	0.8	1.21	-0.52	-0.43	-2.01	0		4.34	1.06	1.14	3.37	1.85	0		1.92	1.76	1.47	3.99	0.83	0		-2.05	0.49	-0.53	1.78	-1.35	0
-92.7	-1.76	1.59	-2.79	-0.64	-2.43	0		0.68	2.89	-1.78	1.78	-1.16	0		1.36	0.47	-1.26	2.47	-0.16	0		-0.79	-0.38	-1.86	0.77	0.95	0
-91.8	-2.41	0.69	-3.33	-2.03	-2.78	0		0.08	0.46	-1.99	-1.08	0.49	0		1.16	-2.68	-3.04	-2.26	-2.01	0		-2.73	-1.26	-3.58	-3.46	-3.57	0
-90.9	0.21	0.17	-1.52	0.72	-4.24	0		-2.41	-3.45	1.69	0.72	-1.16	0		-2.72	-2.42	-1.26	1.71	-2.03	0		-1.89	-0.78	-1.63	1.57	-2.72	0
-90	-1.62	0.56	-2.89	0.34	-0.34	0		-0.04	-2.57	-0.94	2.29	1.05	0		0.97	0.12	0.46	3.71	1.77	0		1.16	0.17	-1.62	2.5	-0.77	0
-89.1	-1.92	-0.61	-2.31	-1.28	-1.35	0		1.96	-0.07	-0.88	2.63	1.66	0		3.73	2.43	1.56	5.85	5.4	0		-0.2	1.69	-0.75	4.23	0.27	0
-88.2	-1.66	0.21	-1.16	-3.68	-4.28	0		1.34	0.26	0.29	-0.72	1.69	0		-0.05	1.63	-0.77	0.39	1.42	0		2.35	1.07	-0.99	1.53	1.1	0
-87.3	2.26	2.59	2.09	2.32	0.99	0		3.5	2.14	3.81	2.51	3.56	0		1.78	1.44	-0.85	2.27	1.65	0		1.45	1.78	-2.33	-1.86	0.75	0
-86.4	-0.44	-0.41	-3.46	-1.6	-0.87	0		0.62	0.01	-2.9	-2.05	1.46	0		1.94	2.11	-1.49	2.01	-0.26	0		2.32	3.12	2.2	2.91	1.49	0
-85.5	-1.78	-0.22	-0.55	1.13	0.65	0		-0.28	0.93	-0.74	2.42	3.33	0		-3.41	-1.44	-3.02	0.02	-0.52	0		2	-1.41	-0.92	0.7	-0.29	0
-84.6	-3.19	0.66	-4.37	-4.19	-4.47	0		0.11	-0.55	-3.68	-1.96	-2.2	0		0.25	-0.9	0.57	1.94	-0.63	0		-2.48	-0.42	-1.57	0.54	-0.17	0
-83.7	-1.72	-1.2	-5.89	-2.58	-4.52	0		2.23	1.32	0.59	1.06	0.65	0		0.81	1.65	-2.09	3.73	-0.99	0		3.23	2.22	1.2	6.74	1.25	0
-82.8	2.17	5.29	2.34	3.94	1.31	0		-1.34	-1.61	-2.2	-0.79	-0.96	0		2.42	0.36	-0.76	0.64	0.14	0		3.09	2.91	1.59	1.32	2.58	0
-81.9	3.19	5.62	-0.82	1.8	1.83	0		-1.15	-3.04	-3.48	-1.27	-0.29	0		1.29	-0.51	-3.18	-0.62	-1.61	0		1.81	-1.17	-1.5	1.39	-1.33	0
-81	-3.23	-1.45	-2.27	-2.54	-6.02	0		-2.33	-2.59	-0.84	1.44	0.78	0		-2.23	0.7	-2.18	0.86	-0.05	0		-0.62	-0.76	-2.55	-0.59	0.83	0
-80.1	-1.75	0.96	-3.85	-3.49	-2.47	0		-1.77	-2.05	-2.63	-1.62	0.36	0		0.02	-0.16	-0.26	2.21	-0.75	0		-1.26	0.06	-0.25	0.38	-1.82	0
-79.2	-0.42	0.97	-3.45	0.95	-2.08	0		1.26	1.61	0.29	1.25	1.46	0		-0.46	-1.54	0.76	1.59	-1.6	0		2.08	0.69	0.4	1.23	3.72	0
-78.3	-0.25	0.15	-0.15	-2.43	-3.31	0		0.68	1.23	-1.33	-1.04	1.03	0		0.52	2.45	-2.41	2.73	0.16	0		0.28	-0.6	-1.75	0.69	-1.3	0
-77.4	-2.13	-2.45	-4.22	-3.48	-5.63	0		0.32	-0.91	-2.43	-1.16	1.42	0		1.18	2.03	2.5	1.71	3.32	0		-0.69	0.08	-0.29	2.45	2.86	0
-76.5	0.33	3.08	-2.56	2.05	-0.93	0		2.95	3.67	0.59	6.67	2.46	0		4.67	3.03	0.55	6.08	2.62	0		1.94	4.13	0.04	-0.13	1.68	0
-75.6	-2.31	-3.06	-4.15	-1.27	-1.85	0		1.49	-0.31	-0.14	1.84	3.93	0		1.13	1.8	1.43	1.05	1.18	0		-0.09	2.63	0.6	1.47	2.54	0
-74.7	-3.04	0.47	-1.48	-2.7	-4.3	0		0.62	-0.59	-0.74	1.31	0.45	0		0.37	-0.88	-0.6	2.85	-0.02	0		-0.88	-2.82	0.47	2.28	1.91	0
-73.8	-3.68	0.1	-3.71	-3.07	-4.64	0		-0.19	0.45	-0.43	-0.26	0.87	0		0.36	-0.54	-1.54	-1.33	0.6	0		2.78	-0.21	0.21	0.3	-0.45	0
-72.9	-4.15	-1.34	-3.03	-0.97	-3.86	0		-1.99	0.41	-1	1.38	3.03	0		-1.01	0.81	-0.09	2.79	3.54	0		1.11	1.08	-1.58	5.49	0.71	0
-72	-1.12	3.36	1.63	0.54	1	0		1.26	3.25	2.29	2.79	2.68	0		2.89	4.73	2.85	3.09	3.41	0		3.76	4.81	2.41	3.69	2.47	0
-71.1	-4.2	-0.87	-4.72	-2.79	-1.84	0		-1.24	1.11	-0.67	3.11	0.71	0		-1.92	1.28	-0.45	3.76	0.09	0		-1.42	-1.67	-1.38	2.17	0.16	0
-70.2	0.31	-1.57	-3.36	-1.77	-0.96	0		2.69	0.06	-0.63	1.91	1.75	0		-1.48	-0.2	-1.25	-1	-2.2	0		1.39	0.14	-1.32	0.39	1.22	0
-69.3	0.15	2.12	-1.38	0.14	-2.41	0		-1.93	-0.21	-2.73	-1.15	-1.74	0		1.09	1.62	0.89	-0.93	1	0		1.36	-0.14	-1.63	0.23	0.43	0
-68.4	-1.31	0.15	-0.77	0.02	-1.46	0		-1.34	-2.66	0.36	1.38	1.34	0		2.8	3.09	3.23	4.26	3.65	0		-0.58	2.62	0.31	4.3	3.53	0
-67.5	-1.01	3.2	-1.92	3.43	-1.37	0		0.53	2.88	0.47	3.85	2.9	0		2.22	1.47	-1.38	1.58	2.92	0		1.7	1.2	-2.64	2.84	1.41	0
-66.6	-1.4	-1.64	-0.85	-2.31	-1.53	0		-0.59	-0.48	0.03	3.13	2.13	0		0.23	2.83	1.69	4.58	0.28	0		3.99	5.41	4.65	5.05	2.92	0
-65.7	0.76	-0.18	1.44	1.58	-1.51	0		2.58	0.74	1	2.09	0.93	0		1.21	-0.1	-1.18	0.83	1.6	0		1.13	-0.54	0.68	2.44	3.75	0
-64.8	1.89	0.27	0.58	-1.4	-0.03	0		2.48	2.03	2.01	3.77	6.22	0		2.64	1.55	0.69	4.31	2.35	0		0.67	-0.17	-0.31	1.77	-1.2	0
-63.9	0.13	2.57	-0.58	-0.03	-2.91	0		1.55	1.38	0.98	2.35	-0.43	0		-1.63	-0.23	-0.81	-0.03	0.4	0		-0.62	-2.21	1.53	1.27	-0.42	0
-63	-2.63	-0.74	-2.43	-0.16	-0.86	0		3.01	2.2	1.19	4.69	4.21	0		1.88	0.49	0.7	4.28	-0.53	0		1.32	-1.5	-0.55	2.53	0.7	0
-62.1	-0.14	0.93	-0.53	-0.49	-2.64	0		-1.51	-1.42	-0.61	2.05	-0.05	0		0.31	0.72	-0.64	4.3	0.68	0		0.09	0	-0.55	5.46	1.52	0
-61.2	0.55	1.63	0.08	-1.41	-1.33	0		0.86	4.05	0.76	0.71	2.99	0		0.08	3.17	0.02	2.35	0.32	0		1.65	4.09	3.37	2.64	1.84	0
-60.3	-0.64	-1.5	-0.99	0.21	-1.92	0		0.86	-1.14	-1.37	2.79	0.56	0		-0.98	1.07	0.63	1.89	-1.78	0		0.47	2.09	0.9	-0.04	-1.57	0
-59.4	-1.75	-0.75	-2.18	-0.16	-3.08	0		0.94	0.99	0.65	4.55	2.25	0		-0.02	1.19	-0.54	1.81	2.48	0		-0.75	0.33	-0.8	1.03	0.29	0
-58.5	-0.37	1.2	0.83	0.11	-0.89	0		-0.42	-0.31	2.93	2.38	2.39	0		0.49	-0.65	-0.92	-0.2	1.79	0		-0.83	0.22	-3.13	-0.23	-1.19	0
-57.6	-0.09	1.86	-2.52	-2.23	-4.3	0		-3.42	-1.59	-2.08	-3.77	-2.38	0		-0.68	-0.68	-2.49	-1.84	-1.61	0		0.2	0.9	-0.91	3.3	-0.92	0
-56.7	0.78	1.06	-1.61	1.52	-0.89	0		3.24	2.85	0.95	4.29	0.63	0		0.31	-1.35	-1.39	-1.62	-0.64	0		-0.42	2.35	1.58	0.15	2.25	0
-55.8	-0.12	1	-3.36	-0.99	-2.93	0		2.29	0.72	-2.85	3.13	0	0		-0.41	0.92	-3.08	1.31	0.02	0		-3.44	-1.8	-4.53	-1.36	-2.38	0
-54.9	-2.93	-0.44	-5.1	-5.11	-3.36	0		-1.35	0.86	-1.42	-3.25	-0.25	0		-0.48	-0.48	1.22	-2.77	0.48	0		1.48	1.4	2.23	-0.16	0.46	0
-54	-0.38	-0.45	-0.61	2.74	-2.06	0		2.69	0.26	0.99	4.28	3.19	0		0.4	2.08	-1.16	0.85	1.34	0		1.28	1.65	1.93	1.82	1.99	0
-53.1	-2.93	2.53	-2.41	0.18	-2.49	0		-0.41	0.01	1.19	0.4	0.06	0		0.95	0.46	2.35	2.06	0.4	0		-0.65	0.8	1.02	-1.21	-2.51	0
-52.2	-2.09	-1.55	-2.14	0.33	-2.4	0		-0.25	-2.3	0.58	1.43	-0.59	0		4.52	2.54	1.62	2.33	3.18	0		2.03	-0.26	-0.49	0.81	0.29	0
-51.3	-2.7	-3.59	-2.76	-1.18	-6.61	0		0.74	-1.26	1.82	2.41	0.32	0		-2.61	-3.21	-0.68	-1.84	-2.86	0		-0.65	-0.99	-0.77	1.1	1.42	0
-50.4	1.17	5.66	4.25	3.72	1.86	0		4	4.16	3.84	4.03	4.27	0		1.67	-0.49	-0.56	2.52	1.57	0		2.67	-0.05	-1.77	2.34	1.99	0
-49.5	-2.17	-1.09	-2.8	1.47	-2.47	0		-1.31	0.94	-2.47	1.6	-0.52	0		0.17	1.32	-1.11	1.33	-1.37	0		1.45	0.57	-0.17	-0.11	-0.45	0
-48.6	0.36	2.11	-0.68	-0.02	-4.05	0		5.04	-0.07	3.33	3.18	2.66	0		1.94	-2.44	-0.78	0.35	-0.84	0		1.92	-1.02	0.37	0.1	-1.27	0
-47.7	-3.47	1.9	-3.01	-2.55	-1.15	0		-3.34	-1.2	-2.24	-3.27	-2.76	0		0.04	-2.59	-2.28	-0.45	0.27	0		2.6	1.59	-0.25	3.62	4.33	0
-46.8	1.48	-3.17	1.1	0.86	-0.63	0		-0.8	-2.35	-1.01	1.94	0.46	0		-2.22	-2.52	-3.82	-0.81	-1.76	0		2.21	-0.36	0.99	1.87	0.17	0
-45.9	-1.44	-4.04	-3.51	0.47	-3.97	0		-2.36	-3.78	-3.09	-1.22	-2.02	0		-1.95	-1.56	-1.74	1.15	-0.39	0		-1.52	-2.88	-1.76	3.26	-1.47	0
-45	-0.24	0	-1.44	-1.51	0.54	0		4.18	4.01	1.51	2.35	3.62	0		1.41	1.83	0.12	0.24	0.65	0		2.37	0.65	-0.31	3.99	1.26	0
-44.1	-6.49	-4.57	-5.07	-5.06	-7.63	0		-4.01	-2.14	1.05	-3.04	-1.47	0		-4.06	-3.14	-2.67	-2.11	-1.86	0		0.01	-1.41	-2.6	0.37	-1.33	0
-43.2	1.08	1.21	-2.81	1.83	-0.75	0		1.86	0.83	2.37	3.98	2.78	0		-2.51	-1.03	-3.81	0.53	-0.3	0		-1.89	0.6	-4.95	-0.71	-2.41	0
-42.3	-0.2	0.01	-5.05	-1.35	0.78	0		0.44	-1.1	-0.57	3.09	4.18	0		0.66	-0.53	-1.29	0.83	3.36	0		-0.62	0.46	-0.86	1.96	1.92	0
-41.4	0.36	-3.68	-5.76	-3.32	-1.74	0		-0.33	-4.1	-0.14	-0.93	0.23	0		1.3	1.27	1.78	2.69	0.53	0		-0.5	-0.37	0.51	2.03	1.6	0
-40.5	-0.89	1.16	0.11	1.07	0.55	0		3.15	2.25	1.01	5.08	5.46	0		-1.07	2.17	-1.1	-0.24	1.25	0		-1.29	-0.39	-0.79	1.79	0.51	0
-39.6	1.92	-0.66	1.53	1.85	0.47	0		6.57	1.85	1.69	3.43	1.94	0		1.49	0.48	-2.54	1.78	-0.35	0		2.47	2.5	1.29	5.53	3.35	0
-38.7	4.31	3.14	-0.08	2.59	0.98	0		1.72	1.17	-0.36	0.46	1.18	0		1.13	1.73	0.65	2.28	1.33	0		2	0.84	2.64	3.65	2.11	0
-37.8	2.73	0.49	0.17	1.14	0.48	0		4.09	4.38	0.32	3.86	2.03	0		1.54	3.01	-0.3	2.53	1.42	0		0.98	-0.37	2.26	3.74	1.8	0
-36.9	1.29	2.48	0.88	0.83	1.35	0		0.63	1.93	0.84	2.38	3.44	0		0.2	-2.07	-0.07	-0.5	2.9	0		1.91	-0.2	0.85	4.14	2.9	0
-36	1.61	-0.7	-0.5	3.17	2.53	0		0.03	-3.05	-2.25	2.22	1.27	0		0.86	2.89	-0.05	0.38	1.56	0		-0.12	2.19	1.06	-0.63	0.44	0
-35.1	-0.39	-2.56	-4.29	-0.81	-3.07	0		-1.84	0.6	-2.94	0.73	-1.05	0		-0.44	0.86	-3.68	0.51	-0.6	0		-0.33	-0.18	-1.82	-0.07	0.3	0
-34.2	-1.77	-4.42	0.44	-2.95	-2.23	0		0.64	-0.3	1.09	1.64	1.01	0		-0.35	0.19	-0.88	-0.29	-1.79	0		-0.56	-0.51	0.27	0.99	0.73	0
-33.3	-0.74	0.27	-3.14	1.02	0.38	0		3.91	2.73	2.99	3.1	4.65	0		4.97	4.83	3.05	4.09	5.92	0		1.82	1.44	2.43	1.8	4.23	0
-32.4	-1.94	1.23	-1.52	-0.97	-1.11	0		-4.12	-0.65	-2.61	-3.76	-0.65	0		-2.85	-0.98	0.02	-0.56	0.35	0		0.12	0.06	0.31	0.63	-0.8	0
-31.5	2.12	6.18	1.93	2.23	0.5	0		0.3	2.99	1.1	1.01	0.42	0		-1.8	1.6	-0.89	-0.03	1.75	0		0.25	1.86	0.74	-0.05	0.31	0
-30.6	0.42	1.08	-2.92	-3.01	1.86	0		2.05	1.05	-0.7	0.62	1.6	0		-2.38	-0.36	-2.24	-1.61	-1.72	0		-1.62	-0.43	-0.19	2.27	0.46	0
-29.7	-1.44	0.66	0.16	-2.02	-2.03	0		0.99	1.87	3.11	0.51	2.83	0		2.87	0.86	-0.67	2.33	0.78	0		1.46	1.68	1.39	4.1	2.95	0
-28.8	-1.61	-3.45	-4.24	-2.8	-3.18	0		-4.01	-3.27	-1.32	-1.24	-0.97	0		-5.02	-4.85	-2.79	-2.88	-1.32	0		-0.41	-4.17	1.06	1.93	0.66	0
-27.9	-4.05	-5.05	-3.81	-4.89	-5.96	0		1.34	-1.03	0.77	2.06	0.51	0		0.75	2.63	-3.78	4.85	1.57	0		3.6	2	1.49	2.61	2.32	0
-27	-2.03	-2.79	-3.83	-1.19	-2.35	0		1.14	-2.02	-2.67	1.28	1.35	0		1.92	0.26	0.01	1.55	0.08	0		-1.5	-0.09	0.27	3.54	-0.96	0
-26.1	-4.7	-5.97	-6.38	-6.25	-5.59	0		-2.58	-2.15	-2.65	-3.02	-0.9	0		-0.31	1.68	0.26	-0.54	1.98	0		-1.06	1.74	3.38	2.26	3.41	0
-25.2	0.98	-2.14	-1.59	-0.13	-2.59	0		-1.25	-0.71	-1.63	0.88	-2.55	0		0.73	4.29	0.98	2.78	0.44	0		2.17	2.1	0.8	4.31	3.51	0
-24.3	3.93	2.2	3.64	4.88	4.16	0		5.41	0.8	3.29	6.11	3.31	0		3.25	2.75	1.6	1.13	-1.23	0		-0.6	0.81	0.16	1.13	2.43	0
-23.4	-1.98	0.61	-1.25	-1.54	-0.27	0		-2.14	0.67	0.52	-0.62	1.85	0		-2.94	-2.49	-1.88	-3.25	-1.96	0		-3.67	-4.57	-4.04	-4.49	-2.5	0
-22.5	-1.5	-0.63	1.29	0.09	-0.05	0		-1.82	-5.03	2.61	-0.33	1.24	0		0.05	-1.29	2.3	1.11	0.5	0		2.43	4.17	5.79	5.79	4.36	0
-21.6	1.16	1.43	1.71	-0.23	0.55	0		1.42	0.45	-0.98	0.38	2.56	0		0.52	0.22	0.58	0.9	-0.14	0		1.4	1.89	1.84	1.66	-0.53	0
-20.7	0.16	0.57	1.72	1.18	0.47	0		-3.29	-3.15	-2.03	-0.2	-1.11	0		0.14	1.13	0.97	5.28	-0.23	0		-1.83	-1.22	-1.22	1.63	-2.9	0
-19.8	-1.56	-2.11	-0.29	-4.51	-1.7	0		-0.95	-1.76	-1.66	0.18	1.19	0		-3.58	-2.17	-5.36	-2.42	-1.9	0		-2.63	-1.58	-1.35	0.62	1.02	0
-18.9	0.88	2.15	-1.13	3.04	0.35	0		1.46	-1.37	0.21	2.25	2.09	0		-0.8	0.32	-1.83	-1.06	2.67	0		-0.92	-0.8	1.19	0.95	1.45	0
-18	-0.94	-0.63	-0.68	-0.79	-0.88	0		1.43	0.52	-0.69	0.35	0.48	0		3.32	3.23	1.55	1.07	2.05	0		0.8	2.83	2.45	4.88	3.2	0
-17.1	0.47	1.99	1.3	1.27	-0.36	0		0.58	0.05	-0.7	4.31	2.84	0		-1.8	1.29	-0.62	-0.7	0.6	0		-1.61	2.26	1.29	-1.41	0.35	0
-16.2	-3.47	-0.37	-2.93	-1.54	-1.59	0		0.87	-0.88	-0.47	-1.34	-0.85	0		2.69	-3.26	-0.36	-1.77	-2.43	0		5.3	1.52	3.68	6.33	2.95	0
-15.3	0.69	-1.02	-2.13	2.03	-1.8	0		-1.31	0.73	-0.53	2.21	-0.34	0		-0.84	1.18	0.51	1.09	3.46	0		-1.15	0.11	1.09	1.39	1.04	0
-14.4	-3.2	-2.04	-1.42	-2.53	-1	0		1.5	1.78	4.4	2.01	4.91	0		1.81	0.47	-0.01	0.03	1.44	0		-0.44	2.19	2.79	1.4	-0.39	0
-13.5	1.86	0.92	4.22	3.68	1.31	0		3.05	1.09	1.79	4.54	2.17	0		1.75	1.7	0.38	5.56	1.53	0		-1.65	-0.49	-0.58	1.49	-1.32	0
-12.6	3.67	2.12	0.7	0.5	-0.18	0		-0.39	1.49	1.65	-0.41	1.56	0		-4.78	-1.6	-2.93	-3.72	-0.68	0		-2.71	-0.62	-0.1	-1.54	-1.08	0
-11.7	-0.9	-1.03	-1.98	-0.35	-0.37	0		1.33	-0.99	0.56	0.67	2.63	0		2.22	0.52	1.52	3.5	1.86	0		0.61	0.25	1.21	3.95	-0.45	0
-10.8	-0.51	-1.39	1.33	1.91	-3.85	0		0.03	-1.51	1.23	0.89	-1.03	0		-0.23	-2.05	-0.98	-3.6	-0.54	0		-0.07	-0.19	-0.6	3.06	0.4	0
-9.9	2.06	0.83	0.6	2.18	4.56	0		2.35	1.37	1.36	0.95	1.67	0		4.25	1.08	0.45	0.79	3.28	0		3.29	1.84	3.39	4.79	2.05	0
-9	-3.65	-3.14	-5.25	-1.52	-3.18	0		4.43	4.91	3.06	4.43	1.89	0		-1.15	1.13	-0.24	1.39	-2.06	0		-2.18	-1.85	-1.79	-2.04	-1.54	0
-8.1	1.44	0.38	0.04	-1.54	-0.52	0		-2.49	-1.6	-1.27	-3.94	-2.7	0		-2.15	-3.32	-0.26	-3.74	-2.87	0		-0.02	1.22	1.5	1.57	1.55	0
-7.2	-0.73	-1.04	0.26	-0.16	-1.93	0		0.91	2.37	-0.5	0.97	-0.14	0		0.36	1.08	1.93	3.27	2.04	0		-1.31	0.68	-1.32	-1.01	1.43	0
-6.3	-5.22	-3.84	-5.63	-2.69	-5.2	0		-1.43	-1.36	-1.22	-2.86	-0.96	0		-1.73	-1.41	-3.35	-1.87	-1.06	0		1	0.98	3.27	2.12	0.34	0
-5.4	-1.16	0.87	-3.53	-3.91	-4.14	0		4.16	1.56	2.24	-0.52	3.6	0		6.27	5.61	4.9	3.32	4.53	0		1.29	0.48	1.68	0.34	1.87	0
-4.5	-1.83	-0.55	0.7	0.56	0.36	0		0.79	-1.83	1.92	3.36	1.67	0		0.35	-1.5	-1.06	0.31	-1.66	0		0.3	-3.36	0.01	-1.48	-2.61	0
-3.6	-0.42	1.99	0.77	0.82	-1.31	0		-0.1	2.01	1.38	1.08	1.19	0		0.08	0.61	3.02	0.19	2.42	0		0.66	1.09	-0.34	1.69	0.73	0
-2.7	0.59	-1.19	-0.22	-0.58	-0.87	0		-1.34	-1.56	-0.9	-2.09	-1.21	0		-1.32	0.88	1.47	0.34	0.07	0		-1.47	0.2	1.09	-0.65	-0.08	0
-1.8	1.87	1.83	3.25	1.2	3.78	0		-0.17	0.79	2.07	1.16	3.27	0		-0.46	0.79	-1.13	-0.75	0.45	0		-1.42	-1.86	-2.29	1.3	0.17	0
-0.9	1.13	1.23	-0.8	0.19	2.44	0		-1.57	-1.35	-1.25	0.47	-0.54	0		-2.47	-1.6	-0.84	-3.42	-2.26	0		-3.02	-0.77	3.67	0.74	-3.25	0
0	-0.09	-0.35	1.29	-2.95	-0.78	0		1.06	1.88	2.52	-1.58	0.83	0		0.54	4.19	1.49	0.28	1.05	0		0	0.93	0.48	1.58	-0.31	0
0.9	-0.89	-1.87	-3.01	-0.81	-2.11	0		-0.03	-5.11	-0.48	-1.69	-0.22	0		-1.77	-3.1	-2.44	-1.8	-0.61	0		-0.64	0.19	0.84	1.07	3.53	0
1.8	0.22	-1.09	-2.39	1.03	-3.37	0		3.53	5.61	0.47	1.58	5.61	0		4.27	2.35	1.1	1	2.97	0		3.13	0.95	0.97	2.36	1.48	0
2.7	5.94	4.57	4.23	2.9	1.97	0		0.06	-0.73	-0.46	1.22	-1.16	0		2.57	3.03	-1.28	0.4	0.34	0		2.8	1.58	0.45	2.2	1.56	0
3.6	1.53	-0.53	-1.17	-1.62	-2.17	0		1.72	0.86	3.8	0.11	-0.16	0		5.54	4.22	2.2	2.88	2.62	0		2.62	0.5	-0.81	1.7	2.35	0
4.5	-0.88	-1.38	-1.39	-3.16	-3.79	0		0.7	1.54	1.48	0.04	1.27	0		1.25	0.2	-2.21	-1.72	0.45	0		-1.97	-3.42	-2.84	-0.39	-3.8	0
5.4	-1.54	-2.53	-2.19	-2.07	-3.33	0		-0.6	-2.54	-1.63	-1.84	0.5	0		-2.22	-1.57	-0.51	-1.49	-0.25	0		1.51	0.3	3.71	1.62	1.41	0
6.3	-1.16	-0.8	0.03	0.17	-0.12	0		2.45	2.57	1.87	1.3	0.77	0		2.96	0.45	0.79	0.74	1.65	0		2.58	0.8	-0.32	0.74	2.15	0
7.2	-0.87	-2.82	-0.55	-2.81	-0.09	0		0.05	-2.73	0.37	-0.12	3.7	0		1.04	0.76	0.5	1.21	2.48	0		0.29	0.26	2.16	1	1.88	0
8.1	5.5	5.43	6.27	3.42	4.54	0		4.11	1.33	5.13	1.43	2.89	0		5.7	6.61	9.4	3.91	4.76	0		0.08	-0.96	2.36	3.9	0.18	0
9	-15.33	-12.82	-6.34	-9.65	-5.64	0		-9.36	-6.2	-0.89	-6.75	-3.94	0		-11.69	-5.83	-2.26	-5.47	-2.46	0		-27.78	-3.6	-2.79	3.09	-2.13	0
9.9	-20.65	-22.08	-16.73	-4.17	-7	0		-24.43	-18.55	-15.61	-4.88	-5.78	0		-21	-16.37	-14.05	-2.33	-5.45	0		-24.47	-2.41	-0.55	-0.01	-3.33	0
10.8	-9.22	-10.89	-7.85	-4.47	-4.27	0		-7.44	-9.47	-5.09	-3.4	-5.62	0		-9.01	-8.77	-6.83	-2.28	-5.9	0		-11.12	-3.12	-2.27	0.85	-4.42	0
11.7	-4.16	-10.72	-4.73	-1.07	-3.07	0		0.1	-1.99	-0.65	2.09	0.3	0		3.06	1.21	0.07	-0.76	-0.13	0		-4.39	-2.53	-0.4	1.46	-1.02	0
12.6	-4.15	-8.05	0.1	-1.71	-3	0		-2.75	-1.53	0.95	-1.13	2.93	0		0.1	1.09	0.53	-2.67	-0.66	0		-0.71	-1.53	1.79	3.69	0.57	0
13.5	-4.38	-8.34	-2.04	-2.22	-1.94	0		0.53	-1.79	-0.4	-0.8	0.03	0		4.22	2.02	-2.04	2.14	-3.08	0		-2.69	-3.25	-3.66	1.69	-1.2	0
14.4	-1.95	-8.2	0.87	3.66	-2.22	0		0.54	-4.28	0.07	0.45	3.19	0		5.94	6	3.85	4.27	5.14	0		0.76	3.23	3.96	5.65	4.08	0
15.3	-5.58	-10.3	-2.25	-3.49	-5.77	0		0.11	-1.49	1.68	-2.09	2.21	0		0.43	0.27	-1.01	1.37	-0.65	0		-4.89	-3.17	0.34	2.01	-1.58	0
16.2	-4.1	-10.12	-0.38	1.58	-5.04	0		-4.26	-6.13	-0.01	1.05	-3.11	0		-0.45	1.57	0.63	0.74	-0.95	0		-3.04	-3.57	0.04	0.66	-1.52	0
17.1	-4.11	-9.68	-3.94	-1.99	-1.68	0		2.17	-1.91	-0.06	0.74	3.31	0		2.58	1.51	0.75	-0.67	-0.81	0		-4.11	-5.61	-1.56	-1.86	-4.54	0
18	-0.5	-7.19	0.67	0.03	-0.8	0		1.23	-1.49	1.75	0.9	1.6	0		3.84	2.63	0.54	2.22	-1.63	0		-4.92	-5.44	-1.63	1.27	-0.73	0
18.9	-0.76	-5.35	-0.79	2.92	-0.92	0		-0.69	-4.1	-1.51	2.29	1.81	0		2.13	0.15	-1.98	1.44	-0.25	0		-1.55	-2.31	0.45	2.26	-2.25	0
19.8	-0.25	-8.24	-1.64	1.68	-7.55	0		1.95	-4.11	-0.99	1.2	-2.24	0		4.1	1.19	-1.69	-0.62	-0.59	0		-3.75	-6.21	-3.04	0.92	-2.11	0
20.7	-4.5	-11.96	-4.21	-0.84	-5.47	0		-0.32	-2.98	-1.21	0.08	3.16	0		2.94	2.94	-3.17	-2.64	0.14	0		-1.37	-3.79	-0.24	2.64	-1.73	0
21.6	2.45	-7.29	1.58	3.71	-3.44	0		2.83	-2.23	-0.19	2.34	-1.01	0		5.71	3.55	2.37	0.41	-1.53	0		-5.54	-5.59	0.27	0.04	-2.19	0
22.5	-1.4	-11.05	-1.89	-2.48	-3.94	0		2.54	-1.36	0.8	2.55	0.19	0		5.74	4.94	3.6	3.34	-1.43	0		-2.08	-1.42	1.7	1.61	-0.4	0
23.4	-1.6	-10.24	-2.17	-0.2	-6.58	0		-1.77	-7.74	-4.61	-2.89	-5.81	0		3.83	1.21	-2.51	-0.84	-1.83	0		-2.96	-4.03	-2.26	2.05	-2.72	0
24.3	-4.71	-7.82	-0.79	1.56	-3.48	0		1.61	-5.18	0.7	2.97	3.74	0		6.63	2.49	0.65	4.13	2.01	0		-1.49	-3.56	0.62	3.23	-0.95	0
25.2	-4.5	-11.82	-4.23	-0.63	-6.24	0		0.52	-6.03	-2.46	-1.8	-0.41	0		4.73	-0.58	-2.72	-2.24	-3.86	0		-4.11	-5.62	-0.88	-1.34	-3.11	0
26.1	-1.17	-12.14	-3.51	0.26	-5.5	0		1.12	-1.45	-0.97	2.87	1.71	0		2	2.27	-0.86	0.53	0.98	0		-7.21	-7.11	-3.76	1.76	-2.01	0
27	1.22	-6.91	1.21	2.56	-1.54	0		5.25	-1.12	0.9	3.91	2.39	0		4.3	1.78	-0.05	1.64	-3.37	0		-6.44	-3.65	0.82	3.66	-2.67	0
27.9	-7.41	-10.89	-2.05	-3.75	-6.98	0		-2.14	-4.9	-0.51	1.03	-3.17	0		5.08	4.48	1.82	1.8	1.42	0		-5.3	-4.5	0.42	0.85	-0.36	0
28.8	0.03	-8.38	-0.56	1.48	-7.41	0		-1.21	-3.75	-2.15	-1.48	-3.47	0		8.83	5.26	0.9	2.23	3.47	0		-3.15	-5.86	0.8	-0.98	-1.03	0
29.7	-4.87	-11.11	-4.02	-1.64	-9.88	0		-0.28	-5.63	-4.21	0.21	-1.99	0		7.83	1.99	-1.7	-0.13	-2.84	0		-3.34	-6.36	-4.03	-3.08	-4.74	0
30.6	-3.95	-12.5	-4.68	-2.69	-7.66	0		0.97	0.18	-1.19	0.41	0.09	0		6.62	7	2.53	3.76	2.36	0		-4.03	-3.58	-0.8	0.8	0.23	0
31.5	-2.44	-11.25	0.53	-3.43	-5.14	0		0.27	-3.35	-0.46	-0.26	0.43	0		6.79	4.84	0.78	2.07	1.53	0		-5.41	-4.75	-1.99	-1.46	-3.05	0
32.4	-1.69	-9.5	-2.72	-3.53	-1.03	0		0.88	-2.03	-3.03	-2.68	2	0		8.86	5.29	0.92	0.75	1.79	0		-4.94	-4.4	-3.03	-0.11	-4.74	0
33.3	-3.68	-8.35	2.84	1.98	-3.45	0		-0.72	-4.67	0.95	-0.46	-3.46	0		5.11	1.91	2.98	0	-4.09	0		-7.51	-7.4	-1.61	-0.55	-2.93	0
34.2	0.05	-9.76	-4.06	1.88	-5.81	0		1.12	-3.9	-2.57	1.78	-0.01	0		6.9	0.92	-2.33	1.48	-1.19	0		-6.29	-8.87	-1.99	-1.11	-4.87	0
35.1	-3.85	-10.61	-2	-0.92	-5.76	0		-1.22	-5.22	0.44	0.97	1.68	0		7.86	4.45	-0.25	0.98	-0.19	0		-7.49	-4.66	-3.81	-1.33	-4.95	0
36	-2.08	-11.58	-3.8	-3.21	-8.46	0		1.65	-2.66	-0.27	0.89	-2.18	0		7.58	3.27	2.85	4.91	0.13	0		-7.14	-5.96	-0.12	-1	-4.98	0
36.9	-0.99	-9.41	-1.2	-0.23	-3.22	0		1.94	-3.83	-0.02	3.23	-0.44	0		6.56	2.33	1.01	1.64	-0.06	0		-3.93	-4.15	-0.24	1.46	-0.13	0
37.8	-3.16	-10.07	-3.19	-1.66	-4.71	0		1.23	-4	-3.03	1.34	0.81	0		8.8	6.42	1.45	3.53	2.5	0		-5.86	-4.06	-2.41	-0.74	-1.16	0
38.7	-1.85	-11.29	-4.88	-0.38	-4.57	0		-0.42	-6.08	-4.59	-0.33	-0.21	0		8.13	3.24	1.15	1.72	0.82	0		-2.23	-5.3	-1.21	-2.14	-0.63	0
39.6	-3.66	-13.78	-7.28	-4.49	-7.79	0		0.27	-9.6	-4.47	-0.12	-1.74	0		10.61	0.59	2.71	4.03	1.75	0		-5.59	-3.96	-1.49	-1.01	-3.71	0
40.5	-3.75	-13.21	-5.9	-4.11	-7.68	0		-3.37	-7.88	-5.37	-4.24	-4.64	0		3.29	0.88	-3.82	-2.04	-2.72	0		-6.95	-6.71	-5.93	-1.02	-5.58	0
41.4	-1.05	-9.41	-3.53	1.43	-1.43	0		0.7	-3.33	0.69	3.72	-2.53	0		6.55	3.12	0.59	0.76	-0.55	0		-8.86	-6.59	-4.01	2.72	-4.42	0
42.3	-0.18	-10.91	-4.39	-1.69	-7.18	0		0.91	-3.3	-2.85	0.99	-0.56	0		7.86	4.5	0.56	1.28	-0.51	0		-8.46	-6.85	-1.01	-1.88	-7.82	0
43.2	-3.57	-10.76	-5.13	-1.64	-5.56	0		0.18	-4.19	-6.12	-1.52	-2.05	0		7.95	2.02	-1.61	-1.49	-1.85	0		-6.54	-5.51	-3.44	-1.23	-3.25	0
44.1	-1.36	-9.07	-0.56	1.24	-2.71	0		2.92	-3.88	-1.69	1.82	0.66	0		7.9	4.42	0.78	3.23	1.31	0		-7.65	-4.42	-4.77	0.69	-4.57	0
45	-1.73	-7.86	-1.62	-0.78	-3.3	0		1.39	-1.63	-1	-1.26	2.67	0		3.97	3.09	0.18	0.95	-1.7	0		-7.3	-5.19	-1.61	1.08	-4.67	0
45.9	-3	-8.7	-3.12	-1.54	-4.25	0		-0.82	-5.53	-2.98	0.69	1.08	0		7.16	0.34	-1.11	-0.89	-0.28	0		-5.47	-7.1	-2.59	-1.86	-4.09	0
46.8	-2.21	-9.38	-3.92	-2.81	-6.14	0		-1.12	-4.09	-2.42	-1.34	-2.36	0		7.11	3.53	0.27	1.59	-1.65	0		-5.53	-5.73	-1.18	-0.65	-2.15	0
47.7	-1.4	-14.54	-4.04	-1.69	-2.16	0		4.61	-1.95	-1.64	0.88	2.63	0		9.79	3.86	-0.49	2.09	1.08	0		-5.57	-4.66	-2.01	-0.57	-3.15	0
48.6	-1.24	-12.76	-5.61	-2.45	-3.98	0		-1.33	-5.73	-1.87	-0.99	-0.42	0		6.09	3.19	1.67	2.08	0.48	0		-6.45	-6.19	-1.38	0.1	-4.35	0
49.5	-3.07	-12.98	-4.14	-3.45	-7.22	0		0.47	-4.75	-3.05	-3.91	-1.73	0		5.15	2.41	-1.03	-6.04	-5.09	0		-9.22	-8.57	-5.42	-3.14	-7.83	0
50.4	-2.05	-11.47	-3.31	-5.88	-4.31	0		0.03	-4.72	-2.38	-2.37	1.71	0		5.06	1.81	-4.66	-0.98	0.87	0		-7.68	-5.14	-4.58	-0.73	-5.35	0
51.3	-0.99	-7.47	-4.02	-0.65	-4.9	0		1.62	-1.68	-0.01	2.27	-0.08	0		6	3.39	2.09	1.7	-1.45	0		-9.51	-7.25	-5.99	-2.53	-6.85	0
52.2	0.45	-8.99	-1.72	-1.07	-3.64	0		-2.33	-6.92	-0.23	-1.43	-0.57	0		9.2	2.4	1.9	-0.6	1.17	0		-5.39	-5.58	-2.29	-0.47	-1.8	0
53.1	-2.7	-10.36	-5.38	-0.24	-5.08	0		-1.63	-3.67	-3.92	-1.36	-0.58	0		4.43	1.3	0.67	-1.08	-1.6	0		-9.73	-8.71	-3.88	-2.3	-5.86	0
54	-3.15	-11.05	-3.86	-2.59	-3.15	0		-1.46	-4.56	-1.71	1.77	1.94	0		8.33	2.51	1.62	0.69	2.21	0		-7.44	-6.64	-4.55	-2.1	-5.58	0
54.9	-2.41	-11.98	0.01	0.49	-5.25	0		0.91	-4.47	-0.76	1.03	-0.81	0		9.36	2.38	-0.77	0.27	-1.04	0		-5.22	-5.96	-4.76	0.88	-3.96	0
55.8	-1.35	-9.67	-2.84	0.09	-5.37	0		1.73	-3.9	0.92	2.64	0.1	0		7.67	2.95	0.22	-0.57	-3.04	0		-8.56	-6.89	-4.41	-3.33	-5.9	0
56.7	-4.96	-10.51	-3.54	-1.9	-2.95	0		-1.46	-5.2	-2.66	-2.06	1.05	0		10.8	3.18	-0.9	0.4	1.27	0		-4.59	-5.01	-2.62	-0.06	-1.63	0
57.6	-1.55	-10.51	-1.45	-1.05	-3.85	0		1.58	-3.46	0.25	1.77	-0.22	0		12.67	3.9	0.63	4.45	1.03	0		-7.41	-8.75	-7.72	-3.33	-4.96	0
58.5	-2.41	-8.56	-2.13	-0.63	-7.25	0		-2.56	-6.53	-1.88	-0.56	-4.22	0		6.33	0.84	-0.22	1.34	-3.56	0		-9.48	-5.02	-3.71	-1.29	-4.91	0
59.4	-1.63	-12.89	-2.44	-1.92	-6.88	0		-0.5	-5.2	-2.42	-0.21	-2.97	0		8.32	3.48	0.79	1.99	-2.95	0		-7.76	-9.48	-4.89	-2.04	-6.18	0
60.3	-1.41	-10.48	0.16	0.57	-4.85	0		3.69	-1.97	2.59	3.57	3.37	0		11.33	6.28	2.86	3.1	0.52	0		-9.22	-3.15	-0.57	1.03	-2.95	0
61.2	-2.03	-11.52	-6.21	-3.61	-6.67	0		2.72	-3.39	-2.67	0.71	-0.35	0		11.36	4.59	0.76	-0.78	1.07	0		-6.36	-6.04	-3.05	-1.73	-2.92	0
62.1	-2.96	-10.07	-2.12	-0.41	-4.75	0		-1.54	-4.67	-0.64	1.57	0.79	0		7.37	2.43	0.41	0.8	0.05	0		-8.31	-6.48	-4.29	-1.12	-5.05	0
63	-3.61	-15.42	-3.19	-3.84	-3.06	0		3.31	-3.09	1.47	1.38	2.94	0		9.9	4.9	2.24	1.63	0.81	0		-5.02	-4.53	-0.86	2.64	-1.2	0
63.9	-2.86	-12.59	-4.82	-0.13	-4.51	0		0.32	-4.2	-2.07	1.86	-1.87	0		10.36	3.05	0.79	2.01	-1.23	0		-8.7	-6.34	-2.92	-1.49	-5.08	0
64.8	-3.4	-11.88	-2.23	-3.01	-4	0		2.81	-2.47	1.69	2.05	1.76	0		9.29	6.25	0.42	2.3	-0.4	0		-9.43	-7.15	-5.25	1.28	-4.99	0
65.7	-0.59	-11.91	-4.7	-3	-6.78	0		0.36	-4.43	-0.5	-0.02	-0.93	0		8.15	4.13	0.31	-0.89	-2.13	0		-9.18	-7.47	-1.98	-1.51	-4.55	0
66.6	-0.98	-10.91	-5.41	1.78	-4.59	0		3.39	-0.73	-1.24	3.46	2.32	0		9.36	6.19	-1.12	3.7	1.75	0		-11.9	-8.24	-8.11	-5.08	-5.48	0
67.5	-5	-13.42	-7.49	-4.04	-8.09	0		-2.71	-5.25	-2.76	-2.43	-0.76	0		7.7	4.71	-0.3	-1.13	-5.34	0		-12.38	-6.17	-5.86	-3.3	-7.03	0
68.4	-1.42	-12.92	-3.18	-3.9	-4.86	0		-1.19	-4.6	-3.25	-1.73	-2.56	0		7.45	4.36	0.43	1.26	-1.73	0		-11.13	-12.04	-5.04	-2.15	-8.14	0
69.3	-1.85	-14.97	-4.12	-0.6	-5.08	0		1.87	-5.2	-3.52	-0.89	-0.11	0		6.8	1.88	-3.59	-1.35	-2.75	0		-8.45	-11.17	-8.04	-4.63	-7.87	0
70.2	-5.93	-15.16	-4.35	-4.4	-7.3	0		-2.27	-5.78	-0.14	-0.33	-1.24	0		7.74	4.59	0.53	2.08	-3.25	0		-8.15	-7.96	-5.33	-1.78	-8.45	0
71.1	-0.47	-11.19	-1.14	-0.93	-5.99	0		4.2	-5.19	2.29	1.37	1.27	0		9.38	1.67	-0.37	-1.09	0.65	0		-8.18	-8.87	-5.78	-3.52	-5.64	0
72	-2.95	-12.83	-6.03	-1.33	-2.99	0		1.18	-5.55	-2.94	-0.38	-1.24	0		9.01	5.92	1.71	-0.15	-2.84	0		-7.85	-5.84	-3.02	-3.13	-4.72	0
72.9	-3.08	-13.13	-0.41	-1	-3.64	0		1.53	-4.91	-0.08	1.82	2.28	0		10.89	6.17	3.1	3.56	1.87	0		-9.17	-7.21	-6.04	2.6	-6.64	0
73.8	-1.64	-11.48	-2.23	1.48	-4.13	0		4.83	-3.73	0.71	6.02	3.32	0		9.43	5.82	0.27	1.21	0.36	0		-6.18	-8.83	-3.37	-1.51	-5.62	0
74.7	-4.4	-15.38	-6.73	-4.24	-6.27	0		-0.26	-4.73	-4.98	-2.32	-1.11	0		9.79	4.21	-1.23	-0.62	-3.08	0		-8.71	-11.06	-7.38	-4.84	-8.59	0
75.6	-0.33	-11.04	-2.9	-0.81	-4.01	0		2.97	-4.21	-2.11	-1.02	1.11	0		9.06	4.27	0.25	-3.51	-1.19	0		-5.78	-7.39	-5.75	-2.96	-4.44	0
76.5	-5.5	-13.18	-3.23	-3.24	-8.22	0		0.56	-4.29	-3.28	-0.01	-2.68	0		9.15	2.74	-1.37	2.58	-2.75	0		-7.2	-10.23	-6.34	-0.81	-8.08	0
77.4	-4.65	-14.92	-3.75	-4.15	-11.31	0		1.26	-5.18	-3.66	-1.54	0.25	0		9.73	5.33	0.7	0.16	-0.07	0		-4.59	-5.16	0.03	1.88	-2.98	0
78.3	-3.85	-13.26	-2.73	-1.21	-5.78	0		3.39	-2.91	2.35	1.67	0.52	0		9.9	5.67	4.4	-0.08	0.47	0		-6.24	-5.61	-2.6	-5.4	-4.77	0
79.2	-4.83	-13.51	-6.88	-4.29	-9.77	0		2.03	-6.42	-2.84	0.17	-0.71	0		7.29	2.57	-1.12	-1.91	-2.91	0		-4.6	-8.82	-5.11	-6.8	-4.62	0
80.1	-1.75	-15.68	-4.56	-3.02	-5.23	0		-0.57	-9.8	-4.19	-1.07	-3.39	0		9.04	1.59	-0.51	0.74	-1.57	0		-13.42	-8.01	-4.22	-0.82	-4.27	0
81	8.13	-9.49	-0.51	-2.84	-0.6	0		10.69	-4.31	1.05	-0.52	2.96	0		17.36	3.09	-0.52	-4.55	-2.66	0		9.79	-8.74	-6.06	-5.44	-7.31	0
81.9	18.61	4.13	6.9	10.1	-2.31	0		21.73	14.08	9.41	12.28	0.6	0		30.01	20.63	8.08	12.12	0.29	0		31.41	-7.62	-2.17	-2.87	-6.15	0
82.8	2.55	-6.39	-1.34	-1.14	-2.06	0		4.14	-1.53	0.63	0.31	1.29	0		11.67	8.57	1.74	3.67	3.64	0		-0.37	-4.81	-5.78	-2.11	-3.73	0
83.7	-2.5	-12.94	-7.57	-3.87	-6.23	0		-0.91	-5.1	-0.39	-0.84	-0.48	0		5.08	3.59	1.42	-0.76	-1.52	0		-5.43	-8.67	-3.83	-5.15	-8.04	0
84.6	-5.86	-11.81	-3.16	-2.8	-5.84	0		1.19	-4.59	-1.54	2.03	-1.43	0		7.17	4.34	0.41	1.77	1.08	0		-6.05	-6.91	-4.53	-3.52	-2.49	0
85.5	-4.03	-12.59	-2.51	-3.25	-5.16	0		2.28	-7.04	0.89	-1.75	0.32	0		2.47	-2.19	-3.42	-3.71	-1.67	0		-11.01	-12.07	-8.97	-8	-8.68	0
86.4	-3.64	-13.1	-8.24	-6.69	-7.37	0		-0.35	-6.61	-3.15	-4.3	-0.8	0		5.22	2.6	1.05	-2.55	0.94	0		-6.45	-7.19	-2.94	-4.55	-3.16	0
87.3	-2.22	-12.4	-2.4	-5.07	-3.59	0		3.61	-6.57	-0.73	0.59	1.48	0		7.17	1.72	-1.22	3	1.51	0		-6.4	-8.17	-6.4	-3.28	-4.26	0
88.2	-3.51	-10.13	-3.23	-3.19	-3.15	0		0.58	-2.11	-0.18	-0.58	2.22	0		8.94	5.74	2.09	1.06	1.97	0		-4.34	-6.2	-4.56	-1.59	-3.63	0
89.1	-5.21	-13.94	-6.61	-7.86	-6.45	0		-1.13	-6.38	-2.66	-0.17	0.43	0		5.38	1.75	-2.28	-0.91	-1.2	0		-4.91	-6.56	-4.22	-4.93	-5.84	0
90	-4.73	-10.98	-2.03	-2.24	-6.73	0		0.37	-1.04	3.19	1.57	2.58	0		6.84	5.42	0.85	0.34	0.13	0		-5.09	-5.23	-5.18	-4.06	-6.76	0
90.9	-3.5	-9.47	-4.56	-1.46	-3.41	0		3.83	-2.96	1.42	2.59	2.04	0		6.52	-1.4	2.44	-3.34	-0.73	0		-3.92	-6.15	-2.88	-2.89	-4.34	0
91.8	-1.35	-7.59	-0.22	0.14	1.63	0		3.33	-2.32	0.83	0.55	2	0		6.42	2.98	1.46	0.2	-1.39	0		-8.41	-6.72	-2.75	-2.07	-4.21	0
92.7	-1.34	-7.31	-1.82	-0.25	-1	0		-0.08	-5.44	-2.8	-1.19	-2.75	0		5.28	-0.33	-0.69	-0.72	0.54	0		-3.84	-8.38	-2.36	-1.22	-0.74	0
93.6	-5.94	-12.23	-4.51	-3	-1.14	0		0.65	-4.18	-2.51	-0.09	3.54	0		6.2	4.5	2.27	0.23	0.4	0		-5.1	-5.21	-6.19	-5.24	-4.58	0
94.5	1.74	-7.74	-0.69	-1.52	-1.05	0		5.38	-1.21	1.09	2.31	3.54	0		7.07	2.53	-2.12	1	1.69	0		-6.35	-6.78	-5.11	-1.53	-4.97	0
95.4	-1.7	-10.72	-5.13	-0.61	-0.93	0		-0.75	-7.91	-5.56	0.55	2.84	0		2.62	1.66	-4.28	-1.56	1.37	0		-5.97	-7.42	-2.68	-1.89	-3.58	0
96.3	-5.87	-11.17	-3.49	-6.32	-0.78	0		0.1	-3.71	-1.04	0.33	2.77	0		6.4	5.06	1.52	-0.64	2.38	0		-4.27	-4.61	-2.02	-4.08	-3.85	0
97.2	-5.93	-13.59	-4.59	-3.9	-6.24	0		-3.56	-7.67	-2.98	-4.29	-4.2	0		1.57	-0.26	-0.82	-1.42	-4.39	0		-5.02	-7.47	-2	-0.03	-3.3	0
98.1	-0.53	-7.05	-1.3	-4.21	-1.04	0		0.31	-4.5	0.49	-1.92	-1.8	0		6.02	2.83	1.27	-1.72	1.89	0		-4.19	-4.8	-3.41	-5.19	-0.85	0
99	-4.84	-8.75	-3.22	-3.36	-3.61	0		-0.43	-2.93	-3.76	-1.91	-0.75	0		4.99	4.22	0.19	1.16	-0.11	0		-6.36	-6.96	-6.18	-3.19	-2.74	0
99.9	-2.98	-12.42	-5.04	-4.64	-3.16	0		0.56	-4.58	-1.33	0.64	2.47	0		2.04	1.7	-0.46	-1.9	-1.32	0		-4.49	-5.36	-2.72	-2.53	-2.25	0
100.8	-3.2	-8.42	-2.75	-5.08	-3.62	0		2.2	-2.43	1.54	-1.29	-0.83	0		6.72	4.58	0.9	-0.93	2.25	0		-5.97	-7.66	-4.4	-4.7	-4.24	0
101.7	-4.33	-11.1	-4.96	-2.89	-2.74	0		-1.15	-5.78	-1.51	-0.05	0.64	0		5.46	2.41	4.39	0.13	2.52	0		-6.83	-5.44	-4.08	-5.62	-3.81	0
102.6	-4.89	-8.83	-5.49	-4.5	-4.86	0		-2.03	-4.16	-2.58	-0.54	-1.48	0		5.99	2.6	1.09	-0.44	1.68	0		-7.39	-6.1	-2.51	-2.87	-1.92	0
103.5	-4.79	-12.8	-6.7	-3.19	-4.11	0		1.26	-5.05	0.06	0.94	-2.24	0		7.6	5.49	4.27	2.19	3.83	0		-8.99	-7.42	-7.41	-4.61	-5.76	0
104.4	-5.39	-11.33	-5.08	-5.96	-5.67	0		-1.16	-6.72	-3.04	-4.07	-4.37	0		4.8	5.74	3.37	1.14	2.01	0		-3.29	-2.41	-2.07	-1.21	-0.13	0
105.3	-4.07	-8.86	-3.52	-3.91	-2.41	0		-2	-5	-4.41	-3.52	-0.93	0		4.27	4.94	1.52	-1.85	0.53	0		-2.97	-3.55	-1.36	-4.08	-2.38	0
106.2	-5.64	-11.72	-6.42	-5.19	-3.04	0		-0.27	-5.07	2.05	-1.28	1.26	0		3.65	3.47	3.6	0.59	2.73	0		-9.6	-5.44	-3.86	-4.06	-3.02	0
107.1	-4.72	-7.8	-2.12	-0.84	-1.07	0		-0.36	-4.27	-2.77	1.49	0.7	0		6.02	4.33	3.75	1.17	1.51	0		-5.54	-5.12	-4.04	-4.17	-3.19	0
108	-3.37	-8.84	-5.08	-1	-1.19	0		4.49	-0.59	1.21	0.79	3.09	0		8.26	4.43	3.93	2.1	0.69	0		-8.53	-7	-2.59	-5.03	-5.87	0
108.9	-1.07	-8.51	-1.08	-2.11	-1.15	0		-0.16	-4.93	-2.39	0.23	0.43	0		4.76	3.91	-1.11	-0.9	0.66	0		-6.71	-6.93	-3.01	-3.58	-4.89	0
109.8	1.13	-4.49	0.25	0.45	2.32	0		4.01	2.03	1.62	0.94	2.53	0		8.23	9.68	2.98	4.09	5.41	0		-4.36	-6.06	-5.26	-5.67	-4.31	0
110.7	-3.71	-13.19	-5.63	-2.99	-7.8	0		1.04	-6.36	-2.55	-1.59	-1.52	0		0.01	-3.23	-4.23	-7.42	-5.53	0		-4.54	-5.18	-3.89	-3.03	-5.51	0
111.6	-3.5	-8.53	-4.44	-4.81	-3.96	0		1.05	-1.7	1.64	0.1	3.26	0		2.99	1.03	-0.08	-0.81	2.13	0		-6.25	-7.16	-3.7	-3.63	-1.28	0
112.5	-3.4	-9.66	-3.44	-1.73	-1.06	0		-0.7	-5.91	-1.16	-1.44	1.14	0		2.74	1.96	-0.97	-2.82	0.72	0		-2.92	-5.48	-3.14	-4.36	-0.61	0
113.4	-4.94	-11.79	-3.72	-1.2	-4.08	0		1.27	-5.15	-1.82	2.05	-1.45	0		2.82	-0.08	-2.12	-1.06	-3.71	0		-8.29	-10.31	-5.93	-5.29	-5.81	0
114.3	-1.63	-8.99	-3.54	-5.96	-1.25	0		2.01	-1.55	-0.9	-2.17	1.35	0		3.51	3.92	-0.9	-2.84	-1.46	0		-4.93	-4.23	-5.12	-2.29	-1.79	0
115.2	-4.22	-9.87	-3.63	-6.61	-3.43	0		-2.49	-7.28	-2.65	-3.34	-4.87	0		4.19	2.56	-0.33	0.63	-1.77	0		-8.2	-5.4	-5.77	-3.58	-3.9	0
116.1	-5.61	-12.22	-5.35	-8.33	-3.96	0		0.37	-3.74	-0.56	-0.82	-2.33	0		3.1	2.56	-0.15	-0.48	-0.13	0		-9.22	-12.51	-6.21	-4.76	-4.84	0
117	-4.38	-12.57	-6.66	-5.77	-5.81	0		-2.83	-6.34	-2.49	-4.7	-2.82	0		-0.03	0.49	-1.35	-5.26	-2.78	0		-5.58	-4.05	-4.63	-2.22	-2.51	0
117.9	-1.1	-7.16	-0.59	-2.17	-1.23	0		-0.08	-5.83	-1	-0.41	-0.12	0		4.53	-0.89	-1.54	-2	-1.32	0		-7.37	-6.78	-3.32	-3.36	-6.66	0
118.8	-5.29	-8.74	-2.33	-2.44	-3.15	0		4.99	-1.68	0.57	2.51	2.91	0		6.69	3.8	0.19	-0.1	2.31	0		-3.75	-7.63	-3.83	-4.93	-1.78	0
119.7	-3.07	-9.45	0.78	-1.22	-0.2	0		-0.36	-3.69	2.48	0.88	1.98	0		4.79	2.61	3.31	1.93	2.86	0		-4.73	-4.16	-4.62	-1.84	-3.64	0
120.6	-4.49	-11.6	-5.84	-3.12	-5.77	0		1.14	-6.1	-2.63	-0.79	-1.03	0		3.19	3.68	-0.05	1.84	0.45	0		-5.01	-6.47	-4.78	-0.84	-6.98	0
121.5	-3.3	-11.98	-5.71	-4.9	-3.22	0		2.67	-5.52	-1.47	-2	2.08	0		7	1.31	-0.38	-0.02	-0.85	0		-2.6	-3.33	-1.14	-0.79	-2.08	0
122.4	-2.45	-11.38	-3.77	-4.94	-0.57	0		0.35	-4.26	-2.16	-0.33	-0.78	0		5.4	1.5	0.55	0.16	1.88	0		-3.59	-4.31	-1.68	-2.01	-1.18	0
123.3	-5.48	-13.05	-8.03	-7.07	-7.68	0		-2.01	-3.94	-2.56	-0.09	-2.3	0		3.39	3.75	2.78	1.9	1.32	0		-7.29	-7.16	-4.03	-2.65	-2.46	0
124.2	0.9	-7.25	-0.14	1.67	1.2	0		4.36	-0.49	1.73	0.97	4.22	0		5.78	2.71	3.74	-1.02	4.59	0		-5.5	-8.05	-4.44	-5.69	-4.3	0
125.1	-5.57	-10.76	-8.06	-7.75	-4.57	0		-0.84	-3.52	-4.03	-3.44	-0.56	0		2.64	4.18	2.17	-0.4	0.78	0		-3.67	-4.51	-4.11	-1.84	-4.1	0
126	-2.01	-11.35	-5.88	-4.09	-4.46	0		2.46	-4.56	-1.85	0.68	-1.97	0		3.51	4.81	1.47	-0.22	0.98	0		-2.67	-1.97	-3.48	-0.14	0.6	0
126.9	-4.09	-8.44	-0.68	-0.87	-0.55	0		-1.18	-4.42	-1.08	-1.28	-0.17	0		2.86	1.73	-1.55	-0.98	-2.4	0		-4.61	-6.45	-3.56	-1.29	-2.38	0
127.8	-2.72	-13.33	-4.2	-6.18	-3.63	0		2.61	-5.79	-3.98	-2.33	0.32	0		2.87	0.07	-3.38	-3.37	-0.33	0		-8.36	-8.42	-5.13	-5.59	-4.24	0
128.7	-2.34	-8.64	-2.36	-6.07	-3.28	0		0.2	-2.26	1.61	-0.1	1.34	0		4.78	2.11	1.19	1.48	1.93	0		-3.09	-6.02	-4.86	-1.86	0.99	0
129.6	-5.52	-12.02	-1.08	-5.57	-3.09	0		-0.54	-4.98	-0.2	-1.91	-0.78	0		2.67	0.03	-0.02	-2.09	-2.88	0		-7.43	-8.8	-3.99	-4.42	-2.96	0
130.5	-3.38	-9.46	-3.26	-2.85	-3.48	0		1.26	-4.28	-1.22	1.57	-0.91	0		6.64	-0.09	1.82	1.32	1.76	0		-4.72	-10.16	-5.47	-1.32	-3.99	0
131.4	-3.78	-10.17	-4.73	-3.3	-0.55	0		1.71	-4.2	-2.45	-3.26	0.13	0		5.88	1.11	1.4	-0.99	1.7	0		-5.88	-5.85	-4.15	-5.09	-2.62	0
132.3	-4.36	-6.45	-1.64	-1.13	0.31	0		3.09	-1.23	1.07	1.28	3.52	0		4.73	2.09	2.08	-0.21	1.23	0		-4.38	-4.72	-0.42	-0.86	-2.39	0
133.2	-2.95	-8.47	-3.69	-0.93	-2.57	0		-0.57	-4.76	-2.21	-0.6	-1.31	0		1.95	2.25	-1.4	-1.73	1.51	0		-5.49	-5.07	-3.32	0.42	0.05	0
134.1	-4.89	-11.1	-5.76	-4.79	-0.6	0		-2.29	-6.37	-3.84	-1.83	-2.44	0		2.67	1.85	-1.8	-0.45	-0.03	0		-5.24	-6.15	-4.63	-3.59	-2.27	0
135	-4.85	-8.11	-3.17	-5.14	-2.08	0		-1.04	-2.68	-1.42	-1.98	1.06	0		4.81	1.96	1.58	-0.33	1.9	0		-2.8	-9.02	-4.81	-3.67	-4.03	0
135.9	-2.1	-8.46	-2.92	-5.55	-2.22	0		0.89	-4.22	1.43	-2.7	0.21	0		4.42	2.71	1.89	-2.14	2.08	0		-3.89	-4.52	-0.97	-3.12	0.12	0
136.8	-7.98	-14.39	-7.39	-5.5	-6.18	0		-1.56	-6.73	-1.04	-1.49	-1.58	0		2.49	3.11	1.24	2.19	1.91	0		-2.45	-0.87	-3.31	-0.3	-2.09	0
137.7	-1.35	-7.96	-1.63	1.22	-1.02	0		1.26	-2.67	0.55	3.78	1.42	0		3.22	1.78	-0.32	-1.48	1.72	0		-4.19	-5.51	-2.77	-2.94	-1.64	0
138.6	-2.62	-9.76	-7.09	-5.12	-4.62	0		2.41	-1.92	-1.65	-0.31	2.12	0		6.74	6.5	1.94	0.5	4.11	0		-5.51	-7.4	-4.54	-5.74	-6.1	0
139.5	-4.28	-9.98	-4.93	-5.97	-4.16	0		-1.96	-4.75	-1.24	-6.81	-0.64	0		1.77	-0.15	-0.09	-5.21	-0.42	0		-4.64	-7.38	-4.32	-3.88	-3.98	0
140.4	-4.16	-11.01	-6.04	-2.06	-1.86	0		0.41	-3.24	-0.74	-1.58	1.52	0		4.03	5.01	1.23	-2.38	0.22	0		-2.49	-1.93	-2.4	-2.2	-1.6	0
141.3	-3.91	-11.32	-3.16	-4.26	-6.97	0		-0.29	-4	-1.5	-5.75	-1.76	0		5.15	3.14	0.52	-1.87	-0.77	0		-8.44	-6.44	-6.75	-1.34	-4.26	0
142.2	-2.73	-7.32	-1.86	-0.26	0.36	0		4.92	-0.47	3.68	2.31	3.9	0		3.66	2.35	-0.26	-2.98	-0.77	0		-10.45	-7.14	-7.9	-4.79	-4.83	0
143.1	0.47	-6.14	-0.18	-1.81	-0.77	0		1.92	-2.06	-1.05	-0.64	0.55	0		5.17	0.41	1.08	-1.85	0.62	0		-5.9	-6.94	-4.93	-3.41	-1.67	0
144	-2.45	-10.75	-5.81	-7.42	-3.52	0		-0.31	-5.47	0.97	-1.87	0.23	0		4.43	1.36	3.43	-1.06	0.2	0		-3.77	-5.43	-1.97	-2.29	-1.43	0
144.9	-1.09	-7.28	-1.65	-1.95	-1.58	0		1.84	-2.73	0.59	-0.88	3.02	0		4.45	4.42	2.59	1.78	1.59	0		-7.69	-8.68	-3.65	-5.69	-5.31	0
145.8	-3.72	-9.05	-2.12	-4.44	-2.72	0		1.58	-3.75	1.01	-2.47	1.95	0		1.01	1.35	1.08	-1.58	0.72	0		-7.01	-6.6	-5.04	-3.31	-3.31	0
146.7	-2.43	-7.11	-4.24	-4.23	-3.26	0		1.74	-5.7	-4.33	-2.4	-0.16	0		4.61	3	-1.74	-1.11	-1.79	0		-7.44	-7.37	-4.87	-5.24	-6.38	0
147.6	-4.95	-12.85	-3.89	-4.43	-1.18	0		-1.88	-6.6	-0.51	0.02	-1.48	0		-0.03	-2.93	-3.21	-5.53	-2.53	0		-7.48	-6.82	-7.3	-5.31	-4.69	0
148.5	-6.46	-7.76	-4.29	-4.13	-2.9	0		-0.42	-1.74	-0.44	-1.89	-0.65	0		5.3	6.85	1.36	-2.42	1.41	0		-6.43	-5.43	-4.87	-4.19	-2.62	0
149.4	-3.43	-10.96	-5.52	-3.5	1.89	0		0.07	-4.36	-4.91	-1.82	2.58	0		2.24	0.92	-3.1	-4.82	2.04	0		-5.42	-6.16	-2.46	-5.15	-3.29	0
150.3	-6.35	-12.16	-6.52	-5.59	-4.73	0		-0.61	-6.01	-1.4	-3.34	0.15	0		3.96	1.69	1.65	-2.38	0.88	0		-3.05	-3.83	-1.08	-2.23	-0.37	0
151.2	-5.41	-12.36	-6.16	-9.17	-5.71	0		-0.71	-4.51	-1.72	-3.64	-0.84	0		2.2	5.31	-1.04	-2.3	2.44	0		-3.1	-4.67	-1.14	-3.02	-0.3	0
152.1	-1.95	-10.77	-2.72	-1.41	-4.08	0		0.46	-2.6	-0.69	2.97	2.92	0		0.63	1.95	-0.16	-2.08	0.4	0		-5.85	-8.18	-2.9	-2.31	-2.48	0
153	-4.09	-10.02	-4.16	-4.98	-0.29	0		1.89	-3.14	0.03	0.93	3.05	0		0.76	2.81	0.87	-2.3	0.48	0		-6.1	-4.97	-5.33	-5.39	-4.55	0
153.9	-4.28	-11.55	-6.25	-4.45	-3.17	0		1.3	-4.46	-2.74	-1.73	1.01	0		6.63	2.64	1.17	-0.77	0.38	0		-4.49	-5.01	-1.76	-2.93	-1.93	0
154.8	-5.07	-13.75	-3.66	-5.27	-5.65	0		0.37	-2.46	-0.32	-0.07	0.23	0		6.46	7.4	3.17	1.75	2.12	0		-5.9	-5.09	-3.7	-5.51	-3.24	0
155.7	-1.18	-9.37	-2.64	-5.55	-3.78	0		1.92	-1.72	0.74	-0.74	2.96	0		-1.2	1.29	-1.06	-3.69	-1.14	0		-5.55	-9.22	-5.45	-4.56	-4.57	0
156.6	-5.83	-11.4	-1.49	-4.15	-0.53	0		2.72	-1.86	2.58	1.1	1.82	0		4.19	3.17	1.48	0.81	1.78	0		-4.98	-5.8	-2.07	-2.64	-1.79	0
157.5	-4.25	-10.65	-3.43	-2.96	-3.58	0		0.11	-5.51	-1.75	-2.74	-3.31	0		7.23	3.78	3.73	-1.07	0.72	0		-7.08	-9.75	-5.11	-3.21	-4.98	0
158.4	0.72	-5.35	0.4	-1.15	1.9	0		-0.66	-4.06	-3.03	-2.81	0.04	0		-1.04	-1.03	-3.94	-7.37	-4.9	0		-6.49	-8.24	-5.27	-4.11	-7.46	0
159.3	-0.38	-8.09	-1.35	-4.43	-0.35	0		-3.22	-6.86	1.06	-1.35	0.35	0		0.58	-1.64	-0.1	-2.39	-1.9	0		-7.03	-6.98	-4.08	-2.1	-4.43	0
160.2	-2.02	-8.84	-2.3	-6.19	-4.15	0		-1.26	-4.69	0.07	-2.54	1.22	0		4.27	3.62	-0.18	-1.36	0.68	0		-3.59	-5.05	-3.23	-2.9	-1.78	0
161.1	-4.33	-9.57	-1.96	-1.98	-2.94	0		0.6	-3.53	-2.99	-0.78	-0.18	0		6.66	3.01	1.52	1.35	1.73	0		-1.56	-2.32	-0.49	-0.86	-0.42	0
162	-4.86	-9.91	-3.38	-5.02	-0.96	0		-2.03	-5.71	0.26	-1.48	0.11	0		3.08	3.15	1.19	0.39	1.94	0		-4.18	-5.16	-4.48	-2.11	-2.98	0
162.9	-5.04	-13.48	-4.31	-3.28	-4.37	0		-1.87	-5.69	-0.37	-1.38	0.12	0		0.85	1.41	2.05	-0.8	2.24	0		-4	-5.81	-1.67	-3.35	-0.66	0
163.8	-6.68	-11.74	-5.14	-5.1	-6.09	0		1.27	-2.87	0.47	-0.23	-0.1	0		-0.12	0.58	-2.34	-3.51	-1.82	0		-6.22	-5.69	-5.02	-3.26	-3.23	0
164.7	-2.74	-10.15	-3.2	-1.29	-0.22	0		1.44	-6.6	-2.39	-3.36	-0.93	0		1.26	2.15	0.78	-2.07	-1.64	0		-4.72	-5.69	-1.51	-3.34	-3.9	0
165.6	-5.71	-10.85	-4.59	-4.17	-0.58	0		0.57	-6.11	-3.42	-2.53	-0.22	0		2.04	0.3	0.28	-0.76	-1.52	0		-3.87	-7.1	-2.29	-3.5	-1.26	0
166.5	-5.15	-12.83	-5.87	-5.6	-4.99	0		-3.84	-9.1	-5.47	-4.63	-4.91	0		0.67	0.58	-2.81	-1.82	-2.96	0		-2.18	-1.38	-1.16	-0.16	-1.32	0
167.4	-3.94	-8.46	-5.55	-5.83	-3.62	0		-0.01	-2.96	-2.57	-2.44	-2.11	0		0.23	0.6	-3.01	-3.52	-2.66	0		-9.72	-7.8	-5.7	-4.94	-5.88	0
168.3	-3.19	-9.56	-3.83	-3.59	-3.73	0		0.83	-2.7	-0.09	-1.42	-0.75	0		3.32	1.87	1.08	-0.97	-0.23	0		-4.56	-3.64	-2.95	-1.55	-1.96	0
169.2	-2.97	-11.79	-4.77	-6.43	-2.65	0		3.24	-1.61	0.62	-2.86	1.62	0		4.06	4.81	1.54	-1.25	1.72	0		-3.25	-0.82	-0.49	-0.26	-0.59	0
170.1	-5.23	-12.17	-4.74	-4.7	-4.68	0		-1.47	-4.29	-1.68	-1.86	-1.08	0		3.32	5.38	1.46	-1.7	1.51	0		-5.26	-2.09	-2.28	-3.14	-1.57	0
171	-2.28	-12.49	-5.19	-3.71	-5.37	0		-0.44	-6.54	-2.58	-2.83	-0.87	0		3.23	2.99	0.26	-4.45	1.26	0		-3.6	-3.34	0.31	-2.32	-0.8	0
171.9	-4.13	-12.65	-4.44	-3.52	-3.57	0		2.16	-5.86	-2.04	-0.99	-1.9	0		1.29	1.63	-1.68	-3.71	-1.85	0		-7.37	-5.54	-5.75	-6.07	-4.33	0
172.8	-1.64	-10.12	-2.75	-3.77	2.1	0		4.97	-1.5	2.49	-0.16	2.36	0		4.62	2.26	2.51	-0.76	0.79	0		-5.94	-4.73	-1.73	-2.65	-2.79	0
173.7	-6.36	-11.16	-4.47	-4.66	-3.12	0		-1.28	-3.22	-2.02	-1.38	0.8	0		3.57	3.36	-1.53	-1.76	-0.06	0		-3.88	-5.01	-3.57	-2.67	-2.96	0
174.6	-3.97	-8.48	-2.1	-0.64	-4.51	0		2.23	-3.38	0.09	-0.52	-1.55	0		5.31	1.99	0.48	-1.73	0.6	0		-1.99	-5.05	-0.76	-0.3	-1.28	0
175.5	-5.07	-8.87	-6.82	-5.16	-1.27	0		-2.78	-5.95	-3.05	-2.12	-1.75	0		3.55	1.78	0.92	-0.16	-0.73	0		-4.62	-6.23	-3.88	-0.92	-3.42	0
176.4	-4.64	-11.54	-1.89	-3.65	-2.16	0		3.08	-0.47	6.79	-0.28	2.04	0		3.49	2.65	2.84	-3.03	1.2	0		-5.27	-3.41	-0.55	-4.73	-2.34	0
177.3	-6.25	-12.23	-6.17	-6.56	-4.03	0		-0.77	-2.87	-3.95	-3.94	2.23	0		7.04	3.54	1.28	-3.56	2.75	0		-2.16	-7.88	-3.44	-4.6	0.23	0
178.2	-2.33	-6.52	0.74	-2.26	-0.58	0		-0.9	-3.63	0.93	-4.45	-2.19	0		5.75	1.07	3.64	-1.89	1.37	0		-1.91	-4.44	2.18	-3.63	-0.06	0
179.1	-6.97	-13.76	-6.81	-7.47	-4.73	0		-1.4	-4.93	-0.45	-1.63	1.09	0		2.99	3.84	2.53	-0.72	3.3	0		-5.44	-2.89	-0.8	-5.69	-1.09	0
180	-2.43	-11.37	-3.61	-3.38	-3.13	0		1.49	-1.27	-0.4	0.02	0.56	0		-0.37	1.61	-0.84	-3.63	-2.9	0		-7.76	-6.68	-2.28	-4.28	-5.07	0
180.9	-3.85	-11.65	-6.01	-4.81	-5.3	0		0.11	-4.12	-2.3	-1.36	-3.13	0		3.86	3.31	-0.88	-1.01	2.49	0		-4.73	-7.6	-4.06	-1.91	-0.72	0
181.8	-3.44	-11	-3.27	-7.79	-3.11	0		-3.42	-8.22	-1.52	-5.78	-1.72	0		-0.16	-2.31	-0.92	-4.66	-2.44	0		-3.87	-4.86	-1.06	-0.1	-1.14	0
182.7	-2.54	-7.56	-1.3	-2.65	0.38	0		-0.33	-3.92	-2.45	-2.99	-1.65	0		2.33	4.1	0.61	-1.77	-0.43	0		-6.73	-7.21	-3.68	-6.52	-8.18	0
183.6	-2.92	-12.71	-3.46	-6.29	-3.87	0		0.55	-4.68	1.32	-0.4	1.53	0		3.88	2.74	1.85	-1.25	0.56	0		-7.36	-5.91	-1.82	-3.35	-3.71	0
184.5	-5.91	-11.95	-3.02	-4.03	-1.71	0		0.74	-3.22	0.57	-1.4	1.49	0		2.83	5.22	3.38	1.35	1.68	0		-4.21	-3.85	-1.25	-0.4	-3.29	0
185.4	-6.45	-13.71	-4.11	-5.08	-4.72	0		0.77	-4.68	1	-0.99	0.89	0		2.3	-0.03	0.46	-3.37	0	0		-4.06	-6.28	1.2	-4.85	-2.67	0
186.3	-2.31	-9.26	-2.43	-2.59	-3.6	0		1.95	-2.32	0.28	-2.93	0.63	0		3.35	2.25	-0.24	-3.38	2.28	0		-5.91	-6.18	-3.75	-4.99	-2.59	0
187.2	-3.11	-12.72	-4.34	-4.85	-2.77	0		1.9	-4.68	0.02	-1.84	2.37	0		4.14	1.94	-0.98	-2.82	0.66	0		-2.7	-1.75	-1.12	-0.41	-3.08	0
188.1	-1.88	-9.65	-1.45	-1.96	1.8	0		0.44	-2.89	1.62	1.71	3.73	0		2.39	3.4	0.14	-0.21	2.28	0		-4.63	-6.19	-1.95	-2.48	-3.03	0
189	-6.69	-12.94	-5.68	-8.43	-5.35	0		-0.43	-7.58	-1.54	-4.7	-2.21	0		2.01	-0.47	0.61	-5.24	0.07	0		-5.91	-6.94	-2.62	-3.37	-4.69	0
189.9	-4.8	-8.86	-2.35	-2.17	-3.25	0		-2.53	-3.67	-1.6	-2.11	-2.4	0		-0.11	4.11	0.4	-3.61	1.56	0		-6.15	-3.17	-1.63	-3.71	-2.24	0
190.8	-3.77	-11.63	-4.23	-5.35	-2.85	0		0.79	-4.26	0.43	0.01	1.78	0		0.05	-0.77	-1.77	-5.62	1.51	0		-7.58	-6.87	-7.87	-7.79	-4.31	0
191.7	-2.52	-12.8	-2.39	-4.53	-2.11	0		0.82	-4.95	-2.2	-4.43	0.65	0		8.02	5.85	1.24	1.95	6.6	0		-5.79	-4.95	-3.78	-1.74	-2.18	0
192.6	-2.97	-11.06	-2	-2.71	-2.6	0		3.91	-2.56	-0.31	3.91	2.93	0		3.01	2.71	-2.92	-1.09	-1.17	0		-4.67	-7.75	-6	-5.87	-4.09	0
193.5	-1.45	-10.66	0.22	-1.85	-3.22	0		0.78	-2.04	-1.25	-0.9	-0.86	0		4.74	2.13	0.21	-1.45	0.72	0		-6.48	-7.57	-5.69	-4.06	-5.42	0
194.4	-3.79	-11.14	-5.76	-7.19	-1.99	0		0.35	-3.13	-3.68	-4.78	0.5	0		3	1.27	-1.28	-4.42	1.8	0		-5.72	-6.48	-3.45	-3.86	-3.87	0
195.3	-6.3	-11.93	-2.98	-5.19	-4.09	0		0.53	-1.84	2.43	0.22	2.7	0		3.54	5.55	4.23	-3.02	3.85	0		-4.42	-5.39	-1.59	-2.02	0.6	0
196.2	-1.52	-12.48	-5.03	-5.46	-3.85	0		1.07	-3.23	0.95	-1.94	-0.82	0		4.9	0.37	1.19	-2.67	2.05	0		-5.43	-8.52	-4.45	-2.66	-1.5	0
197.1	-4.05	-11.74	-3.41	-8.97	-5.92	0		-1.02	-7.54	-3.44	-6.82	-3.42	0		-0.12	-1.57	-1.94	-5.99	-3.27	0		-5.2	-6.61	-3.31	-3.39	-4.05	0
198	-2.9	-12.24	-7.51	-6.18	-1.36	0		0.06	-6	-2.63	-2.63	0.31	0		1.65	0.31	0.05	-2.6	-1.36	0		-6.72	-9.53	-2.77	-4.02	-7.1	0
198.9	-4.67	-11.56	-5.86	-7.36	-4.07	0		-1.79	-1.97	-4.74	-4.53	-0.15	0		0.54	2.76	-1.84	-3.75	1.24	0		-6.36	-7.21	-1.59	-1.68	-2.36	0
199.8	-2.04	-8.62	-4.08	-0.35	-2.79	0		-2.64	-5.62	0.72	-1.59	-0.94	0		-0.75	-0.22	-1.06	-4.46	0.03	0		-5.37	-9.19	-5.2	-6.86	-5.39	0
200.7	-2.25	-13.06	-4.77	-5.06	-1.01	0		0.11	-3.89	-1.49	-3.09	2.67	0		-0.67	-0.46	-1.92	-7.26	-2.82	0		-5.49	-7.24	-2.78	-4.2	-2.93	0
201.6	-2.54	-9.78	-1.59	-1.25	-2.09	0		3.88	0.7	1.89	3.36	1.57	0		3.84	4.11	1.76	1.47	1.88	0		-8.09	-7.99	-3.15	-4.13	-3.37	0
202.5	-1.05	-9.85	-3.31	-2.28	-3.34	0		1.44	-3.71	-0.1	-2.09	-0.77	0		-0.23	-2.51	-2.91	-4.76	-0.51	0		-7.63	-7.97	-4.99	-3.94	-2.76	0
203.4	-4.61	-14.03	-4.26	-7.49	-2.9	0		-2.64	-6.14	-0.67	-4.93	2.02	0		2.88	0.57	-0.7	-3.63	1.71	0		-2.21	-4.13	-3.59	-1.84	0.6	0
204.3	-8.16	-10.51	-8.72	-8.1	-4.37	0		-1.53	-2.94	-0.7	-3.75	-0.35	0		4.44	5.63	4.09	1.18	4.92	0		-4.3	-4.13	-1.03	-2.6	-0.74	0
205.2	-0.34	-10.29	-2.2	-1.65	-1.39	0		2.36	-4.56	-1.3	-0.12	1.05	0		0.12	0.09	-1.97	-5.59	1.91	0		-6.44	-6.67	-4.39	-5.4	-1.85	0
206.1	-2.04	-9.43	-4.25	-5.05	-2.29	0		2.58	-1.7	-0.23	1.8	2.89	0		5.93	4.07	2.63	0.58	2.44	0		-4.77	-4.37	-0.37	-1.35	-2.21	0
207	-3.38	-11.35	-1.39	-6.42	-3.52	0		-1.04	-4.93	-1.16	-4.65	1.94	0		-0.71	-1.95	-2.37	-5.3	0.14	0		-5.08	-5.22	-2.31	-4.12	1.89	0
207.9	-8.15	-13.99	-6.23	-6.19	-5.63	0		-5.56	-6.29	-1.2	-3.63	-4.88	0		-1.39	0.07	1.3	-5.68	-3.41	0		-7.49	-7.3	-1.79	-3.54	-3.34	0
208.8	-2.56	-8.72	0.26	-4.15	0.28	0		-0.32	-2.06	-0.57	-1.05	-1.47	0		4.41	4.53	0.85	-1.43	0.98	0		-3.35	-5.25	-1.6	-0.63	-1.68	0
209.7	-4.15	-7.3	-1.78	-5.38	-3.58	0		-2.34	-3.5	-1.68	-2.38	1.35	0		1.57	2.31	0.7	-0.6	1.57	0		-5.94	-6.86	-3.61	-3.4	-4.9	0
210.6	-6.19	-13.19	-5.5	-6.48	-5.68	0		-1.9	-7.33	-2.63	-6.19	-5.24	0		1.38	3.92	0.42	-2.67	0.47	0		-5.1	-5.03	-1.21	-3.92	-2.53	0
211.5	-2.43	-9.23	-2.41	-6.05	-3.67	0		-0.19	-6.19	0.47	-3.96	0.71	0		2.88	-0.77	0.39	-4.63	0.44	0		-5.62	-5.34	-4.01	-2.25	-2.33	0
212.4	-4.5	-11.08	-4.28	-4.79	-4.02	0		-2.71	-7.88	-2.56	-3.23	-1.27	0		-1.1	-0.69	-0.2	-2.74	-0.9	0		-7.73	-8.65	-5.08	-2.26	-4.64	0
213.3	-2.8	-15.23	-2.97	-7.37	-4.09	0		-1.87	-7.87	-1.84	-4.16	-3.56	0		-0.66	-0.26	-0.96	-4.96	-1.25	0		-5.77	-5.56	-3.33	-4.56	-1.16	0
214.2	-1.72	-10.02	-1.36	-5.23	-0.54	0		1.33	-2.02	-0.29	-0.69	2.75	0		5.1	3.98	2.9	1.63	3.68	0		-4.49	-7.47	-3.12	-1.62	-2.09	0
215.1	-2.24	-7.9	0.14	-0.84	0.94	0		-0.43	-4.88	-2.11	-3.86	-1.9	0		1.57	3.07	-0.28	-4.63	-0.1	0		-7.39	-6.4	-1.97	-4.59	-3.52	0
216	-3.25	-10.28	-2.51	-2.87	-0.63	0		1.26	-4.85	2.7	1.52	2.08	0		2.76	0.55	-0.17	-2.03	0.19	0		-6.38	-6.96	-5.96	-2.08	-5.96	0
216.9	-2.73	-11.62	-3.61	-5.14	-0.59	0		-1.51	-5.16	-0.91	-2.53	0.92	0		1.1	-0.96	-2.89	-4.19	-0.21	0		-3.89	-7.41	-1.73	-1.58	-3.95	0
217.8	-0.13	-8.81	0.3	-2.07	-1.53	0		1.97	-3.33	-0.29	-2.45	-0.29	0		2.23	3.85	-1.02	-1.25	1.98	0		-5.59	-6.29	-3.85	-4.17	-3.36	0
218.7	-6.09	-13.99	-5.02	-7.5	-6.94	0		-1.95	-4.33	-2.74	-3.93	-2.1	0		-0.57	3.22	0.09	-2.5	0.12	0		-5.77	-5.93	-1.65	-4.33	-2.29	0
219.6	-6.04	-13.54	-5.49	-5.89	-1.53	0		0.79	-3.91	-1.27	-1.75	1.41	0		4.25	3.08	1.99	-2.94	0.06	0		-4.77	-3.85	-1.08	-3.01	-1.59	0
220.5	-5.55	-13.1	-3.36	-7.83	-3.13	0		-6.8	-8.24	-4.97	-3.75	-0.57	0		0.8	1.78	-0.13	-2.36	3.09	0		-4.05	-6.67	-1.17	-1.84	-1.24	0
221.4	-4.93	-8.89	-5.33	-7.04	-4.62	0		-0.86	-3.58	0.06	-4.17	-1.38	0		1.8	1.63	1.43	-1.21	0.38	0		-4.64	-6.09	-2.27	-2.46	-2.56	0
222.3	-6.51	-16.14	-4.31	-9.7	-5.43	0		0.38	-5.09	-2.6	-2.77	1.15	0		4.59	0.89	-0.31	-2.95	2.14	0		-4.65	-6.39	-2.26	-3.44	-2.75	0
223.2	-2.38	-12.35	-3.47	-4.22	-3.2	0		0.29	-5.83	-1.81	-0.88	-2.25	0		0.65	-2.29	-1.19	-3.33	-1.42	0		-7.73	-8.05	-4.68	-2.65	-2.47	0
224.1	-2.3	-7.98	-0.53	-4.61	-0.86	0		3.99	-0.78	3.11	1.17	2.62	0		4.89	1.97	1.97	-0.72	2.4	0		-3.95	-7.46	-0.92	-5.01	-2.98	0
225	-7.45	-13.33	-6.58	-9.09	-3.36	0		-6.38	-6.02	-4.19	-7.87	-0.9	0		0.04	1.22	-0.31	-1.52	1.37	0		-7.16	-5.56	-3.03	-0.98	-5.07	0
225.9	-2.27	-10.38	-3.05	-3.85	1.8	0		1.96	-0.5	1.34	-1.66	5.23	0		2.84	3.12	1.29	-2.12	3.55	0		-5.41	-4.77	-0.35	-1.66	0.79	0
226.8	-2.55	-12.02	-5.07	-5.93	-0.23	0		-1.64	-7.02	-2.69	-4.05	-1.12	0		2.83	0.94	-0.32	-3.55	-0.18	0		-4.8	-7.08	-2.1	-5.3	-3.1	0
227.7	-5.18	-15.34	-4.06	-5.91	-6.27	0		0.56	-4.29	2.92	2.76	0.01	0		2.85	1.35	1.03	-1.84	2.08	0		-0.92	-3.14	-0.49	-3.25	-1.55	0
228.6	-2.83	-12.12	-3.25	-4.14	-6.17	0		2.33	-2.51	0.25	-1.68	-1.18	0		1.26	4.36	-0.29	-4.82	-2.01	0		-5.73	-4.03	-1.16	-3.72	-2.65	0
229.5	-1.56	-10.43	-4.59	-7.21	-1.95	0		-0.88	-4.3	-1.68	-3.55	-2.77	0		2.66	2.31	0.43	-1.95	-0.69	0		-1.85	-6.96	-2.32	-2.1	-2.43	0
230.4	-4.05	-10.38	-6.68	-4.59	-3.8	0		1.52	-2.35	2.32	-2.43	2.52	0		4.03	3.29	2.34	-1.31	5.49	0		-3.66	-6.17	-1.97	-0.53	-0.4	0
231.3	-6.78	-14.99	-3.66	-4.49	-3.95	0		-1.57	-5.13	-2.07	-3.31	-1.6	0		3.91	3.53	0.76	0.51	1.46	0		-4.06	-6.72	-4.71	-2.6	-2.9	0
232.2	-3.34	-12.15	-2.79	-4.55	-0.15	0		-0.02	-5.15	-2.23	-2.48	-1.01	0		2.37	1.67	3.51	-4.33	-2.11	0		-4.26	-3.52	1.09	-3.75	-4.6	0
233.1	-2.05	-12.95	-2.14	-4.17	-2.55	0		-0.22	-6.14	1.56	-4.13	-0.04	0		1.92	2.13	6.23	-1.51	-0.81	0		-2.11	-3.94	-0.16	-0.51	-3.14	0
234	-0.65	-11.45	-3.34	-3.6	-1.38	0		0.32	-3.14	-1.53	-4.11	0.8	0		1.58	2.01	1.21	-2.37	0.85	0		-6.93	-7.28	-2.07	-1.97	-0.46	0
234.9	-1.19	-7.98	-4.3	-5.94	-2.34	0		0.44	-3.81	-4.2	-2.5	-1.35	0		3.17	0.52	-0.39	-2.04	1.04	0		-1.7	-5.8	-3.53	-0.48	-2.43	0
235.8	-5.95	-14.5	-0.96	-7.95	-5.77	0		-0.53	-4.41	-0.81	-2.31	2.84	0		4.48	4.41	2.35	-0.93	4.52	0		-4.32	-6.5	-2.82	-4.46	-3.06	0
236.7	-5.24	-13.5	-5.11	-6.25	-5.22	0		0.27	-5.76	-2.8	-1.71	-1.7	0		2.65	-3.57	-2.34	-2.82	0.03	0		-4.24	-6.99	-2.83	-0.46	-2.24	0
237.6	-3.89	-7.09	0.55	-3.28	0.98	0		-2.01	-1.03	0.71	-1.07	0.8	0		1.81	4.1	1.02	-2.53	3.87	0		-4.35	-5.76	-1.89	-3.56	-1.35	0
238.5	-3.26	-12.28	-1.96	-3.41	-3.66	0		-2.85	-4.19	-2.12	-1.89	-3.09	0		2.38	2	1.17	-1.47	0.91	0		-6.09	-6.81	-1.93	-3.88	-1.34	0
239.4	-4.61	-9.87	-2.65	-8.22	-2.67	0		-3.15	-5.56	-5.83	-5.83	-3.95	0		0.33	0.17	-0.55	-5.98	-0.92	0		-6.85	-6.07	-0.38	-3.97	-2.9	0
240.3	0.07	-9.97	-0.86	-2.63	-0.38	0		1.32	-5.96	-1.15	-4.55	1.87	0		-0.15	-1.45	0.28	-7.65	0.45	0		-6.96	-5.95	-2.42	-3.79	-3.18	0
241.2	-5.25	-12.12	-7.04	-9.09	-3.61	0		-4	-4.56	-6.09	-6.04	-2.49	0		0.56	5.97	-0.98	-3.61	1.82	0		-5.56	-5.19	-4.27	-5.71	-3.45	0
242.1	-7.33	-12.68	-4.66	-5.95	-4.26	0		-1.51	-3.45	-4.32	-4.05	-1.28	0		1.68	1.73	1.36	-4.88	-0.28	0		-3.11	-5.22	-1.48	0.69	-2.55	0
243	-6.77	-10.95	-2.8	-3.92	-3.65	0		-1.99	-5.98	-1.16	-2.71	-0.96	0		1.1	0.54	-0.13	-4.28	2.49	0		-7.62	-7.68	-6.12	-2.49	-2.82	0
243.9	-1.8	-10.48	-0.16	-5.68	1.03	0		3.16	-2.67	2.41	0.21	2.57	0		3.21	2.83	-1.33	-4.31	-0.57	0		-6.43	-6.6	-5.51	-7.25	-6.05	0
244.8	-3.18	-14.84	-2.34	-5.72	-0.42	0		-0.18	-5.89	1.82	-6.07	0.14	0		1.23	-0.28	-0.97	-7.92	2.06	0		-9.14	-6.97	-6.6	-5.74	-6.49	0
245.7	-2.24	-11.05	-0.87	-4.88	-0.77	0		1.07	-3.58	0.27	-0.18	2.68	0		1.22	3.81	-0.47	-3.04	1.7	0		-4.87	-7.03	-3.96	-3.65	-2.36	0
246.6	-5.54	-10.14	-2.85	-4.13	-3.38	0		0.37	-3.97	1.82	1.76	-1.96	0		4.11	2.89	2.38	-1.05	1.74	0		-7.77	-5.92	-1.21	-4.78	-5.49	0
247.5	-4.31	-12.39	-3.11	-3.43	-1.71	0		-2.06	-6.49	-1.66	-4.17	0.33	0		-0.34	0.86	-0.51	-4.82	1.96	0		-6.9	-7.11	-1.54	-3.17	-2.39	0
248.4	-5.75	-14.35	-3.14	-5.78	-2.26	0		1.44	-6.22	-1.6	-4.66	-1.28	0		2.39	-0.35	-0.94	-6.29	0.22	0		-3.12	-6.67	-4.32	-4.6	-1.82	0
249.3	-4.5	-12.37	-2.74	-5.74	-4.45	0		-0.76	-4.62	0.27	-2.71	0.48	0		4.46	3.8	1.3	-2.65	1.15	0		-1.73	-4.85	-4.14	-1.4	-2.07	0
250.2	-4.74	-11.42	-3.8	-3.11	-2.2	0		0.23	-4.5	0.25	-1.83	-0.35	0		5.08	2.6	4.85	0.6	3.62	0		-2.1	-4.33	0.47	-0.34	1.75	0
251.1	-5.25	-11.6	-4.76	-8.32	-4.93	0		-1.36	-4.26	-2.77	-4.17	-2.85	0		1.9	0.42	-1.81	-6.43	-1.56	0		-6.91	-6.97	-4.39	-7.03	-1.94	0
252	-7.02	-17.08	-4.68	-7.88	-4.38	0		-3.57	-6.25	-2.81	-4.47	2.5	0		1.41	-0.52	0.66	-4.61	2.74	0		-3.92	-4.04	-2.21	-0.69	-1.18	0
252.9	-4.03	-12.25	-4.76	-6.68	-1.9	0		-2.86	-7.39	-3.84	-5.39	-1.66	0		-1.25	-0.31	-4.02	-3.59	-3.09	0		-5.6	-6.83	-5.93	-4.61	-6.54	0
253.8	-5.72	-12.48	-0.62	-3.75	-3.63	0		2.42	-1.81	5.27	0.75	1.59	0		8.57	5.89	8.04	1.46	5.49	0		0.47	-1.31	4.45	3.64	1.02	0
254.7	-3.88	-8.84	-5.29	-3.77	-3.41	0		0.94	-4.32	-2.24	-1.93	-0.49	0		2.41	-0.84	-0.01	-2.24	1.07	0		-3.72	-7.19	-2.33	-1.7	-2.3	0
255.6	-3.94	-13.3	-4.3	-3.89	-1.18	0		-0.4	-3.38	-1.62	-0.52	0.68	0		3.1	4.93	1.44	-1.35	4.45	0		-2.72	-5.06	-2.12	-2.93	-2.73	0
256.5	-3.71	-12.47	-3.53	-3.16	-1.88	0		-3.06	-7.46	1.19	-3.74	-0.44	0		-2.31	-3.52	-0.72	-5.56	-3.66	0		-5.02	-9.08	-4.03	-4.99	-6.15	0
257.4	-1.1	-8.95	-0.9	-4.1	-2.49	0		1.52	-3.09	-0.17	-2.67	1.1	0		4.87	3.26	1.85	-1.06	2.29	0		-3.41	-3.61	-2.13	-1.63	-2.03	0
258.3	-3.48	-11.78	-2.26	-4.13	-2.11	0		-0.83	-3.33	1.93	-0.42	-0.24	0		0.68	3.9	0.64	-2.84	1.75	0		-6.33	-6.34	-4.02	-1.87	-2.46	0
259.2	-0.29	-9.73	-1.88	-6.7	-2.62	0		1.86	-2.78	-2.33	-5.31	-1.45	0		2.95	2.83	1	-4.38	1.33	0		-4.12	-5.06	-1.22	-2.7	0.61	0
260.1	-2.18	-13.27	-3.36	-7.2	-1.62	0		1.02	-7.22	-1.81	-3.56	-0.38	0		0.21	-2.36	0.17	-6.55	-0.65	0		-6.43	-9	-2.41	-4.16	-4.69	0
261	-2.25	-13.65	-4.48	-4.71	-3.96	0		0.77	-3.05	-3.92	-4.27	-2.8	0		4.08	1.4	-0.9	-7.12	-3.23	0		-5.76	-4.76	-1.12	-4.27	-5.46	0
261.9	-4.58	-14.73	-5.04	-3.95	-3.59	0		-0.21	-3.92	0.27	-2.63	3.01	0		0.65	-0.33	1.01	-4.18	-2.4	0		-4.94	-6.32	-0.78	-2.61	-3.87	0
262.8	-1.03	-7.01	-0.11	-3.29	-0.28	0		-0.16	-1.74	0.85	-2.69	2.31	0		2.32	-0.7	-1.13	-4.44	-0.24	0		-4.69	-4.83	-1.72	-0.73	-0.79	0
263.7	-2.72	-9.42	-3.66	-5.36	-0.05	0		4.14	-0.94	2.17	-0.52	4.33	0		5.11	4.57	2.41	-1.48	5	0		-2.38	-6.45	-1.4	-2.67	-3.18	0
264.6	-5.85	-15.56	-7.1	-7.03	-3.18	0		-0.79	-6.63	-2.04	-4.65	-0.02	0		-0.37	-1.14	-2.35	-5.93	-1.53	0		-5.11	-7.17	-1.57	-3.01	-3.72	0
265.5	-1.11	-13.44	-1.65	-3.25	-1.81	0		2.18	-1.9	1.42	-0.07	2.03	0		2.72	3.19	2.02	0.08	2.21	0		-6.94	-4.93	0.31	-2.42	-4.27	0
266.4	-3.22	-10.51	-4.17	-7.29	-5.35	0		-1.04	-4.92	-3.67	-3.24	0.38	0		-1.08	-0.74	-0.09	-5.08	-1.39	0		-6.81	-5.07	-4.07	-1.73	-4.08	0
267.3	-6.92	-14.91	-5.5	-6.04	-5.17	0		-1.94	-6.09	-2.91	-2.69	-1.6	0		1.76	3.01	0.75	-2.75	2.07	0		-2.85	-1.85	-1.73	-0.48	-0.66	0
268.2	-3.89	-12.41	-2.6	-6.48	-4.24	0		-1.09	-4.72	-0.19	-6.6	-2.37	0		1.83	-0.59	0.05	-5.98	-0.35	0		-5.45	-8.92	-6.88	-3.95	-2.9	0
269.1	-5.9	-13.7	-4.54	-9.03	-4.22	0		-1	-5.72	-2.6	-5.86	-1.12	0		0.34	1.08	-0.34	-1.96	-1.42	0		-4.14	-4.96	1.16	-1.66	-0.67	0
270	-1.39	-9.99	-2.19	-1.73	-0.45	0		1.61	-2.98	0.95	-0.33	0.17	0		4.04	2.34	1.3	-3.7	2.4	0		-5.47	-4.81	1.2	-3.49	-1.39	0
270.9	-4.19	-11.91	-4.24	-4.48	-9.64	0		-3.18	-6.8	-2.72	-2.56	-2.57	0		1.59	1.92	0.04	-4.69	2.11	0		-3.72	-2.97	-1.1	-3.54	-1.56	0
271.8	-2.19	-8.41	-3.12	-3.51	-2.46	0		-0.86	-6.66	-2.47	-2.92	-3.87	0		4.8	3.96	3.72	-1.37	1.71	0		-0.74	-3.41	0.14	-2.33	-1.04	0
272.7	-5.98	-12.41	-6.27	-4.35	-3.41	0		-2.53	-4.14	1.13	-2.37	-0.26	0		1.29	5.18	4.91	-2.32	4.12	0		-1	-4.9	-0.72	-1	0.34	0
273.6	-3.95	-14.22	-2.5	-5.78	-3.99	0		0.83	-3.82	3.28	-0.62	1.56	0		-0.9	-2.27	-0.48	-4.9	-0.37	0		-6.23	-6.66	-2.32	-4.08	-3.73	0
274.5	-5.83	-13.18	-4.5	-5.85	-1.38	0		-1.18	-4.36	-2.7	-5.61	1.24	0		1.35	3.73	-1.31	-5.74	1.91	0		-5.86	-3.43	-1.46	-3.25	-2.04	0
275.4	-4.19	-11.55	-1.54	-5.17	0.5	0		-0.56	-2.63	0.64	-1.97	0.19	0		3	2.68	1.61	-0.4	1.28	0		-3.45	-5.74	-3.07	-1.14	-2.09	0
276.3	-3.29	-11.18	-0.79	-3.58	-1.74	0		2.55	-3.1	1.62	-2.75	-0.06	0		-0.7	-0.33	-0.51	-5.03	0.91	0		-3.83	-4.97	-2.25	-2.52	-1.36	0
277.2	-1.96	-10.44	-2.95	-3.26	1.05	0		-1.63	-6.82	-2.68	-5.12	-2.04	0		1.84	-0.86	0.73	-6.61	0.85	0		-5.54	-8.81	-3.26	-3.33	-3.14	0
278.1	-3.35	-13.1	-4.46	-5.75	-5.55	0		-2.9	-7.98	-2.96	-5.86	-2.67	0		1.86	0.71	-1.2	-6.73	-0.11	0		-2.64	-3.58	1.31	-3.32	-0.88	0
279	-7.51	-12.91	-4.26	-7.17	-3.75	0		-4.07	-8.54	-4.58	-6.37	-3.89	0		-0.36	2.38	-0.13	-4.02	0.76	0		-6.85	-6.82	-4.91	-3.01	-3.36	0
279.9	-5.22	-11.1	-7.22	-4.82	-7.54	0		-3.14	-4.35	-4.59	-5.81	-5.73	0		1.33	1.04	0.63	-3.25	-1.17	0		-8.07	-5.44	-4.79	-5.68	-2.59	0
280.8	-2.96	-12.75	-5.13	-6.27	-1.27	0		1.84	-4.71	1.71	-1.97	1.66	0		3.84	3.69	1.67	-2.71	1.78	0		-2.44	-2.51	-1.49	-1.74	-3.97	0
281.7	-6.49	-15.16	-2.23	-7.25	-3.77	0		-1.36	-5.94	-0.99	-3.37	-0.75	0		3.73	5.37	2.82	-4.18	4.61	0		-4.48	-2.54	-0.89	-3.36	0.45	0
282.6	-2.87	-12.96	-6.54	-5.84	-2.69	0		1.07	-6.6	-2.51	-2.09	0.39	0		5.31	3.03	3.31	-1.41	6.39	0		-2.85	-4.01	-2.24	-3.96	-1.35	0
283.5	-1.21	-9.2	-2.31	-1.84	-3.5	0		1.5	-3.2	-0.94	-1.13	-4.4	0		3.12	1.18	-0.78	-4.4	-2.51	0		-2.24	-6.6	0.21	-3.18	-3.36	0
284.4	-3.99	-12.73	-3.82	-6.84	-3.7	0		0.46	-3.3	-0.37	-1.76	-0.33	0		4.78	2.74	3.13	-2.74	-0.67	0		-1.01	-4.71	2.08	0.78	-1.54	0
285.3	-2.13	-11.8	-2.94	-7.47	-1.61	0		2.15	-4.36	-0.03	-4.33	1.07	0		0.7	0.08	-1.79	-5.95	1.89	0		-4.42	-7.67	-1.69	-4.57	-1.03	0
286.2	-4.64	-11.72	-3.17	-4.11	-0.82	0		2.21	-3.55	0.32	-3.02	1.34	0		1.9	1.61	0.77	-6.81	0.78	0		-7.53	-4.86	-3.48	-6.7	-2.87	0
287.1	-2.27	-9.56	-3.67	-5.01	-2.81	0		2.6	-2.73	2.29	-1	1.41	0		0.35	2.08	3	-5.09	0.44	0		-8.42	-6.79	-3.9	-5.64	-3.51	0
288	-3.14	-12.5	-3.82	-4.28	-2.8	0		-1.25	-4.43	-1.03	-2.36	-1.6	0		1.94	-0.83	-0.37	-5.28	-1.8	0		-4.46	-7.57	-2.67	-2.07	-5.48	0
288.9	-2.64	-9.46	-0.52	-4.33	-3.25	0		-1.06	-1.95	-0.83	-2.78	-0.99	0		1.97	0.75	1.32	-5.59	0.26	0		-4.38	-6.09	-2.41	-4.53	-2.12	0
289.8	-0.66	-11.61	-3.24	-5.22	0.13	0		-1.05	-4.95	-2.46	-1.22	1.14	0		3.2	0.39	0.27	-4.49	1.02	0		-6.94	-9.19	-3.39	-6.43	-6.73	0
290.7	-4.13	-13.41	-3.97	-5.13	0.96	0		-1.7	-5.48	-1.45	-6.05	0.87	0		0.99	2.54	1.28	-7.24	0.95	0		-5.75	-5.89	-2.13	-4.34	-0.83	0
291.6	-4.09	-13.46	-3.18	-5.57	-3.41	0		-2.18	-4.83	-1.12	-1.82	-2	0		2.05	0.91	1.08	-3.9	-0.83	0		-5.57	-4.04	-1.42	-3.39	-3.37	0
292.5	-4.25	-12.63	-4.12	-6.37	-2.27	0		0.03	-4.55	-1.67	-6.03	-0.91	0		-0.57	1.3	-0.11	-7.58	0.52	0		-7.21	-4.97	-1.5	-4.14	-3	0
293.4	-6.47	-14.59	-4.02	-6.72	-7.63	0		-1.8	-8.01	-2.52	-1.62	-3.39	0		1.64	-0.01	-0.14	-3.8	-0.37	0		-4.67	-5.6	-2.11	-0.97	-0.69	0
294.3	-5.98	-13.19	-6.44	-7.09	-2.36	0		-1.24	-2.84	0.19	-3.76	1.42	0		1.84	3.53	2.58	-2.32	3.44	0		-3.97	-3.4	-0.5	-4.81	-1.19	0
295.2	-3.45	-15.28	-0.05	-5.69	-3.96	0		0.42	-3.32	2.08	-3.89	0.95	0		5.88	4.32	4.26	-2.79	2.5	0		-2.6	-3.21	2.26	-2.59	-1.3	0
296.1	-2.71	-10.4	-3.22	-1.06	-1.89	0		-2.15	-4.08	0.43	-0.33	-1.26	0		-1.3	1.44	-0.87	-4.75	-2.03	0		-7.58	-4.7	-2.12	-2.26	-3.46	0
297	-9.16	-15.7	-8.25	-8.53	-5.31	0		-3.35	-7.41	-4.39	-3.22	-3.56	0		2.55	1.44	-1.12	-4.36	3.09	0		-2.85	-5.42	-3.03	-2.8	-0.52	0
297.9	-5.98	-12.62	-5.26	-6.94	-5.11	0		0.76	-3.12	0.89	-2.23	1.21	0		4.53	3.24	3.42	-4.32	3.23	0		-6.19	-7.38	-4.09	-4.01	-2.65	0
298.8	-1.67	-11.84	-2.76	-4.52	-2.4	0		0.46	-1.78	-1.24	-3.27	0.12	0		5.57	3.15	1.26	0.41	2.41	0		-4.51	-4.77	0.13	-2.17	-2.5	0
299.7	-3.86	-9.24	-1.64	-4.05	-2.17	0		-2.75	-4.84	-1.08	-3.46	-0.08	0		-0.79	-1.8	-3.27	-7.68	-0.7	0		-6.84	-6.85	-4.96	-5.97	-6.44	0
300.6	-2.96	-13.47	-1.93	-4.2	-0.79	0		-1.24	-6.17	-2.35	-2.07	-1.22	0		1.12	-1.13	-1.62	-2.87	-0.41	0		-4.64	-3.12	-2.42	-1.9	-0.97	0
301.5	-4.87	-16.39	-4.37	-5.32	-2.58	0		-1.09	-6.42	-0.06	-2.56	0.6	0		4.01	4.04	2.96	-0.89	1.47	0		-4.43	-8.7	-4.54	-5.99	-6.9	0
302.4	-3.02	-14.28	-4.62	-7.92	-4.83	0		0.07	-3.44	-0.88	-6.06	-2.04	0		4.99	6.42	1.42	-3.47	1.13	0		-5.79	-5.61	-3.08	-4.01	-2.25	0
303.3	-1.32	-8.06	-2.83	-3.1	1	0		0.11	-1.43	-0.06	-2.8	0.41	0		4.06	0.19	-0.04	-5.04	0.02	0		-5.03	-4.5	-2.91	-3.6	-2.88	0
304.2	-3.55	-9.65	-5.35	-8.38	0.57	0		-2.86	-2.43	-3.47	-7.87	0.35	0		-5.33	0.22	-2.45	-8.58	-1.88	0		-8.45	-9.96	-5.34	-6.43	-4.61	0
305.1	-2.99	-14.97	-2.76	-5.29	-2.96	0		1.86	-5.2	3.06	-3.56	-0.51	0		4.52	1.39	2.88	-3.73	2.57	0		-2.92	-1.49	0.54	2.37	1.48	0
306	-2.99	-12.03	-1.65	-3.41	0.74	0		-2.29	-6.82	-0.77	-5.85	-1.13	0		0.08	0.41	2.22	-7.44	-0.93	0		-3.3	-6.67	0.18	-4.51	-4.68	0
306.9	-2.47	-13.97	-2.79	-7.72	0.04	0		1.15	-5.47	-0.6	-2.69	0.72	0		4.29	3.38	1.82	-2.54	1.46	0		-6.36	-5.12	-2.57	-3.16	-2.74	0
307.8	-3.59	-11.91	-2.3	-3.7	-0.25	0		-3.56	-6.99	-4.61	-5.49	-0.33	0		0.96	-1.49	0.8	-5.71	-0.17	0		-3.61	-7.56	-1.18	-1.56	-2.91	0
308.7	-1.43	-12.69	-2.87	-8.12	-0.48	0		-1.5	-3.76	-0.04	-6.95	0.74	0		1.92	3.91	2.01	-3.6	-0.03	0		-1.5	-4.36	-0.65	-3.05	-3.26	0
309.6	-8.73	-14.12	-1.92	-5.82	-1.76	0		-3.56	-3.73	0.13	-2.72	2.01	0		2.96	0.09	2.87	-3.05	3.83	0		-3.89	-5.43	-1.67	-3.58	-1.16	0
310.5	-2.37	-11.93	-2.87	-5.81	0.33	0		-2.39	-6.04	-1.7	-7.2	-2.57	0		0	0.21	-1.19	-5.53	-0.68	0		-8.17	-8.84	-1.55	-3.1	-2.43	0
311.4	-6.75	-13.24	-4.64	-6.86	-3.62	0		1.01	-5.73	-4.17	-6.9	-2.8	0		0.67	0.07	0.67	-7.89	-0.32	0		-6.44	-8.11	-2.7	-6.21	-5.18	0
312.3	-3.59	-14.86	-3.19	-6.08	-2.34	0		3.58	-3.24	1.47	-1.27	2.21	0		-1.19	1.68	0.58	-3.28	0.73	0		-4.58	-5.59	-0.93	-2.16	-1.12	0
313.2	-5.29	-11.61	-2.18	-5.78	-0.39	0		0.57	-5.61	-2.49	-4.95	1.79	0		4.5	0.63	1.11	-6.48	2.31	0		-5.73	-7.82	-4.58	-8.5	-5.41	0
314.1	-7.26	-15.96	-6.98	-8.93	-7.92	0		-3.8	-6.74	-4.75	-6.19	-5.65	0		-1.27	2.88	-0.81	-6.76	-2.01	0		-4.1	-5.69	-1.37	-4.52	-1.93	0
315	-4.2	-12.88	-2.11	-4.64	-1.27	0		-0.81	-2.93	-0.69	-1.92	-0.5	0		-1.16	-1.16	-1.18	-8.44	-3.88	0		-5.78	-5.66	-1.32	-6.48	-4.75	0
315.9	-3.99	-15.02	-5.17	-8.78	-4.98	0		-0.34	-5.93	-1.01	-5.93	-0.77	0		1.62	3.38	2.51	-7.7	1.71	0		-2.28	-2.51	-0.27	-2.51	0.61	0
316.8	-1.54	-12.62	-3.34	-3.82	-2.07	0		1.65	-4.53	0.69	-0.56	3.11	0		-0.91	1.43	1.44	-3.79	1.59	0		-5.68	-7.63	-0.8	-4.07	-4.06	0
317.7	-3.17	-15.87	-1.27	-7.95	-2.88	0		0.12	-4.7	-2.41	-4.49	0.01	0		1.14	1.47	1.92	-9.51	-0.63	0		-6.81	-6.49	-0.08	-6.07	-4.26	0
318.6	-5.59	-14.17	-2.92	-9.01	-0.98	0		-0.85	-6.79	-2.04	-5.33	-3.28	0		3.07	0.07	0.42	-5.29	-1.77	0		-6.16	-5.63	-2.87	-6.6	-5.43	0
319.5	-2.51	-8.87	-1.25	-3.18	-0.08	0		3.28	2.37	2.82	0.56	3.96	0		4.29	3.39	-0.48	-4.35	1.57	0		-3.27	-5.56	-2.99	-4.54	-3.69	0
320.4	-5.56	-18.09	-5.75	-9.08	-8	0		-5.33	-7.99	-2.94	-6.49	-6.43	0		0.63	1.58	2.62	-6.19	0.98	0		-4.45	-4.08	0.18	-4.1	-1.87	0
321.3	-3.79	-13.22	-3.84	-4.02	-3.35	0		-0.09	-3.86	0.36	-1.13	-0.99	0		1.26	0.03	0.61	-6.07	-2.69	0		-4.33	-4.59	0.33	-4.15	-2.63	0
322.2	-1.94	-14.87	-1.16	-4.6	-3.17	0		2.79	-2.29	0.37	1.47	0.67	0		0.7	2.4	1.4	-2.1	-1.42	0		-7	-6.06	-4.59	-4.35	-5.78	0
323.1	-3.9	-12.18	-3.49	-6.9	-0.57	0		-2.84	-5.27	-2.41	-6.93	-1.77	0		1.08	2.67	-0.39	-5.58	0.79	0		-5.42	-6.04	-2.88	-2.23	-3.4	0
324	-5.85	-13.64	-7.31	-3.4	-2.54	0		0.02	-5.21	-0.18	-1.46	0.09	0		4.81	-0.45	2.43	-4.81	4.42	0		-2.01	-3.95	-1.25	-4.23	-3.09	0
324.9	-5.8	-14.44	-5.35	-6.88	-1.32	0		-2.32	-4.38	-1.72	-3.27	1.22	0		0.3	1.33	0.51	-4.39	1.78	0		-5.19	-5.57	-0.83	-4.97	-4.21	0
325.8	-5.71	-12.22	-3.11	-6.46	-2.02	0		0.57	-2.47	-0.7	-2.87	0.67	0		4.09	3.45	3.42	-2.95	3.58	0		-6.05	-5.05	-0.35	-3.68	-2.14	0
326.7	-5.41	-11.61	-4.3	-7.36	-3.27	0		-5.31	-5.16	-5.18	-8.08	-2.94	0		-0.01	-1.58	-3.08	-8.23	-1.92	0		-5.43	-8.83	-3.43	-7.12	-5.84	0
327.6	-5.24	-11.17	-3.01	-8.05	-3.05	0		-3.82	-6.52	-4.04	-6.7	-0.58	0		0.86	0.77	0.59	-5.78	0.25	0		-5.17	-5.67	0.77	-2.76	-2.33	0
328.5	-4.86	-14.08	-1.22	-3.61	-3.63	0		-2.42	-5.05	-1.98	-4.51	-2.62	0		0.85	-0.69	1.79	-7.15	-0.28	0		-3.56	-6.94	-1.75	-4.26	-2.61	0
329.4	-4.42	-14.02	-3.35	-6.54	-4.34	0		2	-3.3	0.09	-4.81	-0.15	0		0.73	1.7	0.11	-4.62	-1.09	0		-5.84	-7.4	-2.76	-5	-3.62	0
330.3	-4.79	-12.22	-3.4	-5.39	-1.45	0		-2.09	-5.52	-0.66	-3.28	0.82	0		2.58	0.15	3.24	-4.71	3.14	0		-8.22	-9.77	-4.62	-5.67	-3.66	0
331.2	-4.8	-9.57	-3.34	-6.92	-2.99	0		0.29	-3.77	-1.53	-5.27	-1.96	0		0.97	0.53	-0.28	-6.02	-0.47	0		-3.26	-4.45	1.7	-2.58	-0.34	0
332.1	-3.71	-13.23	-1.31	-3.39	-2.27	0		0.4	-5.56	2.3	-4.01	0.93	0		2.24	-1.66	0.25	-2.81	-0.48	0		-7.19	-8.91	-4.37	-4.42	-3.31	0
333	-4.47	-12.79	-2.16	-6.67	-0.64	0		-1.85	-4.7	-1.99	-4.54	-3.58	0		-3.72	-1.09	-1.59	-4.23	-2.43	0		-7.13	-8.38	-2.46	-5.15	-3.46	0
333.9	-2.9	-15.3	-6.85	-6.5	-4.1	0		0.07	-5.19	-4.83	-5.82	-1.42	0		2.09	0.86	-1.82	-5.92	1.46	0		-3.96	-4.47	-0.45	-2.62	-1.36	0
334.8	-1.54	-8.87	-1.47	-2.73	2.15	0		-0.22	-2.21	0.31	-0.71	1.8	0		0.8	0.8	-0.37	-4.35	0.17	0		-4.96	-5.02	-0.48	-1.61	-2.65	0
335.7	-3.49	-14.08	-4.71	-6.43	-0.33	0		-2.85	-7.53	-3.78	-6.75	-0.72	0		1.63	-1.18	-0.13	-6.34	-1.43	0		-6.48	-6.07	-2.41	-3.47	-3.83	0
336.6	-4.16	-17.48	-6.01	-7.46	-5.57	0		-2.23	-5.23	-2.43	-5.05	-1.71	0		1.65	1.67	0.31	-7.55	-1.45	0		-4.18	-5.58	-3.37	-4.39	-2.1	0
337.5	-0.49	-12.08	-2.62	-2.97	-1.21	0		-0.84	-1.87	-0.92	-0.14	0.89	0		0.13	1.85	0.79	-4.84	0.55	0		-5.69	-6.06	-3.42	-4.71	-3.47	0
338.4	-1.67	-12.6	-3.59	-8.84	-2.35	0		0.56	-4.57	0.25	-3.39	-0.94	0		1.22	1.53	0.01	-6.34	-0.26	0		-3.94	-5.34	-0.68	-6.22	-5.08	0
339.3	-4.5	-11.45	-4.06	-6.95	-2.21	0		-3.54	-5.35	-0.97	-4.68	-1.02	0		3.84	4.15	4.59	-3.31	4.08	0		-6.36	-6.53	-3.36	-4.47	-1.9	0
340.2	-2.22	-11.68	-1.91	-6.48	-0.34	0		-2.05	-3.11	0.1	-1.97	0.88	0		3.04	2.91	2.67	-4.26	2.7	0		-3.65	-4.83	0.85	-4.71	-1.69	0
341.1	-3.19	-15.2	-3.53	-6.66	-2.94	0		-0.34	-7.23	-1.88	-3.92	-0.81	0		5.13	5.23	3.53	-1.54	2.91	0		-3.12	-4.02	-0.05	-1.26	-4.86	0
342	-1.05	-10.78	-0.82	-3.11	-0.77	0		2.77	-2.08	-1.13	-3.13	0.85	0		3.38	0.66	2.07	-4.03	0.22	0		-6.48	-6.89	-4.1	-3.44	-2.62	0
342.9	-7.01	-16.28	-8	-10.28	-4.35	0		-4.42	-6.34	-4.05	-7.58	-1.37	0		-1.31	0.82	0.38	-4.65	4.64	0		-2.26	-7.43	-0.92	-3.44	0.44	0
343.8	-2.51	-11.23	-2.82	-6.37	-0.98	0		3.68	-1.44	1.19	-0.33	1.79	0		2.33	3.32	1.98	-5.2	-0.05	0		-3.29	-4.06	-0.78	-4.22	-3.11	0
344.7	-1.89	-11.3	-2.67	-8.41	-3.15	0		1.55	-3.27	-0.7	-5.36	-0.35	0		1.53	-1.11	-0.01	-6.21	-0.16	0		-4.64	-5.1	-0.44	-1.47	-1.22	0
345.6	-5.6	-13.62	-5.47	-6.59	-5.85	0		-4.52	-6.11	-1.83	-9.14	-1.46	0		1.98	2.65	3.95	-4.28	1.6	0		-7.14	-6.06	-1.75	-2.15	-4.66	0
346.5	-3.04	-11.28	-3.78	-5.91	-1.76	0		-3.4	-6.83	0.59	-3.86	-0.08	0		3.12	2.37	3.54	-2.88	4.63	0		-4.81	-4.14	-2.71	-1.25	-0.82	0
347.4	-0.33	-11.38	-0.27	-4.62	-1.93	0		-0.15	-3.66	-2.45	-3.72	-2.81	0		0.64	1.15	-0.88	-5.18	-0.48	0		-4.55	-6.57	-2.45	-2.52	-4.05	0
348.3	-2.25	-12.88	-3.32	-6.66	-2.39	0		-0.63	-3.17	-2.34	-2.92	-0.9	0		-1.33	0.47	1.82	-5.69	-0.19	0		-7.52	-6	-3.38	-5.19	-4.02	0
349.2	-4.88	-16.08	-3.05	-7.99	-2.9	0		-0.6	-4.7	1.46	-2.07	0.15	0		1.11	0.94	-0.65	-6.84	0.45	0		-7.49	-6.1	-4.42	-7.09	-3.96	0
350.1	-4.95	-13.49	-3.56	-7.68	-3	0		-0.94	-3.09	-4.1	-4.82	-5.12	0		2.84	1.76	3.32	-3.22	2.99	0		-3.88	-6.39	0.32	-5.33	0.53	0
351	-1.74	-12.3	-0.29	-4.53	-1.78	0		1.26	-4.65	1.91	-3.41	2.65	0		1.34	-0.63	0.11	-6.8	-0.2	0		-7.63	-7.32	-2.93	-4.22	-4.15	0
351.9	-2.23	-10.9	0.5	-4.98	-0.83	0		-1.38	-4.07	0.41	-3.74	0.02	0		-0.6	2	1.77	-3.78	-0.74	0		-4.21	-1.86	0.65	-1.93	-2.39	0
352.8	-4.57	-10.56	-2.2	-7.04	-3.21	0		-1.34	-4.18	-1.37	-3.87	-0.18	0		2.11	0.96	-0.69	-5.3	1.06	0		-7.64	-4.85	-3.26	-7.26	-1.5	0
353.7	-3.51	-14.68	-5.51	-5.12	-3.35	0		-2.27	-4.1	-3.21	-3.61	0.62	0		0.5	0.24	-0.5	-6.03	-2.47	0		-6.34	-6.17	-3.55	-5.4	-5.5	0
354.6	-6.13	-14.67	-6.1	-5.39	-4.19	0		-3.9	-5.95	-3.31	-5.98	-2.78	0		-1.22	-0.08	-1.81	-9.34	-1.8	0		-5.5	-5.73	-4.29	-3.7	-4.04	0
355.5	-3.03	-9.59	-2.62	-6.04	-2.21	0		0.2	-6.48	0.46	-4.49	0.05	0		1.12	2.82	1.72	-5.04	4.48	0		-5.86	-3.59	-1.26	-1.19	-1.45	0
356.4	-4.12	-12.88	-5.35	-9.5	-0.09	0		-3.97	-7.19	-3.29	-5.75	-0.44	0		-1.2	2.27	4.14	-4.51	2.97	0		-3.58	-2.65	1.36	-1.45	-0.2	0
357.3	-3.66	-12.24	-4.71	-6.01	-4.99	0		-0.97	-2.88	-2.16	-6.23	-1.34	0		3.02	2.61	2.91	-4.24	2.69	0		-4.66	-6.95	-2.11	-1.92	-3.42	0
358.2	-4.77	-15.78	-5.76	-9.14	-6.02	0		-1.45	-5.32	-0.94	-6.77	-1.32	0		3.08	3.86	0.82	-5.19	2.26	0		-4.76	-5.32	-3.41	-3.72	-2.95	0
359.1	-2.22	-11.14	-2.58	-4.35	0.81	0		1.61	-4.63	0.18	-6.02	0.27	0		2.13	0.39	1.46	-6.87	3.16	0		-7.05	-8.27	-5.43	-5.3	-4.6	0
360	-2.53	-11.57	-5.57	-7.34	-1.74	0		2.03	-0.68	0.05	-1.38	3.17	0		1.28	2.96	1.79	1.16	4.41	0		-4.8	-4.88	-0.91	-0.29	-0.76	0
360.9	-6.09	-16.01	-3.28	-8.58	-4.84	0		-4.29	-5.33	-0.91	-6.97	-2.56	0		0.24	3	2.91	-4.48	-0.01	0		-6.14	-5.83	-1.82	-2.92	-3.91	0
361.8	-8.41	-17.43	-6.07	-9.47	-3.41	0		-3.63	-9.82	-3.63	-8.07	-0.78	0		2.38	1.18	-0.14	-6.57	-2.47	0		-4.12	-4.21	-3.53	-6.32	-5.63	0
362.7	-0.51	-10.18	-3.34	-5.81	-0.63	0		1.8	-3.52	-0.39	-4.71	-0.51	0		2.31	0.58	-1.4	-6.72	3.31	0		-4.91	-6.33	-2.76	-5.49	-4.61	0
363.6	-5.94	-15.4	-4.87	-5.03	-5.82	0		-1.94	-4.71	-0.31	-2.79	-3.63	0		-0.08	0.14	1.5	-4.1	-0.43	0		-4.07	-4.83	0.85	-1.2	-0.13	0
364.5	-4.93	-16.66	-5.13	-9.2	-3.3	0		-2.47	-7.53	-3.55	-7.76	-1.64	0		1.92	0.82	2.85	-7.6	2.68	0		-6.33	-5.25	-0.24	-5.88	-3.82	0
365.4	-3.85	-15.66	-2.41	-5.4	-2.59	0		-2.11	-7.53	-1.12	-3.73	-1.05	0		4.49	2.73	1.35	-2.6	2.75	0		-2.39	-3.3	-0.41	1.64	-0.69	0
366.3	-7.13	-14.73	-4.66	-9.44	-5.87	0		-1.46	-3.09	0.81	-7.46	-1.34	0		2.66	4.69	4.65	-7.23	3.06	0		-6	-7.22	-3.46	-5.46	-0.79	0
367.2	-3.71	-12.61	-4.29	-5.47	-0.94	0		-0.78	-3.78	-0.68	-2.61	0.6	0		-1.44	-0.43	0.23	-4.5	-0.78	0		-7.02	-8.48	-2.37	-5.28	-5.49	0
368.1	-6.3	-15.37	-6.81	-10.38	-3.74	0		-1.2	-6.1	-0.49	-9.29	-2.43	0		1.76	0.16	2.71	-8.25	0.79	0		-3.74	-6.55	-1.92	-0.58	-0.97	0
369	-0.78	-10.35	-2.95	-5.06	0.53	0		1.6	-3.98	-0.01	-4.38	-1.66	0		3.13	0.97	3.03	-5.09	1.47	0		-4.92	-5.06	-1.55	-5.61	-5.33	0
369.9	-3.27	-13.09	-3	-4.74	-1.13	0		-2.5	-3.03	-2.21	-3.88	2.19	0		1.84	1.41	1.48	-3.4	3.74	0		-6.8	-6.29	-1.89	-4.42	-2.94	0
370.8	-2.06	-13.39	-2.19	-5.38	0.14	0		-0.4	-3.9	-0.03	-2.96	1.57	0		2.7	-0.15	4.94	-4.7	2.56	0		-4.47	-5.01	-1.31	-2.53	-2.8	0
371.7	-3.61	-14.98	-4.57	-8.25	-3.4	0		-2.34	-7.04	-4.12	-8.73	-1.44	0		2.38	-0.4	-1.68	-6.09	0.33	0		-5.08	-7.76	-2.03	-6.26	-3.8	0
372.6	-5.26	-14.81	-2.73	-8.6	-3.42	0		-0.65	-5.66	-3.27	-5.5	-3.15	0		1.75	-2.52	-1.15	-5.73	0.75	0		-2.38	-4.45	0.64	-2.59	-0.74	0
373.5	-5.71	-15.73	-7.96	-10.02	-5.45	0		-1.25	-5.11	-1.72	-7.02	-1.6	0		-1.23	-1.1	0.24	-8.9	-1.76	0		-4.82	-6.47	-0.22	-3.78	-3.01	0
374.4	-1.39	-14.46	-4.3	-8.91	-3.28	0		-1.22	-5.59	-3.85	-5.7	0.07	0		2.36	2.67	0.57	-5.59	3.82	0		-2.98	-4.37	-0.19	-3.48	-2.98	0
375.3	-5.09	-13.98	-3.12	-5.88	-0.6	0		-1.24	-1.31	1.41	-2.96	2.22	0		-1.84	0.29	0.56	-4.93	2.21	0		-5.87	-3.85	-0.8	-2.86	-2	0
376.2	-4.62	-16.65	-5.67	-9.39	-5.96	0		-1.81	-7.97	-2.91	-7.96	-5.54	0		2.71	2.2	3.27	-5.84	1.85	0		-4.2	-5.85	-1.77	-4.22	-1.56	0
377.1	-6.55	-14.26	-4.84	-5.46	-3.24	0		-2.68	-8.15	-2	-4.81	-0.43	0		-0.52	-2.1	1.43	-5.36	-1.56	0		-6.49	-7.43	-3.22	-5.98	-3.77	0
378	-5.01	-15.33	-5.92	-10.47	-7.01	0		1.76	-4.33	-0.03	-5.12	-0.26	0		6.82	3.83	3.7	-2.18	4.2	0		-3.39	-5.94	-2.85	0.23	-0.84	0
378.9	-5.97	-13.11	-5.05	-10.07	-3.86	0		-3.29	-8.63	-2.86	-9.18	-3.68	0		1.43	-0.02	2.23	-4.04	-0.25	0		-2.5	-2.78	-1.65	-1.53	-1.58	0
379.8	-2.07	-13.86	-3.5	-7.51	-1.88	0		-2.1	-2.99	1.06	-5.45	0.18	0		1.22	3.8	2.45	-4.95	2.18	0		-5.75	-7.03	-0.9	-3.49	-0.77	0
380.7	-4.9	-14.76	-3.57	-10.9	-1.16	0		-1.54	-5.05	-1	-4.55	-1.68	0		4.91	4.39	3.07	-3.49	1.33	0		-3.53	-3.37	-0.33	-1.1	0.77	0
381.6	-5.94	-15.37	-5.01	-6.77	-3.77	0		-0.62	-5.92	-1.79	-3.99	1.13	0		-0.09	1.13	-1.57	-5.76	1.16	0		-4.62	-6.35	-6.98	-5.57	-2.16	0
382.5	-3.55	-16.29	-2.29	-9.06	-3.42	0		-3.02	-8.7	-2.19	-7.83	-3.07	0		-1.69	0.67	1.22	-6.27	0.27	0		0.53	-5.14	0.58	-0.63	-2.21	0
383.4	-5.29	-13.13	-3.8	-6.34	-0.42	0		-2.66	-5.46	-3.02	-5.97	-1.71	0		1.09	3.4	2.14	-6.01	0.21	0		-5.47	-1.43	-1.18	-3.93	-1.47	0
384.3	-7.34	-12.98	-5.23	-7.85	-3.5	0		0.74	-2.4	3.79	1.75	1.84	0		0.56	2.27	2.83	-1.05	-0.22	0		-11.87	-4.27	-0.98	-0.78	-2.73	0
385.2	-4.08	-13.81	-1.59	-5.17	-1.1	0		-4.51	-5.48	-1.94	-5.72	0.53	0		3.43	1.58	3.66	-4.91	0	0		-3.99	-4.81	-0.49	-2.51	-4.56	0
386.1	-6.7	-9.85	-3.39	-7.18	-2.25	0		-4.63	-5.21	-3.05	-5.67	-1.39	0		1.77	0.9	2	-6.89	0.54	0		-4.12	-4.93	-1.03	-3.9	-2.78	0
387	-4.43	-13.62	-4.17	-5.46	-3.1	0		1.61	-2.11	0.37	-1.94	1.9	0		4.24	1.47	3.91	-4.46	0.46	0		-6.04	-5.1	-3.48	-4.56	-3.76	0
387.9	-6.77	-14.37	-6	-9.35	-3.93	0		-0.72	-3.88	-3.07	-3.78	0.97	0		0.21	-2.11	-1.78	-8.27	-0.32	0		-4.2	-5.83	-4.78	-2.6	-2.46	0
388.8	-5.95	-13.71	-3.36	-9.08	-4.29	0		-4.39	-4.79	-2.14	-7.67	-0.37	0		-1.11	-0.3	-0.91	-6.45	2.62	0		-3.66	-3.25	-1.54	-2.74	1.51	0
389.7	-4.15	-15.67	-5.08	-7.04	-2.74	0		0.57	-5.4	-5.05	-7.09	-1.04	0		4.35	0.36	-0.12	-6.95	-0.68	0		-4.24	-7.78	-4.94	-6.33	-4.73	0
390.6	-0.22	-9.96	0.43	-4.26	0.08	0		0.96	-2.5	0.46	-0.16	-0.17	0		-2.24	-1.16	-0.3	-5.43	-2.86	0		-8.11	-6.63	-3.36	-4.4	-6.1	0
391.5	-4.23	-13.48	-6.83	-6.97	-4.03	0		-0.52	-3.49	0.05	-2.04	-1.72	0		0.41	-1.19	1.65	-4.93	-0.92	0		-4.2	-6.45	0.26	-3.89	-5.68	0
392.4	-4.77	-12.88	-1.48	-3.89	-1.63	0		-3.35	-4.07	-1.02	-3.8	-0.11	0		2.21	0.56	-0.14	-4.82	0.2	0		-5.8	-5.79	-3.67	-3.2	-0.05	0
393.3	-6.33	-14.88	-4.4	-8.11	-4.57	0		-0.24	-5.18	-1.08	-6.29	-1.18	0		-0.09	1.62	0.51	-9.53	-0.81	0		-3.27	-4.51	-3.19	-4.45	-3.14	0
394.2	-2.97	-15.06	-2.88	-6.42	-4.44	0		-3.06	-9.15	-4.38	-7.57	-3.65	0		0.32	-1.84	-0.08	-6.59	1.06	0		-4.92	-3.94	0.05	-0.36	-1.26	0
395.1	-5	-11.53	-4.52	-4.69	-1.65	0		-1.24	-2.81	-1.31	-4.75	0.51	0		3.02	3.39	1.81	-4.01	2.56	0		-7	-7.35	-4.42	-5.5	-5.56	0
396	-3.49	-13.23	-3.78	-5.42	-4.59	0		0.71	-3.39	2.48	-1.41	-0.15	0		0.06	-1.34	1.41	-8.54	-0.91	0		-7.47	-6.62	-3.62	-6.13	-4.21	0
396.9	-2.7	-12.39	-2.2	-4.45	0.62	0		6.13	-1.22	3.77	-0.38	5.86	0		4.13	1.21	2.87	-2.27	2.06	0		-3.04	-4.47	-3.29	-1.26	-0.14	0
397.8	-5.85	-13.88	-6.05	-10.65	-5.93	0		-2.95	-5.17	-3.23	-7.28	-2.06	0		0.79	1.96	1.29	-5.08	1.61	0		-5.4	-5.92	-0.54	-4.17	-1.8	0
398.7	-3.79	-13.9	-3.94	-7.53	-2.42	0		-3.33	-4.58	-1.77	-7.49	0.55	0		-1.4	2.37	0.9	-6.84	-0.46	0		-8.77	-5	-0.98	-0.93	-3.57	0
399.6	-2.79	-13.42	-3.91	-7.92	-1.21	0		-0.61	-3.83	-3.75	-5.94	-1.23	0		1.11	1.79	0.63	-8.2	2.37	0		-5.17	-3.89	-0.79	-2.58	-0.09	0
400.5	-3.96	-12.78	-3.11	-5.7	-2.1	0		0.53	-6.66	-0.39	-4.96	0.72	0		0.39	-0.48	-1.22	-6.21	0.92	0		-3.77	-6.91	-3.72	-6.98	-4.7	0
401.4	-1.81	-12.24	0.06	-3.89	-1	0		-0.91	-4	-0.27	-4.98	-1.51	0		-2.21	0.11	-0.32	-10.27	-5.02	0		-7.04	-5.08	-4.95	-6.3	-3.98	0
402.3	-5.66	-14.78	-5.27	-11.35	-2.99	0		-1.17	-5.95	-5.36	-5.84	1.41	0		1.84	-0.64	1.42	-6.88	2.69	0		-4.98	-7.16	-0.18	-3.75	-4.72	0
403.2	-1.3	-13.13	-1.98	-6.24	-3.51	0		-2.37	-3.86	-1.98	-5.63	0.73	0		1	2.17	2.99	-7.84	1.86	0		-5.75	-1.16	0.26	-3.57	0.47	0
404.1	-3.64	-12.79	-4.3	-5.84	-2.51	0		-0.03	-3.86	-1.7	-4.69	-3.9	0		3.54	2.65	1.22	-5.75	0.02	0		-0.42	-4.05	-1.31	-2.92	0.02	0
405	-1.73	-10.16	-2.77	-4.74	1.6	0		0.96	-1.8	-1.1	-1.35	-0.14	0		1.22	1.64	0.91	-5.54	-1.03	0		-4.76	-3.95	-0.96	-3.18	-2.39	0
405.9	-5.43	-12.03	-5.65	-7.17	-0.4	0		-0.98	-3.12	-2.31	-1.68	-0.29	0		0.86	2.32	1.64	-4.94	-0.05	0		-3.98	-6.82	-1.6	-3.52	-4.91	0
406.8	-6.82	-19.31	-8.04	-11.08	-7.07	0		-4.3	-9.59	-4.3	-5.11	-4.17	0		1.62	-1.08	1.01	-6.67	-0.19	0		-3.69	-4.26	-0.64	-3.13	-2.53	0
407.7	-4.39	-10	-2.66	-7.9	-1.33	0		-3.31	-5.58	0.43	-6.03	-3.5	0		0.45	0.79	4.11	-3.5	1.74	0		-3.55	-5.27	-1.45	-2.32	-2.68	0
408.6	-4.78	-16.39	-3.39	-7.35	-0.62	0		-4.73	-6.98	-2.83	-8.55	-3.71	0		-0.19	1.51	0.71	-4.62	-0.04	0		-3.86	-3.44	0.44	-1.6	0.46	0
409.5	-2.54	-13.01	-1.62	-9.51	-3.35	0		-0.87	-4.79	-3.28	-6.3	-2.51	0		1.55	0.44	-0.17	-5.49	-0.88	0		-4.95	-5.1	-1.96	-2.75	-3.29	0
410.4	-9.7	-16.55	-7.33	-10.76	-4.02	0		-3.41	-8.97	-4.98	-6.78	-3.86	0		-1.79	-0.18	-1.68	-8.51	-1.14	0		-5.84	-4.82	-1.99	-1.76	-2.19	0
411.3	-6.06	-13.88	-6.37	-7.12	-4.73	0		-1.66	-6.46	-2.56	-4.77	-0.39	0		1.2	0.53	2.46	-6.99	-0.52	0		-5.94	-7.54	-1.28	-2.79	-3.26	0
412.2	-4.89	-13.72	-6.26	-7.22	-1.91	0		-3.45	-5.26	-1.07	-4.7	0.59	0		0.54	-0.62	0.45	-8.92	1.25	0		-4.12	-4.6	-2.78	-3.01	-1.3	0
413.1	-3.89	-16.46	-2.31	-7.13	-2.76	0		-1.07	-2.41	0.75	-4.91	0.79	0		2.38	3.86	2.1	-4.11	2.74	0		-7.3	-4.86	-3.56	-1.5	-1.87	0
414	-4.82	-15.64	-2.01	-7.62	-2.75	0		-3.62	-6.35	-2.05	-4.99	-2.74	0		-1.04	-0.64	1.76	-5.01	-0.54	0		-4.16	-6.65	-3.04	-2.36	-4.16	0
414.9	2.44	-10.54	-3.46	-5.31	2.11	0		0.97	-5.94	-1.56	-4.34	-0.91	0		0.02	-1.09	0.15	-7.56	-1.8	0		-4.75	-4.17	-2.11	-1.67	-4.34	0
415.8	-4.8	-13.62	-3.46	-5.7	-1.91	0		-5.94	-7.13	-3.22	-7.86	-3.72	0		-3.9	-0.99	-0.25	-10.84	-2.15	0		-6.35	-5.72	-4.8	-5.59	-4.17	0
416.7	-4.05	-12.87	-2.61	-6.03	-2.37	0		-1.96	-3.53	-0.76	-4.58	-0.02	0		-3.34	-0.83	0.29	-7.93	1.6	0		-5.5	-6.21	-2.11	-2.71	-3.34	0
417.6	-4.82	-12.03	-3.72	-5.23	-2.12	0		-2.33	-2.98	-1.56	-6.32	0.83	0		0.83	1.36	2.71	-7.56	1.22	0		-3.52	-2.22	-0.31	-1.6	-2.03	0
418.5	-4.98	-12.46	-4.77	-6.65	-0.73	0		-1.26	-5.06	-2.07	-5.24	2.2	0		1.62	0.87	0.55	-8.71	1.27	0		-1.82	-3.99	-0.9	-1.88	-2.76	0
419.4	-5.5	-15.98	-4.6	-8.95	-2.77	0		-2.31	-6.05	-4.14	-5.71	-1.25	0		-2.36	-0.44	-1.53	-11.06	-1.19	0		-5.04	-6.73	-2.26	-4.08	-3.7	0
420.3	-0.13	-10.22	0.01	-4.13	1.48	0		0.37	-4.06	-0.5	-0.18	-3.03	0		-3.36	-3.92	0.39	-4.18	-2.79	0		-8.01	-8.47	-1.46	-1.93	-4.94	0
421.2	-4.71	-14.57	-3.64	-7.99	-1.02	0		-4.04	-6.92	-4.13	-7.85	-3.15	0		-0.03	1.08	-2.96	-8.64	-4.09	0		-4.34	-4.84	-4.11	-3.31	-3.66	0
422.1	-4.8	-16.81	-6.29	-9.53	-2.66	0		-1.32	-4.67	-3.2	-6.58	-0.37	0		0.8	1.47	3.19	-6.4	1.02	0		-5.06	-5.01	0.26	-2.27	-3.18	0
423	-6.07	-11.25	-4.36	-6.22	-2.48	0		-0.4	-3.05	-0.74	-4.92	0.51	0		-2.61	-1.19	-0.9	-5.75	1.47	0		-9.55	-8.41	-3.51	-4.52	-3.36	0
423.9	-2.45	-12.23	-1.83	-4.1	-0.4	0		3.44	-3.15	-1.93	-2.44	-1.16	0		2.7	2.01	-1.88	-6.54	0.98	0		-3.16	-5.79	-3.13	-6	-0.9	0
424.8	-0.83	-9.74	2.46	-2.12	0.66	0		3.89	-1.8	1.71	-2.3	0.6	0		4.28	4.06	4.95	-2.91	2.06	0		-2.88	-4.31	-0.43	-0.85	-1.55	0
425.7	-3.58	-14.41	-6.28	-5.24	-1.49	0		-1.86	-4.97	-2.01	-6.04	-1.53	0		-1.41	0.04	0.97	-9.43	-0.14	0		-4.34	-3.15	0.23	-1.09	-0.2	0
426.6	-4.39	-15.69	-5.45	-7.17	-2.93	0		0.39	-3.78	-1.77	-4.09	1.75	0		7.79	5.67	7.02	-0.79	7.65	0		-0.51	-2.12	1.23	-0.32	2.71	0
427.5	-5.34	-14.42	-5.05	-7.69	-1.09	0		-1.71	-4.72	0.98	-3.42	-0.31	0		3.7	0.38	3.58	-3.26	-2.07	0		-0.2	-8.1	-2.74	-2.9	-3.28	0
428.4	-4.53	-12.57	-4.21	-8.36	-4.34	0		0.3	-0.61	-0.01	-5.17	-1.4	0		0.39	2.67	-0.05	-5.38	1.54	0		-4.81	-4.41	0.45	-3.71	-1.8	0
429.3	-4.24	-12.75	-5.33	-10.15	-4.18	0		-2.48	-4.54	-2.4	-6.54	-1.33	0		0.46	2.06	1.05	-6.73	2.96	0		-4.99	-3.58	-1.1	-4.54	-2.79	0
430.2	-4.81	-16.74	-4.77	-6.64	-4.94	0		3.03	-3.48	0.69	-2	2.39	0		1.18	0.32	1.58	-4.62	1.38	0		-3.56	-7.99	-2.2	-3.64	-5.77	0
431.1	-3.86	-12.73	-5.59	-5.22	-3.71	0		-0.81	-2.73	0.5	-4.44	-0.57	0		2.58	4.98	2.06	-6.17	1.35	0		-7.17	-5.48	-4	-7.84	-3.55	0
432	-2.52	-12.54	-2.93	-6.64	0.04	0		-1.38	-3.46	-0.04	-6.65	-2.2	0		-1.08	0.45	0.72	-7.06	-1.61	0		-6.48	-8.15	-3.34	-5.63	-4.46	0
432.9	-2.98	-16.89	-4.63	-5.59	0.23	0		-3.87	-8.1	-3.95	-6.9	-1.6	0		0.75	0.07	1.33	-7.34	0.69	0		-3.21	-3.41	0.48	-1.77	-0.6	0
433.8	-8.9	-17.1	-7.85	-11.5	-6.71	0		-4.93	-7.86	-5.06	-8.43	-4.38	0		1.18	1.79	1.41	-7.34	-0.12	0		-1.56	-4.39	-1.29	-4.34	-3.23	0
434.7	-5.85	-14.05	-5.35	-8.45	-3.87	0		0.56	-2.8	-0.24	-6.35	0.82	0		0.25	3.6	2.1	-6.58	1.43	0		-6.31	-5.88	-1.43	-2.34	-2.38	0
435.6	-5.34	-14.56	-2.94	-7.58	-1.41	0		-3.37	-5.48	-0.05	-5.32	-2.38	0		-1.67	1.34	1.27	-6.37	0.93	0		-5.55	-6.63	-0.14	-2.84	-0.45	0
436.5	-4.85	-14.82	-3.33	-7.31	-0.84	0		-1.42	-4.17	-1.88	-5.01	-2.76	0		-0.3	2.41	0.75	-8.06	-2.26	0		-7.21	-4.84	-2.5	-2.95	-5.28	0
437.4	-2.87	-13.6	-4.29	-6.77	-2.38	0		0.08	-3.41	-2.43	-5.44	-1.53	0		1.27	2.26	1.85	-6.74	0.99	0		-2.8	-3.89	-1.38	-0.06	-3.44	0
438.3	-3.44	-13.89	-3.45	-8.24	-5.52	0		2.27	-2.01	0.68	-3.45	-1.43	0		1.08	0.18	2.84	-7.34	-0.23	0		-6.65	-7.41	-1.53	-4.77	-4.7	0
439.2	-2.72	-13.32	-3.39	-8.16	-3.68	0		-2.08	-6.77	-2.33	-6.62	-4.03	0		2.54	0.56	2.01	-6.91	-0.84	0		-3.2	-4.65	-0.48	-3.17	-2.86	0
440.1	-3.34	-13.77	-1.21	-5.34	0.51	0		-3.66	-7.21	-2.04	-6.72	-3.5	0		0.23	-1.58	1.1	-6.87	-0.46	0		-5.18	-5.32	-0.57	-3.33	-2.5	0
441	-2.12	-14.26	-0.68	-3.43	0.02	0		-1.32	-7.87	-3.72	-7.24	0.46	0		0.5	-0.02	-2.1	-8.43	1.32	0		-5.66	-7.55	-3.1	-8.62	-3.18	0
441.9	-5.57	-18.31	-7.91	-10.14	-4.82	0		-4.08	-3.97	-3.31	-6.38	-3	0		1.79	2.87	0.35	-7.83	-1.27	0		-4.67	-5.16	-4.53	-5.56	-4.49	0
442.8	-6.66	-16.09	-7.09	-7.47	-2.64	0		0.33	-3.23	-0.82	-4.27	-1.13	0		3.7	2.99	3.39	-2.75	3.05	0		-6.17	-6.06	-2.5	-6.32	-2.48	0
443.7	-4.71	-13.33	-4.8	-6.2	-1.51	0		0.82	-3.25	-2.16	-4.91	1.33	0		1.49	0.21	1.78	-3.81	-0.81	0		-3.92	-6.29	-3.76	-5.71	-2.64	0
444.6	-3.14	-16.01	-5.46	-8.82	-4.13	0		-2.39	-5.53	-1.15	-6.5	-1.38	0		-1.03	-0.64	6.29	-8.2	0.65	0		-4.22	-5.69	0.56	-3.32	-3.15	0
445.5	-6.21	-16.88	-5.13	-9.42	-3.91	0		-5.02	-7.22	-4.6	-6.12	-3.52	0		-1.84	1.51	0.68	-6.15	-0.01	0		-8.02	-4.61	-2.2	-4.84	-3.92	0
446.4	-2.44	-11.93	-5.64	-5.78	-2.11	0		1.59	-1.76	-2.68	-5.3	2.4	0		1.42	1.18	2.4	-6.91	1.85	0		-4.02	-4.35	-0.49	-3.07	-0.6	0
447.3	-5.96	-15.41	-5.7	-8.72	-1.37	0		-4	-6.62	-3.97	-6.61	0.93	0		0.49	-0.12	-0.95	-5.56	1.99	0		-8.53	-6.66	-3.2	-5.63	-6.06	0
448.2	-5.49	-14.67	-3.18	-6.69	-5.42	0		-1.3	-2.37	0.65	-4.92	-2.14	0		0.27	2.11	3.73	-6.33	1.15	0		-4.76	-6.91	-0.72	-4.52	-2.06	0
449.1	-3.89	-16.37	-7.87	-9.92	-4.65	0		0	-3.85	-3.5	-5.95	-0.9	0		1	1.57	2.18	-4.14	-0.56	0		-6.63	-6	0.32	-3.75	-3.17	0
450	-5.22	-15.04	-5.79	-8.23	-4.67	0		-1.69	-5.71	-2.91	-4.81	-0.86	0		2.51	1.49	2.84	-2.75	4.55	0		-4.16	-5.03	1.49	1.06	-0.4	0
450.9	-0.59	-13.45	-2.31	-8.89	-3.44	0		0.92	-1.61	0.22	-3.66	-3.02	0		-0.39	2.71	1.94	-6.92	-0.67	0		-5.68	-4.45	-0.41	-1.73	-1.25	0
0	0	0	0	0	0	0		0	0	0	0	0	0		0	0	0	0	0	0		0	0	0	0	0	0
0	0	0	0	0	0	0		0	0	0	0	0	0		0	0	0	0	0	0		0	0	0	0	0	0
0	0	0	0	0	0	0		0	0	0	0	0	0		0	0	0	0	0	0		0	0	0	0	0	0
0	0	0	0	0	0	0		0	0	0	0	0	0		0	0	0	0	0	0		0	0	0	0	0	0
0	0	0	0	0	0	0		0	0	0	0	0	0		0	0	0	0	0	0		0	0	0	0	0	0
0	0	0	0	0	0	0		0	0	0	0	0	0		0	0	0	0	0	0		0	0	0	0	0	0
0	0	0	0	0	0	0		0	0	0	0	0	0		0	0	0	0	0	0		0	0	0	0	0	0
0	0	0	0	0	0	0		0	0	0	0	0	0		0	0	0	0	0	0		0	0	0	0	0	0
0	0	0	0	0	0	0		0	0	0	0	0	0		0	0	0	0	0	0		0	0	0	0	0	0
0	0	0	0	0	0	0		0	0	0	0	0	0		0	0	0	0	0	0		0	0	0	0	0	0
0	0	0	0	0	0	0		0	0	0	0	0	0		0	0	0	0	0	0		0	0	0	0	0	0
0	0	0	0	0	0	0		0	0	0	0	0	0		0	0	0	0	0	0		0	0	0	0	0	0
0	0	0	0	0	0	0		0	0	0	0	0	0		0	0	0	0	0	0		0	0	0	0	0	0
0	0	0	0	0	0	0		0	0	0	0	0	0		0	0	0	0	0	0		0	0	0	0	0	0
0	0	0	0	0	0	0		0	0	0	0	0	0		0	0	0	0	0	0		0	0	0	0	0	0
0	0	0	0	0	0	0		0	0	0	0	0	0		0	0	0	0	0	0		0	0	0	0	0	0
0	0	0	0	0	0	0		0	0	0	0	0	0		0	0	0	0	0	0		0	0	0	0	0	0
0	0	0	0	0	0	0		0	0	0	0	0	0		0	0	0	0	0	0		0	0	0	0	0	0
0	0	0	0	0	0	0		0	0	0	0	0	0		0	0	0	0	0	0		0	0	0	0	0	0
0	0	0	0	0	0	0		0	0	0	0	0	0		0	0	0	0	0	0		0	0	0	0	0	0
0	0	0	0	0	0	0		0	0	0	0	0	0		0	0	0	0	0	0		0	0	0	0	0	0
0	0	0	0	0	0	0		0	0	0	0	0	0		0	0	0	0	0	0		0	0	0	0	0	0
0	0	0	0	0	0	0		0	0	0	0	0	0		0	0	0	0	0	0		0	0	0	0	0	0
0	0	0	0	0	0	0		0	0	0	0	0	0		0	0	0	0	0	0		0	0	0	0	0	0
0	0	0	0	0	0	0		0	0	0	0	0	0		0	0	0	0	0	0		0	0	0	0	0	0
0	0	0	0	0	0	0		0	0	0	0	0	0		0	0	0	0	0	0		0	0	0	0	0	0
0	0	0	0	0	0	0		0	0	0	0	0	0		0	0	0	0	0	0		0	0	0	0	0	0
0	0	0	0	0	0	0		0	0	0	0	0	0		0	0	0	0	0	0		0	0	0	0	0	0
0	0	0	0	0	0	0		0	0	0	0	0	0		0	0	0	0	0	0		0	0	0	0	0	0
0	0	0	0	0	0	0		0	0	0	0	0	0		0	0	0	0	0	0		0	0	0	0	0	0
0	0	0	0	0	0	0		0	0	0	0	0	0		0	0	0	0	0	0		0	0	0	0	0	0
0	0	0	0	0	0	0		0	0	0	0	0	0		0	0	0	0	0	0		0	0	0	0	0	0
0	0	0	0	0	0	0		0	0	0	0	0	0		0	0	0	0	0	0		0	0	0	0	0	0
0	0	0	0	0	0	0		0	0	0	0	0	0		0	0	0	0	0	0		0	0	0	0	0	0
0	0	0	0	0	0	0		0	0	0	0	0	0		0	0	0	0	0	0		0	0	0	0	0	0
0	0	0	0	0	0	0		0	0	0	0	0	0		0	0	0	0	0	0		0	0	0	0	0	0
0	0	0	0	0	0	0		0	0	0	0	0	0		0	0	0	0	0	0		0	0	0	0	0	0
0	0	0	0	0	0	0		0	0	0	0	0	0		0	0	0	0	0	0		0	0	0	0	0	0
0	0	0	0	0	0	0		0	0	0	0	0	0		0	0	0	0	0	0		0	0	0	0	0	0
0	0	0	0	0	0	0		0	0	0	0	0	0		0	0	0	0	0	0		0	0	0	0	0	0
0	0	0	0	0	0	0		0	0	0	0	0	0		0	0	0	0	0	0		0	0	0	0	0	0
0	0	0	0	0	0	0		0	0	0	0	0	0		0	0	0	0	0	0		0	0	0	0	0	0
0	0	0	0	0	0	0		0	0	0	0	0	0		0	0	0	0	0	0		0	0	0	0	0	0
0	0	0	0	0	0	0		0	0	0	0	0	0		0	0	0	0	0	0		0	0	0	0	0	0
0	0	0	0	0	0	0		0	0	0	0	0	0		0	0	0	0	0	0		0	0	0	0	0	0
0	0	0	0	0	0	0		0	0	0	0	0	0		0	0	0	0	0	0		0	0	0	0	0	0
0	0	0	0	0	0	0		0	0	0	0	0	0		0	0	0	0	0	0		0	0	0	0	0	0
0	0	0	0	0	0	0		0	0	0	0	0	0		0	0	0	0	0	0		0	0	0	0	0	0
0	0	0	0	0	0	0		0	0	0	0	0	0		0	0	0	0	0	0		0	0	0	0	0	0
0	0	0	0	0	0	0		0	0	0	0	0	0		0	0	0	0	0	0		0	0	0	0	0	0
0	0	0	0	0	0	0		0	0	0	0	0	0		0	0	0	0	0	0		0	0	0	0	0	0
0	0	0	0	0	0	0		0	0	0	0	0	0		0	0	0	0	0	0		0	0	0	0	0	0
0	0	0	0	0	0	0		0	0	0	0	0	0		0	0	0	0	0	0		0	0	0	0	0	0
0	0	0	0	0	0	0		0	0	0	0	0	0		0	0	0	0	0	0		0	0	0	0	0	0
0	0	0	0	0	0	0		0	0	0	0	0	0		0	0	0	0	0	0		0	0	0	0	0	0
0	0	0	0	0	0	0		0	0	0	0	0	0		0	0	0	0	0	0		0	0	0	0	0	0
0	0	0	0	0	0	0		0	0	0	0	0	0		0	0	0	0	0	0		0	0	0	0	0	0
0	0	0	0	0	0	0		0	0	0	0	0	0		0	0	0	0	0	0		0	0	0	0	0	0
0	0	0	0	0	0	0		0	0	0	0	0	0		0	0	0	0	0	0		0	0	0	0	0	0
0	0	0	0	0	0	0		0	0	0	0	0	0		0	0	0	0	0	0		0	0	0	0	0	0
0	0	0	0	0	0	0		0	0	0	0	0	0		0	0	0	0	0	0		0	0	0	0	0	0
0	0	0	0	0	0	0		0	0	0	0	0	0		0	0	0	0	0	0		0	0	0	0	0	0
0	0	0	0	0	0	0		0	0	0	0	0	0		0	0	0	0	0	0		0	0	0	0	0	0
0	0	0	0	0	0	0		0	0	0	0	0	0		0	0	0	0	0	0		0	0	0	0	0	0
0	0	0	0	0	0	0		0	0	0	0	0	0		0	0	0	0	0	0		0	0	0	0	0	0
0	0	0	0	0	0	0		0	0	0	0	0	0		0	0	0	0	0	0		0	0	0	0	0	0
0	0	0	0	0	0	0		0	0	0	0	0	0		0	0	0	0	0	0		0	0	0	0	0	0
0	0	0	0	0	0	0		0	0	0	0	0	0		0	0	0	0	0	0		0	0	0	0	0	0
0	0	0	0	0	0	0		0	0	0	0	0	0		0	0	0	0	0	0		0	0	0	0	0	0
0	0	0	0	0	0	0		0	0	0	0	0	0		0	0	0	0	0	0		0	0	0	0	0	0
0	0	0	0	0	0	0		0	0	0	0	0	0		0	0	0	0	0	0		0	0	0	0	0	0
0	0	0	0	0	0	0		0	0	0	0	0	0		0	0	0	0	0	0		0	0	0	0	0	0
0	0	0	0	0	0	0		0	0	0	0	0	0		0	0	0	0	0	0		0	0	0	0	0	0
0	0	0	0	0	0	0		0	0	0	0	0	0		0	0	0	0	0	0		0	0	0	0	0	0
0	0	0	0	0	0	0		0	0	0	0	0	0		0	0	0	0	0	0		0	0	0	0	0	0
0	0	0	0	0	0	0		0	0	0	0	0	0		0	0	0	0	0	0		0	0	0	0	0	0
0	0	0	0	0	0	0		0	0	0	0	0	0		0	0	0	0	0	0		0	0	0	0	0	0
0	0	0	0	0	0	0		0	0	0	0	0	0		0	0	0	0	0	0		0	0	0	0	0	0
0	0	0	0	0	0	0		0	0	0	0	0	0		0	0	0	0	0	0		0	0	0	0	0	0
0	0	0	0	0	0	0		0	0	0	0	0	0		0	0	0	0	0	0		0	0	0	0	0	0
0	0	0	0	0	0	0		0	0	0	0	0	0		0	0	0	0	0	0		0	0	0	0	0	0
0	0	0	0	0	0	0		0	0	0	0	0	0		0	0	0	0	0	0		0	0	0	0	0	0
0	0	0	0	0	0	0		0	0	0	0	0	0		0	0	0	0	0	0		0	0	0	0	0	0
0	0	0	0	0	0	0		0	0	0	0	0	0		0	0	0	0	0	0		0	0	0	0	0	0
0	0	0	0	0	0	0		0	0	0	0	0	0		0	0	0	0	0	0		0	0	0	0	0	0
0	0	0	0	0	0	0		0	0	0	0	0	0		0	0	0	0	0	0		0	0	0	0	0	0
0	0	0	0	0	0	0		0	0	0	0	0	0		0	0	0	0	0	0		0	0	0	0	0	0
0	0	0	0	0	0	0		0	0	0	0	0	0		0	0	0	0	0	0		0	0	0	0	0	0
0	0	0	0	0	0	0		0	0	0	0	0	0		0	0	0	0	0	0		0	0	0	0	0	0
0	0	0	0	0	0	0		0	0	0	0	0	0		0	0	0	0	0	0		0	0	0	0	0	0
0	0	0	0	0	0	0		0	0	0	0	0	0		0	0	0	0	0	0		0	0	0	0	0	0
0	0	0	0	0	0	0		0	0	0	0	0	0		0	0	0	0	0	0		0	0	0	0	0	0
0	0	0	0	0	0	0		0	0	0	0	0	0		0	0	0	0	0	0		0	0	0	0	0	0
0	0	0	0	0	0	0		0	0	0	0	0	0		0	0	0	0	0	0		0	0	0	0	0	0
0	0	0	0	0	0	0		0	0	0	0	0	0		0	0	0	0	0	0		0	0	0	0	0	0
0	0	0	0	0	0	0		0	0	0	0	0	0		0	0	0	0	0	0		0	0	0	0	0	0
0	0	0	0	0	0	0		0	0	0	0	0	0		0	0	0	0	0	0		0	0	0	0	0	0
0	0	0	0	0	0	0		0	0	0	0	0	0		0	0	0	0	0	0		0	0	0	0	0	0
0	0	0	0	0	0	0		0	0	0	0	0	0		0	0	0	0	0	0		0	0	0	0	0	0
0	0	0	0	0	0	0		0	0	0	0	0	0		0	0	0	0	0	0		0	0	0	0	0	0
0	0	0	0	0	0	0		0	0	0	0	0	0		0	0	0	0	0	0		0	0	0	0	0	0
0	0	0	0	0	0	0		0	0	0	0	0	0		0	0	0	0	0	0		0	0	0	0	0	0
0	0	0	0	0	0	0		0	0	0	0	0	0		0	0	0	0	0	0		0	0	0	0	0	0
0	0	0	0	0	0	0		0	0	0	0	0	0		0	0	0	0	0	0		0	0	0	0	0	0
0	0	0	0	0	0	0		0	0	0	0	0	0		0	0	0	0	0	0		0	0	0	0	0	0
0	0	0	0	0	0	0		0	0	0	0	0	0		0	0	0	0	0	0		0	0	0	0	0	0
0	0	0	0	0	0	0		0	0	0	0	0	0		0	0	0	0	0	0		0	0	0	0	0	0
0	0	0	0	0	0	0		0	0	0	0	0	0		0	0	0	0	0	0		0	0	0	0	0	0
0	0	0	0	0	0	0		0	0	0	0	0	0		0	0	0	0	0	0		0	0	0	0	0	0
0	0	0	0	0	0	0		0	0	0	0	0	0		0	0	0	0	0	0		0	0	0	0	0	0
0	0	0	0	0	0	0		0	0	0	0	0	0		0	0	0	0	0	0		0	0	0	0	0	0
0	0	0	0	0	0	0		0	0	0	0	0	0		0	0	0	0	0	0		0	0	0	0	0	0
0	0	0	0	0	0	0		0	0	0	0	0	0		0	0	0	0	0	0		0	0	0	0	0	0
0	0	0	0	0	0	0		0	0	0	0	0	0		0	0	0	0	0	0		0	0	0	0	0	0
0	0	0	0	0	0	0		0	0	0	0	0	0		0	0	0	0	0	0		0	0	0	0	0	0
0	0	0	0	0	0	0		0	0	0	0	0	0		0	0	0	0	0	0		0	0	0	0	0	0
0	0	0	0	0	0	0		0	0	0	0	0	0		0	0	0	0	0	0		0	0	0	0	0	0
0	0	0	0	0	0	0		0	0	0	0	0	0		0	0	0	0	0	0		0	0	0	0	0	0
0	0	0	0	0	0	0		0	0	0	0	0	0		0	0	0	0	0	0		0	0	0	0	0	0
0	0	0	0	0	0	0		0	0	0	0	0	0		0	0	0	0	0	0		0	0	0	0	0	0
0	0	0	0	0	0	0		0	0	0	0	0	0		0	0	0	0	0	0		0	0	0	0	0	0
0	0	0	0	0	0	0		0	0	0	0	0	0		0	0	0	0	0	0		0	0	0	0	0	0
0	0	0	0	0	0	0		0	0	0	0	0	0		0	0	0	0	0	0		0	0	0	0	0	0
0	0	0	0	0	0	0		0	0	0	0	0	0		0	0	0	0	0	0		0	0	0	0	0	0
0	0	0	0	0	0	0		0	0	0	0	0	0		0	0	0	0	0	0		0	0	0	0	0	0
0	0	0	0	0	0	0		0	0	0	0	0	0		0	0	0	0	0	0		0	0	0	0	0	0
0	0	0	0	0	0	0		0	0	0	0	0	0		0	0	0	0	0	0		0	0	0	0	0	0
0	0	0	0	0	0	0		0	0	0	0	0	0		0	0	0	0	0	0		0	0	0	0	0	0
0	0	0	0	0	0	0		0	0	0	0	0	0		0	0	0	0	0	0		0	0	0	0	0	0
0	0	0	0	0	0	0		0	0	0	0	0	0		0	0	0	0	0	0		0	0	0	0	0	0
0	0	0	0	0	0	0		0	0	0	0	0	0		0	0	0	0	0	0		0	0	0	0	0	0
0	0	0	0	0	0	0		0	0	0	0	0	0		0	0	0	0	0	0		0	0	0	0	0	0
0	0	0	0	0	0	0		0	0	0	0	0	0		0	0	0	0	0	0		0	0	0	0	0	0
0	0	0	0	0	0	0		0	0	0	0	0	0		0	0	0	0	0	0		0	0	0	0	0	0
0	0	0	0	0	0	0		0	0	0	0	0	0		0	0	0	0	0	0		0	0	0	0	0	0
0	0	0	0	0	0	0		0	0	0	0	0	0		0	0	0	0	0	0		0	0	0	0	0	0
0	0	0	0	0	0	0		0	0	0	0	0	0		0	0	0	0	0	0		0	0	0	0	0	0
0	0	0	0	0	0	0		0	0	0	0	0	0		0	0	0	0	0	0		0	0	0	0	0	0
0	0	0	0	0	0	0		0	0	0	0	0	0		0	0	0	0	0	0		0	0	0	0	0	0
0	0	0	0	0	0	0		0	0	0	0	0	0		0	0	0	0	0	0		0	0	0	0	0	0
0	0	0	0	0	0	0		0	0	0	0	0	0		0	0	0	0	0	0		0	0	0	0	0	0
0	0	0	0	0	0	0		0	0	0	0	0	0		0	0	0	0	0	0		0	0	0	0	0	0
0	0	0	0	0	0	0		0	0	0	0	0	0		0	0	0	0	0	0		0	0	0	0	0	0
0	0	0	0	0	0	0		0	0	0	0	0	0		0	0	0	0	0	0		0	0	0	0	0	0
0	0	0	0	0	0	0		0	0	0	0	0	0		0	0	0	0	0	0		0	0	0	0	0	0
0	0	0	0	0	0	0		0	0	0	0	0	0		0	0	0	0	0	0		0	0	0	0	0	0
0	0	0	0	0	0	0		0	0	0	0	0	0		0	0	0	0	0	0		0	0	0	0	0	0
0	0	0	0	0	0	0		0	0	0	0	0	0		0	0	0	0	0	0		0	0	0	0	0	0
0	0	0	0	0	0	0		0	0	0	0	0	0		0	0	0	0	0	0		0	0	0	0	0	0
0	0	0	0	0	0	0		0	0	0	0	0	0		0	0	0	0	0	0		0	0	0	0	0	0
0	0	0	0	0	0	0		0	0	0	0	0	0		0	0	0	0	0	0		0	0	0	0	0	0
0	0	0	0	0	0	0		0	0	0	0	0	0		0	0	0	0	0	0		0	0	0	0	0	0
0	0	0	0	0	0	0		0	0	0	0	0	0		0	0	0	0	0	0		0	0	0	0	0	0
0	0	0	0	0	0	0		0	0	0	0	0	0		0	0	0	0	0	0		0	0	0	0	0	0
0	0	0	0	0	0	0		0	0	0	0	0	0		0	0	0	0	0	0		0	0	0	0	0	0
0	0	0	0	0	0	0		0	0	0	0	0	0		0	0	0	0	0	0		0	0	0	0	0	0
0	0	0	0	0	0	0		0	0	0	0	0	0		0	0	0	0	0	0		0	0	0	0	0	0
0	0	0	0	0	0	0		0	0	0	0	0	0		0	0	0	0	0	0		0	0	0	0	0	0
0	0	0	0	0	0	0		0	0	0	0	0	0		0	0	0	0	0	0		0	0	0	0	0	0
0	0	0	0	0	0	0		0	0	0	0	0	0		0	0	0	0	0	0		0	0	0	0	0	0
0	0	0	0	0	0	0		0	0	0	0	0	0		0	0	0	0	0	0		0	0	0	0	0	0
0	0	0	0	0	0	0		0	0	0	0	0	0		0	0	0	0	0	0		0	0	0	0	0	0
0	0	0	0	0	0	0		0	0	0	0	0	0		0	0	0	0	0	0		0	0	0	0	0	0
0	0	0	0	0	0	0		0	0	0	0	0	0		0	0	0	0	0	0		0	0	0	0	0	0
0	0	0	0	0	0	0		0	0	0	0	0	0		0	0	0	0	0	0		0	0	0	0	0	0
0	0	0	0	0	0	0		0	0	0	0	0	0		0	0	0	0	0	0		0	0	0	0	0	0
0	0	0	0	0	0	0		0	0	0	0	0	0		0	0	0	0	0	0		0	0	0	0	0	0
0	0	0	0	0	0	0		0	0	0	0	0	0		0	0	0	0	0	0		0	0	0	0	0	0
0	0	0	0	0	0	0		0	0	0	0	0	0		0	0	0	0	0	0		0	0	0	0	0	0
0	0	0	0	0	0	0		0	0	0	0	0	0		0	0	0	0	0	0		0	0	0	0	0	0
0	0	0	0	0	0	0		0	0	0	0	0	0		0	0	0	0	0	0		0	0	0	0	0	0
0	0	0	0	0	0	0		0	0	0	0	0	0		0	0	0	0	0	0		0	0	0	0	0	0
0	0	0	0	0	0	0		0	0	0	0	0	0		0	0	0	0	0	0		0	0	0	0	0	0
0	0	0	0	0	0	0		0	0	0	0	0	0		0	0	0	0	0	0		0	0	0	0	0	0
0	0	0	0	0	0	0		0	0	0	0	0	0		0	0	0	0	0	0		0	0	0	0	0	0
0	0	0	0	0	0	0		0	0	0	0	0	0		0	0	0	0	0	0		0	0	0	0	0	0
0	0	0	0	0	0	0		0	0	0	0	0	0		0	0	0	0	0	0		0	0	0	0	0	0
0	0	0	0	0	0	0		0	0	0	0	0	0		0	0	0	0	0	0		0	0	0	0	0	0
0	0	0	0	0	0	0		0	0	0	0	0	0		0	0	0	0	0	0		0	0	0	0	0	0
0	0	0	0	0	0	0		0	0	0	0	0	0		0	0	0	0	0	0		0	0	0	0	0	0
0	0	0	0	0	0	0		0	0	0	0	0	0		0	0	0	0	0	0		0	0	0	0	0	0
0	0	0	0	0	0	0		0	0	0	0	0	0		0	0	0	0	0	0		0	0	0	0	0	0
0	0	0	0	0	0	0		0	0	0	0	0	0		0	0	0	0	0	0		0	0	0	0	0	0
0	0	0	0	0	0	0		0	0	0	0	0	0		0	0	0	0	0	0		0	0	0	0	0	0
0	0	0	0	0	0	0		0	0	0	0	0	0		0	0	0	0	0	0		0	0	0	0	0	0
0	0	0	0	0	0	0		0	0	0	0	0	0		0	0	0	0	0	0		0	0	0	0	0	0
0	0	0	0	0	0	0		0	0	0	0	0	0		0	0	0	0	0	0		0	0	0	0	0	0
0	0	0	0	0	0	0		0	0	0	0	0	0		0	0	0	0	0	0		0	0	0	0	0	0
0	0	0	0	0	0	0		0	0	0	0	0	0		0	0	0	0	0	0		0	0	0	0	0	0
0	0	0	0	0	0	0		0	0	0	0	0	0		0	0	0	0	0	0		0	0	0	0	0	0
0	0	0	0	0	0	0		0	0	0	0	0	0		0	0	0	0	0	0		0	0	0	0	0	0
0	0	0	0	0	0	0		0	0	0	0	0	0		0	0	0	0	0	0		0	0	0	0	0	0
0	0	0	0	0	0	0		0	0	0	0	0	0		0	0	0	0	0	0		0	0	0	0	0	0
0	0	0	0	0	0	0		0	0	0	0	0	0		0	0	0	0	0	0		0	0	0	0	0	0
0	0	0	0	0	0	0		0	0	0	0	0	0		0	0	0	0	0	0		0	0	0	0	0	0
0	0	0	0	0	0	0		0	0	0	0	0	0		0	0	0	0	0	0		0	0	0	0	0	0
0	0	0	0	0	0	0		0	0	0	0	0	0		0	0	0	0	0	0		0	0	0	0	0	0
0	0	0	0	0	0	0		0	0	0	0	0	0		0	0	0	0	0	0		0	0	0	0	0	0
0	0	0	0	0	0	0		0	0	0	0	0	0		0	0	0	0	0	0		0	0	0	0	0	0
0	0	0	0	0	0	0		0	0	0	0	0	0		0	0	0	0	0	0		0	0	0	0	0	0
0	0	0	0	0	0	0		0	0	0	0	0	0		0	0	0	0	0	0		0	0	0	0	0	0
0	0	0	0	0	0	0		0	0	0	0	0	0		0	0	0	0	0	0		0	0	0	0	0	0
0	0	0	0	0	0	0		0	0	0	0	0	0		0	0	0	0	0	0		0	0	0	0	0	0
0	0	0	0	0	0	0		0	0	0	0	0	0		0	0	0	0	0	0		0	0	0	0	0	0
0	0	0	0	0	0	0		0	0	0	0	0	0		0	0	0	0	0	0		0	0	0	0	0	0
0	0	0	0	0	0	0		0	0	0	0	0	0		0	0	0	0	0	0		0	0	0	0	0	0
0	0	0	0	0	0	0		0	0	0	0	0	0		0	0	0	0	0	0		0	0	0	0	0	0
0	0	0	0	0	0	0		0	0	0	0	0	0		0	0	0	0	0	0		0	0	0	0	0	0
0	0	0	0	0	0	0		0	0	0	0	0	0		0	0	0	0	0	0		0	0	0	0	0	0
0	0	0	0	0	0	0		0	0	0	0	0	0		0	0	0	0	0	0		0	0	0	0	0	0
0	0	0	0	0	0	0		0	0	0	0	0	0		0	0	0	0	0	0		0	0	0	0	0	0
0	0	0	0	0	0	0		0	0	0	0	0	0		0	0	0	0	0	0		0	0	0	0	0	0
0	0	0	0	0	0	0		0	0	0	0	0	0		0	0	0	0	0	0		0	0	0	0	0	0
0	0	0	0	0	0	0		0	0	0	0	0	0		0	0	0	0	0	0		0	0	0	0	0	0
0	0	0	0	0	0	0		0	0	0	0	0	0		0	0	0	0	0	0		0	0	0	0	0	0
0	0	0	0	0	0	0		0	0	0	0	0	0		0	0	0	0	0	0		0	0	0	0	0	0
0	0	0	0	0	0	0		0	0	0	0	0	0		0	0	0	0	0	0		0	0	0	0	0	0
0	0	0	0	0	0	0		0	0	0	0	0	0		0	0	0	0	0	0		0	0	0	0	0	0
0	0	0	0	0	0	0		0	0	0	0	0	0		0	0	0	0	0	0		0	0	0	0	0	0
0	0	0	0	0	0	0		0	0	0	0	0	0		0	0	0	0	0	0		0	0	0	0	0	0
0	0	0	0	0	0	0		0	0	0	0	0	0		0	0	0	0	0	0		0	0	0	0	0	0
0	0	0	0	0	0	0		0	0	0	0	0	0		0	0	0	0	0	0		0	0	0	0	0	0
0	0	0	0	0	0	0		0	0	0	0	0	0		0	0	0	0	0	0		0	0	0	0	0	0
0	0	0	0	0	0	0		0	0	0	0	0	0		0	0	0	0	0	0		0	0	0	0	0	0
0	0	0	0	0	0	0		0	0	0	0	0	0		0	0	0	0	0	0		0	0	0	0	0	0
0	0	0	0	0	0	0		0	0	0	0	0	0		0	0	0	0	0	0		0	0	0	0	0	0
0	0	0	0	0	0	0		0	0	0	0	0	0		0	0	0	0	0	0		0	0	0	0	0	0
0	0	0	0	0	0	0		0	0	0	0	0	0		0	0	0	0	0	0		0	0	0	0	0	0
0	0	0	0	0	0	0		0	0	0	0	0	0		0	0	0	0	0	0		0	0	0	0	0	0
0	0	0	0	0	0	0		0	0	0	0	0	0		0	0	0	0	0	0		0	0	0	0	0	0
0	0	0	0	0	0	0		0	0	0	0	0	0		0	0	0	0	0	0		0	0	0	0	0	0
0	0	0	0	0	0	0		0	0	0	0	0	0		0	0	0	0	0	0		0	0	0	0	0	0
0	0	0	0	0	0	0		0	0	0	0	0	0		0	0	0	0	0	0		0	0	0	0	0	0
0	0	0	0	0	0	0		0	0	0	0	0	0		0	0	0	0	0	0		0	0	0	0	0	0
0	0	0	0	0	0	0		0	0	0	0	0	0		0	0	0	0	0	0		0	0	0	0	0	0
0	0	0	0	0	0	0		0	0	0	0	0	0		0	0	0	0	0	0		0	0	0	0	0	0
0	0	0	0	0	0	0		0	0	0	0	0	0		0	0	0	0	0	0		0	0	0	0	0	0
0	0	0	0	0	0	0		0	0	0	0	0	0		0	0	0	0	0	0		0	0	0	0	0	0
0	0	0	0	0	0	0		0	0	0	0	0	0		0	0	0	0	0	0		0	0	0	0	0	0
0	0	0	0	0	0	0		0	0	0	0	0	0		0	0	0	0	0	0		0	0	0	0	0	0
0	0	0	0	0	0	0		0	0	0	0	0	0		0	0	0	0	0	0		0	0	0	0	0	0
0	0	0	0	0	0	0		0	0	0	0	0	0		0	0	0	0	0	0		0	0	0	0	0	0
0	0	0	0	0	0	0		0	0	0	0	0	0		0	0	0	0	0	0		0	0	0	0	0	0
0	0	0	0	0	0	0		0	0	0	0	0	0		0	0	0	0	0	0		0	0	0	0	0	0
0	0	0	0	0	0	0		0	0	0	0	0	0		0	0	0	0	0	0		0	0	0	0	0	0
0	0	0	0	0	0	0		0	0	0	0	0	0		0	0	0	0	0	0		0	0	0	0	0	0
0	0	0	0	0	0	0		0	0	0	0	0	0		0	0	0	0	0	0		0	0	0	0	0	0
0	0	0	0	0	0	0		0	0	0	0	0	0		0	0	0	0	0	0		0	0	0	0	0	0
0	0	0	0	0	0	0		0	0	0	0	0	0		0	0	0	0	0	0		0	0	0	0	0	0
0	0	0	0	0	0	0		0	0	0	0	0	0		0	0	0	0	0	0		0	0	0	0	0	0
0	0	0	0	0	0	0		0	0	0	0	0	0		0	0	0	0	0	0		0	0	0	0	0	0
0	0	0	0	0	0	0		0	0	0	0	0	0		0	0	0	0	0	0		0	0	0	0	0	0
0	0	0	0	0	0	0		0	0	0	0	0	0		0	0	0	0	0	0		0	0	0	0	0	0
0	0	0	0	0	0	0		0	0	0	0	0	0		0	0	0	0	0	0		0	0	0	0	0	0
0	0	0	0	0	0	0		0	0	0	0	0	0		0	0	0	0	0	0		0	0	0	0	0	0

## Sheet: Data corrected cropped
X	L1A1	L1A2	L1A3	L1A4	L1A5	L1A6		L2A1	L2A2	L2A3	L2A4	L2A5	L2A6		L3A1	L3A2	L3A3	L3A4	L3A5	L3A6		L4A1	L4A2	L4A3	L4A4	L4A5	L4A6
-5.4	-1.16	0.87	-3.53	-3.91	-4.14	0		4.16	1.56	2.24	-0.52	3.6	0		6.27	5.61	4.9	3.32	4.53	0		1.29	0.48	1.68	0.34	1.87	0
-4.5	-1.83	-0.55	0.7	0.56	0.36	0		0.79	-1.83	1.92	3.36	1.67	0		0.35	-1.5	-1.06	0.31	-1.66	0		0.3	-3.36	0.01	-1.48	-2.61	0
-3.6	-0.42	1.99	0.77	0.82	-1.31	0		-0.1	2.01	1.38	1.08	1.19	0		0.08	0.61	3.02	0.19	2.42	0		0.66	1.09	-0.34	1.69	0.73	0
-2.7	0.59	-1.19	-0.22	-0.58	-0.87	0		-1.34	-1.56	-0.9	-2.09	-1.21	0		-1.32	0.88	1.47	0.34	0.07	0		-1.47	0.2	1.09	-0.65	-0.08	0
-1.8	1.87	1.83	3.25	1.2	3.78	0		-0.17	0.79	2.07	1.16	3.27	0		-0.46	0.79	-1.13	-0.75	0.45	0		-1.42	-1.86	-2.29	1.3	0.17	0
-0.9	1.13	1.23	-0.8	0.19	2.44	0		-1.57	-1.35	-1.25	0.47	-0.54	0		-2.47	-1.6	-0.84	-3.42	-2.26	0		-3.02	-0.77	3.67	0.74	-3.25	0
0	-0.09	-0.35	1.29	-2.95	-0.78	0		1.06	1.88	2.52	-1.58	0.83	0		0.54	4.19	1.49	0.28	1.05	0		0	0.93	0.48	1.58	-0.31	0
0.9	-0.89	-1.87	-3.01	-0.81	-2.11	0		-0.03	-5.11	-0.48	-1.69	-0.22	0		-1.77	-3.1	-2.44	-1.8	-0.61	0		-0.64	0.19	0.84	1.07	3.53	0
1.8	0.22	-1.09	-2.39	1.03	-3.37	0		3.53	5.61	0.47	1.58	5.61	0		4.27	2.35	1.1	1	2.97	0		3.13	0.95	0.97	2.36	1.48	0
2.7	5.94	4.57	4.23	2.9	1.97	0		0.06	-0.73	-0.46	1.22	-1.16	0		2.57	3.03	-1.28	0.4	0.34	0		2.8	1.58	0.45	2.2	1.56	0
3.6	1.53	-0.53	-1.17	-1.62	-2.17	0		1.72	0.86	3.8	0.11	-0.16	0		5.54	4.22	2.2	2.88	2.62	0		2.62	0.5	-0.81	1.7	2.35	0
4.5	-0.88	-1.38	-1.39	-3.16	-3.79	0		0.7	1.54	1.48	0.04	1.27	0		1.25	0.2	-2.21	-1.72	0.45	0		-1.97	-3.42	-2.84	-0.39	-3.8	0
5.4	-1.54	-2.53	-2.19	-2.07	-3.33	0		-0.6	-2.54	-1.63	-1.84	0.5	0		-2.22	-1.57	-0.51	-1.49	-0.25	0		1.51	0.3	3.71	1.62	1.41	0
6.3	-1.16	-0.8	0.03	0.17	-0.12	0		2.45	2.57	1.87	1.3	0.77	0		2.96	0.45	0.79	0.74	1.65	0		2.58	0.8	-0.32	0.74	2.15	0
7.2	-0.87	-2.82	-0.55	-2.81	-0.09	0		0.05	-2.73	0.37	-0.12	3.7	0		1.04	0.76	0.5	1.21	2.48	0		0.29	0.26	2.16	1	1.88	0
8.1	5.5	5.43	6.27	3.42	4.54	0		4.11	1.33	5.13	1.43	2.89	0		5.7	6.61	9.4	3.91	4.76	0		0.08	-0.96	2.36	3.9	0.18	0
9	-15.33	-12.82	-6.34	-9.65	-5.64	0		-9.36	-6.2	-0.89	-6.75	-3.94	0		-11.69	-5.83	-2.26	-5.47	-2.46	0		-27.78	-3.6	-2.79	3.09	-2.13	0
9.9	-20.65	-22.08	-16.73	-4.17	-7	0		-24.43	-18.55	-15.61	-4.88	-5.78	0		-21	-16.37	-14.05	-2.33	-5.45	0		-24.47	-2.41	-0.55	-0.01	-3.33	0
10.8	-9.22	-10.89	-7.85	-4.47	-4.27	0		-7.44	-9.47	-5.09	-3.4	-5.62	0		-9.01	-8.77	-6.83	-2.28	-5.9	0		-11.12	-3.12	-2.27	0.85	-4.42	0
11.7	-4.16	-10.72	-4.73	-1.07	-3.07	0		0.1	-1.99	-0.65	2.09	0.3	0		3.06	1.21	0.07	-0.76	-0.13	0		-4.39	-2.53	-0.4	1.46	-1.02	0
12.6	-4.15	-8.05	0.1	-1.71	-3	0		-2.75	-1.53	0.95	-1.13	2.93	0		0.1	1.09	0.53	-2.67	-0.66	0		-0.71	-1.53	1.79	3.69	0.57	0
13.5	-4.38	-8.34	-2.04	-2.22	-1.94	0		0.53	-1.79	-0.4	-0.8	0.03	0		4.22	2.02	-2.04	2.14	-3.08	0		-2.69	-3.25	-3.66	1.69	-1.2	0
14.4	-1.95	-8.2	0.87	3.66	-2.22	0		0.54	-4.28	0.07	0.45	3.19	0		5.94	6	3.85	4.27	5.14	0		0.76	3.23	3.96	5.65	4.08	0
15.3	-5.58	-10.3	-2.25	-3.49	-5.77	0		0.11	-1.49	1.68	-2.09	2.21	0		0.43	0.27	-1.01	1.37	-0.65	0		-4.89	-3.17	0.34	2.01	-1.58	0
16.2	-4.1	-10.12	-0.38	1.58	-5.04	0		-4.26	-6.13	-0.01	1.05	-3.11	0		-0.45	1.57	0.63	0.74	-0.95	0		-3.04	-3.57	0.04	0.66	-1.52	0
17.1	-4.11	-9.68	-3.94	-1.99	-1.68	0		2.17	-1.91	-0.06	0.74	3.31	0		2.58	1.51	0.75	-0.67	-0.81	0		-4.11	-5.61	-1.56	-1.86	-4.54	0
18	-0.5	-7.19	0.67	0.03	-0.8	0		1.23	-1.49	1.75	0.9	1.6	0		3.84	2.63	0.54	2.22	-1.63	0		-4.92	-5.44	-1.63	1.27	-0.73	0
18.9	-0.76	-5.35	-0.79	2.92	-0.92	0		-0.69	-4.1	-1.51	2.29	1.81	0		2.13	0.15	-1.98	1.44	-0.25	0		-1.55	-2.31	0.45	2.26	-2.25	0
19.8	-0.25	-8.24	-1.64	1.68	-7.55	0		1.95	-4.11	-0.99	1.2	-2.24	0		4.1	1.19	-1.69	-0.62	-0.59	0		-3.75	-6.21	-3.04	0.92	-2.11	0
20.7	-4.5	-11.96	-4.21	-0.84	-5.47	0		-0.32	-2.98	-1.21	0.08	3.16	0		2.94	2.94	-3.17	-2.64	0.14	0		-1.37	-3.79	-0.24	2.64	-1.73	0
21.6	2.45	-7.29	1.58	3.71	-3.44	0		2.83	-2.23	-0.19	2.34	-1.01	0		5.71	3.55	2.37	0.41	-1.53	0		-5.54	-5.59	0.27	0.04	-2.19	0
22.5	-1.4	-11.05	-1.89	-2.48	-3.94	0		2.54	-1.36	0.8	2.55	0.19	0		5.74	4.94	3.6	3.34	-1.43	0		-2.08	-1.42	1.7	1.61	-0.4	0
23.4	-1.6	-10.24	-2.17	-0.2	-6.58	0		-1.77	-7.74	-4.61	-2.89	-5.81	0		3.83	1.21	-2.51	-0.84	-1.83	0		-2.96	-4.03	-2.26	2.05	-2.72	0
24.3	-4.71	-7.82	-0.79	1.56	-3.48	0		1.61	-5.18	0.7	2.97	3.74	0		6.63	2.49	0.65	4.13	2.01	0		-1.49	-3.56	0.62	3.23	-0.95	0
25.2	-4.5	-11.82	-4.23	-0.63	-6.24	0		0.52	-6.03	-2.46	-1.8	-0.41	0		4.73	-0.58	-2.72	-2.24	-3.86	0		-4.11	-5.62	-0.88	-1.34	-3.11	0
26.1	-1.17	-12.14	-3.51	0.26	-5.5	0		1.12	-1.45	-0.97	2.87	1.71	0		2	2.27	-0.86	0.53	0.98	0		-7.21	-7.11	-3.76	1.76	-2.01	0
27	1.22	-6.91	1.21	2.56	-1.54	0		5.25	-1.12	0.9	3.91	2.39	0		4.3	1.78	-0.05	1.64	-3.37	0		-6.44	-3.65	0.82	3.66	-2.67	0
27.9	-7.41	-10.89	-2.05	-3.75	-6.98	0		-2.14	-4.9	-0.51	1.03	-3.17	0		5.08	4.48	1.82	1.8	1.42	0		-5.3	-4.5	0.42	0.85	-0.36	0
28.8	0.03	-8.38	-0.56	1.48	-7.41	0		-1.21	-3.75	-2.15	-1.48	-3.47	0		8.83	5.26	0.9	2.23	3.47	0		-3.15	-5.86	0.8	-0.98	-1.03	0
29.7	-4.87	-11.11	-4.02	-1.64	-9.88	0		-0.28	-5.63	-4.21	0.21	-1.99	0		7.83	1.99	-1.7	-0.13	-2.84	0		-3.34	-6.36	-4.03	-3.08	-4.74	0
30.6	-3.95	-12.5	-4.68	-2.69	-7.66	0		0.97	0.18	-1.19	0.41	0.09	0		6.62	7	2.53	3.76	2.36	0		-4.03	-3.58	-0.8	0.8	0.23	0
31.5	-2.44	-11.25	0.53	-3.43	-5.14	0		0.27	-3.35	-0.46	-0.26	0.43	0		6.79	4.84	0.78	2.07	1.53	0		-5.41	-4.75	-1.99	-1.46	-3.05	0
32.4	-1.69	-9.5	-2.72	-3.53	-1.03	0		0.88	-2.03	-3.03	-2.68	2	0		8.86	5.29	0.92	0.75	1.79	0		-4.94	-4.4	-3.03	-0.11	-4.74	0
33.3	-3.68	-8.35	2.84	1.98	-3.45	0		-0.72	-4.67	0.95	-0.46	-3.46	0		5.11	1.91	2.98	0	-4.09	0		-7.51	-7.4	-1.61	-0.55	-2.93	0
34.2	0.05	-9.76	-4.06	1.88	-5.81	0		1.12	-3.9	-2.57	1.78	-0.01	0		6.9	0.92	-2.33	1.48	-1.19	0		-6.29	-8.87	-1.99	-1.11	-4.87	0
35.1	-3.85	-10.61	-2	-0.92	-5.76	0		-1.22	-5.22	0.44	0.97	1.68	0		7.86	4.45	-0.25	0.98	-0.19	0		-7.49	-4.66	-3.81	-1.33	-4.95	0
36	-2.08	-11.58	-3.8	-3.21	-8.46	0		1.65	-2.66	-0.27	0.89	-2.18	0		7.58	3.27	2.85	4.91	0.13	0		-7.14	-5.96	-0.12	-1	-4.98	0
36.9	-0.99	-9.41	-1.2	-0.23	-3.22	0		1.94	-3.83	-0.02	3.23	-0.44	0		6.56	2.33	1.01	1.64	-0.06	0		-3.93	-4.15	-0.24	1.46	-0.13	0
37.8	-3.16	-10.07	-3.19	-1.66	-4.71	0		1.23	-4	-3.03	1.34	0.81	0		8.8	6.42	1.45	3.53	2.5	0		-5.86	-4.06	-2.41	-0.74	-1.16	0
38.7	-1.85	-11.29	-4.88	-0.38	-4.57	0		-0.42	-6.08	-4.59	-0.33	-0.21	0		8.13	3.24	1.15	1.72	0.82	0		-2.23	-5.3	-1.21	-2.14	-0.63	0
39.6	-3.66	-13.78	-7.28	-4.49	-7.79	0		0.27	-9.6	-4.47	-0.12	-1.74	0		10.61	0.59	2.71	4.03	1.75	0		-5.59	-3.96	-1.49	-1.01	-3.71	0
40.5	-3.75	-13.21	-5.9	-4.11	-7.68	0		-3.37	-7.88	-5.37	-4.24	-4.64	0		3.29	0.88	-3.82	-2.04	-2.72	0		-6.95	-6.71	-5.93	-1.02	-5.58	0
41.4	-1.05	-9.41	-3.53	1.43	-1.43	0		0.7	-3.33	0.69	3.72	-2.53	0		6.55	3.12	0.59	0.76	-0.55	0		-8.86	-6.59	-4.01	2.72	-4.42	0
42.3	-0.18	-10.91	-4.39	-1.69	-7.18	0		0.91	-3.3	-2.85	0.99	-0.56	0		7.86	4.5	0.56	1.28	-0.51	0		-8.46	-6.85	-1.01	-1.88	-7.82	0
43.2	-3.57	-10.76	-5.13	-1.64	-5.56	0		0.18	-4.19	-6.12	-1.52	-2.05	0		7.95	2.02	-1.61	-1.49	-1.85	0		-6.54	-5.51	-3.44	-1.23	-3.25	0
44.1	-1.36	-9.07	-0.56	1.24	-2.71	0		2.92	-3.88	-1.69	1.82	0.66	0		7.9	4.42	0.78	3.23	1.31	0		-7.65	-4.42	-4.77	0.69	-4.57	0
45	-1.73	-7.86	-1.62	-0.78	-3.3	0		1.39	-1.63	-1	-1.26	2.67	0		3.97	3.09	0.18	0.95	-1.7	0		-7.3	-5.19	-1.61	1.08	-4.67	0
45.9	-3	-8.7	-3.12	-1.54	-4.25	0		-0.82	-5.53	-2.98	0.69	1.08	0		7.16	0.34	-1.11	-0.89	-0.28	0		-5.47	-7.1	-2.59	-1.86	-4.09	0
46.8	-2.21	-9.38	-3.92	-2.81	-6.14	0		-1.12	-4.09	-2.42	-1.34	-2.36	0		7.11	3.53	0.27	1.59	-1.65	0		-5.53	-5.73	-1.18	-0.65	-2.15	0
47.7	-1.4	-14.54	-4.04	-1.69	-2.16	0		4.61	-1.95	-1.64	0.88	2.63	0		9.79	3.86	-0.49	2.09	1.08	0		-5.57	-4.66	-2.01	-0.57	-3.15	0
48.6	-1.24	-12.76	-5.61	-2.45	-3.98	0		-1.33	-5.73	-1.87	-0.99	-0.42	0		6.09	3.19	1.67	2.08	0.48	0		-6.45	-6.19	-1.38	0.1	-4.35	0
49.5	-3.07	-12.98	-4.14	-3.45	-7.22	0		0.47	-4.75	-3.05	-3.91	-1.73	0		5.15	2.41	-1.03	-6.04	-5.09	0		-9.22	-8.57	-5.42	-3.14	-7.83	0
50.4	-2.05	-11.47	-3.31	-5.88	-4.31	0		0.03	-4.72	-2.38	-2.37	1.71	0		5.06	1.81	-4.66	-0.98	0.87	0		-7.68	-5.14	-4.58	-0.73	-5.35	0
51.3	-0.99	-7.47	-4.02	-0.65	-4.9	0		1.62	-1.68	-0.01	2.27	-0.08	0		6	3.39	2.09	1.7	-1.45	0		-9.51	-7.25	-5.99	-2.53	-6.85	0
52.2	0.45	-8.99	-1.72	-1.07	-3.64	0		-2.33	-6.92	-0.23	-1.43	-0.57	0		9.2	2.4	1.9	-0.6	1.17	0		-5.39	-5.58	-2.29	-0.47	-1.8	0
53.1	-2.7	-10.36	-5.38	-0.24	-5.08	0		-1.63	-3.67	-3.92	-1.36	-0.58	0		4.43	1.3	0.67	-1.08	-1.6	0		-9.73	-8.71	-3.88	-2.3	-5.86	0
54	-3.15	-11.05	-3.86	-2.59	-3.15	0		-1.46	-4.56	-1.71	1.77	1.94	0		8.33	2.51	1.62	0.69	2.21	0		-7.44	-6.64	-4.55	-2.1	-5.58	0
54.9	-2.41	-11.98	0.01	0.49	-5.25	0		0.91	-4.47	-0.76	1.03	-0.81	0		9.36	2.38	-0.77	0.27	-1.04	0		-5.22	-5.96	-4.76	0.88	-3.96	0
55.8	-1.35	-9.67	-2.84	0.09	-5.37	0		1.73	-3.9	0.92	2.64	0.1	0		7.67	2.95	0.22	-0.57	-3.04	0		-8.56	-6.89	-4.41	-3.33	-5.9	0
56.7	-4.96	-10.51	-3.54	-1.9	-2.95	0		-1.46	-5.2	-2.66	-2.06	1.05	0		10.8	3.18	-0.9	0.4	1.27	0		-4.59	-5.01	-2.62	-0.06	-1.63	0
57.6	-1.55	-10.51	-1.45	-1.05	-3.85	0		1.58	-3.46	0.25	1.77	-0.22	0		12.67	3.9	0.63	4.45	1.03	0		-7.41	-8.75	-7.72	-3.33	-4.96	0
58.5	-2.41	-8.56	-2.13	-0.63	-7.25	0		-2.56	-6.53	-1.88	-0.56	-4.22	0		6.33	0.84	-0.22	1.34	-3.56	0		-9.48	-5.02	-3.71	-1.29	-4.91	0
59.4	-1.63	-12.89	-2.44	-1.92	-6.88	0		-0.5	-5.2	-2.42	-0.21	-2.97	0		8.32	3.48	0.79	1.99	-2.95	0		-7.76	-9.48	-4.89	-2.04	-6.18	0
60.3	-1.41	-10.48	0.16	0.57	-4.85	0		3.69	-1.97	2.59	3.57	3.37	0		11.33	6.28	2.86	3.1	0.52	0		-9.22	-3.15	-0.57	1.03	-2.95	0
61.2	-2.03	-11.52	-6.21	-3.61	-6.67	0		2.72	-3.39	-2.67	0.71	-0.35	0		11.36	4.59	0.76	-0.78	1.07	0		-6.36	-6.04	-3.05	-1.73	-2.92	0
62.1	-2.96	-10.07	-2.12	-0.41	-4.75	0		-1.54	-4.67	-0.64	1.57	0.79	0		7.37	2.43	0.41	0.8	0.05	0		-8.31	-6.48	-4.29	-1.12	-5.05	0
63	-3.61	-15.42	-3.19	-3.84	-3.06	0		3.31	-3.09	1.47	1.38	2.94	0		9.9	4.9	2.24	1.63	0.81	0		-5.02	-4.53	-0.86	2.64	-1.2	0
63.9	-2.86	-12.59	-4.82	-0.13	-4.51	0		0.32	-4.2	-2.07	1.86	-1.87	0		10.36	3.05	0.79	2.01	-1.23	0		-8.7	-6.34	-2.92	-1.49	-5.08	0
64.8	-3.4	-11.88	-2.23	-3.01	-4	0		2.81	-2.47	1.69	2.05	1.76	0		9.29	6.25	0.42	2.3	-0.4	0		-9.43	-7.15	-5.25	1.28	-4.99	0
65.7	-0.59	-11.91	-4.7	-3	-6.78	0		0.36	-4.43	-0.5	-0.02	-0.93	0		8.15	4.13	0.31	-0.89	-2.13	0		-9.18	-7.47	-1.98	-1.51	-4.55	0
66.6	-0.98	-10.91	-5.41	1.78	-4.59	0		3.39	-0.73	-1.24	3.46	2.32	0		9.36	6.19	-1.12	3.7	1.75	0		-11.9	-8.24	-8.11	-5.08	-5.48	0
67.5	-5	-13.42	-7.49	-4.04	-8.09	0		-2.71	-5.25	-2.76	-2.43	-0.76	0		7.7	4.71	-0.3	-1.13	-5.34	0		-12.38	-6.17	-5.86	-3.3	-7.03	0
68.4	-1.42	-12.92	-3.18	-3.9	-4.86	0		-1.19	-4.6	-3.25	-1.73	-2.56	0		7.45	4.36	0.43	1.26	-1.73	0		-11.13	-12.04	-5.04	-2.15	-8.14	0
69.3	-1.85	-14.97	-4.12	-0.6	-5.08	0		1.87	-5.2	-3.52	-0.89	-0.11	0		6.8	1.88	-3.59	-1.35	-2.75	0		-8.45	-11.17	-8.04	-4.63	-7.87	0
70.2	-5.93	-15.16	-4.35	-4.4	-7.3	0		-2.27	-5.78	-0.14	-0.33	-1.24	0		7.74	4.59	0.53	2.08	-3.25	0		-8.15	-7.96	-5.33	-1.78	-8.45	0
71.1	-0.47	-11.19	-1.14	-0.93	-5.99	0		4.2	-5.19	2.29	1.37	1.27	0		9.38	1.67	-0.37	-1.09	0.65	0		-8.18	-8.87	-5.78	-3.52	-5.64	0
72	-2.95	-12.83	-6.03	-1.33	-2.99	0		1.18	-5.55	-2.94	-0.38	-1.24	0		9.01	5.92	1.71	-0.15	-2.84	0		-7.85	-5.84	-3.02	-3.13	-4.72	0
72.9	-3.08	-13.13	-0.41	-1	-3.64	0		1.53	-4.91	-0.08	1.82	2.28	0		10.89	6.17	3.1	3.56	1.87	0		-9.17	-7.21	-6.04	2.6	-6.64	0
73.8	-1.64	-11.48	-2.23	1.48	-4.13	0		4.83	-3.73	0.71	6.02	3.32	0		9.43	5.82	0.27	1.21	0.36	0		-6.18	-8.83	-3.37	-1.51	-5.62	0
74.7	-4.4	-15.38	-6.73	-4.24	-6.27	0		-0.26	-4.73	-4.98	-2.32	-1.11	0		9.79	4.21	-1.23	-0.62	-3.08	0		-8.71	-11.06	-7.38	-4.84	-8.59	0
75.6	-0.33	-11.04	-2.9	-0.81	-4.01	0		2.97	-4.21	-2.11	-1.02	1.11	0		9.06	4.27	0.25	-3.51	-1.19	0		-5.78	-7.39	-5.75	-2.96	-4.44	0
76.5	-5.5	-13.18	-3.23	-3.24	-8.22	0		0.56	-4.29	-3.28	-0.01	-2.68	0		9.15	2.74	-1.37	2.58	-2.75	0		-7.2	-10.23	-6.34	-0.81	-8.08	0
77.4	-4.65	-14.92	-3.75	-4.15	-11.31	0		1.26	-5.18	-3.66	-1.54	0.25	0		9.73	5.33	0.7	0.16	-0.07	0		-4.59	-5.16	0.03	1.88	-2.98	0
78.3	-3.85	-13.26	-2.73	-1.21	-5.78	0		3.39	-2.91	2.35	1.67	0.52	0		9.9	5.67	4.4	-0.08	0.47	0		-6.24	-5.61	-2.6	-5.4	-4.77	0
79.2	-4.83	-13.51	-6.88	-4.29	-9.77	0		2.03	-6.42	-2.84	0.17	-0.71	0		7.29	2.57	-1.12	-1.91	-2.91	0		-4.6	-8.82	-5.11	-6.8	-4.62	0
80.1	-1.75	-15.68	-4.56	-3.02	-5.23	0		-0.57	-9.8	-4.19	-1.07	-3.39	0		9.04	1.59	-0.51	0.74	-1.57	0		-13.42	-8.01	-4.22	-0.82	-4.27	0
81	8.13	-9.49	-0.51	-2.84	-0.6	0		10.69	-4.31	1.05	-0.52	2.96	0		17.36	3.09	-0.52	-4.55	-2.66	0		9.79	-8.74	-6.06	-5.44	-7.31	0
81.9	18.61	4.13	6.9	10.1	-2.31	0		21.73	14.08	9.41	12.28	0.6	0		30.01	20.63	8.08	12.12	0.29	0		31.41	-7.62	-2.17	-2.87	-6.15	0
82.8	2.55	-6.39	-1.34	-1.14	-2.06	0		4.14	-1.53	0.63	0.31	1.29	0		11.67	8.57	1.74	3.67	3.64	0		-0.37	-4.81	-5.78	-2.11	-3.73	0
83.7	-2.5	-12.94	-7.57	-3.87	-6.23	0		-0.91	-5.1	-0.39	-0.84	-0.48	0		5.08	3.59	1.42	-0.76	-1.52	0		-5.43	-8.67	-3.83	-5.15	-8.04	0
84.6	-5.86	-11.81	-3.16	-2.8	-5.84	0		1.19	-4.59	-1.54	2.03	-1.43	0		7.17	4.34	0.41	1.77	1.08	0		-6.05	-6.91	-4.53	-3.52	-2.49	0
85.5	-4.03	-12.59	-2.51	-3.25	-5.16	0		2.28	-7.04	0.89	-1.75	0.32	0		2.47	-2.19	-3.42	-3.71	-1.67	0		-11.01	-12.07	-8.97	-8	-8.68	0
86.4	-3.64	-13.1	-8.24	-6.69	-7.37	0		-0.35	-6.61	-3.15	-4.3	-0.8	0		5.22	2.6	1.05	-2.55	0.94	0		-6.45	-7.19	-2.94	-4.55	-3.16	0
87.3	-2.22	-12.4	-2.4	-5.07	-3.59	0		3.61	-6.57	-0.73	0.59	1.48	0		7.17	1.72	-1.22	3	1.51	0		-6.4	-8.17	-6.4	-3.28	-4.26	0
88.2	-3.51	-10.13	-3.23	-3.19	-3.15	0		0.58	-2.11	-0.18	-0.58	2.22	0		8.94	5.74	2.09	1.06	1.97	0		-4.34	-6.2	-4.56	-1.59	-3.63	0
89.1	-5.21	-13.94	-6.61	-7.86	-6.45	0		-1.13	-6.38	-2.66	-0.17	0.43	0		5.38	1.75	-2.28	-0.91	-1.2	0		-4.91	-6.56	-4.22	-4.93	-5.84	0
90	-4.73	-10.98	-2.03	-2.24	-6.73	0		0.37	-1.04	3.19	1.57	2.58	0		6.84	5.42	0.85	0.34	0.13	0		-5.09	-5.23	-5.18	-4.06	-6.76	0
90.9	-3.5	-9.47	-4.56	-1.46	-3.41	0		3.83	-2.96	1.42	2.59	2.04	0		6.52	-1.4	2.44	-3.34	-0.73	0		-3.92	-6.15	-2.88	-2.89	-4.34	0
91.8	-1.35	-7.59	-0.22	0.14	1.63	0		3.33	-2.32	0.83	0.55	2	0		6.42	2.98	1.46	0.2	-1.39	0		-8.41	-6.72	-2.75	-2.07	-4.21	0
92.7	-1.34	-7.31	-1.82	-0.25	-1	0		-0.08	-5.44	-2.8	-1.19	-2.75	0		5.28	-0.33	-0.69	-0.72	0.54	0		-3.84	-8.38	-2.36	-1.22	-0.74	0
93.6	-5.94	-12.23	-4.51	-3	-1.14	0		0.65	-4.18	-2.51	-0.09	3.54	0		6.2	4.5	2.27	0.23	0.4	0		-5.1	-5.21	-6.19	-5.24	-4.58	0
94.5	1.74	-7.74	-0.69	-1.52	-1.05	0		5.38	-1.21	1.09	2.31	3.54	0		7.07	2.53	-2.12	1	1.69	0		-6.35	-6.78	-5.11	-1.53	-4.97	0
95.4	-1.7	-10.72	-5.13	-0.61	-0.93	0		-0.75	-7.91	-5.56	0.55	2.84	0		2.62	1.66	-4.28	-1.56	1.37	0		-5.97	-7.42	-2.68	-1.89	-3.58	0
96.3	-5.87	-11.17	-3.49	-6.32	-0.78	0		0.1	-3.71	-1.04	0.33	2.77	0		6.4	5.06	1.52	-0.64	2.38	0		-4.27	-4.61	-2.02	-4.08	-3.85	0
97.2	-5.93	-13.59	-4.59	-3.9	-6.24	0		-3.56	-7.67	-2.98	-4.29	-4.2	0		1.57	-0.26	-0.82	-1.42	-4.39	0		-5.02	-7.47	-2	-0.03	-3.3	0
98.1	-0.53	-7.05	-1.3	-4.21	-1.04	0		0.31	-4.5	0.49	-1.92	-1.8	0		6.02	2.83	1.27	-1.72	1.89	0		-4.19	-4.8	-3.41	-5.19	-0.85	0
99	-4.84	-8.75	-3.22	-3.36	-3.61	0		-0.43	-2.93	-3.76	-1.91	-0.75	0		4.99	4.22	0.19	1.16	-0.11	0		-6.36	-6.96	-6.18	-3.19	-2.74	0
99.9	-2.98	-12.42	-5.04	-4.64	-3.16	0		0.56	-4.58	-1.33	0.64	2.47	0		2.04	1.7	-0.46	-1.9	-1.32	0		-4.49	-5.36	-2.72	-2.53	-2.25	0
100.8	-3.2	-8.42	-2.75	-5.08	-3.62	0		2.2	-2.43	1.54	-1.29	-0.83	0		6.72	4.58	0.9	-0.93	2.25	0		-5.97	-7.66	-4.4	-4.7	-4.24	0
101.7	-4.33	-11.1	-4.96	-2.89	-2.74	0		-1.15	-5.78	-1.51	-0.05	0.64	0		5.46	2.41	4.39	0.13	2.52	0		-6.83	-5.44	-4.08	-5.62	-3.81	0
102.6	-4.89	-8.83	-5.49	-4.5	-4.86	0		-2.03	-4.16	-2.58	-0.54	-1.48	0		5.99	2.6	1.09	-0.44	1.68	0		-7.39	-6.1	-2.51	-2.87	-1.92	0
103.5	-4.79	-12.8	-6.7	-3.19	-4.11	0		1.26	-5.05	0.06	0.94	-2.24	0		7.6	5.49	4.27	2.19	3.83	0		-8.99	-7.42	-7.41	-4.61	-5.76	0
104.4	-5.39	-11.33	-5.08	-5.96	-5.67	0		-1.16	-6.72	-3.04	-4.07	-4.37	0		4.8	5.74	3.37	1.14	2.01	0		-3.29	-2.41	-2.07	-1.21	-0.13	0
105.3	-4.07	-8.86	-3.52	-3.91	-2.41	0		-2	-5	-4.41	-3.52	-0.93	0		4.27	4.94	1.52	-1.85	0.53	0		-2.97	-3.55	-1.36	-4.08	-2.38	0
106.2	-5.64	-11.72	-6.42	-5.19	-3.04	0		-0.27	-5.07	2.05	-1.28	1.26	0		3.65	3.47	3.6	0.59	2.73	0		-9.6	-5.44	-3.86	-4.06	-3.02	0
107.1	-4.72	-7.8	-2.12	-0.84	-1.07	0		-0.36	-4.27	-2.77	1.49	0.7	0		6.02	4.33	3.75	1.17	1.51	0		-5.54	-5.12	-4.04	-4.17	-3.19	0
108	-3.37	-8.84	-5.08	-1	-1.19	0		4.49	-0.59	1.21	0.79	3.09	0		8.26	4.43	3.93	2.1	0.69	0		-8.53	-7	-2.59	-5.03	-5.87	0
108.9	-1.07	-8.51	-1.08	-2.11	-1.15	0		-0.16	-4.93	-2.39	0.23	0.43	0		4.76	3.91	-1.11	-0.9	0.66	0		-6.71	-6.93	-3.01	-3.58	-4.89	0
109.8	1.13	-4.49	0.25	0.45	2.32	0		4.01	2.03	1.62	0.94	2.53	0		8.23	9.68	2.98	4.09	5.41	0		-4.36	-6.06	-5.26	-5.67	-4.31	0
110.7	-3.71	-13.19	-5.63	-2.99	-7.8	0		1.04	-6.36	-2.55	-1.59	-1.52	0		0.01	-3.23	-4.23	-7.42	-5.53	0		-4.54	-5.18	-3.89	-3.03	-5.51	0
111.6	-3.5	-8.53	-4.44	-4.81	-3.96	0		1.05	-1.7	1.64	0.1	3.26	0		2.99	1.03	-0.08	-0.81	2.13	0		-6.25	-7.16	-3.7	-3.63	-1.28	0
112.5	-3.4	-9.66	-3.44	-1.73	-1.06	0		-0.7	-5.91	-1.16	-1.44	1.14	0		2.74	1.96	-0.97	-2.82	0.72	0		-2.92	-5.48	-3.14	-4.36	-0.61	0
113.4	-4.94	-11.79	-3.72	-1.2	-4.08	0		1.27	-5.15	-1.82	2.05	-1.45	0		2.82	-0.08	-2.12	-1.06	-3.71	0		-8.29	-10.31	-5.93	-5.29	-5.81	0
114.3	-1.63	-8.99	-3.54	-5.96	-1.25	0		2.01	-1.55	-0.9	-2.17	1.35	0		3.51	3.92	-0.9	-2.84	-1.46	0		-4.93	-4.23	-5.12	-2.29	-1.79	0
115.2	-4.22	-9.87	-3.63	-6.61	-3.43	0		-2.49	-7.28	-2.65	-3.34	-4.87	0		4.19	2.56	-0.33	0.63	-1.77	0		-8.2	-5.4	-5.77	-3.58	-3.9	0
116.1	-5.61	-12.22	-5.35	-8.33	-3.96	0		0.37	-3.74	-0.56	-0.82	-2.33	0		3.1	2.56	-0.15	-0.48	-0.13	0		-9.22	-12.51	-6.21	-4.76	-4.84	0
117	-4.38	-12.57	-6.66	-5.77	-5.81	0		-2.83	-6.34	-2.49	-4.7	-2.82	0		-0.03	0.49	-1.35	-5.26	-2.78	0		-5.58	-4.05	-4.63	-2.22	-2.51	0
117.9	-1.1	-7.16	-0.59	-2.17	-1.23	0		-0.08	-5.83	-1	-0.41	-0.12	0		4.53	-0.89	-1.54	-2	-1.32	0		-7.37	-6.78	-3.32	-3.36	-6.66	0
118.8	-5.29	-8.74	-2.33	-2.44	-3.15	0		4.99	-1.68	0.57	2.51	2.91	0		6.69	3.8	0.19	-0.1	2.31	0		-3.75	-7.63	-3.83	-4.93	-1.78	0
119.7	-3.07	-9.45	0.78	-1.22	-0.2	0		-0.36	-3.69	2.48	0.88	1.98	0		4.79	2.61	3.31	1.93	2.86	0		-4.73	-4.16	-4.62	-1.84	-3.64	0
120.6	-4.49	-11.6	-5.84	-3.12	-5.77	0		1.14	-6.1	-2.63	-0.79	-1.03	0		3.19	3.68	-0.05	1.84	0.45	0		-5.01	-6.47	-4.78	-0.84	-6.98	0
121.5	-3.3	-11.98	-5.71	-4.9	-3.22	0		2.67	-5.52	-1.47	-2	2.08	0		7	1.31	-0.38	-0.02	-0.85	0		-2.6	-3.33	-1.14	-0.79	-2.08	0
122.4	-2.45	-11.38	-3.77	-4.94	-0.57	0		0.35	-4.26	-2.16	-0.33	-0.78	0		5.4	1.5	0.55	0.16	1.88	0		-3.59	-4.31	-1.68	-2.01	-1.18	0
123.3	-5.48	-13.05	-8.03	-7.07	-7.68	0		-2.01	-3.94	-2.56	-0.09	-2.3	0		3.39	3.75	2.78	1.9	1.32	0		-7.29	-7.16	-4.03	-2.65	-2.46	0
124.2	0.9	-7.25	-0.14	1.67	1.2	0		4.36	-0.49	1.73	0.97	4.22	0		5.78	2.71	3.74	-1.02	4.59	0		-5.5	-8.05	-4.44	-5.69	-4.3	0
125.1	-5.57	-10.76	-8.06	-7.75	-4.57	0		-0.84	-3.52	-4.03	-3.44	-0.56	0		2.64	4.18	2.17	-0.4	0.78	0		-3.67	-4.51	-4.11	-1.84	-4.1	0
126	-2.01	-11.35	-5.88	-4.09	-4.46	0		2.46	-4.56	-1.85	0.68	-1.97	0		3.51	4.81	1.47	-0.22	0.98	0		-2.67	-1.97	-3.48	-0.14	0.6	0
126.9	-4.09	-8.44	-0.68	-0.87	-0.55	0		-1.18	-4.42	-1.08	-1.28	-0.17	0		2.86	1.73	-1.55	-0.98	-2.4	0		-4.61	-6.45	-3.56	-1.29	-2.38	0
127.8	-2.72	-13.33	-4.2	-6.18	-3.63	0		2.61	-5.79	-3.98	-2.33	0.32	0		2.87	0.07	-3.38	-3.37	-0.33	0		-8.36	-8.42	-5.13	-5.59	-4.24	0
128.7	-2.34	-8.64	-2.36	-6.07	-3.28	0		0.2	-2.26	1.61	-0.1	1.34	0		4.78	2.11	1.19	1.48	1.93	0		-3.09	-6.02	-4.86	-1.86	0.99	0
129.6	-5.52	-12.02	-1.08	-5.57	-3.09	0		-0.54	-4.98	-0.2	-1.91	-0.78	0		2.67	0.03	-0.02	-2.09	-2.88	0		-7.43	-8.8	-3.99	-4.42	-2.96	0
130.5	-3.38	-9.46	-3.26	-2.85	-3.48	0		1.26	-4.28	-1.22	1.57	-0.91	0		6.64	-0.09	1.82	1.32	1.76	0		-4.72	-10.16	-5.47	-1.32	-3.99	0
131.4	-3.78	-10.17	-4.73	-3.3	-0.55	0		1.71	-4.2	-2.45	-3.26	0.13	0		5.88	1.11	1.4	-0.99	1.7	0		-5.88	-5.85	-4.15	-5.09	-2.62	0
132.3	-4.36	-6.45	-1.64	-1.13	0.31	0		3.09	-1.23	1.07	1.28	3.52	0		4.73	2.09	2.08	-0.21	1.23	0		-4.38	-4.72	-0.42	-0.86	-2.39	0
133.2	-2.95	-8.47	-3.69	-0.93	-2.57	0		-0.57	-4.76	-2.21	-0.6	-1.31	0		1.95	2.25	-1.4	-1.73	1.51	0		-5.49	-5.07	-3.32	0.42	0.05	0
134.1	-4.89	-11.1	-5.76	-4.79	-0.6	0		-2.29	-6.37	-3.84	-1.83	-2.44	0		2.67	1.85	-1.8	-0.45	-0.03	0		-5.24	-6.15	-4.63	-3.59	-2.27	0
135	-4.85	-8.11	-3.17	-5.14	-2.08	0		-1.04	-2.68	-1.42	-1.98	1.06	0		4.81	1.96	1.58	-0.33	1.9	0		-2.8	-9.02	-4.81	-3.67	-4.03	0
135.9	-2.1	-8.46	-2.92	-5.55	-2.22	0		0.89	-4.22	1.43	-2.7	0.21	0		4.42	2.71	1.89	-2.14	2.08	0		-3.89	-4.52	-0.97	-3.12	0.12	0
136.8	-7.98	-14.39	-7.39	-5.5	-6.18	0		-1.56	-6.73	-1.04	-1.49	-1.58	0		2.49	3.11	1.24	2.19	1.91	0		-2.45	-0.87	-3.31	-0.3	-2.09	0
137.7	-1.35	-7.96	-1.63	1.22	-1.02	0		1.26	-2.67	0.55	3.78	1.42	0		3.22	1.78	-0.32	-1.48	1.72	0		-4.19	-5.51	-2.77	-2.94	-1.64	0
138.6	-2.62	-9.76	-7.09	-5.12	-4.62	0		2.41	-1.92	-1.65	-0.31	2.12	0		6.74	6.5	1.94	0.5	4.11	0		-5.51	-7.4	-4.54	-5.74	-6.1	0
139.5	-4.28	-9.98	-4.93	-5.97	-4.16	0		-1.96	-4.75	-1.24	-6.81	-0.64	0		1.77	-0.15	-0.09	-5.21	-0.42	0		-4.64	-7.38	-4.32	-3.88	-3.98	0
140.4	-4.16	-11.01	-6.04	-2.06	-1.86	0		0.41	-3.24	-0.74	-1.58	1.52	0		4.03	5.01	1.23	-2.38	0.22	0		-2.49	-1.93	-2.4	-2.2	-1.6	0
141.3	-3.91	-11.32	-3.16	-4.26	-6.97	0		-0.29	-4	-1.5	-5.75	-1.76	0		5.15	3.14	0.52	-1.87	-0.77	0		-8.44	-6.44	-6.75	-1.34	-4.26	0
142.2	-2.73	-7.32	-1.86	-0.26	0.36	0		4.92	-0.47	3.68	2.31	3.9	0		3.66	2.35	-0.26	-2.98	-0.77	0		-10.45	-7.14	-7.9	-4.79	-4.83	0
143.1	0.47	-6.14	-0.18	-1.81	-0.77	0		1.92	-2.06	-1.05	-0.64	0.55	0		5.17	0.41	1.08	-1.85	0.62	0		-5.9	-6.94	-4.93	-3.41	-1.67	0
144	-2.45	-10.75	-5.81	-7.42	-3.52	0		-0.31	-5.47	0.97	-1.87	0.23	0		4.43	1.36	3.43	-1.06	0.2	0		-3.77	-5.43	-1.97	-2.29	-1.43	0
144.9	-1.09	-7.28	-1.65	-1.95	-1.58	0		1.84	-2.73	0.59	-0.88	3.02	0		4.45	4.42	2.59	1.78	1.59	0		-7.69	-8.68	-3.65	-5.69	-5.31	0
145.8	-3.72	-9.05	-2.12	-4.44	-2.72	0		1.58	-3.75	1.01	-2.47	1.95	0		1.01	1.35	1.08	-1.58	0.72	0		-7.01	-6.6	-5.04	-3.31	-3.31	0
146.7	-2.43	-7.11	-4.24	-4.23	-3.26	0		1.74	-5.7	-4.33	-2.4	-0.16	0		4.61	3	-1.74	-1.11	-1.79	0		-7.44	-7.37	-4.87	-5.24	-6.38	0
147.6	-4.95	-12.85	-3.89	-4.43	-1.18	0		-1.88	-6.6	-0.51	0.02	-1.48	0		-0.03	-2.93	-3.21	-5.53	-2.53	0		-7.48	-6.82	-7.3	-5.31	-4.69	0
148.5	-6.46	-7.76	-4.29	-4.13	-2.9	0		-0.42	-1.74	-0.44	-1.89	-0.65	0		5.3	6.85	1.36	-2.42	1.41	0		-6.43	-5.43	-4.87	-4.19	-2.62	0
149.4	-3.43	-10.96	-5.52	-3.5	1.89	0		0.07	-4.36	-4.91	-1.82	2.58	0		2.24	0.92	-3.1	-4.82	2.04	0		-5.42	-6.16	-2.46	-5.15	-3.29	0
150.3	-6.35	-12.16	-6.52	-5.59	-4.73	0		-0.61	-6.01	-1.4	-3.34	0.15	0		3.96	1.69	1.65	-2.38	0.88	0		-3.05	-3.83	-1.08	-2.23	-0.37	0
151.2	-5.41	-12.36	-6.16	-9.17	-5.71	0		-0.71	-4.51	-1.72	-3.64	-0.84	0		2.2	5.31	-1.04	-2.3	2.44	0		-3.1	-4.67	-1.14	-3.02	-0.3	0
152.1	-1.95	-10.77	-2.72	-1.41	-4.08	0		0.46	-2.6	-0.69	2.97	2.92	0		0.63	1.95	-0.16	-2.08	0.4	0		-5.85	-8.18	-2.9	-2.31	-2.48	0
153	-4.09	-10.02	-4.16	-4.98	-0.29	0		1.89	-3.14	0.03	0.93	3.05	0		0.76	2.81	0.87	-2.3	0.48	0		-6.1	-4.97	-5.33	-5.39	-4.55	0
153.9	-4.28	-11.55	-6.25	-4.45	-3.17	0		1.3	-4.46	-2.74	-1.73	1.01	0		6.63	2.64	1.17	-0.77	0.38	0		-4.49	-5.01	-1.76	-2.93	-1.93	0
154.8	-5.07	-13.75	-3.66	-5.27	-5.65	0		0.37	-2.46	-0.32	-0.07	0.23	0		6.46	7.4	3.17	1.75	2.12	0		-5.9	-5.09	-3.7	-5.51	-3.24	0
155.7	-1.18	-9.37	-2.64	-5.55	-3.78	0		1.92	-1.72	0.74	-0.74	2.96	0		-1.2	1.29	-1.06	-3.69	-1.14	0		-5.55	-9.22	-5.45	-4.56	-4.57	0
156.6	-5.83	-11.4	-1.49	-4.15	-0.53	0		2.72	-1.86	2.58	1.1	1.82	0		4.19	3.17	1.48	0.81	1.78	0		-4.98	-5.8	-2.07	-2.64	-1.79	0
157.5	-4.25	-10.65	-3.43	-2.96	-3.58	0		0.11	-5.51	-1.75	-2.74	-3.31	0		7.23	3.78	3.73	-1.07	0.72	0		-7.08	-9.75	-5.11	-3.21	-4.98	0
158.4	0.72	-5.35	0.4	-1.15	1.9	0		-0.66	-4.06	-3.03	-2.81	0.04	0		-1.04	-1.03	-3.94	-7.37	-4.9	0		-6.49	-8.24	-5.27	-4.11	-7.46	0
159.3	-0.38	-8.09	-1.35	-4.43	-0.35	0		-3.22	-6.86	1.06	-1.35	0.35	0		0.58	-1.64	-0.1	-2.39	-1.9	0		-7.03	-6.98	-4.08	-2.1	-4.43	0
160.2	-2.02	-8.84	-2.3	-6.19	-4.15	0		-1.26	-4.69	0.07	-2.54	1.22	0		4.27	3.62	-0.18	-1.36	0.68	0		-3.59	-5.05	-3.23	-2.9	-1.78	0
161.1	-4.33	-9.57	-1.96	-1.98	-2.94	0		0.6	-3.53	-2.99	-0.78	-0.18	0		6.66	3.01	1.52	1.35	1.73	0		-1.56	-2.32	-0.49	-0.86	-0.42	0
162	-4.86	-9.91	-3.38	-5.02	-0.96	0		-2.03	-5.71	0.26	-1.48	0.11	0		3.08	3.15	1.19	0.39	1.94	0		-4.18	-5.16	-4.48	-2.11	-2.98	0
162.9	-5.04	-13.48	-4.31	-3.28	-4.37	0		-1.87	-5.69	-0.37	-1.38	0.12	0		0.85	1.41	2.05	-0.8	2.24	0		-4	-5.81	-1.67	-3.35	-0.66	0
163.8	-6.68	-11.74	-5.14	-5.1	-6.09	0		1.27	-2.87	0.47	-0.23	-0.1	0		-0.12	0.58	-2.34	-3.51	-1.82	0		-6.22	-5.69	-5.02	-3.26	-3.23	0
164.7	-2.74	-10.15	-3.2	-1.29	-0.22	0		1.44	-6.6	-2.39	-3.36	-0.93	0		1.26	2.15	0.78	-2.07	-1.64	0		-4.72	-5.69	-1.51	-3.34	-3.9	0
165.6	-5.71	-10.85	-4.59	-4.17	-0.58	0		0.57	-6.11	-3.42	-2.53	-0.22	0		2.04	0.3	0.28	-0.76	-1.52	0		-3.87	-7.1	-2.29	-3.5	-1.26	0
166.5	-5.15	-12.83	-5.87	-5.6	-4.99	0		-3.84	-9.1	-5.47	-4.63	-4.91	0		0.67	0.58	-2.81	-1.82	-2.96	0		-2.18	-1.38	-1.16	-0.16	-1.32	0
167.4	-3.94	-8.46	-5.55	-5.83	-3.62	0		-0.01	-2.96	-2.57	-2.44	-2.11	0		0.23	0.6	-3.01	-3.52	-2.66	0		-9.72	-7.8	-5.7	-4.94	-5.88	0
168.3	-3.19	-9.56	-3.83	-3.59	-3.73	0		0.83	-2.7	-0.09	-1.42	-0.75	0		3.32	1.87	1.08	-0.97	-0.23	0		-4.56	-3.64	-2.95	-1.55	-1.96	0
169.2	-2.97	-11.79	-4.77	-6.43	-2.65	0		3.24	-1.61	0.62	-2.86	1.62	0		4.06	4.81	1.54	-1.25	1.72	0		-3.25	-0.82	-0.49	-0.26	-0.59	0
170.1	-5.23	-12.17	-4.74	-4.7	-4.68	0		-1.47	-4.29	-1.68	-1.86	-1.08	0		3.32	5.38	1.46	-1.7	1.51	0		-5.26	-2.09	-2.28	-3.14	-1.57	0
171	-2.28	-12.49	-5.19	-3.71	-5.37	0		-0.44	-6.54	-2.58	-2.83	-0.87	0		3.23	2.99	0.26	-4.45	1.26	0		-3.6	-3.34	0.31	-2.32	-0.8	0
171.9	-4.13	-12.65	-4.44	-3.52	-3.57	0		2.16	-5.86	-2.04	-0.99	-1.9	0		1.29	1.63	-1.68	-3.71	-1.85	0		-7.37	-5.54	-5.75	-6.07	-4.33	0
172.8	-1.64	-10.12	-2.75	-3.77	2.1	0		4.97	-1.5	2.49	-0.16	2.36	0		4.62	2.26	2.51	-0.76	0.79	0		-5.94	-4.73	-1.73	-2.65	-2.79	0
173.7	-6.36	-11.16	-4.47	-4.66	-3.12	0		-1.28	-3.22	-2.02	-1.38	0.8	0		3.57	3.36	-1.53	-1.76	-0.06	0		-3.88	-5.01	-3.57	-2.67	-2.96	0
174.6	-3.97	-8.48	-2.1	-0.64	-4.51	0		2.23	-3.38	0.09	-0.52	-1.55	0		5.31	1.99	0.48	-1.73	0.6	0		-1.99	-5.05	-0.76	-0.3	-1.28	0
175.5	-5.07	-8.87	-6.82	-5.16	-1.27	0		-2.78	-5.95	-3.05	-2.12	-1.75	0		3.55	1.78	0.92	-0.16	-0.73	0		-4.62	-6.23	-3.88	-0.92	-3.42	0
176.4	-4.64	-11.54	-1.89	-3.65	-2.16	0		3.08	-0.47	6.79	-0.28	2.04	0		3.49	2.65	2.84	-3.03	1.2	0		-5.27	-3.41	-0.55	-4.73	-2.34	0
177.3	-6.25	-12.23	-6.17	-6.56	-4.03	0		-0.77	-2.87	-3.95	-3.94	2.23	0		7.04	3.54	1.28	-3.56	2.75	0		-2.16	-7.88	-3.44	-4.6	0.23	0
178.2	-2.33	-6.52	0.74	-2.26	-0.58	0		-0.9	-3.63	0.93	-4.45	-2.19	0		5.75	1.07	3.64	-1.89	1.37	0		-1.91	-4.44	2.18	-3.63	-0.06	0
179.1	-6.97	-13.76	-6.81	-7.47	-4.73	0		-1.4	-4.93	-0.45	-1.63	1.09	0		2.99	3.84	2.53	-0.72	3.3	0		-5.44	-2.89	-0.8	-5.69	-1.09	0
180	-2.43	-11.37	-3.61	-3.38	-3.13	0		1.49	-1.27	-0.4	0.02	0.56	0		-0.37	1.61	-0.84	-3.63	-2.9	0		-7.76	-6.68	-2.28	-4.28	-5.07	0
180.9	-3.85	-11.65	-6.01	-4.81	-5.3	0		0.11	-4.12	-2.3	-1.36	-3.13	0		3.86	3.31	-0.88	-1.01	2.49	0		-4.73	-7.6	-4.06	-1.91	-0.72	0
181.8	-3.44	-11	-3.27	-7.79	-3.11	0		-3.42	-8.22	-1.52	-5.78	-1.72	0		-0.16	-2.31	-0.92	-4.66	-2.44	0		-3.87	-4.86	-1.06	-0.1	-1.14	0
182.7	-2.54	-7.56	-1.3	-2.65	0.38	0		-0.33	-3.92	-2.45	-2.99	-1.65	0		2.33	4.1	0.61	-1.77	-0.43	0		-6.73	-7.21	-3.68	-6.52	-8.18	0
183.6	-2.92	-12.71	-3.46	-6.29	-3.87	0		0.55	-4.68	1.32	-0.4	1.53	0		3.88	2.74	1.85	-1.25	0.56	0		-7.36	-5.91	-1.82	-3.35	-3.71	0
184.5	-5.91	-11.95	-3.02	-4.03	-1.71	0		0.74	-3.22	0.57	-1.4	1.49	0		2.83	5.22	3.38	1.35	1.68	0		-4.21	-3.85	-1.25	-0.4	-3.29	0
185.4	-6.45	-13.71	-4.11	-5.08	-4.72	0		0.77	-4.68	1	-0.99	0.89	0		2.3	-0.03	0.46	-3.37	0	0		-4.06	-6.28	1.2	-4.85	-2.67	0
186.3	-2.31	-9.26	-2.43	-2.59	-3.6	0		1.95	-2.32	0.28	-2.93	0.63	0		3.35	2.25	-0.24	-3.38	2.28	0		-5.91	-6.18	-3.75	-4.99	-2.59	0
187.2	-3.11	-12.72	-4.34	-4.85	-2.77	0		1.9	-4.68	0.02	-1.84	2.37	0		4.14	1.94	-0.98	-2.82	0.66	0		-2.7	-1.75	-1.12	-0.41	-3.08	0
188.1	-1.88	-9.65	-1.45	-1.96	1.8	0		0.44	-2.89	1.62	1.71	3.73	0		2.39	3.4	0.14	-0.21	2.28	0		-4.63	-6.19	-1.95	-2.48	-3.03	0
189	-6.69	-12.94	-5.68	-8.43	-5.35	0		-0.43	-7.58	-1.54	-4.7	-2.21	0		2.01	-0.47	0.61	-5.24	0.07	0		-5.91	-6.94	-2.62	-3.37	-4.69	0
189.9	-4.8	-8.86	-2.35	-2.17	-3.25	0		-2.53	-3.67	-1.6	-2.11	-2.4	0		-0.11	4.11	0.4	-3.61	1.56	0		-6.15	-3.17	-1.63	-3.71	-2.24	0
190.8	-3.77	-11.63	-4.23	-5.35	-2.85	0		0.79	-4.26	0.43	0.01	1.78	0		0.05	-0.77	-1.77	-5.62	1.51	0		-7.58	-6.87	-7.87	-7.79	-4.31	0
191.7	-2.52	-12.8	-2.39	-4.53	-2.11	0		0.82	-4.95	-2.2	-4.43	0.65	0		8.02	5.85	1.24	1.95	6.6	0		-5.79	-4.95	-3.78	-1.74	-2.18	0
192.6	-2.97	-11.06	-2	-2.71	-2.6	0		3.91	-2.56	-0.31	3.91	2.93	0		3.01	2.71	-2.92	-1.09	-1.17	0		-4.67	-7.75	-6	-5.87	-4.09	0
193.5	-1.45	-10.66	0.22	-1.85	-3.22	0		0.78	-2.04	-1.25	-0.9	-0.86	0		4.74	2.13	0.21	-1.45	0.72	0		-6.48	-7.57	-5.69	-4.06	-5.42	0
194.4	-3.79	-11.14	-5.76	-7.19	-1.99	0		0.35	-3.13	-3.68	-4.78	0.5	0		3	1.27	-1.28	-4.42	1.8	0		-5.72	-6.48	-3.45	-3.86	-3.87	0
195.3	-6.3	-11.93	-2.98	-5.19	-4.09	0		0.53	-1.84	2.43	0.22	2.7	0		3.54	5.55	4.23	-3.02	3.85	0		-4.42	-5.39	-1.59	-2.02	0.6	0
196.2	-1.52	-12.48	-5.03	-5.46	-3.85	0		1.07	-3.23	0.95	-1.94	-0.82	0		4.9	0.37	1.19	-2.67	2.05	0		-5.43	-8.52	-4.45	-2.66	-1.5	0
197.1	-4.05	-11.74	-3.41	-8.97	-5.92	0		-1.02	-7.54	-3.44	-6.82	-3.42	0		-0.12	-1.57	-1.94	-5.99	-3.27	0		-5.2	-6.61	-3.31	-3.39	-4.05	0
198	-2.9	-12.24	-7.51	-6.18	-1.36	0		0.06	-6	-2.63	-2.63	0.31	0		1.65	0.31	0.05	-2.6	-1.36	0		-6.72	-9.53	-2.77	-4.02	-7.1	0
198.9	-4.67	-11.56	-5.86	-7.36	-4.07	0		-1.79	-1.97	-4.74	-4.53	-0.15	0		0.54	2.76	-1.84	-3.75	1.24	0		-6.36	-7.21	-1.59	-1.68	-2.36	0
199.8	-2.04	-8.62	-4.08	-0.35	-2.79	0		-2.64	-5.62	0.72	-1.59	-0.94	0		-0.75	-0.22	-1.06	-4.46	0.03	0		-5.37	-9.19	-5.2	-6.86	-5.39	0
200.7	-2.25	-13.06	-4.77	-5.06	-1.01	0		0.11	-3.89	-1.49	-3.09	2.67	0		-0.67	-0.46	-1.92	-7.26	-2.82	0		-5.49	-7.24	-2.78	-4.2	-2.93	0
201.6	-2.54	-9.78	-1.59	-1.25	-2.09	0		3.88	0.7	1.89	3.36	1.57	0		3.84	4.11	1.76	1.47	1.88	0		-8.09	-7.99	-3.15	-4.13	-3.37	0
202.5	-1.05	-9.85	-3.31	-2.28	-3.34	0		1.44	-3.71	-0.1	-2.09	-0.77	0		-0.23	-2.51	-2.91	-4.76	-0.51	0		-7.63	-7.97	-4.99	-3.94	-2.76	0
203.4	-4.61	-14.03	-4.26	-7.49	-2.9	0		-2.64	-6.14	-0.67	-4.93	2.02	0		2.88	0.57	-0.7	-3.63	1.71	0		-2.21	-4.13	-3.59	-1.84	0.6	0
204.3	-8.16	-10.51	-8.72	-8.1	-4.37	0		-1.53	-2.94	-0.7	-3.75	-0.35	0		4.44	5.63	4.09	1.18	4.92	0		-4.3	-4.13	-1.03	-2.6	-0.74	0
205.2	-0.34	-10.29	-2.2	-1.65	-1.39	0		2.36	-4.56	-1.3	-0.12	1.05	0		0.12	0.09	-1.97	-5.59	1.91	0		-6.44	-6.67	-4.39	-5.4	-1.85	0
206.1	-2.04	-9.43	-4.25	-5.05	-2.29	0		2.58	-1.7	-0.23	1.8	2.89	0		5.93	4.07	2.63	0.58	2.44	0		-4.77	-4.37	-0.37	-1.35	-2.21	0
207	-3.38	-11.35	-1.39	-6.42	-3.52	0		-1.04	-4.93	-1.16	-4.65	1.94	0		-0.71	-1.95	-2.37	-5.3	0.14	0		-5.08	-5.22	-2.31	-4.12	1.89	0
207.9	-8.15	-13.99	-6.23	-6.19	-5.63	0		-5.56	-6.29	-1.2	-3.63	-4.88	0		-1.39	0.07	1.3	-5.68	-3.41	0		-7.49	-7.3	-1.79	-3.54	-3.34	0
208.8	-2.56	-8.72	0.26	-4.15	0.28	0		-0.32	-2.06	-0.57	-1.05	-1.47	0		4.41	4.53	0.85	-1.43	0.98	0		-3.35	-5.25	-1.6	-0.63	-1.68	0
209.7	-4.15	-7.3	-1.78	-5.38	-3.58	0		-2.34	-3.5	-1.68	-2.38	1.35	0		1.57	2.31	0.7	-0.6	1.57	0		-5.94	-6.86	-3.61	-3.4	-4.9	0
210.6	-6.19	-13.19	-5.5	-6.48	-5.68	0		-1.9	-7.33	-2.63	-6.19	-5.24	0		1.38	3.92	0.42	-2.67	0.47	0		-5.1	-5.03	-1.21	-3.92	-2.53	0
211.5	-2.43	-9.23	-2.41	-6.05	-3.67	0		-0.19	-6.19	0.47	-3.96	0.71	0		2.88	-0.77	0.39	-4.63	0.44	0		-5.62	-5.34	-4.01	-2.25	-2.33	0
212.4	-4.5	-11.08	-4.28	-4.79	-4.02	0		-2.71	-7.88	-2.56	-3.23	-1.27	0		-1.1	-0.69	-0.2	-2.74	-0.9	0		-7.73	-8.65	-5.08	-2.26	-4.64	0
213.3	-2.8	-15.23	-2.97	-7.37	-4.09	0		-1.87	-7.87	-1.84	-4.16	-3.56	0		-0.66	-0.26	-0.96	-4.96	-1.25	0		-5.77	-5.56	-3.33	-4.56	-1.16	0
214.2	-1.72	-10.02	-1.36	-5.23	-0.54	0		1.33	-2.02	-0.29	-0.69	2.75	0		5.1	3.98	2.9	1.63	3.68	0		-4.49	-7.47	-3.12	-1.62	-2.09	0
215.1	-2.24	-7.9	0.14	-0.84	0.94	0		-0.43	-4.88	-2.11	-3.86	-1.9	0		1.57	3.07	-0.28	-4.63	-0.1	0		-7.39	-6.4	-1.97	-4.59	-3.52	0
216	-3.25	-10.28	-2.51	-2.87	-0.63	0		1.26	-4.85	2.7	1.52	2.08	0		2.76	0.55	-0.17	-2.03	0.19	0		-6.38	-6.96	-5.96	-2.08	-5.96	0
216.9	-2.73	-11.62	-3.61	-5.14	-0.59	0		-1.51	-5.16	-0.91	-2.53	0.92	0		1.1	-0.96	-2.89	-4.19	-0.21	0		-3.89	-7.41	-1.73	-1.58	-3.95	0
217.8	-0.13	-8.81	0.3	-2.07	-1.53	0		1.97	-3.33	-0.29	-2.45	-0.29	0		2.23	3.85	-1.02	-1.25	1.98	0		-5.59	-6.29	-3.85	-4.17	-3.36	0
218.7	-6.09	-13.99	-5.02	-7.5	-6.94	0		-1.95	-4.33	-2.74	-3.93	-2.1	0		-0.57	3.22	0.09	-2.5	0.12	0		-5.77	-5.93	-1.65	-4.33	-2.29	0
219.6	-6.04	-13.54	-5.49	-5.89	-1.53	0		0.79	-3.91	-1.27	-1.75	1.41	0		4.25	3.08	1.99	-2.94	0.06	0		-4.77	-3.85	-1.08	-3.01	-1.59	0
220.5	-5.55	-13.1	-3.36	-7.83	-3.13	0		-6.8	-8.24	-4.97	-3.75	-0.57	0		0.8	1.78	-0.13	-2.36	3.09	0		-4.05	-6.67	-1.17	-1.84	-1.24	0
221.4	-4.93	-8.89	-5.33	-7.04	-4.62	0		-0.86	-3.58	0.06	-4.17	-1.38	0		1.8	1.63	1.43	-1.21	0.38	0		-4.64	-6.09	-2.27	-2.46	-2.56	0
222.3	-6.51	-16.14	-4.31	-9.7	-5.43	0		0.38	-5.09	-2.6	-2.77	1.15	0		4.59	0.89	-0.31	-2.95	2.14	0		-4.65	-6.39	-2.26	-3.44	-2.75	0
223.2	-2.38	-12.35	-3.47	-4.22	-3.2	0		0.29	-5.83	-1.81	-0.88	-2.25	0		0.65	-2.29	-1.19	-3.33	-1.42	0		-7.73	-8.05	-4.68	-2.65	-2.47	0
224.1	-2.3	-7.98	-0.53	-4.61	-0.86	0		3.99	-0.78	3.11	1.17	2.62	0		4.89	1.97	1.97	-0.72	2.4	0		-3.95	-7.46	-0.92	-5.01	-2.98	0
225	-7.45	-13.33	-6.58	-9.09	-3.36	0		-6.38	-6.02	-4.19	-7.87	-0.9	0		0.04	1.22	-0.31	-1.52	1.37	0		-7.16	-5.56	-3.03	-0.98	-5.07	0
225.9	-2.27	-10.38	-3.05	-3.85	1.8	0		1.96	-0.5	1.34	-1.66	5.23	0		2.84	3.12	1.29	-2.12	3.55	0		-5.41	-4.77	-0.35	-1.66	0.79	0
226.8	-2.55	-12.02	-5.07	-5.93	-0.23	0		-1.64	-7.02	-2.69	-4.05	-1.12	0		2.83	0.94	-0.32	-3.55	-0.18	0		-4.8	-7.08	-2.1	-5.3	-3.1	0
227.7	-5.18	-15.34	-4.06	-5.91	-6.27	0		0.56	-4.29	2.92	2.76	0.01	0		2.85	1.35	1.03	-1.84	2.08	0		-0.92	-3.14	-0.49	-3.25	-1.55	0
228.6	-2.83	-12.12	-3.25	-4.14	-6.17	0		2.33	-2.51	0.25	-1.68	-1.18	0		1.26	4.36	-0.29	-4.82	-2.01	0		-5.73	-4.03	-1.16	-3.72	-2.65	0
229.5	-1.56	-10.43	-4.59	-7.21	-1.95	0		-0.88	-4.3	-1.68	-3.55	-2.77	0		2.66	2.31	0.43	-1.95	-0.69	0		-1.85	-6.96	-2.32	-2.1	-2.43	0
230.4	-4.05	-10.38	-6.68	-4.59	-3.8	0		1.52	-2.35	2.32	-2.43	2.52	0		4.03	3.29	2.34	-1.31	5.49	0		-3.66	-6.17	-1.97	-0.53	-0.4	0
231.3	-6.78	-14.99	-3.66	-4.49	-3.95	0		-1.57	-5.13	-2.07	-3.31	-1.6	0		3.91	3.53	0.76	0.51	1.46	0		-4.06	-6.72	-4.71	-2.6	-2.9	0
232.2	-3.34	-12.15	-2.79	-4.55	-0.15	0		-0.02	-5.15	-2.23	-2.48	-1.01	0		2.37	1.67	3.51	-4.33	-2.11	0		-4.26	-3.52	1.09	-3.75	-4.6	0
233.1	-2.05	-12.95	-2.14	-4.17	-2.55	0		-0.22	-6.14	1.56	-4.13	-0.04	0		1.92	2.13	6.23	-1.51	-0.81	0		-2.11	-3.94	-0.16	-0.51	-3.14	0
234	-0.65	-11.45	-3.34	-3.6	-1.38	0		0.32	-3.14	-1.53	-4.11	0.8	0		1.58	2.01	1.21	-2.37	0.85	0		-6.93	-7.28	-2.07	-1.97	-0.46	0
234.9	-1.19	-7.98	-4.3	-5.94	-2.34	0		0.44	-3.81	-4.2	-2.5	-1.35	0		3.17	0.52	-0.39	-2.04	1.04	0		-1.7	-5.8	-3.53	-0.48	-2.43	0
235.8	-5.95	-14.5	-0.96	-7.95	-5.77	0		-0.53	-4.41	-0.81	-2.31	2.84	0		4.48	4.41	2.35	-0.93	4.52	0		-4.32	-6.5	-2.82	-4.46	-3.06	0
236.7	-5.24	-13.5	-5.11	-6.25	-5.22	0		0.27	-5.76	-2.8	-1.71	-1.7	0		2.65	-3.57	-2.34	-2.82	0.03	0		-4.24	-6.99	-2.83	-0.46	-2.24	0
237.6	-3.89	-7.09	0.55	-3.28	0.98	0		-2.01	-1.03	0.71	-1.07	0.8	0		1.81	4.1	1.02	-2.53	3.87	0		-4.35	-5.76	-1.89	-3.56	-1.35	0
238.5	-3.26	-12.28	-1.96	-3.41	-3.66	0		-2.85	-4.19	-2.12	-1.89	-3.09	0		2.38	2	1.17	-1.47	0.91	0		-6.09	-6.81	-1.93	-3.88	-1.34	0
239.4	-4.61	-9.87	-2.65	-8.22	-2.67	0		-3.15	-5.56	-5.83	-5.83	-3.95	0		0.33	0.17	-0.55	-5.98	-0.92	0		-6.85	-6.07	-0.38	-3.97	-2.9	0
240.3	0.07	-9.97	-0.86	-2.63	-0.38	0		1.32	-5.96	-1.15	-4.55	1.87	0		-0.15	-1.45	0.28	-7.65	0.45	0		-6.96	-5.95	-2.42	-3.79	-3.18	0
241.2	-5.25	-12.12	-7.04	-9.09	-3.61	0		-4	-4.56	-6.09	-6.04	-2.49	0		0.56	5.97	-0.98	-3.61	1.82	0		-5.56	-5.19	-4.27	-5.71	-3.45	0
242.1	-7.33	-12.68	-4.66	-5.95	-4.26	0		-1.51	-3.45	-4.32	-4.05	-1.28	0		1.68	1.73	1.36	-4.88	-0.28	0		-3.11	-5.22	-1.48	0.69	-2.55	0
243	-6.77	-10.95	-2.8	-3.92	-3.65	0		-1.99	-5.98	-1.16	-2.71	-0.96	0		1.1	0.54	-0.13	-4.28	2.49	0		-7.62	-7.68	-6.12	-2.49	-2.82	0
243.9	-1.8	-10.48	-0.16	-5.68	1.03	0		3.16	-2.67	2.41	0.21	2.57	0		3.21	2.83	-1.33	-4.31	-0.57	0		-6.43	-6.6	-5.51	-7.25	-6.05	0
244.8	-3.18	-14.84	-2.34	-5.72	-0.42	0		-0.18	-5.89	1.82	-6.07	0.14	0		1.23	-0.28	-0.97	-7.92	2.06	0		-9.14	-6.97	-6.6	-5.74	-6.49	0
245.7	-2.24	-11.05	-0.87	-4.88	-0.77	0		1.07	-3.58	0.27	-0.18	2.68	0		1.22	3.81	-0.47	-3.04	1.7	0		-4.87	-7.03	-3.96	-3.65	-2.36	0
246.6	-5.54	-10.14	-2.85	-4.13	-3.38	0		0.37	-3.97	1.82	1.76	-1.96	0		4.11	2.89	2.38	-1.05	1.74	0		-7.77	-5.92	-1.21	-4.78	-5.49	0
247.5	-4.31	-12.39	-3.11	-3.43	-1.71	0		-2.06	-6.49	-1.66	-4.17	0.33	0		-0.34	0.86	-0.51	-4.82	1.96	0		-6.9	-7.11	-1.54	-3.17	-2.39	0
248.4	-5.75	-14.35	-3.14	-5.78	-2.26	0		1.44	-6.22	-1.6	-4.66	-1.28	0		2.39	-0.35	-0.94	-6.29	0.22	0		-3.12	-6.67	-4.32	-4.6	-1.82	0
249.3	-4.5	-12.37	-2.74	-5.74	-4.45	0		-0.76	-4.62	0.27	-2.71	0.48	0		4.46	3.8	1.3	-2.65	1.15	0		-1.73	-4.85	-4.14	-1.4	-2.07	0
250.2	-4.74	-11.42	-3.8	-3.11	-2.2	0		0.23	-4.5	0.25	-1.83	-0.35	0		5.08	2.6	4.85	0.6	3.62	0		-2.1	-4.33	0.47	-0.34	1.75	0
251.1	-5.25	-11.6	-4.76	-8.32	-4.93	0		-1.36	-4.26	-2.77	-4.17	-2.85	0		1.9	0.42	-1.81	-6.43	-1.56	0		-6.91	-6.97	-4.39	-7.03	-1.94	0
252	-7.02	-17.08	-4.68	-7.88	-4.38	0		-3.57	-6.25	-2.81	-4.47	2.5	0		1.41	-0.52	0.66	-4.61	2.74	0		-3.92	-4.04	-2.21	-0.69	-1.18	0
252.9	-4.03	-12.25	-4.76	-6.68	-1.9	0		-2.86	-7.39	-3.84	-5.39	-1.66	0		-1.25	-0.31	-4.02	-3.59	-3.09	0		-5.6	-6.83	-5.93	-4.61	-6.54	0
253.8	-5.72	-12.48	-0.62	-3.75	-3.63	0		2.42	-1.81	5.27	0.75	1.59	0		8.57	5.89	8.04	1.46	5.49	0		0.47	-1.31	4.45	3.64	1.02	0
254.7	-3.88	-8.84	-5.29	-3.77	-3.41	0		0.94	-4.32	-2.24	-1.93	-0.49	0		2.41	-0.84	-0.01	-2.24	1.07	0		-3.72	-7.19	-2.33	-1.7	-2.3	0
255.6	-3.94	-13.3	-4.3	-3.89	-1.18	0		-0.4	-3.38	-1.62	-0.52	0.68	0		3.1	4.93	1.44	-1.35	4.45	0		-2.72	-5.06	-2.12	-2.93	-2.73	0
256.5	-3.71	-12.47	-3.53	-3.16	-1.88	0		-3.06	-7.46	1.19	-3.74	-0.44	0		-2.31	-3.52	-0.72	-5.56	-3.66	0		-5.02	-9.08	-4.03	-4.99	-6.15	0
257.4	-1.1	-8.95	-0.9	-4.1	-2.49	0		1.52	-3.09	-0.17	-2.67	1.1	0		4.87	3.26	1.85	-1.06	2.29	0		-3.41	-3.61	-2.13	-1.63	-2.03	0
258.3	-3.48	-11.78	-2.26	-4.13	-2.11	0		-0.83	-3.33	1.93	-0.42	-0.24	0		0.68	3.9	0.64	-2.84	1.75	0		-6.33	-6.34	-4.02	-1.87	-2.46	0
259.2	-0.29	-9.73	-1.88	-6.7	-2.62	0		1.86	-2.78	-2.33	-5.31	-1.45	0		2.95	2.83	1	-4.38	1.33	0		-4.12	-5.06	-1.22	-2.7	0.61	0
260.1	-2.18	-13.27	-3.36	-7.2	-1.62	0		1.02	-7.22	-1.81	-3.56	-0.38	0		0.21	-2.36	0.17	-6.55	-0.65	0		-6.43	-9	-2.41	-4.16	-4.69	0
261	-2.25	-13.65	-4.48	-4.71	-3.96	0		0.77	-3.05	-3.92	-4.27	-2.8	0		4.08	1.4	-0.9	-7.12	-3.23	0		-5.76	-4.76	-1.12	-4.27	-5.46	0
261.9	-4.58	-14.73	-5.04	-3.95	-3.59	0		-0.21	-3.92	0.27	-2.63	3.01	0		0.65	-0.33	1.01	-4.18	-2.4	0		-4.94	-6.32	-0.78	-2.61	-3.87	0
262.8	-1.03	-7.01	-0.11	-3.29	-0.28	0		-0.16	-1.74	0.85	-2.69	2.31	0		2.32	-0.7	-1.13	-4.44	-0.24	0		-4.69	-4.83	-1.72	-0.73	-0.79	0
263.7	-2.72	-9.42	-3.66	-5.36	-0.05	0		4.14	-0.94	2.17	-0.52	4.33	0		5.11	4.57	2.41	-1.48	5	0		-2.38	-6.45	-1.4	-2.67	-3.18	0
264.6	-5.85	-15.56	-7.1	-7.03	-3.18	0		-0.79	-6.63	-2.04	-4.65	-0.02	0		-0.37	-1.14	-2.35	-5.93	-1.53	0		-5.11	-7.17	-1.57	-3.01	-3.72	0
265.5	-1.11	-13.44	-1.65	-3.25	-1.81	0		2.18	-1.9	1.42	-0.07	2.03	0		2.72	3.19	2.02	0.08	2.21	0		-6.94	-4.93	0.31	-2.42	-4.27	0
266.4	-3.22	-10.51	-4.17	-7.29	-5.35	0		-1.04	-4.92	-3.67	-3.24	0.38	0		-1.08	-0.74	-0.09	-5.08	-1.39	0		-6.81	-5.07	-4.07	-1.73	-4.08	0
267.3	-6.92	-14.91	-5.5	-6.04	-5.17	0		-1.94	-6.09	-2.91	-2.69	-1.6	0		1.76	3.01	0.75	-2.75	2.07	0		-2.85	-1.85	-1.73	-0.48	-0.66	0
268.2	-3.89	-12.41	-2.6	-6.48	-4.24	0		-1.09	-4.72	-0.19	-6.6	-2.37	0		1.83	-0.59	0.05	-5.98	-0.35	0		-5.45	-8.92	-6.88	-3.95	-2.9	0
269.1	-5.9	-13.7	-4.54	-9.03	-4.22	0		-1	-5.72	-2.6	-5.86	-1.12	0		0.34	1.08	-0.34	-1.96	-1.42	0		-4.14	-4.96	1.16	-1.66	-0.67	0
270	-1.39	-9.99	-2.19	-1.73	-0.45	0		1.61	-2.98	0.95	-0.33	0.17	0		4.04	2.34	1.3	-3.7	2.4	0		-5.47	-4.81	1.2	-3.49	-1.39	0
270.9	-4.19	-11.91	-4.24	-4.48	-9.64	0		-3.18	-6.8	-2.72	-2.56	-2.57	0		1.59	1.92	0.04	-4.69	2.11	0		-3.72	-2.97	-1.1	-3.54	-1.56	0
271.8	-2.19	-8.41	-3.12	-3.51	-2.46	0		-0.86	-6.66	-2.47	-2.92	-3.87	0		4.8	3.96	3.72	-1.37	1.71	0		-0.74	-3.41	0.14	-2.33	-1.04	0
272.7	-5.98	-12.41	-6.27	-4.35	-3.41	0		-2.53	-4.14	1.13	-2.37	-0.26	0		1.29	5.18	4.91	-2.32	4.12	0		-1	-4.9	-0.72	-1	0.34	0
273.6	-3.95	-14.22	-2.5	-5.78	-3.99	0		0.83	-3.82	3.28	-0.62	1.56	0		-0.9	-2.27	-0.48	-4.9	-0.37	0		-6.23	-6.66	-2.32	-4.08	-3.73	0
274.5	-5.83	-13.18	-4.5	-5.85	-1.38	0		-1.18	-4.36	-2.7	-5.61	1.24	0		1.35	3.73	-1.31	-5.74	1.91	0		-5.86	-3.43	-1.46	-3.25	-2.04	0
275.4	-4.19	-11.55	-1.54	-5.17	0.5	0		-0.56	-2.63	0.64	-1.97	0.19	0		3	2.68	1.61	-0.4	1.28	0		-3.45	-5.74	-3.07	-1.14	-2.09	0
276.3	-3.29	-11.18	-0.79	-3.58	-1.74	0		2.55	-3.1	1.62	-2.75	-0.06	0		-0.7	-0.33	-0.51	-5.03	0.91	0		-3.83	-4.97	-2.25	-2.52	-1.36	0
277.2	-1.96	-10.44	-2.95	-3.26	1.05	0		-1.63	-6.82	-2.68	-5.12	-2.04	0		1.84	-0.86	0.73	-6.61	0.85	0		-5.54	-8.81	-3.26	-3.33	-3.14	0
278.1	-3.35	-13.1	-4.46	-5.75	-5.55	0		-2.9	-7.98	-2.96	-5.86	-2.67	0		1.86	0.71	-1.2	-6.73	-0.11	0		-2.64	-3.58	1.31	-3.32	-0.88	0
279	-7.51	-12.91	-4.26	-7.17	-3.75	0		-4.07	-8.54	-4.58	-6.37	-3.89	0		-0.36	2.38	-0.13	-4.02	0.76	0		-6.85	-6.82	-4.91	-3.01	-3.36	0
279.9	-5.22	-11.1	-7.22	-4.82	-7.54	0		-3.14	-4.35	-4.59	-5.81	-5.73	0		1.33	1.04	0.63	-3.25	-1.17	0		-8.07	-5.44	-4.79	-5.68	-2.59	0
280.8	-2.96	-12.75	-5.13	-6.27	-1.27	0		1.84	-4.71	1.71	-1.97	1.66	0		3.84	3.69	1.67	-2.71	1.78	0		-2.44	-2.51	-1.49	-1.74	-3.97	0
281.7	-6.49	-15.16	-2.23	-7.25	-3.77	0		-1.36	-5.94	-0.99	-3.37	-0.75	0		3.73	5.37	2.82	-4.18	4.61	0		-4.48	-2.54	-0.89	-3.36	0.45	0
282.6	-2.87	-12.96	-6.54	-5.84	-2.69	0		1.07	-6.6	-2.51	-2.09	0.39	0		5.31	3.03	3.31	-1.41	6.39	0		-2.85	-4.01	-2.24	-3.96	-1.35	0
283.5	-1.21	-9.2	-2.31	-1.84	-3.5	0		1.5	-3.2	-0.94	-1.13	-4.4	0		3.12	1.18	-0.78	-4.4	-2.51	0		-2.24	-6.6	0.21	-3.18	-3.36	0
284.4	-3.99	-12.73	-3.82	-6.84	-3.7	0		0.46	-3.3	-0.37	-1.76	-0.33	0		4.78	2.74	3.13	-2.74	-0.67	0		-1.01	-4.71	2.08	0.78	-1.54	0
285.3	-2.13	-11.8	-2.94	-7.47	-1.61	0		2.15	-4.36	-0.03	-4.33	1.07	0		0.7	0.08	-1.79	-5.95	1.89	0		-4.42	-7.67	-1.69	-4.57	-1.03	0
286.2	-4.64	-11.72	-3.17	-4.11	-0.82	0		2.21	-3.55	0.32	-3.02	1.34	0		1.9	1.61	0.77	-6.81	0.78	0		-7.53	-4.86	-3.48	-6.7	-2.87	0
287.1	-2.27	-9.56	-3.67	-5.01	-2.81	0		2.6	-2.73	2.29	-1	1.41	0		0.35	2.08	3	-5.09	0.44	0		-8.42	-6.79	-3.9	-5.64	-3.51	0
288	-3.14	-12.5	-3.82	-4.28	-2.8	0		-1.25	-4.43	-1.03	-2.36	-1.6	0		1.94	-0.83	-0.37	-5.28	-1.8	0		-4.46	-7.57	-2.67	-2.07	-5.48	0
288.9	-2.64	-9.46	-0.52	-4.33	-3.25	0		-1.06	-1.95	-0.83	-2.78	-0.99	0		1.97	0.75	1.32	-5.59	0.26	0		-4.38	-6.09	-2.41	-4.53	-2.12	0
289.8	-0.66	-11.61	-3.24	-5.22	0.13	0		-1.05	-4.95	-2.46	-1.22	1.14	0		3.2	0.39	0.27	-4.49	1.02	0		-6.94	-9.19	-3.39	-6.43	-6.73	0
290.7	-4.13	-13.41	-3.97	-5.13	0.96	0		-1.7	-5.48	-1.45	-6.05	0.87	0		0.99	2.54	1.28	-7.24	0.95	0		-5.75	-5.89	-2.13	-4.34	-0.83	0
291.6	-4.09	-13.46	-3.18	-5.57	-3.41	0		-2.18	-4.83	-1.12	-1.82	-2	0		2.05	0.91	1.08	-3.9	-0.83	0		-5.57	-4.04	-1.42	-3.39	-3.37	0
292.5	-4.25	-12.63	-4.12	-6.37	-2.27	0		0.03	-4.55	-1.67	-6.03	-0.91	0		-0.57	1.3	-0.11	-7.58	0.52	0		-7.21	-4.97	-1.5	-4.14	-3	0
293.4	-6.47	-14.59	-4.02	-6.72	-7.63	0		-1.8	-8.01	-2.52	-1.62	-3.39	0		1.64	-0.01	-0.14	-3.8	-0.37	0		-4.67	-5.6	-2.11	-0.97	-0.69	0
294.3	-5.98	-13.19	-6.44	-7.09	-2.36	0		-1.24	-2.84	0.19	-3.76	1.42	0		1.84	3.53	2.58	-2.32	3.44	0		-3.97	-3.4	-0.5	-4.81	-1.19	0
295.2	-3.45	-15.28	-0.05	-5.69	-3.96	0		0.42	-3.32	2.08	-3.89	0.95	0		5.88	4.32	4.26	-2.79	2.5	0		-2.6	-3.21	2.26	-2.59	-1.3	0
296.1	-2.71	-10.4	-3.22	-1.06	-1.89	0		-2.15	-4.08	0.43	-0.33	-1.26	0		-1.3	1.44	-0.87	-4.75	-2.03	0		-7.58	-4.7	-2.12	-2.26	-3.46	0
297	-9.16	-15.7	-8.25	-8.53	-5.31	0		-3.35	-7.41	-4.39	-3.22	-3.56	0		2.55	1.44	-1.12	-4.36	3.09	0		-2.85	-5.42	-3.03	-2.8	-0.52	0
297.9	-5.98	-12.62	-5.26	-6.94	-5.11	0		0.76	-3.12	0.89	-2.23	1.21	0		4.53	3.24	3.42	-4.32	3.23	0		-6.19	-7.38	-4.09	-4.01	-2.65	0
298.8	-1.67	-11.84	-2.76	-4.52	-2.4	0		0.46	-1.78	-1.24	-3.27	0.12	0		5.57	3.15	1.26	0.41	2.41	0		-4.51	-4.77	0.13	-2.17	-2.5	0
299.7	-3.86	-9.24	-1.64	-4.05	-2.17	0		-2.75	-4.84	-1.08	-3.46	-0.08	0		-0.79	-1.8	-3.27	-7.68	-0.7	0		-6.84	-6.85	-4.96	-5.97	-6.44	0
300.6	-2.96	-13.47	-1.93	-4.2	-0.79	0		-1.24	-6.17	-2.35	-2.07	-1.22	0		1.12	-1.13	-1.62	-2.87	-0.41	0		-4.64	-3.12	-2.42	-1.9	-0.97	0
301.5	-4.87	-16.39	-4.37	-5.32	-2.58	0		-1.09	-6.42	-0.06	-2.56	0.6	0		4.01	4.04	2.96	-0.89	1.47	0		-4.43	-8.7	-4.54	-5.99	-6.9	0
302.4	-3.02	-14.28	-4.62	-7.92	-4.83	0		0.07	-3.44	-0.88	-6.06	-2.04	0		4.99	6.42	1.42	-3.47	1.13	0		-5.79	-5.61	-3.08	-4.01	-2.25	0
303.3	-1.32	-8.06	-2.83	-3.1	1	0		0.11	-1.43	-0.06	-2.8	0.41	0		4.06	0.19	-0.04	-5.04	0.02	0		-5.03	-4.5	-2.91	-3.6	-2.88	0
304.2	-3.55	-9.65	-5.35	-8.38	0.57	0		-2.86	-2.43	-3.47	-7.87	0.35	0		-5.33	0.22	-2.45	-8.58	-1.88	0		-8.45	-9.96	-5.34	-6.43	-4.61	0
305.1	-2.99	-14.97	-2.76	-5.29	-2.96	0		1.86	-5.2	3.06	-3.56	-0.51	0		4.52	1.39	2.88	-3.73	2.57	0		-2.92	-1.49	0.54	2.37	1.48	0
306	-2.99	-12.03	-1.65	-3.41	0.74	0		-2.29	-6.82	-0.77	-5.85	-1.13	0		0.08	0.41	2.22	-7.44	-0.93	0		-3.3	-6.67	0.18	-4.51	-4.68	0
306.9	-2.47	-13.97	-2.79	-7.72	0.04	0		1.15	-5.47	-0.6	-2.69	0.72	0		4.29	3.38	1.82	-2.54	1.46	0		-6.36	-5.12	-2.57	-3.16	-2.74	0
307.8	-3.59	-11.91	-2.3	-3.7	-0.25	0		-3.56	-6.99	-4.61	-5.49	-0.33	0		0.96	-1.49	0.8	-5.71	-0.17	0		-3.61	-7.56	-1.18	-1.56	-2.91	0
308.7	-1.43	-12.69	-2.87	-8.12	-0.48	0		-1.5	-3.76	-0.04	-6.95	0.74	0		1.92	3.91	2.01	-3.6	-0.03	0		-1.5	-4.36	-0.65	-3.05	-3.26	0
309.6	-8.73	-14.12	-1.92	-5.82	-1.76	0		-3.56	-3.73	0.13	-2.72	2.01	0		2.96	0.09	2.87	-3.05	3.83	0		-3.89	-5.43	-1.67	-3.58	-1.16	0
310.5	-2.37	-11.93	-2.87	-5.81	0.33	0		-2.39	-6.04	-1.7	-7.2	-2.57	0		0	0.21	-1.19	-5.53	-0.68	0		-8.17	-8.84	-1.55	-3.1	-2.43	0
311.4	-6.75	-13.24	-4.64	-6.86	-3.62	0		1.01	-5.73	-4.17	-6.9	-2.8	0		0.67	0.07	0.67	-7.89	-0.32	0		-6.44	-8.11	-2.7	-6.21	-5.18	0
312.3	-3.59	-14.86	-3.19	-6.08	-2.34	0		3.58	-3.24	1.47	-1.27	2.21	0		-1.19	1.68	0.58	-3.28	0.73	0		-4.58	-5.59	-0.93	-2.16	-1.12	0
313.2	-5.29	-11.61	-2.18	-5.78	-0.39	0		0.57	-5.61	-2.49	-4.95	1.79	0		4.5	0.63	1.11	-6.48	2.31	0		-5.73	-7.82	-4.58	-8.5	-5.41	0
314.1	-7.26	-15.96	-6.98	-8.93	-7.92	0		-3.8	-6.74	-4.75	-6.19	-5.65	0		-1.27	2.88	-0.81	-6.76	-2.01	0		-4.1	-5.69	-1.37	-4.52	-1.93	0
315	-4.2	-12.88	-2.11	-4.64	-1.27	0		-0.81	-2.93	-0.69	-1.92	-0.5	0		-1.16	-1.16	-1.18	-8.44	-3.88	0		-5.78	-5.66	-1.32	-6.48	-4.75	0
315.9	-3.99	-15.02	-5.17	-8.78	-4.98	0		-0.34	-5.93	-1.01	-5.93	-0.77	0		1.62	3.38	2.51	-7.7	1.71	0		-2.28	-2.51	-0.27	-2.51	0.61	0
316.8	-1.54	-12.62	-3.34	-3.82	-2.07	0		1.65	-4.53	0.69	-0.56	3.11	0		-0.91	1.43	1.44	-3.79	1.59	0		-5.68	-7.63	-0.8	-4.07	-4.06	0
317.7	-3.17	-15.87	-1.27	-7.95	-2.88	0		0.12	-4.7	-2.41	-4.49	0.01	0		1.14	1.47	1.92	-9.51	-0.63	0		-6.81	-6.49	-0.08	-6.07	-4.26	0
318.6	-5.59	-14.17	-2.92	-9.01	-0.98	0		-0.85	-6.79	-2.04	-5.33	-3.28	0		3.07	0.07	0.42	-5.29	-1.77	0		-6.16	-5.63	-2.87	-6.6	-5.43	0
319.5	-2.51	-8.87	-1.25	-3.18	-0.08	0		3.28	2.37	2.82	0.56	3.96	0		4.29	3.39	-0.48	-4.35	1.57	0		-3.27	-5.56	-2.99	-4.54	-3.69	0
320.4	-5.56	-18.09	-5.75	-9.08	-8	0		-5.33	-7.99	-2.94	-6.49	-6.43	0		0.63	1.58	2.62	-6.19	0.98	0		-4.45	-4.08	0.18	-4.1	-1.87	0
321.3	-3.79	-13.22	-3.84	-4.02	-3.35	0		-0.09	-3.86	0.36	-1.13	-0.99	0		1.26	0.03	0.61	-6.07	-2.69	0		-4.33	-4.59	0.33	-4.15	-2.63	0
322.2	-1.94	-14.87	-1.16	-4.6	-3.17	0		2.79	-2.29	0.37	1.47	0.67	0		0.7	2.4	1.4	-2.1	-1.42	0		-7	-6.06	-4.59	-4.35	-5.78	0
323.1	-3.9	-12.18	-3.49	-6.9	-0.57	0		-2.84	-5.27	-2.41	-6.93	-1.77	0		1.08	2.67	-0.39	-5.58	0.79	0		-5.42	-6.04	-2.88	-2.23	-3.4	0
324	-5.85	-13.64	-7.31	-3.4	-2.54	0		0.02	-5.21	-0.18	-1.46	0.09	0		4.81	-0.45	2.43	-4.81	4.42	0		-2.01	-3.95	-1.25	-4.23	-3.09	0
324.9	-5.8	-14.44	-5.35	-6.88	-1.32	0		-2.32	-4.38	-1.72	-3.27	1.22	0		0.3	1.33	0.51	-4.39	1.78	0		-5.19	-5.57	-0.83	-4.97	-4.21	0
325.8	-5.71	-12.22	-3.11	-6.46	-2.02	0		0.57	-2.47	-0.7	-2.87	0.67	0		4.09	3.45	3.42	-2.95	3.58	0		-6.05	-5.05	-0.35	-3.68	-2.14	0
326.7	-5.41	-11.61	-4.3	-7.36	-3.27	0		-5.31	-5.16	-5.18	-8.08	-2.94	0		-0.01	-1.58	-3.08	-8.23	-1.92	0		-5.43	-8.83	-3.43	-7.12	-5.84	0
327.6	-5.24	-11.17	-3.01	-8.05	-3.05	0		-3.82	-6.52	-4.04	-6.7	-0.58	0		0.86	0.77	0.59	-5.78	0.25	0		-5.17	-5.67	0.77	-2.76	-2.33	0
328.5	-4.86	-14.08	-1.22	-3.61	-3.63	0		-2.42	-5.05	-1.98	-4.51	-2.62	0		0.85	-0.69	1.79	-7.15	-0.28	0		-3.56	-6.94	-1.75	-4.26	-2.61	0
329.4	-4.42	-14.02	-3.35	-6.54	-4.34	0		2	-3.3	0.09	-4.81	-0.15	0		0.73	1.7	0.11	-4.62	-1.09	0		-5.84	-7.4	-2.76	-5	-3.62	0
330.3	-4.79	-12.22	-3.4	-5.39	-1.45	0		-2.09	-5.52	-0.66	-3.28	0.82	0		2.58	0.15	3.24	-4.71	3.14	0		-8.22	-9.77	-4.62	-5.67	-3.66	0
331.2	-4.8	-9.57	-3.34	-6.92	-2.99	0		0.29	-3.77	-1.53	-5.27	-1.96	0		0.97	0.53	-0.28	-6.02	-0.47	0		-3.26	-4.45	1.7	-2.58	-0.34	0
332.1	-3.71	-13.23	-1.31	-3.39	-2.27	0		0.4	-5.56	2.3	-4.01	0.93	0		2.24	-1.66	0.25	-2.81	-0.48	0		-7.19	-8.91	-4.37	-4.42	-3.31	0
333	-4.47	-12.79	-2.16	-6.67	-0.64	0		-1.85	-4.7	-1.99	-4.54	-3.58	0		-3.72	-1.09	-1.59	-4.23	-2.43	0		-7.13	-8.38	-2.46	-5.15	-3.46	0
333.9	-2.9	-15.3	-6.85	-6.5	-4.1	0		0.07	-5.19	-4.83	-5.82	-1.42	0		2.09	0.86	-1.82	-5.92	1.46	0		-3.96	-4.47	-0.45	-2.62	-1.36	0
334.8	-1.54	-8.87	-1.47	-2.73	2.15	0		-0.22	-2.21	0.31	-0.71	1.8	0		0.8	0.8	-0.37	-4.35	0.17	0		-4.96	-5.02	-0.48	-1.61	-2.65	0
335.7	-3.49	-14.08	-4.71	-6.43	-0.33	0		-2.85	-7.53	-3.78	-6.75	-0.72	0		1.63	-1.18	-0.13	-6.34	-1.43	0		-6.48	-6.07	-2.41	-3.47	-3.83	0
336.6	-4.16	-17.48	-6.01	-7.46	-5.57	0		-2.23	-5.23	-2.43	-5.05	-1.71	0		1.65	1.67	0.31	-7.55	-1.45	0		-4.18	-5.58	-3.37	-4.39	-2.1	0
337.5	-0.49	-12.08	-2.62	-2.97	-1.21	0		-0.84	-1.87	-0.92	-0.14	0.89	0		0.13	1.85	0.79	-4.84	0.55	0		-5.69	-6.06	-3.42	-4.71	-3.47	0
338.4	-1.67	-12.6	-3.59	-8.84	-2.35	0		0.56	-4.57	0.25	-3.39	-0.94	0		1.22	1.53	0.01	-6.34	-0.26	0		-3.94	-5.34	-0.68	-6.22	-5.08	0
339.3	-4.5	-11.45	-4.06	-6.95	-2.21	0		-3.54	-5.35	-0.97	-4.68	-1.02	0		3.84	4.15	4.59	-3.31	4.08	0		-6.36	-6.53	-3.36	-4.47	-1.9	0
340.2	-2.22	-11.68	-1.91	-6.48	-0.34	0		-2.05	-3.11	0.1	-1.97	0.88	0		3.04	2.91	2.67	-4.26	2.7	0		-3.65	-4.83	0.85	-4.71	-1.69	0
341.1	-3.19	-15.2	-3.53	-6.66	-2.94	0		-0.34	-7.23	-1.88	-3.92	-0.81	0		5.13	5.23	3.53	-1.54	2.91	0		-3.12	-4.02	-0.05	-1.26	-4.86	0
342	-1.05	-10.78	-0.82	-3.11	-0.77	0		2.77	-2.08	-1.13	-3.13	0.85	0		3.38	0.66	2.07	-4.03	0.22	0		-6.48	-6.89	-4.1	-3.44	-2.62	0
342.9	-7.01	-16.28	-8	-10.28	-4.35	0		-4.42	-6.34	-4.05	-7.58	-1.37	0		-1.31	0.82	0.38	-4.65	4.64	0		-2.26	-7.43	-0.92	-3.44	0.44	0
343.8	-2.51	-11.23	-2.82	-6.37	-0.98	0		3.68	-1.44	1.19	-0.33	1.79	0		2.33	3.32	1.98	-5.2	-0.05	0		-3.29	-4.06	-0.78	-4.22	-3.11	0
344.7	-1.89	-11.3	-2.67	-8.41	-3.15	0		1.55	-3.27	-0.7	-5.36	-0.35	0		1.53	-1.11	-0.01	-6.21	-0.16	0		-4.64	-5.1	-0.44	-1.47	-1.22	0
345.6	-5.6	-13.62	-5.47	-6.59	-5.85	0		-4.52	-6.11	-1.83	-9.14	-1.46	0		1.98	2.65	3.95	-4.28	1.6	0		-7.14	-6.06	-1.75	-2.15	-4.66	0
346.5	-3.04	-11.28	-3.78	-5.91	-1.76	0		-3.4	-6.83	0.59	-3.86	-0.08	0		3.12	2.37	3.54	-2.88	4.63	0		-4.81	-4.14	-2.71	-1.25	-0.82	0
347.4	-0.33	-11.38	-0.27	-4.62	-1.93	0		-0.15	-3.66	-2.45	-3.72	-2.81	0		0.64	1.15	-0.88	-5.18	-0.48	0		-4.55	-6.57	-2.45	-2.52	-4.05	0
348.3	-2.25	-12.88	-3.32	-6.66	-2.39	0		-0.63	-3.17	-2.34	-2.92	-0.9	0		-1.33	0.47	1.82	-5.69	-0.19	0		-7.52	-6	-3.38	-5.19	-4.02	0
349.2	-4.88	-16.08	-3.05	-7.99	-2.9	0		-0.6	-4.7	1.46	-2.07	0.15	0		1.11	0.94	-0.65	-6.84	0.45	0		-7.49	-6.1	-4.42	-7.09	-3.96	0
350.1	-4.95	-13.49	-3.56	-7.68	-3	0		-0.94	-3.09	-4.1	-4.82	-5.12	0		2.84	1.76	3.32	-3.22	2.99	0		-3.88	-6.39	0.32	-5.33	0.53	0
351	-1.74	-12.3	-0.29	-4.53	-1.78	0		1.26	-4.65	1.91	-3.41	2.65	0		1.34	-0.63	0.11	-6.8	-0.2	0		-7.63	-7.32	-2.93	-4.22	-4.15	0
351.9	-2.23	-10.9	0.5	-4.98	-0.83	0		-1.38	-4.07	0.41	-3.74	0.02	0		-0.6	2	1.77	-3.78	-0.74	0		-4.21	-1.86	0.65	-1.93	-2.39	0
352.8	-4.57	-10.56	-2.2	-7.04	-3.21	0		-1.34	-4.18	-1.37	-3.87	-0.18	0		2.11	0.96	-0.69	-5.3	1.06	0		-7.64	-4.85	-3.26	-7.26	-1.5	0
353.7	-3.51	-14.68	-5.51	-5.12	-3.35	0		-2.27	-4.1	-3.21	-3.61	0.62	0		0.5	0.24	-0.5	-6.03	-2.47	0		-6.34	-6.17	-3.55	-5.4	-5.5	0
354.6	-6.13	-14.67	-6.1	-5.39	-4.19	0		-3.9	-5.95	-3.31	-5.98	-2.78	0		-1.22	-0.08	-1.81	-9.34	-1.8	0		-5.5	-5.73	-4.29	-3.7	-4.04	0
355.5	-3.03	-9.59	-2.62	-6.04	-2.21	0		0.2	-6.48	0.46	-4.49	0.05	0		1.12	2.82	1.72	-5.04	4.48	0		-5.86	-3.59	-1.26	-1.19	-1.45	0
356.4	-4.12	-12.88	-5.35	-9.5	-0.09	0		-3.97	-7.19	-3.29	-5.75	-0.44	0		-1.2	2.27	4.14	-4.51	2.97	0		-3.58	-2.65	1.36	-1.45	-0.2	0
357.3	-3.66	-12.24	-4.71	-6.01	-4.99	0		-0.97	-2.88	-2.16	-6.23	-1.34	0		3.02	2.61	2.91	-4.24	2.69	0		-4.66	-6.95	-2.11	-1.92	-3.42	0
358.2	-4.77	-15.78	-5.76	-9.14	-6.02	0		-1.45	-5.32	-0.94	-6.77	-1.32	0		3.08	3.86	0.82	-5.19	2.26	0		-4.76	-5.32	-3.41	-3.72	-2.95	0
359.1	-2.22	-11.14	-2.58	-4.35	0.81	0		1.61	-4.63	0.18	-6.02	0.27	0		2.13	0.39	1.46	-6.87	3.16	0		-7.05	-8.27	-5.43	-5.3	-4.6	0
360	-2.53	-11.57	-5.57	-7.34	-1.74	0		2.03	-0.68	0.05	-1.38	3.17	0		1.28	2.96	1.79	1.16	4.41	0		-4.8	-4.88	-0.91	-0.29	-0.76	0
360.9	-6.09	-16.01	-3.28	-8.58	-4.84	0		-4.29	-5.33	-0.91	-6.97	-2.56	0		0.24	3	2.91	-4.48	-0.01	0		-6.14	-5.83	-1.82	-2.92	-3.91	0
361.8	-8.41	-17.43	-6.07	-9.47	-3.41	0		-3.63	-9.82	-3.63	-8.07	-0.78	0		2.38	1.18	-0.14	-6.57	-2.47	0		-4.12	-4.21	-3.53	-6.32	-5.63	0
362.7	-0.51	-10.18	-3.34	-5.81	-0.63	0		1.8	-3.52	-0.39	-4.71	-0.51	0		2.31	0.58	-1.4	-6.72	3.31	0		-4.91	-6.33	-2.76	-5.49	-4.61	0
363.6	-5.94	-15.4	-4.87	-5.03	-5.82	0		-1.94	-4.71	-0.31	-2.79	-3.63	0		-0.08	0.14	1.5	-4.1	-0.43	0		-4.07	-4.83	0.85	-1.2	-0.13	0
364.5	-4.93	-16.66	-5.13	-9.2	-3.3	0		-2.47	-7.53	-3.55	-7.76	-1.64	0		1.92	0.82	2.85	-7.6	2.68	0		-6.33	-5.25	-0.24	-5.88	-3.82	0
365.4	-3.85	-15.66	-2.41	-5.4	-2.59	0		-2.11	-7.53	-1.12	-3.73	-1.05	0		4.49	2.73	1.35	-2.6	2.75	0		-2.39	-3.3	-0.41	1.64	-0.69	0
366.3	-7.13	-14.73	-4.66	-9.44	-5.87	0		-1.46	-3.09	0.81	-7.46	-1.34	0		2.66	4.69	4.65	-7.23	3.06	0		-6	-7.22	-3.46	-5.46	-0.79	0
367.2	-3.71	-12.61	-4.29	-5.47	-0.94	0		-0.78	-3.78	-0.68	-2.61	0.6	0		-1.44	-0.43	0.23	-4.5	-0.78	0		-7.02	-8.48	-2.37	-5.28	-5.49	0
368.1	-6.3	-15.37	-6.81	-10.38	-3.74	0		-1.2	-6.1	-0.49	-9.29	-2.43	0		1.76	0.16	2.71	-8.25	0.79	0		-3.74	-6.55	-1.92	-0.58	-0.97	0
369	-0.78	-10.35	-2.95	-5.06	0.53	0		1.6	-3.98	-0.01	-4.38	-1.66	0		3.13	0.97	3.03	-5.09	1.47	0		-4.92	-5.06	-1.55	-5.61	-5.33	0
369.9	-3.27	-13.09	-3	-4.74	-1.13	0		-2.5	-3.03	-2.21	-3.88	2.19	0		1.84	1.41	1.48	-3.4	3.74	0		-6.8	-6.29	-1.89	-4.42	-2.94	0
370.8	-2.06	-13.39	-2.19	-5.38	0.14	0		-0.4	-3.9	-0.03	-2.96	1.57	0		2.7	-0.15	4.94	-4.7	2.56	0		-4.47	-5.01	-1.31	-2.53	-2.8	0
371.7	-3.61	-14.98	-4.57	-8.25	-3.4	0		-2.34	-7.04	-4.12	-8.73	-1.44	0		2.38	-0.4	-1.68	-6.09	0.33	0		-5.08	-7.76	-2.03	-6.26	-3.8	0
372.6	-5.26	-14.81	-2.73	-8.6	-3.42	0		-0.65	-5.66	-3.27	-5.5	-3.15	0		1.75	-2.52	-1.15	-5.73	0.75	0		-2.38	-4.45	0.64	-2.59	-0.74	0
373.5	-5.71	-15.73	-7.96	-10.02	-5.45	0		-1.25	-5.11	-1.72	-7.02	-1.6	0		-1.23	-1.1	0.24	-8.9	-1.76	0		-4.82	-6.47	-0.22	-3.78	-3.01	0
374.4	-1.39	-14.46	-4.3	-8.91	-3.28	0		-1.22	-5.59	-3.85	-5.7	0.07	0		2.36	2.67	0.57	-5.59	3.82	0		-2.98	-4.37	-0.19	-3.48	-2.98	0
375.3	-5.09	-13.98	-3.12	-5.88	-0.6	0		-1.24	-1.31	1.41	-2.96	2.22	0		-1.84	0.29	0.56	-4.93	2.21	0		-5.87	-3.85	-0.8	-2.86	-2	0
