# Supplementary material for: Simvastatin Sodium Salt and Fluvastatin Interact with Human Gap Junction Gamma-3 Protein
Source: PLoS One. 2016 Feb 10;11(2):e0148266. doi: 10.1371/journal.pone.0148266 (PMC4749215; doi:10.1371/journal.pone.0148266)
Supplement: S9 Dataset — (ZIP) [file pone.0148266.s010.zip › S9_Dataset/arachidonyl ethanolamide_2.xlsx]

## Sheet: arachidonyl ethanolamide
L1A1()_X	L1A1()_Y	L1A2()_X	L1A2()_Y	L1A3()_X	L1A3()_Y	L1A4()_X	L1A4()_Y	L1A5()_X	L1A5()_Y	L1A6()_X	L1A6()_Y	L2A1()_X	L2A1()_Y	L2A2()_X	L2A2()_Y	L2A3()_X	L2A3()_Y	L2A4()_X	L2A4()_Y	L2A5()_X	L2A5()_Y	L2A6()_X	L2A6()_Y	L3A1()_X	L3A1()_Y	L3A2()_X	L3A2()_Y	L3A3()_X	L3A3()_Y	L3A4()_X	L3A4()_Y	L3A5()_X	L3A5()_Y	L3A6()_X	L3A6()_Y	L4A1()_X	L4A1()_Y	L4A2()_X	L4A2()_Y	L4A3()_X	L4A3()_Y	L4A4()_X	L4A4()_Y	L4A5()_X	L4A5()_Y	L4A6()_X	L4A6()_Y	L5A1()_X	L5A1()_Y
-241.2	-3.02	-241.2	8.27	-241.2	-3.67	-241.2	-1.27	-241.2	-4.19	-241.2	-5.14	-241.2	-2.22	-241.2	2.3	-241.2	-5.63	-241.2	-1.24	-241.2	-4.73	-241.2	-3.43	-241.2	1.54	-241.2	4.79	-241.2	0.82	-241.2	6.12	-241.2	0.25	-241.2	-1.2	-241.2	-1.66	-241.2	2.88	-241.2	-2.58	-241.2	0.04	-241.2	-0.05	-241.2	-3.94	-241.2	-1.28
-240.3	-0.73	-240.3	7.07	-240.3	-6.38	-240.3	-1.65	-240.3	-4.86	-240.3	-4.06	-240.3	-0.66	-240.3	3.71	-240.3	-4.95	-240.3	0.95	-240.3	-3.07	-240.3	-4.79	-240.3	2.34	-240.3	4.1	-240.3	1.68	-240.3	7.61	-240.3	2.54	-240.3	1.98	-240.3	-0.83	-240.3	2.01	-240.3	-2.25	-240.3	-0.5	-240.3	0.02	-240.3	-1.86	-240.3	-0.89
-239.4	-3.28	-239.4	7.51	-239.4	-6.47	-239.4	-0.4	-239.4	-4.93	-239.4	-2.81	-239.4	1.52	-239.4	2.38	-239.4	-4.3	-239.4	0.32	-239.4	-1.88	-239.4	-5.46	-239.4	4.05	-239.4	5.03	-239.4	-1.27	-239.4	6.33	-239.4	1.32	-239.4	0.06	-239.4	0.32	-239.4	3.5	-239.4	-5.36	-239.4	-3.09	-239.4	-2.22	-239.4	-1.67	-239.4	1.98
-238.5	-1.24	-238.5	7.18	-238.5	-3.41	-238.5	1.66	-238.5	-4.13	-238.5	-2.8	-238.5	-2.18	-238.5	2.42	-238.5	-5.85	-238.5	4.67	-238.5	-2.6	-238.5	-3.3	-238.5	-1.01	-238.5	3.89	-238.5	-2.29	-238.5	9.61	-238.5	2.89	-238.5	0.56	-238.5	-4.44	-238.5	2.42	-238.5	-4.29	-238.5	-0.64	-238.5	-1.04	-238.5	-1.34	-238.5	-2.65
-237.6	-3.91	-237.6	8.41	-237.6	-4.16	-237.6	-1.79	-237.6	-5.06	-237.6	-4.55	-237.6	-0.58	-237.6	1.86	-237.6	-4.39	-237.6	-1.24	-237.6	-1.52	-237.6	-2.5	-237.6	2.35	-237.6	1.59	-237.6	-1.17	-237.6	5.44	-237.6	0.55	-237.6	1.75	-237.6	0.36	-237.6	1.7	-237.6	-6.71	-237.6	-1.32	-237.6	-2.17	-237.6	-2.46	-237.6	0.05
-236.7	-3.28	-236.7	7.24	-236.7	-2.44	-236.7	0.2	-236.7	-5.2	-236.7	-3.93	-236.7	-3.19	-236.7	2.89	-236.7	-5.17	-236.7	1.04	-236.7	-3.86	-236.7	-2.6	-236.7	0.83	-236.7	5.48	-236.7	-0.52	-236.7	7.22	-236.7	0.27	-236.7	1.43	-236.7	-1.79	-236.7	2.87	-236.7	-2.45	-236.7	-0.45	-236.7	-3.09	-236.7	-0.53	-236.7	-0.68
-235.8	-3.1	-235.8	8.23	-235.8	-2.81	-235.8	-0.91	-235.8	-7.23	-235.8	-3.36	-235.8	-1.29	-235.8	5.33	-235.8	-3.59	-235.8	-0.41	-235.8	-4.53	-235.8	-3.73	-235.8	3.26	-235.8	4.04	-235.8	1.22	-235.8	6.75	-235.8	2.31	-235.8	-0.79	-235.8	-0.96	-235.8	2.01	-235.8	-3.93	-235.8	-1.59	-235.8	1.15	-235.8	-0.81	-235.8	-0.05
-234.9	-2.48	-234.9	10.19	-234.9	-4.85	-234.9	-0.59	-234.9	-6.43	-234.9	-5.33	-234.9	-1.01	-234.9	5.59	-234.9	-3.49	-234.9	-0.22	-234.9	-4.75	-234.9	-2.01	-234.9	2.81	-234.9	3.37	-234.9	-0.68	-234.9	2.88	-234.9	0.19	-234.9	-0.88	-234.9	-0.55	-234.9	1.49	-234.9	-3.67	-234.9	-0.27	-234.9	0.26	-234.9	-1.52	-234.9	0.85
-234	-1.38	-234	8.79	-234	-3.14	-234	-3.22	-234	-3.29	-234	-2.96	-234	-2.48	-234	4.11	-234	-4.04	-234	-0.93	-234	-2.42	-234	-3.74	-234	2.04	-234	2.65	-234	0.89	-234	6.45	-234	0.14	-234	-1.54	-234	-0.67	-234	2.11	-234	-5	-234	-2.29	-234	-0.13	-234	-1.07	-234	-3.02
-233.1	-0.74	-233.1	6.18	-233.1	-5.51	-233.1	-0.44	-233.1	-1.76	-233.1	-3.25	-233.1	-2.64	-233.1	1.82	-233.1	-5.72	-233.1	-0.44	-233.1	1.94	-233.1	-2	-233.1	0.57	-233.1	3.24	-233.1	-0.3	-233.1	6.51	-233.1	3.11	-233.1	1.88	-233.1	-0.39	-233.1	2.48	-233.1	-3.65	-233.1	-0.41	-233.1	-0.43	-233.1	-2.44	-233.1	-0.2
-232.2	-4.3	-232.2	7.37	-232.2	-3.45	-232.2	0	-232.2	-5.49	-232.2	-4.22	-232.2	-0.75	-232.2	3.95	-232.2	-1.9	-232.2	0.61	-232.2	-2.87	-232.2	-3.04	-232.2	1.86	-232.2	3.74	-232.2	0.71	-232.2	5.91	-232.2	1.74	-232.2	1.33	-232.2	-3.03	-232.2	2.2	-232.2	-4.34	-232.2	0.5	-232.2	-2	-232.2	-2.74	-232.2	-0.35
-231.3	-3.61	-231.3	7.54	-231.3	-4.95	-231.3	2.89	-231.3	-3.62	-231.3	-3.96	-231.3	-2.56	-231.3	5.69	-231.3	-3.25	-231.3	1.12	-231.3	-2.43	-231.3	-3.86	-231.3	1.5	-231.3	3.23	-231.3	0.38	-231.3	6.62	-231.3	0.43	-231.3	-0.43	-231.3	-1.99	-231.3	2.01	-231.3	-3.98	-231.3	-1.85	-231.3	-2.75	-231.3	-1.43	-231.3	0.7
-230.4	-0.6	-230.4	9.09	-230.4	-4.22	-230.4	-2.95	-230.4	-4.1	-230.4	-2.37	-230.4	-1.97	-230.4	5.46	-230.4	-3.72	-230.4	-1.52	-230.4	-1.23	-230.4	-1.61	-230.4	0.8	-230.4	5.81	-230.4	-0.15	-230.4	6.64	-230.4	2.27	-230.4	0.36	-230.4	-2.77	-230.4	3.11	-230.4	-3.02	-230.4	-1.5	-230.4	-3.05	-230.4	-1.44	-230.4	-0.92
-229.5	-1.14	-229.5	6.67	-229.5	-3.67	-229.5	-0.59	-229.5	-4.18	-229.5	-5.52	-229.5	-2.94	-229.5	0.64	-229.5	-4.24	-229.5	-0.27	-229.5	-1.53	-229.5	-4.59	-229.5	0.37	-229.5	2.16	-229.5	1.77	-229.5	7.54	-229.5	-0.16	-229.5	0.59	-229.5	-0.53	-229.5	0.93	-229.5	-1.78	-229.5	-1.71	-229.5	-1.72	-229.5	-3.17	-229.5	0.25
-228.6	-3.32	-228.6	7.88	-228.6	-4.07	-228.6	-1.45	-228.6	-7.13	-228.6	-3.18	-228.6	-1.07	-228.6	2.35	-228.6	-5.13	-228.6	-0.51	-228.6	-2.94	-228.6	-2	-228.6	2.49	-228.6	1.67	-228.6	-0.97	-228.6	5.26	-228.6	0.5	-228.6	0.6	-228.6	-2.96	-228.6	0.33	-228.6	-3.63	-228.6	-2.35	-228.6	-2.92	-228.6	-3.92	-228.6	-1.48
-227.7	-3.07	-227.7	6.38	-227.7	-3.05	-227.7	-4.09	-227.7	-2.06	-227.7	-2.66	-227.7	-0.83	-227.7	4.74	-227.7	-4.2	-227.7	-2.22	-227.7	-0.57	-227.7	-2.84	-227.7	1.02	-227.7	2.87	-227.7	-1.46	-227.7	6.75	-227.7	1.3	-227.7	1.11	-227.7	-1.63	-227.7	0.02	-227.7	-7.62	-227.7	-0.43	-227.7	0.67	-227.7	1.21	-227.7	-0.26
-226.8	-4.56	-226.8	7.99	-226.8	-1.01	-226.8	-1.46	-226.8	-2.78	-226.8	-1.91	-226.8	-1.39	-226.8	4.02	-226.8	-2.97	-226.8	0.59	-226.8	-1.3	-226.8	-1.76	-226.8	1.84	-226.8	2.96	-226.8	1.18	-226.8	6.91	-226.8	1.65	-226.8	0.65	-226.8	-4.36	-226.8	2.07	-226.8	-3.98	-226.8	0.01	-226.8	-0.25	-226.8	-0.27	-226.8	-1.01
-225.9	-1.27	-225.9	8.03	-225.9	-3.13	-225.9	1.03	-225.9	-6.34	-225.9	-0.17	-225.9	-0.7	-225.9	4.74	-225.9	-4.35	-225.9	0.94	-225.9	-1.71	-225.9	-4.63	-225.9	2.87	-225.9	2.97	-225.9	-1.78	-225.9	6.15	-225.9	1.33	-225.9	-1.58	-225.9	1.62	-225.9	1.81	-225.9	-5.92	-225.9	-0.86	-225.9	-2.06	-225.9	-3.05	-225.9	1.07
-225	-3.34	-225	8.53	-225	-0.82	-225	-2.55	-225	-5.1	-225	-0.64	-225	-0.97	-225	5.86	-225	-4.04	-225	-0.02	-225	-4.56	-225	0.59	-225	1.51	-225	4.52	-225	0.11	-225	7.47	-225	2.98	-225	1.91	-225	-1.67	-225	0.46	-225	-4.87	-225	-0.59	-225	1.31	-225	-2.45	-225	-0.71
-224.1	-1.92	-224.1	8.27	-224.1	-3.66	-224.1	-2.15	-224.1	-2.68	-224.1	-5.29	-224.1	-1.03	-224.1	2.94	-224.1	-3.71	-224.1	0.26	-224.1	-2.25	-224.1	-4.76	-224.1	0.9	-224.1	2.94	-224.1	-1.61	-224.1	6.46	-224.1	1.52	-224.1	1.76	-224.1	-1.54	-224.1	0.45	-224.1	-3.58	-224.1	-2.35	-224.1	-2.75	-224.1	-0.18	-224.1	-0.12
-223.2	-3.15	-223.2	8.11	-223.2	-7.23	-223.2	0.03	-223.2	-4.09	-223.2	-2.18	-223.2	-2.99	-223.2	1.72	-223.2	-4.1	-223.2	-0.49	-223.2	-3.01	-223.2	-1.7	-223.2	0.53	-223.2	2.18	-223.2	0.31	-223.2	6.13	-223.2	3.48	-223.2	1.09	-223.2	-0.64	-223.2	2.93	-223.2	-3.32	-223.2	0.04	-223.2	-1.15	-223.2	-1.2	-223.2	-0.15
-222.3	-4.36	-222.3	8.47	-222.3	-2.78	-222.3	-0.96	-222.3	-5.23	-222.3	-1.42	-222.3	-0.7	-222.3	3.71	-222.3	-3.91	-222.3	0.2	-222.3	-1.15	-222.3	-2.13	-222.3	1.92	-222.3	4.17	-222.3	-0.78	-222.3	4.31	-222.3	-1.87	-222.3	0.46	-222.3	-0.33	-222.3	2.34	-222.3	-4.51	-222.3	-2.53	-222.3	-2.54	-222.3	-3.19	-222.3	1.02
-221.4	-3.56	-221.4	7.95	-221.4	-5.25	-221.4	-0.05	-221.4	-6.61	-221.4	-2.69	-221.4	1.13	-221.4	2.53	-221.4	-4.73	-221.4	-1.07	-221.4	-2.16	-221.4	-0.98	-221.4	4.75	-221.4	0.56	-221.4	0.36	-221.4	3.74	-221.4	1.69	-221.4	2.03	-221.4	-0.57	-221.4	-1.81	-221.4	-3.14	-221.4	-0.6	-221.4	-0.07	-221.4	-3.98	-221.4	2.2
-220.5	-2.68	-220.5	8	-220.5	-5.2	-220.5	-2.73	-220.5	-7.88	-220.5	-3.5	-220.5	-1.4	-220.5	3.08	-220.5	-6.77	-220.5	-0.09	-220.5	-2.96	-220.5	-5.9	-220.5	2.93	-220.5	3.2	-220.5	-0.16	-220.5	7.18	-220.5	1.53	-220.5	0.87	-220.5	-1.29	-220.5	2.81	-220.5	-4.42	-220.5	-0.41	-220.5	0.46	-220.5	-1.37	-220.5	-0.89
-219.6	-2.23	-219.6	7.26	-219.6	-1.65	-219.6	0.34	-219.6	-3.95	-219.6	-4.83	-219.6	-1.19	-219.6	2.98	-219.6	-4.75	-219.6	0.85	-219.6	-0.8	-219.6	-2.42	-219.6	3.92	-219.6	1.35	-219.6	-1.03	-219.6	4.91	-219.6	0.74	-219.6	1.9	-219.6	-1.72	-219.6	-0.67	-219.6	-5	-219.6	0.35	-219.6	-4.29	-219.6	-2.19	-219.6	0.77
-218.7	-1.71	-218.7	8.74	-218.7	-4.24	-218.7	-0.54	-218.7	-1.43	-218.7	-1.54	-218.7	-1.11	-218.7	5	-218.7	-4.81	-218.7	2.76	-218.7	-1.92	-218.7	-1.28	-218.7	4.39	-218.7	5.01	-218.7	-0.65	-218.7	7.62	-218.7	2.47	-218.7	-0.71	-218.7	0.55	-218.7	3.13	-218.7	-3.1	-218.7	-0.34	-218.7	-0.24	-218.7	1.11	-218.7	0.72
-217.8	-1.84	-217.8	7.45	-217.8	-2.1	-217.8	-1.43	-217.8	-3.34	-217.8	-4.18	-217.8	-0.6	-217.8	3.51	-217.8	-3.36	-217.8	-1.21	-217.8	0.65	-217.8	-2.56	-217.8	4.93	-217.8	3.61	-217.8	0.77	-217.8	4.94	-217.8	4.24	-217.8	1.04	-217.8	2.44	-217.8	0.76	-217.8	-3.22	-217.8	2.58	-217.8	0.21	-217.8	-0.76	-217.8	-0.61
-216.9	0.18	-216.9	6.7	-216.9	-0.26	-216.9	0.81	-216.9	-4.01	-216.9	-3.74	-216.9	-0.14	-216.9	0.84	-216.9	-2.15	-216.9	2.32	-216.9	-2.65	-216.9	-4.86	-216.9	4.06	-216.9	1.8	-216.9	-0.56	-216.9	6.61	-216.9	2.78	-216.9	0.24	-216.9	1.16	-216.9	2.37	-216.9	-4.22	-216.9	0.07	-216.9	-0.58	-216.9	-2.87	-216.9	2.96
-216	-1.22	-216	9	-216	-3.05	-216	0.86	-216	-3.74	-216	-3	-216	-0.53	-216	2.84	-216	-5.55	-216	-0.17	-216	-0.39	-216	-3.17	-216	1.46	-216	3.51	-216	-3.7	-216	3.74	-216	3.73	-216	0.54	-216	-1.93	-216	1.28	-216	-1.91	-216	-0.97	-216	-0.72	-216	-0.84	-216	-3.01
-215.1	-2.89	-215.1	7.85	-215.1	-4.67	-215.1	-1.06	-215.1	-5.99	-215.1	-2.15	-215.1	-1.45	-215.1	2.05	-215.1	-5.39	-215.1	0.37	-215.1	-1.06	-215.1	-1.6	-215.1	3.26	-215.1	3.17	-215.1	-1.81	-215.1	5.4	-215.1	1.2	-215.1	2.6	-215.1	2.62	-215.1	1.1	-215.1	-6.99	-215.1	-0.01	-215.1	-2.08	-215.1	1.6	-215.1	3.4
-214.2	-1.41	-214.2	6.26	-214.2	-2.83	-214.2	-1	-214.2	-5.99	-214.2	-4.88	-214.2	-0.23	-214.2	1.25	-214.2	-1.71	-214.2	0.27	-214.2	-3.41	-214.2	-1.38	-214.2	0.9	-214.2	2.18	-214.2	0.93	-214.2	8.3	-214.2	1.83	-214.2	0.61	-214.2	-1.14	-214.2	1.23	-214.2	-3.88	-214.2	1.68	-214.2	-1.16	-214.2	-1.71	-214.2	0.48
-213.3	-0.69	-213.3	5.43	-213.3	-3.91	-213.3	-0.35	-213.3	-7.2	-213.3	-6.67	-213.3	-1.26	-213.3	4.1	-213.3	-4.68	-213.3	-0.72	-213.3	-2.75	-213.3	-3.63	-213.3	0.92	-213.3	2.17	-213.3	-0.8	-213.3	7.28	-213.3	0.58	-213.3	1.96	-213.3	-2.1	-213.3	1.67	-213.3	-3.66	-213.3	0.8	-213.3	-2.09	-213.3	-1.15	-213.3	-0.93
-212.4	-1.59	-212.4	6.59	-212.4	-1.11	-212.4	-0.36	-212.4	-1.1	-212.4	-0.77	-212.4	-0.3	-212.4	2.96	-212.4	-1.93	-212.4	0.1	-212.4	-0.83	-212.4	-2.81	-212.4	0.41	-212.4	4.32	-212.4	0.5	-212.4	6.36	-212.4	1.41	-212.4	0.78	-212.4	-1.46	-212.4	0.55	-212.4	-2.54	-212.4	-1.39	-212.4	-4.93	-212.4	1.94	-212.4	0.31
-211.5	-2.17	-211.5	6.46	-211.5	-3.52	-211.5	-1.28	-211.5	-4.12	-211.5	-3.72	-211.5	-1.63	-211.5	2.37	-211.5	-5.15	-211.5	-1.91	-211.5	-1.63	-211.5	-5.88	-211.5	2.33	-211.5	3.81	-211.5	-1.05	-211.5	5.29	-211.5	-0.7	-211.5	-0.18	-211.5	0.54	-211.5	1.86	-211.5	-2.26	-211.5	-1.61	-211.5	-1.58	-211.5	0.1	-211.5	0.64
-210.6	-0.17	-210.6	4.4	-210.6	-4.44	-210.6	-1.76	-210.6	-3.59	-210.6	-5.46	-210.6	1.34	-210.6	3.03	-210.6	-5.17	-210.6	1.01	-210.6	-1.04	-210.6	-1.16	-210.6	2.62	-210.6	2.37	-210.6	-0.62	-210.6	5.58	-210.6	2.45	-210.6	1.16	-210.6	-4.09	-210.6	0.8	-210.6	-4.31	-210.6	-0.95	-210.6	-1.22	-210.6	-2.11	-210.6	-1.67
-209.7	-3.16	-209.7	4.83	-209.7	-3.85	-209.7	-0.75	-209.7	-3.23	-209.7	-5.11	-209.7	-1.24	-209.7	2.78	-209.7	-3.66	-209.7	-1.75	-209.7	-1.94	-209.7	-6.38	-209.7	1.31	-209.7	2.56	-209.7	0.83	-209.7	6.83	-209.7	3.15	-209.7	-1.86	-209.7	0.41	-209.7	0.69	-209.7	-2.35	-209.7	-1.66	-209.7	0.63	-209.7	-2.63	-209.7	2.94
-208.8	-1.12	-208.8	6.75	-208.8	-3.83	-208.8	2.23	-208.8	-3.53	-208.8	-5.5	-208.8	-1.83	-208.8	0.44	-208.8	-6.21	-208.8	1.88	-208.8	-2.55	-208.8	-2.78	-208.8	1.72	-208.8	1.13	-208.8	-2.2	-208.8	6.58	-208.8	0.01	-208.8	-1.33	-208.8	1.19	-208.8	0.83	-208.8	-3.94	-208.8	-1.64	-208.8	-2.27	-208.8	-1.12	-208.8	0.28
-207.9	-1.49	-207.9	6.35	-207.9	-4.09	-207.9	-2.23	-207.9	-4.3	-207.9	0.23	-207.9	0.15	-207.9	1.52	-207.9	-5.13	-207.9	1.75	-207.9	-2.49	-207.9	-1.54	-207.9	1.48	-207.9	2.74	-207.9	0.53	-207.9	7.85	-207.9	0.68	-207.9	1.05	-207.9	0.67	-207.9	2.67	-207.9	-1	-207.9	-0.52	-207.9	-0.91	-207.9	-1.57	-207.9	-0.08
-207	-2.27	-207	6.03	-207	-2.3	-207	-0.1	-207	-5.25	-207	-4.63	-207	-0.13	-207	2.53	-207	-2.59	-207	3.66	-207	-2.68	-207	-1.12	-207	1.03	-207	2.87	-207	0.27	-207	6.85	-207	2.49	-207	1.09	-207	-3.46	-207	-0.39	-207	-3.67	-207	-0.08	-207	-0.83	-207	-1.47	-207	-1.52
-206.1	-3.11	-206.1	7.72	-206.1	-3.61	-206.1	-2.14	-206.1	-1.63	-206.1	-3.03	-206.1	0.38	-206.1	3.57	-206.1	-2.97	-206.1	0.74	-206.1	0.64	-206.1	-4.74	-206.1	4.53	-206.1	0.99	-206.1	-1.55	-206.1	3.91	-206.1	2.31	-206.1	0.67	-206.1	-0.72	-206.1	-0.16	-206.1	-1.33	-206.1	-0.02	-206.1	-0.1	-206.1	0.97	-206.1	-0.31
-205.2	-2.03	-205.2	6.72	-205.2	-0.77	-205.2	0.97	-205.2	-3.32	-205.2	-1.46	-205.2	-0.27	-205.2	4.25	-205.2	-3.18	-205.2	2.02	-205.2	-4.53	-205.2	-1.03	-205.2	2.45	-205.2	4.42	-205.2	-0.21	-205.2	7.1	-205.2	-1.03	-205.2	0.46	-205.2	-0.17	-205.2	-0.14	-205.2	-4.84	-205.2	-0.24	-205.2	-0.85	-205.2	-2.03	-205.2	0.56
-204.3	-3.66	-204.3	6.35	-204.3	-5.63	-204.3	-0.06	-204.3	-5.57	-204.3	-0.48	-204.3	-2.08	-204.3	1.69	-204.3	-5.76	-204.3	0.86	-204.3	-3.48	-204.3	-3.42	-204.3	1.49	-204.3	2.91	-204.3	-0.41	-204.3	6.11	-204.3	0.68	-204.3	-1.38	-204.3	-1.32	-204.3	1.67	-204.3	-3.36	-204.3	-1.31	-204.3	-1.42	-204.3	-2.83	-204.3	0.42
-203.4	-1.7	-203.4	6.68	-203.4	-6.18	-203.4	-2.45	-203.4	-0.47	-203.4	-5.14	-203.4	-0.35	-203.4	3.32	-203.4	-3.85	-203.4	0.67	-203.4	-2.49	-203.4	-4.15	-203.4	4.22	-203.4	2.67	-203.4	0.32	-203.4	7.14	-203.4	0.24	-203.4	0.1	-203.4	1.6	-203.4	0.17	-203.4	-2.59	-203.4	-0.76	-203.4	-2.38	-203.4	-0.04	-203.4	0.35
-202.5	-1.6	-202.5	5.29	-202.5	-2.57	-202.5	0.91	-202.5	-3.12	-202.5	-3.88	-202.5	-1.04	-202.5	0.65	-202.5	-3.05	-202.5	1.53	-202.5	-3.17	-202.5	-3.31	-202.5	1.92	-202.5	1.72	-202.5	0.25	-202.5	4.95	-202.5	1.83	-202.5	-0.61	-202.5	0.95	-202.5	2.15	-202.5	-2.79	-202.5	-1	-202.5	-0.05	-202.5	-1.48	-202.5	0.3
-201.6	-2.58	-201.6	7.17	-201.6	-3.44	-201.6	1.91	-201.6	-4.09	-201.6	-6.3	-201.6	-1.83	-201.6	1.13	-201.6	-2.68	-201.6	1.34	-201.6	0.28	-201.6	-4.48	-201.6	1.2	-201.6	2.37	-201.6	1.06	-201.6	3.19	-201.6	-0.6	-201.6	3.86	-201.6	-0.37	-201.6	1.47	-201.6	-4.71	-201.6	-2.98	-201.6	-1.54	-201.6	-0.94	-201.6	1.18
-200.7	-0.88	-200.7	7.87	-200.7	-5.37	-200.7	-1.02	-200.7	-5.03	-200.7	-0.24	-200.7	-0.14	-200.7	1.92	-200.7	-4.47	-200.7	2.4	-200.7	-2.62	-200.7	-1.29	-200.7	1.83	-200.7	1.25	-200.7	-0.02	-200.7	6.25	-200.7	1.78	-200.7	0.45	-200.7	0.93	-200.7	0.12	-200.7	-2.32	-200.7	0.6	-200.7	0.13	-200.7	-1.47	-200.7	1.49
-199.8	-1.96	-199.8	7.35	-199.8	-4.65	-199.8	-0.53	-199.8	0.4	-199.8	-6.95	-199.8	-0.72	-199.8	2.82	-199.8	-4.68	-199.8	0.87	-199.8	-0.45	-199.8	-2.31	-199.8	2.2	-199.8	1.45	-199.8	0.16	-199.8	6.14	-199.8	1.5	-199.8	1.2	-199.8	0.09	-199.8	0.36	-199.8	-1.68	-199.8	0.91	-199.8	-1.43	-199.8	0.36	-199.8	1.07
-198.9	-1.14	-198.9	6.04	-198.9	-1.07	-198.9	-1.13	-198.9	-3.33	-198.9	-3.45	-198.9	-0.58	-198.9	3.02	-198.9	-4.46	-198.9	-1.2	-198.9	0.66	-198.9	-2.02	-198.9	3.58	-198.9	4.09	-198.9	-1.38	-198.9	5.13	-198.9	2.4	-198.9	0.73	-198.9	1.34	-198.9	1.72	-198.9	-1.96	-198.9	-0.68	-198.9	-0.61	-198.9	-1.39	-198.9	1.03
-198	-0.26	-198	2.99	-198	-3.47	-198	0.66	-198	-4.08	-198	-2.34	-198	-2.25	-198	3.29	-198	-4.34	-198	1.62	-198	-1.77	-198	0.17	-198	1.09	-198	4.04	-198	-2.22	-198	4.54	-198	1.25	-198	3.08	-198	-0.45	-198	1.88	-198	-5.53	-198	-0.49	-198	-0.64	-198	-1.05	-198	-0.6
-197.1	0.03	-197.1	4.58	-197.1	-4.13	-197.1	-0.7	-197.1	-1.38	-197.1	-3.16	-197.1	-1.36	-197.1	2.06	-197.1	-3.66	-197.1	-1.51	-197.1	-0.76	-197.1	-3.11	-197.1	2.08	-197.1	3.55	-197.1	1.38	-197.1	4.93	-197.1	1.56	-197.1	-0.13	-197.1	1.27	-197.1	1.44	-197.1	-3.47	-197.1	-1.92	-197.1	-0.72	-197.1	-2.54	-197.1	2.38
-196.2	-2.47	-196.2	7.22	-196.2	-3.29	-196.2	0.92	-196.2	-4.46	-196.2	-6.53	-196.2	0.13	-196.2	1.78	-196.2	-2.95	-196.2	3.05	-196.2	-2.7	-196.2	-5.22	-196.2	1.76	-196.2	4.09	-196.2	-1.21	-196.2	4.9	-196.2	1.99	-196.2	-0.85	-196.2	-0.93	-196.2	1.72	-196.2	-2.59	-196.2	-1.62	-196.2	-0.22	-196.2	0.87	-196.2	0.76
-195.3	-3.81	-195.3	5.53	-195.3	-2.01	-195.3	0.61	-195.3	-4.86	-195.3	-2.83	-195.3	-0.42	-195.3	2.59	-195.3	-3.54	-195.3	1.74	-195.3	-1.32	-195.3	-1.54	-195.3	0.55	-195.3	1.95	-195.3	-1.58	-195.3	5.2	-195.3	2.27	-195.3	0.07	-195.3	-2.63	-195.3	-1.12	-195.3	-2.23	-195.3	-1.52	-195.3	-0.72	-195.3	-0.89	-195.3	0.51
-194.4	-2.24	-194.4	6.75	-194.4	-4.01	-194.4	2.28	-194.4	-6.33	-194.4	-4.37	-194.4	0.5	-194.4	1.28	-194.4	-2.21	-194.4	1.83	-194.4	-3.82	-194.4	-4.16	-194.4	4.66	-194.4	0.92	-194.4	0.12	-194.4	5.18	-194.4	-1.57	-194.4	-0.29	-194.4	-0.09	-194.4	-0.28	-194.4	-3.94	-194.4	0.53	-194.4	-3.68	-194.4	-0.31	-194.4	1.13
-193.5	-2	-193.5	4.95	-193.5	-2.9	-193.5	-2.21	-193.5	-3.55	-193.5	-3.01	-193.5	-0.73	-193.5	2.02	-193.5	-6.12	-193.5	-0.67	-193.5	-2.84	-193.5	-1.47	-193.5	1.32	-193.5	3.81	-193.5	-1.9	-193.5	6.61	-193.5	0.21	-193.5	-0.27	-193.5	-2.71	-193.5	1.52	-193.5	-3.56	-193.5	0.44	-193.5	-2.32	-193.5	-2.1	-193.5	-0.09
-192.6	-1.91	-192.6	6.44	-192.6	-2.3	-192.6	-1.41	-192.6	-5.37	-192.6	-5.95	-192.6	-3.06	-192.6	1.85	-192.6	-2.29	-192.6	0.35	-192.6	-2.01	-192.6	-1.94	-192.6	0.96	-192.6	4.57	-192.6	-2.55	-192.6	3.32	-192.6	0.72	-192.6	0.09	-192.6	-0.44	-192.6	1.98	-192.6	-3.8	-192.6	-2.89	-192.6	0.87	-192.6	-1.46	-192.6	1.48
-191.7	-2.53	-191.7	8.34	-191.7	-1.31	-191.7	-0.08	-191.7	-3.72	-191.7	-5.13	-191.7	-2.08	-191.7	4.62	-191.7	-3.82	-191.7	1.44	-191.7	0.44	-191.7	-5.42	-191.7	2.88	-191.7	4.96	-191.7	-1.94	-191.7	3.93	-191.7	2.07	-191.7	0.93	-191.7	1.84	-191.7	2.82	-191.7	-2.4	-191.7	-2.78	-191.7	-0.31	-191.7	-0.33	-191.7	0.78
-190.8	-2.07	-190.8	5.31	-190.8	-3.37	-190.8	0.35	-190.8	-2.41	-190.8	-1.77	-190.8	0.55	-190.8	1.82	-190.8	-3.14	-190.8	0.63	-190.8	0.71	-190.8	-0.28	-190.8	2.89	-190.8	2.47	-190.8	-0.05	-190.8	5.81	-190.8	2.16	-190.8	3.01	-190.8	1.14	-190.8	1.22	-190.8	-3.43	-190.8	2.19	-190.8	0.13	-190.8	-1.89	-190.8	0.54
-189.9	-0.87	-189.9	7.95	-189.9	-4.66	-189.9	1.3	-189.9	-5.22	-189.9	-1.57	-189.9	1.33	-189.9	4.42	-189.9	-5.39	-189.9	2.89	-189.9	-2.21	-189.9	-3.04	-189.9	2.03	-189.9	0.31	-189.9	-1.05	-189.9	5.37	-189.9	-0.72	-189.9	-1.13	-189.9	-1.25	-189.9	1.13	-189.9	-0.46	-189.9	0	-189.9	-2.64	-189.9	-1.45	-189.9	-0.79
-189	-5.46	-189	6.96	-189	-3.04	-189	0.98	-189	-4.52	-189	-4.34	-189	-1.08	-189	2.04	-189	-4.56	-189	1.79	-189	-1.96	-189	-3.21	-189	2.73	-189	1.52	-189	-0.63	-189	6.13	-189	0.81	-189	0.75	-189	-0.65	-189	0.62	-189	-3.78	-189	-1.81	-189	0.06	-189	-2.19	-189	0.91
-188.1	-0.55	-188.1	5.81	-188.1	-4.38	-188.1	1.1	-188.1	-4.63	-188.1	-3.92	-188.1	-1.43	-188.1	2.55	-188.1	-2.67	-188.1	-0.12	-188.1	-1.73	-188.1	-3.05	-188.1	-0.17	-188.1	4.06	-188.1	-0.99	-188.1	5.09	-188.1	1.44	-188.1	0.12	-188.1	-0.47	-188.1	-0.54	-188.1	-2.38	-188.1	-0.79	-188.1	-1.1	-188.1	-1.2	-188.1	0.33
-187.2	-2.92	-187.2	6.73	-187.2	-1.05	-187.2	-1.51	-187.2	-3.97	-187.2	-2.14	-187.2	-1.22	-187.2	4.73	-187.2	-2.82	-187.2	1.61	-187.2	-1.56	-187.2	-0.94	-187.2	-0.03	-187.2	5.03	-187.2	3.07	-187.2	4.07	-187.2	1.59	-187.2	-0.01	-187.2	0.61	-187.2	0.21	-187.2	0.29	-187.2	-0.11	-187.2	-0.52	-187.2	-1.62	-187.2	1.39
-186.3	-0.27	-186.3	6.46	-186.3	-3.25	-186.3	-0.05	-186.3	-2.05	-186.3	-3.85	-186.3	-1.19	-186.3	2.82	-186.3	-3.22	-186.3	0.36	-186.3	-3.59	-186.3	-2.24	-186.3	1.13	-186.3	3.53	-186.3	-0.89	-186.3	5.66	-186.3	0.03	-186.3	1.3	-186.3	-1.23	-186.3	1.39	-186.3	-4.14	-186.3	-1.62	-186.3	-1.43	-186.3	1.62	-186.3	0.46
-185.4	-0.65	-185.4	6.12	-185.4	-3.94	-185.4	-0.51	-185.4	-5.13	-185.4	-3.9	-185.4	1.03	-185.4	2.34	-185.4	-6.11	-185.4	0.34	-185.4	-2.41	-185.4	-2.96	-185.4	2.13	-185.4	0.86	-185.4	-3.44	-185.4	5.6	-185.4	0.68	-185.4	-0.28	-185.4	0.65	-185.4	-0.58	-185.4	-3.82	-185.4	0.26	-185.4	-2.3	-185.4	0.49	-185.4	2.47
-184.5	-3.51	-184.5	2.74	-184.5	-1.74	-184.5	2.12	-184.5	-3.22	-184.5	-2.62	-184.5	-1.38	-184.5	-0.65	-184.5	-2.62	-184.5	-0.26	-184.5	-1.86	-184.5	-2.42	-184.5	1.89	-184.5	2.78	-184.5	-1.59	-184.5	5.1	-184.5	0.49	-184.5	0.46	-184.5	-0.82	-184.5	1.31	-184.5	-4.78	-184.5	-1.73	-184.5	-2.81	-184.5	-1.77	-184.5	0.52
-183.6	-2.88	-183.6	5.79	-183.6	-3.03	-183.6	1.51	-183.6	-5.55	-183.6	-1.61	-183.6	0.6	-183.6	2.98	-183.6	-3.05	-183.6	2.97	-183.6	-3.53	-183.6	-1.76	-183.6	1.97	-183.6	2.19	-183.6	0.37	-183.6	5.71	-183.6	0.65	-183.6	-1.56	-183.6	-2.35	-183.6	1.12	-183.6	-2.58	-183.6	-0.01	-183.6	-0.91	-183.6	-1.16	-183.6	-0.81
-182.7	-3.16	-182.7	6.96	-182.7	-3.63	-182.7	2.51	-182.7	-1.75	-182.7	-5.61	-182.7	-0.62	-182.7	-0.13	-182.7	-5.76	-182.7	0.64	-182.7	0.54	-182.7	-4.14	-182.7	2.09	-182.7	1.41	-182.7	-2.85	-182.7	3.17	-182.7	1.98	-182.7	1.1	-182.7	-1.62	-182.7	1.12	-182.7	-4.54	-182.7	1.29	-182.7	-2.18	-182.7	1.15	-182.7	-0.27
-181.8	-2.28	-181.8	4.78	-181.8	-2.71	-181.8	-0.72	-181.8	-3.33	-181.8	-4.29	-181.8	-1.58	-181.8	3.6	-181.8	-1.71	-181.8	1.82	-181.8	1.15	-181.8	-1.81	-181.8	2.57	-181.8	4.48	-181.8	0.57	-181.8	6.37	-181.8	3.39	-181.8	2.51	-181.8	1.82	-181.8	2.94	-181.8	-1.67	-181.8	0.19	-181.8	-0.11	-181.8	3.43	-181.8	0.69
-180.9	-1.52	-180.9	6.35	-180.9	-2.24	-180.9	1.46	-180.9	-0.15	-180.9	-1.61	-180.9	-1.14	-180.9	1.83	-180.9	-5.84	-180.9	1.9	-180.9	-1.75	-180.9	-1.12	-180.9	1.81	-180.9	0.99	-180.9	-2.04	-180.9	4.57	-180.9	0.58	-180.9	0.67	-180.9	-1.58	-180.9	-0.83	-180.9	-2.57	-180.9	1.14	-180.9	-2.83	-180.9	-3.07	-180.9	0.38
-180	-1.41	-180	3.41	-180	-3.33	-180	-0.13	-180	-4.69	-180	-1.16	-180	-3.63	-180	1.84	-180	-3.24	-180	2.36	-180	-1.38	-180	-1.9	-180	2.26	-180	2.03	-180	-1.04	-180	5.32	-180	1.23	-180	-0.63	-180	0.8	-180	-0.88	-180	-4.26	-180	0.37	-180	-1.32	-180	-0.13	-180	2.59
-179.1	-1.32	-179.1	5.82	-179.1	-3.77	-179.1	1.25	-179.1	-3.39	-179.1	-1.35	-179.1	-0.87	-179.1	1.45	-179.1	-2.32	-179.1	0.32	-179.1	1.02	-179.1	-3.3	-179.1	1.79	-179.1	1.48	-179.1	-2.66	-179.1	5.57	-179.1	2.29	-179.1	0.4	-179.1	-0.17	-179.1	0.48	-179.1	-2.91	-179.1	0.22	-179.1	-2.08	-179.1	-1.72	-179.1	1.32
-178.2	-0.49	-178.2	5.64	-178.2	-2.76	-178.2	-0.63	-178.2	-1.46	-178.2	-1.02	-178.2	0.54	-178.2	3.61	-178.2	-3.81	-178.2	-0.55	-178.2	0.94	-178.2	-1.13	-178.2	3.47	-178.2	3.41	-178.2	-0.83	-178.2	3.26	-178.2	1.71	-178.2	-1.62	-178.2	-1	-178.2	2.54	-178.2	-2.1	-178.2	2.48	-178.2	-1.79	-178.2	-3.84	-178.2	-1.19
-177.3	-1.67	-177.3	5.9	-177.3	-2.31	-177.3	-0.19	-177.3	-2.55	-177.3	-2.06	-177.3	0.37	-177.3	0.46	-177.3	-4.47	-177.3	0.53	-177.3	-2.74	-177.3	-4.03	-177.3	2.26	-177.3	2.81	-177.3	-1.68	-177.3	4.64	-177.3	0.72	-177.3	-1.78	-177.3	-0.94	-177.3	1.31	-177.3	-5.03	-177.3	2.22	-177.3	-0.97	-177.3	-3.86	-177.3	1.84
-176.4	-1.21	-176.4	5.48	-176.4	-1.8	-176.4	0.94	-176.4	-2.26	-176.4	-3.14	-176.4	-2.64	-176.4	1.83	-176.4	-0.67	-176.4	-0.49	-176.4	-1.43	-176.4	-4.63	-176.4	1.4	-176.4	0.91	-176.4	0.14	-176.4	5.78	-176.4	1.89	-176.4	0.77	-176.4	-2.48	-176.4	0.16	-176.4	-2.62	-176.4	1.38	-176.4	0.84	-176.4	-2.04	-176.4	0.22
-175.5	-4.91	-175.5	6.63	-175.5	-1.52	-175.5	-1.59	-175.5	-3.1	-175.5	-3.34	-175.5	-0.95	-175.5	3.89	-175.5	-1.96	-175.5	-1.09	-175.5	0.37	-175.5	-1.37	-175.5	1.46	-175.5	1.66	-175.5	-1.81	-175.5	4.89	-175.5	4.41	-175.5	0.07	-175.5	-0.9	-175.5	0.77	-175.5	-3.29	-175.5	-0.35	-175.5	-1.74	-175.5	-2.86	-175.5	0.84
-174.6	-4.16	-174.6	5.55	-174.6	-4.24	-174.6	1.3	-174.6	-4.54	-174.6	-2.65	-174.6	-3.51	-174.6	1.1	-174.6	-3.73	-174.6	0.45	-174.6	-2.35	-174.6	-2.52	-174.6	1.42	-174.6	1.94	-174.6	-1.52	-174.6	7.04	-174.6	0.49	-174.6	-0.06	-174.6	-0.7	-174.6	0.61	-174.6	-2.36	-174.6	1.01	-174.6	-1.27	-174.6	-1.53	-174.6	1.2
-173.7	-2.42	-173.7	5.53	-173.7	-2.79	-173.7	-0.34	-173.7	-2.8	-173.7	-1.35	-173.7	-1.16	-173.7	1.23	-173.7	-1.44	-173.7	1.1	-173.7	-2.24	-173.7	-2.25	-173.7	0.25	-173.7	1.53	-173.7	-0.46	-173.7	5.83	-173.7	-0.2	-173.7	-1.87	-173.7	-0.69	-173.7	2.65	-173.7	-5	-173.7	-1.03	-173.7	0.67	-173.7	0.53	-173.7	-1.33
-172.8	-1.66	-172.8	5.82	-172.8	0.31	-172.8	-2.72	-172.8	-2.81	-172.8	-4.32	-172.8	0.13	-172.8	0.13	-172.8	0.47	-172.8	-2.73	-172.8	1.7	-172.8	-4.4	-172.8	2.39	-172.8	1.34	-172.8	1.47	-172.8	3.11	-172.8	2.22	-172.8	0.15	-172.8	1.51	-172.8	2.45	-172.8	-3.91	-172.8	-0.13	-172.8	-1.17	-172.8	-0.29	-172.8	0.38
-171.9	-2.23	-171.9	6.35	-171.9	-3.45	-171.9	-0.16	-171.9	-4.76	-171.9	-2.92	-171.9	-1.35	-171.9	2.55	-171.9	-1.42	-171.9	-0.02	-171.9	-2.86	-171.9	-2.29	-171.9	2.87	-171.9	1.94	-171.9	2.42	-171.9	5.54	-171.9	0.3	-171.9	-0.73	-171.9	-1.21	-171.9	1.14	-171.9	-1.2	-171.9	0.49	-171.9	-1.17	-171.9	-0.3	-171.9	0.78
-171	1.03	-171	7.54	-171	-4.25	-171	-1.15	-171	-2.65	-171	-0.24	-171	-0.74	-171	4.11	-171	-2.87	-171	1.43	-171	-2.57	-171	-2.74	-171	0.02	-171	1.5	-171	0.08	-171	5.61	-171	-0.16	-171	-0.98	-171	-1.06	-171	1.25	-171	-3.04	-171	-0.39	-171	-2.02	-171	-1.49	-171	2.62
-170.1	-0.94	-170.1	4.53	-170.1	-0.69	-170.1	-1.41	-170.1	-1.64	-170.1	-1.56	-170.1	0.72	-170.1	4.44	-170.1	-4.48	-170.1	0.03	-170.1	-0.29	-170.1	-2.18	-170.1	3.89	-170.1	4.75	-170.1	-1.49	-170.1	4.88	-170.1	0.26	-170.1	-0.3	-170.1	-0.64	-170.1	2.77	-170.1	-3.6	-170.1	-1.81	-170.1	-1.34	-170.1	-0.52	-170.1	-0.08
-169.2	-2.99	-169.2	6.97	-169.2	0.21	-169.2	-0.78	-169.2	-1.32	-169.2	-2.24	-169.2	-0.63	-169.2	2.68	-169.2	-3.46	-169.2	0.58	-169.2	-1.7	-169.2	-4.02	-169.2	3.01	-169.2	2.32	-169.2	-2.63	-169.2	5.94	-169.2	1.12	-169.2	0.36	-169.2	-1.32	-169.2	3.16	-169.2	-3.21	-169.2	0.35	-169.2	-1.25	-169.2	0.33	-169.2	-1.91
-168.3	-2.83	-168.3	4.21	-168.3	-2.61	-168.3	0	-168.3	-4.88	-168.3	-0.85	-168.3	0.28	-168.3	2.09	-168.3	-1.65	-168.3	1.58	-168.3	-1.39	-168.3	-2.31	-168.3	2.54	-168.3	3.07	-168.3	1.36	-168.3	6.13	-168.3	1.33	-168.3	-0.56	-168.3	0.2	-168.3	-0.78	-168.3	-2.08	-168.3	-0.24	-168.3	-0.84	-168.3	-1.41	-168.3	1.58
-167.4	-1.98	-167.4	5.29	-167.4	-2.49	-167.4	0.82	-167.4	-2.8	-167.4	-4.01	-167.4	-0.6	-167.4	1.52	-167.4	-3.95	-167.4	-1.07	-167.4	-2.39	-167.4	-3.76	-167.4	-0.07	-167.4	1.54	-167.4	-1.07	-167.4	5.23	-167.4	-0.28	-167.4	0.12	-167.4	-4.24	-167.4	0.69	-167.4	-2.4	-167.4	3.06	-167.4	-1.84	-167.4	1.02	-167.4	0.91
-166.5	-3.51	-166.5	4.83	-166.5	-1.86	-166.5	-0.62	-166.5	-2.47	-166.5	-5.4	-166.5	-1.49	-166.5	1.47	-166.5	-2.62	-166.5	1.68	-166.5	-2.88	-166.5	-3.65	-166.5	0.77	-166.5	1.75	-166.5	0.96	-166.5	3.72	-166.5	0.94	-166.5	0.38	-166.5	-1.13	-166.5	0.47	-166.5	-3.25	-166.5	-1.76	-166.5	0.18	-166.5	-1.77	-166.5	-0.96
-165.6	-1.6	-165.6	7.79	-165.6	-1.11	-165.6	0.55	-165.6	-3.49	-165.6	-1.83	-165.6	-0.63	-165.6	2.01	-165.6	-3.18	-165.6	-0.1	-165.6	-0.72	-165.6	-0.46	-165.6	2.9	-165.6	1.7	-165.6	-0.44	-165.6	3.69	-165.6	1.7	-165.6	0.38	-165.6	-0.08	-165.6	0.49	-165.6	-2.84	-165.6	-0.12	-165.6	-0.29	-165.6	-1.19	-165.6	-1.22
-164.7	-1.7	-164.7	5.76	-164.7	-2.27	-164.7	-0.23	-164.7	-2.2	-164.7	-6.46	-164.7	-1.53	-164.7	2.4	-164.7	-2.62	-164.7	1.36	-164.7	-1.94	-164.7	-4.86	-164.7	2.27	-164.7	3.75	-164.7	0.2	-164.7	8.29	-164.7	-2.21	-164.7	-0.85	-164.7	-2.71	-164.7	2.02	-164.7	-2.26	-164.7	-0.3	-164.7	-1.79	-164.7	-1.45	-164.7	-2.47
-163.8	-0.27	-163.8	5.32	-163.8	-3.17	-163.8	-0.59	-163.8	-2.8	-163.8	-3.55	-163.8	-1.6	-163.8	4.42	-163.8	-4.14	-163.8	1.73	-163.8	-4.74	-163.8	-2.68	-163.8	2.73	-163.8	1.44	-163.8	-1.19	-163.8	3.74	-163.8	-1.69	-163.8	-0.97	-163.8	1.35	-163.8	0.52	-163.8	-2.4	-163.8	-0.25	-163.8	-1.44	-163.8	-0.24	-163.8	0.94
-162.9	-0.56	-162.9	6.43	-162.9	-3.15	-162.9	-1.97	-162.9	-2.85	-162.9	-2.03	-162.9	2.24	-162.9	1.86	-162.9	-4.31	-162.9	-2.03	-162.9	-2.24	-162.9	-1.69	-162.9	1.43	-162.9	3.6	-162.9	-2.83	-162.9	1.54	-162.9	0.44	-162.9	1.7	-162.9	-1.22	-162.9	1.4	-162.9	-6.86	-162.9	0.19	-162.9	-0.15	-162.9	1.37	-162.9	0.57
-162	-4.26	-162	5.37	-162	-1.9	-162	-0.83	-162	0.04	-162	-2.81	-162	-1.82	-162	0.37	-162	-3.07	-162	0.56	-162	0.74	-162	-1.75	-162	0.56	-162	1.43	-162	0.1	-162	3.45	-162	3.56	-162	0.19	-162	-0.91	-162	1.34	-162	-3.2	-162	0	-162	1.18	-162	-1.37	-162	-0.41
-161.1	-0.41	-161.1	5.95	-161.1	-2.59	-161.1	1.09	-161.1	-3.31	-161.1	-2.81	-161.1	0.21	-161.1	2.41	-161.1	-2.49	-161.1	2.15	-161.1	-1.22	-161.1	-2.27	-161.1	3.31	-161.1	0.71	-161.1	0.5	-161.1	4.88	-161.1	2.76	-161.1	-0.63	-161.1	0.52	-161.1	0.44	-161.1	-3.03	-161.1	-1.56	-161.1	-1.52	-161.1	-3.01	-161.1	0.6
-160.2	-1.79	-160.2	4.21	-160.2	-0.57	-160.2	-0.03	-160.2	-2.02	-160.2	-1.37	-160.2	-1.25	-160.2	0.13	-160.2	-0.78	-160.2	2.6	-160.2	-2.84	-160.2	-1.52	-160.2	-0.23	-160.2	0.54	-160.2	0.91	-160.2	5.94	-160.2	0.51	-160.2	0.27	-160.2	0.49	-160.2	-1.56	-160.2	-2.11	-160.2	1.56	-160.2	-1.34	-160.2	1.16	-160.2	1.32
-159.3	-1.98	-159.3	5.94	-159.3	-2.31	-159.3	0.11	-159.3	-4.3	-159.3	0.64	-159.3	1.19	-159.3	1.73	-159.3	-1.93	-159.3	0.53	-159.3	-1.05	-159.3	0.86	-159.3	1.5	-159.3	2.15	-159.3	-1.84	-159.3	3.31	-159.3	2.13	-159.3	2.72	-159.3	0.1	-159.3	1.95	-159.3	-4.61	-159.3	-1.89	-159.3	-0.43	-159.3	3.74	-159.3	1.26
-158.4	-0.91	-158.4	5.44	-158.4	-5.29	-158.4	0.4	-158.4	-3.76	-158.4	-0.65	-158.4	-0.49	-158.4	1.83	-158.4	-2.86	-158.4	0.57	-158.4	1.01	-158.4	-0.95	-158.4	1.56	-158.4	4.98	-158.4	0	-158.4	3.25	-158.4	1.98	-158.4	0.39	-158.4	-0.41	-158.4	1.36	-158.4	-3.18	-158.4	-0.4	-158.4	-1.95	-158.4	-2.08	-158.4	2.49
-157.5	-2.95	-157.5	6.64	-157.5	-4.76	-157.5	-1.6	-157.5	-4.6	-157.5	-4.55	-157.5	-1.34	-157.5	4.48	-157.5	-3.71	-157.5	0.56	-157.5	-0.78	-157.5	-2.4	-157.5	0.09	-157.5	2.26	-157.5	-0.41	-157.5	2.82	-157.5	2.81	-157.5	1.5	-157.5	0.78	-157.5	1.21	-157.5	-2.06	-157.5	-1.1	-157.5	1.09	-157.5	-0.19	-157.5	0.13
-156.6	-0.99	-156.6	4.6	-156.6	-2.74	-156.6	-0.18	-156.6	-4.11	-156.6	-4.71	-156.6	-2.08	-156.6	0.59	-156.6	-2.95	-156.6	-0.85	-156.6	-0.5	-156.6	-2.78	-156.6	0.81	-156.6	0.09	-156.6	-0.41	-156.6	1.25	-156.6	2.36	-156.6	1.31	-156.6	-0.48	-156.6	2.74	-156.6	-2.41	-156.6	-2.99	-156.6	-0.73	-156.6	-0.56	-156.6	1.06
-155.7	-4.08	-155.7	5.11	-155.7	-4.17	-155.7	-1.79	-155.7	-3.65	-155.7	0.2	-155.7	-2.24	-155.7	2.77	-155.7	-3.65	-155.7	0.29	-155.7	-1.94	-155.7	-2.43	-155.7	0.32	-155.7	2.22	-155.7	0.18	-155.7	5.04	-155.7	1.08	-155.7	-0.53	-155.7	-1.85	-155.7	0.06	-155.7	-3.17	-155.7	-0.16	-155.7	-0.56	-155.7	-1.58	-155.7	1.18
-154.8	-1.22	-154.8	4.48	-154.8	-2.96	-154.8	0.93	-154.8	-5.71	-154.8	-3.22	-154.8	-1.95	-154.8	1.58	-154.8	-4.18	-154.8	1.01	-154.8	-4.62	-154.8	-3.13	-154.8	2.11	-154.8	2.74	-154.8	-1.4	-154.8	4.46	-154.8	1.6	-154.8	-0.08	-154.8	-0.61	-154.8	2.36	-154.8	-4.9	-154.8	-0.96	-154.8	-1.03	-154.8	-1.21	-154.8	-0.28
-153.9	0.38	-153.9	3.84	-153.9	-3.4	-153.9	0.66	-153.9	-3.26	-153.9	-3.67	-153.9	-2.75	-153.9	4.5	-153.9	-4.9	-153.9	-0.31	-153.9	-0.69	-153.9	-2.45	-153.9	1.04	-153.9	3.62	-153.9	-1.32	-153.9	6.29	-153.9	3.64	-153.9	-0.99	-153.9	1.57	-153.9	0.78	-153.9	-3.36	-153.9	2.08	-153.9	-0.1	-153.9	-2.37	-153.9	1.38
-153	-2.81	-153	4.65	-153	-3.26	-153	0.27	-153	-1.85	-153	-2.56	-153	-1.56	-153	3.67	-153	-4.09	-153	0.69	-153	-0.19	-153	-0.29	-153	0.87	-153	1.88	-153	-1.19	-153	4.27	-153	-0.9	-153	-0.2	-153	-0.4	-153	-0.15	-153	-2.58	-153	0.52	-153	-0.39	-153	-0.93	-153	-1.58
-152.1	-2.02	-152.1	7.1	-152.1	-2.85	-152.1	-1.23	-152.1	-2.7	-152.1	-4.53	-152.1	-0.02	-152.1	3.62	-152.1	-2.83	-152.1	-0.9	-152.1	0.17	-152.1	-3.24	-152.1	1.29	-152.1	1.01	-152.1	-0.08	-152.1	3.73	-152.1	3.58	-152.1	-2.15	-152.1	-2.66	-152.1	-1.19	-152.1	-0.63	-152.1	-0.65	-152.1	-1.83	-152.1	-2.41	-152.1	-1.58
-151.2	-4.21	-151.2	5.37	-151.2	-1.24	-151.2	-0.6	-151.2	-5.11	-151.2	-2.58	-151.2	-2.93	-151.2	2.89	-151.2	-1.2	-151.2	-0.49	-151.2	-1.47	-151.2	-2.65	-151.2	1.45	-151.2	3.32	-151.2	1.35	-151.2	2.35	-151.2	0.59	-151.2	-1.22	-151.2	2.24	-151.2	1.48	-151.2	-1.25	-151.2	-1.33	-151.2	-0.88	-151.2	-2.87	-151.2	0.75
-150.3	-1.59	-150.3	3.88	-150.3	-2.68	-150.3	-0.33	-150.3	-1.25	-150.3	-2.43	-150.3	-0.04	-150.3	1.04	-150.3	-1.17	-150.3	-0.71	-150.3	0.03	-150.3	-2.68	-150.3	1.35	-150.3	3.44	-150.3	0.97	-150.3	3.85	-150.3	2.4	-150.3	0.27	-150.3	0.97	-150.3	-0.59	-150.3	-2.78	-150.3	-0.86	-150.3	-1.51	-150.3	0.39	-150.3	1.16
-149.4	0.17	-149.4	4	-149.4	-1.31	-149.4	-1.2	-149.4	-2.15	-149.4	-2.63	-149.4	-2.31	-149.4	0.93	-149.4	-2.2	-149.4	0.46	-149.4	-0.79	-149.4	-1.89	-149.4	0.85	-149.4	1.43	-149.4	-1.82	-149.4	4.49	-149.4	2.42	-149.4	0.3	-149.4	-0.64	-149.4	-0.36	-149.4	-4.23	-149.4	0.46	-149.4	-1.11	-149.4	-1.66	-149.4	-0.4
-148.5	0.26	-148.5	7.15	-148.5	-1	-148.5	1.99	-148.5	-3.75	-148.5	-2.36	-148.5	-0.62	-148.5	2.35	-148.5	-2.07	-148.5	1.55	-148.5	-3.86	-148.5	-3.89	-148.5	-0.76	-148.5	2.94	-148.5	-0.84	-148.5	3.82	-148.5	0.25	-148.5	-2.3	-148.5	-0.55	-148.5	2.27	-148.5	-4.46	-148.5	2.38	-148.5	-1.89	-148.5	-2.98	-148.5	1.17
-147.6	-2.62	-147.6	5.05	-147.6	-2.51	-147.6	0.03	-147.6	-2.68	-147.6	-1.84	-147.6	-1.33	-147.6	2.01	-147.6	-5.22	-147.6	0.7	-147.6	-2.69	-147.6	-3.88	-147.6	0.57	-147.6	1.25	-147.6	0.86	-147.6	4.26	-147.6	-0.17	-147.6	-0.94	-147.6	-1.05	-147.6	-0.9	-147.6	-1.22	-147.6	-0.13	-147.6	-1.53	-147.6	-1.3	-147.6	-0.8
-146.7	-1.52	-146.7	5.6	-146.7	-3.59	-146.7	-0.09	-146.7	0.38	-146.7	-0.33	-146.7	-0.78	-146.7	0.58	-146.7	-3.49	-146.7	-1.32	-146.7	-1.35	-146.7	-2.57	-146.7	0.93	-146.7	4.57	-146.7	-2.6	-146.7	4.17	-146.7	2.81	-146.7	-0.51	-146.7	-0.16	-146.7	2.76	-146.7	-4.48	-146.7	-2.75	-146.7	-0.54	-146.7	0.61	-146.7	0.69
-145.8	0.33	-145.8	2.65	-145.8	-2.99	-145.8	2.13	-145.8	-0.92	-145.8	-1.4	-145.8	0.6	-145.8	0.85	-145.8	-0.57	-145.8	2.41	-145.8	0.63	-145.8	-1.02	-145.8	2.49	-145.8	2.72	-145.8	1.28	-145.8	4.64	-145.8	2.97	-145.8	0.95	-145.8	0.37	-145.8	0.99	-145.8	0.89	-145.8	-2.15	-145.8	-0.14	-145.8	-0.95	-145.8	-2.05
-144.9	-1.89	-144.9	4.24	-144.9	-1.14	-144.9	0.42	-144.9	-1.35	-144.9	0.36	-144.9	-1.48	-144.9	4.02	-144.9	-2.95	-144.9	0.75	-144.9	-1.02	-144.9	-1.17	-144.9	1.69	-144.9	3.63	-144.9	0.24	-144.9	6.27	-144.9	-0.91	-144.9	1.34	-144.9	-0.61	-144.9	1.71	-144.9	-2.8	-144.9	2.11	-144.9	-0.17	-144.9	1.36	-144.9	-0.5
-144	-0.61	-144	5.82	-144	-0.5	-144	-1.19	-144	-2.58	-144	0.29	-144	0.5	-144	2.52	-144	-3.41	-144	-1.76	-144	-1.27	-144	-1.4	-144	-0.9	-144	2.7	-144	-1.17	-144	4.85	-144	-1.19	-144	-1.4	-144	-2.15	-144	1.06	-144	-3.59	-144	-1.06	-144	-1.81	-144	-1.87	-144	-4.25
-143.1	0.19	-143.1	4.85	-143.1	-0.13	-143.1	-0.83	-143.1	-3.94	-143.1	-2.1	-143.1	1.72	-143.1	-0.06	-143.1	-3.33	-143.1	4.17	-143.1	-2.17	-143.1	0.54	-143.1	0.42	-143.1	2.37	-143.1	0.32	-143.1	5.04	-143.1	0.92	-143.1	0.42	-143.1	-0.84	-143.1	-1.28	-143.1	-1.92	-143.1	-0.08	-143.1	0.13	-143.1	-1.31	-143.1	2.75
-142.2	-1.65	-142.2	5.15	-142.2	-3.83	-142.2	0.69	-142.2	0.63	-142.2	-0.64	-142.2	1.54	-142.2	2.29	-142.2	-2.87	-142.2	1.59	-142.2	1.96	-142.2	-1.07	-142.2	3.59	-142.2	0.21	-142.2	-2.11	-142.2	3.96	-142.2	3.81	-142.2	0.95	-142.2	1.07	-142.2	-0.13	-142.2	-3.32	-142.2	-2.96	-142.2	-1.91	-142.2	0.79	-142.2	-1.19
-141.3	-1.04	-141.3	4.4	-141.3	-3.43	-141.3	-1.96	-141.3	-3.9	-141.3	-0.19	-141.3	-0.59	-141.3	1.84	-141.3	-2.19	-141.3	1.47	-141.3	-2.11	-141.3	-1.09	-141.3	1.09	-141.3	0.61	-141.3	0.22	-141.3	4.97	-141.3	0.35	-141.3	1.23	-141.3	0.18	-141.3	-0.99	-141.3	-2.06	-141.3	-0.49	-141.3	-2.24	-141.3	0.84	-141.3	-1.48
-140.4	-0.74	-140.4	5.17	-140.4	-0.74	-140.4	0.26	-140.4	-2.66	-140.4	-0.77	-140.4	0.79	-140.4	0.77	-140.4	-1.62	-140.4	-0.25	-140.4	-2.95	-140.4	-3.97	-140.4	2.59	-140.4	2.78	-140.4	0.88	-140.4	2.66	-140.4	-0.09	-140.4	-0.58	-140.4	-1.19	-140.4	1.83	-140.4	-3.27	-140.4	-2.13	-140.4	-1.4	-140.4	-2.2	-140.4	-0.45
-139.5	-2.47	-139.5	5.29	-139.5	-3.36	-139.5	-0.06	-139.5	-1.57	-139.5	-1.34	-139.5	-0.73	-139.5	-0.94	-139.5	-3.19	-139.5	0.65	-139.5	1.96	-139.5	-1.11	-139.5	1.16	-139.5	1	-139.5	0.88	-139.5	3.2	-139.5	2.53	-139.5	-1	-139.5	-1.09	-139.5	2.35	-139.5	-1.52	-139.5	-0.49	-139.5	-2.29	-139.5	-0.62	-139.5	0.39
-138.6	-1.9	-138.6	3.09	-138.6	-1.14	-138.6	1.64	-138.6	-4.05	-138.6	-1.32	-138.6	-0.69	-138.6	1.63	-138.6	-3.62	-138.6	1.55	-138.6	-2.3	-138.6	-3.75	-138.6	1.82	-138.6	3.17	-138.6	0.22	-138.6	2.93	-138.6	2.55	-138.6	1.47	-138.6	-0.16	-138.6	1.51	-138.6	0	-138.6	-1.35	-138.6	-0.13	-138.6	0.82	-138.6	1.09
-137.7	-1.01	-137.7	5.02	-137.7	-2.61	-137.7	-0.42	-137.7	-3.67	-137.7	-3.64	-137.7	0.54	-137.7	2.01	-137.7	-0.08	-137.7	-0.48	-137.7	-0.78	-137.7	-4.01	-137.7	0.91	-137.7	1.58	-137.7	0.17	-137.7	1.41	-137.7	0.22	-137.7	1.01	-137.7	-0.89	-137.7	1.41	-137.7	-2.17	-137.7	-0.04	-137.7	-2.41	-137.7	-2.32	-137.7	-0.42
-136.8	0.93	-136.8	3.27	-136.8	-2.2	-136.8	-1.69	-136.8	-4.19	-136.8	-2.17	-136.8	3.03	-136.8	0	-136.8	-2.1	-136.8	1.44	-136.8	-1.36	-136.8	-2.06	-136.8	3.49	-136.8	2.93	-136.8	-0.52	-136.8	5.16	-136.8	0.68	-136.8	0.25	-136.8	-1.8	-136.8	1.23	-136.8	-1.28	-136.8	-2.32	-136.8	-1.83	-136.8	-2.75	-136.8	0.98
-135.9	-0.58	-135.9	5.62	-135.9	-2.92	-135.9	-0.46	-135.9	-1.42	-135.9	0.25	-135.9	-1.01	-135.9	2.93	-135.9	-3.23	-135.9	0.9	-135.9	1.1	-135.9	0.07	-135.9	2.62	-135.9	2.14	-135.9	-0.43	-135.9	4.49	-135.9	0.44	-135.9	1.79	-135.9	2.87	-135.9	-0.79	-135.9	-2.3	-135.9	1.62	-135.9	-1.34	-135.9	-0.71	-135.9	1.58
-135	-1.54	-135	0.95	-135	-1.07	-135	0.76	-135	-1.28	-135	-2.43	-135	0.57	-135	1.01	-135	-4.91	-135	0.49	-135	-1.97	-135	1.22	-135	0.75	-135	4.02	-135	-1.48	-135	4.41	-135	0.56	-135	0.48	-135	1.53	-135	2.27	-135	-2.78	-135	-0.65	-135	0.27	-135	-1.52	-135	0.17
-134.1	-0.03	-134.1	4.02	-134.1	-3.69	-134.1	1.67	-134.1	-1.98	-134.1	-2.57	-134.1	1.94	-134.1	0.75	-134.1	-3.64	-134.1	1.19	-134.1	-1.59	-134.1	-1.03	-134.1	0.99	-134.1	2.93	-134.1	-2.09	-134.1	4.13	-134.1	0.35	-134.1	-0.04	-134.1	1.35	-134.1	2.42	-134.1	-3.13	-134.1	-1.09	-134.1	-1.24	-134.1	-2.44	-134.1	2.46
-133.2	-1.76	-133.2	2.07	-133.2	-1.32	-133.2	1.27	-133.2	-1.88	-133.2	-3.04	-133.2	-1.03	-133.2	-0.59	-133.2	-2.78	-133.2	2.36	-133.2	0.71	-133.2	-0.72	-133.2	1.01	-133.2	3.29	-133.2	1.17	-133.2	3.48	-133.2	2.29	-133.2	0.25	-133.2	-1.42	-133.2	1.16	-133.2	-1.31	-133.2	-0.01	-133.2	-0.32	-133.2	0.19	-133.2	0.1
-132.3	-2.01	-132.3	1.84	-132.3	-2.96	-132.3	-0.34	-132.3	-3.75	-132.3	-3.35	-132.3	1.24	-132.3	0	-132.3	-4.17	-132.3	2.55	-132.3	-2.58	-132.3	-0.26	-132.3	2.98	-132.3	4.38	-132.3	-2.6	-132.3	5.44	-132.3	-0.25	-132.3	1.31	-132.3	0.01	-132.3	1.27	-132.3	-2.99	-132.3	-1.14	-132.3	-2.85	-132.3	-0.33	-132.3	0.2
-131.4	-3.24	-131.4	5.89	-131.4	-2.18	-131.4	-1.48	-131.4	-1.56	-131.4	-2.11	-131.4	-2.02	-131.4	0.85	-131.4	-4.18	-131.4	0.2	-131.4	0.8	-131.4	-0.22	-131.4	0.65	-131.4	0.26	-131.4	-0.2	-131.4	2.15	-131.4	-0.45	-131.4	-0.75	-131.4	0.6	-131.4	-3.5	-131.4	0.76	-131.4	-0.17	-131.4	-3.79	-131.4	-4.97	-131.4	1.71
-130.5	-1.16	-130.5	3.11	-130.5	-2.75	-130.5	-1.28	-130.5	-0.62	-130.5	0.02	-130.5	0.72	-130.5	3.88	-130.5	-2.5	-130.5	-0.99	-130.5	-1.75	-130.5	-2.2	-130.5	3.28	-130.5	3.15	-130.5	1.83	-130.5	4.82	-130.5	-1.36	-130.5	0.56	-130.5	-0.14	-130.5	0.82	-130.5	-1.4	-130.5	-0.27	-130.5	-2.52	-130.5	-0.78	-130.5	-0.82
-129.6	-3.91	-129.6	4.46	-129.6	-1.25	-129.6	-1.94	-129.6	-3.98	-129.6	-3.42	-129.6	-1.59	-129.6	2.81	-129.6	-1.75	-129.6	-0.59	-129.6	0.44	-129.6	-2.97	-129.6	1.18	-129.6	2.53	-129.6	-1.37	-129.6	1.83	-129.6	2.69	-129.6	0.04	-129.6	-0.04	-129.6	-0.95	-129.6	-4.07	-129.6	-0.03	-129.6	-0.2	-129.6	1.42	-129.6	1.65
-128.7	-2.64	-128.7	2.48	-128.7	-1.52	-128.7	1.43	-128.7	-3.61	-128.7	-3.1	-128.7	0.39	-128.7	0.28	-128.7	-1.5	-128.7	0.6	-128.7	-2.91	-128.7	-4.49	-128.7	1.96	-128.7	-0.79	-128.7	-1.59	-128.7	4.9	-128.7	-1.38	-128.7	-2.59	-128.7	-0.08	-128.7	-3.78	-128.7	0.42	-128.7	-1	-128.7	-2.33	-128.7	-2.66	-128.7	1.67
-127.8	-0.09	-127.8	3.79	-127.8	-3	-127.8	-1.02	-127.8	-1.87	-127.8	-2.82	-127.8	1.02	-127.8	3.7	-127.8	-3.37	-127.8	-1.99	-127.8	-0.89	-127.8	-2.09	-127.8	0.94	-127.8	0.71	-127.8	-2.31	-127.8	3.63	-127.8	0.89	-127.8	-1.3	-127.8	-1.57	-127.8	-1.02	-127.8	-2.15	-127.8	3.68	-127.8	0.78	-127.8	0.05	-127.8	-0.52
-126.9	-1.44	-126.9	2.91	-126.9	-2.27	-126.9	1.85	-126.9	-4.92	-126.9	-3.11	-126.9	0.28	-126.9	0.19	-126.9	-2.15	-126.9	0.95	-126.9	-2.07	-126.9	-1.58	-126.9	3.43	-126.9	5.07	-126.9	-2.32	-126.9	2.76	-126.9	0.85	-126.9	-0.4	-126.9	-0.38	-126.9	0.66	-126.9	-3.41	-126.9	-0.15	-126.9	0.09	-126.9	0.27	-126.9	-2.35
-126	-0.26	-126	0.79	-126	-2.54	-126	0.1	-126	-1.9	-126	-0.51	-126	-1.56	-126	0.61	-126	-2.76	-126	1.94	-126	-0.67	-126	-1.89	-126	-2.12	-126	3.17	-126	-0.16	-126	5.05	-126	1.5	-126	-0.33	-126	-1.54	-126	-0.7	-126	-3.43	-126	1.42	-126	0.75	-126	0.21	-126	1.75
-125.1	0.58	-125.1	4.43	-125.1	-1.92	-125.1	-0.03	-125.1	-2.27	-125.1	-4.02	-125.1	-1.21	-125.1	2.69	-125.1	-4.73	-125.1	-1.61	-125.1	-1.71	-125.1	-1.22	-125.1	-0.36	-125.1	2.95	-125.1	-0.01	-125.1	5.1	-125.1	2.36	-125.1	1.34	-125.1	0.09	-125.1	0.34	-125.1	0.25	-125.1	0.11	-125.1	0.69	-125.1	0.3	-125.1	1.72
-124.2	0.27	-124.2	3.53	-124.2	-3.35	-124.2	-1.89	-124.2	-3.8	-124.2	-1.49	-124.2	1.31	-124.2	2.27	-124.2	-2.56	-124.2	1.18	-124.2	-1.35	-124.2	-0.23	-124.2	3.86	-124.2	1.16	-124.2	0.23	-124.2	3.79	-124.2	1.07	-124.2	-0.74	-124.2	1.28	-124.2	-0.59	-124.2	-2.29	-124.2	1.83	-124.2	-1.17	-124.2	-3.23	-124.2	-0.3
-123.3	-0.85	-123.3	4.22	-123.3	0.4	-123.3	1.78	-123.3	-3.4	-123.3	-2.57	-123.3	-0.5	-123.3	-0.67	-123.3	-4.41	-123.3	-0.21	-123.3	-2.36	-123.3	-2.26	-123.3	-0.7	-123.3	3.87	-123.3	-1.61	-123.3	0.67	-123.3	-1.46	-123.3	0.96	-123.3	-1.07	-123.3	0.21	-123.3	-0.69	-123.3	-1.4	-123.3	-1.28	-123.3	-0.5	-123.3	-0.79
-122.4	-0.26	-122.4	4.51	-122.4	-0.31	-122.4	-2.01	-122.4	-3.37	-122.4	-1.13	-122.4	-0.28	-122.4	2.35	-122.4	-1.89	-122.4	1.22	-122.4	1.44	-122.4	-2.03	-122.4	2.44	-122.4	1.64	-122.4	0.7	-122.4	5.51	-122.4	5.1	-122.4	1.43	-122.4	0.16	-122.4	1.24	-122.4	-0.3	-122.4	0.46	-122.4	-0.64	-122.4	-3.48	-122.4	0.46
-121.5	-0.4	-121.5	1.63	-121.5	-1.76	-121.5	0.06	-121.5	-2.92	-121.5	-2.07	-121.5	-0.46	-121.5	0.36	-121.5	-1.05	-121.5	1.57	-121.5	-2.27	-121.5	1.25	-121.5	-1.02	-121.5	1.35	-121.5	2.53	-121.5	2.65	-121.5	0.7	-121.5	2.81	-121.5	-0.86	-121.5	-3.34	-121.5	-0.1	-121.5	-1.03	-121.5	-1.65	-121.5	-0.48	-121.5	-1.02
-120.6	0.78	-120.6	3.17	-120.6	-1.67	-120.6	1.35	-120.6	-0.84	-120.6	-3.31	-120.6	0.9	-120.6	-0.38	-120.6	-2.78	-120.6	1.11	-120.6	1.13	-120.6	-1.65	-120.6	1.99	-120.6	-0.35	-120.6	-0.72	-120.6	2.84	-120.6	2.4	-120.6	2.27	-120.6	-0.51	-120.6	-0.52	-120.6	-3.45	-120.6	-1.64	-120.6	0.69	-120.6	0.83	-120.6	0.18
-119.7	-0.06	-119.7	4.04	-119.7	-1.99	-119.7	-0.98	-119.7	-0.61	-119.7	-1.88	-119.7	-0.15	-119.7	1.62	-119.7	-0.97	-119.7	0.91	-119.7	-2.06	-119.7	-4.74	-119.7	1.3	-119.7	1.42	-119.7	0.28	-119.7	5.72	-119.7	1.46	-119.7	-2.3	-119.7	-0.9	-119.7	-1.22	-119.7	-2.06	-119.7	-0.12	-119.7	-0.75	-119.7	-2.46	-119.7	0.05
-118.8	0.32	-118.8	3.63	-118.8	-1.63	-118.8	-0.12	-118.8	-3.25	-118.8	-3.89	-118.8	-0.59	-118.8	1.58	-118.8	-5.42	-118.8	1.78	-118.8	-2.75	-118.8	-3.14	-118.8	1.59	-118.8	2.87	-118.8	-0.87	-118.8	3.86	-118.8	-0.57	-118.8	-0.88	-118.8	1.6	-118.8	0.96	-118.8	-1.72	-118.8	0.07	-118.8	1.71	-118.8	-0.76	-118.8	0.13
-117.9	-0.84	-117.9	2.98	-117.9	1.36	-117.9	1.37	-117.9	-2.29	-117.9	-1.18	-117.9	-1.1	-117.9	1.01	-117.9	-0.72	-117.9	1.71	-117.9	-1.73	-117.9	-0.84	-117.9	4.67	-117.9	3.1	-117.9	1.28	-117.9	2.33	-117.9	0.72	-117.9	0.63	-117.9	0.84	-117.9	0.63	-117.9	0.1	-117.9	-1.36	-117.9	-0.96	-117.9	0.5	-117.9	0.87
-117	-1.69	-117	2.3	-117	-1.58	-117	2.68	-117	-2.24	-117	-1.23	-117	-1.5	-117	1.84	-117	-1.95	-117	1.92	-117	-0.68	-117	-0.5	-117	0.35	-117	2.37	-117	0.38	-117	3.36	-117	1.86	-117	1.6	-117	-1.96	-117	-0.37	-117	-2	-117	-1.94	-117	-1.72	-117	1	-117	-1.5
-116.1	-1.81	-116.1	4.62	-116.1	-3.52	-116.1	-1.34	-116.1	-2.82	-116.1	-1.01	-116.1	-0.31	-116.1	0.73	-116.1	-3.88	-116.1	-0.92	-116.1	-2.04	-116.1	-3.45	-116.1	2.38	-116.1	2.25	-116.1	-1.34	-116.1	2.26	-116.1	0.98	-116.1	0.69	-116.1	0.43	-116.1	2.39	-116.1	-2.05	-116.1	-0.17	-116.1	2.27	-116.1	0.61	-116.1	1.21
-115.2	-1.12	-115.2	4.77	-115.2	-1.16	-115.2	-0.86	-115.2	-0.73	-115.2	0.33	-115.2	0.65	-115.2	2.86	-115.2	-1.32	-115.2	1.23	-115.2	-1.6	-115.2	-0.69	-115.2	3.25	-115.2	2.35	-115.2	-2.66	-115.2	2.83	-115.2	0.02	-115.2	-0.03	-115.2	-2.37	-115.2	1.55	-115.2	-2.64	-115.2	-2.92	-115.2	0.12	-115.2	-0.63	-115.2	-2.66
-114.3	0.25	-114.3	2.8	-114.3	0.45	-114.3	0.68	-114.3	-2.43	-114.3	-3.6	-114.3	0.67	-114.3	1.22	-114.3	1.4	-114.3	-2.44	-114.3	-1.56	-114.3	-3.57	-114.3	1.59	-114.3	-1.22	-114.3	0.98	-114.3	2.08	-114.3	-0.97	-114.3	1.03	-114.3	1.55	-114.3	-0.56	-114.3	-1.89	-114.3	1.47	-114.3	-0.96	-114.3	0.01	-114.3	0.46
-113.4	0.67	-113.4	2.83	-113.4	-2.23	-113.4	0.62	-113.4	-2.85	-113.4	-1.85	-113.4	-0.58	-113.4	2.39	-113.4	-3.35	-113.4	-0.7	-113.4	0.67	-113.4	-1.4	-113.4	0.66	-113.4	2.71	-113.4	-2.94	-113.4	1.55	-113.4	3.13	-113.4	-1.3	-113.4	-1.76	-113.4	0	-113.4	-1.97	-113.4	-1.55	-113.4	-0.62	-113.4	-0.71	-113.4	-0.1
-112.5	1.84	-112.5	2.4	-112.5	-2.88	-112.5	1.27	-112.5	-2.88	-112.5	0.93	-112.5	-0.85	-112.5	0.96	-112.5	-2.62	-112.5	1.31	-112.5	0.8	-112.5	-2.11	-112.5	-2.13	-112.5	0.51	-112.5	-0.54	-112.5	3.73	-112.5	3.73	-112.5	-1.06	-112.5	-0.05	-112.5	-1.33	-112.5	0.1	-112.5	0.67	-112.5	0.77	-112.5	0.76	-112.5	0.85
-111.6	-3.94	-111.6	0.28	-111.6	1.28	-111.6	-0.26	-111.6	-6.73	-111.6	-0.88	-111.6	-0.27	-111.6	-0.2	-111.6	-1.26	-111.6	-1.09	-111.6	-2.95	-111.6	0.52	-111.6	2.2	-111.6	1.51	-111.6	-0.49	-111.6	3.45	-111.6	1.19	-111.6	0.72	-111.6	0.21	-111.6	0.63	-111.6	-1.11	-111.6	0.12	-111.6	-0.67	-111.6	-0.72	-111.6	0.96
-110.7	-2.13	-110.7	3	-110.7	-0.09	-110.7	0.1	-110.7	-2.94	-110.7	-1.54	-110.7	-1.84	-110.7	0.16	-110.7	-3.58	-110.7	0.94	-110.7	-0.33	-110.7	1.43	-110.7	0.92	-110.7	3.31	-110.7	-2.37	-110.7	2.76	-110.7	0.91	-110.7	0.72	-110.7	-0.09	-110.7	0.6	-110.7	-1.77	-110.7	-1.23	-110.7	-0.03	-110.7	-1.13	-110.7	1.44
-109.8	-2.56	-109.8	1.32	-109.8	-1.23	-109.8	0.86	-109.8	-2.63	-109.8	-1.49	-109.8	-2.86	-109.8	1.84	-109.8	-3.2	-109.8	-1.67	-109.8	-0.5	-109.8	-1.52	-109.8	1.06	-109.8	5.16	-109.8	-1.92	-109.8	3.46	-109.8	2.06	-109.8	-0.1	-109.8	0.54	-109.8	1.1	-109.8	-1.47	-109.8	-0.12	-109.8	-1.64	-109.8	1.13	-109.8	1.72
-108.9	-0.04	-108.9	3.15	-108.9	0.16	-108.9	0.5	-108.9	-1.62	-108.9	-2.94	-108.9	0.36	-108.9	0.54	-108.9	-2.09	-108.9	2.02	-108.9	-2.57	-108.9	-2.82	-108.9	0.92	-108.9	2.43	-108.9	-0.59	-108.9	1.44	-108.9	-1.24	-108.9	-0.85	-108.9	-0.74	-108.9	1.79	-108.9	-1.32	-108.9	-0.29	-108.9	-0.65	-108.9	0.47	-108.9	0.29
-108	-0.8	-108	1.83	-108	-0.53	-108	-0.27	-108	-2.6	-108	-2.27	-108	-0.85	-108	3.32	-108	-3.49	-108	0.26	-108	1.13	-108	-3.19	-108	-1.26	-108	2.81	-108	-1.42	-108	3.27	-108	0.57	-108	0.56	-108	-0.64	-108	1.41	-108	-4.38	-108	1.25	-108	-0.71	-108	1.4	-108	0.56
-107.1	-1.09	-107.1	2.38	-107.1	-1.24	-107.1	-1.51	-107.1	-3.18	-107.1	-2.08	-107.1	-0.1	-107.1	0.42	-107.1	-0.77	-107.1	0.59	-107.1	-0.96	-107.1	0.92	-107.1	3.86	-107.1	1.14	-107.1	-2.86	-107.1	2.14	-107.1	-2.32	-107.1	1.65	-107.1	3.12	-107.1	-0.36	-107.1	-2.66	-107.1	1.72	-107.1	-2.77	-107.1	1.57	-107.1	3.1
-106.2	-0.68	-106.2	3.76	-106.2	0.42	-106.2	-0.77	-106.2	-2.34	-106.2	-0.25	-106.2	-0.74	-106.2	1.98	-106.2	-3.99	-106.2	-0.14	-106.2	-1.24	-106.2	0.06	-106.2	0.71	-106.2	1.94	-106.2	-0.09	-106.2	2.36	-106.2	0.18	-106.2	1.37	-106.2	-1.17	-106.2	0.45	-106.2	-0.07	-106.2	1.04	-106.2	-0.79	-106.2	-2.5	-106.2	-2.1
-105.3	-1.98	-105.3	2.64	-105.3	-3.07	-105.3	-0.67	-105.3	-3.54	-105.3	-3.82	-105.3	1.69	-105.3	3.55	-105.3	-1.89	-105.3	0.55	-105.3	-0.28	-105.3	-1.98	-105.3	2.47	-105.3	2.76	-105.3	-1.91	-105.3	1.84	-105.3	-0.31	-105.3	0.98	-105.3	-0.7	-105.3	-1.43	-105.3	-2.76	-105.3	-3.56	-105.3	-0.59	-105.3	1.72	-105.3	2.2
-104.4	-1.16	-104.4	3.08	-104.4	-0.95	-104.4	-0.92	-104.4	-3.59	-104.4	0.78	-104.4	-0.08	-104.4	-0.2	-104.4	-2.97	-104.4	0.74	-104.4	-2.56	-104.4	-0.84	-104.4	2.46	-104.4	3.36	-104.4	-1.54	-104.4	5.13	-104.4	-1.92	-104.4	1.12	-104.4	0.45	-104.4	1.63	-104.4	-1.5	-104.4	0.08	-104.4	-2.54	-104.4	-0.37	-104.4	1.23
-103.5	0.28	-103.5	1.79	-103.5	-1.43	-103.5	0.53	-103.5	-3.15	-103.5	-0.37	-103.5	2.05	-103.5	1.8	-103.5	-0.85	-103.5	0.75	-103.5	0.03	-103.5	-0.05	-103.5	3.23	-103.5	2.31	-103.5	0.9	-103.5	4.39	-103.5	2.13	-103.5	-1.68	-103.5	-0.39	-103.5	1.08	-103.5	-1.54	-103.5	0.56	-103.5	0.51	-103.5	-2.58	-103.5	-1.07
-102.6	1.17	-102.6	5.05	-102.6	-2.45	-102.6	-0.34	-102.6	-0.68	-102.6	-3.83	-102.6	-0.52	-102.6	2.78	-102.6	-4.53	-102.6	0.13	-102.6	-0.9	-102.6	-1.88	-102.6	0.49	-102.6	0.53	-102.6	-1.55	-102.6	2.32	-102.6	1.14	-102.6	-1.12	-102.6	0.43	-102.6	-0.56	-102.6	-0.88	-102.6	1.67	-102.6	0.09	-102.6	-0.59	-102.6	1.27
-101.7	-0.94	-101.7	0.74	-101.7	0.19	-101.7	0.24	-101.7	-1.7	-101.7	1.4	-101.7	1.01	-101.7	4.01	-101.7	-2.58	-101.7	1.02	-101.7	-2.37	-101.7	2.13	-101.7	2.99	-101.7	2.41	-101.7	1.46	-101.7	2.4	-101.7	1.01	-101.7	1.14	-101.7	1.33	-101.7	-1.16	-101.7	-0.51	-101.7	-0.98	-101.7	-0.25	-101.7	-2.06	-101.7	0.1
-100.8	-2.18	-100.8	4.6	-100.8	-2.25	-100.8	0.24	-100.8	-1.6	-100.8	-2.09	-100.8	-1.45	-100.8	5.22	-100.8	-2.15	-100.8	1.6	-100.8	0.91	-100.8	-2.19	-100.8	0.06	-100.8	4.06	-100.8	0.61	-100.8	2.32	-100.8	1.8	-100.8	0.3	-100.8	0.19	-100.8	1.55	-100.8	-2.58	-100.8	-1.99	-100.8	-0.5	-100.8	-1.93	-100.8	1.47
-99.9	-2.19	-99.9	4	-99.9	-2.99	-99.9	-2.5	-99.9	-2.57	-99.9	-0.28	-99.9	-0.32	-99.9	0.22	-99.9	-3.85	-99.9	-2.22	-99.9	-1.58	-99.9	-4.01	-99.9	1.47	-99.9	-0.02	-99.9	0.8	-99.9	-0.35	-99.9	0.24	-99.9	0.59	-99.9	1.26	-99.9	1.74	-99.9	-1.87	-99.9	-2.38	-99.9	0.32	-99.9	2.41	-99.9	2.28
-99	-0.6	-99	4.48	-99	-1.59	-99	-0.97	-99	-1.11	-99	0.5	-99	0.06	-99	0.89	-99	-3.98	-99	0.82	-99	0.1	-99	-0.34	-99	0.31	-99	-0.34	-99	-2.2	-99	3.23	-99	1.07	-99	2.23	-99	2.95	-99	1.15	-99	-0.77	-99	-1.1	-99	-0.85	-99	-0.38	-99	2.85
-98.1	-2.65	-98.1	0.31	-98.1	2.5	-98.1	1.18	-98.1	-2.29	-98.1	-3.68	-98.1	-2.04	-98.1	0.28	-98.1	0.82	-98.1	2.83	-98.1	0.24	-98.1	-3.39	-98.1	1.72	-98.1	2.24	-98.1	0.76	-98.1	4.67	-98.1	1.78	-98.1	0.97	-98.1	1.74	-98.1	-1.54	-98.1	-1	-98.1	0.28	-98.1	-0.83	-98.1	-1.94	-98.1	-0.04
-97.2	-0.98	-97.2	3.91	-97.2	-2.05	-97.2	0.76	-97.2	-3.21	-97.2	-0.94	-97.2	0.59	-97.2	1.59	-97.2	-5.93	-97.2	0.65	-97.2	-0.52	-97.2	-0.54	-97.2	2.92	-97.2	0.27	-97.2	-0.88	-97.2	2.95	-97.2	-0.55	-97.2	2.77	-97.2	0.82	-97.2	0.77	-97.2	-0.98	-97.2	-0.44	-97.2	-2.05	-97.2	-2.15	-97.2	0.41
-96.3	-1.94	-96.3	1.7	-96.3	-0.91	-96.3	-1.27	-96.3	-0.54	-96.3	-3.18	-96.3	-0.51	-96.3	0.1	-96.3	-0.98	-96.3	1.47	-96.3	2.2	-96.3	-3.89	-96.3	0.32	-96.3	1.23	-96.3	-1.01	-96.3	1.41	-96.3	-1.04	-96.3	-1.58	-96.3	-0.21	-96.3	1.17	-96.3	-1.46	-96.3	-1.01	-96.3	-1.07	-96.3	1.34	-96.3	1.42
-95.4	-1.13	-95.4	3.73	-95.4	-3.05	-95.4	1.92	-95.4	-1.35	-95.4	-1.54	-95.4	1.93	-95.4	0.86	-95.4	-2.31	-95.4	-1.98	-95.4	-1.32	-95.4	-1.93	-95.4	2.1	-95.4	1.07	-95.4	0.41	-95.4	1.26	-95.4	1.45	-95.4	-0.45	-95.4	-1.75	-95.4	0.28	-95.4	-0.13	-95.4	-0.1	-95.4	0.13	-95.4	0.56	-95.4	-1.28
-94.5	-2.61	-94.5	2.71	-94.5	-1.02	-94.5	0.83	-94.5	-0.73	-94.5	-3.67	-94.5	-1.27	-94.5	-0.18	-94.5	-1.76	-94.5	-0.91	-94.5	-0.14	-94.5	-1.51	-94.5	1.74	-94.5	2.06	-94.5	-1.16	-94.5	3.41	-94.5	0.41	-94.5	0.84	-94.5	0.91	-94.5	0.12	-94.5	-0.16	-94.5	0.04	-94.5	-1.7	-94.5	0.39	-94.5	2.06
-93.6	-1.59	-93.6	2.09	-93.6	-0.73	-93.6	-0.12	-93.6	-1.28	-93.6	-1.1	-93.6	-0.46	-93.6	2.22	-93.6	-2.65	-93.6	0.42	-93.6	-2.13	-93.6	-0.01	-93.6	4	-93.6	0.39	-93.6	0.15	-93.6	2.04	-93.6	0.69	-93.6	1.68	-93.6	1.94	-93.6	0.27	-93.6	-0.65	-93.6	1.7	-93.6	-0.48	-93.6	0.01	-93.6	1.91
-92.7	-3.05	-92.7	3.08	-92.7	-1.9	-92.7	-0.66	-92.7	-3.71	-92.7	-3.86	-92.7	-1.32	-92.7	1.56	-92.7	-2.23	-92.7	1.57	-92.7	-2.31	-92.7	-1.18	-92.7	-0.06	-92.7	3.08	-92.7	0.37	-92.7	4.71	-92.7	1.87	-92.7	-0.31	-92.7	1.57	-92.7	0.1	-92.7	0.01	-92.7	2.06	-92.7	1.57	-92.7	-0.64	-92.7	1.58
-91.8	1.58	-91.8	5.15	-91.8	-1.55	-91.8	0.47	-91.8	-0.19	-91.8	-3.93	-91.8	-0.9	-91.8	0.16	-91.8	-2.62	-91.8	0.83	-91.8	-1.54	-91.8	-4.29	-91.8	-0.43	-91.8	0.24	-91.8	-2.55	-91.8	2.15	-91.8	-1.42	-91.8	1.55	-91.8	-1.6	-91.8	-0.66	-91.8	-2.49	-91.8	1.22	-91.8	-0.91	-91.8	0.73	-91.8	-1
-90.9	-1.03	-90.9	4.5	-90.9	-1.02	-90.9	1.68	-90.9	-4.9	-90.9	-0.54	-90.9	1.78	-90.9	1.1	-90.9	-1.47	-90.9	-0.87	-90.9	-5.6	-90.9	-1.44	-90.9	3.2	-90.9	1.94	-90.9	-0.13	-90.9	3.17	-90.9	-0.92	-90.9	-0.84	-90.9	-0.6	-90.9	0.01	-90.9	-2.62	-90.9	-0.24	-90.9	0.69	-90.9	-2.29	-90.9	0.43
-90	-0.67	-90	2.63	-90	-1.95	-90	1	-90	-3.07	-90	-3.31	-90	-3.55	-90	2.39	-90	-0.78	-90	3.36	-90	-2.35	-90	-1.51	-90	-0.38	-90	2.67	-90	0.64	-90	3.74	-90	-0.2	-90	-0.77	-90	0.51	-90	-0.66	-90	-3.38	-90	-2.02	-90	-2.59	-90	-0.98	-90	1.05
-89.1	-1.2	-89.1	2.52	-89.1	-1.43	-89.1	0.46	-89.1	-2.3	-89.1	-0.8	-89.1	0.62	-89.1	0.35	-89.1	-0.67	-89.1	0.35	-89.1	-2.9	-89.1	-1.25	-89.1	0.33	-89.1	2.06	-89.1	0.17	-89.1	1.76	-89.1	1.43	-89.1	-2.01	-89.1	-0.39	-89.1	1.68	-89.1	0.13	-89.1	-0.05	-89.1	1.72	-89.1	-2.56	-89.1	2.06
-88.2	-1.23	-88.2	1.61	-88.2	0.92	-88.2	1.26	-88.2	-2.52	-88.2	-1.57	-88.2	-0.08	-88.2	0.29	-88.2	-1.12	-88.2	-0.22	-88.2	-3	-88.2	-1.35	-88.2	1.75	-88.2	1.24	-88.2	0.38	-88.2	2.18	-88.2	-1.07	-88.2	0.45	-88.2	-1.65	-88.2	2.24	-88.2	0.38	-88.2	0.33	-88.2	-1.87	-88.2	1.6	-88.2	-0.85
-87.3	-0.13	-87.3	3	-87.3	0.18	-87.3	-0.11	-87.3	-2.84	-87.3	-2.88	-87.3	2.36	-87.3	2.27	-87.3	-1.68	-87.3	-0.66	-87.3	-0.93	-87.3	-0.73	-87.3	3.1	-87.3	1.76	-87.3	-0.34	-87.3	3.06	-87.3	1.51	-87.3	1.37	-87.3	1.54	-87.3	-1.44	-87.3	-1.24	-87.3	1.5	-87.3	0.95	-87.3	-1.27	-87.3	-1.69
-86.4	-2.17	-86.4	1.42	-86.4	-1.82	-86.4	-4.54	-86.4	-2.13	-86.4	-0.82	-86.4	-0.22	-86.4	1.16	-86.4	-2.78	-86.4	-0.37	-86.4	0.36	-86.4	0.77	-86.4	0.27	-86.4	0.85	-86.4	-1.02	-86.4	1.38	-86.4	2.41	-86.4	1.66	-86.4	-0.12	-86.4	1.95	-86.4	-0.81	-86.4	-0.48	-86.4	0.84	-86.4	2.25	-86.4	2.15
-85.5	-1.07	-85.5	2.35	-85.5	-2.09	-85.5	0.51	-85.5	0.92	-85.5	0.48	-85.5	-1.07	-85.5	3.29	-85.5	-4.22	-85.5	1.22	-85.5	-1.02	-85.5	-1.76	-85.5	1.69	-85.5	2.49	-85.5	-1.82	-85.5	0.73	-85.5	1.5	-85.5	0.86	-85.5	-0.19	-85.5	0.86	-85.5	0.08	-85.5	-1.19	-85.5	0.23	-85.5	1.62	-85.5	-1.46
-84.6	-2.87	-84.6	3.79	-84.6	-1.43	-84.6	0.55	-84.6	-1.95	-84.6	0.32	-84.6	0.26	-84.6	2.75	-84.6	-1.83	-84.6	-1.61	-84.6	-1.34	-84.6	-0.35	-84.6	0.41	-84.6	1.18	-84.6	-1.35	-84.6	1.3	-84.6	-0.08	-84.6	-1.29	-84.6	-0.95	-84.6	-0.25	-84.6	-1.16	-84.6	0.13	-84.6	1.22	-84.6	-1.74	-84.6	-0.51
-83.7	-0.85	-83.7	2.85	-83.7	2.61	-83.7	0.95	-83.7	-2.31	-83.7	-0.49	-83.7	1.25	-83.7	1.4	-83.7	0.2	-83.7	2.16	-83.7	-1.28	-83.7	-1.75	-83.7	2.11	-83.7	1.81	-83.7	-0.65	-83.7	2.28	-83.7	2.92	-83.7	1.66	-83.7	-2.22	-83.7	-0.9	-83.7	-2.35	-83.7	-0.82	-83.7	0.47	-83.7	-1.14	-83.7	-1.62
-82.8	-2.05	-82.8	0.65	-82.8	-3.12	-82.8	-1.19	-82.8	0.64	-82.8	-0.18	-82.8	1.37	-82.8	-1.63	-82.8	-2.19	-82.8	0.03	-82.8	0.73	-82.8	-0.67	-82.8	1.03	-82.8	0.95	-82.8	-1.93	-82.8	3.24	-82.8	-0.14	-82.8	-0.39	-82.8	2.11	-82.8	0.23	-82.8	-2.33	-82.8	-0.11	-82.8	-0.08	-82.8	-1.27	-82.8	0.68
-81.9	-1.97	-81.9	0.61	-81.9	-3.53	-81.9	1.86	-81.9	-1.36	-81.9	1.08	-81.9	-1.99	-81.9	-0.11	-81.9	-4.24	-81.9	2.07	-81.9	-0.63	-81.9	-1.07	-81.9	-1.06	-81.9	2.76	-81.9	-2.06	-81.9	2.71	-81.9	0.35	-81.9	1.98	-81.9	-1.48	-81.9	1.92	-81.9	-1.15	-81.9	-0.29	-81.9	1.61	-81.9	-0.05	-81.9	0.52
-81	-0.46	-81	0.11	-81	-2.96	-81	0.61	-81	-3.09	-81	-3.48	-81	1.3	-81	-0.22	-81	-2.4	-81	0.14	-81	-2.52	-81	-0.44	-81	0.33	-81	0.09	-81	0.41	-81	0	-81	-1.93	-81	0.37	-81	-2.06	-81	-2.74	-81	1.6	-81	-2.39	-81	-2.49	-81	-1.2	-81	0.9
-80.1	-1.46	-80.1	2.11	-80.1	-1.21	-80.1	-0.27	-80.1	-1.41	-80.1	-2.83	-80.1	0.44	-80.1	2.17	-80.1	-3.77	-80.1	0.3	-80.1	-1.61	-80.1	-5.24	-80.1	1.13	-80.1	0.92	-80.1	-0.02	-80.1	3.34	-80.1	1.73	-80.1	-0.22	-80.1	-2.02	-80.1	0.25	-80.1	1.25	-80.1	1.83	-80.1	-0.03	-80.1	-0.48	-80.1	-0.37
-79.2	-0.01	-79.2	2.48	-79.2	-0.77	-79.2	-1.65	-79.2	-0.38	-79.2	-0.19	-79.2	1.74	-79.2	1.09	-79.2	-2.55	-79.2	-0.24	-79.2	0.37	-79.2	-1.7	-79.2	0.22	-79.2	0.45	-79.2	0.05	-79.2	2.36	-79.2	1.45	-79.2	-2.05	-79.2	0.03	-79.2	0.62	-79.2	-3.45	-79.2	-0.42	-79.2	-0.41	-79.2	-0.98	-79.2	2.05
-78.3	-1.05	-78.3	3.13	-78.3	-1.42	-78.3	-4.19	-78.3	-2.39	-78.3	-0.09	-78.3	0.19	-78.3	2.15	-78.3	-1.52	-78.3	-2.52	-78.3	0.49	-78.3	-1.35	-78.3	1.54	-78.3	0.83	-78.3	-1.45	-78.3	1.26	-78.3	2.92	-78.3	1.04	-78.3	1.39	-78.3	-1.89	-78.3	-3.4	-78.3	-2.58	-78.3	2.88	-78.3	1.11	-78.3	0.31
-77.4	-1.59	-77.4	0.26	-77.4	-1.82	-77.4	-1.89	-77.4	-0.89	-77.4	1.01	-77.4	-0.67	-77.4	-2.06	-77.4	-3.24	-77.4	-1.4	-77.4	-2.73	-77.4	-1.19	-77.4	-0.24	-77.4	0.2	-77.4	-2	-77.4	2.23	-77.4	-2.4	-77.4	-2.38	-77.4	-0.55	-77.4	1.05	-77.4	0.22	-77.4	0.91	-77.4	-0.18	-77.4	-1.35	-77.4	-0.88
-76.5	-0.96	-76.5	2.29	-76.5	-2.8	-76.5	0.8	-76.5	-0.06	-76.5	2.15	-76.5	0.91	-76.5	0.19	-76.5	-1.89	-76.5	-0.81	-76.5	-0.74	-76.5	-0.36	-76.5	1.79	-76.5	0.83	-76.5	-1.52	-76.5	3.57	-76.5	0.62	-76.5	-2.3	-76.5	1.55	-76.5	0.8	-76.5	-3.55	-76.5	2.66	-76.5	0.87	-76.5	-3.29	-76.5	0.17
-75.6	-1.45	-75.6	2.41	-75.6	-0.42	-75.6	0.81	-75.6	-1.14	-75.6	-2.91	-75.6	-0.96	-75.6	0.92	-75.6	-1.47	-75.6	0.54	-75.6	-0.03	-75.6	-0.66	-75.6	0.53	-75.6	-0.14	-75.6	-0.66	-75.6	1.64	-75.6	0.86	-75.6	-0.18	-75.6	0.84	-75.6	-0.5	-75.6	-0.94	-75.6	-0.98	-75.6	1.45	-75.6	1.02	-75.6	-1.42
-74.7	-1.4	-74.7	0.46	-74.7	-1.49	-74.7	-1.4	-74.7	-1.27	-74.7	1.47	-74.7	0.07	-74.7	2.05	-74.7	0.73	-74.7	1.5	-74.7	-0.64	-74.7	-0.06	-74.7	-0.77	-74.7	1.28	-74.7	0.96	-74.7	3.15	-74.7	1.47	-74.7	1.3	-74.7	-1.16	-74.7	1.2	-74.7	-1.41	-74.7	-0.54	-74.7	-0.66	-74.7	2.22	-74.7	-1.21
-73.8	-1.15	-73.8	4.41	-73.8	-1.69	-73.8	-0.37	-73.8	-1.33	-73.8	-1.64	-73.8	-0.43	-73.8	0.14	-73.8	-2.89	-73.8	0.8	-73.8	-1.13	-73.8	0.23	-73.8	0.24	-73.8	2.46	-73.8	0.53	-73.8	4.64	-73.8	0.83	-73.8	-0.96	-73.8	-1.54	-73.8	0.41	-73.8	0.14	-73.8	-0.38	-73.8	0.66	-73.8	-3.28	-73.8	2.38
-72.9	-2.59	-72.9	3.66	-72.9	-0.72	-72.9	1	-72.9	-0.42	-72.9	-2.61	-72.9	-2.16	-72.9	0.82	-72.9	-2.72	-72.9	-0.38	-72.9	-1.81	-72.9	-1.47	-72.9	1.15	-72.9	0.92	-72.9	-0.99	-72.9	2.09	-72.9	-0.65	-72.9	0.39	-72.9	1.36	-72.9	-0.23	-72.9	-0.35	-72.9	0.08	-72.9	-0.46	-72.9	-1.01	-72.9	0.41
-72	-2.38	-72	3.48	-72	-1.39	-72	-0.65	-72	-1.81	-72	-2.57	-72	0.25	-72	0.98	-72	-2.14	-72	0.17	-72	-0.06	-72	-1.12	-72	1.06	-72	0.82	-72	0.2	-72	0.95	-72	-0.12	-72	0.31	-72	-0.14	-72	-0.88	-72	1.04	-72	-1.45	-72	0.83	-72	2.33	-72	0.43
-71.1	-1.17	-71.1	2.44	-71.1	-1.16	-71.1	-1.49	-71.1	-2.81	-71.1	-0.4	-71.1	-0.71	-71.1	3.43	-71.1	-1	-71.1	-3.2	-71.1	0.44	-71.1	-0.38	-71.1	2.5	-71.1	0.31	-71.1	-1.41	-71.1	2.6	-71.1	1.79	-71.1	-0.96	-71.1	1.46	-71.1	-1.93	-71.1	-0.71	-71.1	0.01	-71.1	-1.69	-71.1	-0.9	-71.1	1.19
-70.2	0.88	-70.2	2.7	-70.2	-0.65	-70.2	-1	-70.2	-2.13	-70.2	-3.19	-70.2	-1.17	-70.2	1.79	-70.2	-2.16	-70.2	1.77	-70.2	-1.91	-70.2	-1.61	-70.2	0.05	-70.2	0.34	-70.2	-1.53	-70.2	3.39	-70.2	-1.19	-70.2	1.1	-70.2	0.17	-70.2	0.22	-70.2	-4.91	-70.2	0.81	-70.2	-1.73	-70.2	-1.83	-70.2	1.2
-69.3	-1.04	-69.3	1.01	-69.3	-3.11	-69.3	1.66	-69.3	-1.18	-69.3	0.82	-69.3	0	-69.3	-0.67	-69.3	-3.2	-69.3	2.03	-69.3	-1.85	-69.3	0.92	-69.3	-0.39	-69.3	0.1	-69.3	-0.77	-69.3	2.6	-69.3	-1	-69.3	0.19	-69.3	0.7	-69.3	-2.49	-69.3	-2.27	-69.3	-0.85	-69.3	-0.85	-69.3	-1.64	-69.3	0.27
-68.4	0	-68.4	0.45	-68.4	-0.44	-68.4	-0.87	-68.4	-4.16	-68.4	-3.39	-68.4	0.65	-68.4	-0.02	-68.4	0.08	-68.4	1.17	-68.4	-1.48	-68.4	-4.5	-68.4	2.32	-68.4	0.22	-68.4	-0.51	-68.4	3.53	-68.4	-0.03	-68.4	0.04	-68.4	1.06	-68.4	-2.37	-68.4	-1.31	-68.4	-1.53	-68.4	1.08	-68.4	-1.11	-68.4	-0.2
-67.5	-0.59	-67.5	-0.09	-67.5	1.12	-67.5	-0.83	-67.5	-0.76	-67.5	0.55	-67.5	1.35	-67.5	-0.66	-67.5	-0.75	-67.5	0.67	-67.5	-1.06	-67.5	-0.32	-67.5	0.02	-67.5	0.29	-67.5	-1.6	-67.5	2.91	-67.5	1.01	-67.5	-3.21	-67.5	-0.41	-67.5	-0.17	-67.5	-0.36	-67.5	1.75	-67.5	-1.77	-67.5	-0.98	-67.5	3.51
-66.6	-2.55	-66.6	0.2	-66.6	-2.02	-66.6	-1.16	-66.6	-2.19	-66.6	-2.56	-66.6	-1.65	-66.6	2.03	-66.6	-1.22	-66.6	-0.39	-66.6	-1.97	-66.6	-3.44	-66.6	-0.86	-66.6	1.84	-66.6	0.21	-66.6	0.45	-66.6	-1.12	-66.6	-2.16	-66.6	-1.57	-66.6	-0.18	-66.6	-0.89	-66.6	-1.35	-66.6	-1.05	-66.6	1.98	-66.6	0.6
-65.7	-1.5	-65.7	2.39	-65.7	-0.46	-65.7	1.24	-65.7	-0.74	-65.7	-0.36	-65.7	0.61	-65.7	-0.67	-65.7	-3.44	-65.7	1.5	-65.7	-1.62	-65.7	1.61	-65.7	2.29	-65.7	1.32	-65.7	-1.06	-65.7	2.39	-65.7	2.03	-65.7	2.58	-65.7	0.31	-65.7	1.15	-65.7	2.09	-65.7	1.07	-65.7	0.07	-65.7	-0.47	-65.7	-0.42
-64.8	-0.09	-64.8	2.11	-64.8	-1.45	-64.8	-0.54	-64.8	-1.35	-64.8	-1.71	-64.8	1.73	-64.8	0.48	-64.8	-1.57	-64.8	0.12	-64.8	-2.33	-64.8	-1.85	-64.8	2.39	-64.8	3.5	-64.8	-0.61	-64.8	2.23	-64.8	-0.48	-64.8	3.51	-64.8	0.57	-64.8	0.68	-64.8	-0.07	-64.8	1.63	-64.8	-1.34	-64.8	-0.25	-64.8	-0.59
-63.9	0.57	-63.9	2.4	-63.9	-0.94	-63.9	-2.02	-63.9	-1.32	-63.9	-0.57	-63.9	1.84	-63.9	0.84	-63.9	-0.74	-63.9	0.2	-63.9	0.91	-63.9	-2.07	-63.9	2.28	-63.9	0.21	-63.9	-0.61	-63.9	2.63	-63.9	3.08	-63.9	-0.37	-63.9	1.31	-63.9	-1.5	-63.9	-1.59	-63.9	-1.06	-63.9	1.25	-63.9	0.93	-63.9	0.13
-63	0.42	-63	0.77	-63	0.14	-63	0.73	-63	1.57	-63	-2.26	-63	1.91	-63	1.47	-63	-2.06	-63	2.42	-63	-0.83	-63	0.56	-63	2.16	-63	-0.23	-63	-3.35	-63	1.61	-63	0.33	-63	2.34	-63	-0.55	-63	-0.97	-63	-0.62	-63	1.4	-63	2.34	-63	1.2	-63	-0.86
-62.1	-1.83	-62.1	2.63	-62.1	0.65	-62.1	-2.31	-62.1	-3.78	-62.1	-0.91	-62.1	-0.02	-62.1	0.52	-62.1	-1.98	-62.1	-0.3	-62.1	-2.49	-62.1	0.52	-62.1	0.98	-62.1	1.87	-62.1	-1.44	-62.1	2.43	-62.1	2.36	-62.1	1.27	-62.1	-2.45	-62.1	0.38	-62.1	-0.62	-62.1	0.5	-62.1	-1.26	-62.1	-0.76	-62.1	-0.66
-61.2	0.15	-61.2	1.16	-61.2	-1.56	-61.2	-2.66	-61.2	-0.04	-61.2	1.26	-61.2	-0.28	-61.2	2.4	-61.2	-1.62	-61.2	0.31	-61.2	0.49	-61.2	1.04	-61.2	-0.01	-61.2	3.04	-61.2	-0.72	-61.2	3.25	-61.2	0.41	-61.2	-1.38	-61.2	-0.21	-61.2	-0.82	-61.2	-2.66	-61.2	-1.38	-61.2	0.49	-61.2	0.08	-61.2	1.82
-60.3	0.28	-60.3	0.59	-60.3	-1.83	-60.3	0.28	-60.3	1.28	-60.3	-0.4	-60.3	-0.77	-60.3	-0.79	-60.3	-1.18	-60.3	-0.8	-60.3	-1.24	-60.3	0.61	-60.3	-0.59	-60.3	3.49	-60.3	0.55	-60.3	1.38	-60.3	-2.08	-60.3	2.42	-60.3	-0.84	-60.3	2.02	-60.3	-0.81	-60.3	0.21	-60.3	-2.08	-60.3	1.44	-60.3	1.59
-59.4	0.98	-59.4	3.41	-59.4	-0.31	-59.4	0.23	-59.4	-0.56	-59.4	-0.05	-59.4	-1.48	-59.4	0.34	-59.4	2.07	-59.4	1.39	-59.4	-2.15	-59.4	-1.99	-59.4	0.06	-59.4	-1.13	-59.4	1.13	-59.4	0.6	-59.4	-0.17	-59.4	-1.79	-59.4	0.38	-59.4	-0.63	-59.4	0.64	-59.4	0.56	-59.4	2	-59.4	1.56	-59.4	3.41
-58.5	-0.25	-58.5	1.37	-58.5	-0.49	-58.5	-0.41	-58.5	-5.82	-58.5	-0.65	-58.5	-0.25	-58.5	-1.04	-58.5	1.54	-58.5	0.52	-58.5	-3.05	-58.5	-1.52	-58.5	-1.02	-58.5	-0.7	-58.5	1.7	-58.5	0.66	-58.5	0.05	-58.5	-0.28	-58.5	-0.55	-58.5	-0.08	-58.5	1.72	-58.5	-1.44	-58.5	-0.55	-58.5	-1.03	-58.5	-0.1
-57.6	-1.69	-57.6	0.52	-57.6	-1.67	-57.6	1.8	-57.6	-2.71	-57.6	-2.75	-57.6	0.83	-57.6	2.08	-57.6	-2.44	-57.6	-0.34	-57.6	-2.08	-57.6	-0.86	-57.6	0.1	-57.6	1.61	-57.6	-1.53	-57.6	3.73	-57.6	-1.05	-57.6	1.03	-57.6	-0.27	-57.6	0.63	-57.6	0.13	-57.6	0.81	-57.6	-0.17	-57.6	1.54	-57.6	1.35
-56.7	0.34	-56.7	1	-56.7	-1.04	-56.7	-1.24	-56.7	-0.76	-56.7	-4.6	-56.7	1.05	-56.7	0.9	-56.7	-3.03	-56.7	1.41	-56.7	0.75	-56.7	-3.55	-56.7	1.71	-56.7	0.96	-56.7	-1.32	-56.7	2.36	-56.7	1.11	-56.7	0.47	-56.7	-0.47	-56.7	-1.99	-56.7	-1.69	-56.7	-0.25	-56.7	1.09	-56.7	2.73	-56.7	1.75
-55.8	-0.55	-55.8	0.98	-55.8	0.97	-55.8	0.81	-55.8	-0.83	-55.8	0.22	-55.8	1.17	-55.8	1.3	-55.8	0.3	-55.8	-0.69	-55.8	-0.16	-55.8	-0.68	-55.8	2.52	-55.8	1.06	-55.8	0.53	-55.8	2.84	-55.8	0.98	-55.8	-0.73	-55.8	1.4	-55.8	0.24	-55.8	-0.12	-55.8	2.86	-55.8	0.96	-55.8	-1.1	-55.8	-1.06
-54.9	0.39	-54.9	1.27	-54.9	-0.44	-54.9	0.81	-54.9	-2.56	-54.9	0.03	-54.9	-0.75	-54.9	2.11	-54.9	-1.55	-54.9	0.68	-54.9	-3.86	-54.9	-1.01	-54.9	0.5	-54.9	2.33	-54.9	0.1	-54.9	0.8	-54.9	0.63	-54.9	-1.37	-54.9	1.88	-54.9	1.33	-54.9	-0.7	-54.9	1.38	-54.9	1.48	-54.9	-0.09	-54.9	2.58
-54	-1.93	-54	4.84	-54	-0.19	-54	-0.45	-54	-0.75	-54	-0.23	-54	-0.11	-54	4.27	-54	-2.16	-54	1.96	-54	-0.72	-54	1.14	-54	-1.5	-54	1.58	-54	-1.18	-54	2.31	-54	-0.16	-54	1.98	-54	0.88	-54	1.91	-54	0.35	-54	-0.28	-54	-0.64	-54	2.5	-54	1.21
-53.1	1.44	-53.1	0.66	-53.1	-0.67	-53.1	1.12	-53.1	-2.99	-53.1	-3.3	-53.1	2.96	-53.1	0.08	-53.1	-0.79	-53.1	0.52	-53.1	-3.32	-53.1	-0.86	-53.1	1.01	-53.1	0.82	-53.1	-1.31	-53.1	0.92	-53.1	-2.32	-53.1	-0.12	-53.1	0.77	-53.1	-0.46	-53.1	-0.47	-53.1	-0.83	-53.1	-0.43	-53.1	0.27	-53.1	0.26
-52.2	-0.38	-52.2	2.75	-52.2	0.52	-52.2	2.49	-52.2	-2.67	-52.2	-0.43	-52.2	-0.45	-52.2	-0.2	-52.2	-3.28	-52.2	1.52	-52.2	1.75	-52.2	-0.51	-52.2	0.37	-52.2	0.41	-52.2	-1.3	-52.2	2.04	-52.2	3.72	-52.2	-0.55	-52.2	0.12	-52.2	1.74	-52.2	-1	-52.2	-2.19	-52.2	-1.67	-52.2	-0.99	-52.2	-0.54
-51.3	-0.59	-51.3	2.71	-51.3	1.47	-51.3	-0.16	-51.3	-1.37	-51.3	-2.07	-51.3	1.45	-51.3	2.32	-51.3	1.96	-51.3	-1.74	-51.3	0.32	-51.3	-2.46	-51.3	1.08	-51.3	1.58	-51.3	-0.04	-51.3	-0.29	-51.3	1.51	-51.3	-0.75	-51.3	0.95	-51.3	-1.54	-51.3	-1.52	-51.3	-0.88	-51.3	0.78	-51.3	-0.47	-51.3	0.05
-50.4	0.85	-50.4	0.4	-50.4	-0.8	-50.4	1	-50.4	-3.09	-50.4	-2.49	-50.4	-0.44	-50.4	-0.21	-50.4	-0.53	-50.4	0.5	-50.4	-1.78	-50.4	-3.12	-50.4	-0.11	-50.4	1.42	-50.4	0.69	-50.4	3.72	-50.4	2.12	-50.4	-1.86	-50.4	1.97	-50.4	-0.87	-50.4	0.13	-50.4	2.6	-50.4	1.62	-50.4	-1.89	-50.4	3.74
-49.5	-0.37	-49.5	1.05	-49.5	0.37	-49.5	-0.33	-49.5	-3.2	-49.5	0.68	-49.5	-1.7	-49.5	1.1	-49.5	0.67	-49.5	-0.22	-49.5	-3.04	-49.5	-0.09	-49.5	0.37	-49.5	1.93	-49.5	-0.17	-49.5	0.57	-49.5	-0.36	-49.5	1.86	-49.5	-1.03	-49.5	-1.68	-49.5	0.96	-49.5	-0.04	-49.5	-0.02	-49.5	0.81	-49.5	-0.23
-48.6	-1.51	-48.6	2.27	-48.6	-0.81	-48.6	1.08	-48.6	-2.58	-48.6	-0.52	-48.6	1.08	-48.6	2.74	-48.6	-1.79	-48.6	0.56	-48.6	-1.64	-48.6	-1.05	-48.6	0.79	-48.6	0.89	-48.6	-0.99	-48.6	2.09	-48.6	-0.54	-48.6	-1.11	-48.6	-1.11	-48.6	0.45	-48.6	-0.52	-48.6	0.5	-48.6	-0.52	-48.6	-0.97	-48.6	-0.85
-47.7	-2.95	-47.7	2.09	-47.7	-1.51	-47.7	0.48	-47.7	-2.28	-47.7	0.62	-47.7	-2.92	-47.7	1.55	-47.7	-0.71	-47.7	-2.18	-47.7	-2.24	-47.7	0.11	-47.7	0.34	-47.7	0.57	-47.7	-0.99	-47.7	-0.25	-47.7	-1.41	-47.7	0.37	-47.7	0.16	-47.7	-2.42	-47.7	0.51	-47.7	1.03	-47.7	-2.91	-47.7	0.8	-47.7	0.69
-46.8	-0.99	-46.8	2.02	-46.8	-0.5	-46.8	-0.35	-46.8	-2.27	-46.8	-1.19	-46.8	-0.32	-46.8	0.16	-46.8	-0.82	-46.8	-1.27	-46.8	0.35	-46.8	-0.42	-46.8	-0.18	-46.8	1.13	-46.8	-1.48	-46.8	0.56	-46.8	1.15	-46.8	-0.23	-46.8	0.18	-46.8	0.39	-46.8	-1.76	-46.8	-0.01	-46.8	1.24	-46.8	1.17	-46.8	0.51
-45.9	-1.24	-45.9	1.74	-45.9	-1.36	-45.9	-1.42	-45.9	-2.82	-45.9	-2.19	-45.9	1.1	-45.9	1.04	-45.9	-1.48	-45.9	-0.98	-45.9	-0.88	-45.9	-2.05	-45.9	0.68	-45.9	-0.11	-45.9	-1.35	-45.9	2.51	-45.9	-1.29	-45.9	1.84	-45.9	0.95	-45.9	-0.85	-45.9	-0.14	-45.9	0.61	-45.9	-1.48	-45.9	0.13	-45.9	1.07
-45	0.56	-45	-0.99	-45	1.25	-45	-1.68	-45	-1.85	-45	1.05	-45	-1.7	-45	1.16	-45	0.81	-45	1.43	-45	-0.32	-45	1.31	-45	-0.99	-45	2.4	-45	-0.7	-45	3.62	-45	1.22	-45	2.16	-45	-0.91	-45	0.39	-45	1.04	-45	2.23	-45	-0.18	-45	-0.81	-45	0.13
-44.1	-0.36	-44.1	3.81	-44.1	0.27	-44.1	-0.54	-44.1	-4.55	-44.1	-2	-44.1	0.65	-44.1	2.46	-44.1	-0.61	-44.1	-1.91	-44.1	-5.18	-44.1	-1.46	-44.1	0.21	-44.1	2.87	-44.1	-0.64	-44.1	1.32	-44.1	-1.91	-44.1	0.79	-44.1	-0.12	-44.1	-0.07	-44.1	1.88	-44.1	0.32	-44.1	-0.72	-44.1	0.37	-44.1	2.04
-43.2	-0.52	-43.2	-0.21	-43.2	-1.39	-43.2	1.12	-43.2	-1.54	-43.2	-2.05	-43.2	1.39	-43.2	0.96	-43.2	-0.47	-43.2	-1.43	-43.2	-0.34	-43.2	0.64	-43.2	0.62	-43.2	-0.01	-43.2	0.81	-43.2	0.72	-43.2	0.59	-43.2	3.7	-43.2	-0.68	-43.2	-0.86	-43.2	0.03	-43.2	-1.77	-43.2	1.39	-43.2	-1.6	-43.2	0.23
-42.3	0.14	-42.3	1.24	-42.3	-1.22	-42.3	2	-42.3	-1.61	-42.3	0.14	-42.3	-0.74	-42.3	0.54	-42.3	-0.98	-42.3	-0.01	-42.3	-1.2	-42.3	-0.73	-42.3	-1.2	-42.3	0.33	-42.3	-0.82	-42.3	0.19	-42.3	-0.22	-42.3	-1.45	-42.3	1.2	-42.3	-1.7	-42.3	0.63	-42.3	-1.86	-42.3	-0.9	-42.3	-0.52	-42.3	0.43
-41.4	0.38	-41.4	1.85	-41.4	0.28	-41.4	-0.41	-41.4	0.65	-41.4	-1.06	-41.4	-0.24	-41.4	-1.56	-41.4	-2.27	-41.4	1.02	-41.4	-1.48	-41.4	0.13	-41.4	1.25	-41.4	-0.54	-41.4	-0.61	-41.4	2.65	-41.4	1.6	-41.4	1.14	-41.4	2.85	-41.4	0.9	-41.4	-0.85	-41.4	-2.01	-41.4	0.49	-41.4	0.25	-41.4	1.24
-40.5	-0.73	-40.5	2.01	-40.5	-0.27	-40.5	0.02	-40.5	-1.9	-40.5	-1.57	-40.5	-1.12	-40.5	0.02	-40.5	0.61	-40.5	-0.77	-40.5	-0.13	-40.5	-1.76	-40.5	0.81	-40.5	0.95	-40.5	-1.72	-40.5	2.66	-40.5	2.69	-40.5	-0.65	-40.5	0.62	-40.5	-1.74	-40.5	-1.72	-40.5	-1.07	-40.5	0.17	-40.5	0.56	-40.5	1.84
-39.6	-3.5	-39.6	1.49	-39.6	3.66	-39.6	-2.09	-39.6	-0.21	-39.6	-0.43	-39.6	1.03	-39.6	-0.93	-39.6	-1.71	-39.6	-1.71	-39.6	1.25	-39.6	2.33	-39.6	1.04	-39.6	0.34	-39.6	-0.24	-39.6	0.64	-39.6	1.3	-39.6	-0.42	-39.6	-0.84	-39.6	0.51	-39.6	0.22	-39.6	-0.86	-39.6	1.71	-39.6	0.23	-39.6	-0.14
-38.7	0.82	-38.7	1.98	-38.7	3.09	-38.7	1.57	-38.7	-2.26	-38.7	-3.08	-38.7	-0.44	-38.7	0.57	-38.7	-0.28	-38.7	0.72	-38.7	-0.96	-38.7	-4.05	-38.7	-0.77	-38.7	0.75	-38.7	-0.54	-38.7	2.12	-38.7	0.21	-38.7	-1.98	-38.7	0.81	-38.7	0.31	-38.7	-1.8	-38.7	2.17	-38.7	-1.17	-38.7	-0.07	-38.7	-0.63
-37.8	0.85	-37.8	1.12	-37.8	2.27	-37.8	-0.17	-37.8	-1.32	-37.8	-0.51	-37.8	3.59	-37.8	2.01	-37.8	0.41	-37.8	0.58	-37.8	-1.14	-37.8	1.11	-37.8	3.29	-37.8	0.62	-37.8	-1.48	-37.8	0.71	-37.8	0.74	-37.8	0	-37.8	-1.41	-37.8	-2.22	-37.8	-0.05	-37.8	0.41	-37.8	-1.49	-37.8	1.59	-37.8	-2.06
-36.9	0.82	-36.9	-0.64	-36.9	-0.84	-36.9	-0.45	-36.9	-1.88	-36.9	-0.09	-36.9	0.59	-36.9	-0.07	-36.9	-0.14	-36.9	2.26	-36.9	0.1	-36.9	-0.54	-36.9	-0.37	-36.9	1.81	-36.9	0.26	-36.9	2.26	-36.9	-0.16	-36.9	0.2	-36.9	-0.22	-36.9	0.04	-36.9	-1.16	-36.9	-0.53	-36.9	-3.11	-36.9	1.56	-36.9	1.32
-36	0.28	-36	0.5	-36	-0.37	-36	-1.04	-36	0.62	-36	-0.51	-36	0.27	-36	0.52	-36	0.13	-36	-1.47	-36	0.32	-36	-0.19	-36	0.21	-36	1.91	-36	-0.39	-36	2.01	-36	0.77	-36	-0.3	-36	1.18	-36	0.24	-36	-0.81	-36	1.75	-36	1.44	-36	0.54	-36	-0.39
-35.1	-2.16	-35.1	1.11	-35.1	-0.47	-35.1	1.91	-35.1	-0.05	-35.1	1.2	-35.1	-1.32	-35.1	0.58	-35.1	-1	-35.1	0.81	-35.1	-2.19	-35.1	-2.66	-35.1	-0.99	-35.1	0.55	-35.1	0.93	-35.1	1.05	-35.1	0.03	-35.1	0.46	-35.1	-2.05	-35.1	0.73	-35.1	-0.9	-35.1	-0.61	-35.1	2.37	-35.1	1.35	-35.1	2.01
-34.2	-2.28	-34.2	0.6	-34.2	0.42	-34.2	-0.58	-34.2	-1.38	-34.2	2.8	-34.2	0.27	-34.2	0.92	-34.2	-2.88	-34.2	0.4	-34.2	-2.35	-34.2	2.31	-34.2	1.73	-34.2	1.3	-34.2	-1.09	-34.2	-0.59	-34.2	-0.06	-34.2	-0.02	-34.2	0.41	-34.2	1.52	-34.2	1.74	-34.2	0.39	-34.2	0.32	-34.2	-0.85	-34.2	1.45
-33.3	-0.04	-33.3	2.57	-33.3	2.31	-33.3	-1.61	-33.3	-0.72	-33.3	-0.78	-33.3	0.92	-33.3	1.24	-33.3	0.09	-33.3	-2.54	-33.3	-1.37	-33.3	0.67	-33.3	0.77	-33.3	-1.39	-33.3	1.45	-33.3	0.92	-33.3	-0.6	-33.3	0.09	-33.3	-1.09	-33.3	-2.28	-33.3	1.78	-33.3	0.83	-33.3	0.44	-33.3	-0.68	-33.3	-1.42
-32.4	-1.17	-32.4	1.48	-32.4	-1.34	-32.4	-0.97	-32.4	0.94	-32.4	1.85	-32.4	1.97	-32.4	1.18	-32.4	-0.98	-32.4	1.44	-32.4	-0.41	-32.4	1.26	-32.4	1.32	-32.4	-1.45	-32.4	0.66	-32.4	2.1	-32.4	0.39	-32.4	0.57	-32.4	0.28	-32.4	0.27	-32.4	0.43	-32.4	0.2	-32.4	-0.18	-32.4	2.38	-32.4	0.56
-31.5	-0.74	-31.5	2.06	-31.5	3.19	-31.5	-0.21	-31.5	-3.04	-31.5	-1.66	-31.5	0.23	-31.5	0.42	-31.5	-1.11	-31.5	0.35	-31.5	-3.78	-31.5	-1.24	-31.5	0.76	-31.5	-0.73	-31.5	-0.08	-31.5	1.25	-31.5	-0.77	-31.5	0.6	-31.5	1.45	-31.5	1.67	-31.5	0.43	-31.5	-0.67	-31.5	-1.11	-31.5	-0.25	-31.5	2.94
-30.6	-1.4	-30.6	0.02	-30.6	-0.14	-30.6	1.77	-30.6	0.91	-30.6	0.24	-30.6	-1.52	-30.6	0.74	-30.6	-1.24	-30.6	-0.2	-30.6	-0.27	-30.6	-0.77	-30.6	1.05	-30.6	1.14	-30.6	-0.67	-30.6	0.99	-30.6	1.11	-30.6	-2.01	-30.6	0.03	-30.6	-0.08	-30.6	-1.1	-30.6	-1.98	-30.6	1.05	-30.6	-1.33	-30.6	0.8
-29.7	0.46	-29.7	1.47	-29.7	0	-29.7	-0.82	-29.7	-1.56	-29.7	-0.54	-29.7	0.56	-29.7	-0.12	-29.7	-0.5	-29.7	0.32	-29.7	-0.1	-29.7	-0.83	-29.7	0.3	-29.7	-1	-29.7	-0.82	-29.7	1.53	-29.7	0.11	-29.7	0.29	-29.7	2.2	-29.7	-0.88	-29.7	-2.01	-29.7	1.44	-29.7	0.5	-29.7	-0.34	-29.7	2.96
-28.8	-1.17	-28.8	1.6	-28.8	-0.93	-28.8	-1.44	-28.8	-0.85	-28.8	-1.16	-28.8	-0.09	-28.8	0.45	-28.8	-4.03	-28.8	-0.46	-28.8	-0.91	-28.8	-0.91	-28.8	-0.68	-28.8	0.55	-28.8	-1.16	-28.8	2.55	-28.8	-0.19	-28.8	0.4	-28.8	-0.46	-28.8	1.45	-28.8	0.01	-28.8	1.03	-28.8	0.59	-28.8	-1.75	-28.8	1.93
-27.9	0.41	-27.9	0.81	-27.9	-0.43	-27.9	-0.9	-27.9	-3.21	-27.9	-1.35	-27.9	0.4	-27.9	-0.24	-27.9	-1.78	-27.9	-2.19	-27.9	-1.6	-27.9	1.9	-27.9	1.37	-27.9	1.33	-27.9	-0.4	-27.9	0.87	-27.9	0.38	-27.9	1.42	-27.9	1.7	-27.9	-0.2	-27.9	0.59	-27.9	1.49	-27.9	1.89	-27.9	1.25	-27.9	0.78
-27	-0.4	-27	-0.44	-27	0.58	-27	0.4	-27	-0.08	-27	-0.24	-27	-1.2	-27	-0.48	-27	-1.94	-27	-0.79	-27	0.28	-27	2.56	-27	0.12	-27	2.81	-27	-1.82	-27	1.2	-27	-0.64	-27	1.29	-27	1.64	-27	-0.02	-27	-0.98	-27	1.36	-27	-0.76	-27	1.95	-27	1.39
-26.1	-1.01	-26.1	1.31	-26.1	0.77	-26.1	0.85	-26.1	-2.58	-26.1	0.39	-26.1	-0.71	-26.1	4.07	-26.1	0.5	-26.1	-1.82	-26.1	-0.23	-26.1	-1.12	-26.1	1.38	-26.1	2.73	-26.1	0.15	-26.1	-2.29	-26.1	-0.51	-26.1	-2.55	-26.1	1.55	-26.1	0.28	-26.1	-0.08	-26.1	-0.28	-26.1	-0.11	-26.1	-1.68	-26.1	1.48
-25.2	-1.37	-25.2	-3.05	-25.2	-1.79	-25.2	-1.21	-25.2	-2.09	-25.2	-1.52	-25.2	1.22	-25.2	-1.49	-25.2	-1.98	-25.2	-1.14	-25.2	-0.29	-25.2	-0.93	-25.2	5.04	-25.2	0.09	-25.2	-0.17	-25.2	-0.19	-25.2	0.54	-25.2	-2.16	-25.2	3.59	-25.2	1.18	-25.2	1.32	-25.2	-1.4	-25.2	1.32	-25.2	-3.35	-25.2	2.59
-24.3	-0.75	-24.3	0.18	-24.3	-0.34	-24.3	1.52	-24.3	-2.04	-24.3	2.38	-24.3	0.28	-24.3	-0.72	-24.3	-0.59	-24.3	0.49	-24.3	-0.56	-24.3	0.58	-24.3	0.25	-24.3	-0.63	-24.3	0.52	-24.3	0.92	-24.3	-2.94	-24.3	0.48	-24.3	1.77	-24.3	-0.71	-24.3	0.31	-24.3	0.1	-24.3	0.39	-24.3	-0.24	-24.3	0.96
-23.4	-2.55	-23.4	1	-23.4	-0.12	-23.4	0.44	-23.4	-2.51	-23.4	-2.06	-23.4	-2.73	-23.4	-0.45	-23.4	-1.57	-23.4	0.47	-23.4	0.84	-23.4	0.54	-23.4	0.59	-23.4	-0.71	-23.4	-0.95	-23.4	-0.2	-23.4	0.69	-23.4	-0.52	-23.4	1.08	-23.4	0.28	-23.4	-0.05	-23.4	-0.07	-23.4	0.39	-23.4	-1.09	-23.4	1.43
-22.5	1.2	-22.5	1.08	-22.5	-2.32	-22.5	2.2	-22.5	-1.44	-22.5	-0.52	-22.5	-0.53	-22.5	-0.42	-22.5	-0.51	-22.5	0.22	-22.5	-2.6	-22.5	-2.18	-22.5	0.6	-22.5	0.55	-22.5	-0.54	-22.5	0.18	-22.5	0.26	-22.5	-1.35	-22.5	0.01	-22.5	1.62	-22.5	-1.01	-22.5	0.02	-22.5	1.97	-22.5	-1.08	-22.5	-0.67
-21.6	-1.32	-21.6	-0.53	-21.6	0.94	-21.6	-0.44	-21.6	-2.84	-21.6	0.44	-21.6	-0.14	-21.6	-0.48	-21.6	-0.81	-21.6	0.09	-21.6	-1.92	-21.6	3.49	-21.6	0.28	-21.6	-0.02	-21.6	-1.12	-21.6	1.51	-21.6	-2.04	-21.6	0.9	-21.6	-0.53	-21.6	-1.93	-21.6	-1.33	-21.6	0.11	-21.6	0.12	-21.6	-0.61	-21.6	0.37
-20.7	0.14	-20.7	-1.59	-20.7	2.48	-20.7	1.21	-20.7	-2.04	-20.7	1.03	-20.7	1.45	-20.7	-2.34	-20.7	-0.28	-20.7	1.91	-20.7	-1.74	-20.7	0.14	-20.7	-0.34	-20.7	-2.79	-20.7	-0.22	-20.7	2.61	-20.7	-1.09	-20.7	1.21	-20.7	-1.51	-20.7	-0.41	-20.7	-0.55	-20.7	1.36	-20.7	1.25	-20.7	0	-20.7	0.08
-19.8	-2.51	-19.8	0.2	-19.8	-0.69	-19.8	-2.09	-19.8	-0.29	-19.8	-2.82	-19.8	0.28	-19.8	0.55	-19.8	0.9	-19.8	-0.07	-19.8	-0.66	-19.8	-3.91	-19.8	-2.3	-19.8	2.4	-19.8	-1.4	-19.8	1.67	-19.8	-0.02	-19.8	0.16	-19.8	-1.25	-19.8	-1.01	-19.8	-0.02	-19.8	1.17	-19.8	1.91	-19.8	0	-19.8	-1.44
-18.9	-0.38	-18.9	0.56	-18.9	-0.03	-18.9	0.8	-18.9	0.97	-18.9	0.31	-18.9	-0.76	-18.9	0.85	-18.9	-0.81	-18.9	-0.49	-18.9	1.09	-18.9	-1.2	-18.9	1.26	-18.9	1.58	-18.9	-0.86	-18.9	2.11	-18.9	1.64	-18.9	0.88	-18.9	0.74	-18.9	0.35	-18.9	-1.86	-18.9	1.98	-18.9	-0.27	-18.9	3.03	-18.9	-0.15
-18	-0.84	-18	0.37	-18	-1.06	-18	-0.19	-18	-1.9	-18	4.17	-18	-0.84	-18	-0.56	-18	-2.08	-18	0.35	-18	2.2	-18	1.78	-18	1.97	-18	1.15	-18	0.9	-18	2.04	-18	0.5	-18	1.15	-18	2.84	-18	1.03	-18	1.49	-18	2.32	-18	-0.53	-18	-0.45	-18	0.86
-17.1	1.04	-17.1	-2.54	-17.1	-1.14	-17.1	-0.59	-17.1	-0.48	-17.1	0.23	-17.1	1.4	-17.1	-2.4	-17.1	0.48	-17.1	0.25	-17.1	-1.57	-17.1	0.04	-17.1	0.92	-17.1	-0.18	-17.1	-0.03	-17.1	1.23	-17.1	-0.77	-17.1	-1.69	-17.1	-0.14	-17.1	-2.84	-17.1	2.08	-17.1	1.28	-17.1	2.35	-17.1	1.44	-17.1	-0.08
-16.2	0.34	-16.2	2.09	-16.2	0.47	-16.2	2.11	-16.2	-0.62	-16.2	-0.07	-16.2	0.95	-16.2	-0.38	-16.2	-0.33	-16.2	0.19	-16.2	-2.59	-16.2	-0.7	-16.2	1.54	-16.2	-0.25	-16.2	-0.15	-16.2	-1.07	-16.2	-1.43	-16.2	0.47	-16.2	1.26	-16.2	-1.79	-16.2	0.08	-16.2	-0.83	-16.2	0.56	-16.2	0.17	-16.2	0.76
-15.3	-0.82	-15.3	-0.79	-15.3	0.62	-15.3	-0.6	-15.3	-0.33	-15.3	0.18	-15.3	0.75	-15.3	0.44	-15.3	0.83	-15.3	-1.57	-15.3	-0.36	-15.3	-1.08	-15.3	-1.15	-15.3	0.3	-15.3	0.56	-15.3	-0.17	-15.3	-0.13	-15.3	-0.72	-15.3	-0.27	-15.3	3.59	-15.3	-1.04	-15.3	1.39	-15.3	-0.54	-15.3	0.26	-15.3	0.6
-14.4	0.4	-14.4	-1.25	-14.4	0.2	-14.4	-2.94	-14.4	-0.79	-14.4	3.24	-14.4	0.1	-14.4	-0.88	-14.4	-0.55	-14.4	-0.56	-14.4	0.13	-14.4	2.27	-14.4	0.16	-14.4	-0.73	-14.4	2.29	-14.4	2.53	-14.4	-0.71	-14.4	1.26	-14.4	-1.79	-14.4	-1.57	-14.4	1.77	-14.4	1.77	-14.4	-1.45	-14.4	0.41	-14.4	-0.64
-13.5	1.22	-13.5	1.47	-13.5	0.5	-13.5	1.36	-13.5	0.81	-13.5	-1.19	-13.5	0.51	-13.5	-0.05	-13.5	-2.28	-13.5	3.94	-13.5	-0.15	-13.5	0.08	-13.5	2.01	-13.5	0.23	-13.5	-1.11	-13.5	3.14	-13.5	0.07	-13.5	0.91	-13.5	0.72	-13.5	1.44	-13.5	0.6	-13.5	1.43	-13.5	0.34	-13.5	0.01	-13.5	1.07
-12.6	0.17	-12.6	-1.38	-12.6	-0.11	-12.6	0.72	-12.6	-1.21	-12.6	-2.64	-12.6	0.3	-12.6	-2.57	-12.6	0.82	-12.6	-0.05	-12.6	-0.21	-12.6	0.01	-12.6	0.83	-12.6	-2.41	-12.6	-0.22	-12.6	0.62	-12.6	2.27	-12.6	1.08	-12.6	1.09	-12.6	-2.09	-12.6	-1.61	-12.6	-0.33	-12.6	1.73	-12.6	1.38	-12.6	-0.74
-11.7	1.11	-11.7	0.2	-11.7	0.87	-11.7	1.8	-11.7	0.78	-11.7	-0.27	-11.7	0.38	-11.7	1.99	-11.7	-0.65	-11.7	1.27	-11.7	0.69	-11.7	3.75	-11.7	0.75	-11.7	2.07	-11.7	-1.56	-11.7	1.95	-11.7	-0.69	-11.7	0.94	-11.7	0.19	-11.7	0.54	-11.7	-0.96	-11.7	-0.27	-11.7	3.22	-11.7	1.82	-11.7	-0.75
-10.8	2.03	-10.8	0.29	-10.8	-1.78	-10.8	1.7	-10.8	-1.6	-10.8	1.38	-10.8	1.8	-10.8	0.4	-10.8	-0.93	-10.8	-0.63	-10.8	-0.31	-10.8	1.27	-10.8	1.65	-10.8	1.31	-10.8	-0.2	-10.8	1.45	-10.8	0.84	-10.8	-2.19	-10.8	0.31	-10.8	-1.08	-10.8	0.78	-10.8	0.71	-10.8	1.27	-10.8	0.77	-10.8	0.4
-9.9	-1.25	-9.9	-2.04	-9.9	-1	-9.9	-0.44	-9.9	0.53	-9.9	-2.17	-9.9	-1	-9.9	-0.83	-9.9	-0.14	-9.9	-0.32	-9.9	3.47	-9.9	-2.42	-9.9	-0.34	-9.9	1.73	-9.9	-1.22	-9.9	0.57	-9.9	1.68	-9.9	-1.53	-9.9	-0.19	-9.9	-0.73	-9.9	-1.09	-9.9	1.23	-9.9	1.29	-9.9	1.09	-9.9	-2.01
-9	-0.24	-9	3.23	-9	-1.13	-9	2.1	-9	0.37	-9	-1.09	-9	2	-9	0.36	-9	-1.85	-9	-0.6	-9	-0.23	-9	-0.39	-9	2.27	-9	0.3	-9	1.91	-9	2.68	-9	-2.47	-9	-1.6	-9	-0.15	-9	0.42	-9	1.02	-9	1.1	-9	-2.52	-9	-0.71	-9	-0.31
-8.1	-1.23	-8.1	-1.53	-8.1	0.66	-8.1	-0.85	-8.1	1.01	-8.1	0.04	-8.1	-0.73	-8.1	-1.1	-8.1	-0.83	-8.1	-0.47	-8.1	0.89	-8.1	0.22	-8.1	0.52	-8.1	-0.29	-8.1	-0.95	-8.1	-0.49	-8.1	1.87	-8.1	0.34	-8.1	0.91	-8.1	-0.73	-8.1	1.06	-8.1	-0.32	-8.1	-0.8	-8.1	-1.58	-8.1	3.37
-7.2	-1.7	-7.2	0.08	-7.2	0.99	-7.2	1.79	-7.2	-1.88	-7.2	1.05	-7.2	0.23	-7.2	-1.22	-7.2	2.03	-7.2	-0.75	-7.2	0.26	-7.2	0.4	-7.2	-1.12	-7.2	-1.87	-7.2	0.52	-7.2	-1.2	-7.2	2.82	-7.2	-0.56	-7.2	0.81	-7.2	-1.8	-7.2	-1.3	-7.2	-0.78	-7.2	1.41	-7.2	-0.25	-7.2	1.62
-6.3	0.45	-6.3	-0.56	-6.3	-0.87	-6.3	0.84	-6.3	-1.78	-6.3	-2.26	-6.3	0.85	-6.3	-0.27	-6.3	-0.41	-6.3	0.34	-6.3	-0.07	-6.3	0.56	-6.3	0.62	-6.3	-1.17	-6.3	-0.03	-6.3	-0.47	-6.3	-1.07	-6.3	0.07	-6.3	-0.74	-6.3	-1.36	-6.3	1.31	-6.3	-1.67	-6.3	-0.15	-6.3	-1	-6.3	0.88
-5.4	-0.51	-5.4	-0.05	-5.4	-0.1	-5.4	-1.26	-5.4	-1.79	-5.4	1.44	-5.4	-0.7	-5.4	2.21	-5.4	0.16	-5.4	0.07	-5.4	-1.75	-5.4	-0.37	-5.4	1.41	-5.4	0.41	-5.4	0.32	-5.4	-0.82	-5.4	-0.11	-5.4	0.96	-5.4	0.22	-5.4	0.08	-5.4	-1.3	-5.4	-0.1	-5.4	-0.06	-5.4	2.61	-5.4	1.76
-4.5	0.61	-4.5	2.23	-4.5	1.39	-4.5	-2.08	-4.5	-0.54	-4.5	1.14	-4.5	-1.1	-4.5	0.83	-4.5	-0.49	-4.5	-0.68	-4.5	1.75	-4.5	-1.68	-4.5	-1.58	-4.5	0.3	-4.5	-0.76	-4.5	1.08	-4.5	1.11	-4.5	-2.38	-4.5	-0.71	-4.5	1.43	-4.5	-3.56	-4.5	1.36	-4.5	-0.45	-4.5	0.21	-4.5	0.59
-3.6	2.43	-3.6	0.9	-3.6	0.03	-3.6	1.23	-3.6	-0.01	-3.6	-0.66	-3.6	1.33	-3.6	-0.14	-3.6	0.07	-3.6	0.63	-3.6	1.16	-3.6	0.37	-3.6	0.37	-3.6	0.02	-3.6	3.29	-3.6	-0.1	-3.6	-2.57	-3.6	-0.03	-3.6	-0.66	-3.6	1.01	-3.6	1.01	-3.6	-0.65	-3.6	-1.49	-3.6	-0.27	-3.6	-0.6
-2.7	0.98	-2.7	-1.79	-2.7	-0.04	-2.7	1.24	-2.7	0.32	-2.7	0.31	-2.7	1.86	-2.7	-2.36	-2.7	-1.24	-2.7	2.31	-2.7	-0.59	-2.7	1.41	-2.7	1.86	-2.7	-1.1	-2.7	-1.6	-2.7	2.6	-2.7	-3.14	-2.7	0.64	-2.7	-0.58	-2.7	-3.12	-2.7	0.63	-2.7	2.37	-2.7	-1.74	-2.7	-0.61	-2.7	-0.26
-1.8	0.24	-1.8	-1.48	-1.8	-1.31	-1.8	-0.32	-1.8	2.77	-1.8	-2.66	-1.8	0.15	-1.8	-0.68	-1.8	0.65	-1.8	-1.73	-1.8	-0.91	-1.8	-2.76	-1.8	-0.79	-1.8	-0.01	-1.8	0.26	-1.8	-1.84	-1.8	-0.66	-1.8	-0.9	-1.8	2.09	-1.8	1.24	-1.8	0.83	-1.8	-0.01	-1.8	1.82	-1.8	0.45	-1.8	2.02
-0.9	0.98	-0.9	0.76	-0.9	2.06	-0.9	0	-0.9	0.53	-0.9	-0.39	-0.9	0.51	-0.9	-0.38	-0.9	-0.92	-0.9	0.39	-0.9	1.45	-0.9	0.19	-0.9	-2.55	-0.9	1.41	-0.9	-0.16	-0.9	-0.12	-0.9	3.33	-0.9	0.64	-0.9	0.54	-0.9	-0.33	-0.9	0.11	-0.9	-0.06	-0.9	0.29	-0.9	0.36	-0.9	1.61
0	-1.44	0	0.51	0	-0.25	0	-1.58	0	-2.12	0	-1.86	0	-1.37	0	-0.11	0	-2.58	0	-0.49	0	0.14	0	-0.85	0	1.37	0	0.67	0	0.23	0	-2.51	0	0.21	0	3.45	0	0.85	0	-1.64	0	1.88	0	-1.21	0	1.95	0	0.38	0	0.44
0.9	2.67	0.9	0.98	0.9	1.33	0.9	0.13	0.9	-0.23	0.9	0.42	0.9	1.78	0.9	0.39	0.9	-0.44	0.9	-0.27	0.9	-1.17	0.9	2.16	0.9	-1.12	0.9	1.65	0.9	-0.84	0.9	-0.35	0.9	1.19	0.9	-1.83	0.9	-0.15	0.9	-1.47	0.9	-0.09	0.9	-2.26	0.9	-1.95	0.9	-0.37	0.9	0.29
1.8	0.46	1.8	-1.12	1.8	1.15	1.8	-1.11	1.8	0.91	1.8	1.36	1.8	0.18	1.8	-0.3	1.8	0.13	1.8	0.09	1.8	0.58	1.8	-0.94	1.8	0.57	1.8	-1.12	1.8	0.45	1.8	-1.79	1.8	1.02	1.8	-3.42	1.8	0.79	1.8	1.25	1.8	-1.22	1.8	1.97	1.8	0.9	1.8	-1.94	1.8	2.31
2.7	-0.35	2.7	-3.36	2.7	0.97	2.7	-1.36	2.7	-0.88	2.7	-1.26	2.7	-0.02	2.7	-0.12	2.7	0	2.7	-2.2	2.7	0.67	2.7	-1.57	2.7	0.69	2.7	2.7	2.7	-0.96	2.7	0.14	2.7	1.35	2.7	-0.36	2.7	0.32	2.7	2.01	2.7	0.82	2.7	0.82	2.7	0.59	2.7	-0.27	2.7	0.48
3.6	1.28	3.6	0.65	3.6	1.02	3.6	0.82	3.6	-2.93	3.6	-0.57	3.6	-0.42	3.6	2.85	3.6	-0.08	3.6	-1.51	3.6	0.17	3.6	-1.96	3.6	-0.65	3.6	0.66	3.6	-1.71	3.6	-0.36	3.6	0.64	3.6	0.27	3.6	-0.06	3.6	-0.51	3.6	-2.07	3.6	0.26	3.6	0.31	3.6	0.66	3.6	-0.39
4.5	0.4	4.5	-2.02	4.5	0.1	4.5	-1.16	4.5	2	4.5	2.31	4.5	3.2	4.5	-0.06	4.5	-0.91	4.5	-1.65	4.5	0.69	4.5	-1.08	4.5	-0.03	4.5	0.62	4.5	-1.08	4.5	-0.55	4.5	0.64	4.5	-1.21	4.5	-1.52	4.5	-2.54	4.5	0.69	4.5	0.48	4.5	1.61	4.5	-1.05	4.5	1.21
5.4	-0.54	5.4	-0.99	5.4	-0.1	5.4	-0.63	5.4	0.01	5.4	0.82	5.4	1.28	5.4	-1.45	5.4	0.16	5.4	-0.85	5.4	0.02	5.4	1.98	5.4	0.09	5.4	-1.17	5.4	-1.1	5.4	0.1	5.4	-0.07	5.4	1.63	5.4	1.82	5.4	-0.77	5.4	-0.9	5.4	0.97	5.4	0.23	5.4	0.33	5.4	0.82
6.3	0.85	6.3	-1.18	6.3	-0.64	6.3	0.93	6.3	0.29	6.3	-1.57	6.3	0.8	6.3	-1.21	6.3	-0.96	6.3	1.13	6.3	-0.56	6.3	-1	6.3	-0.16	6.3	-0.61	6.3	-2.87	6.3	-0.09	6.3	2.45	6.3	-2.22	6.3	-0.78	6.3	-0.23	6.3	0.1	6.3	-1.19	6.3	1.67	6.3	1.26	6.3	0.76
7.2	-1.63	7.2	-1.2	7.2	-1.07	7.2	0.72	7.2	-3.56	7.2	-0.95	7.2	0.87	7.2	0.36	7.2	-0.46	7.2	0.67	7.2	1.28	7.2	-0.08	7.2	0.18	7.2	0.09	7.2	-0.81	7.2	-1.55	7.2	0.08	7.2	-1.22	7.2	1	7.2	1.22	7.2	-0.13	7.2	-0.57	7.2	0.74	7.2	0.82	7.2	0.95
8.1	1.18	8.1	-0.08	8.1	1.1	8.1	-0.32	8.1	1.35	8.1	-1.81	8.1	1.5	8.1	-0.68	8.1	-1.22	8.1	-0.48	8.1	-0.03	8.1	-2.58	8.1	-1.55	8.1	1.3	8.1	-1.47	8.1	-0.36	8.1	-2.56	8.1	-2.2	8.1	-0.4	8.1	1.58	8.1	0.25	8.1	-0.12	8.1	-0.17	8.1	1.76	8.1	0.7
9	-0.93	9	-1.04	9	-3.19	9	-0.21	9	0.76	9	0.11	9	0.27	9	0.97	9	-0.95	9	1.21	9	1.26	9	0.84	9	1.42	9	0.16	9	-0.92	9	1.23	9	1.65	9	3.25	9	-0.03	9	-1.04	9	-1.97	9	0.5	9	-0.67	9	-1.6	9	2.23
9.9	-1.73	9.9	0.14	9.9	-2.52	9.9	1.59	9.9	-2.02	9.9	1.06	9.9	-0.05	9.9	-0.29	9.9	-6.19	9.9	1.33	9.9	-2.05	9.9	-0.86	9.9	-1.14	9.9	3.38	9.9	-1.08	9.9	2.75	9.9	-1.45	9.9	1.12	9.9	-3.62	9.9	1.89	9.9	-0.37	9.9	2.75	9.9	-2.44	9.9	-1.82	9.9	1.78
10.8	-1.5	10.8	-3.28	10.8	-0.76	10.8	0.2	10.8	-4.78	10.8	0.63	10.8	-0.04	10.8	-2.25	10.8	-3.44	10.8	-0.08	10.8	-3.14	10.8	1.74	10.8	2.1	10.8	-0.89	10.8	0.32	10.8	0.53	10.8	-3.58	10.8	-0.71	10.8	-1.08	10.8	-1.09	10.8	-0.65	10.8	1.41	10.8	-5.75	10.8	0.83	10.8	1.58
11.7	-4.1	11.7	-5.83	11.7	-1.04	11.7	0.55	11.7	-3.91	11.7	1.28	11.7	-4	11.7	-4.48	11.7	-0.91	11.7	-0.57	11.7	-1.5	11.7	0.22	11.7	-0.25	11.7	0.9	11.7	-0.21	11.7	3.08	11.7	-1.34	11.7	0.78	11.7	-1.68	11.7	0.34	11.7	-0.3	11.7	2.28	11.7	-1.22	11.7	-0.02	11.7	2.39
12.6	0.68	12.6	-3.62	12.6	2.86	12.6	0.66	12.6	-2.37	12.6	0.38	12.6	-1.63	12.6	-3.75	12.6	-0.33	12.6	-0.36	12.6	-1.74	12.6	-0.67	12.6	1.66	12.6	-1.44	12.6	1.25	12.6	0.38	12.6	-0.14	12.6	3.05	12.6	-1.71	12.6	-4.97	12.6	2.54	12.6	2.43	12.6	-0.72	12.6	3.13	12.6	3.74
13.5	-0.79	13.5	-7.64	13.5	2.62	13.5	0.37	13.5	-1.29	13.5	-1.68	13.5	0.27	13.5	-3.14	13.5	-0.85	13.5	0.85	13.5	0.59	13.5	-1.29	13.5	2.07	13.5	0.79	13.5	-1.35	13.5	2.1	13.5	0.9	13.5	-0.5	13.5	-2.31	13.5	-1.51	13.5	-1.45	13.5	-2.37	13.5	-0.37	13.5	2.35	13.5	1.91
14.4	0.37	14.4	-4.41	14.4	0.63	14.4	-0.9	14.4	-1.14	14.4	0.56	14.4	2.42	14.4	-3.7	14.4	0.47	14.4	-2.14	14.4	0.93	14.4	-0.45	14.4	3.58	14.4	1.54	14.4	0.77	14.4	-0.63	14.4	-0.83	14.4	1.41	14.4	-0.77	14.4	-1.44	14.4	-0.14	14.4	2.47	14.4	-0.75	14.4	2.7	14.4	3.68
15.3	1.03	15.3	-9.27	15.3	0.01	15.3	0.26	15.3	-2.72	15.3	0.36	15.3	-0.69	15.3	-5.36	15.3	-2.17	15.3	-0.07	15.3	0.51	15.3	-1.05	15.3	1.79	15.3	1.49	15.3	0.47	15.3	1.42	15.3	-2.07	15.3	-0.45	15.3	-2.62	15.3	-0.07	15.3	-0.45	15.3	1.08	15.3	-4.43	15.3	1.57	15.3	2.01
16.2	1.14	16.2	-9.48	16.2	2.51	16.2	2.02	16.2	-3.86	16.2	1.79	16.2	-0.25	16.2	-5.79	16.2	-0.93	16.2	1.59	16.2	-3.39	16.2	0.72	16.2	2.16	16.2	-0.81	16.2	0.27	16.2	0.45	16.2	-2.17	16.2	-0.98	16.2	-1.46	16.2	-1.8	16.2	0.38	16.2	1.92	16.2	-0.74	16.2	2.06	16.2	3.16
17.1	-0.65	17.1	-6.97	17.1	-0.08	17.1	0.3	17.1	-2.2	17.1	0.4	17.1	0.05	17.1	-3.84	17.1	-4.05	17.1	1.58	17.1	-1.78	17.1	1.25	17.1	2.4	17.1	0.99	17.1	-2.65	17.1	2.31	17.1	-1.41	17.1	0.42	17.1	-0.78	17.1	-0.89	17.1	-0.33	17.1	1.08	17.1	-1.78	17.1	0.91	17.1	3.81
18	0.5	18	-5.88	18	1.04	18	4.14	18	-2.68	18	-1.35	18	1.85	18	-7.22	18	1.36	18	-1.8	18	-3.27	18	-0.18	18	1.8	18	-1.22	18	-0.77	18	1.4	18	0.44	18	-0.13	18	-1.57	18	-2.59	18	1.13	18	2.62	18	-1.21	18	1.07	18	3.22
18.9	-0.92	18.9	-6.73	18.9	0.86	18.9	1.29	18.9	-3.82	18.9	-1.28	18.9	1.6	18.9	-3.81	18.9	-1.48	18.9	-1.81	18.9	-1.61	18.9	0.32	18.9	5.26	18.9	1	18.9	-0.8	18.9	0.6	18.9	-0.27	18.9	0.31	18.9	-2.74	18.9	-3.29	18.9	-0.4	18.9	3.15	18.9	-2.37	18.9	1.72	18.9	2.34
19.8	-0.53	19.8	-7.4	19.8	0.46	19.8	1.08	19.8	-1.53	19.8	0.05	19.8	1.67	19.8	-4.72	19.8	-0.92	19.8	-1.76	19.8	0.17	19.8	0.65	19.8	5.35	19.8	-1.61	19.8	-1.42	19.8	0.48	19.8	0.09	19.8	-0.96	19.8	-2.57	19.8	-3.39	19.8	0.16	19.8	4.91	19.8	0.79	19.8	1.67	19.8	1.09
20.7	-1.45	20.7	-6.92	20.7	-0.79	20.7	1.77	20.7	-1.68	20.7	-2.28	20.7	-1.28	20.7	-3.46	20.7	-1.44	20.7	-2.3	20.7	1.03	20.7	0.38	20.7	2.79	20.7	-0.02	20.7	-2.32	20.7	1.32	20.7	-1.12	20.7	0.53	20.7	-2.36	20.7	-2.64	20.7	1.78	20.7	2.03	20.7	-2.57	20.7	1.51	20.7	3.05
21.6	-0.46	21.6	-6.71	21.6	-0.42	21.6	0.97	21.6	-3.04	21.6	1.59	21.6	-1.06	21.6	-5.34	21.6	1.03	21.6	1.83	21.6	-2.97	21.6	1.38	21.6	5.04	21.6	0.59	21.6	0.63	21.6	1.67	21.6	-2.71	21.6	-1.29	21.6	-1.74	21.6	-3.56	21.6	-1.32	21.6	0.59	21.6	-2.64	21.6	1.48	21.6	3.16
22.5	0.13	22.5	-6.98	22.5	1.52	22.5	3.03	22.5	-2.3	22.5	-1.12	22.5	1.8	22.5	-5.91	22.5	-1.78	22.5	2.18	22.5	0.31	22.5	-3.08	22.5	5.15	22.5	-1.27	22.5	-2.32	22.5	1.59	22.5	-0.76	22.5	-2.38	22.5	-2.29	22.5	-2.04	22.5	0.6	22.5	-0.2	22.5	-0.53	22.5	1.2	22.5	6.48
23.4	1.45	23.4	-7.52	23.4	1.58	23.4	1.13	23.4	-2.25	23.4	-0.01	23.4	1.57	23.4	-6.48	23.4	-1.02	23.4	-2.21	23.4	-1.38	23.4	-1.51	23.4	4.65	23.4	-1.13	23.4	0.8	23.4	1.14	23.4	-0.95	23.4	-1.86	23.4	-1.49	23.4	-3.47	23.4	1.37	23.4	0.92	23.4	1.04	23.4	1.06	23.4	5.02
24.3	-1.9	24.3	-7.63	24.3	1.5	24.3	-0.05	24.3	-2.74	24.3	0.96	24.3	1.98	24.3	-6.44	24.3	-1.82	24.3	-1.18	24.3	-1.79	24.3	0.06	24.3	4.26	24.3	2.12	24.3	-0.62	24.3	-0.43	24.3	0.16	24.3	-1.01	24.3	-3.75	24.3	-2.66	24.3	-0.23	24.3	2.55	24.3	0.92	24.3	3.42	24.3	4.32
25.2	-0.27	25.2	-7.98	25.2	-0.36	25.2	4.21	25.2	-1.79	25.2	-0.33	25.2	3.05	25.2	-5.89	25.2	-1.64	25.2	2.38	25.2	-2.11	25.2	-4.33	25.2	7.18	25.2	-0.78	25.2	1.5	25.2	-0.19	25.2	-1.91	25.2	-0.69	25.2	-2.87	25.2	-2.76	25.2	-0.63	25.2	0.09	25.2	-0.83	25.2	3.17	25.2	3.9
26.1	-0.37	26.1	-5.45	26.1	-1.51	26.1	-1.8	26.1	-4.44	26.1	1.66	26.1	0.28	26.1	-3.53	26.1	-3.57	26.1	1.77	26.1	-2.51	26.1	1.91	26.1	6.05	26.1	0.93	26.1	-2.26	26.1	1.26	26.1	-2.73	26.1	0.28	26.1	-1.17	26.1	-1.33	26.1	-0.45	26.1	0.85	26.1	-2.58	26.1	3.27	26.1	3.87
27	-1.61	27	-6.13	27	0.16	27	0.25	27	-1.91	27	2.38	27	0.2	27	-6.01	27	-0.63	27	-1.72	27	0.57	27	1.73	27	5.75	27	0.43	27	1.4	27	0.28	27	-1.05	27	0.52	27	-1.55	27	-3.07	27	-0.22	27	1.44	27	-0.6	27	2.78	27	4.39
27.9	-0.55	27.9	-7.37	27.9	1.4	27.9	1.89	27.9	-0.65	27.9	0.91	27.9	1.66	27.9	-6.57	27.9	-2.71	27.9	-0.41	27.9	2.48	27.9	2.41	27.9	5.92	27.9	-2.54	27.9	-0.62	27.9	-1.45	27.9	0.3	27.9	1.12	27.9	-1.84	27.9	-5.27	27.9	1.78	27.9	-1.56	27.9	0.39	27.9	2.22	27.9	3.38
28.8	1.36	28.8	-7.63	28.8	1.6	28.8	1.47	28.8	-2.15	28.8	1.58	28.8	3.33	28.8	-5.62	28.8	-0.33	28.8	1.05	28.8	-4.4	28.8	1.29	28.8	6.15	28.8	3.23	28.8	-0.04	28.8	2.44	28.8	-3.02	28.8	0.06	28.8	-1.63	28.8	-3.7	28.8	1.32	28.8	3.1	28.8	-0.45	28.8	3.07	28.8	3.67
29.7	-0.74	29.7	-8.08	29.7	-0.79	29.7	1.65	29.7	-0.88	29.7	2.32	29.7	0.45	29.7	-5.81	29.7	-4.28	29.7	0.46	29.7	1.5	29.7	-1.27	29.7	5.57	29.7	-1.53	29.7	-2.4	29.7	2.55	29.7	-1.19	29.7	-1.43	29.7	-0.95	29.7	-3.77	29.7	0.59	29.7	2.07	29.7	-2.23	29.7	2.01	29.7	6.13
30.6	-0.16	30.6	-8.64	30.6	-0.19	30.6	-0.58	30.6	-1.89	30.6	0.07	30.6	1.08	30.6	-7.61	30.6	-2.08	30.6	1.51	30.6	-1.32	30.6	-1.86	30.6	6.17	30.6	1.26	30.6	0.1	30.6	2.73	30.6	-1.37	30.6	-1.7	30.6	-3.32	30.6	-1.59	30.6	-0.24	30.6	3.92	30.6	0.32	30.6	2.59	30.6	3.87
31.5	-0.68	31.5	-7.64	31.5	-0.86	31.5	0.31	31.5	-2.58	31.5	-0.62	31.5	1.81	31.5	-5.08	31.5	-1.96	31.5	-1.39	31.5	-0.99	31.5	-0.47	31.5	7.7	31.5	0.67	31.5	-1.41	31.5	-0.61	31.5	-0.17	31.5	0.47	31.5	-0.32	31.5	-3.51	31.5	0.49	31.5	2.86	31.5	-0.55	31.5	2.66	31.5	3.29
32.4	-0.17	32.4	-9.41	32.4	-0.89	32.4	1.61	32.4	-0.08	32.4	2.69	32.4	-0.34	32.4	-5.67	32.4	-3.28	32.4	2.23	32.4	0.98	32.4	-1.31	32.4	4.91	32.4	-1.99	32.4	0.24	32.4	1.62	32.4	-3.22	32.4	-2.03	32.4	-2.95	32.4	-4.45	32.4	0.77	32.4	2.61	32.4	-1.05	32.4	0.44	32.4	5.15
33.3	-0.57	33.3	-8.42	33.3	0.7	33.3	1.55	33.3	-2.54	33.3	1.95	33.3	0.76	33.3	-5.82	33.3	-2.9	33.3	-0.53	33.3	-2.35	33.3	-1.02	33.3	8.09	33.3	0.89	33.3	-1.36	33.3	0.68	33.3	-1.07	33.3	-1.44	33.3	0.51	33.3	-3.69	33.3	-0.33	33.3	2.64	33.3	-2.66	33.3	0.33	33.3	5.81
34.2	-0.75	34.2	-9.5	34.2	1.48	34.2	2.46	34.2	-4.22	34.2	1.03	34.2	1.39	34.2	-7	34.2	-3.65	34.2	2.81	34.2	-2.41	34.2	-0.24	34.2	6.23	34.2	1.91	34.2	-0.19	34.2	-0.18	34.2	-2.37	34.2	0.54	34.2	0.26	34.2	-2.46	34.2	0.7	34.2	0.98	34.2	-1.26	34.2	6.15	34.2	4.79
35.1	0.05	35.1	-8.95	35.1	-0.8	35.1	1.85	35.1	-2.31	35.1	-0.76	35.1	1.02	35.1	-4.58	35.1	-1.8	35.1	1.27	35.1	-0.55	35.1	0.67	35.1	5.32	35.1	1.85	35.1	1.89	35.1	0.49	35.1	-0.79	35.1	-0.12	35.1	-3.51	35.1	-0.97	35.1	1.77	35.1	2.42	35.1	-0.62	35.1	3.06	35.1	4.75
36	2.06	36	-7.75	36	-0.33	36	0.13	36	-1.15	36	-1.21	36	2.6	36	-5.83	36	-4.69	36	-0.55	36	1.74	36	-2.32	36	7.69	36	1.8	36	-1.65	36	0.14	36	0	36	-1.65	36	-2.51	36	-2.1	36	0.61	36	1.96	36	-0.24	36	2.72	36	4.61
36.9	1.01	36.9	-10.25	36.9	-1.98	36.9	4.38	36.9	-2.57	36.9	0.16	36.9	2.39	36.9	-6.49	36.9	-1.89	36.9	3.47	36.9	0.19	36.9	1.59	36.9	6.04	36.9	2.55	36.9	-0.28	36.9	3.01	36.9	0.41	36.9	0.27	36.9	-2.3	36.9	-2.6	36.9	1.47	36.9	2.3	36.9	-0.47	36.9	3.47	36.9	4.82
37.8	2.72	37.8	-9.19	37.8	0.4	37.8	0.9	37.8	0.53	37.8	0.09	37.8	2.82	37.8	-6.28	37.8	-1.97	37.8	-0.13	37.8	0.81	37.8	-1.14	37.8	8.5	37.8	2.12	37.8	-0.79	37.8	0.65	37.8	-0.45	37.8	-1.99	37.8	-0.48	37.8	-1.18	37.8	-1.69	37.8	1.58	37.8	0.62	37.8	3.61	37.8	6.48
38.7	-0.41	38.7	-6.88	38.7	1.51	38.7	1.73	38.7	-2.43	38.7	-1.56	38.7	-0.24	38.7	-5.59	38.7	-4.38	38.7	2.92	38.7	-0.31	38.7	0.69	38.7	4.47	38.7	2.13	38.7	-2.83	38.7	1.63	38.7	-1.37	38.7	1.98	38.7	-2.19	38.7	-3.17	38.7	-0.72	38.7	2.88	38.7	-0.5	38.7	1.89	38.7	6.42
39.6	-1.32	39.6	-8.97	39.6	-1.17	39.6	3.38	39.6	-2.59	39.6	-2.22	39.6	0.66	39.6	-5.06	39.6	-3.32	39.6	1.13	39.6	-0.14	39.6	0.2	39.6	6.02	39.6	0.14	39.6	-0.57	39.6	0.54	39.6	-2.43	39.6	-0.93	39.6	-1.37	39.6	-4.73	39.6	0.98	39.6	3.71	39.6	-0.17	39.6	2.93	39.6	4.57
40.5	0.16	40.5	-7.99	40.5	-0.8	40.5	1.1	40.5	-1.28	40.5	1.96	40.5	-0.68	40.5	-7.57	40.5	-2.61	40.5	-0.38	40.5	-0.96	40.5	1.39	40.5	6.42	40.5	-3.25	40.5	-1.01	40.5	1.27	40.5	-1.9	40.5	-1.67	40.5	-1.7	40.5	-4.67	40.5	2.21	40.5	2.67	40.5	0.97	40.5	2.66	40.5	6.33
41.4	1.65	41.4	-7.23	41.4	0.55	41.4	2.48	41.4	-1.04	41.4	3.66	41.4	1.9	41.4	-5.47	41.4	-2.81	41.4	1.69	41.4	0.89	41.4	-0.83	41.4	5.87	41.4	-0.67	41.4	0	41.4	-0.13	41.4	-0.8	41.4	-0.23	41.4	-2.61	41.4	-2.29	41.4	1.5	41.4	1.18	41.4	-0.34	41.4	3.25	41.4	6.38
42.3	0.41	42.3	-7.49	42.3	0.09	42.3	1.19	42.3	-0.3	42.3	-2.06	42.3	1.07	42.3	-7.06	42.3	-2.35	42.3	-0.71	42.3	-2.43	42.3	-3.04	42.3	5.49	42.3	1.22	42.3	-0.1	42.3	0.7	42.3	-3.3	42.3	-2.7	42.3	-3.06	42.3	-2.4	42.3	0.95	42.3	1.39	42.3	-1.61	42.3	4.91	42.3	5.08
43.2	1.79	43.2	-8.03	43.2	0.23	43.2	-0.74	43.2	-0.58	43.2	-1.9	43.2	3.15	43.2	-5.33	43.2	-3.88	43.2	-2.18	43.2	1.02	43.2	0.26	43.2	9.67	43.2	3.17	43.2	-2.81	43.2	-2.13	43.2	-0.85	43.2	-1.22	43.2	-1.02	43.2	-0.67	43.2	-1.18	43.2	2.18	43.2	-1.43	43.2	3.68	43.2	7.28
44.1	-2.86	44.1	-7.32	44.1	-0.16	44.1	3.12	44.1	-1.91	44.1	3.09	44.1	1.4	44.1	-4.72	44.1	-2.89	44.1	1.81	44.1	-2.45	44.1	-0.77	44.1	7.09	44.1	2.74	44.1	0.51	44.1	2.68	44.1	-0.29	44.1	-1.51	44.1	-2.58	44.1	-1.68	44.1	1.52	44.1	1.65	44.1	-0.98	44.1	1.77	44.1	4.63
45	-1.04	45	-9.8	45	1.84	45	0.7	45	-1.33	45	2.54	45	1.56	45	-7.96	45	-2.03	45	1.73	45	-0.44	45	2	45	8.03	45	-0.42	45	-0.6	45	2.29	45	-1.87	45	1.13	45	-1.62	45	-3.66	45	-0.01	45	3.17	45	1.23	45	5.06	45	5.43
45.9	-0.16	45.9	-8.94	45.9	-1.42	45.9	1.37	45.9	-1.12	45.9	2.11	45.9	1.37	45.9	-6.02	45.9	-5.08	45.9	4.16	45.9	-0.94	45.9	1.54	45.9	8.54	45.9	0.67	45.9	-0.12	45.9	1.53	45.9	-1.47	45.9	0.26	45.9	-2.8	45.9	-3.17	45.9	1.32	45.9	2.56	45.9	-0.9	45.9	5.45	45.9	2.6
46.8	0.18	46.8	-6.77	46.8	0.1	46.8	4.32	46.8	-3.11	46.8	-0.12	46.8	2.04	46.8	-4.83	46.8	0	46.8	0.7	46.8	-1.8	46.8	-0.39	46.8	8.53	46.8	-0.18	46.8	2.72	46.8	0.63	46.8	-2.33	46.8	0.18	46.8	-0.07	46.8	-2.31	46.8	1.74	46.8	3.51	46.8	-0.14	46.8	1.92	46.8	5.95
47.7	-0.89	47.7	-9.75	47.7	-2.07	47.7	1.96	47.7	-3.13	47.7	0.96	47.7	0.8	47.7	-7.04	47.7	-2.27	47.7	1.51	47.7	-0.5	47.7	-0.91	47.7	5.8	47.7	-0.81	47.7	0.61	47.7	2.54	47.7	0.36	47.7	-0.17	47.7	-2.74	47.7	-5.06	47.7	1.63	47.7	0.45	47.7	-0.18	47.7	2.92	47.7	5.06
48.6	1.56	48.6	-10.09	48.6	1.45	48.6	3.43	48.6	0.54	48.6	3.93	48.6	-0.01	48.6	-8	48.6	-1.79	48.6	2.53	48.6	0.13	48.6	1.55	48.6	6.23	48.6	-0.28	48.6	-1.04	48.6	-0.21	48.6	-2.82	48.6	-1.69	48.6	-3.28	48.6	-1.1	48.6	1.04	48.6	-0.15	48.6	-1.12	48.6	4.36	48.6	5.99
49.5	-0.42	49.5	-7.86	49.5	0.98	49.5	-0.27	49.5	-3.04	49.5	1.31	49.5	-1.21	49.5	-6.34	49.5	-4.59	49.5	0.58	49.5	-2.56	49.5	0.94	49.5	5.83	49.5	0.58	49.5	-1.02	49.5	1.84	49.5	-3.26	49.5	-0.15	49.5	-4.12	49.5	-2.88	49.5	3.2	49.5	4.86	49.5	-1.29	49.5	3.4	49.5	6.31
50.4	-1.68	50.4	-9.82	50.4	1.35	50.4	1.06	50.4	-3.98	50.4	1.77	50.4	0.73	50.4	-5.39	50.4	-3.26	50.4	3.35	50.4	-1.08	50.4	-1.19	50.4	8.13	50.4	1.09	50.4	-0.29	50.4	1.45	50.4	-3.42	50.4	-2	50.4	-2.03	50.4	-2.99	50.4	-2.27	50.4	1.01	50.4	-2.22	50.4	4.47	50.4	6.78
51.3	0.85	51.3	-10.12	51.3	-0.38	51.3	0.11	51.3	-1.81	51.3	1.08	51.3	1.4	51.3	-5.85	51.3	-1.65	51.3	-1.11	51.3	-2.8	51.3	1.91	51.3	8.15	51.3	1.17	51.3	-0.27	51.3	-0.36	51.3	-2.29	51.3	0.1	51.3	-3.24	51.3	-2.62	51.3	-0.05	51.3	2.11	51.3	-1.23	51.3	2.38	51.3	4.58
52.2	-1.61	52.2	-9.21	52.2	-0.69	52.2	1.5	52.2	-1.57	52.2	0.37	52.2	0.92	52.2	-5.65	52.2	-0.01	52.2	-0.52	52.2	-0.42	52.2	2.22	52.2	8.66	52.2	1.03	52.2	2.21	52.2	-1.02	52.2	-2.25	52.2	-1.1	52.2	-1.16	52.2	-2.98	52.2	0.06	52.2	2.86	52.2	-2.49	52.2	4.49	52.2	6.65
53.1	0.93	53.1	-13.37	53.1	-1.83	53.1	1.91	53.1	1.22	53.1	1.94	53.1	0.73	53.1	-7.97	53.1	-1.86	53.1	0.24	53.1	0.35	53.1	-1.28	53.1	8.46	53.1	1.07	53.1	0.66	53.1	-2.08	53.1	-0.25	53.1	-2.01	53.1	-1.76	53.1	-1.77	53.1	-1.16	53.1	-0.62	53.1	-0.28	53.1	3.47	53.1	6.88
54	1.92	54	-11.33	54	1.79	54	-0.87	54	-1.82	54	1.29	54	5.1	54	-9.69	54	0.65	54	0.15	54	-0.1	54	-0.54	54	8.49	54	0	54	-0.6	54	-0.29	54	0.79	54	-1.24	54	-3.5	54	-2.81	54	0.3	54	1.61	54	-0.21	54	5.76	54	7.2
54.9	1.2	54.9	-8.21	54.9	-1.12	54.9	0.81	54.9	-3.17	54.9	0.91	54.9	0.2	54.9	-6.65	54.9	-4.32	54.9	3.78	54.9	-2.78	54.9	2.33	54.9	8.01	54.9	1.14	54.9	0.03	54.9	-0.08	54.9	-1.49	54.9	0.85	54.9	-1.13	54.9	-2.8	54.9	0.74	54.9	1.21	54.9	-2	54.9	4.48	54.9	5.88
55.8	-0.48	55.8	-11.26	55.8	-0.19	55.8	1.22	55.8	-3.42	55.8	1.29	55.8	1.54	55.8	-7.81	55.8	-4.14	55.8	-0.92	55.8	-1.23	55.8	0.41	55.8	6.83	55.8	-0.04	55.8	-1.11	55.8	0.07	55.8	1	55.8	0.26	55.8	-2.01	55.8	-4.85	55.8	-1.05	55.8	1.31	55.8	-0.81	55.8	5.82	55.8	7.07
56.7	-0.32	56.7	-10.52	56.7	1.05	56.7	-1.4	56.7	-1.1	56.7	1.54	56.7	-1.02	56.7	-6.92	56.7	-1.32	56.7	-2.89	56.7	-1.86	56.7	1.74	56.7	5.73	56.7	3.12	56.7	-2.09	56.7	1.46	56.7	-4.94	56.7	0.71	56.7	-1.71	56.7	-1.91	56.7	-3.2	56.7	3.91	56.7	-2.24	56.7	4.23	56.7	6.62
57.6	0.74	57.6	-11.57	57.6	-0.25	57.6	2.09	57.6	-3.41	57.6	2.67	57.6	4.26	57.6	-6.79	57.6	-2.18	57.6	2.2	57.6	-0.66	57.6	2.11	57.6	11.46	57.6	1.58	57.6	-2	57.6	-0.13	57.6	-1.94	57.6	-0.52	57.6	-3.23	57.6	-4.65	57.6	-1.52	57.6	0.72	57.6	-2.41	57.6	1.68	57.6	3.54
58.5	-0.73	58.5	-11.04	58.5	-0.8	58.5	0.31	58.5	-3.64	58.5	2.04	58.5	1.94	58.5	-6.76	58.5	-4.81	58.5	-0.43	58.5	-2.28	58.5	0.4	58.5	8.45	58.5	1.35	58.5	-2.01	58.5	1.46	58.5	-1.4	58.5	0.73	58.5	-3.29	58.5	-2.43	58.5	0.69	58.5	1.88	58.5	-0.28	58.5	6.05	58.5	5.87
59.4	1.67	59.4	-12.07	59.4	0.62	59.4	1.44	59.4	-1.51	59.4	1.73	59.4	-0.02	59.4	-8.51	59.4	-4.6	59.4	-1.58	59.4	-0.03	59.4	0.58	59.4	4.92	59.4	3.21	59.4	-3	59.4	0.26	59.4	-2.62	59.4	-0.51	59.4	-3.99	59.4	-2.2	59.4	-0.53	59.4	1.87	59.4	-0.71	59.4	5.95	59.4	1.7
60.3	2.16	60.3	-10.77	60.3	1.35	60.3	5	60.3	-1.17	60.3	0.48	60.3	1.41	60.3	-7.48	60.3	-2.57	60.3	0.78	60.3	2.05	60.3	1.77	60.3	9.07	60.3	-0.69	60.3	1.65	60.3	-0.17	60.3	1.1	60.3	0.08	60.3	0.86	60.3	-6.15	60.3	3.95	60.3	2.83	60.3	-0.12	60.3	3.46	60.3	7.73
61.2	1.23	61.2	-10.75	61.2	0.57	61.2	3.23	61.2	0.06	61.2	1.41	61.2	3.75	61.2	-6.93	61.2	-0.65	61.2	0.49	61.2	-0.43	61.2	1.15	61.2	8.53	61.2	1.78	61.2	-1.08	61.2	1.77	61.2	0.5	61.2	-0.67	61.2	-3.93	61.2	-1.8	61.2	-0.88	61.2	2.82	61.2	-1.12	61.2	2.41	61.2	4.72
62.1	-0.09	62.1	-11.29	62.1	2.03	62.1	-0.33	62.1	-2.37	62.1	3.14	62.1	3.53	62.1	-7.92	62.1	-1.61	62.1	-0.25	62.1	-3.38	62.1	1.08	62.1	8.05	62.1	0.21	62.1	-0.65	62.1	2.37	62.1	-2.44	62.1	-2.06	62.1	-1.2	62.1	-2.7	62.1	0.09	62.1	2.39	62.1	-1.54	62.1	3.55	62.1	6.98
63	-2.3	63	-13.68	63	-1.83	63	1.25	63	-1.44	63	3.64	63	-1.14	63	-8.94	63	-3.75	63	0.16	63	-2.05	63	1.04	63	6.11	63	1.13	63	-0.91	63	0.67	63	-2.44	63	-1.13	63	-1.95	63	-1.61	63	0.47	63	1.24	63	-2.27	63	3.7	63	6.38
63.9	-0.89	63.9	-11.58	63.9	0.38	63.9	2.41	63.9	-1.52	63.9	2.08	63.9	3.32	63.9	-7.93	63.9	-1.35	63.9	0.75	63.9	-1.4	63.9	0.4	63.9	9.07	63.9	2.76	63.9	-0.69	63.9	1.21	63.9	-1.89	63.9	-0.33	63.9	-3.58	63.9	-6.01	63.9	-2.01	63.9	3.67	63.9	-2.08	63.9	6.4	63.9	5.23
64.8	-0.63	64.8	-10.28	64.8	-1.38	64.8	0.82	64.8	-1.67	64.8	3.25	64.8	-0.7	64.8	-8.76	64.8	-2.53	64.8	0.02	64.8	-1.5	64.8	0.35	64.8	8.56	64.8	0.34	64.8	-2.76	64.8	2.66	64.8	-1.88	64.8	0.15	64.8	-1.77	64.8	-2.96	64.8	-0.9	64.8	3.89	64.8	1.78	64.8	3.97	64.8	5.29
65.7	-1.07	65.7	-12.44	65.7	-3.02	65.7	0.24	65.7	-4.12	65.7	-1.29	65.7	2.69	65.7	-10.82	65.7	-0.3	65.7	1.85	65.7	-2.28	65.7	0.54	65.7	11.37	65.7	0.04	65.7	-0.67	65.7	0.97	65.7	-2.25	65.7	1.16	65.7	-1.63	65.7	-2.11	65.7	0.01	65.7	3.97	65.7	0.04	65.7	5.6	65.7	4.04
66.6	-0.71	66.6	-10.16	66.6	-1.26	66.6	2.14	66.6	-3.42	66.6	2.69	66.6	0.89	66.6	-9.19	66.6	-3.37	66.6	0.29	66.6	-2.08	66.6	-0.56	66.6	7.54	66.6	1.63	66.6	-2.31	66.6	0	66.6	-1.54	66.6	-1.23	66.6	-3.63	66.6	-5.01	66.6	0.98	66.6	4.41	66.6	-2.92	66.6	5.49	66.6	4.18
67.5	0.54	67.5	-11.16	67.5	1.88	67.5	1.49	67.5	-2.76	67.5	2.77	67.5	2.23	67.5	-7.98	67.5	-0.48	67.5	2.02	67.5	-1.09	67.5	1.58	67.5	4.8	67.5	-2.01	67.5	-1.41	67.5	1.21	67.5	-2.61	67.5	-0.3	67.5	-2.02	67.5	-1.85	67.5	1.68	67.5	3.63	67.5	-1.9	67.5	3.36	67.5	4.69
68.4	-0.12	68.4	-9.66	68.4	0.67	68.4	1.64	68.4	0.64	68.4	5.58	68.4	0.81	68.4	-7.1	68.4	-2.06	68.4	-0.37	68.4	-0.71	68.4	2.36	68.4	5.42	68.4	0.2	68.4	0.41	68.4	-1.45	68.4	-4.05	68.4	-0.77	68.4	-0.9	68.4	-3.68	68.4	1.6	68.4	1.13	68.4	-0.56	68.4	4.05	68.4	1.04
69.3	0.38	69.3	-7.6	69.3	0.73	69.3	0.48	69.3	-1.92	69.3	2.18	69.3	0.73	69.3	-5.71	69.3	-1.69	69.3	0.54	69.3	-1.78	69.3	1.31	69.3	7.58	69.3	-0.76	69.3	2.23	69.3	0.89	69.3	1.55	69.3	0.57	69.3	0.08	69.3	-2.08	69.3	3.02	69.3	2.02	69.3	1.79	69.3	5.78	69.3	4.54
70.2	0.38	70.2	-7.62	70.2	-0.69	70.2	2.86	70.2	1.08	70.2	3.63	70.2	0.76	70.2	-4.94	70.2	-0.42	70.2	0.71	70.2	0.51	70.2	2.04	70.2	4.7	70.2	0.04	70.2	1.72	70.2	1.1	70.2	0.84	70.2	0.86	70.2	-2.5	70.2	-2.4	70.2	1.67	70.2	3.7	70.2	2.15	70.2	4.76	70.2	4.2
71.1	-2.22	71.1	-11.34	71.1	2.38	71.1	-1.22	71.1	-0.88	71.1	0.33	71.1	1.51	71.1	-7.54	71.1	-0.25	71.1	-2.43	71.1	1.02	71.1	0.53	71.1	8.79	71.1	0.01	71.1	-0.29	71.1	-0.5	71.1	0.11	71.1	0.49	71.1	-1.31	71.1	-3.96	71.1	2.1	71.1	0.23	71.1	0.66	71.1	3.99	71.1	1.69
72	2.12	72	-7.3	72	-1.65	72	0.06	72	-0.75	72	5	72	-0.05	72	-6.75	72	-2.48	72	0.99	72	1.4	72	2.68	72	4.65	72	-0.79	72	0.5	72	1.16	72	0.32	72	-0.33	72	-1.32	72	-0.67	72	1.53	72	1.97	72	1.7	72	5.19	72	2.23
72.9	-1.47	72.9	-5.27	72.9	0.98	72.9	-0.5	72.9	-1.32	72.9	0.46	72.9	0.95	72.9	-4.07	72.9	-1.44	72.9	0.87	72.9	-0.04	72.9	-0.74	72.9	6.12	72.9	1.65	72.9	-2	72.9	-0.64	72.9	-0.45	72.9	-0.5	72.9	-0.25	72.9	0.09	72.9	0.88	72.9	-0.96	72.9	1.45	72.9	4.56	72.9	2.93
73.8	-1.44	73.8	-7.42	73.8	0.1	73.8	0.95	73.8	-0.98	73.8	1.71	73.8	2.17	73.8	-3.28	73.8	-3.05	73.8	-1.88	73.8	0.08	73.8	1.84	73.8	7.29	73.8	3.23	73.8	-1.93	73.8	-1.07	73.8	-2.38	73.8	1.69	73.8	-1.1	73.8	-2.16	73.8	0.24	73.8	-2.02	73.8	-1.45	73.8	3.7	73.8	1.52
74.7	-1.95	74.7	-7.69	74.7	0.75	74.7	-1.34	74.7	0.43	74.7	1.02	74.7	-1.35	74.7	-5.11	74.7	-2.22	74.7	1.58	74.7	-0.4	74.7	-0.31	74.7	5.9	74.7	-2.14	74.7	0.6	74.7	1.19	74.7	1.37	74.7	-0.71	74.7	1.53	74.7	-2.69	74.7	1.11	74.7	3.32	74.7	1.69	74.7	5.49	74.7	3.52
75.6	0.54	75.6	-6.67	75.6	-1.35	75.6	-2.61	75.6	-0.88	75.6	5.03	75.6	2.64	75.6	-5.83	75.6	-2.03	75.6	-2.13	75.6	-2.34	75.6	2.17	75.6	5.26	75.6	-0.55	75.6	-2.14	75.6	-1.13	75.6	-0.65	75.6	1.51	75.6	-0.66	75.6	-2.11	75.6	1.78	75.6	0.99	75.6	3.21	75.6	2.87	75.6	3.66
76.5	-1.3	76.5	-6.19	76.5	0.83	76.5	1.2	76.5	-0.98	76.5	2.01	76.5	0.37	76.5	-3.71	76.5	-1.78	76.5	-1.8	76.5	-1.93	76.5	0.58	76.5	4.69	76.5	1.7	76.5	-0.68	76.5	-1.09	76.5	-1.36	76.5	-1.4	76.5	-1.36	76.5	-1.08	76.5	0.85	76.5	1.21	76.5	1.02	76.5	5.58	76.5	0.88
77.4	1.63	77.4	-8.67	77.4	0.53	77.4	1.76	77.4	0.88	77.4	1.75	77.4	1.34	77.4	-4.2	77.4	-2.94	77.4	1.86	77.4	-1.15	77.4	1.75	77.4	4.48	77.4	-0.18	77.4	-1.94	77.4	0.24	77.4	-0.59	77.4	0.43	77.4	-0.64	77.4	-2.19	77.4	1.79	77.4	2.04	77.4	0.18	77.4	3.83	77.4	3.71
78.3	0.19	78.3	-5.67	78.3	1.08	78.3	1.8	78.3	0.84	78.3	1.39	78.3	2.84	78.3	-3.04	78.3	-3.61	78.3	0.87	78.3	0.18	78.3	-0.13	78.3	6.01	78.3	1.88	78.3	-0.57	78.3	-1.45	78.3	0.43	78.3	0.78	78.3	-0.62	78.3	-0.58	78.3	1.15	78.3	0.61	78.3	2.61	78.3	3.74	78.3	2.27
79.2	0.29	79.2	-7.12	79.2	-0.03	79.2	-2.75	79.2	1.88	79.2	2.49	79.2	1.55	79.2	-1.98	79.2	-3.18	79.2	-1.63	79.2	2.35	79.2	-0.49	79.2	5.96	79.2	1.33	79.2	-1.15	79.2	1.23	79.2	-0.78	79.2	-0.44	79.2	1.17	79.2	-0.91	79.2	1.91	79.2	2.48	79.2	1.43	79.2	4.47	79.2	3.33
80.1	0.63	80.1	-6.65	80.1	0.38	80.1	-0.88	80.1	0.77	80.1	2.12	80.1	3.79	80.1	-4.39	80.1	-0.62	80.1	0.49	80.1	0.56	80.1	0.92	80.1	6	80.1	1.23	80.1	1.13	80.1	-0.96	80.1	0.59	80.1	-1.32	80.1	2.02	80.1	-3.44	80.1	-0.06	80.1	1.31	80.1	2.75	80.1	5.66	80.1	3.81
81	0.01	81	-4.06	81	0.96	81	2.7	81	-0.51	81	1.38	81	0.45	81	-4.34	81	0.42	81	2.22	81	-1.46	81	1.08	81	4.77	81	1.94	81	0.8	81	2.99	81	1.84	81	0.55	81	0.01	81	-0.14	81	0.28	81	2.03	81	2.28	81	4.41	81	3.12
81.9	-0.72	81.9	-7.44	81.9	1.79	81.9	-2.26	81.9	1.75	81.9	0.78	81.9	2.36	81.9	-4.26	81.9	0.66	81.9	-0.17	81.9	1.13	81.9	-0.73	81.9	5.89	81.9	-0.24	81.9	0.6	81.9	1.46	81.9	-0.4	81.9	2.46	81.9	-0.17	81.9	-1.9	81.9	1.43	81.9	0.26	81.9	4.22	81.9	7.31	81.9	1.57
82.8	-1.53	82.8	-8.98	82.8	1.24	82.8	0.56	82.8	0.3	82.8	2.39	82.8	1.22	82.8	-6.85	82.8	-1.02	82.8	1.51	82.8	1.83	82.8	3.07	82.8	5.23	82.8	-1.19	82.8	0.18	82.8	-0.47	82.8	0.89	82.8	-0.48	82.8	1.28	82.8	-1.98	82.8	1.76	82.8	-0.31	82.8	0.71	82.8	2.67	82.8	2.25
83.7	0.51	83.7	-7.58	83.7	1.02	83.7	1.87	83.7	3.21	83.7	2.48	83.7	1.29	83.7	-3.33	83.7	-1.9	83.7	1.93	83.7	2.09	83.7	0.57	83.7	3.86	83.7	0.83	83.7	-1.26	83.7	1.03	83.7	0.57	83.7	0.24	83.7	-1.83	83.7	-0.45	83.7	0.55	83.7	2.29	83.7	3.6	83.7	5.89	83.7	2.16
84.6	-0.98	84.6	-6.79	84.6	0.05	84.6	0.45	84.6	-1.37	84.6	2.23	84.6	1.18	84.6	-6.68	84.6	-1.8	84.6	-0.96	84.6	2.79	84.6	3.19	84.6	5.16	84.6	-1.04	84.6	-1.89	84.6	-1.18	84.6	0.64	84.6	0.32	84.6	-0.45	84.6	-2.95	84.6	1.48	84.6	1.16	84.6	0.85	84.6	5.99	84.6	2.05
85.5	1.53	85.5	-5.43	85.5	2.85	85.5	-0.27	85.5	0.29	85.5	-0.26	85.5	1.33	85.5	-5.61	85.5	-2.44	85.5	1.29	85.5	-0.55	85.5	0.29	85.5	3.85	85.5	-0.2	85.5	-1.04	85.5	-0.71	85.5	-1.15	85.5	-0.79	85.5	0.98	85.5	-4.72	85.5	1.79	85.5	-0.3	85.5	0.57	85.5	4.37	85.5	0.89
86.4	-1.15	86.4	-7.65	86.4	0.82	86.4	0.72	86.4	0.6	86.4	2.01	86.4	0.91	86.4	-5.92	86.4	-1.84	86.4	-0.66	86.4	0.39	86.4	0.01	86.4	3.93	86.4	-1.04	86.4	-3.68	86.4	0.59	86.4	-0.35	86.4	-0.02	86.4	0.78	86.4	-1.34	86.4	-0.88	86.4	2.7	86.4	3.41	86.4	4.02	86.4	3.73
87.3	-0.17	87.3	-4.12	87.3	-0.55	87.3	-0.13	87.3	-1.19	87.3	1.45	87.3	2.01	87.3	-3.59	87.3	-2.84	87.3	-0.6	87.3	0.39	87.3	-0.04	87.3	2.53	87.3	-1.52	87.3	0.38	87.3	-1.1	87.3	-0.21	87.3	0.81	87.3	-1.32	87.3	-3.48	87.3	0.72	87.3	0.46	87.3	1.22	87.3	6.2	87.3	3.54
88.2	-1.93	88.2	-7.16	88.2	-0.29	88.2	-0.29	88.2	1.32	88.2	1.6	88.2	1.17	88.2	-4.64	88.2	-1.85	88.2	-1.06	88.2	0.28	88.2	0.59	88.2	3.02	88.2	-0.87	88.2	-0.79	88.2	0.4	88.2	-0.09	88.2	-1.13	88.2	-1.37	88.2	-1.03	88.2	0.98	88.2	2.17	88.2	1.35	88.2	2.97	88.2	1.11
89.1	0.62	89.1	-5.26	89.1	-0.18	89.1	0.05	89.1	1.05	89.1	3.91	89.1	0.48	89.1	-2.82	89.1	-0.5	89.1	1.54	89.1	1.36	89.1	1.32	89.1	4.52	89.1	-0.66	89.1	0.19	89.1	1.74	89.1	1.49	89.1	-0.62	89.1	1.22	89.1	-1.96	89.1	0.93	89.1	1.76	89.1	3.25	89.1	3.57	89.1	2.21
90	-0.83	90	-7.96	90	0.24	90	-2.75	90	2.54	90	1.51	90	1.21	90	-4.77	90	-1.85	90	-1.49	90	0.07	90	0.47	90	4.09	90	1.94	90	0.22	90	-2.07	90	-0.84	90	-2	90	1.18	90	-1.77	90	2.76	90	-0.32	90	0.93	90	4.46	90	2.29
90.9	-1.75	90.9	-5.69	90.9	1.07	90.9	0.08	90.9	-0.22	90.9	3.15	90.9	1.37	90.9	-3.65	90.9	-0.66	90.9	-0.41	90.9	0.39	90.9	1.83	90.9	4.96	90.9	0.73	90.9	-0.08	90.9	-0.83	90.9	0.41	90.9	-0.16	90.9	0.13	90.9	-1.82	90.9	1.68	90.9	-0.96	90.9	1.44	90.9	3.76	90.9	2.83
91.8	-1.48	91.8	-5.18	91.8	0.37	91.8	0.3	91.8	1.96	91.8	3.83	91.8	2.79	91.8	-2.08	91.8	-0.37	91.8	0.42	91.8	0.22	91.8	-0.52	91.8	4.96	91.8	-0.95	91.8	-2.04	91.8	-1.14	91.8	0.07	91.8	-0.59	91.8	0.22	91.8	-2.62	91.8	0.19	91.8	0.98	91.8	1.47	91.8	3.24	91.8	2.77
92.7	-1.43	92.7	-9.68	92.7	2.04	92.7	-1.52	92.7	0.96	92.7	1.67	92.7	3.48	92.7	-4.36	92.7	0.26	92.7	0.4	92.7	0.95	92.7	2.46	92.7	6.84	92.7	1.77	92.7	0.26	92.7	1.72	92.7	-1.35	92.7	0.4	92.7	0.83	92.7	-3.37	92.7	1.87	92.7	2.12	92.7	1.68	92.7	2.48	92.7	1.04
93.6	-1.41	93.6	-6.69	93.6	-0.92	93.6	1.62	93.6	1.2	93.6	1.67	93.6	1.01	93.6	-4.68	93.6	-1.77	93.6	0.78	93.6	1.76	93.6	-0.18	93.6	5.24	93.6	0.96	93.6	0.21	93.6	1.42	93.6	1.31	93.6	-1.81	93.6	0.93	93.6	-0.63	93.6	2.15	93.6	3.68	93.6	0.19	93.6	4.55	93.6	2.74
94.5	-1.43	94.5	-5.55	94.5	-0.14	94.5	1.85	94.5	0.09	94.5	0.18	94.5	-1.34	94.5	-3.15	94.5	-1.41	94.5	-0.07	94.5	0.94	94.5	-0.11	94.5	1.88	94.5	0.95	94.5	0	94.5	-1.03	94.5	0.46	94.5	0.84	94.5	0.1	94.5	-2.26	94.5	2.27	94.5	-0.27	94.5	0.25	94.5	5.05	94.5	0.64
95.4	0.08	95.4	-6.94	95.4	0.31	95.4	-0.87	95.4	1.64	95.4	2.02	95.4	2.82	95.4	-5.57	95.4	-0.55	95.4	0.34	95.4	0.47	95.4	0.82	95.4	5.41	95.4	1.28	95.4	0.31	95.4	-1.62	95.4	2.46	95.4	0.88	95.4	1.27	95.4	-0.9	95.4	0.4	95.4	1.01	95.4	5.55	95.4	4.08	95.4	1.62
96.3	1.08	96.3	-5.12	96.3	1.16	96.3	-0.72	96.3	1.56	96.3	2.14	96.3	2.02	96.3	-3.66	96.3	-1.8	96.3	1.59	96.3	-0.21	96.3	2.03	96.3	3.06	96.3	-0.66	96.3	-2.07	96.3	0.17	96.3	-1.23	96.3	0.14	96.3	-1.11	96.3	-3.39	96.3	1.8	96.3	1.75	96.3	2.48	96.3	7.05	96.3	0.23
97.2	-0.46	97.2	-5.69	97.2	0.77	97.2	2.4	97.2	3.2	97.2	0.54	97.2	2	97.2	-1.15	97.2	-1.1	97.2	0.52	97.2	0.14	97.2	1.42	97.2	4.93	97.2	1.1	97.2	0.3	97.2	-0.19	97.2	1.35	97.2	1.6	97.2	-0.89	97.2	-0.98	97.2	2.12	97.2	2.07	97.2	1.51	97.2	5.37	97.2	1.68
98.1	0.25	98.1	-7.52	98.1	1.97	98.1	-2.43	98.1	1.63	98.1	4.28	98.1	3.48	98.1	-3.44	98.1	0.35	98.1	-0.27	98.1	-0.39	98.1	1.42	98.1	4.78	98.1	1.64	98.1	1.1	98.1	0.02	98.1	-0.84	98.1	-0.31	98.1	0.11	98.1	-1.65	98.1	1.92	98.1	1.58	98.1	-0.24	98.1	5.67	98.1	3.07
99	-1.3	99	-6.36	99	-0.4	99	-0.54	99	2.57	99	1.33	99	0.4	99	-2.14	99	0.83	99	-2.91	99	-1.17	99	1.01	99	2.85	99	-0.45	99	0.98	99	-1.2	99	-0.82	99	-0.65	99	-0.19	99	-1.35	99	1.53	99	-0.09	99	-0.14	99	5.48	99	0.83
99.9	-1.23	99.9	-6.72	99.9	-1.24	99.9	-0.16	99.9	1.99	99.9	3.58	99.9	2.24	99.9	-2.81	99.9	-2.8	99.9	1.12	99.9	0.73	99.9	2.29	99.9	4.91	99.9	-0.43	99.9	-1.65	99.9	0.92	99.9	-0.97	99.9	1.81	99.9	0.38	99.9	-2.07	99.9	1.77	99.9	3.64	99.9	1.8	99.9	2.1	99.9	2.91
100.8	-0.55	100.8	-8.33	100.8	0.03	100.8	-0.94	100.8	1.6	100.8	0.07	100.8	0.35	100.8	-4.94	100.8	-1.85	100.8	-0.24	100.8	-0.1	100.8	0.78	100.8	2.56	100.8	2.2	100.8	-0.37	100.8	-1.23	100.8	-1.42	100.8	-0.57	100.8	-0.69	100.8	-1.26	100.8	-0.76	100.8	1.23	100.8	1.11	100.8	3.42	100.8	1.82
101.7	0.43	101.7	-10.8	101.7	-0.13	101.7	1.02	101.7	-1.93	101.7	0.45	101.7	2.31	101.7	-6.05	101.7	-0.77	101.7	0.32	101.7	-1.32	101.7	3.3	101.7	4.99	101.7	-1.38	101.7	-1.37	101.7	1.18	101.7	0.03	101.7	3.07	101.7	-0.79	101.7	-1.96	101.7	-1.57	101.7	1.29	101.7	1.82	101.7	5.05	101.7	1.53
102.6	0.09	102.6	-6.51	102.6	-0.44	102.6	-1.05	102.6	-1.95	102.6	1.18	102.6	1.75	102.6	-0.62	102.6	-2.03	102.6	0.87	102.6	-0.66	102.6	1.12	102.6	4.99	102.6	2.43	102.6	1.17	102.6	0.78	102.6	-0.59	102.6	-1.03	102.6	-1.06	102.6	-3.48	102.6	2.35	102.6	0.09	102.6	1.74	102.6	2.7	102.6	0.72
103.5	-0.82	103.5	-7.22	103.5	0.86	103.5	1.77	103.5	-0.65	103.5	2.7	103.5	0.39	103.5	-4.14	103.5	-1.14	103.5	1.31	103.5	2.44	103.5	-0.08	103.5	3.87	103.5	0.95	103.5	-2.25	103.5	-0.51	103.5	2.58	103.5	0.92	103.5	0.22	103.5	-2.31	103.5	0.98	103.5	3.29	103.5	3.93	103.5	4.3	103.5	3.13
104.4	-1.94	104.4	-5.93	104.4	3.31	104.4	-1.77	104.4	0.1	104.4	0.98	104.4	1.31	104.4	-2.16	104.4	0.94	104.4	-2.53	104.4	-0.67	104.4	0.83	104.4	4.92	104.4	0.56	104.4	0.37	104.4	-1.6	104.4	1.68	104.4	3.34	104.4	-0.8	104.4	-1.45	104.4	3.02	104.4	0.84	104.4	3.62	104.4	7.23	104.4	0.29
105.3	1.33	105.3	-5.97	105.3	2.83	105.3	-1.11	105.3	0.89	105.3	0.36	105.3	0.78	105.3	-3.95	105.3	-0.14	105.3	-1.61	105.3	-2.49	105.3	1.23	105.3	5.89	105.3	-0.84	105.3	0.9	105.3	0.64	105.3	-0.71	105.3	1.03	105.3	1.76	105.3	-1.02	105.3	1.8	105.3	0.43	105.3	2.83	105.3	4.78	105.3	4.04
106.2	-2.85	106.2	-6.3	106.2	0.2	106.2	0.64	106.2	1.44	106.2	1.72	106.2	-0.19	106.2	-5.29	106.2	-2.59	106.2	1.8	106.2	0.54	106.2	0.96	106.2	2.96	106.2	-0.29	106.2	-4.29	106.2	1.23	106.2	0.09	106.2	0.12	106.2	0.15	106.2	-2.88	106.2	-0.62	106.2	2.65	106.2	1.78	106.2	5.6	106.2	4.29
107.1	-0.6	107.1	-5.21	107.1	1.62	107.1	1.33	107.1	2.07	107.1	1.83	107.1	1.37	107.1	-0.8	107.1	-0.03	107.1	-0.21	107.1	1.15	107.1	0.94	107.1	2.57	107.1	3.74	107.1	0.47	107.1	-1.17	107.1	1.25	107.1	1.04	107.1	-2.42	107.1	1.77	107.1	1.48	107.1	0.57	107.1	2.48	107.1	7.87	107.1	-0.73
108	1.04	108	-5.12	108	-2.78	108	-1.15	108	-0.77	108	1.64	108	0.63	108	-3.08	108	-2.37	108	0.85	108	-0.02	108	0.36	108	-0.31	108	-0.27	108	0.78	108	1.11	108	-1.44	108	0.57	108	0.05	108	-0.99	108	1.05	108	2.49	108	0.9	108	3.78	108	1.2
108.9	-1.75	108.9	-5.85	108.9	2.08	108.9	-0.52	108.9	0.34	108.9	3.29	108.9	1.02	108.9	-4.36	108.9	-2.17	108.9	-2.82	108.9	-1.64	108.9	-1.06	108.9	4.36	108.9	1.13	108.9	0.33	108.9	-3.84	108.9	-1.42	108.9	-0.92	108.9	-1.07	108.9	-2.79	108.9	-0.58	108.9	-1	108.9	2.66	108.9	4.03	108.9	0.61
109.8	0.71	109.8	-3.73	109.8	2.88	109.8	1.11	109.8	2.82	109.8	2.76	109.8	2.48	109.8	-0.08	109.8	-1.45	109.8	-1.04	109.8	3.17	109.8	0.16	109.8	4.92	109.8	0.83	109.8	-1.14	109.8	0.24	109.8	1.95	109.8	1.19	109.8	1.37	109.8	-4.14	109.8	1.37	109.8	2.44	109.8	-0.43	109.8	5.86	109.8	1.86
110.7	-0.34	110.7	-5.97	110.7	0.34	110.7	-2.71	110.7	1.67	110.7	1.08	110.7	0.97	110.7	-0.9	110.7	-1.47	110.7	1.34	110.7	0.42	110.7	-0.95	110.7	5.93	110.7	1.91	110.7	0.55	110.7	1.65	110.7	0.58	110.7	1	110.7	2.17	110.7	-0.63	110.7	0.9	110.7	3.7	110.7	3.89	110.7	4.05	110.7	3.46
111.6	0.47	111.6	-6	111.6	1.09	111.6	1.77	111.6	1.57	111.6	1.78	111.6	2.79	111.6	-3.23	111.6	-0.58	111.6	0.79	111.6	2.02	111.6	2.27	111.6	2.8	111.6	-0.49	111.6	0.41	111.6	-0.69	111.6	-0.42	111.6	-0.31	111.6	0.64	111.6	-1.79	111.6	0.93	111.6	2.5	111.6	2.7	111.6	3.66	111.6	3.92
112.5	-0.68	112.5	-5.58	112.5	0.43	112.5	-3.21	112.5	0.22	112.5	-0.12	112.5	1.77	112.5	-5.12	112.5	0.4	112.5	-0.95	112.5	0.11	112.5	1.16	112.5	3.61	112.5	0.63	112.5	0.83	112.5	-0.66	112.5	0.17	112.5	-0.11	112.5	1.54	112.5	0.42	112.5	0.75	112.5	2.07	112.5	2.59	112.5	4.51	112.5	2.1
113.4	-1.14	113.4	-8.75	113.4	1.18	113.4	-2.04	113.4	0.02	113.4	2.75	113.4	3.53	113.4	-3.86	113.4	-1.34	113.4	-0.31	113.4	1.29	113.4	-1.01	113.4	5.99	113.4	-0.95	113.4	-1.51	113.4	-3.1	113.4	-0.47	113.4	-1.3	113.4	1.19	113.4	0.27	113.4	0.02	113.4	-0.34	113.4	2.13	113.4	6.08	113.4	1.73
114.3	-0.22	114.3	-4.86	114.3	-1.53	114.3	-2.1	114.3	2.33	114.3	0.28	114.3	1.99	114.3	-1.7	114.3	-2.77	114.3	-1.19	114.3	4.1	114.3	0.06	114.3	2.58	114.3	0.85	114.3	-0.62	114.3	-0.65	114.3	1.45	114.3	-1.7	114.3	-0.29	114.3	-1.8	114.3	2.34	114.3	0.18	114.3	0.8	114.3	2.47	114.3	0.62
115.2	-2.24	115.2	-5.66	115.2	0.98	115.2	-2.92	115.2	-0.94	115.2	0.47	115.2	0.36	115.2	-4.64	115.2	-0.95	115.2	-1.29	115.2	-1.22	115.2	4.32	115.2	4.53	115.2	1.19	115.2	0.1	115.2	0.82	115.2	0.88	115.2	1.42	115.2	-0.11	115.2	-1.12	115.2	2.47	115.2	2.46	115.2	3.23	115.2	3.61	115.2	1.01
116.1	2.07	116.1	-5.11	116.1	2.13	116.1	0.03	116.1	-2.61	116.1	2.19	116.1	-0.54	116.1	-3.93	116.1	-1.28	116.1	0.09	116.1	0.09	116.1	-0.41	116.1	2.54	116.1	1.98	116.1	-0.28	116.1	-0.66	116.1	-0.09	116.1	-0.02	116.1	1.2	116.1	-0.96	116.1	0.73	116.1	1.31	116.1	1.73	116.1	3.82	116.1	1.8
117	0.73	117	-7.1	117	-1.01	117	1.43	117	0.85	117	2.08	117	2.27	117	-3.38	117	-1.37	117	0.75	117	0.75	117	1.27	117	2.16	117	1.54	117	-1.87	117	-0.26	117	-0.37	117	2.06	117	0.33	117	-2.89	117	1.27	117	0.98	117	0.09	117	2.94	117	2.77
117.9	-1.97	117.9	-7.32	117.9	0.91	117.9	-1.13	117.9	3.11	117.9	1.45	117.9	-0.15	117.9	-3.37	117.9	-0.54	117.9	-1.04	117.9	-0.45	117.9	1.84	117.9	0.26	117.9	3.03	117.9	-1.78	117.9	-0.94	117.9	0.74	117.9	-0.92	117.9	-1.62	117.9	-0.92	117.9	1.63	117.9	1.48	117.9	2.16	117.9	4.67	117.9	2.17
118.8	0.23	118.8	-6.73	118.8	-1.19	118.8	-2.3	118.8	-1.08	118.8	3.37	118.8	1.27	118.8	-4.33	118.8	-0.75	118.8	-3.41	118.8	0.76	118.8	2.89	118.8	3.2	118.8	0.12	118.8	0.4	118.8	-0.3	118.8	-1.68	118.8	2.18	118.8	1.61	118.8	-2.04	118.8	2.73	118.8	3.08	118.8	1.12	118.8	3.02	118.8	1.78
119.7	-0.35	119.7	-5.31	119.7	1.32	119.7	-1.58	119.7	1.54	119.7	2.07	119.7	1.23	119.7	-1.63	119.7	0.64	119.7	-1.63	119.7	1.66	119.7	1.01	119.7	4.26	119.7	2.09	119.7	0.02	119.7	-1.92	119.7	2.07	119.7	-2.46	119.7	0.33	119.7	0.76	119.7	3.83	119.7	1.1	119.7	0.7	119.7	2.07	119.7	-0.5
120.6	-1.43	120.6	-6.75	120.6	0.62	120.6	-0.64	120.6	0.71	120.6	1.94	120.6	1.31	120.6	-1.67	120.6	-2.22	120.6	0.2	120.6	-0.42	120.6	1.06	120.6	5.21	120.6	-0.54	120.6	-3.07	120.6	-0.31	120.6	-1.41	120.6	0.58	120.6	1.97	120.6	-1.9	120.6	0.38	120.6	2.15	120.6	-0.4	120.6	3.65	120.6	4.45
121.5	-1.24	121.5	-7.16	121.5	2.34	121.5	-1.96	121.5	0.7	121.5	2.5	121.5	0.55	121.5	-3.57	121.5	-0.53	121.5	-1.33	121.5	0.88	121.5	2.09	121.5	3.32	121.5	-0.25	121.5	-0.43	121.5	0.43	121.5	1.63	121.5	2.37	121.5	0.62	121.5	-1.85	121.5	-1.05	121.5	2.02	121.5	3.62	121.5	5.26	121.5	0.71
122.4	0.27	122.4	-6.84	122.4	-1.24	122.4	-2.97	122.4	2.32	122.4	-1.95	122.4	1.31	122.4	-2.96	122.4	-1.09	122.4	-2.93	122.4	1.52	122.4	-0.47	122.4	2.77	122.4	-0.38	122.4	0.4	122.4	-2.73	122.4	-2.76	122.4	-0.96	122.4	-0.3	122.4	-1.95	122.4	3.16	122.4	2.1	122.4	0.14	122.4	3.05	122.4	1.49
123.3	1.13	123.3	-4.3	123.3	1.54	123.3	0.74	123.3	1.01	123.3	1.53	123.3	-0.22	123.3	-0.4	123.3	-0.62	123.3	0.4	123.3	0.25	123.3	1.68	123.3	2.86	123.3	0.21	123.3	-0.38	123.3	-1.95	123.3	-2.17	123.3	-1.85	123.3	1.32	123.3	-0.43	123.3	4.02	123.3	1.5	123.3	1.2	123.3	4.29	123.3	2.2
124.2	-0.27	124.2	-7.31	124.2	0.18	124.2	-2.97	124.2	2.62	124.2	2	124.2	-0.66	124.2	-5.3	124.2	-1.18	124.2	-2.51	124.2	3.1	124.2	2.72	124.2	2.29	124.2	-1.65	124.2	-1.93	124.2	-2.74	124.2	3.66	124.2	1.51	124.2	-1.15	124.2	-2.07	124.2	0.48	124.2	-0.58	124.2	5.14	124.2	2.28	124.2	2.95
125.1	1.2	125.1	-7.87	125.1	0.33	125.1	-0.81	125.1	1.13	125.1	-0.15	125.1	1.38	125.1	-4.89	125.1	0.5	125.1	-1.51	125.1	3.52	125.1	0.52	125.1	3.82	125.1	-1.77	125.1	1.84	125.1	-1.42	125.1	2.21	125.1	0.89	125.1	-0.53	125.1	-1.78	125.1	3.6	125.1	1.92	125.1	1.63	125.1	3.69	125.1	-0.02
126	-2.33	126	-7.24	126	1.45	126	-2.13	126	-1.83	126	1.89	126	2.25	126	-4.31	126	0.4	126	-2.51	126	-1.89	126	0.03	126	4.12	126	1.62	126	-0.68	126	-3.14	126	-1.56	126	-0.96	126	-0.2	126	-0.61	126	1.45	126	1.78	126	3.91	126	4.89	126	1.19
126.9	0.61	126.9	-7.54	126.9	-0.32	126.9	3.39	126.9	0.72	126.9	-1.2	126.9	1.59	126.9	-5.13	126.9	-1.64	126.9	0.86	126.9	-0.17	126.9	0.72	126.9	2.68	126.9	-1.23	126.9	-3.06	126.9	-0.54	126.9	-1.33	126.9	0.28	126.9	-0.38	126.9	-2.77	126.9	1.07	126.9	1.6	126.9	3.46	126.9	4.05	126.9	1.41
127.8	-0.54	127.8	-7.52	127.8	0.19	127.8	1.4	127.8	2.56	127.8	3.02	127.8	3.04	127.8	-2.64	127.8	-0.04	127.8	-1.76	127.8	2.25	127.8	1.28	127.8	3.39	127.8	-1.13	127.8	0.03	127.8	-2.24	127.8	0.56	127.8	0.99	127.8	-2.32	127.8	-0.13	127.8	2.78	127.8	1.76	127.8	2.91	127.8	5.13	127.8	-0.6
128.7	-2.34	128.7	-6.77	128.7	1	128.7	-2.4	128.7	0.19	128.7	3.18	128.7	-1.13	128.7	-5	128.7	-1.93	128.7	-2.21	128.7	0.01	128.7	1.24	128.7	1.28	128.7	0.11	128.7	-0.94	128.7	-2.32	128.7	2.4	128.7	0.54	128.7	0.2	128.7	0.1	128.7	4.51	128.7	1.13	128.7	1.73	128.7	3.8	128.7	2.63
129.6	-0.04	129.6	-4.83	129.6	2.07	129.6	-0.39	129.6	-0.5	129.6	1.97	129.6	2.22	129.6	-2.7	129.6	-0.32	129.6	1.94	129.6	1.18	129.6	2.2	129.6	1.49	129.6	0.25	129.6	-2.94	129.6	0.97	129.6	0.6	129.6	1.08	129.6	-2.38	129.6	-2.21	129.6	-0.06	129.6	1.39	129.6	-0.21	129.6	1.68	129.6	2.72
130.5	0.31	130.5	-6.96	130.5	2.58	130.5	-2.02	130.5	1.17	130.5	0.05	130.5	1.51	130.5	-2.03	130.5	1.17	130.5	-0.31	130.5	3.09	130.5	-1.35	130.5	4.44	130.5	0.57	130.5	1.08	130.5	-1.32	130.5	1.19	130.5	-1.2	130.5	1.4	130.5	-0.03	130.5	1.01	130.5	0.01	130.5	1.49	130.5	5.07	130.5	1.05
131.4	-0.93	131.4	-6.96	131.4	-0.2	131.4	-1.49	131.4	2.3	131.4	0.3	131.4	0.44	131.4	-4.06	131.4	-1.6	131.4	0.18	131.4	1.84	131.4	0.62	131.4	2.92	131.4	-0.56	131.4	-0.72	131.4	-2.13	131.4	1.4	131.4	-1.38	131.4	2.8	131.4	-2.24	131.4	1.93	131.4	-0.75	131.4	0.35	131.4	2.69	131.4	2.38
132.3	1.18	132.3	-5.66	132.3	-1.07	132.3	-1	132.3	0.84	132.3	1.63	132.3	1.98	132.3	-2.91	132.3	-1.32	132.3	0.08	132.3	0.8	132.3	-0.84	132.3	3.44	132.3	-0.62	132.3	-1.15	132.3	-1.51	132.3	0.05	132.3	0.39	132.3	-1.29	132.3	0.19	132.3	1.32	132.3	3.54	132.3	2.46	132.3	3.03	132.3	1.67
133.2	-1.29	133.2	-6.02	133.2	-1.53	133.2	0.8	133.2	1.52	133.2	-0.82	133.2	1.06	133.2	-3.89	133.2	0.11	133.2	-0.2	133.2	1.01	133.2	-0.17	133.2	2.19	133.2	-0.38	133.2	0.85	133.2	-1.12	133.2	1.34	133.2	1.45	133.2	-0.32	133.2	-1.14	133.2	2.45	133.2	0.3	133.2	1.67	133.2	4.77	133.2	0.61
134.1	0.56	134.1	-6.44	134.1	4.66	134.1	-0.1	134.1	2.17	134.1	0.41	134.1	1.03	134.1	-3.44	134.1	1.65	134.1	-0.61	134.1	2.1	134.1	-0.64	134.1	2.78	134.1	-0.99	134.1	-1.2	134.1	-0.38	134.1	1.1	134.1	-0.73	134.1	1.26	134.1	-2.95	134.1	2.14	134.1	3.3	134.1	2.91	134.1	3.5	134.1	1.75
135	-2.17	135	-6.47	135	1.74	135	-1.08	135	1.69	135	-1.65	135	1.13	135	-4.26	135	-0.7	135	-1.21	135	-0.01	135	-0.37	135	5.05	135	-0.56	135	0.26	135	-2.93	135	2.03	135	2.99	135	0.06	135	-1.65	135	2.93	135	-1.61	135	2.03	135	7.57	135	-0.46
135.9	0.58	135.9	-9.33	135.9	0.49	135.9	0.92	135.9	2.68	135.9	2.89	135.9	2.65	135.9	-4.23	135.9	0.29	135.9	-2.25	135.9	0.11	135.9	1.8	135.9	4.34	135.9	-0.2	135.9	0.47	135.9	-2.44	135.9	0.29	135.9	-0.98	135.9	1.6	135.9	-1.37	135.9	1.66	135.9	1.15	135.9	3.03	135.9	4.37	135.9	0.89
136.8	0.41	136.8	-8.16	136.8	2.19	136.8	-1.45	136.8	0.56	136.8	-0.47	136.8	3.78	136.8	-3.47	136.8	-2.17	136.8	-1.68	136.8	-0.1	136.8	1.87	136.8	2.86	136.8	1.97	136.8	-1.67	136.8	-2.34	136.8	0.1	136.8	2.17	136.8	-0.13	136.8	-1.04	136.8	0.68	136.8	1.57	136.8	0.71	136.8	1.68	136.8	2.49
137.7	-0.21	137.7	-7.51	137.7	-1.59	137.7	-1.84	137.7	4.72	137.7	1.96	137.7	1.2	137.7	-5.41	137.7	-2.84	137.7	0.19	137.7	0.95	137.7	0.13	137.7	3.04	137.7	-0.2	137.7	-1.69	137.7	-1.12	137.7	1.65	137.7	-1.2	137.7	0.25	137.7	-1.11	137.7	1.01	137.7	0.2	137.7	1.4	137.7	2.79	137.7	0.98
138.6	-0.02	138.6	-8.09	138.6	2.49	138.6	-1.1	138.6	1.28	138.6	1.4	138.6	0.14	138.6	-3.11	138.6	-0.22	138.6	-2.52	138.6	-0.6	138.6	2.97	138.6	3.21	138.6	0.74	138.6	-1.77	138.6	-1.78	138.6	1.67	138.6	0.35	138.6	0.28	138.6	-1.05	138.6	0.73	138.6	1.39	138.6	2.38	138.6	4.04	138.6	1.18
139.5	0.79	139.5	-4.59	139.5	-2.71	139.5	-0.23	139.5	1.19	139.5	2.51	139.5	2.9	139.5	-1.98	139.5	0.55	139.5	0.38	139.5	2.06	139.5	0.22	139.5	2.96	139.5	0.29	139.5	0.17	139.5	-1.29	139.5	0.27	139.5	-0.72	139.5	0.23	139.5	-1.48	139.5	0.08	139.5	-0.93	139.5	1.89	139.5	4.47	139.5	1.39
140.4	0.98	140.4	-6.7	140.4	0.13	140.4	-0.94	140.4	0.74	140.4	1	140.4	2.23	140.4	-2.32	140.4	-1.12	140.4	-2.12	140.4	-1.02	140.4	-0.48	140.4	3.72	140.4	-0.32	140.4	1.03	140.4	-2.31	140.4	-0.25	140.4	-2.22	140.4	2.2	140.4	-2.65	140.4	3.37	140.4	0.71	140.4	3.7	140.4	4.54	140.4	2.88
141.3	0.7	141.3	-7.07	141.3	1.65	141.3	0.12	141.3	1.55	141.3	2.76	141.3	3.79	141.3	-2.59	141.3	-1.72	141.3	2.91	141.3	1.77	141.3	5.45	141.3	4.81	141.3	1.45	141.3	0.02	141.3	0.51	141.3	0.75	141.3	1.55	141.3	2.96	141.3	-0.74	141.3	2.43	141.3	3.02	141.3	1.79	141.3	5.42	141.3	2.5
142.2	2.2	142.2	-7.3	142.2	0.5	142.2	-0.18	142.2	0.91	142.2	3.14	142.2	3.25	142.2	-2.13	142.2	-0.91	142.2	-0.49	142.2	0.24	142.2	2.54	142.2	1.41	142.2	0.23	142.2	0.68	142.2	-0.64	142.2	-0.53	142.2	1.44	142.2	-2.84	142.2	-2.21	142.2	1.76	142.2	0.41	142.2	1.11	142.2	4.02	142.2	1.67
143.1	-0.73	143.1	-9.8	143.1	-0.14	143.1	0.08	143.1	1.98	143.1	-0.41	143.1	1.49	143.1	-2.57	143.1	-0.53	143.1	-1.87	143.1	-0.49	143.1	-0.51	143.1	4.45	143.1	0.7	143.1	-1.72	143.1	-1.91	143.1	0.91	143.1	-0.69	143.1	-0.69	143.1	-1.85	143.1	3.92	143.1	-0.21	143.1	2.79	143.1	4.45	143.1	-0.03
144	2.1	144	-6.59	144	1.86	144	-2.16	144	1.46	144	1.78	144	1.85	144	-3.2	144	0.44	144	-1.24	144	1.37	144	0.97	144	3.43	144	-1.01	144	0.22	144	-0.38	144	1.58	144	-1.54	144	1.05	144	-2.51	144	0.5	144	1.04	144	3.89	144	4.46	144	1.85
144.9	-0.17	144.9	-9.38	144.9	-0.34	144.9	-1.54	144.9	0.89	144.9	0.31	144.9	1.65	144.9	-1.42	144.9	-2.16	144.9	-0.91	144.9	2.01	144.9	2.1	144.9	4.02	144.9	2.16	144.9	-3.13	144.9	-1.23	144.9	3.28	144.9	0.55	144.9	2.22	144.9	0.41	144.9	0.13	144.9	1.26	144.9	4.27	144.9	6.71	144.9	0.94
145.8	2.03	145.8	-6.73	145.8	-0.23	145.8	-0.66	145.8	0.33	145.8	3.17	145.8	0.51	145.8	-3.83	145.8	0.03	145.8	-0.15	145.8	-1.27	145.8	3.34	145.8	4.55	145.8	0.51	145.8	-0.7	145.8	-0.03	145.8	2.5	145.8	-0.67	145.8	1.54	145.8	-0.84	145.8	0.74	145.8	1.39	145.8	1.81	145.8	3.36	145.8	2.72
146.7	-1.69	146.7	-4.44	146.7	0.55	146.7	-2.39	146.7	0.88	146.7	3.23	146.7	1.94	146.7	-1.49	146.7	1.63	146.7	-2.54	146.7	0.26	146.7	0.05	146.7	1.98	146.7	-0.63	146.7	1.2	146.7	0.6	146.7	0.73	146.7	0.51	146.7	0.66	146.7	-3.95	146.7	1.55	146.7	2.31	146.7	3.88	146.7	5.73	146.7	2.55
147.6	0.9	147.6	-6.62	147.6	0.7	147.6	1.22	147.6	1.24	147.6	3.64	147.6	1.83	147.6	-3.62	147.6	-0.56	147.6	-1.93	147.6	-1.18	147.6	2.54	147.6	4.01	147.6	0.58	147.6	2.75	147.6	-1.24	147.6	0.83	147.6	0.01	147.6	0.81	147.6	-2.2	147.6	3.6	147.6	0.57	147.6	1.43	147.6	5.2	147.6	2.01
148.5	-1.96	148.5	-5.49	148.5	0.53	148.5	0.73	148.5	0.67	148.5	3.15	148.5	2.23	148.5	-2.25	148.5	-0.12	148.5	-1.91	148.5	0.61	148.5	0.5	148.5	5.48	148.5	-1.55	148.5	0.15	148.5	-3.57	148.5	0.1	148.5	2.32	148.5	0.48	148.5	-1.92	148.5	0.42	148.5	-0.35	148.5	0.96	148.5	3.56	148.5	2.8
149.4	0.63	149.4	-9.37	149.4	-0.99	149.4	-1.2	149.4	2.03	149.4	2.24	149.4	1.15	149.4	-4.04	149.4	-1.49	149.4	-2.05	149.4	1.16	149.4	2.4	149.4	2.44	149.4	-1.35	149.4	-1.16	149.4	-3.66	149.4	-0.11	149.4	1.62	149.4	1.31	149.4	-0.55	149.4	3.89	149.4	2.3	149.4	3.39	149.4	4.89	149.4	1.03
150.3	1.42	150.3	-6.65	150.3	0.17	150.3	-1.95	150.3	1.43	150.3	1.19	150.3	2.12	150.3	-2.95	150.3	-2.69	150.3	-1.02	150.3	0.5	150.3	2.14	150.3	4.48	150.3	0.99	150.3	0.89	150.3	-1.85	150.3	-0.61	150.3	1.03	150.3	2.6	150.3	0.38	150.3	2	150.3	0.84	150.3	2.34	150.3	3.53	150.3	3.12
151.2	-1.35	151.2	-9.63	151.2	-0.08	151.2	0.49	151.2	1.36	151.2	3.72	151.2	0.08	151.2	-5.27	151.2	-2.02	151.2	-0.99	151.2	-0.33	151.2	4.31	151.2	3.38	151.2	-1.9	151.2	-1.77	151.2	-3.6	151.2	0.01	151.2	1.37	151.2	3.42	151.2	-1.55	151.2	2.31	151.2	-0.6	151.2	1.49	151.2	4.9	151.2	4.63
152.1	-0.28	152.1	-8.11	152.1	-0.25	152.1	-2	152.1	2.8	152.1	0.5	152.1	0.32	152.1	-2.94	152.1	-0.96	152.1	-0.77	152.1	0.52	152.1	0.39	152.1	0.08	152.1	0.01	152.1	-0.02	152.1	-1.61	152.1	-1.47	152.1	0.01	152.1	-2.15	152.1	-2.56	152.1	-0.08	152.1	2.65	152.1	2.76	152.1	4.2	152.1	1.4
153	-1.38	153	-8.37	153	2.71	153	-4.27	153	1.53	153	0.93	153	0.37	153	-3.68	153	1.97	153	-3.5	153	0.17	153	3.76	153	1.56	153	-0.84	153	-0.9	153	-1.76	153	0.23	153	0.6	153	0.35	153	-2.97	153	1.51	153	0.05	153	3.45	153	3.43	153	0.99
153.9	2.69	153.9	-6.66	153.9	2.95	153.9	1.16	153.9	-0.67	153.9	2.29	153.9	2.06	153.9	-3.54	153.9	1.93	153.9	-0.04	153.9	1.07	153.9	2.79	153.9	3.47	153.9	0.2	153.9	1.52	153.9	-2.41	153.9	1.25	153.9	0.41	153.9	1.77	153.9	-1.01	153.9	0.56	153.9	1.56	153.9	2.08	153.9	0.39	153.9	0.16
154.8	-0.8	154.8	-8.06	154.8	1.48	154.8	-1.26	154.8	-0.81	154.8	4.77	154.8	0.43	154.8	-5.81	154.8	1.85	154.8	-0.35	154.8	0	154.8	3.96	154.8	-0.66	154.8	0.05	154.8	1.3	154.8	-2.58	154.8	-0.47	154.8	0.21	154.8	0.62	154.8	-0.08	154.8	5.58	154.8	1.54	154.8	2.5	154.8	4.08	154.8	1.74
155.7	-0.68	155.7	-7.48	155.7	3.19	155.7	0.04	155.7	2.44	155.7	5.3	155.7	1.78	155.7	-2.02	155.7	-2.6	155.7	-1.98	155.7	-0.21	155.7	0.73	155.7	1.72	155.7	1.1	155.7	-1.07	155.7	-0.85	155.7	1	155.7	-1.55	155.7	-0.29	155.7	-2.21	155.7	0.52	155.7	2.31	155.7	1.9	155.7	3.8	155.7	1.85
156.6	1.8	156.6	-5.37	156.6	1.5	156.6	-2.85	156.6	0.83	156.6	3.43	156.6	1.92	156.6	-3.72	156.6	-0.46	156.6	-2.39	156.6	0.23	156.6	1.61	156.6	2.17	156.6	-1.79	156.6	1.44	156.6	-2.4	156.6	0.83	156.6	1.37	156.6	0.12	156.6	-2.06	156.6	3.19	156.6	2.13	156.6	1.27	156.6	5.03	156.6	1.17
157.5	2.12	157.5	-7.98	157.5	0.98	157.5	-0.6	157.5	3.19	157.5	2.12	157.5	4.79	157.5	-4.96	157.5	1.5	157.5	1.3	157.5	-0.44	157.5	2.11	157.5	3.19	157.5	-1.51	157.5	0.4	157.5	-2.66	157.5	-0.3	157.5	-0.49	157.5	-1.26	157.5	-2.54	157.5	2.08	157.5	-0.9	157.5	1.53	157.5	1.73	157.5	1.18
158.4	-1.68	158.4	-8.03	158.4	-1.65	158.4	1.47	158.4	2.6	158.4	3.91	158.4	0.07	158.4	-2.87	158.4	0.36	158.4	0.67	158.4	1.92	158.4	2.56	158.4	2.07	158.4	-1.31	158.4	1.47	158.4	0.33	158.4	-0.41	158.4	-0.55	158.4	-0.65	158.4	-2.27	158.4	1.68	158.4	2.31	158.4	0.76	158.4	5.04	158.4	1.5
159.3	-0.5	159.3	-6.69	159.3	-0.67	159.3	-2.05	159.3	0.79	159.3	-0.14	159.3	0.05	159.3	-2.65	159.3	-1.77	159.3	-0.82	159.3	2.77	159.3	-0.08	159.3	1.87	159.3	-1.26	159.3	-1.07	159.3	-1.41	159.3	1.86	159.3	-0.21	159.3	0.31	159.3	-1.43	159.3	1.77	159.3	3.18	159.3	1.98	159.3	2.4	159.3	-0.77
160.2	-1.58	160.2	-7.75	160.2	2	160.2	1.57	160.2	0.84	160.2	1.88	160.2	2	160.2	-3.79	160.2	0.72	160.2	0.51	160.2	-1.52	160.2	0.96	160.2	3.13	160.2	0.14	160.2	0.92	160.2	-0.01	160.2	-2.15	160.2	0.72	160.2	3.42	160.2	-0.86	160.2	1.62	160.2	2.1	160.2	-0.75	160.2	1.3	160.2	2.49
161.1	0.09	161.1	-6.59	161.1	0.28	161.1	-1.5	161.1	0.29	161.1	3.86	161.1	0.96	161.1	-5.14	161.1	-0.21	161.1	-1.1	161.1	0.85	161.1	0.64	161.1	1.41	161.1	-1.79	161.1	-0.56	161.1	-2.78	161.1	-0.16	161.1	-2.29	161.1	0.81	161.1	-0.77	161.1	1.74	161.1	1.96	161.1	2	161.1	1.38	161.1	3.67
162	2.05	162	-6.77	162	-1.33	162	-0.05	162	0.13	162	3.95	162	2.65	162	-1.71	162	-2.32	162	0.6	162	-0.73	162	3.22	162	2.65	162	0.02	162	1.97	162	-0.31	162	-0.34	162	1.73	162	-0.33	162	-2.47	162	2.78	162	0.32	162	3.85	162	4.97	162	2.37
162.9	-0.62	162.9	-9.39	162.9	2.39	162.9	-1.42	162.9	-1.01	162.9	-0.29	162.9	1.6	162.9	-5.53	162.9	-0.46	162.9	-0.35	162.9	1.08	162.9	-0.44	162.9	1.48	162.9	1.96	162.9	-0.04	162.9	-2.19	162.9	-0.39	162.9	3.76	162.9	1.59	162.9	-0.82	162.9	1.38	162.9	2.15	162.9	1.96	162.9	6.14	162.9	1.06
163.8	-1.53	163.8	-7.22	163.8	0.7	163.8	-0.96	163.8	1.89	163.8	2	163.8	1.74	163.8	-4.14	163.8	-0.95	163.8	1.04	163.8	-0.39	163.8	2.17	163.8	2.8	163.8	-1.16	163.8	-1.06	163.8	-2.42	163.8	-0.72	163.8	-1.07	163.8	1.8	163.8	-2.53	163.8	4.6	163.8	0.97	163.8	1.55	163.8	3.25	163.8	0.32
164.7	-2.19	164.7	-6.43	164.7	2.84	164.7	-2.22	164.7	3.41	164.7	3.63	164.7	2.96	164.7	-1.79	164.7	1.8	164.7	-1.48	164.7	1.19	164.7	1.23	164.7	3.09	164.7	-0.56	164.7	-0.32	164.7	-1.96	164.7	2.71	164.7	-2.57	164.7	0.42	164.7	-3.65	164.7	1.73	164.7	0.7	164.7	3.43	164.7	3.46	164.7	2.04
165.6	0.72	165.6	-8.43	165.6	2.17	165.6	-0.67	165.6	0.33	165.6	2.58	165.6	0.96	165.6	-5.79	165.6	-1.09	165.6	-0.93	165.6	0.31	165.6	3.83	165.6	1.94	165.6	1.27	165.6	-0.71	165.6	-2.13	165.6	-0.58	165.6	2.4	165.6	1.38	165.6	-2.17	165.6	5.1	165.6	2.45	165.6	-0.28	165.6	3.81	165.6	1.71
166.5	2.61	166.5	-5.7	166.5	0.1	166.5	-1.46	166.5	2.19	166.5	3.11	166.5	2.43	166.5	-2.74	166.5	-0.41	166.5	-3.05	166.5	0.4	166.5	1.82	166.5	3.47	166.5	0.29	166.5	-1.92	166.5	-3.67	166.5	1.71	166.5	1.75	166.5	1.65	166.5	-1.84	166.5	-0.29	166.5	-1.09	166.5	-0.16	166.5	3.24	166.5	4.24
167.4	-2.72	167.4	-7.28	167.4	0.88	167.4	2.41	167.4	1.15	167.4	2.35	167.4	-2.28	167.4	-1.45	167.4	-1.12	167.4	0.33	167.4	-1.31	167.4	-0.62	167.4	1.29	167.4	-0.01	167.4	-0.75	167.4	-1.21	167.4	-1.91	167.4	-0.04	167.4	0.01	167.4	-2.45	167.4	1.86	167.4	3.31	167.4	2.84	167.4	3.61	167.4	2.27
168.3	1.45	168.3	-7.37	168.3	-0.59	168.3	0.09	168.3	2.93	168.3	3.16	168.3	0.65	168.3	-5.05	168.3	-2.21	168.3	2.27	168.3	-1.99	168.3	2.03	168.3	0.16	168.3	-1.11	168.3	-0.81	168.3	-0.84	168.3	-1.34	168.3	-1.92	168.3	0.84	168.3	-1.55	168.3	0.61	168.3	0.68	168.3	2.56	168.3	2.78	168.3	4.12
169.2	-0.99	169.2	-6.34	169.2	-0.27	169.2	0.84	169.2	0.93	169.2	4.04	169.2	2.52	169.2	-2.95	169.2	-1.61	169.2	1.68	169.2	0.7	169.2	2.4	169.2	3.1	169.2	-1.42	169.2	1.71	169.2	-1.27	169.2	1.29	169.2	0.54	169.2	2.62	169.2	-1.41	169.2	2.27	169.2	0.29	169.2	2.64	169.2	4.16	169.2	2.65
170.1	-0.47	170.1	-8.65	170.1	4.1	170.1	-2.28	170.1	2.58	170.1	2.53	170.1	2.26	170.1	-6.25	170.1	0.08	170.1	0.12	170.1	0	170.1	0.17	170.1	2.78	170.1	-1.31	170.1	-0.23	170.1	-1.52	170.1	-0.39	170.1	1.17	170.1	-0.9	170.1	-1.26	170.1	1.19	170.1	2.45	170.1	1.09	170.1	3.95	170.1	-0.13
171	-1.62	171	-8.13	171	1.64	171	-1.14	171	0.72	171	3.18	171	1.14	171	-1.62	171	-1.86	171	-1.53	171	3.03	171	4.12	171	1.18	171	-0.7	171	-0.44	171	-2.49	171	1.8	171	1.88	171	0.37	171	-1.17	171	0.79	171	0.16	171	1.71	171	5.3	171	1.43
171.9	-0.92	171.9	-7.23	171.9	1.74	171.9	0.27	171.9	-0.53	171.9	1.38	171.9	1.1	171.9	-3.67	171.9	-1.54	171.9	-1.58	171.9	0.28	171.9	1.06	171.9	2.34	171.9	-0.27	171.9	-0.34	171.9	-2.95	171.9	0.42	171.9	-0.29	171.9	2.32	171.9	-0.8	171.9	3.83	171.9	0.94	171.9	2.26	171.9	4.06	171.9	6.34
172.8	0.65	172.8	-5.92	172.8	0.34	172.8	-1.72	172.8	3.85	172.8	2.29	172.8	-0.62	172.8	-2.82	172.8	-0.85	172.8	-2.23	172.8	-0.25	172.8	1.75	172.8	0.71	172.8	-0.6	172.8	1.32	172.8	-0.89	172.8	0.63	172.8	-0.34	172.8	3.9	172.8	-0.85	172.8	2.13	172.8	2.31	172.8	0.03	172.8	0.68	172.8	3.6
173.7	0.02	173.7	-5.98	173.7	1.34	173.7	-1.38	173.7	1.93	173.7	1.78	173.7	1.3	173.7	-3.99	173.7	0.21	173.7	-3.2	173.7	1.42	173.7	0.65	173.7	1.84	173.7	-0.22	173.7	-2.47	173.7	-3.63	173.7	0.18	173.7	0.49	173.7	2.05	173.7	-2.54	173.7	2.38	173.7	1.48	173.7	3.47	173.7	5.84	173.7	3.04
174.6	0.34	174.6	-11.79	174.6	1.58	174.6	-2.48	174.6	1.12	174.6	1.36	174.6	2.63	174.6	-6.14	174.6	2.87	174.6	-0.74	174.6	0.92	174.6	1.05	174.6	2.26	174.6	-3.68	174.6	2.47	174.6	0.53	174.6	0.39	174.6	-0.35	174.6	-0.91	174.6	-2.37	174.6	4.36	174.6	2.32	174.6	2.64	174.6	5.48	174.6	0.91
175.5	0.3	175.5	-6.58	175.5	3.28	175.5	-2.01	175.5	-0.45	175.5	0.86	175.5	0.33	175.5	-3.01	175.5	0.56	175.5	-0.03	175.5	-0.24	175.5	0.58	175.5	2.62	175.5	-0.15	175.5	-2.41	175.5	-1.27	175.5	1.13	175.5	-1.06	175.5	-1.05	175.5	-0.55	175.5	1.17	175.5	1.16	175.5	3.23	175.5	4.28	175.5	1.93
176.4	-2.17	176.4	-6.78	176.4	0.28	176.4	0.17	176.4	2.66	176.4	4.36	176.4	2.13	176.4	-2.91	176.4	-0.34	176.4	-0.6	176.4	2.27	176.4	2.43	176.4	2.82	176.4	2.06	176.4	-0.67	176.4	-1.87	176.4	0.99	176.4	0.99	176.4	2.94	176.4	-1.09	176.4	0.81	176.4	-0.72	176.4	2.26	176.4	5.9	176.4	4.44
177.3	2.46	177.3	-7.81	177.3	2.73	177.3	1.54	177.3	-0.06	177.3	2.78	177.3	1.82	177.3	-3.33	177.3	-0.47	177.3	-3.59	177.3	-0.3	177.3	2.67	177.3	2.74	177.3	-1.26	177.3	0.95	177.3	-4.03	177.3	-2.21	177.3	1.12	177.3	1.99	177.3	-3.69	177.3	1.6	177.3	-0.22	177.3	1.01	177.3	4.27	177.3	2.02
178.2	2.28	178.2	-6.52	178.2	2.71	178.2	-1.35	178.2	1.55	178.2	2.98	178.2	4.03	178.2	-3.81	178.2	-0.15	178.2	-3.25	178.2	2.12	178.2	3.6	178.2	3.36	178.2	-0.56	178.2	-0.55	178.2	-3.46	178.2	2.44	178.2	3.32	178.2	0.81	178.2	0.25	178.2	2.64	178.2	-0.04	178.2	3.07	178.2	5.63	178.2	1.5
179.1	-1.7	179.1	-7.81	179.1	2.92	179.1	-2.54	179.1	1.78	179.1	4.81	179.1	1.25	179.1	-5.76	179.1	1.86	179.1	-0.72	179.1	0.44	179.1	2.89	179.1	2.68	179.1	-1.67	179.1	2.5	179.1	-2.67	179.1	-1.13	179.1	1.09	179.1	1.49	179.1	-2.2	179.1	4.37	179.1	0.13	179.1	4.56	179.1	6.54	179.1	1.42
180	1.64	180	-9.24	180	1.43	180	-2.26	180	3.5	180	2.41	180	2.57	180	-1.66	180	1.44	180	-1.88	180	-1.73	180	1.33	180	1.04	180	0.56	180	0.66	180	-2.96	180	-0.77	180	-0.28	180	2.08	180	-3.58	180	1.94	180	2.72	180	1.59	180	3.05	180	1.96
180.9	0.74	180.9	-5.34	180.9	1.76	180.9	-0.48	180.9	2.72	180.9	4.67	180.9	0.89	180.9	-2.84	180.9	-0.52	180.9	-3.95	180.9	3.56	180.9	2.37	180.9	0.69	180.9	-0.33	180.9	-1.84	180.9	-4.4	180.9	2.16	180.9	-0.04	180.9	-0.08	180.9	-2.26	180.9	2.88	180.9	1.16	180.9	4	180.9	1.3	180.9	1.43
181.8	0.61	181.8	-6.97	181.8	-1.16	181.8	-0.21	181.8	-0.15	181.8	3.83	181.8	0.34	181.8	-3.62	181.8	-1.09	181.8	-2.37	181.8	1.5	181.8	2.48	181.8	1.03	181.8	-0.64	181.8	0.41	181.8	-2.42	181.8	1.95	181.8	0.72	181.8	-0.95	181.8	-1.98	181.8	4.11	181.8	3.76	181.8	4.22	181.8	4.95	181.8	0.04
182.7	0.43	182.7	-6.85	182.7	-0.08	182.7	0.9	182.7	0.71	182.7	2.38	182.7	1.99	182.7	-2.65	182.7	0.24	182.7	-2.12	182.7	2.2	182.7	4.42	182.7	2.96	182.7	0.28	182.7	-0.15	182.7	-2.5	182.7	1.35	182.7	1.52	182.7	3.41	182.7	-0.76	182.7	1.2	182.7	0.65	182.7	3.11	182.7	5.38	182.7	0.58
183.6	2.3	183.6	-8.98	183.6	0.54	183.6	-0.93	183.6	2.49	183.6	4.78	183.6	2.42	183.6	-4.03	183.6	-0.12	183.6	-1.49	183.6	0.67	183.6	2.91	183.6	0.19	183.6	-0.72	183.6	0.48	183.6	-3.18	183.6	0.9	183.6	0	183.6	-1.61	183.6	-0.61	183.6	3.88	183.6	3.25	183.6	2.03	183.6	4.49	183.6	-0.03
184.5	-0.93	184.5	-7.1	184.5	-0.03	184.5	0.31	184.5	2.69	184.5	2.79	184.5	0.95	184.5	-3.17	184.5	-1.68	184.5	-1.37	184.5	-0.21	184.5	3.33	184.5	4.05	184.5	-0.22	184.5	-1.11	184.5	-1.43	184.5	-2.31	184.5	0.02	184.5	1.39	184.5	-2.5	184.5	2.28	184.5	0.22	184.5	3.54	184.5	4.16	184.5	3.98
185.4	0.76	185.4	-7.62	185.4	0.75	185.4	-1.05	185.4	3.7	185.4	4.04	185.4	2.03	185.4	-1.35	185.4	0.24	185.4	-1.24	185.4	0.68	185.4	3.34	185.4	3.91	185.4	0.16	185.4	1.96	185.4	-0.53	185.4	-2.39	185.4	-1.72	185.4	2.84	185.4	-0.01	185.4	4.02	185.4	3.8	185.4	-0.58	185.4	3.18	185.4	1.45
186.3	-0.29	186.3	-7.87	186.3	1.5	186.3	0.54	186.3	0.39	186.3	3.19	186.3	1.21	186.3	-3.15	186.3	0.59	186.3	-0.57	186.3	2.23	186.3	3.37	186.3	-0.44	186.3	-0.45	186.3	1.24	186.3	-1.76	186.3	1.58	186.3	2.51	186.3	-0.16	186.3	-1.24	186.3	2.8	186.3	1.34	186.3	1.5	186.3	6.2	186.3	2.54
187.2	1.86	187.2	-6.47	187.2	-0.21	187.2	-1.2	187.2	0.15	187.2	0.7	187.2	1.61	187.2	-2.17	187.2	-1.24	187.2	-0.98	187.2	0.33	187.2	2.36	187.2	3.62	187.2	3.02	187.2	-0.66	187.2	-1.57	187.2	-1.24	187.2	1.54	187.2	0.07	187.2	0.83	187.2	3.09	187.2	4.26	187.2	1.38	187.2	6.47	187.2	1.88
188.1	0.18	188.1	-7.49	188.1	-0.63	188.1	-0.04	188.1	3.15	188.1	2.95	188.1	-0.14	188.1	-6.69	188.1	-0.29	188.1	-0.99	188.1	4.25	188.1	0.74	188.1	0.51	188.1	-0.29	188.1	0.14	188.1	-1.76	188.1	-0.41	188.1	-0.72	188.1	-0.87	188.1	0.63	188.1	3.91	188.1	-0.24	188.1	1.13	188.1	4.93	188.1	1.11
189	3.79	189	-7.25	189	2.2	189	-0.88	189	2.74	189	1.52	189	4.46	189	-4.59	189	-0.38	189	-0.38	189	1.89	189	2.65	189	1.54	189	-0.71	189	-1.49	189	-2.56	189	1.18	189	2.53	189	-0.62	189	-2.43	189	1.8	189	2	189	2.2	189	6.16	189	2.95
189.9	-1.39	189.9	-9.63	189.9	2.47	189.9	-2.27	189.9	0.14	189.9	0.47	189.9	0.5	189.9	-3.16	189.9	1.55	189.9	-0.12	189.9	1.44	189.9	0.99	189.9	1.5	189.9	-2.32	189.9	1.05	189.9	-1.51	189.9	0.81	189.9	0.81	189.9	0.04	189.9	-1.17	189.9	2.16	189.9	2.59	189.9	4.93	189.9	3.91	189.9	1.61
190.8	0.37	190.8	-8.5	190.8	4.58	190.8	-0.5	190.8	1.62	190.8	3.81	190.8	0.58	190.8	-5.41	190.8	1.01	190.8	-1.93	190.8	2.35	190.8	1.76	190.8	0.19	190.8	-1.2	190.8	-2.33	190.8	-2.45	190.8	-0.32	190.8	0.26	190.8	-0.02	190.8	-0.94	190.8	2.23	190.8	0.83	190.8	1.78	190.8	4.08	190.8	2.43
191.7	0.41	191.7	-10.29	191.7	1.34	191.7	0.67	191.7	2.21	191.7	6.71	191.7	2.9	191.7	-5.66	191.7	-0.76	191.7	-1.46	191.7	0.04	191.7	2.27	191.7	3.62	191.7	-1.55	191.7	0.91	191.7	-5.06	191.7	-1.49	191.7	-3.02	191.7	0.18	191.7	-2.56	191.7	4.56	191.7	2.51	191.7	2.21	191.7	3.44	191.7	2.05
192.6	-0.18	192.6	-8.49	192.6	1.68	192.6	-3.27	192.6	3.8	192.6	1.64	192.6	0.87	192.6	-3.6	192.6	-1.36	192.6	-0.41	192.6	1.02	192.6	-0.47	192.6	0	192.6	-2.88	192.6	0.37	192.6	-2.46	192.6	-1.76	192.6	-2.44	192.6	-2.25	192.6	-1.91	192.6	2.95	192.6	0.46	192.6	0.13	192.6	4.78	192.6	0.82
193.5	-0.99	193.5	-8.89	193.5	1.98	193.5	1.36	193.5	3.47	193.5	0.6	193.5	1.96	193.5	-3.46	193.5	0.59	193.5	1.15	193.5	0.27	193.5	0.32	193.5	1.44	193.5	-2.6	193.5	-0.49	193.5	-3.12	193.5	2.08	193.5	-0.97	193.5	2.98	193.5	-4.71	193.5	3.63	193.5	0.91	193.5	2.15	193.5	2.6	193.5	3.29
194.4	1.96	194.4	-7.65	194.4	0.62	194.4	0.33	194.4	-0.52	194.4	2.14	194.4	2.9	194.4	-2.29	194.4	0.55	194.4	2.16	194.4	-0.67	194.4	5.09	194.4	2.32	194.4	-0.83	194.4	1.48	194.4	-1.53	194.4	1.32	194.4	-0.92	194.4	0.23	194.4	-2.78	194.4	2.7	194.4	1.43	194.4	3.79	194.4	3.19	194.4	2.48
195.3	-1.75	195.3	-7.89	195.3	1.3	195.3	-0.08	195.3	3.06	195.3	2.65	195.3	1.44	195.3	-4.63	195.3	-0.65	195.3	-0.98	195.3	1.12	195.3	3.43	195.3	3.98	195.3	-0.88	195.3	-1.79	195.3	-2.18	195.3	0.01	195.3	0.28	195.3	2.7	195.3	-2.79	195.3	0.68	195.3	2.67	195.3	2.53	195.3	4.07	195.3	1.76
196.2	1.87	196.2	-7.16	196.2	0.32	196.2	-0.73	196.2	-0.38	196.2	2.9	196.2	2.75	196.2	-0.98	196.2	-1.81	196.2	-0.87	196.2	0.33	196.2	2.43	196.2	2.22	196.2	-0.45	196.2	-1.18	196.2	-1.99	196.2	-1.04	196.2	2.73	196.2	-0.96	196.2	-1.28	196.2	2.18	196.2	0.52	196.2	1.39	196.2	2.25	196.2	-0.29
197.1	-0.28	197.1	-9.57	197.1	1.67	197.1	-1.73	197.1	3.27	197.1	3.27	197.1	0.95	197.1	-3.68	197.1	-1.8	197.1	-1.2	197.1	0.1	197.1	2.88	197.1	3.78	197.1	-1.76	197.1	0.25	197.1	-2.82	197.1	-0.76	197.1	2.95	197.1	1.29	197.1	-1.85	197.1	3.4	197.1	-0.3	197.1	1.6	197.1	3.61	197.1	2.24
198	-0.55	198	-7.69	198	5.02	198	-1.91	198	1.22	198	2.25	198	-1.25	198	-3.42	198	3.27	198	-1.91	198	0.63	198	5.34	198	1.82	198	-0.58	198	0.03	198	-4.98	198	0.92	198	2.54	198	0.08	198	-1.72	198	2.16	198	1.12	198	1.85	198	3.91	198	-1.06
198.9	0.49	198.9	-11.31	198.9	2.26	198.9	-1.12	198.9	1.51	198.9	3.88	198.9	1.38	198.9	-4.84	198.9	-0.25	198.9	-1.71	198.9	1.61	198.9	2.16	198.9	1.41	198.9	-0.28	198.9	-0.8	198.9	-4.7	198.9	-0.12	198.9	1.38	198.9	0.22	198.9	-3.06	198.9	-0.17	198.9	2.83	198.9	3.29	198.9	4.61	198.9	2.68
199.8	-0.54	199.8	-7.44	199.8	1.28	199.8	-0.16	199.8	2.9	199.8	2.16	199.8	1.69	199.8	-1.29	199.8	3.16	199.8	-0.58	199.8	-0.51	199.8	2.33	199.8	3.49	199.8	1.81	199.8	0.41	199.8	-2.04	199.8	0.46	199.8	-1.13	199.8	3	199.8	-0.87	199.8	2.35	199.8	1.52	199.8	4.83	199.8	1.94	199.8	2.07
200.7	-0.13	200.7	-9.68	200.7	3.37	200.7	-0.35	200.7	0.82	200.7	2.4	200.7	0.66	200.7	-4.11	200.7	1.04	200.7	-0.94	200.7	0.99	200.7	-0.69	200.7	0.85	200.7	-1.25	200.7	-1.91	200.7	-1.73	200.7	-0.06	200.7	1.7	200.7	1.94	200.7	-1.29	200.7	2.25	200.7	0.21	200.7	1.71	200.7	6.6	200.7	0.3
201.6	1.87	201.6	-7.67	201.6	1.84	201.6	-0.24	201.6	0.77	201.6	1.3	201.6	0.58	201.6	-3.23	201.6	-1.75	201.6	0.44	201.6	-0.8	201.6	1.72	201.6	1.34	201.6	-0.79	201.6	-0.38	201.6	-2.95	201.6	-0.63	201.6	-0.38	201.6	1.42	201.6	-1.7	201.6	3.84	201.6	1.77	201.6	5.73	201.6	5.16	201.6	2.48
202.5	0.16	202.5	-5.99	202.5	1.73	202.5	-0.5	202.5	0.86	202.5	4.71	202.5	1.47	202.5	-3.55	202.5	1.14	202.5	-1.06	202.5	1.63	202.5	4.36	202.5	2.19	202.5	-1.7	202.5	0.03	202.5	-0.21	202.5	0.98	202.5	1.03	202.5	2.53	202.5	-1.76	202.5	3.35	202.5	3.71	202.5	1.44	202.5	4.09	202.5	2.11
203.4	0.97	203.4	-8.24	203.4	0.56	203.4	-1.32	203.4	2.9	203.4	1.6	203.4	2.04	203.4	-3.29	203.4	-0.04	203.4	-0.94	203.4	0.87	203.4	0.51	203.4	1.4	203.4	0.42	203.4	-2.03	203.4	-4.03	203.4	-0.3	203.4	-0.87	203.4	1.45	203.4	-1.6	203.4	1.05	203.4	0.48	203.4	6.14	203.4	2.02	203.4	0.3
204.3	1.67	204.3	-8.8	204.3	2.91	204.3	-2.27	204.3	0.03	204.3	3.54	204.3	4.34	204.3	-2.13	204.3	4.2	204.3	-1.66	204.3	0.61	204.3	2.4	204.3	6.13	204.3	0.29	204.3	3.42	204.3	-2.41	204.3	1.67	204.3	-2.83	204.3	2.23	204.3	0.34	204.3	3.21	204.3	0.15	204.3	3.45	204.3	3.41	204.3	0.36
205.2	1.41	205.2	-7.53	205.2	0.01	205.2	0.49	205.2	0.74	205.2	4.94	205.2	2.78	205.2	-3.96	205.2	-0.79	205.2	-0.35	205.2	-1.55	205.2	0.8	205.2	3.36	205.2	-0.4	205.2	1.66	205.2	-2.07	205.2	-1.26	205.2	-0.37	205.2	-0.06	205.2	-1.91	205.2	6.16	205.2	-0.61	205.2	3.46	205.2	3.7	205.2	2.04
206.1	-2.66	206.1	-8.5	206.1	0.2	206.1	0.36	206.1	2.39	206.1	5.24	206.1	0.69	206.1	-3.21	206.1	1.63	206.1	-0.02	206.1	0.48	206.1	3.17	206.1	3.38	206.1	-2.56	206.1	-0.18	206.1	-4.37	206.1	-0.21	206.1	0.19	206.1	0.77	206.1	-2.14	206.1	3.7	206.1	1.49	206.1	2.04	206.1	4.11	206.1	2.56
207	1.19	207	-7.93	207	4.16	207	1.5	207	2.14	207	3.78	207	0.56	207	-4.58	207	1.09	207	0.26	207	2.53	207	2.09	207	1.59	207	-1.12	207	-0.62	207	-2.63	207	0.94	207	-0.82	207	1.28	207	-3.02	207	1.04	207	1.89	207	3.57	207	4.73	207	1.53
207.9	0.06	207.9	-8.3	207.9	1.82	207.9	0.79	207.9	1.34	207.9	5.84	207.9	-0.18	207.9	-4.55	207.9	0.88	207.9	-1.46	207.9	2.26	207.9	3.58	207.9	1.34	207.9	1.27	207.9	1.22	207.9	-5.15	207.9	0.82	207.9	-0.29	207.9	-1.24	207.9	1.35	207.9	3.66	207.9	0.53	207.9	1.78	207.9	5.99	207.9	1.43
208.8	-0.6	208.8	-9.21	208.8	3.04	208.8	-0.29	208.8	3.41	208.8	1.94	208.8	2.21	208.8	-5.33	208.8	0.05	208.8	0.47	208.8	1.59	208.8	-1.27	208.8	2.94	208.8	1.09	208.8	-0.98	208.8	-1.58	208.8	-0.63	208.8	-0.13	208.8	1.77	208.8	-1.31	208.8	3.19	208.8	1.71	208.8	3.43	208.8	4.52	208.8	0.52
209.7	-0.3	209.7	-6.65	209.7	-0.4	209.7	-0.35	209.7	3.82	209.7	1.37	209.7	1.92	209.7	-3.58	209.7	-1.27	209.7	-1.25	209.7	-0.57	209.7	1.24	209.7	2.19	209.7	-0.34	209.7	0.36	209.7	-4.08	209.7	-2.89	209.7	-0.12	209.7	1.84	209.7	-0.89	209.7	2.71	209.7	0.77	209.7	1.26	209.7	4.05	209.7	0.94
210.6	0.87	210.6	-7.54	210.6	1.99	210.6	-0.95	210.6	0.6	210.6	2.73	210.6	0.75	210.6	-3.6	210.6	1.87	210.6	-0.85	210.6	1.23	210.6	2.36	210.6	1.77	210.6	-1.49	210.6	-0.74	210.6	-0.64	210.6	-1.33	210.6	0.27	210.6	1.7	210.6	-2.14	210.6	2.38	210.6	5.71	210.6	2.52	210.6	4.37	210.6	1.75
211.5	0.8	211.5	-9.49	211.5	0.02	211.5	0.56	211.5	3.19	211.5	4.54	211.5	1.81	211.5	-3.84	211.5	1.6	211.5	-2.43	211.5	0.61	211.5	3.15	211.5	1.79	211.5	0.23	211.5	1.35	211.5	-4.35	211.5	0.09	211.5	-0.79	211.5	1.74	211.5	-2.04	211.5	3.33	211.5	1.53	211.5	3.56	211.5	2.81	211.5	1.7
212.4	-0.86	212.4	-7.09	212.4	5.08	212.4	1.15	212.4	0.62	212.4	3.08	212.4	0.95	212.4	-3.92	212.4	0.11	212.4	-0.72	212.4	1.63	212.4	2.81	212.4	1.92	212.4	-1.13	212.4	0.63	212.4	-3.29	212.4	2.02	212.4	1.61	212.4	1.87	212.4	-0.77	212.4	2.56	212.4	1.77	212.4	4.1	212.4	6.53	212.4	2.96
213.3	-0.29	213.3	-10.08	213.3	2.31	213.3	1	213.3	1.57	213.3	2.8	213.3	2.55	213.3	-3.62	213.3	2.57	213.3	-1.69	213.3	0.95	213.3	-0.96	213.3	5.41	213.3	-0.4	213.3	-0.56	213.3	-3.93	213.3	0.43	213.3	-0.48	213.3	4.58	213.3	-0.79	213.3	2.51	213.3	0.72	213.3	2.65	213.3	4	213.3	1.96
214.2	0.82	214.2	-9.46	214.2	0.2	214.2	0.77	214.2	-0.6	214.2	2.93	214.2	2.75	214.2	-3.76	214.2	4.37	214.2	-0.37	214.2	0.78	214.2	2.92	214.2	3.46	214.2	-0.62	214.2	0.13	214.2	-3.07	214.2	-0.73	214.2	2.32	214.2	2.22	214.2	-1.35	214.2	1.41	214.2	1.83	214.2	0.45	214.2	6.85	214.2	1.51
215.1	0.77	215.1	-9.25	215.1	0	215.1	-2.02	215.1	4.9	215.1	3.11	215.1	3.22	215.1	-2.52	215.1	-2.12	215.1	-1.87	215.1	-0.84	215.1	1.92	215.1	1.99	215.1	-0.5	215.1	-1.19	215.1	-3.4	215.1	0.15	215.1	-0.52	215.1	-0.27	215.1	1.38	215.1	3.04	215.1	1.96	215.1	3.97	215.1	3.03	215.1	3.04
216	0.33	216	-8.19	216	2.08	216	-3.33	216	2.41	216	3.84	216	0.15	216	-1.53	216	1.33	216	-0.4	216	1.33	216	3.2	216	-1.07	216	1.99	216	0.8	216	-2.8	216	-1.52	216	2.33	216	0.07	216	-0.86	216	0	216	1.03	216	2.04	216	5.86	216	1.11
216.9	-1.69	216.9	-7.75	216.9	2.02	216.9	0.59	216.9	2.23	216.9	3.97	216.9	2	216.9	-5.3	216.9	-1.14	216.9	-2.26	216.9	0.54	216.9	2.42	216.9	2.58	216.9	-2.48	216.9	-1.08	216.9	-6.18	216.9	1.29	216.9	-0.79	216.9	3.49	216.9	-2.75	216.9	2.47	216.9	1.59	216.9	5.59	216.9	3.87	216.9	2.06
217.8	1.07	217.8	-7.45	217.8	3.26	217.8	-1.62	217.8	2.31	217.8	2.78	217.8	3.89	217.8	-3.25	217.8	3.39	217.8	-0.79	217.8	0.59	217.8	2.48	217.8	2.43	217.8	-0.17	217.8	0.14	217.8	-4.33	217.8	-0.67	217.8	-1.49	217.8	2.58	217.8	-2.42	217.8	3.81	217.8	-0.75	217.8	1.44	217.8	5.76	217.8	3.84
218.7	-0.26	218.7	-10.35	218.7	1.98	218.7	-1.67	218.7	2.95	218.7	5.86	218.7	1.07	218.7	-6.46	218.7	-1.03	218.7	1.52	218.7	3.12	218.7	0.44	218.7	2.26	218.7	-0.38	218.7	1.2	218.7	-2.62	218.7	3.18	218.7	1.59	218.7	2.14	218.7	-1.29	218.7	4.55	218.7	1.24	218.7	1.31	218.7	4.86	218.7	3.9
219.6	0.17	219.6	-6.43	219.6	4	219.6	-1.31	219.6	3.96	219.6	4	219.6	2.26	219.6	-1.89	219.6	-1.28	219.6	-1.46	219.6	1.21	219.6	3.8	219.6	3.15	219.6	0.1	219.6	0.75	219.6	-2.88	219.6	-1.5	219.6	-1.69	219.6	3	219.6	-1.05	219.6	3.24	219.6	3.18	219.6	0.5	219.6	2.65	219.6	2.74
220.5	0.52	220.5	-9.37	220.5	-0.19	220.5	-5.74	220.5	0.33	220.5	3.12	220.5	-0.38	220.5	-4.19	220.5	-0.85	220.5	-3.15	220.5	0.56	220.5	2.05	220.5	1.58	220.5	1.38	220.5	0.33	220.5	-1.69	220.5	-0.61	220.5	0.39	220.5	1.49	220.5	0.57	220.5	3.92	220.5	0.69	220.5	3.76	220.5	3.93	220.5	4.02
221.4	1.71	221.4	-7.68	221.4	0.11	221.4	-1.7	221.4	2.2	221.4	3.14	221.4	3.26	221.4	-6.6	221.4	0.62	221.4	-1.06	221.4	0.9	221.4	2.87	221.4	3.6	221.4	-1.01	221.4	-1.75	221.4	-1.62	221.4	-0.52	221.4	-1.01	221.4	0.47	221.4	-1.64	221.4	4.45	221.4	1.07	221.4	2.38	221.4	3.7	221.4	0.14
222.3	1	222.3	-6.91	222.3	1.79	222.3	-0.11	222.3	0.95	222.3	7.56	222.3	3.27	222.3	-3.07	222.3	-0.39	222.3	-0.16	222.3	-1.61	222.3	3.64	222.3	2.55	222.3	0.85	222.3	-1.4	222.3	-2.5	222.3	-1.89	222.3	-0.64	222.3	0.71	222.3	0.97	222.3	2.21	222.3	1.97	222.3	2.26	222.3	4.12	222.3	1.37
223.2	2.55	223.2	-8.59	223.2	2.38	223.2	-3.79	223.2	2.96	223.2	4.43	223.2	2.78	223.2	-3.07	223.2	1.44	223.2	-4.11	223.2	1.59	223.2	4.19	223.2	3.04	223.2	-0.57	223.2	1.62	223.2	-5.46	223.2	0.62	223.2	2.68	223.2	0.44	223.2	-1.58	223.2	3.5	223.2	2.29	223.2	2.37	223.2	4.92	223.2	2.76
224.1	0.75	224.1	-9.51	224.1	1.8	224.1	-4.03	224.1	2.87	224.1	3.05	224.1	2.73	224.1	-4.89	224.1	-0.56	224.1	-3.89	224.1	1.28	224.1	4.13	224.1	0.28	224.1	0.04	224.1	-0.1	224.1	-3.6	224.1	0.35	224.1	0.47	224.1	2.3	224.1	-1.79	224.1	2.75	224.1	1.19	224.1	2.6	224.1	4.17	224.1	2.6
225	0.8	225	-6.63	225	2.19	225	-1.83	225	2.79	225	5.14	225	2.88	225	-1.58	225	-1.76	225	-0.72	225	0.14	225	5.44	225	1.44	225	0	225	0.51	225	-4.97	225	0.01	225	1.82	225	-1.42	225	-0.72	225	5.02	225	0.15	225	3.09	225	5.49	225	0.33
225.9	1.68	225.9	-9.05	225.9	0.32	225.9	-0.37	225.9	2.88	225.9	4.38	225.9	2.57	225.9	-6.44	225.9	-1.38	225.9	0.49	225.9	2.2	225.9	0.71	225.9	-0.05	225.9	-1.74	225.9	-0.74	225.9	-2.12	225.9	1.99	225.9	-0.83	225.9	-1.06	225.9	-1.95	225.9	3.03	225.9	3.93	225.9	5.69	225.9	3.48	225.9	1.3
226.8	1.34	226.8	-8.75	226.8	1.3	226.8	-1.26	226.8	2.55	226.8	5.67	226.8	1.96	226.8	-5.69	226.8	-2.44	226.8	-1.96	226.8	-0.62	226.8	2.57	226.8	2.28	226.8	-1.36	226.8	-1.65	226.8	-5.28	226.8	0.95	226.8	-0.57	226.8	1.51	226.8	-1.22	226.8	4.05	226.8	1.36	226.8	4.35	226.8	6.89	226.8	1.54
227.7	2.06	227.7	-8.47	227.7	0.98	227.7	-2.2	227.7	0.09	227.7	4.34	227.7	1.99	227.7	-1.62	227.7	1.44	227.7	-1.58	227.7	-0.28	227.7	1.16	227.7	-1.16	227.7	-0.02	227.7	2.09	227.7	-4.24	227.7	-0.13	227.7	-0.28	227.7	1.99	227.7	-0.3	227.7	2.71	227.7	1.79	227.7	1.84	227.7	5.6	227.7	1.75
228.6	-0.71	228.6	-7.61	228.6	1.33	228.6	-1.03	228.6	1.93	228.6	5.21	228.6	0.25	228.6	-2.65	228.6	1.77	228.6	-1.11	228.6	0.76	228.6	2.62	228.6	0.33	228.6	-0.5	228.6	0.85	228.6	-4.97	228.6	-0.13	228.6	-0.87	228.6	-0.27	228.6	0.06	228.6	5.3	228.6	-0.13	228.6	2.63	228.6	4.96	228.6	-0.09
229.5	0.89	229.5	-7.38	229.5	2.92	229.5	-1.02	229.5	-0.23	229.5	3.09	229.5	1.15	229.5	-2.97	229.5	0.85	229.5	-1.18	229.5	2.79	229.5	-0.71	229.5	0.42	229.5	-1.22	229.5	-1.43	229.5	-3.69	229.5	0.24	229.5	0.9	229.5	-0.67	229.5	-1.44	229.5	1.71	229.5	0.84	229.5	1.64	229.5	5.68	229.5	1.74
230.4	-0.72	230.4	-9.67	230.4	-0.71	230.4	-0.49	230.4	2.91	230.4	5.05	230.4	2.62	230.4	-2.47	230.4	-0.4	230.4	-1.25	230.4	0.28	230.4	2.52	230.4	4.24	230.4	-0.64	230.4	1.04	230.4	-3.84	230.4	-0.44	230.4	0.08	230.4	1.36	230.4	-2.95	230.4	2.84	230.4	1.25	230.4	2.58	230.4	6.01	230.4	3.91
231.3	0.32	231.3	-7.12	231.3	2.72	231.3	-1.27	231.3	1.52	231.3	3.36	231.3	4.92	231.3	-1.84	231.3	-0.54	231.3	-0.35	231.3	2.5	231.3	4.34	231.3	4.61	231.3	-1.85	231.3	0.35	231.3	-3.44	231.3	0.45	231.3	0.9	231.3	2.71	231.3	0.35	231.3	5.67	231.3	2.57	231.3	3.32	231.3	4.12	231.3	3.12
232.2	0.54	232.2	-9.8	232.2	2.26	232.2	0.43	232.2	1.47	232.2	1.64	232.2	3.11	232.2	-3.83	232.2	0.65	232.2	-0.99	232.2	-2.55	232.2	1.58	232.2	1.46	232.2	0.72	232.2	0.17	232.2	-1.16	232.2	0.91	232.2	0.01	232.2	1.17	232.2	0.82	232.2	3.92	232.2	1.43	232.2	3.14	232.2	5.46	232.2	0.82
233.1	1.76	233.1	-9.11	233.1	1.16	233.1	-0.78	233.1	2.42	233.1	1.94	233.1	2.6	233.1	-2.83	233.1	-1.71	233.1	-0.64	233.1	1.91	233.1	2.72	233.1	0	233.1	-0.76	233.1	-0.99	233.1	-1.83	233.1	4.84	233.1	2.52	233.1	0.64	233.1	-2.15	233.1	1.85	233.1	2.91	233.1	5.09	233.1	7.48	233.1	1.77
234	-0.22	234	-10.05	234	-0.09	234	-1	234	0.81	234	2.45	234	2.03	234	-4.59	234	-1.49	234	-2.12	234	2.91	234	1.4	234	2.01	234	-1.44	234	-1.14	234	-1.77	234	0.19	234	-1.63	234	1.91	234	-0.53	234	3.69	234	3.77	234	1.05	234	4.49	234	2.72
234.9	2.51	234.9	-11.82	234.9	3.25	234.9	-0.47	234.9	2.67	234.9	2.69	234.9	1.77	234.9	-5.01	234.9	-1.87	234.9	0.06	234.9	1.28	234.9	2.37	234.9	1.29	234.9	-1.12	234.9	-3.14	234.9	-3.65	234.9	1.14	234.9	-1.79	234.9	0.71	234.9	-0.61	234.9	4.74	234.9	2.29	234.9	3.79	234.9	3.89	234.9	1.91
235.8	0.43	235.8	-10.67	235.8	0.57	235.8	-0.96	235.8	2.54	235.8	3.67	235.8	1.2	235.8	-6.3	235.8	-2.09	235.8	-0.41	235.8	-1.46	235.8	3	235.8	-0.72	235.8	-2.62	235.8	1.61	235.8	-3.23	235.8	-1.42	235.8	-0.79	235.8	1.72	235.8	-0.94	235.8	1.96	235.8	1.58	235.8	4.04	235.8	4.59	235.8	3.33
236.7	2.15	236.7	-9.02	236.7	0.7	236.7	-2	236.7	2.45	236.7	3.41	236.7	3.76	236.7	-5.67	236.7	0.54	236.7	-1.71	236.7	1.33	236.7	0.23	236.7	1.59	236.7	-0.62	236.7	0.82	236.7	-2.32	236.7	3.82	236.7	-1.87	236.7	1.95	236.7	-2.84	236.7	3.61	236.7	2.65	236.7	5.48	236.7	3.42	236.7	-0.25
237.6	0.96	237.6	-8.32	237.6	3.39	237.6	0.31	237.6	0.42	237.6	4.61	237.6	1.25	237.6	-3.88	237.6	0.9	237.6	-0.81	237.6	-1.42	237.6	3.06	237.6	2.92	237.6	-1.77	237.6	1.3	237.6	-3.89	237.6	0.79	237.6	0.22	237.6	3.9	237.6	-1.17	237.6	2.41	237.6	0.49	237.6	3.16	237.6	5.29	237.6	5.76
238.5	0.9	238.5	-9.14	238.5	2.04	238.5	-3.69	238.5	0.71	238.5	1.26	238.5	1.99	238.5	-3.32	238.5	1.6	238.5	-3.51	238.5	-0.95	238.5	3.78	238.5	0.94	238.5	-0.51	238.5	0.97	238.5	-3.94	238.5	-0.62	238.5	2.8	238.5	1.47	238.5	-0.45	238.5	5.57	238.5	4.12	238.5	4.23	238.5	5.42	238.5	-0.07
239.4	1.38	239.4	-9.52	239.4	-0.18	239.4	-2.93	239.4	3.36	239.4	3.83	239.4	2.2	239.4	-3.98	239.4	1.21	239.4	-2.23	239.4	-0.22	239.4	3.13	239.4	3.36	239.4	0.73	239.4	2.19	239.4	-5.08	239.4	-1.56	239.4	-0.39	239.4	3.02	239.4	0.05	239.4	2.84	239.4	-0.68	239.4	0.6	239.4	4.62	239.4	2.15
240.3	0.38	240.3	-7.88	240.3	1.71	240.3	-1.11	240.3	3.56	240.3	3.41	240.3	1.52	240.3	-4.42	240.3	0.96	240.3	-3.15	240.3	-0.97	240.3	2.63	240.3	1.2	240.3	-1.66	240.3	-0.14	240.3	-3.19	240.3	-1.96	240.3	0.4	240.3	0.68	240.3	-2.69	240.3	4.91	240.3	-0.21	240.3	1.31	240.3	4.57	240.3	3.4
241.2	-0.73	241.2	-8.47	241.2	0.02	241.2	-0.58	241.2	2.79	241.2	3.64	241.2	1.27	241.2	-2.32	241.2	-1.65	241.2	-3.1	241.2	-0.81	241.2	-0.02	241.2	1.68	241.2	0.26	241.2	-2.27	241.2	-4.4	241.2	-0.04	241.2	-1.6	241.2	0.32	241.2	-2.33	241.2	1.91	241.2	2.96	241.2	2.34	241.2	4.68	241.2	2
242.1	3.46	242.1	-7.95	242.1	1.65	242.1	-2.19	242.1	2.76	242.1	1.76	242.1	2.59	242.1	-3.9	242.1	1.09	242.1	-2.07	242.1	2.34	242.1	3.69	242.1	1.74	242.1	0.01	242.1	0.67	242.1	-1.06	242.1	-0.69	242.1	-1.26	242.1	1.85	242.1	-0.67	242.1	3.85	242.1	2.01	242.1	0.42	242.1	2.57	242.1	2.98
243	1.73	243	-7.47	243	0.94	243	-1.54	243	3.3	243	1.79	243	1.67	243	-4.5	243	0.49	243	-1.52	243	3.64	243	1.12	243	2.06	243	-0.13	243	-1.09	243	-2.73	243	0.15	243	-1.32	243	-0.15	243	-2.45	243	3.89	243	0.85	243	1.38	243	3.12	243	1.33
243.9	0.34	243.9	-10.43	243.9	-1.04	243.9	-0.5	243.9	3.56	243.9	3.99	243.9	1.01	243.9	-4.2	243.9	-2.94	243.9	-1.92	243.9	0.62	243.9	3.01	243.9	1.13	243.9	-2.45	243.9	-0.52	243.9	-3.02	243.9	-2.4	243.9	0.55	243.9	1.65	243.9	-4.05	243.9	6.09	243.9	3.95	243.9	1.57	243.9	4.21	243.9	3.55
244.8	0.98	244.8	-11.88	244.8	2.56	244.8	-0.44	244.8	2.83	244.8	3.97	244.8	2.5	244.8	-5.95	244.8	0.76	244.8	-0.9	244.8	3.21	244.8	4.58	244.8	3.14	244.8	-1.51	244.8	0.25	244.8	-1.66	244.8	-0.03	244.8	3.03	244.8	2.4	244.8	-3.07	244.8	4.38	244.8	4.23	244.8	-0.72	244.8	4.19	244.8	1.71
245.7	-1.13	245.7	-5.65	245.7	1.47	245.7	-1.75	245.7	2.87	245.7	3.24	245.7	2.12	245.7	-4.61	245.7	2.1	245.7	-0.49	245.7	2.1	245.7	1.27	245.7	2.87	245.7	-2.89	245.7	1.82	245.7	-3.97	245.7	-0.53	245.7	0.7	245.7	1.07	245.7	0.11	245.7	4.55	245.7	2.12	245.7	3.85	245.7	5.8	245.7	-0.44
246.6	-0.01	246.6	-8.82	246.6	1.52	246.6	-2.27	246.6	4.6	246.6	1.28	246.6	0.89	246.6	-1.65	246.6	-1.36	246.6	-1.56	246.6	1.71	246.6	0.44	246.6	3.13	246.6	0.79	246.6	-1.36	246.6	-1.83	246.6	-0.58	246.6	-2.98	246.6	0.64	246.6	1.78	246.6	1.72	246.6	2.18	246.6	2.74	246.6	3.93	246.6	0.8
247.5	0.57	247.5	-10.42	247.5	1.44	247.5	-0.32	247.5	2.25	247.5	5.45	247.5	3.05	247.5	-5.27	247.5	-0.93	247.5	-2.28	247.5	1.87	247.5	3.75	247.5	2.25	247.5	-5.21	247.5	0.5	247.5	-2.55	247.5	-1.65	247.5	1.87	247.5	0.87	247.5	-2.64	247.5	3.66	247.5	3.79	247.5	2.81	247.5	5.35	247.5	0.61
248.4	-0.88	248.4	-8.84	248.4	-0.94	248.4	-1.48	248.4	-0.64	248.4	2.78	248.4	0.29	248.4	-2.68	248.4	0.45	248.4	-1.37	248.4	1.18	248.4	2.38	248.4	-0.72	248.4	0.1	248.4	3.16	248.4	-3.41	248.4	1.25	248.4	0.09	248.4	-2.22	248.4	-2.42	248.4	5.24	248.4	1.92	248.4	4.51	248.4	3.47	248.4	-0.82
249.3	0.01	249.3	-13.05	249.3	-1.05	249.3	0.19	249.3	4.15	249.3	3.72	249.3	-1.69	249.3	-7.09	249.3	-1.33	249.3	0.57	249.3	1.3	249.3	-0.08	249.3	-1.01	249.3	-1.25	249.3	-1.14	249.3	-3.85	249.3	-1.98	249.3	-1.85	249.3	2.55	249.3	0.84	249.3	2.79	249.3	3.11	249.3	1.03	249.3	4.75	249.3	2.5
250.2	0.53	250.2	-9.87	250.2	2.52	250.2	-1.47	250.2	3.7	250.2	1.53	250.2	1.9	250.2	-3.39	250.2	-0.97	250.2	-1.86	250.2	-1.2	250.2	1.62	250.2	2.62	250.2	-0.45	250.2	-0.94	250.2	-4.44	250.2	-1.95	250.2	-0.12	250.2	1.33	250.2	-1.63	250.2	4.14	250.2	1.22	250.2	3.11	250.2	3.05	250.2	1.83
251.1	-0.18	251.1	-11.09	251.1	0.48	251.1	-2.9	251.1	2.43	251.1	2.11	251.1	2	251.1	-3.29	251.1	-1.08	251.1	-0.82	251.1	3.49	251.1	3.41	251.1	1.73	251.1	0	251.1	0.45	251.1	-3.76	251.1	1.1	251.1	-1.21	251.1	0.81	251.1	-2.56	251.1	3.81	251.1	-1.15	251.1	0.66	251.1	4.95	251.1	1.29
252	1.61	252	-7.69	252	2.84	252	-0.19	252	3.76	252	4.58	252	2.33	252	-2.74	252	0.72	252	-2.04	252	3.56	252	3.31	252	1.34	252	0.11	252	0	252	-5.02	252	0.68	252	0.27	252	1.46	252	-0.96	252	4.58	252	1.08	252	2.89	252	5.4	252	3.58
252.9	1.7	252.9	-11.51	252.9	1.09	252.9	-0.62	252.9	2.71	252.9	7.18	252.9	3.41	252.9	-2.87	252.9	-1.29	252.9	-0.86	252.9	-1.35	252.9	4.29	252.9	1.34	252.9	0.55	252.9	-0.86	252.9	-4.01	252.9	-1.4	252.9	0.32	252.9	-1.24	252.9	-0.57	252.9	2.11	252.9	0.87	252.9	2.15	252.9	5.04	252.9	1.23
253.8	-3.26	253.8	-10.55	253.8	3.08	253.8	-1.7	253.8	1.3	253.8	0.39	253.8	1.43	253.8	-3.24	253.8	3.34	253.8	-2.81	253.8	1.01	253.8	1.68	253.8	1.86	253.8	0.23	253.8	-0.84	253.8	-4.39	253.8	-1.04	253.8	0.81	253.8	0.81	253.8	-1.24	253.8	1.47	253.8	-1.11	253.8	-0.63	253.8	5.1	253.8	-0.65
254.7	-0.24	254.7	-6.37	254.7	2.26	254.7	-2.21	254.7	0.41	254.7	3.67	254.7	1.84	254.7	-0.71	254.7	0.62	254.7	-0.7	254.7	1.66	254.7	3.06	254.7	3.12	254.7	0.88	254.7	0.74	254.7	-2.14	254.7	0.24	254.7	-1.97	254.7	3.4	254.7	-1.58	254.7	3.98	254.7	2.87	254.7	1.78	254.7	3.99	254.7	3.24
255.6	-1.06	255.6	-11.49	255.6	1.08	255.6	-1.63	255.6	1.1	255.6	4.68	255.6	2.35	255.6	-3.44	255.6	-0.66	255.6	0.8	255.6	1.47	255.6	3.34	255.6	3.52	255.6	-1.68	255.6	-0.01	255.6	-2.63	255.6	2.72	255.6	-0.64	255.6	1.15	255.6	-2.03	255.6	1.37	255.6	1.4	255.6	4.04	255.6	1.63	255.6	1.46
256.5	-2.07	256.5	-7.02	256.5	2.83	256.5	-1.7	256.5	2.8	256.5	3.13	256.5	2.86	256.5	-3.54	256.5	1.95	256.5	-0.24	256.5	1.36	256.5	1.63	256.5	2.6	256.5	-1.15	256.5	0.17	256.5	-5.66	256.5	-0.92	256.5	0.67	256.5	1.61	256.5	-0.14	256.5	3.6	256.5	1.39	256.5	2.39	256.5	4.89	256.5	1.71
257.4	0.82	257.4	-8.73	257.4	2.73	257.4	1.78	257.4	0.91	257.4	3.09	257.4	1.66	257.4	-5.27	257.4	1.16	257.4	1.23	257.4	2.69	257.4	1.87	257.4	0.53	257.4	0.11	257.4	1.46	257.4	-3.54	257.4	0.31	257.4	-0.84	257.4	1.75	257.4	1.06	257.4	3.22	257.4	1.34	257.4	3.04	257.4	3.83	257.4	1.09
258.3	-1.34	258.3	-8.66	258.3	3.62	258.3	2.21	258.3	0.81	258.3	3.84	258.3	3.92	258.3	-0.39	258.3	0.39	258.3	1.48	258.3	1.9	258.3	2.12	258.3	2.77	258.3	1.19	258.3	0.27	258.3	-2.48	258.3	0.35	258.3	-0.02	258.3	-0.26	258.3	-1.06	258.3	3.37	258.3	4.12	258.3	2.06	258.3	5.45	258.3	0.12
259.2	1.97	259.2	-6.89	259.2	3.41	259.2	-1.28	259.2	4.37	259.2	3.01	259.2	2.47	259.2	-1.57	259.2	-0.52	259.2	0.49	259.2	4.44	259.2	2.72	259.2	1.11	259.2	0.29	259.2	0.37	259.2	-0.7	259.2	-0.07	259.2	0.68	259.2	1.39	259.2	-0.51	259.2	4.36	259.2	0.97	259.2	4.91	259.2	6.6	259.2	0.93
260.1	1.1	260.1	-8.78	260.1	1.59	260.1	0.29	260.1	1.39	260.1	4.17	260.1	3.18	260.1	-3.23	260.1	-0.22	260.1	-0.95	260.1	1.88	260.1	1.01	260.1	1.27	260.1	-1.16	260.1	-0.04	260.1	-4.48	260.1	-1.67	260.1	0.93	260.1	2.21	260.1	-1.18	260.1	3.6	260.1	-0.46	260.1	1.75	260.1	4.99	260.1	2.65
261	0.84	261	-7.77	261	1.79	261	-0.5	261	2.35	261	2.9	261	2.65	261	-3.56	261	1.81	261	-1.32	261	1.12	261	2.74	261	2.4	261	-1.47	261	0.59	261	-4.28	261	0.2	261	-1.11	261	1.61	261	-3.37	261	5.69	261	-0.57	261	1.27	261	3.83	261	0.25
261.9	-0.09	261.9	-9.35	261.9	3.47	261.9	0.43	261.9	3.08	261.9	4.8	261.9	1.86	261.9	-3.6	261.9	-1.47	261.9	-3.45	261.9	2.32	261.9	2.69	261.9	0.89	261.9	2.06	261.9	-0.74	261.9	-7.48	261.9	-0.36	261.9	-1.15	261.9	1.01	261.9	-1.08	261.9	1.63	261.9	0.07	261.9	4.41	261.9	5.02	261.9	2.2
262.8	0.41	262.8	-7.5	262.8	1.85	262.8	0.5	262.8	1.9	262.8	3.96	262.8	0.75	262.8	-3.17	262.8	2.36	262.8	-0.8	262.8	0.56	262.8	3.61	262.8	0.44	262.8	1.43	262.8	2.02	262.8	-3.7	262.8	2.52	262.8	-0.4	262.8	0.31	262.8	-0.49	262.8	5.82	262.8	1.65	262.8	3.08	262.8	4.87	262.8	1.6
263.7	0.31	263.7	-8.09	263.7	1.52	263.7	1.95	263.7	2.89	263.7	5.35	263.7	1.29	263.7	-2.38	263.7	0.23	263.7	-1.28	263.7	2.96	263.7	3.99	263.7	2.53	263.7	-0.82	263.7	0.38	263.7	-3.14	263.7	2.01	263.7	2.15	263.7	3.7	263.7	-1.48	263.7	3.69	263.7	1.54	263.7	4.74	263.7	5.64	263.7	1.01
264.6	-0.64	264.6	-7.19	264.6	2.77	264.6	1.29	264.6	3.95	264.6	4.7	264.6	-0.87	264.6	-3.15	264.6	-0.07	264.6	-0.85	264.6	-1.2	264.6	3.21	264.6	1.31	264.6	-1.7	264.6	0.24	264.6	-5.61	264.6	-4.04	264.6	0.22	264.6	2.28	264.6	-3.47	264.6	3.66	264.6	0.31	264.6	2.86	264.6	3.39	264.6	1.88
265.5	-0.13	265.5	-8.27	265.5	0.88	265.5	-0.05	265.5	2.61	265.5	2.95	265.5	1.74	265.5	-3.02	265.5	0.4	265.5	-3.83	265.5	0.08	265.5	2.23	265.5	1.62	265.5	0.51	265.5	0.07	265.5	-5.25	265.5	1.28	265.5	1.52	265.5	2.65	265.5	1.44	265.5	4.5	265.5	0.9	265.5	4.56	265.5	4.31	265.5	4.21
266.4	1.23	266.4	-8.57	266.4	0.77	266.4	-1.16	266.4	5.73	266.4	4.37	266.4	0.55	266.4	-2.47	266.4	1.21	266.4	-2	266.4	2.94	266.4	3.86	266.4	0.81	266.4	-0.03	266.4	0.43	266.4	-4.86	266.4	2.87	266.4	-0.57	266.4	1.41	266.4	-1.91	266.4	5.61	266.4	2.85	266.4	5.05	266.4	4.23	266.4	0.73
267.3	1.18	267.3	-7.85	267.3	0.76	267.3	0.84	267.3	2.14	267.3	2.67	267.3	5.23	267.3	-3.58	267.3	-1.28	267.3	-0.32	267.3	1.06	267.3	1.37	267.3	3	267.3	-0.07	267.3	-1.44	267.3	-3.66	267.3	-0.58	267.3	0.48	267.3	1.94	267.3	-1.43	267.3	5.11	267.3	1.91	267.3	3.58	267.3	2.94	267.3	1.78
268.2	0.87	268.2	-6.27	268.2	1.95	268.2	-0.52	268.2	1.46	268.2	2.48	268.2	4.49	268.2	-0.33	268.2	0.77	268.2	-2.83	268.2	2.07	268.2	3.13	268.2	3.26	268.2	-1.11	268.2	-0.38	268.2	-6.22	268.2	0.08	268.2	-1.6	268.2	1.19	268.2	-3.78	268.2	1.29	268.2	0.53	268.2	2.13	268.2	5.39	268.2	1.66
269.1	0.39	269.1	-6.13	269.1	1.64	269.1	1.37	269.1	1.62	269.1	2.22	269.1	-0.28	269.1	-4.03	269.1	-1.55	269.1	0.08	269.1	-1.28	269.1	3.93	269.1	0.98	269.1	-0.13	269.1	0.65	269.1	-2.74	269.1	0.17	269.1	0.08	269.1	1.83	269.1	-0.01	269.1	4.41	269.1	0.34	269.1	2.88	269.1	5.21	269.1	1.49
270	1.13	270	-8.94	270	0.43	270	-1.16	270	1.97	270	4.37	270	2.03	270	-4.49	270	1.81	270	-0.46	270	-2.06	270	2.64	270	1.77	270	-3.15	270	1.07	270	-4.45	270	-2.75	270	1.58	270	0.81	270	-2.13	270	4.23	270	1.13	270	4.2	270	4.51	270	1.67
270.9	-0.19	270.9	-7.28	270.9	1.26	270.9	-2.76	270.9	2.44	270.9	1.36	270.9	-0.11	270.9	-2.71	270.9	-0.8	270.9	-2.12	270.9	1.58	270.9	0.04	270.9	1.41	270.9	-1.59	270.9	-1.75	270.9	-3.8	270.9	-1.11	270.9	-1.19	270.9	1.86	270.9	-2.4	270.9	1.14	270.9	2.76	270.9	1.71	270.9	1.85	270.9	2.16
271.8	0.7	271.8	-7.91	271.8	2.02	271.8	0.51	271.8	3.95	271.8	3.69	271.8	1.51	271.8	-3.09	271.8	1.01	271.8	-1.43	271.8	0.56	271.8	3.7	271.8	-0.19	271.8	0.31	271.8	0.15	271.8	-5.76	271.8	-0.94	271.8	1.04	271.8	2.18	271.8	-2.26	271.8	4.21	271.8	0.98	271.8	1.53	271.8	3.36	271.8	1.38
272.7	-0.95	272.7	-10.61	272.7	4.12	272.7	0.84	272.7	3.56	272.7	5.53	272.7	2.69	272.7	-3.2	272.7	1.87	272.7	0.1	272.7	3.23	272.7	1.7	272.7	3.58	272.7	-1.36	272.7	1.92	272.7	-2.34	272.7	0.55	272.7	-2.15	272.7	0.97	272.7	-0.23	272.7	6.4	272.7	3.56	272.7	3	272.7	2.95	272.7	1.86
273.6	1.09	273.6	-10.06	273.6	1.44	273.6	-1.87	273.6	2.26	273.6	2.64	273.6	3.76	273.6	-3.35	273.6	2.42	273.6	-5.12	273.6	2.06	273.6	4.08	273.6	3.14	273.6	-1.74	273.6	1.47	273.6	-5.94	273.6	-0.41	273.6	0.77	273.6	3.33	273.6	-2.34	273.6	4.48	273.6	1.99	273.6	0.15	273.6	6.17	273.6	2.39
274.5	-1.12	274.5	-8.7	274.5	1.39	274.5	-1.39	274.5	4.47	274.5	3.63	274.5	4.33	274.5	-4.15	274.5	-0.83	274.5	-0.1	274.5	1.08	274.5	3.18	274.5	3.51	274.5	0.17	274.5	1	274.5	-2.15	274.5	-1.52	274.5	-1.86	274.5	2.62	274.5	-0.11	274.5	5.62	274.5	4.74	274.5	4.05	274.5	2.96	274.5	2.02
275.4	-0.83	275.4	-9.9	275.4	3.54	275.4	1.54	275.4	2.93	275.4	4.57	275.4	4.4	275.4	-4.25	275.4	0.97	275.4	-0.87	275.4	-0.99	275.4	4.16	275.4	2.38	275.4	-2.63	275.4	1.27	275.4	-4.03	275.4	-1.78	275.4	1.07	275.4	3.95	275.4	-2.94	275.4	5.07	275.4	4.21	275.4	4.36	275.4	6.46	275.4	4.08
276.3	-0.82	276.3	-8.78	276.3	0.14	276.3	-2.46	276.3	3.48	276.3	6.21	276.3	0.16	276.3	-2.9	276.3	1.69	276.3	-2.87	276.3	1.45	276.3	3.66	276.3	0.6	276.3	0.24	276.3	0.83	276.3	-7.28	276.3	0.3	276.3	0.27	276.3	2.01	276.3	0.07	276.3	5.52	276.3	0.54	276.3	2.62	276.3	4.59	276.3	3.14
277.2	3.05	277.2	-8.97	277.2	0.85	277.2	-1.87	277.2	2.14	277.2	3.08	277.2	4.48	277.2	-4.14	277.2	0.3	277.2	-3.62	277.2	2.5	277.2	3.53	277.2	2.9	277.2	0.31	277.2	-0.27	277.2	-3.53	277.2	0.96	277.2	0.31	277.2	3.54	277.2	-0.57	277.2	5.58	277.2	4.08	277.2	2.35	277.2	2.18	277.2	0.66
278.1	1.25	278.1	-10.27	278.1	0.9	278.1	-4.83	278.1	3.69	278.1	1.31	278.1	2.29	278.1	-4.43	278.1	0.3	278.1	-3.91	278.1	1.61	278.1	2.44	278.1	3.44	278.1	-1.96	278.1	-0.12	278.1	-2.81	278.1	-0.01	278.1	0.81	278.1	3	278.1	-2.59	278.1	3.15	278.1	2.29	278.1	3.35	278.1	5.51	278.1	1.56
279	3.32	279	-10.69	279	1.19	279	-2.77	279	3.45	279	6.77	279	3.25	279	-5.22	279	0.65	279	-2.37	279	3.47	279	4.08	279	3.26	279	-2.56	279	-0.3	279	-1.93	279	3.12	279	0.65	279	5.33	279	-2.02	279	4.16	279	2.68	279	5.65	279	7.2	279	0.4
279.9	-0.78	279.9	-9.31	279.9	1.31	279.9	-2.45	279.9	4.11	279.9	3.96	279.9	3.36	279.9	-4.79	279.9	0.68	279.9	-2.23	279.9	2.2	279.9	2.76	279.9	2.57	279.9	-0.41	279.9	1.45	279.9	-4.16	279.9	-1.09	279.9	-0.97	279.9	-0.64	279.9	-0.56	279.9	1.45	279.9	0.8	279.9	2.31	279.9	5.75	279.9	3.93
280.8	2.26	280.8	-8.11	280.8	-0.66	280.8	-0.31	280.8	1.97	280.8	5.1	280.8	2.93	280.8	-0.93	280.8	0.52	280.8	-1.36	280.8	2.07	280.8	3.11	280.8	2.69	280.8	0.94	280.8	2.09	280.8	-3.12	280.8	-0.6	280.8	-2.04	280.8	3.55	280.8	-1.38	280.8	4.89	280.8	0.65	280.8	1.88	280.8	3.48	280.8	4.86
281.7	0.62	281.7	-6.73	281.7	3.07	281.7	-0.97	281.7	2.79	281.7	4.21	281.7	1.45	281.7	-2.54	281.7	0.17	281.7	0.1	281.7	-0.64	281.7	4.79	281.7	0.36	281.7	-0.73	281.7	0.34	281.7	-3.73	281.7	-0.41	281.7	0.07	281.7	3.11	281.7	-1.09	281.7	3.02	281.7	3.91	281.7	1.59	281.7	4.96	281.7	3.82
282.6	-0.67	282.6	-9.3	282.6	2.04	282.6	-3.65	282.6	2.87	282.6	2.67	282.6	2.26	282.6	-0.52	282.6	-0.74	282.6	-2.83	282.6	1.02	282.6	3.55	282.6	2.37	282.6	0.53	282.6	0.19	282.6	-6.77	282.6	-3.02	282.6	-2.05	282.6	1.98	282.6	-0.03	282.6	4.06	282.6	1.16	282.6	1.01	282.6	4.09	282.6	2.09
283.5	0.66	283.5	-7.45	283.5	4.62	283.5	-0.61	283.5	3.22	283.5	5.69	283.5	1.62	283.5	-3.07	283.5	1.45	283.5	-2.6	283.5	1.18	283.5	3.68	283.5	2.04	283.5	-1.42	283.5	-0.48	283.5	-6.66	283.5	0.66	283.5	-0.36	283.5	1.52	283.5	-1.48	283.5	2.14	283.5	1.69	283.5	0.56	283.5	3.59	283.5	0.69
284.4	-1.56	284.4	-7.92	284.4	0.73	284.4	0.31	284.4	2.94	284.4	3.3	284.4	1.2	284.4	-2.95	284.4	-0.18	284.4	-0.42	284.4	0.85	284.4	3.91	284.4	-0.01	284.4	-0.54	284.4	1	284.4	-4.78	284.4	-0.23	284.4	0.21	284.4	2.34	284.4	-0.68	284.4	5.29	284.4	3.55	284.4	3.39	284.4	6.84	284.4	1.09
285.3	-0.11	285.3	-9.06	285.3	1.91	285.3	-0.97	285.3	1.72	285.3	2.95	285.3	2.76	285.3	-0.92	285.3	0.62	285.3	-1.79	285.3	1.88	285.3	4.75	285.3	2.3	285.3	0.32	285.3	0.23	285.3	-4.96	285.3	0.54	285.3	1.25	285.3	3.04	285.3	-2.21	285.3	4.61	285.3	1.98	285.3	3.59	285.3	3.5	285.3	4.44
286.2	-1.88	286.2	-7.87	286.2	-0.68	286.2	-3.04	286.2	3.87	286.2	4	286.2	0.59	286.2	-3.01	286.2	-1.62	286.2	-4.94	286.2	5.58	286.2	2.85	286.2	-0.67	286.2	-1.33	286.2	-1.48	286.2	-7.2	286.2	1.02	286.2	1.5	286.2	0.51	286.2	-1.17	286.2	3.81	286.2	-2.8	286.2	1.79	286.2	6.12	286.2	2.23
287.1	0.74	287.1	-10.58	287.1	5.16	287.1	0.78	287.1	4.68	287.1	4.24	287.1	3.18	287.1	-4.71	287.1	2.15	287.1	-1.54	287.1	2.41	287.1	5.4	287.1	-0.22	287.1	-0.85	287.1	-1.74	287.1	-6.42	287.1	2.57	287.1	1.57	287.1	2.3	287.1	-0.97	287.1	2.84	287.1	0.82	287.1	4.39	287.1	5.22	287.1	2.12
288	0.92	288	-11.79	288	2.17	288	-2.31	288	2.16	288	4	288	1.97	288	-4.72	288	1.57	288	-2.68	288	0.06	288	2.64	288	3.28	288	-0.36	288	0.73	288	-3.14	288	-1.96	288	0.13	288	4.65	288	1.31	288	4.55	288	1.86	288	1.7	288	5.31	288	2.3
288.9	1.04	288.9	-9.3	288.9	2.49	288.9	-1.75	288.9	3.74	288.9	4.12	288.9	0.29	288.9	-2.64	288.9	2.49	288.9	-2.78	288.9	1.33	288.9	1.19	288.9	-1.14	288.9	-0.14	288.9	2.03	288.9	-4.53	288.9	-0.39	288.9	-1.45	288.9	-1.96	288.9	1.46	288.9	5.83	288.9	1.03	288.9	4.59	288.9	4.71	288.9	0.85
289.8	1.68	289.8	-11.06	289.8	1.55	289.8	-2.13	289.8	3.57	289.8	4.83	289.8	3.32	289.8	-2.18	289.8	-0.57	289.8	-0.29	289.8	1.16	289.8	1.19	289.8	2.12	289.8	-1.82	289.8	0.43	289.8	-3.22	289.8	-1.6	289.8	-0.55	289.8	1.08	289.8	-1.45	289.8	3.99	289.8	1.55	289.8	3.15	289.8	5.49	289.8	2.74
290.7	0.67	290.7	-9.65	290.7	0.09	290.7	-0.82	290.7	2.15	290.7	2.89	290.7	-0.48	290.7	-4.7	290.7	-0.13	290.7	1.48	290.7	0.26	290.7	5.24	290.7	-0.07	290.7	-1.84	290.7	-0.27	290.7	-1.87	290.7	-0.04	290.7	1.18	290.7	2.46	290.7	-3.97	290.7	4.15	290.7	1.62	290.7	2.91	290.7	5.95	290.7	2.51
291.6	-0.89	291.6	-7.92	291.6	1.5	291.6	-0.38	291.6	2.51	291.6	4.37	291.6	1.14	291.6	-4.5	291.6	0.63	291.6	-2.89	291.6	0.66	291.6	1.56	291.6	1.72	291.6	-3.65	291.6	-0.19	291.6	-7.02	291.6	-0.46	291.6	0.22	291.6	2.45	291.6	-2.5	291.6	5.01	291.6	0.6	291.6	4.94	291.6	4.55	291.6	3.4
292.5	-0.17	292.5	-8.4	292.5	3.53	292.5	-2.26	292.5	4.77	292.5	3.29	292.5	3.09	292.5	-6.13	292.5	0.41	292.5	-2.65	292.5	2.46	292.5	5.74	292.5	3.74	292.5	-2.23	292.5	0.02	292.5	-5.52	292.5	1.06	292.5	0.37	292.5	4.87	292.5	-0.04	292.5	4.19	292.5	3.88	292.5	3.29	292.5	5.17	292.5	3.55
293.4	3.19	293.4	-7.73	293.4	2.24	293.4	-0.73	293.4	2.84	293.4	2.01	293.4	4.31	293.4	-5.43	293.4	-0.05	293.4	-0.82	293.4	2.45	293.4	2.75	293.4	1.91	293.4	-2.33	293.4	-1.23	293.4	-4.46	293.4	0.06	293.4	-0.2	293.4	3.53	293.4	-2.09	293.4	4.41	293.4	3.12	293.4	2.14	293.4	3.63	293.4	2.84
294.3	1.99	294.3	-11.33	294.3	1.93	294.3	-3.79	294.3	-0.17	294.3	5.87	294.3	1.68	294.3	-5	294.3	1.21	294.3	-1.54	294.3	0.14	294.3	5.63	294.3	1.01	294.3	-1.2	294.3	1.47	294.3	-3.24	294.3	-0.87	294.3	3.32	294.3	1.03	294.3	-2.12	294.3	6.42	294.3	3.65	294.3	1.15	294.3	4.16	294.3	-0.27
295.2	2.71	295.2	-8.45	295.2	1.43	295.2	0.27	295.2	4.64	295.2	3.8	295.2	2.35	295.2	-3.26	295.2	-1.63	295.2	-1.9	295.2	1.88	295.2	3.87	295.2	0.68	295.2	-1.15	295.2	1.28	295.2	-6.29	295.2	-0.21	295.2	1.13	295.2	1.8	295.2	-1.82	295.2	5.88	295.2	1.69	295.2	5.06	295.2	3.4	295.2	1.09
296.1	0.26	296.1	-8.85	296.1	2.18	296.1	-1.44	296.1	2.52	296.1	3.52	296.1	-0.88	296.1	-6.74	296.1	1.07	296.1	-2.93	296.1	1.13	296.1	3.81	296.1	0.31	296.1	-1.91	296.1	1.79	296.1	-4.25	296.1	-0.18	296.1	-0.37	296.1	0.67	296.1	-2.05	296.1	5.02	296.1	0.87	296.1	3.42	296.1	4.55	296.1	2.3
297	1.88	297	-7.69	297	2.42	297	-1.17	297	2.15	297	2.4	297	4.46	297	-0.16	297	0.94	297	-1.73	297	1.08	297	1.76	297	1.23	297	-0.79	297	0.63	297	-3.08	297	-2.2	297	-0.36	297	-0.58	297	0.84	297	3.98	297	3.36	297	1.38	297	5.57	297	1.44
297.9	0.72	297.9	-7.67	297.9	0.91	297.9	-3	297.9	1.57	297.9	7.95	297.9	1.95	297.9	-3.81	297.9	0.14	297.9	-0.03	297.9	1.76	297.9	4.89	297.9	2.24	297.9	-2.19	297.9	1.48	297.9	-1.18	297.9	-1.02	297.9	1.34	297.9	3.46	297.9	0.43	297.9	4.58	297.9	2.03	297.9	3.34	297.9	6.57	297.9	3.39
298.8	0.73	298.8	-9.57	298.8	0.22	298.8	-2.65	298.8	2.55	298.8	4.38	298.8	1.84	298.8	-6.01	298.8	-0.85	298.8	-3.59	298.8	4.57	298.8	4.67	298.8	-0.23	298.8	-2.1	298.8	-0.64	298.8	-5.86	298.8	2.23	298.8	-0.54	298.8	-0.03	298.8	0.09	298.8	4.98	298.8	0.12	298.8	4.2	298.8	4.63	298.8	0.58
299.7	0.78	299.7	-9.06	299.7	1.85	299.7	0.09	299.7	1.51	299.7	3.59	299.7	0.51	299.7	-4.34	299.7	0.13	299.7	0.03	299.7	1.59	299.7	4.93	299.7	-0.72	299.7	-2.15	299.7	0.29	299.7	-5.77	299.7	0.21	299.7	1.53	299.7	2.28	299.7	-0.41	299.7	4.98	299.7	-0.48	299.7	4.41	299.7	7.02	299.7	1.97
300.6	2.43	300.6	-8.14	300.6	3.77	300.6	-1.68	300.6	2.19	300.6	6.66	300.6	1.62	300.6	-1.7	300.6	0.81	300.6	-1.44	300.6	-0.62	300.6	2.05	300.6	0.51	300.6	-0.73	300.6	-0.43	300.6	-5.24	300.6	1.18	300.6	-0.26	300.6	3.29	300.6	-1.04	300.6	4.84	300.6	2.59	300.6	4.13	300.6	5.31	300.6	-0.24
301.5	2.28	301.5	-8.45	301.5	1.32	301.5	-1.85	301.5	2.83	301.5	4.52	301.5	0.88	301.5	-3.63	301.5	0.46	301.5	-4.15	301.5	2.53	301.5	2.86	301.5	-0.6	301.5	-2.28	301.5	0.23	301.5	-6.52	301.5	-2.22	301.5	-0.29	301.5	3.88	301.5	-0.94	301.5	3.54	301.5	1.22	301.5	1.87	301.5	4.33	301.5	4.69
302.4	0.89	302.4	-9.25	302.4	0.46	302.4	-2.49	302.4	2.79	302.4	3.42	302.4	2.09	302.4	-4.24	302.4	0.05	302.4	-2.44	302.4	2.63	302.4	1.63	302.4	1.2	302.4	-1.79	302.4	-0.1	302.4	-5.63	302.4	0.85	302.4	-1.01	302.4	3.61	302.4	-1.08	302.4	3.87	302.4	-0.24	302.4	2.87	302.4	2.3	302.4	3.48
303.3	1.15	303.3	-9.35	303.3	1.62	303.3	-0.8	303.3	3.91	303.3	4.48	303.3	1.39	303.3	-4.33	303.3	3.02	303.3	-1.44	303.3	1.92	303.3	2.24	303.3	1.33	303.3	-1.08	303.3	3.06	303.3	-2.97	303.3	-0.19	303.3	0.97	303.3	2.92	303.3	-1.36	303.3	5.43	303.3	3.88	303.3	3.18	303.3	4.18	303.3	1.57
304.2	1.46	304.2	-7.61	304.2	2.02	304.2	-1.55	304.2	1.83	304.2	5.9	304.2	2.47	304.2	-3.25	304.2	0.79	304.2	-0.91	304.2	0.55	304.2	1.88	304.2	1.68	304.2	-1.57	304.2	1.24	304.2	-5	304.2	-1.33	304.2	0.88	304.2	2.15	304.2	-0.85	304.2	1.68	304.2	1.87	304.2	2.27	304.2	3.03	304.2	2.26
305.1	1.04	305.1	-9.68	305.1	0.54	305.1	-2.71	305.1	6.34	305.1	2.71	305.1	1.85	305.1	-5.02	305.1	0	305.1	-1.45	305.1	4.02	305.1	3.48	305.1	0.74	305.1	-0.41	305.1	-0.43	305.1	-5.62	305.1	1.92	305.1	-0.59	305.1	1.85	305.1	0.55	305.1	3.83	305.1	1.14	305.1	3.14	305.1	5.16	305.1	2.17
306	0.74	306	-8.96	306	1.9	306	-1.29	306	2.47	306	1.97	306	1.46	306	-3.4	306	1.28	306	-0.29	306	2.62	306	1.43	306	1.72	306	-0.47	306	-0.35	306	-2.56	306	-1.45	306	-1.21	306	3.83	306	1.33	306	4.39	306	1.3	306	3.1	306	3.74	306	4.3
306.9	-0.97	306.9	-10.38	306.9	0.87	306.9	-0.55	306.9	3.94	306.9	4.76	306.9	1.56	306.9	-3.82	306.9	-1.33	306.9	-4.64	306.9	-0.83	306.9	3.49	306.9	1.24	306.9	-0.79	306.9	-1.27	306.9	-6.17	306.9	0.43	306.9	0.14	306.9	1.39	306.9	0.4	306.9	2.81	306.9	0.64	306.9	3.27	306.9	4.65	306.9	-0.23
307.8	0.93	307.8	-8.48	307.8	1.48	307.8	-2.43	307.8	1.71	307.8	3.7	307.8	-0.1	307.8	-3.47	307.8	1.56	307.8	-2.99	307.8	1.88	307.8	4.53	307.8	1.64	307.8	-1.45	307.8	-0.77	307.8	-5.09	307.8	-1.65	307.8	1.47	307.8	2.48	307.8	-2.06	307.8	3.37	307.8	3.76	307.8	1.91	307.8	4.71	307.8	4.07
308.7	0.82	308.7	-6.07	308.7	2.92	308.7	0.37	308.7	5.67	308.7	5.31	308.7	3.03	308.7	-2.7	308.7	1.24	308.7	-0.6	308.7	3.89	308.7	5.41	308.7	1.04	308.7	-1.2	308.7	-0.47	308.7	-7.72	308.7	1.73	308.7	0.75	308.7	0.28	308.7	-0.2	308.7	4.42	308.7	1.42	308.7	4.49	308.7	3.38	308.7	2.05
309.6	-1.65	309.6	-10.32	309.6	2.01	309.6	1.07	309.6	3.27	309.6	5.12	309.6	0.43	309.6	-5.03	309.6	-0.4	309.6	-0.78	309.6	1.08	309.6	4.78	309.6	-1.05	309.6	-1.23	309.6	-0.6	309.6	-5.46	309.6	-1.11	309.6	-0.78	309.6	1.11	309.6	-0.37	309.6	6.24	309.6	3.08	309.6	4.24	309.6	5.07	309.6	2.8
310.5	-1.66	310.5	-7.57	310.5	-0.43	310.5	-0.22	310.5	3.29	310.5	4.88	310.5	-0.27	310.5	-2.43	310.5	-0.38	310.5	-3.15	310.5	0.91	310.5	3.3	310.5	-1.03	310.5	-1.78	310.5	0.14	310.5	-7.32	310.5	1.05	310.5	1.36	310.5	1.49	310.5	-1.46	310.5	3.1	310.5	1.48	310.5	3.46	310.5	3.67	310.5	0.29
311.4	0.89	311.4	-7.75	311.4	2.15	311.4	-0.9	311.4	2.87	311.4	3.03	311.4	0.85	311.4	-5.84	311.4	2.18	311.4	-2.02	311.4	0.72	311.4	2.78	311.4	2.27	311.4	-1.21	311.4	-0.85	311.4	-2.97	311.4	-2.36	311.4	-0.48	311.4	2.14	311.4	0.13	311.4	3.47	311.4	1.05	311.4	0.42	311.4	2.99	311.4	1.76
312.3	-2.65	312.3	-5.62	312.3	1.13	312.3	-0.43	312.3	2.59	312.3	3.36	312.3	-1.52	312.3	-0.03	312.3	3.72	312.3	-0.12	312.3	0.78	312.3	1.74	312.3	1.49	312.3	-1.11	312.3	5.12	312.3	-3.33	312.3	-0.77	312.3	0	312.3	0.85	312.3	-4.45	312.3	5.41	312.3	3.36	312.3	4.37	312.3	3.44	312.3	-0.6
313.2	0.78	313.2	-9.7	313.2	3.31	313.2	-0.11	313.2	5.99	313.2	2.66	313.2	1.04	313.2	-2.2	313.2	2.7	313.2	-1.79	313.2	2.7	313.2	3.78	313.2	2.88	313.2	-1.87	313.2	2.09	313.2	-6.09	313.2	-1.07	313.2	1.72	313.2	2.87	313.2	-1.32	313.2	3.28	313.2	2.98	313.2	4.85	313.2	5.06	313.2	1.41
314.1	2.24	314.1	-7.5	314.1	1.83	314.1	-2.85	314.1	2.19	314.1	3.89	314.1	1.53	314.1	-2.85	314.1	0.82	314.1	-3.38	314.1	1.95	314.1	3.34	314.1	2.29	314.1	-1.22	314.1	-0.11	314.1	-5.02	314.1	2.09	314.1	-1.54	314.1	1.57	314.1	-1.86	314.1	4.19	314.1	3.85	314.1	5.06	314.1	1.58	314.1	4.53
315	1.24	315	-9.3	315	1.88	315	-1.35	315	3.13	315	4.38	315	2.93	315	-3.91	315	-0.96	315	-2.06	315	0.29	315	3.16	315	0.91	315	-2.66	315	-2.56	315	-4.86	315	2.26	315	1.42	315	3.04	315	-0.95	315	5.18	315	3.08	315	4.39	315	4.53	315	2.23
315.9	0.3	315.9	-9.74	315.9	4.28	315.9	-3.09	315.9	2.71	315.9	3.73	315.9	1.09	315.9	-3.02	315.9	2.69	315.9	-1.25	315.9	1.98	315.9	4.5	315.9	2.04	315.9	-0.3	315.9	-0.93	315.9	-4.97	315.9	-0.81	315.9	0.15	315.9	2.31	315.9	1.21	315.9	3.68	315.9	1.23	315.9	4.19	315.9	7.14	315.9	2.24
316.8	0.39	316.8	-8.12	316.8	2.13	316.8	-1.62	316.8	4.56	316.8	6.08	316.8	3.47	316.8	-1.19	316.8	0.78	316.8	-2.21	316.8	1.11	316.8	2.44	316.8	0.84	316.8	-0.93	316.8	1.16	316.8	-5.51	316.8	-1.48	316.8	0.73	316.8	0.84	316.8	-1.8	316.8	4.75	316.8	1.26	316.8	2.71	316.8	4.28	316.8	1.83
317.7	0.95	317.7	-8.44	317.7	4.47	317.7	1.48	317.7	2.35	317.7	3.29	317.7	2.12	317.7	-4.18	317.7	4.94	317.7	-0.02	317.7	1.15	317.7	3.03	317.7	0.61	317.7	-3.09	317.7	3.02	317.7	-5.11	317.7	-0.07	317.7	-0.04	317.7	1.05	317.7	-2.39	317.7	5.46	317.7	3.29	317.7	5.22	317.7	6.14	317.7	1.91
318.6	1.39	318.6	-7.59	318.6	3.95	318.6	-4.74	318.6	2.7	318.6	0.95	318.6	1.11	318.6	-4.11	318.6	1.02	318.6	-3.03	318.6	3.15	318.6	3.3	318.6	-0.62	318.6	-1.56	318.6	-0.31	318.6	-6.56	318.6	-1.38	318.6	1.45	318.6	1.45	318.6	-0.98	318.6	6.95	318.6	2.76	318.6	2.6	318.6	5.49	318.6	2.66
319.5	-0.81	319.5	-9.69	319.5	0.3	319.5	-5.45	319.5	3.56	319.5	5.26	319.5	1.3	319.5	-2.85	319.5	0.17	319.5	-2.41	319.5	1.77	319.5	4.93	319.5	0.77	319.5	-0.15	319.5	0.15	319.5	-3.19	319.5	-0.43	319.5	0.51	319.5	1.03	319.5	-0.24	319.5	2.73	319.5	2.18	319.5	3.95	319.5	5.78	319.5	0.24
320.4	0.76	320.4	-12.23	320.4	-0.55	320.4	-0.55	320.4	1.56	320.4	2.3	320.4	0.98	320.4	-5.41	320.4	0.73	320.4	0.5	320.4	2.17	320.4	3.1	320.4	1.28	320.4	-1.98	320.4	1.54	320.4	-4.8	320.4	0.46	320.4	0.53	320.4	3.9	320.4	-1.04	320.4	4.09	320.4	0.8	320.4	0.14	320.4	3.7	320.4	2.26
321.3	1.21	321.3	-6.05	321.3	2.59	321.3	-2.66	321.3	4.48	321.3	5.64	321.3	2.96	321.3	-3.06	321.3	0.95	321.3	-3.54	321.3	3.8	321.3	4.51	321.3	-0.17	321.3	-1.14	321.3	-0.6	321.3	-6.16	321.3	-0.55	321.3	0.23	321.3	0.33	321.3	-1.83	321.3	3.49	321.3	0.3	321.3	2.94	321.3	5.74	321.3	0.8
322.2	0.32	322.2	-8.25	322.2	1.85	322.2	-3.27	322.2	3.47	322.2	-0.45	322.2	0.4	322.2	-5.7	322.2	-0.01	322.2	-2.82	322.2	0.98	322.2	1.08	322.2	-0.08	322.2	-3.63	322.2	-0.19	322.2	-5.73	322.2	-2.4	322.2	-0.63	322.2	1.16	322.2	-2.36	322.2	4.62	322.2	1.97	322.2	2.04	322.2	5.66	322.2	0.65
323.1	2.89	323.1	-9.13	323.1	1.53	323.1	-0.1	323.1	3.57	323.1	4.4	323.1	3.08	323.1	-3.67	323.1	1.91	323.1	-1.88	323.1	1.49	323.1	3.35	323.1	2.19	323.1	-2.66	323.1	0.82	323.1	-7.89	323.1	-2.77	323.1	-2.27	323.1	1.13	323.1	-0.66	323.1	5.22	323.1	1.55	323.1	2.29	323.1	4.06	323.1	0.73
324	2.58	324	-10.41	324	2.27	324	-1.68	324	1.55	324	5.25	324	0.58	324	-2.73	324	1.57	324	-1.38	324	0.82	324	1.99	324	-1.81	324	0.74	324	0.72	324	-2.83	324	2.3	324	-2.17	324	1.21	324	1.23	324	3.18	324	2.23	324	1.58	324	3.24	324	2.36
324.9	-0.82	324.9	-7.78	324.9	1.46	324.9	-1.31	324.9	4.24	324.9	4.69	324.9	2.27	324.9	-3.21	324.9	0.99	324.9	-1.82	324.9	-0.42	324.9	6.76	324.9	0.48	324.9	-0.61	324.9	0.78	324.9	-6.58	324.9	-1.57	324.9	-0.22	324.9	0.35	324.9	0.53	324.9	2.75	324.9	0.48	324.9	2.94	324.9	2.88	324.9	2.01
325.8	1.54	325.8	-8.98	325.8	1.18	325.8	-2.72	325.8	4.72	325.8	3.02	325.8	2.32	325.8	-4.69	325.8	0.81	325.8	-1.13	325.8	2.3	325.8	2.15	325.8	2.39	325.8	-2.07	325.8	-0.84	325.8	-2.7	325.8	-0.03	325.8	-0.95	325.8	3.53	325.8	-1.54	325.8	5.77	325.8	6.26	325.8	3.19	325.8	5.26	325.8	0.84
326.7	1.58	326.7	-7.73	326.7	1.44	326.7	-0.92	326.7	3.53	326.7	3.95	326.7	1.27	326.7	-2.9	326.7	-1.33	326.7	-2.56	326.7	1.82	326.7	3.49	326.7	2.34	326.7	-1.73	326.7	-0.37	326.7	-5.47	326.7	0.42	326.7	1.12	326.7	3.84	326.7	0.22	326.7	6.59	326.7	0.47	326.7	3.78	326.7	4.47	326.7	3.56
327.6	0.18	327.6	-10.21	327.6	2.67	327.6	-0.04	327.6	5.19	327.6	6.34	327.6	2.53	327.6	-2.1	327.6	0.76	327.6	-3.97	327.6	-1.09	327.6	4.45	327.6	2.14	327.6	-1.93	327.6	2.49	327.6	-5.75	327.6	-0.09	327.6	-1.1	327.6	3.23	327.6	-1.65	327.6	5.11	327.6	2.68	327.6	4.9	327.6	2.31	327.6	3.4
328.5	1.46	328.5	-10.45	328.5	1.48	328.5	-3.37	328.5	4.37	328.5	4.52	328.5	3.61	328.5	-1.85	328.5	2.39	328.5	-3.3	328.5	3.83	328.5	3.36	328.5	2.62	328.5	-3.66	328.5	0.39	328.5	-4.47	328.5	0.54	328.5	0.7	328.5	4.13	328.5	-1.61	328.5	2.89	328.5	4.03	328.5	5.23	328.5	6.11	328.5	2.68
329.4	-0.29	329.4	-7.98	329.4	0.82	329.4	-1.16	329.4	1.91	329.4	5.32	329.4	2.17	329.4	-2.13	329.4	-1.07	329.4	-1.72	329.4	1.28	329.4	3.98	329.4	1.79	329.4	-0.46	329.4	0.31	329.4	-4.22	329.4	-2.43	329.4	-0.52	329.4	3.57	329.4	0.6	329.4	4.95	329.4	1.35	329.4	1.57	329.4	6.12	329.4	1.8
330.3	1.87	330.3	-11.48	330.3	3.33	330.3	-1.15	330.3	5.32	330.3	3.73	330.3	2.92	330.3	-4.99	330.3	1.83	330.3	-3.53	330.3	0.78	330.3	2.33	330.3	0.8	330.3	-2.79	330.3	-1.29	330.3	-6.35	330.3	1.61	330.3	0.47	330.3	0.86	330.3	-1.7	330.3	2.17	330.3	4.68	330.3	4.3	330.3	8.29	330.3	1.92
331.2	1.56	331.2	-7.61	331.2	0.55	331.2	-1.1	331.2	3.77	331.2	2.75	331.2	2.3	331.2	-3.91	331.2	0.5	331.2	-3.33	331.2	3.41	331.2	3.65	331.2	1.54	331.2	-1.91	331.2	1.24	331.2	-6.73	331.2	1.19	331.2	2.56	331.2	4.13	331.2	-2.05	331.2	3.32	331.2	4.09	331.2	3.63	331.2	6.61	331.2	1.37
332.1	1.77	332.1	-7.22	332.1	3.64	332.1	-5.4	332.1	4.46	332.1	4.84	332.1	1	332.1	-3.48	332.1	1.59	332.1	-3.46	332.1	2.21	332.1	4.36	332.1	0.32	332.1	-1.5	332.1	-0.02	332.1	-5.72	332.1	-1.74	332.1	-0.25	332.1	-0.13	332.1	0.02	332.1	3.49	332.1	2.14	332.1	2.52	332.1	4.84	332.1	0.87
333	0.31	333	-8.27	333	2.11	333	-1.24	333	4.06	333	3.2	333	0.55	333	-4.57	333	-0.88	333	-3.78	333	2.52	333	3.17	333	-1.25	333	-5.69	333	-1.38	333	-6.82	333	-0.51	333	-1.28	333	0.32	333	-2.65	333	5.33	333	1.28	333	4.27	333	2.99	333	1.8
333.9	-0.53	333.9	-5.88	333.9	2.76	333.9	-1.32	333.9	3.71	333.9	5.49	333.9	1.51	333.9	-2.75	333.9	1.67	333.9	0.48	333.9	3.95	333.9	5.52	333.9	1.26	333.9	-0.79	333.9	1.5	333.9	-6.21	333.9	2.57	333.9	-0.59	333.9	2.54	333.9	0.24	333.9	5.37	333.9	0.92	333.9	2.34	333.9	4.46	333.9	0.87
334.8	-1.27	334.8	-11.63	334.8	0.93	334.8	-2.92	334.8	2.88	334.8	2.75	334.8	2.03	334.8	-4.41	334.8	1.4	334.8	-2.38	334.8	0.6	334.8	3.92	334.8	2.79	334.8	-2.92	334.8	0.5	334.8	-3.09	334.8	-0.06	334.8	1.39	334.8	4.38	334.8	-0.93	334.8	2.46	334.8	2.34	334.8	3.84	334.8	2.71	334.8	3.47
335.7	1.47	335.7	-10.04	335.7	2.49	335.7	-0.63	335.7	3.02	335.7	2.46	335.7	4.76	335.7	-3.38	335.7	0.99	335.7	-0.61	335.7	1.49	335.7	2.31	335.7	-0.47	335.7	-2.9	335.7	1.34	335.7	-3.31	335.7	1.66	335.7	-1.49	335.7	2.25	335.7	-2.53	335.7	5	335.7	3.38	335.7	3.67	335.7	1.91	335.7	1.67
336.6	0.54	336.6	-8.49	336.6	1.28	336.6	-1.56	336.6	4.93	336.6	4.97	336.6	0.83	336.6	-6.43	336.6	0.61	336.6	-3.36	336.6	4.71	336.6	1.66	336.6	0.79	336.6	-2	336.6	0.37	336.6	-5.78	336.6	1.2	336.6	-2.79	336.6	2.55	336.6	0.74	336.6	6.67	336.6	1.26	336.6	1.98	336.6	5.53	336.6	0.82
337.5	2.72	337.5	-8.43	337.5	0.47	337.5	-0.48	337.5	3.8	337.5	6.2	337.5	2.49	337.5	-3.37	337.5	0.04	337.5	-1.46	337.5	1.44	337.5	3.88	337.5	0.57	337.5	-1.67	337.5	-1.23	337.5	-6.22	337.5	1.54	337.5	0.35	337.5	2.73	337.5	-1.85	337.5	4.7	337.5	2.69	337.5	3.48	337.5	5.58	337.5	1.2
338.4	1.36	338.4	-10.29	338.4	1.79	338.4	0.07	338.4	3.43	338.4	5.24	338.4	3.47	338.4	-3.69	338.4	-0.77	338.4	-1.47	338.4	3.47	338.4	4.05	338.4	2.62	338.4	-1.41	338.4	-0.73	338.4	-4.59	338.4	-0.3	338.4	1.67	338.4	2.4	338.4	-1.2	338.4	4.83	338.4	3.17	338.4	2.89	338.4	6.56	338.4	2.12
339.3	3.55	339.3	-9.43	339.3	4.07	339.3	-1.4	339.3	3.2	339.3	5.45	339.3	1.3	339.3	-3.87	339.3	1.28	339.3	-2.28	339.3	1.39	339.3	4.86	339.3	-0.25	339.3	-3.34	339.3	0.58	339.3	-5.19	339.3	-0.96	339.3	1.88	339.3	1.28	339.3	-2.77	339.3	5.81	339.3	2.36	339.3	3.18	339.3	5.01	339.3	0.49
340.2	-0.44	340.2	-8.11	340.2	1.9	340.2	-1.55	340.2	3.7	340.2	3.57	340.2	3.66	340.2	-1.75	340.2	1.46	340.2	-2.09	340.2	2.9	340.2	1.57	340.2	-0.52	340.2	-0.03	340.2	-1.38	340.2	-5.33	340.2	-0.83	340.2	-1.27	340.2	-0.49	340.2	-0.5	340.2	4.91	340.2	4.85	340.2	0.53	340.2	3.59	340.2	1.32
341.1	3.97	341.1	-7.84	341.1	0.05	341.1	-0.67	341.1	4.19	341.1	2.18	341.1	2.79	341.1	-3.24	341.1	1.93	341.1	-3.35	341.1	0.92	341.1	2.6	341.1	0.69	341.1	-1.74	341.1	0.93	341.1	-6.92	341.1	-2.97	341.1	1.23	341.1	2.18	341.1	0.16	341.1	4.06	341.1	1.41	341.1	2.31	341.1	3.55	341.1	0.75
342	0.87	342	-8.5	342	0.1	342	-1.31	342	4.94	342	4.93	342	1.45	342	-3.97	342	-1.64	342	-0.8	342	2.01	342	1.66	342	0.61	342	-2.2	342	-2.61	342	-3.51	342	0.53	342	-1.16	342	2.49	342	0.53	342	2.56	342	2.09	342	5.33	342	5.43	342	0.58
342.9	2.21	342.9	-8.23	342.9	0.09	342.9	-2.01	342.9	2.65	342.9	2.8	342.9	5.89	342.9	-3.05	342.9	0.8	342.9	-1.15	342.9	3.68	342.9	5.55	342.9	3.78	342.9	-4.44	342.9	0.29	342.9	-3.39	342.9	1.16	342.9	3.11	342.9	3.09	342.9	-2.26	342.9	3.91	342.9	1.44	342.9	2.09	342.9	5.89	342.9	2.21
343.8	0.86	343.8	-8.74	343.8	3.9	343.8	-0.66	343.8	3.81	343.8	4.38	343.8	3.7	343.8	-1.19	343.8	0.15	343.8	-0.87	343.8	1.53	343.8	4.44	343.8	0.46	343.8	-4.74	343.8	-0.36	343.8	-5.52	343.8	-1.42	343.8	-0.69	343.8	1.8	343.8	-3.51	343.8	5.02	343.8	1.56	343.8	3.41	343.8	8.4	343.8	1.58
344.7	1.67	344.7	-13.33	344.7	1.98	344.7	-1.66	344.7	2.59	344.7	5.41	344.7	1.99	344.7	-4.03	344.7	-0.13	344.7	0.49	344.7	1.81	344.7	2.8	344.7	2.01	344.7	-2.46	344.7	-0.43	344.7	-3.63	344.7	-1.66	344.7	2.41	344.7	2.16	344.7	-1.59	344.7	4.73	344.7	3.33	344.7	1.28	344.7	7.79	344.7	2.09
345.6	1.64	345.6	-10.17	345.6	3.07	345.6	0.83	345.6	5.16	345.6	4.16	345.6	3.98	345.6	-3.05	345.6	-0.53	345.6	0.61	345.6	2.12	345.6	5.29	345.6	0.78	345.6	-0.72	345.6	-0.81	345.6	-5.67	345.6	-0.81	345.6	-2.05	345.6	3.42	345.6	-0.8	345.6	4.38	345.6	3.88	345.6	2.04	345.6	2.05	345.6	2.32
346.5	-0.38	346.5	-8.8	346.5	1.06	346.5	-4.6	346.5	4.96	346.5	4.91	346.5	2.18	346.5	-1.77	346.5	1.98	346.5	-0.97	346.5	1.89	346.5	2.67	346.5	-0.83	346.5	-1.77	346.5	0.27	346.5	-4.71	346.5	0.23	346.5	-2	346.5	0.55	346.5	-4.77	346.5	5.39	346.5	1.91	346.5	3.28	346.5	3.66	346.5	0.25
347.4	1.3	347.4	-7.55	347.4	-0.88	347.4	-1.65	347.4	4.17	347.4	1.03	347.4	2.92	347.4	0.85	347.4	1.39	347.4	-2.66	347.4	3.16	347.4	2.25	347.4	1.12	347.4	-0.08	347.4	1.68	347.4	-5.39	347.4	-1.68	347.4	2.4	347.4	1.82	347.4	-0.38	347.4	6.18	347.4	4.81	347.4	3.47	347.4	4.34	347.4	1.4
348.3	1.02	348.3	-10.09	348.3	1.35	348.3	-1.74	348.3	2.58	348.3	5.55	348.3	4.75	348.3	-2.97	348.3	0.59	348.3	-1.81	348.3	1.83	348.3	6.33	348.3	3.34	348.3	-1.23	348.3	1.08	348.3	-6.41	348.3	0.48	348.3	2.07	348.3	4.36	348.3	-1.04	348.3	5.07	348.3	0.78	348.3	2.71	348.3	4.95	348.3	3
349.2	3.94	349.2	-8.6	349.2	0.45	349.2	-2.85	349.2	6.48	349.2	4.97	349.2	3.13	349.2	-2.9	349.2	1.99	349.2	-2.3	349.2	1.92	349.2	1.81	349.2	0.96	349.2	-1.61	349.2	-0.21	349.2	-4.72	349.2	-1.6	349.2	1.06	349.2	2.89	349.2	-2.12	349.2	4.96	349.2	2.46	349.2	2.18	349.2	2.93	349.2	2.34
350.1	2.89	350.1	-9.79	350.1	4.55	350.1	0.23	350.1	4.59	350.1	3.86	350.1	2.83	350.1	-3.01	350.1	1.33	350.1	-1.52	350.1	1.7	350.1	3.19	350.1	-0.07	350.1	-2.14	350.1	-0.31	350.1	-7.26	350.1	0.59	350.1	2.32	350.1	0.69	350.1	-0.79	350.1	2.51	350.1	-1.23	350.1	2.16	350.1	6.32	350.1	-0.65
351	3.13	351	-9.91	351	1.68	351	-2.57	351	4.1	351	3.12	351	-0.58	351	-4.65	351	2.42	351	-3.43	351	2.22	351	3.24	351	-2.58	351	-0.52	351	0.93	351	-5.08	351	1.04	351	1.31	351	2.9	351	0.34	351	5.05	351	1.92	351	3.93	351	6.87	351	1.37
351.9	2.88	351.9	-10.4	351.9	3.67	351.9	-1.58	351.9	2.88	351.9	7.13	351.9	1.69	351.9	-4	351.9	1.82	351.9	-0.85	351.9	1.42	351.9	6.45	351.9	0.66	351.9	-2.4	351.9	-0.98	351.9	-2.97	351.9	1.97	351.9	-1.14	351.9	1.83	351.9	-2.4	351.9	5.85	351.9	3.69	351.9	5.71	351.9	6.22	351.9	0.1
352.8	2.27	352.8	-9.49	352.8	-0.37	352.8	-2.05	352.8	3.71	352.8	3.97	352.8	2.92	352.8	-4.74	352.8	-0.01	352.8	-2.16	352.8	3.03	352.8	3.26	352.8	-0.78	352.8	-3.57	352.8	-1.2	352.8	-2.97	352.8	-0.86	352.8	-0.73	352.8	2.84	352.8	-3.34	352.8	6.82	352.8	6.22	352.8	3.12	352.8	3.92	352.8	3.27
353.7	0.48	353.7	-7.46	353.7	2.65	353.7	-2.36	353.7	3.1	353.7	3.48	353.7	3.23	353.7	-2.26	353.7	1.58	353.7	-2.28	353.7	0.42	353.7	3.11	353.7	2.21	353.7	-1.97	353.7	0.01	353.7	-7.82	353.7	0.89	353.7	0.52	353.7	0.78	353.7	-1.87	353.7	5.66	353.7	1.47	353.7	1.76	353.7	4.72	353.7	0.82
354.6	-1.56	354.6	-9.7	354.6	3.81	354.6	-0.85	354.6	0.22	354.6	3.22	354.6	0.28	354.6	-2.99	354.6	1.22	354.6	-3.49	354.6	0.65	354.6	2.87	354.6	1.32	354.6	-0.03	354.6	0.44	354.6	-7.04	354.6	1.84	354.6	2.01	354.6	2.91	354.6	-0.71	354.6	6.9	354.6	2.53	354.6	3.68	354.6	6.27	354.6	1.72
355.5	2.07	355.5	-10.47	355.5	2.03	355.5	-0.88	355.5	3.99	355.5	5.48	355.5	1.99	355.5	-3.05	355.5	-0.73	355.5	-0.53	355.5	1.93	355.5	3.52	355.5	0.02	355.5	-0.64	355.5	0.4	355.5	-6.94	355.5	-0.52	355.5	-0.46	355.5	-0.04	355.5	-0.3	355.5	4.49	355.5	-0.21	355.5	4.06	355.5	4.66	355.5	-0.8
356.4	4.03	356.4	-10.43	356.4	0.84	356.4	-1.46	356.4	5.78	356.4	4.58	356.4	2.29	356.4	-4.46	356.4	0.35	356.4	-2.63	356.4	2.04	356.4	4.6	356.4	0.4	356.4	-1.36	356.4	0.36	356.4	-6.78	356.4	0.31	356.4	-1.53	356.4	0.76	356.4	-0.9	356.4	5.65	356.4	2.19	356.4	5.15	356.4	3.87	356.4	1.74
357.3	0.66	357.3	-9.67	357.3	2.96	357.3	-3.14	357.3	4.51	357.3	6.46	357.3	2.43	357.3	-0.96	357.3	-0.86	357.3	-4.05	357.3	3.78	357.3	3.28	357.3	1.33	357.3	-0.27	357.3	-0.36	357.3	-6.34	357.3	2.14	357.3	0.47	357.3	1.43	357.3	0.04	357.3	3.25	357.3	2.47	357.3	4.29	357.3	4.72	357.3	0.94
358.2	2.38	358.2	-9.28	358.2	0.81	358.2	-2.27	358.2	3.51	358.2	3.95	358.2	2.36	358.2	-4.19	358.2	0.45	358.2	-3.07	358.2	1.17	358.2	3.41	358.2	1.23	358.2	-2.3	358.2	0.3	358.2	-5.83	358.2	-1.17	358.2	3.09	358.2	2.85	358.2	-0.14	358.2	5.07	358.2	2.78	358.2	3.03	358.2	4.83	358.2	2.46
359.1	1.12	359.1	-10.05	359.1	5.25	359.1	-2.15	359.1	5.39	359.1	1.08	359.1	2.92	359.1	-4.03	359.1	1.61	359.1	-1.64	359.1	1.77	359.1	2.99	359.1	1.16	359.1	-2.72	359.1	1.26	359.1	-4.99	359.1	-1.79	359.1	0.41	359.1	1.67	359.1	-1.3	359.1	6.02	359.1	4.01	359.1	3.47	359.1	6.9	359.1	1.5
360	4.71	360	-9.26	360	3.68	360	-2.86	360	5.73	360	3.94	360	4.1	360	-4.16	360	2.64	360	-0.85	360	2.48	360	5.12	360	-1.55	360	-3.14	360	3.82	360	-4.04	360	-0.83	360	1.72	360	2.14	360	-1.26	360	6.49	360	5.7	360	1.06	360	5.69	360	3.66
360.9	2.16	360.9	-11.75	360.9	0.34	360.9	-1.41	360.9	3.38	360.9	5.89	360.9	3.12	360.9	-4.29	360.9	0.83	360.9	-0.02	360.9	2.64	360.9	4.15	360.9	0.11	360.9	-2.33	360.9	2.7	360.9	-5.84	360.9	3.67	360.9	0.38	360.9	2.38	360.9	-0.77	360.9	5.77	360.9	1.21	360.9	5.12	360.9	6.87	360.9	2.46
361.8	3.06	361.8	-10.3	361.8	2.17	361.8	-1.21	361.8	5.2	361.8	6.64	361.8	3.89	361.8	-3.52	361.8	3.84	361.8	0.4	361.8	3.22	361.8	3.72	361.8	-0.69	361.8	-0.72	361.8	1.91	361.8	-3.65	361.8	0.58	361.8	-2.28	361.8	2.46	361.8	-0.52	361.8	6.14	361.8	3.01	361.8	4.27	361.8	4.39	361.8	0.04
362.7	1.09	362.7	-9.87	362.7	1.01	362.7	-1.51	362.7	4.36	362.7	4.72	362.7	3.2	362.7	-1.71	362.7	0.09	362.7	1.74	362.7	3.48	362.7	3.87	362.7	2.77	362.7	-1.61	362.7	-1.17	362.7	-4.23	362.7	0.18	362.7	-0.01	362.7	4.14	362.7	-1.36	362.7	4.35	362.7	3.9	362.7	2.43	362.7	4.97	362.7	2.2
363.6	1.55	363.6	-9.55	363.6	2.06	363.6	-2.17	363.6	2.59	363.6	4.43	363.6	3.06	363.6	-4.3	363.6	-1.31	363.6	-2.67	363.6	3.52	363.6	2.54	363.6	1.52	363.6	-0.43	363.6	1.95	363.6	-4.75	363.6	-0.2	363.6	-0.26	363.6	1.06	363.6	3.24	363.6	5.57	363.6	3.68	363.6	2.59	363.6	4.74	363.6	2.96
364.5	-0.14	364.5	-8.06	364.5	2.52	364.5	-3.05	364.5	5.14	364.5	5.53	364.5	1.3	364.5	-3.46	364.5	2.94	364.5	-0.7	364.5	0.47	364.5	4.37	364.5	0.47	364.5	-2.32	364.5	2.74	364.5	-5.77	364.5	-0.86	364.5	-1.03	364.5	1.87	364.5	-0.78	364.5	6.36	364.5	4.34	364.5	1.78	364.5	4.47	364.5	2.41
365.4	-1.05	365.4	-9.94	365.4	2.57	365.4	1.43	365.4	3.24	365.4	4.24	365.4	0.59	365.4	-3.82	365.4	2.25	365.4	0.5	365.4	1.25	365.4	2.87	365.4	1.65	365.4	-1.21	365.4	0.69	365.4	-6.4	365.4	-0.55	365.4	2.44	365.4	2.25	365.4	-0.7	365.4	3.78	365.4	5.55	365.4	3.18	365.4	4.2	365.4	3.62
366.3	1.79	366.3	-10.18	366.3	0.88	366.3	-2.01	366.3	5.79	366.3	5.5	366.3	4.39	366.3	-2.79	366.3	0.39	366.3	-2.42	366.3	2.17	366.3	3.49	366.3	2.37	366.3	-0.47	366.3	0.71	366.3	-6.86	366.3	-2.81	366.3	-0.38	366.3	3.85	366.3	0.69	366.3	7.03	366.3	2.06	366.3	2.21	366.3	5.6	366.3	1.05
367.2	1.09	367.2	-10.74	367.2	1.61	367.2	-2.11	367.2	1.09	367.2	3.5	367.2	3.5	367.2	-5.74	367.2	1.2	367.2	-2.88	367.2	2.23	367.2	1.65	367.2	2.33	367.2	-3.4	367.2	-0.46	367.2	-6.63	367.2	0.94	367.2	0.82	367.2	3.19	367.2	-1.13	367.2	4.04	367.2	1.63	367.2	6.26	367.2	5.26	367.2	1.23
368.1	1.21	368.1	-8.38	368.1	2.47	368.1	-2.34	368.1	2.9	368.1	4.24	368.1	0.83	368.1	-3.26	368.1	2.08	368.1	-5.79	368.1	-1.45	368.1	3.57	368.1	0.61	368.1	-3.86	368.1	0.94	368.1	-7.62	368.1	0.59	368.1	1.22	368.1	3.47	368.1	-2.65	368.1	5.01	368.1	2.32	368.1	2.46	368.1	5.44	368.1	2.04
369	0.16	369	-10.11	369	2.26	369	-0.88	369	0.55	369	6.33	369	2.4	369	-3.08	369	3.61	369	-4.96	369	-0.26	369	4.95	369	1.36	369	-2	369	1.76	369	-9.16	369	2.62	369	0.22	369	3.1	369	-2.08	369	4.25	369	2.67	369	5.02	369	5.65	369	2
369.9	0.65	369.9	-14.26	369.9	2.78	369.9	-0.17	369.9	2	369.9	4.34	369.9	4.03	369.9	-5.01	369.9	1.14	369.9	-0.64	369.9	2.83	369.9	2.52	369.9	3.95	369.9	-3.86	369.9	1.23	369.9	-3.6	369.9	2.42	369.9	0.54	369.9	3.23	369.9	0.52	369.9	3.8	369.9	2.8	369.9	2.96	369.9	6.41	369.9	2.34
370.8	-1.26	370.8	-12.54	370.8	2.53	370.8	-0.4	370.8	4.39	370.8	2.75	370.8	-0.21	370.8	-5.75	370.8	0.16	370.8	-0.94	370.8	3.95	370.8	4.51	370.8	-0.65	370.8	0.41	370.8	1.37	370.8	-4.73	370.8	1.01	370.8	1.27	370.8	1.12	370.8	-2.06	370.8	8.45	370.8	3.41	370.8	2.2	370.8	6.27	370.8	2.16
371.7	1.31	371.7	-11.85	371.7	1.63	371.7	-1.36	371.7	4.15	371.7	1.19	371.7	1.43	371.7	-5.29	371.7	0.38	371.7	-6.58	371.7	0.59	371.7	3.08	371.7	1.08	371.7	-3.05	371.7	0.03	371.7	-9.19	371.7	-0.13	371.7	0.78	371.7	1.91	371.7	-0.27	371.7	5.05	371.7	2.62	371.7	3.84	371.7	5.9	371.7	1.5
372.6	0.46	372.6	-7.99	372.6	2	372.6	-0.34	372.6	4.72	372.6	3.05	372.6	2.93	372.6	-6.25	372.6	1.24	372.6	-1.16	372.6	1.77	372.6	1.91	372.6	2.19	372.6	-1.67	372.6	-1.3	372.6	-5.89	372.6	-2.98	372.6	1.74	372.6	6.08	372.6	0.39	372.6	2.48	372.6	2.58	372.6	3.29	372.6	7.58	372.6	3.42
373.5	-0.32	373.5	-11.87	373.5	2.46	373.5	-1.43	373.5	2.64	373.5	1.71	373.5	0.35	373.5	-4.27	373.5	3.56	373.5	-0.35	373.5	0.97	373.5	2.31	373.5	0.06	373.5	-2.61	373.5	1.31	373.5	-4.22	373.5	-2.21	373.5	-2.35	373.5	3.95	373.5	-0.24	373.5	6.28	373.5	4.03	373.5	3.22	373.5	3.41	373.5	3.99
374.4	0.79	374.4	-10.83	374.4	2.11	374.4	-1.82	374.4	3.11	374.4	3.51	374.4	-0.13	374.4	-3.02	374.4	3	374.4	-1.35	374.4	3.17	374.4	5.26	374.4	-2.65	374.4	-1.1	374.4	1.54	374.4	-5.93	374.4	0.69	374.4	0.79	374.4	1.32	374.4	-0.85	374.4	6.6	374.4	2.17	374.4	4.33	374.4	2.35	374.4	2.95
375.3	3.89	375.3	-10.2	375.3	1.68	375.3	-0.47	375.3	2.83	375.3	3.67	375.3	3.44	375.3	-3.67	375.3	2.32	375.3	-2.83	375.3	3.4	375.3	3.36	375.3	2.22	375.3	-2.36	375.3	-1.04	375.3	-8.08	375.3	-1.72	375.3	-1.31	375.3	0.29	375.3	-0.17	375.3	5.05	375.3	1.61	375.3	1.62	375.3	3.4	375.3	-0.21
376.2	1.56	376.2	-10.41	376.2	2.28	376.2	-1.27	376.2	0.5	376.2	2.17	376.2	1.62	376.2	-1.56	376.2	-0.54	376.2	-0.18	376.2	1.09	376.2	3.51	376.2	0.8	376.2	-0.09	376.2	-3.4	376.2	-6.45	376.2	-0.63	376.2	1.04	376.2	0.89	376.2	0.41	376.2	2.52	376.2	1.06	376.2	3.4	376.2	7.84	376.2	1.5
377.1	2.01	377.1	-12.2	377.1	3.29	377.1	-4.21	377.1	3.9	377.1	4.67	377.1	1.47	377.1	-4.38	377.1	0.34	377.1	-1.4	377.1	2.24	377.1	5.06	377.1	0.03	377.1	-2.22	377.1	-1.69	377.1	-3.96	377.1	-0.49	377.1	2.39	377.1	3.32	377.1	-1.28	377.1	3.59	377.1	2.97	377.1	4.83	377.1	5.62	377.1	1.11
378	1.34	378	-10.31	378	0.56	378	-0.52	378	2.44	378	5.1	378	1.27	378	-3.25	378	2.89	378	-2.93	378	-0.34	378	2.47	378	1.56	378	0.14	378	3.1	378	-7.36	378	-1.69	378	-0.71	378	3.43	378	0.84	378	4.17	378	3.61	378	0.96	378	2.56	378	1.28
378.9	1.66	378.9	-10.44	378.9	3.35	378.9	-0.89	378.9	3.55	378.9	2.89	378.9	4.77	378.9	-3.54	378.9	0.44	378.9	-1.76	378.9	1.96	378.9	2.07	378.9	2.5	378.9	-1.81	378.9	-0.33	378.9	-5.14	378.9	-1.21	378.9	0.41	378.9	4.18	378.9	-2.06	378.9	7.21	378.9	4.89	378.9	2.53	378.9	6.88	378.9	3.89
379.8	1.48	379.8	-9.58	379.8	0.8	379.8	0.34	379.8	2.72	379.8	3.53	379.8	1.78	379.8	-2.98	379.8	2.71	379.8	-1.13	379.8	2.21	379.8	2.19	379.8	-0.15	379.8	-2.01	379.8	2.05	379.8	-3.38	379.8	-0.8	379.8	-2.41	379.8	0.65	379.8	0.08	379.8	8.47	379.8	2.2	379.8	2.56	379.8	3.99	379.8	2.53
380.7	1.03	380.7	-9.68	380.7	3.31	380.7	-0.64	380.7	2.24	380.7	3.8	380.7	3.72	380.7	-3.91	380.7	-0.13	380.7	-0.95	380.7	3.87	380.7	2.59	380.7	2.25	380.7	-1.42	380.7	-1.84	380.7	-4.46	380.7	1.33	380.7	0.65	380.7	2.45	380.7	-0.13	380.7	4.23	380.7	3.82	380.7	3.34	380.7	7.47	380.7	1.67
381.6	2.34	381.6	-11.65	381.6	4.38	381.6	-2.42	381.6	3.76	381.6	6.82	381.6	2.02	381.6	-5.81	381.6	2.12	381.6	-2.46	381.6	1.41	381.6	3.48	381.6	0.15	381.6	-2.5	381.6	3.02	381.6	-5.69	381.6	0.09	381.6	-1.92	381.6	2.92	381.6	-0.53	381.6	7.91	381.6	2.74	381.6	3.41	381.6	6.11	381.6	0.93
382.5	1.8	382.5	-8.13	382.5	2.99	382.5	-1.85	382.5	5.34	382.5	1.91	382.5	3.91	382.5	-4.44	382.5	1.18	382.5	-3.18	382.5	-0.3	382.5	3.25	382.5	0.04	382.5	-3.03	382.5	1.04	382.5	-9.34	382.5	-2.43	382.5	0.21	382.5	1.81	382.5	-1.2	382.5	5.14	382.5	1.68	382.5	3.4	382.5	3.95	382.5	0.49
383.4	0.89	383.4	-12.72	383.4	0.05	383.4	-0.6	383.4	3.28	383.4	4	383.4	1.37	383.4	-6.34	383.4	-0.4	383.4	-2.04	383.4	2.53	383.4	4.01	383.4	0.76	383.4	-1.89	383.4	0.36	383.4	-6.16	383.4	-2.03	383.4	1.03	383.4	2.62	383.4	0.39	383.4	5.32	383.4	4.22	383.4	3.42	383.4	5.92	383.4	0.66
384.3	3.59	384.3	-10.95	384.3	2.75	384.3	1.04	384.3	4.37	384.3	5.85	384.3	4.88	384.3	-5.64	384.3	1.15	384.3	-0.29	384.3	0.96	384.3	3.51	384.3	0.18	384.3	-2.62	384.3	-0.86	384.3	-6.5	384.3	1.15	384.3	-2.16	384.3	1.18	384.3	0.09	384.3	7.96	384.3	1.54	384.3	3.89	384.3	2.33	384.3	3.32
385.2	1.83	385.2	-10.31	385.2	2.73	385.2	-1.65	385.2	3.99	385.2	5.83	385.2	1.88	385.2	-5.17	385.2	0.43	385.2	-3.5	385.2	3.22	385.2	3.07	385.2	-0.8	385.2	-3.2	385.2	0.49	385.2	-5.45	385.2	1.5	385.2	0.19	385.2	0.25	385.2	-0.4	385.2	7.24	385.2	3.46	385.2	5	385.2	4.82	385.2	-0.98
386.1	0.53	386.1	-10.05	386.1	1.06	386.1	-1.71	386.1	4.48	386.1	4.31	386.1	2.86	386.1	-3.03	386.1	1.26	386.1	-1.63	386.1	4.04	386.1	5.22	386.1	0.77	386.1	-0.17	386.1	1.01	386.1	-4.75	386.1	0.31	386.1	1.3	386.1	0.56	386.1	-2.91	386.1	6.84	386.1	5.99	386.1	4.07	386.1	5.47	386.1	1.18
387	1.13	387	-10.64	387	0.36	387	-1.62	387	3.76	387	3.03	387	2.21	387	-2.41	387	-0.55	387	-2.33	387	3.77	387	4.88	387	1.73	387	-0.23	387	0.52	387	-7.61	387	1.39	387	0.02	387	3.46	387	1.86	387	4.91	387	1.26	387	4.69	387	5.3	387	3.4
387.9	1.91	387.9	-12.34	387.9	3.27	387.9	-2.11	387.9	3.38	387.9	5.48	387.9	2.99	387.9	-6.87	387.9	2.52	387.9	-1.73	387.9	0.66	387.9	3.75	387.9	0.95	387.9	-3.99	387.9	0.91	387.9	-6.42	387.9	0.58	387.9	-0.52	387.9	1.53	387.9	-2.9	387.9	4	387.9	4.29	387.9	5.15	387.9	5.1	387.9	1.6
388.8	0.74	388.8	-9.63	388.8	4.74	388.8	-2.28	388.8	5.19	388.8	6.14	388.8	3.57	388.8	-4.46	388.8	4.1	388.8	-2.17	388.8	3.47	388.8	5.7	388.8	-0.77	388.8	-1.63	388.8	1.04	388.8	-5.64	388.8	-0.08	388.8	0.97	388.8	3.14	388.8	0	388.8	6.88	388.8	3.26	388.8	3.54	388.8	5.25	388.8	4.23
389.7	1.21	389.7	-12.7	389.7	3.31	389.7	-2.76	389.7	2.31	389.7	3.92	389.7	2.14	389.7	-4.93	389.7	1.92	389.7	-1.02	389.7	2.76	389.7	6.38	389.7	0.07	389.7	-1.35	389.7	-1.34	389.7	-6.46	389.7	1.56	389.7	1.39	389.7	0.52	389.7	0.98	389.7	3.74	389.7	1.24	389.7	2.9	389.7	6.49	389.7	1.34
390.6	2.56	390.6	-9.33	390.6	3.54	390.6	-3.59	390.6	3.97	390.6	2.35	390.6	0.42	390.6	-2.71	390.6	-0.08	390.6	-2.4	390.6	1.79	390.6	5.21	390.6	-2.09	390.6	-1.54	390.6	-0.07	390.6	-5.9	390.6	1.02	390.6	0.94	390.6	-1.09	390.6	1.47	390.6	5.8	390.6	4.35	390.6	4.67	390.6	6.5	390.6	-1.06
391.5	2.73	391.5	-11.42	391.5	3.51	391.5	-0.72	391.5	3.1	391.5	3.81	391.5	3.38	391.5	-3.16	391.5	-0.29	391.5	-1.2	391.5	2.17	391.5	2.81	391.5	0.78	391.5	-2.54	391.5	0.15	391.5	-3.05	391.5	-1.35	391.5	0.06	391.5	1.89	391.5	-3.14	391.5	6.4	391.5	4.92	391.5	2.78	391.5	5.57	391.5	1.01
392.4	1.89	392.4	-8.54	392.4	2.43	392.4	-1.22	392.4	4.53	392.4	3.06	392.4	2.69	392.4	-2.65	392.4	0.65	392.4	-2.44	392.4	0.45	392.4	4.33	392.4	1.06	392.4	-1.8	392.4	0.71	392.4	-7.85	392.4	-2.1	392.4	-0.69	392.4	3.26	392.4	-0.2	392.4	5.79	392.4	-0.44	392.4	2.95	392.4	3.73	392.4	1.76
393.3	3.59	393.3	-10.98	393.3	3.23	393.3	-1.49	393.3	4.71	393.3	4.14	393.3	5.08	393.3	-5.4	393.3	1.92	393.3	-2.4	393.3	2.33	393.3	3.53	393.3	1.67	393.3	-2.74	393.3	1.65	393.3	-7.76	393.3	-0.2	393.3	0.65	393.3	3.59	393.3	0.4	393.3	6.93	393.3	2.3	393.3	3.04	393.3	3.1	393.3	1.4
394.2	1.98	394.2	-11.36	394.2	3.02	394.2	-1.76	394.2	3.92	394.2	4.31	394.2	1.12	394.2	-3.68	394.2	-0.25	394.2	0.34	394.2	2.58	394.2	2.22	394.2	-0.3	394.2	-0.47	394.2	-1.08	394.2	-4.86	394.2	-0.18	394.2	1.94	394.2	1.91	394.2	1.58	394.2	3.3	394.2	2.86	394.2	3.72	394.2	5.54	394.2	2.88
395.1	2.4	395.1	-10.14	395.1	0.32	395.1	-3.93	395.1	3.65	395.1	4.56	395.1	1.77	395.1	-5.67	395.1	0.01	395.1	-2.59	395.1	2.66	395.1	5.41	395.1	-0.14	395.1	-3.14	395.1	-2.09	395.1	-4.61	395.1	-1.19	395.1	2.24	395.1	0.81	395.1	-1.6	395.1	4.37	395.1	2.75	395.1	2.51	395.1	5.6	395.1	-0.21
396	1.29	396	-8.06	396	3.07	396	-0.59	396	2.53	396	4.64	396	2.03	396	-1.61	396	1.88	396	-1.91	396	0.76	396	2.94	396	-0.65	396	-1.07	396	0.51	396	-7.28	396	0.88	396	-0.16	396	1.51	396	-3.28	396	7.09	396	2.98	396	4.08	396	8.32	396	0.89
396.9	0.85	396.9	-12.17	396.9	2.53	396.9	-3.52	396.9	1.88	396.9	3.98	396.9	4.73	396.9	-3.79	396.9	2.5	396.9	-3.05	396.9	0.27	396.9	1.25	396.9	1.73	396.9	-3.62	396.9	1.11	396.9	-5.36	396.9	-0.57	396.9	-0.59	396.9	1.84	396.9	-3.13	396.9	6.11	396.9	3.18	396.9	4.13	396.9	5.05	396.9	1.74
397.8	1.52	397.8	-8.83	397.8	1.08	397.8	-1.25	397.8	5.04	397.8	3.74	397.8	0.89	397.8	-4.49	397.8	1.98	397.8	-3.25	397.8	4.18	397.8	4.44	397.8	1.71	397.8	-1.9	397.8	1.11	397.8	-5.36	397.8	0.39	397.8	-1.08	397.8	2.51	397.8	0.95	397.8	4.73	397.8	3.47	397.8	5.57	397.8	3.62	397.8	0.13
398.7	0.44	398.7	-11.01	398.7	0.4	398.7	-2.76	398.7	5.19	398.7	4.19	398.7	1.61	398.7	-3.2	398.7	1.57	398.7	-3.31	398.7	1.09	398.7	2.78	398.7	1.35	398.7	-1.6	398.7	0.53	398.7	-8.46	398.7	-0.06	398.7	0.48	398.7	2.92	398.7	-1.28	398.7	6.93	398.7	4.09	398.7	4.4	398.7	6.29	398.7	1.16
399.6	0.56	399.6	-13.05	399.6	2.74	399.6	-3.1	399.6	6.16	399.6	7.67	399.6	2.33	399.6	-3.83	399.6	3.32	399.6	-3.2	399.6	1.51	399.6	5.92	399.6	1.79	399.6	-1.32	399.6	-0.02	399.6	-5.12	399.6	-1.96	399.6	0.29	399.6	3.03	399.6	0.91	399.6	4.31	399.6	3.3	399.6	4.89	399.6	6.57	399.6	2.65
400.5	2.85	400.5	-9.64	400.5	1.34	400.5	-1.73	400.5	2.56	400.5	4.54	400.5	1.25	400.5	-4.7	400.5	1.77	400.5	-2.7	400.5	4.96	400.5	3.36	400.5	0.99	400.5	-1.71	400.5	1.26	400.5	-7.52	400.5	1.42	400.5	1.3	400.5	3.57	400.5	-1.12	400.5	7.65	400.5	4.33	400.5	4.23	400.5	6.16	400.5	2.69
401.4	0.35	401.4	-8.52	401.4	5.32	401.4	-2.61	401.4	4.24	401.4	1.52	401.4	2.62	401.4	-2.11	401.4	2.34	401.4	-3.97	401.4	1.73	401.4	4.03	401.4	1.21	401.4	-1.98	401.4	1.67	401.4	-5.49	401.4	-0.69	401.4	0.93	401.4	3.94	401.4	-2.44	401.4	4.69	401.4	2.97	401.4	4.64	401.4	5.13	401.4	2.36
402.3	-0.55	402.3	-10.06	402.3	0.77	402.3	0.69	402.3	6.01	402.3	6.72	402.3	0.78	402.3	-3.25	402.3	0.98	402.3	-0.32	402.3	1.85	402.3	5.35	402.3	-1.05	402.3	-1.97	402.3	1.56	402.3	-6.14	402.3	0.46	402.3	2.33	402.3	3.17	402.3	-0.64	402.3	4.91	402.3	0.89	402.3	5.37	402.3	7.97	402.3	0.34
403.2	1.49	403.2	-8.64	403.2	1.25	403.2	-2.58	403.2	4.09	403.2	2.25	403.2	1.35	403.2	-2.61	403.2	3.5	403.2	-0.81	403.2	0.28	403.2	3.95	403.2	-1.51	403.2	-1.39	403.2	3.28	403.2	-6.58	403.2	-1.78	403.2	2.13	403.2	1	403.2	0.54	403.2	5.52	403.2	0.24	403.2	4.41	403.2	5.04	403.2	1.3
404.1	0.95	404.1	-12.53	404.1	2.21	404.1	-1.74	404.1	5.31	404.1	7.05	404.1	1.67	404.1	-4.2	404.1	2.02	404.1	-3.1	404.1	2.25	404.1	5.44	404.1	-0.33	404.1	-2.66	404.1	-0.2	404.1	-7.92	404.1	-0.51	404.1	-2.21	404.1	2.02	404.1	0.02	404.1	5.63	404.1	0.49	404.1	1.77	404.1	4.53	404.1	2.33
405	2.81	405	-10.62	405	1.76	405	-1.66	405	3.79	405	4.89	405	2.82	405	-4.97	405	4.04	405	-3.6	405	1.3	405	3.82	405	1.66	405	-4.35	405	1.16	405	-8.69	405	-0.94	405	2.72	405	3.37	405	-2.7	405	5.45	405	2.51	405	2.67	405	7.4	405	2.08
405.9	2.56	405.9	-8.85	405.9	1.34	405.9	-4.65	405.9	4.08	405.9	4.39	405.9	0.51	405.9	-1.97	405.9	-0.1	405.9	-2.93	405.9	2.14	405.9	5.64	405.9	1.25	405.9	-2.6	405.9	0.84	405.9	-8.3	405.9	-0.71	405.9	0.92	405.9	2.66	405.9	-0.82	405.9	6.58	405.9	1	405.9	2.77	405.9	4.07	405.9	2.04
406.8	1.72	406.8	-11.87	406.8	2.51	406.8	0.71	406.8	5.55	406.8	3.32	406.8	1.39	406.8	-4.9	406.8	0.02	406.8	-2.2	406.8	1.41	406.8	1.38	406.8	1.03	406.8	-3.54	406.8	-1.84	406.8	-6.74	406.8	0.72	406.8	-2	406.8	3.78	406.8	-0.76	406.8	5.29	406.8	4.13	406.8	4.89	406.8	5.74	406.8	0.9
407.7	2.81	407.7	-13.12	407.7	2.12	407.7	-0.11	407.7	1.6	407.7	8.23	407.7	3.56	407.7	-3.49	407.7	1.68	407.7	-3.49	407.7	-0.16	407.7	6.7	407.7	1.36	407.7	-0.57	407.7	-0.57	407.7	-5.95	407.7	0.83	407.7	1.75	407.7	1.26	407.7	-0.49	407.7	4.47	407.7	4.77	407.7	5.47	407.7	7.63	407.7	1.96
408.6	0.66	408.6	-10.84	408.6	-0.11	408.6	-2.27	408.6	3.5	408.6	3.38	408.6	4.66	408.6	-4.7	408.6	1.44	408.6	-2.17	408.6	1.66	408.6	2.41	408.6	-0.31	408.6	-1.5	408.6	0.64	408.6	-6.84	408.6	-1.75	408.6	-1.89	408.6	3.37	408.6	0.03	408.6	4.61	408.6	1.76	408.6	4.28	408.6	4.47	408.6	3.62
409.5	2.77	409.5	-10.31	409.5	2.48	409.5	-1.09	409.5	4.28	409.5	4.04	409.5	-1.24	409.5	-2.4	409.5	0.08	409.5	-0.59	409.5	2	409.5	4.97	409.5	-0.75	409.5	-1.87	409.5	0.25	409.5	-8.13	409.5	-0.35	409.5	-2.01	409.5	3.3	409.5	0.54	409.5	5.95	409.5	4.64	409.5	4.91	409.5	4.96	409.5	2.84
410.4	1.33	410.4	-8.43	410.4	2.83	410.4	-0.91	410.4	3.52	410.4	3.18	410.4	2.21	410.4	-2.72	410.4	-0.23	410.4	-2.86	410.4	3.14	410.4	3.45	410.4	2.72	410.4	-3.93	410.4	0.22	410.4	-5.75	410.4	0.55	410.4	-2.19	410.4	4.01	410.4	-0.27	410.4	4.02	410.4	3.65	410.4	2.88	410.4	6.85	410.4	3.12
411.3	-0.62	411.3	-8.35	411.3	3.81	411.3	-1.17	411.3	3.87	411.3	6.8	411.3	1.29	411.3	-3.14	411.3	2.47	411.3	-3.32	411.3	2.65	411.3	6.39	411.3	0.7	411.3	-1.08	411.3	0.53	411.3	-8.43	411.3	0.98	411.3	1.96	411.3	1.15	411.3	1.3	411.3	2.93	411.3	2.91	411.3	3.81	411.3	6.91	411.3	2.11
412.2	3.76	412.2	-9.96	412.2	0.29	412.2	-4.63	412.2	8.7	412.2	4.64	412.2	3.33	412.2	-2.32	412.2	0.37	412.2	-3.67	412.2	4.16	412.2	6.32	412.2	0.6	412.2	-1.71	412.2	0.88	412.2	-8.01	412.2	-0.18	412.2	0.27	412.2	3.07	412.2	-1.13	412.2	5.07	412.2	2.77	412.2	4.69	412.2	2.98	412.2	4.43
413.1	0.86	413.1	-12.89	413.1	1.1	413.1	-2.18	413.1	6.12	413.1	6.81	413.1	2.28	413.1	-4.64	413.1	0.5	413.1	-3.1	413.1	2.14	413.1	4.05	413.1	0.24	413.1	-1.9	413.1	-1.4	413.1	-6.78	413.1	-1.39	413.1	-1.42	413.1	0.57	413.1	-3.83	413.1	4.63	413.1	4.4	413.1	3.15	413.1	6.46	413.1	0.81
414	2.23	414	-12.02	414	3.89	414	0.55	414	2.17	414	5.03	414	1.92	414	-6	414	1.87	414	-4.45	414	0.46	414	1.76	414	0.29	414	-0.98	414	-0.34	414	-9.98	414	-2.78	414	-0.28	414	3.54	414	-0.53	414	4.26	414	0.79	414	2.05	414	7.74	414	0.38
414.9	-0.2	414.9	-13.89	414.9	0.82	414.9	0.19	414.9	3.54	414.9	4.79	414.9	0.68	414.9	-5.07	414.9	-0.14	414.9	-1.04	414.9	0.34	414.9	4.83	414.9	-0.56	414.9	-0.86	414.9	0.91	414.9	-7.22	414.9	0.12	414.9	-0.12	414.9	2.32	414.9	-1.39	414.9	7.91	414.9	3.08	414.9	4.26	414.9	4.42	414.9	3.97
415.8	3.13	415.8	-12.03	415.8	1.78	415.8	-0.24	415.8	4.18	415.8	4.87	415.8	2.23	415.8	-4.56	415.8	2.36	415.8	-0.82	415.8	3.74	415.8	4.19	415.8	0.17	415.8	-3.99	415.8	0.24	415.8	-6.92	415.8	2.29	415.8	0.97	415.8	2.71	415.8	-0.48	415.8	5.48	415.8	1.97	415.8	4.32	415.8	4.07	415.8	0.11
416.7	0.63	416.7	-11.97	416.7	0.98	416.7	0.81	416.7	4.06	416.7	4.86	416.7	3.18	416.7	-3.68	416.7	2.44	416.7	-3.76	416.7	3.8	416.7	2.96	416.7	2.03	416.7	-3.03	416.7	-1.07	416.7	-8.84	416.7	0.38	416.7	0.12	416.7	3.66	416.7	0.27	416.7	3.56	416.7	2.32	416.7	2.53	416.7	6.33	416.7	2.16
417.6	2.47	417.6	-12.46	417.6	1.42	417.6	-2.28	417.6	2.65	417.6	3.27	417.6	4.44	417.6	-5.65	417.6	1.88	417.6	-0.25	417.6	4.07	417.6	5.65	417.6	0.32	417.6	-3.46	417.6	-0.68	417.6	-5.04	417.6	-0.23	417.6	-0.13	417.6	1.68	417.6	-1.43	417.6	4.2	417.6	4.28	417.6	4.72	417.6	4.98	417.6	1.36
418.5	2.75	418.5	-10.19	418.5	2.77	418.5	-1.85	418.5	2.99	418.5	6.82	418.5	2.55	418.5	-2.32	418.5	1.99	418.5	-0.93	418.5	2.98	418.5	6.08	418.5	1.12	418.5	-1.01	418.5	-0.5	418.5	-8.69	418.5	1.49	418.5	1.6	418.5	4.36	418.5	0.77	418.5	4.08	418.5	0.94	418.5	4.42	418.5	7.8	418.5	1.39
419.4	3.16	419.4	-11.76	419.4	2.23	419.4	-1.92	419.4	5.08	419.4	8.37	419.4	3.91	419.4	-4.79	419.4	1.87	419.4	-1.85	419.4	2.75	419.4	7.26	419.4	-0.38	419.4	-2.43	419.4	-0.03	419.4	-7.75	419.4	-2.07	419.4	0.95	419.4	3.84	419.4	-0.35	419.4	4.15	419.4	2.64	419.4	3.16	419.4	4.17	419.4	1.59
420.3	2.67	420.3	-12.19	420.3	4.17	420.3	-1.18	420.3	5.22	420.3	2.8	420.3	2.83	420.3	-5.15	420.3	3.2	420.3	-2.6	420.3	3.28	420.3	4.28	420.3	0.83	420.3	-2.1	420.3	0.87	420.3	-6.33	420.3	-2.07	420.3	0.15	420.3	3.1	420.3	-1.66	420.3	7.24	420.3	2.55	420.3	2.59	420.3	2.43	420.3	0.44
421.2	2.73	421.2	-11.42	421.2	1.42	421.2	-3.15	421.2	4.75	421.2	6.08	421.2	2.14	421.2	-3.5	421.2	0.61	421.2	-1.39	421.2	1.88	421.2	5	421.2	2	421.2	-2.37	421.2	1.01	421.2	-6.72	421.2	0.4	421.2	0.97	421.2	2.47	421.2	-1.21	421.2	7.33	421.2	1.08	421.2	4.08	421.2	6.87	421.2	1.88
422.1	1.73	422.1	-11.29	422.1	3.94	422.1	-2.11	422.1	4.01	422.1	2.87	422.1	1.43	422.1	-3.2	422.1	1.5	422.1	-1.01	422.1	1.71	422.1	6.02	422.1	-1.4	422.1	-2.34	422.1	1.15	422.1	-6.47	422.1	-3.18	422.1	2.18	422.1	3.57	422.1	-0.36	422.1	5.45	422.1	4.04	422.1	4.01	422.1	5.71	422.1	2.7
423	1.36	423	-10.75	423	3.88	423	-0.41	423	1.57	423	2.89	423	1.03	423	-2.68	423	2.47	423	-3.63	423	2.52	423	3.82	423	0.1	423	-1.57	423	1.29	423	-7.27	423	-0.4	423	0.39	423	2.34	423	-0.3	423	6.66	423	1.97	423	3.68	423	6.58	423	1.41
423.9	1.64	423.9	-9.64	423.9	4.62	423.9	-1.3	423.9	2.42	423.9	2.96	423.9	1.72	423.9	0.49	423.9	4.49	423.9	-3.78	423.9	0.57	423.9	4.86	423.9	1.15	423.9	-2.36	423.9	0.23	423.9	-7.21	423.9	-2.25	423.9	-0.9	423.9	3.13	423.9	-2.13	423.9	6.03	423.9	3.46	423.9	1.78	423.9	3.89	423.9	-1.55
424.8	2.14	424.8	-12.07	424.8	3.51	424.8	-3.56	424.8	4.68	424.8	4.1	424.8	1.81	424.8	-5.19	424.8	3.44	424.8	-0.93	424.8	4.35	424.8	1.34	424.8	-0.65	424.8	-2.16	424.8	3.59	424.8	-5.43	424.8	1.02	424.8	-1.34	424.8	5.46	424.8	-0.44	424.8	8.51	424.8	3.45	424.8	3.85	424.8	4.6	424.8	2.88
425.7	3.8	425.7	-13.73	425.7	2.13	425.7	-3.44	425.7	3.12	425.7	5.85	425.7	3.05	425.7	-5.48	425.7	0.59	425.7	-3.46	425.7	2.34	425.7	6.26	425.7	1.17	425.7	-2.75	425.7	1.82	425.7	-5.11	425.7	0.35	425.7	1.47	425.7	4.92	425.7	-1.6	425.7	6.46	425.7	4.52	425.7	3.22	425.7	4.55	425.7	2.4
426.6	2.66	426.6	-11.72	426.6	3.51	426.6	-1.3	426.6	5.8	426.6	3.32	426.6	2.63	426.6	-5.66	426.6	1.53	426.6	-2.75	426.6	2.06	426.6	1.58	426.6	0.54	426.6	-4.39	426.6	0.98	426.6	-9.27	426.6	-1.13	426.6	-1.04	426.6	2.47	426.6	-1.38	426.6	5.03	426.6	3	426.6	4.92	426.6	5.34	426.6	2.19
427.5	2.08	427.5	-10.45	427.5	3.31	427.5	0.95	427.5	4.28	427.5	8.56	427.5	0.01	427.5	-3.17	427.5	1.98	427.5	-1.22	427.5	1.18	427.5	5.14	427.5	-0.61	427.5	-1.61	427.5	-1.08	427.5	-5.26	427.5	0.35	427.5	-0.7	427.5	3.18	427.5	-0.82	427.5	5.59	427.5	6.01	427.5	3.24	427.5	5.79	427.5	2.66
428.4	0.49	428.4	-12.02	428.4	2.43	428.4	-1.39	428.4	5.71	428.4	2.45	428.4	4.37	428.4	-3.35	428.4	0.08	428.4	-2.97	428.4	1.53	428.4	3.93	428.4	1.59	428.4	0.7	428.4	0.72	428.4	-7.53	428.4	-0.93	428.4	0.69	428.4	1.52	428.4	-1.68	428.4	6.7	428.4	2	428.4	4.04	428.4	5.84	428.4	0.89
429.3	0.77	429.3	-12.09	429.3	3.02	429.3	-5.21	429.3	3.34	429.3	8.03	429.3	2.88	429.3	-2.4	429.3	0.92	429.3	-2.79	429.3	2.86	429.3	3.49	429.3	-1.22	429.3	-1.51	429.3	-1.42	429.3	-6.78	429.3	-0.64	429.3	-2.79	429.3	2.16	429.3	-0.54	429.3	5.45	429.3	3.36	429.3	1.92	429.3	5.43	429.3	2.35
430.2	2.09	430.2	-13.65	430.2	3.79	430.2	-2.75	430.2	3.89	430.2	1.66	430.2	4.7	430.2	-5.08	430.2	0.65	430.2	-3.61	430.2	2.59	430.2	3.66	430.2	0.2	430.2	-1.07	430.2	-1.17	430.2	-9.46	430.2	-0.54	430.2	-1.1	430.2	2.13	430.2	1.52	430.2	3.71	430.2	3.41	430.2	2.74	430.2	4.95	430.2	2.58
431.1	0.72	431.1	-14	431.1	1.1	431.1	-2.27	431.1	4.23	431.1	5.51	431.1	1.62	431.1	-4.9	431.1	4.05	431.1	-1.5	431.1	1.85	431.1	5.35	431.1	-0.36	431.1	-0.97	431.1	2.64	431.1	-7.38	431.1	1.87	431.1	-1.97	431.1	1.87	431.1	-0.59	431.1	5.19	431.1	1.4	431.1	5.19	431.1	4.66	431.1	1.54
432	-0.44	432	-11.86	432	4.94	432	-2.92	432	3.57	432	4.24	432	2.34	432	-5.53	432	2.6	432	-2.21	432	3.45	432	5.35	432	0.83	432	-1.73	432	-0.46	432	-5.48	432	0.75	432	-0.21	432	0.54	432	0.8	432	5.17	432	4.29	432	5.08	432	3.19	432	1.16
432.9	3.51	432.9	-12.4	432.9	0.75	432.9	-2.44	432.9	4.43	432.9	7.27	432.9	4.87	432.9	-2.85	432.9	2.04	432.9	-0.69	432.9	2.98	432.9	4.95	432.9	1.95	432.9	-2.14	432.9	1.79	432.9	-6.77	432.9	0.76	432.9	1.91	432.9	2.5	432.9	-0.59	432.9	5.05	432.9	2.58	432.9	5.65	432.9	5.15	432.9	0.05
433.8	1.05	433.8	-8.35	433.8	3.42	433.8	-2.11	433.8	5.08	433.8	3.81	433.8	4.23	433.8	-1.02	433.8	3.28	433.8	-2.41	433.8	1.58	433.8	5.68	433.8	1.61	433.8	0.22	433.8	0.66	433.8	-6.8	433.8	0.9	433.8	0.7	433.8	2.82	433.8	1.56	433.8	4.31	433.8	2.69	433.8	5.79	433.8	5.44	433.8	0.27
434.7	-0.12	434.7	-10.84	434.7	2.87	434.7	-0.89	434.7	5.07	434.7	3.02	434.7	2.26	434.7	-5.17	434.7	2.28	434.7	-2.6	434.7	3.51	434.7	1.67	434.7	0.61	434.7	-3.75	434.7	-0.66	434.7	-9.48	434.7	1.76	434.7	-0.72	434.7	3.23	434.7	-0.6	434.7	5.96	434.7	1.69	434.7	4.75	434.7	6.22	434.7	2
435.6	0.85	435.6	-11.44	435.6	3.23	435.6	0.4	435.6	2.51	435.6	4.77	435.6	3.46	435.6	-3.06	435.6	4.7	435.6	-1.52	435.6	1.13	435.6	4.81	435.6	2.62	435.6	-0.96	435.6	1.11	435.6	-6.89	435.6	-0.66	435.6	0.14	435.6	2.61	435.6	-0.13	435.6	4.24	435.6	1.59	435.6	5.69	435.6	5.39	435.6	2.73
436.5	0	436.5	-10.33	436.5	1.75	436.5	-1.9	436.5	3.84	436.5	3.18	436.5	1.38	436.5	-3.69	436.5	2.16	436.5	-4.18	436.5	0.73	436.5	3.56	436.5	1.17	436.5	-1.75	436.5	1.51	436.5	-9.29	436.5	-0.76	436.5	0.45	436.5	2.83	436.5	-2.9	436.5	5.69	436.5	2.43	436.5	2.61	436.5	7.09	436.5	0.62
437.4	0.84	437.4	-12.12	437.4	1.95	437.4	-0.67	437.4	5.04	437.4	3.96	437.4	3.29	437.4	-3.07	437.4	-0.57	437.4	-2.19	437.4	0.5	437.4	5.07	437.4	0.02	437.4	-1.85	437.4	0.66	437.4	-8.01	437.4	-0.1	437.4	-0.55	437.4	2.88	437.4	-0.39	437.4	4.98	437.4	5.93	437.4	4.7	437.4	4.67	437.4	3.09
[truncated: 22 more columns]

## Sheet: Data corrected
X	L1A1	L1A2	L1A3	L1A4	L1A5	L1A6		L2A1	L2A2	L2A3	L2A4	L2A5	L2A6		L3A1	L3A2	L3A3	L3A4	L3A5	L3A6		L4A1	L4A2	L4A3	L4A4	L4A5	L4A6
-241.2	2.12	13.41	1.47	3.87	0.95	0		1.21	5.73	-2.2	2.19	-1.3	0		2.74	5.99	2.02	7.32	1.45	0		2.28	6.82	1.36	3.98	3.89	0
-240.3	3.33	11.13	-2.32	2.41	-0.8	0		4.13	8.5	-0.16	5.74	1.72	0		0.36	2.12	-0.3	5.63	0.56	0		1.03	3.87	-0.39	1.36	1.88	0
-239.4	-0.47	10.32	-3.66	2.41	-2.12	0		6.98	7.84	1.16	5.78	3.58	0		3.99	4.97	-1.33	6.27	1.26	0		1.99	5.17	-3.69	-1.42	-0.55	0
-238.5	1.56	9.98	-0.61	4.46	-1.33	0		1.12	5.72	-2.55	7.97	0.7	0		-1.57	3.33	-2.85	9.05	2.33	0		-3.1	3.76	-2.95	0.7	0.3	0
-237.6	0.64	12.96	0.39	2.76	-0.51	0		1.92	4.36	-1.89	1.26	0.98	0		0.6	-0.16	-2.92	3.69	-1.2	0		2.82	4.16	-4.25	1.14	0.29	0
-236.7	0.65	11.17	1.49	4.13	-1.27	0		-0.59	5.49	-2.57	3.64	-1.26	0		-0.6	4.05	-1.95	5.79	-1.16	0		-1.26	3.4	-1.92	0.08	-2.56	0
-235.8	0.26	11.59	0.55	2.45	-3.87	0		2.44	9.06	0.14	3.32	-0.8	0		4.05	4.83	2.01	7.54	3.1	0		-0.15	2.82	-3.12	-0.78	1.96	0
-234.9	2.85	15.52	0.48	4.74	-1.1	0		1	7.6	-1.48	1.79	-2.74	0		3.69	4.25	0.2	3.76	1.07	0		0.97	3.01	-2.15	1.25	1.78	0
-234	1.58	11.75	-0.18	-0.26	-0.33	0		1.26	7.85	-0.3	2.81	1.32	0		3.58	4.19	2.43	7.99	1.68	0		0.4	3.18	-3.93	-1.22	0.94	0
-233.1	2.51	9.43	-2.26	2.81	1.49	0		-0.64	3.82	-3.72	1.56	3.94	0		-1.31	1.36	-2.18	4.63	1.23	0		2.05	4.92	-1.21	2.03	2.01	0
-232.2	-0.08	11.59	0.77	4.22	-1.27	0		2.29	6.99	1.14	3.65	0.17	0		0.53	2.41	-0.62	4.58	0.41	0		-0.29	4.94	-1.6	3.24	0.74	0
-231.3	0.35	11.5	-0.99	6.85	0.34	0		1.3	9.55	0.61	4.98	1.43	0		1.93	3.66	0.81	7.05	0.86	0		-0.56	3.44	-2.55	-0.42	-1.32	0
-230.4	1.77	11.46	-1.85	-0.58	-1.73	0		-0.36	7.07	-2.11	0.09	0.38	0		0.44	5.45	-0.51	6.28	1.91	0		-1.33	4.55	-1.58	-0.06	-1.61	0
-229.5	4.38	12.19	1.85	4.93	1.34	0		1.65	5.23	0.35	4.32	3.06	0		-0.22	1.57	1.18	6.95	-0.75	0		2.64	4.1	1.39	1.46	1.45	0
-228.6	-0.14	11.06	-0.89	1.73	-3.95	0		0.93	4.35	-3.13	1.49	-0.94	0		1.89	1.07	-1.57	4.66	-0.1	0		0.96	4.25	0.29	1.57	1	0
-227.7	-0.41	9.04	-0.39	-1.43	0.6	0		2.01	7.58	-1.36	0.62	2.27	0		-0.09	1.76	-2.57	5.64	0.19	0		-2.84	-1.19	-8.83	-1.64	-0.54	0
-226.8	-2.65	9.9	0.9	0.45	-0.87	0		0.37	5.78	-1.21	2.35	0.46	0		1.19	2.31	0.53	6.26	1	0		-4.09	2.34	-3.71	0.28	0.02	0
-225.9	-1.1	8.2	-2.96	1.2	-6.17	0		3.93	9.37	0.28	5.57	2.92	0		4.45	4.55	-0.2	7.73	2.91	0		4.67	4.86	-2.87	2.19	0.99	0
-225	-2.7	9.17	-0.18	-1.91	-4.46	0		-1.56	5.27	-4.63	-0.61	-5.15	0		-0.4	2.61	-1.8	5.56	1.07	0		0.78	2.91	-2.42	1.86	3.76	0
-224.1	3.37	13.56	1.63	3.14	2.61	0		3.73	7.7	1.05	5.02	2.51	0		-0.86	1.18	-3.37	4.7	-0.24	0		-1.36	0.63	-3.4	-2.17	-2.57	0
-223.2	-0.97	10.29	-5.05	2.21	-1.91	0		-1.29	3.42	-2.4	1.21	-1.31	0		-0.56	1.09	-0.78	5.04	2.39	0		0.56	4.13	-2.12	1.24	0.05	0
-222.3	-2.94	9.89	-1.36	0.46	-3.81	0		1.43	5.84	-1.78	2.33	0.98	0		1.46	3.71	-1.24	3.85	-2.33	0		2.86	5.53	-1.32	0.66	0.65	0
-221.4	-0.87	10.64	-2.56	2.64	-3.92	0		2.11	3.51	-3.75	-0.09	-1.18	0		2.72	-1.47	-1.67	1.71	-0.34	0		3.41	2.17	0.84	3.38	3.91	0
-220.5	0.82	11.5	-1.7	0.77	-4.38	0		4.5	8.98	-0.87	5.81	2.94	0		2.06	2.33	-1.03	6.31	0.66	0		0.08	4.18	-3.05	0.96	1.83	0
-219.6	2.6	12.09	3.18	5.17	0.88	0		1.23	5.4	-2.33	3.27	1.62	0		2.02	-0.55	-2.93	3.01	-1.16	0		0.47	1.52	-2.81	2.54	-2.1	0
-218.7	-0.17	10.28	-2.7	1	0.11	0		0.17	6.28	-3.53	4.04	-0.64	0		5.1	5.72	0.06	8.33	3.18	0		-0.56	2.02	-4.21	-1.45	-1.35	0
-217.8	2.34	11.63	2.08	2.75	0.84	0		1.96	6.07	-0.8	1.35	3.21	0		3.89	2.57	-0.27	3.9	3.2	0		3.2	1.52	-2.46	3.34	0.97	0
-216.9	3.92	10.44	3.48	4.55	-0.27	0		4.72	5.7	2.71	7.18	2.21	0		3.82	1.56	-0.8	6.37	2.54	0		4.03	5.24	-1.35	2.94	2.29	0
-216	1.78	12	-0.05	3.86	-0.74	0		2.64	6.01	-2.38	3	2.78	0		0.92	2.97	-4.24	3.2	3.19	0		-1.09	2.12	-1.07	-0.13	0.12	0
-215.1	-0.74	10	-2.52	1.09	-3.84	0		0.15	3.65	-3.79	1.97	0.54	0		0.66	0.57	-4.41	2.8	-1.4	0		1.02	-0.5	-8.59	-1.61	-3.68	0
-214.2	3.47	11.14	2.05	3.88	-1.11	0		1.15	2.63	-0.33	1.65	-2.03	0		0.29	1.57	0.32	7.69	1.22	0		0.57	2.94	-2.17	3.39	0.55	0
-213.3	5.98	12.1	2.76	6.32	-0.53	0		2.37	7.73	-1.05	2.91	0.88	0		-1.04	0.21	-2.76	5.32	-1.38	0		-0.95	2.82	-2.51	1.95	-0.94	0
-212.4	-0.82	7.36	-0.34	0.41	-0.33	0		2.51	5.77	0.88	2.91	1.98	0		-0.37	3.54	-0.28	5.58	0.63	0		-3.4	-1.39	-4.48	-3.33	-6.87	0
-211.5	1.55	10.18	0.2	2.44	-0.4	0		4.25	8.25	0.73	3.97	4.25	0		2.51	3.99	-0.87	5.47	-0.52	0		0.44	1.76	-2.36	-1.71	-1.68	0
-210.6	5.29	9.86	1.02	3.7	1.87	0		2.5	4.19	-4.01	2.17	0.12	0		1.46	1.21	-1.78	4.42	1.29	0		-1.98	2.91	-2.2	1.16	0.89	0
-209.7	1.95	9.94	1.26	4.36	1.88	0		5.14	9.16	2.72	4.63	4.44	0		3.17	4.42	2.69	8.69	5.01	0		3.04	3.32	0.28	0.97	3.26	0
-208.8	4.38	12.25	1.67	7.73	1.97	0		0.95	3.22	-3.43	4.66	0.23	0		3.05	2.46	-0.87	7.91	1.34	0		2.31	1.95	-2.82	-0.52	-1.15	0
-207.9	-1.72	6.12	-4.32	-2.46	-4.53	0		1.69	3.06	-3.59	3.29	-0.95	0		0.43	1.69	-0.52	6.8	-0.37	0		2.24	4.24	0.57	1.05	0.66	0
-207	2.36	10.66	2.33	4.53	-0.62	0		0.99	3.65	-1.47	4.78	-1.56	0		-0.06	1.78	-0.82	5.76	1.4	0		-1.99	1.08	-2.2	1.39	0.64	0
-206.1	-0.08	10.75	-0.58	0.89	1.4	0		5.12	8.31	1.77	5.48	5.38	0		3.86	0.32	-2.22	3.24	1.64	0		-1.69	-1.13	-2.3	-0.99	-1.07	0
-205.2	-0.57	8.18	0.69	2.43	-1.86	0		0.76	5.28	-2.15	3.05	-3.5	0		1.99	3.96	-0.67	6.64	-1.49	0		1.86	1.89	-2.81	1.79	1.18	0
-204.3	-3.18	6.83	-5.15	0.42	-5.09	0		1.34	5.11	-2.34	4.28	-0.06	0		2.87	4.29	0.97	7.49	2.06	0		1.51	4.5	-0.53	1.52	1.41	0
-203.4	3.44	11.82	-1.04	2.69	4.67	0		3.8	7.47	0.3	4.82	1.66	0		4.12	2.57	0.22	7.04	0.14	0		1.64	0.21	-2.55	-0.72	-2.34	0
-202.5	2.28	9.17	1.31	4.79	0.76	0		2.27	3.96	0.26	4.84	0.14	0		2.53	2.33	0.86	5.56	2.44	0		2.43	3.63	-1.31	0.48	1.43	0
-201.6	3.72	13.47	2.86	8.21	2.21	0		2.65	5.61	1.8	5.82	4.76	0		-2.66	-1.49	-2.8	-0.67	-4.46	0		0.57	2.41	-3.77	-2.04	-0.6	0
-200.7	-0.64	8.11	-5.13	-0.78	-4.79	0		1.15	3.21	-3.18	3.69	-1.33	0		1.38	0.8	-0.47	5.8	1.33	0		2.4	1.59	-0.85	2.07	1.6	0
-199.8	4.99	14.3	2.3	6.42	7.35	0		1.59	5.13	-2.37	3.18	1.86	0		1	0.25	-1.04	4.94	0.3	0		-0.27	0	-2.04	0.55	-1.79	0
-198.9	2.31	9.49	2.38	2.32	0.12	0		1.44	5.04	-2.44	0.82	2.68	0		2.85	3.36	-2.11	4.4	1.67	0		2.73	3.11	-0.57	0.71	0.78	0
-198	2.08	5.33	-1.13	3	-1.74	0		-2.42	3.12	-4.51	1.45	-1.94	0		-1.99	0.96	-5.3	1.46	-1.83	0		0.6	2.93	-4.48	0.56	0.41	0
-197.1	3.19	7.74	-0.97	2.46	1.78	0		1.75	5.17	-0.55	1.6	2.35	0		2.21	3.68	1.51	5.06	1.69	0		3.81	3.98	-0.93	0.62	1.82	0
-196.2	4.06	13.75	3.24	7.45	2.07	0		5.35	7	2.27	8.27	2.52	0		2.61	4.94	-0.36	5.75	2.84	0		-1.8	0.85	-3.46	-2.49	-1.09	0
-195.3	-0.98	8.36	0.82	3.44	-2.03	0		1.12	4.13	-2	3.28	0.22	0		0.48	1.88	-1.65	5.13	2.2	0		-1.74	-0.23	-1.34	-0.63	0.17	0
-194.4	2.13	11.12	0.36	6.65	-1.96	0		4.66	5.44	1.95	5.99	0.34	0		4.95	1.21	0.41	5.47	-1.28	0		0.22	0.03	-3.63	0.84	-3.37	0
-193.5	1.01	7.96	0.11	0.8	-0.54	0		0.74	3.49	-4.65	0.8	-1.37	0		1.59	4.08	-1.63	6.88	0.48	0		-0.61	3.62	-1.46	2.54	-0.22	0
-192.6	4.04	12.39	3.65	4.54	0.58	0		-1.12	3.79	-0.35	2.29	-0.07	0		0.87	4.48	-2.64	3.23	0.63	0		1.02	3.44	-2.34	-1.43	2.33	0
-191.7	2.6	13.47	3.82	5.05	1.41	0		3.34	10.04	1.6	6.86	5.86	0		1.95	4.03	-2.87	3	1.14	0		2.17	3.15	-2.07	-2.45	0.02	0
-190.8	-0.3	7.08	-1.6	2.12	-0.64	0		0.83	2.1	-2.86	0.91	0.99	0		-0.12	-0.54	-3.06	2.8	-0.85	0		3.03	3.11	-1.54	4.08	2.02	0
-189.9	0.7	9.52	-3.09	2.87	-3.65	0		4.37	7.46	-2.35	5.93	0.83	0		3.16	1.44	0.08	6.5	0.41	0		0.2	2.58	0.99	1.45	-1.19	0
-189	-1.12	11.3	1.3	5.32	-0.18	0		2.13	5.25	-1.35	5	1.25	0		1.98	0.77	-1.38	5.38	0.06	0		1.54	2.81	-1.59	0.38	2.25	0
-188.1	3.37	9.73	-0.46	5.02	-0.71	0		1.62	5.6	0.38	2.93	1.32	0		-0.29	3.94	-1.11	4.97	1.32	0		0.73	0.66	-1.18	0.41	0.1	0
-187.2	-0.78	8.87	1.09	0.63	-1.83	0		-0.28	5.67	-1.88	2.55	-0.62	0		-0.02	5.04	3.08	4.08	1.6	0		2.23	1.83	1.91	1.51	1.1	0
-186.3	3.58	10.31	0.6	3.8	1.8	0		1.05	5.06	-0.98	2.6	-1.35	0		-0.17	2.23	-2.19	4.36	-1.27	0		-2.85	-0.23	-5.76	-3.24	-3.05	0
-185.4	3.25	10.02	-0.04	3.39	-1.23	0		3.99	5.3	-3.15	3.3	0.55	0		2.41	1.14	-3.16	5.88	0.96	0		0.16	-1.07	-4.31	-0.23	-2.79	0
-184.5	-0.89	5.36	0.88	4.74	-0.6	0		1.04	1.77	-0.2	2.16	0.56	0		1.43	2.32	-2.05	4.64	0.03	0		0.95	3.08	-3.01	0.04	-1.04	0
-183.6	-1.27	7.4	-1.42	3.12	-3.94	0		2.36	4.74	-1.29	4.73	-1.77	0		3.53	3.75	1.93	7.27	2.21	0		-1.19	2.28	-1.42	1.15	0.25	0
-182.7	2.45	12.57	1.98	8.12	3.86	0		3.52	4.01	-1.62	4.78	4.68	0		0.99	0.31	-3.95	2.07	0.88	0		-2.77	-0.03	-5.69	0.14	-3.33	0
-181.8	2.01	9.07	1.58	3.57	0.96	0		0.23	5.41	0.1	3.63	2.96	0		0.06	1.97	-1.94	3.86	0.88	0		-1.61	-0.49	-5.1	-3.24	-3.54	0
-180.9	0.09	7.96	-0.63	3.07	1.46	0		-0.02	2.95	-4.72	3.02	-0.63	0		1.14	0.32	-2.71	3.9	-0.09	0		1.49	2.24	0.5	4.21	0.24	0
-180	-0.25	4.57	-2.17	1.03	-3.53	0		-1.73	3.74	-1.34	4.26	0.52	0		2.89	2.66	-0.41	5.95	1.86	0		0.93	-0.75	-4.13	0.5	-1.19	0
-179.1	0.03	7.17	-2.42	2.6	-2.04	0		2.43	4.75	0.98	3.62	4.32	0		1.39	1.08	-3.06	5.17	1.89	0		1.55	2.2	-1.19	1.94	-0.36	0
-178.2	0.53	6.66	-1.74	0.39	-0.44	0		1.67	4.74	-2.68	0.58	2.07	0		5.09	5.03	0.79	4.88	3.33	0		2.84	6.38	1.74	6.32	2.05	0
-177.3	0.39	7.96	-0.25	1.87	-0.49	0		4.4	4.49	-0.44	4.56	1.29	0		4.04	4.59	0.1	6.42	2.5	0		2.92	5.17	-1.17	6.08	2.89	0
-176.4	1.93	8.62	1.34	4.08	0.88	0		1.99	6.46	3.96	4.14	3.2	0		0.63	0.14	-0.63	5.01	1.12	0		-0.44	2.2	-0.58	3.42	2.88	0
-175.5	-1.57	9.97	1.82	1.75	0.24	0		0.42	5.26	-0.59	0.28	1.74	0		1.39	1.59	-1.88	4.82	4.34	0		1.96	3.63	-0.43	2.51	1.12	0
-174.6	-1.51	8.2	-1.59	3.95	-1.89	0		-0.99	3.62	-1.21	2.97	0.17	0		1.48	2	-1.46	7.1	0.55	0		0.83	2.14	-0.83	2.54	0.26	0
-173.7	-1.07	6.88	-1.44	1.01	-1.45	0		1.09	3.48	0.81	3.35	0.01	0		2.12	3.4	1.41	7.7	1.67	0		-1.22	2.12	-5.53	-1.56	0.14	0
-172.8	2.66	10.14	4.63	1.6	1.51	0		4.53	4.53	4.87	1.67	6.1	0		2.24	1.19	1.32	2.96	2.07	0		1.8	2.74	-3.62	0.16	-0.88	0
-171.9	0.69	9.27	-0.53	2.76	-1.84	0		0.94	4.84	0.87	2.27	-0.57	0		3.6	2.67	3.15	6.27	1.03	0		-0.91	1.44	-0.9	0.79	-0.87	0
-171	1.27	7.78	-4.01	-0.91	-2.41	0		2	6.85	-0.13	4.17	0.17	0		1	2.48	1.06	6.59	0.82	0		0.43	2.74	-1.55	1.1	-0.53	0
-170.1	0.62	6.09	0.87	0.15	-0.08	0		2.9	6.62	-2.3	2.21	1.89	0		4.19	5.05	-1.19	5.18	0.56	0		-0.12	3.29	-3.08	-1.29	-0.82	0
-169.2	-0.75	9.21	2.45	1.46	0.92	0		3.39	6.7	0.56	4.6	2.32	0		2.65	1.96	-2.99	5.58	0.76	0		-1.65	2.83	-3.54	0.02	-1.58	0
-168.3	-1.98	5.06	-1.76	0.85	-4.03	0		2.59	4.4	0.66	3.89	0.92	0		3.1	3.63	1.92	6.69	1.89	0		1.61	0.63	-0.67	1.17	0.57	0
-167.4	2.03	9.3	1.52	4.83	1.21	0		3.16	5.28	-0.19	2.69	1.37	0		-0.19	1.42	-1.19	5.11	-0.4	0		-5.26	-0.33	-3.42	2.04	-2.86	0
-166.5	1.89	10.23	3.54	4.78	2.93	0		2.16	5.12	1.03	5.33	0.77	0		0.39	1.37	0.58	3.34	0.56	0		0.64	2.24	-1.48	0.01	1.95	0
-165.6	0.23	9.62	0.72	2.38	-1.66	0		-0.17	2.47	-2.72	0.36	-0.26	0		2.52	1.32	-0.82	3.31	1.32	0		1.11	1.68	-1.65	1.07	0.9	0
-164.7	4.76	12.22	4.19	6.23	4.26	0		3.33	7.26	2.24	6.22	2.92	0		3.12	4.6	1.05	9.14	-1.36	0		-1.26	3.47	-0.81	1.15	-0.34	0
-163.8	3.28	8.87	0.38	2.96	0.75	0		1.08	7.1	-1.46	4.41	-2.06	0		3.7	2.41	-0.22	4.71	-0.72	0		1.59	0.76	-2.16	-0.01	-1.2	0
-162.9	1.47	8.46	-1.12	0.06	-0.82	0		3.93	3.55	-2.62	-0.34	-0.55	0		-0.27	1.9	-4.53	-0.16	-1.26	0		-2.59	0.03	-8.23	-1.18	-1.52	0
-162	-1.45	8.18	0.91	1.98	2.85	0		-0.07	2.12	-1.32	2.31	2.49	0		0.37	1.24	-0.09	3.26	3.37	0		0.46	2.71	-1.83	1.37	2.55	0
-161.1	2.4	8.76	0.22	3.9	-0.5	0		2.48	4.68	-0.22	4.42	1.05	0		3.94	1.34	1.13	5.51	3.39	0		3.53	3.45	-0.02	1.45	1.49	0
-160.2	-0.42	5.58	0.8	1.34	-0.65	0		0.27	1.65	0.74	4.12	-1.32	0		-0.5	0.27	0.64	5.67	0.24	0		-0.67	-2.72	-3.27	0.4	-2.5	0
-159.3	-2.62	5.3	-2.95	-0.53	-4.94	0		0.33	0.87	-2.79	-0.33	-1.91	0		-1.22	-0.57	-4.56	0.59	-0.59	0		-3.64	-1.79	-8.35	-5.63	-4.17	0
-158.4	-0.26	6.09	-4.64	1.05	-3.11	0		0.46	2.78	-1.91	1.52	1.96	0		1.17	4.59	-0.39	2.86	1.59	0		1.67	3.44	-1.1	1.68	0.13	0
-157.5	1.6	11.19	-0.21	2.95	-0.05	0		1.06	6.88	-1.31	2.96	1.62	0		-1.41	0.76	-1.91	1.32	1.31	0		0.97	1.4	-1.87	-0.91	1.28	0
-156.6	3.72	9.31	1.97	4.53	0.6	0		0.7	3.37	-0.17	1.93	2.28	0		-0.5	-1.22	-1.72	-0.06	1.05	0		0.08	3.3	-1.85	-2.43	-0.17	0
-155.7	-4.28	4.91	-4.37	-1.99	-3.85	0		0.19	5.2	-1.22	2.72	0.49	0		0.85	2.75	0.71	5.57	1.61	0		-0.27	1.64	-1.59	1.42	1.02	0
-154.8	2	7.7	0.26	4.15	-2.49	0		1.18	4.71	-1.05	4.14	-1.49	0		2.19	2.82	-1.32	4.54	1.68	0		0.6	3.57	-3.69	0.25	0.18	0
-153.9	4.05	7.51	0.27	4.33	0.41	0		-0.3	6.95	-2.45	2.14	1.76	0		2.03	4.61	-0.33	7.28	4.63	0		3.94	3.15	-0.99	4.45	2.27	0
-153	-0.25	7.21	-0.7	2.83	0.71	0		-1.27	3.96	-3.8	0.98	0.1	0		1.07	2.08	-0.99	4.47	-0.7	0		0.53	0.78	-1.65	1.45	0.54	0
-152.1	2.51	11.63	1.68	3.3	1.83	0		3.22	6.86	0.41	2.34	3.41	0		3.44	3.16	2.07	5.88	5.73	0		-0.25	1.22	1.78	1.76	0.58	0
-151.2	-1.63	7.95	1.34	1.98	-2.53	0		-0.28	5.54	1.45	2.16	1.18	0		2.67	4.54	2.57	3.57	1.81	0		5.11	4.35	1.62	1.54	1.99	0
-150.3	0.84	6.31	-0.25	2.1	1.18	0		2.64	3.72	1.51	1.97	2.71	0		1.08	3.17	0.7	3.58	2.13	0		0.58	-0.98	-3.17	-1.25	-1.9	0
-149.4	2.8	6.63	1.32	1.43	0.48	0		-0.42	2.82	-0.31	2.35	1.1	0		0.55	1.13	-2.12	4.19	2.12	0		1.02	1.3	-2.57	2.12	0.55	0
-148.5	2.62	9.51	1.36	4.35	-1.39	0		3.27	6.24	1.82	5.44	0.03	0		1.54	5.24	1.46	6.12	2.55	0		2.43	5.25	-1.48	5.36	1.09	0
-147.6	-0.78	6.89	-0.67	1.87	-0.84	0		2.55	5.89	-1.34	4.58	1.19	0		1.51	2.19	1.8	5.2	0.77	0		0.25	0.4	0.08	1.17	-0.23	0
-146.7	-1.19	5.93	-3.26	0.24	0.71	0		1.79	3.15	-0.92	1.25	1.22	0		1.44	5.08	-2.09	4.68	3.32	0		-0.77	2.15	-5.09	-3.36	-1.15	0
-145.8	1.73	4.05	-1.59	3.53	0.48	0		1.62	1.87	0.45	3.43	1.65	0		1.54	1.77	0.33	3.69	2.02	0		1.32	1.94	1.84	-1.2	0.81	0
-144.9	-2.25	3.88	-1.5	0.06	-1.71	0		-0.31	5.19	-1.78	1.92	0.15	0		0.35	2.29	-1.1	4.93	-2.25	0		-1.97	0.35	-4.16	0.75	-1.53	0
-144	-0.9	5.53	-0.79	-1.48	-2.87	0		1.9	3.92	-2.01	-0.36	0.13	0		0.5	4.1	0.23	6.25	0.21	0		-0.28	2.93	-1.72	0.81	0.06	0
-143.1	2.29	6.95	1.97	1.27	-1.84	0		1.18	-0.6	-3.87	3.63	-2.71	0		0	1.95	-0.1	4.62	0.5	0		0.47	0.03	-0.61	1.23	1.44	0
-142.2	-1.01	5.79	-3.19	1.33	1.27	0		2.61	3.36	-1.8	2.66	3.03	0		2.64	-0.74	-3.06	3.01	2.86	0		0.28	-0.92	-4.11	-3.75	-2.7	0
-141.3	-0.85	4.59	-3.24	-1.77	-3.71	0		0.5	2.93	-1.1	2.56	-1.02	0		-0.14	-0.62	-1.01	3.74	-0.88	0		-0.66	-1.83	-2.9	-1.33	-3.08	0
-140.4	0.03	5.94	0.03	1.03	-1.89	0		4.76	4.74	2.35	3.72	1.02	0		3.17	3.36	1.46	3.24	0.49	0		1.01	4.03	-1.07	0.07	0.8	0
-139.5	-1.13	6.63	-2.02	1.28	-0.23	0		0.38	0.17	-2.08	1.76	3.07	0		2.16	2	1.88	4.2	3.53	0		-0.47	2.97	-0.9	0.13	-1.67	0
-138.6	-0.58	4.41	0.18	2.96	-2.73	0		3.06	5.38	0.13	5.3	1.45	0		0.35	1.7	-1.25	1.46	1.08	0		-0.98	0.69	-0.82	-2.17	-0.95	0
-137.7	2.63	8.66	1.03	3.22	-0.03	0		4.55	6.02	3.93	3.53	3.23	0		-0.1	0.57	-0.84	0.4	-0.79	0		1.43	3.73	0.15	2.28	-0.09	0
-136.8	3.1	5.44	-0.03	0.48	-2.02	0		5.09	2.06	-0.04	3.5	0.7	0		3.24	2.68	-0.77	4.91	0.43	0		0.95	3.98	1.47	0.43	0.92	0
-135.9	-0.83	5.37	-3.17	-0.71	-1.67	0		-1.08	2.86	-3.3	0.83	1.03	0		0.83	0.35	-2.22	2.7	-1.35	0		3.58	-0.08	-1.59	2.33	-0.63	0
-135	0.89	3.38	1.36	3.19	1.15	0		-0.65	-0.21	-6.13	-0.73	-3.19	0		0.27	3.54	-1.96	3.93	0.08	0		3.05	3.79	-1.26	0.87	1.79	0
-134.1	2.54	6.59	-1.12	4.24	0.59	0		2.97	1.78	-2.61	2.22	-0.56	0		1.03	2.97	-2.05	4.17	0.39	0		3.79	4.86	-0.69	1.35	1.2	0
-133.2	1.28	5.11	1.72	4.31	1.16	0		-0.31	0.13	-2.06	3.08	1.43	0		0.76	3.04	0.92	3.23	2.04	0		-1.61	0.97	-1.5	-0.2	-0.51	0
-132.3	1.34	5.19	0.39	3.01	-0.4	0		1.5	0.26	-3.91	2.81	-2.32	0		1.67	3.07	-3.91	4.13	-1.56	0		0.34	1.6	-2.66	-0.81	-2.52	0
-131.4	-1.13	8	-0.07	0.63	0.55	0		-1.8	1.07	-3.96	0.42	1.02	0		1.4	1.01	0.55	2.9	0.3	0		5.57	1.47	5.73	4.8	1.18	0
-130.5	-1.18	3.09	-2.77	-1.3	-0.64	0		2.92	6.08	-0.3	1.21	0.45	0		2.72	2.59	1.27	4.26	-1.92	0		0.64	1.6	-0.62	0.51	-1.74	0
-129.6	-0.49	7.88	2.17	1.48	-0.56	0		1.38	5.78	1.22	2.38	3.41	0		1.14	2.49	-1.41	1.79	2.65	0		-1.46	-2.37	-5.49	-1.45	-1.62	0
-128.7	0.46	5.58	1.58	4.53	-0.51	0		4.88	4.77	2.99	5.09	1.58	0		4.55	1.8	1	7.49	1.21	0		2.58	-1.12	3.08	1.66	0.33	0
-127.8	2.73	6.61	-0.18	1.8	0.95	0		3.11	5.79	-1.28	0.1	1.2	0		2.24	2.01	-1.01	4.93	2.19	0		-1.62	-1.07	-2.2	3.63	0.73	0
-126.9	1.67	6.02	0.84	4.96	-1.81	0		1.86	1.77	-0.57	2.53	-0.49	0		3.83	5.47	-1.92	3.16	1.25	0		-0.65	0.39	-3.68	-0.42	-0.18	0
-126	0.25	1.3	-2.03	0.61	-1.39	0		0.33	2.5	-0.87	3.83	1.22	0		-1.79	3.5	0.17	5.38	1.83	0		-1.75	-0.91	-3.64	1.21	0.54	0
-125.1	4.6	8.45	2.1	3.99	1.75	0		0.01	3.91	-3.51	-0.39	-0.49	0		-1.7	1.61	-1.35	3.76	1.02	0		-0.21	0.04	-0.05	-0.19	0.39	0
-124.2	1.76	5.02	-1.86	-0.4	-2.31	0		1.54	2.5	-2.33	1.41	-1.12	0		4.6	1.9	0.97	4.53	1.81	0		4.51	2.64	0.94	5.06	2.06	0
-123.3	1.72	6.79	2.97	4.35	-0.83	0		1.76	1.59	-2.15	2.05	-0.1	0		-1.66	2.91	-2.57	-0.29	-2.42	0		-0.57	0.71	-0.19	-0.9	-0.78	0
-122.4	0.87	5.64	0.82	-0.88	-2.24	0		1.75	4.38	0.14	3.25	3.47	0		1.01	0.21	-0.73	4.08	3.67	0		3.64	4.72	3.18	3.94	2.84	0
-121.5	1.67	3.7	0.31	2.13	-0.85	0		-1.71	-0.89	-2.3	0.32	-3.52	0		-3.83	-1.46	-0.28	-0.16	-2.11	0		-0.38	-2.86	0.38	-0.55	-1.17	0
-120.6	4.09	6.48	1.64	4.66	2.47	0		2.55	1.27	-1.13	2.76	2.78	0		-0.28	-2.62	-2.99	0.57	0.13	0		-1.34	-1.35	-4.28	-2.47	-0.14	0
-119.7	1.82	5.92	-0.11	0.9	1.27	0		4.59	6.36	3.77	5.65	2.68	0		3.6	3.72	2.58	8.02	3.76	0		1.56	1.24	0.4	2.34	1.71	0
-118.8	4.21	7.52	2.26	3.77	0.64	0		2.55	4.72	-2.28	4.92	0.39	0		2.47	3.75	0.01	4.74	0.31	0		2.36	1.72	-0.96	0.83	2.47	0
-117.9	0.34	4.16	2.54	2.55	-1.11	0		-0.26	1.85	0.12	2.55	-0.89	0		4.04	2.47	0.65	1.7	0.09	0		0.34	0.13	-0.4	-1.86	-1.46	0
-117	-0.46	3.53	-0.35	3.91	-1.01	0		-1	2.34	-1.45	2.42	-0.18	0		-1.25	0.77	-1.22	1.76	0.26	0		-2.96	-1.37	-3	-2.94	-2.72	0
-116.1	-0.8	5.63	-2.51	-0.33	-1.81	0		3.14	4.18	-0.43	2.53	1.41	0		1.69	1.56	-2.03	1.57	0.29	0		-0.18	1.78	-2.66	-0.78	1.66	0
-115.2	-1.45	4.44	-1.49	-1.19	-1.06	0		1.34	3.55	-0.63	1.92	-0.91	0		3.28	2.38	-2.63	2.86	0.05	0		-1.74	2.18	-2.01	-2.29	0.75	0
-114.3	3.85	6.4	4.05	4.28	1.17	0		4.24	4.79	4.97	1.13	2.01	0		0.56	-2.25	-0.05	1.05	-2	0		1.54	-0.57	-1.9	1.46	-0.97	0
-113.4	2.52	4.68	-0.38	2.47	-1	0		0.82	3.79	-1.95	0.7	2.07	0		1.96	4.01	-1.64	2.85	4.43	0		-1.05	0.71	-1.26	-0.84	0.09	0
-112.5	0.91	1.47	-3.81	0.34	-3.81	0		1.26	3.07	-0.51	3.42	2.91	0		-1.07	1.57	0.52	4.79	4.79	0		-0.81	-2.09	-0.66	-0.09	0.01	0
-111.6	-3.06	1.16	2.16	0.62	-5.85	0		-0.79	-0.72	-1.78	-1.61	-3.47	0		1.48	0.79	-1.21	2.73	0.47	0		0.93	1.35	-0.39	0.84	0.05	0
-110.7	-0.59	4.54	1.45	1.64	-1.4	0		-3.27	-1.27	-5.01	-0.49	-1.76	0		0.2	2.59	-3.09	2.04	0.19	0		1.04	1.73	-0.64	-0.1	1.1	0
-109.8	-1.07	2.81	0.26	2.35	-1.14	0		-1.34	3.36	-1.68	-0.15	1.02	0		1.16	5.26	-1.82	3.56	2.16	0		-0.59	-0.03	-2.6	-1.25	-2.77	0
-108.9	2.9	6.09	3.1	3.44	1.32	0		3.18	3.36	0.73	4.84	0.25	0		1.77	3.28	0.26	2.29	-0.39	0		-1.21	1.32	-1.79	-0.76	-1.12	0
-108	1.47	4.1	1.74	2	-0.33	0		2.34	6.51	-0.3	3.45	4.32	0		-1.82	2.25	-1.98	2.71	0.01	0		-2.04	0.01	-5.78	-0.15	-2.11	0
-107.1	0.99	4.46	0.84	0.57	-1.1	0		-1.02	-0.5	-1.69	-0.33	-1.88	0		2.21	-0.51	-4.51	0.49	-3.97	0		1.55	-1.93	-4.23	0.15	-4.34	0
-106.2	-0.43	4.01	0.67	-0.52	-2.09	0		-0.8	1.92	-4.05	-0.2	-1.3	0		-0.66	0.57	-1.46	0.99	-1.19	0		1.33	2.95	2.43	3.54	1.71	0
-105.3	1.84	6.46	0.75	3.15	0.28	0		3.67	5.53	0.09	2.53	1.7	0		1.49	1.78	-2.89	0.86	-1.29	0		-2.42	-3.15	-4.48	-5.28	-2.31	0
-104.4	-1.94	2.3	-1.73	-1.7	-4.37	0		0.76	0.64	-2.13	1.58	-1.72	0		1.34	2.24	-2.66	4.01	-3.04	0		0.82	2	-1.13	0.45	-2.17	0
-103.5	0.65	2.16	-1.06	0.9	-2.78	0		2.1	1.85	-0.8	0.8	0.08	0		4.91	3.99	2.58	6.07	3.81	0		2.19	3.66	1.04	3.14	3.09	0
-102.6	5	8.88	1.38	3.49	3.15	0		1.36	4.66	-2.65	2.01	0.98	0		1.61	1.65	-0.43	3.44	2.26	0		1.02	0.03	-0.29	2.26	0.68	0
-101.7	-2.34	-0.66	-1.21	-1.16	-3.1	0		-1.12	1.88	-4.71	-1.11	-4.5	0		1.85	1.27	0.32	1.26	-0.13	0		3.39	0.9	1.55	1.08	1.81	0
-100.8	-0.09	6.69	-0.16	2.33	0.49	0		0.74	7.41	0.04	3.79	3.1	0		-0.24	3.76	0.31	2.02	1.5	0		2.12	3.48	-0.65	-0.06	1.43	0
-99.9	-1.91	4.28	-2.71	-2.22	-2.29	0		3.69	4.23	0.16	1.79	2.43	0		0.88	-0.61	0.21	-0.94	-0.35	0		-1.15	-0.67	-4.28	-4.79	-2.09	0
-99	-1.1	3.98	-2.09	-1.47	-1.61	0		0.4	1.23	-3.64	1.16	0.44	0		-1.92	-2.57	-4.43	1	-1.16	0		3.33	1.53	-0.39	-0.72	-0.47	0
-98.1	1.03	3.99	6.18	4.86	1.39	0		1.35	3.67	4.21	6.22	3.63	0		0.75	1.27	-0.21	3.7	0.81	0		3.68	0.4	0.94	2.22	1.11	0
-97.2	-0.04	4.85	-1.11	1.7	-2.27	0		1.13	2.13	-5.39	1.19	0.02	0		0.15	-2.5	-3.65	0.18	-3.32	0		2.97	2.92	1.17	1.71	0.1	0
-96.3	1.24	4.88	2.27	1.91	2.64	0		3.38	3.99	2.91	5.36	6.09	0		1.9	2.81	0.57	2.99	0.54	0		-1.55	-0.17	-2.8	-2.35	-2.41	0
-95.4	0.41	5.27	-1.51	3.46	0.19	0		3.86	2.79	-0.38	-0.05	0.61	0		2.55	1.52	0.86	1.71	1.9	0		-2.31	-0.28	-0.69	-0.66	-0.43	0
-94.5	1.06	6.38	2.65	4.5	2.94	0		0.24	1.33	-0.25	0.6	1.37	0		0.9	1.22	-2	2.57	-0.43	0		0.52	-0.27	-0.55	-0.35	-2.09	0
-93.6	-0.49	3.19	0.37	0.98	-0.18	0		-0.45	2.23	-2.64	0.43	-2.12	0		2.32	-1.29	-1.53	0.36	-0.99	0		1.93	0.26	-0.66	1.69	-0.49	0
-92.7	0.81	6.94	1.96	3.2	0.15	0		-0.14	2.74	-1.05	2.75	-1.13	0		0.25	3.39	0.68	5.02	2.18	0		2.21	0.74	0.65	2.7	2.21	0
-91.8	5.51	9.08	2.38	4.4	3.74	0		3.39	4.45	1.67	5.12	2.75	0		-1.98	-1.31	-4.1	0.6	-2.97	0		-2.33	-1.39	-3.22	0.49	-1.64	0
-90.9	-0.49	5.04	-0.48	2.22	-4.36	0		3.22	2.54	-0.03	0.57	-4.16	0		4.04	2.78	0.71	4.01	-0.08	0		1.69	2.3	-0.33	2.05	2.98	0
-90	2.64	5.94	1.36	4.31	0.24	0		-2.04	3.9	0.73	4.87	-0.84	0		0.39	3.44	1.41	4.51	0.57	0		1.49	0.32	-2.4	-1.04	-1.61	0
-89.1	-0.4	3.32	-0.63	1.26	-1.5	0		1.87	1.6	0.58	1.6	-1.65	0		2.34	4.07	2.18	3.77	3.44	0		2.17	4.24	2.69	2.51	4.28	0
-88.2	0.34	3.18	2.49	2.83	-0.95	0		1.27	1.64	0.23	1.13	-1.65	0		1.3	0.79	-0.07	1.73	-1.52	0		-3.25	0.64	-1.22	-1.27	-3.47	0
-87.3	2.75	5.88	3.06	2.77	0.04	0		3.09	3	-0.95	0.07	-0.2	0		1.73	0.39	-1.71	1.69	0.14	0		2.81	-0.17	0.03	2.77	2.22	0
-86.4	-1.35	2.24	-1	-3.72	-1.31	0		-0.99	0.39	-3.55	-1.14	-0.41	0		-1.39	-0.81	-2.68	-0.28	0.75	0		-2.37	-0.3	-3.06	-2.73	-1.41	0
-85.5	-1.55	1.87	-2.57	0.03	0.44	0		0.69	5.05	-2.46	2.98	0.74	0		0.83	1.63	-2.68	-0.13	0.64	0		-1.81	-0.76	-1.54	-2.81	-1.39	0
-84.6	-3.19	3.47	-1.75	0.23	-2.27	0		0.61	3.1	-1.48	-1.26	-0.99	0		1.7	2.47	-0.06	2.59	1.21	0		0.79	1.49	0.58	1.87	2.96	0
-83.7	-0.36	3.34	3.1	1.44	-1.82	0		3	3.15	1.95	3.91	0.47	0		0.45	0.15	-2.31	0.62	1.26	0		-1.08	0.24	-1.21	0.32	1.61	0
-82.8	-1.87	0.83	-2.94	-1.01	0.82	0		2.04	-0.96	-1.52	0.7	1.4	0		1.42	1.34	-1.54	3.63	0.25	0		3.38	1.5	-1.06	1.16	1.19	0
-81.9	-3.05	-0.47	-4.61	0.78	-2.44	0		-0.92	0.96	-3.17	3.14	0.44	0		-3.04	0.78	-4.04	0.73	-1.63	0		-1.43	1.97	-1.1	-0.24	1.66	0
-81	3.02	3.59	0.52	4.09	0.39	0		1.74	0.22	-1.96	0.58	-2.08	0		-0.04	-0.28	0.04	-0.37	-2.3	0		-0.86	-1.54	2.8	-1.19	-1.29	0
-80.1	1.37	4.94	1.62	2.56	1.42	0		5.68	7.41	1.47	5.54	3.63	0		1.35	1.14	0.2	3.56	1.95	0		-1.54	0.73	1.73	2.31	0.45	0
-79.2	0.18	2.67	-0.58	-1.46	-0.19	0		3.44	2.79	-0.85	1.46	2.07	0		2.27	2.5	2.1	4.41	3.5	0		1.01	1.6	-2.47	0.56	0.57	0
-78.3	-0.96	3.22	-1.33	-4.1	-2.3	0		1.54	3.5	-0.17	-1.17	1.84	0		0.5	-0.21	-2.49	0.22	1.88	0		0.28	-3	-4.51	-3.69	1.77	0
-77.4	-2.6	-0.75	-2.83	-2.9	-1.9	0		0.52	-0.87	-2.05	-0.21	-1.54	0		2.14	2.58	0.38	4.61	-0.02	0		0.8	2.4	1.57	2.26	1.17	0
-76.5	-3.11	0.14	-4.95	-1.35	-2.21	0		1.27	0.55	-1.53	-0.45	-0.38	0		4.09	3.13	0.78	5.87	2.92	0		4.84	4.09	-0.26	5.95	4.16	0
-75.6	1.46	5.32	2.49	3.72	1.77	0		-0.3	1.58	-0.81	1.2	0.63	0		0.71	0.04	-0.48	1.82	1.04	0		-0.18	-1.52	-1.96	-2	0.43	0
-74.7	-2.87	-1.01	-2.96	-2.87	-2.74	0		0.13	2.11	0.79	1.56	-0.58	0		-2.07	-0.02	-0.34	1.85	0.17	0		-3.38	-1.02	-3.63	-2.76	-2.88	0
-73.8	0.49	6.05	-0.05	1.27	0.31	0		-0.66	-0.09	-3.12	0.57	-1.36	0		1.2	3.42	1.49	5.6	1.79	0		1.74	3.69	3.42	2.9	3.94	0
-72.9	0.02	6.27	1.89	3.61	2.19	0		-0.69	2.29	-1.25	1.09	-0.34	0		0.76	0.53	-1.38	1.7	-1.04	0		2.37	0.78	0.66	1.09	0.55	0
-72	0.19	6.05	1.18	1.92	0.76	0		1.37	2.1	-1.02	1.29	1.06	0		0.75	0.51	-0.11	0.64	-0.43	0		-2.47	-3.21	-1.29	-3.78	-1.5	0
-71.1	-0.77	2.84	-0.76	-1.09	-2.41	0		-0.33	3.81	-0.62	-2.82	0.82	0		3.46	1.27	-0.45	3.56	2.75	0		2.36	-1.03	0.19	0.91	-0.79	0
-70.2	4.07	5.89	2.54	2.19	1.06	0		0.44	3.4	-0.55	3.38	-0.3	0		-1.05	-0.76	-2.63	2.29	-2.29	0		2	2.05	-3.08	2.64	0.1	0
-69.3	-1.86	0.19	-3.93	0.84	-2	0		-0.92	-1.59	-4.12	1.11	-2.77	0		-0.58	-0.09	-0.96	2.41	-1.19	0		2.34	-0.85	-0.63	0.79	0.79	0
-68.4	3.39	3.84	2.95	2.52	-0.77	0		5.15	4.48	4.58	5.67	3.02	0		2.28	0.18	-0.55	3.49	-0.07	0		2.17	-1.26	-0.2	-0.42	2.19	0
-67.5	-1.14	-0.64	0.57	-1.38	-1.31	0		1.67	-0.34	-0.43	0.99	-0.74	0		3.23	3.5	1.61	6.12	4.22	0		0.57	0.81	0.62	2.73	-0.79	0
-66.6	0.01	2.76	0.54	1.4	0.37	0		1.79	5.47	2.22	3.05	1.47	0		1.3	4	2.37	2.61	1.04	0		-3.55	-2.16	-2.87	-3.33	-3.03	0
-65.7	-1.14	2.75	-0.1	1.6	-0.38	0		-1	-2.28	-5.05	-0.11	-3.23	0		-0.29	-1.26	-3.64	-0.19	-0.55	0		0.78	1.62	2.56	1.54	0.54	0
-64.8	1.62	3.82	0.26	1.17	0.36	0		3.58	2.33	0.28	1.97	-0.48	0		-1.12	-0.01	-4.12	-1.28	-3.99	0		0.82	0.93	0.18	1.88	-1.09	0
-63.9	1.14	2.97	-0.37	-1.45	-0.75	0		3.91	2.91	1.33	2.27	2.98	0		2.65	0.58	-0.24	3	3.45	0		0.38	-2.43	-2.52	-1.99	0.32	0
-63	2.68	3.03	2.4	2.99	3.83	0		1.35	0.91	-2.62	1.86	-1.39	0		-0.18	-2.57	-5.69	-0.73	-2.01	0		-1.75	-2.17	-1.82	0.2	1.14	0
-62.1	-0.92	3.54	1.56	-1.4	-2.87	0		-0.54	0	-2.5	-0.82	-3.01	0		-0.29	0.6	-2.71	1.16	1.09	0		-1.69	1.14	0.14	1.26	-0.5	0
-61.2	-1.11	-0.1	-2.82	-3.92	-1.3	0		-1.32	1.36	-2.66	-0.73	-0.55	0		1.37	4.42	0.66	4.63	1.79	0		-0.29	-0.9	-2.74	-1.46	0.41	0
-60.3	0.68	0.99	-1.43	0.68	1.68	0		-1.38	-1.4	-1.79	-1.41	-1.85	0		-3.01	1.07	-1.87	-1.04	-4.5	0		-2.28	0.58	-2.25	-1.23	-3.52	0
-59.4	1.03	3.46	-0.26	0.28	-0.51	0		0.51	2.33	4.06	3.38	-0.16	0		1.85	0.66	2.92	2.39	1.62	0		-1.18	-2.19	-0.92	-1	0.44	0
-58.5	0.4	2.02	0.16	0.24	-5.17	0		1.27	0.48	3.06	2.04	-1.53	0		-0.74	-0.42	1.98	0.94	0.33	0		0.48	0.95	2.75	-0.41	0.48	0
-57.6	1.06	3.27	1.08	4.55	0.04	0		1.69	2.94	-1.58	0.52	-1.22	0		-0.93	0.58	-2.56	2.7	-2.08	0		-1.81	-0.91	-1.41	-0.73	-1.71	0
-56.7	4.94	5.6	3.56	3.36	3.84	0		4.6	4.45	0.52	4.96	4.3	0		1.24	0.49	-1.79	1.89	0.64	0		-3.2	-4.72	-4.42	-2.98	-1.64	0
-55.8	-0.77	0.76	0.75	0.59	-1.05	0		1.85	1.98	0.98	-0.01	0.52	0		3.25	1.79	1.26	3.57	1.71	0		2.5	1.34	0.98	3.96	2.06	0
-54.9	0.36	1.24	-0.47	0.78	-2.59	0		0.26	3.12	-0.54	1.69	-2.85	0		1.87	3.7	1.47	2.17	2	0		1.97	1.42	-0.61	1.47	1.57	0
-54	-1.7	5.07	0.04	-0.22	-0.52	0		-1.25	3.13	-3.3	0.82	-1.86	0		-3.48	-0.4	-3.16	0.33	-2.14	0		-1.62	-0.59	-2.15	-2.78	-3.14	0
-53.1	4.74	3.96	2.63	4.42	0.31	0		3.82	0.94	0.07	1.38	-2.46	0		1.13	0.94	-1.19	1.04	-2.2	0		0.5	-0.73	-0.74	-1.1	-0.7	0
-52.2	0.05	3.18	0.95	2.92	-2.24	0		0.06	0.31	-2.77	2.03	2.26	0		0.92	0.96	-0.75	2.59	4.27	0		1.11	2.73	-0.01	-1.2	-0.68	0
-51.3	1.48	4.78	3.54	1.91	0.7	0		3.91	4.78	4.42	0.72	2.78	0		1.83	2.33	0.71	0.46	2.26	0		1.42	-1.07	-1.05	-0.41	1.25	0
-50.4	3.34	2.89	1.69	3.49	-0.6	0		2.68	2.91	2.59	3.62	1.34	0		1.75	3.28	2.55	5.58	3.98	0		3.86	1.02	2.02	4.49	3.51	0
-49.5	-1.05	0.37	-0.31	-1.01	-3.88	0		-1.61	1.19	0.76	-0.13	-2.95	0		-1.49	0.07	-2.03	-1.29	-2.22	0		-1.84	-2.49	0.15	-0.85	-0.83	0
-48.6	-0.99	2.79	-0.29	1.6	-2.06	0		2.13	3.79	-0.74	1.61	-0.59	0		1.9	2	0.12	3.2	0.57	0		-0.14	1.42	0.45	1.47	0.45	0
-47.7	-3.57	1.47	-2.13	-0.14	-2.9	0		-3.03	1.44	-0.82	-2.29	-2.35	0		-0.03	0.2	-1.36	-0.62	-1.78	0		-0.64	-3.22	-0.29	0.23	-3.71	0
-46.8	0.2	3.21	0.69	0.84	-1.08	0		0.1	0.58	-0.4	-0.85	0.77	0		0.05	1.36	-1.25	0.79	1.38	0		-0.99	-0.78	-2.93	-1.18	0.07	0
-45.9	0.95	3.93	0.83	0.77	-0.63	0		3.15	3.09	0.57	1.07	1.17	0		-1.16	-1.95	-3.19	0.67	-3.13	0		0.82	-0.98	-0.27	0.48	-1.61	0
-45	-0.49	-2.04	0.2	-2.73	-2.9	0		-3.01	-0.15	-0.5	0.12	-1.63	0		-3.15	0.24	-2.86	1.46	-0.94	0		-0.1	1.2	1.85	3.04	0.63	0
-44.1	1.64	5.81	2.27	1.46	-2.55	0		2.11	3.92	0.85	-0.45	-3.72	0		-0.58	2.08	-1.43	0.53	-2.7	0		-0.49	-0.44	1.51	-0.05	-1.09	0
-43.2	1.53	1.84	0.66	3.17	0.51	0		0.75	0.32	-1.11	-2.07	-0.98	0		-3.08	-3.71	-2.89	-2.98	-3.11	0		0.92	0.74	1.63	-0.17	2.99	0
-42.3	0	1.1	-1.36	1.86	-1.75	0		-0.01	1.27	-0.25	0.72	-0.47	0		0.25	1.78	0.63	1.64	1.23	0		1.72	-1.18	1.15	-1.34	-0.38	0
-41.4	1.44	2.91	1.34	0.65	1.71	0		-0.37	-1.69	-2.4	0.89	-1.61	0		0.11	-1.68	-1.75	1.51	0.46	0		2.6	0.65	-1.1	-2.26	0.24	0
-40.5	0.84	3.58	1.3	1.59	-0.33	0		0.64	1.78	2.37	0.99	1.63	0		1.46	1.6	-1.07	3.31	3.34	0		0.06	-2.3	-2.28	-1.63	-0.39	0
-39.6	-3.07	1.92	4.09	-1.66	0.22	0		-1.3	-3.26	-4.04	-4.04	-1.08	0		1.46	0.76	0.18	1.06	1.72	0		-1.07	0.28	-0.01	-1.09	1.48	0
-38.7	3.9	5.06	6.17	4.65	0.82	0		3.61	4.62	3.77	4.77	3.09	0		1.21	2.73	1.44	4.1	2.19	0		0.88	0.38	-1.73	2.24	-1.1	0
-37.8	1.36	1.63	2.78	0.34	-0.81	0		2.48	0.9	-0.7	-0.53	-2.25	0		3.29	0.62	-1.48	0.71	0.74	0		-3	-3.81	-1.64	-1.18	-3.08	0
-36.9	0.91	-0.55	-0.75	-0.36	-1.79	0		1.13	0.47	0.4	2.8	0.64	0		-0.57	1.61	0.06	2.06	-0.36	0		-1.78	-1.52	-2.72	-2.09	-4.67	0
-36	0.79	1.01	0.14	-0.53	1.13	0		0.46	0.71	0.32	-1.28	0.51	0		0.51	2.21	-0.09	2.31	1.07	0		0.64	-0.3	-1.35	1.21	0.9	0
-35.1	-3.36	-0.09	-1.67	0.71	-1.25	0		1.34	3.24	1.66	3.47	0.47	0		-1.45	0.09	0.47	0.59	-0.43	0		-3.4	-0.62	-2.25	-1.96	1.02	0
-34.2	-5.08	-2.2	-2.38	-3.38	-4.18	0		-2.04	-1.39	-5.19	-1.91	-4.66	0		1.75	1.32	-1.07	-0.57	-0.04	0		1.26	2.37	2.59	1.24	1.17	0
-33.3	0.74	3.35	3.09	-0.83	0.06	0		0.25	0.57	-0.58	-3.21	-2.04	0		0.68	-1.48	1.36	0.83	-0.69	0		-0.41	-1.6	2.46	1.51	1.12	0
-32.4	-3.02	-0.37	-3.19	-2.82	-0.91	0		0.71	-0.08	-2.24	0.18	-1.67	0		0.75	-2.02	0.09	1.53	-0.18	0		-2.1	-2.11	-1.95	-2.18	-2.56	0
-31.5	0.92	3.72	4.85	1.45	-1.38	0		1.47	1.66	0.13	1.59	-2.54	0		0.16	-1.33	-0.68	0.65	-1.37	0		1.7	1.92	0.68	-0.42	-0.86	0
-30.6	-1.64	-0.22	-0.38	1.53	0.67	0		-0.75	1.51	-0.47	0.57	0.5	0		3.06	3.15	1.34	3	3.12	0		1.36	1.25	0.23	-0.65	2.38	0
-29.7	1	2.01	0.54	-0.28	-1.02	0		1.39	0.71	0.33	1.15	0.73	0		0.01	-1.29	-1.11	1.24	-0.18	0		2.54	-0.54	-1.67	1.78	0.84	0
-28.8	-0.01	2.76	0.23	-0.28	0.31	0		0.82	1.36	-3.12	0.45	0	0		-1.08	0.15	-1.56	2.15	-0.59	0		1.29	3.2	1.76	2.78	2.34	0
-27.9	1.76	2.16	0.92	0.45	-1.86	0		-1.5	-2.14	-3.68	-4.09	-3.5	0		-0.05	-0.09	-1.82	-0.55	-1.04	0		0.45	-1.45	-0.66	0.24	0.64	0
-27	-0.16	-0.2	0.82	0.64	0.16	0		-3.76	-3.04	-4.5	-3.35	-2.28	0		-1.17	1.52	-3.11	-0.09	-1.93	0		-0.31	-1.97	-2.93	-0.59	-2.71	0
-26.1	-1.4	0.92	0.38	0.46	-2.97	0		0.41	5.19	1.62	-0.7	0.89	0		3.93	5.28	2.7	0.26	2.04	0		3.23	1.96	1.6	1.4	1.57	0
-25.2	0.15	-1.53	-0.27	0.31	-0.57	0		2.15	-0.56	-1.05	-0.21	0.64	0		7.2	2.25	1.99	1.97	2.7	0		6.94	4.53	4.67	1.95	4.67	0
-24.3	-3.13	-2.2	-2.72	-0.86	-4.42	0		-0.3	-1.3	-1.17	-0.09	-1.14	0		-0.23	-1.11	0.04	0.44	-3.42	0		2.01	-0.47	0.55	0.34	0.63	0
-23.4	-0.49	3.06	1.94	2.5	-0.45	0		-3.27	-0.99	-2.11	-0.07	0.3	0		1.11	-0.19	-0.43	0.32	1.21	0		2.17	1.37	1.04	1.02	1.48	0
-22.5	1.72	1.6	-1.8	2.72	-0.92	0		1.65	1.76	1.67	2.4	-0.42	0		1.95	1.9	0.81	1.53	1.61	0		1.09	2.7	0.07	1.1	3.05	0
-21.6	-1.76	-0.97	0.5	-0.88	-3.28	0		-3.63	-3.97	-4.3	-3.4	-5.41	0		-0.62	-0.92	-2.02	0.61	-2.94	0		0.08	-1.32	-0.72	0.72	0.73	0
-20.7	-0.89	-2.62	1.45	0.18	-3.07	0		1.31	-2.48	-0.42	1.77	-1.88	0		-1.55	-4	-1.43	1.4	-2.3	0		-1.51	-0.41	-0.55	1.36	1.25	0
-19.8	0.31	3.02	2.13	0.73	2.53	0		4.19	4.46	4.81	3.84	3.25	0		-2.46	2.24	-1.56	1.51	-0.18	0		-1.25	-1.01	-0.02	1.17	1.91	0
-18.9	-0.69	0.25	-0.34	0.49	0.66	0		0.44	2.05	0.39	0.71	2.29	0		0.38	0.7	-1.74	1.23	0.76	0		-2.29	-2.68	-4.89	-1.05	-3.3	0
-18	-5.01	-3.8	-5.23	-4.36	-6.07	0		-2.62	-2.34	-3.86	-1.43	0.42	0		0.82	0	-0.25	0.89	-0.65	0		3.29	1.48	1.94	2.77	-0.08	0
-17.1	0.81	-2.77	-1.37	-0.82	-0.71	0		1.36	-2.44	0.44	0.21	-1.61	0		2.61	1.51	1.66	2.92	0.92	0		-1.58	-4.28	0.64	-0.16	0.91	0
-16.2	0.41	2.16	0.54	2.18	-0.55	0		1.65	0.32	0.37	0.89	-1.89	0		1.07	-0.72	-0.62	-1.54	-1.9	0		1.09	-1.96	-0.09	-1	0.39	0
-15.3	-1	-0.97	0.44	-0.78	-0.51	0		1.83	1.52	1.91	-0.49	0.72	0		-0.43	1.02	1.28	0.55	0.59	0		-0.53	3.33	-1.3	1.13	-0.8	0
-14.4	-2.84	-4.49	-3.04	-6.18	-4.03	0		-2.17	-3.15	-2.82	-2.83	-2.14	0		-1.1	-1.99	1.03	1.27	-1.97	0		-2.2	-1.98	1.36	1.36	-1.86	0
-13.5	2.41	2.66	1.69	2.55	2	0		0.43	-0.13	-2.36	3.86	-0.23	0		1.1	-0.68	-2.02	2.23	-0.84	0		0.71	1.43	0.59	1.42	0.33	0
-12.6	2.81	1.26	2.53	3.36	1.43	0		0.29	-2.58	0.81	-0.06	-0.22	0		-0.25	-3.49	-1.3	-0.46	1.19	0		-0.29	-3.47	-2.99	-1.71	0.35	0
-11.7	1.38	0.47	1.14	2.07	1.05	0		-3.37	-1.76	-4.4	-2.48	-3.06	0		-0.19	1.13	-2.5	1.01	-1.63	0		-1.63	-1.28	-2.78	-2.09	1.4	0
-10.8	0.65	-1.09	-3.16	0.32	-2.98	0		0.53	-0.87	-2.2	-1.9	-1.58	0		3.84	3.5	1.99	3.64	3.03	0		-0.46	-1.85	0.01	-0.06	0.5	0
-9.9	0.92	0.13	1.17	1.73	2.7	0		1.42	1.59	2.28	2.1	5.89	0		1.19	3.26	0.31	2.1	3.21	0		-1.28	-1.82	-2.18	0.14	0.2	0
-9	0.85	4.32	-0.04	3.19	1.46	0		2.39	0.75	-1.46	-0.21	0.16	0		3.87	1.9	3.51	4.28	-0.87	0		0.56	1.13	1.73	1.81	-1.81	0
-8.1	-1.27	-1.57	0.62	-0.89	0.97	0		-0.95	-1.32	-1.05	-0.69	0.67	0		0.18	-0.63	-1.29	-0.83	1.53	0		2.49	0.85	2.64	1.26	0.78	0
-7.2	-2.75	-0.97	-0.06	0.74	-2.93	0		-0.17	-1.62	1.63	-1.15	-0.14	0		-0.56	-1.31	1.08	-0.64	3.38	0		1.06	-1.55	-1.05	-0.53	1.66	0
-6.3	2.71	1.7	1.39	3.1	0.48	0		0.29	-0.83	-0.97	-0.22	-0.63	0		0.55	-1.24	-0.1	-0.54	-1.14	0		0.26	-0.36	2.31	-0.67	0.85	0
-5.4	-1.95	-1.49	-1.54	-2.7	-3.23	0		-0.33	2.58	0.53	0.44	-1.38	0		0.45	-0.55	-0.64	-1.78	-1.07	0		-2.39	-2.53	-3.91	-2.71	-2.67	0
-4.5	-0.53	1.09	0.25	-3.22	-1.68	0		0.58	2.51	1.19	1	3.43	0		0.8	2.68	1.62	3.46	3.49	0		-0.92	1.22	-3.77	1.15	-0.66	0
-3.6	3.09	1.56	0.69	1.89	0.65	0		0.96	-0.51	-0.3	0.26	0.79	0		0.4	0.05	3.32	-0.07	-2.54	0		-0.39	1.28	1.28	-0.38	-1.22	0
-2.7	0.67	-2.1	-0.35	0.93	0.01	0		0.45	-3.77	-2.65	0.9	-2	0		1.22	-1.74	-2.24	1.96	-3.78	0		0.03	-2.51	1.24	2.98	-1.13	0
-1.8	2.9	1.18	1.35	2.34	5.43	0		2.91	2.08	3.41	1.03	1.85	0		0.11	0.89	1.16	-0.94	0.24	0		1.64	0.79	0.38	-0.46	1.37	0
-0.9	1.37	1.15	2.45	0.39	0.92	0		0.32	-0.57	-1.11	0.2	1.26	0		-3.19	0.77	-0.8	-0.76	2.69	0		0.18	-0.69	-0.25	-0.42	-0.07	0
0	0.42	2.37	1.61	0.28	-0.26	0		-0.52	0.74	-1.73	0.36	0.99	0		-2.08	-2.78	-3.22	-5.96	-3.24	0		0.47	-2.02	1.5	-1.59	1.57	0
0.9	2.25	0.56	0.91	-0.29	-0.65	0		-0.38	-1.77	-2.6	-2.43	-3.33	0		0.71	3.48	0.99	1.48	3.02	0		0.22	-1.1	0.28	-1.89	-1.58	0
1.8	-0.9	-2.48	-0.21	-2.47	-0.45	0		1.12	0.64	1.07	1.03	1.52	0		3.99	2.3	3.87	1.63	4.44	0		2.73	3.19	0.72	3.91	2.84	0
2.7	0.91	-2.1	2.23	-0.1	0.38	0		1.55	1.45	1.57	-0.63	2.24	0		1.05	3.06	-0.6	0.5	1.71	0		0.59	2.28	1.09	1.09	0.86	0
3.6	1.85	1.22	1.59	1.39	-2.36	0		1.54	4.81	1.88	0.45	2.13	0		-0.92	0.39	-1.98	-0.63	0.37	0		-0.72	-1.17	-2.73	-0.4	-0.35	0
4.5	-1.91	-4.33	-2.21	-3.47	-0.31	0		4.28	1.02	0.17	-0.57	1.77	0		1.18	1.83	0.13	0.66	1.85	0		-0.47	-1.49	1.74	1.53	2.66	0
5.4	-1.36	-1.81	-0.92	-1.45	-0.81	0		-0.7	-3.43	-1.82	-2.83	-1.96	0		-1.54	-2.8	-2.73	-1.53	-1.7	0		1.49	-1.1	-1.23	0.64	-0.1	0
6.3	2.42	0.39	0.93	2.5	1.86	0		1.8	-0.21	0.04	2.13	0.44	0		2.06	1.61	-0.65	2.13	4.67	0		-2.04	-1.49	-1.16	-2.45	0.41	0
7.2	-0.68	-0.25	-0.12	1.67	-2.61	0		0.95	0.44	-0.38	0.75	1.36	0		1.4	1.31	0.41	-0.33	1.3	0		0.18	0.4	-0.95	-1.39	-0.08	0
8.1	2.99	1.73	2.91	1.49	3.16	0		4.08	1.9	1.36	2.1	2.55	0		0.65	3.5	0.73	1.84	-0.36	0		-2.16	-0.18	-1.51	-1.88	-1.93	0
9	-1.04	-1.15	-3.3	-0.32	0.65	0		-0.57	0.13	-1.79	0.37	0.42	0		-1.83	-3.09	-4.17	-2.02	-1.6	0		1.57	0.56	-0.37	2.1	0.93	0
9.9	-2.79	-0.92	-3.58	0.53	-3.08	0		0.81	0.57	-5.33	2.19	-1.19	0		-2.26	2.26	-2.2	1.63	-2.57	0		-1.8	3.71	1.45	4.57	-0.62	0
10.8	-2.13	-3.91	-1.39	-0.43	-5.41	0		-1.78	-3.99	-5.18	-1.82	-4.88	0		2.81	-0.18	1.03	1.24	-2.87	0		-1.91	-1.92	-1.48	0.58	-6.58	0
11.7	-5.38	-7.11	-2.32	-0.73	-5.19	0		-4.22	-4.7	-1.13	-0.79	-1.72	0		-1.03	0.12	-0.99	2.3	-2.12	0		-1.66	0.36	-0.28	2.3	-1.2	0
12.6	0.3	-4	2.48	0.28	-2.75	0		-0.96	-3.08	0.34	0.31	-1.07	0		-1.39	-4.49	-1.8	-2.67	-3.19	0		-4.84	-8.1	-0.59	-0.7	-3.85	0
13.5	0.89	-5.96	4.3	2.05	0.39	0		1.56	-1.85	0.44	2.14	1.88	0		2.57	1.29	-0.85	2.6	1.4	0		-4.66	-3.86	-3.8	-4.72	-2.72	0
14.4	-0.19	-4.97	0.07	-1.46	-1.7	0		2.87	-3.25	0.92	-1.69	1.38	0		2.17	0.13	-0.64	-2.04	-2.24	0		-3.47	-4.14	-2.84	-0.23	-3.45	0
15.3	0.67	-9.63	-0.35	-0.1	-3.08	0		0.36	-4.31	-1.12	0.98	1.56	0		2.24	1.94	0.92	1.87	-1.62	0		-4.19	-1.64	-2.02	-0.49	-6	0
16.2	-0.65	-11.27	0.72	0.23	-5.65	0		-0.97	-6.51	-1.65	0.87	-4.11	0		3.14	0.17	1.25	1.43	-1.19	0		-3.52	-3.86	-1.68	-0.14	-2.8	0
17.1	-1.05	-7.37	-0.48	-0.1	-2.6	0		-1.2	-5.09	-5.3	0.33	-3.03	0		1.98	0.57	-3.07	1.89	-1.83	0		-1.69	-1.8	-1.24	0.17	-2.69	0
18	1.85	-4.53	2.39	5.49	-1.33	0		2.03	-7.04	1.54	-1.62	-3.09	0		1.93	-1.09	-0.64	1.53	0.57	0		-2.64	-3.66	0.06	1.55	-2.28	0
18.9	0.36	-5.45	2.14	2.57	-2.54	0		1.28	-4.13	-1.8	-2.13	-1.93	0		4.95	0.69	-1.11	0.29	-0.58	0		-4.46	-5.01	-2.12	1.43	-4.09	0
19.8	-0.58	-7.45	0.41	1.03	-1.58	0		1.02	-5.37	-1.57	-2.41	-0.48	0		6.31	-0.65	-0.46	1.44	1.05	0		-4.24	-5.06	-1.51	3.24	-0.88	0
20.7	0.83	-4.64	1.49	4.05	0.6	0		-1.66	-3.84	-1.82	-2.68	0.65	0		2.26	-0.55	-2.85	0.79	-1.65	0		-3.87	-4.15	0.27	0.52	-4.08	0
21.6	-2.05	-8.3	-2.01	-0.62	-4.63	0		-2.44	-6.72	-0.35	0.45	-4.35	0		6.33	1.88	1.92	2.96	-1.42	0		-3.22	-5.04	-2.8	-0.89	-4.12	0
22.5	1.25	-5.86	2.64	4.15	-1.18	0		4.88	-2.83	1.3	5.26	3.39	0		7.53	1.11	0.06	3.97	1.62	0		-3.49	-3.24	-0.6	-1.4	-1.73	0
23.4	1.46	-7.51	1.59	1.14	-2.24	0		3.08	-4.97	0.49	-0.7	0.13	0		6.51	0.73	2.66	3	0.91	0		-2.55	-4.53	0.31	-0.14	-0.02	0
24.3	-2.86	-8.59	0.54	-1.01	-3.7	0		1.92	-6.5	-1.88	-1.24	-1.85	0		5.27	3.13	0.39	0.58	1.17	0		-7.17	-6.08	-3.65	-0.87	-2.5	0
25.2	0.06	-7.65	-0.03	4.54	-1.46	0		7.38	-1.56	2.69	6.71	2.22	0		7.87	-0.09	2.19	0.5	-1.22	0		-6.04	-5.93	-3.8	-3.08	-4	0
26.1	-2.03	-7.11	-3.17	-3.46	-6.1	0		-1.63	-5.44	-5.48	-0.14	-4.42	0		5.77	0.65	-2.54	0.98	-3.01	0		-4.44	-4.6	-3.72	-2.42	-5.85	0
27	-3.99	-8.51	-2.22	-2.13	-4.29	0		-1.53	-7.74	-2.36	-3.45	-1.16	0		5.23	-0.09	0.88	-0.24	-1.57	0		-4.33	-5.85	-3	-1.34	-3.38	0
27.9	-1.46	-8.28	0.49	0.98	-1.56	0		-0.75	-8.98	-5.12	-2.82	0.07	0		4.8	-3.66	-1.74	-2.57	-0.82	0		-4.06	-7.49	-0.44	-3.78	-1.83	0
28.8	-0.22	-9.21	0.02	-0.11	-3.73	0		2.04	-6.91	-1.62	-0.24	-5.69	0		6.09	3.17	-0.1	2.38	-3.08	0		-4.7	-6.77	-1.75	0.03	-3.52	0
29.7	-3.06	-10.4	-3.11	-0.67	-3.2	0		1.72	-4.54	-3.01	1.73	2.77	0		7	-0.1	-0.97	3.98	0.24	0		-2.96	-5.78	-1.42	0.06	-4.24	0
30.6	-0.23	-8.71	-0.26	-0.65	-1.96	0		2.94	-5.75	-0.22	3.37	0.54	0		7.87	2.96	1.8	4.43	0.33	0		-5.91	-4.18	-2.83	1.33	-2.27	0
31.5	-0.06	-7.02	-0.24	0.93	-1.96	0		2.28	-4.61	-1.49	-0.92	-0.52	0		7.23	0.2	-1.88	-1.08	-0.64	0		-2.98	-6.17	-2.17	0.2	-3.21	0
32.4	-2.86	-12.1	-3.58	-1.08	-2.77	0		0.97	-4.36	-1.97	3.54	2.29	0		6.94	0.04	2.27	3.65	-1.19	0		-3.39	-4.89	0.33	2.17	-1.49	0
33.3	-2.52	-10.37	-1.25	-0.4	-4.49	0		1.78	-4.8	-1.88	0.49	-1.33	0		9.53	2.33	0.08	2.12	0.37	0		0.18	-4.02	-0.66	2.31	-2.99	0
34.2	-1.78	-10.53	0.45	1.43	-5.25	0		1.63	-6.76	-3.41	3.05	-2.17	0		5.69	1.37	-0.73	-0.72	-2.91	0		-5.89	-8.61	-5.45	-5.17	-7.41	0
35.1	0.81	-8.19	-0.04	2.61	-1.55	0		0.35	-5.25	-2.47	0.6	-1.22	0		5.44	1.97	2.01	0.61	-0.67	0		-6.57	-4.03	-1.29	-0.64	-3.68	0
36	3.27	-6.54	0.88	1.34	0.06	0		4.92	-3.51	-2.37	1.77	4.06	0		9.34	3.45	0	1.79	1.65	0		-5.23	-4.82	-2.11	-0.76	-2.96	0
36.9	0.85	-10.41	-2.14	4.22	-2.73	0		0.8	-8.08	-3.48	1.88	-1.4	0		5.77	2.28	-0.55	2.74	0.14	0		-5.77	-6.07	-2	-1.17	-3.94	0
37.8	2.63	-9.28	0.31	0.81	0.44	0		3.96	-5.14	-0.83	1.01	1.95	0		10.49	4.11	1.2	2.64	1.54	0		-4.09	-4.79	-5.3	-2.03	-2.99	0
38.7	1.15	-5.32	3.07	3.29	-0.87	0		-0.93	-6.28	-5.07	2.23	-1	0		2.49	0.15	-4.81	-0.35	-3.35	0		-4.08	-5.06	-2.61	0.99	-2.39	0
39.6	0.9	-6.75	1.05	5.6	-0.37	0		0.46	-5.26	-3.52	0.93	-0.34	0		6.95	1.07	0.36	1.47	-1.5	0		-4.3	-7.66	-1.95	0.78	-3.1	0
40.5	-1.8	-9.95	-2.76	-0.86	-3.24	0		-2.07	-8.96	-4	-1.77	-2.35	0		8.09	-1.58	0.66	2.94	-0.23	0		-4.36	-7.33	-0.45	0.01	-1.69	0
41.4	-2.01	-10.89	-3.11	-1.18	-4.7	0		2.73	-4.64	-1.98	2.52	1.72	0		6.1	-0.44	0.23	0.1	-0.57	0		-5.86	-5.54	-1.75	-2.07	-3.59	0
42.3	2.47	-5.43	2.15	3.25	1.76	0		4.11	-4.02	0.69	2.33	0.61	0		8.19	3.92	2.6	3.4	-0.6	0		-7.97	-7.31	-3.96	-3.52	-6.52	0
43.2	3.69	-6.13	2.13	1.16	1.32	0		2.89	-5.59	-4.14	-2.44	0.76	0		10.89	4.39	-1.59	-0.91	0.37	0		-4.7	-4.35	-4.86	-1.5	-5.11	0
44.1	-5.95	-10.41	-3.25	0.03	-5	0		2.17	-3.95	-2.12	2.58	-1.68	0		8.6	4.25	2.02	4.19	1.22	0		-4.35	-3.45	-0.25	-0.12	-2.75	0
45	-3.58	-12.34	-0.7	-1.84	-3.87	0		-0.44	-9.96	-4.03	-0.27	-2.44	0		6.9	-1.55	-1.73	1.16	-3	0		-6.68	-8.72	-5.07	-1.89	-3.83	0
45.9	-2.27	-11.05	-3.53	-0.74	-3.23	0		-0.17	-7.56	-6.62	2.62	-2.48	0		8.28	0.41	-0.38	1.27	-1.73	0		-8.25	-8.62	-4.13	-2.89	-6.35	0
46.8	0.3	-6.65	0.22	4.44	-2.99	0		2.43	-4.44	0.39	1.09	-1.41	0		8.35	-0.36	2.54	0.45	-2.51	0		-1.99	-4.23	-0.18	1.59	-2.06	0
47.7	-1.85	-10.71	-3.03	1	-4.09	0		1.71	-6.13	-1.36	2.42	0.41	0		5.97	-0.64	0.78	2.71	0.53	0		-5.66	-7.98	-1.29	-2.47	-3.1	0
48.6	-2.37	-14.02	-2.48	-0.5	-3.39	0		-1.56	-9.55	-3.34	0.98	-1.42	0		7.92	1.41	0.65	1.48	-1.13	0		-7.64	-5.46	-3.32	-4.51	-5.48	0
49.5	-1.73	-9.17	-0.33	-1.58	-4.35	0		-2.15	-7.28	-5.53	-0.36	-3.5	0		5.98	0.73	-0.87	1.99	-3.11	0		-7.52	-6.28	-0.2	1.46	-4.69	0
50.4	-3.45	-11.59	-0.42	-0.71	-5.75	0		1.92	-4.2	-2.07	4.54	0.11	0		10.13	3.09	1.71	3.45	-1.42	0		-6.5	-7.46	-6.74	-3.46	-6.69	0
51.3	-0.23	-11.2	-1.46	-0.97	-2.89	0		-0.51	-7.76	-3.56	-3.02	-4.71	0		8.05	1.07	-0.37	-0.46	-2.39	0		-5.62	-5	-2.43	-0.27	-3.61	0
52.2	-1.98	-9.58	-1.06	1.13	-1.94	0		-1.3	-7.87	-2.23	-2.74	-2.64	0		9.76	2.13	3.31	0.08	-1.15	0		-5.65	-7.47	-4.43	-1.63	-6.98	0
53.1	-1.01	-15.31	-3.77	-0.03	-0.72	0		2.01	-6.69	-0.58	1.52	1.63	0		10.47	3.08	2.67	-0.07	1.76	0		-5.23	-5.24	-4.63	-4.09	-3.75	0
54	0.63	-12.62	0.5	-2.16	-3.11	0		5.64	-9.15	1.19	0.69	0.44	0		9.73	1.24	0.64	0.95	2.03	0		-9.26	-8.57	-5.46	-4.15	-5.97	0
54.9	0.29	-9.12	-2.03	-0.1	-4.08	0		-2.13	-8.98	-6.65	1.45	-5.11	0		7.16	0.29	-0.82	-0.93	-2.34	0		-5.61	-7.28	-3.74	-3.27	-6.48	0
55.8	-1.77	-12.55	-1.48	-0.07	-4.71	0		1.13	-8.22	-4.55	-1.33	-1.64	0		6.57	-0.3	-1.37	-0.19	0.74	0		-7.83	-10.67	-6.87	-4.51	-6.63	0
56.7	-1.86	-12.06	-0.49	-2.94	-2.64	0		-2.76	-8.66	-3.06	-4.63	-3.6	0		5.02	2.41	-2.8	0.75	-5.65	0		-5.94	-6.14	-7.43	-0.32	-6.47	0
57.6	-1.93	-14.24	-2.92	-0.58	-6.08	0		2.15	-8.9	-4.29	0.09	-2.77	0		11.98	2.1	-1.48	0.39	-1.42	0		-4.91	-6.33	-3.2	-0.96	-4.09	0
58.5	-2.77	-13.08	-2.84	-1.73	-5.68	0		1.54	-7.16	-5.21	-0.83	-2.68	0		7.72	0.62	-2.74	0.73	-2.13	0		-9.34	-8.48	-5.36	-4.17	-6.33	0
59.4	-0.06	-13.8	-1.11	-0.29	-3.24	0		-0.6	-9.09	-5.18	-2.16	-0.61	0		5.43	3.72	-2.49	0.77	-2.11	0		-9.94	-8.15	-6.48	-4.08	-6.66	0
60.3	1.68	-11.25	0.87	4.52	-1.65	0		-0.36	-9.25	-4.34	-0.99	0.28	0		8.99	-0.77	1.57	-0.25	1.02	0		-2.6	-9.61	0.49	-0.63	-3.58	0
61.2	-0.18	-12.16	-0.84	1.82	-1.35	0		2.6	-8.08	-1.8	-0.66	-1.58	0		9.2	2.45	-0.41	2.44	1.17	0		-6.34	-4.21	-3.29	0.41	-3.53	0
62.1	-3.23	-14.43	-1.11	-3.47	-5.51	0		2.45	-9	-2.69	-1.33	-4.46	0		10.11	2.27	1.41	4.43	-0.38	0		-4.75	-6.25	-3.46	-1.16	-5.09	0
63	-5.94	-17.32	-5.47	-2.39	-5.08	0		-2.18	-9.98	-4.79	-0.88	-3.09	0		7.24	2.26	0.22	1.8	-1.31	0		-5.65	-5.31	-3.23	-2.46	-5.97	0
63.9	-2.97	-13.66	-1.7	0.33	-3.6	0		2.92	-8.33	-1.75	0.35	-1.8	0		9.4	3.09	-0.36	1.54	-1.56	0		-9.98	-12.41	-8.41	-2.73	-8.48	0
64.8	-3.88	-13.53	-4.63	-2.43	-4.92	0		-1.05	-9.11	-2.88	-0.33	-1.85	0		8.41	0.19	-2.91	2.51	-2.03	0		-5.74	-6.93	-4.87	-0.08	-2.19	0
65.7	0.22	-11.15	-1.73	1.53	-2.83	0		2.15	-11.36	-0.84	1.31	-2.82	0		10.21	-1.12	-1.83	-0.19	-3.41	0		-7.23	-7.71	-5.59	-1.63	-5.56	0
66.6	-3.4	-12.85	-3.95	-0.55	-6.11	0		1.45	-8.63	-2.81	0.85	-1.52	0		8.77	2.86	-1.08	1.23	-0.31	0		-9.12	-10.5	-4.51	-1.08	-8.41	0
67.5	-2.23	-13.93	-0.89	-1.28	-5.53	0		0.65	-9.56	-2.06	0.44	-2.67	0		5.1	-1.71	-1.11	1.51	-2.31	0		-5.38	-5.21	-1.68	0.27	-5.26	0
68.4	-5.7	-15.24	-4.91	-3.94	-4.94	0		-1.55	-9.46	-4.42	-2.73	-3.07	0		6.19	0.97	1.18	-0.68	-3.28	0		-4.95	-7.73	-2.45	-2.92	-4.61	0
69.3	-1.8	-9.78	-1.45	-1.7	-4.1	0		-0.58	-7.02	-3	-0.77	-3.09	0		7.01	-1.33	1.66	0.32	0.98	0		-5.7	-7.86	-2.76	-3.76	-3.99	0
70.2	-3.25	-11.25	-4.32	-0.77	-2.55	0		-1.28	-6.98	-2.46	-1.33	-1.53	0		3.84	-0.82	0.86	0.24	-0.02	0		-7.26	-7.16	-3.09	-1.06	-2.61	0
71.1	-2.55	-11.67	2.05	-1.55	-1.21	0		0.98	-8.07	-0.78	-2.96	0.49	0		8.3	-0.48	-0.78	-0.99	-0.38	0		-5.3	-7.95	-1.89	-3.76	-3.33	0
72	-2.88	-12.3	-6.65	-4.94	-5.75	0		-2.73	-9.43	-5.16	-1.69	-1.28	0		4.98	-0.46	0.83	1.49	0.65	0		-6.51	-5.86	-3.66	-3.22	-3.49	0
72.9	-1.93	-5.73	0.52	-0.96	-1.78	0		1.69	-3.33	-0.7	1.61	0.7	0		6.62	2.15	-1.5	-0.14	0.05	0		-4.81	-4.47	-3.68	-5.52	-3.11	0
73.8	-3.15	-9.13	-1.61	-0.76	-2.69	0		0.33	-5.12	-4.89	-3.72	-1.76	0		5.6	1.54	-3.62	-2.76	-4.07	0		-4.8	-5.86	-3.46	-5.72	-5.15	0
74.7	-2.97	-8.71	-0.27	-2.36	-0.59	0		-1.04	-4.8	-1.91	1.89	-0.09	0		6.61	-1.43	1.31	1.9	2.08	0		-3.96	-8.18	-4.38	-2.17	-3.8	0
75.6	-4.49	-11.7	-6.38	-7.64	-5.91	0		0.47	-8	-4.2	-4.3	-4.51	0		3.75	-2.06	-3.65	-2.64	-2.16	0		-3.53	-4.98	-1.09	-1.88	0.34	0
76.5	-3.31	-8.2	-1.18	-0.81	-2.99	0		-0.21	-4.29	-2.36	-2.38	-2.51	0		6.09	3.1	0.72	0.31	0.04	0		-6.94	-6.66	-4.73	-4.37	-4.56	0
77.4	-0.12	-10.42	-1.22	0.01	-0.87	0		-0.41	-5.95	-4.69	0.11	-2.9	0		4.05	-0.61	-2.37	-0.19	-1.02	0		-4.47	-6.02	-2.04	-1.79	-3.65	0
78.3	-1.2	-7.06	-0.31	0.41	-0.55	0		2.97	-2.91	-3.48	1	0.31	0		5.23	1.1	-1.35	-2.23	-0.35	0		-4.36	-4.32	-2.59	-3.13	-1.13	0
79.2	-2.2	-9.61	-2.52	-5.24	-0.61	0		2.04	-1.49	-2.69	-1.14	2.84	0		6.4	1.77	-0.71	1.67	-0.34	0		-3.3	-5.38	-2.56	-1.99	-3.04	0
80.1	-1.49	-8.77	-1.74	-3	-1.35	0		2.87	-5.31	-1.54	-0.43	-0.36	0		7.32	2.55	2.45	0.36	1.91	0		-3.64	-9.1	-5.72	-4.35	-2.91	0
81	-1.37	-5.44	-0.42	1.32	-1.89	0		-0.63	-5.42	-0.66	1.14	-2.54	0		4.22	1.39	0.25	2.44	1.29	0		-4.4	-4.55	-4.13	-2.38	-2.13	0
81.9	-1.5	-8.22	1.01	-3.04	0.97	0		3.09	-3.53	1.39	0.56	1.86	0		3.43	-2.7	-1.86	-1	-2.86	0		-7.48	-9.21	-5.88	-7.05	-3.09	0
82.8	-3.92	-11.37	-1.15	-1.83	-2.09	0		-1.85	-9.92	-4.09	-1.56	-1.24	0		5.71	-0.71	0.66	0.01	1.37	0		-1.39	-4.65	-0.91	-2.98	-1.96	0
83.7	-1.97	-10.06	-1.46	-0.61	0.73	0		0.72	-3.9	-2.47	1.36	1.52	0		3.62	0.59	-1.5	0.79	0.33	0		-7.72	-6.34	-5.34	-3.6	-2.29	0
84.6	-3.21	-9.02	-2.18	-1.78	-3.6	0		-2.01	-9.87	-4.99	-4.15	-0.4	0		4.84	-1.36	-2.21	-1.5	0.32	0		-6.44	-8.94	-4.51	-4.83	-5.14	0
85.5	1.79	-5.17	3.11	-0.01	0.55	0		1.04	-5.9	-2.73	1	-0.84	0		4.64	0.59	-0.25	0.08	-0.36	0		-3.39	-9.09	-2.58	-4.67	-3.8	0
86.4	-3.16	-9.66	-1.19	-1.29	-1.41	0		0.9	-5.93	-1.85	-0.67	0.38	0		3.95	-1.02	-3.66	0.61	-0.33	0		-3.24	-5.36	-4.9	-1.32	-0.61	0
87.3	-1.62	-5.57	-2	-1.58	-2.64	0		2.05	-3.55	-2.8	-0.56	0.43	0		1.72	-2.33	-0.43	-1.91	-1.02	0		-7.52	-9.68	-5.48	-5.74	-4.98	0
88.2	-3.53	-8.76	-1.89	-1.89	-0.28	0		0.58	-5.23	-2.44	-1.65	-0.31	0		4.15	0.26	0.34	1.53	1.04	0		-4.34	-4	-1.99	-0.8	-1.62	0
89.1	-3.29	-9.17	-4.09	-3.86	-2.86	0		-0.84	-4.14	-1.82	0.22	0.04	0		5.14	-0.04	0.81	2.36	2.11	0		-2.35	-5.53	-2.64	-1.81	-0.32	0
90	-2.34	-9.47	-1.27	-4.26	1.03	0		0.74	-5.24	-2.32	-1.96	-0.4	0		6.09	3.94	2.22	-0.07	1.16	0		-3.28	-6.23	-1.7	-4.78	-3.53	0
90.9	-4.9	-8.84	-2.08	-3.07	-3.37	0		-0.46	-5.48	-2.49	-2.24	-1.44	0		5.12	0.89	0.08	-0.67	0.57	0		-3.63	-5.58	-2.08	-4.72	-2.32	0
91.8	-5.31	-9.01	-3.46	-3.53	-1.87	0		3.31	-1.56	0.15	0.94	0.74	0		5.55	-0.36	-1.45	-0.55	0.66	0		-3.02	-5.86	-3.05	-2.26	-1.77	0
92.7	-3.1	-11.35	0.37	-3.19	-0.71	0		1.02	-6.82	-2.2	-2.06	-1.51	0		6.44	1.37	-0.14	1.32	-1.75	0		-1.65	-5.85	-0.61	-0.36	-0.8	0
93.6	-3.08	-8.36	-2.59	-0.05	-0.47	0		1.19	-4.5	-1.59	0.96	1.94	0		7.05	2.77	2.02	3.23	3.12	0		-3.62	-5.18	-2.4	-0.87	-4.36	0
94.5	-1.61	-5.73	-0.32	1.67	-0.09	0		-1.23	-3.04	-1.3	0.04	1.05	0		1.04	0.11	-0.84	-1.87	-0.38	0		-4.95	-7.31	-2.78	-5.32	-4.8	0
95.4	-1.94	-8.96	-1.71	-2.89	-0.38	0		2	-6.39	-1.37	-0.48	-0.35	0		4.53	0.4	-0.57	-2.5	1.58	0		-2.81	-4.98	-3.68	-3.07	1.47	0
96.3	-1.06	-7.26	-0.98	-2.86	-0.58	0		-0.01	-5.69	-3.83	-0.44	-2.24	0		2.92	-0.8	-2.21	0.03	-1.37	0		-8.16	-10.44	-5.25	-5.3	-4.57	0
97.2	-1	-6.23	0.23	1.86	2.66	0		0.58	-2.57	-2.52	-0.9	-1.28	0		3.33	-0.5	-1.3	-1.79	-0.25	0		-6.26	-6.35	-3.25	-3.3	-3.86	0
98.1	-4.03	-11.8	-2.31	-6.71	-2.65	0		2.06	-4.86	-1.07	-1.69	-1.81	0		5.09	1.95	1.41	0.33	-0.53	0		-5.56	-7.32	-3.75	-4.09	-5.91	0
99	-2.63	-7.69	-1.73	-1.87	1.24	0		-0.61	-3.15	-0.18	-3.92	-2.18	0		3.5	0.2	1.63	-0.55	-0.17	0		-5.67	-6.83	-3.95	-5.57	-5.62	0
99.9	-4.81	-10.3	-4.82	-3.74	-1.59	0		-0.05	-5.1	-5.09	-1.17	-1.56	0		3.1	-2.24	-3.46	-0.89	-2.78	0		-1.72	-4.17	-0.33	1.54	-0.3	0
100.8	-0.62	-8.4	-0.04	-1.01	1.53	0		-0.43	-5.72	-2.63	-1.02	-0.88	0		3.13	2.77	0.2	-0.66	-0.85	0		-4.11	-4.68	-4.18	-2.19	-2.31	0
101.7	-0.02	-11.25	-0.58	0.57	-2.38	0		-0.99	-9.35	-4.07	-2.98	-4.62	0		1.92	-4.45	-4.44	-1.89	-3.04	0		-5.84	-7.01	-6.62	-3.76	-3.23	0
102.6	-1.09	-7.69	-1.62	-2.23	-3.13	0		0.63	-1.74	-3.15	-0.25	-1.78	0		6.02	3.46	2.2	1.81	0.44	0		-3.76	-6.18	-0.35	-2.61	-0.96	0
103.5	-3.52	-9.92	-1.84	-0.93	-3.35	0		0.47	-4.06	-1.06	1.39	2.52	0		2.95	0.03	-3.17	-1.43	1.66	0		-4.08	-6.61	-3.32	-1.01	-0.37	0
104.4	-2.92	-6.91	2.33	-2.75	-0.88	0		0.48	-2.99	0.11	-3.36	-1.5	0		1.58	-2.78	-2.97	-4.94	-1.66	0		-8.03	-8.68	-4.21	-6.39	-3.61	0
105.3	0.97	-6.33	2.47	-1.47	0.53	0		-0.45	-5.18	-1.37	-2.84	-3.72	0		4.86	-1.87	-0.13	-0.39	-1.74	0		-3.02	-5.8	-2.98	-4.35	-1.95	0
106.2	-4.57	-8.02	-1.52	-1.08	-0.28	0		-1.15	-6.25	-3.55	0.84	-0.42	0		2.84	-0.41	-4.41	1.11	-0.03	0		-5.45	-8.48	-6.22	-2.95	-3.82	0
107.1	-2.43	-7.04	-0.21	-0.5	0.24	0		0.43	-1.74	-0.97	-1.15	0.21	0		1.53	2.7	-0.57	-2.21	0.21	0		-10.29	-6.1	-6.39	-7.3	-5.39	0
108	-0.6	-6.76	-4.42	-2.79	-2.41	0		0.27	-3.44	-2.73	0.49	-0.38	0		-0.88	-0.84	0.21	0.54	-2.01	0		-3.73	-4.77	-2.73	-1.29	-2.88	0
108.9	-5.04	-9.14	-1.21	-3.81	-2.95	0		2.08	-3.3	-1.11	-1.76	-0.58	0		5.28	2.05	1.25	-2.92	-0.5	0		-5.1	-6.82	-4.61	-5.03	-1.37	0
109.8	-2.05	-6.49	0.12	-1.65	0.06	0		2.32	-0.24	-1.61	-1.2	3.01	0		3.73	-0.36	-2.33	-0.95	0.76	0		-4.49	-10	-4.49	-3.42	-6.29	0
110.7	-1.42	-7.05	-0.74	-3.79	0.59	0		1.92	0.05	-0.52	2.29	1.37	0		4.93	0.91	-0.45	0.65	-0.42	0		-1.88	-4.68	-3.15	-0.35	-0.16	0
111.6	-1.31	-7.78	-0.69	-0.01	-0.21	0		0.52	-5.5	-2.85	-1.48	-0.25	0		3.11	-0.18	0.72	-0.38	-0.11	0		-3.02	-5.45	-2.73	-1.16	-0.96	0
112.5	-0.56	-5.46	0.55	-3.09	0.34	0		0.61	-6.28	-0.76	-2.11	-1.05	0		3.72	0.74	0.94	-0.55	0.28	0		-2.97	-4.09	-3.76	-2.44	-1.92	0
113.4	-3.89	-11.5	-1.57	-4.79	-2.73	0		4.54	-2.85	-0.33	0.7	2.3	0		7.29	0.35	-0.21	-1.8	0.83	0		-4.89	-5.81	-6.06	-6.42	-3.95	0
114.3	-0.5	-5.14	-1.81	-2.38	2.05	0		1.93	-1.76	-2.83	-1.25	4.04	0		4.28	2.55	1.08	1.05	3.15	0		-2.76	-4.27	-0.13	-2.29	-1.67	0
115.2	-2.71	-6.13	0.51	-3.39	-1.41	0		-3.96	-8.96	-5.27	-5.61	-5.54	0		3.11	-0.23	-1.32	-0.6	-0.54	0		-3.72	-4.73	-1.14	-1.15	-0.38	0
116.1	-0.12	-7.3	-0.06	-2.16	-4.8	0		-0.13	-3.52	-0.87	0.5	0.5	0		2.56	2	-0.26	-0.64	-0.07	0		-2.62	-4.78	-3.09	-2.51	-2.09	0
117	-1.35	-9.18	-3.09	-0.65	-1.23	0		1	-4.65	-2.64	-0.52	-0.52	0		0.1	-0.52	-3.93	-2.32	-2.43	0		-2.61	-5.83	-1.67	-1.96	-2.85	0
117.9	-3.42	-8.77	-0.54	-2.58	1.66	0		-1.99	-5.21	-2.38	-2.88	-2.29	0		1.18	3.95	-0.86	-0.02	1.66	0		-6.29	-5.59	-3.04	-3.19	-2.51	0
118.8	-3.14	-10.1	-4.56	-5.67	-4.45	0		-1.62	-7.22	-3.64	-6.3	-2.13	0		1.02	-2.06	-1.78	-2.48	-3.86	0		-1.41	-5.06	-0.29	0.06	-1.9	0
119.7	-2.42	-7.38	-0.75	-3.65	-0.53	0		0.22	-2.64	-0.37	-2.64	0.65	0		6.72	4.55	2.48	0.54	4.53	0		-1.74	-1.31	1.76	-0.97	-1.37	0
120.6	-3.37	-8.69	-1.32	-2.58	-1.23	0		0.25	-2.73	-3.28	-0.86	-1.48	0		4.63	-1.12	-3.65	-0.89	-1.99	0		-1.68	-5.55	-3.27	-1.5	-4.05	0
121.5	-3.74	-9.66	-0.16	-4.46	-1.8	0		-1.54	-5.66	-2.62	-3.42	-1.21	0		0.95	-2.62	-2.8	-1.94	-0.74	0		-4.64	-7.11	-6.31	-3.24	-1.64	0
122.4	2.22	-4.89	0.71	-1.02	4.27	0		1.78	-2.49	-0.62	-2.46	1.99	0		3.73	0.58	1.36	-1.77	-1.8	0		-3.35	-5	0.11	-0.95	-2.91	0
123.3	-0.4	-5.83	0.01	-0.79	-0.52	0		-1.9	-2.08	-2.3	-1.28	-1.43	0		4.71	2.06	1.47	-0.1	-0.32	0		-2.97	-4.72	-0.27	-2.79	-3.09	0
124.2	-2.27	-9.31	-1.82	-4.97	0.62	0		-3.38	-8.02	-3.9	-5.23	0.38	0		0.78	-3.16	-3.44	-4.25	2.15	0		-3.43	-4.35	-1.8	-2.86	2.86	0
125.1	1.35	-7.72	0.48	-0.66	1.28	0		0.86	-5.41	-0.02	-2.03	3	0		2.93	-2.66	0.95	-2.31	1.32	0		-4.22	-5.47	-0.09	-1.77	-2.06	0
126	-4.22	-9.13	-0.44	-4.02	-3.72	0		2.22	-4.34	0.37	-2.54	-1.92	0		5.08	2.58	0.28	-2.18	-0.6	0		-5.09	-5.5	-3.44	-3.11	-0.98	0
126.9	1.81	-6.34	0.88	4.59	1.92	0		0.87	-5.85	-2.36	0.14	-0.89	0		2.4	-1.51	-3.34	-0.82	-1.61	0		-4.43	-6.82	-2.98	-2.45	-0.59	0
127.8	-3.56	-10.54	-2.83	-1.62	-0.46	0		1.76	-3.92	-1.32	-3.04	0.97	0		2.4	-2.12	-0.96	-3.23	-0.43	0		-7.45	-5.26	-2.35	-3.37	-2.22	0
128.7	-5.52	-9.95	-2.18	-5.58	-2.99	0		-2.37	-6.24	-3.17	-3.45	-1.23	0		0.74	-0.43	-1.48	-2.86	1.86	0		-3.6	-3.7	0.71	-2.67	-2.07	0
129.6	-2.01	-6.8	0.1	-2.36	-2.47	0		0.02	-4.9	-2.52	-0.26	-1.02	0		0.41	-0.83	-4.02	-0.11	-0.48	0		-4.06	-3.89	-1.74	-0.29	-1.89	0
130.5	0.26	-7.01	2.53	-2.07	1.12	0		2.86	-0.68	2.52	1.04	4.44	0		5.64	1.77	2.28	-0.12	2.39	0		-3.67	-5.1	-4.06	-5.06	-3.58	0
131.4	-1.23	-7.26	-0.5	-1.79	2	0		-0.18	-4.68	-2.22	-0.44	1.22	0		4.3	0.82	0.66	-0.75	2.78	0		0.11	-4.93	-0.76	-3.44	-2.34	0
132.3	-0.45	-7.29	-2.7	-2.63	-0.79	0		2.82	-2.07	-0.48	0.92	1.64	0		3.05	-1.01	-1.54	-1.9	-0.34	0		-4.32	-2.84	-1.71	0.51	-0.57	0
133.2	-0.47	-5.2	-0.71	1.62	2.34	0		1.23	-3.72	0.28	-0.03	1.18	0		0.74	-1.83	-0.6	-2.57	-0.11	0		-5.09	-5.91	-2.32	-4.47	-3.1	0
134.1	0.15	-6.85	4.25	-0.51	1.76	0		1.67	-2.8	2.29	0.03	2.74	0		3.51	-0.26	-0.47	0.35	1.83	0		-2.24	-6.45	-1.36	-0.2	-0.59	0
135	-0.52	-4.82	3.39	0.57	3.34	0		1.5	-3.89	-0.33	-0.84	0.36	0		2.06	-3.55	-2.73	-5.92	-0.96	0		-7.51	-9.22	-4.64	-9.18	-5.54	0
135.9	-2.31	-12.22	-2.4	-1.97	-0.21	0		0.85	-6.03	-1.51	-4.05	-1.69	0		5.32	0.78	1.45	-1.46	1.27	0		-2.77	-5.74	-2.71	-3.22	-1.34	0
136.8	0.88	-7.69	2.66	-0.98	1.03	0		1.91	-5.34	-4.04	-3.55	-1.97	0		0.69	-0.2	-3.84	-4.51	-2.07	0		-1.81	-2.72	-1	-0.11	-0.97	0
137.7	-2.17	-9.47	-3.55	-3.8	2.76	0		1.07	-5.54	-2.97	0.06	0.82	0		4.24	1	-0.49	0.08	2.85	0		-2.54	-3.9	-1.78	-2.59	-1.39	0
138.6	-1.42	-9.49	1.09	-2.5	-0.12	0		-2.83	-6.08	-3.19	-5.49	-3.57	0		2.86	0.39	-2.12	-2.13	1.32	0		-3.76	-5.09	-3.31	-2.65	-1.66	0
139.5	-1.72	-7.1	-5.22	-2.74	-1.32	0		2.68	-2.2	0.33	0.16	1.84	0		3.68	1.01	0.89	-0.57	0.99	0		-4.24	-5.95	-4.39	-5.4	-2.58	0
140.4	-0.02	-7.7	-0.87	-1.94	-0.26	0		2.71	-1.84	-0.64	-1.64	-0.54	0		5.94	1.9	3.25	-0.09	1.97	0		-2.34	-7.19	-1.17	-3.83	-0.84	0
141.3	-2.06	-9.83	-1.11	-2.64	-1.21	0		-1.66	-8.04	-7.17	-2.54	-3.68	0		3.26	-0.1	-1.53	-1.04	-0.8	0		-2.46	-6.16	-2.99	-2.4	-3.63	0
142.2	-0.94	-10.44	-2.64	-3.32	-2.23	0		0.71	-4.67	-3.45	-3.03	-2.3	0		-0.03	-1.21	-0.76	-2.08	-1.97	0		-6.86	-6.23	-2.26	-3.61	-2.91	0
143.1	-0.32	-9.39	0.27	0.49	2.39	0		2	-2.06	-0.02	-1.36	0.02	0		5.14	1.39	-1.03	-1.22	1.6	0		-5.14	-6.3	-0.53	-4.66	-1.66	0
144	0.32	-8.37	0.08	-3.94	-0.32	0		0.88	-4.17	-0.53	-2.21	0.4	0		4.97	0.53	1.76	1.16	3.12	0		-3.41	-6.97	-3.96	-3.42	-0.57	0
144.9	-0.48	-9.69	-0.65	-1.85	0.58	0		-0.45	-3.52	-4.26	-3.01	-0.09	0		3.47	1.61	-3.68	-1.78	2.73	0		-4.49	-6.3	-6.58	-5.45	-2.44	0
145.8	-1.14	-9.9	-3.4	-3.83	-2.84	0		-2.83	-7.17	-3.31	-3.49	-4.61	0		5.22	1.18	-0.03	0.64	3.17	0		-1.82	-4.2	-2.62	-1.97	-1.55	0
146.7	-4.92	-7.67	-2.68	-5.62	-2.35	0		1.89	-1.54	1.58	-2.59	0.21	0		1.47	-1.14	0.69	0.09	0.22	0		-5.07	-9.68	-4.18	-3.42	-1.85	0
147.6	-2.74	-10.26	-2.94	-2.42	-2.4	0		-0.71	-6.16	-3.1	-4.47	-3.72	0		4	0.57	2.74	-1.25	0.82	0		-4.39	-7.4	-1.6	-4.63	-3.77	0
148.5	-5.11	-8.64	-2.62	-2.42	-2.48	0		1.73	-2.75	-0.62	-2.41	0.11	0		3.16	-3.87	-2.17	-5.89	-2.22	0		-3.08	-5.48	-3.14	-3.91	-2.6	0
149.4	-1.61	-11.61	-3.23	-3.44	-0.21	0		-1.25	-6.44	-3.89	-4.45	-1.24	0		0.82	-2.97	-2.78	-5.28	-1.73	0		-3.58	-5.44	-1	-2.59	-1.5	0
150.3	0.23	-7.84	-1.02	-3.14	0.24	0		-0.02	-5.09	-4.83	-3.16	-1.64	0		3.45	-0.04	-0.14	-2.88	-1.64	0		-0.93	-3.15	-1.53	-2.69	-1.19	0
151.2	-5.07	-13.35	-3.8	-3.23	-2.36	0		-4.23	-9.58	-6.33	-5.3	-4.64	0		2.01	-3.27	-3.14	-4.97	-1.36	0		-1.48	-6.45	-2.59	-5.5	-3.41	0
152.1	-0.78	-8.61	-0.75	-2.5	2.3	0		-0.07	-3.33	-1.35	-1.16	0.13	0		0.07	0	-0.03	-1.62	-1.48	0		-6.35	-6.76	-4.28	-1.55	-1.44	0
153	-2.31	-9.3	1.78	-5.2	0.6	0		-3.39	-7.44	-1.79	-7.26	-3.59	0		0.96	-1.44	-1.5	-2.36	-0.37	0		-3.08	-6.4	-1.92	-3.38	0.02	0
153.9	0.4	-8.95	0.66	-1.13	-2.96	0		-0.73	-6.33	-0.86	-2.83	-1.72	0		3.06	-0.21	1.11	-2.82	0.84	0		1.38	-1.4	0.17	1.17	1.69	0
154.8	-5.57	-12.83	-3.29	-6.03	-5.58	0		-3.53	-9.77	-2.11	-4.31	-3.96	0		-0.87	-0.16	1.09	-2.79	-0.68	0		-3.46	-4.16	1.5	-2.54	-1.58	0
155.7	-5.98	-12.78	-2.11	-5.26	-2.86	0		1.05	-2.75	-3.33	-2.71	-0.94	0		3.27	2.65	0.48	0.7	2.55	0		-4.09	-6.01	-3.28	-1.49	-1.9	0
156.6	-1.63	-8.8	-1.93	-6.28	-2.6	0		0.31	-5.33	-2.07	-4	-1.38	0		0.8	-3.16	0.07	-3.77	-0.54	0		-4.91	-7.09	-1.84	-2.9	-3.76	0
157.5	0	-10.1	-1.14	-2.72	1.07	0		2.68	-7.07	-0.61	-0.81	-2.55	0		3.68	-1.02	0.89	-2.17	0.19	0		-2.99	-4.27	0.35	-2.63	-0.2	0
158.4	-5.59	-11.94	-5.56	-2.44	-1.31	0		-2.49	-5.43	-2.2	-1.89	-0.64	0		2.62	-0.76	2.02	0.88	0.14	0		-5.69	-7.31	-3.36	-2.73	-4.28	0
159.3	-0.36	-6.55	-0.53	-1.91	0.93	0		0.13	-2.57	-1.69	-0.74	2.85	0		2.08	-1.05	-0.86	-1.2	2.07	0		-2.09	-3.83	-0.63	0.78	-0.42	0
160.2	-3.46	-9.63	0.12	-0.31	-1.04	0		1.04	-4.75	-0.24	-0.45	-2.48	0		2.41	-0.58	0.2	-0.73	-2.87	0		2.12	-2.16	0.32	0.8	-2.05	0
161.1	-3.77	-10.45	-3.58	-5.36	-3.57	0		0.32	-5.78	-0.85	-1.74	0.21	0		3.7	0.5	1.73	-0.49	2.13	0		-0.57	-2.15	0.36	0.58	0.62	0
162	-1.9	-10.72	-5.28	-4	-3.82	0		-0.57	-4.93	-5.54	-2.62	-3.95	0		0.92	-1.71	0.24	-2.04	-2.07	0		-5.3	-7.44	-2.19	-4.65	-1.12	0
162.9	-0.33	-9.1	2.68	-1.13	-0.72	0		2.04	-5.09	-0.02	0.09	1.52	0		-2.28	-1.8	-3.8	-5.95	-4.15	0		-4.55	-6.96	-4.76	-3.99	-4.18	0
163.8	-3.53	-9.22	-1.3	-2.96	-0.11	0		-0.43	-6.31	-3.12	-1.13	-2.56	0		3.87	-0.09	0.01	-1.35	0.35	0		-1.45	-5.78	1.35	-2.28	-1.7	0
164.7	-5.82	-10.06	-0.79	-5.85	-0.22	0		1.73	-3.02	0.57	-2.71	-0.04	0		5.66	2.01	2.25	0.61	5.28	0		-3.04	-7.11	-1.73	-2.76	-0.03	0
165.6	-1.86	-11.01	-0.41	-3.25	-2.25	0		-2.87	-9.62	-4.92	-4.76	-3.52	0		-0.46	-1.13	-3.11	-4.53	-2.98	0		-2.43	-5.98	1.29	-1.36	-4.09	0
166.5	-0.5	-8.81	-3.01	-4.57	-0.92	0		0.61	-4.56	-2.23	-4.87	-1.42	0		1.72	-1.46	-3.67	-5.42	-0.04	0		-1.59	-5.08	-3.53	-4.33	-3.4	0
167.4	-5.07	-9.63	-1.47	0.06	-1.2	0		-1.66	-0.83	-0.5	0.95	-0.69	0		1.33	0.03	-0.71	-1.17	-1.87	0		-3.6	-6.06	-1.75	-0.3	-0.77	0
168.3	-1.71	-10.53	-3.75	-3.07	-0.23	0		-1.38	-7.08	-4.24	0.24	-4.02	0		2.08	0.81	1.11	1.08	0.58	0		-1.94	-4.33	-2.17	-2.1	-0.22	0
169.2	-5.03	-10.38	-4.31	-3.2	-3.11	0		0.12	-5.35	-4.01	-0.72	-1.7	0		2.56	-1.96	1.17	-1.81	0.75	0		-1.54	-5.57	-1.89	-3.87	-1.52	0
170.1	-3	-11.18	1.57	-4.81	0.05	0		2.09	-6.42	-0.09	-0.05	-0.17	0		1.61	-2.48	-1.4	-2.69	-1.56	0		-4.85	-5.21	-2.76	-1.5	-2.86	0
171	-4.8	-11.31	-1.54	-4.32	-2.46	0		-2.98	-5.74	-5.98	-5.65	-1.09	0		-0.7	-2.58	-2.32	-4.37	-0.08	0		-4.93	-6.47	-4.51	-5.14	-3.59	0
171.9	-2.3	-8.61	0.36	-1.11	-1.91	0		0.04	-4.73	-2.6	-2.64	-0.78	0		2.63	0.02	-0.05	-2.66	0.71	0		-1.74	-4.86	-0.23	-3.12	-1.8	0
172.8	-1.64	-8.21	-1.95	-4.01	1.56	0		-2.37	-4.57	-2.6	-3.98	-2	0		1.05	-0.26	1.66	-0.55	0.97	0		3.22	-1.53	1.45	1.63	-0.65	0
173.7	-1.76	-7.76	-0.44	-3.16	0.15	0		0.65	-4.64	-0.44	-3.85	0.77	0		1.35	-0.71	-2.96	-4.12	-0.31	0		-3.79	-8.38	-3.46	-4.36	-2.37	0
174.6	-1.02	-13.15	0.22	-3.84	-0.24	0		1.58	-7.19	1.82	-1.79	-0.13	0		2.61	-3.33	2.82	0.88	0.74	0		-6.39	-7.85	-1.12	-3.16	-2.84	0
175.5	-0.56	-7.44	2.42	-2.87	-1.31	0		-0.25	-3.59	-0.02	-0.61	-0.82	0		3.68	0.91	-1.35	-0.21	2.19	0		-5.33	-4.83	-3.11	-3.12	-1.05	0
176.4	-6.53	-11.14	-4.08	-4.19	-1.7	0		-0.3	-5.34	-2.77	-3.03	-0.16	0		1.83	1.07	-1.66	-2.86	0	0		-2.96	-6.99	-5.09	-6.62	-3.64	0
177.3	-0.32	-10.59	-0.05	-1.24	-2.84	0		-0.85	-6	-3.14	-6.26	-2.97	0		1.62	-2.38	-0.17	-5.15	-3.33	0		-2.28	-7.96	-2.67	-4.49	-3.26	0
178.2	-0.7	-9.5	-0.27	-4.33	-1.43	0		0.43	-7.41	-3.75	-6.85	-1.48	0		0.04	-3.88	-3.87	-6.78	-0.88	0		-4.82	-5.38	-2.99	-5.67	-2.56	0
179.1	-6.51	-12.62	-1.89	-7.35	-3.03	0		-1.64	-8.65	-1.03	-3.61	-2.45	0		1.59	-2.76	1.41	-3.76	-2.22	0		-5.05	-8.74	-2.17	-6.41	-1.98	0
180	-0.77	-11.65	-0.98	-4.67	1.09	0		1.24	-2.99	0.11	-3.21	-3.06	0		1.32	0.84	0.94	-2.68	-0.49	0		-0.97	-6.63	-1.11	-0.33	-1.46	0
180.9	-3.93	-10.01	-2.91	-5.15	-1.95	0		-1.48	-5.21	-2.89	-6.32	1.19	0		0.73	-0.29	-1.8	-4.36	2.2	0		-1.38	-3.56	1.58	-0.14	2.7	0
181.8	-3.22	-10.8	-4.99	-4.04	-3.98	0		-2.14	-6.1	-3.57	-4.85	-0.98	0		0.31	-1.36	-0.31	-3.14	1.23	0		-5.9	-6.93	-0.84	-1.19	-0.73	0
182.7	-1.95	-9.23	-2.46	-1.48	-1.67	0		-2.43	-7.07	-4.18	-6.54	-2.22	0		1.44	-1.24	-1.67	-4.02	-0.17	0		-1.97	-6.14	-4.18	-4.73	-2.27	0
183.6	-2.48	-13.76	-4.24	-5.71	-2.29	0		-0.49	-6.94	-3.03	-4.4	-2.24	0		0.19	-0.72	0.48	-3.18	0.9	0		-6.1	-5.1	-0.61	-1.24	-2.46	0
184.5	-3.72	-9.89	-2.82	-2.48	-0.1	0		-2.38	-6.5	-5.01	-4.7	-3.54	0		4.03	-0.24	-1.13	-1.45	-2.33	0		-2.77	-6.66	-1.88	-3.94	-0.62	0
185.4	-3.28	-11.66	-3.29	-5.09	-0.34	0		-1.31	-4.69	-3.1	-4.58	-2.66	0		5.63	1.88	3.68	1.19	-0.67	0		-0.34	-3.19	0.84	0.62	-3.76	0
186.3	-3.48	-11.06	-1.69	-2.65	-2.8	0		-2.16	-6.52	-2.78	-3.94	-1.14	0		-2.95	-2.96	-1.27	-4.27	-0.93	0		-6.36	-7.44	-3.4	-4.86	-4.7	0
187.2	1.16	-7.17	-0.91	-1.9	-0.55	0		-0.75	-4.53	-3.6	-3.34	-2.03	0		2.08	1.48	-2.2	-3.11	-2.78	0		-6.4	-5.64	-3.38	-2.21	-5.09	0
188.1	-2.77	-10.44	-3.58	-2.99	0.2	0		-0.88	-7.43	-1.03	-1.73	3.51	0		1.23	0.43	0.86	-1.04	0.31	0		-5.8	-4.3	-1.02	-5.17	-3.8	0
189	2.27	-8.77	0.68	-2.4	1.22	0		1.81	-7.24	-3.03	-3.03	-0.76	0		-0.99	-3.24	-4.02	-5.09	-1.35	0		-6.78	-8.59	-4.36	-4.16	-3.96	0
189.9	-1.86	-10.1	2	-2.74	-0.33	0		-0.49	-4.15	0.56	-1.11	0.45	0		0.69	-3.13	0.24	-2.32	0	0		-3.87	-5.08	-1.75	-1.32	1.02	0
190.8	-3.44	-12.31	0.77	-4.31	-2.19	0		-1.18	-7.17	-0.75	-3.69	0.59	0		-0.07	-1.46	-2.59	-2.71	-0.58	0		-4.1	-5.02	-1.85	-3.25	-2.3	0
191.7	-6.3	-17	-5.37	-6.04	-4.5	0		0.63	-7.93	-3.03	-3.73	-2.23	0		6.64	1.47	3.93	-2.04	1.53	0		-3.26	-6	1.12	-0.93	-1.23	0
192.6	-1.82	-10.13	0.04	-4.91	2.16	0		1.34	-3.13	-0.89	0.06	1.49	0		2.44	-0.44	2.81	-0.02	0.68	0		-7.03	-6.69	-1.83	-4.32	-4.65	0
193.5	-1.59	-9.49	1.38	0.76	2.87	0		1.64	-3.78	0.27	0.83	-0.05	0		2.41	-1.63	0.48	-2.15	3.05	0		0.38	-7.31	1.03	-1.69	-0.45	0
194.4	-0.18	-9.79	-1.52	-1.81	-2.66	0		-2.19	-7.38	-4.54	-2.93	-5.76	0		3.24	0.09	2.4	-0.61	2.24	0		-2.96	-5.97	-0.49	-1.76	0.6	0
195.3	-4.4	-10.54	-1.35	-2.73	0.41	0		-1.99	-8.06	-4.08	-4.41	-2.31	0		3.7	-1.16	-2.07	-2.46	-0.27	0		-1.37	-6.86	-3.39	-1.4	-1.54	0
196.2	-1.03	-10.06	-2.58	-3.63	-3.28	0		0.32	-3.41	-4.24	-3.3	-2.1	0		-0.51	-3.18	-3.91	-4.72	-3.77	0		-3.21	-3.53	-0.07	-1.73	-0.86	0
197.1	-3.55	-12.84	-1.6	-5	0	0		-1.93	-6.56	-4.68	-4.08	-2.78	0		0.83	-4.71	-2.7	-5.77	-3.71	0		-2.32	-5.46	-0.21	-3.91	-2.01	0
198	-2.8	-9.94	2.77	-4.16	-1.03	0		-6.59	-8.76	-2.07	-7.25	-4.71	0		-0.72	-3.12	-2.51	-7.52	-1.62	0		-3.83	-5.63	-1.75	-2.79	-2.06	0
198.9	-3.39	-15.19	-1.62	-5	-2.37	0		-0.78	-7	-2.41	-3.87	-0.55	0		0.03	-1.66	-2.18	-6.08	-1.5	0		-4.39	-7.67	-4.78	-1.78	-1.32	0
199.8	-2.7	-9.6	-0.88	-2.32	0.74	0		-0.64	-3.62	0.83	-2.91	-2.84	0		4.62	2.94	1.54	-0.91	1.59	0		1.06	-2.81	0.41	-0.42	2.89	0
200.7	-2.53	-12.08	0.97	-2.75	-1.58	0		1.35	-3.42	1.73	-0.25	1.68	0		-0.85	-2.95	-3.61	-3.43	-1.76	0		-4.66	-7.89	-4.35	-6.39	-4.89	0
201.6	0.57	-8.97	0.54	-1.54	-0.53	0		-1.14	-4.95	-3.47	-1.28	-2.52	0		1.72	-0.41	0	-2.57	-0.25	0		-3.74	-6.86	-1.32	-3.39	0.57	0
202.5	-4.55	-10.7	-2.98	-5.21	-3.85	0		-2.89	-7.91	-3.22	-5.42	-2.73	0		1.16	-2.73	-1	-1.24	-0.05	0		-1.56	-5.85	-0.74	-0.38	-2.65	0
203.4	-0.63	-9.84	-1.04	-2.92	1.3	0		1.53	-3.8	-0.55	-1.45	0.36	0		2.27	1.29	-1.16	-3.16	0.57	0		-0.57	-3.62	-0.97	-1.54	4.12	0
204.3	-1.87	-12.34	-0.63	-5.81	-3.51	0		1.94	-4.53	1.8	-4.06	-1.79	0		8.96	3.12	6.25	0.42	4.5	0		-1.18	-3.07	-0.2	-3.26	0.04	0
205.2	-3.53	-12.47	-4.93	-4.45	-4.2	0		1.98	-4.76	-1.59	-1.15	-2.35	0		3.73	-0.03	2.03	-1.7	-0.89	0		-3.76	-5.61	2.46	-4.31	-0.24	0
206.1	-7.9	-13.74	-5.04	-4.88	-2.85	0		-2.48	-6.38	-1.54	-3.19	-2.69	0		3.19	-2.75	-0.37	-4.56	-0.4	0		-3.34	-6.25	-0.41	-2.62	-2.07	0
207	-2.59	-11.71	0.38	-2.28	-1.64	0		-1.53	-6.67	-1	-1.83	0.44	0		2.41	-0.3	0.2	-1.81	1.76	0		-3.45	-7.75	-3.69	-2.84	-1.16	0
207.9	-5.78	-14.14	-4.02	-5.05	-4.5	0		-3.76	-8.13	-2.7	-5.04	-1.32	0		1.63	1.56	1.51	-4.86	1.11	0		-7.23	-4.64	-2.33	-5.46	-4.21	0
208.8	-2.54	-11.15	1.1	-2.23	1.47	0		3.48	-4.06	1.32	1.74	2.86	0		3.07	1.22	-0.85	-1.45	-0.5	0		-2.75	-5.83	-1.33	-2.81	-1.09	0
209.7	-1.67	-8.02	-1.77	-1.72	2.45	0		0.68	-4.82	-2.51	-2.49	-1.81	0		2.31	-0.22	0.48	-3.96	-2.77	0		-2.21	-4.94	-1.34	-3.28	-2.79	0
210.6	-1.86	-10.27	-0.74	-3.68	-2.13	0		-1.61	-5.96	-0.49	-3.21	-1.13	0		1.5	-1.76	-1.01	-0.91	-1.6	0		-2.67	-6.51	-1.99	1.34	-1.85	0
211.5	-3.74	-14.03	-4.52	-3.98	-1.35	0		-1.34	-6.99	-1.55	-5.58	-2.54	0		2.58	1.02	2.14	-3.56	0.88	0		-1.07	-4.85	0.52	-1.28	0.75	0
212.4	-3.94	-10.17	2	-1.93	-2.46	0		-1.86	-6.73	-2.7	-3.53	-1.18	0		0.31	-2.74	-0.98	-4.9	0.41	0		-4.66	-7.3	-3.97	-4.76	-2.43	0
213.3	-3.09	-12.88	-0.49	-1.8	-1.23	0		3.51	-2.66	3.53	-0.73	1.91	0		5.89	0.08	-0.08	-3.45	0.91	0		0.58	-4.79	-1.49	-3.28	-1.35	0
214.2	-2.11	-12.39	-2.73	-2.16	-3.53	0		-0.17	-6.68	1.45	-3.29	-2.14	0		1.14	-2.94	-2.19	-5.39	-3.05	0		-4.63	-8.2	-5.44	-5.02	-6.4	0
215.1	-2.34	-12.36	-3.11	-5.13	1.79	0		1.3	-4.44	-4.04	-3.79	-2.76	0		2.51	0.02	-0.67	-2.88	0.67	0		-3.3	-1.65	0.01	-1.07	0.94	0
216	-3.51	-12.03	-1.76	-7.17	-1.43	0		-3.05	-4.73	-1.87	-3.6	-1.87	0		-3.4	-0.34	-1.53	-5.13	-3.85	0		-5.79	-6.72	-5.86	-4.83	-3.82	0
216.9	-5.66	-11.72	-1.95	-3.38	-1.74	0		-0.42	-7.72	-3.56	-4.68	-1.88	0		3.37	-1.69	-0.29	-5.39	2.08	0		-0.38	-6.62	-1.4	-2.28	1.72	0
217.8	-1.71	-10.23	0.48	-4.4	-0.47	0		1.41	-5.73	0.91	-3.27	-1.89	0		3.92	1.32	1.63	-2.84	0.82	0		-3.18	-8.18	-1.95	-6.51	-4.32	0
218.7	-6.12	-16.21	-3.88	-7.53	-2.91	0		0.63	-6.9	-1.47	1.08	2.68	0		0.67	-1.97	-0.39	-4.21	1.59	0		-2.72	-6.15	-0.31	-3.62	-3.55	0
219.6	-3.83	-10.43	0	-5.31	-0.04	0		-1.54	-5.69	-5.08	-5.26	-2.59	0		4.84	1.79	2.44	-1.19	0.19	0		0.35	-3.7	0.59	0.53	-2.15	0
220.5	-2.6	-12.49	-3.31	-8.86	-2.79	0		-2.43	-6.24	-2.9	-5.2	-1.49	0		1.19	0.99	-0.06	-2.08	-1	0		-2.44	-3.36	-0.01	-3.24	-0.17	0
221.4	-1.43	-10.82	-3.03	-4.84	-0.94	0		0.39	-9.47	-2.25	-3.93	-1.97	0		4.61	0	-0.74	-0.61	0.49	0		-3.23	-5.34	0.75	-2.63	-1.32	0
222.3	-6.56	-14.47	-5.77	-7.67	-6.61	0		-0.37	-6.71	-4.03	-3.8	-5.25	0		3.19	1.49	-0.76	-1.86	-1.25	0		-3.41	-3.15	-1.91	-2.15	-1.86	0
223.2	-1.88	-13.02	-2.05	-8.22	-1.47	0		-1.41	-7.26	-2.75	-8.3	-2.6	0		0.36	-3.25	-1.06	-8.14	-2.06	0		-4.48	-6.5	-1.42	-2.63	-2.55	0
224.1	-2.3	-12.56	-1.25	-7.08	-0.18	0		-1.4	-9.02	-4.69	-8.02	-2.85	0		-0.19	-0.43	-0.57	-4.07	-0.12	0		-1.87	-5.96	-1.42	-2.98	-1.57	0
225	-4.34	-11.77	-2.95	-6.97	-2.35	0		-2.56	-7.02	-7.2	-6.16	-5.3	0		-0.38	-1.82	-1.31	-6.79	-1.81	0		-6.91	-6.21	-0.47	-5.34	-2.4	0
225.9	-2.7	-13.43	-4.06	-4.75	-1.5	0		1.86	-7.15	-2.09	-0.22	1.49	0		0.78	-0.91	0.09	-1.29	2.82	0		-4.54	-5.43	-0.45	0.45	2.21	0
226.8	-4.33	-14.42	-4.37	-6.93	-3.12	0		-0.61	-8.26	-5.01	-4.53	-3.19	0		2.85	-0.79	-1.08	-4.71	1.52	0		-5.38	-8.11	-2.84	-5.53	-2.54	0
227.7	-2.28	-12.81	-3.36	-6.54	-4.25	0		0.83	-2.78	0.28	-2.74	-1.44	0		-0.88	0.26	2.37	-3.96	0.15	0		-3.61	-5.9	-2.89	-3.81	-3.76	0
228.6	-5.92	-12.82	-3.88	-6.24	-3.28	0		-2.37	-5.27	-0.85	-3.73	-1.86	0		1.2	0.37	1.72	-4.1	0.74	0		-5.23	-4.9	0.34	-5.09	-2.33	0
229.5	-2.2	-10.47	-0.17	-4.11	-3.32	0		1.86	-2.26	1.56	-0.47	3.5	0		-0.48	-2.12	-2.33	-4.59	-0.66	0		-6.35	-7.12	-3.97	-4.84	-4.04	0
230.4	-5.77	-14.72	-5.76	-5.54	-2.14	0		0.1	-4.99	-2.92	-3.77	-2.24	0		4.16	-0.72	0.96	-3.92	-0.52	0		-4.65	-8.96	-3.17	-4.76	-3.43	0
231.3	-3.04	-10.48	-0.64	-4.63	-1.84	0		0.58	-6.18	-4.88	-4.69	-1.84	0		3.71	-2.75	-0.55	-4.34	-0.45	0		-1.41	-3.77	1.55	-1.55	-0.8	0
232.2	-1.1	-11.44	0.62	-1.21	-0.17	0		1.53	-5.41	-0.93	-2.57	-4.13	0		1.45	0.71	0.16	-1.17	0.9	0		-4.29	-4.64	-1.54	-4.03	-2.32	0
233.1	-0.18	-11.05	-0.78	-2.72	0.48	0		-0.12	-5.55	-4.43	-3.36	-0.81	0		-2.52	-3.28	-3.51	-4.35	2.32	0		-6.84	-9.63	-5.63	-4.57	-2.39	0
234	-2.67	-12.5	-2.54	-3.45	-1.64	0		0.63	-5.99	-2.89	-3.52	1.51	0		3.64	0.19	0.49	-0.14	1.82	0		-2.58	-5.02	-0.8	-0.72	-3.44	0
234.9	-0.18	-14.51	0.56	-3.16	-0.02	0		-0.6	-7.38	-4.24	-2.31	-1.09	0		3.08	0.67	-1.35	-1.86	2.93	0		-3.18	-4.5	0.85	-1.6	-0.1	0
235.8	-3.24	-14.34	-3.1	-4.63	-1.13	0		-1.8	-9.3	-5.09	-3.41	-4.46	0		0.07	-1.83	2.4	-2.44	-0.63	0		-2.87	-5.53	-2.63	-3.01	-0.55	0
236.7	-1.26	-12.43	-2.71	-5.41	-0.96	0		3.53	-5.9	0.31	-1.94	1.1	0		3.46	1.25	2.69	-0.45	5.69	0		-1.47	-6.26	0.19	-0.77	2.06	0
237.6	-3.65	-12.93	-1.22	-4.3	-4.19	0		-1.81	-6.94	-2.16	-3.87	-4.48	0		2.7	-1.99	1.08	-4.11	0.57	0		-1.39	-6.46	-2.88	-4.8	-2.13	0
238.5	-0.36	-10.4	0.78	-4.95	-0.55	0		-1.79	-7.1	-2.18	-7.29	-4.73	0		-1.86	-3.31	-1.83	-6.74	-3.42	0		-3.95	-5.87	0.15	-1.3	-1.19	0
239.4	-2.45	-13.35	-4.01	-6.76	-0.47	0		-0.93	-7.11	-1.92	-5.36	-3.35	0		3.75	1.12	2.58	-4.69	-1.17	0		-1.6	-4.57	-1.78	-5.3	-4.02	0
240.3	-3.03	-11.29	-1.7	-4.52	0.15	0		-1.11	-7.05	-1.67	-5.78	-3.6	0		0.8	-2.06	-0.54	-3.59	-2.36	0		-3.89	-7.26	0.34	-4.78	-3.26	0
241.2	-4.37	-12.11	-3.62	-4.22	-0.85	0		1.29	-2.3	-1.63	-3.08	-0.79	0		3.28	1.86	-0.67	-2.8	1.56	0		-4.36	-7.01	-2.77	-1.72	-2.34	0
242.1	1.7	-9.71	-0.11	-3.95	1	0		-1.1	-7.59	-2.6	-5.76	-1.35	0		3	1.27	1.93	0.2	0.57	0		-0.72	-3.24	1.28	-0.56	-2.15	0
243	-0.06	-9.26	-0.85	-3.33	1.51	0		0.55	-5.62	-0.63	-2.64	2.52	0		3.38	1.19	0.23	-1.41	1.47	0		-3.27	-5.57	0.77	-2.27	-1.74	0
243.9	-3.65	-14.42	-5.03	-4.49	-0.43	0		-2	-7.21	-5.95	-4.93	-2.39	0		0.58	-3	-1.07	-3.57	-2.95	0		-2.56	-8.26	1.88	-0.26	-2.64	0
244.8	-2.99	-15.85	-1.41	-4.41	-1.14	0		-2.08	-10.53	-3.82	-5.48	-1.37	0		0.11	-4.54	-2.78	-4.69	-3.06	0		-1.79	-7.26	0.19	0.04	-4.91	0
245.7	-4.37	-8.89	-1.77	-4.99	-0.37	0		0.85	-5.88	0.83	-1.76	0.83	0		2.17	-3.59	1.12	-4.67	-1.23	0		-4.73	-5.69	-1.25	-3.68	-1.95	0
246.6	-1.29	-10.1	0.24	-3.55	3.32	0		0.45	-2.09	-1.8	-2	1.27	0		6.11	3.77	1.62	1.15	2.4	0		-3.29	-2.15	-2.21	-1.75	-1.19	0
247.5	-4.88	-15.87	-4.01	-5.77	-3.2	0		-0.7	-9.02	-4.68	-6.03	-1.88	0		0.38	-7.08	-1.37	-4.42	-3.52	0		-4.48	-7.99	-1.69	-1.56	-2.54	0
248.4	-3.66	-11.62	-3.72	-4.26	-3.42	0		-2.09	-5.06	-1.93	-3.75	-1.2	0		-0.81	0.01	3.07	-3.5	1.16	0		-5.69	-5.89	1.77	-1.55	1.04	0
249.3	-3.71	-16.77	-4.77	-3.53	0.43	0		-1.61	-7.01	-1.25	0.65	1.38	0		0.84	0.6	0.71	-2	-0.13	0		-2.2	-3.91	-1.96	-1.64	-3.72	0
250.2	-1	-11.4	0.99	-3	2.17	0		0.28	-5.01	-2.59	-3.48	-2.82	0		2.74	-0.33	-0.82	-4.32	-1.83	0		-1.72	-4.68	1.09	-1.83	0.06	0
251.1	-2.29	-13.2	-1.63	-5.01	0.32	0		-1.41	-6.7	-4.49	-4.23	0.08	0		2.94	1.21	1.66	-2.55	2.31	0		-4.14	-7.51	-1.14	-6.1	-4.29	0
252	-2.97	-12.27	-1.74	-4.77	-0.82	0		-0.98	-6.05	-2.59	-5.35	0.25	0		1.07	-0.16	-0.27	-5.29	0.41	0		-3.94	-6.36	-0.82	-4.32	-2.51	0
252.9	-5.48	-18.69	-6.09	-7.8	-4.47	0		-0.88	-7.16	-5.58	-5.15	-5.64	0		1.02	0.23	-1.18	-4.33	-1.72	0		-6.28	-5.61	-2.93	-4.17	-2.89	0
253.8	-3.65	-10.94	2.69	-2.09	0.91	0		-0.25	-4.92	1.66	-4.49	-0.67	0		1.05	-0.58	-1.65	-5.2	-1.85	0		-4.29	-6.34	-3.63	-6.21	-5.73	0
254.7	-3.91	-10.04	-1.41	-5.88	-3.26	0		-1.22	-3.77	-2.44	-3.76	-1.4	0		5.09	2.85	2.71	-0.17	2.21	0		-0.59	-5.57	-0.01	-1.12	-2.21	0
255.6	-5.74	-16.17	-3.6	-6.31	-3.58	0		-0.99	-6.78	-4	-2.54	-1.87	0		4.16	-1.04	0.63	-1.99	3.36	0		-0.48	-3.66	-0.26	-0.23	2.41	0
256.5	-5.2	-10.15	-0.3	-4.83	-0.33	0		1.23	-5.17	0.32	-1.87	-0.27	0		1.93	-1.82	-0.5	-6.33	-1.59	0		-3.28	-5.03	-1.29	-3.5	-2.5	0
257.4	-2.27	-11.82	-0.36	-1.31	-2.18	0		-0.21	-7.14	-0.71	-0.64	0.82	0		1.37	0.95	2.3	-2.7	1.15	0		-2.08	-2.77	-0.61	-2.49	-0.79	0
258.3	-5.18	-12.5	-0.22	-1.63	-3.03	0		1.8	-2.51	-1.73	-0.64	-0.22	0		2.79	1.21	0.29	-2.46	0.37	0		-5.71	-6.51	-2.08	-1.33	-3.39	0
259.2	-1.04	-9.9	0.4	-4.29	1.36	0		-0.25	-4.29	-3.24	-2.23	1.72	0		0.43	-0.39	-0.31	-1.38	-0.75	0		-5.21	-7.11	-2.24	-5.63	-1.69	0
260.1	-3.07	-12.95	-2.58	-3.88	-2.78	0		2.17	-4.24	-1.23	-1.96	0.87	0		0.34	-2.09	-0.97	-5.41	-2.6	0		-2.78	-6.17	-1.39	-5.45	-3.24	0
261	-2.06	-10.67	-1.11	-3.4	-0.55	0		-0.09	-6.3	-0.93	-4.06	-1.62	0		3.51	-0.36	1.7	-3.17	1.31	0		-2.22	-7.2	1.86	-4.4	-2.56	0
261.9	-4.89	-14.15	-1.33	-4.37	-1.72	0		-0.83	-6.29	-4.16	-6.14	-0.37	0		2.04	3.21	0.41	-6.33	0.79	0		-4.01	-6.1	-3.39	-4.95	-0.61	0
262.8	-3.55	-11.46	-2.11	-3.46	-2.06	0		-2.86	-6.78	-1.25	-4.41	-3.05	0		0.84	1.83	2.42	-3.3	2.92	0		-4.56	-5.36	0.95	-3.22	-1.79	0
263.7	-5.04	-13.44	-3.83	-3.4	-2.46	0		-2.7	-6.37	-3.76	-5.27	-1.03	0		0.38	-2.97	-1.77	-5.29	-0.14	0		-1.94	-7.12	-1.95	-4.1	-0.9	0
264.6	-5.34	-11.89	-1.93	-3.41	-0.75	0		-4.08	-6.36	-3.28	-4.06	-4.41	0		1.09	-1.92	0.02	-5.83	-4.26	0		-1.11	-6.86	0.27	-3.08	-0.53	0
265.5	-3.08	-11.22	-2.07	-3	-0.34	0		-0.49	-5.25	-1.83	-6.06	-2.15	0		0.1	-1.01	-1.45	-6.77	-0.24	0		-1.66	-2.87	0.19	-3.41	0.25	0
266.4	-3.14	-12.94	-3.6	-5.53	1.36	0		-3.31	-6.33	-2.65	-5.86	-0.92	0		1.38	0.54	1	-4.29	3.44	0		-2.82	-6.14	1.38	-1.38	0.82	0
267.3	-1.49	-10.52	-1.91	-1.83	-0.53	0		3.86	-4.95	-2.65	-1.69	-0.31	0		2.52	-0.55	-1.92	-4.14	-1.06	0		-1	-4.37	2.17	-1.03	0.64	0
268.2	-1.61	-8.75	-0.53	-3	-1.02	0		1.36	-3.46	-2.36	-5.96	-1.06	0		4.86	0.49	1.22	-4.62	1.68	0		-4.2	-9.17	-4.1	-4.86	-3.26	0
269.1	-1.83	-8.35	-0.58	-0.85	-0.6	0		-4.21	-7.96	-5.48	-3.85	-5.21	0		0.9	-0.21	0.57	-2.82	0.09	0		-3.38	-5.22	-0.8	-4.87	-2.33	0
270	-3.24	-13.31	-3.94	-5.53	-2.4	0		-0.61	-7.13	-0.83	-3.1	-4.7	0		0.19	-4.73	-0.51	-6.03	-4.33	0		-3.7	-6.64	-0.28	-3.38	-0.31	0
270.9	-1.55	-8.64	-0.1	-4.12	1.08	0		-0.15	-2.75	-0.84	-2.16	1.54	0		2.6	-0.4	-0.56	-2.61	0.08	0		0.01	-4.25	-0.71	0.91	-0.14	0
271.8	-2.99	-11.6	-1.67	-3.18	0.26	0		-2.19	-6.79	-2.69	-5.13	-3.14	0		-1.23	-0.73	-0.89	-6.8	-1.98	0		-1.18	-5.62	0.85	-2.38	-1.83	0
272.7	-6.48	-16.14	-1.41	-4.69	-1.97	0		0.99	-4.9	0.17	-1.6	1.53	0		5.73	0.79	4.07	-0.19	2.7	0		-1.98	-3.18	3.45	0.61	0.05	0
273.6	-1.55	-12.7	-1.2	-4.51	-0.38	0		-0.32	-7.43	-1.66	-9.2	-2.02	0		2.37	-2.51	0.7	-6.71	-1.18	0		-2.84	-8.51	-1.69	-4.18	-6.02	0
274.5	-4.75	-12.33	-2.24	-5.02	0.84	0		1.15	-7.33	-4.01	-3.28	-2.1	0		5.37	2.03	2.86	-0.29	0.34	0		-0.34	-3.07	2.66	1.78	1.09	0
275.4	-5.4	-14.47	-1.03	-3.03	-1.64	0		0.24	-8.41	-3.19	-5.03	-5.15	0		1.31	-3.7	0.2	-5.1	-2.85	0		-2.51	-9.4	-1.39	-2.25	-2.1	0
276.3	-7.03	-14.99	-6.07	-8.67	-2.73	0		-3.5	-6.56	-1.97	-6.53	-2.21	0		0.33	-0.03	0.56	-7.55	0.03	0		-2.58	-4.52	0.93	-4.05	-1.97	0
277.2	-0.03	-12.05	-2.23	-4.95	-0.94	0		0.95	-7.67	-3.23	-7.15	-1.03	0		2.59	0	-0.58	-3.84	0.65	0		1.36	-2.75	3.4	1.9	0.17	0
278.1	-0.06	-11.58	-0.41	-6.14	2.38	0		-0.15	-6.87	-2.14	-6.35	-0.83	0		2.63	-2.77	-0.93	-3.62	-0.82	0		-2.51	-8.1	-2.36	-3.22	-2.16	0
279	-3.45	-17.46	-5.58	-9.54	-3.32	0		-0.83	-9.3	-3.43	-6.45	-0.61	0		2.61	-3.21	-0.95	-2.58	2.47	0		-1.87	-9.22	-3.04	-4.52	-1.55	0
279.9	-4.74	-13.27	-2.65	-6.41	0.15	0		0.6	-7.55	-2.08	-4.99	-0.56	0		3.54	0.56	2.42	-3.19	-0.12	0		-6.39	-6.31	-4.3	-4.95	-3.44	0
280.8	-2.84	-13.21	-5.76	-5.41	-3.13	0		-0.18	-4.04	-2.59	-4.47	-1.04	0		4.73	2.98	4.13	-1.08	1.44	0		0.07	-4.86	1.41	-2.83	-1.6	0
281.7	-3.59	-10.94	-1.14	-5.18	-1.42	0		-3.34	-7.33	-4.62	-4.69	-5.43	0		0.29	-0.8	0.27	-3.8	-0.48	0		-1.85	-6.05	-1.94	-1.05	-3.37	0
282.6	-3.34	-11.97	-0.63	-6.32	0.2	0		-1.29	-4.07	-4.29	-6.38	-2.53	0		4.42	2.58	2.24	-4.72	-0.97	0		-2.11	-4.12	-0.03	-2.93	-3.08	0
283.5	-5.03	-13.14	-1.07	-6.3	-2.47	0		-2.06	-6.75	-2.23	-6.28	-2.5	0		2.4	-1.06	-0.12	-6.3	1.02	0		-2.07	-5.07	-1.45	-1.9	-3.03	0
284.4	-4.86	-11.22	-2.57	-2.99	-0.36	0		-2.71	-6.86	-4.09	-4.33	-3.06	0		-0.22	-0.75	0.79	-4.99	-0.44	0		-4.5	-7.52	-1.55	-3.29	-3.45	0
285.3	-3.06	-12.01	-1.04	-3.92	-1.23	0		-1.99	-5.67	-4.13	-6.54	-2.87	0		1.05	-0.93	-1.02	-6.21	-0.71	0		-0.46	-5.71	1.11	-1.52	0.09	0
286.2	-5.88	-11.87	-4.68	-7.04	-0.13	0		-2.26	-5.86	-4.47	-7.79	2.73	0		-2.17	-2.83	-2.98	-8.7	-0.48	0		-5.61	-7.29	-2.31	-8.92	-4.33	0
287.1	-3.5	-14.82	0.92	-3.46	0.44	0		-2.22	-10.11	-3.25	-6.94	-2.99	0		-1.79	-2.42	-3.31	-7.99	1	0		-2.92	-6.19	-2.38	-4.4	-0.83	0
288	-3.08	-15.79	-1.83	-6.31	-1.84	0		-0.67	-7.36	-1.07	-5.32	-2.58	0		3.15	-0.49	0.6	-3.27	-2.09	0		-0.66	-4	-0.76	-3.45	-3.61	0
288.9	-3.08	-13.42	-1.63	-5.87	-0.38	0		-0.9	-3.83	1.3	-3.97	0.14	0		0.31	1.31	3.48	-3.08	1.06	0		-6.67	-3.25	1.12	-3.68	-0.12	0
289.8	-3.15	-15.89	-3.28	-6.96	-1.26	0		2.13	-3.37	-1.76	-1.48	-0.03	0		2.67	-1.27	0.98	-2.67	-1.05	0		-4.41	-6.94	-1.5	-3.94	-2.34	0
290.7	-2.22	-12.54	-2.8	-3.71	-0.74	0		-5.72	-9.94	-5.37	-3.76	-4.98	0		-1.25	-3.02	-1.45	-3.05	-1.22	0		-3.49	-9.92	-1.8	-4.33	-3.04	0
291.6	-5.26	-12.29	-2.87	-4.75	-1.86	0		-0.42	-6.06	-0.93	-4.45	-0.9	0		1.5	-3.87	-0.41	-7.24	-0.68	0		-2.1	-7.05	0.46	-3.95	0.39	0
292.5	-3.46	-11.69	0.24	-5.55	1.48	0		-2.65	-11.87	-5.33	-8.39	-3.28	0		3.37	-2.6	-0.35	-5.89	0.69	0		-0.3	-5.21	-0.98	-1.29	-1.88	0
293.4	1.18	-9.74	0.23	-2.74	0.83	0		1.56	-8.18	-2.8	-3.57	-0.3	0		2.11	-2.13	-1.03	-4.26	0.26	0		-0.1	-5.72	0.78	-0.51	-1.49	0
294.3	-3.88	-17.2	-3.94	-9.66	-6.04	0		-3.95	-10.63	-4.42	-7.17	-5.49	0		-2.31	-4.52	-1.85	-6.56	-4.19	0		-3.13	-6.28	2.26	-0.51	-3.01	0
295.2	-1.09	-12.25	-2.37	-3.53	0.84	0		-1.52	-7.13	-5.5	-5.77	-1.99	0		-0.45	-2.28	0.15	-7.42	-1.34	0		-1.6	-5.22	2.48	-1.71	1.66	0
296.1	-3.26	-12.37	-1.34	-4.96	-1	0		-4.69	-10.55	-2.74	-6.74	-2.68	0		0.68	-1.54	2.16	-3.88	0.19	0		-3.88	-6.6	0.47	-3.68	-1.13	0
297	-0.52	-10.09	0.02	-3.57	-0.25	0		2.7	-1.92	-0.82	-3.49	-0.68	0		1.59	-0.43	0.99	-2.72	-1.84	0		-6.15	-4.73	-1.59	-2.21	-4.19	0
297.9	-7.23	-15.62	-7.04	-10.95	-6.38	0		-2.94	-8.7	-4.75	-4.92	-3.13	0		0.9	-3.53	0.14	-2.52	-2.36	0		-3.11	-6.14	-1.99	-4.54	-3.23	0
298.8	-3.65	-13.95	-4.16	-7.03	-1.83	0		-2.83	-10.68	-5.52	-8.26	-0.1	0		0.31	-1.56	-0.1	-5.32	2.77	0		-4.66	-4.54	0.35	-4.51	-0.43	0
299.7	-2.81	-12.65	-1.74	-3.5	-2.08	0		-4.42	-9.27	-4.8	-4.9	-3.34	0		-2.25	-3.68	-1.24	-7.3	-1.32	0		-4.74	-7.43	-2.04	-7.5	-2.61	0
300.6	-4.23	-14.8	-2.89	-8.34	-4.47	0		-0.43	-3.75	-1.24	-3.49	-2.67	0		0.77	-0.47	-0.17	-4.98	1.44	0		-2.02	-6.35	-0.47	-2.72	-1.18	0
301.5	-2.24	-12.97	-3.2	-6.37	-1.69	0		-1.98	-6.49	-2.4	-7.01	-0.33	0		-0.31	-1.99	0.52	-6.23	-1.93	0		-0.45	-5.27	-0.79	-3.11	-2.46	0
302.4	-2.53	-12.67	-2.96	-5.91	-0.63	0		0.46	-5.87	-1.58	-4.07	1	0		2.21	-0.78	0.91	-4.62	1.86	0		1.31	-3.38	1.57	-2.54	0.57	0
303.3	-3.33	-13.83	-2.86	-5.28	-0.57	0		-0.85	-6.57	0.78	-3.68	-0.32	0		0.36	-2.05	2.09	-3.94	-1.16	0		-1.26	-5.54	1.25	-0.3	-1	0
304.2	-4.44	-13.51	-3.88	-7.45	-4.07	0		0.59	-5.13	-1.09	-2.79	-1.33	0		0.8	-2.45	0.36	-5.88	-2.21	0		-0.88	-3.88	-1.35	-1.16	-0.76	0
305.1	-1.67	-12.39	-2.17	-5.42	3.63	0		-1.63	-8.5	-3.48	-4.93	0.54	0		1.33	0.18	0.16	-5.03	2.51	0		-3.31	-4.61	-1.33	-4.02	-2.02	0
306	-1.23	-10.93	-0.07	-3.26	0.5	0		0.03	-4.83	-0.15	-1.72	1.19	0		2.93	0.74	0.86	-1.35	-0.24	0		0.09	-2.41	0.65	-2.44	-0.64	0
306.9	-5.73	-15.14	-3.89	-5.31	-0.82	0		-1.93	-7.31	-4.82	-8.13	-4.32	0		1.1	-0.93	-1.41	-6.31	0.29	0		-3.26	-4.25	-1.84	-4.01	-1.38	0
307.8	-2.77	-12.18	-2.22	-6.13	-1.99	0		-4.63	-8	-2.97	-7.52	-2.65	0		0.17	-2.92	-2.24	-6.56	-3.12	0		-2.23	-6.77	-1.34	-0.95	-2.8	0
308.7	-4.49	-11.38	-2.39	-4.94	0.36	0		-2.38	-8.11	-4.17	-6.01	-1.52	0		0.29	-1.95	-1.22	-8.47	0.98	0		-3.1	-3.58	1.04	-1.96	1.11	0
309.6	-6.77	-15.44	-3.11	-4.05	-1.85	0		-4.35	-9.81	-5.18	-5.56	-3.7	0		-0.27	-0.45	0.18	-4.68	-0.33	0		-3.96	-5.44	1.17	-1.99	-0.83	0
310.5	-6.54	-12.45	-5.31	-5.1	-1.59	0		-3.57	-5.73	-3.68	-6.45	-2.39	0		-2.39	-3.14	-1.22	-8.68	-0.31	0		-2.18	-5.13	-0.57	-2.19	-0.21	0
311.4	-2.14	-10.78	-0.88	-3.93	-0.16	0		-1.93	-8.62	-0.6	-4.8	-2.06	0		2.75	-0.73	-0.37	-2.49	-1.88	0		-0.85	-2.86	0.48	-1.94	-2.57	0
312.3	-6.01	-8.98	-2.23	-3.79	-0.77	0		-3.26	-1.77	1.98	-1.86	-0.96	0		1.49	-1.11	5.12	-3.33	-0.77	0		-2.59	-7.89	1.97	-0.08	0.93	0
313.2	-1.88	-12.36	0.65	-2.77	3.33	0		-2.74	-5.98	-1.08	-5.57	-1.08	0		1.16	-3.59	0.37	-7.81	-2.79	0		-2.19	-6.38	-1.78	-2.08	-0.21	0
314.1	-1.65	-11.39	-2.06	-6.74	-1.7	0		-1.81	-6.19	-2.52	-6.72	-1.39	0		3.83	0.32	1.43	-3.48	3.63	0		-0.01	-3.44	2.61	2.27	3.48	0
315	-3.14	-13.68	-2.5	-5.73	-1.25	0		-0.23	-7.07	-4.12	-5.22	-2.87	0		-0.51	-4.08	-3.98	-6.28	0.84	0		-1.49	-5.48	0.65	-1.45	-0.14	0
315.9	-3.43	-13.47	0.55	-6.82	-1.02	0		-3.41	-7.52	-1.81	-5.75	-2.52	0		1.89	-0.45	-1.08	-5.12	-0.96	0		-4.83	-5.93	-3.46	-5.91	-2.95	0
316.8	-5.69	-14.2	-3.95	-7.7	-1.52	0		1.03	-3.63	-1.66	-4.65	-1.33	0		0.11	-1.66	0.43	-6.24	-2.21	0		-3.44	-6.08	0.47	-3.02	-1.57	0
317.7	-2.34	-11.73	1.18	-1.81	-0.94	0		-0.91	-7.21	1.91	-3.05	-1.88	0		0.65	-3.05	3.06	-5.07	-0.03	0		-5.09	-8.53	-0.68	-2.85	-0.92	0
318.6	0.44	-8.54	3	-5.69	1.75	0		-2.19	-7.41	-2.28	-6.33	-0.15	0		-2.07	-3.01	-1.76	-8.01	-2.83	0		-4.04	-6.47	1.46	-2.73	-2.89	0
319.5	-6.07	-14.95	-4.96	-10.71	-1.7	0		-3.63	-7.78	-4.76	-7.34	-3.16	0		0.26	-0.66	-0.36	-3.7	-0.94	0		-4.75	-6.02	-3.05	-3.6	-1.83	0
320.4	-1.54	-14.53	-2.85	-2.85	-0.74	0		-2.12	-8.51	-2.37	-2.6	-0.93	0		0.75	-2.51	1.01	-5.33	-0.07	0		0.2	-4.74	0.39	-2.9	-3.56	0
321.3	-4.43	-11.69	-3.05	-8.3	-1.16	0		-1.55	-7.57	-3.56	-8.05	-0.71	0		-0.4	-1.37	-0.83	-6.39	-0.78	0		-5.41	-7.57	-2.25	-5.44	-2.8	0
322.2	0.77	-7.8	2.3	-2.82	3.92	0		-0.68	-6.78	-1.09	-3.9	-0.1	0		0.55	-3	0.44	-5.1	-1.77	0		-4.5	-8.02	-1.04	-3.69	-3.62	0
323.1	-1.51	-13.53	-2.87	-4.5	-0.83	0		-0.27	-7.02	-1.44	-5.23	-1.86	0		4.46	-0.39	3.09	-5.62	-0.5	0		-2.93	-4.72	1.16	-2.51	-1.77	0
324	-2.67	-15.66	-2.98	-6.93	-3.7	0		-1.41	-4.72	-0.42	-3.37	-1.17	0		0.36	2.91	2.89	-0.66	4.47	0		-2.03	-2.01	-0.06	-1.01	-1.66	0
324.9	-5.51	-12.47	-3.23	-6	-0.45	0		-4.49	-9.97	-5.77	-8.58	-7.18	0		0.7	-0.39	1	-6.36	-1.35	0		-2.53	-2.35	-0.13	-2.4	0.06	0
325.8	-1.48	-12	-1.84	-5.74	1.7	0		0.17	-6.84	-1.34	-3.28	0.15	0		3.34	-1.12	0.11	-1.75	0.92	0		-1.73	-6.8	0.51	1	-2.07	0
326.7	-2.37	-11.68	-2.51	-4.87	-0.42	0		-2.22	-6.39	-4.82	-6.05	-1.67	0		1.22	-2.85	-1.49	-6.59	-0.7	0		-0.63	-4.25	2.12	-4	-0.69	0
327.6	-6.16	-16.55	-3.67	-6.38	-1.15	0		-1.92	-6.55	-3.69	-8.42	-5.54	0		3.24	-0.83	3.59	-4.65	1.01	0		0.92	-3.96	2.8	0.37	2.59	0
328.5	-3.06	-14.97	-3.04	-7.89	-0.15	0		0.25	-5.21	-0.97	-6.66	0.47	0		1.92	-4.36	-0.31	-5.17	-0.16	0		-1.98	-7.72	-3.22	-2.08	-0.88	0
329.4	-5.61	-13.3	-4.5	-6.48	-3.41	0		-1.81	-6.11	-5.05	-5.7	-2.7	0		2.31	0.06	0.83	-3.7	-1.91	0		-2.55	-5.52	-1.17	-4.77	-4.55	0
330.3	-1.86	-15.21	-0.4	-4.88	1.59	0		0.59	-7.32	-0.5	-5.86	-1.55	0		0.33	-3.26	-1.76	-6.82	1.14	0		-7.43	-9.99	-6.12	-3.61	-3.99	0
331.2	-1.19	-10.36	-2.2	-3.85	1.02	0		-1.35	-7.56	-3.15	-6.98	-0.24	0		-1.02	-4.47	-1.32	-9.29	-1.37	0		-2.48	-8.66	-3.29	-2.52	-2.98	0
332.1	-3.07	-12.06	-1.2	-10.24	-0.38	0		-3.36	-7.84	-2.77	-7.82	-2.15	0		0.57	-1.25	0.23	-5.47	-1.49	0		-4.97	-4.82	-1.35	-2.7	-2.32	0
333	-2.89	-11.47	-1.09	-4.44	0.86	0		-2.62	-7.74	-4.05	-6.95	-0.65	0		0.03	-4.41	-0.1	-5.54	0.77	0		-2.67	-5.64	2.34	-1.71	1.28	0
333.9	-6.02	-11.37	-2.73	-6.81	-1.78	0		-4.01	-8.27	-3.85	-5.04	-1.57	0		1.85	-0.2	2.09	-5.62	3.16	0		-1.92	-4.22	0.91	-3.54	-2.12	0
334.8	-4.02	-14.38	-1.82	-5.67	0.13	0		-1.89	-8.33	-2.52	-6.3	-3.32	0		1.4	-4.31	-0.89	-4.48	-1.45	0		1.67	-3.64	-0.25	-0.37	1.13	0
335.7	-0.99	-12.5	0.03	-3.09	0.56	0		2.45	-5.69	-1.32	-2.92	-0.82	0		1.02	-1.41	2.83	-1.82	3.15	0		0.34	-4.44	3.09	1.47	1.76	0
336.6	-4.43	-13.46	-3.69	-6.53	-0.04	0		-0.83	-8.09	-1.05	-5.02	3.05	0		3.58	0.79	3.16	-2.99	3.99	0		-2.98	-4.79	1.14	-4.27	-3.55	0
337.5	-3.48	-14.63	-5.73	-6.68	-2.4	0		-1.39	-7.25	-3.84	-5.34	-2.44	0		0.22	-2.02	-1.58	-6.57	1.19	0		-2.85	-7.43	-0.88	-2.89	-2.1	0
338.4	-3.88	-15.53	-3.45	-5.17	-1.81	0		-0.58	-7.74	-4.82	-5.52	-0.58	0		0.95	-3.08	-2.4	-6.26	-1.97	0		-4.16	-7.76	-1.73	-3.39	-3.67	0
339.3	-1.9	-14.88	-1.38	-6.85	-2.25	0		-3.56	-8.73	-3.58	-7.14	-3.47	0		-2.13	-5.22	-1.3	-7.07	-2.84	0		-3.73	-7.78	0.8	-2.65	-1.83	0
340.2	-4.01	-11.68	-1.67	-5.12	0.13	0		2.09	-3.32	-0.11	-3.66	1.33	0		0.75	1.24	-0.11	-4.06	0.44	0		-4.08	-4.09	1.32	1.26	-3.06	0
341.1	1.79	-10.02	-2.13	-2.85	2.01	0		0.19	-5.84	-0.67	-5.95	-1.68	0		-0.54	-2.97	-0.3	-8.15	-4.2	0		-1.37	-3.39	0.51	-2.14	-1.24	0
342	-4.06	-13.43	-4.83	-6.24	0.01	0		-0.21	-5.63	-3.3	-2.46	0.35	0		1.77	-1.04	-1.45	-2.35	1.69	0		-2.94	-4.9	-2.87	-3.34	-0.1	0
342.9	-0.59	-11.03	-2.71	-4.81	-0.15	0		0.34	-8.6	-4.75	-6.7	-1.87	0		0.67	-7.55	-2.82	-6.5	-1.95	0		-2.8	-8.15	-1.98	-4.45	-3.8	0
343.8	-3.52	-13.12	-0.48	-5.04	-0.57	0		-0.74	-5.63	-4.29	-5.31	-2.91	0		1.15	-4.05	0.33	-4.83	-0.73	0		-6.6	-11.91	-3.38	-6.84	-4.99	0
344.7	-3.74	-18.74	-3.43	-7.07	-2.82	0		-0.81	-6.83	-2.93	-2.31	-0.99	0		-0.4	-4.87	-2.84	-6.04	-4.07	0		-5.63	-9.38	-3.06	-4.46	-6.51	0
345.6	-2.52	-14.33	-1.09	-3.33	1	0		-1.31	-8.34	-5.82	-4.68	-3.17	0		2.83	1.33	1.24	-3.62	1.24	0		1.37	-2.85	2.33	1.83	-0.01	0
346.5	-5.29	-13.71	-3.85	-9.51	0.05	0		-0.49	-4.44	-0.69	-3.64	-0.78	0		1.17	0.23	2.27	-2.71	2.23	0		-3.11	-8.43	1.73	-1.75	-0.38	0
347.4	0.27	-8.58	-1.91	-2.68	3.14	0		0.67	-1.4	-0.86	-4.91	0.91	0		-1.28	-2.48	-0.72	-7.79	-4.08	0		-2.52	-4.72	1.84	0.47	-0.87	0
348.3	-4.53	-15.64	-4.2	-7.29	-2.97	0		-1.58	-9.3	-5.74	-8.14	-4.5	0		1.27	-3.3	-0.99	-8.48	-1.59	0		-0.59	-5.99	0.12	-4.17	-2.24	0
349.2	-1.03	-13.57	-4.52	-7.82	1.51	0		1.32	-4.71	0.18	-4.11	0.11	0		-0.1	-2.67	-1.27	-5.78	-2.66	0		-0.04	-5.05	2.03	-0.47	-0.75	0
350.1	-0.97	-13.65	0.69	-3.63	0.73	0		-0.36	-6.2	-1.86	-4.71	-1.49	0		-2.39	-4.46	-2.63	-9.58	-1.73	0		-5.63	-7.11	-3.81	-7.55	-4.16	0
351	0.01	-13.03	-1.44	-5.69	0.98	0		-3.82	-7.89	-0.82	-6.67	-1.02	0		-3.89	-1.83	-0.38	-6.39	-0.27	0		-3.97	-6.53	-1.82	-4.95	-2.94	0
351.9	-4.25	-17.53	-3.46	-8.71	-4.25	0		-4.76	-10.45	-4.63	-7.3	-5.03	0		1.8	-1.26	0.16	-1.83	3.11	0		-4.39	-8.62	-0.37	-2.53	-0.51	0
352.8	-1.7	-13.46	-4.34	-6.02	-0.26	0		-0.34	-8	-3.27	-5.42	-0.23	0		-0.05	-2.84	-0.47	-2.24	-0.13	0		-1.08	-7.26	2.9	2.3	-0.8	0
353.7	-3	-10.94	-0.83	-5.84	-0.38	0		0.12	-5.37	-1.53	-5.39	-2.69	0		1.69	-2.49	-0.51	-8.34	0.37	0		-3.94	-6.59	0.94	-3.25	-2.96	0
354.6	-4.78	-12.92	0.59	-4.07	-3	0		-2.59	-5.86	-1.65	-6.36	-2.22	0		-0.69	-2.04	-1.57	-9.05	-0.17	0		-3.36	-6.98	0.63	-3.74	-2.59	0
355.5	-3.41	-15.95	-3.45	-6.36	-1.49	0		-1.53	-6.57	-4.25	-4.05	-1.59	0		0.48	-0.18	0.86	-6.48	-0.06	0		-4.7	-4.96	-0.17	-4.87	-0.6	0
356.4	-0.55	-15.01	-3.74	-6.04	1.2	0		-2.31	-9.06	-4.25	-7.23	-2.56	0		1.93	0.17	1.89	-5.25	1.84	0		-3.11	-4.77	1.78	-1.68	1.28	0
357.3	-5.8	-16.13	-3.5	-9.6	-1.95	0		-0.85	-4.24	-4.14	-7.33	0.5	0		0.86	-0.74	-0.83	-6.81	1.67	0		-3.29	-4.68	-1.47	-2.25	-0.43	0
358.2	-1.57	-13.23	-3.14	-6.22	-0.44	0		-1.05	-7.6	-2.96	-6.48	-2.24	0		-1.86	-5.39	-2.79	-8.92	-4.26	0		-1.98	-4.97	0.24	-2.05	-1.8	0
359.1	0.04	-11.13	4.17	-3.23	4.31	0		-0.07	-7.02	-1.38	-4.63	-1.22	0		0.75	-3.13	0.85	-5.4	-2.2	0		-5.23	-8.2	-0.88	-2.89	-3.43	0
360	0.77	-13.2	-0.26	-6.8	1.79	0		-1.02	-9.28	-2.48	-5.97	-2.64	0		-3.27	-4.86	2.1	-5.76	-2.55	0		-3.55	-6.95	0.8	0.01	-4.63	0
360.9	-3.73	-17.64	-5.55	-7.3	-2.51	0		-1.03	-8.44	-3.32	-4.17	-1.51	0		-0.27	-2.71	2.32	-6.22	3.29	0		-4.49	-7.64	-1.1	-5.66	-1.75	0
361.8	-3.58	-16.94	-4.47	-7.85	-1.44	0		0.17	-7.24	0.12	-3.32	-0.5	0		1.59	1.56	4.19	-1.37	2.86	0		-1.93	-4.91	1.75	-1.38	-0.12	0
362.7	-3.63	-14.59	-3.71	-6.23	-0.36	0		-0.67	-5.58	-3.78	-2.13	-0.39	0		2.78	-1.6	-1.16	-4.22	0.19	0		-0.83	-6.33	-0.62	-1.07	-2.54	0
363.6	-2.88	-13.98	-2.37	-6.6	-1.84	0		0.52	-6.84	-3.85	-5.21	0.98	0		1.78	-0.17	2.21	-4.49	0.06	0		-3.68	-1.5	0.83	-1.06	-2.15	0
364.5	-5.67	-13.59	-3.01	-8.58	-0.39	0		-3.07	-7.83	-1.43	-5.07	-3.9	0		1.5	-1.29	3.77	-4.74	0.17	0		-2.6	-5.25	1.89	-0.13	-2.69	0
365.4	-5.29	-14.18	-1.67	-2.81	-1	0		-2.28	-6.69	-0.62	-2.37	-1.62	0		-0.79	-3.65	-1.75	-8.84	-2.99	0		-1.95	-4.9	-0.42	1.35	-1.02	0
366.3	-3.71	-15.68	-4.62	-7.51	0.29	0		0.9	-6.28	-3.1	-5.91	-1.32	0		2.75	-0.09	1.09	-6.48	-2.43	0		-1.75	-4.91	1.43	-3.54	-3.39	0
367.2	-2.41	-14.24	-1.89	-5.61	-2.41	0		1.85	-7.39	-0.45	-4.53	0.58	0		1.51	-4.22	-1.28	-7.45	0.12	0		-2.07	-6.39	-1.22	-3.63	1	0
368.1	-3.03	-12.62	-1.77	-6.58	-1.34	0		-2.74	-6.83	-1.49	-9.36	-5.02	0		-0.61	-5.08	-0.28	-8.84	-0.63	0		-1.97	-8.09	-0.43	-3.12	-2.98	0
369	-6.17	-16.44	-4.07	-7.21	-5.78	0		-2.55	-8.03	-1.34	-9.91	-5.21	0		1.14	-2.22	1.54	-9.38	2.4	0		-2.55	-7.73	-1.4	-2.98	-0.63	0
369.9	-3.69	-18.6	-1.56	-4.51	-2.34	0		1.51	-7.53	-1.38	-3.16	0.31	0		3.41	-4.4	0.69	-4.14	1.88	0		-3.18	-5.89	-2.61	-3.61	-3.45	0
370.8	-4.01	-15.29	-0.22	-3.15	1.64	0		-4.72	-10.26	-4.35	-5.45	-0.56	0		-1.92	-0.86	0.1	-6	-0.26	0		-5.15	-8.33	2.18	-2.86	-4.07	0
371.7	0.12	-13.04	0.44	-2.55	2.96	0		-1.65	-8.37	-2.7	-9.66	-2.49	0		0.3	-3.83	-0.75	-9.97	-0.91	0		-3.99	-6.17	-0.85	-3.28	-2.06	0
372.6	-2.59	-11.04	-1.05	-3.39	1.67	0		1.02	-8.16	-0.67	-3.07	-0.14	0		0.45	-3.41	-3.04	-7.63	-4.72	0		-1.5	-7.19	-5.1	-5	-4.29	0
373.5	-2.03	-13.58	0.75	-3.14	0.93	0		-1.96	-6.58	1.25	-2.66	-1.34	0		2.41	-0.26	3.66	-1.87	0.14	0		0.54	-3.65	2.87	0.62	-0.19	0
374.4	-2.72	-14.34	-1.4	-5.33	-0.4	0		-5.39	-8.28	-2.26	-6.61	-2.09	0		-3.44	-1.89	0.75	-6.72	-0.1	0		-1.03	-3.2	4.25	-0.18	1.98	0
375.3	0.22	-13.87	-1.99	-4.14	-0.84	0		0.08	-7.03	-1.04	-6.19	0.04	0		3.53	-1.05	0.27	-6.77	-0.41	0		-3.11	-3.57	1.65	-1.79	-1.78	0
376.2	-0.61	-12.58	0.11	-3.44	-1.67	0		-1.89	-5.07	-4.05	-3.69	-2.42	0		-0.24	-1.13	-4.44	-7.49	-1.67	0		-6.95	-7.43	-5.32	-6.78	-4.44	0
377.1	-2.66	-16.87	-1.38	-8.88	-0.77	0		-3.59	-9.44	-4.72	-6.46	-2.82	0		-2.36	-4.61	-4.08	-6.35	-2.88	0		-2.3	-6.9	-2.03	-2.65	-0.79	0
378	-3.76	-15.41	-4.54	-5.62	-2.66	0		-1.2	-5.72	0.42	-5.4	-2.81	0		2.27	0.85	3.81	-6.65	-0.98	0		0.87	-1.72	1.61	1.05	-1.6	0
378.9	-1.23	-13.33	0.46	-3.78	0.66	0		2.7	-5.61	-1.63	-3.83	-0.11	0		2.09	-2.22	-0.74	-5.55	-1.62	0		-2.7	-8.94	0.33	-1.99	-4.35	0
379.8	-2.05	-13.11	-2.73	-3.19	-0.81	0		-0.41	-5.17	0.52	-3.32	0.02	0		2.26	0.4	4.46	-0.97	1.61	0		-3.34	-3.91	4.48	-1.79	-1.43	0
380.7	-2.77	-13.48	-0.49	-4.44	-1.56	0		1.13	-6.5	-2.72	-3.54	1.28	0		1.6	-2.07	-2.49	-5.11	0.68	0		-5.02	-7.6	-3.24	-3.65	-4.13	0
381.6	-4.48	-18.47	-2.44	-9.24	-3.06	0		-1.46	-9.29	-1.36	-5.94	-2.07	0		2.07	-0.58	4.94	-3.77	2.01	0		-3.19	-6.64	1.8	-3.37	-2.7	0
382.5	-0.11	-10.04	1.08	-3.76	3.43	0		0.66	-7.69	-2.07	-6.43	-3.55	0		-0.17	-3.24	0.83	-9.55	-2.64	0		-2.14	-5.15	1.19	-2.27	-0.55	0
383.4	-3.11	-16.72	-3.95	-4.6	-0.72	0		-2.64	-10.35	-4.41	-6.05	-1.48	0		-0.27	-2.92	-0.67	-7.19	-3.06	0		-3.3	-5.53	-0.6	-1.7	-2.5	0
384.3	-2.26	-16.8	-3.1	-4.81	-1.48	0		1.37	-9.15	-2.36	-3.8	-2.55	0		2.34	-0.46	1.3	-4.34	3.31	0		-1.15	-2.24	5.63	-0.79	1.56	0
385.2	-4	-16.14	-3.1	-7.48	-1.84	0		-1.19	-8.24	-2.64	-6.57	0.15	0		-0.99	-3.39	0.3	-5.64	1.31	0		-4.57	-5.22	2.42	-1.36	0.18	0
386.1	-3.78	-14.36	-3.25	-6.02	0.17	0		-2.36	-8.25	-3.96	-6.85	-1.18	0		-0.53	-1.47	-0.29	-6.05	-0.99	0		-4.91	-8.38	1.37	0.52	-1.4	0
387	-1.9	-13.67	-2.67	-4.65	0.73	0		-2.67	-7.29	-5.43	-7.21	-1.11	0		1.71	-0.25	0.5	-7.63	1.37	0		-1.84	-3.44	-0.39	-4.04	-0.61	0
387.9	-3.57	-17.82	-2.21	-7.59	-2.1	0		-0.76	-10.62	-1.23	-5.48	-3.09	0		1.47	-3.47	1.43	-5.9	1.1	0		-3.57	-8	-1.1	-0.81	0.05	0
388.8	-5.4	-15.77	-1.4	-8.42	-0.95	0		-2.13	-10.16	-1.6	-7.87	-2.23	0		-1.74	-2.6	0.07	-6.61	-1.05	0		-2.11	-5.25	1.63	-1.99	-1.71	0
389.7	-2.71	-16.62	-0.61	-6.68	-1.61	0		-4.24	-11.31	-4.46	-7.4	-3.62	0		-1.32	-2.74	-2.73	-7.85	0.17	0		-5.97	-5.51	-2.75	-5.25	-3.59	0
390.6	0.21	-11.68	1.19	-5.94	1.62	0		-4.79	-7.92	-5.29	-7.61	-3.42	0		-3.03	-2.48	-1.01	-6.84	0.08	0		-7.59	-5.03	-0.7	-2.15	-1.83	0
391.5	-1.08	-15.23	-0.3	-4.53	-0.71	0		0.57	-5.97	-3.1	-4.01	-0.64	0		0.72	-2.6	0.09	-3.11	-1.41	0		-3.68	-8.71	0.83	-0.65	-2.79	0
392.4	-1.17	-11.6	-0.63	-4.28	1.47	0		-1.64	-6.98	-3.68	-6.77	-3.88	0		1.75	-1.11	1.4	-7.16	-1.41	0		-0.47	-3.93	2.06	-4.17	-0.78	0
393.3	-0.55	-15.12	-0.91	-5.63	0.57	0		1.55	-8.93	-1.61	-5.93	-1.2	0		1.02	-3.39	1	-8.41	-0.85	0		0.49	-2.7	3.83	-0.8	-0.06	0
394.2	-2.33	-15.67	-1.29	-6.07	-0.39	0		-1.1	-5.9	-2.47	-1.88	0.36	0		-2.24	-2.41	-3.02	-6.8	-2.12	0		-3.63	-3.96	-2.24	-2.68	-1.82	0
395.1	-2.16	-14.7	-4.24	-8.49	-0.91	0		-3.64	-11.08	-5.4	-8	-2.75	0		-2.38	-5.38	-4.33	-6.85	-3.43	0		-4.79	-7.2	-1.23	-2.85	-3.09	0
396	-3.35	-12.7	-1.57	-5.23	-2.11	0		-0.91	-4.55	-1.06	-4.85	-2.18	0		-0.49	-0.91	0.67	-7.12	1.04	0		-6.81	-11.6	-1.23	-5.34	-4.24	0
396.9	-3.13	-16.15	-1.45	-7.5	-2.1	0		3.48	-5.04	1.25	-4.3	-0.98	0		2.32	-3.03	1.7	-4.77	0.02	0		-3.21	-8.18	1.06	-1.87	-0.92	0
397.8	-2.22	-12.57	-2.66	-4.99	1.3	0		-3.55	-8.93	-2.46	-7.69	-0.26	0		2.79	-0.82	2.19	-4.28	1.47	0		-1.11	-2.67	1.11	-0.15	1.95	0
398.7	-3.75	-15.2	-3.79	-6.95	1	0		-1.17	-5.98	-1.21	-6.09	-1.69	0		0.87	-2.08	0.05	-8.94	-0.54	0		-3.37	-7.57	0.64	-2.2	-1.89	0
399.6	-7.11	-20.72	-4.93	-10.77	-1.51	0		-3.59	-9.75	-2.6	-9.12	-4.41	0		1.5	-1.61	-0.31	-5.41	-2.25	0		-3.54	-5.66	-2.26	-3.27	-1.68	0
400.5	-1.69	-14.18	-3.2	-6.27	-1.98	0		-2.11	-8.06	-1.59	-6.06	1.6	0		-0.31	-3.01	-0.04	-8.82	0.12	0		-2.59	-7.28	1.49	-1.83	-1.93	0
401.4	-1.17	-10.04	3.8	-4.13	2.72	0		-1.41	-6.14	-1.69	-8	-2.3	0		0.28	-2.91	0.74	-6.42	-1.62	0		-1.19	-7.57	-0.44	-2.16	-0.49	0
402.3	-7.27	-16.78	-5.95	-6.03	-0.71	0		-4.57	-8.6	-4.37	-5.67	-3.5	0		-3.38	-4.3	-0.77	-8.47	-1.87	0		-4.8	-8.61	-3.06	-7.08	-2.6	0
403.2	-0.76	-10.89	-1	-4.83	1.84	0		-2.6	-6.56	-0.45	-4.76	-3.67	0		-3.64	-3.52	1.15	-8.71	-3.91	0		-4.04	-4.5	0.48	-4.8	-0.63	0
404.1	-6.1	-19.58	-4.84	-8.79	-1.74	0		-3.77	-9.64	-3.42	-8.54	-3.19	0		1.88	-0.45	2.01	-5.71	1.7	0		-2.51	-4.51	1.1	-4.04	-2.76	0
405	-2.08	-15.51	-3.13	-6.55	-1.1	0		-1	-8.79	0.22	-7.42	-2.52	0		-1.06	-7.07	-1.56	-11.41	-3.66	0		-4.03	-10.1	-1.95	-4.89	-4.73	0
405.9	-1.83	-13.24	-3.05	-9.04	-0.31	0		-5.13	-7.61	-5.74	-8.57	-3.5	0		0.33	-3.52	-0.08	-9.22	-1.63	0		-1.41	-4.89	2.51	-3.07	-1.3	0
406.8	-1.6	-15.19	-0.81	-2.61	2.23	0		0.01	-6.28	-1.36	-3.58	0.03	0		3.03	-1.54	0.16	-4.74	2.72	0		-1.96	-6.5	-0.45	-1.61	-0.85	0
407.7	-5.42	-21.35	-6.11	-8.34	-6.63	0		-3.14	-10.19	-5.02	-10.19	-6.86	0		-0.39	-2.32	-2.32	-7.7	-0.92	0		-6.37	-8.12	-3.16	-2.86	-2.16	0
408.6	-2.72	-14.22	-3.49	-5.65	0.12	0		2.25	-7.11	-0.97	-4.58	-0.75	0		1.58	0.39	2.53	-4.95	0.14	0		-1.1	-4.44	0.14	-2.71	-0.19	0
409.5	-1.27	-14.35	-1.56	-5.13	0.24	0		-6.21	-7.37	-4.89	-5.56	-2.97	0		1.26	0.14	2.26	-6.12	1.66	0		-1.66	-4.42	0.99	-0.32	-0.05	0
410.4	-1.85	-11.61	-0.35	-4.09	0.34	0		-1.24	-6.17	-3.68	-6.31	-0.31	0		4.91	-1.74	2.41	-3.56	2.74	0		-2.84	-7.12	-2.83	-3.2	-3.97	0
411.3	-7.42	-15.15	-2.99	-7.97	-2.93	0		-5.1	-9.53	-3.92	-9.71	-3.74	0		-1.26	-3.04	-1.43	-10.39	-0.98	0		-5.76	-5.61	-3.98	-4	-3.1	0
412.2	-0.88	-14.6	-4.35	-9.27	4.06	0		-2.99	-8.64	-5.95	-9.99	-2.16	0		0.33	-1.98	0.61	-8.28	-0.45	0		0.09	-4.11	2.09	-0.21	1.71	0
413.1	-5.95	-19.7	-5.71	-8.99	-0.69	0		-1.77	-8.69	-3.55	-7.15	-1.91	0		1.66	-0.48	0.02	-5.36	0.03	0		-5.89	-10.29	-1.83	-2.06	-3.31	0
414	-2.8	-17.05	-1.14	-4.48	-2.86	0		0.16	-7.76	0.11	-6.21	-1.3	0		0.57	-0.7	-0.06	-9.7	-2.5	0		-4.2	-8.27	-3.48	-6.95	-5.69	0
414.9	-4.99	-18.68	-3.97	-4.6	-1.25	0		-4.15	-9.9	-4.97	-5.87	-4.49	0		-0.44	-0.74	1.03	-7.1	0.24	0		-2.1	-5.81	3.49	-1.34	-0.16	0
415.8	-1.74	-16.9	-3.09	-5.11	-0.69	0		-1.96	-8.75	-1.83	-5.01	-0.45	0		-0.8	-4.96	-0.73	-7.89	1.32	0		-1.36	-4.55	1.41	-2.1	0.25	0
416.7	-4.23	-16.83	-3.88	-4.05	-0.8	0		0.22	-6.64	-0.52	-6.72	0.84	0		1.91	-3.15	-1.19	-8.96	0.26	0		-2.67	-6.06	-2.77	-4.01	-3.8	0
417.6	-0.8	-15.73	-1.85	-5.55	-0.62	0		-1.21	-11.3	-3.77	-5.9	-1.58	0		0.45	-3.33	-0.55	-4.91	-0.1	0		-3.3	-6.41	-0.78	-0.7	-0.26	0
418.5	-4.07	-17.01	-4.05	-8.67	-3.83	0		-3.53	-8.4	-4.09	-7.01	-3.1	0		-0.48	-2.61	-2.1	-10.29	-0.11	0		-3.44	-7.03	-3.72	-6.86	-3.38	0
419.4	-5.21	-20.13	-6.14	-10.29	-3.29	0		-3.35	-12.05	-5.39	-9.11	-4.51	0		-1.33	-3.38	-0.98	-8.7	-3.02	0		-0.33	-4.52	-0.02	-1.53	-1.01	0
420.3	-0.13	-14.99	1.37	-3.98	2.42	0		-1.45	-9.43	-1.08	-6.88	-1	0		0.68	-2.25	0.72	-6.48	-2.22	0		0.67	-4.09	4.81	0.12	0.16	0
421.2	-3.35	-17.5	-4.66	-9.23	-1.33	0		-2.86	-8.5	-4.39	-6.39	-3.12	0		1.03	-3.34	0.04	-7.69	-0.57	0		-4.4	-8.08	0.46	-5.79	-2.79	0
422.1	-1.14	-14.16	1.07	-4.98	1.14	0		-4.59	-9.22	-4.52	-7.03	-4.31	0		-3.58	-4.52	-1.03	-8.65	-5.36	0		-2.14	-6.07	-0.26	-1.67	-1.7	0
423	-1.53	-13.64	0.99	-3.3	-1.32	0		-2.79	-6.5	-1.35	-7.45	-1.3	0		-0.29	-1.96	0.9	-7.66	-0.79	0		-4.24	-6.88	0.08	-4.61	-2.9	0
423.9	-1.32	-12.6	1.66	-4.26	-0.54	0		-3.14	-4.37	-0.37	-8.64	-4.29	0		2.05	-1.46	1.13	-6.31	-1.35	0		-0.76	-6.02	2.14	-0.43	-2.11	0
424.8	-1.96	-16.17	-0.59	-7.66	0.58	0		0.47	-6.53	2.1	-2.27	3.01	0		0.69	-0.82	4.93	-4.09	2.36	0		0.86	-5.04	3.91	-1.15	-0.75	0
425.7	-2.05	-19.58	-3.72	-9.29	-2.73	0		-3.21	-11.74	-5.67	-9.72	-3.92	0		-0.3	-4.22	0.35	-6.58	-1.12	0		0.37	-6.15	1.91	-0.03	-1.33	0
426.6	-0.66	-15.04	0.19	-4.62	2.48	0		1.05	-7.24	-0.05	-4.33	0.48	0		1.58	-3.35	2.02	-8.23	-0.09	0		-2.87	-6.72	-0.31	-2.34	-0.42	0
427.5	-6.48	-19.01	-5.25	-7.61	-4.28	0		-5.13	-8.31	-3.16	-6.36	-3.96	0		0.09	-0.91	-0.38	-4.56	1.05	0		-2.61	-6.61	-0.2	0.22	-2.55	0
428.4	-1.96	-14.47	-0.02	-3.84	3.26	0		0.44	-7.28	-3.85	-6.9	-2.4	0		0.9	0.01	0.03	-8.22	-1.62	0		-4.32	-7.52	0.86	-3.84	-1.8	0
429.3	-7.26	-20.12	-5.01	-13.24	-4.69	0		-0.61	-5.89	-2.57	-6.28	-0.63	0		1.57	1.28	1.37	-3.99	2.15	0		-3.27	-5.97	0.02	-2.07	-3.51	0
430.2	0.43	-15.31	2.13	-4.41	2.23	0		1.04	-8.74	-3.01	-7.27	-1.07	0		1.3	0.03	-0.07	-8.36	0.56	0		-2.82	-3.43	-1.24	-1.54	-2.21	0
431.1	-4.79	-19.51	-4.41	-7.78	-1.28	0		-3.73	-10.25	-1.3	-6.85	-3.5	0		1.61	1	4.61	-5.41	3.84	0		-2.79	-5.25	0.53	-3.26	0.53	0
432	-4.68	-16.1	0.7	-7.16	-0.67	0		-3.01	-10.88	-2.75	-7.56	-1.9	0		1.04	-1.52	-0.25	-5.27	0.96	0		-2.65	-2.39	1.98	1.1	1.89	0
432.9	-3.76	-19.67	-6.52	-9.71	-2.84	0		-0.08	-7.8	-2.91	-5.64	-1.97	0		0.04	-4.05	-0.12	-8.68	-1.15	0		-2.65	-5.74	-0.1	-2.57	0.5	0
433.8	-2.76	-12.16	-0.39	-5.92	1.27	0		-1.45	-6.7	-2.4	-8.09	-4.1	0		0.91	-0.48	-0.04	-7.5	0.2	0		-2.62	-3.88	-1.13	-2.75	0.35	0
434.7	-3.14	-13.86	-0.15	-3.91	2.05	0		0.59	-6.84	0.61	-4.27	1.84	0		1.33	-3.03	0.06	-8.76	2.48	0		-2.99	-6.82	-0.26	-4.53	-1.47	0
435.6	-3.92	-16.21	-1.54	-4.37	-2.26	0		-1.35	-7.87	-0.11	-6.33	-3.68	0		2.48	-1.1	0.97	-7.03	-0.8	0		-2.78	-5.52	-1.15	-3.8	0.3	0
436.5	-3.18	-13.51	-1.43	-5.08	0.66	0		-2.18	-7.25	-1.4	-7.74	-2.83	0		0.72	-2.2	1.06	-9.74	-1.21	0		-4.26	-9.99	-1.4	-4.66	-4.48	0
437.4	-3.12	-16.08	-2.01	-4.63	1.08	0		-1.78	-8.14	-5.64	-7.26	-4.57	0		0.57	-1.3	1.21	-7.46	0.45	0		-1.79	-5.06	0.31	1.26	0.03	0
0	0	0	0	0	0	0		0	0	0	0	0	0		0	0	0	0	0	0		0	0	0	0	0	0
0	0	0	0	0	0	0		0	0	0	0	0	0		0	0	0	0	0	0		0	0	0	0	0	0
0	0	0	0	0	0	0		0	0	0	0	0	0		0	0	0	0	0	0		0	0	0	0	0	0
0	0	0	0	0	0	0		0	0	0	0	0	0		0	0	0	0	0	0		0	0	0	0	0	0
0	0	0	0	0	0	0		0	0	0	0	0	0		0	0	0	0	0	0		0	0	0	0	0	0
0	0	0	0	0	0	0		0	0	0	0	0	0		0	0	0	0	0	0		0	0	0	0	0	0
0	0	0	0	0	0	0		0	0	0	0	0	0		0	0	0	0	0	0		0	0	0	0	0	0
0	0	0	0	0	0	0		0	0	0	0	0	0		0	0	0	0	0	0		0	0	0	0	0	0
0	0	0	0	0	0	0		0	0	0	0	0	0		0	0	0	0	0	0		0	0	0	0	0	0
0	0	0	0	0	0	0		0	0	0	0	0	0		0	0	0	0	0	0		0	0	0	0	0	0
0	0	0	0	0	0	0		0	0	0	0	0	0		0	0	0	0	0	0		0	0	0	0	0	0
0	0	0	0	0	0	0		0	0	0	0	0	0		0	0	0	0	0	0		0	0	0	0	0	0
0	0	0	0	0	0	0		0	0	0	0	0	0		0	0	0	0	0	0		0	0	0	0	0	0
0	0	0	0	0	0	0		0	0	0	0	0	0		0	0	0	0	0	0		0	0	0	0	0	0
0	0	0	0	0	0	0		0	0	0	0	0	0		0	0	0	0	0	0		0	0	0	0	0	0
0	0	0	0	0	0	0		0	0	0	0	0	0		0	0	0	0	0	0		0	0	0	0	0	0
0	0	0	0	0	0	0		0	0	0	0	0	0		0	0	0	0	0	0		0	0	0	0	0	0
0	0	0	0	0	0	0		0	0	0	0	0	0		0	0	0	0	0	0		0	0	0	0	0	0
0	0	0	0	0	0	0		0	0	0	0	0	0		0	0	0	0	0	0		0	0	0	0	0	0
0	0	0	0	0	0	0		0	0	0	0	0	0		0	0	0	0	0	0		0	0	0	0	0	0
0	0	0	0	0	0	0		0	0	0	0	0	0		0	0	0	0	0	0		0	0	0	0	0	0
0	0	0	0	0	0	0		0	0	0	0	0	0		0	0	0	0	0	0		0	0	0	0	0	0
0	0	0	0	0	0	0		0	0	0	0	0	0		0	0	0	0	0	0		0	0	0	0	0	0
0	0	0	0	0	0	0		0	0	0	0	0	0		0	0	0	0	0	0		0	0	0	0	0	0
0	0	0	0	0	0	0		0	0	0	0	0	0		0	0	0	0	0	0		0	0	0	0	0	0
0	0	0	0	0	0	0		0	0	0	0	0	0		0	0	0	0	0	0		0	0	0	0	0	0
0	0	0	0	0	0	0		0	0	0	0	0	0		0	0	0	0	0	0		0	0	0	0	0	0
0	0	0	0	0	0	0		0	0	0	0	0	0		0	0	0	0	0	0		0	0	0	0	0	0
0	0	0	0	0	0	0		0	0	0	0	0	0		0	0	0	0	0	0		0	0	0	0	0	0
0	0	0	0	0	0	0		0	0	0	0	0	0		0	0	0	0	0	0		0	0	0	0	0	0
0	0	0	0	0	0	0		0	0	0	0	0	0		0	0	0	0	0	0		0	0	0	0	0	0
0	0	0	0	0	0	0		0	0	0	0	0	0		0	0	0	0	0	0		0	0	0	0	0	0
0	0	0	0	0	0	0		0	0	0	0	0	0		0	0	0	0	0	0		0	0	0	0	0	0
0	0	0	0	0	0	0		0	0	0	0	0	0		0	0	0	0	0	0		0	0	0	0	0	0
0	0	0	0	0	0	0		0	0	0	0	0	0		0	0	0	0	0	0		0	0	0	0	0	0
0	0	0	0	0	0	0		0	0	0	0	0	0		0	0	0	0	0	0		0	0	0	0	0	0
0	0	0	0	0	0	0		0	0	0	0	0	0		0	0	0	0	0	0		0	0	0	0	0	0
0	0	0	0	0	0	0		0	0	0	0	0	0		0	0	0	0	0	0		0	0	0	0	0	0
0	0	0	0	0	0	0		0	0	0	0	0	0		0	0	0	0	0	0		0	0	0	0	0	0
0	0	0	0	0	0	0		0	0	0	0	0	0		0	0	0	0	0	0		0	0	0	0	0	0
0	0	0	0	0	0	0		0	0	0	0	0	0		0	0	0	0	0	0		0	0	0	0	0	0
0	0	0	0	0	0	0		0	0	0	0	0	0		0	0	0	0	0	0		0	0	0	0	0	0
0	0	0	0	0	0	0		0	0	0	0	0	0		0	0	0	0	0	0		0	0	0	0	0	0
0	0	0	0	0	0	0		0	0	0	0	0	0		0	0	0	0	0	0		0	0	0	0	0	0
0	0	0	0	0	0	0		0	0	0	0	0	0		0	0	0	0	0	0		0	0	0	0	0	0
0	0	0	0	0	0	0		0	0	0	0	0	0		0	0	0	0	0	0		0	0	0	0	0	0
0	0	0	0	0	0	0		0	0	0	0	0	0		0	0	0	0	0	0		0	0	0	0	0	0
0	0	0	0	0	0	0		0	0	0	0	0	0		0	0	0	0	0	0		0	0	0	0	0	0
0	0	0	0	0	0	0		0	0	0	0	0	0		0	0	0	0	0	0		0	0	0	0	0	0
0	0	0	0	0	0	0		0	0	0	0	0	0		0	0	0	0	0	0		0	0	0	0	0	0
0	0	0	0	0	0	0		0	0	0	0	0	0		0	0	0	0	0	0		0	0	0	0	0	0
0	0	0	0	0	0	0		0	0	0	0	0	0		0	0	0	0	0	0		0	0	0	0	0	0
0	0	0	0	0	0	0		0	0	0	0	0	0		0	0	0	0	0	0		0	0	0	0	0	0
0	0	0	0	0	0	0		0	0	0	0	0	0		0	0	0	0	0	0		0	0	0	0	0	0
0	0	0	0	0	0	0		0	0	0	0	0	0		0	0	0	0	0	0		0	0	0	0	0	0
0	0	0	0	0	0	0		0	0	0	0	0	0		0	0	0	0	0	0		0	0	0	0	0	0
0	0	0	0	0	0	0		0	0	0	0	0	0		0	0	0	0	0	0		0	0	0	0	0	0
0	0	0	0	0	0	0		0	0	0	0	0	0		0	0	0	0	0	0		0	0	0	0	0	0
0	0	0	0	0	0	0		0	0	0	0	0	0		0	0	0	0	0	0		0	0	0	0	0	0
0	0	0	0	0	0	0		0	0	0	0	0	0		0	0	0	0	0	0		0	0	0	0	0	0
0	0	0	0	0	0	0		0	0	0	0	0	0		0	0	0	0	0	0		0	0	0	0	0	0
0	0	0	0	0	0	0		0	0	0	0	0	0		0	0	0	0	0	0		0	0	0	0	0	0
0	0	0	0	0	0	0		0	0	0	0	0	0		0	0	0	0	0	0		0	0	0	0	0	0
0	0	0	0	0	0	0		0	0	0	0	0	0		0	0	0	0	0	0		0	0	0	0	0	0
0	0	0	0	0	0	0		0	0	0	0	0	0		0	0	0	0	0	0		0	0	0	0	0	0
0	0	0	0	0	0	0		0	0	0	0	0	0		0	0	0	0	0	0		0	0	0	0	0	0
0	0	0	0	0	0	0		0	0	0	0	0	0		0	0	0	0	0	0		0	0	0	0	0	0
0	0	0	0	0	0	0		0	0	0	0	0	0		0	0	0	0	0	0		0	0	0	0	0	0
0	0	0	0	0	0	0		0	0	0	0	0	0		0	0	0	0	0	0		0	0	0	0	0	0
0	0	0	0	0	0	0		0	0	0	0	0	0		0	0	0	0	0	0		0	0	0	0	0	0
0	0	0	0	0	0	0		0	0	0	0	0	0		0	0	0	0	0	0		0	0	0	0	0	0
0	0	0	0	0	0	0		0	0	0	0	0	0		0	0	0	0	0	0		0	0	0	0	0	0
0	0	0	0	0	0	0		0	0	0	0	0	0		0	0	0	0	0	0		0	0	0	0	0	0
0	0	0	0	0	0	0		0	0	0	0	0	0		0	0	0	0	0	0		0	0	0	0	0	0
0	0	0	0	0	0	0		0	0	0	0	0	0		0	0	0	0	0	0		0	0	0	0	0	0
0	0	0	0	0	0	0		0	0	0	0	0	0		0	0	0	0	0	0		0	0	0	0	0	0
0	0	0	0	0	0	0		0	0	0	0	0	0		0	0	0	0	0	0		0	0	0	0	0	0
0	0	0	0	0	0	0		0	0	0	0	0	0		0	0	0	0	0	0		0	0	0	0	0	0
0	0	0	0	0	0	0		0	0	0	0	0	0		0	0	0	0	0	0		0	0	0	0	0	0
0	0	0	0	0	0	0		0	0	0	0	0	0		0	0	0	0	0	0		0	0	0	0	0	0
0	0	0	0	0	0	0		0	0	0	0	0	0		0	0	0	0	0	0		0	0	0	0	0	0
0	0	0	0	0	0	0		0	0	0	0	0	0		0	0	0	0	0	0		0	0	0	0	0	0
0	0	0	0	0	0	0		0	0	0	0	0	0		0	0	0	0	0	0		0	0	0	0	0	0
0	0	0	0	0	0	0		0	0	0	0	0	0		0	0	0	0	0	0		0	0	0	0	0	0
0	0	0	0	0	0	0		0	0	0	0	0	0		0	0	0	0	0	0		0	0	0	0	0	0
0	0	0	0	0	0	0		0	0	0	0	0	0		0	0	0	0	0	0		0	0	0	0	0	0
0	0	0	0	0	0	0		0	0	0	0	0	0		0	0	0	0	0	0		0	0	0	0	0	0
0	0	0	0	0	0	0		0	0	0	0	0	0		0	0	0	0	0	0		0	0	0	0	0	0
0	0	0	0	0	0	0		0	0	0	0	0	0		0	0	0	0	0	0		0	0	0	0	0	0
0	0	0	0	0	0	0		0	0	0	0	0	0		0	0	0	0	0	0		0	0	0	0	0	0
0	0	0	0	0	0	0		0	0	0	0	0	0		0	0	0	0	0	0		0	0	0	0	0	0
0	0	0	0	0	0	0		0	0	0	0	0	0		0	0	0	0	0	0		0	0	0	0	0	0
0	0	0	0	0	0	0		0	0	0	0	0	0		0	0	0	0	0	0		0	0	0	0	0	0
0	0	0	0	0	0	0		0	0	0	0	0	0		0	0	0	0	0	0		0	0	0	0	0	0
0	0	0	0	0	0	0		0	0	0	0	0	0		0	0	0	0	0	0		0	0	0	0	0	0
0	0	0	0	0	0	0		0	0	0	0	0	0		0	0	0	0	0	0		0	0	0	0	0	0
0	0	0	0	0	0	0		0	0	0	0	0	0		0	0	0	0	0	0		0	0	0	0	0	0
0	0	0	0	0	0	0		0	0	0	0	0	0		0	0	0	0	0	0		0	0	0	0	0	0
0	0	0	0	0	0	0		0	0	0	0	0	0		0	0	0	0	0	0		0	0	0	0	0	0
0	0	0	0	0	0	0		0	0	0	0	0	0		0	0	0	0	0	0		0	0	0	0	0	0
0	0	0	0	0	0	0		0	0	0	0	0	0		0	0	0	0	0	0		0	0	0	0	0	0
0	0	0	0	0	0	0		0	0	0	0	0	0		0	0	0	0	0	0		0	0	0	0	0	0
0	0	0	0	0	0	0		0	0	0	0	0	0		0	0	0	0	0	0		0	0	0	0	0	0
0	0	0	0	0	0	0		0	0	0	0	0	0		0	0	0	0	0	0		0	0	0	0	0	0
0	0	0	0	0	0	0		0	0	0	0	0	0		0	0	0	0	0	0		0	0	0	0	0	0
0	0	0	0	0	0	0		0	0	0	0	0	0		0	0	0	0	0	0		0	0	0	0	0	0
0	0	0	0	0	0	0		0	0	0	0	0	0		0	0	0	0	0	0		0	0	0	0	0	0
0	0	0	0	0	0	0		0	0	0	0	0	0		0	0	0	0	0	0		0	0	0	0	0	0
0	0	0	0	0	0	0		0	0	0	0	0	0		0	0	0	0	0	0		0	0	0	0	0	0
0	0	0	0	0	0	0		0	0	0	0	0	0		0	0	0	0	0	0		0	0	0	0	0	0
0	0	0	0	0	0	0		0	0	0	0	0	0		0	0	0	0	0	0		0	0	0	0	0	0
0	0	0	0	0	0	0		0	0	0	0	0	0		0	0	0	0	0	0		0	0	0	0	0	0
0	0	0	0	0	0	0		0	0	0	0	0	0		0	0	0	0	0	0		0	0	0	0	0	0
0	0	0	0	0	0	0		0	0	0	0	0	0		0	0	0	0	0	0		0	0	0	0	0	0
0	0	0	0	0	0	0		0	0	0	0	0	0		0	0	0	0	0	0		0	0	0	0	0	0
0	0	0	0	0	0	0		0	0	0	0	0	0		0	0	0	0	0	0		0	0	0	0	0	0
0	0	0	0	0	0	0		0	0	0	0	0	0		0	0	0	0	0	0		0	0	0	0	0	0
0	0	0	0	0	0	0		0	0	0	0	0	0		0	0	0	0	0	0		0	0	0	0	0	0
0	0	0	0	0	0	0		0	0	0	0	0	0		0	0	0	0	0	0		0	0	0	0	0	0
0	0	0	0	0	0	0		0	0	0	0	0	0		0	0	0	0	0	0		0	0	0	0	0	0
0	0	0	0	0	0	0		0	0	0	0	0	0		0	0	0	0	0	0		0	0	0	0	0	0
0	0	0	0	0	0	0		0	0	0	0	0	0		0	0	0	0	0	0		0	0	0	0	0	0
0	0	0	0	0	0	0		0	0	0	0	0	0		0	0	0	0	0	0		0	0	0	0	0	0
0	0	0	0	0	0	0		0	0	0	0	0	0		0	0	0	0	0	0		0	0	0	0	0	0
0	0	0	0	0	0	0		0	0	0	0	0	0		0	0	0	0	0	0		0	0	0	0	0	0
0	0	0	0	0	0	0		0	0	0	0	0	0		0	0	0	0	0	0		0	0	0	0	0	0
0	0	0	0	0	0	0		0	0	0	0	0	0		0	0	0	0	0	0		0	0	0	0	0	0
0	0	0	0	0	0	0		0	0	0	0	0	0		0	0	0	0	0	0		0	0	0	0	0	0
0	0	0	0	0	0	0		0	0	0	0	0	0		0	0	0	0	0	0		0	0	0	0	0	0
0	0	0	0	0	0	0		0	0	0	0	0	0		0	0	0	0	0	0		0	0	0	0	0	0
0	0	0	0	0	0	0		0	0	0	0	0	0		0	0	0	0	0	0		0	0	0	0	0	0
0	0	0	0	0	0	0		0	0	0	0	0	0		0	0	0	0	0	0		0	0	0	0	0	0
0	0	0	0	0	0	0		0	0	0	0	0	0		0	0	0	0	0	0		0	0	0	0	0	0
0	0	0	0	0	0	0		0	0	0	0	0	0		0	0	0	0	0	0		0	0	0	0	0	0
0	0	0	0	0	0	0		0	0	0	0	0	0		0	0	0	0	0	0		0	0	0	0	0	0
0	0	0	0	0	0	0		0	0	0	0	0	0		0	0	0	0	0	0		0	0	0	0	0	0
0	0	0	0	0	0	0		0	0	0	0	0	0		0	0	0	0	0	0		0	0	0	0	0	0
0	0	0	0	0	0	0		0	0	0	0	0	0		0	0	0	0	0	0		0	0	0	0	0	0
0	0	0	0	0	0	0		0	0	0	0	0	0		0	0	0	0	0	0		0	0	0	0	0	0
0	0	0	0	0	0	0		0	0	0	0	0	0		0	0	0	0	0	0		0	0	0	0	0	0
0	0	0	0	0	0	0		0	0	0	0	0	0		0	0	0	0	0	0		0	0	0	0	0	0
0	0	0	0	0	0	0		0	0	0	0	0	0		0	0	0	0	0	0		0	0	0	0	0	0
0	0	0	0	0	0	0		0	0	0	0	0	0		0	0	0	0	0	0		0	0	0	0	0	0
0	0	0	0	0	0	0		0	0	0	0	0	0		0	0	0	0	0	0		0	0	0	0	0	0
0	0	0	0	0	0	0		0	0	0	0	0	0		0	0	0	0	0	0		0	0	0	0	0	0
0	0	0	0	0	0	0		0	0	0	0	0	0		0	0	0	0	0	0		0	0	0	0	0	0
0	0	0	0	0	0	0		0	0	0	0	0	0		0	0	0	0	0	0		0	0	0	0	0	0
0	0	0	0	0	0	0		0	0	0	0	0	0		0	0	0	0	0	0		0	0	0	0	0	0
0	0	0	0	0	0	0		0	0	0	0	0	0		0	0	0	0	0	0		0	0	0	0	0	0
0	0	0	0	0	0	0		0	0	0	0	0	0		0	0	0	0	0	0		0	0	0	0	0	0
0	0	0	0	0	0	0		0	0	0	0	0	0		0	0	0	0	0	0		0	0	0	0	0	0
0	0	0	0	0	0	0		0	0	0	0	0	0		0	0	0	0	0	0		0	0	0	0	0	0
0	0	0	0	0	0	0		0	0	0	0	0	0		0	0	0	0	0	0		0	0	0	0	0	0
0	0	0	0	0	0	0		0	0	0	0	0	0		0	0	0	0	0	0		0	0	0	0	0	0
0	0	0	0	0	0	0		0	0	0	0	0	0		0	0	0	0	0	0		0	0	0	0	0	0
0	0	0	0	0	0	0		0	0	0	0	0	0		0	0	0	0	0	0		0	0	0	0	0	0
0	0	0	0	0	0	0		0	0	0	0	0	0		0	0	0	0	0	0		0	0	0	0	0	0
0	0	0	0	0	0	0		0	0	0	0	0	0		0	0	0	0	0	0		0	0	0	0	0	0
0	0	0	0	0	0	0		0	0	0	0	0	0		0	0	0	0	0	0		0	0	0	0	0	0
0	0	0	0	0	0	0		0	0	0	0	0	0		0	0	0	0	0	0		0	0	0	0	0	0
0	0	0	0	0	0	0		0	0	0	0	0	0		0	0	0	0	0	0		0	0	0	0	0	0
0	0	0	0	0	0	0		0	0	0	0	0	0		0	0	0	0	0	0		0	0	0	0	0	0
0	0	0	0	0	0	0		0	0	0	0	0	0		0	0	0	0	0	0		0	0	0	0	0	0
0	0	0	0	0	0	0		0	0	0	0	0	0		0	0	0	0	0	0		0	0	0	0	0	0
0	0	0	0	0	0	0		0	0	0	0	0	0		0	0	0	0	0	0		0	0	0	0	0	0
0	0	0	0	0	0	0		0	0	0	0	0	0		0	0	0	0	0	0		0	0	0	0	0	0
0	0	0	0	0	0	0		0	0	0	0	0	0		0	0	0	0	0	0		0	0	0	0	0	0
0	0	0	0	0	0	0		0	0	0	0	0	0		0	0	0	0	0	0		0	0	0	0	0	0
0	0	0	0	0	0	0		0	0	0	0	0	0		0	0	0	0	0	0		0	0	0	0	0	0
0	0	0	0	0	0	0		0	0	0	0	0	0		0	0	0	0	0	0		0	0	0	0	0	0
0	0	0	0	0	0	0		0	0	0	0	0	0		0	0	0	0	0	0		0	0	0	0	0	0
0	0	0	0	0	0	0		0	0	0	0	0	0		0	0	0	0	0	0		0	0	0	0	0	0
0	0	0	0	0	0	0		0	0	0	0	0	0		0	0	0	0	0	0		0	0	0	0	0	0
0	0	0	0	0	0	0		0	0	0	0	0	0		0	0	0	0	0	0		0	0	0	0	0	0
0	0	0	0	0	0	0		0	0	0	0	0	0		0	0	0	0	0	0		0	0	0	0	0	0
0	0	0	0	0	0	0		0	0	0	0	0	0		0	0	0	0	0	0		0	0	0	0	0	0
0	0	0	0	0	0	0		0	0	0	0	0	0		0	0	0	0	0	0		0	0	0	0	0	0
0	0	0	0	0	0	0		0	0	0	0	0	0		0	0	0	0	0	0		0	0	0	0	0	0
0	0	0	0	0	0	0		0	0	0	0	0	0		0	0	0	0	0	0		0	0	0	0	0	0
0	0	0	0	0	0	0		0	0	0	0	0	0		0	0	0	0	0	0		0	0	0	0	0	0
0	0	0	0	0	0	0		0	0	0	0	0	0		0	0	0	0	0	0		0	0	0	0	0	0
0	0	0	0	0	0	0		0	0	0	0	0	0		0	0	0	0	0	0		0	0	0	0	0	0
0	0	0	0	0	0	0		0	0	0	0	0	0		0	0	0	0	0	0		0	0	0	0	0	0
0	0	0	0	0	0	0		0	0	0	0	0	0		0	0	0	0	0	0		0	0	0	0	0	0
0	0	0	0	0	0	0		0	0	0	0	0	0		0	0	0	0	0	0		0	0	0	0	0	0
0	0	0	0	0	0	0		0	0	0	0	0	0		0	0	0	0	0	0		0	0	0	0	0	0
0	0	0	0	0	0	0		0	0	0	0	0	0		0	0	0	0	0	0		0	0	0	0	0	0
0	0	0	0	0	0	0		0	0	0	0	0	0		0	0	0	0	0	0		0	0	0	0	0	0
0	0	0	0	0	0	0		0	0	0	0	0	0		0	0	0	0	0	0		0	0	0	0	0	0
0	0	0	0	0	0	0		0	0	0	0	0	0		0	0	0	0	0	0		0	0	0	0	0	0
0	0	0	0	0	0	0		0	0	0	0	0	0		0	0	0	0	0	0		0	0	0	0	0	0
0	0	0	0	0	0	0		0	0	0	0	0	0		0	0	0	0	0	0		0	0	0	0	0	0
0	0	0	0	0	0	0		0	0	0	0	0	0		0	0	0	0	0	0		0	0	0	0	0	0
0	0	0	0	0	0	0		0	0	0	0	0	0		0	0	0	0	0	0		0	0	0	0	0	0
0	0	0	0	0	0	0		0	0	0	0	0	0		0	0	0	0	0	0		0	0	0	0	0	0
0	0	0	0	0	0	0		0	0	0	0	0	0		0	0	0	0	0	0		0	0	0	0	0	0
0	0	0	0	0	0	0		0	0	0	0	0	0		0	0	0	0	0	0		0	0	0	0	0	0
0	0	0	0	0	0	0		0	0	0	0	0	0		0	0	0	0	0	0		0	0	0	0	0	0
0	0	0	0	0	0	0		0	0	0	0	0	0		0	0	0	0	0	0		0	0	0	0	0	0
0	0	0	0	0	0	0		0	0	0	0	0	0		0	0	0	0	0	0		0	0	0	0	0	0
0	0	0	0	0	0	0		0	0	0	0	0	0		0	0	0	0	0	0		0	0	0	0	0	0
0	0	0	0	0	0	0		0	0	0	0	0	0		0	0	0	0	0	0		0	0	0	0	0	0
0	0	0	0	0	0	0		0	0	0	0	0	0		0	0	0	0	0	0		0	0	0	0	0	0
0	0	0	0	0	0	0		0	0	0	0	0	0		0	0	0	0	0	0		0	0	0	0	0	0
0	0	0	0	0	0	0		0	0	0	0	0	0		0	0	0	0	0	0		0	0	0	0	0	0
0	0	0	0	0	0	0		0	0	0	0	0	0		0	0	0	0	0	0		0	0	0	0	0	0
0	0	0	0	0	0	0		0	0	0	0	0	0		0	0	0	0	0	0		0	0	0	0	0	0
0	0	0	0	0	0	0		0	0	0	0	0	0		0	0	0	0	0	0		0	0	0	0	0	0
0	0	0	0	0	0	0		0	0	0	0	0	0		0	0	0	0	0	0		0	0	0	0	0	0
0	0	0	0	0	0	0		0	0	0	0	0	0		0	0	0	0	0	0		0	0	0	0	0	0
0	0	0	0	0	0	0		0	0	0	0	0	0		0	0	0	0	0	0		0	0	0	0	0	0
0	0	0	0	0	0	0		0	0	0	0	0	0		0	0	0	0	0	0		0	0	0	0	0	0
0	0	0	0	0	0	0		0	0	0	0	0	0		0	0	0	0	0	0		0	0	0	0	0	0
0	0	0	0	0	0	0		0	0	0	0	0	0		0	0	0	0	0	0		0	0	0	0	0	0
0	0	0	0	0	0	0		0	0	0	0	0	0		0	0	0	0	0	0		0	0	0	0	0	0
0	0	0	0	0	0	0		0	0	0	0	0	0		0	0	0	0	0	0		0	0	0	0	0	0
0	0	0	0	0	0	0		0	0	0	0	0	0		0	0	0	0	0	0		0	0	0	0	0	0
0	0	0	0	0	0	0		0	0	0	0	0	0		0	0	0	0	0	0		0	0	0	0	0	0
0	0	0	0	0	0	0		0	0	0	0	0	0		0	0	0	0	0	0		0	0	0	0	0	0
0	0	0	0	0	0	0		0	0	0	0	0	0		0	0	0	0	0	0		0	0	0	0	0	0
0	0	0	0	0	0	0		0	0	0	0	0	0		0	0	0	0	0	0		0	0	0	0	0	0
0	0	0	0	0	0	0		0	0	0	0	0	0		0	0	0	0	0	0		0	0	0	0	0	0
0	0	0	0	0	0	0		0	0	0	0	0	0		0	0	0	0	0	0		0	0	0	0	0	0
0	0	0	0	0	0	0		0	0	0	0	0	0		0	0	0	0	0	0		0	0	0	0	0	0
0	0	0	0	0	0	0		0	0	0	0	0	0		0	0	0	0	0	0		0	0	0	0	0	0
0	0	0	0	0	0	0		0	0	0	0	0	0		0	0	0	0	0	0		0	0	0	0	0	0
0	0	0	0	0	0	0		0	0	0	0	0	0		0	0	0	0	0	0		0	0	0	0	0	0
0	0	0	0	0	0	0		0	0	0	0	0	0		0	0	0	0	0	0		0	0	0	0	0	0
0	0	0	0	0	0	0		0	0	0	0	0	0		0	0	0	0	0	0		0	0	0	0	0	0
0	0	0	0	0	0	0		0	0	0	0	0	0		0	0	0	0	0	0		0	0	0	0	0	0
0	0	0	0	0	0	0		0	0	0	0	0	0		0	0	0	0	0	0		0	0	0	0	0	0
0	0	0	0	0	0	0		0	0	0	0	0	0		0	0	0	0	0	0		0	0	0	0	0	0
0	0	0	0	0	0	0		0	0	0	0	0	0		0	0	0	0	0	0		0	0	0	0	0	0
0	0	0	0	0	0	0		0	0	0	0	0	0		0	0	0	0	0	0		0	0	0	0	0	0
0	0	0	0	0	0	0		0	0	0	0	0	0		0	0	0	0	0	0		0	0	0	0	0	0
0	0	0	0	0	0	0		0	0	0	0	0	0		0	0	0	0	0	0		0	0	0	0	0	0
0	0	0	0	0	0	0		0	0	0	0	0	0		0	0	0	0	0	0		0	0	0	0	0	0
0	0	0	0	0	0	0		0	0	0	0	0	0		0	0	0	0	0	0		0	0	0	0	0	0
0	0	0	0	0	0	0		0	0	0	0	0	0		0	0	0	0	0	0		0	0	0	0	0	0
0	0	0	0	0	0	0		0	0	0	0	0	0		0	0	0	0	0	0		0	0	0	0	0	0
0	0	0	0	0	0	0		0	0	0	0	0	0		0	0	0	0	0	0		0	0	0	0	0	0
0	0	0	0	0	0	0		0	0	0	0	0	0		0	0	0	0	0	0		0	0	0	0	0	0
0	0	0	0	0	0	0		0	0	0	0	0	0		0	0	0	0	0	0		0	0	0	0	0	0
0	0	0	0	0	0	0		0	0	0	0	0	0		0	0	0	0	0	0		0	0	0	0	0	0
0	0	0	0	0	0	0		0	0	0	0	0	0		0	0	0	0	0	0		0	0	0	0	0	0
0	0	0	0	0	0	0		0	0	0	0	0	0		0	0	0	0	0	0		0	0	0	0	0	0
0	0	0	0	0	0	0		0	0	0	0	0	0		0	0	0	0	0	0		0	0	0	0	0	0
0	0	0	0	0	0	0		0	0	0	0	0	0		0	0	0	0	0	0		0	0	0	0	0	0
0	0	0	0	0	0	0		0	0	0	0	0	0		0	0	0	0	0	0		0	0	0	0	0	0
0	0	0	0	0	0	0		0	0	0	0	0	0		0	0	0	0	0	0		0	0	0	0	0	0
0	0	0	0	0	0	0		0	0	0	0	0	0		0	0	0	0	0	0		0	0	0	0	0	0
0	0	0	0	0	0	0		0	0	0	0	0	0		0	0	0	0	0	0		0	0	0	0	0	0
0	0	0	0	0	0	0		0	0	0	0	0	0		0	0	0	0	0	0		0	0	0	0	0	0
0	0	0	0	0	0	0		0	0	0	0	0	0		0	0	0	0	0	0		0	0	0	0	0	0
0	0	0	0	0	0	0		0	0	0	0	0	0		0	0	0	0	0	0		0	0	0	0	0	0
0	0	0	0	0	0	0		0	0	0	0	0	0		0	0	0	0	0	0		0	0	0	0	0	0
0	0	0	0	0	0	0		0	0	0	0	0	0		0	0	0	0	0	0		0	0	0	0	0	0
0	0	0	0	0	0	0		0	0	0	0	0	0		0	0	0	0	0	0		0	0	0	0	0	0
0	0	0	0	0	0	0		0	0	0	0	0	0		0	0	0	0	0	0		0	0	0	0	0	0
0	0	0	0	0	0	0		0	0	0	0	0	0		0	0	0	0	0	0		0	0	0	0	0	0
0	0	0	0	0	0	0		0	0	0	0	0	0		0	0	0	0	0	0		0	0	0	0	0	0
0	0	0	0	0	0	0		0	0	0	0	0	0		0	0	0	0	0	0		0	0	0	0	0	0
0	0	0	0	0	0	0		0	0	0	0	0	0		0	0	0	0	0	0		0	0	0	0	0	0
0	0	0	0	0	0	0		0	0	0	0	0	0		0	0	0	0	0	0		0	0	0	0	0	0
0	0	0	0	0	0	0		0	0	0	0	0	0		0	0	0	0	0	0		0	0	0	0	0	0
0	0	0	0	0	0	0		0	0	0	0	0	0		0	0	0	0	0	0		0	0	0	0	0	0
0	0	0	0	0	0	0		0	0	0	0	0	0		0	0	0	0	0	0		0	0	0	0	0	0
0	0	0	0	0	0	0		0	0	0	0	0	0		0	0	0	0	0	0		0	0	0	0	0	0
0	0	0	0	0	0	0		0	0	0	0	0	0		0	0	0	0	0	0		0	0	0	0	0	0
0	0	0	0	0	0	0		0	0	0	0	0	0		0	0	0	0	0	0		0	0	0	0	0	0

## Sheet: Data corrected cropped
X	L1A1	L1A2	L1A3	L1A4	L1A5	L1A6		L2A1	L2A2	L2A3	L2A4	L2A5	L2A6		L3A1	L3A2	L3A3	L3A4	L3A5	L3A6		L4A1	L4A2	L4A3	L4A4	L4A5	L4A6
-5.4	-1.95	-1.49	-1.54	-2.7	-3.23	0		-0.33	2.58	0.53	0.44	-1.38	0		0.45	-0.55	-0.64	-1.78	-1.07	0		-2.39	-2.53	-3.91	-2.71	-2.67	0
-4.5	-0.53	1.09	0.25	-3.22	-1.68	0		0.58	2.51	1.19	1	3.43	0		0.8	2.68	1.62	3.46	3.49	0		-0.92	1.22	-3.77	1.15	-0.66	0
-3.6	3.09	1.56	0.69	1.89	0.65	0		0.96	-0.51	-0.3	0.26	0.79	0		0.4	0.05	3.32	-0.07	-2.54	0		-0.39	1.28	1.28	-0.38	-1.22	0
-2.7	0.67	-2.1	-0.35	0.93	0.01	0		0.45	-3.77	-2.65	0.9	-2	0		1.22	-1.74	-2.24	1.96	-3.78	0		0.03	-2.51	1.24	2.98	-1.13	0
-1.8	2.9	1.18	1.35	2.34	5.43	0		2.91	2.08	3.41	1.03	1.85	0		0.11	0.89	1.16	-0.94	0.24	0		1.64	0.79	0.38	-0.46	1.37	0
-0.9	1.37	1.15	2.45	0.39	0.92	0		0.32	-0.57	-1.11	0.2	1.26	0		-3.19	0.77	-0.8	-0.76	2.69	0		0.18	-0.69	-0.25	-0.42	-0.07	0
0	0.42	2.37	1.61	0.28	-0.26	0		-0.52	0.74	-1.73	0.36	0.99	0		-2.08	-2.78	-3.22	-5.96	-3.24	0		0.47	-2.02	1.5	-1.59	1.57	0
0.9	2.25	0.56	0.91	-0.29	-0.65	0		-0.38	-1.77	-2.6	-2.43	-3.33	0		0.71	3.48	0.99	1.48	3.02	0		0.22	-1.1	0.28	-1.89	-1.58	0
1.8	-0.9	-2.48	-0.21	-2.47	-0.45	0		1.12	0.64	1.07	1.03	1.52	0		3.99	2.3	3.87	1.63	4.44	0		2.73	3.19	0.72	3.91	2.84	0
2.7	0.91	-2.1	2.23	-0.1	0.38	0		1.55	1.45	1.57	-0.63	2.24	0		1.05	3.06	-0.6	0.5	1.71	0		0.59	2.28	1.09	1.09	0.86	0
3.6	1.85	1.22	1.59	1.39	-2.36	0		1.54	4.81	1.88	0.45	2.13	0		-0.92	0.39	-1.98	-0.63	0.37	0		-0.72	-1.17	-2.73	-0.4	-0.35	0
4.5	-1.91	-4.33	-2.21	-3.47	-0.31	0		4.28	1.02	0.17	-0.57	1.77	0		1.18	1.83	0.13	0.66	1.85	0		-0.47	-1.49	1.74	1.53	2.66	0
5.4	-1.36	-1.81	-0.92	-1.45	-0.81	0		-0.7	-3.43	-1.82	-2.83	-1.96	0		-1.54	-2.8	-2.73	-1.53	-1.7	0		1.49	-1.1	-1.23	0.64	-0.1	0
6.3	2.42	0.39	0.93	2.5	1.86	0		1.8	-0.21	0.04	2.13	0.44	0		2.06	1.61	-0.65	2.13	4.67	0		-2.04	-1.49	-1.16	-2.45	0.41	0
7.2	-0.68	-0.25	-0.12	1.67	-2.61	0		0.95	0.44	-0.38	0.75	1.36	0		1.4	1.31	0.41	-0.33	1.3	0		0.18	0.4	-0.95	-1.39	-0.08	0
8.1	2.99	1.73	2.91	1.49	3.16	0		4.08	1.9	1.36	2.1	2.55	0		0.65	3.5	0.73	1.84	-0.36	0		-2.16	-0.18	-1.51	-1.88	-1.93	0
9	-1.04	-1.15	-3.3	-0.32	0.65	0		-0.57	0.13	-1.79	0.37	0.42	0		-1.83	-3.09	-4.17	-2.02	-1.6	0		1.57	0.56	-0.37	2.1	0.93	0
9.9	-2.79	-0.92	-3.58	0.53	-3.08	0		0.81	0.57	-5.33	2.19	-1.19	0		-2.26	2.26	-2.2	1.63	-2.57	0		-1.8	3.71	1.45	4.57	-0.62	0
10.8	-2.13	-3.91	-1.39	-0.43	-5.41	0		-1.78	-3.99	-5.18	-1.82	-4.88	0		2.81	-0.18	1.03	1.24	-2.87	0		-1.91	-1.92	-1.48	0.58	-6.58	0
11.7	-5.38	-7.11	-2.32	-0.73	-5.19	0		-4.22	-4.7	-1.13	-0.79	-1.72	0		-1.03	0.12	-0.99	2.3	-2.12	0		-1.66	0.36	-0.28	2.3	-1.2	0
12.6	0.3	-4	2.48	0.28	-2.75	0		-0.96	-3.08	0.34	0.31	-1.07	0		-1.39	-4.49	-1.8	-2.67	-3.19	0		-4.84	-8.1	-0.59	-0.7	-3.85	0
13.5	0.89	-5.96	4.3	2.05	0.39	0		1.56	-1.85	0.44	2.14	1.88	0		2.57	1.29	-0.85	2.6	1.4	0		-4.66	-3.86	-3.8	-4.72	-2.72	0
14.4	-0.19	-4.97	0.07	-1.46	-1.7	0		2.87	-3.25	0.92	-1.69	1.38	0		2.17	0.13	-0.64	-2.04	-2.24	0		-3.47	-4.14	-2.84	-0.23	-3.45	0
15.3	0.67	-9.63	-0.35	-0.1	-3.08	0		0.36	-4.31	-1.12	0.98	1.56	0		2.24	1.94	0.92	1.87	-1.62	0		-4.19	-1.64	-2.02	-0.49	-6	0
16.2	-0.65	-11.27	0.72	0.23	-5.65	0		-0.97	-6.51	-1.65	0.87	-4.11	0		3.14	0.17	1.25	1.43	-1.19	0		-3.52	-3.86	-1.68	-0.14	-2.8	0
17.1	-1.05	-7.37	-0.48	-0.1	-2.6	0		-1.2	-5.09	-5.3	0.33	-3.03	0		1.98	0.57	-3.07	1.89	-1.83	0		-1.69	-1.8	-1.24	0.17	-2.69	0
18	1.85	-4.53	2.39	5.49	-1.33	0		2.03	-7.04	1.54	-1.62	-3.09	0		1.93	-1.09	-0.64	1.53	0.57	0		-2.64	-3.66	0.06	1.55	-2.28	0
18.9	0.36	-5.45	2.14	2.57	-2.54	0		1.28	-4.13	-1.8	-2.13	-1.93	0		4.95	0.69	-1.11	0.29	-0.58	0		-4.46	-5.01	-2.12	1.43	-4.09	0
19.8	-0.58	-7.45	0.41	1.03	-1.58	0		1.02	-5.37	-1.57	-2.41	-0.48	0		6.31	-0.65	-0.46	1.44	1.05	0		-4.24	-5.06	-1.51	3.24	-0.88	0
20.7	0.83	-4.64	1.49	4.05	0.6	0		-1.66	-3.84	-1.82	-2.68	0.65	0		2.26	-0.55	-2.85	0.79	-1.65	0		-3.87	-4.15	0.27	0.52	-4.08	0
21.6	-2.05	-8.3	-2.01	-0.62	-4.63	0		-2.44	-6.72	-0.35	0.45	-4.35	0		6.33	1.88	1.92	2.96	-1.42	0		-3.22	-5.04	-2.8	-0.89	-4.12	0
22.5	1.25	-5.86	2.64	4.15	-1.18	0		4.88	-2.83	1.3	5.26	3.39	0		7.53	1.11	0.06	3.97	1.62	0		-3.49	-3.24	-0.6	-1.4	-1.73	0
23.4	1.46	-7.51	1.59	1.14	-2.24	0		3.08	-4.97	0.49	-0.7	0.13	0		6.51	0.73	2.66	3	0.91	0		-2.55	-4.53	0.31	-0.14	-0.02	0
24.3	-2.86	-8.59	0.54	-1.01	-3.7	0		1.92	-6.5	-1.88	-1.24	-1.85	0		5.27	3.13	0.39	0.58	1.17	0		-7.17	-6.08	-3.65	-0.87	-2.5	0
25.2	0.06	-7.65	-0.03	4.54	-1.46	0		7.38	-1.56	2.69	6.71	2.22	0		7.87	-0.09	2.19	0.5	-1.22	0		-6.04	-5.93	-3.8	-3.08	-4	0
26.1	-2.03	-7.11	-3.17	-3.46	-6.1	0		-1.63	-5.44	-5.48	-0.14	-4.42	0		5.77	0.65	-2.54	0.98	-3.01	0		-4.44	-4.6	-3.72	-2.42	-5.85	0
27	-3.99	-8.51	-2.22	-2.13	-4.29	0		-1.53	-7.74	-2.36	-3.45	-1.16	0		5.23	-0.09	0.88	-0.24	-1.57	0		-4.33	-5.85	-3	-1.34	-3.38	0
27.9	-1.46	-8.28	0.49	0.98	-1.56	0		-0.75	-8.98	-5.12	-2.82	0.07	0		4.8	-3.66	-1.74	-2.57	-0.82	0		-4.06	-7.49	-0.44	-3.78	-1.83	0
28.8	-0.22	-9.21	0.02	-0.11	-3.73	0		2.04	-6.91	-1.62	-0.24	-5.69	0		6.09	3.17	-0.1	2.38	-3.08	0		-4.7	-6.77	-1.75	0.03	-3.52	0
29.7	-3.06	-10.4	-3.11	-0.67	-3.2	0		1.72	-4.54	-3.01	1.73	2.77	0		7	-0.1	-0.97	3.98	0.24	0		-2.96	-5.78	-1.42	0.06	-4.24	0
30.6	-0.23	-8.71	-0.26	-0.65	-1.96	0		2.94	-5.75	-0.22	3.37	0.54	0		7.87	2.96	1.8	4.43	0.33	0		-5.91	-4.18	-2.83	1.33	-2.27	0
31.5	-0.06	-7.02	-0.24	0.93	-1.96	0		2.28	-4.61	-1.49	-0.92	-0.52	0		7.23	0.2	-1.88	-1.08	-0.64	0		-2.98	-6.17	-2.17	0.2	-3.21	0
32.4	-2.86	-12.1	-3.58	-1.08	-2.77	0		0.97	-4.36	-1.97	3.54	2.29	0		6.94	0.04	2.27	3.65	-1.19	0		-3.39	-4.89	0.33	2.17	-1.49	0
33.3	-2.52	-10.37	-1.25	-0.4	-4.49	0		1.78	-4.8	-1.88	0.49	-1.33	0		9.53	2.33	0.08	2.12	0.37	0		0.18	-4.02	-0.66	2.31	-2.99	0
34.2	-1.78	-10.53	0.45	1.43	-5.25	0		1.63	-6.76	-3.41	3.05	-2.17	0		5.69	1.37	-0.73	-0.72	-2.91	0		-5.89	-8.61	-5.45	-5.17	-7.41	0
35.1	0.81	-8.19	-0.04	2.61	-1.55	0		0.35	-5.25	-2.47	0.6	-1.22	0		5.44	1.97	2.01	0.61	-0.67	0		-6.57	-4.03	-1.29	-0.64	-3.68	0
36	3.27	-6.54	0.88	1.34	0.06	0		4.92	-3.51	-2.37	1.77	4.06	0		9.34	3.45	0	1.79	1.65	0		-5.23	-4.82	-2.11	-0.76	-2.96	0
36.9	0.85	-10.41	-2.14	4.22	-2.73	0		0.8	-8.08	-3.48	1.88	-1.4	0		5.77	2.28	-0.55	2.74	0.14	0		-5.77	-6.07	-2	-1.17	-3.94	0
37.8	2.63	-9.28	0.31	0.81	0.44	0		3.96	-5.14	-0.83	1.01	1.95	0		10.49	4.11	1.2	2.64	1.54	0		-4.09	-4.79	-5.3	-2.03	-2.99	0
38.7	1.15	-5.32	3.07	3.29	-0.87	0		-0.93	-6.28	-5.07	2.23	-1	0		2.49	0.15	-4.81	-0.35	-3.35	0		-4.08	-5.06	-2.61	0.99	-2.39	0
39.6	0.9	-6.75	1.05	5.6	-0.37	0		0.46	-5.26	-3.52	0.93	-0.34	0		6.95	1.07	0.36	1.47	-1.5	0		-4.3	-7.66	-1.95	0.78	-3.1	0
40.5	-1.8	-9.95	-2.76	-0.86	-3.24	0		-2.07	-8.96	-4	-1.77	-2.35	0		8.09	-1.58	0.66	2.94	-0.23	0		-4.36	-7.33	-0.45	0.01	-1.69	0
41.4	-2.01	-10.89	-3.11	-1.18	-4.7	0		2.73	-4.64	-1.98	2.52	1.72	0		6.1	-0.44	0.23	0.1	-0.57	0		-5.86	-5.54	-1.75	-2.07	-3.59	0
42.3	2.47	-5.43	2.15	3.25	1.76	0		4.11	-4.02	0.69	2.33	0.61	0		8.19	3.92	2.6	3.4	-0.6	0		-7.97	-7.31	-3.96	-3.52	-6.52	0
43.2	3.69	-6.13	2.13	1.16	1.32	0		2.89	-5.59	-4.14	-2.44	0.76	0		10.89	4.39	-1.59	-0.91	0.37	0		-4.7	-4.35	-4.86	-1.5	-5.11	0
44.1	-5.95	-10.41	-3.25	0.03	-5	0		2.17	-3.95	-2.12	2.58	-1.68	0		8.6	4.25	2.02	4.19	1.22	0		-4.35	-3.45	-0.25	-0.12	-2.75	0
45	-3.58	-12.34	-0.7	-1.84	-3.87	0		-0.44	-9.96	-4.03	-0.27	-2.44	0		6.9	-1.55	-1.73	1.16	-3	0		-6.68	-8.72	-5.07	-1.89	-3.83	0
45.9	-2.27	-11.05	-3.53	-0.74	-3.23	0		-0.17	-7.56	-6.62	2.62	-2.48	0		8.28	0.41	-0.38	1.27	-1.73	0		-8.25	-8.62	-4.13	-2.89	-6.35	0
46.8	0.3	-6.65	0.22	4.44	-2.99	0		2.43	-4.44	0.39	1.09	-1.41	0		8.35	-0.36	2.54	0.45	-2.51	0		-1.99	-4.23	-0.18	1.59	-2.06	0
47.7	-1.85	-10.71	-3.03	1	-4.09	0		1.71	-6.13	-1.36	2.42	0.41	0		5.97	-0.64	0.78	2.71	0.53	0		-5.66	-7.98	-1.29	-2.47	-3.1	0
48.6	-2.37	-14.02	-2.48	-0.5	-3.39	0		-1.56	-9.55	-3.34	0.98	-1.42	0		7.92	1.41	0.65	1.48	-1.13	0		-7.64	-5.46	-3.32	-4.51	-5.48	0
49.5	-1.73	-9.17	-0.33	-1.58	-4.35	0		-2.15	-7.28	-5.53	-0.36	-3.5	0		5.98	0.73	-0.87	1.99	-3.11	0		-7.52	-6.28	-0.2	1.46	-4.69	0
50.4	-3.45	-11.59	-0.42	-0.71	-5.75	0		1.92	-4.2	-2.07	4.54	0.11	0		10.13	3.09	1.71	3.45	-1.42	0		-6.5	-7.46	-6.74	-3.46	-6.69	0
51.3	-0.23	-11.2	-1.46	-0.97	-2.89	0		-0.51	-7.76	-3.56	-3.02	-4.71	0		8.05	1.07	-0.37	-0.46	-2.39	0		-5.62	-5	-2.43	-0.27	-3.61	0
52.2	-1.98	-9.58	-1.06	1.13	-1.94	0		-1.3	-7.87	-2.23	-2.74	-2.64	0		9.76	2.13	3.31	0.08	-1.15	0		-5.65	-7.47	-4.43	-1.63	-6.98	0
53.1	-1.01	-15.31	-3.77	-0.03	-0.72	0		2.01	-6.69	-0.58	1.52	1.63	0		10.47	3.08	2.67	-0.07	1.76	0		-5.23	-5.24	-4.63	-4.09	-3.75	0
54	0.63	-12.62	0.5	-2.16	-3.11	0		5.64	-9.15	1.19	0.69	0.44	0		9.73	1.24	0.64	0.95	2.03	0		-9.26	-8.57	-5.46	-4.15	-5.97	0
54.9	0.29	-9.12	-2.03	-0.1	-4.08	0		-2.13	-8.98	-6.65	1.45	-5.11	0		7.16	0.29	-0.82	-0.93	-2.34	0		-5.61	-7.28	-3.74	-3.27	-6.48	0
55.8	-1.77	-12.55	-1.48	-0.07	-4.71	0		1.13	-8.22	-4.55	-1.33	-1.64	0		6.57	-0.3	-1.37	-0.19	0.74	0		-7.83	-10.67	-6.87	-4.51	-6.63	0
56.7	-1.86	-12.06	-0.49	-2.94	-2.64	0		-2.76	-8.66	-3.06	-4.63	-3.6	0		5.02	2.41	-2.8	0.75	-5.65	0		-5.94	-6.14	-7.43	-0.32	-6.47	0
57.6	-1.93	-14.24	-2.92	-0.58	-6.08	0		2.15	-8.9	-4.29	0.09	-2.77	0		11.98	2.1	-1.48	0.39	-1.42	0		-4.91	-6.33	-3.2	-0.96	-4.09	0
58.5	-2.77	-13.08	-2.84	-1.73	-5.68	0		1.54	-7.16	-5.21	-0.83	-2.68	0		7.72	0.62	-2.74	0.73	-2.13	0		-9.34	-8.48	-5.36	-4.17	-6.33	0
59.4	-0.06	-13.8	-1.11	-0.29	-3.24	0		-0.6	-9.09	-5.18	-2.16	-0.61	0		5.43	3.72	-2.49	0.77	-2.11	0		-9.94	-8.15	-6.48	-4.08	-6.66	0
60.3	1.68	-11.25	0.87	4.52	-1.65	0		-0.36	-9.25	-4.34	-0.99	0.28	0		8.99	-0.77	1.57	-0.25	1.02	0		-2.6	-9.61	0.49	-0.63	-3.58	0
61.2	-0.18	-12.16	-0.84	1.82	-1.35	0		2.6	-8.08	-1.8	-0.66	-1.58	0		9.2	2.45	-0.41	2.44	1.17	0		-6.34	-4.21	-3.29	0.41	-3.53	0
62.1	-3.23	-14.43	-1.11	-3.47	-5.51	0		2.45	-9	-2.69	-1.33	-4.46	0		10.11	2.27	1.41	4.43	-0.38	0		-4.75	-6.25	-3.46	-1.16	-5.09	0
63	-5.94	-17.32	-5.47	-2.39	-5.08	0		-2.18	-9.98	-4.79	-0.88	-3.09	0		7.24	2.26	0.22	1.8	-1.31	0		-5.65	-5.31	-3.23	-2.46	-5.97	0
63.9	-2.97	-13.66	-1.7	0.33	-3.6	0		2.92	-8.33	-1.75	0.35	-1.8	0		9.4	3.09	-0.36	1.54	-1.56	0		-9.98	-12.41	-8.41	-2.73	-8.48	0
64.8	-3.88	-13.53	-4.63	-2.43	-4.92	0		-1.05	-9.11	-2.88	-0.33	-1.85	0		8.41	0.19	-2.91	2.51	-2.03	0		-5.74	-6.93	-4.87	-0.08	-2.19	0
65.7	0.22	-11.15	-1.73	1.53	-2.83	0		2.15	-11.36	-0.84	1.31	-2.82	0		10.21	-1.12	-1.83	-0.19	-3.41	0		-7.23	-7.71	-5.59	-1.63	-5.56	0
66.6	-3.4	-12.85	-3.95	-0.55	-6.11	0		1.45	-8.63	-2.81	0.85	-1.52	0		8.77	2.86	-1.08	1.23	-0.31	0		-9.12	-10.5	-4.51	-1.08	-8.41	0
67.5	-2.23	-13.93	-0.89	-1.28	-5.53	0		0.65	-9.56	-2.06	0.44	-2.67	0		5.1	-1.71	-1.11	1.51	-2.31	0		-5.38	-5.21	-1.68	0.27	-5.26	0
68.4	-5.7	-15.24	-4.91	-3.94	-4.94	0		-1.55	-9.46	-4.42	-2.73	-3.07	0		6.19	0.97	1.18	-0.68	-3.28	0		-4.95	-7.73	-2.45	-2.92	-4.61	0
69.3	-1.8	-9.78	-1.45	-1.7	-4.1	0		-0.58	-7.02	-3	-0.77	-3.09	0		7.01	-1.33	1.66	0.32	0.98	0		-5.7	-7.86	-2.76	-3.76	-3.99	0
70.2	-3.25	-11.25	-4.32	-0.77	-2.55	0		-1.28	-6.98	-2.46	-1.33	-1.53	0		3.84	-0.82	0.86	0.24	-0.02	0		-7.26	-7.16	-3.09	-1.06	-2.61	0
71.1	-2.55	-11.67	2.05	-1.55	-1.21	0		0.98	-8.07	-0.78	-2.96	0.49	0		8.3	-0.48	-0.78	-0.99	-0.38	0		-5.3	-7.95	-1.89	-3.76	-3.33	0
72	-2.88	-12.3	-6.65	-4.94	-5.75	0		-2.73	-9.43	-5.16	-1.69	-1.28	0		4.98	-0.46	0.83	1.49	0.65	0		-6.51	-5.86	-3.66	-3.22	-3.49	0
72.9	-1.93	-5.73	0.52	-0.96	-1.78	0		1.69	-3.33	-0.7	1.61	0.7	0		6.62	2.15	-1.5	-0.14	0.05	0		-4.81	-4.47	-3.68	-5.52	-3.11	0
73.8	-3.15	-9.13	-1.61	-0.76	-2.69	0		0.33	-5.12	-4.89	-3.72	-1.76	0		5.6	1.54	-3.62	-2.76	-4.07	0		-4.8	-5.86	-3.46	-5.72	-5.15	0
74.7	-2.97	-8.71	-0.27	-2.36	-0.59	0		-1.04	-4.8	-1.91	1.89	-0.09	0		6.61	-1.43	1.31	1.9	2.08	0		-3.96	-8.18	-4.38	-2.17	-3.8	0
75.6	-4.49	-11.7	-6.38	-7.64	-5.91	0		0.47	-8	-4.2	-4.3	-4.51	0		3.75	-2.06	-3.65	-2.64	-2.16	0		-3.53	-4.98	-1.09	-1.88	0.34	0
76.5	-3.31	-8.2	-1.18	-0.81	-2.99	0		-0.21	-4.29	-2.36	-2.38	-2.51	0		6.09	3.1	0.72	0.31	0.04	0		-6.94	-6.66	-4.73	-4.37	-4.56	0
77.4	-0.12	-10.42	-1.22	0.01	-0.87	0		-0.41	-5.95	-4.69	0.11	-2.9	0		4.05	-0.61	-2.37	-0.19	-1.02	0		-4.47	-6.02	-2.04	-1.79	-3.65	0
78.3	-1.2	-7.06	-0.31	0.41	-0.55	0		2.97	-2.91	-3.48	1	0.31	0		5.23	1.1	-1.35	-2.23	-0.35	0		-4.36	-4.32	-2.59	-3.13	-1.13	0
79.2	-2.2	-9.61	-2.52	-5.24	-0.61	0		2.04	-1.49	-2.69	-1.14	2.84	0		6.4	1.77	-0.71	1.67	-0.34	0		-3.3	-5.38	-2.56	-1.99	-3.04	0
80.1	-1.49	-8.77	-1.74	-3	-1.35	0		2.87	-5.31	-1.54	-0.43	-0.36	0		7.32	2.55	2.45	0.36	1.91	0		-3.64	-9.1	-5.72	-4.35	-2.91	0
81	-1.37	-5.44	-0.42	1.32	-1.89	0		-0.63	-5.42	-0.66	1.14	-2.54	0		4.22	1.39	0.25	2.44	1.29	0		-4.4	-4.55	-4.13	-2.38	-2.13	0
81.9	-1.5	-8.22	1.01	-3.04	0.97	0		3.09	-3.53	1.39	0.56	1.86	0		3.43	-2.7	-1.86	-1	-2.86	0		-7.48	-9.21	-5.88	-7.05	-3.09	0
82.8	-3.92	-11.37	-1.15	-1.83	-2.09	0		-1.85	-9.92	-4.09	-1.56	-1.24	0		5.71	-0.71	0.66	0.01	1.37	0		-1.39	-4.65	-0.91	-2.98	-1.96	0
83.7	-1.97	-10.06	-1.46	-0.61	0.73	0		0.72	-3.9	-2.47	1.36	1.52	0		3.62	0.59	-1.5	0.79	0.33	0		-7.72	-6.34	-5.34	-3.6	-2.29	0
84.6	-3.21	-9.02	-2.18	-1.78	-3.6	0		-2.01	-9.87	-4.99	-4.15	-0.4	0		4.84	-1.36	-2.21	-1.5	0.32	0		-6.44	-8.94	-4.51	-4.83	-5.14	0
85.5	1.79	-5.17	3.11	-0.01	0.55	0		1.04	-5.9	-2.73	1	-0.84	0		4.64	0.59	-0.25	0.08	-0.36	0		-3.39	-9.09	-2.58	-4.67	-3.8	0
86.4	-3.16	-9.66	-1.19	-1.29	-1.41	0		0.9	-5.93	-1.85	-0.67	0.38	0		3.95	-1.02	-3.66	0.61	-0.33	0		-3.24	-5.36	-4.9	-1.32	-0.61	0
87.3	-1.62	-5.57	-2	-1.58	-2.64	0		2.05	-3.55	-2.8	-0.56	0.43	0		1.72	-2.33	-0.43	-1.91	-1.02	0		-7.52	-9.68	-5.48	-5.74	-4.98	0
88.2	-3.53	-8.76	-1.89	-1.89	-0.28	0		0.58	-5.23	-2.44	-1.65	-0.31	0		4.15	0.26	0.34	1.53	1.04	0		-4.34	-4	-1.99	-0.8	-1.62	0
89.1	-3.29	-9.17	-4.09	-3.86	-2.86	0		-0.84	-4.14	-1.82	0.22	0.04	0		5.14	-0.04	0.81	2.36	2.11	0		-2.35	-5.53	-2.64	-1.81	-0.32	0
90	-2.34	-9.47	-1.27	-4.26	1.03	0		0.74	-5.24	-2.32	-1.96	-0.4	0		6.09	3.94	2.22	-0.07	1.16	0		-3.28	-6.23	-1.7	-4.78	-3.53	0
90.9	-4.9	-8.84	-2.08	-3.07	-3.37	0		-0.46	-5.48	-2.49	-2.24	-1.44	0		5.12	0.89	0.08	-0.67	0.57	0		-3.63	-5.58	-2.08	-4.72	-2.32	0
91.8	-5.31	-9.01	-3.46	-3.53	-1.87	0		3.31	-1.56	0.15	0.94	0.74	0		5.55	-0.36	-1.45	-0.55	0.66	0		-3.02	-5.86	-3.05	-2.26	-1.77	0
92.7	-3.1	-11.35	0.37	-3.19	-0.71	0		1.02	-6.82	-2.2	-2.06	-1.51	0		6.44	1.37	-0.14	1.32	-1.75	0		-1.65	-5.85	-0.61	-0.36	-0.8	0
93.6	-3.08	-8.36	-2.59	-0.05	-0.47	0		1.19	-4.5	-1.59	0.96	1.94	0		7.05	2.77	2.02	3.23	3.12	0		-3.62	-5.18	-2.4	-0.87	-4.36	0
94.5	-1.61	-5.73	-0.32	1.67	-0.09	0		-1.23	-3.04	-1.3	0.04	1.05	0		1.04	0.11	-0.84	-1.87	-0.38	0		-4.95	-7.31	-2.78	-5.32	-4.8	0
95.4	-1.94	-8.96	-1.71	-2.89	-0.38	0		2	-6.39	-1.37	-0.48	-0.35	0		4.53	0.4	-0.57	-2.5	1.58	0		-2.81	-4.98	-3.68	-3.07	1.47	0
96.3	-1.06	-7.26	-0.98	-2.86	-0.58	0		-0.01	-5.69	-3.83	-0.44	-2.24	0		2.92	-0.8	-2.21	0.03	-1.37	0		-8.16	-10.44	-5.25	-5.3	-4.57	0
97.2	-1	-6.23	0.23	1.86	2.66	0		0.58	-2.57	-2.52	-0.9	-1.28	0		3.33	-0.5	-1.3	-1.79	-0.25	0		-6.26	-6.35	-3.25	-3.3	-3.86	0
98.1	-4.03	-11.8	-2.31	-6.71	-2.65	0		2.06	-4.86	-1.07	-1.69	-1.81	0		5.09	1.95	1.41	0.33	-0.53	0		-5.56	-7.32	-3.75	-4.09	-5.91	0
99	-2.63	-7.69	-1.73	-1.87	1.24	0		-0.61	-3.15	-0.18	-3.92	-2.18	0		3.5	0.2	1.63	-0.55	-0.17	0		-5.67	-6.83	-3.95	-5.57	-5.62	0
99.9	-4.81	-10.3	-4.82	-3.74	-1.59	0		-0.05	-5.1	-5.09	-1.17	-1.56	0		3.1	-2.24	-3.46	-0.89	-2.78	0		-1.72	-4.17	-0.33	1.54	-0.3	0
100.8	-0.62	-8.4	-0.04	-1.01	1.53	0		-0.43	-5.72	-2.63	-1.02	-0.88	0		3.13	2.77	0.2	-0.66	-0.85	0		-4.11	-4.68	-4.18	-2.19	-2.31	0
101.7	-0.02	-11.25	-0.58	0.57	-2.38	0		-0.99	-9.35	-4.07	-2.98	-4.62	0		1.92	-4.45	-4.44	-1.89	-3.04	0		-5.84	-7.01	-6.62	-3.76	-3.23	0
102.6	-1.09	-7.69	-1.62	-2.23	-3.13	0		0.63	-1.74	-3.15	-0.25	-1.78	0		6.02	3.46	2.2	1.81	0.44	0		-3.76	-6.18	-0.35	-2.61	-0.96	0
103.5	-3.52	-9.92	-1.84	-0.93	-3.35	0		0.47	-4.06	-1.06	1.39	2.52	0		2.95	0.03	-3.17	-1.43	1.66	0		-4.08	-6.61	-3.32	-1.01	-0.37	0
104.4	-2.92	-6.91	2.33	-2.75	-0.88	0		0.48	-2.99	0.11	-3.36	-1.5	0		1.58	-2.78	-2.97	-4.94	-1.66	0		-8.03	-8.68	-4.21	-6.39	-3.61	0
105.3	0.97	-6.33	2.47	-1.47	0.53	0		-0.45	-5.18	-1.37	-2.84	-3.72	0		4.86	-1.87	-0.13	-0.39	-1.74	0		-3.02	-5.8	-2.98	-4.35	-1.95	0
106.2	-4.57	-8.02	-1.52	-1.08	-0.28	0		-1.15	-6.25	-3.55	0.84	-0.42	0		2.84	-0.41	-4.41	1.11	-0.03	0		-5.45	-8.48	-6.22	-2.95	-3.82	0
107.1	-2.43	-7.04	-0.21	-0.5	0.24	0		0.43	-1.74	-0.97	-1.15	0.21	0		1.53	2.7	-0.57	-2.21	0.21	0		-10.29	-6.1	-6.39	-7.3	-5.39	0
108	-0.6	-6.76	-4.42	-2.79	-2.41	0		0.27	-3.44	-2.73	0.49	-0.38	0		-0.88	-0.84	0.21	0.54	-2.01	0		-3.73	-4.77	-2.73	-1.29	-2.88	0
108.9	-5.04	-9.14	-1.21	-3.81	-2.95	0		2.08	-3.3	-1.11	-1.76	-0.58	0		5.28	2.05	1.25	-2.92	-0.5	0		-5.1	-6.82	-4.61	-5.03	-1.37	0
109.8	-2.05	-6.49	0.12	-1.65	0.06	0		2.32	-0.24	-1.61	-1.2	3.01	0		3.73	-0.36	-2.33	-0.95	0.76	0		-4.49	-10	-4.49	-3.42	-6.29	0
110.7	-1.42	-7.05	-0.74	-3.79	0.59	0		1.92	0.05	-0.52	2.29	1.37	0		4.93	0.91	-0.45	0.65	-0.42	0		-1.88	-4.68	-3.15	-0.35	-0.16	0
111.6	-1.31	-7.78	-0.69	-0.01	-0.21	0		0.52	-5.5	-2.85	-1.48	-0.25	0		3.11	-0.18	0.72	-0.38	-0.11	0		-3.02	-5.45	-2.73	-1.16	-0.96	0
112.5	-0.56	-5.46	0.55	-3.09	0.34	0		0.61	-6.28	-0.76	-2.11	-1.05	0		3.72	0.74	0.94	-0.55	0.28	0		-2.97	-4.09	-3.76	-2.44	-1.92	0
113.4	-3.89	-11.5	-1.57	-4.79	-2.73	0		4.54	-2.85	-0.33	0.7	2.3	0		7.29	0.35	-0.21	-1.8	0.83	0		-4.89	-5.81	-6.06	-6.42	-3.95	0
114.3	-0.5	-5.14	-1.81	-2.38	2.05	0		1.93	-1.76	-2.83	-1.25	4.04	0		4.28	2.55	1.08	1.05	3.15	0		-2.76	-4.27	-0.13	-2.29	-1.67	0
115.2	-2.71	-6.13	0.51	-3.39	-1.41	0		-3.96	-8.96	-5.27	-5.61	-5.54	0		3.11	-0.23	-1.32	-0.6	-0.54	0		-3.72	-4.73	-1.14	-1.15	-0.38	0
116.1	-0.12	-7.3	-0.06	-2.16	-4.8	0		-0.13	-3.52	-0.87	0.5	0.5	0		2.56	2	-0.26	-0.64	-0.07	0		-2.62	-4.78	-3.09	-2.51	-2.09	0
117	-1.35	-9.18	-3.09	-0.65	-1.23	0		1	-4.65	-2.64	-0.52	-0.52	0		0.1	-0.52	-3.93	-2.32	-2.43	0		-2.61	-5.83	-1.67	-1.96	-2.85	0
117.9	-3.42	-8.77	-0.54	-2.58	1.66	0		-1.99	-5.21	-2.38	-2.88	-2.29	0		1.18	3.95	-0.86	-0.02	1.66	0		-6.29	-5.59	-3.04	-3.19	-2.51	0
118.8	-3.14	-10.1	-4.56	-5.67	-4.45	0		-1.62	-7.22	-3.64	-6.3	-2.13	0		1.02	-2.06	-1.78	-2.48	-3.86	0		-1.41	-5.06	-0.29	0.06	-1.9	0
119.7	-2.42	-7.38	-0.75	-3.65	-0.53	0		0.22	-2.64	-0.37	-2.64	0.65	0		6.72	4.55	2.48	0.54	4.53	0		-1.74	-1.31	1.76	-0.97	-1.37	0
120.6	-3.37	-8.69	-1.32	-2.58	-1.23	0		0.25	-2.73	-3.28	-0.86	-1.48	0		4.63	-1.12	-3.65	-0.89	-1.99	0		-1.68	-5.55	-3.27	-1.5	-4.05	0
121.5	-3.74	-9.66	-0.16	-4.46	-1.8	0		-1.54	-5.66	-2.62	-3.42	-1.21	0		0.95	-2.62	-2.8	-1.94	-0.74	0		-4.64	-7.11	-6.31	-3.24	-1.64	0
122.4	2.22	-4.89	0.71	-1.02	4.27	0		1.78	-2.49	-0.62	-2.46	1.99	0		3.73	0.58	1.36	-1.77	-1.8	0		-3.35	-5	0.11	-0.95	-2.91	0
123.3	-0.4	-5.83	0.01	-0.79	-0.52	0		-1.9	-2.08	-2.3	-1.28	-1.43	0		4.71	2.06	1.47	-0.1	-0.32	0		-2.97	-4.72	-0.27	-2.79	-3.09	0
124.2	-2.27	-9.31	-1.82	-4.97	0.62	0		-3.38	-8.02	-3.9	-5.23	0.38	0		0.78	-3.16	-3.44	-4.25	2.15	0		-3.43	-4.35	-1.8	-2.86	2.86	0
125.1	1.35	-7.72	0.48	-0.66	1.28	0		0.86	-5.41	-0.02	-2.03	3	0		2.93	-2.66	0.95	-2.31	1.32	0		-4.22	-5.47	-0.09	-1.77	-2.06	0
126	-4.22	-9.13	-0.44	-4.02	-3.72	0		2.22	-4.34	0.37	-2.54	-1.92	0		5.08	2.58	0.28	-2.18	-0.6	0		-5.09	-5.5	-3.44	-3.11	-0.98	0
126.9	1.81	-6.34	0.88	4.59	1.92	0		0.87	-5.85	-2.36	0.14	-0.89	0		2.4	-1.51	-3.34	-0.82	-1.61	0		-4.43	-6.82	-2.98	-2.45	-0.59	0
127.8	-3.56	-10.54	-2.83	-1.62	-0.46	0		1.76	-3.92	-1.32	-3.04	0.97	0		2.4	-2.12	-0.96	-3.23	-0.43	0		-7.45	-5.26	-2.35	-3.37	-2.22	0
128.7	-5.52	-9.95	-2.18	-5.58	-2.99	0		-2.37	-6.24	-3.17	-3.45	-1.23	0		0.74	-0.43	-1.48	-2.86	1.86	0		-3.6	-3.7	0.71	-2.67	-2.07	0
129.6	-2.01	-6.8	0.1	-2.36	-2.47	0		0.02	-4.9	-2.52	-0.26	-1.02	0		0.41	-0.83	-4.02	-0.11	-0.48	0		-4.06	-3.89	-1.74	-0.29	-1.89	0
130.5	0.26	-7.01	2.53	-2.07	1.12	0		2.86	-0.68	2.52	1.04	4.44	0		5.64	1.77	2.28	-0.12	2.39	0		-3.67	-5.1	-4.06	-5.06	-3.58	0
131.4	-1.23	-7.26	-0.5	-1.79	2	0		-0.18	-4.68	-2.22	-0.44	1.22	0		4.3	0.82	0.66	-0.75	2.78	0		0.11	-4.93	-0.76	-3.44	-2.34	0
132.3	-0.45	-7.29	-2.7	-2.63	-0.79	0		2.82	-2.07	-0.48	0.92	1.64	0		3.05	-1.01	-1.54	-1.9	-0.34	0		-4.32	-2.84	-1.71	0.51	-0.57	0
133.2	-0.47	-5.2	-0.71	1.62	2.34	0		1.23	-3.72	0.28	-0.03	1.18	0		0.74	-1.83	-0.6	-2.57	-0.11	0		-5.09	-5.91	-2.32	-4.47	-3.1	0
134.1	0.15	-6.85	4.25	-0.51	1.76	0		1.67	-2.8	2.29	0.03	2.74	0		3.51	-0.26	-0.47	0.35	1.83	0		-2.24	-6.45	-1.36	-0.2	-0.59	0
135	-0.52	-4.82	3.39	0.57	3.34	0		1.5	-3.89	-0.33	-0.84	0.36	0		2.06	-3.55	-2.73	-5.92	-0.96	0		-7.51	-9.22	-4.64	-9.18	-5.54	0
135.9	-2.31	-12.22	-2.4	-1.97	-0.21	0		0.85	-6.03	-1.51	-4.05	-1.69	0		5.32	0.78	1.45	-1.46	1.27	0		-2.77	-5.74	-2.71	-3.22	-1.34	0
136.8	0.88	-7.69	2.66	-0.98	1.03	0		1.91	-5.34	-4.04	-3.55	-1.97	0		0.69	-0.2	-3.84	-4.51	-2.07	0		-1.81	-2.72	-1	-0.11	-0.97	0
137.7	-2.17	-9.47	-3.55	-3.8	2.76	0		1.07	-5.54	-2.97	0.06	0.82	0		4.24	1	-0.49	0.08	2.85	0		-2.54	-3.9	-1.78	-2.59	-1.39	0
138.6	-1.42	-9.49	1.09	-2.5	-0.12	0		-2.83	-6.08	-3.19	-5.49	-3.57	0		2.86	0.39	-2.12	-2.13	1.32	0		-3.76	-5.09	-3.31	-2.65	-1.66	0
139.5	-1.72	-7.1	-5.22	-2.74	-1.32	0		2.68	-2.2	0.33	0.16	1.84	0		3.68	1.01	0.89	-0.57	0.99	0		-4.24	-5.95	-4.39	-5.4	-2.58	0
140.4	-0.02	-7.7	-0.87	-1.94	-0.26	0		2.71	-1.84	-0.64	-1.64	-0.54	0		5.94	1.9	3.25	-0.09	1.97	0		-2.34	-7.19	-1.17	-3.83	-0.84	0
141.3	-2.06	-9.83	-1.11	-2.64	-1.21	0		-1.66	-8.04	-7.17	-2.54	-3.68	0		3.26	-0.1	-1.53	-1.04	-0.8	0		-2.46	-6.16	-2.99	-2.4	-3.63	0
142.2	-0.94	-10.44	-2.64	-3.32	-2.23	0		0.71	-4.67	-3.45	-3.03	-2.3	0		-0.03	-1.21	-0.76	-2.08	-1.97	0		-6.86	-6.23	-2.26	-3.61	-2.91	0
143.1	-0.32	-9.39	0.27	0.49	2.39	0		2	-2.06	-0.02	-1.36	0.02	0		5.14	1.39	-1.03	-1.22	1.6	0		-5.14	-6.3	-0.53	-4.66	-1.66	0
144	0.32	-8.37	0.08	-3.94	-0.32	0		0.88	-4.17	-0.53	-2.21	0.4	0		4.97	0.53	1.76	1.16	3.12	0		-3.41	-6.97	-3.96	-3.42	-0.57	0
144.9	-0.48	-9.69	-0.65	-1.85	0.58	0		-0.45	-3.52	-4.26	-3.01	-0.09	0		3.47	1.61	-3.68	-1.78	2.73	0		-4.49	-6.3	-6.58	-5.45	-2.44	0
145.8	-1.14	-9.9	-3.4	-3.83	-2.84	0		-2.83	-7.17	-3.31	-3.49	-4.61	0		5.22	1.18	-0.03	0.64	3.17	0		-1.82	-4.2	-2.62	-1.97	-1.55	0
146.7	-4.92	-7.67	-2.68	-5.62	-2.35	0		1.89	-1.54	1.58	-2.59	0.21	0		1.47	-1.14	0.69	0.09	0.22	0		-5.07	-9.68	-4.18	-3.42	-1.85	0
147.6	-2.74	-10.26	-2.94	-2.42	-2.4	0		-0.71	-6.16	-3.1	-4.47	-3.72	0		4	0.57	2.74	-1.25	0.82	0		-4.39	-7.4	-1.6	-4.63	-3.77	0
148.5	-5.11	-8.64	-2.62	-2.42	-2.48	0		1.73	-2.75	-0.62	-2.41	0.11	0		3.16	-3.87	-2.17	-5.89	-2.22	0		-3.08	-5.48	-3.14	-3.91	-2.6	0
149.4	-1.61	-11.61	-3.23	-3.44	-0.21	0		-1.25	-6.44	-3.89	-4.45	-1.24	0		0.82	-2.97	-2.78	-5.28	-1.73	0		-3.58	-5.44	-1	-2.59	-1.5	0
150.3	0.23	-7.84	-1.02	-3.14	0.24	0		-0.02	-5.09	-4.83	-3.16	-1.64	0		3.45	-0.04	-0.14	-2.88	-1.64	0		-0.93	-3.15	-1.53	-2.69	-1.19	0
151.2	-5.07	-13.35	-3.8	-3.23	-2.36	0		-4.23	-9.58	-6.33	-5.3	-4.64	0		2.01	-3.27	-3.14	-4.97	-1.36	0		-1.48	-6.45	-2.59	-5.5	-3.41	0
152.1	-0.78	-8.61	-0.75	-2.5	2.3	0		-0.07	-3.33	-1.35	-1.16	0.13	0		0.07	0	-0.03	-1.62	-1.48	0		-6.35	-6.76	-4.28	-1.55	-1.44	0
153	-2.31	-9.3	1.78	-5.2	0.6	0		-3.39	-7.44	-1.79	-7.26	-3.59	0		0.96	-1.44	-1.5	-2.36	-0.37	0		-3.08	-6.4	-1.92	-3.38	0.02	0
153.9	0.4	-8.95	0.66	-1.13	-2.96	0		-0.73	-6.33	-0.86	-2.83	-1.72	0		3.06	-0.21	1.11	-2.82	0.84	0		1.38	-1.4	0.17	1.17	1.69	0
154.8	-5.57	-12.83	-3.29	-6.03	-5.58	0		-3.53	-9.77	-2.11	-4.31	-3.96	0		-0.87	-0.16	1.09	-2.79	-0.68	0		-3.46	-4.16	1.5	-2.54	-1.58	0
155.7	-5.98	-12.78	-2.11	-5.26	-2.86	0		1.05	-2.75	-3.33	-2.71	-0.94	0		3.27	2.65	0.48	0.7	2.55	0		-4.09	-6.01	-3.28	-1.49	-1.9	0
156.6	-1.63	-8.8	-1.93	-6.28	-2.6	0		0.31	-5.33	-2.07	-4	-1.38	0		0.8	-3.16	0.07	-3.77	-0.54	0		-4.91	-7.09	-1.84	-2.9	-3.76	0
157.5	0	-10.1	-1.14	-2.72	1.07	0		2.68	-7.07	-0.61	-0.81	-2.55	0		3.68	-1.02	0.89	-2.17	0.19	0		-2.99	-4.27	0.35	-2.63	-0.2	0
158.4	-5.59	-11.94	-5.56	-2.44	-1.31	0		-2.49	-5.43	-2.2	-1.89	-0.64	0		2.62	-0.76	2.02	0.88	0.14	0		-5.69	-7.31	-3.36	-2.73	-4.28	0
159.3	-0.36	-6.55	-0.53	-1.91	0.93	0		0.13	-2.57	-1.69	-0.74	2.85	0		2.08	-1.05	-0.86	-1.2	2.07	0		-2.09	-3.83	-0.63	0.78	-0.42	0
160.2	-3.46	-9.63	0.12	-0.31	-1.04	0		1.04	-4.75	-0.24	-0.45	-2.48	0		2.41	-0.58	0.2	-0.73	-2.87	0		2.12	-2.16	0.32	0.8	-2.05	0
161.1	-3.77	-10.45	-3.58	-5.36	-3.57	0		0.32	-5.78	-0.85	-1.74	0.21	0		3.7	0.5	1.73	-0.49	2.13	0		-0.57	-2.15	0.36	0.58	0.62	0
162	-1.9	-10.72	-5.28	-4	-3.82	0		-0.57	-4.93	-5.54	-2.62	-3.95	0		0.92	-1.71	0.24	-2.04	-2.07	0		-5.3	-7.44	-2.19	-4.65	-1.12	0
162.9	-0.33	-9.1	2.68	-1.13	-0.72	0		2.04	-5.09	-0.02	0.09	1.52	0		-2.28	-1.8	-3.8	-5.95	-4.15	0		-4.55	-6.96	-4.76	-3.99	-4.18	0
163.8	-3.53	-9.22	-1.3	-2.96	-0.11	0		-0.43	-6.31	-3.12	-1.13	-2.56	0		3.87	-0.09	0.01	-1.35	0.35	0		-1.45	-5.78	1.35	-2.28	-1.7	0
164.7	-5.82	-10.06	-0.79	-5.85	-0.22	0		1.73	-3.02	0.57	-2.71	-0.04	0		5.66	2.01	2.25	0.61	5.28	0		-3.04	-7.11	-1.73	-2.76	-0.03	0
165.6	-1.86	-11.01	-0.41	-3.25	-2.25	0		-2.87	-9.62	-4.92	-4.76	-3.52	0		-0.46	-1.13	-3.11	-4.53	-2.98	0		-2.43	-5.98	1.29	-1.36	-4.09	0
166.5	-0.5	-8.81	-3.01	-4.57	-0.92	0		0.61	-4.56	-2.23	-4.87	-1.42	0		1.72	-1.46	-3.67	-5.42	-0.04	0		-1.59	-5.08	-3.53	-4.33	-3.4	0
167.4	-5.07	-9.63	-1.47	0.06	-1.2	0		-1.66	-0.83	-0.5	0.95	-0.69	0		1.33	0.03	-0.71	-1.17	-1.87	0		-3.6	-6.06	-1.75	-0.3	-0.77	0
168.3	-1.71	-10.53	-3.75	-3.07	-0.23	0		-1.38	-7.08	-4.24	0.24	-4.02	0		2.08	0.81	1.11	1.08	0.58	0		-1.94	-4.33	-2.17	-2.1	-0.22	0
169.2	-5.03	-10.38	-4.31	-3.2	-3.11	0		0.12	-5.35	-4.01	-0.72	-1.7	0		2.56	-1.96	1.17	-1.81	0.75	0		-1.54	-5.57	-1.89	-3.87	-1.52	0
170.1	-3	-11.18	1.57	-4.81	0.05	0		2.09	-6.42	-0.09	-0.05	-0.17	0		1.61	-2.48	-1.4	-2.69	-1.56	0		-4.85	-5.21	-2.76	-1.5	-2.86	0
171	-4.8	-11.31	-1.54	-4.32	-2.46	0		-2.98	-5.74	-5.98	-5.65	-1.09	0		-0.7	-2.58	-2.32	-4.37	-0.08	0		-4.93	-6.47	-4.51	-5.14	-3.59	0
171.9	-2.3	-8.61	0.36	-1.11	-1.91	0		0.04	-4.73	-2.6	-2.64	-0.78	0		2.63	0.02	-0.05	-2.66	0.71	0		-1.74	-4.86	-0.23	-3.12	-1.8	0
172.8	-1.64	-8.21	-1.95	-4.01	1.56	0		-2.37	-4.57	-2.6	-3.98	-2	0		1.05	-0.26	1.66	-0.55	0.97	0		3.22	-1.53	1.45	1.63	-0.65	0
173.7	-1.76	-7.76	-0.44	-3.16	0.15	0		0.65	-4.64	-0.44	-3.85	0.77	0		1.35	-0.71	-2.96	-4.12	-0.31	0		-3.79	-8.38	-3.46	-4.36	-2.37	0
174.6	-1.02	-13.15	0.22	-3.84	-0.24	0		1.58	-7.19	1.82	-1.79	-0.13	0		2.61	-3.33	2.82	0.88	0.74	0		-6.39	-7.85	-1.12	-3.16	-2.84	0
175.5	-0.56	-7.44	2.42	-2.87	-1.31	0		-0.25	-3.59	-0.02	-0.61	-0.82	0		3.68	0.91	-1.35	-0.21	2.19	0		-5.33	-4.83	-3.11	-3.12	-1.05	0
176.4	-6.53	-11.14	-4.08	-4.19	-1.7	0		-0.3	-5.34	-2.77	-3.03	-0.16	0		1.83	1.07	-1.66	-2.86	0	0		-2.96	-6.99	-5.09	-6.62	-3.64	0
177.3	-0.32	-10.59	-0.05	-1.24	-2.84	0		-0.85	-6	-3.14	-6.26	-2.97	0		1.62	-2.38	-0.17	-5.15	-3.33	0		-2.28	-7.96	-2.67	-4.49	-3.26	0
178.2	-0.7	-9.5	-0.27	-4.33	-1.43	0		0.43	-7.41	-3.75	-6.85	-1.48	0		0.04	-3.88	-3.87	-6.78	-0.88	0		-4.82	-5.38	-2.99	-5.67	-2.56	0
179.1	-6.51	-12.62	-1.89	-7.35	-3.03	0		-1.64	-8.65	-1.03	-3.61	-2.45	0		1.59	-2.76	1.41	-3.76	-2.22	0		-5.05	-8.74	-2.17	-6.41	-1.98	0
180	-0.77	-11.65	-0.98	-4.67	1.09	0		1.24	-2.99	0.11	-3.21	-3.06	0		1.32	0.84	0.94	-2.68	-0.49	0		-0.97	-6.63	-1.11	-0.33	-1.46	0
180.9	-3.93	-10.01	-2.91	-5.15	-1.95	0		-1.48	-5.21	-2.89	-6.32	1.19	0		0.73	-0.29	-1.8	-4.36	2.2	0		-1.38	-3.56	1.58	-0.14	2.7	0
181.8	-3.22	-10.8	-4.99	-4.04	-3.98	0		-2.14	-6.1	-3.57	-4.85	-0.98	0		0.31	-1.36	-0.31	-3.14	1.23	0		-5.9	-6.93	-0.84	-1.19	-0.73	0
182.7	-1.95	-9.23	-2.46	-1.48	-1.67	0		-2.43	-7.07	-4.18	-6.54	-2.22	0		1.44	-1.24	-1.67	-4.02	-0.17	0		-1.97	-6.14	-4.18	-4.73	-2.27	0
183.6	-2.48	-13.76	-4.24	-5.71	-2.29	0		-0.49	-6.94	-3.03	-4.4	-2.24	0		0.19	-0.72	0.48	-3.18	0.9	0		-6.1	-5.1	-0.61	-1.24	-2.46	0
184.5	-3.72	-9.89	-2.82	-2.48	-0.1	0		-2.38	-6.5	-5.01	-4.7	-3.54	0		4.03	-0.24	-1.13	-1.45	-2.33	0		-2.77	-6.66	-1.88	-3.94	-0.62	0
185.4	-3.28	-11.66	-3.29	-5.09	-0.34	0		-1.31	-4.69	-3.1	-4.58	-2.66	0		5.63	1.88	3.68	1.19	-0.67	0		-0.34	-3.19	0.84	0.62	-3.76	0
186.3	-3.48	-11.06	-1.69	-2.65	-2.8	0		-2.16	-6.52	-2.78	-3.94	-1.14	0		-2.95	-2.96	-1.27	-4.27	-0.93	0		-6.36	-7.44	-3.4	-4.86	-4.7	0
187.2	1.16	-7.17	-0.91	-1.9	-0.55	0		-0.75	-4.53	-3.6	-3.34	-2.03	0		2.08	1.48	-2.2	-3.11	-2.78	0		-6.4	-5.64	-3.38	-2.21	-5.09	0
188.1	-2.77	-10.44	-3.58	-2.99	0.2	0		-0.88	-7.43	-1.03	-1.73	3.51	0		1.23	0.43	0.86	-1.04	0.31	0		-5.8	-4.3	-1.02	-5.17	-3.8	0
189	2.27	-8.77	0.68	-2.4	1.22	0		1.81	-7.24	-3.03	-3.03	-0.76	0		-0.99	-3.24	-4.02	-5.09	-1.35	0		-6.78	-8.59	-4.36	-4.16	-3.96	0
189.9	-1.86	-10.1	2	-2.74	-0.33	0		-0.49	-4.15	0.56	-1.11	0.45	0		0.69	-3.13	0.24	-2.32	0	0		-3.87	-5.08	-1.75	-1.32	1.02	0
190.8	-3.44	-12.31	0.77	-4.31	-2.19	0		-1.18	-7.17	-0.75	-3.69	0.59	0		-0.07	-1.46	-2.59	-2.71	-0.58	0		-4.1	-5.02	-1.85	-3.25	-2.3	0
191.7	-6.3	-17	-5.37	-6.04	-4.5	0		0.63	-7.93	-3.03	-3.73	-2.23	0		6.64	1.47	3.93	-2.04	1.53	0		-3.26	-6	1.12	-0.93	-1.23	0
192.6	-1.82	-10.13	0.04	-4.91	2.16	0		1.34	-3.13	-0.89	0.06	1.49	0		2.44	-0.44	2.81	-0.02	0.68	0		-7.03	-6.69	-1.83	-4.32	-4.65	0
193.5	-1.59	-9.49	1.38	0.76	2.87	0		1.64	-3.78	0.27	0.83	-0.05	0		2.41	-1.63	0.48	-2.15	3.05	0		0.38	-7.31	1.03	-1.69	-0.45	0
194.4	-0.18	-9.79	-1.52	-1.81	-2.66	0		-2.19	-7.38	-4.54	-2.93	-5.76	0		3.24	0.09	2.4	-0.61	2.24	0		-2.96	-5.97	-0.49	-1.76	0.6	0
195.3	-4.4	-10.54	-1.35	-2.73	0.41	0		-1.99	-8.06	-4.08	-4.41	-2.31	0		3.7	-1.16	-2.07	-2.46	-0.27	0		-1.37	-6.86	-3.39	-1.4	-1.54	0
196.2	-1.03	-10.06	-2.58	-3.63	-3.28	0		0.32	-3.41	-4.24	-3.3	-2.1	0		-0.51	-3.18	-3.91	-4.72	-3.77	0		-3.21	-3.53	-0.07	-1.73	-0.86	0
197.1	-3.55	-12.84	-1.6	-5	0	0		-1.93	-6.56	-4.68	-4.08	-2.78	0		0.83	-4.71	-2.7	-5.77	-3.71	0		-2.32	-5.46	-0.21	-3.91	-2.01	0
198	-2.8	-9.94	2.77	-4.16	-1.03	0		-6.59	-8.76	-2.07	-7.25	-4.71	0		-0.72	-3.12	-2.51	-7.52	-1.62	0		-3.83	-5.63	-1.75	-2.79	-2.06	0
198.9	-3.39	-15.19	-1.62	-5	-2.37	0		-0.78	-7	-2.41	-3.87	-0.55	0		0.03	-1.66	-2.18	-6.08	-1.5	0		-4.39	-7.67	-4.78	-1.78	-1.32	0
199.8	-2.7	-9.6	-0.88	-2.32	0.74	0		-0.64	-3.62	0.83	-2.91	-2.84	0		4.62	2.94	1.54	-0.91	1.59	0		1.06	-2.81	0.41	-0.42	2.89	0
200.7	-2.53	-12.08	0.97	-2.75	-1.58	0		1.35	-3.42	1.73	-0.25	1.68	0		-0.85	-2.95	-3.61	-3.43	-1.76	0		-4.66	-7.89	-4.35	-6.39	-4.89	0
201.6	0.57	-8.97	0.54	-1.54	-0.53	0		-1.14	-4.95	-3.47	-1.28	-2.52	0		1.72	-0.41	0	-2.57	-0.25	0		-3.74	-6.86	-1.32	-3.39	0.57	0
202.5	-4.55	-10.7	-2.98	-5.21	-3.85	0		-2.89	-7.91	-3.22	-5.42	-2.73	0		1.16	-2.73	-1	-1.24	-0.05	0		-1.56	-5.85	-0.74	-0.38	-2.65	0
203.4	-0.63	-9.84	-1.04	-2.92	1.3	0		1.53	-3.8	-0.55	-1.45	0.36	0		2.27	1.29	-1.16	-3.16	0.57	0		-0.57	-3.62	-0.97	-1.54	4.12	0
204.3	-1.87	-12.34	-0.63	-5.81	-3.51	0		1.94	-4.53	1.8	-4.06	-1.79	0		8.96	3.12	6.25	0.42	4.5	0		-1.18	-3.07	-0.2	-3.26	0.04	0
205.2	-3.53	-12.47	-4.93	-4.45	-4.2	0		1.98	-4.76	-1.59	-1.15	-2.35	0		3.73	-0.03	2.03	-1.7	-0.89	0		-3.76	-5.61	2.46	-4.31	-0.24	0
206.1	-7.9	-13.74	-5.04	-4.88	-2.85	0		-2.48	-6.38	-1.54	-3.19	-2.69	0		3.19	-2.75	-0.37	-4.56	-0.4	0		-3.34	-6.25	-0.41	-2.62	-2.07	0
207	-2.59	-11.71	0.38	-2.28	-1.64	0		-1.53	-6.67	-1	-1.83	0.44	0		2.41	-0.3	0.2	-1.81	1.76	0		-3.45	-7.75	-3.69	-2.84	-1.16	0
207.9	-5.78	-14.14	-4.02	-5.05	-4.5	0		-3.76	-8.13	-2.7	-5.04	-1.32	0		1.63	1.56	1.51	-4.86	1.11	0		-7.23	-4.64	-2.33	-5.46	-4.21	0
208.8	-2.54	-11.15	1.1	-2.23	1.47	0		3.48	-4.06	1.32	1.74	2.86	0		3.07	1.22	-0.85	-1.45	-0.5	0		-2.75	-5.83	-1.33	-2.81	-1.09	0
209.7	-1.67	-8.02	-1.77	-1.72	2.45	0		0.68	-4.82	-2.51	-2.49	-1.81	0		2.31	-0.22	0.48	-3.96	-2.77	0		-2.21	-4.94	-1.34	-3.28	-2.79	0
210.6	-1.86	-10.27	-0.74	-3.68	-2.13	0		-1.61	-5.96	-0.49	-3.21	-1.13	0		1.5	-1.76	-1.01	-0.91	-1.6	0		-2.67	-6.51	-1.99	1.34	-1.85	0
211.5	-3.74	-14.03	-4.52	-3.98	-1.35	0		-1.34	-6.99	-1.55	-5.58	-2.54	0		2.58	1.02	2.14	-3.56	0.88	0		-1.07	-4.85	0.52	-1.28	0.75	0
212.4	-3.94	-10.17	2	-1.93	-2.46	0		-1.86	-6.73	-2.7	-3.53	-1.18	0		0.31	-2.74	-0.98	-4.9	0.41	0		-4.66	-7.3	-3.97	-4.76	-2.43	0
213.3	-3.09	-12.88	-0.49	-1.8	-1.23	0		3.51	-2.66	3.53	-0.73	1.91	0		5.89	0.08	-0.08	-3.45	0.91	0		0.58	-4.79	-1.49	-3.28	-1.35	0
214.2	-2.11	-12.39	-2.73	-2.16	-3.53	0		-0.17	-6.68	1.45	-3.29	-2.14	0		1.14	-2.94	-2.19	-5.39	-3.05	0		-4.63	-8.2	-5.44	-5.02	-6.4	0
215.1	-2.34	-12.36	-3.11	-5.13	1.79	0		1.3	-4.44	-4.04	-3.79	-2.76	0		2.51	0.02	-0.67	-2.88	0.67	0		-3.3	-1.65	0.01	-1.07	0.94	0
216	-3.51	-12.03	-1.76	-7.17	-1.43	0		-3.05	-4.73	-1.87	-3.6	-1.87	0		-3.4	-0.34	-1.53	-5.13	-3.85	0		-5.79	-6.72	-5.86	-4.83	-3.82	0
216.9	-5.66	-11.72	-1.95	-3.38	-1.74	0		-0.42	-7.72	-3.56	-4.68	-1.88	0		3.37	-1.69	-0.29	-5.39	2.08	0		-0.38	-6.62	-1.4	-2.28	1.72	0
217.8	-1.71	-10.23	0.48	-4.4	-0.47	0		1.41	-5.73	0.91	-3.27	-1.89	0		3.92	1.32	1.63	-2.84	0.82	0		-3.18	-8.18	-1.95	-6.51	-4.32	0
218.7	-6.12	-16.21	-3.88	-7.53	-2.91	0		0.63	-6.9	-1.47	1.08	2.68	0		0.67	-1.97	-0.39	-4.21	1.59	0		-2.72	-6.15	-0.31	-3.62	-3.55	0
219.6	-3.83	-10.43	0	-5.31	-0.04	0		-1.54	-5.69	-5.08	-5.26	-2.59	0		4.84	1.79	2.44	-1.19	0.19	0		0.35	-3.7	0.59	0.53	-2.15	0
220.5	-2.6	-12.49	-3.31	-8.86	-2.79	0		-2.43	-6.24	-2.9	-5.2	-1.49	0		1.19	0.99	-0.06	-2.08	-1	0		-2.44	-3.36	-0.01	-3.24	-0.17	0
221.4	-1.43	-10.82	-3.03	-4.84	-0.94	0		0.39	-9.47	-2.25	-3.93	-1.97	0		4.61	0	-0.74	-0.61	0.49	0		-3.23	-5.34	0.75	-2.63	-1.32	0
222.3	-6.56	-14.47	-5.77	-7.67	-6.61	0		-0.37	-6.71	-4.03	-3.8	-5.25	0		3.19	1.49	-0.76	-1.86	-1.25	0		-3.41	-3.15	-1.91	-2.15	-1.86	0
223.2	-1.88	-13.02	-2.05	-8.22	-1.47	0		-1.41	-7.26	-2.75	-8.3	-2.6	0		0.36	-3.25	-1.06	-8.14	-2.06	0		-4.48	-6.5	-1.42	-2.63	-2.55	0
224.1	-2.3	-12.56	-1.25	-7.08	-0.18	0		-1.4	-9.02	-4.69	-8.02	-2.85	0		-0.19	-0.43	-0.57	-4.07	-0.12	0		-1.87	-5.96	-1.42	-2.98	-1.57	0
225	-4.34	-11.77	-2.95	-6.97	-2.35	0		-2.56	-7.02	-7.2	-6.16	-5.3	0		-0.38	-1.82	-1.31	-6.79	-1.81	0		-6.91	-6.21	-0.47	-5.34	-2.4	0
225.9	-2.7	-13.43	-4.06	-4.75	-1.5	0		1.86	-7.15	-2.09	-0.22	1.49	0		0.78	-0.91	0.09	-1.29	2.82	0		-4.54	-5.43	-0.45	0.45	2.21	0
226.8	-4.33	-14.42	-4.37	-6.93	-3.12	0		-0.61	-8.26	-5.01	-4.53	-3.19	0		2.85	-0.79	-1.08	-4.71	1.52	0		-5.38	-8.11	-2.84	-5.53	-2.54	0
227.7	-2.28	-12.81	-3.36	-6.54	-4.25	0		0.83	-2.78	0.28	-2.74	-1.44	0		-0.88	0.26	2.37	-3.96	0.15	0		-3.61	-5.9	-2.89	-3.81	-3.76	0
228.6	-5.92	-12.82	-3.88	-6.24	-3.28	0		-2.37	-5.27	-0.85	-3.73	-1.86	0		1.2	0.37	1.72	-4.1	0.74	0		-5.23	-4.9	0.34	-5.09	-2.33	0
229.5	-2.2	-10.47	-0.17	-4.11	-3.32	0		1.86	-2.26	1.56	-0.47	3.5	0		-0.48	-2.12	-2.33	-4.59	-0.66	0		-6.35	-7.12	-3.97	-4.84	-4.04	0
230.4	-5.77	-14.72	-5.76	-5.54	-2.14	0		0.1	-4.99	-2.92	-3.77	-2.24	0		4.16	-0.72	0.96	-3.92	-0.52	0		-4.65	-8.96	-3.17	-4.76	-3.43	0
231.3	-3.04	-10.48	-0.64	-4.63	-1.84	0		0.58	-6.18	-4.88	-4.69	-1.84	0		3.71	-2.75	-0.55	-4.34	-0.45	0		-1.41	-3.77	1.55	-1.55	-0.8	0
232.2	-1.1	-11.44	0.62	-1.21	-0.17	0		1.53	-5.41	-0.93	-2.57	-4.13	0		1.45	0.71	0.16	-1.17	0.9	0		-4.29	-4.64	-1.54	-4.03	-2.32	0
233.1	-0.18	-11.05	-0.78	-2.72	0.48	0		-0.12	-5.55	-4.43	-3.36	-0.81	0		-2.52	-3.28	-3.51	-4.35	2.32	0		-6.84	-9.63	-5.63	-4.57	-2.39	0
234	-2.67	-12.5	-2.54	-3.45	-1.64	0		0.63	-5.99	-2.89	-3.52	1.51	0		3.64	0.19	0.49	-0.14	1.82	0		-2.58	-5.02	-0.8	-0.72	-3.44	0
234.9	-0.18	-14.51	0.56	-3.16	-0.02	0		-0.6	-7.38	-4.24	-2.31	-1.09	0		3.08	0.67	-1.35	-1.86	2.93	0		-3.18	-4.5	0.85	-1.6	-0.1	0
235.8	-3.24	-14.34	-3.1	-4.63	-1.13	0		-1.8	-9.3	-5.09	-3.41	-4.46	0		0.07	-1.83	2.4	-2.44	-0.63	0		-2.87	-5.53	-2.63	-3.01	-0.55	0
236.7	-1.26	-12.43	-2.71	-5.41	-0.96	0		3.53	-5.9	0.31	-1.94	1.1	0		3.46	1.25	2.69	-0.45	5.69	0		-1.47	-6.26	0.19	-0.77	2.06	0
237.6	-3.65	-12.93	-1.22	-4.3	-4.19	0		-1.81	-6.94	-2.16	-3.87	-4.48	0		2.7	-1.99	1.08	-4.11	0.57	0		-1.39	-6.46	-2.88	-4.8	-2.13	0
238.5	-0.36	-10.4	0.78	-4.95	-0.55	0		-1.79	-7.1	-2.18	-7.29	-4.73	0		-1.86	-3.31	-1.83	-6.74	-3.42	0		-3.95	-5.87	0.15	-1.3	-1.19	0
239.4	-2.45	-13.35	-4.01	-6.76	-0.47	0		-0.93	-7.11	-1.92	-5.36	-3.35	0		3.75	1.12	2.58	-4.69	-1.17	0		-1.6	-4.57	-1.78	-5.3	-4.02	0
240.3	-3.03	-11.29	-1.7	-4.52	0.15	0		-1.11	-7.05	-1.67	-5.78	-3.6	0		0.8	-2.06	-0.54	-3.59	-2.36	0		-3.89	-7.26	0.34	-4.78	-3.26	0
241.2	-4.37	-12.11	-3.62	-4.22	-0.85	0		1.29	-2.3	-1.63	-3.08	-0.79	0		3.28	1.86	-0.67	-2.8	1.56	0		-4.36	-7.01	-2.77	-1.72	-2.34	0
242.1	1.7	-9.71	-0.11	-3.95	1	0		-1.1	-7.59	-2.6	-5.76	-1.35	0		3	1.27	1.93	0.2	0.57	0		-0.72	-3.24	1.28	-0.56	-2.15	0
243	-0.06	-9.26	-0.85	-3.33	1.51	0		0.55	-5.62	-0.63	-2.64	2.52	0		3.38	1.19	0.23	-1.41	1.47	0		-3.27	-5.57	0.77	-2.27	-1.74	0
243.9	-3.65	-14.42	-5.03	-4.49	-0.43	0		-2	-7.21	-5.95	-4.93	-2.39	0		0.58	-3	-1.07	-3.57	-2.95	0		-2.56	-8.26	1.88	-0.26	-2.64	0
244.8	-2.99	-15.85	-1.41	-4.41	-1.14	0		-2.08	-10.53	-3.82	-5.48	-1.37	0		0.11	-4.54	-2.78	-4.69	-3.06	0		-1.79	-7.26	0.19	0.04	-4.91	0
245.7	-4.37	-8.89	-1.77	-4.99	-0.37	0		0.85	-5.88	0.83	-1.76	0.83	0		2.17	-3.59	1.12	-4.67	-1.23	0		-4.73	-5.69	-1.25	-3.68	-1.95	0
246.6	-1.29	-10.1	0.24	-3.55	3.32	0		0.45	-2.09	-1.8	-2	1.27	0		6.11	3.77	1.62	1.15	2.4	0		-3.29	-2.15	-2.21	-1.75	-1.19	0
247.5	-4.88	-15.87	-4.01	-5.77	-3.2	0		-0.7	-9.02	-4.68	-6.03	-1.88	0		0.38	-7.08	-1.37	-4.42	-3.52	0		-4.48	-7.99	-1.69	-1.56	-2.54	0
248.4	-3.66	-11.62	-3.72	-4.26	-3.42	0		-2.09	-5.06	-1.93	-3.75	-1.2	0		-0.81	0.01	3.07	-3.5	1.16	0		-5.69	-5.89	1.77	-1.55	1.04	0
249.3	-3.71	-16.77	-4.77	-3.53	0.43	0		-1.61	-7.01	-1.25	0.65	1.38	0		0.84	0.6	0.71	-2	-0.13	0		-2.2	-3.91	-1.96	-1.64	-3.72	0
250.2	-1	-11.4	0.99	-3	2.17	0		0.28	-5.01	-2.59	-3.48	-2.82	0		2.74	-0.33	-0.82	-4.32	-1.83	0		-1.72	-4.68	1.09	-1.83	0.06	0
251.1	-2.29	-13.2	-1.63	-5.01	0.32	0		-1.41	-6.7	-4.49	-4.23	0.08	0		2.94	1.21	1.66	-2.55	2.31	0		-4.14	-7.51	-1.14	-6.1	-4.29	0
252	-2.97	-12.27	-1.74	-4.77	-0.82	0		-0.98	-6.05	-2.59	-5.35	0.25	0		1.07	-0.16	-0.27	-5.29	0.41	0		-3.94	-6.36	-0.82	-4.32	-2.51	0
252.9	-5.48	-18.69	-6.09	-7.8	-4.47	0		-0.88	-7.16	-5.58	-5.15	-5.64	0		1.02	0.23	-1.18	-4.33	-1.72	0		-6.28	-5.61	-2.93	-4.17	-2.89	0
253.8	-3.65	-10.94	2.69	-2.09	0.91	0		-0.25	-4.92	1.66	-4.49	-0.67	0		1.05	-0.58	-1.65	-5.2	-1.85	0		-4.29	-6.34	-3.63	-6.21	-5.73	0
254.7	-3.91	-10.04	-1.41	-5.88	-3.26	0		-1.22	-3.77	-2.44	-3.76	-1.4	0		5.09	2.85	2.71	-0.17	2.21	0		-0.59	-5.57	-0.01	-1.12	-2.21	0
255.6	-5.74	-16.17	-3.6	-6.31	-3.58	0		-0.99	-6.78	-4	-2.54	-1.87	0		4.16	-1.04	0.63	-1.99	3.36	0		-0.48	-3.66	-0.26	-0.23	2.41	0
256.5	-5.2	-10.15	-0.3	-4.83	-0.33	0		1.23	-5.17	0.32	-1.87	-0.27	0		1.93	-1.82	-0.5	-6.33	-1.59	0		-3.28	-5.03	-1.29	-3.5	-2.5	0
257.4	-2.27	-11.82	-0.36	-1.31	-2.18	0		-0.21	-7.14	-0.71	-0.64	0.82	0		1.37	0.95	2.3	-2.7	1.15	0		-2.08	-2.77	-0.61	-2.49	-0.79	0
258.3	-5.18	-12.5	-0.22	-1.63	-3.03	0		1.8	-2.51	-1.73	-0.64	-0.22	0		2.79	1.21	0.29	-2.46	0.37	0		-5.71	-6.51	-2.08	-1.33	-3.39	0
259.2	-1.04	-9.9	0.4	-4.29	1.36	0		-0.25	-4.29	-3.24	-2.23	1.72	0		0.43	-0.39	-0.31	-1.38	-0.75	0		-5.21	-7.11	-2.24	-5.63	-1.69	0
260.1	-3.07	-12.95	-2.58	-3.88	-2.78	0		2.17	-4.24	-1.23	-1.96	0.87	0		0.34	-2.09	-0.97	-5.41	-2.6	0		-2.78	-6.17	-1.39	-5.45	-3.24	0
261	-2.06	-10.67	-1.11	-3.4	-0.55	0		-0.09	-6.3	-0.93	-4.06	-1.62	0		3.51	-0.36	1.7	-3.17	1.31	0		-2.22	-7.2	1.86	-4.4	-2.56	0
261.9	-4.89	-14.15	-1.33	-4.37	-1.72	0		-0.83	-6.29	-4.16	-6.14	-0.37	0		2.04	3.21	0.41	-6.33	0.79	0		-4.01	-6.1	-3.39	-4.95	-0.61	0
262.8	-3.55	-11.46	-2.11	-3.46	-2.06	0		-2.86	-6.78	-1.25	-4.41	-3.05	0		0.84	1.83	2.42	-3.3	2.92	0		-4.56	-5.36	0.95	-3.22	-1.79	0
263.7	-5.04	-13.44	-3.83	-3.4	-2.46	0		-2.7	-6.37	-3.76	-5.27	-1.03	0		0.38	-2.97	-1.77	-5.29	-0.14	0		-1.94	-7.12	-1.95	-4.1	-0.9	0
264.6	-5.34	-11.89	-1.93	-3.41	-0.75	0		-4.08	-6.36	-3.28	-4.06	-4.41	0		1.09	-1.92	0.02	-5.83	-4.26	0		-1.11	-6.86	0.27	-3.08	-0.53	0
265.5	-3.08	-11.22	-2.07	-3	-0.34	0		-0.49	-5.25	-1.83	-6.06	-2.15	0		0.1	-1.01	-1.45	-6.77	-0.24	0		-1.66	-2.87	0.19	-3.41	0.25	0
266.4	-3.14	-12.94	-3.6	-5.53	1.36	0		-3.31	-6.33	-2.65	-5.86	-0.92	0		1.38	0.54	1	-4.29	3.44	0		-2.82	-6.14	1.38	-1.38	0.82	0
267.3	-1.49	-10.52	-1.91	-1.83	-0.53	0		3.86	-4.95	-2.65	-1.69	-0.31	0		2.52	-0.55	-1.92	-4.14	-1.06	0		-1	-4.37	2.17	-1.03	0.64	0
268.2	-1.61	-8.75	-0.53	-3	-1.02	0		1.36	-3.46	-2.36	-5.96	-1.06	0		4.86	0.49	1.22	-4.62	1.68	0		-4.2	-9.17	-4.1	-4.86	-3.26	0
269.1	-1.83	-8.35	-0.58	-0.85	-0.6	0		-4.21	-7.96	-5.48	-3.85	-5.21	0		0.9	-0.21	0.57	-2.82	0.09	0		-3.38	-5.22	-0.8	-4.87	-2.33	0
270	-3.24	-13.31	-3.94	-5.53	-2.4	0		-0.61	-7.13	-0.83	-3.1	-4.7	0		0.19	-4.73	-0.51	-6.03	-4.33	0		-3.7	-6.64	-0.28	-3.38	-0.31	0
270.9	-1.55	-8.64	-0.1	-4.12	1.08	0		-0.15	-2.75	-0.84	-2.16	1.54	0		2.6	-0.4	-0.56	-2.61	0.08	0		0.01	-4.25	-0.71	0.91	-0.14	0
271.8	-2.99	-11.6	-1.67	-3.18	0.26	0		-2.19	-6.79	-2.69	-5.13	-3.14	0		-1.23	-0.73	-0.89	-6.8	-1.98	0		-1.18	-5.62	0.85	-2.38	-1.83	0
272.7	-6.48	-16.14	-1.41	-4.69	-1.97	0		0.99	-4.9	0.17	-1.6	1.53	0		5.73	0.79	4.07	-0.19	2.7	0		-1.98	-3.18	3.45	0.61	0.05	0
273.6	-1.55	-12.7	-1.2	-4.51	-0.38	0		-0.32	-7.43	-1.66	-9.2	-2.02	0		2.37	-2.51	0.7	-6.71	-1.18	0		-2.84	-8.51	-1.69	-4.18	-6.02	0
274.5	-4.75	-12.33	-2.24	-5.02	0.84	0		1.15	-7.33	-4.01	-3.28	-2.1	0		5.37	2.03	2.86	-0.29	0.34	0		-0.34	-3.07	2.66	1.78	1.09	0
275.4	-5.4	-14.47	-1.03	-3.03	-1.64	0		0.24	-8.41	-3.19	-5.03	-5.15	0		1.31	-3.7	0.2	-5.1	-2.85	0		-2.51	-9.4	-1.39	-2.25	-2.1	0
276.3	-7.03	-14.99	-6.07	-8.67	-2.73	0		-3.5	-6.56	-1.97	-6.53	-2.21	0		0.33	-0.03	0.56	-7.55	0.03	0		-2.58	-4.52	0.93	-4.05	-1.97	0
277.2	-0.03	-12.05	-2.23	-4.95	-0.94	0		0.95	-7.67	-3.23	-7.15	-1.03	0		2.59	0	-0.58	-3.84	0.65	0		1.36	-2.75	3.4	1.9	0.17	0
278.1	-0.06	-11.58	-0.41	-6.14	2.38	0		-0.15	-6.87	-2.14	-6.35	-0.83	0		2.63	-2.77	-0.93	-3.62	-0.82	0		-2.51	-8.1	-2.36	-3.22	-2.16	0
279	-3.45	-17.46	-5.58	-9.54	-3.32	0		-0.83	-9.3	-3.43	-6.45	-0.61	0		2.61	-3.21	-0.95	-2.58	2.47	0		-1.87	-9.22	-3.04	-4.52	-1.55	0
279.9	-4.74	-13.27	-2.65	-6.41	0.15	0		0.6	-7.55	-2.08	-4.99	-0.56	0		3.54	0.56	2.42	-3.19	-0.12	0		-6.39	-6.31	-4.3	-4.95	-3.44	0
280.8	-2.84	-13.21	-5.76	-5.41	-3.13	0		-0.18	-4.04	-2.59	-4.47	-1.04	0		4.73	2.98	4.13	-1.08	1.44	0		0.07	-4.86	1.41	-2.83	-1.6	0
281.7	-3.59	-10.94	-1.14	-5.18	-1.42	0		-3.34	-7.33	-4.62	-4.69	-5.43	0		0.29	-0.8	0.27	-3.8	-0.48	0		-1.85	-6.05	-1.94	-1.05	-3.37	0
282.6	-3.34	-11.97	-0.63	-6.32	0.2	0		-1.29	-4.07	-4.29	-6.38	-2.53	0		4.42	2.58	2.24	-4.72	-0.97	0		-2.11	-4.12	-0.03	-2.93	-3.08	0
283.5	-5.03	-13.14	-1.07	-6.3	-2.47	0		-2.06	-6.75	-2.23	-6.28	-2.5	0		2.4	-1.06	-0.12	-6.3	1.02	0		-2.07	-5.07	-1.45	-1.9	-3.03	0
284.4	-4.86	-11.22	-2.57	-2.99	-0.36	0		-2.71	-6.86	-4.09	-4.33	-3.06	0		-0.22	-0.75	0.79	-4.99	-0.44	0		-4.5	-7.52	-1.55	-3.29	-3.45	0
285.3	-3.06	-12.01	-1.04	-3.92	-1.23	0		-1.99	-5.67	-4.13	-6.54	-2.87	0		1.05	-0.93	-1.02	-6.21	-0.71	0		-0.46	-5.71	1.11	-1.52	0.09	0
286.2	-5.88	-11.87	-4.68	-7.04	-0.13	0		-2.26	-5.86	-4.47	-7.79	2.73	0		-2.17	-2.83	-2.98	-8.7	-0.48	0		-5.61	-7.29	-2.31	-8.92	-4.33	0
287.1	-3.5	-14.82	0.92	-3.46	0.44	0		-2.22	-10.11	-3.25	-6.94	-2.99	0		-1.79	-2.42	-3.31	-7.99	1	0		-2.92	-6.19	-2.38	-4.4	-0.83	0
288	-3.08	-15.79	-1.83	-6.31	-1.84	0		-0.67	-7.36	-1.07	-5.32	-2.58	0		3.15	-0.49	0.6	-3.27	-2.09	0		-0.66	-4	-0.76	-3.45	-3.61	0
288.9	-3.08	-13.42	-1.63	-5.87	-0.38	0		-0.9	-3.83	1.3	-3.97	0.14	0		0.31	1.31	3.48	-3.08	1.06	0		-6.67	-3.25	1.12	-3.68	-0.12	0
289.8	-3.15	-15.89	-3.28	-6.96	-1.26	0		2.13	-3.37	-1.76	-1.48	-0.03	0		2.67	-1.27	0.98	-2.67	-1.05	0		-4.41	-6.94	-1.5	-3.94	-2.34	0
290.7	-2.22	-12.54	-2.8	-3.71	-0.74	0		-5.72	-9.94	-5.37	-3.76	-4.98	0		-1.25	-3.02	-1.45	-3.05	-1.22	0		-3.49	-9.92	-1.8	-4.33	-3.04	0
291.6	-5.26	-12.29	-2.87	-4.75	-1.86	0		-0.42	-6.06	-0.93	-4.45	-0.9	0		1.5	-3.87	-0.41	-7.24	-0.68	0		-2.1	-7.05	0.46	-3.95	0.39	0
292.5	-3.46	-11.69	0.24	-5.55	1.48	0		-2.65	-11.87	-5.33	-8.39	-3.28	0		3.37	-2.6	-0.35	-5.89	0.69	0		-0.3	-5.21	-0.98	-1.29	-1.88	0
293.4	1.18	-9.74	0.23	-2.74	0.83	0		1.56	-8.18	-2.8	-3.57	-0.3	0		2.11	-2.13	-1.03	-4.26	0.26	0		-0.1	-5.72	0.78	-0.51	-1.49	0
294.3	-3.88	-17.2	-3.94	-9.66	-6.04	0		-3.95	-10.63	-4.42	-7.17	-5.49	0		-2.31	-4.52	-1.85	-6.56	-4.19	0		-3.13	-6.28	2.26	-0.51	-3.01	0
295.2	-1.09	-12.25	-2.37	-3.53	0.84	0		-1.52	-7.13	-5.5	-5.77	-1.99	0		-0.45	-2.28	0.15	-7.42	-1.34	0		-1.6	-5.22	2.48	-1.71	1.66	0
296.1	-3.26	-12.37	-1.34	-4.96	-1	0		-4.69	-10.55	-2.74	-6.74	-2.68	0		0.68	-1.54	2.16	-3.88	0.19	0		-3.88	-6.6	0.47	-3.68	-1.13	0
297	-0.52	-10.09	0.02	-3.57	-0.25	0		2.7	-1.92	-0.82	-3.49	-0.68	0		1.59	-0.43	0.99	-2.72	-1.84	0		-6.15	-4.73	-1.59	-2.21	-4.19	0
297.9	-7.23	-15.62	-7.04	-10.95	-6.38	0		-2.94	-8.7	-4.75	-4.92	-3.13	0		0.9	-3.53	0.14	-2.52	-2.36	0		-3.11	-6.14	-1.99	-4.54	-3.23	0
298.8	-3.65	-13.95	-4.16	-7.03	-1.83	0		-2.83	-10.68	-5.52	-8.26	-0.1	0		0.31	-1.56	-0.1	-5.32	2.77	0		-4.66	-4.54	0.35	-4.51	-0.43	0
299.7	-2.81	-12.65	-1.74	-3.5	-2.08	0		-4.42	-9.27	-4.8	-4.9	-3.34	0		-2.25	-3.68	-1.24	-7.3	-1.32	0		-4.74	-7.43	-2.04	-7.5	-2.61	0
300.6	-4.23	-14.8	-2.89	-8.34	-4.47	0		-0.43	-3.75	-1.24	-3.49	-2.67	0		0.77	-0.47	-0.17	-4.98	1.44	0		-2.02	-6.35	-0.47	-2.72	-1.18	0
301.5	-2.24	-12.97	-3.2	-6.37	-1.69	0		-1.98	-6.49	-2.4	-7.01	-0.33	0		-0.31	-1.99	0.52	-6.23	-1.93	0		-0.45	-5.27	-0.79	-3.11	-2.46	0
302.4	-2.53	-12.67	-2.96	-5.91	-0.63	0		0.46	-5.87	-1.58	-4.07	1	0		2.21	-0.78	0.91	-4.62	1.86	0		1.31	-3.38	1.57	-2.54	0.57	0
303.3	-3.33	-13.83	-2.86	-5.28	-0.57	0		-0.85	-6.57	0.78	-3.68	-0.32	0		0.36	-2.05	2.09	-3.94	-1.16	0		-1.26	-5.54	1.25	-0.3	-1	0
304.2	-4.44	-13.51	-3.88	-7.45	-4.07	0		0.59	-5.13	-1.09	-2.79	-1.33	0		0.8	-2.45	0.36	-5.88	-2.21	0		-0.88	-3.88	-1.35	-1.16	-0.76	0
305.1	-1.67	-12.39	-2.17	-5.42	3.63	0		-1.63	-8.5	-3.48	-4.93	0.54	0		1.33	0.18	0.16	-5.03	2.51	0		-3.31	-4.61	-1.33	-4.02	-2.02	0
306	-1.23	-10.93	-0.07	-3.26	0.5	0		0.03	-4.83	-0.15	-1.72	1.19	0		2.93	0.74	0.86	-1.35	-0.24	0		0.09	-2.41	0.65	-2.44	-0.64	0
306.9	-5.73	-15.14	-3.89	-5.31	-0.82	0		-1.93	-7.31	-4.82	-8.13	-4.32	0		1.1	-0.93	-1.41	-6.31	0.29	0		-3.26	-4.25	-1.84	-4.01	-1.38	0
307.8	-2.77	-12.18	-2.22	-6.13	-1.99	0		-4.63	-8	-2.97	-7.52	-2.65	0		0.17	-2.92	-2.24	-6.56	-3.12	0		-2.23	-6.77	-1.34	-0.95	-2.8	0
308.7	-4.49	-11.38	-2.39	-4.94	0.36	0		-2.38	-8.11	-4.17	-6.01	-1.52	0		0.29	-1.95	-1.22	-8.47	0.98	0		-3.1	-3.58	1.04	-1.96	1.11	0
309.6	-6.77	-15.44	-3.11	-4.05	-1.85	0		-4.35	-9.81	-5.18	-5.56	-3.7	0		-0.27	-0.45	0.18	-4.68	-0.33	0		-3.96	-5.44	1.17	-1.99	-0.83	0
310.5	-6.54	-12.45	-5.31	-5.1	-1.59	0		-3.57	-5.73	-3.68	-6.45	-2.39	0		-2.39	-3.14	-1.22	-8.68	-0.31	0		-2.18	-5.13	-0.57	-2.19	-0.21	0
311.4	-2.14	-10.78	-0.88	-3.93	-0.16	0		-1.93	-8.62	-0.6	-4.8	-2.06	0		2.75	-0.73	-0.37	-2.49	-1.88	0		-0.85	-2.86	0.48	-1.94	-2.57	0
312.3	-6.01	-8.98	-2.23	-3.79	-0.77	0		-3.26	-1.77	1.98	-1.86	-0.96	0		1.49	-1.11	5.12	-3.33	-0.77	0		-2.59	-7.89	1.97	-0.08	0.93	0
313.2	-1.88	-12.36	0.65	-2.77	3.33	0		-2.74	-5.98	-1.08	-5.57	-1.08	0		1.16	-3.59	0.37	-7.81	-2.79	0		-2.19	-6.38	-1.78	-2.08	-0.21	0
314.1	-1.65	-11.39	-2.06	-6.74	-1.7	0		-1.81	-6.19	-2.52	-6.72	-1.39	0		3.83	0.32	1.43	-3.48	3.63	0		-0.01	-3.44	2.61	2.27	3.48	0
315	-3.14	-13.68	-2.5	-5.73	-1.25	0		-0.23	-7.07	-4.12	-5.22	-2.87	0		-0.51	-4.08	-3.98	-6.28	0.84	0		-1.49	-5.48	0.65	-1.45	-0.14	0
315.9	-3.43	-13.47	0.55	-6.82	-1.02	0		-3.41	-7.52	-1.81	-5.75	-2.52	0		1.89	-0.45	-1.08	-5.12	-0.96	0		-4.83	-5.93	-3.46	-5.91	-2.95	0
316.8	-5.69	-14.2	-3.95	-7.7	-1.52	0		1.03	-3.63	-1.66	-4.65	-1.33	0		0.11	-1.66	0.43	-6.24	-2.21	0		-3.44	-6.08	0.47	-3.02	-1.57	0
317.7	-2.34	-11.73	1.18	-1.81	-0.94	0		-0.91	-7.21	1.91	-3.05	-1.88	0		0.65	-3.05	3.06	-5.07	-0.03	0		-5.09	-8.53	-0.68	-2.85	-0.92	0
318.6	0.44	-8.54	3	-5.69	1.75	0		-2.19	-7.41	-2.28	-6.33	-0.15	0		-2.07	-3.01	-1.76	-8.01	-2.83	0		-4.04	-6.47	1.46	-2.73	-2.89	0
319.5	-6.07	-14.95	-4.96	-10.71	-1.7	0		-3.63	-7.78	-4.76	-7.34	-3.16	0		0.26	-0.66	-0.36	-3.7	-0.94	0		-4.75	-6.02	-3.05	-3.6	-1.83	0
320.4	-1.54	-14.53	-2.85	-2.85	-0.74	0		-2.12	-8.51	-2.37	-2.6	-0.93	0		0.75	-2.51	1.01	-5.33	-0.07	0		0.2	-4.74	0.39	-2.9	-3.56	0
321.3	-4.43	-11.69	-3.05	-8.3	-1.16	0		-1.55	-7.57	-3.56	-8.05	-0.71	0		-0.4	-1.37	-0.83	-6.39	-0.78	0		-5.41	-7.57	-2.25	-5.44	-2.8	0
322.2	0.77	-7.8	2.3	-2.82	3.92	0		-0.68	-6.78	-1.09	-3.9	-0.1	0		0.55	-3	0.44	-5.1	-1.77	0		-4.5	-8.02	-1.04	-3.69	-3.62	0
323.1	-1.51	-13.53	-2.87	-4.5	-0.83	0		-0.27	-7.02	-1.44	-5.23	-1.86	0		4.46	-0.39	3.09	-5.62	-0.5	0		-2.93	-4.72	1.16	-2.51	-1.77	0
324	-2.67	-15.66	-2.98	-6.93	-3.7	0		-1.41	-4.72	-0.42	-3.37	-1.17	0		0.36	2.91	2.89	-0.66	4.47	0		-2.03	-2.01	-0.06	-1.01	-1.66	0
324.9	-5.51	-12.47	-3.23	-6	-0.45	0		-4.49	-9.97	-5.77	-8.58	-7.18	0		0.7	-0.39	1	-6.36	-1.35	0		-2.53	-2.35	-0.13	-2.4	0.06	0
325.8	-1.48	-12	-1.84	-5.74	1.7	0		0.17	-6.84	-1.34	-3.28	0.15	0		3.34	-1.12	0.11	-1.75	0.92	0		-1.73	-6.8	0.51	1	-2.07	0
326.7	-2.37	-11.68	-2.51	-4.87	-0.42	0		-2.22	-6.39	-4.82	-6.05	-1.67	0		1.22	-2.85	-1.49	-6.59	-0.7	0		-0.63	-4.25	2.12	-4	-0.69	0
327.6	-6.16	-16.55	-3.67	-6.38	-1.15	0		-1.92	-6.55	-3.69	-8.42	-5.54	0		3.24	-0.83	3.59	-4.65	1.01	0		0.92	-3.96	2.8	0.37	2.59	0
328.5	-3.06	-14.97	-3.04	-7.89	-0.15	0		0.25	-5.21	-0.97	-6.66	0.47	0		1.92	-4.36	-0.31	-5.17	-0.16	0		-1.98	-7.72	-3.22	-2.08	-0.88	0
329.4	-5.61	-13.3	-4.5	-6.48	-3.41	0		-1.81	-6.11	-5.05	-5.7	-2.7	0		2.31	0.06	0.83	-3.7	-1.91	0		-2.55	-5.52	-1.17	-4.77	-4.55	0
330.3	-1.86	-15.21	-0.4	-4.88	1.59	0		0.59	-7.32	-0.5	-5.86	-1.55	0		0.33	-3.26	-1.76	-6.82	1.14	0		-7.43	-9.99	-6.12	-3.61	-3.99	0
331.2	-1.19	-10.36	-2.2	-3.85	1.02	0		-1.35	-7.56	-3.15	-6.98	-0.24	0		-1.02	-4.47	-1.32	-9.29	-1.37	0		-2.48	-8.66	-3.29	-2.52	-2.98	0
332.1	-3.07	-12.06	-1.2	-10.24	-0.38	0		-3.36	-7.84	-2.77	-7.82	-2.15	0		0.57	-1.25	0.23	-5.47	-1.49	0		-4.97	-4.82	-1.35	-2.7	-2.32	0
333	-2.89	-11.47	-1.09	-4.44	0.86	0		-2.62	-7.74	-4.05	-6.95	-0.65	0		0.03	-4.41	-0.1	-5.54	0.77	0		-2.67	-5.64	2.34	-1.71	1.28	0
333.9	-6.02	-11.37	-2.73	-6.81	-1.78	0		-4.01	-8.27	-3.85	-5.04	-1.57	0		1.85	-0.2	2.09	-5.62	3.16	0		-1.92	-4.22	0.91	-3.54	-2.12	0
334.8	-4.02	-14.38	-1.82	-5.67	0.13	0		-1.89	-8.33	-2.52	-6.3	-3.32	0		1.4	-4.31	-0.89	-4.48	-1.45	0		1.67	-3.64	-0.25	-0.37	1.13	0
335.7	-0.99	-12.5	0.03	-3.09	0.56	0		2.45	-5.69	-1.32	-2.92	-0.82	0		1.02	-1.41	2.83	-1.82	3.15	0		0.34	-4.44	3.09	1.47	1.76	0
336.6	-4.43	-13.46	-3.69	-6.53	-0.04	0		-0.83	-8.09	-1.05	-5.02	3.05	0		3.58	0.79	3.16	-2.99	3.99	0		-2.98	-4.79	1.14	-4.27	-3.55	0
337.5	-3.48	-14.63	-5.73	-6.68	-2.4	0		-1.39	-7.25	-3.84	-5.34	-2.44	0		0.22	-2.02	-1.58	-6.57	1.19	0		-2.85	-7.43	-0.88	-2.89	-2.1	0
338.4	-3.88	-15.53	-3.45	-5.17	-1.81	0		-0.58	-7.74	-4.82	-5.52	-0.58	0		0.95	-3.08	-2.4	-6.26	-1.97	0		-4.16	-7.76	-1.73	-3.39	-3.67	0
339.3	-1.9	-14.88	-1.38	-6.85	-2.25	0		-3.56	-8.73	-3.58	-7.14	-3.47	0		-2.13	-5.22	-1.3	-7.07	-2.84	0		-3.73	-7.78	0.8	-2.65	-1.83	0
340.2	-4.01	-11.68	-1.67	-5.12	0.13	0		2.09	-3.32	-0.11	-3.66	1.33	0		0.75	1.24	-0.11	-4.06	0.44	0		-4.08	-4.09	1.32	1.26	-3.06	0
341.1	1.79	-10.02	-2.13	-2.85	2.01	0		0.19	-5.84	-0.67	-5.95	-1.68	0		-0.54	-2.97	-0.3	-8.15	-4.2	0		-1.37	-3.39	0.51	-2.14	-1.24	0
342	-4.06	-13.43	-4.83	-6.24	0.01	0		-0.21	-5.63	-3.3	-2.46	0.35	0		1.77	-1.04	-1.45	-2.35	1.69	0		-2.94	-4.9	-2.87	-3.34	-0.1	0
342.9	-0.59	-11.03	-2.71	-4.81	-0.15	0		0.34	-8.6	-4.75	-6.7	-1.87	0		0.67	-7.55	-2.82	-6.5	-1.95	0		-2.8	-8.15	-1.98	-4.45	-3.8	0
343.8	-3.52	-13.12	-0.48	-5.04	-0.57	0		-0.74	-5.63	-4.29	-5.31	-2.91	0		1.15	-4.05	0.33	-4.83	-0.73	0		-6.6	-11.91	-3.38	-6.84	-4.99	0
344.7	-3.74	-18.74	-3.43	-7.07	-2.82	0		-0.81	-6.83	-2.93	-2.31	-0.99	0		-0.4	-4.87	-2.84	-6.04	-4.07	0		-5.63	-9.38	-3.06	-4.46	-6.51	0
345.6	-2.52	-14.33	-1.09	-3.33	1	0		-1.31	-8.34	-5.82	-4.68	-3.17	0		2.83	1.33	1.24	-3.62	1.24	0		1.37	-2.85	2.33	1.83	-0.01	0
346.5	-5.29	-13.71	-3.85	-9.51	0.05	0		-0.49	-4.44	-0.69	-3.64	-0.78	0		1.17	0.23	2.27	-2.71	2.23	0		-3.11	-8.43	1.73	-1.75	-0.38	0
347.4	0.27	-8.58	-1.91	-2.68	3.14	0		0.67	-1.4	-0.86	-4.91	0.91	0		-1.28	-2.48	-0.72	-7.79	-4.08	0		-2.52	-4.72	1.84	0.47	-0.87	0
348.3	-4.53	-15.64	-4.2	-7.29	-2.97	0		-1.58	-9.3	-5.74	-8.14	-4.5	0		1.27	-3.3	-0.99	-8.48	-1.59	0		-0.59	-5.99	0.12	-4.17	-2.24	0
349.2	-1.03	-13.57	-4.52	-7.82	1.51	0		1.32	-4.71	0.18	-4.11	0.11	0		-0.1	-2.67	-1.27	-5.78	-2.66	0		-0.04	-5.05	2.03	-0.47	-0.75	0
350.1	-0.97	-13.65	0.69	-3.63	0.73	0		-0.36	-6.2	-1.86	-4.71	-1.49	0		-2.39	-4.46	-2.63	-9.58	-1.73	0		-5.63	-7.11	-3.81	-7.55	-4.16	0
351	0.01	-13.03	-1.44	-5.69	0.98	0		-3.82	-7.89	-0.82	-6.67	-1.02	0		-3.89	-1.83	-0.38	-6.39	-0.27	0		-3.97	-6.53	-1.82	-4.95	-2.94	0
351.9	-4.25	-17.53	-3.46	-8.71	-4.25	0		-4.76	-10.45	-4.63	-7.3	-5.03	0		1.8	-1.26	0.16	-1.83	3.11	0		-4.39	-8.62	-0.37	-2.53	-0.51	0
352.8	-1.7	-13.46	-4.34	-6.02	-0.26	0		-0.34	-8	-3.27	-5.42	-0.23	0		-0.05	-2.84	-0.47	-2.24	-0.13	0		-1.08	-7.26	2.9	2.3	-0.8	0
353.7	-3	-10.94	-0.83	-5.84	-0.38	0		0.12	-5.37	-1.53	-5.39	-2.69	0		1.69	-2.49	-0.51	-8.34	0.37	0		-3.94	-6.59	0.94	-3.25	-2.96	0
354.6	-4.78	-12.92	0.59	-4.07	-3	0		-2.59	-5.86	-1.65	-6.36	-2.22	0		-0.69	-2.04	-1.57	-9.05	-0.17	0		-3.36	-6.98	0.63	-3.74	-2.59	0
355.5	-3.41	-15.95	-3.45	-6.36	-1.49	0		-1.53	-6.57	-4.25	-4.05	-1.59	0		0.48	-0.18	0.86	-6.48	-0.06	0		-4.7	-4.96	-0.17	-4.87	-0.6	0
356.4	-0.55	-15.01	-3.74	-6.04	1.2	0		-2.31	-9.06	-4.25	-7.23	-2.56	0		1.93	0.17	1.89	-5.25	1.84	0		-3.11	-4.77	1.78	-1.68	1.28	0
357.3	-5.8	-16.13	-3.5	-9.6	-1.95	0		-0.85	-4.24	-4.14	-7.33	0.5	0		0.86	-0.74	-0.83	-6.81	1.67	0		-3.29	-4.68	-1.47	-2.25	-0.43	0
358.2	-1.57	-13.23	-3.14	-6.22	-0.44	0		-1.05	-7.6	-2.96	-6.48	-2.24	0		-1.86	-5.39	-2.79	-8.92	-4.26	0		-1.98	-4.97	0.24	-2.05	-1.8	0
359.1	0.04	-11.13	4.17	-3.23	4.31	0		-0.07	-7.02	-1.38	-4.63	-1.22	0		0.75	-3.13	0.85	-5.4	-2.2	0		-5.23	-8.2	-0.88	-2.89	-3.43	0
360	0.77	-13.2	-0.26	-6.8	1.79	0		-1.02	-9.28	-2.48	-5.97	-2.64	0		-3.27	-4.86	2.1	-5.76	-2.55	0		-3.55	-6.95	0.8	0.01	-4.63	0
360.9	-3.73	-17.64	-5.55	-7.3	-2.51	0		-1.03	-8.44	-3.32	-4.17	-1.51	0		-0.27	-2.71	2.32	-6.22	3.29	0		-4.49	-7.64	-1.1	-5.66	-1.75	0
361.8	-3.58	-16.94	-4.47	-7.85	-1.44	0		0.17	-7.24	0.12	-3.32	-0.5	0		1.59	1.56	4.19	-1.37	2.86	0		-1.93	-4.91	1.75	-1.38	-0.12	0
362.7	-3.63	-14.59	-3.71	-6.23	-0.36	0		-0.67	-5.58	-3.78	-2.13	-0.39	0		2.78	-1.6	-1.16	-4.22	0.19	0		-0.83	-6.33	-0.62	-1.07	-2.54	0
363.6	-2.88	-13.98	-2.37	-6.6	-1.84	0		0.52	-6.84	-3.85	-5.21	0.98	0		1.78	-0.17	2.21	-4.49	0.06	0		-3.68	-1.5	0.83	-1.06	-2.15	0
364.5	-5.67	-13.59	-3.01	-8.58	-0.39	0		-3.07	-7.83	-1.43	-5.07	-3.9	0		1.5	-1.29	3.77	-4.74	0.17	0		-2.6	-5.25	1.89	-0.13	-2.69	0
365.4	-5.29	-14.18	-1.67	-2.81	-1	0		-2.28	-6.69	-0.62	-2.37	-1.62	0		-0.79	-3.65	-1.75	-8.84	-2.99	0		-1.95	-4.9	-0.42	1.35	-1.02	0
366.3	-3.71	-15.68	-4.62	-7.51	0.29	0		0.9	-6.28	-3.1	-5.91	-1.32	0		2.75	-0.09	1.09	-6.48	-2.43	0		-1.75	-4.91	1.43	-3.54	-3.39	0
367.2	-2.41	-14.24	-1.89	-5.61	-2.41	0		1.85	-7.39	-0.45	-4.53	0.58	0		1.51	-4.22	-1.28	-7.45	0.12	0		-2.07	-6.39	-1.22	-3.63	1	0
368.1	-3.03	-12.62	-1.77	-6.58	-1.34	0		-2.74	-6.83	-1.49	-9.36	-5.02	0		-0.61	-5.08	-0.28	-8.84	-0.63	0		-1.97	-8.09	-0.43	-3.12	-2.98	0
369	-6.17	-16.44	-4.07	-7.21	-5.78	0		-2.55	-8.03	-1.34	-9.91	-5.21	0		1.14	-2.22	1.54	-9.38	2.4	0		-2.55	-7.73	-1.4	-2.98	-0.63	0
369.9	-3.69	-18.6	-1.56	-4.51	-2.34	0		1.51	-7.53	-1.38	-3.16	0.31	0		3.41	-4.4	0.69	-4.14	1.88	0		-3.18	-5.89	-2.61	-3.61	-3.45	0
370.8	-4.01	-15.29	-0.22	-3.15	1.64	0		-4.72	-10.26	-4.35	-5.45	-0.56	0		-1.92	-0.86	0.1	-6	-0.26	0		-5.15	-8.33	2.18	-2.86	-4.07	0
371.7	0.12	-13.04	0.44	-2.55	2.96	0		-1.65	-8.37	-2.7	-9.66	-2.49	0		0.3	-3.83	-0.75	-9.97	-0.91	0		-3.99	-6.17	-0.85	-3.28	-2.06	0
372.6	-2.59	-11.04	-1.05	-3.39	1.67	0		1.02	-8.16	-0.67	-3.07	-0.14	0		0.45	-3.41	-3.04	-7.63	-4.72	0		-1.5	-7.19	-5.1	-5	-4.29	0
373.5	-2.03	-13.58	0.75	-3.14	0.93	0		-1.96	-6.58	1.25	-2.66	-1.34	0		2.41	-0.26	3.66	-1.87	0.14	0		0.54	-3.65	2.87	0.62	-0.19	0
374.4	-2.72	-14.34	-1.4	-5.33	-0.4	0		-5.39	-8.28	-2.26	-6.61	-2.09	0		-3.44	-1.89	0.75	-6.72	-0.1	0		-1.03	-3.2	4.25	-0.18	1.98	0
375.3	0.22	-13.87	-1.99	-4.14	-0.84	0		0.08	-7.03	-1.04	-6.19	0.04	0		3.53	-1.05	0.27	-6.77	-0.41	0		-3.11	-3.57	1.65	-1.79	-1.78	0
