# Supplementary material for: Simvastatin Sodium Salt and Fluvastatin Interact with Human Gap Junction Gamma-3 Protein
Source: PLoS One. 2016 Feb 10;11(2):e0148266. doi: 10.1371/journal.pone.0148266 (PMC4749215; doi:10.1371/journal.pone.0148266)
Supplement: S9 Dataset — (ZIP) [file pone.0148266.s010.zip › S9_Dataset/carbenoxelone_1.xlsx]

## Sheet: carbenoxelone
L1A1()_X	L1A1()_Y	L1A2()_X	L1A2()_Y	L1A3()_X	L1A3()_Y	L1A4()_X	L1A4()_Y	L1A5()_X	L1A5()_Y	L1A6()_X	L1A6()_Y	L2A1()_X	L2A1()_Y	L2A2()_X	L2A2()_Y	L2A3()_X	L2A3()_Y	L2A4()_X	L2A4()_Y	L2A5()_X	L2A5()_Y	L2A6()_X	L2A6()_Y	L3A1()_X	L3A1()_Y	L3A2()_X	L3A2()_Y	L3A3()_X	L3A3()_Y	L3A4()_X	L3A4()_Y	L3A5()_X	L3A5()_Y	L3A6()_X	L3A6()_Y	L4A1()_X	L4A1()_Y	L4A2()_X	L4A2()_Y	L4A3()_X	L4A3()_Y	L4A4()_X	L4A4()_Y	L4A5()_X	L4A5()_Y	L4A6()_X	L4A6()_Y	L5A1()_X	L5A1()_Y
-240.3	-5.47	-240.3	-12.66	-240.3	-14.58	-240.3	-12.15	-240.3	-11.87	-240.3	-12.53	-240.3	-1.06	-240.3	-7.1	-240.3	-7.34	-240.3	-1.4	-240.3	-4.41	-240.3	-3.8	-240.3	6.61	-240.3	2.2	-240.3	0.4	-240.3	6.96	-240.3	0.66	-240.3	3.96	-240.3	-0.77	-240.3	-7.94	-240.3	-11.21	-240.3	-5.8	-240.3	-6.28	-240.3	-6.53	-240.3	-2.18
-239.4	-6.65	-239.4	-12.33	-239.4	-13.12	-239.4	-10.75	-239.4	-9.82	-239.4	-13.28	-239.4	-1.73	-239.4	-5.97	-239.4	-8.29	-239.4	-1.21	-239.4	-2.97	-239.4	-3.51	-239.4	6.62	-239.4	3.76	-239.4	0.52	-239.4	8.47	-239.4	2.04	-239.4	5.48	-239.4	-2.36	-239.4	-7.9	-239.4	-10.36	-239.4	-4.98	-239.4	-8.51	-239.4	-6.04	-239.4	-3.02
-238.5	-7.21	-238.5	-12.15	-238.5	-11.55	-238.5	-14.76	-238.5	-9.15	-238.5	-11.3	-238.5	-0.57	-238.5	-6.49	-238.5	-7.87	-238.5	-2.96	-238.5	-3.16	-238.5	-3.95	-238.5	5.77	-238.5	1.51	-238.5	0.42	-238.5	9.47	-238.5	3.89	-238.5	4.72	-238.5	-1.37	-238.5	-8.86	-238.5	-10.74	-238.5	-2.06	-238.5	-7.09	-238.5	-3.73	-238.5	-3.33
-237.6	-7.84	-237.6	-14.35	-237.6	-12.61	-237.6	-12.33	-237.6	-6.62	-237.6	-11.02	-237.6	-2.34	-237.6	-8.88	-237.6	-6.43	-237.6	-2.37	-237.6	-1.87	-237.6	-4.92	-237.6	6.19	-237.6	-0.49	-237.6	-0.82	-237.6	6.99	-237.6	1.29	-237.6	5.54	-237.6	-2.8	-237.6	-7.48	-237.6	-10.4	-237.6	-5.29	-237.6	-8.95	-237.6	-6.22	-237.6	-2.88
-236.7	-6.47	-236.7	-14.38	-236.7	-12.77	-236.7	-13.52	-236.7	-11.64	-236.7	-10.39	-236.7	1.7	-236.7	-5.59	-236.7	-8.19	-236.7	-0.49	-236.7	-4.6	-236.7	-4.41	-236.7	6.46	-236.7	3.27	-236.7	0.77	-236.7	8.9	-236.7	1.5	-236.7	5.79	-236.7	-0.05	-236.7	-5.81	-236.7	-12.88	-236.7	-5.45	-236.7	-9.91	-236.7	-2.89	-236.7	-2.57
-235.8	-6.76	-235.8	-12.91	-235.8	-13.24	-235.8	-11.81	-235.8	-12.09	-235.8	-13.33	-235.8	-2.94	-235.8	-6.05	-235.8	-9.93	-235.8	-3.23	-235.8	-5.49	-235.8	-2.25	-235.8	6.07	-235.8	4.26	-235.8	-1.14	-235.8	7.23	-235.8	2.54	-235.8	3.81	-235.8	0.1	-235.8	-6.09	-235.8	-12.8	-235.8	-3.51	-235.8	-4.29	-235.8	-6.33	-235.8	0.63
-234.9	-6.42	-234.9	-13.17	-234.9	-13.3	-234.9	-13.43	-234.9	-8.91	-234.9	-12.89	-234.9	-2.82	-234.9	-5	-234.9	-7.78	-234.9	-4.81	-234.9	-2.47	-234.9	-3.86	-234.9	7.71	-234.9	3.8	-234.9	0.34	-234.9	6.1	-234.9	3.15	-234.9	3.73	-234.9	-0.75	-234.9	-6.38	-234.9	-9.71	-234.9	-6.24	-234.9	-11.29	-234.9	-6.03	-234.9	-2.4
-234	-7.05	-234	-14.63	-234	-11.23	-234	-13.76	-234	-9.47	-234	-12.87	-234	-4.1	-234	-3.93	-234	-8.82	-234	-1.93	-234	-4.84	-234	-5.19	-234	3.98	-234	3.02	-234	-0.94	-234	6.85	-234	1.01	-234	4.28	-234	-1	-234	-7.74	-234	-10.85	-234	-5.56	-234	-6	-234	-5.92	-234	0.68
-233.1	-7.56	-233.1	-11.33	-233.1	-13.48	-233.1	-12.31	-233.1	-9.28	-233.1	-12.99	-233.1	-2.47	-233.1	-3.76	-233.1	-8.3	-233.1	-2.13	-233.1	-1.18	-233.1	-4.15	-233.1	6.03	-233.1	7.25	-233.1	-0.1	-233.1	9.8	-233.1	2.63	-233.1	4.28	-233.1	-2.75	-233.1	-6.06	-233.1	-9.99	-233.1	-5.6	-233.1	-8.05	-233.1	-4.67	-233.1	-1.76
-232.2	-7.51	-232.2	-12.64	-232.2	-12.53	-232.2	-10.01	-232.2	-8.57	-232.2	-10.54	-232.2	-2.51	-232.2	-4.43	-232.2	-8.21	-232.2	-3.25	-232.2	-2.81	-232.2	-2.77	-232.2	3.61	-232.2	5.38	-232.2	-0.31	-232.2	9.4	-232.2	0.81	-232.2	4.25	-232.2	-0.2	-232.2	-7.01	-232.2	-11.89	-232.2	-4.94	-232.2	-5.96	-232.2	-5.72	-232.2	-0.29
-231.3	-8.01	-231.3	-11.46	-231.3	-11.69	-231.3	-13.73	-231.3	-8.3	-231.3	-11.67	-231.3	-4.22	-231.3	-3.65	-231.3	-8.55	-231.3	-4.28	-231.3	-3.47	-231.3	-4.39	-231.3	3.11	-231.3	4.95	-231.3	-1.32	-231.3	6.93	-231.3	1.23	-231.3	3.87	-231.3	-3.3	-231.3	-6.35	-231.3	-11.73	-231.3	-3.92	-231.3	-6.85	-231.3	-5.05	-231.3	-1.9
-230.4	-7.16	-230.4	-13.24	-230.4	-13.43	-230.4	-12.81	-230.4	-10.27	-230.4	-9.13	-230.4	-3.87	-230.4	-5.25	-230.4	-6.66	-230.4	-2.37	-230.4	-4.22	-230.4	-3.81	-230.4	5.75	-230.4	5.36	-230.4	1.32	-230.4	8.07	-230.4	-0.27	-230.4	5.37	-230.4	-0.69	-230.4	-2.91	-230.4	-10.83	-230.4	-4.15	-230.4	-10.26	-230.4	-4.43	-230.4	0.45
-229.5	-6.97	-229.5	-12.31	-229.5	-14.74	-229.5	-11.26	-229.5	-8.57	-229.5	-11.8	-229.5	-1.05	-229.5	-3.62	-229.5	-7.73	-229.5	-4.71	-229.5	-3.82	-229.5	-6.01	-229.5	5.17	-229.5	4.12	-229.5	0.64	-229.5	7.37	-229.5	2.79	-229.5	2.75	-229.5	-3.09	-229.5	-7.3	-229.5	-9.92	-229.5	-6.59	-229.5	-3.47	-229.5	-4.68	-229.5	-1.35
-228.6	-6.54	-228.6	-11.44	-228.6	-11.91	-228.6	-10.91	-228.6	-11.91	-228.6	-10.28	-228.6	-1.83	-228.6	-5.73	-228.6	-5.27	-228.6	-1.22	-228.6	-2.52	-228.6	-3.17	-228.6	3.03	-228.6	2.88	-228.6	0.65	-228.6	7.98	-228.6	3.33	-228.6	3.41	-228.6	-2.95	-228.6	-7.67	-228.6	-12.41	-228.6	-6.97	-228.6	-4.26	-228.6	-2.83	-228.6	-3.22
-227.7	-7.16	-227.7	-12.68	-227.7	-10.86	-227.7	-12.97	-227.7	-9.15	-227.7	-13.63	-227.7	-0.82	-227.7	-5.48	-227.7	-6.19	-227.7	-2.57	-227.7	-4.51	-227.7	-3.91	-227.7	2.94	-227.7	4.96	-227.7	1	-227.7	8.52	-227.7	3.01	-227.7	3.65	-227.7	-0.03	-227.7	-6.96	-227.7	-9.55	-227.7	-4.89	-227.7	-5.91	-227.7	-5.03	-227.7	0.12
-226.8	-5.21	-226.8	-12.01	-226.8	-11.91	-226.8	-13.12	-226.8	-10.41	-226.8	-10.44	-226.8	0.7	-226.8	-5.19	-226.8	-8.48	-226.8	-1.31	-226.8	-2.2	-226.8	-3.93	-226.8	4.97	-226.8	1.84	-226.8	-1.5	-226.8	7.29	-226.8	3.88	-226.8	4.4	-226.8	-2.07	-226.8	-8.01	-226.8	-11.78	-226.8	-4.71	-226.8	-5.45	-226.8	-6.21	-226.8	-3.06
-225.9	-9.26	-225.9	-12.8	-225.9	-12.29	-225.9	-12.55	-225.9	-8.68	-225.9	-9.84	-225.9	-4.64	-225.9	-6.34	-225.9	-6.23	-225.9	-1.22	-225.9	-2.13	-225.9	-4.29	-225.9	3.18	-225.9	3.28	-225.9	-0.42	-225.9	7.93	-225.9	2.78	-225.9	4.06	-225.9	-0.83	-225.9	-6.48	-225.9	-9.69	-225.9	-5.34	-225.9	-6.54	-225.9	-6.83	-225.9	1.01
-225	-6.14	-225	-11.22	-225	-9.03	-225	-11.93	-225	-7.3	-225	-12.3	-225	-0.29	-225	-5.63	-225	-8.14	-225	-1.33	-225	-2.5	-225	-4.88	-225	7.66	-225	4.41	-225	-2.84	-225	8.47	-225	4.47	-225	3.08	-225	-2.43	-225	-4.87	-225	-9.44	-225	-2.98	-225	-8.5	-225	-6.16	-225	-3.01
-224.1	-3.6	-224.1	-12.37	-224.1	-11.79	-224.1	-11.07	-224.1	-10.39	-224.1	-11.17	-224.1	0.58	-224.1	-3.91	-224.1	-7.99	-224.1	-3.63	-224.1	-1.3	-224.1	-4.65	-224.1	6.16	-224.1	4.81	-224.1	1.94	-224.1	5.38	-224.1	0.69	-224.1	0.67	-224.1	-1.69	-224.1	-6.01	-224.1	-11.15	-224.1	-4.62	-224.1	-6.06	-224.1	-5.63	-224.1	-2.02
-223.2	-5.5	-223.2	-10.92	-223.2	-13.43	-223.2	-12.09	-223.2	-9	-223.2	-10.53	-223.2	0.56	-223.2	-4.83	-223.2	-8.47	-223.2	-1.36	-223.2	-2.71	-223.2	-3.54	-223.2	3.57	-223.2	5.12	-223.2	-0.44	-223.2	7.58	-223.2	-0.5	-223.2	5.65	-223.2	-1.15	-223.2	-5.74	-223.2	-10.03	-223.2	-5.17	-223.2	-10.57	-223.2	-2.91	-223.2	-0.62
-222.3	-6.15	-222.3	-10.58	-222.3	-13.01	-222.3	-9.35	-222.3	-10.78	-222.3	-10.32	-222.3	0.34	-222.3	-3.89	-222.3	-7.98	-222.3	-0.6	-222.3	-2.33	-222.3	-3.71	-222.3	5.18	-222.3	3.56	-222.3	2.29	-222.3	10.23	-222.3	1.73	-222.3	5.43	-222.3	-2	-222.3	-5.99	-222.3	-10.09	-222.3	-2.52	-222.3	-10.21	-222.3	-4.44	-222.3	-2.09
-221.4	-5.01	-221.4	-10.35	-221.4	-11.95	-221.4	-10.95	-221.4	-10.15	-221.4	-14.58	-221.4	0.79	-221.4	-4.71	-221.4	-7.82	-221.4	-0.69	-221.4	-5.11	-221.4	-4.96	-221.4	4.58	-221.4	4.3	-221.4	0.23	-221.4	8.65	-221.4	3.23	-221.4	5.18	-221.4	-1.05	-221.4	-5.03	-221.4	-10.31	-221.4	-4.81	-221.4	-6.64	-221.4	-2.47	-221.4	0.47
-220.5	-5.01	-220.5	-11.09	-220.5	-9.91	-220.5	-11.42	-220.5	-9.2	-220.5	-13.65	-220.5	0.33	-220.5	-4.54	-220.5	-7.47	-220.5	-0.93	-220.5	-3.76	-220.5	-3.54	-220.5	5.35	-220.5	4.06	-220.5	-1.47	-220.5	7.09	-220.5	2.7	-220.5	3.16	-220.5	-3.96	-220.5	-7.18	-220.5	-10.35	-220.5	-3.44	-220.5	-5.49	-220.5	-5.86	-220.5	-3.88
-219.6	-5.1	-219.6	-12.63	-219.6	-12.73	-219.6	-12.51	-219.6	-7.33	-219.6	-10.73	-219.6	-0.11	-219.6	-4.66	-219.6	-6.53	-219.6	-2.84	-219.6	-1.63	-219.6	-2.09	-219.6	4.34	-219.6	3.02	-219.6	0.34	-219.6	10	-219.6	0.82	-219.6	5	-219.6	-2.58	-219.6	-7.48	-219.6	-11.35	-219.6	-2.53	-219.6	-8.84	-219.6	-5.1	-219.6	-4.65
-218.7	-6.67	-218.7	-9.74	-218.7	-10.26	-218.7	-10.37	-218.7	-8.09	-218.7	-12.71	-218.7	-1.17	-218.7	-4.47	-218.7	-6.56	-218.7	-0.95	-218.7	-4.34	-218.7	-7.16	-218.7	5.59	-218.7	4.93	-218.7	-0.48	-218.7	8.72	-218.7	0.58	-218.7	2.93	-218.7	-1.75	-218.7	-5.91	-218.7	-12.12	-218.7	-3.94	-218.7	-7.29	-218.7	-6.09	-218.7	-2.31
-217.8	-5.8	-217.8	-10.14	-217.8	-13.23	-217.8	-12.38	-217.8	-8.05	-217.8	-10.69	-217.8	-1.74	-217.8	-6.53	-217.8	-9.78	-217.8	-2.07	-217.8	-1.95	-217.8	-1.6	-217.8	5.73	-217.8	1.54	-217.8	0.06	-217.8	8.75	-217.8	3.26	-217.8	5.69	-217.8	-0.78	-217.8	-6.24	-217.8	-8.32	-217.8	-4.5	-217.8	-4.49	-217.8	-4.4	-217.8	-0.33
-216.9	-7.08	-216.9	-10.8	-216.9	-11.02	-216.9	-9.73	-216.9	-9.28	-216.9	-11.44	-216.9	2.01	-216.9	-4.01	-216.9	-8.15	-216.9	-1.88	-216.9	-2.98	-216.9	-4.1	-216.9	6.46	-216.9	1.17	-216.9	-0.21	-216.9	10.67	-216.9	1.77	-216.9	2.4	-216.9	1.4	-216.9	-6.79	-216.9	-8.89	-216.9	-3.6	-216.9	-3.97	-216.9	-6.99	-216.9	2.43
-216	-6.23	-216	-10.93	-216	-11.46	-216	-12.19	-216	-8.01	-216	-11.07	-216	-0.29	-216	-3.65	-216	-7.86	-216	-3.73	-216	-1.68	-216	-3.05	-216	4.23	-216	3.29	-216	-0.97	-216	5.9	-216	3.72	-216	1.97	-216	-0.57	-216	-7.29	-216	-10.44	-216	-4.93	-216	-7.51	-216	-7.36	-216	-0.88
-215.1	-6.7	-215.1	-11.84	-215.1	-11.45	-215.1	-10.05	-215.1	-11.8	-215.1	-7.94	-215.1	-0.46	-215.1	-4.01	-215.1	-6.51	-215.1	-2.29	-215.1	-4.34	-215.1	-0.54	-215.1	5.38	-215.1	3.7	-215.1	0.56	-215.1	8.43	-215.1	3.1	-215.1	3.98	-215.1	-1.84	-215.1	-5.61	-215.1	-10.57	-215.1	-4.22	-215.1	-6.9	-215.1	-4.48	-215.1	-2.99
-214.2	-4.23	-214.2	-8.57	-214.2	-11.32	-214.2	-14.3	-214.2	-7.84	-214.2	-11.6	-214.2	-1.45	-214.2	-4.89	-214.2	-8.66	-214.2	-0.31	-214.2	-2.1	-214.2	-4.7	-214.2	5.02	-214.2	1.92	-214.2	-1	-214.2	7.88	-214.2	1.46	-214.2	3.36	-214.2	0.08	-214.2	-7.61	-214.2	-9.77	-214.2	-6.07	-214.2	-7.56	-214.2	-6.17	-214.2	-0.82
-213.3	-7.78	-213.3	-11.22	-213.3	-14.31	-213.3	-10.7	-213.3	-9.76	-213.3	-11.08	-213.3	-4.12	-213.3	-5.1	-213.3	-7.73	-213.3	-3.89	-213.3	-3.74	-213.3	-5.68	-213.3	2.04	-213.3	3.95	-213.3	0.32	-213.3	7.94	-213.3	2.05	-213.3	2.7	-213.3	-1.06	-213.3	-3.06	-213.3	-8.48	-213.3	-3.24	-213.3	-6.05	-213.3	-2.74	-213.3	-1.04
-212.4	-6.02	-212.4	-12.41	-212.4	-11.36	-212.4	-7.85	-212.4	-7.98	-212.4	-9.92	-212.4	-0.73	-212.4	-7.04	-212.4	-7.71	-212.4	-3.58	-212.4	-3.13	-212.4	-3.78	-212.4	5.35	-212.4	5.14	-212.4	0.95	-212.4	5.95	-212.4	1.68	-212.4	4.27	-212.4	-2.82	-212.4	-5.67	-212.4	-8.61	-212.4	-3.84	-212.4	-6.04	-212.4	-3.55	-212.4	-0.4
-211.5	-5.41	-211.5	-9.09	-211.5	-13.72	-211.5	-10	-211.5	-10.09	-211.5	-10.56	-211.5	0.33	-211.5	-3.22	-211.5	-9.21	-211.5	-2.8	-211.5	-5.76	-211.5	-4.75	-211.5	5.07	-211.5	3.51	-211.5	-1.6	-211.5	7.5	-211.5	1.51	-211.5	4.11	-211.5	-2.36	-211.5	-6.84	-211.5	-8.31	-211.5	-5.97	-211.5	-5.53	-211.5	-5.25	-211.5	-0.47
-210.6	-5.07	-210.6	-9.96	-210.6	-9.16	-210.6	-9.42	-210.6	-8.12	-210.6	-11.48	-210.6	0.63	-210.6	-6.39	-210.6	-7	-210.6	-2.97	-210.6	-2.99	-210.6	-5.66	-210.6	5.22	-210.6	2.95	-210.6	0.69	-210.6	7.3	-210.6	0.37	-210.6	2.35	-210.6	-0.8	-210.6	-6.8	-210.6	-9.79	-210.6	-5.5	-210.6	-8.19	-210.6	-2.11	-210.6	-1.58
-209.7	-4.88	-209.7	-11.32	-209.7	-11.14	-209.7	-8.37	-209.7	-8.21	-209.7	-10.92	-209.7	-2.03	-209.7	-4.22	-209.7	-5.94	-209.7	-0.69	-209.7	-1.48	-209.7	-4.76	-209.7	4.12	-209.7	3.72	-209.7	0.33	-209.7	9.1	-209.7	1.09	-209.7	2.6	-209.7	-1.53	-209.7	-7.6	-209.7	-8.73	-209.7	-3.85	-209.7	-7.7	-209.7	-6.16	-209.7	-2.37
-208.8	-6.98	-208.8	-7.41	-208.8	-10.2	-208.8	-12.2	-208.8	-9.23	-208.8	-9.25	-208.8	-1.6	-208.8	-4.59	-208.8	-5.85	-208.8	-3.09	-208.8	-2.97	-208.8	-2.24	-208.8	3.97	-208.8	2.13	-208.8	2.16	-208.8	8.36	-208.8	2.47	-208.8	2.89	-208.8	0.07	-208.8	-6.71	-208.8	-6.02	-208.8	-1.69	-208.8	-6.96	-208.8	-1.97	-208.8	-1.94
-207.9	-7.73	-207.9	-10.27	-207.9	-11.36	-207.9	-10.38	-207.9	-8.39	-207.9	-11.79	-207.9	-1.71	-207.9	-3.61	-207.9	-5.97	-207.9	-1.63	-207.9	-2.79	-207.9	-4.72	-207.9	5.32	-207.9	1.48	-207.9	0.64	-207.9	7.88	-207.9	3.3	-207.9	2.14	-207.9	0.11	-207.9	-6.98	-207.9	-8.82	-207.9	-3.84	-207.9	-2.82	-207.9	-7.27	-207.9	0.91
-207	-6.6	-207	-8.76	-207	-10.51	-207	-8.66	-207	-7.71	-207	-10.86	-207	-0.05	-207	-4.59	-207	-6.53	-207	-1.97	-207	-2.47	-207	-3.58	-207	5.66	-207	2.5	-207	0.48	-207	8.25	-207	-0.19	-207	0.98	-207	0.53	-207	-5.64	-207	-8.07	-207	-4.6	-207	-8.22	-207	-6.48	-207	-1.15
-206.1	-4.18	-206.1	-9.25	-206.1	-10.9	-206.1	-7.82	-206.1	-6.83	-206.1	-8.87	-206.1	-0.42	-206.1	-4.13	-206.1	-7.73	-206.1	-1.49	-206.1	-2.83	-206.1	-2.88	-206.1	6.31	-206.1	2.92	-206.1	-0.81	-206.1	8.59	-206.1	0.52	-206.1	2.69	-206.1	-4.35	-206.1	-6.56	-206.1	-7.25	-206.1	-4.96	-206.1	-6.52	-206.1	-4.3	-206.1	-3.27
-205.2	-6.94	-205.2	-8.48	-205.2	-11.52	-205.2	-11.98	-205.2	-6.24	-205.2	-10.01	-205.2	-1.41	-205.2	-3.97	-205.2	-8.54	-205.2	-4.4	-205.2	-5.44	-205.2	-4.13	-205.2	4.51	-205.2	3.29	-205.2	-1.17	-205.2	7.73	-205.2	1.04	-205.2	4.09	-205.2	-2.48	-205.2	-5.87	-205.2	-7.18	-205.2	-2.27	-205.2	-6.65	-205.2	-3.63	-205.2	-3.65
-204.3	-6.5	-204.3	-13.36	-204.3	-10.17	-204.3	-9.1	-204.3	-10.1	-204.3	-9.86	-204.3	-1.98	-204.3	-7.92	-204.3	-7.86	-204.3	-1.79	-204.3	-3.14	-204.3	-2.37	-204.3	3.92	-204.3	0.78	-204.3	-0.02	-204.3	7.29	-204.3	3.49	-204.3	4.05	-204.3	0.02	-204.3	-7.31	-204.3	-7.03	-204.3	-4.12	-204.3	-5.94	-204.3	-5.24	-204.3	-0.03
-203.4	-6.83	-203.4	-10.54	-203.4	-10.7	-203.4	-9.71	-203.4	-6.96	-203.4	-8.74	-203.4	-3.79	-203.4	-4.74	-203.4	-6.85	-203.4	-1.46	-203.4	-3.05	-203.4	-6.57	-203.4	6.18	-203.4	3.78	-203.4	-0.51	-203.4	6.2	-203.4	3.64	-203.4	1.16	-203.4	0.85	-203.4	-4.28	-203.4	-9.44	-203.4	-5.72	-203.4	-6.74	-203.4	-5.66	-203.4	-1.87
-202.5	-6.67	-202.5	-9.32	-202.5	-9.54	-202.5	-11.25	-202.5	-7.54	-202.5	-9.53	-202.5	-0.95	-202.5	-4.01	-202.5	-7.37	-202.5	-3.15	-202.5	-3.36	-202.5	-1.03	-202.5	5.26	-202.5	5.07	-202.5	-1.97	-202.5	8.11	-202.5	2.22	-202.5	2.92	-202.5	0.16	-202.5	-6.12	-202.5	-9.96	-202.5	-2.27	-202.5	-6.88	-202.5	-4.8	-202.5	-0.93
-201.6	-6.42	-201.6	-7.73	-201.6	-7.3	-201.6	-9.63	-201.6	-8.58	-201.6	-11.24	-201.6	0.21	-201.6	-4.43	-201.6	-5.15	-201.6	-3.59	-201.6	-4.97	-201.6	-3.69	-201.6	4.85	-201.6	4.16	-201.6	1.48	-201.6	8.39	-201.6	1.38	-201.6	4.42	-201.6	-1	-201.6	-4.4	-201.6	-7.29	-201.6	-6.21	-201.6	-7.37	-201.6	-6.15	-201.6	-1.73
-200.7	-6.6	-200.7	-9.02	-200.7	-10.88	-200.7	-7.24	-200.7	-8.81	-200.7	-8.76	-200.7	-0.98	-200.7	-2.78	-200.7	-5.86	-200.7	-0.62	-200.7	-3.87	-200.7	-2.37	-200.7	7.02	-200.7	6.24	-200.7	0.29	-200.7	6.95	-200.7	0.95	-200.7	4.6	-200.7	-0.92	-200.7	-5.78	-200.7	-8.21	-200.7	-3.36	-200.7	-5.34	-200.7	-4.54	-200.7	-0.11
-199.8	-4.81	-199.8	-10.24	-199.8	-10.62	-199.8	-8.9	-199.8	-7.6	-199.8	-10.99	-199.8	-1.45	-199.8	-2.38	-199.8	-6.97	-199.8	-2.97	-199.8	-3.2	-199.8	-3.67	-199.8	3.68	-199.8	4.23	-199.8	0.83	-199.8	6.13	-199.8	0.04	-199.8	4.23	-199.8	-2.59	-199.8	-4.69	-199.8	-9.94	-199.8	-5.03	-199.8	-5.77	-199.8	-5.19	-199.8	-4.28
-198.9	-5.6	-198.9	-9.9	-198.9	-9.11	-198.9	-9.74	-198.9	-6.24	-198.9	-9.23	-198.9	-1.48	-198.9	-3.34	-198.9	-5.6	-198.9	-3.3	-198.9	-1.51	-198.9	-4.58	-198.9	3.85	-198.9	0.56	-198.9	0.24	-198.9	5.92	-198.9	1.16	-198.9	1.47	-198.9	-2.55	-198.9	-6.42	-198.9	-9.03	-198.9	-2.35	-198.9	-7.16	-198.9	-4.96	-198.9	-0.93
-198	-2.06	-198	-9.27	-198	-11.17	-198	-9.1	-198	-7.7	-198	-10.26	-198	0.21	-198	-3.9	-198	-6.98	-198	-2.2	-198	-4.36	-198	-3.62	-198	4.2	-198	2.1	-198	-0.73	-198	7.81	-198	-0.12	-198	1.26	-198	-1.67	-198	-4.28	-198	-7.2	-198	-4.19	-198	-9.25	-198	-4.38	-198	-2.37
-197.1	-6.29	-197.1	-6.67	-197.1	-9.09	-197.1	-11.14	-197.1	-6.55	-197.1	-11.68	-197.1	0.03	-197.1	-1.37	-197.1	-6.08	-197.1	-2.9	-197.1	-1.95	-197.1	-5.18	-197.1	4.65	-197.1	3.63	-197.1	-1.04	-197.1	7.48	-197.1	1.31	-197.1	0.97	-197.1	-1.47	-197.1	-4.4	-197.1	-7.49	-197.1	-2.88	-197.1	-6.26	-197.1	-3.89	-197.1	-0.37
-196.2	-5.8	-196.2	-9.55	-196.2	-9.73	-196.2	-9.1	-196.2	-8.38	-196.2	-11.37	-196.2	1.29	-196.2	-4.19	-196.2	-6	-196.2	-1.31	-196.2	-3.33	-196.2	-4.51	-196.2	6.31	-196.2	3.69	-196.2	0.3	-196.2	7.62	-196.2	1.07	-196.2	2.5	-196.2	-1.39	-196.2	-3.18	-196.2	-7.68	-196.2	-4.09	-196.2	-7.91	-196.2	-3.54	-196.2	-1.59
-195.3	-6.06	-195.3	-9.4	-195.3	-6.6	-195.3	-10.53	-195.3	-9.41	-195.3	-11.28	-195.3	-0.22	-195.3	-4.13	-195.3	-4.32	-195.3	-5.33	-195.3	-2.96	-195.3	-2.47	-195.3	3.04	-195.3	4.52	-195.3	-1.12	-195.3	7.65	-195.3	1.98	-195.3	3.87	-195.3	-1.15	-195.3	-6.89	-195.3	-8.35	-195.3	-3.36	-195.3	-6.48	-195.3	-6.54	-195.3	-1.32
-194.4	-5.53	-194.4	-9.89	-194.4	-10.29	-194.4	-10.98	-194.4	-5.54	-194.4	-10.83	-194.4	-0.99	-194.4	-3.39	-194.4	-6.76	-194.4	-1.84	-194.4	-0.72	-194.4	-5.73	-194.4	3.71	-194.4	3.34	-194.4	-1.5	-194.4	6.29	-194.4	3.86	-194.4	3.87	-194.4	-2.17	-194.4	-6.45	-194.4	-6.02	-194.4	-4.68	-194.4	-4.63	-194.4	-6.01	-194.4	-1.77
-193.5	-5.92	-193.5	-10.21	-193.5	-7.68	-193.5	-8.17	-193.5	-8.4	-193.5	-8.75	-193.5	2.01	-193.5	-3.08	-193.5	-7.03	-193.5	0.08	-193.5	-1.03	-193.5	-2.77	-193.5	5.83	-193.5	3.57	-193.5	-0.73	-193.5	9.73	-193.5	3.36	-193.5	3.83	-193.5	-2.55	-193.5	-6.07	-193.5	-8.19	-193.5	-3.41	-193.5	-4.8	-193.5	-2.77	-193.5	-1.06
-192.6	-5.6	-192.6	-7.5	-192.6	-9.99	-192.6	-9.99	-192.6	-7.03	-192.6	-10.56	-192.6	-1.12	-192.6	-2.36	-192.6	-7.08	-192.6	-2.03	-192.6	-2.19	-192.6	-5.67	-192.6	3.9	-192.6	4.11	-192.6	-0.85	-192.6	6.71	-192.6	1.85	-192.6	1.96	-192.6	-0.9	-192.6	-5.83	-192.6	-10.25	-192.6	-3.05	-192.6	-6.13	-192.6	-3.68	-192.6	0.37
-191.7	-5.03	-191.7	-11.44	-191.7	-10.65	-191.7	-6.51	-191.7	-9.71	-191.7	-5.61	-191.7	-1.96	-191.7	-4.08	-191.7	-4.3	-191.7	-1.4	-191.7	-3.99	-191.7	-0.88	-191.7	3.53	-191.7	3.32	-191.7	-0.11	-191.7	8.56	-191.7	2.95	-191.7	3	-191.7	-1.99	-191.7	-4.79	-191.7	-8.49	-191.7	-3.24	-191.7	-4.18	-191.7	-4.24	-191.7	-2.74
-190.8	-1.32	-190.8	-9.23	-190.8	-12	-190.8	-6.96	-190.8	-7.65	-190.8	-10.53	-190.8	-0.85	-190.8	-5.96	-190.8	-6.66	-190.8	-0.39	-190.8	-4.02	-190.8	-2.82	-190.8	3.32	-190.8	3.58	-190.8	-0.21	-190.8	5.66	-190.8	0.15	-190.8	5.58	-190.8	-1.1	-190.8	-5.09	-190.8	-6.57	-190.8	-4.75	-190.8	-6.69	-190.8	-1.28	-190.8	-2.17
-189.9	-6.21	-189.9	-8.87	-189.9	-8.7	-189.9	-10.11	-189.9	-7.74	-189.9	-10.17	-189.9	-1.56	-189.9	-4.05	-189.9	-7.85	-189.9	-1.99	-189.9	-4.16	-189.9	-4.74	-189.9	4.18	-189.9	3.31	-189.9	-2.49	-189.9	7.67	-189.9	-0.75	-189.9	3.74	-189.9	-0.66	-189.9	-7.84	-189.9	-8.96	-189.9	-1.24	-189.9	-7.59	-189.9	-2.99	-189.9	0.34
-189	-5.24	-189	-9.34	-189	-7.31	-189	-8.84	-189	-9.41	-189	-8.64	-189	-2.03	-189	-5.85	-189	-5.86	-189	-0.27	-189	-2.71	-189	-3.89	-189	3.3	-189	1.52	-189	1.09	-189	6.74	-189	2.15	-189	2.32	-189	-1.18	-189	-4.85	-189	-6.59	-189	-4.84	-189	-7.13	-189	-2.89	-189	-0.66
-188.1	-2.9	-188.1	-9.37	-188.1	-10.11	-188.1	-9.73	-188.1	-6.11	-188.1	-5.13	-188.1	-0.17	-188.1	-5.32	-188.1	-5.46	-188.1	-0.39	-188.1	-3.3	-188.1	-2.11	-188.1	5.39	-188.1	2.44	-188.1	1.22	-188.1	7.94	-188.1	0.37	-188.1	1.87	-188.1	-0.74	-188.1	-3.82	-188.1	-5.95	-188.1	-6.09	-188.1	-6.82	-188.1	-3.07	-188.1	-1.6
-187.2	-7.25	-187.2	-7.62	-187.2	-12.06	-187.2	-7.03	-187.2	-5.74	-187.2	-9.25	-187.2	-2.37	-187.2	-3.6	-187.2	-7.34	-187.2	-4.06	-187.2	0.92	-187.2	-4.56	-187.2	3.58	-187.2	4.5	-187.2	-1.9	-187.2	5.98	-187.2	5.04	-187.2	3.82	-187.2	-1.66	-187.2	-4.8	-187.2	-8.83	-187.2	-6.18	-187.2	-4.97	-187.2	-5.22	-187.2	-1.62
-186.3	-5.76	-186.3	-9.44	-186.3	-9.01	-186.3	-10.36	-186.3	-6.03	-186.3	-9.38	-186.3	-1	-186.3	-5.41	-186.3	-6.83	-186.3	-1.16	-186.3	-1.67	-186.3	-3.72	-186.3	3.27	-186.3	0.93	-186.3	0.02	-186.3	8.7	-186.3	2.65	-186.3	0.79	-186.3	-0.37	-186.3	-6.18	-186.3	-10.19	-186.3	-3.21	-186.3	-6.71	-186.3	-5.53	-186.3	0.72
-185.4	-3.81	-185.4	-8.1	-185.4	-7.27	-185.4	-8.53	-185.4	-4.52	-185.4	-8.96	-185.4	-0.39	-185.4	-3.15	-185.4	-6.8	-185.4	-2.76	-185.4	-3.2	-185.4	-4.63	-185.4	2.33	-185.4	1.65	-185.4	-0.89	-185.4	6.96	-185.4	1.07	-185.4	-0.67	-185.4	-2.92	-185.4	-6.27	-185.4	-9.77	-185.4	-3.35	-185.4	-5.66	-185.4	-6.72	-185.4	-3.01
-184.5	-3.65	-184.5	-4.84	-184.5	-10.52	-184.5	-8.97	-184.5	-6.38	-184.5	-8.64	-184.5	1.18	-184.5	-5.19	-184.5	-4.44	-184.5	-2.84	-184.5	-2.26	-184.5	-0.59	-184.5	6.1	-184.5	1.63	-184.5	0.67	-184.5	7.63	-184.5	4.42	-184.5	5.56	-184.5	0.21	-184.5	-3.86	-184.5	-7.02	-184.5	-1.93	-184.5	-6.2	-184.5	-2.36	-184.5	-2.45
-183.6	-2.57	-183.6	-7.44	-183.6	-10.95	-183.6	-9.09	-183.6	-10.58	-183.6	-9.6	-183.6	-0.95	-183.6	-2.56	-183.6	-4.76	-183.6	-3.61	-183.6	-5.12	-183.6	-2.49	-183.6	2.97	-183.6	3.38	-183.6	-0.49	-183.6	7.13	-183.6	1.86	-183.6	3.78	-183.6	-2.4	-183.6	-4.22	-183.6	-9.45	-183.6	-2.62	-183.6	-4.11	-183.6	-5.26	-183.6	-0.08
-182.7	-5.06	-182.7	-8.09	-182.7	-8.63	-182.7	-8.67	-182.7	-7.45	-182.7	-9.01	-182.7	-1.38	-182.7	-1.94	-182.7	-5.78	-182.7	-1.16	-182.7	-3.22	-182.7	-3.57	-182.7	4.63	-182.7	3.65	-182.7	0.36	-182.7	6.49	-182.7	1.12	-182.7	2.36	-182.7	-2.3	-182.7	-6.31	-182.7	-9.31	-182.7	-6.17	-182.7	-5.43	-182.7	-5.43	-182.7	-3.19
-181.8	-4.3	-181.8	-6.41	-181.8	-8.4	-181.8	-6.42	-181.8	-4.41	-181.8	-6.91	-181.8	-0.86	-181.8	-1.74	-181.8	-4.86	-181.8	0.21	-181.8	-0.49	-181.8	-4.32	-181.8	4.35	-181.8	4.19	-181.8	-0.48	-181.8	7.25	-181.8	1.08	-181.8	-0.13	-181.8	-2.59	-181.8	-6.93	-181.8	-6.63	-181.8	-2.22	-181.8	-4.51	-181.8	-5.98	-181.8	-1.95
-180.9	-6.11	-180.9	-9.75	-180.9	-10.81	-180.9	-8.54	-180.9	-7.22	-180.9	-9.37	-180.9	-1.72	-180.9	-6	-180.9	-4.78	-180.9	-2.47	-180.9	-2.62	-180.9	-5.17	-180.9	3.19	-180.9	1.68	-180.9	-1.69	-180.9	5.5	-180.9	1.1	-180.9	0.82	-180.9	-2.94	-180.9	-4.64	-180.9	-9.67	-180.9	-4.41	-180.9	-5.72	-180.9	-6.97	-180.9	-2.2
-180	-4.1	-180	-6.84	-180	-9.85	-180	-9.03	-180	-7.95	-180	-11.43	-180	-0.12	-180	-4.35	-180	-8.2	-180	-3.18	-180	-3.46	-180	-2.82	-180	5.8	-180	0.72	-180	-1	-180	5.84	-180	0.44	-180	3.71	-180	0.26	-180	-6.8	-180	-10.86	-180	-3.54	-180	-7.77	-180	-2.71	-180	-1.03
-179.1	-6.36	-179.1	-6.27	-179.1	-10.98	-179.1	-6.71	-179.1	-5.91	-179.1	-7.6	-179.1	-1.37	-179.1	-2.93	-179.1	-6.61	-179.1	-1.79	-179.1	-2.85	-179.1	-3.76	-179.1	3.7	-179.1	3.72	-179.1	-1.11	-179.1	6.09	-179.1	3.16	-179.1	-1.2	-179.1	-2.18	-179.1	-4.25	-179.1	-9.92	-179.1	-4.88	-179.1	-4.6	-179.1	-7.35	-179.1	-2.29
-178.2	-4.47	-178.2	-7.86	-178.2	-8.53	-178.2	-7.31	-178.2	-9.05	-178.2	-8.85	-178.2	0.2	-178.2	-3.9	-178.2	-4.68	-178.2	-0.74	-178.2	-2.33	-178.2	-3.03	-178.2	5.4	-178.2	2.41	-178.2	0.45	-178.2	5.1	-178.2	-0.05	-178.2	3.49	-178.2	-2.09	-178.2	-6.49	-178.2	-5.98	-178.2	-5.46	-178.2	-6.05	-178.2	-4.14	-178.2	-1.96
-177.3	-3.03	-177.3	-9.37	-177.3	-6.77	-177.3	-6.96	-177.3	-5.99	-177.3	-8.01	-177.3	-0.64	-177.3	-4.77	-177.3	-4.75	-177.3	-3.35	-177.3	0.52	-177.3	-0.87	-177.3	4.45	-177.3	4.33	-177.3	-0.44	-177.3	4.85	-177.3	2.67	-177.3	3.77	-177.3	-1.2	-177.3	-3.19	-177.3	-7.14	-177.3	-3.81	-177.3	-5.78	-177.3	-4.87	-177.3	-3.1
-176.4	-2.94	-176.4	-9.4	-176.4	-9.26	-176.4	-8.19	-176.4	-8.89	-176.4	-10.19	-176.4	1.83	-176.4	-3.28	-176.4	-6.47	-176.4	-2.14	-176.4	-3.55	-176.4	-2.09	-176.4	4.49	-176.4	4.61	-176.4	-1.77	-176.4	5.55	-176.4	1.92	-176.4	2.48	-176.4	-1.2	-176.4	-4.96	-176.4	-7.32	-176.4	-2.32	-176.4	-5.01	-176.4	-3.76	-176.4	-0.81
-175.5	-3.57	-175.5	-5.65	-175.5	-11.82	-175.5	-9.84	-175.5	-7.87	-175.5	-8.13	-175.5	-0.78	-175.5	-4.83	-175.5	-6.91	-175.5	-3.12	-175.5	-3.01	-175.5	-4.05	-175.5	3.43	-175.5	4.79	-175.5	-0.84	-175.5	8.39	-175.5	-0.04	-175.5	0.11	-175.5	-0.61	-175.5	-4.3	-175.5	-8.01	-175.5	-3.63	-175.5	-8.59	-175.5	-4.37	-175.5	-1.62
-174.6	-6.57	-174.6	-6.61	-174.6	-9.61	-174.6	-8.2	-174.6	-7.73	-174.6	-6.56	-174.6	-2.71	-174.6	-2.97	-174.6	-5.16	-174.6	-1.23	-174.6	-4.44	-174.6	-3.63	-174.6	2.68	-174.6	5.43	-174.6	2.94	-174.6	6.03	-174.6	0.3	-174.6	2.95	-174.6	-1.57	-174.6	-1.8	-174.6	-7.28	-174.6	-0.39	-174.6	-5.28	-174.6	-4.14	-174.6	-2.85
-173.7	-3.21	-173.7	-8.41	-173.7	-8	-173.7	-8.4	-173.7	-7.65	-173.7	-6.79	-173.7	0.3	-173.7	-4.62	-173.7	-5.23	-173.7	-1.98	-173.7	-2.81	-173.7	-3.57	-173.7	3.79	-173.7	3.52	-173.7	-1.83	-173.7	5.78	-173.7	1.9	-173.7	3.51	-173.7	-0.92	-173.7	-6.8	-173.7	-7.47	-173.7	-4.8	-173.7	-4.14	-173.7	-3.32	-173.7	-2.89
-172.8	-5.64	-172.8	-7	-172.8	-8.01	-172.8	-5.27	-172.8	-8.81	-172.8	-6.76	-172.8	-1.75	-172.8	-3.89	-172.8	-6.04	-172.8	-1.12	-172.8	-2.96	-172.8	-4.25	-172.8	5.01	-172.8	3.03	-172.8	-1.55	-172.8	5.71	-172.8	2.96	-172.8	-0.4	-172.8	-0.48	-172.8	-2.39	-172.8	-9.57	-172.8	-4.34	-172.8	-6.09	-172.8	-1.11	-172.8	-3.1
-171.9	-5.02	-171.9	-8.19	-171.9	-7.33	-171.9	-7.22	-171.9	-6.69	-171.9	-6.67	-171.9	-1.24	-171.9	-3.11	-171.9	-3.62	-171.9	-0.84	-171.9	-4.47	-171.9	-2.6	-171.9	2.24	-171.9	3	-171.9	-0.67	-171.9	5.75	-171.9	1.98	-171.9	4.66	-171.9	-2.32	-171.9	-2.38	-171.9	-8.73	-171.9	-3.21	-171.9	-4.41	-171.9	-1.68	-171.9	-0.72
-171	-4.43	-171	-8.44	-171	-8.59	-171	-7.38	-171	-5.84	-171	-9.68	-171	0.85	-171	-4.23	-171	-4.76	-171	0.88	-171	-1.34	-171	-3.44	-171	4.25	-171	1.63	-171	-0.89	-171	5.18	-171	1.38	-171	0.42	-171	-2.08	-171	-5.57	-171	-9.55	-171	-3.35	-171	-5.18	-171	-3.82	-171	-2.48
-170.1	-2.81	-170.1	-8.04	-170.1	-7.62	-170.1	-8.58	-170.1	-6.15	-170.1	-10.75	-170.1	1.28	-170.1	-2.2	-170.1	-4.43	-170.1	-3.5	-170.1	-2.83	-170.1	-4.69	-170.1	5.72	-170.1	3.67	-170.1	0.88	-170.1	5.43	-170.1	2.9	-170.1	2.17	-170.1	-1.13	-170.1	-4.21	-170.1	-5.91	-170.1	-4.07	-170.1	-5.1	-170.1	-2.41	-170.1	-0.26
-169.2	-5.23	-169.2	-6.14	-169.2	-10.47	-169.2	-7.24	-169.2	-7.01	-169.2	-9.17	-169.2	-2.93	-169.2	-2.81	-169.2	-5.88	-169.2	0.66	-169.2	-2.24	-169.2	-3.29	-169.2	3.85	-169.2	2.17	-169.2	0.06	-169.2	7	-169.2	1.2	-169.2	1.24	-169.2	0.13	-169.2	-5.62	-169.2	-4.11	-169.2	-1.24	-169.2	-5.42	-169.2	-2.58	-169.2	-0.95
-168.3	-5.8	-168.3	-10.13	-168.3	-8.93	-168.3	-6.87	-168.3	-8.08	-168.3	-5.79	-168.3	-1.74	-168.3	-4.12	-168.3	-4.36	-168.3	-0.57	-168.3	-2.63	-168.3	-2.89	-168.3	3.73	-168.3	3.69	-168.3	0.62	-168.3	7.52	-168.3	0.49	-168.3	3	-168.3	-0.91	-168.3	-3.26	-168.3	-6.35	-168.3	-1.91	-168.3	-4.62	-168.3	-4.92	-168.3	-1.65
-167.4	-4.06	-167.4	-7.73	-167.4	-7.55	-167.4	-5.54	-167.4	-5.29	-167.4	-7.11	-167.4	-0.67	-167.4	-4.55	-167.4	-4.12	-167.4	-0.46	-167.4	-0.94	-167.4	-0.66	-167.4	4.8	-167.4	4.85	-167.4	1.49	-167.4	6.72	-167.4	1.76	-167.4	2.7	-167.4	-0.19	-167.4	-5.09	-167.4	-7.11	-167.4	-2.44	-167.4	-6.43	-167.4	-5.03	-167.4	-0.57
-166.5	-4.31	-166.5	-6.97	-166.5	-8.88	-166.5	-5.32	-166.5	-6.27	-166.5	-5.33	-166.5	-0.29	-166.5	-4.65	-166.5	-4.96	-166.5	1.79	-166.5	-1.48	-166.5	-5.13	-166.5	5.47	-166.5	1.2	-166.5	0.54	-166.5	6.88	-166.5	0.34	-166.5	2.06	-166.5	-0.24	-166.5	-6.46	-166.5	-8.05	-166.5	-1.49	-166.5	-4.63	-166.5	-3.31	-166.5	1.27
-165.6	-3.78	-165.6	-3.99	-165.6	-9.97	-165.6	-6.24	-165.6	-6.13	-165.6	-5.21	-165.6	-1.88	-165.6	-2.53	-165.6	-6.62	-165.6	-5.57	-165.6	-3.81	-165.6	-4.11	-165.6	3.16	-165.6	1.01	-165.6	-1.75	-165.6	2.2	-165.6	-1.06	-165.6	2.07	-165.6	0.07	-165.6	-4.22	-165.6	-9.34	-165.6	-4.43	-165.6	-5.35	-165.6	-4.07	-165.6	-0.61
-164.7	-4.04	-164.7	-9.02	-164.7	-4.31	-164.7	-4.75	-164.7	-6.17	-164.7	-10	-164.7	-0.15	-164.7	-3.57	-164.7	-2.82	-164.7	0.17	-164.7	0.43	-164.7	-3.9	-164.7	4.78	-164.7	3.19	-164.7	0.34	-164.7	5.27	-164.7	2.52	-164.7	2.42	-164.7	-1.55	-164.7	-4.69	-164.7	-6.83	-164.7	-3.5	-164.7	-4.51	-164.7	-6.49	-164.7	-2.98
-163.8	-3.36	-163.8	-6.04	-163.8	-7.31	-163.8	-7.49	-163.8	-6.91	-163.8	-6.29	-163.8	-1.21	-163.8	-4.64	-163.8	-3.18	-163.8	-2.94	-163.8	-1.82	-163.8	-1.86	-163.8	4.33	-163.8	2.91	-163.8	1.25	-163.8	5.13	-163.8	2.29	-163.8	3.24	-163.8	-0.9	-163.8	-6.26	-163.8	-7.05	-163.8	-3.78	-163.8	-6.41	-163.8	-3.26	-163.8	-1.53
-162.9	-3.85	-162.9	-5.45	-162.9	-8.32	-162.9	-5.73	-162.9	-3.53	-162.9	-6.51	-162.9	2.71	-162.9	-0.58	-162.9	-4.35	-162.9	0.64	-162.9	-1.69	-162.9	-3.36	-162.9	6.86	-162.9	5.59	-162.9	0.79	-162.9	6.85	-162.9	2.71	-162.9	0.6	-162.9	-2.9	-162.9	-2.56	-162.9	-7.64	-162.9	-3.45	-162.9	-4.53	-162.9	-3.71	-162.9	-2.67
-162	-4.39	-162	-8.1	-162	-9.66	-162	-6.1	-162	-5.29	-162	-3.64	-162	-0.91	-162	-4.73	-162	-7.53	-162	-0.19	-162	-0.7	-162	-3.17	-162	3.52	-162	2.76	-162	-2.12	-162	5.92	-162	0.43	-162	1.45	-162	-0.62	-162	-3.76	-162	-7.24	-162	-1.53	-162	-5.98	-162	-3.15	-162	-1.73
-161.1	-4.81	-161.1	-9.01	-161.1	-9.39	-161.1	-7.39	-161.1	-5.13	-161.1	-7.33	-161.1	-0.52	-161.1	-5.36	-161.1	-3.94	-161.1	-2.81	-161.1	-1.97	-161.1	-2.51	-161.1	4.48	-161.1	0.27	-161.1	-0.25	-161.1	5.05	-161.1	0.05	-161.1	4.58	-161.1	0.4	-161.1	-4.56	-161.1	-8.54	-161.1	-4.47	-161.1	-7.38	-161.1	-5.2	-161.1	-1.03
-160.2	-5.64	-160.2	-6.76	-160.2	-6.18	-160.2	-8.5	-160.2	-2.14	-160.2	-6.12	-160.2	-0.72	-160.2	-6.19	-160.2	-6.24	-160.2	-0.33	-160.2	-0.25	-160.2	-4.54	-160.2	3.16	-160.2	-0.17	-160.2	-0.11	-160.2	8.74	-160.2	3.09	-160.2	2.46	-160.2	-2.2	-160.2	-2.93	-160.2	-5.64	-160.2	-4.53	-160.2	-5.36	-160.2	-4.36	-160.2	-1.74
-159.3	-5.9	-159.3	-8.06	-159.3	-6.99	-159.3	-5.92	-159.3	-2.21	-159.3	-5.19	-159.3	-1.42	-159.3	-4.87	-159.3	-3.82	-159.3	-1.11	-159.3	-0.32	-159.3	-3.17	-159.3	5.7	-159.3	3.87	-159.3	-0.37	-159.3	5.88	-159.3	1.77	-159.3	3.97	-159.3	0.55	-159.3	-2.95	-159.3	-7.19	-159.3	-4.56	-159.3	-5.29	-159.3	-2.63	-159.3	0.1
-158.4	-3.44	-158.4	-9.87	-158.4	-8.66	-158.4	-7.54	-158.4	-5.56	-158.4	-8.04	-158.4	-1.39	-158.4	-6.38	-158.4	-5.73	-158.4	-2.77	-158.4	-1.62	-158.4	-4.29	-158.4	4.05	-158.4	2.67	-158.4	-0.75	-158.4	5.1	-158.4	1.29	-158.4	3.76	-158.4	-2.33	-158.4	-7.13	-158.4	-8.17	-158.4	-2.08	-158.4	-5.55	-158.4	-3.69	-158.4	-0.66
-157.5	-2.36	-157.5	-5.78	-157.5	-8.45	-157.5	-4.71	-157.5	-5.52	-157.5	-7.84	-157.5	0.75	-157.5	-4.46	-157.5	-4.66	-157.5	-0.75	-157.5	-0.56	-157.5	-2.96	-157.5	4.11	-157.5	1.19	-157.5	-2.52	-157.5	4.82	-157.5	0.17	-157.5	3.99	-157.5	1.02	-157.5	-4.88	-157.5	-8.13	-157.5	-2.41	-157.5	-5.26	-157.5	-3.34	-157.5	0.7
-156.6	-4.01	-156.6	-6.34	-156.6	-10.46	-156.6	-6.56	-156.6	-6.59	-156.6	-6.2	-156.6	-2.08	-156.6	-4.96	-156.6	-5.57	-156.6	-0.75	-156.6	-3.55	-156.6	-2.1	-156.6	1.57	-156.6	2.04	-156.6	1.3	-156.6	7.25	-156.6	0.78	-156.6	2.38	-156.6	-2.65	-156.6	-5.18	-156.6	-7.99	-156.6	-3.13	-156.6	-5.9	-156.6	-4.19	-156.6	-0.79
-155.7	-6.8	-155.7	-4.74	-155.7	-7.01	-155.7	-7.88	-155.7	-5.36	-155.7	-7.26	-155.7	-3.13	-155.7	-5.46	-155.7	-4.51	-155.7	0.27	-155.7	-0.9	-155.7	-3.78	-155.7	1.99	-155.7	0.51	-155.7	-0.22	-155.7	5	-155.7	2.85	-155.7	0.74	-155.7	-0.63	-155.7	-3.88	-155.7	-5.69	-155.7	-4.26	-155.7	-3.78	-155.7	-1.33	-155.7	-0.94
-154.8	-2.04	-154.8	-5.83	-154.8	-6.68	-154.8	-4.2	-154.8	-4.89	-154.8	-6.4	-154.8	0.1	-154.8	-1.94	-154.8	-4.51	-154.8	1.46	-154.8	0.03	-154.8	-1.05	-154.8	5.38	-154.8	6.08	-154.8	-0.98	-154.8	6.38	-154.8	1.29	-154.8	4.73	-154.8	-1.25	-154.8	-0.97	-154.8	-7.76	-154.8	-4.83	-154.8	-5.12	-154.8	-3.72	-154.8	-2.88
-153.9	-5.11	-153.9	-8.7	-153.9	-8.23	-153.9	-5.23	-153.9	-4.77	-153.9	-5.12	-153.9	0.36	-153.9	-0.87	-153.9	-4.86	-153.9	0.85	-153.9	-1.79	-153.9	-5.2	-153.9	4.41	-153.9	3.36	-153.9	-0.33	-153.9	6.19	-153.9	-0.08	-153.9	-0.6	-153.9	-3.21	-153.9	-1.04	-153.9	-7.33	-153.9	-4.14	-153.9	-5.52	-153.9	-3.49	-153.9	-3.53
-153	-2.72	-153	-4.71	-153	-3.96	-153	-5.42	-153	-5.2	-153	-4.36	-153	-0.52	-153	-1.95	-153	-5.12	-153	-0.47	-153	-3.03	-153	-0.74	-153	4.79	-153	3.4	-153	0.14	-153	6.41	-153	2.73	-153	1.1	-153	-0.87	-153	-2.01	-153	-6.37	-153	-3.16	-153	-5.77	-153	-3.97	-153	-2.04
-152.1	-6.08	-152.1	-7.09	-152.1	-7.89	-152.1	-4.73	-152.1	-6.04	-152.1	-4.78	-152.1	-0.79	-152.1	-3.45	-152.1	-4.04	-152.1	-2.07	-152.1	-3.64	-152.1	-0.97	-152.1	2.53	-152.1	0.4	-152.1	-1.05	-152.1	4.45	-152.1	1.15	-152.1	3.54	-152.1	-1.9	-152.1	-4.07	-152.1	-7.9	-152.1	-4.75	-152.1	-3.74	-152.1	1.31	-152.1	-2.67
-151.2	-4.82	-151.2	-8.99	-151.2	-7.14	-151.2	-5.78	-151.2	-8.05	-151.2	-3.07	-151.2	-1.61	-151.2	-3.92	-151.2	-6.31	-151.2	-1.34	-151.2	-4.96	-151.2	-2.96	-151.2	4.05	-151.2	3.15	-151.2	0.07	-151.2	5.1	-151.2	-1.34	-151.2	1.22	-151.2	2.15	-151.2	-4.52	-151.2	-6.62	-151.2	-6.8	-151.2	-3.06	-151.2	-3.41	-151.2	2.67
-150.3	-3.64	-150.3	-7.58	-150.3	-7.55	-150.3	-5.24	-150.3	-3.17	-150.3	-7.33	-150.3	0.94	-150.3	-2.99	-150.3	-4.67	-150.3	-2.28	-150.3	-1.1	-150.3	-1.16	-150.3	2.23	-150.3	3.07	-150.3	1.75	-150.3	4.31	-150.3	1.09	-150.3	1.65	-150.3	-1.8	-150.3	-4.44	-150.3	-4.62	-150.3	-1.98	-150.3	-7.04	-150.3	-4.97	-150.3	-1.34
-149.4	-1.77	-149.4	-7.99	-149.4	-8.03	-149.4	-3.81	-149.4	-7.26	-149.4	-5.68	-149.4	2.08	-149.4	-3.19	-149.4	-5.56	-149.4	-1.45	-149.4	-2.57	-149.4	-3.54	-149.4	5.48	-149.4	3.74	-149.4	-1.09	-149.4	5.76	-149.4	2.35	-149.4	1.99	-149.4	-0.69	-149.4	-4.97	-149.4	-5.59	-149.4	-2.26	-149.4	-2.79	-149.4	-4.36	-149.4	-1.1
-148.5	-4.17	-148.5	-7.69	-148.5	-7.36	-148.5	-5.97	-148.5	-3.5	-148.5	-6.34	-148.5	-1.32	-148.5	-3.53	-148.5	-3.31	-148.5	-1.58	-148.5	1.16	-148.5	-0.36	-148.5	1.41	-148.5	4.12	-148.5	-0.34	-148.5	5.92	-148.5	1.82	-148.5	2.12	-148.5	-2.09	-148.5	-3.02	-148.5	-5.89	-148.5	-4.32	-148.5	-4.95	-148.5	-2.8	-148.5	-1.62
-147.6	-2.07	-147.6	-7.43	-147.6	-9.13	-147.6	-6.27	-147.6	-5.23	-147.6	-4.73	-147.6	0.43	-147.6	-2.82	-147.6	-5.52	-147.6	-2.38	-147.6	-2.1	-147.6	-4.62	-147.6	4.85	-147.6	1.71	-147.6	-0.11	-147.6	6.44	-147.6	0.48	-147.6	-0.07	-147.6	-1.12	-147.6	-4.04	-147.6	-6.39	-147.6	-1.92	-147.6	-4.03	-147.6	-3.17	-147.6	-1.66
-146.7	-5.85	-146.7	-7.77	-146.7	-7.43	-146.7	-5.77	-146.7	-4.76	-146.7	-7.65	-146.7	-1.76	-146.7	-4.11	-146.7	-4.17	-146.7	-2.93	-146.7	-0.27	-146.7	-2.6	-146.7	3.6	-146.7	3.15	-146.7	-1.15	-146.7	5.02	-146.7	-0.23	-146.7	3.93	-146.7	-0.29	-146.7	-3.5	-146.7	-7.23	-146.7	-2.02	-146.7	-5.61	-146.7	-1.3	-146.7	-1.39
-145.8	-2.82	-145.8	-7.96	-145.8	-7.38	-145.8	-5.71	-145.8	-3.76	-145.8	-4.83	-145.8	-2.97	-145.8	-2.38	-145.8	-6.1	-145.8	-1.01	-145.8	-1.91	-145.8	-1.26	-145.8	0.48	-145.8	5.02	-145.8	-0.67	-145.8	5.78	-145.8	0.28	-145.8	2.79	-145.8	-2.23	-145.8	-2.85	-145.8	-5.42	-145.8	-1.93	-145.8	-2.7	-145.8	-2.29	-145.8	-0.2
-144.9	-4.11	-144.9	-7.06	-144.9	-8.02	-144.9	-6.17	-144.9	-4.91	-144.9	-4.91	-144.9	0.56	-144.9	-2.4	-144.9	-6	-144.9	0.26	-144.9	-2.34	-144.9	-3.33	-144.9	7.22	-144.9	3.98	-144.9	-1.6	-144.9	5.68	-144.9	-0.62	-144.9	1.06	-144.9	-0.6	-144.9	-4.65	-144.9	-8.23	-144.9	-4.39	-144.9	-3.33	-144.9	-1.76	-144.9	-2.13
-144	-4.74	-144	-4.58	-144	-8.76	-144	-5.24	-144	-4.41	-144	-6.86	-144	0.7	-144	-2.36	-144	-5.41	-144	-2.13	-144	-2.76	-144	-4.12	-144	3.33	-144	2.43	-144	-0.63	-144	7.59	-144	0.26	-144	2.43	-144	-1.49	-144	-5.48	-144	-6.7	-144	-1.55	-144	-5.73	-144	-3.24	-144	-0.26
-143.1	-2.14	-143.1	-6.45	-143.1	-5.24	-143.1	-5.65	-143.1	-6.43	-143.1	-5.79	-143.1	-1.73	-143.1	-2.52	-143.1	-5.29	-143.1	0.09	-143.1	-3.37	-143.1	-2.96	-143.1	4.12	-143.1	2.49	-143.1	-2.05	-143.1	5.03	-143.1	-1.32	-143.1	-0.39	-143.1	-0.46	-143.1	-3.53	-143.1	-6.62	-143.1	-2.87	-143.1	-5.51	-143.1	-5.01	-143.1	-2.22
-142.2	-4.31	-142.2	-8.32	-142.2	-6.65	-142.2	-5.01	-142.2	-2.71	-142.2	-7.1	-142.2	0.79	-142.2	-3.88	-142.2	-5.58	-142.2	-1.68	-142.2	-0.62	-142.2	-1.56	-142.2	4.52	-142.2	0.72	-142.2	-1.84	-142.2	5.58	-142.2	1.16	-142.2	3.24	-142.2	0.26	-142.2	-3.52	-142.2	-9.13	-142.2	-3.3	-142.2	-4.14	-142.2	-2.05	-142.2	0.52
-141.3	-4.66	-141.3	-8.33	-141.3	-5.61	-141.3	-7.18	-141.3	-5.23	-141.3	-9.31	-141.3	-0.5	-141.3	-4.51	-141.3	-3.47	-141.3	-3.1	-141.3	-0.66	-141.3	-1	-141.3	2.42	-141.3	0.56	-141.3	-0.71	-141.3	5.12	-141.3	2.22	-141.3	2.36	-141.3	-5.43	-141.3	-3.92	-141.3	-9.95	-141.3	-3.51	-141.3	-4.78	-141.3	-1.26	-141.3	-2.42
-140.4	-4.9	-140.4	-5.81	-140.4	-6.56	-140.4	-2.27	-140.4	-6.1	-140.4	-5.69	-140.4	-2.05	-140.4	-1.23	-140.4	-4.84	-140.4	2.43	-140.4	-3	-140.4	-0.67	-140.4	2.58	-140.4	3.73	-140.4	-0.44	-140.4	4.22	-140.4	0.57	-140.4	1.66	-140.4	-1.61	-140.4	-3.59	-140.4	-6.57	-140.4	-3.2	-140.4	-5.66	-140.4	-4.06	-140.4	-1.15
-139.5	-3.9	-139.5	-5.55	-139.5	-7.25	-139.5	-5.66	-139.5	-3.62	-139.5	-5.41	-139.5	0.56	-139.5	-2.74	-139.5	-3.44	-139.5	-2.57	-139.5	-3.64	-139.5	-1.12	-139.5	5.81	-139.5	1.5	-139.5	2.74	-139.5	4.09	-139.5	1.26	-139.5	3.04	-139.5	1.59	-139.5	-3.28	-139.5	-7.68	-139.5	-3.05	-139.5	-5.08	-139.5	-2.57	-139.5	-0.31
-138.6	-3.9	-138.6	-3.41	-138.6	-6.98	-138.6	-6.7	-138.6	-4.53	-138.6	-5.32	-138.6	-0.14	-138.6	-3.67	-138.6	-3.8	-138.6	-2.31	-138.6	-4.39	-138.6	-5.01	-138.6	1.41	-138.6	2.75	-138.6	0.62	-138.6	7.17	-138.6	-0.37	-138.6	0.65	-138.6	-2.38	-138.6	-3.23	-138.6	-2.6	-138.6	-4.3	-138.6	-6.85	-138.6	-1.85	-138.6	-2.42
-137.7	-1.84	-137.7	-5.68	-137.7	-6.22	-137.7	-5.11	-137.7	-4.26	-137.7	-6.46	-137.7	1.01	-137.7	-0.39	-137.7	-3.51	-137.7	-1.49	-137.7	-0.2	-137.7	-1.39	-137.7	3.53	-137.7	3.13	-137.7	0.17	-137.7	4.27	-137.7	3.11	-137.7	2.07	-137.7	-0.85	-137.7	-4.12	-137.7	-6.71	-137.7	-2.28	-137.7	-2.53	-137.7	-0.57	-137.7	-0.92
-136.8	-2.16	-136.8	-4.8	-136.8	-4.25	-136.8	-4.65	-136.8	-5.1	-136.8	-7.57	-136.8	-2.06	-136.8	-0.48	-136.8	-4.13	-136.8	-3.36	-136.8	-0.36	-136.8	-1.7	-136.8	0.73	-136.8	3.24	-136.8	1.83	-136.8	1.52	-136.8	1.98	-136.8	2.63	-136.8	-2.55	-136.8	-2.3	-136.8	-4.61	-136.8	-3.08	-136.8	-4.57	-136.8	-2.85	-136.8	-2.26
-135.9	-1.05	-135.9	-5.48	-135.9	-6.26	-135.9	-5.68	-135.9	-3.9	-135.9	-6.03	-135.9	-0.55	-135.9	-2.6	-135.9	-5.21	-135.9	-3.69	-135.9	-2.12	-135.9	-0.32	-135.9	3.2	-135.9	1.61	-135.9	-0.21	-135.9	3.63	-135.9	0.78	-135.9	0.41	-135.9	-1.45	-135.9	-5.47	-135.9	-6.02	-135.9	-4.51	-135.9	-5.21	-135.9	-2.49	-135.9	-2.88
-135	-3.88	-135	-6.33	-135	-6.08	-135	-2.45	-135	-6.16	-135	-3.68	-135	-0.34	-135	-1.89	-135	-4.79	-135	0.92	-135	-4.27	-135	-1.57	-135	2.86	-135	0.92	-135	-1.95	-135	5.9	-135	0.82	-135	1.26	-135	-3.1	-135	-4.15	-135	-5.62	-135	-2.22	-135	-6.44	-135	-0.15	-135	-2.47
-134.1	-3.5	-134.1	-6.45	-134.1	-6.27	-134.1	-2.91	-134.1	-6.3	-134.1	-5.25	-134.1	0.18	-134.1	-5.14	-134.1	-5	-134.1	-1.59	-134.1	0.06	-134.1	-1.6	-134.1	3.58	-134.1	2.1	-134.1	-0.78	-134.1	5.01	-134.1	1.5	-134.1	2.9	-134.1	-2.6	-134.1	-1.27	-134.1	-5.67	-134.1	-3.23	-134.1	-1.81	-134.1	-3.28	-134.1	-1.15
-133.2	-1.6	-133.2	-4.92	-133.2	-6.16	-133.2	-5.79	-133.2	-2.11	-133.2	-5.48	-133.2	1.27	-133.2	-2.11	-133.2	-6.53	-133.2	-2.08	-133.2	-1.19	-133.2	-4.32	-133.2	3	-133.2	2.45	-133.2	-1.21	-133.2	3.27	-133.2	0.33	-133.2	1.17	-133.2	0.18	-133.2	-5.05	-133.2	-6.89	-133.2	-2.53	-133.2	-4.53	-133.2	-6.25	-133.2	1.95
-132.3	-4.69	-132.3	-5.3	-132.3	-4.21	-132.3	-7.24	-132.3	-2.62	-132.3	-7.34	-132.3	-2	-132.3	-3.11	-132.3	-3.99	-132.3	-2.85	-132.3	-1.6	-132.3	-0.55	-132.3	2.51	-132.3	0.3	-132.3	0.39	-132.3	3.34	-132.3	1.54	-132.3	4.13	-132.3	-0.22	-132.3	-6.08	-132.3	-5.26	-132.3	-2.97	-132.3	-2.3	-132.3	-1.37	-132.3	-1.38
-131.4	-3.45	-131.4	-6.09	-131.4	-6.73	-131.4	-5.14	-131.4	-5.71	-131.4	-6.85	-131.4	-0.67	-131.4	-3.11	-131.4	-3.38	-131.4	-1.56	-131.4	-0.17	-131.4	0.07	-131.4	2.4	-131.4	1.33	-131.4	1.1	-131.4	5.24	-131.4	-0.87	-131.4	1.14	-131.4	-2.33	-131.4	-3.73	-131.4	-3.68	-131.4	-2.26	-131.4	-3.49	-131.4	-3.24	-131.4	-3.47
-130.5	-1.97	-130.5	-6.69	-130.5	-5.17	-130.5	-6.26	-130.5	-5.12	-130.5	-6.76	-130.5	0.78	-130.5	-3.31	-130.5	-1.51	-130.5	-2.05	-130.5	-0.81	-130.5	-4.75	-130.5	3	-130.5	0.49	-130.5	2.21	-130.5	3.45	-130.5	0.48	-130.5	-0.17	-130.5	-2.31	-130.5	-2.05	-130.5	-5.91	-130.5	-3.4	-130.5	-4.42	-130.5	-3.43	-130.5	-1.66
-129.6	-2.67	-129.6	-4.88	-129.6	-6.71	-129.6	-7.06	-129.6	-6.57	-129.6	-6.81	-129.6	1.03	-129.6	-3.42	-129.6	-3.16	-129.6	-2.08	-129.6	-2.27	-129.6	-5.1	-129.6	2.85	-129.6	1.47	-129.6	0.72	-129.6	6	-129.6	1.61	-129.6	-0.38	-129.6	-0.47	-129.6	-3.53	-129.6	-8.04	-129.6	-3.88	-129.6	-3.23	-129.6	-5.41	-129.6	-0.57
-128.7	-2.64	-128.7	-5.11	-128.7	-3.98	-128.7	-4.82	-128.7	-2.05	-128.7	-5.27	-128.7	-1.02	-128.7	-0.92	-128.7	-2.52	-128.7	-0.21	-128.7	0.35	-128.7	-1.26	-128.7	1.31	-128.7	3.39	-128.7	-1.42	-128.7	7.09	-128.7	3.95	-128.7	-0.07	-128.7	-1.05	-128.7	-3.27	-128.7	-6.5	-128.7	-0.99	-128.7	-2.88	-128.7	-4.1	-128.7	-0.9
-127.8	-1.22	-127.8	-5.05	-127.8	-4.25	-127.8	-6.12	-127.8	-4.44	-127.8	-4.03	-127.8	-1.35	-127.8	-2.45	-127.8	-1.92	-127.8	0.1	-127.8	-0.28	-127.8	-0.79	-127.8	1.63	-127.8	0.69	-127.8	0.87	-127.8	4.37	-127.8	2.05	-127.8	1.15	-127.8	-1.02	-127.8	-3.65	-127.8	-5.55	-127.8	-3.21	-127.8	-6.62	-127.8	-3.12	-127.8	-0.47
-126.9	-1.41	-126.9	-5.07	-126.9	-4.49	-126.9	-5.06	-126.9	-4.5	-126.9	-4.93	-126.9	-1.22	-126.9	-2.79	-126.9	-3.55	-126.9	-1.51	-126.9	-3.02	-126.9	-1.18	-126.9	3.64	-126.9	0.47	-126.9	-1.15	-126.9	5.62	-126.9	-0.18	-126.9	2.17	-126.9	-1.07	-126.9	-3.38	-126.9	-5.03	-126.9	-1.57	-126.9	-2.95	-126.9	-3.5	-126.9	-0.37
-126	-3.73	-126	-5.04	-126	-6.18	-126	-2.71	-126	-4.32	-126	-6.05	-126	0.67	-126	-1.44	-126	-3.44	-126	-1.87	-126	-1.66	-126	-3.2	-126	2.59	-126	0.42	-126	1.18	-126	5.54	-126	-0.25	-126	0.77	-126	-3.44	-126	-4.03	-126	-5	-126	-2.81	-126	-5.69	-126	-4.53	-126	-0.97
-125.1	-4.95	-125.1	-4.89	-125.1	-5.57	-125.1	-3.12	-125.1	-3.81	-125.1	-7.73	-125.1	-0.99	-125.1	-1.25	-125.1	-2.81	-125.1	-1.4	-125.1	-3.2	-125.1	-4.08	-125.1	3.54	-125.1	0.79	-125.1	2.35	-125.1	4.33	-125.1	0.93	-125.1	3.93	-125.1	0.32	-125.1	-3.21	-125.1	-5.14	-125.1	-2.17	-125.1	-3.26	-125.1	-1.5	-125.1	0.16
-124.2	-3.25	-124.2	-3.95	-124.2	-5.12	-124.2	-3.04	-124.2	-5.98	-124.2	-3.53	-124.2	-0.51	-124.2	-2.43	-124.2	-3.19	-124.2	-0.82	-124.2	-2.24	-124.2	-1.44	-124.2	3.6	-124.2	2.24	-124.2	-1.02	-124.2	2.59	-124.2	0.96	-124.2	0	-124.2	-0.91	-124.2	-4.31	-124.2	-4.72	-124.2	-4.92	-124.2	-4.79	-124.2	-3.04	-124.2	-2.53
-123.3	-2.07	-123.3	-6.4	-123.3	-3.3	-123.3	-5.54	-123.3	-3.59	-123.3	-4.57	-123.3	0.27	-123.3	-2.3	-123.3	-2.57	-123.3	-3.75	-123.3	-3.4	-123.3	-1.68	-123.3	1.78	-123.3	0.76	-123.3	-0.01	-123.3	4.49	-123.3	-0.56	-123.3	1.96	-123.3	-1.17	-123.3	-3.22	-123.3	-4.81	-123.3	-1.61	-123.3	-4.4	-123.3	-1.66	-123.3	-0.99
-122.4	-2.42	-122.4	-5.05	-122.4	-5.81	-122.4	-5.33	-122.4	-5.29	-122.4	-4.59	-122.4	0.81	-122.4	-1.94	-122.4	-3.39	-122.4	-3.06	-122.4	-0.61	-122.4	-3.72	-122.4	2.4	-122.4	1.77	-122.4	1.21	-122.4	3.6	-122.4	1.1	-122.4	-0.98	-122.4	-2.99	-122.4	-3.29	-122.4	-5.16	-122.4	-3.77	-122.4	-4.39	-122.4	-1.96	-122.4	-3.23
-121.5	-1.37	-121.5	-7.27	-121.5	-7.26	-121.5	-5.73	-121.5	-3.9	-121.5	-4.64	-121.5	0.1	-121.5	-2.52	-121.5	-2.91	-121.5	-1.64	-121.5	-0.07	-121.5	-3.5	-121.5	1.46	-121.5	3.61	-121.5	-1.99	-121.5	5.96	-121.5	3.38	-121.5	0.02	-121.5	-2.29	-121.5	-2.1	-121.5	-6.78	-121.5	-1.77	-121.5	-1.43	-121.5	-0.94	-121.5	0.36
-120.6	-2.45	-120.6	-5.46	-120.6	-3.08	-120.6	-5.75	-120.6	-3.78	-120.6	-4.23	-120.6	-0.66	-120.6	-1.33	-120.6	-4.08	-120.6	-0.53	-120.6	-2.19	-120.6	-1.67	-120.6	2.96	-120.6	3.15	-120.6	1.24	-120.6	3.85	-120.6	-0.53	-120.6	0.55	-120.6	-3.81	-120.6	-3.83	-120.6	-4.41	-120.6	-3.65	-120.6	-2.59	-120.6	-1.28	-120.6	-2.69
-119.7	-3.8	-119.7	-5.83	-119.7	-5.9	-119.7	-7.22	-119.7	-3.69	-119.7	-8.81	-119.7	-0.28	-119.7	-1.54	-119.7	-3.39	-119.7	-2.61	-119.7	-0.6	-119.7	-4.09	-119.7	4.61	-119.7	2.04	-119.7	1.96	-119.7	3.84	-119.7	1.8	-119.7	3.94	-119.7	-0.35	-119.7	-2.16	-119.7	-6.32	-119.7	-2.57	-119.7	-2.88	-119.7	-3	-119.7	-1.63
-118.8	-2.39	-118.8	-5.47	-118.8	-6.32	-118.8	-4.13	-118.8	-4.97	-118.8	-5.41	-118.8	0.43	-118.8	-2.69	-118.8	-3.99	-118.8	-0.8	-118.8	-4.05	-118.8	-0.77	-118.8	4.3	-118.8	3.36	-118.8	-2.09	-118.8	2.91	-118.8	-2.17	-118.8	3.73	-118.8	-0.46	-118.8	-4.2	-118.8	-5.88	-118.8	-2.75	-118.8	-3.83	-118.8	-0.72	-118.8	0.08
-117.9	-2.85	-117.9	-6.17	-117.9	-7.23	-117.9	-3.53	-117.9	-3.39	-117.9	-5.07	-117.9	-0.08	-117.9	-3.95	-117.9	-4.47	-117.9	0.84	-117.9	-2.71	-117.9	-3.83	-117.9	2.97	-117.9	1.55	-117.9	2.17	-117.9	5.7	-117.9	2.28	-117.9	0.36	-117.9	-1.6	-117.9	-1.84	-117.9	-3.66	-117.9	-3.13	-117.9	-3.38	-117.9	-1.28	-117.9	-0.91
-117	-1.32	-117	-3.96	-117	-5.18	-117	-2.08	-117	-2.71	-117	-5.01	-117	-0.41	-117	-1.46	-117	-3.87	-117	2.24	-117	-1.32	-117	-1.97	-117	2.95	-117	2.56	-117	-2.06	-117	3.49	-117	0.03	-117	1.58	-117	0.13	-117	-1.89	-117	-3.93	-117	-2.97	-117	-4.11	-117	-4.33	-117	-0.4
-116.1	0.53	-116.1	-6.06	-116.1	-3.36	-116.1	-5.87	-116.1	-7.66	-116.1	-2.55	-116.1	1.4	-116.1	-3.43	-116.1	-3	-116.1	-2.57	-116.1	-0.56	-116.1	-2.52	-116.1	3.74	-116.1	2.23	-116.1	1.03	-116.1	4.22	-116.1	2.02	-116.1	1.15	-116.1	-1.02	-116.1	-4.23	-116.1	-4.94	-116.1	-1.59	-116.1	-2.22	-116.1	-1.19	-116.1	0.69
-115.2	-2.39	-115.2	-5.93	-115.2	-6.24	-115.2	-3.49	-115.2	-1.31	-115.2	-4.43	-115.2	-1.7	-115.2	-3.81	-115.2	-6.01	-115.2	0.73	-115.2	-0.81	-115.2	-1.57	-115.2	0.09	-115.2	3.71	-115.2	1.32	-115.2	3.74	-115.2	2.27	-115.2	3.52	-115.2	-2.69	-115.2	-0.42	-115.2	-2.8	-115.2	-1.46	-115.2	-2.47	-115.2	-2.62	-115.2	-0.76
-114.3	-4.88	-114.3	-5.1	-114.3	-4.9	-114.3	-3.93	-114.3	-2.02	-114.3	-4.42	-114.3	-0.35	-114.3	-2.37	-114.3	-4.87	-114.3	-0.4	-114.3	-2.05	-114.3	-2.16	-114.3	-0.38	-114.3	1.85	-114.3	-1.64	-114.3	3.57	-114.3	0.08	-114.3	1.71	-114.3	-1.06	-114.3	-3.17	-114.3	-2.87	-114.3	-2.48	-114.3	-6.16	-114.3	-0.24	-114.3	0.32
-113.4	-3.23	-113.4	-4.89	-113.4	-3.6	-113.4	-6.69	-113.4	-2.46	-113.4	-3.18	-113.4	-0.81	-113.4	-1.46	-113.4	-3.76	-113.4	-3.07	-113.4	0.57	-113.4	-0.16	-113.4	5.64	-113.4	1.25	-113.4	1.91	-113.4	5	-113.4	3.13	-113.4	1.26	-113.4	2.01	-113.4	-4.98	-113.4	-1.4	-113.4	-1.45	-113.4	-4.49	-113.4	-4.39	-113.4	-0.49
-112.5	-0.64	-112.5	-2.63	-112.5	-2.85	-112.5	-9.75	-112.5	-3.13	-112.5	-7.6	-112.5	-0.84	-112.5	-0.87	-112.5	-2.14	-112.5	-3.63	-112.5	-1.57	-112.5	-2.95	-112.5	2.28	-112.5	2.2	-112.5	-1.26	-112.5	4.63	-112.5	1.49	-112.5	-0.22	-112.5	-1.32	-112.5	-2.32	-112.5	-3.39	-112.5	-2.99	-112.5	-2.71	-112.5	-2.73	-112.5	1.03
-111.6	-4.05	-111.6	-4.76	-111.6	-8.05	-111.6	-4.2	-111.6	-3.72	-111.6	-3.71	-111.6	0.14	-111.6	-1.33	-111.6	-5.22	-111.6	-2.25	-111.6	-1.59	-111.6	-2.27	-111.6	3.32	-111.6	1.76	-111.6	0.3	-111.6	2.96	-111.6	0.7	-111.6	0.99	-111.6	-1.91	-111.6	-1.64	-111.6	-3.15	-111.6	-3.72	-111.6	-2.41	-111.6	-2.46	-111.6	-2.13
-110.7	-2.21	-110.7	-3.29	-110.7	-3.99	-110.7	-4.08	-110.7	-4.79	-110.7	-3.8	-110.7	-1.85	-110.7	-3.4	-110.7	-2.67	-110.7	0.29	-110.7	0.49	-110.7	-3.17	-110.7	2.62	-110.7	1.72	-110.7	-2.62	-110.7	3.06	-110.7	1.92	-110.7	1.39	-110.7	1.26	-110.7	-2.71	-110.7	-8.46	-110.7	-2.97	-110.7	-4.57	-110.7	-1.22	-110.7	0.12
-109.8	-3.01	-109.8	-5.62	-109.8	-5.46	-109.8	-2.82	-109.8	-4.81	-109.8	-5.24	-109.8	-1.31	-109.8	-2.06	-109.8	-3.33	-109.8	-0.63	-109.8	-0.73	-109.8	-2.94	-109.8	2.4	-109.8	1.3	-109.8	-0.1	-109.8	4.19	-109.8	0.64	-109.8	3.18	-109.8	1.37	-109.8	-4.33	-109.8	-6.41	-109.8	-2.63	-109.8	-1.96	-109.8	2.73	-109.8	-0.41
-108.9	-1.92	-108.9	-3.92	-108.9	-4.57	-108.9	-2.63	-108.9	-5.15	-108.9	-4.4	-108.9	0.17	-108.9	-0.7	-108.9	-0.52	-108.9	-0.68	-108.9	-1.49	-108.9	-2.38	-108.9	3.26	-108.9	2.56	-108.9	2.21	-108.9	6.08	-108.9	0.31	-108.9	0.72	-108.9	-0.9	-108.9	-0.99	-108.9	-4.36	-108.9	-2.86	-108.9	-4.56	-108.9	-1.37	-108.9	0.98
-108	-2.32	-108	-4.59	-108	-5.73	-108	-3.13	-108	-0.58	-108	-3.08	-108	-1.62	-108	-2.88	-108	-5.22	-108	0.03	-108	0.03	-108	-2.38	-108	2.58	-108	1.09	-108	-1.76	-108	3.79	-108	1.85	-108	-0.13	-108	-0.79	-108	-3.83	-108	-4.59	-108	-3.67	-108	-2.77	-108	-2.16	-108	-0.02
-107.1	-0.8	-107.1	-3.24	-107.1	-3.8	-107.1	-5.91	-107.1	-3.88	-107.1	-4.65	-107.1	1.93	-107.1	-0.48	-107.1	-2.25	-107.1	-1.15	-107.1	-1.9	-107.1	-1.76	-107.1	4	-107.1	1.31	-107.1	1.59	-107.1	4.35	-107.1	3.64	-107.1	1.26	-107.1	0.32	-107.1	-2.57	-107.1	-5.29	-107.1	-1.94	-107.1	-2.61	-107.1	-2.09	-107.1	-0.1
-106.2	-1.69	-106.2	-4.31	-106.2	-3.52	-106.2	-3.31	-106.2	-3.26	-106.2	-5.76	-106.2	0.49	-106.2	-2.87	-106.2	-4.16	-106.2	1.6	-106.2	-1.5	-106.2	-1.15	-106.2	3.41	-106.2	-0.57	-106.2	-0.4	-106.2	4.19	-106.2	0.28	-106.2	0.55	-106.2	0.07	-106.2	-4.06	-106.2	-4.73	-106.2	-1.76	-106.2	-3.57	-106.2	-0.71	-106.2	-1.06
-105.3	-4.02	-105.3	-3.39	-105.3	-3.99	-105.3	-3.71	-105.3	-3.59	-105.3	-2.96	-105.3	-1.03	-105.3	-1.61	-105.3	-1.94	-105.3	-1.85	-105.3	-1.03	-105.3	-1.43	-105.3	3.13	-105.3	1.73	-105.3	1.46	-105.3	1.61	-105.3	2.91	-105.3	0.76	-105.3	-0.46	-105.3	-2.95	-105.3	-1.04	-105.3	-3	-105.3	-3.37	-105.3	-1.89	-105.3	-0.41
-104.4	-2.87	-104.4	-5.07	-104.4	-5.71	-104.4	-5.74	-104.4	-4.68	-104.4	-3.01	-104.4	0.15	-104.4	-2	-104.4	-3.32	-104.4	-1.27	-104.4	-0.34	-104.4	-1.01	-104.4	4.45	-104.4	2.59	-104.4	0.03	-104.4	2.2	-104.4	-1.76	-104.4	1.29	-104.4	0.38	-104.4	-1.72	-104.4	-4.81	-104.4	-4.02	-104.4	-4.23	-104.4	-0.1	-104.4	-2.15
-103.5	-5.58	-103.5	-2.83	-103.5	-3.83	-103.5	-3.47	-103.5	-2.57	-103.5	-2.02	-103.5	1.84	-103.5	-3.91	-103.5	-2.6	-103.5	-0.65	-103.5	-1.04	-103.5	0.3	-103.5	2.85	-103.5	0.75	-103.5	0.21	-103.5	3.48	-103.5	-0.01	-103.5	1.14	-103.5	-2.83	-103.5	0.07	-103.5	-4.78	-103.5	0.04	-103.5	-3.73	-103.5	-0.92	-103.5	-1.99
-102.6	-3.5	-102.6	-4.15	-102.6	-4.22	-102.6	-4.21	-102.6	-2.35	-102.6	-5.05	-102.6	-0.01	-102.6	-3.19	-102.6	-3.89	-102.6	0.41	-102.6	-2.58	-102.6	-3.23	-102.6	0.57	-102.6	1.14	-102.6	-2.85	-102.6	3.13	-102.6	1.64	-102.6	-1.16	-102.6	-1.27	-102.6	-1.74	-102.6	-5.06	-102.6	-3	-102.6	-3.87	-102.6	-2.66	-102.6	-2.57
-101.7	-2.54	-101.7	-2.61	-101.7	-5.58	-101.7	-3.54	-101.7	-0.52	-101.7	-2	-101.7	-2.41	-101.7	-1.21	-101.7	-3.49	-101.7	-0.38	-101.7	-1.12	-101.7	0.15	-101.7	1.65	-101.7	0.77	-101.7	1.42	-101.7	3.77	-101.7	1.08	-101.7	0.66	-101.7	-0.61	-101.7	-1.38	-101.7	-3.73	-101.7	-4.71	-101.7	-3.25	-101.7	-1.27	-101.7	-1.84
-100.8	-3.33	-100.8	-5.53	-100.8	-4.18	-100.8	-5.52	-100.8	-6.12	-100.8	-2.28	-100.8	-1.07	-100.8	-1.61	-100.8	-2.6	-100.8	-2.23	-100.8	-3.13	-100.8	-2.1	-100.8	0.6	-100.8	0.95	-100.8	0.94	-100.8	3.08	-100.8	2.24	-100.8	-1.48	-100.8	-0.99	-100.8	-1.49	-100.8	-2.34	-100.8	-3.62	-100.8	-1.11	-100.8	-2.05	-100.8	0.47
-99.9	-1.65	-99.9	-3.28	-99.9	-4.66	-99.9	-4.77	-99.9	-2.97	-99.9	-6.71	-99.9	-0.36	-99.9	-2.77	-99.9	-0.65	-99.9	-2.29	-99.9	-0.05	-99.9	-2.96	-99.9	3.02	-99.9	1.41	-99.9	0.13	-99.9	1.65	-99.9	2.79	-99.9	-0.58	-99.9	-1.57	-99.9	-0.75	-99.9	-3.29	-99.9	-4.43	-99.9	-3.19	-99.9	0	-99.9	-2.34
-99	-4.58	-99	-4.61	-99	-8.43	-99	-5.08	-99	-1.48	-99	-5.61	-99	-1.69	-99	-3.73	-99	-3.56	-99	-1.15	-99	0.41	-99	-1.72	-99	0.7	-99	0.11	-99	-1.08	-99	5	-99	0.94	-99	2.74	-99	-1.06	-99	-2.56	-99	-7.46	-99	-0.38	-99	-1.42	-99	-1.11	-99	0.04
-98.1	-2.7	-98.1	-3.15	-98.1	-4.3	-98.1	-2.03	-98.1	-2.48	-98.1	-3.02	-98.1	0.56	-98.1	-1.22	-98.1	-3.87	-98.1	0.49	-98.1	-2.19	-98.1	-4.53	-98.1	2.08	-98.1	0.5	-98.1	-1.62	-98.1	5.38	-98.1	1.37	-98.1	0.1	-98.1	-0.92	-98.1	-4.25	-98.1	-4.39	-98.1	-1.22	-98.1	-3.29	-98.1	-0.14	-98.1	-1.01
-97.2	-1.61	-97.2	-5.23	-97.2	-5.1	-97.2	-3.98	-97.2	-1.59	-97.2	-4.43	-97.2	0.11	-97.2	-1.64	-97.2	-2.76	-97.2	-0.68	-97.2	-1.52	-97.2	-2.15	-97.2	3.22	-97.2	0.85	-97.2	-1.01	-97.2	5.36	-97.2	-0.63	-97.2	1.46	-97.2	0.32	-97.2	-1.63	-97.2	-3.59	-97.2	-1.7	-97.2	-2.09	-97.2	0.93	-97.2	-2.56
-96.3	-2.15	-96.3	-1.71	-96.3	-2.07	-96.3	-3.43	-96.3	-1.58	-96.3	-2.72	-96.3	1.13	-96.3	-1.11	-96.3	-2.89	-96.3	-0.11	-96.3	0.17	-96.3	-4.7	-96.3	2.67	-96.3	3.07	-96.3	1.02	-96.3	3.65	-96.3	0.16	-96.3	2.14	-96.3	-0.84	-96.3	-0.46	-96.3	-3.92	-96.3	-3.43	-96.3	-3.17	-96.3	-0.76	-96.3	-0.96
-95.4	-5.16	-95.4	-5.44	-95.4	-4.38	-95.4	-3.12	-95.4	-1.12	-95.4	-3.76	-95.4	-4.14	-95.4	-0.86	-95.4	-3.25	-95.4	-0.13	-95.4	-0.16	-95.4	-1.86	-95.4	-0.3	-95.4	2.11	-95.4	1.4	-95.4	4.88	-95.4	-0.1	-95.4	0.41	-95.4	-0.14	-95.4	-2.57	-95.4	-3.98	-95.4	-0.41	-95.4	-4.51	-95.4	-2.99	-95.4	-1.19
-94.5	-3.11	-94.5	-5.11	-94.5	-3.58	-94.5	-3.48	-94.5	-1.48	-94.5	-2.28	-94.5	-1.72	-94.5	-2.78	-94.5	-4.26	-94.5	0.57	-94.5	-2.54	-94.5	1.02	-94.5	0.32	-94.5	1.37	-94.5	-2.06	-94.5	3.87	-94.5	0.06	-94.5	2.07	-94.5	-2.85	-94.5	-3.64	-94.5	-5.45	-94.5	-2.78	-94.5	-1.35	-94.5	-0.28	-94.5	-0.8
-93.6	-2.58	-93.6	-7.67	-93.6	-4.78	-93.6	-5.34	-93.6	-1.89	-93.6	-2.36	-93.6	-3.41	-93.6	-3.63	-93.6	-3.89	-93.6	-0.86	-93.6	-0.84	-93.6	-0.73	-93.6	2.44	-93.6	0.55	-93.6	1.68	-93.6	4.25	-93.6	1.27	-93.6	1.97	-93.6	1.55	-93.6	-2.71	-93.6	-1.51	-93.6	-0.9	-93.6	-1.23	-93.6	0.72	-93.6	-0.79
-92.7	-2.55	-92.7	-4.42	-92.7	-4.34	-92.7	-0.46	-92.7	-3.5	-92.7	-3.54	-92.7	-1.12	-92.7	-1.89	-92.7	-4.41	-92.7	-0.35	-92.7	-2.3	-92.7	0.4	-92.7	2.66	-92.7	1.73	-92.7	1.23	-92.7	3.81	-92.7	1.3	-92.7	2.37	-92.7	0.03	-92.7	-2.74	-92.7	-1.92	-92.7	-1.94	-92.7	-3.35	-92.7	0.28	-92.7	1.47
-91.8	-3.94	-91.8	-1.43	-91.8	-2.36	-91.8	-0.84	-91.8	-3	-91.8	-2.5	-91.8	-1.64	-91.8	-0.94	-91.8	-2.09	-91.8	-0.07	-91.8	0.14	-91.8	-0.5	-91.8	1.41	-91.8	2.11	-91.8	-0.13	-91.8	2.88	-91.8	2.15	-91.8	1.53	-91.8	-1.1	-91.8	-0.1	-91.8	-3.65	-91.8	-3.72	-91.8	-2.44	-91.8	-1.28	-91.8	-0.54
-90.9	-2.01	-90.9	-2.62	-90.9	-3.17	-90.9	-1.1	-90.9	-1.5	-90.9	-4.84	-90.9	0.95	-90.9	-2.18	-90.9	-1.42	-90.9	-0.19	-90.9	2.24	-90.9	-0.28	-90.9	0.96	-90.9	0.4	-90.9	-0.18	-90.9	3.18	-90.9	-0.15	-90.9	3.15	-90.9	-1.77	-90.9	-1.05	-90.9	-2.83	-90.9	-1.59	-90.9	-2.37	-90.9	-0.26	-90.9	0.59
-90	-2.29	-90	-4.7	-90	-4.35	-90	-2.57	-90	-2.39	-90	-2.57	-90	0.11	-90	-2.83	-90	-3.58	-90	1.07	-90	-1.83	-90	-3.76	-90	1.4	-90	1.57	-90	-0.86	-90	3.23	-90	-1.55	-90	0.73	-90	-2.99	-90	-1.46	-90	-3.78	-90	-2.17	-90	-3.95	-90	-1.01	-90	-3.56
-89.1	-1.29	-89.1	-5.27	-89.1	-5.01	-89.1	-2.12	-89.1	-1.78	-89.1	-3.23	-89.1	-0.98	-89.1	-3.89	-89.1	-3.05	-89.1	-0.49	-89.1	-0.29	-89.1	-4.59	-89.1	-0.4	-89.1	1.45	-89.1	-0.84	-89.1	4.9	-89.1	-1.24	-89.1	0.06	-89.1	-2.8	-89.1	-0.84	-89.1	-4.35	-89.1	-1.94	-89.1	-4.56	-89.1	0.89	-89.1	-0.17
-88.2	-1.38	-88.2	-2.84	-88.2	-2.56	-88.2	0.19	-88.2	-3.06	-88.2	-3.69	-88.2	-1.47	-88.2	-0.86	-88.2	-0.83	-88.2	-0.9	-88.2	-0.47	-88.2	0.21	-88.2	0.08	-88.2	0.22	-88.2	-2.09	-88.2	2.95	-88.2	1.77	-88.2	1.89	-88.2	-4.83	-88.2	-4.57	-88.2	-5.06	-88.2	0.45	-88.2	-1.9	-88.2	-1.99	-88.2	-2.38
-87.3	-1.62	-87.3	-2.8	-87.3	-1.21	-87.3	-2.84	-87.3	-1.6	-87.3	-3.9	-87.3	-1.23	-87.3	-1.62	-87.3	-2.35	-87.3	-1.02	-87.3	-1.04	-87.3	-1.65	-87.3	2.21	-87.3	1.82	-87.3	0.69	-87.3	2.35	-87.3	0.64	-87.3	0.77	-87.3	1.46	-87.3	-0.92	-87.3	-2.58	-87.3	-2.52	-87.3	-3.71	-87.3	-1.69	-87.3	-0.21
-86.4	-0.93	-86.4	-3.58	-86.4	-2.95	-86.4	-0.41	-86.4	-1.55	-86.4	-2.64	-86.4	0.9	-86.4	-0.63	-86.4	-3.53	-86.4	-1.43	-86.4	0.42	-86.4	-1.78	-86.4	2.17	-86.4	2.15	-86.4	-1.02	-86.4	1.84	-86.4	1.6	-86.4	-0.09	-86.4	-0.31	-86.4	-2.61	-86.4	-5.01	-86.4	-2.04	-86.4	-1.23	-86.4	-1	-86.4	-1.03
-85.5	-4.18	-85.5	-3.65	-85.5	-3.82	-85.5	-3.15	-85.5	-1.25	-85.5	-2.53	-85.5	-2.47	-85.5	-2.17	-85.5	-2.65	-85.5	-0.68	-85.5	-0.73	-85.5	-0.41	-85.5	1.49	-85.5	3.06	-85.5	-1.4	-85.5	3.12	-85.5	0.76	-85.5	3.84	-85.5	-0.79	-85.5	-1.14	-85.5	-4.42	-85.5	-0.4	-85.5	-2.79	-85.5	0.68	-85.5	-1.6
-84.6	-3.21	-84.6	-4.8	-84.6	-2.92	-84.6	-3.7	-84.6	-5.64	-84.6	-3.2	-84.6	1.01	-84.6	-3	-84.6	-1.15	-84.6	0.91	-84.6	-2.59	-84.6	-2.68	-84.6	-0.2	-84.6	0.68	-84.6	-0.5	-84.6	4.29	-84.6	-1.39	-84.6	1.59	-84.6	-2.86	-84.6	-1.47	-84.6	-6.12	-84.6	-2.68	-84.6	-2.36	-84.6	-0.67	-84.6	0.46
-83.7	-2.61	-83.7	-1.28	-83.7	-4.12	-83.7	-4.98	-83.7	-3.09	-83.7	-4.14	-83.7	0.58	-83.7	-1.39	-83.7	-2.38	-83.7	-0.27	-83.7	-1.74	-83.7	-1.35	-83.7	3.22	-83.7	0.06	-83.7	-2.35	-83.7	2.44	-83.7	0.23	-83.7	1.52	-83.7	-1.8	-83.7	-3.44	-83.7	-3.77	-83.7	-4.36	-83.7	-1.31	-83.7	-1.32	-83.7	-3.02
-82.8	-2.49	-82.8	-1.6	-82.8	-3.48	-82.8	-3.01	-82.8	0.01	-82.8	-3.26	-82.8	0.18	-82.8	1.97	-82.8	-1.27	-82.8	1.7	-82.8	-2.74	-82.8	0.03	-82.8	1.94	-82.8	1.98	-82.8	-0.3	-82.8	5.32	-82.8	-0.87	-82.8	-0.29	-82.8	-0.96	-82.8	-0.66	-82.8	-0.68	-82.8	-1.29	-82.8	-0.04	-82.8	-2.05	-82.8	-1.07
-81.9	-2.57	-81.9	-3.51	-81.9	-2.51	-81.9	-2.85	-81.9	-1.95	-81.9	-1.99	-81.9	-1.14	-81.9	-0.67	-81.9	-2.61	-81.9	0.12	-81.9	-1.12	-81.9	0.11	-81.9	2.85	-81.9	0.08	-81.9	-0.2	-81.9	2.71	-81.9	-0.25	-81.9	2.28	-81.9	1.08	-81.9	-1.66	-81.9	-2.24	-81.9	-1.18	-81.9	-3.24	-81.9	-0.67	-81.9	-0.34
-81	-3.38	-81	-3.58	-81	-5.03	-81	-2.22	-81	-1.76	-81	-3.52	-81	-1.22	-81	-3.11	-81	-5.11	-81	-1.15	-81	-0.34	-81	-0.93	-81	3.12	-81	0.35	-81	-1.33	-81	1.99	-81	2.76	-81	1.35	-81	-2.72	-81	-2.83	-81	-1.8	-81	-1.1	-81	-1.28	-81	-1.6	-81	-1.41
-80.1	-1.35	-80.1	-3.83	-80.1	-4.42	-80.1	-3.15	-80.1	-4.17	-80.1	-3.14	-80.1	-1.49	-80.1	-1.62	-80.1	-4.34	-80.1	-0.61	-80.1	-2.35	-80.1	-2.14	-80.1	3.16	-80.1	1.04	-80.1	1.42	-80.1	2.17	-80.1	1.91	-80.1	2.03	-80.1	-2.36	-80.1	-2.56	-80.1	-2.42	-80.1	-4.48	-80.1	-3.17	-80.1	-0.19	-80.1	-2.35
-79.2	-3.18	-79.2	-2.64	-79.2	-5.73	-79.2	-1.68	-79.2	-1.26	-79.2	-0.61	-79.2	0.08	-79.2	-1.65	-79.2	-4.65	-79.2	-1.38	-79.2	0.12	-79.2	-2.23	-79.2	2.01	-79.2	3.04	-79.2	-1.81	-79.2	1.96	-79.2	0.4	-79.2	0.22	-79.2	0.7	-79.2	-1.15	-79.2	-5.04	-79.2	-1.44	-79.2	-1.57	-79.2	1.37	-79.2	-1.12
-78.3	-2.35	-78.3	-5.68	-78.3	-3.58	-78.3	-3.86	-78.3	-0.97	-78.3	-1.77	-78.3	1.09	-78.3	-1.39	-78.3	-0.98	-78.3	-3.31	-78.3	-1.87	-78.3	-0.81	-78.3	2.78	-78.3	2.6	-78.3	0.28	-78.3	0.91	-78.3	-1.01	-78.3	-0.49	-78.3	0.18	-78.3	0.94	-78.3	-1.83	-78.3	-3.29	-78.3	-3.96	-78.3	-2.37	-78.3	3
-77.4	-0.27	-77.4	-3.7	-77.4	-4.6	-77.4	-2.2	-77.4	-3.25	-77.4	-2.97	-77.4	-2.34	-77.4	-0.92	-77.4	-2.32	-77.4	-2.02	-77.4	-0.97	-77.4	-0.35	-77.4	0.99	-77.4	2.84	-77.4	-0.36	-77.4	0.65	-77.4	0.82	-77.4	0.88	-77.4	-0.18	-77.4	0.13	-77.4	-3.4	-77.4	-3.91	-77.4	-0.15	-77.4	-1.04	-77.4	-1.05
-76.5	-1.15	-76.5	-4.08	-76.5	-2.55	-76.5	-0.17	-76.5	-4.57	-76.5	-2.22	-76.5	-1.31	-76.5	-1.14	-76.5	-2.38	-76.5	-3.21	-76.5	-3.71	-76.5	-0.7	-76.5	2.15	-76.5	1.37	-76.5	0.75	-76.5	1.12	-76.5	-0.36	-76.5	1.3	-76.5	0.26	-76.5	-2.08	-76.5	-1.46	-76.5	-3.33	-76.5	-0.89	-76.5	0.38	-76.5	-1.83
-75.6	-2.01	-75.6	-3.04	-75.6	-5.26	-75.6	-1.96	-75.6	-3.55	-75.6	-2.83	-75.6	-2.29	-75.6	0.47	-75.6	-2.38	-75.6	-1.7	-75.6	-1.59	-75.6	-4.01	-75.6	0.85	-75.6	-0.54	-75.6	0.32	-75.6	1.44	-75.6	0.6	-75.6	-1.92	-75.6	-1.07	-75.6	-2.37	-75.6	-2.03	-75.6	-1.47	-75.6	-3.11	-75.6	-0.28	-75.6	-1.64
-74.7	-1.39	-74.7	-3.8	-74.7	-3.51	-74.7	-0.91	-74.7	-4.3	-74.7	-1.59	-74.7	0.53	-74.7	-3.5	-74.7	-0.44	-74.7	1.28	-74.7	0.29	-74.7	0.9	-74.7	3.39	-74.7	1.75	-74.7	0.75	-74.7	3.43	-74.7	3.53	-74.7	1.8	-74.7	-1.61	-74.7	-0.68	-74.7	-5.37	-74.7	-1.85	-74.7	0.8	-74.7	-0.77	-74.7	0.08
-73.8	-0.32	-73.8	-3.68	-73.8	-3.03	-73.8	-2.17	-73.8	-2.9	-73.8	-3.35	-73.8	0.51	-73.8	0.33	-73.8	0.32	-73.8	0.3	-73.8	0.11	-73.8	-0.99	-73.8	1.17	-73.8	2.29	-73.8	0.85	-73.8	4.23	-73.8	1.48	-73.8	3.06	-73.8	-0.47	-73.8	-1.63	-73.8	-4.95	-73.8	0.81	-73.8	-1.48	-73.8	1.42	-73.8	-0.48
-72.9	-2.36	-72.9	-3.31	-72.9	-5.27	-72.9	-2.11	-72.9	-1.88	-72.9	-3.55	-72.9	-1.3	-72.9	-2.07	-72.9	-2.33	-72.9	-1.14	-72.9	-2.32	-72.9	-1.96	-72.9	-0.1	-72.9	1.62	-72.9	1.03	-72.9	2.76	-72.9	-1.75	-72.9	3.39	-72.9	-0.19	-72.9	-1.04	-72.9	-0.22	-72.9	-2.36	-72.9	-2.12	-72.9	0.75	-72.9	-2.45
-72	-2.02	-72	-3.03	-72	-1.99	-72	-3.9	-72	0.83	-72	-2.89	-72	-2.26	-72	0.25	-72	-0.83	-72	-1.24	-72	1.81	-72	-3.66	-72	3.79	-72	2.17	-72	-1.61	-72	2.36	-72	1.89	-72	2.3	-72	0.29	-72	-2.51	-72	-3.57	-72	-1.65	-72	-4.62	-72	1.98	-72	-1.45
-71.1	-2.77	-71.1	-5.5	-71.1	-3.96	-71.1	-3.39	-71.1	-2.34	-71.1	-2.55	-71.1	-2.41	-71.1	-0.99	-71.1	-3.33	-71.1	-0.95	-71.1	-0.25	-71.1	-1.68	-71.1	1.12	-71.1	3.2	-71.1	0.68	-71.1	1.85	-71.1	-0.5	-71.1	-3.29	-71.1	-2.38	-71.1	-0.41	-71.1	-2.33	-71.1	-2.95	-71.1	-1.49	-71.1	-1.77	-71.1	-3.57
-70.2	-3.35	-70.2	-2.5	-70.2	-2.92	-70.2	-3.22	-70.2	-2.17	-70.2	-3.91	-70.2	-0.64	-70.2	-3.77	-70.2	-1.76	-70.2	-0.68	-70.2	-1.26	-70.2	-3.65	-70.2	1.42	-70.2	0.94	-70.2	0.03	-70.2	3.58	-70.2	-2.78	-70.2	-0.8	-70.2	-1.84	-70.2	-0.34	-70.2	-3.75	-70.2	-0.24	-70.2	-0.97	-70.2	0.44	-70.2	-0.18
-69.3	-0.15	-69.3	-2.44	-69.3	-3.05	-69.3	-3.83	-69.3	-1.1	-69.3	-1.63	-69.3	-0.33	-69.3	-1.91	-69.3	-1.46	-69.3	-1.62	-69.3	-0.16	-69.3	-2.02	-69.3	0.51	-69.3	0.44	-69.3	-0.11	-69.3	3.09	-69.3	1.83	-69.3	2.14	-69.3	-1.09	-69.3	-2.57	-69.3	-2.02	-69.3	-1.73	-69.3	0.73	-69.3	0.66	-69.3	-0.51
-68.4	0.32	-68.4	-4.09	-68.4	-4.02	-68.4	1.19	-68.4	-0.69	-68.4	-3.62	-68.4	1.12	-68.4	-1.19	-68.4	-5.05	-68.4	0.52	-68.4	0	-68.4	-2.89	-68.4	3.47	-68.4	0.13	-68.4	-0.8	-68.4	3.69	-68.4	2.2	-68.4	0.54	-68.4	-0.15	-68.4	-0.94	-68.4	-2.08	-68.4	-3.41	-68.4	-2.99	-68.4	0.14	-68.4	-2.38
-67.5	-0.52	-67.5	-4.09	-67.5	-4.71	-67.5	-3.11	-67.5	-2.28	-67.5	-0.93	-67.5	2.02	-67.5	-2.2	-67.5	-3.91	-67.5	-1.13	-67.5	-2.51	-67.5	-0.05	-67.5	2.87	-67.5	-0.42	-67.5	-1.65	-67.5	2.41	-67.5	-2.12	-67.5	0.24	-67.5	1.37	-67.5	-1.2	-67.5	-3.67	-67.5	-1.03	-67.5	-3.3	-67.5	0.24	-67.5	1.39
-66.6	-1.56	-66.6	-5.01	-66.6	-3.22	-66.6	-1.3	-66.6	-2	-66.6	-3.83	-66.6	-1.39	-66.6	-1.11	-66.6	0.09	-66.6	1.95	-66.6	-0.04	-66.6	-1.74	-66.6	2.25	-66.6	1.69	-66.6	0.06	-66.6	2.84	-66.6	1.66	-66.6	1.37	-66.6	-0.01	-66.6	-2.44	-66.6	-1.6	-66.6	-1.9	-66.6	-1.28	-66.6	-1.13	-66.6	0.44
-65.7	-4.14	-65.7	-3.93	-65.7	-4.68	-65.7	-0.6	-65.7	-1.2	-65.7	-1.56	-65.7	-0.65	-65.7	-0.68	-65.7	-2.98	-65.7	0.63	-65.7	-0.27	-65.7	-3.59	-65.7	1.9	-65.7	2.41	-65.7	0.56	-65.7	2.96	-65.7	-1.79	-65.7	1.96	-65.7	0.48	-65.7	-1.58	-65.7	-0.4	-65.7	-4.04	-65.7	-3.67	-65.7	-1.02	-65.7	0.78
-64.8	-1.93	-64.8	-3.55	-64.8	-1.31	-64.8	-0.48	-64.8	-2.02	-64.8	-3.43	-64.8	-0.96	-64.8	-2	-64.8	1.05	-64.8	0.68	-64.8	-0.12	-64.8	-2.59	-64.8	2.43	-64.8	2.08	-64.8	0.84	-64.8	3.73	-64.8	2.03	-64.8	0.45	-64.8	0.04	-64.8	0.35	-64.8	-2.43	-64.8	-1.73	-64.8	-0.53	-64.8	-1.17	-64.8	-0.84
-63.9	-2.86	-63.9	-1.97	-63.9	-4.51	-63.9	-0.06	-63.9	-2.01	-63.9	-2.69	-63.9	-2.69	-63.9	-0.14	-63.9	-4.39	-63.9	-1.63	-63.9	-1.23	-63.9	-1.69	-63.9	2.21	-63.9	1.04	-63.9	-1.41	-63.9	0.02	-63.9	0.4	-63.9	0.86	-63.9	0.85	-63.9	-2.52	-63.9	-0.94	-63.9	-2.99	-63.9	-2.62	-63.9	0.14	-63.9	-0.86
-63	-2.79	-63	-3.26	-63	-2.43	-63	0.04	-63	-1.82	-63	0.88	-63	-1.97	-63	-2.64	-63	0.76	-63	1.32	-63	-1.01	-63	0.52	-63	-0.1	-63	1.83	-63	1.55	-63	4.33	-63	0.06	-63	-1.15	-63	-1.19	-63	0.65	-63	-2.64	-63	1.48	-63	-1.98	-63	-0.72	-63	0.83
-62.1	-2.13	-62.1	-4.21	-62.1	-3.17	-62.1	-2.61	-62.1	-1.08	-62.1	-3.2	-62.1	0.29	-62.1	0.1	-62.1	-6.22	-62.1	-2.16	-62.1	-0.48	-62.1	-4	-62.1	3.16	-62.1	0.52	-62.1	-2.34	-62.1	1.97	-62.1	0.79	-62.1	0.28	-62.1	-0.43	-62.1	-2.38	-62.1	-1.45	-62.1	-0.94	-62.1	-1.09	-62.1	1.37	-62.1	-3.23
-61.2	-1.17	-61.2	-2.49	-61.2	-3.81	-61.2	-3.03	-61.2	0.18	-61.2	-3.69	-61.2	-0.59	-61.2	0.11	-61.2	-0.14	-61.2	0.16	-61.2	-0.91	-61.2	0.08	-61.2	2.83	-61.2	1.88	-61.2	-0.49	-61.2	3.57	-61.2	1.43	-61.2	1.1	-61.2	0.91	-61.2	-0.98	-61.2	-2.23	-61.2	-1.18	-61.2	-0.65	-61.2	-1.56	-61.2	1.01
-60.3	1.64	-60.3	-2.42	-60.3	-3.57	-60.3	0.74	-60.3	-1	-60.3	-0.12	-60.3	0.09	-60.3	-1.74	-60.3	-0.73	-60.3	-0.11	-60.3	0.55	-60.3	0.81	-60.3	1.89	-60.3	-1.76	-60.3	0.48	-60.3	1.87	-60.3	-0.13	-60.3	1.47	-60.3	0.86	-60.3	-0.91	-60.3	-0.9	-60.3	-0.1	-60.3	-2.13	-60.3	0.11	-60.3	0.14
-59.4	-3.01	-59.4	-5.19	-59.4	-1.31	-59.4	-2.49	-59.4	0.22	-59.4	-3.07	-59.4	-1.84	-59.4	-2.7	-59.4	-1.69	-59.4	-0.82	-59.4	-0.35	-59.4	-1.41	-59.4	-1.31	-59.4	1.88	-59.4	-0.25	-59.4	2.72	-59.4	0.21	-59.4	0.49	-59.4	-3.18	-59.4	-0.84	-59.4	-2.3	-59.4	-0.93	-59.4	-1.69	-59.4	-0.12	-59.4	-1.37
-58.5	-0.19	-58.5	-3.25	-58.5	-2.46	-58.5	-2.69	-58.5	0.12	-58.5	-2.35	-58.5	-0.11	-58.5	-0.6	-58.5	-3.09	-58.5	-0.98	-58.5	0.07	-58.5	-1.66	-58.5	1.53	-58.5	1.24	-58.5	-1.5	-58.5	1.43	-58.5	0.81	-58.5	0.13	-58.5	-1.55	-58.5	-0.74	-58.5	-1.01	-58.5	-0.33	-58.5	-0.23	-58.5	0.95	-58.5	-2.56
-57.6	0.95	-57.6	-2.36	-57.6	-2.85	-57.6	0.46	-57.6	0.04	-57.6	-3.12	-57.6	1.05	-57.6	-0.57	-57.6	-1.7	-57.6	-0.17	-57.6	1.49	-57.6	-1.04	-57.6	0.62	-57.6	0.78	-57.6	-1.66	-57.6	3.17	-57.6	1.79	-57.6	2.38	-57.6	-1.19	-57.6	-1.4	-57.6	-0.85	-57.6	0.27	-57.6	-1.34	-57.6	-0.29	-57.6	-1.21
-56.7	-1.82	-56.7	-1.05	-56.7	0.77	-56.7	-0.08	-56.7	-2.95	-56.7	0.1	-56.7	-1.15	-56.7	0.47	-56.7	-1.32	-56.7	-0.78	-56.7	-1.19	-56.7	-1.39	-56.7	3.03	-56.7	0.68	-56.7	-1.19	-56.7	2.77	-56.7	-0.39	-56.7	-0.04	-56.7	-0.21	-56.7	-1.45	-56.7	-2.7	-56.7	-1	-56.7	-2.09	-56.7	0.78	-56.7	1.47
-55.8	-1.67	-55.8	-3.25	-55.8	-4.46	-55.8	-1	-55.8	-1.21	-55.8	-1.44	-55.8	-0.97	-55.8	-2.05	-55.8	-0.57	-55.8	-2.79	-55.8	-0.21	-55.8	-2.09	-55.8	0.63	-55.8	0.51	-55.8	0.14	-55.8	0.25	-55.8	-0.26	-55.8	2.14	-55.8	-0.55	-55.8	-2.18	-55.8	-4.58	-55.8	-2.15	-55.8	-2.29	-55.8	1.57	-55.8	-1.63
-54.9	-1.51	-54.9	-2.85	-54.9	-2.03	-54.9	-2.8	-54.9	-1.44	-54.9	-1.33	-54.9	0.82	-54.9	-2.18	-54.9	-1.44	-54.9	-1.37	-54.9	0.6	-54.9	-1.7	-54.9	2.45	-54.9	0.49	-54.9	-1.43	-54.9	3.7	-54.9	1.65	-54.9	-0.61	-54.9	1.56	-54.9	0.54	-54.9	-2.71	-54.9	-1.53	-54.9	-1.01	-54.9	1.96	-54.9	-0.46
-54	0.6	-54	-3.85	-54	-3.01	-54	-1.45	-54	-1.39	-54	-0.78	-54	1.85	-54	-3.31	-54	-3.15	-54	0.22	-54	-1.7	-54	-0.19	-54	3.34	-54	1.58	-54	-2.24	-54	3.13	-54	-0.29	-54	-0.53	-54	-3.51	-54	0.66	-54	-1.97	-54	-0.84	-54	-1.81	-54	-0.84	-54	-3.47
-53.1	2.57	-53.1	-1.86	-53.1	-1.58	-53.1	-0.7	-53.1	-1.06	-53.1	-1.75	-53.1	1.18	-53.1	-1.62	-53.1	-0.63	-53.1	0.59	-53.1	-1.24	-53.1	1.53	-53.1	0.65	-53.1	0.18	-53.1	-1.64	-53.1	3.12	-53.1	-0.55	-53.1	-0.64	-53.1	-3.11	-53.1	-1.8	-53.1	-2.56	-53.1	-3.21	-53.1	-1.05	-53.1	-0.28	-53.1	-1.08
-52.2	-2.08	-52.2	-2.49	-52.2	-2.1	-52.2	-1.78	-52.2	-0.7	-52.2	-4.32	-52.2	-1.49	-52.2	-1.08	-52.2	0.06	-52.2	-0.44	-52.2	-0.5	-52.2	-0.85	-52.2	0.2	-52.2	0.83	-52.2	0.73	-52.2	1.31	-52.2	-0.67	-52.2	-1.21	-52.2	-1.53	-52.2	-0.12	-52.2	-3.82	-52.2	-2.35	-52.2	-3.59	-52.2	-2.23	-52.2	-1
-51.3	-0.58	-51.3	-3.25	-51.3	-4.22	-51.3	-3.64	-51.3	-2.07	-51.3	-2.13	-51.3	-0.1	-51.3	-0.31	-51.3	-3.07	-51.3	-0.99	-51.3	-1.78	-51.3	-2.27	-51.3	2.11	-51.3	-0.22	-51.3	-1.38	-51.3	2.52	-51.3	0.96	-51.3	-0.22	-51.3	-0.72	-51.3	-1.02	-51.3	-2.44	-51.3	-3.23	-51.3	0.07	-51.3	0.69	-51.3	-2.2
-50.4	0.74	-50.4	-3.8	-50.4	-4.35	-50.4	-3.18	-50.4	-0.83	-50.4	0.81	-50.4	-0.5	-50.4	-2.04	-50.4	-3	-50.4	1.41	-50.4	-1.4	-50.4	0.01	-50.4	1.89	-50.4	-0.99	-50.4	-1.23	-50.4	1.75	-50.4	0.34	-50.4	-0.73	-50.4	-0.03	-50.4	-2.38	-50.4	-0.72	-50.4	-1.88	-50.4	-1.82	-50.4	0.45	-50.4	-2.63
-49.5	-0.83	-49.5	-4.09	-49.5	-1.44	-49.5	0.28	-49.5	1.32	-49.5	-5.29	-49.5	-1.94	-49.5	-0.81	-49.5	-2.73	-49.5	0.48	-49.5	-0.67	-49.5	0.14	-49.5	0.1	-49.5	3.63	-49.5	-1.2	-49.5	3.27	-49.5	-0.74	-49.5	2.27	-49.5	1.63	-49.5	1.81	-49.5	-1	-49.5	0.97	-49.5	-2.54	-49.5	0.39	-49.5	-0.8
-48.6	-2.21	-48.6	-4.35	-48.6	-5.77	-48.6	-2.86	-48.6	-2	-48.6	-0.39	-48.6	-4.3	-48.6	-3.39	-48.6	-4.63	-48.6	-1.43	-48.6	-0.03	-48.6	-1.25	-48.6	-0.58	-48.6	-1.27	-48.6	-1.35	-48.6	3.22	-48.6	0.41	-48.6	0.02	-48.6	-2.12	-48.6	-1.01	-48.6	-3.5	-48.6	0.49	-48.6	-0.62	-48.6	-2.01	-48.6	-2.27
-47.7	0.06	-47.7	-3.51	-47.7	-3.16	-47.7	-2.57	-47.7	0.46	-47.7	-1.3	-47.7	-1.4	-47.7	-1.83	-47.7	-1.25	-47.7	-1.79	-47.7	-0.04	-47.7	1.04	-47.7	1.21	-47.7	0.19	-47.7	-1.52	-47.7	2.36	-47.7	1.7	-47.7	0.3	-47.7	0.67	-47.7	-1.54	-47.7	-3.13	-47.7	-1.51	-47.7	0.31	-47.7	-2.2	-47.7	-0.25
-46.8	-2.31	-46.8	-3	-46.8	-3.61	-46.8	-1.01	-46.8	-2.69	-46.8	-1.89	-46.8	-0.75	-46.8	-2.63	-46.8	-0.55	-46.8	-0.68	-46.8	-2.29	-46.8	-3.3	-46.8	-0.02	-46.8	-0.44	-46.8	2.28	-46.8	1.37	-46.8	-1.68	-46.8	-0.25	-46.8	-2.32	-46.8	-0.51	-46.8	-1.17	-46.8	-1.6	-46.8	0.64	-46.8	0.05	-46.8	-1.59
-45.9	-1.63	-45.9	-1.26	-45.9	-2.9	-45.9	-2.37	-45.9	-2.01	-45.9	-4.58	-45.9	-0.91	-45.9	-2.4	-45.9	-2.86	-45.9	-0.15	-45.9	-0.96	-45.9	-1.37	-45.9	2.12	-45.9	0.28	-45.9	-2.72	-45.9	4.14	-45.9	1.3	-45.9	0.57	-45.9	1.87	-45.9	0	-45.9	-2.99	-45.9	-2.23	-45.9	-2.28	-45.9	-0.28	-45.9	0.89
-45	0.74	-45	-0.84	-45	-2.29	-45	-0.95	-45	-3.62	-45	-4.05	-45	1.61	-45	-0.85	-45	-2.32	-45	0.62	-45	-1.39	-45	0.34	-45	2.39	-45	1.66	-45	-5.13	-45	1.12	-45	0.17	-45	1.43	-45	-2.16	-45	0.23	-45	-3.13	-45	-1.07	-45	-1.73	-45	-0.23	-45	-0.82
-44.1	-1.34	-44.1	-1.4	-44.1	-1.62	-44.1	-1.3	-44.1	1.08	-44.1	-1.16	-44.1	-0.23	-44.1	-3.2	-44.1	-3.42	-44.1	-1.46	-44.1	-1.39	-44.1	-0.13	-44.1	4.07	-44.1	-1.85	-44.1	-3.55	-44.1	-1.42	-44.1	0.53	-44.1	0.49	-44.1	1.59	-44.1	-2.33	-44.1	-1.29	-44.1	-1.14	-44.1	-1.06	-44.1	1.98	-44.1	-1.26
-43.2	-0.11	-43.2	-4.33	-43.2	-3.15	-43.2	1.14	-43.2	-0.82	-43.2	-1.75	-43.2	0.13	-43.2	-1.24	-43.2	-2.86	-43.2	-0.8	-43.2	-0.06	-43.2	-2.82	-43.2	-0.47	-43.2	1.95	-43.2	-0.24	-43.2	-0.21	-43.2	1.25	-43.2	-1.74	-43.2	-1.25	-43.2	-0.25	-43.2	0.79	-43.2	-1.2	-43.2	-0.32	-43.2	-0.01	-43.2	-1
-42.3	-4.01	-42.3	-0.32	-42.3	-1.18	-42.3	1.36	-42.3	-1.65	-42.3	-1.41	-42.3	-1.04	-42.3	2.36	-42.3	-2.54	-42.3	0.04	-42.3	0.28	-42.3	-0.33	-42.3	0.72	-42.3	2	-42.3	0.98	-42.3	-0.62	-42.3	3.38	-42.3	2.15	-42.3	1.15	-42.3	-0.92	-42.3	1.41	-42.3	-1.57	-42.3	-0.68	-42.3	0.42	-42.3	0.61
-41.4	2.23	-41.4	-2.99	-41.4	-3.53	-41.4	-1.86	-41.4	-0.16	-41.4	-1.17	-41.4	-1.17	-41.4	-0.44	-41.4	-3.79	-41.4	0.62	-41.4	-1.61	-41.4	-2.26	-41.4	2.02	-41.4	2.2	-41.4	-1.45	-41.4	4.52	-41.4	-1.18	-41.4	-1.68	-41.4	-0.33	-41.4	1.27	-41.4	-2.03	-41.4	-0.21	-41.4	-1.44	-41.4	-1.69	-41.4	-3.98
-40.5	-1.1	-40.5	-1.59	-40.5	-3.1	-40.5	-2.96	-40.5	0.88	-40.5	0.63	-40.5	-0.43	-40.5	-0.63	-40.5	-2.1	-40.5	-0.38	-40.5	0.78	-40.5	0.53	-40.5	3.26	-40.5	1.43	-40.5	-2.51	-40.5	0.05	-40.5	2.12	-40.5	0.83	-40.5	0.65	-40.5	0.54	-40.5	-1.35	-40.5	-3.02	-40.5	-0.35	-40.5	-1.64	-40.5	1.36
-39.6	-0.19	-39.6	-2.43	-39.6	-4.5	-39.6	-1.07	-39.6	-1.48	-39.6	-2.09	-39.6	-2.25	-39.6	-0.61	-39.6	-3.03	-39.6	-0.86	-39.6	-2.43	-39.6	-2.06	-39.6	0.87	-39.6	-0.55	-39.6	-1.5	-39.6	4.18	-39.6	-0.7	-39.6	0.68	-39.6	0.63	-39.6	-0.61	-39.6	-3.53	-39.6	-0.07	-39.6	-2.51	-39.6	0.54	-39.6	-0.1
-38.7	-2.54	-38.7	2.15	-38.7	-1.87	-38.7	1.8	-38.7	-2.35	-38.7	-1.47	-38.7	-0.94	-38.7	-1.42	-38.7	-1.61	-38.7	0.39	-38.7	-1.87	-38.7	-0.5	-38.7	0.45	-38.7	-0.99	-38.7	1.18	-38.7	2.54	-38.7	0.28	-38.7	0.84	-38.7	0.1	-38.7	-0.44	-38.7	0.62	-38.7	-0.74	-38.7	-1.2	-38.7	-0.39	-38.7	-0.59
-37.8	-2.28	-37.8	-2.23	-37.8	-0.29	-37.8	3.02	-37.8	-1.41	-37.8	-2.47	-37.8	-2.57	-37.8	-1.57	-37.8	0.27	-37.8	-0.35	-37.8	1.15	-37.8	-0.3	-37.8	1.23	-37.8	-0.81	-37.8	2.89	-37.8	0.72	-37.8	1.85	-37.8	2.12	-37.8	1.57	-37.8	0.04	-37.8	1.3	-37.8	-1.37	-37.8	0.21	-37.8	2.91	-37.8	0.69
-36.9	0.54	-36.9	-3.4	-36.9	-0.47	-36.9	-0.34	-36.9	-0.71	-36.9	1.11	-36.9	-2.32	-36.9	-1.96	-36.9	-2.05	-36.9	0.07	-36.9	-1.18	-36.9	-0.6	-36.9	1.11	-36.9	1.07	-36.9	-0.71	-36.9	1.62	-36.9	-0.01	-36.9	1.1	-36.9	-0.9	-36.9	2.24	-36.9	1.5	-36.9	-2.33	-36.9	-0.52	-36.9	-2.67	-36.9	-1.47
-36	-0.1	-36	-3	-36	-1.21	-36	-0.96	-36	-0.23	-36	-0.37	-36	0.81	-36	-2.06	-36	-2.86	-36	1.77	-36	-0.67	-36	-0.37	-36	2.75	-36	0.51	-36	-1.92	-36	1.78	-36	0.17	-36	-0.74	-36	0.36	-36	-0.54	-36	-2.12	-36	-2.05	-36	0.11	-36	0.26	-36	-2.68
-35.1	-0.3	-35.1	-2.51	-35.1	1.15	-35.1	-0.87	-35.1	-1.35	-35.1	-1.4	-35.1	-1.04	-35.1	-0.35	-35.1	4.18	-35.1	-1.7	-35.1	0.46	-35.1	-0.72	-35.1	0.4	-35.1	-0.86	-35.1	2	-35.1	0.78	-35.1	-0.05	-35.1	-0.7	-35.1	-1.24	-35.1	0.42	-35.1	-0.2	-35.1	-1.01	-35.1	1.21	-35.1	-0.06	-35.1	-1.68
-34.2	-0.84	-34.2	-2.42	-34.2	-0.36	-34.2	-1.08	-34.2	0.41	-34.2	0.94	-34.2	-1.97	-34.2	0.61	-34.2	-0.07	-34.2	0.2	-34.2	0.56	-34.2	0.25	-34.2	0.97	-34.2	3.74	-34.2	0.65	-34.2	1.12	-34.2	0.2	-34.2	1.02	-34.2	-1.14	-34.2	1.73	-34.2	-3.18	-34.2	-2.26	-34.2	2.37	-34.2	0.86	-34.2	0.27
-33.3	-2.65	-33.3	-0.79	-33.3	-2.17	-33.3	0.27	-33.3	0.8	-33.3	-0.73	-33.3	-1.28	-33.3	1.16	-33.3	-0.32	-33.3	0.53	-33.3	-0.06	-33.3	-0.18	-33.3	1.47	-33.3	2.29	-33.3	0.25	-33.3	1.65	-33.3	0.12	-33.3	1.12	-33.3	1.3	-33.3	1.1	-33.3	-0.67	-33.3	-1.52	-33.3	-1.59	-33.3	-0.84	-33.3	1.02
-32.4	0.44	-32.4	-2.4	-32.4	-1.3	-32.4	-0.36	-32.4	-0.75	-32.4	-0.56	-32.4	-1.13	-32.4	-2.16	-32.4	-0.87	-32.4	0.66	-32.4	0.44	-32.4	0.41	-32.4	-0.04	-32.4	0.59	-32.4	-2.45	-32.4	-0.39	-32.4	-0.43	-32.4	0.83	-32.4	-0.76	-32.4	0.21	-32.4	-0.59	-32.4	-0.95	-32.4	-1.74	-32.4	-1.01	-32.4	-2.14
-31.5	-0.52	-31.5	-3.96	-31.5	-2.23	-31.5	-2.2	-31.5	-2.21	-31.5	0.43	-31.5	-0.14	-31.5	-2.15	-31.5	-2.61	-31.5	-0.63	-31.5	-2.28	-31.5	-1.77	-31.5	0.56	-31.5	-1.55	-31.5	0	-31.5	1.26	-31.5	0.29	-31.5	0.03	-31.5	-0.61	-31.5	-1.14	-31.5	-1.69	-31.5	-1.87	-31.5	-0.63	-31.5	2	-31.5	-0.49
-30.6	-1.18	-30.6	-2.41	-30.6	-3.31	-30.6	-2.12	-30.6	-1.1	-30.6	-2.69	-30.6	-1.49	-30.6	-1.92	-30.6	-0.62	-30.6	-1.05	-30.6	-2.29	-30.6	0.05	-30.6	0.43	-30.6	-0.71	-30.6	2.19	-30.6	-0.05	-30.6	-1.48	-30.6	1.45	-30.6	0.06	-30.6	-1.4	-30.6	1.56	-30.6	0.93	-30.6	-0.39	-30.6	0.26	-30.6	-0.9
-29.7	1.39	-29.7	-4.74	-29.7	-3.82	-29.7	-1.31	-29.7	-1.97	-29.7	-1.13	-29.7	0.62	-29.7	-0.23	-29.7	-1.29	-29.7	0.28	-29.7	0.3	-29.7	-0.46	-29.7	-0.18	-29.7	0.72	-29.7	-0.1	-29.7	1.97	-29.7	2.49	-29.7	-0.54	-29.7	0.7	-29.7	-0.04	-29.7	-0.75	-29.7	-0.46	-29.7	0.73	-29.7	-0.23	-29.7	1.51
-28.8	-2.5	-28.8	-2.47	-28.8	-0.64	-28.8	-0.97	-28.8	-0.52	-28.8	-1.66	-28.8	-1.35	-28.8	-3.88	-28.8	-0.66	-28.8	0.41	-28.8	0.56	-28.8	-1.56	-28.8	0.53	-28.8	-2.08	-28.8	-0.34	-28.8	0.74	-28.8	-0.88	-28.8	-0.4	-28.8	-3.05	-28.8	0.21	-28.8	-0.11	-28.8	-1.93	-28.8	-0.41	-28.8	1.38	-28.8	-1.46
-27.9	-0.5	-27.9	-2.24	-27.9	-0.09	-27.9	-0.08	-27.9	1.59	-27.9	-2.69	-27.9	-0.9	-27.9	-2.52	-27.9	1.62	-27.9	0.96	-27.9	0.62	-27.9	-0.21	-27.9	1.48	-27.9	1.28	-27.9	0.89	-27.9	1.98	-27.9	-0.93	-27.9	1.16	-27.9	0.55	-27.9	0.92	-27.9	1.69	-27.9	-1.69	-27.9	-1.48	-27.9	-1.06	-27.9	0.23
-27	-1.31	-27	-1.41	-27	-0.75	-27	-1.38	-27	-1.95	-27	0.41	-27	-2.3	-27	-2.13	-27	-2.51	-27	0.06	-27	-0.38	-27	1.28	-27	-0.08	-27	-0.01	-27	-2.18	-27	-1.14	-27	1.45	-27	-0.72	-27	0.55	-27	0.41	-27	-1.97	-27	-3.05	-27	-1.07	-27	-0.37	-27	-0.11
-26.1	0.11	-26.1	-0.57	-26.1	0.5	-26.1	-0.35	-26.1	0.86	-26.1	-0.3	-26.1	0.61	-26.1	0.27	-26.1	1.42	-26.1	1.3	-26.1	0.18	-26.1	2.2	-26.1	1.63	-26.1	-0.5	-26.1	1.12	-26.1	2.04	-26.1	0.66	-26.1	-1.29	-26.1	1.04	-26.1	-0.86	-26.1	-0.06	-26.1	0.17	-26.1	-1.49	-26.1	0.02	-26.1	0.4
-25.2	-1.38	-25.2	-0.17	-25.2	-2.29	-25.2	-1.23	-25.2	-0.02	-25.2	-1.49	-25.2	-1.98	-25.2	-2.45	-25.2	0.38	-25.2	-0.81	-25.2	0.41	-25.2	1.45	-25.2	2.64	-25.2	-0.25	-25.2	1.79	-25.2	1.9	-25.2	-0.14	-25.2	1.46	-25.2	-0.16	-25.2	0.21	-25.2	0.02	-25.2	1.35	-25.2	0.96	-25.2	0.98	-25.2	-1.45
-24.3	-0.39	-24.3	-1.52	-24.3	-3.52	-24.3	1.59	-24.3	-0.69	-24.3	-2.51	-24.3	0.12	-24.3	-3.16	-24.3	1.35	-24.3	0.01	-24.3	0.92	-24.3	-2.56	-24.3	1.61	-24.3	-0.04	-24.3	0.62	-24.3	1.53	-24.3	-1.4	-24.3	-1.85	-24.3	0.64	-24.3	0.09	-24.3	-1.76	-24.3	1.09	-24.3	0.15	-24.3	2.33	-24.3	-1
-23.4	1.26	-23.4	-1.6	-23.4	-0.73	-23.4	-0.98	-23.4	-0.1	-23.4	-1.88	-23.4	0.11	-23.4	-1.51	-23.4	-1.1	-23.4	-2.57	-23.4	1.91	-23.4	-1.18	-23.4	-0.72	-23.4	-1.05	-23.4	-1.84	-23.4	-0.61	-23.4	-0.9	-23.4	-0.96	-23.4	-0.54	-23.4	-1.93	-23.4	-1.3	-23.4	-0.5	-23.4	-1.88	-23.4	1.72	-23.4	-0.46
-22.5	0.19	-22.5	-0.13	-22.5	-0.12	-22.5	0.05	-22.5	-1.18	-22.5	-0.12	-22.5	1.26	-22.5	0.71	-22.5	-0.86	-22.5	0.94	-22.5	-0.42	-22.5	-0.16	-22.5	3.63	-22.5	2.52	-22.5	0.93	-22.5	1.83	-22.5	1.82	-22.5	-1.26	-22.5	0	-22.5	0.12	-22.5	0.9	-22.5	0.11	-22.5	0.91	-22.5	0.67	-22.5	0.56
-21.6	-0.95	-21.6	1.55	-21.6	-0.62	-21.6	-0.85	-21.6	0.78	-21.6	-1.82	-21.6	-1.19	-21.6	1.23	-21.6	-0.17	-21.6	1	-21.6	-1.15	-21.6	-1.48	-21.6	-0.18	-21.6	-0.6	-21.6	0.71	-21.6	3.13	-21.6	-2.64	-21.6	-0.81	-21.6	-1.35	-21.6	1.12	-21.6	-0.35	-21.6	-0.17	-21.6	-1.49	-21.6	0.65	-21.6	2.15
-20.7	-1.28	-20.7	-1.71	-20.7	-2.3	-20.7	-0.69	-20.7	-0.14	-20.7	0.68	-20.7	-1.27	-20.7	-0.12	-20.7	-1.98	-20.7	-2.17	-20.7	-0.34	-20.7	1.02	-20.7	-0.21	-20.7	-1.03	-20.7	-1.28	-20.7	-0.23	-20.7	-1.83	-20.7	0.3	-20.7	-0.68	-20.7	1.19	-20.7	-0.97	-20.7	0.36	-20.7	-2.8	-20.7	0.44	-20.7	0.19
-19.8	-0.21	-19.8	-2.71	-19.8	-0.76	-19.8	-0.57	-19.8	-0.89	-19.8	0.12	-19.8	-2.17	-19.8	1.21	-19.8	-1.57	-19.8	1.43	-19.8	-2.62	-19.8	-2.07	-19.8	-0.42	-19.8	2.22	-19.8	-1.85	-19.8	0.9	-19.8	-0.89	-19.8	-2.77	-19.8	-0.76	-19.8	0.33	-19.8	-0.79	-19.8	-2.21	-19.8	-2.73	-19.8	1.76	-19.8	0.02
-18.9	0.61	-18.9	-0.18	-18.9	-0.29	-18.9	2.2	-18.9	1.2	-18.9	-3.16	-18.9	2.26	-18.9	-1.19	-18.9	-0.6	-18.9	4.08	-18.9	0.94	-18.9	0.54	-18.9	3.76	-18.9	-0.79	-18.9	0.53	-18.9	2.16	-18.9	0.59	-18.9	0.45	-18.9	-0.44	-18.9	1.84	-18.9	2.19	-18.9	-0.52	-18.9	2.1	-18.9	1.72	-18.9	-1.17
-18	-0.62	-18	-0.35	-18	1.62	-18	-1.16	-18	2.16	-18	-0.26	-18	-0.3	-18	0.5	-18	1.48	-18	0.4	-18	1.1	-18	0.21	-18	0.24	-18	-1.54	-18	-1.6	-18	1.61	-18	0.46	-18	-0.67	-18	-0.54	-18	0.57	-18	-1.44	-18	-0.84	-18	1.32	-18	-0.01	-18	-2.09
-17.1	2.08	-17.1	0.8	-17.1	-1.9	-17.1	0.27	-17.1	0.13	-17.1	-0.17	-17.1	0.16	-17.1	1.21	-17.1	0.34	-17.1	-0.22	-17.1	-0.51	-17.1	-2.26	-17.1	1.92	-17.1	0.94	-17.1	-1.48	-17.1	1.49	-17.1	-0.62	-17.1	-0.47	-17.1	0.45	-17.1	2.17	-17.1	0.83	-17.1	-1.46	-17.1	0.99	-17.1	1.4	-17.1	-0.61
-16.2	0.72	-16.2	0.23	-16.2	-1.72	-16.2	0.58	-16.2	2.2	-16.2	3.04	-16.2	0.26	-16.2	2.94	-16.2	-0.86	-16.2	0.63	-16.2	0.09	-16.2	-0.49	-16.2	2.82	-16.2	2.97	-16.2	-0.65	-16.2	2.02	-16.2	-3.2	-16.2	-1.13	-16.2	2.32	-16.2	0.98	-16.2	0.15	-16.2	0.23	-16.2	-2.04	-16.2	3.04	-16.2	0.1
-15.3	0.49	-15.3	-0.21	-15.3	-1.38	-15.3	0.56	-15.3	1.09	-15.3	0.32	-15.3	-2.98	-15.3	1.93	-15.3	-0.93	-15.3	-3.15	-15.3	2.43	-15.3	-2.05	-15.3	-2.08	-15.3	0.02	-15.3	-0.42	-15.3	-1.28	-15.3	0.05	-15.3	-1.39	-15.3	-2.49	-15.3	-0.81	-15.3	1.6	-15.3	-1.38	-15.3	-1.23	-15.3	0.12	-15.3	-2.19
-14.4	-1.06	-14.4	0.3	-14.4	0.58	-14.4	-2.57	-14.4	-0.9	-14.4	-2.98	-14.4	-0.36	-14.4	1.59	-14.4	0.96	-14.4	-0.05	-14.4	-0.02	-14.4	-1.77	-14.4	2.3	-14.4	0.39	-14.4	-1.23	-14.4	0.72	-14.4	0.77	-14.4	1.53	-14.4	-0.22	-14.4	1.38	-14.4	1.21	-14.4	0.51	-14.4	1.44	-14.4	3.53	-14.4	-0.16
-13.5	-2.78	-13.5	0.46	-13.5	-1.53	-13.5	-1.62	-13.5	0.43	-13.5	1.8	-13.5	-1.37	-13.5	-0.53	-13.5	1.43	-13.5	-0.68	-13.5	2.24	-13.5	1.37	-13.5	1.8	-13.5	1.59	-13.5	1.33	-13.5	0.46	-13.5	0.94	-13.5	1.47	-13.5	2.48	-13.5	0.43	-13.5	2.82	-13.5	1.56	-13.5	1.23	-13.5	0.39	-13.5	-0.37
-12.6	-0.28	-12.6	0.36	-12.6	0.7	-12.6	-0.65	-12.6	-0.83	-12.6	-1.26	-12.6	1.97	-12.6	-0.97	-12.6	-1.6	-12.6	-0.89	-12.6	-1.67	-12.6	-0.53	-12.6	1.32	-12.6	-0.1	-12.6	0.63	-12.6	-0.05	-12.6	-0.29	-12.6	-0.96	-12.6	-0.81	-12.6	0.96	-12.6	0.05	-12.6	-1.08	-12.6	0.82	-12.6	-0.24	-12.6	-0.33
-11.7	-1.43	-11.7	-0.79	-11.7	-2.86	-11.7	-2.17	-11.7	1.96	-11.7	-0.31	-11.7	-2.51	-11.7	-0.38	-11.7	-0.1	-11.7	1.6	-11.7	-0.97	-11.7	2.46	-11.7	0.05	-11.7	-0.32	-11.7	-2.29	-11.7	3.48	-11.7	0.85	-11.7	2.08	-11.7	-0.73	-11.7	-0.4	-11.7	-1.06	-11.7	-0.95	-11.7	-0.67	-11.7	0.64	-11.7	-0.32
-10.8	-1.35	-10.8	1.03	-10.8	-1.12	-10.8	-0.37	-10.8	-0.71	-10.8	0.19	-10.8	-0.28	-10.8	0.05	-10.8	0.19	-10.8	-0.86	-10.8	-0.05	-10.8	1.65	-10.8	2.68	-10.8	0.7	-10.8	1.7	-10.8	-0.69	-10.8	-1.4	-10.8	-0.05	-10.8	-0.07	-10.8	-0.25	-10.8	1.1	-10.8	-2.31	-10.8	-0.43	-10.8	1.62	-10.8	-1.06
-9.9	-0.73	-9.9	-1.08	-9.9	-0.75	-9.9	-1.16	-9.9	-1.76	-9.9	0.48	-9.9	-0.11	-9.9	1.86	-9.9	2.99	-9.9	0.75	-9.9	-0.75	-9.9	0.85	-9.9	1.49	-9.9	1.29	-9.9	0.79	-9.9	2.68	-9.9	-0.4	-9.9	0.71	-9.9	-0.53	-9.9	1.43	-9.9	-2.16	-9.9	0.79	-9.9	-0.29	-9.9	-0.65	-9.9	0.99
-9	2.04	-9	2.32	-9	0.41	-9	0.43	-9	-0.73	-9	1.96	-9	-1.09	-9	-0.6	-9	-0.11	-9	-0.82	-9	0.14	-9	0.31	-9	-1.72	-9	-0.25	-9	-1.58	-9	-0.27	-9	-0.63	-9	1.33	-9	-0.59	-9	-1.17	-9	0.75	-9	-0.07	-9	-1.58	-9	3.07	-9	-1.23
-8.1	0.54	-8.1	-1.15	-8.1	0.12	-8.1	-0.74	-8.1	-0.01	-8.1	-1.51	-8.1	-0.25	-8.1	0.66	-8.1	1.24	-8.1	0.95	-8.1	-0.11	-8.1	-3.37	-8.1	0.45	-8.1	-1.77	-8.1	2.06	-8.1	2.47	-8.1	-1.66	-8.1	-0.12	-8.1	1.05	-8.1	-1.31	-8.1	0.33	-8.1	0.12	-8.1	-1.65	-8.1	1.03	-8.1	0.1
-7.2	-1.94	-7.2	-2.78	-7.2	-2.82	-7.2	0.29	-7.2	-1.09	-7.2	0.66	-7.2	-0.73	-7.2	-0.72	-7.2	-0.62	-7.2	0.1	-7.2	-1.99	-7.2	-3.02	-7.2	1.24	-7.2	0.75	-7.2	0.29	-7.2	0.34	-7.2	0.56	-7.2	-2.49	-7.2	1.27	-7.2	-0.77	-7.2	-0.17	-7.2	-0.96	-7.2	-0.27	-7.2	0.01	-7.2	-0.77
-6.3	-0.82	-6.3	0.8	-6.3	-1.75	-6.3	0.95	-6.3	0	-6.3	1.68	-6.3	3.07	-6.3	1.34	-6.3	0.08	-6.3	0.29	-6.3	-0.39	-6.3	1.21	-6.3	1.72	-6.3	1.02	-6.3	1.83	-6.3	0.24	-6.3	1.11	-6.3	-0.67	-6.3	-0.39	-6.3	1.74	-6.3	0.16	-6.3	-1.75	-6.3	0.14	-6.3	-0.95	-6.3	-0.18
-5.4	0.24	-5.4	-2.35	-5.4	0.11	-5.4	2.88	-5.4	2.3	-5.4	-1.68	-5.4	0.39	-5.4	-0.97	-5.4	0.6	-5.4	0.07	-5.4	0.8	-5.4	1.63	-5.4	1.8	-5.4	-1.91	-5.4	1.25	-5.4	-1.52	-5.4	0.68	-5.4	-0.12	-5.4	1.39	-5.4	-0.15	-5.4	1.66	-5.4	-1.64	-5.4	1.81	-5.4	-0.33	-5.4	0.09
-4.5	0.82	-4.5	-2.71	-4.5	-0.65	-4.5	0.65	-4.5	1.29	-4.5	1	-4.5	1.09	-4.5	1.67	-4.5	-2.33	-4.5	-1.59	-4.5	0.52	-4.5	-0.17	-4.5	1.62	-4.5	-0.18	-4.5	-2.81	-4.5	-0.45	-4.5	0.54	-4.5	0.08	-4.5	0.88	-4.5	-1.14	-4.5	-0.53	-4.5	-0.55	-4.5	1.48	-4.5	-1.04	-4.5	-1.79
-3.6	-0.7	-3.6	0.82	-3.6	0.17	-3.6	0.43	-3.6	-2.84	-3.6	-1.7	-3.6	0.34	-3.6	2.45	-3.6	1.34	-3.6	-1.35	-3.6	1.53	-3.6	-0.04	-3.6	0.59	-3.6	3.21	-3.6	-1.13	-3.6	-0.43	-3.6	0.09	-3.6	2.06	-3.6	0.1	-3.6	1.93	-3.6	-0.47	-3.6	1.44	-3.6	0.65	-3.6	0.69	-3.6	-0.33
-2.7	0	-2.7	-0.84	-2.7	0.38	-2.7	-1.15	-2.7	0.42	-2.7	-0.47	-2.7	0.24	-2.7	0.08	-2.7	1.1	-2.7	0.31	-2.7	1.2	-2.7	-1.71	-2.7	-1.1	-2.7	-1.49	-2.7	1.39	-2.7	1.25	-2.7	0.89	-2.7	-0.33	-2.7	-1.93	-2.7	-0.37	-2.7	3.33	-2.7	-0.33	-2.7	1.02	-2.7	2.75	-2.7	-1.72
-1.8	-2.35	-1.8	-0.21	-1.8	-1.15	-1.8	-0.32	-1.8	-1.92	-1.8	-1.89	-1.8	-1.3	-1.8	-0.88	-1.8	-1.38	-1.8	0.9	-1.8	-2.33	-1.8	-2.92	-1.8	1.31	-1.8	0.32	-1.8	-0.81	-1.8	-0.04	-1.8	-0.95	-1.8	-0.75	-1.8	-0.67	-1.8	3.48	-1.8	-0.2	-1.8	1.08	-1.8	0.58	-1.8	1.73	-1.8	-0.67
-0.9	1.97	-0.9	1.03	-0.9	-0.24	-0.9	0.92	-0.9	0.61	-0.9	1.09	-0.9	-0.1	-0.9	-0.01	-0.9	-1.19	-0.9	-0.91	-0.9	1.14	-0.9	1.53	-0.9	0.59	-0.9	-0.77	-0.9	-0.76	-0.9	-2.31	-0.9	0.8	-0.9	1.2	-0.9	-0.1	-0.9	2.34	-0.9	0.24	-0.9	-2.05	-0.9	-0.53	-0.9	3.49	-0.9	-0.86
0	0.35	0	-0.55	0	-2.25	0	-0.38	0	0.97	0	1.55	0	0.36	0	1.07	0	-0.84	0	2.38	0	1.51	0	-0.08	0	1.38	0	1.03	0	0.87	0	0.46	0	1.04	0	0.54	0	0.61	0	1.92	0	-0.14	0	-1.97	0	1.55	0	2.65	0	-2.32
0.9	0.32	0.9	-0.15	0.9	-2.44	0.9	1.6	0.9	-2.25	0.9	3.45	0.9	-1.32	0.9	0.81	0.9	1.04	0.9	-0.24	0.9	-1.31	0.9	-1.13	0.9	-0.81	0.9	1.61	0.9	-0.52	0.9	0.55	0.9	0.08	0.9	-1.06	0.9	0.62	0.9	2.25	0.9	2.23	0.9	0.63	0.9	1.49	0.9	3.53	0.9	-1.39
1.8	-0.59	1.8	-1.28	1.8	-2.11	1.8	1.61	1.8	-0.71	1.8	0.2	1.8	-2.26	1.8	-0.71	1.8	0.34	1.8	-1.53	1.8	-0.35	1.8	-1.29	1.8	-0.06	1.8	3.43	1.8	-2.29	1.8	-0.64	1.8	-1.89	1.8	-2.69	1.8	2.47	1.8	2.08	1.8	-1.55	1.8	-0.12	1.8	-1.47	1.8	1.58	1.8	0.59
2.7	1.84	2.7	-1.24	2.7	-3.67	2.7	-1.07	2.7	3.42	2.7	0.32	2.7	-2.48	2.7	-1.76	2.7	-1.73	2.7	-0.56	2.7	0.92	2.7	1.59	2.7	-0.51	2.7	-2.8	2.7	0.12	2.7	-0.4	2.7	-0.88	2.7	0.21	2.7	-0.09	2.7	0.99	2.7	-0.78	2.7	-2.23	2.7	-0.13	2.7	-0.5	2.7	-2.67
3.6	0.49	3.6	-1.84	3.6	-0.51	3.6	1.06	3.6	1.55	3.6	0.24	3.6	-0.34	3.6	-0.6	3.6	-0.18	3.6	-0.46	3.6	-0.77	3.6	-0.66	3.6	1.22	3.6	0.12	3.6	-0.26	3.6	0.93	3.6	-0.77	3.6	1.1	3.6	0.07	3.6	1.62	3.6	0.02	3.6	-1.91	3.6	3.03	3.6	1.12	3.6	-0.89
4.5	0.18	4.5	-0.44	4.5	0.08	4.5	-0.03	4.5	-0.77	4.5	0.03	4.5	-0.2	4.5	-0.05	4.5	1.75	4.5	1.4	4.5	-1.05	4.5	1.32	4.5	2.45	4.5	-0.04	4.5	3.47	4.5	0.95	4.5	-1.16	4.5	-0.67	4.5	1.65	4.5	1.51	4.5	1.99	4.5	2.92	4.5	0.56	4.5	2.14	4.5	-1.05
5.4	-1.62	5.4	-2.07	5.4	-0.61	5.4	3.39	5.4	-0.42	5.4	-1.94	5.4	1.26	5.4	2.2	5.4	-2.74	5.4	1.44	5.4	1.08	5.4	-2.32	5.4	2.71	5.4	-0.12	5.4	-2.25	5.4	1.28	5.4	-1.91	5.4	0.16	5.4	3.37	5.4	0.42	5.4	2.24	5.4	0.35	5.4	0.01	5.4	2.87	5.4	-0.12
6.3	-0.67	6.3	-1.05	6.3	-0.19	6.3	-0.63	6.3	1.97	6.3	-2.23	6.3	0.38	6.3	1.86	6.3	-0.29	6.3	-1.36	6.3	-0.32	6.3	-0.39	6.3	1.62	6.3	0.28	6.3	0.95	6.3	-1.49	6.3	1.95	6.3	1.41	6.3	-0.07	6.3	-0.32	6.3	0.9	6.3	-2.22	6.3	2.59	6.3	1.99	6.3	-0.63
7.2	0.01	7.2	0.12	7.2	1.57	7.2	1.02	7.2	1.46	7.2	-0.06	7.2	-1.16	7.2	2.27	7.2	2.14	7.2	0.69	7.2	0.46	7.2	0.22	7.2	1.75	7.2	3.84	7.2	2.17	7.2	-0.45	7.2	0.76	7.2	-2.1	7.2	1.93	7.2	3.44	7.2	2.76	7.2	-2.51	7.2	2.33	7.2	-0.87	7.2	-0.51
8.1	2.13	8.1	2.33	8.1	-1.7	8.1	4.16	8.1	2.04	8.1	-0.91	8.1	-2.98	8.1	1.99	8.1	-1.77	8.1	1.65	8.1	0.39	8.1	-1.06	8.1	4.18	8.1	0.24	8.1	-1.8	8.1	1.45	8.1	1.47	8.1	-1.18	8.1	0.09	8.1	0.92	8.1	1.98	8.1	-0.72	8.1	1.18	8.1	-0.29	8.1	-0.23
9	25.59	9	15.05	9	10.07	9	7.79	9	2.32	9	1.68	9	-3.92	9	0.51	9	0.53	9	3.26	9	-2.71	9	2.49	9	-2.91	9	-1.77	9	1.07	9	1.24	9	-3.13	9	1.29	9	-11.62	9	-0.62	9	1.71	9	0.48	9	-3.09	9	0.03	9	7.15
9.9	44.8	9.9	31.13	9.9	22.39	9.9	15.71	9.9	-0.61	9.9	-0.75	9.9	-5.84	9.9	3.9	9.9	2.83	9.9	4.89	9.9	-2.75	9.9	-4.06	9.9	-10.43	9.9	-6.06	9.9	-1.16	9.9	2.21	9.9	-1.37	9.9	-1.73	9.9	-24.22	9.9	-4.72	9.9	-0.42	9.9	4.58	9.9	-2.32	9.9	0.8	9.9	10.94
10.8	56.81	10.8	44.81	10.8	26.6	10.8	18.76	10.8	1.58	10.8	1.41	10.8	-0.43	10.8	10.24	10.8	4.93	10.8	6.56	10.8	-2.9	10.8	0.65	10.8	-11.43	10.8	-5.51	10.8	-1.51	10.8	1.95	10.8	-4.78	10.8	0.51	10.8	-23.79	10.8	-2.51	10.8	-0.26	10.8	2.56	10.8	-1.19	10.8	0.15	10.8	12.46
11.7	61.47	11.7	46.82	11.7	29.69	11.7	20.51	11.7	0.12	11.7	-0.14	11.7	-4.53	11.7	7.74	11.7	3.94	11.7	8.27	11.7	-1.27	11.7	-0.84	11.7	-17.86	11.7	-7.01	11.7	-4.05	11.7	1.22	11.7	-3.85	11.7	-0.99	11.7	-27.27	11.7	-1.89	11.7	1.39	11.7	3.6	11.7	-2.02	11.7	0.14	11.7	12.28
12.6	60.71	12.6	52.47	12.6	29.77	12.6	20.17	12.6	1.52	12.6	2.06	12.6	-1.55	12.6	9.23	12.6	4.35	12.6	10.36	12.6	-2.93	12.6	4.07	12.6	-14.81	12.6	-7.27	12.6	-2.28	12.6	2.85	12.6	-4.66	12.6	-0.16	12.6	-26.9	12.6	-3.1	12.6	2.97	12.6	2.2	12.6	-3.12	12.6	4.18	12.6	11.87
13.5	65.13	13.5	51.75	13.5	31.06	13.5	21.35	13.5	1.29	13.5	1.78	13.5	-4.31	13.5	10.68	13.5	3.53	13.5	6.47	13.5	-0.22	13.5	0.05	13.5	-17.06	13.5	-6.64	13.5	-3.49	13.5	0.66	13.5	-1.52	13.5	0.21	13.5	-26.88	13.5	-1.85	13.5	3.52	13.5	3.21	13.5	-3.35	13.5	2.02	13.5	16.69
14.4	65.37	14.4	53.43	14.4	31.76	14.4	22.79	14.4	1.28	14.4	1.46	14.4	-2.7	14.4	10.06	14.4	4.38	14.4	7.06	14.4	-2.64	14.4	0	14.4	-18	14.4	-3.63	14.4	-3.79	14.4	1.53	14.4	-3.29	14.4	-1.8	14.4	-28.23	14.4	-1.74	14.4	1.03	14.4	4.9	14.4	-3.34	14.4	3.99	14.4	15.08
15.3	65.47	15.3	51.73	15.3	33.57	15.3	22.28	15.3	2.3	15.3	1.85	15.3	-5.63	15.3	10.36	15.3	6.3	15.3	8.26	15.3	-2.06	15.3	0.07	15.3	-16.31	15.3	-3.53	15.3	0.04	15.3	2.78	15.3	-3.8	15.3	-1.62	15.3	-24.79	15.3	0.26	15.3	2.74	15.3	5.85	15.3	-4.09	15.3	1.93	15.3	13.57
16.2	69.16	16.2	53.61	16.2	32.04	16.2	22.85	16.2	1.97	16.2	3.38	16.2	-3.44	16.2	10.79	16.2	3.68	16.2	7.04	16.2	-1.16	16.2	0.42	16.2	-17.95	16.2	-7.76	16.2	-4.67	16.2	2.1	16.2	-5.11	16.2	-2.94	16.2	-25.11	16.2	-1.51	16.2	1.4	16.2	3.71	16.2	-4.03	16.2	4.28	16.2	13.89
17.1	68.87	17.1	54.89	17.1	34.61	17.1	20.94	17.1	0.5	17.1	0.34	17.1	-2.96	17.1	8.63	17.1	6.33	17.1	7.54	17.1	-3.01	17.1	1.43	17.1	-18.76	17.1	-7.76	17.1	-2.28	17.1	2.09	17.1	-3.39	17.1	-2.81	17.1	-27.55	17.1	-1.51	17.1	0.04	17.1	2.89	17.1	-3.07	17.1	1.39	17.1	13.51
18	67.53	18	56.39	18	32.49	18	24.24	18	1.67	18	0.12	18	-5.73	18	10.31	18	5.25	18	8.98	18	-1.3	18	-1.6	18	-18.97	18	-9.4	18	-2.27	18	4.27	18	-3.35	18	-1.93	18	-26.7	18	-3.54	18	3.84	18	6.48	18	-2.62	18	4.11	18	12.96
18.9	68.05	18.9	54.76	18.9	30.36	18.9	25.9	18.9	3.34	18.9	1.68	18.9	-2.9	18.9	9.51	18.9	4.39	18.9	9.96	18.9	1.03	18.9	0.42	18.9	-17.58	18.9	-7.19	18.9	-2.8	18.9	2.7	18.9	-2.98	18.9	-3.87	18.9	-23.36	18.9	-2.2	18.9	0.17	18.9	2.48	18.9	-1.05	18.9	3.24	18.9	15.07
19.8	67.87	19.8	57.69	19.8	33.44	19.8	25.03	19.8	0.85	19.8	1.16	19.8	-5.76	19.8	10.88	19.8	5.91	19.8	8.98	19.8	-3.02	19.8	-2.01	19.8	-17.56	19.8	-7.51	19.8	-2.24	19.8	1.28	19.8	-3.55	19.8	-2.12	19.8	-25.04	19.8	-1.43	19.8	3	19.8	5.2	19.8	-1.11	19.8	3.05	19.8	13.89
20.7	70.08	20.7	55.66	20.7	31.2	20.7	22.17	20.7	0.48	20.7	-0.74	20.7	-2.63	20.7	9.62	20.7	4.37	20.7	9.5	20.7	-0.84	20.7	-0.34	20.7	-18.45	20.7	-7.23	20.7	-3.35	20.7	2.28	20.7	-4.42	20.7	-2.19	20.7	-22.53	20.7	-1.83	20.7	-0.06	20.7	7.16	20.7	-3.34	20.7	2.41	20.7	16.46
21.6	69.91	21.6	55.22	21.6	32.53	21.6	23.12	21.6	2.18	21.6	0.08	21.6	-1.57	21.6	10.81	21.6	2.88	21.6	6.88	21.6	-2.09	21.6	-1	21.6	-19.58	21.6	-5.22	21.6	-1.67	21.6	1.34	21.6	-5.21	21.6	-3.45	21.6	-23.33	21.6	-3.38	21.6	2.76	21.6	4.53	21.6	-3.16	21.6	3.28	21.6	14.93
22.5	65.95	22.5	58.3	22.5	33.57	22.5	22.72	22.5	3.07	22.5	4.74	22.5	-4.92	22.5	13.46	22.5	3.89	22.5	6.87	22.5	-0.24	22.5	2.02	22.5	-17.79	22.5	-5.65	22.5	-4.36	22.5	0.5	22.5	-3.42	22.5	-1.88	22.5	-21.76	22.5	-0.42	22.5	3.26	22.5	6.03	22.5	-2.49	22.5	4.92	22.5	15.18
23.4	70.39	23.4	55.77	23.4	31.89	23.4	22.26	23.4	0.78	23.4	1.18	23.4	-4.71	23.4	9.9	23.4	6.6	23.4	8.22	23.4	-1.14	23.4	-1.42	23.4	-18.88	23.4	-7.31	23.4	-1.25	23.4	1.1	23.4	-6	23.4	-2.18	23.4	-24.34	23.4	-1.84	23.4	0.06	23.4	1.85	23.4	-5.19	23.4	3.29	23.4	13.24
24.3	69.46	24.3	56.74	24.3	33.43	24.3	21.92	24.3	1.7	24.3	-1.75	24.3	-1.6	24.3	10.49	24.3	4.18	24.3	6.57	24.3	-1.92	24.3	-1.62	24.3	-16.55	24.3	-5.7	24.3	-3.39	24.3	2.58	24.3	-6.96	24.3	-0.14	24.3	-22.85	24.3	2.05	24.3	-1.08	24.3	4.04	24.3	-5.33	24.3	5.2	24.3	14.69
25.2	69.63	25.2	57.77	25.2	34.73	25.2	23.32	25.2	4.36	25.2	-0.36	25.2	-2.37	25.2	10.81	25.2	6.32	25.2	8.27	25.2	-0.95	25.2	-1.4	25.2	-15.86	25.2	-6.38	25.2	-1.56	25.2	2.98	25.2	-2.78	25.2	-1.57	25.2	-22.03	25.2	-0.05	25.2	0.42	25.2	5.43	25.2	-3.64	25.2	5.84	25.2	13.81
26.1	70.41	26.1	58.43	26.1	32.61	26.1	25.96	26.1	0.44	26.1	1.78	26.1	-2.01	26.1	10.71	26.1	2.44	26.1	7.57	26.1	0.41	26.1	1.25	26.1	-18.52	26.1	-8.24	26.1	-3.23	26.1	1.36	26.1	-3.51	26.1	1.32	26.1	-21.94	26.1	0.47	26.1	4.11	26.1	4.68	26.1	-3.86	26.1	4.95	26.1	15.69
27	66.64	27	56.22	27	33.9	27	26.25	27	1.74	27	-1.96	27	-4.33	27	10.52	27	5.1	27	8.69	27	-2.88	27	-1.14	27	-15.61	27	-6.07	27	-2.43	27	2.93	27	-6.89	27	-1.77	27	-20.17	27	2.73	27	0.7	27	6.15	27	-0.93	27	5.92	27	15.36
27.9	69.37	27.9	56.19	27.9	30.41	27.9	23.2	27.9	1.07	27.9	3.68	27.9	-1.02	27.9	9.72	27.9	4.02	27.9	6.81	27.9	0.26	27.9	1.18	27.9	-17.19	27.9	-7.89	27.9	-0.48	27.9	1.6	27.9	-2.2	27.9	-4.13	27.9	-21.62	27.9	1.21	27.9	1.68	27.9	4.76	27.9	-1.25	27.9	6.54	27.9	13.56
28.8	67.83	28.8	56.7	28.8	33.4	28.8	23.94	28.8	0.03	28.8	2.65	28.8	-2.78	28.8	10.57	28.8	4.75	28.8	7.39	28.8	-0.19	28.8	-0.2	28.8	-16.46	28.8	-9.53	28.8	-0.87	28.8	0.8	28.8	-2.02	28.8	-0.92	28.8	-20.37	28.8	-1.86	28.8	3.59	28.8	5.16	28.8	-1.87	28.8	6.48	28.8	13.5
29.7	68.76	29.7	57.63	29.7	34.17	29.7	22.99	29.7	2.48	29.7	0.04	29.7	-2.1	29.7	10.14	29.7	4.72	29.7	6.61	29.7	-2.54	29.7	-0.92	29.7	-19.72	29.7	-6.41	29.7	-3.35	29.7	2.98	29.7	-3.3	29.7	0.1	29.7	-21.05	29.7	1.84	29.7	1.58	29.7	7.42	29.7	-1.3	29.7	8.98	29.7	13.69
30.6	69.03	30.6	56.04	30.6	33.5	30.6	25.6	30.6	2.06	30.6	-0.33	30.6	-2.74	30.6	11.75	30.6	4.17	30.6	9.44	30.6	-0.4	30.6	0.69	30.6	-15.6	30.6	-5.59	30.6	-4.31	30.6	2.82	30.6	-4.19	30.6	-0.77	30.6	-22.85	30.6	0.34	30.6	4.2	30.6	8.94	30.6	-3.07	30.6	8.6	30.6	12.1
31.5	66.07	31.5	57.83	31.5	32.27	31.5	23.66	31.5	3.36	31.5	1.89	31.5	-2.55	31.5	10.1	31.5	5.81	31.5	9.85	31.5	0.35	31.5	0.19	31.5	-16.9	31.5	-5.82	31.5	-3.39	31.5	-0.1	31.5	-4.7	31.5	-1.85	31.5	-21.57	31.5	2.74	31.5	0.73	31.5	0.78	31.5	-4.05	31.5	3.25	31.5	14.03
32.4	68.87	32.4	58.12	32.4	35.22	32.4	26.21	32.4	2.67	32.4	3.95	32.4	-2.28	32.4	8.2	32.4	4.89	32.4	10.4	32.4	0.65	32.4	1.77	32.4	-17.37	32.4	-8.07	32.4	-4.39	32.4	1.78	32.4	-0.71	32.4	0.14	32.4	-19.01	32.4	0.85	32.4	-0.42	32.4	3.68	32.4	-2.17	32.4	5.46	32.4	13.46
33.3	68.18	33.3	58.24	33.3	32.22	33.3	24.66	33.3	2.16	33.3	1.11	33.3	0.96	33.3	11.24	33.3	4.95	33.3	8.18	33.3	1.95	33.3	0.71	33.3	-16.4	33.3	-5.27	33.3	-2.56	33.3	1.69	33.3	-1.3	33.3	-0.14	33.3	-21.35	33.3	1.56	33.3	4.58	33.3	6.02	33.3	-1.45	33.3	7.37	33.3	15.55
34.2	69.48	34.2	56.43	34.2	36.74	34.2	25.07	34.2	3.19	34.2	-0.2	34.2	0.33	34.2	12.98	34.2	5.69	34.2	9.06	34.2	1.56	34.2	-1.74	34.2	-16.53	34.2	-6.04	34.2	-3.67	34.2	4.51	34.2	-2.33	34.2	-1.34	34.2	-20.89	34.2	1.24	34.2	1.97	34.2	5.72	34.2	-0.78	34.2	5.28	34.2	14.27
35.1	69.13	35.1	55.94	35.1	33.91	35.1	24.73	35.1	3.38	35.1	3.69	35.1	-1.8	35.1	10.17	35.1	3.63	35.1	6.5	35.1	-2.35	35.1	0.14	35.1	-17.8	35.1	-8.89	35.1	-4.84	35.1	1.99	35.1	-4.47	35.1	-2.46	35.1	-21.99	35.1	-0.65	35.1	1.47	35.1	5.18	35.1	-2.53	35.1	7.49	35.1	12.23
36	66.9	36	59.72	36	31.77	36	24.37	36	0.14	36	0.71	36	-2.06	36	12.29	36	6.28	36	7.2	36	-2.05	36	-0.36	36	-16.98	36	-6.23	36	-1.4	36	-0.2	36	-3.39	36	-2.72	36	-20.91	36	2.96	36	2.65	36	4.08	36	-4.38	36	8.04	36	12.41
36.9	65.18	36.9	55.65	36.9	34.94	36.9	23.34	36.9	5.07	36.9	3.78	36.9	-4.38	36.9	9.05	36.9	5.01	36.9	7.06	36.9	-1.2	36.9	1.39	36.9	-17.01	36.9	-7.79	36.9	-3.08	36.9	2.66	36.9	-5.15	36.9	-1.16	36.9	-18.32	36.9	0.94	36.9	1.07	36.9	5.35	36.9	-4.12	36.9	7.15	36.9	13.07
37.8	69.54	37.8	57.69	37.8	32.74	37.8	26.56	37.8	5.05	37.8	3.23	37.8	-1.31	37.8	10.71	37.8	4.37	37.8	7.18	37.8	1.36	37.8	0.32	37.8	-16.28	37.8	-7.11	37.8	-3.34	37.8	2.5	37.8	-3.34	37.8	-2.22	37.8	-18.45	37.8	1.39	37.8	1.41	37.8	6.45	37.8	-1.01	37.8	7.66	37.8	14.19
38.7	67.66	38.7	54.96	38.7	32.52	38.7	22.78	38.7	5.41	38.7	3.71	38.7	-1.36	38.7	9.84	38.7	3	38.7	4.06	38.7	1.42	38.7	-0.94	38.7	-19.77	38.7	-7.55	38.7	-4.03	38.7	0.93	38.7	-3.67	38.7	-2.99	38.7	-20.25	38.7	1.21	38.7	0.59	38.7	4.97	38.7	-4.07	38.7	8.37	38.7	14.24
39.6	67.49	39.6	56.51	39.6	32.27	39.6	24.58	39.6	4.55	39.6	2.18	39.6	-2.75	39.6	11.54	39.6	5.14	39.6	9.51	39.6	0.46	39.6	0.46	39.6	-16.32	39.6	-3.49	39.6	-3.14	39.6	3.48	39.6	-1.19	39.6	-0.7	39.6	-20.56	39.6	3.57	39.6	0.97	39.6	6.06	39.6	-0.42	39.6	8.68	39.6	11.23
40.5	70.67	40.5	58.83	40.5	34.23	40.5	24.3	40.5	5.49	40.5	-0.9	40.5	-0.93	40.5	11.46	40.5	6.38	40.5	8.4	40.5	1.53	40.5	-0.27	40.5	-16.07	40.5	-7.97	40.5	-2.5	40.5	2.7	40.5	-1.58	40.5	0.62	40.5	-19.61	40.5	2.41	40.5	1.53	40.5	7.43	40.5	0.19	40.5	7.56	40.5	11.78
41.4	69.19	41.4	56.33	41.4	34.39	41.4	24.94	41.4	2.7	41.4	1.37	41.4	-0.49	41.4	9.35	41.4	4.94	41.4	8.57	41.4	-2.42	41.4	0.63	41.4	-13.7	41.4	-7.48	41.4	-3.2	41.4	1.24	41.4	-5.34	41.4	-2.99	41.4	-18.33	41.4	-0.61	41.4	3.05	41.4	5.59	41.4	-2.61	41.4	7.54	41.4	10.74
42.3	66.36	42.3	58.27	42.3	34.28	42.3	28.72	42.3	2.86	42.3	2.26	42.3	-0.25	42.3	10.17	42.3	4.97	42.3	9.13	42.3	-0.26	42.3	0.49	42.3	-14.67	42.3	-7.23	42.3	-3.06	42.3	-1.97	42.3	-4.27	42.3	-1.78	42.3	-19.64	42.3	1.46	42.3	2.38	42.3	5.38	42.3	-3.9	42.3	5.34	42.3	14.74
43.2	66.91	43.2	57.85	43.2	31.79	43.2	25.51	43.2	2.73	43.2	2.83	43.2	-2.68	43.2	8.71	43.2	4.05	43.2	10.27	43.2	-1.11	43.2	0.87	43.2	-15.18	43.2	-8.35	43.2	-1.97	43.2	0.18	43.2	-5.69	43.2	-2.56	43.2	-18.16	43.2	2.69	43.2	1.93	43.2	5.52	43.2	-2.03	43.2	4.96	43.2	12.44
44.1	65.76	44.1	56.33	44.1	33.91	44.1	24.25	44.1	4.01	44.1	2.7	44.1	-3.16	44.1	8.31	44.1	5.16	44.1	8.69	44.1	-1.14	44.1	0.52	44.1	-17.12	44.1	-8	44.1	-2.99	44.1	2.01	44.1	-4.58	44.1	-0.7	44.1	-18.55	44.1	1.53	44.1	1.43	44.1	5.52	44.1	-1.68	44.1	9.32	44.1	13.06
45	67.3	45	57.51	45	31.62	45	24.33	45	4.87	45	4.94	45	-2.33	45	9.87	45	2.2	45	8.54	45	-0.84	45	2.68	45	-15.94	45	-10.12	45	-3.46	45	1.67	45	-6.83	45	-0.29	45	-20.25	45	1.32	45	1.69	45	3.4	45	-2.3	45	5.13	45	13.15
45.9	66.01	45.9	57.45	45.9	35.16	45.9	24.88	45.9	4.66	45.9	3.71	45.9	-1.57	45.9	10.08	45.9	5.72	45.9	10.13	45.9	-0.96	45.9	0.75	45.9	-13.69	45.9	-7.81	45.9	-1.34	45.9	2.6	45.9	-2.96	45.9	-3.08	45.9	-17.63	45.9	1.46	45.9	3.03	45.9	6.39	45.9	-3.11	45.9	7.61	45.9	11.57
46.8	67.25	46.8	57.17	46.8	34.9	46.8	23.01	46.8	3.71	46.8	3.24	46.8	-3.25	46.8	10.77	46.8	3.24	46.8	6.23	46.8	1.5	46.8	0.13	46.8	-17.56	46.8	-8.59	46.8	-4.62	46.8	0	46.8	-4.34	46.8	-3.26	46.8	-15.89	46.8	1.49	46.8	3.2	46.8	3.36	46.8	-3	46.8	7.74	46.8	13.49
47.7	68.1	47.7	55.08	47.7	35.51	47.7	24.5	47.7	3.99	47.7	5.24	47.7	-0.47	47.7	7.78	47.7	6.01	47.7	8.11	47.7	0.41	47.7	1.44	47.7	-16.05	47.7	-9.5	47.7	-2.08	47.7	1.76	47.7	-3.74	47.7	-3.28	47.7	-18.25	47.7	0.66	47.7	0.47	47.7	7	47.7	-2.53	47.7	7.97	47.7	14
48.6	64.76	48.6	55.86	48.6	33.34	48.6	25.12	48.6	6.62	48.6	4.95	48.6	-2.75	48.6	8.44	48.6	5.01	48.6	8.48	48.6	-0.24	48.6	1.71	48.6	-14.23	48.6	-6.53	48.6	-3.72	48.6	1.68	48.6	-2.89	48.6	-1.35	48.6	-17.26	48.6	4.02	48.6	1.79	48.6	5.03	48.6	-1.92	48.6	7.49	48.6	12.36
49.5	68.1	49.5	56.19	49.5	35.14	49.5	24.24	49.5	2.39	49.5	3.31	49.5	-2.32	49.5	10.24	49.5	4.86	49.5	8.97	49.5	-0.63	49.5	0.24	49.5	-18.62	49.5	-5.86	49.5	-4.55	49.5	3.39	49.5	-3.74	49.5	-1.19	49.5	-18.68	49.5	3.65	49.5	-1.18	49.5	6.62	49.5	-1.68	49.5	8.18	49.5	11.48
50.4	65.33	50.4	54.05	50.4	34.94	50.4	23.67	50.4	6.74	50.4	5.57	50.4	-3.81	50.4	13.19	50.4	6.68	50.4	7.46	50.4	1.18	50.4	0.08	50.4	-14.28	50.4	-5.86	50.4	-1.52	50.4	2	50.4	-3.85	50.4	-3.5	50.4	-17.28	50.4	5.26	50.4	1.92	50.4	7.03	50.4	-2.16	50.4	6.01	50.4	14.7
51.3	66.78	51.3	56.73	51.3	34.92	51.3	25.78	51.3	3.69	51.3	2.51	51.3	-1.78	51.3	12.13	51.3	1.2	51.3	8.71	51.3	1.61	51.3	-2.41	51.3	-14.98	51.3	-7.02	51.3	-6.78	51.3	0.99	51.3	-2.7	51.3	-2.17	51.3	-16.95	51.3	5.5	51.3	-0.51	51.3	5.26	51.3	-3.27	51.3	9.05	51.3	13.6
52.2	66.03	52.2	57.53	52.2	33.47	52.2	25.84	52.2	5.74	52.2	3.83	52.2	-1.83	52.2	6.84	52.2	1.94	52.2	9.74	52.2	1.64	52.2	1.35	52.2	-17.17	52.2	-8.32	52.2	-3.92	52.2	1.04	52.2	-4.56	52.2	1.43	52.2	-19	52.2	4.04	52.2	1.49	52.2	4.37	52.2	-3.19	52.2	9.58	52.2	12.2
53.1	65.12	53.1	57.51	53.1	32.64	53.1	23.94	53.1	1.62	53.1	3.66	53.1	-1.81	53.1	10.28	53.1	2.85	53.1	6.62	53.1	-0.11	53.1	0.14	53.1	-14.67	53.1	-6.05	53.1	-1.64	53.1	1.21	53.1	-2.82	53.1	-0.66	53.1	-14.75	53.1	3.96	53.1	2.28	53.1	4.59	53.1	-2.12	53.1	10.26	53.1	12.08
54	64.65	54	57.72	54	31.68	54	25.89	54	4.12	54	3.71	54	-0.1	54	11.01	54	3.31	54	7.92	54	-1.37	54	-1.73	54	-14.71	54	-6.19	54	-3.69	54	2.95	54	-4.94	54	-1.4	54	-13.73	54	3.76	54	2.75	54	7.66	54	-2.52	54	6.24	54	16.41
54.9	65.62	54.9	57.26	54.9	34.32	54.9	24.08	54.9	3.37	54.9	2.6	54.9	0.87	54.9	11.33	54.9	5.5	54.9	9.11	54.9	-0.02	54.9	-0.95	54.9	-14.53	54.9	-6.09	54.9	-2.51	54.9	0.94	54.9	-4.53	54.9	-2.87	54.9	-15.01	54.9	4.26	54.9	1.26	54.9	5.65	54.9	-2.24	54.9	9.06	54.9	14.08
55.8	64.54	55.8	58.36	55.8	33.92	55.8	23.18	55.8	5.06	55.8	2.51	55.8	1.29	55.8	9.56	55.8	4.78	55.8	8.79	55.8	-1.17	55.8	-1.11	55.8	-13.06	55.8	-6.14	55.8	-5.56	55.8	0.01	55.8	-4.63	55.8	-1.33	55.8	-14.59	55.8	5.52	55.8	0.2	55.8	6.27	55.8	-2.71	55.8	9.84	55.8	8.58
56.7	64.1	56.7	59.29	56.7	34.21	56.7	24.91	56.7	5.18	56.7	4.25	56.7	-1.44	56.7	12.32	56.7	5.53	56.7	8.44	56.7	3.16	56.7	3.8	56.7	-13.6	56.7	-6.89	56.7	-3.94	56.7	-0.3	56.7	-3.06	56.7	0.14	56.7	-11.62	56.7	5.61	56.7	1.2	56.7	5.93	56.7	-0.96	56.7	7.81	56.7	14.86
57.6	66.45	57.6	57.38	57.6	34.72	57.6	25.79	57.6	5.81	57.6	2.4	57.6	0.81	57.6	10.93	57.6	4.6	57.6	8.34	57.6	0.95	57.6	-0.8	57.6	-13.03	57.6	-9.12	57.6	-3.03	57.6	-0.86	57.6	-5.31	57.6	-0.21	57.6	-12.97	57.6	3.02	57.6	2.65	57.6	4.05	57.6	-2.64	57.6	10.96	57.6	12.09
58.5	66.03	58.5	57.36	58.5	32.35	58.5	27.6	58.5	3.6	58.5	4.29	58.5	0.62	58.5	9.32	58.5	3.69	58.5	10.7	58.5	0.6	58.5	0.53	58.5	-12.3	58.5	-9.3	58.5	-1.98	58.5	0.8	58.5	-4.49	58.5	-1.14	58.5	-9.85	58.5	4.21	58.5	4.23	58.5	7.75	58.5	-4.18	58.5	7.23	58.5	13.81
59.4	65.45	59.4	58.68	59.4	32.32	59.4	23.15	59.4	6.36	59.4	3.43	59.4	0.82	59.4	10.46	59.4	5.81	59.4	9.42	59.4	2.81	59.4	-0.03	59.4	-12.29	59.4	-8.52	59.4	-1.98	59.4	2.82	59.4	-4	59.4	-1.85	59.4	-10.99	59.4	3.68	59.4	1.96	59.4	6.9	59.4	-1.21	59.4	9.34	59.4	11.35
60.3	64.16	60.3	57.14	60.3	32.98	60.3	24.97	60.3	5.56	60.3	3.7	60.3	-1.8	60.3	10.67	60.3	4.6	60.3	10.15	60.3	0.42	60.3	0.16	60.3	-13.67	60.3	-7.33	60.3	-3.78	60.3	2	60.3	-2.76	60.3	-2.42	60.3	-11.12	60.3	4.09	60.3	2.12	60.3	11.39	60.3	0.03	60.3	9.26	60.3	13.41
61.2	66.93	61.2	58.65	61.2	31.71	61.2	27.09	61.2	5.28	61.2	5.89	61.2	5.65	61.2	13.25	61.2	6.04	61.2	10.3	61.2	-1.54	61.2	1.23	61.2	-11.41	61.2	-5.21	61.2	-2.86	61.2	0.26	61.2	-4.77	61.2	-2.17	61.2	-7.82	61.2	5.48	61.2	2.56	61.2	8.37	61.2	-1.13	61.2	11.43	61.2	13.27
62.1	62.59	62.1	58.84	62.1	32.36	62.1	23.47	62.1	2.52	62.1	5.87	62.1	0.62	62.1	11.24	62.1	4.59	62.1	10.7	62.1	1.22	62.1	0.67	62.1	-13.13	62.1	-7.25	62.1	-3.82	62.1	-0.65	62.1	-2.55	62.1	-0.9	62.1	-11.57	62.1	4.04	62.1	2.88	62.1	5.93	62.1	-1.41	62.1	8.1	62.1	10.98
63	65.25	63	56.42	63	31.52	63	24.49	63	2.61	63	5.07	63	3.22	63	9.17	63	2.98	63	11.68	63	1.37	63	2.24	63	-11.63	63	-7.01	63	-1.58	63	2.1	63	-4.09	63	-0.56	63	-7.32	63	4.98	63	1.6	63	8.52	63	-3.25	63	11.13	63	15.38
63.9	62.72	63.9	57.82	63.9	35.02	63.9	26.71	63.9	3.62	63.9	8.07	63.9	2.77	63.9	11.35	63.9	4.19	63.9	8.22	63.9	0.05	63.9	3.64	63.9	-12.73	63.9	-7.73	63.9	-4.26	63.9	-1.51	63.9	-3.5	63.9	-1.58	63.9	-5.95	63.9	5.54	63.9	1.09	63.9	4.29	63.9	-1.69	63.9	12.18	63.9	15.28
64.8	60.13	64.8	58.68	64.8	30.68	64.8	25.48	64.8	4.86	64.8	4.82	64.8	0.66	64.8	9.51	64.8	3.8	64.8	10.58	64.8	1.45	64.8	3.88	64.8	-13.33	64.8	-8.48	64.8	-2.27	64.8	1.74	64.8	-3.32	64.8	-2.87	64.8	-8.72	64.8	4.25	64.8	1.69	64.8	6.23	64.8	-3.09	64.8	9.67	64.8	13.56
65.7	63.46	65.7	57.79	65.7	35.25	65.7	24.37	65.7	5.58	65.7	3.53	65.7	-1.79	65.7	10.85	65.7	5.67	65.7	8.74	65.7	2.19	65.7	0.2	65.7	-14.93	65.7	-7.19	65.7	-4.01	65.7	-0.19	65.7	-0.82	65.7	-2.59	65.7	-9.4	65.7	3.25	65.7	-0.06	65.7	5.35	65.7	0.32	65.7	9.13	65.7	13.71
66.6	62.21	66.6	55.94	66.6	31.97	66.6	25.89	66.6	6.09	66.6	3.76	66.6	-1.12	66.6	10.82	66.6	2.46	66.6	11.26	66.6	1.97	66.6	-1.13	66.6	-13.04	66.6	-8.74	66.6	-4.92	66.6	-0.64	66.6	-5.73	66.6	-1.76	66.6	-10.14	66.6	3.49	66.6	0.94	66.6	4.49	66.6	-2.41	66.6	10.79	66.6	12.23
67.5	49.93	67.5	49.98	67.5	26.48	67.5	23.84	67.5	8.23	67.5	3.26	67.5	2.8	67.5	9.76	67.5	3.54	67.5	10.67	67.5	4.17	67.5	1.83	67.5	-5.83	67.5	-7.64	67.5	-2.72	67.5	1.02	67.5	-2.51	67.5	-1.23	67.5	2.58	67.5	5.81	67.5	3.16	67.5	5.57	67.5	-0.12	67.5	8.85	67.5	11.18
68.4	9.14	68.4	19.26	68.4	9.73	68.4	11.75	68.4	4	68.4	5.81	68.4	8.3	68.4	3.65	68.4	1.29	68.4	7.03	68.4	2.92	68.4	-1.48	68.4	7.65	68.4	-4.16	68.4	-2	68.4	0.92	68.4	-0.65	68.4	-0.9	68.4	19.69	68.4	8.27	68.4	4.33	68.4	5.78	68.4	0.68	68.4	11.16	68.4	2.54
69.3	-2.5	69.3	3.36	69.3	2.13	69.3	9.11	69.3	4.94	69.3	4.81	69.3	11.98	69.3	1.87	69.3	0.04	69.3	6.65	69.3	2.4	69.3	1.49	69.3	11.11	69.3	-1.78	69.3	-0.71	69.3	-2.09	69.3	-1.51	69.3	-2.17	69.3	25.32	69.3	9.25	69.3	0.92	69.3	1.52	69.3	1.07	69.3	13.94	69.3	-2.56
70.2	-7.34	70.2	2.62	70.2	1.56	70.2	4.85	70.2	4.91	70.2	2.69	70.2	8.7	70.2	5.53	70.2	-0.51	70.2	3.39	70.2	2.02	70.2	0.18	70.2	9.66	70.2	-1.34	70.2	-1.33	70.2	-0.8	70.2	-0.75	70.2	-2.13	70.2	27.38	70.2	10.11	70.2	1.27	70.2	4.79	70.2	2.07	70.2	12.86	70.2	-0.88
71.1	-9.99	71.1	-0.76	71.1	-0.43	71.1	4.51	71.1	3.93	71.1	5.62	71.1	11.06	71.1	5.42	71.1	0.03	71.1	2.26	71.1	1.82	71.1	2.36	71.1	9.88	71.1	0.4	71.1	1.08	71.1	-2.16	71.1	3.87	71.1	-2.16	71.1	29.9	71.1	10.29	71.1	2.51	71.1	4.16	71.1	5.37	71.1	9.76	71.1	-2.18
72	-9.86	72	-3.83	72	-1.57	72	6.12	72	3.94	72	3.99	72	13.73	72	1.24	72	-0.92	72	2.83	72	4.19	72	-0.02	72	12.13	72	-0.77	72	-1.11	72	-2.26	72	-1.12	72	1.44	72	29.45	72	10.91	72	2.21	72	0.1	72	3.81	72	13.81	72	-1.54
72.9	-10.66	72.9	-1.43	72.9	-1.66	72.9	5.46	72.9	5.05	72.9	2.37	72.9	13.96	72.9	3.11	72.9	-2.86	72.9	5.4	72.9	3.77	72.9	0.09	72.9	10.83	72.9	-1.07	72.9	-2.02	72.9	0.1	72.9	0.07	72.9	-1.79	72.9	29.11	72.9	9.48	72.9	2.08	72.9	2.13	72.9	2.69	72.9	8.58	72.9	-2.78
73.8	-12.15	73.8	-1.65	73.8	-2.33	73.8	7.3	73.8	3.86	73.8	4.46	73.8	14.25	73.8	4.09	73.8	-1.97	73.8	5.85	73.8	3.02	73.8	1.69	73.8	12.01	73.8	-2.07	73.8	-0.3	73.8	-2.58	73.8	-3.27	73.8	0.82	73.8	28.26	73.8	11.51	73.8	3.25	73.8	2.09	73.8	1.38	73.8	10.32	73.8	-3.48
74.7	-12.9	74.7	-0.93	74.7	-4.07	74.7	3.15	74.7	6.63	74.7	3.97	74.7	12.15	74.7	2.66	74.7	-1.85	74.7	2.33	74.7	4.3	74.7	-2.7	74.7	12.87	74.7	-3.78	74.7	-1.63	74.7	-2.81	74.7	0.49	74.7	-3.99	74.7	30.72	74.7	10.33	74.7	-0.72	74.7	1.83	74.7	3.03	74.7	10.82	74.7	-2.72
75.6	-12.69	75.6	-6.04	75.6	-3.62	75.6	3.03	75.6	6.42	75.6	5.92	75.6	14	75.6	1.07	75.6	-2.55	75.6	3.08	75.6	4.78	75.6	2.11	75.6	11.28	75.6	-1.48	75.6	-1.21	75.6	-2.33	75.6	-2.31	75.6	-1.59	75.6	29.78	75.6	9.54	75.6	0.78	75.6	4	75.6	1.08	75.6	11.17	75.6	-0.84
76.5	-14.63	76.5	-4.96	76.5	-2.37	76.5	4.44	76.5	4.42	76.5	1.95	76.5	12.26	76.5	3.8	76.5	-0.69	76.5	3.92	76.5	1.66	76.5	0.83	76.5	13.49	76.5	-0.34	76.5	-2.31	76.5	-2.16	76.5	-0.56	76.5	-0.06	76.5	29.63	76.5	9.91	76.5	0.16	76.5	2.79	76.5	2.83	76.5	10.96	76.5	-2.56
77.4	-12.62	77.4	-3.34	77.4	-0.98	77.4	5.38	77.4	3.47	77.4	4.84	77.4	15.88	77.4	4.39	77.4	0.34	77.4	3.99	77.4	4.18	77.4	2.43	77.4	13.02	77.4	-0.53	77.4	-1.53	77.4	-1.28	77.4	-2.23	77.4	-5.84	77.4	29.71	77.4	11.23	77.4	0.81	77.4	4.33	77.4	0.47	77.4	8.15	77.4	-2
78.3	-13.11	78.3	-8.08	78.3	-1.42	78.3	2.19	78.3	5.51	78.3	1.98	78.3	14.02	78.3	2.27	78.3	-1.89	78.3	3.09	78.3	1.5	78.3	1.63	78.3	12.8	78.3	0.15	78.3	-1.83	78.3	0.47	78.3	-2.89	78.3	-0.9	78.3	31.5	78.3	10.66	78.3	2	78.3	3.55	78.3	4.23	78.3	8.72	78.3	-2.74
79.2	-12.87	79.2	-5.19	79.2	-2.56	79.2	3.43	79.2	2.8	79.2	3.16	79.2	13.56	79.2	1.23	79.2	-0.76	79.2	4.27	79.2	2.32	79.2	-1.69	79.2	11.9	79.2	-0.78	79.2	-0.59	79.2	-1.96	79.2	0.26	79.2	-2.86	79.2	31.66	79.2	9.14	79.2	2.43	79.2	3.42	79.2	1.34	79.2	11.68	79.2	-1.3
80.1	-13.69	80.1	-1.66	80.1	-2.25	80.1	2.27	80.1	4.6	80.1	4.49	80.1	14.11	80.1	4.39	80.1	0.88	80.1	4.56	80.1	2.19	80.1	1.7	80.1	11.36	80.1	-0.87	80.1	-2.17	80.1	-3.02	80.1	-4.14	80.1	-1.67	80.1	31.83	80.1	12.31	80.1	1.17	80.1	1.77	80.1	3.72	80.1	11.65	80.1	-3.7
81	-14.49	81	-3.43	81	-1.77	81	6.6	81	5.62	81	3.91	81	12.92	81	3.55	81	0.73	81	5	81	3.17	81	1.45	81	10.17	81	-2.37	81	-0.72	81	-1.06	81	0.08	81	-0.55	81	33.89	81	9.4	81	2.85	81	2.14	81	2.19	81	11.1	81	-0.84
81.9	-14.3	81.9	-2.28	81.9	-1.77	81.9	3.19	81.9	4.01	81.9	3.13	81.9	14.88	81.9	6.01	81.9	-0.07	81.9	1.68	81.9	3.74	81.9	-1.7	81.9	14.72	81.9	-0.02	81.9	-1.48	81.9	-2.74	81.9	-0.73	81.9	-1.85	81.9	33.72	81.9	10.89	81.9	1.53	81.9	2.88	81.9	2.3	81.9	10.18	81.9	-0.76
82.8	-17.56	82.8	-3.86	82.8	-5	82.8	1.23	82.8	3.79	82.8	5.08	82.8	11.82	82.8	3.5	82.8	-4.02	82.8	2.56	82.8	3.04	82.8	2.86	82.8	11.63	82.8	-0.68	82.8	-0.44	82.8	-2.59	82.8	-1.56	82.8	-1.27	82.8	28.34	82.8	11.75	82.8	3.63	82.8	2.48	82.8	1.73	82.8	11.74	82.8	-3.16
83.7	-15.95	83.7	-4.42	83.7	-1.88	83.7	4.29	83.7	3.75	83.7	7.81	83.7	13.17	83.7	2.72	83.7	-0.29	83.7	3.86	83.7	2.58	83.7	4.15	83.7	12.86	83.7	-0.78	83.7	-0.38	83.7	-1.37	83.7	-1.77	83.7	-2.68	83.7	32.13	83.7	11.26	83.7	0.73	83.7	1.96	83.7	-0.37	83.7	13.38	83.7	-4.54
84.6	-16.35	84.6	-2.42	84.6	-2.54	84.6	3.78	84.6	1.91	84.6	1.63	84.6	13.08	84.6	4.04	84.6	0.86	84.6	1.24	84.6	4.32	84.6	0.09	84.6	13.68	84.6	-0.28	84.6	-1.06	84.6	-3.45	84.6	0.29	84.6	-1.92	84.6	34.58	84.6	9.09	84.6	0.78	84.6	1.43	84.6	2.15	84.6	11.37	84.6	-0.68
85.5	-16.04	85.5	-1.94	85.5	-3.03	85.5	3.05	85.5	7.28	85.5	5.17	85.5	14.96	85.5	4.19	85.5	-0.96	85.5	2.25	85.5	4.17	85.5	-1.15	85.5	11.29	85.5	0.78	85.5	-0.12	85.5	-2.02	85.5	-0.14	85.5	-3.74	85.5	31.15	85.5	12.27	85.5	2.91	85.5	2.74	85.5	1.19	85.5	9.17	85.5	-0.99
86.4	-15.46	86.4	-3.44	86.4	-5.05	86.4	3.16	86.4	4.47	86.4	4.12	86.4	15.45	86.4	3.34	86.4	-3.85	86.4	5.13	86.4	3.58	86.4	1.46	86.4	15.56	86.4	-0.77	86.4	-1.38	86.4	-0.41	86.4	-0.02	86.4	-1.03	86.4	31.85	86.4	10.95	86.4	1.94	86.4	4	86.4	3.56	86.4	12.62	86.4	-0.39
87.3	-14.05	87.3	-0.61	87.3	-1.24	87.3	3.61	87.3	3.86	87.3	2.2	87.3	13.73	87.3	4.35	87.3	0.76	87.3	3.38	87.3	3.37	87.3	0.86	87.3	13.2	87.3	-2.38	87.3	-0.24	87.3	-2.42	87.3	-0.47	87.3	-1.43	87.3	32.99	87.3	10.22	87.3	2.46	87.3	0.82	87.3	1.5	87.3	11.5	87.3	-1.88
88.2	-14.68	88.2	-2.66	88.2	-3.17	88.2	2.06	88.2	6.17	88.2	4.19	88.2	11.33	88.2	2.91	88.2	-1.94	88.2	2.65	88.2	3.19	88.2	1.69	88.2	9.67	88.2	-1.9	88.2	-0.93	88.2	-1.91	88.2	1.3	88.2	-0.44	88.2	32.67	88.2	8.94	88.2	2.65	88.2	1.5	88.2	0.81	88.2	12.37	88.2	-0.93
89.1	-16.68	89.1	-6.18	89.1	-2.05	89.1	3.03	89.1	2.83	89.1	3.04	89.1	13.42	89.1	3.27	89.1	-0.05	89.1	4	89.1	2.53	89.1	1.61	89.1	13.88	89.1	-0.36	89.1	0.3	89.1	-2.12	89.1	-1.24	89.1	-2.8	89.1	30.44	89.1	7.68	89.1	2.77	89.1	1.59	89.1	2.32	89.1	10.61	89.1	-4
90	-15.69	90	-7.01	90	-3.69	90	2.79	90	6.61	90	3.09	90	15.41	90	2.32	90	-4.22	90	3.56	90	5.13	90	-0.29	90	12.63	90	-1.83	90	-1.4	90	-1.77	90	1.02	90	-1.9	90	31.73	90	11.64	90	0.98	90	1.54	90	4.03	90	12.39	90	-1.11
90.9	-14.97	90.9	-4.42	90.9	-5.11	90.9	2.63	90.9	4.28	90.9	3.31	90.9	14.41	90.9	4.85	90.9	-2.72	90.9	3.5	90.9	3.63	90.9	1.67	90.9	11.68	90.9	-0.5	90.9	-1.31	90.9	-1.49	90.9	0.88	90.9	-3.25	90.9	31	90.9	11.9	90.9	4.2	90.9	2.45	90.9	1.82	90.9	11.97	90.9	-0.52
91.8	-15.96	91.8	-1.81	91.8	-5.36	91.8	0.86	91.8	5.36	91.8	6.86	91.8	14.87	91.8	2.93	91.8	-1.15	91.8	1.62	91.8	4.87	91.8	1.26	91.8	12.56	91.8	-1.48	91.8	-1.69	91.8	-0.89	91.8	-0.62	91.8	-1.84	91.8	32.29	91.8	9.65	91.8	2	91.8	1.67	91.8	1.39	91.8	11.87	91.8	-2.65
92.7	-15.07	92.7	-3.36	92.7	-5.41	92.7	0.58	92.7	6.31	92.7	6.98	92.7	12.6	92.7	1.9	92.7	-2.97	92.7	3.14	92.7	4.38	92.7	1.87	92.7	11.12	92.7	-1.41	92.7	-1.36	92.7	-0.82	92.7	-1.92	92.7	0.31	92.7	31.99	92.7	11.6	92.7	4.32	92.7	1.92	92.7	2.37	92.7	9.93	92.7	-4.19
93.6	-13.82	93.6	-3.95	93.6	-2.37	93.6	6.62	93.6	4.81	93.6	4.78	93.6	13.85	93.6	3.19	93.6	-0.54	93.6	1.05	93.6	6.43	93.6	1.08	93.6	12.55	93.6	-1.99	93.6	-2.85	93.6	-2.28	93.6	-0.45	93.6	-3.15	93.6	29.96	93.6	11.95	93.6	2.24	93.6	1.77	93.6	2.01	93.6	10.97	93.6	-3.4
94.5	-12.42	94.5	-4.13	94.5	-2.81	94.5	2.42	94.5	6.1	94.5	4.74	94.5	13.6	94.5	3.01	94.5	-1.76	94.5	3.41	94.5	4.16	94.5	0.92	94.5	13.92	94.5	-1.15	94.5	-2.25	94.5	0.58	94.5	0.16	94.5	-5.09	94.5	32.45	94.5	10.8	94.5	3.57	94.5	1.9	94.5	1.62	94.5	10.53	94.5	-3.86
95.4	-17.21	95.4	-4.55	95.4	-5.01	95.4	1.83	95.4	3	95.4	4.94	95.4	14.34	95.4	1.05	95.4	-0.17	95.4	1.39	95.4	2.55	95.4	1.03	95.4	12.34	95.4	-1.44	95.4	-0.86	95.4	-4.59	95.4	-2.31	95.4	1.22	95.4	30.24	95.4	9.02	95.4	1.33	95.4	3.1	95.4	1.42	95.4	12.27	95.4	-4.31
96.3	-12.56	96.3	-5.34	96.3	-3.6	96.3	0.17	96.3	3.98	96.3	5.11	96.3	12.63	96.3	4.05	96.3	0.53	96.3	1.49	96.3	2.42	96.3	-0.8	96.3	9.59	96.3	-1.07	96.3	0.58	96.3	-3.27	96.3	0.37	96.3	-1.12	96.3	30.05	96.3	10.06	96.3	4.04	96.3	-0.46	96.3	5.38	96.3	11.94	96.3	-4.01
97.2	-13.07	97.2	-5.45	97.2	-3.71	97.2	4.04	97.2	4.89	97.2	4.75	97.2	14.62	97.2	3.28	97.2	-0.76	97.2	4.43	97.2	3.44	97.2	-2.12	97.2	12.58	97.2	-1.98	97.2	1.23	97.2	-0.81	97.2	-1.72	97.2	-1.79	97.2	29.75	97.2	9.33	97.2	3.73	97.2	2.39	97.2	1.63	97.2	10.93	97.2	-2.79
98.1	-15.98	98.1	-4.47	98.1	-1.18	98.1	1.56	98.1	4.01	98.1	3.48	98.1	12.4	98.1	3.49	98.1	-2.1	98.1	2.25	98.1	2.51	98.1	2.26	98.1	13.45	98.1	-0.26	98.1	0.11	98.1	-1.59	98.1	-1.15	98.1	-2.21	98.1	33.72	98.1	10.35	98.1	3.83	98.1	1.89	98.1	2.01	98.1	10.96	98.1	-3.37
99	-14.77	99	-6.25	99	-4.1	99	1.19	99	5.8	99	5.77	99	13.08	99	6.54	99	0.21	99	2.31	99	3.64	99	-0.03	99	11.62	99	0.25	99	-0.87	99	-1.24	99	0.14	99	-2.15	99	29.89	99	10.68	99	0.39	99	3.24	99	3.22	99	11	99	-2.76
99.9	-16.12	99.9	-4.1	99.9	-3.18	99.9	2.19	99.9	4.61	99.9	6.39	99.9	14.87	99.9	3.03	99.9	-0.86	99.9	2.61	99.9	4.67	99.9	0.8	99.9	13.62	99.9	-2.1	99.9	-1.71	99.9	-1.75	99.9	0.54	99.9	-1.61	99.9	31.38	99.9	10.53	99.9	4.43	99.9	0.77	99.9	4	99.9	13.93	99.9	-2.35
100.8	-15.24	100.8	-4.88	100.8	-2.38	100.8	4.02	100.8	6.06	100.8	5.16	100.8	13.37	100.8	1.5	100.8	0.02	100.8	0.79	100.8	1.88	100.8	-0.58	100.8	10.58	100.8	-2.07	100.8	-0.78	100.8	-4.81	100.8	0.79	100.8	0.74	100.8	29.44	100.8	10.53	100.8	1.87	100.8	2.43	100.8	5.61	100.8	12.91	100.8	-5.13
101.7	-14.32	101.7	-4.75	101.7	-0.78	101.7	3.3	101.7	4.79	101.7	1.92	101.7	13.58	101.7	3.91	101.7	3.4	101.7	4.64	101.7	2.64	101.7	-2.04	101.7	11.81	101.7	-2.35	101.7	2.07	101.7	-1.94	101.7	-2.91	101.7	-4.2	101.7	27.88	101.7	8.99	101.7	3.61	101.7	1.1	101.7	2.59	101.7	11.22	101.7	-4.92
102.6	-15.93	102.6	-6.07	102.6	-3.45	102.6	2.86	102.6	3.48	102.6	4.31	102.6	12.96	102.6	1.87	102.6	-0.67	102.6	2.97	102.6	3.6	102.6	1.24	102.6	12.36	102.6	-2.66	102.6	-2.98	102.6	-1.7	102.6	-0.58	102.6	-2.44	102.6	30.06	102.6	10.35	102.6	0.62	102.6	1.98	102.6	1.1	102.6	11.18	102.6	-6.42
103.5	-15.01	103.5	-4.88	103.5	-1.79	103.5	5.88	103.5	5.34	103.5	4.47	103.5	13.6	103.5	2.42	103.5	0.04	103.5	3.26	103.5	3.92	103.5	0.06	103.5	14.63	103.5	-1.11	103.5	-1.71	103.5	-2.46	103.5	0.82	103.5	0.17	103.5	31.28	103.5	12.02	103.5	3.55	103.5	1.33	103.5	2.52	103.5	10.17	103.5	-5.69
104.4	-14.02	104.4	-5.98	104.4	-4.56	104.4	3.48	104.4	5.5	104.4	4.26	104.4	12.97	104.4	3.99	104.4	-0.67	104.4	1.88	104.4	3.37	104.4	2.87	104.4	12.12	104.4	0.14	104.4	-1.09	104.4	-3.78	104.4	-0.74	104.4	0.35	104.4	30.96	104.4	11.58	104.4	2.13	104.4	1.89	104.4	4.8	104.4	14.3	104.4	-5.8
105.3	-16.26	105.3	-4.05	105.3	-3.31	105.3	2.61	105.3	5.49	105.3	6.28	105.3	12.34	105.3	2.99	105.3	-1.03	105.3	2.24	105.3	3.86	105.3	3.05	105.3	12.68	105.3	-2.48	105.3	-0.69	105.3	-3.55	105.3	0.62	105.3	-1.85	105.3	33.9	105.3	11.69	105.3	2.33	105.3	1.72	105.3	2.33	105.3	11.16	105.3	-2.76
106.2	-14.32	106.2	-2.82	106.2	-2.96	106.2	2.28	106.2	4.62	106.2	5.24	106.2	14.36	106.2	5.33	106.2	-0.03	106.2	1.05	106.2	1.15	106.2	2.67	106.2	13.75	106.2	0.2	106.2	-1.17	106.2	-1.69	106.2	0.3	106.2	-1.38	106.2	32.2	106.2	12.18	106.2	2.91	106.2	2.52	106.2	4.13	106.2	10.73	106.2	-3.1
107.1	-11.76	107.1	-3.35	107.1	-6.22	107.1	4.38	107.1	4.43	107.1	5.1	107.1	12.38	107.1	4.48	107.1	-0.83	107.1	0.69	107.1	3.21	107.1	1.57	107.1	12.61	107.1	0.99	107.1	-0.02	107.1	-4.07	107.1	-1.12	107.1	-3.07	107.1	31.36	107.1	12.95	107.1	2.91	107.1	2.7	107.1	4.25	107.1	8.59	107.1	-4.4
108	-15.76	108	-4.11	108	-3.12	108	6.93	108	3.34	108	6.37	108	16.34	108	5.05	108	-0.93	108	2.14	108	1.77	108	3.46	108	11.45	108	-0.33	108	-3.52	108	-3.8	108	-2.14	108	-3.48	108	28.13	108	10.7	108	3.81	108	-0.94	108	4.72	108	11.24	108	-3.55
108.9	-16.67	108.9	-3.73	108.9	-4.3	108.9	1.22	108.9	6.14	108.9	3.74	108.9	10.75	108.9	4.22	108.9	1.12	108.9	4	108.9	5.3	108.9	1.56	108.9	9.43	108.9	-3.23	108.9	-1.29	108.9	-1.93	108.9	-1.7	108.9	1.7	108.9	30.45	108.9	11.97	108.9	1.72	108.9	1.42	108.9	1.95	108.9	12.73	108.9	-3.04
109.8	-13.68	109.8	-4.24	109.8	-1.54	109.8	0.56	109.8	2.15	109.8	8.24	109.8	16.52	109.8	4.32	109.8	0.62	109.8	3.24	109.8	2.39	109.8	2.1	109.8	13.85	109.8	-0.04	109.8	0.09	109.8	-1.11	109.8	-1.44	109.8	-4.24	109.8	30.72	109.8	12.06	109.8	4.76	109.8	4.65	109.8	2.99	109.8	12.32	109.8	-2.87
110.7	-13.82	110.7	-3.07	110.7	-3.15	110.7	2.89	110.7	5.19	110.7	5.24	110.7	13.74	110.7	2.77	110.7	-3.06	110.7	3.07	110.7	5.42	110.7	1.39	110.7	11.34	110.7	0.01	110.7	-5.34	110.7	-2.64	110.7	-0.07	110.7	-0.46	110.7	30.44	110.7	11.36	110.7	-0.19	110.7	1.12	110.7	3.72	110.7	14.25	110.7	-3.52
111.6	-14.09	111.6	-3.24	111.6	-1.72	111.6	3.94	111.6	6.26	111.6	6.56	111.6	14.81	111.6	2.76	111.6	-1.56	111.6	2.85	111.6	2.57	111.6	3.78	111.6	13.45	111.6	-1.71	111.6	-0.71	111.6	-2.01	111.6	-1.56	111.6	1.25	111.6	29.36	111.6	9.71	111.6	2.36	111.6	4.19	111.6	0.27	111.6	11.91	111.6	-2.26
112.5	-16.23	112.5	-3.8	112.5	-4.46	112.5	3.35	112.5	5.94	112.5	1.57	112.5	14.06	112.5	3.25	112.5	1.56	112.5	3.26	112.5	3.05	112.5	0.29	112.5	12.03	112.5	-0.48	112.5	0.52	112.5	-1.4	112.5	-1.88	112.5	-3.78	112.5	29.69	112.5	10.67	112.5	4.85	112.5	0.45	112.5	3.62	112.5	9.22	112.5	-3.57
113.4	-16.12	113.4	-2.77	113.4	-2.03	113.4	5.2	113.4	4.41	113.4	3.66	113.4	14.48	113.4	3.3	113.4	-0.85	113.4	4.77	113.4	3.62	113.4	-1.77	113.4	11.76	113.4	-2.43	113.4	-0.22	113.4	-0.94	113.4	1.4	113.4	-3.21	113.4	29.02	113.4	11.34	113.4	4.66	113.4	2.92	113.4	6.31	113.4	12.08	113.4	-2.33
114.3	-15.87	114.3	-2.72	114.3	-3.88	114.3	1.92	114.3	3.09	114.3	3.05	114.3	12.53	114.3	1.43	114.3	-4.17	114.3	1.88	114.3	4.68	114.3	-0.08	114.3	11.84	114.3	-0.59	114.3	-2.55	114.3	-3.25	114.3	0.76	114.3	-2.99	114.3	31.31	114.3	11.54	114.3	2.64	114.3	1.22	114.3	3.55	114.3	11.44	114.3	-3.59
115.2	-17.23	115.2	-3.48	115.2	-2	115.2	4.23	115.2	5.63	115.2	4.61	115.2	13	115.2	6.44	115.2	-2.94	115.2	1.39	115.2	5.52	115.2	2.36	115.2	12.65	115.2	1.75	115.2	-2.27	115.2	-4.04	115.2	0.54	115.2	-3.16	115.2	31.89	115.2	11.6	115.2	5.23	115.2	1.84	115.2	3.1	115.2	12.73	115.2	-3
116.1	-16.85	116.1	-4.83	116.1	-1.89	116.1	2.28	116.1	5.87	116.1	4.87	116.1	10.44	116.1	2.42	116.1	-0.58	116.1	2.64	116.1	2.01	116.1	0.44	116.1	9.58	116.1	-1.89	116.1	-0.98	116.1	-3.71	116.1	-0.58	116.1	-1.58	116.1	28.85	116.1	8.42	116.1	5.43	116.1	2.99	116.1	6.16	116.1	10.77	116.1	-2.49
117	-16	117	-3.92	117	-4.28	117	2.45	117	5.49	117	5.2	117	13.89	117	3.71	117	-2.05	117	4.44	117	3.18	117	2.04	117	12.55	117	-0.44	117	0.13	117	-0.75	117	-1.54	117	1.02	117	30.47	117	13.23	117	2.86	117	5.89	117	2.59	117	11.25	117	-5.36
117.9	-15.7	117.9	-0.78	117.9	-2.68	117.9	3.46	117.9	3.18	117.9	3.46	117.9	12.89	117.9	5.8	117.9	-0.4	117.9	2.76	117.9	2.16	117.9	0.82	117.9	13.19	117.9	-1.03	117.9	-2.82	117.9	-3.42	117.9	-2.16	117.9	-1.1	117.9	31.32	117.9	12.76	117.9	0.3	117.9	2.33	117.9	4.33	117.9	12.31	117.9	-2.15
118.8	-14.47	118.8	-4.21	118.8	-3.67	118.8	0.65	118.8	5.93	118.8	3.54	118.8	14.13	118.8	4.2	118.8	-0.56	118.8	1.94	118.8	4.84	118.8	-0.08	118.8	12.24	118.8	-0.21	118.8	-0.81	118.8	-2.53	118.8	0.15	118.8	-2.63	118.8	27.27	118.8	9.96	118.8	2.97	118.8	4.56	118.8	3.31	118.8	11.28	118.8	-5.14
119.7	-13.56	119.7	-4.9	119.7	-1.16	119.7	-1.51	119.7	6.62	119.7	7.18	119.7	12.34	119.7	1.34	119.7	-0.31	119.7	2.19	119.7	5	119.7	2.61	119.7	9.46	119.7	-2.44	119.7	-1.31	119.7	0.06	119.7	-2.26	119.7	-2.44	119.7	28.87	119.7	9.11	119.7	3.17	119.7	1.76	119.7	3.55	119.7	9.99	119.7	-2.4
120.6	-13.57	120.6	-2.5	120.6	-5.49	120.6	1.24	120.6	5.33	120.6	4.25	120.6	10.88	120.6	4.26	120.6	-1.02	120.6	2.22	120.6	3.91	120.6	1.05	120.6	9.63	120.6	-0.6	120.6	0.85	120.6	-3.38	120.6	0.2	120.6	-2	120.6	30.06	120.6	10.62	120.6	4.65	120.6	1.28	120.6	3.61	120.6	11.45	120.6	-2.32
121.5	-13.36	121.5	-3.97	121.5	-1.18	121.5	3.2	121.5	5.59	121.5	3.37	121.5	13.57	121.5	3.19	121.5	1.25	121.5	2.81	121.5	2.32	121.5	1.36	121.5	11.2	121.5	-2.67	121.5	0.41	121.5	-2.53	121.5	-1.39	121.5	-0.3	121.5	30.01	121.5	11.01	121.5	3	121.5	2.64	121.5	6.25	121.5	11.23	121.5	-3.4
122.4	-15.16	122.4	-3.72	122.4	-3.4	122.4	1.13	122.4	5.19	122.4	7.39	122.4	11.22	122.4	4.34	122.4	-1.03	122.4	1.78	122.4	3.69	122.4	2.11	122.4	10.07	122.4	-1.08	122.4	-1.2	122.4	-2.3	122.4	-0.15	122.4	-3.52	122.4	28.99	122.4	12.79	122.4	2.58	122.4	2.6	122.4	3.74	122.4	12.51	122.4	-4.03
123.3	-14.4	123.3	-1.28	123.3	-2.7	123.3	3.32	123.3	4.96	123.3	4.45	123.3	12.65	123.3	4.43	123.3	0.2	123.3	2.84	123.3	2.61	123.3	0.17	123.3	13.3	123.3	-2.04	123.3	-1.8	123.3	-2.31	123.3	1.19	123.3	-2.82	123.3	30.5	123.3	11.99	123.3	3.73	123.3	3.85	123.3	5.83	123.3	12.62	123.3	-2.91
124.2	-12.68	124.2	-2.66	124.2	-1.55	124.2	4.42	124.2	4.93	124.2	5.9	124.2	13.72	124.2	4.49	124.2	1.2	124.2	4.04	124.2	2.69	124.2	3.46	124.2	10.78	124.2	-2.04	124.2	-0.71	124.2	-0.96	124.2	-1.91	124.2	-1.06	124.2	30.64	124.2	11.18	124.2	1.19	124.2	5.01	124.2	3.21	124.2	11.58	124.2	-5.32
125.1	-16.44	125.1	-0.71	125.1	-1.98	125.1	2.37	125.1	3.23	125.1	5.26	125.1	10.91	125.1	4.17	125.1	-1.3	125.1	2.51	125.1	1.63	125.1	-0.38	125.1	9.5	125.1	-2.04	125.1	-1.26	125.1	-4.64	125.1	1.65	125.1	-3.38	125.1	30.82	125.1	9.53	125.1	5.22	125.1	1.51	125.1	2.86	125.1	13.33	125.1	-1.88
126	-14.2	126	-1.34	126	-3.82	126	1.73	126	1.6	126	5.01	126	13.12	126	3.01	126	-1.91	126	3.65	126	-0.92	126	0.06	126	11.68	126	-2.27	126	-2.61	126	-3.21	126	-4.38	126	-3.36	126	28.51	126	10.32	126	3.7	126	3	126	1.93	126	10.93	126	-5.69
126.9	-14.91	126.9	-3.61	126.9	-2.47	126.9	4.25	126.9	8.03	126.9	6.97	126.9	12.56	126.9	3.48	126.9	-0.22	126.9	2.79	126.9	4.45	126.9	2.55	126.9	13.28	126.9	-1.92	126.9	0.22	126.9	-4.58	126.9	-1.46	126.9	-2.89	126.9	29.86	126.9	7.91	126.9	4.11	126.9	2.81	126.9	1.28	126.9	10.82	126.9	-5.52
127.8	-15.98	127.8	-3.49	127.8	-5.19	127.8	5.14	127.8	3.93	127.8	4.69	127.8	12.7	127.8	3.76	127.8	-0.53	127.8	4.22	127.8	3.22	127.8	1.26	127.8	11.41	127.8	1.03	127.8	-1.94	127.8	-3.91	127.8	-1.36	127.8	-1.56	127.8	29.42	127.8	12.68	127.8	4.08	127.8	0.39	127.8	4.39	127.8	12.56	127.8	-3.18
128.7	-15.18	128.7	-4.69	128.7	-3.39	128.7	5.59	128.7	3.56	128.7	6.81	128.7	14.69	128.7	0.86	128.7	-2.28	128.7	1.7	128.7	2.56	128.7	3.2	128.7	9.61	128.7	-4.17	128.7	-1.87	128.7	-2.32	128.7	-2.96	128.7	-0.91	128.7	27.79	128.7	9.63	128.7	4.59	128.7	2.74	128.7	2.69	128.7	12.84	128.7	-4.16
129.6	-14.6	129.6	-4.48	129.6	-2.17	129.6	3.57	129.6	4.93	129.6	5.96	129.6	12.54	129.6	3.51	129.6	-2.7	129.6	2.7	129.6	2.55	129.6	1.85	129.6	9.89	129.6	-1.06	129.6	-3.64	129.6	-0.21	129.6	-1.22	129.6	-3.14	129.6	29.11	129.6	11.31	129.6	3.98	129.6	1.75	129.6	4	129.6	10.85	129.6	-4.74
130.5	-16.28	130.5	-0.67	130.5	-3.51	130.5	2.51	130.5	4.65	130.5	7.36	130.5	12.28	130.5	5	130.5	1.05	130.5	1.95	130.5	1.47	130.5	1.6	130.5	8.47	130.5	-1.48	130.5	-1.21	130.5	-5.85	130.5	-1.48	130.5	-2.54	130.5	28.07	130.5	12.31	130.5	3.71	130.5	2.7	130.5	5.36	130.5	12.29	130.5	-3.35
131.4	-14.56	131.4	-2.79	131.4	-2.4	131.4	2.51	131.4	4.93	131.4	4.14	131.4	13.82	131.4	3.83	131.4	-0.53	131.4	-2.22	131.4	4.21	131.4	-0.64	131.4	12.51	131.4	-2.4	131.4	-2.2	131.4	-5.97	131.4	-0.43	131.4	-1.68	131.4	29.36	131.4	9.33	131.4	2.08	131.4	3.45	131.4	4.06	131.4	12.95	131.4	-3.54
132.3	-16.48	132.3	-4.21	132.3	-0.48	132.3	2.16	132.3	6.71	132.3	4.99	132.3	11.46	132.3	4.63	132.3	0.64	132.3	2.38	132.3	6.15	132.3	1.2	132.3	11	132.3	-0.6	132.3	-2.44	132.3	-0.82	132.3	0.61	132.3	-1.33	132.3	27.59	132.3	11.46	132.3	2.43	132.3	2.4	132.3	3.77	132.3	11.31	132.3	-4.17
133.2	-14.65	133.2	-3.1	133.2	-3.48	133.2	3.68	133.2	6.55	133.2	4.48	133.2	12.53	133.2	3.96	133.2	-1.01	133.2	1.47	133.2	3.97	133.2	4.04	133.2	9.26	133.2	-0.36	133.2	0.21	133.2	-5.13	133.2	-1.72	133.2	-0.36	133.2	31.22	133.2	13.02	133.2	4.12	133.2	-0.89	133.2	3.08	133.2	10.12	133.2	-2.26
134.1	-15.06	134.1	-3.26	134.1	-3.21	134.1	2.62	134.1	4.82	134.1	5.88	134.1	13.41	134.1	4.19	134.1	-0.4	134.1	1.99	134.1	0.43	134.1	3.64	134.1	11.2	134.1	-3.01	134.1	0.97	134.1	-4.29	134.1	-2	134.1	-2.11	134.1	29.97	134.1	10.98	134.1	4.08	134.1	0.87	134.1	3.54	134.1	9.28	134.1	-1.47
135	-12.67	135	-2.14	135	-1.2	135	2.64	135	3.5	135	3.82	135	13.51	135	3.78	135	-1.51	135	-0.01	135	1.66	135	3.24	135	11.86	135	-0.72	135	-2.13	135	-2.7	135	-0.62	135	-0.08	135	30.44	135	10.76	135	2.46	135	3.33	135	5.26	135	11.21	135	-2.42
135.9	-18.3	135.9	-3.06	135.9	-2.58	135.9	2.5	135.9	2.17	135.9	5.8	135.9	10.78	135.9	4	135.9	1.1	135.9	2.4	135.9	0.66	135.9	2.91	135.9	11.22	135.9	-1.45	135.9	-1.49	135.9	-2.86	135.9	-4.12	135.9	0.69	135.9	28.01	135.9	9.39	135.9	2.94	135.9	1.47	135.9	3.04	135.9	12.57	135.9	-3.85
136.8	-15.24	136.8	-5.51	136.8	-2.53	136.8	1.86	136.8	8.46	136.8	5.03	136.8	13.15	136.8	3.64	136.8	0.48	136.8	4.2	136.8	3.77	136.8	-1.14	136.8	11.23	136.8	-0.2	136.8	-1.57	136.8	-4.54	136.8	-1.12	136.8	-2.19	136.8	29.47	136.8	11.6	136.8	3.83	136.8	0.43	136.8	3.72	136.8	14.35	136.8	-2.04
137.7	-14.81	137.7	-5.56	137.7	-2.2	137.7	2.14	137.7	5.24	137.7	4.83	137.7	11.24	137.7	4.47	137.7	0.3	137.7	1.92	137.7	3.28	137.7	3.62	137.7	9.93	137.7	-1.13	137.7	-0.7	137.7	-2.69	137.7	-0.6	137.7	-1.11	137.7	26.92	137.7	10.49	137.7	3.98	137.7	0.75	137.7	4.46	137.7	11.9	137.7	-5.59
138.6	-16.15	138.6	-1.47	138.6	-1.83	138.6	4.4	138.6	7.47	138.6	4.44	138.6	10.92	138.6	4.94	138.6	-1.74	138.6	2.97	138.6	5.43	138.6	1.6	138.6	11.59	138.6	0.1	138.6	-3.75	138.6	-2.25	138.6	-0.61	138.6	-1.41	138.6	28.31	138.6	9.7	138.6	3.93	138.6	0.85	138.6	3.14	138.6	13.28	138.6	-3.78
139.5	-15.51	139.5	-2.59	139.5	-2.14	139.5	2.58	139.5	5.1	139.5	7.02	139.5	13.88	139.5	4.32	139.5	1.42	139.5	1.91	139.5	3.83	139.5	3.28	139.5	10.25	139.5	-1.83	139.5	-1.57	139.5	-3.31	139.5	0.14	139.5	-0.61	139.5	28.72	139.5	9.35	139.5	3.05	139.5	0.43	139.5	3.51	139.5	10.99	139.5	-4.52
140.4	-13.73	140.4	-1.99	140.4	-3.69	140.4	3.77	140.4	6.33	140.4	3.33	140.4	10.55	140.4	4.16	140.4	-2.24	140.4	2.66	140.4	2.74	140.4	2.94	140.4	10.55	140.4	-2.68	140.4	-2.22	140.4	-1.31	140.4	-1.64	140.4	-0.87	140.4	30.58	140.4	9.82	140.4	4.99	140.4	2.89	140.4	4.47	140.4	13.85	140.4	-4.07
141.3	-14.33	141.3	-2.7	141.3	-4.36	141.3	4.75	141.3	4.89	141.3	5.42	141.3	11.79	141.3	6.22	141.3	-3.77	141.3	2.66	141.3	2.53	141.3	0.91	141.3	9.26	141.3	0.31	141.3	-1.36	141.3	-1.01	141.3	1.94	141.3	-0.37	141.3	28.92	141.3	9.91	141.3	4.45	141.3	3.48	141.3	5.8	141.3	11.14	141.3	-3.27
142.2	-15.93	142.2	-3.97	142.2	-1.45	142.2	3.65	142.2	4.31	142.2	9.99	142.2	12.19	142.2	3.6	142.2	0.71	142.2	1.88	142.2	4.68	142.2	3.26	142.2	12.07	142.2	0.07	142.2	-1.15	142.2	-4.2	142.2	-1.15	142.2	-1.63	142.2	29.2	142.2	13.08	142.2	1.97	142.2	-0.41	142.2	2.88	142.2	9.32	142.2	-4.26
143.1	-12.9	143.1	-3.12	143.1	-3.39	143.1	3.8	143.1	4.29	143.1	3.39	143.1	12.86	143.1	3.46	143.1	-0.73	143.1	3.88	143.1	2.89	143.1	1.64	143.1	10.03	143.1	0.04	143.1	-0.48	143.1	-4.02	143.1	-2.35	143.1	-3.39	143.1	26.79	143.1	12.68	143.1	4.67	143.1	1.64	143.1	3.98	143.1	11.94	143.1	-6.21
144	-13.47	144	-2.24	144	-1.98	144	1.52	144	4.83	144	7.18	144	11.22	144	4.73	144	2.19	144	3.6	144	3.24	144	1.09	144	11.15	144	-0.73	144	-1.21	144	-0.95	144	-1.16	144	-4.44	144	27.78	144	15.22	144	2.61	144	4.74	144	3.21	144	10.6	144	-3.33
144.9	-15.17	144.9	-2.66	144.9	-0.42	144.9	4.09	144.9	6.16	144.9	2.51	144.9	11.28	144.9	3.94	144.9	2.58	144.9	1.48	144.9	5.13	144.9	3.94	144.9	10.44	144.9	-0.59	144.9	-0.35	144.9	-3.99	144.9	0.93	144.9	-1.42	144.9	30.4	144.9	12.53	144.9	6.67	144.9	2.36	144.9	4.79	144.9	13.01	144.9	-2.14
145.8	-15.82	145.8	-2.96	145.8	-0.71	145.8	3.64	145.8	3.35	145.8	6.83	145.8	13.82	145.8	3.7	145.8	-0.06	145.8	1.4	145.8	-0.9	145.8	2.97	145.8	12.25	145.8	-2.71	145.8	1.38	145.8	-3.92	145.8	-2.79	145.8	-1.45	145.8	29.35	145.8	10.8	145.8	4.9	145.8	2.9	145.8	3.65	145.8	10.75	145.8	-5.06
146.7	-16.39	146.7	-0.4	146.7	-2.77	146.7	1.73	146.7	4.56	146.7	3.81	146.7	13.38	146.7	5.5	146.7	-0.54	146.7	-0.27	146.7	2.54	146.7	1.68	146.7	10.96	146.7	-1.44	146.7	-1.65	146.7	-4.95	146.7	-2.6	146.7	-0.57	146.7	30.62	146.7	10.88	146.7	1.26	146.7	1.63	146.7	2.62	146.7	15.34	146.7	-2.72
147.6	-14.35	147.6	-3.1	147.6	-4.31	147.6	4.36	147.6	6.91	147.6	5.37	147.6	12.75	147.6	3.06	147.6	0.98	147.6	1.15	147.6	4.59	147.6	2.25	147.6	10.52	147.6	-2	147.6	-0.84	147.6	-4.47	147.6	-0.91	147.6	-2.78	147.6	30.46	147.6	11.61	147.6	2.73	147.6	0.6	147.6	1.79	147.6	9.96	147.6	-3.03
148.5	-17.61	148.5	-4.08	148.5	-3.15	148.5	6.16	148.5	9.03	148.5	6.67	148.5	8.84	148.5	5.26	148.5	0.6	148.5	2.7	148.5	5.08	148.5	4.99	148.5	8.06	148.5	-1.48	148.5	1.72	148.5	-3.25	148.5	-1.66	148.5	-0.66	148.5	26.52	148.5	10.83	148.5	4.08	148.5	2.22	148.5	2.36	148.5	9.95	148.5	-4.8
149.4	-15.52	149.4	-0.58	149.4	-0.94	149.4	1.78	149.4	2.79	149.4	9.27	149.4	11.42	149.4	2.84	149.4	0.92	149.4	2.8	149.4	2.84	149.4	4.84	149.4	8.04	149.4	-3.06	149.4	-1.7	149.4	-1.54	149.4	-0.79	149.4	-1.55	149.4	29.19	149.4	10.45	149.4	4.44	149.4	2.89	149.4	4.28	149.4	12.33	149.4	-0.64
150.3	-15.36	150.3	-1.09	150.3	-2.17	150.3	4.3	150.3	4.52	150.3	7.37	150.3	12.56	150.3	3.85	150.3	0.73	150.3	1.49	150.3	3.29	150.3	3.39	150.3	12.22	150.3	-2.82	150.3	-0.51	150.3	-4.05	150.3	-2.27	150.3	-1.6	150.3	30.7	150.3	11.74	150.3	6.48	150.3	0.43	150.3	3.75	150.3	13.07	150.3	-3.27
151.2	-13.79	151.2	-1.61	151.2	1.57	151.2	4.51	151.2	5.41	151.2	4.81	151.2	8.76	151.2	4.19	151.2	1.37	151.2	2.14	151.2	2.56	151.2	3.84	151.2	9.6	151.2	-1.52	151.2	-0.09	151.2	-6.98	151.2	-0.55	151.2	-0.34	151.2	31.11	151.2	11.65	151.2	5.99	151.2	0.17	151.2	4.3	151.2	11.57	151.2	-4.99
152.1	-17.02	152.1	-2.74	152.1	-3.22	152.1	3.31	152.1	5.68	152.1	6.2	152.1	12.06	152.1	2.51	152.1	-0.62	152.1	3.18	152.1	5.58	152.1	1.71	152.1	11.42	152.1	-3	152.1	-1.61	152.1	-4.5	152.1	-0.86	152.1	-2.21	152.1	29.45	152.1	10.35	152.1	3.88	152.1	2.38	152.1	3.52	152.1	14.47	152.1	-4.45
153	-16.28	153	-2.34	153	-1.7	153	4.01	153	2.18	153	5.29	153	11.29	153	6.1	153	0.62	153	2.75	153	2.77	153	1.77	153	10	153	-0.99	153	0.07	153	-3.29	153	-2.04	153	-0.9	153	28.03	153	11.28	153	7.08	153	3.45	153	3.29	153	12.36	153	-3.78
153.9	-14.62	153.9	-2.47	153.9	-1.74	153.9	3.21	153.9	6.7	153.9	6.5	153.9	11.32	153.9	2.86	153.9	1.08	153.9	1.38	153.9	2.98	153.9	2.29	153.9	9.69	153.9	-2.58	153.9	-1.42	153.9	-5.3	153.9	-0.56	153.9	-3.84	153.9	28.42	153.9	12.47	153.9	4.26	153.9	0.85	153.9	4.97	153.9	13.74	153.9	-4.44
154.8	-12.7	154.8	-0.25	154.8	-4	154.8	4.02	154.8	6.54	154.8	4.69	154.8	12.63	154.8	6.1	154.8	0.99	154.8	2.18	154.8	2.1	154.8	1.16	154.8	11.1	154.8	-0.79	154.8	0.68	154.8	-4.05	154.8	-0.69	154.8	-1.97	154.8	29.31	154.8	12.28	154.8	2.17	154.8	3.12	154.8	5.55	154.8	10.97	154.8	-5.92
155.7	-11.9	155.7	-1.69	155.7	-2.22	155.7	2.74	155.7	7.21	155.7	6.68	155.7	11.57	155.7	3.35	155.7	-1.63	155.7	0.94	155.7	3.33	155.7	4.98	155.7	10.17	155.7	-2.95	155.7	-2.3	155.7	-2.98	155.7	-3.79	155.7	-0.43	155.7	30.47	155.7	12.92	155.7	7.26	155.7	3	155.7	1.9	155.7	13.27	155.7	-4.3
156.6	-13.55	156.6	-3.12	156.6	-0.81	156.6	6.06	156.6	6.81	156.6	5.22	156.6	10.63	156.6	2.44	156.6	1.5	156.6	4.41	156.6	6.53	156.6	1.05	156.6	10.11	156.6	-1.3	156.6	-1.14	156.6	-3.71	156.6	0.09	156.6	-4.89	156.6	28.9	156.6	12.82	156.6	5.48	156.6	3.16	156.6	3.86	156.6	12.4	156.6	-3.04
157.5	-17.27	157.5	-4.05	157.5	-4.45	157.5	3	157.5	7.29	157.5	6.58	157.5	11.53	157.5	3.04	157.5	0.03	157.5	1.87	157.5	2.8	157.5	2.61	157.5	8.08	157.5	-0.72	157.5	-1.03	157.5	-3.52	157.5	-0.18	157.5	-2.58	157.5	28.94	157.5	13.38	157.5	4.12	157.5	1.51	157.5	4.29	157.5	10.93	157.5	-3.94
158.4	-15.09	158.4	0.15	158.4	-3.36	158.4	2.15	158.4	3.61	158.4	4.94	158.4	11.51	158.4	2.18	158.4	0.85	158.4	-1.63	158.4	3.97	158.4	2.25	158.4	9.62	158.4	-3.43	158.4	-0.42	158.4	-3.84	158.4	1.93	158.4	-1.97	158.4	27.78	158.4	9.73	158.4	2.35	158.4	-0.26	158.4	4.92	158.4	13.92	158.4	-4.54
159.3	-14.08	159.3	-2.42	159.3	-2.86	159.3	3.81	159.3	2.95	159.3	5.44	159.3	15.59	159.3	4.58	159.3	-1.53	159.3	2.23	159.3	3.57	159.3	1.29	159.3	10.35	159.3	-0.26	159.3	-4.01	159.3	-5.89	159.3	-0.86	159.3	-1.99	159.3	27.76	159.3	11.68	159.3	5.12	159.3	2.6	159.3	3.68	159.3	11.33	159.3	-2.62
160.2	-14.61	160.2	-2.32	160.2	-0.24	160.2	3.3	160.2	6.99	160.2	7.57	160.2	12.78	160.2	3.79	160.2	0.7	160.2	2.52	160.2	3	160.2	0.8	160.2	9.18	160.2	-1.57	160.2	-2.81	160.2	-3.35	160.2	-2.85	160.2	-2.04	160.2	29.58	160.2	14.48	160.2	4.31	160.2	3.16	160.2	3.31	160.2	12.09	160.2	-3.59
161.1	-14.43	161.1	0.4	161.1	-2.54	161.1	3.64	161.1	3.91	161.1	3.64	161.1	11.33	161.1	5.08	161.1	-1.09	161.1	3.68	161.1	2.63	161.1	0.9	161.1	10.04	161.1	-3.12	161.1	-1.75	161.1	-2.67	161.1	-0.57	161.1	-4.67	161.1	28.75	161.1	10.65	161.1	4.08	161.1	1.4	161.1	3.42	161.1	11.01	161.1	-2.97
162	-16.38	162	-1.24	162	-1.24	162	3.33	162	3.96	162	7.59	162	12.39	162	5.14	162	-1.54	162	3.75	162	2.65	162	3.39	162	9.55	162	-2.01	162	-1.54	162	-2.34	162	-1.92	162	-2.67	162	28.69	162	10.91	162	5.45	162	3.65	162	4.31	162	10.56	162	-3.52
162.9	-14.75	162.9	-5.05	162.9	-1.5	162.9	2.8	162.9	4.33	162.9	5.17	162.9	11.46	162.9	3.09	162.9	0.32	162.9	1.99	162.9	2.02	162.9	0.47	162.9	9.28	162.9	-2.56	162.9	-2.22	162.9	-2.27	162.9	-1.6	162.9	-1.09	162.9	28.49	162.9	12.25	162.9	4.56	162.9	3.43	162.9	5.16	162.9	10.65	162.9	-4.67
163.8	-13.52	163.8	-3.23	163.8	-1.85	163.8	3.95	163.8	5.24	163.8	5.87	163.8	11.78	163.8	3.11	163.8	-0.76	163.8	3.45	163.8	2.95	163.8	2.25	163.8	9.97	163.8	-3.41	163.8	-1.65	163.8	-2.19	163.8	-1.84	163.8	-2.14	163.8	28.33	163.8	11.69	163.8	4.92	163.8	1.64	163.8	0.7	163.8	13.25	163.8	-4.19
164.7	-16.91	164.7	-4.47	164.7	-3.98	164.7	3.12	164.7	6.39	164.7	7.13	164.7	12.26	164.7	4.32	164.7	0.49	164.7	1.69	164.7	3.67	164.7	1.44	164.7	10.35	164.7	-0.95	164.7	0.13	164.7	-4.1	164.7	-0.64	164.7	-2.21	164.7	26.32	164.7	13.81	164.7	5.49	164.7	2.58	164.7	4.55	164.7	11.3	164.7	-5.08
165.6	-12.93	165.6	-1.88	165.6	-1.39	165.6	4.4	165.6	7.13	165.6	6.52	165.6	10.84	165.6	3.54	165.6	1.13	165.6	3.43	165.6	3.45	165.6	-0.08	165.6	9.65	165.6	-2.71	165.6	-0.63	165.6	-4.4	165.6	-0.74	165.6	-4.14	165.6	28.62	165.6	12.35	165.6	5.04	165.6	2.83	165.6	4.23	165.6	13.12	165.6	-2.69
166.5	-12.23	166.5	-1.2	166.5	0.03	166.5	2.91	166.5	8.19	166.5	5.81	166.5	12.66	166.5	3.93	166.5	0.73	166.5	0.42	166.5	1.18	166.5	2.29	166.5	8.99	166.5	-1.78	166.5	-0.27	166.5	-5.38	166.5	-3.83	166.5	-3.11	166.5	29.61	166.5	10.09	166.5	5.54	166.5	-1.13	166.5	4.26	166.5	12.8	166.5	-4.77
167.4	-13.4	167.4	-5.58	167.4	-1.5	167.4	1.28	167.4	8.88	167.4	8	167.4	12.19	167.4	5.16	167.4	1.25	167.4	0.34	167.4	6.38	167.4	4.39	167.4	8.83	167.4	-1.52	167.4	-1.7	167.4	-4.17	167.4	-1.47	167.4	-2.85	167.4	27.83	167.4	12.47	167.4	5.02	167.4	0.21	167.4	3.61	167.4	11.61	167.4	-5.32
168.3	-13.03	168.3	-2.36	168.3	0.2	168.3	3.61	168.3	4.98	168.3	7.24	168.3	13.09	168.3	4.18	168.3	-0.11	168.3	1.92	168.3	4.03	168.3	3.16	168.3	8.76	168.3	-1.15	168.3	-1.99	168.3	-4.33	168.3	-2.18	168.3	-2.86	168.3	26.6	168.3	12.69	168.3	3.87	168.3	2.86	168.3	1.02	168.3	11.53	168.3	-5.69
169.2	-13.5	169.2	-1.86	169.2	0.98	169.2	1.95	169.2	5.1	169.2	3.48	169.2	12.14	169.2	5.54	169.2	0.23	169.2	0.85	169.2	3.96	169.2	2.71	169.2	9.29	169.2	-2.54	169.2	-2.33	169.2	-6	169.2	-1.41	169.2	0.65	169.2	29.07	169.2	11.85	169.2	3.96	169.2	1.75	169.2	3.19	169.2	13.11	169.2	-3.46
170.1	-14.26	170.1	-1.41	170.1	-1.69	170.1	3.62	170.1	3.34	170.1	6.93	170.1	14	170.1	3.9	170.1	1.4	170.1	2.32	170.1	4.97	170.1	0.46	170.1	8.9	170.1	-1.04	170.1	-0.29	170.1	-4.78	170.1	0.62	170.1	-4.04	170.1	29.67	170.1	12.18	170.1	3.51	170.1	2.59	170.1	4.67	170.1	12.63	170.1	-2.73
171	-14.68	171	-1.55	171	-1.22	171	3.34	171	5.08	171	5.9	171	10.69	171	4.99	171	1.64	171	3.03	171	2.23	171	3.55	171	10.64	171	-1.99	171	0	171	-4.34	171	-1.27	171	-1.64	171	29.78	171	9.4	171	5.7	171	1.56	171	3.97	171	12.11	171	-2.37
171.9	-15.16	171.9	0.06	171.9	-1.36	171.9	2.1	171.9	5.89	171.9	6.46	171.9	10.89	171.9	3.35	171.9	1.59	171.9	0.15	171.9	5.63	171.9	2.03	171.9	7.91	171.9	-1.88	171.9	-0.88	171.9	-4.32	171.9	-1.92	171.9	-0.59	171.9	27.85	171.9	12.25	171.9	5.01	171.9	-0.66	171.9	2.86	171.9	14.7	171.9	-2.33
172.8	-16.04	172.8	-4.1	172.8	-3.69	172.8	4.66	172.8	6.04	172.8	4.27	172.8	10.44	172.8	2.58	172.8	0.3	172.8	3.09	172.8	6.55	172.8	0.75	172.8	8.53	172.8	-2.95	172.8	-1.62	172.8	-3.93	172.8	0.02	172.8	-3.79	172.8	26.94	172.8	11.3	172.8	6.54	172.8	1.82	172.8	6.23	172.8	8.9	172.8	-3.63
173.7	-16.11	173.7	-1.78	173.7	0.09	173.7	2.43	173.7	7.86	173.7	7.84	173.7	11.37	173.7	4.82	173.7	2.26	173.7	2.6	173.7	3.98	173.7	2.34	173.7	9.77	173.7	-1.12	173.7	-2.73	173.7	-6.46	173.7	-2.01	173.7	-1.23	173.7	26.92	173.7	14.44	173.7	2.53	173.7	2.23	173.7	4.62	173.7	13.97	173.7	-5.27
174.6	-14.13	174.6	0.63	174.6	0.82	174.6	2.99	174.6	4.99	174.6	8.67	174.6	12.98	174.6	3.55	174.6	1.46	174.6	3.57	174.6	5.47	174.6	1.22	174.6	9.75	174.6	-2.66	174.6	-0.23	174.6	-3.2	174.6	1.96	174.6	-2.94	174.6	27.39	174.6	13.21	174.6	3.86	174.6	3.43	174.6	4.97	174.6	11.6	174.6	-3.59
175.5	-13	175.5	-1.24	175.5	0.29	175.5	3.15	175.5	3.85	175.5	7.45	175.5	12.76	175.5	2.09	175.5	1.22	175.5	3.92	175.5	2.94	175.5	6.01	175.5	10.29	175.5	-0.88	175.5	-1.49	175.5	-2.81	175.5	-1.9	175.5	-1.13	175.5	28.13	175.5	14.14	175.5	3.47	175.5	2.15	175.5	2.12	175.5	13.99	175.5	-3.99
176.4	-15.16	176.4	0.1	176.4	-0.84	176.4	4.77	176.4	6.72	176.4	4.2	176.4	12.08	176.4	4.54	176.4	-0.01	176.4	1.78	176.4	3.42	176.4	1.96	176.4	8.12	176.4	-2.2	176.4	-0.96	176.4	-2.75	176.4	-0.98	176.4	-0.72	176.4	29.24	176.4	12.38	176.4	6.34	176.4	4.13	176.4	2.66	176.4	13.18	176.4	-4.03
177.3	-14.25	177.3	-0.73	177.3	-2.19	177.3	4.96	177.3	3.57	177.3	4.84	177.3	11.01	177.3	3.07	177.3	0.3	177.3	3.4	177.3	6.62	177.3	0.1	177.3	7.96	177.3	-2.11	177.3	-1.61	177.3	-3.21	177.3	0.53	177.3	-3.56	177.3	28.94	177.3	11.63	177.3	4.86	177.3	2.66	177.3	4.82	177.3	11.82	177.3	-1.71
178.2	-15.29	178.2	0.71	178.2	-1.43	178.2	4.3	178.2	4.85	178.2	4.8	178.2	12.7	178.2	5.73	178.2	0.24	178.2	-0.72	178.2	3.1	178.2	1.65	178.2	9.73	178.2	-0.54	178.2	0.84	178.2	-5.72	178.2	-2.21	178.2	-1.4	178.2	28.3	178.2	13.59	178.2	6.7	178.2	1.39	178.2	4.32	178.2	12.56	178.2	-4.74
179.1	-12.33	179.1	-1.8	179.1	-2.59	179.1	3.15	179.1	6.46	179.1	6.32	179.1	12	179.1	2.89	179.1	-0.83	179.1	2.82	179.1	3.32	179.1	2.45	179.1	11	179.1	-1.84	179.1	-2.63	179.1	-5.81	179.1	-1.02	179.1	-0.84	179.1	31.45	179.1	14.08	179.1	3.6	179.1	1.98	179.1	4.79	179.1	14.28	179.1	-4.01
180	-12.34	180	0.51	180	-1.06	180	3.84	180	6.22	180	4.91	180	11.36	180	6.26	180	1.34	180	1.82	180	2.36	180	1.69	180	7.62	180	-0.79	180	-1.93	180	-4.12	180	-0.16	180	-3.84	180	27.05	180	12.76	180	5.85	180	2.7	180	3.35	180	13.06	180	-4.66
180.9	-13.82	180.9	-0.33	180.9	1.77	180.9	4.05	180.9	7.01	180.9	5.21	180.9	11.92	180.9	5.23	180.9	3.13	180.9	3.48	180.9	5.1	180.9	5.09	180.9	11.07	180.9	-0.94	180.9	-1.84	180.9	-4.84	180.9	-0.16	180.9	-1.12	180.9	29.09	180.9	12.78	180.9	6.54	180.9	3.7	180.9	2.59	180.9	14.49	180.9	-1.98
181.8	-13.17	181.8	-1.49	181.8	0.67	181.8	6.55	181.8	5.03	181.8	6.58	181.8	12.39	181.8	5.16	181.8	0.59	181.8	2.48	181.8	0.67	181.8	5.38	181.8	8.22	181.8	-0.88	181.8	-2.1	181.8	-2.76	181.8	-2.51	181.8	1.81	181.8	28.23	181.8	13.73	181.8	3.46	181.8	3.11	181.8	4.78	181.8	14.2	181.8	-1.84
182.7	-14.62	182.7	-1.18	182.7	-2.08	182.7	1.36	182.7	5.64	182.7	6.92	182.7	13.47	182.7	3.7	182.7	2.16	182.7	4.55	182.7	4.19	182.7	1.69	182.7	11.23	182.7	-1.45	182.7	-0.13	182.7	-3.62	182.7	0.68	182.7	-1.36	182.7	26.45	182.7	12.45	182.7	6.43	182.7	2.51	182.7	3.89	182.7	12.09	182.7	-3.68
183.6	-14.72	183.6	1.68	183.6	-1.7	183.6	3.59	183.6	6.35	183.6	6.84	183.6	12.7	183.6	6.4	183.6	-0.05	183.6	-0.82	183.6	4.57	183.6	2.06	183.6	7.68	183.6	-3.01	183.6	-1.26	183.6	-5.58	183.6	-0.34	183.6	-1.27	183.6	28.84	183.6	11.3	183.6	4.24	183.6	0.23	183.6	5.32	183.6	13.4	183.6	-4.5
184.5	-10.75	184.5	-1.98	184.5	-2.72	184.5	2.93	184.5	6.5	184.5	5.78	184.5	11.14	184.5	4.74	184.5	-0.15	184.5	-1.26	184.5	2.35	184.5	2.2	184.5	8.44	184.5	-2.12	184.5	-0.74	184.5	-4.46	184.5	-3.59	184.5	-3.44	184.5	26.74	184.5	14.38	184.5	7.18	184.5	4.54	184.5	6.94	184.5	11.83	184.5	-3.28
185.4	-13.11	185.4	0.4	185.4	-0.98	185.4	4.08	185.4	7.77	185.4	6.61	185.4	13.1	185.4	3.25	185.4	-0.52	185.4	1.82	185.4	4.47	185.4	4.26	185.4	9.58	185.4	-2.59	185.4	-1.2	185.4	-4.54	185.4	0.59	185.4	-0.14	185.4	28.71	185.4	15.04	185.4	5.12	185.4	5.16	185.4	5.03	185.4	13.4	185.4	-3.33
186.3	-14.03	186.3	-0.87	186.3	-0.65	186.3	6.16	186.3	9.46	186.3	5.06	186.3	11.52	186.3	4.24	186.3	1.7	186.3	2.96	186.3	4.34	186.3	0.68	186.3	9.61	186.3	-1.99	186.3	-2.37	186.3	-4.24	186.3	-1.96	186.3	-4.83	186.3	28.24	186.3	13.28	186.3	6.19	186.3	4.6	186.3	4.22	186.3	12.62	186.3	-3.41
187.2	-11.79	187.2	-0.54	187.2	0.81	187.2	5.79	187.2	5.28	187.2	6.51	187.2	15.71	187.2	4.32	187.2	-0.28	187.2	1.41	187.2	4.59	187.2	3.66	187.2	11.71	187.2	-2.36	187.2	-2.61	187.2	-4.67	187.2	-0.87	187.2	-2.99	187.2	28.61	187.2	13.6	187.2	5.74	187.2	3.15	187.2	4.49	187.2	12.08	187.2	-3.87
188.1	-14.35	188.1	2.44	188.1	0.37	188.1	3.35	188.1	3.63	188.1	6.08	188.1	11.63	188.1	5.49	188.1	1.72	188.1	0.75	188.1	2.64	188.1	0.96	188.1	8.24	188.1	-3.43	188.1	-0.67	188.1	-5.75	188.1	-1.12	188.1	-0.9	188.1	30.08	188.1	14.05	188.1	6.25	188.1	1.11	188.1	5.06	188.1	14.04	188.1	-1.54
189	-14.51	189	-0.43	189	-0.19	189	2.12	189	6.48	189	5.46	189	11.6	189	6.48	189	3.32	189	-0.09	189	2.62	189	2.46	189	7.4	189	0.94	189	-0.52	189	-6.28	189	-1.98	189	-3.68	189	27.49	189	12.27	189	4.21	189	2.02	189	4.5	189	11.52	189	-6.25
189.9	-13.87	189.9	-0.78	189.9	1.32	189.9	5.46	189.9	5.32	189.9	7.5	189.9	12.61	189.9	4.66	189.9	2.78	189.9	1.51	189.9	5.63	189.9	3.62	189.9	7.82	189.9	-0.41	189.9	0	189.9	-6.74	189.9	1.24	189.9	-2.71	189.9	28.86	189.9	13.32	189.9	6.18	189.9	0.44	189.9	4.68	189.9	14.62	189.9	-4.31
190.8	-13.76	190.8	0.17	190.8	0.51	190.8	2.83	190.8	5.92	190.8	6.46	190.8	11.96	190.8	5.58	190.8	0.36	190.8	-0.27	190.8	2.86	190.8	1.62	190.8	9.29	190.8	-2.6	190.8	-0.28	190.8	-5.17	190.8	-3.52	190.8	-1.81	190.8	27.8	190.8	12.31	190.8	7.91	190.8	3.52	190.8	4.82	190.8	13.19	190.8	-2.7
191.7	-12.86	191.7	0.11	191.7	-1.8	191.7	4.33	191.7	6.1	191.7	7.84	191.7	11.42	191.7	4	191.7	1.2	191.7	3.07	191.7	3.63	191.7	3.39	191.7	8.44	191.7	-1.63	191.7	-0.89	191.7	-3.84	191.7	-1.91	191.7	-4.82	191.7	29.55	191.7	14.13	191.7	5.36	191.7	1.98	191.7	4.41	191.7	12.8	191.7	-3.41
192.6	-15.55	192.6	-2.29	192.6	-0.45	192.6	2.92	192.6	5.3	192.6	6.56	192.6	12.35	192.6	4.41	192.6	3.72	192.6	3.31	192.6	3.95	192.6	0.99	192.6	8.52	192.6	-3.63	192.6	-1.78	192.6	-3.44	192.6	-1.35	192.6	-2.38	192.6	27.63	192.6	11.14	192.6	4.23	192.6	4.34	192.6	5.12	192.6	11.95	192.6	-2.28
193.5	-14.09	193.5	-0.57	193.5	-0.72	193.5	2.82	193.5	5.46	193.5	5.7	193.5	9.98	193.5	7.02	193.5	-1.69	193.5	1.72	193.5	3.53	193.5	4.65	193.5	7.63	193.5	-2.54	193.5	-1.48	193.5	-4.46	193.5	-0.28	193.5	-0.08	193.5	28.69	193.5	12.34	193.5	5.32	193.5	3.54	193.5	5.94	193.5	14.33	193.5	-2.18
194.4	-12.07	194.4	1.32	194.4	0.49	194.4	4.39	194.4	9.71	194.4	8.69	194.4	11.63	194.4	6.17	194.4	0.55	194.4	1.83	194.4	5.44	194.4	3.79	194.4	6.44	194.4	-0.6	194.4	-1.13	194.4	-2.8	194.4	-0.88	194.4	-1.33	194.4	30.35	194.4	12.15	194.4	5.45	194.4	4.58	194.4	5.87	194.4	14.7	194.4	-3.42
195.3	-13.82	195.3	-3.12	195.3	-0.45	195.3	1.99	195.3	4.25	195.3	8.38	195.3	11.88	195.3	4.68	195.3	2.54	195.3	2.31	195.3	3.21	195.3	2.07	195.3	8.71	195.3	-0.11	195.3	-2.06	195.3	-4.96	195.3	-3.08	195.3	-2.73	195.3	29.33	195.3	12.5	195.3	4.61	195.3	4.74	195.3	2.22	195.3	14.84	195.3	-5.07
196.2	-12.46	196.2	-0.8	196.2	0.84	196.2	3.45	196.2	7.11	196.2	6.32	196.2	14.35	196.2	3.91	196.2	2.91	196.2	2.02	196.2	4.54	196.2	5.45	196.2	8.8	196.2	-2.42	196.2	-1.26	196.2	-6.03	196.2	-1.03	196.2	-0.51	196.2	26.94	196.2	10.95	196.2	4.89	196.2	3.1	196.2	3.42	196.2	14.65	196.2	-7.17
197.1	-14.1	197.1	-1.14	197.1	0.01	197.1	6.82	197.1	6.96	197.1	8.83	197.1	10.11	197.1	5.52	197.1	0.77	197.1	3.15	197.1	4.55	197.1	1.63	197.1	8.05	197.1	-1.98	197.1	1.36	197.1	-5.09	197.1	0.25	197.1	-2.99	197.1	26.05	197.1	11.61	197.1	5.52	197.1	1.88	197.1	6.67	197.1	13.55	197.1	-3.24
198	-12.89	198	-0.63	198	-0.47	198	2.95	198	7.11	198	6.47	198	11.48	198	5.91	198	0.86	198	0.16	198	8.4	198	2.73	198	7.86	198	-1.34	198	-1.32	198	-6.1	198	2.04	198	-0.42	198	30.12	198	12.46	198	5.63	198	3.54	198	4.15	198	14.1	198	-3.23
198.9	-13.54	198.9	0.95	198.9	0.54	198.9	3.55	198.9	4.53	198.9	7.1	198.9	11.4	198.9	7.58	198.9	-0.25	198.9	2.43	198.9	4.15	198.9	2.79	198.9	10.29	198.9	-1.33	198.9	-0.97	198.9	-4.51	198.9	-0.04	198.9	-3.95	198.9	29.83	198.9	11	198.9	7.2	198.9	2.25	198.9	4.42	198.9	13.38	198.9	-2.38
199.8	-11.98	199.8	-1.72	199.8	0.69	199.8	5.08	199.8	8.3	199.8	7.23	199.8	11.64	199.8	6.12	199.8	4.46	199.8	3.48	199.8	2.39	199.8	3.26	199.8	8.88	199.8	1.71	199.8	-0.36	199.8	-5.31	199.8	-3.71	199.8	-2.07	199.8	29.87	199.8	14.48	199.8	3.89	199.8	3.98	199.8	6.51	199.8	12.5	199.8	-4.22
200.7	-13.1	200.7	1.56	200.7	-0.85	200.7	5.52	200.7	5.2	200.7	7.41	200.7	12.36	200.7	6.47	200.7	-0.34	200.7	2.9	200.7	1.88	200.7	4.98	200.7	8.97	200.7	-1.16	200.7	-1.78	200.7	-6.28	200.7	-3.23	200.7	-1.73	200.7	28.98	200.7	14.85	200.7	5.73	200.7	2.43	200.7	4.05	200.7	13.92	200.7	-4.54
201.6	-13.23	201.6	0.87	201.6	-1.09	201.6	8.51	201.6	4.31	201.6	7.19	201.6	12.24	201.6	7.23	201.6	-0.47	201.6	0.86	201.6	5.17	201.6	3.85	201.6	9.52	201.6	-1.49	201.6	-1.79	201.6	-7.39	201.6	-1.91	201.6	-3.14	201.6	27.82	201.6	13.52	201.6	6.31	201.6	0.03	201.6	5.13	201.6	11.54	201.6	-4.86
202.5	-13.92	202.5	0.92	202.5	2.31	202.5	5.23	202.5	7.51	202.5	5.49	202.5	14.09	202.5	6.7	202.5	1.57	202.5	0.59	202.5	2.83	202.5	3	202.5	9.27	202.5	-1.14	202.5	-3.74	202.5	-7.96	202.5	-1.38	202.5	-1.38	202.5	28.11	202.5	13.15	202.5	4.18	202.5	0.75	202.5	5.17	202.5	11.53	202.5	-2.96
203.4	-10.08	203.4	2.04	203.4	0.65	203.4	2.45	203.4	3.88	203.4	3.2	203.4	12.09	203.4	6.23	203.4	0.64	203.4	1.79	203.4	1.14	203.4	2.66	203.4	8.34	203.4	-1.47	203.4	-1.01	203.4	-3.91	203.4	-5.52	203.4	-0.3	203.4	28.26	203.4	14.32	203.4	6.45	203.4	0.69	203.4	3.76	203.4	15.13	203.4	-3.52
204.3	-12.67	204.3	0.63	204.3	-0.35	204.3	4.57	204.3	5.8	204.3	4.15	204.3	10.48	204.3	4.9	204.3	0.14	204.3	2.85	204.3	4	204.3	3.06	204.3	8.68	204.3	-4.2	204.3	-2	204.3	-5.24	204.3	-1.21	204.3	-1.31	204.3	28.13	204.3	13.04	204.3	6.47	204.3	2.43	204.3	4.23	204.3	13.77	204.3	-4.98
205.2	-14.84	205.2	0.69	205.2	-0.89	205.2	3.72	205.2	8.49	205.2	5.94	205.2	11.65	205.2	7.31	205.2	1.08	205.2	0.81	205.2	3.87	205.2	2.89	205.2	8.7	205.2	-2.83	205.2	-1.39	205.2	-5.11	205.2	-2.76	205.2	-1.08	205.2	30.2	205.2	11.66	205.2	3.53	205.2	3.7	205.2	5.84	205.2	15.97	205.2	-2.26
206.1	-15.49	206.1	-0.36	206.1	-1.41	206.1	4.81	206.1	9.09	206.1	8.11	206.1	10.8	206.1	3.25	206.1	0.7	206.1	1.68	206.1	4.71	206.1	2.79	206.1	8.56	206.1	-3.19	206.1	-1.86	206.1	-5.24	206.1	-2.03	206.1	-1.62	206.1	30.57	206.1	13.88	206.1	4.82	206.1	2.18	206.1	4.87	206.1	14.3	206.1	-1.5
207	-14.26	207	0.84	207	-0.78	207	4.67	207	9.02	207	6.6	207	11.04	207	6.25	207	3.33	207	2.51	207	4.36	207	3.44	207	7.65	207	-1.57	207	1.18	207	-5.76	207	-2.23	207	-1.83	207	28.65	207	13.87	207	7.39	207	2.81	207	3.9	207	11.67	207	-4.88
207.9	-13.89	207.9	0.02	207.9	-0.01	207.9	4.33	207.9	7.82	207.9	7.27	207.9	11.62	207.9	5.74	207.9	2.57	207.9	2.83	207.9	5.63	207.9	1.8	207.9	9.48	207.9	-2.15	207.9	0.3	207.9	-4.65	207.9	0.2	207.9	-2.51	207.9	27.23	207.9	12.79	207.9	5.09	207.9	4.45	207.9	5.68	207.9	13.96	207.9	-5.53
208.8	-14.21	208.8	-1.02	208.8	2.31	208.8	4.97	208.8	6.75	208.8	7.58	208.8	9.34	208.8	5.61	208.8	0.22	208.8	2.03	208.8	3.9	208.8	3.47	208.8	5.73	208.8	-1.31	208.8	-1.65	208.8	-4.22	208.8	-2.41	208.8	-3.77	208.8	27.91	208.8	12.85	208.8	7.61	208.8	3.16	208.8	6.76	208.8	13.89	208.8	-4.86
209.7	-12.22	209.7	-0.05	209.7	1.74	209.7	4.42	209.7	7.84	209.7	5.91	209.7	13.32	209.7	4.68	209.7	2.66	209.7	2.02	209.7	3.87	209.7	2.15	209.7	10.13	209.7	-1.31	209.7	-2.04	209.7	-5.74	209.7	-2.55	209.7	-2.88	209.7	28.21	209.7	12.38	209.7	3.29	209.7	2.43	209.7	4.82	209.7	15.72	209.7	-5.87
210.6	-13.3	210.6	-0.51	210.6	1.78	210.6	5.12	210.6	4.92	210.6	7.25	210.6	12.12	210.6	5.91	210.6	2.12	210.6	1.46	210.6	1.18	210.6	3.89	210.6	9.04	210.6	-3.15	210.6	-1.3	210.6	-6.75	210.6	-0.73	210.6	-3.18	210.6	28.62	210.6	11.45	210.6	6.06	210.6	3.56	210.6	6.71	210.6	12.57	210.6	-4.17
211.5	-12.21	211.5	-1.25	211.5	-0.42	211.5	4.96	211.5	6.08	211.5	5.49	211.5	13.42	211.5	3.51	211.5	-0.7	211.5	3.84	211.5	3.99	211.5	2.52	211.5	10.37	211.5	-1.93	211.5	-1	211.5	-5.56	211.5	0.79	211.5	-4.93	211.5	28.59	211.5	14.56	211.5	6.84	211.5	3.66	211.5	6.74	211.5	14.17	211.5	-3.88
212.4	-13.97	212.4	-2.38	212.4	-2.34	212.4	4.96	212.4	6.09	212.4	5.87	212.4	12.01	212.4	5.46	212.4	-0.67	212.4	3.37	212.4	3.93	212.4	1.68	212.4	8.41	212.4	-2.5	212.4	0.49	212.4	-4.98	212.4	-0.75	212.4	-1.65	212.4	28.86	212.4	11.44	212.4	7.75	212.4	1.99	212.4	2.77	212.4	14.81	212.4	-3.61
213.3	-13.1	213.3	1.33	213.3	0.9	213.3	5.83	213.3	6.71	213.3	7.7	213.3	12.29	213.3	6.38	213.3	0.41	213.3	1.96	213.3	7.5	213.3	4.67	213.3	10.87	213.3	-1.98	213.3	-1.16	213.3	-5.96	213.3	0.5	213.3	-2.81	213.3	30.1	213.3	11.92	213.3	6.18	213.3	3.01	213.3	4.1	213.3	11.4	213.3	-4.11
214.2	-14.38	214.2	0.61	214.2	1.28	214.2	6.5	214.2	7.44	214.2	5.86	214.2	10.71	214.2	3.88	214.2	0.28	214.2	1.86	214.2	3.82	214.2	1.78	214.2	8.27	214.2	-0.97	214.2	-2.44	214.2	-5.53	214.2	-0.79	214.2	-1.68	214.2	29.47	214.2	14.81	214.2	6.58	214.2	1.91	214.2	6.44	214.2	16.76	214.2	-2.74
215.1	-13.18	215.1	2.02	215.1	1.57	215.1	6.3	215.1	7.92	215.1	5.96	215.1	11.06	215.1	5.42	215.1	1.74	215.1	2.2	215.1	5.89	215.1	0.5	215.1	8.11	215.1	-1.64	215.1	-1.16	215.1	-4.86	215.1	-0.47	215.1	-5.11	215.1	28.38	215.1	14.28	215.1	7.61	215.1	4.08	215.1	6.08	215.1	12.07	215.1	-3.55
216	-13.02	216	-0.85	216	2.18	216	5.31	216	5.73	216	5.25	216	12.72	216	6.01	216	1.82	216	1.88	216	3.01	216	2.56	216	11.68	216	-1.17	216	-2.02	216	-5.88	216	-1.58	216	-3.26	216	29.15	216	11.3	216	6.79	216	3.97	216	5.93	216	11.41	216	-4.31
216.9	-11.52	216.9	-2.07	216.9	-2.67	216.9	4.43	216.9	9.71	216.9	6.01	216.9	12.22	216.9	4.6	216.9	0.36	216.9	3.94	216.9	6.07	216.9	3.06	216.9	7.71	216.9	-1.97	216.9	-2.3	216.9	-3.54	216.9	-1.37	216.9	-2.84	216.9	28.19	216.9	16.31	216.9	4.46	216.9	4.7	216.9	4.93	216.9	13.98	216.9	-2.22
217.8	-13.94	217.8	-0.28	217.8	0.52	217.8	3.92	217.8	7.22	217.8	9.5	217.8	11.43	217.8	5.91	217.8	0.6	217.8	0.39	217.8	4.02	217.8	3.02	217.8	11.04	217.8	-1.07	217.8	-3.97	217.8	-3.87	217.8	-1.27	217.8	-3.73	217.8	30.46	217.8	14.85	217.8	3.71	217.8	0.96	217.8	4.05	217.8	13.57	217.8	-1.78
218.7	-12.16	218.7	-0.1	218.7	-0.05	218.7	5.3	218.7	5.93	218.7	9.17	218.7	11.42	218.7	4.55	218.7	2.59	218.7	1.13	218.7	5.14	218.7	3.71	218.7	7.39	218.7	-1.63	218.7	1.12	218.7	-5.95	218.7	-0.2	218.7	-2.41	218.7	28.44	218.7	13.69	218.7	7.49	218.7	2.51	218.7	5.86	218.7	13.9	218.7	-2.11
219.6	-13.72	219.6	-0.37	219.6	0.45	219.6	4.42	219.6	6.36	219.6	4.92	219.6	10.12	219.6	3.88	219.6	0.47	219.6	-0.14	219.6	4.77	219.6	2.71	219.6	9.08	219.6	-2.68	219.6	-2.11	219.6	-6.99	219.6	-1.23	219.6	-3.33	219.6	30.25	219.6	14.42	219.6	5.55	219.6	3.19	219.6	6.7	219.6	15.56	219.6	-3.28
220.5	-13.21	220.5	-0.81	220.5	0.99	220.5	3.13	220.5	9.03	220.5	5.99	220.5	12.66	220.5	2.37	220.5	1.21	220.5	2.74	220.5	3.07	220.5	4.56	220.5	7.47	220.5	-2.46	220.5	0.33	220.5	-4.25	220.5	-1.06	220.5	-1.17	220.5	27.19	220.5	12.83	220.5	5.62	220.5	1.23	220.5	6.07	220.5	15.85	220.5	-5.12
221.4	-13.35	221.4	1.02	221.4	-1.34	221.4	7.86	221.4	5.57	221.4	8.66	221.4	10.28	221.4	5.45	221.4	2.12	221.4	4.07	221.4	5.08	221.4	4.87	221.4	8.46	221.4	-0.91	221.4	-0.25	221.4	-4.9	221.4	-0.27	221.4	-2.3	221.4	27.99	221.4	13.47	221.4	8.23	221.4	2.25	221.4	4.77	221.4	13.54	221.4	-4.18
222.3	-13.23	222.3	-0.55	222.3	3.03	222.3	3.2	222.3	8.75	222.3	6.36	222.3	10.38	222.3	2.42	222.3	3.02	222.3	1.74	222.3	5.06	222.3	1.19	222.3	9.09	222.3	-3.87	222.3	-1.94	222.3	-4.76	222.3	-0.45	222.3	-1.4	222.3	28.22	222.3	11.14	222.3	7.38	222.3	2.17	222.3	5.73	222.3	14.07	222.3	-2.57
223.2	-12.9	223.2	0.78	223.2	2.81	223.2	3.52	223.2	8.26	223.2	7.52	223.2	13.27	223.2	4.58	223.2	2.27	223.2	0.42	223.2	3.37	223.2	3.84	223.2	7.39	223.2	-3.3	223.2	-1.85	223.2	-5.7	223.2	-2.51	223.2	-1.13	223.2	28.19	223.2	14.95	223.2	5.76	223.2	3.86	223.2	3.8	223.2	13.93	223.2	-4.89
224.1	-10.05	224.1	1.01	224.1	0.18	224.1	4.34	224.1	7.84	224.1	5.99	224.1	13.73	224.1	3.9	224.1	0.26	224.1	0.37	224.1	4.9	224.1	3.74	224.1	7.97	224.1	-4.5	224.1	-2.21	224.1	-7.22	224.1	-2.47	224.1	-1.27	224.1	26.63	224.1	12.97	224.1	6.93	224.1	2.34	224.1	2.38	224.1	14.81	224.1	-6.53
225	-13.59	225	-1.44	225	2.78	225	3.6	225	6.15	225	8.22	225	12.7	225	5.93	225	2.75	225	2.63	225	2.82	225	4.35	225	8.64	225	-2.01	225	-1.64	225	-4.34	225	-4.21	225	-2.53	225	30.67	225	14.07	225	4.94	225	4.04	225	5.56	225	12.36	225	-6.56
225.9	-12.77	225.9	2.31	225.9	-0.13	225.9	4.81	225.9	6.49	225.9	6.87	225.9	9.43	225.9	6.93	225.9	0.08	225.9	3.27	225.9	1.65	225.9	1.78	225.9	7.17	225.9	-1.93	225.9	0.97	225.9	-6.95	225.9	-2.94	225.9	-2	225.9	29.24	225.9	13.44	225.9	8.05	225.9	4.18	225.9	8.59	225.9	14.92	225.9	-3.5
226.8	-14.06	226.8	2.77	226.8	-3.36	226.8	7.82	226.8	6.67	226.8	7.33	226.8	9.54	226.8	6.39	226.8	1.37	226.8	1.61	226.8	4.43	226.8	1.72	226.8	5.91	226.8	-2.07	226.8	-0.55	226.8	-6.93	226.8	-0.47	226.8	-4.29	226.8	27.53	226.8	14.63	226.8	7.83	226.8	1.02	226.8	4.49	226.8	13.37	226.8	-1.69
227.7	-14.46	227.7	-1.08	227.7	0.23	227.7	4.78	227.7	4.8	227.7	7.54	227.7	9.23	227.7	6.31	227.7	1.78	227.7	1.34	227.7	1.45	227.7	3.82	227.7	8.55	227.7	-2.39	227.7	-1.86	227.7	-4.6	227.7	-3.31	227.7	-1.44	227.7	27.55	227.7	14.78	227.7	5.76	227.7	2.51	227.7	4.68	227.7	16.44	227.7	-3.34
228.6	-12.74	228.6	-0.64	228.6	-0.72	228.6	4.24	228.6	9.58	228.6	8.76	228.6	10.64	228.6	6.37	228.6	0.97	228.6	1	228.6	5.04	228.6	3.11	228.6	8.07	228.6	-3.32	228.6	-1.26	228.6	-6.65	228.6	-2.29	228.6	-4.25	228.6	28.08	228.6	14.39	228.6	8.06	228.6	3.42	228.6	7.58	228.6	14.34	228.6	-4.02
229.5	-14.38	229.5	1.37	229.5	-0.91	229.5	5.53	229.5	6.5	229.5	7.51	229.5	10.66	229.5	5.19	229.5	2.9	229.5	1.23	229.5	6.02	229.5	4.42	229.5	7.37	229.5	-5.26	229.5	-0.76	229.5	-6.75	229.5	0.08	229.5	-1.47	229.5	29.06	229.5	12.55	229.5	7.42	229.5	2.6	229.5	4.05	229.5	14.83	229.5	-4.03
230.4	-14.56	230.4	1.93	230.4	0.62	230.4	2.73	230.4	8.28	230.4	9.35	230.4	11.93	230.4	8.06	230.4	1.33	230.4	1.21	230.4	4.85	230.4	2.86	230.4	8.51	230.4	-1.57	230.4	-1.78	230.4	-6	230.4	-2.92	230.4	-4.36	230.4	30.31	230.4	13.13	230.4	8.65	230.4	-0.35	230.4	7.66	230.4	13.1	230.4	-3.42
231.3	-12.6	231.3	2.68	231.3	0.34	231.3	1.46	231.3	9.2	231.3	6.98	231.3	13.37	231.3	5.58	231.3	2.85	231.3	-0.19	231.3	4.41	231.3	5.66	231.3	10.71	231.3	-3.15	231.3	-0.53	231.3	-6.01	231.3	-3.81	231.3	-3.14	231.3	29.02	231.3	13.02	231.3	6.83	231.3	0.88	231.3	5.74	231.3	13.84	231.3	-4.73
232.2	-14.8	232.2	0.94	232.2	0.42	232.2	2.79	232.2	6.17	232.2	5.71	232.2	10.28	232.2	5.24	232.2	2.52	232.2	-1.36	232.2	4.55	232.2	1.96	232.2	7.25	232.2	-4.5	232.2	-0.37	232.2	-7.76	232.2	-1.49	232.2	-5.2	232.2	28.53	232.2	12.08	232.2	7.37	232.2	3.18	232.2	5.36	232.2	12.62	232.2	-1.51
233.1	-15.26	233.1	0.49	233.1	-1.27	233.1	7.91	233.1	10.33	233.1	7.01	233.1	11.1	233.1	4.91	233.1	1.81	233.1	2.41	233.1	4.34	233.1	3.84	233.1	9.09	233.1	-4.72	233.1	0.55	233.1	-7.27	233.1	0.7	233.1	-2.03	233.1	28.35	233.1	13.6	233.1	7.81	233.1	3.37	233.1	7.82	233.1	17.06	233.1	-6.19
234	-15.54	234	1.02	234	2.18	234	5.43	234	8.73	234	7.38	234	9.41	234	5.91	234	1.84	234	1.69	234	3.59	234	2.83	234	7.29	234	-3.75	234	-2.23	234	-6.33	234	-0.41	234	-4.87	234	27.27	234	13.27	234	7.01	234	5.11	234	7.18	234	13.91	234	-5.45
234.9	-13.94	234.9	2.49	234.9	0.31	234.9	6.62	234.9	5.65	234.9	7.98	234.9	11.24	234.9	7.78	234.9	0.85	234.9	1.46	234.9	2.5	234.9	5	234.9	7.93	234.9	-3.63	234.9	-0.77	234.9	-6.97	234.9	-0.49	234.9	-2.66	234.9	28.37	234.9	13	234.9	8.38	234.9	3.49	234.9	7.63	234.9	12.9	234.9	-5.41
235.8	-13.13	235.8	0.6	235.8	1.46	235.8	2.93	235.8	6.58	235.8	9.78	235.8	11.31	235.8	5.6	235.8	2.99	235.8	0.56	235.8	3.3	235.8	4.77	235.8	6.87	235.8	-2.3	235.8	-0.61	235.8	-5.92	235.8	0.58	235.8	0.62	235.8	28.29	235.8	12.61	235.8	7.9	235.8	3.25	235.8	5.81	235.8	17.31	235.8	-2.5
236.7	-12.62	236.7	-0.49	236.7	5.41	236.7	5.36	236.7	5.8	236.7	10.92	236.7	13.35	236.7	4.53	236.7	2.76	236.7	1.61	236.7	3.92	236.7	4.49	236.7	10.72	236.7	-3.18	236.7	-0.7	236.7	-6.5	236.7	-2.55	236.7	-3.51	236.7	27.49	236.7	13.74	236.7	8.25	236.7	1.31	236.7	4.67	236.7	13.03	236.7	-2.91
237.6	-13.4	237.6	0.29	237.6	1.01	237.6	6.88	237.6	9.3	237.6	8.85	237.6	12.3	237.6	5.05	237.6	2.87	237.6	4.43	237.6	4.4	237.6	6.77	237.6	8.43	237.6	-3.58	237.6	-2.1	237.6	-4.55	237.6	-2.16	237.6	-1.25	237.6	28.32	237.6	12.27	237.6	5.85	237.6	1.74	237.6	5.84	237.6	13.58	237.6	-2.14
238.5	-13.04	238.5	3.41	238.5	1.81	238.5	4.17	238.5	8.07	238.5	7.75	238.5	12.37	238.5	6.01	238.5	2.18	238.5	2.9	238.5	5.28	238.5	3.15	238.5	8.99	238.5	-3.02	238.5	-1.3	238.5	-6.55	238.5	0.67	238.5	-3	238.5	28.52	238.5	11.79	238.5	5.99	238.5	3.5	238.5	6.69	238.5	13.5	238.5	-5.54
239.4	-11.95	239.4	3.05	239.4	1.3	239.4	1.83	239.4	10.15	239.4	6.67	239.4	12.24	239.4	6.05	239.4	0.86	239.4	1.5	239.4	4.31	239.4	-0.19	239.4	7.8	239.4	-0.07	239.4	-1.14	239.4	-4.44	239.4	-0.6	239.4	-1.74	239.4	29.43	239.4	13.98	239.4	8.18	239.4	4.62	239.4	6.62	239.4	16.1	239.4	-1.74
240.3	-13.67	240.3	-0.7	240.3	1.36	240.3	3.7	240.3	7.16	240.3	8.03	240.3	12.29	240.3	3.93	240.3	2.67	240.3	1.81	240.3	2.57	240.3	0.56	240.3	10.64	240.3	-4.35	240.3	0.09	240.3	-7.04	240.3	-1.88	240.3	-6.19	240.3	30.97	240.3	13.66	240.3	6.92	240.3	0.46	240.3	8.67	240.3	11.77	240.3	-2.27
241.2	-11.5	241.2	0	241.2	0.74	241.2	4.79	241.2	6.97	241.2	5.13	241.2	11.96	241.2	7.46	241.2	-1.42	241.2	2.11	241.2	4.96	241.2	3.5	241.2	9.64	241.2	-2.64	241.2	-2.18	241.2	-6.06	241.2	-1.94	241.2	-1.83	241.2	30.29	241.2	13.42	241.2	7.85	241.2	1.7	241.2	7.63	241.2	15.28	241.2	-3.53
242.1	-13.9	242.1	0.56	242.1	-0.29	242.1	5.34	242.1	5.01	242.1	7.19	242.1	9.59	242.1	5.45	242.1	2	242.1	1.17	242.1	1.86	242.1	2.97	242.1	7.97	242.1	-1.85	242.1	-0.36	242.1	-6.93	242.1	-0.98	242.1	-1.99	242.1	29.39	242.1	13.84	242.1	7.69	242.1	3.45	242.1	6.72	242.1	14.51	242.1	-1.57
243	-11.48	243	1.63	243	0.79	243	5.72	243	10.09	243	7.61	243	12.94	243	4.23	243	2.67	243	3.66	243	4.25	243	1.83	243	8.24	243	-3.34	243	-1.05	243	-5.35	243	-0.84	243	-5	243	28.31	243	11.99	243	8.76	243	3.56	243	9.09	243	14.83	243	-2.6
243.9	-13.39	243.9	0.07	243.9	0.12	243.9	4.84	243.9	6.99	243.9	6.43	243.9	10.5	243.9	4.88	243.9	1.69	243.9	4.11	243.9	5.48	243.9	4.56	243.9	7.4	243.9	-1.79	243.9	0.26	243.9	-7.01	243.9	-1.1	243.9	-1.87	243.9	27.87	243.9	15.75	243.9	8.01	243.9	3.27	243.9	6.16	243.9	16.73	243.9	-5.64
244.8	-11.41	244.8	0.07	244.8	1.65	244.8	4.42	244.8	9.1	244.8	10.47	244.8	13.11	244.8	5.9	244.8	2.88	244.8	1.14	244.8	5.01	244.8	3.03	244.8	5.59	244.8	-2.54	244.8	-0.33	244.8	-6.02	244.8	-2.31	244.8	-2.47	244.8	27.62	244.8	13.44	244.8	8.88	244.8	4.88	244.8	4.65	244.8	15.92	244.8	-2.72
245.7	-13.39	245.7	1.41	245.7	-0.05	245.7	4.11	245.7	8.23	245.7	6.26	245.7	11.32	245.7	4.64	245.7	-0.65	245.7	2.99	245.7	4.34	245.7	3.79	245.7	8.13	245.7	-2.96	245.7	-1.89	245.7	-5.28	245.7	-0.23	245.7	-3.32	245.7	27.14	245.7	12.43	245.7	7.05	245.7	2.06	245.7	7.96	245.7	16.7	245.7	-3.45
246.6	-13.12	246.6	0.58	246.6	0.71	246.6	5.9	246.6	7.97	246.6	7.75	246.6	12.09	246.6	7.57	246.6	2.31	246.6	1.35	246.6	3.95	246.6	2.81	246.6	8.73	246.6	-2.31	246.6	-1.33	246.6	-5.46	246.6	-1.35	246.6	-3.2	246.6	29.29	246.6	14.05	246.6	9.3	246.6	3.75	246.6	5.44	246.6	12.99	246.6	-2.07
247.5	-10.56	247.5	0.75	247.5	1.55	247.5	6.81	247.5	6.9	247.5	8.52	247.5	12.38	247.5	5.04	247.5	2.97	247.5	2.26	247.5	4.37	247.5	3.05	247.5	7.95	247.5	-3.69	247.5	-0.52	247.5	-4.96	247.5	-1.33	247.5	-1.13	247.5	26.91	247.5	14.05	247.5	7.27	247.5	5.17	247.5	6.24	247.5	15.11	247.5	-3.88
248.4	-12.53	248.4	2.01	248.4	-0.68	248.4	3.15	248.4	7.92	248.4	8.69	248.4	11.7	248.4	5.87	248.4	1.2	248.4	3.67	248.4	2.6	248.4	4.44	248.4	7.81	248.4	-1.58	248.4	-0.44	248.4	-7.18	248.4	-2.32	248.4	-1.92	248.4	28.69	248.4	14.3	248.4	6.67	248.4	2.12	248.4	7.01	248.4	15.98	248.4	-3.83
249.3	-11.74	249.3	0.43	249.3	2.82	249.3	2.89	249.3	6.71	249.3	7.47	249.3	11.93	249.3	6.85	249.3	1.96	249.3	1.87	249.3	2.27	249.3	1.32	249.3	8.43	249.3	-2.04	249.3	-2.54	249.3	-7.1	249.3	-5.07	249.3	-4.86	249.3	29.2	249.3	14.29	249.3	5.51	249.3	2.28	249.3	4.69	249.3	13.49	249.3	-1.38
250.2	-11.68	250.2	1.48	250.2	-0.36	250.2	4.53	250.2	7.5	250.2	7.27	250.2	12.71	250.2	6.4	250.2	0.89	250.2	-0.38	250.2	4.83	250.2	1.74	250.2	9.1	250.2	-0.53	250.2	0.07	250.2	-8.91	250.2	-0.36	250.2	-1.98	250.2	28.19	250.2	13.69	250.2	9.13	250.2	2.56	250.2	6.63	250.2	15.16	250.2	-5.34
251.1	-13.33	251.1	2.27	251.1	-0.74	251.1	5.15	251.1	7.56	251.1	10.58	251.1	11.47	251.1	6.72	251.1	1.86	251.1	1.07	251.1	3.87	251.1	4.16	251.1	8.24	251.1	-1.7	251.1	-0.53	251.1	-5.72	251.1	-2.32	251.1	-2.33	251.1	29.67	251.1	15.34	251.1	10.53	251.1	2.7	251.1	6.14	251.1	12.25	251.1	-4.13
252	-10.8	252	-0.45	252	3.18	252	3.63	252	6.61	252	7.88	252	12.57	252	6.81	252	4.15	252	0.59	252	2.73	252	6.03	252	7.27	252	-3.06	252	-0.87	252	-6.33	252	-0.91	252	-1.75	252	26.99	252	13.89	252	7.26	252	3.1	252	8.35	252	15.59	252	-4.44
252.9	-11.03	252.9	0.21	252.9	1.24	252.9	3.98	252.9	8.06	252.9	6.34	252.9	12.89	252.9	4.36	252.9	3.42	252.9	3.88	252.9	1.43	252.9	4.57	252.9	5.64	252.9	-4.59	252.9	-0.48	252.9	-4.63	252.9	-3.65	252.9	-2.6	252.9	28.61	252.9	13.98	252.9	5.85	252.9	4.95	252.9	7.8	252.9	13.99	252.9	-2.74
253.8	-12.77	253.8	3.11	253.8	1.7	253.8	5.82	253.8	6.75	253.8	10.27	253.8	10.18	253.8	5.56	253.8	1.49	253.8	2.96	253.8	4.08	253.8	4.34	253.8	7.08	253.8	-2.21	253.8	-0.52	253.8	-6.43	253.8	-0.88	253.8	-1.95	253.8	28.35	253.8	15.86	253.8	7.5	253.8	2.82	253.8	5.17	253.8	14.85	253.8	-4.02
254.7	-14.84	254.7	0.18	254.7	2.4	254.7	3.67	254.7	8.03	254.7	8.19	254.7	9.55	254.7	6.73	254.7	3.02	254.7	-0.53	254.7	4.26	254.7	4.95	254.7	8.14	254.7	-2.41	254.7	-0.58	254.7	-6.88	254.7	0.2	254.7	-0.03	254.7	28.21	254.7	13.29	254.7	7.65	254.7	5.2	254.7	6.74	254.7	19.78	254.7	-4.48
255.6	-13.55	255.6	2.3	255.6	3.82	255.6	4.9	255.6	10.64	255.6	7.18	255.6	9.08	255.6	5.17	255.6	3.43	255.6	2.53	255.6	6.94	255.6	3.76	255.6	7.62	255.6	-3.36	255.6	0.46	255.6	-9.12	255.6	-1.79	255.6	-1.63	255.6	29.64	255.6	14.91	255.6	7.17	255.6	2.35	255.6	6.77	255.6	14.71	255.6	-4.69
256.5	-12.13	256.5	1.21	256.5	0.64	256.5	5.92	256.5	7.03	256.5	9.89	256.5	13.02	256.5	7.18	256.5	3.24	256.5	1.49	256.5	1.66	256.5	4.12	256.5	8.61	256.5	-2.62	256.5	0.7	256.5	-8.2	256.5	-2.11	256.5	-1.05	256.5	29.31	256.5	15.51	256.5	9.31	256.5	3.32	256.5	5.77	256.5	15.19	256.5	-3.43
257.4	-11.9	257.4	0.71	257.4	1.36	257.4	5.89	257.4	5.02	257.4	8.53	257.4	14.24	257.4	5.4	257.4	2.72	257.4	1.1	257.4	3.11	257.4	7.39	257.4	7.23	257.4	-3.26	257.4	-2.2	257.4	-7.35	257.4	-2.35	257.4	0.68	257.4	28.74	257.4	15.77	257.4	8.31	257.4	1.77	257.4	5.03	257.4	16.13	257.4	-2.09
258.3	-12.36	258.3	2.97	258.3	-0.25	258.3	6.48	258.3	4.99	258.3	6.12	258.3	11.36	258.3	6.44	258.3	0.45	258.3	3.74	258.3	2.6	258.3	5.56	258.3	6.89	258.3	-2.89	258.3	-1.1	258.3	-7.8	258.3	-3.16	258.3	-1.24	258.3	29.26	258.3	16.59	258.3	10.36	258.3	2.62	258.3	5.34	258.3	16.8	258.3	-5.31
259.2	-14.32	259.2	2.41	259.2	0.44	259.2	6.1	259.2	11.2	259.2	7.5	259.2	11.57	259.2	6.1	259.2	1.61	259.2	3.33	259.2	4.54	259.2	2.58	259.2	9.62	259.2	-3.66	259.2	-0.2	259.2	-6.6	259.2	-1.72	259.2	-2.28	259.2	29.58	259.2	15.22	259.2	9.03	259.2	4.52	259.2	7.37	259.2	16.2	259.2	-3.48
260.1	-11.33	260.1	0.48	260.1	2.34	260.1	3.78	260.1	7.92	260.1	7.4	260.1	12.7	260.1	6.3	260.1	4.43	260.1	1.35	260.1	3.52	260.1	4.09	260.1	10.99	260.1	-2.95	260.1	-0.21	260.1	-7.15	260.1	-4.48	260.1	-2.88	260.1	30.43	260.1	13.08	260.1	5.8	260.1	1.7	260.1	4.75	260.1	12.79	260.1	-2.92
261	-10.73	261	0.83	261	-0.85	261	4.19	261	8.68	261	7.18	261	13.49	261	7.14	261	2.72	261	2.66	261	4.68	261	3.84	261	7.52	261	-3.14	261	1.42	261	-7.93	261	-1.83	261	-4.6	261	26.97	261	16.08	261	10.47	261	2.33	261	7.55	261	13.15	261	-4.36
261.9	-12.89	261.9	3.85	261.9	-0.38	261.9	4.33	261.9	6.44	261.9	8.43	261.9	9.67	261.9	8.49	261.9	2.44	261.9	0.71	261.9	3.7	261.9	4.09	261.9	6.47	261.9	-1.03	261.9	0.05	261.9	-8.02	261.9	-3.58	261.9	-3.03	261.9	27.39	261.9	14.83	261.9	9.03	261.9	3.02	261.9	7.56	261.9	16.18	261.9	-6.07
262.8	-15.04	262.8	-0.66	262.8	2.12	262.8	3.71	262.8	6.11	262.8	7.98	262.8	11.38	262.8	7.49	262.8	1.86	262.8	1.85	262.8	2.62	262.8	2.92	262.8	9.15	262.8	-1.39	262.8	-0.15	262.8	-7.64	262.8	-0.37	262.8	-0.53	262.8	28.15	262.8	15.1	262.8	9.94	262.8	2.16	262.8	6.93	262.8	15.76	262.8	-4.87
263.7	-13.44	263.7	4.39	263.7	-0.67	263.7	3.4	263.7	8.07	263.7	8.37	263.7	11.49	263.7	7.45	263.7	1.99	263.7	1.73	263.7	5.42	263.7	5.28	263.7	8.92	263.7	-1.35	263.7	-2.2	263.7	-6.34	263.7	-2.61	263.7	-1.63	263.7	28.7	263.7	13.75	263.7	9.8	263.7	5.22	263.7	7.06	263.7	17.19	263.7	-3.9
264.6	-10.95	264.6	1.52	264.6	1.44	264.6	5.71	264.6	10.39	264.6	8.75	264.6	13.94	264.6	4.87	264.6	2.85	264.6	1.5	264.6	6.11	264.6	2.55	264.6	6.56	264.6	-3.64	264.6	-0.05	264.6	-7.32	264.6	0.7	264.6	-2.56	264.6	30.36	264.6	13.92	264.6	8.6	264.6	3.88	264.6	8.62	264.6	13.34	264.6	-3.8
265.5	-11.85	265.5	0.68	265.5	2.06	265.5	7.49	265.5	7.64	265.5	10.36	265.5	11.28	265.5	5.83	265.5	1.89	265.5	3.33	265.5	3.47	265.5	4.08	265.5	7.68	265.5	-3.62	265.5	0.2	265.5	-6.36	265.5	1.19	265.5	-3.42	265.5	29.51	265.5	11.4	265.5	9.72	265.5	5.45	265.5	10.16	265.5	17	265.5	-3.25
266.4	-10.08	266.4	0.45	266.4	1.66	266.4	2.99	266.4	8.48	266.4	6.6	266.4	11.99	266.4	6.56	266.4	2.24	266.4	-0.12	266.4	5.21	266.4	3.74	266.4	8.19	266.4	-3.13	266.4	-1.65	266.4	-9.9	266.4	-1.91	266.4	-5.23	266.4	29.37	266.4	14.72	266.4	7.06	266.4	1.94	266.4	5.87	266.4	14.95	266.4	-4.21
267.3	-10.93	267.3	2.8	267.3	2.31	267.3	4.24	267.3	8.16	267.3	11.67	267.3	12.12	267.3	4.13	267.3	1.42	267.3	2.11	267.3	5.54	267.3	5.22	267.3	6.48	267.3	-1.68	267.3	-0.23	267.3	-5.86	267.3	-1.4	267.3	-6.32	267.3	28.36	267.3	15.24	267.3	8.8	267.3	5.45	267.3	7.19	267.3	15.35	267.3	-3.64
268.2	-13.24	268.2	1.78	268.2	2.52	268.2	6	268.2	9.07	268.2	9.08	268.2	10.92	268.2	4.86	268.2	3.44	268.2	2.32	268.2	5.05	268.2	2.33	268.2	8.3	268.2	-3.36	268.2	0.66	268.2	-4.91	268.2	-1.66	268.2	-2.85	268.2	30.65	268.2	15.85	268.2	8.68	268.2	5.36	268.2	5.39	268.2	14.91	268.2	-2.38
269.1	-16.41	269.1	-0.2	269.1	1.68	269.1	6.29	269.1	9.37	269.1	9.24	269.1	11.35	269.1	6.26	269.1	1.46	269.1	1.83	269.1	5.97	269.1	3.57	269.1	7.82	269.1	-2.66	269.1	-2.44	269.1	-6.13	269.1	-0.75	269.1	-3.88	269.1	29.2	269.1	17.14	269.1	8.78	269.1	3	269.1	8.17	269.1	15.01	269.1	-3.3
270	-12.86	270	0.44	270	-2.36	270	5.93	270	6.6	270	9.67	270	12.2	270	3.37	270	1.06	270	-0.09	270	3.82	270	5.36	270	9.57	270	-3.69	270	-0.43	270	-7.02	270	-1.92	270	-2.42	270	27.95	270	14.49	270	6.1	270	4.08	270	7	270	15.48	270	-5.99
270.9	-12.46	270.9	1.91	270.9	1.89	270.9	3.41	270.9	9	270.9	9.07	270.9	12.72	270.9	5.64	270.9	0.89	270.9	-0.08	270.9	5.3	270.9	4.93	270.9	8.55	270.9	-2.71	270.9	-0.73	270.9	-9.42	270.9	-2.35	270.9	-1.77	270.9	29.53	270.9	15.58	270.9	9.5	270.9	3.68	270.9	7.53	270.9	16.18	270.9	-2.57
271.8	-13	271.8	1.43	271.8	3.44	271.8	5.74	271.8	7.31	271.8	7.73	271.8	11.32	271.8	6.07	271.8	1.18	271.8	5.16	271.8	3.93	271.8	2.21	271.8	8.12	271.8	-4.19	271.8	-3.96	271.8	-6.33	271.8	-0.81	271.8	-3.3	271.8	30.12	271.8	13.63	271.8	7.36	271.8	3.01	271.8	7.84	271.8	16.25	271.8	-3.81
272.7	-13.29	272.7	3.28	272.7	0.81	272.7	3.92	272.7	7.24	272.7	5.37	272.7	10.93	272.7	4.24	272.7	1.64	272.7	1.41	272.7	3.06	272.7	4.38	272.7	8.65	272.7	-5.68	272.7	-2.08	272.7	-8.9	272.7	-1.12	272.7	-1.78	272.7	28.34	272.7	13.3	272.7	9.66	272.7	3.73	272.7	8.72	272.7	18.5	272.7	-1.14
273.6	-13.9	273.6	2.22	273.6	4.09	273.6	7.52	273.6	6.83	273.6	10.93	273.6	9.85	273.6	7.11	273.6	3.1	273.6	0.81	273.6	4.06	273.6	5.93	273.6	8.34	273.6	-2.23	273.6	-0.28	273.6	-8.78	273.6	-2.94	273.6	-2.18	273.6	27.5	273.6	14.33	273.6	10.71	273.6	1.81	273.6	5.72	273.6	16.2	273.6	-6.13
274.5	-12.28	274.5	2.38	274.5	3.62	274.5	6.43	274.5	9.44	274.5	9.09	274.5	10.62	274.5	6.13	274.5	3.32	274.5	0.54	274.5	4.83	274.5	2.99	274.5	6.21	274.5	-2.01	274.5	-1.91	274.5	-7.62	274.5	-2.49	274.5	-2.61	274.5	28.48	274.5	15.36	274.5	6.68	274.5	5.53	274.5	7.65	274.5	17.68	274.5	-4.52
275.4	-10.52	275.4	0.5	275.4	1.01	275.4	4.92	275.4	9.28	275.4	9.5	275.4	11.85	275.4	5.43	275.4	1.32	275.4	0.96	275.4	6.48	275.4	5.94	275.4	5.12	275.4	-2.52	275.4	-1.82	275.4	-6.35	275.4	-0.26	275.4	-2.55	275.4	28.31	275.4	16.03	275.4	10.06	275.4	4.86	275.4	8.99	275.4	15.06	275.4	-3.78
276.3	-12.25	276.3	1.56	276.3	0.01	276.3	6.18	276.3	5.49	276.3	6.74	276.3	10.21	276.3	4.94	276.3	1.99	276.3	2.57	276.3	2.97	276.3	2.6	276.3	8.07	276.3	-5.45	276.3	-2.37	276.3	-7.83	276.3	-1.12	276.3	-3.35	276.3	31.45	276.3	14.48	276.3	6.92	276.3	3.22	276.3	6	276.3	15.21	276.3	-4.27
277.2	-9.66	277.2	3.52	277.2	2.65	277.2	6.94	277.2	8.8	277.2	7.49	277.2	12.94	277.2	7.56	277.2	1.13	277.2	2.53	277.2	3.22	277.2	3.23	277.2	7.79	277.2	-3.24	277.2	-2.4	277.2	-7.82	277.2	-0.39	277.2	-1.09	277.2	28.64	277.2	14.75	277.2	8.06	277.2	3.03	277.2	10.8	277.2	17.11	277.2	-2.44
278.1	-11.15	278.1	4.07	278.1	-0.13	278.1	4.52	278.1	12.37	278.1	6.21	278.1	14.64	278.1	7.4	278.1	2.58	278.1	1.11	278.1	5.87	278.1	4.83	278.1	8.61	278.1	-2.44	278.1	1.08	278.1	-8.57	278.1	-1.33	278.1	-3.83	278.1	28.83	278.1	14.87	278.1	9.87	278.1	3.95	278.1	8.4	278.1	16.25	278.1	-3.1
279	-11.06	279	3.05	279	2.66	279	4.85	279	7.02	279	5.89	279	11.78	279	6.88	279	2.62	279	2.16	279	3.31	279	2.91	279	8.34	279	-2.8	279	-1.56	279	-7.42	279	-2.28	279	-3.5	279	30.14	279	15.2	279	8	279	4.66	279	6.93	279	17.75	279	-3.09
279.9	-7.9	279.9	3.34	279.9	3.99	279.9	4.82	279.9	8.2	279.9	9.73	279.9	12.87	279.9	6.73	279.9	4.07	279.9	0.59	279.9	3.62	279.9	4.77	279.9	5.95	279.9	-1.96	279.9	0.35	279.9	-7.98	279.9	-3.08	279.9	-1.83	279.9	28.45	279.9	16.14	279.9	9.41	279.9	4.48	279.9	7.79	279.9	18.53	279.9	-2.7
280.8	-12.08	280.8	1.73	280.8	4.38	280.8	5.1	280.8	10.13	280.8	9.59	280.8	12.14	280.8	7.57	280.8	3.26	280.8	0.64	280.8	2.67	280.8	5.86	280.8	6.54	280.8	-2.33	280.8	-1.38	280.8	-6.95	280.8	-2.51	280.8	-2.06	280.8	28.65	280.8	17.3	280.8	8.2	280.8	3.72	280.8	7.26	280.8	13.29	280.8	-1.82
281.7	-13.5	281.7	1.57	281.7	1.68	281.7	3.85	281.7	8.5	281.7	8.19	281.7	10.03	281.7	5.72	281.7	4.13	281.7	-0.05	281.7	4.47	281.7	2.86	281.7	7.78	281.7	-2.28	281.7	-1.67	281.7	-8.49	281.7	-2.51	281.7	-2.53	281.7	29.63	281.7	15.54	281.7	7.63	281.7	3.66	281.7	7.42	281.7	16.73	281.7	-3.31
282.6	-13.07	282.6	1.4	282.6	1.49	282.6	6.01	282.6	6.49	282.6	9.05	282.6	9.19	282.6	7.04	282.6	3.25	282.6	0.11	282.6	3.86	282.6	2.9	282.6	7.15	282.6	-2.35	282.6	-0.57	282.6	-7.69	282.6	0.44	282.6	-4.87	282.6	29.53	282.6	15.58	282.6	10.51	282.6	3.05	282.6	9.23	282.6	14.88	282.6	-3.74
283.5	-13.77	283.5	5.9	283.5	2.63	283.5	3.86	283.5	7.37	283.5	9.95	283.5	12.03	283.5	6.93	283.5	1.97	283.5	-0.7	283.5	5.56	283.5	3.16	283.5	7.24	283.5	-4.15	283.5	-3.38	283.5	-7.55	283.5	0.65	283.5	-2.64	283.5	29.44	283.5	14.58	283.5	10.06	283.5	3.74	283.5	9.03	283.5	18.1	283.5	-1.12
284.4	-11.14	284.4	1.03	284.4	3.44	284.4	6.08	284.4	7.52	284.4	8.23	284.4	11.07	284.4	8.28	284.4	3.86	284.4	1.11	284.4	5.97	284.4	3.21	284.4	6.24	284.4	-2.13	284.4	-0.25	284.4	-6.79	284.4	-0.66	284.4	-3.48	284.4	27.3	284.4	15.36	284.4	10.97	284.4	5.3	284.4	9.96	284.4	17.47	284.4	-2.85
285.3	-10.6	285.3	2.82	285.3	2.1	285.3	5.47	285.3	9.04	285.3	10.31	285.3	11.18	285.3	9.08	285.3	2.05	285.3	3.5	285.3	4.84	285.3	3.15	285.3	6.82	285.3	-3.09	285.3	-0.33	285.3	-6.45	285.3	-0.07	285.3	-4.3	285.3	27.24	285.3	17.16	285.3	9.06	285.3	5.43	285.3	10.11	285.3	16.09	285.3	-3.66
286.2	-8.7	286.2	2.6	286.2	3.62	286.2	3.27	286.2	6.7	286.2	7.73	286.2	12.44	286.2	6.37	286.2	1.19	286.2	1.86	286.2	5.5	286.2	3.61	286.2	7.06	286.2	-3.24	286.2	-0.64	286.2	-7.62	286.2	-3.57	286.2	-4.51	286.2	28.65	286.2	14.05	286.2	10.38	286.2	4.96	286.2	5.26	286.2	14.65	286.2	-3.93
287.1	-11.37	287.1	2.57	287.1	1.79	287.1	4.7	287.1	8	287.1	6.73	287.1	12.63	287.1	9.53	287.1	2.6	287.1	2.69	287.1	4.35	287.1	0.58	287.1	8.07	287.1	-2.12	287.1	-0.42	287.1	-6.09	287.1	0.12	287.1	-5.29	287.1	28.48	287.1	17.87	287.1	10.06	287.1	3.96	287.1	9.86	287.1	16.87	287.1	-5.04
288	-12.77	288	4.02	288	2.7	288	6.03	288	9.12	288	9.6	288	10.96	288	7.22	288	2.03	288	0	288	3.34	288	3.41	288	8.55	288	-3.14	288	-1.87	288	-8.48	288	-2.22	288	-3.09	288	28.28	288	15.95	288	8.21	288	4.83	288	7.68	288	16.05	288	-4.76
288.9	-12.53	288.9	1.6	288.9	3.32	288.9	4.12	288.9	7.19	288.9	8.92	288.9	10.52	288.9	8.75	288.9	1.54	288.9	0.93	288.9	5.45	288.9	4.84	288.9	4.74	288.9	-1.57	288.9	-1.33	288.9	-7.01	288.9	-2.07	288.9	-3.1	288.9	28.04	288.9	16.6	288.9	9.5	288.9	4.15	288.9	7.23	288.9	16.74	288.9	-3.15
289.8	-11.29	289.8	0.66	289.8	1.55	289.8	8.23	289.8	8.68	289.8	8.45	289.8	10.23	289.8	6.53	289.8	1.97	289.8	4.79	289.8	4.34	289.8	3.6	289.8	6.37	289.8	-1.84	289.8	-0.47	289.8	-5.27	289.8	-1.32	289.8	-3.38	289.8	28.75	289.8	14.84	289.8	11.97	289.8	4.12	289.8	7.38	289.8	17.92	289.8	-3.83
290.7	-15.33	290.7	3.78	290.7	1.36	290.7	4.98	290.7	7.09	290.7	6.93	290.7	9.92	290.7	6.53	290.7	2.76	290.7	2.96	290.7	3.74	290.7	1.67	290.7	8.58	290.7	-3.2	290.7	0.03	290.7	-6.89	290.7	-2.79	290.7	-2.91	290.7	29.27	290.7	15.72	290.7	10.54	290.7	3.18	290.7	8.56	290.7	15.35	290.7	-4.67
291.6	-13.9	291.6	1.54	291.6	3.46	291.6	4.77	291.6	6.62	291.6	9.96	291.6	6.83	291.6	6.51	291.6	1.41	291.6	2.38	291.6	5.8	291.6	2.2	291.6	4.73	291.6	-3.45	291.6	-1.14	291.6	-5.87	291.6	-0.24	291.6	-2.82	291.6	28.95	291.6	15.12	291.6	9.82	291.6	5.13	291.6	6.55	291.6	18.85	291.6	-3.88
292.5	-9.48	292.5	3.66	292.5	3.36	292.5	3.1	292.5	9	292.5	10.13	292.5	13.39	292.5	3.96	292.5	3.76	292.5	1.73	292.5	5.37	292.5	2.87	292.5	9.31	292.5	-5.63	292.5	1.33	292.5	-5.62	292.5	-1.07	292.5	-5.04	292.5	28.47	292.5	15.62	292.5	11.48	292.5	4.48	292.5	8.55	292.5	16.04	292.5	-3.27
293.4	-12.35	293.4	4.48	293.4	1.1	293.4	6.77	293.4	11.53	293.4	9.38	293.4	11.57	293.4	7.02	293.4	2.85	293.4	2.09	293.4	5.44	293.4	1.57	293.4	5.99	293.4	-3.37	293.4	0.02	293.4	-8.38	293.4	-1.39	293.4	-3.65	293.4	29.8	293.4	15.23	293.4	11.55	293.4	2.29	293.4	8.16	293.4	17.6	293.4	-4.62
294.3	-11.43	294.3	2.49	294.3	3.15	294.3	4.06	294.3	8.94	294.3	10.9	294.3	11.95	294.3	5.82	294.3	3.94	294.3	1.51	294.3	5.35	294.3	4.61	294.3	6.72	294.3	-3.89	294.3	-0.03	294.3	-7.41	294.3	-1.62	294.3	-3.16	294.3	28.28	294.3	15.11	294.3	9	294.3	4.75	294.3	5.95	294.3	17.43	294.3	-4.33
295.2	-14.12	295.2	-0.17	295.2	2.85	295.2	3.92	295.2	11.47	295.2	9.27	295.2	9.87	295.2	3.83	295.2	3.16	295.2	1.33	295.2	4.47	295.2	8.15	295.2	6.14	295.2	-5.32	295.2	1.15	295.2	-8.35	295.2	-2.99	295.2	-4.02	295.2	30.43	295.2	17.22	295.2	9.29	295.2	5.47	295.2	7.91	295.2	16.21	295.2	-2.03
296.1	-12.12	296.1	0.62	296.1	1.38	296.1	4.28	296.1	8.83	296.1	11.05	296.1	10.38	296.1	7.25	296.1	2.51	296.1	4.62	296.1	4.65	296.1	4.24	296.1	6.9	296.1	-3.6	296.1	-0.49	296.1	-5.58	296.1	-2.5	296.1	-1.21	296.1	29.31	296.1	14.59	296.1	11.32	296.1	3.44	296.1	7.44	296.1	18.04	296.1	-5.05
297	-13.11	297	2.4	297	0.72	297	6.54	297	9.89	297	5.12	297	10.08	297	8.34	297	1.97	297	2.12	297	4.86	297	2.69	297	8.35	297	-4.29	297	-2.65	297	-7.5	297	-3.32	297	-0.68	297	29.33	297	13.2	297	9.61	297	6.08	297	6.79	297	18.7	297	-2.87
297.9	-11.93	297.9	2.19	297.9	2.04	297.9	4.66	297.9	9.54	297.9	9.31	297.9	12.55	297.9	5.64	297.9	4.61	297.9	-0.05	297.9	4.85	297.9	4.66	297.9	8.67	297.9	-4.62	297.9	0.45	297.9	-8.12	297.9	-2.51	297.9	-2.6	297.9	30.16	297.9	12.74	297.9	9.88	297.9	3.47	297.9	8.54	297.9	17.89	297.9	-1.22
298.8	-11.52	298.8	1.52	298.8	1.31	298.8	4.8	298.8	8.11	298.8	7.47	298.8	10.81	298.8	5.97	298.8	2.52	298.8	1.18	298.8	3.95	298.8	1.11	298.8	6.05	298.8	-0.01	298.8	-1.92	298.8	-8.65	298.8	-2.17	298.8	-4.89	298.8	30.01	298.8	17.05	298.8	8.47	298.8	4.45	298.8	8.14	298.8	15.98	298.8	-1.79
299.7	-12.22	299.7	4.66	299.7	2.06	299.7	6.72	299.7	7.77	299.7	9.98	299.7	11.82	299.7	8.04	299.7	1.56	299.7	0.28	299.7	4	299.7	3.5	299.7	8.26	299.7	-0.78	299.7	-2.31	299.7	-10.43	299.7	-2.75	299.7	-4.45	299.7	28.39	299.7	15.77	299.7	8.7	299.7	3.08	299.7	8.32	299.7	16.31	299.7	-4.3
300.6	-12.01	300.6	0.77	300.6	2.68	300.6	3.98	300.6	6.1	300.6	7.7	300.6	10.76	300.6	6.96	300.6	3.51	300.6	3.37	300.6	3.55	300.6	2.03	300.6	6.4	300.6	-2.55	300.6	-0.12	300.6	-8.82	300.6	-2.29	300.6	-6.13	300.6	27.81	300.6	16.2	300.6	11.59	300.6	1.67	300.6	5.17	300.6	17.44	300.6	-5.44
301.5	-12.09	301.5	3.32	301.5	2.11	301.5	4.54	301.5	5.77	301.5	9.65	301.5	13.08	301.5	8.02	301.5	2.9	301.5	1.27	301.5	5.43	301.5	2.59	301.5	7.59	301.5	-2.44	301.5	0.92	301.5	-8.72	301.5	0.01	301.5	-3.53	301.5	26.89	301.5	14.69	301.5	10.42	301.5	4.25	301.5	7.46	301.5	15.64	301.5	-6.47
302.4	-13.75	302.4	1.72	302.4	2.18	302.4	4.09	302.4	8.86	302.4	9.74	302.4	10.89	302.4	4.12	302.4	3.44	302.4	-0.25	302.4	5.68	302.4	3.03	302.4	9.44	302.4	-5.13	302.4	-2.96	302.4	-9.94	302.4	-2.41	302.4	-0.86	302.4	30.15	302.4	16.3	302.4	8.71	302.4	2.39	302.4	6.74	302.4	15.67	302.4	-3.82
303.3	-12.33	303.3	2.25	303.3	4.45	303.3	5.95	303.3	10.3	303.3	7.83	303.3	12.42	303.3	6.64	303.3	4.96	303.3	1.37	303.3	5.13	303.3	3.7	303.3	7.51	303.3	-3.46	303.3	-1.24	303.3	-8.94	303.3	-3.63	303.3	-3.28	303.3	26.51	303.3	15.79	303.3	9.88	303.3	4.4	303.3	5.87	303.3	16.44	303.3	-3.8
304.2	-12.56	304.2	-0.69	304.2	0.89	304.2	6.05	304.2	9.51	304.2	9.27	304.2	10.72	304.2	8.07	304.2	-0.05	304.2	0.81	304.2	5.25	304.2	4.41	304.2	8.88	304.2	-2.59	304.2	-1.31	304.2	-7.56	304.2	-0.83	304.2	-1.52	304.2	30.29	304.2	16.45	304.2	8.75	304.2	5.11	304.2	8.83	304.2	17.89	304.2	-2.59
305.1	-11.92	305.1	2.41	305.1	2.96	305.1	8.87	305.1	11.48	305.1	9.08	305.1	11.08	305.1	4.46	305.1	3.41	305.1	2.2	305.1	3.26	305.1	4.58	305.1	5.93	305.1	-4.99	305.1	-0.98	305.1	-7.59	305.1	-3.59	305.1	-3.64	305.1	28.67	305.1	15.53	305.1	11.37	305.1	5.03	305.1	7.72	305.1	16.17	305.1	-5.23
306	-10.1	306	2.53	306	3.86	306	5.64	306	9.83	306	7.19	306	9.58	306	4.85	306	4.7	306	1.65	306	2.83	306	2.4	306	5.88	306	-6.55	306	1.01	306	-7.72	306	-2.4	306	-3.45	306	29.66	306	16.43	306	9.8	306	2.41	306	9.24	306	15.76	306	-1.6
306.9	-9.21	306.9	4.73	306.9	2.45	306.9	4.64	306.9	9.39	306.9	10.93	306.9	11.66	306.9	7.1	306.9	2.04	306.9	2.11	306.9	8.23	306.9	3.01	306.9	6.69	306.9	-3.8	306.9	-2.44	306.9	-8.92	306.9	-0.11	306.9	-4.28	306.9	25.73	306.9	16	306.9	9.09	306.9	1.17	306.9	9.1	306.9	16.56	306.9	-5.9
307.8	-11.32	307.8	4.29	307.8	1.62	307.8	6.2	307.8	5.05	307.8	9.98	307.8	12.26	307.8	9.84	307.8	3.94	307.8	3.1	307.8	1.62	307.8	5.53	307.8	8.18	307.8	-2.7	307.8	-1.55	307.8	-7.69	307.8	-2.25	307.8	-2.92	307.8	30.33	307.8	18.49	307.8	10.43	307.8	5.31	307.8	9.55	307.8	18.3	307.8	-3.8
308.7	-10.77	308.7	3.79	308.7	2.64	308.7	5.61	308.7	8.35	308.7	8.79	308.7	12.06	308.7	7.3	308.7	2.47	308.7	1.4	308.7	4.73	308.7	5.91	308.7	9.03	308.7	-2.11	308.7	-0.17	308.7	-9.64	308.7	-1.17	308.7	-1.54	308.7	26.88	308.7	18	308.7	12.24	308.7	2.66	308.7	7.98	308.7	15.33	308.7	-5.54
309.6	-10.62	309.6	0.56	309.6	2.73	309.6	6.64	309.6	7.23	309.6	10.17	309.6	11.06	309.6	5.45	309.6	5.62	309.6	2.27	309.6	4.56	309.6	2.54	309.6	7.99	309.6	-4.02	309.6	1.39	309.6	-9.39	309.6	-0.95	309.6	-4.29	309.6	29.51	309.6	15.13	309.6	10.44	309.6	0.35	309.6	7.76	309.6	17.87	309.6	0.24
310.5	-11.4	310.5	2.98	310.5	1.54	310.5	5.13	310.5	9.51	310.5	10.24	310.5	10.32	310.5	8.32	310.5	5.04	310.5	2.78	310.5	5.04	310.5	6.05	310.5	5.71	310.5	-2.76	310.5	-0.61	310.5	-8.3	310.5	-1.91	310.5	-1.98	310.5	28.57	310.5	16.51	310.5	9.89	310.5	4.15	310.5	6.3	310.5	17.33	310.5	-3.98
311.4	-9.64	311.4	1.66	311.4	2.4	311.4	1.64	311.4	4.58	311.4	9.93	311.4	11.02	311.4	6.26	311.4	1.36	311.4	0.64	311.4	1.07	311.4	3.93	311.4	7.07	311.4	-2.61	311.4	-2.97	311.4	-7.01	311.4	-2.38	311.4	-1.15	311.4	26.85	311.4	16.94	311.4	10.76	311.4	3.57	311.4	6.15	311.4	15.7	311.4	-2.38
312.3	-12.34	312.3	2.8	312.3	3.63	312.3	6.21	312.3	7.54	312.3	10.1	312.3	8.63	312.3	7.73	312.3	4.79	312.3	2.61	312.3	3.95	312.3	2.57	312.3	6.76	312.3	-1.74	312.3	-0.1	312.3	-8.65	312.3	-0.22	312.3	-4.25	312.3	28.3	312.3	12.89	312.3	7.94	312.3	2.62	312.3	9.16	312.3	16.81	312.3	-1.79
313.2	-11.6	313.2	1.83	313.2	2.5	313.2	6.12	313.2	7.95	313.2	8.27	313.2	10.62	313.2	7.86	313.2	1.47	313.2	0.14	313.2	0.77	313.2	3.62	313.2	9.05	313.2	-2.35	313.2	-0.55	313.2	-9.12	313.2	-5.67	313.2	-3.14	313.2	30.26	313.2	16.7	313.2	11.41	313.2	1.89	313.2	8.09	313.2	15.36	313.2	-2.94
314.1	-10.7	314.1	1.2	314.1	-0.27	314.1	7.1	314.1	7.42	314.1	8.46	314.1	10.97	314.1	8.39	314.1	3.13	314.1	2.28	314.1	6.05	314.1	2.13	314.1	6.85	314.1	-0.23	314.1	-1.75	314.1	-8.33	314.1	-2.83	314.1	-4.48	314.1	27.33	314.1	16.68	314.1	9.7	314.1	3.93	314.1	6.47	314.1	15.21	314.1	-1.08
315	-14.54	315	1.54	315	1.61	315	6.74	315	8.26	315	11.27	315	8.73	315	7.77	315	1.55	315	1.9	315	3.47	315	3.3	315	4.76	315	-0.76	315	-0.72	315	-8.3	315	-2.23	315	-3.78	315	28.32	315	14.9	315	12.1	315	3	315	7.11	315	18.8	315	-0.99
315.9	-9.33	315.9	2.8	315.9	4.07	315.9	5.12	315.9	10.29	315.9	9.03	315.9	12.83	315.9	7.94	315.9	0.65	315.9	1.56	315.9	5.8	315.9	3.55	315.9	7.28	315.9	-3.15	315.9	-2.34	315.9	-8.06	315.9	-3.4	315.9	-4.16	315.9	29.95	315.9	17.54	315.9	13.03	315.9	4.27	315.9	7.63	315.9	17.81	315.9	-3.05
316.8	-11.47	316.8	3.63	316.8	2.64	316.8	7.37	316.8	7.36	316.8	9.02	316.8	11.27	316.8	8.23	316.8	3.42	316.8	1.39	316.8	2.54	316.8	2.79	316.8	6.24	316.8	-3.51	316.8	0.7	316.8	-8.76	316.8	-2.98	316.8	-4.61	316.8	26.04	316.8	15.25	316.8	10.15	316.8	5.82	316.8	8.06	316.8	16.62	316.8	-5.07
317.7	-12.17	317.7	4.25	317.7	3.93	317.7	2.8	317.7	7.98	317.7	5.5	317.7	9.04	317.7	10.67	317.7	4.1	317.7	0.52	317.7	4.49	317.7	3.26	317.7	5.12	317.7	-1.46	317.7	-0.38	317.7	-7.47	317.7	-1.42	317.7	-2.46	317.7	29.46	317.7	16.44	317.7	10.2	317.7	5.9	317.7	7.45	317.7	16.87	317.7	-4.21
318.6	-11.02	318.6	3.09	318.6	3.8	318.6	5.4	318.6	8.47	318.6	10.02	318.6	9.89	318.6	8.75	318.6	3.06	318.6	1.64	318.6	6.22	318.6	6.12	318.6	6.56	318.6	-2.65	318.6	-0.28	318.6	-8.27	318.6	-1.96	318.6	-0.1	318.6	29.24	318.6	17.56	318.6	10.1	318.6	1.95	318.6	8.57	318.6	18.98	318.6	-1.71
319.5	-9.11	319.5	3.58	319.5	4.14	319.5	6.16	319.5	11.35	319.5	7.75	319.5	11.64	319.5	6.87	319.5	2.97	319.5	2.6	319.5	5.11	319.5	4.21	319.5	5.7	319.5	-2	319.5	-1.24	319.5	-7.47	319.5	-2.48	319.5	-2.68	319.5	27.65	319.5	15.16	319.5	10.94	319.5	4.26	319.5	8.49	319.5	17.14	319.5	-3.69
320.4	-12.67	320.4	2.79	320.4	1.79	320.4	7.19	320.4	10.29	320.4	9.62	320.4	12.68	320.4	6.98	320.4	3.62	320.4	3.65	320.4	5.63	320.4	4.56	320.4	7.4	320.4	-5.07	320.4	-0.2	320.4	-8.26	320.4	-0.83	320.4	-0.82	320.4	29.14	320.4	13.5	320.4	9.4	320.4	4.04	320.4	7.05	320.4	19.28	320.4	-3.07
321.3	-11.53	321.3	3.65	321.3	1.9	321.3	6.67	321.3	10.1	321.3	7.77	321.3	12.55	321.3	8.78	321.3	2.22	321.3	5.19	321.3	6.45	321.3	3.52	321.3	6.17	321.3	-1.37	321.3	-0.55	321.3	-6.13	321.3	-0.5	321.3	-4.42	321.3	29.61	321.3	16.78	321.3	10.67	321.3	3.99	321.3	8.96	321.3	15.54	321.3	-2.43
322.2	-11.85	322.2	3.38	322.2	3.27	322.2	3.74	322.2	7.35	322.2	8.38	322.2	10.15	322.2	6.41	322.2	2.37	322.2	1.15	322.2	3.62	322.2	4.58	322.2	6.28	322.2	-2.19	322.2	1.26	322.2	-7.12	322.2	-0.5	322.2	-1.81	322.2	27.85	322.2	16.47	322.2	11.44	322.2	6.6	322.2	8.75	322.2	17.19	322.2	-4.8
323.1	-10.81	323.1	2.67	323.1	4.25	323.1	4.42	323.1	8.74	323.1	7.41	323.1	13.17	323.1	5.74	323.1	2.51	323.1	3.84	323.1	3.72	323.1	3.22	323.1	8.76	323.1	-4.34	323.1	-0.48	323.1	-6.11	323.1	-2.35	323.1	-1.67	323.1	29.23	323.1	18.04	323.1	10.99	323.1	3.04	323.1	8.7	323.1	19.09	323.1	-3.98
324	-13.06	324	3.37	324	2.89	324	5.51	324	8.12	324	6.22	324	10.27	324	5.71	324	3.76	324	2.68	324	5.51	324	1.6	324	6.04	324	-3.03	324	1.25	324	-7.8	324	-2.85	324	-4.73	324	28.74	324	15.68	324	13.17	324	3.04	324	6.29	324	15.56	324	-5.64
324.9	-11.21	324.9	3.17	324.9	7.61	324.9	4.64	324.9	8.5	324.9	9.37	324.9	10.62	324.9	8.41	324.9	5.46	324.9	2.19	324.9	3.78	324.9	3.54	324.9	8.24	324.9	-3.64	324.9	-0.12	324.9	-9.56	324.9	-2.52	324.9	-2.43	324.9	31.33	324.9	17.9	324.9	12.05	324.9	4.25	324.9	9.73	324.9	18.6	324.9	-4.3
325.8	-12.97	325.8	2.49	325.8	1.44	325.8	4.81	325.8	10.92	325.8	11.05	325.8	11.28	325.8	5.48	325.8	1.64	325.8	1.34	325.8	4.92	325.8	3.75	325.8	7.31	325.8	-1.66	325.8	-1.81	325.8	-9.11	325.8	-2.26	325.8	-2.78	325.8	29.32	325.8	15.79	325.8	11.59	325.8	1.99	325.8	9.95	325.8	17.88	325.8	-4.28
326.7	-11.73	326.7	2.21	326.7	2.89	326.7	3.99	326.7	9.58	326.7	10.5	326.7	8.68	326.7	5.78	326.7	2.88	326.7	2.49	326.7	3.04	326.7	5.28	326.7	4.42	326.7	-1.6	326.7	-1.58	326.7	-7.78	326.7	-3.71	326.7	-2.54	326.7	29.64	326.7	17.88	326.7	13.71	326.7	4.18	326.7	8.56	326.7	17.67	326.7	-3.36
327.6	-12.19	327.6	3.3	327.6	2.84	327.6	5.47	327.6	9.75	327.6	8.34	327.6	10.41	327.6	7.22	327.6	4.89	327.6	0.52	327.6	5.72	327.6	2.94	327.6	7.4	327.6	-1.56	327.6	0.05	327.6	-6.94	327.6	-0.67	327.6	-4.45	327.6	31.11	327.6	16.89	327.6	11.38	327.6	4.92	327.6	7.25	327.6	16.66	327.6	-0.79
328.5	-12.39	328.5	2.81	328.5	3.54	328.5	6.97	328.5	10.61	328.5	7.95	328.5	10.88	328.5	7.65	328.5	3.22	328.5	4.61	328.5	4.49	328.5	2.93	328.5	8.29	328.5	-3.17	328.5	-3.15	328.5	-7.7	328.5	-1.82	328.5	-1.89	328.5	29.58	328.5	15.93	328.5	10.37	328.5	4.61	328.5	8.65	328.5	19.1	328.5	-2.55
329.4	-12.05	329.4	4.66	329.4	3.56	329.4	2.45	329.4	9.55	329.4	9.22	329.4	10.51	329.4	7.26	329.4	3.24	329.4	-0.29	329.4	5.82	329.4	4.82	329.4	7.37	329.4	-5.45	329.4	-1.34	329.4	-8.71	329.4	-2.29	329.4	-4.97	329.4	32.92	329.4	16.31	329.4	10.95	329.4	4.96	329.4	8.87	329.4	16.41	329.4	-1.92
330.3	-10.88	330.3	4.79	330.3	4.14	330.3	7.23	330.3	10.76	330.3	10.18	330.3	9.8	330.3	10.54	330.3	4.9	330.3	2.63	330.3	2.01	330.3	3.72	330.3	6.12	330.3	-1.3	330.3	0.09	330.3	-8.61	330.3	-4.96	330.3	-4.23	330.3	26.99	330.3	19.45	330.3	11.7	330.3	6.64	330.3	6.74	330.3	16.72	330.3	-1.76
331.2	-11.89	331.2	2.63	331.2	2.59	331.2	6.41	331.2	7.97	331.2	10.57	331.2	11.85	331.2	6.29	331.2	2.06	331.2	3.88	331.2	4.11	331.2	4.73	331.2	3.15	331.2	-4.52	331.2	-0.64	331.2	-7.87	331.2	-2.53	331.2	-5.93	331.2	27.89	331.2	15.62	331.2	11.65	331.2	4.53	331.2	8.74	331.2	15.57	331.2	-2.66
332.1	-13.09	332.1	4.98	332.1	0.58	332.1	6.25	332.1	8.62	332.1	11.01	332.1	10.22	332.1	9.04	332.1	2.41	332.1	2.41	332.1	3.7	332.1	6.57	332.1	4.26	332.1	-0.48	332.1	-2.18	332.1	-7.91	332.1	-3.05	332.1	-2.13	332.1	27.83	332.1	17.83	332.1	11.05	332.1	1.33	332.1	5.73	332.1	18.48	332.1	-2.93
333	-13.18	333	2.32	333	2.65	333	8.34	333	7.73	333	10.53	333	11.58	333	7.72	333	3.7	333	5.47	333	5.78	333	2.82	333	7.25	333	-2.58	333	-1.2	333	-6.43	333	-0.1	333	-5.7	333	29.38	333	17.72	333	10.36	333	2.75	333	6.64	333	17.4	333	-2.75
333.9	-11.33	333.9	3.07	333.9	2.2	333.9	8.05	333.9	9.83	333.9	10.02	333.9	10.94	333.9	6.18	333.9	3.08	333.9	1.29	333.9	5.91	333.9	5.86	333.9	6.76	333.9	-2.05	333.9	-1.46	333.9	-8.7	333.9	-0.96	333.9	-2.46	333.9	28.8	333.9	17.48	333.9	13.81	333.9	5.62	333.9	9.7	333.9	17.56	333.9	-2.83
334.8	-12.79	334.8	2.21	334.8	2.68	334.8	7.02	334.8	9.82	334.8	8.3	334.8	11.93	334.8	6.88	334.8	2.74	334.8	3.65	334.8	6.15	334.8	2.68	334.8	6.11	334.8	-4.86	334.8	-2.94	334.8	-8.87	334.8	-2.02	334.8	-3.12	334.8	28.5	334.8	15.38	334.8	8.98	334.8	4.65	334.8	5.87	334.8	17.66	334.8	-4.21
335.7	-12.52	335.7	1.25	335.7	2.98	335.7	5.72	335.7	11.49	335.7	10.05	335.7	10.28	335.7	7.94	335.7	2.73	335.7	1.6	335.7	4.86	335.7	3.5	335.7	6.21	335.7	-3.02	335.7	-0.12	335.7	-8.92	335.7	-1.48	335.7	-4.58	335.7	30.86	335.7	17.22	335.7	9.7	335.7	4.61	335.7	7.36	335.7	16.51	335.7	-3.97
336.6	-12.65	336.6	3.17	336.6	2.83	336.6	5.25	336.6	8.32	336.6	10.15	336.6	13.09	336.6	9.4	336.6	1.97	336.6	1.82	336.6	5.96	336.6	3.93	336.6	8.58	336.6	-2.56	336.6	-1.04	336.6	-7.04	336.6	0.82	336.6	-3.73	336.6	29.69	336.6	16.54	336.6	9.07	336.6	7.31	336.6	9.23	336.6	19.28	336.6	-5.06
337.5	-12.97	337.5	4.55	337.5	5.23	337.5	5.94	337.5	9.9	337.5	9.39	337.5	9.46	337.5	8.45	337.5	1.89	337.5	1.28	337.5	5.44	337.5	3.97	337.5	8	337.5	-5.22	337.5	-3.07	337.5	-9.77	337.5	-0.79	337.5	-4.18	337.5	29.22	337.5	16.44	337.5	11.75	337.5	5.01	337.5	8.12	337.5	14.55	337.5	-2.57
338.4	-11.05	338.4	3.45	338.4	2.15	338.4	4.99	338.4	8.67	338.4	10.86	338.4	12.36	338.4	7.78	338.4	0.72	338.4	2.53	338.4	3.93	338.4	3.62	338.4	7.57	338.4	-4.37	338.4	-2.28	338.4	-7.59	338.4	-3.04	338.4	-4.93	338.4	29.37	338.4	17.22	338.4	10.06	338.4	4.32	338.4	7.18	338.4	18.34	338.4	-2.52
339.3	-9.23	339.3	5.5	339.3	3.73	339.3	7.11	339.3	10.03	339.3	8.01	339.3	13.42	339.3	6.87	339.3	5.04	339.3	0.38	339.3	4.62	339.3	3.11	339.3	8.13	339.3	-1.57	339.3	-0.39	339.3	-9.67	339.3	-1.43	339.3	-3.44	339.3	30.26	339.3	17.6	339.3	11.28	339.3	4.87	339.3	8.63	339.3	15.94	339.3	-6.03
340.2	-10.52	340.2	3.34	340.2	3	340.2	4.73	340.2	8.84	340.2	9.61	340.2	9.13	340.2	8.09	340.2	2.58	340.2	3.15	340.2	5.69	340.2	4	340.2	4.72	340.2	-3.99	340.2	0.67	340.2	-6.08	340.2	-4.51	340.2	-3.87	340.2	29.8	340.2	17.33	340.2	12.18	340.2	6.2	340.2	7.82	340.2	17.82	340.2	-2.33
341.1	-8.73	341.1	5.2	341.1	2.08	341.1	5.42	341.1	10.23	341.1	10.6	341.1	13.13	341.1	9.7	341.1	2.76	341.1	3.12	341.1	7.28	341.1	3.99	341.1	8.88	341.1	-4.58	341.1	-1.9	341.1	-7.2	341.1	1.05	341.1	-4.25	341.1	30.15	341.1	15.39	341.1	11.52	341.1	1.65	341.1	10.42	341.1	18.16	341.1	-4.03
342	-10.3	342	1.04	342	2.2	342	5.36	342	7.92	342	7.99	342	9	342	6.18	342	2.23	342	1.1	342	3.82	342	3.36	342	7.15	342	-2.72	342	-0.23	342	-9.16	342	-0.97	342	-3.57	342	29.87	342	16.02	342	11.36	342	4.69	342	9.13	342	17.26	342	-3.59
342.9	-14.26	342.9	2.14	342.9	1.22	342.9	5.84	342.9	8.93	342.9	9.18	342.9	9.62	342.9	6.35	342.9	2.61	342.9	1.25	342.9	3.04	342.9	6.73	342.9	5.31	342.9	-3.18	342.9	-0.72	342.9	-10.53	342.9	-2.87	342.9	-1.58	342.9	28.39	342.9	16.63	342.9	11.87	342.9	3.09	342.9	9.14	342.9	19.37	342.9	-3.6
343.8	-9.13	343.8	3.51	343.8	4.25	343.8	6.1	343.8	9.3	343.8	8.12	343.8	10.39	343.8	7.64	343.8	2.82	343.8	2.54	343.8	4.98	343.8	4	343.8	8.93	343.8	-2.89	343.8	-0.78	343.8	-9.78	343.8	-1.85	343.8	-2.29	343.8	30.32	343.8	15.62	343.8	12.12	343.8	3.06	343.8	9.59	343.8	17.41	343.8	-3.82
344.7	-9.64	344.7	3	344.7	2.24	344.7	7.28	344.7	9.33	344.7	12.12	344.7	11.1	344.7	5.03	344.7	4.96	344.7	0.5	344.7	1.85	344.7	5.53	344.7	7.54	344.7	-5.63	344.7	1.18	344.7	-10.07	344.7	-4.37	344.7	-2.21	344.7	29.72	344.7	17.24	344.7	11.49	344.7	3.88	344.7	8.02	344.7	19.52	344.7	-2.82
345.6	-9.79	345.6	1.69	345.6	2.16	345.6	6.52	345.6	8.6	345.6	11.48	345.6	12.75	345.6	4.26	345.6	5.24	345.6	0.68	345.6	3.5	345.6	5.1	345.6	7.02	345.6	-5.94	345.6	1.76	345.6	-6.17	345.6	-2.64	345.6	-2.31	345.6	29.5	345.6	19.21	345.6	12.14	345.6	5.77	345.6	6.82	345.6	18.21	345.6	-2.83
346.5	-10.37	346.5	3.52	346.5	2.81	346.5	7.04	346.5	9.95	346.5	9.57	346.5	10.08	346.5	6.28	346.5	1.24	346.5	2.17	346.5	2.74	346.5	3.84	346.5	5.71	346.5	-3.93	346.5	-1.43	346.5	-9.84	346.5	-2.88	346.5	0.07	346.5	29.24	346.5	17.07	346.5	13.34	346.5	3.59	346.5	9.66	346.5	19.25	346.5	-2.76
347.4	-9.82	347.4	3.4	347.4	3.61	347.4	6.46	347.4	8.22	347.4	8.83	347.4	12.67	347.4	8.43	347.4	2.89	347.4	6	347.4	5.45	347.4	5.65	347.4	7.21	347.4	-2.88	347.4	-0.64	347.4	-5.38	347.4	-3.04	347.4	-3.99	347.4	29.27	347.4	18.49	347.4	10.61	347.4	3.48	347.4	7.91	347.4	17.92	347.4	-3.78
348.3	-12.01	348.3	5.15	348.3	4.32	348.3	7	348.3	8.36	348.3	9.61	348.3	9.3	348.3	7.21	348.3	1.44	348.3	5.77	348.3	3.86	348.3	3.86	348.3	6.47	348.3	-4.31	348.3	-1.71	348.3	-9.5	348.3	-1.63	348.3	-2.92	348.3	28.42	348.3	17.47	348.3	13.82	348.3	3.18	348.3	6.72	348.3	17.46	348.3	-4.74
349.2	-7.67	349.2	2.82	349.2	3.76	349.2	6.59	349.2	9.32	349.2	11.12	349.2	12.54	349.2	6.05	349.2	3.47	349.2	2.94	349.2	6.14	349.2	2.75	349.2	5.2	349.2	-1.21	349.2	-1.59	349.2	-8.54	349.2	-1.7	349.2	-3.09	349.2	28.22	349.2	18.83	349.2	10.5	349.2	3.48	349.2	10.08	349.2	15.48	349.2	-3.29
350.1	-12.54	350.1	3.97	350.1	3.71	350.1	5.01	350.1	10.44	350.1	10.59	350.1	11.1	350.1	7.28	350.1	1.65	350.1	2	350.1	2.54	350.1	4.94	350.1	10.01	350.1	-3.28	350.1	-0.69	350.1	-10.38	350.1	-2.84	350.1	-2.05	350.1	30.35	350.1	16.45	350.1	10.04	350.1	3.41	350.1	8.13	350.1	19.24	350.1	-3.24
351	-12.74	351	2.69	351	0.28	351	5.66	351	10.03	351	8.97	351	10.63	351	7.08	351	3.71	351	4.05	351	5.41	351	3.72	351	6.63	351	-3.57	351	0.56	351	-9.6	351	-1.12	351	-5.88	351	30.21	351	19.74	351	11.67	351	4.56	351	9.23	351	17.92	351	-3.52
351.9	-12.79	351.9	4.57	351.9	3.24	351.9	5.37	351.9	11.24	351.9	7.89	351.9	11.7	351.9	7.85	351.9	0	351.9	-0.03	351.9	4.78	351.9	5.56	351.9	6.31	351.9	-1.98	351.9	-2.23	351.9	-9.97	351.9	-2.7	351.9	-3.62	351.9	29.52	351.9	18.4	351.9	11.49	351.9	4.14	351.9	8.78	351.9	19.06	351.9	-4.77
352.8	-10.09	352.8	4.73	352.8	2.73	352.8	8.35	352.8	9.95	352.8	10.56	352.8	13.4	352.8	7.45	352.8	1.99	352.8	1.61	352.8	4.74	352.8	4.76	352.8	5.75	352.8	-3.24	352.8	-0.6	352.8	-13.83	352.8	-0.51	352.8	-2.21	352.8	29.69	352.8	17.31	352.8	10.8	352.8	4.08	352.8	8.93	352.8	21.69	352.8	-3.31
353.7	-11.44	353.7	5.92	353.7	2.66	353.7	9.31	353.7	6.28	353.7	10.19	353.7	8.31	353.7	7.55	353.7	2.92	353.7	4.99	353.7	4.15	353.7	3.46	353.7	5.47	353.7	-5.1	353.7	-1.87	353.7	-9.42	353.7	-1.65	353.7	-5.29	353.7	29.02	353.7	17.58	353.7	11.6	353.7	3.33	353.7	10.02	353.7	17.24	353.7	-3.49
354.6	-10.34	354.6	3.32	354.6	3.08	354.6	7.43	354.6	11.33	354.6	10.9	354.6	9.57	354.6	6.37	354.6	2.55	354.6	1.39	354.6	6.15	354.6	8.44	354.6	6.79	354.6	-5.27	354.6	-0.61	354.6	-9.63	354.6	-1.07	354.6	-2.3	354.6	29.81	354.6	14.99	354.6	14.77	354.6	3.86	354.6	7.93	354.6	16.2	354.6	-1.51
355.5	-11.12	355.5	4.48	355.5	4.02	355.5	7.46	355.5	8.7	355.5	9.26	355.5	7.61	355.5	9.83	355.5	3.74	355.5	3.22	355.5	2.93	355.5	3.74	355.5	3.39	355.5	-4.34	355.5	0.34	355.5	-10.76	355.5	-1.7	355.5	-4.23	355.5	27.5	355.5	17.74	355.5	11.52	355.5	3.66	355.5	10.2	355.5	18.4	355.5	-4.11
356.4	-10.62	356.4	4.66	356.4	3.25	356.4	3.76	356.4	8.68	356.4	9.78	356.4	11.59	356.4	8.18	356.4	4.28	356.4	1.21	356.4	5.55	356.4	4.5	356.4	6.96	356.4	-2.24	356.4	0.7	356.4	-8.07	356.4	0.47	356.4	-4.81	356.4	31.37	356.4	16.58	356.4	15.2	356.4	4.39	356.4	8	356.4	16.5	356.4	-2.72
357.3	-12.08	357.3	4.23	357.3	1.64	357.3	5.12	357.3	11.06	357.3	9.17	357.3	11.75	357.3	8.54	357.3	5.09	357.3	2.74	357.3	5.29	357.3	3.65	357.3	6.4	357.3	-5.43	357.3	-0.08	357.3	-9.83	357.3	0.11	357.3	-3.77	357.3	28.92	357.3	16.38	357.3	11.85	357.3	5.65	357.3	10.58	357.3	19.46	357.3	-4.05
358.2	-11.33	358.2	4.64	358.2	2.57	358.2	4.53	358.2	9.66	358.2	9.7	358.2	12.06	358.2	9.39	358.2	2.35	358.2	0.65	358.2	5.94	358.2	3.41	358.2	8.73	358.2	-2.07	358.2	-2.38	358.2	-9.37	358.2	-1.85	358.2	-4.65	358.2	29.67	358.2	17.6	358.2	11.38	358.2	6.66	358.2	8.95	358.2	18.06	358.2	-3.78
359.1	-9.95	359.1	5.74	359.1	1.11	359.1	7.77	359.1	9.16	359.1	8.63	359.1	13.17	359.1	9.05	359.1	5.21	359.1	2.54	359.1	5.14	359.1	6.23	359.1	7.95	359.1	-4.32	359.1	2.13	359.1	-10.34	359.1	-3.39	359.1	-2.7	359.1	28.69	359.1	18.53	359.1	14.3	359.1	3.1	359.1	8.85	359.1	17.05	359.1	-4.4
360	-12.77	360	0.71	360	2.87	360	6.2	360	8.65	360	8.74	360	11.13	360	5.07	360	0.69	360	1.65	360	4.74	360	3.38	360	5.89	360	-2.72	360	-2.35	360	-6.92	360	-0.26	360	-2.52	360	29.13	360	17.21	360	12.19	360	5.75	360	9.14	360	18.13	360	-3.81
360.9	-12.17	360.9	3.36	360.9	5.76	360.9	6.2	360.9	8.04	360.9	11.44	360.9	10.24	360.9	8.48	360.9	2.39	360.9	2.3	360.9	4.57	360.9	3.98	360.9	7.16	360.9	-4.3	360.9	-3.85	360.9	-9.22	360.9	-4.05	360.9	-3.82	360.9	30.62	360.9	17.92	360.9	9.06	360.9	5.28	360.9	9.8	360.9	19.65	360.9	-4.01
361.8	-10.74	361.8	5.6	361.8	2.18	361.8	7.14	361.8	6.36	361.8	11.33	361.8	10.41	361.8	7.64	361.8	3.56	361.8	2.31	361.8	3.53	361.8	5.87	361.8	6.65	361.8	-3.84	361.8	-1.37	361.8	-8.39	361.8	-1.58	361.8	-5.19	361.8	30.49	361.8	17.53	361.8	11.93	361.8	5.3	361.8	9.79	361.8	17.76	361.8	-2.25
362.7	-8.04	362.7	2.77	362.7	0.55	362.7	5.78	362.7	8.63	362.7	11.56	362.7	12.94	362.7	9.19	362.7	2.65	362.7	1.38	362.7	3.88	362.7	4.36	362.7	7.47	362.7	-4.76	362.7	0.05	362.7	-6.85	362.7	-4.68	362.7	-4.44	362.7	31.18	362.7	16.9	362.7	13.24	362.7	3.71	362.7	8.12	362.7	18.55	362.7	-2.78
363.6	-12.11	363.6	3.35	363.6	5.03	363.6	5.81	363.6	10.79	363.6	9.44	363.6	9.58	363.6	8.64	363.6	4.86	363.6	1.08	363.6	2.72	363.6	3.44	363.6	6.16	363.6	-3.99	363.6	-0.01	363.6	-8.8	363.6	-5.18	363.6	-1.87	363.6	27.23	363.6	16.02	363.6	12.79	363.6	5.3	363.6	9.67	363.6	19.89	363.6	-4.36
364.5	-10.39	364.5	3.43	364.5	3.5	364.5	4.79	364.5	7.74	364.5	12.24	364.5	9.78	364.5	6.9	364.5	2.92	364.5	2.04	364.5	3.15	364.5	5.25	364.5	6.78	364.5	-4.51	364.5	-2.47	364.5	-7.71	364.5	-3.62	364.5	-1.94	364.5	28.94	364.5	16.79	364.5	12.19	364.5	4.3	364.5	9.19	364.5	19.63	364.5	-3.22
365.4	-10	365.4	5.08	365.4	1.96	365.4	4	365.4	7.25	365.4	9.7	365.4	10.62	365.4	8.2	365.4	2.73	365.4	-0.78	365.4	5.29	365.4	5.55	365.4	6.04	365.4	-3.88	365.4	2.47	365.4	-10.82	365.4	-3.03	365.4	-3.61	365.4	29.68	365.4	18.81	365.4	13.37	365.4	2.95	365.4	11.1	365.4	18.11	365.4	-2.49
366.3	-10.86	366.3	7.35	366.3	2.89	366.3	5.83	366.3	11.83	366.3	10.44	366.3	11.97	366.3	11.56	366.3	5.99	366.3	0.37	366.3	3.58	366.3	4.79	366.3	7.04	366.3	-1.59	366.3	0.65	366.3	-11.29	366.3	-3.37	366.3	-2.29	366.3	29.25	366.3	18.2	366.3	12.31	366.3	5.45	366.3	10.88	366.3	17.43	366.3	-4.05
367.2	-8.56	367.2	4.03	367.2	4.24	367.2	5.49	367.2	9.16	367.2	10.08	367.2	12.93	367.2	6.76	367.2	6.49	367.2	1.98	367.2	3.2	367.2	2.56	367.2	6.71	367.2	-4.24	367.2	0.56	367.2	-9.08	367.2	0.17	367.2	-6.27	367.2	29.47	367.2	18.12	367.2	12.7	367.2	5.55	367.2	12.53	367.2	18.57	367.2	-2.44
368.1	-12.85	368.1	1.6	368.1	5.63	368.1	6.58	368.1	9.94	368.1	11.68	368.1	11.36	368.1	9.65	368.1	5.55	368.1	2.32	368.1	4.14	368.1	4.84	368.1	5.4	368.1	-3.42	368.1	-0.2	368.1	-9.09	368.1	-3.3	368.1	-3.51	368.1	27.18	368.1	15.31	368.1	11.59	368.1	2.76	368.1	8.07	368.1	20.8	368.1	-3.42
369	-11.14	369	4.72	369	2.87	369	5.6	369	9.99	369	11.63	369	13.53	369	7.89	369	3.29	369	1.71	369	5.08	369	4.68	369	5.88	369	-4.03	369	-0.11	369	-8.7	369	-1.76	369	-3.59	369	27.18	369	15.22	369	14.65	369	5.57	369	9.75	369	18.43	369	-3.51
369.9	-8.78	369.9	4.45	369.9	2.93	369.9	7.49	369.9	11.77	369.9	7.87	369.9	12.45	369.9	9.2	369.9	2.28	369.9	2.16	369.9	4.64	369.9	0.35	369.9	6.27	369.9	-3.2	369.9	-1.78	369.9	-11.27	369.9	-3.72	369.9	-2.71	369.9	28.79	369.9	16.31	369.9	10.25	369.9	5.85	369.9	6.32	369.9	20.2	369.9	-2.48
370.8	-12.61	370.8	1.7	370.8	5.97	370.8	6.95	370.8	10.37	370.8	10.82	370.8	8.14	370.8	6.94	370.8	5.01	370.8	2.75	370.8	8.16	370.8	6.66	370.8	6.47	370.8	-3.1	370.8	-0.32	370.8	-9	370.8	-2.22	370.8	-2.79	370.8	31.16	370.8	20.5	370.8	12.64	370.8	5.78	370.8	7.88	370.8	18.72	370.8	-4.37
371.7	-10.31	371.7	2.86	371.7	1.86	371.7	5.58	371.7	10.45	371.7	8.13	371.7	11.39	371.7	6.66	371.7	2.93	371.7	3.02	371.7	8.31	371.7	6.85	371.7	6.67	371.7	-1.38	371.7	-0.39	371.7	-9.37	371.7	1.19	371.7	-3.57	371.7	30.13	371.7	19.7	371.7	11.84	371.7	7.32	371.7	10.47	371.7	17.47	371.7	-1.95
372.6	-9.24	372.6	4.03	372.6	6.03	372.6	4.63	372.6	10.11	372.6	9.89	372.6	11.03	372.6	7.62	372.6	4.95	372.6	2.92	372.6	4.65	372.6	3.58	372.6	7.07	372.6	-3.9	372.6	-0.9	372.6	-7.64	372.6	-2.98	372.6	-5.14	372.6	32.16	372.6	18.46	372.6	13.64	372.6	6.13	372.6	8.29	372.6	18.82	372.6	-2.38
373.5	-11.73	373.5	3.64	373.5	3.04	373.5	4.46	373.5	10.49	373.5	10.01	373.5	10.41	373.5	8.74	373.5	2.38	373.5	1.88	373.5	2.92	373.5	4.17	373.5	5.44	373.5	-4.1	373.5	-0.23	373.5	-8.89	373.5	-5.42	373.5	-3.56	373.5	27.31	373.5	19.75	373.5	13.79	373.5	3.63	373.5	8.24	373.5	19.89	373.5	-2.84
374.4	-12.19	374.4	1.3	374.4	6.33	374.4	7.59	374.4	10.63	374.4	8.67	374.4	10.03	374.4	7.85	374.4	4.31	374.4	4.53	374.4	6.18	374.4	4.64	374.4	5.24	374.4	-3.79	374.4	-1.61	374.4	-8.6	374.4	-1.29	374.4	-0.69	374.4	29.3	374.4	17.84	374.4	13.52	374.4	6.04	374.4	7.9	374.4	22.72	374.4	-3.53
375.3	-9.78	375.3	5.68	375.3	4.25	375.3	6.32	375.3	10.41	375.3	10.72	375.3	10.64	375.3	6.97	375.3	4.57	375.3	-0.09	375.3	3.9	375.3	5.23	375.3	4.17	375.3	-1.58	375.3	-0.27	375.3	-11.9	375.3	-1.7	375.3	-3.61	375.3	27.75	375.3	20.54	375.3	13.5	375.3	5.14	375.3	8.67	375.3	21.03	375.3	-2.54
376.2	-12.79	376.2	4.84	376.2	4.35	376.2	5.87	376.2	9.77	376.2	10.24	376.2	11.12	376.2	7.59	376.2	4.05	376.2	1.71	376.2	3.37	376.2	3.2	376.2	5.44	376.2	-3.85	376.2	-0.58	376.2	-10.98	376.2	-2.5	376.2	-4.01	376.2	28.9	376.2	18.07	376.2	14.06	376.2	2.8	376.2	8.55	376.2	20.13	376.2	-3.4
377.1	-9.86	377.1	4.97	377.1	2.98	377.1	6.95	377.1	9.91	377.1	9.47	377.1	12.96	377.1	6.45	377.1	4.77	377.1	1.8	377.1	4.36	377.1	4.73	377.1	6.55	377.1	-5.41	377.1	-0.2	377.1	-11.43	377.1	-1.52	377.1	-6.27	377.1	29.5	377.1	17.44	377.1	14.85	377.1	3.98	377.1	9.02	377.1	18.51	377.1	-1.95
378	-9.24	378	3.56	378	6.87	378	6.99	378	7.89	378	11.92	378	12.03	378	7.4	378	4.27	378	-0.04	378	3.74	378	5.68	378	5.63	378	-5.29	378	-1.07	378	-11.16	378	-2.92	378	-2.67	378	29.46	378	17.57	378	16.13	378	3.37	378	8.13	378	18.34	378	-3.28
378.9	-10.09	378.9	4.45	378.9	4.78	378.9	7.72	378.9	9.19	378.9	11.63	378.9	10.72	378.9	6.38	378.9	0.8	378.9	1.09	378.9	5.57	378.9	6.18	378.9	4.8	378.9	-5.09	378.9	-3.87	378.9	-9.46	378.9	-0.7	378.9	-5.15	378.9	27.63	378.9	18.26	378.9	12.2	378.9	5.75	378.9	9.88	378.9	20.17	378.9	-5.41
379.8	-10.5	379.8	3.63	379.8	4.06	379.8	4	379.8	8.91	379.8	9.41	379.8	12.03	379.8	7.74	379.8	2.52	379.8	-1.19	379.8	4.95	379.8	6.02	379.8	5.97	379.8	-3.21	379.8	-0.51	379.8	-10.88	379.8	-1.32	379.8	-1.98	379.8	29.23	379.8	20.2	379.8	13.38	379.8	5.64	379.8	12.05	379.8	19.08	379.8	-4.34
380.7	-9.61	380.7	4.13	380.7	2.76	380.7	5.75	380.7	10.27	380.7	8.27	380.7	11.73	380.7	7.45	380.7	5.76	380.7	3.29	380.7	5.57	380.7	5.15	380.7	4.15	380.7	-3.31	380.7	2.24	380.7	-7.53	380.7	-1.69	380.7	-3.67	380.7	26.75	380.7	19	380.7	14.92	380.7	5.36	380.7	8.5	380.7	18.84	380.7	-5.28
381.6	-10.88	381.6	3.33	381.6	2.11	381.6	4.53	381.6	9.73	381.6	9.18	381.6	9.24	381.6	7.16	381.6	3.67	381.6	2.32	381.6	3.91	381.6	5.2	381.6	4.23	381.6	-3.07	381.6	0.31	381.6	-7.83	381.6	-2.14	381.6	-3.35	381.6	31.19	381.6	18.6	381.6	13.94	381.6	5.62	381.6	10.66	381.6	19.04	381.6	-3.99
382.5	-9.72	382.5	3.78	382.5	1.91	382.5	4.33	382.5	9.79	382.5	12.74	382.5	11.21	382.5	5.54	382.5	4.68	382.5	0.33	382.5	6.05	382.5	8.38	382.5	4.8	382.5	-5.53	382.5	-0.72	382.5	-10.08	382.5	-1.57	382.5	-2.29	382.5	29.64	382.5	17.72	382.5	13.25	382.5	4.96	382.5	9.69	382.5	20.1	382.5	-3.4
383.4	-12.64	383.4	2.9	383.4	4.85	383.4	7.02	383.4	9.61	383.4	8.99	383.4	10.55	383.4	7.99	383.4	5.98	383.4	2.05	383.4	5.98	383.4	5.03	383.4	4.35	383.4	-3.75	383.4	-1.58	383.4	-8.85	383.4	-2.13	383.4	-3.19	383.4	28.57	383.4	18	383.4	13.72	383.4	6.29	383.4	6.32	383.4	19.56	383.4	-4.37
384.3	-12.32	384.3	5.18	384.3	2.27	384.3	7.09	384.3	8.89	384.3	11.65	384.3	12.43	384.3	8.06	384.3	5.18	384.3	1.86	384.3	5.37	384.3	6.55	384.3	6.55	384.3	-6.09	384.3	-0.92	384.3	-9.49	384.3	-3.77	384.3	-4.55	384.3	31.63	384.3	19.13	384.3	12.71	384.3	3.95	384.3	9.57	384.3	18.46	384.3	-2.75
385.2	-9.72	385.2	0.44	385.2	2.86	385.2	5.58	385.2	9.43	385.2	12.21	385.2	11.58	385.2	6.4	385.2	2.61	385.2	1.81	385.2	4.17	385.2	5.8	385.2	5.84	385.2	-3.97	385.2	-3.07	385.2	-9.86	385.2	-0.45	385.2	-4.41	385.2	30	385.2	19.66	385.2	13.74	385.2	6.16	385.2	9.22	385.2	16.75	385.2	-2.77
386.1	-11.33	386.1	3.9	386.1	6.06	386.1	7.02	386.1	8.48	386.1	8.91	386.1	12.78	386.1	6.29	386.1	5.22	386.1	1.63	386.1	3.72	386.1	3.83	386.1	5.73	386.1	-4.31	386.1	-0.53	386.1	-11.05	386.1	-2.86	386.1	-3.96	386.1	28.42	386.1	17.94	386.1	12.08	386.1	6.46	386.1	8.82	386.1	19.26	386.1	-3.13
387	-9.95	387	5.08	387	3.88	387	6.12	387	11.36	387	10.15	387	12.82	387	6.83	387	5.18	387	0.13	387	6.61	387	6.92	387	6.63	387	-5.37	387	0.28	387	-11.04	387	-3.13	387	-5.12	387	29.5	387	17.3	387	12.29	387	4.14	387	8.23	387	17.31	387	-4.68
387.9	-10.92	387.9	5.58	387.9	4.29	387.9	4.61	387.9	10.66	387.9	12.41	387.9	12.35	387.9	9.53	387.9	3.15	387.9	1.92	387.9	6.14	387.9	6.62	387.9	8.13	387.9	-6.42	387.9	-0.8	387.9	-9.18	387.9	-1.03	387.9	-5.64	387.9	29.19	387.9	16.54	387.9	14.26	387.9	3.62	387.9	11.06	387.9	20.13	387.9	-2.25
388.8	-10.19	388.8	6.87	388.8	5.46	388.8	7.52	388.8	12.13	388.8	7.86	388.8	11.93	388.8	7.15	388.8	5.46	388.8	2.07	388.8	6.08	388.8	3.68	388.8	3.49	388.8	-5.17	388.8	-0.46	388.8	-8.95	388.8	-2.19	388.8	-4.54	388.8	29.47	388.8	18.6	388.8	12.65	388.8	4.17	388.8	7.8	388.8	19.86	388.8	-1.65
389.7	-11.74	389.7	4.87	389.7	5.44	389.7	5.25	389.7	9.61	389.7	10.99	389.7	12.66	389.7	9.59	389.7	6.03	389.7	3.08	389.7	2.37	389.7	4.4	389.7	4.77	389.7	-3.37	389.7	-0.97	389.7	-9.75	389.7	-1.69	389.7	-4.82	389.7	28.09	389.7	18.02	389.7	14.15	389.7	4.58	389.7	11.96	389.7	16.88	389.7	-3.56
390.6	-12.63	390.6	2.21	390.6	4.69	390.6	7.19	390.6	8.62	390.6	12.09	390.6	12.18	390.6	6.89	390.6	4.88	390.6	1.51	390.6	3.84	390.6	4.74	390.6	7.36	390.6	-3.83	390.6	-1.17	390.6	-10.43	390.6	-2.22	390.6	-6.31	390.6	29.72	390.6	20.3	390.6	13.25	390.6	4.32	390.6	9.41	390.6	18.59	390.6	-1.71
391.5	-12.54	391.5	6.09	391.5	7.09	391.5	7.31	391.5	10.04	391.5	13.77	391.5	9.72	391.5	8.43	391.5	4.2	391.5	3.36	391.5	5.68	391.5	6.2	391.5	4.98	391.5	-4.06	391.5	-1.52	391.5	-11.52	391.5	-0.27	391.5	-6.43	391.5	31.1	391.5	18.72	391.5	14.37	391.5	3.33	391.5	8.81	391.5	20.13	391.5	-3.09
392.4	-10.67	392.4	3.84	392.4	2.68	392.4	5.03	392.4	10.47	392.4	8.77	392.4	13.99	392.4	8.03	392.4	1.99	392.4	1.79	392.4	4.63	392.4	3.64	392.4	6	392.4	-3.27	392.4	-1.08	392.4	-10.42	392.4	-2.6	392.4	-3.61	392.4	31.18	392.4	19.25	392.4	13.21	392.4	6.33	392.4	10	392.4	19.56	392.4	-2.26
393.3	-9.92	393.3	7	393.3	3.83	393.3	5.52	393.3	12.64	393.3	11.2	393.3	12.88	393.3	8.46	393.3	4.86	393.3	1.91	393.3	5.78	393.3	5.69	393.3	6.67	393.3	-6.89	393.3	-1.39	393.3	-9.63	393.3	-0.95	393.3	-3.37	393.3	28.68	393.3	17.76	393.3	14.47	393.3	4.31	393.3	11.1	393.3	19.43	393.3	-1.84
394.2	-9.23	394.2	3.31	394.2	2.99	394.2	6.17	394.2	10.22	394.2	7.36	394.2	13.6	394.2	4.93	394.2	3.88	394.2	-1.41	394.2	5.08	394.2	0.74	394.2	6.06	394.2	-5.89	394.2	-0.33	394.2	-14.97	394.2	-2.37	394.2	-4.51	394.2	27.51	394.2	20.92	394.2	15.67	394.2	3.74	394.2	9.26	394.2	19.63	394.2	-4.22
395.1	-10.76	395.1	3.79	395.1	5.04	395.1	7.14	395.1	8.18	395.1	8.4	395.1	13.29	395.1	8.15	395.1	5.2	395.1	-1.62	395.1	4.42	395.1	4.56	395.1	8.33	395.1	-2.88	395.1	-1.32	395.1	-10.62	395.1	1.25	395.1	-5.12	395.1	29.51	395.1	21.78	395.1	11.44	395.1	5.49	395.1	13.98	395.1	17.27	395.1	-2.3
396	-10.8	396	5.09	396	6.26	396	7.63	396	9.65	396	9.4	396	12.21	396	8.22	396	4.7	396	4.48	396	4.18	396	2.32	396	7.01	396	-3.15	396	-0.56	396	-7.97	396	-2.8	396	-3.04	396	32.6	396	20.05	396	13.35	396	3.97	396	7.56	396	17.73	396	-1.36
396.9	-9.8	396.9	3.22	396.9	5.6	396.9	5.1	396.9	10.57	396.9	10.52	396.9	11.05	396.9	4.94	396.9	3.26	396.9	2.52	396.9	4.43	396.9	4.3	396.9	4.09	396.9	-5.9	396.9	-0.72	396.9	-8.65	396.9	-1.68	396.9	-7.47	396.9	29.84	396.9	20.86	396.9	15.18	396.9	4.83	396.9	9.89	396.9	17.98	396.9	-5.53
397.8	-8.48	397.8	5.58	397.8	3.45	397.8	7.27	397.8	12.29	397.8	8.13	397.8	11.23	397.8	9.25	397.8	5.44	397.8	4.26	397.8	6	397.8	6.26	397.8	6.18	397.8	-5.16	397.8	0.99	397.8	-10.38	397.8	-1.87	397.8	-3.58	397.8	31.93	397.8	19.29	397.8	14.63	397.8	4.39	397.8	8.94	397.8	18.62	397.8	-0.99
398.7	-10.12	398.7	4.35	398.7	4.43	398.7	5.53	398.7	8.82	398.7	9.44	398.7	12.24	398.7	5.9	398.7	3	398.7	2.59	398.7	3	398.7	2.71	398.7	8.03	398.7	-4.21	398.7	-0.78	398.7	-11.18	398.7	-2.72	398.7	-3.32	398.7	30.27	398.7	17.23	398.7	10.83	398.7	5.93	398.7	8.06	398.7	18.61	398.7	-2.73
399.6	-11.37	399.6	5.54	399.6	3.85	399.6	6.54	399.6	9.19	399.6	11.25	399.6	10.33	399.6	10.14	399.6	4.9	399.6	3.2	399.6	4.97	399.6	5.07	399.6	4.24	399.6	-3.03	399.6	0.29	399.6	-11.84	399.6	-1.38	399.6	-4.57	399.6	29.46	399.6	18.96	399.6	15.41	399.6	6.47	399.6	11.02	399.6	17.98	399.6	-4.59
400.5	-10.15	400.5	6.1	400.5	4.35	400.5	7.84	400.5	11.24	400.5	12.4	400.5	11.49	400.5	6.67	400.5	4.1	400.5	2.51	400.5	3.37	400.5	4.19	400.5	4.39	400.5	-5.51	400.5	0.73	400.5	-9.48	400.5	-0.82	400.5	-4.16	400.5	29.68	400.5	19.71	400.5	13.22	400.5	6.16	400.5	11.59	400.5	20.09	400.5	-1.75
401.4	-9.31	401.4	5.31	401.4	6.03	401.4	6.14	401.4	11.54	401.4	11.26	401.4	10.78	401.4	7.45	401.4	6.52	401.4	2.51	401.4	4.98	401.4	5.67	401.4	4.01	401.4	-6.14	401.4	1.27	401.4	-8.18	401.4	-3.83	401.4	-4.42	401.4	29.01	401.4	18.65	401.4	14.71	401.4	3.95	401.4	11.4	401.4	19.79	401.4	-4.19
402.3	-12.48	402.3	4.31	402.3	5.05	402.3	9.52	402.3	7.79	402.3	9.56	402.3	11.95	402.3	8.96	402.3	4.93	402.3	2.47	402.3	4.18	402.3	3.35	402.3	6.84	402.3	-3.58	402.3	-1.57	402.3	-9.65	402.3	-1.68	402.3	-4.88	402.3	30.68	402.3	18.35	402.3	12.67	402.3	3.83	402.3	13.26	402.3	20.37	402.3	-5.23
403.2	-11.1	403.2	4.91	403.2	4.59	403.2	6.76	403.2	8.61	403.2	13.44	403.2	10.87	403.2	10.15	403.2	4.28	403.2	2.31	403.2	4.88	403.2	6.5	403.2	5.06	403.2	-3.14	403.2	1.54	403.2	-11.04	403.2	-2.02	403.2	-3.77	403.2	30.23	403.2	20.27	403.2	15.25	403.2	4.57	403.2	10.77	403.2	21.19	403.2	-3.72
404.1	-8.94	404.1	7.68	404.1	3.45	404.1	7.14	404.1	7.56	404.1	11.53	404.1	11.84	404.1	6.07	404.1	5.69	404.1	0.91	404.1	3.5	404.1	5.93	404.1	6.33	404.1	-6.07	404.1	0.47	404.1	-13.05	404.1	-2.07	404.1	-4.8	404.1	29.98	404.1	18.03	404.1	14.97	404.1	3.71	404.1	11.11	404.1	18.63	404.1	-2.5
405	-8.16	405	3.57	405	2.84	405	5.98	405	10.88	405	11.63	405	12.54	405	9.18	405	4.69	405	0.44	405	6.52	405	5.33	405	7.25	405	-2.15	405	-0.73	405	-9.64	405	-0.27	405	-4.64	405	32.46	405	20.65	405	13.77	405	3.77	405	11.06	405	20.19	405	-4.09
405.9	-9.97	405.9	2.66	405.9	3.15	405.9	6.42	405.9	9.53	405.9	9.47	405.9	10.77	405.9	7.07	405.9	5.12	405.9	0.51	405.9	6.23	405.9	4.81	405.9	5.83	405.9	-4.16	405.9	1.14	405.9	-12.26	405.9	-2.99	405.9	-4.85	405.9	32.25	405.9	19.43	405.9	15.28	405.9	6.01	405.9	10.4	405.9	19.31	405.9	-2.37
406.8	-9.35	406.8	3.33	406.8	3.18	406.8	5.88	406.8	9.35	406.8	11.5	406.8	12.63	406.8	6.82	406.8	5.4	406.8	2.7	406.8	7.69	406.8	4.7	406.8	4.13	406.8	-5.12	406.8	0.69	406.8	-10.99	406.8	-0.99	406.8	-2.51	406.8	30.06	406.8	18.39	406.8	15.24	406.8	4.88	406.8	8.95	406.8	19.77	406.8	-4.1
407.7	-9.84	407.7	5.77	407.7	5.77	407.7	7.06	407.7	11.59	407.7	11.42	407.7	12.13	407.7	8.66	407.7	3.27	407.7	1.38	407.7	4.45	407.7	7.02	407.7	5.42	407.7	-6.46	407.7	-1.49	407.7	-11.58	407.7	-4.5	407.7	-3.68	407.7	27.26	407.7	17.45	407.7	12.1	407.7	1.64	407.7	10.37	407.7	19.8	407.7	-4.39
408.6	-8.82	408.6	2.78	408.6	4.25	408.6	6.84	408.6	10.44	408.6	10.93	408.6	11.63	408.6	7.24	408.6	3.23	408.6	0.26	408.6	3.19	408.6	5.01	408.6	5.9	408.6	-4.87	408.6	-2.05	408.6	-10.78	408.6	-1.89	408.6	-3.95	408.6	30.64	408.6	17.39	408.6	12.57	408.6	5.84	408.6	10.37	408.6	19.92	408.6	-5.53
409.5	-12.28	409.5	5.9	409.5	4.59	409.5	5.5	409.5	10.34	409.5	9.54	409.5	10.61	409.5	8.82	409.5	2.5	409.5	3.81	409.5	5.61	409.5	5.04	409.5	5.12	409.5	-3.78	409.5	-0.5	409.5	-8.79	409.5	-3.12	409.5	-2.35	409.5	30.36	409.5	19.98	409.5	14.39	409.5	7.28	409.5	12.51	409.5	21.65	409.5	-6.05
410.4	-10.82	410.4	4.46	410.4	5.22	410.4	2.74	410.4	13.31	410.4	9.14	410.4	11.86	410.4	9.01	410.4	4.27	410.4	0.43	410.4	3.92	410.4	3.54	410.4	6.44	410.4	-4.83	410.4	-3.02	410.4	-9.5	410.4	-2.45	410.4	-3.66	410.4	29.68	410.4	20.58	410.4	13.59	410.4	6.22	410.4	8.28	410.4	20.65	410.4	-3.64
411.3	-9.26	411.3	5.97	411.3	5.36	411.3	7.5	411.3	9.02	411.3	10.52	411.3	11.66	411.3	8.77	411.3	5.11	411.3	-0.36	411.3	4.3	411.3	4.47	411.3	5.24	411.3	-4.42	411.3	-1.78	411.3	-11.68	411.3	-3.87	411.3	-4.27	411.3	31.71	411.3	18.62	411.3	15.1	411.3	6.51	411.3	11.41	411.3	16.81	411.3	-3.11
412.2	-9.65	412.2	5.31	412.2	4.61	412.2	5.56	412.2	11.61	412.2	9.45	412.2	12.76	412.2	9.71	412.2	5.3	412.2	2.73	412.2	4.93	412.2	4.22	412.2	5.87	412.2	-5.09	412.2	-0.87	412.2	-11.57	412.2	-2.31	412.2	-2.53	412.2	28.82	412.2	19.57	412.2	14.49	412.2	2.66	412.2	10.23	412.2	21.57	412.2	-2.66
413.1	-9.42	413.1	5.68	413.1	4.65	413.1	8.1	413.1	11.65	413.1	12.81	413.1	9.4	413.1	9.8	413.1	3.63	413.1	2.26	413.1	7.04	413.1	4.26	413.1	5.5	413.1	-5.75	413.1	-0.02	413.1	-11.09	413.1	-1.24	413.1	-5.37	413.1	29.95	413.1	18.1	413.1	17.01	413.1	5.88	413.1	10.08	413.1	17.97	413.1	-3.08
414	-9.89	414	6.6	414	6.31	414	5.24	414	9.58	414	10.74	414	10.14	414	10.63	414	7.6	414	0.87	414	2.81	414	4.15	414	5.34	414	-3.53	414	-0.39	414	-11.25	414	-4.59	414	-4.85	414	31.86	414	19.67	414	13.17	414	7.85	414	9.74	414	19.55	414	-2.5
414.9	-9.15	414.9	2.77	414.9	3.47	414.9	6.33	414.9	11.3	414.9	12.96	414.9	11.53	414.9	8.26	414.9	5.38	414.9	1.83	414.9	5.81	414.9	6.55	414.9	6.13	414.9	-3.32	414.9	-1.57	414.9	-9.88	414.9	-3.8	414.9	-2.55	414.9	29.25	414.9	20.12	414.9	13.34	414.9	4.66	414.9	12.75	414.9	21.33	414.9	-2.26
415.8	-9.26	415.8	3.78	415.8	4.54	415.8	7.26	415.8	10.96	415.8	10.63	415.8	11.79	415.8	6.46	415.8	3.11	415.8	2.88	415.8	6.43	415.8	4.95	415.8	5.91	415.8	-6.11	415.8	-2.85	415.8	-9.45	415.8	0.25	415.8	-3.51	415.8	29.58	415.8	19.13	415.8	14.8	415.8	7.43	415.8	9.9	415.8	18.56	415.8	-3.22
416.7	-8.2	416.7	5.22	416.7	6.17	416.7	6.75	416.7	12.06	416.7	11.99	416.7	12.06	416.7	8.06	416.7	4.29	416.7	1.83	416.7	5.26	416.7	5.8	416.7	6.24	416.7	-2.81	416.7	-0.75	416.7	-10.26	416.7	-0.23	416.7	-4.46	416.7	31.38	416.7	19.06	416.7	14.29	416.7	4.76	416.7	10.81	416.7	19.3	416.7	-2.27
417.6	-7.84	417.6	7.31	417.6	2.61	417.6	6.85	417.6	11.51	417.6	9.99	417.6	13.95	417.6	10.54	417.6	2.38	417.6	3.72	417.6	5.53	417.6	5.32	417.6	5.5	417.6	-2.56	417.6	-2.37	417.6	-10.75	417.6	-1.93	417.6	-4.26	417.6	28.39	417.6	19.91	417.6	15.43	417.6	3.56	417.6	10.15	417.6	18.78	417.6	-2.2
418.5	-8.7	418.5	6.24	418.5	4.8	418.5	8.41	418.5	11.54	418.5	10.82	418.5	10.26	418.5	10.49	418.5	5.05	418.5	4.42	418.5	8.53	418.5	6.71	418.5	5.13	418.5	-3.75	418.5	-0.33	418.5	-11.3	418.5	-1.36	418.5	-3.03	418.5	28.05	418.5	18.23	418.5	14.24	418.5	4.68	418.5	10.54	418.5	21.87	418.5	-3.76
419.4	-9.91	419.4	6.95	419.4	5.12	419.4	7.34	419.4	8.82	419.4	11.71	419.4	10.77	419.4	11.27	419.4	3.6	419.4	2.76	419.4	2.81	419.4	4.08	419.4	4.76	419.4	-2.65	419.4	-1.22	419.4	-10.67	419.4	-1.49	419.4	-3.66	419.4	28.62	419.4	18.08	419.4	13.69	419.4	7.53	419.4	11.8	419.4	19.37	419.4	-3.87
420.3	-9.15	420.3	5.3	420.3	5.41	420.3	6.92	420.3	9.64	420.3	11.45	420.3	10.95	420.3	10.04	420.3	4.92	420.3	2.96	420.3	6.9	420.3	5.07	420.3	4.4	420.3	-3.66	420.3	-0.33	420.3	-9.58	420.3	-2.9	420.3	-3.76	420.3	27.91	420.3	19.97	420.3	15.37	420.3	9.22	420.3	10.4	420.3	18.56	420.3	-4.45
421.2	-10.83	421.2	5.78	421.2	6.36	421.2	4.99	421.2	9.65	421.2	11.17	421.2	8.95	421.2	8.06	421.2	3.78	421.2	0.43	421.2	3.41	421.2	7.24	421.2	3.3	421.2	-5.02	421.2	-2.63	421.2	-11.87	421.2	-2.86	421.2	-2.32	421.2	29.24	421.2	20.13	421.2	13.95	421.2	4.92	421.2	12.18	421.2	18.67	421.2	-3.72
422.1	-9.91	422.1	3.52	422.1	2.31	422.1	7.93	422.1	10.59	422.1	10.75	422.1	11.89	422.1	8.85	422.1	3.74	422.1	1.91	422.1	4.83	422.1	5.72	422.1	8.07	422.1	-5.61	422.1	-1.92	422.1	-10.09	422.1	-2.78	422.1	-2.16	422.1	29.96	422.1	17.34	422.1	15.03	422.1	6.64	422.1	9.86	422.1	21.22	422.1	-3.12
423	-10.62	423	5.7	423	5.4	423	8.5	423	9.44	423	11.12	423	9.91	423	7.56	423	4.05	423	2.63	423	5.97	423	5.2	423	4	423	-4.67	423	-1.74	423	-11.27	423	-4.45	423	-3.84	423	30.1	423	20.19	423	13.71	423	4.62	423	11.38	423	19.85	423	-3.17
423.9	-10.6	423.9	5.48	423.9	5.4	423.9	8.68	423.9	9.42	423.9	11.6	423.9	12.41	423.9	6.33	423.9	4.73	423.9	3.27	423.9	1.99	423.9	5.94	423.9	5.8	423.9	-5.32	423.9	0.43	423.9	-11.22	423.9	-3.13	423.9	-4.07	423.9	30.69	423.9	22.28	423.9	13.81	423.9	6.53	423.9	12.94	423.9	18.34	423.9	-3.17
424.8	-8.58	424.8	5.08	424.8	6.08	424.8	6	424.8	11.24	424.8	10.38	424.8	11.12	424.8	7.36	424.8	5.56	424.8	2.39	424.8	4.59	424.8	5.88	424.8	6.92	424.8	-5.13	424.8	1.34	424.8	-10.32	424.8	0.6	424.8	-3.23	424.8	30.88	424.8	19.99	424.8	14.35	424.8	4.5	424.8	10.41	424.8	19.76	424.8	-3.51
425.7	-9.74	425.7	5.26	425.7	6.96	425.7	7.55	425.7	8.74	425.7	9.56	425.7	12.26	425.7	10.87	425.7	5.63	425.7	2.05	425.7	3.7	425.7	5.8	425.7	5.8	425.7	-3.19	425.7	0.19	425.7	-12.31	425.7	-2.49	425.7	-4.54	425.7	28.75	425.7	21.27	425.7	16.22	425.7	3.66	425.7	9.86	425.7	19.18	425.7	-2.93
426.6	-8.33	426.6	5.39	426.6	4.7	426.6	6.01	426.6	12.12	426.6	10.92	426.6	13.68	426.6	10.7	426.6	3.82	426.6	0.55	426.6	3.62	426.6	3.58	426.6	6.74	426.6	-2.07	426.6	1.62	426.6	-12.89	426.6	-1.91	426.6	-6.23	426.6	29.53	426.6	18.48	426.6	12.89	426.6	3.68	426.6	10.64	426.6	20.11	426.6	-2.31
427.5	-11.93	427.5	4.17	427.5	4.49	427.5	5.85	427.5	10.84	427.5	10.34	427.5	10.52	427.5	7.76	427.5	3.1	427.5	0.99	427.5	3.55	427.5	5.63	427.5	7.5	427.5	-5.93	427.5	-2.02	427.5	-10.94	427.5	-2.27	427.5	-4.69	427.5	29.51	427.5	17.92	427.5	14.57	427.5	7.18	427.5	13.38	427.5	17.6	427.5	-2.43
428.4	-7.54	428.4	6.1	428.4	6.5	428.4	6.55	428.4	11.14	428.4	11.1	428.4	12.55	428.4	7.36	428.4	4.94	428.4	1.29	428.4	4.97	428.4	3.31	428.4	6.71	428.4	-4.41	428.4	-0.6	428.4	-11.6	428.4	-2.54	428.4	-5.74	428.4	30.12	428.4	19.24	428.4	14.6	428.4	5.86	428.4	8.87	428.4	20.21	428.4	-4.33
429.3	-9.14	429.3	4.08	429.3	5.74	429.3	8.59	429.3	11.19	429.3	10.68	429.3	12.49	429.3	9.24	429.3	6.52	429.3	1.31	429.3	5.85	429.3	5.54	429.3	7.23	429.3	-4.36	429.3	0.46	429.3	-12.39	429.3	-0.74	429.3	-1.09	429.3	30.46	429.3	19.75	429.3	14.15	429.3	5.48	429.3	11.78	429.3	21.11	429.3	-0.9
430.2	-9.54	430.2	7.34	430.2	4.49	430.2	6.71	430.2	13.42	430.2	10.06	430.2	9.86	430.2	9.1	430.2	5.06	430.2	0.92	430.2	4.35	430.2	3.29	430.2	5.93	430.2	-4.18	430.2	1.87	430.2	-10.23	430.2	-2.33	430.2	-4.04	430.2	30.68	430.2	21.36	430.2	15.78	430.2	8.85	430.2	11.54	430.2	18.99	430.2	-4.01
431.1	-9.86	431.1	5.15	431.1	3.49	431.1	7.05	431.1	9.69	431.1	11.99	431.1	14.17	431.1	9.76	431.1	5.61	431.1	0.85	431.1	5.01	431.1	7.1	431.1	4.13	431.1	-2.23	431.1	-0.05	431.1	-13.17	431.1	-1.3	431.1	-3.13	431.1	28.32	431.1	21.12	431.1	14.74	431.1	4.38	431.1	9.27	431.1	19.4	431.1	-3.93
432	-9.51	432	5.6	432	3.06	432	7.7	432	11.65	432	11.55	432	10.08	432	7.47	432	3.66	432	-0.36	432	4.95	432	5.95	432	6.38	432	-2.37	432	-4.46	432	-12.76	432	-4.25	432	-6.42	432	29.63	432	21.38	432	15.29	432	7.09	432	11.46	432	19.73	432	-5.33
432.9	-10.1	432.9	5.13	432.9	3.92	432.9	6.87	432.9	9.68	432.9	10.36	432.9	11.24	432.9	7.63	432.9	3.67	432.9	2	432.9	4.44	432.9	6.24	432.9	7.51	432.9	-2.92	432.9	-0.83	432.9	-10.72	432.9	-2.03	432.9	-5.21	432.9	29.79	432.9	22.65	432.9	14.7	432.9	5.54	432.9	13.25	432.9	18.86	432.9	-2.68
433.8	-9.62	433.8	5.14	433.8	5.02	433.8	8.1	433.8	13.3	433.8	10.45	433.8	12.1	433.8	11.56	433.8	5.02	433.8	2.15	433.8	4.62	433.8	4.54	433.8	3.75	433.8	-1.76	433.8	-0.17	433.8	-12.92	433.8	-1.55	433.8	-4.94	433.8	31.13	433.8	20.73	433.8	16.25	433.8	6.96	433.8	13.09	433.8	20.03	433.8	-2.11
434.7	-11.05	434.7	4.95	434.7	7.66	434.7	6.1	434.7	10.38	434.7	10.58	434.7	10.68	434.7	7.99	434.7	5.73	434.7	1.02	434.7	6.61	434.7	4.67	434.7	4.94	434.7	-5.72	434.7	-0.54	434.7	-12.6	434.7	-3.08	434.7	-4.99	434.7	31.12	434.7	19.31	434.7	15.95	434.7	4.22	434.7	11.12	434.7	20.23	434.7	-1.11
435.6	-10.57	435.6	3.14	435.6	4.94	435.6	8.98	435.6	12.4	435.6	11.55	435.6	10.93	435.6	8.98	435.6	6.03	435.6	1.18	435.6	4.37	435.6	5.82	435.6	4.18	435.6	-4.78	435.6	-1.55	435.6	-11.07	435.6	-3.9	435.6	-5.47	435.6	29.47	435.6	18.27	435.6	13.96	435.6	6.54	435.6	10.64	435.6	17.8	435.6	-1.98
436.5	-9.45	436.5	3.57	436.5	4.47	436.5	6.5	436.5	10.12	436.5	12.57	436.5	10.13	436.5	8.51	436.5	4.72	436.5	1.57	436.5	3.96	436.5	6.75	436.5	3.68	436.5	-4.87	436.5	-1.22	436.5	-12.32	436.5	-4.04	436.5	-4.47	436.5	28.93	436.5	20.59	436.5	14.15	436.5	3.53	436.5	11.25	436.5	18.8	436.5	-2.98
437.4	-12.13	437.4	5.4	437.4	5.98	437.4	5.55	437.4	9.92	437.4	12.89	437.4	9.31	437.4	8.78	437.4	5.45	437.4	-0.23	437.4	4.33	437.4	6.06	437.4	5.42	437.4	-2.56	437.4	-1.82	437.4	-11.96	437.4	-2.27	437.4	-3.41	437.4	30.64	437.4	20.86	437.4	14.96	437.4	5.07	437.4	11.74	437.4	21.25	437.4	-4.73
[truncated: 29 more columns]

## Sheet: Data corrected
X	L1A1	L1A2	L1A3	L1A4	L1A5	L1A6		L2A1	L2A2	L2A3	L2A4	L2A5	L2A6		L3A1	L3A2	L3A3	L3A4	L3A5	L3A6		L4A1	L4A2	L4A3	L4A4	L4A5	L4A6
-240.3	7.06	-0.13	-2.05	0.38	0.66	0		2.74	-3.3	-3.54	2.4	-0.61	0		2.65	-1.76	-3.56	3	-3.3	0		5.76	-1.41	-4.68	0.73	0.25	0
-239.4	6.63	0.95	0.16	2.53	3.46	0		1.78	-2.46	-4.78	2.3	0.54	0		1.14	-1.72	-4.96	2.99	-3.44	0		3.68	-1.86	-4.32	1.06	-2.47	0
-238.5	4.09	-0.85	-0.25	-3.46	2.15	0		3.38	-2.54	-3.92	0.99	0.79	0		1.05	-3.21	-4.3	4.75	-0.83	0		2.36	-5.13	-7.01	1.67	-3.36	0
-237.6	3.18	-3.33	-1.59	-1.31	4.4	0		2.58	-3.96	-1.51	2.55	3.05	0		0.65	-6.03	-6.36	1.45	-4.25	0		3.42	-1.26	-4.18	0.93	-2.73	0
-236.7	3.92	-3.99	-2.38	-3.13	-1.25	0		6.11	-1.18	-3.78	3.92	-0.19	0		0.67	-2.52	-5.02	3.11	-4.29	0		2.84	-2.92	-9.99	-2.56	-7.02	0
-235.8	6.57	0.42	0.09	1.52	1.24	0		-0.69	-3.8	-7.68	-0.98	-3.24	0		2.26	0.45	-4.95	3.42	-1.27	0		6.43	0.24	-6.47	2.82	2.04	0
-234.9	6.47	-0.28	-0.41	-0.54	3.98	0		1.04	-1.14	-3.92	-0.95	1.39	0		3.98	0.07	-3.39	2.37	-0.58	0		5.28	-0.35	-3.68	-0.21	-5.26	0
-234	5.82	-1.76	1.64	-0.89	3.4	0		1.09	1.26	-3.63	3.26	0.35	0		-0.3	-1.26	-5.22	2.57	-3.27	0		4.92	-1.82	-4.93	0.36	-0.08	0
-233.1	5.43	1.66	-0.49	0.68	3.71	0		1.68	0.39	-4.15	2.02	2.97	0		1.75	2.97	-4.38	5.52	-1.65	0		1.92	-1.39	-5.32	-0.93	-3.38	0
-232.2	3.03	-2.1	-1.99	0.53	1.97	0		0.26	-1.66	-5.44	-0.48	-0.04	0		-0.64	1.13	-4.56	5.15	-3.44	0		5.52	-1.29	-6.17	0.78	-0.24	0
-231.3	3.66	0.21	-0.02	-2.06	3.37	0		0.17	0.74	-4.16	0.11	0.92	0		-0.76	1.08	-5.19	3.06	-2.64	0		1.75	-1.3	-6.68	1.13	-1.8	0
-230.4	1.97	-4.11	-4.3	-3.68	-1.14	0		-0.06	-1.44	-2.85	1.44	-0.41	0		0.38	-0.01	-4.05	2.7	-5.64	0		3.74	1.52	-6.4	0.28	-5.83	0
-229.5	4.83	-0.51	-2.94	0.54	3.23	0		4.96	2.39	-1.72	1.3	2.19	0		2.42	1.37	-2.11	4.62	0.04	0		1.59	-2.62	-5.24	-1.91	1.21	0
-228.6	3.74	-1.16	-1.63	-0.63	-1.63	0		1.34	-2.56	-2.1	1.95	0.65	0		-0.38	-0.53	-2.76	4.57	-0.08	0		-0.12	-4.84	-9.58	-4.14	-1.43	0
-227.7	6.47	0.95	2.77	0.66	4.48	0		3.09	-1.57	-2.28	1.34	-0.6	0		-0.71	1.31	-2.65	4.87	-0.64	0		5	-1.93	-4.52	0.14	-0.88	0
-226.8	5.23	-1.57	-1.47	-2.68	0.03	0		4.63	-1.26	-4.55	2.62	1.73	0		0.57	-2.56	-5.9	2.89	-0.52	0		4.14	-1.8	-5.57	1.5	0.76	0
-225.9	0.58	-2.96	-2.45	-2.71	1.16	0		-0.35	-2.05	-1.94	3.07	2.16	0		-0.88	-0.78	-4.48	3.87	-1.28	0		6	0.35	-2.86	1.49	0.29	0
-225	6.16	1.08	3.27	0.37	5	0		4.59	-0.75	-3.26	3.55	2.38	0		4.58	1.33	-5.92	5.39	1.39	0		3.73	1.29	-3.28	3.18	-2.34	0
-224.1	7.57	-1.2	-0.62	0.1	0.78	0		5.23	0.74	-3.34	1.02	3.35	0		5.49	4.14	1.27	4.71	0.02	0		3.94	-0.38	-5.52	1.01	-0.43	0
-223.2	5.03	-0.39	-2.9	-1.56	1.53	0		4.1	-1.29	-4.93	2.18	0.83	0		-2.08	-0.53	-6.09	1.93	-6.15	0		1.76	-2.83	-7.12	-2.26	-7.66	0
-222.3	4.17	-0.26	-2.69	0.97	-0.46	0		4.05	-0.18	-4.27	3.11	1.38	0		-0.25	-1.87	-3.14	4.8	-3.7	0		2.44	-1.55	-5.65	1.92	-5.77	0
-221.4	9.57	4.23	2.63	3.63	4.43	0		5.75	0.25	-2.86	4.27	-0.15	0		-0.6	-0.88	-4.95	3.47	-1.95	0		1.42	-2.56	-7.84	-2.34	-4.17	0
-220.5	8.64	2.56	3.74	2.23	4.45	0		3.87	-1	-3.93	2.61	-0.22	0		2.19	0.9	-4.63	3.93	-0.46	0		1.9	-1.32	-4.49	2.42	0.37	0
-219.6	5.63	-1.9	-2	-1.78	3.4	0		1.98	-2.57	-4.44	-0.75	0.46	0		-0.66	-1.98	-4.66	5	-4.18	0		2.52	-2.38	-6.25	2.57	-3.74	0
-218.7	6.04	2.97	2.45	2.34	4.62	0		5.99	2.69	0.6	6.21	2.82	0		2.66	2	-3.41	5.79	-2.35	0		4.34	0.18	-6.03	2.15	-1.2	0
-217.8	4.89	0.55	-2.54	-1.69	2.64	0		-0.14	-4.93	-8.18	-0.47	-0.35	0		0.04	-4.15	-5.63	3.06	-2.43	0		3.62	-1.84	-3.92	-0.1	-0.09	0
-216.9	4.36	0.64	0.42	1.71	2.16	0		6.11	0.09	-4.05	2.22	1.12	0		4.06	-1.23	-2.61	8.27	-0.63	0		8.39	0.2	-1.9	3.39	3.02	0
-216	4.84	0.14	-0.39	-1.12	3.06	0		2.76	-0.6	-4.81	-0.68	1.37	0		2.26	1.32	-2.94	3.93	1.75	0		6.79	0.07	-3.08	2.43	-0.15	0
-215.1	1.24	-3.9	-3.51	-2.11	-3.86	0		0.08	-3.47	-5.97	-1.75	-3.8	0		1.4	-0.28	-3.42	4.45	-0.88	0		2.64	-1.13	-6.09	0.26	-2.42	0
-214.2	7.37	3.03	0.28	-2.7	3.76	0		3.25	-0.19	-3.96	4.39	2.6	0		1.66	-1.44	-4.36	4.52	-1.9	0		6.25	-1.44	-3.6	0.1	-1.39	0
-213.3	3.3	-0.14	-3.23	0.38	1.32	0		1.56	0.58	-2.05	1.79	1.94	0		-0.66	1.25	-2.38	5.24	-0.65	0		1.68	-0.32	-5.74	-0.5	-3.31	0
-212.4	3.9	-2.49	-1.44	2.07	1.94	0		3.05	-3.26	-3.93	0.2	0.65	0		1.08	0.87	-3.32	1.68	-2.59	0		0.73	-2.12	-5.06	-0.29	-2.49	0
-211.5	5.15	1.47	-3.16	0.56	0.47	0		5.08	1.53	-4.46	1.95	-1.01	0		0.96	-0.6	-5.71	3.39	-2.6	0		2.89	-1.59	-3.06	-0.72	-0.28	0
-210.6	6.41	1.52	2.32	2.06	3.36	0		6.29	-0.73	-1.34	2.69	2.67	0		2.87	0.6	-1.66	4.95	-1.98	0		1.31	-4.69	-7.68	-3.39	-6.08	0
-209.7	6.04	-0.4	-0.22	2.55	2.71	0		2.73	0.54	-1.18	4.07	3.28	0		1.52	1.12	-2.27	6.5	-1.51	0		4.63	-1.44	-2.57	2.31	-1.54	0
-208.8	2.27	1.84	-0.95	-2.95	0.02	0		0.64	-2.35	-3.61	-0.85	-0.73	0		1.08	-0.76	-0.73	5.47	-0.42	0		2.04	-4.74	-4.05	0.28	-4.99	0
-207.9	4.06	1.52	0.43	1.41	3.4	0		3.01	1.11	-1.25	3.09	1.93	0		3.18	-0.66	-1.5	5.74	1.16	0		7.38	0.29	-1.55	3.43	4.45	0
-207	4.26	2.1	0.35	2.2	3.15	0		3.53	-1.01	-2.95	1.61	1.11	0		4.68	1.52	-0.5	7.27	-1.17	0		7.01	0.84	-1.59	1.88	-1.74	0
-206.1	4.69	-0.38	-2.03	1.05	2.04	0		2.46	-1.25	-4.85	1.39	0.05	0		3.62	0.23	-3.5	5.9	-2.17	0		-0.05	-2.26	-2.95	-0.66	-2.22	0
-205.2	3.07	1.53	-1.51	-1.97	3.77	0		2.72	0.16	-4.41	-0.27	-1.31	0		0.42	-0.8	-5.26	3.64	-3.05	0		1.15	-2.24	-3.55	1.36	-3.02	0
-204.3	3.36	-3.5	-0.31	0.76	-0.24	0		0.39	-5.55	-5.49	0.58	-0.77	0		-0.13	-3.27	-4.07	3.24	-0.56	0		5.26	-2.07	-1.79	1.12	-0.7	0
-203.4	1.91	-1.8	-1.96	-0.97	1.78	0		2.78	1.83	-0.28	5.11	3.52	0		5.02	2.62	-1.67	5.04	2.48	0		6.51	1.38	-3.78	-0.06	-1.08	0
-202.5	2.86	0.21	-0.01	-1.72	1.99	0		0.08	-2.98	-6.34	-2.12	-2.33	0		2.34	2.15	-4.89	5.19	-0.7	0		4.96	-1.32	-5.16	2.53	-2.08	0
-201.6	4.82	3.51	3.94	1.61	2.66	0		3.9	-0.74	-1.46	0.1	-1.28	0		0.43	-0.26	-2.94	3.97	-3.04	0		5.15	1.75	-1.14	-0.06	-1.22	0
-200.7	2.16	-0.26	-2.12	1.52	-0.05	0		1.39	-0.41	-3.49	1.75	-1.5	0		2.42	1.64	-4.31	2.35	-3.65	0		3.62	-1.24	-3.67	1.18	-0.8	0
-199.8	6.18	0.75	0.37	2.09	3.39	0		2.22	1.29	-3.3	0.7	0.47	0		-0.55	0	-3.4	1.9	-4.19	0		2.6	0.5	-4.75	0.16	-0.58	0
-198.9	3.63	-0.67	0.12	-0.51	2.99	0		3.1	1.24	-1.02	1.28	3.07	0		2.38	-0.91	-1.23	4.45	-0.31	0		2.41	-1.46	-4.07	2.61	-2.2	0
-198	8.2	0.99	-0.91	1.16	2.56	0		3.83	-0.28	-3.36	1.42	-0.74	0		2.94	0.84	-1.99	6.55	-1.38	0		2.71	0.1	-2.82	0.19	-4.87	0
-197.1	5.39	5.01	2.59	0.54	5.13	0		5.21	3.81	-0.9	2.28	3.23	0		3.68	2.66	-2.01	6.51	0.34	0		2.42	-0.51	-3.6	1.01	-2.37	0
-196.2	5.57	1.82	1.64	2.27	2.99	0		5.8	0.32	-1.49	3.2	1.18	0		3.81	1.19	-2.2	5.12	-1.43	0		2.15	0.36	-4.14	-0.55	-4.37	0
-195.3	5.22	1.88	4.68	0.75	1.87	0		2.25	-1.66	-1.85	-2.86	-0.49	0		-0.83	0.65	-4.99	3.78	-1.89	0		5.39	-0.35	-1.81	3.18	0.06	0
-194.4	5.3	0.94	0.54	-0.15	5.29	0		4.74	2.34	-1.03	3.89	5.01	0		-0.16	-0.53	-5.37	2.42	-0.01	0		3.84	-0.44	-0.01	1.33	1.38	0
-193.5	2.83	-1.46	1.07	0.58	0.35	0		4.78	-0.31	-4.26	2.85	1.74	0		2	-0.26	-4.56	5.9	-0.47	0		0.22	-3.3	-5.42	-0.64	-2.03	0
-192.6	4.96	3.06	0.57	0.57	3.53	0		4.55	3.31	-1.41	3.64	3.48	0		1.94	2.15	-2.81	4.75	-0.11	0		2.78	-2.15	-6.57	0.63	-2.45	0
-191.7	0.58	-5.83	-5.04	-0.9	-4.1	0		-1.08	-3.2	-3.42	-0.52	-3.11	0		0.53	0.32	-3.11	5.56	-0.05	0		2.25	-0.55	-4.25	1	0.06	0
-190.8	9.21	1.3	-1.47	3.57	2.88	0		1.97	-3.14	-3.84	2.43	-1.2	0		-2.26	-2	-5.79	0.08	-5.43	0		0.18	-3.81	-5.29	-3.47	-5.41	0
-189.9	3.96	1.3	1.47	0.06	2.43	0		3.18	0.69	-3.11	2.75	0.58	0		0.44	-0.43	-6.23	3.93	-4.49	0		2.33	-4.85	-5.97	1.75	-4.6	0
-189	3.4	-0.7	1.33	-0.2	-0.77	0		1.86	-1.96	-1.97	3.62	1.18	0		0.98	-0.8	-1.23	4.42	-0.17	0		1.71	-1.96	-3.7	-1.95	-4.24	0
-188.1	2.23	-4.24	-4.98	-4.6	-0.98	0		1.94	-3.21	-3.35	1.72	-1.19	0		3.52	0.57	-0.65	6.07	-1.5	0		2.33	-0.75	-2.88	-3.02	-3.75	0
-187.2	2	1.63	-2.81	2.22	3.51	0		2.19	0.96	-2.78	0.5	5.48	0		-0.24	0.68	-5.72	2.16	1.22	0		3.56	0.42	-3.61	-0.96	0.25	0
-186.3	3.62	-0.06	0.37	-0.98	3.35	0		2.72	-1.69	-3.11	2.56	2.05	0		2.48	0.14	-0.77	7.91	1.86	0		5.16	-0.65	-4.66	2.32	-1.18	0
-185.4	5.15	0.86	1.69	0.43	4.44	0		4.24	1.48	-2.17	1.87	1.43	0		3	2.32	-0.22	7.63	1.74	0		3.8	0.45	-3.05	3.37	1.06	0
-184.5	4.99	3.8	-1.88	-0.33	2.26	0		1.77	-4.6	-3.85	-2.25	-1.67	0		0.54	-3.93	-4.89	2.07	-1.14	0		2.57	-1.5	-4.66	0.43	-3.84	0
-183.6	7.03	2.16	-1.35	0.51	-0.98	0		1.54	-0.07	-2.27	-1.12	-2.63	0		-0.81	-0.4	-4.27	3.35	-1.92	0		2.86	1.04	-4.19	2.64	1.15	0
-182.7	3.95	0.92	0.38	0.34	1.56	0		2.19	1.63	-2.21	2.41	0.35	0		2.27	1.29	-2	4.13	-1.24	0		3.13	-0.88	-3.88	-0.74	0	0
-181.8	2.61	0.5	-1.49	0.49	2.5	0		3.46	2.58	-0.54	4.53	3.83	0		4.48	4.32	-0.35	7.38	1.21	0		3.39	-0.95	-0.65	3.76	1.47	0
-180.9	3.26	-0.38	-1.44	0.83	2.15	0		3.45	-0.83	0.39	2.7	2.55	0		2.37	0.86	-2.51	4.68	0.28	0		4.03	2.33	-2.7	2.56	1.25	0
-180	7.33	4.59	1.58	2.4	3.48	0		2.7	-1.53	-5.38	-0.36	-0.64	0		2.09	-2.99	-4.71	2.13	-3.27	0		2.97	-4.09	-8.15	-0.83	-5.06	0
-179.1	1.24	1.33	-3.38	0.89	1.69	0		2.39	0.83	-2.85	1.97	0.91	0		4.9	4.92	0.09	7.29	4.36	0		5.17	3.1	-2.57	2.47	2.75	0
-178.2	4.38	0.99	0.32	1.54	-0.2	0		3.23	-0.87	-1.65	2.29	0.7	0		1.91	-1.08	-3.04	1.61	-3.54	0		2.05	-2.35	-1.84	-1.32	-1.91	0
-177.3	4.98	-1.36	1.24	1.05	2.02	0		0.23	-3.9	-3.88	-2.48	1.39	0		0.68	0.56	-4.21	1.08	-1.1	0		3.67	1.68	-2.27	1.06	-0.91	0
-176.4	7.25	0.79	0.93	2	1.3	0		3.92	-1.19	-4.38	-0.05	-1.46	0		2.01	2.13	-4.25	3.07	-0.56	0		2.56	-1.2	-3.56	1.44	-1.25	0
-175.5	4.56	2.48	-3.69	-1.71	0.26	0		3.27	-0.78	-2.86	0.93	1.04	0		3.32	4.68	-0.95	8.28	-0.15	0		3.76	0.07	-3.64	0.74	-4.22	0
-174.6	-0.01	-0.05	-3.05	-1.64	-1.17	0		0.92	0.66	-1.53	2.4	-0.81	0		-0.27	2.48	-0.01	3.08	-2.65	0		2.57	2.34	-3.14	3.75	-1.14	0
-173.7	3.58	-1.62	-1.21	-1.61	-0.86	0		3.87	-1.05	-1.66	1.59	0.76	0		0.28	0.01	-5.34	2.27	-1.61	0		2.4	-3.48	-4.15	-1.48	-0.82	0
-172.8	1.12	-0.24	-1.25	1.49	-2.05	0		2.5	0.36	-1.79	3.13	1.29	0		5.41	3.43	-1.15	6.11	3.36	0		0.63	-1.28	-8.46	-3.23	-4.98	0
-171.9	1.65	-1.52	-0.66	-0.55	-0.02	0		1.36	-0.51	-1.02	1.76	-1.87	0		-2.42	-1.66	-5.33	1.09	-2.68	0		-0.64	-0.7	-7.05	-1.53	-2.73	0
-171	5.25	1.24	1.09	2.3	3.84	0		4.29	-0.79	-1.32	4.32	2.1	0		3.83	1.21	-1.31	4.76	0.96	0		1.74	-1.75	-5.73	0.47	-1.36	0
-170.1	7.94	2.71	3.13	2.17	4.6	0		5.97	2.49	0.26	1.19	1.86	0		3.55	1.5	-1.29	3.26	0.73	0		1.28	-1.8	-3.5	-1.66	-2.69	0
-169.2	3.94	3.03	-1.3	1.93	2.16	0		0.36	0.48	-2.59	3.95	1.05	0		2.61	0.93	-1.18	5.76	-0.04	0		2.71	-3.04	-1.53	1.34	-2.84	0
-168.3	-0.01	-4.34	-3.14	-1.08	-2.29	0		1.15	-1.23	-1.47	2.32	0.26	0		0.73	0.69	-2.38	4.52	-2.51	0		4.01	1.66	-1.43	3.01	0.3	0
-167.4	3.05	-0.62	-0.44	1.57	1.82	0		-0.01	-3.89	-3.46	0.2	-0.28	0		2.1	2.15	-1.21	4.02	-0.94	0		4.84	-0.06	-2.08	2.59	-1.4	0
-166.5	1.02	-1.64	-3.55	0.01	-0.94	0		4.84	0.48	0.17	6.92	3.65	0		3.41	-0.86	-1.52	4.82	-1.72	0		3.07	-3.15	-4.74	1.82	-1.32	0
-165.6	1.43	1.22	-4.76	-1.03	-0.92	0		2.23	1.58	-2.51	-1.46	0.3	0		1.09	-1.06	-3.82	0.13	-3.13	0		4.14	-0.15	-5.27	-0.36	-1.28	0
-164.7	5.96	0.98	5.69	5.25	3.83	0		3.75	0.33	1.08	4.07	4.33	0		2.36	0.77	-2.08	2.85	0.1	0		4.94	1.8	-0.34	2.99	1.98	0
-163.8	2.93	0.25	-1.02	-1.2	-0.62	0		0.65	-2.78	-1.32	-1.08	0.04	0		1.09	-0.33	-1.99	1.89	-0.95	0		2.36	-3	-3.79	-0.52	-3.15	0
-162.9	2.66	1.06	-1.81	0.78	2.98	0		6.07	2.78	-0.99	4	1.67	0		6.26	4.99	0.19	6.25	2.11	0		0.81	1.15	-3.93	0.26	-0.82	0
-162	-0.75	-4.46	-6.02	-2.46	-1.65	0		2.26	-1.56	-4.36	2.98	2.47	0		2.07	1.31	-3.57	4.47	-1.02	0		2.53	-0.61	-4.09	1.62	-2.83	0
-161.1	2.52	-1.68	-2.06	-0.06	2.2	0		1.99	-2.85	-1.43	-0.3	0.54	0		-0.1	-4.31	-4.83	0.47	-4.53	0		5.6	0.64	-3.34	0.73	-2.18	0
-160.2	0.48	-0.64	-0.06	-2.38	3.98	0		3.82	-1.65	-1.7	4.21	4.29	0		0.7	-2.63	-2.57	6.28	0.63	0		2.16	1.43	-1.28	-0.17	-1	0
-159.3	-0.71	-2.87	-1.8	-0.73	2.98	0		1.75	-1.7	-0.65	2.06	2.85	0		1.73	-0.1	-4.34	1.91	-2.2	0		3.18	-0.32	-4.56	-1.93	-2.66	0
-158.4	4.6	-1.83	-0.62	0.5	2.48	0		2.9	-2.09	-1.44	1.52	2.67	0		0.29	-1.09	-4.51	1.34	-2.47	0		1.36	-3.44	-4.48	1.61	-1.86	0
-157.5	5.48	2.06	-0.61	3.13	2.32	0		3.71	-1.5	-1.7	2.21	2.4	0		0.12	-2.8	-6.51	0.83	-3.82	0		4.36	-1.54	-4.79	0.93	-1.92	0
-156.6	2.19	-0.14	-4.26	-0.36	-0.39	0		0.02	-2.86	-3.47	1.35	-1.45	0		-0.81	-0.34	-1.08	4.87	-1.6	0		1.54	-0.99	-3.8	1.06	-1.71	0
-155.7	0.46	2.52	0.25	-0.62	1.9	0		0.65	-1.68	-0.73	4.05	2.88	0		1.25	-0.23	-0.96	4.26	2.11	0		0.7	-2.55	-4.36	-2.93	-2.45	0
-154.8	4.36	0.57	-0.28	2.2	1.51	0		1.15	-0.89	-3.46	2.51	1.08	0		0.65	1.35	-5.71	1.65	-3.44	0		2.47	2.75	-4.04	-1.11	-1.4	0
-153.9	0.01	-3.58	-3.11	-0.11	0.35	0		5.56	4.33	0.34	6.05	3.41	0		5.01	3.96	0.27	6.79	0.52	0		0.28	2.45	-3.84	-0.65	-2.03	0
-153	1.64	-0.35	0.4	-1.06	-0.84	0		0.22	-1.21	-4.38	0.27	-2.29	0		3.69	2.3	-0.96	5.31	1.63	0		3.1	1.96	-2.4	0.81	-1.8	0
-152.1	-1.3	-2.31	-3.11	0.05	-1.26	0		0.18	-2.48	-3.07	-1.1	-2.67	0		-1.01	-3.14	-4.59	0.91	-2.39	0		-3.21	-5.38	-9.21	-6.06	-5.05	0
-151.2	-1.75	-5.92	-4.07	-2.71	-4.98	0		1.35	-0.96	-3.35	1.62	-2	0		2.83	1.93	-1.15	3.88	-2.56	0		5.56	-1.11	-3.21	-3.39	0.35	0
-150.3	3.69	-0.25	-0.22	2.09	4.16	0		2.1	-1.83	-3.51	-1.12	0.06	0		0.58	1.42	0.1	2.66	-0.56	0		3.17	0.53	0.35	2.99	-2.07	0
-149.4	3.91	-2.31	-2.35	1.87	-1.58	0		5.62	0.35	-2.02	2.09	0.97	0		3.49	1.75	-3.08	3.77	0.36	0		3.67	-0.61	-1.23	2.1	1.57	0
-148.5	2.17	-1.35	-1.02	0.37	2.84	0		-0.96	-3.17	-2.95	-1.22	1.52	0		-0.71	2	-2.46	3.8	-0.3	0		0.71	-0.22	-3.09	-1.52	-2.15	0
-147.6	2.66	-2.7	-4.4	-1.54	-0.5	0		5.05	1.8	-0.9	2.24	2.52	0		4.92	1.78	-0.04	6.51	0.55	0		2.05	-0.87	-3.22	1.25	-0.86	0
-146.7	1.8	-0.12	0.22	1.88	2.89	0		0.84	-1.51	-1.57	-0.33	2.33	0		-0.33	-0.78	-5.08	1.09	-4.16	0		1.01	-2.2	-5.93	-0.72	-4.31	0
-145.8	2.01	-3.13	-2.55	-0.88	1.07	0		-1.71	-1.12	-4.84	0.25	-0.65	0		-2.31	2.23	-3.46	2.99	-2.51	0		0.06	-0.56	-3.13	0.36	-0.41	0
-144.9	0.8	-2.15	-3.11	-1.26	0	0		3.89	0.93	-2.67	3.59	0.99	0		6.16	2.92	-2.66	4.62	-1.68	0		1.16	-2.89	-6.47	-2.63	-1.57	0
-144	2.12	2.28	-1.9	1.62	2.45	0		4.82	1.76	-1.29	1.99	1.36	0		0.9	0	-3.06	5.16	-2.17	0		1.75	-2.24	-3.46	1.69	-2.49	0
-143.1	3.65	-0.66	0.55	0.14	-0.64	0		1.23	0.44	-2.33	3.05	-0.41	0		4.51	2.88	-1.66	5.42	-0.93	0		4.55	1.48	-1.61	2.14	-0.5	0
-142.2	2.79	-1.22	0.45	2.09	4.39	0		2.35	-2.32	-4.02	-0.12	0.94	0		1.28	-2.52	-5.08	2.34	-2.08	0		2.31	-1.47	-7.08	-1.25	-2.09	0
-141.3	4.65	0.98	3.7	2.13	4.08	0		0.5	-3.51	-2.47	-2.1	0.34	0		0.06	-1.8	-3.07	2.76	-0.14	0		-4.17	-2.66	-8.69	-2.25	-3.52	0
-140.4	0.79	-0.12	-0.87	3.42	-0.41	0		-1.38	-0.56	-4.17	3.1	-2.33	0		0.92	2.07	-2.1	2.56	-1.09	0		2.45	0.47	-2.51	0.86	-1.6	0
-139.5	1.51	-0.14	-1.84	-0.25	1.79	0		1.68	-1.62	-2.32	-1.45	-2.52	0		2.77	-1.54	-0.3	1.05	-1.78	0		4.16	-0.71	-5.11	-0.48	-2.51	0
-138.6	1.42	1.91	-1.66	-1.38	0.79	0		4.87	1.34	1.21	2.7	0.62	0		0.76	2.1	-0.03	6.52	-1.02	0		-0.53	-1.38	-0.75	-2.45	-5	0
-137.7	4.62	0.78	0.24	1.35	2.2	0		2.4	1	-2.12	-0.1	1.19	0		1.46	1.06	-1.9	2.2	1.04	0		-0.28	-3.55	-6.14	-1.71	-1.96	0
-136.8	5.41	2.77	3.32	2.92	2.47	0		-0.36	1.22	-2.43	-1.66	1.34	0		-1.9	0.61	-0.8	-1.11	-0.65	0		0.3	0.55	-1.76	-0.23	-1.72	0
-135.9	4.98	0.55	-0.23	0.35	2.13	0		-0.23	-2.28	-4.89	-3.37	-1.8	0		2.79	1.2	-0.62	3.22	0.37	0		1.04	-2.98	-3.53	-2.02	-2.72	0
-135	-0.2	-2.65	-2.4	1.23	-2.48	0		1.23	-0.32	-3.22	2.49	-2.7	0		1.6	-0.34	-3.21	4.64	-0.44	0		-2.95	-4	-5.47	-2.07	-6.29	0
-134.1	1.75	-1.2	-1.02	2.34	-1.05	0		1.78	-3.54	-3.4	0.01	1.66	0		0.68	-0.8	-3.68	2.11	-1.4	0		0.68	2.01	-2.39	0.05	1.47	0
-133.2	3.88	0.56	-0.68	-0.31	3.37	0		5.59	2.21	-2.21	2.24	3.13	0		1.83	1.28	-2.38	2.1	-0.84	0		6.43	1.2	-0.64	3.72	1.72	0
-132.3	2.65	2.04	3.13	0.1	4.72	0		-1.45	-2.56	-3.44	-2.3	-1.05	0		-1.62	-3.83	-3.74	-0.79	-2.59	0		1.15	-4.71	-3.89	-1.6	-0.93	0
-131.4	3.4	0.76	0.12	1.71	1.14	0		-0.74	-3.18	-3.45	-1.63	-0.24	0		1.26	0.19	-0.04	4.1	-2.01	0		0.91	-0.49	-0.44	0.98	-0.25	0
-130.5	4.79	0.07	1.59	0.5	1.64	0		5.53	1.44	3.24	2.7	3.94	0		3.17	0.66	2.38	3.62	0.65	0		1.12	1.38	-2.48	0.03	-0.99	0
-129.6	4.14	1.93	0.1	-0.25	0.24	0		6.13	1.68	1.94	3.02	2.83	0		3.23	1.85	1.1	6.38	1.99	0		4.94	1.88	-2.63	1.53	2.18	0
-128.7	2.63	0.16	1.29	0.45	3.22	0		0.24	0.34	-1.26	1.05	1.61	0		1.38	3.46	-1.35	7.16	4.02	0		3.05	0.83	-2.4	3.11	1.22	0
-127.8	2.81	-1.02	-0.22	-2.09	-0.41	0		-0.56	-1.66	-1.13	0.89	0.51	0		0.48	-0.46	-0.28	3.22	0.9	0		2.1	-0.53	-2.43	-0.09	-3.5	0
-126.9	3.52	-0.14	0.44	-0.13	0.43	0		-0.04	-1.61	-2.37	-0.33	-1.84	0		1.47	-1.7	-3.32	3.45	-2.35	0		2.43	0.12	-1.53	1.93	0.55	0
-126	2.32	1.01	-0.13	3.34	1.73	0		3.87	1.76	-0.24	1.33	1.54	0		1.82	-0.35	0.41	4.77	-1.02	0		1.09	0.5	-0.47	1.72	-1.16	0
-125.1	2.78	2.84	2.16	4.61	3.92	0		3.09	2.83	1.27	2.68	0.88	0		-0.39	-3.14	-1.58	0.4	-3	0		1.82	-1.71	-3.64	-0.67	-1.76	0
-124.2	0.28	-0.42	-1.59	0.49	-2.45	0		0.93	-0.99	-1.75	0.62	-0.8	0		3.6	2.24	-1.02	2.59	0.96	0		2.13	-1.27	-1.68	-1.88	-1.75	0
-123.3	2.5	-1.83	1.27	-0.97	0.98	0		1.95	-0.62	-0.89	-2.07	-1.72	0		-0.18	-1.2	-1.97	2.53	-2.52	0		0.49	-1.56	-3.15	0.05	-2.74	0
-122.4	2.17	-0.46	-1.22	-0.74	-0.7	0		4.53	1.78	0.33	0.66	3.11	0		3.38	2.75	2.19	4.58	2.08	0		-1.03	-1.33	-3.2	-1.81	-2.43	0
-121.5	3.27	-2.63	-2.62	-1.09	0.74	0		3.6	0.98	0.59	1.86	3.43	0		1.44	3.59	-2.01	5.94	3.36	0		-1.35	-1.16	-5.84	-0.83	-0.49	0
-120.6	1.78	-1.23	1.15	-1.52	0.45	0		1.01	0.34	-2.41	1.14	-0.52	0		2.41	2.6	0.69	3.3	-1.08	0		-2.53	-2.55	-3.13	-2.37	-1.31	0
-119.7	5.01	2.98	2.91	1.59	5.12	0		3.81	2.55	0.7	1.48	3.49	0		0.67	-1.9	-1.98	-0.1	-2.14	0		2.65	0.84	-3.32	0.43	0.12	0
-118.8	3.02	-0.06	-0.91	1.28	0.44	0		1.2	-1.92	-3.22	-0.03	-3.28	0		0.57	-0.37	-5.82	-0.82	-5.9	0		0.26	-3.48	-5.16	-2.03	-3.11	0
-117.9	2.22	-1.1	-2.16	1.54	1.68	0		3.75	-0.12	-0.64	4.67	1.12	0		2.61	1.19	1.81	5.34	1.92	0		-0.32	-0.56	-2.38	-1.85	-2.1	0
-117	3.69	1.05	-0.17	2.93	2.3	0		1.56	0.51	-1.9	4.21	0.65	0		1.37	0.98	-3.64	1.91	-1.55	0		4.46	2.44	0.4	1.36	0.22	0
-116.1	3.08	-3.51	-0.81	-3.32	-5.11	0		3.92	-0.91	-0.48	-0.05	1.96	0		2.59	1.08	-0.12	3.07	0.87	0		0.17	-3.04	-3.75	-0.4	-1.03	0
-115.2	2.04	-1.5	-1.81	0.94	3.12	0		-0.13	-2.24	-4.44	2.3	0.76	0		-3.43	0.19	-2.2	0.22	-1.25	0		-0.07	2.2	-0.18	1.16	0.15	0
-114.3	-0.46	-0.68	-0.48	0.49	2.4	0		1.81	-0.21	-2.71	1.76	0.11	0		-2.09	0.14	-3.35	1.86	-1.63	0		-0.82	-2.93	-2.63	-2.24	-5.92	0
-113.4	-0.05	-1.71	-0.42	-3.51	0.72	0		-0.65	-1.3	-3.6	-2.91	0.73	0		4.38	-0.01	0.65	3.74	1.87	0		6.4	-0.59	2.99	2.94	-0.1	0
-112.5	6.96	4.97	4.75	-2.15	4.47	0		2.11	2.08	0.81	-0.68	1.38	0		2.5	2.42	-1.04	4.85	1.71	0		1.41	0.41	-0.66	-0.26	0.02	0
-111.6	-0.34	-1.05	-4.34	-0.49	-0.01	0		2.41	0.94	-2.95	0.02	0.68	0		2.33	0.77	-0.69	1.97	-0.29	0		0.55	0.82	-0.69	-1.26	0.05	0
-110.7	1.59	0.51	-0.19	-0.28	-0.99	0		1.32	-0.23	0.5	3.46	3.66	0		1.23	0.33	-4.01	1.67	0.53	0		2.48	-1.49	-7.24	-1.75	-3.35	0
-109.8	2.23	-0.38	-0.22	2.42	0.43	0		1.63	0.88	-0.39	2.31	2.21	0		-0.78	-1.88	-3.28	1.01	-2.54	0		-1.36	-7.06	-9.14	-5.36	-4.69	0
-108.9	2.48	0.48	-0.17	1.77	-0.75	0		2.55	1.68	1.86	1.7	0.89	0		2.54	1.84	1.49	5.36	-0.41	0		0.47	0.38	-2.99	-1.49	-3.19	0
-108	0.76	-1.51	-2.65	-0.05	2.5	0		0.76	-0.5	-2.84	2.41	2.41	0		2.71	1.22	-1.63	3.92	1.98	0		1.37	-1.67	-2.43	-1.51	-0.61	0
-107.1	3.85	1.41	0.85	-1.26	0.77	0		3.69	1.28	-0.49	0.61	-0.14	0		2.74	0.05	0.33	3.09	2.38	0		2.41	-0.48	-3.2	0.15	-0.52	0
-106.2	4.07	1.45	2.24	2.45	2.5	0		1.64	-1.72	-3.01	2.75	-0.35	0		2.86	-1.12	-0.95	3.64	-0.27	0		0.78	-3.35	-4.02	-1.05	-2.86	0
-105.3	-1.06	-0.43	-1.03	-0.75	-0.63	0		0.4	-0.18	-0.51	-0.42	0.4	0		2.37	0.97	0.7	0.85	2.15	0		1.43	-1.06	0.85	-1.11	-1.48	0
-104.4	0.14	-2.06	-2.7	-2.73	-1.67	0		1.16	-0.99	-2.31	-0.26	0.67	0		3.16	1.3	-1.26	0.91	-3.05	0		0.48	-1.62	-4.71	-3.92	-4.13	0
-103.5	-3.56	-0.81	-1.81	-1.45	-0.55	0		1.54	-4.21	-2.9	-0.95	-1.34	0		1.71	-0.39	-0.93	2.34	-1.15	0		-1.91	0.99	-3.86	0.96	-2.81	0
-102.6	1.55	0.9	0.83	0.84	2.7	0		3.22	0.04	-0.66	3.64	0.65	0		1.73	2.3	-1.69	4.29	2.8	0		1.39	0.92	-2.4	-0.34	-1.21	0
-101.7	-0.54	-0.61	-3.58	-1.54	1.48	0		-2.56	-1.36	-3.64	-0.53	-1.27	0		0.99	0.11	0.76	3.11	0.42	0		0.66	-0.11	-2.46	-3.44	-1.98	0
-100.8	-1.05	-3.25	-1.9	-3.24	-3.84	0		1.03	0.49	-0.5	-0.13	-1.03	0		2.08	2.43	2.42	4.56	3.72	0		1.06	0.56	-0.29	-1.57	0.94	0
-99.9	5.06	3.43	2.05	1.94	3.74	0		2.6	0.19	2.31	0.67	2.91	0		3.6	1.99	0.71	2.23	3.37	0		-1.57	-0.75	-3.29	-4.43	-3.19	0
-99	1.03	1	-2.82	0.53	4.13	0		0.03	-2.01	-1.84	0.57	2.13	0		-2.04	-2.63	-3.82	2.26	-1.8	0		0.05	-1.45	-6.35	0.73	-0.31	0
-98.1	0.32	-0.13	-1.28	0.99	0.54	0		5.09	3.31	0.66	5.02	2.34	0		1.98	0.4	-1.72	5.28	1.27	0		-0.78	-4.11	-4.25	-1.08	-3.15	0
-97.2	2.82	-0.8	-0.67	0.45	2.84	0		2.26	0.51	-0.61	1.47	0.63	0		1.76	-0.61	-2.47	3.9	-2.09	0		-0.61	-2.56	-4.52	-2.63	-3.02	0
-96.3	0.57	1.01	0.65	-0.71	1.14	0		5.83	3.59	1.81	4.59	4.87	0		0.53	0.93	-1.12	1.51	-1.98	0		-0.08	0.3	-3.16	-2.67	-2.41	0
-95.4	-1.4	-1.68	-0.62	0.64	2.64	0		-2.28	1	-1.39	1.73	1.7	0		-0.71	1.7	0.99	4.47	-0.51	0		2.85	0.42	-0.99	2.58	-1.52	0
-94.5	-0.83	-2.83	-1.3	-1.2	0.8	0		-2.74	-3.8	-5.28	-0.45	-3.56	0		-1.75	-0.7	-4.13	1.8	-2.01	0		-2.57	-3.36	-5.17	-2.5	-1.07	0
-93.6	-0.22	-5.31	-2.42	-2.98	0.47	0		-2.68	-2.9	-3.16	-0.13	-0.11	0		0.47	-1.42	-0.29	2.28	-0.7	0		0.83	-3.43	-2.23	-1.62	-1.95	0
-92.7	0.99	-0.88	-0.8	3.08	0.04	0		-1.52	-2.29	-4.81	-0.75	-2.7	0		0.29	-0.64	-1.14	1.44	-1.07	0		-0.25	-3.02	-2.2	-2.22	-3.63	0
-91.8	-1.44	1.07	0.14	1.66	-0.5	0		-1.14	-0.44	-1.59	0.43	0.64	0		-0.12	0.58	-1.66	1.35	0.62	0		0.18	1.18	-2.37	-2.44	-1.16	0
-90.9	2.83	2.22	1.67	3.74	3.34	0		1.23	-1.9	-1.14	0.09	2.52	0		-2.19	-2.75	-3.33	0.03	-3.3	0		-1.51	-0.79	-2.57	-1.33	-2.11	0
-90	0.28	-2.13	-1.78	0	0.18	0		3.87	0.93	0.18	4.83	1.93	0		0.67	0.84	-1.59	2.5	-2.28	0		-1.98	-0.45	-2.77	-1.16	-2.94	0
-89.1	1.94	-2.04	-1.78	1.11	1.45	0		3.61	0.7	1.54	4.1	4.3	0		-0.46	1.39	-0.9	4.84	-1.3	0		-3.69	-1.73	-5.24	-2.83	-5.45	0
-88.2	2.31	0.85	1.13	3.88	0.63	0		-1.68	-1.07	-1.04	-1.11	-0.68	0		-1.81	-1.67	-3.98	1.06	-0.12	0		-2.84	-2.58	-3.07	2.44	0.09	0
-87.3	2.28	1.1	2.69	1.06	2.3	0		0.42	0.03	-0.7	0.63	0.61	0		1.44	1.05	-0.08	1.58	-0.13	0		3.15	0.77	-0.89	-0.83	-2.02	0
-86.4	1.71	-0.94	-0.31	2.23	1.09	0		2.68	1.15	-1.75	0.35	2.2	0		2.26	2.24	-0.93	1.93	1.69	0		0.69	-1.61	-4.01	-1.04	-0.23	0
-85.5	-1.65	-1.12	-1.29	-0.62	1.28	0		-2.06	-1.76	-2.24	-0.27	-0.32	0		-2.35	-0.78	-5.24	-0.72	-3.08	0		-1.47	-1.82	-5.1	-1.08	-3.47	0
-84.6	-0.01	-1.6	0.28	-0.5	-2.44	0		3.69	-0.32	1.53	3.59	0.09	0		-1.79	-0.91	-2.09	2.7	-2.98	0		-2.19	-0.8	-5.45	-2.01	-1.69	0
-83.7	1.53	2.86	0.02	-0.84	1.05	0		1.93	-0.04	-1.03	1.08	-0.39	0		1.7	-1.46	-3.87	0.92	-1.29	0		-0.48	-2.12	-2.45	-3.04	0.01	0
-82.8	0.77	1.66	-0.22	0.25	3.27	0		0.15	1.94	-1.3	1.67	-2.77	0		2.23	2.27	-0.01	5.61	-0.58	0		1.09	1.39	1.37	0.76	2.01	0
-81.9	-0.58	-1.52	-0.52	-0.86	0.04	0		-1.25	-0.78	-2.72	0.01	-1.23	0		0.57	-2.2	-2.48	0.43	-2.53	0		1.75	-0.99	-1.57	-0.51	-2.57	0
-81	0.14	-0.06	-1.51	1.3	1.76	0		-0.29	-2.18	-4.18	-0.22	0.59	0		1.77	-1	-2.68	0.64	1.41	0		-1.12	-1.23	-0.2	0.5	0.32	0
-80.1	1.79	-0.69	-1.28	-0.01	-1.03	0		0.65	0.52	-2.2	1.53	-0.21	0		1.13	-0.99	-0.61	0.14	-0.12	0		-2.17	-2.37	-2.23	-4.29	-2.98	0
-79.2	-2.57	-2.03	-5.12	-1.07	-0.65	0		2.31	0.58	-2.42	0.85	2.35	0		1.79	2.82	-2.03	1.74	0.18	0		-0.67	-2.52	-6.41	-2.81	-2.94	0
-78.3	-0.58	-3.91	-1.81	-2.09	0.8	0		1.9	-0.58	-0.17	-2.5	-1.06	0		3.27	3.09	0.77	1.4	-0.52	0		2.55	3.31	0.54	-0.92	-1.59	0
-77.4	2.7	-0.73	-1.63	0.77	-0.28	0		-1.99	-0.57	-1.97	-1.67	-0.62	0		0.11	1.96	-1.24	-0.23	-0.06	0		0.86	1.17	-2.36	-2.87	0.89	0
-76.5	1.07	-1.86	-0.33	2.05	-2.35	0		-0.61	-0.44	-1.68	-2.51	-3.01	0		0.85	0.07	-0.55	-0.18	-1.66	0		-0.12	-2.46	-1.84	-3.71	-1.27	0
-75.6	0.82	-0.21	-2.43	0.87	-0.72	0		1.72	4.48	1.63	2.31	2.42	0		2.77	1.38	2.24	3.36	2.52	0		-0.79	-2.09	-1.75	-1.19	-2.83	0
-74.7	0.2	-2.21	-1.92	0.68	-2.71	0		-0.37	-4.4	-1.34	0.38	-0.61	0		1.59	-0.05	-1.05	1.63	1.73	0		-0.84	0.09	-4.6	-1.08	1.57	0
-73.8	3.03	-0.33	0.32	1.18	0.45	0		1.5	1.32	1.31	1.29	1.1	0		-1.89	-0.77	-2.21	1.17	-1.58	0		-1.89	-3.05	-6.37	-0.61	-2.9	0
-72.9	1.19	0.24	-1.72	1.44	1.67	0		0.66	-0.11	-0.37	0.82	-0.36	0		-3.49	-1.77	-2.36	-0.63	-5.14	0		-0.94	-1.79	-0.97	-3.11	-2.87	0
-72	0.87	-0.14	0.9	-1.01	3.72	0		1.4	3.91	2.83	2.42	5.47	0		1.49	-0.13	-3.91	0.06	-0.41	0		-1.69	-4.49	-5.55	-3.63	-6.6	0
-71.1	-0.22	-2.95	-1.41	-0.84	0.21	0		-0.73	0.69	-1.65	0.73	1.43	0		4.41	6.49	3.97	5.14	2.79	0		-0.61	1.36	-0.56	-1.18	0.28	0
-70.2	0.56	1.41	0.99	0.69	1.74	0		3.01	-0.12	1.89	2.97	2.39	0		2.22	1.74	0.83	4.38	-1.98	0		-2.28	-0.78	-4.19	-0.68	-1.41	0
-69.3	1.48	-0.81	-1.42	-2.2	0.53	0		1.69	0.11	0.56	0.4	1.86	0		-1.63	-1.7	-2.25	0.95	-0.31	0		-1.75	-3.23	-2.68	-2.39	0.07	0
-68.4	3.94	-0.47	-0.4	4.81	2.93	0		4.01	1.7	-2.16	3.41	2.89	0		2.93	-0.41	-1.34	3.15	1.66	0		-0.29	-1.08	-2.22	-3.55	-3.13	0
-67.5	0.41	-3.16	-3.78	-2.18	-1.35	0		2.07	-2.15	-3.86	-1.08	-2.46	0		2.63	-0.66	-1.89	2.17	-2.36	0		1.13	-1.44	-3.91	-1.27	-3.54	0
-66.6	2.27	-1.18	0.61	2.53	1.83	0		0.35	0.63	1.83	3.69	1.7	0		0.88	0.32	-1.31	1.47	0.29	0		1.12	-1.31	-0.47	-0.77	-0.15	0
-65.7	-2.58	-2.37	-3.12	0.96	0.36	0		2.94	2.91	0.61	4.22	3.32	0		-0.06	0.45	-1.4	1	-3.75	0		1.5	-0.56	0.62	-3.02	-2.65	0
-64.8	1.5	-0.12	2.12	2.95	1.41	0		1.63	0.59	3.64	3.27	2.47	0		1.98	1.63	0.39	3.28	1.58	0		1.21	1.52	-1.26	-0.56	0.64	0
-63.9	-0.17	0.72	-1.82	2.63	0.68	0		-1	1.55	-2.7	0.06	0.46	0		1.35	0.18	-2.27	-0.84	-0.46	0		0.71	-2.66	-1.08	-3.13	-2.76	0
-63	-3.67	-4.14	-3.31	-0.84	-2.7	0		-2.49	-3.16	0.24	0.8	-1.53	0		1.05	2.98	2.7	5.48	1.21	0		-0.47	1.37	-1.92	2.2	-1.26	0
-62.1	1.07	-1.01	0.03	0.59	2.12	0		4.29	4.1	-2.22	1.84	3.52	0		2.88	0.24	-2.62	1.69	0.51	0		-1.8	-3.75	-2.82	-2.31	-2.46	0
-61.2	2.52	1.2	-0.12	0.66	3.87	0		-0.67	0.03	-0.22	0.08	-0.99	0		1.73	0.78	-1.59	2.47	0.33	0		2.47	0.58	-0.67	0.38	0.91	0
-60.3	1.76	-2.3	-3.45	0.86	-0.88	0		-0.72	-2.55	-1.54	-0.92	-0.26	0		0.42	-3.23	-0.99	0.4	-1.6	0		0.75	-1.02	-1.01	-0.21	-2.24	0
-59.4	0.06	-2.12	1.76	0.58	3.29	0		-0.43	-1.29	-0.28	0.59	1.06	0		-1.8	1.39	-0.74	2.23	-0.28	0		-3.06	-0.72	-2.18	-0.81	-1.57	0
-58.5	2.16	-0.9	-0.11	-0.34	2.47	0		1.55	1.06	-1.43	0.68	1.73	0		1.4	1.11	-1.63	1.3	0.68	0		-2.5	-1.69	-1.96	-1.28	-1.18	0
-57.6	4.07	0.76	0.27	3.58	3.16	0		2.09	0.47	-0.66	0.87	2.53	0		-1.76	-1.6	-4.04	0.79	-0.59	0		-0.9	-1.11	-0.56	0.56	-1.05	0
-56.7	-1.92	-1.15	0.67	-0.18	-3.05	0		0.24	1.86	0.07	0.61	0.2	0		3.07	0.72	-1.15	2.81	-0.35	0		-0.99	-2.23	-3.48	-1.78	-2.87	0
-55.8	-0.23	-1.81	-3.02	0.44	0.23	0		1.12	0.04	1.52	-0.7	1.88	0		-1.51	-1.63	-2	-1.89	-2.4	0		-2.12	-3.75	-6.15	-3.72	-3.86	0
-54.9	-0.18	-1.52	-0.7	-1.47	-0.11	0		2.52	-0.48	0.26	0.33	2.3	0		3.06	1.1	-0.82	4.31	2.26	0		-0.4	-1.42	-4.67	-3.49	-2.97	0
-54	1.38	-3.07	-2.23	-0.67	-0.61	0		2.04	-3.12	-2.96	0.41	-1.51	0		3.87	2.11	-1.71	3.66	0.24	0		-2.67	1.5	-1.13	0	-0.97	0
-53.1	4.32	-0.11	0.17	1.05	0.69	0		-0.35	-3.15	-2.16	-0.94	-2.77	0		1.29	0.82	-1	3.76	0.09	0		-2.83	-1.52	-2.28	-2.93	-0.77	0
-52.2	2.24	1.83	2.22	2.54	3.62	0		-0.64	-0.23	0.91	0.41	0.35	0		1.41	2.04	1.94	2.52	0.54	0		0.7	2.11	-1.59	-0.12	-1.36	0
-51.3	1.55	-1.12	-2.09	-1.51	0.06	0		2.17	1.96	-0.8	1.28	0.49	0		2.33	0	-1.16	2.74	1.18	0		-1.41	-1.71	-3.13	-3.92	-0.62	0
-50.4	-0.07	-4.61	-5.16	-3.99	-1.64	0		-0.51	-2.05	-3.01	1.4	-1.41	0		2.62	-0.26	-0.5	2.48	1.07	0		-0.48	-2.83	-1.17	-2.33	-2.27	0
-49.5	4.46	1.2	3.85	5.57	6.61	0		-2.08	-0.95	-2.87	0.34	-0.81	0		-2.17	1.36	-3.47	1	-3.01	0		1.24	1.42	-1.39	0.58	-2.93	0
-48.6	-1.82	-3.96	-5.38	-2.47	-1.61	0		-3.05	-2.14	-3.38	-0.18	1.22	0		-0.6	-1.29	-1.37	3.2	0.39	0		-0.11	1	-1.49	2.5	1.39	0
-47.7	1.36	-2.21	-1.86	-1.27	1.76	0		-2.44	-2.87	-2.29	-2.83	-1.08	0		0.91	-0.11	-1.82	2.06	1.4	0		2.87	0.66	-0.93	0.69	2.51	0
-46.8	-0.42	-1.11	-1.72	0.88	-0.8	0		2.55	0.67	2.75	2.62	1.01	0		0.23	-0.19	2.53	1.62	-1.43	0		-2.37	-0.56	-1.22	-1.65	0.59	0
-45.9	2.95	3.32	1.68	2.21	2.57	0		0.46	-1.03	-1.49	1.22	0.41	0		1.55	-0.29	-3.29	3.57	0.73	0		2.15	0.28	-2.71	-1.95	-2	0
-45	4.79	3.21	1.76	3.1	0.43	0		1.27	-1.19	-2.66	0.28	-1.73	0		0.96	0.23	-6.56	-0.31	-1.26	0		-1.93	0.46	-2.9	-0.84	-1.5	0
-44.1	-0.18	-0.24	-0.46	-0.14	2.24	0		-0.1	-3.07	-3.29	-1.33	-1.26	0		3.58	-2.34	-4.04	-1.91	0.04	0		-0.39	-4.31	-3.27	-3.12	-3.04	0
-43.2	1.64	-2.58	-1.4	2.89	0.93	0		2.95	1.58	-0.04	2.02	2.76	0		1.27	3.69	1.5	1.53	2.99	0		-1.24	-0.24	0.8	-1.19	-0.31	0
-42.3	-2.6	1.09	0.23	2.77	-0.24	0		-0.71	2.69	-2.21	0.37	0.61	0		-1.43	-0.15	-1.17	-2.77	1.23	0		0.73	-1.34	0.99	-1.99	-1.1	0
-41.4	3.4	-1.82	-2.36	-0.69	1.01	0		1.09	1.82	-1.53	2.88	0.65	0		3.7	3.88	0.23	6.2	0.5	0		1.36	2.96	-0.34	1.48	0.25	0
-40.5	-1.73	-2.22	-3.73	-3.59	0.25	0		-0.96	-1.16	-2.63	-0.91	0.25	0		2.43	0.6	-3.34	-0.78	1.29	0		2.29	2.18	0.29	-1.38	1.29	0
-39.6	1.9	-0.34	-2.41	1.02	0.61	0		-0.19	1.45	-0.97	1.2	-0.37	0		0.19	-1.23	-2.18	3.5	-1.38	0		0.09	-1.15	-4.07	-0.61	-3.05	0
-38.7	-1.07	3.62	-0.4	3.27	-0.88	0		-0.44	-0.92	-1.11	0.89	-1.37	0		-0.39	-1.83	0.34	1.7	-0.56	0		0.49	-0.05	1.01	-0.35	-0.81	0
-37.8	0.19	0.24	2.18	5.49	1.06	0		-2.27	-1.27	0.57	-0.05	1.45	0		-0.89	-2.93	0.77	-1.4	-0.27	0		-1.34	-2.87	-1.61	-4.28	-2.7	0
-36.9	-0.57	-4.51	-1.58	-1.45	-1.82	0		-1.72	-1.36	-1.45	0.67	-0.58	0		0.01	-0.03	-1.81	0.52	-1.11	0		1.77	4.91	4.17	0.34	2.15	0
-36	0.27	-2.63	-0.84	-0.59	0.14	0		1.18	-1.69	-2.49	2.14	-0.3	0		3.49	1.25	-1.18	2.52	0.91	0		0.1	-0.8	-2.38	-2.31	-0.15	0
-35.1	1.1	-1.11	2.55	0.53	0.05	0		-0.32	0.37	4.9	-0.98	1.18	0		1.1	-0.16	2.7	1.48	0.65	0		-1.18	0.48	-0.14	-0.95	1.27	0
-34.2	-1.78	-3.36	-1.3	-2.02	-0.53	0		-2.22	0.36	-0.32	-0.05	0.31	0		-0.05	2.72	-0.37	0.1	-0.82	0		-2	0.87	-4.04	-3.12	1.51	0
-33.3	-1.92	-0.06	-1.44	1	1.53	0		-1.1	1.34	-0.14	0.71	0.12	0		0.35	1.17	-0.87	0.53	-1	0		2.14	1.94	0.17	-0.68	-0.75	0
-32.4	1	-1.84	-0.74	0.2	-0.19	0		-1.54	-2.57	-1.28	0.25	0.03	0		-0.87	-0.24	-3.28	-1.22	-1.26	0		0.25	1.22	0.42	0.06	-0.73	0
-31.5	-0.95	-4.39	-2.66	-2.63	-2.64	0		1.63	-0.38	-0.84	1.14	-0.51	0		0.53	-1.58	-0.03	1.23	0.26	0		-2.61	-3.14	-3.69	-3.87	-2.63	0
-30.6	1.51	0.28	-0.62	0.57	1.59	0		-1.54	-1.97	-0.67	-1.1	-2.34	0		-1.02	-2.16	0.74	-1.5	-2.93	0		-0.2	-1.66	1.3	0.67	-0.65	0
-29.7	2.52	-3.61	-2.69	-0.18	-0.84	0		1.08	0.23	-0.83	0.74	0.76	0		0.36	1.26	0.44	2.51	3.03	0		0.93	0.19	-0.52	-0.23	0.96	0
-28.8	-0.84	-0.81	1.02	0.69	1.14	0		0.21	-2.32	0.9	1.97	2.12	0		0.93	-1.68	0.06	1.14	-0.48	0		-4.43	-1.17	-1.49	-3.31	-1.79	0
-27.9	2.19	0.45	2.6	2.61	4.28	0		-0.69	-2.31	1.83	1.17	0.83	0		0.32	0.12	-0.27	0.82	-2.09	0		1.61	1.98	2.75	-0.63	-0.42	0
-27	-1.72	-1.82	-1.16	-1.79	-2.36	0		-3.58	-3.41	-3.79	-1.22	-1.66	0		0.64	0.71	-1.46	-0.42	2.17	0		0.92	0.78	-1.6	-2.68	-0.7	0
-26.1	0.41	-0.27	0.8	-0.05	1.16	0		-1.59	-1.93	-0.78	-0.9	-2.02	0		2.92	0.79	2.41	3.33	1.95	0		1.02	-0.88	-0.08	0.15	-1.51	0
-25.2	0.11	1.32	-0.8	0.26	1.47	0		-3.43	-3.9	-1.07	-2.26	-1.04	0		1.18	-1.71	0.33	0.44	-1.6	0		-1.14	-0.77	-0.96	0.37	-0.02	0
-24.3	2.12	0.99	-1.01	4.1	1.82	0		2.68	-0.6	3.91	2.57	3.48	0		3.46	1.81	2.47	3.38	0.45	0		-1.69	-2.24	-4.09	-1.24	-2.18	0
-23.4	3.14	0.28	1.15	0.9	1.78	0		1.29	-0.33	0.08	-1.39	3.09	0		0.24	-0.09	-0.88	0.35	0.06	0		-2.26	-3.65	-3.02	-2.22	-3.6	0
-22.5	0.31	-0.01	0	0.17	-1.06	0		1.42	0.87	-0.7	1.1	-0.26	0		4.89	3.78	2.19	3.09	3.08	0		-0.67	-0.55	0.23	-0.56	0.24	0
-21.6	0.87	3.37	1.2	0.97	2.6	0		0.29	2.71	1.31	2.48	0.33	0		0.63	0.21	1.52	3.94	-1.83	0		-2	0.47	-1	-0.82	-2.14	0
-20.7	-1.96	-2.39	-2.98	-1.37	-0.82	0		-2.29	-1.14	-3	-3.19	-1.36	0		-0.51	-1.33	-1.58	-0.53	-2.13	0		-1.12	0.75	-1.41	-0.08	-3.24	0
-19.8	-0.33	-2.83	-0.88	-0.69	-1.01	0		-0.1	3.28	0.5	3.5	-0.55	0		2.35	4.99	0.92	3.67	1.88	0		-2.52	-1.43	-2.55	-3.97	-4.49	0
-18.9	3.77	2.98	2.87	5.36	4.36	0		1.72	-1.73	-1.14	3.54	0.4	0		3.31	-1.24	0.08	1.71	0.14	0		-2.16	0.12	0.47	-2.24	0.38	0
-18	-0.36	-0.09	1.88	-0.9	2.42	0		-0.51	0.29	1.27	0.19	0.89	0		0.91	-0.87	-0.93	2.28	1.13	0		-0.53	0.58	-1.43	-0.83	1.33	0
-17.1	2.25	0.97	-1.73	0.44	0.3	0		2.42	3.47	2.6	2.04	1.75	0		2.39	1.41	-1.01	1.96	-0.15	0		-0.95	0.77	-0.57	-2.86	-0.41	0
-16.2	-2.32	-2.81	-4.76	-2.46	-0.84	0		0.75	3.43	-0.37	1.12	0.58	0		3.95	4.1	0.48	3.15	-2.07	0		-0.72	-2.06	-2.89	-2.81	-5.08	0
-15.3	0.17	-0.53	-1.7	0.24	0.77	0		-0.93	3.98	1.12	-1.1	4.48	0		-0.69	1.41	0.97	0.11	1.44	0		-2.61	-0.93	1.48	-1.5	-1.35	0
-14.4	1.92	3.28	3.56	0.41	2.08	0		1.41	3.36	2.73	1.72	1.75	0		0.77	-1.14	-2.76	-0.81	-0.76	0		-3.75	-2.15	-2.32	-3.02	-2.09	0
-13.5	-4.58	-1.34	-3.33	-3.42	-1.37	0		-2.74	-1.9	0.06	-2.05	0.87	0		0.33	0.12	-0.14	-1.01	-0.53	0		2.09	0.04	2.43	1.17	0.84	0
-12.6	0.98	1.62	1.96	0.61	0.43	0		2.5	-0.44	-1.07	-0.36	-1.14	0		2.28	0.86	1.59	0.91	0.67	0		-0.57	1.2	0.29	-0.84	1.06	0
-11.7	-1.12	-0.48	-2.55	-1.86	2.27	0		-4.97	-2.84	-2.56	-0.86	-3.43	0		-2.03	-2.4	-4.37	1.4	-1.23	0		-1.37	-1.04	-1.7	-1.59	-1.31	0
-10.8	-1.54	0.84	-1.31	-0.56	-0.9	0		-1.93	-1.6	-1.46	-2.51	-1.7	0		2.73	0.75	1.75	-0.64	-1.35	0		-1.69	-1.87	-0.52	-3.93	-2.05	0
-9.9	-1.21	-1.56	-1.23	-1.64	-2.24	0		-0.96	1.01	2.14	-0.1	-1.6	0		0.78	0.58	0.08	1.97	-1.11	0		0.12	2.08	-1.51	1.44	0.36	0
-9	0.08	0.36	-1.55	-1.53	-2.69	0		-1.4	-0.91	-0.42	-1.13	-0.17	0		-3.05	-1.58	-2.91	-1.6	-1.96	0		-3.66	-4.24	-2.32	-3.14	-4.65	0
-8.1	2.05	0.36	1.63	0.77	1.5	0		3.12	4.03	4.61	4.32	3.26	0		0.57	-1.65	2.18	2.59	-1.54	0		0.02	-2.34	-0.7	-0.91	-2.68	0
-7.2	-2.6	-3.44	-3.48	-0.37	-1.75	0		2.29	2.3	2.4	3.12	1.03	0		3.73	3.24	2.78	2.83	3.05	0		1.26	-0.78	-0.18	-0.97	-0.28	0
-6.3	-2.5	-0.88	-3.43	-0.73	-1.68	0		1.86	0.13	-1.13	-0.92	-1.6	0		2.39	1.69	2.5	0.91	1.78	0		0.56	2.69	1.11	-0.8	1.09	0
-5.4	1.92	-0.67	1.79	4.56	3.98	0		-1.24	-2.6	-1.03	-1.56	-0.83	0		1.92	-1.79	1.37	-1.4	0.8	0		1.72	0.18	1.99	-1.31	2.14	0
-4.5	-0.18	-3.71	-1.65	-0.35	0.29	0		1.26	1.84	-2.16	-1.42	0.69	0		1.54	-0.26	-2.89	-0.53	0.46	0		1.92	-0.1	0.51	0.49	2.52	0
-3.6	1	2.52	1.87	2.13	-1.14	0		0.38	2.49	1.38	-1.31	1.57	0		-1.47	1.15	-3.19	-2.49	-1.97	0		-0.59	1.24	-1.16	0.75	-0.04	0
-2.7	0.47	-0.37	0.85	-0.68	0.89	0		1.95	1.79	2.81	2.02	2.91	0		-0.77	-1.16	1.72	1.58	1.22	0		-4.68	-3.12	0.58	-3.08	-1.73	0
-1.8	-0.46	1.68	0.74	1.57	-0.03	0		1.62	2.04	1.54	3.82	0.59	0		2.06	1.07	-0.06	0.71	-0.2	0		-2.4	1.75	-1.93	-0.65	-1.15	0
-0.9	0.88	-0.06	-1.33	-0.17	-0.48	0		-1.63	-1.54	-2.72	-2.44	-0.39	0		-0.61	-1.97	-1.96	-3.51	-0.4	0		-3.59	-1.15	-3.25	-5.54	-4.02	0
0	-1.2	-2.1	-3.8	-1.93	-0.58	0		0.44	1.15	-0.76	2.46	1.59	0		0.84	0.49	0.33	-0.08	0.5	0		-2.04	-0.73	-2.79	-4.62	-1.1	0
0.9	-3.13	-3.6	-5.89	-1.85	-5.7	0		-0.19	1.94	2.17	0.89	-0.18	0		0.25	2.67	0.54	1.61	1.14	0		-2.91	-1.28	-1.3	-2.9	-2.04	0
1.8	-0.79	-1.48	-2.31	1.41	-0.91	0		-0.97	0.58	1.63	-0.24	0.94	0		2.63	6.12	0.4	2.05	0.8	0		0.89	0.5	-3.13	-1.7	-3.05	0
2.7	1.52	-1.56	-3.99	-1.39	3.1	0		-4.07	-3.35	-3.32	-2.15	-0.67	0		-0.72	-3.01	-0.09	-0.61	-1.09	0		0.41	1.49	-0.28	-1.73	0.37	0
3.6	0.25	-2.08	-0.75	0.82	1.31	0		0.32	0.06	0.48	0.2	-0.11	0		0.12	-0.98	-1.36	-0.17	-1.87	0		-1.05	0.5	-1.1	-3.03	1.91	0
4.5	0.15	-0.47	0.05	-0.06	-0.8	0		-1.52	-1.37	0.43	0.08	-2.37	0		3.12	0.63	4.14	1.62	-0.49	0		-0.49	-0.63	-0.15	0.78	-1.58	0
5.4	0.32	-0.13	1.33	5.33	1.52	0		3.58	4.52	-0.42	3.76	3.4	0		2.55	-0.28	-2.41	1.12	-2.07	0		0.5	-2.45	-0.63	-2.52	-2.86	0
6.3	1.56	1.18	2.04	1.6	4.2	0		0.77	2.25	0.1	-0.97	0.07	0		0.21	-1.13	-0.46	-2.9	0.54	0		-2.06	-2.31	-1.09	-4.21	0.6	0
7.2	0.07	0.18	1.63	1.08	1.52	0		-1.38	2.05	1.92	0.47	0.24	0		3.85	5.94	4.27	1.65	2.86	0		2.8	4.31	3.63	-1.64	3.2	0
8.1	3.04	3.24	-0.79	5.07	2.95	0		-1.92	3.05	-0.71	2.71	1.45	0		5.36	1.42	-0.62	2.63	2.65	0		0.38	1.21	2.27	-0.43	1.47	0
9	23.91	13.37	8.39	6.11	0.64	0		-6.41	-1.98	-1.96	0.77	-5.2	0		-4.2	-3.06	-0.22	-0.05	-4.42	0		-11.65	-0.65	1.68	0.45	-3.12	0
9.9	45.55	31.88	23.14	16.46	0.14	0		-1.78	7.96	6.89	8.95	1.31	0		-8.7	-4.33	0.57	3.94	0.36	0		-25.02	-5.52	-1.22	3.78	-3.12	0
10.8	55.4	43.4	25.19	17.35	0.17	0		-1.08	9.59	4.28	5.91	-3.55	0		-11.94	-6.02	-2.02	1.44	-5.29	0		-23.94	-2.66	-0.41	2.41	-1.34	0
11.7	61.61	46.96	29.83	20.65	0.26	0		-3.69	8.58	4.78	9.11	-0.43	0		-16.87	-6.02	-3.06	2.21	-2.86	0		-27.41	-2.03	1.25	3.46	-2.16	0
12.6	58.65	50.41	27.71	18.11	-0.54	0		-5.62	5.16	0.28	6.29	-7	0		-14.65	-7.11	-2.12	3.01	-4.5	0		-31.08	-7.28	-1.21	-1.98	-7.3	0
13.5	63.35	49.97	29.28	19.57	-0.49	0		-4.36	10.63	3.48	6.42	-0.27	0		-17.27	-6.85	-3.7	0.45	-1.73	0		-28.9	-3.87	1.5	1.19	-5.37	0
14.4	63.91	51.97	30.3	21.33	-0.18	0		-2.7	10.06	4.38	7.06	-2.64	0		-16.2	-1.83	-1.99	3.33	-1.49	0		-32.22	-5.73	-2.96	0.91	-7.33	0
15.3	63.62	49.88	31.72	20.43	0.45	0		-5.7	10.29	6.23	8.19	-2.13	0		-14.69	-1.91	1.66	4.4	-2.18	0		-26.72	-1.67	0.81	3.92	-6.02	0
16.2	65.78	50.23	28.66	19.47	-1.41	0		-3.86	10.37	3.26	6.62	-1.58	0		-15.01	-4.82	-1.73	5.04	-2.17	0		-29.39	-5.79	-2.88	-0.57	-8.31	0
17.1	68.53	54.55	34.27	20.6	0.16	0		-4.39	7.2	4.9	6.11	-4.44	0		-15.95	-4.95	0.53	4.9	-0.58	0		-28.94	-2.9	-1.35	1.5	-4.46	0
18	67.41	56.27	32.37	24.12	1.55	0		-4.13	11.91	6.85	10.58	0.3	0		-17.04	-7.47	-0.34	6.2	-1.42	0		-30.81	-7.65	-0.27	2.37	-6.73	0
18.9	66.37	53.08	28.68	24.22	1.66	0		-3.32	9.09	3.97	9.54	0.61	0		-13.71	-3.32	1.07	6.57	0.89	0		-26.6	-5.44	-3.07	-0.76	-4.29	0
19.8	66.71	56.53	32.28	23.87	-0.31	0		-3.75	12.89	7.92	10.99	-1.01	0		-15.44	-5.39	-0.12	3.4	-1.43	0		-28.09	-4.48	-0.05	2.15	-4.16	0
20.7	70.82	56.4	31.94	22.91	1.22	0		-2.29	9.96	4.71	9.84	-0.5	0		-16.26	-5.04	-1.16	4.47	-2.23	0		-24.94	-4.24	-2.47	4.75	-5.75	0
21.6	69.83	55.14	32.45	23.04	2.1	0		-0.57	11.81	3.88	7.88	-1.09	0		-16.13	-1.77	1.78	4.79	-1.76	0		-26.61	-6.66	-0.52	1.25	-6.44	0
22.5	61.21	53.56	28.83	17.98	-1.67	0		-6.94	11.44	1.87	4.85	-2.26	0		-15.91	-3.77	-2.48	2.38	-1.54	0		-26.68	-5.34	-1.66	1.11	-7.41	0
23.4	69.21	54.59	30.71	21.08	-0.4	0		-3.29	11.32	8.02	9.64	0.28	0		-16.7	-5.13	0.93	3.28	-3.82	0		-27.63	-5.13	-3.23	-1.44	-8.48	0
24.3	71.21	58.49	35.18	23.67	3.45	0		0.02	12.11	5.8	8.19	-0.3	0		-16.41	-5.56	-3.25	2.72	-6.82	0		-28.05	-3.15	-6.28	-1.16	-10.53	0
25.2	69.99	58.13	35.09	23.68	4.72	0		-0.97	12.21	7.72	9.67	0.45	0		-14.29	-4.81	0.01	4.55	-1.21	0		-27.87	-5.89	-5.42	-0.41	-9.48	0
26.1	68.63	56.65	30.83	24.18	-1.34	0		-3.26	9.46	1.19	6.32	-0.84	0		-19.84	-9.56	-4.55	0.04	-4.83	0		-26.89	-4.48	-0.84	-0.27	-8.81	0
27	68.6	58.18	35.86	28.21	3.7	0		-3.19	11.66	6.24	9.83	-1.74	0		-13.84	-4.3	-0.66	4.7	-5.12	0		-26.09	-3.19	-5.22	0.23	-6.85	0
27.9	65.69	52.51	26.73	19.52	-2.61	0		-2.2	8.54	2.84	5.63	-0.92	0		-13.06	-3.76	3.65	5.73	1.93	0		-28.16	-5.33	-4.86	-1.78	-7.79	0
28.8	65.18	54.05	30.75	21.29	-2.62	0		-2.58	10.77	4.95	7.59	0.01	0		-15.54	-8.61	0.05	1.72	-1.1	0		-26.85	-8.34	-2.89	-1.32	-8.35	0
29.7	68.72	57.59	34.13	22.95	2.44	0		-1.18	11.06	5.64	7.53	-1.62	0		-19.82	-6.51	-3.45	2.88	-3.4	0		-30.03	-7.14	-7.4	-1.56	-10.28	0
30.6	69.36	56.37	33.83	25.93	2.39	0		-3.43	11.06	3.48	8.75	-1.09	0		-14.83	-4.82	-3.54	3.59	-3.42	0		-31.45	-8.26	-4.4	0.34	-11.67	0
31.5	64.18	55.94	30.38	21.77	1.47	0		-2.74	9.91	5.62	9.66	0.16	0		-15.05	-3.97	-1.54	1.75	-2.85	0		-24.82	-0.51	-2.52	-2.47	-7.3	0
32.4	64.92	54.17	31.27	22.26	-1.28	0		-4.05	6.43	3.12	8.63	-1.12	0		-17.51	-8.21	-4.53	1.64	-0.85	0		-24.47	-4.61	-5.88	-1.78	-7.63	0
33.3	67.07	57.13	31.11	23.55	1.05	0		0.25	10.53	4.24	7.47	1.24	0		-16.26	-5.13	-2.42	1.83	-1.16	0		-28.72	-5.81	-2.79	-1.35	-8.82	0
34.2	69.68	56.63	36.94	25.27	3.39	0		2.07	14.72	7.43	10.8	3.3	0		-15.19	-4.7	-2.33	5.85	-0.99	0		-26.17	-4.04	-3.31	0.44	-6.06	0
35.1	65.44	52.25	30.22	21.04	-0.31	0		-1.94	10.03	3.49	6.36	-2.49	0		-15.34	-6.43	-2.38	4.45	-2.01	0		-29.48	-8.14	-6.02	-2.31	-10.02	0
36	66.19	59.01	31.06	23.66	-0.57	0		-1.7	12.65	6.64	7.56	-1.69	0		-14.26	-3.51	1.32	2.52	-0.67	0		-28.95	-5.08	-5.39	-3.96	-12.42	0
36.9	61.4	51.87	31.16	19.56	1.29	0		-5.77	7.66	3.62	5.67	-2.59	0		-15.85	-6.63	-1.92	3.82	-3.99	0		-25.47	-6.21	-6.08	-1.8	-11.27	0
37.8	66.31	54.46	29.51	23.33	1.82	0		-1.63	10.39	4.05	6.86	1.04	0		-14.06	-4.89	-1.12	4.72	-1.12	0		-26.11	-6.27	-6.25	-1.21	-8.67	0
38.7	63.95	51.25	28.81	19.07	1.7	0		-0.42	10.78	3.94	5	2.36	0		-16.78	-4.56	-1.04	3.92	-0.68	0		-28.62	-7.16	-7.78	-3.4	-12.44	0
39.6	65.31	54.33	30.09	22.4	2.37	0		-3.21	11.08	4.68	9.05	0	0		-15.62	-2.79	-2.44	4.18	-0.49	0		-29.24	-5.11	-7.71	-2.62	-9.1	0
40.5	71.57	59.73	35.13	25.2	6.39	0		-0.66	11.73	6.65	8.67	1.8	0		-16.69	-8.59	-3.12	2.08	-2.2	0		-27.17	-5.15	-6.03	-0.13	-7.37	0
41.4	67.82	54.96	33.02	23.57	1.33	0		-1.12	8.72	4.31	7.94	-3.05	0		-10.71	-4.49	-0.21	4.23	-2.35	0		-25.87	-8.15	-4.49	-1.95	-10.15	0
42.3	64.1	56.01	32.02	26.46	0.6	0		-0.74	9.68	4.48	8.64	-0.75	0		-12.89	-5.45	-1.28	-0.19	-2.49	0		-24.98	-3.88	-2.96	0.04	-9.24	0
43.2	64.08	55.02	28.96	22.68	-0.1	0		-3.55	7.84	3.18	9.4	-1.98	0		-12.62	-5.79	0.59	2.74	-3.13	0		-23.12	-2.27	-3.03	0.56	-6.99	0
44.1	63.06	53.63	31.21	21.55	1.31	0		-3.68	7.79	4.64	8.17	-1.66	0		-16.42	-7.3	-2.29	2.71	-3.88	0		-27.87	-7.79	-7.89	-3.8	-11	0
45	62.36	52.57	26.68	19.39	-0.07	0		-5.01	7.19	-0.48	5.86	-3.52	0		-15.65	-9.83	-3.17	1.96	-6.54	0		-25.38	-3.81	-3.44	-1.73	-7.43	0
45.9	62.3	53.74	31.45	21.17	0.95	0		-2.32	9.33	4.97	9.38	-1.71	0		-10.61	-4.73	1.74	5.68	0.12	0		-25.24	-6.15	-4.58	-1.22	-10.72	0
46.8	64.01	53.93	31.66	19.77	0.47	0		-3.38	10.64	3.11	6.1	1.37	0		-14.3	-5.33	-1.36	3.26	-1.08	0		-23.63	-6.25	-4.54	-4.38	-10.74	0
47.7	62.86	49.84	30.27	19.26	-1.25	0		-1.91	6.34	4.57	6.67	-1.03	0		-12.77	-6.22	1.2	5.04	-0.46	0		-26.22	-7.31	-7.5	-0.97	-10.5	0
48.6	59.81	50.91	28.39	20.17	1.67	0		-4.46	6.73	3.3	6.77	-1.95	0		-12.88	-5.18	-2.37	3.03	-1.54	0		-24.75	-3.47	-5.7	-2.46	-9.41	0
49.5	64.79	52.88	31.83	20.93	-0.92	0		-2.56	10	4.62	8.73	-0.87	0		-17.43	-4.67	-3.36	4.58	-2.55	0		-26.86	-4.53	-9.36	-1.56	-9.86	0
50.4	59.76	48.48	29.37	18.1	1.17	0		-3.89	13.11	6.6	7.38	1.1	0		-10.78	-2.36	1.98	5.5	-0.35	0		-23.29	-0.75	-4.09	1.02	-8.17	0
51.3	64.27	54.22	32.41	23.27	1.18	0		0.63	14.54	3.61	11.12	4.02	0		-12.81	-4.85	-4.61	3.16	-0.53	0		-26	-3.55	-9.56	-3.79	-12.32	0
52.2	62.2	53.7	29.64	22.01	1.91	0		-3.18	5.49	0.59	8.39	0.29	0		-18.6	-9.75	-5.35	-0.39	-5.99	0		-28.58	-5.54	-8.09	-5.21	-12.77	0
53.1	61.46	53.85	28.98	20.28	-2.04	0		-1.95	10.14	2.71	6.48	-0.25	0		-14.01	-5.39	-0.98	1.87	-2.16	0		-25.01	-6.3	-7.98	-5.67	-12.38	0
54	60.94	54.01	27.97	22.18	0.41	0		1.63	12.74	5.04	9.65	0.36	0		-13.31	-4.79	-2.29	4.35	-3.54	0		-19.97	-2.48	-3.49	1.42	-8.76	0
54.9	63.02	54.66	31.72	21.48	0.77	0		1.82	12.28	6.45	10.06	0.93	0		-11.66	-3.22	0.36	3.81	-1.66	0		-24.07	-4.8	-7.8	-3.41	-11.3	0
55.8	62.03	55.85	31.41	20.67	2.55	0		2.4	10.67	5.89	9.9	-0.06	0		-11.73	-4.81	-4.23	1.34	-3.3	0		-24.43	-4.32	-9.64	-3.57	-12.55	0
56.7	59.85	55.04	29.96	20.66	0.93	0		-5.24	8.52	1.73	4.64	-0.64	0		-13.74	-7.03	-4.08	-0.44	-3.2	0		-19.43	-2.2	-6.61	-1.88	-8.77	0
57.6	64.05	54.98	32.32	23.39	3.41	0		1.61	11.73	5.4	9.14	1.75	0		-12.82	-8.91	-2.82	-0.65	-5.1	0		-23.93	-7.94	-8.31	-6.91	-13.6	0
58.5	61.74	53.07	28.06	23.31	-0.69	0		0.09	8.79	3.16	10.17	0.07	0		-11.16	-8.16	-0.84	1.94	-3.35	0		-17.08	-3.02	-3	0.52	-11.41	0
59.4	62.02	55.25	28.89	19.72	2.93	0		0.85	10.49	5.84	9.45	2.84	0		-10.44	-6.67	-0.13	4.67	-2.15	0		-20.33	-5.66	-7.38	-2.44	-10.55	0
60.3	60.46	53.44	29.28	21.27	1.86	0		-1.96	10.51	4.44	9.99	0.26	0		-11.25	-4.91	-1.36	4.42	-0.34	0		-20.38	-5.17	-7.14	2.13	-9.23	0
61.2	61.04	52.76	25.82	21.2	-0.61	0		4.42	12.02	4.81	9.07	-2.77	0		-9.24	-3.04	-0.69	2.43	-2.6	0		-19.25	-5.95	-8.87	-3.06	-12.56	0
62.1	56.72	52.97	26.49	17.6	-3.35	0		-0.05	10.57	3.92	10.03	0.55	0		-12.23	-6.35	-2.92	0.25	-1.65	0		-19.67	-4.06	-5.22	-2.17	-9.51	0
63	60.18	51.35	26.45	19.42	-2.46	0		0.98	6.93	0.74	9.44	-0.87	0		-11.07	-6.45	-1.02	2.66	-3.53	0		-18.45	-6.15	-9.53	-2.61	-14.38	0
63.9	54.65	49.75	26.95	18.64	-4.45	0		-0.87	7.71	0.55	4.58	-3.59	0		-11.15	-6.15	-2.68	0.07	-1.92	0		-18.13	-6.64	-11.09	-7.89	-13.87	0
64.8	55.31	53.86	25.86	20.66	0.04	0		-3.22	5.63	-0.08	6.7	-2.43	0		-10.46	-5.61	0.6	4.61	-0.45	0		-18.39	-5.42	-7.98	-3.44	-12.76	0
65.7	59.93	54.26	31.72	20.84	2.05	0		-1.99	10.65	5.47	8.54	1.99	0		-12.34	-4.6	-1.42	2.4	1.77	0		-18.53	-5.88	-9.19	-3.78	-8.81	0
66.6	58.45	52.18	28.21	22.13	2.33	0		0.01	11.95	3.59	12.39	3.1	0		-11.28	-6.98	-3.16	1.12	-3.97	0		-20.93	-7.3	-9.85	-6.3	-13.2	0
67.5	46.67	46.72	23.22	20.58	4.97	0		0.97	7.93	1.71	8.84	2.34	0		-4.6	-6.41	-1.49	2.25	-1.28	0		-6.27	-3.04	-5.69	-3.28	-8.97	0
68.4	3.33	13.45	3.92	5.94	-1.81	0		9.78	5.13	2.77	8.51	4.4	0		8.55	-3.26	-1.1	1.82	0.25	0		8.53	-2.89	-6.83	-5.38	-10.48	0
69.3	-7.31	-1.45	-2.68	4.3	0.13	0		10.49	0.38	-1.45	5.16	0.91	0		13.28	0.39	1.46	0.08	0.66	0		11.38	-4.69	-13.02	-12.42	-12.87	0
70.2	-10.03	-0.07	-1.13	2.16	2.22	0		8.52	5.35	-0.69	3.21	1.84	0		11.79	0.79	0.8	1.33	1.38	0		14.52	-2.75	-11.59	-8.07	-10.79	0
71.1	-15.61	-6.38	-6.05	-1.11	-1.69	0		8.7	3.06	-2.33	-0.1	-0.54	0		12.04	2.56	3.24	0	6.03	0		20.14	0.53	-7.25	-5.6	-4.39	0
72	-13.85	-7.82	-5.56	2.13	-0.05	0		13.75	1.26	-0.9	2.85	4.21	0		10.69	-2.21	-2.55	-3.7	-2.56	0		15.64	-2.9	-11.6	-13.71	-10	0
72.9	-13.03	-3.8	-4.03	3.09	2.68	0		13.87	3.02	-2.95	5.31	3.68	0		12.62	0.72	-0.23	1.89	1.86	0		20.53	0.9	-6.5	-6.45	-5.89	0
73.8	-16.61	-6.11	-6.79	2.84	-0.6	0		12.56	2.4	-3.66	4.16	1.33	0		11.19	-2.89	-1.12	-3.4	-4.09	0		17.94	1.19	-7.07	-8.23	-8.94	0
74.7	-16.87	-4.9	-8.04	-0.82	2.66	0		14.85	5.36	0.85	5.03	7	0		16.86	0.21	2.36	1.18	4.48	0		19.9	-0.49	-11.54	-8.99	-7.79	0
75.6	-18.61	-11.96	-9.54	-2.89	0.5	0		11.89	-1.04	-4.66	0.97	2.67	0		12.87	0.11	0.38	-0.74	-0.72	0		18.61	-1.63	-10.39	-7.17	-10.09	0
76.5	-16.58	-6.91	-4.32	2.49	2.47	0		11.43	2.97	-1.52	3.09	0.83	0		13.55	-0.28	-2.25	-2.1	-0.5	0		18.67	-1.05	-10.8	-8.17	-8.13	0
77.4	-17.46	-8.18	-5.82	0.54	-1.37	0		13.45	1.96	-2.09	1.56	1.75	0		18.86	5.31	4.31	4.56	3.61	0		21.56	3.08	-7.34	-3.82	-7.68	0
78.3	-15.09	-10.06	-3.4	0.21	3.53	0		12.39	0.64	-3.52	1.46	-0.13	0		13.7	1.05	-0.93	1.37	-1.99	0		22.78	1.94	-6.72	-5.17	-4.49	0
79.2	-16.03	-8.35	-5.72	0.27	-0.36	0		15.25	2.92	0.93	5.96	4.01	0		14.76	2.08	2.27	0.9	3.12	0		19.98	-2.54	-9.25	-8.26	-10.34	0
80.1	-18.18	-6.15	-6.74	-2.22	0.11	0		12.41	2.69	-0.82	2.86	0.49	0		13.03	0.8	-0.5	-1.35	-2.47	0		20.18	0.66	-10.48	-9.88	-7.93	0
81	-18.4	-7.34	-5.68	2.69	1.71	0		11.47	2.1	-0.72	3.55	1.72	0		10.72	-1.82	-0.17	-0.51	0.63	0		22.79	-1.7	-8.25	-8.96	-8.91	0
81.9	-17.43	-5.41	-4.9	0.06	0.88	0		16.58	7.71	1.63	3.38	5.44	0		16.57	1.83	0.37	-0.89	1.12	0		23.54	0.71	-8.65	-7.3	-7.88	0
82.8	-22.64	-8.94	-10.08	-3.85	-1.29	0		8.96	0.64	-6.88	-0.3	0.18	0		12.9	0.59	0.83	-1.32	-0.29	0		16.6	0.01	-8.11	-9.26	-10.01	0
83.7	-23.76	-12.23	-9.69	-3.52	-4.06	0		9.02	-1.43	-4.44	-0.29	-1.57	0		15.54	1.9	2.3	1.31	0.91	0		18.75	-2.12	-12.65	-11.42	-13.75	0
84.6	-17.98	-4.05	-4.17	2.15	0.28	0		12.99	3.95	0.77	1.15	4.23	0		15.6	1.64	0.86	-1.53	2.21	0		23.21	-2.28	-10.59	-9.94	-9.22	0
85.5	-21.21	-7.11	-8.2	-2.12	2.11	0		16.11	5.34	0.19	3.4	5.32	0		15.03	4.52	3.62	1.72	3.6	0		21.98	3.1	-6.26	-6.43	-7.98	0
86.4	-19.58	-7.56	-9.17	-0.96	0.35	0		13.99	1.88	-5.31	3.67	2.12	0		16.59	0.26	-0.35	0.62	1.01	0		19.23	-1.67	-10.68	-8.62	-9.06	0
87.3	-16.25	-2.81	-3.44	1.41	1.66	0		12.87	3.49	-0.1	2.52	2.51	0		14.63	-0.95	1.19	-0.99	0.96	0		21.49	-1.28	-9.04	-10.68	-10	0
88.2	-18.87	-6.85	-7.36	-2.13	1.98	0		9.64	1.22	-3.63	0.96	1.5	0		10.11	-1.46	-0.49	-1.47	1.74	0		20.3	-3.43	-9.72	-10.87	-11.56	0
89.1	-19.72	-9.22	-5.09	-0.01	-0.21	0		11.81	1.66	-1.66	2.39	0.92	0		16.68	2.44	3.1	0.68	1.56	0		19.83	-2.93	-7.84	-9.02	-8.29	0
90	-18.78	-10.1	-6.78	-0.3	3.52	0		15.7	2.61	-3.93	3.85	5.42	0		14.53	0.07	0.5	0.13	2.92	0		19.34	-0.75	-11.41	-10.85	-8.36	0
90.9	-18.28	-7.73	-8.42	-0.68	0.97	0		12.74	3.18	-4.39	1.83	1.96	0		14.93	2.75	1.94	1.76	4.13	0		19.03	-0.07	-7.77	-9.52	-10.15	0
91.8	-22.82	-8.67	-12.22	-6	-1.5	0		13.61	1.67	-2.41	0.36	3.61	0		14.4	0.36	0.15	0.95	1.22	0		20.42	-2.22	-9.87	-10.2	-10.48	0
92.7	-22.05	-10.34	-12.39	-6.4	-0.67	0		10.73	0.03	-4.84	1.27	2.51	0		10.81	-1.72	-1.67	-1.13	-2.23	0		22.06	1.67	-5.61	-8.01	-7.56	0
93.6	-18.6	-8.73	-7.15	1.84	0.03	0		12.77	2.11	-1.62	-0.03	5.35	0		15.7	1.16	0.3	0.87	2.7	0		18.99	0.98	-8.73	-9.2	-8.96	0
94.5	-17.16	-8.87	-7.55	-2.32	1.36	0		12.68	2.09	-2.68	2.49	3.24	0		19.01	3.94	2.84	5.67	5.25	0		21.92	0.27	-6.96	-8.63	-8.91	0
95.4	-22.15	-9.49	-9.95	-3.11	-1.94	0		13.31	0.02	-1.2	0.36	1.52	0		11.12	-2.66	-2.08	-5.81	-3.53	0		17.97	-3.25	-10.94	-9.17	-10.85	0
96.3	-17.67	-10.45	-8.71	-4.94	-1.13	0		13.43	4.85	1.33	2.29	3.22	0		10.71	0.05	1.7	-2.15	1.49	0		18.11	-1.88	-7.9	-12.4	-6.56	0
97.2	-17.82	-10.2	-8.46	-0.71	0.14	0		16.74	5.4	1.36	6.55	5.56	0		14.37	-0.19	3.02	0.98	0.07	0		18.82	-1.6	-7.2	-8.54	-9.3	0
98.1	-19.46	-7.95	-4.66	-1.92	0.53	0		10.14	1.23	-4.36	-0.01	0.25	0		15.66	1.95	2.32	0.62	1.06	0		22.76	-0.61	-7.13	-9.07	-8.95	0
99	-20.54	-12.02	-9.87	-4.58	0.03	0		13.11	6.57	0.24	2.34	3.67	0		13.77	2.4	1.28	0.91	2.29	0		18.89	-0.32	-10.61	-7.76	-7.78	0
99.9	-22.51	-10.49	-9.57	-4.2	-1.78	0		14.07	2.23	-1.66	1.81	3.87	0		15.23	-0.49	-0.1	-0.14	2.15	0		17.45	-3.4	-9.5	-13.16	-9.93	0
100.8	-20.4	-10.04	-7.54	-1.14	0.9	0		13.95	2.08	0.6	1.37	2.46	0		9.84	-2.81	-1.52	-5.55	0.05	0		16.53	-2.38	-11.04	-10.48	-7.3	0
101.7	-16.24	-6.67	-2.7	1.38	2.87	0		15.62	5.95	5.44	6.68	4.68	0		16.01	1.85	6.27	2.26	1.29	0		16.66	-2.23	-7.61	-10.12	-8.63	0
102.6	-20.24	-10.38	-7.76	-1.45	-0.83	0		11.72	0.63	-1.91	1.73	2.36	0		14.8	-0.22	-0.54	0.74	1.86	0		18.88	-0.83	-10.56	-9.2	-10.08	0
103.5	-19.48	-9.35	-6.26	1.41	0.87	0		13.54	2.36	-0.02	3.2	3.86	0		14.46	-1.28	-1.88	-2.63	0.65	0		21.11	1.85	-6.62	-8.84	-7.65	0
104.4	-18.28	-10.24	-8.82	-0.78	1.24	0		10.1	1.12	-3.54	-0.99	0.5	0		11.77	-0.21	-1.44	-4.13	-1.09	0		16.66	-2.72	-12.17	-12.41	-9.5	0
105.3	-22.54	-10.33	-9.59	-3.67	-0.79	0		9.29	-0.06	-4.08	-0.81	0.81	0		14.53	-0.63	1.16	-1.7	2.47	0		22.74	0.53	-8.83	-9.44	-8.83	0
106.2	-19.56	-8.06	-8.2	-2.96	-0.62	0		11.69	2.66	-2.7	-1.62	-1.52	0		15.13	1.58	0.21	-0.31	1.68	0		21.47	1.45	-7.82	-8.21	-6.6	0
107.1	-16.86	-8.45	-11.32	-0.72	-0.67	0		10.81	2.91	-2.4	-0.88	1.64	0		15.68	4.06	3.05	-1	1.95	0		22.77	4.36	-5.68	-5.89	-4.34	0
108	-22.13	-10.48	-9.49	0.56	-3.03	0		12.88	1.59	-4.39	-1.32	-1.69	0		14.93	3.15	-0.04	-0.32	1.34	0		16.89	-0.54	-7.43	-12.18	-6.52	0
108.9	-20.41	-7.47	-8.04	-2.52	2.4	0		9.19	2.66	-0.44	2.44	3.74	0		7.73	-4.93	-2.99	-3.63	-3.4	0		17.72	-0.76	-11.01	-11.31	-10.78	0
109.8	-21.92	-12.48	-9.78	-7.68	-6.09	0		14.42	2.22	-1.48	1.14	0.29	0		18.09	4.2	4.33	3.13	2.8	0		18.4	-0.26	-7.56	-7.67	-9.33	0
110.7	-19.06	-8.31	-8.39	-2.35	-0.05	0		12.35	1.38	-4.45	1.68	4.03	0		11.8	0.47	-4.88	-2.18	0.39	0		16.19	-2.89	-14.44	-13.13	-10.53	0
111.6	-20.65	-9.8	-8.28	-2.62	-0.3	0		11.03	-1.02	-5.34	-0.93	-1.21	0		12.2	-2.96	-1.96	-3.26	-2.81	0		17.45	-2.2	-9.55	-7.72	-11.64	0
112.5	-17.8	-5.37	-6.03	1.78	4.37	0		13.77	2.96	1.27	2.97	2.76	0		15.81	3.3	4.3	2.38	1.9	0		20.47	1.45	-4.37	-8.77	-5.6	0
113.4	-19.78	-6.43	-5.69	1.54	0.75	0		16.25	5.07	0.92	6.54	5.39	0		14.97	0.78	2.99	2.27	4.61	0		16.94	-0.74	-7.42	-9.16	-5.77	0
114.3	-18.92	-5.77	-6.93	-1.13	0.04	0		12.61	1.51	-4.09	1.96	4.76	0		14.83	2.4	0.44	-0.26	3.75	0		19.87	0.1	-8.8	-10.22	-7.89	0
115.2	-21.84	-8.09	-6.61	-0.38	1.02	0		10.64	4.08	-5.3	-0.97	3.16	0		15.81	4.91	0.89	-0.88	3.7	0		19.16	-1.13	-7.5	-10.89	-9.63	0
116.1	-21.72	-9.7	-6.76	-2.59	1	0		10	1.98	-1.02	2.2	1.57	0		11.16	-0.31	0.6	-2.13	1	0		18.08	-2.35	-5.34	-7.78	-4.61	0
117	-21.2	-9.12	-9.48	-2.75	0.29	0		11.85	1.67	-4.09	2.4	1.14	0		11.53	-1.46	-0.89	-1.77	-2.56	0		19.22	1.98	-8.39	-5.36	-8.66	0
117.9	-19.16	-4.24	-6.14	0	-0.28	0		12.07	4.98	-1.22	1.94	1.34	0		14.29	0.07	-1.72	-2.32	-1.06	0		19.01	0.45	-12.01	-9.98	-7.98	0
118.8	-18.01	-7.75	-7.21	-2.89	2.39	0		14.21	4.28	-0.48	2.02	4.92	0		14.87	2.42	1.82	0.1	2.78	0		15.99	-1.32	-8.31	-6.72	-7.97	0
119.7	-20.74	-12.08	-8.34	-8.69	-0.56	0		9.73	-1.27	-2.92	-0.42	2.39	0		11.9	0	1.13	2.5	0.18	0		18.88	-0.88	-6.82	-8.23	-6.44	0
120.6	-17.82	-6.75	-9.74	-3.01	1.08	0		9.83	3.21	-2.07	1.17	2.86	0		11.63	1.4	2.85	-1.38	2.2	0		18.61	-0.83	-6.8	-10.17	-7.84	0
121.5	-16.73	-7.34	-4.55	-0.17	2.22	0		12.21	1.83	-0.11	1.45	0.96	0		11.5	-2.37	0.71	-2.23	-1.09	0		18.78	-0.22	-8.23	-8.59	-4.98	0
122.4	-22.55	-11.11	-10.79	-6.26	-2.2	0		9.11	2.23	-3.14	-0.33	1.58	0		13.59	2.44	2.32	1.22	3.37	0		16.48	0.28	-9.93	-9.91	-8.77	0
123.3	-18.85	-5.73	-7.15	-1.13	0.51	0		12.48	4.26	0.03	2.67	2.44	0		16.12	0.78	1.02	0.51	4.01	0		17.88	-0.63	-8.89	-8.77	-6.79	0
124.2	-18.58	-8.56	-7.45	-1.48	-0.97	0		10.26	1.03	-2.26	0.58	-0.77	0		11.84	-0.98	0.35	0.1	-0.85	0		19.06	-0.4	-10.39	-6.57	-8.37	0
125.1	-21.7	-5.97	-7.24	-2.89	-2.03	0		11.29	4.55	-0.92	2.89	2.01	0		12.88	1.34	2.12	-1.26	5.03	0		17.49	-3.8	-8.11	-11.82	-10.47	0
126	-19.21	-6.35	-8.83	-3.28	-3.41	0		13.06	2.95	-1.97	3.59	-0.98	0		15.04	1.09	0.75	0.15	-1.02	0		17.58	-0.61	-7.23	-7.93	-9	0
126.9	-21.88	-10.58	-9.44	-2.72	1.06	0		10.01	0.93	-2.77	0.24	1.9	0		16.17	0.97	3.11	-1.69	1.43	0		19.04	-2.91	-6.71	-8.01	-9.54	0
127.8	-20.67	-8.18	-9.88	0.45	-0.76	0		11.44	2.5	-1.79	2.96	1.96	0		12.97	2.59	-0.38	-2.35	0.2	0		16.86	0.12	-8.48	-12.17	-8.17	0
128.7	-21.99	-11.5	-10.2	-1.22	-3.25	0		11.49	-2.34	-5.48	-1.5	-0.64	0		10.52	-3.26	-0.96	-1.41	-2.05	0		14.95	-3.21	-8.25	-10.1	-10.15	0
129.6	-20.56	-10.44	-8.13	-2.39	-1.03	0		10.69	1.66	-4.55	0.85	0.7	0		13.03	2.08	-0.5	2.93	1.92	0		18.26	0.46	-6.87	-9.1	-6.85	0
130.5	-23.64	-8.03	-10.87	-4.85	-2.71	0		10.68	3.4	-0.55	0.35	-0.13	0		11.01	1.06	1.33	-3.31	1.06	0		15.78	0.02	-8.58	-9.59	-6.93	0
131.4	-18.7	-6.93	-6.54	-1.63	0.79	0		14.46	4.47	0.11	-1.58	4.85	0		14.19	-0.72	-0.52	-4.29	1.25	0		16.41	-3.62	-10.87	-9.5	-8.89	0
132.3	-21.47	-9.2	-5.47	-2.83	1.72	0		10.26	3.43	-0.56	1.18	4.95	0		12.33	0.73	-1.11	0.51	1.94	0		16.28	0.15	-8.88	-8.91	-7.54	0
133.2	-19.13	-7.58	-7.96	-0.8	2.07	0		8.49	-0.08	-5.05	-2.57	-0.07	0		9.62	0	0.57	-4.77	-1.36	0		21.1	2.9	-6	-11.01	-7.04	0
134.1	-20.94	-9.14	-9.09	-3.26	-1.06	0		9.77	0.55	-4.04	-1.65	-3.21	0		13.31	-0.9	3.08	-2.18	0.11	0		20.69	1.7	-5.2	-8.41	-5.74	0
135	-16.49	-5.96	-5.02	-1.18	-0.32	0		10.27	0.54	-4.75	-3.25	-1.58	0		11.94	-0.64	-2.05	-2.62	-0.54	0		19.23	-0.45	-8.75	-7.88	-5.95	0
135.9	-24.1	-8.86	-8.38	-3.3	-3.63	0		7.87	1.09	-1.81	-0.51	-2.25	0		10.53	-2.14	-2.18	-3.55	-4.81	0		15.44	-3.18	-9.63	-11.1	-9.53	0
136.8	-20.27	-10.54	-7.56	-3.17	3.43	0		14.29	4.78	1.62	5.34	4.91	0		13.42	1.99	0.62	-2.35	1.07	0		15.12	-2.75	-10.52	-13.92	-10.63	0
137.7	-19.64	-10.39	-7.03	-2.69	0.41	0		7.62	0.85	-3.32	-1.7	-0.34	0		11.04	-0.02	0.41	-1.58	0.51	0		15.02	-1.41	-7.92	-11.15	-7.44	0
138.6	-20.59	-5.91	-6.27	-0.04	3.03	0		9.32	3.34	-3.34	1.37	3.83	0		13	1.51	-2.34	-0.84	0.8	0		15.03	-3.58	-9.35	-12.43	-10.14	0
139.5	-22.53	-9.61	-9.16	-4.44	-1.92	0		10.6	1.04	-1.86	-1.37	0.55	0		10.86	-1.22	-0.96	-2.7	0.75	0		17.73	-1.64	-7.94	-10.56	-7.48	0
140.4	-17.06	-5.32	-7.02	0.44	3	0		7.61	1.22	-5.18	-0.28	-0.2	0		11.42	-1.81	-1.35	-0.44	-0.77	0		16.73	-4.03	-8.86	-10.96	-9.38	0
141.3	-19.75	-8.12	-9.78	-0.67	-0.53	0		10.88	5.31	-4.68	1.75	1.62	0		9.63	0.68	-0.99	-0.64	2.31	0		17.78	-1.23	-6.69	-7.66	-5.34	0
142.2	-25.92	-13.96	-11.44	-6.34	-5.68	0		8.93	0.34	-2.55	-1.38	1.42	0		13.7	1.7	0.48	-2.57	0.48	0		19.88	3.76	-7.35	-9.73	-6.44	0
143.1	-16.29	-6.51	-6.78	0.41	0.9	0		11.22	1.82	-2.37	2.24	1.25	0		13.42	3.43	2.91	-0.63	1.04	0		14.85	0.74	-7.27	-10.3	-7.96	0
144	-20.65	-9.42	-9.16	-5.66	-2.35	0		10.13	3.64	1.1	2.51	2.15	0		15.59	3.71	3.23	3.49	3.28	0		17.18	4.62	-7.99	-5.86	-7.39	0
144.9	-17.68	-5.17	-2.93	1.58	3.65	0		7.34	0	-1.36	-2.46	1.19	0		11.86	0.83	1.07	-2.57	2.35	0		17.39	-0.48	-6.34	-10.65	-8.22	0
145.8	-22.65	-9.79	-7.54	-3.19	-3.48	0		10.85	0.73	-3.03	-1.57	-3.87	0		13.7	-1.26	2.83	-2.47	-1.34	0		18.6	0.05	-5.85	-7.85	-7.1	0
146.7	-20.2	-4.21	-6.58	-2.08	0.75	0		11.7	3.82	-2.22	-1.95	0.86	0		11.53	-0.87	-1.08	-4.38	-2.03	0		15.28	-4.46	-14.08	-13.71	-12.72	0
147.6	-19.72	-8.47	-9.68	-1.01	1.54	0		10.5	0.81	-1.27	-1.1	2.34	0		13.3	0.78	1.94	-1.69	1.87	0		20.5	1.65	-7.23	-9.36	-8.17	0
148.5	-24.28	-10.75	-9.82	-0.51	2.36	0		3.85	0.27	-4.39	-2.29	0.09	0		8.72	-0.82	2.38	-2.59	-1	0		16.57	0.88	-5.87	-7.73	-7.59	0
149.4	-24.79	-9.85	-10.21	-7.49	-6.48	0		6.58	-2	-3.92	-2.04	-2	0		9.59	-1.51	-0.15	0.01	0.76	0		16.86	-1.88	-7.89	-9.44	-8.05	0
150.3	-22.73	-8.46	-9.54	-3.07	-2.85	0		9.17	0.46	-2.66	-1.9	-0.1	0		13.82	-1.22	1.09	-2.45	-0.67	0		17.63	-1.33	-6.59	-12.64	-9.32	0
151.2	-18.6	-6.42	-3.24	-0.3	0.6	0		4.92	0.35	-2.47	-1.7	-1.28	0		9.94	-1.18	0.25	-6.64	-0.21	0		19.54	0.08	-5.58	-11.4	-7.27	0
152.1	-23.22	-8.94	-9.42	-2.89	-0.52	0		10.35	0.8	-2.33	1.47	3.87	0		13.63	-0.79	0.6	-2.29	1.35	0		14.98	-4.12	-10.59	-12.09	-10.95	0
153	-21.57	-7.63	-6.99	-1.28	-3.11	0		9.52	4.33	-1.15	0.98	1	0		10.9	-0.09	0.97	-2.39	-1.14	0		15.67	-1.08	-5.28	-8.91	-9.07	0
153.9	-21.12	-8.97	-8.24	-3.29	0.2	0		9.03	0.57	-1.21	-0.91	0.69	0		13.53	1.26	2.42	-1.46	3.28	0		14.68	-1.27	-9.48	-12.89	-8.77	0
154.8	-17.39	-4.94	-8.69	-0.67	1.85	0		11.47	4.94	-0.17	1.02	0.94	0		13.07	1.18	2.65	-2.08	1.28	0		18.34	1.31	-8.8	-7.85	-5.42	0
155.7	-18.58	-8.37	-8.9	-3.94	0.53	0		6.59	-1.63	-6.61	-4.04	-1.65	0		10.6	-2.52	-1.87	-2.55	-3.36	0		17.2	-0.35	-6.01	-10.27	-11.37	0
156.6	-18.77	-8.34	-6.03	0.84	1.59	0		9.58	1.39	0.45	3.36	5.48	0		15	3.59	3.75	1.18	4.98	0		16.5	0.42	-6.92	-9.24	-8.54	0
157.5	-23.85	-10.63	-11.03	-3.58	0.71	0		8.92	0.43	-2.58	-0.74	0.19	0		10.66	1.86	1.55	-0.94	2.4	0		18.01	2.45	-6.81	-9.42	-6.64	0
158.4	-20.03	-4.79	-8.3	-2.79	-1.33	0		9.26	-0.07	-1.4	-3.88	1.72	0		11.59	-1.46	1.55	-1.87	3.9	0		13.86	-4.19	-11.57	-14.18	-9	0
159.3	-19.52	-7.86	-8.3	-1.63	-2.49	0		14.3	3.29	-2.82	0.94	2.28	0		12.34	1.73	-2.02	-3.9	1.13	0		16.43	0.35	-6.21	-8.73	-7.65	0
160.2	-22.18	-9.89	-7.81	-4.27	-0.58	0		11.98	2.99	-0.1	1.72	2.2	0		11.22	0.47	-0.77	-1.31	-0.81	0		17.49	2.39	-7.78	-8.93	-8.78	0
161.1	-18.07	-3.24	-6.18	0	0.27	0		10.43	4.18	-1.99	2.78	1.73	0		14.71	1.55	2.92	2	4.1	0		17.74	-0.36	-6.93	-9.61	-7.59	0
162	-23.97	-8.83	-8.83	-4.26	-3.63	0		9	1.75	-4.93	0.36	-0.74	0		12.22	0.66	1.13	0.33	0.75	0		18.13	0.35	-5.11	-6.91	-6.25	0
162.9	-19.92	-10.22	-6.67	-2.37	-0.84	0		10.99	2.62	-0.15	1.52	1.55	0		10.37	-1.47	-1.13	-1.18	-0.51	0		17.84	1.6	-6.09	-7.22	-5.49	0
163.8	-19.39	-9.1	-7.72	-1.92	-0.63	0		9.53	0.86	-3.01	1.2	0.7	0		12.11	-1.27	0.49	-0.05	0.3	0		15.08	-1.56	-8.33	-11.61	-12.55	0
164.7	-24.04	-11.6	-11.11	-4.01	-0.74	0		10.82	2.88	-0.95	0.25	2.23	0		12.56	1.26	2.34	-1.89	1.57	0		15.02	2.51	-5.81	-8.72	-6.75	0
165.6	-19.45	-8.4	-7.91	-2.12	0.61	0		10.92	3.62	1.21	3.51	3.53	0		13.79	1.43	3.51	-0.26	3.4	0		15.5	-0.77	-8.08	-10.29	-8.89	0
166.5	-18.04	-7.01	-5.78	-2.9	2.38	0		10.37	1.64	-1.56	-1.87	-1.11	0		12.1	1.33	2.84	-2.27	-0.72	0		16.81	-2.71	-7.26	-13.93	-8.54	0
167.4	-21.4	-13.58	-9.5	-6.72	0.88	0		7.8	0.77	-3.14	-4.05	1.99	0		11.68	1.33	1.15	-1.32	1.38	0		16.22	0.86	-6.59	-11.4	-8	0
168.3	-20.27	-9.6	-7.04	-3.63	-2.26	0		9.93	1.02	-3.27	-1.24	0.87	0		11.62	1.71	0.87	-1.47	0.68	0		15.07	1.16	-7.66	-8.67	-10.51	0
169.2	-16.98	-5.34	-2.5	-1.53	1.62	0		9.43	2.83	-2.48	-1.86	1.25	0		8.64	-3.19	-2.98	-6.65	-2.06	0		15.96	-1.26	-9.15	-11.36	-9.92	0
170.1	-21.19	-8.34	-8.62	-3.31	-3.59	0		13.54	3.44	0.94	1.86	4.51	0		12.94	3	3.75	-0.74	4.66	0		17.04	-0.45	-9.12	-10.04	-7.96	0
171	-20.58	-7.45	-7.12	-2.56	-0.82	0		7.14	1.44	-1.91	-0.52	-1.32	0		12.28	-0.35	1.64	-2.7	0.37	0		17.67	-2.71	-6.41	-10.55	-8.14	0
171.9	-21.62	-6.4	-7.82	-4.36	-0.57	0		8.86	1.32	-0.44	-1.88	3.6	0		8.5	-1.29	-0.29	-3.73	-1.33	0		13.15	-2.45	-9.69	-15.36	-11.84	0
172.8	-20.31	-8.37	-7.96	0.39	1.77	0		9.69	1.83	-0.45	2.34	5.8	0		12.32	0.84	2.17	-0.14	3.81	0		18.04	2.4	-2.36	-7.08	-2.67	0
173.7	-23.95	-9.62	-7.75	-5.41	0.02	0		9.03	2.48	-0.08	0.26	1.64	0		11	0.11	-1.5	-5.23	-0.78	0		12.95	0.47	-11.44	-11.74	-9.35	0
174.6	-22.8	-8.04	-7.85	-5.68	-3.68	0		11.76	2.33	0.24	2.35	4.25	0		12.69	0.28	2.71	-0.26	4.9	0		15.79	1.61	-7.74	-8.17	-6.63	0
175.5	-20.45	-8.69	-7.16	-4.3	-3.6	0		6.75	-3.92	-4.79	-2.09	-3.07	0		11.42	0.25	-0.36	-1.68	-0.77	0		14.14	0.15	-10.52	-11.84	-11.87	0
176.4	-19.36	-4.1	-5.04	0.57	2.52	0		10.12	2.58	-1.97	-0.18	1.46	0		8.84	-1.48	-0.24	-2.03	-0.26	0		16.06	-0.8	-6.84	-9.05	-10.52	0
177.3	-19.09	-5.57	-7.03	0.12	-1.27	0		10.91	2.97	0.2	3.3	6.52	0		11.52	1.45	1.95	0.35	4.09	0		17.12	-0.19	-6.96	-9.16	-7	0
178.2	-20.09	-4.09	-6.23	-0.5	0.05	0		11.05	4.08	-1.41	-2.37	1.45	0		11.13	0.86	2.24	-4.32	-0.81	0		15.74	1.03	-5.86	-11.17	-8.24	0
179.1	-18.65	-8.12	-8.91	-3.17	0.14	0		9.55	0.44	-3.28	0.37	0.87	0		11.84	-1	-1.79	-4.97	-0.18	0		17.17	-0.2	-10.68	-12.3	-9.49	0
180	-17.25	-4.4	-5.97	-1.07	1.31	0		9.67	4.57	-0.35	0.13	0.67	0		11.46	3.05	1.91	-0.28	3.68	0		13.99	-0.3	-7.21	-10.36	-9.71	0
180.9	-19.03	-5.54	-3.44	-1.16	1.8	0		6.83	0.14	-1.96	-1.61	0.01	0		12.19	0.18	-0.72	-3.72	0.96	0		14.6	-1.71	-7.95	-10.79	-11.9	0
181.8	-19.75	-8.07	-5.91	-0.03	-1.55	0		7.01	-0.22	-4.79	-2.9	-4.71	0		6.41	-2.69	-3.91	-4.57	-4.32	0		14.03	-0.47	-10.74	-11.09	-9.42	0
182.7	-21.54	-8.1	-9	-5.56	-1.28	0		11.78	2.01	0.47	2.86	2.5	0		12.59	-0.09	1.23	-2.26	2.04	0		14.36	0.36	-5.66	-9.58	-8.2	0
183.6	-21.56	-5.16	-8.54	-3.25	-0.49	0		10.64	4.34	-2.11	-2.88	2.51	0		8.95	-1.74	0.01	-4.31	0.93	0		15.44	-2.1	-9.16	-13.17	-8.08	0
184.5	-16.53	-7.76	-8.5	-2.85	0.72	0		8.94	2.54	-2.35	-3.46	0.15	0		11.88	1.32	2.7	-1.02	-0.15	0		14.91	2.55	-4.65	-7.29	-4.89	0
185.4	-19.72	-6.21	-7.59	-2.53	1.16	0		8.84	-1.01	-4.78	-2.44	0.21	0		9.72	-2.45	-1.06	-4.4	0.73	0		15.31	1.64	-8.28	-8.24	-8.37	0
186.3	-19.09	-5.93	-5.71	1.1	4.4	0		10.84	3.56	1.02	2.28	3.66	0		14.44	2.84	2.46	0.59	2.87	0		15.62	0.66	-6.43	-8.02	-8.4	0
187.2	-18.3	-7.05	-5.7	-0.72	-1.23	0		12.05	0.66	-3.94	-2.25	0.93	0		14.7	0.63	0.38	-1.68	2.12	0		16.53	1.52	-6.34	-8.93	-7.59	0
188.1	-20.43	-3.64	-5.71	-2.73	-2.45	0		10.67	4.53	0.76	-0.21	1.68	0		9.14	-2.53	0.23	-4.85	-0.22	0		16.04	0.01	-7.79	-12.93	-8.98	0
189	-19.97	-5.89	-5.65	-3.34	1.02	0		9.14	4.02	0.86	-2.55	0.16	0		11.08	4.62	3.16	-2.6	1.7	0		15.97	0.75	-7.31	-9.5	-7.02	0
189.9	-21.37	-8.28	-6.18	-2.04	-2.18	0		8.99	1.04	-0.84	-2.11	2.01	0		10.53	2.3	2.71	-4.03	3.95	0		14.24	-1.3	-8.44	-14.18	-9.94	0
190.8	-20.22	-6.29	-5.95	-3.63	-0.54	0		10.34	3.96	-1.26	-1.89	1.24	0		11.1	-0.79	1.53	-3.36	-1.71	0		14.61	-0.88	-5.28	-9.67	-8.37	0
191.7	-20.7	-7.73	-9.64	-3.51	-1.74	0		8.03	0.61	-2.19	-0.32	0.24	0		13.26	3.19	3.93	0.98	2.91	0		16.75	1.33	-7.44	-10.82	-8.39	0
192.6	-22.11	-8.85	-7.01	-3.64	-1.26	0		11.36	3.42	2.73	2.32	2.96	0		10.9	-1.25	0.6	-1.06	1.03	0		15.68	-0.81	-7.72	-7.61	-6.83	0
193.5	-19.79	-6.27	-6.42	-2.88	-0.24	0		5.33	2.37	-6.34	-2.93	-1.12	0		7.71	-2.46	-1.4	-4.38	-0.2	0		14.36	-1.99	-9.01	-10.79	-8.39	0
194.4	-20.76	-7.37	-8.2	-4.3	1.02	0		7.84	2.38	-3.24	-1.96	1.65	0		7.77	0.73	0.2	-1.47	0.45	0		15.65	-2.55	-9.25	-10.12	-8.83	0
195.3	-22.2	-11.5	-8.83	-6.39	-4.13	0		9.81	2.61	0.47	0.24	1.14	0		11.44	2.62	0.67	-2.23	-0.35	0		14.49	-2.34	-10.23	-10.1	-12.62	0
196.2	-18.78	-7.12	-5.48	-2.87	0.79	0		8.9	-1.54	-2.54	-3.43	-0.91	0		9.31	-1.91	-0.75	-5.52	-0.52	0		12.29	-3.7	-9.76	-11.55	-11.23	0
197.1	-22.93	-9.97	-8.82	-2.01	-1.87	0		8.48	3.89	-0.86	1.52	2.92	0		11.04	1.01	4.35	-2.1	3.24	0		12.5	-1.94	-8.03	-11.67	-6.88	0
198	-19.36	-7.1	-6.94	-3.52	0.64	0		8.75	3.18	-1.87	-2.57	5.67	0		8.28	-0.92	-0.9	-5.68	2.46	0		16.02	-1.64	-8.47	-10.56	-9.95	0
198.9	-20.64	-6.15	-6.56	-3.55	-2.57	0		8.61	4.79	-3.04	-0.36	1.36	0		14.24	2.62	2.98	-0.56	3.91	0		16.45	-2.38	-6.18	-11.13	-8.96	0
199.8	-19.21	-8.95	-6.54	-2.15	1.07	0		8.38	2.86	1.2	0.22	-0.87	0		10.95	3.78	1.71	-3.24	-1.64	0		17.37	1.98	-8.61	-8.52	-5.99	0
200.7	-20.51	-5.85	-8.26	-1.89	-2.21	0		7.38	1.49	-5.32	-2.08	-3.1	0		10.7	0.57	-0.05	-4.55	-1.5	0		15.06	0.93	-8.19	-11.49	-9.87	0
201.6	-20.42	-6.32	-8.28	1.32	-2.88	0		8.39	3.38	-4.32	-2.99	1.32	0		12.66	1.65	1.35	-4.25	1.23	0		16.28	1.98	-5.23	-11.51	-6.41	0
202.5	-19.41	-4.57	-3.18	-0.26	2.02	0		11.09	3.7	-1.43	-2.41	-0.17	0		10.65	0.24	-2.36	-6.58	0	0		16.58	1.62	-7.35	-10.78	-6.36	0
203.4	-13.28	-1.16	-2.55	-0.75	0.68	0		9.43	3.57	-2.02	-0.87	-1.52	0		8.64	-1.17	-0.71	-3.61	-5.22	0		13.13	-0.81	-8.68	-14.44	-11.37	0
204.3	-16.82	-3.52	-4.5	0.42	1.65	0		7.42	1.84	-2.92	-0.21	0.94	0		9.99	-2.89	-0.69	-3.93	0.1	0		14.36	-0.73	-7.3	-11.34	-9.54	0
205.2	-20.78	-5.25	-6.83	-2.22	2.55	0		8.76	4.42	-1.81	-2.08	0.98	0		9.78	-1.75	-0.31	-4.03	-1.68	0		14.23	-4.31	-12.44	-12.27	-10.13	0
206.1	-23.6	-8.47	-9.52	-3.3	0.98	0		8.01	0.46	-2.09	-1.11	1.92	0		10.18	-1.57	-0.24	-3.62	-0.41	0		16.27	-0.42	-9.48	-12.12	-9.43	0
207	-20.86	-5.76	-7.38	-1.93	2.42	0		7.6	2.81	-0.11	-0.93	0.92	0		9.48	0.26	3.01	-3.93	-0.4	0		16.98	2.2	-4.28	-8.86	-7.77	0
207.9	-21.16	-7.25	-7.28	-2.94	0.55	0		9.82	3.94	0.77	1.03	3.83	0		11.99	0.36	2.81	-2.14	2.71	0		13.27	-1.17	-8.87	-9.51	-8.28	0
208.8	-21.79	-8.6	-5.27	-2.61	-0.83	0		5.87	2.14	-3.25	-1.44	0.43	0		9.5	2.46	2.12	-0.45	1.36	0		14.02	-1.04	-6.28	-10.73	-7.13	0
209.7	-18.13	-5.96	-4.17	-1.49	1.93	0		11.17	2.53	0.51	-0.13	1.72	0		13.01	1.57	0.84	-2.86	0.33	0		12.49	-3.34	-12.43	-13.29	-10.9	0
210.6	-20.55	-7.76	-5.47	-2.13	-2.33	0		8.23	2.02	-1.77	-2.43	-2.71	0		12.22	0.03	1.88	-3.57	2.45	0		16.05	-1.12	-6.51	-9.01	-5.86	0
211.5	-17.7	-6.74	-5.91	-0.53	0.59	0		10.9	0.99	-3.22	1.32	1.47	0		15.3	3	3.93	-0.63	5.72	0		14.42	0.39	-7.33	-10.51	-7.43	0
212.4	-19.84	-8.25	-8.21	-0.91	0.22	0		10.33	3.78	-2.35	1.69	2.25	0		10.06	-0.85	2.14	-3.33	0.9	0		14.05	-3.37	-7.06	-12.82	-12.04	0
213.3	-20.8	-6.37	-6.8	-1.87	-0.99	0		7.62	1.71	-4.26	-2.71	2.83	0		13.68	0.83	1.65	-3.15	3.31	0		18.7	0.52	-5.22	-8.39	-7.3	0
214.2	-20.24	-5.25	-4.58	0.64	1.58	0		8.93	2.1	-1.5	0.08	2.04	0		9.95	0.71	-0.76	-3.85	0.89	0		12.71	-1.95	-10.18	-14.85	-10.32	0
215.1	-19.14	-3.94	-4.39	0.34	1.96	0		10.56	4.92	1.24	1.7	5.39	0		13.22	3.47	3.95	0.25	4.64	0		16.31	2.21	-4.46	-7.99	-5.99	0
216	-18.27	-6.1	-3.07	0.06	0.48	0		10.16	3.45	-0.74	-0.68	0.45	0		14.94	2.09	1.24	-2.62	1.68	0		17.74	-0.11	-4.62	-7.44	-5.48	0
216.9	-17.53	-8.08	-8.68	-1.58	3.7	0		9.16	1.54	-2.7	0.88	3.01	0		10.55	0.87	0.54	-0.7	1.47	0		14.21	2.33	-9.52	-9.28	-9.05	0
217.8	-23.44	-9.78	-8.98	-5.58	-2.28	0		8.41	2.89	-2.42	-2.63	1	0		14.77	2.66	-0.24	-0.14	2.46	0		16.89	1.28	-9.86	-12.61	-9.52	0
218.7	-21.33	-9.27	-9.22	-3.87	-3.24	0		7.71	0.84	-1.12	-2.58	1.43	0		9.8	0.78	3.53	-3.54	2.21	0		14.54	-0.21	-6.41	-11.39	-8.04	0
219.6	-18.64	-5.29	-4.47	-0.5	1.44	0		7.41	1.17	-2.24	-2.85	2.06	0		12.41	0.65	1.22	-3.66	2.1	0		14.69	-1.14	-10.01	-12.37	-8.86	0
220.5	-19.2	-6.8	-5	-2.86	3.04	0		8.1	-2.19	-3.35	-1.82	-1.49	0		8.64	-1.29	1.5	-3.08	0.11	0		11.34	-3.02	-10.23	-14.62	-9.78	0
221.4	-22.01	-7.64	-10	-0.8	-3.09	0		5.41	0.58	-2.75	-0.8	0.21	0		10.76	1.39	2.05	-2.6	2.03	0		14.45	-0.07	-5.31	-11.29	-8.77	0
222.3	-19.59	-6.91	-3.33	-3.16	2.39	0		9.19	1.23	1.83	0.55	3.87	0		10.49	-2.47	-0.54	-3.36	0.95	0		14.15	-2.93	-6.69	-11.9	-8.34	0
223.2	-20.42	-6.74	-4.71	-4	0.74	0		9.43	0.74	-1.57	-3.42	-0.47	0		8.52	-2.17	-0.72	-4.57	-1.38	0		14.26	1.02	-8.17	-10.07	-10.13	0
224.1	-16.04	-4.98	-5.81	-1.65	1.85	0		9.99	0.16	-3.48	-3.37	1.16	0		9.24	-3.23	-0.94	-5.95	-1.2	0		11.82	-1.84	-7.88	-12.47	-12.43	0
225	-21.81	-9.66	-5.44	-4.62	-2.07	0		8.35	1.58	-1.6	-1.72	-1.53	0		11.17	0.52	0.89	-1.81	-1.68	0		18.31	1.71	-7.42	-8.32	-6.8	0
225.9	-19.64	-4.56	-7	-2.06	-0.38	0		7.65	5.15	-1.7	1.49	-0.13	0		9.17	0.07	2.97	-4.95	-0.94	0		14.32	-1.48	-6.87	-10.74	-6.33	0
226.8	-21.39	-4.56	-10.69	0.49	-0.66	0		7.82	4.67	-0.35	-0.11	2.71	0		10.2	2.22	3.74	-2.64	3.82	0		14.16	1.26	-5.54	-12.35	-8.88	0
227.7	-22	-8.62	-7.31	-2.76	-2.74	0		5.41	2.49	-2.04	-2.48	-2.37	0		9.99	-0.95	-0.42	-3.16	-1.87	0		11.11	-1.66	-10.68	-13.93	-11.76	0
228.6	-21.5	-9.4	-9.48	-4.52	0.82	0		7.53	3.26	-2.14	-2.11	1.93	0		12.32	0.93	2.99	-2.4	1.96	0		13.74	0.05	-6.28	-10.92	-6.76	0
229.5	-21.89	-6.14	-8.42	-1.98	-1.01	0		6.24	0.77	-1.52	-3.19	1.6	0		8.84	-3.79	0.71	-5.28	1.55	0		14.23	-2.28	-7.41	-12.23	-10.78	0
230.4	-23.91	-7.42	-8.73	-6.62	-1.07	0		9.07	5.2	-1.53	-1.65	1.99	0		12.87	2.79	2.58	-1.64	1.44	0		17.21	0.03	-4.45	-13.45	-5.44	0
231.3	-19.58	-4.3	-6.64	-5.52	2.22	0		7.71	-0.08	-2.81	-5.85	-1.25	0		13.85	-0.01	2.61	-2.87	-0.67	0		15.18	-0.82	-7.01	-12.96	-8.1	0
232.2	-20.51	-4.77	-5.29	-2.92	0.46	0		8.32	3.28	0.56	-3.32	2.59	0		12.45	0.7	4.83	-2.56	3.71	0		15.91	-0.54	-5.25	-9.44	-7.26	0
233.1	-22.27	-6.52	-8.28	0.9	3.32	0		7.26	1.07	-2.03	-1.43	0.5	0		11.12	-2.69	2.58	-5.24	2.73	0		11.29	-3.46	-9.25	-13.69	-9.24	0
234	-22.92	-6.36	-5.2	-1.95	1.35	0		6.58	3.08	-0.99	-1.14	0.76	0		12.16	1.12	2.64	-1.46	4.46	0		13.36	-0.64	-6.9	-8.8	-6.73	0
234.9	-21.92	-5.49	-7.67	-1.36	-2.33	0		6.24	2.78	-4.15	-3.54	-2.5	0		10.59	-0.97	1.89	-4.31	2.17	0		15.47	0.1	-4.52	-9.41	-5.27	0
235.8	-22.91	-9.18	-8.32	-6.85	-3.2	0		6.54	0.83	-1.78	-4.21	-1.47	0		6.25	-2.92	-1.23	-6.54	-0.04	0		10.98	-4.7	-9.41	-14.06	-11.5	0
236.7	-23.54	-11.41	-5.51	-5.56	-5.12	0		8.86	0.04	-1.73	-2.88	-0.57	0		14.23	0.33	2.81	-2.99	0.96	0		14.46	0.71	-4.78	-11.72	-8.36	0
237.6	-22.25	-8.56	-7.84	-1.97	0.45	0		5.53	-1.72	-3.9	-2.34	-2.37	0		9.68	-2.33	-0.85	-3.3	-0.91	0		14.74	-1.31	-7.73	-11.84	-7.74	0
238.5	-20.79	-4.34	-5.94	-3.58	0.32	0		9.22	2.86	-0.97	-0.25	2.13	0		11.99	-0.02	1.7	-3.55	3.67	0		15.02	-1.71	-7.51	-10	-6.81	0
239.4	-18.62	-3.62	-5.37	-4.84	3.48	0		12.43	6.24	1.05	1.69	4.5	0		9.54	1.67	0.6	-2.7	1.14	0		13.33	-2.12	-7.92	-11.48	-9.48	0
240.3	-21.7	-8.73	-6.67	-4.33	-0.87	0		11.73	3.37	2.11	1.25	2.01	0		16.83	1.84	6.28	-0.85	4.31	0		19.2	1.89	-4.85	-11.31	-3.1	0
241.2	-16.63	-5.13	-4.39	-0.34	1.84	0		8.46	3.96	-4.92	-1.39	1.46	0		11.47	-0.81	-0.35	-4.23	-0.11	0		15.01	-1.86	-7.43	-13.58	-7.65	0
242.1	-21.09	-6.63	-7.48	-1.85	-2.18	0		6.62	2.48	-0.97	-1.8	-1.11	0		9.96	0.14	1.63	-4.94	1.01	0		14.88	-0.67	-6.82	-11.06	-7.79	0
243	-19.09	-5.98	-6.82	-1.89	2.48	0		11.11	2.4	0.84	1.83	2.42	0		13.24	1.66	3.95	-0.35	4.16	0		13.48	-2.84	-6.07	-11.27	-5.74	0
243.9	-19.82	-6.36	-6.31	-1.59	0.56	0		5.94	0.32	-2.87	-0.45	0.92	0		9.27	0.08	2.13	-5.14	0.77	0		11.14	-0.98	-8.72	-13.46	-10.57	0
244.8	-21.88	-10.4	-8.82	-6.05	-1.37	0		10.08	2.87	-0.15	-1.89	1.98	0		8.06	-0.07	2.14	-3.55	0.16	0		11.7	-2.48	-7.04	-11.04	-11.27	0
245.7	-19.65	-4.85	-6.31	-2.15	1.97	0		7.53	0.85	-4.44	-0.8	0.55	0		11.45	0.36	1.43	-1.96	3.09	0		10.44	-4.27	-9.65	-14.64	-8.74	0
246.6	-20.87	-7.17	-7.04	-1.85	0.22	0		9.28	4.76	-0.5	-1.46	1.14	0		11.93	0.89	1.87	-2.26	1.85	0		16.3	1.06	-3.69	-9.24	-7.55	0
247.5	-19.08	-7.77	-6.97	-1.71	-1.62	0		9.33	1.99	-0.08	-0.79	1.32	0		9.08	-2.56	0.61	-3.83	-0.2	0		11.8	-1.06	-7.84	-9.94	-8.87	0
248.4	-21.22	-6.68	-9.37	-5.54	-0.77	0		7.26	1.43	-3.24	-0.77	-1.84	0		9.73	0.34	1.48	-5.26	-0.4	0		12.71	-1.68	-9.31	-13.86	-8.97	0
249.3	-19.21	-7.04	-4.65	-4.58	-0.76	0		10.61	5.53	0.64	0.55	0.95	0		13.29	2.82	2.32	-2.24	-0.21	0		15.71	0.8	-7.98	-11.21	-8.8	0
250.2	-18.95	-5.79	-7.63	-2.74	0.23	0		10.97	4.66	-0.85	-2.12	3.09	0		11.08	1.45	2.05	-6.93	1.62	0		13.03	-1.47	-6.03	-12.6	-8.53	0
251.1	-23.91	-8.31	-11.32	-5.43	-3.02	0		7.31	2.56	-2.3	-3.09	-0.29	0		10.57	0.63	1.8	-3.39	0.01	0		17.42	3.09	-1.72	-9.55	-6.11	0
252	-18.68	-8.33	-4.7	-4.25	-1.27	0		6.54	0.78	-1.88	-5.44	-3.3	0		9.02	-1.31	0.88	-4.58	0.84	0		11.4	-1.7	-8.33	-12.49	-7.24	0
252.9	-17.37	-6.13	-5.1	-2.36	1.72	0		8.32	-0.21	-1.15	-0.69	-3.14	0		8.24	-1.99	2.12	-2.03	-1.05	0		14.62	-0.01	-8.14	-9.04	-6.19	0
253.8	-23.04	-7.16	-8.57	-4.45	-3.52	0		5.84	1.22	-2.85	-1.38	-0.26	0		9.03	-0.26	1.43	-4.48	1.07	0		13.5	1.01	-7.35	-12.03	-9.68	0
254.7	-23.03	-8.01	-5.79	-4.52	-0.16	0		4.6	1.78	-1.93	-5.48	-0.69	0		8.17	-2.38	-0.55	-6.85	0.23	0		8.43	-6.49	-12.13	-14.58	-13.04	0
255.6	-20.73	-4.88	-3.36	-2.28	3.46	0		5.32	1.41	-0.33	-1.23	3.18	0		9.25	-1.73	2.09	-7.49	-0.16	0		14.93	0.2	-7.54	-12.36	-7.94	0
256.5	-22.02	-8.68	-9.25	-3.97	-2.86	0		8.9	3.06	-0.88	-2.63	-2.46	0		9.66	-1.57	1.75	-7.15	-1.06	0		14.12	0.32	-5.88	-11.87	-9.42	0
257.4	-20.43	-7.82	-7.17	-2.64	-3.51	0		6.85	-1.99	-4.67	-6.29	-4.28	0		6.55	-3.94	-2.88	-8.03	-3.03	0		12.61	-0.36	-7.82	-14.36	-11.1	0
258.3	-18.48	-3.15	-6.37	0.36	-1.13	0		5.8	0.88	-5.11	-1.82	-2.96	0		8.13	-1.65	0.14	-6.56	-1.92	0		12.46	-0.21	-6.44	-14.18	-11.46	0
259.2	-21.82	-5.09	-7.06	-1.4	3.7	0		8.99	3.52	-0.97	0.75	1.96	0		11.9	-1.38	2.08	-4.32	0.56	0		13.38	-0.98	-7.17	-11.68	-8.83	0
260.1	-18.73	-6.92	-5.06	-3.62	0.52	0		8.61	2.21	0.34	-2.74	-0.57	0		13.87	-0.07	2.67	-4.27	-1.6	0		17.64	0.29	-6.99	-11.09	-8.04	0
261	-17.91	-6.35	-8.03	-2.99	1.5	0		9.65	3.3	-1.12	-1.18	0.84	0		12.12	1.46	6.02	-3.33	2.77	0		13.82	2.93	-2.68	-10.82	-5.6	0
261.9	-21.32	-4.58	-8.81	-4.1	-1.99	0		5.58	4.4	-1.65	-3.38	-0.39	0		9.5	2	3.08	-4.99	-0.55	0		11.21	-1.35	-7.15	-13.16	-8.62	0
262.8	-23.02	-8.64	-5.86	-4.27	-1.87	0		8.46	4.57	-1.06	-1.07	-0.3	0		9.68	-0.86	0.38	-7.11	0.16	0		12.39	-0.66	-5.82	-13.6	-8.83	0
263.7	-21.81	-3.98	-9.04	-4.97	-0.3	0		6.21	2.17	-3.29	-3.55	0.14	0		10.55	0.28	-0.57	-4.71	-0.98	0		11.51	-3.44	-7.39	-11.97	-10.13	0
264.6	-19.7	-7.23	-7.31	-3.04	1.64	0		11.39	2.32	0.3	-1.05	3.56	0		9.12	-1.08	2.51	-4.76	3.26	0		17.02	0.58	-4.74	-9.46	-4.72	0
265.5	-22.21	-9.68	-8.3	-2.87	-2.72	0		7.2	1.75	-2.19	-0.75	-0.61	0		11.1	-0.2	3.62	-2.94	4.61	0		12.51	-5.6	-7.28	-11.55	-6.84	0
266.4	-16.68	-6.15	-4.94	-3.61	1.88	0		8.25	2.82	-1.5	-3.86	1.47	0		13.42	2.1	3.58	-4.67	3.32	0		14.42	-0.23	-7.89	-13.01	-9.08	0
267.3	-22.6	-8.87	-9.36	-7.43	-3.51	0		6.9	-1.09	-3.8	-3.11	0.32	0		12.8	4.64	6.09	0.46	4.92	0		13.01	-0.11	-6.55	-9.9	-8.16	0
268.2	-22.32	-7.3	-6.56	-3.08	-0.01	0		8.59	2.53	1.11	-0.01	2.72	0		11.15	-0.51	3.51	-2.06	1.19	0		15.74	0.94	-6.23	-9.55	-9.52	0
269.1	-25.65	-9.44	-7.56	-2.95	0.13	0		7.78	2.69	-2.11	-1.74	2.4	0		11.7	1.22	1.44	-2.25	3.13	0		14.19	2.13	-6.23	-12.01	-6.84	0
270	-22.53	-9.23	-12.03	-3.74	-3.07	0		6.84	-1.99	-4.3	-5.45	-1.54	0		11.99	-1.27	1.99	-4.6	0.5	0		12.47	-0.99	-9.38	-11.4	-8.48	0
270.9	-21.53	-7.16	-7.18	-5.66	-0.07	0		7.79	0.71	-4.04	-5.01	0.37	0		10.32	-0.94	1.04	-7.65	-0.58	0		13.35	-0.6	-6.68	-12.5	-8.65	0
271.8	-20.73	-6.3	-4.29	-1.99	-0.42	0		9.11	3.86	-1.03	2.95	1.72	0		11.42	-0.89	-0.66	-3.03	2.49	0		13.87	-2.62	-8.89	-13.24	-8.41	0
272.7	-18.66	-2.09	-4.56	-1.45	1.87	0		6.55	-0.14	-2.74	-2.97	-1.32	0		10.43	-3.9	-0.3	-7.12	0.66	0		9.84	-5.2	-8.84	-14.77	-9.78	0
273.6	-24.83	-8.71	-6.84	-3.41	-4.1	0		3.92	1.18	-2.83	-5.12	-1.87	0		10.52	-0.05	1.9	-6.6	-0.76	0		11.3	-1.87	-5.49	-14.39	-10.48	0
274.5	-21.37	-6.71	-5.47	-2.66	0.35	0		7.63	3.14	0.33	-2.45	1.84	0		8.82	0.6	0.7	-5.01	0.12	0		10.8	-2.32	-11	-12.15	-10.03	0
275.4	-20.02	-9	-8.49	-4.58	-0.22	0		5.91	-0.51	-4.62	-4.98	0.54	0		7.67	0.03	0.73	-3.8	2.29	0		13.25	0.97	-5	-10.2	-6.07	0
276.3	-18.99	-5.18	-6.73	-0.56	-1.25	0		7.61	2.34	-0.61	-0.03	0.37	0		11.42	-2.1	0.98	-4.48	2.23	0		16.24	-0.73	-8.29	-11.99	-9.21	0
277.2	-17.15	-3.97	-4.84	-0.55	1.31	0		9.71	4.33	-2.1	-0.7	-0.01	0		8.88	-2.15	-1.31	-6.73	0.7	0		11.53	-2.36	-9.05	-14.08	-6.31	0
278.1	-17.36	-2.14	-6.34	-1.69	6.16	0		9.81	2.57	-2.25	-3.72	1.04	0		12.44	1.39	4.91	-4.74	2.5	0		12.58	-1.38	-6.38	-12.3	-7.85	0
279	-16.95	-2.84	-3.23	-1.04	1.13	0		8.87	3.97	-0.29	-0.75	0.4	0		11.84	0.7	1.94	-3.92	1.22	0		12.39	-2.55	-9.75	-13.09	-10.82	0
279.9	-17.63	-6.39	-5.74	-4.91	-1.53	0		8.1	1.96	-0.7	-4.18	-1.15	0		7.78	-0.13	2.18	-6.15	-1.25	0		9.92	-2.39	-9.12	-14.05	-10.74	0
280.8	-21.67	-7.86	-5.21	-4.49	0.54	0		6.28	1.71	-2.6	-5.22	-3.19	0		8.6	-0.27	0.68	-4.89	-0.45	0		15.36	4.01	-5.09	-9.57	-6.03	0
281.7	-21.69	-6.62	-6.51	-4.34	0.31	0		7.17	2.86	1.27	-2.91	1.61	0		10.31	0.25	0.86	-5.96	0.02	0		12.9	-1.19	-9.1	-13.07	-9.31	0
282.6	-22.12	-7.65	-7.56	-3.04	-2.56	0		6.29	4.14	0.35	-2.79	0.96	0		12.02	2.52	4.3	-2.82	5.31	0		14.65	0.7	-4.37	-11.83	-5.65	0
283.5	-23.72	-4.05	-7.32	-6.09	-2.58	0		8.87	3.77	-1.19	-3.86	2.4	0		9.88	-1.51	-0.74	-4.91	3.29	0		11.34	-3.52	-8.04	-14.36	-9.07	0
284.4	-19.37	-7.2	-4.79	-2.15	-0.71	0		7.86	5.07	0.65	-2.1	2.76	0		9.72	1.35	3.23	-3.31	2.82	0		9.83	-2.11	-6.5	-12.17	-7.51	0
285.3	-20.91	-7.49	-8.21	-4.84	-1.27	0		8.03	5.93	-1.1	0.35	1.69	0		11.12	1.21	3.97	-2.15	4.23	0		11.15	1.07	-7.03	-10.66	-5.98	0
286.2	-16.43	-5.13	-4.11	-4.46	-1.03	0		8.83	2.76	-2.42	-1.75	1.89	0		11.57	1.27	3.87	-3.11	0.94	0		14	-0.6	-4.27	-9.69	-9.39	0
287.1	-18.1	-4.16	-4.94	-2.03	1.27	0		12.05	8.95	2.02	2.11	3.77	0		13.36	3.17	4.87	-0.8	5.41	0		11.61	1	-6.81	-12.91	-7.01	0
288	-22.37	-5.58	-6.9	-3.57	-0.48	0		7.55	3.81	-1.38	-3.41	-0.07	0		11.64	-0.05	1.22	-5.39	0.87	0		12.23	-0.1	-7.84	-11.22	-8.37	0
288.9	-21.45	-7.32	-5.6	-4.8	-1.73	0		5.68	3.91	-3.3	-3.91	0.61	0		7.84	1.53	1.77	-3.91	1.03	0		11.3	-0.14	-7.24	-12.59	-9.51	0
289.8	-19.74	-7.79	-6.9	-0.22	0.23	0		6.63	2.93	-1.63	1.19	0.74	0		9.75	1.54	2.91	-1.89	2.06	0		10.83	-3.08	-5.95	-13.8	-10.54	0
290.7	-22.26	-3.15	-5.57	-1.95	0.16	0		8.25	4.86	1.09	1.29	2.07	0		11.49	-0.29	2.94	-3.98	0.12	0		13.92	0.37	-4.81	-12.17	-6.79	0
291.6	-23.86	-8.42	-6.5	-5.19	-3.34	0		4.63	4.31	-0.79	0.18	3.6	0		7.55	-0.63	1.68	-3.05	2.58	0		10.1	-3.73	-9.03	-13.72	-12.3	0
292.5	-19.61	-6.47	-6.77	-7.03	-1.13	0		10.52	1.09	0.89	-1.14	2.5	0		14.35	-0.59	6.37	-0.58	3.97	0		12.43	-0.42	-4.56	-11.56	-7.49	0
293.4	-21.73	-4.9	-8.28	-2.61	2.15	0		10	5.45	1.28	0.52	3.87	0		9.64	0.28	3.67	-4.73	2.26	0		12.2	-2.37	-6.05	-15.31	-9.44	0
294.3	-22.33	-8.41	-7.75	-6.84	-1.96	0		7.34	1.21	-0.67	-3.1	0.74	0		9.88	-0.73	3.13	-4.25	1.54	0		10.85	-2.32	-8.43	-12.68	-11.48	0
295.2	-23.39	-9.44	-6.42	-5.35	2.2	0		1.72	-4.32	-4.99	-6.82	-3.68	0		10.16	-1.3	5.17	-4.33	1.03	0		14.22	1.01	-6.92	-10.74	-8.3	0
296.1	-23.17	-10.43	-9.67	-6.77	-2.22	0		6.14	3.01	-1.73	0.38	0.41	0		8.11	-2.39	0.72	-4.37	-1.29	0		11.27	-3.45	-6.72	-14.6	-10.6	0
297	-18.23	-2.72	-4.4	1.42	4.77	0		7.39	5.65	-0.72	-0.57	2.17	0		9.03	-3.61	-1.97	-6.82	-2.64	0		10.63	-5.5	-9.09	-12.62	-11.91	0
297.9	-21.24	-7.12	-7.27	-4.65	0.23	0		7.89	0.98	-0.05	-4.71	0.19	0		11.27	-2.02	3.05	-5.52	0.09	0		12.27	-5.15	-8.01	-14.42	-9.35	0
298.8	-18.99	-5.95	-6.16	-2.67	0.64	0		9.7	4.86	1.41	0.07	2.84	0		10.94	4.88	2.97	-3.76	2.72	0		14.03	1.07	-7.51	-11.53	-7.84	0
299.7	-22.2	-5.32	-7.92	-3.26	-2.21	0		8.32	4.54	-1.94	-3.22	0.5	0		12.71	3.67	2.14	-5.98	1.7	0		12.08	-0.54	-7.61	-13.23	-7.99	0
300.6	-19.71	-6.93	-5.02	-3.72	-1.6	0		8.73	4.93	1.48	1.34	1.52	0		12.53	3.58	6.01	-2.69	3.84	0		10.37	-1.24	-5.85	-15.77	-12.27	0
301.5	-21.74	-6.33	-7.54	-5.11	-3.88	0		10.49	5.43	0.31	-1.32	2.84	0		11.12	1.09	4.45	-5.19	3.54	0		11.25	-0.95	-5.22	-11.39	-8.18	0
302.4	-23.49	-8.02	-7.56	-5.65	-0.88	0		7.86	1.09	0.41	-3.28	2.65	0		10.3	-4.27	-2.1	-9.08	-1.55	0		14.48	0.63	-6.96	-13.28	-8.93	0
303.3	-20.16	-5.58	-3.38	-1.88	2.47	0		8.72	2.94	1.26	-2.33	1.43	0		10.79	-0.18	2.04	-5.66	-0.35	0		10.07	-0.65	-6.56	-12.04	-10.57	0
304.2	-21.83	-9.96	-8.38	-3.22	0.24	0		6.31	3.66	-4.46	-3.6	0.84	0		10.4	-1.07	0.21	-6.04	0.69	0		12.4	-1.44	-9.14	-12.78	-9.06	0
305.1	-21	-6.67	-6.12	-0.21	2.4	0		6.5	-0.12	-1.17	-2.38	-1.32	0		9.57	-1.35	2.66	-3.95	0.05	0		12.5	-0.64	-4.8	-11.14	-8.45	0
306	-17.29	-4.66	-3.33	-1.55	2.64	0		7.18	2.45	2.3	-0.75	0.43	0		9.33	-3.1	4.46	-4.27	1.05	0		13.9	0.67	-5.96	-13.35	-6.52	0
306.9	-20.14	-6.2	-8.48	-6.29	-1.54	0		8.65	4.09	-0.97	-0.9	5.22	0		10.97	0.48	1.84	-4.64	4.17	0		9.17	-0.56	-7.47	-15.39	-7.46	0
307.8	-21.3	-5.69	-8.36	-3.78	-4.93	0		6.73	4.31	-1.59	-2.43	-3.91	0		11.1	0.22	1.37	-4.77	0.67	0		12.03	0.19	-7.87	-12.99	-8.75	0
308.7	-19.56	-5	-6.15	-3.18	-0.44	0		6.15	1.39	-3.44	-4.51	-1.18	0		10.57	-0.57	1.37	-8.1	0.37	0		11.55	2.67	-3.09	-12.67	-7.35	0
309.6	-20.79	-9.61	-7.44	-3.53	-2.94	0		8.52	2.91	3.08	-0.27	2.02	0		12.28	0.27	5.68	-5.1	3.34	0		11.64	-2.74	-7.43	-17.52	-10.11	0
310.5	-21.64	-7.26	-8.7	-5.11	-0.73	0		4.27	2.27	-1.01	-3.27	-1.01	0		7.69	-0.78	1.37	-6.32	0.07	0		11.24	-0.82	-7.44	-13.18	-11.03	0
311.4	-19.57	-8.27	-7.53	-8.29	-5.35	0		7.09	2.33	-2.57	-3.29	-2.86	0		8.22	-1.46	-1.82	-5.86	-1.23	0		11.15	1.24	-4.94	-12.13	-9.55	0
312.3	-22.44	-7.3	-6.47	-3.89	-2.56	0		6.06	5.16	2.22	0.04	1.38	0		11.01	2.51	4.15	-4.4	4.03	0		11.49	-3.92	-8.87	-14.19	-7.65	0
313.2	-19.87	-6.44	-5.77	-2.15	-0.32	0		7	4.24	-2.15	-3.48	-2.85	0		12.19	0.79	2.59	-5.98	-2.53	0		14.9	1.34	-3.95	-13.47	-7.27	0
314.1	-19.16	-7.26	-8.73	-1.36	-1.04	0		8.84	6.26	1	0.15	3.92	0		11.33	4.25	2.73	-3.85	1.65	0		12.12	1.47	-5.51	-11.28	-8.74	0
315	-25.81	-9.73	-9.66	-4.53	-3.01	0		5.43	4.47	-1.75	-1.4	0.17	0		8.54	3.02	3.06	-4.52	1.55	0		9.52	-3.9	-6.7	-15.8	-11.69	0
315.9	-18.36	-6.23	-4.96	-3.91	1.26	0		9.28	4.39	-2.9	-1.99	2.25	0		11.44	1.01	1.82	-3.9	0.76	0		12.14	-0.27	-4.78	-13.54	-10.18	0
316.8	-20.49	-5.39	-6.38	-1.65	-1.66	0		8.48	5.44	0.63	-1.4	-0.25	0		10.85	1.1	5.31	-4.15	1.63	0		9.42	-1.37	-6.47	-10.8	-8.56	0
317.7	-17.67	-1.25	-1.57	-2.7	2.48	0		5.78	7.41	0.84	-2.74	1.23	0		7.58	1	2.08	-5.01	1.04	0		12.59	-0.43	-6.67	-10.97	-9.42	0
318.6	-21.04	-6.93	-6.22	-4.62	-1.55	0		3.77	2.63	-3.06	-4.48	0.1	0		6.66	-2.55	-0.18	-8.17	-1.86	0		10.26	-1.42	-8.88	-17.03	-10.41	0
319.5	-16.86	-4.17	-3.61	-1.59	3.6	0		7.43	2.66	-1.24	-1.61	0.9	0		8.38	0.68	1.44	-4.79	0.2	0		10.51	-1.98	-6.2	-12.88	-8.65	0
320.4	-22.29	-6.83	-7.83	-2.43	0.67	0		8.12	2.42	-0.94	-0.91	1.07	0		8.22	-4.25	0.62	-7.44	-0.01	0		9.86	-5.78	-9.88	-15.24	-12.23	0
321.3	-19.3	-4.12	-5.87	-1.1	2.33	0		9.03	5.26	-1.3	1.67	2.93	0		10.59	3.05	3.87	-1.71	3.92	0		14.07	1.24	-4.87	-11.55	-6.58	0
322.2	-20.23	-5	-5.11	-4.64	-1.03	0		5.57	1.83	-2.21	-3.43	-0.96	0		8.09	-0.38	3.07	-5.31	1.31	0		10.66	-0.72	-5.75	-10.59	-8.44	0
323.1	-18.22	-4.74	-3.16	-2.99	1.33	0		9.95	2.52	-0.71	0.62	0.5	0		10.43	-2.67	1.19	-4.44	-0.68	0		10.14	-1.05	-8.1	-16.05	-10.39	0
324	-19.28	-2.85	-3.33	-0.71	1.9	0		8.67	4.11	2.16	1.08	3.91	0		10.77	1.7	5.98	-3.07	1.88	0		13.18	0.12	-2.39	-12.52	-9.27	0
324.9	-20.58	-6.2	-1.76	-4.73	-0.87	0		7.08	4.87	1.92	-1.35	0.24	0		10.67	-1.21	2.31	-7.13	-0.09	0		12.73	-0.7	-6.55	-14.35	-8.87	0
325.8	-24.02	-8.56	-9.61	-6.24	-0.13	0		7.53	1.73	-2.11	-2.41	1.17	0		10.09	1.12	0.97	-6.33	0.52	0		11.44	-2.09	-6.29	-15.89	-7.93	0
326.7	-22.23	-8.29	-7.61	-6.51	-0.92	0		3.4	0.5	-2.4	-2.79	-2.24	0		6.96	0.94	0.96	-5.24	-1.17	0		11.97	0.21	-3.96	-13.49	-9.11	0
327.6	-20.53	-5.04	-5.5	-2.87	1.41	0		7.47	4.28	1.95	-2.42	2.78	0		11.85	2.89	4.5	-2.49	3.78	0		14.45	0.23	-5.28	-11.74	-9.41	0
328.5	-20.34	-5.14	-4.41	-0.98	2.66	0		7.95	4.72	0.29	1.68	1.56	0		10.18	-1.28	-1.26	-5.81	0.07	0		10.48	-3.17	-8.73	-14.49	-10.45	0
329.4	-21.27	-4.56	-5.66	-6.77	0.33	0		5.69	2.44	-1.58	-5.11	1	0		12.34	-0.48	3.63	-3.74	2.68	0		16.51	-0.1	-5.46	-11.45	-7.54	0
330.3	-21.06	-5.39	-6.04	-2.95	0.58	0		6.08	6.82	1.18	-1.09	-1.71	0		10.35	2.93	4.32	-4.38	-0.73	0		10.27	2.73	-5.02	-10.08	-9.98	0
331.2	-22.46	-7.94	-7.98	-4.16	-2.6	0		7.12	1.56	-2.67	-0.85	-0.62	0		9.08	1.41	5.29	-1.94	3.4	0		12.32	0.05	-3.92	-11.04	-6.83	0
332.1	-24.1	-6.03	-10.43	-4.76	-2.39	0		3.65	2.47	-4.16	-4.16	-2.87	0		6.39	1.65	-0.05	-5.78	-0.92	0		9.35	-0.65	-7.43	-17.15	-12.75	0
333	-23.71	-8.21	-7.88	-2.19	-2.8	0		8.76	4.9	0.88	2.65	2.96	0		12.95	3.12	4.5	-0.73	5.6	0		11.98	0.32	-7.04	-14.65	-10.76	0
333.9	-21.35	-6.95	-7.82	-1.97	-0.19	0		5.08	0.32	-2.78	-4.57	0.05	0		9.22	0.41	1	-6.24	1.5	0		11.24	-0.08	-3.75	-11.94	-7.86	0
334.8	-21.09	-6.09	-5.62	-1.28	1.52	0		9.25	4.2	0.06	0.97	3.47	0		9.23	-1.74	0.18	-5.75	1.1	0		10.84	-2.28	-8.68	-13.01	-11.79	0
335.7	-22.57	-8.8	-7.07	-4.33	1.44	0		6.78	4.44	-0.77	-1.9	1.36	0		10.79	1.56	4.46	-4.34	3.1	0		14.35	0.71	-6.81	-11.9	-9.15	0
336.6	-22.8	-6.98	-7.32	-4.9	-1.83	0		9.16	5.47	-1.96	-2.11	2.03	0		12.31	1.17	2.69	-3.31	4.55	0		10.41	-2.74	-10.21	-11.97	-10.05	0
337.5	-22.36	-4.84	-4.16	-3.45	0.51	0		5.49	4.48	-2.08	-2.69	1.47	0		12.18	-1.04	1.11	-5.59	3.39	0		14.67	1.89	-2.8	-9.54	-6.43	0
338.4	-21.91	-7.41	-8.71	-5.87	-2.19	0		8.74	4.16	-2.9	-1.09	0.31	0		12.5	0.56	2.65	-2.66	1.89	0		11.03	-1.12	-8.28	-14.02	-11.16	0
339.3	-17.24	-2.51	-4.28	-0.9	2.02	0		10.31	3.76	1.93	-2.73	1.51	0		11.57	1.87	3.05	-6.23	2.01	0		14.32	1.66	-4.66	-11.07	-7.31	0
340.2	-20.13	-6.27	-6.61	-4.88	-0.77	0		5.13	4.09	-1.42	-0.85	1.69	0		8.59	-0.12	4.54	-2.21	-0.64	0		11.98	-0.49	-5.64	-11.62	-10	0
341.1	-19.33	-5.4	-8.52	-5.18	-0.37	0		9.14	5.71	-1.23	-0.87	3.29	0		13.13	-0.33	2.35	-2.95	5.3	0		11.99	-2.77	-6.64	-16.51	-7.74	0
342	-18.29	-6.95	-5.79	-2.63	-0.07	0		5.64	2.82	-1.13	-2.26	0.46	0		10.72	0.85	3.34	-5.59	2.6	0		12.61	-1.24	-5.9	-12.57	-8.13	0
342.9	-23.44	-7.04	-7.96	-3.34	-0.25	0		2.89	-0.38	-4.12	-5.48	-3.69	0		6.89	-1.6	0.86	-8.95	-1.29	0		9.02	-2.74	-7.5	-16.28	-10.23	0
343.8	-17.25	-4.61	-3.87	-2.02	1.18	0		6.39	3.64	-1.18	-1.46	0.98	0		11.22	-0.6	1.51	-7.49	0.44	0		12.91	-1.79	-5.29	-14.35	-7.82	0
344.7	-21.76	-9.12	-9.88	-4.84	-2.79	0		5.57	-0.5	-0.57	-5.03	-3.68	0		9.75	-3.42	3.39	-7.86	-2.16	0		10.2	-2.28	-8.03	-15.64	-11.5	0
345.6	-21.27	-9.79	-9.32	-4.96	-2.88	0		7.65	-0.84	0.14	-4.42	-1.6	0		9.33	-3.63	4.07	-3.86	-0.33	0		11.29	1	-6.07	-12.44	-11.39	0
346.5	-19.94	-6.05	-6.76	-2.53	0.38	0		6.24	2.44	-2.6	-1.67	-1.1	0		5.64	-4	-1.5	-9.91	-2.95	0		9.99	-2.18	-5.91	-15.66	-9.59	0
347.4	-18.65	-5.43	-5.22	-2.37	-0.61	0		7.02	2.78	-2.76	0.35	-0.2	0		11.2	1.11	3.35	-1.39	0.95	0		11.35	0.57	-7.31	-14.44	-10.01	0
348.3	-21.62	-4.46	-5.29	-2.61	-1.25	0		5.44	3.35	-2.42	1.91	0	0		9.39	-1.39	1.21	-6.58	1.29	0		10.96	0.01	-3.64	-14.28	-10.74	0
349.2	-18.79	-8.3	-7.36	-4.53	-1.8	0		9.79	3.3	0.72	0.19	3.39	0		8.29	1.88	1.5	-5.45	1.39	0		12.74	3.35	-4.98	-12	-5.4	0
350.1	-23.13	-6.62	-6.88	-5.58	-0.15	0		6.16	2.34	-3.29	-2.94	-2.4	0		12.06	-1.23	1.36	-8.33	-0.79	0		11.11	-2.79	-9.2	-15.83	-11.11	0
351	-21.71	-6.28	-8.69	-3.31	1.06	0		6.91	3.36	-0.01	0.33	1.69	0		12.51	2.31	6.44	-3.72	4.76	0		12.29	1.82	-6.25	-13.36	-8.69	0
351.9	-20.68	-3.32	-4.65	-2.52	3.35	0		6.14	2.29	-5.56	-5.59	-0.78	0		9.93	1.64	1.39	-6.35	0.92	0		10.46	-0.66	-7.57	-14.92	-10.28	0
352.8	-20.65	-5.83	-7.83	-2.21	-0.61	0		8.64	2.69	-2.77	-3.15	-0.02	0		7.96	-1.03	1.61	-11.62	1.7	0		8	-4.38	-10.89	-17.61	-12.76	0
353.7	-21.63	-4.27	-7.53	-0.88	-3.91	0		4.85	4.09	-0.54	1.53	0.69	0		10.76	0.19	3.42	-4.13	3.64	0		11.78	0.34	-5.64	-13.91	-7.22	0
354.6	-21.24	-7.58	-7.82	-3.47	0.43	0		1.13	-2.07	-5.89	-7.05	-2.29	0		9.09	-2.97	1.69	-7.33	1.23	0		13.61	-1.21	-1.43	-12.34	-8.27	0
355.5	-20.38	-4.78	-5.24	-1.8	-0.56	0		3.87	6.09	0	-0.52	-0.81	0		7.62	-0.11	4.57	-6.53	2.53	0		9.1	-0.66	-6.88	-14.74	-8.2	0
356.4	-20.4	-5.12	-6.53	-6.02	-1.1	0		7.09	3.68	-0.22	-3.29	1.05	0		11.77	2.57	5.51	-3.26	5.28	0		14.87	0.08	-1.3	-12.11	-8.5	0
357.3	-21.25	-4.94	-7.53	-4.05	1.89	0		8.1	4.89	1.44	-0.91	1.64	0		10.17	-1.66	3.69	-6.06	3.88	0		9.46	-3.08	-7.61	-13.81	-8.88	0
358.2	-21.03	-5.06	-7.13	-5.17	-0.04	0		8.65	5.98	-1.06	-2.76	2.53	0		13.38	2.58	2.27	-4.72	2.8	0		11.61	-0.46	-6.68	-11.4	-9.11	0
359.1	-18.58	-2.89	-7.52	-0.86	0.53	0		6.94	2.82	-1.02	-3.69	-1.09	0		10.65	-1.62	4.83	-7.64	-0.69	0		11.64	1.48	-2.75	-13.95	-8.2	0
360	-21.51	-8.03	-5.87	-2.54	-0.09	0		7.75	1.69	-2.69	-1.73	1.36	0		8.41	-0.2	0.17	-4.4	2.26	0		11	-0.92	-5.94	-12.38	-8.99	0
360.9	-23.61	-8.08	-5.68	-5.24	-3.4	0		6.26	4.5	-1.59	-1.68	0.59	0		10.98	-0.48	-0.03	-5.4	-0.23	0		10.97	-1.73	-10.59	-14.37	-9.85	0
361.8	-22.07	-5.73	-9.15	-4.19	-4.97	0		4.54	1.77	-2.31	-3.56	-2.34	0		11.84	1.35	3.82	-3.2	3.61	0		12.73	-0.23	-5.83	-12.46	-7.97	0
362.7	-19.6	-8.79	-11.01	-5.78	-2.93	0		8.58	4.83	-1.71	-2.98	-0.48	0		11.91	-0.32	4.49	-2.41	-0.24	0		12.63	-1.65	-5.31	-14.84	-10.43	0
363.6	-21.55	-6.09	-4.41	-3.63	1.35	0		6.14	5.2	1.42	-2.36	-0.72	0		8.03	-2.12	1.86	-6.93	-3.31	0		7.34	-3.87	-7.1	-14.59	-10.22	0
364.5	-22.63	-8.81	-8.74	-7.45	-4.5	0		4.53	1.65	-2.33	-3.21	-2.1	0		8.72	-2.57	-0.53	-5.77	-1.68	0		9.31	-2.84	-7.44	-15.33	-10.44	0
365.4	-19.7	-4.62	-7.74	-5.7	-2.45	0		5.07	2.65	-2.82	-6.33	-0.26	0		9.65	-0.27	6.08	-7.21	0.58	0		11.57	0.7	-4.74	-15.16	-7.01	0
366.3	-21.3	-3.09	-7.55	-4.61	1.39	0		7.18	6.77	1.2	-4.42	-1.21	0		9.33	0.7	2.94	-9	-1.08	0		11.82	0.77	-5.12	-11.98	-6.55	0
367.2	-18.64	-6.05	-5.84	-4.59	-0.92	0		10.37	4.2	3.93	-0.58	0.64	0		12.98	2.03	6.83	-2.81	6.44	0		10.9	-0.45	-5.87	-13.02	-6.04	0
368.1	-24.53	-10.08	-6.05	-5.1	-1.74	0		6.52	4.81	0.71	-2.52	-0.7	0		8.91	0.09	3.31	-5.58	0.21	0		6.38	-5.49	-9.21	-18.04	-12.73	0
369	-22.77	-6.91	-8.76	-6.03	-1.64	0		8.85	3.21	-1.39	-2.97	0.4	0		9.47	-0.44	3.48	-5.11	1.83	0		8.75	-3.21	-3.78	-12.86	-8.68	0
369.9	-16.65	-3.42	-4.94	-0.38	3.9	0		12.1	8.85	1.93	1.81	4.29	0		8.98	-0.49	0.93	-8.56	-1.01	0		8.59	-3.89	-9.95	-14.35	-13.88	0
370.8	-23.43	-9.12	-4.85	-3.87	-0.45	0		1.48	0.28	-1.65	-3.91	1.5	0		9.26	-0.31	2.47	-6.21	0.57	0		12.44	1.78	-6.08	-12.94	-10.84	0
371.7	-18.44	-5.27	-6.27	-2.55	2.32	0		4.54	-0.19	-3.92	-3.83	1.46	0		10.24	2.19	3.18	-5.8	4.76	0		12.66	2.23	-5.63	-10.15	-7	0
372.6	-19.13	-5.86	-3.86	-5.26	0.22	0		7.45	4.04	1.37	-0.66	1.07	0		12.21	1.24	4.24	-2.5	2.16	0		13.34	-0.36	-5.18	-12.69	-10.53	0
373.5	-21.74	-6.37	-6.97	-5.55	0.48	0		6.24	4.57	-1.79	-2.29	-1.25	0		9	-0.54	3.33	-5.33	-1.86	0		7.42	-0.14	-6.1	-16.26	-11.65	0
374.4	-20.86	-7.37	-2.34	-1.08	1.96	0		5.39	3.21	-0.33	-0.11	1.54	0		5.93	-3.1	-0.92	-7.91	-0.6	0		6.58	-4.88	-9.2	-16.68	-14.82	0
375.3	-20.5	-5.04	-6.47	-4.4	-0.31	0		5.41	1.74	-0.66	-5.32	-1.33	0		7.78	2.03	3.34	-8.29	1.91	0		6.72	-0.49	-7.53	-15.89	-12.36	0
376.2	-23.03	-5.4	-5.89	-4.37	-0.47	0		7.92	4.39	0.85	-1.49	0.17	0		9.45	0.16	3.43	-6.97	1.51	0		8.77	-2.06	-6.07	-17.33	-11.58	0
377.1	-19.33	-4.5	-6.49	-2.52	0.44	0		8.23	1.72	0.04	-2.93	-0.37	0		12.82	0.86	6.07	-5.16	4.75	0		10.99	-1.07	-3.66	-14.53	-9.49	0
378	-21.16	-8.36	-5.05	-4.93	-4.03	0		6.35	1.72	-1.41	-5.72	-1.94	0		8.3	-2.62	1.6	-8.49	-0.25	0		11.12	-0.77	-2.21	-14.97	-10.21	0
378.9	-21.72	-7.18	-6.85	-3.91	-2.44	0		4.54	0.2	-5.38	-5.09	-0.61	0		9.95	0.06	1.28	-4.31	4.45	0		7.46	-1.91	-7.97	-14.42	-10.29	0
379.8	-19.91	-5.78	-5.35	-5.41	-0.5	0		6.01	1.72	-3.5	-7.21	-1.07	0		7.95	-1.23	1.47	-8.9	0.66	0		10.15	1.12	-5.7	-13.44	-7.03	0
380.7	-17.88	-4.14	-5.51	-2.52	2	0		6.58	2.3	0.61	-1.86	0.42	0		7.82	0.36	5.91	-3.86	1.98	0		7.91	0.16	-3.92	-13.48	-10.34	0
381.6	-20.06	-5.85	-7.07	-4.65	0.55	0		4.04	1.96	-1.53	-2.88	-1.29	0		7.58	0.28	3.66	-4.48	1.21	0		12.15	-0.44	-5.1	-13.42	-8.38	0
382.5	-22.46	-8.96	-10.83	-8.41	-2.95	0		2.83	-2.84	-3.7	-8.05	-2.33	0		7.09	-3.24	1.57	-7.79	0.72	0		9.54	-2.38	-6.85	-15.14	-10.41	0
383.4	-21.63	-6.09	-4.14	-1.97	0.62	0		5.52	2.96	0.95	-2.98	0.95	0		7.54	-0.56	1.61	-5.66	1.06	0		9.01	-1.56	-5.84	-13.27	-13.24	0
384.3	-23.97	-6.47	-9.38	-4.56	-2.76	0		5.88	1.51	-1.37	-4.69	-1.18	0		11.1	-1.54	3.63	-4.94	0.78	0		13.17	0.67	-5.75	-14.51	-8.89	0
385.2	-21.93	-11.77	-9.35	-6.63	-2.78	0		5.78	0.6	-3.19	-3.99	-1.63	0		10.25	0.44	1.34	-5.45	3.96	0		13.25	2.91	-3.01	-10.59	-7.53	0
386.1	-20.24	-5.01	-2.85	-1.89	-0.43	0		8.95	2.46	1.39	-2.2	-0.11	0		9.69	-0.35	3.43	-7.09	1.1	0		9.16	-1.32	-7.18	-12.8	-10.44	0
387	-20.1	-5.07	-6.27	-4.03	1.21	0		5.9	-0.09	-1.74	-6.79	-0.31	0		11.75	-0.25	5.4	-5.92	1.99	0		12.19	-0.01	-5.02	-13.17	-9.08	0
387.9	-23.33	-6.83	-8.12	-7.8	-1.75	0		5.73	2.91	-3.47	-4.7	-0.48	0		13.77	-0.78	4.84	-3.54	4.61	0		9.06	-3.59	-5.87	-16.51	-9.07	0
388.8	-18.05	-0.99	-2.4	-0.34	4.27	0		8.25	3.47	1.78	-1.61	2.4	0		8.03	-0.63	4.08	-4.41	2.35	0		9.61	-1.26	-7.21	-15.69	-12.06	0
389.7	-22.73	-6.12	-5.55	-5.74	-1.38	0		8.26	5.19	1.63	-1.32	-2.03	0		9.59	1.45	3.85	-4.93	3.13	0		11.21	1.14	-2.73	-12.3	-4.92	0
390.6	-24.72	-9.88	-7.4	-4.9	-3.47	0		7.44	2.15	0.14	-3.23	-0.9	0		13.67	2.48	5.14	-4.12	4.09	0		11.13	1.71	-5.34	-14.27	-9.18	0
391.5	-26.31	-7.68	-6.68	-6.46	-3.73	0		3.52	2.23	-2	-2.84	-0.52	0		11.41	2.37	4.91	-5.09	6.16	0		10.97	-1.41	-5.76	-16.8	-11.32	0
392.4	-19.44	-4.93	-6.09	-3.74	1.7	0		10.35	4.39	-1.65	-1.85	0.99	0		9.61	0.34	2.53	-6.81	1.01	0		11.62	-0.31	-6.35	-13.23	-9.56	0
393.3	-21.12	-4.2	-7.37	-5.68	1.44	0		7.19	2.77	-0.83	-3.78	0.09	0		10.04	-3.52	1.98	-6.26	2.42	0		9.25	-1.67	-4.96	-15.12	-8.33	0
394.2	-16.59	-4.05	-4.37	-1.19	2.86	0		12.86	4.19	3.14	-2.15	4.34	0		10.57	-1.38	4.18	-10.46	2.14	0		7.88	1.29	-3.96	-15.89	-10.37	0
395.1	-19.16	-4.61	-3.36	-1.26	-0.22	0		8.73	3.59	0.64	-6.18	-0.14	0		13.45	2.24	3.8	-5.5	6.37	0		12.24	4.51	-5.83	-11.78	-3.29	0
396	-20.2	-4.31	-3.14	-1.77	0.25	0		9.89	5.9	2.38	2.16	1.86	0		10.05	-0.11	2.48	-4.93	0.24	0		14.87	2.32	-4.38	-13.76	-10.17	0
396.9	-20.32	-7.3	-4.92	-5.42	0.05	0		6.75	0.64	-1.04	-1.78	0.13	0		11.56	1.57	6.75	-1.18	5.79	0		11.86	2.88	-2.8	-13.15	-8.09	0
397.8	-16.61	-2.55	-4.68	-0.86	4.16	0		4.97	2.99	-0.82	-2	-0.26	0		9.76	-1.58	4.57	-6.8	1.71	0		13.31	0.67	-3.99	-14.23	-9.68	0
398.7	-19.56	-5.09	-5.01	-3.91	-0.62	0		9.53	3.19	0.29	-0.12	0.29	0		11.35	-0.89	2.54	-7.86	0.6	0		11.66	-1.38	-7.78	-12.68	-10.55	0
399.6	-22.62	-5.71	-7.4	-4.71	-2.06	0		5.26	5.07	-0.17	-1.87	-0.1	0		8.81	1.54	4.86	-7.27	3.19	0		11.48	0.98	-2.57	-11.51	-6.96	0
400.5	-22.55	-6.3	-8.05	-4.56	-1.16	0		7.3	2.48	-0.09	-1.68	-0.82	0		8.55	-1.35	4.89	-5.32	3.34	0		9.59	-0.38	-6.87	-13.93	-8.5	0
401.4	-20.57	-5.95	-5.23	-5.12	0.28	0		5.11	1.78	0.85	-3.16	-0.69	0		8.43	-1.72	5.69	-3.76	0.59	0		9.22	-1.14	-5.08	-15.84	-8.39	0
402.3	-22.04	-5.25	-4.51	-0.04	-1.77	0		8.6	5.61	1.58	-0.88	0.83	0		11.72	1.3	3.31	-4.77	3.2	0		10.31	-2.02	-7.7	-16.54	-7.11	0
403.2	-24.54	-8.53	-8.85	-6.68	-4.83	0		4.37	3.65	-2.22	-4.19	-1.62	0		8.83	0.63	5.31	-7.27	1.75	0		9.04	-0.92	-5.94	-16.62	-10.42	0
404.1	-20.47	-3.85	-8.08	-4.39	-3.97	0		5.91	0.14	-0.24	-5.02	-2.43	0		11.13	-1.27	5.27	-8.25	2.73	0		11.35	-0.6	-3.66	-14.92	-7.52	0
405	-19.79	-8.06	-8.79	-5.65	-0.75	0		7.21	3.85	-0.64	-4.89	1.19	0		11.89	2.49	3.91	-5	4.37	0		12.27	0.46	-6.42	-16.42	-9.13	0
405.9	-19.44	-6.81	-6.32	-3.05	0.06	0		5.96	2.26	0.31	-4.3	1.42	0		10.68	0.69	5.99	-7.41	1.86	0		12.94	0.12	-4.03	-13.3	-8.91	0
406.8	-20.85	-8.17	-8.32	-5.62	-2.15	0		7.93	2.12	0.7	-2	2.99	0		6.64	-2.61	3.2	-8.48	1.52	0		10.29	-1.38	-4.53	-14.89	-10.82	0
407.7	-21.26	-5.65	-5.65	-4.36	0.17	0		5.11	1.64	-3.75	-5.64	-2.57	0		9.1	-2.78	2.19	-7.9	-0.82	0		7.46	-2.35	-7.7	-18.16	-9.43	0
408.6	-19.75	-8.15	-6.68	-4.09	-0.49	0		6.62	2.23	-1.78	-4.75	-1.82	0		9.85	-0.92	1.9	-6.83	2.06	0		10.72	-2.53	-7.35	-14.08	-9.55	0
409.5	-21.82	-3.64	-4.95	-4.04	0.8	0		5.57	3.78	-2.54	-1.23	0.57	0		7.47	-1.43	1.85	-6.44	-0.77	0		8.71	-1.67	-7.26	-14.37	-9.14	0
410.4	-19.96	-4.68	-3.92	-6.4	4.17	0		8.32	5.47	0.73	-3.11	0.38	0		10.1	-1.17	0.64	-5.84	1.21	0		9.03	-0.07	-7.06	-14.43	-12.37	0
411.3	-19.78	-4.55	-5.16	-3.02	-1.5	0		7.19	4.3	0.64	-4.83	-0.17	0		9.51	-0.15	2.49	-7.41	0.4	0		14.9	1.81	-1.71	-10.3	-5.4	0
412.2	-19.1	-4.14	-4.84	-3.89	2.16	0		8.54	5.49	1.08	-1.49	0.71	0		8.4	-2.56	1.66	-9.04	0.22	0		7.25	-2	-7.08	-18.91	-11.34	0
413.1	-22.23	-7.13	-8.16	-4.71	-1.16	0		5.14	5.54	-0.63	-2	2.78	0		10.87	-0.38	5.35	-5.72	4.13	0		11.98	0.13	-0.96	-12.09	-7.89	0
414	-20.63	-4.14	-4.43	-5.5	-1.16	0		5.99	6.48	3.45	-3.28	-1.34	0		10.19	1.32	4.46	-6.4	0.26	0		12.31	0.12	-6.38	-11.7	-9.81	0
414.9	-22.11	-10.19	-9.49	-6.63	-1.66	0		4.98	1.71	-1.17	-4.72	-0.74	0		8.68	-0.77	0.98	-7.33	-1.25	0		7.92	-1.21	-7.99	-16.67	-8.58	0
415.8	-19.89	-6.85	-6.09	-3.37	0.33	0		6.84	1.51	-1.84	-2.07	1.48	0		9.42	-2.6	0.66	-5.94	3.76	0		11.02	0.57	-3.76	-11.13	-8.66	0
416.7	-20.19	-6.77	-5.82	-5.24	0.07	0		6.26	2.26	-1.51	-3.97	-0.54	0		10.7	1.65	3.71	-5.8	4.23	0		12.08	-0.24	-5.01	-14.54	-8.49	0
417.6	-17.83	-2.68	-7.38	-3.14	1.52	0		8.63	5.22	-2.94	-1.6	0.21	0		9.76	1.7	1.89	-6.49	2.33	0		9.61	1.13	-3.35	-15.22	-8.63	0
418.5	-19.52	-4.58	-6.02	-2.41	0.72	0		3.55	3.78	-1.66	-2.29	1.82	0		8.16	-0.72	2.7	-8.27	1.67	0		6.18	-3.64	-7.63	-17.19	-11.33	0
419.4	-21.62	-4.76	-6.59	-4.37	-2.89	0		6.69	7.19	-0.48	-1.32	-1.27	0		8.42	1.01	2.44	-7.01	2.17	0		9.25	-1.29	-5.68	-11.84	-7.57	0
420.3	-20.6	-6.15	-6.04	-4.53	-1.81	0		5.88	4.97	-0.15	-2.11	1.83	0		8.16	0.1	3.43	-5.82	0.86	0		9.35	1.41	-3.19	-9.34	-8.16	0
421.2	-22	-5.39	-4.81	-6.18	-1.52	0		1.71	0.82	-3.46	-6.81	-3.83	0		5.62	-2.7	-0.31	-9.55	-0.54	0		10.57	1.46	-4.72	-13.75	-6.49	0
422.1	-20.66	-7.23	-8.44	-2.82	-0.16	0		6.17	3.13	-1.98	-3.81	-0.89	0		10.23	-3.45	0.24	-7.93	-0.62	0		8.74	-3.88	-6.19	-14.58	-11.36	0
423	-21.74	-5.42	-5.72	-2.62	-1.68	0		4.71	2.36	-1.15	-2.57	0.77	0		7.84	-0.83	2.1	-7.43	-0.61	0		10.25	0.34	-6.14	-15.23	-8.47	0
423.9	-22.2	-6.12	-6.2	-2.92	-2.18	0		6.47	0.39	-1.21	-2.67	-3.95	0		9.87	-1.25	4.5	-7.15	0.94	0		12.35	3.94	-4.53	-11.81	-5.4	0
424.8	-18.96	-5.3	-4.3	-4.38	0.86	0		5.24	1.48	-0.32	-3.49	-1.29	0		10.15	-1.9	4.57	-7.09	3.83	0		11.12	0.23	-5.41	-15.26	-9.35	0
425.7	-19.3	-4.3	-2.6	-2.01	-0.82	0		6.46	5.07	-0.17	-3.75	-2.1	0		10.34	1.35	4.73	-7.77	2.05	0		9.57	2.09	-2.96	-15.52	-9.32	0
426.6	-19.25	-5.53	-6.22	-4.91	1.2	0		10.1	7.12	0.24	-3.03	0.04	0		12.97	4.16	7.85	-6.66	4.32	0		9.42	-1.63	-7.22	-16.43	-9.47	0
427.5	-22.27	-6.17	-5.85	-4.49	0.5	0		4.89	2.13	-2.53	-4.64	-2.08	0		12.19	-1.24	2.67	-6.25	2.42	0		11.91	0.32	-3.03	-10.42	-4.22	0
428.4	-18.64	-5	-4.6	-4.55	0.04	0		9.24	4.05	1.63	-2.02	1.66	0		12.45	1.33	5.14	-5.86	3.2	0		9.91	-0.97	-5.61	-14.35	-11.34	0
429.3	-19.82	-6.6	-4.94	-2.09	0.51	0		6.95	3.7	0.98	-4.23	0.31	0		8.32	-3.27	1.55	-11.3	0.35	0		9.35	-1.36	-6.96	-15.63	-9.33	0
430.2	-19.6	-2.72	-5.57	-3.35	3.36	0		6.57	5.81	1.77	-2.37	1.06	0		9.97	-0.14	5.91	-6.19	1.71	0		11.69	2.37	-3.21	-10.14	-7.45	0
431.1	-21.85	-6.84	-8.5	-4.94	-2.3	0		7.07	2.66	-1.49	-6.25	-2.09	0		7.26	0.9	3.08	-10.04	1.83	0		8.92	1.72	-4.66	-15.02	-10.13	0
432	-21.06	-5.95	-8.49	-3.85	0.1	0		4.13	1.52	-2.29	-6.31	-1	0		12.8	4.05	1.96	-6.34	2.17	0		9.9	1.65	-4.44	-12.64	-8.27	0
432.9	-20.46	-5.23	-6.44	-3.49	-0.68	0		5	1.39	-2.57	-4.24	-1.8	0		12.72	2.29	4.38	-5.51	3.18	0		10.93	3.79	-4.16	-13.32	-5.61	0
433.8	-20.07	-5.31	-5.43	-2.35	2.85	0		7.56	7.02	0.48	-2.39	0.08	0		8.69	3.18	4.77	-7.98	3.39	0		11.1	0.7	-3.78	-13.07	-6.94	0
434.7	-21.63	-5.63	-2.92	-4.48	-0.2	0		6.01	3.32	1.06	-3.65	1.94	0		9.93	-0.73	4.45	-7.61	1.91	0		10.89	-0.92	-4.28	-16.01	-9.11	0
435.6	-22.12	-8.41	-6.61	-2.57	0.85	0		5.11	3.16	0.21	-4.64	-1.45	0		9.65	0.69	3.92	-5.6	1.57	0		11.67	0.47	-3.84	-11.26	-7.16	0
436.5	-22.02	-9	-8.1	-6.07	-2.45	0		3.38	1.76	-2.03	-5.18	-2.79	0		8.15	-0.4	3.25	-7.85	0.43	0		10.13	1.79	-4.65	-15.27	-7.55	0
437.4	-25.02	-7.49	-6.91	-7.34	-2.97	0		3.25	2.72	-0.61	-6.29	-1.73	0		8.83	0.85	1.59	-8.55	1.14	0		9.39	-0.39	-6.29	-16.18	-9.51	0
0	0	0	0	0	0	0		0	0	0	0	0	0		0	0	0	0	0	0		0	0	0	0	0	0
0	0	0	0	0	0	0		0	0	0	0	0	0		0	0	0	0	0	0		0	0	0	0	0	0
0	0	0	0	0	0	0		0	0	0	0	0	0		0	0	0	0	0	0		0	0	0	0	0	0
0	0	0	0	0	0	0		0	0	0	0	0	0		0	0	0	0	0	0		0	0	0	0	0	0
0	0	0	0	0	0	0		0	0	0	0	0	0		0	0	0	0	0	0		0	0	0	0	0	0
0	0	0	0	0	0	0		0	0	0	0	0	0		0	0	0	0	0	0		0	0	0	0	0	0
0	0	0	0	0	0	0		0	0	0	0	0	0		0	0	0	0	0	0		0	0	0	0	0	0
0	0	0	0	0	0	0		0	0	0	0	0	0		0	0	0	0	0	0		0	0	0	0	0	0
0	0	0	0	0	0	0		0	0	0	0	0	0		0	0	0	0	0	0		0	0	0	0	0	0
0	0	0	0	0	0	0		0	0	0	0	0	0		0	0	0	0	0	0		0	0	0	0	0	0
0	0	0	0	0	0	0		0	0	0	0	0	0		0	0	0	0	0	0		0	0	0	0	0	0
0	0	0	0	0	0	0		0	0	0	0	0	0		0	0	0	0	0	0		0	0	0	0	0	0
0	0	0	0	0	0	0		0	0	0	0	0	0		0	0	0	0	0	0		0	0	0	0	0	0
0	0	0	0	0	0	0		0	0	0	0	0	0		0	0	0	0	0	0		0	0	0	0	0	0
0	0	0	0	0	0	0		0	0	0	0	0	0		0	0	0	0	0	0		0	0	0	0	0	0
0	0	0	0	0	0	0		0	0	0	0	0	0		0	0	0	0	0	0		0	0	0	0	0	0
0	0	0	0	0	0	0		0	0	0	0	0	0		0	0	0	0	0	0		0	0	0	0	0	0
0	0	0	0	0	0	0		0	0	0	0	0	0		0	0	0	0	0	0		0	0	0	0	0	0
0	0	0	0	0	0	0		0	0	0	0	0	0		0	0	0	0	0	0		0	0	0	0	0	0
0	0	0	0	0	0	0		0	0	0	0	0	0		0	0	0	0	0	0		0	0	0	0	0	0
0	0	0	0	0	0	0		0	0	0	0	0	0		0	0	0	0	0	0		0	0	0	0	0	0
0	0	0	0	0	0	0		0	0	0	0	0	0		0	0	0	0	0	0		0	0	0	0	0	0
0	0	0	0	0	0	0		0	0	0	0	0	0		0	0	0	0	0	0		0	0	0	0	0	0
0	0	0	0	0	0	0		0	0	0	0	0	0		0	0	0	0	0	0		0	0	0	0	0	0
0	0	0	0	0	0	0		0	0	0	0	0	0		0	0	0	0	0	0		0	0	0	0	0	0
0	0	0	0	0	0	0		0	0	0	0	0	0		0	0	0	0	0	0		0	0	0	0	0	0
0	0	0	0	0	0	0		0	0	0	0	0	0		0	0	0	0	0	0		0	0	0	0	0	0
0	0	0	0	0	0	0		0	0	0	0	0	0		0	0	0	0	0	0		0	0	0	0	0	0
0	0	0	0	0	0	0		0	0	0	0	0	0		0	0	0	0	0	0		0	0	0	0	0	0
0	0	0	0	0	0	0		0	0	0	0	0	0		0	0	0	0	0	0		0	0	0	0	0	0
0	0	0	0	0	0	0		0	0	0	0	0	0		0	0	0	0	0	0		0	0	0	0	0	0
0	0	0	0	0	0	0		0	0	0	0	0	0		0	0	0	0	0	0		0	0	0	0	0	0
0	0	0	0	0	0	0		0	0	0	0	0	0		0	0	0	0	0	0		0	0	0	0	0	0
0	0	0	0	0	0	0		0	0	0	0	0	0		0	0	0	0	0	0		0	0	0	0	0	0
0	0	0	0	0	0	0		0	0	0	0	0	0		0	0	0	0	0	0		0	0	0	0	0	0
0	0	0	0	0	0	0		0	0	0	0	0	0		0	0	0	0	0	0		0	0	0	0	0	0
0	0	0	0	0	0	0		0	0	0	0	0	0		0	0	0	0	0	0		0	0	0	0	0	0
0	0	0	0	0	0	0		0	0	0	0	0	0		0	0	0	0	0	0		0	0	0	0	0	0
0	0	0	0	0	0	0		0	0	0	0	0	0		0	0	0	0	0	0		0	0	0	0	0	0
0	0	0	0	0	0	0		0	0	0	0	0	0		0	0	0	0	0	0		0	0	0	0	0	0
0	0	0	0	0	0	0		0	0	0	0	0	0		0	0	0	0	0	0		0	0	0	0	0	0
0	0	0	0	0	0	0		0	0	0	0	0	0		0	0	0	0	0	0		0	0	0	0	0	0
0	0	0	0	0	0	0		0	0	0	0	0	0		0	0	0	0	0	0		0	0	0	0	0	0
0	0	0	0	0	0	0		0	0	0	0	0	0		0	0	0	0	0	0		0	0	0	0	0	0
0	0	0	0	0	0	0		0	0	0	0	0	0		0	0	0	0	0	0		0	0	0	0	0	0
0	0	0	0	0	0	0		0	0	0	0	0	0		0	0	0	0	0	0		0	0	0	0	0	0
0	0	0	0	0	0	0		0	0	0	0	0	0		0	0	0	0	0	0		0	0	0	0	0	0
0	0	0	0	0	0	0		0	0	0	0	0	0		0	0	0	0	0	0		0	0	0	0	0	0
0	0	0	0	0	0	0		0	0	0	0	0	0		0	0	0	0	0	0		0	0	0	0	0	0
0	0	0	0	0	0	0		0	0	0	0	0	0		0	0	0	0	0	0		0	0	0	0	0	0
0	0	0	0	0	0	0		0	0	0	0	0	0		0	0	0	0	0	0		0	0	0	0	0	0
0	0	0	0	0	0	0		0	0	0	0	0	0		0	0	0	0	0	0		0	0	0	0	0	0
0	0	0	0	0	0	0		0	0	0	0	0	0		0	0	0	0	0	0		0	0	0	0	0	0
0	0	0	0	0	0	0		0	0	0	0	0	0		0	0	0	0	0	0		0	0	0	0	0	0
0	0	0	0	0	0	0		0	0	0	0	0	0		0	0	0	0	0	0		0	0	0	0	0	0
0	0	0	0	0	0	0		0	0	0	0	0	0		0	0	0	0	0	0		0	0	0	0	0	0
0	0	0	0	0	0	0		0	0	0	0	0	0		0	0	0	0	0	0		0	0	0	0	0	0
0	0	0	0	0	0	0		0	0	0	0	0	0		0	0	0	0	0	0		0	0	0	0	0	0
0	0	0	0	0	0	0		0	0	0	0	0	0		0	0	0	0	0	0		0	0	0	0	0	0
0	0	0	0	0	0	0		0	0	0	0	0	0		0	0	0	0	0	0		0	0	0	0	0	0
0	0	0	0	0	0	0		0	0	0	0	0	0		0	0	0	0	0	0		0	0	0	0	0	0
0	0	0	0	0	0	0		0	0	0	0	0	0		0	0	0	0	0	0		0	0	0	0	0	0
0	0	0	0	0	0	0		0	0	0	0	0	0		0	0	0	0	0	0		0	0	0	0	0	0
0	0	0	0	0	0	0		0	0	0	0	0	0		0	0	0	0	0	0		0	0	0	0	0	0
0	0	0	0	0	0	0		0	0	0	0	0	0		0	0	0	0	0	0		0	0	0	0	0	0
0	0	0	0	0	0	0		0	0	0	0	0	0		0	0	0	0	0	0		0	0	0	0	0	0
0	0	0	0	0	0	0		0	0	0	0	0	0		0	0	0	0	0	0		0	0	0	0	0	0
0	0	0	0	0	0	0		0	0	0	0	0	0		0	0	0	0	0	0		0	0	0	0	0	0
0	0	0	0	0	0	0		0	0	0	0	0	0		0	0	0	0	0	0		0	0	0	0	0	0
0	0	0	0	0	0	0		0	0	0	0	0	0		0	0	0	0	0	0		0	0	0	0	0	0
0	0	0	0	0	0	0		0	0	0	0	0	0		0	0	0	0	0	0		0	0	0	0	0	0
0	0	0	0	0	0	0		0	0	0	0	0	0		0	0	0	0	0	0		0	0	0	0	0	0
0	0	0	0	0	0	0		0	0	0	0	0	0		0	0	0	0	0	0		0	0	0	0	0	0
0	0	0	0	0	0	0		0	0	0	0	0	0		0	0	0	0	0	0		0	0	0	0	0	0
0	0	0	0	0	0	0		0	0	0	0	0	0		0	0	0	0	0	0		0	0	0	0	0	0
0	0	0	0	0	0	0		0	0	0	0	0	0		0	0	0	0	0	0		0	0	0	0	0	0
0	0	0	0	0	0	0		0	0	0	0	0	0		0	0	0	0	0	0		0	0	0	0	0	0
0	0	0	0	0	0	0		0	0	0	0	0	0		0	0	0	0	0	0		0	0	0	0	0	0
0	0	0	0	0	0	0		0	0	0	0	0	0		0	0	0	0	0	0		0	0	0	0	0	0
0	0	0	0	0	0	0		0	0	0	0	0	0		0	0	0	0	0	0		0	0	0	0	0	0
0	0	0	0	0	0	0		0	0	0	0	0	0		0	0	0	0	0	0		0	0	0	0	0	0
0	0	0	0	0	0	0		0	0	0	0	0	0		0	0	0	0	0	0		0	0	0	0	0	0
0	0	0	0	0	0	0		0	0	0	0	0	0		0	0	0	0	0	0		0	0	0	0	0	0
0	0	0	0	0	0	0		0	0	0	0	0	0		0	0	0	0	0	0		0	0	0	0	0	0
0	0	0	0	0	0	0		0	0	0	0	0	0		0	0	0	0	0	0		0	0	0	0	0	0
0	0	0	0	0	0	0		0	0	0	0	0	0		0	0	0	0	0	0		0	0	0	0	0	0
0	0	0	0	0	0	0		0	0	0	0	0	0		0	0	0	0	0	0		0	0	0	0	0	0
0	0	0	0	0	0	0		0	0	0	0	0	0		0	0	0	0	0	0		0	0	0	0	0	0
0	0	0	0	0	0	0		0	0	0	0	0	0		0	0	0	0	0	0		0	0	0	0	0	0
0	0	0	0	0	0	0		0	0	0	0	0	0		0	0	0	0	0	0		0	0	0	0	0	0
0	0	0	0	0	0	0		0	0	0	0	0	0		0	0	0	0	0	0		0	0	0	0	0	0
0	0	0	0	0	0	0		0	0	0	0	0	0		0	0	0	0	0	0		0	0	0	0	0	0
0	0	0	0	0	0	0		0	0	0	0	0	0		0	0	0	0	0	0		0	0	0	0	0	0
0	0	0	0	0	0	0		0	0	0	0	0	0		0	0	0	0	0	0		0	0	0	0	0	0
0	0	0	0	0	0	0		0	0	0	0	0	0		0	0	0	0	0	0		0	0	0	0	0	0
0	0	0	0	0	0	0		0	0	0	0	0	0		0	0	0	0	0	0		0	0	0	0	0	0
0	0	0	0	0	0	0		0	0	0	0	0	0		0	0	0	0	0	0		0	0	0	0	0	0
0	0	0	0	0	0	0		0	0	0	0	0	0		0	0	0	0	0	0		0	0	0	0	0	0
0	0	0	0	0	0	0		0	0	0	0	0	0		0	0	0	0	0	0		0	0	0	0	0	0
0	0	0	0	0	0	0		0	0	0	0	0	0		0	0	0	0	0	0		0	0	0	0	0	0
0	0	0	0	0	0	0		0	0	0	0	0	0		0	0	0	0	0	0		0	0	0	0	0	0
0	0	0	0	0	0	0		0	0	0	0	0	0		0	0	0	0	0	0		0	0	0	0	0	0
0	0	0	0	0	0	0		0	0	0	0	0	0		0	0	0	0	0	0		0	0	0	0	0	0
0	0	0	0	0	0	0		0	0	0	0	0	0		0	0	0	0	0	0		0	0	0	0	0	0
0	0	0	0	0	0	0		0	0	0	0	0	0		0	0	0	0	0	0		0	0	0	0	0	0
0	0	0	0	0	0	0		0	0	0	0	0	0		0	0	0	0	0	0		0	0	0	0	0	0
0	0	0	0	0	0	0		0	0	0	0	0	0		0	0	0	0	0	0		0	0	0	0	0	0
0	0	0	0	0	0	0		0	0	0	0	0	0		0	0	0	0	0	0		0	0	0	0	0	0
0	0	0	0	0	0	0		0	0	0	0	0	0		0	0	0	0	0	0		0	0	0	0	0	0
0	0	0	0	0	0	0		0	0	0	0	0	0		0	0	0	0	0	0		0	0	0	0	0	0
0	0	0	0	0	0	0		0	0	0	0	0	0		0	0	0	0	0	0		0	0	0	0	0	0
0	0	0	0	0	0	0		0	0	0	0	0	0		0	0	0	0	0	0		0	0	0	0	0	0
0	0	0	0	0	0	0		0	0	0	0	0	0		0	0	0	0	0	0		0	0	0	0	0	0
0	0	0	0	0	0	0		0	0	0	0	0	0		0	0	0	0	0	0		0	0	0	0	0	0
0	0	0	0	0	0	0		0	0	0	0	0	0		0	0	0	0	0	0		0	0	0	0	0	0
0	0	0	0	0	0	0		0	0	0	0	0	0		0	0	0	0	0	0		0	0	0	0	0	0
0	0	0	0	0	0	0		0	0	0	0	0	0		0	0	0	0	0	0		0	0	0	0	0	0
0	0	0	0	0	0	0		0	0	0	0	0	0		0	0	0	0	0	0		0	0	0	0	0	0
0	0	0	0	0	0	0		0	0	0	0	0	0		0	0	0	0	0	0		0	0	0	0	0	0
0	0	0	0	0	0	0		0	0	0	0	0	0		0	0	0	0	0	0		0	0	0	0	0	0
0	0	0	0	0	0	0		0	0	0	0	0	0		0	0	0	0	0	0		0	0	0	0	0	0
0	0	0	0	0	0	0		0	0	0	0	0	0		0	0	0	0	0	0		0	0	0	0	0	0
0	0	0	0	0	0	0		0	0	0	0	0	0		0	0	0	0	0	0		0	0	0	0	0	0
0	0	0	0	0	0	0		0	0	0	0	0	0		0	0	0	0	0	0		0	0	0	0	0	0
0	0	0	0	0	0	0		0	0	0	0	0	0		0	0	0	0	0	0		0	0	0	0	0	0
0	0	0	0	0	0	0		0	0	0	0	0	0		0	0	0	0	0	0		0	0	0	0	0	0
0	0	0	0	0	0	0		0	0	0	0	0	0		0	0	0	0	0	0		0	0	0	0	0	0
0	0	0	0	0	0	0		0	0	0	0	0	0		0	0	0	0	0	0		0	0	0	0	0	0
0	0	0	0	0	0	0		0	0	0	0	0	0		0	0	0	0	0	0		0	0	0	0	0	0
0	0	0	0	0	0	0		0	0	0	0	0	0		0	0	0	0	0	0		0	0	0	0	0	0
0	0	0	0	0	0	0		0	0	0	0	0	0		0	0	0	0	0	0		0	0	0	0	0	0
0	0	0	0	0	0	0		0	0	0	0	0	0		0	0	0	0	0	0		0	0	0	0	0	0
0	0	0	0	0	0	0		0	0	0	0	0	0		0	0	0	0	0	0		0	0	0	0	0	0
0	0	0	0	0	0	0		0	0	0	0	0	0		0	0	0	0	0	0		0	0	0	0	0	0
0	0	0	0	0	0	0		0	0	0	0	0	0		0	0	0	0	0	0		0	0	0	0	0	0
0	0	0	0	0	0	0		0	0	0	0	0	0		0	0	0	0	0	0		0	0	0	0	0	0
0	0	0	0	0	0	0		0	0	0	0	0	0		0	0	0	0	0	0		0	0	0	0	0	0
0	0	0	0	0	0	0		0	0	0	0	0	0		0	0	0	0	0	0		0	0	0	0	0	0
0	0	0	0	0	0	0		0	0	0	0	0	0		0	0	0	0	0	0		0	0	0	0	0	0
0	0	0	0	0	0	0		0	0	0	0	0	0		0	0	0	0	0	0		0	0	0	0	0	0
0	0	0	0	0	0	0		0	0	0	0	0	0		0	0	0	0	0	0		0	0	0	0	0	0
0	0	0	0	0	0	0		0	0	0	0	0	0		0	0	0	0	0	0		0	0	0	0	0	0
0	0	0	0	0	0	0		0	0	0	0	0	0		0	0	0	0	0	0		0	0	0	0	0	0
0	0	0	0	0	0	0		0	0	0	0	0	0		0	0	0	0	0	0		0	0	0	0	0	0
0	0	0	0	0	0	0		0	0	0	0	0	0		0	0	0	0	0	0		0	0	0	0	0	0
0	0	0	0	0	0	0		0	0	0	0	0	0		0	0	0	0	0	0		0	0	0	0	0	0
0	0	0	0	0	0	0		0	0	0	0	0	0		0	0	0	0	0	0		0	0	0	0	0	0
0	0	0	0	0	0	0		0	0	0	0	0	0		0	0	0	0	0	0		0	0	0	0	0	0
0	0	0	0	0	0	0		0	0	0	0	0	0		0	0	0	0	0	0		0	0	0	0	0	0
0	0	0	0	0	0	0		0	0	0	0	0	0		0	0	0	0	0	0		0	0	0	0	0	0
0	0	0	0	0	0	0		0	0	0	0	0	0		0	0	0	0	0	0		0	0	0	0	0	0
0	0	0	0	0	0	0		0	0	0	0	0	0		0	0	0	0	0	0		0	0	0	0	0	0
0	0	0	0	0	0	0		0	0	0	0	0	0		0	0	0	0	0	0		0	0	0	0	0	0
0	0	0	0	0	0	0		0	0	0	0	0	0		0	0	0	0	0	0		0	0	0	0	0	0
0	0	0	0	0	0	0		0	0	0	0	0	0		0	0	0	0	0	0		0	0	0	0	0	0
0	0	0	0	0	0	0		0	0	0	0	0	0		0	0	0	0	0	0		0	0	0	0	0	0
0	0	0	0	0	0	0		0	0	0	0	0	0		0	0	0	0	0	0		0	0	0	0	0	0
0	0	0	0	0	0	0		0	0	0	0	0	0		0	0	0	0	0	0		0	0	0	0	0	0
0	0	0	0	0	0	0		0	0	0	0	0	0		0	0	0	0	0	0		0	0	0	0	0	0
0	0	0	0	0	0	0		0	0	0	0	0	0		0	0	0	0	0	0		0	0	0	0	0	0
0	0	0	0	0	0	0		0	0	0	0	0	0		0	0	0	0	0	0		0	0	0	0	0	0
0	0	0	0	0	0	0		0	0	0	0	0	0		0	0	0	0	0	0		0	0	0	0	0	0
0	0	0	0	0	0	0		0	0	0	0	0	0		0	0	0	0	0	0		0	0	0	0	0	0
0	0	0	0	0	0	0		0	0	0	0	0	0		0	0	0	0	0	0		0	0	0	0	0	0
0	0	0	0	0	0	0		0	0	0	0	0	0		0	0	0	0	0	0		0	0	0	0	0	0
0	0	0	0	0	0	0		0	0	0	0	0	0		0	0	0	0	0	0		0	0	0	0	0	0
0	0	0	0	0	0	0		0	0	0	0	0	0		0	0	0	0	0	0		0	0	0	0	0	0
0	0	0	0	0	0	0		0	0	0	0	0	0		0	0	0	0	0	0		0	0	0	0	0	0
0	0	0	0	0	0	0		0	0	0	0	0	0		0	0	0	0	0	0		0	0	0	0	0	0
0	0	0	0	0	0	0		0	0	0	0	0	0		0	0	0	0	0	0		0	0	0	0	0	0
0	0	0	0	0	0	0		0	0	0	0	0	0		0	0	0	0	0	0		0	0	0	0	0	0
0	0	0	0	0	0	0		0	0	0	0	0	0		0	0	0	0	0	0		0	0	0	0	0	0
0	0	0	0	0	0	0		0	0	0	0	0	0		0	0	0	0	0	0		0	0	0	0	0	0
0	0	0	0	0	0	0		0	0	0	0	0	0		0	0	0	0	0	0		0	0	0	0	0	0
0	0	0	0	0	0	0		0	0	0	0	0	0		0	0	0	0	0	0		0	0	0	0	0	0
0	0	0	0	0	0	0		0	0	0	0	0	0		0	0	0	0	0	0		0	0	0	0	0	0
0	0	0	0	0	0	0		0	0	0	0	0	0		0	0	0	0	0	0		0	0	0	0	0	0
0	0	0	0	0	0	0		0	0	0	0	0	0		0	0	0	0	0	0		0	0	0	0	0	0
0	0	0	0	0	0	0		0	0	0	0	0	0		0	0	0	0	0	0		0	0	0	0	0	0
0	0	0	0	0	0	0		0	0	0	0	0	0		0	0	0	0	0	0		0	0	0	0	0	0
0	0	0	0	0	0	0		0	0	0	0	0	0		0	0	0	0	0	0		0	0	0	0	0	0
0	0	0	0	0	0	0		0	0	0	0	0	0		0	0	0	0	0	0		0	0	0	0	0	0
0	0	0	0	0	0	0		0	0	0	0	0	0		0	0	0	0	0	0		0	0	0	0	0	0
0	0	0	0	0	0	0		0	0	0	0	0	0		0	0	0	0	0	0		0	0	0	0	0	0
0	0	0	0	0	0	0		0	0	0	0	0	0		0	0	0	0	0	0		0	0	0	0	0	0
0	0	0	0	0	0	0		0	0	0	0	0	0		0	0	0	0	0	0		0	0	0	0	0	0
0	0	0	0	0	0	0		0	0	0	0	0	0		0	0	0	0	0	0		0	0	0	0	0	0
0	0	0	0	0	0	0		0	0	0	0	0	0		0	0	0	0	0	0		0	0	0	0	0	0
0	0	0	0	0	0	0		0	0	0	0	0	0		0	0	0	0	0	0		0	0	0	0	0	0
0	0	0	0	0	0	0		0	0	0	0	0	0		0	0	0	0	0	0		0	0	0	0	0	0
0	0	0	0	0	0	0		0	0	0	0	0	0		0	0	0	0	0	0		0	0	0	0	0	0
0	0	0	0	0	0	0		0	0	0	0	0	0		0	0	0	0	0	0		0	0	0	0	0	0
0	0	0	0	0	0	0		0	0	0	0	0	0		0	0	0	0	0	0		0	0	0	0	0	0
0	0	0	0	0	0	0		0	0	0	0	0	0		0	0	0	0	0	0		0	0	0	0	0	0
0	0	0	0	0	0	0		0	0	0	0	0	0		0	0	0	0	0	0		0	0	0	0	0	0
0	0	0	0	0	0	0		0	0	0	0	0	0		0	0	0	0	0	0		0	0	0	0	0	0
0	0	0	0	0	0	0		0	0	0	0	0	0		0	0	0	0	0	0		0	0	0	0	0	0
0	0	0	0	0	0	0		0	0	0	0	0	0		0	0	0	0	0	0		0	0	0	0	0	0
0	0	0	0	0	0	0		0	0	0	0	0	0		0	0	0	0	0	0		0	0	0	0	0	0
0	0	0	0	0	0	0		0	0	0	0	0	0		0	0	0	0	0	0		0	0	0	0	0	0
0	0	0	0	0	0	0		0	0	0	0	0	0		0	0	0	0	0	0		0	0	0	0	0	0
0	0	0	0	0	0	0		0	0	0	0	0	0		0	0	0	0	0	0		0	0	0	0	0	0
0	0	0	0	0	0	0		0	0	0	0	0	0		0	0	0	0	0	0		0	0	0	0	0	0
0	0	0	0	0	0	0		0	0	0	0	0	0		0	0	0	0	0	0		0	0	0	0	0	0
0	0	0	0	0	0	0		0	0	0	0	0	0		0	0	0	0	0	0		0	0	0	0	0	0
0	0	0	0	0	0	0		0	0	0	0	0	0		0	0	0	0	0	0		0	0	0	0	0	0
0	0	0	0	0	0	0		0	0	0	0	0	0		0	0	0	0	0	0		0	0	0	0	0	0
0	0	0	0	0	0	0		0	0	0	0	0	0		0	0	0	0	0	0		0	0	0	0	0	0
0	0	0	0	0	0	0		0	0	0	0	0	0		0	0	0	0	0	0		0	0	0	0	0	0
0	0	0	0	0	0	0		0	0	0	0	0	0		0	0	0	0	0	0		0	0	0	0	0	0
0	0	0	0	0	0	0		0	0	0	0	0	0		0	0	0	0	0	0		0	0	0	0	0	0
0	0	0	0	0	0	0		0	0	0	0	0	0		0	0	0	0	0	0		0	0	0	0	0	0
0	0	0	0	0	0	0		0	0	0	0	0	0		0	0	0	0	0	0		0	0	0	0	0	0
0	0	0	0	0	0	0		0	0	0	0	0	0		0	0	0	0	0	0		0	0	0	0	0	0
0	0	0	0	0	0	0		0	0	0	0	0	0		0	0	0	0	0	0		0	0	0	0	0	0
0	0	0	0	0	0	0		0	0	0	0	0	0		0	0	0	0	0	0		0	0	0	0	0	0
0	0	0	0	0	0	0		0	0	0	0	0	0		0	0	0	0	0	0		0	0	0	0	0	0
0	0	0	0	0	0	0		0	0	0	0	0	0		0	0	0	0	0	0		0	0	0	0	0	0
0	0	0	0	0	0	0		0	0	0	0	0	0		0	0	0	0	0	0		0	0	0	0	0	0
0	0	0	0	0	0	0		0	0	0	0	0	0		0	0	0	0	0	0		0	0	0	0	0	0
0	0	0	0	0	0	0		0	0	0	0	0	0		0	0	0	0	0	0		0	0	0	0	0	0
0	0	0	0	0	0	0		0	0	0	0	0	0		0	0	0	0	0	0		0	0	0	0	0	0
0	0	0	0	0	0	0		0	0	0	0	0	0		0	0	0	0	0	0		0	0	0	0	0	0
0	0	0	0	0	0	0		0	0	0	0	0	0		0	0	0	0	0	0		0	0	0	0	0	0
0	0	0	0	0	0	0		0	0	0	0	0	0		0	0	0	0	0	0		0	0	0	0	0	0
0	0	0	0	0	0	0		0	0	0	0	0	0		0	0	0	0	0	0		0	0	0	0	0	0
0	0	0	0	0	0	0		0	0	0	0	0	0		0	0	0	0	0	0		0	0	0	0	0	0
0	0	0	0	0	0	0		0	0	0	0	0	0		0	0	0	0	0	0		0	0	0	0	0	0
0	0	0	0	0	0	0		0	0	0	0	0	0		0	0	0	0	0	0		0	0	0	0	0	0
0	0	0	0	0	0	0		0	0	0	0	0	0		0	0	0	0	0	0		0	0	0	0	0	0
0	0	0	0	0	0	0		0	0	0	0	0	0		0	0	0	0	0	0		0	0	0	0	0	0
0	0	0	0	0	0	0		0	0	0	0	0	0		0	0	0	0	0	0		0	0	0	0	0	0
0	0	0	0	0	0	0		0	0	0	0	0	0		0	0	0	0	0	0		0	0	0	0	0	0
0	0	0	0	0	0	0		0	0	0	0	0	0		0	0	0	0	0	0		0	0	0	0	0	0
0	0	0	0	0	0	0		0	0	0	0	0	0		0	0	0	0	0	0		0	0	0	0	0	0
0	0	0	0	0	0	0		0	0	0	0	0	0		0	0	0	0	0	0		0	0	0	0	0	0
0	0	0	0	0	0	0		0	0	0	0	0	0		0	0	0	0	0	0		0	0	0	0	0	0
0	0	0	0	0	0	0		0	0	0	0	0	0		0	0	0	0	0	0		0	0	0	0	0	0
0	0	0	0	0	0	0		0	0	0	0	0	0		0	0	0	0	0	0		0	0	0	0	0	0
0	0	0	0	0	0	0		0	0	0	0	0	0		0	0	0	0	0	0		0	0	0	0	0	0
0	0	0	0	0	0	0		0	0	0	0	0	0		0	0	0	0	0	0		0	0	0	0	0	0
0	0	0	0	0	0	0		0	0	0	0	0	0		0	0	0	0	0	0		0	0	0	0	0	0
0	0	0	0	0	0	0		0	0	0	0	0	0		0	0	0	0	0	0		0	0	0	0	0	0
0	0	0	0	0	0	0		0	0	0	0	0	0		0	0	0	0	0	0		0	0	0	0	0	0
0	0	0	0	0	0	0		0	0	0	0	0	0		0	0	0	0	0	0		0	0	0	0	0	0
0	0	0	0	0	0	0		0	0	0	0	0	0		0	0	0	0	0	0		0	0	0	0	0	0
0	0	0	0	0	0	0		0	0	0	0	0	0		0	0	0	0	0	0		0	0	0	0	0	0
0	0	0	0	0	0	0		0	0	0	0	0	0		0	0	0	0	0	0		0	0	0	0	0	0
0	0	0	0	0	0	0		0	0	0	0	0	0		0	0	0	0	0	0		0	0	0	0	0	0
0	0	0	0	0	0	0		0	0	0	0	0	0		0	0	0	0	0	0		0	0	0	0	0	0
0	0	0	0	0	0	0		0	0	0	0	0	0		0	0	0	0	0	0		0	0	0	0	0	0
0	0	0	0	0	0	0		0	0	0	0	0	0		0	0	0	0	0	0		0	0	0	0	0	0
0	0	0	0	0	0	0		0	0	0	0	0	0		0	0	0	0	0	0		0	0	0	0	0	0
0	0	0	0	0	0	0		0	0	0	0	0	0		0	0	0	0	0	0		0	0	0	0	0	0
0	0	0	0	0	0	0		0	0	0	0	0	0		0	0	0	0	0	0		0	0	0	0	0	0
0	0	0	0	0	0	0		0	0	0	0	0	0		0	0	0	0	0	0		0	0	0	0	0	0
0	0	0	0	0	0	0		0	0	0	0	0	0		0	0	0	0	0	0		0	0	0	0	0	0
0	0	0	0	0	0	0		0	0	0	0	0	0		0	0	0	0	0	0		0	0	0	0	0	0
0	0	0	0	0	0	0		0	0	0	0	0	0		0	0	0	0	0	0		0	0	0	0	0	0
0	0	0	0	0	0	0		0	0	0	0	0	0		0	0	0	0	0	0		0	0	0	0	0	0
0	0	0	0	0	0	0		0	0	0	0	0	0		0	0	0	0	0	0		0	0	0	0	0	0
0	0	0	0	0	0	0		0	0	0	0	0	0		0	0	0	0	0	0		0	0	0	0	0	0
0	0	0	0	0	0	0		0	0	0	0	0	0		0	0	0	0	0	0		0	0	0	0	0	0
0	0	0	0	0	0	0		0	0	0	0	0	0		0	0	0	0	0	0		0	0	0	0	0	0
0	0	0	0	0	0	0		0	0	0	0	0	0		0	0	0	0	0	0		0	0	0	0	0	0
0	0	0	0	0	0	0		0	0	0	0	0	0		0	0	0	0	0	0		0	0	0	0	0	0
0	0	0	0	0	0	0		0	0	0	0	0	0		0	0	0	0	0	0		0	0	0	0	0	0
0	0	0	0	0	0	0		0	0	0	0	0	0		0	0	0	0	0	0		0	0	0	0	0	0
0	0	0	0	0	0	0		0	0	0	0	0	0		0	0	0	0	0	0		0	0	0	0	0	0
0	0	0	0	0	0	0		0	0	0	0	0	0		0	0	0	0	0	0		0	0	0	0	0	0
0	0	0	0	0	0	0		0	0	0	0	0	0		0	0	0	0	0	0		0	0	0	0	0	0

## Sheet: Data corrected cropped
X	L1A1	L1A2	L1A3	L1A4	L1A5	L1A6		L2A1	L2A2	L2A3	L2A4	L2A5	L2A6		L3A1	L3A2	L3A3	L3A4	L3A5	L3A6		L4A1	L4A2	L4A3	L4A4	L4A5	L4A6
-4.5	-0.18	-3.71	-1.65	-0.35	0.29	0		1.26	1.84	-2.16	-1.42	0.69	0		1.54	-0.26	-2.89	-0.53	0.46	0		1.92	-0.1	0.51	0.49	2.52	0
-3.6	1	2.52	1.87	2.13	-1.14	0		0.38	2.49	1.38	-1.31	1.57	0		-1.47	1.15	-3.19	-2.49	-1.97	0		-0.59	1.24	-1.16	0.75	-0.04	0
-2.7	0.47	-0.37	0.85	-0.68	0.89	0		1.95	1.79	2.81	2.02	2.91	0		-0.77	-1.16	1.72	1.58	1.22	0		-4.68	-3.12	0.58	-3.08	-1.73	0
-1.8	-0.46	1.68	0.74	1.57	-0.03	0		1.62	2.04	1.54	3.82	0.59	0		2.06	1.07	-0.06	0.71	-0.2	0		-2.4	1.75	-1.93	-0.65	-1.15	0
-0.9	0.88	-0.06	-1.33	-0.17	-0.48	0		-1.63	-1.54	-2.72	-2.44	-0.39	0		-0.61	-1.97	-1.96	-3.51	-0.4	0		-3.59	-1.15	-3.25	-5.54	-4.02	0
0	-1.2	-2.1	-3.8	-1.93	-0.58	0		0.44	1.15	-0.76	2.46	1.59	0		0.84	0.49	0.33	-0.08	0.5	0		-2.04	-0.73	-2.79	-4.62	-1.1	0
0.9	-3.13	-3.6	-5.89	-1.85	-5.7	0		-0.19	1.94	2.17	0.89	-0.18	0		0.25	2.67	0.54	1.61	1.14	0		-2.91	-1.28	-1.3	-2.9	-2.04	0
1.8	-0.79	-1.48	-2.31	1.41	-0.91	0		-0.97	0.58	1.63	-0.24	0.94	0		2.63	6.12	0.4	2.05	0.8	0		0.89	0.5	-3.13	-1.7	-3.05	0
2.7	1.52	-1.56	-3.99	-1.39	3.1	0		-4.07	-3.35	-3.32	-2.15	-0.67	0		-0.72	-3.01	-0.09	-0.61	-1.09	0		0.41	1.49	-0.28	-1.73	0.37	0
3.6	0.25	-2.08	-0.75	0.82	1.31	0		0.32	0.06	0.48	0.2	-0.11	0		0.12	-0.98	-1.36	-0.17	-1.87	0		-1.05	0.5	-1.1	-3.03	1.91	0
4.5	0.15	-0.47	0.05	-0.06	-0.8	0		-1.52	-1.37	0.43	0.08	-2.37	0		3.12	0.63	4.14	1.62	-0.49	0		-0.49	-0.63	-0.15	0.78	-1.58	0
5.4	0.32	-0.13	1.33	5.33	1.52	0		3.58	4.52	-0.42	3.76	3.4	0		2.55	-0.28	-2.41	1.12	-2.07	0		0.5	-2.45	-0.63	-2.52	-2.86	0
6.3	1.56	1.18	2.04	1.6	4.2	0		0.77	2.25	0.1	-0.97	0.07	0		0.21	-1.13	-0.46	-2.9	0.54	0		-2.06	-2.31	-1.09	-4.21	0.6	0
7.2	0.07	0.18	1.63	1.08	1.52	0		-1.38	2.05	1.92	0.47	0.24	0		3.85	5.94	4.27	1.65	2.86	0		2.8	4.31	3.63	-1.64	3.2	0
8.1	3.04	3.24	-0.79	5.07	2.95	0		-1.92	3.05	-0.71	2.71	1.45	0		5.36	1.42	-0.62	2.63	2.65	0		0.38	1.21	2.27	-0.43	1.47	0
9	23.91	13.37	8.39	6.11	0.64	0		-6.41	-1.98	-1.96	0.77	-5.2	0		-4.2	-3.06	-0.22	-0.05	-4.42	0		-11.65	-0.65	1.68	0.45	-3.12	0
9.9	45.55	31.88	23.14	16.46	0.14	0		-1.78	7.96	6.89	8.95	1.31	0		-8.7	-4.33	0.57	3.94	0.36	0		-25.02	-5.52	-1.22	3.78	-3.12	0
10.8	55.4	43.4	25.19	17.35	0.17	0		-1.08	9.59	4.28	5.91	-3.55	0		-11.94	-6.02	-2.02	1.44	-5.29	0		-23.94	-2.66	-0.41	2.41	-1.34	0
11.7	61.61	46.96	29.83	20.65	0.26	0		-3.69	8.58	4.78	9.11	-0.43	0		-16.87	-6.02	-3.06	2.21	-2.86	0		-27.41	-2.03	1.25	3.46	-2.16	0
12.6	58.65	50.41	27.71	18.11	-0.54	0		-5.62	5.16	0.28	6.29	-7	0		-14.65	-7.11	-2.12	3.01	-4.5	0		-31.08	-7.28	-1.21	-1.98	-7.3	0
13.5	63.35	49.97	29.28	19.57	-0.49	0		-4.36	10.63	3.48	6.42	-0.27	0		-17.27	-6.85	-3.7	0.45	-1.73	0		-28.9	-3.87	1.5	1.19	-5.37	0
14.4	63.91	51.97	30.3	21.33	-0.18	0		-2.7	10.06	4.38	7.06	-2.64	0		-16.2	-1.83	-1.99	3.33	-1.49	0		-32.22	-5.73	-2.96	0.91	-7.33	0
15.3	63.62	49.88	31.72	20.43	0.45	0		-5.7	10.29	6.23	8.19	-2.13	0		-14.69	-1.91	1.66	4.4	-2.18	0		-26.72	-1.67	0.81	3.92	-6.02	0
16.2	65.78	50.23	28.66	19.47	-1.41	0		-3.86	10.37	3.26	6.62	-1.58	0		-15.01	-4.82	-1.73	5.04	-2.17	0		-29.39	-5.79	-2.88	-0.57	-8.31	0
17.1	68.53	54.55	34.27	20.6	0.16	0		-4.39	7.2	4.9	6.11	-4.44	0		-15.95	-4.95	0.53	4.9	-0.58	0		-28.94	-2.9	-1.35	1.5	-4.46	0
18	67.41	56.27	32.37	24.12	1.55	0		-4.13	11.91	6.85	10.58	0.3	0		-17.04	-7.47	-0.34	6.2	-1.42	0		-30.81	-7.65	-0.27	2.37	-6.73	0
18.9	66.37	53.08	28.68	24.22	1.66	0		-3.32	9.09	3.97	9.54	0.61	0		-13.71	-3.32	1.07	6.57	0.89	0		-26.6	-5.44	-3.07	-0.76	-4.29	0
19.8	66.71	56.53	32.28	23.87	-0.31	0		-3.75	12.89	7.92	10.99	-1.01	0		-15.44	-5.39	-0.12	3.4	-1.43	0		-28.09	-4.48	-0.05	2.15	-4.16	0
20.7	70.82	56.4	31.94	22.91	1.22	0		-2.29	9.96	4.71	9.84	-0.5	0		-16.26	-5.04	-1.16	4.47	-2.23	0		-24.94	-4.24	-2.47	4.75	-5.75	0
21.6	69.83	55.14	32.45	23.04	2.1	0		-0.57	11.81	3.88	7.88	-1.09	0		-16.13	-1.77	1.78	4.79	-1.76	0		-26.61	-6.66	-0.52	1.25	-6.44	0
22.5	61.21	53.56	28.83	17.98	-1.67	0		-6.94	11.44	1.87	4.85	-2.26	0		-15.91	-3.77	-2.48	2.38	-1.54	0		-26.68	-5.34	-1.66	1.11	-7.41	0
23.4	69.21	54.59	30.71	21.08	-0.4	0		-3.29	11.32	8.02	9.64	0.28	0		-16.7	-5.13	0.93	3.28	-3.82	0		-27.63	-5.13	-3.23	-1.44	-8.48	0
24.3	71.21	58.49	35.18	23.67	3.45	0		0.02	12.11	5.8	8.19	-0.3	0		-16.41	-5.56	-3.25	2.72	-6.82	0		-28.05	-3.15	-6.28	-1.16	-10.53	0
25.2	69.99	58.13	35.09	23.68	4.72	0		-0.97	12.21	7.72	9.67	0.45	0		-14.29	-4.81	0.01	4.55	-1.21	0		-27.87	-5.89	-5.42	-0.41	-9.48	0
26.1	68.63	56.65	30.83	24.18	-1.34	0		-3.26	9.46	1.19	6.32	-0.84	0		-19.84	-9.56	-4.55	0.04	-4.83	0		-26.89	-4.48	-0.84	-0.27	-8.81	0
27	68.6	58.18	35.86	28.21	3.7	0		-3.19	11.66	6.24	9.83	-1.74	0		-13.84	-4.3	-0.66	4.7	-5.12	0		-26.09	-3.19	-5.22	0.23	-6.85	0
27.9	65.69	52.51	26.73	19.52	-2.61	0		-2.2	8.54	2.84	5.63	-0.92	0		-13.06	-3.76	3.65	5.73	1.93	0		-28.16	-5.33	-4.86	-1.78	-7.79	0
28.8	65.18	54.05	30.75	21.29	-2.62	0		-2.58	10.77	4.95	7.59	0.01	0		-15.54	-8.61	0.05	1.72	-1.1	0		-26.85	-8.34	-2.89	-1.32	-8.35	0
29.7	68.72	57.59	34.13	22.95	2.44	0		-1.18	11.06	5.64	7.53	-1.62	0		-19.82	-6.51	-3.45	2.88	-3.4	0		-30.03	-7.14	-7.4	-1.56	-10.28	0
30.6	69.36	56.37	33.83	25.93	2.39	0		-3.43	11.06	3.48	8.75	-1.09	0		-14.83	-4.82	-3.54	3.59	-3.42	0		-31.45	-8.26	-4.4	0.34	-11.67	0
31.5	64.18	55.94	30.38	21.77	1.47	0		-2.74	9.91	5.62	9.66	0.16	0		-15.05	-3.97	-1.54	1.75	-2.85	0		-24.82	-0.51	-2.52	-2.47	-7.3	0
32.4	64.92	54.17	31.27	22.26	-1.28	0		-4.05	6.43	3.12	8.63	-1.12	0		-17.51	-8.21	-4.53	1.64	-0.85	0		-24.47	-4.61	-5.88	-1.78	-7.63	0
33.3	67.07	57.13	31.11	23.55	1.05	0		0.25	10.53	4.24	7.47	1.24	0		-16.26	-5.13	-2.42	1.83	-1.16	0		-28.72	-5.81	-2.79	-1.35	-8.82	0
34.2	69.68	56.63	36.94	25.27	3.39	0		2.07	14.72	7.43	10.8	3.3	0		-15.19	-4.7	-2.33	5.85	-0.99	0		-26.17	-4.04	-3.31	0.44	-6.06	0
35.1	65.44	52.25	30.22	21.04	-0.31	0		-1.94	10.03	3.49	6.36	-2.49	0		-15.34	-6.43	-2.38	4.45	-2.01	0		-29.48	-8.14	-6.02	-2.31	-10.02	0
36	66.19	59.01	31.06	23.66	-0.57	0		-1.7	12.65	6.64	7.56	-1.69	0		-14.26	-3.51	1.32	2.52	-0.67	0		-28.95	-5.08	-5.39	-3.96	-12.42	0
36.9	61.4	51.87	31.16	19.56	1.29	0		-5.77	7.66	3.62	5.67	-2.59	0		-15.85	-6.63	-1.92	3.82	-3.99	0		-25.47	-6.21	-6.08	-1.8	-11.27	0
37.8	66.31	54.46	29.51	23.33	1.82	0		-1.63	10.39	4.05	6.86	1.04	0		-14.06	-4.89	-1.12	4.72	-1.12	0		-26.11	-6.27	-6.25	-1.21	-8.67	0
38.7	63.95	51.25	28.81	19.07	1.7	0		-0.42	10.78	3.94	5	2.36	0		-16.78	-4.56	-1.04	3.92	-0.68	0		-28.62	-7.16	-7.78	-3.4	-12.44	0
39.6	65.31	54.33	30.09	22.4	2.37	0		-3.21	11.08	4.68	9.05	0	0		-15.62	-2.79	-2.44	4.18	-0.49	0		-29.24	-5.11	-7.71	-2.62	-9.1	0
40.5	71.57	59.73	35.13	25.2	6.39	0		-0.66	11.73	6.65	8.67	1.8	0		-16.69	-8.59	-3.12	2.08	-2.2	0		-27.17	-5.15	-6.03	-0.13	-7.37	0
41.4	67.82	54.96	33.02	23.57	1.33	0		-1.12	8.72	4.31	7.94	-3.05	0		-10.71	-4.49	-0.21	4.23	-2.35	0		-25.87	-8.15	-4.49	-1.95	-10.15	0
42.3	64.1	56.01	32.02	26.46	0.6	0		-0.74	9.68	4.48	8.64	-0.75	0		-12.89	-5.45	-1.28	-0.19	-2.49	0		-24.98	-3.88	-2.96	0.04	-9.24	0
43.2	64.08	55.02	28.96	22.68	-0.1	0		-3.55	7.84	3.18	9.4	-1.98	0		-12.62	-5.79	0.59	2.74	-3.13	0		-23.12	-2.27	-3.03	0.56	-6.99	0
44.1	63.06	53.63	31.21	21.55	1.31	0		-3.68	7.79	4.64	8.17	-1.66	0		-16.42	-7.3	-2.29	2.71	-3.88	0		-27.87	-7.79	-7.89	-3.8	-11	0
45	62.36	52.57	26.68	19.39	-0.07	0		-5.01	7.19	-0.48	5.86	-3.52	0		-15.65	-9.83	-3.17	1.96	-6.54	0		-25.38	-3.81	-3.44	-1.73	-7.43	0
45.9	62.3	53.74	31.45	21.17	0.95	0		-2.32	9.33	4.97	9.38	-1.71	0		-10.61	-4.73	1.74	5.68	0.12	0		-25.24	-6.15	-4.58	-1.22	-10.72	0
46.8	64.01	53.93	31.66	19.77	0.47	0		-3.38	10.64	3.11	6.1	1.37	0		-14.3	-5.33	-1.36	3.26	-1.08	0		-23.63	-6.25	-4.54	-4.38	-10.74	0
47.7	62.86	49.84	30.27	19.26	-1.25	0		-1.91	6.34	4.57	6.67	-1.03	0		-12.77	-6.22	1.2	5.04	-0.46	0		-26.22	-7.31	-7.5	-0.97	-10.5	0
48.6	59.81	50.91	28.39	20.17	1.67	0		-4.46	6.73	3.3	6.77	-1.95	0		-12.88	-5.18	-2.37	3.03	-1.54	0		-24.75	-3.47	-5.7	-2.46	-9.41	0
49.5	64.79	52.88	31.83	20.93	-0.92	0		-2.56	10	4.62	8.73	-0.87	0		-17.43	-4.67	-3.36	4.58	-2.55	0		-26.86	-4.53	-9.36	-1.56	-9.86	0
50.4	59.76	48.48	29.37	18.1	1.17	0		-3.89	13.11	6.6	7.38	1.1	0		-10.78	-2.36	1.98	5.5	-0.35	0		-23.29	-0.75	-4.09	1.02	-8.17	0
51.3	64.27	54.22	32.41	23.27	1.18	0		0.63	14.54	3.61	11.12	4.02	0		-12.81	-4.85	-4.61	3.16	-0.53	0		-26	-3.55	-9.56	-3.79	-12.32	0
52.2	62.2	53.7	29.64	22.01	1.91	0		-3.18	5.49	0.59	8.39	0.29	0		-18.6	-9.75	-5.35	-0.39	-5.99	0		-28.58	-5.54	-8.09	-5.21	-12.77	0
53.1	61.46	53.85	28.98	20.28	-2.04	0		-1.95	10.14	2.71	6.48	-0.25	0		-14.01	-5.39	-0.98	1.87	-2.16	0		-25.01	-6.3	-7.98	-5.67	-12.38	0
54	60.94	54.01	27.97	22.18	0.41	0		1.63	12.74	5.04	9.65	0.36	0		-13.31	-4.79	-2.29	4.35	-3.54	0		-19.97	-2.48	-3.49	1.42	-8.76	0
54.9	63.02	54.66	31.72	21.48	0.77	0		1.82	12.28	6.45	10.06	0.93	0		-11.66	-3.22	0.36	3.81	-1.66	0		-24.07	-4.8	-7.8	-3.41	-11.3	0
55.8	62.03	55.85	31.41	20.67	2.55	0		2.4	10.67	5.89	9.9	-0.06	0		-11.73	-4.81	-4.23	1.34	-3.3	0		-24.43	-4.32	-9.64	-3.57	-12.55	0
56.7	59.85	55.04	29.96	20.66	0.93	0		-5.24	8.52	1.73	4.64	-0.64	0		-13.74	-7.03	-4.08	-0.44	-3.2	0		-19.43	-2.2	-6.61	-1.88	-8.77	0
57.6	64.05	54.98	32.32	23.39	3.41	0		1.61	11.73	5.4	9.14	1.75	0		-12.82	-8.91	-2.82	-0.65	-5.1	0		-23.93	-7.94	-8.31	-6.91	-13.6	0
58.5	61.74	53.07	28.06	23.31	-0.69	0		0.09	8.79	3.16	10.17	0.07	0		-11.16	-8.16	-0.84	1.94	-3.35	0		-17.08	-3.02	-3	0.52	-11.41	0
59.4	62.02	55.25	28.89	19.72	2.93	0		0.85	10.49	5.84	9.45	2.84	0		-10.44	-6.67	-0.13	4.67	-2.15	0		-20.33	-5.66	-7.38	-2.44	-10.55	0
60.3	60.46	53.44	29.28	21.27	1.86	0		-1.96	10.51	4.44	9.99	0.26	0		-11.25	-4.91	-1.36	4.42	-0.34	0		-20.38	-5.17	-7.14	2.13	-9.23	0
61.2	61.04	52.76	25.82	21.2	-0.61	0		4.42	12.02	4.81	9.07	-2.77	0		-9.24	-3.04	-0.69	2.43	-2.6	0		-19.25	-5.95	-8.87	-3.06	-12.56	0
62.1	56.72	52.97	26.49	17.6	-3.35	0		-0.05	10.57	3.92	10.03	0.55	0		-12.23	-6.35	-2.92	0.25	-1.65	0		-19.67	-4.06	-5.22	-2.17	-9.51	0
63	60.18	51.35	26.45	19.42	-2.46	0		0.98	6.93	0.74	9.44	-0.87	0		-11.07	-6.45	-1.02	2.66	-3.53	0		-18.45	-6.15	-9.53	-2.61	-14.38	0
63.9	54.65	49.75	26.95	18.64	-4.45	0		-0.87	7.71	0.55	4.58	-3.59	0		-11.15	-6.15	-2.68	0.07	-1.92	0		-18.13	-6.64	-11.09	-7.89	-13.87	0
64.8	55.31	53.86	25.86	20.66	0.04	0		-3.22	5.63	-0.08	6.7	-2.43	0		-10.46	-5.61	0.6	4.61	-0.45	0		-18.39	-5.42	-7.98	-3.44	-12.76	0
65.7	59.93	54.26	31.72	20.84	2.05	0		-1.99	10.65	5.47	8.54	1.99	0		-12.34	-4.6	-1.42	2.4	1.77	0		-18.53	-5.88	-9.19	-3.78	-8.81	0
66.6	58.45	52.18	28.21	22.13	2.33	0		0.01	11.95	3.59	12.39	3.1	0		-11.28	-6.98	-3.16	1.12	-3.97	0		-20.93	-7.3	-9.85	-6.3	-13.2	0
67.5	46.67	46.72	23.22	20.58	4.97	0		0.97	7.93	1.71	8.84	2.34	0		-4.6	-6.41	-1.49	2.25	-1.28	0		-6.27	-3.04	-5.69	-3.28	-8.97	0
68.4	3.33	13.45	3.92	5.94	-1.81	0		9.78	5.13	2.77	8.51	4.4	0		8.55	-3.26	-1.1	1.82	0.25	0		8.53	-2.89	-6.83	-5.38	-10.48	0
69.3	-7.31	-1.45	-2.68	4.3	0.13	0		10.49	0.38	-1.45	5.16	0.91	0		13.28	0.39	1.46	0.08	0.66	0		11.38	-4.69	-13.02	-12.42	-12.87	0
70.2	-10.03	-0.07	-1.13	2.16	2.22	0		8.52	5.35	-0.69	3.21	1.84	0		11.79	0.79	0.8	1.33	1.38	0		14.52	-2.75	-11.59	-8.07	-10.79	0
71.1	-15.61	-6.38	-6.05	-1.11	-1.69	0		8.7	3.06	-2.33	-0.1	-0.54	0		12.04	2.56	3.24	0	6.03	0		20.14	0.53	-7.25	-5.6	-4.39	0
72	-13.85	-7.82	-5.56	2.13	-0.05	0		13.75	1.26	-0.9	2.85	4.21	0		10.69	-2.21	-2.55	-3.7	-2.56	0		15.64	-2.9	-11.6	-13.71	-10	0
72.9	-13.03	-3.8	-4.03	3.09	2.68	0		13.87	3.02	-2.95	5.31	3.68	0		12.62	0.72	-0.23	1.89	1.86	0		20.53	0.9	-6.5	-6.45	-5.89	0
73.8	-16.61	-6.11	-6.79	2.84	-0.6	0		12.56	2.4	-3.66	4.16	1.33	0		11.19	-2.89	-1.12	-3.4	-4.09	0		17.94	1.19	-7.07	-8.23	-8.94	0
74.7	-16.87	-4.9	-8.04	-0.82	2.66	0		14.85	5.36	0.85	5.03	7	0		16.86	0.21	2.36	1.18	4.48	0		19.9	-0.49	-11.54	-8.99	-7.79	0
75.6	-18.61	-11.96	-9.54	-2.89	0.5	0		11.89	-1.04	-4.66	0.97	2.67	0		12.87	0.11	0.38	-0.74	-0.72	0		18.61	-1.63	-10.39	-7.17	-10.09	0
76.5	-16.58	-6.91	-4.32	2.49	2.47	0		11.43	2.97	-1.52	3.09	0.83	0		13.55	-0.28	-2.25	-2.1	-0.5	0		18.67	-1.05	-10.8	-8.17	-8.13	0
77.4	-17.46	-8.18	-5.82	0.54	-1.37	0		13.45	1.96	-2.09	1.56	1.75	0		18.86	5.31	4.31	4.56	3.61	0		21.56	3.08	-7.34	-3.82	-7.68	0
78.3	-15.09	-10.06	-3.4	0.21	3.53	0		12.39	0.64	-3.52	1.46	-0.13	0		13.7	1.05	-0.93	1.37	-1.99	0		22.78	1.94	-6.72	-5.17	-4.49	0
79.2	-16.03	-8.35	-5.72	0.27	-0.36	0		15.25	2.92	0.93	5.96	4.01	0		14.76	2.08	2.27	0.9	3.12	0		19.98	-2.54	-9.25	-8.26	-10.34	0
80.1	-18.18	-6.15	-6.74	-2.22	0.11	0		12.41	2.69	-0.82	2.86	0.49	0		13.03	0.8	-0.5	-1.35	-2.47	0		20.18	0.66	-10.48	-9.88	-7.93	0
81	-18.4	-7.34	-5.68	2.69	1.71	0		11.47	2.1	-0.72	3.55	1.72	0		10.72	-1.82	-0.17	-0.51	0.63	0		22.79	-1.7	-8.25	-8.96	-8.91	0
81.9	-17.43	-5.41	-4.9	0.06	0.88	0		16.58	7.71	1.63	3.38	5.44	0		16.57	1.83	0.37	-0.89	1.12	0		23.54	0.71	-8.65	-7.3	-7.88	0
82.8	-22.64	-8.94	-10.08	-3.85	-1.29	0		8.96	0.64	-6.88	-0.3	0.18	0		12.9	0.59	0.83	-1.32	-0.29	0		16.6	0.01	-8.11	-9.26	-10.01	0
83.7	-23.76	-12.23	-9.69	-3.52	-4.06	0		9.02	-1.43	-4.44	-0.29	-1.57	0		15.54	1.9	2.3	1.31	0.91	0		18.75	-2.12	-12.65	-11.42	-13.75	0
84.6	-17.98	-4.05	-4.17	2.15	0.28	0		12.99	3.95	0.77	1.15	4.23	0		15.6	1.64	0.86	-1.53	2.21	0		23.21	-2.28	-10.59	-9.94	-9.22	0
85.5	-21.21	-7.11	-8.2	-2.12	2.11	0		16.11	5.34	0.19	3.4	5.32	0		15.03	4.52	3.62	1.72	3.6	0		21.98	3.1	-6.26	-6.43	-7.98	0
86.4	-19.58	-7.56	-9.17	-0.96	0.35	0		13.99	1.88	-5.31	3.67	2.12	0		16.59	0.26	-0.35	0.62	1.01	0		19.23	-1.67	-10.68	-8.62	-9.06	0
87.3	-16.25	-2.81	-3.44	1.41	1.66	0		12.87	3.49	-0.1	2.52	2.51	0		14.63	-0.95	1.19	-0.99	0.96	0		21.49	-1.28	-9.04	-10.68	-10	0
88.2	-18.87	-6.85	-7.36	-2.13	1.98	0		9.64	1.22	-3.63	0.96	1.5	0		10.11	-1.46	-0.49	-1.47	1.74	0		20.3	-3.43	-9.72	-10.87	-11.56	0
89.1	-19.72	-9.22	-5.09	-0.01	-0.21	0		11.81	1.66	-1.66	2.39	0.92	0		16.68	2.44	3.1	0.68	1.56	0		19.83	-2.93	-7.84	-9.02	-8.29	0
90	-18.78	-10.1	-6.78	-0.3	3.52	0		15.7	2.61	-3.93	3.85	5.42	0		14.53	0.07	0.5	0.13	2.92	0		19.34	-0.75	-11.41	-10.85	-8.36	0
90.9	-18.28	-7.73	-8.42	-0.68	0.97	0		12.74	3.18	-4.39	1.83	1.96	0		14.93	2.75	1.94	1.76	4.13	0		19.03	-0.07	-7.77	-9.52	-10.15	0
91.8	-22.82	-8.67	-12.22	-6	-1.5	0		13.61	1.67	-2.41	0.36	3.61	0		14.4	0.36	0.15	0.95	1.22	0		20.42	-2.22	-9.87	-10.2	-10.48	0
92.7	-22.05	-10.34	-12.39	-6.4	-0.67	0		10.73	0.03	-4.84	1.27	2.51	0		10.81	-1.72	-1.67	-1.13	-2.23	0		22.06	1.67	-5.61	-8.01	-7.56	0
93.6	-18.6	-8.73	-7.15	1.84	0.03	0		12.77	2.11	-1.62	-0.03	5.35	0		15.7	1.16	0.3	0.87	2.7	0		18.99	0.98	-8.73	-9.2	-8.96	0
94.5	-17.16	-8.87	-7.55	-2.32	1.36	0		12.68	2.09	-2.68	2.49	3.24	0		19.01	3.94	2.84	5.67	5.25	0		21.92	0.27	-6.96	-8.63	-8.91	0
95.4	-22.15	-9.49	-9.95	-3.11	-1.94	0		13.31	0.02	-1.2	0.36	1.52	0		11.12	-2.66	-2.08	-5.81	-3.53	0		17.97	-3.25	-10.94	-9.17	-10.85	0
96.3	-17.67	-10.45	-8.71	-4.94	-1.13	0		13.43	4.85	1.33	2.29	3.22	0		10.71	0.05	1.7	-2.15	1.49	0		18.11	-1.88	-7.9	-12.4	-6.56	0
97.2	-17.82	-10.2	-8.46	-0.71	0.14	0		16.74	5.4	1.36	6.55	5.56	0		14.37	-0.19	3.02	0.98	0.07	0		18.82	-1.6	-7.2	-8.54	-9.3	0
98.1	-19.46	-7.95	-4.66	-1.92	0.53	0		10.14	1.23	-4.36	-0.01	0.25	0		15.66	1.95	2.32	0.62	1.06	0		22.76	-0.61	-7.13	-9.07	-8.95	0
99	-20.54	-12.02	-9.87	-4.58	0.03	0		13.11	6.57	0.24	2.34	3.67	0		13.77	2.4	1.28	0.91	2.29	0		18.89	-0.32	-10.61	-7.76	-7.78	0
99.9	-22.51	-10.49	-9.57	-4.2	-1.78	0		14.07	2.23	-1.66	1.81	3.87	0		15.23	-0.49	-0.1	-0.14	2.15	0		17.45	-3.4	-9.5	-13.16	-9.93	0
100.8	-20.4	-10.04	-7.54	-1.14	0.9	0		13.95	2.08	0.6	1.37	2.46	0		9.84	-2.81	-1.52	-5.55	0.05	0		16.53	-2.38	-11.04	-10.48	-7.3	0
101.7	-16.24	-6.67	-2.7	1.38	2.87	0		15.62	5.95	5.44	6.68	4.68	0		16.01	1.85	6.27	2.26	1.29	0		16.66	-2.23	-7.61	-10.12	-8.63	0
102.6	-20.24	-10.38	-7.76	-1.45	-0.83	0		11.72	0.63	-1.91	1.73	2.36	0		14.8	-0.22	-0.54	0.74	1.86	0		18.88	-0.83	-10.56	-9.2	-10.08	0
103.5	-19.48	-9.35	-6.26	1.41	0.87	0		13.54	2.36	-0.02	3.2	3.86	0		14.46	-1.28	-1.88	-2.63	0.65	0		21.11	1.85	-6.62	-8.84	-7.65	0
104.4	-18.28	-10.24	-8.82	-0.78	1.24	0		10.1	1.12	-3.54	-0.99	0.5	0		11.77	-0.21	-1.44	-4.13	-1.09	0		16.66	-2.72	-12.17	-12.41	-9.5	0
105.3	-22.54	-10.33	-9.59	-3.67	-0.79	0		9.29	-0.06	-4.08	-0.81	0.81	0		14.53	-0.63	1.16	-1.7	2.47	0		22.74	0.53	-8.83	-9.44	-8.83	0
106.2	-19.56	-8.06	-8.2	-2.96	-0.62	0		11.69	2.66	-2.7	-1.62	-1.52	0		15.13	1.58	0.21	-0.31	1.68	0		21.47	1.45	-7.82	-8.21	-6.6	0
107.1	-16.86	-8.45	-11.32	-0.72	-0.67	0		10.81	2.91	-2.4	-0.88	1.64	0		15.68	4.06	3.05	-1	1.95	0		22.77	4.36	-5.68	-5.89	-4.34	0
108	-22.13	-10.48	-9.49	0.56	-3.03	0		12.88	1.59	-4.39	-1.32	-1.69	0		14.93	3.15	-0.04	-0.32	1.34	0		16.89	-0.54	-7.43	-12.18	-6.52	0
108.9	-20.41	-7.47	-8.04	-2.52	2.4	0		9.19	2.66	-0.44	2.44	3.74	0		7.73	-4.93	-2.99	-3.63	-3.4	0		17.72	-0.76	-11.01	-11.31	-10.78	0
109.8	-21.92	-12.48	-9.78	-7.68	-6.09	0		14.42	2.22	-1.48	1.14	0.29	0		18.09	4.2	4.33	3.13	2.8	0		18.4	-0.26	-7.56	-7.67	-9.33	0
110.7	-19.06	-8.31	-8.39	-2.35	-0.05	0		12.35	1.38	-4.45	1.68	4.03	0		11.8	0.47	-4.88	-2.18	0.39	0		16.19	-2.89	-14.44	-13.13	-10.53	0
111.6	-20.65	-9.8	-8.28	-2.62	-0.3	0		11.03	-1.02	-5.34	-0.93	-1.21	0		12.2	-2.96	-1.96	-3.26	-2.81	0		17.45	-2.2	-9.55	-7.72	-11.64	0
112.5	-17.8	-5.37	-6.03	1.78	4.37	0		13.77	2.96	1.27	2.97	2.76	0		15.81	3.3	4.3	2.38	1.9	0		20.47	1.45	-4.37	-8.77	-5.6	0
113.4	-19.78	-6.43	-5.69	1.54	0.75	0		16.25	5.07	0.92	6.54	5.39	0		14.97	0.78	2.99	2.27	4.61	0		16.94	-0.74	-7.42	-9.16	-5.77	0
114.3	-18.92	-5.77	-6.93	-1.13	0.04	0		12.61	1.51	-4.09	1.96	4.76	0		14.83	2.4	0.44	-0.26	3.75	0		19.87	0.1	-8.8	-10.22	-7.89	0
115.2	-21.84	-8.09	-6.61	-0.38	1.02	0		10.64	4.08	-5.3	-0.97	3.16	0		15.81	4.91	0.89	-0.88	3.7	0		19.16	-1.13	-7.5	-10.89	-9.63	0
116.1	-21.72	-9.7	-6.76	-2.59	1	0		10	1.98	-1.02	2.2	1.57	0		11.16	-0.31	0.6	-2.13	1	0		18.08	-2.35	-5.34	-7.78	-4.61	0
117	-21.2	-9.12	-9.48	-2.75	0.29	0		11.85	1.67	-4.09	2.4	1.14	0		11.53	-1.46	-0.89	-1.77	-2.56	0		19.22	1.98	-8.39	-5.36	-8.66	0
117.9	-19.16	-4.24	-6.14	0	-0.28	0		12.07	4.98	-1.22	1.94	1.34	0		14.29	0.07	-1.72	-2.32	-1.06	0		19.01	0.45	-12.01	-9.98	-7.98	0
118.8	-18.01	-7.75	-7.21	-2.89	2.39	0		14.21	4.28	-0.48	2.02	4.92	0		14.87	2.42	1.82	0.1	2.78	0		15.99	-1.32	-8.31	-6.72	-7.97	0
119.7	-20.74	-12.08	-8.34	-8.69	-0.56	0		9.73	-1.27	-2.92	-0.42	2.39	0		11.9	0	1.13	2.5	0.18	0		18.88	-0.88	-6.82	-8.23	-6.44	0
120.6	-17.82	-6.75	-9.74	-3.01	1.08	0		9.83	3.21	-2.07	1.17	2.86	0		11.63	1.4	2.85	-1.38	2.2	0		18.61	-0.83	-6.8	-10.17	-7.84	0
121.5	-16.73	-7.34	-4.55	-0.17	2.22	0		12.21	1.83	-0.11	1.45	0.96	0		11.5	-2.37	0.71	-2.23	-1.09	0		18.78	-0.22	-8.23	-8.59	-4.98	0
122.4	-22.55	-11.11	-10.79	-6.26	-2.2	0		9.11	2.23	-3.14	-0.33	1.58	0		13.59	2.44	2.32	1.22	3.37	0		16.48	0.28	-9.93	-9.91	-8.77	0
123.3	-18.85	-5.73	-7.15	-1.13	0.51	0		12.48	4.26	0.03	2.67	2.44	0		16.12	0.78	1.02	0.51	4.01	0		17.88	-0.63	-8.89	-8.77	-6.79	0
124.2	-18.58	-8.56	-7.45	-1.48	-0.97	0		10.26	1.03	-2.26	0.58	-0.77	0		11.84	-0.98	0.35	0.1	-0.85	0		19.06	-0.4	-10.39	-6.57	-8.37	0
125.1	-21.7	-5.97	-7.24	-2.89	-2.03	0		11.29	4.55	-0.92	2.89	2.01	0		12.88	1.34	2.12	-1.26	5.03	0		17.49	-3.8	-8.11	-11.82	-10.47	0
126	-19.21	-6.35	-8.83	-3.28	-3.41	0		13.06	2.95	-1.97	3.59	-0.98	0		15.04	1.09	0.75	0.15	-1.02	0		17.58	-0.61	-7.23	-7.93	-9	0
126.9	-21.88	-10.58	-9.44	-2.72	1.06	0		10.01	0.93	-2.77	0.24	1.9	0		16.17	0.97	3.11	-1.69	1.43	0		19.04	-2.91	-6.71	-8.01	-9.54	0
127.8	-20.67	-8.18	-9.88	0.45	-0.76	0		11.44	2.5	-1.79	2.96	1.96	0		12.97	2.59	-0.38	-2.35	0.2	0		16.86	0.12	-8.48	-12.17	-8.17	0
128.7	-21.99	-11.5	-10.2	-1.22	-3.25	0		11.49	-2.34	-5.48	-1.5	-0.64	0		10.52	-3.26	-0.96	-1.41	-2.05	0		14.95	-3.21	-8.25	-10.1	-10.15	0
129.6	-20.56	-10.44	-8.13	-2.39	-1.03	0		10.69	1.66	-4.55	0.85	0.7	0		13.03	2.08	-0.5	2.93	1.92	0		18.26	0.46	-6.87	-9.1	-6.85	0
130.5	-23.64	-8.03	-10.87	-4.85	-2.71	0		10.68	3.4	-0.55	0.35	-0.13	0		11.01	1.06	1.33	-3.31	1.06	0		15.78	0.02	-8.58	-9.59	-6.93	0
131.4	-18.7	-6.93	-6.54	-1.63	0.79	0		14.46	4.47	0.11	-1.58	4.85	0		14.19	-0.72	-0.52	-4.29	1.25	0		16.41	-3.62	-10.87	-9.5	-8.89	0
132.3	-21.47	-9.2	-5.47	-2.83	1.72	0		10.26	3.43	-0.56	1.18	4.95	0		12.33	0.73	-1.11	0.51	1.94	0		16.28	0.15	-8.88	-8.91	-7.54	0
133.2	-19.13	-7.58	-7.96	-0.8	2.07	0		8.49	-0.08	-5.05	-2.57	-0.07	0		9.62	0	0.57	-4.77	-1.36	0		21.1	2.9	-6	-11.01	-7.04	0
134.1	-20.94	-9.14	-9.09	-3.26	-1.06	0		9.77	0.55	-4.04	-1.65	-3.21	0		13.31	-0.9	3.08	-2.18	0.11	0		20.69	1.7	-5.2	-8.41	-5.74	0
135	-16.49	-5.96	-5.02	-1.18	-0.32	0		10.27	0.54	-4.75	-3.25	-1.58	0		11.94	-0.64	-2.05	-2.62	-0.54	0		19.23	-0.45	-8.75	-7.88	-5.95	0
135.9	-24.1	-8.86	-8.38	-3.3	-3.63	0		7.87	1.09	-1.81	-0.51	-2.25	0		10.53	-2.14	-2.18	-3.55	-4.81	0		15.44	-3.18	-9.63	-11.1	-9.53	0
136.8	-20.27	-10.54	-7.56	-3.17	3.43	0		14.29	4.78	1.62	5.34	4.91	0		13.42	1.99	0.62	-2.35	1.07	0		15.12	-2.75	-10.52	-13.92	-10.63	0
137.7	-19.64	-10.39	-7.03	-2.69	0.41	0		7.62	0.85	-3.32	-1.7	-0.34	0		11.04	-0.02	0.41	-1.58	0.51	0		15.02	-1.41	-7.92	-11.15	-7.44	0
138.6	-20.59	-5.91	-6.27	-0.04	3.03	0		9.32	3.34	-3.34	1.37	3.83	0		13	1.51	-2.34	-0.84	0.8	0		15.03	-3.58	-9.35	-12.43	-10.14	0
139.5	-22.53	-9.61	-9.16	-4.44	-1.92	0		10.6	1.04	-1.86	-1.37	0.55	0		10.86	-1.22	-0.96	-2.7	0.75	0		17.73	-1.64	-7.94	-10.56	-7.48	0
140.4	-17.06	-5.32	-7.02	0.44	3	0		7.61	1.22	-5.18	-0.28	-0.2	0		11.42	-1.81	-1.35	-0.44	-0.77	0		16.73	-4.03	-8.86	-10.96	-9.38	0
141.3	-19.75	-8.12	-9.78	-0.67	-0.53	0		10.88	5.31	-4.68	1.75	1.62	0		9.63	0.68	-0.99	-0.64	2.31	0		17.78	-1.23	-6.69	-7.66	-5.34	0
142.2	-25.92	-13.96	-11.44	-6.34	-5.68	0		8.93	0.34	-2.55	-1.38	1.42	0		13.7	1.7	0.48	-2.57	0.48	0		19.88	3.76	-7.35	-9.73	-6.44	0
143.1	-16.29	-6.51	-6.78	0.41	0.9	0		11.22	1.82	-2.37	2.24	1.25	0		13.42	3.43	2.91	-0.63	1.04	0		14.85	0.74	-7.27	-10.3	-7.96	0
144	-20.65	-9.42	-9.16	-5.66	-2.35	0		10.13	3.64	1.1	2.51	2.15	0		15.59	3.71	3.23	3.49	3.28	0		17.18	4.62	-7.99	-5.86	-7.39	0
144.9	-17.68	-5.17	-2.93	1.58	3.65	0		7.34	0	-1.36	-2.46	1.19	0		11.86	0.83	1.07	-2.57	2.35	0		17.39	-0.48	-6.34	-10.65	-8.22	0
145.8	-22.65	-9.79	-7.54	-3.19	-3.48	0		10.85	0.73	-3.03	-1.57	-3.87	0		13.7	-1.26	2.83	-2.47	-1.34	0		18.6	0.05	-5.85	-7.85	-7.1	0
146.7	-20.2	-4.21	-6.58	-2.08	0.75	0		11.7	3.82	-2.22	-1.95	0.86	0		11.53	-0.87	-1.08	-4.38	-2.03	0		15.28	-4.46	-14.08	-13.71	-12.72	0
147.6	-19.72	-8.47	-9.68	-1.01	1.54	0		10.5	0.81	-1.27	-1.1	2.34	0		13.3	0.78	1.94	-1.69	1.87	0		20.5	1.65	-7.23	-9.36	-8.17	0
148.5	-24.28	-10.75	-9.82	-0.51	2.36	0		3.85	0.27	-4.39	-2.29	0.09	0		8.72	-0.82	2.38	-2.59	-1	0		16.57	0.88	-5.87	-7.73	-7.59	0
149.4	-24.79	-9.85	-10.21	-7.49	-6.48	0		6.58	-2	-3.92	-2.04	-2	0		9.59	-1.51	-0.15	0.01	0.76	0		16.86	-1.88	-7.89	-9.44	-8.05	0
150.3	-22.73	-8.46	-9.54	-3.07	-2.85	0		9.17	0.46	-2.66	-1.9	-0.1	0		13.82	-1.22	1.09	-2.45	-0.67	0		17.63	-1.33	-6.59	-12.64	-9.32	0
151.2	-18.6	-6.42	-3.24	-0.3	0.6	0		4.92	0.35	-2.47	-1.7	-1.28	0		9.94	-1.18	0.25	-6.64	-0.21	0		19.54	0.08	-5.58	-11.4	-7.27	0
152.1	-23.22	-8.94	-9.42	-2.89	-0.52	0		10.35	0.8	-2.33	1.47	3.87	0		13.63	-0.79	0.6	-2.29	1.35	0		14.98	-4.12	-10.59	-12.09	-10.95	0
153	-21.57	-7.63	-6.99	-1.28	-3.11	0		9.52	4.33	-1.15	0.98	1	0		10.9	-0.09	0.97	-2.39	-1.14	0		15.67	-1.08	-5.28	-8.91	-9.07	0
153.9	-21.12	-8.97	-8.24	-3.29	0.2	0		9.03	0.57	-1.21	-0.91	0.69	0		13.53	1.26	2.42	-1.46	3.28	0		14.68	-1.27	-9.48	-12.89	-8.77	0
154.8	-17.39	-4.94	-8.69	-0.67	1.85	0		11.47	4.94	-0.17	1.02	0.94	0		13.07	1.18	2.65	-2.08	1.28	0		18.34	1.31	-8.8	-7.85	-5.42	0
155.7	-18.58	-8.37	-8.9	-3.94	0.53	0		6.59	-1.63	-6.61	-4.04	-1.65	0		10.6	-2.52	-1.87	-2.55	-3.36	0		17.2	-0.35	-6.01	-10.27	-11.37	0
156.6	-18.77	-8.34	-6.03	0.84	1.59	0		9.58	1.39	0.45	3.36	5.48	0		15	3.59	3.75	1.18	4.98	0		16.5	0.42	-6.92	-9.24	-8.54	0
157.5	-23.85	-10.63	-11.03	-3.58	0.71	0		8.92	0.43	-2.58	-0.74	0.19	0		10.66	1.86	1.55	-0.94	2.4	0		18.01	2.45	-6.81	-9.42	-6.64	0
158.4	-20.03	-4.79	-8.3	-2.79	-1.33	0		9.26	-0.07	-1.4	-3.88	1.72	0		11.59	-1.46	1.55	-1.87	3.9	0		13.86	-4.19	-11.57	-14.18	-9	0
159.3	-19.52	-7.86	-8.3	-1.63	-2.49	0		14.3	3.29	-2.82	0.94	2.28	0		12.34	1.73	-2.02	-3.9	1.13	0		16.43	0.35	-6.21	-8.73	-7.65	0
160.2	-22.18	-9.89	-7.81	-4.27	-0.58	0		11.98	2.99	-0.1	1.72	2.2	0		11.22	0.47	-0.77	-1.31	-0.81	0		17.49	2.39	-7.78	-8.93	-8.78	0
161.1	-18.07	-3.24	-6.18	0	0.27	0		10.43	4.18	-1.99	2.78	1.73	0		14.71	1.55	2.92	2	4.1	0		17.74	-0.36	-6.93	-9.61	-7.59	0
162	-23.97	-8.83	-8.83	-4.26	-3.63	0		9	1.75	-4.93	0.36	-0.74	0		12.22	0.66	1.13	0.33	0.75	0		18.13	0.35	-5.11	-6.91	-6.25	0
162.9	-19.92	-10.22	-6.67	-2.37	-0.84	0		10.99	2.62	-0.15	1.52	1.55	0		10.37	-1.47	-1.13	-1.18	-0.51	0		17.84	1.6	-6.09	-7.22	-5.49	0
163.8	-19.39	-9.1	-7.72	-1.92	-0.63	0		9.53	0.86	-3.01	1.2	0.7	0		12.11	-1.27	0.49	-0.05	0.3	0		15.08	-1.56	-8.33	-11.61	-12.55	0
164.7	-24.04	-11.6	-11.11	-4.01	-0.74	0		10.82	2.88	-0.95	0.25	2.23	0		12.56	1.26	2.34	-1.89	1.57	0		15.02	2.51	-5.81	-8.72	-6.75	0
165.6	-19.45	-8.4	-7.91	-2.12	0.61	0		10.92	3.62	1.21	3.51	3.53	0		13.79	1.43	3.51	-0.26	3.4	0		15.5	-0.77	-8.08	-10.29	-8.89	0
166.5	-18.04	-7.01	-5.78	-2.9	2.38	0		10.37	1.64	-1.56	-1.87	-1.11	0		12.1	1.33	2.84	-2.27	-0.72	0		16.81	-2.71	-7.26	-13.93	-8.54	0
167.4	-21.4	-13.58	-9.5	-6.72	0.88	0		7.8	0.77	-3.14	-4.05	1.99	0		11.68	1.33	1.15	-1.32	1.38	0		16.22	0.86	-6.59	-11.4	-8	0
168.3	-20.27	-9.6	-7.04	-3.63	-2.26	0		9.93	1.02	-3.27	-1.24	0.87	0		11.62	1.71	0.87	-1.47	0.68	0		15.07	1.16	-7.66	-8.67	-10.51	0
169.2	-16.98	-5.34	-2.5	-1.53	1.62	0		9.43	2.83	-2.48	-1.86	1.25	0		8.64	-3.19	-2.98	-6.65	-2.06	0		15.96	-1.26	-9.15	-11.36	-9.92	0
170.1	-21.19	-8.34	-8.62	-3.31	-3.59	0		13.54	3.44	0.94	1.86	4.51	0		12.94	3	3.75	-0.74	4.66	0		17.04	-0.45	-9.12	-10.04	-7.96	0
171	-20.58	-7.45	-7.12	-2.56	-0.82	0		7.14	1.44	-1.91	-0.52	-1.32	0		12.28	-0.35	1.64	-2.7	0.37	0		17.67	-2.71	-6.41	-10.55	-8.14	0
171.9	-21.62	-6.4	-7.82	-4.36	-0.57	0		8.86	1.32	-0.44	-1.88	3.6	0		8.5	-1.29	-0.29	-3.73	-1.33	0		13.15	-2.45	-9.69	-15.36	-11.84	0
172.8	-20.31	-8.37	-7.96	0.39	1.77	0		9.69	1.83	-0.45	2.34	5.8	0		12.32	0.84	2.17	-0.14	3.81	0		18.04	2.4	-2.36	-7.08	-2.67	0
173.7	-23.95	-9.62	-7.75	-5.41	0.02	0		9.03	2.48	-0.08	0.26	1.64	0		11	0.11	-1.5	-5.23	-0.78	0		12.95	0.47	-11.44	-11.74	-9.35	0
174.6	-22.8	-8.04	-7.85	-5.68	-3.68	0		11.76	2.33	0.24	2.35	4.25	0		12.69	0.28	2.71	-0.26	4.9	0		15.79	1.61	-7.74	-8.17	-6.63	0
175.5	-20.45	-8.69	-7.16	-4.3	-3.6	0		6.75	-3.92	-4.79	-2.09	-3.07	0		11.42	0.25	-0.36	-1.68	-0.77	0		14.14	0.15	-10.52	-11.84	-11.87	0
