# Supplementary material for: Simvastatin Sodium Salt and Fluvastatin Interact with Human Gap Junction Gamma-3 Protein
Source: PLoS One. 2016 Feb 10;11(2):e0148266. doi: 10.1371/journal.pone.0148266 (PMC4749215; doi:10.1371/journal.pone.0148266)
Supplement: S9 Dataset — (ZIP) [file pone.0148266.s010.zip › S9_Dataset/carbenoxelone_2.xlsx]

## Sheet: carbenoxelone
L1A1()_X	L1A1()_Y	L1A2()_X	L1A2()_Y	L1A3()_X	L1A3()_Y	L1A4()_X	L1A4()_Y	L1A5()_X	L1A5()_Y	L1A6()_X	L1A6()_Y	L2A1()_X	L2A1()_Y	L2A2()_X	L2A2()_Y	L2A3()_X	L2A3()_Y	L2A4()_X	L2A4()_Y	L2A5()_X	L2A5()_Y	L2A6()_X	L2A6()_Y	L3A1()_X	L3A1()_Y	L3A2()_X	L3A2()_Y	L3A3()_X	L3A3()_Y	L3A4()_X	L3A4()_Y	L3A5()_X	L3A5()_Y	L3A6()_X	L3A6()_Y	L4A1()_X	L4A1()_Y	L4A2()_X	L4A2()_Y	L4A3()_X	L4A3()_Y	L4A4()_X	L4A4()_Y	L4A5()_X	L4A5()_Y	L4A6()_X	L4A6()_Y	L5A1()_X	L5A1()_Y
-240.3	-6.6	-240.3	-6.49	-240.3	-8.31	-240.3	-4.39	-240.3	-5.83	-240.3	-7.91	-240.3	-1.1	-240.3	-3.22	-240.3	-5.81	-240.3	-0.75	-240.3	-4.9	-240.3	-5.41	-240.3	3.37	-240.3	2.84	-240.3	-2.51	-240.3	7.35	-240.3	-3.35	-240.3	3.64	-240.3	-3.22	-240.3	-4.99	-240.3	-8.91	-240.3	-3.75	-240.3	-8.91	-240.3	-3.98	-240.3	-2.02
-239.4	-6.21	-239.4	-5.05	-239.4	-6.92	-239.4	-4.76	-239.4	-6.66	-239.4	-8.13	-239.4	-0.92	-239.4	-3.33	-239.4	-5.82	-239.4	-0.5	-239.4	-2.85	-239.4	-3.77	-239.4	3.62	-239.4	2.7	-239.4	-0.41	-239.4	6.79	-239.4	2.02	-239.4	2.3	-239.4	-2.75	-239.4	-2.56	-239.4	-7.84	-239.4	-2.09	-239.4	-4.82	-239.4	-6.51	-239.4	-2.94
-238.5	-4.2	-238.5	-4.09	-238.5	-6.87	-238.5	-5.46	-238.5	-8.41	-238.5	-9.01	-238.5	1.36	-238.5	-4.01	-238.5	-5.57	-238.5	-0.53	-238.5	-3.44	-238.5	-3.06	-238.5	4.33	-238.5	1.48	-238.5	-1.56	-238.5	7.89	-238.5	-0.68	-238.5	2.33	-238.5	-0.87	-238.5	-2.09	-238.5	-8.65	-238.5	-2.01	-238.5	-6.2	-238.5	-2.19	-238.5	-0.54
-237.6	-6.06	-237.6	-5.7	-237.6	-9.89	-237.6	-5.25	-237.6	-8.2	-237.6	-8.3	-237.6	0.94	-237.6	-4.47	-237.6	-3.8	-237.6	1.48	-237.6	-4.69	-237.6	-5.21	-237.6	4.86	-237.6	0.29	-237.6	2.44	-237.6	6.59	-237.6	0.6	-237.6	1.46	-237.6	-2.06	-237.6	-5.9	-237.6	-5.06	-237.6	-1.39	-237.6	-6.63	-237.6	-5.01	-237.6	-2.95
-236.7	-6.83	-236.7	-7.17	-236.7	-4.42	-236.7	-7.86	-236.7	-7.14	-236.7	-6.8	-236.7	-0.69	-236.7	-3.97	-236.7	-2.94	-236.7	-1.56	-236.7	-3.3	-236.7	-6.55	-236.7	3.98	-236.7	2.37	-236.7	0.4	-236.7	6.7	-236.7	0.36	-236.7	-1.03	-236.7	-1.49	-236.7	-4.53	-236.7	-9.63	-236.7	-1.53	-236.7	-5.57	-236.7	-6.17	-236.7	-1.2
-235.8	-3.69	-235.8	-4.76	-235.8	-7.02	-235.8	-7.58	-235.8	-7.2	-235.8	-8.02	-235.8	0.86	-235.8	-5.7	-235.8	-7.09	-235.8	-4.23	-235.8	-3.74	-235.8	-3.38	-235.8	5.42	-235.8	1.74	-235.8	1.01	-235.8	4.95	-235.8	2.13	-235.8	2.58	-235.8	0.47	-235.8	-3.37	-235.8	-7.79	-235.8	-1.3	-235.8	-3.32	-235.8	-3.7	-235.8	0.94
-234.9	-6.95	-234.9	-3.57	-234.9	-7.28	-234.9	-5.23	-234.9	-8.05	-234.9	-6.26	-234.9	-2.22	-234.9	-1.52	-234.9	-4.96	-234.9	-0.87	-234.9	-2.73	-234.9	-3.67	-234.9	4.21	-234.9	0.31	-234.9	1.55	-234.9	5.22	-234.9	0.47	-234.9	3.25	-234.9	-2.06	-234.9	-4.19	-234.9	-8.55	-234.9	-3.92	-234.9	-8.86	-234.9	-5.9	-234.9	-1.76
-234	-5.94	-234	-5.01	-234	-7.12	-234	-6.13	-234	-6.91	-234	-6.39	-234	-4.34	-234	-2.09	-234	-6.46	-234	-2.71	-234	-0.5	-234	-2.97	-234	1.79	-234	3.91	-234	-1.74	-234	4.41	-234	0.81	-234	5.52	-234	-2.21	-234	-3.24	-234	-7.96	-234	-2.78	-234	-6.06	-234	-3.78	-234	-1.72
-233.1	-4.31	-233.1	-6.3	-233.1	-6.78	-233.1	-6.54	-233.1	-7.52	-233.1	-3.78	-233.1	-0.13	-233.1	-2.65	-233.1	-3.57	-233.1	-0.64	-233.1	-1.26	-233.1	-3.7	-233.1	4.94	-233.1	3.2	-233.1	-0.63	-233.1	5.9	-233.1	2.2	-233.1	0.95	-233.1	-2.74	-233.1	-4.38	-233.1	-9.41	-233.1	-2.77	-233.1	-6.07	-233.1	-6.02	-233.1	-2.22
-232.2	-3.9	-232.2	-5.99	-232.2	-4.18	-232.2	-6.69	-232.2	-6.74	-232.2	-5.98	-232.2	0.09	-232.2	-2.8	-232.2	-5.37	-232.2	-1.99	-232.2	-2.95	-232.2	-2.59	-232.2	4.4	-232.2	2.07	-232.2	-2.73	-232.2	7.21	-232.2	0.17	-232.2	0.49	-232.2	-3.04	-232.2	-4.96	-232.2	-9.42	-232.2	-1.76	-232.2	-6.9	-232.2	-6.22	-232.2	-0.73
-231.3	-5.45	-231.3	-5.7	-231.3	-8.12	-231.3	-5.29	-231.3	-7.58	-231.3	-5.64	-231.3	-1.08	-231.3	-4.73	-231.3	-4.56	-231.3	-0.52	-231.3	-3.52	-231.3	-1.34	-231.3	4.58	-231.3	-0.06	-231.3	-1.58	-231.3	6.39	-231.3	-0.13	-231.3	6.82	-231.3	0.74	-231.3	-3.25	-231.3	-6.72	-231.3	-1.59	-231.3	-4.14	-231.3	-3.68	-231.3	0.95
-230.4	-4.26	-230.4	-3.72	-230.4	-7.14	-230.4	-8.7	-230.4	-8.74	-230.4	-7.33	-230.4	0.7	-230.4	-3.24	-230.4	-3.81	-230.4	-1.66	-230.4	-4.64	-230.4	-3.25	-230.4	4.7	-230.4	3.98	-230.4	0.21	-230.4	6.36	-230.4	-0.54	-230.4	5.85	-230.4	-1.6	-230.4	-0.95	-230.4	-6.6	-230.4	-2.16	-230.4	-5.69	-230.4	-1.98	-230.4	0.66
-229.5	-4.91	-229.5	-2.73	-229.5	-6.85	-229.5	-5	-229.5	-7.79	-229.5	-6.89	-229.5	1.08	-229.5	-0.87	-229.5	-2.79	-229.5	-0.98	-229.5	-1.21	-229.5	-4.52	-229.5	1.7	-229.5	2.6	-229.5	0.24	-229.5	5.52	-229.5	2.51	-229.5	2.98	-229.5	-0.6	-229.5	-2.06	-229.5	-10.44	-229.5	-1.82	-229.5	-5.18	-229.5	-4.71	-229.5	1.81
-228.6	-4.87	-228.6	-5.55	-228.6	-5.61	-228.6	-3.92	-228.6	-5.68	-228.6	-8.72	-228.6	2.45	-228.6	-2.31	-228.6	-3.61	-228.6	-2.39	-228.6	-1.67	-228.6	-3.16	-228.6	6.91	-228.6	1.32	-228.6	1.33	-228.6	5.03	-228.6	1.38	-228.6	3.05	-228.6	-0.78	-228.6	-4.71	-228.6	-6.97	-228.6	-2.44	-228.6	-4.79	-228.6	-5.5	-228.6	-1.97
-227.7	-4.81	-227.7	-6.52	-227.7	-6.33	-227.7	-4.79	-227.7	-6.78	-227.7	-6.39	-227.7	0.19	-227.7	-2.98	-227.7	-4.88	-227.7	-1.31	-227.7	-4.15	-227.7	-2.42	-227.7	2.17	-227.7	3.06	-227.7	0.99	-227.7	5.66	-227.7	-0.16	-227.7	4.81	-227.7	-1.24	-227.7	-4.84	-227.7	-6.69	-227.7	-4.6	-227.7	-4.8	-227.7	-4.43	-227.7	-1.4
-226.8	-4	-226.8	-3.75	-226.8	-6.77	-226.8	-2.78	-226.8	-5.45	-226.8	-8.12	-226.8	-1.74	-226.8	-2.97	-226.8	-4.25	-226.8	0.12	-226.8	-3.72	-226.8	-2.38	-226.8	2.79	-226.8	-0.56	-226.8	0.53	-226.8	4.19	-226.8	-1.2	-226.8	3.68	-226.8	-1.78	-226.8	-6.38	-226.8	-9.07	-226.8	-1.98	-226.8	-3.53	-226.8	-2.62	-226.8	-1.09
-225.9	-4.91	-225.9	-4.55	-225.9	-7.17	-225.9	-6.76	-225.9	-8.32	-225.9	-6.5	-225.9	-0.89	-225.9	-2.3	-225.9	-3	-225.9	-1.02	-225.9	-2.01	-225.9	-2.96	-225.9	4.7	-225.9	1.82	-225.9	0.64	-225.9	5.13	-225.9	2.18	-225.9	2.14	-225.9	-1.65	-225.9	-4.88	-225.9	-7.68	-225.9	-1.98	-225.9	-3.26	-225.9	-3.36	-225.9	2.74
-225	-4.18	-225	-4.62	-225	-7.68	-225	-7.37	-225	-6.38	-225	-5.45	-225	0.81	-225	-2.83	-225	-5.36	-225	-3.65	-225	-2.53	-225	-0.65	-225	6.35	-225	-0.37	-225	-1.32	-225	4.39	-225	0.45	-225	3.68	-225	-0.43	-225	-3.16	-225	-8.35	-225	-2.46	-225	-5.96	-225	-3.46	-225	-0.68
-224.1	-5.18	-224.1	-4.75	-224.1	-7.29	-224.1	-4.66	-224.1	-9.45	-224.1	-7.89	-224.1	-0.48	-224.1	-4.4	-224.1	-5.09	-224.1	-0.56	-224.1	-4.72	-224.1	-2.95	-224.1	3.85	-224.1	0.24	-224.1	-0.09	-224.1	4.81	-224.1	0.24	-224.1	1.19	-224.1	-0.37	-224.1	-3.75	-224.1	-8.63	-224.1	-5.01	-224.1	-5.42	-224.1	-4.67	-224.1	-1.09
-223.2	-5.21	-223.2	-2.47	-223.2	-6.93	-223.2	-5.64	-223.2	-3.96	-223.2	-3.65	-223.2	0.86	-223.2	-1.12	-223.2	-5.21	-223.2	-0.01	-223.2	-0.34	-223.2	-1.92	-223.2	4.97	-223.2	1.73	-223.2	-1.47	-223.2	5.6	-223.2	2.79	-223.2	1.98	-223.2	-2.15	-223.2	-4.57	-223.2	-7.12	-223.2	-2.95	-223.2	-2.6	-223.2	-4.89	-223.2	0.45
-222.3	-5.5	-222.3	-7.37	-222.3	-7.53	-222.3	-3.78	-222.3	-7.38	-222.3	-7.39	-222.3	-0.35	-222.3	-5.14	-222.3	-5.79	-222.3	-3.67	-222.3	-2.18	-222.3	-5.61	-222.3	3.44	-222.3	2.1	-222.3	-2.06	-222.3	4.6	-222.3	0.32	-222.3	1.26	-222.3	-1.44	-222.3	-2.44	-222.3	-7.34	-222.3	-1.84	-222.3	-5.7	-222.3	-3.95	-222.3	-1.39
-221.4	-3.4	-221.4	-2.75	-221.4	-6.21	-221.4	-5.11	-221.4	-8.98	-221.4	-7.3	-221.4	-0.41	-221.4	-3.72	-221.4	-3.49	-221.4	0.26	-221.4	-3.24	-221.4	-5.65	-221.4	3.32	-221.4	1.81	-221.4	1.17	-221.4	6.95	-221.4	0.24	-221.4	2.02	-221.4	-0.26	-221.4	-1.39	-221.4	-6.59	-221.4	-2.03	-221.4	-6.68	-221.4	-4.87	-221.4	-0.24
-220.5	-5.42	-220.5	-4.99	-220.5	-7.63	-220.5	-5.99	-220.5	-5.57	-220.5	-6.1	-220.5	0.28	-220.5	-3.18	-220.5	-7.11	-220.5	-0.56	-220.5	-1.65	-220.5	-1.42	-220.5	6.55	-220.5	2.81	-220.5	-0.1	-220.5	6	-220.5	0.79	-220.5	2.02	-220.5	-2.09	-220.5	-2.46	-220.5	-5.63	-220.5	-2.09	-220.5	-3.96	-220.5	-4.67	-220.5	-1.24
-219.6	-3.48	-219.6	-2.19	-219.6	-7.43	-219.6	-4.16	-219.6	-7.76	-219.6	-6.85	-219.6	-1.68	-219.6	-2.77	-219.6	-5.41	-219.6	0.24	-219.6	-2.9	-219.6	-5.35	-219.6	2.84	-219.6	0.58	-219.6	-1.52	-219.6	3.47	-219.6	0.87	-219.6	2.56	-219.6	-2.31	-219.6	-4.63	-219.6	-6.62	-219.6	-3.64	-219.6	-4.77	-219.6	-4.13	-219.6	-2.35
-218.7	-5.39	-218.7	-4.14	-218.7	-6.86	-218.7	-5.58	-218.7	-8.12	-218.7	-5.88	-218.7	-0.43	-218.7	-5.36	-218.7	-5.34	-218.7	1.01	-218.7	-2.18	-218.7	-4.76	-218.7	4.08	-218.7	2.4	-218.7	-0.23	-218.7	6.07	-218.7	2.71	-218.7	4.4	-218.7	1.48	-218.7	-3.66	-218.7	-9.15	-218.7	-2.12	-218.7	-1.34	-218.7	-2	-218.7	-0.62
-217.8	-2.13	-217.8	-2.87	-217.8	-6.94	-217.8	-2.84	-217.8	-7.44	-217.8	-6.89	-217.8	0.39	-217.8	-2.87	-217.8	-4.06	-217.8	2.1	-217.8	-1.68	-217.8	-4.55	-217.8	5.31	-217.8	2.56	-217.8	-0.44	-217.8	5.14	-217.8	-0.83	-217.8	1.88	-217.8	1.05	-217.8	-4.06	-217.8	-9.74	-217.8	-2.87	-217.8	-6.16	-217.8	-5.01	-217.8	0.61
-216.9	-2.86	-216.9	-4.51	-216.9	-7	-216.9	-1.97	-216.9	-6.21	-216.9	-5.6	-216.9	1.3	-216.9	-2.37	-216.9	-5.86	-216.9	1.83	-216.9	-2.73	-216.9	-3.97	-216.9	3.33	-216.9	2.96	-216.9	-0.89	-216.9	6.45	-216.9	0.88	-216.9	-0.11	-216.9	-1.47	-216.9	-3.29	-216.9	-6.28	-216.9	-1.06	-216.9	-4.45	-216.9	-5.8	-216.9	-0.56
-216	-5.51	-216	-4.68	-216	-6.46	-216	-5.27	-216	-7.66	-216	-5.58	-216	-1.51	-216	-2.84	-216	-2.74	-216	-0.56	-216	-3.23	-216	-2.7	-216	2.24	-216	3.47	-216	0.66	-216	6.53	-216	1.97	-216	0.63	-216	0.1	-216	0.14	-216	-7.98	-216	-3.61	-216	-3.77	-216	-3.86	-216	-0.24
-215.1	-5.34	-215.1	-5.67	-215.1	-5.28	-215.1	-6.87	-215.1	-4.26	-215.1	-7.49	-215.1	-2.84	-215.1	-3.79	-215.1	-1.86	-215.1	-1.3	-215.1	-2.26	-215.1	-2.02	-215.1	0.78	-215.1	0.32	-215.1	2.71	-215.1	4.62	-215.1	4.16	-215.1	2.97	-215.1	-1.46	-215.1	-5.46	-215.1	-6.5	-215.1	-3.77	-215.1	-3.22	-215.1	-7.5	-215.1	0.11
-214.2	-5.41	-214.2	-3.62	-214.2	-4.9	-214.2	-3.21	-214.2	-6.39	-214.2	-3.55	-214.2	-0.87	-214.2	-3.23	-214.2	-3.15	-214.2	0.02	-214.2	-2.8	-214.2	-3.81	-214.2	3.41	-214.2	2.2	-214.2	0.24	-214.2	5.67	-214.2	1.58	-214.2	1.3	-214.2	-1.72	-214.2	-6.66	-214.2	-8.24	-214.2	-1.16	-214.2	-6.25	-214.2	-5.66	-214.2	-4.65
-213.3	-3.51	-213.3	-4.85	-213.3	-6.48	-213.3	-4.82	-213.3	-6.28	-213.3	-4.46	-213.3	1.65	-213.3	-2.78	-213.3	-3.44	-213.3	-1.56	-213.3	-1.58	-213.3	-2.84	-213.3	3.73	-213.3	1.88	-213.3	0.86	-213.3	3.41	-213.3	1.06	-213.3	2.68	-213.3	-1.04	-213.3	-2.2	-213.3	-8.91	-213.3	-3.75	-213.3	-5.9	-213.3	-3.45	-213.3	-1.52
-212.4	-6.2	-212.4	-3.93	-212.4	-6.79	-212.4	-3.12	-212.4	-8.24	-212.4	-6.13	-212.4	0.59	-212.4	-4.43	-212.4	-6.4	-212.4	-1.39	-212.4	-3.02	-212.4	-5.33	-212.4	5.1	-212.4	2.24	-212.4	-0.32	-212.4	4.01	-212.4	1.12	-212.4	-1.87	-212.4	-2.61	-212.4	-3.74	-212.4	-8.6	-212.4	-1.14	-212.4	-5.67	-212.4	-2.43	-212.4	-3.39
-211.5	-3.95	-211.5	-5.29	-211.5	-5.33	-211.5	-4.01	-211.5	-6.28	-211.5	-5.48	-211.5	1.39	-211.5	-4	-211.5	-2.37	-211.5	2.23	-211.5	-0.11	-211.5	-4.69	-211.5	4.18	-211.5	3.51	-211.5	2.28	-211.5	6.09	-211.5	2.61	-211.5	3.01	-211.5	-0.74	-211.5	-3.31	-211.5	-6.39	-211.5	-2.23	-211.5	-3.96	-211.5	-2.47	-211.5	-1.9
-210.6	-0.45	-210.6	-4.67	-210.6	-6.28	-210.6	-3.16	-210.6	-5.21	-210.6	-5.88	-210.6	0.56	-210.6	-2.42	-210.6	-3.27	-210.6	-1.91	-210.6	-3.74	-210.6	-2.69	-210.6	0.56	-210.6	2.19	-210.6	-1.85	-210.6	5.08	-210.6	0.98	-210.6	2.31	-210.6	-0.71	-210.6	-2.94	-210.6	-6.85	-210.6	-1.54	-210.6	-4.62	-210.6	-4.11	-210.6	-0.86
-209.7	-2.81	-209.7	-2.98	-209.7	-4.08	-209.7	-4.05	-209.7	-7.14	-209.7	-6.21	-209.7	-0.87	-209.7	-2.12	-209.7	-3.02	-209.7	-0.73	-209.7	0.16	-209.7	-4.15	-209.7	3.93	-209.7	3.45	-209.7	-1.62	-209.7	4.91	-209.7	2.93	-209.7	2.22	-209.7	-0.14	-209.7	-3.9	-209.7	-7.55	-209.7	-2.19	-209.7	-3.02	-209.7	-3.32	-209.7	-1.26
-208.8	-5.05	-208.8	-3.99	-208.8	-5.2	-208.8	-3.7	-208.8	-5.19	-208.8	-8.32	-208.8	0.03	-208.8	-2.88	-208.8	-4.31	-208.8	0.55	-208.8	-2.45	-208.8	-2.81	-208.8	4.81	-208.8	-0.72	-208.8	-1.86	-208.8	7.22	-208.8	-0.64	-208.8	4.09	-208.8	-1.32	-208.8	-4.22	-208.8	-7.07	-208.8	-1.87	-208.8	-5.07	-208.8	-2.92	-208.8	-0.81
-207.9	-3.31	-207.9	-1.37	-207.9	-5.26	-207.9	-3.19	-207.9	-4.53	-207.9	-7.63	-207.9	0.57	-207.9	-1.3	-207.9	-4.13	-207.9	-0.04	-207.9	-1.9	-207.9	-4.81	-207.9	3.89	-207.9	1.92	-207.9	-0.72	-207.9	3.15	-207.9	0.4	-207.9	1.42	-207.9	-0.39	-207.9	-4.82	-207.9	-9.06	-207.9	-4.39	-207.9	-5.88	-207.9	-3.48	-207.9	0.27
-207	-4.88	-207	-4.52	-207	-5.88	-207	-4.65	-207	-3.68	-207	-6.29	-207	-1.22	-207	-1.59	-207	-3.49	-207	0.41	-207	-1.17	-207	-4.6	-207	2.8	-207	3.34	-207	-0.2	-207	6.76	-207	1.43	-207	2.34	-207	-1.27	-207	-2.92	-207	-8	-207	-1.11	-207	-6.19	-207	-2.86	-207	0.47
-206.1	0.03	-206.1	-3.47	-206.1	-4.73	-206.1	-3.4	-206.1	-7.93	-206.1	-3.79	-206.1	0.05	-206.1	-4.92	-206.1	-5.09	-206.1	-1	-206.1	-3.42	-206.1	-0.74	-206.1	2.03	-206.1	1.15	-206.1	-1.36	-206.1	4.85	-206.1	1.16	-206.1	2.06	-206.1	0.22	-206.1	-2.85	-206.1	-7.79	-206.1	-1.25	-206.1	-3.23	-206.1	-5.57	-206.1	0.33
-205.2	-4.35	-205.2	-3.3	-205.2	-4.73	-205.2	-3.99	-205.2	-4.37	-205.2	-4.54	-205.2	1.31	-205.2	-1.37	-205.2	-3.18	-205.2	2.78	-205.2	-2.38	-205.2	-3.13	-205.2	5.4	-205.2	1.4	-205.2	0.63	-205.2	7.57	-205.2	-3.15	-205.2	4.71	-205.2	-0.39	-205.2	-3.21	-205.2	-6.66	-205.2	1.58	-205.2	-6.75	-205.2	-4.29	-205.2	-2.47
-204.3	-4.07	-204.3	-4.18	-204.3	-4.89	-204.3	-4.01	-204.3	-5.15	-204.3	-5.17	-204.3	0.12	-204.3	-3.81	-204.3	-3.87	-204.3	-2.12	-204.3	-2.64	-204.3	-3.68	-204.3	5.95	-204.3	1.07	-204.3	0.82	-204.3	3.74	-204.3	0.93	-204.3	0.42	-204.3	1.64	-204.3	-1.56	-204.3	-7.91	-204.3	-4.7	-204.3	-2.46	-204.3	-3.74	-204.3	-0.65
-203.4	-2.4	-203.4	-3.07	-203.4	-3.52	-203.4	-3.31	-203.4	-8.48	-203.4	-4.49	-203.4	0.55	-203.4	-4.41	-203.4	-1.47	-203.4	-0.05	-203.4	-4.2	-203.4	-2.3	-203.4	3.63	-203.4	2.44	-203.4	-0.8	-203.4	5.78	-203.4	0.76	-203.4	3.05	-203.4	-1.44	-203.4	-3.47	-203.4	-6.98	-203.4	-0.61	-203.4	-4.43	-203.4	-4.25	-203.4	-0.47
-202.5	-2.3	-202.5	-4.05	-202.5	-7.98	-202.5	-4.06	-202.5	-6.7	-202.5	-9.29	-202.5	-1.23	-202.5	-3.35	-202.5	-4.26	-202.5	-0.34	-202.5	-1.17	-202.5	-4.58	-202.5	0.96	-202.5	-0.18	-202.5	0.85	-202.5	4.27	-202.5	-0.15	-202.5	3.89	-202.5	-3.6	-202.5	-3.33	-202.5	-7.5	-202.5	-2.93	-202.5	-2.19	-202.5	-3.46	-202.5	-1.04
-201.6	-5.23	-201.6	-5.5	-201.6	-6.89	-201.6	-4.14	-201.6	-5.35	-201.6	-4.29	-201.6	1.28	-201.6	-4.85	-201.6	-4.69	-201.6	1.49	-201.6	0.16	-201.6	-1.18	-201.6	4.4	-201.6	2.31	-201.6	-0.76	-201.6	5.01	-201.6	0.34	-201.6	3.82	-201.6	-1	-201.6	-4.02	-201.6	-6.73	-201.6	-3.69	-201.6	-6.55	-201.6	-4.16	-201.6	0.17
-200.7	-2	-200.7	-4.18	-200.7	-4.8	-200.7	-5.25	-200.7	-6.92	-200.7	-5.69	-200.7	-1.31	-200.7	-2.98	-200.7	-3.98	-200.7	2.49	-200.7	-3.72	-200.7	-3.31	-200.7	2.63	-200.7	2.66	-200.7	-1.39	-200.7	5.66	-200.7	-1.82	-200.7	1.39	-200.7	-0.44	-200.7	-2.34	-200.7	-7.68	-200.7	-0.79	-200.7	-6.25	-200.7	-2.94	-200.7	-0.32
-199.8	-1.63	-199.8	-2.54	-199.8	-5.61	-199.8	-4.75	-199.8	-4.55	-199.8	-4.01	-199.8	-1.09	-199.8	-2.18	-199.8	-1.26	-199.8	-0.61	-199.8	-1.98	-199.8	-3.52	-199.8	3.6	-199.8	4.1	-199.8	1.56	-199.8	5.26	-199.8	-0.62	-199.8	1.94	-199.8	-0.39	-199.8	-1.32	-199.8	-7.82	-199.8	-2.4	-199.8	-5.03	-199.8	-2.82	-199.8	-0.12
-198.9	-5.06	-198.9	-5.67	-198.9	-5.4	-198.9	-3.56	-198.9	-5.29	-198.9	-6.67	-198.9	2.03	-198.9	-4.22	-198.9	-1.02	-198.9	0.89	-198.9	-4.11	-198.9	-4.75	-198.9	4.87	-198.9	0.04	-198.9	1.75	-198.9	5.26	-198.9	-2.14	-198.9	3.36	-198.9	-2.09	-198.9	-4.88	-198.9	-5.86	-198.9	-0.67	-198.9	-6.55	-198.9	-2.87	-198.9	-2.38
-198	-4.9	-198	-3.56	-198	-3.94	-198	-4.01	-198	-6.25	-198	-6.31	-198	-0.07	-198	-4.97	-198	-4.83	-198	-1.87	-198	-2.06	-198	-3.93	-198	5.8	-198	-0.9	-198	0.95	-198	5.65	-198	1.61	-198	4.57	-198	-1.19	-198	-3.12	-198	-6.8	-198	-2.02	-198	-3.28	-198	-2.91	-198	-0.16
-197.1	-4.92	-197.1	-4.32	-197.1	-3.96	-197.1	-2.45	-197.1	-5.56	-197.1	-5.08	-197.1	0.27	-197.1	-2.49	-197.1	-5.89	-197.1	0.17	-197.1	-2.29	-197.1	-1.86	-197.1	4	-197.1	1.13	-197.1	-1.82	-197.1	5.5	-197.1	2.32	-197.1	3.37	-197.1	1.35	-197.1	-3.95	-197.1	-6.54	-197.1	-0.83	-197.1	-4.53	-197.1	-3.31	-197.1	0.02
-196.2	-3.52	-196.2	-3.26	-196.2	-6.27	-196.2	-3.75	-196.2	-6.61	-196.2	-6.22	-196.2	-0.03	-196.2	-2.05	-196.2	-3.59	-196.2	-0.29	-196.2	-3.77	-196.2	-5.16	-196.2	3.3	-196.2	2.68	-196.2	0.8	-196.2	4.67	-196.2	-0.23	-196.2	0.15	-196.2	-1.73	-196.2	-3.77	-196.2	-5.05	-196.2	-0.52	-196.2	-4.1	-196.2	-5.91	-196.2	-1.12
-195.3	-4.82	-195.3	-2.18	-195.3	-5.18	-195.3	-3.29	-195.3	-4.69	-195.3	-6.92	-195.3	-0.14	-195.3	-3.54	-195.3	-4.53	-195.3	0.96	-195.3	-1.45	-195.3	-4.35	-195.3	4.75	-195.3	0.28	-195.3	-0.08	-195.3	4.86	-195.3	0.18	-195.3	0.28	-195.3	-0.92	-195.3	-3.27	-195.3	-5.92	-195.3	-3.04	-195.3	-5.49	-195.3	-2.6	-195.3	-1.81
-194.4	-5.73	-194.4	-3.61	-194.4	-4.59	-194.4	-4.7	-194.4	-7.39	-194.4	-5.89	-194.4	-2.28	-194.4	-2.68	-194.4	-2.01	-194.4	0.48	-194.4	-3.37	-194.4	-3.42	-194.4	1.11	-194.4	2.57	-194.4	1.1	-194.4	4.51	-194.4	2.43	-194.4	-0.43	-194.4	-1.44	-194.4	0.07	-194.4	-7.64	-194.4	-2.58	-194.4	-1.07	-194.4	-5.27	-194.4	-1.16
-193.5	-1.68	-193.5	-2.71	-193.5	-5.98	-193.5	-3.84	-193.5	-1.84	-193.5	-5.31	-193.5	2.13	-193.5	-3.52	-193.5	-3.57	-193.5	1.55	-193.5	0.28	-193.5	-3.58	-193.5	2.97	-193.5	3.37	-193.5	-0.52	-193.5	4.12	-193.5	2.39	-193.5	0.3	-193.5	-2.82	-193.5	-1.61	-193.5	-7.3	-193.5	-1.23	-193.5	-4.59	-193.5	-4.13	-193.5	-2.16
-192.6	-1.8	-192.6	-3.69	-192.6	-2.39	-192.6	-3.04	-192.6	-3.09	-192.6	-7.83	-192.6	0.69	-192.6	-1.54	-192.6	-1.23	-192.6	-0.63	-192.6	-3.94	-192.6	-4.81	-192.6	3.97	-192.6	2.34	-192.6	0.71	-192.6	4.41	-192.6	-0.35	-192.6	1.78	-192.6	0.21	-192.6	-2.88	-192.6	-5.81	-192.6	-1.79	-192.6	-4.55	-192.6	-2.13	-192.6	-0.35
-191.7	-3.5	-191.7	-3.27	-191.7	-6.85	-191.7	-2.57	-191.7	-4.01	-191.7	-3.59	-191.7	1.81	-191.7	-5.32	-191.7	-5.39	-191.7	3.61	-191.7	-1.59	-191.7	-2.83	-191.7	4.11	-191.7	1.44	-191.7	-1.81	-191.7	6.25	-191.7	2.46	-191.7	-0.64	-191.7	-1	-191.7	-1.28	-191.7	-5.65	-191.7	-0.72	-191.7	-3.69	-191.7	-5.56	-191.7	-0.84
-190.8	-3.38	-190.8	-1.21	-190.8	-6.54	-190.8	-2.73	-190.8	-7.85	-190.8	-5.88	-190.8	1.25	-190.8	-2.01	-190.8	-2.32	-190.8	-1.82	-190.8	-3.37	-190.8	-3.12	-190.8	2.6	-190.8	3.56	-190.8	-1.43	-190.8	5.38	-190.8	-1.39	-190.8	3	-190.8	-1.35	-190.8	1.45	-190.8	-8.95	-190.8	-1.19	-190.8	-3.83	-190.8	-3.65	-190.8	-1.53
-189.9	-1.8	-189.9	-3.02	-189.9	-4.18	-189.9	-5.27	-189.9	-6.31	-189.9	-8.2	-189.9	1.54	-189.9	-4.48	-189.9	-3.32	-189.9	-0.8	-189.9	-3.08	-189.9	-3.27	-189.9	2.39	-189.9	-1.1	-189.9	0.13	-189.9	5.34	-189.9	3.7	-189.9	2.39	-189.9	-3.07	-189.9	-3.6	-189.9	-5.14	-189.9	-3.52	-189.9	-3.23	-189.9	-2.55	-189.9	-0.59
-189	-2.86	-189	-4.04	-189	-7.43	-189	-1.02	-189	-6.83	-189	-4.06	-189	2.32	-189	-4.45	-189	-5.55	-189	-0.99	-189	-4.04	-189	-4.81	-189	4.35	-189	0.39	-189	0.63	-189	5.22	-189	0.54	-189	1.26	-189	-0.27	-189	-4.75	-189	-6.27	-189	-3.08	-189	-3.65	-189	-4.12	-189	0.53
-188.1	-2.18	-188.1	-2.85	-188.1	-6.53	-188.1	-3.9	-188.1	-4.03	-188.1	-8.1	-188.1	0.21	-188.1	-3.13	-188.1	-4.87	-188.1	-0.58	-188.1	-1.15	-188.1	-4.5	-188.1	2.12	-188.1	1.72	-188.1	-0.17	-188.1	4.96	-188.1	-0.07	-188.1	3.07	-188.1	-1.22	-188.1	-3.08	-188.1	-5.81	-188.1	-1.31	-188.1	-4.5	-188.1	-2.3	-188.1	-0.52
-187.2	-2.4	-187.2	-1.51	-187.2	-6.9	-187.2	-3.58	-187.2	-6.6	-187.2	-6.74	-187.2	1.83	-187.2	-2.32	-187.2	-3.06	-187.2	-1.57	-187.2	-3.38	-187.2	-1.08	-187.2	5.4	-187.2	0.4	-187.2	-0.57	-187.2	5.01	-187.2	-0.1	-187.2	1.96	-187.2	-2.89	-187.2	-3.8	-187.2	-7.41	-187.2	0.16	-187.2	-3.95	-187.2	-5.23	-187.2	-2.45
-186.3	-0.95	-186.3	-3.46	-186.3	-2.86	-186.3	-5.43	-186.3	-4.47	-186.3	-3.71	-186.3	0.06	-186.3	-4.95	-186.3	-2.58	-186.3	-0.14	-186.3	-2.21	-186.3	-0.82	-186.3	1.5	-186.3	1.58	-186.3	-0.86	-186.3	5.19	-186.3	1.31	-186.3	2.33	-186.3	-1.39	-186.3	-2.68	-186.3	-5.73	-186.3	-0.04	-186.3	-3.18	-186.3	-1.85	-186.3	-1.22
-185.4	-1.99	-185.4	-2.21	-185.4	-2.72	-185.4	-4.04	-185.4	-3.99	-185.4	-5.73	-185.4	0.27	-185.4	0.06	-185.4	-0.99	-185.4	0.84	-185.4	-0.99	-185.4	-2.05	-185.4	4.32	-185.4	2.43	-185.4	0.66	-185.4	4.48	-185.4	4.17	-185.4	5.7	-185.4	0.63	-185.4	-3.42	-185.4	-3.57	-185.4	-2.7	-185.4	-2.25	-185.4	-3.96	-185.4	0.6
-184.5	-3.83	-184.5	-2.12	-184.5	-6.21	-184.5	-3.74	-184.5	-5.75	-184.5	-4.19	-184.5	-0.58	-184.5	-2.8	-184.5	-4.36	-184.5	1.26	-184.5	-3.82	-184.5	-3.01	-184.5	4.49	-184.5	1.05	-184.5	-1.93	-184.5	6.25	-184.5	-0.31	-184.5	1.71	-184.5	-3.1	-184.5	-2.69	-184.5	-8.03	-184.5	2.82	-184.5	-2.45	-184.5	-2.99	-184.5	-1.88
-183.6	-2.18	-183.6	-2.91	-183.6	-4.38	-183.6	-3.71	-183.6	-5.22	-183.6	-3.02	-183.6	0.36	-183.6	-1.84	-183.6	-3.22	-183.6	0.2	-183.6	-1.04	-183.6	-1.65	-183.6	3.65	-183.6	2.31	-183.6	1.02	-183.6	4.83	-183.6	1.59	-183.6	1.31	-183.6	-0.98	-183.6	-3.16	-183.6	-6.56	-183.6	-1.3	-183.6	-2.19	-183.6	-4.48	-183.6	0.93
-182.7	-1.96	-182.7	-2.09	-182.7	-5.5	-182.7	-4.46	-182.7	-6.41	-182.7	-5.49	-182.7	-0.97	-182.7	-1.26	-182.7	-4.9	-182.7	1.26	-182.7	-3.55	-182.7	-3.16	-182.7	3.49	-182.7	4.42	-182.7	-3.11	-182.7	6.87	-182.7	-0.43	-182.7	3.42	-182.7	0.2	-182.7	-2.1	-182.7	-7.7	-182.7	-1.43	-182.7	-4.26	-182.7	-2.2	-182.7	0.08
-181.8	-1.5	-181.8	-2.92	-181.8	-5.2	-181.8	-5.66	-181.8	-6.78	-181.8	-4.38	-181.8	1.82	-181.8	-2.67	-181.8	-2.38	-181.8	-1.56	-181.8	-0.71	-181.8	-2.73	-181.8	2.48	-181.8	2.7	-181.8	0.85	-181.8	2.84	-181.8	1.49	-181.8	1.25	-181.8	-1.22	-181.8	-0.26	-181.8	-6.29	-181.8	-1.97	-181.8	-3.96	-181.8	-4.72	-181.8	-0.6
-180.9	-4.4	-180.9	-3.63	-180.9	-5.21	-180.9	-1.6	-180.9	-7.06	-180.9	-5.13	-180.9	-0.83	-180.9	-4.26	-180.9	-4.23	-180.9	0.13	-180.9	-2.24	-180.9	-3.25	-180.9	1.21	-180.9	0.32	-180.9	-2.67	-180.9	4.94	-180.9	1.76	-180.9	-0.35	-180.9	-0.62	-180.9	-2.96	-180.9	-6.82	-180.9	-1.46	-180.9	-5.74	-180.9	-5.62	-180.9	-0.83
-180	-4.74	-180	-1.43	-180	-2.75	-180	-4.81	-180	-5.2	-180	-5.43	-180	-1.73	-180	-2.48	-180	-4.73	-180	1.37	-180	-2.95	-180	-3.11	-180	2.31	-180	1.18	-180	-0.02	-180	5.01	-180	1.2	-180	1.78	-180	-1.38	-180	-2.09	-180	-7.06	-180	-2.22	-180	-2.08	-180	-2.82	-180	-2.84
-179.1	-3.48	-179.1	-2.9	-179.1	-7.26	-179.1	-2.14	-179.1	-5.03	-179.1	-6.38	-179.1	0.91	-179.1	-2.33	-179.1	-4.25	-179.1	0.15	-179.1	-1.31	-179.1	-1.24	-179.1	3.26	-179.1	2.17	-179.1	1.5	-179.1	5.09	-179.1	0.86	-179.1	1.88	-179.1	-1.64	-179.1	-3.81	-179.1	-4.78	-179.1	1.08	-179.1	-2.79	-179.1	-4.01	-179.1	-1.35
-178.2	-2.48	-178.2	-3.67	-178.2	-5.06	-178.2	-5.03	-178.2	-5.57	-178.2	-5.26	-178.2	0.78	-178.2	-2.65	-178.2	-4.14	-178.2	-0.79	-178.2	-0.76	-178.2	-2.12	-178.2	2.74	-178.2	2.04	-178.2	0.33	-178.2	3.73	-178.2	1.79	-178.2	1.15	-178.2	-2.1	-178.2	-3.37	-178.2	-6.2	-178.2	-1.58	-178.2	-4.49	-178.2	-4.48	-178.2	-1.84
-177.3	-4.19	-177.3	-3.67	-177.3	-2.82	-177.3	-1.37	-177.3	-3.68	-177.3	-6.61	-177.3	2.42	-177.3	-3.27	-177.3	-1.65	-177.3	-1.6	-177.3	-1.92	-177.3	-2.97	-177.3	3.47	-177.3	-0.39	-177.3	1.57	-177.3	3.75	-177.3	-0.38	-177.3	4.34	-177.3	-2.36	-177.3	-3.27	-177.3	-5.92	-177.3	-0.75	-177.3	-3.97	-177.3	-3.26	-177.3	-0.8
-176.4	-2.45	-176.4	-3.43	-176.4	-3.84	-176.4	-4.79	-176.4	-5.77	-176.4	-5.02	-176.4	-1.8	-176.4	-4.84	-176.4	-4.66	-176.4	-1.59	-176.4	-2.03	-176.4	-3.29	-176.4	2.77	-176.4	1.4	-176.4	-0.05	-176.4	2.93	-176.4	2.64	-176.4	3.12	-176.4	0.73	-176.4	-2.42	-176.4	-5.15	-176.4	-5.13	-176.4	-3.06	-176.4	-1.82	-176.4	2.78
-175.5	-2.16	-175.5	-4.31	-175.5	-5.98	-175.5	-4.12	-175.5	-5.02	-175.5	-4.69	-175.5	1.09	-175.5	-3.7	-175.5	-4.44	-175.5	-2.22	-175.5	-2.74	-175.5	-4.72	-175.5	3.78	-175.5	2.15	-175.5	-0.69	-175.5	3.05	-175.5	-1.18	-175.5	-0.98	-175.5	-2.03	-175.5	-4.34	-175.5	-5.55	-175.5	-1.84	-175.5	-4.27	-175.5	-4.43	-175.5	-0.98
-174.6	0.01	-174.6	-2.95	-174.6	-4.03	-174.6	-2.85	-174.6	-6.38	-174.6	-3.85	-174.6	1.74	-174.6	-1.79	-174.6	-4.97	-174.6	-2.07	-174.6	-2.68	-174.6	-2.71	-174.6	5.84	-174.6	0.73	-174.6	0.42	-174.6	4.55	-174.6	1.12	-174.6	2.6	-174.6	0.32	-174.6	-1.21	-174.6	-6.99	-174.6	-1.48	-174.6	-4.89	-174.6	-2.04	-174.6	1.02
-173.7	-2.03	-173.7	-2.45	-173.7	-3.09	-173.7	-2.69	-173.7	-3.02	-173.7	-4.99	-173.7	1.46	-173.7	-4.21	-173.7	-2.58	-173.7	-0.48	-173.7	-2	-173.7	-2.77	-173.7	2.14	-173.7	1.93	-173.7	-0.08	-173.7	3.59	-173.7	2.66	-173.7	1.79	-173.7	-3.77	-173.7	-0.93	-173.7	-7.51	-173.7	-1.46	-173.7	-3.61	-173.7	-3.96	-173.7	-0.32
-172.8	-3.8	-172.8	-2.08	-172.8	-4.2	-172.8	-4.18	-172.8	-4.51	-172.8	-1.78	-172.8	1.29	-172.8	-3.97	-172.8	-2.89	-172.8	-1.19	-172.8	-1.52	-172.8	1.03	-172.8	3.39	-172.8	1.31	-172.8	0.5	-172.8	5.17	-172.8	-1.37	-172.8	3.02	-172.8	-1.25	-172.8	-3.05	-172.8	-5.21	-172.8	-2.71	-172.8	-2.97	-172.8	-3.63	-172.8	-2.29
-171.9	-1.12	-171.9	-1.71	-171.9	-3.35	-171.9	-1.91	-171.9	-2.48	-171.9	-2.06	-171.9	-0.09	-171.9	-1.26	-171.9	-2.89	-171.9	1.16	-171.9	-0.28	-171.9	-3.21	-171.9	2.97	-171.9	0.7	-171.9	-0.69	-171.9	4.6	-171.9	1.34	-171.9	1.47	-171.9	-0.92	-171.9	-4.06	-171.9	-5.33	-171.9	-2.46	-171.9	-4.11	-171.9	-2.96	-171.9	-2.01
-171	-1.61	-171	-4.34	-171	-2.7	-171	-3.87	-171	-5.09	-171	-3.15	-171	-1.9	-171	-3.05	-171	-3.77	-171	1.46	-171	-3.67	-171	-0.83	-171	2.72	-171	2.41	-171	-1.69	-171	6.18	-171	1.3	-171	3.11	-171	-1.61	-171	-3.13	-171	-5.76	-171	-1.15	-171	-5.62	-171	-3.6	-171	-2.89
-170.1	-1.13	-170.1	-2.71	-170.1	-1.69	-170.1	-3.22	-170.1	-6.36	-170.1	-4.25	-170.1	1.37	-170.1	-2.6	-170.1	-2.59	-170.1	-1.8	-170.1	-3.85	-170.1	-1.9	-170.1	3.3	-170.1	2.03	-170.1	1.51	-170.1	1.86	-170.1	1.16	-170.1	-0.05	-170.1	-0.46	-170.1	-3.07	-170.1	-7.8	-170.1	-3.37	-170.1	-2.86	-170.1	-2.04	-170.1	2.34
-169.2	-3.14	-169.2	-2.58	-169.2	-5.47	-169.2	-2.25	-169.2	-3.86	-169.2	-5.59	-169.2	-1.47	-169.2	-3.3	-169.2	-0.71	-169.2	-2.42	-169.2	-4.15	-169.2	-4.14	-169.2	1.68	-169.2	2.03	-169.2	1.47	-169.2	2.36	-169.2	-0.98	-169.2	1.87	-169.2	-0.85	-169.2	-5.75	-169.2	-4.41	-169.2	-2.25	-169.2	-3.5	-169.2	-3.94	-169.2	-0.22
-168.3	-3.1	-168.3	-4.25	-168.3	-3.59	-168.3	-1.38	-168.3	-5.31	-168.3	-2.81	-168.3	-0.6	-168.3	-1.77	-168.3	-0.39	-168.3	-0.27	-168.3	-3.45	-168.3	-3.94	-168.3	1.31	-168.3	2.59	-168.3	0.23	-168.3	4.42	-168.3	1.65	-168.3	-0.61	-168.3	-0.72	-168.3	-2.71	-168.3	-5.46	-168.3	-0.91	-168.3	-2.27	-168.3	-3.38	-168.3	0.92
-167.4	-4.71	-167.4	-1.9	-167.4	-3.02	-167.4	-4.83	-167.4	-4.08	-167.4	-4.41	-167.4	-1.23	-167.4	-2.95	-167.4	-1.37	-167.4	-1.58	-167.4	-2.43	-167.4	-1.62	-167.4	2.29	-167.4	3.01	-167.4	1.09	-167.4	4.06	-167.4	-0.94	-167.4	4.37	-167.4	-0.91	-167.4	-1.84	-167.4	-4.46	-167.4	-4.74	-167.4	-3.48	-167.4	-1.54	-167.4	0.08
-166.5	-4.17	-166.5	-1.59	-166.5	-2.29	-166.5	-4.21	-166.5	-4.43	-166.5	-3.9	-166.5	1.15	-166.5	-5.07	-166.5	-1.44	-166.5	0.1	-166.5	-0.07	-166.5	-0.61	-166.5	4.16	-166.5	0.52	-166.5	-0.08	-166.5	3.99	-166.5	2.27	-166.5	5.3	-166.5	-2.85	-166.5	-3.37	-166.5	-4.75	-166.5	-0.72	-166.5	-2.4	-166.5	-0.94	-166.5	-1.89
-165.6	-4.1	-165.6	-4.82	-165.6	-4.99	-165.6	-3.57	-165.6	-2.95	-165.6	-3.74	-165.6	0.4	-165.6	-4.14	-165.6	-3.78	-165.6	0.95	-165.6	-4.16	-165.6	-2.32	-165.6	3.71	-165.6	3.2	-165.6	0.48	-165.6	7.43	-165.6	1.03	-165.6	2.1	-165.6	1.14	-165.6	-1.23	-165.6	-4.69	-165.6	-0.16	-165.6	-2.81	-165.6	-3.57	-165.6	-1.23
-164.7	-4.06	-164.7	-3.57	-164.7	-5.74	-164.7	-2.56	-164.7	-5.72	-164.7	-3.41	-164.7	0	-164.7	-2.7	-164.7	-2.71	-164.7	1.94	-164.7	-2.17	-164.7	-2.65	-164.7	1.68	-164.7	-0.51	-164.7	1.5	-164.7	4.81	-164.7	0.6	-164.7	2.37	-164.7	-1.54	-164.7	-2.91	-164.7	-6.43	-164.7	-2.03	-164.7	-3.9	-164.7	-2.77	-164.7	-1.9
-163.8	-2.28	-163.8	-3.35	-163.8	-5.2	-163.8	-3.6	-163.8	-5.18	-163.8	-4.19	-163.8	-1.53	-163.8	-3.64	-163.8	-3.7	-163.8	0.82	-163.8	-1.94	-163.8	-1.57	-163.8	2.58	-163.8	-0.07	-163.8	1.49	-163.8	3.87	-163.8	1	-163.8	-1.46	-163.8	-1.75	-163.8	-3.51	-163.8	-4.47	-163.8	-1.84	-163.8	-1.83	-163.8	-1.98	-163.8	-1.81
-162.9	-3.28	-162.9	-1.57	-162.9	-3.65	-162.9	-3.49	-162.9	-4.24	-162.9	-1.82	-162.9	-0.38	-162.9	-1.43	-162.9	-1.42	-162.9	0.69	-162.9	-3.58	-162.9	-1.6	-162.9	4.42	-162.9	3.57	-162.9	2.58	-162.9	4.39	-162.9	-0.38	-162.9	1.77	-162.9	-0.21	-162.9	-0.2	-162.9	-6.73	-162.9	-0.68	-162.9	-3.24	-162.9	-3.29	-162.9	-1.08
-162	-1.58	-162	-2.5	-162	-3.83	-162	-2.87	-162	-2.1	-162	-6.3	-162	0.57	-162	-2.89	-162	-4.05	-162	-0.53	-162	2.81	-162	-1.46	-162	3.85	-162	2.07	-162	-0.97	-162	2.91	-162	-1.37	-162	0.05	-162	-1.68	-162	-2.19	-162	-6.15	-162	-0.59	-162	-6.12	-162	-3.11	-162	-3.6
-161.1	-2.02	-161.1	-2.4	-161.1	-4.32	-161.1	-0.44	-161.1	-3.34	-161.1	-2.85	-161.1	0.02	-161.1	-3.23	-161.1	-3.63	-161.1	0.76	-161.1	-1.15	-161.1	-2.43	-161.1	2.68	-161.1	-1.27	-161.1	2.74	-161.1	1.67	-161.1	0.83	-161.1	1.88	-161.1	-0.13	-161.1	-2.74	-161.1	-5.26	-161.1	-4.08	-161.1	-3.38	-161.1	-3.3	-161.1	0.6
-160.2	-1.1	-160.2	-0.39	-160.2	-4.1	-160.2	-4.13	-160.2	-6.29	-160.2	-5.3	-160.2	1.26	-160.2	-2.52	-160.2	-3.16	-160.2	-1.84	-160.2	-3.09	-160.2	-2	-160.2	3.42	-160.2	3.06	-160.2	-0.84	-160.2	4.55	-160.2	1.42	-160.2	1.97	-160.2	-0.01	-160.2	-0.15	-160.2	-6.94	-160.2	-0.87	-160.2	-2.51	-160.2	-2.62	-160.2	-1.86
-159.3	-1.13	-159.3	-1.54	-159.3	-4.53	-159.3	-4.2	-159.3	-4.39	-159.3	-3.15	-159.3	-0.13	-159.3	-1.03	-159.3	-3.84	-159.3	-1.61	-159.3	-0.29	-159.3	-0.21	-159.3	1.58	-159.3	3.05	-159.3	-1.17	-159.3	5.19	-159.3	0.72	-159.3	1.89	-159.3	-0.32	-159.3	-1.25	-159.3	-7.4	-159.3	0.46	-159.3	-4.01	-159.3	-3.74	-159.3	0.27
-158.4	-3.69	-158.4	-1.26	-158.4	-4.34	-158.4	-1.43	-158.4	-3.74	-158.4	-2.37	-158.4	0.13	-158.4	-2.09	-158.4	-3.21	-158.4	-0.42	-158.4	-1.2	-158.4	-1.3	-158.4	3.59	-158.4	0.11	-158.4	-1.04	-158.4	6.72	-158.4	1.52	-158.4	1.45	-158.4	-0.57	-158.4	-3.27	-158.4	-5.66	-158.4	2.72	-158.4	-1.85	-158.4	-1.6	-158.4	-0.69
-157.5	-3.42	-157.5	-4.04	-157.5	-3.08	-157.5	-3.02	-157.5	-5.5	-157.5	-4.17	-157.5	-1.54	-157.5	-3	-157.5	-0.03	-157.5	-1.46	-157.5	-2.02	-157.5	-2.38	-157.5	1.19	-157.5	2.34	-157.5	2.19	-157.5	5.15	-157.5	1.08	-157.5	1.1	-157.5	-1.71	-157.5	-1.6	-157.5	-3.29	-157.5	-0.43	-157.5	-2.93	-157.5	-0.68	-157.5	-0.91
-156.6	-3.83	-156.6	-2.29	-156.6	-3.89	-156.6	-1.18	-156.6	-2.98	-156.6	-3.32	-156.6	-0.37	-156.6	-3.94	-156.6	-2.16	-156.6	1.11	-156.6	-2.15	-156.6	-1.71	-156.6	1.35	-156.6	0.66	-156.6	-0.3	-156.6	4.86	-156.6	1.23	-156.6	2.79	-156.6	-3.06	-156.6	-1.27	-156.6	-5.4	-156.6	-1.55	-156.6	-2.38	-156.6	-1.09	-156.6	-1.93
-155.7	-1.39	-155.7	-1.5	-155.7	-6.14	-155.7	-5.83	-155.7	-6.65	-155.7	-4.74	-155.7	1.43	-155.7	-2.56	-155.7	-2.99	-155.7	-2.81	-155.7	-3.87	-155.7	-3.33	-155.7	3.81	-155.7	0.89	-155.7	0.44	-155.7	5.04	-155.7	1.33	-155.7	2.44	-155.7	-1.76	-155.7	-0.49	-155.7	-6.06	-155.7	0.36	-155.7	-4.52	-155.7	-2.38	-155.7	0.01
-154.8	-1.05	-154.8	-2.34	-154.8	-4.29	-154.8	-3.23	-154.8	-5.04	-154.8	-4.14	-154.8	1.8	-154.8	-3.29	-154.8	-3.83	-154.8	-0.19	-154.8	-2.17	-154.8	-1.5	-154.8	2.56	-154.8	0.8	-154.8	-0.36	-154.8	4.71	-154.8	0.12	-154.8	0.98	-154.8	-1.6	-154.8	-3.28	-154.8	-3.79	-154.8	-0.25	-154.8	-3.73	-154.8	-3.55	-154.8	-0.46
-153.9	-3.07	-153.9	-4.83	-153.9	-3.23	-153.9	-3.05	-153.9	-2.44	-153.9	-2.33	-153.9	-0.87	-153.9	-4.05	-153.9	-1.67	-153.9	1.7	-153.9	-3.05	-153.9	0.44	-153.9	1.95	-153.9	1.59	-153.9	-1.56	-153.9	5.26	-153.9	0.58	-153.9	1.86	-153.9	-1.61	-153.9	-0.43	-153.9	-6.46	-153.9	-0.56	-153.9	-0.56	-153.9	-3.67	-153.9	-0.6
-153	-3.23	-153	-2.58	-153	-2.86	-153	0.31	-153	-6.49	-153	-5.21	-153	-0.55	-153	-3.73	-153	-2.03	-153	2.39	-153	-2.74	-153	-3.21	-153	1.5	-153	0.64	-153	0.03	-153	3.59	-153	0.86	-153	2.69	-153	-1.14	-153	-2.4	-153	-4.76	-153	-1.29	-153	-3.74	-153	-0.88	-153	-0.79
-152.1	-1.5	-152.1	-0.98	-152.1	-4.06	-152.1	-2.99	-152.1	-5.16	-152.1	-3.84	-152.1	0.09	-152.1	-2.33	-152.1	-4.25	-152.1	-0.05	-152.1	-0.44	-152.1	-4.63	-152.1	1.11	-152.1	1.51	-152.1	-2.15	-152.1	2.99	-152.1	1.88	-152.1	0.31	-152.1	-1.78	-152.1	-2.73	-152.1	-5.87	-152.1	-1.28	-152.1	-2.84	-152.1	-1.9	-152.1	-0.98
-151.2	-4.19	-151.2	-3.32	-151.2	-2.58	-151.2	-1.89	-151.2	-5.43	-151.2	-1.18	-151.2	0.15	-151.2	-2.33	-151.2	-2.26	-151.2	0.21	-151.2	-3.21	-151.2	-3.26	-151.2	2.8	-151.2	4.23	-151.2	-0.07	-151.2	4.88	-151.2	-0.61	-151.2	-0.33	-151.2	-1.91	-151.2	-3.98	-151.2	-2.69	-151.2	-1.66	-151.2	-2.27	-151.2	-1.63	-151.2	-0.76
-150.3	-3.17	-150.3	-3.47	-150.3	-6.32	-150.3	-5.91	-150.3	-2.41	-150.3	-2.07	-150.3	1.56	-150.3	-2.99	-150.3	-2.69	-150.3	-3.72	-150.3	-2.86	-150.3	-1.47	-150.3	2.42	-150.3	0.37	-150.3	0.42	-150.3	2.83	-150.3	1.56	-150.3	0.52	-150.3	-0.96	-150.3	-3.25	-150.3	-3.28	-150.3	0.62	-150.3	-1.37	-150.3	-3.7	-150.3	-0.29
-149.4	-3.98	-149.4	0.04	-149.4	-4.73	-149.4	-4	-149.4	-4.88	-149.4	-1.32	-149.4	0.1	-149.4	-2.34	-149.4	-4.89	-149.4	-0.41	-149.4	-3.16	-149.4	-1.48	-149.4	-0.32	-149.4	2.35	-149.4	0.51	-149.4	4.03	-149.4	-1.17	-149.4	-0.57	-149.4	-1.74	-149.4	-1.68	-149.4	-4.7	-149.4	-1.13	-149.4	-2.84	-149.4	-3.1	-149.4	-0.36
-148.5	-2.11	-148.5	-3.07	-148.5	-4.53	-148.5	-4	-148.5	-3.06	-148.5	-3.27	-148.5	0.56	-148.5	-1.24	-148.5	-4.25	-148.5	-3.96	-148.5	-2.12	-148.5	-0.88	-148.5	3.43	-148.5	1.99	-148.5	-0.36	-148.5	1.31	-148.5	1.84	-148.5	0.99	-148.5	2.89	-148.5	-1.92	-148.5	-4.76	-148.5	-1.96	-148.5	-5.7	-148.5	-2.43	-148.5	0.84
-147.6	-0.63	-147.6	-2.48	-147.6	-2.45	-147.6	-3.66	-147.6	-3.72	-147.6	-3.2	-147.6	0.84	-147.6	-1.49	-147.6	-4.43	-147.6	-1.78	-147.6	-2.11	-147.6	-2.82	-147.6	1.99	-147.6	2.8	-147.6	-1.43	-147.6	3.85	-147.6	0.72	-147.6	1.94	-147.6	0.26	-147.6	-5.28	-147.6	-3.83	-147.6	1.91	-147.6	-4.03	-147.6	-3.69	-147.6	0.45
-146.7	-0.43	-146.7	0	-146.7	-4.31	-146.7	-1.76	-146.7	-4.6	-146.7	-5.96	-146.7	-0.17	-146.7	-2.01	-146.7	-1.75	-146.7	-0.97	-146.7	-2.14	-146.7	-4.04	-146.7	2.71	-146.7	1.4	-146.7	-1.05	-146.7	3.1	-146.7	0.45	-146.7	0.04	-146.7	-3.24	-146.7	-0.2	-146.7	-5.83	-146.7	0.07	-146.7	-3.28	-146.7	-4.45	-146.7	-1.94
-145.8	-2.95	-145.8	-0.94	-145.8	-2.82	-145.8	-1.24	-145.8	-4.32	-145.8	-5.97	-145.8	1.07	-145.8	-2.48	-145.8	-2.9	-145.8	0.33	-145.8	-3.06	-145.8	-1.41	-145.8	1.6	-145.8	-1.54	-145.8	1.17	-145.8	3.99	-145.8	0.05	-145.8	2.96	-145.8	-1.43	-145.8	-2.29	-145.8	-3.47	-145.8	1.18	-145.8	-4.59	-145.8	-0.82	-145.8	-0.43
-144.9	-0.04	-144.9	-1.09	-144.9	-3.63	-144.9	-3.83	-144.9	-4.24	-144.9	-2.32	-144.9	-1.16	-144.9	-3.29	-144.9	-4.33	-144.9	0.21	-144.9	-2.02	-144.9	-2.15	-144.9	1.63	-144.9	1.84	-144.9	0	-144.9	5.83	-144.9	0.65	-144.9	1.46	-144.9	0.33	-144.9	0.01	-144.9	-5.26	-144.9	-1.73	-144.9	-4.38	-144.9	0.33	-144.9	-0.97
-144	-4.4	-144	-1.38	-144	-2.79	-144	-3.59	-144	-2.5	-144	-2.17	-144	0.01	-144	-2.93	-144	-1.68	-144	-0.39	-144	-1.96	-144	-2.43	-144	2.44	-144	2.87	-144	-1.23	-144	3.8	-144	0.86	-144	0.78	-144	1.82	-144	-1.37	-144	-4.84	-144	-2.29	-144	-4.2	-144	-2.21	-144	-0.22
-143.1	0.02	-143.1	-1.71	-143.1	-2.68	-143.1	-2.11	-143.1	-4.19	-143.1	-3.9	-143.1	2.05	-143.1	-1.03	-143.1	-1.34	-143.1	0.28	-143.1	-1.39	-143.1	-2.19	-143.1	4.86	-143.1	2.01	-143.1	-0.2	-143.1	3.68	-143.1	1.73	-143.1	0.49	-143.1	1.01	-143.1	-2.41	-143.1	-2.74	-143.1	-1.94	-143.1	-3.07	-143.1	-1.34	-143.1	1.13
-142.2	-2.21	-142.2	-1.74	-142.2	-2.97	-142.2	-1.82	-142.2	-4.48	-142.2	-5.57	-142.2	1.13	-142.2	-1.02	-142.2	-2.33	-142.2	0.14	-142.2	-4.13	-142.2	-2.74	-142.2	1.19	-142.2	1.76	-142.2	-0.22	-142.2	2.45	-142.2	-0.67	-142.2	2.04	-142.2	-4.23	-142.2	-3.38	-142.2	-5.15	-142.2	-1.04	-142.2	-2.37	-142.2	-1.41	-142.2	-1.29
-141.3	0.52	-141.3	-1.81	-141.3	-2.15	-141.3	-0.92	-141.3	-3.33	-141.3	-4.47	-141.3	-0.29	-141.3	-0.65	-141.3	-2.38	-141.3	-1.08	-141.3	-1.94	-141.3	-2.99	-141.3	2.74	-141.3	3.02	-141.3	2.09	-141.3	0.13	-141.3	-0.04	-141.3	2.27	-141.3	-1.97	-141.3	-0.36	-141.3	-3.94	-141.3	-2.7	-141.3	-4.11	-141.3	-1.65	-141.3	-0.72
-140.4	-3.05	-140.4	-2.87	-140.4	-3.7	-140.4	-3.91	-140.4	0.37	-140.4	-4.36	-140.4	-1.56	-140.4	-2.23	-140.4	-0.2	-140.4	-0.73	-140.4	-1.11	-140.4	-3.42	-140.4	-0.07	-140.4	1.49	-140.4	1.65	-140.4	4.16	-140.4	-0.68	-140.4	0.76	-140.4	-1.68	-140.4	-1.23	-140.4	-3.67	-140.4	-0.93	-140.4	-3.96	-140.4	-2.03	-140.4	-1.14
-139.5	-3.62	-139.5	-1.31	-139.5	-1.53	-139.5	-2.08	-139.5	-3.8	-139.5	-3.51	-139.5	-1.05	-139.5	-3.29	-139.5	-4.71	-139.5	1.27	-139.5	0.19	-139.5	-1.16	-139.5	1.4	-139.5	-1.72	-139.5	-0.69	-139.5	3.42	-139.5	3.16	-139.5	1.31	-139.5	-2.95	-139.5	-3.32	-139.5	-3.58	-139.5	-1.72	-139.5	-1.87	-139.5	-2.6	-139.5	0.01
-138.6	-1.15	-138.6	1.84	-138.6	-3.65	-138.6	-2.24	-138.6	-3.25	-138.6	-3.17	-138.6	1.66	-138.6	-0.29	-138.6	-2.8	-138.6	0.28	-138.6	-3.94	-138.6	-1.57	-138.6	1.26	-138.6	1.12	-138.6	0.07	-138.6	2.75	-138.6	-3.01	-138.6	0.96	-138.6	-1.52	-138.6	-2.94	-138.6	-4.38	-138.6	-1.01	-138.6	-3.23	-138.6	-1.92	-138.6	0.74
-137.7	-2.36	-137.7	0.25	-137.7	-4.81	-137.7	-3.21	-137.7	-6.2	-137.7	-4.82	-137.7	0.41	-137.7	-1.77	-137.7	-2.9	-137.7	0.18	-137.7	-2.6	-137.7	-1.26	-137.7	2.05	-137.7	1.17	-137.7	-0.09	-137.7	4.9	-137.7	-0.02	-137.7	1.03	-137.7	-0.08	-137.7	-0.56	-137.7	-6.31	-137.7	-1.58	-137.7	-2.53	-137.7	-2.94	-137.7	0.56
-136.8	0.07	-136.8	-0.89	-136.8	-2.85	-136.8	-0.74	-136.8	-2.41	-136.8	-2.15	-136.8	0.69	-136.8	-0.92	-136.8	-2.77	-136.8	1.24	-136.8	-3.14	-136.8	-0.14	-136.8	2.5	-136.8	1.71	-136.8	-1.61	-136.8	2.51	-136.8	-0.54	-136.8	-0.29	-136.8	-0.7	-136.8	-2.27	-136.8	-6.16	-136.8	-3.41	-136.8	-3.11	-136.8	-2.98	-136.8	0.19
-135.9	-2.93	-135.9	-0.04	-135.9	-4.18	-135.9	-1.72	-135.9	-2.43	-135.9	-3.52	-135.9	1.84	-135.9	-2.08	-135.9	-2.28	-135.9	-1.46	-135.9	-1.87	-135.9	-2.49	-135.9	3.41	-135.9	-0.58	-135.9	0.75	-135.9	2.94	-135.9	-0.1	-135.9	0.12	-135.9	0.46	-135.9	-2.19	-135.9	-4.03	-135.9	-1.07	-135.9	-5.15	-135.9	-3.03	-135.9	1.74
-135	-2.66	-135	-0.58	-135	-2.23	-135	0.96	-135	-3.69	-135	-2.6	-135	0.47	-135	-0.5	-135	-1.2	-135	0.31	-135	-3.24	-135	-2.97	-135	2.43	-135	0.29	-135	2.27	-135	6.03	-135	0.64	-135	0.58	-135	-1.77	-135	-2.51	-135	-2.99	-135	0.11	-135	-1.26	-135	-2.48	-135	-1.17
-134.1	0.45	-134.1	-0.33	-134.1	-2.53	-134.1	-3.6	-134.1	-1.93	-134.1	-3.5	-134.1	0.29	-134.1	-1.07	-134.1	-3.53	-134.1	0.13	-134.1	-1.25	-134.1	-1.81	-134.1	0.28	-134.1	1.87	-134.1	-0.13	-134.1	4.96	-134.1	-1.49	-134.1	-0.18	-134.1	-1.19	-134.1	-1.92	-134.1	-6.98	-134.1	0.64	-134.1	-5.13	-134.1	-1.81	-134.1	1.04
-133.2	-1.58	-133.2	-2.87	-133.2	-3	-133.2	-0.54	-133.2	-3.69	-133.2	-1.69	-133.2	-0.39	-133.2	-1.82	-133.2	-0.66	-133.2	0.83	-133.2	0.36	-133.2	0.87	-133.2	2.72	-133.2	2.86	-133.2	-1.72	-133.2	3.45	-133.2	0.8	-133.2	2.95	-133.2	-0.29	-133.2	1.78	-133.2	-4.69	-133.2	1.22	-133.2	-3.49	-133.2	-3.56	-133.2	-0.62
-132.3	-1.59	-132.3	-3.32	-132.3	-3.51	-132.3	-1.48	-132.3	-4.52	-132.3	-5.48	-132.3	3.41	-132.3	-3.82	-132.3	-1.07	-132.3	1.61	-132.3	-2.68	-132.3	-1.91	-132.3	2.56	-132.3	-1.23	-132.3	0.25	-132.3	4.41	-132.3	-0.51	-132.3	0.59	-132.3	-1.32	-132.3	-0.53	-132.3	-5.75	-132.3	-0.01	-132.3	-3.74	-132.3	-1.39	-132.3	-0.77
-131.4	-2.22	-131.4	-2.15	-131.4	-5.91	-131.4	-0.4	-131.4	-3.29	-131.4	-3.82	-131.4	0.65	-131.4	-2.34	-131.4	-3.35	-131.4	0.84	-131.4	-2.7	-131.4	-3.05	-131.4	3.3	-131.4	0.78	-131.4	0.73	-131.4	5.52	-131.4	-1.09	-131.4	-1.74	-131.4	-0.19	-131.4	0.24	-131.4	-1.83	-131.4	-0.07	-131.4	-4.38	-131.4	-4.31	-131.4	-1.2
-130.5	-2.41	-130.5	-1.78	-130.5	-3.84	-130.5	-3.73	-130.5	-5.15	-130.5	-1.28	-130.5	0.2	-130.5	-2.91	-130.5	-1.01	-130.5	-2.45	-130.5	-4.46	-130.5	-4.27	-130.5	1.73	-130.5	0.33	-130.5	-0.48	-130.5	1.42	-130.5	-1.05	-130.5	-0.82	-130.5	-0.36	-130.5	-0.68	-130.5	-4.66	-130.5	-0.59	-130.5	-4.66	-130.5	-3.44	-130.5	-0.87
-129.6	-1.74	-129.6	-2.87	-129.6	-1.51	-129.6	-1.32	-129.6	-2.84	-129.6	-4.24	-129.6	1.23	-129.6	-2.2	-129.6	-2.54	-129.6	0.19	-129.6	-3.74	-129.6	-4.41	-129.6	3.19	-129.6	2.43	-129.6	0.84	-129.6	2.74	-129.6	-0.2	-129.6	2.55	-129.6	1.04	-129.6	-2.14	-129.6	-3.91	-129.6	2.23	-129.6	-2.73	-129.6	-1.41	-129.6	0.88
-128.7	-1.25	-128.7	-2.2	-128.7	-4.06	-128.7	1.82	-128.7	-4.75	-128.7	-3.58	-128.7	1.03	-128.7	-0.59	-128.7	-2.55	-128.7	0.41	-128.7	-2.53	-128.7	-0.64	-128.7	3.17	-128.7	1.48	-128.7	0.61	-128.7	2.24	-128.7	0.55	-128.7	2.62	-128.7	-1.75	-128.7	-1.49	-128.7	-4.07	-128.7	0.33	-128.7	-4.82	-128.7	-1.38	-128.7	-1.8
-127.8	-0.42	-127.8	-4.4	-127.8	-5.6	-127.8	-1.02	-127.8	-4.78	-127.8	0.09	-127.8	-0.84	-127.8	-3.41	-127.8	-4.11	-127.8	-1.65	-127.8	-2.32	-127.8	-0.23	-127.8	2.35	-127.8	1.98	-127.8	-4.83	-127.8	1.86	-127.8	0.39	-127.8	1.96	-127.8	-0.45	-127.8	0.1	-127.8	-5.54	-127.8	-0.22	-127.8	-3.01	-127.8	-0.99	-127.8	0.08
-126.9	-2.2	-126.9	-2.4	-126.9	-1.25	-126.9	-0.18	-126.9	-2.45	-126.9	-3.82	-126.9	-2.54	-126.9	-1.7	-126.9	-0.43	-126.9	-1.18	-126.9	-0.7	-126.9	-0.69	-126.9	1.05	-126.9	0.51	-126.9	0.56	-126.9	1.84	-126.9	1.4	-126.9	4.29	-126.9	0.03	-126.9	-1.45	-126.9	-5.1	-126.9	-2.09	-126.9	-2.6	-126.9	-0.17	-126.9	0.8
-126	-1.91	-126	-3.14	-126	-2.57	-126	-2.09	-126	-2.73	-126	-3.29	-126	-0.46	-126	-1.61	-126	-2.49	-126	0.32	-126	-1.74	-126	-2.23	-126	1.73	-126	1.07	-126	-0.76	-126	2.84	-126	0.27	-126	0.37	-126	-2.98	-126	-3.55	-126	-5.28	-126	2.61	-126	-2.78	-126	-1.58	-126	-1.43
-125.1	-2.62	-125.1	0.14	-125.1	-1.39	-125.1	0.45	-125.1	-4.59	-125.1	-3	-125.1	-0.73	-125.1	-0.46	-125.1	-0.4	-125.1	1.51	-125.1	0.54	-125.1	-3.29	-125.1	1.25	-125.1	2.96	-125.1	0.51	-125.1	2.87	-125.1	0	-125.1	-0.47	-125.1	-0.08	-125.1	-1.18	-125.1	-4.12	-125.1	-1.67	-125.1	-3.64	-125.1	-3.37	-125.1	-0.07
-124.2	-2.39	-124.2	-0.91	-124.2	-1.69	-124.2	-2.71	-124.2	-3.87	-124.2	-2.1	-124.2	-0.63	-124.2	-3.33	-124.2	-1.8	-124.2	-0.01	-124.2	-3.7	-124.2	0.64	-124.2	0.95	-124.2	0.88	-124.2	-1.73	-124.2	4.61	-124.2	-1.6	-124.2	3.04	-124.2	-2.37	-124.2	-2.78	-124.2	-4.4	-124.2	-0.69	-124.2	-1.37	-124.2	-1.41	-124.2	-0.86
-123.3	-3.22	-123.3	-0.03	-123.3	-1.78	-123.3	-0.35	-123.3	-3.86	-123.3	-3.22	-123.3	1.27	-123.3	-1.46	-123.3	-4.55	-123.3	0.61	-123.3	-0.81	-123.3	-3.05	-123.3	3.86	-123.3	-1.33	-123.3	-1.82	-123.3	3.28	-123.3	1.12	-123.3	3.2	-123.3	-1.19	-123.3	-1.95	-123.3	-6.62	-123.3	-0.62	-123.3	-3.03	-123.3	-2.02	-123.3	0.74
-122.4	-2.38	-122.4	-2.09	-122.4	-4.05	-122.4	1.73	-122.4	-3.56	-122.4	-0.33	-122.4	1.27	-122.4	-2.87	-122.4	-1.61	-122.4	-0.19	-122.4	-3.38	-122.4	-0.3	-122.4	0.02	-122.4	-1.3	-122.4	-0.2	-122.4	2.13	-122.4	-2.47	-122.4	2.53	-122.4	-2.67	-122.4	-3.11	-122.4	-3.7	-122.4	0.58	-122.4	-3.15	-122.4	-1.9	-122.4	-2.45
-121.5	-0.76	-121.5	0.17	-121.5	-0.38	-121.5	-0.26	-121.5	-2.52	-121.5	-0.71	-121.5	-1.18	-121.5	-2.13	-121.5	-2.02	-121.5	-0.01	-121.5	-0.11	-121.5	1.1	-121.5	1.52	-121.5	2.08	-121.5	-0.62	-121.5	5.34	-121.5	-0.01	-121.5	2.34	-121.5	-0.39	-121.5	-2.01	-121.5	-4.33	-121.5	-0.84	-121.5	-2.38	-121.5	-1.91	-121.5	-0.82
-120.6	-2.95	-120.6	-1.96	-120.6	-3.54	-120.6	-2.1	-120.6	-3.66	-120.6	-0.19	-120.6	0.14	-120.6	-2.89	-120.6	-1.31	-120.6	0.17	-120.6	-2.22	-120.6	-2.45	-120.6	3.54	-120.6	0.33	-120.6	0.31	-120.6	3.57	-120.6	0.67	-120.6	-1.4	-120.6	0.69	-120.6	-1.13	-120.6	-4.44	-120.6	0.71	-120.6	-5	-120.6	-1.25	-120.6	-2.18
-119.7	-0.75	-119.7	-1.86	-119.7	-1.49	-119.7	-0.93	-119.7	-4.18	-119.7	-2.85	-119.7	1.86	-119.7	-1.45	-119.7	-2.25	-119.7	0.48	-119.7	-2.9	-119.7	-2.33	-119.7	0.85	-119.7	2.57	-119.7	-0.89	-119.7	5.39	-119.7	-1.1	-119.7	2.24	-119.7	-0.28	-119.7	3.12	-119.7	-5.35	-119.7	3.01	-119.7	-4.26	-119.7	0.2	-119.7	0.52
-118.8	0.89	-118.8	0.98	-118.8	-2.16	-118.8	0.14	-118.8	-2.99	-118.8	-2.11	-118.8	-0.14	-118.8	1.9	-118.8	-3.12	-118.8	0.5	-118.8	-2.11	-118.8	-0.63	-118.8	4.2	-118.8	3.67	-118.8	-1.41	-118.8	2.68	-118.8	-0.17	-118.8	-0.32	-118.8	3.02	-118.8	0.22	-118.8	-4.55	-118.8	-0.45	-118.8	-4.9	-118.8	-4.13	-118.8	1.19
-117.9	-3.06	-117.9	0.73	-117.9	-3.24	-117.9	-1.05	-117.9	-4.41	-117.9	-0.75	-117.9	-0.28	-117.9	-1.68	-117.9	-2.52	-117.9	-1.69	-117.9	-4.06	-117.9	2.87	-117.9	3.13	-117.9	0.6	-117.9	-0.82	-117.9	0.8	-117.9	0.83	-117.9	3.31	-117.9	-0.87	-117.9	-2.13	-117.9	-6.13	-117.9	0.4	-117.9	-1.06	-117.9	-1.36	-117.9	-0.31
-117	-2.79	-117	0.73	-117	-3.03	-117	0.15	-117	-0.61	-117	-3.34	-117	0.03	-117	-1.77	-117	-1.49	-117	0.95	-117	-1.9	-117	-2.6	-117	2.79	-117	-0.27	-117	-0.42	-117	4.42	-117	1.21	-117	0.8	-117	-0.6	-117	-1.33	-117	-4.42	-117	-0.32	-117	-2.59	-117	-1.51	-117	-0.42
-116.1	0.24	-116.1	-3.66	-116.1	-3.05	-116.1	-2.19	-116.1	-4.32	-116.1	-2.94	-116.1	0.95	-116.1	-2.56	-116.1	0.21	-116.1	0.18	-116.1	-3.27	-116.1	-4.51	-116.1	4.33	-116.1	-0.53	-116.1	2.45	-116.1	1.66	-116.1	-2	-116.1	0.63	-116.1	0.96	-116.1	-2.45	-116.1	-3.47	-116.1	-1.73	-116.1	-5.42	-116.1	-2	-116.1	-0.56
-115.2	1.27	-115.2	-1.41	-115.2	-2.65	-115.2	-1.3	-115.2	-1.61	-115.2	-3.32	-115.2	1.8	-115.2	-1.14	-115.2	-3.24	-115.2	-0.25	-115.2	-0.96	-115.2	-2.56	-115.2	1.96	-115.2	1.69	-115.2	-0.01	-115.2	2.55	-115.2	1.75	-115.2	-0.84	-115.2	-0.39	-115.2	-0.6	-115.2	-3.71	-115.2	3.66	-115.2	-2.05	-115.2	-3.9	-115.2	1.57
-114.3	-1.74	-114.3	-0.44	-114.3	-4.37	-114.3	0.76	-114.3	-6.53	-114.3	-1.02	-114.3	0.43	-114.3	-2.09	-114.3	-3.13	-114.3	2.1	-114.3	-3.73	-114.3	-0.71	-114.3	1.82	-114.3	1.69	-114.3	1.69	-114.3	4.44	-114.3	-1.48	-114.3	3.21	-114.3	-1.66	-114.3	-0.49	-114.3	-4.23	-114.3	-0.72	-114.3	-2.12	-114.3	-0.01	-114.3	-3.38
-113.4	-2.61	-113.4	1.61	-113.4	-3.28	-113.4	-2.29	-113.4	-2.22	-113.4	-0.79	-113.4	-0.64	-113.4	-2.59	-113.4	-1.24	-113.4	0.28	-113.4	-2.37	-113.4	-0.28	-113.4	-0.09	-113.4	-0.13	-113.4	0.29	-113.4	4.52	-113.4	0.33	-113.4	0.79	-113.4	-1.89	-113.4	-2.05	-113.4	-4.25	-113.4	-2.05	-113.4	-1.6	-113.4	-1.27	-113.4	-1.76
-112.5	-1.57	-112.5	-2.07	-112.5	-1.03	-112.5	-1.88	-112.5	-0.5	-112.5	-2.2	-112.5	-0.04	-112.5	-1.28	-112.5	-1.53	-112.5	-4.27	-112.5	0.7	-112.5	-3.06	-112.5	-0.23	-112.5	3.06	-112.5	-1.72	-112.5	2.4	-112.5	2	-112.5	0.52	-112.5	-2.86	-112.5	-1.36	-112.5	-4.3	-112.5	-1.61	-112.5	-1.22	-112.5	-2.82	-112.5	-0.57
-111.6	-1.49	-111.6	-2.43	-111.6	-1.92	-111.6	-1.91	-111.6	-4.18	-111.6	-3.84	-111.6	-1.94	-111.6	-0.83	-111.6	-0.57	-111.6	1.78	-111.6	-3.97	-111.6	-1.06	-111.6	0.72	-111.6	1.84	-111.6	0.01	-111.6	4.23	-111.6	-1.92	-111.6	1.83	-111.6	0.45	-111.6	-1.03	-111.6	-5.72	-111.6	0.57	-111.6	-5	-111.6	-0.57	-111.6	2.38
-110.7	-0.13	-110.7	0.29	-110.7	-2.55	-110.7	-3.31	-110.7	-4.62	-110.7	-4.17	-110.7	0.52	-110.7	-2.04	-110.7	-3.42	-110.7	-0.5	-110.7	-4.04	-110.7	-2.14	-110.7	3.97	-110.7	1.31	-110.7	-2.04	-110.7	2.2	-110.7	-0.48	-110.7	1.33	-110.7	0.8	-110.7	-0.45	-110.7	-3.62	-110.7	-3.48	-110.7	-3.44	-110.7	-0.75	-110.7	2.32
-109.8	-1.44	-109.8	-0.96	-109.8	-3.96	-109.8	-2.62	-109.8	-4.32	-109.8	-2.98	-109.8	-0.36	-109.8	-1.12	-109.8	-0.6	-109.8	-1.33	-109.8	-3.23	-109.8	-1.72	-109.8	2	-109.8	3.59	-109.8	0.45	-109.8	1.66	-109.8	0.63	-109.8	1.37	-109.8	-0.51	-109.8	1.76	-109.8	-1.45	-109.8	-1.39	-109.8	-3.31	-109.8	-1.66	-109.8	-0.69
-108.9	-2.52	-108.9	-2.03	-108.9	-4.17	-108.9	-2.75	-108.9	-4.6	-108.9	-3.39	-108.9	-1.42	-108.9	-2.72	-108.9	-2.34	-108.9	-0.22	-108.9	-3.66	-108.9	0.64	-108.9	0.33	-108.9	0.71	-108.9	-2.06	-108.9	-0.44	-108.9	-0.09	-108.9	3.29	-108.9	-0.52	-108.9	-1.92	-108.9	-4.27	-108.9	-3.29	-108.9	-2.43	-108.9	-1.22	-108.9	-0.4
-108	-0.8	-108	-2.63	-108	-1.77	-108	-1.45	-108	-0.38	-108	-1.66	-108	-1.48	-108	-2.35	-108	-2.38	-108	0.18	-108	-0.84	-108	-6.49	-108	1.46	-108	0.22	-108	-0.71	-108	2.81	-108	-0.22	-108	-2.87	-108	-0.92	-108	-0.5	-108	-4.66	-108	0.93	-108	-3.27	-108	-3.29	-108	-0.03
-107.1	-0.19	-107.1	-2.43	-107.1	-2.32	-107.1	1.49	-107.1	-4.01	-107.1	-2.22	-107.1	-0.47	-107.1	-2.67	-107.1	-3.6	-107.1	1.52	-107.1	-0.15	-107.1	-1.61	-107.1	2.5	-107.1	-1.35	-107.1	-1.83	-107.1	1.08	-107.1	-0.31	-107.1	2.65	-107.1	-1.84	-107.1	-2.91	-107.1	-3.04	-107.1	-2.54	-107.1	-2.4	-107.1	-2.3	-107.1	-0.75
-106.2	-3.07	-106.2	-0.64	-106.2	-2.15	-106.2	0.2	-106.2	-1.41	-106.2	-3.76	-106.2	0	-106.2	-4.1	-106.2	-1.14	-106.2	-1.03	-106.2	-2.08	-106.2	-4.34	-106.2	0.97	-106.2	-0.87	-106.2	0.87	-106.2	2.61	-106.2	-1.8	-106.2	1.66	-106.2	-2.62	-106.2	-2.9	-106.2	-4.34	-106.2	1.35	-106.2	-3.02	-106.2	0.31	-106.2	-0.14
-105.3	-0.32	-105.3	-3.68	-105.3	-3.42	-105.3	3.04	-105.3	-2.4	-105.3	-2.03	-105.3	0.98	-105.3	-3.9	-105.3	0.35	-105.3	1.12	-105.3	-0.92	-105.3	0.3	-105.3	1.61	-105.3	0.31	-105.3	0.02	-105.3	4.25	-105.3	1.08	-105.3	1.46	-105.3	-0.31	-105.3	0.44	-105.3	-4.78	-105.3	-0.19	-105.3	-1.41	-105.3	-2.14	-105.3	-0.07
-104.4	-2.61	-104.4	-2.64	-104.4	-1.78	-104.4	0.4	-104.4	-5.17	-104.4	-1.05	-104.4	-0.57	-104.4	-0.98	-104.4	-2.59	-104.4	1.07	-104.4	-2.59	-104.4	0.4	-104.4	1.25	-104.4	4.22	-104.4	-0.4	-104.4	2.5	-104.4	-0.43	-104.4	2.7	-104.4	-0.93	-104.4	-2.14	-104.4	-3.25	-104.4	0.59	-104.4	-2.48	-104.4	-1.41	-104.4	1.12
-103.5	-3.1	-103.5	-2.36	-103.5	-1.38	-103.5	-0.68	-103.5	-4.6	-103.5	-0.88	-103.5	0.41	-103.5	-2.91	-103.5	-1.31	-103.5	-0.07	-103.5	-2.81	-103.5	1.13	-103.5	1.83	-103.5	0.21	-103.5	-0.31	-103.5	0.29	-103.5	-0.84	-103.5	2.67	-103.5	0.38	-103.5	-3.22	-103.5	-2.33	-103.5	-3.51	-103.5	-3.89	-103.5	0.6	-103.5	1.32
-102.6	-3.46	-102.6	-0.1	-102.6	-0.85	-102.6	-1.92	-102.6	-1.42	-102.6	-2.56	-102.6	-1.15	-102.6	-0.39	-102.6	-1.06	-102.6	-1.85	-102.6	-1.05	-102.6	-0.85	-102.6	1.8	-102.6	2.58	-102.6	0.5	-102.6	1.86	-102.6	0.96	-102.6	1.71	-102.6	0.02	-102.6	-1.2	-102.6	-1.6	-102.6	-0.95	-102.6	-0.34	-102.6	-2.99	-102.6	-1.35
-101.7	1.03	-101.7	-1.2	-101.7	-2	-101.7	0.11	-101.7	-2.63	-101.7	-0.71	-101.7	0.68	-101.7	-0.53	-101.7	-3.24	-101.7	0.73	-101.7	-1.01	-101.7	-0.65	-101.7	2.53	-101.7	1.54	-101.7	1.68	-101.7	1.84	-101.7	1.23	-101.7	1.68	-101.7	-1	-101.7	-2.1	-101.7	-3.2	-101.7	-0.91	-101.7	-1.14	-101.7	-2.6	-101.7	-0.63
-100.8	-1.71	-100.8	-0.05	-100.8	-2.04	-100.8	-4.25	-100.8	-3.73	-100.8	-4.09	-100.8	2.09	-100.8	-3.89	-100.8	-1.35	-100.8	-0.18	-100.8	-2.44	-100.8	-2.88	-100.8	2.35	-100.8	0.73	-100.8	-0.03	-100.8	4.19	-100.8	-0.91	-100.8	4.72	-100.8	0.19	-100.8	-0.89	-100.8	-3.42	-100.8	-0.32	-100.8	-2.3	-100.8	-2.85	-100.8	1.3
-99.9	0.14	-99.9	-1.71	-99.9	-0.51	-99.9	-0.94	-99.9	-1.57	-99.9	-2.8	-99.9	2.5	-99.9	-1.08	-99.9	-0.86	-99.9	-2.36	-99.9	0.96	-99.9	-2.15	-99.9	3.34	-99.9	1.64	-99.9	-0.4	-99.9	0.45	-99.9	-0.31	-99.9	2.06	-99.9	-0.96	-99.9	-0.22	-99.9	-2.91	-99.9	-0.45	-99.9	-4.68	-99.9	-2.03	-99.9	-1.18
-99	-1.8	-99	-1.33	-99	0.65	-99	-0.98	-99	-2.26	-99	-4.56	-99	-0.19	-99	-2.48	-99	-2.04	-99	1.75	-99	-0.12	-99	-1.61	-99	-0.2	-99	2.61	-99	0.51	-99	3.92	-99	1.58	-99	1.23	-99	-1.7	-99	0.71	-99	-2.17	-99	0.55	-99	-3.19	-99	-0.91	-99	-0.37
-98.1	0.48	-98.1	-0.28	-98.1	-3.07	-98.1	-0.18	-98.1	-4.44	-98.1	-2.77	-98.1	1.17	-98.1	-2.19	-98.1	-1.69	-98.1	1.43	-98.1	-0.19	-98.1	-0.34	-98.1	2.72	-98.1	-0.28	-98.1	-0.47	-98.1	3.91	-98.1	1.49	-98.1	2.76	-98.1	-0.63	-98.1	0.34	-98.1	-5.92	-98.1	1.93	-98.1	-0.69	-98.1	-2.3	-98.1	-0.28
-97.2	-2.21	-97.2	-1.32	-97.2	-2.13	-97.2	-1.35	-97.2	-3.31	-97.2	-0.9	-97.2	-1.79	-97.2	-3.67	-97.2	-3.32	-97.2	-0.51	-97.2	-2.66	-97.2	-2.72	-97.2	-0.03	-97.2	0.81	-97.2	-0.43	-97.2	2.29	-97.2	-0.81	-97.2	0.2	-97.2	0.05	-97.2	0.33	-97.2	-1.63	-97.2	2.17	-97.2	-2.31	-97.2	2.19	-97.2	-0.3
-96.3	-0.25	-96.3	-1.11	-96.3	-3.52	-96.3	-3.79	-96.3	-2.31	-96.3	-2.86	-96.3	0.46	-96.3	-1.89	-96.3	-0.93	-96.3	-2.03	-96.3	-1.07	-96.3	-1.71	-96.3	2.87	-96.3	0.97	-96.3	-0.39	-96.3	-0.03	-96.3	1.21	-96.3	3.4	-96.3	-0.24	-96.3	-0.42	-96.3	-3.55	-96.3	-2.48	-96.3	-0.88	-96.3	0.72	-96.3	-0.83
-95.4	0.51	-95.4	0.29	-95.4	-0.91	-95.4	-1.69	-95.4	-3.12	-95.4	-3	-95.4	0.84	-95.4	-0.72	-95.4	-0.55	-95.4	0.46	-95.4	-2.35	-95.4	-1.22	-95.4	2.12	-95.4	1.79	-95.4	-0.47	-95.4	2.25	-95.4	-2.23	-95.4	0.39	-95.4	-0.75	-95.4	-0.93	-95.4	-3.11	-95.4	0.27	-95.4	-3.06	-95.4	-1.86	-95.4	0
-94.5	-0.73	-94.5	-1.7	-94.5	-4.49	-94.5	0.18	-94.5	-1.67	-94.5	-0.88	-94.5	1.62	-94.5	-2.47	-94.5	-1.67	-94.5	0.41	-94.5	-0.85	-94.5	-0.48	-94.5	1.36	-94.5	1.4	-94.5	-0.56	-94.5	1.06	-94.5	-1.17	-94.5	1.14	-94.5	-1.26	-94.5	-0.24	-94.5	-1.74	-94.5	-2.07	-94.5	-1.27	-94.5	-1.34	-94.5	0.38
-93.6	-1.03	-93.6	-0.45	-93.6	-2.08	-93.6	-1.07	-93.6	-2.02	-93.6	-1.62	-93.6	0.34	-93.6	-2.38	-93.6	-2.78	-93.6	-2.96	-93.6	-3.11	-93.6	-2.61	-93.6	2.58	-93.6	0.51	-93.6	-0.25	-93.6	0.38	-93.6	-1.89	-93.6	1.49	-93.6	0.76	-93.6	-1.14	-93.6	-2.89	-93.6	0.22	-93.6	-5.2	-93.6	-3.09	-93.6	-0.43
-92.7	-1.61	-92.7	-0.09	-92.7	0.02	-92.7	-0.21	-92.7	-2.49	-92.7	-1.51	-92.7	0.11	-92.7	-2.21	-92.7	-2.72	-92.7	2.34	-92.7	-1.37	-92.7	0.53	-92.7	1.34	-92.7	-0.53	-92.7	0.84	-92.7	3.4	-92.7	-0.11	-92.7	2.76	-92.7	-2.52	-92.7	-0.67	-92.7	-1.44	-92.7	-0.56	-92.7	-2.49	-92.7	-1.39	-92.7	-0.71
-91.8	-1.03	-91.8	-2.09	-91.8	0.22	-91.8	0.13	-91.8	-3.75	-91.8	-1.66	-91.8	-0.04	-91.8	-3.24	-91.8	-3.32	-91.8	2.78	-91.8	-3.67	-91.8	-3.6	-91.8	-0.46	-91.8	1.05	-91.8	-1.29	-91.8	3.16	-91.8	1.18	-91.8	-0.92	-91.8	-0.33	-91.8	0.38	-91.8	-1.25	-91.8	0.87	-91.8	-0.69	-91.8	-0.34	-91.8	-0.65
-90.9	-2.65	-90.9	-2.67	-90.9	-3.36	-90.9	1.48	-90.9	-0.73	-90.9	-3.96	-90.9	-0.8	-90.9	-1.07	-90.9	-2.4	-90.9	1.34	-90.9	0.43	-90.9	-2.55	-90.9	1.38	-90.9	1.63	-90.9	-2.03	-90.9	1.66	-90.9	-0.89	-90.9	2.3	-90.9	-2.54	-90.9	-1.36	-90.9	-4.57	-90.9	1.47	-90.9	-1.92	-90.9	-1.47	-90.9	-0.69
-90	-1.66	-90	-1.98	-90	-0.34	-90	-0.75	-90	-2.15	-90	-4.85	-90	0.16	-90	-1.01	-90	-0.56	-90	-1.95	-90	-1.1	-90	-3.23	-90	2.35	-90	-2.02	-90	1.1	-90	1.8	-90	-0.45	-90	0.16	-90	-2.24	-90	-0.88	-90	-4.19	-90	-0.18	-90	-3.43	-90	-0.33	-90	-0.34
-89.1	-2.55	-89.1	-1.57	-89.1	-1.54	-89.1	0.63	-89.1	-2.7	-89.1	1.36	-89.1	-0.11	-89.1	-1.05	-89.1	-1.76	-89.1	1.11	-89.1	-1.32	-89.1	0.4	-89.1	1.88	-89.1	1.97	-89.1	0.26	-89.1	3.92	-89.1	-2.18	-89.1	-0.64	-89.1	-1.01	-89.1	0.46	-89.1	-4.84	-89.1	1.1	-89.1	-4.98	-89.1	-1.82	-89.1	-1.89
-88.2	-0.64	-88.2	-1.5	-88.2	-1.95	-88.2	-0.62	-88.2	-4.39	-88.2	-0.79	-88.2	-0.57	-88.2	-3.13	-88.2	-1.39	-88.2	-2.12	-88.2	-1.4	-88.2	-1.38	-88.2	2.95	-88.2	2.67	-88.2	1.72	-88.2	1.59	-88.2	1.78	-88.2	-1.7	-88.2	0.51	-88.2	0.45	-88.2	-3.29	-88.2	-1.13	-88.2	-1.64	-88.2	-3.11	-88.2	2.01
-87.3	-1.9	-87.3	-2.37	-87.3	-3.1	-87.3	-3.29	-87.3	-1.39	-87.3	-1.32	-87.3	-1.03	-87.3	-1.67	-87.3	-2.76	-87.3	-0.2	-87.3	-2.07	-87.3	0.03	-87.3	2.42	-87.3	0.83	-87.3	2.27	-87.3	1.7	-87.3	0.11	-87.3	0.62	-87.3	-0.21	-87.3	-1.36	-87.3	-3.27	-87.3	0.21	-87.3	-1.03	-87.3	-3.12	-87.3	-0.37
-86.4	2.19	-86.4	-3.73	-86.4	-1.02	-86.4	-1.77	-86.4	-0.74	-86.4	-1.02	-86.4	2.15	-86.4	-1.34	-86.4	0.34	-86.4	-2.92	-86.4	-1.11	-86.4	-1.51	-86.4	4.02	-86.4	-0.58	-86.4	1.72	-86.4	-0.49	-86.4	-0.86	-86.4	0.11	-86.4	-0.29	-86.4	-1.19	-86.4	-1.78	-86.4	-0.55	-86.4	-2.06	-86.4	-3.47	-86.4	0.43
-85.5	-0.35	-85.5	-0.98	-85.5	-2.96	-85.5	0.99	-85.5	-4	-85.5	-0.42	-85.5	2.46	-85.5	1.66	-85.5	-2.82	-85.5	0.25	-85.5	-2.86	-85.5	-0.09	-85.5	2.74	-85.5	1.54	-85.5	0.27	-85.5	2.82	-85.5	-3.3	-85.5	3.33	-85.5	0.96	-85.5	-2.37	-85.5	-4.13	-85.5	-1.57	-85.5	-2.82	-85.5	-0.15	-85.5	0.77
-84.6	-3.2	-84.6	-0.81	-84.6	-5.64	-84.6	-0.02	-84.6	-0.61	-84.6	-1.89	-84.6	0.27	-84.6	-1.31	-84.6	-2.22	-84.6	-1.73	-84.6	0.4	-84.6	-2.11	-84.6	1.2	-84.6	2.46	-84.6	1.12	-84.6	2.02	-84.6	0.24	-84.6	-0.14	-84.6	0.89	-84.6	-1.05	-84.6	-4.02	-84.6	-0.17	-84.6	-4.03	-84.6	-2.59	-84.6	2.08
-83.7	-0.7	-83.7	-2.61	-83.7	-3.02	-83.7	1.74	-83.7	-1.75	-83.7	-0.17	-83.7	0.45	-83.7	-1.2	-83.7	-3.12	-83.7	1.38	-83.7	-1.05	-83.7	-0.11	-83.7	2.3	-83.7	0.85	-83.7	-2.03	-83.7	4.89	-83.7	-1.01	-83.7	2.99	-83.7	-0.32	-83.7	-0.24	-83.7	-2.95	-83.7	1.91	-83.7	-2.41	-83.7	-1.43	-83.7	1.23
-82.8	0.85	-82.8	-0.3	-82.8	-2.4	-82.8	-0.37	-82.8	-2.11	-82.8	-2.17	-82.8	0.54	-82.8	-1.57	-82.8	-3.54	-82.8	-1.2	-82.8	0.79	-82.8	-2.13	-82.8	1.25	-82.8	0.31	-82.8	-0.19	-82.8	2.12	-82.8	0.11	-82.8	-0.27	-82.8	0.97	-82.8	-0.46	-82.8	-1.21	-82.8	0.38	-82.8	-2.71	-82.8	-2.56	-82.8	1.61
-81.9	-2.35	-81.9	-3.5	-81.9	-2.75	-81.9	1.56	-81.9	-0.94	-81.9	-1.21	-81.9	-0.17	-81.9	-3.77	-81.9	-0.06	-81.9	3.35	-81.9	-1.89	-81.9	-3.37	-81.9	0.07	-81.9	-0.49	-81.9	2.81	-81.9	2.48	-81.9	0.24	-81.9	-3.22	-81.9	0.44	-81.9	-2.12	-81.9	-4.29	-81.9	-1.6	-81.9	-1.02	-81.9	-2.78	-81.9	1.52
-81	-0.85	-81	0.83	-81	-1.95	-81	-0.79	-81	-3.35	-81	2.29	-81	1.21	-81	-1.47	-81	-3.08	-81	-0.54	-81	-2.12	-81	-1.61	-81	2.49	-81	0.67	-81	0.65	-81	1.3	-81	-1.98	-81	0.41	-81	0.46	-81	0.59	-81	-1.11	-81	0.27	-81	-1.43	-81	1.1	-81	0.11
-80.1	-1.66	-80.1	-1.24	-80.1	-1.11	-80.1	0.67	-80.1	-2.55	-80.1	-3.22	-80.1	-0.93	-80.1	-0.78	-80.1	-0.6	-80.1	0.15	-80.1	-1.71	-80.1	-2.71	-80.1	1.73	-80.1	1.78	-80.1	-0.03	-80.1	-0.15	-80.1	-1.13	-80.1	0.74	-80.1	0.01	-80.1	-0.1	-80.1	-3.13	-80.1	-2.81	-80.1	-1.93	-80.1	-0.53	-80.1	1.46
-79.2	-0.09	-79.2	-0.34	-79.2	-0.35	-79.2	1.22	-79.2	-1.82	-79.2	-1.25	-79.2	1.78	-79.2	-1.29	-79.2	-2.95	-79.2	1.64	-79.2	-1.2	-79.2	0.44	-79.2	2.2	-79.2	-1.43	-79.2	-0.58	-79.2	0.53	-79.2	-1.07	-79.2	2.14	-79.2	1.22	-79.2	-0.46	-79.2	-3.81	-79.2	-0.42	-79.2	-2.59	-79.2	-1.7	-79.2	0.35
-78.3	-1.38	-78.3	-1.29	-78.3	-0.86	-78.3	-0.75	-78.3	-1.24	-78.3	0.28	-78.3	-0.77	-78.3	-1.5	-78.3	-0.47	-78.3	2.04	-78.3	-0.41	-78.3	2.22	-78.3	1.21	-78.3	1.67	-78.3	-0.3	-78.3	1.7	-78.3	0.62	-78.3	2.77	-78.3	-2.46	-78.3	0.66	-78.3	-3.88	-78.3	0.11	-78.3	-0.95	-78.3	-0.71	-78.3	-1.77
-77.4	-0.99	-77.4	-0.15	-77.4	-0.82	-77.4	-2.19	-77.4	-3.41	-77.4	-1.9	-77.4	0.42	-77.4	-0.05	-77.4	-1.19	-77.4	0.95	-77.4	-0.34	-77.4	0.04	-77.4	2.57	-77.4	2.89	-77.4	0.2	-77.4	0.78	-77.4	-0.69	-77.4	1.54	-77.4	0.28	-77.4	1.77	-77.4	0.14	-77.4	-0.34	-77.4	-1.16	-77.4	1.03	-77.4	1.87
-76.5	0	-76.5	-2.74	-76.5	-2.54	-76.5	-1.14	-76.5	-1.34	-76.5	-2.15	-76.5	2.55	-76.5	-1.72	-76.5	-3.92	-76.5	-1.31	-76.5	0.06	-76.5	-1.87	-76.5	1.96	-76.5	1.67	-76.5	-1.24	-76.5	2.13	-76.5	-1.68	-76.5	1.41	-76.5	-1.33	-76.5	0.26	-76.5	-4.39	-76.5	-0.97	-76.5	-3.29	-76.5	0.59	-76.5	0.9
-75.6	0.66	-75.6	-2.61	-75.6	-1.95	-75.6	1.84	-75.6	-3.06	-75.6	-0.69	-75.6	2.31	-75.6	-0.65	-75.6	-0.9	-75.6	0.01	-75.6	-2.1	-75.6	-0.67	-75.6	3.78	-75.6	0.79	-75.6	2.47	-75.6	1.55	-75.6	-1.12	-75.6	1.88	-75.6	1.3	-75.6	-0.99	-75.6	0.79	-75.6	-1.77	-75.6	-1.7	-75.6	0.09	-75.6	1.72
-74.7	-0.25	-74.7	-2.59	-74.7	-0.8	-74.7	-0.34	-74.7	-1.69	-74.7	-1.01	-74.7	0.23	-74.7	-2.22	-74.7	0.43	-74.7	0.19	-74.7	-2.79	-74.7	0.53	-74.7	3.16	-74.7	-1.51	-74.7	-0.1	-74.7	1.78	-74.7	3.18	-74.7	3.8	-74.7	-0.34	-74.7	1.17	-74.7	-1.48	-74.7	-2.94	-74.7	2.63	-74.7	-2.83	-74.7	0.41
-73.8	0.68	-73.8	-2.01	-73.8	-1.17	-73.8	0.44	-73.8	-0.5	-73.8	0.23	-73.8	-1.26	-73.8	-3.82	-73.8	0.83	-73.8	1.49	-73.8	-0.54	-73.8	0.4	-73.8	-1.2	-73.8	-1.9	-73.8	-0.95	-73.8	3.61	-73.8	-0.25	-73.8	0.42	-73.8	-1.99	-73.8	-1.98	-73.8	-2.89	-73.8	1.56	-73.8	-0.88	-73.8	-0.09	-73.8	-0.97
-72.9	-0.23	-72.9	-0.95	-72.9	-1.42	-72.9	0.43	-72.9	-1	-72.9	-0.58	-72.9	-0.28	-72.9	1.08	-72.9	-1.79	-72.9	-0.67	-72.9	-0.93	-72.9	-1.31	-72.9	0.01	-72.9	4.31	-72.9	-0.29	-72.9	1.37	-72.9	-1.67	-72.9	0.24	-72.9	-1.33	-72.9	-0.46	-72.9	-3.46	-72.9	-2.82	-72.9	-2.74	-72.9	-0.52	-72.9	0.13
-72	1.64	-72	-0.97	-72	0.62	-72	2.96	-72	-1.85	-72	-2.25	-72	3.1	-72	-0.08	-72	0.44	-72	-1.45	-72	-3.02	-72	-1.31	-72	4.09	-72	1.78	-72	0.89	-72	0.89	-72	-1.76	-72	3.24	-72	-1.41	-72	0.81	-72	-1.82	-72	3.46	-72	-2.08	-72	-0.33	-72	-1.18
-71.1	-0.66	-71.1	-3.95	-71.1	-1.91	-71.1	0	-71.1	-0.38	-71.1	-0.98	-71.1	-0.43	-71.1	-1.53	-71.1	0.28	-71.1	-1.63	-71.1	-3.39	-71.1	0.18	-71.1	-1.24	-71.1	0.4	-71.1	0.21	-71.1	1.33	-71.1	-0.12	-71.1	2.67	-71.1	-1.66	-71.1	-0.15	-71.1	-3.59	-71.1	-1.62	-71.1	-0.52	-71.1	-1.32	-71.1	-0.57
-70.2	0.48	-70.2	-0.21	-70.2	-2.46	-70.2	0.43	-70.2	1.15	-70.2	-0.65	-70.2	0.17	-70.2	-1.31	-70.2	-2.93	-70.2	1.49	-70.2	-1.32	-70.2	1.16	-70.2	2.95	-70.2	-0.29	-70.2	-0.63	-70.2	2.52	-70.2	-2.58	-70.2	-0.6	-70.2	-0.88	-70.2	-0.72	-70.2	-2.53	-70.2	-0.88	-70.2	-2.07	-70.2	-0.56	-70.2	-0.09
-69.3	-0.25	-69.3	-1.97	-69.3	-2.67	-69.3	-2.79	-69.3	-1.72	-69.3	-0.19	-69.3	2.58	-69.3	-0.38	-69.3	-1.41	-69.3	-0.95	-69.3	-2.44	-69.3	-0.1	-69.3	4.8	-69.3	0.06	-69.3	0.6	-69.3	1.18	-69.3	-1.37	-69.3	1.83	-69.3	0.15	-69.3	-1.14	-69.3	-1.58	-69.3	-1.29	-69.3	-0.31	-69.3	0.54	-69.3	-0.35
-68.4	-2.51	-68.4	-3.46	-68.4	-2.56	-68.4	-1.17	-68.4	-1.61	-68.4	-0.99	-68.4	0.74	-68.4	-0.72	-68.4	-2.81	-68.4	-1.22	-68.4	-0.59	-68.4	-1.14	-68.4	1.51	-68.4	-1.2	-68.4	-0.74	-68.4	-0.03	-68.4	-1.79	-68.4	-0.07	-68.4	0.19	-68.4	-1.05	-68.4	-3.02	-68.4	-0.72	-68.4	-1.81	-68.4	-1.67	-68.4	0.13
-67.5	-1.13	-67.5	-1.91	-67.5	-2.73	-67.5	-0.67	-67.5	-1.14	-67.5	-2.71	-67.5	1.39	-67.5	0.42	-67.5	-3.45	-67.5	1.6	-67.5	-2.4	-67.5	-0.65	-67.5	0.99	-67.5	2.03	-67.5	-0.73	-67.5	2.18	-67.5	-1.01	-67.5	0.24	-67.5	-3.02	-67.5	1.3	-67.5	0.09	-67.5	-1.13	-67.5	-2.27	-67.5	-0.49	-67.5	-1.78
-66.6	-1.44	-66.6	-0.78	-66.6	1.13	-66.6	-2.43	-66.6	-0.74	-66.6	0.52	-66.6	-0.64	-66.6	0.58	-66.6	0.38	-66.6	-2.14	-66.6	-0.61	-66.6	-0.88	-66.6	0.88	-66.6	0.99	-66.6	1.78	-66.6	1.94	-66.6	-1.39	-66.6	0.51	-66.6	-1.31	-66.6	-1.39	-66.6	-2.54	-66.6	0.32	-66.6	-0.74	-66.6	-0.83	-66.6	-1.05
-65.7	-0.76	-65.7	-1.42	-65.7	-2.39	-65.7	1.93	-65.7	-3.13	-65.7	0.19	-65.7	0.34	-65.7	-1.95	-65.7	-4.47	-65.7	1.24	-65.7	-1.97	-65.7	0.47	-65.7	1.84	-65.7	0.15	-65.7	-3.8	-65.7	2.73	-65.7	-1.62	-65.7	-1.73	-65.7	-0.86	-65.7	-0.38	-65.7	-3.13	-65.7	-1.52	-65.7	0.05	-65.7	-2.7	-65.7	-1.49
-64.8	-3.01	-64.8	-1.86	-64.8	-2.7	-64.8	-0.13	-64.8	-2.96	-64.8	-1.2	-64.8	0.56	-64.8	-0.71	-64.8	-0.91	-64.8	-0.52	-64.8	-2.24	-64.8	1.12	-64.8	2.94	-64.8	4.12	-64.8	-2.08	-64.8	-0.69	-64.8	-1.06	-64.8	0.98	-64.8	-1.26	-64.8	1.12	-64.8	-3.06	-64.8	-1.57	-64.8	-3.91	-64.8	-0.22	-64.8	0.14
-63.9	0.84	-63.9	-4.45	-63.9	-0.17	-63.9	1.68	-63.9	-3.1	-63.9	-3.2	-63.9	1.76	-63.9	-2.28	-63.9	-1.82	-63.9	-0.61	-63.9	-1.51	-63.9	-0.81	-63.9	2.66	-63.9	-0.96	-63.9	-0.7	-63.9	0.46	-63.9	0.63	-63.9	1.17	-63.9	0.13	-63.9	-2.35	-63.9	-1.63	-63.9	-1.33	-63.9	-1.71	-63.9	-3.08	-63.9	1.26
-63	0.43	-63	-1.5	-63	-0.51	-63	-3.36	-63	-0.63	-63	-1.53	-63	-0.54	-63	-1.87	-63	-1.55	-63	-0.13	-63	0.2	-63	0.88	-63	0.48	-63	0.71	-63	0.68	-63	1.12	-63	0.25	-63	2.89	-63	-0.45	-63	-1.3	-63	-0.87	-63	1.82	-63	-0.33	-63	-1.85	-63	-0.82
-62.1	0.21	-62.1	-0.81	-62.1	-1.54	-62.1	0.04	-62.1	-3.85	-62.1	0.3	-62.1	1.33	-62.1	0.16	-62.1	-0.86	-62.1	-0.05	-62.1	-2.31	-62.1	-1.31	-62.1	1.82	-62.1	0.21	-62.1	0.22	-62.1	0.35	-62.1	-1.68	-62.1	1.4	-62.1	-0.14	-62.1	1.11	-62.1	-1.66	-62.1	-0.01	-62.1	-3.03	-62.1	-1.04	-62.1	-0.09
-61.2	-1.32	-61.2	0.38	-61.2	-0.35	-61.2	-0.22	-61.2	-3.27	-61.2	-2.41	-61.2	0.89	-61.2	-0.08	-61.2	-1.93	-61.2	0.79	-61.2	-0.18	-61.2	-2.13	-61.2	2.87	-61.2	-0.58	-61.2	0.6	-61.2	4.2	-61.2	0.03	-61.2	0.27	-61.2	0.73	-61.2	1.84	-61.2	-2.25	-61.2	0.68	-61.2	0.2	-61.2	-2.42	-61.2	0.48
-60.3	-0.09	-60.3	-1.02	-60.3	-0.65	-60.3	-1.3	-60.3	2.07	-60.3	-2.84	-60.3	0.83	-60.3	-0.43	-60.3	0.02	-60.3	0.17	-60.3	-2.89	-60.3	-0.83	-60.3	1.89	-60.3	1.36	-60.3	-0.39	-60.3	1.17	-60.3	-2.86	-60.3	0.84	-60.3	0.57	-60.3	1.74	-60.3	-2.45	-60.3	0.53	-60.3	-3.17	-60.3	-0.26	-60.3	1.34
-59.4	1.14	-59.4	-1.62	-59.4	-2.07	-59.4	1.19	-59.4	-2.26	-59.4	-1.27	-59.4	1.13	-59.4	0.02	-59.4	-2.12	-59.4	0.89	-59.4	0.78	-59.4	-2.31	-59.4	-0.62	-59.4	0.59	-59.4	0.8	-59.4	1.87	-59.4	0.02	-59.4	1.23	-59.4	-2.47	-59.4	-1.07	-59.4	-0.97	-59.4	0.71	-59.4	-2.44	-59.4	-1.21	-59.4	-1.38
-58.5	-0.64	-58.5	0.41	-58.5	-2.48	-58.5	2.11	-58.5	-1.51	-58.5	-0.46	-58.5	1.14	-58.5	-3.03	-58.5	0.5	-58.5	0.76	-58.5	-0.46	-58.5	-2.24	-58.5	0.72	-58.5	-0.11	-58.5	0.08	-58.5	1.31	-58.5	-0.12	-58.5	-2.14	-58.5	-1.5	-58.5	-1.57	-58.5	-1.53	-58.5	0.05	-58.5	-0.93	-58.5	1.03	-58.5	0.17
-57.6	0.75	-57.6	-0.65	-57.6	-0.56	-57.6	1.52	-57.6	-2.51	-57.6	-0.66	-57.6	1.67	-57.6	0.03	-57.6	0.71	-57.6	-0.08	-57.6	-0.81	-57.6	-0.49	-57.6	1.1	-57.6	1.31	-57.6	0.62	-57.6	2.05	-57.6	-0.07	-57.6	1.69	-57.6	-0.13	-57.6	0.78	-57.6	-2.94	-57.6	0.22	-57.6	-1.84	-57.6	2.19	-57.6	0.46
-56.7	-1.25	-56.7	-0.66	-56.7	-0.05	-56.7	-4.14	-56.7	-3.15	-56.7	-2.08	-56.7	-0.61	-56.7	-0.82	-56.7	-0.48	-56.7	-1.17	-56.7	-0.23	-56.7	-0.41	-56.7	1.52	-56.7	1.19	-56.7	-0.29	-56.7	1.24	-56.7	1.84	-56.7	1.31	-56.7	0.3	-56.7	1.22	-56.7	-2.96	-56.7	-1.41	-56.7	-0.31	-56.7	1.96	-56.7	1.03
-55.8	-1.66	-55.8	3.86	-55.8	1.24	-55.8	3.52	-55.8	-0.97	-55.8	-1.22	-55.8	-0.93	-55.8	0.63	-55.8	-2.42	-55.8	-1.38	-55.8	-0.66	-55.8	-0.18	-55.8	1.22	-55.8	0.3	-55.8	-4.27	-55.8	0.74	-55.8	0.93	-55.8	0.83	-55.8	0.62	-55.8	-0.6	-55.8	-4.68	-55.8	-2.07	-55.8	-1.27	-55.8	-0.51	-55.8	-0.29
-54.9	-1.58	-54.9	0.96	-54.9	-0.99	-54.9	0.46	-54.9	-1.99	-54.9	0.07	-54.9	0.85	-54.9	0.27	-54.9	-2.12	-54.9	1.88	-54.9	1.02	-54.9	0.19	-54.9	1.22	-54.9	1.38	-54.9	0.27	-54.9	4.65	-54.9	0.32	-54.9	-0.51	-54.9	-3.42	-54.9	1.06	-54.9	-0.32	-54.9	1.88	-54.9	0.14	-54.9	-1.21	-54.9	-3.5
-54	-1.12	-54	2.59	-54	-2.48	-54	0.89	-54	-1.91	-54	-2.87	-54	-0.08	-54	0.71	-54	-1.84	-54	-1.48	-54	-1.3	-54	-2.19	-54	3.64	-54	0.74	-54	-0.96	-54	-0.33	-54	0.23	-54	2.19	-54	-0.44	-54	-1.24	-54	-2.35	-54	-0.64	-54	-4.27	-54	0.97	-54	-0.23
-53.1	-0.61	-53.1	-0.15	-53.1	-1.06	-53.1	-1.76	-53.1	-2.78	-53.1	0.73	-53.1	-0.6	-53.1	1.12	-53.1	-2.78	-53.1	-0.73	-53.1	-2.54	-53.1	0.34	-53.1	1.3	-53.1	0.35	-53.1	-1.47	-53.1	0.67	-53.1	-1.01	-53.1	0.97	-53.1	0.51	-53.1	0.71	-53.1	-0.27	-53.1	-1.54	-53.1	-3.42	-53.1	1.09	-53.1	-0.11
-52.2	0.33	-52.2	-1.35	-52.2	-1.27	-52.2	0.25	-52.2	-0.3	-52.2	-0.43	-52.2	0.67	-52.2	-1.58	-52.2	-0.65	-52.2	0.42	-52.2	-0.19	-52.2	-0.29	-52.2	-0.88	-52.2	-0.53	-52.2	-1.54	-52.2	2.49	-52.2	-2.09	-52.2	0.8	-52.2	-1.3	-52.2	-2.27	-52.2	-0.82	-52.2	-0.95	-52.2	-2.53	-52.2	-0.78	-52.2	0.53
-51.3	-1.48	-51.3	1.06	-51.3	-3.06	-51.3	-0.72	-51.3	-2.44	-51.3	-0.42	-51.3	-0.36	-51.3	0.02	-51.3	-0.24	-51.3	-0.39	-51.3	-1.7	-51.3	-1.1	-51.3	0.42	-51.3	0.85	-51.3	0.32	-51.3	-0.56	-51.3	-2.26	-51.3	1.96	-51.3	-1.23	-51.3	1.48	-51.3	-1.45	-51.3	-0.21	-51.3	-0.79	-51.3	-2.44	-51.3	-0.19
-50.4	-1.11	-50.4	0.23	-50.4	0.46	-50.4	1.03	-50.4	1.09	-50.4	0.01	-50.4	-0.93	-50.4	-0.87	-50.4	2.18	-50.4	1.02	-50.4	0.43	-50.4	0.54	-50.4	0.89	-50.4	-2.59	-50.4	1.43	-50.4	-0.16	-50.4	-1.48	-50.4	2.26	-50.4	-3.09	-50.4	0.31	-50.4	-2.71	-50.4	-0.38	-50.4	-2.72	-50.4	-1.27	-50.4	-0.68
-49.5	-0.03	-49.5	0.09	-49.5	-3.36	-49.5	-0.37	-49.5	-1.61	-49.5	-0.39	-49.5	2.5	-49.5	0.99	-49.5	-3.01	-49.5	1.62	-49.5	-1.47	-49.5	1.45	-49.5	3.05	-49.5	2.03	-49.5	0.16	-49.5	2.48	-49.5	-1.71	-49.5	3.32	-49.5	-0.76	-49.5	0.99	-49.5	-0.93	-49.5	1.1	-49.5	-2.72	-49.5	0.5	-49.5	-0.68
-48.6	0.99	-48.6	-0.83	-48.6	-2.14	-48.6	0.19	-48.6	0.95	-48.6	-0.43	-48.6	-0.03	-48.6	-1.01	-48.6	-2.39	-48.6	-0.16	-48.6	-0.26	-48.6	-2.06	-48.6	0.87	-48.6	0.25	-48.6	0.18	-48.6	0.79	-48.6	-1.11	-48.6	0.06	-48.6	-1.56	-48.6	0.49	-48.6	-2.14	-48.6	0.8	-48.6	-4.58	-48.6	0.79	-48.6	-0.63
-47.7	-1.12	-47.7	-2.55	-47.7	-0.9	-47.7	1.24	-47.7	-1.79	-47.7	1.58	-47.7	-0.22	-47.7	0.28	-47.7	0.4	-47.7	1.28	-47.7	-0.54	-47.7	0.29	-47.7	-0.38	-47.7	0.87	-47.7	0.73	-47.7	0.53	-47.7	-0.55	-47.7	2.09	-47.7	-1.38	-47.7	-0.86	-47.7	0.47	-47.7	-1.88	-47.7	0.48	-47.7	-0.79	-47.7	0.18
-46.8	0.54	-46.8	0.62	-46.8	-2.39	-46.8	-1.23	-46.8	-1.13	-46.8	-0.43	-46.8	0.63	-46.8	0.25	-46.8	1.22	-46.8	-1.62	-46.8	0.86	-46.8	2.5	-46.8	1.68	-46.8	0.45	-46.8	-0.55	-46.8	2.88	-46.8	-1.26	-46.8	3.72	-46.8	-1.07	-46.8	-3.68	-46.8	-1.6	-46.8	-0.05	-46.8	-1.05	-46.8	-0.06	-46.8	1.39
-45.9	-0.2	-45.9	0.56	-45.9	-1.11	-45.9	1.85	-45.9	-2.81	-45.9	-0.46	-45.9	1.55	-45.9	-0.32	-45.9	1.05	-45.9	0.57	-45.9	-1.16	-45.9	-0.3	-45.9	3.19	-45.9	2.21	-45.9	-0.05	-45.9	-0.08	-45.9	-0.08	-45.9	-1.66	-45.9	2.65	-45.9	1.42	-45.9	-3.28	-45.9	0.73	-45.9	-1.27	-45.9	-1.3	-45.9	0.69
-45	-1.91	-45	1.46	-45	-4.34	-45	0.98	-45	-3.32	-45	-1.06	-45	-1.77	-45	-0.84	-45	-2.23	-45	2.42	-45	-1.65	-45	0.64	-45	3.18	-45	-0.63	-45	-1.55	-45	2.1	-45	1.17	-45	-0.64	-45	-0.17	-45	2.9	-45	-3	-45	0.24	-45	1.24	-45	0.42	-45	-0.88
-44.1	-1.09	-44.1	-2.27	-44.1	0.63	-44.1	1.22	-44.1	-0.4	-44.1	-1.9	-44.1	2.5	-44.1	-1.45	-44.1	1.62	-44.1	-1.97	-44.1	-1.26	-44.1	-1.84	-44.1	2.36	-44.1	1.39	-44.1	-0.24	-44.1	-0.73	-44.1	-1.23	-44.1	1.8	-44.1	-1.09	-44.1	-0.95	-44.1	-1.21	-44.1	-1.01	-44.1	-4	-44.1	1.68	-44.1	-0.17
-43.2	-0.45	-43.2	0.08	-43.2	0.67	-43.2	1.01	-43.2	-1.46	-43.2	-0.67	-43.2	1.04	-43.2	-0.77	-43.2	0.52	-43.2	0.26	-43.2	1.09	-43.2	1.85	-43.2	2.57	-43.2	0.65	-43.2	-0.99	-43.2	-0.1	-43.2	1.46	-43.2	1.64	-43.2	0.76	-43.2	1.25	-43.2	-1.26	-43.2	-2.1	-43.2	-1.56	-43.2	0.96	-43.2	0.43
-42.3	0.89	-42.3	0.56	-42.3	-2.05	-42.3	-2.29	-42.3	-3.65	-42.3	-1.86	-42.3	-0.44	-42.3	0.32	-42.3	-0.55	-42.3	0.28	-42.3	-2.7	-42.3	-0.06	-42.3	0.52	-42.3	-2.15	-42.3	1.43	-42.3	1.62	-42.3	-1.51	-42.3	0.78	-42.3	-0.87	-42.3	-1.03	-42.3	-1.29	-42.3	1.13	-42.3	0.53	-42.3	-1.29	-42.3	-0.53
-41.4	-1.86	-41.4	-1.23	-41.4	-2.48	-41.4	0.26	-41.4	0.54	-41.4	1.32	-41.4	-2.4	-41.4	0.49	-41.4	-1.5	-41.4	-2.66	-41.4	-0.59	-41.4	-0.65	-41.4	-0.01	-41.4	-2.2	-41.4	-0.82	-41.4	-0.08	-41.4	-0.7	-41.4	-0.13	-41.4	-2.33	-41.4	-1.9	-41.4	-2.95	-41.4	-0.14	-41.4	-0.34	-41.4	-1.32	-41.4	-1.27
-40.5	-0.2	-40.5	2.13	-40.5	-0.35	-40.5	0.26	-40.5	-2.09	-40.5	-0.26	-40.5	0.42	-40.5	-1.51	-40.5	-1.22	-40.5	1.88	-40.5	-1.35	-40.5	-1	-40.5	2.24	-40.5	0.48	-40.5	0.26	-40.5	1.66	-40.5	-0.4	-40.5	1.06	-40.5	0.27	-40.5	1.5	-40.5	-1.39	-40.5	-0.53	-40.5	-1.21	-40.5	-2.78	-40.5	2.09
-39.6	0.89	-39.6	-1.17	-39.6	0.79	-39.6	1.49	-39.6	-0.74	-39.6	1.18	-39.6	0.28	-39.6	-0.89	-39.6	1.9	-39.6	0.43	-39.6	-0.08	-39.6	-0.49	-39.6	0.57	-39.6	1.66	-39.6	-0.19	-39.6	0.66	-39.6	0.6	-39.6	0.33	-39.6	-0.75	-39.6	0.04	-39.6	-3.89	-39.6	-0.11	-39.6	-2.5	-39.6	0.23	-39.6	1.07
-38.7	0.23	-38.7	0.23	-38.7	0.64	-38.7	-0.2	-38.7	-2.12	-38.7	-0.43	-38.7	0.26	-38.7	-1.32	-38.7	-0.89	-38.7	-2.13	-38.7	-1.12	-38.7	0.33	-38.7	-0.81	-38.7	0.15	-38.7	-3.37	-38.7	1.44	-38.7	0.5	-38.7	0.96	-38.7	-0.86	-38.7	0.01	-38.7	-1.45	-38.7	0.92	-38.7	-0.86	-38.7	-0.24	-38.7	0.45
-37.8	-0.79	-37.8	0.12	-37.8	0.32	-37.8	0.92	-37.8	-1.62	-37.8	-0.55	-37.8	1.8	-37.8	-2.69	-37.8	0.82	-37.8	2.18	-37.8	-0.25	-37.8	-1.99	-37.8	2.49	-37.8	-2.39	-37.8	1.06	-37.8	1.57	-37.8	0	-37.8	-0.36	-37.8	-1.38	-37.8	-0.23	-37.8	-0.33	-37.8	-1.67	-37.8	0.13	-37.8	-1.8	-37.8	-0.84
-36.9	-0.82	-36.9	1.21	-36.9	0.93	-36.9	1.31	-36.9	-0.36	-36.9	-0.91	-36.9	-1.04	-36.9	3.37	-36.9	1.15	-36.9	-0.49	-36.9	-3.12	-36.9	-0.01	-36.9	-0.14	-36.9	3.61	-36.9	-0.27	-36.9	-0.76	-36.9	-1.11	-36.9	2.69	-36.9	-0.03	-36.9	0.24	-36.9	-1.72	-36.9	-0.78	-36.9	-0.8	-36.9	-0.84	-36.9	-0.13
-36	0.79	-36	-2.22	-36	-0.04	-36	1.03	-36	-3.95	-36	-0.13	-36	1.92	-36	-0.17	-36	0.06	-36	0.73	-36	-1.34	-36	0.1	-36	3.03	-36	0.38	-36	0.5	-36	2.06	-36	-2.13	-36	2.43	-36	0.41	-36	-0.9	-36	-2.35	-36	0.47	-36	-3.29	-36	1.45	-36	-1.38
-35.1	0.51	-35.1	-1.03	-35.1	-0.26	-35.1	2.36	-35.1	0.23	-35.1	2.5	-35.1	-1.42	-35.1	0.23	-35.1	0.73	-35.1	1.77	-35.1	-0.5	-35.1	-0.32	-35.1	0.24	-35.1	1.58	-35.1	1.65	-35.1	0.91	-35.1	0.21	-35.1	1.47	-35.1	-1.69	-35.1	1.17	-35.1	-0.42	-35.1	-1.16	-35.1	1.04	-35.1	-0.06	-35.1	-0.88
-34.2	0.22	-34.2	-0.08	-34.2	-0.48	-34.2	-2.16	-34.2	-2.61	-34.2	-0.22	-34.2	2.03	-34.2	-0.14	-34.2	-1.05	-34.2	-1.71	-34.2	-1.15	-34.2	-0.61	-34.2	1.8	-34.2	0.2	-34.2	-1.07	-34.2	-1.25	-34.2	0.59	-34.2	1.1	-34.2	-0.42	-34.2	-1.55	-34.2	-1.35	-34.2	-0.33	-34.2	-0.34	-34.2	-0.34	-34.2	-3.3
-33.3	0.52	-33.3	0.01	-33.3	0.9	-33.3	1.29	-33.3	-0.88	-33.3	1.27	-33.3	0.83	-33.3	-0.74	-33.3	-1.38	-33.3	0.89	-33.3	-1.07	-33.3	1.08	-33.3	0.4	-33.3	-1.1	-33.3	0.51	-33.3	-0.86	-33.3	1.16	-33.3	1.22	-33.3	-1.94	-33.3	-0.37	-33.3	-1.56	-33.3	-0.11	-33.3	-2.02	-33.3	1.72	-33.3	-1.7
-32.4	-1.93	-32.4	-0.38	-32.4	0.3	-32.4	-1.73	-32.4	0.87	-32.4	0.04	-32.4	1.13	-32.4	0.39	-32.4	0.39	-32.4	-0.48	-32.4	-0.92	-32.4	-0.56	-32.4	-0.11	-32.4	1.55	-32.4	0.6	-32.4	-2.87	-32.4	0.06	-32.4	1.46	-32.4	-1.85	-32.4	-2.05	-32.4	0.66	-32.4	-1.61	-32.4	-0.98	-32.4	-0.94	-32.4	0.91
-31.5	0.09	-31.5	1.39	-31.5	1.34	-31.5	1.64	-31.5	0.08	-31.5	-0.8	-31.5	-0.56	-31.5	0.63	-31.5	1.3	-31.5	0.92	-31.5	-1.36	-31.5	-2.38	-31.5	-0.72	-31.5	-0.41	-31.5	1.69	-31.5	2	-31.5	-2.7	-31.5	1.45	-31.5	-1.06	-31.5	-0.03	-31.5	-0.08	-31.5	-1.45	-31.5	0.17	-31.5	1.16	-31.5	-1.29
-30.6	-1.07	-30.6	-1.19	-30.6	2.09	-30.6	-0.82	-30.6	-3.02	-30.6	1.91	-30.6	-1.29	-30.6	-1.49	-30.6	0.73	-30.6	-1.93	-30.6	-1.1	-30.6	-0.59	-30.6	0.71	-30.6	-0.29	-30.6	1.17	-30.6	-0.79	-30.6	1.6	-30.6	-0.6	-30.6	-0.62	-30.6	0.28	-30.6	0.17	-30.6	1.5	-30.6	0.06	-30.6	-1.95	-30.6	-0.14
-29.7	-0.53	-29.7	0.34	-29.7	0.45	-29.7	-0.45	-29.7	1.55	-29.7	-3.39	-29.7	3.94	-29.7	-1.03	-29.7	2.4	-29.7	-1.46	-29.7	1.13	-29.7	-1.38	-29.7	3.35	-29.7	-0.22	-29.7	0.05	-29.7	-1.02	-29.7	-0.51	-29.7	1.01	-29.7	-0.22	-29.7	0.61	-29.7	1.66	-29.7	-0.51	-29.7	-0.47	-29.7	-1.23	-29.7	-1.41
-28.8	-1.66	-28.8	0.55	-28.8	-0.8	-28.8	-0.62	-28.8	0.07	-28.8	-1.24	-28.8	-0.77	-28.8	1.37	-28.8	-1.11	-28.8	-0.77	-28.8	0.07	-28.8	-1.8	-28.8	2.71	-28.8	0.59	-28.8	0.35	-28.8	0.24	-28.8	1.64	-28.8	1.76	-28.8	2.53	-28.8	-1.47	-28.8	-0.72	-28.8	-0.15	-28.8	0.63	-28.8	2.03	-28.8	1.71
-27.9	-0.22	-27.9	2.23	-27.9	0.85	-27.9	1.74	-27.9	0.36	-27.9	0.09	-27.9	0.01	-27.9	1.46	-27.9	0.69	-27.9	1.21	-27.9	1.57	-27.9	-2.1	-27.9	1.01	-27.9	-0.06	-27.9	0.06	-27.9	1.62	-27.9	-0.02	-27.9	0.26	-27.9	1.71	-27.9	1.38	-27.9	-2.58	-27.9	2.18	-27.9	-0.59	-27.9	-0.26	-27.9	1.05
-27	-3.25	-27	-2.15	-27	-2.78	-27	0.25	-27	-2.61	-27	0.35	-27	0.11	-27	-3.49	-27	0.93	-27	0.11	-27	-0.95	-27	-1.2	-27	0.74	-27	1.32	-27	1.82	-27	-0.38	-27	-0.52	-27	0.9	-27	-0.92	-27	1.24	-27	-0.63	-27	-0.6	-27	-1.5	-27	-1.49	-27	0.88
-26.1	-1.37	-26.1	1.51	-26.1	-1.07	-26.1	0.78	-26.1	-0.45	-26.1	-1.48	-26.1	1.38	-26.1	-0.07	-26.1	-0.84	-26.1	1.01	-26.1	-1.08	-26.1	0.71	-26.1	3	-26.1	1.13	-26.1	1.83	-26.1	1.43	-26.1	-0.77	-26.1	1.9	-26.1	2.05	-26.1	0.82	-26.1	-2.5	-26.1	0.7	-26.1	0.29	-26.1	-1.12	-26.1	-0.05
-25.2	-0.09	-25.2	0.6	-25.2	-0.3	-25.2	0.36	-25.2	-1.52	-25.2	-0.35	-25.2	0.62	-25.2	0.41	-25.2	0.36	-25.2	0.99	-25.2	-1.55	-25.2	-1.56	-25.2	0.65	-25.2	0.66	-25.2	1.31	-25.2	0.31	-25.2	0.5	-25.2	0.52	-25.2	-1.49	-25.2	0.75	-25.2	-0.55	-25.2	-0.65	-25.2	-0.86	-25.2	0.02	-25.2	-2.42
-24.3	-0.34	-24.3	-1.48	-24.3	2.36	-24.3	1.91	-24.3	-1.3	-24.3	-0.51	-24.3	-0.09	-24.3	-0.49	-24.3	3.12	-24.3	1.64	-24.3	-0.33	-24.3	-0.42	-24.3	-0.47	-24.3	-0.92	-24.3	1.48	-24.3	0.17	-24.3	-3.08	-24.3	1.37	-24.3	-1.44	-24.3	1.74	-24.3	-2.25	-24.3	-2.07	-24.3	-3.92	-24.3	-1.71	-24.3	0.56
-23.4	0.52	-23.4	-0.26	-23.4	-0.53	-23.4	0.79	-23.4	-0.69	-23.4	-1.01	-23.4	1.77	-23.4	-0.93	-23.4	0.02	-23.4	0.33	-23.4	0.15	-23.4	-1.76	-23.4	1.53	-23.4	1.03	-23.4	-0.59	-23.4	-1.1	-23.4	-0.84	-23.4	2.36	-23.4	1.22	-23.4	0.25	-23.4	-0.09	-23.4	0.52	-23.4	-1.21	-23.4	2.04	-23.4	-0.26
-22.5	3.16	-22.5	0.3	-22.5	0.67	-22.5	-0.11	-22.5	-2.34	-22.5	-1.86	-22.5	2.38	-22.5	0.4	-22.5	1.27	-22.5	-1.42	-22.5	-2.55	-22.5	-0.09	-22.5	1.88	-22.5	2.34	-22.5	2.09	-22.5	-0.64	-22.5	-1.7	-22.5	1.42	-22.5	-0.42	-22.5	-0.16	-22.5	-0.53	-22.5	0.95	-22.5	-2.24	-22.5	-2.1	-22.5	-1.82
-21.6	1.63	-21.6	-0.7	-21.6	1.55	-21.6	2.3	-21.6	-1.92	-21.6	0.83	-21.6	1.02	-21.6	0.83	-21.6	1.07	-21.6	3.99	-21.6	-0.02	-21.6	-1.52	-21.6	1.46	-21.6	-1.27	-21.6	-0.29	-21.6	0.56	-21.6	0.52	-21.6	0.63	-21.6	0.39	-21.6	-1.42	-21.6	0.5	-21.6	1.43	-21.6	-1.7	-21.6	-0.05	-21.6	0.89
-20.7	-2.92	-20.7	-1.64	-20.7	-1.2	-20.7	1.05	-20.7	-1.02	-20.7	-0.6	-20.7	-0.14	-20.7	0.88	-20.7	0.01	-20.7	0.15	-20.7	1.98	-20.7	-0.48	-20.7	1.27	-20.7	1.7	-20.7	-0.46	-20.7	-1.2	-20.7	3.38	-20.7	0.36	-20.7	-1.03	-20.7	0.4	-20.7	-0.61	-20.7	0.28	-20.7	1.18	-20.7	-1.73	-20.7	0.69
-19.8	0.06	-19.8	-1.46	-19.8	3.39	-19.8	0.28	-19.8	-2.8	-19.8	0.13	-19.8	-0.88	-19.8	0.5	-19.8	2.4	-19.8	-1.58	-19.8	-1.18	-19.8	1.16	-19.8	0	-19.8	0.59	-19.8	1.28	-19.8	2.47	-19.8	2.09	-19.8	2.28	-19.8	-2.36	-19.8	1.79	-19.8	0.62	-19.8	3.08	-19.8	-0.15	-19.8	-0.99	-19.8	-3.29
-18.9	-1.65	-18.9	1.33	-18.9	-1.57	-18.9	-0.06	-18.9	1	-18.9	-0.03	-18.9	1.69	-18.9	-1.63	-18.9	-0.44	-18.9	-0.85	-18.9	1.28	-18.9	0.23	-18.9	0.85	-18.9	-1.3	-18.9	-2.07	-18.9	-0.51	-18.9	0.18	-18.9	4.48	-18.9	-0.8	-18.9	-2.8	-18.9	-2.36	-18.9	-1.75	-18.9	-0.36	-18.9	0.11	-18.9	-0.25
-18	0.96	-18	-1.79	-18	-0.55	-18	-1.39	-18	-0.72	-18	1.47	-18	0.63	-18	-1.16	-18	-0.64	-18	-0.48	-18	0.11	-18	-1.91	-18	0.78	-18	-0.71	-18	-1.22	-18	0.36	-18	-0.87	-18	-0.42	-18	-0.55	-18	0.27	-18	-0.26	-18	1.52	-18	-1.9	-18	1.87	-18	1.7
-17.1	-0.82	-17.1	1.06	-17.1	2.44	-17.1	1.3	-17.1	0.47	-17.1	-0.7	-17.1	0.44	-17.1	-3.14	-17.1	0.81	-17.1	1.57	-17.1	0.93	-17.1	-3.59	-17.1	0.28	-17.1	0.13	-17.1	0.91	-17.1	-0.55	-17.1	1.79	-17.1	-0.08	-17.1	-0.25	-17.1	1.52	-17.1	-1.79	-17.1	0.1	-17.1	0.55	-17.1	2.34	-17.1	1.78
-16.2	-0.95	-16.2	2	-16.2	0.3	-16.2	-0.53	-16.2	-0.31	-16.2	0.88	-16.2	-1.18	-16.2	0.39	-16.2	0.42	-16.2	0.74	-16.2	-1.67	-16.2	2.85	-16.2	0.16	-16.2	1.15	-16.2	-0.86	-16.2	-1.15	-16.2	-1.43	-16.2	2.19	-16.2	-2.15	-16.2	1.67	-16.2	0	-16.2	1.71	-16.2	0.27	-16.2	-0.25	-16.2	-2.78
-15.3	0.59	-15.3	0.67	-15.3	0.05	-15.3	-0.51	-15.3	-0.01	-15.3	2.08	-15.3	0.71	-15.3	-0.99	-15.3	-0.01	-15.3	-2.25	-15.3	-0.14	-15.3	2.41	-15.3	-0.16	-15.3	0.02	-15.3	-0.39	-15.3	-1.14	-15.3	-1.42	-15.3	1.11	-15.3	-0.06	-15.3	0.25	-15.3	0.28	-15.3	1.68	-15.3	0.03	-15.3	2.9	-15.3	-0.14
-14.4	-0.23	-14.4	-1.12	-14.4	1.03	-14.4	1.07	-14.4	-2.52	-14.4	1.87	-14.4	0.19	-14.4	-0.04	-14.4	0.2	-14.4	-0.14	-14.4	-1.65	-14.4	3.37	-14.4	1.35	-14.4	0.68	-14.4	1.22	-14.4	-1.07	-14.4	-1.11	-14.4	3.01	-14.4	-1.07	-14.4	0.15	-14.4	-0.38	-14.4	-2.23	-14.4	0.56	-14.4	1.12	-14.4	-0.52
-13.5	0.92	-13.5	0.84	-13.5	-1.07	-13.5	-2.19	-13.5	-0.57	-13.5	-0.1	-13.5	0.02	-13.5	-1.54	-13.5	-1.08	-13.5	-2.58	-13.5	-2.08	-13.5	1.11	-13.5	0.2	-13.5	-2.11	-13.5	2.25	-13.5	-1.69	-13.5	-2.63	-13.5	-0.04	-13.5	-0.65	-13.5	-0.12	-13.5	-1.12	-13.5	1.09	-13.5	-0.97	-13.5	0.75	-13.5	0.07
-12.6	0.51	-12.6	-2.74	-12.6	-1.59	-12.6	0.09	-12.6	-0.34	-12.6	-0.43	-12.6	0.65	-12.6	0.1	-12.6	0.29	-12.6	-0.92	-12.6	-0.23	-12.6	-0.42	-12.6	2.16	-12.6	0.27	-12.6	0.05	-12.6	1.01	-12.6	-2.5	-12.6	-0.96	-12.6	0.23	-12.6	0.58	-12.6	-1.8	-12.6	-0.29	-12.6	-1.65	-12.6	-0.1	-12.6	-0.71
-11.7	-1.15	-11.7	3.76	-11.7	-1.79	-11.7	1.57	-11.7	0.72	-11.7	-0.15	-11.7	0.87	-11.7	2.07	-11.7	2.31	-11.7	0.33	-11.7	0.6	-11.7	0.26	-11.7	1.42	-11.7	-1.03	-11.7	-0.36	-11.7	-0.07	-11.7	0.19	-11.7	0.74	-11.7	-0.24	-11.7	0.58	-11.7	-1.75	-11.7	0.92	-11.7	-1.62	-11.7	-1.14	-11.7	0.55
-10.8	0.14	-10.8	0.74	-10.8	1.34	-10.8	1.83	-10.8	-2.16	-10.8	0.17	-10.8	1.74	-10.8	-0.61	-10.8	1.21	-10.8	-0.17	-10.8	0.73	-10.8	0.4	-10.8	1.13	-10.8	-0.73	-10.8	1.69	-10.8	0.75	-10.8	-1	-10.8	1.74	-10.8	-1.47	-10.8	0.49	-10.8	-0.34	-10.8	-1.76	-10.8	-2.78	-10.8	0.35	-10.8	-0.92
-9.9	1.04	-9.9	0.71	-9.9	0.21	-9.9	0.66	-9.9	2.02	-9.9	-1.09	-9.9	0.43	-9.9	-0.53	-9.9	1.96	-9.9	0.8	-9.9	0.79	-9.9	0.63	-9.9	-0.34	-9.9	-0.59	-9.9	-1.49	-9.9	-1.93	-9.9	-0.11	-9.9	3.66	-9.9	0.16	-9.9	-0.76	-9.9	-1.78	-9.9	-1.74	-9.9	-2.29	-9.9	1.59	-9.9	-0.17
-9	1.78	-9	-0.17	-9	0.28	-9	2.05	-9	1.75	-9	2.88	-9	0.07	-9	-1.22	-9	0.84	-9	0.23	-9	1.28	-9	1.33	-9	-0.64	-9	0.52	-9	0.93	-9	-0.25	-9	0.78	-9	0.88	-9	0.39	-9	3.23	-9	-0.97	-9	0.29	-9	0.69	-9	1.1	-9	0.69
-8.1	-0.71	-8.1	-2.14	-8.1	2.1	-8.1	0.95	-8.1	-0.06	-8.1	1.81	-8.1	0.34	-8.1	0.26	-8.1	1.17	-8.1	0.45	-8.1	0.81	-8.1	-0.39	-8.1	1.03	-8.1	-0.15	-8.1	-0.3	-8.1	-0.76	-8.1	0.41	-8.1	1.47	-8.1	-0.41	-8.1	-0.46	-8.1	-4.04	-8.1	0.84	-8.1	0.35	-8.1	1.27	-8.1	0.57
-7.2	-0.55	-7.2	-0.64	-7.2	0.12	-7.2	-1.66	-7.2	-0.6	-7.2	1.5	-7.2	-0.68	-7.2	-0.64	-7.2	-0.09	-7.2	-1.55	-7.2	-0.64	-7.2	2.57	-7.2	-0.22	-7.2	0.47	-7.2	0.09	-7.2	0.05	-7.2	-0.56	-7.2	2.36	-7.2	1.49	-7.2	2.93	-7.2	-0.73	-7.2	2.11	-7.2	-1.48	-7.2	3.26	-7.2	3.71
-6.3	0.81	-6.3	0.57	-6.3	1.5	-6.3	2.27	-6.3	-1.07	-6.3	0.5	-6.3	1.78	-6.3	2.1	-6.3	-0.75	-6.3	2.94	-6.3	0.08	-6.3	-1.41	-6.3	0.01	-6.3	1.03	-6.3	-0.49	-6.3	2.79	-6.3	-0.82	-6.3	1.48	-6.3	1.05	-6.3	-0.28	-6.3	0.34	-6.3	1.67	-6.3	-0.74	-6.3	2.45	-6.3	2.58
-5.4	-0.46	-5.4	0.06	-5.4	-0.33	-5.4	0.29	-5.4	-0.15	-5.4	0	-5.4	1.62	-5.4	-0.84	-5.4	-1.72	-5.4	1.65	-5.4	-0.21	-5.4	-1.33	-5.4	-0.46	-5.4	1.38	-5.4	-0.5	-5.4	-0.06	-5.4	0.51	-5.4	-1.88	-5.4	-0.8	-5.4	1.5	-5.4	1.83	-5.4	0.92	-5.4	0.21	-5.4	-2.67	-5.4	-0.47
-4.5	1.71	-4.5	-0.08	-4.5	-0.83	-4.5	1.14	-4.5	0.81	-4.5	-0.99	-4.5	-1.88	-4.5	1.08	-4.5	-1.47	-4.5	0.65	-4.5	-0.33	-4.5	-3.3	-4.5	-0.67	-4.5	0.72	-4.5	0.09	-4.5	0.16	-4.5	0.02	-4.5	-4.07	-4.5	1.57	-4.5	0.16	-4.5	-0.29	-4.5	-1.35	-4.5	1.05	-4.5	-2.14	-4.5	1.79
-3.6	0.08	-3.6	-1.76	-3.6	1.42	-3.6	-1.07	-3.6	1.26	-3.6	-0.01	-3.6	-0.39	-3.6	-0.48	-3.6	0.8	-3.6	-1.1	-3.6	1.12	-3.6	1	-3.6	0.42	-3.6	-1.33	-3.6	0.96	-3.6	0.29	-3.6	-0.75	-3.6	0.95	-3.6	1.41	-3.6	0.52	-3.6	-0.15	-3.6	-0.2	-3.6	0.59	-3.6	-0.66	-3.6	-1.2
-2.7	0.39	-2.7	-0.32	-2.7	0.21	-2.7	0.68	-2.7	-1.92	-2.7	-0.45	-2.7	-1.86	-2.7	-1.28	-2.7	-0.37	-2.7	-1.11	-2.7	-3.23	-2.7	-1.69	-2.7	-0.51	-2.7	-0.11	-2.7	-0.52	-2.7	-2.33	-2.7	-1.11	-2.7	0.75	-2.7	-2.27	-2.7	1.24	-2.7	-0.34	-2.7	0.34	-2.7	0.43	-2.7	1.83	-2.7	-1.06
-1.8	-0.73	-1.8	1.45	-1.8	2.02	-1.8	0.88	-1.8	-0.61	-1.8	1.55	-1.8	-2.55	-1.8	-0.36	-1.8	1.06	-1.8	1.37	-1.8	-0.48	-1.8	1.21	-1.8	-1.58	-1.8	-1.34	-1.8	-0.52	-1.8	1.23	-1.8	-1.79	-1.8	0.59	-1.8	0.85	-1.8	-0.91	-1.8	0.49	-1.8	0	-1.8	-1.75	-1.8	-2.36	-1.8	0.67
-0.9	0	-0.9	1.4	-0.9	-1.27	-0.9	-1.32	-0.9	0.36	-0.9	1.15	-0.9	1.82	-0.9	2.44	-0.9	1.29	-0.9	-1.33	-0.9	1.05	-0.9	-0.43	-0.9	0.13	-0.9	-0.79	-0.9	1.5	-0.9	-3.8	-0.9	1.53	-0.9	0.85	-0.9	-2.68	-0.9	0.55	-0.9	0.76	-0.9	-2.88	-0.9	-0.35	-0.9	2.79	-0.9	-1.76
0	-0.52	0	1.4	0	1.02	0	-0.06	0	-1.79	0	-1.08	0	2.05	0	2.89	0	1.73	0	0.77	0	-0.72	0	-0.21	0	0.67	0	0.76	0	0.74	0	-0.02	0	-2.11	0	1.26	0	-1.52	0	2.01	0	0.35	0	1.01	0	-0.76	0	0.65	0	-1.01
0.9	-0.45	0.9	-1.08	0.9	1.11	0.9	1.33	0.9	-0.81	0.9	1.01	0.9	-2.27	0.9	1.6	0.9	0.61	0.9	-0.41	0.9	-3.83	0.9	0.25	0.9	-0.22	0.9	-0.3	0.9	-1.02	0.9	-3.75	0.9	-2.01	0.9	1.5	0.9	0.37	0.9	-0.83	0.9	0.45	0.9	-0.89	0.9	1.89	0.9	0.16	0.9	-1.05
1.8	1.28	1.8	0.97	1.8	1.13	1.8	-2.49	1.8	0.93	1.8	-0.2	1.8	0.1	1.8	1.14	1.8	0.36	1.8	-1.83	1.8	-0.77	1.8	-0.88	1.8	-0.44	1.8	1.54	1.8	0.19	1.8	-1.77	1.8	0.69	1.8	0.72	1.8	-0.79	1.8	1.73	1.8	0.64	1.8	1.43	1.8	-0.1	1.8	0.92	1.8	-0.02
2.7	-0.64	2.7	0.68	2.7	0.75	2.7	0.65	2.7	1.9	2.7	-0.45	2.7	0.2	2.7	0.02	2.7	0.36	2.7	0.7	2.7	-0.35	2.7	2.67	2.7	2.16	2.7	-0.72	2.7	0.01	2.7	0.97	2.7	-0.06	2.7	-0.13	2.7	0.65	2.7	3.59	2.7	-0.33	2.7	0.34	2.7	0.74	2.7	-1.14	2.7	2.86
3.6	-0.32	3.6	0.32	3.6	1.35	3.6	0.52	3.6	0.44	3.6	1.05	3.6	1.6	3.6	-0.49	3.6	1.25	3.6	-1.04	3.6	2.17	3.6	-0.15	3.6	1.12	3.6	-2.11	3.6	1.14	3.6	-0.55	3.6	-1.83	3.6	0.98	3.6	-0.01	3.6	2.07	3.6	-1.05	3.6	0.02	3.6	0.42	3.6	-1.2	3.6	0.28
4.5	0.7	4.5	-0.16	4.5	0.98	4.5	3.25	4.5	1.33	4.5	0.08	4.5	-0.44	4.5	-0.3	4.5	-0.98	4.5	0.22	4.5	-0.16	4.5	-0.43	4.5	-0.49	4.5	0.76	4.5	1.04	4.5	-2.06	4.5	0.92	4.5	-0.65	4.5	0.27	4.5	1.64	4.5	2.23	4.5	-0.88	4.5	1.64	4.5	0.83	4.5	0.83
5.4	1.58	5.4	1.92	5.4	1.57	5.4	1.87	5.4	-1.54	5.4	-1.49	5.4	2.48	5.4	0.55	5.4	0.31	5.4	-0.25	5.4	0.25	5.4	-0.37	5.4	1.78	5.4	-0.91	5.4	-0.21	5.4	-1.59	5.4	-1.11	5.4	0.46	5.4	-0.23	5.4	0.5	5.4	1.28	5.4	0.35	5.4	-1.18	5.4	1.52	5.4	-0.53
6.3	1.86	6.3	1.08	6.3	1.14	6.3	1.58	6.3	2.45	6.3	1.01	6.3	2.22	6.3	-1.85	6.3	1.92	6.3	-1.7	6.3	-2.13	6.3	-2.84	6.3	2.88	6.3	-1.72	6.3	3.14	6.3	0	6.3	-2.72	6.3	-2.24	6.3	-0.22	6.3	2.89	6.3	-0.51	6.3	0.24	6.3	-0.4	6.3	-2.43	6.3	-0.16
7.2	-1.06	7.2	-2.14	7.2	-0.11	7.2	-0.42	7.2	0.05	7.2	1.42	7.2	-0.86	7.2	-1.87	7.2	1.94	7.2	-1.63	7.2	0.99	7.2	-1.02	7.2	1.22	7.2	-0.94	7.2	0.61	7.2	-3.22	7.2	0.97	7.2	0.66	7.2	-0.83	7.2	1.79	7.2	0.81	7.2	-0.5	7.2	0.07	7.2	-0.47	7.2	1.29
8.1	8.04	8.1	6.66	8.1	1.97	8.1	3.19	8.1	-1.53	8.1	1.07	8.1	-3.21	8.1	1.72	8.1	0.34	8.1	1.23	8.1	-1.88	8.1	0.53	8.1	0.86	8.1	0.09	8.1	1.46	8.1	0.54	8.1	-2.54	8.1	1.83	8.1	-5.14	8.1	0.39	8.1	2.4	8.1	1.02	8.1	-0.93	8.1	2.48	8.1	0.98
9	29.52	9	19.85	9	10.81	9	13.3	9	-3.01	9	2.51	9	-3.17	9	0.65	9	0.47	9	3.3	9	-4.91	9	-1.4	9	-3.11	9	-2.86	9	-2.6	9	0.96	9	-1.16	9	0.77	9	-18.87	9	-4.41	9	0.29	9	3.47	9	-4.07	9	-0.04	9	7.17
9.9	46.73	9.9	33.32	9.9	22	9.9	17.37	9.9	-2.13	9.9	0.07	9.9	-4.78	9.9	6.55	9.9	2.16	9.9	5.88	9.9	-1.15	9.9	1.19	9.9	-11.3	9.9	-3.43	9.9	-0.45	9.9	0.83	9.9	-4.97	9.9	0.52	9.9	-26.71	9.9	-4.35	9.9	-2.22	9.9	3.17	9.9	-5.42	9.9	-0.05	9.9	12.61
10.8	55.95	10.8	40.33	10.8	25.81	10.8	20.47	10.8	-2.02	10.8	3.1	10.8	-4.57	10.8	8.71	10.8	4.3	10.8	5.06	10.8	-3.17	10.8	0.09	10.8	-15.53	10.8	-4.25	10.8	-0.28	10.8	1.18	10.8	-3.4	10.8	0.24	10.8	-28.37	10.8	-5.68	10.8	-0.88	10.8	2.86	10.8	-4.99	10.8	1.4	10.8	13.49
11.7	57.16	11.7	44.75	11.7	28.32	11.7	18.62	11.7	-1.66	11.7	0.45	11.7	-5.51	11.7	8.93	11.7	3.6	11.7	6.88	11.7	0.26	11.7	-0.81	11.7	-13.38	11.7	-5.31	11.7	-1.79	11.7	1.51	11.7	-3.43	11.7	2.3	11.7	-27.78	11.7	-2.73	11.7	0	11.7	4.16	11.7	-4.95	11.7	1.64	11.7	14.48
12.6	62.45	12.6	48.01	12.6	27.8	12.6	22.81	12.6	-1.25	12.6	2.6	12.6	-2.76	12.6	9.17	12.6	5.12	12.6	6.24	12.6	-0.13	12.6	2.34	12.6	-15.81	12.6	-2.82	12.6	-1.04	12.6	0.16	12.6	-1.26	12.6	0.51	12.6	-26.97	12.6	-3.86	12.6	-1.57	12.6	4.72	12.6	-2.62	12.6	0.24	12.6	14.79
13.5	59.05	13.5	50.75	13.5	29.21	13.5	23.34	13.5	-0.28	13.5	-0.02	13.5	-3.99	13.5	9.3	13.5	3.34	13.5	6.89	13.5	-2.53	13.5	0.39	13.5	-13.93	13.5	-6.63	13.5	-3.16	13.5	0.73	13.5	-4.52	13.5	-0.36	13.5	-29.55	13.5	-4.94	13.5	-0.89	13.5	1.79	13.5	-3.74	13.5	0.53	13.5	12.8
14.4	61.17	14.4	50.41	14.4	31.35	14.4	21.69	14.4	-0.74	14.4	2.86	14.4	-4.29	14.4	7.31	14.4	3.93	14.4	6.09	14.4	-4.16	14.4	-0.02	14.4	-14.34	14.4	-7.29	14.4	-3.39	14.4	2.41	14.4	-5.14	14.4	1.04	14.4	-29.69	14.4	-4.44	14.4	-1.64	14.4	7.15	14.4	-6.1	14.4	2.61	14.4	12.79
15.3	62.02	15.3	53.76	15.3	32.95	15.3	21.08	15.3	-1.32	15.3	0.04	15.3	-3.6	15.3	10.28	15.3	6.86	15.3	6.33	15.3	-2.29	15.3	0.01	15.3	-15.51	15.3	-5.91	15.3	-2.18	15.3	2.31	15.3	-5.96	15.3	2.29	15.3	-30.61	15.3	-4.62	15.3	-0.73	15.3	5.08	15.3	-5.77	15.3	0.17	15.3	14.19
16.2	65.88	16.2	52.03	16.2	31.9	16.2	22.74	16.2	-0.01	16.2	0.93	16.2	-5.25	16.2	10.94	16.2	4.15	16.2	5.02	16.2	-2.68	16.2	-0.19	16.2	-17.29	16.2	-5.54	16.2	-2.54	16.2	-0.71	16.2	-5.44	16.2	0.52	16.2	-31.31	16.2	-3.34	16.2	-2.74	16.2	4.57	16.2	-3.65	16.2	1.51	16.2	13.67
17.1	65.26	17.1	51.82	17.1	31.67	17.1	23.54	17.1	-0.88	17.1	1.87	17.1	-4.22	17.1	10.09	17.1	5.85	17.1	7.59	17.1	-1.83	17.1	1.89	17.1	-17.15	17.1	-5.4	17.1	-1.17	17.1	2.02	17.1	-4.48	17.1	-0.44	17.1	-30.85	17.1	-4.57	17.1	1.37	17.1	6.54	17.1	-6.18	17.1	1.82	17.1	12.99
18	64.32	18	52.65	18	34.85	18	22.2	18	-0.78	18	-0.49	18	-5.41	18	8.38	18	6.36	18	6.09	18	-3.53	18	-0.05	18	-17.78	18	-6.92	18	-1.76	18	-0.76	18	-6.95	18	0.01	18	-31.91	18	-2.62	18	-0.41	18	3.41	18	-5.32	18	0.61	18	13.81
18.9	64.18	18.9	54.44	18.9	33.38	18.9	23.56	18.9	0.77	18.9	-0.37	18.9	-5.32	18.9	11.8	18.9	3.88	18.9	6.72	18.9	-2.25	18.9	1.47	18.9	-17.82	18.9	-2.83	18.9	-1.67	18.9	2.35	18.9	-4.93	18.9	0.89	18.9	-30.56	18.9	-2.64	18.9	0.45	18.9	5.01	18.9	-6.28	18.9	1.24	18.9	14.37
19.8	65.25	19.8	52.36	19.8	32.5	19.8	26.02	19.8	0.63	19.8	1.98	19.8	-5.51	19.8	8.57	19.8	5.68	19.8	7.01	19.8	-1.76	19.8	0.05	19.8	-14.72	19.8	-6.03	19.8	-1.02	19.8	-1.8	19.8	-3.34	19.8	-1.04	19.8	-27.26	19.8	-2.98	19.8	2.12	19.8	4.63	19.8	-3.85	19.8	4.19	19.8	15.19
20.7	64.3	20.7	53.39	20.7	33.85	20.7	22.58	20.7	-1.72	20.7	0.08	20.7	-4.65	20.7	11.81	20.7	5.83	20.7	9.09	20.7	-3.64	20.7	0.37	20.7	-16.68	20.7	-5.16	20.7	-0.76	20.7	2.96	20.7	-2.66	20.7	-0.48	20.7	-30.35	20.7	-2.15	20.7	-1.19	20.7	4.63	20.7	-3.01	20.7	-0.03	20.7	14.21
21.6	66.73	21.6	54.22	21.6	30.76	21.6	23.13	21.6	-0.18	21.6	2.22	21.6	-3.75	21.6	9.35	21.6	3.07	21.6	5.4	21.6	-1.76	21.6	1.1	21.6	-17.4	21.6	-6.51	21.6	-3.78	21.6	0.72	21.6	-2.4	21.6	1.01	21.6	-29.81	21.6	-2.48	21.6	-0.89	21.6	4.21	21.6	-3.86	21.6	3.33	21.6	13.8
22.5	65.89	22.5	54.04	22.5	34.21	22.5	22.69	22.5	1.02	22.5	0.68	22.5	-6.29	22.5	10.69	22.5	4	22.5	6.48	22.5	-2.32	22.5	2.33	22.5	-16.44	22.5	-6.23	22.5	-1.99	22.5	0.59	22.5	-3.23	22.5	1.96	22.5	-31.03	22.5	-3.61	22.5	3.2	22.5	4.49	22.5	-5.08	22.5	3.75	22.5	14.23
23.4	66.41	23.4	54.24	23.4	34.09	23.4	23.97	23.4	0.75	23.4	2.3	23.4	-2.78	23.4	9.98	23.4	4.97	23.4	7.46	23.4	-3.36	23.4	1.08	23.4	-16.84	23.4	-5.26	23.4	-2.11	23.4	1.36	23.4	-6.57	23.4	0.51	23.4	-31.05	23.4	-3.77	23.4	-1.23	23.4	5.17	23.4	-4	23.4	3.66	23.4	14.37
24.3	64.48	24.3	55.78	24.3	31.78	24.3	26.32	24.3	1.02	24.3	1.72	24.3	-6.88	24.3	9.99	24.3	3.9	24.3	8.89	24.3	-1.18	24.3	0.04	24.3	-17.14	24.3	-6.05	24.3	-2.27	24.3	1.02	24.3	-5.49	24.3	-1.57	24.3	-28.59	24.3	-2.87	24.3	-0.09	24.3	2.58	24.3	-5.31	24.3	1.52	24.3	14.08
25.2	62.99	25.2	54.04	25.2	32.96	25.2	22.23	25.2	2.13	25.2	5.09	25.2	-7.47	25.2	11.3	25.2	4.29	25.2	9.91	25.2	-2.52	25.2	3.33	25.2	-17.94	25.2	-7.6	25.2	-3.24	25.2	1.31	25.2	-5.56	25.2	0.19	25.2	-29.01	25.2	-1.86	25.2	-1.11	25.2	3.55	25.2	-4.83	25.2	3.84	25.2	14.76
26.1	67.43	26.1	54.19	26.1	33.79	26.1	23.94	26.1	0.14	26.1	1.52	26.1	-4.56	26.1	11.87	26.1	6.36	26.1	9.16	26.1	-3.36	26.1	1.73	26.1	-19.14	26.1	-6.24	26.1	-1.79	26.1	4.43	26.1	-3.86	26.1	-1.3	26.1	-31.69	26.1	-1.13	26.1	-0.93	26.1	5.21	26.1	-4.81	26.1	-0.06	26.1	14.28
27	64.12	27	52.78	27	33.34	27	22.06	27	0.26	27	4.2	27	-5.92	27	11	27	5.45	27	6.58	27	-3.22	27	1.48	27	-17.68	27	-5.79	27	-2.88	27	1.09	27	-4.45	27	0.2	27	-30.07	27	-2.43	27	-2.48	27	6.39	27	-3.32	27	3.43	27	13.91
27.9	65.76	27.9	51.98	27.9	32.49	27.9	23.29	27.9	-0.24	27.9	1.76	27.9	-5.25	27.9	10.65	27.9	4.77	27.9	8.29	27.9	-2.38	27.9	1.34	27.9	-15.95	27.9	-4.15	27.9	-3.17	27.9	1.81	27.9	-5.07	27.9	-0.97	27.9	-28	27.9	-2.18	27.9	-1.7	27.9	4.23	27.9	-5.21	27.9	1.84	27.9	14.66
28.8	65.83	28.8	52.13	28.8	31.91	28.8	21.44	28.8	0.79	28.8	1.75	28.8	-3.44	28.8	9.4	28.8	4.9	28.8	6.06	28.8	-2.57	28.8	2.23	28.8	-16.39	28.8	-6.34	28.8	-1.94	28.8	1.55	28.8	-4.8	28.8	-0.14	28.8	-28.53	28.8	-1.19	28.8	1.55	28.8	5.05	28.8	-3.34	28.8	1.93	28.8	13.74
29.7	64.92	29.7	52.41	29.7	31.65	29.7	24.6	29.7	1.98	29.7	0.81	29.7	-6.94	29.7	8.63	29.7	5.78	29.7	5.94	29.7	0.01	29.7	0.83	29.7	-15.25	29.7	-6.83	29.7	-0.89	29.7	0.07	29.7	-2.25	29.7	0.45	29.7	-26.43	29.7	-3.89	29.7	1.32	29.7	3.22	29.7	-3.55	29.7	5.11	29.7	14.13
30.6	66.22	30.6	54.39	30.6	32.68	30.6	24.05	30.6	0.86	30.6	0.88	30.6	-3.73	30.6	7.52	30.6	5.11	30.6	4.31	30.6	-1.48	30.6	-1.37	30.6	-15.85	30.6	-7.41	30.6	-1.35	30.6	-1.65	30.6	-4.69	30.6	-0.07	30.6	-30.09	30.6	-1.09	30.6	2.23	30.6	4.44	30.6	-3.25	30.6	3.28	30.6	14.18
31.5	65.34	31.5	55.06	31.5	34.39	31.5	24.53	31.5	0.97	31.5	0.56	31.5	-3.31	31.5	12.98	31.5	3.52	31.5	8.19	31.5	-1.2	31.5	-0.29	31.5	-14.12	31.5	-3.99	31.5	-0.95	31.5	0.39	31.5	-4.3	31.5	-0.68	31.5	-28.8	31.5	-0.97	31.5	1.64	31.5	3.72	31.5	-4.24	31.5	4.83	31.5	12.91
32.4	65.83	32.4	53.01	32.4	34.34	32.4	23.79	32.4	1.58	32.4	1.6	32.4	-4.76	32.4	10.34	32.4	5.81	32.4	4.54	32.4	-0.24	32.4	0.01	32.4	-16.33	32.4	-5.93	32.4	-0.08	32.4	1.67	32.4	-4.45	32.4	-1.17	32.4	-30.54	32.4	-2.22	32.4	0.98	32.4	7.73	32.4	-2.97	32.4	3.63	32.4	14.12
33.3	64.38	33.3	54.17	33.3	32.46	33.3	25.01	33.3	1.92	33.3	1.81	33.3	-6.11	33.3	12.02	33.3	3.78	33.3	9.64	33.3	-3.46	33.3	1.48	33.3	-18.44	33.3	-6.72	33.3	-2.47	33.3	3.8	33.3	-5.95	33.3	4.86	33.3	-30.52	33.3	-4.72	33.3	2.29	33.3	6.25	33.3	-6.09	33.3	7.27	33.3	13.27
34.2	65.99	34.2	51.27	34.2	32.26	34.2	24.25	34.2	0.37	34.2	3.74	34.2	-4.92	34.2	8.1	34.2	2.02	34.2	6.97	34.2	-0.99	34.2	0.4	34.2	-14.65	34.2	-6.82	34.2	-2.33	34.2	0.45	34.2	-4.3	34.2	-1.57	34.2	-28.33	34.2	-1.79	34.2	0.79	34.2	6.87	34.2	-7.44	34.2	2.94	34.2	14.3
35.1	67.44	35.1	52.45	35.1	33.26	35.1	21.31	35.1	-0.56	35.1	2.02	35.1	-4.64	35.1	8.59	35.1	5.37	35.1	5.48	35.1	-3.9	35.1	0.64	35.1	-18.97	35.1	-7.13	35.1	-3.82	35.1	1.06	35.1	-5.71	35.1	1.07	35.1	-28.97	35.1	-2.04	35.1	-1.12	35.1	5.08	35.1	-5.75	35.1	4.09	35.1	14.02
36	65.72	36	55.46	36	34.21	36	22.95	36	1.65	36	-0.66	36	-4.05	36	9.7	36	5.45	36	8.09	36	-2.4	36	1.82	36	-15.3	36	-7.6	36	-1.06	36	1.66	36	-4.6	36	2.17	36	-28.43	36	-3.55	36	0.94	36	4.97	36	-4.27	36	6.04	36	13.61
36.9	63.29	36.9	51.87	36.9	32.75	36.9	25.31	36.9	0.23	36.9	1.22	36.9	-4.91	36.9	9.89	36.9	7.16	36.9	8.43	36.9	-1.03	36.9	2.44	36.9	-17.58	36.9	-5.06	36.9	0.65	36.9	2.79	36.9	-2.82	36.9	-0.2	36.9	-28.21	36.9	-2.31	36.9	1.37	36.9	3.83	36.9	-3.78	36.9	3.45	36.9	15.27
37.8	65.72	37.8	54.81	37.8	33.21	37.8	22.46	37.8	1.38	37.8	2.99	37.8	-4.44	37.8	9.41	37.8	4.19	37.8	8.54	37.8	-1.21	37.8	0.49	37.8	-16.07	37.8	-6.37	37.8	-3.14	37.8	0.83	37.8	-3.61	37.8	-0.28	37.8	-29.36	37.8	-0.54	37.8	0.39	37.8	3.85	37.8	-1.63	37.8	0.26	37.8	14.12
38.7	65.89	38.7	55.03	38.7	33.1	38.7	24.84	38.7	-0.07	38.7	1.69	38.7	-2.86	38.7	11.89	38.7	6.3	38.7	7.37	38.7	-2.07	38.7	-0.29	38.7	-13.36	38.7	-4.41	38.7	0.39	38.7	1.89	38.7	-5.46	38.7	-1.26	38.7	-27.77	38.7	-2.17	38.7	0.48	38.7	5.67	38.7	-5.45	38.7	6.33	38.7	13.46
39.6	65.23	39.6	55.26	39.6	31.82	39.6	21.78	39.6	0.9	39.6	0.25	39.6	-3.8	39.6	9.18	39.6	4.98	39.6	6.68	39.6	-3.35	39.6	-1.39	39.6	-12.53	39.6	-6.54	39.6	-1.88	39.6	1.45	39.6	-5.58	39.6	-3.09	39.6	-28.73	39.6	-3.18	39.6	2.1	39.6	5.66	39.6	-6.06	39.6	3.55	39.6	14.37
40.5	63.49	40.5	53.38	40.5	32.92	40.5	24.58	40.5	0.45	40.5	1.69	40.5	-4.59	40.5	9.24	40.5	3.62	40.5	5.82	40.5	-3.51	40.5	-2.44	40.5	-15.86	40.5	-6	40.5	-3.25	40.5	-0.01	40.5	-5.73	40.5	-1.22	40.5	-26.62	40.5	-1.14	40.5	-1.81	40.5	6.19	40.5	-4.16	40.5	2.48	40.5	11.63
41.4	64.92	41.4	54.82	41.4	32.33	41.4	23.58	41.4	1.61	41.4	1.72	41.4	-2.84	41.4	11.53	41.4	5.14	41.4	4.37	41.4	-0.69	41.4	-1.02	41.4	-14.01	41.4	-5.18	41.4	-0.68	41.4	-1.18	41.4	-4.35	41.4	0.3	41.4	-27.51	41.4	-2.41	41.4	-1.04	41.4	2.88	41.4	-4.56	41.4	3.46	41.4	14.23
42.3	65.81	42.3	53.52	42.3	33.87	42.3	22.42	42.3	1.9	42.3	0.86	42.3	-3.85	42.3	9.24	42.3	4.46	42.3	7.72	42.3	-0.73	42.3	-0.49	42.3	-13.95	42.3	-5.62	42.3	-2.75	42.3	-0.59	42.3	-6.57	42.3	0.29	42.3	-29.04	42.3	1.88	42.3	-1.7	42.3	5.16	42.3	-5.6	42.3	3.56	42.3	13.61
43.2	63.87	43.2	54.22	43.2	34.92	43.2	26.77	43.2	-0.5	43.2	2.17	43.2	-4.14	43.2	10.39	43.2	3.37	43.2	7.24	43.2	-4.33	43.2	2.75	43.2	-14.96	43.2	-5.84	43.2	-2.83	43.2	1.51	43.2	-6.21	43.2	-0.81	43.2	-28.53	43.2	0.64	43.2	1.34	43.2	8	43.2	-4.24	43.2	3.95	43.2	14.94
44.1	63.97	44.1	55.58	44.1	31.16	44.1	23.37	44.1	0.73	44.1	3.76	44.1	-4.71	44.1	11.9	44.1	5.48	44.1	5.99	44.1	-1.13	44.1	1.45	44.1	-14.69	44.1	-6.26	44.1	-2.35	44.1	-1.01	44.1	-3.45	44.1	-1.91	44.1	-26.18	44.1	-1.15	44.1	-0.69	44.1	5	44.1	-5.31	44.1	2.76	44.1	14.02
45	65.27	45	55.49	45	34.53	45	23.54	45	0.45	45	2.62	45	-4.63	45	13.19	45	5.8	45	7.48	45	-0.54	45	-2.06	45	-14.72	45	-5.7	45	0.76	45	2.94	45	-4.67	45	-1.74	45	-29.61	45	-2.16	45	2.48	45	6.08	45	-3.99	45	3.58	45	12.87
45.9	64.16	45.9	55.38	45.9	32.4	45.9	25.55	45.9	2.36	45.9	1.2	45.9	-7.13	45.9	11.26	45.9	6.22	45.9	7.38	45.9	-1.26	45.9	1.24	45.9	-15.42	45.9	-4.79	45.9	-3.56	45.9	0.51	45.9	-4.35	45.9	0.51	45.9	-28.64	45.9	-1.1	45.9	0.17	45.9	7.04	45.9	-2.53	45.9	4.11	45.9	13.58
46.8	63.74	46.8	55.11	46.8	33.84	46.8	26.32	46.8	-0.87	46.8	3.48	46.8	-0.35	46.8	11.78	46.8	4.92	46.8	7.99	46.8	-1.2	46.8	-2.57	46.8	-13.46	46.8	-6.8	46.8	-1.12	46.8	3.62	46.8	-4.88	46.8	-1	46.8	-28.23	46.8	-1.66	46.8	1.19	46.8	8.49	46.8	-5.86	46.8	3.7	46.8	15.32
47.7	63.75	47.7	53.9	47.7	33.36	47.7	24.82	47.7	1.86	47.7	0.81	47.7	-4.29	47.7	10.7	47.7	5.4	47.7	6.96	47.7	-0.8	47.7	-1.29	47.7	-13.83	47.7	-4.71	47.7	-3.23	47.7	-0.53	47.7	-4.37	47.7	-1.41	47.7	-28.11	47.7	-0.41	47.7	0.14	47.7	5.02	47.7	-3.87	47.7	5.57	47.7	13.22
48.6	61.2	48.6	54.46	48.6	35.08	48.6	23.04	48.6	3.22	48.6	2.67	48.6	-3.02	48.6	12.1	48.6	7.45	48.6	8.7	48.6	-2.19	48.6	0.99	48.6	-10.59	48.6	-6.7	48.6	-0.38	48.6	2.75	48.6	-7.29	48.6	-1	48.6	-27.67	48.6	-0.2	48.6	1.18	48.6	6.38	48.6	-4.36	48.6	4.78	48.6	13.45
49.5	63.13	49.5	56.26	49.5	30.94	49.5	21.6	49.5	2	49.5	-0.15	49.5	-6.07	49.5	11.62	49.5	3.45	49.5	5.01	49.5	-2.65	49.5	0.24	49.5	-16.32	49.5	-6.1	49.5	-0.75	49.5	0.82	49.5	-5.43	49.5	2.55	49.5	-31.68	49.5	-2.49	49.5	-2.67	49.5	5.81	49.5	-6.65	49.5	4.23	49.5	9.8
50.4	63.75	50.4	55.7	50.4	32.35	50.4	22.9	50.4	1.79	50.4	3.1	50.4	-5.11	50.4	10.42	50.4	4.17	50.4	7.37	50.4	-0.27	50.4	0.7	50.4	-11.21	50.4	-7.11	50.4	-0.65	50.4	-0.04	50.4	-5.69	50.4	0.44	50.4	-25.16	50.4	-1.8	50.4	-1.2	50.4	7.02	50.4	-4.28	50.4	6	50.4	13.75
51.3	62.85	51.3	56.05	51.3	31.6	51.3	21.47	51.3	0.71	51.3	4.27	51.3	-4.25	51.3	12.3	51.3	5.56	51.3	9.8	51.3	-2.9	51.3	2.47	51.3	-14.78	51.3	-5.56	51.3	-2.49	51.3	0.74	51.3	-7.2	51.3	0.31	51.3	-27.01	51.3	-0.47	51.3	1.44	51.3	4.35	51.3	-4.2	51.3	6.03	51.3	15.61
52.2	66.19	52.2	54.43	52.2	34.2	52.2	22.89	52.2	2.21	52.2	0.55	52.2	-5.03	52.2	10.36	52.2	5.9	52.2	7.64	52.2	-2.96	52.2	0.35	52.2	-14	52.2	-5.72	52.2	-1.36	52.2	0.67	52.2	-4.57	52.2	0.35	52.2	-27.35	52.2	-0.66	52.2	1.24	52.2	5.99	52.2	-4.24	52.2	5.21	52.2	14.17
53.1	61.74	53.1	53.68	53.1	34.15	53.1	22.89	53.1	2.42	53.1	1.57	53.1	-4.31	53.1	12.68	53.1	2.7	53.1	7.64	53.1	-3.71	53.1	-0.5	53.1	-13.53	53.1	-6.21	53.1	-1.8	53.1	0.62	53.1	-5.11	53.1	-1.44	53.1	-27.67	53.1	-2.25	53.1	-0.24	53.1	3.95	53.1	-4.02	53.1	3.86	53.1	12.95
54	65.02	54	56.36	54	35.35	54	21.71	54	3.66	54	2.02	54	-3.33	54	11.21	54	3.48	54	6.4	54	-1.53	54	0.43	54	-15.66	54	-8.32	54	-2.27	54	2.15	54	-4.08	54	0.58	54	-29.77	54	-1.91	54	-1.11	54	7.01	54	-3.71	54	5	54	11.3
54.9	61.77	54.9	54.92	54.9	31.41	54.9	22.77	54.9	1.76	54.9	2.43	54.9	-2.14	54.9	10.45	54.9	4.78	54.9	8.06	54.9	-3.71	54.9	-1.58	54.9	-10.84	54.9	-4.61	54.9	-0.31	54.9	2.17	54.9	-4.09	54.9	0.05	54.9	-28.43	54.9	1.01	54.9	0.28	54.9	7.86	54.9	-2.16	54.9	6.75	54.9	12.9
55.8	65.02	55.8	52.66	55.8	33.25	55.8	21.54	55.8	1.14	55.8	3.16	55.8	-3.58	55.8	9.32	55.8	4.77	55.8	6.53	55.8	-0.8	55.8	0.43	55.8	-14.34	55.8	-7.03	55.8	-3.16	55.8	-1.69	55.8	-5.08	55.8	-0.12	55.8	-28.01	55.8	-0.99	55.8	-0.07	55.8	4.69	55.8	-3.52	55.8	5.49	55.8	15.52
56.7	63.74	56.7	55.01	56.7	29.82	56.7	22.21	56.7	-0.14	56.7	2.84	56.7	-3.74	56.7	9.53	56.7	3.93	56.7	6.88	56.7	-1.4	56.7	2.19	56.7	-11.63	56.7	-7.3	56.7	-1.63	56.7	-0.84	56.7	-6.28	56.7	-1.53	56.7	-28.15	56.7	-0.22	56.7	0.41	56.7	4.49	56.7	-7.63	56.7	3.59	56.7	12.56
57.6	61.54	57.6	55.41	57.6	31.79	57.6	23.33	57.6	1.8	57.6	3.62	57.6	-4.65	57.6	9.63	57.6	3.65	57.6	7.46	57.6	1.43	57.6	0.39	57.6	-13.86	57.6	-8.01	57.6	-4.44	57.6	1.62	57.6	-7.39	57.6	-0.81	57.6	-27.57	57.6	2.28	57.6	-1.24	57.6	8.15	57.6	-5.79	57.6	4.89	57.6	14.46
58.5	62.69	58.5	55.61	58.5	32.42	58.5	22.8	58.5	4.36	58.5	4.04	58.5	-4.25	58.5	13.12	58.5	4.18	58.5	7.42	58.5	-0.44	58.5	0.48	58.5	-13.08	58.5	-3.8	58.5	-0.54	58.5	1.53	58.5	-5.51	58.5	1.47	58.5	-27.94	58.5	1.89	58.5	-1.3	58.5	5.35	58.5	-3	58.5	6.05	58.5	12.03
59.4	62.51	59.4	53.16	59.4	31.9	59.4	22.99	59.4	1.59	59.4	1.06	59.4	-4.8	59.4	10.15	59.4	3.1	59.4	6.23	59.4	0.67	59.4	-1.92	59.4	-13.13	59.4	-6.95	59.4	-1.67	59.4	-0.41	59.4	-6.31	59.4	-1.63	59.4	-27.52	59.4	-1.48	59.4	2.42	59.4	5.01	59.4	-4.17	59.4	6.27	59.4	13.07
60.3	61.66	60.3	55.14	60.3	34.08	60.3	21.2	60.3	1.87	60.3	2.26	60.3	-0.72	60.3	9.86	60.3	5.76	60.3	6.28	60.3	-2.89	60.3	0.05	60.3	-8.28	60.3	-5.55	60.3	-2.78	60.3	0.76	60.3	-4.71	60.3	-2.55	60.3	-25.37	60.3	0.81	60.3	0.15	60.3	6.79	60.3	-3.61	60.3	6.28	60.3	12.36
61.2	63.89	61.2	54.34	61.2	34.32	61.2	22.18	61.2	3.35	61.2	2.06	61.2	-2.75	61.2	10.3	61.2	5.72	61.2	8.89	61.2	-1.16	61.2	-0.59	61.2	-12.47	61.2	-5.49	61.2	-2.86	61.2	-1.56	61.2	-3.53	61.2	0.42	61.2	-27.57	61.2	0.19	61.2	0.88	61.2	5.93	61.2	-3.61	61.2	9.17	61.2	11.38
62.1	60.2	62.1	54.47	62.1	32.74	62.1	22.71	62.1	4.55	62.1	2.62	62.1	-2.19	62.1	11.69	62.1	7.23	62.1	6.86	62.1	1.01	62.1	-1.25	62.1	-11.07	62.1	-7.07	62.1	-2.41	62.1	-1.37	62.1	-2.92	62.1	-1.62	62.1	-26.01	62.1	2.08	62.1	-0.63	62.1	6.77	62.1	-5.62	62.1	4.89	62.1	12.87
63	61.31	63	56.29	63	35	63	23.92	63	3.61	63	3.54	63	-2.46	63	12.08	63	4.03	63	5.93	63	-1.36	63	2.7	63	-11.17	63	-7.81	63	-2.95	63	-1.49	63	-4.95	63	-0.01	63	-27.28	63	-0.6	63	1.51	63	7	63	-3.49	63	5.49	63	14.07
63.9	59.88	63.9	53.89	63.9	33.1	63.9	21.92	63.9	1.99	63.9	3.92	63.9	-2.97	63.9	11.58	63.9	4.74	63.9	6.63	63.9	-0.16	63.9	1.51	63.9	-10.58	63.9	-5.12	63.9	-3.34	63.9	0.04	63.9	-4.85	63.9	-1.28	63.9	-23.21	63.9	-0.68	63.9	-0.84	63.9	8.76	63.9	-2.85	63.9	4.12	63.9	14.46
64.8	62.22	64.8	54.27	64.8	32.43	64.8	25.44	64.8	0.21	64.8	4.72	64.8	0.76	64.8	15.36	64.8	3.34	64.8	9.11	64.8	-1.25	64.8	1.39	64.8	-9.88	64.8	-4.57	64.8	-2.4	64.8	1.69	64.8	-5.01	64.8	1.8	64.8	-26.64	64.8	0.05	64.8	-0.03	64.8	7.76	64.8	-3.17	64.8	6.98	64.8	11.93
65.7	62.55	65.7	55.69	65.7	32.38	65.7	21.46	65.7	2.65	65.7	4.88	65.7	-1.15	65.7	11.87	65.7	2.89	65.7	8.26	65.7	0.27	65.7	0.1	65.7	-10.58	65.7	-6.23	65.7	-2.88	65.7	-0.81	65.7	-5.9	65.7	0.54	65.7	-25.11	65.7	0.53	65.7	2.19	65.7	6.58	65.7	-5.18	65.7	8.34	65.7	13.23
66.6	60.35	66.6	56.77	66.6	31.43	66.6	21.46	66.6	2.94	66.6	2.47	66.6	-2.65	66.6	11.8	66.6	3.56	66.6	6.05	66.6	-0.55	66.6	1.86	66.6	-11.36	66.6	-5.01	66.6	-1.73	66.6	-0.86	66.6	-4.53	66.6	0.59	66.6	-26.14	66.6	2.63	66.6	-0.83	66.6	3.21	66.6	-0.66	66.6	6.19	66.6	13
67.5	61.61	67.5	58.04	67.5	34.62	67.5	24.51	67.5	4.91	67.5	0.26	67.5	-1.07	67.5	13.5	67.5	5.97	67.5	8.64	67.5	1.13	67.5	-1.12	67.5	-9.12	67.5	-4.75	67.5	-2.27	67.5	1.09	67.5	-4.76	67.5	-0.57	67.5	-22.32	67.5	2.06	67.5	0	67.5	6.79	67.5	-5.62	67.5	9	67.5	16.19
68.4	60.72	68.4	57.1	68.4	36.72	68.4	23.13	68.4	3.25	68.4	1.73	68.4	-1.18	68.4	12.64	68.4	8.13	68.4	10.03	68.4	-0.45	68.4	1.84	68.4	-10.4	68.4	-5.01	68.4	-1.69	68.4	0.5	68.4	-3.4	68.4	1.18	68.4	-23.98	68.4	2.14	68.4	-0.45	68.4	7.7	68.4	-4.34	68.4	5.42	68.4	13.4
69.3	59.18	69.3	56.85	69.3	31.85	69.3	24.22	69.3	1.12	69.3	5.32	69.3	-1.28	69.3	12.4	69.3	2.46	69.3	8.46	69.3	-1.86	69.3	0.06	69.3	-10.17	69.3	-5.46	69.3	-2.84	69.3	-0.31	69.3	-6.13	69.3	0.06	69.3	-21.17	69.3	1.39	69.3	-1.04	69.3	8.38	69.3	-4.8	69.3	8.25	69.3	14.17
70.2	58.07	70.2	54.43	70.2	34.39	70.2	24.03	70.2	1.67	70.2	0.62	70.2	-3.7	70.2	10.94	70.2	4.43	70.2	8.45	70.2	0.71	70.2	-2.16	70.2	-12.09	70.2	-8.07	70.2	-0.32	70.2	0.62	70.2	-2.97	70.2	-2.79	70.2	-23.92	70.2	-1.14	70.2	0.67	70.2	7.38	70.2	-2.48	70.2	6.92	70.2	11.89
71.1	62.05	71.1	53	71.1	32.19	71.1	21.63	71.1	2.34	71.1	5.11	71.1	-0.73	71.1	10.47	71.1	1.61	71.1	6.08	71.1	-0.23	71.1	1.2	71.1	-10.66	71.1	-5.01	71.1	-3.9	71.1	-2.41	71.1	-5.89	71.1	-1.84	71.1	-21.33	71.1	1.24	71.1	1.66	71.1	6.53	71.1	-5.68	71.1	5.82	71.1	12.36
72	61.34	72	55.58	72	33.57	72	22.9	72	1	72	2.88	72	-2.63	72	12.6	72	5.04	72	8.07	72	-0.9	72	1.69	72	-10.88	72	-6.53	72	-1.5	72	-0.37	72	-5.53	72	2.17	72	-22.27	72	1.97	72	-0.63	72	7.55	72	-4.68	72	9.24	72	12.67
72.9	58.02	72.9	53.07	72.9	31.57	72.9	25.33	72.9	1.66	72.9	2.79	72.9	-3.24	72.9	10.6	72.9	1.85	72.9	7.05	72.9	-0.15	72.9	1.85	72.9	-9.51	72.9	-5.38	72.9	-4.72	72.9	-0.74	72.9	-4.81	72.9	0.78	72.9	-22.64	72.9	0.59	72.9	-0.49	72.9	7.64	72.9	-4.17	72.9	6.69	72.9	11.55
73.8	58.08	73.8	53.91	73.8	34.77	73.8	22.34	73.8	2.2	73.8	4.02	73.8	0.53	73.8	11.17	73.8	5.37	73.8	7.52	73.8	-0.2	73.8	5.68	73.8	-10.51	73.8	-6.16	73.8	-1.49	73.8	0.76	73.8	-6.76	73.8	2.83	73.8	-22.88	73.8	1.92	73.8	-0.14	73.8	6.56	73.8	-6.96	73.8	9.23	73.8	11.92
74.7	60.24	74.7	52.75	74.7	30.64	74.7	20.67	74.7	2.82	74.7	3.95	74.7	0.41	74.7	13.24	74.7	3.17	74.7	6.77	74.7	-1.68	74.7	1.61	74.7	-11.17	74.7	-5.69	74.7	-4.02	74.7	-0.77	74.7	-3.54	74.7	2.06	74.7	-23.92	74.7	2	74.7	-1.57	74.7	6.83	74.7	-1.56	74.7	8.8	74.7	11.55
75.6	59.12	75.6	53.98	75.6	33.34	75.6	23.94	75.6	2.54	75.6	3.53	75.6	-1.05	75.6	10.92	75.6	2.65	75.6	10.33	75.6	-0.57	75.6	0.77	75.6	-11.3	75.6	-4.76	75.6	-4.22	75.6	1.67	75.6	-7.2	75.6	-1.18	75.6	-23.49	75.6	2.61	75.6	-1.41	75.6	7.61	75.6	-4.69	75.6	7.51	75.6	12.12
76.5	57.86	76.5	55.53	76.5	32.71	76.5	23.67	76.5	2.28	76.5	1.04	76.5	0.28	76.5	13.63	76.5	4.83	76.5	6.3	76.5	0.14	76.5	0.23	76.5	-8.09	76.5	-5.34	76.5	0.12	76.5	-2.54	76.5	-5.01	76.5	2.36	76.5	-21.08	76.5	1.36	76.5	-0.19	76.5	5.96	76.5	-4.03	76.5	8.96	76.5	10.01
77.4	58.76	77.4	54.65	77.4	29.23	77.4	21.64	77.4	2.42	77.4	3.18	77.4	-0.47	77.4	12.11	77.4	3.67	77.4	6.24	77.4	-0.83	77.4	-0.06	77.4	-9.29	77.4	-6.76	77.4	-3.57	77.4	-1.46	77.4	-5.45	77.4	0.38	77.4	-23.29	77.4	2.03	77.4	0.45	77.4	6.32	77.4	-3.64	77.4	10.45	77.4	11.24
78.3	58.11	78.3	54.92	78.3	31.18	78.3	22.27	78.3	1.5	78.3	3.16	78.3	-0.94	78.3	11.87	78.3	3.97	78.3	8.62	78.3	-0.56	78.3	0.15	78.3	-9.99	78.3	-6.4	78.3	-2.52	78.3	-2.28	78.3	-7.28	78.3	0.77	78.3	-22.49	78.3	1.62	78.3	0.69	78.3	5.04	78.3	-7.15	78.3	9.07	78.3	11.49
79.2	60.02	79.2	54.47	79.2	33.46	79.2	24.11	79.2	2.01	79.2	5.42	79.2	-1.06	79.2	11.99	79.2	5.14	79.2	8.48	79.2	-1.88	79.2	1.29	79.2	-6	79.2	-4.13	79.2	-3.1	79.2	1.08	79.2	-3.37	79.2	-0.12	79.2	-18.41	79.2	2.4	79.2	0.19	79.2	6.24	79.2	-3.49	79.2	9.26	79.2	12.39
80.1	59.21	80.1	52.65	80.1	30	80.1	25.27	80.1	1.12	80.1	3.12	80.1	-1.58	80.1	12.87	80.1	4.65	80.1	8.39	80.1	-0.45	80.1	1.15	80.1	-10.6	80.1	-6.65	80.1	-2.14	80.1	-1.67	80.1	-4.6	80.1	0.16	80.1	-20.37	80.1	1.21	80.1	2.15	80.1	4.81	80.1	-2.97	80.1	10.27	80.1	12.57
81	53.76	81	54.68	81	34.25	81	25.32	81	3.77	81	3.13	81	-1.8	81	11.65	81	3.24	81	7.61	81	0.26	81	-1.36	81	-8.79	81	-8.29	81	-4	81	-0.77	81	-5.56	81	-0.7	81	-19.81	81	0.66	81	-1.3	81	7.51	81	-5.43	81	6.43	81	13.04
81.9	23.19	81.9	37.97	81.9	19.04	81.9	16.04	81.9	5.44	81.9	4.1	81.9	0.31	81.9	7.91	81.9	1.73	81.9	5.05	81.9	1.31	81.9	0.82	81.9	3.58	81.9	-4.36	81.9	0.79	81.9	-1.84	81.9	-3.26	81.9	-2.05	81.9	-0.24	81.9	7.59	81.9	2.32	81.9	6.31	81.9	-0.22	81.9	7.86	81.9	5.94
82.8	2.27	82.8	15.93	82.8	6.45	82.8	8.65	82.8	2.16	82.8	3.66	82.8	8.43	82.8	5.83	82.8	0.61	82.8	4.22	82.8	-1.17	82.8	1.87	82.8	8.85	82.8	-0.72	82.8	-2.44	82.8	-2.62	82.8	-3.01	82.8	0.41	82.8	8.46	82.8	10	82.8	0.38	82.8	4.24	82.8	1.14	82.8	9.17	82.8	-0.55
83.7	-4.15	83.7	6.3	83.7	5.29	83.7	3.68	83.7	1.02	83.7	4.34	83.7	7.26	83.7	4.58	83.7	1.65	83.7	0.88	83.7	-0.67	83.7	1.16	83.7	11.01	83.7	-0.52	83.7	-1.67	83.7	-4.67	83.7	-3.02	83.7	-0.05	83.7	15.06	83.7	9.66	83.7	2.04	83.7	3.37	83.7	-1.13	83.7	9.92	83.7	0.53
84.6	-7.33	84.6	5.45	84.6	2.77	84.6	5.38	84.6	2	84.6	4.09	84.6	9.24	84.6	4.23	84.6	2.09	84.6	4.51	84.6	0.45	84.6	2.32	84.6	13.32	84.6	-2.42	84.6	0.22	84.6	-3.06	84.6	-2.59	84.6	-1.06	84.6	15.69	84.6	6.32	84.6	0.71	84.6	3.38	84.6	1.35	84.6	8.7	84.6	-0.8
85.5	-10.23	85.5	4.41	85.5	0.84	85.5	3.81	85.5	3.38	85.5	4.47	85.5	10.78	85.5	3.79	85.5	0.02	85.5	5.77	85.5	2.65	85.5	3.07	85.5	15.18	85.5	-1.02	85.5	1.13	85.5	-2.26	85.5	-0.48	85.5	0.41	85.5	17.75	85.5	8.07	85.5	-1.02	85.5	1.16	85.5	1.44	85.5	6.89	85.5	0.9
86.4	-10.71	86.4	2.05	86.4	-1.29	86.4	2.37	86.4	3.08	86.4	2.14	86.4	11.3	86.4	1.56	86.4	0.15	86.4	3.25	86.4	2.45	86.4	1.77	86.4	16.21	86.4	-2.18	86.4	-0.61	86.4	-2.34	86.4	-0.64	86.4	0.87	86.4	13.91	86.4	8	86.4	1.78	86.4	3.64	86.4	1.61	86.4	8.15	86.4	-1.81
87.3	-12.27	87.3	0.69	87.3	1.11	87.3	1.86	87.3	3.12	87.3	0.88	87.3	13.71	87.3	3.74	87.3	-0.63	87.3	-0.31	87.3	-1.15	87.3	-1.82	87.3	16.98	87.3	-0.48	87.3	-1.36	87.3	-5.11	87.3	-2.39	87.3	0.02	87.3	17.16	87.3	10.64	87.3	0.03	87.3	2.16	87.3	3.79	87.3	8.8	87.3	-0.43
88.2	-13.59	88.2	1.94	88.2	1.5	88.2	1.42	88.2	3.33	88.2	5.08	88.2	11.02	88.2	3.88	88.2	0.95	88.2	-0.36	88.2	1.23	88.2	1.29	88.2	14.26	88.2	0.65	88.2	-0.41	88.2	-2.53	88.2	-1.99	88.2	-0.66	88.2	16.66	88.2	10.92	88.2	1.12	88.2	2.08	88.2	-1.26	88.2	9.08	88.2	-1.92
89.1	-12.16	89.1	1.18	89.1	-1.85	89.1	3.01	89.1	4.08	89.1	0.48	89.1	11.59	89.1	2.94	89.1	0.37	89.1	4.69	89.1	0.73	89.1	0.78	89.1	14.18	89.1	0.61	89.1	-2.21	89.1	-2.01	89.1	-3.14	89.1	1.7	89.1	17.67	89.1	9.82	89.1	-0.29	89.1	4.22	89.1	-0.79	89.1	7.13	89.1	-1.56
90	-14.7	90	1.89	90	0.5	90	4.39	90	0.8	90	3.25	90	13.27	90	3.18	90	1.11	90	0.8	90	0.87	90	0.18	90	14.63	90	0.92	90	-1.64	90	-3.37	90	-2.05	90	0.53	90	17.85	90	11.73	90	1.82	90	4.07	90	1.73	90	9.7	90	-0.57
90.9	-12.83	90.9	2.49	90.9	-0.81	90.9	2.94	90.9	3.95	90.9	2.97	90.9	8.78	90.9	5.32	90.9	0.71	90.9	3.89	90.9	3.92	90.9	0.96	90.9	14.35	90.9	1.59	90.9	-0.71	90.9	-0.58	90.9	-0.82	90.9	-1.02	90.9	17.71	90.9	8.44	90.9	-1.2	90.9	2.77	90.9	1.96	90.9	6.22	90.9	-1.99
91.8	-15.08	91.8	-0.06	91.8	-3.02	91.8	3.75	91.8	2.84	91.8	4.89	91.8	11.96	91.8	1.79	91.8	-0.02	91.8	2.58	91.8	2.69	91.8	-0.17	91.8	17.28	91.8	-0.26	91.8	-1.19	91.8	-0.93	91.8	1.1	91.8	-1.66	91.8	16.18	91.8	7.83	91.8	-0.93	91.8	6.03	91.8	0.21	91.8	6.66	91.8	-1.48
92.7	-12.68	92.7	-1.67	92.7	1.63	92.7	1.37	92.7	4.53	92.7	4.17	92.7	12.82	92.7	4.22	92.7	1.03	92.7	1.57	92.7	1.15	92.7	-0.46	92.7	14.02	92.7	-0.51	92.7	-1.82	92.7	-3.63	92.7	-1.23	92.7	-1.42	92.7	16.16	92.7	9.07	92.7	0.08	92.7	3.82	92.7	1.62	92.7	8.87	92.7	-2.3
93.6	-14.37	93.6	-0.61	93.6	-2.57	93.6	3.64	93.6	2.16	93.6	4.27	93.6	12.38	93.6	2.85	93.6	0.04	93.6	2.03	93.6	4.09	93.6	1.12	93.6	13.42	93.6	-1.56	93.6	1.15	93.6	-2.7	93.6	-1.07	93.6	-0.35	93.6	17.9	93.6	8.11	93.6	0.81	93.6	3.72	93.6	1.18	93.6	6.65	93.6	-0.51
94.5	-13.79	94.5	0.66	94.5	-1.66	94.5	2.21	94.5	3.25	94.5	2.83	94.5	12.2	94.5	5.33	94.5	-1.64	94.5	2.39	94.5	2.29	94.5	1.41	94.5	14.08	94.5	-0.84	94.5	0.43	94.5	-1.85	94.5	-2.89	94.5	-0.14	94.5	15.14	94.5	8.21	94.5	1.98	94.5	5	94.5	0.19	94.5	6.96	94.5	-5.73
95.4	-14.8	95.4	-2.96	95.4	-0.9	95.4	4.27	95.4	2.4	95.4	3.3	95.4	11.48	95.4	1.78	95.4	0.31	95.4	1.47	95.4	2.16	95.4	0.01	95.4	15.71	95.4	-1.52	95.4	-0.52	95.4	-3.15	95.4	1.17	95.4	0.1	95.4	19.34	95.4	9.91	95.4	1.85	95.4	2.2	95.4	0.1	95.4	7.83	95.4	-1.24
96.3	-13.54	96.3	1.35	96.3	-0.32	96.3	0.76	96.3	2.02	96.3	4.65	96.3	14.5	96.3	3.32	96.3	-0.64	96.3	0.2	96.3	2.23	96.3	1.84	96.3	16.58	96.3	-0.8	96.3	1.11	96.3	-4.76	96.3	-0.78	96.3	0.05	96.3	16.28	96.3	7.57	96.3	0.01	96.3	1.79	96.3	1.6	96.3	8.1	96.3	-3.54
97.2	-15.36	97.2	-0.46	97.2	0.93	97.2	2.62	97.2	2.07	97.2	3.45	97.2	11.56	97.2	3.52	97.2	3.11	97.2	0.88	97.2	0.77	97.2	3.47	97.2	15.43	97.2	1.13	97.2	1.69	97.2	-3.58	97.2	1.25	97.2	1.52	97.2	18.28	97.2	9.4	97.2	-0.04	97.2	2.88	97.2	2.34	97.2	9.58	97.2	-2.65
98.1	-14.33	98.1	0.32	98.1	-2.76	98.1	2.82	98.1	2.26	98.1	3.33	98.1	12.37	98.1	5.85	98.1	2.23	98.1	2.67	98.1	1.47	98.1	1.06	98.1	13.04	98.1	1.13	98.1	0.96	98.1	-2.06	98.1	-0.47	98.1	-1.38	98.1	16.39	98.1	8.6	98.1	-0.59	98.1	1.7	98.1	-0.8	98.1	8.3	98.1	-1.54
99	-16.51	99	-1.35	99	0.67	99	5.2	99	6.35	99	5.77	99	10	99	1.94	99	0.91	99	0.98	99	4.22	99	4.15	99	15.29	99	0.77	99	0.67	99	-4.55	99	0.15	99	2.6	99	16.81	99	7.7	99	1.6	99	3.02	99	1.87	99	8.63	99	-1.9
99.9	-15.67	99.9	-1.24	99.9	-0.18	99.9	2.11	99.9	2.86	99.9	3.87	99.9	11.52	99.9	1.37	99.9	-0.95	99.9	1.68	99.9	1.23	99.9	-0.54	99.9	12.98	99.9	-0.4	99.9	-1.02	99.9	-5.39	99.9	-4.06	99.9	0.74	99.9	13.77	99.9	7.71	99.9	1.63	99.9	1.33	99.9	1.34	99.9	8.41	99.9	-5.13
100.8	-14.82	100.8	-0.37	100.8	-0.19	100.8	2.38	100.8	2.61	100.8	1.83	100.8	11.17	100.8	2.16	100.8	0.14	100.8	3.81	100.8	0.9	100.8	1.59	100.8	12.93	100.8	-0.63	100.8	0.83	100.8	-2.19	100.8	-1.14	100.8	-0.85	100.8	17.41	100.8	9.28	100.8	3.11	100.8	3.78	100.8	0.75	100.8	5.11	100.8	-1.19
101.7	-13.9	101.7	-1.03	101.7	-1.16	101.7	3.29	101.7	1.25	101.7	3.27	101.7	10.99	101.7	3.18	101.7	-0.8	101.7	4.5	101.7	1.11	101.7	2.33	101.7	13.09	101.7	-1.28	101.7	-2.13	101.7	-1.65	101.7	-1.79	101.7	1	101.7	18.5	101.7	9.64	101.7	-0.09	101.7	2.01	101.7	1.16	101.7	7.65	101.7	-1.58
102.6	-14.41	102.6	-1.35	102.6	-0.92	102.6	1.89	102.6	4.31	102.6	2.37	102.6	14.28	102.6	2.16	102.6	-1.83	102.6	4.23	102.6	0.72	102.6	-0.15	102.6	15.3	102.6	-2.04	102.6	-1.48	102.6	-4.02	102.6	-1.08	102.6	-0.65	102.6	14.12	102.6	9.36	102.6	-0.76	102.6	3.66	102.6	-0.23	102.6	6.78	102.6	-4.79
103.5	-16.28	103.5	0.68	103.5	-0.13	103.5	0.86	103.5	1.81	103.5	2.8	103.5	12.2	103.5	4.17	103.5	0.92	103.5	1.62	103.5	0.45	103.5	-0.34	103.5	13.9	103.5	-0.49	103.5	0.39	103.5	-3.86	103.5	-1.58	103.5	-0.03	103.5	16.42	103.5	8.33	103.5	2.16	103.5	3.71	103.5	3.58	103.5	9.88	103.5	-2.72
104.4	-13.34	104.4	-0.2	104.4	0.15	104.4	1.52	104.4	1.77	104.4	5.46	104.4	11.91	104.4	4.87	104.4	1.51	104.4	3.79	104.4	1.19	104.4	1.41	104.4	14.52	104.4	1.16	104.4	-0.23	104.4	-0.92	104.4	-0.71	104.4	-0.13	104.4	17.15	104.4	9.82	104.4	0.58	104.4	2.44	104.4	5.07	104.4	5.66	104.4	-2.99
105.3	-15.79	105.3	-0.53	105.3	-1.13	105.3	3.31	105.3	2.79	105.3	3.25	105.3	10.54	105.3	3.65	105.3	0.72	105.3	1.29	105.3	2.86	105.3	1.42	105.3	14.32	105.3	0.96	105.3	-0.54	105.3	-2.81	105.3	-1.01	105.3	-0.99	105.3	19.26	105.3	11.07	105.3	-2.17	105.3	4.06	105.3	-0.34	105.3	7.59	105.3	-1.69
106.2	-18.2	106.2	-0.27	106.2	-1.94	106.2	3.03	106.2	6.78	106.2	5.19	106.2	11.89	106.2	5.53	106.2	-0.68	106.2	3.08	106.2	1.82	106.2	4.3	106.2	14.39	106.2	-0.56	106.2	-1.83	106.2	-4.45	106.2	-3.49	106.2	-0.87	106.2	14.53	106.2	10.04	106.2	-0.56	106.2	2.01	106.2	-0.38	106.2	7.95	106.2	-3.31
107.1	-14.51	107.1	-3.29	107.1	-1.16	107.1	3.04	107.1	2.93	107.1	2.86	107.1	12.6	107.1	3.36	107.1	1.3	107.1	0.27	107.1	0.79	107.1	1.26	107.1	13.75	107.1	-0.06	107.1	1.61	107.1	-4.05	107.1	-1.24	107.1	0.31	107.1	17.46	107.1	9.85	107.1	1.19	107.1	4.41	107.1	0.27	107.1	8.4	107.1	-3.11
108	-18.38	108	-4.01	108	-4.33	108	1.68	108	4.53	108	4.58	108	10.72	108	3.07	108	0.15	108	2.38	108	2.75	108	-0.85	108	15.17	108	0.02	108	1.98	108	-1.58	108	-0.64	108	-1.55	108	16.91	108	8.57	108	0.17	108	3.84	108	0.59	108	7.75	108	-3.36
108.9	-15.52	108.9	-1.11	108.9	-1.05	108.9	2.19	108.9	3.31	108.9	2.87	108.9	12.05	108.9	2.63	108.9	-0.36	108.9	1.78	108.9	3	108.9	0.77	108.9	12.58	108.9	0.34	108.9	-2.03	108.9	-5.42	108.9	0.58	108.9	1.41	108.9	15.18	108.9	11.24	108.9	-0.34	108.9	0.6	108.9	1.93	108.9	7.68	108.9	-3.94
109.8	-14.33	109.8	-1.24	109.8	-1.99	109.8	2.14	109.8	3.67	109.8	3.51	109.8	11.84	109.8	2.59	109.8	0.95	109.8	2.26	109.8	0.53	109.8	3.69	109.8	14.41	109.8	1.21	109.8	0.4	109.8	-4.07	109.8	-1.92	109.8	0.42	109.8	16.89	109.8	11.03	109.8	-1.31	109.8	1.08	109.8	2.98	109.8	5.54	109.8	-1.57
110.7	-16.14	110.7	1.5	110.7	-2	110.7	3.74	110.7	0.99	110.7	3.56	110.7	9.04	110.7	2.96	110.7	1.67	110.7	3.06	110.7	1.17	110.7	1.32	110.7	12.43	110.7	-0.51	110.7	1.28	110.7	-1.98	110.7	-2.06	110.7	-0.92	110.7	15.78	110.7	8.19	110.7	1.83	110.7	5.23	110.7	1.6	110.7	6.59	110.7	-4.32
111.6	-15.75	111.6	-2.41	111.6	-0.07	111.6	4.31	111.6	1.91	111.6	3.73	111.6	12.33	111.6	4.02	111.6	0.45	111.6	1.67	111.6	-0.17	111.6	-1.44	111.6	14.93	111.6	-1.26	111.6	-2.67	111.6	-5.99	111.6	-0.58	111.6	-1.52	111.6	17.57	111.6	7.43	111.6	-1.46	111.6	2.88	111.6	-0.71	111.6	8.52	111.6	-2.44
112.5	-13.35	112.5	-2.99	112.5	-1.98	112.5	2.62	112.5	2.58	112.5	6.72	112.5	13.87	112.5	3.74	112.5	-0.08	112.5	1.32	112.5	1.32	112.5	2.09	112.5	12.71	112.5	-0.45	112.5	1.16	112.5	-3.84	112.5	-0.4	112.5	-0.68	112.5	15.56	112.5	6.49	112.5	-0.87	112.5	4.13	112.5	-1.09	112.5	7.16	112.5	-2.28
113.4	-16.04	113.4	-0.48	113.4	1.24	113.4	3.6	113.4	2.57	113.4	3.06	113.4	9.67	113.4	3.42	113.4	2.38	113.4	3.48	113.4	-0.33	113.4	0.89	113.4	11.38	113.4	0.9	113.4	0.79	113.4	-0.91	113.4	0.53	113.4	0.05	113.4	14.08	113.4	8.3	113.4	0.84	113.4	3.29	113.4	2.17	113.4	9.03	113.4	-3.78
114.3	-16.23	114.3	-2.92	114.3	-3.06	114.3	-1.06	114.3	2.25	114.3	2.48	114.3	12.46	114.3	1.52	114.3	1.05	114.3	1.8	114.3	1.21	114.3	0.31	114.3	13.04	114.3	-1.88	114.3	0.16	114.3	-4.06	114.3	-1.33	114.3	-1.31	114.3	17.13	114.3	6.65	114.3	1.54	114.3	1.93	114.3	0.29	114.3	4.82	114.3	-3.03
115.2	-17.55	115.2	-2.92	115.2	-1.59	115.2	1.67	115.2	4.09	115.2	2.99	115.2	12.11	115.2	2.54	115.2	-1.37	115.2	-1.17	115.2	0.58	115.2	1.97	115.2	14.99	115.2	-0.02	115.2	-1.56	115.2	-5.55	115.2	-4.25	115.2	2.5	115.2	16.69	115.2	9.58	115.2	1.49	115.2	2.34	115.2	0.39	115.2	9.27	115.2	-2.65
116.1	-16.32	116.1	-2.52	116.1	-0.82	116.1	1.22	116.1	1.27	116.1	1.75	116.1	12.89	116.1	2.54	116.1	-0.56	116.1	2.32	116.1	3.59	116.1	0.13	116.1	14.12	116.1	-0.66	116.1	-0.17	116.1	-5.95	116.1	-0.1	116.1	2.06	116.1	17.17	116.1	8.55	116.1	1.28	116.1	-1.1	116.1	0.93	116.1	6.99	116.1	-2.49
117	-13.99	117	0.67	117	-3.11	117	1.98	117	2.36	117	5.69	117	12.67	117	4.63	117	-0.35	117	4.01	117	2.42	117	1.77	117	14.57	117	-0.79	117	0.24	117	-3.98	117	-1.36	117	1.36	117	13.64	117	10.09	117	-0.09	117	3.33	117	0.3	117	9.67	117	-4.77
117.9	-16.93	117.9	1	117.9	-1.91	117.9	1.2	117.9	2.43	117.9	2.85	117.9	11.37	117.9	3.99	117.9	2.61	117.9	3.21	117.9	2.2	117.9	1.06	117.9	14.85	117.9	-2.76	117.9	1.85	117.9	-0.88	117.9	-1.3	117.9	2.83	117.9	17.07	117.9	6.03	117.9	0.56	117.9	3.73	117.9	0.38	117.9	9.38	117.9	-2.4
118.8	-17.21	118.8	-0.78	118.8	-3.17	118.8	2	118.8	4.92	118.8	5.91	118.8	10.71	118.8	4.1	118.8	-1.09	118.8	2.11	118.8	3.19	118.8	4.04	118.8	13.53	118.8	3.02	118.8	-1.12	118.8	-2.62	118.8	-1.47	118.8	1.1	118.8	16.54	118.8	9.15	118.8	0.08	118.8	2.59	118.8	0.26	118.8	9.49	118.8	-3.68
119.7	-15.19	119.7	-4.74	119.7	-2.94	119.7	4.56	119.7	2.85	119.7	3.18	119.7	11.72	119.7	2.97	119.7	-1.08	119.7	3.2	119.7	2.67	119.7	0.36	119.7	14.92	119.7	-0.79	119.7	0.49	119.7	-2.94	119.7	1.1	119.7	0.74	119.7	15.79	119.7	8.27	119.7	2.67	119.7	3.96	119.7	3.69	119.7	10.32	119.7	-2.65
120.6	-15.01	120.6	-0.87	120.6	-3.31	120.6	2.91	120.6	5.22	120.6	2.62	120.6	10.01	120.6	1.55	120.6	-0.45	120.6	4.67	120.6	1.68	120.6	-1.66	120.6	13.45	120.6	-1.74	120.6	-1.42	120.6	-2.34	120.6	-2.76	120.6	-0.62	120.6	15.47	120.6	8.54	120.6	0.77	120.6	2.7	120.6	-0.59	120.6	8.65	120.6	-3.21
121.5	-16.08	121.5	-1.94	121.5	-2.03	121.5	1.47	121.5	3.59	121.5	5.98	121.5	12.65	121.5	3.97	121.5	-0.78	121.5	1.73	121.5	1.15	121.5	0.46	121.5	14.24	121.5	-1.09	121.5	-1.85	121.5	-3.54	121.5	-0.3	121.5	-0.92	121.5	18.56	121.5	8.75	121.5	1.22	121.5	3.66	121.5	3.03	121.5	9.74	121.5	-2.03
122.4	-15.51	122.4	-0.57	122.4	-0.95	122.4	4.07	122.4	1.79	122.4	2.91	122.4	11.44	122.4	3.38	122.4	1.8	122.4	3.46	122.4	0.94	122.4	1.77	122.4	13.97	122.4	-0.4	122.4	0.27	122.4	-5.77	122.4	0.58	122.4	0.06	122.4	14.88	122.4	12.12	122.4	-0.01	122.4	2.9	122.4	2.66	122.4	9.38	122.4	-2.61
123.3	-16.38	123.3	-2.09	123.3	-1.05	123.3	2.18	123.3	3.17	123.3	3.2	123.3	10.36	123.3	4.49	123.3	-1.01	123.3	1.14	123.3	2.02	123.3	0.75	123.3	13.62	123.3	1.12	123.3	0.35	123.3	-5.92	123.3	-2.09	123.3	-1.43	123.3	16.8	123.3	10.42	123.3	0.05	123.3	0.37	123.3	1.24	123.3	9.11	123.3	-3.08
124.2	-17.76	124.2	-1.05	124.2	-3	124.2	-1.76	124.2	4.13	124.2	2.06	124.2	12.33	124.2	2.62	124.2	-0.16	124.2	1.83	124.2	3.42	124.2	3.51	124.2	15.15	124.2	-0.73	124.2	0.02	124.2	-3.12	124.2	-1.61	124.2	-0.48	124.2	17.69	124.2	8.24	124.2	-0.9	124.2	3.57	124.2	0.82	124.2	7.24	124.2	-1.37
125.1	-14.79	125.1	-3.48	125.1	-0.24	125.1	1.67	125.1	1.81	125.1	3.83	125.1	13.14	125.1	1.51	125.1	1.66	125.1	2.17	125.1	-1.35	125.1	3.26	125.1	15.64	125.1	0.65	125.1	1.78	125.1	-2.5	125.1	-0.67	125.1	4.64	125.1	17.33	125.1	8.84	125.1	1.46	125.1	4.84	125.1	3.54	125.1	10.2	125.1	-1.89
126	-13.42	126	0.63	126	-0.68	126	1.62	126	1.21	126	3.09	126	9.61	126	3.63	126	-1.04	126	0.97	126	0.61	126	0	126	11.92	126	-1.04	126	-1.89	126	-3.46	126	-2.61	126	-0.14	126	16.67	126	7.18	126	-0.2	126	4.89	126	-0.75	126	7.85	126	-1.49
126.9	-16.44	126.9	-1.87	126.9	-1.85	126.9	1.01	126.9	2.38	126.9	5.74	126.9	10.56	126.9	2.78	126.9	0.74	126.9	1.68	126.9	2.54	126.9	0.9	126.9	14.66	126.9	-2.19	126.9	1.07	126.9	-5.39	126.9	-0.04	126.9	0.09	126.9	18.96	126.9	6	126.9	0.65	126.9	1.75	126.9	1.83	126.9	9.15	126.9	-0.25
127.8	-16.17	127.8	-1.54	127.8	-1.36	127.8	-0.82	127.8	3.75	127.8	4.26	127.8	10.99	127.8	2.52	127.8	0.02	127.8	1.46	127.8	0.55	127.8	2.72	127.8	13.8	127.8	-1.43	127.8	-0.92	127.8	-2.87	127.8	-0.23	127.8	-0.83	127.8	14.98	127.8	8.63	127.8	-0.06	127.8	4.33	127.8	1.11	127.8	7.15	127.8	-2.53
128.7	-15.94	128.7	-3.83	128.7	-1.82	128.7	2.25	128.7	4.08	128.7	5.81	128.7	12.36	128.7	3.35	128.7	-0.48	128.7	0.1	128.7	2.67	128.7	1.64	128.7	12.16	128.7	0.88	128.7	1.65	128.7	-4.6	128.7	1.03	128.7	0.02	128.7	14.22	128.7	8.23	128.7	0.08	128.7	3.24	128.7	3.26	128.7	8.53	128.7	-5.35
129.6	-14.66	129.6	-1.25	129.6	-4.1	129.6	2.94	129.6	4.62	129.6	5.29	129.6	12.64	129.6	3.4	129.6	-1.3	129.6	0.08	129.6	1.79	129.6	1.11	129.6	14.57	129.6	-0.28	129.6	-0.07	129.6	-5.35	129.6	-1.76	129.6	0.74	129.6	17.36	129.6	8.49	129.6	-0.35	129.6	1.35	129.6	1.93	129.6	8.02	129.6	-3.31
130.5	-14.99	130.5	1.06	130.5	-3.25	130.5	3.24	130.5	0.09	130.5	5.01	130.5	12.26	130.5	5.9	130.5	0.59	130.5	2.06	130.5	1.52	130.5	2.27	130.5	13.88	130.5	-0.3	130.5	2.08	130.5	-4.64	130.5	-1.29	130.5	-0.13	130.5	16.37	130.5	8.95	130.5	1.88	130.5	5.38	130.5	1.3	130.5	8.13	130.5	-1.75
131.4	-16.62	131.4	-0.76	131.4	-0.03	131.4	1.2	131.4	3.3	131.4	5.28	131.4	11.5	131.4	3.97	131.4	-1.02	131.4	0.54	131.4	0.32	131.4	1.28	131.4	13.47	131.4	0.25	131.4	-0.7	131.4	-4.06	131.4	-1.48	131.4	-0.79	131.4	15.68	131.4	8.3	131.4	-0.37	131.4	0.2	131.4	0.27	131.4	7.92	131.4	-4.71
132.3	-13.37	132.3	-1.42	132.3	-4.41	132.3	-1.79	132.3	0.63	132.3	4.21	132.3	10.93	132.3	5.64	132.3	-0.79	132.3	-0.22	132.3	-0.38	132.3	0.16	132.3	12.64	132.3	-0.99	132.3	0.13	132.3	-6.07	132.3	-1.72	132.3	-0.45	132.3	16.67	132.3	6.42	132.3	-0.18	132.3	2.8	132.3	1.73	132.3	8.26	132.3	-2.14
133.2	-17.61	133.2	-0.56	133.2	-2.95	133.2	1.47	133.2	2.24	133.2	2.3	133.2	10.18	133.2	4.7	133.2	-1.41	133.2	3.58	133.2	0.77	133.2	1.41	133.2	13.13	133.2	-1.01	133.2	-1.23	133.2	-1.85	133.2	-2.66	133.2	-0.29	133.2	17.4	133.2	6.55	133.2	0.88	133.2	2.89	133.2	1.37	133.2	7.28	133.2	-2.83
134.1	-16.19	134.1	-2.38	134.1	-2.26	134.1	1.33	134.1	3.37	134.1	2.77	134.1	10.18	134.1	3.19	134.1	-1.29	134.1	0.75	134.1	4.12	134.1	1.19	134.1	13.54	134.1	0.8	134.1	-1.26	134.1	-0.57	134.1	0.07	134.1	1.99	134.1	15.44	134.1	8.92	134.1	1.37	134.1	4.13	134.1	3.59	134.1	7.6	134.1	-4.8
135	-15.94	135	-1.36	135	-2.07	135	2.42	135	-0.61	135	3.7	135	11.19	135	5.46	135	0.71	135	3.76	135	-0.52	135	3.15	135	14.39	135	0.89	135	0.57	135	-3.82	135	-1.64	135	1.6	135	15.77	135	9.41	135	1.55	135	1.64	135	0.51	135	6.88	135	-3.62
135.9	-14.8	135.9	-1.68	135.9	-1.23	135.9	1.15	135.9	3.09	135.9	4.99	135.9	11.96	135.9	4.36	135.9	0.1	135.9	-1.1	135.9	2.4	135.9	0.84	135.9	13.58	135.9	1.23	135.9	1.05	135.9	-3.54	135.9	0.8	135.9	1.61	135.9	15.5	135.9	8.41	135.9	3.24	135.9	2.98	135.9	-2.1	135.9	8.86	135.9	-2.68
136.8	-14.46	136.8	-1.66	136.8	-0.16	136.8	3.61	136.8	4.56	136.8	3.32	136.8	13.43	136.8	2.63	136.8	0.46	136.8	2.07	136.8	2.48	136.8	-0.42	136.8	15.43	136.8	1.03	136.8	-1.11	136.8	-5.53	136.8	-2.74	136.8	-0.38	136.8	18.23	136.8	10.56	136.8	-2.05	136.8	2.12	136.8	1.62	136.8	8.72	136.8	-2.66
137.7	-16.9	137.7	-0.18	137.7	-2.16	137.7	1.09	137.7	4.85	137.7	3.63	137.7	10.32	137.7	2.95	137.7	0.88	137.7	0.52	137.7	1.8	137.7	1.48	137.7	14.1	137.7	1.54	137.7	-0.13	137.7	-4.85	137.7	-0.07	137.7	-0.46	137.7	16.76	137.7	10.38	137.7	0.2	137.7	2.68	137.7	0.82	137.7	5.71	137.7	-3.01
138.6	-15.9	138.6	-1.94	138.6	-2.64	138.6	-2.53	138.6	1.54	138.6	5.22	138.6	12.06	138.6	2.1	138.6	0.25	138.6	-3.16	138.6	1.71	138.6	2.16	138.6	14.4	138.6	-0.62	138.6	0.78	138.6	-6.69	138.6	-3.21	138.6	0.19	138.6	16.35	138.6	8.52	138.6	0.93	138.6	3.03	138.6	-0.38	138.6	7.89	138.6	-5.26
139.5	-13.35	139.5	0.16	139.5	-1.43	139.5	1.9	139.5	1.47	139.5	4.57	139.5	12.45	139.5	4.3	139.5	-0.1	139.5	2.23	139.5	-1.19	139.5	-0.04	139.5	13.42	139.5	0.03	139.5	1.64	139.5	-3.57	139.5	-1.56	139.5	-0.64	139.5	15.08	139.5	9.75	139.5	1.1	139.5	3.83	139.5	2.2	139.5	7.52	139.5	-2.63
140.4	-15.62	140.4	-0.11	140.4	-1.59	140.4	0.56	140.4	3.95	140.4	4.03	140.4	10.74	140.4	6.17	140.4	-2.1	140.4	0.53	140.4	1.22	140.4	3.17	140.4	13.4	140.4	1.93	140.4	-1.99	140.4	-2.6	140.4	-2.12	140.4	-0.37	140.4	16.59	140.4	8.96	140.4	0.87	140.4	2.45	140.4	-0.21	140.4	7.94	140.4	-2.6
141.3	-15.94	141.3	-1.72	141.3	-1.26	141.3	1.91	141.3	3.47	141.3	7.08	141.3	10.5	141.3	3.79	141.3	2.83	141.3	2.96	141.3	2.14	141.3	3.43	141.3	12.33	141.3	-1.06	141.3	-0.06	141.3	-2.64	141.3	-1.99	141.3	1.89	141.3	14.28	141.3	7.78	141.3	1.74	141.3	4.82	141.3	-0.9	141.3	10.04	141.3	-5.61
142.2	-15.69	142.2	-2.34	142.2	-3.33	142.2	2.61	142.2	1.13	142.2	2.54	142.2	10.87	142.2	2.47	142.2	-0.8	142.2	0.27	142.2	1.58	142.2	0.65	142.2	14.36	142.2	-2.94	142.2	-2.95	142.2	-3.23	142.2	-1.61	142.2	-0.33	142.2	17.53	142.2	10.74	142.2	-0.43	142.2	3.09	142.2	-0.43	142.2	6.33	142.2	-1.13
143.1	-14.52	143.1	-0.02	143.1	0.31	143.1	2.04	143.1	3.45	143.1	3.99	143.1	12.36	143.1	5.13	143.1	-0.08	143.1	0.44	143.1	0.11	143.1	-0.22	143.1	15.4	143.1	0.79	143.1	0.39	143.1	-4.11	143.1	-1.6	143.1	-1.1	143.1	18.24	143.1	10.14	143.1	0.25	143.1	3.52	143.1	0.25	143.1	7.07	143.1	-3.77
144	-11.69	144	-0.19	144	-2.09	144	2.21	144	2.81	144	4.09	144	13.48	144	4.8	144	0.15	144	1.32	144	1.87	144	0.53	144	15.74	144	-0.12	144	-0.56	144	-4.96	144	-0.75	144	-0.78	144	17.27	144	8.64	144	0.12	144	0.05	144	1.38	144	8.09	144	-1.04
144.9	-16.69	144.9	-0.51	144.9	0.46	144.9	3.15	144.9	4.37	144.9	5.09	144.9	8.26	144.9	5.32	144.9	1.39	144.9	5.37	144.9	1.96	144.9	2.56	144.9	13.42	144.9	-1.27	144.9	-0.52	144.9	-2.06	144.9	-2.24	144.9	1.07	144.9	19.53	144.9	8.87	144.9	2.47	144.9	3.29	144.9	0.6	144.9	7.97	144.9	-2.61
145.8	-14.56	145.8	0.28	145.8	-2.85	145.8	0.89	145.8	4.92	145.8	3.53	145.8	12.5	145.8	3.13	145.8	0.24	145.8	-0.63	145.8	3.8	145.8	1.04	145.8	13.92	145.8	-0.17	145.8	-0.15	145.8	-3.7	145.8	-3.6	145.8	-2.78	145.8	15.96	145.8	8.96	145.8	0.04	145.8	2.77	145.8	-0.75	145.8	7.77	145.8	-1.93
146.7	-17.11	146.7	-3.64	146.7	-0.34	146.7	0.83	146.7	3.57	146.7	4.29	146.7	11.49	146.7	3.65	146.7	0.55	146.7	0.05	146.7	4.44	146.7	-0.6	146.7	13.3	146.7	-1.13	146.7	1.34	146.7	-6.87	146.7	0.57	146.7	-1.13	146.7	18.06	146.7	8.38	146.7	0.12	146.7	1.6	146.7	3.16	146.7	8.32	146.7	-2.78
147.6	-15.39	147.6	0.02	147.6	0.03	147.6	1.97	147.6	2.3	147.6	4.35	147.6	10.21	147.6	4.77	147.6	1.89	147.6	0.22	147.6	0.9	147.6	1.77	147.6	12.37	147.6	-0.94	147.6	0.05	147.6	-4.07	147.6	-1.29	147.6	0.49	147.6	14.18	147.6	8.44	147.6	0.35	147.6	2.75	147.6	4.18	147.6	8.13	147.6	-3.42
148.5	-16.11	148.5	-2.93	148.5	-1.61	148.5	-0.75	148.5	4.65	148.5	7.18	148.5	9.86	148.5	1.14	148.5	1.55	148.5	1.25	148.5	2.79	148.5	0.78	148.5	14.97	148.5	-2.1	148.5	1.03	148.5	-2.88	148.5	-2.25	148.5	0.53	148.5	18.58	148.5	7.54	148.5	0.78	148.5	3.67	148.5	0.83	148.5	10.59	148.5	-4.27
149.4	-17.03	149.4	-2.99	149.4	-2.71	149.4	3.15	149.4	2.78	149.4	5.55	149.4	11.19	149.4	4.94	149.4	-0.24	149.4	3.16	149.4	-0.17	149.4	3.75	149.4	14.45	149.4	-2.26	149.4	-0.07	149.4	-2.96	149.4	-1.63	149.4	1.45	149.4	16.69	149.4	7.72	149.4	0.25	149.4	0.81	149.4	1.61	149.4	7.49	149.4	-2.82
150.3	-16.09	150.3	-3.08	150.3	2.04	150.3	2.43	150.3	2.09	150.3	6.88	150.3	11.03	150.3	5.58	150.3	1.25	150.3	3.08	150.3	-1.12	150.3	2.19	150.3	15.07	150.3	1.54	150.3	-3.06	150.3	-4.75	150.3	-1.96	150.3	-1.37	150.3	16.31	150.3	7.42	150.3	-0.04	150.3	1	150.3	3.89	150.3	7.45	150.3	-3.14
151.2	-14.76	151.2	-1.6	151.2	-0.23	151.2	1.47	151.2	1.44	151.2	2.95	151.2	12.33	151.2	3.71	151.2	1.3	151.2	0.93	151.2	2.3	151.2	1.54	151.2	15.39	151.2	0.19	151.2	-1.38	151.2	-3.92	151.2	-0.04	151.2	-1.36	151.2	16.47	151.2	10.4	151.2	2.48	151.2	3.98	151.2	1.73	151.2	9.13	151.2	-1.8
152.1	-16.95	152.1	-3.47	152.1	-1.03	152.1	1.94	152.1	1.95	152.1	2.06	152.1	9.01	152.1	3.04	152.1	1.18	152.1	1.67	152.1	0.53	152.1	1.94	152.1	14.08	152.1	-0.8	152.1	-0.77	152.1	-2.34	152.1	-1.84	152.1	0.74	152.1	18.08	152.1	8.33	152.1	0.88	152.1	4.6	152.1	1.07	152.1	10.46	152.1	-3.6
153	-14.84	153	-1.4	153	-4.96	153	-1.43	153	3.72	153	2.14	153	11.31	153	5.18	153	-1.33	153	1.03	153	1.7	153	2.4	153	13.8	153	-0.03	153	-0.14	153	-4.07	153	-1.39	153	1.61	153	19.53	153	9.21	153	0.76	153	3.44	153	1.39	153	9.03	153	-1.98
153.9	-18.23	153.9	-2.36	153.9	-0.73	153.9	4.52	153.9	2.46	153.9	4.48	153.9	10.32	153.9	4.08	153.9	-1.36	153.9	3.16	153.9	1.71	153.9	1.88	153.9	14.46	153.9	0.58	153.9	-1.78	153.9	-3.96	153.9	0.12	153.9	-0.93	153.9	15.14	153.9	9.58	153.9	1.35	153.9	4.4	153.9	1.93	153.9	7.12	153.9	-3.64
154.8	-13.71	154.8	-0.41	154.8	-3.11	154.8	1.56	154.8	3.58	154.8	3.66	154.8	12.35	154.8	6.05	154.8	0.82	154.8	3.26	154.8	2.42	154.8	3.29	154.8	15.13	154.8	1.55	154.8	-0.85	154.8	-3.32	154.8	-0.44	154.8	2.44	154.8	15.78	154.8	10.11	154.8	0.8	154.8	3.46	154.8	2.8	154.8	6.8	154.8	-2.7
155.7	-13.59	155.7	-1.59	155.7	-1.82	155.7	4.28	155.7	3.97	155.7	4.11	155.7	10.65	155.7	4.49	155.7	0.62	155.7	2.52	155.7	2.31	155.7	3.13	155.7	13	155.7	-0.38	155.7	0.53	155.7	-5.87	155.7	-1.45	155.7	1.25	155.7	15.31	155.7	8.84	155.7	1.04	155.7	3.31	155.7	2.37	155.7	7.75	155.7	-4.26
156.6	-16.58	156.6	-3.61	156.6	0.92	156.6	2.12	156.6	2.07	156.6	4.33	156.6	11.69	156.6	3.17	156.6	1.07	156.6	2.2	156.6	2.42	156.6	2.59	156.6	13.75	156.6	-0.15	156.6	0.54	156.6	-5.1	156.6	0.77	156.6	0.07	156.6	15.42	156.6	10.65	156.6	0.12	156.6	1.16	156.6	1.19	156.6	7.37	156.6	-4.51
157.5	-15.65	157.5	-1.56	157.5	-0.47	157.5	1.76	157.5	1.08	157.5	3.8	157.5	11.64	157.5	3.02	157.5	-0.67	157.5	2.57	157.5	2.84	157.5	1.13	157.5	12.28	157.5	-0.79	157.5	0	157.5	-5.46	157.5	-0.46	157.5	2.49	157.5	15.73	157.5	7.87	157.5	2.08	157.5	-0.2	157.5	1.21	157.5	9.57	157.5	-2.48
158.4	-15.43	158.4	0.2	158.4	0.08	158.4	1.79	158.4	3.22	158.4	3.86	158.4	12.68	158.4	3.6	158.4	0.14	158.4	4.23	158.4	3.82	158.4	1.89	158.4	13.89	158.4	-2.16	158.4	-1.7	158.4	-3.57	158.4	-0.05	158.4	0.81	158.4	15.58	158.4	4.99	158.4	1.4	158.4	2.1	158.4	2.06	158.4	9.11	158.4	-2.45
159.3	-14.28	159.3	-2.04	159.3	-1.46	159.3	1.2	159.3	4.07	159.3	4.19	159.3	11.97	159.3	2.38	159.3	0.3	159.3	-0.06	159.3	1.47	159.3	1.9	159.3	12.98	159.3	-1.33	159.3	-0.15	159.3	-4.89	159.3	-3.95	159.3	0.75	159.3	16.47	159.3	9.26	159.3	3.07	159.3	3.34	159.3	-0.66	159.3	10.28	159.3	-1.46
160.2	-16.36	160.2	-2.33	160.2	-1.76	160.2	0.42	160.2	4.35	160.2	4.4	160.2	9.97	160.2	1.48	160.2	1.44	160.2	1.04	160.2	3.57	160.2	1.87	160.2	10.95	160.2	-1.63	160.2	-0.5	160.2	-4.9	160.2	1.02	160.2	1.24	160.2	16.06	160.2	10.48	160.2	-0.08	160.2	2.13	160.2	3.35	160.2	6.84	160.2	-2.7
161.1	-17.57	161.1	-0.33	161.1	-0.42	161.1	1.97	161.1	4.33	161.1	6.89	161.1	11.02	161.1	4.57	161.1	-1.94	161.1	2.89	161.1	3.88	161.1	0.2	161.1	14.06	161.1	1.71	161.1	-0.07	161.1	-5.07	161.1	1.49	161.1	0.77	161.1	16.36	161.1	8.75	161.1	1.57	161.1	3.27	161.1	0.76	161.1	9.53	161.1	-0.03
162	-16.23	162	-1.34	162	-1.47	162	1.73	162	2.66	162	4.25	162	11.26	162	5.02	162	-0.43	162	2.08	162	2.88	162	2.02	162	13.34	162	1.23	162	-0.22	162	-2.48	162	-1.93	162	1.91	162	14.98	162	9.53	162	2.22	162	4.32	162	-0.18	162	8.95	162	-3.64
162.9	-15.55	162.9	-1.35	162.9	-4.23	162.9	3.6	162.9	4.46	162.9	4.2	162.9	11.37	162.9	4.74	162.9	-1.56	162.9	4.1	162.9	-0.8	162.9	2.83	162.9	13.38	162.9	-2.99	162.9	0.38	162.9	-4.7	162.9	-3.94	162.9	3.18	162.9	15.84	162.9	7.24	162.9	0.4	162.9	-1.02	162.9	2.15	162.9	11.07	162.9	-3.75
163.8	-12.94	163.8	-1.7	163.8	-1.37	163.8	1.7	163.8	5.72	163.8	1.67	163.8	10.05	163.8	3.69	163.8	-0.61	163.8	-0.26	163.8	4.45	163.8	-0.24	163.8	13.93	163.8	1.56	163.8	-1.82	163.8	-5.87	163.8	0.64	163.8	-1.18	163.8	17.57	163.8	10.34	163.8	0.41	163.8	3.79	163.8	-0.91	163.8	10.47	163.8	-1.46
164.7	-13.67	164.7	-2.18	164.7	-0.13	164.7	3.72	164.7	3.98	164.7	3.26	164.7	10.19	164.7	4.18	164.7	0.83	164.7	-0.02	164.7	0.6	164.7	2.67	164.7	12.85	164.7	-0.37	164.7	0.35	164.7	-6.5	164.7	-3.98	164.7	3.9	164.7	15.18	164.7	8.28	164.7	2.65	164.7	5.22	164.7	-0.12	164.7	10.34	164.7	-1.82
165.6	-16.41	165.6	-1.53	165.6	-0.76	165.6	4.3	165.6	1.78	165.6	6.14	165.6	9.37	165.6	3.09	165.6	1.22	165.6	2.4	165.6	2.38	165.6	2.49	165.6	11.96	165.6	-1.4	165.6	-0.95	165.6	-4.03	165.6	-1.7	165.6	0.22	165.6	18.85	165.6	9.05	165.6	1.7	165.6	6.85	165.6	-1.16	165.6	7.95	165.6	-2.02
166.5	-16.01	166.5	-3.35	166.5	-2.3	166.5	2.4	166.5	1.16	166.5	4.84	166.5	12.03	166.5	5.03	166.5	2.32	166.5	0.48	166.5	1.63	166.5	-1.26	166.5	14.83	166.5	-1.26	166.5	1.89	166.5	-4.29	166.5	-0.97	166.5	-3.22	166.5	16.45	166.5	8.36	166.5	-0.25	166.5	2.95	166.5	0.88	166.5	4.88	166.5	-3.97
167.4	-14.38	167.4	-2.26	167.4	-1.68	167.4	1.39	167.4	2.48	167.4	4.81	167.4	11.16	167.4	4.53	167.4	0.1	167.4	2.11	167.4	2.02	167.4	3.99	167.4	11.54	167.4	-0.47	167.4	-0.38	167.4	-3.19	167.4	-2.16	167.4	1.31	167.4	15.69	167.4	8.01	167.4	1.04	167.4	5.64	167.4	2.05	167.4	8.07	167.4	-1.4
168.3	-13.5	168.3	-0.4	168.3	-0.84	168.3	1.71	168.3	3.59	168.3	6.21	168.3	11.53	168.3	4.89	168.3	1.28	168.3	1.42	168.3	4.26	168.3	2.85	168.3	14.48	168.3	2.15	168.3	-0.13	168.3	-6.72	168.3	-0.52	168.3	-0.13	168.3	17.46	168.3	9.16	168.3	1.24	168.3	2.79	168.3	0.28	168.3	8.11	168.3	-1.86
169.2	-17.7	169.2	-3.85	169.2	-4.04	169.2	0.24	169.2	4.69	169.2	4.44	169.2	11.94	169.2	5.04	169.2	-2.74	169.2	1.1	169.2	4.93	169.2	2.02	169.2	12.23	169.2	0.46	169.2	-1.58	169.2	-5.51	169.2	-0.34	169.2	0.84	169.2	15.19	169.2	8.53	169.2	2.77	169.2	2.75	169.2	1.32	169.2	8.9	169.2	-2.63
170.1	-15.24	170.1	-0.26	170.1	-0.97	170.1	0.14	170.1	2.17	170.1	5.75	170.1	10.9	170.1	4.77	170.1	-0.32	170.1	1.43	170.1	2.21	170.1	2.04	170.1	13.03	170.1	-0.33	170.1	-1.25	170.1	-4.05	170.1	-2.2	170.1	-0.78	170.1	16.13	170.1	8.93	170.1	1.58	170.1	4.43	170.1	0.87	170.1	9.45	170.1	-3.02
171	-15.96	171	-1.59	171	-4.92	171	2.5	171	4.07	171	4.03	171	11.06	171	3.21	171	-0.14	171	3.45	171	1.96	171	2.76	171	14.55	171	0.55	171	-2.67	171	-4.03	171	0.19	171	0.72	171	16.72	171	9.06	171	-0.68	171	2.1	171	1.21	171	9.88	171	-1.85
171.9	-12.92	171.9	-0.46	171.9	-2.88	171.9	1.63	171.9	1.83	171.9	6.65	171.9	10.98	171.9	4.94	171.9	-0.98	171.9	2.78	171.9	1.24	171.9	3.6	171.9	14.85	171.9	1.49	171.9	-0.39	171.9	-6.07	171.9	-0.25	171.9	3.57	171.9	16.83	171.9	9.9	171.9	3.5	171.9	0.89	171.9	3.97	171.9	9.36	171.9	-4.46
172.8	-15.41	172.8	-1.33	172.8	-2.34	172.8	1.51	172.8	2.08	172.8	7.16	172.8	11.19	172.8	2.45	172.8	2.07	172.8	-0.22	172.8	0.58	172.8	3.22	172.8	13.41	172.8	-2.36	172.8	-0.05	172.8	-6.69	172.8	-2.26	172.8	1.65	172.8	19.02	172.8	7.44	172.8	-0.62	172.8	0.63	172.8	2.09	172.8	7.89	172.8	-0.33
173.7	-15.94	173.7	-1.74	173.7	-5.88	173.7	-0.14	173.7	3.15	173.7	4.39	173.7	10.78	173.7	4.03	173.7	-0.85	173.7	0.91	173.7	3.3	173.7	2.11	173.7	12.7	173.7	0.02	173.7	-0.92	173.7	-3.9	173.7	-1.82	173.7	2.15	173.7	14.63	173.7	9.47	173.7	0.18	173.7	3.44	173.7	2.9	173.7	7.33	173.7	-2.84
174.6	-15.51	174.6	-2.21	174.6	0.42	174.6	1.27	174.6	2.89	174.6	2.17	174.6	10.87	174.6	1.69	174.6	2.61	174.6	1.61	174.6	3.57	174.6	1.6	174.6	13.04	174.6	-0.82	174.6	-0.48	174.6	-4.22	174.6	1.35	174.6	1.27	174.6	15.83	174.6	9.63	174.6	2.35	174.6	1.97	174.6	1.63	174.6	8.33	174.6	-2.08
175.5	-16.61	175.5	-1.45	175.5	-3.89	175.5	1.84	175.5	4.34	175.5	5.89	175.5	10.73	175.5	4.46	175.5	-1.4	175.5	-0.02	175.5	3.18	175.5	2.07	175.5	14.44	175.5	-0.12	175.5	-0.56	175.5	-4.34	175.5	-1.57	175.5	-0.43	175.5	17.35	175.5	7.37	175.5	0.21	175.5	2.76	175.5	1.81	175.5	7.71	175.5	-2.38
176.4	-15.91	176.4	-1.34	176.4	-3.22	176.4	2.71	176.4	0.87	176.4	4.2	176.4	11.58	176.4	3.79	176.4	-0.28	176.4	2.12	176.4	4.43	176.4	4.69	176.4	14.42	176.4	1.02	176.4	0.42	176.4	-6.67	176.4	-0.89	176.4	1.23	176.4	16.86	176.4	9.49	176.4	1.7	176.4	1.17	176.4	-0.34	176.4	9.14	176.4	-3.96
177.3	-13.87	177.3	-2.36	177.3	-1.83	177.3	3.38	177.3	2.85	177.3	5.18	177.3	10.94	177.3	2.25	177.3	-1.13	177.3	0.71	177.3	1.51	177.3	4.56	177.3	14.5	177.3	-2.64	177.3	0.64	177.3	-3.99	177.3	-1.54	177.3	-0.21	177.3	17.87	177.3	8.38	177.3	0.89	177.3	3.88	177.3	0.56	177.3	9.46	177.3	-1.62
178.2	-13.36	178.2	0.29	178.2	-0.6	178.2	2.05	178.2	3.35	178.2	4.96	178.2	10.91	178.2	2.97	178.2	1.78	178.2	1.5	178.2	-0.04	178.2	2.41	178.2	12.81	178.2	-1.35	178.2	0.99	178.2	-3.27	178.2	0.32	178.2	1.36	178.2	15.45	178.2	9.74	178.2	-0.76	178.2	1.74	178.2	4.31	178.2	7.38	178.2	-3.3
179.1	-13.86	179.1	-2.97	179.1	-0.43	179.1	2.88	179.1	3.9	179.1	4.32	179.1	12.62	179.1	2.62	179.1	-0.22	179.1	2.85	179.1	0.09	179.1	1.7	179.1	13.23	179.1	1.28	179.1	-0.91	179.1	-2.83	179.1	-3.07	179.1	0.75	179.1	16.65	179.1	8.89	179.1	-0.02	179.1	3.97	179.1	0.89	179.1	10.27	179.1	-2.81
180	-15.37	180	-1.95	180	-0.52	180	5.27	180	3.75	180	6.13	180	12.91	180	3.26	180	1.17	180	3.16	180	1.61	180	4.1	180	12.86	180	-1.51	180	-0.14	180	-6.06	180	-1.65	180	-1.06	180	13.64	180	7.62	180	0.15	180	0.97	180	1.28	180	7.35	180	-3.81
180.9	-15.68	180.9	-3.4	180.9	-2.37	180.9	1.81	180.9	2.23	180.9	4.45	180.9	11.99	180.9	1.93	180.9	0.56	180.9	1.08	180.9	0.96	180.9	6.71	180.9	12.82	180.9	0.5	180.9	0.95	180.9	-5.36	180.9	-0.28	180.9	3.58	180.9	16.68	180.9	9.22	180.9	0.21	180.9	3.69	180.9	1.62	180.9	8.75	180.9	-4.89
181.8	-15.37	181.8	-4.28	181.8	-1.95	181.8	-2.12	181.8	4.37	181.8	6.45	181.8	10.9	181.8	4.16	181.8	-0.26	181.8	0.17	181.8	2.43	181.8	2.47	181.8	14.41	181.8	0.01	181.8	1.4	181.8	-3.24	181.8	-0.62	181.8	1.21	181.8	16.83	181.8	11.21	181.8	-0.77	181.8	4.37	181.8	4.26	181.8	9.15	181.8	-4.06
182.7	-14.84	182.7	-0.36	182.7	-3.12	182.7	2.32	182.7	5.53	182.7	7.7	182.7	9.63	182.7	4.48	182.7	0.5	182.7	1.87	182.7	3.96	182.7	3.71	182.7	11.22	182.7	-0.89	182.7	-0.44	182.7	-4.24	182.7	-1.51	182.7	-0.5	182.7	15.17	182.7	9.66	182.7	1.87	182.7	2.65	182.7	1.06	182.7	8.06	182.7	-1.12
183.6	-13.54	183.6	-0.91	183.6	-0.23	183.6	1.94	183.6	2.36	183.6	6.04	183.6	12.1	183.6	4.32	183.6	0.51	183.6	3.58	183.6	2.74	183.6	2.09	183.6	13.58	183.6	-3.23	183.6	-1.42	183.6	-3.55	183.6	-1.9	183.6	-1.94	183.6	16.36	183.6	7.73	183.6	2.16	183.6	5.41	183.6	2.85	183.6	8.51	183.6	-1.07
184.5	-13.85	184.5	-1.21	184.5	-1.98	184.5	3.49	184.5	3.39	184.5	1.39	184.5	11.14	184.5	4.79	184.5	0.29	184.5	1.02	184.5	0.92	184.5	0.15	184.5	15.11	184.5	-1.73	184.5	-0.33	184.5	-5.01	184.5	-1.97	184.5	2.1	184.5	18.23	184.5	9.77	184.5	0.19	184.5	2.84	184.5	2.74	184.5	10.32	184.5	-0.49
185.4	-13.7	185.4	-1.48	185.4	-0.08	185.4	2.53	185.4	4.2	185.4	6.46	185.4	13.75	185.4	4.54	185.4	-1.19	185.4	2.45	185.4	3.33	185.4	0.02	185.4	13.71	185.4	-2.38	185.4	-0.34	185.4	-3.41	185.4	-0.49	185.4	0.5	185.4	14.13	185.4	9.03	185.4	2.01	185.4	4.1	185.4	1.77	185.4	8.05	185.4	-6.01
186.3	-14.55	186.3	-2.02	186.3	-1.01	186.3	3.88	186.3	1.88	186.3	6.77	186.3	10.15	186.3	4.55	186.3	-2.06	186.3	4.03	186.3	3.47	186.3	4.12	186.3	12.51	186.3	-1.53	186.3	-0.74	186.3	-3.01	186.3	0.25	186.3	-0.37	186.3	16.77	186.3	8.07	186.3	1.79	186.3	4.62	186.3	3.06	186.3	8.25	186.3	-2.36
187.2	-15.87	187.2	-1.22	187.2	0.39	187.2	3.08	187.2	4.35	187.2	7.48	187.2	8.41	187.2	2.86	187.2	1.87	187.2	3.15	187.2	2.6	187.2	3.99	187.2	12.54	187.2	-1.55	187.2	-0.12	187.2	-6.17	187.2	-2.97	187.2	0.81	187.2	15.46	187.2	8.67	187.2	2.81	187.2	4.22	187.2	0.8	187.2	10.77	187.2	-3.33
188.1	-15.99	188.1	0.55	188.1	0.75	188.1	2.85	188.1	4.81	188.1	4.77	188.1	8.83	188.1	3.61	188.1	4.33	188.1	-0.3	188.1	0.2	188.1	1.31	188.1	12.94	188.1	0.76	188.1	0.72	188.1	-6.93	188.1	-1.54	188.1	1.17	188.1	16.07	188.1	9.36	188.1	-0.66	188.1	2.94	188.1	1.18	188.1	9.19	188.1	-3.85
189	-14.5	189	-2.77	189	0.98	189	1.87	189	3.5	189	3.54	189	9.15	189	2.29	189	0.42	189	0.22	189	1.25	189	1.93	189	12.36	189	-1.54	189	0.13	189	-7.87	189	-0.15	189	-0.72	189	16.03	189	8.42	189	2.19	189	2.61	189	3.22	189	9.15	189	-6.06
189.9	-14.8	189.9	-4.39	189.9	-0.97	189.9	1.92	189.9	1.13	189.9	6.1	189.9	10	189.9	3.22	189.9	0.83	189.9	1.56	189.9	2.37	189.9	2.18	189.9	11.56	189.9	-1.69	189.9	-0.63	189.9	-3.78	189.9	-1.01	189.9	1.31	189.9	16.37	189.9	9.27	189.9	3.31	189.9	2.28	189.9	1.43	189.9	7.14	189.9	-3.53
190.8	-15.17	190.8	-1.37	190.8	1.15	190.8	1.54	190.8	3.76	190.8	4.99	190.8	11.01	190.8	2.23	190.8	2.85	190.8	0.79	190.8	1.01	190.8	3.43	190.8	12.11	190.8	-0.12	190.8	0.33	190.8	-4.32	190.8	-2.95	190.8	-0.6	190.8	15.74	190.8	8.87	190.8	0.74	190.8	3.69	190.8	1.19	190.8	8.4	190.8	-2.83
191.7	-17.14	191.7	0.58	191.7	-0.31	191.7	1.61	191.7	1.55	191.7	3.29	191.7	9.32	191.7	5.54	191.7	0.14	191.7	1	191.7	-0.15	191.7	2.08	191.7	14.58	191.7	-1.22	191.7	-2.03	191.7	-4.81	191.7	-3.96	191.7	2.07	191.7	15.09	191.7	8.95	191.7	2.37	191.7	1.87	191.7	-1.13	191.7	10.71	191.7	-2.95
192.6	-17.19	192.6	-2.1	192.6	0.94	192.6	0.89	192.6	4.78	192.6	4.76	192.6	8.01	192.6	3.09	192.6	1.61	192.6	2.72	192.6	1.42	192.6	-0.32	192.6	11.23	192.6	-2.28	192.6	-0.47	192.6	-6.18	192.6	-2.57	192.6	0.57	192.6	14.93	192.6	10.42	192.6	0.93	192.6	3.67	192.6	-0.33	192.6	6.77	192.6	-2.31
193.5	-13.67	193.5	-1.16	193.5	-1.09	193.5	2.52	193.5	3.16	193.5	4.86	193.5	11.16	193.5	4.04	193.5	0.3	193.5	1.94	193.5	2.24	193.5	1.02	193.5	13.28	193.5	0.79	193.5	1.13	193.5	-5.55	193.5	-2.87	193.5	1.73	193.5	18.72	193.5	10.87	193.5	1.3	193.5	3.91	193.5	1.54	193.5	9.24	193.5	-1.53
194.4	-17.14	194.4	-1.31	194.4	-3.06	194.4	1.34	194.4	2.78	194.4	6.08	194.4	9.53	194.4	4.38	194.4	3.24	194.4	0.54	194.4	0.87	194.4	2.36	194.4	13.56	194.4	-2.9	194.4	1.68	194.4	-7.27	194.4	-2.75	194.4	-0.76	194.4	17.09	194.4	8.94	194.4	2.4	194.4	2.72	194.4	2.27	194.4	7.86	194.4	-1.66
195.3	-13.18	195.3	-3.36	195.3	-1.37	195.3	3.61	195.3	2.52	195.3	5.15	195.3	12.78	195.3	3.81	195.3	1.2	195.3	1.66	195.3	0.62	195.3	4.91	195.3	12.32	195.3	-1.66	195.3	-0.49	195.3	-6.16	195.3	-3.28	195.3	0.97	195.3	14.86	195.3	8.64	195.3	4.03	195.3	2.43	195.3	1.54	195.3	9.44	195.3	-4.15
196.2	-13.83	196.2	-1.15	196.2	-1.89	196.2	5.86	196.2	3.54	196.2	5.6	196.2	11.1	196.2	5.35	196.2	2.4	196.2	1.87	196.2	1.3	196.2	4.46	196.2	14.28	196.2	1.77	196.2	-1.24	196.2	-6.62	196.2	-1.87	196.2	1.47	196.2	17.53	196.2	10.73	196.2	2.81	196.2	3	196.2	3.43	196.2	8.21	196.2	-3.66
197.1	-15.12	197.1	-1.11	197.1	0.57	197.1	2.2	197.1	2.55	197.1	4.46	197.1	10.07	197.1	4.61	197.1	1.13	197.1	0.52	197.1	2.19	197.1	1.02	197.1	12.22	197.1	-0.41	197.1	0.68	197.1	-7.32	197.1	-4.12	197.1	-0.76	197.1	17.09	197.1	9.01	197.1	3.36	197.1	3.01	197.1	1.65	197.1	9.24	197.1	-2.82
198	-13.67	198	-2.52	198	-0.45	198	2.14	198	2.66	198	6.82	198	9.24	198	5.32	198	-0.58	198	-1.28	198	1.48	198	3.53	198	10.35	198	0.66	198	1.06	198	-6.88	198	-0.43	198	-0.84	198	17.73	198	9.3	198	2.84	198	3.13	198	1.77	198	6.26	198	-0.73
198.9	-13.83	198.9	-3.37	198.9	-2	198.9	3.6	198.9	3.01	198.9	3.53	198.9	10.94	198.9	1.26	198.9	-0.89	198.9	2.55	198.9	3.12	198.9	2.92	198.9	13.29	198.9	-1.91	198.9	0.59	198.9	-5.76	198.9	-1.36	198.9	1.76	198.9	16.6	198.9	9.87	198.9	1.19	198.9	2.85	198.9	1.9	198.9	10.29	198.9	-3.99
199.8	-14.36	199.8	-1.62	199.8	-0.8	199.8	0.06	199.8	4.19	199.8	6.66	199.8	11.6	199.8	3.57	199.8	1.71	199.8	3.64	199.8	4.25	199.8	1.36	199.8	13.69	199.8	-0.73	199.8	1.57	199.8	-3.47	199.8	-1.47	199.8	-2.21	199.8	15.45	199.8	8.51	199.8	4.81	199.8	4.34	199.8	0.25	199.8	9.29	199.8	-5.59
200.7	-14.74	200.7	-2.85	200.7	-1.74	200.7	0.32	200.7	2.18	200.7	6.46	200.7	10.75	200.7	2.18	200.7	0.37	200.7	0.63	200.7	3.44	200.7	2.25	200.7	12.73	200.7	-1.47	200.7	-0.42	200.7	-7.43	200.7	-2.77	200.7	-2.68	200.7	16.51	200.7	7.14	200.7	0.72	200.7	3.35	200.7	0.76	200.7	8.45	200.7	-3.24
201.6	-12.95	201.6	-1.55	201.6	0.92	201.6	2.55	201.6	-0.52	201.6	4.51	201.6	11.14	201.6	4.89	201.6	2.74	201.6	1.1	201.6	1.34	201.6	4.52	201.6	12.2	201.6	0.9	201.6	0.85	201.6	-5.45	201.6	-3.54	201.6	2.58	201.6	18.04	201.6	8.5	201.6	0.5	201.6	3.66	201.6	3.17	201.6	7.36	201.6	0.8
202.5	-12.5	202.5	0.65	202.5	0.89	202.5	2.64	202.5	4.62	202.5	4.5	202.5	11.91	202.5	4.23	202.5	0.7	202.5	1.01	202.5	3.01	202.5	0.16	202.5	12.52	202.5	-0.83	202.5	-0.09	202.5	-5.77	202.5	-0.85	202.5	-1.27	202.5	17.04	202.5	10.27	202.5	1.08	202.5	3.27	202.5	0.72	202.5	7.75	202.5	-1.76
203.4	-13.47	203.4	-1.54	203.4	1.21	203.4	2.19	203.4	1.59	203.4	3.26	203.4	11.34	203.4	3.97	203.4	2.93	203.4	-0.64	203.4	-0.17	203.4	2.82	203.4	12.82	203.4	1.21	203.4	-0.86	203.4	-7.03	203.4	-0.61	203.4	-0.48	203.4	17.5	203.4	10.79	203.4	0.64	203.4	1.95	203.4	2.21	203.4	7.53	203.4	-2.71
204.3	-15.17	204.3	-3.02	204.3	-0.33	204.3	1.69	204.3	4.52	204.3	4.86	204.3	12.79	204.3	2.37	204.3	0.3	204.3	3.32	204.3	3.51	204.3	2.6	204.3	14.55	204.3	-0.46	204.3	-0.91	204.3	-3.18	204.3	-2.72	204.3	2.03	204.3	14.11	204.3	9.33	204.3	1.87	204.3	2.37	204.3	-0.49	204.3	8.37	204.3	-5.22
205.2	-15.68	205.2	-3.77	205.2	1.25	205.2	1.48	205.2	5.19	205.2	7.07	205.2	13.92	205.2	3.26	205.2	1.17	205.2	1.4	205.2	2.33	205.2	4.3	205.2	14.41	205.2	-1	205.2	-1.74	205.2	-4.88	205.2	-0.55	205.2	0.73	205.2	15.2	205.2	10	205.2	1.05	205.2	4.43	205.2	2.41	205.2	10.32	205.2	-3.68
206.1	-15.55	206.1	-1.03	206.1	-1.04	206.1	3.62	206.1	4.26	206.1	5.33	206.1	12.35	206.1	5.07	206.1	0.2	206.1	1.15	206.1	3.38	206.1	3.3	206.1	12.66	206.1	-0.17	206.1	-2.3	206.1	-8.41	206.1	-1.81	206.1	-0.58	206.1	15.94	206.1	9.33	206.1	3.25	206.1	2.8	206.1	1.3	206.1	8.06	206.1	-2.67
207	-13.18	207	-1.23	207	-0.39	207	2.78	207	2.78	207	5.73	207	11.26	207	5.55	207	1.97	207	2.07	207	1.23	207	4.46	207	11.58	207	0.97	207	-0.67	207	-7.67	207	-3.49	207	-0.3	207	15.81	207	9.9	207	2.28	207	3.75	207	1.57	207	8.58	207	-0.6
207.9	-15.5	207.9	-2.33	207.9	0.05	207.9	1.07	207.9	3.93	207.9	7.83	207.9	9.18	207.9	3.3	207.9	1.95	207.9	0.82	207.9	1.14	207.9	1.07	207.9	10.37	207.9	-1.83	207.9	0.42	207.9	-4.72	207.9	-2.31	207.9	1.74	207.9	14.13	207.9	9.29	207.9	1.54	207.9	3.82	207.9	5.01	207.9	9.62	207.9	-4.24
208.8	-14.88	208.8	-1.5	208.8	0.17	208.8	1.65	208.8	3.02	208.8	6.78	208.8	9.84	208.8	3.14	208.8	0.94	208.8	-1.39	208.8	3.03	208.8	1.13	208.8	10.61	208.8	-1.57	208.8	-0.81	208.8	-8.05	208.8	0.83	208.8	-0.94	208.8	12.93	208.8	10.24	208.8	0.92	208.8	2.26	208.8	2.17	208.8	6.96	208.8	-3.48
209.7	-15.65	209.7	-1.66	209.7	-3.44	209.7	2.42	209.7	4.65	209.7	6.96	209.7	10.41	209.7	6.54	209.7	0.93	209.7	2.26	209.7	2.05	209.7	2.37	209.7	12.2	209.7	0.64	209.7	1.12	209.7	-2.85	209.7	-2.33	209.7	-0.78	209.7	15.35	209.7	8.97	209.7	4.59	209.7	5.51	209.7	0.82	209.7	7.44	209.7	-3.58
210.6	-15.98	210.6	0.05	210.6	-2.41	210.6	-0.03	210.6	2.71	210.6	5.76	210.6	9.51	210.6	5.07	210.6	0.93	210.6	0.02	210.6	1.12	210.6	2.93	210.6	12.53	210.6	-0.14	210.6	-1.19	210.6	-7.57	210.6	-3.28	210.6	1.16	210.6	16.44	210.6	10.65	210.6	1.41	210.6	4.62	210.6	-1.23	210.6	8.73	210.6	-3.17
211.5	-14.84	211.5	-0.6	211.5	0.28	211.5	0.42	211.5	3.41	211.5	4.79	211.5	12.06	211.5	3.19	211.5	3.1	211.5	3.06	211.5	2.34	211.5	2.22	211.5	12.17	211.5	-0.95	211.5	0.49	211.5	-2.61	211.5	-3.57	211.5	-2.04	211.5	15.79	211.5	6.4	211.5	1.86	211.5	3.3	211.5	2.49	211.5	8.79	211.5	-3.44
212.4	-12.97	212.4	0.6	212.4	-0.95	212.4	1.01	212.4	1.86	212.4	8.66	212.4	11.75	212.4	3.85	212.4	1.42	212.4	2.11	212.4	2.43	212.4	4.06	212.4	13.36	212.4	-1.76	212.4	0.74	212.4	-3.97	212.4	-1.87	212.4	-0.73	212.4	15.62	212.4	9.48	212.4	0.81	212.4	5.31	212.4	3.81	212.4	10.58	212.4	-4.58
213.3	-13.08	213.3	-2.53	213.3	0.61	213.3	3.61	213.3	3.15	213.3	4.55	213.3	12.11	213.3	2.25	213.3	3.55	213.3	0.8	213.3	1.82	213.3	0.02	213.3	14.68	213.3	-0.89	213.3	2.85	213.3	-5.86	213.3	-1.52	213.3	-1.72	213.3	17.66	213.3	12.02	213.3	5.79	213.3	4.06	213.3	3.48	213.3	8.79	213.3	-0.37
214.2	-14.88	214.2	-2.94	214.2	-1.17	214.2	0.6	214.2	2.46	214.2	4.74	214.2	8.14	214.2	5.04	214.2	2.21	214.2	1.41	214.2	2.59	214.2	3.74	214.2	11.46	214.2	-1.91	214.2	-0.31	214.2	-7.1	214.2	-2.34	214.2	0.51	214.2	17.07	214.2	7.98	214.2	1.65	214.2	2.07	214.2	0.17	214.2	10.56	214.2	-0.79
215.1	-12.43	215.1	-2.68	215.1	0.89	215.1	2.74	215.1	4.78	215.1	5.4	215.1	11.32	215.1	6.7	215.1	0.32	215.1	1.27	215.1	1.46	215.1	0.34	215.1	12.54	215.1	-0.33	215.1	-1.06	215.1	-6.19	215.1	-0.62	215.1	-1.97	215.1	14.56	215.1	9.07	215.1	0.39	215.1	3.51	215.1	0.88	215.1	8.3	215.1	-3.76
216	-14.61	216	-1.33	216	-2.19	216	1.52	216	4.09	216	4.55	216	9.98	216	2.77	216	1.36	216	0.85	216	-0.37	216	2.69	216	11.93	216	-1.02	216	-1.82	216	-4.1	216	-1.35	216	-2.3	216	14.32	216	10.68	216	0.56	216	2.81	216	-0.18	216	9.65	216	-4.79
216.9	-13.65	216.9	-2.19	216.9	-1.29	216.9	3.55	216.9	4.02	216.9	4.71	216.9	10.28	216.9	2.35	216.9	0.43	216.9	2.44	216.9	4.67	216.9	4.55	216.9	11.92	216.9	-1.95	216.9	-2.37	216.9	-4.62	216.9	1.28	216.9	0.28	216.9	16.57	216.9	9.43	216.9	2.04	216.9	5.92	216.9	3.5	216.9	9.29	216.9	-1.01
217.8	-14.29	217.8	-0.33	217.8	-0.88	217.8	1.97	217.8	4.97	217.8	5.25	217.8	10.31	217.8	4.86	217.8	4.13	217.8	0.96	217.8	2.74	217.8	2.02	217.8	12.8	217.8	-1.2	217.8	1.66	217.8	-6.25	217.8	-2.36	217.8	0.05	217.8	15.65	217.8	10.09	217.8	3	217.8	2.57	217.8	1.37	217.8	8.59	217.8	-3.23
218.7	-14.4	218.7	-1.57	218.7	0.44	218.7	2.63	218.7	5.44	218.7	4.05	218.7	11.43	218.7	6.09	218.7	0.95	218.7	0.49	218.7	4.36	218.7	1.46	218.7	12.52	218.7	-1.62	218.7	-0.58	218.7	-7.6	218.7	-2.79	218.7	-1	218.7	15.17	218.7	8.17	218.7	2.47	218.7	3.95	218.7	0.87	218.7	9.31	218.7	-2.29
219.6	-14.71	219.6	-0.77	219.6	-1.27	219.6	0.78	219.6	4	219.6	2.91	219.6	9.68	219.6	4.31	219.6	0.75	219.6	-1.64	219.6	1.33	219.6	1.52	219.6	12.41	219.6	-2.56	219.6	0.23	219.6	-6.86	219.6	-2.94	219.6	-1.14	219.6	14.18	219.6	9.65	219.6	1.87	219.6	1.32	219.6	0.27	219.6	7.36	219.6	-4.16
220.5	-14.24	220.5	-1.44	220.5	-0.72	220.5	3.23	220.5	4.44	220.5	6.71	220.5	10.71	220.5	5.46	220.5	1.46	220.5	2.67	220.5	1.98	220.5	4.12	220.5	13.24	220.5	-0.63	220.5	-1.41	220.5	-4.82	220.5	-1.81	220.5	0.96	220.5	16.88	220.5	8.69	220.5	2.19	220.5	6.27	220.5	0.84	220.5	9.24	220.5	-3.16
221.4	-12.82	221.4	-0.79	221.4	0.38	221.4	1.81	221.4	3.05	221.4	3.38	221.4	9.77	221.4	4.1	221.4	2.91	221.4	2.21	221.4	1.23	221.4	1.5	221.4	13.13	221.4	-0.94	221.4	-0.99	221.4	-5.25	221.4	-1.83	221.4	-0.9	221.4	16.17	221.4	9.48	221.4	0.49	221.4	4.72	221.4	3.36	221.4	10.37	221.4	-5.03
222.3	-14.95	222.3	-1.24	222.3	-2.11	222.3	4.58	222.3	4.6	222.3	4.42	222.3	10.44	222.3	4.13	222.3	-1.07	222.3	2.65	222.3	2.57	222.3	2.46	222.3	10.86	222.3	-1.44	222.3	-1.76	222.3	-8.01	222.3	-1.03	222.3	1.24	222.3	15.55	222.3	9.21	222.3	1.73	222.3	2.67	222.3	2.63	222.3	10.39	222.3	-1.02
223.2	-14.31	223.2	-3.2	223.2	-1.02	223.2	-0.32	223.2	4	223.2	6.84	223.2	11.97	223.2	2.99	223.2	-0.4	223.2	2.02	223.2	1.08	223.2	3.32	223.2	13.11	223.2	0.63	223.2	-0.72	223.2	-4.6	223.2	-2.71	223.2	-1.83	223.2	13.6	223.2	9.15	223.2	3.02	223.2	-0.86	223.2	1.91	223.2	9.05	223.2	-1.76
224.1	-13.08	224.1	0.21	224.1	-0.21	224.1	3.09	224.1	1.69	224.1	6.03	224.1	10.06	224.1	4.36	224.1	0.57	224.1	2.77	224.1	0.32	224.1	2.5	224.1	9.45	224.1	-0.43	224.1	-0.91	224.1	-4.52	224.1	-2.63	224.1	-0.52	224.1	12.42	224.1	10.09	224.1	2.13	224.1	2.06	224.1	1.07	224.1	7.49	224.1	-3.98
225	-12.97	225	-1.62	225	-2.18	225	1.17	225	3.74	225	8.32	225	11.03	225	3.95	225	1.39	225	0.86	225	1.4	225	2.26	225	12.14	225	-1.9	225	-1.98	225	-4.96	225	-2.2	225	0.84	225	18.1	225	9.85	225	0.38	225	3.48	225	1.31	225	10.86	225	-2.4
225.9	-13.72	225.9	-1.61	225.9	-0.86	225.9	1.05	225.9	4.37	225.9	4.03	225.9	12.11	225.9	4.33	225.9	1.07	225.9	0.67	225.9	3.5	225.9	3.5	225.9	12.12	225.9	0.12	225.9	1.22	225.9	-5.34	225.9	-0.5	225.9	1.95	225.9	17.09	225.9	7.95	225.9	2.9	225.9	5.25	225.9	3.4	225.9	8.8	225.9	-2.07
226.8	-14.09	226.8	0.41	226.8	0.92	226.8	2.94	226.8	5.41	226.8	4.73	226.8	12.47	226.8	4.31	226.8	0.48	226.8	2.15	226.8	3.3	226.8	3.88	226.8	11.51	226.8	-0.04	226.8	-1.73	226.8	-6.35	226.8	-0.78	226.8	-0.96	226.8	13.72	226.8	11.08	226.8	0.91	226.8	5.45	226.8	1.81	226.8	10.19	226.8	-3.76
227.7	-14.64	227.7	-1.08	227.7	-0.5	227.7	4.3	227.7	4.52	227.7	8.54	227.7	10.86	227.7	5.99	227.7	-1.78	227.7	0.14	227.7	0.96	227.7	0.74	227.7	11.62	227.7	-0.33	227.7	-1.25	227.7	-5.92	227.7	-3.41	227.7	-2.71	227.7	14.3	227.7	10.4	227.7	3.28	227.7	4.64	227.7	1.85	227.7	7.12	227.7	-5.52
228.6	-14.49	228.6	-1.73	228.6	-1.95	228.6	1.49	228.6	4.99	228.6	4.49	228.6	9.99	228.6	2.87	228.6	0.12	228.6	-0.19	228.6	3.09	228.6	4.77	228.6	12.45	228.6	-1.39	228.6	-0.04	228.6	-5.31	228.6	-0.85	228.6	0.61	228.6	13.5	228.6	8.26	228.6	2.16	228.6	2.92	228.6	0.23	228.6	7.5	228.6	-4
229.5	-12.96	229.5	0.18	229.5	-0.16	229.5	0.99	229.5	2.31	229.5	4.84	229.5	11.56	229.5	6.87	229.5	1.16	229.5	3.4	229.5	1.79	229.5	3.53	229.5	12.69	229.5	0.35	229.5	1.67	229.5	-6.38	229.5	-1.09	229.5	1.36	229.5	16.55	229.5	9.74	229.5	1.1	229.5	3.22	229.5	2.03	229.5	8	229.5	-2.53
230.4	-13.34	230.4	-1.86	230.4	0.55	230.4	1.57	230.4	3.69	230.4	6.37	230.4	10.24	230.4	3.23	230.4	-0.67	230.4	0.73	230.4	-0.24	230.4	2.29	230.4	11.83	230.4	1.01	230.4	-1.56	230.4	-4.27	230.4	-3.43	230.4	1.17	230.4	15.91	230.4	10.86	230.4	3.66	230.4	5.7	230.4	1.93	230.4	11.7	230.4	-2.16
231.3	-14.37	231.3	0.06	231.3	1.53	231.3	1.6	231.3	2.43	231.3	4.4	231.3	9.37	231.3	5.3	231.3	0.63	231.3	1.37	231.3	4.23	231.3	3.16	231.3	11.04	231.3	-1.28	231.3	-2.28	231.3	-6.38	231.3	0.08	231.3	1.88	231.3	16.3	231.3	9.99	231.3	1.43	231.3	3.7	231.3	3.64	231.3	8.59	231.3	-3.26
232.2	-14.57	232.2	-1.76	232.2	0.87	232.2	4.06	232.2	3.5	232.2	6.82	232.2	10.39	232.2	4.21	232.2	1.66	232.2	0.9	232.2	2.06	232.2	3.47	232.2	12.36	232.2	-0.64	232.2	1.14	232.2	-3.93	232.2	-1.46	232.2	-0.15	232.2	13.82	232.2	9.51	232.2	-0.64	232.2	5.14	232.2	2.74	232.2	10.37	232.2	-1.81
233.1	-14.86	233.1	0.21	233.1	0.05	233.1	2.2	233.1	3.51	233.1	5.13	233.1	11.63	233.1	4.28	233.1	-0.63	233.1	0.71	233.1	4.31	233.1	2.36	233.1	13.68	233.1	-1.1	233.1	-1.16	233.1	-3.27	233.1	-2.16	233.1	0.04	233.1	15.58	233.1	8.26	233.1	0.79	233.1	5.02	233.1	2.04	233.1	7.28	233.1	-3.14
234	-11.94	234	-0.94	234	-0.72	234	0.48	234	4.62	234	7.52	234	11.07	234	6.7	234	1.78	234	0.77	234	3.4	234	2.61	234	10.79	234	-0.71	234	1.69	234	-6.63	234	-0.52	234	2.09	234	16.22	234	8.73	234	3.14	234	4.21	234	3.01	234	10.1	234	-3.34
234.9	-14.41	234.9	-0.09	234.9	-0.69	234.9	2.75	234.9	5.49	234.9	4.59	234.9	11.46	234.9	5.7	234.9	0.68	234.9	1.94	234.9	2.98	234.9	1.5	234.9	12.91	234.9	0.02	234.9	-0.5	234.9	-6.52	234.9	-1.7	234.9	-2.1	234.9	14.18	234.9	9.13	234.9	1.33	234.9	4.05	234.9	0.09	234.9	9.88	234.9	-3.35
235.8	-15.17	235.8	1.14	235.8	1.1	235.8	1.21	235.8	4.03	235.8	8.01	235.8	11.49	235.8	5.42	235.8	2.34	235.8	0.88	235.8	3.26	235.8	2.13	235.8	12.76	235.8	-0.35	235.8	0.02	235.8	-7.13	235.8	-2.54	235.8	0.6	235.8	16.72	235.8	8.54	235.8	4.24	235.8	2.38	235.8	3.16	235.8	11.45	235.8	-0.79
236.7	-12.47	236.7	0.14	236.7	2.38	236.7	0.31	236.7	3.38	236.7	7.19	236.7	11.33	236.7	3.54	236.7	3	236.7	0.17	236.7	-1.47	236.7	2.27	236.7	12.46	236.7	-0.02	236.7	-1.19	236.7	-7.24	236.7	-2.98	236.7	-0.62	236.7	14.18	236.7	9.7	236.7	1.55	236.7	1.71	236.7	1.08	236.7	8.06	236.7	-4.73
237.6	-12.82	237.6	-1.03	237.6	1.38	237.6	2.98	237.6	3.56	237.6	8.25	237.6	11.9	237.6	3.3	237.6	1.41	237.6	2.52	237.6	2.36	237.6	4.43	237.6	12.23	237.6	-2.73	237.6	1.34	237.6	-5.85	237.6	-1.45	237.6	4.05	237.6	15.3	237.6	9.9	237.6	4.57	237.6	3.95	237.6	1.38	237.6	12.26	237.6	-3.27
238.5	-13.85	238.5	-3.54	238.5	-0.23	238.5	-0.02	238.5	5.47	238.5	6.69	238.5	10.63	238.5	3.66	238.5	1.55	238.5	0.91	238.5	3.4	238.5	2.73	238.5	13.55	238.5	-1.39	238.5	-0.91	238.5	-5.85	238.5	-1.35	238.5	-0.37	238.5	15.08	238.5	8.53	238.5	2.97	238.5	5.21	238.5	2.46	238.5	8.35	238.5	-3
239.4	-10.23	239.4	-1.63	239.4	-1.78	239.4	2.68	239.4	0.94	239.4	6.69	239.4	11.87	239.4	3.77	239.4	1.12	239.4	0.45	239.4	1.54	239.4	3.37	239.4	10.14	239.4	-0.98	239.4	0.91	239.4	-7.06	239.4	-0.61	239.4	-0.29	239.4	13.95	239.4	10.22	239.4	1.94	239.4	1.01	239.4	3.25	239.4	9.37	239.4	-4.43
240.3	-13.52	240.3	-3.63	240.3	1.73	240.3	1.61	240.3	5.17	240.3	4.36	240.3	10.56	240.3	1.86	240.3	2.87	240.3	2.07	240.3	3.65	240.3	3.8	240.3	11.73	240.3	-2.35	240.3	1.21	240.3	-5.14	240.3	-0.82	240.3	-1.23	240.3	14.66	240.3	8.49	240.3	3.21	240.3	2.29	240.3	1.57	240.3	8.56	240.3	-2.44
241.2	-14.74	241.2	-1.11	241.2	0.72	241.2	0.76	241.2	4.73	241.2	5.68	241.2	10.63	241.2	3.38	241.2	-0.86	241.2	1.41	241.2	3.7	241.2	2.9	241.2	13.32	241.2	-3.82	241.2	-0.79	241.2	-6.42	241.2	0.62	241.2	0.84	241.2	16.45	241.2	10.15	241.2	4.86	241.2	1.6	241.2	2.53	241.2	8.8	241.2	-2.01
242.1	-14.02	242.1	-0.61	242.1	0.05	242.1	2.23	242.1	2.95	242.1	6.01	242.1	11.94	242.1	5.23	242.1	2.27	242.1	2.4	242.1	1.12	242.1	3.58	242.1	11.86	242.1	0.27	242.1	-0.93	242.1	-3.28	242.1	-2.67	242.1	-1.94	242.1	15.07	242.1	8.05	242.1	2.07	242.1	3.29	242.1	0.41	242.1	8.9	242.1	-4.33
243	-12.92	243	-1.14	243	-0.04	243	4.65	243	0.24	243	3.14	243	10.3	243	4.66	243	2.37	243	1.41	243	0.38	243	2.59	243	11.19	243	0.21	243	-3.02	243	-6.41	243	-2.84	243	0.41	243	17.65	243	10.58	243	0.43	243	2.59	243	2.36	243	7.89	243	1.2
243.9	-15.36	243.9	-2.88	243.9	1.16	243.9	3.33	243.9	4.03	243.9	4.23	243.9	9.56	243.9	4.79	243.9	0.93	243.9	1.07	243.9	1.59	243.9	4.36	243.9	11.58	243.9	-1.89	243.9	-1.16	243.9	-3.93	243.9	-0.82	243.9	1	243.9	16.62	243.9	8.89	243.9	2.36	243.9	6.12	243.9	3.4	243.9	8.43	243.9	-4.27
244.8	-16.49	244.8	-0.74	244.8	0.54	244.8	3.77	244.8	3.97	244.8	5.97	244.8	11.65	244.8	3.73	244.8	1.5	244.8	4.27	244.8	3.75	244.8	3.9	244.8	11.23	244.8	-1.73	244.8	-1.21	244.8	-3.81	244.8	0.5	244.8	1.33	244.8	12.81	244.8	9.2	244.8	0.38	244.8	3.43	244.8	2.78	244.8	7.92	244.8	-5.4
245.7	-17.34	245.7	-1.21	245.7	-2.54	245.7	2.1	245.7	2.73	245.7	7.03	245.7	8.72	245.7	2.84	245.7	1.83	245.7	-0.19	245.7	-0.6	245.7	2.44	245.7	12.21	245.7	-1.51	245.7	1.75	245.7	-6.31	245.7	-2.39	245.7	-1.96	245.7	18.04	245.7	11.06	245.7	2.43	245.7	1.89	245.7	3.68	245.7	8.86	245.7	-1.45
246.6	-14	246.6	-0.96	246.6	0.1	246.6	2.58	246.6	2.48	246.6	7.57	246.6	11.81	246.6	3.52	246.6	2.57	246.6	1.26	246.6	0.4	246.6	4.68	246.6	10.5	246.6	-0.8	246.6	0.37	246.6	-4	246.6	-0.56	246.6	-0.17	246.6	16.58	246.6	7.13	246.6	3.48	246.6	4.12	246.6	1.43	246.6	9.65	246.6	-3.87
247.5	-15.52	247.5	-1.9	247.5	-1.35	247.5	0.8	247.5	3.01	247.5	7.93	247.5	11.3	247.5	5.7	247.5	1.01	247.5	0.02	247.5	4.69	247.5	2.16	247.5	10.19	247.5	-1.66	247.5	0.69	247.5	-5.71	247.5	-0.11	247.5	0.71	247.5	17.86	247.5	8.83	247.5	2.99	247.5	3.11	247.5	1.6	247.5	10.12	247.5	-1.51
248.4	-15.44	248.4	0.38	248.4	-0.02	248.4	2.49	248.4	5.01	248.4	3.23	248.4	10.27	248.4	5.1	248.4	4.06	248.4	0.52	248.4	-0.21	248.4	2.47	248.4	11.02	248.4	-0.59	248.4	0.71	248.4	-8.9	248.4	-1.35	248.4	-0.29	248.4	15.77	248.4	8.79	248.4	1.89	248.4	2.34	248.4	0.71	248.4	10.04	248.4	-2.95
249.3	-13.28	249.3	2.53	249.3	1.2	249.3	4.7	249.3	3.87	249.3	8.17	249.3	11.34	249.3	6.3	249.3	1.19	249.3	1.75	249.3	2.81	249.3	3.31	249.3	11.9	249.3	0.21	249.3	2.55	249.3	-7.7	249.3	-1.94	249.3	-0.01	249.3	15.21	249.3	11.64	249.3	2.19	249.3	5.07	249.3	2.54	249.3	11.52	249.3	-2.77
250.2	-15.43	250.2	-0.28	250.2	0.81	250.2	0.83	250.2	4.67	250.2	6.13	250.2	11.24	250.2	4.61	250.2	2.19	250.2	1.77	250.2	-0.07	250.2	1.6	250.2	12.79	250.2	-0.84	250.2	0.65	250.2	-6.86	250.2	-3.65	250.2	0.39	250.2	14.16	250.2	8.6	250.2	3.6	250.2	2.86	250.2	1.08	250.2	10.71	250.2	-5.11
251.1	-10.74	251.1	-0.74	251.1	-0.14	251.1	-1.36	251.1	2.47	251.1	6.63	251.1	10.77	251.1	3.21	251.1	-0.71	251.1	1.38	251.1	2.74	251.1	4.16	251.1	12.16	251.1	-1.18	251.1	-1.74	251.1	-4.75	251.1	-1.23	251.1	1.89	251.1	16.24	251.1	9.84	251.1	2.37	251.1	2.7	251.1	3.48	251.1	7.88	251.1	-3.83
252	-13.08	252	-2.25	252	-0.92	252	2.33	252	4.34	252	6.91	252	8.71	252	2.33	252	-0.9	252	2.71	252	1.03	252	1.74	252	10.71	252	-4.25	252	-0.15	252	-5.27	252	-2.26	252	1.38	252	16.74	252	10.25	252	3.85	252	3.73	252	3.25	252	10.35	252	-2.34
252.9	-13.21	252.9	-1.65	252.9	-0.68	252.9	2.17	252.9	3.03	252.9	5.22	252.9	9.27	252.9	5.36	252.9	0.21	252.9	-0.56	252.9	0.33	252.9	3	252.9	10.57	252.9	-0.09	252.9	-1.53	252.9	-6.38	252.9	0.25	252.9	1.88	252.9	17.55	252.9	9.5	252.9	0.25	252.9	5.51	252.9	2.98	252.9	9.89	252.9	-1.63
253.8	-11.71	253.8	-0.98	253.8	-1.48	253.8	1.83	253.8	3.32	253.8	4.15	253.8	8.5	253.8	4.89	253.8	4.15	253.8	-0.19	253.8	2.16	253.8	1.39	253.8	11.82	253.8	-1.74	253.8	1.89	253.8	-8.59	253.8	-3.17	253.8	-0.06	253.8	14.19	253.8	8.84	253.8	2.51	253.8	1.08	253.8	1.65	253.8	10.13	253.8	-4.6
254.7	-12.54	254.7	-3.29	254.7	2.22	254.7	1.73	254.7	2.79	254.7	6.24	254.7	11.32	254.7	5.28	254.7	1.64	254.7	1.49	254.7	1.93	254.7	1.68	254.7	13.36	254.7	-0.84	254.7	1.3	254.7	-6.44	254.7	-3.79	254.7	-1.56	254.7	14.95	254.7	10.18	254.7	3.41	254.7	4.15	254.7	0.94	254.7	9.82	254.7	-4.05
255.6	-15.02	255.6	-1.93	255.6	2.75	255.6	1.26	255.6	6.07	255.6	6.76	255.6	12.26	255.6	5.1	255.6	3.12	255.6	1.97	255.6	3.1	255.6	4.06	255.6	14.89	255.6	-0.79	255.6	2.02	255.6	-7.32	255.6	0.2	255.6	0.72	255.6	17.03	255.6	7.81	255.6	5.15	255.6	1.83	255.6	2.68	255.6	11.8	255.6	-2.71
256.5	-13.5	256.5	-1.84	256.5	1.05	256.5	1.07	256.5	3.44	256.5	2.91	256.5	11.26	256.5	3.36	256.5	1.22	256.5	1.03	256.5	1.28	256.5	1.78	256.5	11.31	256.5	-0.78	256.5	1.59	256.5	-6.19	256.5	-1.83	256.5	0.9	256.5	17.04	256.5	12.06	256.5	4.29	256.5	4.5	256.5	1.87	256.5	11.82	256.5	-2.98
257.4	-12.85	257.4	-2.41	257.4	-2.38	257.4	2.47	257.4	2.36	257.4	4.43	257.4	10.52	257.4	2.77	257.4	-1.36	257.4	1.71	257.4	1	257.4	2.07	257.4	12.15	257.4	-1.89	257.4	-1.45	257.4	-6.23	257.4	-2.98	257.4	-0.5	257.4	15.59	257.4	9.37	257.4	1.35	257.4	2.86	257.4	2.17	257.4	12.3	257.4	-4.17
258.3	-12.44	258.3	-2.38	258.3	0.25	258.3	3.08	258.3	3.16	258.3	5.9	258.3	11.84	258.3	3.9	258.3	1.27	258.3	0.48	258.3	2.78	258.3	3.77	258.3	10.91	258.3	-2.41	258.3	0.4	258.3	-6.33	258.3	-0.4	258.3	-0.92	258.3	16.27	258.3	9.79	258.3	3.27	258.3	3.46	258.3	3.03	258.3	8.67	258.3	-0.11
259.2	-11.79	259.2	-1.37	259.2	-3.19	259.2	0.83	259.2	6.52	259.2	7.38	259.2	10.78	259.2	3.48	259.2	1.8	259.2	1.46	259.2	3.78	259.2	2.79	259.2	14.74	259.2	-0.82	259.2	-0.04	259.2	-7.41	259.2	-0.5	259.2	1.24	259.2	17.87	259.2	9.32	259.2	1.12	259.2	3.19	259.2	2.73	259.2	8.14	259.2	-2.5
260.1	-13.75	260.1	-2.34	260.1	0.11	260.1	0.01	260.1	2.81	260.1	7.95	260.1	8.8	260.1	5.55	260.1	1.25	260.1	0.94	260.1	1.42	260.1	3.71	260.1	10.22	260.1	0.49	260.1	0.99	260.1	-5.27	260.1	-1.69	260.1	-0.14	260.1	14.06	260.1	10.87	260.1	3.71	260.1	6.55	260.1	4	260.1	9.7	260.1	-3.4
261	-14	261	-0.56	261	-0.28	261	-0.54	261	6.91	261	6.2	261	10.43	261	6.17	261	-2.28	261	-2.19	261	3.91	261	3.91	261	12.73	261	-1.28	261	-1.37	261	-7.57	261	-1.29	261	-1.01	261	15.1	261	10.14	261	3.42	261	1.03	261	1.51	261	9.35	261	-2.9
261.9	-13.43	261.9	-0.28	261.9	0.64	261.9	3.16	261.9	5.71	261.9	6.49	261.9	9.1	261.9	4.93	261.9	2.06	261.9	1.78	261.9	2.02	261.9	3.8	261.9	9.77	261.9	-1.09	261.9	-1.34	261.9	-6.83	261.9	-2.47	261.9	0.11	261.9	16.51	261.9	10.32	261.9	2.7	261.9	3.89	261.9	3.43	261.9	8.11	261.9	-2.21
262.8	-12.9	262.8	-1.85	262.8	1.07	262.8	2.25	262.8	3.12	262.8	6.27	262.8	12.31	262.8	4.98	262.8	2.03	262.8	-0.96	262.8	-0.48	262.8	1.89	262.8	14.43	262.8	-0.36	262.8	0.08	262.8	-7.57	262.8	-2.79	262.8	0.29	262.8	16.07	262.8	11.02	262.8	1.73	262.8	3.95	262.8	2.45	262.8	9.74	262.8	-3.25
263.7	-13.4	263.7	-2.14	263.7	3	263.7	2.03	263.7	1.89	263.7	4.75	263.7	12.59	263.7	5.42	263.7	3.46	263.7	0.64	263.7	1.46	263.7	3.2	263.7	14.02	263.7	1.9	263.7	2.68	263.7	-7.66	263.7	-1.38	263.7	1.78	263.7	16.75	263.7	10.56	263.7	4.62	263.7	1.69	263.7	0.21	263.7	11.13	263.7	-1.72
264.6	-14.26	264.6	-0.77	264.6	-0.95	264.6	2.61	264.6	3.34	264.6	8.47	264.6	10.93	264.6	7.29	264.6	1.15	264.6	1.95	264.6	3.94	264.6	2.79	264.6	12.31	264.6	-1.25	264.6	0.52	264.6	-4.3	264.6	-0.56	264.6	-2.7	264.6	15.68	264.6	7.91	264.6	3.76	264.6	4.83	264.6	2.2	264.6	9.62	264.6	-1.11
265.5	-12.12	265.5	-0.77	265.5	2.11	265.5	0.69	265.5	6.36	265.5	5.76	265.5	9.59	265.5	5.19	265.5	1.42	265.5	-0.41	265.5	3.13	265.5	2.18	265.5	10.14	265.5	-0.54	265.5	-1.42	265.5	-8.71	265.5	-1.49	265.5	1.66	265.5	15.6	265.5	9.99	265.5	2.68	265.5	3.85	265.5	2.43	265.5	12.03	265.5	-1.64
266.4	-13.91	266.4	-0.76	266.4	0.47	266.4	-0.35	266.4	4.69	266.4	7.74	266.4	10.98	266.4	6.7	266.4	4.2	266.4	-1.96	266.4	0.72	266.4	5.52	266.4	13.2	266.4	-0.94	266.4	0	266.4	-7.69	266.4	-1.24	266.4	0.43	266.4	17.71	266.4	11	266.4	5.17	266.4	4.22	266.4	3.46	266.4	10.39	266.4	-2.94
267.3	-14.73	267.3	-1.17	267.3	-2	267.3	0.3	267.3	5.06	267.3	5.74	267.3	11.83	267.3	5.62	267.3	0.79	267.3	-0.12	267.3	0.14	267.3	1.73	267.3	12.55	267.3	-1.72	267.3	-0.72	267.3	-6.95	267.3	-4.05	267.3	1.37	267.3	14.21	267.3	10.7	267.3	2.86	267.3	3.9	267.3	0.94	267.3	8.02	267.3	-2.58
268.2	-11.33	268.2	-1.98	268.2	-2.06	268.2	1.9	268.2	1.88	268.2	3.01	268.2	10.99	268.2	1.33	268.2	3.09	268.2	3.49	268.2	2.1	268.2	3.43	268.2	12.98	268.2	-3.3	268.2	1.56	268.2	-6.45	268.2	-2.31	268.2	1.75	268.2	15.19	268.2	8.72	268.2	0.2	268.2	3.7	268.2	0.41	268.2	11.78	268.2	-2.99
269.1	-11.77	269.1	-2.01	269.1	0.94	269.1	3.03	269.1	6.22	269.1	7.79	269.1	11.48	269.1	4.07	269.1	-0.05	269.1	0.79	269.1	3.78	269.1	6.4	269.1	13.23	269.1	-2.56	269.1	-0.66	269.1	-6.23	269.1	-3.46	269.1	1.3	269.1	15.71	269.1	12.49	269.1	2.97	269.1	2.51	269.1	3.68	269.1	12.78	269.1	-5.37
270	-12.31	270	-2.49	270	2.05	270	1.69	270	4.68	270	6.66	270	8.92	270	2.29	270	4.13	270	1.17	270	0.85	270	2.96	270	10.46	270	-0.84	270	0.95	270	-4.87	270	-3.14	270	1	270	16.53	270	11.14	270	3.05	270	5.17	270	2.17	270	9.68	270	-5.16
270.9	-13.54	270.9	0.92	270.9	-0.27	270.9	2.17	270.9	6.37	270.9	6	270.9	11.32	270.9	6.17	270.9	1.49	270.9	-0.74	270.9	3	270.9	3.95	270.9	12.01	270.9	-0.81	270.9	2.31	270.9	-9.44	270.9	0.3	270.9	-0.1	270.9	14.98	270.9	10.21	270.9	3.4	270.9	2.42	270.9	2.89	270.9	8.73	270.9	-3.58
271.8	-13.69	271.8	-1.39	271.8	-0.1	271.8	2.06	271.8	4.67	271.8	4.49	271.8	9.85	271.8	4.62	271.8	0.33	271.8	-0.55	271.8	2.81	271.8	0.56	271.8	13.16	271.8	-0.97	271.8	-1.05	271.8	-9.35	271.8	-1.25	271.8	-2.67	271.8	16.09	271.8	10.59	271.8	1.34	271.8	3.83	271.8	1.41	271.8	9.06	271.8	-4.26
272.7	-12.09	272.7	-0.13	272.7	0.25	272.7	3.76	272.7	4.38	272.7	6.52	272.7	8.06	272.7	5.33	272.7	0.48	272.7	4.33	272.7	4.04	272.7	2.04	272.7	10.68	272.7	-1.22	272.7	-0.15	272.7	-4.27	272.7	-0.17	272.7	1.33	272.7	18.02	272.7	10.05	272.7	5.44	272.7	2.98	272.7	-0.3	272.7	8.81	272.7	-3.37
273.6	-12.06	273.6	-3.03	273.6	1.27	273.6	0.64	273.6	3.4	273.6	6.2	273.6	11.03	273.6	4.41	273.6	3.23	273.6	0.59	273.6	2.26	273.6	5.48	273.6	11.16	273.6	-0.92	273.6	0.14	273.6	-4.74	273.6	-0.96	273.6	0.91	273.6	15.46	273.6	9.51	273.6	3.03	273.6	4.91	273.6	1.6	273.6	11.19	273.6	-3.28
274.5	-14.23	274.5	-1.69	274.5	3.3	274.5	2.05	274.5	1.6	274.5	6.92	274.5	13.71	274.5	6.82	274.5	1.94	274.5	0.93	274.5	1.58	274.5	3.15	274.5	12.4	274.5	-1.79	274.5	1.04	274.5	-7.57	274.5	-0.5	274.5	0.75	274.5	13.99	274.5	9.61	274.5	3.74	274.5	2.79	274.5	2.74	274.5	11.38	274.5	-4.61
275.4	-12.26	275.4	0.85	275.4	1.53	275.4	3.4	275.4	2.9	275.4	7.27	275.4	12.1	275.4	5.27	275.4	1.66	275.4	0.01	275.4	1.55	275.4	3.52	275.4	12.58	275.4	-0.84	275.4	-0.74	275.4	-4.95	275.4	-2.09	275.4	0.05	275.4	16.86	275.4	9.99	275.4	3.59	275.4	5	275.4	3.03	275.4	11.18	275.4	-1.43
276.3	-13.62	276.3	-1.47	276.3	0.98	276.3	2.87	276.3	6	276.3	3.61	276.3	10.21	276.3	6.65	276.3	3.42	276.3	1.12	276.3	4.09	276.3	1.29	276.3	13.26	276.3	-1.56	276.3	-0.95	276.3	-4.6	276.3	-1.48	276.3	0.74	276.3	19.54	276.3	10.17	276.3	2.81	276.3	4.38	276.3	4.14	276.3	10.15	276.3	-2.95
277.2	-12.72	277.2	-1.6	277.2	-0.48	277.2	2.07	277.2	7.25	277.2	8.09	277.2	11.71	277.2	4.53	277.2	-0.07	277.2	0.98	277.2	3.97	277.2	3.54	277.2	10.8	277.2	-0.75	277.2	-2.41	277.2	-7.33	277.2	-2.4	277.2	-3.14	277.2	12.14	277.2	8.92	277.2	3.78	277.2	3.08	277.2	2.64	277.2	9.18	277.2	-4.91
278.1	-14.36	278.1	-0.8	278.1	0.84	278.1	2.73	278.1	5.51	278.1	4.44	278.1	9.71	278.1	5.17	278.1	2.87	278.1	-0.37	278.1	1.61	278.1	5.3	278.1	12.69	278.1	-0.76	278.1	-1.36	278.1	-9.33	278.1	-1.3	278.1	2.26	278.1	15.45	278.1	8.79	278.1	1.81	278.1	3.17	278.1	1.38	278.1	8.29	278.1	-3.62
279	-13.3	279	-1.32	279	-0.93	279	5.07	279	4.29	279	4.52	279	10.09	279	3.18	279	2.09	279	2.59	279	4.17	279	1.64	279	11.99	279	-1.99	279	-0.24	279	-6.54	279	-0.59	279	-1.92	279	15.88	279	10.61	279	1.56	279	2.16	279	2.7	279	11.21	279	-2.35
279.9	-13.53	279.9	-1.27	279.9	1.84	279.9	3.05	279.9	6.37	279.9	5.26	279.9	8.68	279.9	6.93	279.9	4.46	279.9	0.92	279.9	3.75	279.9	1.23	279.9	10.93	279.9	-0.88	279.9	1.75	279.9	-5.26	279.9	-2.32	279.9	-1.25	279.9	15	279.9	10.22	279.9	5.96	279.9	4.86	279.9	2.04	279.9	11.36	279.9	-3.39
280.8	-10.67	280.8	-1.56	280.8	-0.07	280.8	1.58	280.8	3.57	280.8	7.04	280.8	10.79	280.8	3.22	280.8	2.57	280.8	-0.13	280.8	2.84	280.8	2.09	280.8	11.45	280.8	-2.87	280.8	-1.84	280.8	-7.76	280.8	-3.61	280.8	0.2	280.8	16.18	280.8	8.98	280.8	2.35	280.8	1.85	280.8	1.86	280.8	9.55	280.8	-1.97
281.7	-14.06	281.7	-2.22	281.7	-0.08	281.7	1.17	281.7	4.13	281.7	6.38	281.7	7.24	281.7	3.54	281.7	1.39	281.7	-0.82	281.7	3.1	281.7	4.34	281.7	10.38	281.7	-4.09	281.7	-0.62	281.7	-8.79	281.7	-2.32	281.7	0.87	281.7	16.41	281.7	10.78	281.7	3.45	281.7	2.46	281.7	0.83	281.7	9.03	281.7	-2.3
282.6	-12.73	282.6	-0.52	282.6	1.92	282.6	1.68	282.6	4.88	282.6	3.35	282.6	10.03	282.6	4.21	282.6	0.29	282.6	1.39	282.6	2.47	282.6	2.21	282.6	9.89	282.6	-2.74	282.6	0.4	282.6	-6.18	282.6	-2.3	282.6	0.14	282.6	15.63	282.6	11.18	282.6	3.75	282.6	5.01	282.6	3.25	282.6	10.44	282.6	-1.74
283.5	-14.24	283.5	-1.51	283.5	1.76	283.5	2.36	283.5	3.48	283.5	7.04	283.5	11.72	283.5	5.57	283.5	1.17	283.5	0.58	283.5	2.63	283.5	4.76	283.5	12.39	283.5	-1.66	283.5	-1.5	283.5	-7.91	283.5	-2.43	283.5	0.41	283.5	13.49	283.5	10.27	283.5	2.59	283.5	3.4	283.5	0	283.5	9.7	283.5	-5.34
284.4	-14.41	284.4	-1.19	284.4	0.81	284.4	0.14	284.4	2.63	284.4	2.58	284.4	10.01	284.4	4.1	284.4	2.23	284.4	-0.47	284.4	2.87	284.4	2.39	284.4	11.38	284.4	-1.89	284.4	0.74	284.4	-8.15	284.4	-2.88	284.4	-0.22	284.4	17.93	284.4	11.58	284.4	3.92	284.4	1.8	284.4	0.89	284.4	10.6	284.4	-0.65
285.3	-12.11	285.3	0.53	285.3	1.3	285.3	4.94	285.3	3.7	285.3	5.75	285.3	9.23	285.3	4.31	285.3	0.62	285.3	2.34	285.3	1.61	285.3	3.21	285.3	11.75	285.3	-2.01	285.3	-0.87	285.3	-7.76	285.3	1.07	285.3	-2.92	285.3	15.45	285.3	11.99	285.3	2.78	285.3	3.12	285.3	4.1	285.3	8.86	285.3	-5.03
286.2	-13.44	286.2	-0.53	286.2	1.7	286.2	2.38	286.2	4.4	286.2	4.32	286.2	9.05	286.2	5.72	286.2	1.4	286.2	0.06	286.2	1.51	286.2	2.82	286.2	9.39	286.2	0.22	286.2	-0.37	286.2	-8.5	286.2	-1.71	286.2	3	286.2	13.82	286.2	9.67	286.2	5.35	286.2	0.54	286.2	4.45	286.2	11.99	286.2	-2.05
287.1	-13.38	287.1	-0.87	287.1	-0.19	287.1	-0.32	287.1	2.37	287.1	5.42	287.1	10.76	287.1	3.33	287.1	2.35	287.1	-0.57	287.1	-0.98	287.1	1.5	287.1	8.64	287.1	-2.46	287.1	-0.4	287.1	-8.2	287.1	-0.3	287.1	0.32	287.1	13.1	287.1	12.48	287.1	3.34	287.1	1.94	287.1	2.75	287.1	11.02	287.1	-3.4
288	-12.12	288	-1.73	288	-1.45	288	2.64	288	4.18	288	7.27	288	12.19	288	6.01	288	-1.09	288	-0.1	288	5.43	288	2.91	288	12.89	288	0.06	288	-0.06	288	-8.59	288	-0.67	288	-1.43	288	16.42	288	9.19	288	4.05	288	2.86	288	2.38	288	9.57	288	-3.2
288.9	-12.14	288.9	-3.23	288.9	0.98	288.9	2.65	288.9	5.66	288.9	6.78	288.9	10.8	288.9	3.91	288.9	2.26	288.9	0.17	288.9	2.57	288.9	3.55	288.9	11.43	288.9	-1.74	288.9	-1.32	288.9	-7.25	288.9	-0.46	288.9	0.81	288.9	15.4	288.9	9.78	288.9	3.42	288.9	3.02	288.9	3.82	288.9	10.65	288.9	-4.35
289.8	-13.62	289.8	-2.49	289.8	-0.35	289.8	0.45	289.8	3.57	289.8	7.81	289.8	9.77	289.8	3.85	289.8	2.53	289.8	-0.29	289.8	1.92	289.8	4.7	289.8	10.43	289.8	-1.43	289.8	-0.42	289.8	-5.72	289.8	-1	289.8	1.57	289.8	15.54	289.8	9.02	289.8	4.2	289.8	1.87	289.8	4.18	289.8	12.17	289.8	-1.6
290.7	-13.29	290.7	0.34	290.7	0.32	290.7	2.36	290.7	3.6	290.7	7.12	290.7	9.83	290.7	3.2	290.7	2.61	290.7	1.36	290.7	-0.2	290.7	2.65	290.7	9.73	290.7	-3.74	290.7	0.55	290.7	-6.74	290.7	-2.54	290.7	0.9	290.7	13.85	290.7	11.24	290.7	3.25	290.7	5.02	290.7	3.25	290.7	10.14	290.7	-0.76
291.6	-15	291.6	0.08	291.6	3.37	291.6	1.6	291.6	6.54	291.6	9.59	291.6	10.27	291.6	4.39	291.6	2.49	291.6	-0.29	291.6	3.6	291.6	3.59	291.6	12.24	291.6	-2.49	291.6	-1.15	291.6	-6.14	291.6	-1.89	291.6	-1.25	291.6	17.16	291.6	9.09	291.6	2.35	291.6	2.93	291.6	2.78	291.6	10.33	291.6	-3.65
292.5	-14.03	292.5	-2.62	292.5	-1.21	292.5	-0.49	292.5	3.14	292.5	4.58	292.5	7.86	292.5	2.73	292.5	-0.52	292.5	-1.56	292.5	2.07	292.5	3.99	292.5	10.42	292.5	-2.03	292.5	-0.76	292.5	-6.55	292.5	-0.88	292.5	0.52	292.5	16.02	292.5	11.86	292.5	3.33	292.5	4.14	292.5	4.11	292.5	10.13	292.5	-2.47
293.4	-12.32	293.4	1.14	293.4	1.68	293.4	1.08	293.4	2.28	293.4	4.8	293.4	11.22	293.4	4.41	293.4	1.54	293.4	-1.6	293.4	1.91	293.4	0.21	293.4	11.25	293.4	-2.65	293.4	-0.24	293.4	-8.59	293.4	0.03	293.4	-1.31	293.4	15.68	293.4	9.77	293.4	3.11	293.4	5.09	293.4	3.59	293.4	8.33	293.4	-2.19
294.3	-15.8	294.3	-0.79	294.3	1.02	294.3	2.14	294.3	4.55	294.3	7.27	294.3	8.7	294.3	4.37	294.3	1.4	294.3	1.57	294.3	1.45	294.3	2.85	294.3	10.7	294.3	-3.37	294.3	1.58	294.3	-4.73	294.3	-4.1	294.3	0.73	294.3	14.12	294.3	7.25	294.3	3.13	294.3	5.76	294.3	1.69	294.3	10.81	294.3	-2.5
295.2	-14.76	295.2	0.55	295.2	2.02	295.2	2.2	295.2	4.37	295.2	6.02	295.2	11.75	295.2	6.7	295.2	0.76	295.2	1.05	295.2	2.45	295.2	2.93	295.2	13.43	295.2	-1.36	295.2	-1.77	295.2	-6.61	295.2	-0.49	295.2	-0.68	295.2	14.81	295.2	10	295.2	2.73	295.2	6.59	295.2	4.54	295.2	10.63	295.2	-2.29
296.1	-12.8	296.1	-3.47	296.1	2.21	296.1	0.63	296.1	2.92	296.1	5.15	296.1	11.17	296.1	3.26	296.1	3.66	296.1	0.28	296.1	1.44	296.1	3.15	296.1	12.52	296.1	-2.08	296.1	1.62	296.1	-5.76	296.1	-1.6	296.1	0.07	296.1	17.95	296.1	9.63	296.1	4.37	296.1	3.52	296.1	1.97	296.1	11.43	296.1	-1.74
297	-13.87	297	-0.33	297	1.48	297	1.02	297	4.36	297	6.57	297	11.83	297	6.65	297	2.72	297	1.34	297	3.5	297	2.52	297	11.35	297	-0.49	297	0.48	297	-3.75	297	-0.32	297	0.57	297	15.01	297	11.65	297	2.72	297	6.21	297	1.02	297	9.43	297	-2.64
297.9	-13.99	297.9	-0.42	297.9	0.05	297.9	2.93	297.9	5.34	297.9	7.61	297.9	12.02	297.9	5.81	297.9	0.99	297.9	-0.09	297.9	3.9	297.9	4.6	297.9	12.27	297.9	-1.15	297.9	0.41	297.9	-6.95	297.9	-2.29	297.9	0.14	297.9	16.38	297.9	11.34	297.9	3.59	297.9	4.9	297.9	1.78	297.9	9.63	297.9	-3.53
298.8	-12.62	298.8	-1.52	298.8	2.46	298.8	4.2	298.8	4.26	298.8	5.65	298.8	10.06	298.8	3.93	298.8	2.97	298.8	0.52	298.8	0.78	298.8	0.66	298.8	10.96	298.8	-1.67	298.8	-0.14	298.8	-8.36	298.8	-1.02	298.8	-2.03	298.8	14.27	298.8	11.14	298.8	4.29	298.8	2.41	298.8	4.17	298.8	8.34	298.8	-2.98
299.7	-12.14	299.7	-0.91	299.7	-0.76	299.7	1.11	299.7	3.41	299.7	6.4	299.7	9.44	299.7	4.59	299.7	1.71	299.7	-0.65	299.7	2.34	299.7	3.36	299.7	9.51	299.7	-1.19	299.7	0.28	299.7	-9.52	299.7	-1.92	299.7	-2.39	299.7	16.55	299.7	11.39	299.7	3.07	299.7	2.7	299.7	3.64	299.7	10.52	299.7	-0.22
300.6	-14.12	300.6	-2.45	300.6	2.14	300.6	2.74	300.6	7.02	300.6	4.6	300.6	9.3	300.6	5.49	300.6	1.96	300.6	0.06	300.6	5.97	300.6	0.46	300.6	10.14	300.6	-1.53	300.6	-0.6	300.6	-7.37	300.6	0.07	300.6	-0.86	300.6	15.03	300.6	9.16	300.6	4.12	300.6	2.32	300.6	4.77	300.6	10.77	300.6	-3.04
301.5	-14.54	301.5	-1.34	301.5	2.08	301.5	3.25	301.5	6.21	301.5	5.15	301.5	10.7	301.5	6.25	301.5	0.46	301.5	0.47	301.5	2.11	301.5	4.12	301.5	10.14	301.5	-0.17	301.5	0.57	301.5	-7.46	301.5	-3.15	301.5	1.34	301.5	15.32	301.5	9.43	301.5	3.8	301.5	4.54	301.5	2.72	301.5	9.9	301.5	-3.71
302.4	-12.21	302.4	-2.05	302.4	2.22	302.4	5.22	302.4	5.23	302.4	8.26	302.4	12.5	302.4	6.04	302.4	3.66	302.4	4.29	302.4	3.1	302.4	4.2	302.4	13.16	302.4	0.15	302.4	1.22	302.4	-6.58	302.4	0.26	302.4	-0.7	302.4	17.85	302.4	12.96	302.4	5.31	302.4	3.14	302.4	1.95	302.4	11.4	302.4	-2.9
303.3	-12.57	303.3	-0.31	303.3	1.49	303.3	2.65	303.3	5.95	303.3	4.84	303.3	9.76	303.3	6.55	303.3	4.28	303.3	1.06	303.3	2.91	303.3	3.85	303.3	10.62	303.3	0.82	303.3	0.12	303.3	-6.37	303.3	-1.6	303.3	1.31	303.3	16.13	303.3	10.61	303.3	4.23	303.3	2.46	303.3	3.87	303.3	11.12	303.3	-0.24
304.2	-12.5	304.2	-0.61	304.2	1.65	304.2	3.38	304.2	5.46	304.2	5.3	304.2	9.57	304.2	6.39	304.2	3.84	304.2	2.17	304.2	2.67	304.2	2.61	304.2	10.47	304.2	-1.04	304.2	1.12	304.2	-6.5	304.2	-1.47	304.2	-0.08	304.2	16.53	304.2	11.28	304.2	6.11	304.2	4.59	304.2	3.17	304.2	12.03	304.2	-1.71
305.1	-12.52	305.1	1.27	305.1	0.9	305.1	0.27	305.1	4.64	305.1	5.45	305.1	11.64	305.1	7.07	305.1	2.86	305.1	-1.47	305.1	3.29	305.1	4.37	305.1	11.09	305.1	-0.46	305.1	-0.3	305.1	-7.75	305.1	-2.84	305.1	-1.67	305.1	14.87	305.1	11.38	305.1	3.46	305.1	4.36	305.1	0.8	305.1	8.06	305.1	-2.91
306	-14.72	306	-1.37	306	1.16	306	3.11	306	5.4	306	6.78	306	12.1	306	4.3	306	2.97	306	1.53	306	2.46	306	3.44	306	11.13	306	-2.06	306	0.94	306	-8.99	306	-2.79	306	1.16	306	14.56	306	11.61	306	3.87	306	2.69	306	3.32	306	9.16	306	-4.12
306.9	-12.31	306.9	0.27	306.9	0.38	306.9	1.94	306.9	5.59	306.9	7.19	306.9	10.94	306.9	5.52	306.9	2.62	306.9	2.14	306.9	3.47	306.9	4.21	306.9	11.21	306.9	-1.73	306.9	0.42	306.9	-7.51	306.9	-3.25	306.9	-0.22	306.9	16.03	306.9	11.73	306.9	4.38	306.9	1.11	306.9	1.86	306.9	9.01	306.9	-3.67
307.8	-13.07	307.8	-3.75	307.8	1.32	307.8	3.42	307.8	4.97	307.8	7.83	307.8	9.68	307.8	4.62	307.8	3.57	307.8	1.58	307.8	1.21	307.8	0.95	307.8	10.41	307.8	-1.81	307.8	1.11	307.8	-7.19	307.8	-0.63	307.8	-2.63	307.8	15.62	307.8	11.7	307.8	5.25	307.8	4.26	307.8	3.6	307.8	10.21	307.8	0.31
308.7	-11.21	308.7	-0.58	308.7	2.68	308.7	2.31	308.7	3.31	308.7	6.12	308.7	11.33	308.7	4.01	308.7	3.08	308.7	-1.45	308.7	3.58	308.7	4.22	308.7	10.69	308.7	-2.94	308.7	1.85	308.7	-9.17	308.7	-1.36	308.7	0.17	308.7	14.44	308.7	11.08	308.7	3.47	308.7	4.36	308.7	4.54	308.7	8.27	308.7	-1.29
309.6	-12.64	309.6	-1.26	309.6	2.06	309.6	4.16	309.6	4.11	309.6	6.01	309.6	12.91	309.6	5.16	309.6	3.63	309.6	1.46	309.6	3.1	309.6	3.67	309.6	10.84	309.6	-0.22	309.6	0.69	309.6	-8.47	309.6	0.76	309.6	-0.22	309.6	13.99	309.6	11.71	309.6	5.1	309.6	4.5	309.6	4.84	309.6	8.91	309.6	-2.33
310.5	-13.14	310.5	-2	310.5	0.88	310.5	3.05	310.5	4.11	310.5	8.89	310.5	10.53	310.5	4.91	310.5	2.96	310.5	1.48	310.5	1.96	310.5	3.72	310.5	10.73	310.5	-1.65	310.5	2.14	310.5	-6.6	310.5	-0.15	310.5	-1.93	310.5	16.04	310.5	12.98	310.5	4.22	310.5	4.06	310.5	1.79	310.5	4.77	310.5	-4.14
311.4	-10.75	311.4	-0.67	311.4	0.65	311.4	0.07	311.4	4.85	311.4	6.56	311.4	10.56	311.4	5.92	311.4	4.29	311.4	-0.21	311.4	0.26	311.4	4.48	311.4	12.13	311.4	-0.76	311.4	-0.38	311.4	-7.77	311.4	-2.52	311.4	0.58	311.4	16.68	311.4	9.79	311.4	4.3	311.4	3.63	311.4	4.17	311.4	10.99	311.4	-1.88
312.3	-12.77	312.3	-0.18	312.3	3.63	312.3	1.77	312.3	6.82	312.3	8.67	312.3	9.35	312.3	6.28	312.3	1.19	312.3	1.74	312.3	2.25	312.3	4.35	312.3	9.88	312.3	-1	312.3	0.04	312.3	-6.88	312.3	-2.71	312.3	-0.29	312.3	16.17	312.3	10.98	312.3	5.25	312.3	5.37	312.3	4.82	312.3	8.37	312.3	-2.59
313.2	-11.47	313.2	-1.1	313.2	0.07	313.2	1.24	313.2	3.53	313.2	7.78	313.2	11.44	313.2	4.56	313.2	1.79	313.2	0.68	313.2	1	313.2	4.4	313.2	10.75	313.2	-1.43	313.2	1.04	313.2	-7.44	313.2	-5.17	313.2	-0.41	313.2	14.5	313.2	11.88	313.2	5.92	313.2	3.26	313.2	0.96	313.2	11.09	313.2	-2.65
314.1	-12.66	314.1	-0.7	314.1	3.12	314.1	2.28	314.1	5.8	314.1	7.51	314.1	10.31	314.1	3.88	314.1	4.35	314.1	0.63	314.1	0.69	314.1	5.04	314.1	10.92	314.1	-0.18	314.1	-0.36	314.1	-6.6	314.1	-3.65	314.1	-1.62	314.1	14.75	314.1	11.08	314.1	3.83	314.1	5.48	314.1	4.57	314.1	7.24	314.1	-2.14
315	-13.38	315	0.97	315	-0.26	315	0.94	315	5.39	315	5.69	315	10.01	315	4.1	315	2.25	315	-3.04	315	1.09	315	4.01	315	11.54	315	-1.8	315	-1.28	315	-9.68	315	-1.42	315	-0.21	315	14.93	315	11.45	315	5.57	315	3.21	315	3.94	315	9.48	315	-2.86
315.9	-12.56	315.9	-0.35	315.9	1.1	315.9	2.67	315.9	3.54	315.9	6.1	315.9	11.24	315.9	4.51	315.9	0.42	315.9	0.63	315.9	2.37	315.9	2.32	315.9	11.42	315.9	-1.19	315.9	-0.8	315.9	-5.79	315.9	-0.73	315.9	-0.72	315.9	16.41	315.9	12.41	315.9	5.7	315.9	5.47	315.9	2.99	315.9	10.51	315.9	-3.17
316.8	-14.21	316.8	-0.44	316.8	-0.48	316.8	2.88	316.8	4.52	316.8	5.76	316.8	8.73	316.8	5.96	316.8	3.72	316.8	-0.16	316.8	3.15	316.8	4.21	316.8	9.76	316.8	-1.58	316.8	-0.07	316.8	-9	316.8	-1.33	316.8	-0.92	316.8	18.15	316.8	11.61	316.8	1.85	316.8	3.08	316.8	2.7	316.8	10.17	316.8	-1.14
317.7	-14.25	317.7	-0.45	317.7	2.1	317.7	3.16	317.7	5.22	317.7	4.67	317.7	8.91	317.7	4.45	317.7	0.13	317.7	3.63	317.7	0.77	317.7	2.93	317.7	14.06	317.7	-0.86	317.7	-2.24	317.7	-7.16	317.7	-2.2	317.7	0.8	317.7	17.69	317.7	10.32	317.7	5.77	317.7	5.8	317.7	2.7	317.7	10.99	317.7	-3.7
318.6	-13.58	318.6	0.57	318.6	-0.77	318.6	3.97	318.6	2.99	318.6	7.32	318.6	11.32	318.6	5.13	318.6	2.15	318.6	4.09	318.6	1.49	318.6	3.27	318.6	12.22	318.6	-1.54	318.6	-0.48	318.6	-5.42	318.6	-1.8	318.6	-1.14	318.6	16.23	318.6	9.98	318.6	4.97	318.6	5.05	318.6	2.41	318.6	7.8	318.6	-0.64
319.5	-11.48	319.5	0.43	319.5	0.24	319.5	1.98	319.5	3.91	319.5	6.47	319.5	12.77	319.5	5.46	319.5	-0.35	319.5	0.43	319.5	4.04	319.5	2.87	319.5	9.43	319.5	-2.42	319.5	-0.69	319.5	-8.79	319.5	-1.05	319.5	-2.88	319.5	13.74	319.5	10.46	319.5	5.7	319.5	5.19	319.5	3.5	319.5	8.15	319.5	-1.06
320.4	-11.95	320.4	0.52	320.4	-1.06	320.4	4.62	320.4	3.61	320.4	9.86	320.4	11.06	320.4	6.4	320.4	3.47	320.4	1.56	320.4	1.86	320.4	3.09	320.4	10.58	320.4	-0.07	320.4	-1.57	320.4	-6.57	320.4	-4.31	320.4	-0.77	320.4	16.17	320.4	9.4	320.4	3.6	320.4	6.57	320.4	4.93	320.4	9.09	320.4	-4.12
321.3	-12.42	321.3	1.12	321.3	2.04	321.3	2.93	321.3	6.13	321.3	6.16	321.3	9.54	321.3	6.09	321.3	3.03	321.3	1.67	321.3	2.61	321.3	3.42	321.3	10.59	321.3	-0.59	321.3	-0.53	321.3	-5.97	321.3	-2.29	321.3	-1.08	321.3	18.21	321.3	10.36	321.3	2.92	321.3	6.35	321.3	4.86	321.3	9.74	321.3	-2.23
322.2	-14.29	322.2	0.91	322.2	1.32	322.2	3.05	322.2	5.76	322.2	6.55	322.2	8.69	322.2	4.51	322.2	2.36	322.2	1.91	322.2	3.31	322.2	4.59	322.2	8.5	322.2	-1.42	322.2	1.43	322.2	-6.38	322.2	-2.76	322.2	-1.97	322.2	13.96	322.2	10.3	322.2	5.65	322.2	5	322.2	1.15	322.2	8.58	322.2	-2.13
323.1	-12.78	323.1	-0.59	323.1	2.78	323.1	3.01	323.1	5.28	323.1	5.89	323.1	10.77	323.1	5.76	323.1	4.8	323.1	0.29	323.1	3.8	323.1	0.91	323.1	11.31	323.1	-1.34	323.1	2.63	323.1	-9.45	323.1	-2.39	323.1	-2.68	323.1	14.69	323.1	12.62	323.1	6.75	323.1	6.7	323.1	2.57	323.1	10.36	323.1	-4.33
324	-12.08	324	-0.63	324	2.22	324	1.26	324	4.52	324	8.51	324	10.62	324	4.51	324	3.05	324	1.87	324	1.56	324	4.96	324	10.16	324	-0.95	324	-0.78	324	-6.27	324	-2.25	324	-0.47	324	16.56	324	10.2	324	5.23	324	3.73	324	2.07	324	10.92	324	-3.17
324.9	-12.46	324.9	-0.44	324.9	0.71	324.9	1.18	324.9	6.16	324.9	7.98	324.9	9.73	324.9	6.34	324.9	3.61	324.9	-1.45	324.9	1.37	324.9	4.54	324.9	12.58	324.9	-2.49	324.9	0.18	324.9	-6.66	324.9	-3.89	324.9	0.99	324.9	16.34	324.9	10.99	324.9	3.76	324.9	4.76	324.9	3.19	324.9	11.11	324.9	-3.56
325.8	-13.37	325.8	-2.24	325.8	2.32	325.8	2.48	325.8	3.19	325.8	3.55	325.8	9.92	325.8	4.2	325.8	4.32	325.8	1.73	325.8	1.59	325.8	1.77	325.8	9.03	325.8	-1.5	325.8	1.33	325.8	-6.94	325.8	-2.55	325.8	-2.59	325.8	15.4	325.8	11.58	325.8	4.29	325.8	4.7	325.8	3.69	325.8	9.05	325.8	-2.56
326.7	-13.44	326.7	-1.55	326.7	1.29	326.7	5.66	326.7	4.69	326.7	9.37	326.7	11.13	326.7	6.56	326.7	3.06	326.7	1.53	326.7	2.61	326.7	7.31	326.7	10.11	326.7	-0.22	326.7	0.14	326.7	-9.25	326.7	-1.62	326.7	-1.63	326.7	15.67	326.7	8.78	326.7	4.68	326.7	1.89	326.7	4.77	326.7	9.2	326.7	-3.65
327.6	-11.45	327.6	-1.55	327.6	4.64	327.6	2	327.6	5.15	327.6	7.69	327.6	11.53	327.6	4.63	327.6	4.17	327.6	-0.47	327.6	1.74	327.6	3.68	327.6	9.59	327.6	-1.82	327.6	2.24	327.6	-8.92	327.6	-0.68	327.6	-1.52	327.6	14.19	327.6	11.85	327.6	3.15	327.6	4.06	327.6	3.85	327.6	8.88	327.6	-2.67
328.5	-13.2	328.5	0.31	328.5	1.38	328.5	3.37	328.5	2.93	328.5	7.86	328.5	11.53	328.5	4.65	328.5	3.46	328.5	1.21	328.5	1.44	328.5	4.76	328.5	11.28	328.5	-1.17	328.5	-0.09	328.5	-6.97	328.5	-3.61	328.5	0.44	328.5	16.39	328.5	10.76	328.5	3.87	328.5	3.87	328.5	2.98	328.5	10.78	328.5	-3.1
329.4	-12.83	329.4	-1.49	329.4	-0.01	329.4	0.23	329.4	7.84	329.4	6.75	329.4	11.92	329.4	5.4	329.4	2.02	329.4	1.37	329.4	4.34	329.4	1.67	329.4	10.73	329.4	-0.71	329.4	1.36	329.4	-5.93	329.4	-1.12	329.4	-3.39	329.4	14.14	329.4	11.13	329.4	5.64	329.4	4.06	329.4	3.44	329.4	9.88	329.4	-5.06
330.3	-10.88	330.3	-1.26	330.3	1.91	330.3	0.28	330.3	2.67	330.3	5.22	330.3	11.6	330.3	4.82	330.3	2.39	330.3	0.7	330.3	3.24	330.3	2.8	330.3	9.59	330.3	-2.1	330.3	1.14	330.3	-9.05	330.3	-0.62	330.3	-1.39	330.3	15.03	330.3	11.18	330.3	4.65	330.3	3.14	330.3	3.64	330.3	9.96	330.3	-4.99
331.2	-14.36	331.2	0.59	331.2	2.75	331.2	3.28	331.2	6.46	331.2	6.31	331.2	11.4	331.2	6.26	331.2	3.31	331.2	-2.89	331.2	3.99	331.2	1.89	331.2	12	331.2	-0.53	331.2	1.06	331.2	-9.61	331.2	-2.52	331.2	1.5	331.2	14.35	331.2	8.41	331.2	6.16	331.2	2.88	331.2	3.07	331.2	7.97	331.2	-2.15
332.1	-10.83	332.1	-2.34	332.1	2.4	332.1	3.92	332.1	1.84	332.1	2.95	332.1	10.58	332.1	6.08	332.1	2.54	332.1	1.14	332.1	2.4	332.1	0.94	332.1	8.24	332.1	-0.93	332.1	-0.7	332.1	-6.18	332.1	-2.41	332.1	-1.13	332.1	15.52	332.1	9.32	332.1	1.57	332.1	4.81	332.1	2.95	332.1	10.92	332.1	-2.7
333	-13.31	333	-3.59	333	2.77	333	5.02	333	4.5	333	5.36	333	11.27	333	5.15	333	2.46	333	0.91	333	2.37	333	2.71	333	10.75	333	-0.23	333	-1.52	333	-6.57	333	-2.21	333	-1.41	333	15.12	333	11.81	333	5.61	333	6.72	333	2.43	333	10.53	333	-3.53
333.9	-14.56	333.9	-1.82	333.9	2.74	333.9	4.73	333.9	5.02	333.9	6.42	333.9	7.22	333.9	3.73	333.9	5.37	333.9	-2.59	333.9	0.73	333.9	2.54	333.9	8.58	333.9	-1.77	333.9	0.14	333.9	-8.61	333.9	-3.4	333.9	0.71	333.9	14.19	333.9	12.05	333.9	3.8	333.9	6.15	333.9	3.11	333.9	10.89	333.9	-2.39
334.8	-13.35	334.8	-1.71	334.8	-0.24	334.8	6.07	334.8	6.19	334.8	8.79	334.8	9.73	334.8	7.43	334.8	2.94	334.8	0.54	334.8	1.95	334.8	2.41	334.8	12.89	334.8	-0.43	334.8	-0.27	334.8	-8.52	334.8	0.07	334.8	-0.18	334.8	16.82	334.8	13.19	334.8	4.9	334.8	3.71	334.8	4.57	334.8	11.79	334.8	-2.14
335.7	-11.05	335.7	1.31	335.7	0.8	335.7	3.24	335.7	4.7	335.7	7.92	335.7	11.09	335.7	6.34	335.7	1.94	335.7	3.27	335.7	0.74	335.7	1.75	335.7	11.77	335.7	-1.02	335.7	-0.69	335.7	-8.41	335.7	-3.03	335.7	-3.84	335.7	15.31	335.7	11.83	335.7	4.94	335.7	3.29	335.7	2.71	335.7	6.83	335.7	-2.96
336.6	-12.43	336.6	-1.89	336.6	1.96	336.6	0.99	336.6	4.65	336.6	6.51	336.6	9.76	336.6	5.54	336.6	2.37	336.6	0.28	336.6	2.84	336.6	2.54	336.6	8.68	336.6	-0.43	336.6	0.36	336.6	-7.7	336.6	-1.79	336.6	-1.2	336.6	16.95	336.6	12.79	336.6	5.27	336.6	4.21	336.6	2.27	336.6	10.74	336.6	-3.4
337.5	-11.67	337.5	-1.19	337.5	1.83	337.5	2.69	337.5	6.12	337.5	5.93	337.5	11.54	337.5	6.09	337.5	3.68	337.5	1.09	337.5	3.7	337.5	6.74	337.5	12.05	337.5	-2.18	337.5	-1.93	337.5	-7.25	337.5	-1.78	337.5	0.21	337.5	17.99	337.5	10.75	337.5	3.29	337.5	3.83	337.5	3.41	337.5	11.5	337.5	-1.01
338.4	-11.38	338.4	-1.13	338.4	2.09	338.4	2.11	338.4	6.7	338.4	7.66	338.4	9.78	338.4	5.07	338.4	2.85	338.4	-0.27	338.4	4.57	338.4	5.15	338.4	11.11	338.4	-1.74	338.4	-0.42	338.4	-9.49	338.4	-1.85	338.4	0.2	338.4	17.93	338.4	10.24	338.4	4.48	338.4	4.16	338.4	3.89	338.4	8.28	338.4	-3.18
339.3	-10.73	339.3	-0.05	339.3	0.94	339.3	2.31	339.3	4.81	339.3	4.62	339.3	10.62	339.3	4.23	339.3	1.92	339.3	1.54	339.3	1.26	339.3	4	339.3	9.94	339.3	-0.95	339.3	-1.21	339.3	-8.86	339.3	-2.58	339.3	-0.49	339.3	15.87	339.3	10.99	339.3	3.6	339.3	2.69	339.3	3.09	339.3	10.71	339.3	-2.84
340.2	-12.33	340.2	-1.59	340.2	0.16	340.2	0.77	340.2	5.04	340.2	7.41	340.2	9.24	340.2	6.27	340.2	0.93	340.2	-0.12	340.2	3.81	340.2	4.47	340.2	9.12	340.2	-1.5	340.2	-1.94	340.2	-8.22	340.2	-1.67	340.2	-2.34	340.2	17.98	340.2	11.27	340.2	4.25	340.2	8.17	340.2	5.42	340.2	9.66	340.2	-1.19
341.1	-13.51	341.1	-0.56	341.1	-0.08	341.1	2.85	341.1	6.53	341.1	5.7	341.1	10.54	341.1	4.06	341.1	2.56	341.1	-0.3	341.1	4.63	341.1	1.64	341.1	8.49	341.1	-2.25	341.1	0.59	341.1	-10.11	341.1	0.37	341.1	-2.96	341.1	15.37	341.1	11.33	341.1	4.4	341.1	4.21	341.1	0.37	341.1	9.38	341.1	-0.48
342	-14.09	342	-0.26	342	1.51	342	3.13	342	5.99	342	7.93	342	9.73	342	5.58	342	1.92	342	1.09	342	1.87	342	5.19	342	10.3	342	-3.6	342	0.48	342	-9.65	342	-2.77	342	1.37	342	16.5	342	10.12	342	5.83	342	4.28	342	2.77	342	11.12	342	-3.47
342.9	-12.49	342.9	0.47	342.9	1.67	342.9	2.8	342.9	5.24	342.9	7.22	342.9	9.35	342.9	5.34	342.9	0.75	342.9	2.87	342.9	2.62	342.9	3.77	342.9	9.33	342.9	-0.74	342.9	-0.27	342.9	-5.88	342.9	-1.99	342.9	-2.69	342.9	13.74	342.9	10.68	342.9	5.14	342.9	6.26	342.9	4.08	342.9	13.53	342.9	-6.89
343.8	-8.88	343.8	-0.72	343.8	4.04	343.8	0.67	343.8	8.12	343.8	11.63	343.8	10.76	343.8	6	343.8	2.15	343.8	-0.39	343.8	3.05	343.8	4.53	343.8	10.79	343.8	-1.41	343.8	0.8	343.8	-8.65	343.8	-4.53	343.8	-2.6	343.8	16.75	343.8	11.26	343.8	7.48	343.8	6.55	343.8	0.31	343.8	10.26	343.8	-4.25
344.7	-8.82	344.7	1.69	344.7	0.9	344.7	1.39	344.7	5.17	344.7	8.3	344.7	11.85	344.7	5.75	344.7	1.26	344.7	-1.22	344.7	2.69	344.7	5.58	344.7	10.18	344.7	-1.61	344.7	0.03	344.7	-10.21	344.7	-1.81	344.7	1.31	344.7	13.98	344.7	12.9	344.7	4.91	344.7	3.02	344.7	2.79	344.7	11.74	344.7	-3.16
345.6	-13.96	345.6	0.56	345.6	1.23	345.6	4.08	345.6	6.71	345.6	10.04	345.6	10.96	345.6	6.37	345.6	4.09	345.6	1.66	345.6	2.95	345.6	5.13	345.6	9.31	345.6	0.45	345.6	1.16	345.6	-11.85	345.6	-2.65	345.6	0.14	345.6	16.58	345.6	11.22	345.6	4.08	345.6	2.57	345.6	2.97	345.6	10.24	345.6	-2.19
346.5	-12.05	346.5	-1.16	346.5	1.6	346.5	1.72	346.5	5.65	346.5	5.14	346.5	11.1	346.5	5.27	346.5	1.36	346.5	-3.78	346.5	2.58	346.5	5.12	346.5	10.87	346.5	-3.2	346.5	0.54	346.5	-10.11	346.5	-0.85	346.5	1.08	346.5	18.76	346.5	10.3	346.5	6.53	346.5	3.3	346.5	2.72	346.5	8.79	346.5	-0.72
347.4	-10.46	347.4	-2.95	347.4	0.79	347.4	1.54	347.4	3.88	347.4	8	347.4	11.42	347.4	4.07	347.4	2.37	347.4	-3.45	347.4	2.47	347.4	5	347.4	11.08	347.4	-0.86	347.4	0.6	347.4	-10.68	347.4	-0.25	347.4	0.24	347.4	16.51	347.4	10.57	347.4	6.04	347.4	5.02	347.4	4.07	347.4	11.55	347.4	-1.4
348.3	-12.48	348.3	-2.36	348.3	4	348.3	1.71	348.3	6.99	348.3	9.23	348.3	12.34	348.3	3.91	348.3	4.38	348.3	0.46	348.3	3.74	348.3	6.69	348.3	9.78	348.3	-1.92	348.3	2.39	348.3	-8.67	348.3	-1.15	348.3	1.51	348.3	13.77	348.3	13.72	348.3	6.05	348.3	3.86	348.3	2.67	348.3	13.52	348.3	-3.1
349.2	-10.69	349.2	0.74	349.2	2.49	349.2	4.33	349.2	7.37	349.2	8.31	349.2	11.59	349.2	5.33	349.2	3.21	349.2	2.55	349.2	0.63	349.2	4.76	349.2	9.27	349.2	-1.73	349.2	1.37	349.2	-10.37	349.2	-2.93	349.2	0.48	349.2	17.56	349.2	10.71	349.2	5.79	349.2	2.09	349.2	4.65	349.2	11.88	349.2	-1.9
350.1	-15.22	350.1	-1.61	350.1	3.48	350.1	2.56	350.1	6.76	350.1	6.28	350.1	8.55	350.1	5.96	350.1	2.71	350.1	0.31	350.1	2.87	350.1	3.67	350.1	8.08	350.1	0.92	350.1	-0.16	350.1	-9.56	350.1	-2.13	350.1	-0.91	350.1	14.92	350.1	11.76	350.1	3.99	350.1	4.02	350.1	2.07	350.1	9.16	350.1	-2.62
351	-10.82	351	-1.21	351	0.88	351	1.92	351	4.75	351	6.25	351	10.03	351	5.33	351	1.91	351	2.35	351	2.45	351	4.24	351	7.24	351	-0.72	351	-0.69	351	-7.76	351	-1.39	351	0.68	351	15.73	351	11.76	351	4.09	351	5.23	351	4.23	351	11.64	351	-4
351.9	-12.56	351.9	0.11	351.9	0.2	351.9	4.73	351.9	6.62	351.9	10.29	351.9	10.14	351.9	4.05	351.9	0.85	351.9	2.1	351.9	2.75	351.9	6.65	351.9	9.49	351.9	-2.3	351.9	-1.4	351.9	-8.93	351.9	-1.08	351.9	0.3	351.9	16.23	351.9	11.45	351.9	4.73	351.9	3.63	351.9	4.44	351.9	11.9	351.9	-3.14
352.8	-12.93	352.8	0.46	352.8	3.03	352.8	1.82	352.8	5.49	352.8	6.28	352.8	8.73	352.8	4.17	352.8	3	352.8	0.32	352.8	2.32	352.8	6.87	352.8	10.66	352.8	-1.73	352.8	0.75	352.8	-7.93	352.8	-3.09	352.8	1.33	352.8	17.05	352.8	12.53	352.8	7.98	352.8	5.81	352.8	3.65	352.8	11.56	352.8	-1.53
353.7	-12.25	353.7	1	353.7	4.57	353.7	1.78	353.7	5.34	353.7	7.61	353.7	12.07	353.7	3.95	353.7	3.02	353.7	-1.43	353.7	3.75	353.7	4.93	353.7	10.39	353.7	-4.79	353.7	-0.11	353.7	-10.67	353.7	-1.72	353.7	-3.36	353.7	16.13	353.7	10.86	353.7	4.8	353.7	4.73	353.7	-0.08	353.7	12.2	353.7	-3.1
354.6	-12.97	354.6	-1.81	354.6	2.41	354.6	2.86	354.6	3.9	354.6	7.37	354.6	8.64	354.6	4.51	354.6	3.64	354.6	1.5	354.6	1.5	354.6	2.54	354.6	8.41	354.6	-2.86	354.6	1.75	354.6	-8.93	354.6	-3.29	354.6	-0.76	354.6	15.34	354.6	11.23	354.6	6.37	354.6	5.21	354.6	1.66	354.6	12.34	354.6	-1.65
355.5	-12.14	355.5	-0.88	355.5	-0.15	355.5	2.52	355.5	6.52	355.5	6.61	355.5	11.72	355.5	4.76	355.5	2.93	355.5	-0.54	355.5	1.66	355.5	6.08	355.5	10	355.5	-1.07	355.5	-2.47	355.5	-7.31	355.5	-2.59	355.5	-0.32	355.5	14.56	355.5	10.57	355.5	3.53	355.5	4.76	355.5	5.37	355.5	11.59	355.5	-2.42
356.4	-10.69	356.4	0.17	356.4	3	356.4	1.66	356.4	6.16	356.4	7.56	356.4	11.55	356.4	7.2	356.4	2.6	356.4	-1.09	356.4	0.31	356.4	4.98	356.4	11.71	356.4	-0.83	356.4	-0.57	356.4	-7.96	356.4	-3.1	356.4	-0.79	356.4	16.88	356.4	12.63	356.4	4.15	356.4	5.06	356.4	5.48	356.4	10.56	356.4	-1.54
357.3	-11.74	357.3	-2.06	357.3	2.86	357.3	0.44	357.3	3.37	357.3	8.17	357.3	10.74	357.3	4.12	357.3	2.1	357.3	-0.18	357.3	0.09	357.3	5.94	357.3	12.91	357.3	-0.9	357.3	-2.09	357.3	-9.15	357.3	-1.22	357.3	0	357.3	14.72	357.3	10.39	357.3	5.49	357.3	5.19	357.3	6.6	357.3	11.53	357.3	-4.78
358.2	-13.8	358.2	-1.33	358.2	1.56	358.2	6.06	358.2	5.44	358.2	5.64	358.2	9.46	358.2	5.28	358.2	2.7	358.2	-0.04	358.2	1.21	358.2	1.6	358.2	9.98	358.2	-1.99	358.2	0.07	358.2	-11.83	358.2	-3.68	358.2	-1.2	358.2	15.29	358.2	9.71	358.2	3.99	358.2	2.54	358.2	3.52	358.2	11.49	358.2	-3.82
359.1	-13.09	359.1	-0.74	359.1	2.05	359.1	-1	359.1	4.29	359.1	5.88	359.1	10.55	359.1	5.72	359.1	1.58	359.1	0.41	359.1	2.53	359.1	1.42	359.1	10.59	359.1	-0.41	359.1	1.35	359.1	-6.38	359.1	-2.9	359.1	-0.59	359.1	15.23	359.1	10.48	359.1	5.15	359.1	4.77	359.1	2.3	359.1	12.31	359.1	-4.06
360	-11.18	360	-1.22	360	4.78	360	3.91	360	6.56	360	7.27	360	10.65	360	4.66	360	3.29	360	1.02	360	1.53	360	3.82	360	11.47	360	-1.52	360	0.1	360	-7.47	360	-0.43	360	-1.09	360	18.17	360	9.97	360	5.83	360	3.69	360	4.63	360	11.69	360	0.35
360.9	-13.08	360.9	0.45	360.9	1.45	360.9	2.82	360.9	4.33	360.9	7.71	360.9	10.88	360.9	6.71	360.9	3.01	360.9	-0.53	360.9	2.63	360.9	2.08	360.9	10.44	360.9	-2.35	360.9	2.76	360.9	-9.84	360.9	-0.85	360.9	-1.97	360.9	16.67	360.9	9.25	360.9	3.96	360.9	5.33	360.9	4.81	360.9	10.05	360.9	-3.98
361.8	-12.35	361.8	-0.1	361.8	2.08	361.8	1.88	361.8	4.76	361.8	6.64	361.8	9.52	361.8	6.65	361.8	1.47	361.8	0.54	361.8	1.57	361.8	6.6	361.8	8.57	361.8	-2.36	361.8	-0.12	361.8	-8	361.8	-2.78	361.8	-0.61	361.8	15.78	361.8	11.62	361.8	6.95	361.8	4.41	361.8	3.82	361.8	9.68	361.8	-3.92
362.7	-13.52	362.7	0.13	362.7	2.7	362.7	1.37	362.7	5.72	362.7	9.5	362.7	8.83	362.7	7.23	362.7	3.27	362.7	0.75	362.7	6.24	362.7	5.54	362.7	8.2	362.7	-2.74	362.7	-0.34	362.7	-9.16	362.7	-1.27	362.7	-1.56	362.7	16.69	362.7	11.99	362.7	4.7	362.7	5.21	362.7	1.88	362.7	9.3	362.7	-3.56
363.6	-11.75	363.6	-1.66	363.6	3.01	363.6	4.32	363.6	1.89	363.6	7.51	363.6	9.53	363.6	3.06	363.6	2.76	363.6	1.93	363.6	0.56	363.6	4.59	363.6	9.67	363.6	-2.33	363.6	0.5	363.6	-8.02	363.6	-3.12	363.6	0.45	363.6	16.61	363.6	10.64	363.6	6.52	363.6	4.57	363.6	2.8	363.6	9.87	363.6	-3.16
364.5	-11.88	364.5	-1.12	364.5	3.79	364.5	1.28	364.5	5.25	364.5	8.02	364.5	10.11	364.5	4.92	364.5	2.79	364.5	-0.53	364.5	2.41	364.5	5.02	364.5	10.96	364.5	-1.94	364.5	0.16	364.5	-8.98	364.5	-2.05	364.5	1.39	364.5	15.87	364.5	11.11	364.5	5.86	364.5	3.19	364.5	2.45	364.5	13.3	364.5	-4.44
365.4	-10.83	365.4	0.33	365.4	3.17	365.4	2.03	365.4	4.35	365.4	7.68	365.4	8.95	365.4	8.51	365.4	2.78	365.4	-0.87	365.4	3.09	365.4	5.25	365.4	10.27	365.4	-1.56	365.4	-0.79	365.4	-10.96	365.4	-2.73	365.4	0.34	365.4	17.94	365.4	12.12	365.4	6.59	365.4	4.8	365.4	3.87	365.4	13.84	365.4	-2.05
366.3	-11.87	366.3	-0.71	366.3	1.36	366.3	3.45	366.3	4.34	366.3	10.43	366.3	12.18	366.3	7.77	366.3	5.81	366.3	0.58	366.3	1.26	366.3	7.5	366.3	10.03	366.3	-1.67	366.3	1.5	366.3	-7.39	366.3	-1.85	366.3	0.16	366.3	16.7	366.3	11.75	366.3	4	366.3	4.39	366.3	3.75	366.3	13.74	366.3	-1.75
367.2	-12.01	367.2	-4.07	367.2	4.05	367.2	-0.17	367.2	4.38	367.2	6.63	367.2	10.78	367.2	4.24	367.2	3.46	367.2	-2.26	367.2	2.15	367.2	1.72	367.2	7.84	367.2	-0.96	367.2	-0.9	367.2	-9.67	367.2	-1.28	367.2	-2.18	367.2	14.32	367.2	11.63	367.2	4.08	367.2	5.47	367.2	2.73	367.2	11.48	367.2	-2.81
368.1	-12.51	368.1	1.37	368.1	3.57	368.1	1.32	368.1	4	368.1	8.59	368.1	9.82	368.1	4.07	368.1	3.15	368.1	-0.57	368.1	4.92	368.1	2.94	368.1	8.32	368.1	-2.56	368.1	-0.57	368.1	-9.22	368.1	-0.33	368.1	-1.65	368.1	16.12	368.1	11.39	368.1	5.06	368.1	4.73	368.1	3.1	368.1	10.18	368.1	-2.05
369	-11.45	369	-2.28	369	3.87	369	1.61	369	4.14	369	8.37	369	10.75	369	4.16	369	3.4	369	1.2	369	0.31	369	6.34	369	12.92	369	0.3	369	-0.59	369	-7.74	369	-4.44	369	-0.64	369	17.59	369	12.67	369	4.58	369	4.31	369	2.59	369	12.04	369	-2.97
369.9	-12.89	369.9	-2.6	369.9	1.74	369.9	2.38	369.9	3.91	369.9	7.48	369.9	10.13	369.9	5.01	369.9	3.27	369.9	-2.21	369.9	1.61	369.9	1.58	369.9	8.59	369.9	-1.39	369.9	1.34	369.9	-7.6	369.9	-2.66	369.9	-0.52	369.9	14.68	369.9	12.41	369.9	3.75	369.9	4.75	369.9	4.92	369.9	11.01	369.9	-2.46
370.8	-13.56	370.8	1.02	370.8	2.92	370.8	4.55	370.8	4.9	370.8	11.16	370.8	8.33	370.8	5.16	370.8	4.07	370.8	0.73	370.8	-0.35	370.8	7.28	370.8	9.52	370.8	-1.96	370.8	0.78	370.8	-9.7	370.8	-5.57	370.8	-0.33	370.8	16.61	370.8	14.68	370.8	6.88	370.8	4.28	370.8	2.19	370.8	10.11	370.8	-5.07
371.7	-11.24	371.7	0.31	371.7	2.56	371.7	1.25	371.7	4.61	371.7	10.38	371.7	10	371.7	5.11	371.7	4.92	371.7	0.28	371.7	0.29	371.7	2.88	371.7	9.44	371.7	-1.31	371.7	1.07	371.7	-7.6	371.7	-2.89	371.7	-2.87	371.7	13.87	371.7	10.62	371.7	4.82	371.7	7.63	371.7	3.13	371.7	9.9	371.7	-3.28
372.6	-11.87	372.6	-4.61	372.6	1.57	372.6	1.33	372.6	6.56	372.6	8.37	372.6	12.14	372.6	5.15	372.6	0.57	372.6	-0.62	372.6	4.4	372.6	4.5	372.6	9.98	372.6	-1.39	372.6	-1.98	372.6	-10.33	372.6	0.83	372.6	0.82	372.6	13.34	372.6	13.78	372.6	2.14	372.6	3.48	372.6	4.98	372.6	9.54	372.6	-2.11
373.5	-10.98	373.5	-0.83	373.5	3.42	373.5	5.84	373.5	5.91	373.5	8.42	373.5	13.68	373.5	7.09	373.5	3.32	373.5	0.56	373.5	4.8	373.5	5.1	373.5	10.86	373.5	-1.06	373.5	0.36	373.5	-9.55	373.5	-0.54	373.5	0.06	373.5	15.67	373.5	11.08	373.5	8.03	373.5	4	373.5	5.08	373.5	13.59	373.5	-4.32
374.4	-14.11	374.4	-1.97	374.4	5	374.4	3.4	374.4	5.17	374.4	8.53	374.4	10.73	374.4	6.99	374.4	4.21	374.4	-1.6	374.4	2.89	374.4	6.27	374.4	11.76	374.4	0.32	374.4	2.09	374.4	-7.22	374.4	-1.69	374.4	0.79	374.4	14.53	374.4	12.72	374.4	7.32	374.4	5.01	374.4	5.31	374.4	13.09	374.4	-4.25
375.3	-12.61	375.3	2.13	375.3	2.06	375.3	3.47	375.3	5.58	375.3	8.32	375.3	9.66	375.3	6.43	375.3	4.03	375.3	0.74	375.3	3.98	375.3	2.97	375.3	11.29	375.3	-0.73	375.3	2.79	375.3	-9.17	375.3	-2.87	375.3	-0.59	375.3	15.99	375.3	12.33	375.3	5.86	375.3	4.83	375.3	2.65	375.3	12.74	375.3	-4.13
376.2	-10.67	376.2	-0.33	376.2	1.87	376.2	3.03	376.2	3.1	376.2	9.34	376.2	9.33	376.2	6.05	376.2	3.13	376.2	2.33	376.2	0.91	376.2	6.82	376.2	9.8	376.2	-1.64	376.2	1.2	376.2	-7.66	376.2	-3.58	376.2	-1.12	376.2	15.84	376.2	11.09	376.2	3.55	376.2	3.49	376.2	3.09	376.2	9.84	376.2	-3.01
377.1	-12.24	377.1	-0.63	377.1	2.6	377.1	4.3	377.1	5.98	377.1	7.87	377.1	11.04	377.1	5.38	377.1	3.27	377.1	1.77	377.1	2.65	377.1	3.84	377.1	13.31	377.1	-2.99	377.1	0.04	377.1	-9.18	377.1	0.15	377.1	-0.35	377.1	17.81	377.1	11.55	377.1	3.81	377.1	4.16	377.1	5.27	377.1	10.99	377.1	-2.37
378	-11.13	378	-3.07	378	3.96	378	4.1	378	7.66	378	8.13	378	11.56	378	4.92	378	5.64	378	2.15	378	2.82	378	4.11	378	11.33	378	-0.19	378	0.94	378	-9.18	378	-2.35	378	-1.62	378	15.61	378	13.34	378	4.29	378	4.39	378	6.23	378	9.66	378	-3.48
378.9	-11.88	378.9	2.41	378.9	4.24	378.9	1.83	378.9	4.11	378.9	10.7	378.9	11.21	378.9	6.85	378.9	3.42	378.9	1.23	378.9	2.28	378.9	5.29	378.9	11.14	378.9	-3.71	378.9	1.06	378.9	-7.45	378.9	-1.31	378.9	-1.08	378.9	17.21	378.9	10.97	378.9	5.11	378.9	4.22	378.9	3.21	378.9	9.73	378.9	-3.24
379.8	-10.46	379.8	-1.88	379.8	4.53	379.8	3.64	379.8	4.24	379.8	8.43	379.8	10.85	379.8	6.4	379.8	0.47	379.8	-0.96	379.8	2.89	379.8	4.83	379.8	12.36	379.8	-0.78	379.8	-0.21	379.8	-8.47	379.8	-1.63	379.8	-1.81	379.8	14.5	379.8	12.5	379.8	5.37	379.8	4.35	379.8	0.08	379.8	13.24	379.8	-6.13
380.7	-13.91	380.7	0.69	380.7	1.84	380.7	4.27	380.7	6.31	380.7	5.72	380.7	8.15	380.7	7.07	380.7	0.78	380.7	1.49	380.7	1.7	380.7	4.37	380.7	8.54	380.7	-1.02	380.7	-1.05	380.7	-8.48	380.7	-3.07	380.7	-0.51	380.7	15.67	380.7	9.75	380.7	5.28	380.7	3.72	380.7	3.38	380.7	12.19	380.7	-2.17
381.6	-12.93	381.6	-1.69	381.6	2.09	381.6	2.48	381.6	3.74	381.6	7.75	381.6	9.42	381.6	5.14	381.6	1.03	381.6	-0.87	381.6	1.79	381.6	5.06	381.6	10.53	381.6	-1.75	381.6	1.62	381.6	-9.47	381.6	-3.42	381.6	0.41	381.6	15.74	381.6	13.71	381.6	6.83	381.6	5.89	381.6	5	381.6	12.57	381.6	-3.67
382.5	-14.01	382.5	-1.03	382.5	0.66	382.5	3.22	382.5	3.44	382.5	7.17	382.5	8.13	382.5	8.9	382.5	1.78	382.5	-0.53	382.5	3.94	382.5	5.72	382.5	8.9	382.5	0.21	382.5	-0.29	382.5	-6.92	382.5	-4.12	382.5	1.38	382.5	16.22	382.5	12.1	382.5	5.98	382.5	6.78	382.5	4.94	382.5	13.1	382.5	-2.07
383.4	-13.88	383.4	0.08	383.4	2.01	383.4	0.77	383.4	3.23	383.4	5.36	383.4	7.88	383.4	3.73	383.4	4.51	383.4	-0.84	383.4	1.23	383.4	2.35	383.4	9.7	383.4	-3.75	383.4	0.58	383.4	-9.45	383.4	-2.06	383.4	-0.92	383.4	16.19	383.4	10.92	383.4	4.78	383.4	4.4	383.4	5.35	383.4	9.26	383.4	-1.72
384.3	-14.71	384.3	-1.31	384.3	2.2	384.3	2.63	384.3	4.66	384.3	4.36	384.3	5.45	384.3	5.08	384.3	3.23	384.3	-2.35	384.3	1.36	384.3	3.09	384.3	11.88	384.3	-1.69	384.3	-1.92	384.3	-10.11	384.3	-1.98	384.3	-2	384.3	15.72	384.3	10.67	384.3	5.56	384.3	2.19	384.3	4.35	384.3	8.9	384.3	-4.03
385.2	-12.24	385.2	0.41	385.2	2.12	385.2	1.7	385.2	6.66	385.2	8.41	385.2	7.83	385.2	6.32	385.2	2.54	385.2	1.33	385.2	3.66	385.2	7.24	385.2	9.48	385.2	-2.09	385.2	0.18	385.2	-6.55	385.2	-1.75	385.2	3.46	385.2	14.12	385.2	11.99	385.2	6.03	385.2	6.35	385.2	4.42	385.2	13.67	385.2	-2.57
386.1	-11.88	386.1	0.77	386.1	1.14	386.1	3.79	386.1	3.55	386.1	6.57	386.1	9.32	386.1	8.22	386.1	3.02	386.1	-0.5	386.1	1.95	386.1	5.45	386.1	10.64	386.1	1.03	386.1	0.54	386.1	-9.14	386.1	-3.04	386.1	1.19	386.1	15.86	386.1	14.26	386.1	6.12	386.1	3.35	386.1	1.53	386.1	10.93	386.1	-1.46
387	-10.45	387	-2.61	387	3.21	387	0.4	387	4.97	387	8.13	387	10.33	387	6.63	387	3.36	387	-0.54	387	2.39	387	5.67	387	8.67	387	-0.32	387	0.89	387	-6.67	387	-2.06	387	1.96	387	17.07	387	12.27	387	7.7	387	4.7	387	4.21	387	10.77	387	-2.08
387.9	-10.34	387.9	1.61	387.9	4.97	387.9	0.89	387.9	3.97	387.9	8.32	387.9	7.63	387.9	6.38	387.9	3.07	387.9	0.93	387.9	0.87	387.9	2.14	387.9	7.12	387.9	-3.19	387.9	-0.81	387.9	-10.69	387.9	-3.06	387.9	-2.31	387.9	17.72	387.9	10.48	387.9	7.43	387.9	3.63	387.9	3.47	387.9	12.32	387.9	0.36
388.8	-13.42	388.8	-0.3	388.8	3.05	388.8	1.61	388.8	5.19	388.8	7.37	388.8	9.97	388.8	6.49	388.8	4.65	388.8	-0.94	388.8	1.91	388.8	2.31	388.8	12.1	388.8	-1.86	388.8	0.43	388.8	-10.19	388.8	-3.66	388.8	-2.42	388.8	16.74	388.8	13.54	388.8	6.3	388.8	4.36	388.8	5.89	388.8	10.91	388.8	-1.34
389.7	-12.53	389.7	-3.98	389.7	2.83	389.7	2.68	389.7	7.11	389.7	3.09	389.7	8.77	389.7	6.69	389.7	6.61	389.7	0.4	389.7	2.92	389.7	2.23	389.7	11.25	389.7	-3.07	389.7	1.4	389.7	-7.76	389.7	-1.46	389.7	-0.3	389.7	16.07	389.7	10.89	389.7	4.93	389.7	3.93	389.7	4.74	389.7	12.05	389.7	-4.03
390.6	-9.85	390.6	1.82	390.6	2.38	390.6	1.91	390.6	7.06	390.6	7.34	390.6	9.39	390.6	8.29	390.6	3.48	390.6	-0.18	390.6	4.99	390.6	4.67	390.6	9.06	390.6	-0.07	390.6	-0.69	390.6	-9.07	390.6	-1.66	390.6	-0.91	390.6	15.37	390.6	10.5	390.6	4.54	390.6	5.55	390.6	1.3	390.6	12.12	390.6	-5.11
391.5	-13.22	391.5	-0.38	391.5	1.63	391.5	4.88	391.5	3.67	391.5	8.14	391.5	11.74	391.5	4.64	391.5	3.39	391.5	3.18	391.5	1.19	391.5	3.6	391.5	10.87	391.5	-3.61	391.5	0.69	391.5	-8.48	391.5	-3.13	391.5	0.1	391.5	15.96	391.5	10.82	391.5	7.38	391.5	4.86	391.5	4.34	391.5	11.6	391.5	-3.23
392.4	-12.26	392.4	0.7	392.4	2.43	392.4	0.51	392.4	4.77	392.4	7.28	392.4	12.46	392.4	6.24	392.4	2.76	392.4	-0.73	392.4	3.51	392.4	5.58	392.4	12.98	392.4	-3.35	392.4	0.28	392.4	-7.13	392.4	-2.94	392.4	0.04	392.4	15.72	392.4	11.9	392.4	6.59	392.4	6.03	392.4	5.52	392.4	11.53	392.4	-4.79
393.3	-12.51	393.3	0.11	393.3	3.32	393.3	3.28	393.3	4.85	393.3	7.71	393.3	8.48	393.3	6.54	393.3	2.45	393.3	-2.31	393.3	5.83	393.3	6.06	393.3	9.05	393.3	-2.99	393.3	-0.5	393.3	-10.96	393.3	-0.46	393.3	-0.32	393.3	17.02	393.3	11.92	393.3	5.02	393.3	6.72	393.3	4.89	393.3	12.71	393.3	-3.09
394.2	-11.37	394.2	-0.77	394.2	1.12	394.2	2.21	394.2	4.04	394.2	10.21	394.2	7.7	394.2	5.5	394.2	2.16	394.2	-0.77	394.2	3.43	394.2	5.63	394.2	8.8	394.2	-1.46	394.2	-0.57	394.2	-9.07	394.2	-0.49	394.2	-0.49	394.2	15.83	394.2	12.84	394.2	5.41	394.2	4.6	394.2	4.51	394.2	10.75	394.2	0.13
395.1	-13.64	395.1	-1.2	395.1	0.51	395.1	3.38	395.1	5.25	395.1	7.12	395.1	8.18	395.1	6.17	395.1	1.58	395.1	-2.01	395.1	1.33	395.1	2.64	395.1	8.82	395.1	-2.33	395.1	0.96	395.1	-10.43	395.1	-3.31	395.1	0.83	395.1	15.8	395.1	10.48	395.1	5.03	395.1	5.55	395.1	2.05	395.1	11.24	395.1	-2.37
396	-10.96	396	-1.13	396	2.52	396	3.29	396	6.26	396	9.25	396	10.03	396	4.49	396	2.45	396	-2.16	396	1.62	396	3.6	396	10.96	396	-1.12	396	-2.08	396	-12.05	396	-5.47	396	-2.34	396	18.84	396	13.38	396	6.32	396	4.42	396	2.25	396	10.12	396	-0.2
396.9	-10.04	396.9	0.07	396.9	1.78	396.9	1.5	396.9	4.27	396.9	8.24	396.9	10.59	396.9	6.34	396.9	3.33	396.9	0.26	396.9	0.63	396.9	2.51	396.9	9.09	396.9	-0.47	396.9	-1.49	396.9	-9.63	396.9	-3.97	396.9	-1.65	396.9	16.53	396.9	12.03	396.9	5.65	396.9	4.12	396.9	5.53	396.9	11.04	396.9	-1.46
397.8	-13.41	397.8	0.63	397.8	2.23	397.8	1.04	397.8	5.94	397.8	8.02	397.8	10.75	397.8	6.7	397.8	4.39	397.8	-2.11	397.8	3.6	397.8	3.4	397.8	12.01	397.8	-2.48	397.8	2.63	397.8	-9.02	397.8	-2.85	397.8	-1.23	397.8	16.35	397.8	11.17	397.8	4.67	397.8	4.55	397.8	2.06	397.8	13.66	397.8	-1.21
398.7	-13.51	398.7	-1.39	398.7	3.08	398.7	2.96	398.7	6.1	398.7	9.73	398.7	12.94	398.7	6.28	398.7	3.27	398.7	1.35	398.7	3.79	398.7	3.61	398.7	11.23	398.7	-1.47	398.7	-1.29	398.7	-7.54	398.7	-1.41	398.7	-2.76	398.7	15.41	398.7	11.17	398.7	4.44	398.7	5.52	398.7	3.79	398.7	8.09	398.7	-2.21
399.6	-10.75	399.6	-1.9	399.6	-0.9	399.6	0.04	399.6	8.6	399.6	5.08	399.6	9.54	399.6	6.12	399.6	1.86	399.6	-2.53	399.6	2.35	399.6	3.48	399.6	9.31	399.6	-1.3	399.6	-1.79	399.6	-11.22	399.6	-2.97	399.6	0.88	399.6	16.8	399.6	11.86	399.6	7.43	399.6	3.18	399.6	3.65	399.6	13.38	399.6	-1.7
400.5	-10.31	400.5	-1.35	400.5	0.4	400.5	4	400.5	5.24	400.5	7.15	400.5	12.04	400.5	5.27	400.5	1.64	400.5	0.65	400.5	3.01	400.5	3.78	400.5	10.64	400.5	-2.7	400.5	-1.55	400.5	-10.49	400.5	-1.01	400.5	-3.14	400.5	15.11	400.5	9.31	400.5	7.2	400.5	6.32	400.5	3.63	400.5	8.97	400.5	-3.37
401.4	-10.74	401.4	2.02	401.4	1.66	401.4	-0.23	401.4	5.98	401.4	7.67	401.4	9.21	401.4	7.53	401.4	2.83	401.4	-2.16	401.4	3.13	401.4	6.73	401.4	7.29	401.4	-3.15	401.4	2.3	401.4	-9.85	401.4	-0.95	401.4	-0.27	401.4	14.85	401.4	10.47	401.4	5.75	401.4	4.98	401.4	4.48	401.4	12.8	401.4	-1.68
402.3	-12.27	402.3	-0.61	402.3	1.1	402.3	3.12	402.3	5.05	402.3	7.18	402.3	10.43	402.3	6.48	402.3	0.65	402.3	1.53	402.3	1.28	402.3	2.85	402.3	10.15	402.3	-0.51	402.3	-0.07	402.3	-9.51	402.3	-1.38	402.3	0.08	402.3	16.8	402.3	12.2	402.3	6.65	402.3	4.48	402.3	4.3	402.3	12.06	402.3	-1.96
403.2	-10.77	403.2	-1.52	403.2	2.45	403.2	2.07	403.2	4.8	403.2	8.04	403.2	13.24	403.2	5.48	403.2	4.29	403.2	-1.09	403.2	3.11	403.2	3.39	403.2	12.43	403.2	-0.97	403.2	1.28	403.2	-9.12	403.2	-2.25	403.2	-1.72	403.2	15.44	403.2	11.33	403.2	3.37	403.2	3.63	403.2	4.12	403.2	9.16	403.2	-2.97
404.1	-12.63	404.1	-1.46	404.1	0.72	404.1	2.54	404.1	6.33	404.1	6.88	404.1	9.6	404.1	8.03	404.1	2.79	404.1	1.19	404.1	2.6	404.1	3.99	404.1	11.79	404.1	-0.27	404.1	1.02	404.1	-11.01	404.1	0.46	404.1	0.88	404.1	18.79	404.1	11.13	404.1	7.07	404.1	4.82	404.1	6.38	404.1	10.93	404.1	0.25
405	-12.5	405	1.06	405	3.4	405	2.75	405	4.97	405	8.75	405	9.91	405	5.82	405	3.29	405	0.05	405	2.41	405	5.06	405	9.03	405	-2.62	405	-1.6	405	-10.28	405	-5.26	405	-0.55	405	16.02	405	11.05	405	6.01	405	2.82	405	0.68	405	12.56	405	-2.8
405.9	-10.61	405.9	-0.39	405.9	4.69	405.9	1.78	405.9	7.19	405.9	7.13	405.9	9.61	405.9	7.48	405.9	3.48	405.9	0.74	405.9	1.57	405.9	5.55	405.9	9.22	405.9	1.04	405.9	-1.12	405.9	-8.88	405.9	-0.18	405.9	0.9	405.9	16.87	405.9	12.38	405.9	4.73	405.9	4.46	405.9	6.65	405.9	11.93	405.9	-1.32
406.8	-11.19	406.8	-0.64	406.8	3.4	406.8	5.11	406.8	2.38	406.8	10.83	406.8	11.74	406.8	6.58	406.8	2.36	406.8	2.75	406.8	0.57	406.8	5.49	406.8	9.16	406.8	-1.26	406.8	-0.66	406.8	-10.83	406.8	-5.01	406.8	0.57	406.8	13.99	406.8	12.14	406.8	6.71	406.8	3.81	406.8	2.43	406.8	11.44	406.8	-4.45
407.7	-8.37	407.7	-1.75	407.7	2.6	407.7	1.85	407.7	5.12	407.7	6.56	407.7	11.26	407.7	6.16	407.7	2.37	407.7	-1.83	407.7	0.86	407.7	5.54	407.7	10.06	407.7	-0.68	407.7	0.58	407.7	-10.47	407.7	-2.81	407.7	0.63	407.7	14.98	407.7	12.12	407.7	6.09	407.7	3.61	407.7	4.32	407.7	11.41	407.7	-1.26
408.6	-12.57	408.6	0.87	408.6	2.99	408.6	0.98	408.6	4.64	408.6	6.32	408.6	9.3	408.6	7.14	408.6	2.18	408.6	-3.53	408.6	1.56	408.6	1.83	408.6	7.64	408.6	-1.18	408.6	-0.02	408.6	-12.41	408.6	-0.64	408.6	-3.07	408.6	16.88	408.6	11.49	408.6	5.52	408.6	2.43	408.6	6.03	408.6	11.47	408.6	-1.11
409.5	-11.31	409.5	-0.84	409.5	0.63	409.5	5.73	409.5	6.97	409.5	8.1	409.5	11.1	409.5	6.59	409.5	3.05	409.5	3.56	409.5	1.37	409.5	4.63	409.5	9.73	409.5	-1.7	409.5	1.03	409.5	-7.9	409.5	-3.92	409.5	0.87	409.5	17.52	409.5	11.21	409.5	7.47	409.5	4.28	409.5	5.15	409.5	11.37	409.5	-3.57
410.4	-10.24	410.4	0.66	410.4	1.48	410.4	2.76	410.4	4.02	410.4	9.04	410.4	10.06	410.4	6.64	410.4	3.79	410.4	1.43	410.4	0.25	410.4	4.98	410.4	9.31	410.4	0.13	410.4	1.72	410.4	-10.65	410.4	-2.98	410.4	-3.76	410.4	18.61	410.4	12.15	410.4	7.64	410.4	5.88	410.4	3.56	410.4	9.36	410.4	-1.04
411.3	-10.62	411.3	1.18	411.3	2.91	411.3	5.14	411.3	3.35	411.3	6.61	411.3	12.2	411.3	8.73	411.3	1.5	411.3	4.44	411.3	1.02	411.3	3.1	411.3	10.29	411.3	0.51	411.3	-1.29	411.3	-5.36	411.3	-2.75	411.3	-2.43	411.3	15.21	411.3	12.11	411.3	6.24	411.3	7.76	411.3	4.4	411.3	11.05	411.3	-4.95
412.2	-11.42	412.2	-0.81	412.2	2.56	412.2	3.86	412.2	4.6	412.2	9.81	412.2	8.19	412.2	4.8	412.2	3.47	412.2	0.11	412.2	1.92	412.2	3.41	412.2	9.49	412.2	-1.65	412.2	1.15	412.2	-10.57	412.2	-0.98	412.2	-1.72	412.2	18.77	412.2	10.46	412.2	7.58	412.2	4.96	412.2	1.59	412.2	13.6	412.2	-2.73
413.1	-12.11	413.1	-0.15	413.1	3.38	413.1	1.55	413.1	5.78	413.1	4.91	413.1	9.25	413.1	6.19	413.1	2.61	413.1	0.78	413.1	1.24	413.1	4.48	413.1	9.87	413.1	-1.37	413.1	1.08	413.1	-11.05	413.1	-1.64	413.1	0.02	413.1	17.8	413.1	13.27	413.1	6.76	413.1	4.95	413.1	4.69	413.1	11.98	413.1	-2
414	-12.25	414	-1.59	414	3.67	414	2.17	414	5.91	414	6.46	414	11.25	414	4.37	414	2.14	414	0.17	414	2.33	414	6.98	414	10.5	414	-1.94	414	0.15	414	-9.15	414	-3.63	414	1.79	414	16.39	414	13.79	414	7.92	414	4.87	414	5.22	414	11.7	414	-4.83
414.9	-12.63	414.9	-1.73	414.9	3.04	414.9	2.16	414.9	5.44	414.9	6.49	414.9	10.14	414.9	6.24	414.9	2.75	414.9	0.98	414.9	2.39	414.9	3.42	414.9	8.86	414.9	-0.6	414.9	1.47	414.9	-7.05	414.9	-1.66	414.9	-0.76	414.9	15.19	414.9	13.98	414.9	7.88	414.9	5.94	414.9	3.83	414.9	11.98	414.9	-2.72
415.8	-10.2	415.8	0.68	415.8	2.71	415.8	5.62	415.8	8.41	415.8	6.9	415.8	10.88	415.8	4.39	415.8	1.17	415.8	4.19	415.8	4.43	415.8	2.66	415.8	10.61	415.8	-2.18	415.8	-0.15	415.8	-11.59	415.8	-2.11	415.8	-1.11	415.8	14.49	415.8	12.82	415.8	6.67	415.8	2.1	415.8	4.8	415.8	11.95	415.8	-3.35
416.7	-13.7	416.7	-0.64	416.7	1.69	416.7	2.56	416.7	7.45	416.7	7.59	416.7	9.64	416.7	5.18	416.7	2.06	416.7	0.49	416.7	2.03	416.7	4.29	416.7	11.92	416.7	-3.1	416.7	-0.17	416.7	-9.24	416.7	-1.28	416.7	-0.1	416.7	16.97	416.7	12.35	416.7	4.68	416.7	4.63	416.7	2.88	416.7	13.35	416.7	-2.56
417.6	-11.65	417.6	-0.34	417.6	0.11	417.6	2.01	417.6	7.13	417.6	7.3	417.6	10.75	417.6	5.95	417.6	2.34	417.6	0.69	417.6	5.75	417.6	4.1	417.6	11.17	417.6	-1.21	417.6	1.57	417.6	-11.36	417.6	-1.23	417.6	0.5	417.6	16.39	417.6	15.16	417.6	7.69	417.6	7.22	417.6	3.4	417.6	13.06	417.6	-1.79
418.5	-13.69	418.5	0.77	418.5	3.53	418.5	2.44	418.5	2.89	418.5	7.01	418.5	10.79	418.5	4.97	418.5	5.99	418.5	0.05	418.5	-0.41	418.5	4.83	418.5	9.18	418.5	-3.06	418.5	1.7	418.5	-10.52	418.5	-3.03	418.5	-0.59	418.5	14.4	418.5	11.62	418.5	6.45	418.5	6.1	418.5	3.03	418.5	11.85	418.5	-2.42
419.4	-11.86	419.4	2.12	419.4	1.84	419.4	3.41	419.4	8.01	419.4	6.52	419.4	9.99	419.4	6.92	419.4	2.26	419.4	1.48	419.4	3.23	419.4	5.8	419.4	11.15	419.4	-1.2	419.4	1.26	419.4	-9.02	419.4	-0.09	419.4	-2.06	419.4	15.5	419.4	11.6	419.4	7.59	419.4	6.73	419.4	6.65	419.4	10.39	419.4	-3.5
420.3	-10.49	420.3	-0.95	420.3	-0.69	420.3	2.91	420.3	3.18	420.3	8.69	420.3	10.09	420.3	6.02	420.3	2.54	420.3	3.53	420.3	1.18	420.3	4.83	420.3	10.54	420.3	-0.77	420.3	0.66	420.3	-7.18	420.3	-2.93	420.3	-1.12	420.3	15.33	420.3	13.46	420.3	6.08	420.3	6.46	420.3	3.17	420.3	10.86	420.3	-1.03
421.2	-10.89	421.2	0.85	421.2	1.77	421.2	0.36	421.2	5.39	421.2	8.8	421.2	11.5	421.2	7.1	421.2	3.46	421.2	-0.15	421.2	2.89	421.2	5.13	421.2	9.68	421.2	0.9	421.2	-1.21	421.2	-7.79	421.2	-1.81	421.2	1.79	421.2	16.21	421.2	12.14	421.2	4.46	421.2	5.57	421.2	4.9	421.2	12.01	421.2	-3.37
422.1	-12.13	422.1	-1.37	422.1	0.02	422.1	3.81	422.1	4.68	422.1	11.03	422.1	11.69	422.1	6.42	422.1	3.79	422.1	1.71	422.1	0.11	422.1	4.89	422.1	10.21	422.1	-2.5	422.1	1.36	422.1	-7.21	422.1	-4.3	422.1	-0.4	422.1	16.7	422.1	11.52	422.1	6.84	422.1	5.95	422.1	2.3	422.1	12.97	422.1	-4.65
423	-11.14	423	-3.36	423	3.26	423	2.6	423	6.59	423	6.68	423	9.96	423	6.96	423	3.33	423	-0.86	423	4.37	423	1.96	423	9.65	423	-0.52	423	-0.43	423	-11.19	423	-2.09	423	-0.52	423	16.37	423	13.31	423	5.16	423	5.94	423	3.66	423	14.24	423	-1.95
423.9	-9.05	423.9	0.52	423.9	3.98	423.9	3.9	423.9	6.47	423.9	8.52	423.9	10.87	423.9	5.89	423.9	3.24	423.9	0.76	423.9	3.08	423.9	4.14	423.9	8.58	423.9	-2.66	423.9	1.12	423.9	-9.41	423.9	-0.35	423.9	-1.25	423.9	12.41	423.9	9.73	423.9	7.66	423.9	4.15	423.9	4.53	423.9	11.63	423.9	-3.18
424.8	-11.43	424.8	0.08	424.8	0.44	424.8	1.57	424.8	7.76	424.8	8.35	424.8	11.89	424.8	6.52	424.8	3.64	424.8	-0.55	424.8	2.62	424.8	5	424.8	10.97	424.8	-1.95	424.8	-0.42	424.8	-12.26	424.8	-3.02	424.8	-1.46	424.8	15.1	424.8	11.97	424.8	8.34	424.8	4.88	424.8	4.31	424.8	10.83	424.8	-0.72
425.7	-12.88	425.7	-0.05	425.7	4.68	425.7	1.5	425.7	8.58	425.7	6.84	425.7	10.95	425.7	4.43	425.7	3.39	425.7	-1.7	425.7	3.57	425.7	4.57	425.7	9.23	425.7	-1.91	425.7	0.45	425.7	-10.97	425.7	-0.7	425.7	-0.22	425.7	16.05	425.7	12.67	425.7	6.65	425.7	2.19	425.7	6.69	425.7	12.81	425.7	-1.66
426.6	-11.04	426.6	0.29	426.6	4.05	426.6	3.38	426.6	6.45	426.6	5.78	426.6	9.89	426.6	6.52	426.6	5.32	426.6	-2.02	426.6	4.29	426.6	5.12	426.6	9.1	426.6	-1.99	426.6	-1.92	426.6	-10.95	426.6	-2.4	426.6	2.07	426.6	18.2	426.6	12.98	426.6	4.54	426.6	3.76	426.6	3.54	426.6	11.26	426.6	-0.31
427.5	-10.57	427.5	0.39	427.5	1.18	427.5	2.12	427.5	6.04	427.5	7.48	427.5	7.75	427.5	6.74	427.5	1.41	427.5	-2.82	427.5	2.38	427.5	5.07	427.5	9.66	427.5	-1.15	427.5	1.32	427.5	-12.46	427.5	-2.18	427.5	-0.13	427.5	18.28	427.5	11.58	427.5	7.72	427.5	2.71	427.5	4.29	427.5	12.8	427.5	-3.19
428.4	-11.79	428.4	0.17	428.4	-1.13	428.4	2.26	428.4	6.09	428.4	4.58	428.4	10.26	428.4	5.61	428.4	1.81	428.4	-0.15	428.4	3.25	428.4	2.92	428.4	8.81	428.4	-1.24	428.4	-1.79	428.4	-8.04	428.4	-3.47	428.4	-1.13	428.4	17.58	428.4	13.62	428.4	4.31	428.4	5.36	428.4	5.45	428.4	11.98	428.4	-0.71
429.3	-11.66	429.3	0.11	429.3	0.8	429.3	3.22	429.3	4.91	429.3	9.06	429.3	10.95	429.3	5.17	429.3	2.88	429.3	0.53	429.3	3.47	429.3	5	429.3	10.85	429.3	0.25	429.3	2.09	429.3	-10.21	429.3	-2.91	429.3	-3.99	429.3	16.35	429.3	15.71	429.3	8.03	429.3	3.27	429.3	4.09	429.3	10.23	429.3	-1.19
430.2	-11.13	430.2	-1.2	430.2	2.84	430.2	4.14	430.2	6.73	430.2	5.18	430.2	11.35	430.2	3.86	430.2	3.49	430.2	1.06	430.2	3.27	430.2	4.44	430.2	11.36	430.2	-3.98	430.2	0.06	430.2	-9.78	430.2	-4.5	430.2	-0.03	430.2	15.74	430.2	11.95	430.2	5.61	430.2	6.99	430.2	3.69	430.2	12.71	430.2	-2.51
431.1	-12.02	431.1	0.66	431.1	4.34	431.1	1.93	431.1	5.47	431.1	11.38	431.1	9.1	431.1	5.46	431.1	2.51	431.1	0.87	431.1	4.6	431.1	6.32	431.1	11.42	431.1	-1.55	431.1	0.43	431.1	-8.72	431.1	-1.32	431.1	-0.73	431.1	17.42	431.1	12.61	431.1	8.09	431.1	6.12	431.1	6.68	431.1	13.08	431.1	-3.08
432	-11.05	432	-0.25	432	5.16	432	2.59	432	3.93	432	7.35	432	11.99	432	4.28	432	3.72	432	1.33	432	2.17	432	2.6	432	10.11	432	-2.65	432	0.46	432	-8.88	432	-2.04	432	-0.71	432	16.21	432	13.27	432	6.71	432	4.2	432	5.78	432	13.96	432	-2.96
432.9	-11.51	432.9	-2.43	432.9	0.53	432.9	1.35	432.9	6.51	432.9	8.1	432.9	10.46	432.9	7.08	432.9	3.15	432.9	0.53	432.9	3.19	432.9	4.77	432.9	11.02	432.9	-0.93	432.9	1.26	432.9	-9.52	432.9	-4.37	432.9	-1.3	432.9	16	432.9	10.67	432.9	6.93	432.9	5	432.9	4.02	432.9	11.2	432.9	-3.09
433.8	-9.84	433.8	1.04	433.8	4.79	433.8	2.85	433.8	6.94	433.8	9.21	433.8	10.2	433.8	8.62	433.8	3.63	433.8	-0.43	433.8	2.24	433.8	5.77	433.8	8.59	433.8	-4.11	433.8	-1.09	433.8	-10.48	433.8	-4.33	433.8	-0.57	433.8	15.18	433.8	10.76	433.8	6.1	433.8	5.15	433.8	4.54	433.8	11.75	433.8	-3.97
434.7	-12.59	434.7	-0.53	434.7	2.83	434.7	4.97	434.7	7.01	434.7	9.08	434.7	10.91	434.7	7.62	434.7	3.5	434.7	-0.79	434.7	2.24	434.7	4.05	434.7	8.99	434.7	-1.45	434.7	-1.12	434.7	-10.6	434.7	-1.81	434.7	-0.32	434.7	17.3	434.7	12.42	434.7	5.88	434.7	4.64	434.7	4.54	434.7	11.49	434.7	-3.09
435.6	-9.23	435.6	-0.97	435.6	2.94	435.6	3.44	435.6	5.45	435.6	7.12	435.6	9.25	435.6	5.52	435.6	2.53	435.6	-1.14	435.6	3.7	435.6	4.26	435.6	11.3	435.6	-2.84	435.6	-1.15	435.6	-11.07	435.6	-4.04	435.6	-2.55	435.6	15.77	435.6	11.3	435.6	4.94	435.6	6.7	435.6	2.04	435.6	13.87	435.6	-3.41
436.5	-10.61	436.5	0.2	436.5	1.85	436.5	0.05	436.5	6.19	436.5	6.09	436.5	10.82	436.5	6.05	436.5	4.02	436.5	-2.66	436.5	3.26	436.5	6.52	436.5	10.02	436.5	-2.38	436.5	1.17	436.5	-10.81	436.5	-1.91	436.5	1.89	436.5	17.07	436.5	15.63	436.5	5.17	436.5	5.54	436.5	3.06	436.5	12.19	436.5	-3.31
437.4	-11.59	437.4	0.68	437.4	3.04	437.4	0.58	437.4	5.18	437.4	7.36	437.4	11.63	437.4	7.38	437.4	3.02	437.4	-1.9	437.4	4.55	437.4	4.99	437.4	8.65	437.4	-2.79	437.4	-1.28	437.4	-11.3	437.4	-1.35	437.4	-1.63	437.4	17.35	437.4	12.44	437.4	6.45	437.4	6.49	437.4	5.66	437.4	11.56	437.4	-3.67
438.3	-10.9	438.3	0.09	438.3	1.31	438.3	3.08	438.3	5.82	438.3	8.4	438.3	12.11	438.3	8.28	438.3	6.45	438.3	0.83	438.3	3.42	438.3	5.6	438.3	10.06	438.3	0.46	438.3	2.63	438.3	-10.79	438.3	-0.42	438.3	-1.3	438.3	16.28	438.3	13	438.3	4.99	438.3	8.98	438.3	4.73	438.3	12.73	438.3	-2.5
439.2	-12.02	439.2	-1.16	439.2	-0.76	439.2	2	439.2	7.35	439.2	8.65	439.2	11.8	439.2	4.97	439.2	2.57	439.2	1.45	439.2	1.33	439.2	3.13	439.2	9.74	439.2	-2.51	439.2	0.78	439.2	-11.17	439.2	-3.62	439.2	-0.34	439.2	13.05	439.2	10.69	439.2	6.15	439.2	6.22	439.2	4.88	439.2	12.14	439.2	-3.73
440.1	-11.78	440.1	-1.97	440.1	2.73	440.1	2.03	440.1	6.98	440.1	7.28	440.1	13.39	440.1	4.86	440.1	2.46	440.1	-0.08	440.1	1.28	440.1	6.41	440.1	10.84	440.1	-4.77	440.1	-0.53	440.1	-10.48	440.1	-2.51	440.1	-0.43	440.1	17.38	440.1	11.18	440.1	5.2	440.1	4.77	440.1	6.18	440.1	12.17	440.1	-1.67
441	-11.93	441	-1.7	441	1.18	441	3.97	441	6.51	441	7.31	441	8.81	441	6.11	441	3.06	441	-1.43	441	0.47	441	3.29	441	10.28	441	-0.77	441	-1.38	441	-9.94	441	-3.34	441	-1.73	441	17.14	441	12.75	441	6.7	441	5.63	441	3.7	441	12.37	441	-1.76
441.9	-9.89	441.9	-2.07	441.9	3.99	441.9	1.72	441.9	5.43	441.9	8.33	441.9	9.73	441.9	3.79	441.9	1.87	441.9	-0.62	441.9	4.34	441.9	4.35	441.9	8.94	441.9	-3.12	441.9	-0.36	441.9	-8.62	441.9	-0.57	441.9	-0.48	441.9	16.27	441.9	13.32	441.9	7.81	441.9	6.31	441.9	5.67	441.9	13.1	441.9	-3.02
442.8	-12.93	442.8	-0.35	442.8	2.61	442.8	2.71	442.8	6.83	442.8	8.93	442.8	10.42	442.8	7.71	442.8	0.62	442.8	-0.64	442.8	5.06	442.8	4.8	442.8	7.5	442.8	-1.75	442.8	0.21	442.8	-14.34	442.8	-0.1	442.8	-0.71	442.8	15.12	442.8	12.44	442.8	8.73	442.8	3.19	442.8	5.53	442.8	12.78	442.8	-3.65
443.7	-12.6	443.7	-1.85	443.7	3.82	443.7	2.22	443.7	6.08	443.7	6.2	443.7	9.42	443.7	4.37	443.7	4.98	443.7	0.79	443.7	3.75	443.7	5.92	443.7	9.49	443.7	-3.3	443.7	2.17	443.7	-11.2	443.7	-3.52	443.7	-1.1	443.7	16.64	443.7	10.81	443.7	9.8	443.7	3.78	443.7	4.07	443.7	12.59	443.7	-1.13
444.6	-12	444.6	1.64	444.6	2.03	444.6	0.46	444.6	6.2	444.6	9.47	444.6	11.15	444.6	6.33	444.6	1.57	444.6	-2.22	444.6	1.76	444.6	6.59	444.6	10.22	444.6	-3.74	444.6	-0.91	444.6	-11.5	444.6	-2.52	444.6	1.07	444.6	17.18	444.6	10.41	444.6	7.34	444.6	5.4	444.6	3.33	444.6	13.6	444.6	-3.23
445.5	-12.08	445.5	-1.32	445.5	0.81	445.5	2.48	445.5	7	445.5	8.48	445.5	11.61	445.5	5.14	445.5	1.73	445.5	1.68	445.5	1.5	445.5	5.65	445.5	10.24	445.5	-5.96	445.5	0.18	445.5	-10.24	445.5	-2.78	445.5	2.2	445.5	14.31	445.5	11.14	445.5	5.73	445.5	6.11	445.5	6.13	445.5	13.32	445.5	-4.43
446.4	-10.47	446.4	-0.18	446.4	-0.1	446.4	1.45	446.4	6.53	446.4	6.05	446.4	10.02	446.4	7.43	446.4	1.16	446.4	-1.18	446.4	2.15	446.4	2.86	446.4	10.69	446.4	-2.34	446.4	0.11	446.4	-9.79	446.4	-1.82	446.4	-2.77	446.4	17.47	446.4	13.66	446.4	6.99	446.4	3.88	446.4	6.87	446.4	11.01	446.4	-2.01
447.3	-11.66	447.3	-2.17	447.3	2.24	447.3	2.65	447.3	10.49	447.3	7.5	447.3	10.93	447.3	5.71	447.3	2.65	447.3	-0.85	447.3	4.71	447.3	3.13	447.3	10.23	447.3	-0.74	447.3	-0.29	447.3	-10.81	447.3	-2.47	447.3	-1.62	447.3	16	447.3	12.73	447.3	8.69	447.3	5.61	447.3	5.84	447.3	13.17	447.3	-0.79
448.2	-9.62	448.2	2.28	448.2	4.21	448.2	2.31	448.2	6.17	448.2	9.49	448.2	10.75	448.2	6.55	448.2	5.29	448.2	-0.14	448.2	1.14	448.2	5.15	448.2	8.49	448.2	-2.59	448.2	1.57	448.2	-12.93	448.2	-2.44	448.2	-3.55	448.2	15.7	448.2	11.49	448.2	7.89	448.2	3.37	448.2	3.91	448.2	10.72	448.2	-2.88
449.1	-11.4	449.1	-0.33	449.1	0.52	449.1	1.6	449.1	7	449.1	7.94	449.1	10.25	449.1	8.91	449.1	0.87	449.1	0.56	449.1	3.3	449.1	3.84	449.1	10.2	449.1	0.63	449.1	-1.31	449.1	-10.35	449.1	-2	449.1	-0.81	449.1	14.89	449.1	13.13	449.1	7.73	449.1	3.49	449.1	2.79	449.1	12	449.1	-4.32
450	-11.01	450	-1.21	450	2.01	450	3.73	450	7.44	450	8.37	450	11.21	450	6.12	450	1.38	450	-0.04	450	3.43	450	5.26	450	9.74	450	-2.43	450	-1.9	450	-9.55	450	-1.28	450	-2.68	450	16.79	450	13.49	450	9.15	450	7.09	450	6.18	450	12.43	450	-0.15
450.9	-10.72	450.9	-0.84	450.9	2.15	450.9	0.75	450.9	7.03	450.9	7.64	450.9	11.27	450.9	6.63	450.9	4.59	450.9	1.02	450.9	3.53	450.9	2.12	450.9	9.64	450.9	-1.35	450.9	1.3	450.9	-11.26	450.9	-4.05	450.9	-1.94	450.9	17.72	450.9	14.28	450.9	9.36	450.9	4.86	450.9	4.45	450.9	13.11	450.9	1.67
451.8	-11.92	451.8	0.14	451.8	2.29	451.8	1.09	451.8	4.64	451.8	9.32	451.8	8.26	451.8	5.85	451.8	4.53	451.8	-1.63	451.8	2.61	451.8	4.05	451.8	6.17	451.8	-3.46	451.8	1.03	451.8	-11.98	451.8	-1.22	451.8	-5.73	451.8	16.34	451.8	12.75	451.8	6.64	451.8	5.76	451.8	6.26	451.8	11.94	451.8	0.45
[truncated: 29 more columns]

## Sheet: Data corrected
X	L1A1	L1A2	L1A3	L1A4	L1A5	L1A6		L2A1	L2A2	L2A3	L2A4	L2A5	L2A6		L3A1	L3A2	L3A3	L3A4	L3A5	L3A6		L4A1	L4A2	L4A3	L4A4	L4A5	L4A6
-240.3	1.31	1.42	-0.4	3.52	2.08	0		4.31	2.19	-0.4	4.66	0.51	0		-0.27	-0.8	-6.15	3.71	-6.99	0		0.76	-1.01	-4.93	0.23	-4.93	0
-239.4	1.92	3.08	1.21	3.37	1.47	0		2.85	0.44	-2.05	3.27	0.92	0		1.32	0.4	-2.71	4.49	-0.28	0		3.76	3.95	-1.33	4.42	1.69	0
-238.5	4.81	4.92	2.14	3.55	0.6	0		4.42	-0.95	-2.51	2.53	-0.38	0		2	-0.85	-3.89	5.56	-3.01	0		1.32	0.1	-6.46	0.18	-4.01	0
-237.6	2.24	2.6	-1.59	3.05	0.1	0		6.15	0.74	1.41	6.69	0.52	0		3.4	-1.17	0.98	5.13	-0.86	0		2.95	-0.89	-0.05	3.62	-1.62	0
-236.7	-0.03	-0.37	2.38	-1.06	-0.34	0		5.86	2.58	3.61	4.99	3.25	0		5.01	3.4	1.43	7.73	1.39	0		4.68	1.64	-3.46	4.64	0.6	0
-235.8	4.33	3.26	1	0.44	0.82	0		4.24	-2.32	-3.71	-0.85	-0.36	0		2.84	-0.84	-1.57	2.37	-0.45	0		4.17	0.33	-4.09	2.4	0.38	0
-234.9	-0.69	2.69	-1.02	1.03	-1.79	0		1.45	2.15	-1.29	2.8	0.94	0		0.96	-2.94	-1.7	1.97	-2.78	0		3.84	1.71	-2.65	1.98	-2.96	0
-234	0.45	1.38	-0.73	0.26	-0.52	0		-1.37	0.88	-3.49	0.26	2.47	0		-3.73	-1.61	-7.26	-1.11	-4.71	0		1.57	0.54	-4.18	1	-2.28	0
-233.1	-0.53	-2.52	-3	-2.76	-3.74	0		3.57	1.05	0.13	3.06	2.44	0		3.99	2.25	-1.58	4.95	1.25	0		3.28	1.64	-3.39	3.25	-0.05	0
-232.2	2.08	-0.01	1.8	-0.71	-0.76	0		2.68	-0.21	-2.78	0.6	-0.36	0		3.91	1.58	-3.22	6.72	-0.32	0		3.18	1.26	-3.2	4.46	-0.68	0
-231.3	0.19	-0.06	-2.48	0.35	-1.94	0		0.26	-3.39	-3.22	0.82	-2.18	0		-2.24	-6.88	-8.4	-0.43	-6.95	0		4.42	0.43	-3.04	2.09	-0.46	0
-230.4	3.07	3.61	0.19	-1.37	-1.41	0		3.95	0.01	-0.56	1.59	-1.39	0		-1.15	-1.87	-5.64	0.51	-6.39	0		0.38	1.03	-4.62	-0.18	-3.71	0
-229.5	1.98	4.16	0.04	1.89	-0.9	0		5.6	3.65	1.73	3.54	3.31	0		-1.28	-0.38	-2.74	2.54	-0.47	0		4.11	2.65	-5.73	2.89	-0.47	0
-228.6	3.85	3.17	3.11	4.8	3.04	0		5.61	0.85	-0.45	0.77	1.49	0		3.86	-1.73	-1.72	1.98	-1.67	0		4.72	0.79	-1.47	3.06	0.71	0
-227.7	1.58	-0.13	0.06	1.6	-0.39	0		2.61	-0.56	-2.46	1.11	-1.73	0		-2.64	-1.75	-3.82	0.85	-4.97	0		3.19	-0.41	-2.26	-0.17	-0.37	0
-226.8	4.12	4.37	1.35	5.34	2.67	0		0.64	-0.59	-1.87	2.5	-1.34	0		-0.89	-4.24	-3.15	0.51	-4.88	0		0.84	-3.76	-6.45	0.64	-0.91	0
-225.9	1.59	1.95	-0.67	-0.26	-1.82	0		2.07	0.66	-0.04	1.94	0.95	0		2.56	-0.32	-1.5	2.99	0.04	0		1.71	-1.52	-4.32	1.38	0.1	0
-225	1.27	0.83	-2.23	-1.92	-0.93	0		1.46	-2.18	-4.71	-3	-1.88	0		2.67	-4.05	-5	0.71	-3.23	0		3.03	0.3	-4.89	1	-2.5	0
-224.1	2.71	3.14	0.6	3.23	-1.56	0		2.47	-1.45	-2.14	2.39	-1.77	0		2.66	-0.95	-1.28	3.62	-0.95	0		4.3	0.92	-3.96	-0.34	-0.75	0
-223.2	-1.56	1.18	-3.28	-1.99	-0.31	0		2.78	0.8	-3.29	1.91	1.58	0		2.99	-0.25	-3.45	3.62	0.81	0		2.74	0.32	-2.23	1.94	2.29	0
-222.3	1.89	0.02	-0.14	3.61	0.01	0		5.26	0.47	-0.18	1.94	3.43	0		2.18	0.84	-3.32	3.34	-0.94	0		2.51	1.51	-3.39	2.11	-1.75	0
-221.4	3.9	4.55	1.09	2.19	-1.68	0		5.24	1.93	2.16	5.91	2.41	0		1.3	-0.21	-0.85	4.93	-1.78	0		4.61	3.48	-1.72	2.84	-1.81	0
-220.5	0.68	1.11	-1.53	0.11	0.53	0		1.7	-1.76	-5.69	0.86	-0.23	0		4.53	0.79	-2.12	3.98	-1.23	0		2.58	2.21	-0.96	2.58	0.71	0
-219.6	3.37	4.66	-0.58	2.69	-0.91	0		3.67	2.58	-0.06	5.59	2.45	0		0.28	-1.98	-4.08	0.91	-1.69	0		1.82	-0.5	-2.49	0.49	-0.64	0
-218.7	0.49	1.74	-0.98	0.3	-2.24	0		4.33	-0.6	-0.58	5.77	2.58	0		-0.32	-2	-4.63	1.67	-1.69	0		3.48	-1.66	-7.15	-0.12	0.66	0
-217.8	4.76	4.02	-0.05	4.05	-0.55	0		4.94	1.68	0.49	6.65	2.87	0		3.43	0.68	-2.32	3.26	-2.71	0		6.06	0.95	-4.73	2.14	-1.15	0
-216.9	2.74	1.09	-1.4	3.63	-0.61	0		5.27	1.6	-1.89	5.8	1.24	0		3.44	3.07	-0.78	6.56	0.99	0		4.33	2.51	-0.48	4.74	1.35	0
-216	0.07	0.9	-0.88	0.31	-2.08	0		1.19	-0.14	-0.04	2.14	-0.53	0		1.61	2.84	0.03	5.9	1.34	0		3.96	4	-4.12	0.25	0.09	0
-215.1	2.15	1.82	2.21	0.62	3.23	0		-0.82	-1.77	0.16	0.72	-0.24	0		-2.19	-2.65	-0.26	1.65	1.19	0		6.04	2.04	1	3.73	4.28	0
-214.2	-1.86	-0.07	-1.35	0.34	-2.84	0		2.94	0.58	0.66	3.83	1.01	0		2.11	0.9	-1.06	4.37	0.28	0		3.94	-1	-2.58	4.5	-0.59	0
-213.3	0.95	-0.39	-2.02	-0.36	-1.82	0		4.49	0.06	-0.6	1.28	1.26	0		1.05	-0.8	-1.82	0.73	-1.62	0		2.41	1.25	-5.46	-0.3	-2.45	0
-212.4	-0.07	2.2	-0.66	3.01	-2.11	0		5.92	0.9	-1.07	3.94	2.31	0		6.97	4.11	1.55	5.88	2.99	0		-0.18	-1.31	-6.17	1.29	-3.24	0
-211.5	1.53	0.19	0.15	1.47	-0.8	0		6.08	0.69	2.32	6.92	4.58	0		1.17	0.5	-0.73	3.08	-0.4	0		1.73	-0.84	-3.92	0.24	-1.49	0
-210.6	5.43	1.21	-0.4	2.72	0.67	0		3.25	0.27	-0.58	0.78	-1.05	0		-1.75	-0.12	-4.16	2.77	-1.33	0		3.4	1.17	-2.74	2.57	-0.51	0
-209.7	3.4	3.23	2.13	2.16	-0.93	0		3.28	2.03	1.13	3.42	4.31	0		1.71	1.23	-3.84	2.69	0.71	0		3.18	-0.58	-4.23	1.13	0.3	0
-208.8	3.27	4.33	3.12	4.62	3.13	0		2.84	-0.07	-1.5	3.36	0.36	0		0.72	-4.81	-5.95	3.13	-4.73	0		1.6	-1.3	-4.15	1.05	-2.15	0
-207.9	4.32	6.26	2.37	4.44	3.1	0		5.38	3.51	0.68	4.77	2.91	0		2.47	0.5	-2.14	1.73	-1.02	0		3.09	-1.34	-5.58	-0.91	-2.4	0
-207	1.41	1.77	0.41	1.64	2.61	0		3.38	3.01	1.11	5.01	3.43	0		0.46	1	-2.54	4.42	-0.91	0		1.59	-0.06	-5.14	1.75	-3.33	0
-206.1	3.82	0.32	-0.94	0.39	-4.14	0		0.79	-4.18	-4.35	-0.26	-2.68	0		-0.03	-0.91	-3.42	2.79	-0.9	0		5.79	2.72	-2.22	4.32	2.34	0
-205.2	0.19	1.24	-0.19	0.55	0.17	0		4.44	1.76	-0.05	5.91	0.75	0		0.69	-3.31	-4.08	2.86	-7.86	0		3.9	1.08	-2.37	5.87	-2.46	0
-204.3	1.1	0.99	0.28	1.16	0.02	0		3.8	-0.13	-0.19	1.56	1.04	0		5.53	0.65	0.4	3.32	0.51	0		5.38	2.18	-4.17	-0.96	1.28	0
-203.4	2.09	1.42	0.97	1.18	-3.99	0		2.85	-2.11	0.83	2.25	-1.9	0		0.58	-0.61	-3.85	2.73	-2.29	0		2.81	0.78	-2.73	3.64	-0.18	0
-202.5	6.99	5.24	1.31	5.23	2.59	0		3.35	1.23	0.32	4.24	3.41	0		-2.93	-4.07	-3.04	0.38	-4.04	0		-0.14	0.13	-4.04	0.53	1.27	0
-201.6	-0.94	-1.21	-2.6	0.15	-1.06	0		2.46	-3.67	-3.51	2.67	1.34	0		0.58	-1.51	-4.58	1.19	-3.48	0		3.16	0.14	-2.57	0.47	-2.39	0
-200.7	3.69	1.51	0.89	0.44	-1.23	0		2	0.33	-0.67	5.8	-0.41	0		1.24	1.27	-2.78	4.27	-3.21	0		2.5	0.6	-4.74	2.15	-3.31	0
-199.8	2.38	1.47	-1.6	-0.74	-0.54	0		2.43	1.34	2.26	2.91	1.54	0		1.66	2.16	-0.38	3.32	-2.56	0		2.43	1.5	-5	0.42	-2.21	0
-198.9	1.61	1	1.27	3.11	1.38	0		6.78	0.53	3.73	5.64	0.64	0		1.51	-3.32	-1.61	1.9	-5.5	0		0.78	-2.01	-2.99	2.2	-3.68	0
-198	1.41	2.75	2.37	2.3	0.06	0		3.86	-1.04	-0.9	2.06	1.87	0		1.23	-5.47	-3.62	1.08	-2.96	0		1.72	-0.21	-3.89	0.89	-0.37	0
-197.1	0.16	0.76	1.12	2.63	-0.48	0		2.13	-0.63	-4.03	2.03	-0.43	0		0.63	-2.24	-5.19	2.13	-1.05	0		4.66	-0.64	-3.23	2.48	-1.22	0
-196.2	2.7	2.96	-0.05	2.47	-0.39	0		5.13	3.11	1.57	4.87	1.39	0		3.15	2.53	0.65	4.52	-0.38	0		4.18	2.14	0.86	5.39	1.81	0
-195.3	2.1	4.74	1.74	3.63	2.23	0		4.21	0.81	-0.18	5.31	2.9	0		4.47	0	-0.36	4.58	-0.1	0		1.68	-0.67	-3.32	-0.44	-2.89	0
-194.4	0.16	2.28	1.3	1.19	-1.5	0		1.14	0.74	1.41	3.9	0.05	0		1.54	3	1.53	4.94	2.86	0		3.83	5.34	-2.37	2.69	4.2	0
-193.5	3.63	2.6	-0.67	1.47	3.47	0		5.71	0.06	0.01	5.13	3.86	0		2.67	3.07	-0.82	3.82	2.09	0		1.31	2.52	-3.17	2.9	-0.46	0
-192.6	6.03	4.14	5.44	4.79	4.74	0		5.5	3.27	3.58	4.18	0.87	0		2.19	0.56	-1.07	2.63	-2.13	0		2.34	-0.75	-3.68	0.34	-2.42	0
-191.7	0.09	0.32	-3.26	1.02	-0.42	0		4.64	-2.49	-2.56	6.44	1.24	0		4.75	2.08	-1.17	6.89	3.1	0		4.56	4.28	-0.09	4.84	1.87	0
-190.8	2.5	4.67	-0.66	3.15	-1.97	0		4.37	1.11	0.8	1.3	-0.25	0		-0.4	0.56	-4.43	2.38	-4.39	0		2.3	5.1	-5.3	2.46	-0.18	0
-189.9	6.4	5.18	4.02	2.93	1.89	0		4.81	-1.21	-0.05	2.47	0.19	0		0	-3.49	-2.26	2.95	1.31	0		-0.52	-1.05	-2.59	-0.97	-0.68	0
-189	1.2	0.02	-3.37	3.04	-2.77	0		7.13	0.36	-0.74	3.82	0.77	0		3.09	-0.87	-0.63	3.96	-0.72	0		3.85	-0.63	-2.15	1.04	0.47	0
-188.1	5.92	5.25	1.57	4.2	4.07	0		4.71	1.37	-0.37	3.92	3.35	0		-0.95	-1.35	-3.24	1.89	-3.14	0		1.08	-0.78	-3.51	0.99	-2.2	0
-187.2	4.34	5.23	-0.16	3.16	0.14	0		2.91	-1.24	-1.98	-0.49	-2.3	0		3.44	-1.56	-2.53	3.05	-2.06	0		2.34	1.43	-2.18	5.39	1.28	0
-186.3	2.76	0.25	0.85	-1.72	-0.76	0		0.88	-4.13	-1.76	0.68	-1.39	0		-0.83	-0.75	-3.19	2.86	-1.02	0		0.46	-0.83	-3.88	1.81	-1.33	0
-185.4	3.74	3.52	3.01	1.69	1.74	0		2.32	2.11	1.06	2.89	1.06	0		-1.38	-3.27	-5.04	-1.22	-1.53	0		4.59	0.54	0.39	1.26	1.71	0
-184.5	0.36	2.07	-2.02	0.45	-1.56	0		2.43	0.21	-1.35	4.27	-0.81	0		2.78	-0.66	-3.64	4.54	-2.02	0		-0.11	0.3	-5.04	5.81	0.54	0
-183.6	0.84	0.11	-1.36	-0.69	-2.2	0		2.01	-0.19	-1.57	1.85	0.61	0		2.34	1	-0.29	3.52	0.28	0		3.5	1.32	-2.08	3.18	2.29	0
-182.7	3.53	3.4	-0.01	1.03	-0.92	0		2.19	1.9	-1.74	4.42	-0.39	0		0.07	1	-6.53	3.45	-3.85	0		2.4	0.1	-5.5	0.77	-2.06	0
-181.8	2.88	1.46	-0.82	-1.28	-2.4	0		4.55	0.06	0.35	1.17	2.02	0		1.23	1.45	-0.4	1.59	0.24	0		3.5	4.46	-1.57	2.75	0.76	0
-180.9	0.73	1.5	-0.08	3.53	-1.93	0		2.42	-1.01	-0.98	3.38	1.01	0		1.56	0.67	-2.32	5.29	2.11	0		5	2.66	-1.2	4.16	-0.12	0
-180	0.69	4	2.68	0.62	0.23	0		1.38	0.63	-1.62	4.48	0.16	0		0.53	-0.6	-1.8	3.23	-0.58	0		1.44	0.73	-4.24	0.6	0.74	0
-179.1	2.9	3.48	-0.88	4.24	1.35	0		2.15	-1.09	-3.01	1.39	-0.07	0		1.38	0.29	-0.38	3.21	-1.02	0		2.37	0.2	-0.77	5.09	1.22	0
-178.2	2.78	1.59	0.2	0.23	-0.31	0		2.9	-0.53	-2.02	1.33	1.36	0		1.59	0.89	-0.82	2.58	0.64	0		2.38	1.11	-1.72	2.9	-0.01	0
-177.3	2.42	2.94	3.79	5.24	2.93	0		5.39	-0.3	1.32	1.37	1.05	0		-0.87	-4.73	-2.77	-0.59	-4.72	0		0.9	-0.01	-2.66	2.51	-0.71	0
-176.4	2.57	1.59	1.18	0.23	-0.75	0		1.49	-1.55	-1.37	1.7	1.26	0		-0.35	-1.72	-3.17	-0.19	-0.48	0		2.55	-0.6	-3.33	-3.31	-1.24	0
-175.5	2.53	0.38	-1.29	0.57	-0.33	0		5.81	1.02	0.28	2.5	1.98	0		4.76	3.13	0.29	4.03	-0.2	0		2.4	0.09	-1.12	2.59	0.16	0
-174.6	3.86	0.9	-0.18	1	-2.53	0		4.45	0.92	-2.26	0.64	0.03	0		3.24	-1.87	-2.18	1.95	-1.48	0		2.36	0.83	-4.95	0.56	-2.85	0
-173.7	2.96	2.54	1.9	2.3	1.97	0		4.23	-1.44	0.19	2.29	0.77	0		0.35	0.14	-1.87	1.8	0.87	0		0.19	3.03	-3.55	2.5	0.35	0
-172.8	-2.02	-0.3	-2.42	-2.4	-2.73	0		0.26	-5	-3.92	-2.22	-2.55	0		0.37	-1.71	-2.52	2.15	-4.39	0		2.38	0.58	-1.58	0.92	0.66	0
-171.9	0.94	0.35	-1.29	0.15	-0.42	0		3.12	1.95	0.32	4.37	2.93	0		1.5	-0.77	-2.16	3.13	-0.13	0		2.04	-1.1	-2.37	0.5	-1.15	0
-171	1.54	-1.19	0.45	-0.72	-1.94	0		-1.07	-2.22	-2.94	2.29	-2.84	0		-0.39	-0.7	-4.8	3.07	-1.81	0		1.99	0.47	-2.16	2.45	-2.02	0
-170.1	3.12	1.54	2.56	1.03	-2.11	0		3.27	-0.7	-0.69	0.1	-1.95	0		3.35	2.08	1.56	1.91	1.21	0		1.58	-1.03	-5.76	-1.33	-0.82	0
-169.2	2.45	3.01	0.12	3.34	1.73	0		2.67	0.84	3.43	1.72	-0.01	0		-0.19	0.16	-0.4	0.49	-2.85	0		3.09	-1.81	-0.47	1.69	0.44	0
-168.3	-0.29	-1.44	-0.78	1.43	-2.5	0		3.34	2.17	3.55	3.67	0.49	0		1.92	3.2	0.84	5.03	2.26	0		2.66	0.67	-2.08	2.47	1.11	0
-167.4	-0.3	2.51	1.39	-0.42	0.33	0		0.39	-1.33	0.25	0.04	-0.81	0		-2.08	-1.36	-3.28	-0.31	-5.31	0		0.63	-0.3	-2.92	-3.2	-1.94	0
-166.5	-0.27	2.31	1.61	-0.31	-0.53	0		1.76	-4.46	-0.83	0.71	0.54	0		-1.14	-4.78	-5.38	-1.31	-3.03	0		-1.91	-2.43	-3.81	0.22	-1.46	0
-165.6	-0.36	-1.08	-1.25	0.17	0.79	0		2.72	-1.82	-1.46	3.27	-1.84	0		1.61	1.1	-1.62	5.33	-1.07	0		4.71	2.34	-1.12	3.41	0.76	0
-164.7	-0.65	-0.16	-2.33	0.85	-2.31	0		2.65	-0.05	-0.06	4.59	0.48	0		-0.69	-2.88	-0.87	2.44	-1.77	0		1.23	-0.14	-3.66	0.74	-1.13	0
-163.8	1.91	0.84	-1.01	0.59	-0.99	0		0.04	-2.07	-2.13	2.39	-0.37	0		4.04	1.39	2.95	5.33	2.46	0		0.23	-1.53	-2.49	0.14	0.15	0
-162.9	-1.46	0.25	-1.83	-1.67	-2.42	0		1.22	0.17	0.18	2.29	-1.98	0		2.65	1.8	0.81	2.62	-2.15	0		3.08	3.09	-3.44	2.61	0.05	0
-162	4.72	3.8	2.47	3.43	4.2	0		2.03	-1.43	-2.59	0.93	4.27	0		3.8	2.02	-1.02	2.86	-1.42	0		1.43	0.92	-3.04	2.52	-3.01	0
-161.1	0.83	0.45	-1.47	2.41	-0.49	0		2.45	-0.8	-1.2	3.19	1.28	0		0.8	-3.15	0.86	-0.21	-1.05	0		3.17	0.56	-1.96	-0.78	-0.08	0
-160.2	4.2	4.91	1.2	1.17	-0.99	0		3.26	-0.52	-1.16	0.16	-1.09	0		1.45	1.09	-2.81	2.58	-0.55	0		2.61	2.47	-4.32	1.75	0.11	0
-159.3	2.02	1.61	-1.38	-1.05	-1.24	0		0.08	-0.82	-3.63	-1.4	-0.08	0		-0.31	1.16	-3.06	3.3	-1.17	0		3.42	2.49	-3.66	4.2	-0.27	0
-158.4	-1.32	1.11	-1.97	0.94	-1.37	0		1.43	-0.79	-1.91	0.88	0.1	0		2.14	-1.34	-2.49	5.27	0.07	0		1.03	-1.67	-4.06	4.32	-0.25	0
-157.5	0.75	0.13	1.09	1.15	-1.33	0		0.84	-0.62	2.35	0.92	0.36	0		0.09	1.24	1.09	4.05	-0.02	0		-1.03	-0.92	-2.61	0.25	-2.25	0
-156.6	-0.51	1.03	-0.57	2.14	0.34	0		1.34	-2.23	-0.45	2.82	-0.44	0		-1.44	-2.13	-3.09	2.07	-1.56	0		-1.97	-0.18	-4.31	-0.46	-1.29	0
-155.7	3.35	3.24	-1.4	-1.09	-1.91	0		4.76	0.77	0.34	0.52	-0.54	0		1.37	-1.55	-2	2.6	-1.11	0		0.62	1.89	-3.68	2.74	-2.14	0
-154.8	3.09	1.8	-0.15	0.91	-0.9	0		3.3	-1.79	-2.33	1.31	-0.67	0		1.58	-0.18	-1.34	3.73	-0.86	0		1.95	0.27	-0.24	3.3	-0.18	0
-153.9	-0.74	-2.5	-0.9	-0.72	-0.11	0		-1.31	-4.49	-2.11	1.26	-3.49	0		0.09	-0.27	-3.42	3.4	-1.28	0		2.06	3.24	-2.79	3.11	3.11	0
-153	1.98	2.63	2.35	5.52	-1.28	0		2.66	-0.52	1.18	5.6	0.47	0		-1.19	-2.05	-2.66	0.9	-1.83	0		-0.26	-1.52	-3.88	-0.41	-2.86	0
-152.1	2.34	2.86	-0.22	0.85	-1.32	0		4.72	2.3	0.38	4.58	4.19	0		0.8	1.2	-2.46	2.68	1.57	0		0.12	-0.83	-3.97	0.62	-0.94	0
-151.2	-3.01	-2.14	-1.4	-0.71	-4.25	0		3.41	0.93	1	3.47	0.05	0		3.13	4.56	0.26	5.21	-0.28	0		-0.28	-2.35	-1.06	-0.03	-0.64	0
-150.3	-1.1	-1.4	-4.25	-3.84	-0.34	0		3.03	-1.52	-1.22	-2.25	-1.39	0		1.9	-0.15	-0.1	2.31	1.04	0		2.74	0.45	0.42	4.32	2.33	0
-149.4	-2.66	1.36	-3.41	-2.68	-3.56	0		1.58	-0.86	-3.41	1.07	-1.68	0		0.25	2.92	1.08	4.6	-0.6	0		1.36	1.42	-1.6	1.97	0.26	0
-148.5	1.16	0.2	-1.26	-0.73	0.21	0		1.44	-0.36	-3.37	-3.08	-1.24	0		2.44	1	-1.35	0.32	0.85	0		5.32	0.51	-2.33	0.47	-3.27	0
-147.6	2.57	0.72	0.75	-0.46	-0.52	0		3.66	1.33	-1.61	1.04	0.71	0		0.05	0.86	-3.37	1.91	-1.22	0		3.95	-1.59	-0.14	5.6	-0.34	0
-146.7	5.53	5.96	1.65	4.2	1.36	0		3.87	2.03	2.29	3.07	1.9	0		2.67	1.36	-1.09	3.06	0.41	0		1.21	4.25	-1.38	4.52	1.17	0
-145.8	3.02	5.03	3.15	4.73	1.65	0		2.48	-1.07	-1.49	1.74	-1.65	0		-1.36	-4.5	-1.79	1.03	-2.91	0		-0.61	-1.47	-2.65	2	-3.77	0
-144.9	2.28	1.23	-1.31	-1.51	-1.92	0		0.99	-1.14	-2.18	2.36	0.13	0		0.17	0.38	-1.46	4.37	-0.81	0		0	-0.32	-5.59	-2.06	-4.71	0
-144	-2.23	0.79	-0.62	-1.42	-0.33	0		2.44	-0.5	0.75	2.04	0.47	0		1.66	2.09	-2.01	3.02	0.08	0		4.03	0.84	-2.63	-0.08	-1.99	0
-143.1	3.92	2.19	1.22	1.79	-0.29	0		4.24	1.16	0.85	2.47	0.8	0		4.37	1.52	-0.69	3.19	1.24	0		2.35	-1.07	-1.4	-0.6	-1.73	0
-142.2	3.36	3.83	2.6	3.75	1.09	0		3.87	1.72	0.41	2.88	-1.39	0		-0.85	-0.28	-2.26	0.41	-2.71	0		-2.82	-1.97	-3.74	0.37	-0.96	0
-141.3	4.99	2.66	2.32	3.55	1.14	0		2.7	2.34	0.61	1.91	1.05	0		0.47	0.75	-0.18	-2.14	-2.31	0		-0.32	1.29	-2.29	-1.05	-2.46	0
-140.4	1.31	1.49	0.66	0.45	4.73	0		1.86	1.19	3.22	2.69	2.31	0		-0.83	0.73	0.89	3.4	-1.44	0		0.35	0.8	-1.64	1.1	-1.93	0
-139.5	-0.11	2.2	1.98	1.43	-0.29	0		0.11	-2.13	-3.55	2.43	1.35	0		0.09	-3.03	-2	2.11	1.85	0		-0.35	-0.72	-0.98	0.88	0.73	0
-138.6	2.02	5.01	-0.48	0.93	-0.08	0		3.23	1.28	-1.23	1.85	-2.37	0		0.3	0.16	-0.89	1.79	-3.97	0		0.4	-1.02	-2.46	0.91	-1.31	0
-137.7	2.46	5.07	0.01	1.61	-1.38	0		1.67	-0.51	-1.64	1.44	-1.34	0		1.02	0.14	-1.12	3.87	-1.05	0		2.86	2.38	-3.37	1.36	0.41	0
-136.8	2.22	1.26	-0.7	1.41	-0.26	0		0.83	-0.78	-2.63	1.38	-3	0		2.79	2	-1.32	2.8	-0.25	0		2.28	0.71	-3.18	-0.43	-0.13	0
-135.9	0.59	3.48	-0.66	1.8	1.09	0		4.33	0.41	0.21	1.03	0.62	0		3.29	-0.7	0.63	2.82	-0.22	0		3.49	0.84	-1	1.96	-2.12	0
-135	-0.06	2.02	0.37	3.56	-1.09	0		3.44	2.47	1.77	3.28	-0.27	0		1.85	-0.29	1.69	5.45	0.06	0		0.71	-0.03	-0.51	2.59	1.22	0
-134.1	3.95	3.17	0.97	-0.1	1.57	0		2.1	0.74	-1.72	1.94	0.56	0		0.46	2.05	0.05	5.14	-1.31	0		0.62	-0.11	-5.17	2.45	-3.32	0
-133.2	0.11	-1.18	-1.31	1.15	-2	0		-1.26	-2.69	-1.53	-0.04	-0.51	0		-0.23	-0.09	-4.67	0.5	-2.15	0		3.27	5.34	-1.13	4.78	0.07	0
-132.3	3.89	2.16	1.97	4	0.96	0		5.32	-1.91	0.84	3.52	-0.77	0		1.97	-1.82	-0.34	3.82	-1.1	0		0.07	0.86	-4.36	1.38	-2.35	0
-131.4	1.6	1.67	-2.09	3.42	0.53	0		3.7	0.71	-0.3	3.89	0.35	0		5.04	2.52	2.47	7.26	0.65	0		4.12	4.55	2.48	4.24	-0.07	0
-130.5	-1.13	-0.5	-2.56	-2.45	-3.87	0		4.47	1.36	3.26	1.82	-0.19	0		2.55	1.15	0.34	2.24	-0.23	0		3.08	2.76	-1.22	2.85	-1.22	0
-129.6	2.5	1.37	2.73	2.92	1.4	0		5.64	2.21	1.87	4.6	0.67	0		0.64	-0.12	-1.71	0.19	-2.75	0		2.45	-0.73	-2.5	3.64	-1.32	0
-128.7	2.33	1.38	-0.48	5.4	-1.17	0		1.67	0.05	-1.91	1.05	-1.89	0		0.55	-1.14	-2.01	-0.38	-2.07	0		-0.37	-0.11	-2.69	1.71	-3.44	0
-127.8	-0.51	-4.49	-5.69	-1.11	-4.87	0		-0.61	-3.18	-3.88	-1.42	-2.09	0		0.39	0.02	-6.79	-0.1	-1.57	0		0.54	1.09	-4.55	0.77	-2.02	0
-126.9	1.62	1.42	2.57	3.64	1.37	0		-1.85	-1.01	0.26	-0.49	-0.01	0		-3.24	-3.78	-3.73	-2.45	-2.89	0		0.2	-1.28	-4.93	-1.92	-2.43	0
-126	1.38	0.15	0.72	1.2	0.56	0		1.77	0.62	-0.26	2.55	0.49	0		1.36	0.7	-1.13	2.47	-0.1	0		-1.4	-1.97	-3.7	4.19	-1.2	0
-125.1	0.38	3.14	1.61	3.45	-1.59	0		2.56	2.83	2.89	4.8	3.83	0		1.72	3.43	0.98	3.34	0.47	0		3.29	2.19	-0.75	1.7	-0.27	0
-124.2	-0.29	1.19	0.41	-0.61	-1.77	0		-1.27	-3.97	-2.44	-0.65	-4.34	0		-2.09	-2.16	-4.77	1.57	-4.64	0		-0.96	-1.37	-2.99	0.72	0.04	0
-123.3	0	3.19	1.44	2.87	-0.64	0		4.32	1.59	-1.5	3.66	2.24	0		0.66	-4.53	-5.02	0.08	-2.08	0		0.83	0.07	-4.6	1.4	-1.01	0
-122.4	-2.05	-1.76	-3.72	2.06	-3.23	0		1.57	-2.57	-1.31	0.11	-3.08	0		-2.51	-3.83	-2.73	-0.4	-5	0		-0.77	-1.21	-1.8	2.48	-1.25	0
-121.5	-0.05	0.88	0.33	0.45	-1.81	0		-2.28	-3.23	-3.12	-1.11	-1.21	0		-0.82	-0.26	-2.96	3	-2.35	0		1.52	-0.1	-2.42	1.07	-0.47	0
-120.6	-2.76	-1.77	-3.35	-1.91	-3.47	0		2.59	-0.44	1.14	2.62	0.23	0		4.94	1.73	1.71	4.97	2.07	0		1.94	0.12	-3.19	1.96	-3.75	0
-119.7	2.1	0.99	1.36	1.92	-1.33	0		4.19	0.88	0.08	2.81	-0.57	0		-1.39	0.33	-3.13	3.15	-3.34	0		-0.48	2.92	-5.55	2.81	-4.46	0
-118.8	3	3.09	-0.05	2.25	-0.88	0		0.49	2.53	-2.49	1.13	-1.48	0		4.52	3.99	-1.09	3	0.15	0		7.15	4.35	-0.42	3.68	-0.77	0
-117.9	-2.31	1.48	-2.49	-0.3	-3.66	0		-3.15	-4.55	-5.39	-4.56	-6.93	0		-0.18	-2.71	-4.13	-2.51	-2.48	0		0.49	-0.77	-4.77	1.76	0.3	0
-117	0.55	4.07	0.31	3.49	2.73	0		2.63	0.83	1.11	3.55	0.7	0		1.99	-1.07	-1.22	3.62	0.41	0		0.91	0.18	-2.91	1.19	-1.08	0
-116.1	3.18	-0.72	-0.11	0.75	-1.38	0		5.46	1.95	4.72	4.69	1.24	0		3.7	-1.16	1.82	1.03	-2.63	0		2.96	-0.45	-1.47	0.27	-3.42	0
-115.2	4.59	1.91	0.67	2.02	1.71	0		4.36	1.42	-0.68	2.31	1.6	0		2.8	2.53	0.83	3.39	2.59	0		3.51	3.3	0.19	7.56	1.85	0
-114.3	-0.72	0.58	-3.35	1.78	-5.51	0		1.14	-1.38	-2.42	2.81	-3.02	0		-1.39	-1.52	-1.52	1.23	-4.69	0		-1.65	-0.48	-4.22	-0.71	-2.11	0
-113.4	-1.82	2.4	-2.49	-1.5	-1.43	0		-0.36	-2.31	-0.96	0.56	-2.09	0		-0.88	-0.92	-0.5	3.73	-0.46	0		-0.62	-0.78	-2.98	-0.78	-0.33	0
-112.5	0.63	0.13	1.17	0.32	1.7	0		3.02	1.78	1.53	-1.21	3.76	0		-0.75	2.54	-2.24	1.88	1.48	0		-0.04	1.46	-1.48	1.21	1.6	0
-111.6	2.35	1.41	1.92	1.93	-0.34	0		-0.88	0.23	0.49	2.84	-2.91	0		-1.11	0.01	-1.82	2.4	-3.75	0		1.02	-0.46	-5.15	1.14	-4.43	0
-110.7	4.04	4.46	1.62	0.86	-0.45	0		2.66	0.1	-1.28	1.64	-1.9	0		2.64	-0.02	-3.37	0.87	-1.81	0		1.55	0.3	-2.87	-2.73	-2.69	0
-109.8	1.54	2.02	-0.98	0.36	-1.34	0		1.36	0.6	1.12	0.39	-1.51	0		0.63	2.22	-0.92	0.29	-0.74	0		1.15	3.42	0.21	0.27	-1.65	0
-108.9	0.87	1.36	-0.78	0.64	-1.21	0		-2.06	-3.36	-2.98	-0.86	-4.3	0		-2.96	-2.58	-5.35	-3.73	-3.38	0		0.7	-0.7	-3.05	-2.07	-1.21	0
-108	0.86	-0.97	-0.11	0.21	1.28	0		5.01	4.14	4.11	6.67	5.65	0		4.33	3.09	2.16	5.68	2.65	0		2.37	2.79	-1.37	4.22	0.02	0
-107.1	2.03	-0.21	-0.1	3.71	-1.79	0		1.14	-1.06	-1.99	3.13	1.46	0		-0.15	-4	-4.48	-1.57	-2.96	0		0.46	-0.61	-0.74	-0.24	-0.1	0
-106.2	0.69	3.12	1.61	3.96	2.35	0		4.34	0.24	3.2	3.31	2.26	0		-0.69	-2.53	-0.79	0.95	-3.46	0		-2.93	-3.21	-4.65	1.04	-3.33	0
-105.3	1.71	-1.65	-1.39	5.07	-0.37	0		0.68	-4.2	0.05	0.82	-1.22	0		0.15	-1.15	-1.44	2.79	-0.38	0		1.83	2.58	-2.64	1.95	0.73	0
-104.4	-1.56	-1.59	-0.73	1.45	-4.12	0		-0.97	-1.38	-2.99	0.67	-2.99	0		-1.45	1.52	-3.1	-0.2	-3.13	0		0.48	-0.73	-1.84	2	-1.07	0
-103.5	-2.22	-1.48	-0.5	0.2	-3.72	0		-0.72	-4.04	-2.44	-1.2	-3.94	0		-0.84	-2.46	-2.98	-2.38	-3.51	0		-0.22	-3.82	-2.93	-4.11	-4.49	0
-102.6	-0.9	2.46	1.71	0.64	1.14	0		-0.3	0.46	-0.21	-1	-0.2	0		0.09	0.87	-1.21	0.15	-0.75	0		3.01	1.79	1.39	2.04	2.65	0
-101.7	1.74	-0.49	-1.29	0.82	-1.92	0		1.33	0.12	-2.59	1.38	-0.36	0		0.85	-0.14	0	0.16	-0.45	0		1.6	0.5	-0.6	1.69	1.46	0
-100.8	2.38	4.04	2.05	-0.16	0.36	0		4.97	-1.01	1.53	2.7	0.44	0		-2.37	-3.99	-4.75	-0.53	-5.63	0		3.04	1.96	-0.57	2.53	0.55	0
-99.9	2.94	1.09	2.29	1.86	1.23	0		4.65	1.07	1.29	-0.21	3.11	0		1.28	-0.42	-2.46	-1.61	-2.37	0		1.07	1.81	-0.88	1.58	-2.65	0
-99	2.76	3.23	5.21	3.58	2.3	0		1.42	-0.87	-0.43	3.36	1.49	0		-1.43	1.38	-0.72	2.69	0.35	0		-0.79	1.62	-1.26	1.46	-2.28	0
-98.1	3.25	2.49	-0.3	2.59	-1.67	0		1.51	-1.85	-1.35	1.77	0.15	0		-0.04	-3.04	-3.23	1.15	-1.27	0		1.67	2.64	-3.62	4.23	1.61	0
-97.2	-1.31	-0.42	-1.23	-0.45	-2.41	0		0.93	-0.95	-0.6	2.21	0.06	0		-0.23	0.61	-0.63	2.09	-1.01	0		-2.14	-1.86	-3.82	-0.02	-4.5	0
-96.3	2.61	1.75	-0.66	-0.93	0.55	0		2.17	-0.18	0.78	-0.32	0.64	0		-0.53	-2.43	-3.79	-3.43	-2.19	0		-0.96	-1.14	-4.27	-3.2	-1.6	0
-95.4	3.51	3.29	2.09	1.31	-0.12	0		2.06	0.5	0.67	1.68	-1.13	0		1.73	1.4	-0.86	1.86	-2.62	0		1.11	0.93	-1.25	2.13	-1.2	0
-94.5	0.15	-0.82	-3.61	1.06	-0.79	0		2.1	-1.99	-1.19	0.89	-0.37	0		0.22	0.26	-1.7	-0.08	-2.31	0		0.08	1.1	-0.4	-0.73	0.07	0
-93.6	0.59	1.17	-0.46	0.55	-0.4	0		2.95	0.23	-0.17	-0.35	-0.5	0		1.09	-0.98	-1.74	-1.11	-3.38	0		3.85	1.95	0.2	3.31	-2.11	0
-92.7	-0.1	1.42	1.53	1.3	-0.98	0		-0.42	-2.74	-3.25	1.81	-1.9	0		-1.42	-3.29	-1.92	0.64	-2.87	0		-1.13	0.72	-0.05	0.83	-1.1	0
-91.8	0.63	-0.43	1.88	1.79	-2.09	0		3.56	0.36	0.28	6.38	-0.07	0		0.46	1.97	-0.37	4.08	2.1	0		0.01	0.72	-0.91	1.21	-0.35	0
-90.9	1.31	1.29	0.6	5.44	3.23	0		1.75	1.48	0.15	3.89	2.98	0		-0.92	-0.67	-4.33	-0.64	-3.19	0		-1.07	0.11	-3.1	2.94	-0.45	0
-90	3.19	2.87	4.51	4.1	2.7	0		3.39	2.22	2.67	1.28	2.13	0		2.19	-2.18	0.94	1.64	-0.61	0		-1.91	-0.55	-3.86	0.15	-3.1	0
-89.1	-3.91	-2.93	-2.9	-0.73	-4.06	0		-0.51	-1.45	-2.16	0.71	-1.72	0		2.52	2.61	0.9	4.56	-1.54	0		0.81	2.28	-3.02	2.92	-3.16	0
-88.2	0.15	-0.71	-1.16	0.17	-3.6	0		0.81	-1.75	-0.01	-0.74	-0.02	0		4.65	4.37	3.42	3.29	3.48	0		3.62	3.56	-0.18	1.98	1.47	0
-87.3	-0.58	-1.05	-1.78	-1.97	-0.07	0		-1.06	-1.7	-2.79	-0.23	-2.1	0		1.8	0.21	1.65	1.08	-0.51	0		2.91	1.76	-0.15	3.33	2.09	0
-86.4	3.21	-2.71	0	-0.75	0.28	0		3.66	0.17	1.85	-1.41	0.4	0		3.91	-0.69	1.61	-0.6	-0.97	0		3.18	2.28	1.69	2.92	1.41	0
-85.5	0.07	-0.56	-2.54	1.41	-3.58	0		2.55	1.75	-2.73	0.34	-2.77	0		-0.59	-1.79	-3.06	-0.51	-6.63	0		1.11	-2.22	-3.98	-1.42	-2.67	0
-84.6	-1.31	1.08	-3.75	1.87	1.28	0		2.38	0.8	-0.11	0.38	2.51	0		1.34	2.6	1.26	2.16	0.38	0		3.48	1.54	-1.43	2.42	-1.44	0
-83.7	-0.53	-2.44	-2.85	1.91	-1.58	0		0.56	-1.09	-3.01	1.49	-0.94	0		-0.69	-2.14	-5.02	1.9	-4	0		1.11	1.19	-1.52	3.34	-0.98	0
-82.8	3.02	1.87	-0.23	1.8	0.06	0		2.67	0.56	-1.41	0.93	2.92	0		1.52	0.58	0.08	2.39	0.38	0		3.53	2.1	1.35	2.94	-0.15	0
-81.9	-1.14	-2.29	-1.54	2.77	0.27	0		3.2	-0.4	3.31	6.72	1.48	0		3.29	2.73	6.03	5.7	3.46	0		3.22	0.66	-1.51	1.18	1.76	0
-81	-3.14	-1.46	-4.24	-3.08	-5.64	0		2.82	0.14	-1.47	1.07	-0.51	0		2.08	0.26	0.24	0.89	-2.39	0		-0.64	-0.51	-2.21	-0.83	-2.53	0
-80.1	1.56	1.98	2.11	3.89	0.67	0		1.78	1.93	2.11	2.86	1	0		0.99	1.04	-0.77	-0.89	-1.87	0		0.54	0.43	-2.6	-2.28	-1.4	0
-79.2	1.16	0.91	0.9	2.47	-0.57	0		1.34	-1.73	-3.39	1.2	-1.64	0		0.06	-3.57	-2.72	-1.61	-3.21	0		2.92	1.24	-2.11	1.28	-0.89	0
-78.3	-1.66	-1.57	-1.14	-1.03	-1.52	0		-2.99	-3.72	-2.69	-0.18	-2.63	0		-1.56	-1.1	-3.07	-1.07	-2.15	0		-1.75	1.37	-3.17	0.82	-0.24	0
-77.4	0.91	1.75	1.08	-0.29	-1.51	0		0.38	-0.09	-1.23	0.91	-0.38	0		1.03	1.35	-1.34	-0.76	-2.23	0		-0.75	0.74	-0.89	-1.37	-2.19	0
-76.5	2.15	-0.59	-0.39	1.01	0.81	0		4.42	0.15	-2.05	0.56	1.93	0		0.55	0.26	-2.65	0.72	-3.09	0		-1.92	-0.33	-4.98	-1.56	-3.88	0
-75.6	1.35	-1.92	-1.26	2.53	-2.37	0		2.98	0.02	-0.23	0.68	-1.43	0		1.9	-1.09	0.59	-0.33	-3	0		1.21	-1.08	0.7	-1.86	-1.79	0
-74.7	0.76	-1.58	0.21	0.67	-0.68	0		-0.3	-2.75	-0.1	-0.34	-3.32	0		-0.64	-5.31	-3.9	-2.02	-0.62	0		2.49	4	1.35	-0.11	5.46	0
-73.8	0.45	-2.24	-1.4	0.21	-0.73	0		-1.66	-4.22	0.43	1.09	-0.94	0		-1.62	-2.32	-1.37	3.19	-0.67	0		-1.9	-1.89	-2.8	1.65	-0.79	0
-72.9	0.35	-0.37	-0.84	1.01	-0.42	0		1.03	2.39	-0.48	0.64	0.38	0		-0.23	4.07	-0.53	1.13	-1.91	0		-0.81	0.06	-2.94	-2.3	-2.22	0
-72	3.89	1.28	2.87	5.21	0.4	0		4.41	1.23	1.75	-0.14	-1.71	0		0.85	-1.46	-2.35	-2.35	-5	0		-1.08	1.14	-1.49	3.79	-1.75	0
-71.1	0.32	-2.97	-0.93	0.98	0.6	0		-0.61	-1.71	0.1	-1.81	-3.57	0		-3.91	-2.27	-2.46	-1.34	-2.79	0		-0.34	1.17	-2.27	-0.3	0.8	0
-70.2	1.13	0.44	-1.81	1.08	1.8	0		-0.99	-2.47	-4.09	0.33	-2.48	0		3.55	0.31	-0.03	3.12	-1.98	0		-0.32	-0.16	-1.97	-0.32	-1.51	0
-69.3	-0.06	-1.78	-2.48	-2.6	-1.53	0		2.68	-0.28	-1.31	-0.85	-2.34	0		2.97	-1.77	-1.23	-0.65	-3.2	0		-0.39	-1.68	-2.12	-1.83	-0.85	0
-68.4	-1.52	-2.47	-1.57	-0.18	-0.62	0		1.88	0.42	-1.67	-0.08	0.55	0		1.58	-1.13	-0.67	0.04	-1.72	0		1.86	0.62	-1.35	0.95	-0.14	0
-67.5	1.58	0.8	-0.02	2.04	1.57	0		2.04	1.07	-2.8	2.25	-1.75	0		0.75	1.79	-0.97	1.94	-1.25	0		-2.53	1.79	0.58	-0.64	-1.78	0
-66.6	-1.96	-1.3	0.61	-2.95	-1.26	0		0.24	1.46	1.26	-1.26	0.27	0		0.37	0.48	1.27	1.43	-1.9	0		-0.48	-0.56	-1.71	1.15	0.09	0
-65.7	-0.95	-1.61	-2.58	1.74	-3.32	0		-0.13	-2.42	-4.94	0.77	-2.44	0		3.57	1.88	-2.07	4.46	0.11	0		1.84	2.32	-0.43	1.18	2.75	0
-64.8	-1.81	-0.66	-1.5	1.07	-1.76	0		-0.56	-1.83	-2.03	-1.64	-3.36	0		1.96	3.14	-3.06	-1.67	-2.04	0		-1.04	1.34	-2.84	-1.35	-3.69	0
-63.9	4.04	-1.25	3.03	4.88	0.1	0		2.57	-1.47	-1.01	0.2	-0.7	0		1.49	-2.13	-1.87	-0.71	-0.54	0		3.21	0.73	1.45	1.75	1.37	0
-63	1.96	0.03	1.02	-1.83	0.9	0		-1.42	-2.75	-2.43	-1.01	-0.68	0		-2.41	-2.18	-2.21	-1.77	-2.64	0		1.4	0.55	0.98	3.67	1.52	0
-62.1	-0.09	-1.11	-1.84	-0.26	-4.15	0		2.64	1.47	0.45	1.26	-1	0		0.42	-1.19	-1.18	-1.05	-3.08	0		0.9	2.15	-0.62	1.03	-1.99	0
-61.2	1.09	2.79	2.06	2.19	-0.86	0		3.02	2.05	0.2	2.92	1.95	0		2.6	-0.85	0.33	3.93	-0.24	0		3.15	4.26	0.17	3.1	2.62	0
-60.3	2.75	1.82	2.19	1.54	4.91	0		1.66	0.4	0.85	1	-2.06	0		1.05	0.52	-1.23	0.33	-3.7	0		0.83	2	-2.19	0.79	-2.91	0
-59.4	2.41	-0.35	-0.8	2.46	-0.99	0		3.44	2.33	0.19	3.2	3.09	0		-1.85	-0.64	-0.43	0.64	-1.21	0		-1.26	0.14	0.24	1.92	-1.23	0
-58.5	-0.18	0.87	-2.02	2.57	-1.05	0		3.38	-0.79	2.74	3	1.78	0		2.86	2.03	2.22	3.45	2.02	0		-2.53	-2.6	-2.56	-0.98	-1.96	0
-57.6	1.41	0.01	0.1	2.18	-1.85	0		2.16	0.52	1.2	0.41	-0.32	0		-0.59	-0.38	-1.07	0.36	-1.76	0		-2.32	-1.41	-5.13	-1.97	-4.03	0
-56.7	0.83	1.42	2.03	-2.06	-1.07	0		-0.2	-0.41	-0.07	-0.76	0.18	0		0.21	-0.12	-1.6	-0.07	0.53	0		-1.66	-0.74	-4.92	-3.37	-2.27	0
-55.8	-0.44	5.08	2.46	4.74	0.25	0		-0.75	0.81	-2.24	-1.2	-0.48	0		0.39	-0.53	-5.1	-0.09	0.1	0		1.13	-0.09	-4.17	-1.56	-0.76	0
-54.9	-1.65	0.89	-1.06	0.39	-2.06	0		0.66	0.08	-2.31	1.69	0.83	0		1.73	1.89	0.78	5.16	0.83	0		-2.21	2.27	0.89	3.09	1.35	0
-54	1.75	5.46	0.39	3.76	0.96	0		2.11	2.9	0.35	0.71	0.89	0		1.45	-1.45	-3.15	-2.52	-1.96	0		-1.41	-2.21	-3.32	-1.61	-5.24	0
-53.1	-1.34	-0.88	-1.79	-2.49	-3.51	0		-0.94	0.78	-3.12	-1.07	-2.88	0		0.33	-0.62	-2.44	-0.3	-1.98	0		-0.58	-0.38	-1.36	-2.63	-4.51	0
-52.2	0.76	-0.92	-0.84	0.68	0.13	0		0.96	-1.29	-0.36	0.71	0.1	0		-1.68	-1.33	-2.34	1.69	-2.89	0		-0.52	-1.49	-0.04	-0.17	-1.75	0
-51.3	-1.06	1.48	-2.64	-0.3	-2.02	0		0.74	1.12	0.86	0.71	-0.6	0		-1.54	-1.11	-1.64	-2.52	-4.22	0		1.21	3.92	0.99	2.23	1.65	0
-50.4	-1.12	0.22	0.45	1.02	1.08	0		-1.47	-1.41	1.64	0.48	-0.11	0		-1.37	-4.85	-0.83	-2.42	-3.74	0		-1.82	1.58	-1.44	0.89	-1.45	0
-49.5	0.36	0.48	-2.97	0.02	-1.22	0		1.05	-0.46	-4.46	0.17	-2.92	0		-0.27	-1.29	-3.16	-0.84	-5.03	0		-1.26	0.49	-1.43	0.6	-3.22	0
-48.6	1.42	-0.4	-1.71	0.62	1.38	0		2.03	1.05	-0.33	1.9	1.8	0		0.81	0.19	0.12	0.73	-1.17	0		-2.35	-0.3	-2.93	0.01	-5.37	0
-47.7	-2.7	-4.13	-2.48	-0.34	-3.37	0		-0.51	-0.01	0.11	0.99	-0.83	0		-2.47	-1.22	-1.36	-1.56	-2.64	0		-0.59	-0.07	1.26	-1.09	1.27	0
-46.8	0.97	1.05	-1.96	-0.8	-0.7	0		-1.87	-2.25	-1.28	-4.12	-1.64	0		-2.04	-3.27	-4.27	-0.84	-4.98	0		-1.01	-3.62	-1.54	0.01	-0.99	0
-45.9	0.26	1.02	-0.65	2.31	-2.35	0		1.85	-0.02	1.35	0.87	-0.86	0		4.85	3.87	1.61	1.58	1.58	0		3.95	2.72	-1.98	2.03	0.03	0
-45	-0.85	2.52	-3.28	2.04	-2.26	0		-2.41	-1.48	-2.87	1.78	-2.29	0		3.82	0.01	-0.91	2.74	1.81	0		-0.59	2.48	-3.42	-0.18	0.82	0
-44.1	0.81	-0.37	2.53	3.12	1.5	0		4.34	0.39	3.46	-0.13	0.58	0		0.56	-0.41	-2.04	-2.53	-3.03	0		-2.77	-2.63	-2.89	-2.69	-5.68	0
-43.2	0.22	0.75	1.34	1.68	-0.79	0		-0.81	-2.62	-1.33	-1.59	-0.76	0		0.93	-0.99	-2.63	-1.74	-0.18	0		-0.2	0.29	-2.22	-3.06	-2.52	0
-42.3	2.75	2.42	-0.19	-0.43	-1.79	0		-0.38	0.38	-0.49	0.34	-2.64	0		-0.26	-2.93	0.65	0.84	-2.29	0		0.42	0.26	0	2.42	1.82	0
-41.4	-3.18	-2.55	-3.8	-1.06	-0.78	0		-1.75	1.14	-0.85	-2.01	0.06	0		0.12	-2.07	-0.69	0.05	-0.57	0		-1.01	-0.58	-1.63	1.18	0.98	0
-40.5	0.06	2.39	-0.09	0.52	-1.83	0		1.42	-0.51	-0.22	2.88	-0.35	0		1.18	-0.58	-0.8	0.6	-1.46	0		3.05	4.28	1.39	2.25	1.57	0
-39.6	-0.29	-2.35	-0.39	0.31	-1.92	0		0.77	-0.4	2.39	0.92	0.41	0		0.24	1.33	-0.52	0.33	0.27	0		-0.98	-0.19	-4.12	-0.34	-2.73	0
-38.7	0.66	0.66	1.07	0.23	-1.69	0		-0.07	-1.65	-1.22	-2.46	-1.45	0		-1.77	-0.81	-4.33	0.48	-0.46	0		-0.62	0.25	-1.21	1.16	-0.62	0
-37.8	-0.24	0.67	0.87	1.47	-1.07	0		3.79	-0.7	2.81	4.17	1.74	0		2.85	-2.03	1.42	1.93	0.36	0		0.42	1.57	1.47	0.13	1.93	0
-36.9	0.09	2.12	1.84	2.22	0.55	0		-1.03	3.38	1.16	-0.48	-3.11	0		-2.83	0.92	-2.96	-3.45	-3.8	0		0.81	1.08	-0.88	0.06	0.04	0
-36	0.92	-2.09	0.09	1.16	-3.82	0		1.82	-0.27	-0.04	0.63	-1.44	0		0.6	-2.05	-1.93	-0.37	-4.56	0		-1.04	-2.35	-3.8	-0.98	-4.74	0
-35.1	-1.99	-3.53	-2.76	-0.14	-2.27	0		-1.1	0.55	1.05	2.09	-0.18	0		-1.23	0.11	0.18	-0.56	-1.26	0		-1.63	1.23	-0.36	-1.1	1.1	0
-34.2	0.44	0.14	-0.26	-1.94	-2.39	0		2.64	0.47	-0.44	-1.1	-0.54	0		0.7	-0.9	-2.17	-2.35	-0.51	0		-0.08	-1.21	-1.01	0.01	0	0
-33.3	-0.75	-1.26	-0.37	0.02	-2.15	0		-0.25	-1.82	-2.46	-0.19	-2.15	0		-0.82	-2.32	-0.71	-2.08	-0.06	0		-3.66	-2.09	-3.28	-1.83	-3.74	0
-32.4	-1.97	-0.42	0.26	-1.77	0.83	0		1.69	0.95	0.95	0.08	-0.36	0		-1.57	0.09	-0.86	-4.33	-1.4	0		-0.91	-1.11	1.6	-0.67	-0.04	0
-31.5	0.89	2.19	2.14	2.44	0.88	0		1.82	3.01	3.68	3.3	1.02	0		-2.17	-1.86	0.24	0.55	-4.15	0		-2.22	-1.19	-1.24	-2.61	-0.99	0
-30.6	-2.98	-3.1	0.18	-2.73	-4.93	0		-0.7	-0.9	1.32	-1.34	-0.51	0		1.31	0.31	1.77	-0.19	2.2	0		1.33	2.23	2.12	3.45	2.01	0
-29.7	2.86	3.73	3.84	2.94	4.94	0		5.32	0.35	3.78	-0.08	2.51	0		2.34	-1.23	-0.96	-2.03	-1.52	0		1.01	1.84	2.89	0.72	0.76	0
-28.8	-0.42	1.79	0.44	0.62	1.31	0		1.03	3.17	0.69	1.03	1.87	0		0.95	-1.17	-1.41	-1.52	-0.12	0		0.5	-3.5	-2.75	-2.18	-1.4	0
-27.9	-0.31	2.14	0.76	1.65	0.27	0		2.11	3.56	2.79	3.31	3.67	0		0.75	-0.32	-0.2	1.36	-0.28	0		1.97	1.64	-2.32	2.44	-0.33	0
-27	-3.6	-2.5	-3.13	-0.1	-2.96	0		1.31	-2.29	2.13	1.31	0.25	0		-0.16	0.42	0.92	-1.28	-1.42	0		0.57	2.73	0.86	0.89	-0.01	0
-26.1	0.11	2.99	0.41	2.26	1.03	0		0.67	-0.78	-1.55	0.3	-1.79	0		1.1	-0.77	-0.07	-0.47	-2.67	0		3.17	1.94	-1.38	1.82	1.41	0
-25.2	0.26	0.95	0.05	0.71	-1.17	0		2.18	1.97	1.92	2.55	0.01	0		0.13	0.14	0.79	-0.21	-0.02	0		-1.51	0.73	-0.57	-0.67	-0.88	0
-24.3	0.17	-0.97	2.87	2.42	-0.79	0		0.33	-0.07	3.54	2.06	0.09	0		-1.84	-2.29	0.11	-1.2	-4.45	0		0.27	3.45	-0.54	-0.36	-2.21	0
-23.4	1.53	0.75	0.48	1.8	0.32	0		3.53	0.83	1.78	2.09	1.91	0		-0.83	-1.33	-2.95	-3.46	-3.2	0		-0.82	-1.79	-2.13	-1.52	-3.25	0
-22.5	5.02	2.16	2.53	1.75	-0.48	0		2.47	0.49	1.36	-1.33	-2.46	0		0.46	0.92	0.67	-2.06	-3.12	0		1.68	1.94	1.57	3.05	-0.14	0
-21.6	0.8	-1.53	0.72	1.47	-2.75	0		2.54	2.35	2.59	5.51	1.5	0		0.83	-1.9	-0.92	-0.07	-0.11	0		0.44	-1.37	0.55	1.48	-1.65	0
-20.7	-2.32	-1.04	-0.6	1.65	-0.42	0		0.34	1.36	0.49	0.63	2.46	0		0.91	1.34	-0.82	-1.56	3.02	0		0.7	2.13	1.12	2.01	2.91	0
-19.8	-0.07	-1.59	3.26	0.15	-2.93	0		-2.04	-0.66	1.24	-2.74	-2.34	0		-2.28	-1.69	-1	0.19	-0.19	0		-1.37	2.78	1.61	4.07	0.84	0
-18.9	-1.62	1.36	-1.54	-0.03	1.03	0		1.46	-1.86	-0.67	-1.08	1.05	0		-3.63	-5.78	-6.55	-4.99	-4.3	0		-0.91	-2.91	-2.47	-1.86	-0.47	0
-18	-0.51	-3.26	-2.02	-2.86	-2.19	0		2.54	0.75	1.27	1.43	2.02	0		1.2	-0.29	-0.8	0.78	-0.45	0		-2.42	-1.6	-2.13	-0.35	-3.77	0
-17.1	-0.12	1.76	3.14	2	1.17	0		4.03	0.45	4.4	5.16	4.52	0		0.36	0.21	0.99	-0.47	1.87	0		-2.59	-0.82	-4.13	-2.24	-1.79	0
-16.2	-1.83	1.12	-0.58	-1.41	-1.19	0		-4.03	-2.46	-2.43	-2.11	-4.52	0		-2.03	-1.04	-3.05	-3.34	-3.62	0		-1.9	1.92	0.25	1.96	0.52	0
-15.3	-1.49	-1.41	-2.03	-2.59	-2.09	0		-1.7	-3.4	-2.42	-4.66	-2.55	0		-1.27	-1.09	-1.5	-2.25	-2.53	0		-2.96	-2.65	-2.62	-1.22	-2.87	0
-14.4	-2.1	-2.99	-0.84	-0.8	-4.39	0		-3.18	-3.41	-3.17	-3.51	-5.02	0		-1.66	-2.33	-1.79	-4.08	-4.12	0		-2.19	-0.97	-1.5	-3.35	-0.56	0
-13.5	1.02	0.94	-0.97	-2.09	-0.47	0		-1.09	-2.65	-2.19	-3.69	-3.19	0		0.24	-2.07	2.29	-1.65	-2.59	0		-1.4	-0.87	-1.87	0.34	-1.72	0
-12.6	0.94	-2.31	-1.16	0.52	0.09	0		1.07	0.52	0.71	-0.5	0.19	0		3.12	1.23	1.01	1.97	-1.54	0		0.33	0.68	-1.7	-0.19	-1.55	0
-11.7	-1	3.91	-1.64	1.72	0.87	0		0.61	1.81	2.05	0.07	0.34	0		0.68	-1.77	-1.1	-0.81	-0.55	0		0.9	1.72	-0.61	2.06	-0.48	0
-10.8	-0.03	0.57	1.17	1.66	-2.33	0		1.34	-1.01	0.81	-0.57	0.33	0		-0.61	-2.47	-0.05	-0.99	-2.74	0		-1.82	0.14	-0.69	-2.11	-3.13	0
-9.9	2.13	1.8	1.3	1.75	3.11	0		-0.2	-1.16	1.33	0.17	0.16	0		-4	-4.25	-5.15	-5.59	-3.77	0		-1.43	-2.35	-3.37	-3.33	-3.88	0
-9	-1.1	-3.05	-2.6	-0.83	-1.13	0		-1.26	-2.55	-0.49	-1.1	-0.05	0		-1.52	-0.36	0.05	-1.13	-0.1	0		-0.71	2.13	-2.07	-0.81	-0.41	0
-8.1	-2.52	-3.95	0.29	-0.86	-1.87	0		0.73	0.65	1.56	0.84	1.2	0		-0.44	-1.62	-1.77	-2.23	-1.06	0		-1.68	-1.73	-5.31	-0.43	-0.92	0
-7.2	-2.05	-2.14	-1.38	-3.16	-2.1	0		-3.25	-3.21	-2.66	-4.12	-3.21	0		-2.58	-1.89	-2.27	-2.31	-2.92	0		-1.77	-0.33	-3.99	-1.15	-4.74	0
-6.3	0.31	0.07	1	1.77	-1.57	0		3.19	3.51	0.66	4.35	1.49	0		-1.47	-0.45	-1.97	1.31	-2.3	0		-1.4	-2.73	-2.11	-0.78	-3.19	0
-5.4	-0.46	0.06	-0.33	0.29	-0.15	0		2.95	0.49	-0.39	2.98	1.12	0		1.42	3.26	1.38	1.82	2.39	0		1.87	4.17	4.5	3.59	2.88	0
-4.5	2.7	0.91	0.16	2.13	1.8	0		1.42	4.38	1.83	3.95	2.97	0		3.4	4.79	4.16	4.23	4.09	0		3.71	2.3	1.85	0.79	3.19	0
-3.6	0.09	-1.75	1.43	-1.06	1.27	0		-1.39	-1.48	-0.2	-2.1	0.12	0		-0.53	-2.28	0.01	-0.66	-1.7	0		2.07	1.18	0.51	0.46	1.25	0
-2.7	0.84	0.13	0.66	1.13	-1.47	0		-0.17	0.41	1.32	0.58	-1.54	0		-1.26	-0.86	-1.27	-3.08	-1.86	0		-4.1	-0.59	-2.17	-1.49	-1.4	0
-1.8	-2.28	-0.1	0.47	-0.67	-2.16	0		-3.76	-1.57	-0.15	0.16	-1.69	0		-2.17	-1.93	-1.11	0.64	-2.38	0		3.21	1.45	2.85	2.36	0.61	0
-0.9	-1.15	0.25	-2.42	-2.47	-0.79	0		2.25	2.87	1.72	-0.9	1.48	0		-0.72	-1.64	0.65	-4.65	0.68	0		-5.47	-2.24	-2.03	-5.67	-3.14	0
0	0.56	2.48	2.1	1.02	-0.71	0		2.26	3.1	1.94	0.98	-0.51	0		-0.59	-0.5	-0.52	-1.28	-3.37	0		-2.17	1.36	-0.3	0.36	-1.41	0
0.9	-1.46	-2.09	0.1	0.32	-1.82	0		-2.52	1.35	0.36	-0.66	-4.08	0		-1.72	-1.8	-2.52	-5.25	-3.51	0		0.21	-0.99	0.29	-1.05	1.73	0
1.8	1.48	1.17	1.33	-2.29	1.13	0		0.98	2.02	1.24	-0.95	0.11	0		-1.16	0.82	-0.53	-2.49	-0.03	0		-1.71	0.81	-0.28	0.51	-1.02	0
2.7	-0.19	1.13	1.2	1.1	2.35	0		-2.47	-2.65	-2.31	-1.97	-3.02	0		2.29	-0.59	0.14	1.1	0.07	0		1.79	4.73	0.81	1.48	1.88	0
3.6	-1.37	-0.73	0.3	-0.53	-0.61	0		1.75	-0.34	1.4	-0.89	2.32	0		0.14	-3.09	0.16	-1.53	-2.81	0		1.19	3.27	0.15	1.22	1.62	0
4.5	0.62	-0.24	0.9	3.17	1.25	0		-0.01	0.13	-0.55	0.65	0.27	0		0.16	1.41	1.69	-1.41	1.57	0		-0.56	0.81	1.4	-1.71	0.81	0
5.4	3.07	3.41	3.06	3.36	-0.05	0		2.85	0.92	0.68	0.12	0.62	0		1.32	-1.37	-0.67	-2.05	-1.57	0		-1.75	-1.02	-0.24	-1.17	-2.7	0
6.3	0.85	0.07	0.13	0.57	1.44	0		5.06	0.99	4.76	1.14	0.71	0		5.12	0.52	5.38	2.24	-0.48	0		2.21	5.32	1.92	2.67	2.03	0
7.2	-2.48	-3.56	-1.53	-1.84	-1.37	0		0.16	-0.85	2.96	-0.61	2.01	0		0.56	-1.6	-0.05	-3.88	0.31	0		-0.36	2.26	1.28	-0.03	0.54	0
8.1	6.97	5.59	0.9	2.12	-2.6	0		-3.74	1.19	-0.19	0.7	-2.41	0		-0.97	-1.74	-0.37	-1.29	-4.37	0		-7.62	-2.09	-0.08	-1.46	-3.41	0
9	27.01	17.34	8.3	10.79	-5.52	0		-1.77	2.05	1.87	4.7	-3.51	0		-3.88	-3.63	-3.37	0.19	-1.93	0		-18.83	-4.37	0.33	3.51	-4.03	0
9.9	46.66	33.25	21.93	17.3	-2.2	0		-5.97	5.36	0.97	4.69	-2.34	0		-11.82	-3.95	-0.97	0.31	-5.49	0		-26.66	-4.3	-2.17	3.22	-5.37	0
10.8	52.85	37.23	22.71	17.37	-5.12	0		-4.66	8.62	4.21	4.97	-3.26	0		-15.77	-4.49	-0.52	0.94	-3.64	0		-29.77	-7.08	-2.28	1.46	-6.39	0
11.7	56.71	44.3	27.87	18.17	-2.11	0		-4.7	9.74	4.41	7.69	1.07	0		-15.68	-7.61	-4.09	-0.79	-5.73	0		-29.42	-4.37	-1.64	2.52	-6.59	0
12.6	59.85	45.41	25.2	20.21	-3.85	0		-5.1	6.83	2.78	3.9	-2.47	0		-16.32	-3.33	-1.55	-0.35	-1.77	0		-27.21	-4.1	-1.81	4.48	-2.86	0
13.5	59.07	50.77	29.23	23.36	-0.26	0		-4.38	8.91	2.95	6.5	-2.92	0		-13.57	-6.27	-2.8	1.09	-4.16	0		-30.08	-5.47	-1.42	1.26	-4.27	0
14.4	58.31	47.55	28.49	18.83	-3.6	0		-4.27	7.33	3.95	6.11	-4.14	0		-15.38	-8.33	-4.43	1.37	-6.18	0		-32.3	-7.05	-4.25	4.54	-8.71	0
15.3	61.98	53.72	32.91	21.04	-1.36	0		-3.61	10.27	6.85	6.32	-2.3	0		-17.8	-8.2	-4.47	0.02	-8.25	0		-30.78	-4.79	-0.9	4.91	-5.94	0
16.2	64.95	51.1	30.97	21.81	-0.94	0		-5.06	11.13	4.34	5.21	-2.49	0		-17.81	-6.06	-3.06	-1.23	-5.96	0		-32.82	-4.85	-4.25	3.06	-5.16	0
17.1	63.39	49.95	29.8	21.67	-2.75	0		-6.11	8.2	3.96	5.7	-3.72	0		-16.71	-4.96	-0.73	2.46	-4.04	0		-32.67	-6.39	-0.45	4.72	-8	0
18	64.81	53.14	35.34	22.69	-0.29	0		-5.36	8.43	6.41	6.14	-3.48	0		-17.79	-6.93	-1.77	-0.77	-6.96	0		-32.52	-3.23	-1.02	2.8	-5.93	0
18.9	64.55	54.81	33.75	23.93	1.14	0		-6.79	10.33	2.41	5.25	-3.72	0		-18.71	-3.72	-2.56	1.46	-5.82	0		-31.8	-3.88	-0.79	3.77	-7.52	0
19.8	63.27	50.38	30.52	24.04	-1.35	0		-5.56	8.52	5.63	6.96	-1.81	0		-13.68	-4.99	0.02	-0.76	-2.3	0		-31.45	-7.17	-2.07	0.44	-8.04	0
20.7	64.22	53.31	33.77	22.5	-1.8	0		-5.02	11.44	5.46	8.72	-4.01	0		-16.2	-4.68	-0.28	3.44	-2.18	0		-30.32	-2.12	-1.16	4.66	-2.98	0
21.6	64.51	52	28.54	20.91	-2.4	0		-4.85	8.25	1.97	4.3	-2.86	0		-18.41	-7.52	-4.79	-0.29	-3.41	0		-33.14	-5.81	-4.22	0.88	-7.19	0
22.5	65.21	53.36	33.53	22.01	0.34	0		-8.62	8.36	1.67	4.15	-4.65	0		-18.4	-8.19	-3.95	-1.37	-5.19	0		-34.78	-7.36	-0.55	0.74	-8.83	0
23.4	64.11	51.94	31.79	21.67	-1.55	0		-3.86	8.9	3.89	6.38	-4.44	0		-17.35	-5.77	-2.62	0.85	-7.08	0		-34.71	-7.43	-4.89	1.51	-7.66	0
24.3	62.76	54.06	30.06	24.6	-0.7	0		-6.92	9.95	3.86	8.85	-1.22	0		-15.57	-4.48	-0.7	2.59	-3.92	0		-30.11	-4.39	-1.61	1.06	-6.83	0
25.2	57.9	48.95	27.87	17.14	-2.96	0		-10.8	7.97	0.96	6.58	-5.85	0		-18.13	-7.79	-3.43	1.12	-5.75	0		-32.85	-5.7	-4.95	-0.29	-8.67	0
26.1	65.91	52.67	32.27	22.42	-1.38	0		-6.29	10.14	4.63	7.43	-5.09	0		-17.84	-4.94	-0.49	5.73	-2.56	0		-31.63	-1.07	-0.87	5.27	-4.75	0
27	59.92	48.58	29.14	17.86	-3.94	0		-7.4	9.52	3.97	5.1	-4.7	0		-17.88	-5.99	-3.08	0.89	-4.65	0		-33.5	-5.86	-5.91	2.96	-6.75	0
27.9	64	50.22	30.73	21.53	-2	0		-6.59	9.31	3.43	6.95	-3.72	0		-14.98	-3.18	-2.2	2.78	-4.1	0		-29.84	-4.02	-3.54	2.39	-7.05	0
28.8	64.08	50.38	30.16	19.69	-0.96	0		-5.67	7.17	2.67	3.83	-4.8	0		-16.25	-6.2	-1.8	1.69	-4.66	0		-30.46	-3.12	-0.38	3.12	-5.27	0
29.7	64.11	51.6	30.84	23.79	1.17	0		-7.77	7.8	4.95	5.11	-0.82	0		-15.7	-7.28	-1.34	-0.38	-2.7	0		-31.54	-9	-3.79	-1.89	-8.66	0
30.6	65.34	53.51	31.8	23.17	-0.02	0		-2.36	8.89	6.48	5.68	-0.11	0		-15.78	-7.34	-1.28	-1.58	-4.62	0		-33.37	-4.37	-1.05	1.16	-6.53	0
31.5	64.78	54.5	33.83	23.97	0.41	0		-3.02	13.27	3.81	8.48	-0.91	0		-13.44	-3.31	-0.27	1.07	-3.62	0		-33.63	-5.8	-3.19	-1.11	-9.07	0
32.4	64.23	51.41	32.74	22.19	-0.02	0		-4.77	10.33	5.8	4.53	-0.25	0		-15.16	-4.76	1.09	2.84	-3.28	0		-34.17	-5.85	-2.65	4.1	-6.6	0
33.3	62.57	52.36	30.65	23.2	0.11	0		-7.59	10.54	2.3	8.16	-4.94	0		-23.3	-11.58	-7.33	-1.06	-10.81	0		-37.79	-11.99	-4.98	-1.02	-13.36	0
34.2	62.25	47.53	28.52	20.51	-3.37	0		-5.32	7.7	1.62	6.57	-1.39	0		-13.08	-5.25	-0.76	2.02	-2.73	0		-31.27	-4.73	-2.15	3.93	-10.38	0
35.1	65.42	50.43	31.24	19.29	-2.58	0		-5.28	7.95	4.73	4.84	-4.54	0		-20.04	-8.2	-4.89	-0.01	-6.78	0		-33.06	-6.13	-5.21	0.99	-9.84	0
36	66.38	56.12	34.87	23.61	2.31	0		-5.87	7.88	3.63	6.27	-4.22	0		-17.47	-9.77	-3.23	-0.51	-6.77	0		-34.47	-9.59	-5.1	-1.07	-10.31	0
36.9	62.07	50.65	31.53	24.09	-0.99	0		-7.35	7.45	4.72	5.99	-3.47	0		-17.38	-4.86	0.85	2.99	-2.62	0		-31.66	-5.76	-2.08	0.38	-7.23	0
37.8	62.73	51.82	30.22	19.47	-1.61	0		-4.93	8.92	3.7	8.05	-1.7	0		-15.79	-6.09	-2.86	1.11	-3.33	0		-29.62	-0.8	0.13	3.59	-1.89	0
38.7	64.2	53.34	31.41	23.15	-1.76	0		-2.57	12.18	6.59	7.66	-1.78	0		-12.1	-3.15	1.65	3.15	-4.2	0		-34.1	-8.5	-5.85	-0.66	-11.78	0
39.6	64.98	55.01	31.57	21.53	0.65	0		-2.41	10.57	6.37	8.07	-1.96	0		-9.44	-3.45	1.21	4.54	-2.49	0		-32.28	-6.73	-1.45	2.11	-9.61	0
40.5	61.8	51.69	31.23	22.89	-1.24	0		-2.15	11.68	6.06	8.26	-1.07	0		-14.64	-4.78	-2.03	1.21	-4.51	0		-29.1	-3.62	-4.29	3.71	-6.64	0
41.4	63.2	53.1	30.61	21.86	-0.11	0		-1.82	12.55	6.16	5.39	0.33	0		-14.31	-5.48	-0.98	-1.48	-4.65	0		-30.97	-5.87	-4.5	-0.58	-8.02	0
42.3	64.95	52.66	33.01	21.56	1.04	0		-3.36	9.73	4.95	8.21	-0.24	0		-14.24	-5.91	-3.04	-0.88	-6.86	0		-32.6	-1.68	-5.26	1.6	-9.16	0
43.2	61.7	52.05	32.75	24.6	-2.67	0		-6.89	7.64	0.62	4.49	-7.08	0		-14.15	-5.03	-2.02	2.32	-5.4	0		-32.48	-3.31	-2.61	4.05	-8.19	0
44.1	60.21	51.82	27.4	19.61	-3.03	0		-6.16	10.45	4.03	4.54	-2.58	0		-12.78	-4.35	-0.44	0.9	-1.54	0		-28.94	-3.91	-3.45	2.24	-8.07	0
45	62.65	52.87	31.91	20.92	-2.17	0		-2.57	15.25	7.86	9.54	1.52	0		-12.98	-3.96	2.5	4.68	-2.93	0		-33.19	-5.74	-1.1	2.5	-7.57	0
45.9	62.96	54.18	31.2	24.35	1.16	0		-8.37	10.02	4.98	6.14	-2.5	0		-15.93	-5.3	-4.07	0	-4.86	0		-32.75	-5.21	-3.94	2.93	-6.64	0
46.8	60.26	51.63	30.36	22.84	-4.35	0		2.22	14.35	7.49	10.56	1.37	0		-12.46	-5.8	-0.12	4.62	-3.88	0		-31.93	-5.36	-2.51	4.79	-9.56	0
47.7	62.94	53.09	32.55	24.01	1.05	0		-3	11.99	6.69	8.25	0.49	0		-12.42	-3.3	-1.82	0.88	-2.96	0		-33.68	-5.98	-5.43	-0.55	-9.44	0
48.6	58.53	51.79	32.41	20.37	0.55	0		-4.01	11.11	6.46	7.71	-3.18	0		-9.59	-5.7	0.62	3.75	-6.29	0		-32.45	-4.98	-3.6	1.6	-9.14	0
49.5	63.28	56.41	31.09	21.75	2.15	0		-6.31	11.38	3.21	4.77	-2.89	0		-18.87	-8.65	-3.3	-1.73	-7.98	0		-35.91	-6.72	-6.9	1.58	-10.88	0
50.4	60.65	52.6	29.25	19.8	-1.31	0		-5.81	9.72	3.47	6.67	-0.97	0		-11.65	-7.55	-1.09	-0.48	-6.13	0		-31.16	-7.8	-7.2	1.02	-10.28	0
51.3	58.58	51.78	27.33	17.2	-3.56	0		-6.72	9.83	3.09	7.33	-5.37	0		-15.09	-5.87	-2.8	0.43	-7.51	0		-33.04	-6.5	-4.59	-1.68	-10.23	0
52.2	65.64	53.88	33.65	22.34	1.66	0		-5.38	10.01	5.55	7.29	-3.31	0		-14.35	-6.07	-1.71	0.32	-4.92	0		-32.56	-5.87	-3.97	0.78	-9.45	0
53.1	60.17	52.11	32.58	21.32	0.85	0		-3.81	13.18	3.2	8.14	-3.21	0		-12.09	-4.77	-0.36	2.06	-3.67	0		-31.53	-6.11	-4.1	0.09	-7.88	0
54	63	54.34	33.33	19.69	1.64	0		-3.76	10.78	3.05	5.97	-1.96	0		-16.24	-8.9	-2.85	1.57	-4.66	0		-34.77	-6.91	-6.11	2.01	-8.71	0
54.9	59.34	52.49	28.98	20.34	-0.67	0		-0.56	12.03	6.36	9.64	-2.13	0		-10.89	-4.66	-0.36	2.12	-4.14	0		-35.18	-5.74	-6.47	1.11	-8.91	0
55.8	61.86	49.5	30.09	18.38	-2.02	0		-4.01	8.89	4.34	6.1	-1.23	0		-14.22	-6.91	-3.04	-1.57	-4.96	0		-33.5	-6.48	-5.56	-0.8	-9.01	0
56.7	60.9	52.17	26.98	19.37	-2.98	0		-5.93	7.34	1.74	4.69	-3.59	0		-10.1	-5.77	-0.1	0.69	-4.75	0		-31.74	-3.81	-3.18	0.9	-11.22	0
57.6	57.92	51.79	28.17	19.71	-1.82	0		-5.04	9.24	3.26	7.07	1.04	0		-13.05	-7.2	-3.63	2.43	-6.58	0		-32.46	-2.61	-6.13	3.26	-10.68	0
58.5	58.65	51.57	28.38	18.76	0.32	0		-4.73	12.64	3.7	6.94	-0.92	0		-14.55	-5.27	-2.01	0.06	-6.98	0		-33.99	-4.16	-7.35	-0.7	-9.05	0
59.4	61.45	52.1	30.84	21.93	0.53	0		-2.88	12.07	5.02	8.15	2.59	0		-11.5	-5.32	-0.04	1.22	-4.68	0		-33.79	-7.75	-3.85	-1.26	-10.44	0
60.3	59.4	52.88	31.82	18.94	-0.39	0		-0.77	9.81	5.71	6.23	-2.94	0		-5.73	-3	-0.23	3.31	-2.16	0		-31.65	-5.47	-6.13	0.51	-9.89	0
61.2	61.83	52.28	32.26	20.12	1.29	0		-2.16	10.89	6.31	9.48	-0.57	0		-12.89	-5.91	-3.28	-1.98	-3.95	0		-36.74	-8.98	-8.29	-3.24	-12.78	0
62.1	57.58	51.85	30.12	20.09	1.93	0		-0.94	12.94	8.48	8.11	2.26	0		-9.45	-5.45	-0.79	0.25	-1.3	0		-30.9	-2.81	-5.52	1.88	-10.51	0
63	57.77	52.75	31.46	20.38	0.07	0		-5.16	9.38	1.33	3.23	-4.06	0		-11.16	-7.8	-2.94	-1.48	-4.94	0		-32.77	-6.09	-3.98	1.51	-8.98	0
63.9	55.96	49.97	29.18	18	-1.93	0		-4.48	10.07	3.23	5.12	-1.67	0		-9.3	-3.84	-2.06	1.32	-3.57	0		-27.33	-4.8	-4.96	4.64	-6.97	0
64.8	57.5	49.55	27.71	20.72	-4.51	0		-0.63	13.97	1.95	7.72	-2.64	0		-11.68	-6.37	-4.2	-0.11	-6.81	0		-33.62	-6.93	-7.01	0.78	-10.15	0
65.7	57.67	50.81	27.5	16.58	-2.23	0		-1.25	11.77	2.79	8.16	0.17	0		-11.12	-6.77	-3.42	-1.35	-6.44	0		-33.45	-7.81	-6.15	-1.76	-13.52	0
66.6	57.88	54.3	28.96	18.99	0.47	0		-4.51	9.94	1.7	4.19	-2.41	0		-11.95	-5.6	-2.32	-1.45	-5.12	0		-32.33	-3.56	-7.02	-2.98	-6.85	0
67.5	61.35	57.78	34.36	24.25	4.65	0		0.05	14.62	7.09	9.76	2.25	0		-8.55	-4.18	-1.7	1.66	-4.19	0		-31.32	-6.94	-9	-2.21	-14.62	0
68.4	58.99	55.37	34.99	21.4	1.52	0		-3.02	10.8	6.29	8.19	-2.29	0		-11.58	-6.19	-2.87	-0.68	-4.58	0		-29.4	-3.28	-5.87	2.28	-9.76	0
69.3	53.86	51.53	26.53	18.9	-4.2	0		-1.34	12.34	2.4	8.4	-1.92	0		-10.23	-5.52	-2.9	-0.37	-6.19	0		-29.42	-6.86	-9.29	0.13	-13.05	0
70.2	57.45	53.81	33.77	23.41	1.05	0		-1.54	13.1	6.59	10.61	2.87	0		-9.3	-5.28	2.47	3.41	-0.18	0		-30.84	-8.06	-6.25	0.46	-9.4	0
71.1	56.94	47.89	27.08	16.52	-2.77	0		-1.93	9.27	0.41	4.88	-1.43	0		-8.82	-3.17	-2.06	-0.57	-4.05	0		-27.15	-4.58	-4.16	0.71	-11.5	0
72	58.46	52.7	30.69	20.02	-1.88	0		-4.32	10.91	3.35	6.38	-2.59	0		-13.05	-8.7	-3.67	-2.54	-7.7	0		-31.51	-7.27	-9.87	-1.69	-13.92	0
72.9	55.23	50.28	28.78	22.54	-1.13	0		-5.09	8.75	0	5.2	-2	0		-10.29	-6.16	-5.5	-1.52	-5.59	0		-29.33	-6.1	-7.18	0.95	-10.86	0
73.8	54.06	49.89	30.75	18.32	-1.82	0		-5.15	5.49	-0.31	1.84	-5.88	0		-13.34	-8.99	-4.32	-2.07	-9.59	0		-32.11	-7.31	-9.37	-2.67	-16.19	0
74.7	56.29	48.8	26.69	16.72	-1.13	0		-1.2	11.63	1.56	5.16	-3.29	0		-13.23	-7.75	-6.08	-2.83	-5.6	0		-32.72	-6.8	-10.37	-1.97	-10.36	0
75.6	55.59	50.45	29.81	20.41	-0.99	0		-1.82	10.15	1.88	9.56	-1.34	0		-10.12	-3.58	-3.04	2.85	-6.02	0		-31	-4.9	-8.92	0.1	-12.2	0
76.5	56.82	54.49	31.67	22.63	1.24	0		0.05	13.4	4.6	6.07	-0.09	0		-10.45	-7.7	-2.24	-4.9	-7.37	0		-30.04	-7.6	-9.15	-3	-12.99	0
77.4	55.58	51.47	26.05	18.46	-0.76	0		-0.41	12.17	3.73	6.3	-0.77	0		-9.67	-7.14	-3.95	-1.84	-5.83	0		-33.74	-8.42	-10	-4.13	-14.09	0
78.3	54.95	51.76	28.02	19.11	-1.66	0		-1.09	11.72	3.82	8.47	-0.71	0		-10.76	-7.17	-3.29	-3.05	-8.05	0		-31.56	-7.45	-8.38	-4.03	-16.22	0
79.2	54.6	49.05	28.04	18.69	-3.41	0		-2.35	10.7	3.85	7.19	-3.17	0		-5.88	-4.01	-2.98	1.2	-3.25	0		-27.67	-6.86	-9.07	-3.02	-12.75	0
80.1	56.09	49.53	26.88	22.15	-2	0		-2.73	11.72	3.5	7.24	-1.6	0		-10.76	-6.81	-2.3	-1.83	-4.76	0		-30.64	-9.06	-8.12	-5.46	-13.24	0
81	50.63	51.55	31.12	22.19	0.64	0		-0.44	13.01	4.6	8.97	1.62	0		-8.09	-7.59	-3.3	-0.07	-4.86	0		-26.24	-5.77	-7.73	1.08	-11.86	0
81.9	19.09	33.87	14.94	11.94	1.34	0		-0.51	7.09	0.91	4.23	0.49	0		5.63	-2.31	2.84	0.21	-1.21	0		-8.1	-0.27	-5.54	-1.55	-8.08	0
82.8	-1.39	12.27	2.79	4.99	-1.5	0		6.56	3.96	-1.26	2.35	-3.04	0		8.44	-1.13	-2.85	-3.03	-3.42	0		-0.71	0.83	-8.79	-4.93	-8.03	0
83.7	-8.49	1.96	0.95	-0.66	-3.32	0		6.1	3.42	0.49	-0.28	-1.83	0		11.06	-0.47	-1.62	-4.62	-2.97	0		5.14	-0.26	-7.88	-6.55	-11.05	0
84.6	-11.42	1.36	-1.32	1.29	-2.09	0		6.92	1.91	-0.23	2.19	-1.87	0		14.38	-1.36	1.28	-2	-1.53	0		6.99	-2.38	-7.99	-5.32	-7.35	0
85.5	-14.7	-0.06	-3.63	-0.66	-1.09	0		7.71	0.72	-3.05	2.7	-0.42	0		14.77	-1.43	0.72	-2.67	-0.89	0		10.86	1.18	-7.91	-5.73	-5.45	0
86.4	-12.85	-0.09	-3.43	0.23	0.94	0		9.53	-0.21	-1.62	1.48	0.68	0		15.34	-3.05	-1.48	-3.21	-1.51	0		5.76	-0.15	-6.37	-4.51	-6.54	0
87.3	-13.15	-0.19	0.23	0.98	2.24	0		15.53	5.56	1.19	1.51	0.67	0		16.96	-0.5	-1.38	-5.13	-2.41	0		8.36	1.84	-8.77	-6.64	-5.01	0
88.2	-18.67	-3.14	-3.58	-3.66	-1.75	0		9.73	2.59	-0.34	-1.65	-0.06	0		14.92	1.31	0.25	-1.87	-1.33	0		7.58	1.84	-7.96	-7	-10.34	0
89.1	-12.64	0.7	-2.33	2.53	3.6	0		10.81	2.16	-0.41	3.91	-0.05	0		12.48	-1.09	-3.91	-3.71	-4.84	0		10.54	2.69	-7.42	-2.91	-7.92	0
90	-17.95	-1.36	-2.75	1.14	-2.45	0		13.09	3	0.93	0.62	0.69	0		14.1	0.39	-2.17	-3.9	-2.58	0		8.15	2.03	-7.88	-5.63	-7.97	0
90.9	-15.8	-0.48	-3.78	-0.03	0.98	0		7.82	4.36	-0.25	2.93	2.96	0		15.37	2.61	0.31	0.44	0.2	0		11.49	2.22	-7.42	-3.45	-4.26	0
91.8	-19.97	-4.95	-7.91	-1.14	-2.05	0		12.13	1.96	0.15	2.75	2.86	0		18.94	1.4	0.47	0.73	2.76	0		9.52	1.17	-7.59	-0.63	-6.45	0
92.7	-16.85	-5.84	-2.54	-2.8	0.36	0		13.28	4.68	1.49	2.03	1.61	0		15.44	0.91	-0.4	-2.21	0.19	0		7.29	0.2	-8.79	-5.05	-7.25	0
93.6	-18.64	-4.88	-6.84	-0.63	-2.11	0		11.26	1.73	-1.08	0.91	2.97	0		13.77	-1.21	1.5	-2.35	-0.72	0		11.25	1.46	-5.84	-2.93	-5.47	0
94.5	-16.62	-2.17	-4.49	-0.62	0.42	0		10.79	3.92	-3.05	0.98	0.88	0		14.22	-0.7	0.57	-1.71	-2.75	0		8.18	1.25	-4.98	-1.96	-6.77	0
95.4	-18.1	-6.26	-4.2	0.97	-0.9	0		11.47	1.77	0.3	1.46	2.15	0		15.61	-1.62	-0.62	-3.25	1.07	0		11.51	2.08	-5.98	-5.63	-7.73	0
96.3	-18.19	-3.3	-4.97	-3.89	-2.63	0		12.66	1.48	-2.48	-1.64	0.39	0		16.53	-0.85	1.06	-4.81	-0.83	0		8.18	-0.53	-8.09	-6.31	-6.5	0
97.2	-18.81	-3.91	-2.52	-0.83	-1.38	0		8.09	0.05	-0.36	-2.59	-2.7	0		13.91	-0.39	0.17	-5.1	-0.27	0		8.7	-0.18	-9.62	-6.7	-7.24	0
98.1	-17.66	-3.01	-6.09	-0.51	-1.07	0		11.31	4.79	1.17	1.61	0.41	0		14.42	2.51	2.34	-0.68	0.91	0		8.09	0.3	-8.89	-6.6	-9.1	0
99	-22.28	-7.12	-5.1	-0.57	0.58	0		5.85	-2.21	-3.24	-3.17	0.07	0		12.69	-1.83	-1.93	-7.15	-2.45	0		8.18	-0.93	-7.03	-5.61	-6.76	0
99.9	-19.54	-5.11	-4.05	-1.76	-1.01	0		12.06	1.91	-0.41	2.22	1.77	0		12.24	-1.14	-1.76	-6.13	-4.8	0		5.36	-0.7	-6.78	-7.08	-7.07	0
100.8	-16.65	-2.2	-2.02	0.55	0.78	0		9.58	0.57	-1.45	2.22	-0.69	0		13.78	0.22	1.68	-1.34	-0.29	0		12.3	4.17	-2	-1.33	-4.36	0
101.7	-17.17	-4.3	-4.43	0.02	-2.02	0		8.66	0.85	-3.13	2.17	-1.22	0		12.09	-2.28	-3.13	-2.65	-2.79	0		10.85	1.99	-7.74	-5.64	-6.49	0
102.6	-16.78	-3.72	-3.29	-0.48	1.94	0		14.43	2.31	-1.68	4.38	0.87	0		15.95	-1.39	-0.83	-3.37	-0.43	0		7.34	2.58	-7.54	-3.12	-7.01	0
103.5	-19.08	-2.12	-2.93	-1.94	-0.99	0		12.54	4.51	1.26	1.96	0.79	0		13.93	-0.46	0.42	-3.83	-1.55	0		6.54	-1.55	-7.72	-6.17	-6.3	0
104.4	-18.8	-5.66	-5.31	-3.94	-3.69	0		10.5	3.46	0.1	2.38	-0.22	0		14.65	1.29	-0.1	-0.79	-0.58	0		11.49	4.16	-5.08	-3.22	-0.59	0
105.3	-19.04	-3.78	-4.38	0.06	-0.46	0		9.12	2.23	-0.7	-0.13	1.44	0		15.31	1.95	0.45	-1.82	-0.02	0		11.67	3.48	-9.76	-3.53	-7.93	0
106.2	-23.39	-5.46	-7.13	-2.16	1.59	0		7.59	1.23	-4.98	-1.22	-2.48	0		15.26	0.31	-0.96	-3.58	-2.62	0		6.58	2.09	-8.51	-5.94	-8.33	0
107.1	-17.37	-6.15	-4.02	0.18	0.07	0		11.34	2.1	0.04	-0.99	-0.47	0		13.44	-0.37	1.3	-4.36	-1.55	0		9.06	1.45	-7.21	-3.99	-8.13	0
108	-22.96	-8.59	-8.91	-2.9	-0.05	0		11.57	3.92	1	3.23	3.6	0		16.72	1.57	3.53	-0.03	0.91	0		9.16	0.82	-7.58	-3.91	-7.16	0
108.9	-18.39	-3.98	-3.92	-0.68	0.44	0		11.28	1.86	-1.13	1.01	2.23	0		11.17	-1.07	-3.44	-6.83	-0.83	0		7.5	3.56	-8.02	-7.08	-5.75	0
109.8	-17.84	-4.75	-5.5	-1.37	0.16	0		8.15	-1.1	-2.74	-1.43	-3.16	0		13.99	0.79	-0.02	-4.49	-2.34	0		11.35	5.49	-6.85	-4.46	-2.56	0
110.7	-19.7	-2.06	-5.56	0.18	-2.57	0		7.72	1.64	0.35	1.74	-0.15	0		13.35	0.41	2.2	-1.06	-1.14	0		9.19	1.6	-4.76	-1.36	-4.99	0
111.6	-19.48	-6.14	-3.8	0.58	-1.82	0		13.77	5.46	1.89	3.11	1.27	0		16.45	0.26	-1.15	-4.47	0.94	0		9.05	-1.09	-9.98	-5.64	-9.23	0
112.5	-20.07	-9.71	-8.7	-4.1	-4.14	0		11.78	1.65	-2.17	-0.77	-0.77	0		13.39	0.23	1.84	-3.16	0.28	0		8.4	-0.67	-8.03	-3.03	-8.25	0
113.4	-19.1	-3.54	-1.82	0.54	-0.49	0		8.78	2.53	1.49	2.59	-1.22	0		11.33	0.85	0.74	-0.96	0.48	0		5.05	-0.73	-8.19	-5.74	-6.86	0
114.3	-18.71	-5.4	-5.54	-3.54	-0.23	0		12.15	1.21	0.74	1.49	0.9	0		14.35	-0.57	1.47	-2.75	-0.02	0		12.31	1.83	-3.28	-2.89	-4.53	0
115.2	-20.54	-5.91	-4.58	-1.32	1.1	0		10.14	0.57	-3.34	-3.14	-1.39	0		12.49	-2.52	-4.06	-8.05	-6.75	0		7.42	0.31	-7.78	-6.93	-8.88	0
116.1	-18.07	-4.27	-2.57	-0.53	-0.48	0		12.76	2.41	-0.69	2.19	3.46	0		12.06	-2.72	-2.23	-8.01	-2.16	0		10.18	1.56	-5.71	-8.09	-6.06	0
117	-19.68	-5.02	-8.8	-3.71	-3.33	0		10.9	2.86	-2.12	2.24	0.65	0		13.21	-2.15	-1.12	-5.34	-2.72	0		3.97	0.42	-9.76	-6.34	-9.37	0
117.9	-19.78	-1.85	-4.76	-1.65	-0.42	0		10.31	2.93	1.55	2.15	1.14	0		12.02	-5.59	-0.98	-3.71	-4.13	0		7.69	-3.35	-8.82	-5.65	-9	0
118.8	-23.12	-6.69	-9.08	-3.91	-0.99	0		6.67	0.06	-5.13	-1.93	-0.85	0		12.43	1.92	-2.22	-3.72	-2.57	0		7.05	-0.34	-9.41	-6.9	-9.23	0
119.7	-18.37	-7.92	-6.12	1.38	-0.33	0		11.36	2.61	-1.44	2.84	2.31	0		14.18	-1.53	-0.25	-3.68	0.36	0		5.47	-2.05	-7.65	-6.36	-6.63	0
120.6	-17.63	-3.49	-5.93	0.29	2.6	0		11.67	3.21	1.21	6.33	3.34	0		14.07	-1.12	-0.8	-1.72	-2.14	0		6.82	-0.11	-7.88	-5.95	-9.24	0
121.5	-22.06	-7.92	-8.01	-4.51	-2.39	0		12.19	3.51	-1.24	1.27	0.69	0		15.16	-0.17	-0.93	-2.62	0.62	0		8.82	-0.99	-8.52	-6.08	-6.71	0
122.4	-18.42	-3.48	-3.86	1.16	-1.12	0		9.67	1.61	0.03	1.69	-0.83	0		13.91	-0.46	0.21	-5.83	0.52	0		5.5	2.74	-9.39	-6.48	-6.72	0
123.3	-19.58	-5.29	-4.25	-1.02	-0.03	0		9.61	3.74	-1.76	0.39	1.27	0		15.05	2.55	1.78	-4.49	-0.66	0		7.69	1.31	-9.06	-8.74	-7.87	0
124.2	-19.82	-3.11	-5.06	-3.82	2.07	0		8.82	-0.89	-3.67	-1.68	-0.09	0		15.63	-0.25	0.5	-2.64	-1.13	0		10.45	1	-8.14	-3.67	-6.42	0
125.1	-18.62	-7.31	-4.07	-2.16	-2.02	0		9.88	-1.75	-1.6	-1.09	-4.61	0		11	-3.99	-2.86	-7.14	-5.31	0		7.13	-1.36	-8.74	-5.36	-6.66	0
126	-16.51	-2.46	-3.77	-1.47	-1.88	0		9.61	3.63	-1.04	0.97	0.61	0		12.06	-0.9	-1.75	-3.32	-2.47	0		8.82	-0.67	-8.05	-2.96	-8.6	0
126.9	-22.18	-7.61	-7.59	-4.73	-3.36	0		9.66	1.88	-0.16	0.78	1.64	0		14.57	-2.28	0.98	-5.48	-0.13	0		9.81	-3.15	-8.5	-7.4	-7.32	0
127.8	-20.43	-5.8	-5.62	-5.08	-0.51	0		8.27	-0.2	-2.7	-1.26	-2.17	0		14.63	-0.6	-0.09	-2.04	0.6	0		7.83	1.48	-7.21	-2.82	-6.04	0
128.7	-21.75	-9.64	-7.63	-3.56	-1.73	0		10.72	1.71	-2.12	-1.54	1.03	0		12.14	0.86	1.63	-4.62	1.01	0		5.69	-0.3	-8.45	-5.29	-5.27	0
129.6	-19.95	-6.54	-9.39	-2.35	-0.67	0		11.53	2.29	-2.41	-1.03	0.68	0		13.83	-1.02	-0.81	-6.09	-2.5	0		9.34	0.47	-8.37	-6.67	-6.09	0
130.5	-20	-3.95	-8.26	-1.77	-4.92	0		9.99	3.63	-1.68	-0.21	-0.75	0		14.01	-0.17	2.21	-4.51	-1.16	0		8.24	0.82	-6.25	-2.75	-6.83	0
131.4	-21.9	-6.04	-5.31	-4.08	-1.98	0		10.22	2.69	-2.3	-0.74	-0.96	0		14.26	1.04	0.09	-3.27	-0.69	0		7.76	0.38	-8.29	-7.72	-7.65	0
132.3	-17.58	-5.63	-8.62	-6	-3.58	0		10.77	5.48	-0.95	-0.38	-0.54	0		13.09	-0.54	0.58	-5.62	-1.27	0		8.41	-1.84	-8.44	-5.46	-6.53	0
133.2	-19.91	-2.86	-5.25	-0.83	-0.06	0		8.77	3.29	-2.82	2.17	-0.64	0		13.42	-0.72	-0.94	-1.56	-2.37	0		10.12	-0.73	-6.4	-4.39	-5.91	0
134.1	-18.96	-5.15	-5.03	-1.44	0.6	0		8.99	2	-2.48	-0.44	2.93	0		11.55	-1.19	-3.25	-2.56	-1.92	0		7.84	1.32	-6.23	-3.47	-4.01	0
135	-19.64	-5.06	-5.77	-1.28	-4.31	0		8.04	2.31	-2.44	0.61	-3.67	0		12.79	-0.71	-1.03	-5.42	-3.24	0		8.89	2.53	-5.33	-5.24	-6.37	0
135.9	-19.79	-6.67	-6.22	-3.84	-1.9	0		11.12	3.52	-0.74	-1.94	1.56	0		11.97	-0.38	-0.56	-5.15	-0.81	0		6.64	-0.45	-5.62	-5.88	-10.96	0
136.8	-17.78	-4.98	-3.48	0.29	1.24	0		13.85	3.05	0.88	2.49	2.9	0		15.81	1.41	-0.73	-5.15	-2.36	0		9.51	1.84	-10.77	-6.6	-7.1	0
137.7	-20.53	-3.81	-5.79	-2.54	1.22	0		8.84	1.47	-0.6	-0.96	0.32	0		14.56	2	0.33	-4.39	0.39	0		11.05	4.67	-5.51	-3.03	-4.89	0
138.6	-21.12	-7.16	-7.86	-7.75	-3.68	0		9.9	-0.06	-1.91	-5.32	-0.45	0		14.21	-0.81	0.59	-6.88	-3.4	0		8.46	0.63	-6.96	-4.86	-8.27	0
139.5	-17.92	-4.41	-6	-2.67	-3.1	0		12.49	4.34	-0.06	2.27	-1.15	0		14.06	0.67	2.28	-2.93	-0.92	0		7.56	2.23	-6.42	-3.69	-5.32	0
140.4	-19.65	-4.14	-5.62	-3.47	-0.08	0		7.57	3	-5.27	-2.64	-1.95	0		13.77	2.3	-1.62	-2.23	-1.75	0		8.65	1.02	-7.07	-5.49	-8.15	0
141.3	-23.02	-8.8	-8.34	-5.17	-3.61	0		7.07	0.36	-0.6	-0.47	-1.29	0		10.44	-2.95	-1.95	-4.53	-3.88	0		4.24	-2.26	-8.3	-5.22	-10.94	0
142.2	-18.23	-4.88	-5.87	0.07	-1.41	0		10.22	1.82	-1.45	-0.38	0.93	0		14.69	-2.61	-2.62	-2.9	-1.28	0		11.2	4.41	-6.76	-3.24	-6.76	0
143.1	-18.51	-4.01	-3.68	-1.95	-0.54	0		12.58	5.35	0.14	0.66	0.33	0		16.5	1.89	1.49	-3.01	-0.5	0		11.17	3.07	-6.82	-3.55	-6.82	0
144	-15.78	-4.28	-6.18	-1.88	-1.28	0		12.95	4.27	-0.38	0.79	1.34	0		16.52	0.66	0.22	-4.18	0.03	0		9.18	0.55	-7.97	-8.04	-6.71	0
144.9	-21.78	-5.6	-4.63	-1.94	-0.72	0		5.7	2.76	-1.17	2.81	-0.6	0		12.35	-2.34	-1.59	-3.13	-3.31	0		11.56	0.9	-5.5	-4.68	-7.37	0
145.8	-18.09	-3.25	-6.38	-2.64	1.39	0		11.46	2.09	-0.8	-1.67	2.76	0		16.7	2.61	2.63	-0.92	-0.82	0		8.19	1.19	-7.73	-5	-8.52	0
146.7	-21.4	-7.93	-4.63	-3.46	-0.72	0		12.09	4.25	1.15	0.65	5.04	0		14.43	0	2.47	-5.74	1.7	0		9.74	0.06	-8.2	-6.72	-5.16	0
147.6	-19.74	-4.33	-4.32	-2.38	-2.05	0		8.44	3	0.12	-1.55	-0.87	0		11.88	-1.43	-0.44	-4.56	-1.78	0		6.05	0.31	-7.78	-5.38	-3.95	0
148.5	-23.29	-10.11	-8.79	-7.93	-2.53	0		9.08	0.36	0.77	0.47	2.01	0		14.44	-2.63	0.5	-3.41	-2.78	0		7.99	-3.05	-9.81	-6.92	-9.76	0
149.4	-22.58	-8.54	-8.26	-2.4	-2.77	0		7.44	1.19	-3.99	-0.59	-3.92	0		13	-3.71	-1.52	-4.41	-3.08	0		9.2	0.23	-7.24	-6.68	-5.88	0
150.3	-22.97	-9.96	-4.84	-4.45	-4.79	0		8.84	3.39	-0.94	0.89	-3.31	0		16.44	2.91	-1.69	-3.38	-0.59	0		8.86	-0.03	-7.49	-6.45	-3.56	0
151.2	-17.71	-4.55	-3.18	-1.48	-1.51	0		10.79	2.17	-0.24	-0.61	0.76	0		16.75	1.55	-0.02	-2.56	1.32	0		7.34	1.27	-6.65	-5.15	-7.4	0
152.1	-19.01	-5.53	-3.09	-0.12	-0.11	0		7.07	1.1	-0.76	-0.27	-1.41	0		13.34	-1.54	-1.51	-3.08	-2.58	0		7.62	-2.13	-9.58	-5.86	-9.39	0
153	-16.98	-3.54	-7.1	-3.57	1.58	0		8.91	2.78	-3.73	-1.37	-0.7	0		12.19	-1.64	-1.75	-5.68	-3	0		10.5	0.18	-8.27	-5.59	-7.64	0
153.9	-22.71	-6.84	-5.21	0.04	-2.02	0		8.44	2.2	-3.24	1.28	-0.17	0		15.39	1.51	-0.85	-3.03	1.05	0		8.02	2.46	-5.77	-2.72	-5.19	0
154.8	-17.37	-4.07	-6.77	-2.1	-0.08	0		9.06	2.76	-2.47	-0.03	-0.87	0		12.69	-0.89	-3.29	-5.76	-2.88	0		8.98	3.31	-6	-3.34	-4	0
155.7	-17.7	-5.7	-5.93	0.17	-0.14	0		7.52	1.36	-2.51	-0.61	-0.82	0		11.75	-1.63	-0.72	-7.12	-2.7	0		7.56	1.09	-6.71	-4.44	-5.38	0
156.6	-20.91	-7.94	-3.41	-2.21	-2.26	0		9.1	0.58	-1.52	-0.39	-0.17	0		13.68	-0.22	0.47	-5.17	0.7	0		8.05	3.28	-7.25	-6.21	-6.18	0
157.5	-19.45	-5.36	-4.27	-2.04	-2.72	0		10.51	1.89	-1.8	1.44	1.71	0		9.79	-3.28	-2.49	-7.95	-2.95	0		6.16	-1.7	-7.49	-9.77	-8.36	0
158.4	-19.29	-3.66	-3.78	-2.07	-0.64	0		10.79	1.71	-1.75	2.34	1.93	0		13.08	-2.97	-2.51	-4.38	-0.86	0		6.47	-4.12	-7.71	-7.01	-7.05	0
159.3	-18.47	-6.23	-5.65	-2.99	-0.12	0		10.07	0.48	-1.6	-1.96	-0.43	0		12.23	-2.08	-0.9	-5.64	-4.7	0		6.19	-1.02	-7.21	-6.94	-10.94	0
160.2	-20.76	-6.73	-6.16	-3.98	-0.05	0		8.1	-0.39	-0.43	-0.83	1.7	0		9.71	-2.87	-1.74	-6.14	-0.22	0		9.22	3.64	-6.92	-4.71	-3.49	0
161.1	-24.46	-7.22	-7.31	-4.92	-2.56	0		10.82	4.37	-2.14	2.69	3.68	0		13.29	0.94	-0.84	-5.84	0.72	0		6.83	-0.78	-7.96	-6.26	-8.77	0
162	-20.48	-5.59	-5.72	-2.52	-1.59	0		9.24	3	-2.45	0.06	0.86	0		11.43	-0.68	-2.13	-4.39	-3.84	0		6.03	0.58	-6.73	-4.63	-9.13	0
162.9	-19.75	-5.55	-8.43	-0.6	0.26	0		8.54	1.91	-4.39	1.27	-3.63	0		10.2	-6.17	-2.8	-7.88	-7.12	0		4.77	-3.83	-10.67	-12.09	-8.92	0
163.8	-14.61	-3.37	-3.04	0.03	4.05	0		10.29	3.93	-0.37	-0.02	4.69	0		15.11	2.74	-0.64	-4.69	1.82	0		7.1	-0.13	-10.06	-6.68	-11.38	0
164.7	-16.93	-5.44	-3.39	0.46	0.72	0		7.52	1.51	-1.84	-2.69	-2.07	0		8.95	-4.27	-3.55	-10.4	-7.88	0		4.84	-2.06	-7.69	-5.12	-10.46	0
165.6	-22.55	-7.67	-6.9	-1.84	-4.36	0		6.88	0.6	-1.27	-0.09	-0.11	0		11.74	-1.62	-1.17	-4.25	-1.92	0		10.9	1.1	-6.25	-1.1	-9.11	0
166.5	-20.85	-8.19	-7.14	-2.44	-3.68	0		13.29	6.29	3.58	1.74	2.89	0		18.05	1.96	5.11	-1.07	2.25	0		11.57	3.48	-5.13	-1.93	-4	0
167.4	-19.19	-7.07	-6.49	-3.42	-2.33	0		7.17	0.54	-3.89	-1.88	-1.97	0		10.23	-1.78	-1.69	-4.5	-3.47	0		7.62	-0.06	-7.03	-2.43	-6.02	0
168.3	-19.71	-6.61	-7.05	-4.5	-2.62	0		8.68	2.04	-1.57	-1.43	1.41	0		14.61	2.28	0	-6.59	-0.39	0		9.35	1.05	-6.87	-5.32	-7.83	0
169.2	-22.14	-8.29	-8.48	-4.2	0.25	0		9.92	3.02	-4.76	-0.92	2.91	0		11.39	-0.38	-2.42	-6.35	-1.18	0		6.29	-0.37	-6.13	-6.15	-7.58	0
170.1	-20.99	-6.01	-6.72	-5.61	-3.58	0		8.86	2.73	-2.36	-0.61	0.17	0		13.81	0.45	-0.47	-3.27	-1.42	0		6.68	-0.52	-7.87	-5.02	-8.58	0
171	-19.99	-5.62	-8.95	-1.53	0.04	0		8.3	0.45	-2.9	0.69	-0.8	0		13.83	-0.17	-3.39	-4.75	-0.53	0		6.84	-0.82	-10.56	-7.78	-8.67	0
171.9	-19.57	-7.11	-9.53	-5.02	-4.82	0		7.38	1.34	-4.58	-0.82	-2.36	0		11.28	-2.08	-3.96	-9.64	-3.82	0		7.47	0.54	-5.86	-8.47	-5.39	0
172.8	-22.57	-8.49	-9.5	-5.65	-5.08	0		7.97	-0.77	-1.15	-3.44	-2.64	0		11.76	-4.01	-1.7	-8.34	-3.91	0		11.13	-0.45	-8.51	-7.26	-5.8	0
173.7	-20.33	-6.13	-10.27	-4.53	-1.24	0		8.67	1.92	-2.96	-1.2	1.19	0		10.55	-2.13	-3.07	-6.05	-3.97	0		7.3	2.14	-7.15	-3.89	-4.43	0
174.6	-17.68	-4.38	-1.75	-0.9	0.72	0		9.27	0.09	1.01	0.01	1.97	0		11.77	-2.09	-1.75	-5.49	0.08	0		7.5	1.3	-5.98	-6.36	-6.7	0
175.5	-22.5	-7.34	-9.78	-4.05	-1.55	0		8.66	2.39	-3.47	-2.09	1.11	0		14.87	0.31	-0.13	-3.91	-1.14	0		9.64	-0.34	-7.5	-4.95	-5.9	0
176.4	-20.11	-5.54	-7.42	-1.49	-3.33	0		6.89	-0.9	-4.97	-2.57	-0.26	0		13.19	-0.21	-0.81	-7.9	-2.12	0		7.72	0.35	-7.44	-7.97	-9.48	0
177.3	-19.05	-7.54	-7.01	-1.8	-2.33	0		6.38	-2.31	-5.69	-3.85	-3.05	0		14.71	-2.43	0.85	-3.78	-1.33	0		8.41	-1.08	-8.57	-5.58	-8.9	0
178.2	-18.32	-4.67	-5.56	-2.91	-1.61	0		8.5	0.56	-0.63	-0.91	-2.45	0		11.45	-2.71	-0.37	-4.63	-1.04	0		8.07	2.36	-8.14	-5.64	-3.07	0
179.1	-18.18	-7.29	-4.75	-1.44	-0.42	0		10.92	0.92	-1.92	1.15	-1.61	0		12.48	0.53	-1.66	-3.58	-3.82	0		6.38	-1.38	-10.29	-6.3	-9.38	0
180	-21.5	-8.08	-6.65	-0.86	-2.38	0		8.81	-0.84	-2.93	-0.94	-2.49	0		13.92	-0.45	0.92	-5	-0.59	0		6.29	0.27	-7.2	-6.38	-6.07	0
180.9	-20.13	-7.85	-6.82	-2.64	-2.22	0		5.28	-4.78	-6.15	-5.63	-5.75	0		9.24	-3.08	-2.63	-8.94	-3.86	0		7.93	0.47	-8.54	-5.06	-7.13	0
181.8	-21.82	-10.73	-8.4	-8.57	-2.08	0		8.43	1.69	-2.73	-2.3	-0.04	0		13.2	-1.2	0.19	-4.45	-1.83	0		7.68	2.06	-9.92	-4.78	-4.89	0
182.7	-22.54	-8.06	-10.82	-5.38	-2.17	0		5.92	0.77	-3.21	-1.84	0.25	0		11.72	-0.39	0.06	-3.74	-1.01	0		7.11	1.6	-6.19	-5.41	-7	0
183.6	-19.58	-6.95	-6.27	-4.1	-3.68	0		10.01	2.23	-1.58	1.49	0.65	0		15.52	-1.29	0.52	-1.61	0.04	0		7.85	-0.78	-6.35	-3.1	-5.66	0
184.5	-15.24	-2.6	-3.37	2.1	2	0		10.99	4.64	0.14	0.87	0.77	0		13.01	-3.83	-2.43	-7.11	-4.07	0		7.91	-0.55	-10.13	-7.48	-7.58	0
185.4	-20.16	-7.94	-6.54	-3.93	-2.26	0		13.73	4.52	-1.21	2.43	3.31	0		13.21	-2.88	-0.84	-3.91	-0.99	0		6.08	0.98	-6.04	-3.95	-6.28	0
186.3	-21.32	-8.79	-7.78	-2.89	-4.89	0		6.03	0.43	-6.18	-0.09	-0.65	0		12.88	-1.16	-0.37	-2.64	0.62	0		8.52	-0.18	-6.46	-3.63	-5.19	0
187.2	-23.35	-8.7	-7.09	-4.4	-3.13	0		4.42	-1.13	-2.12	-0.84	-1.39	0		11.73	-2.36	-0.93	-6.98	-3.78	0		4.69	-2.1	-7.96	-6.55	-9.97	0
188.1	-20.76	-4.22	-4.02	-1.92	0.04	0		7.52	2.3	3.02	-1.61	-1.11	0		11.77	-0.41	-0.45	-8.1	-2.71	0		6.88	0.17	-9.85	-6.25	-8.01	0
189	-18.04	-6.31	-2.56	-1.67	-0.04	0		7.22	0.36	-1.51	-1.71	-0.68	0		13.08	-0.82	0.85	-7.15	0.57	0		6.88	-0.73	-6.96	-6.54	-5.93	0
189.9	-20.9	-10.49	-7.07	-4.18	-4.97	0		7.82	1.04	-1.35	-0.62	0.19	0		10.25	-3	-1.94	-5.09	-2.32	0		9.23	2.13	-3.83	-4.86	-5.71	0
190.8	-20.16	-6.36	-3.84	-3.45	-1.23	0		7.58	-1.2	-0.58	-2.64	-2.42	0		12.71	0.48	0.93	-3.72	-2.35	0		7.34	0.47	-7.66	-4.71	-7.21	0
191.7	-20.43	-2.71	-3.6	-1.68	-1.74	0		7.24	3.46	-1.94	-1.08	-2.23	0		12.51	-3.29	-4.1	-6.88	-6.03	0		4.38	-1.76	-8.34	-8.84	-11.84	0
192.6	-21.95	-6.86	-3.82	-3.87	0.02	0		8.33	3.41	1.93	3.04	1.74	0		10.66	-2.85	-1.04	-6.75	-3.14	0		8.16	3.65	-5.84	-3.1	-7.1	0
193.5	-18.53	-6.02	-5.95	-2.34	-1.7	0		10.14	3.02	-0.72	0.92	1.22	0		11.55	-0.94	-0.6	-7.28	-4.6	0		9.48	1.63	-7.94	-5.33	-7.7	0
194.4	-23.22	-7.39	-9.14	-4.74	-3.3	0		7.17	2.02	0.88	-1.82	-1.49	0		14.32	-2.14	2.44	-6.51	-1.99	0		9.23	1.08	-5.46	-5.14	-5.59	0
195.3	-18.33	-8.51	-6.52	-1.54	-2.63	0		7.87	-1.1	-3.71	-3.25	-4.29	0		11.35	-2.63	-1.46	-7.13	-4.25	0		5.42	-0.8	-5.41	-7.01	-7.9	0
196.2	-19.43	-6.75	-7.49	0.26	-2.06	0		6.64	0.89	-2.06	-2.59	-3.16	0		12.81	0.3	-2.71	-8.09	-3.34	0		9.32	2.52	-5.4	-5.21	-4.78	0
197.1	-19.58	-5.57	-3.89	-2.26	-1.91	0		9.05	3.59	0.11	-0.5	1.17	0		12.98	0.35	1.44	-6.56	-3.36	0		7.85	-0.23	-5.88	-6.23	-7.59	0
198	-20.49	-9.34	-7.27	-4.68	-4.16	0		5.71	1.79	-4.11	-4.81	-2.05	0		11.19	1.5	1.9	-6.04	0.41	0		11.47	3.04	-3.42	-3.13	-4.49	0
198.9	-17.36	-6.9	-5.53	0.07	-0.52	0		8.02	-1.66	-3.81	-0.37	0.2	0		11.53	-3.67	-1.17	-7.52	-3.12	0		6.31	-0.42	-9.1	-7.44	-8.39	0
199.8	-21.02	-8.28	-7.46	-6.6	-2.47	0		10.24	2.21	0.35	2.28	2.89	0		15.9	1.48	3.78	-1.26	0.74	0		6.16	-0.78	-4.48	-4.95	-9.04	0
200.7	-21.2	-9.31	-8.2	-6.14	-4.28	0		8.5	-0.07	-1.88	-1.62	1.19	0		15.41	1.21	2.26	-4.75	-0.09	0		8.06	-1.31	-7.73	-5.1	-7.69	0
201.6	-17.46	-6.06	-3.59	-1.96	-5.03	0		6.62	0.37	-1.78	-3.42	-3.18	0		9.62	-1.68	-1.73	-8.03	-6.12	0		10.68	1.14	-6.86	-3.7	-4.19	0
202.5	-17	-3.85	-3.61	-1.86	0.12	0		11.75	4.07	0.54	0.85	2.85	0		13.79	0.44	1.18	-4.5	0.42	0		9.29	2.52	-6.67	-4.48	-7.03	0
203.4	-16.73	-4.8	-2.05	-1.07	-1.67	0		8.52	1.15	0.11	-3.46	-2.99	0		13.3	1.69	-0.38	-6.55	-0.13	0		9.97	3.26	-6.89	-5.58	-5.32	0
204.3	-20.03	-7.88	-5.19	-3.17	-0.34	0		10.19	-0.23	-2.3	0.72	0.91	0		12.52	-2.49	-2.94	-5.21	-4.75	0		5.74	0.96	-6.5	-6	-8.86	0
205.2	-22.75	-10.84	-5.82	-5.59	-1.88	0		9.62	-1.04	-3.13	-2.9	-1.97	0		13.68	-1.73	-2.47	-5.61	-1.28	0		4.88	-0.32	-9.27	-5.89	-7.91	0
206.1	-20.88	-6.36	-6.37	-1.71	-1.07	0		9.05	1.77	-3.1	-2.15	0.08	0		13.24	0.41	-1.72	-7.83	-1.23	0		7.88	1.27	-4.81	-5.26	-6.76	0
207	-18.91	-6.96	-6.12	-2.95	-2.95	0		6.8	1.09	-2.49	-2.39	-3.23	0		11.88	1.27	-0.37	-7.37	-3.19	0		7.23	1.32	-6.3	-4.83	-7.01	0
207.9	-23.33	-10.16	-7.78	-6.76	-3.9	0		8.11	2.23	0.88	-0.25	0.07	0		8.63	-3.57	-1.32	-6.46	-4.05	0		4.51	-0.33	-8.08	-5.8	-4.61	0
208.8	-21.66	-8.28	-6.61	-5.13	-3.76	0		8.71	2.01	-0.19	-2.52	1.9	0		11.55	-0.63	0.13	-7.11	1.77	0		5.97	3.28	-6.04	-4.7	-4.79	0
209.7	-22.61	-8.62	-10.4	-4.54	-2.31	0		8.04	4.17	-1.44	-0.11	-0.32	0		12.98	1.42	1.9	-2.07	-1.55	0		7.91	1.53	-2.85	-1.93	-6.62	0
210.6	-21.74	-5.71	-8.17	-5.79	-3.05	0		6.58	2.14	-2	-2.91	-1.81	0		11.37	-1.3	-2.35	-8.73	-4.44	0		7.71	1.92	-7.32	-4.11	-9.96	0
211.5	-19.63	-5.39	-4.51	-4.37	-1.38	0		9.84	0.97	0.88	0.84	0.12	0		14.21	1.09	2.53	-0.57	-1.53	0		7	-2.39	-6.93	-5.49	-6.3	0
212.4	-21.63	-8.06	-9.61	-7.65	-6.8	0		7.69	-0.21	-2.64	-1.95	-1.63	0		14.09	-1.03	1.47	-3.24	-1.14	0		5.04	-1.1	-9.77	-5.27	-6.77	0
213.3	-17.63	-7.08	-3.94	-0.94	-1.4	0		12.09	2.23	3.53	0.78	1.8	0		16.4	0.83	4.57	-4.14	0.2	0		8.87	3.23	-3	-4.73	-5.31	0
214.2	-19.62	-7.68	-5.91	-4.14	-2.28	0		4.4	1.3	-1.53	-2.33	-1.15	0		10.95	-2.42	-0.82	-7.61	-2.85	0		6.51	-2.58	-8.91	-8.49	-10.39	0
215.1	-17.83	-8.08	-4.51	-2.66	-0.62	0		10.98	6.36	-0.02	0.93	1.12	0		14.51	1.64	0.91	-4.22	1.35	0		6.26	0.77	-7.91	-4.79	-7.42	0
216	-19.16	-5.88	-6.74	-3.03	-0.46	0		7.29	0.08	-1.33	-1.84	-3.06	0		14.23	1.28	0.48	-1.8	0.95	0		4.67	1.03	-9.09	-6.84	-9.83	0
216.9	-18.36	-6.9	-6	-1.16	-0.69	0		5.73	-2.2	-4.12	-2.11	0.12	0		11.64	-2.23	-2.65	-4.9	1	0		7.28	0.14	-7.25	-3.37	-5.79	0
217.8	-19.54	-5.58	-6.13	-3.28	-0.28	0		8.29	2.84	2.11	-1.06	0.72	0		12.75	-1.25	1.61	-6.3	-2.41	0		7.06	1.5	-5.59	-6.02	-7.22	0
218.7	-18.45	-5.62	-3.61	-1.42	1.39	0		9.97	4.63	-0.51	-0.97	2.9	0		13.52	-0.62	0.42	-6.6	-1.79	0		5.86	-1.14	-6.84	-5.36	-8.44	0
219.6	-17.62	-3.68	-4.18	-2.13	1.09	0		8.16	2.79	-0.77	-3.16	-0.19	0		13.55	-1.42	1.37	-5.72	-1.8	0		6.82	2.29	-5.49	-6.04	-7.09	0
220.5	-20.95	-8.15	-7.43	-3.48	-2.27	0		6.59	1.34	-2.66	-1.45	-2.14	0		12.28	-1.59	-2.37	-5.78	-2.77	0		7.64	-0.55	-7.05	-2.97	-8.4	0
221.4	-16.2	-4.17	-3	-1.57	-0.33	0		8.27	2.6	1.41	0.71	-0.27	0		14.03	-0.04	-0.09	-4.35	-0.93	0		5.8	-0.89	-9.88	-5.65	-7.01	0
222.3	-19.37	-5.66	-6.53	0.16	0.18	0		7.98	1.67	-3.53	0.19	0.11	0		9.62	-2.68	-3	-9.25	-2.27	0		5.16	-1.18	-8.66	-7.72	-7.76	0
223.2	-21.15	-10.04	-7.86	-7.16	-2.84	0		8.65	-0.33	-3.72	-1.3	-2.24	0		14.94	2.46	1.11	-2.77	-0.88	0		4.55	0.1	-6.03	-9.91	-7.14	0
224.1	-19.11	-5.82	-6.24	-2.94	-4.34	0		7.56	1.86	-1.93	0.27	-2.18	0		9.97	0.09	-0.39	-4	-2.11	0		4.93	2.6	-5.36	-5.43	-6.42	0
225	-21.29	-9.94	-10.5	-7.15	-4.58	0		8.77	1.69	-0.87	-1.4	-0.86	0		11.3	-2.74	-2.82	-5.8	-3.04	0		7.24	-1.01	-10.48	-7.38	-9.55	0
225.9	-17.75	-5.64	-4.89	-2.98	0.34	0		8.61	0.83	-2.43	-2.83	0	0		10.17	-1.83	-0.73	-7.29	-2.45	0		8.29	-0.85	-5.9	-3.55	-5.4	0
226.8	-18.82	-4.32	-3.81	-1.79	0.68	0		8.59	0.43	-3.4	-1.73	-0.58	0		12.47	0.92	-0.77	-5.39	0.18	0		3.53	0.89	-9.28	-4.74	-8.38	0
227.7	-23.18	-9.62	-9.04	-4.24	-4.02	0		10.12	5.25	-2.52	-0.6	0.22	0		14.33	2.38	1.46	-3.21	-0.7	0		7.18	3.28	-3.84	-2.48	-5.27	0
228.6	-18.98	-6.22	-6.44	-3	0.5	0		5.22	-1.9	-4.65	-4.96	-1.68	0		11.84	-2	-0.65	-5.92	-1.46	0		6	0.76	-5.34	-4.58	-7.27	0
229.5	-17.8	-4.66	-5	-3.85	-2.53	0		8.03	3.34	-2.37	-0.13	-1.74	0		11.33	-1.01	0.31	-7.74	-2.45	0		8.55	1.74	-6.9	-4.78	-5.97	0
230.4	-19.71	-8.23	-5.82	-4.8	-2.68	0		7.95	0.94	-2.96	-1.56	-2.53	0		10.66	-0.16	-2.73	-5.44	-4.6	0		4.21	-0.84	-8.04	-6	-9.77	0
231.3	-18.77	-4.34	-2.87	-2.8	-1.97	0		6.21	2.14	-2.53	-1.79	1.07	0		9.16	-3.16	-4.16	-8.26	-1.8	0		7.71	1.4	-7.16	-4.89	-4.95	0
232.2	-21.39	-8.58	-5.95	-2.76	-3.32	0		6.92	0.74	-1.81	-2.57	-1.41	0		12.51	-0.49	1.29	-3.78	-1.31	0		3.45	-0.86	-11.01	-5.23	-7.63	0
233.1	-19.99	-4.92	-5.08	-2.93	-1.62	0		9.27	1.92	-2.99	-1.65	1.95	0		13.64	-1.14	-1.2	-3.31	-2.2	0		8.3	0.98	-6.49	-2.26	-5.24	0
234	-19.46	-8.46	-8.24	-7.04	-2.9	0		8.46	4.09	-0.83	-1.84	0.79	0		8.7	-2.8	-0.4	-8.72	-2.61	0		6.12	-1.37	-6.96	-5.89	-7.09	0
234.9	-19	-4.68	-5.28	-1.84	0.9	0		9.96	4.2	-0.82	0.44	1.48	0		15.01	2.12	1.6	-4.42	0.4	0		4.3	-0.75	-8.55	-5.83	-9.79	0
235.8	-23.18	-6.87	-6.91	-6.8	-3.98	0		9.36	3.29	0.21	-1.25	1.13	0		12.16	-0.95	-0.58	-7.73	-3.14	0		5.27	-2.91	-7.21	-9.07	-8.29	0
236.7	-19.66	-7.05	-4.81	-6.88	-3.81	0		9.06	1.27	0.73	-2.1	-3.74	0		13.08	0.6	-0.57	-6.62	-2.36	0		6.12	1.64	-6.51	-6.35	-6.98	0
237.6	-21.07	-9.28	-6.87	-5.27	-4.69	0		7.47	-1.13	-3.02	-1.91	-2.07	0		8.18	-6.78	-2.71	-9.9	-5.5	0		3.04	-2.36	-7.69	-8.31	-10.88	0
238.5	-20.54	-10.23	-6.92	-6.71	-1.22	0		7.9	0.93	-1.18	-1.82	0.67	0		13.92	-1.02	-0.54	-5.48	-0.98	0		6.73	0.18	-5.38	-3.14	-5.89	0
239.4	-16.92	-8.32	-8.47	-4.01	-5.75	0		8.5	0.4	-2.25	-2.92	-1.83	0		10.43	-0.69	1.2	-6.77	-0.32	0		4.58	0.85	-7.43	-8.36	-6.12	0
240.3	-17.88	-7.99	-2.63	-2.75	0.81	0		6.76	-1.94	-0.93	-1.73	-0.15	0		12.96	-1.12	2.44	-3.91	0.41	0		6.1	-0.07	-5.35	-6.27	-6.99	0
241.2	-20.42	-6.79	-4.96	-4.92	-0.95	0		7.73	0.48	-3.76	-1.49	0.8	0		12.48	-4.66	-1.63	-7.26	-0.22	0		7.65	1.35	-3.94	-7.2	-6.27	0
242.1	-20.03	-6.62	-5.96	-3.78	-3.06	0		8.36	1.65	-1.31	-1.18	-2.46	0		13.8	2.21	1.01	-1.34	-0.73	0		6.17	-0.85	-6.83	-5.61	-8.49	0
243	-16.06	-4.28	-3.18	1.51	-2.9	0		7.71	2.07	-0.22	-1.18	-2.21	0		10.78	-0.2	-3.43	-6.82	-3.25	0		9.76	2.69	-7.46	-5.3	-5.53	0
243.9	-19.59	-7.11	-3.07	-0.9	-0.2	0		5.2	0.43	-3.43	-3.29	-2.77	0		10.58	-2.89	-2.16	-4.93	-1.82	0		8.19	0.46	-6.07	-2.31	-5.03	0
244.8	-22.46	-6.71	-5.43	-2.2	-2	0		7.75	-0.17	-2.4	0.37	-0.15	0		9.9	-3.06	-2.54	-5.14	-0.83	0		4.89	1.28	-7.54	-4.49	-5.14	0
245.7	-24.37	-8.24	-9.57	-4.93	-4.3	0		6.28	0.4	-0.61	-2.63	-3.04	0		14.17	0.45	3.71	-4.35	-0.43	0		9.18	2.2	-6.43	-6.97	-5.18	0
246.6	-21.57	-8.53	-7.47	-4.99	-5.09	0		7.13	-1.16	-2.11	-3.42	-4.28	0		10.67	-0.63	0.54	-3.83	-0.39	0		6.93	-2.52	-6.17	-5.53	-8.22	0
247.5	-23.45	-9.83	-9.28	-7.13	-4.92	0		9.14	3.54	-1.15	-2.14	2.53	0		9.48	-2.37	-0.02	-6.42	-0.82	0		7.74	-1.29	-7.13	-7.01	-8.52	0
248.4	-18.67	-2.85	-3.25	-0.74	1.78	0		7.8	2.63	1.59	-1.95	-2.68	0		11.31	-0.3	1	-8.61	-1.06	0		5.73	-1.25	-8.15	-7.7	-9.33	0
249.3	-21.45	-5.64	-6.97	-3.47	-4.3	0		8.03	2.99	-2.12	-1.56	-0.5	0		11.91	0.22	2.56	-7.69	-1.93	0		3.69	0.12	-9.33	-6.45	-8.98	0
250.2	-21.56	-6.41	-5.32	-5.3	-1.46	0		9.64	3.01	0.59	0.17	-1.67	0		12.4	-1.23	0.26	-7.25	-4.04	0		3.45	-2.11	-7.11	-7.85	-9.63	0
251.1	-17.37	-7.37	-6.77	-7.99	-4.16	0		6.61	-0.95	-4.87	-2.78	-1.42	0		10.27	-3.07	-3.63	-6.64	-3.12	0		8.36	1.96	-5.51	-5.18	-4.4	0
252	-19.99	-9.16	-7.83	-4.58	-2.57	0		6.97	0.59	-2.64	0.97	-0.71	0		9.33	-5.63	-1.53	-6.65	-3.64	0		6.39	-0.1	-6.5	-6.62	-7.1	0
252.9	-18.43	-6.87	-5.9	-3.05	-2.19	0		6.27	2.36	-2.79	-3.56	-2.67	0		8.69	-1.97	-3.41	-8.26	-1.63	0		7.66	-0.39	-9.64	-4.38	-6.91	0
253.8	-15.86	-5.13	-5.63	-2.32	-0.83	0		7.11	3.5	2.76	-1.58	0.77	0		11.88	-1.68	1.95	-8.53	-3.11	0		4.06	-1.29	-7.62	-9.05	-8.48	0
254.7	-18.78	-9.53	-4.02	-4.51	-3.45	0		9.64	3.6	-0.04	-0.19	0.25	0		14.92	0.72	2.86	-4.88	-2.23	0		5.13	0.36	-6.41	-5.67	-8.88	0
255.6	-21.78	-8.69	-4.01	-5.5	-0.69	0		8.2	1.04	-0.94	-2.09	-0.96	0		14.17	-1.51	1.3	-8.04	-0.52	0		5.23	-3.99	-6.65	-9.97	-9.12	0
256.5	-16.41	-4.75	-1.86	-1.84	0.53	0		9.48	1.58	-0.56	-0.75	-0.5	0		10.41	-1.68	0.69	-7.09	-2.73	0		5.22	0.24	-7.53	-7.32	-9.95	0
257.4	-17.28	-6.84	-6.81	-1.96	-2.07	0		8.45	0.7	-3.43	-0.36	-1.07	0		12.65	-1.39	-0.95	-5.73	-2.48	0		3.29	-2.93	-10.95	-9.44	-10.13	0
258.3	-18.34	-8.28	-5.65	-2.82	-2.74	0		8.07	0.13	-2.5	-3.29	-0.99	0		11.83	-1.49	1.32	-5.41	0.52	0		7.6	1.12	-5.4	-5.21	-5.64	0
259.2	-19.17	-8.75	-10.57	-6.55	-0.86	0		7.99	0.69	-0.99	-1.33	0.99	0		13.5	-2.06	-1.28	-8.65	-1.74	0		9.73	1.18	-7.02	-4.95	-5.41	0
260.1	-21.7	-10.29	-7.84	-7.94	-5.14	0		5.09	1.84	-2.46	-2.77	-2.29	0		10.36	0.63	1.13	-5.13	-1.55	0		4.36	1.17	-5.99	-3.15	-5.7	0
261	-20.2	-6.76	-6.48	-6.74	0.71	0		6.52	2.26	-6.19	-6.1	0	0		13.74	-0.27	-0.36	-6.56	-0.28	0		5.75	0.79	-5.93	-8.32	-7.84	0
261.9	-19.92	-6.77	-5.85	-3.33	-0.78	0		5.3	1.13	-1.74	-2.02	-1.78	0		9.66	-1.2	-1.45	-6.94	-2.58	0		8.4	2.21	-5.41	-4.22	-4.68	0
262.8	-19.17	-8.12	-5.2	-4.02	-3.15	0		10.42	3.09	0.14	-2.85	-2.37	0		14.14	-0.65	-0.21	-7.86	-3.08	0		6.33	1.28	-8.01	-5.79	-7.29	0
263.7	-18.15	-6.89	-1.75	-2.72	-2.86	0		9.39	2.22	0.26	-2.56	-1.74	0		12.24	0.12	0.9	-9.44	-3.16	0		5.62	-0.57	-6.51	-9.44	-10.92	0
264.6	-22.73	-9.24	-9.42	-5.86	-5.13	0		8.14	4.5	-1.64	-0.84	1.15	0		15.01	1.45	3.22	-1.6	2.14	0		6.06	-1.71	-5.86	-4.79	-7.42	0
265.5	-17.88	-6.53	-3.65	-5.07	0.6	0		7.41	3.01	-0.76	-2.59	0.95	0		8.48	-2.2	-3.08	-10.37	-3.15	0		3.57	-2.04	-9.35	-8.18	-9.6	0
266.4	-21.65	-8.5	-7.27	-8.09	-3.05	0		5.46	1.18	-1.32	-7.48	-4.8	0		12.77	-1.37	-0.43	-8.12	-1.67	0		7.32	0.61	-5.22	-6.17	-6.93	0
267.3	-20.47	-6.91	-7.74	-5.44	-0.68	0		10.1	3.89	-0.94	-1.85	-1.59	0		11.18	-3.09	-2.09	-8.32	-5.42	0		6.19	2.68	-5.16	-4.12	-7.08	0
268.2	-14.34	-4.99	-5.07	-1.11	-1.13	0		7.56	-2.1	-0.34	0.06	-1.33	0		11.23	-5.05	-0.19	-8.2	-4.06	0		3.41	-3.06	-11.58	-8.08	-11.37	0
269.1	-19.56	-9.8	-6.85	-4.76	-1.57	0		5.08	-2.33	-6.45	-5.61	-2.62	0		11.93	-3.86	-1.96	-7.53	-4.76	0		2.93	-0.29	-9.81	-10.27	-9.1	0
270	-18.97	-9.15	-4.61	-4.97	-1.98	0		5.96	-0.67	1.17	-1.79	-2.11	0		9.46	-1.84	-0.05	-5.87	-4.14	0		6.85	1.46	-6.63	-4.51	-7.51	0
270.9	-19.54	-5.08	-6.27	-3.83	0.37	0		7.37	2.22	-2.46	-4.69	-0.95	0		12.11	-0.71	2.41	-9.34	0.4	0		6.25	1.48	-5.33	-6.31	-5.84	0
271.8	-18.18	-5.88	-4.59	-2.43	0.18	0		9.29	4.06	-0.23	-1.11	2.25	0		15.83	1.7	1.62	-6.68	1.42	0		7.03	1.53	-7.72	-5.23	-7.65	0
272.7	-18.61	-6.65	-6.27	-2.76	-2.14	0		6.02	3.29	-1.56	2.29	2	0		9.35	-2.55	-1.48	-5.6	-1.5	0		9.21	1.24	-3.37	-5.83	-9.11	0
273.6	-18.26	-9.23	-4.93	-5.56	-2.8	0		5.55	-1.07	-2.25	-4.89	-3.22	0		10.25	-1.83	-0.77	-5.65	-1.87	0		4.27	-1.68	-8.16	-6.28	-9.59	0
274.5	-21.15	-8.61	-3.62	-4.87	-5.32	0		10.56	3.67	-1.21	-2.22	-1.57	0		11.65	-2.54	0.29	-8.32	-1.25	0		2.61	-1.77	-7.64	-8.59	-8.64	0
275.4	-19.53	-6.42	-5.74	-3.87	-4.37	0		8.58	1.75	-1.86	-3.51	-1.97	0		12.53	-0.89	-0.79	-5	-2.14	0		5.68	-1.19	-7.59	-6.18	-8.15	0
276.3	-17.23	-5.08	-2.63	-0.74	2.39	0		8.92	5.36	2.13	-0.17	2.8	0		12.52	-2.3	-1.69	-5.34	-2.22	0		9.39	0.02	-7.34	-5.77	-6.01	0
277.2	-20.81	-9.69	-8.57	-6.02	-0.84	0		8.17	0.99	-3.61	-2.56	0.43	0		13.94	2.39	0.73	-4.19	0.74	0		2.96	-0.26	-5.4	-6.1	-6.54	0
278.1	-18.8	-5.24	-3.6	-1.71	1.07	0		4.41	-0.13	-2.43	-5.67	-3.69	0		10.43	-3.02	-3.62	-11.59	-3.56	0		7.16	0.5	-6.48	-5.12	-6.91	0
279	-17.82	-5.84	-5.45	0.55	-0.23	0		8.45	1.54	0.45	0.95	2.53	0		13.91	-0.07	1.68	-4.62	1.33	0		4.67	-0.6	-9.65	-9.05	-8.51	0
279.9	-18.79	-6.53	-3.42	-2.21	1.11	0		7.45	5.7	3.23	-0.31	2.52	0		12.18	0.37	3	-4.01	-1.07	0		3.64	-1.14	-5.4	-6.5	-9.32	0
280.8	-17.71	-8.6	-7.11	-5.46	-3.47	0		8.7	1.13	0.48	-2.22	0.75	0		11.25	-3.07	-2.04	-7.96	-3.81	0		6.63	-0.57	-7.2	-7.7	-7.69	0
281.7	-20.44	-8.6	-6.46	-5.21	-2.25	0		2.9	-0.8	-2.95	-5.16	-1.24	0		9.51	-4.96	-1.49	-9.66	-3.19	0		7.38	1.75	-5.58	-6.57	-8.2	0
282.6	-16.08	-3.87	-1.43	-1.67	1.53	0		7.82	2	-1.92	-0.82	0.26	0		9.75	-2.88	0.26	-6.32	-2.44	0		5.19	0.74	-6.69	-5.43	-7.19	0
283.5	-21.28	-8.55	-5.28	-4.68	-3.56	0		6.96	0.81	-3.59	-4.18	-2.13	0		11.98	-2.07	-1.91	-8.32	-2.84	0		3.79	0.57	-7.11	-6.3	-9.7	0
284.4	-16.99	-3.77	-1.77	-2.44	0.05	0		7.62	1.71	-0.16	-2.86	0.48	0		11.6	-1.67	0.96	-7.93	-2.66	0		7.33	0.98	-6.68	-8.8	-9.71	0
285.3	-17.86	-5.22	-4.45	-0.81	-2.05	0		6.02	1.1	-2.59	-0.87	-1.6	0		14.67	0.91	2.05	-4.84	3.99	0		6.59	3.13	-6.08	-5.74	-4.76	0
286.2	-17.76	-4.85	-2.62	-1.94	0.08	0		6.23	2.9	-1.42	-2.76	-1.31	0		6.39	-2.78	-3.37	-11.5	-4.71	0		1.83	-2.32	-6.64	-11.45	-7.54	0
287.1	-18.8	-6.29	-5.61	-5.74	-3.05	0		9.26	1.83	0.85	-2.07	-2.48	0		8.32	-2.78	-0.72	-8.52	-0.62	0		2.08	1.46	-7.68	-9.08	-8.27	0
288	-19.39	-9	-8.72	-4.63	-3.09	0		9.28	3.1	-4	-3.01	2.52	0		14.32	1.49	1.37	-7.16	0.76	0		6.85	-0.38	-5.52	-6.71	-7.19	0
288.9	-18.92	-10.01	-5.8	-4.13	-1.12	0		7.25	0.36	-1.29	-3.38	-0.98	0		10.62	-2.55	-2.13	-8.06	-1.27	0		4.75	-0.87	-7.23	-7.63	-6.83	0
289.8	-21.43	-10.3	-8.16	-7.36	-4.24	0		5.07	-0.85	-2.17	-4.99	-2.78	0		8.86	-3	-1.99	-7.29	-2.57	0		3.37	-3.15	-7.97	-10.3	-7.99	0
290.7	-20.41	-6.78	-6.8	-4.76	-3.52	0		7.18	0.55	-0.04	-1.29	-2.85	0		8.83	-4.64	-0.35	-7.64	-3.44	0		3.71	1.1	-6.89	-5.12	-6.89	0
291.6	-24.59	-9.51	-6.22	-7.99	-3.05	0		6.68	0.8	-1.1	-3.88	0.01	0		13.49	-1.24	0.1	-4.89	-0.64	0		6.83	-1.24	-7.98	-7.4	-7.55	0
292.5	-18.61	-7.2	-5.79	-5.07	-1.44	0		3.87	-1.26	-4.51	-5.55	-1.92	0		9.9	-2.55	-1.28	-7.07	-1.4	0		5.89	1.73	-6.8	-5.99	-6.02	0
293.4	-17.12	-3.66	-3.12	-3.72	-2.52	0		11.01	4.2	1.33	-1.81	1.7	0		12.56	-1.34	1.07	-7.28	1.34	0		7.35	1.44	-5.22	-3.24	-4.74	0
294.3	-23.07	-8.06	-6.25	-5.13	-2.72	0		5.85	1.52	-1.45	-1.28	-1.4	0		9.97	-4.1	0.85	-5.46	-4.83	0		3.31	-3.56	-7.68	-5.05	-9.12	0
295.2	-20.78	-5.47	-4	-3.82	-1.65	0		8.82	3.77	-2.17	-1.88	-0.48	0		14.11	-0.68	-1.09	-5.93	0.19	0		4.18	-0.63	-7.9	-4.04	-6.09	0
296.1	-17.95	-8.62	-2.94	-4.52	-2.23	0		8.02	0.11	0.51	-2.87	-1.71	0		12.45	-2.15	1.55	-5.83	-1.67	0		6.52	-1.8	-7.06	-7.91	-9.46	0
297	-20.44	-6.9	-5.09	-5.55	-2.21	0		9.31	4.13	0.2	-1.18	0.98	0		10.78	-1.06	-0.09	-4.32	-0.89	0		5.58	2.22	-6.71	-3.22	-8.41	0
297.9	-21.6	-8.03	-7.56	-4.68	-2.27	0		7.42	1.21	-3.61	-4.69	-0.7	0		12.13	-1.29	0.27	-7.09	-2.43	0		6.75	1.71	-6.04	-4.73	-7.85	0
298.8	-18.27	-7.17	-3.19	-1.45	-1.39	0		9.4	3.27	2.31	-0.14	0.12	0		12.99	0.36	1.89	-6.33	1.01	0		5.93	2.8	-4.05	-5.93	-4.17	0
299.7	-18.54	-7.31	-7.16	-5.29	-2.99	0		6.08	1.23	-1.65	-4.01	-1.02	0		11.9	1.2	2.67	-7.13	0.47	0		6.03	0.87	-7.45	-7.82	-6.88	0
300.6	-18.72	-7.05	-2.46	-1.86	2.42	0		8.84	5.03	1.5	-0.4	5.51	0		11	-0.67	0.26	-6.51	0.93	0		4.26	-1.61	-6.65	-8.45	-6	0
301.5	-19.69	-6.49	-3.07	-1.9	1.06	0		6.58	2.13	-3.66	-3.65	-2.01	0		8.8	-1.51	-0.77	-8.8	-4.49	0		5.42	-0.47	-6.1	-5.36	-7.18	0
302.4	-20.47	-10.31	-6.04	-3.04	-3.03	0		8.3	1.84	-0.54	0.09	-1.1	0		13.86	0.85	1.92	-5.88	0.96	0		6.45	1.56	-6.09	-8.26	-9.45	0
303.3	-17.41	-5.15	-3.35	-2.19	1.11	0		5.91	2.7	0.43	-2.79	-0.94	0		9.31	-0.49	-1.19	-7.68	-2.91	0		5.01	-0.51	-6.89	-8.66	-7.25	0
304.2	-17.8	-5.91	-3.65	-1.92	0.16	0		6.96	3.78	1.23	-0.44	0.06	0		10.55	-0.96	1.2	-6.42	-1.39	0		4.5	-0.75	-5.92	-7.44	-8.86	0
305.1	-17.97	-4.18	-4.55	-5.18	-0.81	0		7.27	2.7	-1.51	-5.84	-1.08	0		12.76	1.21	1.37	-6.08	-1.17	0		6.81	3.32	-4.6	-3.7	-7.26	0
306	-21.5	-8.15	-5.62	-3.67	-1.38	0		8.66	0.86	-0.47	-1.91	-0.98	0		9.97	-3.22	-0.22	-10.15	-3.95	0		5.4	2.45	-5.29	-6.47	-5.84	0
306.9	-19.5	-6.92	-6.81	-5.25	-1.6	0		6.73	1.31	-1.59	-2.07	-0.74	0		11.43	-1.51	0.64	-7.29	-3.03	0		7.02	2.72	-4.63	-7.9	-7.15	0
307.8	-20.9	-11.58	-6.51	-4.41	-2.86	0		8.73	3.67	2.62	0.63	0.26	0		13.04	0.82	3.74	-4.56	2	0		5.41	1.49	-4.96	-5.95	-6.61	0
308.7	-17.33	-6.7	-3.44	-3.81	-2.81	0		7.11	-0.21	-1.14	-5.67	-0.64	0		10.52	-3.11	1.68	-9.34	-1.53	0		6.17	2.81	-4.8	-3.91	-3.73	0
309.6	-18.65	-7.27	-3.95	-1.85	-1.9	0		9.24	1.49	-0.04	-2.21	-0.57	0		11.06	0	0.91	-8.25	0.98	0		5.08	2.8	-3.81	-4.41	-4.07	0
310.5	-22.03	-10.89	-8.01	-5.84	-4.78	0		6.81	1.19	-0.76	-2.24	-1.76	0		12.66	0.28	4.07	-4.67	1.78	0		11.27	8.21	-0.55	-0.71	-2.98	0
311.4	-17.31	-7.23	-5.91	-6.49	-1.71	0		6.08	1.44	-0.19	-4.69	-4.22	0		11.55	-1.34	-0.96	-8.35	-3.1	0		5.69	-1.2	-6.69	-7.36	-6.82	0
312.3	-21.44	-8.85	-5.04	-6.9	-1.85	0		5	1.93	-3.16	-2.61	-2.1	0		10.17	-0.71	0.33	-6.59	-2.42	0		7.8	2.61	-3.12	-3	-3.55	0
313.2	-19.25	-8.88	-7.71	-6.54	-4.25	0		7.04	0.16	-2.61	-3.72	-3.4	0		11.16	-1.02	1.45	-7.03	-4.76	0		3.41	0.79	-5.17	-7.83	-10.13	0
314.1	-20.17	-8.21	-4.39	-5.23	-1.71	0		5.27	-1.16	-0.69	-4.41	-4.35	0		12.54	1.44	1.26	-4.98	-2.03	0		7.51	3.84	-3.41	-1.76	-2.67	0
315	-19.07	-4.72	-5.95	-4.75	-0.3	0		6	0.09	-1.76	-7.05	-2.92	0		11.75	-1.59	-1.07	-9.47	-1.21	0		5.45	1.97	-3.91	-6.27	-5.54	0
315.9	-18.66	-6.45	-5	-3.43	-2.56	0		8.92	2.19	-1.9	-1.69	0.05	0		12.14	-0.47	-0.08	-5.07	-0.01	0		5.9	1.9	-4.81	-5.04	-7.52	0
316.8	-19.97	-6.2	-6.24	-2.88	-1.24	0		4.52	1.75	-0.49	-4.37	-1.06	0		10.68	-0.66	0.85	-8.08	-0.41	0		7.98	1.44	-8.32	-7.09	-7.47	0
317.7	-18.92	-5.12	-2.57	-1.51	0.55	0		5.98	1.52	-2.8	0.7	-2.16	0		13.26	-1.66	-3.04	-7.96	-3	0		6.7	-0.67	-5.22	-5.19	-8.29	0
318.6	-20.9	-6.75	-8.09	-3.35	-4.33	0		8.05	1.86	-1.12	0.82	-1.78	0		13.36	-0.4	0.66	-4.28	-0.66	0		8.43	2.18	-2.83	-2.75	-5.39	0
319.5	-17.95	-6.04	-6.23	-4.49	-2.56	0		9.9	2.59	-3.22	-2.44	1.17	0		12.31	0.46	2.19	-5.91	1.83	0		5.59	2.31	-2.45	-2.96	-4.65	0
320.4	-21.81	-9.34	-10.92	-5.24	-6.25	0		7.97	3.31	0.38	-1.53	-1.23	0		11.35	0.7	-0.8	-5.8	-3.54	0		7.08	0.31	-5.49	-2.52	-4.16	0
321.3	-18.58	-5.04	-4.12	-3.23	-0.03	0		6.12	2.67	-0.39	-1.75	-0.81	0		11.67	0.49	0.55	-4.89	-1.21	0		8.47	0.62	-6.82	-3.39	-4.88	0
322.2	-20.84	-5.64	-5.23	-3.5	-0.79	0		4.1	-0.08	-2.23	-2.68	-1.28	0		10.47	0.55	3.4	-4.41	-0.79	0		5.38	1.72	-2.93	-3.58	-7.43	0
323.1	-18.67	-6.48	-3.11	-2.88	-0.61	0		9.86	4.85	3.89	-0.62	2.89	0		13.99	1.34	5.31	-6.77	0.29	0		4.33	2.26	-3.61	-3.66	-7.79	0
324	-20.59	-9.14	-6.29	-7.25	-3.99	0		5.66	-0.45	-1.91	-3.09	-3.4	0		10.63	-0.48	-0.31	-5.8	-1.78	0		5.64	-0.72	-5.69	-7.19	-8.85	0
324.9	-20.44	-8.42	-7.27	-6.8	-1.82	0		5.19	1.8	-0.93	-5.99	-3.17	0		11.59	-3.48	-0.81	-7.65	-4.88	0		5.23	-0.12	-7.35	-6.35	-7.92	0
325.8	-16.92	-5.79	-1.23	-1.07	-0.36	0		8.15	2.43	2.55	-0.04	-0.18	0		11.62	1.09	3.92	-4.35	0.04	0		6.35	2.53	-4.76	-4.35	-5.36	0
326.7	-22.81	-10.92	-8.08	-3.71	-4.68	0		3.82	-0.75	-4.25	-5.78	-4.7	0		11.74	1.41	1.77	-7.62	0.01	0		6.47	-0.42	-4.52	-7.31	-4.43	0
327.6	-19.14	-9.24	-3.05	-5.69	-2.54	0		7.85	0.95	0.49	-4.15	-1.94	0		11.11	-0.3	3.76	-7.4	0.84	0		5.31	2.97	-5.73	-4.82	-5.03	0
328.5	-21.06	-7.55	-6.48	-4.49	-4.93	0		6.77	-0.11	-1.3	-3.55	-3.32	0		10.84	-1.61	-0.53	-7.41	-4.05	0		5.61	-0.02	-6.91	-6.91	-7.8	0
329.4	-19.58	-8.24	-6.76	-6.52	1.09	0		10.25	3.73	0.35	-0.3	2.67	0		14.12	2.68	4.75	-2.54	2.27	0		4.26	1.25	-4.24	-5.82	-6.44	0
330.3	-16.1	-6.48	-3.31	-4.94	-2.55	0		8.8	2.02	-0.41	-2.1	0.44	0		10.98	-0.71	2.53	-7.66	0.77	0		5.07	1.22	-5.31	-6.82	-6.32	0
331.2	-20.67	-5.72	-3.56	-3.03	0.15	0		9.51	4.37	1.42	-4.78	2.1	0		10.5	-2.03	-0.44	-11.11	-4.02	0		6.38	0.44	-1.81	-5.09	-4.9	0
332.1	-13.78	-5.29	-0.55	0.97	-1.11	0		9.64	5.14	1.6	0.2	1.46	0		9.37	0.2	0.43	-5.05	-1.28	0		4.6	-1.6	-9.35	-6.11	-7.97	0
333	-18.67	-8.95	-2.59	-0.34	-0.86	0		8.56	2.44	-0.25	-1.8	-0.34	0		12.16	1.18	-0.11	-5.16	-0.8	0		4.59	1.28	-4.92	-3.81	-8.1	0
333.9	-20.98	-8.24	-3.68	-1.69	-1.4	0		4.68	1.19	2.83	-5.13	-1.81	0		7.87	-2.48	-0.57	-9.32	-4.11	0		3.3	1.16	-7.09	-4.74	-7.78	0
334.8	-22.14	-10.5	-9.03	-2.72	-2.6	0		7.32	5.02	0.53	-1.87	-0.46	0		13.07	-0.25	-0.09	-8.34	0.25	0		5.03	1.4	-6.89	-8.08	-7.22	0
335.7	-18.97	-6.61	-7.12	-4.68	-3.22	0		9.34	4.59	0.19	1.52	-1.01	0		15.61	2.82	3.15	-4.57	0.81	0		8.48	5	-1.89	-3.54	-4.12	0
336.6	-18.94	-8.4	-4.55	-5.52	-1.86	0		7.22	3	-0.17	-2.26	0.3	0		9.88	0.77	1.56	-6.5	-0.59	0		6.21	2.05	-5.47	-6.53	-8.47	0
337.5	-17.6	-7.12	-4.1	-3.24	0.19	0		4.8	-0.65	-3.06	-5.65	-3.04	0		11.84	-2.39	-2.14	-7.46	-1.99	0		6.49	-0.75	-8.21	-7.67	-8.09	0
338.4	-19.04	-8.79	-5.57	-5.55	-0.96	0		4.63	-0.08	-2.3	-5.42	-0.58	0		10.91	-1.94	-0.62	-9.69	-2.05	0		9.65	1.96	-3.8	-4.12	-4.39	0
339.3	-15.35	-4.67	-3.68	-2.31	0.19	0		6.62	0.23	-2.08	-2.46	-2.74	0		10.43	-0.46	-0.72	-8.37	-2.09	0		5.16	0.28	-7.11	-8.02	-7.62	0
340.2	-19.74	-9	-7.25	-6.64	-2.37	0		4.77	1.8	-3.54	-4.59	-0.66	0		11.46	0.84	0.4	-5.88	0.67	0		8.32	1.61	-5.41	-1.49	-4.24	0
341.1	-19.21	-6.26	-5.78	-2.85	0.83	0		8.9	2.42	0.92	-1.94	2.99	0		11.45	0.71	3.55	-7.15	3.33	0		5.99	1.95	-4.98	-5.17	-9.01	0
342	-22.02	-8.19	-6.42	-4.8	-1.94	0		4.54	0.39	-3.27	-4.1	-3.32	0		8.93	-4.97	-0.89	-11.02	-4.14	0		5.38	-1	-5.29	-6.84	-8.35	0
342.9	-19.71	-6.75	-5.55	-4.42	-1.98	0		5.58	1.57	-3.02	-0.9	-1.15	0		12.02	1.95	2.42	-3.19	0.7	0		0.21	-2.85	-8.39	-7.27	-9.45	0
343.8	-20.51	-12.35	-7.59	-10.96	-3.51	0		6.23	1.47	-2.38	-4.92	-1.48	0		13.39	1.19	3.4	-6.05	-1.93	0		6.49	1	-2.78	-3.71	-9.95	0
344.7	-17.12	-6.61	-7.4	-6.91	-3.13	0		6.27	0.17	-4.32	-6.8	-2.89	0		8.87	-2.92	-1.28	-11.52	-3.12	0		2.24	1.16	-6.83	-8.72	-8.95	0
345.6	-24	-9.48	-8.81	-5.96	-3.33	0		5.83	1.24	-1.04	-3.47	-2.18	0		9.17	0.31	1.02	-11.99	-2.79	0		6.34	0.98	-6.16	-7.67	-7.27	0
346.5	-17.19	-6.3	-3.54	-3.42	0.51	0		5.98	0.15	-3.76	-8.9	-2.54	0		9.79	-4.28	-0.54	-11.19	-1.93	0		9.97	1.51	-2.26	-5.49	-6.07	0
347.4	-18.46	-10.95	-7.21	-6.46	-4.12	0		6.42	-0.93	-2.63	-8.45	-2.53	0		10.84	-1.1	0.36	-10.92	-0.49	0		4.96	-0.98	-5.51	-6.53	-7.48	0
348.3	-21.71	-11.59	-5.23	-7.52	-2.24	0		5.65	-2.78	-2.31	-6.23	-2.95	0		8.27	-3.43	0.88	-10.18	-2.66	0		0.25	0.2	-7.47	-9.66	-10.85	0
349.2	-19	-7.57	-5.82	-3.98	-0.94	0		6.83	0.57	-1.55	-2.21	-4.13	0		8.79	-2.21	0.89	-10.85	-3.41	0		5.68	-1.17	-6.09	-9.79	-7.23	0
350.1	-21.5	-7.89	-2.8	-3.72	0.48	0		4.88	2.29	-0.96	-3.36	-0.8	0		8.99	1.83	0.75	-8.65	-1.22	0		5.76	2.6	-5.17	-5.14	-7.09	0
351	-17.07	-7.46	-5.37	-4.33	-1.5	0		5.79	1.09	-2.33	-1.89	-1.79	0		6.56	-1.4	-1.37	-8.44	-2.07	0		4.09	0.12	-7.55	-6.41	-7.41	0
351.9	-22.85	-10.18	-10.09	-5.56	-3.67	0		3.49	-2.6	-5.8	-4.55	-3.9	0		9.19	-2.6	-1.7	-9.23	-1.38	0		4.33	-0.45	-7.17	-8.27	-7.46	0
352.8	-19.21	-5.82	-3.25	-4.46	-0.79	0		1.86	-2.7	-3.87	-6.55	-4.55	0		9.33	-3.06	-0.58	-9.26	-4.42	0		5.49	0.97	-3.58	-5.75	-7.91	0
353.7	-19.86	-6.61	-3.04	-5.83	-2.27	0		7.14	-0.98	-1.91	-6.36	-1.18	0		13.75	-1.43	3.25	-7.31	1.64	0		3.93	-1.34	-7.4	-7.47	-12.28	0
354.6	-20.34	-9.18	-4.96	-4.51	-3.47	0		6.1	1.97	1.1	-1.04	-1.04	0		9.17	-2.1	2.51	-8.17	-2.53	0		3	-1.11	-5.97	-7.13	-10.68	0
355.5	-18.75	-7.49	-6.76	-4.09	-0.09	0		5.64	-1.32	-3.15	-6.62	-4.42	0		10.32	-0.75	-2.15	-6.99	-2.27	0		2.97	-1.02	-8.06	-6.83	-6.22	0
356.4	-18.25	-7.39	-4.56	-5.9	-1.4	0		6.57	2.22	-2.38	-6.07	-4.67	0		12.5	-0.04	0.22	-7.17	-2.31	0		6.32	2.07	-6.41	-5.5	-5.08	0
357.3	-19.91	-10.23	-5.31	-7.73	-4.8	0		4.8	-1.82	-3.84	-6.12	-5.85	0		12.91	-0.9	-2.09	-9.15	-1.22	0		3.19	-1.14	-6.04	-6.34	-4.93	0
358.2	-19.44	-6.97	-4.08	0.42	-0.2	0		7.86	3.68	1.1	-1.64	-0.39	0		11.18	-0.79	1.27	-10.63	-2.48	0		3.8	-1.78	-7.5	-8.95	-7.97	0
359.1	-18.97	-6.62	-3.83	-6.88	-1.59	0		9.13	4.3	0.16	-1.01	1.11	0		11.18	0.18	1.94	-5.79	-2.31	0		2.92	-1.83	-7.16	-7.54	-10.01	0
360	-18.45	-8.49	-2.49	-3.36	-0.71	0		6.83	0.84	-0.53	-2.8	-2.29	0		12.56	-0.43	1.19	-6.38	0.66	0		6.48	-1.72	-5.86	-8	-7.06	0
360.9	-20.79	-7.26	-6.26	-4.89	-3.38	0		8.8	4.63	0.93	-2.61	0.55	0		12.41	-0.38	4.73	-7.87	1.12	0		6.62	-0.8	-6.09	-4.72	-5.24	0
361.8	-18.99	-6.74	-4.56	-4.76	-1.88	0		2.92	0.05	-5.13	-6.06	-5.03	0		9.18	-1.75	0.49	-7.39	-2.17	0		6.1	1.94	-2.73	-5.27	-5.86	0
362.7	-23.02	-9.37	-6.8	-8.13	-3.78	0		3.29	1.69	-2.27	-4.79	0.7	0		9.76	-1.18	1.22	-7.6	0.29	0		7.39	2.69	-4.6	-4.09	-7.42	0
363.6	-19.26	-9.17	-4.5	-3.19	-5.62	0		4.94	-1.53	-1.83	-2.66	-4.03	0		9.22	-2.78	0.05	-8.47	-3.57	0		6.74	0.77	-3.35	-5.3	-7.07	0
364.5	-19.9	-9.14	-4.23	-6.74	-2.77	0		5.09	-0.1	-2.23	-5.55	-2.61	0		9.57	-3.33	-1.23	-10.37	-3.44	0		2.57	-2.19	-7.44	-10.11	-10.85	0
365.4	-18.51	-7.35	-4.51	-5.65	-3.33	0		3.7	3.26	-2.47	-6.12	-2.16	0		9.93	-1.9	-1.13	-11.3	-3.07	0		4.1	-1.72	-7.25	-9.04	-9.97	0
366.3	-22.3	-11.14	-9.07	-6.98	-6.09	0		4.68	0.27	-1.69	-6.92	-6.24	0		9.87	-1.83	1.34	-7.55	-2.01	0		2.96	-1.99	-9.74	-9.35	-9.99	0
367.2	-18.64	-10.7	-2.58	-6.8	-2.25	0		9.06	2.52	1.74	-3.98	0.43	0		10.02	1.22	1.28	-7.49	0.9	0		2.84	0.15	-7.4	-6.01	-8.75	0
368.1	-21.1	-7.22	-5.02	-7.27	-4.59	0		6.88	1.13	0.21	-3.51	1.98	0		9.97	-0.91	1.08	-7.57	1.32	0		5.94	1.21	-5.12	-5.45	-7.08	0
369	-19.82	-10.65	-4.5	-6.76	-4.23	0		4.41	-2.18	-2.94	-5.14	-6.03	0		13.56	0.94	0.05	-7.1	-3.8	0		5.55	0.63	-7.46	-7.73	-9.45	0
369.9	-20.37	-10.08	-5.74	-5.1	-3.57	0		8.55	3.43	1.69	-3.79	0.03	0		9.11	-0.87	1.86	-7.08	-2.14	0		3.67	1.4	-7.26	-6.26	-6.09	0
370.8	-24.72	-10.14	-8.24	-6.61	-6.26	0		1.05	-2.12	-3.21	-6.55	-7.63	0		9.85	-1.63	1.11	-9.37	-5.24	0		6.5	4.57	-3.23	-5.83	-7.92	0
371.7	-21.62	-10.07	-7.82	-9.13	-5.77	0		7.12	2.23	2.04	-2.6	-2.59	0		12.31	1.56	3.94	-4.73	-0.02	0		3.97	0.72	-5.08	-2.27	-6.77	0
372.6	-20.24	-12.98	-6.8	-7.04	-1.81	0		7.64	0.65	-3.93	-5.12	-0.1	0		9.16	-2.21	-2.8	-11.15	0.01	0		3.8	4.24	-7.4	-6.06	-4.56	0
373.5	-19.4	-9.25	-5	-2.58	-2.51	0		8.58	1.99	-1.78	-4.54	-0.3	0		10.8	-1.12	0.3	-9.61	-0.6	0		2.08	-2.51	-5.56	-9.59	-8.51	0
374.4	-22.64	-10.5	-3.53	-5.13	-3.36	0		4.46	0.72	-2.06	-7.87	-3.38	0		10.97	-0.47	1.3	-8.01	-2.48	0		1.44	-0.37	-5.77	-8.08	-7.78	0
375.3	-20.93	-6.19	-6.26	-4.85	-2.74	0		6.69	3.46	1.06	-2.23	1.01	0		11.88	-0.14	3.38	-8.58	-2.28	0		3.25	-0.41	-6.88	-7.91	-10.09	0
376.2	-20.01	-9.67	-7.47	-6.31	-6.24	0		2.51	-0.77	-3.69	-4.49	-5.91	0		10.92	-0.52	2.32	-6.54	-2.46	0		6	1.25	-6.29	-6.35	-6.75	0
377.1	-20.11	-8.5	-5.27	-3.57	-1.89	0		7.2	1.54	-0.57	-2.07	-1.19	0		13.66	-2.64	0.39	-8.83	0.5	0		6.82	0.56	-7.18	-6.83	-5.72	0
378	-19.26	-11.2	-4.17	-4.03	-0.47	0		7.45	0.81	1.53	-1.96	-1.29	0		12.95	1.43	2.56	-7.56	-0.73	0		5.95	3.68	-5.37	-5.27	-3.43	0
378.9	-22.58	-8.29	-6.46	-8.87	-6.59	0		5.92	1.56	-1.87	-4.06	-3.01	0		12.22	-2.63	2.14	-6.37	-0.23	0		7.48	1.24	-4.62	-5.51	-6.52	0
379.8	-18.89	-10.31	-3.9	-4.79	-4.19	0		6.02	1.57	-4.36	-5.79	-1.94	0		14.17	1.03	1.6	-6.66	0.18	0		1.26	-0.74	-7.87	-8.89	-13.16	0
380.7	-19.63	-5.03	-3.88	-1.45	0.59	0		3.78	2.7	-3.59	-2.88	-2.67	0		9.05	-0.51	-0.54	-7.97	-2.56	0		3.48	-2.44	-6.91	-8.47	-8.81	0
381.6	-20.68	-9.44	-5.66	-5.27	-4.01	0		4.36	0.08	-4.03	-5.93	-3.27	0		10.12	-2.16	1.21	-9.88	-3.83	0		3.17	1.14	-5.74	-6.68	-7.57	0
382.5	-21.18	-8.2	-6.51	-3.95	-3.73	0		2.41	3.18	-3.94	-6.25	-1.78	0		7.52	-1.17	-1.67	-8.3	-5.5	0		3.12	-1	-7.12	-6.32	-8.16	0
383.4	-19.24	-5.28	-3.35	-4.59	-2.13	0		5.53	1.38	2.16	-3.19	-1.12	0		10.62	-2.83	1.5	-8.53	-1.14	0		6.93	1.66	-4.48	-4.86	-3.91	0
384.3	-19.07	-5.67	-2.16	-1.73	0.3	0		2.36	1.99	0.14	-5.44	-1.73	0		13.88	0.31	0.08	-8.11	0.02	0		6.82	1.77	-3.34	-6.71	-4.55	0
385.2	-20.65	-8	-6.29	-6.71	-1.75	0		0.59	-0.92	-4.7	-5.91	-3.58	0		6.02	-5.55	-3.28	-10.01	-5.21	0		0.45	-1.68	-7.64	-7.32	-9.25	0
386.1	-18.45	-5.8	-5.43	-2.78	-3.02	0		3.87	2.77	-2.43	-5.95	-3.5	0		9.45	-0.16	-0.65	-10.33	-4.23	0		4.93	3.33	-4.81	-7.58	-9.4	0
387	-18.58	-10.74	-4.92	-7.73	-3.16	0		4.66	0.96	-2.31	-6.21	-3.28	0		6.71	-2.28	-1.07	-8.63	-4.02	0		6.3	1.5	-3.07	-6.07	-6.56	0
387.9	-18.66	-6.71	-3.35	-7.43	-4.35	0		5.49	4.24	0.93	-1.21	-1.27	0		9.43	-0.88	1.5	-8.38	-0.75	0		5.4	-1.84	-4.89	-8.69	-8.85	0
388.8	-20.79	-7.67	-4.32	-5.76	-2.18	0		7.66	4.18	2.34	-3.25	-0.4	0		14.52	0.56	2.85	-7.77	-1.24	0		5.83	2.63	-4.61	-6.55	-5.02	0
389.7	-15.62	-7.07	-0.26	-0.41	4.02	0		6.54	4.46	4.38	-1.83	0.69	0		11.55	-2.77	1.7	-7.46	-1.16	0		4.02	-1.16	-7.12	-8.12	-7.31	0
390.6	-17.19	-5.52	-4.96	-5.43	-0.28	0		4.72	3.62	-1.19	-4.85	0.32	0		9.97	0.84	0.22	-8.16	-0.75	0		3.25	-1.62	-7.58	-6.57	-10.82	0
391.5	-21.36	-8.52	-6.51	-3.26	-4.47	0		8.14	1.04	-0.21	-0.42	-2.41	0		10.77	-3.71	0.59	-8.58	-3.23	0		4.36	-0.78	-4.22	-6.74	-7.26	0
392.4	-19.54	-6.58	-4.85	-6.77	-2.51	0		6.88	0.66	-2.82	-6.31	-2.07	0		12.94	-3.39	0.24	-7.17	-2.98	0		4.19	0.37	-4.94	-5.5	-6.01	0
393.3	-20.22	-7.6	-4.39	-4.43	-2.86	0		2.42	0.48	-3.61	-8.37	-0.23	0		9.37	-2.67	-0.18	-10.64	-0.14	0		4.31	-0.79	-7.69	-5.99	-7.82	0
394.2	-21.58	-10.98	-9.09	-8	-6.17	0		2.07	-0.13	-3.47	-6.4	-2.2	0		9.29	-0.97	-0.08	-8.58	0	0		5.08	2.09	-5.34	-6.15	-6.24	0
395.1	-20.76	-8.32	-6.61	-3.74	-1.87	0		5.54	3.53	-1.06	-4.65	-1.31	0		7.99	-3.16	0.13	-11.26	-4.14	0		4.56	-0.76	-6.21	-5.69	-9.19	0
396	-20.21	-10.38	-6.73	-5.96	-2.99	0		6.43	0.89	-1.15	-5.76	-1.98	0		13.3	1.22	0.26	-9.71	-3.13	0		8.72	3.26	-3.8	-5.7	-7.87	0
396.9	-18.28	-8.17	-6.46	-6.74	-3.97	0		8.08	3.83	0.82	-2.25	-1.88	0		10.74	1.18	0.16	-7.98	-2.32	0		5.49	0.99	-5.39	-6.92	-5.51	0
397.8	-21.43	-7.39	-5.79	-6.98	-2.08	0		7.35	3.3	0.99	-5.51	0.2	0		13.24	-1.25	3.86	-7.79	-1.62	0		2.69	-2.49	-8.99	-9.11	-11.6	0
398.7	-23.24	-11.12	-6.65	-6.77	-3.63	0		9.33	2.67	-0.34	-2.26	0.18	0		13.99	1.29	1.47	-4.78	1.35	0		7.32	3.08	-3.65	-2.57	-4.3	0
399.6	-15.83	-6.98	-5.98	-5.04	3.52	0		6.06	2.64	-1.62	-6.01	-1.13	0		8.43	-2.18	-2.67	-12.1	-3.85	0		3.42	-1.52	-5.95	-10.2	-9.73	0
400.5	-17.46	-8.5	-6.75	-3.15	-1.91	0		8.26	1.49	-2.14	-3.13	-0.77	0		13.78	0.44	1.59	-7.35	2.13	0		6.14	0.34	-1.77	-2.65	-5.34	0
401.4	-18.41	-5.65	-6.01	-7.9	-1.69	0		2.48	0.8	-3.9	-8.89	-3.6	0		7.56	-2.88	2.57	-9.58	-0.68	0		2.05	-2.33	-7.05	-7.82	-8.32	0
402.3	-19.45	-7.79	-6.08	-4.06	-2.13	0		7.58	3.63	-2.2	-1.32	-1.57	0		10.07	-0.59	-0.15	-9.59	-1.46	0		4.74	0.14	-5.41	-7.58	-7.76	0
403.2	-18.81	-9.56	-5.59	-5.97	-3.24	0		9.85	2.09	0.9	-4.48	-0.28	0		14.15	0.75	3	-7.4	-0.53	0		6.28	2.17	-5.79	-5.53	-5.04	0
404.1	-19.51	-8.34	-6.16	-4.34	-0.55	0		5.61	4.04	-1.2	-2.8	-1.39	0		10.91	-1.15	0.14	-11.89	-0.42	0		7.86	0.2	-3.86	-6.11	-4.55	0
405	-21.25	-7.69	-5.35	-6	-3.78	0		4.85	0.76	-1.77	-5.01	-2.65	0		9.58	-2.07	-1.05	-9.73	-4.71	0		3.46	-1.51	-6.55	-9.74	-11.88	0
405.9	-17.74	-7.52	-2.44	-5.35	0.06	0		4.06	1.93	-2.07	-4.81	-3.98	0		8.32	0.14	-2.02	-9.78	-1.08	0		4.94	0.45	-7.2	-7.47	-5.28	0
406.8	-22.02	-11.47	-7.43	-5.72	-8.45	0		6.25	1.09	-3.13	-2.74	-4.92	0		8.59	-1.83	-1.23	-11.4	-5.58	0		2.55	0.7	-4.73	-7.63	-9.01	0
407.7	-14.93	-8.31	-3.96	-4.71	-1.44	0		5.72	0.62	-3.17	-7.37	-4.68	0		9.43	-1.31	-0.05	-11.1	-3.44	0		3.57	0.71	-5.32	-7.8	-7.09	0
408.6	-18.89	-5.45	-3.33	-5.34	-1.68	0		7.47	5.31	0.35	-5.36	-0.27	0		10.71	1.89	3.05	-9.34	2.43	0		5.41	0.02	-5.95	-9.04	-5.44	0
409.5	-19.41	-8.94	-7.47	-2.37	-1.13	0		6.47	1.96	-1.58	-1.07	-3.26	0		8.86	-2.57	0.16	-8.77	-4.79	0		6.15	-0.16	-3.9	-7.09	-6.22	0
410.4	-19.28	-8.38	-7.56	-6.28	-5.02	0		5.08	1.66	-1.19	-3.55	-4.73	0		13.07	3.89	5.48	-6.89	0.78	0		9.25	2.79	-1.72	-3.48	-5.8	0
411.3	-17.23	-5.43	-3.7	-1.47	-3.26	0		9.1	5.63	-1.6	1.34	-2.08	0		12.72	2.94	1.14	-2.93	-0.32	0		4.16	1.06	-4.81	-3.29	-6.65	0
412.2	-21.23	-10.62	-7.25	-5.95	-5.21	0		4.78	1.39	0.06	-3.3	-1.49	0		11.21	0.07	2.87	-8.85	0.74	0		5.17	-3.14	-6.02	-8.64	-12.01	0
413.1	-17.02	-5.06	-1.53	-3.36	0.87	0		4.77	1.71	-1.87	-3.7	-3.24	0		9.85	-1.39	1.06	-11.07	-1.66	0		5.82	1.29	-5.22	-7.03	-7.29	0
414	-18.71	-8.05	-2.79	-4.29	-0.55	0		4.27	-2.61	-4.84	-6.81	-4.65	0		8.71	-3.73	-1.64	-10.94	-5.42	0		4.69	2.09	-3.78	-6.83	-6.48	0
414.9	-19.12	-8.22	-3.45	-4.33	-1.05	0		6.72	2.82	-0.67	-2.44	-1.03	0		9.62	0.16	2.23	-6.29	-0.9	0		3.21	2	-4.1	-6.04	-8.15	0
415.8	-17.1	-6.22	-4.19	-1.28	1.51	0		8.22	1.73	-1.49	1.53	1.77	0		11.72	-1.07	0.96	-10.48	-1	0		2.54	0.87	-5.28	-9.85	-7.15	0
416.7	-21.29	-8.23	-5.9	-5.03	-0.14	0		5.35	0.89	-2.23	-3.8	-2.26	0		12.02	-3	-0.07	-9.14	-1.18	0		3.62	-1	-8.67	-8.72	-10.47	0
417.6	-18.95	-7.64	-7.19	-5.29	-0.17	0		6.65	1.85	-1.76	-3.41	1.65	0		10.67	-1.71	1.07	-11.86	-1.73	0		3.33	2.1	-5.37	-5.84	-9.66	0
418.5	-20.7	-6.24	-3.48	-4.57	-4.12	0		5.96	0.14	1.16	-4.78	-5.24	0		9.77	-2.47	2.29	-9.93	-2.44	0		2.55	-0.23	-5.4	-5.75	-8.82	0
419.4	-18.38	-4.4	-4.68	-3.11	1.49	0		4.19	1.12	-3.54	-4.32	-2.57	0		13.21	0.86	3.32	-6.96	1.97	0		5.11	1.21	-2.8	-3.66	-3.74	0
420.3	-19.18	-9.64	-9.38	-5.78	-5.51	0		5.26	1.19	-2.29	-1.3	-3.65	0		11.66	0.35	1.78	-6.06	-1.81	0		4.47	2.6	-4.78	-4.4	-7.69	0
421.2	-19.69	-7.95	-7.03	-8.44	-3.41	0		6.37	1.97	-1.67	-5.28	-2.24	0		7.89	-0.89	-3	-9.58	-3.6	0		4.2	0.13	-7.55	-6.44	-7.11	0
422.1	-23.16	-12.4	-11.01	-7.22	-6.35	0		6.8	1.53	-1.1	-3.18	-4.78	0		10.61	-2.1	1.76	-6.81	-3.9	0		3.73	-1.45	-6.13	-7.02	-10.67	0
423	-17.82	-10.04	-3.42	-4.08	-0.09	0		8	5	1.37	-2.82	2.41	0		10.17	0	0.09	-10.67	-1.57	0		2.13	-0.93	-9.08	-8.3	-10.58	0
423.9	-17.57	-8	-4.54	-4.62	-2.05	0		6.73	1.75	-0.9	-3.38	-1.06	0		9.83	-1.41	2.37	-8.16	0.9	0		0.78	-1.9	-3.97	-7.48	-7.1	0
424.8	-19.78	-8.27	-7.91	-6.78	-0.59	0		6.89	1.52	-1.36	-5.55	-2.38	0		12.43	-0.49	1.04	-10.8	-1.56	0		4.27	1.14	-2.49	-5.95	-6.52	0
425.7	-19.72	-6.89	-2.16	-5.34	1.74	0		6.38	-0.14	-1.18	-6.27	-1	0		9.45	-1.69	0.67	-10.75	-0.48	0		3.24	-0.14	-6.16	-10.62	-6.12	0
426.6	-16.82	-5.49	-1.73	-2.4	0.67	0		4.77	1.4	0.2	-7.14	-0.83	0		7.03	-4.06	-3.99	-13.02	-4.47	0		6.94	1.72	-6.72	-7.5	-7.72	0
427.5	-18.05	-7.09	-6.3	-5.36	-1.44	0		2.68	1.67	-3.66	-7.89	-2.69	0		9.79	-1.02	1.45	-12.33	-2.05	0		5.48	-1.22	-5.08	-10.09	-8.51	0
428.4	-16.37	-4.41	-5.71	-2.32	1.51	0		7.34	2.69	-1.11	-3.07	0.33	0		9.94	-0.11	-0.66	-6.91	-2.34	0		5.6	1.64	-7.67	-6.62	-6.53	0
429.3	-20.72	-8.95	-8.26	-5.84	-4.15	0		5.95	0.17	-2.12	-4.47	-1.53	0		14.84	4.24	6.08	-6.22	1.08	0		6.12	5.48	-2.2	-6.96	-6.14	0
430.2	-16.31	-6.38	-2.34	-1.04	1.55	0		6.91	-0.58	-0.95	-3.38	-1.17	0		11.39	-3.95	0.09	-9.75	-4.47	0		3.03	-0.76	-7.1	-5.72	-9.02	0
431.1	-23.4	-10.72	-7.04	-9.45	-5.91	0		2.78	-0.86	-3.81	-5.45	-1.72	0		12.15	-0.82	1.16	-7.99	-0.59	0		4.34	-0.47	-4.99	-6.96	-6.4	0
432	-18.4	-7.6	-2.19	-4.76	-3.42	0		9.39	1.68	1.12	-1.27	-0.43	0		10.82	-1.94	1.17	-8.17	-1.33	0		2.25	-0.69	-7.25	-9.76	-8.18	0
432.9	-19.61	-10.53	-7.57	-6.75	-1.59	0		5.69	2.31	-1.62	-4.24	-1.58	0		12.32	0.37	2.56	-8.22	-3.07	0		4.8	-0.53	-4.27	-6.2	-7.18	0
433.8	-19.05	-8.17	-4.42	-6.36	-2.27	0		4.43	2.85	-2.14	-6.2	-3.53	0		9.16	-3.54	-0.52	-9.91	-3.76	0		3.43	-0.99	-5.65	-6.6	-7.21	0
434.7	-21.67	-9.61	-6.25	-4.11	-2.07	0		6.86	3.57	-0.55	-4.84	-1.81	0		9.31	-1.13	-0.8	-10.28	-1.49	0		5.81	0.93	-5.61	-6.85	-6.95	0
435.6	-16.35	-8.09	-4.18	-3.68	-1.67	0		4.99	1.26	-1.73	-5.4	-0.56	0		13.85	-0.29	1.4	-8.52	-1.49	0		1.9	-2.57	-8.93	-7.17	-11.83	0
436.5	-16.7	-5.89	-4.24	-6.04	0.1	0		4.3	-0.47	-2.5	-9.18	-3.26	0		8.13	-4.27	-0.72	-12.7	-3.8	0		4.88	3.44	-7.02	-6.65	-9.13	0
437.4	-18.95	-6.68	-4.32	-6.78	-2.18	0		6.64	2.39	-1.97	-6.89	-0.44	0		10.28	-1.16	0.35	-9.67	0.28	0		5.79	0.88	-5.11	-5.07	-5.9	0
438.3	-19.3	-8.31	-7.09	-5.32	-2.58	0		6.51	2.68	0.85	-4.77	-2.18	0		11.36	1.76	3.93	-9.49	0.88	0		3.55	0.27	-7.74	-3.75	-8	0
439.2	-20.67	-9.81	-9.41	-6.65	-1.3	0		8.67	1.84	-0.56	-1.68	-1.8	0		10.08	-2.17	1.12	-10.83	-3.28	0		0.91	-1.45	-5.99	-5.92	-7.26	0
440.1	-19.06	-9.25	-4.55	-5.25	-0.3	0		6.98	-1.55	-3.95	-6.49	-5.13	0		11.27	-4.34	-0.1	-10.05	-2.08	0		5.21	-0.99	-6.97	-7.4	-5.99	0
441	-19.24	-9.01	-6.13	-3.34	-0.8	0		5.52	2.82	-0.23	-4.72	-2.82	0		12.01	0.96	0.35	-8.21	-1.61	0		4.77	0.38	-5.67	-6.74	-8.67	0
441.9	-18.22	-10.4	-4.34	-6.61	-2.9	0		5.38	-0.56	-2.48	-4.97	-0.01	0		9.42	-2.64	0.12	-8.14	-0.09	0		3.17	0.22	-5.29	-6.79	-7.43	0
442.8	-21.86	-9.28	-6.32	-6.22	-2.1	0		5.62	2.91	-4.18	-5.44	0.26	0		8.21	-1.04	0.92	-13.63	0.61	0		2.34	-0.34	-4.05	-9.59	-7.25	0
443.7	-18.8	-8.05	-2.38	-3.98	-0.12	0		3.5	-1.55	-0.94	-5.13	-2.17	0		10.59	-2.2	3.27	-10.1	-2.42	0		4.05	-1.78	-2.79	-8.81	-8.52	0
444.6	-21.47	-7.83	-7.44	-9.01	-3.27	0		4.56	-0.26	-5.02	-8.81	-4.83	0		9.15	-4.81	-1.98	-12.57	-3.59	0		3.58	-3.19	-6.26	-8.2	-10.27	0
445.5	-20.56	-9.8	-7.67	-6	-1.48	0		5.96	-0.51	-3.92	-3.97	-4.15	0		8.04	-8.16	-2.02	-12.44	-4.98	0		0.99	-2.18	-7.59	-7.21	-7.19	0
446.4	-16.52	-6.23	-6.15	-4.6	0.48	0		7.16	4.57	-1.7	-4.04	-0.71	0		13.46	0.43	2.88	-7.02	0.95	0		6.46	2.65	-4.02	-7.13	-4.14	0
447.3	-19.16	-9.67	-5.26	-4.85	2.99	0		7.8	2.58	-0.48	-3.98	1.58	0		11.85	0.88	1.33	-9.19	-0.85	0		2.83	-0.44	-4.48	-7.56	-7.33	0
448.2	-19.11	-7.21	-5.28	-7.18	-3.32	0		5.6	1.4	0.14	-5.29	-4.01	0		12.04	0.96	5.12	-9.38	1.11	0		4.98	0.77	-2.83	-7.35	-6.81	0
449.1	-19.34	-8.27	-7.42	-6.34	-0.94	0		6.41	5.07	-2.97	-3.28	-0.54	0		11.01	1.44	-0.5	-9.54	-1.19	0		2.89	1.13	-4.27	-8.51	-9.21	0
450	-19.38	-9.58	-6.36	-4.64	-0.93	0		5.95	0.86	-3.88	-5.3	-1.83	0		12.42	0.25	0.78	-6.87	1.4	0		4.36	1.06	-3.28	-5.34	-6.25	0
450.9	-18.36	-8.48	-5.49	-6.89	-0.61	0		9.15	4.51	2.47	-1.1	1.41	0		11.58	0.59	3.24	-9.32	-2.11	0		4.61	1.17	-3.75	-8.25	-8.66	0
451.8	-21.24	-9.18	-7.03	-8.23	-4.68	0		4.21	1.8	0.48	-5.68	-1.44	0		11.9	2.27	6.76	-6.25	4.51	0		4.4	0.81	-5.3	-6.18	-5.68	0
0	0	0	0	0	0	0		0	0	0	0	0	0		0	0	0	0	0	0		0	0	0	0	0	0
0	0	0	0	0	0	0		0	0	0	0	0	0		0	0	0	0	0	0		0	0	0	0	0	0
0	0	0	0	0	0	0		0	0	0	0	0	0		0	0	0	0	0	0		0	0	0	0	0	0
0	0	0	0	0	0	0		0	0	0	0	0	0		0	0	0	0	0	0		0	0	0	0	0	0
0	0	0	0	0	0	0		0	0	0	0	0	0		0	0	0	0	0	0		0	0	0	0	0	0
0	0	0	0	0	0	0		0	0	0	0	0	0		0	0	0	0	0	0		0	0	0	0	0	0
0	0	0	0	0	0	0		0	0	0	0	0	0		0	0	0	0	0	0		0	0	0	0	0	0
0	0	0	0	0	0	0		0	0	0	0	0	0		0	0	0	0	0	0		0	0	0	0	0	0
0	0	0	0	0	0	0		0	0	0	0	0	0		0	0	0	0	0	0		0	0	0	0	0	0
0	0	0	0	0	0	0		0	0	0	0	0	0		0	0	0	0	0	0		0	0	0	0	0	0
0	0	0	0	0	0	0		0	0	0	0	0	0		0	0	0	0	0	0		0	0	0	0	0	0
0	0	0	0	0	0	0		0	0	0	0	0	0		0	0	0	0	0	0		0	0	0	0	0	0
0	0	0	0	0	0	0		0	0	0	0	0	0		0	0	0	0	0	0		0	0	0	0	0	0
0	0	0	0	0	0	0		0	0	0	0	0	0		0	0	0	0	0	0		0	0	0	0	0	0
0	0	0	0	0	0	0		0	0	0	0	0	0		0	0	0	0	0	0		0	0	0	0	0	0
0	0	0	0	0	0	0		0	0	0	0	0	0		0	0	0	0	0	0		0	0	0	0	0	0
0	0	0	0	0	0	0		0	0	0	0	0	0		0	0	0	0	0	0		0	0	0	0	0	0
0	0	0	0	0	0	0		0	0	0	0	0	0		0	0	0	0	0	0		0	0	0	0	0	0
0	0	0	0	0	0	0		0	0	0	0	0	0		0	0	0	0	0	0		0	0	0	0	0	0
0	0	0	0	0	0	0		0	0	0	0	0	0		0	0	0	0	0	0		0	0	0	0	0	0
0	0	0	0	0	0	0		0	0	0	0	0	0		0	0	0	0	0	0		0	0	0	0	0	0
0	0	0	0	0	0	0		0	0	0	0	0	0		0	0	0	0	0	0		0	0	0	0	0	0
0	0	0	0	0	0	0		0	0	0	0	0	0		0	0	0	0	0	0		0	0	0	0	0	0
0	0	0	0	0	0	0		0	0	0	0	0	0		0	0	0	0	0	0		0	0	0	0	0	0
0	0	0	0	0	0	0		0	0	0	0	0	0		0	0	0	0	0	0		0	0	0	0	0	0
0	0	0	0	0	0	0		0	0	0	0	0	0		0	0	0	0	0	0		0	0	0	0	0	0
0	0	0	0	0	0	0		0	0	0	0	0	0		0	0	0	0	0	0		0	0	0	0	0	0
0	0	0	0	0	0	0		0	0	0	0	0	0		0	0	0	0	0	0		0	0	0	0	0	0
0	0	0	0	0	0	0		0	0	0	0	0	0		0	0	0	0	0	0		0	0	0	0	0	0
0	0	0	0	0	0	0		0	0	0	0	0	0		0	0	0	0	0	0		0	0	0	0	0	0
0	0	0	0	0	0	0		0	0	0	0	0	0		0	0	0	0	0	0		0	0	0	0	0	0
0	0	0	0	0	0	0		0	0	0	0	0	0		0	0	0	0	0	0		0	0	0	0	0	0
0	0	0	0	0	0	0		0	0	0	0	0	0		0	0	0	0	0	0		0	0	0	0	0	0
0	0	0	0	0	0	0		0	0	0	0	0	0		0	0	0	0	0	0		0	0	0	0	0	0
0	0	0	0	0	0	0		0	0	0	0	0	0		0	0	0	0	0	0		0	0	0	0	0	0
0	0	0	0	0	0	0		0	0	0	0	0	0		0	0	0	0	0	0		0	0	0	0	0	0
0	0	0	0	0	0	0		0	0	0	0	0	0		0	0	0	0	0	0		0	0	0	0	0	0
0	0	0	0	0	0	0		0	0	0	0	0	0		0	0	0	0	0	0		0	0	0	0	0	0
0	0	0	0	0	0	0		0	0	0	0	0	0		0	0	0	0	0	0		0	0	0	0	0	0
0	0	0	0	0	0	0		0	0	0	0	0	0		0	0	0	0	0	0		0	0	0	0	0	0
0	0	0	0	0	0	0		0	0	0	0	0	0		0	0	0	0	0	0		0	0	0	0	0	0
0	0	0	0	0	0	0		0	0	0	0	0	0		0	0	0	0	0	0		0	0	0	0	0	0
0	0	0	0	0	0	0		0	0	0	0	0	0		0	0	0	0	0	0		0	0	0	0	0	0
0	0	0	0	0	0	0		0	0	0	0	0	0		0	0	0	0	0	0		0	0	0	0	0	0
0	0	0	0	0	0	0		0	0	0	0	0	0		0	0	0	0	0	0		0	0	0	0	0	0
0	0	0	0	0	0	0		0	0	0	0	0	0		0	0	0	0	0	0		0	0	0	0	0	0
0	0	0	0	0	0	0		0	0	0	0	0	0		0	0	0	0	0	0		0	0	0	0	0	0
0	0	0	0	0	0	0		0	0	0	0	0	0		0	0	0	0	0	0		0	0	0	0	0	0
0	0	0	0	0	0	0		0	0	0	0	0	0		0	0	0	0	0	0		0	0	0	0	0	0
0	0	0	0	0	0	0		0	0	0	0	0	0		0	0	0	0	0	0		0	0	0	0	0	0
0	0	0	0	0	0	0		0	0	0	0	0	0		0	0	0	0	0	0		0	0	0	0	0	0
0	0	0	0	0	0	0		0	0	0	0	0	0		0	0	0	0	0	0		0	0	0	0	0	0
0	0	0	0	0	0	0		0	0	0	0	0	0		0	0	0	0	0	0		0	0	0	0	0	0
0	0	0	0	0	0	0		0	0	0	0	0	0		0	0	0	0	0	0		0	0	0	0	0	0
0	0	0	0	0	0	0		0	0	0	0	0	0		0	0	0	0	0	0		0	0	0	0	0	0
0	0	0	0	0	0	0		0	0	0	0	0	0		0	0	0	0	0	0		0	0	0	0	0	0
0	0	0	0	0	0	0		0	0	0	0	0	0		0	0	0	0	0	0		0	0	0	0	0	0
0	0	0	0	0	0	0		0	0	0	0	0	0		0	0	0	0	0	0		0	0	0	0	0	0
0	0	0	0	0	0	0		0	0	0	0	0	0		0	0	0	0	0	0		0	0	0	0	0	0
0	0	0	0	0	0	0		0	0	0	0	0	0		0	0	0	0	0	0		0	0	0	0	0	0
0	0	0	0	0	0	0		0	0	0	0	0	0		0	0	0	0	0	0		0	0	0	0	0	0
0	0	0	0	0	0	0		0	0	0	0	0	0		0	0	0	0	0	0		0	0	0	0	0	0
0	0	0	0	0	0	0		0	0	0	0	0	0		0	0	0	0	0	0		0	0	0	0	0	0
0	0	0	0	0	0	0		0	0	0	0	0	0		0	0	0	0	0	0		0	0	0	0	0	0
0	0	0	0	0	0	0		0	0	0	0	0	0		0	0	0	0	0	0		0	0	0	0	0	0
0	0	0	0	0	0	0		0	0	0	0	0	0		0	0	0	0	0	0		0	0	0	0	0	0
0	0	0	0	0	0	0		0	0	0	0	0	0		0	0	0	0	0	0		0	0	0	0	0	0
0	0	0	0	0	0	0		0	0	0	0	0	0		0	0	0	0	0	0		0	0	0	0	0	0
0	0	0	0	0	0	0		0	0	0	0	0	0		0	0	0	0	0	0		0	0	0	0	0	0
0	0	0	0	0	0	0		0	0	0	0	0	0		0	0	0	0	0	0		0	0	0	0	0	0
0	0	0	0	0	0	0		0	0	0	0	0	0		0	0	0	0	0	0		0	0	0	0	0	0
0	0	0	0	0	0	0		0	0	0	0	0	0		0	0	0	0	0	0		0	0	0	0	0	0
0	0	0	0	0	0	0		0	0	0	0	0	0		0	0	0	0	0	0		0	0	0	0	0	0
0	0	0	0	0	0	0		0	0	0	0	0	0		0	0	0	0	0	0		0	0	0	0	0	0
0	0	0	0	0	0	0		0	0	0	0	0	0		0	0	0	0	0	0		0	0	0	0	0	0
0	0	0	0	0	0	0		0	0	0	0	0	0		0	0	0	0	0	0		0	0	0	0	0	0
0	0	0	0	0	0	0		0	0	0	0	0	0		0	0	0	0	0	0		0	0	0	0	0	0
0	0	0	0	0	0	0		0	0	0	0	0	0		0	0	0	0	0	0		0	0	0	0	0	0
0	0	0	0	0	0	0		0	0	0	0	0	0		0	0	0	0	0	0		0	0	0	0	0	0
0	0	0	0	0	0	0		0	0	0	0	0	0		0	0	0	0	0	0		0	0	0	0	0	0
0	0	0	0	0	0	0		0	0	0	0	0	0		0	0	0	0	0	0		0	0	0	0	0	0
0	0	0	0	0	0	0		0	0	0	0	0	0		0	0	0	0	0	0		0	0	0	0	0	0
0	0	0	0	0	0	0		0	0	0	0	0	0		0	0	0	0	0	0		0	0	0	0	0	0
0	0	0	0	0	0	0		0	0	0	0	0	0		0	0	0	0	0	0		0	0	0	0	0	0
0	0	0	0	0	0	0		0	0	0	0	0	0		0	0	0	0	0	0		0	0	0	0	0	0
0	0	0	0	0	0	0		0	0	0	0	0	0		0	0	0	0	0	0		0	0	0	0	0	0
0	0	0	0	0	0	0		0	0	0	0	0	0		0	0	0	0	0	0		0	0	0	0	0	0
0	0	0	0	0	0	0		0	0	0	0	0	0		0	0	0	0	0	0		0	0	0	0	0	0
0	0	0	0	0	0	0		0	0	0	0	0	0		0	0	0	0	0	0		0	0	0	0	0	0
0	0	0	0	0	0	0		0	0	0	0	0	0		0	0	0	0	0	0		0	0	0	0	0	0
0	0	0	0	0	0	0		0	0	0	0	0	0		0	0	0	0	0	0		0	0	0	0	0	0
0	0	0	0	0	0	0		0	0	0	0	0	0		0	0	0	0	0	0		0	0	0	0	0	0
0	0	0	0	0	0	0		0	0	0	0	0	0		0	0	0	0	0	0		0	0	0	0	0	0
0	0	0	0	0	0	0		0	0	0	0	0	0		0	0	0	0	0	0		0	0	0	0	0	0
0	0	0	0	0	0	0		0	0	0	0	0	0		0	0	0	0	0	0		0	0	0	0	0	0
0	0	0	0	0	0	0		0	0	0	0	0	0		0	0	0	0	0	0		0	0	0	0	0	0
0	0	0	0	0	0	0		0	0	0	0	0	0		0	0	0	0	0	0		0	0	0	0	0	0
0	0	0	0	0	0	0		0	0	0	0	0	0		0	0	0	0	0	0		0	0	0	0	0	0
0	0	0	0	0	0	0		0	0	0	0	0	0		0	0	0	0	0	0		0	0	0	0	0	0
0	0	0	0	0	0	0		0	0	0	0	0	0		0	0	0	0	0	0		0	0	0	0	0	0
0	0	0	0	0	0	0		0	0	0	0	0	0		0	0	0	0	0	0		0	0	0	0	0	0
0	0	0	0	0	0	0		0	0	0	0	0	0		0	0	0	0	0	0		0	0	0	0	0	0
0	0	0	0	0	0	0		0	0	0	0	0	0		0	0	0	0	0	0		0	0	0	0	0	0
0	0	0	0	0	0	0		0	0	0	0	0	0		0	0	0	0	0	0		0	0	0	0	0	0
0	0	0	0	0	0	0		0	0	0	0	0	0		0	0	0	0	0	0		0	0	0	0	0	0
0	0	0	0	0	0	0		0	0	0	0	0	0		0	0	0	0	0	0		0	0	0	0	0	0
0	0	0	0	0	0	0		0	0	0	0	0	0		0	0	0	0	0	0		0	0	0	0	0	0
0	0	0	0	0	0	0		0	0	0	0	0	0		0	0	0	0	0	0		0	0	0	0	0	0
0	0	0	0	0	0	0		0	0	0	0	0	0		0	0	0	0	0	0		0	0	0	0	0	0
0	0	0	0	0	0	0		0	0	0	0	0	0		0	0	0	0	0	0		0	0	0	0	0	0
0	0	0	0	0	0	0		0	0	0	0	0	0		0	0	0	0	0	0		0	0	0	0	0	0
0	0	0	0	0	0	0		0	0	0	0	0	0		0	0	0	0	0	0		0	0	0	0	0	0
0	0	0	0	0	0	0		0	0	0	0	0	0		0	0	0	0	0	0		0	0	0	0	0	0
0	0	0	0	0	0	0		0	0	0	0	0	0		0	0	0	0	0	0		0	0	0	0	0	0
0	0	0	0	0	0	0		0	0	0	0	0	0		0	0	0	0	0	0		0	0	0	0	0	0
0	0	0	0	0	0	0		0	0	0	0	0	0		0	0	0	0	0	0		0	0	0	0	0	0
0	0	0	0	0	0	0		0	0	0	0	0	0		0	0	0	0	0	0		0	0	0	0	0	0
0	0	0	0	0	0	0		0	0	0	0	0	0		0	0	0	0	0	0		0	0	0	0	0	0
0	0	0	0	0	0	0		0	0	0	0	0	0		0	0	0	0	0	0		0	0	0	0	0	0
0	0	0	0	0	0	0		0	0	0	0	0	0		0	0	0	0	0	0		0	0	0	0	0	0
0	0	0	0	0	0	0		0	0	0	0	0	0		0	0	0	0	0	0		0	0	0	0	0	0
0	0	0	0	0	0	0		0	0	0	0	0	0		0	0	0	0	0	0		0	0	0	0	0	0
0	0	0	0	0	0	0		0	0	0	0	0	0		0	0	0	0	0	0		0	0	0	0	0	0
0	0	0	0	0	0	0		0	0	0	0	0	0		0	0	0	0	0	0		0	0	0	0	0	0
0	0	0	0	0	0	0		0	0	0	0	0	0		0	0	0	0	0	0		0	0	0	0	0	0
0	0	0	0	0	0	0		0	0	0	0	0	0		0	0	0	0	0	0		0	0	0	0	0	0
0	0	0	0	0	0	0		0	0	0	0	0	0		0	0	0	0	0	0		0	0	0	0	0	0
0	0	0	0	0	0	0		0	0	0	0	0	0		0	0	0	0	0	0		0	0	0	0	0	0
0	0	0	0	0	0	0		0	0	0	0	0	0		0	0	0	0	0	0		0	0	0	0	0	0
0	0	0	0	0	0	0		0	0	0	0	0	0		0	0	0	0	0	0		0	0	0	0	0	0
0	0	0	0	0	0	0		0	0	0	0	0	0		0	0	0	0	0	0		0	0	0	0	0	0
0	0	0	0	0	0	0		0	0	0	0	0	0		0	0	0	0	0	0		0	0	0	0	0	0
0	0	0	0	0	0	0		0	0	0	0	0	0		0	0	0	0	0	0		0	0	0	0	0	0
0	0	0	0	0	0	0		0	0	0	0	0	0		0	0	0	0	0	0		0	0	0	0	0	0
0	0	0	0	0	0	0		0	0	0	0	0	0		0	0	0	0	0	0		0	0	0	0	0	0
0	0	0	0	0	0	0		0	0	0	0	0	0		0	0	0	0	0	0		0	0	0	0	0	0
0	0	0	0	0	0	0		0	0	0	0	0	0		0	0	0	0	0	0		0	0	0	0	0	0
0	0	0	0	0	0	0		0	0	0	0	0	0		0	0	0	0	0	0		0	0	0	0	0	0
0	0	0	0	0	0	0		0	0	0	0	0	0		0	0	0	0	0	0		0	0	0	0	0	0
0	0	0	0	0	0	0		0	0	0	0	0	0		0	0	0	0	0	0		0	0	0	0	0	0
0	0	0	0	0	0	0		0	0	0	0	0	0		0	0	0	0	0	0		0	0	0	0	0	0
0	0	0	0	0	0	0		0	0	0	0	0	0		0	0	0	0	0	0		0	0	0	0	0	0
0	0	0	0	0	0	0		0	0	0	0	0	0		0	0	0	0	0	0		0	0	0	0	0	0
0	0	0	0	0	0	0		0	0	0	0	0	0		0	0	0	0	0	0		0	0	0	0	0	0
0	0	0	0	0	0	0		0	0	0	0	0	0		0	0	0	0	0	0		0	0	0	0	0	0
0	0	0	0	0	0	0		0	0	0	0	0	0		0	0	0	0	0	0		0	0	0	0	0	0
0	0	0	0	0	0	0		0	0	0	0	0	0		0	0	0	0	0	0		0	0	0	0	0	0
0	0	0	0	0	0	0		0	0	0	0	0	0		0	0	0	0	0	0		0	0	0	0	0	0
0	0	0	0	0	0	0		0	0	0	0	0	0		0	0	0	0	0	0		0	0	0	0	0	0
0	0	0	0	0	0	0		0	0	0	0	0	0		0	0	0	0	0	0		0	0	0	0	0	0
0	0	0	0	0	0	0		0	0	0	0	0	0		0	0	0	0	0	0		0	0	0	0	0	0
0	0	0	0	0	0	0		0	0	0	0	0	0		0	0	0	0	0	0		0	0	0	0	0	0
0	0	0	0	0	0	0		0	0	0	0	0	0		0	0	0	0	0	0		0	0	0	0	0	0
0	0	0	0	0	0	0		0	0	0	0	0	0		0	0	0	0	0	0		0	0	0	0	0	0
0	0	0	0	0	0	0		0	0	0	0	0	0		0	0	0	0	0	0		0	0	0	0	0	0
0	0	0	0	0	0	0		0	0	0	0	0	0		0	0	0	0	0	0		0	0	0	0	0	0
0	0	0	0	0	0	0		0	0	0	0	0	0		0	0	0	0	0	0		0	0	0	0	0	0
0	0	0	0	0	0	0		0	0	0	0	0	0		0	0	0	0	0	0		0	0	0	0	0	0
0	0	0	0	0	0	0		0	0	0	0	0	0		0	0	0	0	0	0		0	0	0	0	0	0
0	0	0	0	0	0	0		0	0	0	0	0	0		0	0	0	0	0	0		0	0	0	0	0	0
0	0	0	0	0	0	0		0	0	0	0	0	0		0	0	0	0	0	0		0	0	0	0	0	0
0	0	0	0	0	0	0		0	0	0	0	0	0		0	0	0	0	0	0		0	0	0	0	0	0
0	0	0	0	0	0	0		0	0	0	0	0	0		0	0	0	0	0	0		0	0	0	0	0	0
0	0	0	0	0	0	0		0	0	0	0	0	0		0	0	0	0	0	0		0	0	0	0	0	0
0	0	0	0	0	0	0		0	0	0	0	0	0		0	0	0	0	0	0		0	0	0	0	0	0
0	0	0	0	0	0	0		0	0	0	0	0	0		0	0	0	0	0	0		0	0	0	0	0	0
0	0	0	0	0	0	0		0	0	0	0	0	0		0	0	0	0	0	0		0	0	0	0	0	0
0	0	0	0	0	0	0		0	0	0	0	0	0		0	0	0	0	0	0		0	0	0	0	0	0
0	0	0	0	0	0	0		0	0	0	0	0	0		0	0	0	0	0	0		0	0	0	0	0	0
0	0	0	0	0	0	0		0	0	0	0	0	0		0	0	0	0	0	0		0	0	0	0	0	0
0	0	0	0	0	0	0		0	0	0	0	0	0		0	0	0	0	0	0		0	0	0	0	0	0
0	0	0	0	0	0	0		0	0	0	0	0	0		0	0	0	0	0	0		0	0	0	0	0	0
0	0	0	0	0	0	0		0	0	0	0	0	0		0	0	0	0	0	0		0	0	0	0	0	0
0	0	0	0	0	0	0		0	0	0	0	0	0		0	0	0	0	0	0		0	0	0	0	0	0
0	0	0	0	0	0	0		0	0	0	0	0	0		0	0	0	0	0	0		0	0	0	0	0	0
0	0	0	0	0	0	0		0	0	0	0	0	0		0	0	0	0	0	0		0	0	0	0	0	0
0	0	0	0	0	0	0		0	0	0	0	0	0		0	0	0	0	0	0		0	0	0	0	0	0
0	0	0	0	0	0	0		0	0	0	0	0	0		0	0	0	0	0	0		0	0	0	0	0	0
0	0	0	0	0	0	0		0	0	0	0	0	0		0	0	0	0	0	0		0	0	0	0	0	0
0	0	0	0	0	0	0		0	0	0	0	0	0		0	0	0	0	0	0		0	0	0	0	0	0
0	0	0	0	0	0	0		0	0	0	0	0	0		0	0	0	0	0	0		0	0	0	0	0	0
0	0	0	0	0	0	0		0	0	0	0	0	0		0	0	0	0	0	0		0	0	0	0	0	0
0	0	0	0	0	0	0		0	0	0	0	0	0		0	0	0	0	0	0		0	0	0	0	0	0
0	0	0	0	0	0	0		0	0	0	0	0	0		0	0	0	0	0	0		0	0	0	0	0	0
0	0	0	0	0	0	0		0	0	0	0	0	0		0	0	0	0	0	0		0	0	0	0	0	0
0	0	0	0	0	0	0		0	0	0	0	0	0		0	0	0	0	0	0		0	0	0	0	0	0
0	0	0	0	0	0	0		0	0	0	0	0	0		0	0	0	0	0	0		0	0	0	0	0	0
0	0	0	0	0	0	0		0	0	0	0	0	0		0	0	0	0	0	0		0	0	0	0	0	0
0	0	0	0	0	0	0		0	0	0	0	0	0		0	0	0	0	0	0		0	0	0	0	0	0
0	0	0	0	0	0	0		0	0	0	0	0	0		0	0	0	0	0	0		0	0	0	0	0	0
0	0	0	0	0	0	0		0	0	0	0	0	0		0	0	0	0	0	0		0	0	0	0	0	0
0	0	0	0	0	0	0		0	0	0	0	0	0		0	0	0	0	0	0		0	0	0	0	0	0
0	0	0	0	0	0	0		0	0	0	0	0	0		0	0	0	0	0	0		0	0	0	0	0	0
0	0	0	0	0	0	0		0	0	0	0	0	0		0	0	0	0	0	0		0	0	0	0	0	0
0	0	0	0	0	0	0		0	0	0	0	0	0		0	0	0	0	0	0		0	0	0	0	0	0
0	0	0	0	0	0	0		0	0	0	0	0	0		0	0	0	0	0	0		0	0	0	0	0	0
0	0	0	0	0	0	0		0	0	0	0	0	0		0	0	0	0	0	0		0	0	0	0	0	0
0	0	0	0	0	0	0		0	0	0	0	0	0		0	0	0	0	0	0		0	0	0	0	0	0
0	0	0	0	0	0	0		0	0	0	0	0	0		0	0	0	0	0	0		0	0	0	0	0	0
0	0	0	0	0	0	0		0	0	0	0	0	0		0	0	0	0	0	0		0	0	0	0	0	0
0	0	0	0	0	0	0		0	0	0	0	0	0		0	0	0	0	0	0		0	0	0	0	0	0
0	0	0	0	0	0	0		0	0	0	0	0	0		0	0	0	0	0	0		0	0	0	0	0	0
0	0	0	0	0	0	0		0	0	0	0	0	0		0	0	0	0	0	0		0	0	0	0	0	0
0	0	0	0	0	0	0		0	0	0	0	0	0		0	0	0	0	0	0		0	0	0	0	0	0
0	0	0	0	0	0	0		0	0	0	0	0	0		0	0	0	0	0	0		0	0	0	0	0	0
0	0	0	0	0	0	0		0	0	0	0	0	0		0	0	0	0	0	0		0	0	0	0	0	0
0	0	0	0	0	0	0		0	0	0	0	0	0		0	0	0	0	0	0		0	0	0	0	0	0
0	0	0	0	0	0	0		0	0	0	0	0	0		0	0	0	0	0	0		0	0	0	0	0	0
0	0	0	0	0	0	0		0	0	0	0	0	0		0	0	0	0	0	0		0	0	0	0	0	0
0	0	0	0	0	0	0		0	0	0	0	0	0		0	0	0	0	0	0		0	0	0	0	0	0
0	0	0	0	0	0	0		0	0	0	0	0	0		0	0	0	0	0	0		0	0	0	0	0	0
0	0	0	0	0	0	0		0	0	0	0	0	0		0	0	0	0	0	0		0	0	0	0	0	0
0	0	0	0	0	0	0		0	0	0	0	0	0		0	0	0	0	0	0		0	0	0	0	0	0
0	0	0	0	0	0	0		0	0	0	0	0	0		0	0	0	0	0	0		0	0	0	0	0	0
0	0	0	0	0	0	0		0	0	0	0	0	0		0	0	0	0	0	0		0	0	0	0	0	0
0	0	0	0	0	0	0		0	0	0	0	0	0		0	0	0	0	0	0		0	0	0	0	0	0
0	0	0	0	0	0	0		0	0	0	0	0	0		0	0	0	0	0	0		0	0	0	0	0	0
0	0	0	0	0	0	0		0	0	0	0	0	0		0	0	0	0	0	0		0	0	0	0	0	0
0	0	0	0	0	0	0		0	0	0	0	0	0		0	0	0	0	0	0		0	0	0	0	0	0
0	0	0	0	0	0	0		0	0	0	0	0	0		0	0	0	0	0	0		0	0	0	0	0	0
0	0	0	0	0	0	0		0	0	0	0	0	0		0	0	0	0	0	0		0	0	0	0	0	0
0	0	0	0	0	0	0		0	0	0	0	0	0		0	0	0	0	0	0		0	0	0	0	0	0
0	0	0	0	0	0	0		0	0	0	0	0	0		0	0	0	0	0	0		0	0	0	0	0	0
0	0	0	0	0	0	0		0	0	0	0	0	0		0	0	0	0	0	0		0	0	0	0	0	0
0	0	0	0	0	0	0		0	0	0	0	0	0		0	0	0	0	0	0		0	0	0	0	0	0
0	0	0	0	0	0	0		0	0	0	0	0	0		0	0	0	0	0	0		0	0	0	0	0	0
0	0	0	0	0	0	0		0	0	0	0	0	0		0	0	0	0	0	0		0	0	0	0	0	0
0	0	0	0	0	0	0		0	0	0	0	0	0		0	0	0	0	0	0		0	0	0	0	0	0
0	0	0	0	0	0	0		0	0	0	0	0	0		0	0	0	0	0	0		0	0	0	0	0	0
0	0	0	0	0	0	0		0	0	0	0	0	0		0	0	0	0	0	0		0	0	0	0	0	0
0	0	0	0	0	0	0		0	0	0	0	0	0		0	0	0	0	0	0		0	0	0	0	0	0
0	0	0	0	0	0	0		0	0	0	0	0	0		0	0	0	0	0	0		0	0	0	0	0	0
0	0	0	0	0	0	0		0	0	0	0	0	0		0	0	0	0	0	0		0	0	0	0	0	0
0	0	0	0	0	0	0		0	0	0	0	0	0		0	0	0	0	0	0		0	0	0	0	0	0
0	0	0	0	0	0	0		0	0	0	0	0	0		0	0	0	0	0	0		0	0	0	0	0	0
0	0	0	0	0	0	0		0	0	0	0	0	0		0	0	0	0	0	0		0	0	0	0	0	0
0	0	0	0	0	0	0		0	0	0	0	0	0		0	0	0	0	0	0		0	0	0	0	0	0
0	0	0	0	0	0	0		0	0	0	0	0	0		0	0	0	0	0	0		0	0	0	0	0	0
0	0	0	0	0	0	0		0	0	0	0	0	0		0	0	0	0	0	0		0	0	0	0	0	0
0	0	0	0	0	0	0		0	0	0	0	0	0		0	0	0	0	0	0		0	0	0	0	0	0
0	0	0	0	0	0	0		0	0	0	0	0	0		0	0	0	0	0	0		0	0	0	0	0	0
0	0	0	0	0	0	0		0	0	0	0	0	0		0	0	0	0	0	0		0	0	0	0	0	0
0	0	0	0	0	0	0		0	0	0	0	0	0		0	0	0	0	0	0		0	0	0	0	0	0
0	0	0	0	0	0	0		0	0	0	0	0	0		0	0	0	0	0	0		0	0	0	0	0	0
0	0	0	0	0	0	0		0	0	0	0	0	0		0	0	0	0	0	0		0	0	0	0	0	0
0	0	0	0	0	0	0		0	0	0	0	0	0		0	0	0	0	0	0		0	0	0	0	0	0
0	0	0	0	0	0	0		0	0	0	0	0	0		0	0	0	0	0	0		0	0	0	0	0	0
0	0	0	0	0	0	0		0	0	0	0	0	0		0	0	0	0	0	0		0	0	0	0	0	0
0	0	0	0	0	0	0		0	0	0	0	0	0		0	0	0	0	0	0		0	0	0	0	0	0
0	0	0	0	0	0	0		0	0	0	0	0	0		0	0	0	0	0	0		0	0	0	0	0	0
0	0	0	0	0	0	0		0	0	0	0	0	0		0	0	0	0	0	0		0	0	0	0	0	0
0	0	0	0	0	0	0		0	0	0	0	0	0		0	0	0	0	0	0		0	0	0	0	0	0
0	0	0	0	0	0	0		0	0	0	0	0	0		0	0	0	0	0	0		0	0	0	0	0	0
0	0	0	0	0	0	0		0	0	0	0	0	0		0	0	0	0	0	0		0	0	0	0	0	0
0	0	0	0	0	0	0		0	0	0	0	0	0		0	0	0	0	0	0		0	0	0	0	0	0

## Sheet: Data corrected cropped
X	L1A1	L1A2	L1A3	L1A4	L1A5	L1A6		L2A1	L2A2	L2A3	L2A4	L2A5	L2A6		L3A1	L3A2	L3A3	L3A4	L3A5	L3A6		L4A1	L4A2	L4A3	L4A4	L4A5	L4A6
-4.5	2.7	0.91	0.16	2.13	1.8	0		1.42	4.38	1.83	3.95	2.97	0		3.4	4.79	4.16	4.23	4.09	0		3.71	2.3	1.85	0.79	3.19	0
-3.6	0.09	-1.75	1.43	-1.06	1.27	0		-1.39	-1.48	-0.2	-2.1	0.12	0		-0.53	-2.28	0.01	-0.66	-1.7	0		2.07	1.18	0.51	0.46	1.25	0
-2.7	0.84	0.13	0.66	1.13	-1.47	0		-0.17	0.41	1.32	0.58	-1.54	0		-1.26	-0.86	-1.27	-3.08	-1.86	0		-4.1	-0.59	-2.17	-1.49	-1.4	0
-1.8	-2.28	-0.1	0.47	-0.67	-2.16	0		-3.76	-1.57	-0.15	0.16	-1.69	0		-2.17	-1.93	-1.11	0.64	-2.38	0		3.21	1.45	2.85	2.36	0.61	0
-0.9	-1.15	0.25	-2.42	-2.47	-0.79	0		2.25	2.87	1.72	-0.9	1.48	0		-0.72	-1.64	0.65	-4.65	0.68	0		-5.47	-2.24	-2.03	-5.67	-3.14	0
0	0.56	2.48	2.1	1.02	-0.71	0		2.26	3.1	1.94	0.98	-0.51	0		-0.59	-0.5	-0.52	-1.28	-3.37	0		-2.17	1.36	-0.3	0.36	-1.41	0
0.9	-1.46	-2.09	0.1	0.32	-1.82	0		-2.52	1.35	0.36	-0.66	-4.08	0		-1.72	-1.8	-2.52	-5.25	-3.51	0		0.21	-0.99	0.29	-1.05	1.73	0
1.8	1.48	1.17	1.33	-2.29	1.13	0		0.98	2.02	1.24	-0.95	0.11	0		-1.16	0.82	-0.53	-2.49	-0.03	0		-1.71	0.81	-0.28	0.51	-1.02	0
2.7	-0.19	1.13	1.2	1.1	2.35	0		-2.47	-2.65	-2.31	-1.97	-3.02	0		2.29	-0.59	0.14	1.1	0.07	0		1.79	4.73	0.81	1.48	1.88	0
3.6	-1.37	-0.73	0.3	-0.53	-0.61	0		1.75	-0.34	1.4	-0.89	2.32	0		0.14	-3.09	0.16	-1.53	-2.81	0		1.19	3.27	0.15	1.22	1.62	0
4.5	0.62	-0.24	0.9	3.17	1.25	0		-0.01	0.13	-0.55	0.65	0.27	0		0.16	1.41	1.69	-1.41	1.57	0		-0.56	0.81	1.4	-1.71	0.81	0
5.4	3.07	3.41	3.06	3.36	-0.05	0		2.85	0.92	0.68	0.12	0.62	0		1.32	-1.37	-0.67	-2.05	-1.57	0		-1.75	-1.02	-0.24	-1.17	-2.7	0
6.3	0.85	0.07	0.13	0.57	1.44	0		5.06	0.99	4.76	1.14	0.71	0		5.12	0.52	5.38	2.24	-0.48	0		2.21	5.32	1.92	2.67	2.03	0
7.2	-2.48	-3.56	-1.53	-1.84	-1.37	0		0.16	-0.85	2.96	-0.61	2.01	0		0.56	-1.6	-0.05	-3.88	0.31	0		-0.36	2.26	1.28	-0.03	0.54	0
8.1	6.97	5.59	0.9	2.12	-2.6	0		-3.74	1.19	-0.19	0.7	-2.41	0		-0.97	-1.74	-0.37	-1.29	-4.37	0		-7.62	-2.09	-0.08	-1.46	-3.41	0
9	27.01	17.34	8.3	10.79	-5.52	0		-1.77	2.05	1.87	4.7	-3.51	0		-3.88	-3.63	-3.37	0.19	-1.93	0		-18.83	-4.37	0.33	3.51	-4.03	0
9.9	46.66	33.25	21.93	17.3	-2.2	0		-5.97	5.36	0.97	4.69	-2.34	0		-11.82	-3.95	-0.97	0.31	-5.49	0		-26.66	-4.3	-2.17	3.22	-5.37	0
10.8	52.85	37.23	22.71	17.37	-5.12	0		-4.66	8.62	4.21	4.97	-3.26	0		-15.77	-4.49	-0.52	0.94	-3.64	0		-29.77	-7.08	-2.28	1.46	-6.39	0
11.7	56.71	44.3	27.87	18.17	-2.11	0		-4.7	9.74	4.41	7.69	1.07	0		-15.68	-7.61	-4.09	-0.79	-5.73	0		-29.42	-4.37	-1.64	2.52	-6.59	0
12.6	59.85	45.41	25.2	20.21	-3.85	0		-5.1	6.83	2.78	3.9	-2.47	0		-16.32	-3.33	-1.55	-0.35	-1.77	0		-27.21	-4.1	-1.81	4.48	-2.86	0
13.5	59.07	50.77	29.23	23.36	-0.26	0		-4.38	8.91	2.95	6.5	-2.92	0		-13.57	-6.27	-2.8	1.09	-4.16	0		-30.08	-5.47	-1.42	1.26	-4.27	0
14.4	58.31	47.55	28.49	18.83	-3.6	0		-4.27	7.33	3.95	6.11	-4.14	0		-15.38	-8.33	-4.43	1.37	-6.18	0		-32.3	-7.05	-4.25	4.54	-8.71	0
15.3	61.98	53.72	32.91	21.04	-1.36	0		-3.61	10.27	6.85	6.32	-2.3	0		-17.8	-8.2	-4.47	0.02	-8.25	0		-30.78	-4.79	-0.9	4.91	-5.94	0
16.2	64.95	51.1	30.97	21.81	-0.94	0		-5.06	11.13	4.34	5.21	-2.49	0		-17.81	-6.06	-3.06	-1.23	-5.96	0		-32.82	-4.85	-4.25	3.06	-5.16	0
17.1	63.39	49.95	29.8	21.67	-2.75	0		-6.11	8.2	3.96	5.7	-3.72	0		-16.71	-4.96	-0.73	2.46	-4.04	0		-32.67	-6.39	-0.45	4.72	-8	0
18	64.81	53.14	35.34	22.69	-0.29	0		-5.36	8.43	6.41	6.14	-3.48	0		-17.79	-6.93	-1.77	-0.77	-6.96	0		-32.52	-3.23	-1.02	2.8	-5.93	0
18.9	64.55	54.81	33.75	23.93	1.14	0		-6.79	10.33	2.41	5.25	-3.72	0		-18.71	-3.72	-2.56	1.46	-5.82	0		-31.8	-3.88	-0.79	3.77	-7.52	0
19.8	63.27	50.38	30.52	24.04	-1.35	0		-5.56	8.52	5.63	6.96	-1.81	0		-13.68	-4.99	0.02	-0.76	-2.3	0		-31.45	-7.17	-2.07	0.44	-8.04	0
20.7	64.22	53.31	33.77	22.5	-1.8	0		-5.02	11.44	5.46	8.72	-4.01	0		-16.2	-4.68	-0.28	3.44	-2.18	0		-30.32	-2.12	-1.16	4.66	-2.98	0
21.6	64.51	52	28.54	20.91	-2.4	0		-4.85	8.25	1.97	4.3	-2.86	0		-18.41	-7.52	-4.79	-0.29	-3.41	0		-33.14	-5.81	-4.22	0.88	-7.19	0
22.5	65.21	53.36	33.53	22.01	0.34	0		-8.62	8.36	1.67	4.15	-4.65	0		-18.4	-8.19	-3.95	-1.37	-5.19	0		-34.78	-7.36	-0.55	0.74	-8.83	0
23.4	64.11	51.94	31.79	21.67	-1.55	0		-3.86	8.9	3.89	6.38	-4.44	0		-17.35	-5.77	-2.62	0.85	-7.08	0		-34.71	-7.43	-4.89	1.51	-7.66	0
24.3	62.76	54.06	30.06	24.6	-0.7	0		-6.92	9.95	3.86	8.85	-1.22	0		-15.57	-4.48	-0.7	2.59	-3.92	0		-30.11	-4.39	-1.61	1.06	-6.83	0
25.2	57.9	48.95	27.87	17.14	-2.96	0		-10.8	7.97	0.96	6.58	-5.85	0		-18.13	-7.79	-3.43	1.12	-5.75	0		-32.85	-5.7	-4.95	-0.29	-8.67	0
26.1	65.91	52.67	32.27	22.42	-1.38	0		-6.29	10.14	4.63	7.43	-5.09	0		-17.84	-4.94	-0.49	5.73	-2.56	0		-31.63	-1.07	-0.87	5.27	-4.75	0
27	59.92	48.58	29.14	17.86	-3.94	0		-7.4	9.52	3.97	5.1	-4.7	0		-17.88	-5.99	-3.08	0.89	-4.65	0		-33.5	-5.86	-5.91	2.96	-6.75	0
27.9	64	50.22	30.73	21.53	-2	0		-6.59	9.31	3.43	6.95	-3.72	0		-14.98	-3.18	-2.2	2.78	-4.1	0		-29.84	-4.02	-3.54	2.39	-7.05	0
28.8	64.08	50.38	30.16	19.69	-0.96	0		-5.67	7.17	2.67	3.83	-4.8	0		-16.25	-6.2	-1.8	1.69	-4.66	0		-30.46	-3.12	-0.38	3.12	-5.27	0
29.7	64.11	51.6	30.84	23.79	1.17	0		-7.77	7.8	4.95	5.11	-0.82	0		-15.7	-7.28	-1.34	-0.38	-2.7	0		-31.54	-9	-3.79	-1.89	-8.66	0
30.6	65.34	53.51	31.8	23.17	-0.02	0		-2.36	8.89	6.48	5.68	-0.11	0		-15.78	-7.34	-1.28	-1.58	-4.62	0		-33.37	-4.37	-1.05	1.16	-6.53	0
31.5	64.78	54.5	33.83	23.97	0.41	0		-3.02	13.27	3.81	8.48	-0.91	0		-13.44	-3.31	-0.27	1.07	-3.62	0		-33.63	-5.8	-3.19	-1.11	-9.07	0
32.4	64.23	51.41	32.74	22.19	-0.02	0		-4.77	10.33	5.8	4.53	-0.25	0		-15.16	-4.76	1.09	2.84	-3.28	0		-34.17	-5.85	-2.65	4.1	-6.6	0
33.3	62.57	52.36	30.65	23.2	0.11	0		-7.59	10.54	2.3	8.16	-4.94	0		-23.3	-11.58	-7.33	-1.06	-10.81	0		-37.79	-11.99	-4.98	-1.02	-13.36	0
34.2	62.25	47.53	28.52	20.51	-3.37	0		-5.32	7.7	1.62	6.57	-1.39	0		-13.08	-5.25	-0.76	2.02	-2.73	0		-31.27	-4.73	-2.15	3.93	-10.38	0
35.1	65.42	50.43	31.24	19.29	-2.58	0		-5.28	7.95	4.73	4.84	-4.54	0		-20.04	-8.2	-4.89	-0.01	-6.78	0		-33.06	-6.13	-5.21	0.99	-9.84	0
36	66.38	56.12	34.87	23.61	2.31	0		-5.87	7.88	3.63	6.27	-4.22	0		-17.47	-9.77	-3.23	-0.51	-6.77	0		-34.47	-9.59	-5.1	-1.07	-10.31	0
36.9	62.07	50.65	31.53	24.09	-0.99	0		-7.35	7.45	4.72	5.99	-3.47	0		-17.38	-4.86	0.85	2.99	-2.62	0		-31.66	-5.76	-2.08	0.38	-7.23	0
37.8	62.73	51.82	30.22	19.47	-1.61	0		-4.93	8.92	3.7	8.05	-1.7	0		-15.79	-6.09	-2.86	1.11	-3.33	0		-29.62	-0.8	0.13	3.59	-1.89	0
38.7	64.2	53.34	31.41	23.15	-1.76	0		-2.57	12.18	6.59	7.66	-1.78	0		-12.1	-3.15	1.65	3.15	-4.2	0		-34.1	-8.5	-5.85	-0.66	-11.78	0
39.6	64.98	55.01	31.57	21.53	0.65	0		-2.41	10.57	6.37	8.07	-1.96	0		-9.44	-3.45	1.21	4.54	-2.49	0		-32.28	-6.73	-1.45	2.11	-9.61	0
40.5	61.8	51.69	31.23	22.89	-1.24	0		-2.15	11.68	6.06	8.26	-1.07	0		-14.64	-4.78	-2.03	1.21	-4.51	0		-29.1	-3.62	-4.29	3.71	-6.64	0
41.4	63.2	53.1	30.61	21.86	-0.11	0		-1.82	12.55	6.16	5.39	0.33	0		-14.31	-5.48	-0.98	-1.48	-4.65	0		-30.97	-5.87	-4.5	-0.58	-8.02	0
42.3	64.95	52.66	33.01	21.56	1.04	0		-3.36	9.73	4.95	8.21	-0.24	0		-14.24	-5.91	-3.04	-0.88	-6.86	0		-32.6	-1.68	-5.26	1.6	-9.16	0
43.2	61.7	52.05	32.75	24.6	-2.67	0		-6.89	7.64	0.62	4.49	-7.08	0		-14.15	-5.03	-2.02	2.32	-5.4	0		-32.48	-3.31	-2.61	4.05	-8.19	0
44.1	60.21	51.82	27.4	19.61	-3.03	0		-6.16	10.45	4.03	4.54	-2.58	0		-12.78	-4.35	-0.44	0.9	-1.54	0		-28.94	-3.91	-3.45	2.24	-8.07	0
45	62.65	52.87	31.91	20.92	-2.17	0		-2.57	15.25	7.86	9.54	1.52	0		-12.98	-3.96	2.5	4.68	-2.93	0		-33.19	-5.74	-1.1	2.5	-7.57	0
45.9	62.96	54.18	31.2	24.35	1.16	0		-8.37	10.02	4.98	6.14	-2.5	0		-15.93	-5.3	-4.07	0	-4.86	0		-32.75	-5.21	-3.94	2.93	-6.64	0
46.8	60.26	51.63	30.36	22.84	-4.35	0		2.22	14.35	7.49	10.56	1.37	0		-12.46	-5.8	-0.12	4.62	-3.88	0		-31.93	-5.36	-2.51	4.79	-9.56	0
47.7	62.94	53.09	32.55	24.01	1.05	0		-3	11.99	6.69	8.25	0.49	0		-12.42	-3.3	-1.82	0.88	-2.96	0		-33.68	-5.98	-5.43	-0.55	-9.44	0
48.6	58.53	51.79	32.41	20.37	0.55	0		-4.01	11.11	6.46	7.71	-3.18	0		-9.59	-5.7	0.62	3.75	-6.29	0		-32.45	-4.98	-3.6	1.6	-9.14	0
49.5	63.28	56.41	31.09	21.75	2.15	0		-6.31	11.38	3.21	4.77	-2.89	0		-18.87	-8.65	-3.3	-1.73	-7.98	0		-35.91	-6.72	-6.9	1.58	-10.88	0
50.4	60.65	52.6	29.25	19.8	-1.31	0		-5.81	9.72	3.47	6.67	-0.97	0		-11.65	-7.55	-1.09	-0.48	-6.13	0		-31.16	-7.8	-7.2	1.02	-10.28	0
51.3	58.58	51.78	27.33	17.2	-3.56	0		-6.72	9.83	3.09	7.33	-5.37	0		-15.09	-5.87	-2.8	0.43	-7.51	0		-33.04	-6.5	-4.59	-1.68	-10.23	0
52.2	65.64	53.88	33.65	22.34	1.66	0		-5.38	10.01	5.55	7.29	-3.31	0		-14.35	-6.07	-1.71	0.32	-4.92	0		-32.56	-5.87	-3.97	0.78	-9.45	0
53.1	60.17	52.11	32.58	21.32	0.85	0		-3.81	13.18	3.2	8.14	-3.21	0		-12.09	-4.77	-0.36	2.06	-3.67	0		-31.53	-6.11	-4.1	0.09	-7.88	0
54	63	54.34	33.33	19.69	1.64	0		-3.76	10.78	3.05	5.97	-1.96	0		-16.24	-8.9	-2.85	1.57	-4.66	0		-34.77	-6.91	-6.11	2.01	-8.71	0
54.9	59.34	52.49	28.98	20.34	-0.67	0		-0.56	12.03	6.36	9.64	-2.13	0		-10.89	-4.66	-0.36	2.12	-4.14	0		-35.18	-5.74	-6.47	1.11	-8.91	0
55.8	61.86	49.5	30.09	18.38	-2.02	0		-4.01	8.89	4.34	6.1	-1.23	0		-14.22	-6.91	-3.04	-1.57	-4.96	0		-33.5	-6.48	-5.56	-0.8	-9.01	0
56.7	60.9	52.17	26.98	19.37	-2.98	0		-5.93	7.34	1.74	4.69	-3.59	0		-10.1	-5.77	-0.1	0.69	-4.75	0		-31.74	-3.81	-3.18	0.9	-11.22	0
57.6	57.92	51.79	28.17	19.71	-1.82	0		-5.04	9.24	3.26	7.07	1.04	0		-13.05	-7.2	-3.63	2.43	-6.58	0		-32.46	-2.61	-6.13	3.26	-10.68	0
58.5	58.65	51.57	28.38	18.76	0.32	0		-4.73	12.64	3.7	6.94	-0.92	0		-14.55	-5.27	-2.01	0.06	-6.98	0		-33.99	-4.16	-7.35	-0.7	-9.05	0
59.4	61.45	52.1	30.84	21.93	0.53	0		-2.88	12.07	5.02	8.15	2.59	0		-11.5	-5.32	-0.04	1.22	-4.68	0		-33.79	-7.75	-3.85	-1.26	-10.44	0
60.3	59.4	52.88	31.82	18.94	-0.39	0		-0.77	9.81	5.71	6.23	-2.94	0		-5.73	-3	-0.23	3.31	-2.16	0		-31.65	-5.47	-6.13	0.51	-9.89	0
61.2	61.83	52.28	32.26	20.12	1.29	0		-2.16	10.89	6.31	9.48	-0.57	0		-12.89	-5.91	-3.28	-1.98	-3.95	0		-36.74	-8.98	-8.29	-3.24	-12.78	0
62.1	57.58	51.85	30.12	20.09	1.93	0		-0.94	12.94	8.48	8.11	2.26	0		-9.45	-5.45	-0.79	0.25	-1.3	0		-30.9	-2.81	-5.52	1.88	-10.51	0
63	57.77	52.75	31.46	20.38	0.07	0		-5.16	9.38	1.33	3.23	-4.06	0		-11.16	-7.8	-2.94	-1.48	-4.94	0		-32.77	-6.09	-3.98	1.51	-8.98	0
63.9	55.96	49.97	29.18	18	-1.93	0		-4.48	10.07	3.23	5.12	-1.67	0		-9.3	-3.84	-2.06	1.32	-3.57	0		-27.33	-4.8	-4.96	4.64	-6.97	0
64.8	57.5	49.55	27.71	20.72	-4.51	0		-0.63	13.97	1.95	7.72	-2.64	0		-11.68	-6.37	-4.2	-0.11	-6.81	0		-33.62	-6.93	-7.01	0.78	-10.15	0
65.7	57.67	50.81	27.5	16.58	-2.23	0		-1.25	11.77	2.79	8.16	0.17	0		-11.12	-6.77	-3.42	-1.35	-6.44	0		-33.45	-7.81	-6.15	-1.76	-13.52	0
66.6	57.88	54.3	28.96	18.99	0.47	0		-4.51	9.94	1.7	4.19	-2.41	0		-11.95	-5.6	-2.32	-1.45	-5.12	0		-32.33	-3.56	-7.02	-2.98	-6.85	0
67.5	61.35	57.78	34.36	24.25	4.65	0		0.05	14.62	7.09	9.76	2.25	0		-8.55	-4.18	-1.7	1.66	-4.19	0		-31.32	-6.94	-9	-2.21	-14.62	0
68.4	58.99	55.37	34.99	21.4	1.52	0		-3.02	10.8	6.29	8.19	-2.29	0		-11.58	-6.19	-2.87	-0.68	-4.58	0		-29.4	-3.28	-5.87	2.28	-9.76	0
69.3	53.86	51.53	26.53	18.9	-4.2	0		-1.34	12.34	2.4	8.4	-1.92	0		-10.23	-5.52	-2.9	-0.37	-6.19	0		-29.42	-6.86	-9.29	0.13	-13.05	0
70.2	57.45	53.81	33.77	23.41	1.05	0		-1.54	13.1	6.59	10.61	2.87	0		-9.3	-5.28	2.47	3.41	-0.18	0		-30.84	-8.06	-6.25	0.46	-9.4	0
71.1	56.94	47.89	27.08	16.52	-2.77	0		-1.93	9.27	0.41	4.88	-1.43	0		-8.82	-3.17	-2.06	-0.57	-4.05	0		-27.15	-4.58	-4.16	0.71	-11.5	0
72	58.46	52.7	30.69	20.02	-1.88	0		-4.32	10.91	3.35	6.38	-2.59	0		-13.05	-8.7	-3.67	-2.54	-7.7	0		-31.51	-7.27	-9.87	-1.69	-13.92	0
72.9	55.23	50.28	28.78	22.54	-1.13	0		-5.09	8.75	0	5.2	-2	0		-10.29	-6.16	-5.5	-1.52	-5.59	0		-29.33	-6.1	-7.18	0.95	-10.86	0
73.8	54.06	49.89	30.75	18.32	-1.82	0		-5.15	5.49	-0.31	1.84	-5.88	0		-13.34	-8.99	-4.32	-2.07	-9.59	0		-32.11	-7.31	-9.37	-2.67	-16.19	0
74.7	56.29	48.8	26.69	16.72	-1.13	0		-1.2	11.63	1.56	5.16	-3.29	0		-13.23	-7.75	-6.08	-2.83	-5.6	0		-32.72	-6.8	-10.37	-1.97	-10.36	0
75.6	55.59	50.45	29.81	20.41	-0.99	0		-1.82	10.15	1.88	9.56	-1.34	0		-10.12	-3.58	-3.04	2.85	-6.02	0		-31	-4.9	-8.92	0.1	-12.2	0
76.5	56.82	54.49	31.67	22.63	1.24	0		0.05	13.4	4.6	6.07	-0.09	0		-10.45	-7.7	-2.24	-4.9	-7.37	0		-30.04	-7.6	-9.15	-3	-12.99	0
77.4	55.58	51.47	26.05	18.46	-0.76	0		-0.41	12.17	3.73	6.3	-0.77	0		-9.67	-7.14	-3.95	-1.84	-5.83	0		-33.74	-8.42	-10	-4.13	-14.09	0
78.3	54.95	51.76	28.02	19.11	-1.66	0		-1.09	11.72	3.82	8.47	-0.71	0		-10.76	-7.17	-3.29	-3.05	-8.05	0		-31.56	-7.45	-8.38	-4.03	-16.22	0
79.2	54.6	49.05	28.04	18.69	-3.41	0		-2.35	10.7	3.85	7.19	-3.17	0		-5.88	-4.01	-2.98	1.2	-3.25	0		-27.67	-6.86	-9.07	-3.02	-12.75	0
80.1	56.09	49.53	26.88	22.15	-2	0		-2.73	11.72	3.5	7.24	-1.6	0		-10.76	-6.81	-2.3	-1.83	-4.76	0		-30.64	-9.06	-8.12	-5.46	-13.24	0
81	50.63	51.55	31.12	22.19	0.64	0		-0.44	13.01	4.6	8.97	1.62	0		-8.09	-7.59	-3.3	-0.07	-4.86	0		-26.24	-5.77	-7.73	1.08	-11.86	0
81.9	19.09	33.87	14.94	11.94	1.34	0		-0.51	7.09	0.91	4.23	0.49	0		5.63	-2.31	2.84	0.21	-1.21	0		-8.1	-0.27	-5.54	-1.55	-8.08	0
82.8	-1.39	12.27	2.79	4.99	-1.5	0		6.56	3.96	-1.26	2.35	-3.04	0		8.44	-1.13	-2.85	-3.03	-3.42	0		-0.71	0.83	-8.79	-4.93	-8.03	0
83.7	-8.49	1.96	0.95	-0.66	-3.32	0		6.1	3.42	0.49	-0.28	-1.83	0		11.06	-0.47	-1.62	-4.62	-2.97	0		5.14	-0.26	-7.88	-6.55	-11.05	0
84.6	-11.42	1.36	-1.32	1.29	-2.09	0		6.92	1.91	-0.23	2.19	-1.87	0		14.38	-1.36	1.28	-2	-1.53	0		6.99	-2.38	-7.99	-5.32	-7.35	0
85.5	-14.7	-0.06	-3.63	-0.66	-1.09	0		7.71	0.72	-3.05	2.7	-0.42	0		14.77	-1.43	0.72	-2.67	-0.89	0		10.86	1.18	-7.91	-5.73	-5.45	0
86.4	-12.85	-0.09	-3.43	0.23	0.94	0		9.53	-0.21	-1.62	1.48	0.68	0		15.34	-3.05	-1.48	-3.21	-1.51	0		5.76	-0.15	-6.37	-4.51	-6.54	0
87.3	-13.15	-0.19	0.23	0.98	2.24	0		15.53	5.56	1.19	1.51	0.67	0		16.96	-0.5	-1.38	-5.13	-2.41	0		8.36	1.84	-8.77	-6.64	-5.01	0
88.2	-18.67	-3.14	-3.58	-3.66	-1.75	0		9.73	2.59	-0.34	-1.65	-0.06	0		14.92	1.31	0.25	-1.87	-1.33	0		7.58	1.84	-7.96	-7	-10.34	0
89.1	-12.64	0.7	-2.33	2.53	3.6	0		10.81	2.16	-0.41	3.91	-0.05	0		12.48	-1.09	-3.91	-3.71	-4.84	0		10.54	2.69	-7.42	-2.91	-7.92	0
90	-17.95	-1.36	-2.75	1.14	-2.45	0		13.09	3	0.93	0.62	0.69	0		14.1	0.39	-2.17	-3.9	-2.58	0		8.15	2.03	-7.88	-5.63	-7.97	0
90.9	-15.8	-0.48	-3.78	-0.03	0.98	0		7.82	4.36	-0.25	2.93	2.96	0		15.37	2.61	0.31	0.44	0.2	0		11.49	2.22	-7.42	-3.45	-4.26	0
91.8	-19.97	-4.95	-7.91	-1.14	-2.05	0		12.13	1.96	0.15	2.75	2.86	0		18.94	1.4	0.47	0.73	2.76	0		9.52	1.17	-7.59	-0.63	-6.45	0
92.7	-16.85	-5.84	-2.54	-2.8	0.36	0		13.28	4.68	1.49	2.03	1.61	0		15.44	0.91	-0.4	-2.21	0.19	0		7.29	0.2	-8.79	-5.05	-7.25	0
93.6	-18.64	-4.88	-6.84	-0.63	-2.11	0		11.26	1.73	-1.08	0.91	2.97	0		13.77	-1.21	1.5	-2.35	-0.72	0		11.25	1.46	-5.84	-2.93	-5.47	0
94.5	-16.62	-2.17	-4.49	-0.62	0.42	0		10.79	3.92	-3.05	0.98	0.88	0		14.22	-0.7	0.57	-1.71	-2.75	0		8.18	1.25	-4.98	-1.96	-6.77	0
95.4	-18.1	-6.26	-4.2	0.97	-0.9	0		11.47	1.77	0.3	1.46	2.15	0		15.61	-1.62	-0.62	-3.25	1.07	0		11.51	2.08	-5.98	-5.63	-7.73	0
96.3	-18.19	-3.3	-4.97	-3.89	-2.63	0		12.66	1.48	-2.48	-1.64	0.39	0		16.53	-0.85	1.06	-4.81	-0.83	0		8.18	-0.53	-8.09	-6.31	-6.5	0
97.2	-18.81	-3.91	-2.52	-0.83	-1.38	0		8.09	0.05	-0.36	-2.59	-2.7	0		13.91	-0.39	0.17	-5.1	-0.27	0		8.7	-0.18	-9.62	-6.7	-7.24	0
98.1	-17.66	-3.01	-6.09	-0.51	-1.07	0		11.31	4.79	1.17	1.61	0.41	0		14.42	2.51	2.34	-0.68	0.91	0		8.09	0.3	-8.89	-6.6	-9.1	0
99	-22.28	-7.12	-5.1	-0.57	0.58	0		5.85	-2.21	-3.24	-3.17	0.07	0		12.69	-1.83	-1.93	-7.15	-2.45	0		8.18	-0.93	-7.03	-5.61	-6.76	0
99.9	-19.54	-5.11	-4.05	-1.76	-1.01	0		12.06	1.91	-0.41	2.22	1.77	0		12.24	-1.14	-1.76	-6.13	-4.8	0		5.36	-0.7	-6.78	-7.08	-7.07	0
100.8	-16.65	-2.2	-2.02	0.55	0.78	0		9.58	0.57	-1.45	2.22	-0.69	0		13.78	0.22	1.68	-1.34	-0.29	0		12.3	4.17	-2	-1.33	-4.36	0
101.7	-17.17	-4.3	-4.43	0.02	-2.02	0		8.66	0.85	-3.13	2.17	-1.22	0		12.09	-2.28	-3.13	-2.65	-2.79	0		10.85	1.99	-7.74	-5.64	-6.49	0
102.6	-16.78	-3.72	-3.29	-0.48	1.94	0		14.43	2.31	-1.68	4.38	0.87	0		15.95	-1.39	-0.83	-3.37	-0.43	0		7.34	2.58	-7.54	-3.12	-7.01	0
103.5	-19.08	-2.12	-2.93	-1.94	-0.99	0		12.54	4.51	1.26	1.96	0.79	0		13.93	-0.46	0.42	-3.83	-1.55	0		6.54	-1.55	-7.72	-6.17	-6.3	0
104.4	-18.8	-5.66	-5.31	-3.94	-3.69	0		10.5	3.46	0.1	2.38	-0.22	0		14.65	1.29	-0.1	-0.79	-0.58	0		11.49	4.16	-5.08	-3.22	-0.59	0
105.3	-19.04	-3.78	-4.38	0.06	-0.46	0		9.12	2.23	-0.7	-0.13	1.44	0		15.31	1.95	0.45	-1.82	-0.02	0		11.67	3.48	-9.76	-3.53	-7.93	0
106.2	-23.39	-5.46	-7.13	-2.16	1.59	0		7.59	1.23	-4.98	-1.22	-2.48	0		15.26	0.31	-0.96	-3.58	-2.62	0		6.58	2.09	-8.51	-5.94	-8.33	0
107.1	-17.37	-6.15	-4.02	0.18	0.07	0		11.34	2.1	0.04	-0.99	-0.47	0		13.44	-0.37	1.3	-4.36	-1.55	0		9.06	1.45	-7.21	-3.99	-8.13	0
108	-22.96	-8.59	-8.91	-2.9	-0.05	0		11.57	3.92	1	3.23	3.6	0		16.72	1.57	3.53	-0.03	0.91	0		9.16	0.82	-7.58	-3.91	-7.16	0
108.9	-18.39	-3.98	-3.92	-0.68	0.44	0		11.28	1.86	-1.13	1.01	2.23	0		11.17	-1.07	-3.44	-6.83	-0.83	0		7.5	3.56	-8.02	-7.08	-5.75	0
109.8	-17.84	-4.75	-5.5	-1.37	0.16	0		8.15	-1.1	-2.74	-1.43	-3.16	0		13.99	0.79	-0.02	-4.49	-2.34	0		11.35	5.49	-6.85	-4.46	-2.56	0
110.7	-19.7	-2.06	-5.56	0.18	-2.57	0		7.72	1.64	0.35	1.74	-0.15	0		13.35	0.41	2.2	-1.06	-1.14	0		9.19	1.6	-4.76	-1.36	-4.99	0
111.6	-19.48	-6.14	-3.8	0.58	-1.82	0		13.77	5.46	1.89	3.11	1.27	0		16.45	0.26	-1.15	-4.47	0.94	0		9.05	-1.09	-9.98	-5.64	-9.23	0
112.5	-20.07	-9.71	-8.7	-4.1	-4.14	0		11.78	1.65	-2.17	-0.77	-0.77	0		13.39	0.23	1.84	-3.16	0.28	0		8.4	-0.67	-8.03	-3.03	-8.25	0
113.4	-19.1	-3.54	-1.82	0.54	-0.49	0		8.78	2.53	1.49	2.59	-1.22	0		11.33	0.85	0.74	-0.96	0.48	0		5.05	-0.73	-8.19	-5.74	-6.86	0
114.3	-18.71	-5.4	-5.54	-3.54	-0.23	0		12.15	1.21	0.74	1.49	0.9	0		14.35	-0.57	1.47	-2.75	-0.02	0		12.31	1.83	-3.28	-2.89	-4.53	0
115.2	-20.54	-5.91	-4.58	-1.32	1.1	0		10.14	0.57	-3.34	-3.14	-1.39	0		12.49	-2.52	-4.06	-8.05	-6.75	0		7.42	0.31	-7.78	-6.93	-8.88	0
116.1	-18.07	-4.27	-2.57	-0.53	-0.48	0		12.76	2.41	-0.69	2.19	3.46	0		12.06	-2.72	-2.23	-8.01	-2.16	0		10.18	1.56	-5.71	-8.09	-6.06	0
117	-19.68	-5.02	-8.8	-3.71	-3.33	0		10.9	2.86	-2.12	2.24	0.65	0		13.21	-2.15	-1.12	-5.34	-2.72	0		3.97	0.42	-9.76	-6.34	-9.37	0
117.9	-19.78	-1.85	-4.76	-1.65	-0.42	0		10.31	2.93	1.55	2.15	1.14	0		12.02	-5.59	-0.98	-3.71	-4.13	0		7.69	-3.35	-8.82	-5.65	-9	0
118.8	-23.12	-6.69	-9.08	-3.91	-0.99	0		6.67	0.06	-5.13	-1.93	-0.85	0		12.43	1.92	-2.22	-3.72	-2.57	0		7.05	-0.34	-9.41	-6.9	-9.23	0
119.7	-18.37	-7.92	-6.12	1.38	-0.33	0		11.36	2.61	-1.44	2.84	2.31	0		14.18	-1.53	-0.25	-3.68	0.36	0		5.47	-2.05	-7.65	-6.36	-6.63	0
120.6	-17.63	-3.49	-5.93	0.29	2.6	0		11.67	3.21	1.21	6.33	3.34	0		14.07	-1.12	-0.8	-1.72	-2.14	0		6.82	-0.11	-7.88	-5.95	-9.24	0
121.5	-22.06	-7.92	-8.01	-4.51	-2.39	0		12.19	3.51	-1.24	1.27	0.69	0		15.16	-0.17	-0.93	-2.62	0.62	0		8.82	-0.99	-8.52	-6.08	-6.71	0
122.4	-18.42	-3.48	-3.86	1.16	-1.12	0		9.67	1.61	0.03	1.69	-0.83	0		13.91	-0.46	0.21	-5.83	0.52	0		5.5	2.74	-9.39	-6.48	-6.72	0
123.3	-19.58	-5.29	-4.25	-1.02	-0.03	0		9.61	3.74	-1.76	0.39	1.27	0		15.05	2.55	1.78	-4.49	-0.66	0		7.69	1.31	-9.06	-8.74	-7.87	0
124.2	-19.82	-3.11	-5.06	-3.82	2.07	0		8.82	-0.89	-3.67	-1.68	-0.09	0		15.63	-0.25	0.5	-2.64	-1.13	0		10.45	1	-8.14	-3.67	-6.42	0
125.1	-18.62	-7.31	-4.07	-2.16	-2.02	0		9.88	-1.75	-1.6	-1.09	-4.61	0		11	-3.99	-2.86	-7.14	-5.31	0		7.13	-1.36	-8.74	-5.36	-6.66	0
126	-16.51	-2.46	-3.77	-1.47	-1.88	0		9.61	3.63	-1.04	0.97	0.61	0		12.06	-0.9	-1.75	-3.32	-2.47	0		8.82	-0.67	-8.05	-2.96	-8.6	0
126.9	-22.18	-7.61	-7.59	-4.73	-3.36	0		9.66	1.88	-0.16	0.78	1.64	0		14.57	-2.28	0.98	-5.48	-0.13	0		9.81	-3.15	-8.5	-7.4	-7.32	0
127.8	-20.43	-5.8	-5.62	-5.08	-0.51	0		8.27	-0.2	-2.7	-1.26	-2.17	0		14.63	-0.6	-0.09	-2.04	0.6	0		7.83	1.48	-7.21	-2.82	-6.04	0
128.7	-21.75	-9.64	-7.63	-3.56	-1.73	0		10.72	1.71	-2.12	-1.54	1.03	0		12.14	0.86	1.63	-4.62	1.01	0		5.69	-0.3	-8.45	-5.29	-5.27	0
129.6	-19.95	-6.54	-9.39	-2.35	-0.67	0		11.53	2.29	-2.41	-1.03	0.68	0		13.83	-1.02	-0.81	-6.09	-2.5	0		9.34	0.47	-8.37	-6.67	-6.09	0
130.5	-20	-3.95	-8.26	-1.77	-4.92	0		9.99	3.63	-1.68	-0.21	-0.75	0		14.01	-0.17	2.21	-4.51	-1.16	0		8.24	0.82	-6.25	-2.75	-6.83	0
131.4	-21.9	-6.04	-5.31	-4.08	-1.98	0		10.22	2.69	-2.3	-0.74	-0.96	0		14.26	1.04	0.09	-3.27	-0.69	0		7.76	0.38	-8.29	-7.72	-7.65	0
132.3	-17.58	-5.63	-8.62	-6	-3.58	0		10.77	5.48	-0.95	-0.38	-0.54	0		13.09	-0.54	0.58	-5.62	-1.27	0		8.41	-1.84	-8.44	-5.46	-6.53	0
133.2	-19.91	-2.86	-5.25	-0.83	-0.06	0		8.77	3.29	-2.82	2.17	-0.64	0		13.42	-0.72	-0.94	-1.56	-2.37	0		10.12	-0.73	-6.4	-4.39	-5.91	0
134.1	-18.96	-5.15	-5.03	-1.44	0.6	0		8.99	2	-2.48	-0.44	2.93	0		11.55	-1.19	-3.25	-2.56	-1.92	0		7.84	1.32	-6.23	-3.47	-4.01	0
135	-19.64	-5.06	-5.77	-1.28	-4.31	0		8.04	2.31	-2.44	0.61	-3.67	0		12.79	-0.71	-1.03	-5.42	-3.24	0		8.89	2.53	-5.33	-5.24	-6.37	0
135.9	-19.79	-6.67	-6.22	-3.84	-1.9	0		11.12	3.52	-0.74	-1.94	1.56	0		11.97	-0.38	-0.56	-5.15	-0.81	0		6.64	-0.45	-5.62	-5.88	-10.96	0
136.8	-17.78	-4.98	-3.48	0.29	1.24	0		13.85	3.05	0.88	2.49	2.9	0		15.81	1.41	-0.73	-5.15	-2.36	0		9.51	1.84	-10.77	-6.6	-7.1	0
137.7	-20.53	-3.81	-5.79	-2.54	1.22	0		8.84	1.47	-0.6	-0.96	0.32	0		14.56	2	0.33	-4.39	0.39	0		11.05	4.67	-5.51	-3.03	-4.89	0
138.6	-21.12	-7.16	-7.86	-7.75	-3.68	0		9.9	-0.06	-1.91	-5.32	-0.45	0		14.21	-0.81	0.59	-6.88	-3.4	0		8.46	0.63	-6.96	-4.86	-8.27	0
139.5	-17.92	-4.41	-6	-2.67	-3.1	0		12.49	4.34	-0.06	2.27	-1.15	0		14.06	0.67	2.28	-2.93	-0.92	0		7.56	2.23	-6.42	-3.69	-5.32	0
140.4	-19.65	-4.14	-5.62	-3.47	-0.08	0		7.57	3	-5.27	-2.64	-1.95	0		13.77	2.3	-1.62	-2.23	-1.75	0		8.65	1.02	-7.07	-5.49	-8.15	0
141.3	-23.02	-8.8	-8.34	-5.17	-3.61	0		7.07	0.36	-0.6	-0.47	-1.29	0		10.44	-2.95	-1.95	-4.53	-3.88	0		4.24	-2.26	-8.3	-5.22	-10.94	0
142.2	-18.23	-4.88	-5.87	0.07	-1.41	0		10.22	1.82	-1.45	-0.38	0.93	0		14.69	-2.61	-2.62	-2.9	-1.28	0		11.2	4.41	-6.76	-3.24	-6.76	0
143.1	-18.51	-4.01	-3.68	-1.95	-0.54	0		12.58	5.35	0.14	0.66	0.33	0		16.5	1.89	1.49	-3.01	-0.5	0		11.17	3.07	-6.82	-3.55	-6.82	0
144	-15.78	-4.28	-6.18	-1.88	-1.28	0		12.95	4.27	-0.38	0.79	1.34	0		16.52	0.66	0.22	-4.18	0.03	0		9.18	0.55	-7.97	-8.04	-6.71	0
144.9	-21.78	-5.6	-4.63	-1.94	-0.72	0		5.7	2.76	-1.17	2.81	-0.6	0		12.35	-2.34	-1.59	-3.13	-3.31	0		11.56	0.9	-5.5	-4.68	-7.37	0
145.8	-18.09	-3.25	-6.38	-2.64	1.39	0		11.46	2.09	-0.8	-1.67	2.76	0		16.7	2.61	2.63	-0.92	-0.82	0		8.19	1.19	-7.73	-5	-8.52	0
146.7	-21.4	-7.93	-4.63	-3.46	-0.72	0		12.09	4.25	1.15	0.65	5.04	0		14.43	0	2.47	-5.74	1.7	0		9.74	0.06	-8.2	-6.72	-5.16	0
147.6	-19.74	-4.33	-4.32	-2.38	-2.05	0		8.44	3	0.12	-1.55	-0.87	0		11.88	-1.43	-0.44	-4.56	-1.78	0		6.05	0.31	-7.78	-5.38	-3.95	0
148.5	-23.29	-10.11	-8.79	-7.93	-2.53	0		9.08	0.36	0.77	0.47	2.01	0		14.44	-2.63	0.5	-3.41	-2.78	0		7.99	-3.05	-9.81	-6.92	-9.76	0
149.4	-22.58	-8.54	-8.26	-2.4	-2.77	0		7.44	1.19	-3.99	-0.59	-3.92	0		13	-3.71	-1.52	-4.41	-3.08	0		9.2	0.23	-7.24	-6.68	-5.88	0
150.3	-22.97	-9.96	-4.84	-4.45	-4.79	0		8.84	3.39	-0.94	0.89	-3.31	0		16.44	2.91	-1.69	-3.38	-0.59	0		8.86	-0.03	-7.49	-6.45	-3.56	0
151.2	-17.71	-4.55	-3.18	-1.48	-1.51	0		10.79	2.17	-0.24	-0.61	0.76	0		16.75	1.55	-0.02	-2.56	1.32	0		7.34	1.27	-6.65	-5.15	-7.4	0
152.1	-19.01	-5.53	-3.09	-0.12	-0.11	0		7.07	1.1	-0.76	-0.27	-1.41	0		13.34	-1.54	-1.51	-3.08	-2.58	0		7.62	-2.13	-9.58	-5.86	-9.39	0
153	-16.98	-3.54	-7.1	-3.57	1.58	0		8.91	2.78	-3.73	-1.37	-0.7	0		12.19	-1.64	-1.75	-5.68	-3	0		10.5	0.18	-8.27	-5.59	-7.64	0
153.9	-22.71	-6.84	-5.21	0.04	-2.02	0		8.44	2.2	-3.24	1.28	-0.17	0		15.39	1.51	-0.85	-3.03	1.05	0		8.02	2.46	-5.77	-2.72	-5.19	0
154.8	-17.37	-4.07	-6.77	-2.1	-0.08	0		9.06	2.76	-2.47	-0.03	-0.87	0		12.69	-0.89	-3.29	-5.76	-2.88	0		8.98	3.31	-6	-3.34	-4	0
155.7	-17.7	-5.7	-5.93	0.17	-0.14	0		7.52	1.36	-2.51	-0.61	-0.82	0		11.75	-1.63	-0.72	-7.12	-2.7	0		7.56	1.09	-6.71	-4.44	-5.38	0
156.6	-20.91	-7.94	-3.41	-2.21	-2.26	0		9.1	0.58	-1.52	-0.39	-0.17	0		13.68	-0.22	0.47	-5.17	0.7	0		8.05	3.28	-7.25	-6.21	-6.18	0
157.5	-19.45	-5.36	-4.27	-2.04	-2.72	0		10.51	1.89	-1.8	1.44	1.71	0		9.79	-3.28	-2.49	-7.95	-2.95	0		6.16	-1.7	-7.49	-9.77	-8.36	0
158.4	-19.29	-3.66	-3.78	-2.07	-0.64	0		10.79	1.71	-1.75	2.34	1.93	0		13.08	-2.97	-2.51	-4.38	-0.86	0		6.47	-4.12	-7.71	-7.01	-7.05	0
159.3	-18.47	-6.23	-5.65	-2.99	-0.12	0		10.07	0.48	-1.6	-1.96	-0.43	0		12.23	-2.08	-0.9	-5.64	-4.7	0		6.19	-1.02	-7.21	-6.94	-10.94	0
160.2	-20.76	-6.73	-6.16	-3.98	-0.05	0		8.1	-0.39	-0.43	-0.83	1.7	0		9.71	-2.87	-1.74	-6.14	-0.22	0		9.22	3.64	-6.92	-4.71	-3.49	0
161.1	-24.46	-7.22	-7.31	-4.92	-2.56	0		10.82	4.37	-2.14	2.69	3.68	0		13.29	0.94	-0.84	-5.84	0.72	0		6.83	-0.78	-7.96	-6.26	-8.77	0
162	-20.48	-5.59	-5.72	-2.52	-1.59	0		9.24	3	-2.45	0.06	0.86	0		11.43	-0.68	-2.13	-4.39	-3.84	0		6.03	0.58	-6.73	-4.63	-9.13	0
162.9	-19.75	-5.55	-8.43	-0.6	0.26	0		8.54	1.91	-4.39	1.27	-3.63	0		10.2	-6.17	-2.8	-7.88	-7.12	0		4.77	-3.83	-10.67	-12.09	-8.92	0
163.8	-14.61	-3.37	-3.04	0.03	4.05	0		10.29	3.93	-0.37	-0.02	4.69	0		15.11	2.74	-0.64	-4.69	1.82	0		7.1	-0.13	-10.06	-6.68	-11.38	0
164.7	-16.93	-5.44	-3.39	0.46	0.72	0		7.52	1.51	-1.84	-2.69	-2.07	0		8.95	-4.27	-3.55	-10.4	-7.88	0		4.84	-2.06	-7.69	-5.12	-10.46	0
165.6	-22.55	-7.67	-6.9	-1.84	-4.36	0		6.88	0.6	-1.27	-0.09	-0.11	0		11.74	-1.62	-1.17	-4.25	-1.92	0		10.9	1.1	-6.25	-1.1	-9.11	0
166.5	-20.85	-8.19	-7.14	-2.44	-3.68	0		13.29	6.29	3.58	1.74	2.89	0		18.05	1.96	5.11	-1.07	2.25	0		11.57	3.48	-5.13	-1.93	-4	0
167.4	-19.19	-7.07	-6.49	-3.42	-2.33	0		7.17	0.54	-3.89	-1.88	-1.97	0		10.23	-1.78	-1.69	-4.5	-3.47	0		7.62	-0.06	-7.03	-2.43	-6.02	0
168.3	-19.71	-6.61	-7.05	-4.5	-2.62	0		8.68	2.04	-1.57	-1.43	1.41	0		14.61	2.28	0	-6.59	-0.39	0		9.35	1.05	-6.87	-5.32	-7.83	0
169.2	-22.14	-8.29	-8.48	-4.2	0.25	0		9.92	3.02	-4.76	-0.92	2.91	0		11.39	-0.38	-2.42	-6.35	-1.18	0		6.29	-0.37	-6.13	-6.15	-7.58	0
170.1	-20.99	-6.01	-6.72	-5.61	-3.58	0		8.86	2.73	-2.36	-0.61	0.17	0		13.81	0.45	-0.47	-3.27	-1.42	0		6.68	-0.52	-7.87	-5.02	-8.58	0
171	-19.99	-5.62	-8.95	-1.53	0.04	0		8.3	0.45	-2.9	0.69	-0.8	0		13.83	-0.17	-3.39	-4.75	-0.53	0		6.84	-0.82	-10.56	-7.78	-8.67	0
171.9	-19.57	-7.11	-9.53	-5.02	-4.82	0		7.38	1.34	-4.58	-0.82	-2.36	0		11.28	-2.08	-3.96	-9.64	-3.82	0		7.47	0.54	-5.86	-8.47	-5.39	0
172.8	-22.57	-8.49	-9.5	-5.65	-5.08	0		7.97	-0.77	-1.15	-3.44	-2.64	0		11.76	-4.01	-1.7	-8.34	-3.91	0		11.13	-0.45	-8.51	-7.26	-5.8	0
173.7	-20.33	-6.13	-10.27	-4.53	-1.24	0		8.67	1.92	-2.96	-1.2	1.19	0		10.55	-2.13	-3.07	-6.05	-3.97	0		7.3	2.14	-7.15	-3.89	-4.43	0
174.6	-17.68	-4.38	-1.75	-0.9	0.72	0		9.27	0.09	1.01	0.01	1.97	0		11.77	-2.09	-1.75	-5.49	0.08	0		7.5	1.3	-5.98	-6.36	-6.7	0
175.5	-22.5	-7.34	-9.78	-4.05	-1.55	0		8.66	2.39	-3.47	-2.09	1.11	0		14.87	0.31	-0.13	-3.91	-1.14	0		9.64	-0.34	-7.5	-4.95	-5.9	0
