# Supplementary material for: Simvastatin Sodium Salt and Fluvastatin Interact with Human Gap Junction Gamma-3 Protein
Source: PLoS One. 2016 Feb 10;11(2):e0148266. doi: 10.1371/journal.pone.0148266 (PMC4749215; doi:10.1371/journal.pone.0148266)
Supplement: S9 Dataset — (ZIP) [file pone.0148266.s010.zip › S9_Dataset/carbenoxelone_3.xlsx]

## Sheet: carbenoxelone
L1A1()_X	L1A1()_Y	L1A2()_X	L1A2()_Y	L1A3()_X	L1A3()_Y	L1A4()_X	L1A4()_Y	L1A5()_X	L1A5()_Y	L1A6()_X	L1A6()_Y	L2A1()_X	L2A1()_Y	L2A2()_X	L2A2()_Y	L2A3()_X	L2A3()_Y	L2A4()_X	L2A4()_Y	L2A5()_X	L2A5()_Y	L2A6()_X	L2A6()_Y	L3A1()_X	L3A1()_Y	L3A2()_X	L3A2()_Y	L3A3()_X	L3A3()_Y	L3A4()_X	L3A4()_Y	L3A5()_X	L3A5()_Y	L3A6()_X	L3A6()_Y	L4A1()_X	L4A1()_Y	L4A2()_X	L4A2()_Y	L4A3()_X	L4A3()_Y	L4A4()_X	L4A4()_Y	L4A5()_X	L4A5()_Y	L4A6()_X	L4A6()_Y	L5A1()_X	L5A1()_Y
-237.6	-4.98	-237.6	-4.31	-237.6	-7.41	-237.6	-6.85	-237.6	-5.03	-237.6	-7.27	-237.6	0.59	-237.6	-2.45	-237.6	-4.02	-237.6	-2.32	-237.6	-3	-237.6	-4.1	-237.6	2.6	-237.6	3.33	-237.6	1.13	-237.6	4.8	-237.6	0.06	-237.6	1.82	-237.6	-0.22	-237.6	-2.81	-237.6	-5.93	-237.6	-3.22	-237.6	-3.23	-237.6	-7.64	-237.6	-1.65
-236.7	-5.09	-236.7	-4.79	-236.7	-5.66	-236.7	-7.45	-236.7	-5.75	-236.7	-6.36	-236.7	-0.77	-236.7	-3.44	-236.7	-5.2	-236.7	-0.64	-236.7	-1.31	-236.7	-3.11	-236.7	2.14	-236.7	2.19	-236.7	-0.92	-236.7	5.91	-236.7	0.66	-236.7	4.95	-236.7	-0.99	-236.7	-2.09	-236.7	-9.23	-236.7	-0.52	-236.7	-4.61	-236.7	-4.18	-236.7	-2.71
-235.8	-1.29	-235.8	-5.6	-235.8	-5.8	-235.8	-6.52	-235.8	-6.88	-235.8	-5.64	-235.8	-0.51	-235.8	-3.87	-235.8	-4.72	-235.8	-2.28	-235.8	-4.5	-235.8	-1.5	-235.8	0.36	-235.8	3.4	-235.8	0.45	-235.8	5.79	-235.8	0.88	-235.8	1.95	-235.8	0	-235.8	-2.93	-235.8	-4.82	-235.8	1.7	-235.8	-3.12	-235.8	-6.4	-235.8	0.48
-234.9	-4	-234.9	-8.88	-234.9	-3.35	-234.9	-6.73	-234.9	-3.33	-234.9	-3.36	-234.9	-0.23	-234.9	-2.88	-234.9	-2.25	-234.9	-0.63	-234.9	-0.24	-234.9	0.83	-234.9	3.66	-234.9	1.65	-234.9	-0.43	-234.9	4.32	-234.9	0.38	-234.9	2.11	-234.9	-0.6	-234.9	-4.71	-234.9	-8.04	-234.9	-2.57	-234.9	-4.76	-234.9	-4.67	-234.9	-0.15
-234	-4.17	-234	-6.2	-234	-9.65	-234	-5.37	-234	-3.82	-234	-3.7	-234	1.15	-234	-2.13	-234	-4.95	-234	-2.24	-234	-1.84	-234	0.15	-234	1.75	-234	2.02	-234	0.89	-234	4.32	-234	-0.25	-234	2.69	-234	-1.69	-234	-5.27	-234	-4.57	-234	-2.71	-234	-3.66	-234	-3.4	-234	-1.81
-233.1	-4.82	-233.1	-3.83	-233.1	-2.99	-233.1	-6.33	-233.1	-8.3	-233.1	-5.95	-233.1	-4.35	-233.1	-3.64	-233.1	-4.76	-233.1	-0.35	-233.1	-4.46	-233.1	-1.29	-233.1	1.89	-233.1	2.65	-233.1	-2.05	-233.1	3.96	-233.1	0.61	-233.1	3.57	-233.1	0.3	-233.1	-2.34	-233.1	-5.18	-233.1	-1.76	-233.1	-5.68	-233.1	-2.31	-233.1	-0.96
-232.2	-6.01	-232.2	-8.87	-232.2	-8.93	-232.2	-7.06	-232.2	-5.65	-232.2	-4.68	-232.2	-6.08	-232.2	-4.37	-232.2	-3.66	-232.2	-3.81	-232.2	-1.92	-232.2	-1.36	-232.2	3.09	-232.2	1.56	-232.2	1.25	-232.2	4.91	-232.2	2.25	-232.2	3.74	-232.2	-3.19	-232.2	-3.52	-232.2	-5.46	-232.2	-0.91	-232.2	-1.84	-232.2	-4.25	-232.2	-1.76
-231.3	-5.43	-231.3	-6.65	-231.3	-6.36	-231.3	-4.63	-231.3	-7.14	-231.3	-8.3	-231.3	-2	-231.3	-3.49	-231.3	-5.63	-231.3	1.22	-231.3	-4.42	-231.3	-4.37	-231.3	5.28	-231.3	1.23	-231.3	-1.16	-231.3	5.06	-231.3	0.09	-231.3	2.4	-231.3	-1.32	-231.3	-3.06	-231.3	-8.86	-231.3	-3.61	-231.3	-4.17	-231.3	-5.68	-231.3	-1.24
-230.4	-8.67	-230.4	-7.4	-230.4	-7.92	-230.4	-6.11	-230.4	-7.51	-230.4	-5.53	-230.4	-3.6	-230.4	-4.66	-230.4	-4.51	-230.4	-2.24	-230.4	-5.24	-230.4	-4.58	-230.4	2.88	-230.4	2.6	-230.4	4.32	-230.4	4.46	-230.4	-0.06	-230.4	-1.61	-230.4	-2.13	-230.4	-1.73	-230.4	-3.55	-230.4	-1.74	-230.4	-4.51	-230.4	-4.95	-230.4	-1.29
-229.5	-3.91	-229.5	-8.47	-229.5	-6.2	-229.5	-5.37	-229.5	-5.66	-229.5	-6.63	-229.5	-2.19	-229.5	-1.95	-229.5	-6.72	-229.5	-0.5	-229.5	0.53	-229.5	-4.9	-229.5	2.8	-229.5	2.47	-229.5	-0.31	-229.5	3.94	-229.5	3.52	-229.5	0.08	-229.5	-1.38	-229.5	-3.41	-229.5	-5.96	-229.5	-1.14	-229.5	-3.93	-229.5	-5.34	-229.5	-0.16
-228.6	-2.78	-228.6	-5.95	-228.6	-6.03	-228.6	-7.43	-228.6	-8	-228.6	-5.89	-228.6	-2.65	-228.6	-3.35	-228.6	-5.24	-228.6	-1.51	-228.6	-3.51	-228.6	-3.19	-228.6	3.35	-228.6	-0.03	-228.6	0.07	-228.6	6.33	-228.6	2.8	-228.6	3.43	-228.6	-0.01	-228.6	-3.06	-228.6	-5.32	-228.6	0.67	-228.6	-2.95	-228.6	-4.4	-228.6	1.8
-227.7	-3.33	-227.7	-7.1	-227.7	-7.37	-227.7	-5.58	-227.7	-5.18	-227.7	-5.43	-227.7	1.09	-227.7	-3.22	-227.7	-8.39	-227.7	-2.29	-227.7	-0.12	-227.7	-2.78	-227.7	3.81	-227.7	2.34	-227.7	-1.57	-227.7	5.86	-227.7	-0.38	-227.7	2.53	-227.7	-1.48	-227.7	-2.3	-227.7	-7.3	-227.7	0.08	-227.7	-2.08	-227.7	-3.07	-227.7	-1.01
-226.8	-4.1	-226.8	-6.48	-226.8	-6.14	-226.8	-4.13	-226.8	-3.77	-226.8	-5.9	-226.8	-0.59	-226.8	-1.16	-226.8	-3.25	-226.8	-2.93	-226.8	-2.81	-226.8	-2.09	-226.8	2.7	-226.8	1.38	-226.8	0.05	-226.8	3.76	-226.8	0.9	-226.8	1.95	-226.8	0.26	-226.8	-2.11	-226.8	-5.55	-226.8	-0.42	-226.8	-3.77	-226.8	-6.81	-226.8	-0.91
-225.9	-1.45	-225.9	-2.9	-225.9	-6.67	-225.9	-2.33	-225.9	-6.57	-225.9	-6.71	-225.9	-1.31	-225.9	-3.08	-225.9	-2.29	-225.9	0.12	-225.9	-1.66	-225.9	-5.07	-225.9	3.17	-225.9	0.19	-225.9	-0.67	-225.9	7.07	-225.9	1.52	-225.9	0.6	-225.9	0.07	-225.9	-1.47	-225.9	-6.8	-225.9	-0.16	-225.9	-2.09	-225.9	-6.83	-225.9	-1.84
-225	-3.84	-225	-6.47	-225	-5.27	-225	-6.79	-225	-5.98	-225	-6.24	-225	-0.68	-225	-1.85	-225	-6.25	-225	0.41	-225	-4.1	-225	-3.41	-225	2.14	-225	3.62	-225	-0.74	-225	4.18	-225	1.43	-225	2.61	-225	-1.93	-225	-2.54	-225	-5.4	-225	-2.72	-225	-3.18	-225	-5	-225	-1.88
-224.1	-2.05	-224.1	-5.83	-224.1	-2.6	-224.1	-2.63	-224.1	-7.7	-224.1	-5.44	-224.1	-1.44	-224.1	-4.36	-224.1	-2.1	-224.1	1.49	-224.1	-2.99	-224.1	-3.63	-224.1	0.02	-224.1	2.22	-224.1	-0.76	-224.1	5.68	-224.1	1.46	-224.1	-0.29	-224.1	0.33	-224.1	-3.04	-224.1	-5.01	-224.1	-2.35	-224.1	-3.66	-224.1	-5.93	-224.1	-0.09
-223.2	-0.99	-223.2	-6.46	-223.2	-5.94	-223.2	-4.43	-223.2	-5.67	-223.2	-5.75	-223.2	0.07	-223.2	-2.49	-223.2	-3.85	-223.2	-0.94	-223.2	0.44	-223.2	-3.12	-223.2	5.09	-223.2	3.05	-223.2	-0.56	-223.2	2.89	-223.2	1.61	-223.2	0.34	-223.2	0.94	-223.2	-1.93	-223.2	-7.37	-223.2	0.06	-223.2	-0.31	-223.2	-4.8	-223.2	-2.77
-222.3	-1.62	-222.3	-4.5	-222.3	-6.62	-222.3	-2.06	-222.3	-3.46	-222.3	-6.83	-222.3	-1.8	-222.3	-1.93	-222.3	-6.04	-222.3	0.02	-222.3	-1.38	-222.3	-3.07	-222.3	1.7	-222.3	3.46	-222.3	1.21	-222.3	3.89	-222.3	-0.47	-222.3	1.68	-222.3	1.04	-222.3	-3.13	-222.3	-3.29	-222.3	-2.41	-222.3	-2.54	-222.3	-7.36	-222.3	-0.76
-221.4	-4.93	-221.4	-5.87	-221.4	-4.93	-221.4	-4.85	-221.4	-4.94	-221.4	-3.04	-221.4	-2.51	-221.4	-3.18	-221.4	-3.44	-221.4	1.92	-221.4	-3.3	-221.4	-1.34	-221.4	1.89	-221.4	2.03	-221.4	1.73	-221.4	5.35	-221.4	1.68	-221.4	2.71	-221.4	-1.14	-221.4	-2.69	-221.4	-4.23	-221.4	-0.31	-221.4	-4.7	-221.4	-4.59	-221.4	-1.93
-220.5	-4.04	-220.5	-6.66	-220.5	-8.96	-220.5	-6.72	-220.5	-7.63	-220.5	-6.39	-220.5	-2.45	-220.5	-4.58	-220.5	-5.22	-220.5	-0.58	-220.5	-3.13	-220.5	-2.06	-220.5	1.5	-220.5	-0.99	-220.5	0.28	-220.5	4.19	-220.5	-0.24	-220.5	2.08	-220.5	-1.15	-220.5	-3.46	-220.5	-6.4	-220.5	-1.29	-220.5	-2.84	-220.5	-6.67	-220.5	-1.77
-219.6	-3.49	-219.6	-3.96	-219.6	-7.11	-219.6	-5.21	-219.6	-5.65	-219.6	-5.92	-219.6	-1.38	-219.6	-1.2	-219.6	-5.4	-219.6	-1.57	-219.6	-3.88	-219.6	-0.88	-219.6	3.9	-219.6	1.31	-219.6	-1.47	-219.6	3.14	-219.6	1.5	-219.6	1.8	-219.6	-0.31	-219.6	-4.05	-219.6	-5.62	-219.6	-3.55	-219.6	-2.69	-219.6	-3.57	-219.6	-2.12
-218.7	-3.62	-218.7	-3.94	-218.7	-7.4	-218.7	-3.59	-218.7	-4.97	-218.7	-7.21	-218.7	-2.08	-218.7	-1.74	-218.7	-4.92	-218.7	0.46	-218.7	-3.79	-218.7	-1.98	-218.7	1.62	-218.7	2.52	-218.7	-2.41	-218.7	4.69	-218.7	0.3	-218.7	2.08	-218.7	-0.31	-218.7	-2.16	-218.7	-7.07	-218.7	0.58	-218.7	-3.38	-218.7	-4.77	-218.7	-0.48
-217.8	-3.92	-217.8	-5.62	-217.8	-7.7	-217.8	-4.78	-217.8	-5.95	-217.8	-3.95	-217.8	-0.92	-217.8	-1.35	-217.8	-5.29	-217.8	1.16	-217.8	-3.56	-217.8	-0.54	-217.8	2.92	-217.8	1.44	-217.8	0.73	-217.8	5.31	-217.8	2.5	-217.8	3.5	-217.8	0.5	-217.8	-2.35	-217.8	-5.48	-217.8	0.79	-217.8	-1.51	-217.8	-4.67	-217.8	-0.56
-216.9	-4.84	-216.9	-4.42	-216.9	-7.54	-216.9	-3.06	-216.9	-6.89	-216.9	-6.07	-216.9	0.49	-216.9	-2.96	-216.9	-4.09	-216.9	-1.41	-216.9	-2.3	-216.9	-4.7	-216.9	3.66	-216.9	4.18	-216.9	1.45	-216.9	4.01	-216.9	1.1	-216.9	1.52	-216.9	-0.01	-216.9	-1.2	-216.9	-6.82	-216.9	-0.89	-216.9	-3.41	-216.9	-4.57	-216.9	-2.32
-216	-2.8	-216	-4.8	-216	-6.11	-216	-4.12	-216	-4.86	-216	-4.88	-216	-1.4	-216	-3.82	-216	-4.81	-216	-2.6	-216	-5.17	-216	-3.51	-216	3.27	-216	0.86	-216	3.61	-216	0.92	-216	-0.78	-216	3.23	-216	0.54	-216	-3.79	-216	-4.24	-216	-1.73	-216	-2.18	-216	-2.63	-216	0.81
-215.1	-3.57	-215.1	-7.65	-215.1	-5.52	-215.1	-5.12	-215.1	-2.95	-215.1	-4.16	-215.1	-0.49	-215.1	-3.73	-215.1	-2.74	-215.1	-1.51	-215.1	-1.22	-215.1	-2.13	-215.1	2.33	-215.1	0.73	-215.1	0.05	-215.1	3.58	-215.1	0.62	-215.1	2.89	-215.1	2	-215.1	-3.22	-215.1	-5.99	-215.1	-2.67	-215.1	-3.62	-215.1	-2.77	-215.1	1.04
-214.2	-5.24	-214.2	-4.65	-214.2	-6.26	-214.2	-5.33	-214.2	-6.65	-214.2	-5.02	-214.2	-0.36	-214.2	-1.18	-214.2	-3.61	-214.2	-2.07	-214.2	-2.65	-214.2	-4.01	-214.2	2.23	-214.2	2.65	-214.2	1.32	-214.2	4.79	-214.2	0.41	-214.2	2.74	-214.2	-0.81	-214.2	-1.26	-214.2	-5.05	-214.2	-0.6	-214.2	-4.38	-214.2	-3.82	-214.2	-1.14
-213.3	-4.21	-213.3	-5.12	-213.3	-5.63	-213.3	-6.56	-213.3	-5.7	-213.3	-7.63	-213.3	0.46	-213.3	-3.78	-213.3	-5.79	-213.3	-1.55	-213.3	-2.65	-213.3	-3.5	-213.3	3.33	-213.3	3.29	-213.3	0.84	-213.3	6.31	-213.3	0.2	-213.3	1.42	-213.3	-0.78	-213.3	-1.89	-213.3	-4.17	-213.3	1.07	-213.3	-5.11	-213.3	-6.58	-213.3	-1.83
-212.4	-3.31	-212.4	-5.63	-212.4	-6.74	-212.4	-3.08	-212.4	-4.54	-212.4	-5.16	-212.4	1.3	-212.4	-2.88	-212.4	-5.87	-212.4	0.78	-212.4	-2.95	-212.4	-3.87	-212.4	1.96	-212.4	4.46	-212.4	-0.06	-212.4	4.38	-212.4	-0.24	-212.4	1.1	-212.4	-1.36	-212.4	-3.95	-212.4	-4.85	-212.4	-0.72	-212.4	-4.1	-212.4	-5.85	-212.4	1.4
-211.5	-1.32	-211.5	-5.13	-211.5	-5.91	-211.5	-6.35	-211.5	-5.7	-211.5	-6.35	-211.5	0.94	-211.5	-4.04	-211.5	-6.13	-211.5	-0.87	-211.5	-2.02	-211.5	-2.62	-211.5	2.97	-211.5	2.29	-211.5	-1	-211.5	4.63	-211.5	1.09	-211.5	0.32	-211.5	-0.79	-211.5	0.03	-211.5	-5.08	-211.5	0.53	-211.5	-4.07	-211.5	-4.67	-211.5	-3.03
-210.6	-5.56	-210.6	-5.48	-210.6	-8.05	-210.6	-5.33	-210.6	-6.07	-210.6	-5.81	-210.6	-1.14	-210.6	-2.69	-210.6	-6.1	-210.6	-1.59	-210.6	-0.18	-210.6	-3.36	-210.6	0.27	-210.6	2.72	-210.6	-0.06	-210.6	3.24	-210.6	2.47	-210.6	1.68	-210.6	-1.46	-210.6	-2.83	-210.6	-6.88	-210.6	-0.73	-210.6	-5.21	-210.6	-5.87	-210.6	0.1
-209.7	-4.03	-209.7	-4.18	-209.7	-4.05	-209.7	-6.06	-209.7	-5.75	-209.7	-4.57	-209.7	-1.71	-209.7	-0.19	-209.7	-3.04	-209.7	-1.55	-209.7	-2.07	-209.7	-1.79	-209.7	-0.67	-209.7	3.99	-209.7	-1.72	-209.7	4.79	-209.7	-0.13	-209.7	1.83	-209.7	-1.9	-209.7	-1.26	-209.7	-5.4	-209.7	-2.53	-209.7	-3.01	-209.7	-6.27	-209.7	-1.31
-208.8	-4.7	-208.8	-5.77	-208.8	-6.63	-208.8	-3.31	-208.8	-3.45	-208.8	-7	-208.8	-4.38	-208.8	-4.66	-208.8	-5.17	-208.8	1.29	-208.8	-0.94	-208.8	-1.16	-208.8	0.63	-208.8	3.54	-208.8	2.61	-208.8	5.26	-208.8	4.6	-208.8	2.49	-208.8	-1.32	-208.8	-5.23	-208.8	-4.05	-208.8	-2.35	-208.8	-1.97	-208.8	-3.15	-208.8	0.34
-207.9	-5.68	-207.9	-6.33	-207.9	-6.79	-207.9	-3.66	-207.9	-8.84	-207.9	-3.54	-207.9	-2.31	-207.9	-3.84	-207.9	-5.52	-207.9	1.01	-207.9	-4.13	-207.9	-3.5	-207.9	2.02	-207.9	2.26	-207.9	1.72	-207.9	3.69	-207.9	1.5	-207.9	0.52	-207.9	0.23	-207.9	-4.78	-207.9	-4.31	-207.9	-0.54	-207.9	-3.24	-207.9	-1.99	-207.9	-0.78
-207	-2.66	-207	-3.71	-207	-4.54	-207	-4.67	-207	-8.64	-207	-1.65	-207	-1.42	-207	-3.52	-207	-3.26	-207	-1.27	-207	-5.59	-207	-1.74	-207	-0.35	-207	0.91	-207	1.55	-207	5.52	-207	0.78	-207	1.01	-207	0.43	-207	-2.9	-207	-5.68	-207	-0.61	-207	-3.7	-207	-3.94	-207	0.37
-206.1	-2.14	-206.1	-5.31	-206.1	-5.79	-206.1	-5.36	-206.1	-6.04	-206.1	-3.83	-206.1	-2.28	-206.1	-3.81	-206.1	-2.92	-206.1	-0.56	-206.1	-4.17	-206.1	-3.36	-206.1	0.53	-206.1	0.93	-206.1	2.44	-206.1	5.68	-206.1	1.34	-206.1	1.12	-206.1	-0.82	-206.1	-2.95	-206.1	-5.49	-206.1	-1.43	-206.1	0.24	-206.1	-3.71	-206.1	1.59
-205.2	-2.54	-205.2	-3.89	-205.2	-4.95	-205.2	-7.53	-205.2	-5.06	-205.2	-2.69	-205.2	-0.35	-205.2	-1.57	-205.2	-4.99	-205.2	0.69	-205.2	-1.58	-205.2	0.27	-205.2	2.27	-205.2	3.02	-205.2	-2.92	-205.2	7.32	-205.2	3.27	-205.2	3.02	-205.2	0.74	-205.2	-3.77	-205.2	-5.49	-205.2	-2.93	-205.2	-2.32	-205.2	-4.13	-205.2	-1.32
-204.3	-5.59	-204.3	-5.08	-204.3	-4.12	-204.3	-5.37	-204.3	-6.29	-204.3	-6.12	-204.3	-2.51	-204.3	-1.59	-204.3	-4.81	-204.3	-2.89	-204.3	-0.2	-204.3	-4.13	-204.3	2.58	-204.3	1.7	-204.3	1.37	-204.3	3.86	-204.3	2.45	-204.3	2.49	-204.3	0.68	-204.3	-3.63	-204.3	-5.52	-204.3	-0.15	-204.3	-4.2	-204.3	-3.15	-204.3	-1.16
-203.4	-1.46	-203.4	-5.83	-203.4	-3.55	-203.4	-4.09	-203.4	-4.39	-203.4	-5.35	-203.4	-2.66	-203.4	-4.09	-203.4	-4	-203.4	-2.16	-203.4	-2.6	-203.4	-3.53	-203.4	3.64	-203.4	5.46	-203.4	-0.04	-203.4	2.3	-203.4	-0.02	-203.4	2.37	-203.4	1.6	-203.4	-0.65	-203.4	-4.03	-203.4	-1.2	-203.4	-2.24	-203.4	-3.38	-203.4	-0.46
-202.5	-4.52	-202.5	-4.16	-202.5	-6.07	-202.5	-3.48	-202.5	-5.28	-202.5	-8.51	-202.5	-2.04	-202.5	-3.4	-202.5	-5.26	-202.5	-1.64	-202.5	-2.45	-202.5	-5.27	-202.5	1.93	-202.5	1.68	-202.5	0.66	-202.5	3.44	-202.5	0.17	-202.5	-1.06	-202.5	-2.33	-202.5	-1.39	-202.5	-4.71	-202.5	-2.99	-202.5	-1.75	-202.5	-6.07	-202.5	-1.56
-201.6	-3.13	-201.6	-4.25	-201.6	-6.87	-201.6	-3.13	-201.6	-4.99	-201.6	-6.54	-201.6	0.61	-201.6	-2.27	-201.6	-3.38	-201.6	-0.33	-201.6	-2.11	-201.6	-3.46	-201.6	2.75	-201.6	3.27	-201.6	2.32	-201.6	4.56	-201.6	1.4	-201.6	0.26	-201.6	0.29	-201.6	-4.92	-201.6	-4.32	-201.6	-0.67	-201.6	-2.27	-201.6	-6.58	-201.6	-2.07
-200.7	-1.89	-200.7	-5.55	-200.7	-5.26	-200.7	-1.83	-200.7	-4.59	-200.7	-4.34	-200.7	1.02	-200.7	-3.62	-200.7	-4.41	-200.7	0.04	-200.7	-2.51	-200.7	-0.38	-200.7	2.21	-200.7	2.93	-200.7	-0.31	-200.7	5.86	-200.7	1.43	-200.7	1.7	-200.7	-0.16	-200.7	-1.87	-200.7	-6.96	-200.7	-0.12	-200.7	-0.21	-200.7	-4.48	-200.7	-1.1
-199.8	-2.86	-199.8	-4.84	-199.8	-5.79	-199.8	-4.92	-199.8	-1.22	-199.8	-5.22	-199.8	-0.19	-199.8	-2.21	-199.8	-2.74	-199.8	-1.04	-199.8	-2.51	-199.8	-1.53	-199.8	3.12	-199.8	1.98	-199.8	1.5	-199.8	4.97	-199.8	-3.66	-199.8	2.16	-199.8	-0.4	-199.8	-1.66	-199.8	-4.17	-199.8	-1.74	-199.8	-3.67	-199.8	-5.42	-199.8	-1.92
-198.9	-5.4	-198.9	-2.44	-198.9	-8.02	-198.9	-4.47	-198.9	-1.71	-198.9	-2.62	-198.9	-1.79	-198.9	-3.56	-198.9	-5.52	-198.9	-1.08	-198.9	-0.16	-198.9	-3.5	-198.9	1.57	-198.9	0.79	-198.9	0.35	-198.9	5.74	-198.9	0.37	-198.9	-1.19	-198.9	0.85	-198.9	-2.75	-198.9	-4.95	-198.9	-1.76	-198.9	-3.13	-198.9	-5.95	-198.9	-0.96
-198	-5.91	-198	-3.67	-198	-1.39	-198	-5.46	-198	-3.61	-198	-5.6	-198	-2.19	-198	-2.76	-198	-2.96	-198	-0.58	-198	-2.86	-198	-1.57	-198	0.46	-198	1.69	-198	2.85	-198	4.47	-198	1.33	-198	1.97	-198	-1.47	-198	-2.5	-198	-4.14	-198	-3.38	-198	-1.76	-198	-4.03	-198	-1.81
-197.1	-2.09	-197.1	-5.54	-197.1	-4.67	-197.1	-6.56	-197.1	-4.81	-197.1	-4.14	-197.1	-2.7	-197.1	-1.7	-197.1	-3.46	-197.1	-0.57	-197.1	-2.69	-197.1	-0.87	-197.1	2	-197.1	2.02	-197.1	0.36	-197.1	3.88	-197.1	0.4	-197.1	3.6	-197.1	1.01	-197.1	-6.1	-197.1	-4.69	-197.1	-1.98	-197.1	-2.11	-197.1	-3.06	-197.1	0.05
-196.2	-1.58	-196.2	-6.06	-196.2	-7.96	-196.2	-1.75	-196.2	-4.57	-196.2	-5.96	-196.2	-0.75	-196.2	-4.84	-196.2	-5.15	-196.2	0.29	-196.2	-2.96	-196.2	-3.04	-196.2	2.42	-196.2	1.04	-196.2	1.11	-196.2	1.88	-196.2	0.98	-196.2	2.95	-196.2	-1.07	-196.2	-2.38	-196.2	-4.59	-196.2	-3.91	-196.2	-2.55	-196.2	-1.78	-196.2	-0.53
-195.3	-2.81	-195.3	-0.39	-195.3	-7.88	-195.3	-4.14	-195.3	-4.58	-195.3	-8.41	-195.3	-2.7	-195.3	-1.3	-195.3	-4.03	-195.3	-1.06	-195.3	-4.38	-195.3	-2.8	-195.3	0.75	-195.3	0.57	-195.3	-0.55	-195.3	5.75	-195.3	0.59	-195.3	2.08	-195.3	0.02	-195.3	-3.51	-195.3	-2.9	-195.3	1.85	-195.3	-3.08	-195.3	-3.73	-195.3	-1.78
-194.4	-3.17	-194.4	-5.49	-194.4	-7.03	-194.4	-4.92	-194.4	-5.93	-194.4	-2.73	-194.4	0.13	-194.4	-2.83	-194.4	-4.67	-194.4	-1.54	-194.4	-1.73	-194.4	-2.16	-194.4	4.61	-194.4	1.34	-194.4	0.51	-194.4	4.6	-194.4	0.3	-194.4	0.5	-194.4	0.92	-194.4	-2.6	-194.4	-2.95	-194.4	-1.45	-194.4	-2.86	-194.4	-4.47	-194.4	0.38
-193.5	-2.17	-193.5	-3.11	-193.5	-3.11	-193.5	-2.88	-193.5	-4.12	-193.5	-6.06	-193.5	-2.13	-193.5	-2.25	-193.5	-4.85	-193.5	-0.31	-193.5	-2.09	-193.5	-2.53	-193.5	0.88	-193.5	2.98	-193.5	-0.03	-193.5	4.41	-193.5	3.29	-193.5	0.11	-193.5	-0.5	-193.5	-3.1	-193.5	-6.19	-193.5	-2.17	-193.5	0.6	-193.5	-3.96	-193.5	0.19
-192.6	-3.47	-192.6	-3.1	-192.6	-3.39	-192.6	-5.58	-192.6	-3.07	-192.6	-2.41	-192.6	-2.27	-192.6	-1.4	-192.6	-1.91	-192.6	-2.79	-192.6	-2.48	-192.6	-0.9	-192.6	2	-192.6	0.23	-192.6	2.56	-192.6	5.11	-192.6	2.33	-192.6	1.09	-192.6	-0.12	-192.6	-5.87	-192.6	-3.46	-192.6	1.1	-192.6	-2.69	-192.6	-6.36	-192.6	-1.37
-191.7	-1.28	-191.7	-3.16	-191.7	-5.81	-191.7	-4.61	-191.7	-3.69	-191.7	-6.47	-191.7	1	-191.7	-3.76	-191.7	-6.35	-191.7	-1.65	-191.7	-2.6	-191.7	-4.42	-191.7	1.29	-191.7	3.13	-191.7	1.39	-191.7	3.41	-191.7	-1.64	-191.7	1.37	-191.7	-1.77	-191.7	-0.27	-191.7	-4.05	-191.7	-2.23	-191.7	-2	-191.7	-3.19	-191.7	1.31
-190.8	-3.29	-190.8	-6.04	-190.8	-4.18	-190.8	-3.55	-190.8	-5.67	-190.8	-2.24	-190.8	-2.19	-190.8	-5.3	-190.8	-2.19	-190.8	0.88	-190.8	-1.76	-190.8	-2.06	-190.8	0.44	-190.8	1.68	-190.8	1.44	-190.8	3.97	-190.8	1.02	-190.8	0.46	-190.8	0.6	-190.8	-1.52	-190.8	-3.47	-190.8	-2.37	-190.8	-3.58	-190.8	-3.58	-190.8	-2.24
-189.9	-2.44	-189.9	-3.32	-189.9	-7.57	-189.9	-1.62	-189.9	-5.26	-189.9	-4	-189.9	-0.3	-189.9	-1.28	-189.9	-3.09	-189.9	-3.17	-189.9	-3.23	-189.9	-0.41	-189.9	4.2	-189.9	0.5	-189.9	0.45	-189.9	2.93	-189.9	1.14	-189.9	2.06	-189.9	-1	-189.9	-4.97	-189.9	-5.53	-189.9	1.92	-189.9	-2.95	-189.9	-3.51	-189.9	-2.55
-189	-4.44	-189	-2.4	-189	-5.83	-189	-7.25	-189	-3.25	-189	-6.49	-189	-3.04	-189	0.34	-189	-5.32	-189	-2.34	-189	-0.17	-189	-1.5	-189	1.79	-189	3.07	-189	-0.13	-189	1.3	-189	0.41	-189	0.11	-189	-0.74	-189	-0.96	-189	-4.07	-189	-3.9	-189	-3.21	-189	-6.82	-189	-0.84
-188.1	-2.32	-188.1	-6.06	-188.1	-5.05	-188.1	-3.05	-188.1	-4.47	-188.1	-1.13	-188.1	0.94	-188.1	-3.19	-188.1	-4.69	-188.1	-1.48	-188.1	-2.07	-188.1	-0.05	-188.1	3.53	-188.1	3.2	-188.1	-0.1	-188.1	2.88	-188.1	1.2	-188.1	1.81	-188.1	-0.56	-188.1	-1.86	-188.1	-7.05	-188.1	-2.42	-188.1	-1.12	-188.1	-2.18	-188.1	-1.88
-187.2	-1.63	-187.2	-3.19	-187.2	-5.18	-187.2	-4.03	-187.2	-6.79	-187.2	-6.24	-187.2	-0.63	-187.2	-0.56	-187.2	-3.32	-187.2	-1.94	-187.2	-3.96	-187.2	-3.87	-187.2	1.32	-187.2	4.24	-187.2	-0.23	-187.2	4.39	-187.2	0.46	-187.2	-2.81	-187.2	0.18	-187.2	-3.69	-187.2	-6.06	-187.2	-2.39	-187.2	-3.16	-187.2	-6.34	-187.2	-0.4
-186.3	-1.98	-186.3	-5.41	-186.3	-7.1	-186.3	-1.67	-186.3	-5.22	-186.3	-4.58	-186.3	1.25	-186.3	-4.46	-186.3	-4.4	-186.3	-1.76	-186.3	-3.53	-186.3	-2.51	-186.3	3	-186.3	0.68	-186.3	1	-186.3	4.23	-186.3	0.36	-186.3	0.45	-186.3	-0.88	-186.3	-0.26	-186.3	-2.59	-186.3	-0.44	-186.3	-2.75	-186.3	-4.89	-186.3	0.54
-185.4	0.49	-185.4	-2.68	-185.4	-5.22	-185.4	-4.16	-185.4	-6.7	-185.4	-5.3	-185.4	0.59	-185.4	-2.74	-185.4	-3.31	-185.4	0.3	-185.4	-3.08	-185.4	-3.4	-185.4	2.35	-185.4	-0.64	-185.4	0.54	-185.4	4.43	-185.4	0.27	-185.4	2.45	-185.4	-0.1	-185.4	-2.29	-185.4	-5.41	-185.4	-0.46	-185.4	-2.7	-185.4	-5.68	-185.4	-1.56
-184.5	-3.5	-184.5	-4.77	-184.5	-5.52	-184.5	-2.65	-184.5	-5.83	-184.5	-1.41	-184.5	-0.55	-184.5	-3.66	-184.5	-3.94	-184.5	-0.34	-184.5	-2.56	-184.5	-2.65	-184.5	1.37	-184.5	2.18	-184.5	-0.02	-184.5	4.14	-184.5	3.78	-184.5	0.02	-184.5	-2.75	-184.5	-3.19	-184.5	-5.48	-184.5	-1.02	-184.5	0.18	-184.5	-4.9	-184.5	-2.15
-183.6	-1.58	-183.6	-3.43	-183.6	-7.23	-183.6	-3.99	-183.6	-5.33	-183.6	-3.15	-183.6	-0.39	-183.6	-2.04	-183.6	-4.66	-183.6	-1.95	-183.6	-2.54	-183.6	-2.68	-183.6	2.61	-183.6	0.56	-183.6	0.77	-183.6	0.72	-183.6	3.17	-183.6	-0.79	-183.6	1.1	-183.6	-2.99	-183.6	-3.68	-183.6	-2.47	-183.6	0.16	-183.6	-5.49	-183.6	-0.4
-182.7	-2	-182.7	-3.58	-182.7	-3.29	-182.7	-2.25	-182.7	-5.14	-182.7	-4.54	-182.7	0.4	-182.7	-2.95	-182.7	-3.78	-182.7	1.35	-182.7	-1.25	-182.7	-3.82	-182.7	2.35	-182.7	1.24	-182.7	0.34	-182.7	3.51	-182.7	0.76	-182.7	1.59	-182.7	-1.87	-182.7	-3.88	-182.7	-4.16	-182.7	-2.84	-182.7	-3.78	-182.7	-3.13	-182.7	-3.13
-181.8	-4.95	-181.8	-1.45	-181.8	-5.65	-181.8	-3.67	-181.8	-4.17	-181.8	-5.36	-181.8	-2.37	-181.8	-1.66	-181.8	-3.03	-181.8	0.08	-181.8	-1.84	-181.8	-0.95	-181.8	2.42	-181.8	2.85	-181.8	2.42	-181.8	3.19	-181.8	0.58	-181.8	1.15	-181.8	1.48	-181.8	2.05	-181.8	-2.76	-181.8	-0.83	-181.8	-1.79	-181.8	-4.31	-181.8	-0.6
-180.9	-4.02	-180.9	-3.45	-180.9	-6.45	-180.9	-3.42	-180.9	-5.31	-180.9	-3.96	-180.9	-1.63	-180.9	-3.08	-180.9	-5.18	-180.9	-1.42	-180.9	-2.17	-180.9	-2.3	-180.9	2.71	-180.9	3.93	-180.9	-0.13	-180.9	5.01	-180.9	2.18	-180.9	0.31	-180.9	-0.41	-180.9	-1.59	-180.9	-2.67	-180.9	0.32	-180.9	-2.32	-180.9	-5.75	-180.9	-2.51
-180	-5.15	-180	-4.07	-180	-1.79	-180	-3.62	-180	-6.73	-180	-3.85	-180	-1.3	-180	-0.56	-180	-2.45	-180	-2.02	-180	-2.99	-180	0.15	-180	2.47	-180	3.23	-180	2.17	-180	2.93	-180	1.29	-180	4.15	-180	0.69	-180	-1.54	-180	-2.87	-180	-1.47	-180	-2.78	-180	-4.7	-180	-0.68
-179.1	-5.23	-179.1	-2.75	-179.1	-2.72	-179.1	-3.37	-179.1	-1.02	-179.1	-3.51	-179.1	-1.83	-179.1	-1.76	-179.1	-2.4	-179.1	0.16	-179.1	0.86	-179.1	-2	-179.1	3.66	-179.1	0.46	-179.1	0.29	-179.1	4.33	-179.1	0.33	-179.1	1.28	-179.1	-0.76	-179.1	-4.52	-179.1	-5.9	-179.1	-2.54	-179.1	-2.05	-179.1	-6.19	-179.1	-2.32
-178.2	-2.92	-178.2	-5.85	-178.2	-4.62	-178.2	-3.11	-178.2	-4.63	-178.2	-2.39	-178.2	0.54	-178.2	-1.31	-178.2	-3.72	-178.2	-1.17	-178.2	-3.96	-178.2	-1.29	-178.2	1.56	-178.2	3.84	-178.2	0.96	-178.2	3.85	-178.2	0.68	-178.2	0.58	-178.2	-0.78	-178.2	-3.63	-178.2	-2.14	-178.2	-1.78	-178.2	-0.67	-178.2	-3.76	-178.2	-1.65
-177.3	-1.42	-177.3	-3.48	-177.3	-3.88	-177.3	-4.02	-177.3	-4.43	-177.3	-4.94	-177.3	0.38	-177.3	-2.32	-177.3	-3.07	-177.3	0.24	-177.3	-1.86	-177.3	-2.28	-177.3	0.15	-177.3	1.18	-177.3	0.06	-177.3	2.37	-177.3	1.08	-177.3	2.26	-177.3	-0.95	-177.3	-4.01	-177.3	-5.1	-177.3	-0.86	-177.3	-1.17	-177.3	-5.73	-177.3	0.91
-176.4	-2.86	-176.4	-4.64	-176.4	-3.58	-176.4	-3.53	-176.4	-3.21	-176.4	-1.89	-176.4	-0.02	-176.4	-0.91	-176.4	-2.05	-176.4	-1.44	-176.4	-4.72	-176.4	-2.22	-176.4	2.04	-176.4	2.56	-176.4	0.44	-176.4	3.54	-176.4	2.35	-176.4	0.21	-176.4	-2.87	-176.4	-3.22	-176.4	-4.05	-176.4	-0.47	-176.4	-1.69	-176.4	-6.29	-176.4	-0.35
-175.5	-1.4	-175.5	-4.13	-175.5	-4.06	-175.5	-2.78	-175.5	-5.06	-175.5	-3.95	-175.5	-1.47	-175.5	-2.76	-175.5	-4.32	-175.5	2.05	-175.5	-0.35	-175.5	-1.02	-175.5	-0.56	-175.5	1.58	-175.5	-0.36	-175.5	2.27	-175.5	1.97	-175.5	-0.1	-175.5	0.59	-175.5	-2.21	-175.5	-4.91	-175.5	-1.53	-175.5	-2.45	-175.5	-7.82	-175.5	0.5
-174.6	-3.61	-174.6	-2.78	-174.6	-4.14	-174.6	-4.37	-174.6	-3.12	-174.6	-2.69	-174.6	-1.93	-174.6	-1.21	-174.6	-5.81	-174.6	0.39	-174.6	0.04	-174.6	-0.43	-174.6	0.05	-174.6	1.96	-174.6	-2.85	-174.6	5.3	-174.6	0.96	-174.6	1.73	-174.6	-1.19	-174.6	-1.56	-174.6	-5.08	-174.6	1.12	-174.6	0.75	-174.6	-4.44	-174.6	0.61
-173.7	-0.29	-173.7	-5.54	-173.7	-4.42	-173.7	-3.46	-173.7	-6.18	-173.7	-1.57	-173.7	-0.54	-173.7	-2.58	-173.7	-3.29	-173.7	1.06	-173.7	-4.21	-173.7	-2.34	-173.7	0.18	-173.7	0.01	-173.7	-0.23	-173.7	1.96	-173.7	-0.82	-173.7	1.14	-173.7	-2.03	-173.7	-1.78	-173.7	-5.68	-173.7	-0.31	-173.7	-4.54	-173.7	-3.82	-173.7	-1.56
-172.8	-2.2	-172.8	-3.51	-172.8	-3.77	-172.8	-5.26	-172.8	-5.69	-172.8	-3.4	-172.8	-2.19	-172.8	-0.17	-172.8	-4.89	-172.8	1.61	-172.8	-2.29	-172.8	-1.64	-172.8	-0.24	-172.8	2.89	-172.8	1.1	-172.8	4.36	-172.8	1.28	-172.8	0.29	-172.8	-1.11	-172.8	-1.69	-172.8	-2.9	-172.8	0.49	-172.8	-3.77	-172.8	-4.87	-172.8	-1.49
-171.9	-3.38	-171.9	-2.84	-171.9	-2.08	-171.9	-4.59	-171.9	-2.64	-171.9	-4.63	-171.9	-1	-171.9	-4.43	-171.9	-2.5	-171.9	-0.45	-171.9	-0.17	-171.9	-3.12	-171.9	0.52	-171.9	0.91	-171.9	2.37	-171.9	3.75	-171.9	1.71	-171.9	0.09	-171.9	-2	-171.9	-0.73	-171.9	-1.68	-171.9	0.52	-171.9	-2.18	-171.9	-5.09	-171.9	-1.54
-171	-3.44	-171	-3.48	-171	-4.45	-171	-3.23	-171	-3.89	-171	-1.14	-171	-2.02	-171	-0.15	-171	-5.2	-171	0.06	-171	0.2	-171	1.15	-171	1.52	-171	1.46	-171	-0.8	-171	0.74	-171	0.72	-171	1.68	-171	-0.57	-171	-3.55	-171	-4.52	-171	-3.31	-171	-3.91	-171	-3.66	-171	-1.65
-170.1	-5.38	-170.1	-3.58	-170.1	-8.36	-170.1	-2.52	-170.1	-3.85	-170.1	-7.06	-170.1	-3.76	-170.1	-1.35	-170.1	-6.53	-170.1	-1.03	-170.1	-2.36	-170.1	-2.18	-170.1	2.27	-170.1	1.91	-170.1	-0.95	-170.1	3.56	-170.1	0.94	-170.1	0.99	-170.1	1.97	-170.1	-1.96	-170.1	-4.89	-170.1	-1.84	-170.1	-2.56	-170.1	-4.78	-170.1	1.08
-169.2	-1.83	-169.2	-3.81	-169.2	-4.1	-169.2	-3.03	-169.2	-8.77	-169.2	-4.24	-169.2	0.26	-169.2	-1.12	-169.2	-1.11	-169.2	-3.76	-169.2	-3.55	-169.2	-1.73	-169.2	0.15	-169.2	0.58	-169.2	1.34	-169.2	2.31	-169.2	-0.31	-169.2	-0.45	-169.2	-0.07	-169.2	-0.92	-169.2	-5.25	-169.2	-1.98	-169.2	-1.63	-169.2	-3.71	-169.2	1
-168.3	-4.26	-168.3	-2.92	-168.3	-3.58	-168.3	-4.17	-168.3	-3.93	-168.3	-1.83	-168.3	-4.43	-168.3	0	-168.3	-3.58	-168.3	-1.59	-168.3	-1.02	-168.3	-1.64	-168.3	1.01	-168.3	1.63	-168.3	-0.64	-168.3	2.64	-168.3	1.34	-168.3	-1	-168.3	-1.49	-168.3	-1.89	-168.3	-3.92	-168.3	-0.18	-168.3	-2.49	-168.3	-5.83	-168.3	-1.81
-167.4	-3.16	-167.4	-2.77	-167.4	-3.31	-167.4	-1.39	-167.4	-2.93	-167.4	-3.61	-167.4	-1.18	-167.4	-3.46	-167.4	-2.19	-167.4	-1.54	-167.4	-3.53	-167.4	-2.54	-167.4	1.02	-167.4	-0.64	-167.4	-0.36	-167.4	2.97	-167.4	0.21	-167.4	-0.29	-167.4	-1.76	-167.4	-3.76	-167.4	-5	-167.4	-1.37	-167.4	-1.61	-167.4	-4.21	-167.4	-0.19
-166.5	-2.93	-166.5	-6.54	-166.5	-0.89	-166.5	-2.9	-166.5	-3.35	-166.5	-2.4	-166.5	-2.37	-166.5	-3.08	-166.5	-3.2	-166.5	-1.99	-166.5	-1.12	-166.5	-1.79	-166.5	2.68	-166.5	-0.42	-166.5	-1.18	-166.5	0.48	-166.5	1.3	-166.5	0.79	-166.5	0.95	-166.5	-4.57	-166.5	-0.88	-166.5	-3.2	-166.5	-0.08	-166.5	-2.49	-166.5	1.93
-165.6	-2.54	-165.6	-5.32	-165.6	-5.74	-165.6	-3.11	-165.6	-6.36	-165.6	-3.27	-165.6	-1.11	-165.6	-3.9	-165.6	-4.37	-165.6	-0.06	-165.6	-1.57	-165.6	-0.72	-165.6	1	-165.6	0.49	-165.6	-0.18	-165.6	4.54	-165.6	1.27	-165.6	0.81	-165.6	-3.59	-165.6	-1.28	-165.6	-5.91	-165.6	-2.07	-165.6	-3.8	-165.6	-3.93	-165.6	-2.86
-164.7	-0.73	-164.7	-7.02	-164.7	-2.54	-164.7	-4.36	-164.7	-3.73	-164.7	-1.06	-164.7	-1.74	-164.7	-3.38	-164.7	-2.07	-164.7	0.05	-164.7	-0.42	-164.7	-2.18	-164.7	-0.4	-164.7	2.07	-164.7	2.12	-164.7	5.38	-164.7	-0.15	-164.7	0.99	-164.7	-0.22	-164.7	-1.17	-164.7	-2.76	-164.7	0.22	-164.7	-3.57	-164.7	-1.94	-164.7	0.63
-163.8	-2.2	-163.8	-3.87	-163.8	-5.7	-163.8	-3.17	-163.8	-3.17	-163.8	-2.9	-163.8	-1.68	-163.8	-1.8	-163.8	-5.78	-163.8	-1.63	-163.8	-2.71	-163.8	-2.96	-163.8	2.82	-163.8	5.22	-163.8	-2.4	-163.8	4.75	-163.8	0.88	-163.8	2.43	-163.8	-0.03	-163.8	-0.98	-163.8	-6.05	-163.8	0.55	-163.8	-3.77	-163.8	-3.22	-163.8	-2.25
-162.9	-4.87	-162.9	-4.01	-162.9	-7.05	-162.9	-2.38	-162.9	-5.57	-162.9	-0.69	-162.9	-1.47	-162.9	-2.58	-162.9	-3.84	-162.9	-0.85	-162.9	-3.66	-162.9	0.33	-162.9	2.17	-162.9	2.43	-162.9	-0.4	-162.9	0.89	-162.9	-0.21	-162.9	-0.06	-162.9	-1.37	-162.9	-3.4	-162.9	-4.16	-162.9	-3.37	-162.9	-2.21	-162.9	-6.89	-162.9	-1.29
-162	-2.21	-162	-2.54	-162	-4.81	-162	-0.32	-162	-4.82	-162	-5.01	-162	-1.28	-162	-0.9	-162	-2.83	-162	0	-162	-2.97	-162	-0.44	-162	0.98	-162	2.5	-162	1.9	-162	3.64	-162	1.04	-162	1.39	-162	0.06	-162	-2.26	-162	-3.32	-162	0.59	-162	-1.59	-162	-3.05	-162	-1.12
-161.1	-1.16	-161.1	-2.62	-161.1	-4.32	-161.1	-2.96	-161.1	-3.12	-161.1	-3.11	-161.1	-2.24	-161.1	-3.04	-161.1	-0.33	-161.1	1.61	-161.1	1.06	-161.1	-0.78	-161.1	-0.62	-161.1	-0.08	-161.1	2.6	-161.1	3.37	-161.1	1.49	-161.1	1.63	-161.1	1.27	-161.1	-3.12	-161.1	-2.67	-161.1	-1.33	-161.1	-2.9	-161.1	-4.13	-161.1	-0.26
-160.2	-2.22	-160.2	-3.41	-160.2	-5.04	-160.2	-2.5	-160.2	-3.49	-160.2	-2.81	-160.2	0.02	-160.2	0.83	-160.2	-2.75	-160.2	-2.6	-160.2	-1.88	-160.2	-1.15	-160.2	-0.25	-160.2	3.45	-160.2	-2.16	-160.2	2.11	-160.2	0.18	-160.2	-0.21	-160.2	1.88	-160.2	-0.6	-160.2	-4.96	-160.2	-0.16	-160.2	-1.42	-160.2	-6.21	-160.2	-0.09
-159.3	-2.81	-159.3	-4.39	-159.3	-1.25	-159.3	-3.3	-159.3	-4.82	-159.3	-3	-159.3	-2.04	-159.3	-1.92	-159.3	-0.5	-159.3	-0.93	-159.3	-1.76	-159.3	-2.57	-159.3	1.8	-159.3	2.07	-159.3	1.2	-159.3	0.42	-159.3	-1.46	-159.3	0.57	-159.3	0.06	-159.3	-2.77	-159.3	-3.64	-159.3	-0.82	-159.3	-1.74	-159.3	-4.8	-159.3	-0.41
-158.4	-3.99	-158.4	-1.05	-158.4	-1.25	-158.4	-1.84	-158.4	-4.71	-158.4	-4.89	-158.4	-2.17	-158.4	-0.35	-158.4	0.69	-158.4	-2.1	-158.4	-2.77	-158.4	-2.57	-158.4	0.43	-158.4	2.78	-158.4	2.51	-158.4	4.11	-158.4	-1.13	-158.4	-0.18	-158.4	0.88	-158.4	-0.67	-158.4	-1.97	-158.4	0.85	-158.4	-0.15	-158.4	-4.54	-158.4	-0.28
-157.5	-1.54	-157.5	-3.12	-157.5	-4.86	-157.5	-2.78	-157.5	-2.1	-157.5	-2.5	-157.5	-0.13	-157.5	-1.01	-157.5	-4.76	-157.5	-1.64	-157.5	0.97	-157.5	-1.58	-157.5	2.11	-157.5	2.01	-157.5	0.73	-157.5	3.75	-157.5	0.02	-157.5	-0.74	-157.5	-1.21	-157.5	-3.35	-157.5	-2.23	-157.5	0.37	-157.5	-5.29	-157.5	-3.11	-157.5	-0.62
-156.6	-1.53	-156.6	-1.34	-156.6	-4.17	-156.6	-1.33	-156.6	-2.42	-156.6	-2.42	-156.6	0.06	-156.6	-0.86	-156.6	-2.53	-156.6	-0.86	-156.6	1.29	-156.6	-2.5	-156.6	0.99	-156.6	0.1	-156.6	-2.64	-156.6	1.27	-156.6	0.23	-156.6	-2.27	-156.6	1.75	-156.6	-0.61	-156.6	-3.23	-156.6	-1.72	-156.6	-3.87	-156.6	-5.23	-156.6	-1.57
-155.7	-2.23	-155.7	-5.09	-155.7	-6.16	-155.7	-3.24	-155.7	-2.91	-155.7	-2.19	-155.7	-3.58	-155.7	-2.15	-155.7	-3.96	-155.7	-0.84	-155.7	-0.15	-155.7	-0.84	-155.7	-1.24	-155.7	3.04	-155.7	2.94	-155.7	3.32	-155.7	2.54	-155.7	1.44	-155.7	-2.18	-155.7	-2.67	-155.7	-3.07	-155.7	-2.03	-155.7	-1.28	-155.7	-3.54	-155.7	-0.51
-154.8	-2.57	-154.8	-1.9	-154.8	-5.13	-154.8	-2.46	-154.8	-3.58	-154.8	-1.51	-154.8	-1.84	-154.8	-0.91	-154.8	-3.35	-154.8	0.42	-154.8	-0.63	-154.8	-1.79	-154.8	1.47	-154.8	2.73	-154.8	-0.75	-154.8	1.56	-154.8	-0.09	-154.8	0.62	-154.8	1.5	-154.8	-2.13	-154.8	-3.71	-154.8	0.56	-154.8	-2.77	-154.8	-4.83	-154.8	-2.01
-153.9	-1.49	-153.9	-3.01	-153.9	-6.09	-153.9	-2.35	-153.9	-3.93	-153.9	-3.06	-153.9	0.34	-153.9	-0.76	-153.9	-2.74	-153.9	0.69	-153.9	-0.69	-153.9	-1.9	-153.9	1.36	-153.9	-0.08	-153.9	0.33	-153.9	2.84	-153.9	-0.41	-153.9	1.17	-153.9	-1.48	-153.9	-5.16	-153.9	-4.66	-153.9	-0.52	-153.9	-1.57	-153.9	-5.75	-153.9	-0.4
-153	-3.14	-153	-3.61	-153	-3.39	-153	-2.49	-153	-1.92	-153	-8.29	-153	-1.03	-153	-2.27	-153	-4.44	-153	-1.72	-153	-0.88	-153	-3.11	-153	3.04	-153	0.92	-153	-0.32	-153	3.99	-153	0.61	-153	1.08	-153	1.93	-153	-3.48	-153	-5.9	-153	0.77	-153	-0.23	-153	-3.66	-153	-1.51
-152.1	-3.87	-152.1	-3.65	-152.1	-6.21	-152.1	-0.59	-152.1	-1.29	-152.1	-2.4	-152.1	-1.31	-152.1	-2.79	-152.1	-4.08	-152.1	0.34	-152.1	-0.92	-152.1	0.18	-152.1	1.47	-152.1	1.24	-152.1	-0.61	-152.1	2.68	-152.1	0.83	-152.1	0.31	-152.1	0.33	-152.1	-1.11	-152.1	-3.24	-152.1	-0.81	-152.1	-0.29	-152.1	-3.71	-152.1	1.3
-151.2	-0.75	-151.2	-4.39	-151.2	-3.03	-151.2	-2.85	-151.2	-5.1	-151.2	-2.99	-151.2	-1.4	-151.2	-2.83	-151.2	-3.95	-151.2	-2.47	-151.2	-1.92	-151.2	-1.68	-151.2	0.1	-151.2	1.51	-151.2	0.75	-151.2	1.52	-151.2	0.6	-151.2	3.43	-151.2	-0.57	-151.2	-2.31	-151.2	-2.17	-151.2	-0.37	-151.2	-2.78	-151.2	-2.55	-151.2	-0.68
-150.3	-3.18	-150.3	-1.91	-150.3	-4.74	-150.3	-0.15	-150.3	-4.08	-150.3	-3.3	-150.3	-0.44	-150.3	-1.53	-150.3	-1.68	-150.3	-0.24	-150.3	-3.4	-150.3	-2.67	-150.3	1.38	-150.3	1.04	-150.3	1.42	-150.3	4.02	-150.3	1.66	-150.3	2.72	-150.3	-1.61	-150.3	-3.06	-150.3	-3.35	-150.3	-1.48	-150.3	-2.62	-150.3	-2.65	-150.3	-0.82
-149.4	-1.13	-149.4	-1.57	-149.4	-4.94	-149.4	-1.16	-149.4	-3.32	-149.4	-2.75	-149.4	-0.29	-149.4	-1.42	-149.4	-4.67	-149.4	-0.32	-149.4	-2.63	-149.4	-1.14	-149.4	1.99	-149.4	2.49	-149.4	1.35	-149.4	2.48	-149.4	2.96	-149.4	-0.61	-149.4	0.96	-149.4	-0.92	-149.4	-2.52	-149.4	0.81	-149.4	-1.08	-149.4	-5.67	-149.4	-2.57
-148.5	-1.33	-148.5	-3.73	-148.5	-4.82	-148.5	-3.15	-148.5	-5.04	-148.5	-2.44	-148.5	0.68	-148.5	-0.86	-148.5	-3.23	-148.5	-0.98	-148.5	-0.62	-148.5	0.46	-148.5	3	-148.5	0.76	-148.5	1.99	-148.5	-0.38	-148.5	1.98	-148.5	1.2	-148.5	2.22	-148.5	-1.18	-148.5	-3.9	-148.5	-3.66	-148.5	-1.35	-148.5	-5.79	-148.5	-2.2
-147.6	-3.07	-147.6	-1.43	-147.6	-5.8	-147.6	-1.7	-147.6	-2.73	-147.6	-3.75	-147.6	-1.41	-147.6	2.41	-147.6	-5.15	-147.6	0	-147.6	-0.95	-147.6	-2.65	-147.6	-0.08	-147.6	2.81	-147.6	-1.36	-147.6	3.08	-147.6	0.24	-147.6	3.73	-147.6	-0.99	-147.6	-1.92	-147.6	-2.57	-147.6	-1.8	-147.6	-3.02	-147.6	-2.01	-147.6	-1.65
-146.7	-1.82	-146.7	-2.63	-146.7	-1	-146.7	-2.05	-146.7	-5.07	-146.7	-1.44	-146.7	-0.17	-146.7	-4.02	-146.7	-2.36	-146.7	-0.44	-146.7	-2.07	-146.7	-1.62	-146.7	1.35	-146.7	0.56	-146.7	-0.5	-146.7	2.7	-146.7	2.6	-146.7	-0.93	-146.7	-1.15	-146.7	-0.82	-146.7	-4.06	-146.7	-3.23	-146.7	-1.56	-146.7	-4.38	-146.7	-1.05
-145.8	-1.25	-145.8	-1.64	-145.8	-1.5	-145.8	-5.2	-145.8	-4.93	-145.8	-2.57	-145.8	-0.2	-145.8	-0.77	-145.8	-2.39	-145.8	-1.91	-145.8	-3.4	-145.8	-0.18	-145.8	-0.41	-145.8	2.01	-145.8	0.07	-145.8	4.66	-145.8	-1.1	-145.8	1.5	-145.8	-1.4	-145.8	0.15	-145.8	-1.14	-145.8	1.38	-145.8	-3.62	-145.8	-4.27	-145.8	0.78
-144.9	-2.49	-144.9	-1.16	-144.9	-3.06	-144.9	-2.32	-144.9	-3.75	-144.9	-3.23	-144.9	-1.11	-144.9	-1.89	-144.9	-2.41	-144.9	0.24	-144.9	-2.55	-144.9	0.84	-144.9	1.22	-144.9	1.66	-144.9	1.48	-144.9	2.27	-144.9	0.94	-144.9	0.75	-144.9	-1.63	-144.9	-0.07	-144.9	-1.19	-144.9	-0.05	-144.9	-1.55	-144.9	-2.86	-144.9	-1.32
-144	-2.57	-144	-2.54	-144	-2.75	-144	-4.64	-144	-2.47	-144	-3.89	-144	-1.89	-144	-0.88	-144	-3.29	-144	-1.5	-144	-0.83	-144	-1.34	-144	2.89	-144	0.06	-144	1.77	-144	4.08	-144	1.19	-144	0.93	-144	0.99	-144	-2.85	-144	-2.69	-144	0.71	-144	-2.59	-144	-2.66	-144	0.2
-143.1	-4.39	-143.1	-2.46	-143.1	-3.1	-143.1	-0.92	-143.1	-1.61	-143.1	-2.24	-143.1	-0.61	-143.1	-2.91	-143.1	-4.55	-143.1	-0.21	-143.1	-0.97	-143.1	-3.21	-143.1	3.25	-143.1	1.12	-143.1	-2.16	-143.1	2.52	-143.1	4.48	-143.1	-0.58	-143.1	-1.01	-143.1	-1.64	-143.1	-3.85	-143.1	-1.74	-143.1	0.15	-143.1	-5.2	-143.1	-2.22
-142.2	-2.8	-142.2	-2.33	-142.2	-4.39	-142.2	-1.75	-142.2	-4.18	-142.2	-1.72	-142.2	0.45	-142.2	-3.01	-142.2	-1.28	-142.2	-1.25	-142.2	-1.53	-142.2	-1.05	-142.2	1.28	-142.2	1.04	-142.2	1.4	-142.2	1.52	-142.2	1.29	-142.2	1.74	-142.2	0.41	-142.2	-0.11	-142.2	-3.19	-142.2	-3.16	-142.2	0.52	-142.2	-4.65	-142.2	-1.79
-141.3	-0.63	-141.3	-2.47	-141.3	-3.81	-141.3	-3.55	-141.3	-4.46	-141.3	-5.86	-141.3	-2.95	-141.3	-0.42	-141.3	-2.45	-141.3	0.74	-141.3	-0.9	-141.3	-1.06	-141.3	0	-141.3	-0.43	-141.3	-0.12	-141.3	1.89	-141.3	0.38	-141.3	0.22	-141.3	-1.19	-141.3	-3.68	-141.3	-3.62	-141.3	-3.33	-141.3	-2.66	-141.3	-3.87	-141.3	-2.25
-140.4	-1.24	-140.4	-3.56	-140.4	-5.12	-140.4	-3.67	-140.4	-1.99	-140.4	-3.42	-140.4	-1.71	-140.4	-1.52	-140.4	-3.33	-140.4	-1.93	-140.4	-0.46	-140.4	-1.51	-140.4	1.83	-140.4	3.21	-140.4	1.53	-140.4	0.65	-140.4	2.12	-140.4	2.86	-140.4	0.23	-140.4	-2.09	-140.4	-2.42	-140.4	-1.67	-140.4	-0.55	-140.4	-3.1	-140.4	-0.38
-139.5	-1.52	-139.5	-1.24	-139.5	-3.44	-139.5	-0.52	-139.5	-1.18	-139.5	-2.74	-139.5	-2.14	-139.5	-2.72	-139.5	-2.21	-139.5	-1.08	-139.5	0.75	-139.5	-2.1	-139.5	-0.51	-139.5	0.38	-139.5	0.16	-139.5	2.36	-139.5	1.56	-139.5	1.51	-139.5	-2.24	-139.5	-1.08	-139.5	-3.14	-139.5	-0.91	-139.5	-1.62	-139.5	-1.66	-139.5	-1.24
-138.6	0.33	-138.6	-2.96	-138.6	-3.39	-138.6	-2.82	-138.6	-2.95	-138.6	-3.17	-138.6	1.31	-138.6	-2.14	-138.6	-1.86	-138.6	-2.5	-138.6	-1.6	-138.6	-1.61	-138.6	2.02	-138.6	2.73	-138.6	3.11	-138.6	2.05	-138.6	1.07	-138.6	1.75	-138.6	0.99	-138.6	-1.59	-138.6	-4.81	-138.6	-0.32	-138.6	-1.83	-138.6	-5.48	-138.6	1.64
-137.7	-1.34	-137.7	-3.38	-137.7	-2.52	-137.7	-3.65	-137.7	-0.82	-137.7	-6.16	-137.7	-3.28	-137.7	-0.4	-137.7	-2.88	-137.7	-0.98	-137.7	1.59	-137.7	-1.67	-137.7	-0.01	-137.7	1.73	-137.7	-0.4	-137.7	4.87	-137.7	0.65	-137.7	-0.28	-137.7	0.39	-137.7	-1.8	-137.7	-4.69	-137.7	-0.01	-137.7	-1.19	-137.7	-1.9	-137.7	-1.02
-136.8	-0.94	-136.8	-2.06	-136.8	-3.54	-136.8	-1.03	-136.8	-2.31	-136.8	-0.9	-136.8	-1.17	-136.8	-1.07	-136.8	-1.02	-136.8	-0.37	-136.8	-1.62	-136.8	0.86	-136.8	0.59	-136.8	1.24	-136.8	0.88	-136.8	3.67	-136.8	0.49	-136.8	1.44	-136.8	-0.73	-136.8	-1.22	-136.8	-4.21	-136.8	0.81	-136.8	-1.05	-136.8	-3.16	-136.8	0.52
-135.9	-2.77	-135.9	-1.87	-135.9	-1.77	-135.9	-2.02	-135.9	-2.96	-135.9	0.1	-135.9	-1	-135.9	-1.54	-135.9	-1.73	-135.9	-1.53	-135.9	-2.8	-135.9	-1.06	-135.9	1.18	-135.9	1.59	-135.9	-0.78	-135.9	0.7	-135.9	-0.18	-135.9	0.37	-135.9	-0.95	-135.9	-2.99	-135.9	-3.49	-135.9	-0.57	-135.9	-2.41	-135.9	-5.47	-135.9	-1.1
-135	-4.89	-135	-4.02	-135	-4.11	-135	-0.15	-135	-1.21	-135	-0.2	-135	-0.29	-135	0.23	-135	-1.82	-135	0.33	-135	-1.16	-135	-0.5	-135	0.55	-135	2.31	-135	-0.93	-135	2.19	-135	1.01	-135	-0.52	-135	-1.66	-135	-2.01	-135	-3.74	-135	-1.06	-135	-3.21	-135	-6.59	-135	-1.41
-134.1	-2.86	-134.1	-5.79	-134.1	-4.87	-134.1	0.71	-134.1	-2.69	-134.1	-3.24	-134.1	-3.26	-134.1	-1.44	-134.1	-2.36	-134.1	-0.9	-134.1	1.05	-134.1	-0.82	-134.1	-1.85	-134.1	3.01	-134.1	-0.22	-134.1	-0.08	-134.1	1.6	-134.1	-0.05	-134.1	0.57	-134.1	-1.83	-134.1	-3.21	-134.1	-1.57	-134.1	-4.26	-134.1	-4.4	-134.1	-0.11
-133.2	-2.26	-133.2	-2.8	-133.2	-2.87	-133.2	-2.97	-133.2	-3.2	-133.2	-0.96	-133.2	0.06	-133.2	-2.11	-133.2	-4.43	-133.2	-3.9	-133.2	0.76	-133.2	-0.92	-133.2	1.88	-133.2	-0.1	-133.2	0.49	-133.2	1.32	-133.2	1.25	-133.2	2.28	-133.2	0.49	-133.2	-0.34	-133.2	-1.68	-133.2	-0.13	-133.2	-2.68	-133.2	-4.07	-133.2	-0.28
-132.3	-2.68	-132.3	-2.7	-132.3	-2.49	-132.3	-1.56	-132.3	-3.93	-132.3	-3.95	-132.3	-1.4	-132.3	-3.28	-132.3	-0.79	-132.3	0.66	-132.3	0.86	-132.3	-0.63	-132.3	0.92	-132.3	1.47	-132.3	1.57	-132.3	2.38	-132.3	1.07	-132.3	0.38	-132.3	1.08	-132.3	0.39	-132.3	-2.04	-132.3	1.73	-132.3	0.2	-132.3	-3.15	-132.3	0.24
-131.4	-3.69	-131.4	-0.51	-131.4	-4.68	-131.4	-2.46	-131.4	-2.07	-131.4	-0.79	-131.4	-0.44	-131.4	0.25	-131.4	-3.95	-131.4	-0.65	-131.4	0.33	-131.4	-2.08	-131.4	0.46	-131.4	4	-131.4	-0.55	-131.4	3.27	-131.4	0.18	-131.4	-1.5	-131.4	-1.13	-131.4	0.48	-131.4	-3.86	-131.4	-1.29	-131.4	0.1	-131.4	-2.76	-131.4	1.08
-130.5	-4.73	-130.5	-1.96	-130.5	-4.8	-130.5	-0.62	-130.5	-3.09	-130.5	-1.24	-130.5	-0.87	-130.5	-0.36	-130.5	-3.82	-130.5	-0.23	-130.5	-1.45	-130.5	-0.61	-130.5	0.74	-130.5	0.4	-130.5	0.1	-130.5	1.39	-130.5	0.33	-130.5	0.24	-130.5	0.11	-130.5	-0.94	-130.5	-2	-130.5	-1.54	-130.5	-2.84	-130.5	-3.83	-130.5	0.54
-129.6	-1.32	-129.6	-1.95	-129.6	-4.61	-129.6	-2.31	-129.6	-4.15	-129.6	-3.12	-129.6	-1.86	-129.6	1.23	-129.6	-1.84	-129.6	-1.32	-129.6	-1.06	-129.6	-1.23	-129.6	0.19	-129.6	3.69	-129.6	2.69	-129.6	2.64	-129.6	-0.8	-129.6	-0.19	-129.6	0.19	-129.6	-0.82	-129.6	-1.72	-129.6	-0.78	-129.6	-3.33	-129.6	-4.15	-129.6	-0.94
-128.7	-0.63	-128.7	-1.67	-128.7	-2.18	-128.7	-2.49	-128.7	-3.64	-128.7	-3.46	-128.7	0.27	-128.7	-4.16	-128.7	-1.25	-128.7	-0.67	-128.7	-0.3	-128.7	-0.33	-128.7	1.87	-128.7	2.35	-128.7	-0.56	-128.7	2.78	-128.7	0.64	-128.7	3.08	-128.7	-1.15	-128.7	-1.71	-128.7	-2.39	-128.7	0.1	-128.7	-1.56	-128.7	-2.61	-128.7	-0.37
-127.8	-0.38	-127.8	-4.4	-127.8	-4.66	-127.8	0.32	-127.8	-1.37	-127.8	0.92	-127.8	-0.78	-127.8	-1.35	-127.8	-2.1	-127.8	-1.05	-127.8	-1.25	-127.8	3.07	-127.8	1.18	-127.8	0.08	-127.8	-0.57	-127.8	1.56	-127.8	1.46	-127.8	1.6	-127.8	-0.87	-127.8	-3.5	-127.8	-3.7	-127.8	-2.44	-127.8	-0.07	-127.8	-5.01	-127.8	-1.2
-126.9	-3.86	-126.9	-4.96	-126.9	-4.25	-126.9	-1.44	-126.9	-5.23	-126.9	0.5	-126.9	-1.43	-126.9	-2.05	-126.9	-1.93	-126.9	-0.64	-126.9	-1.64	-126.9	0.9	-126.9	-0.22	-126.9	1.18	-126.9	1.33	-126.9	1.67	-126.9	0.76	-126.9	1.36	-126.9	-1.3	-126.9	-2.33	-126.9	-0.58	-126.9	-0.69	-126.9	-4	-126.9	-2.96	-126.9	-1.84
-126	-1.7	-126	-0.62	-126	-2.46	-126	-1.97	-126	-4.76	-126	-1.05	-126	-1	-126	0.2	-126	-1.54	-126	-2.07	-126	-3.66	-126	1.18	-126	0.79	-126	0.4	-126	0.15	-126	-0.12	-126	-0.39	-126	3.04	-126	1.11	-126	-2.78	-126	-1.34	-126	0.16	-126	-2.57	-126	-3.91	-126	-1.27
-125.1	-1.87	-125.1	-1.4	-125.1	-0.92	-125.1	-5.48	-125.1	-4.6	-125.1	-3.86	-125.1	-1.82	-125.1	-1.52	-125.1	-0.62	-125.1	-0.95	-125.1	-0.17	-125.1	-3.23	-125.1	0.27	-125.1	-0.3	-125.1	1.46	-125.1	3.22	-125.1	-0.78	-125.1	-1.79	-125.1	-0.57	-125.1	-1.37	-125.1	-1.69	-125.1	0.71	-125.1	-4.26	-125.1	-4.2	-125.1	-1.72
-124.2	-2.51	-124.2	-0.31	-124.2	-2.88	-124.2	-0.65	-124.2	-2.74	-124.2	-3.88	-124.2	-1.91	-124.2	-1.33	-124.2	-1.49	-124.2	1.18	-124.2	-2.17	-124.2	-0.8	-124.2	0.52	-124.2	2.14	-124.2	1.9	-124.2	3.07	-124.2	0.94	-124.2	1.99	-124.2	-0.48	-124.2	-1.12	-124.2	-1.65	-124.2	-0.59	-124.2	-4.05	-124.2	-4.54	-124.2	-3.07
-123.3	-0.6	-123.3	-4.06	-123.3	-3.2	-123.3	0.66	-123.3	-2.96	-123.3	-1.36	-123.3	0.49	-123.3	-0.41	-123.3	-1.79	-123.3	0.73	-123.3	-2.09	-123.3	-1.23	-123.3	2.57	-123.3	3.01	-123.3	0.96	-123.3	3.7	-123.3	-0.74	-123.3	1.14	-123.3	0.35	-123.3	-2.29	-123.3	-3.22	-123.3	0.15	-123.3	-0.51	-123.3	-3.47	-123.3	-0.08
-122.4	-2.32	-122.4	-2.84	-122.4	-3.73	-122.4	-4.59	-122.4	-4.03	-122.4	-3.15	-122.4	-1.56	-122.4	-2.46	-122.4	-3.43	-122.4	-1.67	-122.4	-0.19	-122.4	-1.77	-122.4	-1.8	-122.4	1.87	-122.4	3.05	-122.4	1.82	-122.4	1.22	-122.4	2.08	-122.4	-0.32	-122.4	-1.08	-122.4	-1.51	-122.4	1.97	-122.4	-2.02	-122.4	-3.84	-122.4	0.09
-121.5	-1.97	-121.5	-1.9	-121.5	-0.48	-121.5	0.58	-121.5	-2.34	-121.5	-4.67	-121.5	-0.81	-121.5	-1.58	-121.5	-1.29	-121.5	0.18	-121.5	-0.61	-121.5	-3.82	-121.5	0.01	-121.5	0.13	-121.5	1.53	-121.5	3.04	-121.5	1.46	-121.5	-0.66	-121.5	-2.08	-121.5	-0.88	-121.5	-2.41	-121.5	-1.53	-121.5	-1.5	-121.5	-3.5	-121.5	-0.97
-120.6	-2.84	-120.6	-3.75	-120.6	-5.14	-120.6	-0.6	-120.6	-3.66	-120.6	-4.19	-120.6	-0.82	-120.6	-1.8	-120.6	-4.17	-120.6	0.5	-120.6	-3.85	-120.6	-1.65	-120.6	0.31	-120.6	2.97	-120.6	-2.66	-120.6	0.93	-120.6	1.35	-120.6	0.85	-120.6	-0.63	-120.6	0.38	-120.6	-1.49	-120.6	-1.82	-120.6	1.73	-120.6	-2.1	-120.6	-2.34
-119.7	-2.94	-119.7	-3.02	-119.7	-3.61	-119.7	-3.02	-119.7	-4.01	-119.7	-2.02	-119.7	-0.39	-119.7	-0.78	-119.7	-1.31	-119.7	-1.94	-119.7	0.2	-119.7	0.69	-119.7	-0.37	-119.7	1.21	-119.7	-0.41	-119.7	1.32	-119.7	2.68	-119.7	2.45	-119.7	-1.72	-119.7	-2.63	-119.7	-3.27	-119.7	1.33	-119.7	-0.49	-119.7	-2.92	-119.7	-1.07
-118.8	-3.08	-118.8	-4.25	-118.8	-3.28	-118.8	-3.53	-118.8	-1.4	-118.8	-4.52	-118.8	-2.43	-118.8	-3.7	-118.8	-4.22	-118.8	-0.34	-118.8	0.38	-118.8	-2.37	-118.8	1.15	-118.8	1.92	-118.8	-1.47	-118.8	1.46	-118.8	0.86	-118.8	0.07	-118.8	-0.11	-118.8	-1.52	-118.8	-3.37	-118.8	-1.89	-118.8	0.23	-118.8	-4.8	-118.8	-1.95
-117.9	-3.46	-117.9	-3.1	-117.9	-3.91	-117.9	0.41	-117.9	-0.16	-117.9	-2.63	-117.9	-0.36	-117.9	0.32	-117.9	-2.31	-117.9	-0.21	-117.9	-1.53	-117.9	-4.94	-117.9	0.97	-117.9	-0.54	-117.9	0.57	-117.9	0.53	-117.9	0.83	-117.9	-0.93	-117.9	1.78	-117.9	-3.37	-117.9	-2.32	-117.9	-1.89	-117.9	-1.7	-117.9	-2.39	-117.9	-0.02
-117	-0.78	-117	-1.12	-117	-4.35	-117	-5.07	-117	-3.71	-117	0.68	-117	-0.29	-117	-1.95	-117	-1.96	-117	-1.78	-117	-3.35	-117	0.08	-117	2.11	-117	1.62	-117	0.61	-117	2.31	-117	0.81	-117	-0.66	-117	0.85	-117	-2.15	-117	-2.82	-117	-0.75	-117	-1.02	-117	-2.65	-117	-1.95
-116.1	-1.73	-116.1	1.14	-116.1	-4.23	-116.1	-3.19	-116.1	-2.09	-116.1	-3.42	-116.1	-0.83	-116.1	0.13	-116.1	-4.13	-116.1	-0.46	-116.1	-0.23	-116.1	-2	-116.1	0.63	-116.1	2.51	-116.1	-1	-116.1	2.97	-116.1	0.01	-116.1	1.53	-116.1	1.57	-116.1	-1.81	-116.1	-3.81	-116.1	0.54	-116.1	-1.29	-116.1	-4.39	-116.1	-0.82
-115.2	-2.49	-115.2	-0.12	-115.2	-4.59	-115.2	-3.4	-115.2	0.61	-115.2	-5.51	-115.2	0.42	-115.2	-0.6	-115.2	-1.85	-115.2	0.21	-115.2	0.26	-115.2	-0.74	-115.2	0.87	-115.2	4.09	-115.2	-0.09	-115.2	1.4	-115.2	4.02	-115.2	2.36	-115.2	-2.34	-115.2	0.84	-115.2	-4.7	-115.2	-0.79	-115.2	0.69	-115.2	-3.56	-115.2	-2.21
-114.3	0.19	-114.3	-0.38	-114.3	-3.49	-114.3	-1.45	-114.3	-0.01	-114.3	-2.84	-114.3	-1.38	-114.3	0.29	-114.3	-1.3	-114.3	1.72	-114.3	-0.37	-114.3	-1.12	-114.3	-0.42	-114.3	2.96	-114.3	0.41	-114.3	2.69	-114.3	-1.18	-114.3	-2.44	-114.3	-2.56	-114.3	-0.26	-114.3	-4.73	-114.3	0.52	-114.3	-2.74	-114.3	-2.92	-114.3	-2.22
-113.4	-1.9	-113.4	-2.57	-113.4	-3.95	-113.4	-2.79	-113.4	-1.5	-113.4	-2.29	-113.4	-0.25	-113.4	-0.46	-113.4	-2.93	-113.4	-2.09	-113.4	-0.74	-113.4	-1.14	-113.4	1.17	-113.4	1.56	-113.4	1.76	-113.4	1.27	-113.4	-0.5	-113.4	-0.69	-113.4	-1.32	-113.4	-1.28	-113.4	-0.18	-113.4	-1.31	-113.4	-1.71	-113.4	-4.91	-113.4	-0.88
-112.5	-0.88	-112.5	-2.78	-112.5	-3.03	-112.5	-1.4	-112.5	-0.31	-112.5	-2.22	-112.5	-0.52	-112.5	0.43	-112.5	-2.26	-112.5	-0.48	-112.5	-1.8	-112.5	-0.81	-112.5	-0.54	-112.5	0.06	-112.5	1.4	-112.5	1.43	-112.5	-2.4	-112.5	1.99	-112.5	0.73	-112.5	-5.17	-112.5	-1.52	-112.5	0.52	-112.5	-2.39	-112.5	-3.21	-112.5	0.42
-111.6	-0.23	-111.6	-2.09	-111.6	-4.93	-111.6	-1.94	-111.6	-2.29	-111.6	-2.97	-111.6	-0.35	-111.6	-0.04	-111.6	-1.77	-111.6	1.01	-111.6	-0.02	-111.6	-0.29	-111.6	-0.18	-111.6	3.08	-111.6	0.61	-111.6	1.5	-111.6	0.24	-111.6	-0.33	-111.6	0.15	-111.6	-3.17	-111.6	-1.26	-111.6	-2.2	-111.6	-0.24	-111.6	-4.97	-111.6	0.7
-110.7	-2.14	-110.7	-1.93	-110.7	-3.12	-110.7	-0.37	-110.7	-0.87	-110.7	-1.82	-110.7	-0.16	-110.7	-2.09	-110.7	-1.84	-110.7	-0.56	-110.7	-1.3	-110.7	-3.24	-110.7	2.22	-110.7	1.23	-110.7	-1.11	-110.7	2.9	-110.7	0.33	-110.7	-1.61	-110.7	0.18	-110.7	-1.01	-110.7	-2.66	-110.7	0.77	-110.7	-0.99	-110.7	-4.55	-110.7	-2.35
-109.8	-1.35	-109.8	-2.64	-109.8	-1.71	-109.8	0.5	-109.8	-1.07	-109.8	-0.95	-109.8	-0.09	-109.8	-0.39	-109.8	-0.94	-109.8	0.21	-109.8	-1.16	-109.8	0.9	-109.8	1	-109.8	2.47	-109.8	1.94	-109.8	1.38	-109.8	-0.37	-109.8	0.7	-109.8	-2.01	-109.8	-1.91	-109.8	-1.05	-109.8	-0.8	-109.8	-2.47	-109.8	-4.8	-109.8	-1.9
-108.9	-1.93	-108.9	-1.71	-108.9	-1.17	-108.9	1.13	-108.9	-3.26	-108.9	-0.08	-108.9	0.7	-108.9	-2.53	-108.9	-2.33	-108.9	1.52	-108.9	-1.08	-108.9	-1.02	-108.9	0.3	-108.9	0.78	-108.9	0.91	-108.9	3.17	-108.9	1.28	-108.9	0.06	-108.9	-1.99	-108.9	-0.76	-108.9	-1.36	-108.9	2.53	-108.9	-2.06	-108.9	-4.51	-108.9	-2.28
-108	-0.17	-108	-1.65	-108	0.59	-108	-0.84	-108	-5.8	-108	-2.03	-108	-0.69	-108	-0.96	-108	-1.51	-108	-2.24	-108	-0.61	-108	-2.3	-108	-0.95	-108	1.84	-108	-0.76	-108	-0.06	-108	1.18	-108	3.62	-108	-1.32	-108	-1.98	-108	-6.04	-108	-0.16	-108	-0.73	-108	-2.81	-108	-2.12
-107.1	1.42	-107.1	-2.41	-107.1	-3.44	-107.1	-0.5	-107.1	-4.89	-107.1	-0.4	-107.1	-0.55	-107.1	1.02	-107.1	-4.04	-107.1	0.92	-107.1	-2.57	-107.1	-0.61	-107.1	-0.54	-107.1	2.64	-107.1	-1.06	-107.1	5.47	-107.1	1.1	-107.1	1.1	-107.1	-2.03	-107.1	-2.23	-107.1	-2.75	-107.1	0.95	-107.1	0.03	-107.1	-2.23	-107.1	-1.84
-106.2	-0.6	-106.2	-2.85	-106.2	-4.73	-106.2	-1.64	-106.2	-3.08	-106.2	-0.23	-106.2	-0.5	-106.2	-3.01	-106.2	-2.75	-106.2	-1.46	-106.2	-1.32	-106.2	-0.92	-106.2	2.78	-106.2	-0.15	-106.2	-1.42	-106.2	2.41	-106.2	-1.33	-106.2	0.15	-106.2	1.33	-106.2	-1.36	-106.2	-2.58	-106.2	-1.7	-106.2	-2.49	-106.2	-2.67	-106.2	0.18
-105.3	-1.56	-105.3	-6.45	-105.3	-3.23	-105.3	-3.2	-105.3	-2.37	-105.3	0.83	-105.3	-0.85	-105.3	-1.24	-105.3	-2.84	-105.3	0.22	-105.3	-0.18	-105.3	-0.02	-105.3	-0.07	-105.3	2.7	-105.3	-0.25	-105.3	1.28	-105.3	-0.59	-105.3	-1.57	-105.3	-1.63	-105.3	0.29	-105.3	-2.05	-105.3	0.27	-105.3	-2.68	-105.3	-5.07	-105.3	-0.44
-104.4	-2.37	-104.4	-3.27	-104.4	-4.44	-104.4	-3.72	-104.4	-4.6	-104.4	-1.06	-104.4	-0.41	-104.4	-3.19	-104.4	-2.53	-104.4	-0.72	-104.4	-2.28	-104.4	-0.88	-104.4	2.17	-104.4	0.92	-104.4	-0.34	-104.4	2.36	-104.4	0.58	-104.4	1.21	-104.4	1.79	-104.4	-2.49	-104.4	-0.62	-104.4	0.98	-104.4	0.24	-104.4	-1.64	-104.4	-1.39
-103.5	-0.81	-103.5	-1.53	-103.5	-1.51	-103.5	-1.22	-103.5	-1.15	-103.5	0.15	-103.5	-1.36	-103.5	-1.46	-103.5	-2.5	-103.5	1.48	-103.5	-0.43	-103.5	-0.07	-103.5	-0.13	-103.5	1.93	-103.5	0.41	-103.5	1.58	-103.5	-0.55	-103.5	1.12	-103.5	1.5	-103.5	-1.99	-103.5	-1.56	-103.5	-0.89	-103.5	-3.28	-103.5	-3.26	-103.5	-1.92
-102.6	1.97	-102.6	-4.64	-102.6	-5.7	-102.6	-1.98	-102.6	-4.14	-102.6	-0.97	-102.6	-0.78	-102.6	-2.68	-102.6	-4.1	-102.6	0.08	-102.6	-3.44	-102.6	-0.35	-102.6	1.61	-102.6	0.84	-102.6	-1.01	-102.6	2.11	-102.6	-0.68	-102.6	1.89	-102.6	1.19	-102.6	-2.64	-102.6	-3.5	-102.6	-0.54	-102.6	-3.09	-102.6	-2.77	-102.6	-1.39
-101.7	-1.41	-101.7	-4.24	-101.7	-0.98	-101.7	-1.89	-101.7	-1.04	-101.7	-1.72	-101.7	-0.5	-101.7	-1.18	-101.7	-1.31	-101.7	0.1	-101.7	-0.84	-101.7	-1.2	-101.7	2.1	-101.7	1.97	-101.7	0.39	-101.7	3.16	-101.7	-0.44	-101.7	1.41	-101.7	1.56	-101.7	-2.01	-101.7	-0.02	-101.7	1.54	-101.7	-2.17	-101.7	-2.01	-101.7	-2.19
-100.8	-0.05	-100.8	-2.83	-100.8	-3.59	-100.8	-0.05	-100.8	-2.79	-100.8	-1.47	-100.8	2.95	-100.8	0.43	-100.8	-3.95	-100.8	0.84	-100.8	-4.38	-100.8	-2.25	-100.8	1.19	-100.8	3.29	-100.8	0.73	-100.8	0.63	-100.8	-3.89	-100.8	1.35	-100.8	-1.85	-100.8	-0.6	-100.8	-0.19	-100.8	-2.27	-100.8	-1.34	-100.8	-1.26	-100.8	-0.99
-99.9	-3.09	-99.9	-2.66	-99.9	-1.67	-99.9	-1.12	-99.9	-3.87	-99.9	-0.8	-99.9	-1.73	-99.9	-0.82	-99.9	-2.97	-99.9	-2.08	-99.9	-1	-99.9	-1.06	-99.9	-0.77	-99.9	-0.06	-99.9	-0.05	-99.9	2.77	-99.9	1.7	-99.9	0.26	-99.9	-3.36	-99.9	-2.41	-99.9	-3.41	-99.9	1.97	-99.9	-2.79	-99.9	-2.28	-99.9	-2.56
-99	-1.21	-99	-3.23	-99	-0.59	-99	-2.13	-99	-3.25	-99	-4.79	-99	-2.29	-99	-1.29	-99	1.21	-99	-0.93	-99	-0.26	-99	-0.11	-99	-0.37	-99	1.37	-99	-0.45	-99	-1.31	-99	4.45	-99	0.01	-99	0.23	-99	-1.43	-99	-2.11	-99	-0.99	-99	0.71	-99	-3.49	-99	-1.85
-98.1	-4.23	-98.1	-1.94	-98.1	-0.29	-98.1	-0.76	-98.1	-4.22	-98.1	-1.24	-98.1	-3.38	-98.1	-0.47	-98.1	-2.02	-98.1	-1.33	-98.1	-2.86	-98.1	1.82	-98.1	0.31	-98.1	-0.11	-98.1	-0.04	-98.1	-1.51	-98.1	0.88	-98.1	0.24	-98.1	-1.91	-98.1	-4.57	-98.1	-0.43	-98.1	-1.92	-98.1	-0.26	-98.1	-1.56	-98.1	-1.4
-97.2	1.67	-97.2	-0.92	-97.2	-2.99	-97.2	-1.96	-97.2	-3.62	-97.2	-1.72	-97.2	-0.86	-97.2	0.39	-97.2	-0.66	-97.2	1.31	-97.2	-0.27	-97.2	-1.53	-97.2	-0.32	-97.2	3.67	-97.2	0.67	-97.2	2.4	-97.2	2.49	-97.2	-0.18	-97.2	0.42	-97.2	1.82	-97.2	-3.48	-97.2	0.38	-97.2	0.49	-97.2	-3.28	-97.2	-0.08
-96.3	0.13	-96.3	-3.41	-96.3	-2.39	-96.3	-3.67	-96.3	-1.62	-96.3	-0.93	-96.3	-0.95	-96.3	-0.92	-96.3	-3.08	-96.3	-2.01	-96.3	-2.13	-96.3	-3.03	-96.3	-0.62	-96.3	0.81	-96.3	-1.44	-96.3	1.31	-96.3	-1.23	-96.3	-0.78	-96.3	0.25	-96.3	-0.67	-96.3	-2.23	-96.3	-0.92	-96.3	-2.89	-96.3	-3.84	-96.3	0.05
-95.4	0.11	-95.4	-1.65	-95.4	-3.37	-95.4	-2.46	-95.4	-2.86	-95.4	-3.16	-95.4	-1.43	-95.4	-0.76	-95.4	-4.12	-95.4	0.61	-95.4	-1.52	-95.4	-2.33	-95.4	1.52	-95.4	3.35	-95.4	-1.32	-95.4	1.42	-95.4	1.2	-95.4	0.75	-95.4	2.64	-95.4	0	-95.4	-1.94	-95.4	-1.01	-95.4	-0.32	-95.4	-1.74	-95.4	2.17
-94.5	0.34	-94.5	-3.57	-94.5	-0.46	-94.5	-2.55	-94.5	-0.31	-94.5	1.47	-94.5	2.43	-94.5	-1.15	-94.5	-1.41	-94.5	-0.85	-94.5	-1.89	-94.5	0.83	-94.5	3.15	-94.5	-0.05	-94.5	0.38	-94.5	1.95	-94.5	-0.06	-94.5	1.52	-94.5	-1.34	-94.5	0.34	-94.5	-1.45	-94.5	0.64	-94.5	-0.05	-94.5	-3.16	-94.5	-2.55
-93.6	-0.5	-93.6	-1.82	-93.6	-2.25	-93.6	0.45	-93.6	-3.98	-93.6	-0.34	-93.6	-0.39	-93.6	-2.19	-93.6	-0.85	-93.6	1.53	-93.6	-1.17	-93.6	-2.55	-93.6	1.74	-93.6	0.53	-93.6	1.17	-93.6	3.09	-93.6	-0.14	-93.6	-0.66	-93.6	-0.05	-93.6	-1.33	-93.6	-2.61	-93.6	0.68	-93.6	-0.89	-93.6	-5.78	-93.6	-3.35
-92.7	-1.58	-92.7	-1.02	-92.7	-2.18	-92.7	-1.16	-92.7	-1.03	-92.7	-1.38	-92.7	-1.12	-92.7	1.66	-92.7	0.13	-92.7	1.87	-92.7	-1.61	-92.7	-0.48	-92.7	-0.41	-92.7	1.74	-92.7	0	-92.7	2.23	-92.7	0.33	-92.7	-2.57	-92.7	0.69	-92.7	-1.36	-92.7	-2.46	-92.7	-0.13	-92.7	-0.86	-92.7	-7.56	-92.7	-1.53
-91.8	-0.34	-91.8	-4.12	-91.8	-3.01	-91.8	-0.25	-91.8	-1.82	-91.8	0.15	-91.8	-0.63	-91.8	-2.47	-91.8	-2.87	-91.8	-0.85	-91.8	-1.33	-91.8	-0.73	-91.8	0.81	-91.8	1.21	-91.8	-0.42	-91.8	1.29	-91.8	-1.03	-91.8	0.2	-91.8	-0.64	-91.8	1.39	-91.8	-0.57	-91.8	-3.65	-91.8	-1.35	-91.8	0.4	-91.8	-0.52
-90.9	-2.34	-90.9	-3.91	-90.9	-1.66	-90.9	-1.56	-90.9	-3.3	-90.9	-0.15	-90.9	-2.46	-90.9	-3.53	-90.9	-0.64	-90.9	-2.49	-90.9	-2.96	-90.9	-1.51	-90.9	-1.1	-90.9	2.82	-90.9	1.41	-90.9	-0.87	-90.9	-0.26	-90.9	0.97	-90.9	-0.75	-90.9	-1.21	-90.9	-1.91	-90.9	-0.99	-90.9	1.47	-90.9	-4.39	-90.9	-2.44
-90	0.33	-90	-1.92	-90	-3.35	-90	-1.47	-90	0.1	-90	-0.09	-90	0.22	-90	-2.1	-90	-2.62	-90	-1.94	-90	-1	-90	0.19	-90	-0.57	-90	1.81	-90	-0.38	-90	1.37	-90	-0.1	-90	-1.14	-90	-0.69	-90	-1.96	-90	-0.61	-90	-0.14	-90	-1.73	-90	-2.24	-90	-0.5
-89.1	-3.12	-89.1	-1.25	-89.1	-0.61	-89.1	-2.49	-89.1	-0.19	-89.1	-2.27	-89.1	-1.19	-89.1	-1.65	-89.1	-1.7	-89.1	-0.61	-89.1	-2.08	-89.1	-2.26	-89.1	2.53	-89.1	1.64	-89.1	-0.31	-89.1	0.39	-89.1	-1.69	-89.1	-0.66	-89.1	2.28	-89.1	-2.02	-89.1	-2.49	-89.1	-0.67	-89.1	-1.53	-89.1	-4.86	-89.1	-1.19
-88.2	-1.98	-88.2	-0.6	-88.2	-2.53	-88.2	-0.56	-88.2	-1.87	-88.2	2.24	-88.2	-0.7	-88.2	-2.01	-88.2	-0.21	-88.2	-2.91	-88.2	-0.27	-88.2	0.75	-88.2	2.51	-88.2	-0.27	-88.2	-0.11	-88.2	-1.06	-88.2	0.54	-88.2	-0.78	-88.2	2.62	-88.2	-0.81	-88.2	-1.33	-88.2	-2.66	-88.2	0.33	-88.2	-3.58	-88.2	0.75
-87.3	1.21	-87.3	-1.5	-87.3	-2.96	-87.3	-1.89	-87.3	-3.68	-87.3	-0.11	-87.3	0.79	-87.3	-0.96	-87.3	-2.76	-87.3	-1.26	-87.3	-0.27	-87.3	-0.92	-87.3	0.87	-87.3	2.06	-87.3	-0.3	-87.3	1.34	-87.3	1.25	-87.3	-0.72	-87.3	-0.8	-87.3	-1.95	-87.3	-1.47	-87.3	-0.21	-87.3	-1.57	-87.3	-1	-87.3	-1.03
-86.4	-1.12	-86.4	-2.22	-86.4	-3.7	-86.4	-1.44	-86.4	0.16	-86.4	0.14	-86.4	-0.28	-86.4	-0.42	-86.4	-4.61	-86.4	-0.46	-86.4	-2.65	-86.4	2.08	-86.4	1.43	-86.4	1.87	-86.4	0.43	-86.4	-0.24	-86.4	-0.73	-86.4	2.61	-86.4	-0.61	-86.4	-1.26	-86.4	-0.4	-86.4	-2.06	-86.4	-0.38	-86.4	-0.47	-86.4	-1.37
-85.5	-0.71	-85.5	-2	-85.5	-2.83	-85.5	-3.15	-85.5	-1.28	-85.5	-3.55	-85.5	-0.49	-85.5	0.2	-85.5	0.36	-85.5	-4.03	-85.5	-0.54	-85.5	1.72	-85.5	-0.21	-85.5	4.02	-85.5	0.81	-85.5	-1.21	-85.5	-1.22	-85.5	1.95	-85.5	1.12	-85.5	-0.26	-85.5	-0.42	-85.5	-1.11	-85.5	-0.82	-85.5	-2.23	-85.5	1.4
-84.6	0.61	-84.6	-0.1	-84.6	-1.02	-84.6	0.68	-84.6	-3.56	-84.6	2.16	-84.6	1.14	-84.6	-2.18	-84.6	-3.4	-84.6	0.97	-84.6	-2.06	-84.6	1.15	-84.6	2.98	-84.6	0.46	-84.6	-0.37	-84.6	1.97	-84.6	1.27	-84.6	-2.31	-84.6	0.23	-84.6	1.88	-84.6	-2.78	-84.6	-0.33	-84.6	0.82	-84.6	-2.63	-84.6	-2.43
-83.7	-2.43	-83.7	-0.98	-83.7	-3.9	-83.7	-0.63	-83.7	-3.84	-83.7	-1.23	-83.7	-1.56	-83.7	-1.15	-83.7	-1.91	-83.7	1.26	-83.7	-1.57	-83.7	-1.17	-83.7	2.22	-83.7	-1.59	-83.7	0.52	-83.7	3.65	-83.7	1.18	-83.7	0.82	-83.7	1.04	-83.7	-0.21	-83.7	-1.35	-83.7	0.93	-83.7	-3.18	-83.7	-1.71	-83.7	-1.58
-82.8	-2.3	-82.8	-1.97	-82.8	-0.52	-82.8	-0.13	-82.8	-0.13	-82.8	-0.7	-82.8	-1.38	-82.8	-0.42	-82.8	-0.21	-82.8	-1.39	-82.8	4.39	-82.8	-1.64	-82.8	0.46	-82.8	-0.46	-82.8	0.83	-82.8	0.03	-82.8	2.6	-82.8	2.75	-82.8	0.05	-82.8	-0.21	-82.8	-2.27	-82.8	1.47	-82.8	1.37	-82.8	-2.56	-82.8	1.82
-81.9	-1.09	-81.9	-1.81	-81.9	-2.88	-81.9	-1.3	-81.9	-2.41	-81.9	1.55	-81.9	-1.99	-81.9	0.96	-81.9	-1.6	-81.9	-0.19	-81.9	0.44	-81.9	-0.85	-81.9	-2.06	-81.9	2.76	-81.9	-0.29	-81.9	3.25	-81.9	1.39	-81.9	-0.62	-81.9	-0.71	-81.9	-0.7	-81.9	-4.27	-81.9	1.42	-81.9	-0.14	-81.9	1.16	-81.9	0.47
-81	-1.55	-81	-2.57	-81	-4.46	-81	-1.64	-81	-2.86	-81	0.96	-81	-0.34	-81	-1.21	-81	-1.96	-81	-2.75	-81	-0.87	-81	-1.18	-81	2.97	-81	0.45	-81	0.85	-81	0.58	-81	-0.2	-81	-1.4	-81	1.53	-81	1.16	-81	-1.44	-81	-1.05	-81	-1.55	-81	-4.7	-81	0.94
-80.1	0.72	-80.1	-2.26	-80.1	-1.46	-80.1	-1.63	-80.1	-3.39	-80.1	-0.31	-80.1	0.42	-80.1	-0.08	-80.1	-3.22	-80.1	-3.17	-80.1	-2.16	-80.1	-2.69	-80.1	0.83	-80.1	2.17	-80.1	0.23	-80.1	0.32	-80.1	0.37	-80.1	-0.82	-80.1	-0.8	-80.1	-2.93	-80.1	-1.64	-80.1	-1.54	-80.1	-0.37	-80.1	-5.56	-80.1	-1.51
-79.2	0.68	-79.2	-0.72	-79.2	-1.05	-79.2	-1.21	-79.2	-3.38	-79.2	-0.71	-79.2	-1.39	-79.2	-1.88	-79.2	-2	-79.2	-1.54	-79.2	-0.55	-79.2	-0.71	-79.2	-1.55	-79.2	0.38	-79.2	-0.57	-79.2	0.58	-79.2	-0.83	-79.2	-1.22	-79.2	-0.84	-79.2	0	-79.2	-1.27	-79.2	1.44	-79.2	-1	-79.2	-3.51	-79.2	-0.63
-78.3	-0.75	-78.3	0.2	-78.3	-1.47	-78.3	-3.95	-78.3	-4.13	-78.3	-2.8	-78.3	-2.4	-78.3	-1.25	-78.3	-1.13	-78.3	-1.18	-78.3	-1.21	-78.3	-0.25	-78.3	-1.23	-78.3	1.34	-78.3	2.23	-78.3	-0.24	-78.3	0.54	-78.3	-0.18	-78.3	0.34	-78.3	-1.14	-78.3	-1.59	-78.3	-3.43	-78.3	-0.12	-78.3	-3.49	-78.3	1.06
-77.4	-1.41	-77.4	-0.46	-77.4	-3.67	-77.4	-1.84	-77.4	-0.33	-77.4	-1.73	-77.4	0.28	-77.4	0.17	-77.4	-1.14	-77.4	-1.28	-77.4	-0.44	-77.4	-1.26	-77.4	0.19	-77.4	1.05	-77.4	0.2	-77.4	-0.89	-77.4	0.49	-77.4	-0.54	-77.4	-2.14	-77.4	0.65	-77.4	-0.37	-77.4	-3.64	-77.4	-0.56	-77.4	-3.02	-77.4	-1.17
-76.5	-2.02	-76.5	-2.1	-76.5	-3.17	-76.5	-2.47	-76.5	-3.31	-76.5	0.71	-76.5	-1.6	-76.5	-0.78	-76.5	-0.67	-76.5	1.84	-76.5	-0.95	-76.5	1.49	-76.5	0.48	-76.5	-0.32	-76.5	2.7	-76.5	3.03	-76.5	0.55	-76.5	-0.57	-76.5	1.26	-76.5	-2.21	-76.5	-0.4	-76.5	-0.14	-76.5	-1.77	-76.5	-4.74	-76.5	-3.09
-75.6	-3.08	-75.6	-1.81	-75.6	-2.19	-75.6	0.37	-75.6	-0.56	-75.6	0.52	-75.6	-2.64	-75.6	0.27	-75.6	0.64	-75.6	2.63	-75.6	-1.39	-75.6	1.63	-75.6	-0.35	-75.6	1.97	-75.6	0.06	-75.6	1.5	-75.6	0.78	-75.6	0.09	-75.6	-0.03	-75.6	0.02	-75.6	-2.83	-75.6	-2.01	-75.6	-0.71	-75.6	-2.13	-75.6	-0.06
-74.7	0.05	-74.7	-1.03	-74.7	-3.18	-74.7	-1.29	-74.7	-1.33	-74.7	-1.67	-74.7	-1.34	-74.7	-1.81	-74.7	-3.72	-74.7	-0.04	-74.7	-1.89	-74.7	-1.08	-74.7	1.28	-74.7	-0.35	-74.7	-1.83	-74.7	3.17	-74.7	-1.03	-74.7	-1.18	-74.7	1.31	-74.7	-1.25	-74.7	-1.58	-74.7	1.43	-74.7	-1	-74.7	-2.73	-74.7	-0.86
-73.8	-2.28	-73.8	-2.87	-73.8	-0.6	-73.8	-0.32	-73.8	-1.77	-73.8	0.4	-73.8	-1.98	-73.8	-1.53	-73.8	-1.38	-73.8	0.64	-73.8	0.41	-73.8	0.38	-73.8	-0.24	-73.8	0.58	-73.8	0.55	-73.8	0.9	-73.8	2.15	-73.8	-0.03	-73.8	-0.22	-73.8	-0.81	-73.8	-2.54	-73.8	0.77	-73.8	1.08	-73.8	-1.97	-73.8	-0.12
-72.9	-0.67	-72.9	-1.07	-72.9	-0.57	-72.9	-0.01	-72.9	-3	-72.9	0.22	-72.9	-2.33	-72.9	0.86	-72.9	-0.22	-72.9	-1.36	-72.9	1.33	-72.9	0.59	-72.9	-1.44	-72.9	0.81	-72.9	1.01	-72.9	2.7	-72.9	1.12	-72.9	0.69	-72.9	-1.7	-72.9	-0.86	-72.9	-1.22	-72.9	-1.13	-72.9	-1.83	-72.9	-2.32	-72.9	-0.41
-72	-1.16	-72	-0.69	-72	-1.92	-72	1.22	-72	-1.96	-72	0.12	-72	1.12	-72	-1.65	-72	-1.1	-72	1.12	-72	0.27	-72	1.69	-72	-0.64	-72	1.49	-72	-1.71	-72	1.37	-72	1.65	-72	2.87	-72	-0.59	-72	0.49	-72	-2.1	-72	-0.02	-72	-0.62	-72	-0.6	-72	1.95
-71.1	-3.16	-71.1	-1.66	-71.1	-0.7	-71.1	-1.76	-71.1	-2.26	-71.1	1.82	-71.1	-1.25	-71.1	-1.34	-71.1	-2.87	-71.1	-0.33	-71.1	0.69	-71.1	2.42	-71.1	1.49	-71.1	1.2	-71.1	0.52	-71.1	0.26	-71.1	1.81	-71.1	0.91	-71.1	-0.39	-71.1	1.11	-71.1	-2.29	-71.1	0.48	-71.1	0.02	-71.1	-2.97	-71.1	-4.72
-70.2	-0.66	-70.2	-1.8	-70.2	-1.2	-70.2	-0.41	-70.2	-1.22	-70.2	-1.77	-70.2	-2	-70.2	0.9	-70.2	-2.98	-70.2	0.75	-70.2	-0.4	-70.2	-0.91	-70.2	-1.32	-70.2	0.3	-70.2	-1.36	-70.2	1.65	-70.2	1.64	-70.2	-1.18	-70.2	-1.09	-70.2	-2.1	-70.2	-3.17	-70.2	-0.07	-70.2	2.53	-70.2	-5.96	-70.2	-0.5
-69.3	0.99	-69.3	-1.96	-69.3	-3.56	-69.3	-0.72	-69.3	-1.85	-69.3	0.3	-69.3	0.53	-69.3	-1.85	-69.3	-1.69	-69.3	-0.48	-69.3	0.39	-69.3	-1.62	-69.3	1.21	-69.3	-1.49	-69.3	0.46	-69.3	1.42	-69.3	-0.01	-69.3	0.41	-69.3	-0.47	-69.3	1.01	-69.3	-1.95	-69.3	-2.3	-69.3	-0.8	-69.3	-3.09	-69.3	-0.15
-68.4	0.27	-68.4	-2.76	-68.4	1.79	-68.4	-2.12	-68.4	-0.98	-68.4	-0.56	-68.4	-1.22	-68.4	0.02	-68.4	0.2	-68.4	-0.8	-68.4	-2.65	-68.4	-0.48	-68.4	0.14	-68.4	-0.17	-68.4	2.84	-68.4	0.72	-68.4	0.68	-68.4	-1.3	-68.4	0.17	-68.4	-0.72	-68.4	1.31	-68.4	-0.38	-68.4	-0.14	-68.4	-2.26	-68.4	-0.26
-67.5	-1.3	-67.5	-0.7	-67.5	-2.72	-67.5	-1.21	-67.5	-1.04	-67.5	-3.08	-67.5	-2.06	-67.5	0.16	-67.5	-1.09	-67.5	-0.43	-67.5	-1.95	-67.5	-3.03	-67.5	-2.77	-67.5	0.52	-67.5	2.46	-67.5	-0.93	-67.5	-1.62	-67.5	-0.21	-67.5	-0.98	-67.5	-0.63	-67.5	-2	-67.5	-2.16	-67.5	-0.4	-67.5	-3.35	-67.5	0.34
-66.6	-0.55	-66.6	-4.9	-66.6	-0.52	-66.6	-0.72	-66.6	-0.85	-66.6	-0.23	-66.6	0.32	-66.6	-0.79	-66.6	-2.91	-66.6	-1.32	-66.6	-1.43	-66.6	0.21	-66.6	0.13	-66.6	-0.36	-66.6	0.4	-66.6	-2.7	-66.6	-1.21	-66.6	0.99	-66.6	-0.38	-66.6	0.93	-66.6	-1.69	-66.6	-1.46	-66.6	-1.15	-66.6	-3.22	-66.6	-0.77
-65.7	-0.18	-65.7	-0.17	-65.7	-2.15	-65.7	-0.75	-65.7	-1.59	-65.7	0.19	-65.7	-0.77	-65.7	0.58	-65.7	-0.92	-65.7	-1.4	-65.7	-0.46	-65.7	-1.38	-65.7	-0.2	-65.7	1.73	-65.7	-0.43	-65.7	1.81	-65.7	0.52	-65.7	0.11	-65.7	-1.09	-65.7	-0.4	-65.7	-2.36	-65.7	1.57	-65.7	-1.31	-65.7	-3.62	-65.7	-0.71
-64.8	-1.58	-64.8	-2.98	-64.8	-3.29	-64.8	-2.72	-64.8	-1.46	-64.8	-2.29	-64.8	-3.75	-64.8	-1.99	-64.8	-2.4	-64.8	-0.59	-64.8	-0.34	-64.8	-2.11	-64.8	-1.9	-64.8	1.24	-64.8	0.92	-64.8	2.48	-64.8	1.32	-64.8	-3.84	-64.8	-1.55	-64.8	0.43	-64.8	-2.46	-64.8	2.2	-64.8	0.54	-64.8	-4.09	-64.8	-4.33
-63.9	-1.35	-63.9	-1.17	-63.9	-1.97	-63.9	-3.37	-63.9	-0.96	-63.9	0.39	-63.9	-1.49	-63.9	-0.61	-63.9	-1.42	-63.9	0.06	-63.9	-0.28	-63.9	-0.2	-63.9	-0.17	-63.9	1.97	-63.9	-2.44	-63.9	0.07	-63.9	1.79	-63.9	1.46	-63.9	0.01	-63.9	-0.35	-63.9	-2.37	-63.9	-0.73	-63.9	-1.61	-63.9	-2.74	-63.9	-0.58
-63	-0.37	-63	-0.23	-63	0.5	-63	-0.63	-63	-2.88	-63	0.94	-63	-1.16	-63	1.03	-63	-1.11	-63	-0.09	-63	-0.88	-63	2.43	-63	-0.09	-63	1.59	-63	-0.84	-63	0	-63	1.13	-63	-2.37	-63	0.23	-63	-1.87	-63	-2.28	-63	1.61	-63	-0.15	-63	-5.04	-63	0.27
-62.1	0.76	-62.1	0.99	-62.1	-1.15	-62.1	0.59	-62.1	-2.75	-62.1	-1.26	-62.1	-1.17	-62.1	0.79	-62.1	-0.87	-62.1	-1.58	-62.1	-2.66	-62.1	-3.35	-62.1	-1.08	-62.1	2.44	-62.1	-0.28	-62.1	0.38	-62.1	-2.13	-62.1	-1.87	-62.1	1.19	-62.1	-0.76	-62.1	0.07	-62.1	0.57	-62.1	-0.32	-62.1	-3.34	-62.1	3.57
-61.2	-0.99	-61.2	-1.27	-61.2	-1.04	-61.2	-1.52	-61.2	-0.92	-61.2	-0.87	-61.2	0.42	-61.2	-1.53	-61.2	-1.06	-61.2	-1.42	-61.2	-0.08	-61.2	-1.06	-61.2	1.27	-61.2	-0.6	-61.2	-0.15	-61.2	0.53	-61.2	1.63	-61.2	-1.04	-61.2	0.22	-61.2	-0.41	-61.2	-1.2	-61.2	0.68	-61.2	-0.06	-61.2	-1.85	-61.2	-0.6
-60.3	-1.93	-60.3	-0.83	-60.3	-0.17	-60.3	-0.87	-60.3	-1.28	-60.3	-1.26	-60.3	-1.75	-60.3	-0.54	-60.3	-1.22	-60.3	-1.66	-60.3	-1.54	-60.3	1.54	-60.3	-0.9	-60.3	0.64	-60.3	0.59	-60.3	-0.61	-60.3	0.85	-60.3	1.13	-60.3	0.79	-60.3	1.42	-60.3	-1.56	-60.3	-0.21	-60.3	0.73	-60.3	-0.61	-60.3	0.4
-59.4	-0.28	-59.4	-0.68	-59.4	-0.62	-59.4	1.27	-59.4	-3.69	-59.4	-0.25	-59.4	-1.6	-59.4	0.15	-59.4	-0.9	-59.4	0.85	-59.4	-1.17	-59.4	-0.09	-59.4	0.37	-59.4	0.88	-59.4	-0.11	-59.4	0.61	-59.4	-0.37	-59.4	0.93	-59.4	-1.87	-59.4	-1.12	-59.4	-0.52	-59.4	1.49	-59.4	-2.07	-59.4	-4.35	-59.4	-2.32
-58.5	0.66	-58.5	-0.57	-58.5	-1.68	-58.5	-1.59	-58.5	-1.54	-58.5	1.82	-58.5	-0.27	-58.5	-1.99	-58.5	-0.54	-58.5	-1.12	-58.5	-2.43	-58.5	-1.15	-58.5	1.47	-58.5	1.83	-58.5	0.38	-58.5	1.08	-58.5	-0.91	-58.5	0.01	-58.5	2.16	-58.5	-1.38	-58.5	-2.39	-58.5	-0.83	-58.5	-2.41	-58.5	-0.14	-58.5	-0.06
-57.6	1.01	-57.6	0.35	-57.6	-2.83	-57.6	1.2	-57.6	-0.98	-57.6	1.73	-57.6	-0.03	-57.6	-3.43	-57.6	-0.93	-57.6	1.03	-57.6	-1.34	-57.6	0.6	-57.6	0.23	-57.6	-2.42	-57.6	0.71	-57.6	-0.76	-57.6	-0.33	-57.6	-0.14	-57.6	3.04	-57.6	-1.9	-57.6	1.08	-57.6	0.25	-57.6	0.19	-57.6	-1.75	-57.6	0.91
-56.7	0.1	-56.7	-3.39	-56.7	-1.4	-56.7	-2.48	-56.7	-2.63	-56.7	-0.84	-56.7	-2.8	-56.7	-1	-56.7	-1.79	-56.7	0.63	-56.7	-0.21	-56.7	0.87	-56.7	-1.25	-56.7	0.01	-56.7	-0.09	-56.7	0.51	-56.7	0.3	-56.7	-1.6	-56.7	0.41	-56.7	-0.64	-56.7	-0.44	-56.7	2.52	-56.7	-0.35	-56.7	-3.73	-56.7	-1.86
-55.8	0.99	-55.8	-1.54	-55.8	-1.4	-55.8	-0.25	-55.8	-1.3	-55.8	-1.37	-55.8	0.03	-55.8	-0.05	-55.8	-2.24	-55.8	1.35	-55.8	-1.1	-55.8	-1.17	-55.8	0.52	-55.8	1.39	-55.8	0.93	-55.8	-0.51	-55.8	0.13	-55.8	-1.79	-55.8	0.77	-55.8	-0.23	-55.8	0.31	-55.8	-1.79	-55.8	-0.36	-55.8	-4.23	-55.8	1.64
-54.9	-0.26	-54.9	-1.04	-54.9	-0.96	-54.9	-0.85	-54.9	-0.06	-54.9	-1.64	-54.9	-0.65	-54.9	-0.48	-54.9	1.3	-54.9	-0.42	-54.9	-4.05	-54.9	0.01	-54.9	-2.19	-54.9	-0.57	-54.9	2.02	-54.9	2.26	-54.9	-3.4	-54.9	-1.94	-54.9	-1.5	-54.9	-1.46	-54.9	-0.1	-54.9	-0.01	-54.9	-1.81	-54.9	-3.24	-54.9	0.35
-54	-1.63	-54	-1.64	-54	-0.67	-54	0.19	-54	-0.81	-54	-2.98	-54	-1.06	-54	-3.09	-54	0.34	-54	-0.63	-54	-1.6	-54	-1.27	-54	0.02	-54	-0.68	-54	-0.14	-54	-0.34	-54	2.14	-54	-0.84	-54	-0.94	-54	0.08	-54	-0.93	-54	1.3	-54	0.23	-54	-1.23	-54	0.18
-53.1	-1.69	-53.1	-0.56	-53.1	0.64	-53.1	-1.1	-53.1	2.01	-53.1	-0.07	-53.1	0.43	-53.1	-1.4	-53.1	0.3	-53.1	-2.7	-53.1	0.52	-53.1	2.37	-53.1	0.2	-53.1	0.41	-53.1	2.05	-53.1	-0.8	-53.1	-0.58	-53.1	-0.94	-53.1	-0.68	-53.1	-1.18	-53.1	-3.27	-53.1	-2.27	-53.1	-0.2	-53.1	-3.03	-53.1	0.59
-52.2	0.75	-52.2	-1.59	-52.2	-1.9	-52.2	-1.7	-52.2	-1.83	-52.2	0.9	-52.2	-2.59	-52.2	-1.14	-52.2	-1.79	-52.2	-0.62	-52.2	-0.64	-52.2	3.56	-52.2	1.15	-52.2	0.58	-52.2	-0.19	-52.2	0.57	-52.2	-0.68	-52.2	3.01	-52.2	0.47	-52.2	0.23	-52.2	-2.81	-52.2	1.08	-52.2	-1.95	-52.2	-0.89	-52.2	1.23
-51.3	0.56	-51.3	1.13	-51.3	-0.56	-51.3	0.3	-51.3	-0.58	-51.3	0.03	-51.3	0.59	-51.3	1.36	-51.3	0.92	-51.3	-0.05	-51.3	-0.36	-51.3	0.01	-51.3	2.17	-51.3	2.26	-51.3	-0.18	-51.3	0.23	-51.3	-0.03	-51.3	2.28	-51.3	1.1	-51.3	-2.04	-51.3	0.31	-51.3	-0.17	-51.3	0.81	-51.3	1.09	-51.3	0.57
-50.4	0.81	-50.4	-1.05	-50.4	-0.89	-50.4	-1.82	-50.4	-0.37	-50.4	-1.65	-50.4	-0.36	-50.4	0.34	-50.4	-2.71	-50.4	-0.15	-50.4	-1.76	-50.4	-2.85	-50.4	-0.71	-50.4	2.78	-50.4	1.44	-50.4	2.28	-50.4	0.45	-50.4	0.12	-50.4	-1.21	-50.4	-1.62	-50.4	1.01	-50.4	-1.51	-50.4	1.17	-50.4	-0.8	-50.4	0.51
-49.5	-1.67	-49.5	-1.27	-49.5	-3.94	-49.5	0.82	-49.5	-1.3	-49.5	0.51	-49.5	-2.04	-49.5	-0.02	-49.5	-3.1	-49.5	0.95	-49.5	-2.56	-49.5	-0.8	-49.5	0.33	-49.5	0.72	-49.5	-1	-49.5	0.54	-49.5	0.18	-49.5	2.17	-49.5	-0.47	-49.5	0.08	-49.5	-0.55	-49.5	-0.02	-49.5	0.64	-49.5	-0.47	-49.5	-0.31
-48.6	-1.56	-48.6	-3.89	-48.6	0.69	-48.6	-0.26	-48.6	-1.97	-48.6	-2.2	-48.6	2.4	-48.6	0.45	-48.6	-0.02	-48.6	-0.76	-48.6	-2.51	-48.6	-1.12	-48.6	1.42	-48.6	0.93	-48.6	0	-48.6	-2.02	-48.6	-2.15	-48.6	-1.08	-48.6	0.41	-48.6	-1.69	-48.6	-2.07	-48.6	-1.9	-48.6	0.22	-48.6	-2.7	-48.6	-0.18
-47.7	-0.82	-47.7	-0.7	-47.7	-0.88	-47.7	-2.4	-47.7	-0.93	-47.7	-0.47	-47.7	-1.8	-47.7	1.4	-47.7	-0.83	-47.7	-0.81	-47.7	-0.2	-47.7	-0.04	-47.7	0.58	-47.7	-0.19	-47.7	0.24	-47.7	-0.46	-47.7	0.64	-47.7	0.76	-47.7	0.32	-47.7	-0.21	-47.7	1.74	-47.7	0.87	-47.7	0.07	-47.7	-3.92	-47.7	1.02
-46.8	-0.8	-46.8	-0.8	-46.8	-0.63	-46.8	0.69	-46.8	-2.83	-46.8	1.14	-46.8	-0.05	-46.8	0.05	-46.8	-0.52	-46.8	-1.28	-46.8	-4.06	-46.8	0.85	-46.8	-0.54	-46.8	0.91	-46.8	0.21	-46.8	0.36	-46.8	-1.01	-46.8	-0.77	-46.8	-0.56	-46.8	-2.32	-46.8	0.21	-46.8	-0.77	-46.8	1.56	-46.8	-3.75	-46.8	-1.96
-45.9	-0.88	-45.9	-0.29	-45.9	-2.77	-45.9	1.43	-45.9	-0.7	-45.9	-0.98	-45.9	0.11	-45.9	0.61	-45.9	-3.73	-45.9	1.27	-45.9	-1.47	-45.9	-2.77	-45.9	0.1	-45.9	1.73	-45.9	-1.97	-45.9	1.76	-45.9	-0.45	-45.9	-3.94	-45.9	0.27	-45.9	0.69	-45.9	-2.16	-45.9	0.3	-45.9	0.68	-45.9	-2.27	-45.9	-0.95
-45	-0.48	-45	-1.22	-45	-2.89	-45	-0.1	-45	-2.76	-45	-0.63	-45	-1.43	-45	-0.67	-45	-2.96	-45	-0.77	-45	-2.39	-45	-2.42	-45	-1.13	-45	1.07	-45	-1.3	-45	-0.22	-45	-2.47	-45	1.9	-45	-0.31	-45	-2.28	-45	-0.82	-45	0.03	-45	-0.52	-45	-0.98	-45	0.45
-44.1	-1.63	-44.1	-0.13	-44.1	-1.09	-44.1	0.63	-44.1	-2.78	-44.1	1.56	-44.1	-0.99	-44.1	0.66	-44.1	-1.34	-44.1	-2.17	-44.1	-0.84	-44.1	0.19	-44.1	-0.98	-44.1	1.26	-44.1	0.72	-44.1	-0.65	-44.1	0.52	-44.1	1.03	-44.1	-1.67	-44.1	0.61	-44.1	0.16	-44.1	0.48	-44.1	-0.68	-44.1	-1.68	-44.1	-1.76
-43.2	3.26	-43.2	-1.31	-43.2	1.93	-43.2	-1.12	-43.2	-1.59	-43.2	-1.8	-43.2	1.65	-43.2	-2	-43.2	-2.11	-43.2	-0.34	-43.2	-0.98	-43.2	-2.28	-43.2	0.5	-43.2	0.26	-43.2	0.54	-43.2	0.92	-43.2	-0.48	-43.2	-2.62	-43.2	-1.36	-43.2	-0.25	-43.2	1.18	-43.2	2.53	-43.2	-2.2	-43.2	-2.49	-43.2	-1.94
-42.3	-1.16	-42.3	-0.52	-42.3	-1.65	-42.3	-0.29	-42.3	-0.92	-42.3	0.03	-42.3	0.4	-42.3	-2.3	-42.3	-2.62	-42.3	-1.69	-42.3	-1.84	-42.3	-0.32	-42.3	0.01	-42.3	0.02	-42.3	-1.11	-42.3	-2.08	-42.3	0.2	-42.3	0.24	-42.3	-1.96	-42.3	-0.77	-42.3	-0.01	-42.3	2.41	-42.3	-1.58	-42.3	-0.78	-42.3	-0.97
-41.4	-0.76	-41.4	-1.84	-41.4	-2.41	-41.4	-0.36	-41.4	0.96	-41.4	0.76	-41.4	-0.2	-41.4	0.8	-41.4	-2.62	-41.4	0.75	-41.4	-1.85	-41.4	1.37	-41.4	2.44	-41.4	-0.92	-41.4	0.4	-41.4	0.69	-41.4	-1.15	-41.4	0.77	-41.4	-0.09	-41.4	-1.61	-41.4	1.58	-41.4	0.41	-41.4	-1.15	-41.4	-4.6	-41.4	-2
-40.5	-0.11	-40.5	0.09	-40.5	-3.4	-40.5	-1.11	-40.5	0.38	-40.5	0.52	-40.5	-2.47	-40.5	1.18	-40.5	0.18	-40.5	-0.51	-40.5	-1.78	-40.5	-0.26	-40.5	-3.2	-40.5	0.93	-40.5	1.59	-40.5	1.07	-40.5	-0.11	-40.5	-1.06	-40.5	-1.35	-40.5	-0.3	-40.5	-0.35	-40.5	1.26	-40.5	0.42	-40.5	-2.55	-40.5	1.66
-39.6	0.25	-39.6	-1.79	-39.6	-1.13	-39.6	0	-39.6	-2.25	-39.6	3.03	-39.6	0.74	-39.6	-1.65	-39.6	-0.62	-39.6	-0.3	-39.6	-1.35	-39.6	0.77	-39.6	0.99	-39.6	2.28	-39.6	1.37	-39.6	0.13	-39.6	3.53	-39.6	0.23	-39.6	-0.78	-39.6	0.2	-39.6	0.63	-39.6	-0.31	-39.6	2.21	-39.6	-0.4	-39.6	-0.78
-38.7	0.78	-38.7	-2.46	-38.7	-2.66	-38.7	-0.04	-38.7	0.12	-38.7	-1.27	-38.7	0.14	-38.7	-0.38	-38.7	-3	-38.7	0.67	-38.7	0.91	-38.7	-1.32	-38.7	1.45	-38.7	0.58	-38.7	-0.52	-38.7	1.53	-38.7	2.86	-38.7	-1.79	-38.7	2.8	-38.7	0.53	-38.7	1.78	-38.7	0.28	-38.7	0.68	-38.7	-0.98	-38.7	1.87
-37.8	-0.63	-37.8	-1.5	-37.8	-0.03	-37.8	-0.05	-37.8	-0.15	-37.8	0.32	-37.8	0.64	-37.8	0.04	-37.8	0.11	-37.8	-0.04	-37.8	-1.09	-37.8	-0.98	-37.8	-1.45	-37.8	0.32	-37.8	1.72	-37.8	-0.32	-37.8	2.16	-37.8	-0.59	-37.8	0.64	-37.8	-0.96	-37.8	-0.91	-37.8	-0.39	-37.8	-0.38	-37.8	-2.45	-37.8	1.43
-36.9	-2.42	-36.9	-1.46	-36.9	-1.16	-36.9	-0.17	-36.9	-1.61	-36.9	1.64	-36.9	0.73	-36.9	-0.01	-36.9	-1.65	-36.9	-0.05	-36.9	0.04	-36.9	0.71	-36.9	0.77	-36.9	1.11	-36.9	-1.28	-36.9	1.75	-36.9	1.58	-36.9	0.43	-36.9	-2.06	-36.9	0.05	-36.9	-0.34	-36.9	0.44	-36.9	0.69	-36.9	-1.13	-36.9	-0.82
-36	-1.73	-36	0.79	-36	-2.19	-36	0.89	-36	2.79	-36	-1.08	-36	-1.89	-36	-1.21	-36	-1.31	-36	0.11	-36	1.14	-36	1.37	-36	0.58	-36	-0.22	-36	-1.54	-36	1.11	-36	-1.5	-36	-0.4	-36	-0.72	-36	-1.93	-36	-3.02	-36	0.29	-36	-0.33	-36	-3.77	-36	-1.95
-35.1	2	-35.1	0.57	-35.1	-4.38	-35.1	-2.62	-35.1	-1.05	-35.1	-0.74	-35.1	1.3	-35.1	-0.56	-35.1	-3.65	-35.1	-3.07	-35.1	-2.15	-35.1	0.79	-35.1	-0.66	-35.1	1.33	-35.1	2.24	-35.1	-0.01	-35.1	-1.93	-35.1	3.86	-35.1	-0.38	-35.1	-0.25	-35.1	0.7	-35.1	-1.99	-35.1	-0.36	-35.1	-1.45	-35.1	-1.12
-34.2	0.35	-34.2	-2.2	-34.2	0.33	-34.2	-2.06	-34.2	-1.3	-34.2	-0.98	-34.2	-0.97	-34.2	1.09	-34.2	-1.47	-34.2	-0.68	-34.2	-2.02	-34.2	0.21	-34.2	1.49	-34.2	1.42	-34.2	-0.21	-34.2	0.64	-34.2	-1.76	-34.2	1.47	-34.2	-0.17	-34.2	-0.85	-34.2	-0.6	-34.2	1.05	-34.2	-0.55	-34.2	-2.63	-34.2	0.33
-33.3	0.95	-33.3	1.76	-33.3	-1.27	-33.3	0.77	-33.3	0.19	-33.3	-0.06	-33.3	1.29	-33.3	0.55	-33.3	-0.85	-33.3	1.44	-33.3	0.15	-33.3	-0.16	-33.3	-0.49	-33.3	-0.42	-33.3	0.93	-33.3	1.51	-33.3	0.02	-33.3	-0.75	-33.3	-0.13	-33.3	0.01	-33.3	-0.24	-33.3	0.05	-33.3	2.03	-33.3	-1.82	-33.3	0.52
-32.4	-1.82	-32.4	-0.26	-32.4	0.79	-32.4	-0.4	-32.4	-0.97	-32.4	0.44	-32.4	-3.03	-32.4	2.76	-32.4	-1.98	-32.4	0.47	-32.4	-0.83	-32.4	0	-32.4	-2.05	-32.4	3.48	-32.4	0.88	-32.4	0.67	-32.4	1.09	-32.4	0.32	-32.4	-0.29	-32.4	1.97	-32.4	-0.39	-32.4	2.44	-32.4	2.02	-32.4	-1.4	-32.4	-0.71
-31.5	-0.24	-31.5	-2.64	-31.5	-0.49	-31.5	-2.04	-31.5	-0.32	-31.5	2.51	-31.5	-1.28	-31.5	-1.26	-31.5	0.81	-31.5	-1.09	-31.5	-0.13	-31.5	2.73	-31.5	-0.82	-31.5	0.77	-31.5	-0.34	-31.5	0.56	-31.5	-0.16	-31.5	-1.32	-31.5	1.98	-31.5	-2.29	-31.5	-0.87	-31.5	0.34	-31.5	-1.01	-31.5	-3.57	-31.5	1.29
-30.6	-0.03	-30.6	0.64	-30.6	-1.95	-30.6	-1.97	-30.6	-0.16	-30.6	-0.1	-30.6	0.56	-30.6	-0.31	-30.6	-1.39	-30.6	-0.15	-30.6	2.19	-30.6	1.06	-30.6	-0.47	-30.6	1.55	-30.6	-0.03	-30.6	-1.43	-30.6	1.85	-30.6	0.61	-30.6	-1.76	-30.6	-1.56	-30.6	1.13	-30.6	-1.3	-30.6	1.04	-30.6	-1.17	-30.6	-1.74
-29.7	-1.46	-29.7	-0.27	-29.7	-1.82	-29.7	-0.79	-29.7	3.07	-29.7	-1.67	-29.7	-0.21	-29.7	0.96	-29.7	-1.5	-29.7	0.97	-29.7	3.61	-29.7	1.11	-29.7	0.12	-29.7	1.68	-29.7	1.1	-29.7	0.75	-29.7	0.54	-29.7	0.93	-29.7	-1.16	-29.7	-0.99	-29.7	0.45	-29.7	-2.4	-29.7	0.8	-29.7	-2.85	-29.7	-0.75
-28.8	-1.01	-28.8	-2.27	-28.8	0.56	-28.8	0.33	-28.8	-1.76	-28.8	-0.77	-28.8	-2.06	-28.8	-1.82	-28.8	0.81	-28.8	0.85	-28.8	1.31	-28.8	0.62	-28.8	-0.66	-28.8	-0.99	-28.8	1.94	-28.8	1.17	-28.8	0.3	-28.8	-0.82	-28.8	0.57	-28.8	1.14	-28.8	-0.28	-28.8	0.31	-28.8	0.99	-28.8	-2.44	-28.8	-0.93
-27.9	1.29	-27.9	0.24	-27.9	-1.29	-27.9	0.25	-27.9	0.9	-27.9	0.88	-27.9	-0.19	-27.9	-0.25	-27.9	-0.13	-27.9	-1.58	-27.9	-1.18	-27.9	1.22	-27.9	-2.67	-27.9	-0.19	-27.9	0.73	-27.9	-0.9	-27.9	0.91	-27.9	0.28	-27.9	-1.42	-27.9	-0.25	-27.9	0.67	-27.9	-0.3	-27.9	0.62	-27.9	-0.97	-27.9	-2.56
-27	-1.19	-27	-0.4	-27	1	-27	-2.65	-27	-0.95	-27	0.9	-27	0.09	-27	-1.35	-27	-0.02	-27	-0.33	-27	-3.35	-27	1.13	-27	1.37	-27	1.27	-27	0.17	-27	-1.72	-27	1.16	-27	0.72	-27	0.08	-27	1.97	-27	0.87	-27	-0.27	-27	0.38	-27	-1.32	-27	0.2
-26.1	0.84	-26.1	0.08	-26.1	0.76	-26.1	-1.46	-26.1	0.69	-26.1	0.25	-26.1	-1.34	-26.1	0.18	-26.1	0.34	-26.1	-0.63	-26.1	-0.31	-26.1	-0.03	-26.1	-4.69	-26.1	-0.63	-26.1	-1.92	-26.1	-0.66	-26.1	-2.44	-26.1	-0.66	-26.1	-1.73	-26.1	-3.13	-26.1	-0.22	-26.1	1.17	-26.1	-0.74	-26.1	-4.15	-26.1	-1.58
-25.2	0.59	-25.2	0.05	-25.2	0.01	-25.2	0.13	-25.2	-0.94	-25.2	-1.07	-25.2	-2.55	-25.2	2.04	-25.2	-2.87	-25.2	0.22	-25.2	0.13	-25.2	-0.63	-25.2	-2.31	-25.2	-0.64	-25.2	0.37	-25.2	0.2	-25.2	2.08	-25.2	1.62	-25.2	-0.25	-25.2	-1.15	-25.2	1.81	-25.2	1.59	-25.2	1.22	-25.2	0.53	-25.2	1.32
-24.3	-0.89	-24.3	-0.34	-24.3	1.05	-24.3	-1.03	-24.3	0.6	-24.3	-0.36	-24.3	-1.07	-24.3	0.22	-24.3	0.47	-24.3	-0.44	-24.3	-0.18	-24.3	0.48	-24.3	0.24	-24.3	0.76	-24.3	0.11	-24.3	-1.93	-24.3	1.74	-24.3	-0.76	-24.3	-1.56	-24.3	-0.48	-24.3	-0.23	-24.3	-2.88	-24.3	1.76	-24.3	-1.09	-24.3	-2.15
-23.4	1.2	-23.4	-0.37	-23.4	0.35	-23.4	-1.67	-23.4	2.06	-23.4	0.11	-23.4	0.22	-23.4	0.55	-23.4	-0.39	-23.4	-2.16	-23.4	-0.53	-23.4	-0.07	-23.4	-0.08	-23.4	0.05	-23.4	-0.06	-23.4	-3.04	-23.4	-2.16	-23.4	1.51	-23.4	0.68	-23.4	1.64	-23.4	0.01	-23.4	0.04	-23.4	0.93	-23.4	-0.7	-23.4	-2.13
-22.5	1.3	-22.5	-1.12	-22.5	-3.42	-22.5	-1.74	-22.5	-2.8	-22.5	-0.02	-22.5	0.54	-22.5	-0.26	-22.5	-0.66	-22.5	-0.3	-22.5	-0.75	-22.5	2.07	-22.5	1.65	-22.5	0.71	-22.5	1.72	-22.5	-0.5	-22.5	1.4	-22.5	0.37	-22.5	0.96	-22.5	0.12	-22.5	-1.35	-22.5	-0.24	-22.5	2.72	-22.5	-3.92	-22.5	0.03
-21.6	-0.31	-21.6	1.2	-21.6	-1.4	-21.6	-1.49	-21.6	-0.87	-21.6	-0.74	-21.6	-1.7	-21.6	0.02	-21.6	-1.98	-21.6	-0.14	-21.6	-0.89	-21.6	1.24	-21.6	-1.37	-21.6	-1.96	-21.6	-1.9	-21.6	-0.67	-21.6	0.34	-21.6	-1.37	-21.6	-1.87	-21.6	-0.6	-21.6	-0.67	-21.6	2.16	-21.6	-0.35	-21.6	-2.16	-21.6	-2.15
-20.7	1.76	-20.7	-1.4	-20.7	-0.74	-20.7	0.74	-20.7	-1.45	-20.7	0.13	-20.7	-1.48	-20.7	-0.34	-20.7	-0.38	-20.7	0.75	-20.7	0.3	-20.7	0.94	-20.7	-0.26	-20.7	1.21	-20.7	-0.48	-20.7	1.26	-20.7	-1.81	-20.7	-0.57	-20.7	0.76	-20.7	1.05	-20.7	-0.32	-20.7	0.49	-20.7	-3.14	-20.7	-2.1	-20.7	-1.99
-19.8	1.23	-19.8	-0.49	-19.8	-2.04	-19.8	0.15	-19.8	-1.26	-19.8	-0.18	-19.8	2	-19.8	-2.24	-19.8	-2.69	-19.8	-1.59	-19.8	-0.39	-19.8	-0.32	-19.8	-0.51	-19.8	-1.89	-19.8	1.2	-19.8	-1.12	-19.8	1.16	-19.8	-1.64	-19.8	-1.22	-19.8	1.24	-19.8	0.76	-19.8	-0.14	-19.8	3.18	-19.8	-3.7	-19.8	-2.18
-18.9	-1.22	-18.9	-2.79	-18.9	-3.46	-18.9	-0.89	-18.9	-2.94	-18.9	-1.52	-18.9	0.92	-18.9	0	-18.9	-2.87	-18.9	-0.71	-18.9	-3.72	-18.9	0.63	-18.9	-0.27	-18.9	0.09	-18.9	0.74	-18.9	0.74	-18.9	0.43	-18.9	-1.7	-18.9	-0.05	-18.9	-0.08	-18.9	2.28	-18.9	0.35	-18.9	-1.43	-18.9	-4.68	-18.9	-1.98
-18	0.33	-18	0.16	-18	3.38	-18	0.1	-18	-0.01	-18	1.53	-18	-1.61	-18	1.38	-18	-0.36	-18	-0.42	-18	-0.18	-18	0.09	-18	-0.41	-18	0.58	-18	-1.02	-18	-0.95	-18	1	-18	1.78	-18	-0.48	-18	-1.33	-18	1.95	-18	-0.09	-18	-0.62	-18	-0.37	-18	-2.84
-17.1	1.84	-17.1	-0.39	-17.1	-1.63	-17.1	1.17	-17.1	-1.27	-17.1	1.24	-17.1	0.75	-17.1	0.59	-17.1	-0.71	-17.1	2.59	-17.1	-1.79	-17.1	1.07	-17.1	-0.36	-17.1	0.06	-17.1	1.34	-17.1	0.15	-17.1	2.72	-17.1	0.87	-17.1	0.35	-17.1	-0.01	-17.1	1.05	-17.1	-0.75	-17.1	2.31	-17.1	-0.08	-17.1	0.27
-16.2	-0.54	-16.2	0.34	-16.2	-1.97	-16.2	2.04	-16.2	-1.1	-16.2	0.33	-16.2	0.23	-16.2	0.69	-16.2	-3.42	-16.2	0.36	-16.2	-0.81	-16.2	-1.56	-16.2	-1.32	-16.2	0.22	-16.2	-0.65	-16.2	-0.94	-16.2	1.32	-16.2	-0.61	-16.2	1.99	-16.2	-0.42	-16.2	0.71	-16.2	-1.6	-16.2	0.17	-16.2	-4.38	-16.2	0.11
-15.3	-0.29	-15.3	-1.4	-15.3	0.17	-15.3	-1.93	-15.3	-1.19	-15.3	0.36	-15.3	-0.31	-15.3	-2.61	-15.3	1.71	-15.3	-2	-15.3	-0.52	-15.3	-0.5	-15.3	1.41	-15.3	-2.64	-15.3	-0.91	-15.3	0.93	-15.3	0.08	-15.3	0.02	-15.3	0.04	-15.3	-1.49	-15.3	-1.37	-15.3	2.41	-15.3	0.86	-15.3	-1.89	-15.3	-1.3
-14.4	0.67	-14.4	-0.5	-14.4	0.59	-14.4	0.46	-14.4	-1.81	-14.4	2.54	-14.4	-1.97	-14.4	0.74	-14.4	-0.2	-14.4	-0.62	-14.4	1.04	-14.4	2.45	-14.4	-0.91	-14.4	-0.89	-14.4	-1.19	-14.4	-0.3	-14.4	1.43	-14.4	1.67	-14.4	1.72	-14.4	0.48	-14.4	-1.29	-14.4	0.44	-14.4	3.67	-14.4	1.72	-14.4	0.34
-13.5	0.08	-13.5	-3.33	-13.5	-0.93	-13.5	-0.44	-13.5	2.48	-13.5	1.21	-13.5	-0.69	-13.5	-1.85	-13.5	-1.53	-13.5	1.12	-13.5	0.22	-13.5	-0.16	-13.5	0.65	-13.5	1.45	-13.5	-0.43	-13.5	0.44	-13.5	-0.17	-13.5	-1.75	-13.5	-0.11	-13.5	0.66	-13.5	-0.88	-13.5	0.57	-13.5	1.93	-13.5	-0.69	-13.5	-0.1
-12.6	-0.47	-12.6	-2.47	-12.6	-0.34	-12.6	-1.77	-12.6	-1.06	-12.6	0	-12.6	-0.61	-12.6	-1.92	-12.6	1.77	-12.6	-0.72	-12.6	-0.4	-12.6	0.4	-12.6	0.17	-12.6	0.3	-12.6	4.59	-12.6	0.85	-12.6	0.87	-12.6	-1.47	-12.6	1.18	-12.6	-0.11	-12.6	0.51	-12.6	0.1	-12.6	1.36	-12.6	-1.83	-12.6	0.85
-11.7	0.87	-11.7	-1.24	-11.7	1.46	-11.7	-0.95	-11.7	1.36	-11.7	1.15	-11.7	-0.08	-11.7	1.55	-11.7	0.33	-11.7	-0.34	-11.7	-0.41	-11.7	-0.03	-11.7	-0.99	-11.7	0.25	-11.7	0.71	-11.7	0.16	-11.7	-1.32	-11.7	-0.19	-11.7	-0.52	-11.7	0.12	-11.7	0.31	-11.7	2.21	-11.7	1.67	-11.7	-1.78	-11.7	-1.76
-10.8	0.75	-10.8	0.19	-10.8	-2.87	-10.8	-1.11	-10.8	-2.14	-10.8	1.42	-10.8	-0.25	-10.8	-0.21	-10.8	-2.18	-10.8	-0.23	-10.8	-1.39	-10.8	1.27	-10.8	-0.55	-10.8	-1.44	-10.8	0.22	-10.8	1.69	-10.8	-0.85	-10.8	-2.01	-10.8	-0.97	-10.8	0.72	-10.8	-0.01	-10.8	0.45	-10.8	1.63	-10.8	-1.02	-10.8	0.23
-9.9	-0.26	-9.9	0.45	-9.9	1.58	-9.9	-0.22	-9.9	1.38	-9.9	0.25	-9.9	0.47	-9.9	0.88	-9.9	-2.13	-9.9	-0.49	-9.9	0	-9.9	0.26	-9.9	-0.13	-9.9	-0.02	-9.9	-1.85	-9.9	0.2	-9.9	1.02	-9.9	2.24	-9.9	1	-9.9	-0.77	-9.9	0.57	-9.9	-0.15	-9.9	1.14	-9.9	-0.25	-9.9	-0.22
-9	0.95	-9	-2.9	-9	-0.61	-9	0.87	-9	-1.51	-9	-2.62	-9	-0.92	-9	-1.01	-9	0.25	-9	0.14	-9	-0.37	-9	-0.86	-9	1.56	-9	0.46	-9	0.18	-9	-1.07	-9	-0.11	-9	-0.65	-9	0.92	-9	-0.89	-9	-0.51	-9	-1.12	-9	-0.34	-9	-2.88	-9	-1.41
-8.1	0.28	-8.1	-0.08	-8.1	1.44	-8.1	0.64	-8.1	-1.1	-8.1	0.93	-8.1	0.39	-8.1	0.6	-8.1	1.53	-8.1	0.64	-8.1	-1.63	-8.1	1.62	-8.1	-1.12	-8.1	0.92	-8.1	0.3	-8.1	0.32	-8.1	0.89	-8.1	-0.06	-8.1	-2.47	-8.1	0.29	-8.1	0.26	-8.1	1.72	-8.1	-1.76	-8.1	-1.44	-8.1	-0.43
-7.2	-1.51	-7.2	-3.32	-7.2	-0.93	-7.2	-0.91	-7.2	0.01	-7.2	-0.16	-7.2	0.01	-7.2	-0.7	-7.2	0.42	-7.2	0.09	-7.2	-1.4	-7.2	1.04	-7.2	0.75	-7.2	-1.36	-7.2	1.85	-7.2	-1.14	-7.2	0.7	-7.2	0.04	-7.2	0.23	-7.2	0.77	-7.2	1.84	-7.2	0.42	-7.2	2.2	-7.2	0.58	-7.2	1.39
-6.3	-0.66	-6.3	-1.24	-6.3	2.25	-6.3	2.27	-6.3	1.79	-6.3	0.89	-6.3	-0.61	-6.3	-0.42	-6.3	-1.18	-6.3	0.34	-6.3	-1.37	-6.3	0.53	-6.3	1.68	-6.3	0	-6.3	-1.53	-6.3	-1.84	-6.3	-0.18	-6.3	0.98	-6.3	0.79	-6.3	-0.26	-6.3	-1.79	-6.3	-0.05	-6.3	-1.93	-6.3	2.74	-6.3	-0.34
-5.4	1.06	-5.4	0.28	-5.4	-0.92	-5.4	0.12	-5.4	0.04	-5.4	0.88	-5.4	-0.43	-5.4	0.87	-5.4	-1.39	-5.4	-3.21	-5.4	0.7	-5.4	-0.62	-5.4	-0.05	-5.4	0.94	-5.4	-0.75	-5.4	-2.22	-5.4	-0.46	-5.4	-1.74	-5.4	-1.9	-5.4	-2.02	-5.4	-2.18	-5.4	0.83	-5.4	0.6	-5.4	-0.67	-5.4	-3.11
-4.5	0.59	-4.5	-2.07	-4.5	-0.28	-4.5	-1.29	-4.5	-0.69	-4.5	-1.08	-4.5	0.73	-4.5	0.92	-4.5	-1.82	-4.5	-3.02	-4.5	-0.98	-4.5	-0.9	-4.5	-0.28	-4.5	0.58	-4.5	-0.35	-4.5	-1.15	-4.5	-0.74	-4.5	-2.97	-4.5	-1.09	-4.5	-0.65	-4.5	1.7	-4.5	-1.73	-4.5	-1.12	-4.5	-2.54	-4.5	-0.73
-3.6	0.33	-3.6	-0.7	-3.6	-1.13	-3.6	-0.31	-3.6	-1.21	-3.6	0.13	-3.6	-0.73	-3.6	-1.15	-3.6	1.51	-3.6	0.59	-3.6	1.72	-3.6	-0.13	-3.6	1.04	-3.6	0.64	-3.6	1.64	-3.6	0.95	-3.6	0.81	-3.6	2.03	-3.6	0.68	-3.6	1.25	-3.6	0.09	-3.6	0.94	-3.6	2.53	-3.6	-0.79	-3.6	-1.43
-2.7	0.28	-2.7	1.1	-2.7	1.59	-2.7	-0.85	-2.7	0.78	-2.7	2.86	-2.7	-1.42	-2.7	0.89	-2.7	-0.76	-2.7	1.08	-2.7	0.29	-2.7	2.36	-2.7	-0.14	-2.7	3.25	-2.7	0.19	-2.7	-0.94	-2.7	-1.88	-2.7	-1.06	-2.7	-0.33	-2.7	1.24	-2.7	0.63	-2.7	-0.32	-2.7	-2.47	-2.7	-1.95	-2.7	1.1
-1.8	0.37	-1.8	2.82	-1.8	0.16	-1.8	-0.68	-1.8	1.13	-1.8	-0.91	-1.8	-0.56	-1.8	-0.97	-1.8	-0.74	-1.8	-2.62	-1.8	0.95	-1.8	-1.41	-1.8	-1.3	-1.8	-2.85	-1.8	0.47	-1.8	1.34	-1.8	3.14	-1.8	-0.05	-1.8	-1.15	-1.8	0.88	-1.8	0.62	-1.8	2.14	-1.8	2.51	-1.8	-0.72	-1.8	0.73
-0.9	1.24	-0.9	1.24	-0.9	-1.12	-0.9	-1.51	-0.9	-1.52	-0.9	0.38	-0.9	0.2	-0.9	-0.23	-0.9	1.08	-0.9	-0.02	-0.9	-3.93	-0.9	0.99	-0.9	-0.88	-0.9	0.75	-0.9	2.47	-0.9	2.5	-0.9	-1.5	-0.9	3.04	-0.9	-1.77	-0.9	0.31	-0.9	0.33	-0.9	4.54	-0.9	2.43	-0.9	-0.13	-0.9	-0.8
0	0.29	0	-1.87	0	-0.24	0	-0.38	0	-2.15	0	2.47	0	-1.18	0	1.2	0	-0.5	0	1.79	0	-0.41	0	1.72	0	-0.84	0	0.28	0	0.66	0	1.56	0	1.18	0	-0.89	0	0.03	0	0.06	0	2.53	0	1.02	0	3.43	0	-2.48	0	-1.29
0.9	1.62	0.9	0.38	0.9	-0.63	0.9	-1.7	0.9	0.43	0.9	2.42	0.9	-0.06	0.9	-1.36	0.9	-0.2	0.9	-1.66	0.9	3	0.9	0.98	0.9	-0.87	0.9	-0.05	0.9	1.75	0.9	-0.12	0.9	0.6	0.9	-1.76	0.9	-2.38	0.9	-0.15	0.9	1.2	0.9	2.62	0.9	-0.74	0.9	-2.22	0.9	-2.15
1.8	3.54	1.8	0.94	1.8	0.12	1.8	-0.21	1.8	-1.25	1.8	0.85	1.8	0.86	1.8	1.69	1.8	1.15	1.8	1.01	1.8	-1.23	1.8	1.4	1.8	-1.81	1.8	1.33	1.8	0.9	1.8	0.82	1.8	1.14	1.8	-0.7	1.8	1.69	1.8	-0.22	1.8	-1.37	1.8	0.49	1.8	1.69	1.8	-3.05	1.8	1.62
2.7	3.72	2.7	-1.74	2.7	0.54	2.7	0.38	2.7	0.32	2.7	1.29	2.7	-0.23	2.7	0.33	2.7	0.78	2.7	-0.18	2.7	0.25	2.7	-0.22	2.7	-1.98	2.7	0.05	2.7	2.24	2.7	-2.7	2.7	0.9	2.7	-1.49	2.7	0.74	2.7	0.76	2.7	2.32	2.7	0.39	2.7	0.81	2.7	-2.51	2.7	-0.14
3.6	0.74	3.6	-0.56	3.6	2.13	3.6	0.69	3.6	0.58	3.6	2.38	3.6	-1.83	3.6	-1.69	3.6	-0.99	3.6	0.38	3.6	-1.93	3.6	2.31	3.6	-3.82	3.6	-0.38	3.6	0.27	3.6	-1.95	3.6	2.69	3.6	-1.42	3.6	-0.82	3.6	-1.89	3.6	-0.97	3.6	-1.98	3.6	2.09	3.6	-4.48	3.6	-3.37
4.5	-1.77	4.5	-0.4	4.5	0.75	4.5	0.1	4.5	-1.93	4.5	0.37	4.5	-2.15	4.5	0.02	4.5	0.4	4.5	-0.42	4.5	-1.2	4.5	-0.45	4.5	-1.56	4.5	0.94	4.5	1.21	4.5	1.41	4.5	-0.28	4.5	0.5	4.5	-1.49	4.5	2.5	4.5	-0.55	4.5	1.52	4.5	-0.55	4.5	-3.64	4.5	-0.98
5.4	0.91	5.4	-0.21	5.4	1.99	5.4	1.42	5.4	-0.39	5.4	0.58	5.4	-0.8	5.4	-0.14	5.4	-0.92	5.4	1.02	5.4	0.35	5.4	-0.49	5.4	-0.05	5.4	-1.96	5.4	0.33	5.4	-0.45	5.4	3.22	5.4	-0.32	5.4	-0.56	5.4	0.11	5.4	1.79	5.4	0.61	5.4	1.3	5.4	0.17	5.4	0.92
6.3	-0.58	6.3	1.15	6.3	0.08	6.3	0.49	6.3	0.15	6.3	2.84	6.3	-0.55	6.3	3.67	6.3	1.53	6.3	-1.42	6.3	0.34	6.3	4.05	6.3	1.03	6.3	0.72	6.3	0.4	6.3	-0.79	6.3	0.62	6.3	0.1	6.3	0.75	6.3	-2.26	6.3	-1.56	6.3	2.28	6.3	3.02	6.3	-2.56	6.3	0.14
7.2	1.78	7.2	-1.62	7.2	-0.84	7.2	-1.65	7.2	1.16	7.2	-0.12	7.2	-0.92	7.2	-1.06	7.2	1.37	7.2	-1.28	7.2	1.59	7.2	1.24	7.2	0.54	7.2	-2.07	7.2	0.34	7.2	-0.48	7.2	0.35	7.2	0.05	7.2	2.3	7.2	-1.88	7.2	-0.47	7.2	2.66	7.2	1.33	7.2	-2.27	7.2	-0.45
8.1	12.36	8.1	6.49	8.1	1.49	8.1	6.66	8.1	-0.1	8.1	-0.42	8.1	-6.82	8.1	0.21	8.1	-2.47	8.1	2.43	8.1	0.79	8.1	2.2	8.1	-4.69	8.1	-0.87	8.1	-0.87	8.1	0.49	8.1	-0.01	8.1	0.8	8.1	-10.89	8.1	-4.51	8.1	-0.72	8.1	2.33	8.1	-1.34	8.1	-2.83	8.1	2.97
9	37.72	9	21.51	9	12.63	9	12.21	9	-2.05	9	0.38	9	-6.47	9	4.06	9	-0.48	9	3.1	9	-1.29	9	3.22	9	-10.79	9	-1.69	9	-1.16	9	0.68	9	0.15	9	-1.38	9	-22.12	9	-6.19	9	-0.7	9	3.39	9	-1.82	9	-1.57	9	9.23
9.9	51.4	9.9	36.67	9.9	20.32	9.9	16.86	9.9	-0.97	9.9	-0.79	9.9	-7.02	9.9	9.05	9.9	2.88	9.9	4.32	9.9	-2.25	9.9	0.52	9.9	-14.2	9.9	-1.87	9.9	-0.48	9.9	3.24	9.9	-3.67	9.9	-1.56	9.9	-28.16	9.9	-6.84	9.9	-1.93	9.9	6.12	9.9	-1.79	9.9	0.53	9.9	12.45
10.8	55.63	10.8	40.91	10.8	25.52	10.8	16.77	10.8	-0.31	10.8	0.12	10.8	-6.38	10.8	6.99	10.8	0.8	10.8	1.77	10.8	-0.01	10.8	1.2	10.8	-14.91	10.8	-4.2	10.8	-1.55	10.8	-1.56	10.8	-1.11	10.8	-0.04	10.8	-30.26	10.8	-3.22	10.8	0.65	10.8	1.19	10.8	-4.36	10.8	-3.04	10.8	12.92
11.7	59.52	11.7	44.65	11.7	26.28	11.7	20.42	11.7	-1.41	11.7	2.41	11.7	-6.41	11.7	11.62	11.7	3.12	11.7	6.11	11.7	-3.4	11.7	2.07	11.7	-17.62	11.7	-5.2	11.7	-0.22	11.7	1.81	11.7	-0.62	11.7	0.86	11.7	-30.27	11.7	-3.15	11.7	-0.87	11.7	4.6	11.7	-0.36	11.7	-0.54	11.7	13.55
12.6	59.61	12.6	47.45	12.6	27.96	12.6	21.32	12.6	-1.16	12.6	-0.38	12.6	-7.38	12.6	8.17	12.6	4.55	12.6	9.12	12.6	-3.42	12.6	-1.28	12.6	-16.86	12.6	-4.42	12.6	-0.29	12.6	1.73	12.6	-2.31	12.6	-0.28	12.6	-30.98	12.6	-4.41	12.6	2.45	12.6	4.55	12.6	-2.09	12.6	-1.36	12.6	13.51
13.5	63.66	13.5	48.64	13.5	27.13	13.5	18.44	13.5	0.29	13.5	1.47	13.5	-6.66	13.5	9.14	13.5	2.01	13.5	4.65	13.5	-1.1	13.5	0.08	13.5	-18.42	13.5	-6.58	13.5	-2.54	13.5	1.48	13.5	-3.05	13.5	0.32	13.5	-33.78	13.5	-3.02	13.5	0.86	13.5	5.64	13.5	-1.12	13.5	3.11	13.5	12.18
14.4	64.31	14.4	50.86	14.4	30.34	14.4	23.32	14.4	1.31	14.4	1.52	14.4	-6.69	14.4	10.6	14.4	6.27	14.4	6.99	14.4	-3.64	14.4	-0.1	14.4	-17.62	14.4	-5.26	14.4	0.04	14.4	0.81	14.4	-2.75	14.4	-4.62	14.4	-31.63	14.4	-6.41	14.4	-0.83	14.4	3.41	14.4	-1.82	14.4	-0.76	14.4	13.47
15.3	62.82	15.3	48.48	15.3	28.29	15.3	19.55	15.3	-1.12	15.3	1.71	15.3	-5.72	15.3	10.88	15.3	2.46	15.3	5.47	15.3	-3.89	15.3	1.58	15.3	-19.13	15.3	-4.05	15.3	-2.86	15.3	2.29	15.3	-4.72	15.3	0.81	15.3	-32.57	15.3	-5.29	15.3	-0.06	15.3	5.14	15.3	-3.96	15.3	0.48	15.3	12.41
16.2	62.08	16.2	53.35	16.2	32	16.2	21.85	16.2	0.56	16.2	0.32	16.2	-9.11	16.2	8.73	16.2	5.6	16.2	6	16.2	-4.41	16.2	-0.58	16.2	-19.66	16.2	-7.51	16.2	-1.54	16.2	1.02	16.2	-3.79	16.2	-2.25	16.2	-33.22	16.2	-5.24	16.2	-1.46	16.2	4.72	16.2	-2.09	16.2	-0.37	16.2	11.97
17.1	63.06	17.1	50.85	17.1	31.36	17.1	21.47	17.1	-0.05	17.1	2.28	17.1	-9.4	17.1	9.48	17.1	4.56	17.1	5.98	17.1	-0.46	17.1	2.03	17.1	-19.36	17.1	-4.55	17.1	-1.51	17.1	-0.06	17.1	-2.2	17.1	-0.78	17.1	-30.82	17.1	-1.42	17.1	-0.85	17.1	6.2	17.1	-1.18	17.1	0.45	17.1	16.01
18	64.05	18	52.04	18	30.58	18	21.69	18	0.65	18	-2.01	18	-6.7	18	8.92	18	4.6	18	7.47	18	1.64	18	0.36	18	-19.44	18	-4.58	18	-1.25	18	0.88	18	-2.26	18	-1	18	-32.06	18	-3.32	18	-0.12	18	5.9	18	-2.44	18	-3.52	18	12.49
18.9	63.27	18.9	50.61	18.9	32.2	18.9	24.37	18.9	0.02	18.9	-0.75	18.9	-7.2	18.9	9.48	18.9	3.65	18.9	5.69	18.9	-2.48	18.9	0.67	18.9	-17.65	18.9	-7.11	18.9	-1.53	18.9	0.43	18.9	-4.55	18.9	-0.57	18.9	-32.25	18.9	-6.18	18.9	2.26	18.9	6.29	18.9	-3.42	18.9	0.27	18.9	11.86
19.8	65.56	19.8	52.72	19.8	30.34	19.8	22.87	19.8	0.49	19.8	0.29	19.8	-7.08	19.8	10.05	19.8	1.78	19.8	8.38	19.8	0.74	19.8	0.2	19.8	-18.88	19.8	-4.26	19.8	-3.4	19.8	1.89	19.8	-2.73	19.8	-2.27	19.8	-33.58	19.8	-3.05	19.8	-0.57	19.8	6.89	19.8	-3.77	19.8	-0.43	19.8	12.76
20.7	66.82	20.7	51.87	20.7	34.15	20.7	23.43	20.7	1.88	20.7	2.4	20.7	-5.77	20.7	8.82	20.7	4.55	20.7	6.17	20.7	-0.09	20.7	1.4	20.7	-20.59	20.7	-5.98	20.7	-2.96	20.7	2.44	20.7	-3.99	20.7	-1.83	20.7	-33.41	20.7	-5.26	20.7	0.08	20.7	6.27	20.7	-1.46	20.7	-0.18	20.7	12.53
21.6	65.64	21.6	53.72	21.6	31.45	21.6	22.13	21.6	0.42	21.6	2.67	21.6	-7.14	21.6	8.93	21.6	3.32	21.6	6.06	21.6	-0.31	21.6	1.82	21.6	-19.83	21.6	-6.13	21.6	-3.96	21.6	-2.34	21.6	-3.17	21.6	-0.39	21.6	-31.92	21.6	-3.7	21.6	-0.37	21.6	3.92	21.6	-4.3	21.6	-3.12	21.6	13.21
22.5	65.1	22.5	54.61	22.5	32.27	22.5	18.5	22.5	-1.51	22.5	1.87	22.5	-6.44	22.5	13.52	22.5	2.49	22.5	6.28	22.5	-4.04	22.5	-0.28	22.5	-19.8	22.5	-5.43	22.5	-0.5	22.5	1.56	22.5	-3.62	22.5	-3.18	22.5	-32	22.5	-5.29	22.5	2.99	22.5	5.94	22.5	-3.87	22.5	0.22	22.5	11.83
23.4	68.09	23.4	54.56	23.4	33.58	23.4	21.61	23.4	-0.24	23.4	1.86	23.4	-4.65	23.4	10.83	23.4	4.25	23.4	5.54	23.4	-1.9	23.4	0.92	23.4	-18.14	23.4	-6.05	23.4	-2.43	23.4	0.37	23.4	-5.31	23.4	-2.2	23.4	-30.55	23.4	-3.33	23.4	-1.31	23.4	4.43	23.4	-5.67	23.4	-2.5	23.4	14.33
24.3	67.34	24.3	52.52	24.3	33.09	24.3	24.04	24.3	1.4	24.3	1.92	24.3	-8.59	24.3	10.17	24.3	4.38	24.3	7.35	24.3	-5.09	24.3	-0.17	24.3	-20.47	24.3	-5.44	24.3	-1.95	24.3	2.3	24.3	-5.63	24.3	-1	24.3	-30.04	24.3	-5.84	24.3	-0.32	24.3	5.7	24.3	-1.17	24.3	2.13	24.3	15.62
25.2	66.92	25.2	52.54	25.2	30.03	25.2	23.69	25.2	0.98	25.2	0.01	25.2	-6.06	25.2	11.15	25.2	2.75	25.2	7.76	25.2	-1.76	25.2	3.19	25.2	-19.31	25.2	-3.47	25.2	-0.85	25.2	1.31	25.2	-4.88	25.2	2.75	25.2	-30.65	25.2	-2.37	25.2	2.86	25.2	4.39	25.2	-3.86	25.2	-0.06	25.2	14.36
26.1	65.22	26.1	52.13	26.1	33.82	26.1	25.19	26.1	1.59	26.1	2.64	26.1	-9.51	26.1	10.28	26.1	6.14	26.1	6.69	26.1	0.89	26.1	1.54	26.1	-20.66	26.1	-6.44	26.1	0.32	26.1	1.75	26.1	-1.44	26.1	-1.39	26.1	-31.21	26.1	-4.93	26.1	0.76	26.1	5.48	26.1	-2.6	26.1	1.33	26.1	15.34
27	65.2	27	52.47	27	31.43	27	22.53	27	1.79	27	3.18	27	-7.68	27	12.08	27	2	27	5.71	27	-1.98	27	1.1	27	-19.41	27	-3.88	27	-2.6	27	1.84	27	-5.75	27	-1.49	27	-31.45	27	-2.75	27	2.03	27	6.64	27	-2.9	27	1.52	27	14.24
27.9	66.63	27.9	54.74	27.9	29.73	27.9	22.32	27.9	0.52	27.9	0.81	27.9	-6.13	27.9	10.48	27.9	3.8	27.9	8.07	27.9	-2.39	27.9	0.55	27.9	-16.31	27.9	-5.51	27.9	-0.34	27.9	1.89	27.9	-2.54	27.9	-0.22	27.9	-29.48	27.9	-2.03	27.9	0.78	27.9	5.5	27.9	-1.84	27.9	1.1	27.9	15.12
28.8	68.64	28.8	54.16	28.8	30.7	28.8	24.3	28.8	0.44	28.8	2.61	28.8	-6.12	28.8	11.52	28.8	3.79	28.8	6.96	28.8	-2.6	28.8	1.75	28.8	-18.39	28.8	-5.41	28.8	-2.23	28.8	2.69	28.8	-4.1	28.8	-2.8	28.8	-31.33	28.8	-4.81	28.8	0.46	28.8	7.2	28.8	-2.01	28.8	1.94	28.8	13.76
29.7	67.83	29.7	53.23	29.7	32.09	29.7	23.15	29.7	1.59	29.7	4.22	29.7	-7.51	29.7	10.67	29.7	5.2	29.7	2.43	29.7	-3.22	29.7	0.56	29.7	-20.74	29.7	-5.12	29.7	0.4	29.7	-2.09	29.7	-2.61	29.7	-1.28	29.7	-32.12	29.7	-2.19	29.7	1.51	29.7	4.64	29.7	0	29.7	2.29	29.7	15.94
30.6	65.8	30.6	55.02	30.6	33.53	30.6	22.94	30.6	1.53	30.6	3.21	30.6	-5.36	30.6	10.97	30.6	3.96	30.6	5.87	30.6	-1.02	30.6	2.36	30.6	-17.57	30.6	-7.87	30.6	-1.04	30.6	1.61	30.6	-3.41	30.6	-0.53	30.6	-32.69	30.6	-5.07	30.6	2.48	30.6	5.03	30.6	-2.76	30.6	0.83	30.6	13.47
31.5	69.16	31.5	53.45	31.5	31.98	31.5	22.24	31.5	-0.45	31.5	2.11	31.5	-7.44	31.5	10.89	31.5	3.02	31.5	6.25	31.5	-2.09	31.5	1.45	31.5	-18.29	31.5	-2.76	31.5	-1.81	31.5	-2.63	31.5	-4.1	31.5	-2.74	31.5	-31.97	31.5	-5.26	31.5	1.72	31.5	5.39	31.5	-3	31.5	-0.89	31.5	13.38
32.4	67.29	32.4	53.55	32.4	32.43	32.4	22.67	32.4	1.21	32.4	0.53	32.4	-8.54	32.4	12.72	32.4	4.25	32.4	7.28	32.4	-3.64	32.4	1.51	32.4	-18.96	32.4	-6.1	32.4	-3.21	32.4	1.74	32.4	-4.18	32.4	-0.24	32.4	-33.37	32.4	-2.79	32.4	1.93	32.4	7.08	32.4	-1.22	32.4	4.02	32.4	12.49
33.3	66.6	33.3	52.83	33.3	35.15	33.3	25.97	33.3	1.87	33.3	3.35	33.3	-8.59	33.3	9.4	33.3	5.32	33.3	8.19	33.3	-0.75	33.3	1	33.3	-19.87	33.3	-6.13	33.3	-2.51	33.3	1.94	33.3	-3.04	33.3	-2.99	33.3	-31.36	33.3	-2.45	33.3	2.41	33.3	5.52	33.3	-2.33	33.3	-0.26	33.3	15.41
34.2	69.89	34.2	52.67	34.2	31.94	34.2	21.88	34.2	0.89	34.2	-0.84	34.2	-5.92	34.2	9.25	34.2	1.53	34.2	6.12	34.2	-2.95	34.2	-0.84	34.2	-20.63	34.2	-5.67	34.2	-2.6	34.2	-0.91	34.2	-4.03	34.2	-1.69	34.2	-33.13	34.2	-1.79	34.2	-0.1	34.2	5.54	34.2	-1.99	34.2	1.39	34.2	14.1
35.1	65.15	35.1	52.33	35.1	34.96	35.1	20.49	35.1	-2.07	35.1	1.87	35.1	-10.13	35.1	9.53	35.1	3.69	35.1	4.27	35.1	-4.32	35.1	-0.24	35.1	-19.23	35.1	-6.36	35.1	-1.47	35.1	-0.98	35.1	-2.99	35.1	-0.86	35.1	-31.08	35.1	-2.99	35.1	2.08	35.1	5.22	35.1	-2.21	35.1	0.31	35.1	13.77
36	66.26	36	54.95	36	34.27	36	23.16	36	-0.77	36	2.94	36	-7.16	36	11.14	36	6.05	36	4.67	36	-2.16	36	2.67	36	-19.94	36	-3.91	36	-2.82	36	-0.03	36	-4.52	36	0.48	36	-34.31	36	-3.33	36	0.84	36	6.96	36	-3.54	36	3.88	36	9.89
36.9	66.66	36.9	55.43	36.9	33.89	36.9	24.33	36.9	0.84	36.9	2.64	36.9	-8.78	36.9	12.27	36.9	4.03	36.9	7.5	36.9	-3.82	36.9	-0.98	36.9	-18.57	36.9	-7	36.9	0.02	36.9	1.72	36.9	-5.66	36.9	-1.55	36.9	-31.76	36.9	-2.67	36.9	1.46	36.9	2.54	36.9	-3.79	36.9	3.46	36.9	16.68
37.8	65.58	37.8	52.55	37.8	35.09	37.8	25.79	37.8	-0.94	37.8	2.45	37.8	-8.64	37.8	10.51	37.8	5.17	37.8	7.38	37.8	-4.03	37.8	0.18	37.8	-17.83	37.8	-3.41	37.8	-1.35	37.8	0.81	37.8	-2.89	37.8	-2.39	37.8	-32.65	37.8	-1.37	37.8	1.43	37.8	6.66	37.8	-4.9	37.8	0.26	37.8	13.35
38.7	65.65	38.7	56.41	38.7	35.78	38.7	19.97	38.7	0.07	38.7	0.54	38.7	-7.04	38.7	11.91	38.7	5.1	38.7	5.47	38.7	-3.5	38.7	-0.73	38.7	-18.79	38.7	-4.54	38.7	-0.88	38.7	-0.16	38.7	-4.12	38.7	-0.62	38.7	-32.91	38.7	-3.42	38.7	0.79	38.7	6.82	38.7	-0.37	38.7	2.64	38.7	13.69
39.6	65.07	39.6	54.3	39.6	32.49	39.6	25.41	39.6	-1.01	39.6	2.02	39.6	-9.31	39.6	12.32	39.6	6.25	39.6	8.03	39.6	-4.79	39.6	0.72	39.6	-18.5	39.6	-5.65	39.6	-0.18	39.6	2.16	39.6	-5.25	39.6	-1.7	39.6	-33.23	39.6	-0.55	39.6	0.61	39.6	5.33	39.6	-3.58	39.6	0.8	39.6	13.95
40.5	63.59	40.5	55.5	40.5	36.52	40.5	22.46	40.5	0.56	40.5	5.39	40.5	-8.28	40.5	11.44	40.5	5.7	40.5	6.52	40.5	-1.59	40.5	2.96	40.5	-16.9	40.5	-4.73	40.5	-1.58	40.5	0.11	40.5	-3.7	40.5	0.68	40.5	-29.35	40.5	-0.73	40.5	1.02	40.5	6.92	40.5	-4.54	40.5	2.88	40.5	13.57
41.4	67.3	41.4	54.58	41.4	32.98	41.4	23.04	41.4	2.07	41.4	1.33	41.4	-9.48	41.4	11.35	41.4	5.64	41.4	7.4	41.4	-2.07	41.4	-0.14	41.4	-20.58	41.4	-5.52	41.4	0.7	41.4	1.55	41.4	-5.35	41.4	-1.89	41.4	-33.67	41.4	-2.69	41.4	3.33	41.4	6.44	41.4	-3.93	41.4	2.58	41.4	12.96
42.3	66.97	42.3	54.64	42.3	34.6	42.3	24.38	42.3	0.32	42.3	1.71	42.3	-8.63	42.3	9.09	42.3	4.29	42.3	6.21	42.3	-1.81	42.3	-0.64	42.3	-18.65	42.3	-5.54	42.3	-1.16	42.3	-2.69	42.3	-0.81	42.3	-4.33	42.3	-30.53	42.3	-0.46	42.3	3.08	42.3	4.81	42.3	-1.31	42.3	-0.32	42.3	13.66
43.2	66.94	43.2	55.33	43.2	35.13	43.2	20.9	43.2	-2.73	43.2	4.49	43.2	-7.94	43.2	13.12	43.2	3.87	43.2	5.05	43.2	-3.77	43.2	0.2	43.2	-18.23	43.2	-5.21	43.2	-1.32	43.2	1.27	43.2	-4.88	43.2	-1.36	43.2	-32.19	43.2	-1.38	43.2	3.63	43.2	5.73	43.2	-2.44	43.2	4.75	43.2	14.38
44.1	67.89	44.1	53.48	44.1	33.91	44.1	22.6	44.1	1.42	44.1	0.26	44.1	-6.86	44.1	8.87	44.1	5.56	44.1	5.86	44.1	-3.43	44.1	1.71	44.1	-19.29	44.1	-6.92	44.1	-0.53	44.1	0.98	44.1	-6.92	44.1	0.49	44.1	-31.29	44.1	0.86	44.1	0.46	44.1	7.63	44.1	-3.74	44.1	2.69	44.1	12.61
45	66.1	45	54.55	45	36.32	45	23.62	45	2.21	45	2.14	45	-8.2	45	11.09	45	4.37	45	4.34	45	-1.19	45	0	45	-19.06	45	-4.72	45	-0.76	45	-0.74	45	-6.5	45	-1.79	45	-29.54	45	-2.55	45	3.57	45	4.69	45	-2.62	45	1.79	45	16.99
45.9	68.77	45.9	54.74	45.9	33.82	45.9	23.89	45.9	1.04	45.9	3.22	45.9	-6.69	45.9	11.01	45.9	4.57	45.9	6.07	45.9	-1.63	45.9	4.51	45.9	-16.13	45.9	-5.36	45.9	-1.86	45.9	-0.71	45.9	-6.48	45.9	-0.71	45.9	-29.65	45.9	-0.63	45.9	3.68	45.9	5.49	45.9	-1.9	45.9	4.68	45.9	12.6
46.8	66.6	46.8	51.98	46.8	33.83	46.8	23.68	46.8	1.89	46.8	4.13	46.8	-7.25	46.8	9.46	46.8	7.91	46.8	6.35	46.8	-2.2	46.8	0.66	46.8	-17.55	46.8	-6.58	46.8	0.56	46.8	-1.2	46.8	-5.66	46.8	-0.24	46.8	-29.54	46.8	-2.14	46.8	1.83	46.8	5.89	46.8	-4.08	46.8	2.04	46.8	12.06
47.7	67.14	47.7	54.45	47.7	34.98	47.7	26.76	47.7	0.99	47.7	3.58	47.7	-7.28	47.7	11.89	47.7	7.15	47.7	7.38	47.7	-0.89	47.7	-0.11	47.7	-17.89	47.7	-4.84	47.7	-1.68	47.7	-0.8	47.7	-3.84	47.7	-3.63	47.7	-30.76	47.7	-1.57	47.7	2.5	47.7	4.24	47.7	-1.83	47.7	3.37	47.7	12
48.6	64.84	48.6	53.09	48.6	34.13	48.6	22.45	48.6	0.51	48.6	4.39	48.6	-9.75	48.6	8.47	48.6	3.28	48.6	6.27	48.6	-2.1	48.6	1.19	48.6	-19.19	48.6	-8.07	48.6	-2.67	48.6	1.45	48.6	-3.1	48.6	-2.09	48.6	-32.15	48.6	-2.14	48.6	0.62	48.6	7.83	48.6	-1.8	48.6	1.76	48.6	12.44
49.5	65.63	49.5	53.46	49.5	33.27	49.5	22.55	49.5	-1.69	49.5	6.35	49.5	-8.69	49.5	9.95	49.5	2.43	49.5	9	49.5	-3.51	49.5	0.69	49.5	-20.15	49.5	-6.13	49.5	-1.13	49.5	0.33	49.5	-4.82	49.5	-2.68	49.5	-29.29	49.5	-1.69	49.5	1.72	49.5	5.28	49.5	-3.06	49.5	2.86	49.5	13.12
50.4	66.3	50.4	52.29	50.4	34.43	50.4	23.93	50.4	1.5	50.4	6.14	50.4	-7.55	50.4	11.11	50.4	4.96	50.4	6.66	50.4	-1.01	50.4	2.79	50.4	-18.62	50.4	-5.03	50.4	-3.42	50.4	-1.24	50.4	-3.16	50.4	-1.39	50.4	-32.39	50.4	-3.46	50.4	2.04	50.4	4.76	50.4	-2.41	50.4	3.21	50.4	12.09
51.3	65.06	51.3	55.46	51.3	31.18	51.3	24.45	51.3	0.2	51.3	2.28	51.3	-8.75	51.3	10.5	51.3	3.47	51.3	6.54	51.3	-2.35	51.3	0.03	51.3	-16.19	51.3	-7.43	51.3	-3.27	51.3	-0.18	51.3	-2.54	51.3	-1.56	51.3	-29.6	51.3	-1.65	51.3	0.14	51.3	5.38	51.3	-2.78	51.3	4.08	51.3	14.67
52.2	67.17	52.2	55.04	52.2	33.57	52.2	21.79	52.2	2.11	52.2	5.07	52.2	-6.83	52.2	10.72	52.2	5.76	52.2	6.49	52.2	-2.47	52.2	1.3	52.2	-17.77	52.2	-6.35	52.2	-0.65	52.2	0.77	52.2	-5.79	52.2	1.14	52.2	-31.69	52.2	-1.75	52.2	1.61	52.2	4.87	52.2	-2.95	52.2	2.51	52.2	12.39
53.1	63.5	53.1	54.68	53.1	32.23	53.1	25.89	53.1	1.25	53.1	2.58	53.1	-7.44	53.1	10.73	53.1	3.46	53.1	7.34	53.1	-1.57	53.1	1	53.1	-17.51	53.1	-5.73	53.1	-1.02	53.1	2.07	53.1	-1.51	53.1	-1.15	53.1	-30.26	53.1	-1.99	53.1	1.97	53.1	8.07	53.1	-1.19	53.1	4.55	53.1	15.57
54	63.88	54	54.57	54	32.22	54	24.68	54	1.5	54	2.19	54	-6.57	54	10.85	54	3.91	54	9.34	54	-2.22	54	1.46	54	-16.55	54	-7.6	54	-2.57	54	1.45	54	-5.03	54	-1.82	54	-29.05	54	-2.26	54	1.42	54	4.49	54	-4.93	54	3.27	54	11.68
54.9	63.89	54.9	52.35	54.9	34.7	54.9	25.26	54.9	5.18	54.9	4.82	54.9	-9.8	54.9	12.13	54.9	4.41	54.9	6.78	54.9	2.8	54.9	4.75	54.9	-18.33	54.9	-3.24	54.9	-2.99	54.9	1.3	54.9	-2.61	54.9	1.24	54.9	-30.27	54.9	1.66	54.9	0.74	54.9	7.29	54.9	-3.23	54.9	3.92	54.9	15.69
55.8	65.43	55.8	54.95	55.8	33.89	55.8	22.06	55.8	1.2	55.8	3.02	55.8	-6.71	55.8	10.13	55.8	4.12	55.8	8.34	55.8	-2.64	55.8	2.6	55.8	-17.82	55.8	-7.49	55.8	-2.14	55.8	1.89	55.8	-4.59	55.8	-1.64	55.8	-31.97	55.8	-0.79	55.8	1.3	55.8	5.42	55.8	-2.13	55.8	1.53	55.8	13.46
56.7	64.13	56.7	56.96	56.7	33.15	56.7	21.02	56.7	1.74	56.7	3.54	56.7	-9.1	56.7	11.06	56.7	6.21	56.7	4.72	56.7	-2.79	56.7	0.85	56.7	-17.05	56.7	-7.04	56.7	-1.22	56.7	-1.82	56.7	-4.64	56.7	-1.38	56.7	-30.32	56.7	-1.12	56.7	1.89	56.7	6.65	56.7	-3.39	56.7	0.03	56.7	14.25
57.6	65.22	57.6	53.76	57.6	34.62	57.6	23.67	57.6	5.22	57.6	2.55	57.6	-6.39	57.6	12.19	57.6	5.82	57.6	6.2	57.6	0.5	57.6	-0.51	57.6	-15.57	57.6	-5.86	57.6	-1.01	57.6	1.13	57.6	-3.5	57.6	-3.72	57.6	-30.33	57.6	-1.77	57.6	3.14	57.6	4.18	57.6	-5	57.6	3.25	57.6	11.69
58.5	65.3	58.5	56.65	58.5	31.58	58.5	24.71	58.5	-1.26	58.5	2.08	58.5	-5.72	58.5	13.5	58.5	2.82	58.5	6.5	58.5	-3.24	58.5	2.18	58.5	-18.79	58.5	-4.07	58.5	-1.49	58.5	-1.77	58.5	-3.15	58.5	-3.26	58.5	-32.06	58.5	0.58	58.5	1.28	58.5	5.09	58.5	-0.78	58.5	2.61	58.5	12.08
59.4	67.26	59.4	56.27	59.4	33.83	59.4	24.95	59.4	2.27	59.4	5.44	59.4	-7.96	59.4	12.06	59.4	6.15	59.4	7.94	59.4	0.99	59.4	2.07	59.4	-19.93	59.4	-4.52	59.4	-0.26	59.4	-0.23	59.4	-1.9	59.4	-0.52	59.4	-31.85	59.4	1.14	59.4	0.68	59.4	4.6	59.4	-2.83	59.4	6.31	59.4	12.61
60.3	67.05	60.3	54.55	60.3	33.61	60.3	23.65	60.3	2.5	60.3	2.74	60.3	-9.25	60.3	9.36	60.3	3.9	60.3	6.21	60.3	0.44	60.3	2.14	60.3	-20.87	60.3	-6.63	60.3	-2.47	60.3	0.29	60.3	-5.8	60.3	-3.55	60.3	-30.71	60.3	4.27	60.3	-0.25	60.3	7.1	60.3	-2.38	60.3	2.84	60.3	13.62
61.2	63.88	61.2	55.2	61.2	33.3	61.2	21.61	61.2	2.25	61.2	3.71	61.2	-9.94	61.2	11.59	61.2	4.11	61.2	7.58	61.2	1.34	61.2	1.42	61.2	-19.25	61.2	-4.59	61.2	0.36	61.2	2.1	61.2	-2.63	61.2	-0.19	61.2	-28.78	61.2	0.69	61.2	1.62	61.2	6.67	61.2	-3.7	61.2	4.35	61.2	12.4
62.1	63.81	62.1	56.21	62.1	32.95	62.1	22.18	62.1	2.76	62.1	3.3	62.1	-7.32	62.1	11.21	62.1	2.92	62.1	7.15	62.1	-1.97	62.1	2.67	62.1	-16.75	62.1	-6.06	62.1	-1.42	62.1	-0.13	62.1	-6.13	62.1	-2.25	62.1	-30.2	62.1	0.88	62.1	3.38	62.1	7.01	62.1	-2.6	62.1	5.51	62.1	11.71
63	63.8	63	54.65	63	32.65	63	21.53	63	3.03	63	3.06	63	-8.78	63	12.34	63	3	63	4.43	63	-2.72	63	0.7	63	-17.09	63	-5.09	63	-2.36	63	0.88	63	-4.08	63	-2.65	63	-31.87	63	-0.09	63	1.04	63	5.81	63	-0.77	63	2.88	63	11.82
63.9	60.53	63.9	54.36	63.9	34.49	63.9	21.71	63.9	2.26	63.9	1.83	63.9	-8.13	63.9	11.16	63.9	4.32	63.9	8.28	63.9	0.47	63.9	1.6	63.9	-15.98	63.9	-7.28	63.9	-2.04	63.9	-0.01	63.9	-2.21	63.9	-2.79	63.9	-31.79	63.9	-1.91	63.9	2.11	63.9	6.01	63.9	-0.7	63.9	3.95	63.9	12.04
64.8	64.09	64.8	54.75	64.8	32.16	64.8	25.44	64.8	2.43	64.8	3.1	64.8	-7.32	64.8	12.32	64.8	4.06	64.8	6.22	64.8	-2.76	64.8	1.99	64.8	-16.24	64.8	-5.36	64.8	-1.78	64.8	-0.67	64.8	-5.21	64.8	-1.21	64.8	-30.04	64.8	-0.86	64.8	0.27	64.8	5.75	64.8	-2.77	64.8	5.13	64.8	12.74
65.7	63.11	65.7	54.23	65.7	33.74	65.7	23.58	65.7	1.12	65.7	2.33	65.7	-9.25	65.7	12.52	65.7	3.6	65.7	6.52	65.7	-3.31	65.7	2.23	65.7	-19.1	65.7	-5.46	65.7	-1.02	65.7	-0.8	65.7	-4.74	65.7	-1.84	65.7	-30.8	65.7	-3.31	65.7	2.75	65.7	4.62	65.7	-5.52	65.7	2.79	65.7	12.02
66.6	67.17	66.6	53.31	66.6	35.34	66.6	23.91	66.6	0.62	66.6	3.91	66.6	-6.36	66.6	11.47	66.6	5.02	66.6	6.96	66.6	-1.17	66.6	1.55	66.6	-17.18	66.6	-6.21	66.6	-1.72	66.6	0.67	66.6	-2.35	66.6	-1.22	66.6	-29.08	66.6	0.5	66.6	2.94	66.6	7.52	66.6	-0.64	66.6	4.78	66.6	12.36
67.5	64.59	67.5	57.43	67.5	33.1	67.5	23.03	67.5	0.03	67.5	3.38	67.5	-9.11	67.5	14.65	67.5	4.82	67.5	7.84	67.5	-1.57	67.5	1.62	67.5	-17.5	67.5	-4.38	67.5	-1.11	67.5	0.1	67.5	-4.66	67.5	-2.49	67.5	-30.37	67.5	1.57	67.5	1.86	67.5	5.84	67.5	0.62	67.5	8.89	67.5	12.89
68.4	65.21	68.4	51.58	68.4	33.76	68.4	23.07	68.4	2.72	68.4	4.41	68.4	-8.32	68.4	9.21	68.4	4.3	68.4	6.33	68.4	-1.87	68.4	0.52	68.4	-15.94	68.4	-6.51	68.4	-1.12	68.4	0.99	68.4	-5.19	68.4	-3.38	68.4	-29.58	68.4	-1.53	68.4	2.5	68.4	5.93	68.4	-0.94	68.4	4.65	68.4	12.71
69.3	61.76	69.3	55.14	69.3	32.81	69.3	23.07	69.3	4.05	69.3	1.4	69.3	-6.53	69.3	10.95	69.3	5.25	69.3	5.28	69.3	-0.56	69.3	1.16	69.3	-15.07	69.3	-5.4	69.3	-1.28	69.3	-1.25	69.3	-2.41	69.3	-0.29	69.3	-27.78	69.3	1.33	69.3	1.11	69.3	6.33	69.3	-1.96	69.3	6.61	69.3	14.69
70.2	63.9	70.2	53.31	70.2	33.41	70.2	21.4	70.2	2.66	70.2	2.42	70.2	-9.97	70.2	8.77	70.2	4.91	70.2	5.04	70.2	-1.09	70.2	0.75	70.2	-17.07	70.2	-7.88	70.2	-1.13	70.2	-0.94	70.2	-4.89	70.2	-0.85	70.2	-31.53	70.2	0.01	70.2	2.06	70.2	6.29	70.2	-3.91	70.2	5	70.2	11.59
71.1	62.57	71.1	55.97	71.1	32.08	71.1	21.97	71.1	2.94	71.1	7.65	71.1	-9.49	71.1	14.68	71.1	3.29	71.1	6.03	71.1	-0.04	71.1	2.73	71.1	-17.09	71.1	-5.43	71.1	-0.95	71.1	0.54	71.1	-4.22	71.1	-1.45	71.1	-28.86	71.1	1.86	71.1	1.08	71.1	8.21	71.1	-2.01	71.1	3.9	71.1	12.66
72	64.6	72	56.72	72	32.74	72	22.24	72	2.69	72	4.24	72	-7.78	72	11.07	72	4.18	72	8.11	72	0.67	72	1.96	72	-17.79	72	-5.32	72	-1.03	72	2.25	72	-1.06	72	-0.21	72	-29.3	72	0.92	72	1.73	72	5.65	72	-1.68	72	7.38	72	14.65
72.9	62.69	72.9	55.36	72.9	32.65	72.9	23.56	72.9	2.19	72.9	0.93	72.9	-9.01	72.9	13.23	72.9	6.17	72.9	6.46	72.9	-1.42	72.9	1.77	72.9	-16.9	72.9	-6.52	72.9	-0.91	72.9	1.89	72.9	-2.81	72.9	0.42	72.9	-30.21	72.9	0.01	72.9	1.63	72.9	6.95	72.9	-3.04	72.9	5.04	72.9	12.09
73.8	64.45	73.8	53.49	73.8	32.18	73.8	21.02	73.8	0.48	73.8	4.49	73.8	-5.9	73.8	13.79	73.8	2.9	73.8	2.49	73.8	-0.93	73.8	2.75	73.8	-15.05	73.8	-5.66	73.8	-3.9	73.8	-1.1	73.8	-4.34	73.8	1.51	73.8	-30.47	73.8	-1.58	73.8	2.34	73.8	4.21	73.8	-4.31	73.8	5.32	73.8	12.63
74.7	62.56	74.7	53.75	74.7	35.12	74.7	19.38	74.7	0.95	74.7	2.23	74.7	-8.04	74.7	12.47	74.7	4.61	74.7	4.99	74.7	0.66	74.7	2.95	74.7	-15.24	74.7	-4.51	74.7	-1.44	74.7	-1.45	74.7	-4.07	74.7	-2.35	74.7	-27.42	74.7	-0.64	74.7	1.5	74.7	3.72	74.7	-2.27	74.7	3.69	74.7	13.8
75.6	64.1	75.6	52.98	75.6	31.53	75.6	22.22	75.6	1.98	75.6	2.16	75.6	-6.51	75.6	9.3	75.6	5.4	75.6	3.81	75.6	1.4	75.6	0.5	75.6	-14.79	75.6	-7.41	75.6	-0.22	75.6	0.08	75.6	-4.2	75.6	-3.64	75.6	-28.29	75.6	0.35	75.6	1.2	75.6	7.56	75.6	-2.38	75.6	5.45	75.6	14.23
76.5	61.61	76.5	56.01	76.5	31.58	76.5	23.08	76.5	4.21	76.5	2.19	76.5	-4.87	76.5	11.69	76.5	3.75	76.5	6.27	76.5	-1.6	76.5	3.8	76.5	-13.55	76.5	-7.29	76.5	-2.24	76.5	-0.76	76.5	-3.83	76.5	-0.63	76.5	-28.77	76.5	0.97	76.5	2.16	76.5	5.55	76.5	-2	76.5	2.5	76.5	12.85
77.4	62.14	77.4	52.24	77.4	32.45	77.4	24.75	77.4	3.19	77.4	4.21	77.4	-7.73	77.4	11.28	77.4	4.26	77.4	9.23	77.4	-0.68	77.4	-1.46	77.4	-15.05	77.4	-5.85	77.4	-3.58	77.4	3.32	77.4	-3.52	77.4	-2.03	77.4	-28.45	77.4	1.33	77.4	0.28	77.4	5.66	77.4	-1.79	77.4	6.96	77.4	13.95
78.3	63.53	78.3	52.73	78.3	34.21	78.3	22.96	78.3	-1.18	78.3	5.81	78.3	-5.73	78.3	12.56	78.3	3.29	78.3	5.72	78.3	-1.55	78.3	2.47	78.3	-14.75	78.3	-7.23	78.3	-1.82	78.3	-2.36	78.3	-5.14	78.3	-0.39	78.3	-30.4	78.3	-1.73	78.3	1.41	78.3	5.81	78.3	-3.39	78.3	5.75	78.3	13.94
79.2	63.27	79.2	55.5	79.2	32.29	79.2	23.76	79.2	1.26	79.2	5.18	79.2	-7.36	79.2	13.46	79.2	5.77	79.2	7.42	79.2	-1.26	79.2	0.87	79.2	-15.5	79.2	-5.83	79.2	0.45	79.2	-1.96	79.2	-3.08	79.2	-2.15	79.2	-28.96	79.2	0.85	79.2	5.58	79.2	5.16	79.2	-3.32	79.2	6.09	79.2	11.58
80.1	63.42	80.1	55.38	80.1	35.41	80.1	24.51	80.1	3.24	80.1	3.59	80.1	-6.15	80.1	13.5	80.1	3.46	80.1	7.69	80.1	0.74	80.1	0.92	80.1	-15.63	80.1	-5.95	80.1	-3.37	80.1	-1.83	80.1	-4.83	80.1	1.2	80.1	-29.12	80.1	1.34	80.1	0.7	80.1	4.77	80.1	-1.98	80.1	9.89	80.1	12.9
81	63.72	81	54.11	81	32.22	81	24.77	81	0.81	81	3.6	81	-6.72	81	10.74	81	4.53	81	7	81	-0.72	81	-1.79	81	-16.4	81	-7.2	81	-1.3	81	-0.47	81	-4.3	81	-0.62	81	-29.62	81	2.07	81	1.34	81	5.84	81	-3.15	81	7.87	81	13.03
81.9	63.14	81.9	56.25	81.9	35.58	81.9	23.4	81.9	-0.64	81.9	4.86	81.9	-7.13	81.9	11.37	81.9	7.74	81.9	6.37	81.9	-2.95	81.9	1.85	81.9	-16.14	81.9	-7.04	81.9	-0.21	81.9	-1.14	81.9	-6.77	81.9	-1.59	81.9	-29.04	81.9	1.52	81.9	0.87	81.9	6.54	81.9	-2.95	81.9	5.69	81.9	13.06
82.8	62.04	82.8	52.97	82.8	32.06	82.8	22.91	82.8	2.45	82.8	3.08	82.8	-6.52	82.8	12.17	82.8	4.76	82.8	6.87	82.8	-1.24	82.8	0.26	82.8	-14.56	82.8	-6.12	82.8	-1.56	82.8	-1.15	82.8	-4.24	82.8	-2.27	82.8	-30.14	82.8	0.06	82.8	2.87	82.8	9.74	82.8	-0.84	82.8	7.57	82.8	12.28
83.7	63.79	83.7	55.05	83.7	32.31	83.7	22.81	83.7	2.57	83.7	2.21	83.7	-5.91	83.7	11.79	83.7	4.08	83.7	6.16	83.7	-1.7	83.7	-0.7	83.7	-15.83	83.7	-7.55	83.7	-0.5	83.7	-0.5	83.7	-6.5	83.7	-2.11	83.7	-30.34	83.7	2.29	83.7	0.48	83.7	6.54	83.7	-4.89	83.7	3.18	83.7	12.09
84.6	64.15	84.6	54.6	84.6	34.83	84.6	21.19	84.6	1.68	84.6	4.27	84.6	-8.68	84.6	8.46	84.6	7.02	84.6	4.46	84.6	-2.01	84.6	3.17	84.6	-16.02	84.6	-7.76	84.6	-1.78	84.6	-0.4	84.6	-3.87	84.6	-0.42	84.6	-28.5	84.6	3.4	84.6	0.51	84.6	7.2	84.6	-2.89	84.6	7.04	84.6	13.82
85.5	62.87	85.5	54.71	85.5	32.3	85.5	21.7	85.5	5.85	85.5	3.76	85.5	-7.03	85.5	11.08	85.5	5.64	85.5	7.2	85.5	-1.62	85.5	1.16	85.5	-14.87	85.5	-5.78	85.5	0.69	85.5	-0.6	85.5	-4.6	85.5	-2.28	85.5	-27.37	85.5	0.95	85.5	1.23	85.5	10.18	85.5	-1.38	85.5	6.39	85.5	14.36
86.4	61.97	86.4	57.26	86.4	31.73	86.4	25.81	86.4	3.73	86.4	1.6	86.4	-7.87	86.4	12.86	86.4	5.67	86.4	10.63	86.4	-0.16	86.4	-0.21	86.4	-15.54	86.4	-6.57	86.4	1.12	86.4	0.04	86.4	-5.53	86.4	-2.26	86.4	-29.55	86.4	2.88	86.4	4.45	86.4	7.14	86.4	-0.44	86.4	5.4	86.4	10.39
87.3	62.58	87.3	55.56	87.3	34.34	87.3	22.27	87.3	4.66	87.3	3.64	87.3	-2.78	87.3	12.47	87.3	4.02	87.3	7.99	87.3	1.09	87.3	0.86	87.3	-14.84	87.3	-6.41	87.3	-4.67	87.3	-1.08	87.3	-2.14	87.3	-1.29	87.3	-29.64	87.3	2.17	87.3	1.03	87.3	7.71	87.3	-1.43	87.3	8.04	87.3	13.29
88.2	61.66	88.2	55.08	88.2	31.31	88.2	22.42	88.2	1.17	88.2	5.7	88.2	-8.02	88.2	12.03	88.2	2.81	88.2	4.28	88.2	-1.19	88.2	1.38	88.2	-15.3	88.2	-7.91	88.2	-1.26	88.2	-1.48	88.2	-5.03	88.2	0.3	88.2	-27.24	88.2	2.78	88.2	2.8	88.2	5.65	88.2	-2.47	88.2	5.26	88.2	12.61
89.1	60.76	89.1	54.61	89.1	32.9	89.1	21.78	89.1	2.3	89.1	3.88	89.1	-5.56	89.1	11.87	89.1	3.43	89.1	7.78	89.1	-0.63	89.1	2.43	89.1	-12.55	89.1	-6.73	89.1	-1.92	89.1	-1.37	89.1	-3.42	89.1	-1.33	89.1	-28.66	89.1	1.63	89.1	2.19	89.1	5.68	89.1	-1.73	89.1	7.4	89.1	11.34
90	63.82	90	54.38	90	34.86	90	22.96	90	2.3	90	4.19	90	-7.3	90	10.63	90	5.39	90	7.99	90	-0.28	90	0.12	90	-12.17	90	-4.95	90	-0.93	90	-0.68	90	-3.5	90	-1.6	90	-27.53	90	1.56	90	2.65	90	8.11	90	-1.76	90	3.54	90	9.84
90.9	60.83	90.9	55.88	90.9	34.37	90.9	23.67	90.9	4.83	90.9	6.49	90.9	-5.94	90.9	11.85	90.9	4.01	90.9	7.64	90.9	-0.73	90.9	1.77	90.9	-14.14	90.9	-5.86	90.9	-2.64	90.9	0.28	90.9	-5.95	90.9	-0.4	90.9	-29.42	90.9	4.94	90.9	2.59	90.9	7.88	90.9	-3.42	90.9	6.94	90.9	13.86
91.8	60.78	91.8	56.11	91.8	34.82	91.8	22.8	91.8	3.53	91.8	7.01	91.8	-6.73	91.8	11.98	91.8	2.42	91.8	10.24	91.8	2.11	91.8	3.34	91.8	-13.98	91.8	-6.58	91.8	-4.29	91.8	-2.32	91.8	-1.92	91.8	-1.52	91.8	-28.69	91.8	2.8	91.8	1.34	91.8	4.53	91.8	-1.47	91.8	7.07	91.8	12.04
92.7	61.23	92.7	52.93	92.7	33.5	92.7	21.28	92.7	4.46	92.7	3.08	92.7	-6.28	92.7	10.11	92.7	4.12	92.7	7.89	92.7	2.61	92.7	0.23	92.7	-13.79	92.7	-6.99	92.7	-2.44	92.7	-0.26	92.7	-4.08	92.7	-2.17	92.7	-28	92.7	3.3	92.7	0.68	92.7	8.28	92.7	-1.66	92.7	5.66	92.7	14.12
93.6	62.1	93.6	57.07	93.6	35.25	93.6	23.91	93.6	-0.4	93.6	4.98	93.6	-4.34	93.6	12.22	93.6	3.76	93.6	5.45	93.6	-1.28	93.6	2.2	93.6	-12.91	93.6	-7.77	93.6	-0.53	93.6	-2.35	93.6	-3.29	93.6	-1.52	93.6	-27.61	93.6	1.55	93.6	3.89	93.6	7.31	93.6	-3.29	93.6	6.77	93.6	12.84
94.5	58.24	94.5	54.4	94.5	31.72	94.5	23.75	94.5	2.95	94.5	4.83	94.5	-4.89	94.5	11.35	94.5	4.08	94.5	8.56	94.5	-0.03	94.5	3.25	94.5	-13.07	94.5	-6.81	94.5	-1.7	94.5	-0.39	94.5	-4.97	94.5	-2.23	94.5	-28.44	94.5	3.49	94.5	2.78	94.5	4.5	94.5	-2.02	94.5	4.99	94.5	12.13
95.4	62.26	95.4	54.25	95.4	34.13	95.4	23.67	95.4	2.24	95.4	4.69	95.4	-6.75	95.4	11.15	95.4	5.55	95.4	9.7	95.4	-0.93	95.4	0.52	95.4	-14.81	95.4	-7.49	95.4	-1.85	95.4	2.11	95.4	-4.23	95.4	-0.11	95.4	-26.07	95.4	4.54	95.4	2.72	95.4	9.33	95.4	-3.49	95.4	6.7	95.4	13.3
96.3	59.79	96.3	54.62	96.3	33.31	96.3	21.74	96.3	1.84	96.3	5.64	96.3	-5.08	96.3	10.61	96.3	3.99	96.3	7.68	96.3	1.07	96.3	1.54	96.3	-12.14	96.3	-6	96.3	-2.1	96.3	-0.76	96.3	-3	96.3	0.46	96.3	-24.42	96.3	3.3	96.3	3.59	96.3	5.83	96.3	-2.61	96.3	7.19	96.3	13.13
97.2	61.36	97.2	56.78	97.2	34.57	97.2	24.05	97.2	2.18	97.2	5.19	97.2	-8.04	97.2	11.33	97.2	6.14	97.2	7.2	97.2	0.5	97.2	1.2	97.2	-15.14	97.2	-7.72	97.2	-0.45	97.2	-1.66	97.2	-3.66	97.2	-2.36	97.2	-27.22	97.2	2.5	97.2	2.12	97.2	7.71	97.2	-1.9	97.2	6.38	97.2	13.63
98.1	60.6	98.1	55.47	98.1	32.99	98.1	21.3	98.1	3.48	98.1	4.65	98.1	-5.78	98.1	13.26	98.1	5.08	98.1	7.68	98.1	1.7	98.1	4.48	98.1	-15.14	98.1	-5.55	98.1	-3.6	98.1	-1.34	98.1	-5.01	98.1	-0.66	98.1	-26.59	98.1	2.86	98.1	1.42	98.1	9.6	98.1	-3.2	98.1	6.07	98.1	16.08
99	60.24	99	55.92	99	35.69	99	24.74	99	1.15	99	5.39	99	-5.08	99	13.54	99	5.59	99	8.84	99	-1.79	99	1.46	99	-14.21	99	-7.06	99	1.64	99	-1.73	99	-3.8	99	-0.67	99	-28.24	99	4.44	99	3.23	99	7.08	99	-0.75	99	6.03	99	11.65
99.9	60.41	99.9	52.86	99.9	33.24	99.9	21.32	99.9	5.23	99.9	3.91	99.9	-5.87	99.9	10.51	99.9	1.91	99.9	4.78	99.9	2.44	99.9	4.84	99.9	-13.01	99.9	-6.58	99.9	-3.4	99.9	-3.35	99.9	-2.89	99.9	-1.34	99.9	-24.82	99.9	3.22	99.9	2.08	99.9	7.88	99.9	-1.11	99.9	6.12	99.9	13.41
100.8	58.31	100.8	54.95	100.8	33.67	100.8	25	100.8	4.93	100.8	3.75	100.8	-5.35	100.8	12.63	100.8	5.47	100.8	8.14	100.8	-0.21	100.8	-0.03	100.8	-12.41	100.8	-5.97	100.8	0.01	100.8	-1.85	100.8	-5.44	100.8	-0.92	100.8	-26.63	100.8	3.39	100.8	3.07	100.8	6.16	100.8	-3.76	100.8	7.29	100.8	13.22
101.7	58.37	101.7	53.12	101.7	32.83	101.7	21.63	101.7	1.18	101.7	5.3	101.7	-5	101.7	10	101.7	4.44	101.7	6.82	101.7	-0.58	101.7	3.37	101.7	-10.95	101.7	-6.52	101.7	-2.51	101.7	-1.51	101.7	-5.66	101.7	-0.69	101.7	-24.4	101.7	3.8	101.7	2.75	101.7	8.19	101.7	-3.02	101.7	7.65	101.7	13.28
102.6	59.68	102.6	54.01	102.6	34.51	102.6	20.61	102.6	1.81	102.6	3.5	102.6	-5.31	102.6	11.54	102.6	5.54	102.6	8.58	102.6	-1.46	102.6	-0.89	102.6	-12.7	102.6	-5.22	102.6	-1.92	102.6	-0.82	102.6	-3.47	102.6	-2.04	102.6	-25.45	102.6	5.02	102.6	1.73	102.6	8.39	102.6	-2.59	102.6	7.79	102.6	11.19
103.5	61.33	103.5	54.25	103.5	31	103.5	24.14	103.5	3	103.5	3.78	103.5	-4.83	103.5	11.74	103.5	1.63	103.5	6.65	103.5	2.23	103.5	3.99	103.5	-12.06	103.5	-8.04	103.5	-2.55	103.5	-1.92	103.5	-3.65	103.5	0.87	103.5	-25.09	103.5	3.46	103.5	2.02	103.5	6.98	103.5	-0.25	103.5	8.38	103.5	14.84
104.4	59.93	104.4	54.67	104.4	32.82	104.4	23.95	104.4	3.28	104.4	4.43	104.4	-5.4	104.4	11.69	104.4	7.96	104.4	8.1	104.4	1.19	104.4	2.06	104.4	-12.41	104.4	-5.92	104.4	1.12	104.4	-2.03	104.4	-5.32	104.4	-0.5	104.4	-25.06	104.4	4.34	104.4	2.22	104.4	7.46	104.4	-1.53	104.4	7.05	104.4	12.46
105.3	60.87	105.3	55.78	105.3	34.62	105.3	22.88	105.3	2.64	105.3	7.18	105.3	-5.43	105.3	12.09	105.3	5.89	105.3	7.56	105.3	-0.07	105.3	1.89	105.3	-14.11	105.3	-5.36	105.3	-1.03	105.3	-1.67	105.3	-6.19	105.3	-3.09	105.3	-23.83	105.3	4.4	105.3	3.98	105.3	5.67	105.3	-1.32	105.3	6.84	105.3	14.72
106.2	58.41	106.2	56.1	106.2	32.12	106.2	22.1	106.2	1.7	106.2	3.33	106.2	-6.41	106.2	12.65	106.2	3.33	106.2	7.99	106.2	-2.22	106.2	2.91	106.2	-13.71	106.2	-4.47	106.2	-2.03	106.2	-0.97	106.2	-6.43	106.2	-0.25	106.2	-24.67	106.2	5.94	106.2	3.1	106.2	7.23	106.2	-0.5	106.2	9.13	106.2	11.65
107.1	61.67	107.1	53.54	107.1	32.53	107.1	22.04	107.1	0.75	107.1	3.3	107.1	-4.76	107.1	12.57	107.1	1.45	107.1	9.63	107.1	-3.56	107.1	2.71	107.1	-13.7	107.1	-7.37	107.1	-3.06	107.1	-2.19	107.1	-5.44	107.1	-0.87	107.1	-24.81	107.1	3.54	107.1	3.33	107.1	6.99	107.1	-1.07	107.1	8.12	107.1	11.2
108	60.21	108	54.73	108	32.7	108	22.04	108	2.93	108	5.68	108	-3.03	108	12.77	108	3.84	108	5.98	108	-0.73	108	-0.08	108	-12.31	108	-4.42	108	-3.74	108	-1.25	108	-4.84	108	0.22	108	-26.58	108	5.03	108	1.82	108	7.74	108	-1.12	108	10.91	108	12.13
108.9	61.06	108.9	52.58	108.9	34.05	108.9	22.04	108.9	4.3	108.9	6.18	108.9	-4.17	108.9	9.86	108.9	5.24	108.9	6.36	108.9	-0.94	108.9	1.18	108.9	-13.56	108.9	-7.64	108.9	-0.08	108.9	-3.47	108.9	-3.63	108.9	-3.67	108.9	-25.64	108.9	4.81	108.9	3.69	108.9	5.58	108.9	-1.49	108.9	6.52	108.9	10.61
109.8	60.85	109.8	56.81	109.8	35.31	109.8	22.42	109.8	5.5	109.8	6.42	109.8	-3.91	109.8	11.77	109.8	3.94	109.8	6.35	109.8	1.38	109.8	3.23	109.8	-12.33	109.8	-6.01	109.8	-1.31	109.8	-2.13	109.8	-6.63	109.8	1.21	109.8	-24.89	109.8	5.22	109.8	4	109.8	6.78	109.8	-4.12	109.8	7.44	109.8	13.65
110.7	59.44	110.7	56.75	110.7	32.89	110.7	23.38	110.7	3.78	110.7	6.67	110.7	-7.56	110.7	13.27	110.7	4.33	110.7	6.47	110.7	0.54	110.7	3.24	110.7	-12.69	110.7	-5.1	110.7	-0.98	110.7	-2.47	110.7	-4.7	110.7	-1.37	110.7	-24.18	110.7	4.73	110.7	2.69	110.7	7.52	110.7	-1.89	110.7	5.79	110.7	11.26
111.6	60.27	111.6	54.63	111.6	35.15	111.6	23.44	111.6	1.81	111.6	3.19	111.6	-2.9	111.6	13.58	111.6	5.05	111.6	5.64	111.6	-3.28	111.6	1.15	111.6	-10.03	111.6	-4.35	111.6	-2.61	111.6	-1.33	111.6	-4.96	111.6	2.45	111.6	-23.19	111.6	4.37	111.6	3.25	111.6	8.32	111.6	-2.22	111.6	10.85	111.6	11.81
112.5	61.16	112.5	55.02	112.5	33.27	112.5	21.91	112.5	1.26	112.5	1.15	112.5	-4.37	112.5	13.32	112.5	2.68	112.5	5.53	112.5	-1.94	112.5	0.42	112.5	-11.65	112.5	-6.76	112.5	-2.28	112.5	-2.19	112.5	-6.15	112.5	-1.71	112.5	-24.34	112.5	4.06	112.5	2.13	112.5	7.64	112.5	-3.25	112.5	6.84	112.5	9.91
113.4	60.21	113.4	55.92	113.4	31.95	113.4	20.79	113.4	4.6	113.4	3.46	113.4	-1.47	113.4	10.96	113.4	3.66	113.4	6.82	113.4	-1.14	113.4	2.06	113.4	-10.33	113.4	-6.02	113.4	-1.56	113.4	-0.84	113.4	-5.45	113.4	-1.92	113.4	-23.45	113.4	4.56	113.4	3.7	113.4	6.58	113.4	-0.93	113.4	7.78	113.4	12.11
114.3	57.48	114.3	53.89	114.3	31.33	114.3	23.38	114.3	2.48	114.3	3.84	114.3	-5.57	114.3	10.54	114.3	2.61	114.3	9.62	114.3	0.06	114.3	1.62	114.3	-10.58	114.3	-6.27	114.3	-2	114.3	-1.52	114.3	-7.66	114.3	-3.3	114.3	-24.04	114.3	5.75	114.3	2.05	114.3	7.48	114.3	-3.58	114.3	7.7	114.3	12.98
115.2	58.44	115.2	53.98	115.2	33.48	115.2	22.2	115.2	4.18	115.2	3.23	115.2	-5.35	115.2	11.25	115.2	4.82	115.2	8.89	115.2	1.08	115.2	1.69	115.2	-11.93	115.2	-5.24	115.2	-2.35	115.2	-1.47	115.2	-1.69	115.2	-2.49	115.2	-23.55	115.2	6.83	115.2	2.02	115.2	6.61	115.2	-2	115.2	6.48	115.2	13.52
116.1	58.12	116.1	55.73	116.1	31.72	116.1	23.5	116.1	5.56	116.1	7.48	116.1	-5.01	116.1	11.54	116.1	2.88	116.1	8.82	116.1	-1.16	116.1	0.68	116.1	-10.91	116.1	-8.42	116.1	-2.25	116.1	-2.92	116.1	-7.34	116.1	-0.73	116.1	-22.24	116.1	5.05	116.1	4.24	116.1	5.86	116.1	-2.4	116.1	9.05	116.1	11.73
117	57.93	117	54.08	117	33.79	117	22.68	117	4.23	117	7.24	117	-7.73	117	13.54	117	2.78	117	8.89	117	3.68	117	2.53	117	-11.99	117	-6.13	117	-3.66	117	-2.74	117	-2.93	117	-0.1	117	-20.09	117	7.49	117	3.33	117	6.84	117	-1.04	117	7.15	117	13.15
117.9	59.9	117.9	53.23	117.9	32.02	117.9	19.76	117.9	3.03	117.9	2.31	117.9	-4.09	117.9	13.49	117.9	3.44	117.9	5.23	117.9	0.06	117.9	0.75	117.9	-10.87	117.9	-7.24	117.9	-3.3	117.9	-2.79	117.9	-3.21	117.9	0.16	117.9	-20.36	117.9	6.92	117.9	1.86	117.9	6.14	117.9	-1.82	117.9	10.32	117.9	11.17
118.8	57.52	118.8	56.24	118.8	36.61	118.8	22.91	118.8	4.22	118.8	7.57	118.8	-5.5	118.8	12.96	118.8	6.31	118.8	7.12	118.8	1.54	118.8	3.55	118.8	-13.77	118.8	-5.67	118.8	-4.75	118.8	-3.52	118.8	-5.22	118.8	-1.34	118.8	-25.27	118.8	4.72	118.8	1.07	118.8	7.53	118.8	-3.63	118.8	10.69	118.8	10.22
119.7	57.31	119.7	54.53	119.7	33.22	119.7	19.8	119.7	6.86	119.7	3.6	119.7	-3.73	119.7	14.58	119.7	3.64	119.7	4.75	119.7	1.34	119.7	-0.89	119.7	-10.74	119.7	-4.22	119.7	-2.58	119.7	-3.53	119.7	-5.15	119.7	-3.72	119.7	-22.25	119.7	5.75	119.7	3.68	119.7	7.74	119.7	-0.78	119.7	9.88	119.7	12.51
120.6	57.17	120.6	55.85	120.6	34.29	120.6	22.51	120.6	2	120.6	7.23	120.6	-4.28	120.6	13.89	120.6	5.54	120.6	8.69	120.6	1.21	120.6	0.51	120.6	-10.32	120.6	-5.94	120.6	-1.56	120.6	-3.41	120.6	-5.76	120.6	-0.78	120.6	-21.34	120.6	5.86	120.6	2.1	120.6	7.64	120.6	-3.13	120.6	10.2	120.6	12.42
121.5	58.12	121.5	54.76	121.5	31.86	121.5	22.47	121.5	2.78	121.5	7.98	121.5	-5.27	121.5	13.67	121.5	4.01	121.5	7.55	121.5	1.32	121.5	2.58	121.5	-11.44	121.5	-6.76	121.5	-1.01	121.5	-1.28	121.5	-6.14	121.5	-0.21	121.5	-19.78	121.5	7.09	121.5	1.2	121.5	8.1	121.5	-0.49	121.5	9.17	121.5	14.18
122.4	58.88	122.4	54.89	122.4	32.14	122.4	23.67	122.4	4.08	122.4	4.56	122.4	-3.96	122.4	13.16	122.4	4.55	122.4	8.12	122.4	1.88	122.4	4.12	122.4	-11.62	122.4	-6.08	122.4	-1.35	122.4	-2.24	122.4	-3.28	122.4	-0.39	122.4	-20.86	122.4	6.36	122.4	2.76	122.4	7.96	122.4	-1.66	122.4	8.07	122.4	13.6
123.3	56.69	123.3	54.22	123.3	34.09	123.3	24.42	123.3	4.6	123.3	6.31	123.3	-4.43	123.3	13.17	123.3	2.89	123.3	8.13	123.3	2.72	123.3	3.41	123.3	-12.1	123.3	-5.49	123.3	-3.68	123.3	-2.78	123.3	-5.4	123.3	0.47	123.3	-23.25	123.3	5.1	123.3	-0.78	123.3	7.82	123.3	-3.05	123.3	9.71	123.3	10.89
124.2	60.43	124.2	55.77	124.2	33.05	124.2	22.26	124.2	1.66	124.2	7.24	124.2	-4.39	124.2	12.84	124.2	4.41	124.2	8.79	124.2	-0.25	124.2	1.45	124.2	-8.96	124.2	-5.41	124.2	-3.56	124.2	-1.63	124.2	-3.82	124.2	-2.71	124.2	-21.01	124.2	5.51	124.2	3.89	124.2	8.74	124.2	-1.89	124.2	9.56	124.2	12.81
125.1	56.75	125.1	54.78	125.1	31.08	125.1	22.88	125.1	2.55	125.1	3.66	125.1	-3.97	125.1	13.04	125.1	6.94	125.1	6.39	125.1	-0.41	125.1	0.27	125.1	-10.36	125.1	-4.23	125.1	-0.72	125.1	0.2	125.1	-3.84	125.1	-1.97	125.1	-20.67	125.1	6.33	125.1	1.24	125.1	9.26	125.1	-2.08	125.1	8.04	125.1	12.49
126	56.79	126	55.25	126	33.04	126	22.61	126	4.53	126	4.14	126	-4.17	126	12.29	126	5.27	126	7.48	126	1.38	126	0.62	126	-12.16	126	-6.64	126	-1.54	126	-2.96	126	-4.29	126	-0.09	126	-21.34	126	6.04	126	4.06	126	7.27	126	-2.31	126	8.53	126	13.4
126.9	34.29	126.9	43.17	126.9	26.01	126.9	20.44	126.9	3.19	126.9	6.23	126.9	-1.32	126.9	9.88	126.9	2.04	126.9	9.3	126.9	1.32	126.9	2.02	126.9	-1.06	126.9	-6.69	126.9	-1.53	126.9	-0.97	126.9	-2.67	126.9	-1.23	126.9	-6.46	126.9	6.6	126.9	4.19	126.9	7.29	126.9	0.8	126.9	10.39	126.9	8.95
127.8	4.13	127.8	18.36	127.8	9.02	127.8	9.44	127.8	3.49	127.8	4.99	127.8	1.74	127.8	4.59	127.8	1.37	127.8	0.66	127.8	3.47	127.8	0.87	127.8	6.77	127.8	-5.52	127.8	-2.52	127.8	-5.22	127.8	-1.38	127.8	-1.38	127.8	8	127.8	10.85	127.8	3.48	127.8	1.63	127.8	4.39	127.8	9.5	127.8	0.49
128.7	-2.71	128.7	5.97	128.7	4.92	128.7	7.28	128.7	3.39	128.7	7.62	128.7	8.19	128.7	5	128.7	2.47	128.7	2.29	128.7	-0.12	128.7	1.77	128.7	10.32	128.7	-2.84	128.7	0.22	128.7	-5.87	128.7	-0.97	128.7	-1.39	128.7	14.27	128.7	11.55	128.7	1.63	128.7	4.21	128.7	2.09	128.7	7.65	128.7	1.02
129.6	-9.16	129.6	5.75	129.6	4.06	129.6	3.48	129.6	5.46	129.6	4.46	129.6	4.3	129.6	6.15	129.6	2.71	129.6	2.96	129.6	5.4	129.6	0.53	129.6	9.88	129.6	-1.45	129.6	0.59	129.6	-3.42	129.6	-0.74	129.6	-1.15	129.6	16.15	129.6	13.41	129.6	2.51	129.6	5.09	129.6	2.89	129.6	8.45	129.6	-1.27
130.5	-11.02	130.5	4.98	130.5	1.31	130.5	3.75	130.5	3.16	130.5	2.22	130.5	6.81	130.5	5.89	130.5	0	130.5	4.79	130.5	2.68	130.5	-0.56	130.5	13.23	130.5	-0.52	130.5	0.97	130.5	-3.44	130.5	-0.46	130.5	-3.47	130.5	14.08	130.5	12.59	130.5	4.74	130.5	5.51	130.5	4.37	130.5	9.11	130.5	-1.88
131.4	-11.44	131.4	5.99	131.4	1.82	131.4	3.52	131.4	5.33	131.4	7.09	131.4	7.55	131.4	5.37	131.4	1.77	131.4	1.82	131.4	2.63	131.4	0.93	131.4	10.87	131.4	-1.45	131.4	0.89	131.4	-2.99	131.4	-0.56	131.4	-2.47	131.4	15.21	131.4	13.03	131.4	1.53	131.4	7.31	131.4	0.4	131.4	9.19	131.4	-1.44
132.3	-12.02	132.3	-0.12	132.3	1.41	132.3	6.09	132.3	3.93	132.3	3.78	132.3	10.01	132.3	2.89	132.3	3	132.3	1.38	132.3	1.97	132.3	0.2	132.3	13.09	132.3	-2.36	132.3	2.61	132.3	-4.63	132.3	-4.09	132.3	-2.66	132.3	14.29	132.3	12.34	132.3	5.15	132.3	3.2	132.3	2.04	132.3	7.48	132.3	-2.89
133.2	-13.53	133.2	1.28	133.2	1.25	133.2	6.15	133.2	7.02	133.2	5.57	133.2	6.85	133.2	4.29	133.2	-1.33	133.2	3.86	133.2	1.84	133.2	3.15	133.2	11.02	133.2	-1.1	133.2	1.14	133.2	-4.29	133.2	-5.4	133.2	-0.27	133.2	15.47	133.2	12.01	133.2	4.7	133.2	4.3	133.2	1.51	133.2	10.87	133.2	-0.59
134.1	-13.77	134.1	-0.03	134.1	2.62	134.1	3.67	134.1	6.36	134.1	5.83	134.1	8.5	134.1	4.17	134.1	2	134.1	1.78	134.1	4.65	134.1	2.97	134.1	13.19	134.1	-1.42	134.1	1.96	134.1	-2.79	134.1	-1.58	134.1	-3.31	134.1	13.42	134.1	12.28	134.1	2.05	134.1	4.42	134.1	3.85	134.1	3.95	134.1	-3.15
135	-12.03	135	-0.67	135	1.57	135	2.94	135	2.65	135	5.63	135	7.99	135	3.35	135	-0.54	135	-0.15	135	2.29	135	2.66	135	10.43	135	-2.63	135	-0.48	135	-3.43	135	1.71	135	-0.17	135	16.74	135	12.41	135	2.28	135	4.66	135	3.62	135	9.33	135	-2.16
135.9	-14.39	135.9	0.08	135.9	-0.61	135.9	4.54	135.9	5.18	135.9	8.45	135.9	9.55	135.9	3.74	135.9	-2.89	135.9	2.4	135.9	3.22	135.9	6.22	135.9	14.94	135.9	-3.48	135.9	0.84	135.9	-4.3	135.9	-1.94	135.9	-0.31	135.9	15.47	135.9	12.85	135.9	4.13	135.9	4.64	135.9	2.85	135.9	8.98	135.9	-1.62
136.8	-14.3	136.8	-2.55	136.8	1.07	136.8	0.42	136.8	6.95	136.8	3.87	136.8	6.95	136.8	1.7	136.8	-0.42	136.8	3.24	136.8	3.29	136.8	2.62	136.8	13.03	136.8	-0.75	136.8	-1.14	136.8	-2.75	136.8	-0.03	136.8	0.43	136.8	16.51	136.8	14.04	136.8	4.41	136.8	2.91	136.8	3.09	136.8	7.38	136.8	-0.55
137.7	-13.59	137.7	-1.3	137.7	0.44	137.7	3.74	137.7	2.44	137.7	4.45	137.7	7.29	137.7	4.92	137.7	-0.45	137.7	4.72	137.7	2.84	137.7	4.29	137.7	11.7	137.7	-1.27	137.7	-0.65	137.7	-1.69	137.7	-0.04	137.7	2.02	137.7	15.69	137.7	13.36	137.7	3.17	137.7	5.72	137.7	1.94	137.7	8.68	137.7	-2.18
138.6	-12.43	138.6	-1.51	138.6	0.3	138.6	3.63	138.6	2.07	138.6	6.45	138.6	8.39	138.6	4.45	138.6	2.64	138.6	4.97	138.6	3.44	138.6	2.24	138.6	13.77	138.6	-1.28	138.6	0.53	138.6	-2.21	138.6	-0.04	138.6	-3.67	138.6	15.21	138.6	11.87	138.6	3.21	138.6	4.78	138.6	3.81	138.6	6.9	138.6	-3.39
139.5	-14.11	139.5	-0.17	139.5	-0.75	139.5	1.85	139.5	5.94	139.5	6.15	139.5	8.63	139.5	4	139.5	-2.41	139.5	1.64	139.5	3.28	139.5	2.12	139.5	11.93	139.5	-0.68	139.5	-1.24	139.5	-4.31	139.5	-0.72	139.5	-0.54	139.5	15.34	139.5	11.17	139.5	2.08	139.5	3.21	139.5	3.25	139.5	10.68	139.5	-2.6
140.4	-13.9	140.4	-1.43	140.4	-2.26	140.4	1.69	140.4	4.22	140.4	2.92	140.4	8.89	140.4	4.39	140.4	0.67	140.4	0.53	140.4	2.15	140.4	0.34	140.4	14.27	140.4	-0.83	140.4	-0.24	140.4	-4.2	140.4	-0.1	140.4	-2.14	140.4	15.3	140.4	12.21	140.4	1.5	140.4	3.45	140.4	4.14	140.4	7.75	140.4	-3.15
141.3	-14.62	141.3	-0.96	141.3	-1.27	141.3	1.77	141.3	6.5	141.3	6.84	141.3	7.09	141.3	4.87	141.3	1.59	141.3	2.22	141.3	3.68	141.3	2.52	141.3	12.81	141.3	-0.16	141.3	0.55	141.3	-5.15	141.3	0.42	141.3	-1.71	141.3	16.42	141.3	13.93	141.3	3.53	141.3	3.3	141.3	4.07	141.3	7.75	141.3	-1.98
142.2	-14.42	142.2	-1.8	142.2	-1.51	142.2	2.4	142.2	4.59	142.2	6.89	142.2	10.47	142.2	4.92	142.2	-1.53	142.2	3.34	142.2	-0.46	142.2	1.19	142.2	14.28	142.2	-1.23	142.2	0.57	142.2	-4.3	142.2	-1.48	142.2	1.35	142.2	18.12	142.2	11.97	142.2	2.32	142.2	3.54	142.2	3.46	142.2	6.74	142.2	1.43
143.1	-15.48	143.1	-2.84	143.1	-0.75	143.1	0.91	143.1	4.54	143.1	7.73	143.1	10.6	143.1	3.98	143.1	1.08	143.1	2.41	143.1	3.58	143.1	2.64	143.1	14.48	143.1	-0.96	143.1	1.33	143.1	-3.3	143.1	-0.14	143.1	-2.6	143.1	15.11	143.1	12.12	143.1	2.32	143.1	3.58	143.1	1.55	143.1	5.64	143.1	-2.79
144	-15.78	144	-0.83	144	-0.05	144	3.93	144	1.56	144	5.41	144	7.62	144	3.91	144	-1.17	144	2.53	144	1.2	144	2.25	144	12.03	144	-1.28	144	-0.89	144	-5.48	144	-1.13	144	-1.64	144	17.71	144	12.86	144	0.07	144	2.18	144	2.51	144	8.66	144	-1.16
144.9	-15.47	144.9	-3.08	144.9	-1.38	144.9	2.34	144.9	5.18	144.9	4.92	144.9	10.97	144.9	1.12	144.9	-1.35	144.9	2.27	144.9	2.73	144.9	2.07	144.9	14.8	144.9	-2.04	144.9	0.06	144.9	-2.92	144.9	-1.61	144.9	-0.87	144.9	17.6	144.9	12.48	144.9	3.29	144.9	3.53	144.9	1.47	144.9	8.72	144.9	-1.05
145.8	-15.39	145.8	-1.86	145.8	-2.81	145.8	2.68	145.8	5.17	145.8	5.6	145.8	10.17	145.8	0.69	145.8	-0.01	145.8	-0.76	145.8	5.65	145.8	2.09	145.8	13.86	145.8	-2.08	145.8	0.58	145.8	-5.96	145.8	1.59	145.8	-0.83	145.8	17.71	145.8	12.98	145.8	1.69	145.8	2.24	145.8	-0.05	145.8	7.36	145.8	-3.49
146.7	-13.91	146.7	-1.45	146.7	-0.08	146.7	2.1	146.7	3.86	146.7	5.93	146.7	9.01	146.7	3.3	146.7	0.74	146.7	-1.53	146.7	3.36	146.7	2.39	146.7	13.42	146.7	-1.31	146.7	0.59	146.7	-5.34	146.7	-3.68	146.7	-1.42	146.7	18.31	146.7	12.41	146.7	2.69	146.7	2.74	146.7	0.93	146.7	8.41	146.7	-2.67
147.6	-15.14	147.6	-1.35	147.6	-2	147.6	2.38	147.6	4.67	147.6	7.25	147.6	8.29	147.6	4.2	147.6	0.1	147.6	1.34	147.6	4.17	147.6	3.33	147.6	12.29	147.6	-1.1	147.6	-0.15	147.6	-5.06	147.6	-0.35	147.6	1.57	147.6	15.39	147.6	14.67	147.6	2.99	147.6	3.41	147.6	3.78	147.6	8.56	147.6	-4.27
148.5	-16.75	148.5	-2.87	148.5	-1.89	148.5	1.3	148.5	6.51	148.5	5.79	148.5	8.46	148.5	3.59	148.5	-2.08	148.5	1.53	148.5	2.9	148.5	2.46	148.5	13.11	148.5	-3.01	148.5	0.14	148.5	-3.35	148.5	-1.04	148.5	-2.61	148.5	16.23	148.5	11.59	148.5	1.01	148.5	6.67	148.5	3.91	148.5	6.06	148.5	-3.6
149.4	-15.47	149.4	-1.7	149.4	0.9	149.4	1.97	149.4	3.66	149.4	3.08	149.4	6.81	149.4	3.38	149.4	-1.18	149.4	0.65	149.4	2.71	149.4	2.9	149.4	11.66	149.4	-3.35	149.4	0.3	149.4	-3.19	149.4	-0.1	149.4	0.67	149.4	17.78	149.4	13.68	149.4	3.07	149.4	2.33	149.4	4.11	149.4	9.1	149.4	-2.02
150.3	-17.36	150.3	-3.08	150.3	-0.64	150.3	2.59	150.3	4.36	150.3	5.68	150.3	8	150.3	3.24	150.3	-0.12	150.3	1.67	150.3	2.88	150.3	4.59	150.3	13.77	150.3	-1.76	150.3	-0.09	150.3	-4.28	150.3	-0.24	150.3	-1.16	150.3	16.24	150.3	16.54	150.3	4.87	150.3	3.4	150.3	3.66	150.3	9.23	150.3	-2.62
151.2	-16.2	151.2	-3.3	151.2	-0.71	151.2	0.02	151.2	6.6	151.2	6.12	151.2	6.53	151.2	2.66	151.2	-0.3	151.2	3.27	151.2	2.06	151.2	2.06	151.2	11.63	151.2	-1.19	151.2	-2.44	151.2	-4.69	151.2	-0.49	151.2	-0.3	151.2	16.57	151.2	13.08	151.2	2.4	151.2	2.09	151.2	1.1	151.2	7.22	151.2	0.19
152.1	-15.68	152.1	-1.63	152.1	-0.04	152.1	-1.4	152.1	4.55	152.1	7.79	152.1	9.58	152.1	5.56	152.1	1.5	152.1	-1.35	152.1	3.18	152.1	3.5	152.1	13.2	152.1	-0.69	152.1	1.7	152.1	-6.55	152.1	0.44	152.1	-0.58	152.1	16.9	152.1	11.24	152.1	2.7	152.1	0.81	152.1	1.9	152.1	9.65	152.1	-3.18
153	-16.45	153	-1.69	153	-1.53	153	2.09	153	6.06	153	2.82	153	7.73	153	6.46	153	-2.44	153	2.56	153	4.3	153	1.94	153	13.16	153	1.28	153	-0.73	153	-3.2	153	0.94	153	-1.18	153	16.35	153	15.35	153	-0.81	153	2.88	153	3.26	153	11.77	153	-2.12
153.9	-16.9	153.9	-3.14	153.9	-4.43	153.9	0.83	153.9	6.34	153.9	3.17	153.9	9.75	153.9	5.21	153.9	-1.04	153.9	2.43	153.9	5.22	153.9	-1.42	153.9	15.22	153.9	1.14	153.9	-0.18	153.9	-4.58	153.9	-0.05	153.9	-0.72	153.9	15.55	153.9	14.56	153.9	1.12	153.9	3.12	153.9	4.7	153.9	8.54	153.9	-2.46
154.8	-17.02	154.8	-3.29	154.8	0.43	154.8	2.25	154.8	3.78	154.8	7.51	154.8	6.95	154.8	3.62	154.8	-2.36	154.8	1.9	154.8	4.54	154.8	1.58	154.8	11.87	154.8	-2.65	154.8	-1.07	154.8	-2.99	154.8	-0.42	154.8	-1.76	154.8	16.24	154.8	10.85	154.8	1.63	154.8	2.1	154.8	4.12	154.8	6.51	154.8	-1.47
155.7	-15.24	155.7	-4.86	155.7	-0.13	155.7	1.15	155.7	5.52	155.7	3.72	155.7	10.4	155.7	1.48	155.7	2.38	155.7	0.53	155.7	1.79	155.7	1.47	155.7	14.18	155.7	-1.77	155.7	1.29	155.7	-4.16	155.7	-1.29	155.7	-0.06	155.7	19.25	155.7	13.17	155.7	2.4	155.7	5.47	155.7	2.55	155.7	9.27	155.7	-1.94
156.6	-16.64	156.6	-3.71	156.6	-0.69	156.6	3.34	156.6	4.02	156.6	4.23	156.6	8.05	156.6	3.44	156.6	-0.65	156.6	1.79	156.6	1.89	156.6	2.61	156.6	13.81	156.6	-3.64	156.6	-1.51	156.6	-4.63	156.6	-1.02	156.6	3.34	156.6	17.78	156.6	12.53	156.6	2.81	156.6	2.5	156.6	2.34	156.6	10	156.6	-4.01
157.5	-16.34	157.5	-0.17	157.5	-3.94	157.5	-0.24	157.5	3.56	157.5	4.43	157.5	9.83	157.5	7.39	157.5	-1.62	157.5	1.31	157.5	2.42	157.5	-0.69	157.5	13.26	157.5	-0.72	157.5	-0.54	157.5	-3.24	157.5	0.72	157.5	-0.64	157.5	17.67	157.5	13.09	157.5	2.48	157.5	4.1	157.5	3.62	157.5	9.45	157.5	-2.97
158.4	-17.33	158.4	-0.68	158.4	-1.1	158.4	1.02	158.4	4.61	158.4	5.16	158.4	9.36	158.4	4.59	158.4	1.71	158.4	0.97	158.4	3.87	158.4	1.6	158.4	11.61	158.4	-1.8	158.4	1.56	158.4	-4	158.4	0.55	158.4	-1.89	158.4	16.86	158.4	12.05	158.4	1.85	158.4	4.17	158.4	2.63	158.4	8.28	158.4	-3.03
159.3	-16.56	159.3	-2.74	159.3	-1.62	159.3	4.72	159.3	3.6	159.3	6.27	159.3	9.59	159.3	6.03	159.3	-2.66	159.3	2.82	159.3	2.26	159.3	0.94	159.3	13.75	159.3	1.13	159.3	1.14	159.3	-3.23	159.3	-0.77	159.3	-2.11	159.3	16.55	159.3	13.42	159.3	2.92	159.3	4.27	159.3	3.83	159.3	7.13	159.3	-3.73
160.2	-16.64	160.2	-4.55	160.2	-1.12	160.2	2.96	160.2	3.1	160.2	5.22	160.2	6.54	160.2	4.25	160.2	2.41	160.2	2.05	160.2	3.25	160.2	1.75	160.2	12.52	160.2	-1.58	160.2	2.24	160.2	-4.21	160.2	-0.63	160.2	0.52	160.2	17.19	160.2	11.27	160.2	4.59	160.2	2.08	160.2	3.26	160.2	7.37	160.2	-3.3
161.1	-18.55	161.1	-4.34	161.1	-2.08	161.1	1.85	161.1	3.64	161.1	5.91	161.1	8.98	161.1	2.23	161.1	0.11	161.1	0.58	161.1	2.74	161.1	3.1	161.1	12.35	161.1	-1.49	161.1	-0.16	161.1	-4.92	161.1	-0.93	161.1	-1.73	161.1	16.08	161.1	14.67	161.1	1.11	161.1	1.91	161.1	2.05	161.1	6.47	161.1	-2.81
162	-19.08	162	-1.41	162	-2.62	162	1.06	162	4.73	162	4.72	162	8.54	162	2.94	162	1.28	162	3.35	162	6.08	162	2.65	162	14.83	162	-1.32	162	2.05	162	-1.66	162	-1.12	162	0.53	162	18.04	162	12.09	162	1.89	162	5.48	162	1.77	162	7.94	162	-1.57
162.9	-16.83	162.9	-3.52	162.9	-1.22	162.9	2.72	162.9	5.26	162.9	8.02	162.9	8.2	162.9	5.11	162.9	3.04	162.9	3.61	162.9	5.13	162.9	3.75	162.9	12.71	162.9	1.8	162.9	2.06	162.9	-4.88	162.9	-1.98	162.9	-2.27	162.9	18.38	162.9	14.09	162.9	2.58	162.9	4.06	162.9	3.74	162.9	7.95	162.9	-1.6
163.8	-17.6	163.8	-2.88	163.8	-0.31	163.8	-1.2	163.8	4.54	163.8	4.33	163.8	10.37	163.8	4.28	163.8	1.17	163.8	1.02	163.8	1.81	163.8	1.56	163.8	14.61	163.8	-1.38	163.8	2.23	163.8	-4.2	163.8	-1.3	163.8	-1.9	163.8	16.45	163.8	10.67	163.8	4.04	163.8	2.77	163.8	4.01	163.8	8.19	163.8	-3.66
164.7	-17.41	164.7	-4.46	164.7	-2.7	164.7	3.48	164.7	3.11	164.7	2.76	164.7	6.56	164.7	2.68	164.7	1.73	164.7	3.35	164.7	1.53	164.7	0.03	164.7	11.26	164.7	-0.35	164.7	2.45	164.7	-4.5	164.7	-1.56	164.7	-4.41	164.7	16.78	164.7	12.88	164.7	3.37	164.7	2.86	164.7	2.72	164.7	6.07	164.7	-1.25
165.6	-16.65	165.6	-5.18	165.6	0.79	165.6	-0.51	165.6	5.14	165.6	5.74	165.6	7.84	165.6	3.22	165.6	1.55	165.6	0.57	165.6	3.28	165.6	2.14	165.6	12.85	165.6	-0.54	165.6	0.37	165.6	-5.57	165.6	-1.2	165.6	1.41	165.6	18.01	165.6	11.37	165.6	2.35	165.6	4.16	165.6	3.58	165.6	8.54	165.6	-2.22
166.5	-17.91	166.5	-0.93	166.5	-1.69	166.5	2.79	166.5	3.34	166.5	4.41	166.5	10.3	166.5	4.65	166.5	-0.85	166.5	3.83	166.5	2.82	166.5	1.97	166.5	12.49	166.5	-0.16	166.5	1.92	166.5	-3.64	166.5	-1.13	166.5	-2.82	166.5	17.24	166.5	12.09	166.5	4.36	166.5	2.89	166.5	2.77	166.5	7.19	166.5	-1.98
167.4	-15.57	167.4	-3.25	167.4	-1.86	167.4	2.36	167.4	4.85	167.4	4.66	167.4	11.18	167.4	4.64	167.4	0.93	167.4	0.13	167.4	5.99	167.4	3.99	167.4	10.73	167.4	-0.11	167.4	-0.04	167.4	-3.55	167.4	2.07	167.4	-0.96	167.4	14.52	167.4	13.43	167.4	3.47	167.4	3.03	167.4	3.92	167.4	7.31	167.4	-3.79
168.3	-17.7	168.3	-0.85	168.3	-1.48	168.3	2.56	168.3	4.13	168.3	3.3	168.3	11.58	168.3	4.85	168.3	-1.31	168.3	3.71	168.3	3.4	168.3	-0.67	168.3	15.1	168.3	-3.68	168.3	-0.49	168.3	-3.13	168.3	-1.99	168.3	-1.33	168.3	16.44	168.3	12.29	168.3	3.32	168.3	5.16	168.3	1.66	168.3	9.6	168.3	-2.35
169.2	-16.72	169.2	-3.98	169.2	-1.63	169.2	1.18	169.2	3	169.2	6.88	169.2	10.01	169.2	7.54	169.2	-0.28	169.2	0.54	169.2	1.44	169.2	0.94	169.2	14.24	169.2	0.88	169.2	-1.23	169.2	-5.51	169.2	1.38	169.2	-0.44	169.2	16.41	169.2	13.15	169.2	0.62	169.2	2.41	169.2	5.1	169.2	8.7	169.2	-3.05
170.1	-18.97	170.1	-1.57	170.1	-1.48	170.1	2.13	170.1	3.57	170.1	5.61	170.1	8.66	170.1	5.88	170.1	-0.65	170.1	1.84	170.1	3.65	170.1	1.94	170.1	11.81	170.1	-1.27	170.1	-1.08	170.1	-3.91	170.1	-0.45	170.1	-2.29	170.1	16.74	170.1	12.5	170.1	2.69	170.1	3.23	170.1	4.02	170.1	5.55	170.1	-4.34
171	-18.02	171	-3.39	171	-0.42	171	-1.59	171	4.36	171	6.62	171	9.66	171	3.41	171	0.84	171	-0.75	171	2.74	171	1.73	171	13.41	171	-1.8	171	0.38	171	-5.29	171	0.42	171	-1.84	171	15.91	171	12.67	171	2.96	171	3.2	171	4.48	171	6.42	171	-3.45
171.9	-17.25	171.9	-4.14	171.9	0.02	171.9	0.93	171.9	6.19	171.9	5.12	171.9	8.39	171.9	3.8	171.9	2.01	171.9	1.89	171.9	4.48	171.9	2.15	171.9	13.86	171.9	0.6	171.9	1.47	171.9	-3.13	171.9	0.25	171.9	-2.65	171.9	16.26	171.9	12.46	171.9	3.47	171.9	3.92	171.9	4.69	171.9	9.63	171.9	-4.76
172.8	-16.77	172.8	-3.11	172.8	-1.45	172.8	2.13	172.8	4.98	172.8	4.02	172.8	9.74	172.8	4.34	172.8	0.46	172.8	2.35	172.8	2.17	172.8	0.51	172.8	13.31	172.8	-1.03	172.8	2.62	172.8	-4.26	172.8	-1.56	172.8	-1.9	172.8	17.56	172.8	14.02	172.8	4.35	172.8	2.99	172.8	4.32	172.8	8.37	172.8	-4.68
173.7	-18.18	173.7	-5.66	173.7	-0.28	173.7	1.04	173.7	4.69	173.7	7.92	173.7	7.2	173.7	3.49	173.7	-0.01	173.7	1.15	173.7	3.06	173.7	2.43	173.7	12.34	173.7	-0.55	173.7	0.41	173.7	-5.55	173.7	-0.1	173.7	-0.93	173.7	17.36	173.7	14.1	173.7	2.43	173.7	4.18	173.7	3.48	173.7	7.52	173.7	-1.43
174.6	-17.17	174.6	-2.1	174.6	-1.86	174.6	2.36	174.6	5.95	174.6	3.97	174.6	7.55	174.6	3.71	174.6	0.77	174.6	1.18	174.6	5.26	174.6	1.2	174.6	14.69	174.6	-2.34	174.6	2.98	174.6	-4.91	174.6	-0.22	174.6	-0.59	174.6	18.08	174.6	13.29	174.6	4.03	174.6	3.84	174.6	2.73	174.6	8.47	174.6	-1.95
175.5	-17.66	175.5	-5.02	175.5	-2.59	175.5	3.77	175.5	5.55	175.5	6.72	175.5	10.69	175.5	3.47	175.5	0.01	175.5	4.94	175.5	1.74	175.5	1.83	175.5	13.58	175.5	-0.5	175.5	-0.48	175.5	-4.6	175.5	-0.72	175.5	-3.43	175.5	17.21	175.5	11.83	175.5	4.49	175.5	3.37	175.5	3.29	175.5	9.53	175.5	-2.14
176.4	-15.55	176.4	-5.46	176.4	-1.19	176.4	2.68	176.4	5.13	176.4	6	176.4	8.96	176.4	3.19	176.4	-1.39	176.4	0.82	176.4	1.5	176.4	0.62	176.4	10.41	176.4	-2.25	176.4	-1.21	176.4	-2.71	176.4	-2.74	176.4	-0.62	176.4	15.53	176.4	11.16	176.4	0.2	176.4	4.64	176.4	2.46	176.4	6.35	176.4	-2.84
177.3	-17.37	177.3	-3.51	177.3	0.58	177.3	2.01	177.3	5.79	177.3	2.8	177.3	9.04	177.3	2.58	177.3	-0.55	177.3	1.34	177.3	2.71	177.3	1.87	177.3	14.38	177.3	-1.79	177.3	-1.83	177.3	-1.75	177.3	-0.83	177.3	0.56	177.3	18.85	177.3	10.69	177.3	2.26	177.3	3.14	177.3	2.04	177.3	10.69	177.3	-4.47
178.2	-19.79	178.2	-3.63	178.2	-2.31	178.2	1.16	178.2	4.89	178.2	3.62	178.2	8.2	178.2	2.82	178.2	1.41	178.2	0.83	178.2	3.23	178.2	3	178.2	13.01	178.2	-1.77	178.2	1.14	178.2	-3.62	178.2	-0.22	178.2	-0.91	178.2	15.31	178.2	11.53	178.2	1.9	178.2	3.98	178.2	1.49	178.2	7.9	178.2	-2.6
179.1	-18.63	179.1	-1.98	179.1	-0.71	179.1	1.41	179.1	5.01	179.1	4.38	179.1	7.2	179.1	6.38	179.1	1.01	179.1	0.64	179.1	0.74	179.1	3.53	179.1	12.81	179.1	0.74	179.1	1.14	179.1	-5.17	179.1	-1.67	179.1	-0.45	179.1	17.87	179.1	13.07	179.1	4.23	179.1	4	179.1	5.01	179.1	8.42	179.1	-1.33
180	-17.41	180	-5.8	180	-2.4	180	4.47	180	2.85	180	6.96	180	9.01	180	2.89	180	-1.48	180	3.96	180	3.52	180	2.87	180	12.41	180	-1.14	180	0.44	180	-4.31	180	0.32	180	1.03	180	18.41	180	10.76	180	2.06	180	3.8	180	4.98	180	7.72	180	-2.75
180.9	-17.43	180.9	-2.27	180.9	-2.27	180.9	0.39	180.9	2.76	180.9	6.46	180.9	8.19	180.9	3.79	180.9	-1.62	180.9	2.43	180.9	2.17	180.9	3.71	180.9	11.41	180.9	-3.47	180.9	-1.19	180.9	-4.01	180.9	-0.24	180.9	-1.24	180.9	16.7	180.9	11.08	180.9	3.32	180.9	3.84	180.9	3.33	180.9	9.47	180.9	-2.74
181.8	-17.24	181.8	-3.12	181.8	-1.37	181.8	0.06	181.8	3.01	181.8	7.05	181.8	6.89	181.8	1.14	181.8	1.43	181.8	-0.24	181.8	4.62	181.8	3.83	181.8	11.84	181.8	-2.86	181.8	-0.41	181.8	-5.58	181.8	-0.31	181.8	0.12	181.8	15.88	181.8	11.93	181.8	3.05	181.8	4.09	181.8	4.34	181.8	10.26	181.8	-3.78
182.7	-19.39	182.7	-1.08	182.7	-2.75	182.7	-1.53	182.7	5.13	182.7	6.64	182.7	8.36	182.7	4.68	182.7	0.26	182.7	1.94	182.7	3.81	182.7	2.7	182.7	16.29	182.7	-2.62	182.7	-0.77	182.7	-5.39	182.7	-0.97	182.7	-2.51	182.7	17.41	182.7	11.46	182.7	0.45	182.7	4.61	182.7	2.29	182.7	7.88	182.7	-3.5
183.6	-19.3	183.6	-1.19	183.6	-2.78	183.6	-0.01	183.6	3.52	183.6	7.67	183.6	9.7	183.6	2.6	183.6	-0.03	183.6	-1.19	183.6	2.23	183.6	3.33	183.6	14.53	183.6	-2.33	183.6	-1.19	183.6	-5.47	183.6	0.48	183.6	-0.12	183.6	16.15	183.6	14.84	183.6	2.11	183.6	3.84	183.6	2.04	183.6	7.57	183.6	-3.07
184.5	-15.93	184.5	-3.44	184.5	-1.18	184.5	1.73	184.5	3.96	184.5	4.53	184.5	8.01	184.5	2.99	184.5	0.1	184.5	1.18	184.5	4.92	184.5	3.8	184.5	11.92	184.5	-2.06	184.5	0.36	184.5	-4.94	184.5	-1.1	184.5	-0.98	184.5	15.95	184.5	11.34	184.5	2.91	184.5	3.6	184.5	3.1	184.5	9.03	184.5	-0.69
185.4	-17.89	185.4	-5.14	185.4	-2.42	185.4	2.35	185.4	4.51	185.4	3.41	185.4	9.25	185.4	4.53	185.4	0.67	185.4	0.98	185.4	4.18	185.4	3.89	185.4	15.57	185.4	0.89	185.4	3.06	185.4	-4.46	185.4	-1.36	185.4	1.01	185.4	16.83	185.4	15.64	185.4	4.35	185.4	2.36	185.4	4.44	185.4	9.75	185.4	-2.91
186.3	-20.04	186.3	-4.7	186.3	-1.31	186.3	-0.03	186.3	3.82	186.3	4.88	186.3	8.14	186.3	2.38	186.3	-0.19	186.3	1.95	186.3	2	186.3	3.46	186.3	14.54	186.3	-0.87	186.3	1.57	186.3	-6.11	186.3	-1.48	186.3	0.41	186.3	17.53	186.3	13.11	186.3	2.44	186.3	2.69	186.3	3.43	186.3	10.35	186.3	-1.91
187.2	-17.32	187.2	-3.43	187.2	-0.17	187.2	2.99	187.2	6.34	187.2	6.34	187.2	9.85	187.2	3.57	187.2	-0.48	187.2	1.4	187.2	2.67	187.2	1.46	187.2	12.6	187.2	-1.93	187.2	1	187.2	-6.62	187.2	-2.22	187.2	-0.58	187.2	16.76	187.2	13.59	187.2	1.59	187.2	1.91	187.2	4.71	187.2	10.46	187.2	-3.66
188.1	-19.63	188.1	-2.98	188.1	-0.03	188.1	-1.06	188.1	2.2	188.1	5.45	188.1	10.76	188.1	3.2	188.1	-0.89	188.1	0.97	188.1	0.69	188.1	2.37	188.1	14.31	188.1	-3.55	188.1	-1.12	188.1	-5.46	188.1	-1.74	188.1	-1.67	188.1	17.04	188.1	15.33	188.1	3.61	188.1	3.37	188.1	4.73	188.1	7.01	188.1	-2.33
189	-18.26	189	-5.35	189	-0.64	189	-0.84	189	4.2	189	4.05	189	8.11	189	2	189	1.81	189	-0.21	189	4.07	189	1.27	189	14.46	189	-0.57	189	-0.21	189	-5.17	189	-1.31	189	0.16	189	18.68	189	11.97	189	3.05	189	4.8	189	3.23	189	10.12	189	-1.25
189.9	-16.97	189.9	-2.63	189.9	-1.46	189.9	0.87	189.9	2.84	189.9	4.33	189.9	9.5	189.9	5.72	189.9	1.39	189.9	0.54	189.9	1.67	189.9	2.25	189.9	14.09	189.9	-1.1	189.9	-0.94	189.9	-1.59	189.9	-1.94	189.9	-0.29	189.9	15.96	189.9	12.48	189.9	2.82	189.9	4.28	189.9	3.18	189.9	7.09	189.9	-1.88
190.8	-16.93	190.8	-4.82	190.8	-2.68	190.8	-0.57	190.8	4.61	190.8	4.94	190.8	8.36	190.8	4.77	190.8	-1.91	190.8	1.04	190.8	3.83	190.8	3.25	190.8	12.68	190.8	-0.08	190.8	-0.71	190.8	-5.26	190.8	0.65	190.8	0.79	190.8	19.35	190.8	13.38	190.8	1.63	190.8	1.85	190.8	5.04	190.8	10.11	190.8	-3.03
191.7	-16.58	191.7	-2.9	191.7	-4.17	191.7	3.08	191.7	3.9	191.7	4.3	191.7	7.59	191.7	5.89	191.7	1.02	191.7	0.48	191.7	2	191.7	3.65	191.7	10.92	191.7	0.14	191.7	4.49	191.7	-6.08	191.7	-2.48	191.7	-0.47	191.7	15.14	191.7	13.59	191.7	3.46	191.7	3.43	191.7	3.52	191.7	8.72	191.7	-5.23
192.6	-16.25	192.6	-2.14	192.6	-2.55	192.6	1.48	192.6	2.88	192.6	6.73	192.6	10.47	192.6	5.4	192.6	0.3	192.6	0.45	192.6	1.6	192.6	1.53	192.6	13	192.6	-1.55	192.6	0.07	192.6	-5.25	192.6	-0.38	192.6	-4.29	192.6	15.35	192.6	12.83	192.6	0.54	192.6	3.07	192.6	2.29	192.6	6.01	192.6	-1.48
193.5	-19.62	193.5	-2.59	193.5	-0.61	193.5	2.09	193.5	4.37	193.5	6.1	193.5	9.76	193.5	3.17	193.5	-0.02	193.5	0.06	193.5	4	193.5	4.59	193.5	14.32	193.5	-1.58	193.5	1.5	193.5	-5.84	193.5	1.53	193.5	-0.7	193.5	17.52	193.5	15.03	193.5	2.94	193.5	1.48	193.5	4.4	193.5	9.67	193.5	-1.6
194.4	-18.44	194.4	-4.59	194.4	-3.14	194.4	2.36	194.4	4.97	194.4	5.64	194.4	9.06	194.4	2.89	194.4	-1.85	194.4	3.03	194.4	2.27	194.4	3.23	194.4	14.45	194.4	-0.94	194.4	0.67	194.4	-4.83	194.4	-2.07	194.4	-1.19	194.4	17.39	194.4	12.01	194.4	1.49	194.4	2.61	194.4	2.09	194.4	7.04	194.4	-0.65
195.3	-13.53	195.3	-4.5	195.3	-3.74	195.3	0.77	195.3	1.8	195.3	4.96	195.3	9.37	195.3	3.25	195.3	1.14	195.3	2.51	195.3	3.23	195.3	1.44	195.3	12.6	195.3	-1.44	195.3	0.45	195.3	-3.72	195.3	-0.98	195.3	-0.13	195.3	16.58	195.3	12.81	195.3	1.35	195.3	6.32	195.3	2.05	195.3	9.2	195.3	-3.01
196.2	-17.23	196.2	-1.75	196.2	-3.05	196.2	3.18	196.2	5.63	196.2	4.75	196.2	10.41	196.2	4.45	196.2	1.11	196.2	1.94	196.2	3.66	196.2	1.25	196.2	14.5	196.2	-0.72	196.2	0.47	196.2	-2.79	196.2	-1.49	196.2	-2.9	196.2	16.54	196.2	11.7	196.2	2.24	196.2	4.2	196.2	1.39	196.2	7.8	196.2	-1.24
197.1	-15.76	197.1	0.25	197.1	-0.45	197.1	0.55	197.1	6.31	197.1	4.37	197.1	11.2	197.1	2.93	197.1	2.72	197.1	0.2	197.1	5.28	197.1	3.7	197.1	17.02	197.1	-2.46	197.1	1.42	197.1	-4.45	197.1	-1.79	197.1	1.45	197.1	18.74	197.1	11.26	197.1	3.45	197.1	0.22	197.1	0.87	197.1	7.51	197.1	-2.8
198	-18.13	198	-4.43	198	-4.24	198	2.29	198	4.96	198	6.01	198	8.02	198	4.38	198	-0.01	198	1.45	198	2.73	198	4.09	198	11.96	198	0.35	198	0.23	198	-4.12	198	1.08	198	-3.72	198	17.08	198	12.63	198	2.73	198	5.06	198	4.02	198	6.38	198	-2.76
198.9	-16.62	198.9	-3.37	198.9	-1.32	198.9	-3.47	198.9	6.02	198.9	6.16	198.9	9.98	198.9	5.08	198.9	-2.08	198.9	-0.39	198.9	2.02	198.9	0.43	198.9	12.67	198.9	-2.77	198.9	1.52	198.9	-4.13	198.9	-2.2	198.9	-4.28	198.9	17.43	198.9	12.24	198.9	3.94	198.9	4.18	198.9	0.5	198.9	6.79	198.9	-3.96
199.8	-18.26	199.8	-4.09	199.8	-0.2	199.8	1.35	199.8	2.25	199.8	5.74	199.8	10.69	199.8	3.2	199.8	3.24	199.8	0.43	199.8	4.18	199.8	3.39	199.8	13.64	199.8	-3.37	199.8	0.71	199.8	-5.4	199.8	0.93	199.8	-3.04	199.8	16.38	199.8	11.45	199.8	2.8	199.8	3.59	199.8	2.38	199.8	7.48	199.8	-4.17
200.7	-16.13	200.7	-3.58	200.7	-2.25	200.7	0.49	200.7	6.41	200.7	1.42	200.7	8.71	200.7	5.35	200.7	-0.67	200.7	0.08	200.7	4.82	200.7	2.89	200.7	11.64	200.7	-1.63	200.7	-0.12	200.7	-6.86	200.7	0.23	200.7	-0.05	200.7	17.03	200.7	11.75	200.7	1.19	200.7	3	200.7	4	200.7	6.46	200.7	-3.43
201.6	-16.27	201.6	-3.18	201.6	-3.6	201.6	-0.18	201.6	3.5	201.6	6.94	201.6	10.85	201.6	5.65	201.6	-1.34	201.6	0.1	201.6	5.79	201.6	3.22	201.6	15.5	201.6	-0.51	201.6	-0.46	201.6	-5.42	201.6	-0.09	201.6	-0.75	201.6	17.67	201.6	12.81	201.6	2.44	201.6	2.12	201.6	2.97	201.6	5.43	201.6	-1.88
202.5	-17.11	202.5	-5.31	202.5	-2.6	202.5	2.12	202.5	5.03	202.5	6.07	202.5	9.48	202.5	3.54	202.5	0.92	202.5	-1.17	202.5	2.99	202.5	0.17	202.5	14.17	202.5	0.74	202.5	2.27	202.5	-8.54	202.5	-3.42	202.5	0.16	202.5	16.67	202.5	13.87	202.5	3.26	202.5	2.27	202.5	3.27	202.5	9.24	202.5	-3.58
203.4	-16.2	203.4	-3.85	203.4	-1.9	203.4	2.34	203.4	4.3	203.4	7.29	203.4	9.9	203.4	1.63	203.4	-0.66	203.4	3.79	203.4	3.52	203.4	4.87	203.4	12.59	203.4	-0.31	203.4	0.14	203.4	-3.34	203.4	1.28	203.4	-0.76	203.4	16.32	203.4	13	203.4	2.57	203.4	5.51	203.4	4.45	203.4	7.92	203.4	-0.23
204.3	-16.06	204.3	-3.25	204.3	-2.88	204.3	0.75	204.3	2.77	204.3	3.26	204.3	10.43	204.3	3.88	204.3	-0.38	204.3	0.4	204.3	1.83	204.3	2.91	204.3	12.23	204.3	-1.05	204.3	0.37	204.3	-6.56	204.3	0.3	204.3	0.98	204.3	17.2	204.3	11.85	204.3	2.9	204.3	3.19	204.3	4.93	204.3	9.9	204.3	-3.26
205.2	-17.23	205.2	-2.67	205.2	-1.86	205.2	2.05	205.2	3.85	205.2	2.9	205.2	9.25	205.2	3.13	205.2	1	205.2	2.59	205.2	1.42	205.2	1.46	205.2	12.08	205.2	-3.36	205.2	1.66	205.2	-4.07	205.2	-0.16	205.2	0.48	205.2	16.35	205.2	11.22	205.2	3.16	205.2	5.78	205.2	2.65	205.2	8.47	205.2	-2.65
206.1	-16.77	206.1	-4.33	206.1	-2.81	206.1	0.61	206.1	3.44	206.1	5.99	206.1	6.41	206.1	3.18	206.1	0.63	206.1	0.55	206.1	4.06	206.1	2.78	206.1	10.82	206.1	-0.51	206.1	4.05	206.1	-3.73	206.1	0.05	206.1	-0.48	206.1	17.42	206.1	12.1	206.1	3.18	206.1	3.98	206.1	2.94	206.1	9.28	206.1	-1.79
207	-17.16	207	-3.02	207	-2.11	207	0.75	207	4.33	207	6.1	207	8.54	207	5.43	207	-0.42	207	1.69	207	2.38	207	0.94	207	12.2	207	-0.37	207	0.09	207	-3.6	207	-0.73	207	-1.9	207	15.93	207	12.26	207	4.94	207	4.73	207	3.93	207	9.74	207	-3.38
207.9	-19.42	207.9	-2.17	207.9	-0.1	207.9	0.82	207.9	5.21	207.9	6.59	207.9	10.36	207.9	5.21	207.9	1.34	207.9	0	207.9	4.88	207.9	2.23	207.9	12.75	207.9	-1.89	207.9	-0.49	207.9	-4.59	207.9	-0.77	207.9	-0.43	207.9	16.6	207.9	13.27	207.9	1.57	207.9	1.25	207.9	3.84	207.9	5.49	207.9	-3.33
208.8	-18.3	208.8	-3.08	208.8	0.21	208.8	-0.22	208.8	5.54	208.8	7.51	208.8	6.46	208.8	3.99	208.8	-0.38	208.8	0.4	208.8	3.76	208.8	3.44	208.8	11.28	208.8	-0.11	208.8	0.12	208.8	-6.29	208.8	0.47	208.8	-0.2	208.8	16.77	208.8	11.35	208.8	0.05	208.8	3.17	208.8	2.63	208.8	11.19	208.8	-1.47
209.7	-17.6	209.7	-3.17	209.7	-2.94	209.7	0.94	209.7	4.29	209.7	3.21	209.7	9.54	209.7	5.29	209.7	-0.61	209.7	-0.16	209.7	3.48	209.7	3.18	209.7	14.1	209.7	-0.22	209.7	0.48	209.7	-5.15	209.7	1.25	209.7	-0.91	209.7	17.03	209.7	11.04	209.7	3.87	209.7	2.67	209.7	5.57	209.7	8.52	209.7	-2.75
210.6	-18.46	210.6	-1.43	210.6	-1.7	210.6	3.03	210.6	5.17	210.6	5.98	210.6	9.59	210.6	4.93	210.6	0.79	210.6	0.35	210.6	1.89	210.6	0.06	210.6	12.36	210.6	0.15	210.6	-1.06	210.6	-5.75	210.6	-1.69	210.6	-1.93	210.6	15.82	210.6	13.73	210.6	3.43	210.6	3.09	210.6	5.03	210.6	8.85	210.6	-2.36
211.5	-19.06	211.5	-4.8	211.5	-3.88	211.5	3.56	211.5	4.46	211.5	6.46	211.5	9.71	211.5	5.2	211.5	0.48	211.5	1.69	211.5	1.54	211.5	3.44	211.5	13.77	211.5	-1.63	211.5	-1.63	211.5	-3.2	211.5	-3.41	211.5	0.42	211.5	17.89	211.5	12.99	211.5	4.24	211.5	4.09	211.5	2.74	211.5	7.25	211.5	-1.45
212.4	-19.1	212.4	-1.15	212.4	-2.99	212.4	1.12	212.4	2.65	212.4	4.02	212.4	7.28	212.4	5.5	212.4	-0.97	212.4	0.33	212.4	2.51	212.4	1.37	212.4	10.86	212.4	-1.69	212.4	-0.2	212.4	-5.16	212.4	-1.17	212.4	-1.05	212.4	16.87	212.4	11.91	212.4	3.25	212.4	3.91	212.4	3.3	212.4	7.25	212.4	-2.41
213.3	-16.05	213.3	-3.32	213.3	-1.77	213.3	0.5	213.3	6.58	213.3	4.71	213.3	10.63	213.3	4.48	213.3	-1.59	213.3	0.25	213.3	3.45	213.3	1.64	213.3	13.4	213.3	-0.39	213.3	-0.9	213.3	-3.92	213.3	-0.32	213.3	-1.4	213.3	17.12	213.3	12.86	213.3	3.02	213.3	3.57	213.3	2.31	213.3	9.27	213.3	-0.41
214.2	-15.61	214.2	-3.31	214.2	-1.68	214.2	1.65	214.2	3.72	214.2	5.14	214.2	10.02	214.2	4.93	214.2	-1.41	214.2	3.64	214.2	2.94	214.2	1.4	214.2	12.62	214.2	-1.02	214.2	0.41	214.2	-3.37	214.2	-0.22	214.2	-0.74	214.2	17.92	214.2	12.56	214.2	3.43	214.2	3.17	214.2	3.85	214.2	8.68	214.2	-1.93
215.1	-18.39	215.1	-0.84	215.1	0.51	215.1	2.17	215.1	4.06	215.1	7.06	215.1	6.71	215.1	4.12	215.1	2.01	215.1	2.01	215.1	1.99	215.1	3.45	215.1	10.44	215.1	-0.56	215.1	0.48	215.1	-5.28	215.1	-2.67	215.1	1.77	215.1	16.26	215.1	13.6	215.1	2.16	215.1	4.56	215.1	2.93	215.1	9.68	215.1	-3.6
216	-17.27	216	-2.36	216	-1.82	216	1.12	216	5.9	216	7.44	216	8.06	216	3.82	216	0.71	216	2.4	216	1.44	216	3.31	216	12.3	216	-2.1	216	1.29	216	-4.5	216	-1.65	216	0.4	216	15.99	216	11.4	216	2.86	216	4.36	216	2.79	216	9.65	216	-2.05
216.9	-18.37	216.9	-2.56	216.9	-1.86	216.9	3.24	216.9	4.99	216.9	5.69	216.9	9.57	216.9	2.31	216.9	1.11	216.9	0.82	216.9	4.03	216.9	3.38	216.9	12.68	216.9	-3.35	216.9	-1.11	216.9	-6.35	216.9	-1.26	216.9	0.99	216.9	17.19	216.9	12.22	216.9	2.76	216.9	3.1	216.9	2.58	216.9	8.11	216.9	-2.71
217.8	-16.5	217.8	-2.1	217.8	-0.75	217.8	0.8	217.8	4.24	217.8	3.07	217.8	10.24	217.8	4.72	217.8	0.55	217.8	0.27	217.8	3.45	217.8	2.29	217.8	11.06	217.8	-1.88	217.8	1.12	217.8	-7.28	217.8	-0.1	217.8	1.48	217.8	15.38	217.8	12.76	217.8	4.3	217.8	2.8	217.8	3.07	217.8	11.26	217.8	-3.08
218.7	-16.68	218.7	-3.91	218.7	-3.19	218.7	1.72	218.7	0.24	218.7	3.23	218.7	10.09	218.7	2.5	218.7	-0.27	218.7	1.58	218.7	2.16	218.7	1.2	218.7	13.92	218.7	-2.86	218.7	0.26	218.7	-5.21	218.7	-1.71	218.7	1.23	218.7	17.76	218.7	13.89	218.7	1.6	218.7	1.27	218.7	2.31	218.7	9.65	218.7	-1.41
219.6	-17.41	219.6	-1.91	219.6	-2.99	219.6	1.33	219.6	4.34	219.6	4.73	219.6	8.09	219.6	4.79	219.6	-0.27	219.6	1.91	219.6	3.37	219.6	3.43	219.6	12.05	219.6	-0.34	219.6	-1.48	219.6	-3.38	219.6	-0.04	219.6	0.2	219.6	17.82	219.6	11.19	219.6	0.48	219.6	6.82	219.6	5.56	219.6	7.94	219.6	-2.19
220.5	-18.3	220.5	-1.41	220.5	-2.86	220.5	-0.94	220.5	3.99	220.5	5.2	220.5	8.22	220.5	2.47	220.5	0.39	220.5	-0.46	220.5	2.83	220.5	3.61	220.5	14.35	220.5	-3.07	220.5	-2.63	220.5	-6.54	220.5	-1.32	220.5	1.42	220.5	16.56	220.5	11.34	220.5	1.19	220.5	4.98	220.5	3.37	220.5	6.52	220.5	-2.94
221.4	-18.12	221.4	-0.75	221.4	-0.21	221.4	-0.01	221.4	3.34	221.4	5.1	221.4	8.74	221.4	3.88	221.4	2.4	221.4	0.27	221.4	4.48	221.4	2.94	221.4	13.18	221.4	-2.64	221.4	-0.19	221.4	-6.08	221.4	1.87	221.4	-1.4	221.4	17.09	221.4	11.88	221.4	1.5	221.4	2.08	221.4	4.24	221.4	10.17	221.4	-1.66
222.3	-17.75	222.3	-4.78	222.3	-2.04	222.3	1.25	222.3	3.81	222.3	5.03	222.3	9.46	222.3	4.1	222.3	-0.79	222.3	0.03	222.3	2.7	222.3	3.68	222.3	13.48	222.3	0.86	222.3	-0.09	222.3	-3.51	222.3	0.87	222.3	-1.85	222.3	16.69	222.3	12.43	222.3	4.34	222.3	3.99	222.3	5.56	222.3	7.12	222.3	-3.05
223.2	-17.72	223.2	-5.59	223.2	-3.95	223.2	1.26	223.2	3.5	223.2	4.07	223.2	7.8	223.2	1.36	223.2	0.61	223.2	0.87	223.2	2.66	223.2	3.13	223.2	11.95	223.2	0.68	223.2	1.53	223.2	-7.88	223.2	0.52	223.2	0.52	223.2	15.17	223.2	15.35	223.2	4.48	223.2	0.95	223.2	4.3	223.2	8.44	223.2	-5.28
224.1	-18.66	224.1	-1.65	224.1	-1.76	224.1	0.22	224.1	3.74	224.1	6.19	224.1	8.39	224.1	4.03	224.1	-0.29	224.1	-1.73	224.1	3.07	224.1	3.79	224.1	12.81	224.1	-2.72	224.1	0.5	224.1	-3.93	224.1	0.53	224.1	-0.25	224.1	17.16	224.1	11.02	224.1	-0.09	224.1	3.78	224.1	3.29	224.1	8.86	224.1	-5.25
225	-17.5	225	-1.93	225	-0.41	225	2.49	225	4.13	225	7.13	225	8.04	225	4.54	225	1.36	225	2.61	225	4.26	225	3.17	225	12.25	225	-2.93	225	-0.11	225	-4.68	225	-0.2	225	-1.97	225	16.22	225	10.44	225	1.49	225	2.51	225	3.36	225	8.67	225	-3.29
225.9	-18.98	225.9	-1.89	225.9	-0.88	225.9	1.24	225.9	4.17	225.9	7.36	225.9	8.93	225.9	4.16	225.9	2.32	225.9	1.59	225.9	3.3	225.9	6.39	225.9	13.54	225.9	-1.39	225.9	1.88	225.9	-4.64	225.9	0.8	225.9	-0.73	225.9	16.45	225.9	11.46	225.9	1.97	225.9	4.34	225.9	3.8	225.9	7.37	225.9	-3.03
226.8	-17.57	226.8	-1.7	226.8	-1.64	226.8	-0.03	226.8	4.21	226.8	5.8	226.8	7.89	226.8	4.74	226.8	1.16	226.8	0.24	226.8	3.43	226.8	2.12	226.8	11.98	226.8	1.46	226.8	2.22	226.8	-4.68	226.8	-3.57	226.8	-0.31	226.8	15.82	226.8	12.99	226.8	3.52	226.8	2.72	226.8	4.51	226.8	9.7	226.8	-2.02
227.7	-19.32	227.7	-3.75	227.7	-0.91	227.7	-0.32	227.7	7.66	227.7	5.46	227.7	8.16	227.7	4.99	227.7	1.34	227.7	2.66	227.7	3.14	227.7	1.27	227.7	11.81	227.7	-1.4	227.7	-0.86	227.7	-4.87	227.7	-1.35	227.7	-0.08	227.7	15.16	227.7	13.07	227.7	-1.33	227.7	1.68	227.7	3.28	227.7	9.99	227.7	-2.75
228.6	-17.42	228.6	-2.1	228.6	-1.23	228.6	2.41	228.6	2.65	228.6	3.12	228.6	9.15	228.6	4.46	228.6	1.11	228.6	2.07	228.6	3.64	228.6	2.37	228.6	12.69	228.6	-0.91	228.6	1.83	228.6	-6.13	228.6	-1.27	228.6	-0.58	228.6	17.28	228.6	12.54	228.6	2.52	228.6	3.55	228.6	4.02	228.6	9.93	228.6	-0.83
229.5	-18.95	229.5	-2.31	229.5	-1.27	229.5	0.97	229.5	3.48	229.5	5.26	229.5	9.44	229.5	5.47	229.5	1.27	229.5	-0.64	229.5	4.67	229.5	3.57	229.5	11.96	229.5	0.87	229.5	-0.67	229.5	-6.32	229.5	1.38	229.5	-1.83	229.5	15.88	229.5	14.5	229.5	2.49	229.5	6.32	229.5	3.86	229.5	8.07	229.5	-4.09
230.4	-17.27	230.4	-3.23	230.4	-1.87	230.4	3.85	230.4	5.17	230.4	7.38	230.4	8.78	230.4	1.66	230.4	1.62	230.4	2.62	230.4	3.07	230.4	1.12	230.4	13.34	230.4	-2.81	230.4	-0.49	230.4	-7.64	230.4	-2.42	230.4	-0.72	230.4	18.54	230.4	13.07	230.4	2.43	230.4	1.63	230.4	3.29	230.4	9.42	230.4	-4.09
231.3	-17.12	231.3	-4.12	231.3	-0.97	231.3	2.54	231.3	4.41	231.3	2.82	231.3	8.15	231.3	3.97	231.3	2.48	231.3	1.1	231.3	3.65	231.3	0.28	231.3	14	231.3	-0.36	231.3	0.88	231.3	-6.17	231.3	-0.52	231.3	-1.49	231.3	17.22	231.3	13.69	231.3	5.22	231.3	2.31	231.3	3.47	231.3	8.95	231.3	-3.55
232.2	-16.68	232.2	-2.67	232.2	-0.52	232.2	3.47	232.2	4.77	232.2	7.82	232.2	7.46	232.2	4.65	232.2	1.51	232.2	3.24	232.2	1.27	232.2	0.61	232.2	13.44	232.2	-1.33	232.2	0.93	232.2	-7.58	232.2	0	232.2	-3.45	232.2	18.1	232.2	14.96	232.2	2.77	232.2	1.08	232.2	4.2	232.2	7.84	232.2	-2.04
233.1	-16.23	233.1	-1.01	233.1	-1.15	233.1	1.34	233.1	4.64	233.1	8.93	233.1	9.49	233.1	1.86	233.1	1.35	233.1	3.03	233.1	3.4	233.1	4.01	233.1	12.65	233.1	-3.55	233.1	-0.03	233.1	-6.24	233.1	0.09	233.1	-2.34	233.1	15.82	233.1	10.21	233.1	2.56	233.1	1.77	233.1	6.32	233.1	8.19	233.1	-3.52
234	-16.18	234	-2.58	234	-0.54	234	1.41	234	3.55	234	3.97	234	10.5	234	2.28	234	0.13	234	0.64	234	2.98	234	1.98	234	15.63	234	-2.55	234	1.83	234	-5.03	234	-0.43	234	-1.06	234	16.49	234	10.92	234	4.37	234	2.96	234	3.43	234	7.94	234	-5.32
234.9	-17.98	234.9	-4.58	234.9	1.4	234.9	1.91	234.9	5.48	234.9	2.01	234.9	8.24	234.9	2.03	234.9	-1.22	234.9	1.11	234.9	3.15	234.9	2.44	234.9	13.85	234.9	-2.42	234.9	-1.2	234.9	-4.3	234.9	0.74	234.9	0.13	234.9	16.29	234.9	14.64	234.9	4.58	234.9	4.09	234.9	2.41	234.9	11.63	234.9	-4.75
235.8	-16.51	235.8	-3.64	235.8	0.56	235.8	-0.75	235.8	5.79	235.8	5.57	235.8	10.47	235.8	4.38	235.8	1.74	235.8	-0.67	235.8	3.7	235.8	3.7	235.8	13.9	235.8	-1.95	235.8	-0.68	235.8	-3.96	235.8	0.25	235.8	-0.23	235.8	15.04	235.8	13.65	235.8	2.6	235.8	2.82	235.8	4.81	235.8	7.19	235.8	-2.94
236.7	-18.38	236.7	-3.26	236.7	-2.03	236.7	1.81	236.7	5.1	236.7	6.84	236.7	8.49	236.7	4.45	236.7	1.85	236.7	2.24	236.7	3.81	236.7	0.65	236.7	12.49	236.7	-1.69	236.7	-0.57	236.7	-5.84	236.7	2.12	236.7	-2	236.7	15.84	236.7	13.5	236.7	1.33	236.7	1.74	236.7	6.43	236.7	9.64	236.7	-1.92
237.6	-18.82	237.6	-2.65	237.6	-0.62	237.6	0.8	237.6	5.46	237.6	8.92	237.6	9.91	237.6	5.35	237.6	0.73	237.6	0.29	237.6	1.54	237.6	2.07	237.6	11.72	237.6	-0.54	237.6	-1.52	237.6	-4.53	237.6	-4.31	237.6	-0.62	237.6	15.7	237.6	10.59	237.6	3	237.6	3.26	237.6	0.34	237.6	11.72	237.6	-2.36
238.5	-17.82	238.5	-2.21	238.5	0.33	238.5	0.78	238.5	4.5	238.5	6.36	238.5	8.96	238.5	7.34	238.5	1.85	238.5	1.3	238.5	2.9	238.5	3.78	238.5	13.01	238.5	-0.82	238.5	2.29	238.5	-4.32	238.5	0.64	238.5	-0.33	238.5	18.82	238.5	11.29	238.5	5.17	238.5	3.61	238.5	1.04	238.5	7.7	238.5	-1.57
239.4	-19.41	239.4	-1.21	239.4	-1.08	239.4	0.23	239.4	3.18	239.4	5.47	239.4	8.24	239.4	7.52	239.4	0.66	239.4	0.23	239.4	4.81	239.4	2.82	239.4	10.3	239.4	-0.34	239.4	1.69	239.4	-5.64	239.4	2.3	239.4	1.98	239.4	16.08	239.4	12.56	239.4	1.57	239.4	3.45	239.4	2.79	239.4	9.04	239.4	-3.2
240.3	-17.14	240.3	-4.65	240.3	1.23	240.3	0.31	240.3	6.85	240.3	5.94	240.3	7.46	240.3	1.97	240.3	0.87	240.3	0.53	240.3	2.68	240.3	4.09	240.3	12.62	240.3	-3.18	240.3	0.4	240.3	-6.71	240.3	0.48	240.3	0.2	240.3	16.98	240.3	11.46	240.3	4.11	240.3	1.79	240.3	2.91	240.3	7.39	240.3	-1.56
241.2	-16.74	241.2	-3.6	241.2	1.81	241.2	1.95	241.2	5.57	241.2	8.16	241.2	6.48	241.2	3.57	241.2	-0.16	241.2	-0.83	241.2	6.28	241.2	4.92	241.2	10.58	241.2	-1.31	241.2	-2.45	241.2	-7.28	241.2	0.51	241.2	1.77	241.2	16.43	241.2	13.75	241.2	1.84	241.2	2.45	241.2	1.56	241.2	10.33	241.2	-2.8
242.1	-17.79	242.1	-2.5	242.1	-2.25	242.1	1.34	242.1	6.33	242.1	8.28	242.1	9.36	242.1	4.03	242.1	-0.43	242.1	-0.58	242.1	5.41	242.1	3.62	242.1	13.97	242.1	-2.42	242.1	-1.36	242.1	-5.8	242.1	0.93	242.1	-2.68	242.1	16.39	242.1	13.53	242.1	1.81	242.1	3.79	242.1	5.81	242.1	6.72	242.1	-2.89
243	-17.43	243	-2.9	243	-2.57	243	0.79	243	3.68	243	3.2	243	8.71	243	5.31	243	-0.11	243	1.41	243	3.91	243	2.99	243	13.14	243	-2.25	243	-0.24	243	-5.58	243	-0.65	243	1.41	243	16.08	243	12.18	243	3.14	243	3.93	243	3.29	243	9.36	243	-3.04
243.9	-17.17	243.9	-1.86	243.9	-4.3	243.9	-3.05	243.9	1.64	243.9	5.05	243.9	9.32	243.9	3.64	243.9	1.11	243.9	-0.37	243.9	2.47	243.9	4.21	243.9	13.88	243.9	-2.04	243.9	0.33	243.9	-2.98	243.9	1.6	243.9	1.55	243.9	18.21	243.9	10.84	243.9	2.02	243.9	5.53	243.9	2.47	243.9	7.03	243.9	-1.7
244.8	-17.4	244.8	-0.7	244.8	-0.54	244.8	1.04	244.8	7.18	244.8	8.04	244.8	7.62	244.8	4.98	244.8	0.78	244.8	1.74	244.8	5.72	244.8	3.03	244.8	12.35	244.8	0.39	244.8	1.41	244.8	-5.29	244.8	-1.17	244.8	-0.81	244.8	18.05	244.8	12.3	244.8	3.36	244.8	5.33	244.8	3.68	244.8	8.42	244.8	-6.01
245.7	-17.42	245.7	-1.82	245.7	0.34	245.7	-1.43	245.7	4.21	245.7	7.46	245.7	8.99	245.7	4.83	245.7	1.43	245.7	-0.97	245.7	3.41	245.7	3.81	245.7	12.57	245.7	-1.5	245.7	0.38	245.7	-7.65	245.7	-0.6	245.7	-1.84	245.7	16.86	245.7	12.04	245.7	5.06	245.7	1.18	245.7	2.66	245.7	8.21	245.7	-2.69
246.6	-13.92	246.6	-3.52	246.6	1.52	246.6	1.64	246.6	3.27	246.6	7.6	246.6	9.83	246.6	5.16	246.6	1.35	246.6	2.75	246.6	1.48	246.6	4.65	246.6	13.2	246.6	0.52	246.6	-0.09	246.6	-6.46	246.6	-1.24	246.6	-0.21	246.6	17	246.6	13.81	246.6	3.47	246.6	2.72	246.6	2.97	246.6	8.92	246.6	-1.61
247.5	-17.7	247.5	-3.57	247.5	-1.82	247.5	0.96	247.5	4.79	247.5	7.1	247.5	7.4	247.5	4.86	247.5	0.04	247.5	1.66	247.5	4.69	247.5	4.51	247.5	13.44	247.5	-1.75	247.5	0.81	247.5	-7.71	247.5	0.12	247.5	1.21	247.5	17.98	247.5	13.41	247.5	2.17	247.5	2.54	247.5	1.86	247.5	9.17	247.5	-3.69
248.4	-19.21	248.4	-4.31	248.4	0.13	248.4	2.26	248.4	5.83	248.4	6.05	248.4	9.01	248.4	0.74	248.4	1.09	248.4	0.98	248.4	4.12	248.4	1.9	248.4	12.54	248.4	-1.22	248.4	-0.23	248.4	-5.79	248.4	-0.53	248.4	-1.59	248.4	15.43	248.4	13.79	248.4	3.83	248.4	5.82	248.4	3.65	248.4	8.14	248.4	-4.23
249.3	-19.44	249.3	-1.5	249.3	-3.48	249.3	-0.95	249.3	5.17	249.3	8.69	249.3	8.24	249.3	5.58	249.3	-0.03	249.3	-2.42	249.3	2.55	249.3	1.1	249.3	13.1	249.3	-0.67	249.3	0.07	249.3	-8.47	249.3	-0.52	249.3	-0.72	249.3	17.27	249.3	13.46	249.3	3.04	249.3	5.15	249.3	2.06	249.3	10.22	249.3	-2.67
250.2	-19.69	250.2	-2.6	250.2	-1.72	250.2	0.25	250.2	6.62	250.2	4.59	250.2	7.43	250.2	4.39	250.2	-0.34	250.2	0.36	250.2	2.84	250.2	2	250.2	12.51	250.2	-2.4	250.2	0.54	250.2	-5.28	250.2	-2.09	250.2	0.7	250.2	16.83	250.2	12.62	250.2	3.99	250.2	2.57	250.2	4.01	250.2	8.35	250.2	-3.56
251.1	-16.71	251.1	-1.9	251.1	-0.05	251.1	2.11	251.1	6.31	251.1	4.76	251.1	7.59	251.1	5.53	251.1	0.66	251.1	2.29	251.1	2.54	251.1	3.22	251.1	11	251.1	2.39	251.1	-0.03	251.1	-4.49	251.1	-0.52	251.1	-0.65	251.1	16.47	251.1	12.12	251.1	2.75	251.1	3.93	251.1	4.95	251.1	7.51	251.1	-2.5
252	-17.79	252	-1.32	252	1.01	252	2.53	252	2.07	252	6.16	252	10.84	252	5.87	252	2.13	252	0.98	252	2.05	252	2	252	12.55	252	0.56	252	1.89	252	-6.44	252	-3.18	252	-0.58	252	17.86	252	14.39	252	4.91	252	4.48	252	3.29	252	8.98	252	-2.44
252.9	-18.05	252.9	-1.55	252.9	-0.49	252.9	3.07	252.9	4.44	252.9	5.65	252.9	8.46	252.9	5.51	252.9	-0.15	252.9	-0.35	252.9	5.28	252.9	4.28	252.9	12.32	252.9	-0.36	252.9	-0.02	252.9	-7.33	252.9	-0.84	252.9	-0.72	252.9	15.9	252.9	14.78	252.9	2.39	252.9	4.83	252.9	2.93	252.9	9.83	252.9	-3.38
253.8	-16.65	253.8	-2.5	253.8	-1.33	253.8	-0.26	253.8	3.51	253.8	8.27	253.8	8.3	253.8	3.86	253.8	0	253.8	-0.53	253.8	2.72	253.8	4.11	253.8	12.68	253.8	-0.98	253.8	2.07	253.8	-5.15	253.8	-0.95	253.8	-0.05	253.8	15.66	253.8	12.95	253.8	3.36	253.8	5.23	253.8	2	253.8	8.81	253.8	-4.17
254.7	-17.07	254.7	-3.7	254.7	0.66	254.7	1.62	254.7	3.86	254.7	8.01	254.7	9.05	254.7	5.03	254.7	-0.87	254.7	1.69	254.7	2.42	254.7	4.69	254.7	13.39	254.7	-0.18	254.7	-0.88	254.7	-5.73	254.7	-0.37	254.7	1.65	254.7	16.5	254.7	10.57	254.7	4.17	254.7	3.11	254.7	4.05	254.7	8.43	254.7	-2.39
255.6	-16.51	255.6	-1.16	255.6	1.31	255.6	1.05	255.6	5.78	255.6	3.8	255.6	7.42	255.6	6.39	255.6	3.49	255.6	-0.32	255.6	2.69	255.6	1.67	255.6	11.38	255.6	-1.24	255.6	0.14	255.6	-7.52	255.6	-1.7	255.6	-1.56	255.6	15.92	255.6	12.7	255.6	1.08	255.6	3.59	255.6	1.93	255.6	9.45	255.6	-3.44
256.5	-16.07	256.5	-2.02	256.5	-2.43	256.5	-0.54	256.5	7.01	256.5	6.08	256.5	7.95	256.5	4.6	256.5	-0.77	256.5	0.48	256.5	4.65	256.5	2.81	256.5	12.73	256.5	-0.99	256.5	-2.93	256.5	-6.15	256.5	-1.46	256.5	-2.04	256.5	17.12	256.5	11.34	256.5	1.8	256.5	3.19	256.5	4.17	256.5	8.41	256.5	-2.28
257.4	-18.1	257.4	-3.51	257.4	1.67	257.4	2.42	257.4	4.3	257.4	5.35	257.4	7.48	257.4	5.71	257.4	1.09	257.4	-0.2	257.4	1.09	257.4	2.74	257.4	11.29	257.4	-0.74	257.4	-0.07	257.4	-9.36	257.4	-3.21	257.4	-2.01	257.4	17.12	257.4	13.84	257.4	4.92	257.4	-0.42	257.4	5.28	257.4	9.1	257.4	-2.46
258.3	-17.1	258.3	-1.25	258.3	-0.16	258.3	1.77	258.3	3.79	258.3	5.59	258.3	9.47	258.3	4.16	258.3	1.51	258.3	-0.8	258.3	2.94	258.3	4.84	258.3	13.76	258.3	-0.67	258.3	-0.65	258.3	-6.32	258.3	-0.73	258.3	0.43	258.3	19.01	258.3	15.67	258.3	0.99	258.3	3.98	258.3	3.9	258.3	8.83	258.3	-4.18
259.2	-18.23	259.2	-2.67	259.2	0.26	259.2	2.45	259.2	5.6	259.2	4.73	259.2	7.62	259.2	4.76	259.2	1.92	259.2	2.12	259.2	1.43	259.2	3.71	259.2	10.72	259.2	-2.56	259.2	0.34	259.2	-6.21	259.2	-1.52	259.2	0.3	259.2	16.23	259.2	11.93	259.2	6.55	259.2	2.35	259.2	1.86	259.2	9.55	259.2	-2.79
260.1	-19.61	260.1	-2.02	260.1	-3.06	260.1	0.76	260.1	7.7	260.1	7.15	260.1	8.52	260.1	4.45	260.1	-2.14	260.1	0.8	260.1	2.7	260.1	4.12	260.1	13.97	260.1	-1.88	260.1	-0.81	260.1	-7.21	260.1	1.28	260.1	-1.3	260.1	17.16	260.1	11.9	260.1	3.89	260.1	4.34	260.1	4.14	260.1	9.28	260.1	-2.14
261	-17.84	261	-3.17	261	-1.62	261	2.71	261	7.04	261	4.51	261	6.41	261	3.09	261	-0.02	261	2.9	261	4.52	261	2.3	261	12.82	261	-3.83	261	-0.16	261	-6.02	261	-0.63	261	-1.61	261	17.89	261	13.12	261	0.56	261	3.65	261	4.14	261	7.38	261	-3.6
261.9	-15.64	261.9	-2.77	261.9	-1.62	261.9	1.36	261.9	6.5	261.9	6.5	261.9	9.88	261.9	5.06	261.9	-0.53	261.9	0.94	261.9	4.65	261.9	2.37	261.9	11.92	261.9	-3.3	261.9	-0.73	261.9	-6.62	261.9	0.55	261.9	-2.14	261.9	16.77	261.9	11.99	261.9	1.89	261.9	3.23	261.9	5.05	261.9	9.45	261.9	-3.41
262.8	-15.45	262.8	-3.95	262.8	-0.01	262.8	2.81	262.8	4.38	262.8	6.99	262.8	9.18	262.8	1.86	262.8	-0.28	262.8	1.54	262.8	2.06	262.8	4.07	262.8	12.17	262.8	-2.61	262.8	0.78	262.8	-5.2	262.8	-2.55	262.8	-1.36	262.8	16.38	262.8	11.44	262.8	3.58	262.8	3.36	262.8	5.14	262.8	10.45	262.8	-1.71
263.7	-16.54	263.7	-4	263.7	0.24	263.7	0.26	263.7	3.13	263.7	7.1	263.7	7.75	263.7	1.76	263.7	1.77	263.7	-0.04	263.7	2.76	263.7	0.97	263.7	10.51	263.7	-1.86	263.7	2.23	263.7	-7.71	263.7	0.81	263.7	-1.81	263.7	16.45	263.7	13.68	263.7	3.04	263.7	1.69	263.7	4.03	263.7	10.58	263.7	-4.7
264.6	-16.96	264.6	-1.48	264.6	0.45	264.6	-0.44	264.6	5.1	264.6	7.73	264.6	7.87	264.6	4.76	264.6	0.33	264.6	0.95	264.6	3.22	264.6	5.88	264.6	10.84	264.6	-2.1	264.6	0.1	264.6	-7.76	264.6	0.41	264.6	1.58	264.6	16.34	264.6	11.82	264.6	3.48	264.6	2.8	264.6	5.76	264.6	9.9	264.6	-4.85
265.5	-20.35	265.5	-2.65	265.5	-3.16	265.5	0.79	265.5	5.35	265.5	4.96	265.5	5.81	265.5	5.22	265.5	-0.22	265.5	-2.93	265.5	4.66	265.5	-0.07	265.5	11.01	265.5	-0.44	265.5	1.52	265.5	-8.34	265.5	-1.51	265.5	-4	265.5	16.08	265.5	14.36	265.5	4	265.5	5.04	265.5	3.89	265.5	6.73	265.5	-4.95
266.4	-14.38	266.4	-4.01	266.4	-1.1	266.4	-0.21	266.4	6.14	266.4	7.89	266.4	11.03	266.4	5.3	266.4	3.42	266.4	-1.2	266.4	1.98	266.4	3.68	266.4	10.46	266.4	-1.34	266.4	-0.29	266.4	-6.1	266.4	-2.59	266.4	-0.2	266.4	15.65	266.4	11.28	266.4	3.25	266.4	4.87	266.4	2.57	266.4	12.05	266.4	-3.66
267.3	-17.25	267.3	-3.56	267.3	0.37	267.3	2.13	267.3	5.19	267.3	5	267.3	7.78	267.3	4.55	267.3	3.47	267.3	1.73	267.3	5.02	267.3	2.66	267.3	13.5	267.3	0.37	267.3	1.4	267.3	-5.56	267.3	1.66	267.3	0.01	267.3	16.85	267.3	12.79	267.3	2.31	267.3	2.88	267.3	3.14	267.3	7.22	267.3	-5.46
268.2	-17.57	268.2	-3.17	268.2	-1.2	268.2	1.21	268.2	5.81	268.2	5.29	268.2	6.16	268.2	3.06	268.2	-0.13	268.2	0.82	268.2	3.71	268.2	2.94	268.2	8.68	268.2	-3.89	268.2	1.51	268.2	-6.04	268.2	0.72	268.2	-0.43	268.2	16.79	268.2	12.6	268.2	3.39	268.2	5.35	268.2	2.28	268.2	7.74	268.2	-0.74
269.1	-14.78	269.1	-3.14	269.1	-4.68	269.1	1.13	269.1	7.72	269.1	5.71	269.1	10.43	269.1	5.24	269.1	0.21	269.1	0.63	269.1	1.65	269.1	0.75	269.1	13.34	269.1	1.36	269.1	0.03	269.1	-6.27	269.1	0.9	269.1	-2.29	269.1	19.32	269.1	14.73	269.1	2.93	269.1	6.2	269.1	5.25	269.1	8.26	269.1	-0.5
270	-16.34	270	-2.9	270	1.25	270	1.5	270	4.15	270	9.35	270	8.05	270	5.74	270	-0.27	270	0.48	270	3.7	270	4.16	270	11.39	270	-0.73	270	-0.43	270	-6.59	270	-2.65	270	-1.32	270	17.46	270	14.81	270	4.17	270	2.32	270	1.95	270	6.81	270	-1.62
270.9	-16.73	270.9	-3.4	270.9	-0.89	270.9	4.92	270.9	3.04	270.9	7.83	270.9	8.6	270.9	3.83	270.9	2.01	270.9	2.2	270.9	2.39	270.9	4.15	270.9	10.29	270.9	-3.08	270.9	1.28	270.9	-7.88	270.9	0.88	270.9	-1.27	270.9	15.74	270.9	11.98	270.9	3.1	270.9	3.5	270.9	4.73	270.9	7.18	270.9	-4.67
271.8	-19.08	271.8	-5.26	271.8	-1.4	271.8	2.02	271.8	5.25	271.8	8.08	271.8	9.25	271.8	2.18	271.8	0.89	271.8	0.82	271.8	4.55	271.8	6.2	271.8	12.91	271.8	-1.54	271.8	2.43	271.8	-6.08	271.8	0.49	271.8	-2.4	271.8	17.44	271.8	13.99	271.8	4.68	271.8	6.64	271.8	3.42	271.8	5.91	271.8	-2.81
272.7	-16.74	272.7	-2.61	272.7	1.17	272.7	1.96	272.7	5.42	272.7	8.9	272.7	7.43	272.7	5.74	272.7	1.07	272.7	0.96	272.7	4.57	272.7	4.39	272.7	11.09	272.7	-0.11	272.7	0.7	272.7	-6.01	272.7	-0.25	272.7	-0.07	272.7	15.36	272.7	12.29	272.7	2.2	272.7	3.39	272.7	6.36	272.7	9.27	272.7	-1.7
273.6	-15.88	273.6	-4.27	273.6	-1.63	273.6	-0.94	273.6	3.39	273.6	5.98	273.6	9.17	273.6	4.72	273.6	0.43	273.6	0.69	273.6	0.22	273.6	3.97	273.6	11.74	273.6	-1.26	273.6	-0.29	273.6	-5.23	273.6	-2.06	273.6	-0.02	273.6	15.8	273.6	12.29	273.6	3.31	273.6	2.68	273.6	3.16	273.6	6.92	273.6	-3.35
274.5	-18.57	274.5	-2.31	274.5	-2.47	274.5	2.03	274.5	6.53	274.5	6.39	274.5	8.19	274.5	3.42	274.5	1.83	274.5	0.8	274.5	4.92	274.5	5.85	274.5	14.19	274.5	-2.65	274.5	1.76	274.5	-2.71	274.5	1.46	274.5	-0.94	274.5	17.39	274.5	14.16	274.5	3.35	274.5	3.57	274.5	3.51	274.5	8.5	274.5	-3.22
275.4	-15.55	275.4	-3.4	275.4	0.64	275.4	-0.98	275.4	3.23	275.4	6.24	275.4	6.36	275.4	4.61	275.4	1.04	275.4	0.23	275.4	2.51	275.4	2.51	275.4	9.55	275.4	-1.19	275.4	0.48	275.4	-4.89	275.4	-2.64	275.4	0.8	275.4	14.61	275.4	13.94	275.4	1.84	275.4	3.56	275.4	4.27	275.4	8.78	275.4	-3.36
276.3	-17.92	276.3	-3.13	276.3	-2.1	276.3	1.83	276.3	4.65	276.3	5.29	276.3	7.81	276.3	5.1	276.3	1.73	276.3	0.16	276.3	0.14	276.3	4.04	276.3	11.88	276.3	-2.88	276.3	-0.52	276.3	-8.24	276.3	-2.89	276.3	0.24	276.3	15.82	276.3	11.02	276.3	-0.39	276.3	2.88	276.3	2.29	276.3	9.03	276.3	-2.76
277.2	-18.25	277.2	-4.64	277.2	0.19	277.2	0.18	277.2	3.55	277.2	6.1	277.2	6.22	277.2	3.08	277.2	1.68	277.2	2.03	277.2	2.06	277.2	3.99	277.2	10.67	277.2	-1.51	277.2	1.77	277.2	-7.01	277.2	1.39	277.2	1.69	277.2	14.36	277.2	13.04	277.2	2.91	277.2	3.72	277.2	4.2	277.2	9	277.2	-2.38
278.1	-16.01	278.1	-1.67	278.1	-0.61	278.1	1.81	278.1	4.71	278.1	5.69	278.1	10.67	278.1	7	278.1	1.68	278.1	-1.31	278.1	2.47	278.1	6.84	278.1	12.09	278.1	-1.25	278.1	1.26	278.1	-6.21	278.1	0.27	278.1	1.25	278.1	16.43	278.1	12.47	278.1	5	278.1	5.99	278.1	5.25	278.1	8.64	278.1	-3.39
279	-18.47	279	-4	279	0.01	279	0.34	279	5.68	279	8.33	279	7.12	279	4.84	279	2.3	279	0.55	279	4.9	279	3.95	279	13.93	279	-0.68	279	1.5	279	-6	279	-0.4	279	-1.73	279	16.56	279	12.53	279	3.97	279	3.6	279	4.27	279	6.65	279	-0.88
279.9	-16.39	279.9	-1.19	279.9	0.49	279.9	1.23	279.9	4.98	279.9	7.75	279.9	7.5	279.9	4.84	279.9	3.08	279.9	0.6	279.9	1.8	279.9	4.36	279.9	9.87	279.9	-1.61	279.9	1.83	279.9	-5.93	279.9	-0.56	279.9	-1.87	279.9	13.65	279.9	11.61	279.9	4.43	279.9	2.81	279.9	4.15	279.9	6.89	279.9	-4.71
280.8	-18.23	280.8	-1.01	280.8	-1.6	280.8	0.54	280.8	6.67	280.8	7.89	280.8	8.13	280.8	5.55	280.8	0.36	280.8	0.35	280.8	4.99	280.8	2.78	280.8	11.98	280.8	0.75	280.8	0.32	280.8	-5.22	280.8	-0.85	280.8	-0.88	280.8	16.95	280.8	14.98	280.8	2.67	280.8	3.85	280.8	3.07	280.8	8.86	280.8	-2.08
281.7	-14.39	281.7	-1.03	281.7	0.73	281.7	1.88	281.7	3.8	281.7	4.59	281.7	9.4	281.7	5.42	281.7	2.26	281.7	0.69	281.7	3.59	281.7	1.22	281.7	11.46	281.7	-2.21	281.7	0.78	281.7	-6.42	281.7	-0.64	281.7	0	281.7	15.79	281.7	13.49	281.7	4.94	281.7	1.8	281.7	1.72	281.7	11.4	281.7	-2.05
282.6	-16.5	282.6	-3.52	282.6	-1.8	282.6	2.27	282.6	7.44	282.6	6.04	282.6	5.01	282.6	6.48	282.6	1.45	282.6	0.62	282.6	2.82	282.6	6.07	282.6	8.02	282.6	1.41	282.6	-1.12	282.6	-5.81	282.6	-0.51	282.6	0.41	282.6	16.41	282.6	15.3	282.6	1.83	282.6	3.42	282.6	4.83	282.6	9.5	282.6	-2.59
283.5	-16.37	283.5	-2.29	283.5	0.67	283.5	3.1	283.5	4.78	283.5	7.76	283.5	10.18	283.5	5.57	283.5	2.26	283.5	5.01	283.5	3.43	283.5	3.31	283.5	11.53	283.5	-1.59	283.5	-0.44	283.5	-2.45	283.5	0.85	283.5	-0.21	283.5	15.33	283.5	12.81	283.5	3.85	283.5	5.85	283.5	6.36	283.5	9.78	283.5	-5.03
284.4	-16.84	284.4	-2.02	284.4	-0.05	284.4	0.38	284.4	5.04	284.4	3.49	284.4	7.03	284.4	3.57	284.4	-0.61	284.4	0.93	284.4	4.51	284.4	2.21	284.4	12.5	284.4	-1.67	284.4	-2.64	284.4	-7.73	284.4	-1.4	284.4	-0.91	284.4	15.59	284.4	13.21	284.4	2.86	284.4	4.78	284.4	1.64	284.4	10.92	284.4	-2.96
285.3	-14.86	285.3	-2.76	285.3	-0.53	285.3	2.16	285.3	5.2	285.3	7.13	285.3	7.88	285.3	5.15	285.3	0.34	285.3	0.02	285.3	4.93	285.3	6.45	285.3	11.68	285.3	-3.1	285.3	1.66	285.3	-7.53	285.3	-0.51	285.3	1.95	285.3	15.96	285.3	10.79	285.3	3.37	285.3	2.39	285.3	1.88	285.3	9.71	285.3	-4.89
286.2	-15.19	286.2	-3.66	286.2	-1.22	286.2	-1.44	286.2	5.1	286.2	7.61	286.2	9.08	286.2	4.7	286.2	1.11	286.2	-1.54	286.2	2.23	286.2	2.3	286.2	12.2	286.2	-0.69	286.2	-0.25	286.2	-7.79	286.2	-2.87	286.2	-1.07	286.2	17.91	286.2	14.39	286.2	4.36	286.2	3.79	286.2	4.46	286.2	8.8	286.2	-4.63
287.1	-17.18	287.1	-0.44	287.1	0.53	287.1	1.61	287.1	1.85	287.1	6.56	287.1	8.97	287.1	6.49	287.1	2.21	287.1	2.31	287.1	0.13	287.1	2.89	287.1	12.49	287.1	-1.15	287.1	1.29	287.1	-6.23	287.1	-0.76	287.1	1.45	287.1	16.33	287.1	11.5	287.1	4.75	287.1	3.69	287.1	5.49	287.1	10.44	287.1	-4.14
288	-18.21	288	-3.19	288	0.81	288	-0.9	288	3.91	288	8.01	288	8.02	288	5.13	288	1.83	288	2.24	288	4.74	288	5.96	288	10.81	288	1.2	288	1.48	288	-4.28	288	0.2	288	-1.99	288	15.42	288	13.97	288	3.72	288	6.3	288	2.94	288	7.76	288	0.52
288.9	-16.98	288.9	-2.1	288.9	-0.72	288.9	1.65	288.9	6.11	288.9	7.01	288.9	8.55	288.9	5.92	288.9	2.53	288.9	1.41	288.9	3.64	288.9	2.92	288.9	13.28	288.9	-0.34	288.9	-0.21	288.9	-5.35	288.9	-1.51	288.9	1.38	288.9	18.87	288.9	13.27	288.9	2.48	288.9	1.94	288.9	4.12	288.9	9.96	288.9	-2.32
289.8	-17.33	289.8	-2.52	289.8	0.72	289.8	4.29	289.8	5.5	289.8	6.84	289.8	6.58	289.8	2.3	289.8	2.57	289.8	2.59	289.8	2.23	289.8	3.42	289.8	12.74	289.8	-1.03	289.8	1.01	289.8	-8.81	289.8	-1.38	289.8	-2.36	289.8	16.13	289.8	14.31	289.8	3.11	289.8	-0.89	289.8	4.27	289.8	8.51	289.8	-1.69
290.7	-16.18	290.7	-2.58	290.7	-2.69	290.7	1.51	290.7	3.05	290.7	4.09	290.7	6.78	290.7	6.06	290.7	1.02	290.7	-0.44	290.7	2.97	290.7	3.02	290.7	11.92	290.7	-1.22	290.7	1.3	290.7	-7.47	290.7	-0.91	290.7	-0.46	290.7	17.53	290.7	13.83	290.7	3.83	290.7	1.58	290.7	4.86	290.7	10.64	290.7	-1.37
291.6	-16.34	291.6	-0.77	291.6	-2.35	291.6	1.82	291.6	4.7	291.6	7.33	291.6	8.71	291.6	6.04	291.6	2.48	291.6	2.17	291.6	1.63	291.6	3.89	291.6	11.37	291.6	-2.98	291.6	2.62	291.6	-8.73	291.6	-2.6	291.6	-3.1	291.6	18.41	291.6	11.27	291.6	4.17	291.6	3.28	291.6	4.26	291.6	8.33	291.6	-1.03
292.5	-14.56	292.5	-0.17	292.5	0.96	292.5	0.09	292.5	6.36	292.5	7.23	292.5	7.88	292.5	5.11	292.5	3.47	292.5	-0.82	292.5	2.78	292.5	2.66	292.5	13.73	292.5	-1.12	292.5	1.73	292.5	-9.55	292.5	-0.87	292.5	-1.64	292.5	16.08	292.5	15.06	292.5	4.13	292.5	2.83	292.5	2.38	292.5	8.1	292.5	-4.78
293.4	-17.98	293.4	-0.51	293.4	1.68	293.4	1.71	293.4	5.43	293.4	4.41	293.4	9.39	293.4	4.89	293.4	-0.8	293.4	-0.45	293.4	3.4	293.4	3.45	293.4	13.9	293.4	-0.31	293.4	-1.21	293.4	-6.62	293.4	-1.34	293.4	-1.08	293.4	16.44	293.4	16.21	293.4	4.91	293.4	2.15	293.4	5.34	293.4	9.61	293.4	-5.95
294.3	-17.53	294.3	-2.11	294.3	-0.48	294.3	1.27	294.3	6.85	294.3	6.97	294.3	6.91	294.3	5.65	294.3	-0.05	294.3	-0.04	294.3	3.24	294.3	1.89	294.3	11.78	294.3	-0.99	294.3	-0.79	294.3	-6.79	294.3	-0.89	294.3	-0.5	294.3	16.22	294.3	11.56	294.3	5.91	294.3	5.04	294.3	4.21	294.3	9.01	294.3	-4.16
295.2	-15.28	295.2	-2.63	295.2	-1.66	295.2	0.44	295.2	5.51	295.2	7.65	295.2	6.1	295.2	4.75	295.2	-1.34	295.2	-0.9	295.2	4.03	295.2	3.32	295.2	10.49	295.2	-1.42	295.2	1.43	295.2	-8.57	295.2	-0.01	295.2	1.87	295.2	15.97	295.2	13.38	295.2	1.79	295.2	1.75	295.2	4.42	295.2	9.01	295.2	-2.43
296.1	-15.7	296.1	-0.8	296.1	1.74	296.1	3.39	296.1	3.04	296.1	9.09	296.1	8.3	296.1	5.44	296.1	-0.37	296.1	0.01	296.1	1.86	296.1	6.07	296.1	12.04	296.1	-2.38	296.1	-2.41	296.1	-5.98	296.1	-0.74	296.1	1.67	296.1	17.39	296.1	14.68	296.1	3.76	296.1	4.08	296.1	3.43	296.1	10.76	296.1	-3.19
297	-14.03	297	-3.76	297	-2.9	297	2.82	297	2.7	297	4.72	297	12.28	297	2.86	297	0.05	297	2.56	297	3.85	297	4.15	297	12.83	297	-4.29	297	0	297	-5.06	297	-2.89	297	-2.71	297	15.97	297	10.74	297	2.88	297	4.87	297	1.64	297	7.6	297	-5.32
297.9	-17.49	297.9	-2.19	297.9	0.28	297.9	1.2	297.9	4.1	297.9	3.65	297.9	8.25	297.9	3.88	297.9	1.57	297.9	0.16	297.9	4.62	297.9	4.89	297.9	12.13	297.9	-1.16	297.9	-0.69	297.9	-5.65	297.9	0.09	297.9	0.58	297.9	16.6	297.9	15.67	297.9	4.33	297.9	2.28	297.9	5.59	297.9	9.4	297.9	-4.07
298.8	-18.09	298.8	-6.67	298.8	-1.71	298.8	1.79	298.8	5.54	298.8	7.35	298.8	5.36	298.8	1.95	298.8	1.82	298.8	-1.41	298.8	4.26	298.8	4.16	298.8	11.65	298.8	0.41	298.8	1.67	298.8	-6.56	298.8	0.04	298.8	-1.02	298.8	16.46	298.8	14.05	298.8	3.85	298.8	4.99	298.8	4.1	298.8	9.1	298.8	-2.43
299.7	-17.93	299.7	-1.14	299.7	-0.57	299.7	2.23	299.7	3.64	299.7	8.25	299.7	6.58	299.7	4.53	299.7	2.66	299.7	2.73	299.7	1.31	299.7	5.39	299.7	13.3	299.7	-4.43	299.7	2.1	299.7	-3.36	299.7	-0.97	299.7	1.31	299.7	16.95	299.7	12.03	299.7	4.34	299.7	6.36	299.7	6.03	299.7	8.48	299.7	-3.51
300.6	-16.88	300.6	-0.25	300.6	-0.68	300.6	0.8	300.6	4.6	300.6	8.3	300.6	8.56	300.6	5.35	300.6	0.15	300.6	2.77	300.6	1.71	300.6	3.88	300.6	12.21	300.6	-1.89	300.6	1.61	300.6	-2.66	300.6	-1.92	300.6	-2.76	300.6	16.63	300.6	13.74	300.6	3.03	300.6	3.9	300.6	4.11	300.6	10.22	300.6	-3.08
301.5	-15.34	301.5	-2.49	301.5	0.11	301.5	1.7	301.5	3.62	301.5	7.41	301.5	7.64	301.5	5.22	301.5	2.76	301.5	1.35	301.5	0.55	301.5	4.78	301.5	9.84	301.5	-2.55	301.5	2.72	301.5	-6.3	301.5	-4.37	301.5	1.25	301.5	16.15	301.5	12.59	301.5	4.52	301.5	1.22	301.5	2.48	301.5	11.46	301.5	-3.04
302.4	-17.87	302.4	-4.71	302.4	-0.61	302.4	-0.76	302.4	4.61	302.4	7.12	302.4	8.52	302.4	6.56	302.4	0.75	302.4	-1.05	302.4	3.46	302.4	4.08	302.4	12.1	302.4	2.08	302.4	0.61	302.4	-7.08	302.4	0.12	302.4	-1.8	302.4	16.22	302.4	15.03	302.4	4.98	302.4	2.95	302.4	8.77	302.4	10.12	302.4	-1.68
303.3	-16.94	303.3	-0.46	303.3	0.82	303.3	5.71	303.3	5.12	303.3	4.06	303.3	9.77	303.3	5.14	303.3	1.03	303.3	4.25	303.3	2.13	303.3	8.19	303.3	13.64	303.3	-2.56	303.3	1.04	303.3	-5.97	303.3	-2.22	303.3	1.15	303.3	17.83	303.3	12.91	303.3	5.07	303.3	3.13	303.3	2.86	303.3	9.16	303.3	-1.69
304.2	-17.9	304.2	-0.95	304.2	-1.71	304.2	0.94	304.2	4.67	304.2	6.68	304.2	7.66	304.2	5.96	304.2	-0.2	304.2	-0.81	304.2	0.68	304.2	1.11	304.2	13.27	304.2	-0.52	304.2	-0.81	304.2	-5.66	304.2	-2.75	304.2	-1.62	304.2	17.81	304.2	11.99	304.2	3.46	304.2	3.81	304.2	0.35	304.2	8.99	304.2	-1.58
305.1	-19.93	305.1	-3.42	305.1	-1.34	305.1	1.63	305.1	3.2	305.1	7.45	305.1	6.44	305.1	5.85	305.1	0.47	305.1	-1	305.1	2.19	305.1	2.83	305.1	10.21	305.1	-1.04	305.1	2.12	305.1	-5.6	305.1	-1.69	305.1	-1.63	305.1	16.07	305.1	12.11	305.1	5.96	305.1	5.08	305.1	4.31	305.1	10.01	305.1	-2.12
306	-14.89	306	-4.1	306	0.39	306	2.87	306	7.26	306	10.91	306	8.93	306	4.29	306	2.23	306	0.58	306	3.99	306	4.01	306	12.96	306	-1.65	306	0.64	306	-9.02	306	-3.85	306	-0.33	306	15.85	306	12.96	306	4.15	306	-1.21	306	2.43	306	8.04	306	-4.21
306.9	-17.14	306.9	-5.45	306.9	1.12	306.9	1.85	306.9	5.29	306.9	6.21	306.9	8.17	306.9	5.45	306.9	1.49	306.9	1.28	306.9	3.08	306.9	4.44	306.9	13.52	306.9	0.58	306.9	0.51	306.9	-6.88	306.9	-0.66	306.9	-1.55	306.9	15.89	306.9	11.29	306.9	5.01	306.9	3.04	306.9	2.3	306.9	6.89	306.9	-3.52
307.8	-17.41	307.8	-3.3	307.8	0.03	307.8	1.83	307.8	7.03	307.8	7.96	307.8	7.42	307.8	3.45	307.8	0.91	307.8	1.51	307.8	3.93	307.8	5.28	307.8	11.94	307.8	0.1	307.8	0.42	307.8	-6.88	307.8	-0.78	307.8	-0.91	307.8	16.09	307.8	13.52	307.8	4.05	307.8	6.92	307.8	4.17	307.8	10.65	307.8	-2.11
308.7	-14.8	308.7	-2.4	308.7	1.37	308.7	0.15	308.7	4.38	308.7	7.17	308.7	6.88	308.7	3.45	308.7	1.28	308.7	0.73	308.7	2.79	308.7	2.76	308.7	14.54	308.7	-2.4	308.7	0.2	308.7	-6.41	308.7	-0.97	308.7	-2.03	308.7	16.25	308.7	12.01	308.7	3.46	308.7	3.26	308.7	5.12	308.7	8.75	308.7	-2.34
309.6	-15.88	309.6	-1.26	309.6	-1.17	309.6	4.7	309.6	3.24	309.6	6.59	309.6	9.09	309.6	6.74	309.6	2.06	309.6	-0.76	309.6	0.75	309.6	3.54	309.6	11.75	309.6	0.86	309.6	3.15	309.6	-7.13	309.6	-2.54	309.6	-0.49	309.6	15.64	309.6	13.96	309.6	6.56	309.6	3.42	309.6	1.55	309.6	10.56	309.6	-2.13
310.5	-16.71	310.5	-2.68	310.5	0.31	310.5	-1.23	310.5	4.27	310.5	8.14	310.5	5.4	310.5	2.46	310.5	1.73	310.5	-0.02	310.5	2.42	310.5	4.14	310.5	11.48	310.5	-3.67	310.5	1.99	310.5	-7.12	310.5	-0.74	310.5	1.19	310.5	15.99	310.5	14.16	310.5	3.76	310.5	3.36	310.5	2.93	310.5	11.87	310.5	-5.4
311.4	-16.38	311.4	-2.09	311.4	-1.49	311.4	3.19	311.4	4.44	311.4	4.84	311.4	6.77	311.4	7.51	311.4	-0.13	311.4	1.7	311.4	3.44	311.4	1.26	311.4	10.85	311.4	-0.63	311.4	-0.63	311.4	-6.24	311.4	-1.95	311.4	-2.44	311.4	15.8	311.4	14.37	311.4	3.62	311.4	4.81	311.4	4.37	311.4	9.66	311.4	-3.76
312.3	-14.56	312.3	0.09	312.3	-0.95	312.3	-0.35	312.3	6.15	312.3	6.81	312.3	8.4	312.3	6.93	312.3	1.83	312.3	-0.27	312.3	3.53	312.3	4.7	312.3	9.11	312.3	0.56	312.3	1.06	312.3	-6.02	312.3	-1.35	312.3	-1.65	312.3	14.7	312.3	12.46	312.3	2.64	312.3	3.95	312.3	5.4	312.3	8.19	312.3	-2.05
313.2	-15.38	313.2	-2	313.2	-2.89	313.2	3.69	313.2	5.97	313.2	6.39	313.2	8.59	313.2	4.2	313.2	-0.86	313.2	2.28	313.2	5.14	313.2	3.04	313.2	9.7	313.2	-0.57	313.2	0.74	313.2	-6.73	313.2	-0.61	313.2	-0.94	313.2	15.7	313.2	16.42	313.2	5.64	313.2	4.15	313.2	4.13	313.2	8.35	313.2	-2.5
314.1	-14.09	314.1	-3	314.1	-2.53	314.1	0.8	314.1	7.15	314.1	7.34	314.1	10.63	314.1	5.29	314.1	0.35	314.1	-1.43	314.1	4.82	314.1	3.05	314.1	12.34	314.1	-0.85	314.1	2.19	314.1	-7.93	314.1	-0.45	314.1	-0.81	314.1	16.52	314.1	16.17	314.1	5.65	314.1	3.8	314.1	3.4	314.1	13.39	314.1	-3.85
315	-17.48	315	-3.16	315	-0.95	315	-1.8	315	4.11	315	6.31	315	7.58	315	5.91	315	1.5	315	1.72	315	3.33	315	2.91	315	12.19	315	-2.83	315	-0.28	315	-5.86	315	-1.07	315	-1.2	315	15.5	315	10.71	315	3.99	315	3.97	315	4.13	315	9.15	315	-3.27
315.9	-15.01	315.9	-0.27	315.9	-0.58	315.9	2.71	315.9	3.45	315.9	7.08	315.9	6.73	315.9	5.74	315.9	1.94	315.9	2.78	315.9	2.54	315.9	4.56	315.9	10.99	315.9	-1.07	315.9	-0.98	315.9	-5.38	315.9	-1.09	315.9	-1.51	315.9	17.71	315.9	14.51	315.9	2.12	315.9	1.91	315.9	2.71	315.9	8.11	315.9	-3.2
316.8	-17.32	316.8	-1.85	316.8	-0.57	316.8	0.85	316.8	3.75	316.8	9.15	316.8	6.71	316.8	2.97	316.8	0.97	316.8	1.14	316.8	1.74	316.8	5.1	316.8	6.49	316.8	-1.93	316.8	0.17	316.8	-6.02	316.8	-1.89	316.8	-0.69	316.8	13.47	316.8	14.35	316.8	2.1	316.8	5.34	316.8	2.41	316.8	8.41	316.8	-3.27
317.7	-15.26	317.7	0.21	317.7	3.66	317.7	1.39	317.7	7.31	317.7	5.27	317.7	7.53	317.7	9.19	317.7	2.73	317.7	-0.62	317.7	6.49	317.7	5.03	317.7	12.44	317.7	-0.86	317.7	-0.48	317.7	-7.93	317.7	0.26	317.7	-0.35	317.7	18.19	317.7	14.13	317.7	4.53	317.7	6.24	317.7	3.57	317.7	9.16	317.7	-2.16
318.6	-14.97	318.6	-2.07	318.6	0.27	318.6	0.59	318.6	7.56	318.6	7.01	318.6	7.41	318.6	4.71	318.6	-0.51	318.6	1.3	318.6	4.18	318.6	2.81	318.6	12.16	318.6	-1.41	318.6	-2.23	318.6	-6.18	318.6	-0.5	318.6	-1.74	318.6	18.93	318.6	12.14	318.6	2.48	318.6	4.95	318.6	5.86	318.6	12.3	318.6	-3.14
319.5	-16.82	319.5	-2.74	319.5	1.54	319.5	1.96	319.5	3.58	319.5	5.35	319.5	6.69	319.5	5.36	319.5	-0.65	319.5	1.58	319.5	4.06	319.5	4.42	319.5	9.58	319.5	-1.3	319.5	-1.11	319.5	-8.68	319.5	0.3	319.5	-0.37	319.5	14.21	319.5	12.53	319.5	3.61	319.5	2.7	319.5	3.6	319.5	10.09	319.5	-3.46
320.4	-19.44	320.4	-2.86	320.4	-0.63	320.4	1.92	320.4	2.36	320.4	6.17	320.4	7.8	320.4	3.74	320.4	0.55	320.4	0.53	320.4	2.02	320.4	3.47	320.4	12.39	320.4	-1.64	320.4	-1.1	320.4	-6.56	320.4	0.86	320.4	-1.46	320.4	16.3	320.4	13.53	320.4	4.47	320.4	6.16	320.4	3.43	320.4	10.65	320.4	-3.37
321.3	-15.33	321.3	-0.01	321.3	1.34	321.3	2.26	321.3	6.4	321.3	8.91	321.3	8.46	321.3	5.06	321.3	1.4	321.3	2.04	321.3	3.68	321.3	4.34	321.3	11.37	321.3	-1.77	321.3	-0.29	321.3	-8.1	321.3	-0.36	321.3	-3.01	321.3	17.9	321.3	14.32	321.3	5.42	321.3	2.25	321.3	3.9	321.3	7.85	321.3	-2.69
322.2	-16.87	322.2	-2.83	322.2	-1.33	322.2	0.65	322.2	6.13	322.2	7.7	322.2	6.93	322.2	3.33	322.2	0.94	322.2	2.57	322.2	4.16	322.2	2.55	322.2	9.83	322.2	-4.2	322.2	0.8	322.2	-5.01	322.2	-0.82	322.2	-0.01	322.2	16.61	322.2	12.02	322.2	3.03	322.2	5.06	322.2	4.28	322.2	10.78	322.2	-1.27
323.1	-14.74	323.1	-1.02	323.1	0.38	323.1	3.33	323.1	4.02	323.1	8.11	323.1	6.84	323.1	6.54	323.1	2.14	323.1	-0.15	323.1	0.66	323.1	6.98	323.1	9.1	323.1	-2.21	323.1	1.24	323.1	-8.42	323.1	-3.72	323.1	-0.22	323.1	15.62	323.1	13.31	323.1	4.93	323.1	2.32	323.1	2.4	323.1	8.78	323.1	-1.99
324	-17.71	324	-3.27	324	1.55	324	1.42	324	6.4	324	6.41	324	7.28	324	4.11	324	2.64	324	-0.33	324	3.46	324	4.09	324	12	324	-1.79	324	3.28	324	-6.48	324	-0.69	324	-1.94	324	15.64	324	12.8	324	5.71	324	3.64	324	4.22	324	8.59	324	-3.44
324.9	-16.53	324.9	-1.83	324.9	0.68	324.9	2.02	324.9	5.4	324.9	9.66	324.9	6.48	324.9	3.91	324.9	0.85	324.9	-1.93	324.9	5.76	324.9	7.19	324.9	10.73	324.9	-0.15	324.9	-0.58	324.9	-5.99	324.9	-0.58	324.9	-0.65	324.9	15.7	324.9	14.76	324.9	5.81	324.9	4.34	324.9	6.12	324.9	9.98	324.9	-4.65
325.8	-16.45	325.8	-0.7	325.8	-1.84	325.8	0.49	325.8	6.03	325.8	5.48	325.8	10.28	325.8	5.33	325.8	0.88	325.8	0.16	325.8	4.89	325.8	5.25	325.8	14.45	325.8	-1.24	325.8	0.37	325.8	-7.98	325.8	-0.94	325.8	-2.01	325.8	15.47	325.8	15.18	325.8	4.89	325.8	2.33	325.8	6.21	325.8	8.68	325.8	-4.96
326.7	-14.78	326.7	-2.06	326.7	1.31	326.7	2.75	326.7	1.09	326.7	9.95	326.7	10.05	326.7	6.4	326.7	2.55	326.7	2.03	326.7	1.2	326.7	7.08	326.7	11.5	326.7	-2.62	326.7	0.93	326.7	-6.98	326.7	-1.53	326.7	-2.74	326.7	14.79	326.7	10.86	326.7	4.1	326.7	2.46	326.7	3.19	326.7	8.13	326.7	-4.41
327.6	-18.04	327.6	-2.97	327.6	0.58	327.6	0.5	327.6	5.79	327.6	6.79	327.6	8.49	327.6	4.54	327.6	2.16	327.6	-0.67	327.6	4.35	327.6	5.75	327.6	11.13	327.6	-1.55	327.6	0.77	327.6	-7.37	327.6	-2.74	327.6	0.22	327.6	16.13	327.6	13.04	327.6	3.54	327.6	6.25	327.6	2.7	327.6	7.77	327.6	-4.2
328.5	-16.69	328.5	-2.23	328.5	-0.86	328.5	3.45	328.5	4.71	328.5	7.59	328.5	8.71	328.5	6.33	328.5	2.56	328.5	-0.95	328.5	3.49	328.5	2.76	328.5	10.84	328.5	-3.49	328.5	1.8	328.5	-7.89	328.5	-2.9	328.5	0.37	328.5	17.21	328.5	12.55	328.5	3.19	328.5	4.94	328.5	0.41	328.5	11.27	328.5	-2.07
329.4	-15.44	329.4	1.57	329.4	-1.33	329.4	2.66	329.4	2.69	329.4	5.53	329.4	9.5	329.4	6.43	329.4	0.07	329.4	-0.25	329.4	2.51	329.4	2.7	329.4	11.55	329.4	-2.64	329.4	0.55	329.4	-8.12	329.4	-0.47	329.4	-3.02	329.4	15.92	329.4	13.92	329.4	3.38	329.4	2.33	329.4	5.82	329.4	8.8	329.4	-5.23
330.3	-16.9	330.3	-5.89	330.3	1.61	330.3	0.3	330.3	6.4	330.3	6.35	330.3	5.42	330.3	2.06	330.3	1.42	330.3	-1.28	330.3	3.79	330.3	2.7	330.3	10.81	330.3	-2.9	330.3	-0.13	330.3	-7.18	330.3	-1.03	330.3	-1.33	330.3	15.15	330.3	14.4	330.3	3.33	330.3	2.01	330.3	4.25	330.3	9.7	330.3	-3.43
331.2	-14.74	331.2	-1.47	331.2	0.41	331.2	4.36	331.2	7.17	331.2	6.63	331.2	6.97	331.2	3.84	331.2	2.78	331.2	0.97	331.2	3.55	331.2	3.23	331.2	9.54	331.2	-3.11	331.2	-0.95	331.2	-7.84	331.2	-0.3	331.2	-2.53	331.2	16.36	331.2	15.2	331.2	1.44	331.2	3.69	331.2	4.11	331.2	8.81	331.2	-1.7
332.1	-18.4	332.1	-3.04	332.1	-0.47	332.1	1.95	332.1	5.35	332.1	10.96	332.1	8.55	332.1	5.18	332.1	0.22	332.1	-1.56	332.1	5.52	332.1	5.53	332.1	11.78	332.1	-2.31	332.1	0.4	332.1	-7.57	332.1	-0.3	332.1	-3.15	332.1	15.55	332.1	12.19	332.1	4.3	332.1	4.03	332.1	6.3	332.1	11.04	332.1	-3.81
333	-16.4	333	-1.37	333	1.3	333	4.32	333	6.43	333	8.03	333	6.64	333	5.68	333	4.3	333	-1.8	333	3.29	333	2.82	333	9.6	333	-1.81	333	1.64	333	-9.06	333	-0.77	333	-1.76	333	15.27	333	14.3	333	4.11	333	4	333	5.15	333	8.19	333	-4.76
333.9	-16.56	333.9	-4.37	333.9	-1.43	333.9	1.75	333.9	5.73	333.9	7.5	333.9	7.96	333.9	5.67	333.9	1.03	333.9	0.24	333.9	5.37	333.9	6.52	333.9	11.02	333.9	1.28	333.9	-0.92	333.9	-4.83	333.9	1.56	333.9	0.76	333.9	18.02	333.9	13.34	333.9	4.77	333.9	6.69	333.9	5.33	333.9	8.8	333.9	-1.7
334.8	-15.39	334.8	-3.88	334.8	1.1	334.8	3.1	334.8	5.8	334.8	6.14	334.8	7.74	334.8	5.91	334.8	3.66	334.8	2.25	334.8	2.48	334.8	5.31	334.8	12.99	334.8	-1.15	334.8	0.71	334.8	-7.49	334.8	0.26	334.8	0.27	334.8	17.24	334.8	12.55	334.8	3.28	334.8	3.19	334.8	4.93	334.8	9.61	334.8	-2.45
335.7	-17.29	335.7	-1.87	335.7	-0.93	335.7	-0.84	335.7	4.65	335.7	7.56	335.7	7.66	335.7	4.4	335.7	0.61	335.7	-1.2	335.7	1.76	335.7	4.6	335.7	12.02	335.7	-3.75	335.7	0.54	335.7	-6.95	335.7	-1.8	335.7	-1.03	335.7	17.11	335.7	11.46	335.7	3.48	335.7	2.02	335.7	4.57	335.7	9.93	335.7	-1.23
336.6	-16.12	336.6	-4.27	336.6	0.22	336.6	0.08	336.6	3.95	336.6	7.61	336.6	9.34	336.6	5.38	336.6	1.74	336.6	-0.86	336.6	2.5	336.6	1.57	336.6	12.77	336.6	-1.64	336.6	0.19	336.6	-6.78	336.6	-0.08	336.6	-0.14	336.6	14.14	336.6	13.91	336.6	3.7	336.6	3.94	336.6	6.46	336.6	11.99	336.6	-3.17
337.5	-15.3	337.5	-1.52	337.5	-0.02	337.5	1.3	337.5	5.14	337.5	7.32	337.5	8.44	337.5	5.95	337.5	3.11	337.5	1.86	337.5	3.61	337.5	2.93	337.5	9.77	337.5	-0.54	337.5	2.37	337.5	-5.27	337.5	0.16	337.5	-2.21	337.5	16.29	337.5	14.57	337.5	4.29	337.5	5.7	337.5	6.58	337.5	9.37	337.5	-1.79
338.4	-16.19	338.4	-2.27	338.4	-0.02	338.4	1.37	338.4	7.23	338.4	5.49	338.4	8.19	338.4	5.39	338.4	2.12	338.4	-0.38	338.4	4.11	338.4	3.68	338.4	9.77	338.4	-0.73	338.4	0.45	338.4	-7.22	338.4	-2.21	338.4	1.72	338.4	15.25	338.4	13.97	338.4	3.68	338.4	3.89	338.4	3.92	338.4	10.6	338.4	-1.49
339.3	-15.54	339.3	-1.84	339.3	3.2	339.3	0.62	339.3	6.91	339.3	4.6	339.3	8.96	339.3	5.59	339.3	3.14	339.3	-0.28	339.3	5.17	339.3	5.16	339.3	9.74	339.3	-3.28	339.3	0.11	339.3	-7.6	339.3	-0.62	339.3	-0.78	339.3	16.45	339.3	11.43	339.3	3.92	339.3	5.15	339.3	2.09	339.3	9.77	339.3	-3.68
340.2	-15.67	340.2	-0.13	340.2	-0.53	340.2	-0.36	340.2	4.23	340.2	6.57	340.2	6.53	340.2	4.63	340.2	2.8	340.2	1.12	340.2	1.23	340.2	4.23	340.2	10.13	340.2	-4.27	340.2	2.7	340.2	-7.82	340.2	-2.15	340.2	-0.27	340.2	16.34	340.2	11.73	340.2	5.2	340.2	2.06	340.2	6.12	340.2	11.04	340.2	-5.3
341.1	-15.97	341.1	-1.41	341.1	-0.28	341.1	3.12	341.1	5.2	341.1	4.96	341.1	7.83	341.1	7.17	341.1	0.36	341.1	1.65	341.1	0.32	341.1	3.01	341.1	10.09	341.1	-0.92	341.1	-0.42	341.1	-8.92	341.1	-2.25	341.1	-3.83	341.1	14.91	341.1	13.26	341.1	4.96	341.1	1.92	341.1	4.89	341.1	7.9	341.1	-3.69
342	-15.27	342	-4.65	342	-0.82	342	1.08	342	3.65	342	6.92	342	6.87	342	2.4	342	0.56	342	-0.89	342	4.53	342	2.51	342	11.56	342	-2.43	342	-0.81	342	-7.86	342	-0.3	342	-1.16	342	16.44	342	12.24	342	4.66	342	4.22	342	5.35	342	7.92	342	-4.87
342.9	-14.08	342.9	-1.57	342.9	1.2	342.9	1.59	342.9	4.41	342.9	6.56	342.9	7.71	342.9	6.22	342.9	2.26	342.9	2.13	342.9	3.76	342.9	1.03	342.9	10.66	342.9	-0.31	342.9	-0.03	342.9	-6.42	342.9	0.05	342.9	-2.64	342.9	15.41	342.9	15.1	342.9	5.9	342.9	4.85	342.9	3.48	342.9	9.48	342.9	-5.22
343.8	-17.73	343.8	-1.77	343.8	1.82	343.8	-0.41	343.8	4.48	343.8	7.95	343.8	8.48	343.8	3.86	343.8	2.89	343.8	0.08	343.8	3.39	343.8	3.41	343.8	12.48	343.8	-3.68	343.8	1.62	343.8	-7.21	343.8	-0.04	343.8	-0.89	343.8	17.03	343.8	13.41	343.8	3.93	343.8	4.63	343.8	5.82	343.8	9.54	343.8	-0.8
344.7	-15.48	344.7	-2.41	344.7	-2.16	344.7	1.96	344.7	3.64	344.7	7.48	344.7	7.44	344.7	6.23	344.7	-1.09	344.7	-0.18	344.7	2.69	344.7	4.69	344.7	10.53	344.7	-1.55	344.7	-2.74	344.7	-11.06	344.7	-0.19	344.7	-2.63	344.7	16.3	344.7	13.38	344.7	3.22	344.7	1.45	344.7	4.96	344.7	8.39	344.7	0.5
345.6	-16.13	345.6	-2.28	345.6	2.15	345.6	-0.79	345.6	2.67	345.6	9.82	345.6	8.82	345.6	4.86	345.6	-0.26	345.6	-1.68	345.6	1.89	345.6	2.83	345.6	10.36	345.6	-2.49	345.6	0.6	345.6	-10	345.6	-3.22	345.6	-0.86	345.6	14.52	345.6	13.28	345.6	5.12	345.6	2.9	345.6	4.92	345.6	10.35	345.6	-3.43
346.5	-17.11	346.5	-2.52	346.5	-1.48	346.5	2.4	346.5	7.12	346.5	5.81	346.5	8.42	346.5	4.27	346.5	3.01	346.5	1.25	346.5	4.46	346.5	4.1	346.5	10.25	346.5	-2.23	346.5	-0.5	346.5	-6.71	346.5	0.14	346.5	-0.65	346.5	15.77	346.5	14.36	346.5	2.18	346.5	2.65	346.5	4.7	346.5	10.43	346.5	-4.91
347.4	-14.45	347.4	0.17	347.4	0.02	347.4	-0.23	347.4	2.9	347.4	7.62	347.4	10.61	347.4	3.23	347.4	3.66	347.4	-2.15	347.4	2.93	347.4	3.09	347.4	11.24	347.4	-2.76	347.4	1.94	347.4	-7.72	347.4	0.7	347.4	0.7	347.4	14.49	347.4	14.57	347.4	5.5	347.4	4.7	347.4	4.56	347.4	9.32	347.4	-2.72
348.3	-16.96	348.3	-2.47	348.3	1.26	348.3	2.6	348.3	5.38	348.3	7.27	348.3	7.4	348.3	4.47	348.3	1.09	348.3	3.89	348.3	3.86	348.3	4.96	348.3	9.73	348.3	-2.71	348.3	0.51	348.3	-6.32	348.3	-1.7	348.3	0.64	348.3	14.36	348.3	10.79	348.3	5.64	348.3	2.77	348.3	2.82	348.3	10.55	348.3	-2.62
349.2	-15.64	349.2	-0.26	349.2	0.24	349.2	-2.11	349.2	3.22	349.2	10.73	349.2	7.43	349.2	6.19	349.2	1.99	349.2	2.78	349.2	2.69	349.2	5.31	349.2	9.03	349.2	-1.64	349.2	-0.02	349.2	-5.35	349.2	-0.86	349.2	0.24	349.2	15.65	349.2	13.04	349.2	3.04	349.2	1.91	349.2	3.11	349.2	9.58	349.2	-1.74
350.1	-17.11	350.1	-1.49	350.1	1.55	350.1	2.02	350.1	6.75	350.1	5.52	350.1	6.37	350.1	4.72	350.1	2.75	350.1	2.19	350.1	4.34	350.1	3.39	350.1	10.21	350.1	-3.12	350.1	0.79	350.1	-8.98	350.1	0.5	350.1	1.2	350.1	16.06	350.1	14.5	350.1	4.88	350.1	4.66	350.1	3.81	350.1	9.95	350.1	-3.15
351	-15.8	351	-2.84	351	1.52	351	2.18	351	8.35	351	7.46	351	6.86	351	5.18	351	1.04	351	1.76	351	4.33	351	4.67	351	12.41	351	-2.76	351	-0.36	351	-6.4	351	-1.2	351	-0.12	351	18.16	351	10.96	351	4.73	351	2.94	351	4.53	351	10.03	351	-4.01
351.9	-15.87	351.9	-1.78	351.9	0.38	351.9	-0.04	351.9	5.19	351.9	7.54	351.9	8.83	351.9	5.81	351.9	0.51	351.9	0.49	351.9	2.27	351.9	6.16	351.9	11.97	351.9	-2.07	351.9	0.54	351.9	-6.06	351.9	-1.71	351.9	0.35	351.9	15.29	351.9	14.75	351.9	5.32	351.9	4.36	351.9	5.45	351.9	9.3	351.9	-3.91
352.8	-16.79	352.8	-3.75	352.8	2.48	352.8	-0.13	352.8	5.96	352.8	5.21	352.8	6.1	352.8	3.05	352.8	3.88	352.8	-0.13	352.8	3.71	352.8	4.84	352.8	7.58	352.8	-3.27	352.8	1.86	352.8	-5.56	352.8	-2.19	352.8	-0.44	352.8	14.53	352.8	14.04	352.8	5.04	352.8	3.9	352.8	5.31	352.8	6.79	352.8	-2.43
353.7	-16.88	353.7	-2.22	353.7	2.04	353.7	1.73	353.7	4.89	353.7	6.5	353.7	8.28	353.7	3.83	353.7	3.21	353.7	0.36	353.7	5.05	353.7	3.38	353.7	9.59	353.7	-2.62	353.7	-0.19	353.7	-9.26	353.7	0.29	353.7	-0.83	353.7	13.11	353.7	14.48	353.7	4.63	353.7	1.79	353.7	4.76	353.7	9.19	353.7	-4.3
354.6	-15.24	354.6	-2.97	354.6	1.84	354.6	4.25	354.6	5.25	354.6	7.46	354.6	6.64	354.6	6.78	354.6	4.8	354.6	-1.11	354.6	1.46	354.6	4.5	354.6	10.64	354.6	-2.35	354.6	1.45	354.6	-6.78	354.6	-1.12	354.6	0.04	354.6	16.4	354.6	11.51	354.6	3.78	354.6	4.26	354.6	5.4	354.6	10.66	354.6	-3.98
355.5	-14.71	355.5	-2.23	355.5	-0.14	355.5	0.71	355.5	4.45	355.5	6.38	355.5	7.37	355.5	5.11	355.5	1.86	355.5	-0.22	355.5	3.36	355.5	3.67	355.5	9.94	355.5	-1.82	355.5	0.57	355.5	-5.55	355.5	0.6	355.5	-1.49	355.5	16.06	355.5	14	355.5	4.05	355.5	2.95	355.5	3.6	355.5	9.06	355.5	-2.34
356.4	-14.71	356.4	-1.78	356.4	0.75	356.4	1.04	356.4	3.87	356.4	6.38	356.4	8.77	356.4	4.5	356.4	2.12	356.4	0.83	356.4	0.33	356.4	3.61	356.4	10.91	356.4	-2.5	356.4	2	356.4	-6.32	356.4	-0.02	356.4	-1.27	356.4	16.63	356.4	12.49	356.4	4.31	356.4	2.35	356.4	5.56	356.4	8.78	356.4	-2.85
357.3	-16.16	357.3	-2.53	357.3	0.72	357.3	2.05	357.3	5.15	357.3	6.43	357.3	6.84	357.3	4.88	357.3	2.71	357.3	0.47	357.3	3.1	357.3	4.95	357.3	8.98	357.3	-2.43	357.3	1.65	357.3	-6.74	357.3	1.44	357.3	-0.59	357.3	14.21	357.3	12.89	357.3	5.97	357.3	3.65	357.3	6.46	357.3	7.15	357.3	-2.94
358.2	-15.55	358.2	-2.91	358.2	-0.04	358.2	-0.4	358.2	6.89	358.2	6.27	358.2	6.48	358.2	5.04	358.2	-0.68	358.2	-0.62	358.2	3.5	358.2	3.66	358.2	9.03	358.2	-1.11	358.2	2.13	358.2	-7.1	358.2	-1.32	358.2	-0.56	358.2	16.47	358.2	14.24	358.2	5.68	358.2	2.35	358.2	5.22	358.2	7.54	358.2	-2.18
359.1	-14.35	359.1	-0.6	359.1	-1.08	359.1	0.17	359.1	7.42	359.1	5.68	359.1	9.04	359.1	7.78	359.1	1.86	359.1	-1.48	359.1	1.41	359.1	0.39	359.1	12.02	359.1	-1.85	359.1	1.35	359.1	-9.13	359.1	1.14	359.1	-3.1	359.1	17.38	359.1	12.19	359.1	3.67	359.1	2.72	359.1	6.25	359.1	8.21	359.1	-4.35
360	-16.63	360	-2.14	360	0.56	360	0.14	360	5.3	360	4.92	360	6.65	360	5.28	360	1.6	360	-0.07	360	3.73	360	1.89	360	10.83	360	-1.62	360	-1.28	360	-9.15	360	-2.05	360	0.25	360	14.96	360	12.59	360	6.24	360	2.36	360	4.45	360	10.94	360	-3.95
360.9	-15.02	360.9	-2.68	360.9	-0.25	360.9	4.24	360.9	5.73	360.9	7.1	360.9	7.81	360.9	4.69	360.9	2.86	360.9	-1.54	360.9	2.36	360.9	5.77	360.9	10.5	360.9	-2.09	360.9	0.45	360.9	-9.54	360.9	0.35	360.9	-0.67	360.9	18.13	360.9	12.54	360.9	5.19	360.9	4.8	360.9	6.01	360.9	9.16	360.9	-0.31
361.8	-15.05	361.8	0.45	361.8	0.25	361.8	1.28	361.8	6.28	361.8	8.2	361.8	10.36	361.8	4.64	361.8	0.92	361.8	-0.26	361.8	4.09	361.8	3.27	361.8	13.48	361.8	-4.11	361.8	0.06	361.8	-8.94	361.8	-2.6	361.8	-1.48	361.8	15.36	361.8	13.21	361.8	5.14	361.8	4.29	361.8	4.47	361.8	9.16	361.8	-2.42
362.7	-16.71	362.7	-0.09	362.7	0.89	362.7	-1.4	362.7	5.78	362.7	7.21	362.7	7.67	362.7	6.77	362.7	3.77	362.7	-0.77	362.7	1.84	362.7	4.01	362.7	10.03	362.7	-1.42	362.7	0.49	362.7	-6.58	362.7	-1.84	362.7	1.78	362.7	17.95	362.7	11.89	362.7	4.32	362.7	4.91	362.7	4.93	362.7	10.44	362.7	-2.14
363.6	-15.67	363.6	-2.56	363.6	-0.08	363.6	2.42	363.6	5.72	363.6	6.98	363.6	5.85	363.6	5.48	363.6	1.16	363.6	1.08	363.6	3.31	363.6	5.19	363.6	9.92	363.6	-1.26	363.6	0.34	363.6	-6.16	363.6	0.21	363.6	1.23	363.6	18.67	363.6	13.48	363.6	5.63	363.6	4.88	363.6	7.08	363.6	10.81	363.6	0.03
364.5	-15.66	364.5	0.57	364.5	-1.5	364.5	1.07	364.5	4.33	364.5	8.07	364.5	6.12	364.5	4.71	364.5	3.44	364.5	0.58	364.5	2.32	364.5	5.24	364.5	9.6	364.5	-3.1	364.5	1.46	364.5	-7.19	364.5	2.4	364.5	-0.62	364.5	15.56	364.5	14.38	364.5	4.6	364.5	3.22	364.5	6.36	364.5	10.63	364.5	-6.81
365.4	-17.36	365.4	1.56	365.4	0.17	365.4	2.08	365.4	4.53	365.4	6.35	365.4	8.76	365.4	6.78	365.4	-0.13	365.4	-0.35	365.4	6.55	365.4	5.33	365.4	11.77	365.4	-3.09	365.4	0.42	365.4	-11.08	365.4	1.37	365.4	-0.11	365.4	19.2	365.4	14.82	365.4	5.23	365.4	3.38	365.4	5.79	365.4	7.56	365.4	-1.75
366.3	-11.52	366.3	-0.85	366.3	1.43	366.3	-0.18	366.3	5.43	366.3	8.19	366.3	7.54	366.3	7.24	366.3	0.72	366.3	-0.79	366.3	4.23	366.3	1.58	366.3	11.17	366.3	-2.53	366.3	0.26	366.3	-7.84	366.3	0.02	366.3	-1.67	366.3	19.56	366.3	12.77	366.3	4.22	366.3	4.39	366.3	4.84	366.3	11.81	366.3	-1.96
367.2	-15.5	367.2	-1.37	367.2	2.04	367.2	-0.77	367.2	5.24	367.2	7.03	367.2	7.9	367.2	7.13	367.2	2.08	367.2	-0.77	367.2	2.02	367.2	3.22	367.2	11.25	367.2	-3.69	367.2	1.4	367.2	-8.9	367.2	-0.44	367.2	-4.08	367.2	16.55	367.2	11.8	367.2	6.61	367.2	5.15	367.2	4.17	367.2	9.63	367.2	-3.37
368.1	-14.92	368.1	-0.88	368.1	0.71	368.1	3.23	368.1	5.89	368.1	7.68	368.1	9.11	368.1	6.95	368.1	2.12	368.1	0.26	368.1	5.52	368.1	2.71	368.1	13.13	368.1	-0.42	368.1	-0.99	368.1	-9.03	368.1	0.94	368.1	-2.01	368.1	18.93	368.1	13.54	368.1	3.22	368.1	4.68	368.1	6.07	368.1	8.76	368.1	-4.03
369	-16.82	369	-1	369	-2.7	369	1.72	369	6	369	6.8	369	7.2	369	5.47	369	0.33	369	0.88	369	3.8	369	4.42	369	8.89	369	-2	369	-0.65	369	-5.26	369	-3.14	369	-2.84	369	14.01	369	12.19	369	3.14	369	5.56	369	5.18	369	5.8	369	-5.23
369.9	-17.39	369.9	-2.92	369.9	0.49	369.9	2.05	369.9	5.23	369.9	8.63	369.9	6.47	369.9	5.19	369.9	2.28	369.9	0.08	369.9	3.63	369.9	8.46	369.9	8.86	369.9	-1.13	369.9	1.57	369.9	-9.03	369.9	-1.99	369.9	0.08	369.9	15.06	369.9	15.11	369.9	7.48	369.9	3.19	369.9	5.65	369.9	9.68	369.9	-0.59
370.8	-18.24	370.8	-1.32	370.8	-0.14	370.8	1.16	370.8	8.02	370.8	6.25	370.8	4.99	370.8	5.81	370.8	-0.42	370.8	0.93	370.8	4.27	370.8	4.45	370.8	11.24	370.8	-1.5	370.8	0.54	370.8	-6	370.8	-0.99	370.8	1	370.8	18.07	370.8	13.67	370.8	7.98	370.8	5.56	370.8	2.87	370.8	8.36	370.8	0.1
371.7	-14.86	371.7	-3.56	371.7	0.85	371.7	3.08	371.7	9.03	371.7	6.56	371.7	8.31	371.7	2.85	371.7	0.31	371.7	-0.81	371.7	4.62	371.7	2.39	371.7	12.31	371.7	-2.81	371.7	-1.64	371.7	-9.71	371.7	-1.21	371.7	-0.95	371.7	14.56	371.7	12.23	371.7	3.71	371.7	3.29	371.7	3.29	371.7	11.55	371.7	-4.53
372.6	-14.9	372.6	-3.2	372.6	0.94	372.6	1.98	372.6	5.61	372.6	8.37	372.6	7.41	372.6	4.97	372.6	2.03	372.6	2.28	372.6	2.46	372.6	4.92	372.6	12.6	372.6	-0.74	372.6	1.98	372.6	-7.04	372.6	-3.43	372.6	0.48	372.6	18.05	372.6	14.3	372.6	6.77	372.6	4.91	372.6	2.93	372.6	9.92	372.6	-2.48
373.5	-14.76	373.5	-2.34	373.5	-0.05	373.5	3.05	373.5	4.87	373.5	9.29	373.5	7.99	373.5	6.07	373.5	1.26	373.5	1.49	373.5	3.91	373.5	5.92	373.5	9.21	373.5	0.4	373.5	-1.71	373.5	-8.46	373.5	0.87	373.5	-0.02	373.5	15.49	373.5	14.8	373.5	5.1	373.5	3.02	373.5	5.59	373.5	10.19	373.5	-2.78
374.4	-16.87	374.4	-0.64	374.4	-1.57	374.4	1.95	374.4	7.51	374.4	9.72	374.4	8.75	374.4	4.71	374.4	0.24	374.4	-0.89	374.4	4.14	374.4	4.2	374.4	10.43	374.4	-3.79	374.4	0.36	374.4	-8.5	374.4	-1.04	374.4	-1.9	374.4	15.75	374.4	13.59	374.4	3.25	374.4	5.12	374.4	4.3	374.4	9.21	374.4	-2.01
375.3	-13.91	375.3	-3.58	375.3	3.15	375.3	2.78	375.3	5.86	375.3	6.03	375.3	10.65	375.3	3.98	375.3	3.93	375.3	0.84	375.3	4.12	375.3	2.62	375.3	15.12	375.3	-2.1	375.3	1.56	375.3	-8.39	375.3	-0.43	375.3	-1.54	375.3	18.13	375.3	12.55	375.3	5.33	375.3	2.8	375.3	6.78	375.3	7.84	375.3	-2.94
376.2	-17.71	376.2	-0.69	376.2	0.72	376.2	-0.15	376.2	3.91	376.2	9.35	376.2	9.65	376.2	6.05	376.2	2.5	376.2	2.36	376.2	3.58	376.2	7.61	376.2	9.14	376.2	-1.82	376.2	-0.72	376.2	-4.7	376.2	-0.62	376.2	2.81	376.2	15.75	376.2	16.04	376.2	2.61	376.2	5.57	376.2	5.84	376.2	12.07	376.2	-4.3
377.1	-15.5	377.1	-2.78	377.1	-1.7	377.1	0.78	377.1	4.52	377.1	8.12	377.1	9.2	377.1	6.02	377.1	3.57	377.1	1.13	377.1	1.42	377.1	3.13	377.1	11.58	377.1	-1.62	377.1	1.96	377.1	-10.09	377.1	-0.85	377.1	1.05	377.1	18.12	377.1	13.36	377.1	4.59	377.1	1.18	377.1	3.92	377.1	10.06	377.1	-1.85
378	-14.83	378	-2.57	378	-0.47	378	2.33	378	5.32	378	7.39	378	7.66	378	5.87	378	1.92	378	-0.65	378	2.36	378	4.46	378	10.8	378	-0.24	378	-0.57	378	-8.87	378	-0.34	378	-1.52	378	16.1	378	11.7	378	1.6	378	4.39	378	6.99	378	10.58	378	-4.77
378.9	-16.09	378.9	-0.85	378.9	0.9	378.9	0.32	378.9	4.49	378.9	6.68	378.9	7.25	378.9	4.08	378.9	3.04	378.9	0.08	378.9	4.77	378.9	2.21	378.9	9.99	378.9	-3.91	378.9	3.62	378.9	-10.22	378.9	-0.51	378.9	-2.04	378.9	17.98	378.9	15.37	378.9	6.11	378.9	4.23	378.9	5.59	378.9	10.54	378.9	-2.47
379.8	-12.94	379.8	-2.03	379.8	0.88	379.8	-0.18	379.8	5.4	379.8	7.9	379.8	7.55	379.8	6.04	379.8	2.28	379.8	0.34	379.8	1.9	379.8	6.06	379.8	10.91	379.8	-1.65	379.8	1.29	379.8	-5.71	379.8	-1.42	379.8	0.86	379.8	14.64	379.8	13.78	379.8	2.16	379.8	3.68	379.8	4.86	379.8	10.56	379.8	-4.15
380.7	-15.19	380.7	-2.51	380.7	-0.45	380.7	1.8	380.7	4.84	380.7	9.05	380.7	7.51	380.7	5.32	380.7	2.44	380.7	-0.15	380.7	3.54	380.7	4.06	380.7	9.03	380.7	-2.29	380.7	1.36	380.7	-10.61	380.7	0.37	380.7	-1.15	380.7	15.81	380.7	14.01	380.7	4.11	380.7	1.2	380.7	4.49	380.7	8.54	380.7	-2.34
381.6	-16.87	381.6	-0.08	381.6	3.16	381.6	0.85	381.6	3.47	381.6	8.76	381.6	6.15	381.6	4.01	381.6	4.38	381.6	-0.22	381.6	2.61	381.6	5.44	381.6	10.85	381.6	-4.33	381.6	0.58	381.6	-8.65	381.6	0.59	381.6	1.16	381.6	15.03	381.6	13.21	381.6	5.07	381.6	3.97	381.6	5.24	381.6	10.94	381.6	-4.21
382.5	-15.58	382.5	0.44	382.5	-1.85	382.5	2.99	382.5	4.75	382.5	8.56	382.5	9.06	382.5	5.72	382.5	0.5	382.5	0.59	382.5	3.17	382.5	4.86	382.5	12.1	382.5	-3.51	382.5	0.75	382.5	-8.49	382.5	0.58	382.5	-1.75	382.5	16.45	382.5	13.53	382.5	4.4	382.5	3.45	382.5	5.1	382.5	9.42	382.5	-3.6
383.4	-14.05	383.4	-0.31	383.4	-0.3	383.4	1.14	383.4	6.3	383.4	8.1	383.4	8.33	383.4	3.35	383.4	0.19	383.4	-0.38	383.4	2.73	383.4	4.41	383.4	10.63	383.4	-3.72	383.4	-3.03	383.4	-7.36	383.4	-1.02	383.4	0.4	383.4	16.39	383.4	13.62	383.4	4.92	383.4	3.17	383.4	3.6	383.4	12.83	383.4	-2.87
384.3	-17.91	384.3	-1.89	384.3	1.88	384.3	0.36	384.3	6.83	384.3	5.07	384.3	7.32	384.3	6.62	384.3	1.15	384.3	-1.04	384.3	3.95	384.3	5.88	384.3	10.46	384.3	0.46	384.3	1.89	384.3	-7.65	384.3	-1.53	384.3	-0.47	384.3	16.47	384.3	15.6	384.3	4.57	384.3	5.8	384.3	5.61	384.3	8.76	384.3	-1.78
385.2	-14.36	385.2	0.15	385.2	2.3	385.2	2.18	385.2	5.83	385.2	7.13	385.2	8.91	385.2	7.69	385.2	3.35	385.2	-2.6	385.2	4.77	385.2	5.25	385.2	9.55	385.2	-1.51	385.2	0.61	385.2	-7.99	385.2	0.57	385.2	-1.6	385.2	16.68	385.2	15.38	385.2	6.72	385.2	4.59	385.2	4.13	385.2	10.3	385.2	-2.12
386.1	-15.01	386.1	-0.61	386.1	0.49	386.1	1.14	386.1	6.11	386.1	7.23	386.1	8.26	386.1	6.15	386.1	3.67	386.1	2.04	386.1	3.47	386.1	2.59	386.1	11.83	386.1	-1.96	386.1	1.3	386.1	-6.94	386.1	-0.07	386.1	-1.27	386.1	17.98	386.1	14.18	386.1	6.42	386.1	3.85	386.1	5.38	386.1	10.7	386.1	-2.07
387	-15.33	387	-2.75	387	0.5	387	1.79	387	6.73	387	8.54	387	7.58	387	5.77	387	1.17	387	1.32	387	2.81	387	4.94	387	12.92	387	-1.89	387	0.08	387	-8.61	387	-2.33	387	-3.74	387	17.39	387	14.31	387	5.88	387	4.56	387	3.73	387	9.6	387	-3.6
387.9	-15.42	387.9	-2.98	387.9	0.6	387.9	0.63	387.9	5.01	387.9	7.2	387.9	6.62	387.9	4.76	387.9	2.16	387.9	-0.58	387.9	4.87	387.9	5.28	387.9	9.21	387.9	-2.47	387.9	1.96	387.9	-8.66	387.9	0.63	387.9	0.93	387.9	14.29	387.9	13.7	387.9	5.97	387.9	4.17	387.9	5.91	387.9	11.06	387.9	-4.56
388.8	-16.25	388.8	-1.52	388.8	1.34	388.8	2.71	388.8	4.46	388.8	6.51	388.8	8.97	388.8	7.17	388.8	2.87	388.8	0	388.8	3.04	388.8	5.04	388.8	9.66	388.8	0.33	388.8	-0.37	388.8	-8.5	388.8	-0.62	388.8	-2.72	388.8	13.55	388.8	16.39	388.8	5.78	388.8	2.38	388.8	7.24	388.8	9.59	388.8	-5.95
389.7	-16.52	389.7	-0.79	389.7	2.59	389.7	1.81	389.7	2.65	389.7	8.28	389.7	7.1	389.7	6.96	389.7	1.83	389.7	2.74	389.7	1.11	389.7	5.02	389.7	10.15	389.7	1.37	389.7	1.31	389.7	-7.22	389.7	-2.85	389.7	-2.16	389.7	17.84	389.7	14.19	389.7	5.83	389.7	4.73	389.7	4.54	389.7	9.86	389.7	-0.04
390.6	-16.42	390.6	-1.95	390.6	0.66	390.6	3.52	390.6	7.6	390.6	7.68	390.6	8.6	390.6	5.09	390.6	2.84	390.6	0.72	390.6	3.62	390.6	6.03	390.6	9.91	390.6	0.08	390.6	-0.81	390.6	-6.49	390.6	-1.76	390.6	-0.64	390.6	16.46	390.6	14.17	390.6	1.57	390.6	4.55	390.6	4.9	390.6	9.79	390.6	-2.07
391.5	-14.15	391.5	-2.14	391.5	0.11	391.5	2.06	391.5	6.16	391.5	10.34	391.5	10.56	391.5	4.12	391.5	2.5	391.5	1.6	391.5	5.07	391.5	7.51	391.5	12.09	391.5	-2.3	391.5	0.06	391.5	-7.68	391.5	-0.63	391.5	0.84	391.5	17.23	391.5	13.86	391.5	5.68	391.5	4.49	391.5	6.38	391.5	9.42	391.5	-3.03
392.4	-14.88	392.4	-1.38	392.4	-2.21	392.4	0.83	392.4	5.16	392.4	5.49	392.4	8.36	392.4	5.25	392.4	0.85	392.4	-0.56	392.4	2.27	392.4	5.61	392.4	12.66	392.4	-2.98	392.4	0.61	392.4	-9.63	392.4	-1.94	392.4	-1.05	392.4	16.71	392.4	14.02	392.4	7.19	392.4	2.18	392.4	3.97	392.4	9.41	392.4	-3.86
393.3	-17.15	393.3	1.29	393.3	2.32	393.3	-0.15	393.3	9.27	393.3	8.52	393.3	8.83	393.3	6.93	393.3	3.27	393.3	-0.45	393.3	4.18	393.3	5.32	393.3	9.1	393.3	-2.96	393.3	1.44	393.3	-8.75	393.3	-4.17	393.3	-1.08	393.3	15.03	393.3	14.96	393.3	7.07	393.3	2.39	393.3	3.26	393.3	12.04	393.3	-4.2
394.2	-16.4	394.2	0.43	394.2	-0.67	394.2	1.29	394.2	6.27	394.2	5.32	394.2	8.68	394.2	7.34	394.2	1.32	394.2	-0.16	394.2	4.28	394.2	3.93	394.2	10.85	394.2	-1.03	394.2	-0.26	394.2	-7.28	394.2	0.48	394.2	-0.18	394.2	17.42	394.2	12.92	394.2	6.45	394.2	5.6	394.2	3.97	394.2	9.65	394.2	-1.84
395.1	-14.78	395.1	-0.48	395.1	-0.06	395.1	1.01	395.1	7.76	395.1	8.33	395.1	8	395.1	7.03	395.1	3.73	395.1	0.8	395.1	6.06	395.1	3.74	395.1	9.21	395.1	0.54	395.1	1.68	395.1	-8.84	395.1	1.91	395.1	-1.3	395.1	12.86	395.1	15.13	395.1	5.88	395.1	2.72	395.1	7.71	395.1	10.52	395.1	-5.82
396	-16.05	396	-1.61	396	-2.38	396	0.08	396	6.65	396	6.99	396	7.01	396	6.38	396	-0.59	396	-0.94	396	4.36	396	5.2	396	10.89	396	-1.51	396	1.82	396	-7.33	396	-0.01	396	0.93	396	15.09	396	15.06	396	6.99	396	4.73	396	5.36	396	12.51	396	-5.27
396.9	-13.63	396.9	1.37	396.9	2.2	396.9	1.2	396.9	6.98	396.9	8.44	396.9	5.86	396.9	8.13	396.9	3.41	396.9	1.44	396.9	3.92	396.9	6.02	396.9	12.46	396.9	-3.95	396.9	-0.22	396.9	-8.57	396.9	-2.22	396.9	-0.95	396.9	18.52	396.9	12.6	396.9	5.86	396.9	5.14	396.9	4.79	396.9	9.93	396.9	-2.9
397.8	-13.91	397.8	0.87	397.8	3.1	397.8	1.41	397.8	6.25	397.8	4.71	397.8	9.9	397.8	4.53	397.8	2.27	397.8	-1.02	397.8	5.08	397.8	2.49	397.8	13.02	397.8	-4.76	397.8	1.91	397.8	-10.84	397.8	0.46	397.8	0.48	397.8	18.12	397.8	14.38	397.8	5.72	397.8	5.12	397.8	5	397.8	10.66	397.8	-1.81
398.7	-17.43	398.7	-1.22	398.7	0.5	398.7	0.17	398.7	6.79	398.7	5.66	398.7	6.45	398.7	6.37	398.7	-0.08	398.7	-0.55	398.7	4.14	398.7	4.99	398.7	9.53	398.7	-2.34	398.7	-0.85	398.7	-9.11	398.7	-1.09	398.7	1.21	398.7	16.72	398.7	15.34	398.7	6.12	398.7	1.9	398.7	2.69	398.7	10.93	398.7	-1.55
399.6	-14.63	399.6	-0.69	399.6	0.17	399.6	-2.21	399.6	6.2	399.6	8.41	399.6	8.52	399.6	7.8	399.6	1.49	399.6	-4.32	399.6	3.72	399.6	5.55	399.6	10.12	399.6	-1.52	399.6	0.26	399.6	-8.17	399.6	-1.43	399.6	-1.29	399.6	17.62	399.6	14.43	399.6	7.59	399.6	4.02	399.6	4.4	399.6	12.03	399.6	-1.35
400.5	-16.59	400.5	-3.47	400.5	3.9	400.5	-0.78	400.5	4.48	400.5	5.45	400.5	8.51	400.5	4.84	400.5	3.57	400.5	1.98	400.5	4.09	400.5	2.08	400.5	10.1	400.5	0.01	400.5	0.63	400.5	-7.5	400.5	-0.42	400.5	-1.54	400.5	15.23	400.5	15.4	400.5	6.67	400.5	3.6	400.5	5.27	400.5	11.14	400.5	-3.83
401.4	-14.42	401.4	-0.18	401.4	1.39	401.4	-1.42	401.4	7.68	401.4	9.61	401.4	7.27	401.4	5.01	401.4	1.9	401.4	-1.09	401.4	4.16	401.4	4.76	401.4	10.65	401.4	-2.05	401.4	-0.54	401.4	-7.7	401.4	1.03	401.4	-1.22	401.4	19.09	401.4	14.72	401.4	6.13	401.4	3.77	401.4	6.25	401.4	7.44	401.4	-1
402.3	-15.62	402.3	-1.78	402.3	4.04	402.3	2.58	402.3	5.29	402.3	5.76	402.3	7.09	402.3	5.92	402.3	0.76	402.3	-3.02	402.3	3.02	402.3	5.65	402.3	10	402.3	-3.81	402.3	0.44	402.3	-10	402.3	-0.09	402.3	-2.09	402.3	15.75	402.3	14.94	402.3	6.98	402.3	4.18	402.3	5.9	402.3	10.59	402.3	-3.49
403.2	-14.07	403.2	0.42	403.2	0.21	403.2	0.49	403.2	4.96	403.2	8.73	403.2	10.46	403.2	6.81	403.2	2.65	403.2	-0.24	403.2	0.52	403.2	4.83	403.2	10.83	403.2	-1.42	403.2	0.8	403.2	-8.21	403.2	-3.59	403.2	-1.21	403.2	16.84	403.2	14.45	403.2	4.91	403.2	2.95	403.2	4.36	403.2	8.79	403.2	-3.69
404.1	-13.8	404.1	-2.12	404.1	-1.47	404.1	0.72	404.1	8.85	404.1	6.95	404.1	7.44	404.1	5.88	404.1	3.3	404.1	-1.27	404.1	5.46	404.1	5	404.1	9.93	404.1	-0.99	404.1	1.37	404.1	-6.25	404.1	1.53	404.1	0.62	404.1	13.87	404.1	15.27	404.1	5.95	404.1	7.03	404.1	5.23	404.1	10.79	404.1	-2.69
405	-15.58	405	-3.94	405	0.86	405	3.88	405	5.87	405	7.34	405	8.02	405	4.56	405	0.22	405	1.82	405	3.18	405	3.41	405	11.83	405	-1.35	405	0.06	405	-6.91	405	-0.2	405	0.05	405	17.86	405	13.04	405	4.12	405	4.9	405	6.42	405	11.06	405	-2.93
405.9	-17.99	405.9	-1.07	405.9	1.67	405.9	2.58	405.9	8.13	405.9	7.11	405.9	8.09	405.9	5.89	405.9	2.91	405.9	5.35	405.9	4.75	405.9	6.23	405.9	11.66	405.9	-3.2	405.9	2.14	405.9	-6.41	405.9	0.63	405.9	-0.69	405.9	14.41	405.9	14.13	405.9	5.98	405.9	4	405.9	6.89	405.9	9.29	405.9	-4.35
406.8	-16.65	406.8	-1.58	406.8	4.61	406.8	1.66	406.8	4.78	406.8	8.02	406.8	6.27	406.8	6.25	406.8	2.51	406.8	-0.99	406.8	3.52	406.8	6.46	406.8	9.66	406.8	0.6	406.8	0.17	406.8	-9.1	406.8	0.08	406.8	-1.13	406.8	18.6	406.8	14.19	406.8	5.17	406.8	4.99	406.8	4.18	406.8	8.09	406.8	-1.06
407.7	-17.83	407.7	-1.69	407.7	3.2	407.7	0.29	407.7	5.6	407.7	6.87	407.7	5.67	407.7	4.15	407.7	3.13	407.7	0.61	407.7	2.93	407.7	2.26	407.7	10.89	407.7	-1.7	407.7	0.14	407.7	-5.61	407.7	-1.38	407.7	-0.95	407.7	17.54	407.7	15.42	407.7	7.54	407.7	5.57	407.7	5.55	407.7	9.33	407.7	-4.24
408.6	-16.87	408.6	-3.26	408.6	2.08	408.6	-0.66	408.6	5.6	408.6	7.47	408.6	6.21	408.6	5.62	408.6	3.8	408.6	0.22	408.6	2.98	408.6	1.44	408.6	10.95	408.6	-0.09	408.6	-0.34	408.6	-8.51	408.6	-0.58	408.6	-2.53	408.6	17.11	408.6	14.56	408.6	4.63	408.6	4.88	408.6	4.85	408.6	11.25	408.6	-2.87
409.5	-15.2	409.5	-0.72	409.5	0.85	409.5	1.2	409.5	6.24	409.5	8.18	409.5	7.8	409.5	5.78	409.5	0.61	409.5	-1.89	409.5	2.5	409.5	6.34	409.5	9.4	409.5	-1.72	409.5	-0.07	409.5	-8.14	409.5	-2.83	409.5	-1.15	409.5	14.77	409.5	15.03	409.5	5.56	409.5	2.54	409.5	5.2	409.5	10.14	409.5	-2.85
410.4	-14.09	410.4	-1.4	410.4	1.67	410.4	3.31	410.4	5.77	410.4	5.47	410.4	8.25	410.4	3.83	410.4	2.08	410.4	1.44	410.4	3.75	410.4	4	410.4	10.09	410.4	-1.62	410.4	-1.46	410.4	-7.46	410.4	0.51	410.4	-2.85	410.4	16.67	410.4	15.5	410.4	3.01	410.4	2.78	410.4	5.85	410.4	9.35	410.4	-3.07
411.3	-14.99	411.3	-0.19	411.3	0.81	411.3	1.31	411.3	4.14	411.3	6.2	411.3	5.54	411.3	8.13	411.3	0.73	411.3	1.26	411.3	3.39	411.3	4.94	411.3	10.27	411.3	-2.48	411.3	-1.26	411.3	-7.6	411.3	-2.95	411.3	-1.9	411.3	16.15	411.3	14.64	411.3	6.84	411.3	2.53	411.3	5.1	411.3	9.25	411.3	-3.05
412.2	-15.03	412.2	-2.15	412.2	1.78	412.2	2.74	412.2	3.78	412.2	7.33	412.2	4.83	412.2	3.73	412.2	3.22	412.2	-0.3	412.2	1.82	412.2	6.74	412.2	10.16	412.2	-3.27	412.2	1.11	412.2	-11.23	412.2	-1.28	412.2	-0.63	412.2	16.57	412.2	13.4	412.2	6.28	412.2	3.34	412.2	5.26	412.2	11.32	412.2	-3.93
413.1	-16.16	413.1	0.72	413.1	1.59	413.1	3.72	413.1	4.86	413.1	8.49	413.1	9.96	413.1	5.55	413.1	3.03	413.1	2.42	413.1	6	413.1	8.84	413.1	11.86	413.1	-4.06	413.1	-0.27	413.1	-7.7	413.1	-1.37	413.1	0.53	413.1	17.13	413.1	14.84	413.1	5.98	413.1	3.52	413.1	4.53	413.1	11.08	413.1	-4.8
414	-14.33	414	-1.1	414	2.96	414	3.35	414	5.11	414	8.28	414	10.36	414	6.2	414	2.98	414	1.18	414	3.73	414	4.39	414	10.27	414	-4.12	414	0.85	414	-8.23	414	0.07	414	-1.81	414	15.19	414	13.32	414	4.6	414	5.61	414	6.85	414	10.66	414	-2.69
414.9	-14.46	414.9	-1.31	414.9	-0.78	414.9	2.11	414.9	6.64	414.9	7.97	414.9	7.3	414.9	7.51	414.9	0.92	414.9	-0.64	414.9	3.62	414.9	4.25	414.9	9.16	414.9	-1.4	414.9	-0.89	414.9	-10.21	414.9	-2.54	414.9	-2.87	414.9	13.76	414.9	14.15	414.9	5.41	414.9	2.46	414.9	4.35	414.9	8.47	414.9	-3.69
415.8	-14.46	415.8	0.47	415.8	2.4	415.8	0.58	415.8	6.24	415.8	10.5	415.8	6.51	415.8	6.38	415.8	3.29	415.8	-2.24	415.8	6.55	415.8	5.53	415.8	8.02	415.8	-1.99	415.8	1	415.8	-9.27	415.8	0.15	415.8	0.89	415.8	15.01	415.8	14.76	415.8	6.9	415.8	4.15	415.8	5.67	415.8	10.66	415.8	-1.88
416.7	-15.54	416.7	-2.39	416.7	2.15	416.7	0.46	416.7	5.87	416.7	7.84	416.7	7.66	416.7	6.55	416.7	4.88	416.7	1.69	416.7	4.22	416.7	2.8	416.7	10.94	416.7	-2.65	416.7	-0.96	416.7	-6.15	416.7	-1.06	416.7	-0.71	416.7	12.33	416.7	14.78	416.7	1.59	416.7	8.02	416.7	4.06	416.7	9.36	416.7	-4.85
417.6	-15.6	417.6	-1.28	417.6	1.25	417.6	0.09	417.6	5.38	417.6	9.04	417.6	7.81	417.6	7.23	417.6	2.4	417.6	-2.61	417.6	1.06	417.6	4.54	417.6	10.25	417.6	-1.53	417.6	1.61	417.6	-9.48	417.6	-2.73	417.6	-0.81	417.6	17.38	417.6	15.29	417.6	5.84	417.6	6.64	417.6	6.34	417.6	7.95	417.6	-3.16
418.5	-13.78	418.5	-2.22	418.5	2.04	418.5	2.91	418.5	6.6	418.5	6.09	418.5	7.63	418.5	6.12	418.5	3.45	418.5	1.32	418.5	0.74	418.5	5.89	418.5	9.02	418.5	-2.1	418.5	2.2	418.5	-8.67	418.5	-2.3	418.5	-0.44	418.5	17.91	418.5	15.79	418.5	8.25	418.5	3.66	418.5	5.75	418.5	10.32	418.5	-4.28
419.4	-17.94	419.4	0.08	419.4	3.5	419.4	0.32	419.4	7.78	419.4	9.42	419.4	7.25	419.4	7.96	419.4	2.92	419.4	0.18	419.4	5.75	419.4	5.5	419.4	9.98	419.4	-0.52	419.4	-1.04	419.4	-5.58	419.4	-0.5	419.4	-3.11	419.4	14.64	419.4	14.67	419.4	5.27	419.4	5.1	419.4	4.21	419.4	11.05	419.4	-4.73
420.3	-13.65	420.3	-0.07	420.3	2.02	420.3	-1.02	420.3	6.74	420.3	7.57	420.3	7.77	420.3	5.27	420.3	3.63	420.3	1.92	420.3	5.69	420.3	4.93	420.3	9.12	420.3	-2.43	420.3	-0.11	420.3	-8.43	420.3	-0.68	420.3	-1.02	420.3	16.79	420.3	13.68	420.3	7.76	420.3	2.08	420.3	4.55	420.3	7.97	420.3	-2.76
421.2	-15.07	421.2	0.15	421.2	1.98	421.2	-0.42	421.2	5.57	421.2	7.24	421.2	8.22	421.2	3.6	421.2	2.94	421.2	0.5	421.2	4.78	421.2	4.05	421.2	9.52	421.2	-3.99	421.2	0.91	421.2	-9.19	421.2	-0.93	421.2	1.54	421.2	16.18	421.2	15.22	421.2	4.65	421.2	3.11	421.2	3.84	421.2	13.16	421.2	-1.21
422.1	-16.69	422.1	0.04	422.1	-1.49	422.1	2.95	422.1	4.52	422.1	6.21	422.1	6.27	422.1	7.61	422.1	0.82	422.1	0.32	422.1	2.59	422.1	2.22	422.1	8.94	422.1	-2.52	422.1	-0.88	422.1	-8.22	422.1	-0.17	422.1	-1.23	422.1	16.73	422.1	15.09	422.1	5.58	422.1	4.43	422.1	5.23	422.1	12.03	422.1	-2.2
423	-13.42	423	-0.77	423	-0.66	423	-0.98	423	5.96	423	8.18	423	9.54	423	7.96	423	0.06	423	0.42	423	2.72	423	5.75	423	9.27	423	-1.78	423	2.1	423	-6.05	423	-2.76	423	-1.47	423	16.85	423	13.76	423	8.52	423	3.64	423	5.49	423	10.26	423	-2.72
423.9	-15.32	423.9	0.82	423.9	0.47	423.9	-1.78	423.9	8.07	423.9	7.19	423.9	9.31	423.9	8.32	423.9	1.36	423.9	-0.67	423.9	2.79	423.9	3.67	423.9	11.7	423.9	-1.12	423.9	0.02	423.9	-7.88	423.9	0.52	423.9	-1.52	423.9	16.24	423.9	15.12	423.9	4.68	423.9	3.63	423.9	7.3	423.9	8.83	423.9	-3
424.8	-14.87	424.8	-1.12	424.8	0.85	424.8	0.12	424.8	6.16	424.8	5.85	424.8	6.33	424.8	7.15	424.8	0.97	424.8	-0.65	424.8	4.51	424.8	3.26	424.8	10.28	424.8	-1.66	424.8	0.97	424.8	-9.55	424.8	-1.12	424.8	-1.04	424.8	16.84	424.8	14.66	424.8	6.85	424.8	4.66	424.8	4.72	424.8	8.15	424.8	-3.15
425.7	-13.97	425.7	-3.33	425.7	3.58	425.7	3.2	425.7	8.38	425.7	8.42	425.7	6.86	425.7	5.84	425.7	3.08	425.7	2.58	425.7	5.09	425.7	6.58	425.7	8.27	425.7	-1.59	425.7	2.09	425.7	-10.53	425.7	-1.2	425.7	-1.42	425.7	14.61	425.7	13.78	425.7	7.48	425.7	1.36	425.7	4.47	425.7	11.86	425.7	-1.36
426.6	-15.69	426.6	2.25	426.6	1.44	426.6	1.12	426.6	9.19	426.6	8.8	426.6	6.07	426.6	6.84	426.6	1.62	426.6	0.2	426.6	3	426.6	3.18	426.6	11.38	426.6	-2.28	426.6	0.06	426.6	-9.04	426.6	-2.08	426.6	-3.07	426.6	16.92	426.6	14.86	426.6	6.06	426.6	4.7	426.6	6.35	426.6	10.03	426.6	-2.33
427.5	-14.52	427.5	-2.04	427.5	1.07	427.5	3.83	427.5	6.57	427.5	8.16	427.5	9.57	427.5	5.45	427.5	0.56	427.5	1.06	427.5	6.17	427.5	4.06	427.5	10.88	427.5	-3.2	427.5	-1.12	427.5	-11.05	427.5	-1.07	427.5	-1.64	427.5	16.02	427.5	12.94	427.5	5.43	427.5	3.73	427.5	3.92	427.5	10.4	427.5	-1.07
428.4	-13.72	428.4	-1.68	428.4	1.41	428.4	0.08	428.4	7.02	428.4	6.2	428.4	6.84	428.4	5.27	428.4	4.93	428.4	-1.5	428.4	4.18	428.4	4.49	428.4	10.12	428.4	-1.21	428.4	0.8	428.4	-11.72	428.4	0.25	428.4	-1.61	428.4	15.03	428.4	14.3	428.4	6.48	428.4	4.41	428.4	6.23	428.4	10.34	428.4	-3.66
429.3	-11.6	429.3	-1.66	429.3	1.31	429.3	0.2	429.3	4.46	429.3	9.44	429.3	8.02	429.3	7.68	429.3	0.18	429.3	2.52	429.3	2.04	429.3	4	429.3	11.66	429.3	-0.84	429.3	-0.39	429.3	-6.03	429.3	-1.42	429.3	-1.69	429.3	17.07	429.3	14.39	429.3	6.59	429.3	7.02	429.3	6.83	429.3	10.28	429.3	-4.34
430.2	-11.97	430.2	-0.22	430.2	1.76	430.2	4.14	430.2	7.96	430.2	6.83	430.2	7.48	430.2	7.74	430.2	2.6	430.2	1.57	430.2	3.33	430.2	4.56	430.2	8.49	430.2	-0.7	430.2	0.72	430.2	-10.91	430.2	-2.44	430.2	-1.88	430.2	15.29	430.2	12.55	430.2	8.34	430.2	1.99	430.2	4.98	430.2	10.98	430.2	-2.89
431.1	-14.12	431.1	-2.12	431.1	2.03	431.1	0.51	431.1	6.47	431.1	7.3	431.1	8.51	431.1	4.71	431.1	0.38	431.1	1.58	431.1	2.72	431.1	5.85	431.1	8.79	431.1	-3.55	431.1	-0.49	431.1	-6.69	431.1	-1.08	431.1	-0.79	431.1	16.94	431.1	14.88	431.1	6.23	431.1	6.21	431.1	3.75	431.1	10.17	431.1	-1.61
432	-14.2	432	-1.83	432	1.13	432	-1.49	432	7.33	432	8.17	432	7.6	432	5.51	432	3.56	432	0.48	432	4.7	432	5.54	432	11.12	432	-1.96	432	0.46	432	-9.84	432	0.56	432	-1.06	432	15.49	432	15.74	432	7.06	432	2.78	432	4.1	432	7.42	432	-3.78
432.9	-14.37	432.9	-0.82	432.9	1.93	432.9	2.26	432.9	7.2	432.9	12.1	432.9	5.72	432.9	5.67	432.9	3.82	432.9	0.19	432.9	3.22	432.9	6.32	432.9	11.44	432.9	-3.46	432.9	0.05	432.9	-9.06	432.9	0.38	432.9	-0.22	432.9	16.57	432.9	15.14	432.9	5.73	432.9	4.45	432.9	5.74	432.9	11.01	432.9	-4.64
433.8	-16.5	433.8	-0.53	433.8	3.15	433.8	2.75	433.8	6.24	433.8	9.84	433.8	4.83	433.8	6.79	433.8	2.95	433.8	0.78	433.8	4.65	433.8	6.55	433.8	7.34	433.8	-0.46	433.8	3.08	433.8	-9.83	433.8	-2.33	433.8	1.48	433.8	14.56	433.8	14.23	433.8	6.6	433.8	4.38	433.8	4.08	433.8	10.82	433.8	-2.64
434.7	-13.54	434.7	-3.74	434.7	1.27	434.7	0.39	434.7	7.8	434.7	10.47	434.7	6.92	434.7	4.93	434.7	4.78	434.7	-0.4	434.7	4.75	434.7	7.3	434.7	7.55	434.7	-3.41	434.7	0.23	434.7	-7.95	434.7	1.75	434.7	0.79	434.7	14.04	434.7	13.02	434.7	4.89	434.7	4.56	434.7	2.88	434.7	9.75	434.7	-1.82
435.6	-14.83	435.6	-1.73	435.6	3.83	435.6	1.55	435.6	5.65	435.6	6.79	435.6	8.85	435.6	7.74	435.6	2.27	435.6	-0.8	435.6	2.29	435.6	3.29	435.6	11.52	435.6	-1.06	435.6	-0.83	435.6	-9.71	435.6	-1.86	435.6	-2.57	435.6	16.42	435.6	13.52	435.6	4.9	435.6	4.16	435.6	8.05	435.6	10.34	435.6	-5.32
436.5	-15.24	436.5	-0.15	436.5	1.64	436.5	1.46	436.5	6.71	436.5	11.22	436.5	6.22	436.5	6.17	436.5	1.94	436.5	-0.17	436.5	4.46	436.5	6.7	436.5	7.59	436.5	-0.64	436.5	1.65	436.5	-7.04	436.5	-1.07	436.5	-1.96	436.5	14.89	436.5	14.17	436.5	3.34	436.5	4.82	436.5	5.45	436.5	10.12	436.5	-0.82
437.4	-15.96	437.4	-0.65	437.4	0.94	437.4	2.79	437.4	5.91	437.4	7.01	437.4	8.78	437.4	5.21	437.4	2.13	437.4	1.26	437.4	4.96	437.4	6.74	437.4	10.06	437.4	-3.47	437.4	1.25	437.4	-10.35	437.4	-1.68	437.4	0.34	437.4	18.48	437.4	14.41	437.4	8.32	437.4	3.4	437.4	4.74	437.4	10.78	437.4	1.08
438.3	-15.36	438.3	-1.1	438.3	3.12	438.3	0.17	438.3	7.68	438.3	6.88	438.3	7	438.3	7.77	438.3	2.94	438.3	-0.84	438.3	5.23	438.3	4.49	438.3	9.96	438.3	-2.44	438.3	2.4	438.3	-7.92	438.3	-0.18	438.3	-1.63	438.3	18.01	438.3	14.03	438.3	7.12	438.3	3.35	438.3	6.01	438.3	9.12	438.3	0.74
439.2	-15.26	439.2	-2.01	439.2	2.71	439.2	2.45	439.2	7.22	439.2	7.09	439.2	7.83	439.2	5.86	439.2	3.43	439.2	0.27	439.2	5.66	439.2	4.27	439.2	8.82	439.2	-0.83	439.2	1.8	439.2	-8.94	439.2	-0.34	439.2	-1.15	439.2	16.18	439.2	15.02	439.2	5.08	439.2	3.35	439.2	4.91	439.2	11.09	439.2	-3.88
440.1	-13.63	440.1	-1.6	440.1	1.73	440.1	2.42	440.1	4.63	440.1	8.31	440.1	10.08	440.1	6.68	440.1	3.45	440.1	2.05	440.1	2.59	440.1	4.59	440.1	11.49	440.1	-1.31	440.1	0.16	440.1	-6.29	440.1	-2.66	440.1	-0.41	440.1	17.31	440.1	14.37	440.1	5.88	440.1	5.49	440.1	2.18	440.1	10.93	440.1	-3.77
441	-12.29	441	2.77	441	3.17	441	3.09	441	5.65	441	6.67	441	8.2	441	7.01	441	1.91	441	-0.81	441	4.05	441	3.67	441	8.26	441	-4.73	441	0.29	441	-9.89	441	-2.23	441	-1.53	441	17.15	441	12.94	441	7.62	441	4.52	441	4.69	441	11.07	441	-0.01
441.9	-16.08	441.9	-1.6	441.9	2.59	441.9	1.12	441.9	8.33	441.9	8.5	441.9	6.6	441.9	5.84	441.9	3.51	441.9	-0.71	441.9	5.79	441.9	4.12	441.9	9.11	441.9	-3.1	441.9	0.34	441.9	-8.94	441.9	0.49	441.9	-0.13	441.9	14.2	441.9	12.48	441.9	5.06	441.9	2.72	441.9	6.89	441.9	10.11	441.9	-3.57
442.8	-14.5	442.8	-2.95	442.8	4.1	442.8	1.92	442.8	6.16	442.8	13.2	442.8	7.72	442.8	3.71	442.8	2.45	442.8	2.18	442.8	3.04	442.8	7.27	442.8	11.69	442.8	-1.36	442.8	0.54	442.8	-7.27	442.8	1.14	442.8	0.01	442.8	17.08	442.8	13.75	442.8	6.76	442.8	4.75	442.8	4.12	442.8	12.3	442.8	-2.52
443.7	-14.1	443.7	-2.16	443.7	1.1	443.7	2.16	443.7	8.42	443.7	7.93	443.7	8.92	443.7	7.94	443.7	3.5	443.7	0.63	443.7	4.99	443.7	4.64	443.7	10.88	443.7	0.65	443.7	2.85	443.7	-10.41	443.7	-1.21	443.7	0.41	443.7	16.67	443.7	15.36	443.7	8.45	443.7	2.33	443.7	5.92	443.7	9.53	443.7	-3.92
444.6	-14	444.6	-2.02	444.6	1.72	444.6	1.48	444.6	3.54	444.6	7.53	444.6	8.25	444.6	6.62	444.6	2.46	444.6	-0.04	444.6	2.56	444.6	3.65	444.6	10.55	444.6	-1.45	444.6	1.9	444.6	-8.23	444.6	-2.2	444.6	-3.72	444.6	17.77	444.6	16.14	444.6	4.24	444.6	3.86	444.6	5.2	444.6	9.57	444.6	-1.73
445.5	-15.39	445.5	-2.55	445.5	1.6	445.5	-1.09	445.5	7.49	445.5	6.99	445.5	7.85	445.5	6.2	445.5	2.11	445.5	-0.57	445.5	4.41	445.5	6.76	445.5	6.91	445.5	-1.72	445.5	1.16	445.5	-8.81	445.5	-0.75	445.5	0.58	445.5	14.76	445.5	13.75	445.5	6.79	445.5	2.83	445.5	5.37	445.5	11.62	445.5	-5.47
446.4	-15.39	446.4	0.75	446.4	1.75	446.4	3.39	446.4	2.69	446.4	7.35	446.4	5.25	446.4	8.94	446.4	1.3	446.4	2.69	446.4	1.3	446.4	5.78	446.4	9.07	446.4	-1.88	446.4	-0.95	446.4	-8.32	446.4	-3.15	446.4	0.06	446.4	18.02	446.4	11.53	446.4	7.08	446.4	6.23	446.4	5.97	446.4	10.4	446.4	-0.65
447.3	-14.32	447.3	0.75	447.3	1.33	447.3	2.27	447.3	9.17	447.3	9.29	447.3	6.14	447.3	6	447.3	1.99	447.3	0.9	447.3	4.66	447.3	5.06	447.3	10.06	447.3	-2.61	447.3	0.09	447.3	-11.78	447.3	-0.63	447.3	-0.52	447.3	16.2	447.3	14.27	447.3	5.49	447.3	3.75	447.3	4.91	447.3	11.25	447.3	-3.44
448.2	-14.44	448.2	0.37	448.2	0.46	448.2	2.61	448.2	4.75	448.2	9.56	448.2	8.02	448.2	6.69	448.2	-0.11	448.2	1.3	448.2	3.87	448.2	5.18	448.2	9.74	448.2	-1.21	448.2	1.07	448.2	-10.35	448.2	-0.37	448.2	-2.92	448.2	14.97	448.2	16.42	448.2	6.48	448.2	1.63	448.2	5.23	448.2	9.72	448.2	-4.96
449.1	-14.1	449.1	-0.35	449.1	2.31	449.1	2.03	449.1	7.78	449.1	10.54	449.1	5.84	449.1	6.32	449.1	1.83	449.1	-0.3	449.1	6.71	449.1	4.56	449.1	10.52	449.1	-1.76	449.1	-0.61	449.1	-6.86	449.1	0.24	449.1	-2.51	449.1	19.39	449.1	14.92	449.1	9.79	449.1	5.39	449.1	6.25	449.1	9.32	449.1	-1.36
450	-12.6	450	0.67	450	1.82	450	2.5	450	7.49	450	6.37	450	7.01	450	5.46	450	2.17	450	0.13	450	4.7	450	5.21	450	9.98	450	-2.73	450	0.36	450	-8.61	450	-2.56	450	-0.58	450	18.12	450	15.26	450	7.13	450	5.98	450	6.15	450	11.37	450	-0.2
450.9	-13.71	450.9	-0.77	450.9	2	450.9	0.12	450.9	7.62	450.9	10.68	450.9	7.42	450.9	6.62	450.9	2.65	450.9	-2.93	450.9	5.01	450.9	6.06	450.9	9.35	450.9	-1.69	450.9	0.4	450.9	-9.47	450.9	-0.06	450.9	-2.09	450.9	16.03	450.9	14.66	450.9	4.11	450.9	4.62	450.9	5.69	450.9	8.49	450.9	-2.45
451.8	-14.09	451.8	-2.32	451.8	1.69	451.8	1.84	451.8	6.25	451.8	7.87	451.8	7.35	451.8	5.26	451.8	3.38	451.8	0.42	451.8	4.26	451.8	5.93	451.8	10.39	451.8	-2.11	451.8	1.51	451.8	-8.04	451.8	-0.83	451.8	-0.4	451.8	16.73	451.8	12.32	451.8	5.79	451.8	4.23	451.8	7.63	451.8	10.1	451.8	-2.58
452.7	-16.09	452.7	0.88	452.7	-0.69	452.7	-0.96	452.7	8.26	452.7	8.66	452.7	8.27	452.7	6.19	452.7	3.47	452.7	-1.97	452.7	3.15	452.7	6.34	452.7	9.3	452.7	-3.08	452.7	1.05	452.7	-7.57	452.7	-2.73	452.7	-0.12	452.7	16.29	452.7	15.12	452.7	6.1	452.7	4.73	452.7	4.87	452.7	8.89	452.7	-1.99
453.6	-14.37	453.6	0.89	453.6	-0.34	453.6	0.14	453.6	7.07	453.6	10.02	453.6	6.19	453.6	6.65	453.6	2.99	453.6	1.95	453.6	3.07	453.6	9.02	453.6	9.92	453.6	-3.5	453.6	1.41	453.6	-8.15	453.6	-1.35	453.6	-0.3	453.6	15.53	453.6	15.38	453.6	5.26	453.6	5.61	453.6	4	453.6	9.87	453.6	-3.91
454.5	-13.81	454.5	-2.21	454.5	3.88	454.5	1.65	454.5	8.27	454.5	6.46	454.5	7.19	454.5	4.18	454.5	3.96	454.5	1.42	454.5	4.95	454.5	3.12	454.5	8.58	454.5	-2.31	454.5	0.48	454.5	-10.82	454.5	-1.25	454.5	-1.63	454.5	18.39	454.5	13.93	454.5	6.09	454.5	4.31	454.5	5.07	454.5	11.8	454.5	-2.46
455.4	-15.13	455.4	-0.78	455.4	1.51	455.4	2.54	455.4	9.15	455.4	5.88	455.4	6.35	455.4	7.43	455.4	2.08	455.4	0.45	455.4	2.35	455.4	2.53	455.4	9.3	455.4	-0.45	455.4	0.75	455.4	-10.33	455.4	-3.1	455.4	-0.7	455.4	15.36	455.4	12.79	455.4	7.51	455.4	6.5	455.4	6.76	455.4	11.23	455.4	-3.11
456.3	-15.93	456.3	-1.61	456.3	0.74	456.3	-1.45	456.3	4.38	456.3	5.75	456.3	5.41	456.3	5.72	456.3	4.03	456.3	1.6	456.3	2.44	456.3	3.77	456.3	9.88	456.3	-3.64	456.3	-1.01	456.3	-9.51	456.3	1.95	456.3	-2.41	456.3	16.67	456.3	13.67	456.3	5.81	456.3	2.32	456.3	9.3	456.3	8.71	456.3	-2.86
457.2	-14.11	457.2	-0.46	457.2	1.47	457.2	3.62	457.2	7.21	457.2	6.5	457.2	6.71	457.2	8.54	457.2	3.05	457.2	1.61	457.2	2.8	457.2	5.89	457.2	7.55	457.2	-1.25	457.2	0.95	457.2	-8.22	457.2	-2.2	457.2	-2.02	457.2	15.34	457.2	13.28	457.2	8.89	457.2	4.07	457.2	4.09	457.2	10.51	457.2	-2.92
458.1	-15.78	458.1	-2.97	458.1	0.9	458.1	1.66	458.1	6.02	458.1	10.08	458.1	5.01	458.1	6.5	458.1	0.54	458.1	-0.13	458.1	2.84	458.1	5.16	458.1	9.31	458.1	-4.12	458.1	0.41	458.1	-8.39	458.1	1.85	458.1	-0.56	458.1	15.71	458.1	14.28	458.1	4.27	458.1	4.88	458.1	5.15	458.1	10.53	458.1	-4.45
459	-14.85	459	-1.05	459	3.94	459	1.71	459	5.42	459	7.91	459	6.33	459	6.23	459	4.69	459	2.91	459	4.1	459	5.25	459	7.46	459	-0.73	459	1.28	459	-8.94	459	-0.09	459	-1.13	459	13.74	459	11.95	459	6.55	459	5.58	459	6.06	459	9.84	459	-5.35
459.9	-15.66	459.9	-0.18	459.9	2.05	459.9	2.01	459.9	8.56	459.9	8.69	459.9	7.98	459.9	5.75	459.9	3.62	459.9	0.25	459.9	3.94	459.9	7.15	459.9	9.55	459.9	-5.05	459.9	-0.29	459.9	-8.92	459.9	-1.36	459.9	1.04	459.9	15.12	459.9	13.02	459.9	5.59	459.9	2.35	459.9	4.75	459.9	10.8	459.9	-3.36
460.8	-14.72	460.8	-0.92	460.8	5.39	460.8	4.29	460.8	6.6	460.8	6.79	460.8	6.75	460.8	5.51	460.8	2.69	460.8	1.47	460.8	4.87	460.8	3.53	460.8	9.06	460.8	-2.85	460.8	0.53	460.8	-8.85	460.8	-0.4	460.8	-3.33	460.8	16.55	460.8	14.24	460.8	7.66	460.8	3.16	460.8	6.05	460.8	10.07	460.8	-2.53
461.7	-14.24	461.7	-0.48	461.7	3.83	461.7	4.65	461.7	7.4	461.7	5.96	461.7	8.93	461.7	6.5	461.7	7.1	461.7	2.81	461.7	2.81	461.7	5.54	461.7	14.85	461.7	-3.54	461.7	2.02	461.7	-7.29	461.7	-1.93	461.7	-0.6	461.7	17.99	461.7	16.57	461.7	6.05	461.7	5.4	461.7	6.85	461.7	8.04	461.7	-3.34
462.6	-15.23	462.6	-3.08	462.6	2.27	462.6	1.69	462.6	9.47	462.6	8.56	462.6	5.42	462.6	4.73	462.6	2.19	462.6	-0.34	462.6	4.03	462.6	4.81	462.6	9.02	462.6	-2.29	462.6	-0.14	462.6	-8.01	462.6	-2	462.6	-1.02	462.6	19.4	462.6	17.25	462.6	7.21	462.6	4.48	462.6	6.31	462.6	10.4	462.6	-0.71
463.5	-13.43	463.5	-2.05	463.5	3.27	463.5	3.12	463.5	6.74	463.5	10.21	463.5	9.49	463.5	5.29	463.5	1.9	463.5	1.58	463.5	4.6	463.5	4.53	463.5	9.18	463.5	-1.84	463.5	-1.44	463.5	-9.33	463.5	-1.45	463.5	-2.89	463.5	16.43	463.5	14.76	463.5	6.7	463.5	4.41	463.5	6.25	463.5	10.09	463.5	-2.66
464.4	-14.68	464.4	-0.07	464.4	1.32	464.4	1.73	464.4	6.4	464.4	8.48	464.4	6.87	464.4	5.74	464.4	3.44	464.4	1.88	464.4	1.49	464.4	6.3	464.4	8.5	464.4	-2.18	464.4	4.12	464.4	-6.72	464.4	-3.69	464.4	0.75	464.4	14.88	464.4	15.14	464.4	7.69	464.4	7.62	464.4	4.88	464.4	12.45	464.4	-4.39
465.3	-13.86	465.3	-4.32	465.3	2.05	465.3	2	465.3	5.69	465.3	7.54	465.3	7.68	465.3	5.91	465.3	3.02	465.3	-1.93	465.3	3.68	465.3	6.57	465.3	10.78	465.3	-1.65	465.3	-1.11	465.3	-9.62	465.3	-1.36	465.3	-0.69	465.3	18.6	465.3	16.08	465.3	5.99	465.3	4.14	465.3	3.16	465.3	9.56	465.3	-3.84
466.2	-13.61	466.2	-2.76	466.2	3.24	466.2	-1.13	466.2	5.85	466.2	9.21	466.2	5.94	466.2	5.63	466.2	5.65	466.2	-2.45	466.2	2.74	466.2	4.78	466.2	7.55	466.2	-2.64	466.2	0.39	466.2	-11.77	466.2	-0.17	466.2	-1.74	466.2	17.38	466.2	15.46	466.2	5.94	466.2	4.24	466.2	4.64	466.2	10.64	466.2	-2.92
467.1	-15.13	467.1	-1.86	467.1	1.58	467.1	1.74	467.1	8.65	467.1	9.45	467.1	8.63	467.1	6.6	467.1	1.56	467.1	0.33	467.1	4.85	467.1	5.39	467.1	9.99	467.1	-1.2	467.1	-1.11	467.1	-9.62	467.1	-1.24	467.1	-0.43	467.1	16.85	467.1	15.73	467.1	7.57	467.1	4.82	467.1	3.57	467.1	12.19	467.1	-2.5
468	-12.72	468	-0.19	468	1.34	468	1.61	468	8.25	468	7.81	468	8.17	468	7.8	468	4	468	-1.22	468	5.49	468	4.62	468	8.31	468	-2.35	468	0.48	468	-10.36	468	-0.38	468	-0.48	468	16.44	468	14.63	468	5.75	468	3.17	468	7.37	468	11.33	468	-1.67
468.9	-15.6	468.9	-1.71	468.9	2.72	468.9	1.44	468.9	6.5	468.9	7.28	468.9	6.16	468.9	6.87	468.9	3.38	468.9	-0.59	468.9	4.01	468.9	4.85	468.9	8.91	468.9	-1.02	468.9	-0.57	468.9	-10.16	468.9	-0.67	468.9	-1	468.9	14.61	468.9	14.08	468.9	4.93	468.9	5.12	468.9	6.03	468.9	9.56	468.9	-3.24
469.8	-15.02	469.8	-2.18	469.8	2.9	469.8	1.78	469.8	5.72	469.8	7.86	469.8	7.14	469.8	5.52	469.8	4.16	469.8	1.13	469.8	2.4	469.8	4.1	469.8	10.94	469.8	-1.38	469.8	-0.75	469.8	-10.29	469.8	-0.53	469.8	-0.89	469.8	17.95	469.8	16.03	469.8	7.13	469.8	5.74	469.8	4.94	469.8	11.66	469.8	-1.88
470.7	-14.1	470.7	-1.5	470.7	3.47	470.7	1.49	470.7	7.24	470.7	7.52	470.7	7.76	470.7	6.81	470.7	2.65	470.7	2.11	470.7	5.4	470.7	3.69	470.7	9.06	470.7	-3.12	470.7	1.16	470.7	-7.93	470.7	-0.62	470.7	-4.59	470.7	15.58	470.7	14.58	470.7	7.5	470.7	5.78	470.7	6.22	470.7	10.5	470.7	-3.93
471.6	-12.87	471.6	-1.39	471.6	3.12	471.6	1.9	471.6	5.62	471.6	7.21	471.6	6.93	471.6	7.57	471.6	3.86	471.6	-0.54	471.6	5.27	471.6	2.33	471.6	9.4	471.6	-2.38	471.6	-0.52	471.6	-8.93	471.6	-1.43	471.6	1.55	471.6	15.8	471.6	15.91	471.6	6.93	471.6	5.04	471.6	3.37	471.6	12.61	471.6	-3.87
472.5	-13.44	472.5	-1.92	472.5	3.03	472.5	-0.69	472.5	8.08	472.5	7.76	472.5	7.02	472.5	6.59	472.5	3.67	472.5	0.1	472.5	3.46	472.5	8.91	472.5	8.34	472.5	-2.68	472.5	-0.47	472.5	-8.02	472.5	-0.12	472.5	0.56	472.5	15.08	472.5	13.36	472.5	6.78	472.5	5.16	472.5	6.24	472.5	10.24	472.5	-3.04
473.4	-12.4	473.4	-0.39	473.4	3.58	473.4	0.53	473.4	4.91	473.4	8.19	473.4	9.37	473.4	8.51	473.4	2.31	473.4	-2.08	473.4	4.76	473.4	4.34	473.4	8.57	473.4	-2.2	473.4	-0.64	473.4	-11.15	473.4	-0.26	473.4	-1.31	473.4	15.55	473.4	16.11	473.4	7.47	473.4	2.12	473.4	5	473.4	9.82	473.4	-2.89
474.3	-13.82	474.3	-0.88	474.3	2.95	474.3	1.12	474.3	7.21	474.3	7.31	474.3	6.23	474.3	6.26	474.3	2.28	474.3	1.58	474.3	7.43	474.3	4.9	474.3	11.14	474.3	-3.54	474.3	1.45	474.3	-8.21	474.3	0.42	474.3	-1.05	474.3	17.13	474.3	15.71	474.3	6.86	474.3	5.42	474.3	6.97	474.3	11.87	474.3	-4.33
475.2	-14.48	475.2	0.86	475.2	3.04	475.2	0.95	475.2	9.12	475.2	8.63	475.2	8.19	475.2	6.43	475.2	2.63	475.2	-1.59	475.2	5	475.2	6.92	475.2	8.34	475.2	-3.38	475.2	-1.34	475.2	-9.5	475.2	0.83	475.2	-1.04	475.2	14.83	475.2	15.27	475.2	4.53	475.2	4.28	475.2	5.53	475.2	8.25	475.2	-4.17
476.1	-13.99	476.1	-0.3	476.1	0.86	476.1	1.33	476.1	5.29	476.1	11.54	476.1	6.09	476.1	6.03	476.1	2.41	476.1	-0.72	476.1	1.74	476.1	5.97	476.1	8.16	476.1	-2.1	476.1	1.27	476.1	-11.72	476.1	-2.71	476.1	-2.69	476.1	15.96	476.1	16.01	476.1	8.51	476.1	5.71	476.1	5.88	476.1	11.37	476.1	-2.88
477	-13.59	477	-0.66	477	3.45	477	1.85	477	7.78	477	10	477	5.54	477	7.79	477	1.18	477	1.59	477	0.68	477	3.72	477	6.86	477	-1.52	477	-1.39	477	-9.67	477	-1.06	477	-2.59	477	15.65	477	17.07	477	6.72	477	5.4	477	6.95	477	9.8	477	-1.18
477.9	-15.51	477.9	-0.43	477.9	0.76	477.9	4.1	477.9	7.55	477.9	8.91	477.9	7.12	477.9	9.79	477.9	1.77	477.9	-0.15	477.9	3.6	477.9	5.25	477.9	8.09	477.9	-1.64	477.9	0.9	477.9	-5.78	477.9	0.28	477.9	-0.21	477.9	15.38	477.9	14.58	477.9	5.92	477.9	7.27	477.9	5.87	477.9	10.99	477.9	-2
478.8	-13.33	478.8	-1.19	478.8	1.03	478.8	-2.95	478.8	8.88	478.8	7.7	478.8	7.5	478.8	6.89	478.8	3.07	478.8	-3.8	478.8	4.17	478.8	5.38	478.8	10.66	478.8	-0.23	478.8	-1.52	478.8	-12.13	478.8	-0.3	478.8	-1.43	478.8	16.33	478.8	14.15	478.8	7.71	478.8	4.76	478.8	7.37	478.8	10.51	478.8	-2.03
479.7	-14.46	479.7	2.23	479.7	3.1	479.7	2.07	479.7	6.86	479.7	7.89	479.7	7.9	479.7	6.26	479.7	2.09	479.7	0.33	479.7	5.13	479.7	3.24	479.7	9.05	479.7	-2.76	479.7	-0.22	479.7	-9.92	479.7	0.29	479.7	-2.59	479.7	15.55	479.7	16.9	479.7	6.1	479.7	4.19	479.7	4.79	479.7	10.76	479.7	-1.83
480.6	-14.01	480.6	-1.42	480.6	2.72	480.6	1.41	480.6	8.55	480.6	8.75	480.6	7.98	480.6	5.87	480.6	4.83	480.6	1.69	480.6	3.93	480.6	5.92	480.6	10.31	480.6	-3.27	480.6	2.54	480.6	-9.71	480.6	-1.72	480.6	0.26	480.6	16.27	480.6	15.55	480.6	7.4	480.6	3.17	480.6	3.72	480.6	11.13	480.6	-2.48
481.5	-13.23	481.5	-0.34	481.5	2.22	481.5	2.85	481.5	5.93	481.5	10.76	481.5	8.68	481.5	6.36	481.5	3.77	481.5	-1.62	481.5	5.65	481.5	4.84	481.5	9.22	481.5	-0.96	481.5	1.87	481.5	-10.17	481.5	1.23	481.5	-0.91	481.5	14.45	481.5	16.42	481.5	8.75	481.5	3.79	481.5	5.3	481.5	11.7	481.5	-4.43
482.4	-14.56	482.4	-1.34	482.4	3.61	482.4	-0.4	482.4	6.17	482.4	7.66	482.4	6.36	482.4	6.22	482.4	2.06	482.4	-1.96	482.4	2.18	482.4	5.14	482.4	9.44	482.4	-2.35	482.4	-2.17	482.4	-8.96	482.4	-0.56	482.4	-1.19	482.4	16.03	482.4	15.87	482.4	6.9	482.4	3.35	482.4	6.19	482.4	11.11	482.4	-1.63
483.3	-14.46	483.3	-2.15	483.3	3.04	483.3	0.55	483.3	6.85	483.3	6.96	483.3	7.27	483.3	5.83	483.3	3.18	483.3	-0.39	483.3	3.05	483.3	3.42	483.3	10.84	483.3	-2.75	483.3	-1.14	483.3	-8.86	483.3	-0.83	483.3	-1.48	483.3	17.76	483.3	14.41	483.3	6.44	483.3	4.94	483.3	4.88	483.3	11.44	483.3	-1.5
484.2	-13.44	484.2	-2.4	484.2	0.47	484.2	2.14	484.2	5.45	484.2	10.91	484.2	7.56	484.2	6.56	484.2	1.74	484.2	-0.5	484.2	3.18	484.2	8.34	484.2	9.42	484.2	-2.58	484.2	0.28	484.2	-11.48	484.2	-1.6	484.2	0.48	484.2	16.96	484.2	13.89	484.2	8.63	484.2	5.62	484.2	5.52	484.2	11.71	484.2	-1.77
485.1	-13.42	485.1	-0.89	485.1	4.68	485.1	0.9	485.1	8.41	485.1	9.04	485.1	9.64	485.1	5.45	485.1	3.6	485.1	0.24	485.1	5.08	485.1	4.91	485.1	9.51	485.1	-2.15	485.1	-1.16	485.1	-8.52	485.1	-2.21	485.1	-1.11	485.1	14.82	485.1	15.93	485.1	7.01	485.1	6.21	485.1	4.89	485.1	9.87	485.1	-4.23
486	-14.15	486	-4.96	486	0.58	486	1.78	486	6.04	486	12.26	486	8.95	486	4.88	486	2	486	-1.95	486	2.47	486	4.47	486	8.76	486	-2.49	486	1.2	486	-9.67	486	-1.82	486	-2.74	486	14.89	486	14.83	486	7.59	486	4.21	486	7.18	486	10.74	486	-2.88
486.9	-15.24	486.9	-0.56	486.9	5.28	486.9	3.38	486.9	7.06	486.9	7.32	486.9	8.05	486.9	4.37	486.9	4.95	486.9	-1.55	486.9	3.29	486.9	4.25	486.9	9.24	486.9	-2.87	486.9	0.85	486.9	-9.34	486.9	-2.42	486.9	0.58	486.9	15.59	486.9	14.51	486.9	6.03	486.9	4.18	486.9	4	486.9	14.31	486.9	-2.82
487.8	-15.01	487.8	-3.2	487.8	1.91	487.8	2.61	487.8	4.98	487.8	7.59	487.8	8.07	487.8	6.46	487.8	3.31	487.8	2.12	487.8	2.02	487.8	5.28	487.8	8.16	487.8	-1.03	487.8	2.37	487.8	-9.23	487.8	-0.33	487.8	-2.86	487.8	16.08	487.8	14.73	487.8	8.05	487.8	3.96	487.8	7.37	487.8	11.45	487.8	-0.96
488.7	-13.32	488.7	-0.16	488.7	2.16	488.7	1.57	488.7	5.27	488.7	9.74	488.7	5.92	488.7	8.97	488.7	4.15	488.7	0.39	488.7	3.18	488.7	6.55	488.7	9.71	488.7	-0.71	488.7	-1.43	488.7	-9.64	488.7	-3.61	488.7	1.15	488.7	13.89	488.7	15.1	488.7	5.48	488.7	6.33	488.7	4.22	488.7	13.65	488.7	-3.27
489.6	-16.58	489.6	-1.39	489.6	2.51	489.6	2.9	489.6	5.61	489.6	8.67	489.6	7.18	489.6	5.83	489.6	2.63	489.6	0.23	489.6	3.75	489.6	4.31	489.6	10.74	489.6	-1.84	489.6	2.99	489.6	-9.57	489.6	-0.33	489.6	-2.21	489.6	16.81	489.6	15	489.6	8.9	489.6	4.35	489.6	5.91	489.6	11.98	489.6	-3.78
490.5	-14.94	490.5	-0.64	490.5	2.28	490.5	2.16	490.5	8.62	490.5	10.03	490.5	6.23	490.5	4.18	490.5	3.02	490.5	-0.49	490.5	5.29	490.5	7.66	490.5	7.45	490.5	-4.38	490.5	-0.27	490.5	-11.54	490.5	-1.79	490.5	0.2	490.5	16	490.5	15.14	490.5	6.79	490.5	5.21	490.5	6.04	490.5	10.25	490.5	-3.08
491.4	-13.72	491.4	-1.55	491.4	0.33	491.4	1.7	491.4	5.85	491.4	8.74	491.4	7.78	491.4	6.1	491.4	2.55	491.4	-0.05	491.4	4.25	491.4	3.99	491.4	9.15	491.4	-1.98	491.4	0.77	491.4	-9.92	491.4	-0.6	491.4	-3.64	491.4	17.41	491.4	15.04	491.4	6.92	491.4	5.21	491.4	6.17	491.4	12.04	491.4	-1.19
492.3	-13.94	492.3	-1.19	492.3	-0.78	492.3	1.87	492.3	3.63	492.3	6.85	492.3	9	492.3	5.84	492.3	-0.03	492.3	3	492.3	2.92	492.3	6.48	492.3	10.53	492.3	-1.37	492.3	-0.18	492.3	-9.22	492.3	-0.25	492.3	0.32	492.3	17.1	492.3	16.59	492.3	6.47	492.3	3.73	492.3	4.07	492.3	13.33	492.3	-3.99
493.2	-15.02	493.2	0.6	493.2	2.03	493.2	-0.5	493.2	7.02	493.2	10.76	493.2	4.99	493.2	7.28	493.2	0.47	493.2	0.54	493.2	5.53	493.2	6.67	493.2	8.73	493.2	-0.83	493.2	2.28	493.2	-7.65	493.2	0.16	493.2	-3.07	493.2	16.62	493.2	16.44	493.2	9.43	493.2	7.86	493.2	5.03	493.2	9.23	493.2	-1.97
494.1	-16.27	494.1	-1.97	494.1	1.53	494.1	4.3	494.1	9.22	494.1	7.4	494.1	5.99	494.1	6.41	494.1	4.18	494.1	1.4	494.1	5.72	494.1	3.6	494.1	10.02	494.1	-1.12	494.1	2.46	494.1	-9.73	494.1	2.88	494.1	-1.44	494.1	15.45	494.1	14.55	494.1	7.03	494.1	6.94	494.1	8.8	494.1	11.62	494.1	-4.99
495	-13.14	495	-0.28	495	3.78	495	-0.44	495	5.86	495	7.37	495	7.8	495	7.13	495	3.45	495	-0.32	495	1.32	495	4.29	495	10.55	495	-3.28	495	-0.25	495	-10.01	495	-1.57	495	-1.56	495	15.21	495	16.82	495	6.52	495	6.4	495	7.78	495	11.92	495	-1.35
495.9	-13.45	495.9	-0.67	495.9	1.66	495.9	0.76	495.9	7.2	495.9	8.92	495.9	8.98	495.9	7.45	495.9	3.87	495.9	1.3	495.9	4.8	495.9	5.65	495.9	10.64	495.9	-0.74	495.9	1.31	495.9	-11.08	495.9	-0.65	495.9	0.2	495.9	15.38	495.9	16.26	495.9	10.34	495.9	5.23	495.9	3.8	495.9	13.4	495.9	-3.83
496.8	-13.13	496.8	-2.07	496.8	1.52	496.8	2.33	496.8	6.96	496.8	5.97	496.8	8.63	496.8	6.21	496.8	1.72	496.8	-0.21	496.8	5.12	496.8	3.92	496.8	11.33	496.8	-1.67	496.8	-0.27	496.8	-11.46	496.8	-2.56	496.8	-0.32	496.8	17.9	496.8	15.65	496.8	6.9	496.8	3.69	496.8	4.33	496.8	12.94	496.8	-3.23
[truncated: 22 more columns]

## Sheet: Data corrected
X	L1A1	L1A2	L1A3	L1A4	L1A5	L1A6		L2A1	L2A2	L2A3	L2A4	L2A5	L2A6		L3A1	L3A2	L3A3	L3A4	L3A5	L3A6		L4A1	L4A2	L4A3	L4A4	L4A5	L4A6
-237.6	2.29	2.96	-0.14	0.42	2.24	0		4.69	1.65	0.08	1.78	1.1	0		0.78	1.51	-0.69	2.98	-1.76	0		7.42	4.83	1.71	4.42	4.41	0
-236.7	1.27	1.57	0.7	-1.09	0.61	0		2.34	-0.33	-2.09	2.47	1.8	0		-2.81	-2.76	-5.87	0.96	-4.29	0		3.19	2.09	-5.05	3.66	-0.43	0
-235.8	4.35	0.04	-0.16	-0.88	-1.24	0		0.99	-2.37	-3.22	-0.78	-3	0		-1.59	1.45	-1.5	3.84	-1.07	0		6.4	3.47	1.58	8.1	3.28	0
-234.9	-0.64	-5.52	0.01	-3.37	0.03	0		-1.06	-3.71	-3.08	-1.46	-1.07	0		1.55	-0.46	-2.54	2.21	-1.73	0		4.07	-0.04	-3.37	2.1	-0.09	0
-234	-0.47	-2.5	-5.95	-1.67	-0.12	0		1	-2.28	-5.1	-2.39	-1.99	0		-0.94	-0.67	-1.8	1.63	-2.94	0		1.71	-1.87	-1.17	0.69	-0.26	0
-233.1	1.13	2.12	2.96	-0.38	-2.35	0		-3.06	-2.35	-3.47	0.94	-3.17	0		-1.68	-0.92	-5.62	0.39	-2.96	0		2.61	-0.03	-2.87	0.55	-3.37	0
-232.2	-1.33	-4.19	-4.25	-2.38	-0.97	0		-4.72	-3.01	-2.3	-2.45	-0.56	0		-0.65	-2.18	-2.49	1.17	-1.49	0		1.06	0.73	-1.21	3.34	2.41	0
-231.3	2.87	1.65	1.94	3.67	1.16	0		2.37	0.88	-1.26	5.59	-0.05	0		2.88	-1.17	-3.56	2.66	-2.31	0		4.36	2.62	-3.18	2.07	1.51	0
-230.4	-3.14	-1.87	-2.39	-0.58	-1.98	0		0.98	-0.08	0.07	2.34	-0.66	0		4.49	4.21	5.93	6.07	1.55	0		2.82	3.22	1.4	3.21	0.44	0
-229.5	2.72	-1.84	0.43	1.26	0.97	0		2.71	2.95	-1.82	4.4	5.43	0		2.72	2.39	-0.39	3.86	3.44	0		3.96	1.93	-0.62	4.2	1.41	0
-228.6	3.11	-0.06	-0.14	-1.54	-2.11	0		0.54	-0.16	-2.05	1.68	-0.32	0		-0.08	-3.46	-3.36	2.9	-0.63	0		4.39	1.34	-0.92	5.07	1.45	0
-227.7	2.1	-1.67	-1.94	-0.15	0.25	0		3.87	-0.44	-5.61	0.49	2.66	0		1.28	-0.19	-4.1	3.33	-2.91	0		1.59	0.77	-4.23	3.15	0.99	0
-226.8	1.8	-0.58	-0.24	1.77	2.13	0		1.5	0.93	-1.16	-0.84	-0.72	0		0.75	-0.57	-1.9	1.81	-1.05	0		7.07	4.7	1.26	6.39	3.04	0
-225.9	5.26	3.81	0.04	4.38	0.14	0		3.76	1.99	2.78	5.19	3.41	0		2.57	-0.41	-1.27	6.47	0.92	0		6.9	5.36	0.03	6.67	4.74	0
-225	2.4	-0.23	0.97	-0.55	0.26	0		2.73	1.56	-2.84	3.82	-0.69	0		-0.47	1.01	-3.35	1.57	-1.18	0		3.07	2.46	-0.4	2.28	1.82	0
-224.1	3.39	-0.39	2.84	2.81	-2.26	0		2.19	-0.73	1.53	5.12	0.64	0		0.31	2.51	-0.47	5.97	1.75	0		6.26	2.89	0.92	3.58	2.27	0
-223.2	4.76	-0.71	-0.19	1.32	0.08	0		3.19	0.63	-0.73	2.18	3.56	0		4.75	2.71	-0.9	2.55	1.27	0		5.74	2.87	-2.57	4.86	4.49	0
-222.3	5.21	2.33	0.21	4.77	3.37	0		1.27	1.14	-2.97	3.09	1.69	0		0.02	1.78	-0.47	2.21	-2.15	0		8.4	4.23	4.07	4.95	4.82	0
-221.4	-1.89	-2.83	-1.89	-1.81	-1.9	0		-1.17	-1.84	-2.1	3.26	-1.96	0		-0.82	-0.68	-0.98	2.64	-1.03	0		3.45	1.9	0.36	4.28	-0.11	0
-220.5	2.35	-0.27	-2.57	-0.33	-1.24	0		-0.39	-2.52	-3.16	1.48	-1.07	0		-0.58	-3.07	-1.8	2.11	-2.32	0		5.52	3.21	0.27	5.38	3.83	0
-219.6	2.43	1.96	-1.19	0.71	0.27	0		-0.5	-0.32	-4.52	-0.69	-3	0		2.1	-0.49	-3.27	1.34	-0.3	0		3.26	-0.48	-2.05	0.02	0.88	0
-218.7	3.59	3.27	-0.19	3.62	2.24	0		-0.1	0.24	-2.94	2.44	-1.81	0		-0.46	0.44	-4.49	2.61	-1.78	0		4.46	2.61	-2.3	5.35	1.39	0
-217.8	0.03	-1.67	-3.75	-0.83	-2	0		-0.38	-0.81	-4.75	1.7	-3.02	0		-0.58	-2.06	-2.77	1.81	-1	0		5.17	2.32	-0.81	5.46	3.16	0
-216.9	1.23	1.65	-1.47	3.01	-0.82	0		5.19	1.74	0.61	3.29	2.4	0		2.14	2.66	-0.07	2.49	-0.42	0		4.56	3.37	-2.25	3.68	1.16	0
-216	2.08	0.08	-1.23	0.76	0.02	0		2.11	-0.31	-1.3	0.91	-1.66	0		0.04	-2.37	0.38	-2.31	-4.01	0		3.17	-1.16	-1.61	0.9	0.45	0
-215.1	0.59	-3.49	-1.36	-0.96	1.21	0		1.64	-1.6	-0.61	0.62	0.91	0		-0.56	-2.16	-2.84	0.69	-2.27	0		4.77	-0.45	-3.22	0.1	-0.85	0
-214.2	-0.22	0.37	-1.24	-0.31	-1.63	0		3.65	2.83	0.4	1.94	1.36	0		-0.51	-0.09	-1.42	2.05	-2.33	0		3.01	2.56	-1.23	3.22	-0.56	0
-213.3	3.42	2.51	2	1.07	1.93	0		3.96	-0.28	-2.29	1.95	0.85	0		1.91	1.87	-0.58	4.89	-1.22	0		5.8	4.69	2.41	7.65	1.47	0
-212.4	1.85	-0.47	-1.58	2.08	0.62	0		5.17	0.99	-2	4.65	0.92	0		0.86	3.36	-1.16	3.28	-1.34	0		4.49	1.9	1	5.13	1.75	0
-211.5	5.03	1.22	0.44	0	0.65	0		3.56	-1.42	-3.51	1.75	0.6	0		2.65	1.97	-1.32	4.31	0.77	0		3.88	4.7	-0.41	5.2	0.6	0
-210.6	0.25	0.33	-2.24	0.48	-0.26	0		2.22	0.67	-2.74	1.77	3.18	0		-1.41	1.04	-1.74	1.56	0.79	0		4.41	3.04	-1.01	5.14	0.66	0
-209.7	0.54	0.39	0.52	-1.49	-1.18	0		0.08	1.6	-1.25	0.24	-0.28	0		-2.5	2.16	-3.55	2.96	-1.96	0		4.37	5.01	0.87	3.74	3.26	0
-208.8	2.3	1.23	0.37	3.69	3.55	0		-3.22	-3.5	-4.01	2.45	0.22	0		-1.86	1.05	0.12	2.77	2.11	0		1.83	-2.08	-0.9	0.8	1.18	0
-207.9	-2.14	-2.79	-3.25	-0.12	-5.3	0		1.19	-0.34	-2.02	4.51	-0.63	0		1.5	1.74	1.2	3.17	0.98	0		2.22	-2.79	-2.32	1.45	-1.25	0
-207	-1.01	-2.06	-2.89	-3.02	-6.99	0		0.32	-1.78	-1.52	0.47	-3.85	0		-1.36	-0.1	0.54	4.51	-0.23	0		4.37	1.04	-1.74	3.33	0.24	0
-206.1	1.69	-1.48	-1.96	-1.53	-2.21	0		1.08	-0.45	0.44	2.8	-0.81	0		-0.59	-0.19	1.32	4.56	0.22	0		2.89	0.76	-1.78	2.28	3.95	0
-205.2	0.15	-1.2	-2.26	-4.84	-2.37	0		-0.62	-1.84	-5.26	0.42	-1.85	0		-0.75	0	-5.94	4.3	0.25	0		4.87	0.36	-1.36	1.2	1.81	0
-204.3	0.53	1.04	2	0.75	-0.17	0		1.62	2.54	-0.68	1.24	3.93	0		0.09	-0.79	-1.12	1.37	-0.04	0		3.83	-0.48	-2.37	3	-1.05	0
-203.4	3.89	-0.48	1.8	1.26	0.96	0		0.87	-0.56	-0.47	1.37	0.93	0		1.27	3.09	-2.41	-0.07	-2.39	0		4.98	2.73	-0.65	2.18	1.14	0
-202.5	3.99	4.35	2.44	5.03	3.23	0		3.23	1.87	0.01	3.63	2.82	0		2.99	2.74	1.72	4.5	1.23	0		3.74	4.68	1.36	3.08	4.32	0
-201.6	3.41	2.29	-0.33	3.41	1.55	0		4.07	1.19	0.08	3.13	1.35	0		2.49	3.01	2.06	4.3	1.14	0		6.87	1.66	2.26	5.91	4.31	0
-200.7	2.45	-1.21	-0.92	2.51	-0.25	0		1.4	-3.24	-4.03	0.42	-2.13	0		0.51	1.23	-2.01	4.16	-0.27	0		4.32	2.61	-2.48	4.36	4.27	0
-199.8	2.36	0.38	-0.57	0.3	4	0		1.34	-0.68	-1.21	0.49	-0.98	0		0.96	-0.18	-0.66	2.81	-5.82	0		5.02	3.76	1.25	3.68	1.75	0
-198.9	-2.78	0.18	-5.4	-1.85	0.91	0		1.71	-0.06	-2.02	2.42	3.34	0		2.76	1.98	1.54	6.93	1.56	0		6.8	3.2	1	4.19	2.82	0
-198	-0.31	1.93	4.21	0.14	1.99	0		-0.62	-1.19	-1.39	0.99	-1.29	0		-1.51	-0.28	0.88	2.5	-0.64	0		2.56	1.53	-0.11	0.65	2.27	0
-197.1	2.05	-1.4	-0.53	-2.42	-0.67	0		-1.83	-0.83	-2.59	0.3	-1.82	0		-1.6	-1.58	-3.24	0.28	-3.2	0		4.07	-3.04	-1.63	1.08	0.95	0
-196.2	4.38	-0.1	-2	4.21	1.39	0		2.29	-1.8	-2.11	3.33	0.08	0		-0.53	-1.91	-1.84	-1.07	-1.97	0		0.71	-0.6	-2.81	-2.13	-0.77	0
-195.3	5.6	8.02	0.53	4.27	3.83	0		0.1	1.5	-1.23	1.74	-1.58	0		-1.33	-1.51	-2.63	3.67	-1.49	0		3.75	0.22	0.83	5.58	0.65	0
-194.4	-0.44	-2.76	-4.3	-2.19	-3.2	0		2.29	-0.67	-2.51	0.62	0.43	0		4.11	0.84	0.01	4.1	-0.2	0		5.39	1.87	1.52	3.02	1.61	0
-193.5	3.89	2.95	2.95	3.18	1.94	0		0.4	0.28	-2.32	2.22	0.44	0		0.77	2.87	-0.14	4.3	3.18	0		3.46	0.86	-2.23	1.79	4.56	0
-192.6	-1.06	-0.69	-0.98	-3.17	-0.66	0		-1.37	-0.5	-1.01	-1.89	-1.58	0		0.91	-0.86	1.47	4.02	1.24	0		6.24	0.49	2.9	7.46	3.67	0
-191.7	5.19	3.31	0.66	1.86	2.78	0		5.42	0.66	-1.93	2.77	1.82	0		-0.08	1.76	0.02	2.04	-3.01	0		1.42	2.92	-0.86	0.96	1.19	0
-190.8	-1.05	-3.8	-1.94	-1.31	-3.43	0		-0.13	-3.24	-0.13	2.94	0.3	0		-0.02	1.22	0.98	3.51	0.56	0		4.18	2.06	0.11	1.21	0	0
-189.9	1.56	0.68	-3.57	2.38	-1.26	0		0.11	-0.87	-2.68	-2.76	-2.82	0		2.14	-1.56	-1.61	0.87	-0.92	0		2.51	-1.46	-2.02	5.43	0.56	0
-189	2.05	4.09	0.66	-0.76	3.24	0		-1.54	1.84	-3.82	-0.84	1.33	0		1.68	2.96	-0.24	1.19	0.3	0		6.08	5.86	2.75	2.92	3.61	0
-188.1	-1.19	-4.93	-3.92	-1.92	-3.34	0		0.99	-3.14	-4.64	-1.43	-2.02	0		1.72	1.39	-1.91	1.07	-0.61	0		1.62	0.32	-4.87	-0.24	1.06	0
-187.2	4.61	3.05	1.06	2.21	-0.55	0		3.24	3.31	0.55	1.93	-0.09	0		4.13	7.05	2.58	7.2	3.27	0		6.52	2.65	0.28	3.95	3.18	0
-186.3	2.6	-0.83	-2.52	2.91	-0.64	0		3.76	-1.95	-1.89	0.75	-1.02	0		2.55	0.23	0.55	3.78	-0.09	0		4.01	4.63	2.3	4.45	2.14	0
-185.4	5.79	2.62	0.08	1.14	-1.4	0		3.99	0.66	0.09	3.7	0.32	0		-0.1	-3.09	-1.91	1.98	-2.18	0		5.58	3.39	0.27	5.22	2.98	0
-184.5	-2.09	-3.36	-4.11	-1.24	-4.42	0		2.1	-1.01	-1.29	2.31	0.09	0		1.35	2.16	-0.04	4.12	3.76	0		2.15	1.71	-0.58	3.88	5.08	0
-183.6	1.57	-0.28	-4.08	-0.84	-2.18	0		2.29	0.64	-1.98	0.73	0.14	0		3.4	1.35	1.56	1.51	3.96	0		6.59	2.5	1.81	3.02	5.65	0
-182.7	2.54	0.96	1.25	2.29	-0.6	0		4.22	0.87	0.04	5.17	2.57	0		0.76	-0.35	-1.25	1.92	-0.83	0		1.26	-0.75	-1.03	0.29	-0.65	0
-181.8	0.41	3.91	-0.29	1.69	1.19	0		-1.42	-0.71	-2.08	1.03	-0.89	0		1.27	1.7	1.27	2.04	-0.57	0		5.79	6.36	1.55	3.48	2.52	0
-180.9	-0.06	0.51	-2.49	0.54	-1.35	0		0.67	-0.78	-2.88	0.88	0.13	0		2.4	3.62	-0.44	4.7	1.87	0		5.34	4.16	3.08	6.07	3.43	0
-180	-1.3	-0.22	2.06	0.23	-2.88	0		-1.45	-0.71	-2.6	-2.17	-3.14	0		-1.68	-0.92	-1.98	-1.22	-2.86	0		5.39	3.16	1.83	3.23	1.92	0
-179.1	-1.72	0.76	0.79	0.14	2.49	0		0.17	0.24	-0.4	2.16	2.86	0		2.38	-0.82	-0.99	3.05	-0.95	0		5.43	1.67	0.29	3.65	4.14	0
-178.2	-0.53	-3.46	-2.23	-0.72	-2.24	0		1.83	-0.02	-2.43	0.12	-2.67	0		0.98	3.26	0.38	3.27	0.1	0		2.98	0.13	1.62	1.98	3.09	0
-177.3	3.52	1.46	1.06	0.92	0.51	0		2.66	-0.04	-0.79	2.52	0.42	0		-2.11	-1.08	-2.2	0.11	-1.18	0		4.78	1.72	0.63	4.87	4.56	0
-176.4	-0.97	-2.75	-1.69	-1.64	-1.32	0		2.2	1.31	0.17	0.78	-2.5	0		1.83	2.35	0.23	3.33	2.14	0		3.42	3.07	2.24	5.82	4.6	0
-175.5	2.55	-0.18	-0.11	1.17	-1.11	0		-0.45	-1.74	-3.3	3.07	0.67	0		-0.46	1.68	-0.26	2.37	2.07	0		8.41	5.61	2.91	6.29	5.37	0
-174.6	-0.92	-0.09	-1.45	-1.68	-0.43	0		-1.5	-0.78	-5.38	0.82	0.47	0		-1.68	0.23	-4.58	3.57	-0.77	0		3.25	2.88	-0.64	5.56	5.19	0
-173.7	1.28	-3.97	-2.85	-1.89	-4.61	0		1.8	-0.24	-0.95	3.4	-1.87	0		-0.96	-1.13	-1.37	0.82	-1.96	0		1.79	2.04	-1.86	3.51	-0.72	0
-172.8	1.2	-0.11	-0.37	-1.86	-2.29	0		-0.55	1.47	-3.25	3.25	-0.65	0		-0.53	2.6	0.81	4.07	0.99	0		3.76	3.18	1.97	5.36	1.1	0
-171.9	1.25	1.79	2.55	0.04	1.99	0		2.12	-1.31	0.62	2.67	2.95	0		0.43	0.82	2.28	3.66	1.62	0		3.09	4.36	3.41	5.61	2.91	0
-171	-2.3	-2.34	-3.31	-2.09	-2.75	0		-3.17	-1.3	-6.35	-1.09	-0.95	0		-0.16	-0.22	-2.48	-0.94	-0.96	0		3.09	0.11	-0.86	0.35	-0.25	0
-170.1	1.68	3.48	-1.3	4.54	3.21	0		-1.58	0.83	-4.35	1.15	-0.18	0		1.28	0.92	-1.94	2.57	-0.05	0		6.75	2.82	-0.11	2.94	2.22	0
-169.2	2.41	0.43	0.14	1.21	-4.53	0		1.99	0.61	0.62	-2.03	-1.82	0		0.6	1.03	1.79	2.76	0.14	0		3.64	2.79	-1.54	1.73	2.08	0
-168.3	-2.43	-1.09	-1.75	-2.34	-2.1	0		-2.79	1.64	-1.94	0.05	0.62	0		2.01	2.63	0.36	3.64	2.34	0		4.34	3.94	1.91	5.65	3.34	0
-167.4	0.45	0.84	0.3	2.22	0.68	0		1.36	-0.92	0.35	1	-0.99	0		1.31	-0.35	-0.07	3.26	0.5	0		2.45	0.45	-0.79	2.84	2.6	0
-166.5	-0.53	-4.14	1.51	-0.5	-0.95	0		-0.58	-1.29	-1.41	-0.2	0.67	0		1.89	-1.21	-1.97	-0.31	0.51	0		3.44	-2.08	1.61	-0.71	2.41	0
-165.6	0.73	-2.05	-2.47	0.16	-3.09	0		-0.39	-3.18	-3.65	0.66	-0.85	0		0.19	-0.32	-0.99	3.73	0.46	0		0.34	2.65	-1.98	1.86	0.13	0
-164.7	0.33	-5.96	-1.48	-3.3	-2.67	0		0.44	-1.2	0.11	2.23	1.76	0		-1.39	1.08	1.13	4.39	-1.14	0		1.72	0.77	-0.82	2.16	-1.63	0
-163.8	0.7	-0.97	-2.8	-0.27	-0.27	0		1.28	1.16	-2.82	1.33	0.25	0		0.39	2.79	-4.83	2.32	-1.55	0		3.19	2.24	-2.83	3.77	-0.55	0
-162.9	-4.18	-3.32	-6.36	-1.69	-4.88	0		-1.8	-2.91	-4.17	-1.18	-3.99	0		2.23	2.49	-0.34	0.95	-0.15	0		5.52	3.49	2.73	3.52	4.68	0
-162	2.8	2.47	0.2	4.69	0.19	0		-0.84	-0.46	-2.39	0.44	-2.53	0		-0.41	1.11	0.51	2.25	-0.35	0		3.11	0.79	-0.27	3.64	1.46	0
-161.1	1.95	0.49	-1.21	0.15	-0.01	0		-1.46	-2.26	0.45	2.39	1.84	0		-2.25	-1.71	0.97	1.74	-0.14	0		5.4	1.01	1.46	2.8	1.23	0
-160.2	0.59	-0.6	-2.23	0.31	-0.68	0		1.17	1.98	-1.6	-1.45	-0.73	0		-0.04	3.66	-1.95	2.32	0.39	0		8.09	5.61	1.25	6.05	4.79	0
-159.3	0.19	-1.39	1.75	-0.3	-1.82	0		0.53	0.65	2.07	1.64	0.81	0		1.23	1.5	0.63	-0.15	-2.03	0		4.86	2.03	1.16	3.98	3.06	0
-158.4	0.9	3.84	3.64	3.05	0.18	0		0.4	2.22	3.26	0.47	-0.2	0		0.61	2.96	2.69	4.29	-0.95	0		5.42	3.87	2.57	5.39	4.39	0
-157.5	0.96	-0.62	-2.36	-0.28	0.4	0		1.45	0.57	-3.18	-0.06	2.55	0		2.85	2.75	1.47	4.49	0.76	0		1.9	-0.24	0.88	3.48	-2.18	0
-156.6	0.89	1.08	-1.75	1.09	0	0		2.56	1.64	-0.03	1.64	3.79	0		3.26	2.37	-0.37	3.54	2.5	0		6.98	4.62	2	3.51	1.36	0
-155.7	-0.04	-2.9	-3.97	-1.05	-0.72	0		-2.74	-1.31	-3.12	0	0.69	0		-2.68	1.6	1.5	1.88	1.1	0		1.36	0.87	0.47	1.51	2.26	0
-154.8	-1.06	-0.39	-3.62	-0.95	-2.07	0		-0.05	0.88	-1.56	2.21	1.16	0		0.85	2.11	-1.37	0.94	-0.71	0		6.33	2.7	1.12	5.39	2.06	0
-153.9	1.57	0.05	-3.03	0.71	-0.87	0		2.24	1.14	-0.84	2.59	1.21	0		0.19	-1.25	-0.84	1.67	-1.58	0		4.27	0.59	1.09	5.23	4.18	0
-153	5.15	4.68	4.9	5.8	6.37	0		2.08	0.84	-1.33	1.39	2.23	0		1.96	-0.16	-1.4	2.91	-0.47	0		5.59	0.18	-2.24	4.43	3.43	0
-152.1	-1.47	-1.25	-3.81	1.81	1.11	0		-1.49	-2.97	-4.26	0.16	-1.1	0		1.16	0.93	-0.92	2.37	0.52	0		4.04	2.6	0.47	2.9	3.42	0
-151.2	2.24	-1.4	-0.04	0.14	-2.11	0		0.28	-1.15	-2.27	-0.79	-0.24	0		-3.33	-1.92	-2.68	-1.91	-2.83	0		1.98	0.24	0.38	2.18	-0.23	0
-150.3	0.12	1.39	-1.44	3.15	-0.78	0		2.23	1.14	0.99	2.43	-0.73	0		-1.34	-1.68	-1.3	1.3	-1.06	0		1.04	-0.41	-0.7	1.17	0.03	0
-149.4	1.62	1.18	-2.19	1.59	-0.57	0		0.85	-0.28	-3.53	0.82	-1.49	0		2.6	3.1	1.96	3.09	3.57	0		6.63	4.75	3.15	6.48	4.59	0
-148.5	1.11	-1.29	-2.38	-0.71	-2.6	0		0.22	-1.32	-3.69	-1.44	-1.08	0		1.8	-0.44	0.79	-1.58	0.78	0		8.01	4.61	1.89	2.13	4.44	0
-147.6	0.68	2.32	-2.05	2.05	1.02	0		1.24	5.06	-2.5	2.65	1.7	0		-3.81	-0.92	-5.09	-0.65	-3.49	0		1.02	0.09	-0.56	0.21	-1.01	0
-146.7	-0.38	-1.19	0.44	-0.61	-3.63	0		1.45	-2.4	-0.74	1.18	-0.45	0		2.28	1.49	0.43	3.63	3.53	0		3.23	3.56	0.32	1.15	2.82	0
-145.8	1.32	0.93	1.07	-2.63	-2.36	0		-0.02	-0.59	-2.21	-1.73	-3.22	0		-1.91	0.51	-1.43	3.16	-2.6	0		2.87	4.42	3.13	5.65	0.65	0
-144.9	0.74	2.07	0.17	0.91	-0.52	0		-1.95	-2.73	-3.25	-0.6	-3.39	0		0.47	0.91	0.73	1.52	0.19	0		1.23	2.79	1.67	2.81	1.31	0
-144	1.32	1.35	1.14	-0.75	1.42	0		-0.55	0.46	-1.95	-0.16	0.51	0		1.96	-0.87	0.84	3.15	0.26	0		3.65	-0.19	-0.03	3.37	0.07	0
-143.1	-2.15	-0.22	-0.86	1.32	0.63	0		2.6	0.3	-1.34	3	2.24	0		3.83	1.7	-1.58	3.1	5.06	0		4.19	3.56	1.35	3.46	5.35	0
-142.2	-1.08	-0.61	-2.67	-0.03	-2.46	0		1.5	-1.96	-0.23	-0.2	-0.48	0		-0.46	-0.7	-0.34	-0.22	-0.45	0		5.06	4.54	1.46	1.49	5.17	0
-141.3	5.23	3.39	2.05	2.31	1.4	0		-1.89	0.64	-1.39	1.8	0.16	0		-0.22	-0.65	-0.34	1.67	0.16	0		2.68	0.19	0.25	0.54	1.21	0
-140.4	2.18	-0.14	-1.7	-0.25	1.43	0		-0.2	-0.01	-1.82	-0.42	1.05	0		-1.03	0.35	-1.33	-2.21	-0.74	0		3.33	1.01	0.68	1.43	2.55	0
-139.5	1.22	1.5	-0.7	2.22	1.56	0		-0.04	-0.62	-0.11	1.02	2.85	0		-2.02	-1.13	-1.35	0.85	0.05	0		-0.58	0.58	-1.48	0.75	0.04	0
-138.6	3.5	0.21	-0.22	0.35	0.22	0		2.92	-0.53	-0.25	-0.89	0.01	0		0.27	0.98	1.36	0.3	-0.68	0		6.47	3.89	0.67	5.16	3.65	0
-137.7	4.82	2.78	3.64	2.51	5.34	0		-1.61	1.27	-1.21	0.69	3.26	0		0.27	2.01	-0.12	5.15	0.93	0		2.29	0.1	-2.79	1.89	0.71	0
-136.8	-0.04	-1.16	-2.64	-0.13	-1.41	0		-2.03	-1.93	-1.88	-1.23	-2.48	0		-0.85	-0.2	-0.56	2.23	-0.95	0		2.43	1.94	-1.05	3.97	2.11	0
-135.9	-2.87	-1.97	-1.87	-2.12	-3.06	0		0.06	-0.48	-0.67	-0.47	-1.74	0		0.81	1.22	-1.15	0.33	-0.55	0		4.52	2.48	1.98	4.9	3.06	0
-135	-4.69	-3.82	-3.91	0.05	-1.01	0		0.21	0.73	-1.32	0.83	-0.66	0		1.07	2.83	-0.41	2.71	1.53	0		4.93	4.58	2.85	5.53	3.38	0
-134.1	0.38	-2.55	-1.63	3.95	0.55	0		-2.44	-0.62	-1.54	-0.08	1.87	0		-1.8	3.06	-0.17	-0.03	1.65	0		4.97	2.57	1.19	2.83	0.14	0
-133.2	-1.3	-1.84	-1.91	-2.01	-2.24	0		0.98	-1.19	-3.51	-2.98	1.68	0		-0.4	-2.38	-1.79	-0.96	-1.03	0		4.56	3.73	2.39	3.94	1.39	0
-132.3	1.27	1.25	1.46	2.39	0.02	0		-0.77	-2.65	-0.16	1.29	1.49	0		0.54	1.09	1.19	2	0.69	0		4.23	3.54	1.11	4.88	3.35	0
-131.4	-2.9	0.28	-3.89	-1.67	-1.28	0		1.64	2.33	-1.87	1.43	2.41	0		1.96	5.5	0.95	4.77	1.68	0		1.63	3.24	-1.1	1.47	2.86	0
-130.5	-3.49	-0.72	-3.56	0.62	-1.85	0		-0.26	0.25	-3.21	0.38	-0.84	0		0.5	0.16	-0.14	1.15	0.09	0		3.94	2.89	1.83	2.29	0.99	0
-129.6	1.8	1.17	-1.49	0.81	-1.03	0		-0.63	2.46	-0.61	-0.09	0.17	0		0.38	3.88	2.88	2.83	-0.61	0		4.34	3.33	2.43	3.37	0.82	0
-128.7	2.83	1.79	1.28	0.97	-0.18	0		0.6	-3.83	-0.92	-0.34	0.03	0		-1.21	-0.73	-3.64	-0.3	-2.44	0		1.46	0.9	0.22	2.71	1.05	0
-127.8	-1.3	-5.32	-5.58	-0.6	-2.29	0		-3.85	-4.42	-5.17	-4.12	-4.32	0		-0.42	-1.52	-2.17	-0.04	-0.14	0		4.14	1.51	1.31	2.57	4.94	0
-126.9	-4.36	-5.46	-4.75	-1.94	-5.73	0		-2.33	-2.95	-2.83	-1.54	-2.54	0		-1.58	-0.18	-0.03	0.31	-0.6	0		1.66	0.63	2.38	2.27	-1.04	0
-126	-0.65	0.43	-1.41	-0.92	-3.71	0		-2.18	-0.98	-2.72	-3.25	-4.84	0		-2.25	-2.64	-2.89	-3.16	-3.43	0		5.02	1.13	2.57	4.07	1.34	0
-125.1	1.99	2.46	2.94	-1.62	-0.74	0		1.41	1.71	2.61	2.28	3.06	0		2.06	1.49	3.25	5.01	1.01	0		3.63	2.83	2.51	4.91	-0.06	0
-124.2	1.37	3.57	1	3.23	1.14	0		-1.11	-0.53	-0.69	1.98	-1.37	0		-1.47	0.15	-0.09	1.08	-1.05	0		4.06	3.42	2.89	3.95	0.49	0
-123.3	0.76	-2.7	-1.84	2.02	-1.6	0		1.72	0.82	-0.56	1.96	-0.86	0		1.43	1.87	-0.18	2.56	-1.88	0		3.82	1.18	0.25	3.62	2.96	0
-122.4	0.83	0.31	-0.58	-1.44	-0.88	0		0.21	-0.69	-1.66	0.1	1.58	0		-3.88	-0.21	0.97	-0.26	-0.86	0		3.52	2.76	2.33	5.81	1.82	0
-121.5	2.7	2.77	4.19	5.25	2.33	0		3.01	2.24	2.53	4	3.21	0		0.67	0.79	2.19	3.7	2.12	0		1.42	2.62	1.09	1.97	2	0
-120.6	1.35	0.44	-0.95	3.59	0.53	0		0.83	-0.15	-2.52	2.15	-2.2	0		-0.54	2.12	-3.51	0.08	0.5	0		1.47	2.48	0.61	0.28	3.83	0
-119.7	-0.92	-1	-1.59	-1	-1.99	0		-1.08	-1.47	-2	-2.63	-0.49	0		-2.82	-1.24	-2.86	-1.13	0.23	0		1.2	0.29	-0.35	4.25	2.43	0
-118.8	1.44	0.27	1.24	0.99	3.12	0		-0.06	-1.33	-1.85	2.03	2.75	0		1.08	1.85	-1.54	1.39	0.79	0		4.69	3.28	1.43	2.91	5.03	0
-117.9	-0.83	-0.47	-1.28	3.04	2.47	0		4.58	5.26	2.63	4.73	3.41	0		1.9	0.39	1.5	1.46	1.76	0		4.17	-0.98	0.07	0.5	0.69	0
-117	-1.46	-1.8	-5.03	-5.75	-4.39	0		-0.37	-2.03	-2.04	-1.86	-3.43	0		2.77	2.28	1.27	2.97	1.47	0		3.5	0.5	-0.17	1.9	1.63	0
-116.1	1.69	4.56	-0.81	0.23	1.33	0		1.17	2.13	-2.13	1.54	1.77	0		-0.9	0.98	-2.53	1.44	-1.52	0		5.96	2.58	0.58	4.93	3.1	0
-115.2	3.02	5.39	0.92	2.11	6.12	0		1.16	0.14	-1.11	0.95	1	0		-1.49	1.73	-2.45	-0.96	1.66	0		1.22	4.4	-1.14	2.77	4.25	0
-114.3	3.03	2.46	-0.65	1.39	2.83	0		-0.26	1.41	-0.18	2.84	0.75	0		2.02	5.4	2.85	5.13	1.26	0		0.36	2.66	-1.81	3.44	0.18	0
-113.4	0.39	-0.28	-1.66	-0.5	0.79	0		0.89	0.68	-1.79	-0.95	0.4	0		1.86	2.25	2.45	1.96	0.19	0		3.59	3.63	4.73	3.6	3.2	0
-112.5	1.34	-0.56	-0.81	0.82	1.91	0		0.29	1.24	-1.45	0.33	-0.99	0		-2.53	-1.93	-0.59	-0.56	-4.39	0		3.94	-1.96	1.69	3.73	0.82	0
-111.6	2.74	0.88	-1.96	1.03	0.68	0		-0.06	0.25	-1.48	1.3	0.27	0		0.15	3.41	0.94	1.83	0.57	0		5.12	1.8	3.71	2.77	4.73	0
-110.7	-0.32	-0.11	-1.3	1.45	0.95	0		3.08	1.15	1.4	2.68	1.94	0		3.83	2.84	0.5	4.51	1.94	0		4.73	3.54	1.89	5.32	3.56	0
-109.8	-0.4	-1.69	-0.76	1.45	-0.12	0		-0.99	-1.29	-1.84	-0.69	-2.06	0		0.3	1.77	1.24	0.68	-1.07	0		2.79	2.89	3.75	4	2.33	0
-108.9	-1.85	-1.63	-1.09	1.21	-3.18	0		1.72	-1.51	-1.31	2.54	-0.06	0		0.24	0.72	0.85	3.11	1.22	0		2.52	3.75	3.15	7.04	2.45	0
-108	1.86	0.38	2.62	1.19	-3.77	0		1.61	1.34	0.79	0.06	1.69	0		-4.57	-1.78	-4.38	-3.68	-2.44	0		1.49	0.83	-3.23	2.65	2.08	0
-107.1	1.82	-2.01	-3.04	-0.1	-4.49	0		0.06	1.63	-3.43	1.53	-1.96	0		-1.64	1.54	-2.16	4.37	0	0		0.2	0	-0.52	3.18	2.26	0
-106.2	-0.37	-2.62	-4.5	-1.41	-2.85	0		0.42	-2.09	-1.83	-0.54	-0.4	0		2.63	-0.3	-1.57	2.26	-1.48	0		4	1.31	0.09	0.97	0.18	0
-105.3	-2.39	-7.28	-4.06	-4.03	-3.2	0		-0.83	-1.22	-2.82	0.24	-0.16	0		1.5	4.27	1.32	2.85	0.98	0		3.44	5.36	3.02	5.34	2.39	0
-104.4	-1.31	-2.21	-3.38	-2.66	-3.54	0		0.47	-2.31	-1.65	0.16	-1.4	0		0.96	-0.29	-1.55	1.15	-0.63	0		3.43	-0.85	1.02	2.62	1.88	0
-103.5	-0.96	-1.68	-1.66	-1.37	-1.3	0		-1.29	-1.39	-2.43	1.55	-0.36	0		-1.25	0.81	-0.71	0.46	-1.67	0		4.76	1.27	1.7	2.37	-0.02	0
-102.6	2.94	-3.67	-4.73	-1.01	-3.17	0		-0.43	-2.33	-3.75	0.43	-3.09	0		-0.28	-1.05	-2.9	0.22	-2.57	0		3.96	0.13	-0.73	2.23	-0.32	0
-101.7	0.31	-2.52	0.74	-0.17	0.68	0		0.7	0.02	-0.11	1.3	0.36	0		0.69	0.56	-1.02	1.75	-1.85	0		3.57	0	1.99	3.55	-0.16	0
-100.8	1.42	-1.36	-2.12	1.42	-1.32	0		5.2	2.68	-1.7	3.09	-2.13	0		-0.16	1.94	-0.62	-0.72	-5.24	0		-0.59	0.66	1.07	-1.01	-0.08	0
-99.9	-2.29	-1.86	-0.87	-0.32	-3.07	0		-0.67	0.24	-1.91	-1.02	0.06	0		-1.03	-0.32	-0.31	2.51	1.44	0		-1.08	-0.13	-1.13	4.25	-0.51	0
-99	3.58	1.56	4.2	2.66	1.54	0		-2.18	-1.18	1.32	-0.82	-0.15	0		-0.38	1.36	-0.46	-1.32	4.44	0		3.72	2.06	1.38	2.5	4.2	0
-98.1	-2.99	-0.7	0.95	0.48	-2.98	0		-5.2	-2.29	-3.84	-3.15	-4.68	0		0.07	-0.35	-0.28	-1.75	0.64	0		-0.35	-3.01	1.13	-0.36	1.3	0
-97.2	3.39	0.8	-1.27	-0.24	-1.9	0		0.67	1.92	0.87	2.84	1.26	0		-0.14	3.85	0.85	2.58	2.67	0		3.7	5.1	-0.2	3.66	3.77	0
-96.3	1.06	-2.48	-1.46	-2.74	-0.69	0		2.08	2.11	-0.05	1.02	0.9	0		0.16	1.59	-0.66	2.09	-0.45	0		4.09	3.17	1.61	2.92	0.95	0
-95.4	3.27	1.51	-0.21	0.7	0.3	0		0.9	1.57	-1.79	2.94	0.81	0		0.77	2.6	-2.07	0.67	0.45	0		4.38	1.74	-0.2	0.73	1.42	0
-94.5	-1.13	-5.04	-1.93	-4.02	-1.78	0		1.6	-1.98	-2.24	-1.68	-2.72	0		1.63	-1.57	-1.14	0.43	-1.58	0		1.82	3.5	1.71	3.8	3.11	0
-93.6	-0.16	-1.48	-1.91	0.79	-3.64	0		2.16	0.36	1.7	4.08	1.38	0		2.4	1.19	1.83	3.75	0.52	0		5.73	4.45	3.17	6.46	4.89	0
-92.7	-0.2	0.36	-0.8	0.22	0.35	0		-0.64	2.14	0.61	2.35	-1.13	0		2.16	4.31	2.57	4.8	2.9	0		8.25	6.2	5.1	7.43	6.7	0
-91.8	-0.49	-4.27	-3.16	-0.4	-1.97	0		0.1	-1.74	-2.14	-0.12	-0.6	0		0.61	1.01	-0.62	1.09	-1.23	0		-1.04	0.99	-0.97	-4.05	-1.75	0
-90.9	-2.19	-3.76	-1.51	-1.41	-3.15	0		-0.95	-2.02	0.87	-0.98	-1.45	0		-2.07	1.85	0.44	-1.84	-1.23	0		3.64	3.18	2.48	3.4	5.86	0
-90	0.42	-1.83	-3.26	-1.38	0.19	0		0.03	-2.29	-2.81	-2.13	-1.19	0		0.57	2.95	0.76	2.51	1.04	0		1.55	0.28	1.63	2.1	0.51	0
-89.1	-0.85	1.02	1.66	-0.22	2.08	0		1.07	0.61	0.56	1.65	0.18	0		3.19	2.3	0.35	1.05	-1.03	0		7.14	2.84	2.37	4.19	3.33	0
-88.2	-4.22	-2.84	-4.77	-2.8	-4.11	0		-1.45	-2.76	-0.96	-3.66	-1.02	0		3.29	0.51	0.67	-0.28	1.32	0		6.2	2.77	2.25	0.92	3.91	0
-87.3	1.32	-1.39	-2.85	-1.78	-3.57	0		1.71	-0.04	-1.84	-0.34	0.65	0		1.59	2.78	0.42	2.06	1.97	0		0.2	-0.95	-0.47	0.79	-0.57	0
-86.4	-1.26	-2.36	-3.84	-1.58	0.02	0		-2.36	-2.5	-6.69	-2.54	-4.73	0		-1.18	-0.74	-2.18	-2.85	-3.34	0		-0.14	-0.79	0.07	-1.59	0.09	0
-85.5	2.84	1.55	0.72	0.4	2.27	0		-2.21	-1.52	-1.36	-5.75	-2.26	0		-2.16	2.07	-1.14	-3.16	-3.17	0		3.35	1.97	1.81	1.12	1.41	0
-84.6	-1.55	-2.26	-3.18	-1.48	-5.72	0		-0.01	-3.33	-4.55	-0.18	-3.21	0		5.29	2.77	1.94	4.28	3.58	0		2.86	4.51	-0.15	2.3	3.45	0
-83.7	-1.2	0.25	-2.67	0.6	-2.61	0		-0.39	0.02	-0.74	2.43	-0.4	0		1.4	-2.41	-0.3	2.83	0.36	0		2.75	1.5	0.36	2.64	-1.47	0
-82.8	-1.6	-1.27	0.18	0.57	0.57	0		0.26	1.22	1.43	0.25	6.03	0		-2.29	-3.21	-1.92	-2.72	-0.15	0		2.61	2.35	0.29	4.03	3.93	0
-81.9	-2.64	-3.36	-4.43	-2.85	-3.96	0		-1.14	1.81	-0.75	0.66	1.29	0		-1.44	3.38	0.33	3.87	2.01	0		-1.87	-1.86	-5.43	0.26	-1.3	0
-81	-2.51	-3.53	-5.42	-2.6	-3.82	0		0.84	-0.03	-0.78	-1.57	0.31	0		4.37	1.85	2.25	1.98	1.2	0		6.23	5.86	3.26	3.65	3.15	0
-80.1	1.03	-1.95	-1.15	-1.32	-3.08	0		3.11	2.61	-0.53	-0.48	0.53	0		1.65	2.99	1.05	1.14	1.19	0		4.76	2.63	3.92	4.02	5.19	0
-79.2	1.39	-0.01	-0.34	-0.5	-2.67	0		-0.68	-1.17	-1.29	-0.83	0.16	0		-0.33	1.6	0.65	1.8	0.39	0		2.67	3.51	2.24	4.95	2.51	0
-78.3	2.05	3	1.33	-1.15	-1.33	0		-2.15	-1	-0.88	-0.93	-0.96	0		-1.05	1.52	2.41	-0.06	0.72	0		3.83	2.35	1.9	0.06	3.37	0
-77.4	0.32	1.27	-1.94	-0.11	1.4	0		1.54	1.43	0.12	-0.02	0.82	0		0.73	1.59	0.74	-0.35	1.03	0		0.88	3.67	2.65	-0.62	2.46	0
-76.5	-2.73	-2.81	-3.88	-3.18	-4.02	0		-3.09	-2.27	-2.16	0.35	-2.44	0		1.05	0.25	3.27	3.6	1.12	0		6	2.53	4.34	4.6	2.97	0
-75.6	-3.6	-2.33	-2.71	-0.15	-1.08	0		-4.27	-1.36	-0.99	1	-3.02	0		-0.44	1.88	-0.03	1.41	0.69	0		2.1	2.15	-0.7	0.12	1.42	0
-74.7	1.72	0.64	-1.51	0.38	0.34	0		-0.26	-0.73	-2.64	1.04	-0.81	0		2.46	0.83	-0.65	4.35	0.15	0		4.04	1.48	1.15	4.16	1.73	0
-73.8	-2.68	-3.27	-1	-0.72	-2.17	0		-2.36	-1.91	-1.76	0.26	0.03	0		-0.21	0.61	0.58	0.93	2.18	0		1.75	1.16	-0.57	2.74	3.05	0
-72.9	-0.89	-1.29	-0.79	-0.23	-3.22	0		-2.92	0.27	-0.81	-1.95	0.74	0		-2.13	0.12	0.32	2.01	0.43	0		0.62	1.46	1.1	1.19	0.49	0
-72	-1.28	-0.81	-2.04	1.1	-2.08	0		-0.57	-3.34	-2.79	-0.57	-1.42	0		-3.51	-1.38	-4.58	-1.5	-1.22	0		0.01	1.09	-1.5	0.58	-0.02	0
-71.1	-4.98	-3.48	-2.52	-3.58	-4.08	0		-3.67	-3.76	-5.29	-2.75	-1.73	0		0.58	0.29	-0.39	-0.65	0.9	0		2.58	4.08	0.68	3.45	2.99	0
-70.2	1.11	-0.03	0.57	1.36	0.55	0		-1.09	1.81	-2.07	1.66	0.51	0		-0.14	1.48	-0.18	2.83	2.82	0		4.87	3.86	2.79	5.89	8.49	0
-69.3	0.69	-2.26	-3.86	-1.02	-2.15	0		2.15	-0.23	-0.07	1.14	2.01	0		0.8	-1.9	0.05	1.01	-0.42	0		2.62	4.1	1.14	0.79	2.29	0
-68.4	0.83	-2.2	2.35	-1.56	-0.42	0		-0.74	0.5	0.68	-0.32	-2.17	0		1.44	1.13	4.14	2.02	1.98	0		2.43	1.54	3.57	1.88	2.12	0
-67.5	1.78	2.38	0.36	1.87	2.04	0		0.97	3.19	1.94	2.6	1.08	0		-2.56	0.73	2.67	-0.72	-1.41	0		2.37	2.72	1.35	1.19	2.95	0
-66.6	-0.32	-4.67	-0.29	-0.49	-0.62	0		0.11	-1	-3.12	-1.53	-1.64	0		-0.86	-1.35	-0.59	-3.69	-2.2	0		2.84	4.15	1.53	1.76	2.07	0
-65.7	-0.37	-0.36	-2.34	-0.94	-1.78	0		0.61	1.96	0.46	-0.02	0.92	0		-0.31	1.62	-0.54	1.7	0.41	0		2.53	3.22	1.26	5.19	2.31	0
-64.8	0.71	-0.69	-1	-0.43	0.83	0		-1.64	0.12	-0.29	1.52	1.77	0		1.94	5.08	4.76	6.32	5.16	0		2.54	4.52	1.63	6.29	4.63	0
-63.9	-1.74	-1.56	-2.36	-3.76	-1.35	0		-1.29	-0.41	-1.22	0.26	-0.08	0		-1.63	0.51	-3.9	-1.39	0.33	0		2.75	2.39	0.37	2.01	1.13	0
-63	-1.31	-1.17	-0.44	-1.57	-3.82	0		-3.59	-1.4	-3.54	-2.52	-3.31	0		2.28	3.96	1.53	2.37	3.5	0		5.27	3.17	2.76	6.65	4.89	0
-62.1	2.02	2.25	0.11	1.85	-1.49	0		2.18	4.14	2.48	1.77	0.69	0		0.79	4.31	1.59	2.25	-0.26	0		4.53	2.58	3.41	3.91	3.02	0
-61.2	-0.12	-0.4	-0.17	-0.65	-0.05	0		1.48	-0.47	0	-0.36	0.98	0		2.31	0.44	0.89	1.57	2.67	0		2.07	1.44	0.65	2.53	1.79	0
-60.3	-0.67	0.43	1.09	0.39	-0.02	0		-3.29	-2.08	-2.76	-3.2	-3.08	0		-2.03	-0.49	-0.54	-1.74	-0.28	0		1.4	2.03	-0.95	0.4	1.34	0
-59.4	-0.03	-0.43	-0.37	1.52	-3.44	0		-1.51	0.24	-0.81	0.94	-1.08	0		-0.56	-0.05	-1.04	-0.32	-1.3	0		2.48	3.23	3.83	5.84	2.28	0
-58.5	-1.16	-2.39	-3.5	-3.41	-3.36	0		0.88	-0.84	0.61	0.03	-1.28	0		1.46	1.82	0.37	1.07	-0.92	0		2.3	-1.24	-2.25	-0.69	-2.27	0
-57.6	-0.72	-1.38	-4.56	-0.53	-2.71	0		-0.63	-4.03	-1.53	0.43	-1.94	0		0.37	-2.28	0.85	-0.62	-0.19	0		4.79	-0.15	2.83	2	1.94	0
-56.7	0.94	-2.55	-0.56	-1.64	-1.79	0		-3.67	-1.87	-2.66	-0.24	-1.08	0		0.35	1.61	1.51	2.11	1.9	0		4.14	3.09	3.29	6.25	3.38	0
-55.8	2.36	-0.17	-0.03	1.12	0.07	0		1.2	1.12	-1.07	2.52	0.07	0		2.31	3.18	2.72	1.28	1.92	0		5	4	4.54	2.44	3.87	0
-54.9	1.38	0.6	0.68	0.79	1.58	0		-0.66	-0.49	1.29	-0.43	-4.06	0		-0.25	1.37	3.96	4.2	-1.46	0		1.74	1.78	3.14	3.23	1.43	0
-54	1.35	1.34	2.31	3.17	2.17	0		0.21	-1.82	1.61	0.64	-0.33	0		0.86	0.16	0.7	0.5	2.98	0		0.29	1.31	0.3	2.53	1.46	0
-53.1	-1.62	-0.49	0.71	-1.03	2.08	0		-1.94	-3.77	-2.07	-5.07	-1.85	0		1.14	1.35	2.99	0.14	0.36	0		2.35	1.85	-0.24	0.76	2.83	0
-52.2	-0.15	-2.49	-2.8	-2.6	-2.73	0		-6.15	-4.7	-5.35	-4.18	-4.2	0		-1.86	-2.43	-3.2	-2.44	-3.69	0		1.36	1.12	-1.92	1.97	-1.06	0
-51.3	0.53	1.1	-0.59	0.27	-0.61	0		0.58	1.35	0.91	-0.06	-0.37	0		-0.11	-0.02	-2.46	-2.05	-2.31	0		0.01	-3.13	-0.78	-1.26	-0.28	0
-50.4	2.46	0.6	0.76	-0.17	1.28	0		2.49	3.19	0.14	2.7	1.09	0		-0.83	2.66	1.32	2.16	0.33	0		-0.41	-0.82	1.81	-0.71	1.97	0
-49.5	-2.18	-1.78	-4.45	0.31	-1.81	0		-1.24	0.78	-2.3	1.75	-1.76	0		-1.84	-1.45	-3.17	-1.63	-1.99	0		0	0.55	-0.08	0.45	1.11	0
-48.6	0.64	-1.69	2.89	1.94	0.23	0		3.52	1.57	1.1	0.36	-1.39	0		2.5	2.01	1.08	-0.94	-1.07	0		3.11	1.01	0.63	0.8	2.92	0
-47.7	-0.35	-0.23	-0.41	-1.93	-0.46	0		-1.76	1.44	-0.79	-0.77	-0.16	0		-0.18	-0.95	-0.52	-1.22	-0.12	0		4.24	3.71	5.66	4.79	3.99	0
-46.8	-1.94	-1.94	-1.77	-0.45	-3.97	0		-0.9	-0.8	-1.37	-2.13	-4.91	0		0.23	1.68	0.98	1.13	-0.24	0		3.19	1.43	3.96	2.98	5.31	0
-45.9	0.1	0.69	-1.79	2.41	0.28	0		2.88	3.38	-0.96	4.04	1.3	0		4.04	5.67	1.97	5.7	3.49	0		2.54	2.96	0.11	2.57	2.95	0
-45	0.15	-0.59	-2.26	0.53	-2.13	0		0.99	1.75	-0.54	1.65	0.03	0		-3.03	-0.83	-3.2	-2.12	-4.37	0		0.67	-1.3	0.16	1.01	0.46	0
-44.1	-3.19	-1.69	-2.65	-0.93	-4.34	0		-1.18	0.47	-1.53	-2.36	-1.03	0		-2.01	0.23	-0.31	-1.68	-0.51	0		0.01	2.29	1.84	2.16	1	0
-43.2	5.06	0.49	3.73	0.68	0.21	0		3.93	0.28	0.17	1.94	1.3	0		3.12	2.88	3.16	3.54	2.14	0		1.13	2.24	3.67	5.02	0.29	0
-42.3	-1.19	-0.55	-1.68	-0.32	-0.95	0		0.72	-1.98	-2.3	-1.37	-1.52	0		-0.23	-0.22	-1.35	-2.32	-0.04	0		-1.18	0.01	0.77	3.19	-0.8	0
-41.4	-1.52	-2.6	-3.17	-1.12	0.2	0		-1.57	-0.57	-3.99	-0.62	-3.22	0		1.67	-1.69	-0.37	-0.08	-1.92	0		4.51	2.99	6.18	5.01	3.45	0
-40.5	-0.63	-0.43	-3.92	-1.63	-0.14	0		-2.21	1.44	0.44	-0.25	-1.52	0		-2.14	1.99	2.65	2.13	0.95	0		1.2	2.25	2.2	3.81	2.97	0
-39.6	-2.78	-4.82	-4.16	-3.03	-5.28	0		-0.03	-2.42	-1.39	-1.07	-2.12	0		0.76	2.05	1.14	-0.1	3.3	0		-0.38	0.6	1.03	0.09	2.61	0
-38.7	2.05	-1.19	-1.39	1.23	1.39	0		1.46	0.94	-1.68	1.99	2.23	0		3.24	2.37	1.27	3.32	4.65	0		3.78	1.51	2.76	1.26	1.66	0
-37.8	-0.95	-1.82	-0.35	-0.37	-0.47	0		1.62	1.02	1.09	0.94	-0.11	0		-0.86	0.91	2.31	0.27	2.75	0		3.09	1.49	1.54	2.06	2.07	0
-36.9	-4.06	-3.1	-2.8	-1.81	-3.25	0		0.02	-0.72	-2.36	-0.76	-0.67	0		0.34	0.68	-1.71	1.32	1.15	0		-0.93	1.18	0.79	1.57	1.82	0
-36	-0.65	1.87	-1.11	1.97	3.87	0		-3.26	-2.58	-2.68	-1.26	-0.23	0		0.98	0.18	-1.14	1.51	-1.1	0		3.05	1.84	0.75	4.06	3.44	0
-35.1	2.74	1.31	-3.64	-1.88	-0.31	0		0.51	-1.35	-4.44	-3.86	-2.94	0		-4.52	-2.53	-1.62	-3.87	-5.79	0		1.07	1.2	2.15	-0.54	1.09	0
-34.2	1.33	-1.22	1.31	-1.08	-0.32	0		-1.18	0.88	-1.68	-0.89	-2.23	0		0.02	-0.05	-1.68	-0.83	-3.23	0		2.46	1.78	2.03	3.68	2.08	0
-33.3	1.01	1.82	-1.21	0.83	0.25	0		1.45	0.71	-0.69	1.6	0.31	0		0.26	0.33	1.68	2.26	0.77	0		1.69	1.83	1.58	1.87	3.85	0
-32.4	-2.26	-0.7	0.35	-0.84	-1.41	0		-3.03	2.76	-1.98	0.47	-0.83	0		-2.37	3.16	0.56	0.35	0.77	0		1.11	3.37	1.01	3.84	3.42	0
-31.5	-2.75	-5.15	-3	-4.55	-2.83	0		-4.01	-3.99	-1.92	-3.82	-2.86	0		0.5	2.09	0.98	1.88	1.16	0		5.55	1.28	2.7	3.91	2.56	0
-30.6	0.07	0.74	-1.85	-1.87	-0.06	0		-0.5	-1.37	-2.45	-1.21	1.13	0		-1.08	0.94	-0.64	-2.04	1.24	0		-0.59	-0.39	2.3	-0.13	2.21	0
-29.7	0.21	1.4	-0.15	0.88	4.74	0		-1.32	-0.15	-2.61	-0.14	2.5	0		-0.81	0.75	0.17	-0.18	-0.39	0		1.69	1.86	3.3	0.45	3.65	0
-28.8	-0.24	-1.5	1.33	1.1	-0.99	0		-2.68	-2.44	0.19	0.23	0.69	0		0.16	-0.17	2.76	1.99	1.12	0		3.01	3.58	2.16	2.75	3.43	0
-27.9	0.41	-0.64	-2.17	-0.63	0.02	0		-1.41	-1.47	-1.35	-2.8	-2.4	0		-2.95	-0.47	0.45	-1.18	0.63	0		-0.45	0.72	1.64	0.67	1.59	0
-27	-2.09	-1.3	0.1	-3.55	-1.85	0		-1.04	-2.48	-1.15	-1.46	-4.48	0		0.65	0.55	-0.55	-2.44	0.44	0		1.4	3.29	2.19	1.05	1.7	0
-26.1	0.59	-0.17	0.51	-1.71	0.44	0		-1.31	0.21	0.37	-0.6	-0.28	0		-4.03	0.03	-1.26	0	-1.78	0		2.42	1.02	3.93	5.32	3.41	0
-25.2	1.66	1.12	1.08	1.2	0.13	0		-1.92	2.67	-2.24	0.85	0.76	0		-3.93	-2.26	-1.25	-1.42	0.46	0		-0.78	-1.68	1.28	1.06	0.69	0
-24.3	-0.53	0.02	1.41	-0.67	0.96	0		-1.55	-0.26	-0.01	-0.92	-0.66	0		1	1.52	0.87	-1.17	2.5	0		-0.47	0.61	0.86	-1.79	2.85	0
-23.4	1.09	-0.48	0.24	-1.78	1.95	0		0.29	0.62	-0.32	-2.09	-0.46	0		-1.59	-1.46	-1.57	-4.55	-3.67	0		1.38	2.34	0.71	0.74	1.63	0
-22.5	1.32	-1.1	-3.4	-1.72	-2.78	0		-1.53	-2.33	-2.73	-2.37	-2.82	0		1.28	0.34	1.35	-0.87	1.03	0		4.88	4.04	2.57	3.68	6.64	0
-21.6	0.43	1.94	-0.66	-0.75	-0.13	0		-2.94	-1.22	-3.22	-1.38	-2.13	0		0	-0.59	-0.53	0.7	1.71	0		0.29	1.56	1.49	4.32	1.81	0
-20.7	1.63	-1.53	-0.87	0.61	-1.58	0		-2.42	-1.28	-1.32	-0.19	-0.64	0		0.31	1.78	0.09	1.83	-1.24	0		2.86	3.15	1.78	2.59	-1.04	0
-19.8	1.41	-0.31	-1.86	0.33	-1.08	0		2.32	-1.92	-2.37	-1.27	-0.07	0		1.13	-0.25	2.84	0.52	2.8	0		2.48	4.94	4.46	3.56	6.88	0
-18.9	0.3	-1.27	-1.94	0.63	-1.42	0		0.29	-0.63	-3.5	-1.34	-4.35	0		1.43	1.79	2.44	2.44	2.13	0		4.63	4.6	6.96	5.03	3.25	0
-18	-1.2	-1.37	1.85	-1.43	-1.54	0		-1.7	1.29	-0.45	-0.51	-0.27	0		-2.19	-1.2	-2.8	-2.73	-0.78	0		-0.11	-0.96	2.32	0.28	-0.25	0
-17.1	0.6	-1.63	-2.87	-0.07	-2.51	0		-0.32	-0.48	-1.78	1.52	-2.86	0		-1.23	-0.81	0.47	-0.72	1.85	0		0.43	0.07	1.13	-0.67	2.39	0
-16.2	-0.87	0.01	-2.3	1.71	-1.43	0		1.79	2.25	-1.86	1.92	0.75	0		-0.71	0.83	-0.04	-0.33	1.93	0		6.37	3.96	5.09	2.78	4.55	0
-15.3	-0.65	-1.76	-0.19	-2.29	-1.55	0		0.19	-2.11	2.21	-1.5	-0.02	0		1.39	-2.66	-0.93	0.91	0.06	0		1.93	0.4	0.52	4.3	2.75	0
-14.4	-1.87	-3.04	-1.95	-2.08	-4.35	0		-4.42	-1.71	-2.65	-3.07	-1.41	0		-2.58	-2.56	-2.86	-1.97	-0.24	0		0	-1.24	-3.01	-1.28	1.95	0
-13.5	-1.13	-4.54	-2.14	-1.65	1.27	0		-0.53	-1.69	-1.37	1.28	0.38	0		2.4	3.2	1.32	2.19	1.58	0		0.58	1.35	-0.19	1.26	2.62	0
-12.6	-0.47	-2.47	-0.34	-1.77	-1.06	0		-1.01	-2.32	1.37	-1.12	-0.8	0		1.64	1.77	6.06	2.32	2.34	0		3.01	1.72	2.34	1.93	3.19	0
-11.7	-0.28	-2.39	0.31	-2.1	0.21	0		-0.05	1.58	0.36	-0.31	-0.38	0		-0.8	0.44	0.9	0.35	-1.13	0		1.26	1.9	2.09	3.99	3.45	0
-10.8	-0.67	-1.23	-4.29	-2.53	-3.56	0		-1.52	-1.48	-3.45	-1.5	-2.66	0		1.46	0.57	2.23	3.7	1.16	0		0.05	1.74	1.01	1.47	2.65	0
-9.9	-0.51	0.2	1.33	-0.47	1.13	0		0.21	0.62	-2.39	-0.75	-0.26	0		-2.37	-2.26	-4.09	-2.04	-1.22	0		1.25	-0.52	0.82	0.1	1.39	0
-9	3.57	-0.28	2.01	3.49	1.11	0		-0.06	-0.15	1.11	1	0.49	0		2.21	1.11	0.83	-0.42	0.54	0		3.8	1.99	2.37	1.76	2.54	0
-8.1	-0.65	-1.01	0.51	-0.29	-2.03	0		-1.23	-1.02	-0.09	-0.98	-3.25	0		-1.06	0.98	0.36	0.38	0.95	0		-1.03	1.73	1.7	3.16	-0.32	0
-7.2	-1.35	-3.16	-0.77	-0.75	0.17	0		-1.03	-1.74	-0.62	-0.95	-2.44	0		0.71	-1.4	1.81	-1.18	0.66	0		-0.35	0.19	1.26	-0.16	1.62	0
-6.3	-1.55	-2.13	1.36	1.38	0.9	0		-1.14	-0.95	-1.71	-0.19	-1.9	0		0.7	-0.98	-2.51	-2.82	-1.16	0		-1.95	-3	-4.53	-2.79	-4.67	0
-5.4	0.18	-0.6	-1.8	-0.76	-0.84	0		0.19	1.49	-0.77	-2.59	1.32	0		1.69	2.68	0.99	-0.48	1.28	0		-1.23	-1.35	-1.51	1.5	1.27	0
-4.5	1.67	-0.99	0.8	-0.21	0.39	0		1.63	1.82	-0.92	-2.12	-0.08	0		2.69	3.55	2.62	1.82	2.23	0		1.45	1.89	4.24	0.81	1.42	0
-3.6	0.2	-0.83	-1.26	-0.44	-1.34	0		-0.6	-1.02	1.64	0.72	1.85	0		-0.99	-1.39	-0.39	-1.08	-1.22	0		1.47	2.04	0.88	1.73	3.32	0
-2.7	-2.58	-1.76	-1.27	-3.71	-2.08	0		-3.78	-1.47	-3.12	-1.28	-2.07	0		0.92	4.31	1.25	0.12	-0.82	0		1.62	3.19	2.58	1.63	-0.52	0
-1.8	1.28	3.73	1.07	0.23	2.04	0		0.85	0.44	0.67	-1.21	2.36	0		-1.25	-2.8	0.52	1.39	3.19	0		-0.43	1.6	1.34	2.86	3.23	0
-0.9	0.86	0.86	-1.5	-1.89	-1.9	0		-0.79	-1.22	0.09	-1.01	-4.92	0		-3.92	-2.29	-0.57	-0.54	-4.54	0		-1.64	0.44	0.46	4.67	2.56	0
0	-2.18	-4.34	-2.71	-2.85	-4.62	0		-2.9	-0.52	-2.22	0.07	-2.13	0		0.05	1.17	1.55	2.45	2.07	0		2.51	2.54	5.01	3.5	5.91	0
0.9	-0.8	-2.04	-3.05	-4.12	-1.99	0		-1.04	-2.34	-1.18	-2.64	2.02	0		0.89	1.71	3.51	1.64	2.36	0		-0.16	2.07	3.42	4.84	1.48	0
1.8	2.69	0.09	-0.73	-1.06	-2.1	0		-0.54	0.29	-0.25	-0.39	-2.63	0		-1.11	2.03	1.6	1.52	1.84	0		4.74	2.83	1.68	3.54	4.74	0
2.7	2.43	-3.03	-0.75	-0.91	-0.97	0		-0.01	0.55	1	0.04	0.47	0		-0.49	1.54	3.73	-1.21	2.39	0		3.25	3.27	4.83	2.9	3.32	0
3.6	-1.64	-2.94	-0.25	-1.69	-1.8	0		-4.14	-4	-3.3	-1.93	-4.24	0		-2.4	1.04	1.69	-0.53	4.11	0		3.66	2.59	3.51	2.5	6.57	0
4.5	-2.14	-0.77	0.38	-0.27	-2.3	0		-1.7	0.47	0.85	0.03	-0.75	0		-2.06	0.44	0.71	0.91	-0.78	0		2.15	6.14	3.09	5.16	3.09	0
5.4	0.33	-0.79	1.41	0.84	-0.97	0		-0.31	0.35	-0.43	1.51	0.84	0		0.27	-1.64	0.65	-0.13	3.54	0		-0.73	-0.06	1.62	0.44	1.13	0
6.3	-3.42	-1.69	-2.76	-2.35	-2.69	0		-4.6	-0.38	-2.52	-5.47	-3.71	0		0.93	0.62	0.3	-0.89	0.52	0		3.31	0.3	1	4.84	5.58	0
7.2	1.9	-1.5	-0.72	-1.53	1.28	0		-2.16	-2.3	0.13	-2.52	0.35	0		0.49	-2.12	0.29	-0.53	0.3	0		4.57	0.39	1.8	4.93	3.6	0
8.1	12.78	6.91	1.91	7.08	0.32	0		-9.02	-1.99	-4.67	0.23	-1.41	0		-5.49	-1.67	-1.67	-0.31	-0.81	0		-8.06	-1.68	2.11	5.16	1.49	0
9	37.34	21.13	12.25	11.83	-2.43	0		-9.69	0.84	-3.7	-0.12	-4.51	0		-9.41	-0.31	0.22	2.06	1.53	0		-20.55	-4.62	0.87	4.96	-0.25	0
9.9	52.19	37.46	21.11	17.65	-0.18	0		-7.54	8.53	2.36	3.8	-2.77	0		-12.64	-0.31	1.08	4.8	-2.11	0		-28.69	-7.37	-2.46	5.59	-2.32	0
10.8	55.51	40.79	25.4	16.65	-0.43	0		-7.58	5.79	-0.4	0.57	-1.21	0		-14.87	-4.16	-1.51	-1.52	-1.07	0		-27.22	-0.18	3.69	4.23	-1.32	0
11.7	57.11	42.24	23.87	18.01	-3.82	0		-8.48	9.55	1.05	4.04	-5.47	0		-18.48	-6.06	-1.08	0.95	-1.48	0		-29.73	-2.61	-0.33	5.14	0.18	0
12.6	59.99	47.83	28.34	21.7	-0.78	0		-6.1	9.45	5.83	10.4	-2.14	0		-16.58	-4.14	-0.01	2.01	-2.03	0		-29.62	-3.05	3.81	5.91	-0.73	0
13.5	62.19	47.17	25.66	16.97	-1.18	0		-6.74	9.06	1.93	4.57	-1.18	0		-18.74	-6.9	-2.86	1.16	-3.37	0		-36.89	-6.13	-2.25	2.53	-4.23	0
14.4	62.79	49.34	28.82	21.8	-0.21	0		-6.59	10.7	6.37	7.09	-3.54	0		-13	-0.64	4.66	5.43	1.87	0		-30.87	-5.65	-0.07	4.17	-1.06	0
15.3	61.11	46.77	26.58	17.84	-2.83	0		-7.3	9.3	0.88	3.89	-5.47	0		-19.94	-4.86	-3.67	1.48	-5.53	0		-33.05	-5.77	-0.54	4.66	-4.44	0
16.2	61.76	53.03	31.68	21.53	0.24	0		-8.53	9.31	6.18	6.58	-3.83	0		-17.41	-5.26	0.71	3.27	-1.54	0		-32.85	-4.87	-1.09	5.09	-1.72	0
17.1	60.78	48.57	29.08	19.19	-2.33	0		-11.43	7.45	2.53	3.95	-2.49	0		-18.58	-3.77	-0.73	0.72	-1.42	0		-31.27	-1.87	-1.3	5.75	-1.63	0
18	66.06	54.05	32.59	23.7	2.66	0		-7.06	8.56	4.24	7.11	1.28	0		-18.44	-3.58	-0.25	1.88	-1.26	0		-28.54	0.2	3.4	9.42	1.08	0
18.9	64.02	51.36	32.95	25.12	0.77	0		-7.87	8.81	2.98	5.02	-3.15	0		-17.08	-6.54	-0.96	1	-3.98	0		-32.52	-6.45	1.99	6.02	-3.69	0
19.8	65.27	52.43	30.05	22.58	0.2	0		-7.28	9.85	1.58	8.18	0.54	0		-16.61	-1.99	-1.13	4.16	-0.46	0		-33.15	-2.62	-0.14	7.32	-3.34	0
20.7	64.42	49.47	31.75	21.03	-0.52	0		-7.17	7.42	3.15	4.77	-1.49	0		-18.76	-4.15	-1.13	4.27	-2.16	0		-33.23	-5.08	0.26	6.45	-1.28	0
21.6	62.97	51.05	28.78	19.46	-2.25	0		-8.96	7.11	1.5	4.24	-2.13	0		-19.44	-5.74	-3.57	-1.95	-2.78	0		-28.8	-0.58	2.75	7.04	-1.18	0
22.5	63.23	52.74	30.4	16.63	-3.38	0		-6.16	13.8	2.77	6.56	-3.76	0		-16.62	-2.25	2.68	4.74	-0.44	0		-32.22	-5.51	2.77	5.72	-4.09	0
23.4	66.23	52.7	31.72	19.75	-2.1	0		-5.57	9.91	3.33	4.62	-2.82	0		-15.94	-3.85	-0.23	2.57	-3.11	0		-28.05	-0.83	1.19	6.93	-3.17	0
24.3	65.42	50.6	31.17	22.12	-0.52	0		-8.42	10.34	4.55	7.52	-4.92	0		-19.47	-4.44	-0.95	3.3	-4.63	0		-32.17	-7.97	-2.45	3.57	-3.3	0
25.2	66.91	52.53	30.02	23.68	0.97	0		-9.25	7.96	-0.44	4.57	-4.95	0		-22.06	-6.22	-3.6	-1.44	-7.63	0		-30.59	-2.31	2.92	4.45	-3.8	0
26.1	62.58	49.49	31.18	22.55	-1.05	0		-11.05	8.74	4.6	5.15	-0.65	0		-19.27	-5.05	1.71	3.14	-0.05	0		-32.54	-6.26	-0.57	4.15	-3.93	0
27	62.02	49.29	28.25	19.35	-1.39	0		-8.78	10.98	0.9	4.61	-3.08	0		-17.92	-2.39	-1.11	3.33	-4.26	0		-32.97	-4.27	0.51	5.12	-4.42	0
27.9	65.82	53.93	28.92	21.51	-0.29	0		-6.68	9.93	3.25	7.52	-2.94	0		-16.09	-5.29	-0.12	2.11	-2.32	0		-30.58	-3.13	-0.32	4.4	-2.94	0
28.8	66.03	51.55	28.09	21.69	-2.17	0		-7.87	9.77	2.04	5.21	-4.35	0		-15.59	-2.61	0.57	5.49	-1.3	0		-33.27	-6.75	-1.48	5.26	-3.95	0
29.7	63.61	49.01	27.87	18.93	-2.63	0		-8.07	10.11	4.64	1.87	-3.78	0		-19.46	-3.84	1.68	-0.81	-1.33	0		-34.41	-4.48	-0.78	2.35	-2.29	0
30.6	62.59	51.81	30.32	19.73	-1.68	0		-7.72	8.61	1.6	3.51	-3.38	0		-17.04	-7.34	-0.51	2.14	-2.88	0		-33.52	-5.9	1.65	4.2	-3.59	0
31.5	67.05	51.34	29.87	20.13	-2.56	0		-8.89	9.44	1.57	4.8	-3.54	0		-15.55	-0.02	0.93	0.11	-1.36	0		-31.08	-4.37	2.61	6.28	-2.11	0
32.4	66.76	53.02	31.9	22.14	0.68	0		-10.05	11.21	2.74	5.77	-5.15	0		-18.72	-5.86	-2.97	1.98	-3.94	0		-37.39	-6.81	-2.09	3.06	-5.24	0
33.3	63.25	49.48	31.8	22.62	-1.48	0		-9.59	8.4	4.32	7.19	-1.75	0		-16.88	-3.14	0.48	4.93	-0.05	0		-31.1	-2.19	2.67	5.78	-2.07	0
34.2	70.73	53.51	32.78	22.72	1.73	0		-5.08	10.09	2.37	6.96	-2.11	0		-18.94	-3.98	-0.91	0.78	-2.34	0		-34.52	-3.18	-1.49	4.15	-3.38	0
35.1	63.28	50.46	33.09	18.62	-3.94	0		-9.89	9.77	3.93	4.51	-4.08	0		-18.37	-5.5	-0.61	-0.12	-2.13	0		-31.39	-3.3	1.77	4.91	-2.52	0
36	63.32	52.01	31.33	20.22	-3.71	0		-9.83	8.47	3.38	2	-4.83	0		-20.42	-4.39	-3.3	-0.51	-5	0		-38.19	-7.21	-3.04	3.08	-7.42	0
36.9	64.02	52.79	31.25	21.69	-1.8	0		-7.8	13.25	5.01	8.48	-2.84	0		-17.02	-5.45	1.57	3.27	-4.11	0		-35.22	-6.13	-2	-0.92	-7.25	0
37.8	63.13	50.1	32.64	23.34	-3.39	0		-8.82	10.33	4.99	7.2	-4.21	0		-15.44	-1.02	1.04	3.2	-0.5	0		-32.91	-1.63	1.17	6.4	-5.16	0
38.7	65.11	55.87	35.24	19.43	-0.47	0		-6.31	12.64	5.83	6.2	-2.77	0		-18.17	-3.92	-0.26	0.46	-3.5	0		-35.55	-6.06	-1.85	4.18	-3.01	0
39.6	63.05	52.28	30.47	23.39	-3.03	0		-10.03	11.6	5.53	7.31	-5.51	0		-16.8	-3.95	1.52	3.86	-3.55	0		-34.03	-1.35	-0.19	4.53	-4.38	0
40.5	58.2	50.11	31.13	17.07	-4.83	0		-11.24	8.48	2.74	3.56	-4.55	0		-17.58	-5.41	-2.26	-0.57	-4.38	0		-32.23	-3.61	-1.86	4.04	-7.42	0
41.4	65.97	53.25	31.65	21.71	0.74	0		-9.34	11.49	5.78	7.54	-1.93	0		-18.69	-3.63	2.59	3.44	-3.46	0		-36.25	-5.27	0.75	3.86	-6.51	0
42.3	65.26	52.93	32.89	22.67	-1.39	0		-7.99	9.73	4.93	6.85	-1.17	0		-14.32	-1.21	3.17	1.64	3.52	0		-30.21	-0.14	3.4	5.13	-0.99	0
43.2	62.45	50.84	30.64	16.41	-7.22	0		-8.14	12.92	3.67	4.85	-3.97	0		-16.87	-3.85	0.04	2.63	-3.52	0		-36.94	-6.13	-1.12	0.98	-7.19	0
44.1	67.63	53.22	33.65	22.34	1.16	0		-8.57	7.16	3.85	4.15	-5.14	0		-19.78	-7.41	-1.02	0.49	-7.41	0		-33.98	-1.83	-2.23	4.94	-6.43	0
45	63.96	52.41	34.18	21.48	0.07	0		-8.2	11.09	4.37	4.34	-1.19	0		-17.27	-2.93	1.03	1.05	-4.71	0		-31.33	-4.34	1.78	2.9	-4.41	0
45.9	65.55	51.52	30.6	20.67	-2.18	0		-11.2	6.5	0.06	1.56	-6.14	0		-15.42	-4.65	-1.15	0	-5.77	0		-34.33	-5.31	-1	0.81	-6.58	0
46.8	62.47	47.85	29.7	19.55	-2.24	0		-7.91	8.8	7.25	5.69	-2.86	0		-17.31	-6.34	0.8	-0.96	-5.42	0		-31.58	-4.18	-0.21	3.85	-6.12	0
47.7	63.56	50.87	31.4	23.18	-2.59	0		-7.17	12	7.26	7.49	-0.78	0		-14.26	-1.21	1.95	2.83	-0.21	0		-34.13	-4.94	-0.87	0.87	-5.2	0
48.6	60.45	48.7	29.74	18.06	-3.88	0		-10.94	7.28	2.09	5.08	-3.29	0		-17.1	-5.98	-0.58	3.54	-1.01	0		-33.91	-3.9	-1.14	6.07	-3.56	0
49.5	59.28	47.11	26.92	16.2	-8.04	0		-9.38	9.26	1.74	8.31	-4.2	0		-17.47	-3.45	1.55	3.01	-2.14	0		-32.15	-4.55	-1.14	2.42	-5.92	0
50.4	60.16	46.15	28.29	17.79	-4.64	0		-10.34	8.32	2.17	3.87	-3.8	0		-17.23	-3.64	-2.03	0.15	-1.77	0		-35.6	-6.67	-1.17	1.55	-5.62	0
51.3	62.78	53.18	28.9	22.17	-2.08	0		-8.78	10.47	3.44	6.51	-2.38	0		-14.63	-5.87	-1.71	1.38	-0.98	0		-33.68	-5.73	-3.94	1.3	-6.86	0
52.2	62.1	49.97	28.5	16.72	-2.96	0		-8.13	9.42	4.46	5.19	-3.77	0		-18.91	-7.49	-1.79	-0.37	-6.93	0		-34.2	-4.26	-0.9	2.36	-5.46	0
53.1	60.92	52.1	29.65	23.31	-1.33	0		-8.44	9.73	2.46	6.34	-2.57	0		-16.36	-4.58	0.13	3.22	-0.36	0		-34.81	-6.54	-2.58	3.52	-5.74	0
54	61.69	52.38	30.03	22.49	-0.69	0		-8.03	9.39	2.45	7.88	-3.68	0		-14.73	-5.78	-0.75	3.27	-3.21	0		-32.32	-5.53	-1.85	1.22	-8.2	0
54.9	59.07	47.53	29.88	20.44	0.36	0		-14.55	7.38	-0.34	2.03	-1.95	0		-19.57	-4.48	-4.23	0.06	-3.85	0		-34.19	-2.26	-3.18	3.37	-7.15	0
55.8	62.41	51.93	30.87	19.04	-1.82	0		-9.31	7.53	1.52	5.74	-5.24	0		-16.18	-5.85	-0.5	3.53	-2.95	0		-33.5	-2.32	-0.23	3.89	-3.66	0
56.7	60.59	53.42	29.61	17.48	-1.8	0		-9.95	10.21	5.36	3.87	-3.64	0		-15.67	-5.66	0.16	-0.44	-3.26	0		-30.35	-1.15	1.86	6.62	-3.42	0
57.6	62.67	51.21	32.07	21.12	2.67	0		-5.88	12.7	6.33	6.71	1.01	0		-11.85	-2.14	2.71	4.85	0.22	0		-33.58	-5.02	-0.11	0.93	-8.25	0
58.5	63.22	54.57	29.5	22.63	-3.34	0		-7.9	11.32	0.64	4.32	-5.42	0		-15.53	-0.81	1.77	1.49	0.11	0		-34.67	-2.03	-1.33	2.48	-3.39	0
59.4	61.82	50.83	28.39	19.51	-3.17	0		-10.03	9.99	4.08	5.87	-1.08	0		-19.41	-4	0.26	0.29	-1.38	0		-38.16	-5.17	-5.63	-1.71	-9.14	0
60.3	64.31	51.81	30.87	20.91	-0.24	0		-11.39	7.22	1.76	4.07	-1.7	0		-17.32	-3.08	1.08	3.84	-2.25	0		-33.55	1.43	-3.09	4.26	-5.22	0
61.2	60.17	51.49	29.59	17.9	-1.46	0		-11.36	10.17	2.69	6.16	-0.08	0		-19.06	-4.4	0.55	2.29	-2.44	0		-33.13	-3.66	-2.73	2.32	-8.05	0
62.1	60.51	52.91	29.65	18.88	-0.54	0		-9.99	8.54	0.25	4.48	-4.64	0		-14.5	-3.81	0.83	2.12	-3.88	0		-35.71	-4.63	-2.13	1.5	-8.11	0
63	60.74	51.59	29.59	18.47	-0.03	0		-9.48	11.64	2.3	3.73	-3.42	0		-14.44	-2.44	0.29	3.53	-1.43	0		-34.75	-2.97	-1.84	2.93	-3.65	0
63.9	58.7	52.53	32.66	19.88	0.43	0		-9.73	9.56	2.72	6.68	-1.13	0		-13.19	-4.49	0.75	2.78	0.58	0		-35.74	-5.86	-1.84	2.06	-4.65	0
64.8	60.99	51.65	29.06	22.34	-0.67	0		-9.31	10.33	2.07	4.23	-4.75	0		-15.03	-4.15	-0.57	0.54	-4	0		-35.17	-5.99	-4.86	0.62	-7.9	0
65.7	60.78	51.9	31.41	21.25	-1.21	0		-11.48	10.29	1.37	4.29	-5.54	0		-17.26	-3.62	0.82	1.04	-2.9	0		-33.59	-6.1	-0.04	1.83	-8.31	0
66.6	63.26	49.4	31.43	20	-3.29	0		-7.91	9.92	3.47	5.41	-2.72	0		-15.96	-4.99	-0.5	1.89	-1.13	0		-33.86	-4.28	-1.84	2.74	-5.42	0
67.5	61.21	54.05	29.72	19.65	-3.35	0		-10.73	13.03	3.2	6.22	-3.19	0		-15.01	-1.89	1.38	2.59	-2.17	0		-39.26	-7.32	-7.03	-3.05	-8.27	0
68.4	60.8	47.17	29.35	18.66	-1.69	0		-8.84	8.69	3.78	5.81	-2.39	0		-12.56	-3.13	2.26	4.37	-1.81	0		-34.23	-6.18	-2.15	1.28	-5.59	0
69.3	60.36	53.74	31.41	21.67	2.65	0		-7.69	9.79	4.09	4.12	-1.72	0		-14.78	-5.11	-0.99	-0.96	-2.12	0		-34.39	-5.28	-5.5	-0.28	-8.57	0
70.2	61.48	50.89	30.99	18.98	0.24	0		-10.72	8.02	4.16	4.29	-1.84	0		-16.22	-7.03	-0.28	-0.09	-4.04	0		-36.53	-4.99	-2.94	1.29	-8.91	0
71.1	54.92	48.32	24.43	14.32	-4.71	0		-12.22	11.95	0.56	3.3	-2.77	0		-15.64	-3.98	0.5	1.99	-2.77	0		-32.76	-2.04	-2.82	4.31	-5.91	0
72	60.36	52.48	28.5	18	-1.55	0		-9.74	9.11	2.22	6.15	-1.29	0		-17.58	-5.11	-0.82	2.46	-0.85	0		-36.68	-6.46	-5.65	-1.73	-9.06	0
72.9	61.76	54.43	31.72	22.63	1.26	0		-10.78	11.46	4.4	4.69	-3.19	0		-17.32	-6.94	-1.33	1.47	-3.23	0		-35.25	-5.03	-3.41	1.91	-8.08	0
73.8	59.96	49	27.69	16.53	-4.01	0		-8.65	11.04	0.15	-0.26	-3.68	0		-16.56	-7.17	-5.41	-2.61	-5.85	0		-35.79	-6.9	-2.98	-1.11	-9.63	0
74.7	60.33	51.52	32.89	17.15	-1.28	0		-10.99	9.52	1.66	2.04	-2.29	0		-12.89	-2.16	0.91	0.9	-1.72	0		-31.11	-4.33	-2.19	0.03	-5.96	0
75.6	61.94	50.82	29.37	20.06	-0.18	0		-7.01	8.8	4.9	3.31	0.9	0		-11.15	-3.77	3.42	3.72	-0.56	0		-33.74	-5.1	-4.25	2.11	-7.83	0
76.5	59.42	53.82	29.39	20.89	2.02	0		-8.67	7.89	-0.05	2.47	-5.4	0		-12.92	-6.66	-1.61	-0.13	-3.2	0		-31.27	-1.53	-0.34	3.05	-4.5	0
77.4	57.93	48.03	28.24	20.54	-1.02	0		-6.27	12.74	5.72	10.69	0.78	0		-13.02	-3.82	-1.55	5.35	-1.49	0		-35.41	-5.63	-6.68	-1.3	-8.75	0
78.3	57.72	46.92	28.4	17.15	-6.99	0		-8.2	10.09	0.82	3.25	-4.02	0		-14.36	-6.84	-1.43	-1.97	-4.75	0		-36.15	-7.48	-4.34	0.06	-9.14	0
79.2	58.09	50.32	27.11	18.58	-3.92	0		-8.23	12.59	4.9	6.55	-2.13	0		-13.35	-3.68	2.6	0.19	-0.93	0		-35.05	-5.24	-0.51	-0.93	-9.41	0
80.1	59.83	51.79	31.82	20.92	-0.35	0		-7.07	12.58	2.54	6.77	-0.18	0		-16.83	-7.15	-4.57	-3.03	-6.03	0		-39.01	-8.55	-9.19	-5.12	-11.87	0
81	60.12	50.51	28.62	21.17	-2.79	0		-4.93	12.53	6.32	8.79	1.07	0		-15.78	-6.58	-0.68	0.15	-3.68	0		-37.49	-5.8	-6.53	-2.03	-11.02	0
81.9	58.28	51.39	30.72	18.54	-5.5	0		-8.98	9.52	5.89	4.52	-4.8	0		-14.55	-5.45	1.38	0.45	-5.18	0		-34.73	-4.17	-4.82	0.85	-8.64	0
82.8	58.96	49.89	28.98	19.83	-0.63	0		-6.78	11.91	4.5	6.61	-1.5	0		-12.29	-3.85	0.71	1.12	-1.97	0		-37.71	-7.51	-4.7	2.17	-8.41	0
83.7	61.58	52.84	30.1	20.6	0.36	0		-5.21	12.49	4.78	6.86	-1	0		-13.72	-5.44	1.61	1.61	-4.39	0		-33.52	-0.89	-2.7	3.36	-8.07	0
84.6	59.88	50.33	30.56	16.92	-2.59	0		-11.85	5.29	3.85	1.29	-5.18	0		-15.6	-7.34	-1.36	0.02	-3.45	0		-35.54	-3.64	-6.53	0.16	-9.93	0
85.5	59.11	50.95	28.54	17.94	2.09	0		-8.19	9.92	4.48	6.04	-2.78	0		-12.59	-3.5	2.97	1.68	-2.32	0		-33.76	-5.44	-5.16	3.79	-7.77	0
86.4	60.37	55.66	30.13	24.21	2.13	0		-7.66	13.07	5.88	10.84	0.05	0		-13.28	-4.31	3.38	2.3	-3.27	0		-34.95	-2.52	-0.95	1.74	-5.84	0
87.3	58.94	51.92	30.7	18.63	1.02	0		-3.64	11.61	3.16	7.13	0.23	0		-13.55	-5.12	-3.38	0.21	-0.85	0		-37.68	-5.87	-7.01	-0.33	-9.47	0
88.2	55.96	49.38	25.61	16.72	-4.53	0		-9.4	10.65	1.43	2.9	-2.57	0		-15.6	-8.21	-1.56	-1.78	-5.33	0		-32.5	-2.48	-2.46	0.39	-7.73	0
89.1	56.88	50.73	29.02	17.9	-1.58	0		-7.99	9.44	1	5.35	-3.06	0		-11.22	-5.4	-0.59	-0.04	-2.09	0		-36.06	-5.77	-5.21	-1.72	-9.13	0
90	59.63	50.19	30.67	18.77	-1.89	0		-7.42	10.51	5.27	7.87	-0.4	0		-10.57	-3.35	0.67	0.92	-1.9	0		-31.07	-1.98	-0.89	4.57	-5.3	0
90.9	54.34	49.39	27.88	17.18	-1.66	0		-7.71	10.08	2.24	5.87	-2.5	0		-13.74	-5.46	-2.24	0.68	-5.55	0		-36.36	-2	-4.35	0.94	-10.36	0
91.8	53.77	49.1	27.81	15.79	-3.48	0		-10.07	8.64	-0.92	6.9	-1.23	0		-12.46	-5.06	-2.77	-0.8	-0.4	0		-35.76	-4.27	-5.73	-2.54	-8.54	0
92.7	58.15	49.85	30.42	18.2	1.38	0		-6.51	9.88	3.89	7.66	2.38	0		-11.62	-4.82	-0.27	1.91	-1.91	0		-33.66	-2.36	-4.98	2.62	-7.32	0
93.6	57.12	52.09	30.27	18.93	-5.38	0		-6.54	10.02	1.56	3.25	-3.48	0		-11.39	-6.25	0.99	-0.83	-1.77	0		-34.38	-5.22	-2.88	0.54	-10.06	0
94.5	53.41	49.57	26.89	18.92	-1.88	0		-8.14	8.1	0.83	5.31	-3.28	0		-10.84	-4.58	0.53	1.84	-2.74	0		-33.43	-1.5	-2.21	-0.49	-7.01	0
95.4	57.57	49.56	29.44	18.98	-2.45	0		-7.27	10.63	5.03	9.18	-1.45	0		-14.7	-7.38	-1.74	2.22	-4.12	0		-32.77	-2.16	-3.98	2.63	-10.19	0
96.3	54.15	48.98	27.67	16.1	-3.8	0		-6.62	9.07	2.45	6.14	-0.47	0		-12.6	-6.46	-2.56	-1.22	-3.46	0		-31.61	-3.89	-3.6	-1.36	-9.8	0
97.2	56.17	51.59	29.38	18.86	-3.01	0		-9.24	10.13	4.94	6	-0.7	0		-12.78	-5.36	1.91	0.7	-1.3	0		-33.6	-3.88	-4.26	1.33	-8.28	0
98.1	55.95	50.82	28.34	16.65	-1.17	0		-10.26	8.78	0.6	3.2	-2.78	0		-14.48	-4.89	-2.94	-0.68	-4.35	0		-32.66	-3.21	-4.65	3.53	-9.27	0
99	54.85	50.53	30.3	19.35	-4.24	0		-6.54	12.08	4.13	7.38	-3.25	0		-13.54	-6.39	2.31	-1.06	-3.13	0		-34.27	-1.59	-2.8	1.05	-6.78	0
99.9	56.5	48.95	29.33	17.41	1.32	0		-10.71	5.67	-2.93	-0.06	-2.4	0		-11.67	-5.24	-2.06	-2.01	-1.55	0		-30.94	-2.9	-4.04	1.76	-7.23	0
100.8	54.56	51.2	29.92	21.25	1.18	0		-5.32	12.66	5.5	8.17	-0.18	0		-11.49	-5.05	0.93	-0.93	-4.52	0		-33.92	-3.9	-4.22	-1.13	-11.05	0
101.7	53.07	47.82	27.53	16.33	-4.12	0		-8.37	6.63	1.07	3.45	-3.95	0		-10.26	-5.83	-1.82	-0.82	-4.97	0		-32.05	-3.85	-4.9	0.54	-10.67	0
102.6	56.18	50.51	31.01	17.11	-1.69	0		-4.42	12.43	6.43	9.47	-0.57	0		-10.66	-3.18	0.12	1.22	-1.43	0		-33.24	-2.77	-6.06	0.6	-10.38	0
103.5	57.55	50.47	27.22	20.36	-0.78	0		-8.82	7.75	-2.36	2.66	-1.76	0		-12.93	-8.91	-3.42	-2.79	-4.52	0		-33.47	-4.92	-6.36	-1.4	-8.63	0
104.4	55.5	50.24	28.39	19.52	-1.15	0		-7.46	9.63	5.9	6.04	-0.87	0		-11.91	-5.42	1.62	-1.53	-4.82	0		-32.11	-2.71	-4.83	0.41	-8.58	0
105.3	53.69	48.6	27.44	15.7	-4.54	0		-7.32	10.2	4	5.67	-1.96	0		-11.02	-2.27	2.06	1.42	-3.1	0		-30.67	-2.44	-2.86	-1.17	-8.16	0
106.2	55.08	52.77	28.79	18.77	-1.63	0		-9.32	9.74	0.42	5.08	-5.13	0		-13.46	-4.22	-1.78	-0.72	-6.18	0		-33.8	-3.19	-6.03	-1.9	-9.63	0
107.1	58.37	50.24	29.23	18.74	-2.55	0		-7.47	9.86	-1.26	6.92	-6.27	0		-12.83	-6.5	-2.19	-1.32	-4.57	0		-32.93	-4.58	-4.79	-1.13	-9.19	0
108	54.53	49.05	27.02	16.36	-2.75	0		-2.95	12.85	3.92	6.06	-0.65	0		-12.53	-4.64	-3.96	-1.47	-5.06	0		-37.49	-5.88	-9.09	-3.17	-12.03	0
108.9	54.88	46.4	27.87	15.86	-1.88	0		-5.35	8.68	4.06	5.18	-2.12	0		-9.89	-3.97	3.59	0.2	0.04	0		-32.16	-1.71	-2.83	-0.94	-8.01	0
109.8	54.43	50.39	28.89	16	-0.92	0		-7.14	8.54	0.71	3.12	-1.85	0		-13.54	-7.22	-2.52	-3.34	-7.84	0		-32.33	-2.22	-3.44	-0.66	-11.56	0
110.7	52.77	50.08	26.22	16.71	-2.89	0		-10.8	10.03	1.09	3.23	-2.7	0		-11.32	-3.73	0.39	-1.1	-3.33	0		-29.97	-1.06	-3.1	1.73	-7.68	0
111.6	57.08	51.44	31.96	20.25	-1.38	0		-4.05	12.43	3.9	4.49	-4.43	0		-12.48	-6.8	-5.06	-3.78	-7.41	0		-34.04	-6.48	-7.6	-2.53	-13.07	0
112.5	60.01	53.87	32.12	20.76	0.11	0		-4.79	12.9	2.26	5.11	-2.36	0		-9.94	-5.05	-0.57	-0.48	-4.44	0		-31.18	-2.78	-4.71	0.8	-10.09	0
113.4	56.75	52.46	28.49	17.33	1.14	0		-3.53	8.9	1.6	4.76	-3.2	0		-8.41	-4.1	0.36	1.08	-3.53	0		-31.23	-3.22	-4.08	-1.2	-8.71	0
114.3	53.64	50.05	27.49	19.54	-1.36	0		-7.19	8.92	0.99	8	-1.56	0		-7.28	-2.97	1.3	1.78	-4.36	0		-31.74	-1.95	-5.65	-0.22	-11.28	0
115.2	55.21	50.75	30.25	18.97	0.95	0		-7.04	9.56	3.13	7.2	-0.61	0		-9.44	-2.75	0.14	1.02	0.8	0		-30.03	0.35	-4.46	0.13	-8.48	0
116.1	50.64	48.25	24.24	16.02	-1.92	0		-5.69	10.86	2.2	8.14	-1.84	0		-10.18	-7.69	-1.52	-2.19	-6.61	0		-31.29	-4	-4.81	-3.19	-11.45	0
117	50.69	46.84	26.55	15.44	-3.01	0		-10.26	11.01	0.25	6.36	1.15	0		-11.89	-6.03	-3.56	-2.64	-2.83	0		-27.24	0.34	-3.82	-0.31	-8.19	0
117.9	57.59	50.92	29.71	17.45	0.72	0		-4.84	12.74	2.69	4.48	-0.69	0		-11.03	-7.4	-3.46	-2.95	-3.37	0		-30.68	-3.4	-8.46	-4.18	-12.14	0
118.8	49.95	48.67	29.04	15.34	-3.35	0		-9.05	9.41	2.76	3.57	-2.01	0		-12.43	-4.33	-3.41	-2.18	-3.88	0		-35.96	-5.97	-9.62	-3.16	-14.32	0
119.7	53.71	50.93	29.62	16.2	3.26	0		-2.84	15.47	4.53	5.64	2.23	0		-7.02	-0.5	1.14	0.19	-1.43	0		-32.13	-4.13	-6.2	-2.14	-10.66	0
120.6	49.94	48.62	27.06	15.28	-5.23	0		-4.79	13.38	5.03	8.18	0.7	0		-9.54	-5.16	-0.78	-2.63	-4.98	0		-31.54	-4.34	-8.1	-2.56	-13.33	0
121.5	50.14	46.78	23.88	14.49	-5.2	0		-7.85	11.09	1.43	4.97	-1.26	0		-11.23	-6.55	-0.8	-1.07	-5.93	0		-28.95	-2.08	-7.97	-1.07	-9.66	0
122.4	54.32	50.33	27.58	19.11	-0.48	0		-8.08	9.04	0.43	4	-2.24	0		-11.23	-5.69	-0.96	-1.85	-2.89	0		-28.93	-1.71	-5.31	-0.11	-9.73	0
123.3	50.38	47.91	27.78	18.11	-1.71	0		-7.84	9.76	-0.52	4.72	-0.69	0		-12.57	-5.96	-4.15	-3.25	-5.87	0		-32.96	-4.61	-10.49	-1.89	-12.76	0
124.2	53.19	48.53	25.81	15.02	-5.58	0		-5.84	11.39	2.96	7.34	-1.7	0		-6.25	-2.7	-0.85	1.08	-1.11	0		-30.57	-4.05	-5.67	-0.82	-11.45	0
125.1	53.09	51.12	27.42	19.22	-1.11	0		-4.24	12.77	6.67	6.12	-0.68	0		-8.39	-2.26	1.25	2.17	-1.87	0		-28.71	-1.71	-6.8	1.22	-10.12	0
126	52.65	51.11	28.9	18.47	0.39	0		-4.79	11.67	4.65	6.86	0.76	0		-12.07	-6.55	-1.45	-2.87	-4.2	0		-29.87	-2.49	-4.47	-1.26	-10.84	0
126.9	28.06	36.94	19.78	14.21	-3.04	0		-3.34	7.86	0.02	7.28	-0.7	0		0.17	-5.46	-0.3	0.26	-1.44	0		-16.85	-3.79	-6.2	-3.1	-9.59	0
127.8	-0.86	13.37	4.03	4.45	-1.5	0		0.87	3.72	0.5	-0.21	2.6	0		8.15	-4.14	-1.14	-3.84	0	0		-1.5	1.35	-6.02	-7.87	-5.11	0
128.7	-10.33	-1.65	-2.7	-0.34	-4.23	0		6.42	3.23	0.7	0.52	-1.89	0		11.71	-1.45	1.61	-4.48	0.42	0		6.62	3.9	-6.02	-3.44	-5.56	0
129.6	-13.62	1.29	-0.4	-0.98	1	0		3.77	5.62	2.18	2.43	4.87	0		11.03	-0.3	1.74	-2.27	0.41	0		7.7	4.96	-5.94	-3.36	-5.56	0
130.5	-13.24	2.76	-0.91	1.53	0.94	0		7.37	6.45	0.56	5.35	3.24	0		16.7	2.95	4.44	0.03	3.01	0		4.97	3.48	-4.37	-3.6	-4.74	0
131.4	-18.53	-1.1	-5.27	-3.57	-1.76	0		6.62	4.44	0.84	0.89	1.7	0		13.34	1.02	3.36	-0.52	1.91	0		6.02	3.84	-7.66	-1.88	-8.79	0
132.3	-15.8	-3.9	-2.37	2.31	0.15	0		9.81	2.69	2.8	1.18	1.77	0		15.75	0.3	5.27	-1.97	-1.43	0		6.81	4.86	-2.33	-4.28	-5.44	0
133.2	-19.1	-4.29	-4.32	0.58	1.45	0		3.7	1.14	-4.48	0.71	-1.31	0		11.29	-0.83	1.41	-4.02	-5.13	0		4.6	1.14	-6.17	-6.57	-9.36	0
134.1	-19.6	-5.86	-3.21	-2.16	0.53	0		5.53	1.2	-0.97	-1.19	1.68	0		16.5	1.89	5.27	0.52	1.73	0		9.47	8.33	-1.9	0.47	-0.1	0
135	-17.66	-6.3	-4.06	-2.69	-2.98	0		5.33	0.69	-3.2	-2.81	-0.37	0		10.6	-2.46	-0.31	-3.26	1.88	0		7.41	3.08	-7.05	-4.67	-5.71	0
135.9	-22.84	-8.37	-9.06	-3.91	-3.27	0		3.33	-2.48	-9.11	-3.82	-3	0		15.25	-3.17	1.15	-3.99	-1.63	0		6.49	3.87	-4.85	-4.34	-6.13	0
136.8	-18.17	-6.42	-2.8	-3.45	3.08	0		4.33	-0.92	-3.04	0.62	0.67	0		12.6	-1.18	-1.57	-3.18	-0.46	0		9.13	6.66	-2.97	-4.47	-4.29	0
137.7	-18.04	-5.75	-4.01	-0.71	-2.01	0		3	0.63	-4.74	0.43	-1.45	0		9.68	-3.29	-2.67	-3.71	-2.06	0		7.01	4.68	-5.51	-2.96	-6.74	0
138.6	-18.88	-7.96	-6.15	-2.82	-4.38	0		6.15	2.21	0.4	2.73	1.2	0		17.44	2.39	4.2	1.46	3.63	0		8.31	4.97	-3.69	-2.12	-3.09	0
139.5	-20.26	-6.32	-6.9	-4.3	-0.21	0		6.51	1.88	-4.53	-0.48	1.16	0		12.47	-0.14	-0.7	-3.77	-0.18	0		4.66	0.49	-8.6	-7.47	-7.43	0
140.4	-16.82	-4.35	-5.18	-1.23	1.3	0		8.55	4.05	0.33	0.19	1.81	0		16.41	1.31	1.9	-2.06	2.04	0		7.55	4.46	-6.25	-4.3	-3.61	0
141.3	-21.46	-7.8	-8.11	-5.07	-0.34	0		4.57	2.35	-0.93	-0.3	1.16	0		14.52	1.55	2.26	-3.44	2.13	0		8.67	6.18	-4.22	-4.45	-3.68	0
142.2	-21.31	-8.69	-8.4	-4.49	-2.3	0		9.28	3.73	-2.72	2.15	-1.65	0		12.93	-2.58	-0.78	-5.65	-2.83	0		11.38	5.23	-4.42	-3.2	-3.28	0
143.1	-23.21	-10.57	-8.48	-6.82	-3.19	0		7.96	1.34	-1.56	-0.23	0.94	0		17.08	1.64	3.93	-0.7	2.46	0		9.47	6.48	-3.32	-2.06	-4.09	0
144	-21.19	-6.24	-5.46	-1.48	-3.85	0		5.37	1.66	-3.42	0.28	-1.05	0		13.67	0.36	0.75	-3.84	0.51	0		9.05	4.2	-8.59	-6.48	-6.15	0
144.9	-20.39	-8	-6.3	-2.58	0.26	0		8.9	-0.95	-3.42	0.2	0.66	0		15.67	-1.17	0.93	-2.05	-0.74	0		8.88	3.76	-5.43	-5.19	-7.25	0
145.8	-20.99	-7.46	-8.41	-2.92	-0.43	0		8.08	-1.4	-2.1	-2.85	3.56	0		14.69	-1.25	1.41	-5.13	2.42	0		10.35	5.62	-5.67	-5.12	-7.41	0
146.7	-19.84	-7.38	-6.01	-3.83	-2.07	0		6.62	0.91	-1.65	-3.92	0.97	0		14.84	0.11	2.01	-3.92	-2.26	0		9.9	4	-5.72	-5.67	-7.48	0
147.6	-22.39	-8.6	-9.25	-4.87	-2.58	0		4.96	0.87	-3.23	-1.99	0.84	0		10.72	-2.67	-1.72	-6.63	-1.92	0		6.83	6.11	-5.57	-5.15	-4.78	0
148.5	-22.54	-8.66	-7.68	-4.49	0.72	0		6	1.13	-4.54	-0.93	0.44	0		15.72	-0.4	2.75	-0.74	1.57	0		10.17	5.53	-5.05	0.61	-2.15	0
149.4	-18.55	-4.78	-2.18	-1.11	0.58	0		3.91	0.48	-4.08	-2.25	-0.19	0		10.99	-4.02	-0.37	-3.86	-0.77	0		8.68	4.58	-6.03	-6.77	-4.99	0
150.3	-23.04	-8.76	-6.32	-3.09	-1.32	0		3.41	-1.35	-4.71	-2.92	-1.71	0		14.93	-0.6	1.07	-3.12	0.92	0		7.01	7.31	-4.36	-5.83	-5.57	0
151.2	-22.32	-9.42	-6.83	-6.1	0.48	0		4.47	0.6	-2.36	1.21	0	0		11.93	-0.89	-2.14	-4.39	-0.19	0		9.35	5.86	-4.82	-5.13	-6.12	0
152.1	-23.47	-9.42	-7.83	-9.19	-3.24	0		6.08	2.06	-2	-4.85	-0.32	0		13.78	-0.11	2.28	-5.97	1.02	0		7.25	1.59	-6.95	-8.84	-7.75	0
153	-19.27	-4.51	-4.35	-0.73	3.24	0		5.79	4.52	-4.38	0.62	2.36	0		14.34	2.46	0.45	-2.02	2.12	0		4.58	3.58	-12.58	-8.89	-8.51	0
153.9	-20.07	-6.31	-7.6	-2.34	3.17	0		11.17	6.63	0.38	3.85	6.64	0		15.94	1.86	0.54	-3.86	0.67	0		7.01	6.02	-7.42	-5.42	-3.84	0
154.8	-24.53	-10.8	-7.08	-5.26	-3.73	0		5.37	2.04	-3.94	0.32	2.96	0		13.63	-0.89	0.69	-1.23	1.34	0		9.73	4.34	-4.88	-4.41	-2.39	0
155.7	-18.96	-8.58	-3.85	-2.57	1.8	0		8.93	0.01	0.91	-0.94	0.32	0		14.24	-1.71	1.35	-4.1	-1.23	0		9.98	3.9	-6.87	-3.8	-6.72	0
156.6	-20.87	-7.94	-4.92	-0.89	-0.21	0		5.44	0.83	-3.26	-0.82	-0.72	0		10.47	-6.98	-4.85	-7.97	-4.36	0		7.78	2.53	-7.19	-7.5	-7.66	0
157.5	-20.77	-4.6	-8.37	-4.67	-0.87	0		10.52	8.08	-0.93	2	3.11	0		13.9	-0.08	0.1	-2.6	1.36	0		8.22	3.64	-6.97	-5.35	-5.83	0
158.4	-22.49	-5.84	-6.26	-4.14	-0.55	0		7.76	2.99	0.11	-0.63	2.27	0		13.5	0.09	3.45	-2.11	2.44	0		8.58	3.77	-6.43	-4.11	-5.65	0
159.3	-22.83	-9.01	-7.89	-1.55	-2.67	0		8.65	5.09	-3.6	1.88	1.32	0		15.86	3.24	3.25	-1.12	1.34	0		9.42	6.29	-4.21	-2.86	-3.3	0
160.2	-21.86	-9.77	-6.34	-2.26	-2.12	0		4.79	2.5	0.66	0.3	1.5	0		12	-2.1	1.72	-4.73	-1.15	0		9.82	3.9	-2.78	-5.29	-4.11	0
161.1	-24.46	-10.25	-7.99	-4.06	-2.27	0		5.88	-0.87	-2.99	-2.52	-0.36	0		14.08	0.24	1.57	-3.19	0.8	0		9.61	8.2	-5.36	-4.56	-4.42	0
162	-23.8	-6.13	-7.34	-3.66	0.01	0		5.89	0.29	-1.37	0.7	3.43	0		14.3	-1.85	1.52	-2.19	-1.65	0		10.1	4.15	-6.05	-2.46	-6.17	0
162.9	-24.85	-11.54	-9.24	-5.3	-2.76	0		4.45	1.36	-0.71	-0.14	1.38	0		14.98	4.07	4.33	-2.61	0.29	0		10.43	6.14	-5.37	-3.89	-4.21	0
163.8	-21.93	-7.21	-4.64	-5.53	0.21	0		8.81	2.72	-0.39	-0.54	0.25	0		16.51	0.52	4.13	-2.3	0.6	0		8.26	2.48	-4.15	-5.42	-4.18	0
164.7	-20.17	-7.22	-5.46	0.72	0.35	0		6.53	2.65	1.7	3.32	1.5	0		15.67	4.06	6.86	-0.09	2.85	0		10.71	6.81	-2.7	-3.21	-3.35	0
165.6	-22.39	-10.92	-4.95	-6.25	-0.6	0		5.7	1.08	-0.59	-1.57	1.14	0		11.44	-1.95	-1.04	-6.98	-2.61	0		9.47	2.83	-6.19	-4.38	-4.96	0
166.5	-22.32	-5.34	-6.1	-1.62	-1.07	0		8.33	2.68	-2.82	1.86	0.85	0		15.31	2.66	4.74	-0.82	1.69	0		10.05	4.9	-2.83	-4.3	-4.42	0
167.4	-20.23	-7.91	-6.52	-2.3	0.19	0		7.19	0.65	-3.06	-3.86	2	0		11.69	0.85	0.92	-2.59	3.03	0		7.21	6.12	-3.84	-4.28	-3.39	0
168.3	-21	-4.15	-4.78	-0.74	0.83	0		12.25	5.52	-0.64	4.38	4.07	0		16.43	-2.35	0.84	-1.8	-0.66	0		6.84	2.69	-6.28	-4.44	-7.94	0
169.2	-23.6	-10.86	-8.51	-5.7	-3.88	0		9.07	6.6	-1.22	-0.4	0.5	0		14.68	1.32	-0.79	-5.07	1.82	0		7.71	4.45	-8.08	-6.29	-3.6	0
170.1	-24.58	-7.18	-7.09	-3.48	-2.04	0		6.72	3.94	-2.59	-0.1	1.71	0		14.1	1.02	1.21	-1.62	1.84	0		11.19	6.95	-2.86	-2.32	-1.53	0
171	-24.64	-10.01	-7.04	-8.21	-2.26	0		7.93	1.68	-0.89	-2.48	1.01	0		15.25	0.04	2.22	-3.45	2.26	0		9.49	6.25	-3.46	-3.22	-1.94	0
171.9	-22.37	-9.26	-5.1	-4.19	1.07	0		6.24	1.65	-0.14	-0.26	2.33	0		16.51	3.25	4.12	-0.48	2.9	0		6.63	2.83	-6.16	-5.71	-4.94	0
172.8	-20.79	-7.13	-5.47	-1.89	0.96	0		9.23	3.83	-0.05	1.84	1.66	0		15.21	0.87	4.52	-2.36	0.34	0		9.19	5.65	-4.02	-5.38	-4.05	0
173.7	-26.1	-13.58	-8.2	-6.88	-3.23	0		4.77	1.06	-2.44	-1.28	0.63	0		13.27	0.38	1.34	-4.62	0.83	0		9.84	6.58	-5.09	-3.34	-4.04	0
174.6	-21.14	-6.07	-5.83	-1.61	1.98	0		6.35	2.51	-0.43	-0.02	4.06	0		15.28	-1.75	3.57	-4.32	0.37	0		9.61	4.82	-4.44	-4.63	-5.74	0
175.5	-24.38	-11.74	-9.31	-2.95	-1.17	0		8.86	1.64	-1.82	3.11	-0.09	0		17.01	2.93	2.95	-1.17	2.71	0		7.68	2.3	-5.04	-6.16	-6.24	0
176.4	-21.55	-11.46	-7.19	-3.32	-0.87	0		8.34	2.57	-2.01	0.2	0.88	0		11.03	-1.63	-0.59	-2.09	-2.12	0		9.18	4.81	-6.15	-1.71	-3.89	0
177.3	-20.17	-6.31	-2.22	-0.79	2.99	0		7.17	0.71	-2.42	-0.53	0.84	0		13.82	-2.35	-2.39	-2.31	-1.39	0		8.16	0	-8.43	-7.55	-8.65	0
178.2	-23.41	-7.25	-5.93	-2.46	1.27	0		5.2	-0.18	-1.59	-2.17	0.23	0		13.92	-0.86	2.05	-2.71	0.69	0		7.41	3.63	-6	-3.92	-6.41	0
179.1	-23.01	-6.36	-5.09	-2.97	0.63	0		3.67	2.85	-2.52	-2.89	-2.79	0		13.26	1.19	1.59	-4.72	-1.22	0		9.45	4.65	-4.19	-4.42	-3.41	0
180	-24.37	-12.76	-9.36	-2.49	-4.11	0		6.14	0.02	-4.35	1.09	0.65	0		11.38	-2.17	-0.59	-5.34	-0.71	0		10.69	3.04	-5.66	-3.92	-2.74	0
180.9	-23.89	-8.73	-8.73	-6.07	-3.7	0		4.48	0.08	-5.33	-1.28	-1.54	0		12.65	-2.23	0.05	-2.77	1	0		7.23	1.61	-6.15	-5.63	-6.14	0
181.8	-24.29	-10.17	-8.42	-6.99	-4.04	0		3.06	-2.69	-2.4	-4.07	0.79	0		11.72	-2.98	-0.53	-5.7	-0.43	0		5.62	1.67	-7.21	-6.17	-5.92	0
182.7	-26.03	-7.72	-9.39	-8.17	-1.51	0		5.66	1.98	-2.44	-0.76	1.11	0		18.8	-0.11	1.74	-2.88	1.54	0		9.53	3.58	-7.43	-3.27	-5.59	0
183.6	-26.97	-8.86	-10.45	-7.68	-4.15	0		6.37	-0.73	-3.36	-4.52	-1.1	0		14.65	-2.21	-1.07	-5.35	0.6	0		8.58	7.27	-5.46	-3.73	-5.53	0
184.5	-20.46	-7.97	-5.71	-2.8	-0.57	0		4.21	-0.81	-3.7	-2.62	1.12	0		12.9	-1.08	1.34	-3.96	-0.12	0		6.92	2.31	-6.12	-5.43	-5.93	0
185.4	-21.3	-8.55	-5.83	-1.06	1.1	0		5.36	0.64	-3.22	-2.91	0.29	0		14.56	-0.12	2.05	-5.47	-2.37	0		7.08	5.89	-5.4	-7.39	-5.31	0
186.3	-24.92	-9.58	-6.19	-4.91	-1.06	0		4.68	-1.08	-3.65	-1.51	-1.46	0		14.13	-1.28	1.16	-6.52	-1.89	0		7.18	2.76	-7.91	-7.66	-6.92	0
187.2	-23.66	-9.77	-6.51	-3.35	0	0		8.39	2.11	-1.94	-0.06	1.21	0		13.18	-1.35	1.58	-6.04	-1.64	0		6.3	3.13	-8.87	-8.55	-5.75	0
188.1	-25.08	-8.43	-5.48	-6.51	-3.25	0		8.39	0.83	-3.26	-1.4	-1.68	0		15.98	-1.88	0.55	-3.79	-0.07	0		10.03	8.32	-3.4	-3.64	-2.28	0
189	-22.31	-9.4	-4.69	-4.89	0.15	0		6.84	0.73	0.54	-1.48	2.8	0		14.3	-0.73	-0.37	-5.33	-1.47	0		8.56	1.85	-7.07	-5.32	-6.89	0
189.9	-21.3	-6.96	-5.79	-3.46	-1.49	0		7.25	3.47	-0.86	-1.71	-0.58	0		14.38	-0.81	-0.65	-1.3	-1.65	0		8.87	5.39	-4.27	-2.81	-3.91	0
190.8	-21.87	-9.76	-7.62	-5.51	-0.33	0		5.11	1.52	-5.16	-2.21	0.58	0		11.89	-0.87	-1.5	-6.05	-0.14	0		9.24	3.27	-8.48	-8.26	-5.07	0
191.7	-20.88	-7.2	-8.47	-1.22	-0.4	0		3.94	2.24	-2.63	-3.17	-1.65	0		11.39	0.61	4.96	-5.61	-2.01	0		6.42	4.87	-5.26	-5.29	-5.2	0
192.6	-22.98	-8.87	-9.28	-5.25	-3.85	0		8.94	3.87	-1.23	-1.08	0.07	0		17.29	2.74	4.36	-0.96	3.91	0		9.34	6.82	-5.47	-2.94	-3.72	0
193.5	-25.72	-8.69	-6.71	-4.01	-1.73	0		5.17	-1.42	-4.61	-4.53	-0.59	0		15.02	-0.88	2.2	-5.14	2.23	0		7.85	5.36	-6.73	-8.19	-5.27	0
194.4	-24.08	-10.23	-8.78	-3.28	-0.67	0		5.83	-0.34	-5.08	-0.2	-0.96	0		15.64	0.25	1.86	-3.64	-0.88	0		10.35	4.97	-5.55	-4.43	-4.95	0
195.3	-18.49	-9.46	-8.7	-4.19	-3.16	0		7.93	1.81	-0.3	1.07	1.79	0		12.73	-1.31	0.58	-3.59	-0.85	0		7.38	3.61	-7.85	-2.88	-7.15	0
196.2	-21.98	-6.5	-7.8	-1.57	0.88	0		9.16	3.2	-0.14	0.69	2.41	0		17.4	2.18	3.37	0.11	1.41	0		8.74	3.9	-5.56	-3.6	-6.41	0
197.1	-20.13	-4.12	-4.82	-3.82	1.94	0		7.5	-0.77	-0.98	-3.5	1.58	0		15.57	-3.91	-0.03	-5.9	-3.24	0		11.23	3.75	-4.06	-7.29	-6.64	0
198	-24.14	-10.44	-10.25	-3.72	-1.05	0		3.93	0.29	-4.1	-2.64	-1.36	0		15.68	4.07	3.95	-0.4	4.8	0		10.7	6.25	-3.65	-1.32	-2.36	0
198.9	-22.78	-9.53	-7.48	-9.63	-0.14	0		9.55	4.65	-2.51	-0.82	1.59	0		16.95	1.51	5.8	0.15	2.08	0		10.64	5.45	-2.85	-2.61	-6.29	0
199.8	-24	-9.83	-5.94	-4.39	-3.49	0		7.3	-0.19	-0.15	-2.96	0.79	0		16.68	-0.33	3.75	-2.36	3.97	0		8.9	3.97	-4.68	-3.89	-5.1	0
200.7	-17.55	-5	-3.67	-0.93	4.99	0		5.82	2.46	-3.56	-2.81	1.93	0		11.69	-1.58	-0.07	-6.81	0.28	0		10.57	5.29	-5.27	-3.46	-2.46	0
201.6	-23.21	-10.12	-10.54	-7.12	-3.44	0		7.63	2.43	-4.56	-3.12	2.57	0		16.25	0.24	0.29	-4.67	0.66	0		12.24	7.38	-2.99	-3.31	-2.46	0
202.5	-23.18	-11.38	-8.67	-3.95	-1.04	0		9.31	3.37	0.75	-1.34	2.82	0		14.01	0.58	2.11	-8.7	-3.58	0		7.43	4.63	-5.98	-6.97	-5.97	0
203.4	-23.49	-11.14	-9.19	-4.95	-2.99	0		5.03	-3.24	-5.53	-1.08	-1.35	0		13.35	0.45	0.9	-2.58	2.04	0		8.4	5.08	-5.35	-2.41	-3.47	0
204.3	-19.32	-6.51	-6.14	-2.51	-0.49	0		7.52	0.97	-3.29	-2.51	-1.08	0		11.25	-2.03	-0.61	-7.54	-0.68	0		7.3	1.95	-7	-6.71	-4.97	0
205.2	-20.13	-5.57	-4.76	-0.85	0.95	0		7.79	1.67	-0.46	1.13	-0.04	0		11.6	-3.84	1.18	-4.55	-0.64	0		7.88	2.75	-5.31	-2.69	-5.82	0
206.1	-22.76	-10.32	-8.8	-5.38	-2.55	0		3.63	0.4	-2.15	-2.23	1.28	0		11.3	-0.03	4.53	-3.25	0.53	0		8.14	2.82	-6.1	-5.3	-6.34	0
207	-23.26	-9.12	-8.21	-5.35	-1.77	0		7.6	4.49	-1.36	0.75	1.44	0		14.1	1.53	1.99	-1.7	1.17	0		6.19	2.52	-4.8	-5.01	-5.81	0
207.9	-26.01	-8.76	-6.69	-5.77	-1.38	0		8.13	2.98	-0.89	-2.23	2.65	0		13.18	-1.46	-0.06	-4.16	-0.34	0		11.11	7.78	-3.92	-4.24	-1.65	0
208.8	-25.81	-10.59	-7.3	-7.73	-1.97	0		3.02	0.55	-3.82	-3.04	0.32	0		11.48	0.09	0.32	-6.09	0.67	0		5.58	0.16	-11.14	-8.02	-8.56	0
209.7	-20.81	-6.38	-6.15	-2.27	1.08	0		6.36	2.11	-3.79	-3.34	0.3	0		15.01	0.69	1.39	-4.24	2.16	0		8.51	2.52	-4.65	-5.85	-2.95	0
210.6	-24.44	-7.41	-7.68	-2.95	-0.81	0		9.53	4.87	0.73	0.29	1.83	0		14.29	2.08	0.87	-3.82	0.24	0		6.97	4.88	-5.42	-5.76	-3.82	0
211.5	-25.52	-11.26	-10.34	-2.9	-2	0		6.27	1.76	-2.96	-1.75	-1.9	0		13.35	-2.05	-2.05	-3.62	-3.83	0		10.64	5.74	-3.01	-3.16	-4.51	0
212.4	-23.12	-5.17	-7.01	-2.9	-1.37	0		5.91	4.13	-2.34	-1.04	1.14	0		11.91	-0.64	0.85	-4.11	-0.12	0		9.62	4.66	-4	-3.34	-3.95	0
213.3	-20.76	-8.03	-6.48	-4.21	1.87	0		8.99	2.84	-3.23	-1.39	1.81	0		14.8	1.01	0.5	-2.52	1.08	0		7.85	3.59	-6.25	-5.7	-6.96	0
214.2	-20.75	-8.45	-6.82	-3.49	-1.42	0		8.62	3.53	-2.81	2.24	1.54	0		13.36	-0.28	1.15	-2.63	0.52	0		9.24	3.88	-5.25	-5.51	-4.83	0
215.1	-25.45	-7.9	-6.55	-4.89	-3	0		3.26	0.67	-1.44	-1.44	-1.46	0		8.67	-2.33	-1.29	-7.05	-4.44	0		6.58	3.92	-7.52	-5.12	-6.75	0
216	-24.71	-9.8	-9.26	-6.32	-1.54	0		4.75	0.51	-2.6	-0.91	-1.87	0		11.9	-2.5	0.89	-4.9	-2.05	0		6.34	1.75	-6.79	-5.29	-6.86	0
216.9	-24.06	-8.25	-7.55	-2.45	-0.7	0		6.19	-1.07	-2.27	-2.56	0.65	0		11.69	-4.34	-2.1	-7.34	-2.25	0		9.08	4.11	-5.35	-5.01	-5.53	0
217.8	-19.57	-5.17	-3.82	-2.27	1.17	0		7.95	2.43	-1.74	-2.02	1.16	0		9.58	-3.36	-0.36	-8.76	-1.58	0		4.12	1.5	-6.96	-8.46	-8.19	0
218.7	-19.91	-7.14	-6.42	-1.51	-2.99	0		8.89	1.3	-1.47	0.38	0.96	0		12.69	-4.09	-0.97	-6.44	-2.94	0		8.11	4.24	-8.05	-8.38	-7.34	0
219.6	-22.14	-6.64	-7.72	-3.4	-0.39	0		4.66	1.36	-3.7	-1.52	-0.06	0		11.85	-0.54	-1.68	-3.58	-0.24	0		9.88	3.25	-7.46	-1.12	-2.38	0
220.5	-23.5	-6.61	-8.06	-6.14	-1.21	0		4.61	-1.14	-3.22	-4.07	-0.78	0		12.93	-4.49	-4.05	-7.96	-2.74	0		10.04	4.82	-5.33	-1.54	-3.15	0
221.4	-23.22	-5.85	-5.31	-5.11	-1.76	0		5.8	0.94	-0.54	-2.67	1.54	0		14.58	-1.24	1.21	-4.68	3.27	0		6.92	1.71	-8.67	-8.09	-5.93	0
222.3	-22.78	-9.81	-7.07	-3.78	-1.22	0		5.78	0.42	-4.47	-3.65	-0.98	0		15.33	2.71	1.76	-1.66	2.72	0		9.57	5.31	-2.78	-3.13	-1.56	0
223.2	-21.79	-9.66	-8.02	-2.81	-0.57	0		4.67	-1.77	-2.52	-2.26	-0.47	0		11.43	0.16	1.01	-8.4	0	0		6.73	6.91	-3.96	-7.49	-4.14	0
224.1	-24.85	-7.84	-7.95	-5.97	-2.45	0		4.6	0.24	-4.08	-5.52	-0.72	0		13.06	-2.47	0.75	-3.68	0.78	0		8.3	2.16	-8.95	-5.08	-5.57	0
225	-24.63	-9.06	-7.54	-4.64	-3	0		4.87	1.37	-1.81	-0.56	1.09	0		14.22	-0.96	1.86	-2.71	1.77	0		7.55	1.77	-7.18	-6.16	-5.31	0
225.9	-26.34	-9.25	-8.24	-6.12	-3.19	0		2.54	-2.23	-4.07	-4.8	-3.09	0		14.27	-0.66	2.61	-3.91	1.53	0		9.08	4.09	-5.4	-3.03	-3.57	0
226.8	-23.37	-7.5	-7.44	-5.83	-1.59	0		5.77	2.62	-0.96	-1.88	1.31	0		12.29	1.77	2.53	-4.37	-3.26	0		6.12	3.29	-6.18	-6.98	-5.19	0
227.7	-24.78	-9.21	-6.37	-5.78	2.2	0		6.89	3.72	0.07	1.39	1.87	0		11.89	-1.32	-0.78	-4.79	-1.27	0		5.17	3.08	-11.32	-8.31	-6.71	0
228.6	-20.54	-5.22	-4.35	-0.71	-0.47	0		6.78	2.09	-1.26	-0.3	1.27	0		13.27	-0.33	2.41	-5.55	-0.69	0		7.35	2.61	-7.41	-6.38	-5.91	0
229.5	-24.21	-7.57	-6.53	-4.29	-1.78	0		5.87	1.9	-2.3	-4.21	1.1	0		13.79	2.7	1.16	-4.49	3.21	0		7.81	6.43	-5.58	-1.75	-4.21	0
230.4	-24.65	-10.61	-9.25	-3.53	-2.21	0		7.66	0.54	0.5	1.5	1.95	0		14.06	-2.09	0.23	-6.92	-1.7	0		9.12	3.65	-6.99	-7.79	-6.13	0
231.3	-19.94	-6.94	-3.79	-0.28	1.59	0		7.87	3.69	2.2	0.82	3.37	0		15.49	1.13	2.37	-4.68	0.97	0		8.27	4.74	-3.73	-6.64	-5.48	0
232.2	-24.5	-10.49	-8.34	-4.35	-3.05	0		6.85	4.04	0.9	2.63	0.66	0		16.89	2.12	4.38	-4.13	3.45	0		10.26	7.12	-5.07	-6.76	-3.64	0
233.1	-25.16	-9.94	-10.08	-7.59	-4.29	0		5.48	-2.15	-2.66	-0.98	-0.61	0		14.99	-1.21	2.31	-3.9	2.43	0		7.63	2.02	-5.63	-6.42	-1.87	0
234	-20.15	-6.55	-4.51	-2.56	-0.42	0		8.52	0.3	-1.85	-1.34	1	0		16.69	-1.49	2.89	-3.97	0.63	0		8.55	2.98	-3.57	-4.98	-4.51	0
234.9	-19.99	-6.59	-0.61	-0.1	3.47	0		5.8	-0.41	-3.66	-1.33	0.71	0		13.72	-2.55	-1.33	-4.43	0.61	0		4.66	3.01	-7.05	-7.54	-9.22	0
235.8	-22.08	-9.21	-5.01	-6.32	0.22	0		6.77	0.68	-1.96	-4.37	0	0		14.13	-1.72	-0.45	-3.73	0.48	0		7.85	6.46	-4.59	-4.37	-2.38	0
236.7	-25.22	-10.1	-8.87	-5.03	-1.74	0		7.84	3.8	1.2	1.59	3.16	0		14.49	0.31	1.43	-3.84	4.12	0		6.2	3.86	-8.31	-7.9	-3.21	0
237.6	-27.74	-11.57	-9.54	-8.12	-3.46	0		7.84	3.28	-1.34	-1.78	-0.53	0		12.34	0.08	-0.9	-3.91	-3.69	0		3.98	-1.13	-8.72	-8.46	-11.38	0
238.5	-24.18	-8.57	-6.03	-5.58	-1.86	0		5.18	3.56	-1.93	-2.48	-0.88	0		13.34	-0.49	2.62	-3.99	0.97	0		11.12	3.59	-2.53	-4.09	-6.66	0
239.4	-24.88	-6.68	-6.55	-5.24	-2.29	0		5.42	4.7	-2.16	-2.59	1.99	0		8.32	-2.32	-0.29	-7.62	0.32	0		7.04	3.52	-7.47	-5.59	-6.25	0
240.3	-23.08	-10.59	-4.71	-5.63	0.91	0		3.37	-2.12	-3.22	-3.56	-1.41	0		12.42	-3.38	0.2	-6.91	0.28	0		9.59	4.07	-3.28	-5.6	-4.48	0
241.2	-24.9	-11.76	-6.35	-6.21	-2.59	0		1.56	-1.35	-5.08	-5.75	1.36	0		8.81	-3.08	-4.22	-9.05	-1.26	0		6.1	3.42	-8.49	-7.88	-8.77	0
242.1	-26.07	-10.78	-10.53	-6.94	-1.95	0		5.74	0.41	-4.05	-4.2	1.79	0		16.65	0.26	1.32	-3.12	3.61	0		9.67	6.81	-4.91	-2.93	-0.91	0
243	-20.63	-6.1	-5.77	-2.41	0.48	0		5.72	2.32	-3.1	-1.58	0.92	0		11.73	-3.66	-1.65	-6.99	-2.06	0		6.72	2.82	-6.22	-5.43	-6.07	0
243.9	-22.22	-6.91	-9.35	-8.1	-3.41	0		5.11	-0.57	-3.1	-4.58	-1.74	0		12.33	-3.59	-1.22	-4.53	0.05	0		11.18	3.81	-5.01	-1.5	-4.56	0
244.8	-25.44	-8.74	-8.58	-7	-0.86	0		4.59	1.95	-2.25	-1.29	2.69	0		13.16	1.2	2.22	-4.48	-0.36	0		9.63	3.88	-5.06	-3.09	-4.74	0
245.7	-24.88	-9.28	-7.12	-8.89	-3.25	0		5.18	1.02	-2.38	-4.78	-0.4	0		14.41	0.34	2.22	-5.81	1.24	0		8.65	3.83	-3.15	-7.03	-5.55	0
246.6	-21.52	-11.12	-6.08	-5.96	-4.33	0		5.18	0.51	-3.3	-1.9	-3.17	0		13.41	0.73	0.12	-6.25	-1.03	0		8.08	4.89	-5.45	-6.2	-5.95	0
247.5	-24.8	-10.67	-8.92	-6.14	-2.31	0		2.89	0.35	-4.47	-2.85	0.18	0		12.23	-2.96	-0.4	-8.92	-1.09	0		8.81	4.24	-7	-6.63	-7.31	0
248.4	-25.26	-10.36	-5.92	-3.79	-0.22	0		7.11	-1.16	-0.81	-0.92	2.22	0		14.13	0.37	1.36	-4.2	1.06	0		7.29	5.65	-4.31	-2.32	-4.49	0
249.3	-28.13	-10.19	-12.17	-9.64	-3.52	0		7.14	4.48	-1.13	-3.52	1.45	0		13.82	0.05	0.79	-7.75	0.2	0		7.05	3.24	-7.18	-5.07	-8.16	0
250.2	-24.28	-7.19	-6.31	-4.34	2.03	0		5.43	2.39	-2.34	-1.64	0.84	0		11.81	-3.1	-0.16	-5.98	-2.79	0		8.48	4.27	-4.36	-5.78	-4.34	0
251.1	-21.47	-6.66	-4.81	-2.65	1.55	0		4.37	2.31	-2.56	-0.93	-0.68	0		11.65	3.04	0.62	-3.84	0.13	0		8.96	4.61	-4.76	-3.58	-2.56	0
252	-23.95	-7.48	-5.15	-3.63	-4.09	0		8.84	3.87	0.13	-1.02	0.05	0		13.13	1.14	2.47	-5.86	-2.6	0		8.88	5.41	-4.07	-4.5	-5.69	0
252.9	-23.7	-7.2	-6.14	-2.58	-1.21	0		4.18	1.23	-4.43	-4.63	1	0		13.04	0.36	0.7	-6.61	-0.12	0		6.07	4.95	-7.44	-5	-6.9	0
253.8	-24.92	-10.77	-9.6	-8.53	-4.76	0		4.19	-0.25	-4.11	-4.64	-1.39	0		12.73	-0.93	2.12	-5.1	-0.9	0		6.85	4.14	-5.45	-3.58	-6.81	0
254.7	-25.08	-11.71	-7.35	-6.39	-4.15	0		4.36	0.34	-5.56	-3	-2.27	0		11.74	-1.83	-2.53	-7.38	-2.02	0		8.07	2.14	-4.26	-5.32	-4.38	0
255.6	-20.31	-4.96	-2.49	-2.75	1.98	0		5.75	4.72	1.82	-1.99	1.02	0		12.94	0.32	1.7	-5.96	-0.14	0		6.47	3.25	-8.37	-5.86	-7.52	0
256.5	-22.15	-8.1	-8.51	-6.62	0.93	0		5.14	1.79	-3.58	-2.33	1.84	0		14.77	1.05	-0.89	-4.11	0.58	0		8.71	2.93	-6.61	-5.22	-4.24	0
257.4	-23.45	-8.86	-3.68	-2.93	-1.05	0		4.74	2.97	-1.65	-2.94	-1.65	0		13.3	1.27	1.94	-7.35	-1.2	0		8.02	4.74	-4.18	-9.52	-3.82	0
258.3	-22.69	-6.84	-5.75	-3.82	-1.8	0		4.63	-0.68	-3.33	-5.64	-1.9	0		13.33	-1.1	-1.08	-6.75	-1.16	0		10.18	6.84	-7.84	-4.85	-4.93	0
259.2	-22.96	-7.4	-4.47	-2.28	0.87	0		3.91	1.05	-1.79	-1.59	-2.28	0		10.42	-2.86	0.04	-6.51	-1.82	0		6.68	2.38	-3	-7.2	-7.69	0
260.1	-26.76	-9.17	-10.21	-6.39	0.55	0		4.4	0.33	-6.26	-3.32	-1.42	0		15.27	-0.58	0.49	-5.91	2.58	0		7.88	2.62	-5.39	-4.94	-5.14	0
261	-22.35	-7.68	-6.13	-1.8	2.53	0		4.11	0.79	-2.32	0.6	2.22	0		14.43	-2.22	1.45	-4.41	0.98	0		10.51	5.74	-6.82	-3.73	-3.24	0
261.9	-22.14	-9.27	-8.12	-5.14	0	0		7.51	2.69	-2.9	-1.43	2.28	0		14.06	-1.16	1.41	-4.48	2.69	0		7.32	2.54	-7.56	-6.22	-4.4	0
262.8	-22.44	-10.94	-7	-4.18	-2.61	0		5.11	-2.21	-4.35	-2.53	-2.01	0		13.53	-1.25	2.14	-3.84	-1.19	0		5.93	0.99	-6.87	-7.09	-5.31	0
263.7	-23.64	-11.1	-6.86	-6.84	-3.97	0		6.78	0.79	0.8	-1.01	1.79	0		12.32	-0.05	4.04	-5.9	2.62	0		5.87	3.1	-7.54	-8.89	-6.55	0
264.6	-24.69	-9.21	-7.28	-8.17	-2.63	0		1.99	-1.12	-5.55	-4.93	-2.66	0		9.26	-3.68	-1.48	-9.34	-1.17	0		6.44	1.92	-6.42	-7.1	-4.14	0
265.5	-25.31	-7.61	-8.12	-4.17	0.39	0		5.88	5.29	-0.15	-2.86	4.73	0		15.01	3.56	5.52	-4.34	2.49	0		9.35	7.63	-2.73	-1.69	-2.84	0
266.4	-22.27	-11.9	-8.99	-8.1	-1.75	0		7.35	1.62	-0.26	-4.88	-1.7	0		10.66	-1.14	-0.09	-5.9	-2.39	0		3.6	-0.77	-8.8	-7.18	-9.48	0
267.3	-22.25	-8.56	-4.63	-2.87	0.19	0		5.12	1.89	0.81	-0.93	2.36	0		13.49	0.36	1.39	-5.57	1.65	0		9.63	5.57	-4.91	-4.34	-4.08	0
268.2	-22.86	-8.46	-6.49	-4.08	0.52	0		3.22	0.12	-3.07	-2.12	0.77	0		9.11	-3.46	1.94	-5.61	1.15	0		9.05	4.86	-4.35	-2.39	-5.46	0
269.1	-20.49	-8.85	-10.39	-4.58	2.01	0		9.68	4.49	-0.54	-0.12	0.9	0		15.63	3.65	2.32	-3.98	3.19	0		11.06	6.47	-5.33	-2.06	-3.01	0
270	-25.69	-12.25	-8.1	-7.85	-5.2	0		3.89	1.58	-4.43	-3.68	-0.46	0		12.71	0.59	0.89	-5.27	-1.33	0		10.65	8	-2.64	-4.49	-4.86	0
270.9	-24.56	-11.23	-8.72	-2.91	-4.79	0		4.45	-0.32	-2.14	-1.95	-1.76	0		11.56	-1.81	2.55	-6.61	2.15	0		8.56	4.8	-4.08	-3.68	-2.45	0
271.8	-27.16	-13.34	-9.48	-6.06	-2.83	0		3.05	-4.02	-5.31	-5.38	-1.65	0		15.31	0.86	4.83	-3.68	2.89	0		11.53	8.08	-1.23	0.73	-2.49	0
272.7	-25.64	-11.51	-7.73	-6.94	-3.48	0		3.04	1.35	-3.32	-3.43	0.18	0		11.16	-0.04	0.77	-5.94	-0.18	0		6.09	3.02	-7.07	-5.88	-2.91	0
273.6	-21.86	-10.25	-7.61	-6.92	-2.59	0		5.2	0.75	-3.54	-3.28	-3.75	0		11.76	-1.24	-0.27	-5.21	-2.04	0		8.88	5.37	-3.61	-4.24	-3.76	0
274.5	-24.96	-8.7	-8.86	-4.36	0.14	0		2.34	-2.43	-4.02	-5.05	-0.93	0		15.13	-1.71	2.7	-1.77	2.4	0		8.89	5.66	-5.15	-4.93	-4.99	0
275.4	-21.79	-9.64	-5.6	-7.22	-3.01	0		3.85	2.1	-1.47	-2.28	0	0		8.75	-1.99	-0.32	-5.69	-3.44	0		5.83	5.16	-6.94	-5.22	-4.51	0
276.3	-23.21	-8.42	-7.39	-3.46	-0.64	0		3.77	1.06	-2.31	-3.88	-3.9	0		11.64	-3.12	-0.76	-8.48	-3.13	0		6.79	1.99	-9.42	-6.15	-6.74	0
277.2	-24.35	-10.74	-5.91	-5.92	-2.55	0		2.23	-0.91	-2.31	-1.96	-1.93	0		8.98	-3.2	0.08	-8.7	-0.3	0		5.36	4.04	-6.09	-5.28	-4.8	0
278.1	-21.7	-7.36	-6.3	-3.88	-0.98	0		3.83	0.16	-5.16	-8.15	-4.37	0		10.84	-2.5	0.01	-7.46	-0.98	0		7.79	3.83	-3.64	-2.65	-3.39	0
279	-26.8	-12.33	-8.32	-7.99	-2.65	0		3.17	0.89	-1.65	-3.4	0.95	0		15.66	1.05	3.23	-4.27	1.33	0		9.91	5.88	-2.68	-3.05	-2.38	0
279.9	-24.14	-8.94	-7.26	-6.52	-2.77	0		3.14	0.48	-1.28	-3.76	-2.56	0		11.74	0.26	3.7	-4.06	1.31	0		6.76	4.72	-2.46	-4.08	-2.74	0
280.8	-26.12	-8.9	-9.49	-7.35	-1.22	0		5.35	2.77	-2.42	-2.43	2.21	0		12.86	1.63	1.2	-4.34	0.03	0		8.09	6.12	-6.19	-5.01	-5.79	0
281.7	-18.98	-5.62	-3.86	-2.71	-0.79	0		8.18	4.2	1.04	-0.53	2.37	0		11.46	-2.21	0.78	-6.42	-0.64	0		4.39	2.09	-6.46	-9.6	-9.68	0
282.6	-22.54	-9.56	-7.84	-3.77	1.4	0		-1.06	0.41	-4.62	-5.45	-3.25	0		7.61	1	-1.53	-6.22	-0.92	0		6.91	5.8	-7.67	-6.08	-4.67	0
283.5	-24.13	-10.05	-7.09	-4.66	-2.98	0		6.87	2.26	-1.05	1.7	0.12	0		11.74	-1.38	-0.23	-2.24	1.06	0		5.55	3.03	-5.93	-3.93	-3.42	0
284.4	-20.33	-5.51	-3.54	-3.11	1.55	0		4.82	1.36	-2.82	-1.28	2.3	0		13.41	-0.76	-1.73	-6.82	-0.49	0		4.67	2.29	-8.06	-6.14	-9.28	0
285.3	-21.99	-9.89	-7.66	-4.97	-1.93	0		1.43	-1.3	-6.11	-6.43	-1.52	0		9.73	-5.05	-0.29	-9.48	-2.46	0		6.25	1.08	-6.34	-7.32	-7.83	0
286.2	-22.8	-11.27	-8.83	-9.05	-2.51	0		6.78	2.4	-1.19	-3.84	-0.07	0		13.27	0.38	0.82	-6.72	-1.8	0		9.11	5.59	-4.44	-5.01	-4.34	0
287.1	-23.74	-7	-6.03	-4.95	-4.71	0		6.08	3.6	-0.68	-0.58	-2.76	0		11.04	-2.6	-0.16	-7.68	-2.21	0		5.89	1.06	-5.69	-6.75	-4.95	0
288	-26.22	-11.2	-7.2	-8.91	-4.1	0		2.06	-0.83	-4.13	-3.72	-1.22	0		12.8	3.19	3.47	-2.29	2.19	0		7.66	6.21	-4.04	-1.46	-4.82	0
288.9	-23.99	-9.11	-7.73	-5.36	-0.9	0		5.63	3	-0.39	-1.51	0.72	0		11.9	-1.72	-1.59	-6.73	-2.89	0		8.91	3.31	-7.48	-8.02	-5.84	0
289.8	-24.17	-9.36	-6.12	-2.55	-1.34	0		3.16	-1.12	-0.85	-0.83	-1.19	0		15.1	1.33	3.37	-6.45	0.98	0		7.62	5.8	-5.4	-9.4	-4.24	0
290.7	-20.27	-6.67	-6.78	-2.58	-1.04	0		3.76	3.04	-2	-3.46	-0.05	0		12.38	-0.76	1.76	-7.01	-0.45	0		6.89	3.19	-6.81	-9.06	-5.78	0
291.6	-23.67	-8.1	-9.68	-5.51	-2.63	0		4.82	2.15	-1.41	-1.72	-2.26	0		14.47	0.12	5.72	-5.63	0.5	0		10.08	2.94	-4.16	-5.05	-4.07	0
292.5	-21.79	-7.4	-6.27	-7.14	-0.87	0		5.22	2.45	0.81	-3.48	0.12	0		15.37	0.52	3.37	-7.91	0.77	0		7.98	6.96	-3.97	-5.27	-5.72	0
293.4	-22.39	-4.92	-2.73	-2.7	1.02	0		5.94	1.44	-4.25	-3.9	-0.05	0		14.98	0.77	-0.13	-5.54	-0.26	0		6.83	6.6	-4.7	-7.46	-4.27	0
294.3	-24.5	-9.08	-7.45	-5.7	-0.12	0		5.02	3.76	-1.94	-1.93	1.35	0		12.28	-0.49	-0.29	-6.29	-0.39	0		7.21	2.55	-3.1	-3.97	-4.8	0
295.2	-22.93	-10.28	-9.31	-7.21	-2.14	0		2.78	1.43	-4.66	-4.22	0.71	0		8.62	-3.29	-0.44	-10.44	-1.88	0		6.96	4.37	-7.22	-7.26	-4.59	0
296.1	-24.79	-9.89	-7.35	-5.7	-6.05	0		2.23	-0.63	-6.44	-6.06	-4.21	0		10.37	-4.05	-4.08	-7.65	-2.41	0		6.63	3.92	-7	-6.68	-7.33	0
297	-18.75	-8.48	-7.62	-1.9	-2.02	0		8.13	-1.29	-4.1	-1.59	-0.3	0		15.54	-1.58	2.71	-2.35	-0.18	0		8.37	3.14	-4.72	-2.73	-5.96	0
297.9	-21.14	-5.84	-3.37	-2.45	0.45	0		3.36	-1.01	-3.32	-4.73	-0.27	0		11.55	-1.74	-1.27	-6.23	-0.49	0		7.2	6.27	-5.07	-7.12	-3.81	0
298.8	-25.44	-14.02	-9.06	-5.56	-1.81	0		1.2	-2.21	-2.34	-5.57	0.1	0		12.67	1.43	2.69	-5.54	1.06	0		7.36	4.95	-5.25	-4.11	-5	0
299.7	-26.18	-9.39	-8.82	-6.02	-4.61	0		1.19	-0.86	-2.73	-2.66	-4.08	0		11.99	-5.74	0.79	-4.67	-2.28	0		8.47	3.55	-4.14	-2.12	-2.45	0
300.6	-25.18	-8.55	-8.98	-7.5	-3.7	0		4.68	1.47	-3.73	-1.11	-2.17	0		14.97	0.87	4.37	0.1	0.84	0		6.41	3.52	-7.19	-6.32	-6.11	0
301.5	-22.75	-9.9	-7.3	-5.71	-3.79	0		2.86	0.44	-2.02	-3.43	-4.23	0		8.59	-3.8	1.47	-7.55	-5.62	0		4.69	1.13	-6.94	-10.24	-8.98	0
302.4	-24.99	-11.83	-7.73	-7.88	-2.51	0		4.44	2.48	-3.33	-5.13	-0.62	0		13.9	3.88	2.41	-5.28	1.92	0		6.1	4.91	-5.14	-7.17	-1.35	0
303.3	-21	-4.52	-3.24	1.65	1.06	0		1.58	-3.05	-7.16	-3.94	-6.06	0		12.49	-3.71	-0.11	-7.12	-3.37	0		8.67	3.75	-4.09	-6.03	-6.3	0
304.2	-24.58	-7.63	-8.39	-5.74	-2.01	0		6.55	4.85	-1.31	-1.92	-0.43	0		14.89	1.1	0.81	-4.04	-1.13	0		8.82	3	-5.53	-5.18	-8.64	0
305.1	-27.38	-10.87	-8.79	-5.82	-4.25	0		3.61	3.02	-2.36	-3.83	-0.64	0		11.84	0.59	3.75	-3.97	-0.06	0		6.06	2.1	-4.05	-4.93	-5.7	0
306	-25.8	-15.01	-10.52	-8.04	-3.65	0		4.92	0.28	-1.78	-3.43	-0.02	0		13.29	-1.32	0.97	-8.69	-3.52	0		7.81	4.92	-3.89	-9.25	-5.61	0
306.9	-23.35	-11.66	-5.09	-4.36	-0.92	0		3.73	1.01	-2.95	-3.16	-1.36	0		15.07	2.13	2.06	-5.33	0.89	0		9	4.4	-1.88	-3.85	-4.59	0
307.8	-25.37	-11.26	-7.93	-6.13	-0.93	0		2.14	-1.83	-4.37	-3.77	-1.35	0		12.85	1.01	1.33	-5.97	0.13	0		5.44	2.87	-6.6	-3.73	-6.48	0
308.7	-21.97	-9.57	-5.8	-7.02	-2.79	0		4.12	0.69	-1.48	-2.03	0.03	0		16.57	-0.37	2.23	-4.38	1.06	0		7.5	3.26	-5.29	-5.49	-3.63	0
309.6	-22.47	-7.85	-7.76	-1.89	-3.35	0		5.55	3.2	-1.48	-4.3	-2.79	0		12.24	1.35	3.64	-6.64	-2.05	0		5.08	3.4	-4	-7.14	-9.01	0
310.5	-24.85	-10.82	-7.83	-9.37	-3.87	0		1.26	-1.68	-2.41	-4.16	-1.72	0		10.29	-4.86	0.8	-8.31	-1.93	0		4.12	2.29	-8.11	-8.51	-8.94	0
311.4	-21.22	-6.93	-6.33	-1.65	-0.4	0		5.51	6.25	-1.39	0.44	2.18	0		13.29	1.81	1.81	-3.8	0.49	0		6.14	4.71	-6.04	-4.85	-5.29	0
312.3	-21.37	-6.72	-7.76	-7.16	-0.66	0		3.7	2.23	-2.87	-4.97	-1.17	0		10.76	2.21	2.71	-4.37	0.3	0		6.51	4.27	-5.55	-4.24	-2.79	0
313.2	-21.77	-8.39	-9.28	-2.7	-0.42	0		5.55	1.16	-3.9	-0.76	2.1	0		10.64	0.37	1.68	-5.79	0.33	0		7.35	8.07	-2.71	-4.2	-4.22	0
314.1	-21.43	-10.34	-9.87	-6.54	-0.19	0		7.58	2.24	-2.7	-4.48	1.77	0		13.15	-0.04	3	-7.12	0.36	0		3.13	2.78	-7.74	-9.59	-9.99	0
315	-23.79	-9.47	-7.26	-8.11	-2.2	0		4.67	3	-1.41	-1.19	0.42	0		13.39	-1.63	0.92	-4.66	0.13	0		6.35	1.56	-5.16	-5.18	-5.02	0
315.9	-22.09	-7.35	-7.66	-4.37	-3.63	0		2.17	1.18	-2.62	-1.78	-2.02	0		12.5	0.44	0.53	-3.87	0.42	0		9.6	6.4	-5.99	-6.2	-5.4	0
316.8	-26.47	-11	-9.72	-8.3	-5.4	0		1.61	-2.13	-4.13	-3.96	-3.36	0		7.18	-1.24	0.86	-5.33	-1.2	0		5.06	5.94	-6.31	-3.07	-6	0
317.7	-20.53	-5.06	-1.61	-3.88	2.04	0		2.5	4.16	-2.3	-5.65	1.46	0		12.79	-0.51	-0.13	-7.58	0.61	0		9.03	4.97	-4.63	-2.92	-5.59	0
318.6	-21.98	-9.08	-6.74	-6.42	0.55	0		4.6	1.9	-3.32	-1.51	1.37	0		13.9	0.33	-0.49	-4.44	1.24	0		6.63	-0.16	-9.82	-7.35	-6.44	0
319.5	-22.17	-8.09	-3.81	-3.39	-1.77	0		2.27	0.94	-5.07	-2.84	-0.36	0		9.95	-0.93	-0.74	-8.31	0.67	0		4.12	2.44	-6.48	-7.39	-6.49	0
320.4	-25.61	-9.03	-6.8	-4.25	-3.81	0		4.33	0.27	-2.92	-2.94	-1.45	0		13.85	-0.18	0.36	-5.1	2.32	0		5.65	2.88	-6.18	-4.49	-7.22	0
321.3	-24.24	-8.92	-7.57	-6.65	-2.51	0		4.12	0.72	-2.94	-2.3	-0.66	0		14.38	1.24	2.72	-5.09	2.65	0		10.05	6.47	-2.43	-5.6	-3.95	0
322.2	-24.57	-10.53	-9.03	-7.05	-1.57	0		4.38	0.78	-1.61	0.02	1.61	0		9.84	-4.19	0.81	-5	-0.81	0		5.83	1.24	-7.75	-5.72	-6.5	0
323.1	-22.85	-9.13	-7.73	-4.78	-4.09	0		-0.14	-0.44	-4.84	-7.13	-6.32	0		9.32	-1.99	1.46	-8.2	-3.5	0		6.84	4.53	-3.85	-6.46	-6.38	0
324	-24.12	-9.68	-4.86	-4.99	-0.01	0		3.19	0.02	-1.45	-4.42	-0.63	0		13.94	0.15	5.22	-4.54	1.25	0		7.05	4.21	-2.88	-4.95	-4.37	0
324.9	-26.19	-11.49	-8.98	-7.64	-4.26	0		-0.71	-3.28	-6.34	-9.12	-1.43	0		11.38	0.5	0.07	-5.34	0.07	0		5.72	4.78	-4.17	-5.64	-3.86	0
325.8	-21.93	-6.18	-7.32	-4.99	0.55	0		5.03	0.08	-4.37	-5.09	-0.36	0		16.46	0.77	2.38	-5.97	1.07	0		6.79	6.5	-3.79	-6.35	-2.47	0
326.7	-24.73	-12.01	-8.64	-7.2	-8.86	0		2.97	-0.68	-4.53	-5.05	-5.88	0		14.24	0.12	3.67	-4.24	1.21	0		6.66	2.73	-4.03	-5.67	-4.94	0
327.6	-24.83	-9.76	-6.21	-6.29	-1	0		2.74	-1.21	-3.59	-6.42	-1.4	0		10.91	-1.77	0.55	-7.59	-2.96	0		8.36	5.27	-4.23	-1.52	-5.07	0
328.5	-24.28	-9.82	-8.45	-4.14	-2.88	0		5.95	3.57	-0.2	-3.71	0.73	0		10.47	-3.86	1.43	-8.26	-3.27	0		5.94	1.28	-8.08	-6.33	-10.86	0
329.4	-20.97	-3.96	-6.86	-2.87	-2.84	0		6.8	3.73	-2.63	-2.95	-0.19	0		14.57	0.38	3.57	-5.1	2.55	0		7.12	5.12	-5.42	-6.47	-2.98	0
330.3	-23.25	-12.24	-4.74	-6.05	0.05	0		2.72	-0.64	-1.28	-3.98	1.09	0		12.14	-1.57	1.2	-5.85	0.3	0		5.45	4.7	-6.37	-7.69	-5.45	0
331.2	-21.37	-8.1	-6.22	-2.27	0.54	0		3.74	0.61	-0.45	-2.26	0.32	0		12.07	-0.58	1.58	-5.31	2.23	0		7.55	6.39	-7.37	-5.12	-4.7	0
332.1	-29.36	-14	-11.43	-9.01	-5.61	0		3.02	-0.35	-5.31	-7.09	-0.01	0		14.93	0.84	3.55	-4.42	2.85	0		4.51	1.15	-6.74	-7.01	-4.74	0
333	-24.43	-9.4	-6.73	-3.71	-1.6	0		3.82	2.86	1.48	-4.62	0.47	0		11.36	-0.05	3.4	-7.3	0.99	0		7.08	6.11	-4.08	-4.19	-3.04	0
333.9	-24.06	-11.87	-8.93	-5.75	-1.77	0		1.44	-0.85	-5.49	-6.28	-1.15	0		10.26	0.52	-1.68	-5.59	0.8	0		9.22	4.54	-4.03	-2.11	-3.47	0
334.8	-21.53	-10.02	-5.04	-3.04	-0.34	0		2.43	0.6	-1.65	-3.06	-2.83	0		12.72	-1.42	0.44	-7.76	-0.01	0		7.63	2.94	-6.33	-6.42	-4.68	0
335.7	-24.85	-9.43	-8.49	-8.4	-2.91	0		3.06	-0.2	-3.99	-5.8	-2.84	0		13.05	-2.72	1.57	-5.92	-0.77	0		7.18	1.53	-6.45	-7.91	-5.36	0
336.6	-23.73	-11.88	-7.39	-7.53	-3.66	0		7.77	3.81	0.17	-2.43	0.93	0		12.91	-1.5	0.33	-6.64	0.06	0		2.15	1.92	-8.29	-8.05	-5.53	0
337.5	-22.62	-8.84	-7.34	-6.02	-2.18	0		5.51	3.02	0.18	-1.07	0.68	0		11.98	1.67	4.58	-3.06	2.37	0		6.92	5.2	-5.08	-3.67	-2.79	0
338.4	-21.68	-7.76	-5.51	-4.12	1.74	0		4.51	1.71	-1.56	-4.06	0.43	0		8.05	-2.45	-1.27	-8.94	-3.93	0		4.65	3.37	-6.92	-6.71	-6.68	0
339.3	-20.14	-6.44	-1.4	-3.98	2.31	0		3.8	0.43	-2.02	-5.44	0.01	0		10.52	-2.5	0.89	-6.82	0.16	0		6.68	1.66	-5.85	-4.62	-7.68	0
340.2	-22.24	-6.7	-7.1	-6.93	-2.34	0		2.3	0.4	-1.43	-3.11	-3	0		10.4	-4	2.97	-7.55	-1.88	0		5.3	0.69	-5.84	-8.98	-4.92	0
341.1	-20.93	-6.37	-5.24	-1.84	0.24	0		4.82	4.16	-2.65	-1.36	-2.69	0		13.92	2.91	3.41	-5.09	1.58	0		7.01	5.36	-2.94	-5.98	-3.01	0
342	-22.19	-11.57	-7.74	-5.84	-3.27	0		4.36	-0.11	-1.95	-3.4	2.02	0		12.72	-1.27	0.35	-6.7	0.86	0		8.52	4.32	-3.26	-3.7	-2.57	0
342.9	-20.64	-8.13	-5.36	-4.97	-2.15	0		6.68	5.19	1.23	1.1	2.73	0		13.3	2.33	2.61	-3.78	2.69	0		5.93	5.62	-3.58	-4.63	-6	0
343.8	-25.68	-9.72	-6.13	-8.36	-3.47	0		5.07	0.45	-0.52	-3.33	-0.02	0		13.37	-2.79	2.51	-6.32	0.85	0		7.49	3.87	-5.61	-4.91	-3.72	0
344.7	-22.96	-9.89	-9.64	-5.52	-3.84	0		2.75	1.54	-5.78	-4.87	-2	0		13.16	1.08	-0.11	-8.43	2.44	0		7.91	4.99	-5.17	-6.94	-3.43	0
345.6	-25.95	-12.1	-7.67	-10.61	-7.15	0		5.99	2.03	-3.09	-4.51	-0.94	0		11.22	-1.63	1.46	-9.14	-2.36	0		4.17	2.93	-5.23	-7.45	-5.43	0
346.5	-22.92	-8.33	-7.29	-3.41	1.31	0		4.32	0.17	-1.09	-2.85	0.36	0		10.9	-1.58	0.15	-6.06	0.79	0		5.34	3.93	-8.25	-7.78	-5.73	0
347.4	-22.07	-7.45	-7.6	-7.85	-4.72	0		7.52	0.14	0.57	-5.24	-0.16	0		10.54	-3.46	1.24	-8.42	0	0		5.17	5.25	-3.82	-4.62	-4.76	0
348.3	-24.23	-9.74	-6.01	-4.67	-1.89	0		2.44	-0.49	-3.87	-1.07	-1.1	0		9.09	-3.35	-0.13	-6.96	-2.34	0		3.81	0.24	-4.91	-7.78	-7.73	0
349.2	-26.37	-10.99	-10.49	-12.84	-7.51	0		2.12	0.88	-3.32	-2.53	-2.62	0		8.79	-1.88	-0.26	-5.59	-1.1	0		6.07	3.46	-6.54	-7.67	-6.47	0
350.1	-22.63	-7.01	-3.97	-3.5	1.23	0		2.98	1.33	-0.64	-1.2	0.95	0		9.01	-4.32	-0.41	-10.18	-0.7	0		6.11	4.55	-5.07	-5.29	-6.14	0
351	-23.26	-10.3	-5.94	-5.28	0.89	0		2.19	0.51	-3.63	-2.91	-0.34	0		12.53	-2.64	-0.24	-6.28	-1.08	0		8.13	0.93	-5.3	-7.09	-5.5	0
351.9	-23.41	-9.32	-7.16	-7.58	-2.35	0		2.67	-0.35	-5.65	-5.67	-3.89	0		11.62	-2.42	0.19	-6.41	-2.06	0		5.99	5.45	-3.98	-4.94	-3.85	0
352.8	-22	-8.96	-2.73	-5.34	0.75	0		1.26	-1.79	-0.96	-4.97	-1.13	0		8.02	-2.83	2.3	-5.12	-1.75	0		7.74	7.25	-1.75	-2.89	-1.48	0
353.7	-23.38	-8.72	-4.46	-4.77	-1.61	0		4.9	0.45	-0.17	-3.02	1.67	0		10.42	-1.79	0.64	-8.43	1.12	0		3.92	5.29	-4.56	-7.4	-4.43	0
354.6	-22.7	-10.43	-5.62	-3.21	-2.21	0		2.14	2.28	0.3	-5.61	-3.04	0		10.6	-2.39	1.41	-6.82	-1.16	0		5.74	0.85	-6.88	-6.4	-5.26	0
355.5	-21.09	-8.61	-6.52	-5.67	-1.93	0		3.7	1.44	-1.81	-3.89	-0.31	0		11.43	-0.33	2.06	-4.06	2.09	0		7	4.94	-5.01	-6.11	-5.46	0
356.4	-21.09	-8.16	-5.63	-5.34	-2.51	0		5.16	0.89	-1.49	-2.78	-3.28	0		12.18	-1.23	3.27	-5.05	1.25	0		7.85	3.71	-4.47	-6.43	-3.22	0
357.3	-22.59	-8.96	-5.71	-4.38	-1.28	0		1.89	-0.07	-2.24	-4.48	-1.85	0		9.57	-1.84	2.24	-6.15	2.03	0		7.06	5.74	-1.18	-3.5	-0.69	0
358.2	-21.82	-9.18	-6.31	-6.67	0.62	0		2.82	1.38	-4.34	-4.28	-0.16	0		9.59	-0.55	2.69	-6.54	-0.76	0		8.93	6.7	-1.86	-5.19	-2.32	0
359.1	-20.03	-6.28	-6.76	-5.51	1.74	0		8.65	7.39	1.47	-1.87	1.02	0		15.12	1.25	4.45	-6.03	4.24	0		9.17	3.98	-4.54	-5.49	-1.96	0
360	-21.55	-7.06	-4.36	-4.78	0.38	0		4.76	3.39	-0.29	-1.96	1.84	0		10.58	-1.87	-1.53	-9.4	-2.3	0		4.02	1.65	-4.7	-8.58	-6.49	0
360.9	-22.12	-9.78	-7.35	-2.86	-1.37	0		2.04	-1.08	-2.91	-7.31	-3.41	0		11.17	-1.42	1.12	-8.87	1.02	0		8.97	3.38	-3.97	-4.36	-3.15	0
361.8	-23.25	-7.75	-7.95	-6.92	-1.92	0		7.09	1.37	-2.35	-3.53	0.82	0		14.96	-2.63	1.54	-7.46	-1.12	0		6.2	4.05	-4.02	-4.87	-4.69	0
362.7	-23.92	-7.3	-6.32	-8.61	-1.43	0		3.66	2.76	-0.24	-4.78	-2.17	0		8.25	-3.2	-1.29	-8.36	-3.62	0		7.51	1.45	-6.12	-5.53	-5.51	0
363.6	-22.65	-9.54	-7.06	-4.56	-1.26	0		0.66	0.29	-4.03	-4.11	-1.88	0		8.69	-2.49	-0.89	-7.39	-1.02	0		7.86	2.67	-5.18	-5.93	-3.73	0
364.5	-23.73	-7.5	-9.57	-7	-3.74	0		0.88	-0.53	-1.8	-4.66	-2.92	0		10.22	-2.48	2.08	-6.57	3.02	0		4.93	3.75	-6.03	-7.41	-4.27	0
365.4	-23.71	-4.79	-6.18	-4.27	-1.82	0		3.43	1.45	-5.46	-5.68	1.22	0		11.88	-2.98	0.53	-10.97	1.48	0		11.64	7.26	-2.33	-4.18	-1.77	0
366.3	-19.71	-9.04	-6.76	-8.37	-2.76	0		5.96	5.66	-0.86	-2.37	2.65	0		12.84	-0.86	1.93	-6.17	1.69	0		7.75	0.96	-7.59	-7.42	-6.97	0
367.2	-22.53	-8.4	-4.99	-7.8	-1.79	0		4.68	3.91	-1.14	-3.99	-1.2	0		15.33	0.39	5.48	-4.82	3.64	0		6.92	2.17	-3.02	-4.48	-5.46	0
368.1	-22.6	-8.56	-6.97	-4.45	-1.79	0		6.4	4.24	-0.59	-2.45	2.81	0		15.14	1.59	1.02	-7.02	2.95	0		10.17	4.78	-5.54	-4.08	-2.69	0
369	-23.62	-7.8	-9.5	-5.08	-0.8	0		2.78	1.05	-4.09	-3.54	-0.62	0		11.73	0.84	2.19	-2.42	-0.3	0		8.21	6.39	-2.66	-0.24	-0.62	0
369.9	-26.02	-11.55	-8.14	-6.58	-3.4	0		-1.99	-3.27	-6.18	-8.38	-4.83	0		8.78	-1.21	1.49	-9.11	-2.07	0		5.38	5.43	-2.2	-6.49	-4.03	0
370.8	-24.49	-7.57	-6.39	-5.09	1.77	0		0.54	1.36	-4.87	-3.52	-0.18	0		10.24	-2.5	-0.46	-7	-1.99	0		9.71	5.31	-0.38	-2.8	-5.49	0
371.7	-21.42	-10.12	-5.71	-3.48	2.47	0		5.92	0.46	-2.08	-3.2	2.23	0		13.26	-1.86	-0.69	-8.76	-0.26	0		3.01	0.68	-7.84	-8.26	-8.26	0
372.6	-23.27	-11.57	-7.43	-6.39	-2.76	0		2.49	0.05	-2.89	-2.64	-2.46	0		12.12	-1.22	1.5	-7.52	-3.91	0		8.13	4.38	-3.15	-5.01	-6.99	0
373.5	-24.05	-11.63	-9.34	-6.24	-4.42	0		2.07	0.15	-4.66	-4.43	-2.01	0		9.23	0.42	-1.69	-8.44	0.89	0		5.3	4.61	-5.09	-7.17	-4.6	0
374.4	-26.59	-10.36	-11.29	-7.77	-2.21	0		4.55	0.51	-3.96	-5.09	-0.06	0		12.33	-1.89	2.26	-6.6	0.86	0		6.54	4.38	-5.96	-4.09	-4.91	0
375.3	-19.94	-9.61	-2.88	-3.25	-0.17	0		8.03	1.36	1.31	-1.78	1.5	0		16.66	-0.56	3.1	-6.85	1.11	0		10.29	4.71	-2.51	-5.04	-1.06	0
376.2	-27.06	-10.04	-8.63	-9.5	-5.44	0		2.04	-1.56	-5.11	-5.25	-4.03	0		6.33	-4.63	-3.53	-7.51	-3.43	0		3.68	3.97	-9.46	-6.5	-6.23	0
377.1	-23.62	-10.9	-9.82	-7.34	-3.6	0		6.07	2.89	0.44	-2	-1.71	0		10.53	-2.67	0.91	-11.14	-1.9	0		8.06	3.3	-5.47	-8.88	-6.14	0
378	-22.22	-9.96	-7.86	-5.06	-2.07	0		3.2	1.41	-2.54	-5.11	-2.1	0		12.32	1.28	0.95	-7.35	1.18	0		5.52	1.12	-8.98	-6.19	-3.59	0
378.9	-22.77	-7.53	-5.78	-6.36	-2.19	0		5.04	1.87	0.83	-2.13	2.56	0		12.03	-1.87	5.66	-8.18	1.53	0		7.44	4.83	-4.43	-6.31	-4.95	0
379.8	-20.84	-9.93	-7.02	-8.08	-2.5	0		1.49	-0.02	-3.78	-5.72	-4.16	0		10.05	-2.51	0.43	-6.57	-2.28	0		4.08	3.22	-8.4	-6.88	-5.7	0
380.7	-24.24	-11.56	-9.5	-7.25	-4.21	0		3.45	1.26	-1.62	-4.21	-0.52	0		10.18	-1.14	2.51	-9.46	1.52	0		7.27	5.47	-4.43	-7.34	-4.05	0
381.6	-25.63	-8.84	-5.6	-7.91	-5.29	0		0.71	-1.43	-1.06	-5.66	-2.83	0		9.69	-5.49	-0.58	-9.81	-0.57	0		4.09	2.27	-5.87	-6.97	-5.7	0
382.5	-24.14	-8.12	-10.41	-5.57	-3.81	0		4.2	0.86	-4.36	-4.27	-1.69	0		13.85	-1.76	2.5	-6.74	2.33	0		7.03	4.11	-5.02	-5.97	-4.32	0
383.4	-22.15	-8.41	-8.4	-6.96	-1.8	0		3.92	-1.06	-4.22	-4.79	-1.68	0		10.23	-4.12	-3.43	-7.76	-1.42	0		3.56	0.79	-7.91	-9.66	-9.23	0
384.3	-22.98	-6.96	-3.19	-4.71	1.76	0		1.44	0.74	-4.73	-6.92	-1.93	0		10.93	0.93	2.36	-7.18	-1.06	0		7.71	6.84	-4.19	-2.96	-3.15	0
385.2	-21.49	-6.98	-4.83	-4.95	-1.3	0		3.66	2.44	-1.9	-7.85	-0.48	0		11.15	0.09	2.21	-6.39	2.17	0		6.38	5.08	-3.58	-5.71	-6.17	0
386.1	-22.24	-7.84	-6.74	-6.09	-1.12	0		5.67	3.56	1.08	-0.55	0.88	0		13.1	-0.69	2.57	-5.67	1.2	0		7.28	3.48	-4.28	-6.85	-5.32	0
387	-23.87	-11.29	-8.04	-6.75	-1.81	0		2.64	0.83	-3.77	-3.62	-2.13	0		16.66	1.85	3.82	-4.87	1.41	0		7.79	4.71	-3.72	-5.04	-5.87	0
387.9	-22.62	-10.18	-6.6	-6.57	-2.19	0		1.34	-0.52	-3.12	-5.86	-0.41	0		8.28	-3.4	1.03	-9.59	-0.3	0		3.23	2.64	-5.09	-6.89	-5.15	0
388.8	-22.76	-8.03	-5.17	-3.8	-2.05	0		3.93	2.13	-2.17	-5.04	-2	0		12.38	3.05	2.35	-5.78	2.1	0		3.96	6.8	-3.81	-7.21	-2.35	0
389.7	-24.8	-9.07	-5.69	-6.47	-5.63	0		2.08	1.94	-3.19	-2.28	-3.91	0		12.31	3.53	3.47	-5.06	-0.69	0		7.98	4.33	-4.03	-5.13	-5.32	0
390.6	-24.1	-9.63	-7.02	-4.16	-0.08	0		2.57	-0.94	-3.19	-5.31	-2.41	0		10.55	0.72	-0.17	-5.85	-1.12	0		6.67	4.38	-8.22	-5.24	-4.89	0
391.5	-24.49	-12.48	-10.23	-8.28	-4.18	0		3.05	-3.39	-5.01	-5.91	-2.44	0		11.25	-3.14	-0.78	-8.52	-1.47	0		7.81	4.44	-3.74	-4.93	-3.04	0
392.4	-20.37	-6.87	-7.7	-4.66	-0.33	0		2.75	-0.36	-4.76	-6.17	-3.34	0		13.71	-1.93	1.66	-8.58	-0.89	0		7.3	4.61	-2.22	-7.23	-5.44	0
393.3	-25.67	-7.23	-6.2	-8.67	0.75	0		3.51	1.61	-2.05	-5.77	-1.14	0		10.18	-1.88	2.52	-7.67	-3.09	0		2.99	2.92	-4.97	-9.65	-8.78	0
394.2	-21.72	-4.89	-5.99	-4.03	0.95	0		4.75	3.41	-2.61	-4.09	0.35	0		11.03	-0.85	-0.08	-7.1	0.66	0		7.77	3.27	-3.2	-4.05	-5.68	0
395.1	-23.11	-8.81	-8.39	-7.32	-0.57	0		4.26	3.29	-0.01	-2.94	2.32	0		10.51	1.84	2.98	-7.54	3.21	0		2.34	4.61	-4.64	-7.8	-2.81	0
396	-23.04	-8.6	-9.37	-6.91	-0.34	0		1.81	1.18	-5.79	-6.14	-0.84	0		9.96	-2.44	0.89	-8.26	-0.94	0		2.58	2.55	-5.52	-7.78	-7.15	0
396.9	-22.07	-7.07	-6.24	-7.24	-1.46	0		-0.16	2.11	-2.61	-4.58	-2.1	0		13.41	-3	0.73	-7.62	-1.27	0		8.59	2.67	-4.07	-4.79	-5.14	0
397.8	-18.62	-3.84	-1.61	-3.3	1.54	0		7.41	2.04	-0.22	-3.51	2.59	0		12.54	-5.24	1.43	-11.32	-0.02	0		7.46	3.72	-4.94	-5.54	-5.66	0
398.7	-23.09	-6.88	-5.16	-5.49	1.13	0		1.46	1.38	-5.07	-5.54	-0.85	0		8.32	-3.55	-2.06	-10.32	-2.3	0		5.79	4.41	-4.81	-9.03	-8.24	0
399.6	-23.04	-9.1	-8.24	-10.62	-2.21	0		2.97	2.25	-4.06	-9.87	-1.83	0		11.41	-0.23	1.55	-6.88	-0.14	0		5.59	2.4	-4.44	-8.01	-7.63	0
400.5	-22.04	-8.92	-1.55	-6.23	-0.97	0		6.43	2.76	1.49	-0.1	2.01	0		11.64	1.55	2.17	-5.96	1.12	0		4.09	4.26	-4.47	-7.54	-5.87	0
401.4	-24.03	-9.79	-8.22	-11.03	-1.93	0		2.51	0.25	-2.86	-5.85	-0.6	0		11.87	-0.83	0.68	-6.48	2.25	0		11.65	7.28	-1.31	-3.67	-1.19	0
402.3	-21.38	-7.54	-1.72	-3.18	-0.47	0		1.44	0.27	-4.89	-8.67	-2.63	0		12.09	-1.72	2.53	-7.91	2	0		5.16	4.35	-3.61	-6.41	-4.69	0
403.2	-22.8	-8.31	-8.52	-8.24	-3.77	0		5.63	1.98	-2.18	-5.07	-4.31	0		12.04	-0.21	2.01	-7	-2.38	0		8.05	5.66	-3.88	-5.84	-4.43	0
404.1	-20.75	-9.07	-8.42	-6.23	1.9	0		2.44	0.88	-1.7	-6.27	0.46	0		9.31	-1.61	0.75	-6.87	0.91	0		3.08	4.48	-4.84	-3.76	-5.56	0
405	-22.92	-11.28	-6.48	-3.46	-1.47	0		4.61	1.15	-3.19	-1.59	-0.23	0		11.78	-1.4	0.01	-6.96	-0.25	0		6.8	1.98	-6.94	-6.16	-4.64	0
405.9	-25.1	-8.18	-5.44	-4.53	1.02	0		1.86	-0.34	-3.32	-0.88	-1.48	0		12.35	-2.51	2.83	-5.72	1.32	0		5.12	4.84	-3.31	-5.29	-2.4	0
406.8	-24.67	-9.6	-3.41	-6.36	-3.24	0		-0.19	-0.21	-3.95	-7.45	-2.94	0		10.79	1.73	1.3	-7.97	1.21	0		10.51	6.1	-2.92	-3.1	-3.91	0
407.7	-24.7	-8.56	-3.67	-6.58	-1.27	0		3.41	1.89	0.87	-1.65	0.67	0		11.84	-0.75	1.09	-4.66	-0.43	0		8.21	6.09	-1.79	-3.76	-3.78	0
408.6	-24.34	-10.73	-5.39	-8.13	-1.87	0		4.77	4.18	2.36	-1.22	1.54	0		13.48	2.44	2.19	-5.98	1.95	0		5.86	3.31	-6.62	-6.37	-6.4	0
409.5	-23.38	-8.9	-7.33	-6.98	-1.94	0		1.46	-0.56	-5.73	-8.23	-3.84	0		10.55	-0.57	1.08	-6.99	-1.68	0		4.63	4.89	-4.58	-7.6	-4.94	0
410.4	-19.56	-6.87	-3.8	-2.16	0.3	0		4.25	-0.17	-1.92	-2.56	-0.25	0		12.94	1.23	1.39	-4.61	3.36	0		7.32	6.15	-6.34	-6.57	-3.5	0
411.3	-21.19	-6.39	-5.39	-4.89	-2.06	0		0.6	3.19	-4.21	-3.68	-1.55	0		12.17	-0.58	0.64	-5.7	-1.05	0		6.9	5.39	-2.41	-6.72	-4.15	0
412.2	-22.36	-9.48	-5.55	-4.59	-3.55	0		-1.91	-3.01	-3.52	-7.04	-4.92	0		10.79	-2.64	1.74	-10.6	-0.65	0		5.25	2.08	-5.04	-7.98	-6.06	0
413.1	-24.65	-7.77	-6.9	-4.77	-3.63	0		1.12	-3.29	-5.81	-6.42	-2.84	0		11.33	-4.59	-0.8	-8.23	-1.9	0		6.05	3.76	-5.1	-7.56	-6.55	0
414	-22.61	-9.38	-5.32	-4.93	-3.17	0		5.97	1.81	-1.41	-3.21	-0.66	0		12.08	-2.31	2.66	-6.42	1.88	0		4.53	2.66	-6.06	-5.05	-3.81	0
414.9	-22.43	-9.28	-8.75	-5.86	-1.33	0		3.05	3.26	-3.33	-4.89	-0.63	0		12.03	1.47	1.98	-7.34	0.33	0		5.29	5.68	-3.06	-6.01	-4.12	0
415.8	-24.96	-10.03	-8.1	-9.92	-4.26	0		0.98	0.85	-2.24	-7.77	1.02	0		7.13	-2.88	0.11	-10.16	-0.74	0		4.35	4.1	-3.76	-6.51	-4.99	0
416.7	-23.38	-10.23	-5.69	-7.38	-1.97	0		4.86	3.75	2.08	-1.11	1.42	0		11.65	-1.94	-0.25	-5.44	-0.35	0		2.97	5.42	-7.77	-1.34	-5.3	0
417.6	-24.64	-10.32	-7.79	-8.95	-3.66	0		3.27	2.69	-2.14	-7.15	-3.48	0		11.06	-0.72	2.42	-8.67	-1.92	0		9.43	7.34	-2.11	-1.31	-1.61	0
418.5	-19.87	-8.31	-4.05	-3.18	0.51	0		1.74	0.23	-2.44	-4.57	-5.15	0		9.46	-1.66	2.64	-8.23	-1.86	0		7.59	5.47	-2.07	-6.66	-4.57	0
419.4	-27.36	-9.34	-5.92	-9.1	-1.64	0		1.75	2.46	-2.58	-5.32	0.25	0		13.09	2.59	2.07	-2.47	2.61	0		3.59	3.62	-5.78	-5.95	-6.84	0
420.3	-21.22	-7.64	-5.55	-8.59	-0.83	0		2.84	0.34	-1.3	-3.01	0.76	0		10.14	-1.41	0.91	-7.41	0.34	0		8.82	5.71	-0.21	-5.89	-3.42	0
421.2	-22.31	-7.09	-5.26	-7.66	-1.67	0		4.17	-0.45	-1.11	-3.55	0.73	0		7.98	-5.53	-0.63	-10.73	-2.47	0		3.02	2.06	-8.51	-10.05	-9.32	0
422.1	-22.9	-6.17	-7.7	-3.26	-1.69	0		4.05	5.39	-1.4	-1.9	0.37	0		10.17	-1.29	0.35	-6.99	1.06	0		4.7	3.06	-6.45	-7.6	-6.8	0
423	-21.6	-8.95	-8.84	-9.16	-2.22	0		3.79	2.21	-5.69	-5.33	-3.03	0		10.74	-0.31	3.57	-4.58	-1.29	0		6.59	3.5	-1.74	-6.62	-4.77	0
423.9	-22.51	-6.37	-6.72	-8.97	0.88	0		5.64	4.65	-2.31	-4.34	-0.88	0		13.22	0.4	1.54	-6.36	2.04	0		7.41	6.29	-4.15	-5.2	-1.53	0
424.8	-20.72	-6.97	-5	-5.73	0.31	0		3.07	3.89	-2.29	-3.91	1.25	0		11.32	-0.62	2.01	-8.51	-0.08	0		8.69	6.51	-1.3	-3.49	-3.43	0
425.7	-22.39	-11.75	-4.84	-5.22	-0.04	0		0.28	-0.74	-3.5	-4	-1.49	0		9.69	-0.17	3.51	-9.11	0.22	0		2.75	1.92	-4.38	-10.5	-7.39	0
426.6	-24.49	-6.55	-7.36	-7.68	0.39	0		2.89	3.66	-1.56	-2.98	-0.18	0		14.45	0.79	3.13	-5.97	0.99	0		6.89	4.83	-3.97	-5.33	-3.68	0
427.5	-22.68	-10.2	-7.09	-4.33	-1.59	0		5.51	1.39	-3.5	-3	2.11	0		12.52	-1.56	0.52	-9.41	0.57	0		5.62	2.54	-4.97	-6.67	-6.48	0
428.4	-19.92	-7.88	-4.79	-6.12	0.82	0		2.35	0.78	0.44	-5.99	-0.31	0		11.73	0.4	2.41	-10.11	1.86	0		4.69	3.96	-3.86	-5.93	-4.11	0
429.3	-21.04	-11.1	-8.13	-9.24	-4.98	0		4.02	3.68	-3.82	-1.48	-1.96	0		13.35	0.85	1.3	-4.34	0.27	0		6.79	4.11	-3.69	-3.26	-3.45	0
430.2	-18.8	-7.05	-5.07	-2.69	1.13	0		2.92	3.18	-1.96	-2.99	-1.23	0		10.37	1.18	2.6	-9.03	-0.56	0		4.31	1.57	-2.64	-8.99	-6	0
431.1	-21.42	-9.42	-5.27	-6.79	-0.83	0		2.66	-1.14	-5.47	-4.27	-3.13	0		9.58	-2.76	0.3	-5.9	-0.29	0		6.77	4.71	-3.94	-3.96	-6.42	0
432	-22.37	-10	-7.04	-9.66	-0.84	0		2.06	-0.03	-1.98	-5.06	-0.84	0		12.18	-0.9	1.52	-8.78	1.62	0		8.07	8.32	-0.36	-4.64	-3.32	0
432.9	-26.47	-12.92	-10.17	-9.84	-4.9	0		-0.6	-0.65	-2.5	-6.13	-3.1	0		11.66	-3.24	0.27	-8.84	0.6	0		5.56	4.13	-5.28	-6.56	-5.27	0
433.8	-26.34	-10.37	-6.69	-7.09	-3.6	0		-1.72	0.24	-3.6	-5.77	-1.9	0		5.86	-1.94	1.6	-11.31	-3.81	0		3.74	3.41	-4.22	-6.44	-6.74	0
434.7	-24.01	-14.21	-9.2	-10.08	-2.67	0		-0.38	-2.37	-2.52	-7.7	-2.55	0		6.76	-4.2	-0.56	-8.74	0.96	0		4.29	3.27	-4.86	-5.19	-6.87	0
435.6	-21.62	-8.52	-2.96	-5.24	-1.14	0		5.56	4.45	-1.02	-4.09	-1	0		14.09	1.51	1.74	-7.14	0.71	0		6.08	3.18	-5.44	-6.18	-2.29	0
436.5	-26.46	-11.37	-9.58	-9.76	-4.51	0		-0.48	-0.53	-4.76	-6.87	-2.24	0		9.55	1.32	3.61	-5.08	0.89	0		4.77	4.05	-6.78	-5.3	-4.67	0
437.4	-22.97	-7.66	-6.07	-4.22	-1.1	0		2.04	-1.53	-4.61	-5.48	-1.78	0		9.72	-3.81	0.91	-10.69	-2.02	0		7.7	3.63	-2.46	-7.38	-6.04	0
438.3	-22.24	-7.98	-3.76	-6.71	0.8	0		2.51	3.28	-1.55	-5.33	0.74	0		11.59	-0.81	4.03	-6.29	1.45	0		8.89	4.91	-2	-5.77	-3.11	0
439.2	-22.35	-9.1	-4.38	-4.64	0.13	0		3.56	1.59	-0.84	-4	1.39	0		9.97	0.32	2.95	-7.79	0.81	0		5.09	3.93	-6.01	-7.74	-6.18	0
440.1	-21.94	-9.91	-6.58	-5.89	-3.68	0		5.49	2.09	-1.14	-2.54	-2	0		11.9	-0.9	0.57	-5.88	-2.25	0		6.38	3.44	-5.05	-5.44	-8.75	0
441	-18.96	-3.9	-3.5	-3.58	-1.02	0		4.53	3.34	-1.76	-4.48	0.38	0		9.79	-3.2	1.82	-8.36	-0.7	0		6.08	1.87	-3.45	-6.55	-6.38	0
441.9	-24.58	-10.1	-5.91	-7.38	-0.17	0		2.48	1.72	-0.61	-4.83	1.67	0		9.24	-2.97	0.47	-8.81	0.62	0		4.09	2.37	-5.05	-7.39	-3.22	0
442.8	-27.7	-16.15	-9.1	-11.28	-7.04	0		0.45	-3.56	-4.82	-5.09	-4.23	0		11.68	-1.37	0.53	-7.28	1.13	0		4.78	1.45	-5.54	-7.55	-8.18	0
443.7	-22.03	-10.09	-6.83	-5.77	0.49	0		4.28	3.3	-1.14	-4.01	0.35	0		10.47	0.24	2.44	-10.82	-1.62	0		7.14	5.83	-1.08	-7.2	-3.61	0
444.6	-21.53	-9.55	-5.81	-6.05	-3.99	0		4.6	2.97	-1.19	-3.69	-1.09	0		14.27	2.27	5.62	-4.51	1.52	0		8.2	6.57	-5.33	-5.71	-4.37	0
445.5	-22.38	-9.54	-5.39	-8.08	0.5	0		1.09	-0.56	-4.65	-7.33	-2.35	0		6.33	-2.3	0.58	-9.39	-1.33	0		3.14	2.13	-4.83	-8.79	-6.25	0
446.4	-22.74	-6.6	-5.6	-3.96	-4.66	0		-0.53	3.16	-4.48	-3.09	-4.48	0		9.01	-1.94	-1.01	-8.38	-3.21	0		7.62	1.13	-3.32	-4.17	-4.43	0
447.3	-23.61	-8.54	-7.96	-7.02	-0.12	0		1.08	0.94	-3.07	-4.16	-0.4	0		10.58	-2.09	0.61	-11.26	-0.11	0		4.95	3.02	-5.76	-7.5	-6.34	0
448.2	-24	-9.19	-9.1	-6.95	-4.81	0		2.84	1.51	-5.29	-3.88	-1.31	0		12.66	1.71	3.99	-7.43	2.55	0		5.25	6.7	-3.24	-8.09	-4.49	0
449.1	-24.64	-10.89	-8.23	-8.51	-2.76	0		1.28	1.76	-2.73	-4.86	2.15	0		13.03	0.75	1.9	-4.35	2.75	0		10.07	5.6	0.47	-3.93	-3.07	0
450	-18.97	-5.7	-4.55	-3.87	1.12	0		1.8	0.25	-3.04	-5.08	-0.51	0		10.56	-2.15	0.94	-8.03	-1.98	0		6.75	3.89	-4.24	-5.39	-5.22	0
450.9	-24.39	-11.45	-8.68	-10.56	-3.06	0		1.36	0.56	-3.41	-8.99	-1.05	0		11.44	0.4	2.49	-7.38	2.03	0		7.54	6.17	-4.38	-3.87	-2.8	0
451.8	-21.96	-10.19	-6.18	-6.03	-1.62	0		1.42	-0.67	-2.55	-5.51	-1.67	0		10.79	-1.71	1.91	-7.64	-0.43	0		6.63	2.22	-4.31	-5.87	-2.47	0
452.7	-24.75	-7.78	-9.35	-9.62	-0.4	0		1.93	-0.15	-2.87	-8.31	-3.19	0		9.42	-2.96	1.17	-7.45	-2.61	0		7.4	6.23	-2.79	-4.16	-4.02	0
453.6	-24.39	-9.13	-10.36	-9.88	-2.95	0		-2.83	-2.37	-6.03	-7.07	-5.95	0		10.22	-3.2	1.71	-7.85	-1.05	0		5.66	5.51	-4.61	-4.26	-5.87	0
454.5	-20.27	-8.67	-2.58	-4.81	1.81	0		4.07	1.06	0.84	-1.7	1.83	0		10.21	-0.68	2.11	-9.19	0.38	0		6.59	2.13	-5.71	-7.49	-6.73	0
455.4	-21.01	-6.66	-4.37	-3.34	3.27	0		3.82	4.9	-0.45	-2.08	-0.18	0		10	0.25	1.45	-9.63	-2.4	0		4.13	1.56	-3.72	-4.73	-4.47	0
456.3	-21.68	-7.36	-5.01	-7.2	-1.37	0		1.64	1.95	0.26	-2.17	-1.33	0		12.29	-1.23	1.4	-7.1	4.36	0		7.96	4.96	-2.9	-6.39	0.59	0
457.2	-20.61	-6.96	-5.03	-2.88	0.71	0		0.82	2.65	-2.84	-4.28	-3.09	0		9.57	0.77	2.97	-6.2	-0.18	0		4.83	2.77	-1.62	-6.44	-6.42	0
458.1	-25.86	-13.05	-9.18	-8.42	-4.06	0		-0.15	1.34	-4.62	-5.29	-2.32	0		9.87	-3.56	0.97	-7.83	2.41	0		5.18	3.75	-6.26	-5.65	-5.38	0
459	-22.76	-8.96	-3.97	-6.2	-2.49	0		1.08	0.98	-0.56	-2.34	-1.15	0		8.59	0.4	2.41	-7.81	1.04	0		3.9	2.11	-3.29	-4.26	-3.78	0
459.9	-24.35	-8.87	-6.64	-6.68	-0.13	0		0.83	-1.4	-3.53	-6.9	-3.21	0		8.51	-6.09	-1.33	-9.96	-2.4	0		4.32	2.22	-5.21	-8.45	-6.05	0
460.8	-21.51	-7.71	-1.4	-2.5	-0.19	0		3.22	1.98	-0.84	-2.06	1.34	0		12.39	0.48	3.86	-5.52	2.93	0		6.48	4.17	-2.41	-6.91	-4.02	0
461.7	-20.2	-6.44	-2.13	-1.31	1.44	0		3.39	0.96	1.56	-2.73	-2.73	0		15.45	-2.94	2.62	-6.69	-1.33	0		9.95	8.53	-1.99	-2.64	-1.19	0
462.6	-23.79	-11.64	-6.29	-6.87	0.91	0		0.61	-0.08	-2.62	-5.15	-0.78	0		10.04	-1.27	0.88	-6.99	-0.98	0		9	6.85	-3.19	-5.92	-4.09	0
463.5	-23.64	-12.26	-6.94	-7.09	-3.47	0		4.96	0.76	-2.63	-2.95	0.07	0		12.07	1.05	1.45	-6.44	1.44	0		6.34	4.67	-3.39	-5.68	-3.84	0
464.4	-23.16	-8.55	-7.16	-6.75	-2.08	0		0.57	-0.56	-2.86	-4.42	-4.81	0		7.75	-2.93	3.37	-7.47	-4.44	0		2.43	2.69	-4.76	-4.83	-7.57	0
465.3	-21.4	-11.86	-5.49	-5.54	-1.85	0		1.11	-0.66	-3.55	-8.5	-2.89	0		11.47	-0.96	-0.42	-8.93	-0.67	0		9.04	6.52	-3.57	-5.42	-6.4	0
466.2	-22.82	-11.97	-5.97	-10.34	-3.36	0		1.16	0.85	0.87	-7.23	-2.04	0		9.29	-0.9	2.13	-10.03	1.57	0		6.74	4.82	-4.7	-6.4	-6	0
467.1	-24.58	-11.31	-7.87	-7.71	-0.8	0		3.24	1.21	-3.83	-5.06	-0.54	0		10.42	-0.77	-0.68	-9.19	-0.81	0		4.66	3.54	-4.62	-7.37	-8.62	0
468	-20.53	-8	-6.47	-6.2	0.44	0		3.55	3.18	-0.62	-5.84	0.87	0		8.79	-1.87	0.96	-9.88	0.1	0		5.11	3.3	-5.58	-8.16	-3.96	0
468.9	-22.88	-8.99	-4.56	-5.84	-0.78	0		1.31	2.02	-1.47	-5.44	-0.84	0		9.91	-0.02	0.43	-9.16	0.33	0		5.05	4.52	-4.63	-4.44	-3.53	0
469.8	-22.88	-10.04	-4.96	-6.08	-2.14	0		3.04	1.42	0.06	-2.97	-1.7	0		11.83	-0.49	0.14	-9.4	0.36	0		6.29	4.37	-4.53	-5.92	-6.72	0
470.7	-21.62	-9.02	-4.05	-6.03	-0.28	0		4.07	3.12	-1.04	-1.58	1.71	0		13.65	1.47	5.75	-3.34	3.97	0		5.08	4.08	-3	-4.72	-4.28	0
471.6	-20.08	-8.6	-4.09	-5.31	-1.59	0		4.6	5.24	1.53	-2.87	2.94	0		7.85	-3.93	-2.07	-10.48	-2.98	0		3.19	3.3	-5.68	-7.57	-9.24	0
472.5	-21.2	-9.68	-4.73	-8.45	0.32	0		-1.89	-2.32	-5.24	-8.81	-5.45	0		7.78	-3.24	-1.03	-8.58	-0.68	0		4.84	3.12	-3.46	-5.08	-4	0
473.4	-20.59	-8.58	-4.61	-7.66	-3.28	0		5.03	4.17	-2.03	-6.42	0.42	0		9.88	-0.89	0.67	-9.84	1.05	0		5.73	6.29	-2.35	-7.7	-4.82	0
474.3	-21.13	-8.19	-4.36	-6.19	-0.1	0		1.33	1.36	-2.62	-3.32	2.53	0		12.19	-2.49	2.5	-7.16	1.47	0		5.26	3.84	-5.01	-6.45	-4.9	0
475.2	-23.11	-7.77	-5.59	-7.68	0.49	0		1.27	-0.49	-4.29	-8.51	-1.92	0		9.38	-2.34	-0.3	-8.46	1.87	0		6.58	7.02	-3.72	-3.97	-2.72	0
476.1	-25.53	-11.84	-10.68	-10.21	-6.25	0		0.12	0.06	-3.56	-6.69	-4.23	0		10.85	0.59	3.96	-9.03	-0.02	0		4.59	4.64	-2.86	-5.66	-5.49	0
477	-23.59	-10.66	-6.55	-8.15	-2.22	0		1.82	4.07	-2.54	-2.13	-3.04	0		9.45	1.07	1.2	-7.08	1.53	0		5.85	7.27	-3.08	-4.4	-2.85	0
477.9	-24.42	-9.34	-8.15	-4.81	-1.36	0		1.87	4.54	-3.48	-5.4	-1.65	0		8.3	-1.43	1.11	-5.57	0.49	0		4.39	3.59	-5.07	-3.72	-5.12	0
478.8	-21.03	-8.89	-6.67	-10.65	1.18	0		2.12	1.51	-2.31	-9.18	-1.21	0		12.09	1.2	-0.09	-10.7	1.13	0		5.82	3.64	-2.8	-5.75	-3.14	0
479.7	-22.35	-5.66	-4.79	-5.82	-1.03	0		4.66	3.02	-1.15	-2.91	1.89	0		11.64	-0.17	2.37	-7.33	2.88	0		4.79	6.14	-4.66	-6.57	-5.97	0
480.6	-22.76	-10.17	-6.03	-7.34	-0.2	0		2.06	-0.05	-1.09	-4.23	-1.99	0		10.05	-3.53	2.28	-9.97	-1.98	0		5.14	4.42	-3.73	-7.96	-7.41	0
481.5	-23.99	-11.1	-8.54	-7.91	-4.83	0		3.84	1.52	-1.07	-6.46	0.81	0		10.13	-0.05	2.78	-9.26	2.14	0		2.75	4.72	-2.95	-7.91	-6.4	0
482.4	-22.22	-9	-4.05	-8.06	-1.49	0		1.22	1.08	-3.08	-7.1	-2.96	0		10.63	-1.16	-0.98	-7.77	0.63	0		4.92	4.76	-4.21	-7.76	-4.92	0
483.3	-21.42	-9.11	-3.92	-6.41	-0.11	0		3.85	2.41	-0.24	-3.81	-0.37	0		12.32	-1.27	0.34	-7.38	0.65	0		6.32	2.97	-5	-6.5	-6.56	0
484.2	-24.35	-13.31	-10.44	-8.77	-5.46	0		-0.78	-1.78	-6.6	-8.84	-5.16	0		8.94	-3.06	-0.2	-11.96	-2.08	0		5.25	2.18	-3.08	-6.09	-6.19	0
485.1	-22.46	-9.93	-4.36	-8.14	-0.63	0		4.73	0.54	-1.31	-4.67	0.17	0		10.62	-1.04	-0.05	-7.41	-1.1	0		4.95	6.06	-2.86	-3.66	-4.98	0
486	-26.41	-17.22	-11.68	-10.48	-6.22	0		4.48	0.41	-2.47	-6.42	-2	0		11.5	0.25	3.94	-6.93	0.92	0		4.15	4.09	-3.15	-6.53	-3.56	0
486.9	-22.56	-7.88	-2.04	-3.94	-0.26	0		3.8	0.12	0.7	-5.8	-0.96	0		8.66	-3.45	0.27	-9.92	-3	0		1.28	0.2	-8.28	-10.13	-10.31	0
487.8	-22.6	-10.79	-5.68	-4.98	-2.61	0		2.79	1.18	-1.97	-3.16	-3.26	0		11.02	1.83	5.23	-6.37	2.53	0		4.63	3.28	-3.4	-7.49	-4.08	0
488.7	-23.06	-9.9	-7.58	-8.17	-4.47	0		-0.63	2.42	-2.4	-6.16	-3.37	0		8.56	-1.86	-2.58	-10.79	-4.76	0		0.24	1.45	-8.17	-7.32	-9.43	0
489.6	-25.25	-10.06	-6.16	-5.77	-3.06	0		2.87	1.52	-1.68	-4.08	-0.56	0		12.95	0.37	5.2	-7.36	1.88	0		4.83	3.02	-3.08	-7.63	-6.07	0
490.5	-24.97	-10.67	-7.75	-7.87	-1.41	0		-1.43	-3.48	-4.64	-8.15	-2.37	0		7.25	-4.58	-0.47	-11.74	-1.99	0		5.75	4.89	-3.46	-5.04	-4.21	0
491.4	-22.46	-10.29	-8.41	-7.04	-2.89	0		3.79	2.11	-1.44	-4.04	0.26	0		12.79	1.66	4.41	-6.28	3.04	0		5.37	3	-5.12	-6.83	-5.87	0
492.3	-20.79	-8.04	-7.63	-4.98	-3.22	0		2.52	-0.64	-6.51	-3.48	-3.56	0		10.21	-1.69	-0.5	-9.54	-0.57	0		3.77	3.26	-6.86	-9.6	-9.26	0
493.2	-25.78	-10.16	-8.73	-11.26	-3.74	0		-1.68	0.61	-6.2	-6.13	-1.14	0		11.8	2.24	5.35	-4.58	3.23	0		7.39	7.21	0.2	-1.37	-4.2	0
494.1	-23.67	-9.37	-5.87	-3.1	1.82	0		2.39	2.81	0.58	-2.2	2.12	0		11.46	0.32	3.9	-8.29	4.32	0		3.83	2.93	-4.59	-4.68	-2.82	0
495	-20.51	-7.65	-3.59	-7.81	-1.51	0		3.51	2.84	-0.84	-4.61	-2.97	0		12.11	-1.72	1.31	-8.45	-0.01	0		3.29	4.9	-5.4	-5.52	-4.14	0
495.9	-22.37	-9.59	-7.26	-8.16	-1.72	0		3.33	1.8	-1.78	-4.35	-0.85	0		10.44	-0.94	1.11	-11.28	-0.85	0		1.98	2.86	-3.06	-8.17	-9.6	0
496.8	-19.1	-8.04	-4.45	-3.64	0.99	0		4.71	2.29	-2.2	-4.13	1.2	0		11.65	-1.35	0.05	-11.14	-2.24	0		4.96	2.71	-6.04	-9.25	-8.61	0
0	0	0	0	0	0	0		0	0	0	0	0	0		0	0	0	0	0	0		0	0	0	0	0	0
0	0	0	0	0	0	0		0	0	0	0	0	0		0	0	0	0	0	0		0	0	0	0	0	0
0	0	0	0	0	0	0		0	0	0	0	0	0		0	0	0	0	0	0		0	0	0	0	0	0
0	0	0	0	0	0	0		0	0	0	0	0	0		0	0	0	0	0	0		0	0	0	0	0	0
0	0	0	0	0	0	0		0	0	0	0	0	0		0	0	0	0	0	0		0	0	0	0	0	0
0	0	0	0	0	0	0		0	0	0	0	0	0		0	0	0	0	0	0		0	0	0	0	0	0
0	0	0	0	0	0	0		0	0	0	0	0	0		0	0	0	0	0	0		0	0	0	0	0	0
0	0	0	0	0	0	0		0	0	0	0	0	0		0	0	0	0	0	0		0	0	0	0	0	0
0	0	0	0	0	0	0		0	0	0	0	0	0		0	0	0	0	0	0		0	0	0	0	0	0
0	0	0	0	0	0	0		0	0	0	0	0	0		0	0	0	0	0	0		0	0	0	0	0	0
0	0	0	0	0	0	0		0	0	0	0	0	0		0	0	0	0	0	0		0	0	0	0	0	0
0	0	0	0	0	0	0		0	0	0	0	0	0		0	0	0	0	0	0		0	0	0	0	0	0
0	0	0	0	0	0	0		0	0	0	0	0	0		0	0	0	0	0	0		0	0	0	0	0	0
0	0	0	0	0	0	0		0	0	0	0	0	0		0	0	0	0	0	0		0	0	0	0	0	0
0	0	0	0	0	0	0		0	0	0	0	0	0		0	0	0	0	0	0		0	0	0	0	0	0
0	0	0	0	0	0	0		0	0	0	0	0	0		0	0	0	0	0	0		0	0	0	0	0	0
0	0	0	0	0	0	0		0	0	0	0	0	0		0	0	0	0	0	0		0	0	0	0	0	0
0	0	0	0	0	0	0		0	0	0	0	0	0		0	0	0	0	0	0		0	0	0	0	0	0
0	0	0	0	0	0	0		0	0	0	0	0	0		0	0	0	0	0	0		0	0	0	0	0	0
0	0	0	0	0	0	0		0	0	0	0	0	0		0	0	0	0	0	0		0	0	0	0	0	0
0	0	0	0	0	0	0		0	0	0	0	0	0		0	0	0	0	0	0		0	0	0	0	0	0
0	0	0	0	0	0	0		0	0	0	0	0	0		0	0	0	0	0	0		0	0	0	0	0	0
0	0	0	0	0	0	0		0	0	0	0	0	0		0	0	0	0	0	0		0	0	0	0	0	0
0	0	0	0	0	0	0		0	0	0	0	0	0		0	0	0	0	0	0		0	0	0	0	0	0
0	0	0	0	0	0	0		0	0	0	0	0	0		0	0	0	0	0	0		0	0	0	0	0	0
0	0	0	0	0	0	0		0	0	0	0	0	0		0	0	0	0	0	0		0	0	0	0	0	0
0	0	0	0	0	0	0		0	0	0	0	0	0		0	0	0	0	0	0		0	0	0	0	0	0
0	0	0	0	0	0	0		0	0	0	0	0	0		0	0	0	0	0	0		0	0	0	0	0	0
0	0	0	0	0	0	0		0	0	0	0	0	0		0	0	0	0	0	0		0	0	0	0	0	0
0	0	0	0	0	0	0		0	0	0	0	0	0		0	0	0	0	0	0		0	0	0	0	0	0
0	0	0	0	0	0	0		0	0	0	0	0	0		0	0	0	0	0	0		0	0	0	0	0	0
0	0	0	0	0	0	0		0	0	0	0	0	0		0	0	0	0	0	0		0	0	0	0	0	0
0	0	0	0	0	0	0		0	0	0	0	0	0		0	0	0	0	0	0		0	0	0	0	0	0
0	0	0	0	0	0	0		0	0	0	0	0	0		0	0	0	0	0	0		0	0	0	0	0	0
0	0	0	0	0	0	0		0	0	0	0	0	0		0	0	0	0	0	0		0	0	0	0	0	0
0	0	0	0	0	0	0		0	0	0	0	0	0		0	0	0	0	0	0		0	0	0	0	0	0
0	0	0	0	0	0	0		0	0	0	0	0	0		0	0	0	0	0	0		0	0	0	0	0	0
0	0	0	0	0	0	0		0	0	0	0	0	0		0	0	0	0	0	0		0	0	0	0	0	0
0	0	0	0	0	0	0		0	0	0	0	0	0		0	0	0	0	0	0		0	0	0	0	0	0
0	0	0	0	0	0	0		0	0	0	0	0	0		0	0	0	0	0	0		0	0	0	0	0	0
0	0	0	0	0	0	0		0	0	0	0	0	0		0	0	0	0	0	0		0	0	0	0	0	0
0	0	0	0	0	0	0		0	0	0	0	0	0		0	0	0	0	0	0		0	0	0	0	0	0
0	0	0	0	0	0	0		0	0	0	0	0	0		0	0	0	0	0	0		0	0	0	0	0	0
0	0	0	0	0	0	0		0	0	0	0	0	0		0	0	0	0	0	0		0	0	0	0	0	0
0	0	0	0	0	0	0		0	0	0	0	0	0		0	0	0	0	0	0		0	0	0	0	0	0
0	0	0	0	0	0	0		0	0	0	0	0	0		0	0	0	0	0	0		0	0	0	0	0	0
0	0	0	0	0	0	0		0	0	0	0	0	0		0	0	0	0	0	0		0	0	0	0	0	0
0	0	0	0	0	0	0		0	0	0	0	0	0		0	0	0	0	0	0		0	0	0	0	0	0
0	0	0	0	0	0	0		0	0	0	0	0	0		0	0	0	0	0	0		0	0	0	0	0	0
0	0	0	0	0	0	0		0	0	0	0	0	0		0	0	0	0	0	0		0	0	0	0	0	0
0	0	0	0	0	0	0		0	0	0	0	0	0		0	0	0	0	0	0		0	0	0	0	0	0
0	0	0	0	0	0	0		0	0	0	0	0	0		0	0	0	0	0	0		0	0	0	0	0	0
0	0	0	0	0	0	0		0	0	0	0	0	0		0	0	0	0	0	0		0	0	0	0	0	0
0	0	0	0	0	0	0		0	0	0	0	0	0		0	0	0	0	0	0		0	0	0	0	0	0
0	0	0	0	0	0	0		0	0	0	0	0	0		0	0	0	0	0	0		0	0	0	0	0	0
0	0	0	0	0	0	0		0	0	0	0	0	0		0	0	0	0	0	0		0	0	0	0	0	0
0	0	0	0	0	0	0		0	0	0	0	0	0		0	0	0	0	0	0		0	0	0	0	0	0
0	0	0	0	0	0	0		0	0	0	0	0	0		0	0	0	0	0	0		0	0	0	0	0	0
0	0	0	0	0	0	0		0	0	0	0	0	0		0	0	0	0	0	0		0	0	0	0	0	0
0	0	0	0	0	0	0		0	0	0	0	0	0		0	0	0	0	0	0		0	0	0	0	0	0
0	0	0	0	0	0	0		0	0	0	0	0	0		0	0	0	0	0	0		0	0	0	0	0	0
0	0	0	0	0	0	0		0	0	0	0	0	0		0	0	0	0	0	0		0	0	0	0	0	0
0	0	0	0	0	0	0		0	0	0	0	0	0		0	0	0	0	0	0		0	0	0	0	0	0
0	0	0	0	0	0	0		0	0	0	0	0	0		0	0	0	0	0	0		0	0	0	0	0	0
0	0	0	0	0	0	0		0	0	0	0	0	0		0	0	0	0	0	0		0	0	0	0	0	0
0	0	0	0	0	0	0		0	0	0	0	0	0		0	0	0	0	0	0		0	0	0	0	0	0
0	0	0	0	0	0	0		0	0	0	0	0	0		0	0	0	0	0	0		0	0	0	0	0	0
0	0	0	0	0	0	0		0	0	0	0	0	0		0	0	0	0	0	0		0	0	0	0	0	0
0	0	0	0	0	0	0		0	0	0	0	0	0		0	0	0	0	0	0		0	0	0	0	0	0
0	0	0	0	0	0	0		0	0	0	0	0	0		0	0	0	0	0	0		0	0	0	0	0	0
0	0	0	0	0	0	0		0	0	0	0	0	0		0	0	0	0	0	0		0	0	0	0	0	0
0	0	0	0	0	0	0		0	0	0	0	0	0		0	0	0	0	0	0		0	0	0	0	0	0
0	0	0	0	0	0	0		0	0	0	0	0	0		0	0	0	0	0	0		0	0	0	0	0	0
0	0	0	0	0	0	0		0	0	0	0	0	0		0	0	0	0	0	0		0	0	0	0	0	0
0	0	0	0	0	0	0		0	0	0	0	0	0		0	0	0	0	0	0		0	0	0	0	0	0
0	0	0	0	0	0	0		0	0	0	0	0	0		0	0	0	0	0	0		0	0	0	0	0	0
0	0	0	0	0	0	0		0	0	0	0	0	0		0	0	0	0	0	0		0	0	0	0	0	0
0	0	0	0	0	0	0		0	0	0	0	0	0		0	0	0	0	0	0		0	0	0	0	0	0
0	0	0	0	0	0	0		0	0	0	0	0	0		0	0	0	0	0	0		0	0	0	0	0	0
0	0	0	0	0	0	0		0	0	0	0	0	0		0	0	0	0	0	0		0	0	0	0	0	0
0	0	0	0	0	0	0		0	0	0	0	0	0		0	0	0	0	0	0		0	0	0	0	0	0
0	0	0	0	0	0	0		0	0	0	0	0	0		0	0	0	0	0	0		0	0	0	0	0	0
0	0	0	0	0	0	0		0	0	0	0	0	0		0	0	0	0	0	0		0	0	0	0	0	0
0	0	0	0	0	0	0		0	0	0	0	0	0		0	0	0	0	0	0		0	0	0	0	0	0
0	0	0	0	0	0	0		0	0	0	0	0	0		0	0	0	0	0	0		0	0	0	0	0	0
0	0	0	0	0	0	0		0	0	0	0	0	0		0	0	0	0	0	0		0	0	0	0	0	0
0	0	0	0	0	0	0		0	0	0	0	0	0		0	0	0	0	0	0		0	0	0	0	0	0
0	0	0	0	0	0	0		0	0	0	0	0	0		0	0	0	0	0	0		0	0	0	0	0	0
0	0	0	0	0	0	0		0	0	0	0	0	0		0	0	0	0	0	0		0	0	0	0	0	0
0	0	0	0	0	0	0		0	0	0	0	0	0		0	0	0	0	0	0		0	0	0	0	0	0
0	0	0	0	0	0	0		0	0	0	0	0	0		0	0	0	0	0	0		0	0	0	0	0	0
0	0	0	0	0	0	0		0	0	0	0	0	0		0	0	0	0	0	0		0	0	0	0	0	0
0	0	0	0	0	0	0		0	0	0	0	0	0		0	0	0	0	0	0		0	0	0	0	0	0
0	0	0	0	0	0	0		0	0	0	0	0	0		0	0	0	0	0	0		0	0	0	0	0	0
0	0	0	0	0	0	0		0	0	0	0	0	0		0	0	0	0	0	0		0	0	0	0	0	0
0	0	0	0	0	0	0		0	0	0	0	0	0		0	0	0	0	0	0		0	0	0	0	0	0
0	0	0	0	0	0	0		0	0	0	0	0	0		0	0	0	0	0	0		0	0	0	0	0	0
0	0	0	0	0	0	0		0	0	0	0	0	0		0	0	0	0	0	0		0	0	0	0	0	0
0	0	0	0	0	0	0		0	0	0	0	0	0		0	0	0	0	0	0		0	0	0	0	0	0
0	0	0	0	0	0	0		0	0	0	0	0	0		0	0	0	0	0	0		0	0	0	0	0	0
0	0	0	0	0	0	0		0	0	0	0	0	0		0	0	0	0	0	0		0	0	0	0	0	0
0	0	0	0	0	0	0		0	0	0	0	0	0		0	0	0	0	0	0		0	0	0	0	0	0
0	0	0	0	0	0	0		0	0	0	0	0	0		0	0	0	0	0	0		0	0	0	0	0	0
0	0	0	0	0	0	0		0	0	0	0	0	0		0	0	0	0	0	0		0	0	0	0	0	0
0	0	0	0	0	0	0		0	0	0	0	0	0		0	0	0	0	0	0		0	0	0	0	0	0
0	0	0	0	0	0	0		0	0	0	0	0	0		0	0	0	0	0	0		0	0	0	0	0	0
0	0	0	0	0	0	0		0	0	0	0	0	0		0	0	0	0	0	0		0	0	0	0	0	0
0	0	0	0	0	0	0		0	0	0	0	0	0		0	0	0	0	0	0		0	0	0	0	0	0
0	0	0	0	0	0	0		0	0	0	0	0	0		0	0	0	0	0	0		0	0	0	0	0	0
0	0	0	0	0	0	0		0	0	0	0	0	0		0	0	0	0	0	0		0	0	0	0	0	0
0	0	0	0	0	0	0		0	0	0	0	0	0		0	0	0	0	0	0		0	0	0	0	0	0
0	0	0	0	0	0	0		0	0	0	0	0	0		0	0	0	0	0	0		0	0	0	0	0	0
0	0	0	0	0	0	0		0	0	0	0	0	0		0	0	0	0	0	0		0	0	0	0	0	0
0	0	0	0	0	0	0		0	0	0	0	0	0		0	0	0	0	0	0		0	0	0	0	0	0
0	0	0	0	0	0	0		0	0	0	0	0	0		0	0	0	0	0	0		0	0	0	0	0	0
0	0	0	0	0	0	0		0	0	0	0	0	0		0	0	0	0	0	0		0	0	0	0	0	0
0	0	0	0	0	0	0		0	0	0	0	0	0		0	0	0	0	0	0		0	0	0	0	0	0
0	0	0	0	0	0	0		0	0	0	0	0	0		0	0	0	0	0	0		0	0	0	0	0	0
0	0	0	0	0	0	0		0	0	0	0	0	0		0	0	0	0	0	0		0	0	0	0	0	0
0	0	0	0	0	0	0		0	0	0	0	0	0		0	0	0	0	0	0		0	0	0	0	0	0
0	0	0	0	0	0	0		0	0	0	0	0	0		0	0	0	0	0	0		0	0	0	0	0	0
0	0	0	0	0	0	0		0	0	0	0	0	0		0	0	0	0	0	0		0	0	0	0	0	0
0	0	0	0	0	0	0		0	0	0	0	0	0		0	0	0	0	0	0		0	0	0	0	0	0
0	0	0	0	0	0	0		0	0	0	0	0	0		0	0	0	0	0	0		0	0	0	0	0	0
0	0	0	0	0	0	0		0	0	0	0	0	0		0	0	0	0	0	0		0	0	0	0	0	0
0	0	0	0	0	0	0		0	0	0	0	0	0		0	0	0	0	0	0		0	0	0	0	0	0
0	0	0	0	0	0	0		0	0	0	0	0	0		0	0	0	0	0	0		0	0	0	0	0	0
0	0	0	0	0	0	0		0	0	0	0	0	0		0	0	0	0	0	0		0	0	0	0	0	0
0	0	0	0	0	0	0		0	0	0	0	0	0		0	0	0	0	0	0		0	0	0	0	0	0
0	0	0	0	0	0	0		0	0	0	0	0	0		0	0	0	0	0	0		0	0	0	0	0	0
0	0	0	0	0	0	0		0	0	0	0	0	0		0	0	0	0	0	0		0	0	0	0	0	0
0	0	0	0	0	0	0		0	0	0	0	0	0		0	0	0	0	0	0		0	0	0	0	0	0
0	0	0	0	0	0	0		0	0	0	0	0	0		0	0	0	0	0	0		0	0	0	0	0	0
0	0	0	0	0	0	0		0	0	0	0	0	0		0	0	0	0	0	0		0	0	0	0	0	0
0	0	0	0	0	0	0		0	0	0	0	0	0		0	0	0	0	0	0		0	0	0	0	0	0
0	0	0	0	0	0	0		0	0	0	0	0	0		0	0	0	0	0	0		0	0	0	0	0	0
0	0	0	0	0	0	0		0	0	0	0	0	0		0	0	0	0	0	0		0	0	0	0	0	0
0	0	0	0	0	0	0		0	0	0	0	0	0		0	0	0	0	0	0		0	0	0	0	0	0
0	0	0	0	0	0	0		0	0	0	0	0	0		0	0	0	0	0	0		0	0	0	0	0	0
0	0	0	0	0	0	0		0	0	0	0	0	0		0	0	0	0	0	0		0	0	0	0	0	0
0	0	0	0	0	0	0		0	0	0	0	0	0		0	0	0	0	0	0		0	0	0	0	0	0
0	0	0	0	0	0	0		0	0	0	0	0	0		0	0	0	0	0	0		0	0	0	0	0	0
0	0	0	0	0	0	0		0	0	0	0	0	0		0	0	0	0	0	0		0	0	0	0	0	0
0	0	0	0	0	0	0		0	0	0	0	0	0		0	0	0	0	0	0		0	0	0	0	0	0
0	0	0	0	0	0	0		0	0	0	0	0	0		0	0	0	0	0	0		0	0	0	0	0	0
0	0	0	0	0	0	0		0	0	0	0	0	0		0	0	0	0	0	0		0	0	0	0	0	0
0	0	0	0	0	0	0		0	0	0	0	0	0		0	0	0	0	0	0		0	0	0	0	0	0
0	0	0	0	0	0	0		0	0	0	0	0	0		0	0	0	0	0	0		0	0	0	0	0	0
0	0	0	0	0	0	0		0	0	0	0	0	0		0	0	0	0	0	0		0	0	0	0	0	0
0	0	0	0	0	0	0		0	0	0	0	0	0		0	0	0	0	0	0		0	0	0	0	0	0
0	0	0	0	0	0	0		0	0	0	0	0	0		0	0	0	0	0	0		0	0	0	0	0	0
0	0	0	0	0	0	0		0	0	0	0	0	0		0	0	0	0	0	0		0	0	0	0	0	0
0	0	0	0	0	0	0		0	0	0	0	0	0		0	0	0	0	0	0		0	0	0	0	0	0
0	0	0	0	0	0	0		0	0	0	0	0	0		0	0	0	0	0	0		0	0	0	0	0	0
0	0	0	0	0	0	0		0	0	0	0	0	0		0	0	0	0	0	0		0	0	0	0	0	0
0	0	0	0	0	0	0		0	0	0	0	0	0		0	0	0	0	0	0		0	0	0	0	0	0
0	0	0	0	0	0	0		0	0	0	0	0	0		0	0	0	0	0	0		0	0	0	0	0	0
0	0	0	0	0	0	0		0	0	0	0	0	0		0	0	0	0	0	0		0	0	0	0	0	0
0	0	0	0	0	0	0		0	0	0	0	0	0		0	0	0	0	0	0		0	0	0	0	0	0
0	0	0	0	0	0	0		0	0	0	0	0	0		0	0	0	0	0	0		0	0	0	0	0	0
0	0	0	0	0	0	0		0	0	0	0	0	0		0	0	0	0	0	0		0	0	0	0	0	0
0	0	0	0	0	0	0		0	0	0	0	0	0		0	0	0	0	0	0		0	0	0	0	0	0
0	0	0	0	0	0	0		0	0	0	0	0	0		0	0	0	0	0	0		0	0	0	0	0	0
0	0	0	0	0	0	0		0	0	0	0	0	0		0	0	0	0	0	0		0	0	0	0	0	0
0	0	0	0	0	0	0		0	0	0	0	0	0		0	0	0	0	0	0		0	0	0	0	0	0
0	0	0	0	0	0	0		0	0	0	0	0	0		0	0	0	0	0	0		0	0	0	0	0	0
0	0	0	0	0	0	0		0	0	0	0	0	0		0	0	0	0	0	0		0	0	0	0	0	0
0	0	0	0	0	0	0		0	0	0	0	0	0		0	0	0	0	0	0		0	0	0	0	0	0
0	0	0	0	0	0	0		0	0	0	0	0	0		0	0	0	0	0	0		0	0	0	0	0	0
0	0	0	0	0	0	0		0	0	0	0	0	0		0	0	0	0	0	0		0	0	0	0	0	0
0	0	0	0	0	0	0		0	0	0	0	0	0		0	0	0	0	0	0		0	0	0	0	0	0
0	0	0	0	0	0	0		0	0	0	0	0	0		0	0	0	0	0	0		0	0	0	0	0	0
0	0	0	0	0	0	0		0	0	0	0	0	0		0	0	0	0	0	0		0	0	0	0	0	0
0	0	0	0	0	0	0		0	0	0	0	0	0		0	0	0	0	0	0		0	0	0	0	0	0
0	0	0	0	0	0	0		0	0	0	0	0	0		0	0	0	0	0	0		0	0	0	0	0	0
0	0	0	0	0	0	0		0	0	0	0	0	0		0	0	0	0	0	0		0	0	0	0	0	0
0	0	0	0	0	0	0		0	0	0	0	0	0		0	0	0	0	0	0		0	0	0	0	0	0
0	0	0	0	0	0	0		0	0	0	0	0	0		0	0	0	0	0	0		0	0	0	0	0	0
0	0	0	0	0	0	0		0	0	0	0	0	0		0	0	0	0	0	0		0	0	0	0	0	0
0	0	0	0	0	0	0		0	0	0	0	0	0		0	0	0	0	0	0		0	0	0	0	0	0
0	0	0	0	0	0	0		0	0	0	0	0	0		0	0	0	0	0	0		0	0	0	0	0	0
0	0	0	0	0	0	0		0	0	0	0	0	0		0	0	0	0	0	0		0	0	0	0	0	0
0	0	0	0	0	0	0		0	0	0	0	0	0		0	0	0	0	0	0		0	0	0	0	0	0
0	0	0	0	0	0	0		0	0	0	0	0	0		0	0	0	0	0	0		0	0	0	0	0	0
0	0	0	0	0	0	0		0	0	0	0	0	0		0	0	0	0	0	0		0	0	0	0	0	0
0	0	0	0	0	0	0		0	0	0	0	0	0		0	0	0	0	0	0		0	0	0	0	0	0
0	0	0	0	0	0	0		0	0	0	0	0	0		0	0	0	0	0	0		0	0	0	0	0	0
0	0	0	0	0	0	0		0	0	0	0	0	0		0	0	0	0	0	0		0	0	0	0	0	0
0	0	0	0	0	0	0		0	0	0	0	0	0		0	0	0	0	0	0		0	0	0	0	0	0
0	0	0	0	0	0	0		0	0	0	0	0	0		0	0	0	0	0	0		0	0	0	0	0	0
0	0	0	0	0	0	0		0	0	0	0	0	0		0	0	0	0	0	0		0	0	0	0	0	0
0	0	0	0	0	0	0		0	0	0	0	0	0		0	0	0	0	0	0		0	0	0	0	0	0
0	0	0	0	0	0	0		0	0	0	0	0	0		0	0	0	0	0	0		0	0	0	0	0	0
0	0	0	0	0	0	0		0	0	0	0	0	0		0	0	0	0	0	0		0	0	0	0	0	0
0	0	0	0	0	0	0		0	0	0	0	0	0		0	0	0	0	0	0		0	0	0	0	0	0
0	0	0	0	0	0	0		0	0	0	0	0	0		0	0	0	0	0	0		0	0	0	0	0	0
0	0	0	0	0	0	0		0	0	0	0	0	0		0	0	0	0	0	0		0	0	0	0	0	0
0	0	0	0	0	0	0		0	0	0	0	0	0		0	0	0	0	0	0		0	0	0	0	0	0
0	0	0	0	0	0	0		0	0	0	0	0	0		0	0	0	0	0	0		0	0	0	0	0	0
0	0	0	0	0	0	0		0	0	0	0	0	0		0	0	0	0	0	0		0	0	0	0	0	0
0	0	0	0	0	0	0		0	0	0	0	0	0		0	0	0	0	0	0		0	0	0	0	0	0
0	0	0	0	0	0	0		0	0	0	0	0	0		0	0	0	0	0	0		0	0	0	0	0	0
0	0	0	0	0	0	0		0	0	0	0	0	0		0	0	0	0	0	0		0	0	0	0	0	0
0	0	0	0	0	0	0		0	0	0	0	0	0		0	0	0	0	0	0		0	0	0	0	0	0
0	0	0	0	0	0	0		0	0	0	0	0	0		0	0	0	0	0	0		0	0	0	0	0	0
0	0	0	0	0	0	0		0	0	0	0	0	0		0	0	0	0	0	0		0	0	0	0	0	0
0	0	0	0	0	0	0		0	0	0	0	0	0		0	0	0	0	0	0		0	0	0	0	0	0
0	0	0	0	0	0	0		0	0	0	0	0	0		0	0	0	0	0	0		0	0	0	0	0	0

## Sheet: Data corrected cropped
X	L1A1	L1A2	L1A3	L1A4	L1A5	L1A6		L2A1	L2A2	L2A3	L2A4	L2A5	L2A6		L3A1	L3A2	L3A3	L3A4	L3A5	L3A6		L4A1	L4A2	L4A3	L4A4	L4A5	L4A6
-1.8	1.28	3.73	1.07	0.23	2.04	0		0.85	0.44	0.67	-1.21	2.36	0		-1.25	-2.8	0.52	1.39	3.19	0		-0.43	1.6	1.34	2.86	3.23	0
-0.9	0.86	0.86	-1.5	-1.89	-1.9	0		-0.79	-1.22	0.09	-1.01	-4.92	0		-3.92	-2.29	-0.57	-0.54	-4.54	0		-1.64	0.44	0.46	4.67	2.56	0
0	-2.18	-4.34	-2.71	-2.85	-4.62	0		-2.9	-0.52	-2.22	0.07	-2.13	0		0.05	1.17	1.55	2.45	2.07	0		2.51	2.54	5.01	3.5	5.91	0
0.9	-0.8	-2.04	-3.05	-4.12	-1.99	0		-1.04	-2.34	-1.18	-2.64	2.02	0		0.89	1.71	3.51	1.64	2.36	0		-0.16	2.07	3.42	4.84	1.48	0
1.8	2.69	0.09	-0.73	-1.06	-2.1	0		-0.54	0.29	-0.25	-0.39	-2.63	0		-1.11	2.03	1.6	1.52	1.84	0		4.74	2.83	1.68	3.54	4.74	0
2.7	2.43	-3.03	-0.75	-0.91	-0.97	0		-0.01	0.55	1	0.04	0.47	0		-0.49	1.54	3.73	-1.21	2.39	0		3.25	3.27	4.83	2.9	3.32	0
3.6	-1.64	-2.94	-0.25	-1.69	-1.8	0		-4.14	-4	-3.3	-1.93	-4.24	0		-2.4	1.04	1.69	-0.53	4.11	0		3.66	2.59	3.51	2.5	6.57	0
4.5	-2.14	-0.77	0.38	-0.27	-2.3	0		-1.7	0.47	0.85	0.03	-0.75	0		-2.06	0.44	0.71	0.91	-0.78	0		2.15	6.14	3.09	5.16	3.09	0
5.4	0.33	-0.79	1.41	0.84	-0.97	0		-0.31	0.35	-0.43	1.51	0.84	0		0.27	-1.64	0.65	-0.13	3.54	0		-0.73	-0.06	1.62	0.44	1.13	0
6.3	-3.42	-1.69	-2.76	-2.35	-2.69	0		-4.6	-0.38	-2.52	-5.47	-3.71	0		0.93	0.62	0.3	-0.89	0.52	0		3.31	0.3	1	4.84	5.58	0
7.2	1.9	-1.5	-0.72	-1.53	1.28	0		-2.16	-2.3	0.13	-2.52	0.35	0		0.49	-2.12	0.29	-0.53	0.3	0		4.57	0.39	1.8	4.93	3.6	0
8.1	12.78	6.91	1.91	7.08	0.32	0		-9.02	-1.99	-4.67	0.23	-1.41	0		-5.49	-1.67	-1.67	-0.31	-0.81	0		-8.06	-1.68	2.11	5.16	1.49	0
9	37.34	21.13	12.25	11.83	-2.43	0		-9.69	0.84	-3.7	-0.12	-4.51	0		-9.41	-0.31	0.22	2.06	1.53	0		-20.55	-4.62	0.87	4.96	-0.25	0
9.9	52.19	37.46	21.11	17.65	-0.18	0		-7.54	8.53	2.36	3.8	-2.77	0		-12.64	-0.31	1.08	4.8	-2.11	0		-28.69	-7.37	-2.46	5.59	-2.32	0
10.8	55.51	40.79	25.4	16.65	-0.43	0		-7.58	5.79	-0.4	0.57	-1.21	0		-14.87	-4.16	-1.51	-1.52	-1.07	0		-27.22	-0.18	3.69	4.23	-1.32	0
11.7	57.11	42.24	23.87	18.01	-3.82	0		-8.48	9.55	1.05	4.04	-5.47	0		-18.48	-6.06	-1.08	0.95	-1.48	0		-29.73	-2.61	-0.33	5.14	0.18	0
12.6	59.99	47.83	28.34	21.7	-0.78	0		-6.1	9.45	5.83	10.4	-2.14	0		-16.58	-4.14	-0.01	2.01	-2.03	0		-29.62	-3.05	3.81	5.91	-0.73	0
13.5	62.19	47.17	25.66	16.97	-1.18	0		-6.74	9.06	1.93	4.57	-1.18	0		-18.74	-6.9	-2.86	1.16	-3.37	0		-36.89	-6.13	-2.25	2.53	-4.23	0
14.4	62.79	49.34	28.82	21.8	-0.21	0		-6.59	10.7	6.37	7.09	-3.54	0		-13	-0.64	4.66	5.43	1.87	0		-30.87	-5.65	-0.07	4.17	-1.06	0
15.3	61.11	46.77	26.58	17.84	-2.83	0		-7.3	9.3	0.88	3.89	-5.47	0		-19.94	-4.86	-3.67	1.48	-5.53	0		-33.05	-5.77	-0.54	4.66	-4.44	0
16.2	61.76	53.03	31.68	21.53	0.24	0		-8.53	9.31	6.18	6.58	-3.83	0		-17.41	-5.26	0.71	3.27	-1.54	0		-32.85	-4.87	-1.09	5.09	-1.72	0
17.1	60.78	48.57	29.08	19.19	-2.33	0		-11.43	7.45	2.53	3.95	-2.49	0		-18.58	-3.77	-0.73	0.72	-1.42	0		-31.27	-1.87	-1.3	5.75	-1.63	0
18	66.06	54.05	32.59	23.7	2.66	0		-7.06	8.56	4.24	7.11	1.28	0		-18.44	-3.58	-0.25	1.88	-1.26	0		-28.54	0.2	3.4	9.42	1.08	0
18.9	64.02	51.36	32.95	25.12	0.77	0		-7.87	8.81	2.98	5.02	-3.15	0		-17.08	-6.54	-0.96	1	-3.98	0		-32.52	-6.45	1.99	6.02	-3.69	0
19.8	65.27	52.43	30.05	22.58	0.2	0		-7.28	9.85	1.58	8.18	0.54	0		-16.61	-1.99	-1.13	4.16	-0.46	0		-33.15	-2.62	-0.14	7.32	-3.34	0
20.7	64.42	49.47	31.75	21.03	-0.52	0		-7.17	7.42	3.15	4.77	-1.49	0		-18.76	-4.15	-1.13	4.27	-2.16	0		-33.23	-5.08	0.26	6.45	-1.28	0
21.6	62.97	51.05	28.78	19.46	-2.25	0		-8.96	7.11	1.5	4.24	-2.13	0		-19.44	-5.74	-3.57	-1.95	-2.78	0		-28.8	-0.58	2.75	7.04	-1.18	0
22.5	63.23	52.74	30.4	16.63	-3.38	0		-6.16	13.8	2.77	6.56	-3.76	0		-16.62	-2.25	2.68	4.74	-0.44	0		-32.22	-5.51	2.77	5.72	-4.09	0
23.4	66.23	52.7	31.72	19.75	-2.1	0		-5.57	9.91	3.33	4.62	-2.82	0		-15.94	-3.85	-0.23	2.57	-3.11	0		-28.05	-0.83	1.19	6.93	-3.17	0
24.3	65.42	50.6	31.17	22.12	-0.52	0		-8.42	10.34	4.55	7.52	-4.92	0		-19.47	-4.44	-0.95	3.3	-4.63	0		-32.17	-7.97	-2.45	3.57	-3.3	0
25.2	66.91	52.53	30.02	23.68	0.97	0		-9.25	7.96	-0.44	4.57	-4.95	0		-22.06	-6.22	-3.6	-1.44	-7.63	0		-30.59	-2.31	2.92	4.45	-3.8	0
26.1	62.58	49.49	31.18	22.55	-1.05	0		-11.05	8.74	4.6	5.15	-0.65	0		-19.27	-5.05	1.71	3.14	-0.05	0		-32.54	-6.26	-0.57	4.15	-3.93	0
27	62.02	49.29	28.25	19.35	-1.39	0		-8.78	10.98	0.9	4.61	-3.08	0		-17.92	-2.39	-1.11	3.33	-4.26	0		-32.97	-4.27	0.51	5.12	-4.42	0
27.9	65.82	53.93	28.92	21.51	-0.29	0		-6.68	9.93	3.25	7.52	-2.94	0		-16.09	-5.29	-0.12	2.11	-2.32	0		-30.58	-3.13	-0.32	4.4	-2.94	0
28.8	66.03	51.55	28.09	21.69	-2.17	0		-7.87	9.77	2.04	5.21	-4.35	0		-15.59	-2.61	0.57	5.49	-1.3	0		-33.27	-6.75	-1.48	5.26	-3.95	0
29.7	63.61	49.01	27.87	18.93	-2.63	0		-8.07	10.11	4.64	1.87	-3.78	0		-19.46	-3.84	1.68	-0.81	-1.33	0		-34.41	-4.48	-0.78	2.35	-2.29	0
30.6	62.59	51.81	30.32	19.73	-1.68	0		-7.72	8.61	1.6	3.51	-3.38	0		-17.04	-7.34	-0.51	2.14	-2.88	0		-33.52	-5.9	1.65	4.2	-3.59	0
31.5	67.05	51.34	29.87	20.13	-2.56	0		-8.89	9.44	1.57	4.8	-3.54	0		-15.55	-0.02	0.93	0.11	-1.36	0		-31.08	-4.37	2.61	6.28	-2.11	0
32.4	66.76	53.02	31.9	22.14	0.68	0		-10.05	11.21	2.74	5.77	-5.15	0		-18.72	-5.86	-2.97	1.98	-3.94	0		-37.39	-6.81	-2.09	3.06	-5.24	0
33.3	63.25	49.48	31.8	22.62	-1.48	0		-9.59	8.4	4.32	7.19	-1.75	0		-16.88	-3.14	0.48	4.93	-0.05	0		-31.1	-2.19	2.67	5.78	-2.07	0
34.2	70.73	53.51	32.78	22.72	1.73	0		-5.08	10.09	2.37	6.96	-2.11	0		-18.94	-3.98	-0.91	0.78	-2.34	0		-34.52	-3.18	-1.49	4.15	-3.38	0
35.1	63.28	50.46	33.09	18.62	-3.94	0		-9.89	9.77	3.93	4.51	-4.08	0		-18.37	-5.5	-0.61	-0.12	-2.13	0		-31.39	-3.3	1.77	4.91	-2.52	0
36	63.32	52.01	31.33	20.22	-3.71	0		-9.83	8.47	3.38	2	-4.83	0		-20.42	-4.39	-3.3	-0.51	-5	0		-38.19	-7.21	-3.04	3.08	-7.42	0
36.9	64.02	52.79	31.25	21.69	-1.8	0		-7.8	13.25	5.01	8.48	-2.84	0		-17.02	-5.45	1.57	3.27	-4.11	0		-35.22	-6.13	-2	-0.92	-7.25	0
37.8	63.13	50.1	32.64	23.34	-3.39	0		-8.82	10.33	4.99	7.2	-4.21	0		-15.44	-1.02	1.04	3.2	-0.5	0		-32.91	-1.63	1.17	6.4	-5.16	0
38.7	65.11	55.87	35.24	19.43	-0.47	0		-6.31	12.64	5.83	6.2	-2.77	0		-18.17	-3.92	-0.26	0.46	-3.5	0		-35.55	-6.06	-1.85	4.18	-3.01	0
39.6	63.05	52.28	30.47	23.39	-3.03	0		-10.03	11.6	5.53	7.31	-5.51	0		-16.8	-3.95	1.52	3.86	-3.55	0		-34.03	-1.35	-0.19	4.53	-4.38	0
40.5	58.2	50.11	31.13	17.07	-4.83	0		-11.24	8.48	2.74	3.56	-4.55	0		-17.58	-5.41	-2.26	-0.57	-4.38	0		-32.23	-3.61	-1.86	4.04	-7.42	0
41.4	65.97	53.25	31.65	21.71	0.74	0		-9.34	11.49	5.78	7.54	-1.93	0		-18.69	-3.63	2.59	3.44	-3.46	0		-36.25	-5.27	0.75	3.86	-6.51	0
42.3	65.26	52.93	32.89	22.67	-1.39	0		-7.99	9.73	4.93	6.85	-1.17	0		-14.32	-1.21	3.17	1.64	3.52	0		-30.21	-0.14	3.4	5.13	-0.99	0
43.2	62.45	50.84	30.64	16.41	-7.22	0		-8.14	12.92	3.67	4.85	-3.97	0		-16.87	-3.85	0.04	2.63	-3.52	0		-36.94	-6.13	-1.12	0.98	-7.19	0
44.1	67.63	53.22	33.65	22.34	1.16	0		-8.57	7.16	3.85	4.15	-5.14	0		-19.78	-7.41	-1.02	0.49	-7.41	0		-33.98	-1.83	-2.23	4.94	-6.43	0
45	63.96	52.41	34.18	21.48	0.07	0		-8.2	11.09	4.37	4.34	-1.19	0		-17.27	-2.93	1.03	1.05	-4.71	0		-31.33	-4.34	1.78	2.9	-4.41	0
45.9	65.55	51.52	30.6	20.67	-2.18	0		-11.2	6.5	0.06	1.56	-6.14	0		-15.42	-4.65	-1.15	0	-5.77	0		-34.33	-5.31	-1	0.81	-6.58	0
46.8	62.47	47.85	29.7	19.55	-2.24	0		-7.91	8.8	7.25	5.69	-2.86	0		-17.31	-6.34	0.8	-0.96	-5.42	0		-31.58	-4.18	-0.21	3.85	-6.12	0
47.7	63.56	50.87	31.4	23.18	-2.59	0		-7.17	12	7.26	7.49	-0.78	0		-14.26	-1.21	1.95	2.83	-0.21	0		-34.13	-4.94	-0.87	0.87	-5.2	0
48.6	60.45	48.7	29.74	18.06	-3.88	0		-10.94	7.28	2.09	5.08	-3.29	0		-17.1	-5.98	-0.58	3.54	-1.01	0		-33.91	-3.9	-1.14	6.07	-3.56	0
49.5	59.28	47.11	26.92	16.2	-8.04	0		-9.38	9.26	1.74	8.31	-4.2	0		-17.47	-3.45	1.55	3.01	-2.14	0		-32.15	-4.55	-1.14	2.42	-5.92	0
50.4	60.16	46.15	28.29	17.79	-4.64	0		-10.34	8.32	2.17	3.87	-3.8	0		-17.23	-3.64	-2.03	0.15	-1.77	0		-35.6	-6.67	-1.17	1.55	-5.62	0
51.3	62.78	53.18	28.9	22.17	-2.08	0		-8.78	10.47	3.44	6.51	-2.38	0		-14.63	-5.87	-1.71	1.38	-0.98	0		-33.68	-5.73	-3.94	1.3	-6.86	0
52.2	62.1	49.97	28.5	16.72	-2.96	0		-8.13	9.42	4.46	5.19	-3.77	0		-18.91	-7.49	-1.79	-0.37	-6.93	0		-34.2	-4.26	-0.9	2.36	-5.46	0
53.1	60.92	52.1	29.65	23.31	-1.33	0		-8.44	9.73	2.46	6.34	-2.57	0		-16.36	-4.58	0.13	3.22	-0.36	0		-34.81	-6.54	-2.58	3.52	-5.74	0
54	61.69	52.38	30.03	22.49	-0.69	0		-8.03	9.39	2.45	7.88	-3.68	0		-14.73	-5.78	-0.75	3.27	-3.21	0		-32.32	-5.53	-1.85	1.22	-8.2	0
54.9	59.07	47.53	29.88	20.44	0.36	0		-14.55	7.38	-0.34	2.03	-1.95	0		-19.57	-4.48	-4.23	0.06	-3.85	0		-34.19	-2.26	-3.18	3.37	-7.15	0
55.8	62.41	51.93	30.87	19.04	-1.82	0		-9.31	7.53	1.52	5.74	-5.24	0		-16.18	-5.85	-0.5	3.53	-2.95	0		-33.5	-2.32	-0.23	3.89	-3.66	0
56.7	60.59	53.42	29.61	17.48	-1.8	0		-9.95	10.21	5.36	3.87	-3.64	0		-15.67	-5.66	0.16	-0.44	-3.26	0		-30.35	-1.15	1.86	6.62	-3.42	0
57.6	62.67	51.21	32.07	21.12	2.67	0		-5.88	12.7	6.33	6.71	1.01	0		-11.85	-2.14	2.71	4.85	0.22	0		-33.58	-5.02	-0.11	0.93	-8.25	0
58.5	63.22	54.57	29.5	22.63	-3.34	0		-7.9	11.32	0.64	4.32	-5.42	0		-15.53	-0.81	1.77	1.49	0.11	0		-34.67	-2.03	-1.33	2.48	-3.39	0
59.4	61.82	50.83	28.39	19.51	-3.17	0		-10.03	9.99	4.08	5.87	-1.08	0		-19.41	-4	0.26	0.29	-1.38	0		-38.16	-5.17	-5.63	-1.71	-9.14	0
60.3	64.31	51.81	30.87	20.91	-0.24	0		-11.39	7.22	1.76	4.07	-1.7	0		-17.32	-3.08	1.08	3.84	-2.25	0		-33.55	1.43	-3.09	4.26	-5.22	0
61.2	60.17	51.49	29.59	17.9	-1.46	0		-11.36	10.17	2.69	6.16	-0.08	0		-19.06	-4.4	0.55	2.29	-2.44	0		-33.13	-3.66	-2.73	2.32	-8.05	0
62.1	60.51	52.91	29.65	18.88	-0.54	0		-9.99	8.54	0.25	4.48	-4.64	0		-14.5	-3.81	0.83	2.12	-3.88	0		-35.71	-4.63	-2.13	1.5	-8.11	0
63	60.74	51.59	29.59	18.47	-0.03	0		-9.48	11.64	2.3	3.73	-3.42	0		-14.44	-2.44	0.29	3.53	-1.43	0		-34.75	-2.97	-1.84	2.93	-3.65	0
63.9	58.7	52.53	32.66	19.88	0.43	0		-9.73	9.56	2.72	6.68	-1.13	0		-13.19	-4.49	0.75	2.78	0.58	0		-35.74	-5.86	-1.84	2.06	-4.65	0
64.8	60.99	51.65	29.06	22.34	-0.67	0		-9.31	10.33	2.07	4.23	-4.75	0		-15.03	-4.15	-0.57	0.54	-4	0		-35.17	-5.99	-4.86	0.62	-7.9	0
65.7	60.78	51.9	31.41	21.25	-1.21	0		-11.48	10.29	1.37	4.29	-5.54	0		-17.26	-3.62	0.82	1.04	-2.9	0		-33.59	-6.1	-0.04	1.83	-8.31	0
66.6	63.26	49.4	31.43	20	-3.29	0		-7.91	9.92	3.47	5.41	-2.72	0		-15.96	-4.99	-0.5	1.89	-1.13	0		-33.86	-4.28	-1.84	2.74	-5.42	0
67.5	61.21	54.05	29.72	19.65	-3.35	0		-10.73	13.03	3.2	6.22	-3.19	0		-15.01	-1.89	1.38	2.59	-2.17	0		-39.26	-7.32	-7.03	-3.05	-8.27	0
68.4	60.8	47.17	29.35	18.66	-1.69	0		-8.84	8.69	3.78	5.81	-2.39	0		-12.56	-3.13	2.26	4.37	-1.81	0		-34.23	-6.18	-2.15	1.28	-5.59	0
69.3	60.36	53.74	31.41	21.67	2.65	0		-7.69	9.79	4.09	4.12	-1.72	0		-14.78	-5.11	-0.99	-0.96	-2.12	0		-34.39	-5.28	-5.5	-0.28	-8.57	0
70.2	61.48	50.89	30.99	18.98	0.24	0		-10.72	8.02	4.16	4.29	-1.84	0		-16.22	-7.03	-0.28	-0.09	-4.04	0		-36.53	-4.99	-2.94	1.29	-8.91	0
71.1	54.92	48.32	24.43	14.32	-4.71	0		-12.22	11.95	0.56	3.3	-2.77	0		-15.64	-3.98	0.5	1.99	-2.77	0		-32.76	-2.04	-2.82	4.31	-5.91	0
72	60.36	52.48	28.5	18	-1.55	0		-9.74	9.11	2.22	6.15	-1.29	0		-17.58	-5.11	-0.82	2.46	-0.85	0		-36.68	-6.46	-5.65	-1.73	-9.06	0
72.9	61.76	54.43	31.72	22.63	1.26	0		-10.78	11.46	4.4	4.69	-3.19	0		-17.32	-6.94	-1.33	1.47	-3.23	0		-35.25	-5.03	-3.41	1.91	-8.08	0
73.8	59.96	49	27.69	16.53	-4.01	0		-8.65	11.04	0.15	-0.26	-3.68	0		-16.56	-7.17	-5.41	-2.61	-5.85	0		-35.79	-6.9	-2.98	-1.11	-9.63	0
74.7	60.33	51.52	32.89	17.15	-1.28	0		-10.99	9.52	1.66	2.04	-2.29	0		-12.89	-2.16	0.91	0.9	-1.72	0		-31.11	-4.33	-2.19	0.03	-5.96	0
75.6	61.94	50.82	29.37	20.06	-0.18	0		-7.01	8.8	4.9	3.31	0.9	0		-11.15	-3.77	3.42	3.72	-0.56	0		-33.74	-5.1	-4.25	2.11	-7.83	0
76.5	59.42	53.82	29.39	20.89	2.02	0		-8.67	7.89	-0.05	2.47	-5.4	0		-12.92	-6.66	-1.61	-0.13	-3.2	0		-31.27	-1.53	-0.34	3.05	-4.5	0
77.4	57.93	48.03	28.24	20.54	-1.02	0		-6.27	12.74	5.72	10.69	0.78	0		-13.02	-3.82	-1.55	5.35	-1.49	0		-35.41	-5.63	-6.68	-1.3	-8.75	0
78.3	57.72	46.92	28.4	17.15	-6.99	0		-8.2	10.09	0.82	3.25	-4.02	0		-14.36	-6.84	-1.43	-1.97	-4.75	0		-36.15	-7.48	-4.34	0.06	-9.14	0
79.2	58.09	50.32	27.11	18.58	-3.92	0		-8.23	12.59	4.9	6.55	-2.13	0		-13.35	-3.68	2.6	0.19	-0.93	0		-35.05	-5.24	-0.51	-0.93	-9.41	0
80.1	59.83	51.79	31.82	20.92	-0.35	0		-7.07	12.58	2.54	6.77	-0.18	0		-16.83	-7.15	-4.57	-3.03	-6.03	0		-39.01	-8.55	-9.19	-5.12	-11.87	0
81	60.12	50.51	28.62	21.17	-2.79	0		-4.93	12.53	6.32	8.79	1.07	0		-15.78	-6.58	-0.68	0.15	-3.68	0		-37.49	-5.8	-6.53	-2.03	-11.02	0
81.9	58.28	51.39	30.72	18.54	-5.5	0		-8.98	9.52	5.89	4.52	-4.8	0		-14.55	-5.45	1.38	0.45	-5.18	0		-34.73	-4.17	-4.82	0.85	-8.64	0
82.8	58.96	49.89	28.98	19.83	-0.63	0		-6.78	11.91	4.5	6.61	-1.5	0		-12.29	-3.85	0.71	1.12	-1.97	0		-37.71	-7.51	-4.7	2.17	-8.41	0
83.7	61.58	52.84	30.1	20.6	0.36	0		-5.21	12.49	4.78	6.86	-1	0		-13.72	-5.44	1.61	1.61	-4.39	0		-33.52	-0.89	-2.7	3.36	-8.07	0
84.6	59.88	50.33	30.56	16.92	-2.59	0		-11.85	5.29	3.85	1.29	-5.18	0		-15.6	-7.34	-1.36	0.02	-3.45	0		-35.54	-3.64	-6.53	0.16	-9.93	0
85.5	59.11	50.95	28.54	17.94	2.09	0		-8.19	9.92	4.48	6.04	-2.78	0		-12.59	-3.5	2.97	1.68	-2.32	0		-33.76	-5.44	-5.16	3.79	-7.77	0
86.4	60.37	55.66	30.13	24.21	2.13	0		-7.66	13.07	5.88	10.84	0.05	0		-13.28	-4.31	3.38	2.3	-3.27	0		-34.95	-2.52	-0.95	1.74	-5.84	0
87.3	58.94	51.92	30.7	18.63	1.02	0		-3.64	11.61	3.16	7.13	0.23	0		-13.55	-5.12	-3.38	0.21	-0.85	0		-37.68	-5.87	-7.01	-0.33	-9.47	0
88.2	55.96	49.38	25.61	16.72	-4.53	0		-9.4	10.65	1.43	2.9	-2.57	0		-15.6	-8.21	-1.56	-1.78	-5.33	0		-32.5	-2.48	-2.46	0.39	-7.73	0
89.1	56.88	50.73	29.02	17.9	-1.58	0		-7.99	9.44	1	5.35	-3.06	0		-11.22	-5.4	-0.59	-0.04	-2.09	0		-36.06	-5.77	-5.21	-1.72	-9.13	0
90	59.63	50.19	30.67	18.77	-1.89	0		-7.42	10.51	5.27	7.87	-0.4	0		-10.57	-3.35	0.67	0.92	-1.9	0		-31.07	-1.98	-0.89	4.57	-5.3	0
90.9	54.34	49.39	27.88	17.18	-1.66	0		-7.71	10.08	2.24	5.87	-2.5	0		-13.74	-5.46	-2.24	0.68	-5.55	0		-36.36	-2	-4.35	0.94	-10.36	0
91.8	53.77	49.1	27.81	15.79	-3.48	0		-10.07	8.64	-0.92	6.9	-1.23	0		-12.46	-5.06	-2.77	-0.8	-0.4	0		-35.76	-4.27	-5.73	-2.54	-8.54	0
92.7	58.15	49.85	30.42	18.2	1.38	0		-6.51	9.88	3.89	7.66	2.38	0		-11.62	-4.82	-0.27	1.91	-1.91	0		-33.66	-2.36	-4.98	2.62	-7.32	0
93.6	57.12	52.09	30.27	18.93	-5.38	0		-6.54	10.02	1.56	3.25	-3.48	0		-11.39	-6.25	0.99	-0.83	-1.77	0		-34.38	-5.22	-2.88	0.54	-10.06	0
94.5	53.41	49.57	26.89	18.92	-1.88	0		-8.14	8.1	0.83	5.31	-3.28	0		-10.84	-4.58	0.53	1.84	-2.74	0		-33.43	-1.5	-2.21	-0.49	-7.01	0
95.4	57.57	49.56	29.44	18.98	-2.45	0		-7.27	10.63	5.03	9.18	-1.45	0		-14.7	-7.38	-1.74	2.22	-4.12	0		-32.77	-2.16	-3.98	2.63	-10.19	0
96.3	54.15	48.98	27.67	16.1	-3.8	0		-6.62	9.07	2.45	6.14	-0.47	0		-12.6	-6.46	-2.56	-1.22	-3.46	0		-31.61	-3.89	-3.6	-1.36	-9.8	0
97.2	56.17	51.59	29.38	18.86	-3.01	0		-9.24	10.13	4.94	6	-0.7	0		-12.78	-5.36	1.91	0.7	-1.3	0		-33.6	-3.88	-4.26	1.33	-8.28	0
98.1	55.95	50.82	28.34	16.65	-1.17	0		-10.26	8.78	0.6	3.2	-2.78	0		-14.48	-4.89	-2.94	-0.68	-4.35	0		-32.66	-3.21	-4.65	3.53	-9.27	0
99	54.85	50.53	30.3	19.35	-4.24	0		-6.54	12.08	4.13	7.38	-3.25	0		-13.54	-6.39	2.31	-1.06	-3.13	0		-34.27	-1.59	-2.8	1.05	-6.78	0
99.9	56.5	48.95	29.33	17.41	1.32	0		-10.71	5.67	-2.93	-0.06	-2.4	0		-11.67	-5.24	-2.06	-2.01	-1.55	0		-30.94	-2.9	-4.04	1.76	-7.23	0
100.8	54.56	51.2	29.92	21.25	1.18	0		-5.32	12.66	5.5	8.17	-0.18	0		-11.49	-5.05	0.93	-0.93	-4.52	0		-33.92	-3.9	-4.22	-1.13	-11.05	0
101.7	53.07	47.82	27.53	16.33	-4.12	0		-8.37	6.63	1.07	3.45	-3.95	0		-10.26	-5.83	-1.82	-0.82	-4.97	0		-32.05	-3.85	-4.9	0.54	-10.67	0
102.6	56.18	50.51	31.01	17.11	-1.69	0		-4.42	12.43	6.43	9.47	-0.57	0		-10.66	-3.18	0.12	1.22	-1.43	0		-33.24	-2.77	-6.06	0.6	-10.38	0
103.5	57.55	50.47	27.22	20.36	-0.78	0		-8.82	7.75	-2.36	2.66	-1.76	0		-12.93	-8.91	-3.42	-2.79	-4.52	0		-33.47	-4.92	-6.36	-1.4	-8.63	0
104.4	55.5	50.24	28.39	19.52	-1.15	0		-7.46	9.63	5.9	6.04	-0.87	0		-11.91	-5.42	1.62	-1.53	-4.82	0		-32.11	-2.71	-4.83	0.41	-8.58	0
105.3	53.69	48.6	27.44	15.7	-4.54	0		-7.32	10.2	4	5.67	-1.96	0		-11.02	-2.27	2.06	1.42	-3.1	0		-30.67	-2.44	-2.86	-1.17	-8.16	0
106.2	55.08	52.77	28.79	18.77	-1.63	0		-9.32	9.74	0.42	5.08	-5.13	0		-13.46	-4.22	-1.78	-0.72	-6.18	0		-33.8	-3.19	-6.03	-1.9	-9.63	0
107.1	58.37	50.24	29.23	18.74	-2.55	0		-7.47	9.86	-1.26	6.92	-6.27	0		-12.83	-6.5	-2.19	-1.32	-4.57	0		-32.93	-4.58	-4.79	-1.13	-9.19	0
108	54.53	49.05	27.02	16.36	-2.75	0		-2.95	12.85	3.92	6.06	-0.65	0		-12.53	-4.64	-3.96	-1.47	-5.06	0		-37.49	-5.88	-9.09	-3.17	-12.03	0
108.9	54.88	46.4	27.87	15.86	-1.88	0		-5.35	8.68	4.06	5.18	-2.12	0		-9.89	-3.97	3.59	0.2	0.04	0		-32.16	-1.71	-2.83	-0.94	-8.01	0
109.8	54.43	50.39	28.89	16	-0.92	0		-7.14	8.54	0.71	3.12	-1.85	0		-13.54	-7.22	-2.52	-3.34	-7.84	0		-32.33	-2.22	-3.44	-0.66	-11.56	0
110.7	52.77	50.08	26.22	16.71	-2.89	0		-10.8	10.03	1.09	3.23	-2.7	0		-11.32	-3.73	0.39	-1.1	-3.33	0		-29.97	-1.06	-3.1	1.73	-7.68	0
111.6	57.08	51.44	31.96	20.25	-1.38	0		-4.05	12.43	3.9	4.49	-4.43	0		-12.48	-6.8	-5.06	-3.78	-7.41	0		-34.04	-6.48	-7.6	-2.53	-13.07	0
112.5	60.01	53.87	32.12	20.76	0.11	0		-4.79	12.9	2.26	5.11	-2.36	0		-9.94	-5.05	-0.57	-0.48	-4.44	0		-31.18	-2.78	-4.71	0.8	-10.09	0
113.4	56.75	52.46	28.49	17.33	1.14	0		-3.53	8.9	1.6	4.76	-3.2	0		-8.41	-4.1	0.36	1.08	-3.53	0		-31.23	-3.22	-4.08	-1.2	-8.71	0
114.3	53.64	50.05	27.49	19.54	-1.36	0		-7.19	8.92	0.99	8	-1.56	0		-7.28	-2.97	1.3	1.78	-4.36	0		-31.74	-1.95	-5.65	-0.22	-11.28	0
115.2	55.21	50.75	30.25	18.97	0.95	0		-7.04	9.56	3.13	7.2	-0.61	0		-9.44	-2.75	0.14	1.02	0.8	0		-30.03	0.35	-4.46	0.13	-8.48	0
116.1	50.64	48.25	24.24	16.02	-1.92	0		-5.69	10.86	2.2	8.14	-1.84	0		-10.18	-7.69	-1.52	-2.19	-6.61	0		-31.29	-4	-4.81	-3.19	-11.45	0
117	50.69	46.84	26.55	15.44	-3.01	0		-10.26	11.01	0.25	6.36	1.15	0		-11.89	-6.03	-3.56	-2.64	-2.83	0		-27.24	0.34	-3.82	-0.31	-8.19	0
117.9	57.59	50.92	29.71	17.45	0.72	0		-4.84	12.74	2.69	4.48	-0.69	0		-11.03	-7.4	-3.46	-2.95	-3.37	0		-30.68	-3.4	-8.46	-4.18	-12.14	0
118.8	49.95	48.67	29.04	15.34	-3.35	0		-9.05	9.41	2.76	3.57	-2.01	0		-12.43	-4.33	-3.41	-2.18	-3.88	0		-35.96	-5.97	-9.62	-3.16	-14.32	0
119.7	53.71	50.93	29.62	16.2	3.26	0		-2.84	15.47	4.53	5.64	2.23	0		-7.02	-0.5	1.14	0.19	-1.43	0		-32.13	-4.13	-6.2	-2.14	-10.66	0
120.6	49.94	48.62	27.06	15.28	-5.23	0		-4.79	13.38	5.03	8.18	0.7	0		-9.54	-5.16	-0.78	-2.63	-4.98	0		-31.54	-4.34	-8.1	-2.56	-13.33	0
121.5	50.14	46.78	23.88	14.49	-5.2	0		-7.85	11.09	1.43	4.97	-1.26	0		-11.23	-6.55	-0.8	-1.07	-5.93	0		-28.95	-2.08	-7.97	-1.07	-9.66	0
122.4	54.32	50.33	27.58	19.11	-0.48	0		-8.08	9.04	0.43	4	-2.24	0		-11.23	-5.69	-0.96	-1.85	-2.89	0		-28.93	-1.71	-5.31	-0.11	-9.73	0
123.3	50.38	47.91	27.78	18.11	-1.71	0		-7.84	9.76	-0.52	4.72	-0.69	0		-12.57	-5.96	-4.15	-3.25	-5.87	0		-32.96	-4.61	-10.49	-1.89	-12.76	0
124.2	53.19	48.53	25.81	15.02	-5.58	0		-5.84	11.39	2.96	7.34	-1.7	0		-6.25	-2.7	-0.85	1.08	-1.11	0		-30.57	-4.05	-5.67	-0.82	-11.45	0
125.1	53.09	51.12	27.42	19.22	-1.11	0		-4.24	12.77	6.67	6.12	-0.68	0		-8.39	-2.26	1.25	2.17	-1.87	0		-28.71	-1.71	-6.8	1.22	-10.12	0
126	52.65	51.11	28.9	18.47	0.39	0		-4.79	11.67	4.65	6.86	0.76	0		-12.07	-6.55	-1.45	-2.87	-4.2	0		-29.87	-2.49	-4.47	-1.26	-10.84	0
126.9	28.06	36.94	19.78	14.21	-3.04	0		-3.34	7.86	0.02	7.28	-0.7	0		0.17	-5.46	-0.3	0.26	-1.44	0		-16.85	-3.79	-6.2	-3.1	-9.59	0
127.8	-0.86	13.37	4.03	4.45	-1.5	0		0.87	3.72	0.5	-0.21	2.6	0		8.15	-4.14	-1.14	-3.84	0	0		-1.5	1.35	-6.02	-7.87	-5.11	0
128.7	-10.33	-1.65	-2.7	-0.34	-4.23	0		6.42	3.23	0.7	0.52	-1.89	0		11.71	-1.45	1.61	-4.48	0.42	0		6.62	3.9	-6.02	-3.44	-5.56	0
129.6	-13.62	1.29	-0.4	-0.98	1	0		3.77	5.62	2.18	2.43	4.87	0		11.03	-0.3	1.74	-2.27	0.41	0		7.7	4.96	-5.94	-3.36	-5.56	0
130.5	-13.24	2.76	-0.91	1.53	0.94	0		7.37	6.45	0.56	5.35	3.24	0		16.7	2.95	4.44	0.03	3.01	0		4.97	3.48	-4.37	-3.6	-4.74	0
131.4	-18.53	-1.1	-5.27	-3.57	-1.76	0		6.62	4.44	0.84	0.89	1.7	0		13.34	1.02	3.36	-0.52	1.91	0		6.02	3.84	-7.66	-1.88	-8.79	0
132.3	-15.8	-3.9	-2.37	2.31	0.15	0		9.81	2.69	2.8	1.18	1.77	0		15.75	0.3	5.27	-1.97	-1.43	0		6.81	4.86	-2.33	-4.28	-5.44	0
133.2	-19.1	-4.29	-4.32	0.58	1.45	0		3.7	1.14	-4.48	0.71	-1.31	0		11.29	-0.83	1.41	-4.02	-5.13	0		4.6	1.14	-6.17	-6.57	-9.36	0
134.1	-19.6	-5.86	-3.21	-2.16	0.53	0		5.53	1.2	-0.97	-1.19	1.68	0		16.5	1.89	5.27	0.52	1.73	0		9.47	8.33	-1.9	0.47	-0.1	0
135	-17.66	-6.3	-4.06	-2.69	-2.98	0		5.33	0.69	-3.2	-2.81	-0.37	0		10.6	-2.46	-0.31	-3.26	1.88	0		7.41	3.08	-7.05	-4.67	-5.71	0
135.9	-22.84	-8.37	-9.06	-3.91	-3.27	0		3.33	-2.48	-9.11	-3.82	-3	0		15.25	-3.17	1.15	-3.99	-1.63	0		6.49	3.87	-4.85	-4.34	-6.13	0
136.8	-18.17	-6.42	-2.8	-3.45	3.08	0		4.33	-0.92	-3.04	0.62	0.67	0		12.6	-1.18	-1.57	-3.18	-0.46	0		9.13	6.66	-2.97	-4.47	-4.29	0
137.7	-18.04	-5.75	-4.01	-0.71	-2.01	0		3	0.63	-4.74	0.43	-1.45	0		9.68	-3.29	-2.67	-3.71	-2.06	0		7.01	4.68	-5.51	-2.96	-6.74	0
138.6	-18.88	-7.96	-6.15	-2.82	-4.38	0		6.15	2.21	0.4	2.73	1.2	0		17.44	2.39	4.2	1.46	3.63	0		8.31	4.97	-3.69	-2.12	-3.09	0
139.5	-20.26	-6.32	-6.9	-4.3	-0.21	0		6.51	1.88	-4.53	-0.48	1.16	0		12.47	-0.14	-0.7	-3.77	-0.18	0		4.66	0.49	-8.6	-7.47	-7.43	0
140.4	-16.82	-4.35	-5.18	-1.23	1.3	0		8.55	4.05	0.33	0.19	1.81	0		16.41	1.31	1.9	-2.06	2.04	0		7.55	4.46	-6.25	-4.3	-3.61	0
141.3	-21.46	-7.8	-8.11	-5.07	-0.34	0		4.57	2.35	-0.93	-0.3	1.16	0		14.52	1.55	2.26	-3.44	2.13	0		8.67	6.18	-4.22	-4.45	-3.68	0
142.2	-21.31	-8.69	-8.4	-4.49	-2.3	0		9.28	3.73	-2.72	2.15	-1.65	0		12.93	-2.58	-0.78	-5.65	-2.83	0		11.38	5.23	-4.42	-3.2	-3.28	0
143.1	-23.21	-10.57	-8.48	-6.82	-3.19	0		7.96	1.34	-1.56	-0.23	0.94	0		17.08	1.64	3.93	-0.7	2.46	0		9.47	6.48	-3.32	-2.06	-4.09	0
144	-21.19	-6.24	-5.46	-1.48	-3.85	0		5.37	1.66	-3.42	0.28	-1.05	0		13.67	0.36	0.75	-3.84	0.51	0		9.05	4.2	-8.59	-6.48	-6.15	0
144.9	-20.39	-8	-6.3	-2.58	0.26	0		8.9	-0.95	-3.42	0.2	0.66	0		15.67	-1.17	0.93	-2.05	-0.74	0		8.88	3.76	-5.43	-5.19	-7.25	0
145.8	-20.99	-7.46	-8.41	-2.92	-0.43	0		8.08	-1.4	-2.1	-2.85	3.56	0		14.69	-1.25	1.41	-5.13	2.42	0		10.35	5.62	-5.67	-5.12	-7.41	0
146.7	-19.84	-7.38	-6.01	-3.83	-2.07	0		6.62	0.91	-1.65	-3.92	0.97	0		14.84	0.11	2.01	-3.92	-2.26	0		9.9	4	-5.72	-5.67	-7.48	0
147.6	-22.39	-8.6	-9.25	-4.87	-2.58	0		4.96	0.87	-3.23	-1.99	0.84	0		10.72	-2.67	-1.72	-6.63	-1.92	0		6.83	6.11	-5.57	-5.15	-4.78	0
148.5	-22.54	-8.66	-7.68	-4.49	0.72	0		6	1.13	-4.54	-0.93	0.44	0		15.72	-0.4	2.75	-0.74	1.57	0		10.17	5.53	-5.05	0.61	-2.15	0
149.4	-18.55	-4.78	-2.18	-1.11	0.58	0		3.91	0.48	-4.08	-2.25	-0.19	0		10.99	-4.02	-0.37	-3.86	-0.77	0		8.68	4.58	-6.03	-6.77	-4.99	0
150.3	-23.04	-8.76	-6.32	-3.09	-1.32	0		3.41	-1.35	-4.71	-2.92	-1.71	0		14.93	-0.6	1.07	-3.12	0.92	0		7.01	7.31	-4.36	-5.83	-5.57	0
151.2	-22.32	-9.42	-6.83	-6.1	0.48	0		4.47	0.6	-2.36	1.21	0	0		11.93	-0.89	-2.14	-4.39	-0.19	0		9.35	5.86	-4.82	-5.13	-6.12	0
152.1	-23.47	-9.42	-7.83	-9.19	-3.24	0		6.08	2.06	-2	-4.85	-0.32	0		13.78	-0.11	2.28	-5.97	1.02	0		7.25	1.59	-6.95	-8.84	-7.75	0
153	-19.27	-4.51	-4.35	-0.73	3.24	0		5.79	4.52	-4.38	0.62	2.36	0		14.34	2.46	0.45	-2.02	2.12	0		4.58	3.58	-12.58	-8.89	-8.51	0
153.9	-20.07	-6.31	-7.6	-2.34	3.17	0		11.17	6.63	0.38	3.85	6.64	0		15.94	1.86	0.54	-3.86	0.67	0		7.01	6.02	-7.42	-5.42	-3.84	0
154.8	-24.53	-10.8	-7.08	-5.26	-3.73	0		5.37	2.04	-3.94	0.32	2.96	0		13.63	-0.89	0.69	-1.23	1.34	0		9.73	4.34	-4.88	-4.41	-2.39	0
155.7	-18.96	-8.58	-3.85	-2.57	1.8	0		8.93	0.01	0.91	-0.94	0.32	0		14.24	-1.71	1.35	-4.1	-1.23	0		9.98	3.9	-6.87	-3.8	-6.72	0
156.6	-20.87	-7.94	-4.92	-0.89	-0.21	0		5.44	0.83	-3.26	-0.82	-0.72	0		10.47	-6.98	-4.85	-7.97	-4.36	0		7.78	2.53	-7.19	-7.5	-7.66	0
157.5	-20.77	-4.6	-8.37	-4.67	-0.87	0		10.52	8.08	-0.93	2	3.11	0		13.9	-0.08	0.1	-2.6	1.36	0		8.22	3.64	-6.97	-5.35	-5.83	0
158.4	-22.49	-5.84	-6.26	-4.14	-0.55	0		7.76	2.99	0.11	-0.63	2.27	0		13.5	0.09	3.45	-2.11	2.44	0		8.58	3.77	-6.43	-4.11	-5.65	0
159.3	-22.83	-9.01	-7.89	-1.55	-2.67	0		8.65	5.09	-3.6	1.88	1.32	0		15.86	3.24	3.25	-1.12	1.34	0		9.42	6.29	-4.21	-2.86	-3.3	0
160.2	-21.86	-9.77	-6.34	-2.26	-2.12	0		4.79	2.5	0.66	0.3	1.5	0		12	-2.1	1.72	-4.73	-1.15	0		9.82	3.9	-2.78	-5.29	-4.11	0
161.1	-24.46	-10.25	-7.99	-4.06	-2.27	0		5.88	-0.87	-2.99	-2.52	-0.36	0		14.08	0.24	1.57	-3.19	0.8	0		9.61	8.2	-5.36	-4.56	-4.42	0
162	-23.8	-6.13	-7.34	-3.66	0.01	0		5.89	0.29	-1.37	0.7	3.43	0		14.3	-1.85	1.52	-2.19	-1.65	0		10.1	4.15	-6.05	-2.46	-6.17	0
162.9	-24.85	-11.54	-9.24	-5.3	-2.76	0		4.45	1.36	-0.71	-0.14	1.38	0		14.98	4.07	4.33	-2.61	0.29	0		10.43	6.14	-5.37	-3.89	-4.21	0
163.8	-21.93	-7.21	-4.64	-5.53	0.21	0		8.81	2.72	-0.39	-0.54	0.25	0		16.51	0.52	4.13	-2.3	0.6	0		8.26	2.48	-4.15	-5.42	-4.18	0
164.7	-20.17	-7.22	-5.46	0.72	0.35	0		6.53	2.65	1.7	3.32	1.5	0		15.67	4.06	6.86	-0.09	2.85	0		10.71	6.81	-2.7	-3.21	-3.35	0
165.6	-22.39	-10.92	-4.95	-6.25	-0.6	0		5.7	1.08	-0.59	-1.57	1.14	0		11.44	-1.95	-1.04	-6.98	-2.61	0		9.47	2.83	-6.19	-4.38	-4.96	0
166.5	-22.32	-5.34	-6.1	-1.62	-1.07	0		8.33	2.68	-2.82	1.86	0.85	0		15.31	2.66	4.74	-0.82	1.69	0		10.05	4.9	-2.83	-4.3	-4.42	0
167.4	-20.23	-7.91	-6.52	-2.3	0.19	0		7.19	0.65	-3.06	-3.86	2	0		11.69	0.85	0.92	-2.59	3.03	0		7.21	6.12	-3.84	-4.28	-3.39	0
168.3	-21	-4.15	-4.78	-0.74	0.83	0		12.25	5.52	-0.64	4.38	4.07	0		16.43	-2.35	0.84	-1.8	-0.66	0		6.84	2.69	-6.28	-4.44	-7.94	0
169.2	-23.6	-10.86	-8.51	-5.7	-3.88	0		9.07	6.6	-1.22	-0.4	0.5	0		14.68	1.32	-0.79	-5.07	1.82	0		7.71	4.45	-8.08	-6.29	-3.6	0
170.1	-24.58	-7.18	-7.09	-3.48	-2.04	0		6.72	3.94	-2.59	-0.1	1.71	0		14.1	1.02	1.21	-1.62	1.84	0		11.19	6.95	-2.86	-2.32	-1.53	0
171	-24.64	-10.01	-7.04	-8.21	-2.26	0		7.93	1.68	-0.89	-2.48	1.01	0		15.25	0.04	2.22	-3.45	2.26	0		9.49	6.25	-3.46	-3.22	-1.94	0
171.9	-22.37	-9.26	-5.1	-4.19	1.07	0		6.24	1.65	-0.14	-0.26	2.33	0		16.51	3.25	4.12	-0.48	2.9	0		6.63	2.83	-6.16	-5.71	-4.94	0
172.8	-20.79	-7.13	-5.47	-1.89	0.96	0		9.23	3.83	-0.05	1.84	1.66	0		15.21	0.87	4.52	-2.36	0.34	0		9.19	5.65	-4.02	-5.38	-4.05	0
173.7	-26.1	-13.58	-8.2	-6.88	-3.23	0		4.77	1.06	-2.44	-1.28	0.63	0		13.27	0.38	1.34	-4.62	0.83	0		9.84	6.58	-5.09	-3.34	-4.04	0
174.6	-21.14	-6.07	-5.83	-1.61	1.98	0		6.35	2.51	-0.43	-0.02	4.06	0		15.28	-1.75	3.57	-4.32	0.37	0		9.61	4.82	-4.44	-4.63	-5.74	0
175.5	-24.38	-11.74	-9.31	-2.95	-1.17	0		8.86	1.64	-1.82	3.11	-0.09	0		17.01	2.93	2.95	-1.17	2.71	0		7.68	2.3	-5.04	-6.16	-6.24	0
