# Supplementary material for: Simvastatin Sodium Salt and Fluvastatin Interact with Human Gap Junction Gamma-3 Protein
Source: PLoS One. 2016 Feb 10;11(2):e0148266. doi: 10.1371/journal.pone.0148266 (PMC4749215; doi:10.1371/journal.pone.0148266)
Supplement: S9 Dataset — (ZIP) [file pone.0148266.s010.zip › S9_Dataset/flufenamic acid_1.xlsx]

## Sheet: fufenamic acid
L1A1()_X	L1A1()_Y	L1A2()_X	L1A2()_Y	L1A3()_X	L1A3()_Y	L1A4()_X	L1A4()_Y	L1A5()_X	L1A5()_Y	L1A6()_X	L1A6()_Y	L2A1()_X	L2A1()_Y	L2A2()_X	L2A2()_Y	L2A3()_X	L2A3()_Y	L2A4()_X	L2A4()_Y	L2A5()_X	L2A5()_Y	L2A6()_X	L2A6()_Y	L3A1()_X	L3A1()_Y	L3A2()_X	L3A2()_Y	L3A3()_X	L3A3()_Y	L3A4()_X	L3A4()_Y	L3A5()_X	L3A5()_Y	L3A6()_X	L3A6()_Y	L4A1()_X	L4A1()_Y	L4A2()_X	L4A2()_Y	L4A3()_X	L4A3()_Y	L4A4()_X	L4A4()_Y	L4A5()_X	L4A5()_Y	L4A6()_X	L4A6()_Y	L5A1()_X	L5A1()_Y
-240.3	-10.7	-240.3	-17.14	-240.3	-16.63	-240.3	-16.09	-240.3	-15.67	-240.3	-16.73	-240.3	-0.52	-240.3	-6.51	-240.3	-11.86	-240.3	-3.93	-240.3	-4.31	-240.3	-0.53	-240.3	5.16	-240.3	6.74	-240.3	-0.73	-240.3	6.75	-240.3	2.6	-240.3	8.95	-240.3	-2.76	-240.3	-11.24	-240.3	-13.17	-240.3	-5.92	-240.3	-9.19	-240.3	-6.45	-240.3	-2.8
-239.4	-8.78	-239.4	-16.19	-239.4	-16.62	-239.4	-17.22	-239.4	-16.42	-239.4	-14.28	-239.4	-0.72	-239.4	-6.86	-239.4	-8.98	-239.4	-3.24	-239.4	-4.97	-239.4	-2.72	-239.4	4.51	-239.4	4	-239.4	0.36	-239.4	7.74	-239.4	3.73	-239.4	4.68	-239.4	-3.53	-239.4	-8.01	-239.4	-15.29	-239.4	-5.51	-239.4	-8.64	-239.4	-5.69	-239.4	-0.39
-238.5	-10.12	-238.5	-15.67	-238.5	-14.52	-238.5	-16.38	-238.5	-12.2	-238.5	-16.05	-238.5	-1.23	-238.5	-5.55	-238.5	-12.05	-238.5	-2.85	-238.5	-3.63	-238.5	-3.63	-238.5	4.5	-238.5	3.11	-238.5	-2.74	-238.5	8.51	-238.5	1.79	-238.5	3.03	-238.5	-0.39	-238.5	-9.08	-238.5	-13.8	-238.5	-3.4	-238.5	-10.03	-238.5	-10.76	-238.5	1.42
-237.6	-8.18	-237.6	-17.59	-237.6	-15.4	-237.6	-18.02	-237.6	-14.83	-237.6	-16.35	-237.6	0.3	-237.6	-7.67	-237.6	-7.28	-237.6	-4.06	-237.6	-4.11	-237.6	-1.98	-237.6	7.15	-237.6	3.6	-237.6	2.84	-237.6	6.7	-237.6	4.36	-237.6	8.63	-237.6	-2.86	-237.6	-6.59	-237.6	-14.37	-237.6	-3.07	-237.6	-9.93	-237.6	-6.73	-237.6	-3.11
-236.7	-7.4	-236.7	-14.44	-236.7	-15.78	-236.7	-15.2	-236.7	-12.85	-236.7	-14.99	-236.7	0.73	-236.7	-6.84	-236.7	-8.92	-236.7	-1.95	-236.7	-2.82	-236.7	-0.67	-236.7	5.87	-236.7	5.99	-236.7	-2.31	-236.7	7.86	-236.7	2.22	-236.7	7.38	-236.7	-2.32	-236.7	-6.26	-236.7	-13.79	-236.7	-5.04	-236.7	-9.5	-236.7	-8.2	-236.7	-3.59
-235.8	-7.71	-235.8	-16.24	-235.8	-16.3	-235.8	-19.06	-235.8	-16.29	-235.8	-16.85	-235.8	-1.49	-235.8	-8.43	-235.8	-9.65	-235.8	-2.4	-235.8	-2.23	-235.8	-1.2	-235.8	6.4	-235.8	5.74	-235.8	-1.51	-235.8	10	-235.8	4.85	-235.8	7.82	-235.8	-2.17	-235.8	-6.91	-235.8	-15.74	-235.8	-4.98	-235.8	-7.91	-235.8	-8.7	-235.8	-3.68
-234.9	-9.46	-234.9	-17.39	-234.9	-18.15	-234.9	-15.29	-234.9	-14.88	-234.9	-16.87	-234.9	-4.14	-234.9	-7.4	-234.9	-10.15	-234.9	-2.79	-234.9	-2.09	-234.9	-4.67	-234.9	3.34	-234.9	3.22	-234.9	2.05	-234.9	11.21	-234.9	2.4	-234.9	2.86	-234.9	-3.08	-234.9	-11.51	-234.9	-14.24	-234.9	-2.32	-234.9	-8.62	-234.9	-8.13	-234.9	-1.62
-234	-7.59	-234	-15.87	-234	-13.84	-234	-16.53	-234	-12.28	-234	-16.7	-234	-3.99	-234	-8.23	-234	-10.3	-234	-2.87	-234	-1.11	-234	-3.41	-234	2.55	-234	2.4	-234	0.07	-234	8	-234	3.87	-234	5.43	-234	-4.17	-234	-10.97	-234	-12.94	-234	-5.52	-234	-8.52	-234	-7.06	-234	-3.94
-233.1	-7.14	-233.1	-15.64	-233.1	-15.73	-233.1	-13.03	-233.1	-14.64	-233.1	-15.62	-233.1	-0.73	-233.1	-4.17	-233.1	-11.41	-233.1	-1.39	-233.1	-4.84	-233.1	-5.69	-233.1	4.37	-233.1	5.11	-233.1	2.07	-233.1	7.59	-233.1	3.39	-233.1	2.65	-233.1	-5.82	-233.1	-10.21	-233.1	-10.77	-233.1	-4.05	-233.1	-7.24	-233.1	-6.11	-233.1	-2.64
-232.2	-9.46	-232.2	-14.47	-232.2	-14	-232.2	-16.77	-232.2	-13.7	-232.2	-14.64	-232.2	-3.26	-232.2	-6.8	-232.2	-12.01	-232.2	-3.87	-232.2	-4.66	-232.2	-0.99	-232.2	3.35	-232.2	6.22	-232.2	-0.76	-232.2	9.01	-232.2	2.88	-232.2	6.81	-232.2	-3.97	-232.2	-7.96	-232.2	-13.46	-232.2	-1.41	-232.2	-7.73	-232.2	-8.13	-232.2	-2.34
-231.3	-8.78	-231.3	-16.09	-231.3	-18.13	-231.3	-16.76	-231.3	-15.81	-231.3	-16.95	-231.3	-2.04	-231.3	-7.07	-231.3	-8.62	-231.3	-3.23	-231.3	-4.12	-231.3	-2.27	-231.3	3.21	-231.3	4.13	-231.3	-1.66	-231.3	7.23	-231.3	2.12	-231.3	5.82	-231.3	-4.85	-231.3	-12.51	-231.3	-14.86	-231.3	-7.45	-231.3	-6.86	-231.3	-7.72	-231.3	-4.08
-230.4	-4.67	-230.4	-16.9	-230.4	-14.45	-230.4	-17.07	-230.4	-13.11	-230.4	-16.01	-230.4	0.69	-230.4	-8.35	-230.4	-8.65	-230.4	-5.16	-230.4	-4.39	-230.4	-4.95	-230.4	4.45	-230.4	3.62	-230.4	-0.46	-230.4	6.72	-230.4	2.52	-230.4	4.33	-230.4	-2.4	-230.4	-9.37	-230.4	-15.35	-230.4	-5.91	-230.4	-9.06	-230.4	-8.36	-230.4	0.6
-229.5	-10.42	-229.5	-14.69	-229.5	-13.22	-229.5	-15.6	-229.5	-14.88	-229.5	-15.25	-229.5	-0.96	-229.5	-6.52	-229.5	-10.33	-229.5	-1.19	-229.5	-3.72	-229.5	-3.19	-229.5	5.99	-229.5	3.67	-229.5	0.21	-229.5	6.73	-229.5	2.56	-229.5	8.63	-229.5	-1.91	-229.5	-8.77	-229.5	-12.7	-229.5	-6.88	-229.5	-8.47	-229.5	-6.84	-229.5	0.02
-228.6	-9.35	-228.6	-15.83	-228.6	-12.73	-228.6	-12.92	-228.6	-12.31	-228.6	-15.74	-228.6	-1.17	-228.6	-8.5	-228.6	-10.02	-228.6	-1.33	-228.6	-3.84	-228.6	-1.47	-228.6	5.68	-228.6	1.33	-228.6	-1.51	-228.6	10.62	-228.6	2.67	-228.6	5.63	-228.6	-2.68	-228.6	-10.03	-228.6	-14.19	-228.6	-2.39	-228.6	-9.81	-228.6	-6.31	-228.6	-1.6
-227.7	-7.68	-227.7	-13.68	-227.7	-16.04	-227.7	-13.73	-227.7	-12.72	-227.7	-14.33	-227.7	-1.06	-227.7	-6.1	-227.7	-9.91	-227.7	-1.36	-227.7	-2.4	-227.7	-2.76	-227.7	5.5	-227.7	4.47	-227.7	0.81	-227.7	7.81	-227.7	2.37	-227.7	6.3	-227.7	-3.41	-227.7	-6.47	-227.7	-13.87	-227.7	-3.34	-227.7	-8.72	-227.7	-5.06	-227.7	-2.79
-226.8	-7.19	-226.8	-14.95	-226.8	-14.39	-226.8	-14.64	-226.8	-13.85	-226.8	-15.8	-226.8	0.02	-226.8	-5.3	-226.8	-9.72	-226.8	-3.93	-226.8	-2.37	-226.8	-4.53	-226.8	4.28	-226.8	4.34	-226.8	1.82	-226.8	8.87	-226.8	3.44	-226.8	4.9	-226.8	-2.92	-226.8	-12.41	-226.8	-12.78	-226.8	-5.92	-226.8	-9.47	-226.8	-6.4	-226.8	-1.61
-225.9	-8.59	-225.9	-13.03	-225.9	-15.92	-225.9	-15.83	-225.9	-15.31	-225.9	-14.46	-225.9	-0.78	-225.9	-6.35	-225.9	-10.87	-225.9	-3.23	-225.9	-6.03	-225.9	-3.35	-225.9	3.2	-225.9	3.52	-225.9	-0.07	-225.9	7.29	-225.9	2.66	-225.9	2.65	-225.9	-5.86	-225.9	-10.36	-225.9	-14.61	-225.9	-3.25	-225.9	-6.87	-225.9	-8.22	-225.9	-1.94
-225	-6.65	-225	-17.24	-225	-14.92	-225	-16.33	-225	-14.49	-225	-12.35	-225	0.57	-225	-8.75	-225	-11.99	-225	-4.36	-225	-3.45	-225	-2.3	-225	5.53	-225	2.48	-225	-1.51	-225	6.61	-225	3.52	-225	5.32	-225	-1.45	-225	-10.72	-225	-15.16	-225	-3.37	-225	-7.72	-225	-6.96	-225	-1.32
-224.1	-9.07	-224.1	-12.54	-224.1	-14.76	-224.1	-14.12	-224.1	-14.02	-224.1	-12.17	-224.1	-0.28	-224.1	-6.63	-224.1	-9.12	-224.1	-2.9	-224.1	-4.94	-224.1	-3.43	-224.1	3.92	-224.1	4.42	-224.1	-2.17	-224.1	6.95	-224.1	5.84	-224.1	4.44	-224.1	-4.5	-224.1	-8.83	-224.1	-13.08	-224.1	-1.89	-224.1	-8.24	-224.1	-6.57	-224.1	-2.62
-223.2	-9.22	-223.2	-16.67	-223.2	-17.35	-223.2	-11.27	-223.2	-13.26	-223.2	-14.02	-223.2	-1.49	-223.2	-6.93	-223.2	-12.11	-223.2	-0.99	-223.2	-4.31	-223.2	-0.71	-223.2	3.25	-223.2	4.2	-223.2	0.68	-223.2	7.38	-223.2	1.89	-223.2	7.52	-223.2	-5.21	-223.2	-8.16	-223.2	-13.49	-223.2	-4.64	-223.2	-8.51	-223.2	-5.17	-223.2	-2.14
-222.3	-9.16	-222.3	-16.24	-222.3	-15.65	-222.3	-16.19	-222.3	-12.99	-222.3	-16.3	-222.3	0.43	-222.3	-6.43	-222.3	-9.72	-222.3	-2.65	-222.3	-6.07	-222.3	-2.75	-222.3	5.3	-222.3	4.17	-222.3	-0.05	-222.3	9.61	-222.3	1.98	-222.3	5.33	-222.3	-3.68	-222.3	-9.6	-222.3	-11.91	-222.3	-2.82	-222.3	-8.27	-222.3	-7.48	-222.3	-1.25
-221.4	-8.77	-221.4	-13.39	-221.4	-16.17	-221.4	-16.19	-221.4	-13.8	-221.4	-13.05	-221.4	0.72	-221.4	-6.89	-221.4	-8.38	-221.4	-3.53	-221.4	-4.94	-221.4	-2.32	-221.4	4.4	-221.4	3.78	-221.4	1.3	-221.4	10.55	-221.4	2.34	-221.4	5.63	-221.4	-5.19	-221.4	-9.43	-221.4	-13.53	-221.4	-2.78	-221.4	-7.88	-221.4	-8.37	-221.4	-2.83
-220.5	-8.25	-220.5	-17.1	-220.5	-18.05	-220.5	-15.55	-220.5	-11.3	-220.5	-15.1	-220.5	1.04	-220.5	-6.73	-220.5	-10.42	-220.5	-4.62	-220.5	-2.91	-220.5	-1.54	-220.5	6.59	-220.5	5.75	-220.5	-0.9	-220.5	9.58	-220.5	4.18	-220.5	5.95	-220.5	-4.73	-220.5	-7.46	-220.5	-15.21	-220.5	-3.28	-220.5	-6.84	-220.5	-6.38	-220.5	-5.15
-219.6	-8.59	-219.6	-13.42	-219.6	-12.39	-219.6	-13.05	-219.6	-12.58	-219.6	-13.04	-219.6	-0.36	-219.6	-5.21	-219.6	-7.59	-219.6	-4.12	-219.6	-2.38	-219.6	-2.2	-219.6	6.02	-219.6	3.79	-219.6	-0.1	-219.6	7.55	-219.6	2.54	-219.6	3.72	-219.6	-1.41	-219.6	-9.51	-219.6	-14.44	-219.6	-4.96	-219.6	-10.48	-219.6	-7.29	-219.6	-4.06
-218.7	-8.44	-218.7	-15.54	-218.7	-15.5	-218.7	-16.33	-218.7	-11.91	-218.7	-13.42	-218.7	-1.39	-218.7	-7.8	-218.7	-11.58	-218.7	-3.99	-218.7	-3.47	-218.7	-2.16	-218.7	4.14	-218.7	3.68	-218.7	-0.4	-218.7	8.6	-218.7	2.53	-218.7	4.88	-218.7	-2.61	-218.7	-7.84	-218.7	-12.03	-218.7	-2.26	-218.7	-7.51	-218.7	-7.02	-218.7	-2.6
-217.8	-9.41	-217.8	-16.8	-217.8	-13.73	-217.8	-15.29	-217.8	-13.52	-217.8	-11.67	-217.8	1.28	-217.8	-9.63	-217.8	-9.35	-217.8	-2.14	-217.8	-2.3	-217.8	-0.92	-217.8	6.5	-217.8	2.94	-217.8	-1.26	-217.8	10.11	-217.8	2.94	-217.8	3.4	-217.8	-0.28	-217.8	-10.92	-217.8	-14.11	-217.8	-2.93	-217.8	-9.12	-217.8	-7.98	-217.8	-1.46
-216.9	-6.85	-216.9	-15.25	-216.9	-15.8	-216.9	-15.05	-216.9	-12.94	-216.9	-13.37	-216.9	-1.13	-216.9	-5.79	-216.9	-9.21	-216.9	-1.79	-216.9	-5.33	-216.9	-2.83	-216.9	4.46	-216.9	3.12	-216.9	0.98	-216.9	9.64	-216.9	0.9	-216.9	4.4	-216.9	-3.31	-216.9	-7.08	-216.9	-11.68	-216.9	-1.12	-216.9	-8.01	-216.9	-8.56	-216.9	-1.1
-216	-7.48	-216	-14.19	-216	-14.73	-216	-13	-216	-10.58	-216	-12.49	-216	1.48	-216	-6.41	-216	-9.63	-216	-0.67	-216	-0.66	-216	-1.48	-216	7.35	-216	4.31	-216	-1.38	-216	7.09	-216	4.18	-216	5.02	-216	-2.56	-216	-6.45	-216	-12.09	-216	-4.31	-216	-6.21	-216	-7.87	-216	-1.37
-215.1	-8.91	-215.1	-14.8	-215.1	-13.83	-215.1	-15.68	-215.1	-12.44	-215.1	-12.07	-215.1	0.07	-215.1	-6.79	-215.1	-8.69	-215.1	-2.48	-215.1	-3.8	-215.1	-5.81	-215.1	6.05	-215.1	3.96	-215.1	-0.68	-215.1	8.3	-215.1	1.52	-215.1	2.04	-215.1	-2.78	-215.1	-8.96	-215.1	-14.22	-215.1	-6.98	-215.1	-7.02	-215.1	-7.62	-215.1	-2.39
-214.2	-7.38	-214.2	-12.97	-214.2	-13.77	-214.2	-14.36	-214.2	-10.5	-214.2	-13.48	-214.2	-1.24	-214.2	-4.7	-214.2	-8.83	-214.2	-4.94	-214.2	-3.14	-214.2	-4.84	-214.2	1.72	-214.2	2.56	-214.2	-0.26	-214.2	7.51	-214.2	1.56	-214.2	4.97	-214.2	-4.86	-214.2	-10.59	-214.2	-12.78	-214.2	-2.19	-214.2	-9.03	-214.2	-7.42	-214.2	-3.02
-213.3	-6.68	-213.3	-12.73	-213.3	-13.82	-213.3	-11.77	-213.3	-14.71	-213.3	-9.63	-213.3	0.35	-213.3	-6.49	-213.3	-7.75	-213.3	-1.16	-213.3	-6.97	-213.3	-2.09	-213.3	6.61	-213.3	5.37	-213.3	0.79	-213.3	8.42	-213.3	1.73	-213.3	6.24	-213.3	-3.64	-213.3	-8.66	-213.3	-12.18	-213.3	-3.29	-213.3	-9.36	-213.3	-6.11	-213.3	-3.16
-212.4	-9.6	-212.4	-14.97	-212.4	-13.71	-212.4	-13.03	-212.4	-12.24	-212.4	-11.25	-212.4	0.34	-212.4	-6.33	-212.4	-9.33	-212.4	-2.3	-212.4	-4.09	-212.4	-2.96	-212.4	4.86	-212.4	3.53	-212.4	-1.3	-212.4	7.22	-212.4	2.76	-212.4	3.98	-212.4	-1.75	-212.4	-7.6	-212.4	-13.76	-212.4	-5.26	-212.4	-5.43	-212.4	-9.38	-212.4	-3.78
-211.5	-9.32	-211.5	-11.1	-211.5	-15.86	-211.5	-16.44	-211.5	-11.02	-211.5	-14.41	-211.5	-1.32	-211.5	-5.9	-211.5	-7.08	-211.5	-2.4	-211.5	-1.71	-211.5	-3.88	-211.5	5.1	-211.5	3.98	-211.5	1.32	-211.5	7.68	-211.5	5.03	-211.5	1.58	-211.5	-2.47	-211.5	-7.05	-211.5	-11.22	-211.5	-3.59	-211.5	-7.28	-211.5	-9.53	-211.5	-3.3
-210.6	-5.92	-210.6	-13.41	-210.6	-13.6	-210.6	-16.01	-210.6	-12.42	-210.6	-14.04	-210.6	1.95	-210.6	-5.14	-210.6	-9.89	-210.6	-5.45	-210.6	-3.19	-210.6	-1.07	-210.6	6.95	-210.6	4.53	-210.6	-0.36	-210.6	6.06	-210.6	4.49	-210.6	5.48	-210.6	-2.16	-210.6	-8.72	-210.6	-12.64	-210.6	-4.07	-210.6	-6.22	-210.6	-8.22	-210.6	-1.17
-209.7	-5.97	-209.7	-11.63	-209.7	-12.94	-209.7	-12.05	-209.7	-14.85	-209.7	-11.71	-209.7	0.02	-209.7	-5.3	-209.7	-8.31	-209.7	-2.41	-209.7	-6.08	-209.7	-4.37	-209.7	4.13	-209.7	3.46	-209.7	0.2	-209.7	7.18	-209.7	0.07	-209.7	3.18	-209.7	-2.73	-209.7	-6.15	-209.7	-11.06	-209.7	-2.98	-209.7	-7.35	-209.7	-5.42	-209.7	0.19
-208.8	-8.9	-208.8	-12.09	-208.8	-11.76	-208.8	-13.75	-208.8	-11.36	-208.8	-14.38	-208.8	0.11	-208.8	-6.63	-208.8	-9.57	-208.8	-4.83	-208.8	-1.39	-208.8	-5.23	-208.8	5.67	-208.8	5.44	-208.8	-1.71	-208.8	6.68	-208.8	3.16	-208.8	3.17	-208.8	-4.14	-208.8	-6.58	-208.8	-11.33	-208.8	-3.19	-208.8	-8.02	-208.8	-7.9	-208.8	-2.91
-207.9	-7.89	-207.9	-13.36	-207.9	-11.15	-207.9	-12.54	-207.9	-11.89	-207.9	-8.77	-207.9	1.69	-207.9	-5.29	-207.9	-9.69	-207.9	-1.1	-207.9	-2.48	-207.9	-2.86	-207.9	4.4	-207.9	4.1	-207.9	-1.56	-207.9	8.3	-207.9	1.73	-207.9	3.77	-207.9	-2.37	-207.9	-8.09	-207.9	-13.18	-207.9	-3.08	-207.9	-7.85	-207.9	-7.42	-207.9	-1.82
-207	-7.41	-207	-13.38	-207	-13.25	-207	-13.24	-207	-10.77	-207	-12.65	-207	2.96	-207	-4.55	-207	-8.04	-207	0.14	-207	-2.42	-207	-1.87	-207	5.6	-207	4.91	-207	0.79	-207	8.14	-207	3.9	-207	2.73	-207	-3.58	-207	-6.99	-207	-9.47	-207	-5.35	-207	-5.69	-207	-7.71	-207	-1.88
-206.1	-7.63	-206.1	-13	-206.1	-13.77	-206.1	-13.25	-206.1	-9.71	-206.1	-12.54	-206.1	1.88	-206.1	-5.62	-206.1	-7.55	-206.1	-2.1	-206.1	-3.31	-206.1	-5.68	-206.1	3.64	-206.1	3.29	-206.1	-0.1	-206.1	7.93	-206.1	2.01	-206.1	4.27	-206.1	-5.45	-206.1	-8.4	-206.1	-12.71	-206.1	-0.81	-206.1	-7.46	-206.1	-6.42	-206.1	-3.37
-205.2	-6.9	-205.2	-12.4	-205.2	-11.76	-205.2	-14.34	-205.2	-12.29	-205.2	-14.2	-205.2	1.36	-205.2	-6.13	-205.2	-10.36	-205.2	-2.9	-205.2	-3.69	-205.2	-3.93	-205.2	4.56	-205.2	3.49	-205.2	-1.09	-205.2	8.15	-205.2	3.37	-205.2	6.25	-205.2	-3.77	-205.2	-8.58	-205.2	-11.49	-205.2	-3.61	-205.2	-5.63	-205.2	-5.53	-205.2	-1.5
-204.3	-8.48	-204.3	-11.27	-204.3	-12.03	-204.3	-13.02	-204.3	-11.06	-204.3	-13.74	-204.3	-0.45	-204.3	-4.36	-204.3	-7.51	-204.3	-4.35	-204.3	-2.13	-204.3	-0.3	-204.3	5.33	-204.3	3.88	-204.3	1.5	-204.3	5.35	-204.3	2.4	-204.3	4.71	-204.3	-1.31	-204.3	-7.22	-204.3	-9.31	-204.3	-2.49	-204.3	-9.14	-204.3	-6.33	-204.3	-0.4
-203.4	-7.14	-203.4	-11.48	-203.4	-15.18	-203.4	-12.61	-203.4	-12.9	-203.4	-11.87	-203.4	0.33	-203.4	-7.49	-203.4	-8.64	-203.4	-2.75	-203.4	-4.71	-203.4	-5.84	-203.4	4.04	-203.4	2.36	-203.4	0.02	-203.4	8.16	-203.4	2.88	-203.4	3.77	-203.4	-2.91	-203.4	-6.31	-203.4	-11.45	-203.4	-1.64	-203.4	-8.53	-203.4	-8.16	-203.4	-0.84
-202.5	-7.22	-202.5	-13.83	-202.5	-14.36	-202.5	-11.97	-202.5	-11.69	-202.5	-9.58	-202.5	-1.8	-202.5	-7.61	-202.5	-8.97	-202.5	-2.75	-202.5	-2.89	-202.5	-2.66	-202.5	2.26	-202.5	3.17	-202.5	-1.25	-202.5	8.47	-202.5	4.19	-202.5	2.65	-202.5	-4.48	-202.5	-6.6	-202.5	-12.55	-202.5	-2.54	-202.5	-5.41	-202.5	-4.12	-202.5	-1.81
-201.6	-7.79	-201.6	-13.24	-201.6	-14.74	-201.6	-16.24	-201.6	-11.51	-201.6	-11.91	-201.6	-0.54	-201.6	-7.2	-201.6	-7.42	-201.6	-3.83	-201.6	-2.12	-201.6	-3.77	-201.6	5.63	-201.6	2.74	-201.6	0.14	-201.6	7.08	-201.6	3.54	-201.6	3.66	-201.6	-2.2	-201.6	-9.52	-201.6	-12.28	-201.6	-4	-201.6	-9.75	-201.6	-6.78	-201.6	-0.55
-200.7	-10.04	-200.7	-13.77	-200.7	-14.2	-200.7	-13.4	-200.7	-11.61	-200.7	-9.58	-200.7	-1.56	-200.7	-8.87	-200.7	-9.2	-200.7	-3.21	-200.7	-2.75	-200.7	-0.57	-200.7	4.94	-200.7	0.59	-200.7	-0.76	-200.7	7.73	-200.7	3.66	-200.7	4.99	-200.7	-2.1	-200.7	-9.72	-200.7	-12.56	-200.7	-2.81	-200.7	-7.55	-200.7	-7.19	-200.7	-1.36
-199.8	-8.39	-199.8	-9.55	-199.8	-13.48	-199.8	-12.91	-199.8	-8.88	-199.8	-13.07	-199.8	0.26	-199.8	-6.28	-199.8	-8.77	-199.8	-2.74	-199.8	-4.49	-199.8	-4.78	-199.8	4.73	-199.8	3.65	-199.8	-0.8	-199.8	6.04	-199.8	1.7	-199.8	5.93	-199.8	-3.43	-199.8	-7.9	-199.8	-12.49	-199.8	-4.25	-199.8	-8.15	-199.8	-6.01	-199.8	-3.51
-198.9	-5.7	-198.9	-12.22	-198.9	-14.2	-198.9	-14.33	-198.9	-8.37	-198.9	-11.94	-198.9	-1.42	-198.9	-6.45	-198.9	-11.59	-198.9	0.52	-198.9	-0.53	-198.9	-0.6	-198.9	4.09	-198.9	4.89	-198.9	-0.88	-198.9	10.2	-198.9	1.46	-198.9	3.86	-198.9	-2.02	-198.9	-4.86	-198.9	-12.51	-198.9	-2.62	-198.9	-8.17	-198.9	-8.09	-198.9	-1.39
-198	-8.6	-198	-9.17	-198	-12.01	-198	-12.45	-198	-11.27	-198	-11.19	-198	-2.72	-198	-7.48	-198	-6.08	-198	-2.25	-198	-2.22	-198	-2.41	-198	2.24	-198	0.79	-198	0.93	-198	8.2	-198	3.43	-198	2.43	-198	-5.5	-198	-6.26	-198	-11.82	-198	-1.93	-198	-6.5	-198	-5.07	-198	-1.71
-197.1	-7.41	-197.1	-10.95	-197.1	-15.85	-197.1	-11.21	-197.1	-11.57	-197.1	-11.12	-197.1	0.09	-197.1	-5.79	-197.1	-8.47	-197.1	-1.71	-197.1	-2.83	-197.1	-1.45	-197.1	4.27	-197.1	1.97	-197.1	-0.62	-197.1	7.49	-197.1	1.41	-197.1	2.95	-197.1	-2.83	-197.1	-9.07	-197.1	-12.05	-197.1	-3.32	-197.1	-6.94	-197.1	-5.99	-197.1	-1.47
-196.2	-7.72	-196.2	-11.89	-196.2	-13.28	-196.2	-13.09	-196.2	-11.06	-196.2	-10.73	-196.2	-1.52	-196.2	-5.24	-196.2	-9.59	-196.2	-1.46	-196.2	-0.99	-196.2	-2.71	-196.2	3.42	-196.2	1.65	-196.2	1.14	-196.2	7.36	-196.2	6.06	-196.2	4.99	-196.2	-5.1	-196.2	-8.8	-196.2	-8.45	-196.2	-0.01	-196.2	-4.46	-196.2	-6.4	-196.2	-4.62
-195.3	-7.7	-195.3	-10.17	-195.3	-9.93	-195.3	-13.55	-195.3	-12.4	-195.3	-11.22	-195.3	-2.71	-195.3	-4.62	-195.3	-5.21	-195.3	-1.45	-195.3	-4.08	-195.3	-1.35	-195.3	0.78	-195.3	2.96	-195.3	-0.22	-195.3	8.09	-195.3	0.86	-195.3	7.84	-195.3	-3.31	-195.3	-8.61	-195.3	-11.88	-195.3	-4.58	-195.3	-6.57	-195.3	-4.49	-195.3	-1.94
-194.4	-8.36	-194.4	-11.71	-194.4	-11.88	-194.4	-11.87	-194.4	-8.37	-194.4	-11.14	-194.4	-0.15	-194.4	-7.02	-194.4	-7.93	-194.4	-0.8	-194.4	-3	-194.4	-1.22	-194.4	5.01	-194.4	4.46	-194.4	2.16	-194.4	8.47	-194.4	2.35	-194.4	3.14	-194.4	-3.75	-194.4	-8.92	-194.4	-13.22	-194.4	-2.82	-194.4	-7.68	-194.4	-8.28	-194.4	-3.2
-193.5	-7.54	-193.5	-13.08	-193.5	-11.59	-193.5	-11.75	-193.5	-10.91	-193.5	-12.69	-193.5	-0.38	-193.5	-5.3	-193.5	-4.99	-193.5	-4.33	-193.5	-2.73	-193.5	-4.3	-193.5	3.83	-193.5	5.57	-193.5	0.38	-193.5	6.17	-193.5	2.82	-193.5	1.73	-193.5	-1.08	-193.5	-6.13	-193.5	-11.57	-193.5	-5.81	-193.5	-4.94	-193.5	-8.32	-193.5	-0.48
-192.6	-6.86	-192.6	-9.84	-192.6	-13.22	-192.6	-11.88	-192.6	-12.07	-192.6	-11.16	-192.6	-3.36	-192.6	-5.53	-192.6	-8.73	-192.6	-1.61	-192.6	-3.6	-192.6	-0.7	-192.6	4.2	-192.6	1.94	-192.6	-0.16	-192.6	7.02	-192.6	-0.12	-192.6	5.02	-192.6	-1.71	-192.6	-5.8	-192.6	-11.76	-192.6	-4.34	-192.6	-9.05	-192.6	-6.88	-192.6	-1.5
-191.7	-8.38	-191.7	-13.05	-191.7	-13.18	-191.7	-13.4	-191.7	-9.89	-191.7	-12.39	-191.7	-1.34	-191.7	-4.33	-191.7	-9.42	-191.7	-0.54	-191.7	-2.92	-191.7	-2.94	-191.7	2.9	-191.7	6.88	-191.7	0.08	-191.7	8.5	-191.7	2.68	-191.7	0.04	-191.7	-4.2	-191.7	-6.37	-191.7	-10.56	-191.7	-3.71	-191.7	-6.95	-191.7	-8.11	-191.7	-1.44
-190.8	-7.72	-190.8	-10.36	-190.8	-11.87	-190.8	-11.53	-190.8	-10.14	-190.8	-13.05	-190.8	0.01	-190.8	-5.86	-190.8	-10.17	-190.8	-1.71	-190.8	-3.51	-190.8	-1.72	-190.8	3.92	-190.8	4.18	-190.8	-1.22	-190.8	4.9	-190.8	2.12	-190.8	4.39	-190.8	-4.32	-190.8	-5.45	-190.8	-10.6	-190.8	-5.39	-190.8	-7.06	-190.8	-6.04	-190.8	-4.91
-189.9	-7.13	-189.9	-10.54	-189.9	-12.14	-189.9	-10.46	-189.9	-12.98	-189.9	-7.93	-189.9	-1.67	-189.9	-5.74	-189.9	-6.89	-189.9	-0.9	-189.9	-1.18	-189.9	0.26	-189.9	5.09	-189.9	3.12	-189.9	-1.39	-189.9	6.78	-189.9	3.7	-189.9	3.54	-189.9	-2.92	-189.9	-8.24	-189.9	-12.64	-189.9	-3.29	-189.9	-6.63	-189.9	-7.83	-189.9	-0.62
-189	-7.16	-189	-12.58	-189	-13.38	-189	-9.48	-189	-9.35	-189	-8.49	-189	2.35	-189	-6.85	-189	-8.08	-189	-2.61	-189	-2.28	-189	-1.03	-189	6.43	-189	2.23	-189	1.31	-189	8.02	-189	1.96	-189	3.62	-189	-3.56	-189	-6.55	-189	-11.41	-189	-3.62	-189	-8.03	-189	-5.06	-189	-3.06
-188.1	-7.13	-188.1	-12.73	-188.1	-12.29	-188.1	-14.45	-188.1	-12.79	-188.1	-10.75	-188.1	-1.37	-188.1	-7.33	-188.1	-8.69	-188.1	-1.38	-188.1	-3.04	-188.1	-1.61	-188.1	2.94	-188.1	1.79	-188.1	-0.07	-188.1	7.32	-188.1	3.17	-188.1	5.71	-188.1	-4	-188.1	-8.28	-188.1	-10.81	-188.1	-5.28	-188.1	-5.38	-188.1	-5.09	-188.1	-2.33
-187.2	-6.56	-187.2	-11.06	-187.2	-11.41	-187.2	-13.16	-187.2	-10.37	-187.2	-11.53	-187.2	-0.49	-187.2	-6.97	-187.2	-8.34	-187.2	-3.04	-187.2	-1.43	-187.2	-1.39	-187.2	1.7	-187.2	2.74	-187.2	0.94	-187.2	6.95	-187.2	3.17	-187.2	3.86	-187.2	-4.72	-187.2	-5.08	-187.2	-10.33	-187.2	-3.81	-187.2	-7.66	-187.2	-8.38	-187.2	-2.5
-186.3	-8.62	-186.3	-11.14	-186.3	-11.59	-186.3	-12.44	-186.3	-12.22	-186.3	-11.08	-186.3	-0.35	-186.3	-4.43	-186.3	-9.28	-186.3	1.2	-186.3	-2.58	-186.3	-0.46	-186.3	2.76	-186.3	5.28	-186.3	-0.47	-186.3	6.25	-186.3	4.11	-186.3	3.78	-186.3	-0.54	-186.3	-5.64	-186.3	-11.29	-186.3	-3.64	-186.3	-6.11	-186.3	-6.74	-186.3	-1.64
-185.4	-5.21	-185.4	-13.41	-185.4	-10.21	-185.4	-10.51	-185.4	-11.37	-185.4	-9.65	-185.4	0.49	-185.4	-7.05	-185.4	-6.48	-185.4	-1.36	-185.4	-1.93	-185.4	-4.51	-185.4	4.64	-185.4	2.08	-185.4	1.01	-185.4	6.41	-185.4	5.05	-185.4	4.58	-185.4	-1.5	-185.4	-7.66	-185.4	-10.52	-185.4	-4.87	-185.4	-4.92	-185.4	-4.65	-185.4	-1.18
-184.5	-5.03	-184.5	-12.65	-184.5	-11.13	-184.5	-11.75	-184.5	-9.22	-184.5	-13.82	-184.5	-1.68	-184.5	-5.06	-184.5	-6.05	-184.5	-2.33	-184.5	-2.04	-184.5	-3.99	-184.5	4.04	-184.5	5.24	-184.5	-0.62	-184.5	6.3	-184.5	2.66	-184.5	5.14	-184.5	-1.4	-184.5	-6.63	-184.5	-12.2	-184.5	-4.45	-184.5	-5.53	-184.5	-2.26	-184.5	-0.72
-183.6	-6.91	-183.6	-10.42	-183.6	-10.34	-183.6	-13.83	-183.6	-10.63	-183.6	-11.47	-183.6	-0.11	-183.6	-6.87	-183.6	-5.14	-183.6	-2.24	-183.6	0.34	-183.6	-3.87	-183.6	3.48	-183.6	1.89	-183.6	-0.33	-183.6	7.87	-183.6	2.57	-183.6	3.79	-183.6	-3.79	-183.6	-6.44	-183.6	-11.05	-183.6	-0.74	-183.6	-6.09	-183.6	-3.28	-183.6	-0.1
-182.7	-4.46	-182.7	-9.08	-182.7	-11.18	-182.7	-10.81	-182.7	-9.4	-182.7	-10.51	-182.7	0.28	-182.7	-4.95	-182.7	-7.46	-182.7	-0.52	-182.7	-2.3	-182.7	-1.11	-182.7	4.59	-182.7	3.43	-182.7	0.31	-182.7	8.83	-182.7	3.07	-182.7	6.41	-182.7	-3.76	-182.7	-4.73	-182.7	-11.91	-182.7	-3.33	-182.7	-5.14	-182.7	-7.21	-182.7	-3.01
-181.8	-5.08	-181.8	-10	-181.8	-9.96	-181.8	-9.56	-181.8	-6.79	-181.8	-8.47	-181.8	-0.23	-181.8	-4.28	-181.8	-9.44	-181.8	-2.8	-181.8	-2.16	-181.8	-1.75	-181.8	3.1	-181.8	3.51	-181.8	-2.39	-181.8	6.84	-181.8	2.57	-181.8	4.2	-181.8	-5.16	-181.8	-5.75	-181.8	-11.91	-181.8	-2.46	-181.8	-5.96	-181.8	-7.06	-181.8	-2.26
-180.9	-7.29	-180.9	-8.95	-180.9	-9.44	-180.9	-8.65	-180.9	-11.43	-180.9	-9.9	-180.9	-0.13	-180.9	-3.49	-180.9	-5.93	-180.9	-2.91	-180.9	-5.24	-180.9	-3.68	-180.9	3.05	-180.9	4.73	-180.9	1.65	-180.9	5.04	-180.9	2.14	-180.9	4.98	-180.9	-4.9	-180.9	-5.72	-180.9	-10.56	-180.9	-1.71	-180.9	-6.66	-180.9	-6.6	-180.9	-2.64
-180	-4.63	-180	-11.65	-180	-11.81	-180	-9.7	-180	-10.33	-180	-9.48	-180	2.21	-180	-6.93	-180	-6	-180	-0.4	-180	-3.4	-180	-1.81	-180	6.05	-180	2	-180	0.46	-180	7.35	-180	2.25	-180	5.56	-180	-0.39	-180	-8.43	-180	-10.77	-180	-2.16	-180	-4.03	-180	-4.61	-180	-0.71
-179.1	-4.38	-179.1	-11.89	-179.1	-9.47	-179.1	-12.59	-179.1	-10.63	-179.1	-8.12	-179.1	-2.14	-179.1	-2.98	-179.1	-8.42	-179.1	-3.53	-179.1	-3.85	-179.1	-2.55	-179.1	3	-179.1	3.73	-179.1	-0.19	-179.1	5.62	-179.1	1.47	-179.1	5.25	-179.1	-1.42	-179.1	-6.58	-179.1	-8.66	-179.1	-5.65	-179.1	-6.03	-179.1	-4.92	-179.1	-2.96
-178.2	-5.35	-178.2	-11.01	-178.2	-9.78	-178.2	-9.65	-178.2	-10.15	-178.2	-10.93	-178.2	-0.22	-178.2	-5.74	-178.2	-7.95	-178.2	-0.53	-178.2	-1.62	-178.2	-4.28	-178.2	4.48	-178.2	1.9	-178.2	-0.38	-178.2	6.21	-178.2	3.65	-178.2	1.73	-178.2	-3.52	-178.2	-8.19	-178.2	-9.35	-178.2	-4.33	-178.2	-7.18	-178.2	-6.55	-178.2	-3.1
-177.3	-6.21	-177.3	-12.2	-177.3	-11.95	-177.3	-12.09	-177.3	-7.62	-177.3	-7.83	-177.3	-0.29	-177.3	-5.81	-177.3	-6.91	-177.3	-3.93	-177.3	-1.73	-177.3	-1.84	-177.3	4.27	-177.3	3.05	-177.3	-0.76	-177.3	5.15	-177.3	2.66	-177.3	3.56	-177.3	-2.64	-177.3	-8.63	-177.3	-11.64	-177.3	-3.66	-177.3	-6.74	-177.3	-4.9	-177.3	-4.52
-176.4	-4.14	-176.4	-8.42	-176.4	-6.66	-176.4	-11.63	-176.4	-8.69	-176.4	-10.39	-176.4	-1.42	-176.4	-4.46	-176.4	-4.88	-176.4	-1.42	-176.4	-3.66	-176.4	-0.46	-176.4	4.23	-176.4	2.68	-176.4	1.46	-176.4	6.1	-176.4	2.38	-176.4	4.81	-176.4	-0.26	-176.4	-7.13	-176.4	-10.93	-176.4	-0.39	-176.4	-4.42	-176.4	-7.79	-176.4	-0.3
-175.5	-5.71	-175.5	-13.58	-175.5	-11.54	-175.5	-10.78	-175.5	-10.33	-175.5	-12.42	-175.5	-1.19	-175.5	-7.5	-175.5	-8.86	-175.5	-1.7	-175.5	-3.4	-175.5	-4.93	-175.5	2.43	-175.5	5.62	-175.5	-1.05	-175.5	7.86	-175.5	0.19	-175.5	3.01	-175.5	-4.93	-175.5	-5.9	-175.5	-11.23	-175.5	-3.08	-175.5	-6.95	-175.5	-3.91	-175.5	-2.52
-174.6	-7.4	-174.6	-9.34	-174.6	-10.04	-174.6	-9.87	-174.6	-8.89	-174.6	-8.05	-174.6	-1.07	-174.6	-3.64	-174.6	-5.8	-174.6	-2.17	-174.6	-2.17	-174.6	-1.72	-174.6	4.13	-174.6	1.17	-174.6	1.73	-174.6	4.59	-174.6	2.35	-174.6	5.75	-174.6	-1.51	-174.6	-6.79	-174.6	-11.1	-174.6	-5.01	-174.6	-5.4	-174.6	-2.83	-174.6	-0.57
-173.7	-3.85	-173.7	-8.67	-173.7	-7.78	-173.7	-10.31	-173.7	-8.17	-173.7	-11.35	-173.7	3.93	-173.7	-3.18	-173.7	-6.64	-173.7	-3.4	-173.7	-2.21	-173.7	-1.51	-173.7	4.24	-173.7	4.44	-173.7	0	-173.7	8.39	-173.7	1.36	-173.7	2.56	-173.7	-3.02	-173.7	-5.64	-173.7	-11.36	-173.7	-0.59	-173.7	-6.47	-173.7	-6.61	-173.7	-2.68
-172.8	-4.75	-172.8	-10.42	-172.8	-10.41	-172.8	-8.88	-172.8	-9.08	-172.8	-11.72	-172.8	0.57	-172.8	-3.73	-172.8	-6.22	-172.8	-1.2	-172.8	-0.69	-172.8	-3.21	-172.8	2.71	-172.8	2.61	-172.8	1.03	-172.8	5.13	-172.8	3.39	-172.8	4.87	-172.8	-3.98	-172.8	-7.64	-172.8	-9.67	-172.8	-0.7	-172.8	-4.73	-172.8	-4.08	-172.8	-1.55
-171.9	-5.99	-171.9	-9.48	-171.9	-11.51	-171.9	-12.23	-171.9	-9.24	-171.9	-10.41	-171.9	0.59	-171.9	-4.43	-171.9	-7.14	-171.9	0.41	-171.9	-2.12	-171.9	-2.3	-171.9	5.74	-171.9	2.31	-171.9	0.62	-171.9	9.72	-171.9	1.58	-171.9	3.58	-171.9	-2.85	-171.9	-5.49	-171.9	-10.37	-171.9	-2.02	-171.9	-6.15	-171.9	-6.64	-171.9	0.05
-171	-4.51	-171	-9.08	-171	-10.29	-171	-11.48	-171	-10.3	-171	-7.47	-171	-0.59	-171	-5.7	-171	-6.39	-171	-3.35	-171	-3.7	-171	-1.69	-171	4.18	-171	1.15	-171	-0.94	-171	6.06	-171	0.81	-171	6.24	-171	-2.94	-171	-5.4	-171	-10.56	-171	-1.86	-171	-6.38	-171	-4.26	-171	-3.72
-170.1	-5.68	-170.1	-9.56	-170.1	-9.36	-170.1	-7.59	-170.1	-9.11	-170.1	-6.99	-170.1	0.48	-170.1	-4.94	-170.1	-5.99	-170.1	-2.7	-170.1	-4.73	-170.1	-0.53	-170.1	4.18	-170.1	1.65	-170.1	-1.57	-170.1	4.27	-170.1	-0.5	-170.1	3.99	-170.1	-2.29	-170.1	-6.35	-170.1	-9.46	-170.1	-4.4	-170.1	-6.33	-170.1	-4.68	-170.1	-0.76
-169.2	-5.1	-169.2	-11.61	-169.2	-8.61	-169.2	-9.1	-169.2	-8.23	-169.2	-11.16	-169.2	-0.53	-169.2	-5.05	-169.2	-5.59	-169.2	-0.7	-169.2	-1.77	-169.2	-3.47	-169.2	4.02	-169.2	2.71	-169.2	-0.07	-169.2	7.45	-169.2	2.15	-169.2	5.6	-169.2	-1.37	-169.2	-6.52	-169.2	-11.12	-169.2	-2.42	-169.2	-7.7	-169.2	-2.26	-169.2	-0.46
-168.3	-5.77	-168.3	-10.26	-168.3	-11.79	-168.3	-8.48	-168.3	-7.59	-168.3	-8.73	-168.3	1.59	-168.3	-5.52	-168.3	-7.03	-168.3	-1.58	-168.3	0.06	-168.3	-0.93	-168.3	3.25	-168.3	6.7	-168.3	0.4	-168.3	6.94	-168.3	3.71	-168.3	3.83	-168.3	-1.86	-168.3	-5.8	-168.3	-8.59	-168.3	-4.26	-168.3	-5.39	-168.3	-5.49	-168.3	-1.34
-167.4	-6.51	-167.4	-10.82	-167.4	-10.4	-167.4	-11.5	-167.4	-7.74	-167.4	-9.35	-167.4	-1.81	-167.4	-4.59	-167.4	-4.9	-167.4	-5.32	-167.4	-3.26	-167.4	-3.1	-167.4	4.44	-167.4	2.65	-167.4	2.24	-167.4	6.56	-167.4	2.08	-167.4	3.92	-167.4	-1.63	-167.4	-6.3	-167.4	-9.81	-167.4	-3.43	-167.4	-5.1	-167.4	-4.45	-167.4	-1.35
-166.5	-5.2	-166.5	-10.95	-166.5	-10.24	-166.5	-12.38	-166.5	-7.11	-166.5	-5.87	-166.5	-0.85	-166.5	-4.54	-166.5	-5.99	-166.5	-1.07	-166.5	-0.22	-166.5	-0.14	-166.5	1.8	-166.5	2.38	-166.5	-0.32	-166.5	4.64	-166.5	2.68	-166.5	5.77	-166.5	-6.13	-166.5	-8.28	-166.5	-7.93	-166.5	-3.41	-166.5	-5.84	-166.5	-4.06	-166.5	-3.33
-165.6	-5.41	-165.6	-10.96	-165.6	-8.46	-165.6	-11.69	-165.6	-8.57	-165.6	-8.62	-165.6	-0.61	-165.6	-5.48	-165.6	-4.06	-165.6	0.42	-165.6	-2.96	-165.6	0.51	-165.6	4.37	-165.6	4.7	-165.6	-0.47	-165.6	6.96	-165.6	1.96	-165.6	4.6	-165.6	-3.47	-165.6	-5.38	-165.6	-9.48	-165.6	-1.95	-165.6	-6.06	-165.6	-4.06	-165.6	-2.55
-164.7	-4.23	-164.7	-9.14	-164.7	-8.29	-164.7	-10.25	-164.7	-10.59	-164.7	-9.81	-164.7	2.34	-164.7	-2.2	-164.7	-5.45	-164.7	-2.19	-164.7	-2.33	-164.7	-5.68	-164.7	5.38	-164.7	1.4	-164.7	0.1	-164.7	4.85	-164.7	1.56	-164.7	1.73	-164.7	-3.32	-164.7	-8.69	-164.7	-10.31	-164.7	-3.56	-164.7	-5.62	-164.7	-6.41	-164.7	-0.52
-163.8	-4.24	-163.8	-10.01	-163.8	-10.19	-163.8	-8.15	-163.8	-9.79	-163.8	-7.85	-163.8	1.67	-163.8	-3.88	-163.8	-8.13	-163.8	0.11	-163.8	-3.21	-163.8	-2.95	-163.8	2.08	-163.8	1.91	-163.8	-1.95	-163.8	4.18	-163.8	1.69	-163.8	2.01	-163.8	-3.93	-163.8	-3.66	-163.8	-7.58	-163.8	-0.89	-163.8	-5.93	-163.8	-4.04	-163.8	-2.32
-162.9	-7.46	-162.9	-11.41	-162.9	-12.43	-162.9	-11.56	-162.9	-9.95	-162.9	-7.66	-162.9	0.71	-162.9	-6.62	-162.9	-6.84	-162.9	-2.96	-162.9	-4.87	-162.9	-0.47	-162.9	5.53	-162.9	2.82	-162.9	0.23	-162.9	5.25	-162.9	3.24	-162.9	4.9	-162.9	0.45	-162.9	-7.63	-162.9	-12.08	-162.9	-2.52	-162.9	-2.14	-162.9	-4.43	-162.9	-0.04
-162	-8.16	-162	-11.66	-162	-12.03	-162	-8.64	-162	-7.5	-162	-9.65	-162	-0.34	-162	-7.45	-162	-7.66	-162	-1.78	-162	-2.29	-162	-0.92	-162	5.22	-162	3.14	-162	1.35	-162	5.02	-162	2.01	-162	5.28	-162	-2.81	-162	-5.45	-162	-9.81	-162	-2.48	-162	-6.3	-162	-4.98	-162	-3.09
-161.1	-5.82	-161.1	-7.72	-161.1	-9.68	-161.1	-9.3	-161.1	-6.87	-161.1	-10.98	-161.1	-1.34	-161.1	-3.34	-161.1	-6.43	-161.1	-2.79	-161.1	-0.15	-161.1	-2.64	-161.1	1.27	-161.1	2.43	-161.1	-0.6	-161.1	5.33	-161.1	0.43	-161.1	3.59	-161.1	-4.74	-161.1	-5.86	-161.1	-8.91	-161.1	-2.8	-161.1	-6.93	-161.1	-6.11	-161.1	-3.41
-160.2	-7.21	-160.2	-9.18	-160.2	-9.4	-160.2	-7.1	-160.2	-11.41	-160.2	-9.31	-160.2	-1.34	-160.2	-5.25	-160.2	-7.49	-160.2	-3.08	-160.2	-5.55	-160.2	-3.69	-160.2	4.24	-160.2	2.19	-160.2	-0.88	-160.2	2.65	-160.2	1.14	-160.2	-0.1	-160.2	-2.21	-160.2	-8.2	-160.2	-9.14	-160.2	-4.03	-160.2	-6.09	-160.2	-4.28	-160.2	-2.59
-159.3	-3.97	-159.3	-7.82	-159.3	-8.34	-159.3	-9.43	-159.3	-7.13	-159.3	-7.82	-159.3	-0.57	-159.3	-2.94	-159.3	-5.16	-159.3	0.7	-159.3	-2.52	-159.3	-0.46	-159.3	4.34	-159.3	1.89	-159.3	0.36	-159.3	7.28	-159.3	-1.95	-159.3	4.93	-159.3	-1.47	-159.3	-4.57	-159.3	-9.35	-159.3	-0.73	-159.3	-7.81	-159.3	-6.85	-159.3	-1.97
-158.4	-5.29	-158.4	-9.01	-158.4	-9.02	-158.4	-10.45	-158.4	-6.38	-158.4	-7.1	-158.4	-2.8	-158.4	-4.85	-158.4	-4.84	-158.4	-1.89	-158.4	0.11	-158.4	-2.51	-158.4	4.26	-158.4	4.34	-158.4	1.13	-158.4	4.89	-158.4	0.99	-158.4	2.42	-158.4	-0.49	-158.4	-4.67	-158.4	-9.07	-158.4	-2.98	-158.4	-7.49	-158.4	-4.12	-158.4	-1.12
-157.5	-5.94	-157.5	-8.43	-157.5	-9.55	-157.5	-7.44	-157.5	-10	-157.5	-9.42	-157.5	2.5	-157.5	-4.04	-157.5	-7.47	-157.5	-1.54	-157.5	-4.18	-157.5	-4.64	-157.5	6.68	-157.5	2.52	-157.5	0.64	-157.5	6.69	-157.5	0.97	-157.5	3.13	-157.5	-1.45	-157.5	-5.73	-157.5	-8.58	-157.5	-2.47	-157.5	-4.79	-157.5	-4.91	-157.5	-0.97
-156.6	-5.01	-156.6	-8.63	-156.6	-10.02	-156.6	-10.2	-156.6	-6.13	-156.6	-11.47	-156.6	-0.16	-156.6	-5.99	-156.6	-5.63	-156.6	-2.74	-156.6	-0.03	-156.6	-2.76	-156.6	1.92	-156.6	1.53	-156.6	-1.01	-156.6	7.53	-156.6	3.99	-156.6	4.11	-156.6	-5.1	-156.6	-5.08	-156.6	-9.95	-156.6	-0.95	-156.6	-6.77	-156.6	-4.72	-156.6	-2.76
-155.7	-6.29	-155.7	-7.9	-155.7	-6.3	-155.7	-9.07	-155.7	-8.16	-155.7	-7.48	-155.7	-2.22	-155.7	-4.77	-155.7	-3.6	-155.7	-0.39	-155.7	-2.64	-155.7	-3.99	-155.7	4.35	-155.7	1.55	-155.7	1.69	-155.7	5.1	-155.7	2.01	-155.7	3.04	-155.7	-1.81	-155.7	-5.25	-155.7	-8.31	-155.7	-2.16	-155.7	-5.55	-155.7	-6.53	-155.7	0.51
-154.8	-7.58	-154.8	-10.1	-154.8	-7.68	-154.8	-9.85	-154.8	-6.01	-154.8	-10	-154.8	-3.73	-154.8	-3.96	-154.8	-4.81	-154.8	-1.17	-154.8	-1.43	-154.8	-2.99	-154.8	3.02	-154.8	3.97	-154.8	0.45	-154.8	4.55	-154.8	1.47	-154.8	2.96	-154.8	-2.48	-154.8	-6.07	-154.8	-9.04	-154.8	-3.86	-154.8	-5.87	-154.8	-4.2	-154.8	-1.06
-153.9	-5.69	-153.9	-6.82	-153.9	-9.16	-153.9	-9.99	-153.9	-9.32	-153.9	-7.45	-153.9	-2.12	-153.9	-6.11	-153.9	-7.67	-153.9	-3.58	-153.9	-3.24	-153.9	-3.51	-153.9	2.52	-153.9	-0.62	-153.9	-0.13	-153.9	5.55	-153.9	1.57	-153.9	3.92	-153.9	-3	-153.9	-6.89	-153.9	-8.97	-153.9	-3.71	-153.9	-4.52	-153.9	-5.07	-153.9	-2.07
-153	-6.04	-153	-7.98	-153	-7.56	-153	-7.96	-153	-8.52	-153	-7.25	-153	-1.01	-153	-4.19	-153	-5.89	-153	-5.03	-153	-2.44	-153	-2.23	-153	1.38	-153	2.96	-153	-0.98	-153	4.45	-153	0.66	-153	1.83	-153	-3.4	-153	-6.55	-153	-10.62	-153	-4.13	-153	-4.26	-153	-7.2	-153	-2.45
-152.1	-4.11	-152.1	-8.07	-152.1	-5.87	-152.1	-9.86	-152.1	-9.14	-152.1	-9.61	-152.1	0.33	-152.1	-3.8	-152.1	-4.87	-152.1	-1.64	-152.1	-3.63	-152.1	-5.48	-152.1	4.44	-152.1	3.5	-152.1	-0.63	-152.1	4.37	-152.1	2.37	-152.1	1.81	-152.1	-2.31	-152.1	-5.42	-152.1	-7.12	-152.1	-5.01	-152.1	-3.49	-152.1	-5.15	-152.1	-3.42
-151.2	-5.6	-151.2	-6.77	-151.2	-9.03	-151.2	-8.32	-151.2	-7.55	-151.2	-7.26	-151.2	0.66	-151.2	-2.84	-151.2	-6.24	-151.2	-0.23	-151.2	-1.95	-151.2	-2.19	-151.2	1.65	-151.2	4.6	-151.2	0.14	-151.2	5.41	-151.2	0.68	-151.2	3.82	-151.2	-3.32	-151.2	-4.16	-151.2	-7.06	-151.2	-2.34	-151.2	-4.4	-151.2	-3.55	-151.2	-1.32
-150.3	-4.01	-150.3	-11.41	-150.3	-7.44	-150.3	-8.91	-150.3	-3.97	-150.3	-9.84	-150.3	-0.71	-150.3	-6.33	-150.3	-6.67	-150.3	-1.82	-150.3	-0.58	-150.3	-3.81	-150.3	2.73	-150.3	3.11	-150.3	-0.9	-150.3	6.42	-150.3	1.68	-150.3	3.79	-150.3	-2.94	-150.3	-7.07	-150.3	-10	-150.3	0.27	-150.3	-2.24	-150.3	-4.8	-150.3	-0.13
-149.4	-4.72	-149.4	-9.19	-149.4	-7.13	-149.4	-8.38	-149.4	-8.93	-149.4	-7.09	-149.4	0.05	-149.4	-5.51	-149.4	-6.45	-149.4	-0.91	-149.4	-2.52	-149.4	-3.05	-149.4	4.47	-149.4	1.74	-149.4	-1.56	-149.4	7.01	-149.4	1.06	-149.4	2.3	-149.4	-2.07	-149.4	-5	-149.4	-9.35	-149.4	-1.58	-149.4	-4.63	-149.4	-5.82	-149.4	-1.55
-148.5	-2.56	-148.5	-9.17	-148.5	-7.33	-148.5	-8	-148.5	-6.78	-148.5	-7.03	-148.5	-1.15	-148.5	-3.4	-148.5	-4.06	-148.5	-1.28	-148.5	-1.13	-148.5	-0.76	-148.5	3.22	-148.5	1.72	-148.5	-0.57	-148.5	5.12	-148.5	1.48	-148.5	3.19	-148.5	-2.92	-148.5	-7.95	-148.5	-9.56	-148.5	-2.07	-148.5	-3.87	-148.5	-5.29	-148.5	-4.1
-147.6	-5.2	-147.6	-6.9	-147.6	-8.08	-147.6	-8.16	-147.6	-6.81	-147.6	-7.14	-147.6	-0.33	-147.6	-5.12	-147.6	-6.93	-147.6	-1.76	-147.6	-1.97	-147.6	-1.53	-147.6	3.25	-147.6	0.41	-147.6	-0.6	-147.6	6.95	-147.6	1.86	-147.6	2.13	-147.6	-4.03	-147.6	-3.84	-147.6	-9.55	-147.6	-1.29	-147.6	-3.68	-147.6	-7.23	-147.6	-3.33
-146.7	-4.8	-146.7	-8.19	-146.7	-9.6	-146.7	-8.54	-146.7	-6.52	-146.7	-5.58	-146.7	-0.66	-146.7	-4.91	-146.7	-6.76	-146.7	-3.04	-146.7	-3.94	-146.7	0.54	-146.7	2.39	-146.7	1.62	-146.7	0.19	-146.7	4.59	-146.7	1.1	-146.7	3.54	-146.7	-3.64	-146.7	-6.81	-146.7	-7.26	-146.7	-3.98	-146.7	-6.01	-146.7	-7.75	-146.7	-3.09
-145.8	-4.61	-145.8	-8.8	-145.8	-10.26	-145.8	-9.12	-145.8	-8.18	-145.8	-8.84	-145.8	-0.32	-145.8	-4.5	-145.8	-8.72	-145.8	-3.38	-145.8	-1.22	-145.8	-2.26	-145.8	3.48	-145.8	2.39	-145.8	-1.35	-145.8	4.38	-145.8	1.13	-145.8	2.55	-145.8	-3.33	-145.8	-4.18	-145.8	-8.56	-145.8	-2.99	-145.8	-5.13	-145.8	-3.77	-145.8	-2.34
-144.9	-4.17	-144.9	-7.63	-144.9	-9.45	-144.9	-8.42	-144.9	-7.85	-144.9	-8.19	-144.9	-0.33	-144.9	-2.94	-144.9	-7.6	-144.9	-0.47	-144.9	-3.45	-144.9	-1.93	-144.9	3.33	-144.9	3.27	-144.9	-1.09	-144.9	5.75	-144.9	-0.65	-144.9	4.7	-144.9	-3.07	-144.9	-5.33	-144.9	-9.08	-144.9	-2.8	-144.9	-5.28	-144.9	-2.67	-144.9	-0.28
-144	-6.82	-144	-8.2	-144	-9.03	-144	-9.32	-144	-11.22	-144	-7.58	-144	-1.87	-144	-4.64	-144	-6.38	-144	-2.38	-144	-4.69	-144	-1.1	-144	2.91	-144	4.18	-144	0.9	-144	4.9	-144	0.28	-144	4.21	-144	-2.75	-144	-4.85	-144	-7.91	-144	-1.94	-144	-6.65	-144	-4.12	-144	-0.78
-143.1	-4.97	-143.1	-8.16	-143.1	-9.65	-143.1	-8.55	-143.1	-6	-143.1	-8.87	-143.1	-0.5	-143.1	-3.31	-143.1	-7.66	-143.1	-1.63	-143.1	-2.97	-143.1	-1.9	-143.1	2.53	-143.1	1.02	-143.1	-0.19	-143.1	5.13	-143.1	1.66	-143.1	2.84	-143.1	-3.45	-143.1	-6.41	-143.1	-9.51	-143.1	-2.92	-143.1	-5.37	-143.1	-3.01	-143.1	-1.94
-142.2	-4.15	-142.2	-8.12	-142.2	-7.92	-142.2	-6.11	-142.2	-6.12	-142.2	-6.08	-142.2	1.17	-142.2	-3.26	-142.2	-6.64	-142.2	-0.92	-142.2	-0.77	-142.2	-4.91	-142.2	4.59	-142.2	3.58	-142.2	-2.56	-142.2	7.08	-142.2	5.04	-142.2	1.76	-142.2	-2.11	-142.2	-4.88	-142.2	-7.25	-142.2	1.24	-142.2	-5.55	-142.2	-4.22	-142.2	-1.41
-141.3	-4.64	-141.3	-7.48	-141.3	-9.74	-141.3	-6.06	-141.3	-9.48	-141.3	-6.68	-141.3	0.23	-141.3	-2.92	-141.3	-4.36	-141.3	-1.33	-141.3	-4.76	-141.3	-1.34	-141.3	2.25	-141.3	1.83	-141.3	1.62	-141.3	5.48	-141.3	0.56	-141.3	1.81	-141.3	-3.43	-141.3	-5.74	-141.3	-6.88	-141.3	-3.1	-141.3	-6.28	-141.3	-5.04	-141.3	-2.87
-140.4	-3.83	-140.4	-7.84	-140.4	-8.87	-140.4	-7.88	-140.4	-5.16	-140.4	-7.39	-140.4	-0.43	-140.4	-5.19	-140.4	-4.1	-140.4	-0.29	-140.4	-1.97	-140.4	-3.58	-140.4	0.29	-140.4	2.7	-140.4	-0.26	-140.4	4.37	-140.4	2.46	-140.4	1.09	-140.4	-3.38	-140.4	-4.9	-140.4	-8.94	-140.4	-4.16	-140.4	-5.93	-140.4	-5.64	-140.4	-2.59
-139.5	-6.72	-139.5	-4.36	-139.5	-6.4	-139.5	-9.24	-139.5	-5.46	-139.5	-7.38	-139.5	-1.38	-139.5	-4.49	-139.5	-4.83	-139.5	-1.99	-139.5	-2.9	-139.5	0.26	-139.5	1.85	-139.5	1.11	-139.5	-0.42	-139.5	2.81	-139.5	1.99	-139.5	3.88	-139.5	-2.95	-139.5	-5.26	-139.5	-12.01	-139.5	-1.58	-139.5	-2.81	-139.5	-4.04	-139.5	-2.21
-138.6	-6.42	-138.6	-5.47	-138.6	-8.48	-138.6	-9.6	-138.6	-6.08	-138.6	-7.06	-138.6	-2.48	-138.6	-1.43	-138.6	-3.72	-138.6	0.08	-138.6	-1.57	-138.6	-4.55	-138.6	1.64	-138.6	2.86	-138.6	-1.11	-138.6	6.52	-138.6	3.04	-138.6	1.6	-138.6	-1.39	-138.6	-6.67	-138.6	-8.54	-138.6	-4.02	-138.6	-1.78	-138.6	-4.02	-138.6	-0.81
-137.7	-4.15	-137.7	-9.95	-137.7	-9.06	-137.7	-8.16	-137.7	-7.39	-137.7	-6.44	-137.7	-0.43	-137.7	-1.75	-137.7	-4.31	-137.7	-0.41	-137.7	-2.23	-137.7	-1.61	-137.7	-0.02	-137.7	3.1	-137.7	-1.01	-137.7	6.34	-137.7	2.28	-137.7	3.97	-137.7	-3.13	-137.7	-5.32	-137.7	-12.12	-137.7	-1.83	-137.7	-4.75	-137.7	-5.24	-137.7	-2.06
-136.8	-5.93	-136.8	-7.81	-136.8	-6.69	-136.8	-7.15	-136.8	-6.78	-136.8	-5.22	-136.8	-1.2	-136.8	-4.52	-136.8	-6.2	-136.8	1.22	-136.8	-4.52	-136.8	-1.41	-136.8	3.46	-136.8	2.65	-136.8	1.11	-136.8	10.08	-136.8	1	-136.8	3.96	-136.8	-1.78	-136.8	-5.99	-136.8	-6.76	-136.8	0.24	-136.8	-3.96	-136.8	-4.63	-136.8	-2.04
-135.9	-6.31	-135.9	-8.69	-135.9	-6.34	-135.9	-5.27	-135.9	-6.95	-135.9	-6.72	-135.9	-1.46	-135.9	-4.77	-135.9	-5.29	-135.9	0.69	-135.9	-1.49	-135.9	-1.28	-135.9	1.96	-135.9	1.63	-135.9	2.13	-135.9	6.4	-135.9	1.11	-135.9	3.47	-135.9	-3.18	-135.9	-3.3	-135.9	-6.31	-135.9	-0.4	-135.9	-5.77	-135.9	-4.49	-135.9	-2.49
-135	-7.15	-135	-8.06	-135	-6.22	-135	-9.24	-135	-7.66	-135	-5.89	-135	-0.71	-135	-3.72	-135	-3.82	-135	-1.81	-135	-2.04	-135	-0.32	-135	2.01	-135	4.79	-135	0.22	-135	5.31	-135	1.27	-135	0.44	-135	-2.46	-135	-3.09	-135	-7.6	-135	-1.97	-135	-5.1	-135	-6.89	-135	-1.87
-134.1	-3.43	-134.1	-7.47	-134.1	-5.54	-134.1	-6.39	-134.1	-5.68	-134.1	-8.25	-134.1	1.66	-134.1	-4.5	-134.1	-4.2	-134.1	1.39	-134.1	-2.83	-134.1	-2.69	-134.1	3.92	-134.1	2.51	-134.1	-0.89	-134.1	5.08	-134.1	0.71	-134.1	2.21	-134.1	-1.19	-134.1	-4.46	-134.1	-8.17	-134.1	-2.3	-134.1	-3.47	-134.1	-3.86	-134.1	-1.74
-133.2	-7.44	-133.2	-8.61	-133.2	-7.25	-133.2	-9.03	-133.2	-4.13	-133.2	-5.25	-133.2	-2.08	-133.2	-5.11	-133.2	-3.31	-133.2	-2.74	-133.2	0.1	-133.2	-2.64	-133.2	1.59	-133.2	1.59	-133.2	-1.7	-133.2	4.37	-133.2	3.27	-133.2	1.34	-133.2	-3.03	-133.2	-5.49	-133.2	-8.68	-133.2	-4.28	-133.2	-3.63	-133.2	-5.05	-133.2	-1.5
-132.3	-6.27	-132.3	-7.8	-132.3	-9.06	-132.3	-3.28	-132.3	-6.42	-132.3	-6.57	-132.3	-1.33	-132.3	-2.94	-132.3	-4.19	-132.3	-0.1	-132.3	0.69	-132.3	0.1	-132.3	1.72	-132.3	1.93	-132.3	-1.12	-132.3	4.19	-132.3	0.54	-132.3	6.87	-132.3	-2.71	-132.3	-3.11	-132.3	-10.67	-132.3	-1.48	-132.3	-3.2	-132.3	-3.25	-132.3	-2.15
-131.4	-7.37	-131.4	-9.97	-131.4	-9.33	-131.4	-6.04	-131.4	-8.01	-131.4	-7.95	-131.4	-1.89	-131.4	-5.66	-131.4	-6.25	-131.4	-2.44	-131.4	-3.18	-131.4	-0.95	-131.4	1.79	-131.4	1.13	-131.4	-1.4	-131.4	4.06	-131.4	-0.02	-131.4	5.38	-131.4	-3.32	-131.4	-2.69	-131.4	-5.96	-131.4	-3.66	-131.4	-5.05	-131.4	-2.09	-131.4	-2.2
-130.5	-5.34	-130.5	-7.55	-130.5	-5.9	-130.5	-7.01	-130.5	-5.65	-130.5	-7.1	-130.5	-2.8	-130.5	-5.68	-130.5	-5.86	-130.5	-1.31	-130.5	-2.33	-130.5	-2.88	-130.5	1.49	-130.5	3.16	-130.5	0.45	-130.5	4.67	-130.5	0.74	-130.5	4.16	-130.5	-2.07	-130.5	-4.82	-130.5	-8.5	-130.5	-2.08	-130.5	-3.71	-130.5	-2.27	-130.5	-1.25
-129.6	-5.39	-129.6	-5.73	-129.6	-4.37	-129.6	-4.71	-129.6	-7.43	-129.6	-6.58	-129.6	-0.28	-129.6	-3.14	-129.6	-4.55	-129.6	0.79	-129.6	-1.66	-129.6	-1.78	-129.6	1.6	-129.6	1.87	-129.6	0.69	-129.6	7.4	-129.6	3.41	-129.6	2.44	-129.6	-0.11	-129.6	-5.11	-129.6	-6	-129.6	-1.67	-129.6	-2.15	-129.6	-1.6	-129.6	-1.28
-128.7	-5.06	-128.7	-8.61	-128.7	-7.28	-128.7	-5.66	-128.7	-4.29	-128.7	-7.98	-128.7	-1.33	-128.7	-3.02	-128.7	-5.73	-128.7	-2.01	-128.7	0.41	-128.7	-3	-128.7	2.31	-128.7	2.89	-128.7	0.71	-128.7	4.39	-128.7	1.08	-128.7	2.08	-128.7	-0.79	-128.7	-1.29	-128.7	-9.18	-128.7	-1.65	-128.7	-5.41	-128.7	-3.84	-128.7	-1.76
-127.8	-4.27	-127.8	-6.42	-127.8	-9.53	-127.8	-7.24	-127.8	-6.56	-127.8	-6.28	-127.8	-0.67	-127.8	-3.76	-127.8	-6.06	-127.8	0.49	-127.8	-4.09	-127.8	-3.05	-127.8	1.21	-127.8	3.39	-127.8	0.85	-127.8	4.77	-127.8	0.6	-127.8	2.73	-127.8	-2.97	-127.8	-4.07	-127.8	-7.02	-127.8	-1.74	-127.8	-4	-127.8	-3.93	-127.8	-1.56
-126.9	-2.99	-126.9	-6.41	-126.9	-7.52	-126.9	-5.47	-126.9	-6.07	-126.9	-7.11	-126.9	0.63	-126.9	-5.31	-126.9	-6.99	-126.9	-2.88	-126.9	-2.75	-126.9	-0.26	-126.9	2.1	-126.9	1.87	-126.9	-0.09	-126.9	3.2	-126.9	0.72	-126.9	5.06	-126.9	-2.93	-126.9	-4.03	-126.9	-7.61	-126.9	-0.99	-126.9	-1.87	-126.9	-4.21	-126.9	-2.74
-126	-6.3	-126	-6.77	-126	-8.61	-126	-5.42	-126	-6.85	-126	-8.32	-126	-2.46	-126	-4.33	-126	-3.97	-126	0.25	-126	-1.48	-126	-4.84	-126	0.66	-126	1.9	-126	1.49	-126	6.79	-126	1.6	-126	1.61	-126	-0.35	-126	-5.14	-126	-7.13	-126	-2.24	-126	-4.39	-126	-3.53	-126	-1.41
-125.1	-4.99	-125.1	-6.81	-125.1	-5.27	-125.1	-8.06	-125.1	-4.26	-125.1	-6.42	-125.1	0.14	-125.1	-2.13	-125.1	-5.2	-125.1	0.2	-125.1	-0.3	-125.1	-4.46	-125.1	3.35	-125.1	2.62	-125.1	-0.05	-125.1	4.69	-125.1	0.86	-125.1	0.95	-125.1	-2.13	-125.1	-5.12	-125.1	-6.16	-125.1	-0.43	-125.1	-4.59	-125.1	-4.85	-125.1	0.35
-124.2	-4.8	-124.2	-7.55	-124.2	-8.45	-124.2	-6.82	-124.2	-3.91	-124.2	-7.27	-124.2	-1.72	-124.2	-5.81	-124.2	-4.72	-124.2	-0.49	-124.2	-1.57	-124.2	1.25	-124.2	1.83	-124.2	-0.69	-124.2	-0.46	-124.2	5.47	-124.2	0.48	-124.2	2.91	-124.2	-0.91	-124.2	-5.81	-124.2	-6.31	-124.2	-3.6	-124.2	-4.44	-124.2	-3.92	-124.2	-0.58
-123.3	-4.19	-123.3	-6.55	-123.3	-6.47	-123.3	-5.53	-123.3	-6.44	-123.3	-5.19	-123.3	-1.91	-123.3	-4.48	-123.3	-5.75	-123.3	-0.6	-123.3	0.16	-123.3	-3.37	-123.3	0.67	-123.3	0.9	-123.3	-0.89	-123.3	5.15	-123.3	3.36	-123.3	0.35	-123.3	-2.76	-123.3	-5.05	-123.3	-7.26	-123.3	-0.29	-123.3	-3.14	-123.3	-3.45	-123.3	-0.6
-122.4	-6	-122.4	-7.57	-122.4	-5.43	-122.4	-7.22	-122.4	-6.74	-122.4	-9.05	-122.4	-1.54	-122.4	-6.54	-122.4	-3.32	-122.4	-0.87	-122.4	-4.45	-122.4	-2.86	-122.4	2.52	-122.4	0.44	-122.4	0.7	-122.4	1	-122.4	1.08	-122.4	2.21	-122.4	-2.58	-122.4	-6.54	-122.4	-4.63	-122.4	-3.31	-122.4	-3.14	-122.4	-3.78	-122.4	-2.62
-121.5	-3.6	-121.5	-6.25	-121.5	-6.04	-121.5	-5.08	-121.5	-6.1	-121.5	-7.53	-121.5	-0.97	-121.5	-3.71	-121.5	-4.98	-121.5	-1.82	-121.5	-1.05	-121.5	-4.28	-121.5	3.95	-121.5	1.76	-121.5	-1.4	-121.5	3.78	-121.5	1.19	-121.5	1.08	-121.5	-0.73	-121.5	-4.8	-121.5	-7.69	-121.5	-1.37	-121.5	-3.58	-121.5	-2.49	-121.5	-0.28
-120.6	-5.38	-120.6	-6.72	-120.6	-7.16	-120.6	-5.91	-120.6	-6.44	-120.6	-8.25	-120.6	-0.7	-120.6	-4.74	-120.6	-5.71	-120.6	-2.04	-120.6	-3.63	-120.6	-2.39	-120.6	1.85	-120.6	0.26	-120.6	0.36	-120.6	3.39	-120.6	1.9	-120.6	4.1	-120.6	-2.46	-120.6	-4.59	-120.6	-5.41	-120.6	-3.47	-120.6	-3.93	-120.6	-2.29	-120.6	-0.55
-119.7	-4.48	-119.7	-8.42	-119.7	-4.65	-119.7	-6.95	-119.7	-6.61	-119.7	-7.84	-119.7	-1.28	-119.7	-3.51	-119.7	-5.07	-119.7	0.42	-119.7	-1.29	-119.7	-3.17	-119.7	1.48	-119.7	0.99	-119.7	0.02	-119.7	5.12	-119.7	2.48	-119.7	1.36	-119.7	-0.67	-119.7	-4.21	-119.7	-5.25	-119.7	-3.91	-119.7	-2.52	-119.7	-3.25	-119.7	0.95
-118.8	-3.26	-118.8	-5.69	-118.8	-4.8	-118.8	-3.66	-118.8	-4.62	-118.8	-6.29	-118.8	0.17	-118.8	-2.25	-118.8	-6.56	-118.8	-1.55	-118.8	-2.9	-118.8	-0.75	-118.8	1.63	-118.8	3.55	-118.8	-0.21	-118.8	2.64	-118.8	1.27	-118.8	1.54	-118.8	-1.99	-118.8	-3.01	-118.8	-6.39	-118.8	-2.38	-118.8	-4.1	-118.8	-6.21	-118.8	-1.04
-117.9	-3.41	-117.9	-5.47	-117.9	-5.58	-117.9	-5.9	-117.9	-4.73	-117.9	-5.46	-117.9	-0.07	-117.9	-2.54	-117.9	-4.49	-117.9	-1.44	-117.9	-3.44	-117.9	-0.93	-117.9	0.97	-117.9	1.93	-117.9	-1.51	-117.9	4.83	-117.9	-2	-117.9	3.04	-117.9	-2.02	-117.9	-3.72	-117.9	-8.24	-117.9	0.38	-117.9	-4.3	-117.9	-3.5	-117.9	-0.6
-117	-4.28	-117	-5.8	-117	-3.47	-117	-8.08	-117	-5.46	-117	-4.97	-117	-1.22	-117	-3.76	-117	-2.94	-117	-0.36	-117	-2.76	-117	-1.51	-117	3.49	-117	1.59	-117	0.83	-117	4.92	-117	2.25	-117	2.49	-117	-2.13	-117	-4.59	-117	-6.18	-117	-2.26	-117	-0.7	-117	-4.3	-117	-0.06
-116.1	-4.84	-116.1	-7.5	-116.1	-7.78	-116.1	-6.3	-116.1	-5.69	-116.1	-5.14	-116.1	-0.66	-116.1	-4.56	-116.1	-3.35	-116.1	-2.75	-116.1	-1.94	-116.1	-2.14	-116.1	0.53	-116.1	0.22	-116.1	0.16	-116.1	2.42	-116.1	2.4	-116.1	2.21	-116.1	-2.69	-116.1	-5.82	-116.1	-8.75	-116.1	-1.46	-116.1	-4.9	-116.1	-5.39	-116.1	-1.24
-115.2	-2.22	-115.2	-4.42	-115.2	-5.62	-115.2	-7.53	-115.2	-4.99	-115.2	-7.03	-115.2	0.03	-115.2	-4.52	-115.2	-2.87	-115.2	-3.22	-115.2	-2.23	-115.2	-2.46	-115.2	2.78	-115.2	-0.03	-115.2	0.48	-115.2	5.3	-115.2	-0.26	-115.2	4.37	-115.2	-0.23	-115.2	-5.12	-115.2	-5.89	-115.2	-4.91	-115.2	-2.67	-115.2	-0.96	-115.2	-1.59
-114.3	-6.6	-114.3	-5.3	-114.3	-3.28	-114.3	-5.92	-114.3	-5.17	-114.3	-4.66	-114.3	0.06	-114.3	-3.43	-114.3	-2.21	-114.3	-1.55	-114.3	-1.86	-114.3	-0.01	-114.3	2.92	-114.3	-0.11	-114.3	0.71	-114.3	4.64	-114.3	-0.85	-114.3	4.65	-114.3	-1.81	-114.3	-4.36	-114.3	-4.91	-114.3	-3.08	-114.3	-8.27	-114.3	-4.52	-114.3	-2.31
-113.4	-3.58	-113.4	-6.59	-113.4	-6.44	-113.4	-7.53	-113.4	-5.65	-113.4	-4.11	-113.4	1.96	-113.4	-2.8	-113.4	-6.93	-113.4	-3.01	-113.4	-2.31	-113.4	-2.19	-113.4	0.66	-113.4	2.69	-113.4	-2.08	-113.4	3.44	-113.4	1.91	-113.4	3.29	-113.4	-2.46	-113.4	-3.39	-113.4	-7.18	-113.4	-2.18	-113.4	-4.52	-113.4	-3.06	-113.4	-2.03
-112.5	-2.58	-112.5	-5.06	-112.5	-4.45	-112.5	-8.2	-112.5	-6.8	-112.5	-4.52	-112.5	-0.84	-112.5	-2.95	-112.5	-3.82	-112.5	-2.63	-112.5	-2.26	-112.5	-0.46	-112.5	1.06	-112.5	2.89	-112.5	-0.08	-112.5	4.92	-112.5	0.99	-112.5	2.51	-112.5	-3.02	-112.5	-5.4	-112.5	-5.45	-112.5	-1.8	-112.5	-4.12	-112.5	-4.12	-112.5	-1.44
-111.6	-5.61	-111.6	-3.36	-111.6	-4.76	-111.6	-9.02	-111.6	-6.82	-111.6	-6.48	-111.6	-2.07	-111.6	-2.31	-111.6	-5.27	-111.6	-3.19	-111.6	-4.03	-111.6	-1.49	-111.6	3.38	-111.6	2.79	-111.6	-1.19	-111.6	4.38	-111.6	1.11	-111.6	0.09	-111.6	-1.99	-111.6	-2.73	-111.6	-6.85	-111.6	-2.8	-111.6	-2.68	-111.6	-6.74	-111.6	-2.65
-110.7	-5.29	-110.7	-5.98	-110.7	-4.15	-110.7	-6.16	-110.7	-5.83	-110.7	-5.39	-110.7	-1.93	-110.7	-4.16	-110.7	-4.37	-110.7	-0.59	-110.7	-0.32	-110.7	-1.6	-110.7	1.48	-110.7	-0.09	-110.7	-1.13	-110.7	4.42	-110.7	0.76	-110.7	2.2	-110.7	-1.54	-110.7	-5.52	-110.7	-5.99	-110.7	0.61	-110.7	-3.15	-110.7	-2.68	-110.7	0.79
-109.8	-2.81	-109.8	-5.32	-109.8	-4.1	-109.8	-6.66	-109.8	-3.76	-109.8	-9.27	-109.8	-1.38	-109.8	-6.08	-109.8	-0.92	-109.8	-0.92	-109.8	-1.17	-109.8	-3.57	-109.8	2.5	-109.8	1.08	-109.8	1.92	-109.8	6	-109.8	0.17	-109.8	0.15	-109.8	-2.69	-109.8	-5.09	-109.8	-5.34	-109.8	-2.57	-109.8	-3.54	-109.8	-1.95	-109.8	-2.4
-108.9	-4.15	-108.9	-4.21	-108.9	-4.74	-108.9	-6.09	-108.9	-2.53	-108.9	-3.98	-108.9	-1	-108.9	-3.28	-108.9	-5.03	-108.9	1.54	-108.9	0.27	-108.9	1.71	-108.9	1.94	-108.9	1.85	-108.9	-1.71	-108.9	6.66	-108.9	3.87	-108.9	2.46	-108.9	-1.66	-108.9	-3.53	-108.9	-5.82	-108.9	-1.66	-108.9	0.2	-108.9	-4.24	-108.9	1.74
-108	-6.84	-108	-4.82	-108	-4.6	-108	-4.89	-108	-2.97	-108	-3.59	-108	-2.63	-108	-4.29	-108	-2.79	-108	-0.78	-108	-0.71	-108	-0.11	-108	-0.49	-108	1.11	-108	0.76	-108	4.78	-108	1.16	-108	0.96	-108	-3.65	-108	-3.7	-108	-6.06	-108	-1.38	-108	-3.32	-108	-1.33	-108	-2.44
-107.1	-3.88	-107.1	-4.47	-107.1	-4.46	-107.1	-3.83	-107.1	-6.7	-107.1	-4.55	-107.1	0.23	-107.1	-2.92	-107.1	-4.7	-107.1	-1.84	-107.1	-3.23	-107.1	-0.57	-107.1	3.6	-107.1	2.01	-107.1	-1.03	-107.1	4.29	-107.1	1.23	-107.1	0.32	-107.1	-1.02	-107.1	-5.85	-107.1	-5.4	-107.1	-0.96	-107.1	-1.34	-107.1	-4.23	-107.1	-1.98
-106.2	-2.1	-106.2	-5.39	-106.2	-4.16	-106.2	-5.56	-106.2	-6.02	-106.2	-3.66	-106.2	0.04	-106.2	-0.59	-106.2	-3.44	-106.2	-1.99	-106.2	0.03	-106.2	-2.8	-106.2	1.83	-106.2	3.32	-106.2	2.81	-106.2	4.55	-106.2	-0.41	-106.2	1.37	-106.2	-0.37	-106.2	-3.84	-106.2	-5.77	-106.2	-3.36	-106.2	-3.89	-106.2	-3.29	-106.2	-0.36
-105.3	-2.93	-105.3	-4.83	-105.3	-4.96	-105.3	-4.35	-105.3	-6.09	-105.3	-6.16	-105.3	1.65	-105.3	-3.74	-105.3	-3.27	-105.3	0.76	-105.3	-1.46	-105.3	-1.13	-105.3	2.65	-105.3	2.87	-105.3	-0.42	-105.3	7.26	-105.3	1.7	-105.3	0.58	-105.3	-1.41	-105.3	-4.15	-105.3	-6.06	-105.3	1.95	-105.3	-3.57	-105.3	-2.34	-105.3	-1.84
-104.4	-3.1	-104.4	-6.61	-104.4	-7.05	-104.4	-6.05	-104.4	-6.21	-104.4	-4.7	-104.4	0.99	-104.4	-4.25	-104.4	-7.2	-104.4	1.04	-104.4	-5.48	-104.4	-2.38	-104.4	0.34	-104.4	2.27	-104.4	-1.1	-104.4	2.23	-104.4	-1.24	-104.4	1.75	-104.4	-3.72	-104.4	-1.76	-104.4	-8.22	-104.4	-4.65	-104.4	-3.81	-104.4	-3.73	-104.4	-1.94
-103.5	-3.75	-103.5	-6.04	-103.5	-5.24	-103.5	-5.67	-103.5	-5.17	-103.5	-5.16	-103.5	0.39	-103.5	-4.74	-103.5	-5.94	-103.5	-0.8	-103.5	-1.42	-103.5	-3.52	-103.5	3.56	-103.5	4.11	-103.5	-2.98	-103.5	3.51	-103.5	0.99	-103.5	3.34	-103.5	-1.98	-103.5	-1.7	-103.5	-7.76	-103.5	-2.31	-103.5	-1.96	-103.5	-1.11	-103.5	-1.78
-102.6	-4.28	-102.6	-4.66	-102.6	-4.05	-102.6	-4.04	-102.6	-4.03	-102.6	-6.91	-102.6	-0.26	-102.6	-4.38	-102.6	-5.29	-102.6	-0.17	-102.6	-2.64	-102.6	-2.29	-102.6	2.51	-102.6	1.78	-102.6	-0.64	-102.6	5.36	-102.6	-1.34	-102.6	0.85	-102.6	-1.49	-102.6	-3.96	-102.6	-2.93	-102.6	-1.32	-102.6	-5.93	-102.6	-2.98	-102.6	-0.86
-101.7	-2.74	-101.7	-4.1	-101.7	-5.84	-101.7	-3.72	-101.7	-1.8	-101.7	-6.77	-101.7	-0.31	-101.7	-3.9	-101.7	-5.77	-101.7	-1.53	-101.7	-0.55	-101.7	-2.85	-101.7	2.71	-101.7	1.12	-101.7	0.33	-101.7	5.07	-101.7	2.37	-101.7	2.19	-101.7	-2	-101.7	-5.01	-101.7	-4.26	-101.7	-1.76	-101.7	-1.84	-101.7	-2.78	-101.7	-2.63
-100.8	-1.72	-100.8	-4.62	-100.8	-5.97	-100.8	-3.59	-100.8	-2.59	-100.8	-4.95	-100.8	0.01	-100.8	-3.27	-100.8	-4.51	-100.8	-0.64	-100.8	-0.83	-100.8	-0.13	-100.8	2.43	-100.8	2.03	-100.8	0.04	-100.8	2.12	-100.8	-0.15	-100.8	3.53	-100.8	-0.22	-100.8	-4.15	-100.8	-5.62	-100.8	-3.06	-100.8	-4.62	-100.8	-0.98	-100.8	-0.29
-99.9	-3.33	-99.9	-4.28	-99.9	-6.7	-99.9	-6.54	-99.9	-4.41	-99.9	-6.12	-99.9	0.19	-99.9	-2.31	-99.9	-3.59	-99.9	-2.11	-99.9	-1.63	-99.9	-2	-99.9	2.88	-99.9	1.7	-99.9	-1.2	-99.9	0.92	-99.9	0.04	-99.9	1.38	-99.9	-1.65	-99.9	-4.54	-99.9	-7.7	-99.9	-3.3	-99.9	-4.87	-99.9	-3.35	-99.9	-1.01
-99	-2.68	-99	-4.79	-99	-6.41	-99	-1.53	-99	-6.78	-99	-8.79	-99	-0.52	-99	-2.46	-99	-4.08	-99	-0.23	-99	-3.26	-99	-2.16	-99	-0.09	-99	0.3	-99	-0.56	-99	2.81	-99	-0.7	-99	1.96	-99	-5.84	-99	-4.83	-99	-6.4	-99	-0.95	-99	-2.73	-99	-3.19	-99	-5.77
-98.1	-3.91	-98.1	-4.7	-98.1	-5.36	-98.1	-5.07	-98.1	-6.02	-98.1	-3.49	-98.1	-0.45	-98.1	-4.6	-98.1	-4.39	-98.1	-0.74	-98.1	-1.9	-98.1	-3.06	-98.1	1.41	-98.1	2.46	-98.1	-0.75	-98.1	4.18	-98.1	-0.41	-98.1	0.44	-98.1	-4.87	-98.1	-4.46	-98.1	-6.17	-98.1	-2.11	-98.1	-3.33	-98.1	-5.01	-98.1	-4.11
-97.2	-4.89	-97.2	-4.39	-97.2	-6.4	-97.2	-2.05	-97.2	-5.28	-97.2	-2.07	-97.2	-3.73	-97.2	-4.35	-97.2	-3	-97.2	-1.07	-97.2	-0.74	-97.2	-1.1	-97.2	-1.97	-97.2	0.5	-97.2	0.52	-97.2	1.59	-97.2	2.74	-97.2	1.22	-97.2	-2.14	-97.2	-2.58	-97.2	-4.59	-97.2	-2.18	-97.2	-3	-97.2	-3.02	-97.2	-0.66
-96.3	-2.32	-96.3	-6.52	-96.3	-4.85	-96.3	-5.51	-96.3	-2.7	-96.3	-5.61	-96.3	-0.07	-96.3	-3.94	-96.3	-5.14	-96.3	-2.2	-96.3	-0.47	-96.3	-0.72	-96.3	1.48	-96.3	1.37	-96.3	-1.22	-96.3	4.31	-96.3	0.48	-96.3	0.14	-96.3	-3.35	-96.3	-3.35	-96.3	-5.89	-96.3	-0.41	-96.3	-2.89	-96.3	-4.15	-96.3	0.78
-95.4	-2.5	-95.4	-6.03	-95.4	-4.7	-95.4	-3.85	-95.4	-0.67	-95.4	-4.34	-95.4	-0.8	-95.4	-2.98	-95.4	-2.9	-95.4	-1.34	-95.4	0.06	-95.4	-0.29	-95.4	0.57	-95.4	0.41	-95.4	1.13	-95.4	1.6	-95.4	2.38	-95.4	-0.32	-95.4	-3.59	-95.4	-5.36	-95.4	-5.04	-95.4	-1.92	-95.4	-2.22	-95.4	-3.99	-95.4	-3.45
-94.5	-3.02	-94.5	-6.21	-94.5	-2.87	-94.5	-5.26	-94.5	-4.41	-94.5	-5.15	-94.5	3.02	-94.5	-2.6	-94.5	-2.61	-94.5	2.3	-94.5	-1.99	-94.5	-0.05	-94.5	2.08	-94.5	0.22	-94.5	-2.22	-94.5	3.9	-94.5	1.99	-94.5	2.48	-94.5	-2.97	-94.5	-2.4	-94.5	-6.35	-94.5	-2.45	-94.5	-2.87	-94.5	-2.78	-94.5	-2.38
-93.6	-1.86	-93.6	-3.64	-93.6	-6.41	-93.6	-4.02	-93.6	-6.54	-93.6	-4.72	-93.6	-0.09	-93.6	-3.69	-93.6	-4.36	-93.6	0.74	-93.6	-2.04	-93.6	-1.78	-93.6	-1.24	-93.6	3.27	-93.6	-1.43	-93.6	4.46	-93.6	0.53	-93.6	3.11	-93.6	-2.88	-93.6	-1.78	-93.6	-4.76	-93.6	-1	-93.6	-2.67	-93.6	-3.34	-93.6	-0.9
-92.7	-3.25	-92.7	-4.36	-92.7	-4.16	-92.7	-4.05	-92.7	-2.84	-92.7	-3.45	-92.7	-1.22	-92.7	-1.67	-92.7	-4.02	-92.7	-1.87	-92.7	-0.41	-92.7	-2.39	-92.7	0.74	-92.7	2.29	-92.7	-1.93	-92.7	1.32	-92.7	0.04	-92.7	0.53	-92.7	-1.14	-92.7	-4.59	-92.7	-4.77	-92.7	-2.76	-92.7	-3.65	-92.7	-4.84	-92.7	-3.08
-91.8	-4.72	-91.8	-6.45	-91.8	-2.72	-91.8	-4.58	-91.8	-4.99	-91.8	-4.42	-91.8	0.31	-91.8	-4.76	-91.8	-1.3	-91.8	-1.88	-91.8	-1.01	-91.8	-1.48	-91.8	1.7	-91.8	1.99	-91.8	0.61	-91.8	3.87	-91.8	0.65	-91.8	-0.36	-91.8	-4.08	-91.8	-1.93	-91.8	-4.67	-91.8	-0.88	-91.8	-3.39	-91.8	-4.5	-91.8	-3.52
-90.9	-3.05	-90.9	-6.53	-90.9	-6.4	-90.9	-4.8	-90.9	-2.93	-90.9	-5.78	-90.9	-1.83	-90.9	-3.13	-90.9	-4.57	-90.9	0.51	-90.9	-1.27	-90.9	-3.47	-90.9	1.62	-90.9	1.94	-90.9	-1.42	-90.9	3.79	-90.9	0.75	-90.9	-0.36	-90.9	-0.41	-90.9	-3.28	-90.9	-4.8	-90.9	-1.1	-90.9	-1.34	-90.9	-4.72	-90.9	1.46
-90	-3.88	-90	-3.49	-90	-6.13	-90	-2.67	-90	-2.99	-90	-2.64	-90	0.24	-90	-3.59	-90	-4.52	-90	-0.46	-90	-0.76	-90	-2.28	-90	0.43	-90	1.2	-90	1.41	-90	2.73	-90	-0.78	-90	-1.14	-90	-4.77	-90	-3.83	-90	-5.78	-90	-3.84	-90	-3.8	-90	-4.64	-90	-1.78
-89.1	-3.37	-89.1	-3.01	-89.1	-5.22	-89.1	-5.23	-89.1	-3.81	-89.1	-3.93	-89.1	-0.96	-89.1	-1.04	-89.1	-5.76	-89.1	-0.6	-89.1	-0.07	-89.1	-1.3	-89.1	0.62	-89.1	1.06	-89.1	0.96	-89.1	3.88	-89.1	0.06	-89.1	3.95	-89.1	-2.75	-89.1	-5.29	-89.1	-5.75	-89.1	0.1	-89.1	-2.39	-89.1	-1.17	-89.1	-1.97
-88.2	-1.95	-88.2	-4.64	-88.2	-5.85	-88.2	-6.43	-88.2	-4.26	-88.2	-2.74	-88.2	0.4	-88.2	-1.64	-88.2	-1.65	-88.2	-3.92	-88.2	-2.11	-88.2	-1.78	-88.2	0.35	-88.2	-0.9	-88.2	0.45	-88.2	1.01	-88.2	2.28	-88.2	1.5	-88.2	-4.54	-88.2	-7.31	-88.2	-4.49	-88.2	-0.02	-88.2	-2.08	-88.2	-0.46	-88.2	-3.35
-87.3	-5.2	-87.3	-3.7	-87.3	-3.08	-87.3	-3.45	-87.3	-4.21	-87.3	-4.82	-87.3	-0.9	-87.3	-3.89	-87.3	-4.18	-87.3	-0.54	-87.3	-1.01	-87.3	-1.19	-87.3	1.25	-87.3	1.4	-87.3	-1.99	-87.3	3.88	-87.3	-0.29	-87.3	3.28	-87.3	-2.68	-87.3	-1.58	-87.3	-6.84	-87.3	0.34	-87.3	-1.48	-87.3	-0.38	-87.3	-0.63
-86.4	-2.33	-86.4	-5.92	-86.4	-3.95	-86.4	-4.33	-86.4	-1.97	-86.4	-5.5	-86.4	-0.75	-86.4	-3.83	-86.4	-3.03	-86.4	-1.83	-86.4	1.19	-86.4	-4.21	-86.4	0.26	-86.4	1.01	-86.4	0.85	-86.4	3.62	-86.4	1.22	-86.4	1.59	-86.4	-2.89	-86.4	-2.46	-86.4	-4.64	-86.4	-1.25	-86.4	-3.27	-86.4	-0.83	-86.4	1.29
-85.5	-2.65	-85.5	-4.71	-85.5	-4.7	-85.5	-3.59	-85.5	-5.65	-85.5	-4.72	-85.5	-1.09	-85.5	-2.78	-85.5	-2.39	-85.5	-2.74	-85.5	-1.59	-85.5	-3.04	-85.5	1.24	-85.5	1.09	-85.5	-0.53	-85.5	0.16	-85.5	-0.29	-85.5	0.4	-85.5	-0.77	-85.5	-3.07	-85.5	-7.26	-85.5	-2.8	-85.5	-2.55	-85.5	-4.09	-85.5	-1.33
-84.6	-2.67	-84.6	-4.02	-84.6	-2.04	-84.6	-1.51	-84.6	-5.07	-84.6	-3.77	-84.6	-1.47	-84.6	-3.01	-84.6	-4.11	-84.6	0.9	-84.6	-1.8	-84.6	-2.85	-84.6	-0.39	-84.6	0.51	-84.6	-0.74	-84.6	2.14	-84.6	2.51	-84.6	-0.06	-84.6	-5.19	-84.6	-4.19	-84.6	-6.45	-84.6	-1.28	-84.6	-3.6	-84.6	-4.03	-84.6	-1.58
-83.7	-1.46	-83.7	-4.88	-83.7	-1.02	-83.7	-3.12	-83.7	-2.92	-83.7	-2.35	-83.7	0.12	-83.7	-1.54	-83.7	-2.75	-83.7	1.33	-83.7	-2.2	-83.7	-1.45	-83.7	0.81	-83.7	2.98	-83.7	-1.03	-83.7	2.51	-83.7	0.92	-83.7	2.72	-83.7	-5.12	-83.7	-2.66	-83.7	-6.5	-83.7	0.14	-83.7	-2.6	-83.7	-0.91	-83.7	-4.38
-82.8	-3.26	-82.8	-4.79	-82.8	-4.01	-82.8	-5.04	-82.8	-3.27	-82.8	-2.48	-82.8	1.4	-82.8	-2.8	-82.8	-2.52	-82.8	-0.76	-82.8	-1.55	-82.8	-0.95	-82.8	2.39	-82.8	1.78	-82.8	1.54	-82.8	5.3	-82.8	2.24	-82.8	2.84	-82.8	-0.09	-82.8	-3.99	-82.8	-5.18	-82.8	-2.04	-82.8	-3.43	-82.8	-3.04	-82.8	-0.04
-81.9	-3.4	-81.9	-3.15	-81.9	-2.01	-81.9	-5.67	-81.9	-3.76	-81.9	-2.83	-81.9	-0.09	-81.9	-1.26	-81.9	-3.54	-81.9	-1.4	-81.9	-0.93	-81.9	-1.74	-81.9	0.71	-81.9	1.95	-81.9	-0.96	-81.9	3.07	-81.9	0.77	-81.9	3.39	-81.9	-2.17	-81.9	-3.58	-81.9	-3.02	-81.9	-2.9	-81.9	-2.88	-81.9	-1.08	-81.9	-1.73
-81	-2.04	-81	-4.26	-81	-3.29	-81	-5.28	-81	-6.21	-81	-3.03	-81	0.76	-81	-3.73	-81	-0.85	-81	-0.61	-81	-2.02	-81	-1.71	-81	1.8	-81	3.02	-81	0.46	-81	3.99	-81	1.8	-81	1.87	-81	-1.72	-81	1.16	-81	-4.41	-81	-1.99	-81	-0.31	-81	-0.91	-81	-0.43
-80.1	-4.62	-80.1	-3.81	-80.1	-2.32	-80.1	-3.61	-80.1	-3.3	-80.1	-1.99	-80.1	-1.71	-80.1	-1.55	-80.1	-1.46	-80.1	1.16	-80.1	-0.3	-80.1	-3.78	-80.1	-1.34	-80.1	0.22	-80.1	0	-80.1	4.08	-80.1	1.41	-80.1	0.38	-80.1	-4.13	-80.1	-2.8	-80.1	-3.79	-80.1	-0.19	-80.1	-3.52	-80.1	-3.2	-80.1	-2
-79.2	-3.65	-79.2	-2.82	-79.2	-5.17	-79.2	-4.38	-79.2	-4.92	-79.2	-5.01	-79.2	0.42	-79.2	-2.39	-79.2	-3.68	-79.2	-0.5	-79.2	-1.06	-79.2	-1.41	-79.2	-0.24	-79.2	1.29	-79.2	0.28	-79.2	5.01	-79.2	1.23	-79.2	-0.06	-79.2	-2.88	-79.2	-1.77	-79.2	-4.1	-79.2	-0.18	-79.2	-1.62	-79.2	-3.73	-79.2	-1.91
-78.3	-3.24	-78.3	-2.83	-78.3	-5.51	-78.3	-3.54	-78.3	-4.63	-78.3	-3.15	-78.3	-0.37	-78.3	-1.3	-78.3	-2.67	-78.3	-1.05	-78.3	-2.94	-78.3	0.87	-78.3	0	-78.3	1.27	-78.3	0.36	-78.3	3.41	-78.3	-2.1	-78.3	2.63	-78.3	-0.9	-78.3	-5.44	-78.3	-5.61	-78.3	-0.88	-78.3	-3.46	-78.3	-0.87	-78.3	-0.57
-77.4	-2.68	-77.4	-1.81	-77.4	-3.49	-77.4	-4.92	-77.4	-3.35	-77.4	-3.56	-77.4	0.15	-77.4	-1.17	-77.4	-2.53	-77.4	-2.17	-77.4	-1.58	-77.4	-1.88	-77.4	-0.17	-77.4	1.35	-77.4	-0.45	-77.4	2.25	-77.4	-1.54	-77.4	1.25	-77.4	-1.84	-77.4	-2.81	-77.4	-4.78	-77.4	-0.74	-77.4	-4.02	-77.4	-1.39	-77.4	0.89
-76.5	-3.56	-76.5	-2.2	-76.5	-4.47	-76.5	-2.04	-76.5	-2.06	-76.5	-5.93	-76.5	-2.19	-76.5	-0.62	-76.5	-3.6	-76.5	-0.82	-76.5	-2.25	-76.5	-1.44	-76.5	1.93	-76.5	2.88	-76.5	0.71	-76.5	3.17	-76.5	0.43	-76.5	1.52	-76.5	-3.63	-76.5	-0.86	-76.5	-6.51	-76.5	0.21	-76.5	-0.21	-76.5	-1.39	-76.5	-2.38
-75.6	-2.36	-75.6	-1.84	-75.6	-2.51	-75.6	-3.85	-75.6	-2.47	-75.6	-2.94	-75.6	1.02	-75.6	-1.53	-75.6	-2.79	-75.6	-0.34	-75.6	-1.61	-75.6	-2.9	-75.6	2.1	-75.6	0.48	-75.6	-0.74	-75.6	3.19	-75.6	2.11	-75.6	0.75	-75.6	-1.52	-75.6	-2.83	-75.6	-4.84	-75.6	0.99	-75.6	-1.31	-75.6	-0.99	-75.6	-0.17
-74.7	-0.51	-74.7	-3.64	-74.7	-3.26	-74.7	-3.23	-74.7	-4.24	-74.7	-3.07	-74.7	-0.67	-74.7	-3.24	-74.7	-4.22	-74.7	0.41	-74.7	-1.51	-74.7	-2.08	-74.7	0.04	-74.7	0.68	-74.7	-0.68	-74.7	1.9	-74.7	1.25	-74.7	1.65	-74.7	-2.98	-74.7	-2.16	-74.7	-4.45	-74.7	-1.68	-74.7	-2.41	-74.7	-3.07	-74.7	-3.08
-73.8	-1.78	-73.8	-1.69	-73.8	-3.17	-73.8	-4.66	-73.8	-3.72	-73.8	-1.9	-73.8	0.15	-73.8	-3.9	-73.8	0.16	-73.8	-1.33	-73.8	-0.54	-73.8	-1.24	-73.8	-0.22	-73.8	0.47	-73.8	2.24	-73.8	4.19	-73.8	0.52	-73.8	2.56	-73.8	-2.5	-73.8	-3.34	-73.8	-2.74	-73.8	-0.95	-73.8	0.04	-73.8	-3.49	-73.8	-3.75
-72.9	-2.18	-72.9	-3.51	-72.9	-5.45	-72.9	-1.52	-72.9	-2.56	-72.9	-3.3	-72.9	0.16	-72.9	-0.62	-72.9	-3.17	-72.9	0.54	-72.9	-2.53	-72.9	-2.31	-72.9	2.6	-72.9	1.45	-72.9	0.72	-72.9	4.42	-72.9	0.32	-72.9	0.4	-72.9	1.08	-72.9	-4.12	-72.9	-4.5	-72.9	-3.62	-72.9	-3.11	-72.9	-1.02	-72.9	-0.33
-72	-0.71	-72	-3.45	-72	-3.05	-72	-2.48	-72	-0.56	-72	-4.29	-72	0.94	-72	-4.43	-72	-3.3	-72	1.22	-72	0.05	-72	0.08	-72	2.32	-72	-0.93	-72	-1.8	-72	4.6	-72	0.53	-72	1.3	-72	-0.81	-72	-4.64	-72	-5.68	-72	-0.3	-72	-2.64	-72	-2.64	-72	0.1
-71.1	-2.47	-71.1	-3.31	-71.1	-3.5	-71.1	-3.36	-71.1	-0.59	-71.1	-2.14	-71.1	-0.07	-71.1	-1.09	-71.1	-1.25	-71.1	-0.33	-71.1	-0.14	-71.1	-0.98	-71.1	2.93	-71.1	2.09	-71.1	0.8	-71.1	2.65	-71.1	1.95	-71.1	1.85	-71.1	0.72	-71.1	-5.88	-71.1	-2.75	-71.1	-1.78	-71.1	-1.18	-71.1	-1.45	-71.1	-0.5
-70.2	-3.72	-70.2	-2.06	-70.2	-0.98	-70.2	-5.47	-70.2	-2.45	-70.2	-3.17	-70.2	-1.1	-70.2	-1.77	-70.2	0.19	-70.2	-0.74	-70.2	-0.08	-70.2	-0.01	-70.2	0.83	-70.2	-0.02	-70.2	2.48	-70.2	3.96	-70.2	3.65	-70.2	3.16	-70.2	-1.48	-70.2	-3.05	-70.2	-3.98	-70.2	-0.9	-70.2	-0.17	-70.2	0.41	-70.2	-2.62
-69.3	-1.66	-69.3	-0.82	-69.3	-3.69	-69.3	-1.44	-69.3	-4.82	-69.3	-1.67	-69.3	-1.63	-69.3	-0.33	-69.3	-5.16	-69.3	0.45	-69.3	-2.81	-69.3	-1.65	-69.3	-1.85	-69.3	0.84	-69.3	0.12	-69.3	3.3	-69.3	0.7	-69.3	1.64	-69.3	-4.04	-69.3	-2.65	-69.3	-5.87	-69.3	-1.33	-69.3	-2.27	-69.3	-2.03	-69.3	-1.06
-68.4	-3.76	-68.4	-2.27	-68.4	-0.27	-68.4	-2.05	-68.4	-5.46	-68.4	-2.93	-68.4	-1.31	-68.4	-1.75	-68.4	-1.15	-68.4	0.38	-68.4	-2.44	-68.4	-2.42	-68.4	0.96	-68.4	-0.15	-68.4	-1.99	-68.4	3.57	-68.4	-1	-68.4	1.25	-68.4	-2.45	-68.4	-3.13	-68.4	-5.6	-68.4	-1.27	-68.4	-1.76	-68.4	-0.77	-68.4	-1.9
-67.5	-1.85	-67.5	-3.72	-67.5	-2.75	-67.5	-2.71	-67.5	-3.75	-67.5	-4.76	-67.5	0.54	-67.5	-2.99	-67.5	-3.53	-67.5	1.94	-67.5	-2.46	-67.5	-0.62	-67.5	3.37	-67.5	-2.29	-67.5	-1.97	-67.5	3.36	-67.5	-0.06	-67.5	1.24	-67.5	-2.24	-67.5	-1.78	-67.5	-4.98	-67.5	-1.47	-67.5	-2.19	-67.5	-1.5	-67.5	-1.5
-66.6	-1.07	-66.6	-4.98	-66.6	-2.79	-66.6	-6.74	-66.6	-1.01	-66.6	-1.19	-66.6	0.57	-66.6	-2.84	-66.6	-0.23	-66.6	0.36	-66.6	-1.39	-66.6	0.63	-66.6	0.71	-66.6	-0.8	-66.6	1.01	-66.6	3.7	-66.6	-0.5	-66.6	1.08	-66.6	-3.59	-66.6	-4.4	-66.6	-3.2	-66.6	-1.87	-66.6	1.78	-66.6	-0.02	-66.6	-3.79
-65.7	-2.82	-65.7	-3.74	-65.7	-4.19	-65.7	-3.33	-65.7	-3.43	-65.7	-2.79	-65.7	-1.3	-65.7	-2.9	-65.7	-4.98	-65.7	-3.05	-65.7	-1.31	-65.7	-0.58	-65.7	-0.09	-65.7	2.37	-65.7	-2.6	-65.7	-0.82	-65.7	0.38	-65.7	2.25	-65.7	-3.39	-65.7	-0.82	-65.7	-2.26	-65.7	-1.08	-65.7	-2.02	-65.7	0.68	-65.7	-2.03
-64.8	-1.92	-64.8	-1.5	-64.8	-2.62	-64.8	-0.7	-64.8	-2.71	-64.8	-2.67	-64.8	0.89	-64.8	-0.9	-64.8	-2.09	-64.8	1.13	-64.8	-0.35	-64.8	-2.73	-64.8	3.31	-64.8	2.21	-64.8	2.04	-64.8	4.8	-64.8	-1.53	-64.8	-0.17	-64.8	-2.88	-64.8	0.03	-64.8	-2.74	-64.8	-0.37	-64.8	-2.19	-64.8	-2.58	-64.8	-1.76
-63.9	-0.75	-63.9	-3.85	-63.9	-4.21	-63.9	-2.7	-63.9	-1.61	-63.9	-0.34	-63.9	1.56	-63.9	-3.84	-63.9	-5.69	-63.9	1.93	-63.9	-0.17	-63.9	0.09	-63.9	-0.02	-63.9	0.64	-63.9	-0.25	-63.9	3.25	-63.9	3.17	-63.9	4.21	-63.9	-1.37	-63.9	-1.74	-63.9	-2.98	-63.9	0.68	-63.9	-0.04	-63.9	-0.99	-63.9	0.58
-63	-0.6	-63	-0.2	-63	-3.77	-63	-2.13	-63	-2.06	-63	-3.28	-63	-0.17	-63	0.27	-63	-4.29	-63	-0.18	-63	0.02	-63	0.07	-63	1.24	-63	1.38	-63	-1.82	-63	2.06	-63	1.5	-63	5.23	-63	-1.21	-63	-1.28	-63	-3.26	-63	-1	-63	-1.38	-63	1.32	-63	-0.54
-62.1	-1.69	-62.1	-6.11	-62.1	-3.62	-62.1	-2.45	-62.1	-4.29	-62.1	-5.36	-62.1	-1.42	-62.1	-2.95	-62.1	-2.85	-62.1	-0.38	-62.1	-3.24	-62.1	-1.72	-62.1	-1.33	-62.1	1.62	-62.1	-0.28	-62.1	2.81	-62.1	-0.96	-62.1	-0.03	-62.1	-2.06	-62.1	-0.52	-62.1	-3.9	-62.1	-2.03	-62.1	-3.65	-62.1	-4.45	-62.1	-1.87
-61.2	-1.55	-61.2	-3.72	-61.2	-0.66	-61.2	-2.72	-61.2	0.6	-61.2	-2.9	-61.2	0.19	-61.2	-2.95	-61.2	-2.14	-61.2	-0.86	-61.2	2.62	-61.2	-0.82	-61.2	-0.1	-61.2	-1.23	-61.2	-0.39	-61.2	2.35	-61.2	0.58	-61.2	1.71	-61.2	-1.5	-61.2	-3.7	-61.2	-3.61	-61.2	-1.3	-61.2	-0.43	-61.2	-0.07	-61.2	-1.47
-60.3	-3.51	-60.3	-2.85	-60.3	-1.87	-60.3	-4.46	-60.3	-3.13	-60.3	-1.78	-60.3	1.07	-60.3	-2.29	-60.3	-1.69	-60.3	-3.18	-60.3	-1.29	-60.3	1.08	-60.3	-0.2	-60.3	3.33	-60.3	1.23	-60.3	0.33	-60.3	0.22	-60.3	1.7	-60.3	-0.76	-60.3	-2.42	-60.3	-1.91	-60.3	-0.03	-60.3	0.03	-60.3	-2.56	-60.3	0.39
-59.4	-0.28	-59.4	-2.57	-59.4	-2.08	-59.4	-0.01	-59.4	-3.65	-59.4	-1.45	-59.4	-1.09	-59.4	-2.8	-59.4	-4.32	-59.4	-0.36	-59.4	-0.77	-59.4	-3.02	-59.4	-0.64	-59.4	2.03	-59.4	-1.47	-59.4	3.64	-59.4	1.74	-59.4	0.12	-59.4	-1.16	-59.4	-3.37	-59.4	-1.06	-59.4	-1.42	-59.4	-1.6	-59.4	-0.55	-59.4	-1.71
-58.5	-0.73	-58.5	-0.69	-58.5	-1.98	-58.5	0.02	-58.5	-1.06	-58.5	-0.34	-58.5	-0.67	-58.5	-2	-58.5	-2.29	-58.5	1.69	-58.5	-0.72	-58.5	-0.1	-58.5	1.47	-58.5	0.35	-58.5	-0.4	-58.5	3.02	-58.5	1.7	-58.5	3.09	-58.5	0.61	-58.5	-1.42	-58.5	-1.29	-58.5	0.56	-58.5	-2.22	-58.5	-0.07	-58.5	-1
-57.6	-3.16	-57.6	-1.31	-57.6	-2.95	-57.6	-0.25	-57.6	-4.84	-57.6	-3.88	-57.6	-1.29	-57.6	-2.92	-57.6	-3.16	-57.6	0.13	-57.6	-1.79	-57.6	-1.3	-57.6	0.92	-57.6	1.17	-57.6	0.42	-57.6	1.59	-57.6	-0.98	-57.6	2.59	-57.6	-0.7	-57.6	-1.65	-57.6	-0.34	-57.6	-2.96	-57.6	-0.93	-57.6	0.73	-57.6	-0.83
-56.7	-3.01	-56.7	-3.37	-56.7	-1.01	-56.7	-0.84	-56.7	-2.09	-56.7	-3.24	-56.7	-1.39	-56.7	-0.45	-56.7	-2.24	-56.7	0.61	-56.7	-1.44	-56.7	-2.93	-56.7	0.23	-56.7	2.28	-56.7	1.66	-56.7	2.63	-56.7	1.57	-56.7	1.71	-56.7	-2.77	-56.7	-2.39	-56.7	-2.83	-56.7	1.14	-56.7	-1.41	-56.7	-0.25	-56.7	-3.54
-55.8	-2.17	-55.8	-1.96	-55.8	-0.69	-55.8	-5.57	-55.8	-1.19	-55.8	-0.71	-55.8	0.98	-55.8	0.45	-55.8	-1.16	-55.8	-0.97	-55.8	2.24	-55.8	-1.47	-55.8	1.86	-55.8	3.58	-55.8	-0.73	-55.8	3.7	-55.8	4.31	-55.8	1.89	-55.8	-1.52	-55.8	-0.42	-55.8	-3.28	-55.8	-0.85	-55.8	-0.65	-55.8	-0.45	-55.8	-2.97
-54.9	-1.37	-54.9	-3.49	-54.9	-1.3	-54.9	-3.77	-54.9	-2.26	-54.9	0.23	-54.9	0.31	-54.9	-0.06	-54.9	-1.15	-54.9	-2.16	-54.9	-0.95	-54.9	-0.7	-54.9	1.14	-54.9	1.73	-54.9	-0.16	-54.9	1.69	-54.9	0.18	-54.9	0.22	-54.9	-1.97	-54.9	-2.26	-54.9	-4.7	-54.9	-1.36	-54.9	0.07	-54.9	-3.34	-54.9	1.1
-54	-3.71	-54	-3.75	-54	-1.78	-54	-2.73	-54	-1.95	-54	-2.47	-54	-2.16	-54	-3.03	-54	-2.87	-54	-0.52	-54	-1.11	-54	-2.81	-54	-0.54	-54	1.42	-54	-2.7	-54	4.25	-54	1.53	-54	1.11	-54	0.48	-54	-1.84	-54	-4.32	-54	1.24	-54	-1.07	-54	0.39	-54	-0.31
-53.1	-1.19	-53.1	-2.56	-53.1	-3.41	-53.1	-3.9	-53.1	-3.35	-53.1	-2.12	-53.1	-0.58	-53.1	-1.95	-53.1	-2.66	-53.1	-0.4	-53.1	-2	-53.1	1.2	-53.1	-0.73	-53.1	0.24	-53.1	-3.13	-53.1	2.23	-53.1	1.72	-53.1	3.18	-53.1	-0.81	-53.1	-3.36	-53.1	-4.85	-53.1	-4	-53.1	0.31	-53.1	0.13	-53.1	-2.66
-52.2	-2.04	-52.2	-0.95	-52.2	-4.66	-52.2	-5.24	-52.2	-2.49	-52.2	0.45	-52.2	1.16	-52.2	-0.57	-52.2	-2.09	-52.2	-1.67	-52.2	-1.12	-52.2	0.02	-52.2	4.52	-52.2	-0.74	-52.2	-1.71	-52.2	4.8	-52.2	-0.79	-52.2	0.06	-52.2	-1.38	-52.2	-2.02	-52.2	-2.07	-52.2	1.42	-52.2	0.04	-52.2	-1.37	-52.2	0.16
-51.3	-2.1	-51.3	-0.85	-51.3	-0.47	-51.3	1.52	-51.3	-2.07	-51.3	-2.19	-51.3	-1.73	-51.3	-0.68	-51.3	-1.55	-51.3	0.49	-51.3	-1.46	-51.3	0.42	-51.3	-0.84	-51.3	2.79	-51.3	1.09	-51.3	1.22	-51.3	0.66	-51.3	2.8	-51.3	-2.55	-51.3	0.38	-51.3	-2.75	-51.3	-0.91	-51.3	-1.84	-51.3	2.45	-51.3	-0.62
-50.4	0.81	-50.4	-1.94	-50.4	-0.83	-50.4	-3.91	-50.4	-1.66	-50.4	-2.67	-50.4	0.9	-50.4	-1.53	-50.4	-2.48	-50.4	-0.98	-50.4	1.32	-50.4	-2.64	-50.4	1.64	-50.4	1.09	-50.4	0.06	-50.4	1.07	-50.4	0.53	-50.4	0.08	-50.4	-0.51	-50.4	-2.49	-50.4	-1.46	-50.4	-0.72	-50.4	-1.65	-50.4	-0.34	-50.4	-0.95
-49.5	-1.6	-49.5	-1.86	-49.5	-0.62	-49.5	-3.56	-49.5	-0.22	-49.5	1.23	-49.5	-0.5	-49.5	-2.04	-49.5	-2.46	-49.5	-1.32	-49.5	1.38	-49.5	-0.12	-49.5	0.82	-49.5	0.9	-49.5	-0.85	-49.5	1.31	-49.5	0.62	-49.5	-1.03	-49.5	-3.03	-49.5	-1.1	-49.5	-3.21	-49.5	0.03	-49.5	-0.86	-49.5	-1.19	-49.5	-0.45
-48.6	-1.16	-48.6	-2.21	-48.6	-2.63	-48.6	-1.84	-48.6	-2.98	-48.6	-0.07	-48.6	-0.53	-48.6	-1.84	-48.6	-1.26	-48.6	-0.99	-48.6	0.92	-48.6	-1.7	-48.6	-0.95	-48.6	-0.06	-48.6	0.51	-48.6	2.03	-48.6	1.99	-48.6	1.37	-48.6	-2.47	-48.6	-2.76	-48.6	-3.14	-48.6	-1.69	-48.6	0.74	-48.6	-0.83	-48.6	0.87
-47.7	-2.17	-47.7	-2.17	-47.7	-2.45	-47.7	-2.52	-47.7	-2.44	-47.7	-3.08	-47.7	-3.15	-47.7	-3.93	-47.7	-1.33	-47.7	-0.07	-47.7	-2.59	-47.7	-2.29	-47.7	0.13	-47.7	-0.58	-47.7	1.68	-47.7	3.03	-47.7	2.27	-47.7	-1.32	-47.7	-1.25	-47.7	-1.37	-47.7	0.45	-47.7	-0.98	-47.7	-0.48	-47.7	-2.74	-47.7	1.16
-46.8	-3.39	-46.8	-3.33	-46.8	-3.05	-46.8	-1.27	-46.8	1.68	-46.8	-2.13	-46.8	-2.11	-46.8	-2.41	-46.8	-3.79	-46.8	-1.81	-46.8	1.2	-46.8	-0.71	-46.8	0.84	-46.8	1.86	-46.8	-0.4	-46.8	-0.15	-46.8	-0.24	-46.8	0.95	-46.8	-1.16	-46.8	-2.7	-46.8	-0.86	-46.8	-0.84	-46.8	-1.72	-46.8	-3.23	-46.8	-1.85
-45.9	-1.18	-45.9	-2.08	-45.9	-3.5	-45.9	-0.49	-45.9	-0.6	-45.9	-3.66	-45.9	0.66	-45.9	-2.92	-45.9	-2.79	-45.9	-1.45	-45.9	-1.37	-45.9	-1.79	-45.9	0.98	-45.9	1.54	-45.9	-2.26	-45.9	3.05	-45.9	0.76	-45.9	0.38	-45.9	-2.45	-45.9	-1.76	-45.9	-3.16	-45.9	0.67	-45.9	1.17	-45.9	-1.11	-45.9	-1.98
-45	-0.21	-45	-3.17	-45	-3.76	-45	0.74	-45	-2.47	-45	-2.47	-45	0.8	-45	-2.99	-45	-3.64	-45	0.21	-45	-1.98	-45	-1.85	-45	1.47	-45	-0.45	-45	0.75	-45	2.36	-45	-0.59	-45	1.56	-45	-0.64	-45	-2.68	-45	-2.81	-45	1.07	-45	-1.34	-45	-0.96	-45	-1.46
-44.1	-0.99	-44.1	-1.83	-44.1	-2.5	-44.1	-2.82	-44.1	0.69	-44.1	-1.51	-44.1	-0.25	-44.1	-3.12	-44.1	-1.13	-44.1	-1.23	-44.1	-1.47	-44.1	-5.71	-44.1	-0.88	-44.1	-0.94	-44.1	0.44	-44.1	0.05	-44.1	-0.04	-44.1	-2.02	-44.1	-1.05	-44.1	-0.56	-44.1	-2.19	-44.1	-0.8	-44.1	-0.69	-44.1	-2.95	-44.1	0.68
-43.2	-1.64	-43.2	-1.79	-43.2	-2.48	-43.2	-1.01	-43.2	-2.23	-43.2	-0.38	-43.2	-3.28	-43.2	-0.79	-43.2	-2.49	-43.2	-1.2	-43.2	-0.68	-43.2	-1.36	-43.2	-0.82	-43.2	2.17	-43.2	0.31	-43.2	1.11	-43.2	2.47	-43.2	0.21	-43.2	0.38	-43.2	-1.52	-43.2	-4.35	-43.2	-1.47	-43.2	0.17	-43.2	-0.18	-43.2	1.37
-42.3	-1.41	-42.3	-2.57	-42.3	-1.76	-42.3	-2.08	-42.3	-1.42	-42.3	-5.65	-42.3	0.11	-42.3	-0.49	-42.3	-0.52	-42.3	-1.69	-42.3	-0.55	-42.3	-1.36	-42.3	0.93	-42.3	2.74	-42.3	0.64	-42.3	1.54	-42.3	0.48	-42.3	2.15	-42.3	-0.11	-42.3	-1.74	-42.3	-3.13	-42.3	-1.6	-42.3	0.56	-42.3	-1.01	-42.3	-0.06
-41.4	-2.89	-41.4	-2.27	-41.4	-2.27	-41.4	-3.58	-41.4	-1.41	-41.4	-0.91	-41.4	-0.05	-41.4	-2.63	-41.4	-2.82	-41.4	-1.38	-41.4	-1.38	-41.4	-1.18	-41.4	-0.54	-41.4	0.09	-41.4	1.58	-41.4	1.18	-41.4	0.31	-41.4	0.82	-41.4	0.44	-41.4	-2.14	-41.4	-1.21	-41.4	-2.7	-41.4	-1.13	-41.4	-0.94	-41.4	0.61
-40.5	-3.63	-40.5	-2.02	-40.5	-1.56	-40.5	-2.04	-40.5	-2.04	-40.5	-1.86	-40.5	0.82	-40.5	-1.85	-40.5	0.5	-40.5	-0.67	-40.5	0.28	-40.5	0.49	-40.5	-0.8	-40.5	0.95	-40.5	1.45	-40.5	3.63	-40.5	1.05	-40.5	-0.73	-40.5	-4.21	-40.5	-0.3	-40.5	-2.36	-40.5	-1.91	-40.5	1.03	-40.5	-0.53	-40.5	-2.15
-39.6	-2.83	-39.6	-2.07	-39.6	-1.87	-39.6	-0.51	-39.6	0.25	-39.6	-0.16	-39.6	-3.27	-39.6	-0.59	-39.6	-0.66	-39.6	0.98	-39.6	0.85	-39.6	-1.36	-39.6	-1.87	-39.6	-0.31	-39.6	1.21	-39.6	0.08	-39.6	2.81	-39.6	-0.98	-39.6	-2.61	-39.6	-2.16	-39.6	-0.99	-39.6	-0.91	-39.6	-0.1	-39.6	-0.37	-39.6	-0.89
-38.7	-1.93	-38.7	-1.76	-38.7	-1.63	-38.7	-1.19	-38.7	0.25	-38.7	-3.37	-38.7	-0.52	-38.7	0.84	-38.7	-0.93	-38.7	1.51	-38.7	-0.62	-38.7	-1.23	-38.7	0.04	-38.7	0.64	-38.7	-1.16	-38.7	2.14	-38.7	0.66	-38.7	-0.2	-38.7	-2.96	-38.7	-0.43	-38.7	-1.25	-38.7	0.48	-38.7	0.25	-38.7	-0.82	-38.7	-1.99
-37.8	-2.61	-37.8	0.34	-37.8	-1.8	-37.8	-0.26	-37.8	-1.92	-37.8	0.7	-37.8	1.15	-37.8	1.72	-37.8	-3.89	-37.8	-0.06	-37.8	-0.15	-37.8	0.01	-37.8	1	-37.8	1.86	-37.8	-1.12	-37.8	1.8	-37.8	-1.16	-37.8	0.14	-37.8	0.43	-37.8	-0.9	-37.8	-0.68	-37.8	0.83	-37.8	-3.74	-37.8	-0.57	-37.8	1.99
-36.9	-1.91	-36.9	-1.27	-36.9	-2.67	-36.9	2.37	-36.9	-0.61	-36.9	-2.22	-36.9	-0.84	-36.9	-0.53	-36.9	-3.01	-36.9	1.05	-36.9	-1.26	-36.9	-0.72	-36.9	-2.43	-36.9	3.29	-36.9	-0.41	-36.9	1.37	-36.9	2.96	-36.9	0.18	-36.9	-3.28	-36.9	-0.56	-36.9	-1.62	-36.9	-1.96	-36.9	0.31	-36.9	0.07	-36.9	-1.76
-36	-0.41	-36	-0.23	-36	-1.65	-36	-3.43	-36	-1.96	-36	-2.34	-36	0.74	-36	0.15	-36	-1.54	-36	-0.12	-36	-2.11	-36	-2.76	-36	-0.23	-36	1.06	-36	-0.38	-36	2.72	-36	1.18	-36	-0.73	-36	-0.45	-36	1.61	-36	-3.1	-36	1.32	-36	-1.27	-36	-0.18	-36	-2.88
-35.1	-3.86	-35.1	1.6	-35.1	-3.01	-35.1	-2.08	-35.1	-1.98	-35.1	-3.28	-35.1	-1.38	-35.1	0.73	-35.1	-0.92	-35.1	-0.71	-35.1	-1.06	-35.1	-0.48	-35.1	-1.79	-35.1	-0.43	-35.1	-0.6	-35.1	1.77	-35.1	0.91	-35.1	2.9	-35.1	-1.17	-35.1	-0.31	-35.1	-1.15	-35.1	2.03	-35.1	1.06	-35.1	0.11	-35.1	-0.19
-34.2	-1.2	-34.2	0.46	-34.2	-0.36	-34.2	-1.85	-34.2	-2.6	-34.2	-0.41	-34.2	-3.13	-34.2	0.24	-34.2	-1.02	-34.2	-0.09	-34.2	-2.07	-34.2	0.66	-34.2	-3.97	-34.2	-0.15	-34.2	-1.54	-34.2	-0.04	-34.2	-0.99	-34.2	1.69	-34.2	-4.99	-34.2	-2.73	-34.2	-2.33	-34.2	-2.6	-34.2	-0.32	-34.2	1.36	-34.2	-1.5
-33.3	0.17	-33.3	0.5	-33.3	-1.4	-33.3	-1.85	-33.3	-1.01	-33.3	-1.69	-33.3	-1.05	-33.3	-0.85	-33.3	0.62	-33.3	-2.06	-33.3	-1.01	-33.3	0.77	-33.3	-1.59	-33.3	1.24	-33.3	2.28	-33.3	1.3	-33.3	-0.37	-33.3	1.71	-33.3	-3.09	-33.3	-2.81	-33.3	-0.68	-33.3	-1.09	-33.3	-0.97	-33.3	-1.77	-33.3	-1.65
-32.4	-0.25	-32.4	0.79	-32.4	-2.77	-32.4	-2.19	-32.4	-1.86	-32.4	0.66	-32.4	0.25	-32.4	-0.52	-32.4	-0.61	-32.4	0.44	-32.4	-2.93	-32.4	-0.51	-32.4	-0.23	-32.4	1.65	-32.4	-0.58	-32.4	1.96	-32.4	-0.04	-32.4	1.79	-32.4	-0.8	-32.4	-0.69	-32.4	-0.98	-32.4	-1.64	-32.4	-0.86	-32.4	-1.47	-32.4	-0.43
-31.5	-2.77	-31.5	-0.85	-31.5	-4.9	-31.5	-0.61	-31.5	-2.16	-31.5	0.7	-31.5	-1.6	-31.5	-0.57	-31.5	-4.3	-31.5	-0.28	-31.5	0.02	-31.5	1.21	-31.5	1.66	-31.5	-0.24	-31.5	-1.49	-31.5	1.31	-31.5	1.73	-31.5	0.38	-31.5	-0.03	-31.5	0.39	-31.5	-3.37	-31.5	1.39	-31.5	0.89	-31.5	-1.98	-31.5	-1.02
-30.6	-0.04	-30.6	-2.61	-30.6	-2.42	-30.6	-1.3	-30.6	-3.73	-30.6	1.43	-30.6	-1.04	-30.6	-0.56	-30.6	-1.48	-30.6	-0.77	-30.6	-1.88	-30.6	1.08	-30.6	-1.17	-30.6	0.63	-30.6	-0.31	-30.6	4.04	-30.6	-2.76	-30.6	-0.05	-30.6	-0.61	-30.6	-1	-30.6	2.12	-30.6	2.82	-30.6	-2.57	-30.6	-1.07	-30.6	-0.7
-29.7	-1.06	-29.7	-1.26	-29.7	-1.6	-29.7	-1.32	-29.7	-2.74	-29.7	-0.04	-29.7	-2.06	-29.7	1.01	-29.7	-1.93	-29.7	-0.77	-29.7	0.52	-29.7	-0.4	-29.7	-2.13	-29.7	-0.34	-29.7	2.08	-29.7	2.3	-29.7	-1.4	-29.7	0.32	-29.7	-2.69	-29.7	-2.63	-29.7	-0.9	-29.7	2.3	-29.7	0.43	-29.7	-0.01	-29.7	1.28
-28.8	-1.4	-28.8	-2.24	-28.8	0.8	-28.8	-3.4	-28.8	-4.22	-28.8	1.04	-28.8	0.41	-28.8	0.08	-28.8	0.37	-28.8	-1.5	-28.8	-4.17	-28.8	-1.6	-28.8	-2.63	-28.8	0.8	-28.8	1.24	-28.8	2.49	-28.8	-1.01	-28.8	0.06	-28.8	-1.58	-28.8	-2.78	-28.8	-0.04	-28.8	-0.49	-28.8	1.86	-28.8	-0.81	-28.8	1.06
-27.9	-1.56	-27.9	-1.17	-27.9	-3.12	-27.9	-3.35	-27.9	-0.87	-27.9	0.77	-27.9	-2.02	-27.9	-2.24	-27.9	-0.47	-27.9	0.37	-27.9	0.31	-27.9	2.11	-27.9	-2.03	-27.9	1.05	-27.9	0.57	-27.9	3.63	-27.9	-0.12	-27.9	1.3	-27.9	-1.89	-27.9	-0.9	-27.9	-0.61	-27.9	-0.56	-27.9	-0.86	-27.9	-0.4	-27.9	-2.59
-27	0.11	-27	-1.05	-27	-0.29	-27	-1.21	-27	0.68	-27	-2.22	-27	0.9	-27	-1.12	-27	0.34	-27	-1.35	-27	-1.38	-27	-1.83	-27	-1.21	-27	0.09	-27	-0.72	-27	1.63	-27	1.84	-27	-3.15	-27	-0.3	-27	-1.57	-27	-2.39	-27	0.08	-27	2.45	-27	0.41	-27	-0.5
-26.1	-0.46	-26.1	-1.26	-26.1	-0.65	-26.1	-0.43	-26.1	-1.62	-26.1	-3.8	-26.1	-1.17	-26.1	0.24	-26.1	-3.7	-26.1	-0.19	-26.1	-1	-26.1	-2.8	-26.1	-1.66	-26.1	-0.12	-26.1	-1.56	-26.1	0.05	-26.1	-0.81	-26.1	0.99	-26.1	-0.69	-26.1	-1.76	-26.1	-1.39	-26.1	1.39	-26.1	-2.53	-26.1	0.72	-26.1	-1.46
-25.2	-0.83	-25.2	0.76	-25.2	-1.79	-25.2	-1.99	-25.2	-0.27	-25.2	-3.71	-25.2	-3.12	-25.2	-1.44	-25.2	-0.06	-25.2	-0.78	-25.2	0.32	-25.2	-1.4	-25.2	-1.47	-25.2	-1.19	-25.2	2.93	-25.2	1.29	-25.2	0.97	-25.2	-1.29	-25.2	-1.62	-25.2	0.01	-25.2	-1.04	-25.2	0.01	-25.2	-0.2	-25.2	-1.89	-25.2	-1.77
-24.3	-1.47	-24.3	-1.65	-24.3	-0.82	-24.3	-2.01	-24.3	-0.5	-24.3	-0.79	-24.3	-0.85	-24.3	-1.09	-24.3	-1.18	-24.3	-1.06	-24.3	1.14	-24.3	0.25	-24.3	-1.82	-24.3	0.6	-24.3	-0.8	-24.3	1.78	-24.3	1.76	-24.3	1.44	-24.3	-1.38	-24.3	-1.25	-24.3	-2.75	-24.3	-1.4	-24.3	1.65	-24.3	1.05	-24.3	-1.59
-23.4	-2.65	-23.4	-0.47	-23.4	-3.78	-23.4	-0.42	-23.4	-0.2	-23.4	-2.49	-23.4	0.92	-23.4	-2.15	-23.4	-3.63	-23.4	-0.89	-23.4	0.22	-23.4	0.07	-23.4	-1.81	-23.4	0	-23.4	-0.73	-23.4	-0.55	-23.4	-2.12	-23.4	1.07	-23.4	-2.72	-23.4	-1.16	-23.4	-1.96	-23.4	1.66	-23.4	-1.24	-23.4	-0.4	-23.4	-0.41
-22.5	-1.96	-22.5	-2.49	-22.5	-0.23	-22.5	-1.16	-22.5	1.15	-22.5	-1.23	-22.5	-1.3	-22.5	-1.67	-22.5	-1.56	-22.5	-0.05	-22.5	-0.84	-22.5	-2.47	-22.5	-1.23	-22.5	1.07	-22.5	1.87	-22.5	1.41	-22.5	-0.53	-22.5	-3.36	-22.5	-1.53	-22.5	1.11	-22.5	-0.94	-22.5	1.65	-22.5	-0.19	-22.5	-0.55	-22.5	-0.16
-21.6	-1.22	-21.6	0.89	-21.6	0.05	-21.6	0.35	-21.6	2.57	-21.6	0.41	-21.6	0.26	-21.6	0.15	-21.6	-0.24	-21.6	1.23	-21.6	1.1	-21.6	1.86	-21.6	-0.31	-21.6	1.11	-21.6	1.64	-21.6	1.81	-21.6	-0.79	-21.6	-1.22	-21.6	-2.9	-21.6	-1.64	-21.6	-0.52	-21.6	-0.81	-21.6	0.22	-21.6	-2.03	-21.6	-3.72
-20.7	-1	-20.7	-1.31	-20.7	-0.99	-20.7	-1.77	-20.7	-1.09	-20.7	-2.97	-20.7	-2.18	-20.7	-1.01	-20.7	0.4	-20.7	-1.18	-20.7	-1.28	-20.7	-2.07	-20.7	-1.9	-20.7	-0.31	-20.7	2.13	-20.7	0.53	-20.7	0.22	-20.7	0.5	-20.7	-0.53	-20.7	1.14	-20.7	-2.44	-20.7	0.74	-20.7	-0.14	-20.7	1.85	-20.7	0.07
-19.8	0.52	-19.8	-0.13	-19.8	-3.02	-19.8	0.68	-19.8	0.09	-19.8	-0.44	-19.8	-2.86	-19.8	-0.31	-19.8	-0.48	-19.8	0	-19.8	-1.51	-19.8	-1.41	-19.8	-2.39	-19.8	1.91	-19.8	-0.41	-19.8	1.59	-19.8	1.71	-19.8	1.1	-19.8	-1.3	-19.8	-1.43	-19.8	-0.03	-19.8	-1.75	-19.8	0.78	-19.8	1.75	-19.8	-2.45
-18.9	-0.07	-18.9	0.85	-18.9	-1.15	-18.9	0.82	-18.9	-0.17	-18.9	1.98	-18.9	0.22	-18.9	-2.34	-18.9	-1.36	-18.9	0.31	-18.9	-0.73	-18.9	-0.37	-18.9	1.39	-18.9	-0.36	-18.9	-0.22	-18.9	0.89	-18.9	-0.67	-18.9	0.34	-18.9	-0.31	-18.9	-0.07	-18.9	-0.98	-18.9	-0.14	-18.9	-2.72	-18.9	2.56	-18.9	0.11
-18	1.4	-18	0.9	-18	-1.4	-18	-1.83	-18	1.21	-18	-0.76	-18	1.51	-18	-1.41	-18	-0.11	-18	0.26	-18	2.47	-18	-2.18	-18	-1.04	-18	-0.57	-18	-0.37	-18	2.48	-18	1.29	-18	-0.05	-18	-2.91	-18	0.08	-18	-0.88	-18	0.53	-18	1.51	-18	0.28	-18	-3.09
-17.1	0.37	-17.1	0.15	-17.1	0.38	-17.1	-1.08	-17.1	-0.15	-17.1	-3.74	-17.1	-0.51	-17.1	-1.34	-17.1	-0.48	-17.1	-2.41	-17.1	-1.78	-17.1	-0.91	-17.1	-1.07	-17.1	-0.71	-17.1	2.14	-17.1	0.9	-17.1	-1.87	-17.1	0.38	-17.1	-1.72	-17.1	-0.7	-17.1	-1.71	-17.1	-0.8	-17.1	1.4	-17.1	-0.02	-17.1	-0.94
-16.2	-1.46	-16.2	-1.28	-16.2	-0.09	-16.2	-1.1	-16.2	-0.13	-16.2	0.32	-16.2	-1.38	-16.2	-1.57	-16.2	-0.94	-16.2	1.07	-16.2	0.35	-16.2	-1.12	-16.2	-1.51	-16.2	-1.16	-16.2	-0.08	-16.2	0.26	-16.2	-0.97	-16.2	-0.78	-16.2	-2.68	-16.2	-0.63	-16.2	0.02	-16.2	0.26	-16.2	-1.26	-16.2	-1.24	-16.2	-2.32
-15.3	-0.45	-15.3	-0.13	-15.3	0.81	-15.3	0.67	-15.3	-0.27	-15.3	-0.24	-15.3	-3.03	-15.3	-1.14	-15.3	0.93	-15.3	0.9	-15.3	0.79	-15.3	-1.74	-15.3	-1.21	-15.3	-0.82	-15.3	-1.19	-15.3	0.35	-15.3	2.54	-15.3	-1.09	-15.3	-0.26	-15.3	0.17	-15.3	-2.95	-15.3	0.12	-15.3	1.43	-15.3	-1.14	-15.3	-2.57
-14.4	-0.06	-14.4	-1.78	-14.4	0.57	-14.4	-3.51	-14.4	-0.66	-14.4	-2.15	-14.4	-1.28	-14.4	-1.05	-14.4	-0.79	-14.4	-1.18	-14.4	-2.21	-14.4	-4.33	-14.4	-1.71	-14.4	1.58	-14.4	0.82	-14.4	1.38	-14.4	-1.2	-14.4	-0.89	-14.4	-1.23	-14.4	0.86	-14.4	1.16	-14.4	-0.88	-14.4	-0.89	-14.4	1.94	-14.4	-2.25
-13.5	-0.82	-13.5	-1.23	-13.5	0.21	-13.5	0.69	-13.5	-0.3	-13.5	-1.87	-13.5	-0.24	-13.5	-1.09	-13.5	-0.12	-13.5	0.4	-13.5	0	-13.5	-2.43	-13.5	1.46	-13.5	0.09	-13.5	0.59	-13.5	1.14	-13.5	1.9	-13.5	-0.59	-13.5	-0.15	-13.5	-1.29	-13.5	-3.38	-13.5	0.28	-13.5	0.73	-13.5	-0.46	-13.5	-0.49
-12.6	-1.18	-12.6	-1.53	-12.6	-1.61	-12.6	-1.6	-12.6	-1.11	-12.6	-2.2	-12.6	1.62	-12.6	-1.82	-12.6	0.15	-12.6	-1.38	-12.6	-0.66	-12.6	-0.19	-12.6	0.2	-12.6	1.13	-12.6	0.24	-12.6	1.02	-12.6	1.09	-12.6	1.75	-12.6	0.51	-12.6	-0.61	-12.6	0.58	-12.6	-0.42	-12.6	0.3	-12.6	0.4	-12.6	-2.09
-11.7	-0.33	-11.7	1.63	-11.7	0.12	-11.7	3.27	-11.7	-1.77	-11.7	-0.99	-11.7	0.57	-11.7	-0.03	-11.7	-1.84	-11.7	1.6	-11.7	-0.4	-11.7	-0.81	-11.7	0.59	-11.7	1.1	-11.7	-0.38	-11.7	-1.33	-11.7	-1.76	-11.7	2.18	-11.7	-1.65	-11.7	0.32	-11.7	-1.17	-11.7	-0.77	-11.7	2.88	-11.7	1.96	-11.7	-0.79
-10.8	1.02	-10.8	0.35	-10.8	0.54	-10.8	-0.21	-10.8	-3.12	-10.8	0.28	-10.8	1.01	-10.8	-0.04	-10.8	-0.56	-10.8	-1.21	-10.8	-2.77	-10.8	1.35	-10.8	-0.12	-10.8	0.52	-10.8	-0.81	-10.8	0.54	-10.8	-0.44	-10.8	0.12	-10.8	1.47	-10.8	0.04	-10.8	-0.8	-10.8	1.32	-10.8	0.96	-10.8	1.2	-10.8	0.8
-9.9	-1.9	-9.9	-1.7	-9.9	-1.08	-9.9	-0.2	-9.9	1.44	-9.9	-0.82	-9.9	-2.94	-9.9	-0.12	-9.9	-0.43	-9.9	0.01	-9.9	-0.75	-9.9	-2.54	-9.9	-1.83	-9.9	0.35	-9.9	-1.52	-9.9	-1.59	-9.9	-1.89	-9.9	-0.24	-9.9	1.02	-9.9	-0.64	-9.9	-1.17	-9.9	-1.79	-9.9	-0.98	-9.9	0.03	-9.9	2.89
-9	0.11	-9	-0.46	-9	-0.77	-9	0.85	-9	1.63	-9	1.36	-9	-0.03	-9	1.92	-9	-0.68	-9	-1.33	-9	1.27	-9	-2.16	-9	-2.11	-9	1.06	-9	0.46	-9	-1.03	-9	0.76	-9	-1.18	-9	-1.81	-9	-3.23	-9	-0.48	-9	-1.55	-9	0.03	-9	-0.18	-9	0.45
-8.1	0.66	-8.1	-0.41	-8.1	0.58	-8.1	-2.07	-8.1	-0.37	-8.1	1.07	-8.1	-0.06	-8.1	-0.12	-8.1	-0.66	-8.1	1.93	-8.1	-0.2	-8.1	0.53	-8.1	-1.47	-8.1	1.3	-8.1	1.68	-8.1	1.68	-8.1	-0.85	-8.1	1.73	-8.1	-3.12	-8.1	0.31	-8.1	1.44	-8.1	-0.32	-8.1	-0.37	-8.1	1.32	-8.1	-1.92
-7.2	-0.99	-7.2	0.61	-7.2	0.19	-7.2	-0.44	-7.2	-0.29	-7.2	1.03	-7.2	-0.2	-7.2	0.08	-7.2	1.17	-7.2	-1.22	-7.2	0.55	-7.2	0.52	-7.2	-0.56	-7.2	0.06	-7.2	1.26	-7.2	2.4	-7.2	2.24	-7.2	-0.2	-7.2	-0.53	-7.2	1.9	-7.2	-1.14	-7.2	1.69	-7.2	2.35	-7.2	-0.66	-7.2	-0.08
-6.3	0.15	-6.3	-0.33	-6.3	0.99	-6.3	1.93	-6.3	-1.82	-6.3	0.47	-6.3	1.62	-6.3	0.24	-6.3	-0.34	-6.3	2.2	-6.3	-1.79	-6.3	1.08	-6.3	0.43	-6.3	-1.14	-6.3	-0.18	-6.3	-0.05	-6.3	-0.68	-6.3	2.05	-6.3	0.42	-6.3	-0.45	-6.3	0.2	-6.3	0.01	-6.3	-1.08	-6.3	0.03	-6.3	0.5
-5.4	-0.63	-5.4	0.62	-5.4	0.53	-5.4	0.81	-5.4	-1.69	-5.4	-0.93	-5.4	1.4	-5.4	0	-5.4	0.46	-5.4	3.55	-5.4	-0.34	-5.4	-1	-5.4	0.04	-5.4	-0.39	-5.4	1.15	-5.4	2.22	-5.4	2.03	-5.4	-2.26	-5.4	-1.03	-5.4	-1.19	-5.4	-0.25	-5.4	0.68	-5.4	2.79	-5.4	-0.33	-5.4	-0.86
-4.5	-0.53	-4.5	0.77	-4.5	0.43	-4.5	-1	-4.5	0.91	-4.5	0.89	-4.5	-0.53	-4.5	0.72	-4.5	-1.61	-4.5	1.09	-4.5	1.62	-4.5	-2.83	-4.5	-0.77	-4.5	0.27	-4.5	0.66	-4.5	-0.82	-4.5	0.09	-4.5	-1.44	-4.5	-0.11	-4.5	-0.3	-4.5	0.28	-4.5	-0.46	-4.5	3.29	-4.5	0	-4.5	-0.47
-3.6	-1.33	-3.6	-0.33	-3.6	-0.43	-3.6	-2.46	-3.6	-1.01	-3.6	3.91	-3.6	1.28	-3.6	-1.45	-3.6	0.17	-3.6	-2.79	-3.6	0.37	-3.6	-0.62	-3.6	0.36	-3.6	-1.74	-3.6	0.5	-3.6	-0.93	-3.6	2.91	-3.6	-1.19	-3.6	-3.21	-3.6	-0.15	-3.6	0.31	-3.6	0.23	-3.6	0.88	-3.6	-2.23	-3.6	-2.52
-2.7	0.2	-2.7	0.64	-2.7	1.13	-2.7	2.33	-2.7	-0.81	-2.7	0.46	-2.7	-0.02	-2.7	-0.12	-2.7	0.17	-2.7	-0.49	-2.7	-0.47	-2.7	-0.6	-2.7	-1.64	-2.7	0.24	-2.7	-1.6	-2.7	-0.29	-2.7	1.29	-2.7	-0.33	-2.7	0	-2.7	0.07	-2.7	0.69	-2.7	-0.09	-2.7	2.38	-2.7	2.05	-2.7	-0.59
-1.8	0.61	-1.8	1.22	-1.8	0.76	-1.8	1.08	-1.8	0.22	-1.8	-0.54	-1.8	0.07	-1.8	-3.37	-1.8	-0.57	-1.8	-1.39	-1.8	-0.83	-1.8	0.12	-1.8	0.63	-1.8	-1.56	-1.8	-0.93	-1.8	-0.56	-1.8	-3.07	-1.8	2.76	-1.8	0.59	-1.8	-0.67	-1.8	-1.62	-1.8	0.6	-1.8	-0.23	-1.8	0.18	-1.8	-0.01
-0.9	-3.46	-0.9	-0.76	-0.9	-1.37	-0.9	-1.09	-0.9	-1.49	-0.9	0.39	-0.9	-2.16	-0.9	0.07	-0.9	-1.59	-0.9	-0.58	-0.9	-2.67	-0.9	0.87	-0.9	-1.21	-0.9	3.06	-0.9	-1.01	-0.9	-1.45	-0.9	-0.1	-0.9	0.3	-0.9	1.55	-0.9	0.09	-0.9	0.52	-0.9	0.43	-0.9	1.12	-0.9	-0.29	-0.9	-0.37
0	-1.29	0	2.68	0	-3.12	0	0.5	0	-1.23	0	-2.53	0	0.2	0	-0.43	0	-2.15	0	-0.04	0	0.45	0	-0.79	0	-1.14	0	-1.41	0	1.21	0	1.63	0	-0.28	0	0.5	0	-1.53	0	-0.02	0	-0.71	0	0.01	0	0.07	0	-0.73	0	-2.66
0.9	-0.97	0.9	0.98	0.9	-0.36	0.9	-0.81	0.9	-2.32	0.9	-0.37	0.9	-2.81	0.9	0.09	0.9	-0.57	0.9	-0.85	0.9	1.89	0.9	1.11	0.9	-1.49	0.9	-0.69	0.9	-0.98	0.9	0.32	0.9	0.85	0.9	-0.57	0.9	0.91	0.9	-0.28	0.9	-0.91	0.9	3.07	0.9	2.76	0.9	-0.47	0.9	1.6
1.8	-0.48	1.8	-1.32	1.8	0.87	1.8	0.3	1.8	0.82	1.8	-2.54	1.8	-1.83	1.8	0.34	1.8	-0.3	1.8	0.51	1.8	-0.04	1.8	0.26	1.8	0.25	1.8	-2.25	1.8	-2.04	1.8	1.74	1.8	1.18	1.8	0.36	1.8	-0.02	1.8	-0.06	1.8	-1.91	1.8	0.75	1.8	1.57	1.8	-2.37	1.8	-0.37
2.7	1.64	2.7	1.03	2.7	3.08	2.7	1.35	2.7	-1.86	2.7	0.53	2.7	-1.21	2.7	0.04	2.7	0.86	2.7	-0.67	2.7	-3.24	2.7	-0.34	2.7	-2.12	2.7	0.67	2.7	-0.94	2.7	-1.84	2.7	-1.89	2.7	-2.99	2.7	0.05	2.7	0.28	2.7	-3.24	2.7	-0.9	2.7	1.15	2.7	-0.96	2.7	-0.12
3.6	0.26	3.6	3.12	3.6	3.18	3.6	2.24	3.6	-2.2	3.6	-0.7	3.6	0.65	3.6	2.87	3.6	-0.24	3.6	2.92	3.6	-0.26	3.6	-1.2	3.6	-0.97	3.6	-0.8	3.6	-1.72	3.6	-0.2	3.6	-0.22	3.6	0.07	3.6	-1.78	3.6	-1.32	3.6	-0.46	3.6	0.38	3.6	-0.5	3.6	-0.41	3.6	-1.71
4.5	-1.59	4.5	1.48	4.5	1.22	4.5	2.14	4.5	0.47	4.5	3.96	4.5	-1.81	4.5	1.72	4.5	2.13	4.5	-1.44	4.5	-0.94	4.5	0.88	4.5	-2.23	4.5	0.5	4.5	4.15	4.5	1.55	4.5	2.05	4.5	0.59	4.5	-2.05	4.5	1.72	4.5	2	4.5	-1.08	4.5	1.84	4.5	2.73	4.5	-1.08
5.4	0.18	5.4	0.7	5.4	0.18	5.4	4.08	5.4	-0.51	5.4	5.07	5.4	-3.39	5.4	-1.05	5.4	-0.9	5.4	1.82	5.4	-0.54	5.4	1.57	5.4	-1.54	5.4	-0.17	5.4	-0.65	5.4	0.16	5.4	-2.03	5.4	-0.62	5.4	-1.31	5.4	-1.89	5.4	1.05	5.4	0.25	5.4	0.88	5.4	1.76	5.4	-0.1
6.3	1.85	6.3	-1.45	6.3	-0.3	6.3	1.76	6.3	2.16	6.3	1.13	6.3	0.13	6.3	-0.87	6.3	-0.42	6.3	0.25	6.3	2.22	6.3	-1.55	6.3	-0.41	6.3	1.44	6.3	-0.47	6.3	0.52	6.3	-1.44	6.3	-0.02	6.3	2.74	6.3	1.93	6.3	2.52	6.3	-0.34	6.3	0.01	6.3	1.41	6.3	-0.83
7.2	0.76	7.2	-1.53	7.2	-0.75	7.2	1.57	7.2	-0.17	7.2	0.03	7.2	-1.36	7.2	1.18	7.2	0.34	7.2	0.66	7.2	-0.36	7.2	-1.3	7.2	0.02	7.2	-1.52	7.2	-0.83	7.2	0.59	7.2	-0.17	7.2	-0.88	7.2	1.24	7.2	-1.04	7.2	0.03	7.2	-0.16	7.2	-2.07	7.2	0.37	7.2	1.49
8.1	7.18	8.1	9.88	8.1	6.42	8.1	4.81	8.1	-13.98	8.1	3.43	8.1	-3.14	8.1	0.07	8.1	0.25	8.1	1.66	8.1	-6.51	8.1	-0.29	8.1	1.4	8.1	-0.97	8.1	-1.61	8.1	2.24	8.1	-4.42	8.1	-4.1	8.1	-3.86	8.1	-0.56	8.1	-0.25	8.1	1.59	8.1	-5.65	8.1	-1.63	8.1	1.63
9	28.69	9	19.55	9	15.99	9	8.77	9	-19.21	9	-0.53	9	-2.64	9	3.22	9	1.59	9	3.58	9	-10.88	9	1.88	9	-2.4	9	-0.73	9	-0.97	9	2.21	9	-13.64	9	0.75	9	-9.52	9	-0.21	9	0.51	9	2.19	9	-18.29	9	2.27	9	6.84
9.9	42.55	9.9	28.33	9.9	24.34	9.9	12.87	9.9	-17.76	9.9	1.64	9.9	-1.98	9.9	5.65	9.9	2.94	9.9	6.61	9.9	-11.21	9.9	-1.2	9.9	-4.9	9.9	-2.61	9.9	-1.31	9.9	4.82	9.9	-13.94	9.9	-5.03	9.9	-14.06	9.9	-1.2	9.9	1.15	9.9	4.01	9.9	-17.11	9.9	-1.36	9.9	10.38
10.8	48.95	10.8	31.41	10.8	24.4	10.8	14.09	10.8	-16.28	10.8	3.05	10.8	-2.86	10.8	6.89	10.8	5.17	10.8	4.86	10.8	-10.87	10.8	0.28	10.8	-5.11	10.8	-3.32	10.8	-0.93	10.8	3.11	10.8	-13.58	10.8	-2.05	10.8	-12.12	10.8	-1.51	10.8	0.02	10.8	4.15	10.8	-18.42	10.8	1.38	10.8	9.55
11.7	48.73	11.7	32.9	11.7	25.35	11.7	16.35	11.7	-17.37	11.7	1.26	11.7	-3.08	11.7	4.5	11.7	5.96	11.7	6.6	11.7	-11.16	11.7	-1.62	11.7	-6.46	11.7	-3.02	11.7	-0.97	11.7	4.75	11.7	-13.27	11.7	-1.9	11.7	-14.77	11.7	-0.65	11.7	-0.83	11.7	5.45	11.7	-18.82	11.7	-0.71	11.7	10.15
12.6	52.94	12.6	36.94	12.6	27.96	12.6	12.47	12.6	-16.75	12.6	1.35	12.6	-2.1	12.6	6.48	12.6	6.35	12.6	4.72	12.6	-9.97	12.6	-1.7	12.6	-8.51	12.6	-2.66	12.6	-2.44	12.6	3.87	12.6	-14.54	12.6	-0.98	12.6	-13.59	12.6	2.96	12.6	-0.88	12.6	5.51	12.6	-19.62	12.6	1.52	12.6	10.14
13.5	53.52	13.5	35.26	13.5	25.83	13.5	14.16	13.5	-16.26	13.5	-0.19	13.5	-0.98	13.5	7.3	13.5	3.44	13.5	3.18	13.5	-11.07	13.5	-0.77	13.5	-6.25	13.5	-2.67	13.5	0.47	13.5	2.85	13.5	-13.37	13.5	-0.31	13.5	-13.08	13.5	-0.94	13.5	1.97	13.5	3.66	13.5	-16.63	13.5	2.51	13.5	9.25
14.4	50.49	14.4	36.91	14.4	24.82	14.4	14.74	14.4	-21.7	14.4	3.5	14.4	-1.15	14.4	4.91	14.4	3.92	14.4	4.16	14.4	-12.03	14.4	-1.02	14.4	-7.33	14.4	-4.3	14.4	-1.85	14.4	1.3	14.4	-14.66	14.4	-3.01	14.4	-13.94	14.4	-1.04	14.4	2.66	14.4	6	14.4	-18.84	14.4	-0.38	14.4	12.2
15.3	53.3	15.3	34.73	15.3	26.06	15.3	14.5	15.3	-18.78	15.3	-1.06	15.3	-0.94	15.3	6.2	15.3	6.23	15.3	7.17	15.3	-13.48	15.3	-3.43	15.3	-8.76	15.3	-2.89	15.3	-0.82	15.3	4.52	15.3	-15.01	15.3	-4.33	15.3	-15.89	15.3	0.76	15.3	0.18	15.3	3.32	15.3	-18.48	15.3	0.18	15.3	10.86
16.2	54.39	16.2	36.47	16.2	25.43	16.2	17.04	16.2	-19.46	16.2	-2.82	16.2	1.31	16.2	4.96	16.2	4.34	16.2	3.31	16.2	-10.54	16.2	-0.98	16.2	-5.29	16.2	-2.43	16.2	-1.71	16.2	1.76	16.2	-14.66	16.2	-1.21	16.2	-12.86	16.2	0.23	16.2	-0.35	16.2	4.2	16.2	-17.87	16.2	0.15	16.2	10.5
17.1	51.83	17.1	36.52	17.1	26.49	17.1	14.38	17.1	-17.64	17.1	-0.98	17.1	-1.48	17.1	4.96	17.1	3.33	17.1	5.38	17.1	-9.87	17.1	-2.94	17.1	-7.78	17.1	-4.64	17.1	-3.17	17.1	0.4	17.1	-13.55	17.1	-1.97	17.1	-11.58	17.1	-0.88	17.1	-0.48	17.1	3.99	17.1	-16.95	17.1	1.03	17.1	12.1
18	50.57	18	36.34	18	27.81	18	14.86	18	-17.41	18	2.2	18	0.12	18	3.87	18	4.33	18	3.8	18	-11.21	18	0.32	18	-7.27	18	-4.54	18	-2.32	18	3.56	18	-13.85	18	-1.95	18	-11.44	18	0.28	18	2.51	18	4.79	18	-18.1	18	-0.87	18	11.05
18.9	54.88	18.9	37.03	18.9	25.73	18.9	14.92	18.9	-16.7	18.9	-1.36	18.9	-0.66	18.9	5.66	18.9	3.54	18.9	5.58	18.9	-11.16	18.9	-0.09	18.9	-9.14	18.9	-4.39	18.9	-2.64	18.9	0.53	18.9	-13.92	18.9	-1.77	18.9	-13.1	18.9	-0.18	18.9	1.21	18.9	1.65	18.9	-16.82	18.9	1.53	18.9	11.76
19.8	52.24	19.8	36.8	19.8	27.15	19.8	15.29	19.8	-15.25	19.8	2	19.8	-2.34	19.8	5.71	19.8	4.59	19.8	5.89	19.8	-10.28	19.8	1.24	19.8	-9.04	19.8	-3.23	19.8	-0.63	19.8	1.01	19.8	-14.15	19.8	-2.21	19.8	-12.12	19.8	1.13	19.8	3.59	19.8	3.91	19.8	-18.23	19.8	2.31	19.8	12.86
20.7	51.69	20.7	35.72	20.7	26.84	20.7	15.31	20.7	-16.8	20.7	3.43	20.7	0.1	20.7	3.94	20.7	6.22	20.7	5.25	20.7	-10.23	20.7	-0.73	20.7	-7.49	20.7	-2.53	20.7	-0.84	20.7	2.8	20.7	-12.66	20.7	-4.08	20.7	-10.77	20.7	3.26	20.7	3.03	20.7	6.17	20.7	-17.12	20.7	3.55	20.7	10.88
21.6	51.52	21.6	35.2	21.6	25.71	21.6	15.98	21.6	-15.04	21.6	2.08	21.6	-2.37	21.6	4.61	21.6	6.32	21.6	5.62	21.6	-10.48	21.6	0.61	21.6	-7.88	21.6	-2.6	21.6	-0.34	21.6	-0.16	21.6	-11.78	21.6	-2.59	21.6	-10.75	21.6	2.22	21.6	2.25	21.6	2.97	21.6	-15.11	21.6	1.9	21.6	10.66
22.5	53.65	22.5	36.24	22.5	25.39	22.5	17.6	22.5	-15.93	22.5	0.75	22.5	1.22	22.5	4.09	22.5	5.32	22.5	5.15	22.5	-9.74	22.5	-1.21	22.5	-6.25	22.5	-1.95	22.5	-2.74	22.5	2.21	22.5	-14.12	22.5	-2.86	22.5	-10.48	22.5	4.3	22.5	1.17	22.5	5.6	22.5	-18.58	22.5	3.32	22.5	13.39
23.4	51.25	23.4	35.34	23.4	27.47	23.4	15.49	23.4	-18.21	23.4	3.66	23.4	-2.8	23.4	5.68	23.4	1.93	23.4	6.21	23.4	-10.01	23.4	-0.09	23.4	-9.62	23.4	-3.66	23.4	-2.74	23.4	0.82	23.4	-12.6	23.4	-1.94	23.4	-11.88	23.4	1.24	23.4	1.35	23.4	3.05	23.4	-16.68	23.4	4.37	23.4	9.31
24.3	56.25	24.3	38.25	24.3	27.48	24.3	17.93	24.3	-15.82	24.3	3.75	24.3	2.67	24.3	6.1	24.3	4.45	24.3	4.1	24.3	-8.84	24.3	-0.23	24.3	-8.1	24.3	-5.48	24.3	-2.32	24.3	1.17	24.3	-11.06	24.3	-0.04	24.3	-10.81	24.3	1.99	24.3	1.77	24.3	4.19	24.3	-14.34	24.3	6.69	24.3	10.78
25.2	53.14	25.2	34.89	25.2	26.81	25.2	17.15	25.2	-17.95	25.2	4.96	25.2	-0.51	25.2	3.6	25.2	6.09	25.2	6.76	25.2	-10.37	25.2	1.95	25.2	-7.9	25.2	-4.75	25.2	-1.83	25.2	2.6	25.2	-11.71	25.2	-2.44	25.2	-10.43	25.2	2.05	25.2	2.24	25.2	5.06	25.2	-17.14	25.2	4.61	25.2	9.45
26.1	54.54	26.1	39.07	26.1	27.03	26.1	18.58	26.1	-15.75	26.1	1.77	26.1	-1.28	26.1	7.65	26.1	4.78	26.1	5.33	26.1	-7.07	26.1	1.72	26.1	-8.13	26.1	-1.09	26.1	-1.08	26.1	2.6	26.1	-13.7	26.1	-1.8	26.1	-10.57	26.1	2.73	26.1	2.42	26.1	5.66	26.1	-18.27	26.1	3.98	26.1	10.19
27	52.48	27	38.5	27	27.01	27	16.62	27	-18.7	27	2.49	27	-0.18	27	7.18	27	4.66	27	4.11	27	-9.23	27	1.18	27	-8.45	27	-3.14	27	-0.49	27	2.78	27	-11.4	27	-1.88	27	-11.03	27	2.39	27	2.99	27	7.61	27	-17.3	27	4.73	27	12.57
27.9	54.07	27.9	35.95	27.9	25.79	27.9	16.16	27.9	-15.86	27.9	2.28	27.9	-0.12	27.9	5.96	27.9	3.94	27.9	5.46	27.9	-10.76	27.9	-0.69	27.9	-7.92	27.9	-4.99	27.9	-2.55	27.9	-0.06	27.9	-14.7	27.9	-3.49	27.9	-10.06	27.9	1.84	27.9	3.8	27.9	2.77	27.9	-18.91	27.9	4	27.9	10.71
28.8	54.14	28.8	37.37	28.8	25.74	28.8	18.63	28.8	-14.33	28.8	4.4	28.8	-0.68	28.8	6.92	28.8	4.17	28.8	5.9	28.8	-9.5	28.8	0.37	28.8	-7.5	28.8	0.38	28.8	-1.22	28.8	0.97	28.8	-15.34	28.8	-1.49	28.8	-7.83	28.8	3.49	28.8	2.93	28.8	3.92	28.8	-16.19	28.8	3.52	28.8	9.52
29.7	51.52	29.7	36.76	29.7	27.16	29.7	17.54	29.7	-16.54	29.7	2.26	29.7	0.22	29.7	4.54	29.7	5.65	29.7	8.91	29.7	-9.73	29.7	1.41	29.7	-9.39	29.7	-2.84	29.7	-0.96	29.7	3.39	29.7	-13.42	29.7	-1.67	29.7	-8.23	29.7	4.17	29.7	0.54	29.7	3.56	29.7	-17.49	29.7	2.23	29.7	10.75
30.6	53.88	30.6	38.18	30.6	27.71	30.6	16.06	30.6	-16.24	30.6	4.32	30.6	-0.61	30.6	7	30.6	6.43	30.6	4.69	30.6	-10.15	30.6	0.62	30.6	-10.77	30.6	-5.75	30.6	-1.82	30.6	1.44	30.6	-13.6	30.6	-1.36	30.6	-7.5	30.6	2.01	30.6	2.5	30.6	3.02	30.6	-13.87	30.6	4.07	30.6	9.08
31.5	52.67	31.5	35.83	31.5	30.03	31.5	18.18	31.5	-15.98	31.5	1.74	31.5	-0.97	31.5	6.25	31.5	5.42	31.5	4.34	31.5	-11.34	31.5	0.65	31.5	-9.26	31.5	-4.84	31.5	-0.79	31.5	0.96	31.5	-13.52	31.5	0.04	31.5	-7.13	31.5	2.99	31.5	4.61	31.5	5.32	31.5	-16.63	31.5	6.25	31.5	11.31
32.4	56.36	32.4	37.2	32.4	26.88	32.4	16.19	32.4	-15.76	32.4	3.51	32.4	0.85	32.4	4.89	32.4	4.33	32.4	7.31	32.4	-11.24	32.4	-0.05	32.4	-6.29	32.4	-2.8	32.4	-3.34	32.4	2.73	32.4	-14.24	32.4	-2.95	32.4	-6.71	32.4	3.68	32.4	4.6	32.4	3.89	32.4	-16.25	32.4	4.48	32.4	10.73
33.3	52.2	33.3	36.9	33.3	26.83	33.3	15.3	33.3	-15.44	33.3	1.71	33.3	-0.92	33.3	3.15	33.3	7.28	33.3	6.16	33.3	-8.81	33.3	0.31	33.3	-9.31	33.3	-4.51	33.3	0.32	33.3	1.8	33.3	-14.54	33.3	-0.17	33.3	-6.88	33.3	2.83	33.3	2.96	33.3	5.55	33.3	-15.97	33.3	6.04	33.3	10.96
34.2	54.3	34.2	36.85	34.2	25.16	34.2	17.98	34.2	-14.43	34.2	3.36	34.2	0.31	34.2	4.39	34.2	5.58	34.2	7.15	34.2	-8.58	34.2	1.09	34.2	-7.89	34.2	-3.04	34.2	-1.48	34.2	0.41	34.2	-12.48	34.2	-1.96	34.2	-10.12	34.2	2.69	34.2	2.05	34.2	3	34.2	-16.42	34.2	4.01	34.2	9.25
35.1	55.21	35.1	39.66	35.1	27.79	35.1	17.36	35.1	-14.53	35.1	1.59	35.1	0.55	35.1	6.95	35.1	4.44	35.1	5.58	35.1	-7.97	35.1	-2.27	35.1	-9.38	35.1	-1.5	35.1	0.01	35.1	3.76	35.1	-12.86	35.1	-2.41	35.1	-6.16	35.1	4.71	35.1	3.15	35.1	5.12	35.1	-17.18	35.1	7.11	35.1	11.2
36	53.82	36	37.8	36	27.09	36	18.13	36	-15.12	36	0.69	36	-0.88	36	3.69	36	6.07	36	8.28	36	-13.45	36	0.78	36	-8.59	36	-1.85	36	-2.9	36	2.45	36	-14.72	36	-1.97	36	-8.59	36	2.75	36	2.91	36	5.35	36	-16.01	36	5.02	36	10.15
36.9	53.18	36.9	36.34	36.9	25.65	36.9	17.07	36.9	-14.01	36.9	1.57	36.9	-0.17	36.9	5.93	36.9	6.39	36.9	7.97	36.9	-9.17	36.9	0.07	36.9	-8.27	36.9	-3.33	36.9	-2.35	36.9	2.14	36.9	-13.46	36.9	-0.87	36.9	-9.67	36.9	0.77	36.9	3.11	36.9	6.45	36.9	-16.52	36.9	5.33	36.9	9.3
37.8	54.62	37.8	38.96	37.8	26.82	37.8	15.87	37.8	-15.55	37.8	1.67	37.8	0.34	37.8	3.99	37.8	5.23	37.8	4.9	37.8	-8.65	37.8	-0.25	37.8	-8.06	37.8	-2.65	37.8	1.22	37.8	0.23	37.8	-12.56	37.8	-0.73	37.8	-5.71	37.8	4.3	37.8	4.82	37.8	6.19	37.8	-16.03	37.8	8.82	37.8	10.17
38.7	55.56	38.7	39.46	38.7	26.51	38.7	16.54	38.7	-15.01	38.7	1.61	38.7	-0.7	38.7	6.43	38.7	4.41	38.7	6.41	38.7	-10.18	38.7	-2.17	38.7	-9.5	38.7	-3	38.7	-2.56	38.7	1.56	38.7	-11.79	38.7	-4.11	38.7	-6.57	38.7	5.99	38.7	3.14	38.7	5.56	38.7	-15.49	38.7	7.42	38.7	10.42
39.6	54.99	39.6	40.68	39.6	27.25	39.6	15.27	39.6	-16.49	39.6	4.21	39.6	-0.04	39.6	5.64	39.6	6.43	39.6	4.96	39.6	-8.59	39.6	-0.16	39.6	-9.24	39.6	-4.22	39.6	-0.67	39.6	2.74	39.6	-13.55	39.6	-3.46	39.6	-5.3	39.6	2	39.6	4.32	39.6	5.18	39.6	-14.64	39.6	3.98	39.6	10.4
40.5	57.58	40.5	36.1	40.5	28.69	40.5	18.9	40.5	-17.5	40.5	3.39	40.5	0.91	40.5	4.67	40.5	7.17	40.5	7.11	40.5	-9.4	40.5	-0.47	40.5	-9.94	40.5	-2.58	40.5	0.02	40.5	2.59	40.5	-14.09	40.5	-4.12	40.5	-6.27	40.5	3.83	40.5	4.81	40.5	4.53	40.5	-15.13	40.5	4.84	40.5	8.51
41.4	53.75	41.4	40.16	41.4	29.62	41.4	17.13	41.4	-14.07	41.4	2.38	41.4	-0.84	41.4	6.56	41.4	4.19	41.4	7.23	41.4	-9.33	41.4	0.59	41.4	-9.46	41.4	-4.76	41.4	-0.42	41.4	3.18	41.4	-13.8	41.4	-2.93	41.4	-5.7	41.4	3.1	41.4	4.48	41.4	5.82	41.4	-17.48	41.4	5.7	41.4	10.91
42.3	56.03	42.3	38.26	42.3	26.38	42.3	16.82	42.3	-12.92	42.3	4.65	42.3	-1.36	42.3	7	42.3	2.16	42.3	3.15	42.3	-8.09	42.3	2.02	42.3	-10.43	42.3	-1.86	42.3	-5.42	42.3	-1.04	42.3	-13.38	42.3	-2.36	42.3	-4.38	42.3	3.88	42.3	3.23	42.3	6.46	42.3	-15.06	42.3	7.87	42.3	12.56
43.2	55.87	43.2	38.47	43.2	30.19	43.2	18.74	43.2	-16.99	43.2	4.79	43.2	0.03	43.2	6.91	43.2	5.35	43.2	7.56	43.2	-12	43.2	2.29	43.2	-9.07	43.2	-4.43	43.2	-2.2	43.2	3.29	43.2	-14.66	43.2	-2.57	43.2	-5.98	43.2	2.18	43.2	2.9	43.2	4.86	43.2	-16.23	43.2	7.17	43.2	13.6
44.1	56.73	44.1	36.78	44.1	30.67	44.1	16.98	44.1	-12.61	44.1	2.33	44.1	1.79	44.1	3.7	44.1	6.16	44.1	7.04	44.1	-6.23	44.1	-1.27	44.1	-9.24	44.1	-3.3	44.1	0.06	44.1	2.17	44.1	-12.69	44.1	-2.52	44.1	-6.79	44.1	4.56	44.1	6.21	44.1	6.16	44.1	-17.74	44.1	6.76	44.1	9.08
45	52.95	45	36.31	45	28.23	45	13.48	45	-13.61	45	1.54	45	0.12	45	4.87	45	3.61	45	3.73	45	-8.61	45	-0.02	45	-8.17	45	-2.18	45	0.23	45	1.06	45	-12.41	45	-4.02	45	-4.44	45	3.72	45	2.38	45	4.94	45	-15.8	45	7.06	45	11.69
45.9	53.95	45.9	36.85	45.9	29.68	45.9	20.01	45.9	-15.59	45.9	4.93	45.9	-1.61	45.9	6.12	45.9	6.83	45.9	9	45.9	-9.68	45.9	1.51	45.9	-11.76	45.9	-1.6	45.9	0	45.9	2.25	45.9	-11.94	45.9	0.37	45.9	-5.41	45.9	3.47	45.9	4.31	45.9	6.03	45.9	-18.32	45.9	7.33	45.9	9.98
46.8	56.64	46.8	38.18	46.8	28.34	46.8	16.78	46.8	-14.13	46.8	4.79	46.8	0.25	46.8	7.76	46.8	5.84	46.8	6.2	46.8	-8.63	46.8	-0.29	46.8	-9.32	46.8	-2.97	46.8	-0.59	46.8	2.03	46.8	-10.74	46.8	-3.45	46.8	-2.46	46.8	4.09	46.8	5.97	46.8	6.82	46.8	-16.68	46.8	6.1	46.8	11.7
47.7	56.62	47.7	37.8	47.7	26.9	47.7	18.02	47.7	-12.72	47.7	3.44	47.7	0.2	47.7	6.46	47.7	3.9	47.7	8.53	47.7	-6.8	47.7	-0.3	47.7	-9.72	47.7	-2.61	47.7	-0.5	47.7	1.98	47.7	-11.02	47.7	-3.42	47.7	-3.29	47.7	2.02	47.7	6.04	47.7	4.97	47.7	-14.94	47.7	5.39	47.7	9.61
48.6	55.37	48.6	40.24	48.6	27.62	48.6	16.55	48.6	-12.68	48.6	3.93	48.6	1.6	48.6	7.08	48.6	7	48.6	6.96	48.6	-8.57	48.6	1.07	48.6	-7.91	48.6	-3.11	48.6	0.83	48.6	0.06	48.6	-11.91	48.6	-1.42	48.6	-2.72	48.6	4.92	48.6	5.64	48.6	2.64	48.6	-15.81	48.6	7.54	48.6	9.31
49.5	55.46	49.5	38.13	49.5	30.57	49.5	16.99	49.5	-12.95	49.5	3.01	49.5	1.99	49.5	6.65	49.5	5.8	49.5	6.4	49.5	-9.2	49.5	1.22	49.5	-7.47	49.5	-1.34	49.5	-0.48	49.5	1.08	49.5	-14.85	49.5	-1.81	49.5	-1.93	49.5	5.14	49.5	2.19	49.5	6.62	49.5	-16.37	49.5	6.16	49.5	11.23
50.4	53.71	50.4	38.13	50.4	30.41	50.4	18.78	50.4	-13.23	50.4	1.83	50.4	-1.89	50.4	7.82	50.4	5.82	50.4	7.02	50.4	-6.82	50.4	-0.14	50.4	-10.56	50.4	-4.09	50.4	-1.86	50.4	1.69	50.4	-12.05	50.4	-1.52	50.4	-2.7	50.4	3.07	50.4	3.75	50.4	4.32	50.4	-14.35	50.4	8.2	50.4	12.37
51.3	55.13	51.3	37.2	51.3	29.66	51.3	16.89	51.3	-14.06	51.3	1.87	51.3	-1.37	51.3	6.48	51.3	7.61	51.3	9.13	51.3	-7.14	51.3	-1.22	51.3	-12.13	51.3	-2.78	51.3	0.2	51.3	3.25	51.3	-9.62	51.3	-1.88	51.3	-3.51	51.3	5.75	51.3	7.36	51.3	5.41	51.3	-13.06	51.3	11	51.3	9.02
52.2	53.83	52.2	38.31	52.2	27.94	52.2	16.36	52.2	-15.55	52.2	1.38	52.2	-0.68	52.2	6.4	52.2	6.11	52.2	7.24	52.2	-7.72	52.2	-3.75	52.2	-10.61	52.2	-0.72	52.2	-1.59	52.2	0.81	52.2	-13.48	52.2	-3.84	52.2	-2.11	52.2	3.58	52.2	4.52	52.2	7.52	52.2	-15.89	52.2	6.5	52.2	8.82
53.1	53.65	53.1	38.57	53.1	27.19	53.1	18.24	53.1	-11.63	53.1	5.28	53.1	-0.46	53.1	6.94	53.1	6.03	53.1	4.7	53.1	-7.66	53.1	1.93	53.1	-10.63	53.1	-5.71	53.1	-0.66	53.1	-0.56	53.1	-14.39	53.1	-0.72	53.1	-0.54	53.1	6.31	53.1	4.56	53.1	4.02	53.1	-14.43	53.1	8.48	53.1	10.36
54	55.42	54	37.42	54	28.24	54	16.26	54	-14.69	54	2.4	54	0.95	54	6.35	54	3.66	54	4.94	54	-7.92	54	-0.59	54	-9.35	54	-2.32	54	-0.25	54	-0.39	54	-11.29	54	-4.79	54	-1.53	54	3.47	54	4.02	54	5.49	54	-14.35	54	8.68	54	8.06
54.9	56.75	54.9	36.73	54.9	27.76	54.9	20.22	54.9	-14.91	54.9	3.95	54.9	2.35	54.9	6.8	54.9	5.74	54.9	5.23	54.9	-7.83	54.9	-0.73	54.9	-9.88	54.9	-0.25	54.9	-0.67	54.9	0.13	54.9	-12.76	54.9	-4.42	54.9	-3.07	54.9	5.94	54.9	4.47	54.9	5.54	54.9	-12.82	54.9	9.45	54.9	8.6
55.8	52.59	55.8	36.8	55.8	28.75	55.8	18.86	55.8	-13.39	55.8	7.67	55.8	1.55	55.8	7.58	55.8	6.43	55.8	6.99	55.8	-9.44	55.8	1.58	55.8	-8.74	55.8	-4.29	55.8	-2.55	55.8	2.22	55.8	-13.25	55.8	-4.49	55.8	-0.34	55.8	3.4	55.8	3.46	55.8	7.98	55.8	-14.66	55.8	5.71	55.8	11.03
56.7	55.54	56.7	36.94	56.7	29.78	56.7	18.14	56.7	-14.51	56.7	5.04	56.7	2.89	56.7	7.17	56.7	4.26	56.7	6.91	56.7	-8.67	56.7	1.67	56.7	-9.69	56.7	-1.24	56.7	-0.87	56.7	0.44	56.7	-14.54	56.7	-3.56	56.7	-0.76	56.7	3.45	56.7	6.23	56.7	5.12	56.7	-15.23	56.7	5.55	56.7	10.82
57.6	54.14	57.6	37.34	57.6	29.14	57.6	17.76	57.6	-12.19	57.6	5.82	57.6	-0.4	57.6	6.24	57.6	6.67	57.6	9.05	57.6	-7.68	57.6	0.45	57.6	-10.09	57.6	-1.53	57.6	-0.7	57.6	2.85	57.6	-13.01	57.6	-4.01	57.6	1.51	57.6	6.73	57.6	4.08	57.6	4.43	57.6	-15.26	57.6	9.78	57.6	12.78
58.5	55.47	58.5	37.85	58.5	28.92	58.5	21.01	58.5	-12.62	58.5	6.71	58.5	2.42	58.5	8.12	58.5	5.81	58.5	8.33	58.5	-6.64	58.5	-0.14	58.5	-9.65	58.5	-2.1	58.5	-0.93	58.5	2.91	58.5	-11.86	58.5	-3.15	58.5	-1.34	58.5	2.94	58.5	5.95	58.5	6.19	58.5	-13.38	58.5	8.64	58.5	11.21
59.4	56.58	59.4	39.95	59.4	31.27	59.4	20.23	59.4	-11.48	59.4	4.95	59.4	0.53	59.4	6.71	59.4	6.63	59.4	7.99	59.4	-5.17	59.4	0.18	59.4	-11.38	59.4	-4.39	59.4	-0.56	59.4	1.7	59.4	-12.2	59.4	-5.98	59.4	2.05	59.4	5.64	59.4	6.46	59.4	3.03	59.4	-14.44	59.4	9	59.4	8.34
60.3	55.02	60.3	39.45	60.3	28.12	60.3	19.88	60.3	-11.96	60.3	4.49	60.3	3.24	60.3	6.29	60.3	5.04	60.3	11.61	60.3	-8.08	60.3	0.3	60.3	-10.21	60.3	-2.51	60.3	-2.04	60.3	2.42	60.3	-13.41	60.3	-3.5	60.3	2.77	60.3	6.23	60.3	5.68	60.3	6	60.3	-14.04	60.3	8.86	60.3	9.59
61.2	52.65	61.2	39.9	61.2	28.26	61.2	18.1	61.2	-11.04	61.2	3.69	61.2	1.56	61.2	6.73	61.2	4.77	61.2	7.36	61.2	-7.45	61.2	0.22	61.2	-9.53	61.2	-3.57	61.2	-1.56	61.2	2.3	61.2	-13.47	61.2	-4.64	61.2	2.56	61.2	6.81	61.2	3.35	61.2	4.75	61.2	-14.38	61.2	7.93	61.2	9.29
62.1	56.33	62.1	37.85	62.1	29.11	62.1	17.21	62.1	-11.74	62.1	4.99	62.1	2.11	62.1	5.54	62.1	5.47	62.1	7.94	62.1	-8.28	62.1	-0.42	62.1	-8.75	62.1	-2.1	62.1	-0.21	62.1	0.82	62.1	-14.34	62.1	-1.97	62.1	3.9	62.1	6.23	62.1	6.74	62.1	4.91	62.1	-15.8	62.1	8.62	62.1	9.97
63	56.02	63	37.79	63	32.98	63	20.21	63	-11.58	63	5.72	63	3.53	63	3.86	63	5.46	63	6.41	63	-8.23	63	-1.73	63	-10.04	63	-6.55	63	-0.3	63	-0.33	63	-12.42	63	-5.64	63	2.93	63	4.97	63	8.13	63	5.22	63	-12.56	63	11.58	63	10.72
63.9	55.55	63.9	41.04	63.9	30.17	63.9	22.42	63.9	-14.06	63.9	4.84	63.9	3.71	63.9	8.3	63.9	6.66	63.9	7.44	63.9	-8.5	63.9	0.87	63.9	-8.91	63.9	0.23	63.9	1.1	63.9	1.34	63.9	-13.19	63.9	-1.83	63.9	3.93	63.9	6.2	63.9	7.1	63.9	5.32	63.9	-11.4	63.9	9.19	63.9	9.54
64.8	54.01	64.8	39.44	64.8	30.35	64.8	19.87	64.8	-13.41	64.8	6.28	64.8	2.17	64.8	8	64.8	6.87	64.8	9.83	64.8	-7.97	64.8	0.11	64.8	-11.03	64.8	-2.19	64.8	-2.6	64.8	1.62	64.8	-10.04	64.8	-6.03	64.8	1.07	64.8	7.23	64.8	5.07	64.8	6.28	64.8	-12.13	64.8	9.19	64.8	11.62
65.7	52.27	65.7	39.33	65.7	27.85	65.7	17.08	65.7	-12.19	65.7	2.63	65.7	0.31	65.7	3.37	65.7	4.69	65.7	7.25	65.7	-8.66	65.7	0.61	65.7	-9.56	65.7	-3.11	65.7	-2.83	65.7	0.77	65.7	-14.67	65.7	-4.54	65.7	6.3	65.7	6.93	65.7	8.99	65.7	5.54	65.7	-14.82	65.7	7.85	65.7	9.91
66.6	51.25	66.6	38.7	66.6	25.7	66.6	18.07	66.6	-15.29	66.6	3.73	66.6	1.56	66.6	6.98	66.6	4.46	66.6	8.15	66.6	-9.85	66.6	-1.02	66.6	-10.12	66.6	-2.99	66.6	-0.39	66.6	1.72	66.6	-13.2	66.6	-6.34	66.6	6.85	66.6	7.25	66.6	8.82	66.6	4.85	66.6	-14.09	66.6	8.73	66.6	9.46
67.5	17.78	67.5	18.84	67.5	10.65	67.5	12.04	67.5	-6.42	67.5	3.42	67.5	2.8	67.5	1.19	67.5	1.64	67.5	5.56	67.5	-3.01	67.5	1.7	67.5	-4.26	67.5	-1.92	67.5	-0.42	67.5	-0.44	67.5	-9.28	67.5	-0.8	67.5	17.03	67.5	6.47	67.5	5.39	67.5	4.42	67.5	-8.35	67.5	11.84	67.5	4.58
68.4	8.78	68.4	8.55	68.4	4.16	68.4	6.35	68.4	-1.55	68.4	6.53	68.4	6.08	68.4	3.37	68.4	1.06	68.4	1.91	68.4	-5.37	68.4	-0.2	68.4	-2.42	68.4	-1.12	68.4	-0.38	68.4	0.28	68.4	-6.35	68.4	-4.25	68.4	20.37	68.4	5.44	68.4	4.22	68.4	4.43	68.4	-1.3	68.4	10.34	68.4	1.43
69.3	3.34	69.3	5.25	69.3	4.87	69.3	5.37	69.3	0.5	69.3	4.72	69.3	5.04	69.3	0.13	69.3	4.97	69.3	3.74	69.3	-1.56	69.3	0.49	69.3	-3.2	69.3	-2.25	69.3	1.47	69.3	-0.74	69.3	-1.77	69.3	-3.12	69.3	22.83	69.3	3.73	69.3	5.39	69.3	3.64	69.3	0.75	69.3	10.7	69.3	2.26
70.2	5.21	70.2	3.26	70.2	4.93	70.2	5.26	70.2	2.54	70.2	6.14	70.2	6.09	70.2	0.44	70.2	0.72	70.2	3.25	70.2	-0.72	70.2	0.89	70.2	-2.7	70.2	0.06	70.2	0.38	70.2	-0.97	70.2	-4.75	70.2	-3.31	70.2	22.25	70.2	7.48	70.2	6.41	70.2	4.15	70.2	1.08	70.2	9.86	70.2	1.36
71.1	6.03	71.1	5.93	71.1	5.6	71.1	4.3	71.1	5.79	71.1	3.3	71.1	6.12	71.1	1.78	71.1	2.74	71.1	2.74	71.1	1.62	71.1	-0.32	71.1	-3.07	71.1	0.08	71.1	-1.83	71.1	-2.07	71.1	-4.19	71.1	-3.95	71.1	22.91	71.1	7.43	71.1	4.24	71.1	1.3	71.1	3.17	71.1	11.35	71.1	1.83
72	3.84	72	4.52	72	3.14	72	4.37	72	4.22	72	8.41	72	8.34	72	0.75	72	2.54	72	3.23	72	0.69	72	-0.93	72	-3.08	72	-2.95	72	-3.35	72	-0.46	72	-3.02	72	-2.41	72	21.2	72	5.84	72	4.13	72	3.88	72	2.14	72	11.23	72	1.52
72.9	3.56	72.9	3.14	72.9	3.33	72.9	5.36	72.9	3.31	72.9	4.68	72.9	7.82	72.9	1.53	72.9	3.06	72.9	2.81	72.9	1.42	72.9	-1.38	72.9	-4.44	72.9	-0.14	72.9	0.57	72.9	-0.77	72.9	-0.25	72.9	-2.28	72.9	20.51	72.9	5.06	72.9	5.87	72.9	2.32	72.9	3.78	72.9	12.45	72.9	-1.18
73.8	3.19	73.8	4.17	73.8	4.25	73.8	8.74	73.8	2.7	73.8	2.9	73.8	8.84	73.8	3.28	73.8	3.02	73.8	3.88	73.8	0.52	73.8	-0.85	73.8	-2.34	73.8	-1.56	73.8	1.1	73.8	0.37	73.8	-0.46	73.8	-4.02	73.8	20.61	73.8	6.47	73.8	5.79	73.8	5.39	73.8	4.65	73.8	12.5	73.8	-0.01
74.7	3.49	74.7	0.39	74.7	2.74	74.7	3.97	74.7	5.61	74.7	5.26	74.7	6.33	74.7	1.17	74.7	2.92	74.7	4.05	74.7	0.92	74.7	1.06	74.7	-4.13	74.7	-0.15	74.7	1.03	74.7	-0.78	74.7	-1.21	74.7	-0.9	74.7	22.45	74.7	6.64	74.7	2.79	74.7	3.95	74.7	3.4	74.7	12.75	74.7	0.04
75.6	3.4	75.6	2.04	75.6	5.28	75.6	4.44	75.6	5	75.6	7.52	75.6	9.05	75.6	1.27	75.6	2.75	75.6	1.72	75.6	0.35	75.6	2.95	75.6	-4	75.6	-0.51	75.6	-1.96	75.6	-1.01	75.6	-0.88	75.6	-1.12	75.6	20.81	75.6	5.07	75.6	3.43	75.6	1.3	75.6	4.74	75.6	12.79	75.6	0.81
76.5	1.46	76.5	2.59	76.5	3.78	76.5	3.4	76.5	4.63	76.5	4.89	76.5	6.48	76.5	1.78	76.5	2.18	76.5	2.23	76.5	0.55	76.5	0.76	76.5	-4.55	76.5	1.03	76.5	0.99	76.5	-0.3	76.5	-1.46	76.5	0.56	76.5	21.09	76.5	5.75	76.5	6.12	76.5	2.52	76.5	2.37	76.5	11.96	76.5	-0.16
77.4	2.4	77.4	1.4	77.4	4.93	77.4	5.1	77.4	3.54	77.4	5.47	77.4	6.89	77.4	1.13	77.4	1.05	77.4	1.05	77.4	1.85	77.4	2.85	77.4	-2.4	77.4	-0.62	77.4	-1.6	77.4	-0.87	77.4	1.25	77.4	-1.26	77.4	23.89	77.4	5	77.4	3.28	77.4	2.72	77.4	3.53	77.4	10.22	77.4	1.01
78.3	0.74	78.3	2.14	78.3	3.12	78.3	6.46	78.3	6.75	78.3	4.51	78.3	7.12	78.3	3.41	78.3	0.94	78.3	3.52	78.3	4.41	78.3	-0.19	78.3	-1.71	78.3	-0.57	78.3	-1.73	78.3	0.58	78.3	-2.2	78.3	-3.15	78.3	22.41	78.3	6.67	78.3	5.85	78.3	2.29	78.3	4.93	78.3	12.06	78.3	-2.37
79.2	0.76	79.2	0.51	79.2	5.96	79.2	4.86	79.2	8.09	79.2	6.52	79.2	7.94	79.2	1.66	79.2	1.68	79.2	3.24	79.2	3.06	79.2	0.45	79.2	-4.45	79.2	-2.69	79.2	-1.35	79.2	-1.41	79.2	-2.55	79.2	-5.13	79.2	21.97	79.2	3.71	79.2	5.62	79.2	1.73	79.2	5.27	79.2	10.65	79.2	0.21
80.1	-1.19	80.1	6.54	80.1	4.94	80.1	7.17	80.1	5.54	80.1	6.85	80.1	7.52	80.1	1.78	80.1	4.02	80.1	2.22	80.1	2.4	80.1	1.05	80.1	-2.25	80.1	-2.23	80.1	-0.91	80.1	-1.61	80.1	-0.06	80.1	-1.86	80.1	22.15	80.1	5.85	80.1	5.63	80.1	2.91	80.1	3.29	80.1	11.85	80.1	0.67
81	1	81	2.65	81	3.21	81	3.58	81	5.66	81	3.32	81	7.13	81	1.91	81	1.84	81	4.93	81	2.61	81	3.18	81	-4.2	81	0.06	81	-0.23	81	-0.09	81	1.6	81	-2.95	81	21.78	81	6.11	81	4.85	81	2.4	81	3.01	81	11.63	81	-0.4
81.9	1.14	81.9	1.21	81.9	3.98	81.9	4.63	81.9	6.71	81.9	5.81	81.9	5.41	81.9	-0.28	81.9	2.51	81.9	3.76	81.9	2.86	81.9	-0.78	81.9	-2.98	81.9	-1.97	81.9	-0.03	81.9	-1.43	81.9	-0.94	81.9	-2.87	81.9	22.48	81.9	8.42	81.9	4.22	81.9	1.86	81.9	5.9	81.9	8.49	81.9	0.4
82.8	0.35	82.8	5.26	82.8	5.13	82.8	4.68	82.8	4.29	82.8	4.09	82.8	7.23	82.8	2.96	82.8	2.3	82.8	2.08	82.8	2.33	82.8	0.78	82.8	-3.46	82.8	-1.5	82.8	0.22	82.8	-0.21	82.8	0.51	82.8	-3.97	82.8	23.76	82.8	7.58	82.8	6.27	82.8	2.61	82.8	5.11	82.8	8.18	82.8	0.1
83.7	1.45	83.7	2.95	83.7	4.15	83.7	6.25	83.7	7.24	83.7	6.46	83.7	6.87	83.7	0.99	83.7	3	83.7	2.51	83.7	1.54	83.7	1.92	83.7	-3.45	83.7	1.96	83.7	1.69	83.7	-2.11	83.7	-3.47	83.7	-2.01	83.7	22.56	83.7	4.34	83.7	7.39	83.7	3.1	83.7	4.02	83.7	10.7	83.7	0.16
84.6	3.1	84.6	2.28	84.6	3.87	84.6	4.37	84.6	6.62	84.6	6.93	84.6	7.45	84.6	2.13	84.6	0.96	84.6	3.44	84.6	6.12	84.6	0.13	84.6	-4.34	84.6	-0.92	84.6	-0.36	84.6	-2.48	84.6	2.02	84.6	-2.53	84.6	21.92	84.6	5.66	84.6	6.41	84.6	3.36	84.6	5.96	84.6	10.44	84.6	-2.28
85.5	-0.43	85.5	4.27	85.5	3.21	85.5	4.17	85.5	7.68	85.5	8.62	85.5	8.15	85.5	2.2	85.5	1.93	85.5	4.05	85.5	3.68	85.5	-1.79	85.5	-4.72	85.5	-0.51	85.5	-0.19	85.5	-1.71	85.5	0.9	85.5	-3.98	85.5	20.22	85.5	6.28	85.5	4.95	85.5	3.17	85.5	4.46	85.5	11.19	85.5	0.75
86.4	0.29	86.4	3.87	86.4	2.81	86.4	4.16	86.4	4.77	86.4	4.8	86.4	5.89	86.4	0.14	86.4	0.33	86.4	5.79	86.4	3.33	86.4	-1.2	86.4	-5.58	86.4	-1.09	86.4	-3.02	86.4	1.11	86.4	0.7	86.4	-3.72	86.4	19.66	86.4	5.77	86.4	6.25	86.4	1.23	86.4	5.54	86.4	11.35	86.4	1.23
87.3	0.46	87.3	1.59	87.3	1.67	87.3	6.99	87.3	5.77	87.3	6.21	87.3	7.65	87.3	2.88	87.3	0.96	87.3	4.72	87.3	2.37	87.3	2.12	87.3	-2.49	87.3	-0.84	87.3	-0.76	87.3	-1.43	87.3	-0.5	87.3	-2.94	87.3	23.06	87.3	8.32	87.3	6.7	87.3	1.6	87.3	7.01	87.3	11.88	87.3	-1.07
88.2	0.02	88.2	4.73	88.2	5.81	88.2	3.37	88.2	4.05	88.2	4.88	88.2	5.75	88.2	2.46	88.2	1.45	88.2	4.11	88.2	1.28	88.2	1.03	88.2	-4.27	88.2	0.56	88.2	-1.97	88.2	-0.45	88.2	-0.95	88.2	-3.59	88.2	23.76	88.2	4.94	88.2	5.03	88.2	1.58	88.2	4.3	88.2	11.55	88.2	0.94
89.1	0.89	89.1	4.81	89.1	3.98	89.1	3.95	89.1	7.61	89.1	8.83	89.1	6.09	89.1	1.69	89.1	3.82	89.1	2.4	89.1	2.24	89.1	2.79	89.1	-3.74	89.1	-0.28	89.1	-0.94	89.1	-1.16	89.1	-2.68	89.1	-1.31	89.1	21.84	89.1	6.53	89.1	4.37	89.1	1.85	89.1	5.52	89.1	15.29	89.1	-0.46
90	-0.19	90	3.42	90	3.6	90	6.34	90	4.19	90	5.3	90	7.56	90	2.97	90	4.2	90	2.82	90	2.1	90	1.13	90	-3.68	90	-0.51	90	1.71	90	-2.2	90	-0.51	90	-1.97	90	21.9	90	8.41	90	4.89	90	3.49	90	4.14	90	9.27	90	-1.3
90.9	-0.53	90.9	2.33	90.9	1.46	90.9	5.35	90.9	7.21	90.9	7.48	90.9	9.1	90.9	1.21	90.9	2.36	90.9	0.14	90.9	2.96	90.9	3.32	90.9	-2.85	90.9	-0.89	90.9	0.4	90.9	-4	90.9	0.17	90.9	0.19	90.9	21.24	90.9	7.81	90.9	6.19	90.9	2.12	90.9	3.51	90.9	11.51	90.9	-0.19
91.8	-3.16	91.8	1.31	91.8	0.43	91.8	7	91.8	5.15	91.8	6.63	91.8	6.51	91.8	1.03	91.8	1.53	91.8	4.45	91.8	2.78	91.8	2.58	91.8	-5.97	91.8	-0.08	91.8	0.73	91.8	-2.11	91.8	-0.23	91.8	0.2	91.8	20.37	91.8	6.67	91.8	7.08	91.8	3.33	91.8	6.17	91.8	12.06	91.8	0.53
92.7	-0.94	92.7	3.66	92.7	3.01	92.7	5.04	92.7	4.56	92.7	6.51	92.7	6.29	92.7	2.62	92.7	1.19	92.7	2.07	92.7	3.14	92.7	2.01	92.7	-5.48	92.7	-1.28	92.7	-0.67	92.7	-3.94	92.7	-0.03	92.7	0.01	92.7	17.44	92.7	5.86	92.7	8.19	92.7	2.62	92.7	4.79	92.7	11.03	92.7	-3.43
93.6	-0.84	93.6	3	93.6	1.44	93.6	4.84	93.6	5.49	93.6	7.17	93.6	5.11	93.6	1.06	93.6	2.24	93.6	5.02	93.6	2.6	93.6	0.31	93.6	-3.32	93.6	-2.26	93.6	0.05	93.6	-1.39	93.6	-0.17	93.6	-3.86	93.6	19.86	93.6	6.05	93.6	6.39	93.6	1.62	93.6	3.88	93.6	9.42	93.6	-1.44
94.5	2.1	94.5	1.75	94.5	2.24	94.5	5.41	94.5	3.84	94.5	6.03	94.5	8.6	94.5	2.16	94.5	3.21	94.5	2.53	94.5	2.56	94.5	0.11	94.5	-0.96	94.5	0.35	94.5	-0.5	94.5	-2.45	94.5	0.11	94.5	-1.78	94.5	22.29	94.5	6.29	94.5	5.74	94.5	1.65	94.5	4.72	94.5	12.42	94.5	-0.67
95.4	0.76	95.4	2.81	95.4	3.64	95.4	2.99	95.4	6.88	95.4	5.95	95.4	6.02	95.4	4.89	95.4	2.55	95.4	4.53	95.4	3.94	95.4	0.12	95.4	-3.63	95.4	1.79	95.4	-0.22	95.4	-0.2	95.4	1.29	95.4	-1.52	95.4	20.82	95.4	4.85	95.4	7.74	95.4	2.12	95.4	7.09	95.4	11.87	95.4	0.06
96.3	1.36	96.3	2.76	96.3	3.62	96.3	3.98	96.3	6.65	96.3	7.46	96.3	7.99	96.3	2.48	96.3	3.36	96.3	2.68	96.3	1.88	96.3	3.74	96.3	-4.08	96.3	-2.22	96.3	-0.61	96.3	0.58	96.3	0.26	96.3	-0.05	96.3	22.17	96.3	6.73	96.3	4.75	96.3	2.29	96.3	6.51	96.3	12.04	96.3	0.56
97.2	1.76	97.2	1.95	97.2	3.79	97.2	3.74	97.2	6.23	97.2	6.29	97.2	7.43	97.2	2.38	97.2	3.21	97.2	2.21	97.2	3.37	97.2	2.55	97.2	-7.31	97.2	-0.15	97.2	2.38	97.2	-0.55	97.2	0.62	97.2	-1.48	97.2	20.16	97.2	5.93	97.2	6.05	97.2	1.61	97.2	6.07	97.2	8.88	97.2	0.33
98.1	0.85	98.1	1.34	98.1	5.28	98.1	6.43	98.1	5.73	98.1	8.2	98.1	7.23	98.1	1.94	98.1	5.06	98.1	0.94	98.1	3.79	98.1	4.31	98.1	-5.91	98.1	-2.38	98.1	1.69	98.1	-1.9	98.1	0.11	98.1	-1.62	98.1	22.93	98.1	7.27	98.1	6.02	98.1	5.25	98.1	5.15	98.1	11.75	98.1	0.33
99	1.76	99	2.79	99	2.28	99	5.45	99	4.98	99	7.69	99	6.83	99	3.07	99	1.43	99	1.69	99	1.6	99	4.03	99	-4.27	99	-1.37	99	2.54	99	-3.14	99	-0.67	99	-1.45	99	21.38	99	4.68	99	5.9	99	0.09	99	5.41	99	11.21	99	-1.57
99.9	-1.45	99.9	3.07	99.9	4.39	99.9	6.53	99.9	5.97	99.9	6.52	99.9	7.62	99.9	5.48	99.9	1.07	99.9	5.35	99.9	1.73	99.9	-0.31	99.9	-3.13	99.9	1.72	99.9	-1.99	99.9	-3	99.9	-1.34	99.9	-4.52	99.9	20.63	99.9	6.81	99.9	4.6	99.9	2.96	99.9	4.4	99.9	9.91	99.9	-1.32
100.8	-2.47	100.8	2.8	100.8	3.04	100.8	6.05	100.8	5.1	100.8	5.63	100.8	5.53	100.8	4.09	100.8	2.94	100.8	4.29	100.8	0.85	100.8	-1.05	100.8	-4.31	100.8	-1.78	100.8	-0.68	100.8	-1.22	100.8	-2.2	100.8	-4.49	100.8	22.93	100.8	5.28	100.8	7.34	100.8	2.82	100.8	6.24	100.8	10.34	100.8	0.73
101.7	-0.62	101.7	2.55	101.7	4.44	101.7	4.72	101.7	6.47	101.7	6.71	101.7	4.98	101.7	0.37	101.7	4.25	101.7	2.74	101.7	1.67	101.7	2.52	101.7	-5.87	101.7	-2.15	101.7	1.92	101.7	-2.23	101.7	-1.04	101.7	-0.48	101.7	19.63	101.7	5.92	101.7	7.51	101.7	1.59	101.7	5.89	101.7	11.9	101.7	-0.81
102.6	2.96	102.6	4.45	102.6	1.95	102.6	5.61	102.6	4.65	102.6	5.97	102.6	5.25	102.6	2.02	102.6	4.59	102.6	2.41	102.6	3.18	102.6	1.16	102.6	-6.61	102.6	0.96	102.6	1.3	102.6	-3.63	102.6	0.09	102.6	-2.34	102.6	20.42	102.6	8.82	102.6	6.58	102.6	0.79	102.6	5.64	102.6	12.64	102.6	-1.58
103.5	1.98	103.5	3.09	103.5	5.99	103.5	6.21	103.5	7.07	103.5	5.62	103.5	6.29	103.5	3.61	103.5	5.9	103.5	1.65	103.5	2.51	103.5	1.55	103.5	-4.91	103.5	-1.58	103.5	3.13	103.5	-2.02	103.5	0.96	103.5	-4.55	103.5	20.86	103.5	5.07	103.5	6.77	103.5	3.38	103.5	6.3	103.5	12.07	103.5	-3.36
104.4	0.26	104.4	2.24	104.4	4.41	104.4	5.13	104.4	6.44	104.4	7.56	104.4	6.17	104.4	1.67	104.4	3.31	104.4	2.03	104.4	-0.3	104.4	1.3	104.4	-5.42	104.4	-1.78	104.4	1.18	104.4	-2.91	104.4	-4.02	104.4	-3.44	104.4	20.45	104.4	5.82	104.4	6.56	104.4	3.49	104.4	5.71	104.4	10.72	104.4	-0.39
105.3	-0.56	105.3	4.45	105.3	5.43	105.3	3.87	105.3	5.94	105.3	8.45	105.3	5.95	105.3	5.82	105.3	4.55	105.3	0.46	105.3	1.81	105.3	0.97	105.3	-4.93	105.3	-1.19	105.3	-1.54	105.3	-3.4	105.3	-1.19	105.3	-3.78	105.3	21.2	105.3	5.87	105.3	3.52	105.3	2.3	105.3	3.53	105.3	11.13	105.3	-1.25
106.2	0.82	106.2	4.11	106.2	4.79	106.2	4.96	106.2	8.11	106.2	7.97	106.2	7.24	106.2	2.68	106.2	3.7	106.2	1.41	106.2	2.9	106.2	1.99	106.2	-4.32	106.2	-4.29	106.2	0.85	106.2	0.32	106.2	-1.83	106.2	-2.92	106.2	20.2	106.2	6.93	106.2	7.41	106.2	2.81	106.2	7.42	106.2	12.81	106.2	-2.2
107.1	-0.62	107.1	3.67	107.1	2.59	107.1	5.72	107.1	4.28	107.1	6.44	107.1	6.2	107.1	5.2	107.1	3.36	107.1	1.12	107.1	2.24	107.1	1.69	107.1	-6.95	107.1	-0.62	107.1	-0.16	107.1	-4.3	107.1	-0.12	107.1	-4.57	107.1	18.64	107.1	8.57	107.1	8.55	107.1	2.3	107.1	6.01	107.1	12.16	107.1	-2.8
108	-2.82	108	3.74	108	4.78	108	5.8	108	5.48	108	7.65	108	4.91	108	4.06	108	3.42	108	0.94	108	1.25	108	0.75	108	-2.55	108	-2.35	108	0	108	-3.04	108	-1.2	108	-2.6	108	23.16	108	7.12	108	6	108	2.28	108	5.53	108	11.28	108	-1.05
108.9	-0.45	108.9	6.47	108.9	5.65	108.9	5.33	108.9	6.58	108.9	6.12	108.9	5.87	108.9	3.1	108.9	4.66	108.9	3.03	108.9	4.05	108.9	1.13	108.9	-4.34	108.9	-1.34	108.9	-1.79	108.9	-2.95	108.9	0.84	108.9	-1.64	108.9	21.64	108.9	8.86	108.9	5.67	108.9	-1	108.9	5.71	108.9	12.67	108.9	0.32
109.8	2.43	109.8	3.37	109.8	4.08	109.8	4.68	109.8	5.44	109.8	6.72	109.8	7.63	109.8	2.13	109.8	3.31	109.8	3.54	109.8	2.48	109.8	2.69	109.8	-5.41	109.8	-2.82	109.8	-2.21	109.8	-1.32	109.8	-0.37	109.8	-1.95	109.8	20.9	109.8	6.75	109.8	7.39	109.8	2.44	109.8	4.3	109.8	11.53	109.8	-1.16
110.7	0.13	110.7	4.11	110.7	4.93	110.7	6.42	110.7	5.29	110.7	5.85	110.7	5.89	110.7	4.88	110.7	2.67	110.7	2.19	110.7	0.76	110.7	1.4	110.7	-7.2	110.7	-0.31	110.7	0.93	110.7	-1.56	110.7	-2.82	110.7	-2.47	110.7	18.73	110.7	8.13	110.7	6.24	110.7	3.2	110.7	4.73	110.7	14.01	110.7	-2.36
111.6	1.27	111.6	3.23	111.6	5.95	111.6	5.48	111.6	4.6	111.6	6.76	111.6	6.78	111.6	3.59	111.6	2.56	111.6	2.78	111.6	4.61	111.6	3.5	111.6	-5.36	111.6	-2.14	111.6	-0.44	111.6	-0.27	111.6	0.65	111.6	-1.37	111.6	20.34	111.6	5.07	111.6	7.63	111.6	3.8	111.6	4.84	111.6	14.16	111.6	-2.25
112.5	3.91	112.5	4.81	112.5	3.8	112.5	3.13	112.5	5.47	112.5	10.16	112.5	10.64	112.5	4.6	112.5	0.7	112.5	0.91	112.5	0.43	112.5	2.13	112.5	-3.85	112.5	-1.68	112.5	-2.41	112.5	-1.04	112.5	-2.45	112.5	-3.47	112.5	23.14	112.5	6.5	112.5	5.56	112.5	4.52	112.5	6.57	112.5	12.63	112.5	2.63
113.4	0.11	113.4	3.38	113.4	4.11	113.4	5.12	113.4	4.33	113.4	8.16	113.4	6.76	113.4	2.22	113.4	5.27	113.4	3.19	113.4	2.62	113.4	1.37	113.4	-4.83	113.4	-0.78	113.4	0.43	113.4	0.47	113.4	1.04	113.4	-5.14	113.4	21.24	113.4	5.89	113.4	5.88	113.4	3.95	113.4	6.31	113.4	9.76	113.4	-0.44
114.3	1.13	114.3	3.44	114.3	3.49	114.3	7.48	114.3	5.1	114.3	5.49	114.3	7.04	114.3	3.63	114.3	1.84	114.3	3.44	114.3	4.41	114.3	2.98	114.3	-4.23	114.3	-2.52	114.3	-0.12	114.3	-2.01	114.3	0.78	114.3	-2.4	114.3	18.19	114.3	5.1	114.3	8.28	114.3	2.09	114.3	5.46	114.3	12.05	114.3	-1.73
115.2	-1.07	115.2	4.87	115.2	5.03	115.2	4.14	115.2	3.56	115.2	6.18	115.2	5.33	115.2	3.96	115.2	3.22	115.2	3.44	115.2	1.96	115.2	2.93	115.2	-5.74	115.2	-0.95	115.2	-0.39	115.2	-1.5	115.2	-0.75	115.2	-3.46	115.2	19.86	115.2	6.99	115.2	5.23	115.2	2.51	115.2	5.66	115.2	11.67	115.2	-1.83
116.1	2.12	116.1	5.19	116.1	5.59	116.1	6.04	116.1	7.69	116.1	9.1	116.1	9.16	116.1	4.04	116.1	2.01	116.1	3.95	116.1	3.2	116.1	3.53	116.1	-4.34	116.1	-1.27	116.1	2.32	116.1	-1.5	116.1	-0.54	116.1	-3.13	116.1	21.11	116.1	6.75	116.1	8.71	116.1	2.77	116.1	6	116.1	10.65	116.1	-1.3
117	0.41	117	3.31	117	4.33	117	4.85	117	6.5	117	6.67	117	5.24	117	3.42	117	3.15	117	2.86	117	1.86	117	0.38	117	-5.67	117	1.33	117	-0.98	117	-2.17	117	-1.29	117	-3.41	117	20.6	117	8.6	117	7.55	117	2.37	117	7.13	117	11.24	117	-0.47
117.9	-0.42	117.9	2.56	117.9	6.77	117.9	6.9	117.9	6.4	117.9	4.99	117.9	6.03	117.9	1.78	117.9	4.58	117.9	3.41	117.9	1.63	117.9	0.82	117.9	-4.21	117.9	-2.1	117.9	-1.08	117.9	-3.8	117.9	1.35	117.9	-2.88	117.9	21.17	117.9	7.5	117.9	7.6	117.9	1.48	117.9	9.02	117.9	11.21	117.9	-2.88
118.8	2.23	118.8	2.65	118.8	4.03	118.8	6.03	118.8	6.14	118.8	6.42	118.8	6.98	118.8	-0.37	118.8	2.19	118.8	2.09	118.8	2.57	118.8	-1.55	118.8	-3.84	118.8	-2.7	118.8	2.62	118.8	-1.82	118.8	-0.88	118.8	-1.74	118.8	20.95	118.8	6.02	118.8	7.73	118.8	2.8	118.8	6.36	118.8	13.04	118.8	-0.77
119.7	-0.49	119.7	5.8	119.7	1.76	119.7	9.09	119.7	4.61	119.7	5.23	119.7	7.03	119.7	3.21	119.7	1.89	119.7	4.73	119.7	1.37	119.7	3.07	119.7	-3.76	119.7	-2.15	119.7	-0.93	119.7	-1.54	119.7	-2.75	119.7	-2.2	119.7	22.03	119.7	5.74	119.7	7.13	119.7	1.55	119.7	7.41	119.7	9.44	119.7	-1.97
120.6	0.38	120.6	3.02	120.6	4.01	120.6	4.94	120.6	6.57	120.6	10.44	120.6	6.46	120.6	4.56	120.6	3.33	120.6	-1.47	120.6	1.85	120.6	0.74	120.6	-6.34	120.6	-0.24	120.6	0.12	120.6	-3.97	120.6	-0.61	120.6	-5.38	120.6	19.84	120.6	7.95	120.6	6.23	120.6	2.64	120.6	6.75	120.6	10.14	120.6	-0.55
121.5	-1.62	121.5	3.85	121.5	5.71	121.5	4.4	121.5	8.15	121.5	3.22	121.5	5.54	121.5	3.08	121.5	3.61	121.5	3.19	121.5	1.39	121.5	1.65	121.5	-2.84	121.5	-1.99	121.5	-0.94	121.5	-3.19	121.5	-3.7	121.5	-2.33	121.5	23.07	121.5	6.23	121.5	6.45	121.5	0.71	121.5	5.64	121.5	8.32	121.5	-0.27
122.4	-1.23	122.4	4.43	122.4	6.01	122.4	4.56	122.4	7.4	122.4	6.02	122.4	7.67	122.4	4.28	122.4	1.28	122.4	3.32	122.4	4.61	122.4	0.11	122.4	-5.78	122.4	0.65	122.4	-2.89	122.4	-0.12	122.4	-0.4	122.4	-3.42	122.4	19.16	122.4	6.85	122.4	6.22	122.4	3.13	122.4	6.73	122.4	12.32	122.4	-1.09
123.3	0.66	123.3	5.71	123.3	5.72	123.3	3.99	123.3	4.66	123.3	4.1	123.3	8.09	123.3	3.65	123.3	6.73	123.3	2.51	123.3	2.04	123.3	3.64	123.3	-3.37	123.3	-0.55	123.3	1.98	123.3	-3.73	123.3	-1.91	123.3	1.77	123.3	19.48	123.3	6.68	123.3	8.24	123.3	1.95	123.3	4.35	123.3	11.7	123.3	-1.9
124.2	-3.24	124.2	2.71	124.2	6.34	124.2	5.02	124.2	6.68	124.2	6.98	124.2	3.27	124.2	0.57	124.2	4.62	124.2	3.5	124.2	2.05	124.2	-0.11	124.2	-5.27	124.2	-1.51	124.2	-1.77	124.2	-2.13	124.2	-2.14	124.2	-1.53	124.2	21.14	124.2	7.52	124.2	7.2	124.2	1.93	124.2	5.56	124.2	13.11	124.2	-2.09
125.1	1.02	125.1	5.18	125.1	5.52	125.1	3.13	125.1	4.96	125.1	7.98	125.1	8.86	125.1	6.31	125.1	3.92	125.1	-0.59	125.1	2.14	125.1	1.2	125.1	-2.63	125.1	-0.58	125.1	0.44	125.1	-5.92	125.1	0.33	125.1	-2.75	125.1	21.7	125.1	5.96	125.1	7.08	125.1	1.63	125.1	9.02	125.1	14.38	125.1	-2.14
126	1.08	126	1.84	126	3.63	126	3.95	126	7.53	126	8.32	126	6.76	126	1.77	126	3.39	126	2.4	126	4.25	126	3.51	126	-3.73	126	-2.01	126	1.31	126	0.29	126	1.37	126	-1.18	126	22.07	126	6.91	126	6.69	126	4.51	126	5.13	126	12.85	126	-1.12
126.9	1	126.9	4.09	126.9	8.25	126.9	5.09	126.9	6.25	126.9	6.09	126.9	6.45	126.9	0.92	126.9	4.17	126.9	2.14	126.9	3.22	126.9	2.17	126.9	-7.73	126.9	-2.91	126.9	0.75	126.9	-1.02	126.9	-0.57	126.9	-2.68	126.9	18.71	126.9	7.79	126.9	7.88	126.9	1.42	126.9	6.5	126.9	10.77	126.9	-2.57
127.8	2.12	127.8	4.38	127.8	3.99	127.8	8.13	127.8	7.61	127.8	8.37	127.8	11.12	127.8	2.62	127.8	2.39	127.8	1.67	127.8	4.47	127.8	1.85	127.8	-3.11	127.8	-3.06	127.8	-0.88	127.8	-4.23	127.8	-0.22	127.8	-3.17	127.8	20.84	127.8	6.2	127.8	8.06	127.8	3.65	127.8	6.76	127.8	10	127.8	-0.34
128.7	0.85	128.7	3.4	128.7	4.82	128.7	4.99	128.7	5.71	128.7	6.88	128.7	6.62	128.7	4.45	128.7	4.07	128.7	0.49	128.7	3.28	128.7	1.82	128.7	-3.12	128.7	-0.71	128.7	-0.11	128.7	-4.13	128.7	3.18	128.7	-4.65	128.7	21.09	128.7	6.67	128.7	7.77	128.7	0.59	128.7	7.16	128.7	13.17	128.7	-2.15
129.6	0.6	129.6	5.41	129.6	3.52	129.6	4.52	129.6	6.12	129.6	8.51	129.6	8.39	129.6	5.05	129.6	1.8	129.6	1.08	129.6	2.73	129.6	2.93	129.6	-4.76	129.6	-0.4	129.6	1.35	129.6	-4.27	129.6	1.4	129.6	-3	129.6	19.86	129.6	6.22	129.6	8.75	129.6	1.8	129.6	5.8	129.6	12.11	129.6	-1.92
130.5	2.32	130.5	5.75	130.5	4.61	130.5	7.03	130.5	5.57	130.5	9.37	130.5	7.33	130.5	4.02	130.5	3.93	130.5	4.32	130.5	0.06	130.5	5.67	130.5	-5.97	130.5	-0.19	130.5	1.08	130.5	-3.3	130.5	-1.75	130.5	-2.91	130.5	20.2	130.5	6.57	130.5	9.18	130.5	0.52	130.5	6.31	130.5	12.09	130.5	-1.21
131.4	0.05	131.4	4.86	131.4	5.72	131.4	6.29	131.4	4.31	131.4	7.04	131.4	6.24	131.4	1.98	131.4	3.91	131.4	2.57	131.4	-0.88	131.4	1.71	131.4	-4.86	131.4	-0.79	131.4	0.96	131.4	-2.03	131.4	-0.5	131.4	-5.1	131.4	22.79	131.4	7.92	131.4	8.98	131.4	2.47	131.4	6.3	131.4	12.84	131.4	-0.79
132.3	1.38	132.3	4.53	132.3	4.72	132.3	3.02	132.3	9.62	132.3	7.15	132.3	7.79	132.3	3.59	132.3	2.8	132.3	1.77	132.3	2.45	132.3	3.19	132.3	-3.37	132.3	-4.1	132.3	0.61	132.3	-3.53	132.3	-1.05	132.3	-2.03	132.3	23.98	132.3	7.84	132.3	8.53	132.3	2.9	132.3	6.43	132.3	12.5	132.3	0.78
133.2	2.15	133.2	8.22	133.2	4.41	133.2	6.9	133.2	6.29	133.2	8.93	133.2	7.15	133.2	4.76	133.2	2.55	133.2	0.68	133.2	1.48	133.2	3.89	133.2	-6.16	133.2	0.87	133.2	-0.67	133.2	-2.85	133.2	-3.53	133.2	-0.74	133.2	19.65	133.2	6.8	133.2	6.34	133.2	2.47	133.2	3.34	133.2	12.88	133.2	-0.28
134.1	-0.55	134.1	4.13	134.1	4.97	134.1	6.75	134.1	8.17	134.1	7.63	134.1	7.49	134.1	0.27	134.1	2.66	134.1	3.91	134.1	5.49	134.1	2.63	134.1	-2.42	134.1	0.37	134.1	1.05	134.1	-2.71	134.1	-1.18	134.1	-2.29	134.1	22.09	134.1	8.87	134.1	7.23	134.1	3.88	134.1	7.43	134.1	12.05	134.1	0.1
135	0.59	135	5.04	135	4.23	135	6.22	135	6.83	135	8.85	135	8.77	135	3.39	135	4.79	135	-0.1	135	2.56	135	0.19	135	-5.31	135	-1.92	135	-0.01	135	-4.31	135	-1.49	135	-6.19	135	22.56	135	5.58	135	6.36	135	1.46	135	6.26	135	10.86	135	-0.27
135.9	-1.26	135.9	5.11	135.9	4.99	135.9	9.72	135.9	5.8	135.9	8.57	135.9	5.83	135.9	1.84	135.9	3.48	135.9	3.82	135.9	1.71	135.9	3.1	135.9	-4.4	135.9	-1.15	135.9	0.31	135.9	-4.54	135.9	-0.32	135.9	-3.94	135.9	21.41	135.9	6.6	135.9	5.66	135.9	1.01	135.9	7.42	135.9	10.91	135.9	0.82
136.8	-0.37	136.8	3.24	136.8	5.43	136.8	8	136.8	5.09	136.8	6.27	136.8	6.37	136.8	2.78	136.8	6.14	136.8	3.51	136.8	1.91	136.8	3.75	136.8	-4.02	136.8	-2.66	136.8	2.13	136.8	-3.71	136.8	-2.61	136.8	-1.24	136.8	20.61	136.8	4.61	136.8	10.23	136.8	2.87	136.8	3.97	136.8	13.2	136.8	-0.97
137.7	0.17	137.7	6.15	137.7	3.78	137.7	5.2	137.7	7.04	137.7	7.74	137.7	7.01	137.7	4.27	137.7	2.63	137.7	-0.48	137.7	3.81	137.7	1.82	137.7	-5.13	137.7	-3.16	137.7	0.52	137.7	-4.43	137.7	-1.19	137.7	-2.98	137.7	23.12	137.7	5.23	137.7	7.91	137.7	4.31	137.7	5.55	137.7	14.57	137.7	-0.84
138.6	0.67	138.6	4.49	138.6	6.96	138.6	5.84	138.6	5.99	138.6	8.52	138.6	7.41	138.6	3.66	138.6	6.87	138.6	4.59	138.6	1.26	138.6	1.5	138.6	-4.1	138.6	-2.71	138.6	0.09	138.6	-2.15	138.6	-1.21	138.6	-3.09	138.6	23.46	138.6	7.63	138.6	7.94	138.6	2.32	138.6	5.77	138.6	10.85	138.6	-1.61
139.5	0.63	139.5	5.11	139.5	6.3	139.5	4.3	139.5	7.98	139.5	5.91	139.5	8.01	139.5	3.68	139.5	3.08	139.5	2.29	139.5	6.25	139.5	-0.22	139.5	-3.22	139.5	-1.53	139.5	-3.98	139.5	-2.63	139.5	1.12	139.5	-4.5	139.5	20.18	139.5	6.42	139.5	4.89	139.5	3.08	139.5	5.28	139.5	14.86	139.5	-2.54
140.4	0.26	140.4	2.31	140.4	3.59	140.4	6.32	140.4	3.88	140.4	7.49	140.4	6.74	140.4	1.31	140.4	4.44	140.4	2.64	140.4	-0.46	140.4	2.67	140.4	-5.72	140.4	-2.97	140.4	2.8	140.4	-1.8	140.4	-1	140.4	-3.81	140.4	20.84	140.4	6.06	140.4	10.17	140.4	3.36	140.4	4.2	140.4	14.35	140.4	-1.59
141.3	-1.07	141.3	4.97	141.3	6.06	141.3	6.46	141.3	8.52	141.3	7.08	141.3	5.45	141.3	3.04	141.3	3.52	141.3	4.61	141.3	2.2	141.3	0.56	141.3	-5.17	141.3	-4.79	141.3	-1.19	141.3	-1.97	141.3	-2.03	141.3	-3.83	141.3	22.05	141.3	6.29	141.3	8.3	141.3	1.02	141.3	5.91	141.3	13.56	141.3	-0.69
142.2	0.02	142.2	6.67	142.2	3.82	142.2	5.89	142.2	11.31	142.2	9.81	142.2	6.54	142.2	4.68	142.2	2.65	142.2	1.67	142.2	5.54	142.2	1.2	142.2	-5.43	142.2	-3.32	142.2	-0.34	142.2	-0.19	142.2	-1.68	142.2	-3.62	142.2	21.34	142.2	4.39	142.2	5.16	142.2	5.17	142.2	7.51	142.2	9.79	142.2	-2.09
143.1	2.85	143.1	4.01	143.1	5.27	143.1	4.91	143.1	7.21	143.1	8.4	143.1	7.01	143.1	3.99	143.1	1.58	143.1	2.59	143.1	4	143.1	2.93	143.1	-3.55	143.1	-0.83	143.1	-0.64	143.1	-3.69	143.1	-2.55	143.1	-1.81	143.1	19.65	143.1	8.33	143.1	6.45	143.1	0.88	143.1	5.59	143.1	13.18	143.1	-0.83
144	0.54	144	5.99	144	8.26	144	4.02	144	5.4	144	6.64	144	5.57	144	5.61	144	4.58	144	1.21	144	2.04	144	2.92	144	-5.46	144	-1.12	144	1.69	144	-2.97	144	-2.85	144	-1.62	144	20.1	144	7.02	144	8.43	144	4.76	144	7.92	144	14.43	144	-3.17
144.9	-1.06	144.9	4.3	144.9	6.1	144.9	5.8	144.9	5.72	144.9	6.12	144.9	6.32	144.9	3.02	144.9	3.1	144.9	2.37	144.9	1.39	144.9	1.87	144.9	-6	144.9	-5.61	144.9	-0.66	144.9	-3.9	144.9	-0.85	144.9	-1.54	144.9	19.58	144.9	3.07	144.9	8.5	144.9	3.9	144.9	7.04	144.9	11.77	144.9	-1.44
145.8	-0.23	145.8	4.97	145.8	8.37	145.8	3.94	145.8	6.91	145.8	9.15	145.8	4.42	145.8	6.1	145.8	4.7	145.8	1.3	145.8	1.04	145.8	2.29	145.8	-3.8	145.8	-0.41	145.8	-0.47	145.8	-2.68	145.8	-2.08	145.8	-3.01	145.8	22.39	145.8	7.66	145.8	7.9	145.8	2.62	145.8	4.33	145.8	11.31	145.8	-1.8
146.7	0.49	146.7	5.12	146.7	5.77	146.7	7.42	146.7	5.58	146.7	6.49	146.7	6.58	146.7	3.19	146.7	2.63	146.7	2.92	146.7	5.15	146.7	1.74	146.7	-5.95	146.7	-3.72	146.7	-0.27	146.7	-2.84	146.7	1.03	146.7	-4.88	146.7	19.52	146.7	7.28	146.7	8.71	146.7	5.07	146.7	8.14	146.7	11.47	146.7	-0.49
147.6	2.11	147.6	5.87	147.6	6.26	147.6	5.28	147.6	5.47	147.6	8.58	147.6	8.49	147.6	2.88	147.6	5.32	147.6	3.53	147.6	3.61	147.6	-0.03	147.6	-3.24	147.6	-0.77	147.6	0.69	147.6	-3.1	147.6	-1.21	147.6	-3.97	147.6	23.61	147.6	7.43	147.6	7.09	147.6	2.6	147.6	7.62	147.6	13.47	147.6	0.37
148.5	2.33	148.5	5.51	148.5	7.26	148.5	5.6	148.5	5.6	148.5	7.79	148.5	7.38	148.5	4.35	148.5	4.78	148.5	1.12	148.5	0.36	148.5	2.47	148.5	-4.72	148.5	-1.53	148.5	-1.65	148.5	-5.76	148.5	-0.98	148.5	-1.17	148.5	19.88	148.5	8.57	148.5	7.63	148.5	2.31	148.5	8.28	148.5	14.94	148.5	-0.4
149.4	-0.66	149.4	6.29	149.4	6.82	149.4	6.1	149.4	9	149.4	7.97	149.4	5.34	149.4	2.74	149.4	5.09	149.4	1.21	149.4	6.06	149.4	3.89	149.4	-4.06	149.4	-3.5	149.4	-1.05	149.4	-4.34	149.4	-0.13	149.4	-2.67	149.4	24.09	149.4	5.27	149.4	7.24	149.4	3.87	149.4	4.26	149.4	12.6	149.4	-1.38
150.3	-0.02	150.3	5.53	150.3	6.06	150.3	8.62	150.3	5.74	150.3	7.08	150.3	7.92	150.3	4	150.3	2.58	150.3	1.93	150.3	1.86	150.3	1.27	150.3	-1.24	150.3	-0.62	150.3	-1.32	150.3	-2.99	150.3	2.23	150.3	-2.41	150.3	21.85	150.3	7.63	150.3	8.5	150.3	2.52	150.3	8.59	150.3	14.21	150.3	0.31
151.2	1.79	151.2	4.85	151.2	5.23	151.2	5.17	151.2	7.26	151.2	9.15	151.2	8.59	151.2	3.82	151.2	5.02	151.2	2.18	151.2	2.38	151.2	2.59	151.2	-2.95	151.2	-1.03	151.2	-0.16	151.2	-2.84	151.2	-0.79	151.2	-2.28	151.2	22.6	151.2	8.16	151.2	9.59	151.2	5.09	151.2	5.63	151.2	13.63	151.2	-1.47
152.1	0.9	152.1	5.05	152.1	3.74	152.1	9.2	152.1	5.87	152.1	9.54	152.1	8.17	152.1	3.44	152.1	2.3	152.1	2.34	152.1	0.01	152.1	4.97	152.1	-5.01	152.1	-2.79	152.1	-1.39	152.1	-5.35	152.1	-1.21	152.1	-1.34	152.1	20.31	152.1	7.62	152.1	6.24	152.1	2.39	152.1	5.65	152.1	15.77	152.1	-3.06
153	0.51	153	1.79	153	3.82	153	5.96	153	5.74	153	7.18	153	5.94	153	3.67	153	2.07	153	3.62	153	2.49	153	1.66	153	-6.33	153	-1.38	153	-0.86	153	-4.97	153	-1.55	153	-5.03	153	20.79	153	7.35	153	7.61	153	0.65	153	6.63	153	11.48	153	-1.39
153.9	-1.74	153.9	6.45	153.9	6.46	153.9	5.79	153.9	5.88	153.9	9.67	153.9	6.82	153.9	3.54	153.9	4.14	153.9	1.09	153.9	1.84	153.9	1.95	153.9	-2.44	153.9	-1.19	153.9	-2.78	153.9	-4.53	153.9	-3.96	153.9	-3.16	153.9	21.15	153.9	9.33	153.9	6.94	153.9	3.25	153.9	5.78	153.9	15.94	153.9	-2.91
154.8	-1.5	154.8	5.47	154.8	6.13	154.8	6.95	154.8	6.58	154.8	8.54	154.8	6.74	154.8	2.42	154.8	3.66	154.8	3.36	154.8	2.42	154.8	4.35	154.8	-2.32	154.8	-3.35	154.8	-1.87	154.8	-1.92	154.8	-3.72	154.8	-3.59	154.8	19.18	154.8	7.5	154.8	6.68	154.8	3.66	154.8	4.48	154.8	14.38	154.8	-4.17
155.7	2.01	155.7	7.53	155.7	5.63	155.7	5.05	155.7	5.88	155.7	8.32	155.7	9.83	155.7	2.84	155.7	2.68	155.7	-0.38	155.7	0.47	155.7	2.16	155.7	-3.61	155.7	-2.4	155.7	-1.04	155.7	-3.12	155.7	-1.98	155.7	-4.47	155.7	22.38	155.7	9.95	155.7	9.1	155.7	3.65	155.7	6.55	155.7	11.9	155.7	-0.52
156.6	-0.02	156.6	4.58	156.6	5.21	156.6	6.06	156.6	6.1	156.6	8.47	156.6	6.58	156.6	3.88	156.6	3.28	156.6	2.38	156.6	4.24	156.6	3.72	156.6	-5.9	156.6	-4.73	156.6	0.6	156.6	-2.66	156.6	0.14	156.6	-0.02	156.6	20.69	156.6	7.3	156.6	9.81	156.6	3	156.6	8.01	156.6	14.83	156.6	-0.62
157.5	-1.33	157.5	4.81	157.5	4.73	157.5	5.47	157.5	6.79	157.5	8.16	157.5	7.12	157.5	3.75	157.5	1.95	157.5	2.14	157.5	3.29	157.5	3.49	157.5	-5.57	157.5	-3.94	157.5	-0.34	157.5	-3.84	157.5	1.07	157.5	-3.03	157.5	21.11	157.5	6.63	157.5	6.91	157.5	3.87	157.5	8.87	157.5	14.56	157.5	-1.22
158.4	0.47	158.4	3.63	158.4	7.88	158.4	4.82	158.4	7.56	158.4	8.68	158.4	6.79	158.4	2.31	158.4	3.05	158.4	1.36	158.4	4.22	158.4	4.21	158.4	-6.06	158.4	-3.17	158.4	-2.24	158.4	-3.71	158.4	0.11	158.4	-0.05	158.4	20.98	158.4	6.01	158.4	7.33	158.4	3.27	158.4	6.87	158.4	14.24	158.4	0.18
159.3	2.02	159.3	3.58	159.3	5.19	159.3	5.91	159.3	8.96	159.3	7.16	159.3	9.36	159.3	3.26	159.3	3.52	159.3	2.61	159.3	4.18	159.3	2.54	159.3	-4.46	159.3	-1.65	159.3	-0.51	159.3	-3.63	159.3	-1.93	159.3	-4.21	159.3	21.34	159.3	9.97	159.3	7.62	159.3	2.46	159.3	7.42	159.3	12.14	159.3	-3.18
160.2	1.57	160.2	5.62	160.2	4.37	160.2	8.39	160.2	8.69	160.2	7.09	160.2	8.03	160.2	5.22	160.2	4.59	160.2	4.17	160.2	1.55	160.2	3.89	160.2	-3.35	160.2	-1.5	160.2	1.66	160.2	-2.03	160.2	-1.89	160.2	-1.07	160.2	21.23	160.2	7.17	160.2	9.5	160.2	2.88	160.2	6.85	160.2	12.46	160.2	0.5
161.1	1.5	161.1	6.5	161.1	6.97	161.1	8.92	161.1	6.81	161.1	10.19	161.1	8.66	161.1	4.94	161.1	2.05	161.1	3.2	161.1	3.77	161.1	5.46	161.1	-4.01	161.1	-1.6	161.1	-3.21	161.1	-2.04	161.1	-0.42	161.1	-3.14	161.1	22.18	161.1	9.72	161.1	8.91	161.1	2.26	161.1	8.76	161.1	12.38	161.1	-0.05
162	1.61	162	4.53	162	5.5	162	8.45	162	8.36	162	11.34	162	5.66	162	4.92	162	5.17	162	2.28	162	1.33	162	3.34	162	-4.19	162	-0.06	162	-0.31	162	-3.73	162	-2.69	162	-5.21	162	25.43	162	9	162	8.3	162	2.97	162	7.91	162	12.68	162	3.75
162.9	-0.09	162.9	5.44	162.9	8.67	162.9	7.71	162.9	7.31	162.9	6.91	162.9	8.3	162.9	3.88	162.9	3.94	162.9	5.71	162.9	5.02	162.9	0.39	162.9	-4.49	162.9	-0.87	162.9	0.39	162.9	-4.41	162.9	2.14	162.9	-2.49	162.9	22.66	162.9	7.35	162.9	9.05	162.9	3.24	162.9	10.17	162.9	11.12	162.9	-1.05
163.8	0.9	163.8	8.25	163.8	6.46	163.8	8.55	163.8	8.91	163.8	8.81	163.8	6.34	163.8	6.69	163.8	4.39	163.8	2.78	163.8	4.82	163.8	3.28	163.8	-4.1	163.8	-2.16	163.8	-1.16	163.8	-5.57	163.8	-0.02	163.8	-3.13	163.8	21.69	163.8	9.45	163.8	9.03	163.8	0.53	163.8	7.5	163.8	14.33	163.8	-1.46
164.7	1.5	164.7	5.18	164.7	6.48	164.7	5.37	164.7	6.7	164.7	12.17	164.7	8.8	164.7	5.02	164.7	5.63	164.7	1.69	164.7	2.39	164.7	4.75	164.7	-5.12	164.7	-1.47	164.7	-1.53	164.7	-3.05	164.7	0.34	164.7	-4.03	164.7	21.02	164.7	9.29	164.7	8.99	164.7	3.15	164.7	7.39	164.7	15.71	164.7	-0.47
165.6	0.48	165.6	5.97	165.6	7.06	165.6	5.43	165.6	6.89	165.6	9.16	165.6	6.32	165.6	4.07	165.6	3.01	165.6	1.4	165.6	4.48	165.6	4.49	165.6	-4.38	165.6	-5.1	165.6	1.39	165.6	-2.41	165.6	-1.03	165.6	-2	165.6	23.03	165.6	9.24	165.6	10.69	165.6	4.52	165.6	5.56	165.6	13.54	165.6	-1.36
166.5	-0.48	166.5	6.7	166.5	5.98	166.5	6.68	166.5	6.73	166.5	9.75	166.5	6.49	166.5	3.22	166.5	4.16	166.5	2.28	166.5	2.46	166.5	4.22	166.5	-5.68	166.5	-4.37	166.5	-1.18	166.5	-4.25	166.5	-0.27	166.5	-3.29	166.5	21.77	166.5	7.02	166.5	8.66	166.5	3.25	166.5	10.45	166.5	9.77	166.5	0.52
167.4	-1.31	167.4	5.54	167.4	8.3	167.4	7.01	167.4	6.63	167.4	11	167.4	6.24	167.4	3.3	167.4	4.04	167.4	2.87	167.4	3.9	167.4	2.2	167.4	-5.75	167.4	-2.18	167.4	0.01	167.4	-2.32	167.4	-3.16	167.4	-5.13	167.4	19.24	167.4	8.73	167.4	9.38	167.4	3.31	167.4	6.45	167.4	13.25	167.4	-2.62
168.3	0.4	168.3	6.36	168.3	6.62	168.3	6.42	168.3	7.25	168.3	9.18	168.3	6.35	168.3	4.13	168.3	4.87	168.3	2.31	168.3	4.25	168.3	1.52	168.3	-5.05	168.3	-1.35	168.3	0.23	168.3	-4.69	168.3	0.09	168.3	-2.87	168.3	20.07	168.3	7.99	168.3	8.09	168.3	3.65	168.3	5.06	168.3	13.12	168.3	-2.17
169.2	1.81	169.2	7.33	169.2	6.81	169.2	7.94	169.2	7.5	169.2	9.85	169.2	7.09	169.2	2.52	169.2	5.87	169.2	3.36	169.2	1.01	169.2	3.27	169.2	-3.05	169.2	-3.27	169.2	-0.87	169.2	-5.09	169.2	-1.1	169.2	-3.1	169.2	24.11	169.2	6.84	169.2	8.39	169.2	1.32	169.2	9.54	169.2	15.51	169.2	-0.35
170.1	0.32	170.1	6.3	170.1	8.31	170.1	4.72	170.1	10.22	170.1	11.29	170.1	5.51	170.1	4.15	170.1	4.97	170.1	3.42	170.1	5.16	170.1	4.3	170.1	-4.77	170.1	-2.38	170.1	2.82	170.1	-3.83	170.1	2.43	170.1	-3.07	170.1	23	170.1	6.49	170.1	8.08	170.1	3.54	170.1	6.07	170.1	11.92	170.1	-1.14
171	-0.33	171	6.64	171	6.89	171	8.11	171	5.39	171	8.98	171	8.67	171	5.14	171	4.61	171	2.14	171	5.35	171	3.53	171	-2.97	171	-1.73	171	1.79	171	-3.62	171	-0.45	171	-2.81	171	21.36	171	9.05	171	10.08	171	2.82	171	7.18	171	12.83	171	-2.42
171.9	0.49	171.9	5.43	171.9	8.28	171.9	6.69	171.9	11.13	171.9	10.39	171.9	6.41	171.9	5.78	171.9	5.57	171.9	2.74	171.9	0.86	171.9	4.39	171.9	-5.83	171.9	-1.12	171.9	-0.68	171.9	-4.27	171.9	-4.63	171.9	-3.04	171.9	20.92	171.9	7.92	171.9	8.56	171.9	3.62	171.9	6.79	171.9	14.27	171.9	-0.28
172.8	1.01	172.8	4.2	172.8	6.49	172.8	5.8	172.8	8.07	172.8	9.65	172.8	7.08	172.8	2.48	172.8	5.18	172.8	3.21	172.8	4.56	172.8	1.34	172.8	-3.93	172.8	-1.06	172.8	-1.45	172.8	-4.3	172.8	-1.48	172.8	-3.34	172.8	23.4	172.8	7.52	172.8	8.46	172.8	3.47	172.8	3.95	172.8	15.14	172.8	0.57
173.7	1.31	173.7	4.51	173.7	3.08	173.7	6.68	173.7	9.49	173.7	8.89	173.7	7.71	173.7	4.98	173.7	3.21	173.7	1.91	173.7	4.73	173.7	2.28	173.7	-5.6	173.7	-1	173.7	-0.21	173.7	-2.86	173.7	-0.83	173.7	-2.09	173.7	20.13	173.7	9.53	173.7	9.9	173.7	2.54	173.7	6.02	173.7	14.1	173.7	-0.51
174.6	0.68	174.6	5.76	174.6	6.4	174.6	6.72	174.6	6.92	174.6	8.27	174.6	4.71	174.6	4.83	174.6	3.58	174.6	3.19	174.6	-0.19	174.6	5.4	174.6	-5.67	174.6	-3.43	174.6	-1.24	174.6	-5.39	174.6	-3.43	174.6	-3.26	174.6	23.09	174.6	7.25	174.6	6.53	174.6	1.15	174.6	7.12	174.6	13.98	174.6	-1.78
175.5	0.96	175.5	6.4	175.5	4.45	175.5	7.21	175.5	6.7	175.5	7.65	175.5	5.89	175.5	2.81	175.5	5.51	175.5	2.27	175.5	3.26	175.5	2.17	175.5	-4.24	175.5	-4.27	175.5	0.56	175.5	-4.83	175.5	-0.42	175.5	-3.78	175.5	21.18	175.5	5.64	175.5	10.01	175.5	2.33	175.5	7.65	175.5	14.02	175.5	-1.47
176.4	0.99	176.4	7.97	176.4	5.6	176.4	5.16	176.4	4.81	176.4	7.62	176.4	7.93	176.4	4.88	176.4	3.01	176.4	-0.01	176.4	3.53	176.4	1.48	176.4	-3.39	176.4	-2.63	176.4	-3.14	176.4	-4.6	176.4	-0.91	176.4	-2.18	176.4	21.23	176.4	9.19	176.4	7.37	176.4	5.62	176.4	8.06	176.4	14.99	176.4	0.16
177.3	1.8	177.3	5.59	177.3	4.98	177.3	3.03	177.3	10.42	177.3	7.39	177.3	6.94	177.3	4.68	177.3	4.31	177.3	0.55	177.3	3.44	177.3	4.33	177.3	-4.27	177.3	-0.01	177.3	-0.81	177.3	-3.32	177.3	-1.56	177.3	-2.67	177.3	21.4	177.3	8.9	177.3	8.52	177.3	2.84	177.3	5.18	177.3	14.51	177.3	0.4
178.2	2.57	178.2	7.71	178.2	5.58	178.2	4.84	178.2	7.36	178.2	8.66	178.2	5.66	178.2	4.9	178.2	3.68	178.2	-1.27	178.2	3.74	178.2	2.63	178.2	-4.74	178.2	-4.1	178.2	1.5	178.2	-5.68	178.2	-1.55	178.2	-1.42	178.2	22.31	178.2	9.72	178.2	11.64	178.2	4.7	178.2	5.92	178.2	14.94	178.2	-2.5
179.1	0.2	179.1	9.26	179.1	8.65	179.1	6.67	179.1	8.77	179.1	8.78	179.1	5.89	179.1	5.54	179.1	5.47	179.1	0.74	179.1	4.96	179.1	0.23	179.1	-3.42	179.1	-3.11	179.1	0.56	179.1	-2.72	179.1	-0.4	179.1	-4.33	179.1	23.95	179.1	7.22	179.1	7.85	179.1	3.53	179.1	8.03	179.1	14.84	179.1	-0.84
180	1.13	180	8.48	180	8.15	180	9.01	180	7.85	180	10.22	180	6.89	180	5.94	180	1.98	180	3.13	180	2.6	180	2.37	180	-3.32	180	-1.4	180	-1.23	180	-5.05	180	-1.65	180	-3.42	180	22.16	180	8.37	180	9.23	180	3.31	180	6.25	180	13.87	180	0.08
180.9	-0.16	180.9	5.18	180.9	4.39	180.9	7.52	180.9	7.95	180.9	9.25	180.9	6.02	180.9	4.31	180.9	5.02	180.9	2.29	180.9	4.25	180.9	5.72	180.9	-6.96	180.9	-1.95	180.9	-1.29	180.9	-5.09	180.9	-2.2	180.9	-2.47	180.9	21.05	180.9	8.97	180.9	7.03	180.9	2.57	180.9	5.85	180.9	16.27	180.9	0.96
181.8	2.41	181.8	5.35	181.8	7.46	181.8	6.2	181.8	8.91	181.8	10.57	181.8	5.23	181.8	5.26	181.8	4.83	181.8	0.33	181.8	1.6	181.8	4.32	181.8	-5.5	181.8	1.29	181.8	1.49	181.8	-7.99	181.8	-1.79	181.8	-1.43	181.8	21.45	181.8	10.28	181.8	12.14	181.8	2.91	181.8	10.68	181.8	13.68	181.8	-1.35
182.7	2.16	182.7	5.68	182.7	7.89	182.7	8.35	182.7	7.1	182.7	12.08	182.7	6.17	182.7	5.05	182.7	3.94	182.7	2.32	182.7	5.01	182.7	4.53	182.7	-3.96	182.7	-3.69	182.7	1.92	182.7	-4.71	182.7	-0.3	182.7	-4.69	182.7	21.58	182.7	7.03	182.7	9.6	182.7	4.19	182.7	7.48	182.7	13.02	182.7	-4.57
183.6	0.55	183.6	7.2	183.6	7.98	183.6	7.18	183.6	9.58	183.6	8.2	183.6	5.51	183.6	6.04	183.6	3.82	183.6	2.39	183.6	1.43	183.6	3.09	183.6	-5.76	183.6	-1.95	183.6	-2.31	183.6	-5.74	183.6	-2.17	183.6	-0.46	183.6	21.24	183.6	8.42	183.6	10.07	183.6	1.23	183.6	6.6	183.6	14.42	183.6	-1.03
184.5	1.69	184.5	7.29	184.5	8.12	184.5	7.2	184.5	6.35	184.5	10.48	184.5	7.22	184.5	4.74	184.5	4.15	184.5	2.85	184.5	2.48	184.5	5.91	184.5	-6.13	184.5	-1.27	184.5	-0.36	184.5	-4.57	184.5	-1.14	184.5	-1.59	184.5	19.38	184.5	8.53	184.5	11.22	184.5	3.42	184.5	7.03	184.5	13.59	184.5	-3.3
185.4	1.13	185.4	7.92	185.4	8.67	185.4	7.09	185.4	8.72	185.4	9.18	185.4	9.51	185.4	5.3	185.4	5.43	185.4	3.57	185.4	4.25	185.4	0.6	185.4	-3.2	185.4	-2.4	185.4	0.21	185.4	-3.63	185.4	-0.55	185.4	-3.68	185.4	19.77	185.4	8.24	185.4	9.79	185.4	3.34	185.4	7.84	185.4	15.1	185.4	-1.15
186.3	2.33	186.3	4.45	186.3	8	186.3	7.68	186.3	10.19	186.3	11.26	186.3	6.85	186.3	7.08	186.3	4.12	186.3	1.65	186.3	1.91	186.3	4.92	186.3	-5.8	186.3	0.55	186.3	0.69	186.3	-6.42	186.3	-1.28	186.3	-2.92	186.3	20.62	186.3	10.68	186.3	10.13	186.3	3.19	186.3	8.54	186.3	14.08	186.3	-1.2
187.2	-0.28	187.2	6.35	187.2	7.08	187.2	10.64	187.2	4.61	187.2	9.08	187.2	8.14	187.2	5	187.2	6.6	187.2	3.23	187.2	2.71	187.2	-0.66	187.2	-6.04	187.2	-4.77	187.2	-0.55	187.2	-6.26	187.2	-1.65	187.2	-3.47	187.2	18.86	187.2	7.61	187.2	9.36	187.2	0.47	187.2	8.55	187.2	15.01	187.2	-2.01
188.1	-2.14	188.1	6.84	188.1	4.49	188.1	7.11	188.1	10.53	188.1	11.63	188.1	6.09	188.1	4.74	188.1	4.51	188.1	2.44	188.1	2.49	188.1	3.51	188.1	-5.09	188.1	-4.55	188.1	1.16	188.1	-4.95	188.1	-3.31	188.1	-3.24	188.1	19.94	188.1	6.99	188.1	11.71	188.1	3.61	188.1	6.97	188.1	15.16	188.1	0.52
189	1.28	189	7.52	189	5.34	189	7.53	189	8.12	189	9.54	189	7.99	189	5.7	189	4.77	189	2.8	189	2	189	3.69	189	-6.99	189	-1.36	189	-1.76	189	-3.16	189	-1.36	189	-0.72	189	21.16	189	9.36	189	11.12	189	4.98	189	7.81	189	15.95	189	-1.12
189.9	1.86	189.9	5.77	189.9	6.37	189.9	7.46	189.9	9.69	189.9	12.16	189.9	10.22	189.9	6.16	189.9	5	189.9	4.85	189.9	4.76	189.9	3.54	189.9	-2.48	189.9	-0.55	189.9	0.24	189.9	-5.04	189.9	1.24	189.9	-2.51	189.9	22.12	189.9	10.87	189.9	9.31	189.9	3.48	189.9	8.76	189.9	14.49	189.9	-2.3
190.8	1.22	190.8	4.94	190.8	4.79	190.8	5.75	190.8	8.21	190.8	5.5	190.8	7.48	190.8	4.36	190.8	2.24	190.8	-0.79	190.8	0.9	190.8	-0.09	190.8	-6.18	190.8	-2.21	190.8	-0.19	190.8	-6.63	190.8	-0.46	190.8	-4.21	190.8	22.57	190.8	9.3	190.8	9.06	190.8	2.82	190.8	6.89	190.8	15.64	190.8	1.99
191.7	-1.12	191.7	6.54	191.7	7.06	191.7	6.32	191.7	8.54	191.7	10.61	191.7	6.1	191.7	4.01	191.7	6.53	191.7	0.65	191.7	1.64	191.7	3.76	191.7	-3.05	191.7	-1.86	191.7	1.55	191.7	-5.94	191.7	-2.46	191.7	-4.91	191.7	22.39	191.7	10.01	191.7	10.43	191.7	1.68	191.7	7.34	191.7	13.1	191.7	0.23
192.6	0.21	192.6	6.36	192.6	7.28	192.6	7.97	192.6	8.6	192.6	10.65	192.6	7.98	192.6	4.95	192.6	4.27	192.6	2.35	192.6	3.9	192.6	4.9	192.6	-3.47	192.6	-2.54	192.6	-2.34	192.6	-2.39	192.6	-2.88	192.6	-1.32	192.6	22.85	192.6	9.44	192.6	9.43	192.6	5.5	192.6	7.05	192.6	13.86	192.6	-2.33
193.5	0.74	193.5	6.1	193.5	7.26	193.5	7.96	193.5	8.16	193.5	11.76	193.5	8.3	193.5	4.79	193.5	5.03	193.5	2.41	193.5	0.93	193.5	1.72	193.5	-2.5	193.5	-2.03	193.5	-1.95	193.5	-5.87	193.5	-1.65	193.5	-6.24	193.5	22.68	193.5	7.49	193.5	9.41	193.5	3.9	193.5	9.37	193.5	12.92	193.5	-0.51
194.4	0.5	194.4	6.87	194.4	6.47	194.4	5.67	194.4	6.51	194.4	9.12	194.4	6.35	194.4	4.73	194.4	3.64	194.4	2.15	194.4	2.65	194.4	1.67	194.4	-5.63	194.4	-1.54	194.4	-1.49	194.4	-3.52	194.4	-0.86	194.4	-3.57	194.4	22.41	194.4	9.47	194.4	9.24	194.4	2.44	194.4	9.09	194.4	13.65	194.4	-0.24
195.3	1.3	195.3	7.41	195.3	6.16	195.3	5.88	195.3	9.45	195.3	9.65	195.3	5.94	195.3	5.82	195.3	4.13	195.3	3.12	195.3	3.73	195.3	4.79	195.3	-5.16	195.3	-1.31	195.3	0.37	195.3	-2.8	195.3	-3.04	195.3	-3.96	195.3	21.32	195.3	8.38	195.3	11.77	195.3	2.79	195.3	7.17	195.3	16.35	195.3	-0.55
196.2	-1.15	196.2	7.77	196.2	8.09	196.2	7.61	196.2	6.28	196.2	11.3	196.2	6.56	196.2	5.63	196.2	5.11	196.2	2.05	196.2	4.37	196.2	3.69	196.2	-5.7	196.2	-0.22	196.2	-0.55	196.2	-4.92	196.2	-1.85	196.2	-4.89	196.2	21.76	196.2	9.23	196.2	8.32	196.2	4.32	196.2	9.39	196.2	14.72	196.2	-3.03
197.1	0.17	197.1	5.48	197.1	7.73	197.1	7.12	197.1	6.35	197.1	11.14	197.1	7.08	197.1	5.43	197.1	6.56	197.1	3.27	197.1	2.1	197.1	3.94	197.1	-5.6	197.1	-2.73	197.1	1.45	197.1	-4	197.1	-3.31	197.1	-1.56	197.1	20.98	197.1	9.59	197.1	10.72	197.1	2.45	197.1	7.02	197.1	14.05	197.1	-1.62
198	-1.68	198	7.76	198	7.65	198	8.43	198	8.78	198	10.61	198	6.72	198	5.69	198	8.23	198	2.55	198	3.78	198	2.6	198	-5.42	198	-0.81	198	-0.18	198	-5.87	198	-3.43	198	-3.4	198	21.16	198	9.34	198	8.2	198	1.46	198	7.79	198	13.65	198	-1.94
198.9	0.41	198.9	6.41	198.9	7.69	198.9	7.46	198.9	7.29	198.9	8.43	198.9	5.78	198.9	4.24	198.9	2.34	198.9	2.2	198.9	1.28	198.9	2.33	198.9	-5.96	198.9	-1.41	198.9	-0.61	198.9	-4.84	198.9	-2.87	198.9	-3.46	198.9	22.1	198.9	10.24	198.9	11.22	198.9	4.7	198.9	7.19	198.9	16.45	198.9	0.85
199.8	0.81	199.8	5.74	199.8	8.41	199.8	6.68	199.8	11.31	199.8	10.74	199.8	3.81	199.8	4.34	199.8	5.39	199.8	3.58	199.8	3.25	199.8	1.93	199.8	-4.61	199.8	-4.36	199.8	0.44	199.8	-3.43	199.8	-0.84	199.8	-4.22	199.8	22.23	199.8	7.72	199.8	10.63	199.8	3.24	199.8	7.48	199.8	16.78	199.8	-1.32
200.7	0.86	200.7	6.21	200.7	7.04	200.7	9.82	200.7	8.97	200.7	11.13	200.7	6.93	200.7	3.13	200.7	4.76	200.7	2.31	200.7	2.39	200.7	2.67	200.7	-7.37	200.7	-4.8	200.7	-1.44	200.7	-3.04	200.7	-2.81	200.7	-5.08	200.7	19.9	200.7	7.11	200.7	11.27	200.7	5.37	200.7	8.03	200.7	15.06	200.7	-1.94
201.6	-0.65	201.6	9.3	201.6	7.72	201.6	10.31	201.6	8.2	201.6	8.75	201.6	6.57	201.6	5.3	201.6	4.96	201.6	3.36	201.6	5.11	201.6	4.93	201.6	-4.08	201.6	-3.02	201.6	-0.93	201.6	-4.31	201.6	0.29	201.6	-0.49	201.6	19.65	201.6	5.79	201.6	11.95	201.6	1.69	201.6	8.95	201.6	13.69	201.6	-2.32
202.5	0.08	202.5	6.92	202.5	10.43	202.5	7.19	202.5	7.68	202.5	9.3	202.5	5.9	202.5	4.26	202.5	9.75	202.5	3.6	202.5	3.38	202.5	2.67	202.5	-5.9	202.5	-1.81	202.5	1.38	202.5	-4.89	202.5	-0.58	202.5	-2.12	202.5	21.88	202.5	10.91	202.5	14.01	202.5	4.48	202.5	8.42	202.5	15.69	202.5	-0.59
203.4	3.29	203.4	8.48	203.4	7.42	203.4	8.15	203.4	9.86	203.4	10.53	203.4	6.62	203.4	4.38	203.4	5.35	203.4	2.08	203.4	4.19	203.4	1.45	203.4	-6.51	203.4	-2.15	203.4	-2.41	203.4	-5.44	203.4	0.21	203.4	-4.63	203.4	21.91	203.4	9.3	203.4	11.42	203.4	4.35	203.4	8.44	203.4	11.39	203.4	-0.45
204.3	3.13	204.3	7.81	204.3	5.82	204.3	7.23	204.3	9.54	204.3	8.08	204.3	7.97	204.3	5.74	204.3	4.32	204.3	1.16	204.3	4.5	204.3	3.89	204.3	-5.34	204.3	-1.08	204.3	0.02	204.3	-7.22	204.3	-3.75	204.3	-5.37	204.3	21.82	204.3	10.26	204.3	9.97	204.3	2.84	204.3	8.49	204.3	15.41	204.3	0.27
205.2	1.98	205.2	8.05	205.2	10.7	205.2	9.26	205.2	9.81	205.2	9.01	205.2	9.01	205.2	7.26	205.2	6.32	205.2	0.16	205.2	4.03	205.2	3.47	205.2	-4.02	205.2	0.34	205.2	-0.62	205.2	-7.57	205.2	-2.86	205.2	-4.49	205.2	22.41	205.2	9.42	205.2	10.36	205.2	5.75	205.2	8.62	205.2	13.72	205.2	-0.44
206.1	-0.05	206.1	7.71	206.1	6.44	206.1	7.76	206.1	8.93	206.1	11.74	206.1	5.67	206.1	5.06	206.1	5.54	206.1	1.87	206.1	4.17	206.1	3.86	206.1	-4.2	206.1	-3.36	206.1	-1.67	206.1	-6.01	206.1	-1.17	206.1	-2.27	206.1	22.72	206.1	10.9	206.1	10.8	206.1	2.17	206.1	8.19	206.1	16.11	206.1	1.39
207	5.2	207	7.97	207	7.59	207	7.83	207	8.53	207	10.58	207	7.05	207	4.62	207	6.13	207	3.07	207	1.95	207	3.9	207	-6.25	207	-2.54	207	1.93	207	-5.9	207	-2.05	207	-4.05	207	21.04	207	10.29	207	11.09	207	4.2	207	7.04	207	16.72	207	-0.64
207.9	2.43	207.9	6.27	207.9	8.62	207.9	8.75	207.9	6.22	207.9	10.5	207.9	6.6	207.9	5.63	207.9	6.21	207.9	3.11	207.9	-0.77	207.9	0.08	207.9	-5.92	207.9	-1.77	207.9	-0.07	207.9	-6.44	207.9	-3.62	207.9	-4.18	207.9	22.07	207.9	8.37	207.9	10.42	207.9	2.74	207.9	9.21	207.9	14.73	207.9	0.06
208.8	2.18	208.8	9	208.8	9.73	208.8	7.4	208.8	7.25	208.8	11.43	208.8	6.52	208.8	6.69	208.8	6.35	208.8	0.94	208.8	1.37	208.8	2.17	208.8	-4.54	208.8	-0.69	208.8	-0.23	208.8	-6.25	208.8	-3.01	208.8	-4.47	208.8	22.38	208.8	10.71	208.8	11.99	208.8	2.23	208.8	9.06	208.8	14.22	208.8	0.23
209.7	1.09	209.7	7	209.7	8.57	209.7	7.19	209.7	9.43	209.7	9.33	209.7	5.99	209.7	5.08	209.7	6.23	209.7	0.39	209.7	2.77	209.7	1.51	209.7	-7.49	209.7	-1.65	209.7	0.01	209.7	-8.05	209.7	-2.89	209.7	-6.29	209.7	22.91	209.7	7.79	209.7	11.03	209.7	4.02	209.7	7.23	209.7	12.2	209.7	-1.1
210.6	2.91	210.6	9.1	210.6	9.26	210.6	8.67	210.6	6.96	210.6	9.95	210.6	8.62	210.6	7.62	210.6	7.72	210.6	3.64	210.6	1.27	210.6	4.25	210.6	-6.3	210.6	-1.23	210.6	-0.92	210.6	-4.97	210.6	-2.62	210.6	-3.85	210.6	20.18	210.6	8.93	210.6	8.91	210.6	3.04	210.6	8.2	210.6	15.44	210.6	-0.91
211.5	3.05	211.5	8.31	211.5	7.9	211.5	7.29	211.5	7.46	211.5	11.04	211.5	8.22	211.5	7.01	211.5	4.66	211.5	2.89	211.5	4.59	211.5	3.53	211.5	-3.32	211.5	-2.16	211.5	-1.5	211.5	-6.84	211.5	-0.96	211.5	-4.14	211.5	24.24	211.5	10.55	211.5	10.31	211.5	5.2	211.5	7.45	211.5	15.22	211.5	1.85
212.4	1.2	212.4	7.42	212.4	7.45	212.4	7.74	212.4	8.45	212.4	11.13	212.4	8.28	212.4	7.11	212.4	4.69	212.4	2.18	212.4	3.06	212.4	3.87	212.4	-5.34	212.4	-2.47	212.4	0.34	212.4	-5.4	212.4	0.73	212.4	-1.9	212.4	20.89	212.4	9.61	212.4	9.23	212.4	5.66	212.4	6.35	212.4	16.89	212.4	-1.01
213.3	1.47	213.3	7.7	213.3	6.85	213.3	8.28	213.3	9.24	213.3	10.98	213.3	7.72	213.3	4.47	213.3	6.88	213.3	2.05	213.3	4.32	213.3	4.44	213.3	-5.86	213.3	-3.95	213.3	-1.05	213.3	-6.84	213.3	-0.55	213.3	-3.78	213.3	21	213.3	7.61	213.3	13.21	213.3	2.8	213.3	8.21	213.3	14.88	213.3	-1.18
214.2	4.12	214.2	8.63	214.2	8.76	214.2	4.89	214.2	9.77	214.2	8.91	214.2	6.97	214.2	6.01	214.2	7.18	214.2	5.91	214.2	2.06	214.2	2.89	214.2	-7.3	214.2	-2.28	214.2	1.46	214.2	-3.6	214.2	-0.38	214.2	-3.79	214.2	22.57	214.2	9.86	214.2	13.21	214.2	1.73	214.2	11.11	214.2	11.01	214.2	-0.13
215.1	2.99	215.1	6.53	215.1	9.11	215.1	8.34	215.1	9.49	215.1	11.3	215.1	8.02	215.1	6.17	215.1	7.6	215.1	4.22	215.1	0.88	215.1	3.92	215.1	-5.03	215.1	-4.24	215.1	-0.24	215.1	-3.58	215.1	-1.57	215.1	-3.06	215.1	22.54	215.1	8.06	215.1	13.4	215.1	5.21	215.1	7.94	215.1	14.92	215.1	-0.54
216	2.19	216	7.86	216	7.48	216	6.44	216	8.72	216	11.21	216	7.25	216	6.38	216	5.84	216	0.49	216	3.94	216	3.59	216	-5.42	216	-2.18	216	-0.82	216	-7.1	216	-1.45	216	-2.46	216	21.81	216	9.11	216	10.95	216	2.78	216	8.58	216	14.32	216	1.06
216.9	3.23	216.9	6.53	216.9	6.02	216.9	6.08	216.9	8.3	216.9	10.21	216.9	7.55	216.9	5.87	216.9	6.78	216.9	1.36	216.9	2.86	216.9	3.97	216.9	-4.83	216.9	-2.62	216.9	2.24	216.9	-6.48	216.9	-1.9	216.9	-1.9	216.9	22.91	216.9	9.96	216.9	12.26	216.9	4.4	216.9	6.82	216.9	16.34	216.9	-2.34
217.8	1.26	217.8	6.53	217.8	9.43	217.8	10.11	217.8	9.72	217.8	8.75	217.8	5.88	217.8	5.94	217.8	5.96	217.8	1.78	217.8	0.93	217.8	1.76	217.8	-7.14	217.8	-1.31	217.8	-2.82	217.8	-7.04	217.8	-1.67	217.8	-1.23	217.8	19.36	217.8	10.18	217.8	9.63	217.8	3.54	217.8	7.25	217.8	16.55	217.8	-0.75
218.7	3.25	218.7	5.07	218.7	6.65	218.7	5.89	218.7	10.24	218.7	12.87	218.7	8.19	218.7	5.06	218.7	5.94	218.7	0.65	218.7	4.75	218.7	4.96	218.7	-5.6	218.7	-1.54	218.7	-0.36	218.7	-4.55	218.7	-1.19	218.7	-4.29	218.7	20.72	218.7	11.75	218.7	12.32	218.7	7.1	218.7	8.83	218.7	13.17	218.7	-2.18
219.6	2.77	219.6	8.46	219.6	10.09	219.6	5.63	219.6	6.7	219.6	7.33	219.6	6.92	219.6	5.76	219.6	6.38	219.6	2.17	219.6	2.72	219.6	0.93	219.6	-5.05	219.6	-1.44	219.6	0.58	219.6	-5.48	219.6	-0.24	219.6	-4.76	219.6	21.4	219.6	10.14	219.6	10.35	219.6	2.79	219.6	7.3	219.6	15.06	219.6	-1.1
220.5	1.5	220.5	8.5	220.5	9.48	220.5	7.05	220.5	9.01	220.5	10.11	220.5	4.79	220.5	4.07	220.5	6.93	220.5	4.33	220.5	4.37	220.5	2.54	220.5	-5.52	220.5	-2.89	220.5	-0.05	220.5	-5.52	220.5	-1.8	220.5	-2.17	220.5	23.33	220.5	7.53	220.5	15.27	220.5	5.2	220.5	8.4	220.5	14.02	220.5	-1.33
221.4	2.81	221.4	5.75	221.4	9.24	221.4	7.26	221.4	9.3	221.4	7.94	221.4	8.33	221.4	4.88	221.4	6.47	221.4	2.51	221.4	3.9	221.4	1.18	221.4	-4.22	221.4	-3.36	221.4	-1.26	221.4	-4.83	221.4	-1.67	221.4	-3.04	221.4	22.2	221.4	9.89	221.4	11.78	221.4	3.5	221.4	6.23	221.4	16.77	221.4	-0.38
222.3	3.77	222.3	9.68	222.3	8.96	222.3	7.22	222.3	9.56	222.3	11.08	222.3	5.91	222.3	9.18	222.3	5.56	222.3	0.37	222.3	2.34	222.3	2.55	222.3	-8.73	222.3	-0.48	222.3	1.15	222.3	-5.73	222.3	-2.1	222.3	-4.65	222.3	20.97	222.3	9.05	222.3	11.83	222.3	3.53	222.3	10.37	222.3	15.29	222.3	1.05
223.2	-1.15	223.2	8.26	223.2	10.69	223.2	9.12	223.2	7.69	223.2	11.32	223.2	6.67	223.2	6.58	223.2	7.86	223.2	3.63	223.2	3.07	223.2	3.39	223.2	-4.8	223.2	-1.63	223.2	-1.3	223.2	-6.97	223.2	-2.2	223.2	-4.32	223.2	23.18	223.2	10.05	223.2	11.88	223.2	1.99	223.2	7.56	223.2	14.61	223.2	-0.28
224.1	2.74	224.1	8.14	224.1	7.83	224.1	9.71	224.1	8.4	224.1	10.71	224.1	7.88	224.1	6.51	224.1	5.59	224.1	4.4	224.1	4.54	224.1	2.71	224.1	-5.59	224.1	-2.82	224.1	0.24	224.1	-4.7	224.1	1.31	224.1	-4.28	224.1	18.96	224.1	10.54	224.1	11.56	224.1	4.2	224.1	11.93	224.1	12.7	224.1	-2.83
225	2.67	225	7.93	225	9.57	225	9.13	225	9.75	225	8.54	225	7.84	225	5.53	225	4.76	225	3.35	225	4.11	225	2.62	225	-4	225	-1.85	225	-1.12	225	-5.42	225	-0.22	225	-4.2	225	22.28	225	10.6	225	11.36	225	2.12	225	10.17	225	16.01	225	0.85
225.9	0.06	225.9	8.44	225.9	6.66	225.9	10.32	225.9	8.02	225.9	10.97	225.9	6.76	225.9	4.93	225.9	3.46	225.9	1.77	225.9	2.77	225.9	4.79	225.9	-5.61	225.9	-2.09	225.9	-1.46	225.9	-6.1	225.9	-2.04	225.9	-4.28	225.9	22.28	225.9	13.13	225.9	11.31	225.9	4.11	225.9	10.14	225.9	16.04	225.9	-0.05
226.8	1.38	226.8	7.05	226.8	7.27	226.8	7.86	226.8	8.59	226.8	8.59	226.8	8.91	226.8	4.21	226.8	7.11	226.8	1.98	226.8	3.73	226.8	2.68	226.8	-3.83	226.8	-4.44	226.8	-0.67	226.8	-4.55	226.8	-0.49	226.8	-5.43	226.8	23.09	226.8	11.25	226.8	9.08	226.8	4.68	226.8	11.11	226.8	14.92	226.8	-1.86
227.7	2.18	227.7	10.4	227.7	10.25	227.7	8.2	227.7	9.84	227.7	8.92	227.7	8.03	227.7	5.91	227.7	5.56	227.7	3.02	227.7	5.34	227.7	3.63	227.7	-5.28	227.7	-4.61	227.7	-2.66	227.7	-4.07	227.7	-1.53	227.7	-3.55	227.7	21.85	227.7	10.09	227.7	10.87	227.7	3.15	227.7	9.8	227.7	15.6	227.7	-2.68
228.6	0.58	228.6	8.38	228.6	7.53	228.6	7.92	228.6	8.2	228.6	10.05	228.6	7.14	228.6	4.69	228.6	7.95	228.6	2.06	228.6	1.32	228.6	3.6	228.6	-6.76	228.6	-3.18	228.6	1.94	228.6	-4.45	228.6	-5.08	228.6	-2.57	228.6	22.65	228.6	9.22	228.6	13.96	228.6	3.42	228.6	8.43	228.6	14.56	228.6	0.77
229.5	4.23	229.5	6.96	229.5	9.09	229.5	10.09	229.5	10.56	229.5	9.8	229.5	6.23	229.5	5.07	229.5	5.2	229.5	1.51	229.5	4.03	229.5	4.64	229.5	-4.96	229.5	-3.67	229.5	-1.79	229.5	-8.01	229.5	-2.25	229.5	-2.65	229.5	19.94	229.5	9.66	229.5	12.99	229.5	3.26	229.5	8.33	229.5	15.66	229.5	-3
230.4	3.14	230.4	8.05	230.4	9.59	230.4	6.4	230.4	9.1	230.4	9.05	230.4	7.52	230.4	7.7	230.4	4.34	230.4	1.17	230.4	2.75	230.4	4.02	230.4	-6.52	230.4	-1.35	230.4	-1.3	230.4	-7.42	230.4	-0.98	230.4	-2.92	230.4	22.63	230.4	11.53	230.4	12.23	230.4	4.33	230.4	11.14	230.4	16.43	230.4	-0.27
231.3	0.89	231.3	8.44	231.3	8.14	231.3	6.66	231.3	10	231.3	12.64	231.3	3.78	231.3	5.56	231.3	7.4	231.3	0.78	231.3	4.58	231.3	4.3	231.3	-7.53	231.3	-4.43	231.3	1.58	231.3	-3.98	231.3	-1.86	231.3	-3.57	231.3	19.23	231.3	10.67	231.3	12.59	231.3	4.83	231.3	9.41	231.3	17.13	231.3	-1.93
232.2	1.49	232.2	9.23	232.2	8.84	232.2	8.93	232.2	13.05	232.2	10.56	232.2	6.85	232.2	7.49	232.2	5.42	232.2	2.93	232.2	4.26	232.2	2.22	232.2	-6.61	232.2	-2.97	232.2	-2.61	232.2	-6.68	232.2	-3.24	232.2	-6.53	232.2	19.25	232.2	10.37	232.2	13.38	232.2	4.14	232.2	7.74	232.2	13.64	232.2	-1.99
233.1	1.69	233.1	8.54	233.1	8.75	233.1	9.71	233.1	9.82	233.1	10.67	233.1	5.75	233.1	6.73	233.1	6.97	233.1	1.03	233.1	4.64	233.1	4.49	233.1	-5.41	233.1	-1.29	233.1	0	233.1	-5.19	233.1	-3.15	233.1	-3.02	233.1	22.14	233.1	12	233.1	12.6	233.1	3.64	233.1	8.29	233.1	16.35	233.1	-2.32
234	0.48	234	7.03	234	7.93	234	8.59	234	10.1	234	11.94	234	5.9	234	5.19	234	6.37	234	4.28	234	1.98	234	5.1	234	-6.72	234	-1.82	234	0.13	234	-5.05	234	-2.75	234	-3.98	234	22.91	234	11.5	234	12.2	234	4.88	234	7.89	234	16.22	234	2.16
234.9	-0.07	234.9	8.41	234.9	8.6	234.9	10.37	234.9	10.21	234.9	9.29	234.9	5.65	234.9	7.12	234.9	6.99	234.9	2.01	234.9	5.19	234.9	3.27	234.9	-4.61	234.9	-4.02	234.9	-0.62	234.9	-7.99	234.9	-4.01	234.9	-1.65	234.9	19.51	234.9	11.15	234.9	12.09	234.9	4.5	234.9	6.53	234.9	16.86	234.9	-3.59
235.8	1.47	235.8	7.68	235.8	9.76	235.8	5.44	235.8	7.57	235.8	12.31	235.8	4.9	235.8	5.07	235.8	5.53	235.8	2.39	235.8	2.09	235.8	1.95	235.8	-6.5	235.8	-5.23	235.8	0.61	235.8	-5.39	235.8	-0.74	235.8	-5.8	235.8	21.24	235.8	11.79	235.8	14.81	235.8	2.81	235.8	8.66	235.8	16.45	235.8	-0.57
236.7	2.01	236.7	6.85	236.7	12.5	236.7	10.16	236.7	10.55	236.7	8.45	236.7	5.19	236.7	6.68	236.7	7.52	236.7	5.42	236.7	3.65	236.7	3.3	236.7	-7.5	236.7	-0.25	236.7	1.79	236.7	-4.81	236.7	-2.37	236.7	-2.98	236.7	20.37	236.7	9.17	236.7	12.04	236.7	4.38	236.7	11.09	236.7	15.04	236.7	0.41
237.6	0.62	237.6	7.08	237.6	10.49	237.6	7.35	237.6	9.25	237.6	11.91	237.6	7.18	237.6	3.92	237.6	5.01	237.6	3.23	237.6	3.11	237.6	4.19	237.6	-5.88	237.6	-4.14	237.6	-1.85	237.6	-6.94	237.6	-2.99	237.6	-6.24	237.6	21.12	237.6	7.73	237.6	12.76	237.6	6.35	237.6	9.69	237.6	13.35	237.6	-2.24
238.5	3.67	238.5	7.17	238.5	9.52	238.5	9.22	238.5	9.45	238.5	9.64	238.5	7.59	238.5	6.68	238.5	8.2	238.5	3.79	238.5	1	238.5	2.58	238.5	-5.56	238.5	-1.37	238.5	-0.23	238.5	-6.29	238.5	-4.72	238.5	-4.86	238.5	22.9	238.5	11.15	238.5	11.61	238.5	5.52	238.5	10.27	238.5	15.2	238.5	1.42
239.4	0.42	239.4	9.97	239.4	10.91	239.4	9.98	239.4	8.47	239.4	10.68	239.4	6.3	239.4	8.64	239.4	6.12	239.4	2.25	239.4	2.64	239.4	3.13	239.4	-5.71	239.4	-2.44	239.4	0.08	239.4	-6.53	239.4	-3.15	239.4	-3.78	239.4	23	239.4	11.27	239.4	12.73	239.4	5.15	239.4	11.1	239.4	16.28	239.4	-1.38
240.3	2.81	240.3	10.23	240.3	9.94	240.3	8.39	240.3	10.34	240.3	10.37	240.3	10.1	240.3	6.27	240.3	7.25	240.3	2.22	240.3	3.85	240.3	1.5	240.3	-2.98	240.3	-3.23	240.3	1.06	240.3	-7.01	240.3	-1.3	240.3	-6.11	240.3	24.25	240.3	10.73	240.3	12.28	240.3	4.45	240.3	11.35	240.3	13.6	240.3	2.43
241.2	2.73	241.2	5.98	241.2	9.09	241.2	9.71	241.2	10.48	241.2	10.08	241.2	6.48	241.2	4.68	241.2	6.8	241.2	3.21	241.2	2.16	241.2	2.43	241.2	-5.12	241.2	-1.65	241.2	1.55	241.2	-6.84	241.2	-2.88	241.2	-2.82	241.2	23.27	241.2	13.13	241.2	13.69	241.2	5.79	241.2	10.74	241.2	15.32	241.2	-2.1
242.1	2.12	242.1	7.99	242.1	10.32	242.1	9.1	242.1	9.58	242.1	7.46	242.1	6.07	242.1	6.64	242.1	7.56	242.1	4.96	242.1	4.03	242.1	1.63	242.1	-7.02	242.1	-1.88	242.1	1.17	242.1	-5.96	242.1	0.82	242.1	-4.68	242.1	21.38	242.1	11.65	242.1	13.28	242.1	4.63	242.1	11.06	242.1	15.35	242.1	-1.2
243	3.23	243	6.75	243	9.41	243	6.71	243	10.61	243	11.45	243	7.81	243	5.93	243	4.71	243	0.85	243	4.26	243	4.64	243	-4.24	243	-3	243	-0.66	243	-7.65	243	-0.48	243	-4.53	243	21.65	243	10.11	243	15.31	243	4.49	243	9.7	243	16.04	243	-1.9
243.9	2.09	243.9	7	243.9	8.63	243.9	9	243.9	9.54	243.9	11.54	243.9	7.48	243.9	6.3	243.9	8.07	243.9	3.09	243.9	5.55	243.9	3.72	243.9	-4.35	243.9	-3.02	243.9	1.81	243.9	-5.14	243.9	-1.37	243.9	-2.47	243.9	22.6	243.9	12.12	243.9	14.78	243.9	4.82	243.9	11.53	243.9	16.61	243.9	-0.27
244.8	3.04	244.8	9.91	244.8	10.82	244.8	8.58	244.8	9.07	244.8	11.82	244.8	6.94	244.8	7.89	244.8	5.91	244.8	1.76	244.8	4.52	244.8	3.77	244.8	-5.52	244.8	-6.51	244.8	0.28	244.8	-8.86	244.8	-2.72	244.8	-4.51	244.8	22.07	244.8	8.99	244.8	13.99	244.8	3.81	244.8	11.13	244.8	19.06	244.8	-1.37
245.7	1.59	245.7	8.13	245.7	8.35	245.7	7.68	245.7	9.47	245.7	9.92	245.7	7.71	245.7	5.59	245.7	5.84	245.7	2.32	245.7	2.09	245.7	2.9	245.7	-4.37	245.7	-2.14	245.7	-2.29	245.7	-5.79	245.7	-3.51	245.7	-5.35	245.7	23.14	245.7	10.48	245.7	9.66	245.7	3.28	245.7	7.23	245.7	13.58	245.7	-1.13
246.6	3.38	246.6	10.2	246.6	7.14	246.6	11.08	246.6	11.33	246.6	11.09	246.6	7.35	246.6	6.88	246.6	6.26	246.6	4.16	246.6	5.61	246.6	3.86	246.6	-5.43	246.6	-2.96	246.6	0.72	246.6	-8.44	246.6	-2.96	246.6	-2.69	246.6	23.42	246.6	10.87	246.6	13.68	246.6	2.08	246.6	9.58	246.6	14.47	246.6	-0.69
247.5	3.26	247.5	9.35	247.5	8.84	247.5	10.65	247.5	10.87	247.5	11.6	247.5	8.39	247.5	6.14	247.5	6.78	247.5	3.26	247.5	3.88	247.5	3.13	247.5	-5.64	247.5	-4.06	247.5	-0.63	247.5	-7.47	247.5	-1.2	247.5	-2.72	247.5	21.31	247.5	10.64	247.5	13.98	247.5	2.2	247.5	9.14	247.5	16.94	247.5	-1.35
248.4	5.17	248.4	8.48	248.4	5.77	248.4	6.84	248.4	9.48	248.4	10.15	248.4	7.47	248.4	6.27	248.4	3.51	248.4	4.3	248.4	3.82	248.4	1.92	248.4	-7.29	248.4	-2.07	248.4	-2.61	248.4	-4.75	248.4	-0.79	248.4	-6.34	248.4	21.5	248.4	10.06	248.4	11.91	248.4	4.29	248.4	9.69	248.4	16.72	248.4	-2.69
249.3	6.18	249.3	8.89	249.3	9.7	249.3	7.55	249.3	12.73	249.3	10.13	249.3	6.05	249.3	5.93	249.3	6.12	249.3	1.99	249.3	3.5	249.3	1.28	249.3	-6.8	249.3	-3.97	249.3	0.83	249.3	-6.6	249.3	-2	249.3	-6.28	249.3	19.63	249.3	10.77	249.3	15.04	249.3	3.63	249.3	10.22	249.3	16.51	249.3	-0.41
250.2	2.38	250.2	11.36	250.2	10.58	250.2	6.62	250.2	10.34	250.2	11.53	250.2	7.57	250.2	5.49	250.2	5.19	250.2	1.62	250.2	2.52	250.2	2.79	250.2	-4.48	250.2	-4.06	250.2	-0.85	250.2	-5.83	250.2	-2.22	250.2	-5.13	250.2	23.66	250.2	12.54	250.2	11.77	250.2	2.4	250.2	8.92	250.2	14.17	250.2	0.59
251.1	1.8	251.1	9.74	251.1	8.82	251.1	5.54	251.1	11.9	251.1	11.57	251.1	8.93	251.1	6.11	251.1	7.28	251.1	2.29	251.1	3.22	251.1	2.66	251.1	-5.48	251.1	-3.92	251.1	-0.76	251.1	-5.55	251.1	-1.18	251.1	-2.32	251.1	22.03	251.1	11.14	251.1	12.22	251.1	5.1	251.1	10.6	251.1	16.21	251.1	-2.8
252	2.01	252	9.52	252	9.93	252	9.15	252	10.16	252	9.72	252	5.06	252	9.64	252	7.5	252	3.61	252	1.79	252	3.56	252	-6.89	252	-1.47	252	0.37	252	-7.94	252	-0.43	252	-4.48	252	22.4	252	10.48	252	15.2	252	5.64	252	10.84	252	16.76	252	0.91
252.9	2.83	252.9	7.96	252.9	10.45	252.9	8.68	252.9	12.31	252.9	12.28	252.9	6.37	252.9	6.79	252.9	7.49	252.9	2.46	252.9	4.13	252.9	3.07	252.9	-6.06	252.9	-2.54	252.9	1.22	252.9	-6.7	252.9	-2.83	252.9	-3.9	252.9	24.43	252.9	9.67	252.9	14.65	252.9	2.68	252.9	9.8	252.9	17.02	252.9	-0.68
253.8	3.65	253.8	9.25	253.8	9.21	253.8	6.4	253.8	12.76	253.8	8.95	253.8	7.58	253.8	5.18	253.8	6.01	253.8	3.75	253.8	2.8	253.8	1.66	253.8	-7.68	253.8	-3.66	253.8	0.43	253.8	-6.83	253.8	-2.61	253.8	-4.5	253.8	24.34	253.8	11.89	253.8	13.38	253.8	3.96	253.8	8.25	253.8	16.67	253.8	3.81
254.7	2.98	254.7	6.93	254.7	9.5	254.7	9	254.7	9.41	254.7	12.83	254.7	5.16	254.7	5.62	254.7	5.65	254.7	3.16	254.7	4.21	254.7	4.62	254.7	-6.76	254.7	-2.44	254.7	-0.73	254.7	-6.81	254.7	-0.52	254.7	-5.37	254.7	22.22	254.7	11.16	254.7	11.1	254.7	2.32	254.7	9.61	254.7	15.78	254.7	0.18
255.6	2.63	255.6	9.89	255.6	13.3	255.6	7.54	255.6	8.11	255.6	8.78	255.6	3.65	255.6	6.83	255.6	6.28	255.6	2.16	255.6	2	255.6	3.37	255.6	-7.27	255.6	-3.17	255.6	-0.01	255.6	-6.78	255.6	-3.02	255.6	-3.38	255.6	22.46	255.6	13.15	255.6	14.06	255.6	5.39	255.6	9.61	255.6	16.34	255.6	-0.42
256.5	1.05	256.5	9.1	256.5	8.4	256.5	11.03	256.5	9.21	256.5	11.85	256.5	7.09	256.5	9.19	256.5	6.39	256.5	2.76	256.5	2.84	256.5	2.85	256.5	-5.65	256.5	-3.14	256.5	-0.54	256.5	-7.24	256.5	-2.92	256.5	-5.19	256.5	23.28	256.5	9.9	256.5	13	256.5	3.71	256.5	8.61	256.5	16.27	256.5	0.07
257.4	6.34	257.4	9.14	257.4	7.56	257.4	8.6	257.4	10.19	257.4	11.19	257.4	8.86	257.4	6.09	257.4	4.38	257.4	2.97	257.4	3.53	257.4	3.51	257.4	-4.88	257.4	-2.59	257.4	-2.78	257.4	-6.07	257.4	-2.31	257.4	-6.89	257.4	21.28	257.4	12.41	257.4	11.93	257.4	5.44	257.4	11.22	257.4	14.35	257.4	-0.98
258.3	2.27	258.3	8.27	258.3	9.63	258.3	6.56	258.3	10.16	258.3	10.73	258.3	6.16	258.3	7.04	258.3	7.58	258.3	2.15	258.3	3.67	258.3	3.52	258.3	-5.27	258.3	-3.78	258.3	1.37	258.3	-5.02	258.3	-2.55	258.3	-2.19	258.3	25.08	258.3	10.02	258.3	14.46	258.3	5.79	258.3	10.38	258.3	18.7	258.3	0.47
259.2	-1.6	259.2	9.97	259.2	10.16	259.2	10.15	259.2	12.23	259.2	11.38	259.2	5.18	259.2	9.63	259.2	6.99	259.2	3.29	259.2	0.38	259.2	5.29	259.2	-6.94	259.2	-3.61	259.2	-0.21	259.2	-7.13	259.2	-3.12	259.2	-4.19	259.2	22.56	259.2	11.03	259.2	12.34	259.2	4.25	259.2	10.04	259.2	16.16	259.2	-1.07
260.1	2.82	260.1	10.74	260.1	9.43	260.1	7.69	260.1	8.7	260.1	14.82	260.1	7.71	260.1	8.5	260.1	6.35	260.1	1.04	260.1	4.62	260.1	3.16	260.1	-7.13	260.1	-2.67	260.1	-1.62	260.1	-6.45	260.1	-1.55	260.1	-6.02	260.1	22.48	260.1	11.84	260.1	13.33	260.1	6.84	260.1	13.36	260.1	12.77	260.1	-0.41
261	3.39	261	10.86	261	9.8	261	7.62	261	9.52	261	12.23	261	6.31	261	4.06	261	6.27	261	2.55	261	1.8	261	4.06	261	-9.55	261	-5.86	261	1.42	261	-8.41	261	-2.54	261	-5.22	261	19.94	261	11.76	261	13.47	261	3.69	261	10.07	261	16.58	261	-0.98
261.9	1.09	261.9	8.73	261.9	11.97	261.9	6.9	261.9	9.93	261.9	11.8	261.9	5.37	261.9	9.05	261.9	10.05	261.9	0.24	261.9	4.65	261.9	4.22	261.9	-5.44	261.9	-3.24	261.9	-0.88	261.9	-5.27	261.9	-1.22	261.9	-2.33	261.9	21.68	261.9	11.43	261.9	9.69	261.9	6.41	261.9	10.04	261.9	17.84	261.9	-3.06
262.8	1.03	262.8	9.8	262.8	13.3	262.8	9.18	262.8	8.73	262.8	9.95	262.8	6.57	262.8	6.45	262.8	6.9	262.8	3.05	262.8	4.62	262.8	5.85	262.8	-4.91	262.8	-2.07	262.8	-1.5	262.8	-5.98	262.8	-0.01	262.8	-3.25	262.8	23.31	262.8	11.46	262.8	13.88	262.8	6.12	262.8	10.3	262.8	15.01	262.8	-1.89
263.7	0.76	263.7	7.59	263.7	8.74	263.7	8.12	263.7	7.74	263.7	12.15	263.7	7.25	263.7	4.96	263.7	6.02	263.7	2.92	263.7	0.59	263.7	6.47	263.7	-6.65	263.7	-3.57	263.7	-1.95	263.7	-5.49	263.7	-2.01	263.7	-2.86	263.7	22.22	263.7	12.17	263.7	13.98	263.7	4.5	263.7	13.23	263.7	15.74	263.7	0.18
264.6	2.23	264.6	9.1	264.6	8.55	264.6	9.46	264.6	10.27	264.6	14.73	264.6	5.74	264.6	8.33	264.6	8.33	264.6	2.49	264.6	1.94	264.6	5.89	264.6	-7.89	264.6	-1.71	264.6	0.95	264.6	-9.03	264.6	-4.66	264.6	-3.56	264.6	20.98	264.6	12.45	264.6	15.34	264.6	2.4	264.6	7.78	264.6	19.37	264.6	-0.95
265.5	3.23	265.5	9.66	265.5	9.54	265.5	9.14	265.5	11.7	265.5	14.02	265.5	7.64	265.5	6.01	265.5	9.09	265.5	3	265.5	1.33	265.5	5.92	265.5	-4.74	265.5	-3.7	265.5	1.35	265.5	-7.03	265.5	-2.25	265.5	-3.69	265.5	20.51	265.5	10.82	265.5	14.23	265.5	5.54	265.5	10.62	265.5	15.48	265.5	-1.57
266.4	2.56	266.4	9.55	266.4	10.55	266.4	10.55	266.4	9.08	266.4	11.12	266.4	6.33	266.4	7.04	266.4	6.86	266.4	2.28	266.4	2.92	266.4	2.74	266.4	-6.3	266.4	-3.75	266.4	0.53	266.4	-6.53	266.4	-1.66	266.4	-3.68	266.4	21.53	266.4	12.33	266.4	12.9	266.4	5.27	266.4	11.16	266.4	16.4	266.4	-0.35
267.3	-0.02	267.3	9.2	267.3	9.45	267.3	9.09	267.3	11.21	267.3	13.3	267.3	5.69	267.3	7.52	267.3	8.25	267.3	0.35	267.3	2.49	267.3	2.09	267.3	-6.72	267.3	-3.41	267.3	-0.18	267.3	-7.15	267.3	-0.3	267.3	-4.48	267.3	20.14	267.3	11.7	267.3	14.22	267.3	4.03	267.3	11.03	267.3	15.81	267.3	-3.6
268.2	5.02	268.2	8.05	268.2	10.31	268.2	8.57	268.2	10.9	268.2	10.72	268.2	10.57	268.2	9.55	268.2	4.47	268.2	3.74	268.2	2.71	268.2	0.99	268.2	-5.56	268.2	-1.27	268.2	-1.42	268.2	-5.83	268.2	-4.16	268.2	-5.46	268.2	20	268.2	12.65	268.2	14.66	268.2	7.59	268.2	6.84	268.2	16.62	268.2	-1.26
269.1	1.28	269.1	9.26	269.1	10.56	269.1	9.72	269.1	8.56	269.1	11.78	269.1	6.03	269.1	6.1	269.1	7.13	269.1	4.17	269.1	2.74	269.1	4.4	269.1	-6.38	269.1	-3.49	269.1	1.23	269.1	-6.98	269.1	-1.04	269.1	-4.87	269.1	22.56	269.1	11.55	269.1	14.76	269.1	6.35	269.1	12.12	269.1	16.46	269.1	-0.57
270	0.66	270	10.48	270	10.63	270	8.16	270	12.21	270	9.4	270	6.04	270	8.02	270	5.35	270	-0.03	270	4.9	270	3.86	270	-5.75	270	-1.63	270	0.37	270	-7.67	270	-0.12	270	-3.43	270	21.96	270	14.02	270	13.68	270	4.8	270	11.61	270	16.2	270	-1.8
270.9	1.3	270.9	12.06	270.9	9.44	270.9	10.54	270.9	9.33	270.9	12.64	270.9	6.57	270.9	6.61	270.9	5.34	270.9	2.88	270.9	4.1	270.9	5.2	270.9	-7.66	270.9	-4.55	270.9	-2.18	270.9	-5.69	270.9	-2.4	270.9	-4.98	270.9	21.3	270.9	11.36	270.9	14.98	270.9	5.25	270.9	10.88	270.9	17.21	270.9	-3.49
271.8	3.04	271.8	9.89	271.8	7.64	271.8	9.84	271.8	11.01	271.8	13.65	271.8	6.7	271.8	8.31	271.8	6.77	271.8	2.27	271.8	3.82	271.8	5.11	271.8	-5.85	271.8	-1.84	271.8	-0.53	271.8	-6.31	271.8	-2.47	271.8	-4.51	271.8	21.49	271.8	11.59	271.8	13.53	271.8	4.73	271.8	9.47	271.8	16.57	271.8	-2.26
272.7	4.9	272.7	8.89	272.7	8.46	272.7	10.56	272.7	8.38	272.7	11.5	272.7	7.48	272.7	4.83	272.7	7	272.7	2.63	272.7	4.21	272.7	5.64	272.7	-6.48	272.7	-3.77	272.7	-0.61	272.7	-7.88	272.7	-2.09	272.7	-3.89	272.7	22.48	272.7	11.17	272.7	13.27	272.7	5.69	272.7	9.15	272.7	18.01	272.7	-2.11
273.6	1.8	273.6	9.17	273.6	11.91	273.6	8.73	273.6	9.71	273.6	13.83	273.6	7.4	273.6	7.68	273.6	10.16	273.6	1.2	273.6	3.26	273.6	4.89	273.6	-5.68	273.6	0	273.6	0.49	273.6	-7.65	273.6	-2.81	273.6	-3.28	273.6	21.53	273.6	14.77	273.6	14.83	273.6	5.44	273.6	8.23	273.6	16.78	273.6	-2.47
274.5	3.49	274.5	7.87	274.5	9.34	274.5	10.06	274.5	9.24	274.5	13.42	274.5	7.23	274.5	7.83	274.5	6.65	274.5	4.74	274.5	1.4	274.5	3.91	274.5	-5.84	274.5	-3.11	274.5	-0.82	274.5	-6.21	274.5	-5.18	274.5	-3.2	274.5	23.11	274.5	13.23	274.5	14.02	274.5	6.5	274.5	10.89	274.5	19.31	274.5	-0.56
275.4	1.81	275.4	10.65	275.4	10.35	275.4	9.18	275.4	12.32	275.4	13.41	275.4	6.47	275.4	7.52	275.4	7.83	275.4	1.63	275.4	1.66	275.4	4.57	275.4	-6.88	275.4	-2.33	275.4	2.35	275.4	-8.47	275.4	-3.43	275.4	-4.61	275.4	23.6	275.4	12.45	275.4	14.22	275.4	5.75	275.4	10.66	275.4	18.41	275.4	-0.47
276.3	0.95	276.3	10.05	276.3	10.1	276.3	8.94	276.3	11.01	276.3	11.38	276.3	4.74	276.3	6.23	276.3	8.63	276.3	1.07	276.3	4.45	276.3	3.02	276.3	-5.87	276.3	-2.79	276.3	-0.33	276.3	-5.21	276.3	-3.19	276.3	-5.7	276.3	23.22	276.3	10.59	276.3	14.84	276.3	8.09	276.3	10	276.3	16.7	276.3	-0.59
277.2	1.93	277.2	9.95	277.2	8.63	277.2	10.5	277.2	11.96	277.2	11.17	277.2	5.32	277.2	7.69	277.2	6.03	277.2	-0.11	277.2	6.87	277.2	5.14	277.2	-5.97	277.2	-3.66	277.2	1.69	277.2	-8.27	277.2	0.28	277.2	-3.67	277.2	23.45	277.2	12.16	277.2	16.6	277.2	5.16	277.2	12.57	277.2	17.75	277.2	0.74
278.1	4.15	278.1	10.8	278.1	10.6	278.1	9.04	278.1	9.54	278.1	12.75	278.1	5.47	278.1	7.31	278.1	7.02	278.1	3.34	278.1	2.09	278.1	4.02	278.1	-6.19	278.1	-3.31	278.1	-2.11	278.1	-7.93	278.1	-2.33	278.1	-3.71	278.1	23.5	278.1	14.32	278.1	13.8	278.1	3.63	278.1	12.02	278.1	17.46	278.1	-0.5
279	3.4	279	10.65	279	9.27	279	10.22	279	9.95	279	11.81	279	6.57	279	7.73	279	6.59	279	5.19	279	2.33	279	4.09	279	-7.7	279	-1.43	279	-0.16	279	-5.29	279	-2.28	279	-4.37	279	23.84	279	14.57	279	14.61	279	5.84	279	13.5	279	16.25	279	1.23
279.9	3.03	279.9	8.76	279.9	10.7	279.9	9.51	279.9	11.39	279.9	8.49	279.9	8.55	279.9	4.89	279.9	6.41	279.9	0.6	279.9	4.53	279.9	4.11	279.9	-2.6	279.9	-3.98	279.9	1.1	279.9	-9.12	279.9	-0.27	279.9	-6.83	279.9	22.76	279.9	13.01	279.9	16.91	279.9	7.23	279.9	11.78	279.9	15.16	279.9	-1.45
280.8	1.84	280.8	10.6	280.8	11.81	280.8	11	280.8	11.12	280.8	12.16	280.8	5.71	280.8	8	280.8	6.3	280.8	1.95	280.8	2.47	280.8	4.55	280.8	-8.17	280.8	-2.4	280.8	-1.4	280.8	-6.96	280.8	-4.01	280.8	-3.67	280.8	20.71	280.8	12.32	280.8	15.97	280.8	7.2	280.8	11.81	280.8	17.63	280.8	-2.15
281.7	2.52	281.7	11.89	281.7	9.81	281.7	10.07	281.7	10.52	281.7	13.45	281.7	4.74	281.7	8.7	281.7	7.68	281.7	4.41	281.7	4.7	281.7	2.48	281.7	-6.89	281.7	-4.89	281.7	0.71	281.7	-6.58	281.7	-1.13	281.7	-4.89	281.7	23.11	281.7	10.53	281.7	14.23	281.7	3.88	281.7	9.29	281.7	16.96	281.7	-1.75
282.6	4.34	282.6	10.85	282.6	11.61	282.6	7.49	282.6	12.13	282.6	13.17	282.6	8.2	282.6	7.96	282.6	8.95	282.6	3.6	282.6	4.86	282.6	5.48	282.6	-5.62	282.6	-3.62	282.6	0.98	282.6	-8.98	282.6	-2.59	282.6	-5.03	282.6	22.61	282.6	12.31	282.6	15.24	282.6	4.96	282.6	11.08	282.6	16.55	282.6	-1.92
283.5	0.69	283.5	9.87	283.5	11.45	283.5	8.5	283.5	9.55	283.5	11.66	283.5	8.09	283.5	4.45	283.5	7.7	283.5	3.67	283.5	3.24	283.5	3.76	283.5	-6.7	283.5	-5.1	283.5	1.53	283.5	-7.13	283.5	-0.91	283.5	-4.47	283.5	23.32	283.5	14.11	283.5	17.16	283.5	3.44	283.5	9.61	283.5	17.29	283.5	0.4
284.4	3.97	284.4	9.42	284.4	10.13	284.4	9.58	284.4	6.81	284.4	13.32	284.4	5.09	284.4	8.67	284.4	8.7	284.4	4.78	284.4	2.85	284.4	4.83	284.4	-7.88	284.4	-3.23	284.4	-0.04	284.4	-6.27	284.4	-1.32	284.4	-3.23	284.4	22.73	284.4	10.71	284.4	15.69	284.4	4.58	284.4	12.08	284.4	18.08	284.4	-0.49
285.3	3.15	285.3	11.01	285.3	9.92	285.3	9.95	285.3	12.54	285.3	12.64	285.3	6.42	285.3	5.95	285.3	7.08	285.3	3.85	285.3	5.56	285.3	6.15	285.3	-6.03	285.3	-3.58	285.3	-0.2	285.3	-8.12	285.3	-1.75	285.3	-6.45	285.3	21.2	285.3	14.12	285.3	16.02	285.3	6.46	285.3	8.36	285.3	17.04	285.3	-1.72
286.2	4.45	286.2	8.7	286.2	12.21	286.2	13.16	286.2	11.96	286.2	10.37	286.2	8.24	286.2	6.9	286.2	5.71	286.2	1.45	286.2	4.52	286.2	2.31	286.2	-6.79	286.2	-4.32	286.2	-0.32	286.2	-6.84	286.2	-1.89	286.2	-5.21	286.2	25.83	286.2	11.42	286.2	16.52	286.2	3.8	286.2	11.46	286.2	18.84	286.2	1.97
287.1	2.91	287.1	9.36	287.1	11.57	287.1	8.5	287.1	10.18	287.1	12.65	287.1	7.1	287.1	7.25	287.1	6.86	287.1	2.13	287.1	3.6	287.1	4.88	287.1	-6.98	287.1	-4.52	287.1	2.2	287.1	-7.88	287.1	-1.72	287.1	-3.12	287.1	23.16	287.1	12.72	287.1	16.84	287.1	3.13	287.1	10.14	287.1	17.47	287.1	-1.93
288	-0.17	288	9.8	288	10.63	288	7.81	288	13.94	288	11.15	288	5.57	288	3.61	288	7.67	288	4.98	288	5.05	288	5.86	288	-6.89	288	-4.72	288	1.71	288	-8.59	288	-3.77	288	-5.64	288	25.06	288	12.94	288	17.23	288	5.27	288	10.84	288	17.01	288	-0.12
288.9	1.01	288.9	10.21	288.9	10.54	288.9	10.56	288.9	10.22	288.9	12.14	288.9	6.11	288.9	7.52	288.9	8.1	288.9	1.51	288.9	5.73	288.9	2.92	288.9	-6.64	288.9	-2.47	288.9	0.31	288.9	-11.15	288.9	-0.23	288.9	-3.88	288.9	23.85	288.9	13.98	288.9	14.56	288.9	1.99	288.9	11.67	288.9	18.81	288.9	0.33
289.8	-0.59	289.8	12.13	289.8	11.94	289.8	10.36	289.8	7.21	289.8	10.68	289.8	5.24	289.8	6.86	289.8	5.69	289.8	3.99	289.8	1.71	289.8	4.88	289.8	-6.55	289.8	-3.51	289.8	0.72	289.8	-8.53	289.8	-3.21	289.8	-4.4	289.8	24.91	289.8	14.92	289.8	15.4	289.8	5.49	289.8	10.33	289.8	18.31	289.8	-1.1
290.7	2.81	290.7	9.17	290.7	10.63	290.7	9.09	290.7	11.9	290.7	13.18	290.7	5.41	290.7	7.94	290.7	9.93	290.7	2.85	290.7	5.13	290.7	5.86	290.7	-6.99	290.7	-4.97	290.7	0.43	290.7	-8.3	290.7	-1.2	290.7	-4.33	290.7	21.98	290.7	12.01	290.7	15.16	290.7	4.18	290.7	12.36	290.7	17.56	290.7	-1.93
291.6	2.05	291.6	12.68	291.6	10.71	291.6	9.54	291.6	8.48	291.6	10.56	291.6	6.49	291.6	7.94	291.6	8.33	291.6	3.86	291.6	-0.89	291.6	2.69	291.6	-6.95	291.6	-2.98	291.6	1.43	291.6	-7.5	291.6	-5.03	291.6	-5.31	291.6	21.29	291.6	9.38	291.6	14.47	291.6	5.24	291.6	10.13	291.6	14.71	291.6	-0.19
292.5	5.26	292.5	10.61	292.5	10.71	292.5	8.58	292.5	10.47	292.5	14.05	292.5	8.12	292.5	7.4	292.5	6	292.5	3.29	292.5	4.12	292.5	4.65	292.5	-6.6	292.5	-4.61	292.5	-1.18	292.5	-8.62	292.5	-1.57	292.5	-6.27	292.5	23.62	292.5	11.49	292.5	15.54	292.5	6.82	292.5	9.9	292.5	16.16	292.5	-0.31
293.4	2.52	293.4	11.52	293.4	12.16	293.4	11.85	293.4	9.54	293.4	10.21	293.4	7.43	293.4	7.11	293.4	6.97	293.4	3.66	293.4	2.59	293.4	4.99	293.4	-5.68	293.4	-5.17	293.4	-1.47	293.4	-6.08	293.4	-2.03	293.4	-5.92	293.4	23.9	293.4	11.72	293.4	15.38	293.4	6.64	293.4	11.57	293.4	17.31	293.4	-0.13
294.3	2.84	294.3	8.74	294.3	10.78	294.3	9.76	294.3	8.61	294.3	10.98	294.3	5.98	294.3	5.79	294.3	7.25	294.3	2.8	294.3	3.91	294.3	3.89	294.3	-7.3	294.3	-3.38	294.3	0.56	294.3	-8.05	294.3	-0.51	294.3	-6.32	294.3	22.42	294.3	13.83	294.3	16.27	294.3	3.72	294.3	11.37	294.3	17.73	294.3	0.79
295.2	3.33	295.2	10.92	295.2	12.96	295.2	6.51	295.2	11.8	295.2	12.72	295.2	6.52	295.2	8.65	295.2	7.88	295.2	1.75	295.2	5.19	295.2	2.49	295.2	-5.1	295.2	-3.3	295.2	-0.29	295.2	-10.23	295.2	-1.7	295.2	-7.1	295.2	23.59	295.2	12.43	295.2	14.77	295.2	3.11	295.2	11.48	295.2	19.01	295.2	-1.17
296.1	2.57	296.1	10.51	296.1	10.11	296.1	7.48	296.1	8.62	296.1	12.37	296.1	5.08	296.1	7.18	296.1	7.94	296.1	1.16	296.1	2.65	296.1	6.12	296.1	-7.03	296.1	-2.76	296.1	0.26	296.1	-9.38	296.1	-1.34	296.1	-2.58	296.1	20.41	296.1	14.67	296.1	16.03	296.1	4.64	296.1	11.2	296.1	18.55	296.1	0.63
297	3.79	297	8.59	297	11.49	297	10.19	297	11.6	297	11.16	297	5.53	297	7.4	297	8.61	297	3.9	297	2.93	297	5.22	297	-6.72	297	-2.87	297	0.57	297	-6.92	297	-2.35	297	-5.09	297	23.84	297	12.31	297	15.83	297	5.7	297	12.45	297	18.86	297	0.32
297.9	1.57	297.9	11.48	297.9	11.27	297.9	10.9	297.9	8.99	297.9	12.5	297.9	7.39	297.9	6.46	297.9	7.58	297.9	2.06	297.9	5.16	297.9	6.05	297.9	-5.06	297.9	-3.22	297.9	0.78	297.9	-9.44	297.9	-2.83	297.9	-2.63	297.9	24.57	297.9	12.78	297.9	14.14	297.9	4.43	297.9	11.73	297.9	19.56	297.9	-1.07
298.8	3.06	298.8	10.81	298.8	11.2	298.8	9.7	298.8	13.11	298.8	12.37	298.8	5.03	298.8	6.83	298.8	7.5	298.8	3.67	298.8	5.43	298.8	2.6	298.8	-6.18	298.8	-3.86	298.8	-1.72	298.8	-7.21	298.8	-2.35	298.8	-5.52	298.8	21.71	298.8	12.83	298.8	14.43	298.8	6.19	298.8	12.58	298.8	17	298.8	-2.73
299.7	5.51	299.7	10.93	299.7	10.08	299.7	8.25	299.7	10.64	299.7	12.46	299.7	8.18	299.7	7.91	299.7	6	299.7	2.49	299.7	2.97	299.7	4.02	299.7	-7.81	299.7	-3.45	299.7	-0.42	299.7	-7.95	299.7	-1.4	299.7	-2.82	299.7	22.09	299.7	11.8	299.7	16.52	299.7	4.37	299.7	12.02	299.7	17.81	299.7	-0.84
300.6	5.16	300.6	9.75	300.6	11.06	300.6	10.24	300.6	12.82	300.6	11.06	300.6	4.81	300.6	7.3	300.6	8.82	300.6	3.2	300.6	3.15	300.6	3.3	300.6	-8.25	300.6	-1.28	300.6	1.47	300.6	-9.45	300.6	-2.12	300.6	-5.63	300.6	23.55	300.6	14.23	300.6	17.03	300.6	4.79	300.6	11.39	300.6	16.36	300.6	-0.33
301.5	2.23	301.5	12.67	301.5	9.7	301.5	9.85	301.5	11.96	301.5	13.3	301.5	4.77	301.5	8.76	301.5	6.51	301.5	2.98	301.5	3.42	301.5	2.8	301.5	-6.95	301.5	-1.33	301.5	1.18	301.5	-8.5	301.5	-3.15	301.5	-6.22	301.5	23.59	301.5	12.79	301.5	17.62	301.5	4.51	301.5	12.27	301.5	16.79	301.5	-2.74
302.4	2.62	302.4	10.64	302.4	11.65	302.4	12.11	302.4	12.81	302.4	11	302.4	6.66	302.4	7.14	302.4	7.8	302.4	2.04	302.4	5.55	302.4	4.24	302.4	-7.75	302.4	-1.96	302.4	0.85	302.4	-9.4	302.4	-1.8	302.4	-5.07	302.4	24.43	302.4	13.74	302.4	15.95	302.4	6.47	302.4	12.1	302.4	18.69	302.4	2.09
303.3	4.08	303.3	13.11	303.3	11.66	303.3	7.64	303.3	11.35	303.3	10.94	303.3	7.49	303.3	10.28	303.3	10.2	303.3	2.8	303.3	3.57	303.3	2.95	303.3	-5.52	303.3	-2.19	303.3	-1.14	303.3	-8.08	303.3	-5.36	303.3	-3.88	303.3	22.94	303.3	14.23	303.3	15.05	303.3	4.91	303.3	10.68	303.3	17.7	303.3	-1.99
304.2	4.49	304.2	8.85	304.2	11.14	304.2	9.48	304.2	12.32	304.2	13.41	304.2	7.59	304.2	6.91	304.2	7.27	304.2	1.69	304.2	4.5	304.2	5.41	304.2	-6.84	304.2	-4.71	304.2	0.69	304.2	-8.78	304.2	-1.59	304.2	-6.02	304.2	22.7	304.2	10.17	304.2	16.34	304.2	4.35	304.2	12.2	304.2	19.21	304.2	-0.97
305.1	4.91	305.1	12.15	305.1	15.38	305.1	9.6	305.1	10.54	305.1	11.25	305.1	6.76	305.1	8.97	305.1	9.85	305.1	3.65	305.1	3.66	305.1	2.72	305.1	-7.19	305.1	-4.93	305.1	-0.22	305.1	-6.51	305.1	-2.2	305.1	-3.6	305.1	21.36	305.1	14.23	305.1	15.69	305.1	5.23	305.1	14.08	305.1	19.89	305.1	-0.61
306	4.7	306	12.1	306	11.37	306	9.42	306	12.24	306	13.77	306	4.94	306	10.06	306	5.42	306	2.2	306	4.87	306	4.81	306	-9.31	306	-3.4	306	-1.12	306	-5.9	306	-2.11	306	-6.18	306	24.2	306	12.95	306	17.05	306	7.08	306	10.43	306	17.47	306	-0.25
306.9	3.58	306.9	9.63	306.9	10.38	306.9	9.64	306.9	12.39	306.9	16.13	306.9	5.55	306.9	6.78	306.9	6.13	306.9	4.13	306.9	3.51	306.9	4.36	306.9	-7.23	306.9	-3.92	306.9	1.15	306.9	-8.1	306.9	-5.07	306.9	-4.4	306.9	21.9	306.9	15.19	306.9	17.73	306.9	6.83	306.9	11.12	306.9	17.95	306.9	-0.86
307.8	5.71	307.8	10.85	307.8	11.43	307.8	8.09	307.8	8.17	307.8	14.1	307.8	7.27	307.8	7.38	307.8	4.32	307.8	2.89	307.8	3.73	307.8	3.62	307.8	-5.44	307.8	-3.37	307.8	-2.84	307.8	-7.69	307.8	-2.84	307.8	-5.84	307.8	22.69	307.8	11.31	307.8	14.02	307.8	4.76	307.8	11.39	307.8	19.05	307.8	-1.97
308.7	5.28	308.7	11.27	308.7	10.56	308.7	10.73	308.7	12.02	308.7	12.54	308.7	7.28	308.7	8.47	308.7	5.82	308.7	5.98	308.7	0.75	308.7	3.29	308.7	-6.07	308.7	-2.24	308.7	-1.34	308.7	-5.86	308.7	-3.53	308.7	-4.61	308.7	23.24	308.7	13.06	308.7	15.75	308.7	5.55	308.7	9.63	308.7	17.81	308.7	-0.13
309.6	1.67	309.6	11.32	309.6	11.62	309.6	8.46	309.6	10.84	309.6	11.7	309.6	4.25	309.6	8.35	309.6	7.33	309.6	4.46	309.6	1.55	309.6	3.27	309.6	-7	309.6	-3.58	309.6	-1.65	309.6	-6.92	309.6	-3.71	309.6	-5.14	309.6	21.93	309.6	15.87	309.6	15.6	309.6	7.03	309.6	10.76	309.6	19.87	309.6	-0.62
310.5	4.17	310.5	9.48	310.5	12.14	310.5	9.67	310.5	11.07	310.5	9.35	310.5	5.48	310.5	8.67	310.5	7.06	310.5	1.79	310.5	3.98	310.5	5.38	310.5	-5.73	310.5	-2	310.5	0.24	310.5	-9.99	310.5	-4.93	310.5	-2.05	310.5	21.54	310.5	13.33	310.5	17.55	310.5	3.14	310.5	10.15	310.5	17.84	310.5	-1.63
311.4	3.44	311.4	11.75	311.4	11.72	311.4	8.49	311.4	10.66	311.4	10.13	311.4	4.67	311.4	6.89	311.4	7.96	311.4	0.99	311.4	3.17	311.4	4.01	311.4	-7.74	311.4	-3.53	311.4	2.39	311.4	-10.06	311.4	-3.24	311.4	-1.66	311.4	22.58	311.4	13.6	311.4	18.08	311.4	5.5	311.4	8.76	311.4	17.51	311.4	-0.5
312.3	4.91	312.3	10.31	312.3	11.02	312.3	8.76	312.3	8.71	312.3	13.57	312.3	5.79	312.3	7.89	312.3	6.56	312.3	1.14	312.3	2.45	312.3	5.72	312.3	-5.99	312.3	-2.78	312.3	-1.98	312.3	-9.68	312.3	-2.59	312.3	-5.65	312.3	23.41	312.3	12.41	312.3	13.2	312.3	4.4	312.3	12.5	312.3	19.19	312.3	1.96
313.2	3.26	313.2	10.57	313.2	8.35	313.2	9.91	313.2	11.99	313.2	12.3	313.2	6.43	313.2	7.34	313.2	6.85	313.2	2.66	313.2	4	313.2	2.94	313.2	-6.33	313.2	-3.62	313.2	0.37	313.2	-8.7	313.2	-5.03	313.2	-4.4	313.2	22.95	313.2	13.57	313.2	17.56	313.2	4.91	313.2	10.27	313.2	19.41	313.2	0.6
314.1	3.46	314.1	11.03	314.1	10.62	314.1	8.48	314.1	11.6	314.1	12.21	314.1	4.59	314.1	7.58	314.1	5.71	314.1	3.56	314.1	2.34	314.1	2.55	314.1	-8.24	314.1	-3.09	314.1	-3.48	314.1	-6.02	314.1	-3.03	314.1	-4.6	314.1	23.24	314.1	10.5	314.1	17.19	314.1	4.73	314.1	8.93	314.1	20.04	314.1	1.53
315	2.66	315	7.62	315	9.88	315	10.88	315	13.01	315	12.43	315	5.38	315	6.23	315	5.57	315	4.77	315	3.93	315	2.12	315	-7.76	315	-3.84	315	0.36	315	-7.39	315	-1.83	315	-6.38	315	22.59	315	12.19	315	17.55	315	4.49	315	11.88	315	18.48	315	-1.61
315.9	3.3	315.9	8.93	315.9	10.15	315.9	11.66	315.9	12.7	315.9	11.38	315.9	8.02	315.9	7.31	315.9	5.63	315.9	5.17	315.9	3.59	315.9	5.08	315.9	-7.73	315.9	-3.43	315.9	1.52	315.9	-9.36	315.9	-3.02	315.9	-3.82	315.9	21.29	315.9	12.91	315.9	18.58	315.9	4.06	315.9	11.39	315.9	20.21	315.9	0.35
316.8	4.33	316.8	9.71	316.8	8.95	316.8	10.15	316.8	11.02	316.8	13.75	316.8	5.5	316.8	7.65	316.8	5.66	316.8	0.54	316.8	4.15	316.8	5.2	316.8	-8.41	316.8	-4.32	316.8	2.53	316.8	-7.86	316.8	-4.36	316.8	-3.35	316.8	21.97	316.8	12.07	316.8	18.31	316.8	6.62	316.8	10.68	316.8	19.44	316.8	-1.1
317.7	0.68	317.7	12.29	317.7	8.4	317.7	10.71	317.7	13.38	317.7	12.04	317.7	6.08	317.7	8.96	317.7	6.79	317.7	0.43	317.7	5.98	317.7	3.97	317.7	-6.41	317.7	-2.25	317.7	0.93	317.7	-7.01	317.7	-1.69	317.7	-4.88	317.7	24.53	317.7	11.87	317.7	18.55	317.7	5.48	317.7	12.61	317.7	18.79	317.7	2.78
318.6	2.77	318.6	12.96	318.6	13.23	318.6	8.82	318.6	12.5	318.6	13.6	318.6	7.09	318.6	7.41	318.6	7.7	318.6	2.56	318.6	4.35	318.6	3.78	318.6	-7.3	318.6	-2.46	318.6	-1.46	318.6	-9.16	318.6	-3.14	318.6	-5.32	318.6	22.43	318.6	12.98	318.6	17.45	318.6	4.6	318.6	10.75	318.6	17.84	318.6	0.3
319.5	3.04	319.5	13.61	319.5	13.23	319.5	9.07	319.5	13.21	319.5	16.21	319.5	6.65	319.5	9.05	319.5	10.15	319.5	2.59	319.5	5.97	319.5	6.68	319.5	-6.3	319.5	-2.99	319.5	1.24	319.5	-7.14	319.5	-2.49	319.5	-4.31	319.5	22.41	319.5	13.58	319.5	17.07	319.5	3.94	319.5	10.79	319.5	18.93	319.5	-2.8
320.4	3.95	320.4	11.76	320.4	13.21	320.4	9.19	320.4	10.52	320.4	14.07	320.4	7.9	320.4	6.05	320.4	8.96	320.4	0.72	320.4	5.23	320.4	4.61	320.4	-4.92	320.4	-4.27	320.4	-1.13	320.4	-9.88	320.4	-2.71	320.4	-5.55	320.4	23.82	320.4	14.8	320.4	16.14	320.4	3.06	320.4	9.84	320.4	16.9	320.4	0.9
321.3	3.02	321.3	7.93	321.3	10.36	321.3	9.03	321.3	12.35	321.3	12.4	321.3	4.96	321.3	8.89	321.3	8.87	321.3	1.79	321.3	5.1	321.3	2.15	321.3	-8.25	321.3	-1.62	321.3	0.01	321.3	-9.14	321.3	-2.07	321.3	-3.86	321.3	22	321.3	12.85	321.3	17.65	321.3	6.98	321.3	12.51	321.3	20.42	321.3	-1.46
322.2	2.04	322.2	9.69	322.2	11.15	322.2	12.38	322.2	11.39	322.2	13.87	322.2	4.54	322.2	6.6	322.2	8.02	322.2	5.26	322.2	5.17	322.2	4.56	322.2	-8.29	322.2	-3.26	322.2	-0.47	322.2	-8.78	322.2	-0.68	322.2	-6.35	322.2	23.02	322.2	13.06	322.2	15.66	322.2	4.44	322.2	13.64	322.2	16.04	322.2	0.01
323.1	1.25	323.1	12.16	323.1	9.36	323.1	8.86	323.1	10.74	323.1	13.42	323.1	6.47	323.1	6.84	323.1	6.86	323.1	4.08	323.1	5.33	323.1	5.1	323.1	-9.36	323.1	-2.86	323.1	-0.08	323.1	-8.6	323.1	-3.08	323.1	-5.92	323.1	21.99	323.1	13.3	323.1	18.05	323.1	4.56	323.1	11.17	323.1	16.74	323.1	2.22
324	2.62	324	9.77	324	13.9	324	10.46	324	10.34	324	9.33	324	5.01	324	5.68	324	7.8	324	4.6	324	5.03	324	2.74	324	-5.41	324	-2.86	324	1.17	324	-7.14	324	-3.21	324	-4.37	324	24.95	324	14.96	324	15.3	324	7.02	324	12	324	18.98	324	-0.44
324.9	2.11	324.9	10.42	324.9	11.82	324.9	8.98	324.9	10.21	324.9	13.36	324.9	7.13	324.9	7	324.9	9.48	324.9	3.37	324.9	1.28	324.9	4.98	324.9	-7.68	324.9	-2.75	324.9	1.62	324.9	-8.16	324.9	-4.25	324.9	-3.42	324.9	23.04	324.9	14.84	324.9	17.77	324.9	4.45	324.9	12.35	324.9	19.03	324.9	-3.58
325.8	3.48	325.8	8.75	325.8	10.16	325.8	9.29	325.8	9.83	325.8	10.82	325.8	5.17	325.8	4.94	325.8	6.04	325.8	1.3	325.8	2.48	325.8	2.72	325.8	-6.24	325.8	-3.48	325.8	0.76	325.8	-9	325.8	-2.8	325.8	-5.57	325.8	25.45	325.8	14.47	325.8	18.02	325.8	4.59	325.8	9.64	325.8	17.66	325.8	0.71
326.7	4.51	326.7	11.63	326.7	11.8	326.7	9.24	326.7	13.52	326.7	13.96	326.7	6.57	326.7	8.72	326.7	7.81	326.7	0.65	326.7	4.23	326.7	6.42	326.7	-7.78	326.7	-3.62	326.7	-1.41	326.7	-11.66	326.7	-1.31	326.7	-4.25	326.7	24.22	326.7	13.85	326.7	16.05	326.7	4.87	326.7	11.87	326.7	17.25	326.7	-0.41
327.6	4.34	327.6	9.34	327.6	11.81	327.6	9.5	327.6	13.22	327.6	13.46	327.6	5.44	327.6	8.47	327.6	8.74	327.6	4.13	327.6	3.44	327.6	1.27	327.6	-9.05	327.6	-3.94	327.6	1.49	327.6	-7.75	327.6	-4.29	327.6	-6.78	327.6	23.14	327.6	13.48	327.6	19.97	327.6	6.83	327.6	11.24	327.6	20.82	327.6	-0.57
328.5	3.13	328.5	10	328.5	12.99	328.5	10.05	328.5	12.53	328.5	13.25	328.5	6.86	328.5	8.1	328.5	7.78	328.5	2.94	328.5	3.4	328.5	5.43	328.5	-6.27	328.5	-2.26	328.5	2.14	328.5	-9.27	328.5	-3.67	328.5	-3.83	328.5	23.29	328.5	12.07	328.5	19.43	328.5	5.36	328.5	12.51	328.5	19.29	328.5	-1.14
329.4	3.32	329.4	10.21	329.4	12.38	329.4	9.38	329.4	12.9	329.4	13.47	329.4	6.75	329.4	6.6	329.4	8.39	329.4	0.96	329.4	4.09	329.4	3.82	329.4	-8.66	329.4	-3.51	329.4	0.03	329.4	-9.46	329.4	-2.23	329.4	-6.93	329.4	21.23	329.4	13.69	329.4	17.2	329.4	5.88	329.4	13.07	329.4	19	329.4	-2.11
330.3	3.52	330.3	9.74	330.3	9.35	330.3	10.21	330.3	12.67	330.3	12.64	330.3	7.15	330.3	7.87	330.3	6.3	330.3	3.32	330.3	4.39	330.3	4.56	330.3	-7.57	330.3	-3.86	330.3	-0.1	330.3	-9.53	330.3	-2.59	330.3	-4.02	330.3	21.92	330.3	10.44	330.3	16.73	330.3	4.61	330.3	13.6	330.3	17.83	330.3	0.23
331.2	3.76	331.2	10.66	331.2	10.51	331.2	9	331.2	12.66	331.2	13.31	331.2	6.5	331.2	9.15	331.2	7.79	331.2	1.61	331.2	2.68	331.2	6.12	331.2	-5.77	331.2	-5.42	331.2	1.7	331.2	-11.28	331.2	-4.11	331.2	-4.34	331.2	25.81	331.2	13.81	331.2	17.91	331.2	4.28	331.2	10.98	331.2	19.48	331.2	-0.71
332.1	1.05	332.1	11.18	332.1	10.96	332.1	10.21	332.1	10.98	332.1	12.05	332.1	7.47	332.1	9.13	332.1	7.73	332.1	1.61	332.1	4.91	332.1	2.51	332.1	-5.76	332.1	-2.91	332.1	1.31	332.1	-6.64	332.1	-1.19	332.1	-5.22	332.1	23.8	332.1	13.37	332.1	17.6	332.1	8.6	332.1	14.6	332.1	18.39	332.1	-1.03
333	5.56	333	14.86	333	11.47	333	8.88	333	13.3	333	11.43	333	9.7	333	10.07	333	6.15	333	2.85	333	3.94	333	4.9	333	-6.89	333	-2.65	333	1.08	333	-9.49	333	-1.75	333	-5.63	333	21.15	333	14.18	333	18.67	333	3.74	333	12.68	333	19.58	333	-2.31
333.9	2.54	333.9	10.72	333.9	12.21	333.9	11.12	333.9	11.39	333.9	12.45	333.9	6.55	333.9	6.94	333.9	7.95	333.9	1.87	333.9	3.42	333.9	3.97	333.9	-5.34	333.9	-4.9	333.9	0.79	333.9	-9.94	333.9	-3.97	333.9	-4.57	333.9	25.02	333.9	14.45	333.9	17.99	333.9	4.89	333.9	10.68	333.9	19.7	333.9	-1.6
334.8	3.64	334.8	9.33	334.8	8.94	334.8	10.77	334.8	14.27	334.8	13.88	334.8	8.19	334.8	7.4	334.8	5.4	334.8	5.18	334.8	3.25	334.8	3.82	334.8	-6.25	334.8	-3.84	334.8	-0.01	334.8	-8.01	334.8	-3.76	334.8	-4.26	334.8	23.26	334.8	14.87	334.8	16.94	334.8	3.74	334.8	12.43	334.8	18.22	334.8	-0.7
335.7	1.78	335.7	10.59	335.7	11.47	335.7	8.99	335.7	11.37	335.7	14.15	335.7	6.98	335.7	7.58	335.7	7.54	335.7	0.69	335.7	4.78	335.7	6.52	335.7	-7.47	335.7	-4.44	335.7	-1.5	335.7	-11.12	335.7	-1.37	335.7	-6.04	335.7	23.02	335.7	14.23	335.7	16.36	335.7	4.15	335.7	11.4	335.7	19.44	335.7	-2.9
336.6	4.52	336.6	9.77	336.6	13.4	336.6	10.25	336.6	11.91	336.6	11.96	336.6	8.49	336.6	7.9	336.6	9.59	336.6	3.29	336.6	3.86	336.6	3.15	336.6	-8.12	336.6	-1.61	336.6	-1.8	336.6	-7.7	336.6	-2.64	336.6	-5.93	336.6	23.21	336.6	13.91	336.6	17.41	336.6	8.9	336.6	11.72	336.6	20.38	336.6	-0.23
337.5	3.88	337.5	14.1	337.5	10.42	337.5	9.11	337.5	12.79	337.5	12.69	337.5	8.06	337.5	9.25	337.5	7.22	337.5	1.6	337.5	3.23	337.5	6.25	337.5	-5.77	337.5	-4.04	337.5	-1.04	337.5	-9.93	337.5	-3.57	337.5	-3.06	337.5	23.86	337.5	13.62	337.5	16.19	337.5	5.29	337.5	12.2	337.5	19.3	337.5	-1.12
338.4	3.08	338.4	12.69	338.4	13.06	338.4	10.73	338.4	10.89	338.4	11.74	338.4	7.19	338.4	7.38	338.4	7.87	338.4	4.28	338.4	3.39	338.4	1.98	338.4	-5.8	338.4	-6.79	338.4	-1.91	338.4	-7.1	338.4	-5.13	338.4	-7.34	338.4	23.27	338.4	11.64	338.4	16.65	338.4	6.28	338.4	11.85	338.4	21.36	338.4	0.82
339.3	5.9	339.3	10.2	339.3	12.31	339.3	10.02	339.3	11.66	339.3	11.19	339.3	7.59	339.3	5.4	339.3	6.2	339.3	1.29	339.3	3.69	339.3	4.05	339.3	-6.35	339.3	-6.54	339.3	0.18	339.3	-9.64	339.3	-3.03	339.3	-3.65	339.3	24.63	339.3	12.06	339.3	19.05	339.3	4.5	339.3	12.67	339.3	20.61	339.3	0.83
340.2	4.7	340.2	11.35	340.2	10.96	340.2	11.69	340.2	11.51	340.2	13.62	340.2	9.63	340.2	7.19	340.2	4.62	340.2	1.97	340.2	1.7	340.2	9.09	340.2	-4.87	340.2	-2.03	340.2	-1.24	340.2	-7.12	340.2	-2.46	340.2	-2.91	340.2	22.23	340.2	15.82	340.2	15.93	340.2	7.38	340.2	11.57	340.2	20.63	340.2	-0.34
341.1	4.3	341.1	12.87	341.1	12.73	341.1	10.44	341.1	11.67	341.1	11.78	341.1	10.18	341.1	7.41	341.1	9.29	341.1	4.32	341.1	2.11	341.1	1.76	341.1	-8.88	341.1	-3.89	341.1	0.99	341.1	-10.63	341.1	-1.88	341.1	-4.06	341.1	22.49	341.1	14.28	341.1	19.33	341.1	5.14	341.1	13.4	341.1	20.11	341.1	0.62
342	5.02	342	10.03	342	11.59	342	10.02	342	13.42	342	14.65	342	7.11	342	6.52	342	7.78	342	1.42	342	3.65	342	4.81	342	-8.72	342	-5.59	342	2.64	342	-9.98	342	-3.09	342	-5.99	342	24	342	12.73	342	17.43	342	5.75	342	13.46	342	18.83	342	0.22
342.9	3.9	342.9	15.88	342.9	12.14	342.9	9.84	342.9	14.19	342.9	13.45	342.9	8.17	342.9	11.11	342.9	7.22	342.9	0.72	342.9	5.2	342.9	3.7	342.9	-7.43	342.9	-2.32	342.9	-0.05	342.9	-11.39	342.9	-1.24	342.9	-3.51	342.9	22.52	342.9	12.49	342.9	17.04	342.9	5.45	342.9	13.88	342.9	19.52	342.9	1.14
343.8	3.95	343.8	11.77	343.8	12.5	343.8	9.67	343.8	11.17	343.8	15.37	343.8	8.05	343.8	9.04	343.8	9.22	343.8	2.91	343.8	5.81	343.8	4.68	343.8	-6.05	343.8	-3.25	343.8	0.32	343.8	-8.42	343.8	-3.72	343.8	-6.81	343.8	21.62	343.8	14.33	343.8	19.29	343.8	5.53	343.8	11.6	343.8	16.69	343.8	-1.98
344.7	4.31	344.7	10.06	344.7	10.03	344.7	11.23	344.7	12.67	344.7	15.45	344.7	7.93	344.7	5.01	344.7	7.5	344.7	3.41	344.7	4.8	344.7	6.82	344.7	-7.86	344.7	-5.55	344.7	-0.28	344.7	-8.07	344.7	-0.56	344.7	-3.16	344.7	24.45	344.7	15.18	344.7	18.4	344.7	7.02	344.7	11.09	344.7	21.99	344.7	-1.5
345.6	1.81	345.6	10.5	345.6	12.09	345.6	11.15	345.6	9.69	345.6	12.21	345.6	5.68	345.6	6.36	345.6	6.49	345.6	-0.3	345.6	4.1	345.6	4.82	345.6	-6.22	345.6	-2.72	345.6	-0.93	345.6	-11.97	345.6	-2.03	345.6	-6.61	345.6	23.82	345.6	13.32	345.6	17.33	345.6	6.62	345.6	12.41	345.6	17.33	345.6	-0.69
346.5	3.45	346.5	13.97	346.5	12.13	346.5	11.03	346.5	10.72	346.5	12.17	346.5	7.7	346.5	9.74	346.5	7.8	346.5	1.62	346.5	4.07	346.5	3.56	346.5	-6.7	346.5	-4.38	346.5	0.64	346.5	-9.44	346.5	-3.02	346.5	-4.31	346.5	22.73	346.5	13.42	346.5	19.55	346.5	6.75	346.5	12.88	346.5	18.35	346.5	-2.39
347.4	2.8	347.4	10.42	347.4	11.21	347.4	8.24	347.4	11.08	347.4	14.61	347.4	8.91	347.4	9.49	347.4	6.91	347.4	2	347.4	2.54	347.4	7.67	347.4	-4.82	347.4	-3.39	347.4	-0.16	347.4	-8.28	347.4	-1.83	347.4	-3.18	347.4	25.84	347.4	15.6	347.4	19.49	347.4	7.55	347.4	14.93	347.4	20.62	347.4	1.87
348.3	0.9	348.3	12.93	348.3	13.52	348.3	11.59	348.3	11.9	348.3	13.9	348.3	4.47	348.3	10.31	348.3	11.03	348.3	1.61	348.3	3.73	348.3	5.72	348.3	-8.37	348.3	-4.15	348.3	1.69	348.3	-7.44	348.3	-3.57	348.3	-3.49	348.3	22.26	348.3	12.36	348.3	18.97	348.3	6.97	348.3	13.8	348.3	21.94	348.3	-0.68
349.2	4.49	349.2	10.14	349.2	12.99	349.2	10	349.2	10.07	349.2	12.46	349.2	8.77	349.2	7.38	349.2	9.4	349.2	3.57	349.2	4.95	349.2	2.29	349.2	-7.34	349.2	-4.13	349.2	-0.52	349.2	-8.7	349.2	-0.74	349.2	-7.22	349.2	24.77	349.2	13.98	349.2	17.85	349.2	6.4	349.2	12.45	349.2	19.05	349.2	0.29
350.1	6.24	350.1	11.37	350.1	10.75	350.1	10.02	350.1	10.1	350.1	14.93	350.1	7.93	350.1	8.45	350.1	7.71	350.1	3.46	350.1	5.09	350.1	3.91	350.1	-5.31	350.1	-3.96	350.1	1.78	350.1	-10.39	350.1	-4.15	350.1	-6.48	350.1	24.68	350.1	14.47	350.1	18.05	350.1	7.9	350.1	14.65	350.1	19.8	350.1	-2.36
351	3.94	351	9.91	351	10.44	351	9.4	351	11.64	351	13.49	351	5.91	351	6.98	351	5.96	351	2.12	351	3.79	351	2.86	351	-7.67	351	-6.11	351	-0.63	351	-9.5	351	-3.99	351	-6.23	351	23.52	351	12.54	351	20.22	351	5.26	351	12.49	351	20.4	351	0.16
351.9	4.15	351.9	10.54	351.9	12.6	351.9	10.25	351.9	10.73	351.9	12.73	351.9	8.33	351.9	9.51	351.9	9.69	351.9	1.42	351.9	3.81	351.9	3.69	351.9	-5.77	351.9	-2.24	351.9	-0.28	351.9	-9.36	351.9	-2.04	351.9	-6.41	351.9	25.45	351.9	14.65	351.9	18.17	351.9	7.3	351.9	12.08	351.9	19.35	351.9	1.46
352.8	2.66	352.8	12.5	352.8	11.52	352.8	10.55	352.8	13.31	352.8	13.66	352.8	8.79	352.8	7.63	352.8	6.97	352.8	2.74	352.8	2.63	352.8	6.03	352.8	-5.4	352.8	-3.27	352.8	-0.84	352.8	-10.08	352.8	-3.91	352.8	-6.42	352.8	25.1	352.8	15.77	352.8	17.32	352.8	4.33	352.8	13.53	352.8	18.18	352.8	1.23
353.7	2.9	353.7	9.66	353.7	12.83	353.7	10.73	353.7	12.22	353.7	13.16	353.7	7.25	353.7	6.59	353.7	7.83	353.7	3.28	353.7	4.49	353.7	4.91	353.7	-7.72	353.7	-5.65	353.7	-1.96	353.7	-8.25	353.7	-4.08	353.7	-4.93	353.7	23.71	353.7	14.1	353.7	18.42	353.7	5.01	353.7	10.79	353.7	20.53	353.7	0.96
354.6	2.61	354.6	10.39	354.6	11.62	354.6	10.42	354.6	15.11	354.6	13.84	354.6	5.44	354.6	11.23	354.6	8.23	354.6	2.61	354.6	5.25	354.6	5.93	354.6	-6.17	354.6	-2.3	354.6	2.17	354.6	-9.55	354.6	-4.3	354.6	-6.76	354.6	24.44	354.6	15.91	354.6	19.5	354.6	8.43	354.6	11.02	354.6	20.49	354.6	0.99
355.5	4.85	355.5	12.53	355.5	12.31	355.5	12.29	355.5	10.88	355.5	12.04	355.5	8.42	355.5	7.68	355.5	8.34	355.5	3.34	355.5	3.45	355.5	4.66	355.5	-7.44	355.5	-4.31	355.5	1.65	355.5	-9.24	355.5	-4.46	355.5	-5.16	355.5	23.15	355.5	16	355.5	19.38	355.5	5.03	355.5	10.78	355.5	19.93	355.5	-0.24
356.4	4.41	356.4	12.54	356.4	11.62	356.4	10.12	356.4	14.58	356.4	12.74	356.4	9.23	356.4	8.82	356.4	8.93	356.4	2.97	356.4	4.73	356.4	4.36	356.4	-8.84	356.4	-4.24	356.4	-0.01	356.4	-8.83	356.4	-3.85	356.4	-4.57	356.4	22.56	356.4	16.06	356.4	18.23	356.4	6.99	356.4	13.26	356.4	17.91	356.4	0.86
357.3	3.88	357.3	10.71	357.3	14.39	357.3	10.95	357.3	10.86	357.3	15.13	357.3	7.6	357.3	7.86	357.3	8.32	357.3	3.37	357.3	4.05	357.3	5.69	357.3	-5.38	357.3	-3.39	357.3	-1.24	357.3	-8.26	357.3	-3.45	357.3	-6.01	357.3	24.52	357.3	14.09	357.3	17.42	357.3	7.46	357.3	13.52	357.3	18.83	357.3	0.62
358.2	4.25	358.2	11.24	358.2	11.33	358.2	9.6	358.2	11.56	358.2	14.66	358.2	8.56	358.2	7.53	358.2	8.13	358.2	2.36	358.2	1.24	358.2	4.51	358.2	-7.56	358.2	-6.96	358.2	-0.76	358.2	-10.42	358.2	-3.65	358.2	-5.62	358.2	22.93	358.2	12.69	358.2	18.52	358.2	3.33	358.2	12.27	358.2	22.6	358.2	1.7
359.1	4.95	359.1	8.64	359.1	14.54	359.1	11.87	359.1	11.82	359.1	12.22	359.1	6.06	359.1	7.27	359.1	7.76	359.1	3.93	359.1	5.7	359.1	4.1	359.1	-8.16	359.1	-4.17	359.1	-1.06	359.1	-10.13	359.1	-0.93	359.1	-7.75	359.1	23.59	359.1	15.44	359.1	19.21	359.1	4.69	359.1	12.62	359.1	19.86	359.1	-0.01
360	1.32	360	13	360	13.45	360	10.03	360	12.73	360	13.35	360	6.71	360	8	360	10.01	360	2.92	360	5.62	360	6.35	360	-6.5	360	-5.02	360	-0.17	360	-8.85	360	-1.55	360	-2.69	360	23.08	360	14.7	360	18.43	360	4.75	360	14.47	360	19.74	360	0.1
360.9	5.22	360.9	12.64	360.9	13.45	360.9	9.78	360.9	12.25	360.9	14.25	360.9	7	360.9	10.29	360.9	9.54	360.9	2.6	360.9	3.9	360.9	3.99	360.9	-6.26	360.9	-4.21	360.9	1.37	360.9	-12.3	360.9	-2.48	360.9	-5.98	360.9	23.37	360.9	14.72	360.9	19.66	360.9	3.37	360.9	12.55	360.9	19.15	360.9	-2.69
361.8	4.37	361.8	12.43	361.8	10.9	361.8	10.5	361.8	13.72	361.8	15.93	361.8	7.41	361.8	9.2	361.8	8.03	361.8	3.24	361.8	5.43	361.8	7.14	361.8	-8.31	361.8	-0.71	361.8	3	361.8	-11.05	361.8	-2.77	361.8	-4.68	361.8	23.37	361.8	15.79	361.8	24.46	361.8	5.93	361.8	12.71	361.8	18.62	361.8	-1.03
362.7	3.44	362.7	13.08	362.7	12.08	362.7	11.1	362.7	11.39	362.7	12.51	362.7	8.83	362.7	9.86	362.7	7.98	362.7	4.58	362.7	4.02	362.7	4.17	362.7	-3.67	362.7	-3.05	362.7	0.79	362.7	-8.84	362.7	-2.53	362.7	-6.43	362.7	26.11	362.7	16	362.7	19.98	362.7	7.51	362.7	13.47	362.7	17.31	362.7	-0.94
363.6	4.4	363.6	13.37	363.6	12.58	363.6	10.27	363.6	12.12	363.6	17.09	363.6	7.08	363.6	11.8	363.6	7.64	363.6	3.02	363.6	4.85	363.6	5.43	363.6	-6.49	363.6	-3.46	363.6	-2.48	363.6	-9.01	363.6	-1.55	363.6	-5.74	363.6	24.55	363.6	16.19	363.6	21.15	363.6	6.17	363.6	14.53	363.6	19.22	363.6	-1.73
364.5	3.44	364.5	11.73	364.5	12.97	364.5	9.18	364.5	13.15	364.5	13.82	364.5	7.91	364.5	10.27	364.5	10.34	364.5	1.99	364.5	2.6	364.5	6.01	364.5	-7.48	364.5	-3.14	364.5	0.5	364.5	-10.11	364.5	-3.62	364.5	-4.75	364.5	22.66	364.5	15.12	364.5	19.56	364.5	5.12	364.5	13.52	364.5	19.74	364.5	-0.88
365.4	3.08	365.4	10.97	365.4	15.4	365.4	10.89	365.4	10.8	365.4	11.61	365.4	7.05	365.4	7.81	365.4	8.83	365.4	2.99	365.4	5.13	365.4	4.99	365.4	-5.67	365.4	-5.21	365.4	-1.39	365.4	-10.67	365.4	-3.47	365.4	-3.18	365.4	24.89	365.4	15.48	365.4	19.22	365.4	4.64	365.4	14.36	365.4	20.34	365.4	0.06
366.3	4.41	366.3	11.64	366.3	10.39	366.3	14.03	366.3	13.36	366.3	14.47	366.3	8.04	366.3	9.8	366.3	6.81	366.3	2.22	366.3	3.51	366.3	6.84	366.3	-7.4	366.3	-4.02	366.3	-0.58	366.3	-12.62	366.3	-1.59	366.3	-5.96	366.3	25.94	366.3	17.01	366.3	17.69	366.3	2.97	366.3	14.16	366.3	21.3	366.3	1.37
367.2	4.91	367.2	10.06	367.2	13.42	367.2	11.68	367.2	12.03	367.2	14.66	367.2	8.94	367.2	7.16	367.2	7.94	367.2	3.09	367.2	3.57	367.2	4.95	367.2	-7.48	367.2	-5.09	367.2	-2.28	367.2	-11.68	367.2	-1.8	367.2	-5.76	367.2	23.08	367.2	15.46	367.2	17.86	367.2	5.77	367.2	15.54	367.2	17.94	367.2	0.34
368.1	3.85	368.1	10.62	368.1	12.94	368.1	9.33	368.1	11.84	368.1	13.63	368.1	8.03	368.1	8.93	368.1	9.98	368.1	1.14	368.1	0.82	368.1	2.28	368.1	-6.71	368.1	-5.79	368.1	0.7	368.1	-9.66	368.1	-4.05	368.1	-6.5	368.1	24.95	368.1	16	368.1	20.02	368.1	5.02	368.1	13.92	368.1	18.79	368.1	0.05
369	5.31	369	11.93	369	15.62	369	11.54	369	13.2	369	13.34	369	6.59	369	8.54	369	9.46	369	2.62	369	5.79	369	5.8	369	-8.61	369	-4.43	369	1.05	369	-10.01	369	-1.19	369	-3.99	369	22.94	369	16.13	369	19.22	369	5.32	369	14.7	369	18.45	369	-0.61
369.9	3.68	369.9	13.89	369.9	9.58	369.9	6.88	369.9	12.07	369.9	14.98	369.9	6.49	369.9	8.76	369.9	7.19	369.9	0.52	369.9	6.25	369.9	5.11	369.9	-8.62	369.9	-4.24	369.9	-1.44	369.9	-10.14	369.9	-1.84	369.9	-3.1	369.9	24.54	369.9	15.85	369.9	21.24	369.9	6.55	369.9	12.67	369.9	19.33	369.9	0.09
370.8	4.51	370.8	10.88	370.8	12.32	370.8	12.22	370.8	11.1	370.8	13.19	370.8	7.79	370.8	7.26	370.8	9.94	370.8	3.54	370.8	4.81	370.8	4.33	370.8	-6.86	370.8	-3.83	370.8	0.85	370.8	-9.77	370.8	-1.89	370.8	-7.25	370.8	25.63	370.8	15.07	370.8	19.67	370.8	4.42	370.8	14.45	370.8	20.62	370.8	0.55
371.7	3.95	371.7	11.23	371.7	15.48	371.7	10.86	371.7	11.89	371.7	15.53	371.7	6.51	371.7	7.44	371.7	8.41	371.7	3.56	371.7	5.4	371.7	6.62	371.7	-7.4	371.7	-4.09	371.7	-0.12	371.7	-11.03	371.7	-3.04	371.7	-5.65	371.7	24.52	371.7	17.03	371.7	19.77	371.7	5.3	371.7	13.03	371.7	18.86	371.7	0.15
372.6	4.83	372.6	13.91	372.6	13.7	372.6	8.25	372.6	12.47	372.6	14.16	372.6	7.59	372.6	9.14	372.6	8.87	372.6	1.35	372.6	2.97	372.6	4.21	372.6	-7.42	372.6	-4.24	372.6	-0.09	372.6	-9.61	372.6	-5.16	372.6	-5.9	372.6	24.5	372.6	15.02	372.6	20.81	372.6	5.42	372.6	13.4	372.6	22.06	372.6	0.34
373.5	2.9	373.5	10.7	373.5	12.92	373.5	12.25	373.5	11.47	373.5	13.5	373.5	8.46	373.5	6.59	373.5	6.98	373.5	2.94	373.5	2.99	373.5	4.71	373.5	-4.63	373.5	-4.98	373.5	-1.78	373.5	-9.3	373.5	-2.62	373.5	-4.37	373.5	26.48	373.5	13.23	373.5	19.38	373.5	7.94	373.5	14.01	373.5	21.33	373.5	1.51
374.4	2.43	374.4	11.34	374.4	13.93	374.4	9.02	374.4	13.66	374.4	15.1	374.4	5.82	374.4	8.51	374.4	8.8	374.4	1.16	374.4	3.97	374.4	5.03	374.4	-7.25	374.4	-5.92	374.4	0.66	374.4	-11.74	374.4	-2.79	374.4	-5.07	374.4	23.96	374.4	15.09	374.4	19.83	374.4	7.25	374.4	15.3	374.4	20.9	374.4	-0.44
375.3	2.08	375.3	11.14	375.3	12.04	375.3	11.28	375.3	13.25	375.3	15.14	375.3	6.72	375.3	8.61	375.3	10.53	375.3	4.18	375.3	4.74	375.3	4.91	375.3	-8.3	375.3	-4.24	375.3	-0.02	375.3	-9.44	375.3	-2.51	375.3	-8.06	375.3	24.01	375.3	15.4	375.3	20.18	375.3	7.18	375.3	15.52	375.3	19.69	375.3	-0.39
376.2	4.4	376.2	11.02	376.2	12.8	376.2	12.07	376.2	11.79	376.2	12.62	376.2	6.45	376.2	7.45	376.2	10.29	376.2	3.88	376.2	4.25	376.2	3.25	376.2	-7.55	376.2	-6.55	376.2	0.88	376.2	-9.22	376.2	-1.58	376.2	-4.77	376.2	23.44	376.2	15.26	376.2	19.91	376.2	7.7	376.2	11.36	376.2	20.12	376.2	-0.22
377.1	4.9	377.1	11.9	377.1	13.63	377.1	9.85	377.1	10.12	377.1	15.07	377.1	6.47	377.1	9.27	377.1	9.98	377.1	1.57	377.1	0.19	377.1	5.51	377.1	-5.53	377.1	-5.43	377.1	-1.73	377.1	-10.22	377.1	-3.83	377.1	-5.6	377.1	27.07	377.1	16.99	377.1	20.03	377.1	6.35	377.1	15.94	377.1	19.15	377.1	-0.11
378	3.82	378	10.75	378	15.82	378	12.47	378	12.06	378	14.82	378	6.46	378	7.1	378	9.81	378	2.68	378	3.89	378	5.31	378	-7.06	378	-3.87	378	0.79	378	-12.08	378	-2.12	378	-5.06	378	25.08	378	17.2	378	20.31	378	5.59	378	14.96	378	19.29	378	-0.87
378.9	4.41	378.9	11.73	378.9	13.51	378.9	9.54	378.9	13.91	378.9	16.42	378.9	6.93	378.9	8.31	378.9	8.56	378.9	2.53	378.9	6.41	378.9	8.08	378.9	-7.8	378.9	-6.17	378.9	-0.16	378.9	-12.11	378.9	-2.44	378.9	-5.15	378.9	24.54	378.9	14.43	378.9	18.63	378.9	3.37	378.9	14.44	378.9	17.9	378.9	-0.34
379.8	5.39	379.8	12.27	379.8	11.19	379.8	8.42	379.8	12.93	379.8	16.33	379.8	7.67	379.8	8.08	379.8	7.8	379.8	2.72	379.8	3.98	379.8	5.36	379.8	-7.74	379.8	-2.7	379.8	-1.48	379.8	-9.61	379.8	-2.58	379.8	-5.93	379.8	24.18	379.8	17.87	379.8	19.84	379.8	7.72	379.8	15.73	379.8	19.04	379.8	-1.34
380.7	4.64	380.7	12.33	380.7	13.81	380.7	11.97	380.7	13.22	380.7	14.17	380.7	7.19	380.7	8.86	380.7	8.01	380.7	3.44	380.7	5.12	380.7	5.49	380.7	-6.22	380.7	-5.86	380.7	2.53	380.7	-9.71	380.7	-2.53	380.7	-4.4	380.7	23.66	380.7	15.71	380.7	18.93	380.7	7.42	380.7	12.79	380.7	20	380.7	-2.11
381.6	3.93	381.6	13.47	381.6	13.34	381.6	12.87	381.6	15.44	381.6	10.54	381.6	8.47	381.6	9.06	381.6	8.69	381.6	-0.35	381.6	4.25	381.6	3.48	381.6	-6.96	381.6	-4.32	381.6	-0.35	381.6	-14	381.6	-1.93	381.6	-5.22	381.6	24.45	381.6	16.28	381.6	19.53	381.6	3.98	381.6	13.45	381.6	20.97	381.6	-0.3
382.5	4.41	382.5	12.43	382.5	13.61	382.5	9.84	382.5	12.58	382.5	11.67	382.5	9.83	382.5	10.03	382.5	7.17	382.5	4.68	382.5	3.97	382.5	1.05	382.5	-5.98	382.5	-5.05	382.5	-0.15	382.5	-9.41	382.5	-4.74	382.5	-7.5	382.5	24.4	382.5	15.86	382.5	20.92	382.5	4.52	382.5	13.99	382.5	20.35	382.5	0.37
383.4	4.44	383.4	12.78	383.4	14.42	383.4	10.72	383.4	13.18	383.4	14.28	383.4	7.95	383.4	10.31	383.4	11.08	383.4	4.3	383.4	3.77	383.4	3.69	383.4	-8.21	383.4	-4.62	383.4	-1.32	383.4	-8.41	383.4	-4.14	383.4	-5.13	383.4	23.89	383.4	16.54	383.4	20.5	383.4	8.82	383.4	13.31	383.4	23.01	383.4	-1.69
384.3	5.46	384.3	12.73	384.3	13.66	384.3	10.84	384.3	14.1	384.3	13.96	384.3	8.84	384.3	9.46	384.3	7.9	384.3	3.11	384.3	5.02	384.3	4.89	384.3	-5.71	384.3	-5.12	384.3	-0.52	384.3	-12.63	384.3	-3.99	384.3	-4.2	384.3	23.65	384.3	16.05	384.3	20.69	384.3	5.12	384.3	13.04	384.3	22.25	384.3	-1.15
385.2	6.99	385.2	13.01	385.2	13.23	385.2	8.57	385.2	13.63	385.2	13.34	385.2	10.11	385.2	8.82	385.2	8.55	385.2	3.88	385.2	4.64	385.2	5.21	385.2	-7.7	385.2	-3.05	385.2	-0.55	385.2	-9.21	385.2	-0.89	385.2	-5.8	385.2	25.12	385.2	17.35	385.2	21.16	385.2	6.08	385.2	13.42	385.2	21.29	385.2	2.44
386.1	4.42	386.1	14.36	386.1	13.28	386.1	10.5	386.1	15.41	386.1	13.45	386.1	5.38	386.1	9.77	386.1	7.14	386.1	2.53	386.1	2.93	386.1	5.63	386.1	-7.88	386.1	-3.24	386.1	-0.61	386.1	-8.96	386.1	-4.18	386.1	-4.26	386.1	23.76	386.1	16.34	386.1	22.03	386.1	6.17	386.1	12.08	386.1	19.58	386.1	1.4
387	3.44	387	11.53	387	13.41	387	9.97	387	14.17	387	15.71	387	6.73	387	9.19	387	8.47	387	4.46	387	4.83	387	4.72	387	-6.89	387	-3.57	387	2.6	387	-7.9	387	-3.44	387	-6.18	387	26.06	387	16.83	387	21.29	387	7.33	387	13.89	387	20.73	387	0.36
387.9	3.37	387.9	12.38	387.9	13.49	387.9	9.61	387.9	13.49	387.9	13.04	387.9	7.23	387.9	7.1	387.9	9.08	387.9	2.51	387.9	5.93	387.9	2.89	387.9	-7.74	387.9	-5.17	387.9	-0.43	387.9	-11.6	387.9	-3.65	387.9	-6.67	387.9	24.82	387.9	16.63	387.9	19.96	387.9	8.03	387.9	14.59	387.9	20.13	387.9	-0.3
388.8	2.23	388.8	11.27	388.8	12.09	388.8	11.02	388.8	12.48	388.8	13.28	388.8	5.51	388.8	8.83	388.8	7.49	388.8	3.4	388.8	3.61	388.8	4.1	388.8	-6.91	388.8	-3.45	388.8	-0.84	388.8	-9.15	388.8	-1.25	388.8	-7.13	388.8	26.02	388.8	17.11	388.8	17.97	388.8	4.72	388.8	13.33	388.8	21.18	388.8	0.5
389.7	4.69	389.7	14	389.7	13.65	389.7	11.64	389.7	15.25	389.7	15.01	389.7	6.42	389.7	8.71	389.7	9.79	389.7	6.28	389.7	4.83	389.7	4.39	389.7	-7.98	389.7	-5.43	389.7	1.5	389.7	-8.89	389.7	-1.15	389.7	-4.13	389.7	24.11	389.7	15.01	389.7	19.83	389.7	5.54	389.7	14.62	389.7	21.36	389.7	-1.35
390.6	5.02	390.6	12.54	390.6	11.63	390.6	11.25	390.6	11.36	390.6	12.59	390.6	9.08	390.6	13.12	390.6	9.22	390.6	3.48	390.6	3.89	390.6	5.39	390.6	-7.26	390.6	-2.8	390.6	-0.6	390.6	-11.48	390.6	-3.78	390.6	-5.51	390.6	22.77	390.6	18.66	390.6	21.22	390.6	7.48	390.6	11.46	390.6	20.69	390.6	-1.96
391.5	1.9	391.5	13.91	391.5	13.8	391.5	9.03	391.5	12.13	391.5	15.22	391.5	6.26	391.5	10.6	391.5	8.36	391.5	1.83	391.5	1.06	391.5	4.38	391.5	-8.62	391.5	-4.68	391.5	1.2	391.5	-10.84	391.5	-5.7	391.5	-6.43	391.5	23.26	391.5	17.29	391.5	23.09	391.5	8.24	391.5	14.35	391.5	18.66	391.5	-1.46
392.4	2.85	392.4	13.39	392.4	11.8	392.4	11.39	392.4	13.53	392.4	15.58	392.4	5.28	392.4	9.01	392.4	7.16	392.4	1.33	392.4	3.36	392.4	6.63	392.4	-7.42	392.4	-7.93	392.4	-1.96	392.4	-11.25	392.4	-3.65	392.4	-5.88	392.4	25.65	392.4	16.34	392.4	19.01	392.4	5.96	392.4	14.93	392.4	21.14	392.4	0.26
393.3	2.31	393.3	11.16	393.3	14.13	393.3	9.46	393.3	10.19	393.3	12.72	393.3	8.12	393.3	8.23	393.3	8.34	393.3	1.85	393.3	3.13	393.3	4.43	393.3	-8.21	393.3	-3.72	393.3	-1.1	393.3	-8.92	393.3	-6.07	393.3	-7.09	393.3	23.84	393.3	19.53	393.3	19.53	393.3	8.96	393.3	13.41	393.3	21.77	393.3	-0.71
394.2	2.74	394.2	13.51	394.2	11.62	394.2	9.48	394.2	11.75	394.2	14.33	394.2	8.13	394.2	10.49	394.2	7.43	394.2	2.01	394.2	0.42	394.2	2.72	394.2	-8.57	394.2	-4.63	394.2	0.32	394.2	-11.85	394.2	-4.04	394.2	-5.25	394.2	22.92	394.2	17.18	394.2	21.27	394.2	6.21	394.2	14.49	394.2	21.86	394.2	-1.57
395.1	4.1	395.1	14.09	395.1	14.06	395.1	10.03	395.1	15.57	395.1	14.24	395.1	8.06	395.1	8.6	395.1	8.41	395.1	0.17	395.1	4.97	395.1	5.16	395.1	-5.9	395.1	-5.57	395.1	-2.21	395.1	-13.02	395.1	-3.51	395.1	-4.62	395.1	24.28	395.1	17.6	395.1	21.14	395.1	7.38	395.1	14.41	395.1	22.8	395.1	-0.13
396	5.18	396	11.48	396	13.95	396	10.99	396	13.85	396	15.61	396	7.75	396	8.45	396	9.03	396	1.77	396	4.76	396	6.89	396	-5.76	396	-4.38	396	1.02	396	-10.17	396	-4.1	396	-5.19	396	25.78	396	15.37	396	19.66	396	6.76	396	14.3	396	18.75	396	0.11
396.9	3.47	396.9	12.36	396.9	15.08	396.9	11.43	396.9	13.74	396.9	14.02	396.9	7.21	396.9	10.53	396.9	10.86	396.9	5.33	396.9	4.2	396.9	7.98	396.9	-9.12	396.9	-6.08	396.9	0.23	396.9	-9.9	396.9	-3.57	396.9	-3.38	396.9	23.61	396.9	15.45	396.9	22.35	396.9	6.44	396.9	13.03	396.9	21.65	396.9	0.75
397.8	3.52	397.8	13.6	397.8	14.45	397.8	11.16	397.8	12.09	397.8	14.36	397.8	6.22	397.8	7.93	397.8	9.32	397.8	2.93	397.8	3.07	397.8	6.02	397.8	-6.99	397.8	-5.17	397.8	0.95	397.8	-11.88	397.8	-4.32	397.8	-6.3	397.8	27.45	397.8	18.23	397.8	20.82	397.8	7.38	397.8	12.76	397.8	22.34	397.8	-0.12
398.7	5.57	398.7	14.55	398.7	15.23	398.7	12.52	398.7	13.93	398.7	13.7	398.7	9.92	398.7	10.46	398.7	8.99	398.7	1.65	398.7	4.91	398.7	6.45	398.7	-7.54	398.7	-4.2	398.7	0.63	398.7	-13.44	398.7	-2.28	398.7	-3.66	398.7	24.71	398.7	15.27	398.7	22.77	398.7	4.99	398.7	15.25	398.7	22.53	398.7	-0.57
399.6	8.42	399.6	11.36	399.6	12.85	399.6	11.34	399.6	14.83	399.6	14.03	399.6	7.4	399.6	8.34	399.6	8.66	399.6	-0.03	399.6	5.46	399.6	4.56	399.6	-8.45	399.6	-7.17	399.6	-0.04	399.6	-13.92	399.6	-5.28	399.6	-6.5	399.6	24.66	399.6	14.66	399.6	22.67	399.6	7.93	399.6	13.3	399.6	20.68	399.6	0.72
400.5	2.63	400.5	13.13	400.5	15.12	400.5	11.1	400.5	14.89	400.5	15.24	400.5	6.79	400.5	10.29	400.5	8.75	400.5	4.7	400.5	5.4	400.5	6.4	400.5	-7.39	400.5	-4.63	400.5	-2.55	400.5	-10.83	400.5	-4.92	400.5	-4.51	400.5	23.62	400.5	14.65	400.5	18.61	400.5	6.21	400.5	14.45	400.5	21.91	400.5	0.35
401.4	3.95	401.4	12.58	401.4	13.28	401.4	9.7	401.4	13.39	401.4	14.32	401.4	6.95	401.4	10.97	401.4	7.78	401.4	-0.14	401.4	4.68	401.4	7.02	401.4	-7.28	401.4	-2.94	401.4	-0.79	401.4	-12.33	401.4	-2.24	401.4	-6.1	401.4	27.13	401.4	15.72	401.4	21.55	401.4	7.17	401.4	14.83	401.4	24.68	401.4	2
402.3	2.15	402.3	11.98	402.3	17.13	402.3	12.48	402.3	12.09	402.3	13.13	402.3	5.09	402.3	9.84	402.3	8.7	402.3	2.06	402.3	2.95	402.3	8.69	402.3	-8.77	402.3	-8.84	402.3	-1.09	402.3	-12.97	402.3	-4.26	402.3	-3.47	402.3	23.2	402.3	14.28	402.3	21.78	402.3	5.43	402.3	15.22	402.3	21.81	402.3	-0.84
403.2	3.42	403.2	14.49	403.2	15.75	403.2	12.05	403.2	15.73	403.2	12.51	403.2	6.63	403.2	9.52	403.2	11.7	403.2	1.89	403.2	3.24	403.2	4.37	403.2	-11	403.2	-4.93	403.2	1.7	403.2	-10.96	403.2	-2.9	403.2	-5.38	403.2	24.28	403.2	16.52	403.2	21.01	403.2	6.63	403.2	14.75	403.2	21.79	403.2	0.84
404.1	5.21	404.1	13.13	404.1	15.79	404.1	10.65	404.1	10.5	404.1	13.92	404.1	6.22	404.1	7.73	404.1	10.19	404.1	1.08	404.1	3.58	404.1	7.26	404.1	-9.14	404.1	-5.25	404.1	1	404.1	-10.86	404.1	-4.04	404.1	-5.89	404.1	26.08	404.1	16.31	404.1	22.55	404.1	5.33	404.1	13.91	404.1	20.18	404.1	1.76
405	6.05	405	13.49	405	11.31	405	11.73	405	16.17	405	13.77	405	8.18	405	8.12	405	6.72	405	3.57	405	4.93	405	5.62	405	-6.16	405	-4.31	405	-0.05	405	-11.68	405	-2.89	405	-5.52	405	26.11	405	18.84	405	20.65	405	4.08	405	14.17	405	21.54	405	-0.96
405.9	3.99	405.9	13.86	405.9	13.73	405.9	9.35	405.9	10.85	405.9	14.52	405.9	8.24	405.9	10	405.9	10.91	405.9	1.78	405.9	4.1	405.9	5.73	405.9	-6.53	405.9	-4	405.9	-0.42	405.9	-9.41	405.9	-4.5	405.9	-5.9	405.9	24.43	405.9	17.28	405.9	21.61	405.9	6.62	405.9	12.91	405.9	20	405.9	-0.56
406.8	5.2	406.8	10.56	406.8	11.54	406.8	11.02	406.8	11.17	406.8	15.59	406.8	9.69	406.8	9.48	406.8	8.31	406.8	2.49	406.8	5.07	406.8	4.81	406.8	-5.71	406.8	-5.48	406.8	-0.62	406.8	-14.44	406.8	-4.06	406.8	-5.64	406.8	26.51	406.8	16.45	406.8	20.96	406.8	8.3	406.8	14.49	406.8	20.17	406.8	0.69
407.7	3.91	407.7	13.61	407.7	15	407.7	11.18	407.7	12.73	407.7	16.91	407.7	6.94	407.7	11.89	407.7	7.73	407.7	0.38	407.7	4.72	407.7	5.75	407.7	-5.88	407.7	-3.4	407.7	-1.24	407.7	-13.19	407.7	-2.25	407.7	-5.43	407.7	24.02	407.7	18.11	407.7	19.13	407.7	6.51	407.7	16.06	407.7	21.57	407.7	-1.61
408.6	6.8	408.6	13.22	408.6	13.44	408.6	13.45	408.6	10.72	408.6	17.14	408.6	9.98	408.6	9.5	408.6	6.73	408.6	4.63	408.6	3.09	408.6	7.62	408.6	-6.05	408.6	-4.4	408.6	-0.04	408.6	-10.42	408.6	-2.87	408.6	-5.61	408.6	27.13	408.6	17.45	408.6	21.5	408.6	8.4	408.6	12.34	408.6	22.48	408.6	1
409.5	2.69	409.5	10.62	409.5	14.88	409.5	13.53	409.5	14.11	409.5	11.93	409.5	6.66	409.5	9.53	409.5	10.48	409.5	3.12	409.5	5.88	409.5	5.99	409.5	-9.15	409.5	-4.86	409.5	1.5	409.5	-12.37	409.5	-2.75	409.5	-7.12	409.5	22.99	409.5	17.42	409.5	20.65	409.5	7.72	409.5	13.77	409.5	19.96	409.5	-1.06
410.4	5.22	410.4	13.38	410.4	15.36	410.4	10	410.4	13.82	410.4	16.62	410.4	7.42	410.4	10.57	410.4	10.34	410.4	1.11	410.4	4.54	410.4	7.29	410.4	-4.94	410.4	-4.3	410.4	-0.3	410.4	-10.58	410.4	-3.27	410.4	-6.27	410.4	25.64	410.4	16.15	410.4	20.2	410.4	5.83	410.4	13.07	410.4	19.38	410.4	-1.05
411.3	4.43	411.3	12.88	411.3	15.57	411.3	10.41	411.3	15.54	411.3	14.08	411.3	6.46	411.3	11.68	411.3	9.73	411.3	4.24	411.3	4.26	411.3	6.72	411.3	-6.83	411.3	-3.07	411.3	0.37	411.3	-12.08	411.3	-2.23	411.3	-6.2	411.3	27	411.3	19.86	411.3	19.92	411.3	6.01	411.3	15.7	411.3	20.73	411.3	-1.02
412.2	4.34	412.2	12.7	412.2	12.44	412.2	10.87	412.2	14.09	412.2	12.34	412.2	7.78	412.2	10.22	412.2	9.5	412.2	3.03	412.2	6.24	412.2	6.65	412.2	-6.17	412.2	-2.46	412.2	-1.17	412.2	-11.18	412.2	-0.6	412.2	-5.27	412.2	26.04	412.2	16.85	412.2	20.67	412.2	6.79	412.2	15.93	412.2	22.14	412.2	0.05
413.1	4.52	413.1	12.03	413.1	15.45	413.1	11.82	413.1	14.06	413.1	14.49	413.1	8.66	413.1	8.28	413.1	10.17	413.1	4.74	413.1	2.48	413.1	4.69	413.1	-7.6	413.1	-5.07	413.1	0.05	413.1	-10.39	413.1	-5.82	413.1	-5.43	413.1	25.47	413.1	17.07	413.1	22.16	413.1	5.94	413.1	15.67	413.1	20.62	413.1	-1.15
414	2.96	414	12.13	414	12.57	414	10.38	414	14.18	414	13.64	414	6.5	414	7.47	414	8.71	414	1.13	414	2.92	414	5.34	414	-7.83	414	-4.77	414	-0.14	414	-9.63	414	-3.51	414	-4.54	414	24.11	414	18.38	414	20.37	414	7.88	414	14.11	414	22.1	414	1.44
414.9	4.57	414.9	15.87	414.9	11.56	414.9	11.32	414.9	11.1	414.9	12.62	414.9	7.49	414.9	9.74	414.9	6.66	414.9	2	414.9	6.98	414.9	3.65	414.9	-7.61	414.9	-4.89	414.9	-2.64	414.9	-11.68	414.9	-1.17	414.9	-5.07	414.9	25.67	414.9	19.2	414.9	22.08	414.9	6.39	414.9	15.95	414.9	20.89	414.9	0.48
415.8	4.97	415.8	15	415.8	13.17	415.8	10.1	415.8	12.67	415.8	12.19	415.8	6.14	415.8	8.65	415.8	9.03	415.8	2.76	415.8	3.96	415.8	4.35	415.8	-7.95	415.8	-5.77	415.8	1.44	415.8	-12.3	415.8	-1.56	415.8	-5.24	415.8	25.25	415.8	14.57	415.8	22.7	415.8	6.97	415.8	17.06	415.8	21.99	415.8	-1.1
416.7	5.4	416.7	12.63	416.7	14.4	416.7	12.28	416.7	12.29	416.7	14.78	416.7	7.91	416.7	9.03	416.7	10.7	416.7	0.88	416.7	5.77	416.7	3.76	416.7	-7.58	416.7	-4.51	416.7	1.04	416.7	-12.4	416.7	-4.93	416.7	-7.89	416.7	25.67	416.7	16.85	416.7	23.48	416.7	7.21	416.7	13.21	416.7	21.04	416.7	0.49
417.6	4.46	417.6	11.41	417.6	11.81	417.6	11.43	417.6	10.61	417.6	12.36	417.6	5.64	417.6	9.12	417.6	8.07	417.6	2.79	417.6	6.02	417.6	2.27	417.6	-7.14	417.6	-6.05	417.6	-1.07	417.6	-10.64	417.6	-2.23	417.6	-5.21	417.6	24.53	417.6	16.47	417.6	21.29	417.6	6.97	417.6	13.87	417.6	23.71	417.6	-0.84
418.5	2.5	418.5	12.53	418.5	13.12	418.5	11.93	418.5	13.61	418.5	14.92	418.5	7.31	418.5	9.23	418.5	7.93	418.5	2.83	418.5	3.85	418.5	7.89	418.5	-8.4	418.5	-6.48	418.5	0.3	418.5	-12.98	418.5	-4.93	418.5	-6.32	418.5	24.27	418.5	15.72	418.5	22.84	418.5	8.64	418.5	15.14	418.5	19.25	418.5	-1.77
419.4	3.68	419.4	13.75	419.4	13.49	419.4	11.21	419.4	16.3	419.4	15.31	419.4	5.65	419.4	9.77	419.4	8.96	419.4	4.45	419.4	4.66	419.4	6.78	419.4	-8.69	419.4	-5.22	419.4	1.08	419.4	-10.09	419.4	-4.33	419.4	-5.83	419.4	26.2	419.4	17.84	419.4	25.08	419.4	8.78	419.4	14.04	419.4	25	419.4	-0.27
420.3	3.48	420.3	13.81	420.3	17.11	420.3	11.23	420.3	13.7	420.3	15.2	420.3	6.8	420.3	8.45	420.3	7.47	420.3	5.22	420.3	4.28	420.3	5.6	420.3	-9.26	420.3	-5.07	420.3	0.16	420.3	-9.93	420.3	-2.27	420.3	-6.27	420.3	24.31	420.3	15.63	420.3	25.51	420.3	5.11	420.3	13.81	420.3	20.51	420.3	-1.63
421.2	3.32	421.2	11.81	421.2	13.69	421.2	12.52	421.2	16.08	421.2	14.75	421.2	7.99	421.2	8.11	421.2	8.83	421.2	0.45	421.2	5.93	421.2	5.24	421.2	-6.06	421.2	-6.66	421.2	-0.08	421.2	-14.09	421.2	-5.28	421.2	-8.88	421.2	24.77	421.2	17.26	421.2	19.99	421.2	5.56	421.2	15.3	421.2	22.15	421.2	1.28
422.1	5.91	422.1	11.68	422.1	17.49	422.1	9.22	422.1	14.25	422.1	13.31	422.1	8.71	422.1	8.17	422.1	12.97	422.1	1.54	422.1	3.48	422.1	3.15	422.1	-6.29	422.1	-4.67	422.1	0.44	422.1	-12.69	422.1	-5.82	422.1	-6.07	422.1	26.51	422.1	17.6	422.1	22.65	422.1	7.45	422.1	14.37	422.1	23.87	422.1	-1.78
423	3.79	423	12.03	423	15.62	423	11.15	423	16.6	423	15.16	423	8.37	423	8.63	423	9.69	423	2.56	423	4.87	423	7.37	423	-4.18	423	-4.75	423	-0.19	423	-11.96	423	-4.51	423	-5.21	423	26.15	423	18.14	423	22.69	423	8.6	423	16.85	423	22.26	423	1.27
423.9	3.12	423.9	13.11	423.9	14.8	423.9	12.1	423.9	15.34	423.9	14.73	423.9	6.2	423.9	9.14	423.9	9.87	423.9	3.18	423.9	5.81	423.9	5.54	423.9	-7.6	423.9	-6.52	423.9	1.23	423.9	-12.01	423.9	-4.07	423.9	-5.42	423.9	25.04	423.9	16.67	423.9	25.74	423.9	5.56	423.9	12.75	423.9	22.87	423.9	-0.52
424.8	4.43	424.8	15.98	424.8	12.11	424.8	12	424.8	12.68	424.8	15.3	424.8	9.29	424.8	11.97	424.8	8.19	424.8	0.9	424.8	6.46	424.8	3.83	424.8	-7.65	424.8	-5.42	424.8	0.49	424.8	-14.55	424.8	-2.82	424.8	-8.68	424.8	25.82	424.8	17.14	424.8	24.33	424.8	4.9	424.8	15.24	424.8	21.26	424.8	1.49
425.7	2.73	425.7	13.39	425.7	14.27	425.7	9.87	425.7	15.59	425.7	13.51	425.7	6.32	425.7	11.38	425.7	9.36	425.7	1.15	425.7	4.87	425.7	5.77	425.7	-8.14	425.7	-3.94	425.7	-0.49	425.7	-10.43	425.7	-2.46	425.7	-5.58	425.7	24.37	425.7	17.49	425.7	23.4	425.7	6.19	425.7	14.56	425.7	20.62	425.7	-1.09
426.6	4.38	426.6	11.94	426.6	12.11	426.6	13.57	426.6	13.52	426.6	16.46	426.6	7.64	426.6	8.55	426.6	8.27	426.6	4.68	426.6	4.24	426.6	3.72	426.6	-7.17	426.6	-5.44	426.6	-2.98	426.6	-9.73	426.6	-3.81	426.6	-6.47	426.6	26.05	426.6	17.18	426.6	20.9	426.6	9.91	426.6	17.01	426.6	20.82	426.6	0.86
427.5	3.88	427.5	12.74	427.5	14.76	427.5	12.32	427.5	14.21	427.5	14.02	427.5	8.31	427.5	10.41	427.5	8.45	427.5	4.35	427.5	6.5	427.5	5.93	427.5	-6.6	427.5	-4.59	427.5	-0.64	427.5	-12.38	427.5	-3.79	427.5	-7.89	427.5	25.17	427.5	18.76	427.5	21.05	427.5	7.59	427.5	12.69	427.5	21.1	427.5	-0.46
428.4	3.65	428.4	11.03	428.4	13.92	428.4	12.18	428.4	17.55	428.4	15.79	428.4	6.41	428.4	11.02	428.4	8.75	428.4	3.06	428.4	6.96	428.4	5.58	428.4	-8	428.4	-2.22	428.4	-0.37	428.4	-10.96	428.4	-0.67	428.4	-6.68	428.4	25.41	428.4	19.89	428.4	22.72	428.4	6.63	428.4	13.36	428.4	21.72	428.4	-0.54
429.3	6.04	429.3	12.43	429.3	12.42	429.3	12.6	429.3	14.09	429.3	14.39	429.3	7.78	429.3	9.42	429.3	9.07	429.3	0.86	429.3	4.08	429.3	7.6	429.3	-7.92	429.3	-7.22	429.3	-0.29	429.3	-11.56	429.3	-3.73	429.3	-4.05	429.3	25.9	429.3	17.59	429.3	22.79	429.3	7.69	429.3	13.13	429.3	23.05	429.3	-0.13
430.2	4.42	430.2	14.66	430.2	16.08	430.2	12.26	430.2	15.72	430.2	12.19	430.2	6.09	430.2	7.98	430.2	10.97	430.2	3.82	430.2	5.25	430.2	6.19	430.2	-9.04	430.2	-4.44	430.2	1.63	430.2	-11.67	430.2	-3.84	430.2	-5.09	430.2	24.28	430.2	18.6	430.2	23.01	430.2	8.14	430.2	16.72	430.2	25.39	430.2	-0.51
431.1	3.68	431.1	14.91	431.1	15.96	431.1	7.95	431.1	14.16	431.1	15.4	431.1	5.43	431.1	11.55	431.1	10.94	431.1	1.6	431.1	4.66	431.1	5.86	431.1	-9.47	431.1	-6.28	431.1	0.73	431.1	-13.1	431.1	-3.75	431.1	-6.79	431.1	26.32	431.1	18.85	431.1	21.37	431.1	6.92	431.1	15.98	431.1	21.61	431.1	1.37
432	4.93	432	14.07	432	15.6	432	14.43	432	13.31	432	13.95	432	7.26	432	9.6	432	7.4	432	4.12	432	5.43	432	6.56	432	-8.04	432	-5.54	432	-1.82	432	-12.12	432	-4.74	432	-6.03	432	26.53	432	17.34	432	23.42	432	4.91	432	14.45	432	23.67	432	0.57
432.9	1.96	432.9	13.87	432.9	13.56	432.9	12.72	432.9	14.38	432.9	15.38	432.9	5.87	432.9	8.23	432.9	10.96	432.9	3.27	432.9	5.56	432.9	5.91	432.9	-6.79	432.9	-7.16	432.9	0.11	432.9	-12.5	432.9	-0.94	432.9	-6.11	432.9	26.85	432.9	16.43	432.9	21.84	432.9	6.2	432.9	16.03	432.9	19.13	432.9	0.89
433.8	4.5	433.8	13.87	433.8	13.24	433.8	10	433.8	17.15	433.8	13.26	433.8	7.45	433.8	10.57	433.8	6.71	433.8	2.3	433.8	6.25	433.8	4.14	433.8	-6.82	433.8	-5.31	433.8	-1.26	433.8	-9.58	433.8	-0.1	433.8	-8.13	433.8	26.1	433.8	18.12	433.8	20.59	433.8	7.39	433.8	17.69	433.8	23.66	433.8	1.11
434.7	5.05	434.7	13.57	434.7	14.15	434.7	9.82	434.7	14.1	434.7	15.89	434.7	6.77	434.7	8.95	434.7	10.67	434.7	1	434.7	4.86	434.7	6.38	434.7	-7.32	434.7	-6.64	434.7	-1.21	434.7	-14.09	434.7	-2.38	434.7	-5.79	434.7	25	434.7	14.98	434.7	22.77	434.7	4	434.7	18.23	434.7	22	434.7	-1.09
435.6	2.82	435.6	12.33	435.6	12.27	435.6	10.42	435.6	13.58	435.6	15.23	435.6	6.18	435.6	8.42	435.6	11.38	435.6	2.67	435.6	5.03	435.6	4.7	435.6	-8.27	435.6	-6.73	435.6	-0.63	435.6	-13.22	435.6	-4.33	435.6	-6.06	435.6	24.7	435.6	19.55	435.6	20.68	435.6	5.09	435.6	16.15	435.6	22.46	435.6	-0.9
436.5	4.59	436.5	14.38	436.5	16.88	436.5	13.53	436.5	14.25	436.5	12.11	436.5	9.03	436.5	9.85	436.5	10.57	436.5	2.76	436.5	3.31	436.5	4.77	436.5	-6.67	436.5	-6.01	436.5	-0.29	436.5	-11.92	436.5	-2.63	436.5	-5.28	436.5	23.68	436.5	15.75	436.5	21.96	436.5	7.82	436.5	15.65	436.5	22.2	436.5	-0.48
[truncated: 22 more columns]

## Sheet: Data corrected
X	L1A1	L1A2	L1A3	L1A4	L1A5	L1A6		L2A1	L2A2	L2A3	L2A4	L2A5	L2A6		L3A1	L3A2	L3A3	L3A4	L3A5	L3A6		L4A1	L4A2	L4A3	L4A4	L4A5	L4A6
-240.3	6.03	-0.41	0.1	0.64	1.06	0		0.01	-5.98	-11.33	-3.4	-3.78	0		-3.79	-2.21	-9.68	-2.2	-6.35	0		3.69	-4.79	-6.72	0.53	-2.74	0
-239.4	5.5	-1.91	-2.34	-2.94	-2.14	0		2	-4.14	-6.26	-0.52	-2.25	0		-0.17	-0.68	-4.32	3.06	-0.95	0		2.16	-2.32	-9.6	0.18	-2.95	0
-238.5	5.93	0.38	1.53	-0.33	3.85	0		2.4	-1.92	-8.42	0.78	0	0		1.47	0.08	-5.77	5.48	-1.24	0		10.37	1.68	-3.04	7.36	0.73	0
-237.6	8.17	-1.24	0.95	-1.67	1.52	0		2.28	-5.69	-5.3	-2.08	-2.13	0		-1.48	-5.03	-5.79	-1.93	-4.27	0		3.87	0.14	-7.64	3.66	-3.2	0
-236.7	7.59	0.55	-0.79	-0.21	2.14	0		1.4	-6.17	-8.25	-1.28	-2.15	0		-1.51	-1.39	-9.69	0.48	-5.16	0		5.88	1.94	-5.59	3.16	-1.3	0
-235.8	9.14	0.61	0.55	-2.21	0.56	0		-0.29	-7.23	-8.45	-1.2	-1.03	0		-1.42	-2.08	-9.33	2.18	-2.97	0		6.53	1.79	-7.04	3.72	0.79	0
-234.9	7.41	-0.52	-1.28	1.58	1.99	0		0.53	-2.73	-5.48	1.88	2.58	0		0.48	0.36	-0.81	8.35	-0.46	0		5.05	-3.38	-6.11	5.81	-0.49	0
-234	9.11	0.83	2.86	0.17	4.42	0		-0.58	-4.82	-6.89	0.54	2.3	0		-2.88	-3.03	-5.36	2.57	-1.56	0		2.89	-3.91	-5.88	1.54	-1.46	0
-233.1	8.48	-0.02	-0.11	2.59	0.98	0		4.96	1.52	-5.72	4.3	0.85	0		1.72	2.46	-0.58	4.94	0.74	0		0.29	-4.1	-4.66	2.06	-1.13	0
-232.2	5.18	0.17	0.64	-2.13	0.94	0		-2.27	-5.81	-11.02	-2.88	-3.67	0		-3.46	-0.59	-7.57	2.2	-3.93	0		4.16	0.17	-5.33	6.72	0.4	0
-231.3	8.17	0.86	-1.18	0.19	1.14	0		0.23	-4.8	-6.35	-0.96	-1.85	0		-2.61	-1.69	-7.48	1.41	-3.7	0		2.87	-4.79	-7.14	0.27	0.86	0
-230.4	11.34	-0.89	1.56	-1.06	2.9	0		5.64	-3.4	-3.7	-0.21	0.56	0		0.12	-0.71	-4.79	2.39	-1.81	0		5.96	-1.01	-6.99	2.45	-0.7	0
-229.5	4.83	0.56	2.03	-0.35	0.37	0		2.23	-3.33	-7.14	2	-0.53	0		-2.64	-4.96	-8.42	-1.9	-6.07	0		4.93	-1.93	-5.86	-0.04	-1.63	0
-228.6	6.39	-0.09	3.01	2.82	3.43	0		0.3	-7.03	-8.55	0.14	-2.37	0		0.05	-4.3	-7.14	4.99	-2.96	0		3.63	-3.72	-7.88	3.92	-3.5	0
-227.7	6.65	0.65	-1.71	0.6	1.61	0		1.7	-3.34	-7.15	1.4	0.36	0		-0.8	-1.83	-5.49	1.51	-3.93	0		1.65	-1.41	-8.81	1.72	-3.66	0
-226.8	8.61	0.85	1.41	1.16	1.95	0		4.55	-0.77	-5.19	0.6	2.16	0		-0.62	-0.56	-3.08	3.97	-1.46	0		3.48	-6.01	-6.38	0.48	-3.07	0
-225.9	5.87	1.43	-1.46	-1.37	-0.85	0		2.57	-3	-7.52	0.12	-2.68	0		0.55	0.87	-2.72	4.64	0.01	0		2.36	-2.14	-6.39	4.97	1.35	0
-225	5.7	-4.89	-2.57	-3.98	-2.14	0		2.87	-6.45	-9.69	-2.06	-1.15	0		0.21	-2.84	-6.83	1.29	-1.8	0		5.51	-3.76	-8.2	3.59	-0.76	0
-224.1	3.1	-0.37	-2.59	-1.95	-1.85	0		3.15	-3.2	-5.69	0.53	-1.51	0		-0.52	-0.02	-6.61	2.51	1.4	0		2.07	-2.26	-6.51	4.68	-1.67	0
-223.2	4.8	-2.65	-3.33	2.75	0.76	0		-0.78	-6.22	-11.4	-0.28	-3.6	0		-4.27	-3.32	-6.84	-0.14	-5.63	0		-0.04	-2.99	-8.32	0.53	-3.34	0
-222.3	7.14	0.06	0.65	0.11	3.31	0		3.18	-3.68	-6.97	0.1	-3.32	0		-0.03	-1.16	-5.38	4.28	-3.35	0		3.8	-2.12	-4.43	4.66	-0.79	0
-221.4	4.28	-0.34	-3.12	-3.14	-0.75	0		3.04	-4.57	-6.06	-1.21	-2.62	0		-1.23	-1.85	-4.33	4.92	-3.29	0		3.18	-1.06	-5.16	5.59	0.49	0
-220.5	6.85	-2	-2.95	-0.45	3.8	0		2.58	-5.19	-8.88	-3.08	-1.37	0		0.64	-0.2	-6.85	3.63	-1.77	0		1.65	-1.08	-8.83	3.1	-0.46	0
-219.6	4.45	-0.38	0.65	-0.01	0.46	0		1.84	-3.01	-5.39	-1.92	-0.18	0		2.3	0.07	-3.82	3.83	-1.18	0		5.88	-2.22	-7.15	2.33	-3.19	0
-218.7	4.98	-2.12	-2.08	-2.91	1.51	0		0.77	-5.64	-9.42	-1.83	-1.31	0		-0.74	-1.2	-5.28	3.72	-2.35	0		4.41	-0.82	-5.01	4.76	-0.49	0
-217.8	2.26	-5.13	-2.06	-3.62	-1.85	0		2.2	-8.71	-8.43	-1.22	-1.38	0		3.1	-0.46	-4.66	6.71	-0.46	0		7.7	-2.94	-6.13	5.05	-1.14	0
-216.9	6.52	-1.88	-2.43	-1.68	0.43	0		1.7	-2.96	-6.38	1.04	-2.5	0		0.06	-1.28	-3.42	5.24	-3.5	0		5.25	1.48	-3.12	7.44	0.55	0
-216	5.01	-1.7	-2.24	-0.51	1.91	0		2.96	-4.93	-8.15	0.81	0.82	0		2.33	-0.71	-6.4	2.07	-0.84	0		5.31	1.42	-4.22	3.56	1.66	0
-215.1	3.16	-2.73	-1.76	-3.61	-0.37	0		5.88	-0.98	-2.88	3.33	2.01	0		4.01	1.92	-2.72	6.26	-0.52	0		4.84	-1.34	-6.6	0.64	0.6	0
-214.2	6.1	0.51	-0.29	-0.88	2.98	0		3.6	0.14	-3.99	-0.1	1.7	0		-3.25	-2.41	-5.23	2.54	-3.41	0		2.56	-3.17	-5.36	5.23	-1.61	0
-213.3	2.95	-3.1	-4.19	-2.14	-5.08	0		2.44	-4.4	-5.66	0.93	-4.88	0		0.37	-0.87	-5.45	2.18	-4.51	0		2.47	-2.55	-6.07	2.82	-3.25	0
-212.4	1.65	-3.72	-2.46	-1.78	-0.99	0		3.3	-3.37	-6.37	0.66	-1.13	0		0.88	-0.45	-5.28	3.24	-1.22	0		7.63	1.78	-4.38	4.12	3.95	0
-211.5	5.09	3.31	-1.45	-2.03	3.39	0		2.56	-2.02	-3.2	1.48	2.17	0		3.52	2.4	-0.26	6.1	3.45	0		7.06	2.48	-1.69	5.94	2.25	0
-210.6	8.12	0.63	0.44	-1.97	1.62	0		3.02	-4.07	-8.82	-4.38	-2.12	0		1.47	-0.95	-5.84	0.58	-0.99	0		6.06	-0.5	-4.42	4.15	2	0
-209.7	5.74	0.08	-1.23	-0.34	-3.14	0		4.39	-0.93	-3.94	1.96	-1.71	0		0.95	0.28	-2.98	4	-3.11	0		2.69	-0.73	-5.64	2.44	-1.93	0
-208.8	5.48	2.29	2.62	0.63	3.02	0		5.34	-1.4	-4.34	0.4	3.84	0		2.5	2.27	-4.88	3.51	-0.01	0		3.76	1.32	-3.43	4.71	-0.12	0
-207.9	0.88	-4.59	-2.38	-3.77	-3.12	0		4.55	-2.43	-6.83	1.76	0.38	0		0.63	0.33	-5.33	4.53	-2.04	0		5.05	-0.67	-5.76	4.34	-0.43	0
-207	5.24	-0.73	-0.6	-0.59	1.88	0		4.83	-2.68	-6.17	2.01	-0.55	0		2.87	2.18	-1.94	5.41	1.17	0		4.13	0.72	-1.76	2.36	2.02	0
-206.1	4.91	-0.46	-1.23	-0.71	2.83	0		7.56	0.06	-1.87	3.58	2.37	0		-0.63	-0.98	-4.37	3.66	-2.26	0		0.97	-1.98	-6.29	5.61	-1.04	0
-205.2	7.3	1.8	2.44	-0.14	1.91	0		5.29	-2.2	-6.43	1.03	0.24	0		-1.69	-2.76	-7.34	1.9	-2.88	0		1.76	-3.05	-5.96	1.92	-0.1	0
-204.3	5.26	2.47	1.71	0.72	2.68	0		-0.15	-4.06	-7.21	-4.05	-1.83	0		0.62	-0.83	-3.21	0.64	-2.31	0		5.02	-0.89	-2.98	3.84	-2.81	0
-203.4	4.73	0.39	-3.31	-0.74	-1.03	0		6.17	-1.65	-2.8	3.09	1.13	0		0.27	-1.41	-3.75	4.39	-0.89	0		5.25	1.85	-3.29	6.52	-0.37	0
-202.5	2.36	-4.25	-4.78	-2.39	-2.11	0		0.86	-4.95	-6.31	-0.09	-0.23	0		-0.39	0.52	-3.9	5.82	1.54	0		-0.36	-2.48	-8.43	1.58	-1.29	0
-201.6	4.12	-1.33	-2.83	-4.33	0.4	0		3.23	-3.43	-3.65	-0.06	1.65	0		1.97	-0.92	-3.52	3.42	-0.12	0		4.58	-2.74	-5.5	2.78	-2.97	0
-200.7	-0.46	-4.19	-4.62	-3.82	-2.03	0		-0.99	-8.3	-8.63	-2.64	-2.18	0		-0.05	-4.4	-5.75	2.74	-1.33	0		5.09	-2.53	-5.37	4.38	-0.36	0
-199.8	4.68	3.52	-0.41	0.16	4.19	0		5.04	-1.5	-3.99	2.04	0.29	0		-1.2	-2.28	-6.73	0.11	-4.23	0		2.58	-1.89	-6.48	1.76	-2.14	0
-198.9	6.24	-0.28	-2.26	-2.39	3.57	0		-0.82	-5.85	-10.99	1.12	0.07	0		0.23	1.03	-4.74	6.34	-2.4	0		6.07	3.23	-4.42	5.47	-0.08	0
-198	2.59	2.02	-0.82	-1.26	-0.08	0		-0.31	-5.07	-3.67	0.16	0.19	0		-0.19	-1.64	-1.5	5.77	1	0		-0.43	-1.19	-6.75	3.14	-1.43	0
-197.1	3.71	0.17	-4.73	-0.09	-0.45	0		1.54	-4.34	-7.02	-0.26	-1.38	0		1.32	-0.98	-3.57	4.54	-1.54	0		3.16	-3.08	-6.06	2.67	-0.95	0
-196.2	3.01	-1.16	-2.55	-2.36	-0.33	0		1.19	-2.53	-6.88	1.25	1.72	0		-1.57	-3.34	-3.85	2.37	1.07	0		1.3	-2.4	-2.05	6.39	1.94	0
-195.3	3.52	1.05	1.29	-2.33	-1.18	0		-1.36	-3.27	-3.86	-0.1	-2.73	0		-7.06	-4.88	-8.06	0.25	-6.98	0		1.18	-4.12	-7.39	-0.09	-2.08	0
-194.4	2.78	-0.57	-0.74	-0.73	2.77	0		1.07	-5.8	-6.71	0.42	-1.78	0		1.87	1.32	-0.98	5.33	-0.79	0		4.53	-0.64	-4.94	5.46	0.6	0
-193.5	5.15	-0.39	1.1	0.94	1.78	0		3.92	-1	-0.69	-0.03	1.57	0		2.1	3.84	-1.35	4.44	1.09	0		7.24	2.19	-3.25	2.51	3.38	0
-192.6	4.3	1.32	-2.06	-0.72	-0.91	0		-2.66	-4.83	-8.03	-0.91	-2.9	0		-0.82	-3.08	-5.18	2	-5.14	0		5.17	1.08	-4.88	2.54	-2.17	0
-191.7	4.01	-0.66	-0.79	-1.01	2.5	0		1.6	-1.39	-6.48	2.4	0.02	0		2.86	6.84	0.04	8.46	2.64	0		3.91	1.74	-2.45	4.4	1.16	0
-190.8	5.33	2.69	1.18	1.52	2.91	0		1.73	-4.14	-8.45	0.01	-1.79	0		-0.47	-0.21	-5.61	0.51	-2.27	0		1.72	0.59	-4.56	0.65	-1.02	0
-189.9	0.8	-2.61	-4.21	-2.53	-5.05	0		-1.93	-6	-7.15	-1.16	-1.44	0		1.55	-0.42	-4.93	3.24	0.16	0		4.91	-0.41	-4.81	4.54	1.2	0
-189	1.33	-4.09	-4.89	-0.99	-0.86	0		3.38	-5.82	-7.05	-1.58	-1.25	0		2.81	-1.39	-2.31	4.4	-1.66	0		1.5	-1.49	-6.35	1.44	-2.97	0
-188.1	3.62	-1.98	-1.54	-3.7	-2.04	0		0.24	-5.72	-7.08	0.23	-1.43	0		-2.77	-3.92	-5.78	1.61	-2.54	0		1.09	-3.19	-5.72	-0.19	-0.29	0
-187.2	4.97	0.47	0.12	-1.63	1.16	0		0.9	-5.58	-6.95	-1.65	-0.04	0		-2.16	-1.12	-2.92	3.09	-0.69	0		3.66	3.3	-1.95	4.57	0.72	0
-186.3	2.46	-0.06	-0.51	-1.36	-1.14	0		0.11	-3.97	-8.82	1.66	-2.12	0		-1.02	1.5	-4.25	2.47	0.33	0		6.2	1.1	-4.55	3.1	0.63	0
-185.4	4.44	-3.76	-0.56	-0.86	-1.72	0		5	-2.54	-1.97	3.15	2.58	0		0.06	-2.5	-3.57	1.83	0.47	0		3.15	-3.01	-5.87	-0.22	-0.27	0
-184.5	8.79	1.17	2.69	2.07	4.6	0		2.31	-1.07	-2.06	1.66	1.95	0		-1.1	0.1	-5.76	1.16	-2.48	0		0.86	-4.37	-9.94	-2.19	-3.27	0
-183.6	4.56	1.05	1.13	-2.36	0.84	0		3.76	-3	-1.27	1.63	4.21	0		-0.31	-1.9	-4.12	4.08	-1.22	0		-0.51	-3.16	-7.77	2.54	-2.81	0
-182.7	6.05	1.43	-0.67	-0.3	1.11	0		1.39	-3.84	-6.35	0.59	-1.19	0		-1.82	-2.98	-6.1	2.42	-3.34	0		3.45	2.48	-4.7	3.88	2.07	0
-181.8	3.39	-1.53	-1.49	-1.09	1.68	0		1.52	-2.53	-7.69	-1.05	-0.41	0		-1.1	-0.69	-6.59	2.64	-1.63	0		1.9	1.31	-4.85	4.6	1.1	0
-180.9	2.61	0.95	0.46	1.25	-1.53	0		3.55	0.19	-2.25	0.77	-1.56	0		-1.93	-0.25	-3.33	0.06	-2.84	0		1.7	0.88	-3.96	4.89	-0.06	0
-180	4.85	-2.17	-2.33	-0.22	-0.85	0		4.02	-5.12	-4.19	1.41	-1.59	0		0.49	-3.56	-5.1	1.79	-3.31	0		4.22	-3.82	-6.16	2.45	0.58	0
-179.1	3.74	-3.77	-1.35	-4.47	-2.51	0		0.41	-0.43	-5.87	-0.98	-1.3	0		-2.25	-1.52	-5.44	0.37	-3.78	0		3.5	-1.66	-3.74	-0.73	-1.11	0
-178.2	5.58	-0.08	1.15	1.28	0.78	0		4.06	-1.46	-3.67	3.75	2.66	0		2.75	0.17	-2.11	4.48	1.92	0		3.03	-1.64	-2.8	2.22	-0.63	0
-177.3	1.62	-4.37	-4.12	-4.26	0.21	0		1.55	-3.97	-5.07	-2.09	0.11	0		0.71	-0.51	-4.32	1.59	-0.9	0		2.26	-3.73	-6.74	1.24	-1.84	0
-176.4	6.25	1.97	3.73	-1.24	1.7	0		-0.96	-4	-4.42	-0.96	-3.2	0		-0.58	-2.13	-3.35	1.29	-2.43	0		7.53	0.66	-3.14	7.4	3.37	0
-175.5	6.71	-1.16	0.88	1.64	2.09	0		3.74	-2.57	-3.93	3.23	1.53	0		-0.58	2.61	-4.06	4.85	-2.82	0		-1.02	-1.99	-7.32	0.83	-3.04	0
-174.6	0.65	-1.29	-1.99	-1.82	-0.84	0		0.65	-1.92	-4.08	-0.45	-0.45	0		-1.62	-4.58	-4.02	-1.16	-3.4	0		1.32	-3.96	-8.27	-2.18	-2.57	0
-173.7	7.5	2.68	3.57	1.04	3.18	0		5.44	-1.67	-5.13	-1.89	-0.7	0		1.68	1.88	-2.56	5.83	-1.2	0		3.59	0.97	-4.75	6.02	0.14	0
-172.8	6.97	1.3	1.31	2.84	2.64	0		3.78	-0.52	-3.01	2.01	2.52	0		-2.16	-2.26	-3.84	0.26	-1.48	0		0.1	-3.56	-5.59	3.38	-0.65	0
-171.9	4.42	0.93	-1.1	-1.82	1.17	0		2.89	-2.13	-4.84	2.71	0.18	0		2.16	-1.27	-2.96	6.14	-2	0		3.79	1.15	-3.73	4.62	0.49	0
-171	2.96	-1.61	-2.82	-4.01	-2.83	0		1.1	-4.01	-4.7	-1.66	-2.01	0		-2.06	-5.09	-7.18	-0.18	-5.43	0		1.32	-1.14	-6.3	2.4	-2.12	0
-170.1	1.31	-2.57	-2.37	-0.6	-2.12	0		1.01	-4.41	-5.46	-2.17	-4.2	0		0.19	-2.34	-5.56	0.28	-4.49	0		2.39	-1.67	-4.78	0.28	-1.65	0
-169.2	6.06	-0.45	2.55	2.06	2.93	0		2.94	-1.58	-2.12	2.77	1.7	0		-1.58	-2.89	-5.67	1.85	-3.45	0		0.89	-4.26	-8.86	-0.16	-5.44	0
-168.3	2.96	-1.53	-3.06	0.25	1.14	0		2.52	-4.59	-6.1	-0.65	0.99	0		-0.58	2.87	-3.43	3.11	-0.12	0		3.63	-0.31	-3.1	1.23	0.1	0
-167.4	2.84	-1.47	-1.05	-2.15	1.61	0		1.29	-1.49	-1.8	-2.22	-0.16	0		0.52	-1.27	-1.68	2.64	-1.84	0		2.82	-1.85	-5.36	1.02	-0.65	0
-166.5	0.67	-5.08	-4.37	-6.51	-1.24	0		-0.71	-4.4	-5.85	-0.93	-0.08	0		-3.97	-3.39	-6.09	-1.13	-3.09	0		-2.07	-4.22	-3.87	0.65	-1.78	0
-165.6	3.21	-2.34	0.16	-3.07	0.05	0		-1.12	-5.99	-4.57	-0.09	-3.47	0		-0.23	0.1	-5.07	2.36	-2.64	0		0.59	-1.32	-5.42	2.11	-2	0
-164.7	5.58	0.67	1.52	-0.44	-0.78	0		8.02	3.48	0.23	3.49	3.35	0		3.65	-0.33	-1.63	3.12	-0.17	0		3.09	-2.28	-3.9	2.85	0.79	0
-163.8	3.61	-2.16	-2.34	-0.3	-1.94	0		4.62	-0.93	-5.18	3.06	-0.26	0		0.07	-0.1	-3.96	2.17	-0.32	0		0.11	0.38	-3.54	3.15	-1.89	0
-162.9	0.2	-3.75	-4.77	-3.9	-2.29	0		1.18	-6.15	-6.37	-2.49	-4.4	0		0.63	-2.08	-4.67	0.35	-1.66	0		4.88	-3.2	-7.65	1.91	2.29	0
-162	1.49	-2.01	-2.38	1.01	2.15	0		0.58	-6.53	-6.74	-0.86	-1.37	0		-0.06	-2.14	-3.93	-0.26	-3.27	0		2.17	-0.47	-4.83	2.5	-1.32	0
-161.1	5.16	3.26	1.3	1.68	4.11	0		1.3	-0.7	-3.79	-0.15	2.49	0		-2.32	-1.16	-4.19	1.74	-3.16	0		1.37	0.25	-2.8	3.31	-0.82	0
-160.2	2.1	0.13	-0.09	2.21	-2.1	0		2.35	-1.56	-3.8	0.61	-1.86	0		4.34	2.29	-0.78	2.75	1.24	0		2.07	-3.92	-4.86	0.25	-1.81	0
-159.3	3.85	0	-0.52	-1.61	0.69	0		-0.11	-2.48	-4.7	1.16	-2.06	0		-0.59	-3.04	-4.57	2.35	-6.88	0		5.38	2.28	-2.5	6.12	-0.96	0
-158.4	1.81	-1.91	-1.92	-3.35	0.72	0		-0.29	-2.34	-2.33	0.62	2.62	0		1.84	1.92	-1.29	2.47	-1.43	0		3.63	-0.55	-4.95	1.14	-3.37	0
-157.5	3.48	0.99	-0.13	1.98	-0.58	0		7.14	0.6	-2.83	3.1	0.46	0		3.55	-0.61	-2.49	3.56	-2.16	0		3.46	-0.82	-3.67	2.44	0.12	0
-156.6	6.46	2.84	1.45	1.27	5.34	0		2.6	-3.23	-2.87	0.02	2.73	0		-2.19	-2.58	-5.12	3.42	-0.12	0		-0.38	-0.36	-5.23	3.77	-2.05	0
-155.7	1.19	-0.42	1.18	-1.59	-0.68	0		1.77	-0.78	0.39	3.6	1.35	0		1.31	-1.49	-1.35	2.06	-1.03	0		4.72	1.28	-1.78	4.37	0.98	0
-154.8	2.42	-0.1	2.32	0.15	3.99	0		-0.74	-0.97	-1.82	1.82	1.56	0		0.06	1.01	-2.51	1.59	-1.49	0		1.72	-1.87	-4.84	0.34	-1.67	0
-153.9	1.76	0.63	-1.71	-2.54	-1.87	0		1.39	-2.6	-4.16	-0.07	0.27	0		-1.4	-4.54	-4.05	1.63	-2.35	0		2.07	-1.82	-3.9	1.36	0.55	0
-153	1.21	-0.73	-0.31	-0.71	-1.27	0		1.22	-1.96	-3.66	-2.8	-0.21	0		-0.45	1.13	-2.81	2.62	-1.17	0		3.8	0.65	-3.42	3.07	2.94	0
-152.1	5.5	1.54	3.74	-0.25	0.47	0		5.81	1.68	0.61	3.84	1.85	0		2.63	1.69	-2.44	2.56	0.56	0		2.84	-0.27	-1.97	0.14	1.66	0
-151.2	1.66	0.49	-1.77	-1.06	-0.29	0		2.85	-0.65	-4.05	1.96	0.24	0		-2.17	0.78	-3.68	1.59	-3.14	0		0.23	-0.61	-3.51	1.21	-0.85	0
-150.3	5.83	-1.57	2.4	0.93	5.87	0		3.1	-2.52	-2.86	1.99	3.23	0		-1.06	-0.68	-4.69	2.63	-2.11	0		1.86	-2.27	-5.2	5.07	2.56	0
-149.4	2.37	-2.1	-0.04	-1.29	-1.84	0		3.1	-2.46	-3.4	2.14	0.53	0		2.17	-0.56	-3.86	4.71	-1.24	0		3.75	0.82	-3.53	4.24	1.19	0
-148.5	4.47	-2.14	-0.3	-0.97	0.25	0		-0.39	-2.64	-3.3	-0.52	-0.37	0		0.03	-1.47	-3.76	1.93	-1.71	0		2.37	-2.66	-4.27	3.22	1.42	0
-147.6	1.94	0.24	-0.94	-1.02	0.33	0		1.2	-3.59	-5.4	-0.23	-0.44	0		1.12	-1.72	-2.73	4.82	-0.27	0		3.2	3.39	-2.32	5.94	3.55	0
-146.7	0.78	-2.61	-4.02	-2.96	-0.94	0		-1.2	-5.45	-7.3	-3.58	-4.48	0		-1.15	-1.92	-3.35	1.05	-2.44	0		4.11	0.94	0.49	3.77	1.74	0
-145.8	4.23	0.04	-1.42	-0.28	0.66	0		1.94	-2.24	-6.46	-1.12	1.04	0		0.93	-0.16	-3.9	1.83	-1.42	0		0.44	-0.41	-4.79	0.78	-1.36	0
-144.9	4.02	0.56	-1.26	-0.23	0.34	0		1.6	-1.01	-5.67	1.46	-1.52	0		-1.37	-1.43	-5.79	1.05	-5.35	0		-0.4	-2.66	-6.41	-0.13	-2.61	0
-144	0.76	-0.62	-1.45	-1.74	-3.64	0		-0.77	-3.54	-5.28	-1.28	-3.59	0		-1.3	-0.03	-3.31	0.69	-3.93	0		1.37	-0.73	-3.79	2.18	-2.53	0
-143.1	3.9	0.71	-0.78	0.32	2.87	0		1.4	-1.41	-5.76	0.27	-1.07	0		-0.31	-1.82	-3.03	2.29	-1.18	0		-0.44	-3.4	-6.5	0.09	-2.36	0
-142.2	1.93	-2.04	-1.84	-0.03	-0.04	0		6.08	1.65	-1.73	3.99	4.14	0		2.83	1.82	-4.32	5.32	3.28	0		2.11	-0.66	-3.03	5.46	-1.33	0
-141.3	2.04	-0.8	-3.06	0.62	-2.8	0		1.57	-1.58	-3.02	0.01	-3.42	0		0.44	0.02	-0.19	3.67	-1.25	0		1.61	-0.7	-1.84	1.94	-1.24	0
-140.4	3.56	-0.45	-1.48	-0.49	2.23	0		3.15	-1.61	-0.52	3.29	1.61	0		-0.8	1.61	-1.35	3.28	1.37	0		2.26	0.74	-3.3	1.48	-0.29	0
-139.5	0.66	3.02	0.98	-1.86	1.92	0		-1.64	-4.75	-5.09	-2.25	-3.16	0		-2.03	-2.77	-4.3	-1.07	-1.89	0		1.09	-1.22	-7.97	2.46	1.23	0
-138.6	0.64	1.59	-1.42	-2.54	0.98	0		2.07	3.12	0.83	4.63	2.98	0		0.04	1.26	-2.71	4.92	1.44	0		2.63	-2.65	-4.52	0	2.24	0
-137.7	2.29	-3.51	-2.62	-1.72	-0.95	0		1.18	-0.14	-2.7	1.2	-0.62	0		-3.99	-0.87	-4.98	2.37	-1.69	0		2.11	-0.08	-6.88	3.41	0.49	0
-136.8	-0.71	-2.59	-1.47	-1.93	-1.56	0		0.21	-3.11	-4.79	2.63	-3.11	0		-0.5	-1.31	-2.85	6.12	-2.96	0		2.85	-1.36	-2.13	4.87	0.67	0
-135.9	0.41	-1.97	0.38	1.45	-0.23	0		-0.18	-3.49	-4.01	1.97	-0.21	0		-1.51	-1.84	-1.34	2.93	-2.36	0		1.31	1.19	-1.82	4.09	-1.28	0
-135	-1.26	-2.17	-0.33	-3.35	-1.77	0		-0.39	-3.4	-3.5	-1.49	-1.72	0		1.57	4.35	-0.22	4.87	0.83	0		4.43	3.8	-0.71	4.92	1.79	0
-134.1	4.82	0.78	2.71	1.86	2.57	0		4.35	-1.81	-1.51	4.08	-0.14	0		1.71	0.3	-3.1	2.87	-1.5	0		2.67	-0.6	-4.31	1.56	0.39	0
-133.2	-2.19	-3.36	-2	-3.78	1.12	0		0.56	-2.47	-0.67	-0.1	2.74	0		0.25	0.25	-3.04	3.03	1.93	0		2.02	-0.44	-3.63	0.77	1.42	0
-132.3	0.3	-1.23	-2.49	3.29	0.15	0		-1.43	-3.04	-4.29	-0.2	0.59	0		-5.15	-4.94	-7.99	-2.68	-6.33	0		0.54	0.14	-7.42	1.77	0.05	0
-131.4	0.58	-2.02	-1.38	1.91	-0.06	0		-0.94	-4.71	-5.3	-1.49	-2.23	0		-3.59	-4.25	-6.78	-1.32	-5.4	0		-1.23	-0.6	-3.87	-1.57	-2.96	0
-130.5	1.76	-0.45	1.2	0.09	1.45	0		0.08	-2.8	-2.98	1.57	0.55	0		-2.67	-1	-3.71	0.51	-3.42	0		0.2	-2.55	-6.23	0.19	-1.44	0
-129.6	1.19	0.85	2.21	1.87	-0.85	0		1.5	-1.36	-2.77	2.57	0.12	0		-0.84	-0.57	-1.75	4.96	0.97	0		1.49	-3.51	-4.4	-0.07	-0.55	0
-128.7	2.92	-0.63	0.7	2.32	3.69	0		1.67	-0.02	-2.73	0.99	3.41	0		0.23	0.81	-1.37	2.31	-1	0		3.05	2.55	-5.34	2.19	-1.57	0
-127.8	2.01	-0.14	-3.25	-0.96	-0.28	0		2.38	-0.71	-3.01	3.54	-1.04	0		-1.52	0.66	-1.88	2.04	-2.13	0		0.96	-0.14	-3.09	2.19	-0.07	0
-126.9	4.12	0.7	-0.41	1.64	1.04	0		0.89	-5.05	-6.73	-2.62	-2.49	0		-2.96	-3.19	-5.15	-1.86	-4.34	0		1.28	0.18	-3.4	3.22	2.34	0
-126	2.02	1.55	-0.29	2.9	1.47	0		2.38	0.51	0.87	5.09	3.36	0		-0.95	0.29	-0.12	5.18	-0.01	0		3.18	-1.61	-3.6	1.29	-0.86	0
-125.1	1.43	-0.39	1.15	-1.64	2.16	0		4.6	2.33	-0.74	4.66	4.16	0		2.4	1.67	-1	3.74	-0.09	0		2.72	-0.27	-1.31	4.42	0.26	0
-124.2	2.47	-0.28	-1.18	0.45	3.36	0		-2.97	-7.06	-5.97	-1.74	-2.82	0		-1.08	-3.6	-3.37	2.56	-2.43	0		3.01	-1.89	-2.39	0.32	-0.52	0
-123.3	1	-1.36	-1.28	-0.34	-1.25	0		1.46	-1.11	-2.38	2.77	3.53	0		0.32	0.55	-1.24	4.8	3.01	0		0.69	-1.6	-3.81	3.16	0.31	0
-122.4	3.05	1.48	3.62	1.83	2.31	0		1.32	-3.68	-0.46	1.99	-1.59	0		0.31	-1.77	-1.51	-1.21	-1.13	0		1.2	-2.76	-0.85	0.47	0.64	0
-121.5	3.93	1.28	1.49	2.45	1.43	0		3.31	0.57	-0.7	2.46	3.23	0		2.87	0.68	-2.48	2.7	0.11	0		1.76	-2.31	-5.2	1.12	-1.09	0
-120.6	2.87	1.53	1.09	2.34	1.81	0		1.69	-2.35	-3.32	0.35	-1.24	0		-2.25	-3.84	-3.74	-0.71	-2.2	0		-0.17	-2.3	-3.12	-1.18	-1.64	0
-119.7	3.36	-0.58	3.19	0.89	1.23	0		1.89	-0.34	-1.9	3.59	1.88	0		0.12	-0.37	-1.34	3.76	1.12	0		2.58	-0.96	-2	-0.66	0.73	0
-118.8	3.03	0.6	1.49	2.63	1.67	0		0.92	-1.5	-5.81	-0.8	-2.15	0		0.09	2.01	-1.75	1.1	-0.27	0		4.22	3.2	-0.18	3.83	2.11	0
-117.9	2.05	-0.01	-0.12	-0.44	0.73	0		0.86	-1.61	-3.56	-0.51	-2.51	0		-2.07	-1.11	-4.55	1.79	-5.04	0		1.48	-0.22	-4.74	3.88	-0.8	0
-117	0.69	-0.83	1.5	-3.11	-0.49	0		0.29	-2.25	-1.43	1.15	-1.25	0		1	-0.9	-1.66	2.43	-0.24	0		2.17	-0.29	-1.88	2.04	3.6	0
-116.1	0.3	-2.36	-2.64	-1.16	-0.55	0		1.48	-2.42	-1.21	-0.61	0.2	0		-1.68	-1.99	-2.05	0.21	0.19	0		2.7	-0.43	-3.36	3.93	0.49	0
-115.2	4.81	2.61	1.41	-0.5	2.04	0		2.49	-2.06	-0.41	-0.76	0.23	0		-1.59	-4.4	-3.89	0.93	-4.63	0		0.73	-4.16	-4.93	-3.95	-1.71	0
-114.3	-1.94	-0.64	1.38	-1.26	-0.51	0		0.07	-3.42	-2.2	-1.54	-1.85	0		-1.73	-4.76	-3.94	-0.01	-5.5	0		2.71	0.16	-0.39	1.44	-3.75	0
-113.4	0.53	-2.48	-2.33	-3.42	-1.54	0		4.15	-0.61	-4.74	-0.82	-0.12	0		-2.63	-0.6	-5.37	0.15	-1.38	0		0.6	-0.33	-4.12	0.88	-1.46	0
-112.5	1.94	-0.54	0.07	-3.68	-2.28	0		-0.38	-2.49	-3.36	-2.17	-1.8	0		-1.45	0.38	-2.59	2.41	-1.52	0		1.1	-1.28	-1.33	2.32	0	0
-111.6	0.87	3.12	1.72	-2.54	-0.34	0		-0.58	-0.82	-3.78	-1.7	-2.54	0		3.29	2.7	-1.28	4.29	1.02	0		4.75	4.01	-0.11	3.94	4.06	0
-110.7	0.1	-0.59	1.24	-0.77	-0.44	0		-0.33	-2.56	-2.77	1.01	1.28	0		-0.72	-2.29	-3.33	2.22	-1.44	0		1.14	-2.84	-3.31	3.29	-0.47	0
-109.8	6.46	3.95	5.17	2.61	5.51	0		2.19	-2.51	2.65	2.65	2.4	0		2.35	0.93	1.77	5.85	0.02	0		-0.74	-3.14	-3.39	-0.62	-1.59	0
-108.9	-0.17	-0.23	-0.76	-2.11	1.45	0		-2.71	-4.99	-6.74	-0.17	-1.44	0		-0.52	-0.61	-4.17	4.2	1.41	0		2.58	0.71	-1.58	2.58	4.44	0
-108	-3.25	-1.23	-1.01	-1.3	0.62	0		-2.52	-4.18	-2.68	-0.67	-0.6	0		-1.45	0.15	-0.2	3.82	0.2	0		-2.32	-2.37	-4.73	-0.05	-1.99	0
-107.1	0.67	0.08	0.09	0.72	-2.15	0		0.8	-2.35	-4.13	-1.27	-2.66	0		3.28	1.69	-1.35	3.97	0.91	0		3.21	-1.62	-1.17	3.27	2.89	0
-106.2	1.56	-1.73	-0.5	-1.9	-2.36	0		2.84	2.21	-0.64	0.81	2.83	0		0.46	1.95	1.44	3.18	-1.78	0		2.92	-0.55	-2.48	-0.07	-0.6	0
-105.3	3.23	1.33	1.2	1.81	0.07	0		2.78	-2.61	-2.14	1.89	-0.33	0		2.07	2.29	-1	6.68	1.12	0		0.93	-1.81	-3.72	4.29	-1.23	0
-104.4	1.6	-1.91	-2.35	-1.35	-1.51	0		3.37	-1.87	-4.82	3.42	-3.1	0		-1.41	0.52	-2.85	0.48	-2.99	0		0.01	1.97	-4.49	-0.92	-0.08	0
-103.5	1.41	-0.88	-0.08	-0.51	-0.01	0		3.91	-1.22	-2.42	2.72	2.1	0		0.22	0.77	-6.32	0.17	-2.35	0		-0.87	-0.59	-6.65	-1.2	-0.85	0
-102.6	2.63	2.25	2.86	2.87	2.88	0		2.03	-2.09	-3	2.12	-0.35	0		1.66	0.93	-1.49	4.51	-2.19	0		1.49	-0.98	0.05	1.66	-2.95	0
-101.7	4.03	2.67	0.93	3.05	4.97	0		2.54	-1.05	-2.92	1.32	2.3	0		0.52	-1.07	-1.86	2.88	0.18	0		0.78	-2.23	-1.48	1.02	0.94	0
-100.8	3.23	0.33	-1.02	1.36	2.36	0		0.14	-3.14	-4.38	-0.51	-0.7	0		-1.1	-1.5	-3.49	-1.41	-3.68	0		0.76	-3.17	-4.64	-2.08	-3.64	0
-99.9	2.79	1.84	-0.58	-0.42	1.71	0		2.19	-0.31	-1.59	-0.11	0.37	0		1.5	0.32	-2.58	-0.46	-1.34	0		1.7	-1.19	-4.35	0.05	-1.52	0
-99	6.11	4	2.38	7.26	2.01	0		1.64	-0.3	-1.92	1.93	-1.1	0		-2.05	-1.66	-2.52	0.85	-2.66	0		-2.65	-1.64	-3.21	2.24	0.46	0
-98.1	-0.42	-1.21	-1.87	-1.58	-2.53	0		2.61	-1.54	-1.33	2.32	1.16	0		0.97	2.02	-1.19	3.74	-0.85	0		0.14	0.55	-1.16	2.9	1.68	0
-97.2	-2.82	-2.32	-4.33	0.02	-3.21	0		-2.63	-3.25	-1.9	0.03	0.36	0		-3.19	-0.72	-0.7	0.37	1.52	0		0.88	0.44	-1.57	0.84	0.02	0
-96.3	3.29	-0.91	0.76	0.1	2.91	0		0.65	-3.22	-4.42	-1.48	0.25	0		1.34	1.23	-1.36	4.17	0.34	0		0.8	0.8	-1.74	3.74	1.26	0
-95.4	1.84	-1.69	-0.36	0.49	3.67	0		-0.51	-2.69	-2.61	-1.05	0.35	0		0.89	0.73	1.45	1.92	2.7	0		0.4	-1.37	-1.05	2.07	1.77	0
-94.5	2.13	-1.06	2.28	-0.11	0.74	0		3.07	-2.55	-2.56	2.35	-1.94	0		-0.4	-2.26	-4.7	1.42	-0.49	0		-0.19	0.38	-3.57	0.33	-0.09	0
-93.6	2.86	1.08	-1.69	0.7	-1.82	0		1.69	-1.91	-2.58	2.52	-0.26	0		-4.35	0.16	-4.54	1.35	-2.58	0		0.46	1.56	-1.42	2.34	0.67	0
-92.7	0.2	-0.91	-0.71	-0.6	0.61	0		1.17	0.72	-1.63	0.52	1.98	0		0.21	1.76	-2.46	0.79	-0.49	0		3.7	0.25	0.07	2.08	1.19	0
-91.8	-0.3	-2.03	1.7	-0.16	-0.57	0		1.79	-3.28	0.18	-0.4	0.47	0		2.06	2.35	0.97	4.23	1.01	0		0.42	2.57	-0.17	3.62	1.11	0
-90.9	2.73	-0.75	-0.62	0.98	2.85	0		1.64	0.34	-1.1	3.98	2.2	0		1.98	2.3	-1.06	4.15	1.11	0		4.31	1.44	-0.08	3.62	3.38	0
-90	-1.24	-0.85	-3.49	-0.03	-0.35	0		2.52	-1.31	-2.24	1.82	1.52	0		1.57	2.34	2.55	3.87	0.36	0		-0.13	0.81	-1.14	0.8	0.84	0
-89.1	0.56	0.92	-1.29	-1.3	0.12	0		0.34	0.26	-4.46	0.7	1.23	0		-3.33	-2.89	-2.99	-0.07	-3.89	0		-1.58	-4.12	-4.58	1.27	-1.22	0
-88.2	0.79	-1.9	-3.11	-3.69	-1.52	0		2.18	0.14	0.13	-2.14	-0.33	0		-1.15	-2.4	-1.05	-0.49	0.78	0		-4.08	-6.85	-4.03	0.44	-1.62	0
-87.3	-0.38	1.12	1.74	1.37	0.61	0		0.29	-2.7	-2.99	0.65	0.18	0		-2.03	-1.88	-5.27	0.6	-3.57	0		-2.3	-1.2	-6.46	0.72	-1.1	0
-86.4	3.17	-0.42	1.55	1.17	3.53	0		3.46	0.38	1.18	2.38	5.4	0		-1.33	-0.58	-0.74	2.03	-0.37	0		-2.06	-1.63	-3.81	-0.42	-2.44	0
-85.5	2.07	0.01	0.02	1.13	-0.93	0		1.95	0.26	0.65	0.3	1.45	0		0.84	0.69	-0.93	-0.24	-0.69	0		3.32	1.02	-3.17	1.29	1.54	0
-84.6	1.1	-0.25	1.73	2.26	-1.3	0		1.38	-0.16	-1.26	3.75	1.05	0		-0.33	0.57	-0.68	2.2	2.57	0		-1.16	-0.16	-2.42	2.75	0.43	0
-83.7	0.89	-2.53	1.33	-0.77	-0.57	0		1.57	-0.09	-1.3	2.78	-0.75	0		-1.91	0.26	-3.75	-0.21	-1.8	0		-4.21	-1.75	-5.59	1.05	-1.69	0
-82.8	-0.78	-2.31	-1.53	-2.56	-0.79	0		2.35	-1.85	-1.57	0.19	-0.6	0		-0.45	-1.06	-1.3	2.46	-0.6	0		2.95	-0.95	-2.14	1	-0.39	0
-81.9	-0.57	-0.32	0.82	-2.84	-0.93	0		1.65	0.48	-1.8	0.34	0.81	0		-2.68	-1.44	-4.35	-0.32	-2.62	0		-1.09	-2.5	-1.94	-1.82	-1.8	0
-81	0.99	-1.23	-0.26	-2.25	-3.18	0		2.47	-2.02	0.86	1.1	-0.31	0		-0.07	1.15	-1.41	2.12	-0.07	0		-0.81	2.07	-3.5	-1.08	0.6	0
-80.1	-2.63	-1.82	-0.33	-1.62	-1.31	0		2.07	2.23	2.32	4.94	3.48	0		-1.72	-0.16	-0.38	3.7	1.03	0		-0.93	0.4	-0.59	3.01	-0.32	0
-79.2	1.36	2.19	-0.16	0.63	0.09	0		1.83	-0.98	-2.27	0.91	0.35	0		-0.18	1.35	0.34	5.07	1.29	0		0.85	1.96	-0.37	3.55	2.11	0
-78.3	-0.09	0.32	-2.36	-0.39	-1.48	0		-1.24	-2.17	-3.54	-1.92	-3.81	0		-2.63	-1.36	-2.27	0.78	-4.73	0		-0.03	-4.57	-4.74	-0.01	-2.59	0
-77.4	0.88	1.75	0.07	-1.36	0.21	0		2.03	0.71	-0.65	-0.29	0.3	0		-1.42	0.1	-1.7	1	-2.79	0		-0.45	-1.42	-3.39	0.65	-2.63	0
-76.5	2.37	3.73	1.46	3.89	3.87	0		-0.75	0.82	-2.16	0.62	-0.81	0		0.41	1.36	-0.81	1.65	-1.09	0		-2.24	0.53	-5.12	1.6	1.18	0
-75.6	0.58	1.1	0.43	-0.91	0.47	0		3.92	1.37	0.11	2.56	1.29	0		1.35	-0.27	-1.49	2.44	1.36	0		-0.53	-1.84	-3.85	1.98	-0.32	0
-74.7	2.56	-0.57	-0.19	-0.16	-1.17	0		1.41	-1.16	-2.14	2.49	0.57	0		-1.61	-0.97	-2.33	0.25	-0.4	0		0.09	0.91	-1.38	1.39	0.66	0
-73.8	0.12	0.21	-1.27	-2.76	-1.82	0		1.39	-2.66	1.4	-0.09	0.7	0		-2.78	-2.09	-0.32	1.63	-2.04	0		0.99	0.15	0.75	2.54	3.53	0
-72.9	1.12	-0.21	-2.15	1.78	0.74	0		2.47	1.69	-0.86	2.85	-0.22	0		2.2	1.05	0.32	4.02	-0.08	0		2.1	-3.1	-3.48	-2.6	-2.09	0
-72	3.58	0.84	1.24	1.81	3.73	0		0.86	-4.51	-3.38	1.14	-0.03	0		1.02	-2.23	-3.1	3.3	-0.77	0		1.83	-2	-3.04	2.34	0	0
-71.1	-0.33	-1.17	-1.36	-1.22	1.55	0		0.91	-0.11	-0.27	0.65	0.84	0		1.08	0.24	-1.05	0.8	0.1	0		2.17	-4.43	-1.3	-0.33	0.27	0
-70.2	-0.55	1.11	2.19	-2.3	0.72	0		-1.09	-1.76	0.2	-0.73	-0.07	0		-2.33	-3.18	-0.68	0.8	0.49	0		-1.89	-3.46	-4.39	-1.31	-0.58	0
-69.3	0.01	0.85	-2.02	0.23	-3.15	0		0.02	1.32	-3.51	2.1	-1.16	0		-3.49	-0.8	-1.52	1.66	-0.94	0		-2.01	-0.62	-3.84	0.7	-0.24	0
-68.4	-0.83	0.66	2.66	0.88	-2.53	0		1.11	0.67	1.27	2.8	-0.02	0		-0.29	-1.4	-3.24	2.32	-2.25	0		-1.68	-2.36	-4.83	-0.5	-0.99	0
-67.5	2.91	1.04	2.01	2.05	1.01	0		1.16	-2.37	-2.91	2.56	-1.84	0		2.13	-3.53	-3.21	2.12	-1.3	0		-0.74	-0.28	-3.48	0.03	-0.69	0
-66.6	0.12	-3.79	-1.6	-5.55	0.18	0		-0.06	-3.47	-0.86	-0.27	-2.02	0		-0.37	-1.88	-0.07	2.62	-1.58	0		-3.57	-4.38	-3.18	-1.85	1.8	0
-65.7	-0.03	-0.95	-1.4	-0.54	-0.64	0		-0.72	-2.32	-4.4	-2.47	-0.73	0		-2.34	0.12	-4.85	-3.07	-1.87	0		-4.07	-1.5	-2.94	-1.76	-2.7	0
-64.8	0.75	1.17	0.05	1.97	-0.04	0		3.62	1.83	0.64	3.86	2.38	0		3.48	2.38	2.21	4.97	-1.36	0		-0.3	2.61	-0.16	2.21	0.39	0
-63.9	-0.41	-3.51	-3.87	-2.36	-1.27	0		1.47	-3.93	-5.78	1.84	-0.26	0		-4.23	-3.57	-4.46	-0.96	-1.04	0		-0.38	-0.75	-1.99	1.67	0.95	0
-63	2.68	3.08	-0.49	1.15	1.22	0		-0.24	0.2	-4.36	-0.25	-0.05	0		-3.99	-3.85	-7.05	-3.17	-3.73	0		-2.53	-2.6	-4.58	-2.32	-2.7	0
-62.1	3.67	-0.75	1.74	2.91	1.07	0		0.3	-1.23	-1.13	1.34	-1.52	0		-1.3	1.65	-0.25	2.84	-0.93	0		2.39	3.93	0.55	2.42	0.8	0
-61.2	1.35	-0.82	2.24	0.18	3.5	0		1.01	-2.13	-1.32	-0.04	3.44	0		-1.81	-2.94	-2.1	0.64	-1.13	0		-1.43	-3.63	-3.54	-1.23	-0.36	0
-60.3	-1.73	-1.07	-0.09	-2.68	-1.35	0		-0.01	-3.37	-2.77	-4.26	-2.37	0		-1.9	1.63	-0.47	-1.37	-1.48	0		1.8	0.14	0.65	2.53	2.59	0
-59.4	1.17	-1.12	-0.63	1.44	-2.2	0		1.93	0.22	-1.3	2.66	2.25	0		-0.76	1.91	-1.59	3.52	1.62	0		-0.61	-2.82	-0.51	-0.87	-1.05	0
-58.5	-0.39	-0.35	-1.64	0.36	-0.72	0		-0.57	-1.9	-2.19	1.79	-0.62	0		-1.62	-2.74	-3.49	-0.07	-1.39	0		0.68	-1.35	-1.22	0.63	-2.15	0
-57.6	0.72	2.57	0.93	3.63	-0.96	0		0.01	-1.62	-1.86	1.43	-0.49	0		-1.67	-1.42	-2.17	-1	-3.57	0		-1.43	-2.38	-1.07	-3.69	-1.66	0
-56.7	0.23	-0.13	2.23	2.4	1.15	0		1.54	2.48	0.69	3.54	1.49	0		-1.48	0.57	-0.05	0.92	-0.14	0		-2.52	-2.14	-2.58	1.39	-1.16	0
-55.8	-1.46	-1.25	0.02	-4.86	-0.48	0		2.45	1.92	0.31	0.5	3.71	0		-0.03	1.69	-2.62	1.81	2.42	0		-1.07	0.03	-2.83	-0.4	-0.2	0
-54.9	-1.6	-3.72	-1.53	-4	-2.49	0		1.01	0.64	-0.45	-1.46	-0.25	0		0.92	1.51	-0.38	1.47	-0.04	0		1.37	1.08	-1.36	1.98	3.41	0
-54	-1.24	-1.28	0.69	-0.26	0.52	0		0.65	-0.22	-0.06	2.29	1.7	0		-1.65	0.31	-3.81	3.14	0.42	0		0.09	-2.23	-4.71	0.85	-1.46	0
-53.1	0.93	-0.44	-1.29	-1.78	-1.23	0		-1.78	-3.15	-3.86	-1.6	-3.2	0		-3.91	-2.94	-6.31	-0.95	-1.46	0		-0.94	-3.49	-4.98	-4.13	0.18	0
-52.2	-2.49	-1.4	-5.11	-5.69	-2.94	0		1.14	-0.59	-2.11	-1.69	-1.14	0		4.46	-0.8	-1.77	4.74	-0.85	0		-0.01	-0.65	-0.7	2.79	1.41	0
-51.3	0.09	1.34	1.72	3.71	0.12	0		-2.15	-1.1	-1.97	0.07	-1.88	0		-3.64	-0.01	-1.71	-1.58	-2.14	0		-5	-2.07	-5.2	-3.36	-4.29	0
-50.4	3.48	0.73	1.84	-1.24	1.01	0		3.54	1.11	0.16	1.66	3.96	0		1.56	1.01	-0.02	0.99	0.45	0		-0.17	-2.15	-1.12	-0.38	-1.31	0
-49.5	-2.83	-3.09	-1.85	-4.79	-1.45	0		-0.38	-1.92	-2.34	-1.2	1.5	0		1.85	1.93	0.18	2.34	1.65	0		-1.84	0.09	-2.02	1.22	0.33	0
-48.6	-1.09	-2.14	-2.56	-1.77	-2.91	0		1.17	-0.14	0.44	0.71	2.62	0		-2.32	-1.43	-0.86	0.66	0.62	0		-1.64	-1.93	-2.31	-0.86	1.57	0
-47.7	0.91	0.91	0.63	0.56	0.64	0		-0.86	-1.64	0.96	2.22	-0.3	0		1.45	0.74	3	4.35	3.59	0		1.49	1.37	3.19	1.76	2.26	0
-46.8	-1.26	-1.2	-0.92	0.86	3.81	0		-1.4	-1.7	-3.08	-1.1	1.91	0		-0.11	0.91	-1.35	-1.1	-1.19	0		2.07	0.53	2.37	2.39	1.51	0
-45.9	2.48	1.58	0.16	3.17	3.06	0		2.45	-1.13	-1	0.34	0.42	0		0.6	1.16	-2.64	2.67	0.38	0		-1.34	-0.65	-2.05	1.78	2.28	0
-45	2.26	-0.7	-1.29	3.21	0	0		2.65	-1.14	-1.79	2.06	-0.13	0		-0.09	-2.01	-0.81	0.8	-2.15	0		0.32	-1.72	-1.85	2.03	-0.38	0
-44.1	0.52	-0.32	-0.99	-1.31	2.2	0		5.46	2.59	4.58	4.48	4.24	0		1.14	1.08	2.46	2.07	1.98	0		1.9	2.39	0.76	2.15	2.26	0
-43.2	-1.26	-1.41	-2.1	-0.63	-1.85	0		-1.92	0.57	-1.13	0.16	0.68	0		-1.03	1.96	0.1	0.9	2.26	0		0.56	-1.34	-4.17	-1.29	0.35	0
-42.3	4.24	3.08	3.89	3.57	4.23	0		1.47	0.87	0.84	-0.33	0.81	0		-1.22	0.59	-1.51	-0.61	-1.67	0		0.9	-0.73	-2.12	-0.59	1.57	0
-41.4	-1.98	-1.36	-1.36	-2.67	-0.5	0		1.13	-1.45	-1.64	-0.2	-0.2	0		-1.36	-0.73	0.76	0.36	-0.51	0		1.38	-1.2	-0.27	-1.76	-0.19	0
-40.5	-1.77	-0.16	0.3	-0.18	-0.18	0		0.33	-2.34	0.01	-1.16	-0.21	0		-0.07	1.68	2.18	4.36	1.78	0		-3.68	0.23	-1.83	-1.38	1.56	0
-39.6	-2.67	-1.91	-1.71	-0.35	0.41	0		-1.91	0.77	0.7	2.34	2.21	0		-0.89	0.67	2.19	1.06	3.79	0		-2.24	-1.79	-0.62	-0.54	0.27	0
-38.7	1.44	1.61	1.74	2.18	3.62	0		0.71	2.07	0.3	2.74	0.61	0		0.24	0.84	-0.96	2.34	0.86	0		-2.14	0.39	-0.43	1.3	1.07	0
-37.8	-3.31	-0.36	-2.5	-0.96	-2.62	0		1.14	1.71	-3.9	-0.07	-0.16	0		0.86	1.72	-1.26	1.66	-1.3	0		1	-0.33	-0.11	1.4	-3.17	0
-36.9	0.31	0.95	-0.45	4.59	1.61	0		-0.12	0.19	-2.29	1.77	-0.54	0		-2.61	3.11	-0.59	1.19	2.78	0		-3.35	-0.63	-1.69	-2.03	0.24	0
-36	1.93	2.11	0.69	-1.09	0.38	0		3.5	2.91	1.22	2.64	0.65	0		0.5	1.79	0.35	3.45	1.91	0		-0.27	1.79	-2.92	1.5	-1.09	0
-35.1	-0.58	4.88	0.27	1.2	1.3	0		-0.9	1.21	-0.44	-0.23	-0.58	0		-4.69	-3.33	-3.5	-1.13	-1.99	0		-1.28	-0.42	-1.26	1.92	0.95	0
-34.2	-0.79	0.87	0.05	-1.44	-2.19	0		-3.79	-0.42	-1.68	-0.75	-2.73	0		-5.66	-1.84	-3.23	-1.73	-2.68	0		-6.35	-4.09	-3.69	-3.96	-1.68	0
-33.3	1.86	2.19	0.29	-0.16	0.68	0		-1.82	-1.62	-0.15	-2.83	-1.78	0		-3.3	-0.47	0.57	-0.41	-2.08	0		-1.32	-1.04	1.09	0.68	0.8	0
-32.4	-0.91	0.13	-3.43	-2.85	-2.52	0		0.76	-0.01	-0.1	0.95	-2.42	0		-2.02	-0.14	-2.37	0.17	-1.83	0		0.67	0.78	0.49	-0.17	0.61	0
-31.5	-3.47	-1.55	-5.6	-1.31	-2.86	0		-2.81	-1.78	-5.51	-1.49	-1.19	0		1.28	-0.62	-1.87	0.93	1.35	0		1.95	2.37	-1.39	3.37	2.87	0
-30.6	-1.47	-4.04	-3.85	-2.73	-5.16	0		-2.12	-1.64	-2.56	-1.85	-2.96	0		-1.12	0.68	-0.26	4.09	-2.71	0		0.46	0.07	3.19	3.89	-1.5	0
-29.7	-1.02	-1.22	-1.56	-1.28	-2.7	0		-1.66	1.41	-1.53	-0.37	0.92	0		-2.45	-0.66	1.76	1.98	-1.72	0		-2.68	-2.62	-0.89	2.31	0.44	0
-28.8	-2.44	-3.28	-0.24	-4.44	-5.26	0		2.01	1.68	1.97	0.1	-2.57	0		-2.69	0.74	1.18	2.43	-1.07	0		-0.77	-1.97	0.77	0.32	2.67	0
-27.9	-2.33	-1.94	-3.89	-4.12	-1.64	0		-4.13	-4.35	-2.58	-1.74	-1.8	0		-3.33	-0.25	-0.73	2.33	-1.42	0		-1.49	-0.5	-0.21	-0.16	-0.46	0
-27	2.33	1.17	1.93	1.01	2.9	0		2.73	0.71	2.17	0.48	0.45	0		1.94	3.24	2.43	4.78	4.99	0		-0.71	-1.98	-2.8	-0.33	2.04	0
-26.1	3.34	2.54	3.15	3.37	2.18	0		1.63	3.04	-0.9	2.61	1.8	0		-2.65	-1.11	-2.55	-0.94	-1.8	0		-1.41	-2.48	-2.11	0.67	-3.25	0
-25.2	2.88	4.47	1.92	1.72	3.44	0		-1.72	-0.04	1.34	0.62	1.72	0		-0.18	0.1	4.22	2.58	2.26	0		0.27	1.9	0.85	1.9	1.69	0
-24.3	-0.68	-0.86	-0.03	-1.22	0.29	0		-1.1	-1.34	-1.43	-1.31	0.89	0		-3.26	-0.84	-2.24	0.34	0.32	0		-2.43	-2.3	-3.8	-2.45	0.6	0
-23.4	-0.16	2.02	-1.29	2.07	2.29	0		0.85	-2.22	-3.7	-0.96	0.15	0		-2.88	-1.07	-1.8	-1.62	-3.19	0		-2.32	-0.76	-1.56	2.06	-0.84	0
-22.5	-0.73	-1.26	1	0.07	2.38	0		1.17	0.8	0.91	2.42	1.63	0		2.13	4.43	5.23	4.77	2.83	0		-0.98	1.66	-0.39	2.2	0.36	0
-21.6	-1.63	0.48	-0.36	-0.06	2.16	0		-1.6	-1.71	-2.1	-0.63	-0.76	0		0.91	2.33	2.86	3.03	0.43	0		-0.87	0.39	1.51	1.22	2.25	0
-20.7	1.97	1.66	1.98	1.2	1.88	0		-0.11	1.06	2.47	0.89	0.79	0		-2.4	-0.81	1.63	0.03	-0.28	0		-2.38	-0.71	-4.29	-1.11	-1.99	0
-19.8	0.96	0.31	-2.58	1.12	0.53	0		-1.45	1.1	0.93	1.41	-0.1	0		-3.49	0.81	-1.51	0.49	0.61	0		-3.05	-3.18	-1.78	-3.5	-0.97	0
-18.9	-2.05	-1.13	-3.13	-1.16	-2.15	0		0.59	-1.97	-0.99	0.68	-0.36	0		1.05	-0.7	-0.56	0.55	-1.01	0		-2.87	-2.63	-3.54	-2.7	-5.28	0
-18	2.16	1.66	-0.64	-1.07	1.97	0		3.69	0.77	2.07	2.44	4.65	0		-0.99	-0.52	-0.32	2.53	1.34	0		-3.19	-0.2	-1.16	0.25	1.23	0
-17.1	4.11	3.89	4.12	2.66	3.59	0		0.4	-0.43	0.43	-1.5	-0.87	0		-1.45	-1.09	1.76	0.52	-2.25	0		-1.7	-0.68	-1.69	-0.78	1.42	0
-16.2	-1.78	-1.6	-0.41	-1.42	-0.45	0		-0.26	-0.45	0.18	2.19	1.47	0		-0.73	-0.38	0.7	1.04	-0.19	0		-1.44	0.61	1.26	1.5	-0.02	0
-15.3	-0.21	0.11	1.05	0.91	-0.03	0		-1.29	0.6	2.67	2.64	2.53	0		-0.12	0.27	-0.1	1.44	3.63	0		0.88	1.31	-1.81	1.26	2.57	0
-14.4	2.09	0.37	2.72	-1.36	1.49	0		3.05	3.28	3.54	3.15	2.12	0		-0.82	2.47	1.71	2.27	-0.31	0		-3.17	-1.08	-0.78	-2.82	-2.83	0
-13.5	1.05	0.64	2.08	2.56	1.57	0		2.19	1.34	2.31	2.83	2.43	0		2.05	0.68	1.18	1.73	2.49	0		0.31	-0.83	-2.92	0.74	1.19	0
-12.6	1.02	0.67	0.59	0.6	1.09	0		1.81	-1.63	0.34	-1.19	-0.47	0		-1.55	-0.62	-1.51	-0.73	-0.66	0		0.11	-1.01	0.18	-0.82	-0.1	0
-11.7	0.66	2.62	1.11	4.26	-0.78	0		1.38	0.78	-1.03	2.41	0.41	0		-1.59	-1.08	-2.56	-3.51	-3.94	0		-3.61	-1.64	-3.13	-2.73	0.92	0
-10.8	0.74	0.07	0.26	-0.49	-3.4	0		-0.34	-1.39	-1.91	-2.56	-4.12	0		-0.24	0.4	-0.93	0.42	-0.56	0		0.27	-1.16	-2	0.12	-0.24	0
-9.9	-1.08	-0.88	-0.26	0.62	2.26	0		-0.4	2.42	2.11	2.55	1.79	0		-1.59	0.59	-1.28	-1.35	-1.65	0		0.99	-0.67	-1.2	-1.82	-1.01	0
-9	-1.25	-1.82	-2.13	-0.51	0.27	0		2.13	4.08	1.48	0.83	3.43	0		-0.93	2.24	1.64	0.15	1.94	0		-1.63	-3.05	-0.3	-1.37	0.21	0
-8.1	-0.41	-1.48	-0.49	-3.14	-1.44	0		-0.59	-0.65	-1.19	1.4	-0.73	0		-3.2	-0.43	-0.05	-0.05	-2.58	0		-4.44	-1.01	0.12	-1.64	-1.69	0
-7.2	-2.02	-0.42	-0.84	-1.47	-1.32	0		-0.72	-0.44	0.65	-1.74	0.03	0		-0.36	0.26	1.46	2.6	2.44	0		0.13	2.56	-0.48	2.35	3.01	0
-6.3	-0.32	-0.8	0.52	1.46	-2.29	0		0.54	-0.84	-1.42	1.12	-2.87	0		-1.62	-3.19	-2.23	-2.1	-2.73	0		0.39	-0.48	0.17	-0.02	-1.11	0
-5.4	0.3	1.55	1.46	1.74	-0.76	0		2.4	1	1.46	4.55	0.66	0		2.3	1.87	3.41	4.48	4.29	0		-0.7	-0.86	0.08	1.01	3.12	0
-4.5	-1.42	-0.12	-0.46	-1.89	0.02	0		2.3	3.55	1.22	3.92	4.45	0		0.67	1.71	2.1	0.62	1.53	0		-0.11	-0.3	0.28	-0.46	3.29	0
-3.6	-5.24	-4.24	-4.34	-6.37	-4.92	0		1.9	-0.83	0.79	-2.17	0.99	0		1.55	-0.55	1.69	0.26	4.1	0		-0.98	2.08	2.54	2.46	3.11	0
-2.7	-0.26	0.18	0.67	1.87	-1.27	0		0.58	0.48	0.77	0.11	0.13	0		-1.31	0.57	-1.27	0.04	1.62	0		-2.05	-1.98	-1.36	-2.14	0.33	0
-1.8	1.15	1.76	1.3	1.62	0.76	0		-0.05	-3.49	-0.69	-1.51	-0.95	0		-2.13	-4.32	-3.69	-3.32	-5.83	0		0.41	-0.85	-1.8	0.42	-0.41	0
-0.9	-3.85	-1.15	-1.76	-1.48	-1.88	0		-3.03	-0.8	-2.46	-1.45	-3.54	0		-1.51	2.76	-1.31	-1.75	-0.4	0		1.84	0.38	0.81	0.72	1.41	0
0	1.24	5.21	-0.59	3.03	1.3	0		0.99	0.36	-1.36	0.75	1.24	0		-1.64	-1.91	0.71	1.13	-0.78	0		-0.8	0.71	0.02	0.74	0.8	0
0.9	-0.6	1.35	0.01	-0.44	-1.95	0		-3.92	-1.02	-1.68	-1.96	0.78	0		-0.92	-0.12	-0.41	0.89	1.42	0		1.38	0.19	-0.44	3.54	3.23	0
1.8	2.06	1.22	3.41	2.84	3.36	0		-2.09	0.08	-0.56	0.25	-0.3	0		-0.11	-2.61	-2.4	1.38	0.82	0		2.35	2.31	0.46	3.12	3.94	0
2.7	1.11	0.5	2.55	0.82	-2.39	0		-0.87	0.38	1.2	-0.33	-2.9	0		0.87	3.66	2.05	1.15	1.1	0		1.01	1.24	-2.28	0.06	2.11	0
3.6	0.96	3.82	3.88	2.94	-1.5	0		1.85	4.07	0.96	4.12	0.94	0		-1.04	-0.87	-1.79	-0.27	-0.29	0		-1.37	-0.91	-0.05	0.79	-0.09	0
4.5	-5.55	-2.48	-2.74	-1.82	-3.49	0		-2.69	0.84	1.25	-2.32	-1.82	0		-2.82	-0.09	3.56	0.96	1.46	0		-4.78	-1.01	-0.73	-3.81	-0.89	0
5.4	-4.89	-4.37	-4.89	-0.99	-5.58	0		-4.96	-2.62	-2.47	0.25	-2.11	0		-0.92	0.45	-0.03	0.78	-1.41	0		-3.07	-3.65	-0.71	-1.51	-0.88	0
6.3	0.72	-2.58	-1.43	0.63	1.03	0		1.68	0.68	1.13	1.8	3.77	0		-0.39	1.46	-0.45	0.54	-1.42	0		1.33	0.52	1.11	-1.75	-1.4	0
7.2	0.73	-1.56	-0.78	1.54	-0.2	0		-0.06	2.48	1.64	1.96	0.94	0		0.9	-0.64	0.05	1.47	0.71	0		0.87	-1.41	-0.34	-0.53	-2.44	0
8.1	3.75	6.45	2.99	1.38	-17.41	0		-2.85	0.36	0.54	1.95	-6.22	0		5.5	3.13	2.49	6.34	-0.32	0		-2.23	1.07	1.38	3.22	-4.02	0
9	29.22	20.08	16.52	9.3	-18.68	0		-4.52	1.34	-0.29	1.7	-12.76	0		-3.15	-1.48	-1.72	1.46	-14.39	0		-11.79	-2.48	-1.76	-0.08	-20.56	0
9.9	40.91	26.69	22.7	11.23	-19.4	0		-0.78	6.85	4.14	7.81	-10.01	0		0.13	2.42	3.72	9.85	-8.91	0		-12.7	0.16	2.51	5.37	-15.75	0
10.8	45.9	28.36	21.35	11.04	-19.33	0		-3.14	6.61	4.89	4.58	-11.15	0		-3.06	-1.27	1.12	5.16	-11.53	0		-13.5	-2.89	-1.36	2.77	-19.8	0
11.7	47.47	31.64	24.09	15.09	-18.63	0		-1.46	6.12	7.58	8.22	-9.54	0		-4.56	-1.12	0.93	6.65	-11.37	0		-14.06	0.06	-0.12	6.16	-18.11	0
12.6	51.59	35.59	26.61	11.12	-18.1	0		-0.4	8.18	8.05	6.42	-8.27	0		-7.53	-1.68	-1.46	4.85	-13.56	0		-15.11	1.44	-2.4	3.99	-21.14	0
13.5	53.71	35.45	26.02	14.35	-16.07	0		-0.21	8.07	4.21	3.95	-10.3	0		-5.94	-2.36	0.78	3.16	-13.06	0		-15.59	-3.45	-0.54	1.15	-19.14	0
14.4	46.99	33.41	21.32	11.24	-25.2	0		-0.13	5.93	4.94	5.18	-11.01	0		-4.32	-1.29	1.16	4.31	-11.65	0		-13.56	-0.66	3.04	6.38	-18.46	0
15.3	54.36	35.79	27.12	15.56	-17.72	0		2.49	9.63	9.66	10.6	-10.05	0		-4.43	1.44	3.51	8.85	-10.68	0		-16.07	0.58	0	3.14	-18.66	0
16.2	57.21	39.29	28.25	19.86	-16.64	0		2.29	5.94	5.32	4.29	-9.56	0		-4.08	-1.22	-0.5	2.97	-13.45	0		-13.01	0.08	-0.5	4.05	-18.02	0
17.1	52.81	37.5	27.47	15.36	-16.66	0		1.46	7.9	6.27	8.32	-6.93	0		-5.81	-2.67	-1.2	2.37	-11.58	0		-12.61	-1.91	-1.51	2.96	-17.98	0
18	48.37	34.14	25.61	12.66	-19.61	0		-0.2	3.55	4.01	3.48	-11.53	0		-5.32	-2.59	-0.37	5.51	-11.9	0		-10.57	1.15	3.38	5.66	-17.23	0
18.9	56.24	38.39	27.09	16.28	-15.34	0		-0.57	5.75	3.63	5.67	-11.07	0		-7.37	-2.62	-0.87	2.3	-12.15	0		-14.63	-1.71	-0.32	0.12	-18.35	0
19.8	50.24	34.8	25.15	13.29	-17.25	0		-3.58	4.47	3.35	4.65	-11.52	0		-6.83	-1.02	1.58	3.22	-11.94	0		-14.43	-1.18	1.28	1.6	-20.54	0
20.7	48.26	32.29	23.41	11.88	-20.23	0		0.83	4.67	6.95	5.98	-9.5	0		-3.41	1.55	3.24	6.88	-8.58	0		-14.32	-0.29	-0.52	2.62	-20.67	0
21.6	49.44	33.12	23.63	13.9	-17.12	0		-2.98	4	5.71	5.01	-11.09	0		-5.29	-0.01	2.25	2.43	-9.19	0		-12.65	0.32	0.35	1.07	-17.01	0
22.5	52.9	35.49	24.64	16.85	-16.68	0		2.43	5.3	6.53	6.36	-8.53	0		-3.39	0.91	0.12	5.07	-11.26	0		-13.8	0.98	-2.15	2.28	-21.9	0
23.4	47.59	31.68	23.81	11.83	-21.87	0		-2.71	5.77	2.02	6.3	-9.92	0		-7.68	-1.72	-0.8	2.76	-10.66	0		-16.25	-3.13	-3.02	-1.32	-21.05	0
24.3	52.5	34.5	23.73	14.18	-19.57	0		2.9	6.33	4.68	4.33	-8.61	0		-8.06	-5.44	-2.28	1.21	-11.02	0		-17.5	-4.7	-4.92	-2.5	-21.03	0
25.2	48.18	29.93	21.85	12.19	-22.91	0		-2.46	1.65	4.14	4.81	-12.32	0		-5.46	-2.31	0.61	5.04	-9.27	0		-15.04	-2.56	-2.37	0.45	-21.75	0
26.1	52.77	37.3	25.26	16.81	-17.52	0		-3	5.93	3.06	3.61	-8.79	0		-6.33	0.71	0.72	4.4	-11.9	0		-14.55	-1.25	-1.56	1.68	-22.25	0
27	49.99	36.01	24.52	14.13	-21.19	0		-1.36	6	3.48	2.93	-10.41	0		-6.57	-1.26	1.39	4.66	-9.52	0		-15.76	-2.34	-1.74	2.88	-22.03	0
27.9	51.79	33.67	23.51	13.88	-18.14	0		0.57	6.65	4.63	6.15	-10.07	0		-4.43	-1.5	0.94	3.43	-11.21	0		-14.06	-2.16	-0.2	-1.23	-22.91	0
28.8	49.74	32.97	21.34	14.23	-18.73	0		-1.05	6.55	3.8	5.53	-9.87	0		-6.01	1.87	0.27	2.46	-13.85	0		-11.35	-0.03	-0.59	0.4	-19.71	0
29.7	49.26	34.5	24.9	15.28	-18.8	0		-1.19	3.13	4.24	7.5	-11.14	0		-7.72	-1.17	0.71	5.06	-11.75	0		-10.46	1.94	-1.69	1.33	-19.72	0
30.6	49.56	33.86	23.39	11.74	-20.56	0		-1.23	6.38	5.81	4.07	-10.77	0		-9.41	-4.39	-0.46	2.8	-12.24	0		-11.57	-2.06	-1.57	-1.05	-17.94	0
31.5	50.93	34.09	28.29	16.44	-17.72	0		-1.62	5.6	4.77	3.69	-11.99	0		-9.3	-4.88	-0.83	0.92	-13.56	0		-13.38	-3.26	-1.64	-0.93	-22.88	0
32.4	52.85	33.69	23.37	12.68	-19.27	0		0.9	4.94	4.38	7.36	-11.19	0		-3.34	0.15	-0.39	5.68	-11.29	0		-11.19	-0.8	0.12	-0.59	-20.73	0
33.3	50.49	35.19	25.12	13.59	-17.15	0		-1.23	2.84	6.97	5.85	-9.12	0		-9.14	-4.34	0.49	1.97	-14.37	0		-12.92	-3.21	-3.08	-0.49	-22.01	0
34.2	50.94	33.49	21.8	14.62	-17.79	0		-0.78	3.3	4.49	6.06	-9.67	0		-5.93	-1.08	0.48	2.37	-10.52	0		-14.13	-1.32	-1.96	-1.01	-20.43	0
35.1	53.62	38.07	26.2	15.77	-16.12	0		2.82	9.22	6.71	7.85	-5.7	0		-6.97	0.91	2.42	6.17	-10.45	0		-13.27	-2.4	-3.96	-1.99	-24.29	0
36	53.13	37.11	26.4	17.44	-15.81	0		-1.66	2.91	5.29	7.5	-14.23	0		-6.62	0.12	-0.93	4.42	-12.75	0		-13.61	-2.27	-2.11	0.33	-21.03	0
36.9	51.61	34.77	24.08	15.5	-15.58	0		-0.24	5.86	6.32	7.9	-9.24	0		-7.4	-2.46	-1.48	3.01	-12.59	0		-15	-4.56	-2.22	1.12	-21.85	0
37.8	52.95	37.29	25.15	14.2	-17.22	0		0.59	4.24	5.48	5.15	-8.4	0		-7.33	-1.92	1.95	0.96	-11.83	0		-14.53	-4.52	-4	-2.63	-24.85	0
38.7	53.95	37.85	24.9	14.93	-16.62	0		1.47	8.6	6.58	8.58	-8.01	0		-5.39	1.11	1.55	5.67	-7.68	0		-13.99	-1.43	-4.28	-1.86	-22.91	0
39.6	50.78	36.47	23.04	11.06	-20.7	0		0.12	5.8	6.59	5.12	-8.43	0		-5.78	-0.76	2.79	6.2	-10.09	0		-9.28	-1.98	0.34	1.2	-18.62	0
40.5	54.19	32.71	25.3	15.51	-20.89	0		1.38	5.14	7.64	7.58	-8.93	0		-5.82	1.54	4.14	6.71	-9.97	0		-11.11	-1.01	-0.03	-0.31	-19.97	0
41.4	51.37	37.78	27.24	14.75	-16.45	0		-1.43	5.97	3.6	6.64	-9.92	0		-6.53	-1.83	2.51	6.11	-10.87	0		-11.4	-2.6	-1.22	0.12	-23.18	0
42.3	51.38	33.61	21.73	12.17	-17.57	0		-3.38	4.98	0.14	1.13	-10.11	0		-8.07	0.5	-3.06	1.32	-11.02	0		-12.25	-3.99	-4.64	-1.41	-22.93	0
43.2	51.08	33.68	25.4	13.95	-21.78	0		-2.26	4.62	3.06	5.27	-14.29	0		-6.5	-1.86	0.37	5.86	-12.09	0		-13.15	-4.99	-4.27	-2.31	-23.4	0
44.1	54.4	34.45	28.34	14.65	-14.94	0		3.06	4.97	7.43	8.31	-4.96	0		-6.72	-0.78	2.58	4.69	-10.17	0		-13.55	-2.2	-0.55	-0.6	-24.5	0
45	51.41	34.77	26.69	11.94	-15.15	0		0.14	4.89	3.63	3.75	-8.59	0		-4.15	1.84	4.25	5.08	-8.39	0		-11.5	-3.34	-4.68	-2.12	-22.86	0
45.9	49.02	31.92	24.75	15.08	-20.52	0		-3.12	4.61	5.32	7.49	-11.19	0		-12.13	-1.97	-0.37	1.88	-12.31	0		-12.74	-3.86	-3.02	-1.3	-25.65	0
46.8	51.85	33.39	23.55	11.99	-18.92	0		0.54	8.05	6.13	6.49	-8.34	0		-5.87	0.48	2.86	5.48	-7.29	0		-8.56	-2.01	-0.13	0.72	-22.78	0
47.7	53.18	34.36	23.46	14.58	-16.16	0		0.5	6.76	4.2	8.83	-6.5	0		-6.3	0.81	2.92	5.4	-7.6	0		-8.68	-3.37	0.65	-0.42	-20.33	0
48.6	51.44	36.31	23.69	12.62	-16.61	0		0.53	6.01	5.93	5.89	-9.64	0		-6.49	-1.69	2.25	1.48	-10.49	0		-10.26	-2.62	-1.9	-4.9	-23.35	0
49.5	52.45	35.12	27.56	13.98	-15.96	0		0.77	5.43	4.58	5.18	-10.42	0		-5.66	0.47	1.33	2.89	-13.04	0		-8.09	-1.02	-3.97	0.46	-22.53	0
50.4	51.88	36.3	28.58	16.95	-15.06	0		-1.75	7.96	5.96	7.16	-6.68	0		-9.04	-2.57	-0.34	3.21	-10.53	0		-10.9	-5.13	-4.45	-3.88	-22.55	0
51.3	53.26	35.33	27.79	15.02	-15.93	0		-0.15	7.7	8.83	10.35	-5.92	0		-10.25	-0.9	2.08	5.13	-7.74	0		-14.51	-5.25	-3.64	-5.59	-24.06	0
52.2	52.45	36.93	26.56	14.98	-16.93	0		3.07	10.15	9.86	10.99	-3.97	0		-6.77	3.12	2.25	4.65	-9.64	0		-8.61	-2.92	-1.98	1.02	-22.39	0
53.1	48.37	33.29	21.91	12.96	-16.91	0		-2.39	5.01	4.1	2.77	-9.59	0		-9.91	-4.99	0.06	0.16	-13.67	0		-9.02	-2.17	-3.92	-4.46	-22.91	0
54	53.02	35.02	25.84	13.86	-17.09	0		1.54	6.94	4.25	5.53	-7.33	0		-4.56	2.47	4.54	4.4	-6.5	0		-10.21	-5.21	-4.66	-3.19	-23.03	0
54.9	52.8	32.78	23.81	16.27	-18.86	0		3.08	7.53	6.47	5.96	-7.1	0		-5.46	4.17	3.75	4.55	-8.34	0		-12.52	-3.51	-4.98	-3.91	-22.27	0
55.8	44.92	29.13	21.08	11.19	-21.06	0		-0.03	6	4.85	5.41	-11.02	0		-4.25	0.2	1.94	6.71	-8.76	0		-6.05	-2.31	-2.25	2.27	-20.37	0
56.7	50.5	31.9	24.74	13.1	-19.55	0		1.22	5.5	2.59	5.24	-10.34	0		-6.13	2.32	2.69	4	-10.98	0		-6.31	-2.1	0.68	-0.43	-20.78	0
57.6	48.32	31.52	23.32	11.94	-18.01	0		-0.85	5.79	6.22	8.6	-8.13	0		-6.08	2.48	3.31	6.86	-9	0		-8.27	-3.05	-5.7	-5.35	-25.04	0
58.5	48.76	31.14	22.21	14.3	-19.33	0		2.56	8.26	5.95	8.47	-6.5	0		-6.5	1.05	2.22	6.06	-8.71	0		-9.98	-5.7	-2.69	-2.45	-22.02	0
59.4	51.63	35	26.32	15.28	-16.43	0		0.35	6.53	6.45	7.81	-5.35	0		-5.4	1.59	5.42	7.68	-6.22	0		-6.95	-3.36	-2.54	-5.97	-23.44	0
60.3	50.53	34.96	23.63	15.39	-16.45	0		2.94	5.99	4.74	11.31	-8.38	0		-6.71	0.99	1.46	5.92	-9.91	0		-6.09	-2.63	-3.18	-2.86	-22.9	0
61.2	48.96	36.21	24.57	14.41	-14.73	0		1.34	6.51	4.55	7.14	-7.67	0		-4.89	1.07	3.08	6.94	-8.83	0		-5.37	-1.12	-4.58	-3.18	-22.31	0
62.1	51.34	32.86	24.12	12.22	-16.73	0		2.53	5.96	5.89	8.36	-7.86	0		-6.78	-0.13	1.76	2.79	-12.37	0		-4.72	-2.39	-1.88	-3.71	-24.42	0
63	50.3	32.07	27.26	14.49	-17.3	0		5.26	5.59	7.19	8.14	-6.5	0		-4.4	-0.91	5.34	5.31	-6.78	0		-8.65	-6.61	-3.45	-6.36	-24.14	0
63.9	50.71	36.2	25.33	17.58	-18.9	0		2.84	7.43	5.79	6.57	-9.37	0		-7.08	2.06	2.93	3.17	-11.36	0		-5.26	-2.99	-2.09	-3.87	-20.59	0
64.8	47.73	33.16	24.07	13.59	-19.69	0		2.06	7.89	6.76	9.72	-8.08	0		-5	3.84	3.43	7.65	-4.01	0		-8.12	-1.96	-4.12	-2.91	-21.32	0
65.7	49.64	36.7	25.22	14.45	-14.82	0		-0.3	2.76	4.08	6.64	-9.27	0		-5.02	1.43	1.71	5.31	-10.13	0		-1.55	-0.92	1.14	-2.31	-22.67	0
66.6	47.52	34.97	21.97	14.34	-19.02	0		2.58	8	5.48	9.17	-8.83	0		-3.78	3.35	5.95	8.06	-6.86	0		-1.88	-1.48	0.09	-3.88	-22.82	0
67.5	14.36	15.42	7.23	8.62	-9.84	0		1.1	-0.51	-0.06	3.86	-4.71	0		-3.46	-1.12	0.38	0.36	-8.48	0		5.19	-5.37	-6.45	-7.42	-20.19	0
68.4	2.25	2.02	-2.37	-0.18	-8.08	0		6.28	3.57	1.26	2.11	-5.17	0		1.83	3.13	3.87	4.53	-2.1	0		10.03	-4.9	-6.12	-5.91	-11.64	0
69.3	-1.38	0.53	0.15	0.65	-4.22	0		4.55	-0.36	4.48	3.25	-2.05	0		-0.08	0.87	4.59	2.38	1.35	0		12.13	-6.97	-5.31	-7.06	-9.95	0
70.2	-0.93	-2.88	-1.21	-0.88	-3.6	0		5.2	-0.45	-0.17	2.36	-1.61	0		0.61	3.37	3.69	2.34	-1.44	0		12.39	-2.38	-3.45	-5.71	-8.78	0
71.1	2.73	2.63	2.3	1	2.49	0		6.44	2.1	3.06	3.06	1.94	0		0.88	4.03	2.12	1.88	-0.24	0		11.56	-3.92	-7.11	-10.05	-8.18	0
72	-4.57	-3.89	-5.27	-4.04	-4.19	0		9.27	1.68	3.47	4.16	1.62	0		-0.67	-0.54	-0.94	1.95	-0.61	0		9.97	-5.39	-7.1	-7.35	-9.09	0
72.9	-1.12	-1.54	-1.35	0.68	-1.37	0		9.2	2.91	4.44	4.19	2.8	0		-2.16	2.14	2.85	1.51	2.03	0		8.06	-7.39	-6.58	-10.13	-8.67	0
73.8	0.29	1.27	1.35	5.84	-0.2	0		9.69	4.13	3.87	4.73	1.37	0		1.68	2.46	5.12	4.39	3.56	0		8.11	-6.03	-6.71	-7.11	-7.85	0
74.7	-1.77	-4.87	-2.52	-1.29	0.35	0		5.27	0.11	1.86	2.99	-0.14	0		-3.23	0.75	1.93	0.12	-0.31	0		9.7	-6.11	-9.96	-8.8	-9.35	0
75.6	-4.12	-5.48	-2.24	-3.08	-2.52	0		6.1	-1.68	-0.2	-1.23	-2.6	0		-2.88	0.61	-0.84	0.11	0.24	0		8.02	-7.72	-9.36	-11.49	-8.05	0
76.5	-3.43	-2.3	-1.11	-1.49	-0.26	0		5.72	1.02	1.42	1.47	-0.21	0		-5.11	0.47	0.43	-0.86	-2.02	0		9.13	-6.21	-5.84	-9.44	-9.59	0
77.4	-3.07	-4.07	-0.54	-0.37	-1.93	0		4.04	-1.72	-1.8	-1.8	-1	0		-1.14	0.64	-0.34	0.39	2.51	0		13.67	-5.22	-6.94	-7.5	-6.69	0
78.3	-3.77	-2.37	-1.39	1.95	2.24	0		7.31	3.6	1.13	3.71	4.6	0		1.44	2.58	1.42	3.73	0.95	0		10.35	-5.39	-6.21	-9.77	-7.13	0
79.2	-5.76	-6.01	-0.56	-1.66	1.57	0		7.49	1.21	1.23	2.79	2.61	0		0.68	2.44	3.78	3.72	2.58	0		11.32	-6.94	-5.03	-8.92	-5.38	0
80.1	-8.04	-0.31	-1.91	0.32	-1.31	0		6.47	0.73	2.97	1.17	1.35	0		-0.39	-0.37	0.95	0.25	1.8	0		10.3	-6	-6.22	-8.94	-8.56	0
81	-2.32	-0.67	-0.11	0.26	2.34	0		3.95	-1.27	-1.34	1.75	-0.57	0		-1.25	3.01	2.72	2.86	4.55	0		10.15	-5.52	-6.78	-9.23	-8.62	0
81.9	-4.67	-4.6	-1.83	-1.18	0.9	0		6.19	0.5	3.29	4.54	3.64	0		-0.11	0.9	2.84	1.44	1.93	0		13.99	-0.07	-4.27	-6.63	-2.59	0
82.8	-3.74	1.17	1.04	0.59	0.2	0		6.45	2.18	1.52	1.3	1.55	0		0.51	2.47	4.19	3.76	4.48	0		15.58	-0.6	-1.91	-5.57	-3.07	0
83.7	-5.01	-3.51	-2.31	-0.21	0.78	0		4.95	-0.93	1.08	0.59	-0.38	0		-1.44	3.97	3.7	-0.1	-1.46	0		11.86	-6.36	-3.31	-7.6	-6.68	0
84.6	-3.83	-4.65	-3.06	-2.56	-0.31	0		7.32	2	0.83	3.31	5.99	0		-1.81	1.61	2.17	0.05	4.55	0		11.48	-4.78	-4.03	-7.08	-4.48	0
85.5	-9.05	-4.35	-5.41	-4.45	-0.94	0		9.94	3.99	3.72	5.84	5.47	0		-0.74	3.47	3.79	2.27	4.88	0		9.03	-4.91	-6.24	-8.02	-6.73	0
86.4	-4.51	-0.93	-1.99	-0.64	-0.03	0		7.09	1.34	1.53	6.99	4.53	0		-1.86	2.63	0.7	4.83	4.42	0		8.31	-5.58	-5.1	-10.12	-5.81	0
87.3	-5.75	-4.62	-4.54	0.78	-0.44	0		5.53	0.76	-1.16	2.6	0.25	0		0.45	2.1	2.18	1.51	2.44	0		11.18	-3.56	-5.18	-10.28	-4.87	0
88.2	-4.86	-0.15	0.93	-1.51	-0.83	0		4.72	1.43	0.42	3.08	0.25	0		-0.68	4.15	1.62	3.14	2.64	0		12.21	-6.61	-6.52	-9.97	-7.25	0
89.1	-7.94	-4.02	-4.85	-4.88	-1.22	0		3.3	-1.1	1.03	-0.39	-0.55	0		-2.43	1.03	0.37	0.15	-1.37	0		6.55	-8.76	-10.92	-13.44	-9.77	0
90	-5.49	-1.88	-1.7	1.04	-1.11	0		6.43	1.84	3.07	1.69	0.97	0		-1.71	1.46	3.68	-0.23	1.46	0		12.63	-0.86	-4.38	-5.78	-5.13	0
90.9	-8.01	-5.15	-6.02	-2.13	-0.27	0		5.78	-2.11	-0.96	-3.18	-0.36	0		-3.04	-1.08	0.21	-4.19	-0.02	0		9.73	-3.7	-5.32	-9.39	-8	0
91.8	-9.79	-5.32	-6.2	0.37	-1.48	0		3.93	-1.55	-1.05	1.87	0.2	0		-6.17	-0.28	0.53	-2.31	-0.43	0		8.31	-5.39	-4.98	-8.73	-5.89	0
92.7	-7.45	-2.85	-3.5	-1.47	-1.95	0		4.28	0.61	-0.82	0.06	1.13	0		-5.49	-1.29	-0.68	-3.95	-0.04	0		6.41	-5.17	-2.84	-8.41	-6.24	0
93.6	-8.01	-4.17	-5.73	-2.33	-1.68	0		4.8	0.75	1.93	4.71	2.29	0		0.54	1.6	3.91	2.47	3.69	0		10.44	-3.37	-3.03	-7.8	-5.54	0
94.5	-3.93	-4.28	-3.79	-0.62	-2.19	0		8.49	2.05	3.1	2.42	2.45	0		0.82	2.13	1.28	-0.67	1.89	0		9.87	-6.13	-6.68	-10.77	-7.7	0
95.4	-5.19	-3.14	-2.31	-2.96	0.93	0		5.9	4.77	2.43	4.41	3.82	0		-2.11	3.31	1.3	1.32	2.81	0		8.95	-7.02	-4.13	-9.75	-4.78	0
96.3	-6.1	-4.7	-3.84	-3.48	-0.81	0		4.25	-1.26	-0.38	-1.06	-1.86	0		-4.03	-2.17	-0.56	0.63	0.31	0		10.13	-5.31	-7.29	-9.75	-5.53	0
97.2	-4.53	-4.34	-2.5	-2.55	-0.06	0		4.88	-0.17	0.66	-0.34	0.82	0		-5.83	1.33	3.86	0.93	2.1	0		11.28	-2.95	-2.83	-7.27	-2.81	0
98.1	-7.35	-6.86	-2.92	-1.77	-2.47	0		2.92	-2.37	0.75	-3.37	-0.52	0		-4.29	-0.76	3.31	-0.28	1.73	0		11.18	-4.48	-5.73	-6.5	-6.6	0
99	-5.93	-4.9	-5.41	-2.24	-2.71	0		2.8	-0.96	-2.6	-2.34	-2.43	0		-2.82	0.08	3.99	-1.69	0.78	0		10.17	-6.53	-5.31	-11.12	-5.8	0
99.9	-7.97	-3.45	-2.13	0.01	-0.55	0		7.93	5.79	1.38	5.66	2.04	0		1.39	6.24	2.53	1.52	3.18	0		10.72	-3.1	-5.31	-6.95	-5.51	0
100.8	-8.1	-2.83	-2.59	0.42	-0.53	0		6.58	5.14	3.99	5.34	1.9	0		0.18	2.71	3.81	3.27	2.29	0		12.59	-5.06	-3	-7.52	-4.1	0
101.7	-7.33	-4.16	-2.27	-1.99	-0.24	0		2.46	-2.15	1.73	0.22	-0.85	0		-5.39	-1.67	2.4	-1.75	-0.56	0		7.73	-5.98	-4.39	-10.31	-6.01	0
102.6	-3.01	-1.52	-4.02	-0.36	-1.32	0		4.09	0.86	3.43	1.25	2.02	0		-4.27	3.3	3.64	-1.29	2.43	0		7.78	-3.82	-6.06	-11.85	-7	0
103.5	-3.64	-2.53	0.37	0.59	1.45	0		4.74	2.06	4.35	0.1	0.96	0		-0.36	2.97	7.68	2.53	5.51	0		8.79	-7	-5.3	-8.69	-5.77	0
104.4	-7.3	-5.32	-3.15	-2.43	-1.12	0		4.87	0.37	2.01	0.73	-1.6	0		-1.98	1.66	4.62	0.53	-0.58	0		9.73	-4.9	-4.16	-7.23	-5.01	0
105.3	-9.01	-4	-3.02	-4.58	-2.51	0		4.98	4.85	3.58	-0.51	0.84	0		-1.15	2.59	2.24	0.38	2.59	0		10.07	-5.26	-7.61	-8.83	-7.6	0
106.2	-7.15	-3.86	-3.18	-3.01	0.14	0		5.25	0.69	1.71	-0.58	0.91	0		-1.4	-1.37	3.77	3.24	1.09	0		7.39	-5.88	-5.4	-10	-5.39	0
107.1	-7.06	-2.77	-3.85	-0.72	-2.16	0		4.51	3.51	1.67	-0.57	0.55	0		-2.38	3.95	4.41	0.27	4.45	0		6.48	-3.59	-3.61	-9.86	-6.15	0
108	-10.47	-3.91	-2.87	-1.85	-2.17	0		4.16	3.31	2.67	0.19	0.5	0		0.05	0.25	2.6	-0.44	1.4	0		11.88	-4.16	-5.28	-9	-5.75	0
108.9	-6.57	0.35	-0.47	-0.79	0.46	0		4.74	1.97	3.53	1.9	2.92	0		-2.7	0.3	-0.15	-1.31	2.48	0		8.97	-3.81	-7	-13.67	-6.96	0
109.8	-4.29	-3.35	-2.64	-2.04	-1.28	0		4.94	-0.56	0.62	0.85	-0.21	0		-3.46	-0.87	-0.26	0.63	1.58	0		9.37	-4.78	-4.14	-9.09	-7.23	0
110.7	-5.72	-1.74	-0.92	0.57	-0.56	0		4.49	3.48	1.27	0.79	-0.64	0		-4.73	2.16	3.4	0.91	-0.35	0		4.72	-5.88	-7.77	-10.81	-9.28	0
111.6	-5.49	-3.53	-0.81	-1.28	-2.16	0		3.28	0.09	-0.94	-0.72	1.11	0		-3.99	-0.77	0.93	1.1	2.02	0		6.18	-9.09	-6.53	-10.36	-9.32	0
112.5	-6.25	-5.35	-6.36	-7.03	-4.69	0		8.51	2.47	-1.43	-1.22	-1.7	0		-0.38	1.79	1.06	2.43	1.02	0		10.51	-6.13	-7.07	-8.11	-6.06	0
113.4	-8.05	-4.78	-4.05	-3.04	-3.83	0		5.39	0.85	3.9	1.82	1.25	0		0.31	4.36	5.57	5.61	6.18	0		11.48	-3.87	-3.88	-5.81	-3.45	0
114.3	-4.36	-2.05	-2	1.99	-0.39	0		4.06	0.65	-1.14	0.46	1.43	0		-1.83	-0.12	2.28	0.39	3.18	0		6.14	-6.95	-3.77	-9.96	-6.59	0
115.2	-7.25	-1.31	-1.15	-2.04	-2.62	0		2.4	1.03	0.29	0.51	-0.97	0		-2.28	2.51	3.07	1.96	2.71	0		8.19	-4.68	-6.44	-9.16	-6.01	0
116.1	-6.98	-3.91	-3.51	-3.06	-1.41	0		5.63	0.51	-1.52	0.42	-0.33	0		-1.21	1.86	5.45	1.63	2.59	0		10.46	-3.9	-1.94	-7.88	-4.65	0
117	-6.26	-3.36	-2.34	-1.82	-0.17	0		4.86	3.04	2.77	2.48	1.48	0		-2.26	4.74	2.43	1.24	2.12	0		9.36	-2.64	-3.69	-8.87	-4.11	0
117.9	-5.41	-2.43	1.78	1.91	1.41	0		5.21	0.96	3.76	2.59	0.81	0		-1.33	0.78	1.8	-0.92	4.23	0		9.96	-3.71	-3.61	-9.73	-2.19	0
118.8	-4.19	-3.77	-2.39	-0.39	-0.28	0		8.53	1.18	3.74	3.64	4.12	0		-2.1	-0.96	4.36	-0.08	0.86	0		7.91	-7.02	-5.31	-10.24	-6.68	0
119.7	-5.72	0.57	-3.47	3.86	-0.62	0		3.96	0.14	-1.18	1.66	-1.7	0		-1.56	0.05	1.27	0.66	-0.55	0		12.59	-3.7	-2.31	-7.89	-2.03	0
120.6	-10.06	-7.42	-6.43	-5.5	-3.87	0		5.72	3.82	2.59	-2.21	1.11	0		-0.96	5.14	5.5	1.41	4.77	0		9.7	-2.19	-3.91	-7.5	-3.39	0
121.5	-4.84	0.63	2.49	1.18	4.93	0		3.89	1.43	1.96	1.54	-0.26	0		-0.51	0.34	1.39	-0.86	-1.37	0		14.75	-2.09	-1.87	-7.61	-2.68	0
122.4	-7.25	-1.59	-0.01	-1.46	1.38	0		7.56	4.17	1.17	3.21	4.5	0		-2.36	4.07	0.53	3.3	3.02	0		6.84	-5.47	-6.1	-9.19	-5.59	0
123.3	-3.44	1.61	1.62	-0.11	0.56	0		4.45	0.01	3.09	-1.13	-1.6	0		-5.14	-2.32	0.21	-5.5	-3.68	0		7.78	-5.02	-3.46	-9.75	-7.35	0
124.2	-10.22	-4.27	-0.64	-1.96	-0.3	0		3.38	0.68	4.73	3.61	2.16	0		-3.74	0.02	-0.24	-0.6	-0.61	0		8.03	-5.59	-5.91	-11.18	-7.55	0
125.1	-6.96	-2.8	-2.46	-4.85	-3.02	0		7.66	5.11	2.72	-1.79	0.94	0		0.12	2.17	3.19	-3.17	3.08	0		7.32	-8.42	-7.3	-12.75	-5.36	0
126	-7.24	-6.48	-4.69	-4.37	-0.79	0		3.25	-1.74	-0.12	-1.11	0.74	0		-2.55	-0.83	2.49	1.47	2.55	0		9.22	-5.94	-6.16	-8.34	-7.72	0
126.9	-5.09	-2	2.16	-1	0.16	0		4.28	-1.25	2	-0.03	1.05	0		-5.05	-0.23	3.43	1.66	2.11	0		7.94	-2.98	-2.89	-9.35	-4.27	0
127.8	-6.25	-3.99	-4.38	-0.24	-0.76	0		9.27	0.77	0.54	-0.18	2.62	0		0.06	0.11	2.29	-1.06	2.95	0		10.84	-3.8	-1.94	-6.35	-3.24	0
128.7	-6.03	-3.48	-2.06	-1.89	-1.17	0		4.8	2.63	2.25	-1.33	1.46	0		1.53	3.94	4.54	0.52	7.83	0		7.92	-6.5	-5.4	-12.58	-6.01	0
129.6	-7.91	-3.1	-4.99	-3.99	-2.39	0		5.46	2.12	-1.13	-1.85	-0.2	0		-1.76	2.6	4.35	-1.27	4.4	0		7.75	-5.89	-3.36	-10.31	-6.31	0
130.5	-7.05	-3.62	-4.76	-2.34	-3.8	0		1.66	-1.65	-1.74	-1.35	-5.61	0		-3.06	2.72	3.99	-0.39	1.16	0		8.11	-5.52	-2.91	-11.57	-5.78	0
131.4	-6.99	-2.18	-1.32	-0.75	-2.73	0		4.53	0.27	2.2	0.86	-2.59	0		0.24	4.31	6.06	3.07	4.6	0		9.95	-4.92	-3.86	-10.37	-6.54	0
132.3	-5.77	-2.62	-2.43	-4.13	2.47	0		4.6	0.4	-0.39	-1.42	-0.74	0		-1.34	-2.07	2.64	-1.5	0.98	0		11.48	-4.66	-3.97	-9.6	-6.07	0
133.2	-6.78	-0.71	-4.52	-2.03	-2.64	0		3.26	0.87	-1.34	-3.21	-2.41	0		-5.42	1.61	0.07	-2.11	-2.79	0		6.77	-6.08	-6.54	-10.41	-9.54	0
134.1	-8.18	-3.5	-2.66	-0.88	0.54	0		4.86	-2.36	0.03	1.28	2.86	0		-0.13	2.66	3.34	-0.42	1.11	0		10.04	-3.18	-4.82	-8.17	-4.62	0
135	-8.26	-3.81	-4.62	-2.63	-2.02	0		8.58	3.2	4.6	-0.29	2.37	0		0.88	4.27	6.18	1.88	4.7	0		11.7	-5.28	-4.5	-9.4	-4.6	0
135.9	-9.83	-3.46	-3.58	1.15	-2.77	0		2.73	-1.26	0.38	0.72	-1.39	0		-0.46	2.79	4.25	-0.6	3.62	0		10.5	-4.31	-5.25	-9.9	-3.49	0
136.8	-6.64	-3.03	-0.84	1.73	-1.18	0		2.62	-0.97	2.39	-0.24	-1.84	0		-2.78	-1.42	3.37	-2.47	-1.37	0		7.41	-8.59	-2.97	-10.33	-9.23	0
137.7	-7.57	-1.59	-3.96	-2.54	-0.7	0		5.19	2.45	0.81	-2.3	1.99	0		-2.15	-0.18	3.5	-1.45	1.79	0		8.55	-9.34	-6.66	-10.26	-9.02	0
138.6	-7.85	-4.03	-1.56	-2.68	-2.53	0		5.91	2.16	5.37	3.09	-0.24	0		-1.01	0.38	3.18	0.94	1.88	0		12.61	-3.22	-2.91	-8.53	-5.08	0
139.5	-5.28	-0.8	0.39	-1.61	2.07	0		8.23	3.9	3.3	2.51	6.47	0		1.28	2.97	0.52	1.87	5.62	0		5.32	-8.44	-9.97	-11.78	-9.58	0
140.4	-7.23	-5.18	-3.9	-1.17	-3.61	0		4.07	-1.36	1.77	-0.03	-3.13	0		-1.91	0.84	6.61	2.01	2.81	0		6.49	-8.29	-4.18	-10.99	-10.15	0
141.3	-8.15	-2.11	-1.02	-0.62	1.44	0		4.89	2.48	2.96	4.05	1.64	0		-1.34	-0.96	2.64	1.86	1.8	0		8.49	-7.27	-5.26	-12.54	-7.65	0
142.2	-9.79	-3.14	-5.99	-3.92	1.5	0		5.34	3.48	1.45	0.47	4.34	0		-1.81	0.3	3.28	3.43	1.94	0		11.55	-5.4	-4.63	-4.62	-2.28	0
143.1	-5.55	-4.39	-3.13	-3.49	-1.19	0		4.08	1.06	-1.35	-0.34	1.07	0		-1.74	0.98	1.17	-1.88	-0.74	0		6.47	-4.85	-6.73	-12.3	-7.59	0
144	-6.1	-0.65	1.62	-2.62	-1.24	0		2.65	2.69	1.66	-1.71	-0.88	0		-3.84	0.5	3.31	-1.35	-1.23	0		5.67	-7.41	-6	-9.67	-6.51	0
144.9	-7.18	-1.82	-0.02	-0.32	-0.4	0		4.45	1.15	1.23	0.5	-0.48	0		-4.46	-4.07	0.88	-2.36	0.69	0		7.81	-8.7	-3.27	-7.87	-4.73	0
145.8	-9.38	-4.18	-0.78	-5.21	-2.24	0		2.13	3.81	2.41	-0.99	-1.25	0		-0.79	2.6	2.54	0.33	0.93	0		11.08	-3.65	-3.41	-8.69	-6.98	0
146.7	-6	-1.37	-0.72	0.93	-0.91	0		4.84	1.45	0.89	1.18	3.41	0		-1.07	1.16	4.61	2.04	5.91	0		8.05	-4.19	-2.76	-6.4	-3.33	0
147.6	-6.47	-2.71	-2.32	-3.3	-3.11	0		8.52	2.91	5.35	3.56	3.64	0		0.73	3.2	4.66	0.87	2.76	0		10.14	-6.04	-6.38	-10.87	-5.85	0
148.5	-5.46	-2.28	-0.53	-2.19	-2.19	0		4.91	1.88	2.31	-1.35	-2.11	0		-3.55	-0.36	-0.48	-4.59	0.19	0		4.94	-6.37	-7.31	-12.63	-6.66	0
149.4	-8.63	-1.68	-1.15	-1.87	1.03	0		1.45	-1.15	1.2	-2.68	2.17	0		-1.39	-0.83	1.62	-1.67	2.54	0		11.49	-7.33	-5.36	-8.73	-8.34	0
150.3	-7.1	-1.55	-1.02	1.54	-1.34	0		6.65	2.73	1.31	0.66	0.59	0		1.17	1.79	1.09	-0.58	4.64	0		7.64	-6.58	-5.71	-11.69	-5.62	0
151.2	-7.36	-4.3	-3.92	-3.98	-1.89	0		6	1.23	2.43	-0.41	-0.21	0		-0.67	1.25	2.12	-0.56	1.49	0		8.97	-5.47	-4.04	-8.54	-8	0
152.1	-8.64	-4.49	-5.8	-0.34	-3.67	0		3.2	-1.53	-2.67	-2.63	-4.96	0		-3.67	-1.45	-0.05	-4.01	0.13	0		4.54	-8.15	-9.53	-13.38	-10.12	0
153	-6.67	-5.39	-3.36	-1.22	-1.44	0		4.28	2.01	0.41	1.96	0.83	0		-1.3	3.65	4.17	0.06	3.48	0		9.31	-4.13	-3.87	-10.83	-4.85	0
153.9	-11.41	-3.22	-3.21	-3.88	-3.79	0		4.87	1.59	2.19	-0.86	-0.11	0		0.72	1.97	0.38	-1.37	-0.8	0		5.21	-6.61	-9	-12.69	-10.16	0
154.8	-10.04	-3.07	-2.41	-1.59	-1.96	0		2.39	-1.93	-0.69	-0.99	-1.93	0		1.27	0.24	1.72	1.67	-0.13	0		4.8	-6.88	-7.7	-10.72	-9.9	0
155.7	-6.31	-0.79	-2.69	-3.27	-2.44	0		7.67	0.68	0.52	-2.54	-1.69	0		0.86	2.07	3.43	1.35	2.49	0		10.48	-1.95	-2.8	-8.25	-5.35	0
156.6	-8.49	-3.89	-3.26	-2.41	-2.37	0		2.86	0.16	-0.44	-1.34	0.52	0		-5.88	-4.71	0.62	-2.64	0.16	0		5.86	-7.53	-5.02	-11.83	-6.82	0
157.5	-9.49	-3.35	-3.43	-2.69	-1.37	0		3.63	0.26	-1.54	-1.35	-0.2	0		-2.54	-0.91	2.69	-0.81	4.1	0		6.55	-7.93	-7.65	-10.69	-5.69	0
158.4	-8.21	-5.05	-0.8	-3.86	-1.12	0		2.58	-1.9	-1.16	-2.85	0.01	0		-6.01	-3.12	-2.19	-3.66	0.16	0		6.74	-8.23	-6.91	-10.97	-7.37	0
159.3	-5.14	-3.58	-1.97	-1.25	1.8	0		6.82	0.72	0.98	0.07	1.64	0		-0.25	2.56	3.7	0.58	2.28	0		9.2	-2.17	-4.52	-9.68	-4.72	0
160.2	-5.52	-1.47	-2.72	1.3	1.6	0		4.14	1.33	0.7	0.28	-2.34	0		-2.28	-0.43	2.73	-0.96	-0.82	0		8.77	-5.29	-2.96	-9.58	-5.61	0
161.1	-8.69	-3.69	-3.22	-1.27	-3.38	0		3.2	-0.52	-3.41	-2.26	-1.69	0		-0.87	1.54	-0.07	1.1	2.72	0		9.8	-2.66	-3.47	-10.12	-3.62	0
162	-9.73	-6.81	-5.84	-2.89	-2.98	0		2.32	1.58	1.83	-1.06	-2.01	0		1.02	5.15	4.9	1.48	2.52	0		12.75	-3.68	-4.38	-9.71	-4.77	0
162.9	-7	-1.47	1.76	0.8	0.4	0		7.91	3.49	3.55	5.32	4.63	0		-2	1.62	2.88	-1.92	4.63	0		11.54	-3.77	-2.07	-7.88	-0.95	0
163.8	-7.91	-0.56	-2.35	-0.26	0.1	0		3.06	3.41	1.11	-0.5	1.54	0		-0.97	0.97	1.97	-2.44	3.11	0		7.36	-4.88	-5.3	-13.8	-6.83	0
164.7	-10.67	-6.99	-5.69	-6.8	-5.47	0		4.05	0.27	0.88	-3.06	-2.36	0		-1.09	2.56	2.5	0.98	4.37	0		5.31	-6.42	-6.72	-12.56	-8.32	0
165.6	-8.68	-3.19	-2.1	-3.73	-2.27	0		1.83	-0.42	-1.48	-3.09	-0.01	0		-2.38	-3.1	3.39	-0.41	0.97	0		9.49	-4.3	-2.85	-9.02	-7.98	0
166.5	-10.23	-3.05	-3.77	-3.07	-3.02	0		2.27	-1	-0.06	-1.94	-1.76	0		-2.39	-1.08	2.11	-0.96	3.02	0		12	-2.75	-1.11	-6.52	0.68	0
167.4	-12.31	-5.46	-2.7	-3.99	-4.37	0		4.04	1.1	1.84	0.67	1.7	0		-0.62	2.95	5.14	2.81	1.97	0		5.99	-4.52	-3.87	-9.94	-6.8	0
168.3	-8.78	-2.82	-2.56	-2.76	-1.93	0		4.83	2.61	3.35	0.79	2.73	0		-2.18	1.52	3.1	-1.82	2.96	0		6.95	-5.13	-5.03	-9.47	-8.06	0
169.2	-8.04	-2.52	-3.04	-1.91	-2.35	0		3.82	-0.75	2.6	0.09	-2.26	0		0.05	-0.17	2.23	-1.99	2	0		8.6	-8.67	-7.12	-14.19	-5.97	0
170.1	-10.97	-4.99	-2.98	-6.57	-1.07	0		1.21	-0.15	0.67	-0.88	0.86	0		-1.7	0.69	5.89	-0.76	5.5	0		11.08	-5.43	-3.84	-8.38	-5.85	0
171	-9.31	-2.34	-2.09	-0.87	-3.59	0		5.14	1.61	1.08	-1.39	1.82	0		-0.16	1.08	4.6	-0.81	2.36	0		8.53	-3.78	-2.75	-10.01	-5.65	0
171.9	-9.9	-4.96	-2.11	-3.7	0.74	0		2.02	1.39	1.18	-1.65	-3.53	0		-2.79	1.92	2.36	-1.23	-1.59	0		6.65	-6.35	-5.71	-10.65	-7.48	0
172.8	-8.64	-5.45	-3.16	-3.85	-1.58	0		5.74	1.14	3.84	1.87	3.22	0		-0.59	2.28	1.89	-0.96	1.86	0		8.26	-7.62	-6.68	-11.67	-11.19	0
173.7	-7.58	-4.38	-5.81	-2.21	0.6	0		5.43	2.7	0.93	-0.37	2.45	0		-3.51	1.09	1.88	-0.77	1.26	0		6.03	-4.57	-4.2	-11.56	-8.08	0
174.6	-7.59	-2.51	-1.87	-1.55	-1.35	0		-0.69	-0.57	-1.82	-2.21	-5.59	0		-2.41	-0.17	2.02	-2.13	-0.17	0		9.11	-6.73	-7.45	-12.83	-6.86	0
175.5	-6.69	-1.25	-3.2	-0.44	-0.95	0		3.72	0.64	3.34	0.1	1.09	0		-0.46	-0.49	4.34	-1.05	3.36	0		7.16	-8.38	-4.01	-11.69	-6.37	0
176.4	-6.63	0.35	-2.02	-2.46	-2.81	0		6.45	3.4	1.53	-1.49	2.05	0		-1.21	-0.45	-0.96	-2.42	1.27	0		6.24	-5.8	-7.62	-9.37	-6.93	0
177.3	-5.59	-1.8	-2.41	-4.36	3.03	0		2.61	0.35	-0.02	-3.78	-0.89	0		-1.6	2.66	1.86	-0.65	1.11	0		6.89	-5.61	-5.99	-11.67	-9.33	0
178.2	-6.09	-0.95	-3.08	-3.82	-1.3	0		3.03	2.27	1.05	-3.9	1.11	0		-3.32	-2.68	2.92	-4.26	-0.13	0		7.37	-5.22	-3.3	-10.24	-9.02	0
179.1	-8.58	0.48	-0.13	-2.11	-0.01	0		5.66	5.31	5.24	0.51	4.73	0		0.91	1.22	4.89	1.61	3.93	0		9.11	-7.62	-6.99	-11.31	-6.81	0
180	-9.09	-1.74	-2.07	-1.21	-2.37	0		4.52	3.57	-0.39	0.76	0.23	0		0.1	2.02	2.19	-1.63	1.77	0		8.29	-5.5	-4.64	-10.56	-7.62	0
180.9	-9.41	-4.07	-4.86	-1.73	-1.3	0		0.3	-1.41	-0.7	-3.43	-1.47	0		-4.49	0.52	1.18	-2.62	0.27	0		4.78	-7.3	-9.24	-13.7	-10.42	0
181.8	-8.16	-5.22	-3.11	-4.37	-1.66	0		0.91	0.94	0.51	-3.99	-2.72	0		-4.07	2.72	2.92	-6.56	-0.36	0		7.77	-3.4	-1.54	-10.77	-3	0
182.7	-9.92	-6.4	-4.19	-3.73	-4.98	0		1.64	0.52	-0.59	-2.21	0.48	0		0.73	1	6.61	-0.02	4.39	0		8.56	-5.99	-3.42	-8.83	-5.54	0
183.6	-7.65	-1	-0.22	-1.02	1.38	0		2.42	2.95	0.73	-0.7	-1.66	0		-5.3	-1.49	-1.85	-5.28	-1.71	0		6.82	-6	-4.35	-13.19	-7.82	0
184.5	-8.79	-3.19	-2.36	-3.28	-4.13	0		1.31	-1.17	-1.76	-3.06	-3.43	0		-4.54	0.32	1.23	-2.98	0.45	0		5.79	-5.06	-2.37	-10.17	-6.56	0
185.4	-8.05	-1.26	-0.51	-2.09	-0.46	0		8.91	4.7	4.83	2.97	3.65	0		0.48	1.28	3.89	0.05	3.13	0		4.67	-6.86	-5.31	-11.76	-7.26	0
186.3	-8.93	-6.81	-3.26	-3.58	-1.07	0		1.93	2.16	-0.8	-3.27	-3.01	0		-2.88	3.47	3.61	-3.5	1.64	0		6.54	-3.4	-3.95	-10.89	-5.54	0
187.2	-9.36	-2.73	-2	1.56	-4.47	0		8.8	5.66	7.26	3.89	3.37	0		-2.57	-1.3	2.92	-2.79	1.82	0		3.85	-7.4	-5.65	-14.54	-6.46	0
188.1	-13.77	-4.79	-7.14	-4.52	-1.1	0		2.58	1.23	1	-1.07	-1.02	0		-1.85	-1.31	4.4	-1.71	-0.07	0		4.78	-8.17	-3.45	-11.55	-8.19	0
189	-8.26	-2.02	-4.2	-2.01	-1.42	0		4.3	2.01	1.08	-0.89	-1.69	0		-6.27	-0.64	-1.04	-2.44	-0.64	0		5.21	-6.59	-4.83	-10.97	-8.14	0
189.9	-10.3	-6.39	-5.79	-4.7	-2.47	0		6.68	2.62	1.46	1.31	1.22	0		0.03	1.96	2.75	-2.53	3.75	0		7.63	-3.62	-5.18	-11.01	-5.73	0
190.8	-4.28	-0.56	-0.71	0.25	2.71	0		7.57	4.45	2.33	-0.7	0.99	0		-1.97	2	4.02	-2.42	3.75	0		6.93	-6.34	-6.58	-12.82	-8.75	0
191.7	-11.73	-4.07	-3.55	-4.29	-2.07	0		2.34	0.25	2.77	-3.11	-2.12	0		1.86	3.05	6.46	-1.03	2.45	0		9.29	-3.09	-2.67	-11.42	-5.76	0
192.6	-10.44	-4.29	-3.37	-2.68	-2.05	0		3.08	0.05	-0.63	-2.55	-1	0		-2.15	-1.22	-1.02	-1.07	-1.56	0		8.99	-4.42	-4.43	-8.36	-6.81	0
193.5	-11.02	-5.66	-4.5	-3.8	-3.6	0		6.58	3.07	3.31	0.69	-0.79	0		3.74	4.21	4.29	0.37	4.59	0		9.76	-5.43	-3.51	-9.02	-3.55	0
194.4	-8.62	-2.25	-2.65	-3.45	-2.61	0		4.68	3.06	1.97	0.48	0.98	0		-2.06	2.03	2.08	0.05	2.71	0		8.76	-4.18	-4.41	-11.21	-4.56	0
195.3	-8.35	-2.24	-3.49	-3.77	-0.2	0		1.15	1.03	-0.66	-1.67	-1.06	0		-1.2	2.65	4.33	1.16	0.92	0		4.97	-7.97	-4.58	-13.56	-9.18	0
196.2	-12.45	-3.53	-3.21	-3.69	-5.02	0		2.87	1.94	1.42	-1.64	0.68	0		-0.81	4.67	4.34	-0.03	3.04	0		7.04	-5.49	-6.4	-10.4	-5.33	0
197.1	-10.97	-5.66	-3.41	-4.02	-4.79	0		3.14	1.49	2.62	-0.67	-1.84	0		-4.04	-1.17	3.01	-2.44	-1.75	0		6.93	-4.46	-3.33	-11.6	-7.03	0
198	-12.29	-2.85	-2.96	-2.18	-1.83	0		4.12	3.09	5.63	-0.05	1.18	0		-2.02	2.59	3.22	-2.47	-0.03	0		7.51	-4.31	-5.45	-12.19	-5.86	0
198.9	-8.02	-2.02	-0.74	-0.97	-1.14	0		3.45	1.91	0.01	-0.13	-1.05	0		-2.5	2.05	2.85	-1.38	0.59	0		5.65	-6.21	-5.23	-11.75	-9.26	0
199.8	-9.93	-5	-2.33	-4.06	0.57	0		1.88	2.41	3.46	1.65	1.32	0		-0.39	-0.14	4.66	0.79	3.38	0		5.45	-9.06	-6.15	-13.54	-9.3	0
200.7	-10.27	-4.92	-4.09	-1.31	-2.16	0		4.26	0.46	2.09	-0.36	-0.28	0		-2.29	0.28	3.64	2.04	2.27	0		4.84	-7.95	-3.79	-9.69	-7.03	0
201.6	-9.4	0.55	-1.03	1.56	-0.55	0		1.64	0.37	0.03	-1.57	0.18	0		-3.59	-2.53	-0.44	-3.82	0.78	0		5.96	-7.9	-1.74	-12	-4.74	0
202.5	-9.22	-2.38	1.13	-2.11	-1.62	0		3.23	1.59	7.08	0.93	0.71	0		-3.78	0.31	3.5	-2.77	1.54	0		6.19	-4.78	-1.68	-11.21	-7.27	0
203.4	-7.24	-2.05	-3.11	-2.38	-0.67	0		5.17	2.93	3.9	0.63	2.74	0		-1.88	2.48	2.22	-0.81	4.84	0		10.52	-2.09	0.03	-7.04	-2.95	0
204.3	-4.95	-0.27	-2.26	-0.85	1.46	0		4.08	1.85	0.43	-2.73	0.61	0		0.03	4.29	5.39	-1.85	1.62	0		6.41	-5.15	-5.44	-12.57	-6.92	0
205.2	-7.03	-0.96	1.69	0.25	0.8	0		5.54	3.79	2.85	-3.31	0.56	0		0.47	4.83	3.87	-3.08	1.63	0		8.69	-4.3	-3.36	-7.97	-5.1	0
206.1	-11.79	-4.03	-5.3	-3.98	-2.81	0		1.81	1.2	1.68	-1.99	0.31	0		-1.93	-1.09	0.6	-3.74	1.1	0		6.61	-5.21	-5.31	-13.94	-7.92	0
207	-5.38	-2.61	-2.99	-2.75	-2.05	0		3.15	0.72	2.23	-0.83	-1.95	0		-2.2	1.51	5.98	-1.85	2	0		4.32	-6.43	-5.63	-12.52	-9.68	0
207.9	-8.07	-4.23	-1.88	-1.75	-4.28	0		6.52	5.55	6.13	3.03	-0.85	0		-1.74	2.41	4.11	-2.26	0.56	0		7.34	-6.36	-4.31	-11.99	-5.52	0
208.8	-9.25	-2.43	-1.7	-4.03	-4.18	0		4.35	4.52	4.18	-1.23	-0.8	0		-0.07	3.78	4.24	-1.78	1.46	0		8.16	-3.51	-2.23	-11.99	-5.16	0
209.7	-8.24	-2.33	-0.76	-2.14	0.1	0		4.48	3.57	4.72	-1.12	1.26	0		-1.2	4.64	6.3	-1.76	3.4	0		10.71	-4.41	-1.17	-8.18	-4.97	0
210.6	-7.04	-0.85	-0.69	-1.28	-2.99	0		4.37	3.37	3.47	-0.61	-2.98	0		-2.45	2.62	2.93	-1.12	1.23	0		4.74	-6.51	-6.53	-12.4	-7.24	0
211.5	-7.99	-2.73	-3.14	-3.75	-3.58	0		4.69	3.48	1.13	-0.64	1.06	0		0.82	1.98	2.64	-2.7	3.18	0		9.02	-4.67	-4.91	-10.02	-7.77	0
212.4	-9.93	-3.71	-3.68	-3.39	-2.68	0		4.41	3.24	0.82	-1.69	-0.81	0		-3.44	-0.57	2.24	-3.5	2.63	0		4	-7.28	-7.66	-11.23	-10.54	0
213.3	-9.51	-3.28	-4.13	-2.7	-1.74	0		3.28	0.03	2.44	-2.39	-0.12	0		-2.08	-0.17	2.73	-3.06	3.23	0		6.12	-7.27	-1.67	-12.08	-6.67	0
214.2	-4.79	-0.28	-0.15	-4.02	0.86	0		4.08	3.12	4.29	3.02	-0.83	0		-3.51	1.51	5.25	0.19	3.41	0		11.56	-1.15	2.2	-9.28	0.1	0
215.1	-8.31	-4.77	-2.19	-2.96	-1.81	0		4.1	2.25	3.68	0.3	-3.04	0		-1.97	-1.18	2.82	-0.52	1.49	0		7.62	-6.86	-1.52	-9.71	-6.98	0
216	-9.02	-3.35	-3.73	-4.77	-2.49	0		3.66	2.79	2.25	-3.1	0.35	0		-2.96	0.28	1.64	-4.64	1.01	0		7.49	-5.21	-3.37	-11.54	-5.74	0
216.9	-6.98	-3.68	-4.19	-4.13	-1.91	0		3.58	1.9	2.81	-2.61	-1.11	0		-2.93	-0.72	4.14	-4.58	0	0		6.57	-6.38	-4.08	-11.94	-9.52	0
217.8	-7.49	-2.22	0.68	1.36	0.97	0		4.12	4.18	4.2	0.02	-0.83	0		-5.91	-0.08	-1.59	-5.81	-0.44	0		2.81	-6.37	-6.92	-13.01	-9.3	0
218.7	-9.62	-7.8	-6.22	-6.98	-2.63	0		3.23	0.1	0.98	-4.31	-0.21	0		-1.31	2.75	3.93	-0.26	3.1	0		7.55	-1.42	-0.85	-6.07	-4.34	0
219.6	-4.56	1.13	2.76	-1.7	-0.63	0		5.99	4.83	5.45	1.24	1.79	0		-0.29	3.32	5.34	-0.72	4.52	0		6.34	-4.92	-4.71	-12.27	-7.76	0
220.5	-8.61	-1.61	-0.63	-3.06	-1.1	0		2.25	1.53	4.39	1.79	1.83	0		-3.35	-0.72	2.12	-3.35	0.37	0		9.31	-6.49	1.25	-8.82	-5.62	0
221.4	-5.13	-2.19	1.3	-0.68	1.36	0		7.15	3.7	5.29	1.33	2.72	0		-1.18	-0.32	1.78	-1.79	1.37	0		5.43	-6.88	-4.99	-13.27	-10.54	0
222.3	-7.31	-1.4	-2.12	-3.86	-1.52	0		3.36	6.63	3.01	-2.18	-0.21	0		-4.08	4.17	5.8	-1.08	2.55	0		5.68	-6.24	-3.46	-11.76	-4.92	0
223.2	-12.47	-3.06	-0.63	-2.2	-3.63	0		3.28	3.19	4.47	0.24	-0.32	0		-0.48	2.69	3.02	-2.65	2.12	0		8.57	-4.56	-2.73	-12.62	-7.05	0
224.1	-7.97	-2.57	-2.88	-1	-2.31	0		5.17	3.8	2.88	1.69	1.83	0		-1.31	1.46	4.52	-0.42	5.59	0		6.26	-2.16	-1.14	-8.5	-0.77	0
225	-5.87	-0.61	1.03	0.59	1.21	0		5.22	2.91	2.14	0.73	1.49	0		0.2	2.35	3.08	-1.22	3.98	0		6.27	-5.41	-4.65	-13.89	-5.84	0
225.9	-10.91	-2.53	-4.31	-0.65	-2.95	0		1.97	0.14	-1.33	-3.02	-2.02	0		-1.33	2.19	2.82	-1.82	2.24	0		6.24	-2.91	-4.73	-11.93	-5.9	0
226.8	-7.21	-1.54	-1.32	-0.73	0	0		6.23	1.53	4.43	-0.7	1.05	0		1.6	0.99	4.76	0.88	4.94	0		8.17	-3.67	-5.84	-10.24	-3.81	0
227.7	-6.74	1.48	1.33	-0.72	0.92	0		4.4	2.28	1.93	-0.61	1.71	0		-1.73	-1.06	0.89	-0.52	2.02	0		6.25	-5.51	-4.73	-12.45	-5.8	0
228.6	-9.47	-1.67	-2.52	-2.13	-1.85	0		3.54	1.09	4.35	-1.54	-2.28	0		-4.19	-0.61	4.51	-1.88	-2.51	0		8.09	-5.34	-0.6	-11.14	-6.13	0
229.5	-5.57	-2.84	-0.71	0.29	0.76	0		1.59	0.43	0.56	-3.13	-0.61	0		-2.31	-1.02	0.86	-5.36	0.4	0		4.28	-6	-2.67	-12.4	-7.33	0
230.4	-5.91	-1	0.54	-2.65	0.05	0		3.5	3.68	0.32	-2.85	-1.27	0		-3.6	1.57	1.62	-4.5	1.94	0		6.2	-4.9	-4.2	-12.1	-5.29	0
231.3	-11.75	-4.2	-4.5	-5.98	-2.64	0		-0.52	1.26	3.1	-3.52	0.28	0		-3.96	-0.86	5.15	-0.41	1.71	0		2.1	-6.46	-4.54	-12.3	-7.72	0
232.2	-9.07	-1.33	-1.72	-1.63	2.49	0		4.63	5.27	3.2	0.71	2.04	0		-0.08	3.56	3.92	-0.15	3.29	0		5.61	-3.27	-0.26	-9.5	-5.9	0
233.1	-8.98	-2.13	-1.92	-0.96	-0.85	0		1.26	2.24	2.48	-3.46	0.15	0		-2.39	1.73	3.02	-2.17	-0.13	0		5.79	-4.35	-3.75	-12.71	-8.06	0
234	-11.46	-4.91	-4.01	-3.35	-1.84	0		0.8	0.09	1.27	-0.82	-3.12	0		-2.74	2.16	4.11	-1.07	1.23	0		6.69	-4.72	-4.02	-11.34	-8.33	0
234.9	-9.36	-0.88	-0.69	1.08	0.92	0		2.38	3.85	3.72	-1.26	1.92	0		-2.96	-2.37	1.03	-6.34	-2.36	0		2.65	-5.71	-4.77	-12.36	-10.33	0
235.8	-10.84	-4.63	-2.55	-6.87	-4.74	0		2.95	3.12	3.58	0.44	0.14	0		-0.7	0.57	6.41	0.41	5.06	0		4.79	-4.66	-1.64	-13.64	-7.79	0
236.7	-6.44	-1.6	4.05	1.71	2.1	0		1.89	3.38	4.22	2.12	0.35	0		-4.52	2.73	4.77	-1.83	0.61	0		5.33	-5.87	-3	-10.66	-3.95	0
237.6	-11.29	-4.83	-1.42	-4.56	-2.66	0		2.99	-0.27	0.82	-0.96	-1.08	0		0.36	2.1	4.39	-0.7	3.25	0		7.77	-5.62	-0.59	-7	-3.66	0
238.5	-5.97	-2.47	-0.12	-0.42	-0.19	0		5.01	4.1	5.62	1.21	-1.58	0		-0.7	3.49	4.63	-1.43	0.14	0		7.7	-4.05	-3.59	-9.68	-4.93	0
239.4	-10.26	-0.71	0.23	-0.7	-2.21	0		3.17	5.51	2.99	-0.88	-0.49	0		-1.93	1.34	3.86	-2.75	0.63	0		6.72	-5.01	-3.55	-11.13	-5.18	0
240.3	-7.56	-0.14	-0.43	-1.98	-0.03	0		8.6	4.77	5.75	0.72	2.35	0		3.13	2.88	7.17	-0.9	4.81	0		10.65	-2.87	-1.32	-9.15	-2.25	0
241.2	-7.35	-4.1	-0.99	-0.37	0.4	0		4.05	2.25	4.37	0.78	-0.27	0		-2.3	1.17	4.37	-4.02	-0.06	0		7.95	-2.19	-1.63	-9.53	-4.58	0
242.1	-5.34	0.53	2.86	1.64	2.12	0		4.44	5.01	5.93	3.33	2.4	0		-2.34	2.8	5.85	-1.28	5.5	0		6.03	-3.7	-2.07	-10.72	-4.29	0
243	-8.22	-4.7	-2.04	-4.74	-0.84	0		3.17	1.29	0.07	-3.79	-0.38	0		0.29	1.53	3.87	-3.12	4.05	0		5.61	-5.93	-0.73	-11.55	-6.34	0
243.9	-9.45	-4.54	-2.91	-2.54	-2	0		3.76	2.58	4.35	-0.63	1.83	0		-1.88	-0.55	4.28	-2.67	1.1	0		5.99	-4.49	-1.83	-11.79	-5.08	0
244.8	-8.78	-1.91	-1	-3.24	-2.75	0		3.17	4.12	2.14	-2.01	0.75	0		-1.01	-2	4.79	-4.35	1.79	0		3.01	-10.07	-5.07	-15.25	-7.93	0
245.7	-8.33	-1.79	-1.57	-2.24	-0.45	0		4.81	2.69	2.94	-0.58	-0.81	0		0.98	3.21	3.06	-0.44	1.84	0		9.56	-3.1	-3.92	-10.3	-6.35	0
246.6	-7.71	-0.89	-3.95	-0.01	0.24	0		3.49	3.02	2.4	0.3	1.75	0		-2.74	-0.27	3.41	-5.75	-0.27	0		8.95	-3.6	-0.79	-12.39	-4.89	0
247.5	-8.34	-2.25	-2.76	-0.95	-0.73	0		5.26	3.01	3.65	0.13	0.75	0		-2.92	-1.34	2.09	-4.75	1.52	0		4.37	-6.3	-2.96	-14.74	-7.8	0
248.4	-4.98	-1.67	-4.38	-3.31	-0.67	0		5.55	4.35	1.59	2.38	1.9	0		-0.95	4.27	3.73	1.59	5.55	0		4.78	-6.66	-4.81	-12.43	-7.03	0
249.3	-3.95	-1.24	-0.43	-2.58	2.6	0		4.77	4.65	4.84	0.71	2.22	0		-0.52	2.31	7.11	-0.32	4.28	0		3.12	-5.74	-1.47	-12.88	-6.29	0
250.2	-9.15	-0.17	-0.95	-4.91	-1.19	0		4.78	2.7	2.4	-1.17	-0.27	0		0.65	1.07	4.28	-0.7	2.91	0		9.49	-1.63	-2.4	-11.77	-5.25	0
251.1	-9.77	-1.83	-2.75	-6.03	0.33	0		6.27	3.45	4.62	-0.37	0.56	0		-3.16	-1.6	1.56	-3.23	1.14	0		5.82	-5.07	-3.99	-11.11	-5.61	0
252	-7.71	-0.2	0.21	-0.57	0.44	0		1.5	6.08	3.94	0.05	-1.77	0		-2.41	3.01	4.85	-3.46	4.05	0		5.64	-6.28	-1.56	-11.12	-5.92	0
252.9	-9.45	-4.32	-1.83	-3.6	0.03	0		3.3	3.72	4.42	-0.61	1.06	0		-2.16	1.36	5.12	-2.8	1.07	0		7.41	-7.35	-2.37	-14.34	-7.22	0
253.8	-5.3	0.3	0.26	-2.55	3.81	0		5.92	3.52	4.35	2.09	1.14	0		-3.18	0.84	4.93	-2.33	1.89	0		7.67	-4.78	-3.29	-12.71	-8.42	0
254.7	-9.85	-5.9	-3.33	-3.83	-3.42	0		0.54	1	1.03	-1.46	-0.41	0		-1.39	2.93	4.64	-1.44	4.85	0		6.44	-4.62	-4.68	-13.46	-6.17	0
255.6	-6.15	1.11	4.52	-1.24	-0.67	0		0.28	3.46	2.91	-1.21	-1.37	0		-3.89	0.21	3.37	-3.4	0.36	0		6.12	-3.19	-2.28	-10.95	-6.73	0
256.5	-10.8	-2.75	-3.45	-0.82	-2.64	0		4.24	6.34	3.54	-0.09	-0.01	0		-0.46	2.05	4.65	-2.05	2.27	0		7.01	-6.37	-3.27	-12.56	-7.66	0
257.4	-4.85	-2.05	-3.63	-2.59	-1	0		5.35	2.58	0.87	-0.54	0.02	0		2.01	4.3	4.11	0.82	4.58	0		6.93	-1.94	-2.42	-8.91	-3.13	0
258.3	-8.46	-2.46	-1.1	-4.17	-0.57	0		2.64	3.52	4.06	-1.37	0.15	0		-3.08	-1.59	3.56	-2.83	-0.36	0		6.38	-8.68	-4.24	-12.91	-8.32	0
259.2	-12.98	-1.41	-1.22	-1.23	0.85	0		-0.11	4.34	1.7	-2	-4.91	0		-2.75	0.58	3.98	-2.94	1.07	0		6.4	-5.13	-3.82	-11.91	-6.12	0
260.1	-12	-4.08	-5.39	-7.13	-6.12	0		4.55	5.34	3.19	-2.12	1.46	0		-1.11	3.35	4.4	-0.43	4.47	0		9.71	-0.93	0.56	-5.93	0.59	0
261	-8.84	-1.37	-2.43	-4.61	-2.71	0		2.25	0	2.21	-1.51	-2.26	0		-4.33	-0.64	6.64	-3.19	2.68	0		3.36	-4.82	-3.11	-12.89	-6.51	0
261.9	-10.71	-3.07	0.17	-4.9	-1.87	0		1.15	4.83	5.83	-3.98	0.43	0		-3.11	-0.91	1.45	-2.94	1.11	0		3.84	-6.41	-8.15	-11.43	-7.8	0
262.8	-8.92	-0.15	3.35	-0.77	-1.22	0		0.72	0.6	1.05	-2.8	-1.23	0		-1.66	1.18	1.75	-2.73	3.24	0		8.3	-3.55	-1.13	-8.89	-4.71	0
263.7	-11.39	-4.56	-3.41	-4.03	-4.41	0		0.78	-1.51	-0.45	-3.55	-5.88	0		-3.79	-0.71	0.91	-2.63	0.85	0		6.48	-3.57	-1.76	-11.24	-2.51	0
264.6	-12.5	-5.63	-6.18	-5.27	-4.46	0		-0.15	2.44	2.44	-3.4	-3.95	0		-4.33	1.85	4.51	-5.47	-1.1	0		1.61	-6.92	-4.03	-16.97	-11.59	0
265.5	-10.79	-4.36	-4.48	-4.88	-2.32	0		1.72	0.09	3.17	-2.92	-4.59	0		-1.05	-0.01	5.04	-3.34	1.44	0		5.03	-4.66	-1.25	-9.94	-4.86	0
266.4	-8.56	-1.57	-0.57	-0.57	-2.04	0		3.59	4.3	4.12	-0.46	0.18	0		-2.62	-0.07	4.21	-2.85	2.02	0		5.13	-4.07	-3.5	-11.13	-5.24	0
267.3	-13.32	-4.1	-3.85	-4.21	-2.09	0		3.6	5.43	6.16	-1.74	0.4	0		-2.24	1.07	4.3	-2.67	4.18	0		4.33	-4.11	-1.59	-11.78	-4.78	0
268.2	-5.7	-2.67	-0.41	-2.15	0.18	0		9.58	8.56	3.48	2.75	1.72	0		-0.1	4.19	4.04	-0.37	1.3	0		3.38	-3.97	-1.96	-9.03	-9.78	0
269.1	-10.5	-2.52	-1.22	-2.06	-3.22	0		1.63	1.7	2.73	-0.23	-1.66	0		-1.51	1.38	6.1	-2.11	3.83	0		6.1	-4.91	-1.7	-10.11	-4.34	0
270	-8.74	1.08	1.23	-1.24	2.81	0		2.18	4.16	1.49	-3.89	1.04	0		-2.32	1.8	3.8	-4.24	3.31	0		5.76	-2.18	-2.52	-11.4	-4.59	0
270.9	-11.34	-0.58	-3.2	-2.1	-3.31	0		1.37	1.41	0.14	-2.32	-1.1	0		-2.68	0.43	2.8	-0.71	2.58	0		4.09	-5.85	-2.23	-11.96	-6.33	0
271.8	-10.61	-3.76	-6.01	-3.81	-2.64	0		1.59	3.2	1.66	-2.84	-1.29	0		-1.34	2.67	3.98	-1.8	2.04	0		4.92	-4.98	-3.04	-11.84	-7.1	0
272.7	-6.6	-2.61	-3.04	-0.94	-3.12	0		1.84	-0.81	1.36	-3.01	-1.43	0		-2.59	0.12	3.28	-3.99	1.8	0		4.47	-6.84	-4.74	-12.32	-8.86	0
273.6	-12.03	-4.66	-1.92	-5.1	-4.12	0		2.51	2.79	5.27	-3.69	-1.63	0		-2.4	3.28	3.77	-4.37	0.47	0		4.75	-2.01	-1.95	-11.34	-8.55	0
274.5	-9.93	-5.55	-4.08	-3.36	-4.18	0		3.32	3.92	2.74	0.83	-2.51	0		-2.64	0.09	2.38	-3.01	-1.98	0		3.8	-6.08	-5.29	-12.81	-8.42	0
275.4	-11.6	-2.76	-3.06	-4.23	-1.09	0		1.9	2.95	3.26	-2.94	-2.91	0		-2.27	2.28	6.96	-3.86	1.18	0		5.19	-5.96	-4.19	-12.66	-7.75	0
276.3	-10.43	-1.33	-1.28	-2.44	-0.37	0		1.72	3.21	5.61	-1.95	1.43	0		-0.17	2.91	5.37	0.49	2.51	0		6.52	-6.11	-1.86	-8.61	-6.7	0
277.2	-9.24	-1.22	-2.54	-0.67	0.79	0		0.18	2.55	0.89	-5.25	1.73	0		-2.3	0.01	5.36	-4.6	3.95	0		5.7	-5.59	-1.15	-12.59	-5.18	0
278.1	-8.6	-1.95	-2.15	-3.71	-3.21	0		1.45	3.29	3	-0.68	-1.93	0		-2.48	0.4	1.6	-4.22	1.38	0		6.04	-3.14	-3.66	-13.83	-5.44	0
279	-8.41	-1.16	-2.54	-1.59	-1.86	0		2.48	3.64	2.5	1.1	-1.76	0		-3.33	2.94	4.21	-0.92	2.09	0		7.59	-1.68	-1.64	-10.41	-2.75	0
279.9	-5.46	0.27	2.21	1.02	2.9	0		4.44	0.78	2.3	-3.51	0.42	0		4.23	2.85	7.93	-2.29	6.56	0		7.6	-2.15	1.75	-7.93	-3.38	0
280.8	-10.32	-1.56	-0.35	-1.16	-1.04	0		1.16	3.45	1.75	-2.6	-2.08	0		-4.5	1.27	2.27	-3.29	-0.34	0		3.08	-5.31	-1.66	-10.43	-5.82	0
281.7	-10.93	-1.56	-3.64	-3.38	-2.93	0		2.26	6.22	5.2	1.93	2.22	0		-2	0	5.6	-1.69	3.76	0		6.15	-6.43	-2.73	-13.08	-7.67	0
282.6	-8.83	-2.32	-1.56	-5.68	-1.04	0		2.72	2.48	3.47	-1.88	-0.62	0		-0.59	1.41	6.01	-3.95	2.44	0		6.06	-4.24	-1.31	-11.59	-5.47	0
283.5	-10.97	-1.79	-0.21	-3.16	-2.11	0		4.33	0.69	3.94	-0.09	-0.52	0		-2.23	-0.63	6	-2.66	3.56	0		6.03	-3.18	-0.13	-13.85	-7.68	0
284.4	-9.35	-3.9	-3.19	-3.74	-6.51	0		0.26	3.84	3.87	-0.05	-1.98	0		-4.65	0	3.19	-3.04	1.91	0		4.65	-7.37	-2.39	-13.5	-6	0
285.3	-9.49	-1.63	-2.72	-2.69	-0.1	0		0.27	-0.2	0.93	-2.3	-0.59	0		0.42	2.87	6.25	-1.67	4.7	0		4.16	-2.92	-1.02	-10.58	-8.68	0
286.2	-5.92	-1.67	1.84	2.79	1.59	0		5.93	4.59	3.4	-0.86	2.21	0		-1.58	0.89	4.89	-1.63	3.32	0		6.99	-7.42	-2.32	-15.04	-7.38	0
287.1	-9.74	-3.29	-1.08	-4.15	-2.47	0		2.22	2.37	1.98	-2.75	-1.28	0		-3.86	-1.4	5.32	-4.76	1.4	0		5.69	-4.75	-0.63	-14.34	-7.33	0
288	-11.32	-1.35	-0.52	-3.34	2.79	0		-0.29	-2.25	1.81	-0.88	-0.81	0		-1.25	0.92	7.35	-2.95	1.87	0		8.05	-4.07	0.22	-11.74	-6.17	0
288.9	-11.13	-1.93	-1.6	-1.58	-1.92	0		3.19	4.6	5.18	-1.41	2.81	0		-2.76	1.41	4.19	-7.27	3.65	0		5.04	-4.83	-4.25	-16.82	-7.14	0
289.8	-11.27	1.45	1.26	-0.32	-3.47	0		0.36	1.98	0.81	-0.89	-3.17	0		-2.15	0.89	5.12	-4.13	1.19	0		6.6	-3.39	-2.91	-12.82	-7.98	0
290.7	-10.37	-4.01	-2.55	-4.09	-1.28	0		-0.45	2.08	4.07	-3.01	-0.73	0		-2.66	-0.64	4.76	-3.97	3.13	0		4.42	-5.55	-2.4	-13.38	-5.2	0
291.6	-8.51	2.12	0.15	-1.02	-2.08	0		3.8	5.25	5.64	1.17	-3.58	0		-1.64	2.33	6.74	-2.19	0.28	0		6.58	-5.33	-0.24	-9.47	-4.58	0
292.5	-8.79	-3.44	-3.34	-5.47	-3.58	0		3.47	2.75	1.35	-1.36	-0.53	0		-0.33	1.66	5.09	-2.35	4.7	0		7.46	-4.67	-0.62	-9.34	-6.26	0
293.4	-7.69	1.31	1.95	1.64	-0.67	0		2.44	2.12	1.98	-1.33	-2.4	0		0.24	0.75	4.45	-0.16	3.89	0		6.59	-5.59	-1.93	-10.67	-5.74	0
294.3	-8.14	-2.24	-0.2	-1.22	-2.37	0		2.09	1.9	3.36	-1.09	0.02	0		-0.98	2.94	6.88	-1.73	5.81	0		4.69	-3.9	-1.46	-14.01	-6.36	0
295.2	-9.39	-1.8	0.24	-6.21	-0.92	0		4.03	6.16	5.39	-0.74	2.7	0		2	3.8	6.81	-3.13	5.4	0		4.58	-6.58	-4.24	-15.9	-7.53	0
296.1	-9.8	-1.86	-2.26	-4.89	-3.75	0		-1.04	1.06	1.82	-4.96	-3.47	0		-4.45	-0.18	2.84	-6.8	1.24	0		1.86	-3.88	-2.52	-13.91	-7.35	0
297	-7.37	-2.57	0.33	-0.97	0.44	0		0.31	2.18	3.39	-1.32	-2.29	0		-1.63	2.22	5.66	-1.83	2.74	0		4.98	-6.55	-3.03	-13.16	-6.41	0
297.9	-10.93	-1.02	-1.23	-1.6	-3.51	0		1.34	0.41	1.53	-3.99	-0.89	0		-2.43	-0.59	3.41	-6.81	-0.2	0		5.01	-6.78	-5.42	-15.13	-7.83	0
298.8	-9.31	-1.56	-1.17	-2.67	0.74	0		2.43	4.23	4.9	1.07	2.83	0		-0.66	1.66	3.8	-1.69	3.17	0		4.71	-4.17	-2.57	-10.81	-4.42	0
299.7	-6.95	-1.53	-2.38	-4.21	-1.82	0		4.16	3.89	1.98	-1.53	-1.05	0		-4.99	-0.63	2.4	-5.13	1.42	0		4.28	-6.01	-1.29	-13.44	-5.79	0
300.6	-5.9	-1.31	0	-0.82	1.76	0		1.51	4	5.52	-0.1	-0.15	0		-2.62	4.35	7.1	-3.82	3.51	0		7.19	-2.13	0.67	-11.57	-4.97	0
301.5	-11.07	-0.63	-3.6	-3.45	-1.34	0		1.97	5.96	3.71	0.18	0.62	0		-0.73	4.89	7.4	-2.28	3.07	0		6.8	-4	0.83	-12.28	-4.52	0
302.4	-8.38	-0.36	0.65	1.11	1.81	0		2.42	2.9	3.56	-2.2	1.31	0		-2.68	3.11	5.92	-4.33	3.27	0		5.74	-4.95	-2.74	-12.22	-6.59	0
303.3	-6.86	2.17	0.72	-3.3	0.41	0		4.54	7.33	7.25	-0.15	0.62	0		-1.64	1.69	2.74	-4.2	-1.48	0		5.24	-3.47	-2.65	-12.79	-7.02	0
304.2	-8.92	-4.56	-2.27	-3.93	-1.09	0		2.18	1.5	1.86	-3.72	-0.91	0		-0.82	1.31	6.71	-2.76	4.43	0		3.49	-9.04	-2.87	-14.86	-7.01	0
305.1	-6.34	0.9	4.13	-1.65	-0.71	0		4.04	6.25	7.13	0.93	0.94	0		-3.59	-1.33	3.38	-2.91	1.4	0		1.47	-5.66	-4.2	-14.66	-5.81	0
306	-9.07	-1.67	-2.4	-4.35	-1.53	0		0.13	5.25	0.61	-2.61	0.06	0		-3.13	2.78	5.06	0.28	4.07	0		6.73	-4.52	-0.42	-10.39	-7.04	0
306.9	-12.55	-6.5	-5.75	-6.49	-3.74	0		1.19	2.42	1.77	-0.23	-0.85	0		-2.83	0.48	5.55	-3.7	-0.67	0		3.95	-2.76	-0.22	-11.12	-6.83	0
307.8	-8.39	-3.25	-2.67	-6.01	-5.93	0		3.65	3.76	0.7	-0.73	0.11	0		0.4	2.47	3	-1.85	3	0		3.64	-7.74	-5.03	-14.29	-7.66	0
308.7	-7.26	-1.27	-1.98	-1.81	-0.52	0		3.99	5.18	2.53	2.69	-2.54	0		-1.46	2.37	3.27	-1.25	1.08	0		5.43	-4.75	-2.06	-12.26	-8.18	0
309.6	-10.03	-0.38	-0.08	-3.24	-0.86	0		0.98	5.08	4.06	1.19	-1.72	0		-1.86	1.56	3.49	-1.78	1.43	0		2.06	-4	-4.27	-12.84	-9.11	0
310.5	-5.18	0.13	2.79	0.32	1.72	0		0.1	3.29	1.68	-3.59	-1.4	0		-3.68	0.05	2.29	-7.94	-2.88	0		3.7	-4.51	-0.29	-14.7	-7.69	0
311.4	-6.69	1.62	1.59	-1.64	0.53	0		0.66	2.88	3.95	-3.02	-0.84	0		-6.08	-1.87	4.05	-8.4	-1.58	0		5.07	-3.91	0.57	-12.01	-8.75	0
312.3	-8.66	-3.26	-2.55	-4.81	-4.86	0		0.07	2.17	0.84	-4.58	-3.27	0		-0.34	2.87	3.67	-4.03	3.06	0		4.22	-6.78	-5.99	-14.79	-6.69	0
313.2	-9.04	-1.73	-3.95	-2.39	-0.31	0		3.49	4.4	3.91	-0.28	1.06	0		-1.93	0.78	4.77	-4.3	-0.63	0		3.54	-5.84	-1.85	-14.5	-9.14	0
314.1	-8.75	-1.18	-1.59	-3.73	-0.61	0		2.04	5.03	3.16	1.01	-0.21	0		-3.64	1.51	1.12	-1.42	1.57	0		3.2	-9.54	-2.85	-15.31	-11.11	0
315	-9.77	-4.81	-2.55	-1.55	0.58	0		3.26	4.11	3.45	2.65	1.81	0		-1.38	2.54	6.74	-1.01	4.55	0		4.11	-6.29	-0.93	-13.99	-6.6	0
315.9	-8.08	-2.45	-1.23	0.28	1.32	0		2.94	2.23	0.55	0.09	-1.49	0		-3.91	0.39	5.34	-5.54	0.8	0		1.08	-7.3	-1.63	-16.15	-8.82	0
316.8	-9.42	-4.04	-4.8	-3.6	-2.73	0		0.3	2.45	0.46	-4.66	-1.05	0		-5.06	-0.97	5.88	-4.51	-1.01	0		2.53	-7.37	-1.13	-12.82	-8.76	0
317.7	-11.36	0.25	-3.64	-1.33	1.34	0		2.11	4.99	2.82	-3.54	2.01	0		-1.53	2.63	5.81	-2.13	3.19	0		5.74	-6.92	-0.24	-13.31	-6.18	0
318.6	-10.83	-0.64	-0.37	-4.78	-1.1	0		3.31	3.63	3.92	-1.22	0.57	0		-1.98	2.86	3.86	-3.84	2.18	0		4.59	-4.86	-0.39	-13.24	-7.09	0
319.5	-13.17	-2.6	-2.98	-7.14	-3	0		-0.03	2.37	3.47	-4.09	-0.71	0		-1.99	1.32	5.55	-2.83	1.82	0		3.48	-5.35	-1.86	-14.99	-8.14	0
320.4	-10.12	-2.31	-0.86	-4.88	-3.55	0		3.29	1.44	4.35	-3.89	0.62	0		0.63	1.28	4.42	-4.33	2.84	0		6.92	-2.1	-0.76	-13.84	-7.06	0
321.3	-9.38	-4.47	-2.04	-3.37	-0.05	0		2.81	6.74	6.72	-0.36	2.95	0		-4.39	2.24	3.87	-5.28	1.79	0		1.58	-7.57	-2.77	-13.44	-7.91	0
322.2	-11.83	-4.18	-2.72	-1.49	-2.48	0		-0.02	2.04	3.46	0.7	0.61	0		-1.94	3.09	5.88	-2.43	5.67	0		6.98	-2.98	-0.38	-11.6	-2.4	0
323.1	-12.17	-1.26	-4.06	-4.56	-2.68	0		1.37	1.74	1.76	-1.02	0.23	0		-3.44	3.06	5.84	-2.68	2.84	0		5.25	-3.44	1.31	-12.18	-5.57	0
324	-6.71	0.44	4.57	1.13	1.01	0		2.27	2.94	5.06	1.86	2.29	0		-1.04	1.51	5.54	-2.77	1.16	0		5.97	-4.02	-3.68	-11.96	-6.98	0
324.9	-11.25	-2.94	-1.54	-4.38	-3.15	0		2.15	2.02	4.5	-1.61	-3.7	0		-4.26	0.67	5.04	-4.74	-0.83	0		4.01	-4.19	-1.26	-14.58	-6.68	0
325.8	-7.34	-2.07	-0.66	-1.53	-0.99	0		2.45	2.22	3.32	-1.42	-0.24	0		-0.67	2.09	6.33	-3.43	2.77	0		7.79	-3.19	0.36	-13.07	-8.02	0
326.7	-9.45	-2.33	-2.16	-4.72	-0.44	0		0.15	2.3	1.39	-5.77	-2.19	0		-3.53	0.63	2.84	-7.41	2.94	0		6.97	-3.4	-1.2	-12.38	-5.38	0
327.6	-9.12	-4.12	-1.65	-3.96	-0.24	0		4.17	7.2	7.47	2.86	2.17	0		-2.27	2.84	8.27	-0.97	2.49	0		2.32	-7.34	-0.85	-13.99	-9.58	0
328.5	-10.12	-3.25	-0.26	-3.2	-0.72	0		1.43	2.67	2.35	-2.49	-2.03	0		-2.44	1.57	5.97	-5.44	0.16	0		4	-7.22	0.14	-13.93	-6.78	0
329.4	-10.15	-3.26	-1.09	-4.09	-0.57	0		2.93	2.78	4.57	-2.86	0.27	0		-1.73	3.42	6.96	-2.53	4.7	0		2.23	-5.31	-1.8	-13.12	-5.93	0
330.3	-9.12	-2.9	-3.29	-2.43	0.03	0		2.59	3.31	1.74	-1.24	-0.17	0		-3.55	0.16	3.92	-5.51	1.43	0		4.09	-7.39	-1.1	-13.22	-4.23	0
331.2	-9.55	-2.65	-2.8	-4.31	-0.65	0		0.38	3.03	1.67	-4.51	-3.44	0		-1.43	-1.08	6.04	-6.94	0.23	0		6.33	-5.67	-1.57	-15.2	-8.5	0
332.1	-11	-0.87	-1.09	-1.84	-1.07	0		4.96	6.62	5.22	-0.9	2.4	0		-0.54	2.31	6.53	-1.42	4.03	0		5.41	-5.02	-0.79	-9.79	-3.79	0
333	-5.87	3.43	0.04	-2.55	1.87	0		4.8	5.17	1.25	-2.05	-0.96	0		-1.26	2.98	6.71	-3.86	3.88	0		1.57	-5.4	-0.91	-15.84	-6.9	0
333.9	-9.91	-1.73	-0.24	-1.33	-1.06	0		2.58	2.97	3.98	-2.1	-0.55	0		-0.77	-0.33	5.36	-5.37	0.6	0		5.32	-5.25	-1.71	-14.81	-9.02	0
334.8	-10.24	-4.55	-4.94	-3.11	0.39	0		4.37	3.58	1.58	1.36	-0.57	0		-1.99	0.42	4.25	-3.75	0.5	0		5.04	-3.35	-1.28	-14.48	-5.79	0
335.7	-12.37	-3.56	-2.68	-5.16	-2.78	0		0.46	1.06	1.02	-5.83	-1.74	0		-1.43	1.6	4.54	-5.08	4.67	0		3.58	-5.21	-3.08	-15.29	-8.04	0
336.6	-7.44	-2.19	1.44	-1.71	-0.05	0		5.34	4.75	6.44	0.14	0.71	0		-2.19	4.32	4.13	-1.77	3.29	0		2.83	-6.47	-2.97	-11.48	-8.66	0
337.5	-8.81	1.41	-2.27	-3.58	0.1	0		1.81	3	0.97	-4.65	-3.02	0		-2.71	-0.98	2.02	-6.87	-0.51	0		4.56	-5.68	-3.11	-14.01	-7.1	0
338.4	-8.66	0.95	1.32	-1.01	-0.85	0		5.21	5.4	5.89	2.3	1.41	0		1.54	0.55	5.43	0.24	2.21	0		1.91	-9.72	-4.71	-15.08	-9.51	0
339.3	-5.29	-0.99	1.12	-1.17	0.47	0		3.54	1.35	2.15	-2.76	-0.36	0		-2.7	-2.89	3.83	-5.99	0.62	0		4.02	-8.55	-1.56	-16.11	-7.94	0
340.2	-8.92	-2.27	-2.66	-1.93	-2.11	0		0.54	-1.9	-4.47	-7.12	-7.39	0		-1.96	0.88	1.67	-4.21	0.45	0		1.6	-4.81	-4.7	-13.25	-9.06	0
341.1	-7.48	1.09	0.95	-1.34	-0.11	0		8.42	5.65	7.53	2.56	0.35	0		-4.82	0.17	5.05	-6.57	2.18	0		2.38	-5.83	-0.78	-14.97	-6.71	0
342	-9.63	-4.62	-3.06	-4.63	-1.23	0		2.3	1.71	2.97	-3.39	-1.16	0		-2.73	0.4	8.63	-3.99	2.9	0		5.17	-6.1	-1.4	-13.08	-5.37	0
342.9	-9.55	2.43	-1.31	-3.61	0.74	0		4.47	7.41	3.52	-2.98	1.5	0		-3.92	1.19	3.46	-7.88	2.27	0		3	-7.03	-2.48	-14.07	-5.64	0
343.8	-11.42	-3.6	-2.87	-5.7	-4.2	0		3.37	4.36	4.54	-1.77	1.13	0		0.76	3.56	7.13	-1.61	3.09	0		4.93	-2.36	2.6	-11.16	-5.09	0
344.7	-11.14	-5.39	-5.42	-4.22	-2.78	0		1.11	-1.81	0.68	-3.41	-2.02	0		-4.7	-2.39	2.88	-4.91	2.6	0		2.46	-6.81	-3.59	-14.97	-10.9	0
345.6	-10.4	-1.71	-0.12	-1.06	-2.52	0		0.86	1.54	1.67	-5.12	-0.72	0		0.39	3.89	5.68	-5.36	4.58	0		6.49	-4.01	0	-10.71	-4.92	0
346.5	-8.72	1.8	-0.04	-1.14	-1.45	0		4.14	6.18	4.24	-1.94	0.51	0		-2.39	-0.07	4.95	-5.13	1.29	0		4.38	-4.93	1.2	-11.6	-5.47	0
347.4	-11.81	-4.19	-3.4	-6.37	-3.53	0		1.24	1.82	-0.76	-5.67	-5.13	0		-1.64	-0.21	3.02	-5.1	1.35	0		5.22	-5.02	-1.13	-13.07	-5.69	0
348.3	-13	-0.97	-0.38	-2.31	-2	0		-1.25	4.59	5.31	-4.11	-1.99	0		-4.88	-0.66	5.18	-3.95	-0.08	0		0.32	-9.58	-2.97	-14.97	-8.14	0
349.2	-7.97	-2.32	0.53	-2.46	-2.39	0		6.48	5.09	7.11	1.28	2.66	0		-0.12	3.09	6.7	-1.48	6.48	0		5.72	-5.07	-1.2	-12.65	-6.6	0
350.1	-8.69	-3.56	-4.18	-4.91	-4.83	0		4.02	4.54	3.8	-0.45	1.18	0		1.17	2.52	8.26	-3.91	2.33	0		4.88	-5.33	-1.75	-11.9	-5.15	0
351	-9.55	-3.58	-3.05	-4.09	-1.85	0		3.05	4.12	3.1	-0.74	0.93	0		-1.44	0.12	5.6	-3.27	2.24	0		3.12	-7.86	-0.18	-15.14	-7.91	0
351.9	-8.58	-2.19	-0.13	-2.48	-2	0		4.64	5.82	6	-2.27	0.12	0		0.64	4.17	6.13	-2.95	4.37	0		6.1	-4.7	-1.18	-12.05	-7.27	0
352.8	-11	-1.16	-2.14	-3.11	-0.35	0		2.76	1.6	0.94	-3.29	-3.4	0		1.02	3.15	5.58	-3.66	2.51	0		6.92	-2.41	-0.86	-13.85	-4.65	0
353.7	-10.26	-3.5	-0.33	-2.43	-0.94	0		2.34	1.68	2.92	-1.63	-0.42	0		-2.79	-0.72	2.97	-3.32	0.85	0		3.18	-6.43	-2.11	-15.52	-9.74	0
354.6	-11.23	-3.45	-2.22	-3.42	1.27	0		-0.49	5.3	2.3	-3.32	-0.68	0		0.59	4.46	8.93	-2.79	2.46	0		3.95	-4.58	-0.99	-12.06	-9.47	0
355.5	-7.19	0.49	0.27	0.25	-1.16	0		3.76	3.02	3.68	-1.32	-1.21	0		-2.28	0.85	6.81	-4.08	0.7	0		3.22	-3.93	-0.55	-14.9	-9.15	0
356.4	-8.33	-0.2	-1.12	-2.62	1.84	0		4.87	4.46	4.57	-1.39	0.37	0		-4.27	0.33	4.56	-4.26	0.72	0		4.65	-1.85	0.32	-10.92	-4.65	0
357.3	-11.25	-4.42	-0.74	-4.18	-4.27	0		1.91	2.17	2.63	-2.32	-1.64	0		0.63	2.62	4.77	-2.25	2.56	0		5.69	-4.74	-1.41	-11.37	-5.31	0
358.2	-10.41	-3.42	-3.33	-5.06	-3.1	0		4.05	3.02	3.62	-2.15	-3.27	0		-1.94	-1.34	4.86	-4.8	1.97	0		0.33	-9.91	-4.08	-19.27	-10.33	0
359.1	-7.27	-3.58	2.32	-0.35	-0.4	0		1.96	3.17	3.66	-0.17	1.6	0		-0.41	3.58	6.69	-2.38	6.82	0		3.73	-4.42	-0.65	-15.17	-7.24	0
360	-12.03	-0.35	0.1	-3.32	-0.62	0		0.36	1.65	3.66	-3.43	-0.73	0		-3.81	-2.33	2.52	-6.16	1.14	0		3.34	-5.04	-1.31	-14.99	-5.27	0
360.9	-9.03	-1.61	-0.8	-4.47	-2	0		3.01	6.3	5.55	-1.39	-0.09	0		-0.28	1.77	7.35	-6.32	3.5	0		4.22	-4.43	0.51	-15.78	-6.6	0
361.8	-11.56	-3.5	-5.03	-5.43	-2.21	0		0.27	2.06	0.89	-3.9	-1.71	0		-3.63	3.97	7.68	-6.37	1.91	0		4.75	-2.83	5.84	-12.69	-5.91	0
362.7	-9.07	0.57	-0.43	-1.41	-1.12	0		4.66	5.69	3.81	0.41	-0.15	0		2.76	3.38	7.22	-2.41	3.9	0		8.8	-1.31	2.67	-9.8	-3.84	0
363.6	-12.69	-3.72	-4.51	-6.82	-4.97	0		1.65	6.37	2.21	-2.41	-0.58	0		-0.75	2.28	3.26	-3.27	4.19	0		5.33	-3.03	1.93	-13.05	-4.69	0
364.5	-10.38	-2.09	-0.85	-4.64	-0.67	0		1.9	4.26	4.33	-4.02	-3.41	0		-2.73	1.61	5.25	-5.36	1.13	0		2.92	-4.62	-0.18	-14.62	-6.22	0
365.4	-8.53	-0.64	3.79	-0.72	-0.81	0		2.06	2.82	3.84	-2	0.14	0		-2.49	-2.03	1.79	-7.49	-0.29	0		4.55	-4.86	-1.12	-15.7	-5.98	0
366.3	-10.06	-2.83	-4.08	-0.44	-1.11	0		1.2	2.96	-0.03	-4.62	-3.33	0		-1.44	1.94	5.38	-6.66	4.37	0		4.64	-4.29	-3.61	-18.33	-7.14	0
367.2	-9.75	-4.6	-1.24	-2.98	-2.63	0		3.99	2.21	2.99	-1.86	-1.38	0		-1.72	0.67	3.48	-5.92	3.96	0		5.14	-2.48	-0.08	-12.17	-2.4	0
368.1	-9.78	-3.01	-0.69	-4.3	-1.79	0		5.75	6.65	7.7	-1.14	-1.46	0		-0.21	0.71	7.2	-3.16	2.45	0		6.16	-2.79	1.23	-13.77	-4.87	0
369	-8.03	-1.41	2.28	-1.8	-0.14	0		0.79	2.74	3.66	-3.18	-0.01	0		-4.62	-0.44	5.04	-6.02	2.8	0		4.49	-2.32	0.77	-13.13	-3.75	0
369.9	-11.3	-1.09	-5.4	-8.1	-2.91	0		1.38	3.65	2.08	-4.59	1.14	0		-5.52	-1.14	1.66	-7.04	1.26	0		5.21	-3.48	1.91	-12.78	-6.66	0
370.8	-8.68	-2.31	-0.87	-0.97	-2.09	0		3.46	2.93	5.61	-0.79	0.48	0		0.39	3.42	8.1	-2.52	5.36	0		5.01	-5.55	-0.95	-16.2	-6.17	0
371.7	-11.58	-4.3	-0.05	-4.67	-3.64	0		-0.11	0.82	1.79	-3.06	-1.22	0		-1.75	1.56	5.53	-5.38	2.61	0		5.66	-1.83	0.91	-13.56	-5.83	0
372.6	-9.33	-0.25	-0.46	-5.91	-1.69	0		3.38	4.93	4.66	-2.86	-1.24	0		-1.52	1.66	5.81	-3.71	0.74	0		2.44	-7.04	-1.25	-16.64	-8.66	0
373.5	-10.6	-2.8	-0.58	-1.25	-2.03	0		3.75	1.88	2.27	-1.77	-1.72	0		-0.26	-0.61	2.59	-4.93	1.75	0		5.15	-8.1	-1.95	-13.39	-7.32	0
374.4	-12.67	-3.76	-1.17	-6.08	-1.44	0		0.79	3.48	3.77	-3.87	-1.06	0		-2.18	-0.85	5.73	-6.67	2.28	0		3.06	-5.81	-1.07	-13.65	-5.6	0
375.3	-13.06	-4	-3.1	-3.86	-1.89	0		1.81	3.7	5.62	-0.73	-0.17	0		-0.24	3.82	8.04	-1.38	5.55	0		4.32	-4.29	0.49	-12.51	-4.17	0
376.2	-8.22	-1.6	0.18	-0.55	-0.83	0		3.2	4.2	7.04	0.63	1	0		-2.78	-1.78	5.65	-4.45	3.19	0		3.32	-4.86	-0.21	-12.42	-8.76	0
377.1	-10.17	-3.17	-1.44	-5.22	-4.95	0		0.96	3.76	4.47	-3.94	-5.32	0		0.07	0.17	3.87	-4.62	1.77	0		7.92	-2.16	0.88	-12.8	-3.21	0
378	-11	-4.07	1	-2.35	-2.76	0		1.15	1.79	4.5	-2.63	-1.42	0		-2	1.19	5.85	-7.02	2.94	0		5.79	-2.09	1.02	-13.7	-4.33	0
378.9	-12.01	-4.69	-2.91	-6.88	-2.51	0		-1.15	0.23	0.48	-5.55	-1.67	0		-2.65	-1.02	4.99	-6.96	2.71	0		6.64	-3.47	0.73	-14.53	-3.46	0
379.8	-10.94	-4.06	-5.14	-7.91	-3.4	0		2.31	2.72	2.44	-2.64	-1.38	0		-1.81	3.23	4.45	-3.68	3.35	0		5.14	-1.17	0.8	-11.32	-3.31	0
380.7	-9.53	-1.84	-0.36	-2.2	-0.95	0		1.7	3.37	2.52	-2.05	-0.37	0		-1.82	-1.46	6.93	-5.31	1.87	0		3.66	-4.29	-1.07	-12.58	-7.21	0
381.6	-6.61	2.93	2.8	2.33	4.9	0		4.99	5.58	5.21	-3.83	0.77	0		-1.74	0.9	4.87	-8.78	3.29	0		3.48	-4.69	-1.44	-16.99	-7.52	0
382.5	-7.26	0.76	1.94	-1.83	0.91	0		8.78	8.98	6.12	3.63	2.92	0		1.52	2.45	7.35	-1.91	2.76	0		4.05	-4.49	0.57	-15.83	-6.36	0
383.4	-9.84	-1.5	0.14	-3.56	-1.1	0		4.26	6.62	7.39	0.61	0.08	0		-3.08	0.51	3.81	-3.28	0.99	0		0.88	-6.47	-2.51	-14.19	-9.7	0
384.3	-8.5	-1.23	-0.3	-3.12	0.14	0		3.95	4.57	3.01	-1.78	0.13	0		-1.51	-0.92	3.68	-8.43	0.21	0		1.4	-6.2	-1.56	-17.13	-9.21	0
385.2	-6.35	-0.33	-0.11	-4.77	0.29	0		4.9	3.61	3.34	-1.33	-0.57	0		-1.9	2.75	5.25	-3.41	4.91	0		3.83	-3.94	-0.13	-15.21	-7.87	0
386.1	-9.03	0.91	-0.17	-2.95	1.96	0		-0.25	4.14	1.51	-3.1	-2.7	0		-3.62	1.02	3.65	-4.7	0.08	0		4.18	-3.24	2.45	-13.41	-7.5	0
387	-12.27	-4.18	-2.3	-5.74	-1.54	0		2.01	4.47	3.75	-0.26	0.11	0		-0.71	2.61	8.78	-1.72	2.74	0		5.33	-3.9	0.56	-13.4	-6.84	0
387.9	-9.67	-0.66	0.45	-3.43	0.45	0		4.34	4.21	6.19	-0.38	3.04	0		-1.07	1.5	6.24	-4.93	3.02	0		4.69	-3.5	-0.17	-12.1	-5.54	0
388.8	-11.05	-2.01	-1.19	-2.26	-0.8	0		1.41	4.73	3.39	-0.7	-0.49	0		0.22	3.68	6.29	-2.02	5.88	0		4.84	-4.07	-3.21	-16.46	-7.85	0
389.7	-10.32	-1.01	-1.36	-3.37	0.24	0		2.03	4.32	5.4	1.89	0.44	0		-3.85	-1.3	5.63	-4.76	2.98	0		2.75	-6.35	-1.53	-15.82	-6.74	0
390.6	-7.57	-0.05	-0.96	-1.34	-1.23	0		3.69	7.73	3.83	-1.91	-1.5	0		-1.75	2.71	4.91	-5.97	1.73	0		2.08	-2.03	0.53	-13.21	-9.23	0
391.5	-13.32	-1.31	-1.42	-6.19	-3.09	0		1.88	6.22	3.98	-2.55	-3.32	0		-2.19	1.75	7.63	-4.41	0.73	0		4.6	-1.37	4.43	-10.42	-4.31	0
392.4	-12.73	-2.19	-3.78	-4.19	-2.05	0		-1.35	2.38	0.53	-5.3	-3.27	0		-1.54	-2.05	3.92	-5.37	2.23	0		4.51	-4.8	-2.13	-15.18	-6.21	0
393.3	-10.41	-1.56	1.41	-3.26	-2.53	0		3.69	3.8	3.91	-2.58	-1.3	0		-1.12	3.37	5.99	-1.83	1.02	0		2.07	-2.24	-2.24	-12.81	-8.36	0
394.2	-11.59	-0.82	-2.71	-4.85	-2.58	0		5.41	7.77	4.71	-0.71	-2.3	0		-3.32	0.62	5.57	-6.6	1.21	0		1.06	-4.68	-0.59	-15.65	-7.37	0
395.1	-10.14	-0.15	-0.18	-4.21	1.33	0		2.9	3.44	3.25	-4.99	-0.19	0		-1.28	-0.95	2.41	-8.4	1.11	0		1.48	-5.2	-1.66	-15.42	-8.39	0
396	-10.43	-4.13	-1.66	-4.62	-1.76	0		0.86	1.56	2.14	-5.12	-2.13	0		-0.57	0.81	6.21	-4.98	1.09	0		7.03	-3.38	0.91	-11.99	-4.45	0
396.9	-10.55	-1.66	1.06	-2.59	-0.28	0		-0.77	2.55	2.88	-2.65	-3.78	0		-5.74	-2.7	3.61	-6.52	-0.19	0		1.96	-6.2	0.7	-15.21	-8.62	0
397.8	-10.84	-0.76	0.09	-3.2	-2.27	0		0.2	1.91	3.3	-3.09	-2.95	0		-0.69	1.13	7.25	-5.58	1.98	0		5.11	-4.11	-1.52	-14.96	-9.58	0
398.7	-8.13	0.85	1.53	-1.18	0.23	0		3.47	4.01	2.54	-4.8	-1.54	0		-3.88	-0.54	4.29	-9.78	1.38	0		2.18	-7.26	0.24	-17.54	-7.28	0
399.6	-5.61	-2.67	-1.18	-2.69	0.8	0		2.84	3.78	4.1	-4.59	0.9	0		-1.95	-0.67	6.46	-7.42	1.22	0		3.98	-6.02	1.99	-12.75	-7.38	0
400.5	-12.61	-2.11	-0.12	-4.14	-0.35	0		0.39	3.89	2.35	-1.7	-1	0		-2.88	-0.12	1.96	-6.32	-0.41	0		1.71	-7.26	-3.3	-15.7	-7.46	0
401.4	-10.37	-1.74	-1.04	-4.62	-0.93	0		-0.07	3.95	0.76	-7.16	-2.34	0		-1.18	3.16	5.31	-6.23	3.86	0		2.45	-8.96	-3.13	-17.51	-9.85	0
402.3	-10.98	-1.15	4	-0.65	-1.04	0		-3.6	1.15	0.01	-6.63	-5.74	0		-5.3	-5.37	2.38	-9.5	-0.79	0		1.39	-7.53	-0.03	-16.38	-6.59	0
403.2	-9.09	1.98	3.24	-0.46	3.22	0		2.26	5.15	7.33	-2.48	-1.13	0		-5.62	0.45	7.08	-5.58	2.48	0		2.49	-5.27	-0.78	-15.16	-7.04	0
404.1	-8.71	-0.79	1.87	-3.27	-3.42	0		-1.04	0.47	2.93	-6.18	-3.68	0		-3.25	0.64	6.89	-4.97	1.85	0		5.9	-3.87	2.37	-14.85	-6.27	0
405	-7.72	-0.28	-2.46	-2.04	2.4	0		2.56	2.5	1.1	-2.05	-0.69	0		-0.64	1.21	5.47	-6.16	2.63	0		4.57	-2.7	-0.89	-17.46	-7.37	0
405.9	-10.53	-0.66	-0.79	-5.17	-3.67	0		2.51	4.27	5.18	-3.95	-1.63	0		-0.63	1.9	5.48	-3.51	1.4	0		4.43	-2.72	1.61	-13.38	-7.09	0
406.8	-10.39	-5.03	-4.05	-4.57	-4.42	0		4.88	4.67	3.5	-2.32	0.26	0		-0.07	0.16	5.02	-8.8	1.58	0		6.34	-3.72	0.79	-11.87	-5.68	0
407.7	-13	-3.3	-1.91	-5.73	-4.18	0		1.19	6.14	1.98	-5.37	-1.03	0		-0.45	2.03	4.19	-7.76	3.18	0		2.45	-3.46	-2.44	-15.06	-5.51	0
408.6	-10.34	-3.92	-3.7	-3.69	-6.42	0		2.36	1.88	-0.89	-2.99	-4.53	0		-0.44	1.21	5.57	-4.81	2.74	0		4.65	-5.03	-0.98	-14.08	-10.14	0
409.5	-9.24	-1.31	2.95	1.6	2.18	0		0.67	3.54	4.49	-2.87	-0.11	0		-2.03	2.26	8.62	-5.25	4.37	0		3.03	-2.54	0.69	-12.24	-6.19	0
410.4	-11.4	-3.24	-1.26	-6.62	-2.8	0		0.13	3.28	3.05	-6.18	-2.75	0		1.33	1.97	5.97	-4.31	3	0		6.26	-3.23	0.82	-13.55	-6.31	0
411.3	-9.65	-1.2	1.49	-3.67	1.46	0		-0.26	4.96	3.01	-2.48	-2.46	0		-0.63	3.13	6.57	-5.88	3.97	0		6.27	-0.87	-0.81	-14.72	-5.03	0
412.2	-8	0.36	0.1	-1.47	1.75	0		1.13	3.57	2.85	-3.62	-0.41	0		-0.9	2.81	4.1	-5.91	4.67	0		3.9	-5.29	-1.47	-15.35	-6.21	0
413.1	-9.97	-2.46	0.96	-2.67	-0.43	0		3.97	3.59	5.48	0.05	-2.21	0		-2.17	0.36	5.48	-4.96	-0.39	0		4.85	-3.55	1.54	-14.68	-4.95	0
414	-10.68	-1.51	-1.07	-3.26	0.54	0		1.16	2.13	3.37	-4.21	-2.42	0		-3.29	-0.23	4.4	-5.09	1.03	0		2.01	-3.72	-1.73	-14.22	-7.99	0
414.9	-8.05	3.25	-1.06	-1.3	-1.52	0		3.84	6.09	3.01	-1.65	3.33	0		-2.54	0.18	2.43	-6.61	3.9	0		4.78	-1.69	1.19	-14.5	-4.94	0
415.8	-7.22	2.81	0.98	-2.09	0.48	0		1.79	4.3	4.68	-1.59	-0.39	0		-2.71	-0.53	6.68	-7.06	3.68	0		3.26	-7.42	0.71	-15.02	-4.93	0
416.7	-9.38	-2.15	-0.38	-2.5	-2.49	0		4.15	5.27	6.94	-2.88	2.01	0		0.31	3.38	8.93	-4.51	2.96	0		4.63	-4.19	2.44	-13.83	-7.83	0
417.6	-7.9	-0.95	-0.55	-0.93	-1.75	0		3.37	6.85	5.8	0.52	3.75	0		-1.93	-0.84	4.14	-5.43	2.98	0		0.82	-7.24	-2.42	-16.74	-9.84	0
418.5	-12.42	-2.39	-1.8	-2.99	-1.31	0		-0.58	1.34	0.04	-5.06	-4.04	0		-2.08	-0.16	6.62	-6.66	1.39	0		5.02	-3.53	3.59	-10.61	-4.11	0
419.4	-11.63	-1.56	-1.82	-4.1	0.99	0		-1.13	2.99	2.18	-2.33	-2.12	0		-2.86	0.61	6.91	-4.26	1.5	0		1.2	-7.16	0.08	-16.22	-10.96	0
420.3	-11.72	-1.39	1.91	-3.97	-1.5	0		1.2	2.85	1.87	-0.38	-1.32	0		-2.99	1.2	6.43	-3.66	4	0		3.8	-4.88	5	-15.4	-6.7	0
421.2	-11.43	-2.94	-1.06	-2.23	1.33	0		2.75	2.87	3.59	-4.79	0.69	0		2.82	2.22	8.8	-5.21	3.6	0		2.62	-4.89	-2.16	-16.59	-6.85	0
422.1	-7.4	-1.63	4.18	-4.09	0.94	0		5.56	5.02	9.82	-1.61	0.33	0		-0.22	1.4	6.51	-6.62	0.25	0		2.64	-6.27	-1.22	-16.42	-9.5	0
423	-11.37	-3.13	0.46	-4.01	1.44	0		1	1.26	2.32	-4.81	-2.5	0		1.03	0.46	5.02	-6.75	0.7	0		3.89	-4.12	0.43	-13.66	-5.41	0
423.9	-11.61	-1.62	0.07	-2.63	0.61	0		0.66	3.6	4.33	-2.36	0.27	0		-2.18	-1.1	6.65	-6.59	1.35	0		2.17	-6.2	2.87	-17.31	-10.12	0
424.8	-10.87	0.68	-3.19	-3.3	-2.62	0		5.46	8.14	4.36	-2.93	2.63	0		1.03	3.26	9.17	-5.87	5.86	0		4.56	-4.12	3.07	-16.36	-6.02	0
425.7	-10.78	-0.12	0.76	-3.64	2.08	0		0.55	5.61	3.59	-4.62	-0.9	0		-2.56	1.64	5.09	-4.85	3.12	0		3.75	-3.13	2.78	-14.43	-6.06	0
426.6	-12.08	-4.52	-4.35	-2.89	-2.94	0		3.92	4.83	4.55	0.96	0.52	0		-0.7	1.03	3.49	-3.26	2.66	0		5.23	-3.64	0.08	-10.91	-3.81	0
427.5	-10.14	-1.28	0.74	-1.7	0.19	0		2.38	4.48	2.52	-1.58	0.57	0		1.29	3.3	7.25	-4.49	4.1	0		4.07	-2.34	-0.05	-13.51	-8.41	0
428.4	-12.14	-4.76	-1.87	-3.61	1.76	0		0.83	5.44	3.17	-2.52	1.38	0		-1.32	4.46	6.31	-4.28	6.01	0		3.69	-1.83	1	-15.09	-8.36	0
429.3	-8.35	-1.96	-1.97	-1.79	-0.3	0		0.18	1.82	1.47	-6.74	-3.52	0		-3.87	-3.17	3.76	-7.51	0.32	0		2.85	-5.46	-0.26	-15.36	-9.92	0
430.2	-7.77	2.47	3.89	0.07	3.53	0		-0.1	1.79	4.78	-2.37	-0.94	0		-3.95	0.65	6.72	-6.58	1.25	0		-1.11	-6.79	-2.38	-17.25	-8.67	0
431.1	-11.72	-0.49	0.56	-7.45	-1.24	0		-0.43	5.69	5.08	-4.26	-1.2	0		-2.68	0.51	7.52	-6.31	3.04	0		4.71	-2.76	-0.24	-14.69	-5.63	0
432	-9.02	0.12	1.65	0.48	-0.64	0		0.7	3.04	0.84	-2.44	-1.13	0		-2.01	0.49	4.21	-6.09	1.29	0		2.86	-6.33	-0.25	-18.76	-9.22	0
432.9	-13.42	-1.51	-1.82	-2.66	-1	0		-0.04	2.32	5.05	-2.64	-0.35	0		-0.68	-1.05	6.22	-6.39	5.17	0		7.72	-2.7	2.71	-12.93	-3.1	0
433.8	-8.76	0.61	-0.02	-3.26	3.89	0		3.31	6.43	2.57	-1.84	2.11	0		1.31	2.82	6.87	-1.45	8.03	0		2.44	-5.54	-3.07	-16.27	-5.97	0
434.7	-10.84	-2.32	-1.74	-6.07	-1.79	0		0.39	2.57	4.29	-5.38	-1.52	0		-1.53	-0.85	4.58	-8.3	3.41	0		3	-7.02	0.77	-18	-3.77	0
435.6	-12.41	-2.9	-2.96	-4.81	-1.65	0		1.48	3.72	6.68	-2.03	0.33	0		-2.21	-0.67	5.43	-7.16	1.73	0		2.24	-2.91	-1.78	-17.37	-6.31	0
436.5	-7.52	2.27	4.77	1.42	2.14	0		4.26	5.08	5.8	-2.01	-1.46	0		-1.39	-0.73	4.99	-6.64	2.65	0		1.48	-6.45	-0.24	-14.38	-6.55	0
0	0	0	0	0	0	0		0	0	0	0	0	0		0	0	0	0	0	0		0	0	0	0	0	0
0	0	0	0	0	0	0		0	0	0	0	0	0		0	0	0	0	0	0		0	0	0	0	0	0
0	0	0	0	0	0	0		0	0	0	0	0	0		0	0	0	0	0	0		0	0	0	0	0	0
0	0	0	0	0	0	0		0	0	0	0	0	0		0	0	0	0	0	0		0	0	0	0	0	0
0	0	0	0	0	0	0		0	0	0	0	0	0		0	0	0	0	0	0		0	0	0	0	0	0
0	0	0	0	0	0	0		0	0	0	0	0	0		0	0	0	0	0	0		0	0	0	0	0	0
0	0	0	0	0	0	0		0	0	0	0	0	0		0	0	0	0	0	0		0	0	0	0	0	0
0	0	0	0	0	0	0		0	0	0	0	0	0		0	0	0	0	0	0		0	0	0	0	0	0
0	0	0	0	0	0	0		0	0	0	0	0	0		0	0	0	0	0	0		0	0	0	0	0	0
0	0	0	0	0	0	0		0	0	0	0	0	0		0	0	0	0	0	0		0	0	0	0	0	0
0	0	0	0	0	0	0		0	0	0	0	0	0		0	0	0	0	0	0		0	0	0	0	0	0
0	0	0	0	0	0	0		0	0	0	0	0	0		0	0	0	0	0	0		0	0	0	0	0	0
0	0	0	0	0	0	0		0	0	0	0	0	0		0	0	0	0	0	0		0	0	0	0	0	0
0	0	0	0	0	0	0		0	0	0	0	0	0		0	0	0	0	0	0		0	0	0	0	0	0
0	0	0	0	0	0	0		0	0	0	0	0	0		0	0	0	0	0	0		0	0	0	0	0	0
0	0	0	0	0	0	0		0	0	0	0	0	0		0	0	0	0	0	0		0	0	0	0	0	0
0	0	0	0	0	0	0		0	0	0	0	0	0		0	0	0	0	0	0		0	0	0	0	0	0
0	0	0	0	0	0	0		0	0	0	0	0	0		0	0	0	0	0	0		0	0	0	0	0	0
0	0	0	0	0	0	0		0	0	0	0	0	0		0	0	0	0	0	0		0	0	0	0	0	0
0	0	0	0	0	0	0		0	0	0	0	0	0		0	0	0	0	0	0		0	0	0	0	0	0
0	0	0	0	0	0	0		0	0	0	0	0	0		0	0	0	0	0	0		0	0	0	0	0	0
0	0	0	0	0	0	0		0	0	0	0	0	0		0	0	0	0	0	0		0	0	0	0	0	0
0	0	0	0	0	0	0		0	0	0	0	0	0		0	0	0	0	0	0		0	0	0	0	0	0
0	0	0	0	0	0	0		0	0	0	0	0	0		0	0	0	0	0	0		0	0	0	0	0	0
0	0	0	0	0	0	0		0	0	0	0	0	0		0	0	0	0	0	0		0	0	0	0	0	0
0	0	0	0	0	0	0		0	0	0	0	0	0		0	0	0	0	0	0		0	0	0	0	0	0
0	0	0	0	0	0	0		0	0	0	0	0	0		0	0	0	0	0	0		0	0	0	0	0	0
0	0	0	0	0	0	0		0	0	0	0	0	0		0	0	0	0	0	0		0	0	0	0	0	0
0	0	0	0	0	0	0		0	0	0	0	0	0		0	0	0	0	0	0		0	0	0	0	0	0
0	0	0	0	0	0	0		0	0	0	0	0	0		0	0	0	0	0	0		0	0	0	0	0	0
0	0	0	0	0	0	0		0	0	0	0	0	0		0	0	0	0	0	0		0	0	0	0	0	0
0	0	0	0	0	0	0		0	0	0	0	0	0		0	0	0	0	0	0		0	0	0	0	0	0
0	0	0	0	0	0	0		0	0	0	0	0	0		0	0	0	0	0	0		0	0	0	0	0	0
0	0	0	0	0	0	0		0	0	0	0	0	0		0	0	0	0	0	0		0	0	0	0	0	0
0	0	0	0	0	0	0		0	0	0	0	0	0		0	0	0	0	0	0		0	0	0	0	0	0
0	0	0	0	0	0	0		0	0	0	0	0	0		0	0	0	0	0	0		0	0	0	0	0	0
0	0	0	0	0	0	0		0	0	0	0	0	0		0	0	0	0	0	0		0	0	0	0	0	0
0	0	0	0	0	0	0		0	0	0	0	0	0		0	0	0	0	0	0		0	0	0	0	0	0
0	0	0	0	0	0	0		0	0	0	0	0	0		0	0	0	0	0	0		0	0	0	0	0	0
0	0	0	0	0	0	0		0	0	0	0	0	0		0	0	0	0	0	0		0	0	0	0	0	0
0	0	0	0	0	0	0		0	0	0	0	0	0		0	0	0	0	0	0		0	0	0	0	0	0
0	0	0	0	0	0	0		0	0	0	0	0	0		0	0	0	0	0	0		0	0	0	0	0	0
0	0	0	0	0	0	0		0	0	0	0	0	0		0	0	0	0	0	0		0	0	0	0	0	0
0	0	0	0	0	0	0		0	0	0	0	0	0		0	0	0	0	0	0		0	0	0	0	0	0
0	0	0	0	0	0	0		0	0	0	0	0	0		0	0	0	0	0	0		0	0	0	0	0	0
0	0	0	0	0	0	0		0	0	0	0	0	0		0	0	0	0	0	0		0	0	0	0	0	0
0	0	0	0	0	0	0		0	0	0	0	0	0		0	0	0	0	0	0		0	0	0	0	0	0
0	0	0	0	0	0	0		0	0	0	0	0	0		0	0	0	0	0	0		0	0	0	0	0	0
0	0	0	0	0	0	0		0	0	0	0	0	0		0	0	0	0	0	0		0	0	0	0	0	0
0	0	0	0	0	0	0		0	0	0	0	0	0		0	0	0	0	0	0		0	0	0	0	0	0
0	0	0	0	0	0	0		0	0	0	0	0	0		0	0	0	0	0	0		0	0	0	0	0	0
0	0	0	0	0	0	0		0	0	0	0	0	0		0	0	0	0	0	0		0	0	0	0	0	0
0	0	0	0	0	0	0		0	0	0	0	0	0		0	0	0	0	0	0		0	0	0	0	0	0
0	0	0	0	0	0	0		0	0	0	0	0	0		0	0	0	0	0	0		0	0	0	0	0	0
0	0	0	0	0	0	0		0	0	0	0	0	0		0	0	0	0	0	0		0	0	0	0	0	0
0	0	0	0	0	0	0		0	0	0	0	0	0		0	0	0	0	0	0		0	0	0	0	0	0
0	0	0	0	0	0	0		0	0	0	0	0	0		0	0	0	0	0	0		0	0	0	0	0	0
0	0	0	0	0	0	0		0	0	0	0	0	0		0	0	0	0	0	0		0	0	0	0	0	0
0	0	0	0	0	0	0		0	0	0	0	0	0		0	0	0	0	0	0		0	0	0	0	0	0
0	0	0	0	0	0	0		0	0	0	0	0	0		0	0	0	0	0	0		0	0	0	0	0	0
0	0	0	0	0	0	0		0	0	0	0	0	0		0	0	0	0	0	0		0	0	0	0	0	0
0	0	0	0	0	0	0		0	0	0	0	0	0		0	0	0	0	0	0		0	0	0	0	0	0
0	0	0	0	0	0	0		0	0	0	0	0	0		0	0	0	0	0	0		0	0	0	0	0	0
0	0	0	0	0	0	0		0	0	0	0	0	0		0	0	0	0	0	0		0	0	0	0	0	0
0	0	0	0	0	0	0		0	0	0	0	0	0		0	0	0	0	0	0		0	0	0	0	0	0
0	0	0	0	0	0	0		0	0	0	0	0	0		0	0	0	0	0	0		0	0	0	0	0	0
0	0	0	0	0	0	0		0	0	0	0	0	0		0	0	0	0	0	0		0	0	0	0	0	0
0	0	0	0	0	0	0		0	0	0	0	0	0		0	0	0	0	0	0		0	0	0	0	0	0
0	0	0	0	0	0	0		0	0	0	0	0	0		0	0	0	0	0	0		0	0	0	0	0	0
0	0	0	0	0	0	0		0	0	0	0	0	0		0	0	0	0	0	0		0	0	0	0	0	0
0	0	0	0	0	0	0		0	0	0	0	0	0		0	0	0	0	0	0		0	0	0	0	0	0
0	0	0	0	0	0	0		0	0	0	0	0	0		0	0	0	0	0	0		0	0	0	0	0	0
0	0	0	0	0	0	0		0	0	0	0	0	0		0	0	0	0	0	0		0	0	0	0	0	0
0	0	0	0	0	0	0		0	0	0	0	0	0		0	0	0	0	0	0		0	0	0	0	0	0
0	0	0	0	0	0	0		0	0	0	0	0	0		0	0	0	0	0	0		0	0	0	0	0	0
0	0	0	0	0	0	0		0	0	0	0	0	0		0	0	0	0	0	0		0	0	0	0	0	0
0	0	0	0	0	0	0		0	0	0	0	0	0		0	0	0	0	0	0		0	0	0	0	0	0
0	0	0	0	0	0	0		0	0	0	0	0	0		0	0	0	0	0	0		0	0	0	0	0	0
0	0	0	0	0	0	0		0	0	0	0	0	0		0	0	0	0	0	0		0	0	0	0	0	0
0	0	0	0	0	0	0		0	0	0	0	0	0		0	0	0	0	0	0		0	0	0	0	0	0
0	0	0	0	0	0	0		0	0	0	0	0	0		0	0	0	0	0	0		0	0	0	0	0	0
0	0	0	0	0	0	0		0	0	0	0	0	0		0	0	0	0	0	0		0	0	0	0	0	0
0	0	0	0	0	0	0		0	0	0	0	0	0		0	0	0	0	0	0		0	0	0	0	0	0
0	0	0	0	0	0	0		0	0	0	0	0	0		0	0	0	0	0	0		0	0	0	0	0	0
0	0	0	0	0	0	0		0	0	0	0	0	0		0	0	0	0	0	0		0	0	0	0	0	0
0	0	0	0	0	0	0		0	0	0	0	0	0		0	0	0	0	0	0		0	0	0	0	0	0
0	0	0	0	0	0	0		0	0	0	0	0	0		0	0	0	0	0	0		0	0	0	0	0	0
0	0	0	0	0	0	0		0	0	0	0	0	0		0	0	0	0	0	0		0	0	0	0	0	0
0	0	0	0	0	0	0		0	0	0	0	0	0		0	0	0	0	0	0		0	0	0	0	0	0
0	0	0	0	0	0	0		0	0	0	0	0	0		0	0	0	0	0	0		0	0	0	0	0	0
0	0	0	0	0	0	0		0	0	0	0	0	0		0	0	0	0	0	0		0	0	0	0	0	0
0	0	0	0	0	0	0		0	0	0	0	0	0		0	0	0	0	0	0		0	0	0	0	0	0
0	0	0	0	0	0	0		0	0	0	0	0	0		0	0	0	0	0	0		0	0	0	0	0	0
0	0	0	0	0	0	0		0	0	0	0	0	0		0	0	0	0	0	0		0	0	0	0	0	0
0	0	0	0	0	0	0		0	0	0	0	0	0		0	0	0	0	0	0		0	0	0	0	0	0
0	0	0	0	0	0	0		0	0	0	0	0	0		0	0	0	0	0	0		0	0	0	0	0	0
0	0	0	0	0	0	0		0	0	0	0	0	0		0	0	0	0	0	0		0	0	0	0	0	0
0	0	0	0	0	0	0		0	0	0	0	0	0		0	0	0	0	0	0		0	0	0	0	0	0
0	0	0	0	0	0	0		0	0	0	0	0	0		0	0	0	0	0	0		0	0	0	0	0	0
0	0	0	0	0	0	0		0	0	0	0	0	0		0	0	0	0	0	0		0	0	0	0	0	0
0	0	0	0	0	0	0		0	0	0	0	0	0		0	0	0	0	0	0		0	0	0	0	0	0
0	0	0	0	0	0	0		0	0	0	0	0	0		0	0	0	0	0	0		0	0	0	0	0	0
0	0	0	0	0	0	0		0	0	0	0	0	0		0	0	0	0	0	0		0	0	0	0	0	0
0	0	0	0	0	0	0		0	0	0	0	0	0		0	0	0	0	0	0		0	0	0	0	0	0
0	0	0	0	0	0	0		0	0	0	0	0	0		0	0	0	0	0	0		0	0	0	0	0	0
0	0	0	0	0	0	0		0	0	0	0	0	0		0	0	0	0	0	0		0	0	0	0	0	0
0	0	0	0	0	0	0		0	0	0	0	0	0		0	0	0	0	0	0		0	0	0	0	0	0
0	0	0	0	0	0	0		0	0	0	0	0	0		0	0	0	0	0	0		0	0	0	0	0	0
0	0	0	0	0	0	0		0	0	0	0	0	0		0	0	0	0	0	0		0	0	0	0	0	0
0	0	0	0	0	0	0		0	0	0	0	0	0		0	0	0	0	0	0		0	0	0	0	0	0
0	0	0	0	0	0	0		0	0	0	0	0	0		0	0	0	0	0	0		0	0	0	0	0	0
0	0	0	0	0	0	0		0	0	0	0	0	0		0	0	0	0	0	0		0	0	0	0	0	0
0	0	0	0	0	0	0		0	0	0	0	0	0		0	0	0	0	0	0		0	0	0	0	0	0
0	0	0	0	0	0	0		0	0	0	0	0	0		0	0	0	0	0	0		0	0	0	0	0	0
0	0	0	0	0	0	0		0	0	0	0	0	0		0	0	0	0	0	0		0	0	0	0	0	0
0	0	0	0	0	0	0		0	0	0	0	0	0		0	0	0	0	0	0		0	0	0	0	0	0
0	0	0	0	0	0	0		0	0	0	0	0	0		0	0	0	0	0	0		0	0	0	0	0	0
0	0	0	0	0	0	0		0	0	0	0	0	0		0	0	0	0	0	0		0	0	0	0	0	0
0	0	0	0	0	0	0		0	0	0	0	0	0		0	0	0	0	0	0		0	0	0	0	0	0
0	0	0	0	0	0	0		0	0	0	0	0	0		0	0	0	0	0	0		0	0	0	0	0	0
0	0	0	0	0	0	0		0	0	0	0	0	0		0	0	0	0	0	0		0	0	0	0	0	0
0	0	0	0	0	0	0		0	0	0	0	0	0		0	0	0	0	0	0		0	0	0	0	0	0
0	0	0	0	0	0	0		0	0	0	0	0	0		0	0	0	0	0	0		0	0	0	0	0	0
0	0	0	0	0	0	0		0	0	0	0	0	0		0	0	0	0	0	0		0	0	0	0	0	0
0	0	0	0	0	0	0		0	0	0	0	0	0		0	0	0	0	0	0		0	0	0	0	0	0
0	0	0	0	0	0	0		0	0	0	0	0	0		0	0	0	0	0	0		0	0	0	0	0	0
0	0	0	0	0	0	0		0	0	0	0	0	0		0	0	0	0	0	0		0	0	0	0	0	0
0	0	0	0	0	0	0		0	0	0	0	0	0		0	0	0	0	0	0		0	0	0	0	0	0
0	0	0	0	0	0	0		0	0	0	0	0	0		0	0	0	0	0	0		0	0	0	0	0	0
0	0	0	0	0	0	0		0	0	0	0	0	0		0	0	0	0	0	0		0	0	0	0	0	0
0	0	0	0	0	0	0		0	0	0	0	0	0		0	0	0	0	0	0		0	0	0	0	0	0
0	0	0	0	0	0	0		0	0	0	0	0	0		0	0	0	0	0	0		0	0	0	0	0	0
0	0	0	0	0	0	0		0	0	0	0	0	0		0	0	0	0	0	0		0	0	0	0	0	0
0	0	0	0	0	0	0		0	0	0	0	0	0		0	0	0	0	0	0		0	0	0	0	0	0
0	0	0	0	0	0	0		0	0	0	0	0	0		0	0	0	0	0	0		0	0	0	0	0	0
0	0	0	0	0	0	0		0	0	0	0	0	0		0	0	0	0	0	0		0	0	0	0	0	0
0	0	0	0	0	0	0		0	0	0	0	0	0		0	0	0	0	0	0		0	0	0	0	0	0
0	0	0	0	0	0	0		0	0	0	0	0	0		0	0	0	0	0	0		0	0	0	0	0	0
0	0	0	0	0	0	0		0	0	0	0	0	0		0	0	0	0	0	0		0	0	0	0	0	0
0	0	0	0	0	0	0		0	0	0	0	0	0		0	0	0	0	0	0		0	0	0	0	0	0
0	0	0	0	0	0	0		0	0	0	0	0	0		0	0	0	0	0	0		0	0	0	0	0	0
0	0	0	0	0	0	0		0	0	0	0	0	0		0	0	0	0	0	0		0	0	0	0	0	0
0	0	0	0	0	0	0		0	0	0	0	0	0		0	0	0	0	0	0		0	0	0	0	0	0
0	0	0	0	0	0	0		0	0	0	0	0	0		0	0	0	0	0	0		0	0	0	0	0	0
0	0	0	0	0	0	0		0	0	0	0	0	0		0	0	0	0	0	0		0	0	0	0	0	0
0	0	0	0	0	0	0		0	0	0	0	0	0		0	0	0	0	0	0		0	0	0	0	0	0
0	0	0	0	0	0	0		0	0	0	0	0	0		0	0	0	0	0	0		0	0	0	0	0	0
0	0	0	0	0	0	0		0	0	0	0	0	0		0	0	0	0	0	0		0	0	0	0	0	0
0	0	0	0	0	0	0		0	0	0	0	0	0		0	0	0	0	0	0		0	0	0	0	0	0
0	0	0	0	0	0	0		0	0	0	0	0	0		0	0	0	0	0	0		0	0	0	0	0	0
0	0	0	0	0	0	0		0	0	0	0	0	0		0	0	0	0	0	0		0	0	0	0	0	0
0	0	0	0	0	0	0		0	0	0	0	0	0		0	0	0	0	0	0		0	0	0	0	0	0
0	0	0	0	0	0	0		0	0	0	0	0	0		0	0	0	0	0	0		0	0	0	0	0	0
0	0	0	0	0	0	0		0	0	0	0	0	0		0	0	0	0	0	0		0	0	0	0	0	0
0	0	0	0	0	0	0		0	0	0	0	0	0		0	0	0	0	0	0		0	0	0	0	0	0
0	0	0	0	0	0	0		0	0	0	0	0	0		0	0	0	0	0	0		0	0	0	0	0	0
0	0	0	0	0	0	0		0	0	0	0	0	0		0	0	0	0	0	0		0	0	0	0	0	0
0	0	0	0	0	0	0		0	0	0	0	0	0		0	0	0	0	0	0		0	0	0	0	0	0
0	0	0	0	0	0	0		0	0	0	0	0	0		0	0	0	0	0	0		0	0	0	0	0	0
0	0	0	0	0	0	0		0	0	0	0	0	0		0	0	0	0	0	0		0	0	0	0	0	0
0	0	0	0	0	0	0		0	0	0	0	0	0		0	0	0	0	0	0		0	0	0	0	0	0
0	0	0	0	0	0	0		0	0	0	0	0	0		0	0	0	0	0	0		0	0	0	0	0	0
0	0	0	0	0	0	0		0	0	0	0	0	0		0	0	0	0	0	0		0	0	0	0	0	0
0	0	0	0	0	0	0		0	0	0	0	0	0		0	0	0	0	0	0		0	0	0	0	0	0
0	0	0	0	0	0	0		0	0	0	0	0	0		0	0	0	0	0	0		0	0	0	0	0	0
0	0	0	0	0	0	0		0	0	0	0	0	0		0	0	0	0	0	0		0	0	0	0	0	0
0	0	0	0	0	0	0		0	0	0	0	0	0		0	0	0	0	0	0		0	0	0	0	0	0
0	0	0	0	0	0	0		0	0	0	0	0	0		0	0	0	0	0	0		0	0	0	0	0	0
0	0	0	0	0	0	0		0	0	0	0	0	0		0	0	0	0	0	0		0	0	0	0	0	0
0	0	0	0	0	0	0		0	0	0	0	0	0		0	0	0	0	0	0		0	0	0	0	0	0
0	0	0	0	0	0	0		0	0	0	0	0	0		0	0	0	0	0	0		0	0	0	0	0	0
0	0	0	0	0	0	0		0	0	0	0	0	0		0	0	0	0	0	0		0	0	0	0	0	0
0	0	0	0	0	0	0		0	0	0	0	0	0		0	0	0	0	0	0		0	0	0	0	0	0
0	0	0	0	0	0	0		0	0	0	0	0	0		0	0	0	0	0	0		0	0	0	0	0	0
0	0	0	0	0	0	0		0	0	0	0	0	0		0	0	0	0	0	0		0	0	0	0	0	0
0	0	0	0	0	0	0		0	0	0	0	0	0		0	0	0	0	0	0		0	0	0	0	0	0
0	0	0	0	0	0	0		0	0	0	0	0	0		0	0	0	0	0	0		0	0	0	0	0	0
0	0	0	0	0	0	0		0	0	0	0	0	0		0	0	0	0	0	0		0	0	0	0	0	0
0	0	0	0	0	0	0		0	0	0	0	0	0		0	0	0	0	0	0		0	0	0	0	0	0
0	0	0	0	0	0	0		0	0	0	0	0	0		0	0	0	0	0	0		0	0	0	0	0	0
0	0	0	0	0	0	0		0	0	0	0	0	0		0	0	0	0	0	0		0	0	0	0	0	0
0	0	0	0	0	0	0		0	0	0	0	0	0		0	0	0	0	0	0		0	0	0	0	0	0
0	0	0	0	0	0	0		0	0	0	0	0	0		0	0	0	0	0	0		0	0	0	0	0	0
0	0	0	0	0	0	0		0	0	0	0	0	0		0	0	0	0	0	0		0	0	0	0	0	0
0	0	0	0	0	0	0		0	0	0	0	0	0		0	0	0	0	0	0		0	0	0	0	0	0
0	0	0	0	0	0	0		0	0	0	0	0	0		0	0	0	0	0	0		0	0	0	0	0	0
0	0	0	0	0	0	0		0	0	0	0	0	0		0	0	0	0	0	0		0	0	0	0	0	0
0	0	0	0	0	0	0		0	0	0	0	0	0		0	0	0	0	0	0		0	0	0	0	0	0
0	0	0	0	0	0	0		0	0	0	0	0	0		0	0	0	0	0	0		0	0	0	0	0	0
0	0	0	0	0	0	0		0	0	0	0	0	0		0	0	0	0	0	0		0	0	0	0	0	0
0	0	0	0	0	0	0		0	0	0	0	0	0		0	0	0	0	0	0		0	0	0	0	0	0
0	0	0	0	0	0	0		0	0	0	0	0	0		0	0	0	0	0	0		0	0	0	0	0	0
0	0	0	0	0	0	0		0	0	0	0	0	0		0	0	0	0	0	0		0	0	0	0	0	0
0	0	0	0	0	0	0		0	0	0	0	0	0		0	0	0	0	0	0		0	0	0	0	0	0
0	0	0	0	0	0	0		0	0	0	0	0	0		0	0	0	0	0	0		0	0	0	0	0	0
0	0	0	0	0	0	0		0	0	0	0	0	0		0	0	0	0	0	0		0	0	0	0	0	0
0	0	0	0	0	0	0		0	0	0	0	0	0		0	0	0	0	0	0		0	0	0	0	0	0
0	0	0	0	0	0	0		0	0	0	0	0	0		0	0	0	0	0	0		0	0	0	0	0	0
0	0	0	0	0	0	0		0	0	0	0	0	0		0	0	0	0	0	0		0	0	0	0	0	0
0	0	0	0	0	0	0		0	0	0	0	0	0		0	0	0	0	0	0		0	0	0	0	0	0
0	0	0	0	0	0	0		0	0	0	0	0	0		0	0	0	0	0	0		0	0	0	0	0	0
0	0	0	0	0	0	0		0	0	0	0	0	0		0	0	0	0	0	0		0	0	0	0	0	0
0	0	0	0	0	0	0		0	0	0	0	0	0		0	0	0	0	0	0		0	0	0	0	0	0
0	0	0	0	0	0	0		0	0	0	0	0	0		0	0	0	0	0	0		0	0	0	0	0	0
0	0	0	0	0	0	0		0	0	0	0	0	0		0	0	0	0	0	0		0	0	0	0	0	0
0	0	0	0	0	0	0		0	0	0	0	0	0		0	0	0	0	0	0		0	0	0	0	0	0
0	0	0	0	0	0	0		0	0	0	0	0	0		0	0	0	0	0	0		0	0	0	0	0	0
0	0	0	0	0	0	0		0	0	0	0	0	0		0	0	0	0	0	0		0	0	0	0	0	0
0	0	0	0	0	0	0		0	0	0	0	0	0		0	0	0	0	0	0		0	0	0	0	0	0
0	0	0	0	0	0	0		0	0	0	0	0	0		0	0	0	0	0	0		0	0	0	0	0	0
0	0	0	0	0	0	0		0	0	0	0	0	0		0	0	0	0	0	0		0	0	0	0	0	0
0	0	0	0	0	0	0		0	0	0	0	0	0		0	0	0	0	0	0		0	0	0	0	0	0
0	0	0	0	0	0	0		0	0	0	0	0	0		0	0	0	0	0	0		0	0	0	0	0	0
0	0	0	0	0	0	0		0	0	0	0	0	0		0	0	0	0	0	0		0	0	0	0	0	0
0	0	0	0	0	0	0		0	0	0	0	0	0		0	0	0	0	0	0		0	0	0	0	0	0
0	0	0	0	0	0	0		0	0	0	0	0	0		0	0	0	0	0	0		0	0	0	0	0	0
0	0	0	0	0	0	0		0	0	0	0	0	0		0	0	0	0	0	0		0	0	0	0	0	0
0	0	0	0	0	0	0		0	0	0	0	0	0		0	0	0	0	0	0		0	0	0	0	0	0
0	0	0	0	0	0	0		0	0	0	0	0	0		0	0	0	0	0	0		0	0	0	0	0	0
0	0	0	0	0	0	0		0	0	0	0	0	0		0	0	0	0	0	0		0	0	0	0	0	0
0	0	0	0	0	0	0		0	0	0	0	0	0		0	0	0	0	0	0		0	0	0	0	0	0
0	0	0	0	0	0	0		0	0	0	0	0	0		0	0	0	0	0	0		0	0	0	0	0	0
0	0	0	0	0	0	0		0	0	0	0	0	0		0	0	0	0	0	0		0	0	0	0	0	0
0	0	0	0	0	0	0		0	0	0	0	0	0		0	0	0	0	0	0		0	0	0	0	0	0
0	0	0	0	0	0	0		0	0	0	0	0	0		0	0	0	0	0	0		0	0	0	0	0	0
0	0	0	0	0	0	0		0	0	0	0	0	0		0	0	0	0	0	0		0	0	0	0	0	0
0	0	0	0	0	0	0		0	0	0	0	0	0		0	0	0	0	0	0		0	0	0	0	0	0
0	0	0	0	0	0	0		0	0	0	0	0	0		0	0	0	0	0	0		0	0	0	0	0	0
0	0	0	0	0	0	0		0	0	0	0	0	0		0	0	0	0	0	0		0	0	0	0	0	0
0	0	0	0	0	0	0		0	0	0	0	0	0		0	0	0	0	0	0		0	0	0	0	0	0
0	0	0	0	0	0	0		0	0	0	0	0	0		0	0	0	0	0	0		0	0	0	0	0	0
0	0	0	0	0	0	0		0	0	0	0	0	0		0	0	0	0	0	0		0	0	0	0	0	0
0	0	0	0	0	0	0		0	0	0	0	0	0		0	0	0	0	0	0		0	0	0	0	0	0
0	0	0	0	0	0	0		0	0	0	0	0	0		0	0	0	0	0	0		0	0	0	0	0	0
0	0	0	0	0	0	0		0	0	0	0	0	0		0	0	0	0	0	0		0	0	0	0	0	0
0	0	0	0	0	0	0		0	0	0	0	0	0		0	0	0	0	0	0		0	0	0	0	0	0
0	0	0	0	0	0	0		0	0	0	0	0	0		0	0	0	0	0	0		0	0	0	0	0	0
0	0	0	0	0	0	0		0	0	0	0	0	0		0	0	0	0	0	0		0	0	0	0	0	0
0	0	0	0	0	0	0		0	0	0	0	0	0		0	0	0	0	0	0		0	0	0	0	0	0
0	0	0	0	0	0	0		0	0	0	0	0	0		0	0	0	0	0	0		0	0	0	0	0	0
0	0	0	0	0	0	0		0	0	0	0	0	0		0	0	0	0	0	0		0	0	0	0	0	0
0	0	0	0	0	0	0		0	0	0	0	0	0		0	0	0	0	0	0		0	0	0	0	0	0
0	0	0	0	0	0	0		0	0	0	0	0	0		0	0	0	0	0	0		0	0	0	0	0	0
0	0	0	0	0	0	0		0	0	0	0	0	0		0	0	0	0	0	0		0	0	0	0	0	0
0	0	0	0	0	0	0		0	0	0	0	0	0		0	0	0	0	0	0		0	0	0	0	0	0
0	0	0	0	0	0	0		0	0	0	0	0	0		0	0	0	0	0	0		0	0	0	0	0	0
0	0	0	0	0	0	0		0	0	0	0	0	0		0	0	0	0	0	0		0	0	0	0	0	0
0	0	0	0	0	0	0		0	0	0	0	0	0		0	0	0	0	0	0		0	0	0	0	0	0
0	0	0	0	0	0	0		0	0	0	0	0	0		0	0	0	0	0	0		0	0	0	0	0	0
0	0	0	0	0	0	0		0	0	0	0	0	0		0	0	0	0	0	0		0	0	0	0	0	0
0	0	0	0	0	0	0		0	0	0	0	0	0		0	0	0	0	0	0		0	0	0	0	0	0
0	0	0	0	0	0	0		0	0	0	0	0	0		0	0	0	0	0	0		0	0	0	0	0	0
0	0	0	0	0	0	0		0	0	0	0	0	0		0	0	0	0	0	0		0	0	0	0	0	0
0	0	0	0	0	0	0		0	0	0	0	0	0		0	0	0	0	0	0		0	0	0	0	0	0
0	0	0	0	0	0	0		0	0	0	0	0	0		0	0	0	0	0	0		0	0	0	0	0	0
0	0	0	0	0	0	0		0	0	0	0	0	0		0	0	0	0	0	0		0	0	0	0	0	0
0	0	0	0	0	0	0		0	0	0	0	0	0		0	0	0	0	0	0		0	0	0	0	0	0
0	0	0	0	0	0	0		0	0	0	0	0	0		0	0	0	0	0	0		0	0	0	0	0	0
0	0	0	0	0	0	0		0	0	0	0	0	0		0	0	0	0	0	0		0	0	0	0	0	0
0	0	0	0	0	0	0		0	0	0	0	0	0		0	0	0	0	0	0		0	0	0	0	0	0
0	0	0	0	0	0	0		0	0	0	0	0	0		0	0	0	0	0	0		0	0	0	0	0	0
0	0	0	0	0	0	0		0	0	0	0	0	0		0	0	0	0	0	0		0	0	0	0	0	0
0	0	0	0	0	0	0		0	0	0	0	0	0		0	0	0	0	0	0		0	0	0	0	0	0
0	0	0	0	0	0	0		0	0	0	0	0	0		0	0	0	0	0	0		0	0	0	0	0	0
0	0	0	0	0	0	0		0	0	0	0	0	0		0	0	0	0	0	0		0	0	0	0	0	0
0	0	0	0	0	0	0		0	0	0	0	0	0		0	0	0	0	0	0		0	0	0	0	0	0
0	0	0	0	0	0	0		0	0	0	0	0	0		0	0	0	0	0	0		0	0	0	0	0	0
0	0	0	0	0	0	0		0	0	0	0	0	0		0	0	0	0	0	0		0	0	0	0	0	0
0	0	0	0	0	0	0		0	0	0	0	0	0		0	0	0	0	0	0		0	0	0	0	0	0
0	0	0	0	0	0	0		0	0	0	0	0	0		0	0	0	0	0	0		0	0	0	0	0	0
0	0	0	0	0	0	0		0	0	0	0	0	0		0	0	0	0	0	0		0	0	0	0	0	0
0	0	0	0	0	0	0		0	0	0	0	0	0		0	0	0	0	0	0		0	0	0	0	0	0

## Sheet: Data corrected cropped
X	L1A1	L1A2	L1A3	L1A4	L1A5	L1A6		L2A1	L2A2	L2A3	L2A4	L2A5	L2A6		L3A1	L3A2	L3A3	L3A4	L3A5	L3A6		L4A1	L4A2	L4A3	L4A4	L4A5	L4A6
-4.5	-1.42	-0.12	-0.46	-1.89	0.02	0		2.3	3.55	1.22	3.92	4.45	0		0.67	1.71	2.1	0.62	1.53	0		-0.11	-0.3	0.28	-0.46	3.29	0
-3.6	-5.24	-4.24	-4.34	-6.37	-4.92	0		1.9	-0.83	0.79	-2.17	0.99	0		1.55	-0.55	1.69	0.26	4.1	0		-0.98	2.08	2.54	2.46	3.11	0
-2.7	-0.26	0.18	0.67	1.87	-1.27	0		0.58	0.48	0.77	0.11	0.13	0		-1.31	0.57	-1.27	0.04	1.62	0		-2.05	-1.98	-1.36	-2.14	0.33	0
-1.8	1.15	1.76	1.3	1.62	0.76	0		-0.05	-3.49	-0.69	-1.51	-0.95	0		-2.13	-4.32	-3.69	-3.32	-5.83	0		0.41	-0.85	-1.8	0.42	-0.41	0
-0.9	-3.85	-1.15	-1.76	-1.48	-1.88	0		-3.03	-0.8	-2.46	-1.45	-3.54	0		-1.51	2.76	-1.31	-1.75	-0.4	0		1.84	0.38	0.81	0.72	1.41	0
0	1.24	5.21	-0.59	3.03	1.3	0		0.99	0.36	-1.36	0.75	1.24	0		-1.64	-1.91	0.71	1.13	-0.78	0		-0.8	0.71	0.02	0.74	0.8	0
0.9	-0.6	1.35	0.01	-0.44	-1.95	0		-3.92	-1.02	-1.68	-1.96	0.78	0		-0.92	-0.12	-0.41	0.89	1.42	0		1.38	0.19	-0.44	3.54	3.23	0
1.8	2.06	1.22	3.41	2.84	3.36	0		-2.09	0.08	-0.56	0.25	-0.3	0		-0.11	-2.61	-2.4	1.38	0.82	0		2.35	2.31	0.46	3.12	3.94	0
2.7	1.11	0.5	2.55	0.82	-2.39	0		-0.87	0.38	1.2	-0.33	-2.9	0		0.87	3.66	2.05	1.15	1.1	0		1.01	1.24	-2.28	0.06	2.11	0
3.6	0.96	3.82	3.88	2.94	-1.5	0		1.85	4.07	0.96	4.12	0.94	0		-1.04	-0.87	-1.79	-0.27	-0.29	0		-1.37	-0.91	-0.05	0.79	-0.09	0
4.5	-5.55	-2.48	-2.74	-1.82	-3.49	0		-2.69	0.84	1.25	-2.32	-1.82	0		-2.82	-0.09	3.56	0.96	1.46	0		-4.78	-1.01	-0.73	-3.81	-0.89	0
5.4	-4.89	-4.37	-4.89	-0.99	-5.58	0		-4.96	-2.62	-2.47	0.25	-2.11	0		-0.92	0.45	-0.03	0.78	-1.41	0		-3.07	-3.65	-0.71	-1.51	-0.88	0
6.3	0.72	-2.58	-1.43	0.63	1.03	0		1.68	0.68	1.13	1.8	3.77	0		-0.39	1.46	-0.45	0.54	-1.42	0		1.33	0.52	1.11	-1.75	-1.4	0
7.2	0.73	-1.56	-0.78	1.54	-0.2	0		-0.06	2.48	1.64	1.96	0.94	0		0.9	-0.64	0.05	1.47	0.71	0		0.87	-1.41	-0.34	-0.53	-2.44	0
8.1	3.75	6.45	2.99	1.38	-17.41	0		-2.85	0.36	0.54	1.95	-6.22	0		5.5	3.13	2.49	6.34	-0.32	0		-2.23	1.07	1.38	3.22	-4.02	0
9	29.22	20.08	16.52	9.3	-18.68	0		-4.52	1.34	-0.29	1.7	-12.76	0		-3.15	-1.48	-1.72	1.46	-14.39	0		-11.79	-2.48	-1.76	-0.08	-20.56	0
9.9	40.91	26.69	22.7	11.23	-19.4	0		-0.78	6.85	4.14	7.81	-10.01	0		0.13	2.42	3.72	9.85	-8.91	0		-12.7	0.16	2.51	5.37	-15.75	0
10.8	45.9	28.36	21.35	11.04	-19.33	0		-3.14	6.61	4.89	4.58	-11.15	0		-3.06	-1.27	1.12	5.16	-11.53	0		-13.5	-2.89	-1.36	2.77	-19.8	0
11.7	47.47	31.64	24.09	15.09	-18.63	0		-1.46	6.12	7.58	8.22	-9.54	0		-4.56	-1.12	0.93	6.65	-11.37	0		-14.06	0.06	-0.12	6.16	-18.11	0
12.6	51.59	35.59	26.61	11.12	-18.1	0		-0.4	8.18	8.05	6.42	-8.27	0		-7.53	-1.68	-1.46	4.85	-13.56	0		-15.11	1.44	-2.4	3.99	-21.14	0
13.5	53.71	35.45	26.02	14.35	-16.07	0		-0.21	8.07	4.21	3.95	-10.3	0		-5.94	-2.36	0.78	3.16	-13.06	0		-15.59	-3.45	-0.54	1.15	-19.14	0
14.4	46.99	33.41	21.32	11.24	-25.2	0		-0.13	5.93	4.94	5.18	-11.01	0		-4.32	-1.29	1.16	4.31	-11.65	0		-13.56	-0.66	3.04	6.38	-18.46	0
15.3	54.36	35.79	27.12	15.56	-17.72	0		2.49	9.63	9.66	10.6	-10.05	0		-4.43	1.44	3.51	8.85	-10.68	0		-16.07	0.58	0	3.14	-18.66	0
16.2	57.21	39.29	28.25	19.86	-16.64	0		2.29	5.94	5.32	4.29	-9.56	0		-4.08	-1.22	-0.5	2.97	-13.45	0		-13.01	0.08	-0.5	4.05	-18.02	0
17.1	52.81	37.5	27.47	15.36	-16.66	0		1.46	7.9	6.27	8.32	-6.93	0		-5.81	-2.67	-1.2	2.37	-11.58	0		-12.61	-1.91	-1.51	2.96	-17.98	0
18	48.37	34.14	25.61	12.66	-19.61	0		-0.2	3.55	4.01	3.48	-11.53	0		-5.32	-2.59	-0.37	5.51	-11.9	0		-10.57	1.15	3.38	5.66	-17.23	0
18.9	56.24	38.39	27.09	16.28	-15.34	0		-0.57	5.75	3.63	5.67	-11.07	0		-7.37	-2.62	-0.87	2.3	-12.15	0		-14.63	-1.71	-0.32	0.12	-18.35	0
19.8	50.24	34.8	25.15	13.29	-17.25	0		-3.58	4.47	3.35	4.65	-11.52	0		-6.83	-1.02	1.58	3.22	-11.94	0		-14.43	-1.18	1.28	1.6	-20.54	0
20.7	48.26	32.29	23.41	11.88	-20.23	0		0.83	4.67	6.95	5.98	-9.5	0		-3.41	1.55	3.24	6.88	-8.58	0		-14.32	-0.29	-0.52	2.62	-20.67	0
21.6	49.44	33.12	23.63	13.9	-17.12	0		-2.98	4	5.71	5.01	-11.09	0		-5.29	-0.01	2.25	2.43	-9.19	0		-12.65	0.32	0.35	1.07	-17.01	0
22.5	52.9	35.49	24.64	16.85	-16.68	0		2.43	5.3	6.53	6.36	-8.53	0		-3.39	0.91	0.12	5.07	-11.26	0		-13.8	0.98	-2.15	2.28	-21.9	0
23.4	47.59	31.68	23.81	11.83	-21.87	0		-2.71	5.77	2.02	6.3	-9.92	0		-7.68	-1.72	-0.8	2.76	-10.66	0		-16.25	-3.13	-3.02	-1.32	-21.05	0
24.3	52.5	34.5	23.73	14.18	-19.57	0		2.9	6.33	4.68	4.33	-8.61	0		-8.06	-5.44	-2.28	1.21	-11.02	0		-17.5	-4.7	-4.92	-2.5	-21.03	0
25.2	48.18	29.93	21.85	12.19	-22.91	0		-2.46	1.65	4.14	4.81	-12.32	0		-5.46	-2.31	0.61	5.04	-9.27	0		-15.04	-2.56	-2.37	0.45	-21.75	0
26.1	52.77	37.3	25.26	16.81	-17.52	0		-3	5.93	3.06	3.61	-8.79	0		-6.33	0.71	0.72	4.4	-11.9	0		-14.55	-1.25	-1.56	1.68	-22.25	0
27	49.99	36.01	24.52	14.13	-21.19	0		-1.36	6	3.48	2.93	-10.41	0		-6.57	-1.26	1.39	4.66	-9.52	0		-15.76	-2.34	-1.74	2.88	-22.03	0
27.9	51.79	33.67	23.51	13.88	-18.14	0		0.57	6.65	4.63	6.15	-10.07	0		-4.43	-1.5	0.94	3.43	-11.21	0		-14.06	-2.16	-0.2	-1.23	-22.91	0
28.8	49.74	32.97	21.34	14.23	-18.73	0		-1.05	6.55	3.8	5.53	-9.87	0		-6.01	1.87	0.27	2.46	-13.85	0		-11.35	-0.03	-0.59	0.4	-19.71	0
29.7	49.26	34.5	24.9	15.28	-18.8	0		-1.19	3.13	4.24	7.5	-11.14	0		-7.72	-1.17	0.71	5.06	-11.75	0		-10.46	1.94	-1.69	1.33	-19.72	0
30.6	49.56	33.86	23.39	11.74	-20.56	0		-1.23	6.38	5.81	4.07	-10.77	0		-9.41	-4.39	-0.46	2.8	-12.24	0		-11.57	-2.06	-1.57	-1.05	-17.94	0
31.5	50.93	34.09	28.29	16.44	-17.72	0		-1.62	5.6	4.77	3.69	-11.99	0		-9.3	-4.88	-0.83	0.92	-13.56	0		-13.38	-3.26	-1.64	-0.93	-22.88	0
32.4	52.85	33.69	23.37	12.68	-19.27	0		0.9	4.94	4.38	7.36	-11.19	0		-3.34	0.15	-0.39	5.68	-11.29	0		-11.19	-0.8	0.12	-0.59	-20.73	0
33.3	50.49	35.19	25.12	13.59	-17.15	0		-1.23	2.84	6.97	5.85	-9.12	0		-9.14	-4.34	0.49	1.97	-14.37	0		-12.92	-3.21	-3.08	-0.49	-22.01	0
34.2	50.94	33.49	21.8	14.62	-17.79	0		-0.78	3.3	4.49	6.06	-9.67	0		-5.93	-1.08	0.48	2.37	-10.52	0		-14.13	-1.32	-1.96	-1.01	-20.43	0
35.1	53.62	38.07	26.2	15.77	-16.12	0		2.82	9.22	6.71	7.85	-5.7	0		-6.97	0.91	2.42	6.17	-10.45	0		-13.27	-2.4	-3.96	-1.99	-24.29	0
36	53.13	37.11	26.4	17.44	-15.81	0		-1.66	2.91	5.29	7.5	-14.23	0		-6.62	0.12	-0.93	4.42	-12.75	0		-13.61	-2.27	-2.11	0.33	-21.03	0
36.9	51.61	34.77	24.08	15.5	-15.58	0		-0.24	5.86	6.32	7.9	-9.24	0		-7.4	-2.46	-1.48	3.01	-12.59	0		-15	-4.56	-2.22	1.12	-21.85	0
37.8	52.95	37.29	25.15	14.2	-17.22	0		0.59	4.24	5.48	5.15	-8.4	0		-7.33	-1.92	1.95	0.96	-11.83	0		-14.53	-4.52	-4	-2.63	-24.85	0
38.7	53.95	37.85	24.9	14.93	-16.62	0		1.47	8.6	6.58	8.58	-8.01	0		-5.39	1.11	1.55	5.67	-7.68	0		-13.99	-1.43	-4.28	-1.86	-22.91	0
39.6	50.78	36.47	23.04	11.06	-20.7	0		0.12	5.8	6.59	5.12	-8.43	0		-5.78	-0.76	2.79	6.2	-10.09	0		-9.28	-1.98	0.34	1.2	-18.62	0
40.5	54.19	32.71	25.3	15.51	-20.89	0		1.38	5.14	7.64	7.58	-8.93	0		-5.82	1.54	4.14	6.71	-9.97	0		-11.11	-1.01	-0.03	-0.31	-19.97	0
41.4	51.37	37.78	27.24	14.75	-16.45	0		-1.43	5.97	3.6	6.64	-9.92	0		-6.53	-1.83	2.51	6.11	-10.87	0		-11.4	-2.6	-1.22	0.12	-23.18	0
42.3	51.38	33.61	21.73	12.17	-17.57	0		-3.38	4.98	0.14	1.13	-10.11	0		-8.07	0.5	-3.06	1.32	-11.02	0		-12.25	-3.99	-4.64	-1.41	-22.93	0
43.2	51.08	33.68	25.4	13.95	-21.78	0		-2.26	4.62	3.06	5.27	-14.29	0		-6.5	-1.86	0.37	5.86	-12.09	0		-13.15	-4.99	-4.27	-2.31	-23.4	0
44.1	54.4	34.45	28.34	14.65	-14.94	0		3.06	4.97	7.43	8.31	-4.96	0		-6.72	-0.78	2.58	4.69	-10.17	0		-13.55	-2.2	-0.55	-0.6	-24.5	0
45	51.41	34.77	26.69	11.94	-15.15	0		0.14	4.89	3.63	3.75	-8.59	0		-4.15	1.84	4.25	5.08	-8.39	0		-11.5	-3.34	-4.68	-2.12	-22.86	0
45.9	49.02	31.92	24.75	15.08	-20.52	0		-3.12	4.61	5.32	7.49	-11.19	0		-12.13	-1.97	-0.37	1.88	-12.31	0		-12.74	-3.86	-3.02	-1.3	-25.65	0
46.8	51.85	33.39	23.55	11.99	-18.92	0		0.54	8.05	6.13	6.49	-8.34	0		-5.87	0.48	2.86	5.48	-7.29	0		-8.56	-2.01	-0.13	0.72	-22.78	0
47.7	53.18	34.36	23.46	14.58	-16.16	0		0.5	6.76	4.2	8.83	-6.5	0		-6.3	0.81	2.92	5.4	-7.6	0		-8.68	-3.37	0.65	-0.42	-20.33	0
48.6	51.44	36.31	23.69	12.62	-16.61	0		0.53	6.01	5.93	5.89	-9.64	0		-6.49	-1.69	2.25	1.48	-10.49	0		-10.26	-2.62	-1.9	-4.9	-23.35	0
49.5	52.45	35.12	27.56	13.98	-15.96	0		0.77	5.43	4.58	5.18	-10.42	0		-5.66	0.47	1.33	2.89	-13.04	0		-8.09	-1.02	-3.97	0.46	-22.53	0
50.4	51.88	36.3	28.58	16.95	-15.06	0		-1.75	7.96	5.96	7.16	-6.68	0		-9.04	-2.57	-0.34	3.21	-10.53	0		-10.9	-5.13	-4.45	-3.88	-22.55	0
51.3	53.26	35.33	27.79	15.02	-15.93	0		-0.15	7.7	8.83	10.35	-5.92	0		-10.25	-0.9	2.08	5.13	-7.74	0		-14.51	-5.25	-3.64	-5.59	-24.06	0
52.2	52.45	36.93	26.56	14.98	-16.93	0		3.07	10.15	9.86	10.99	-3.97	0		-6.77	3.12	2.25	4.65	-9.64	0		-8.61	-2.92	-1.98	1.02	-22.39	0
53.1	48.37	33.29	21.91	12.96	-16.91	0		-2.39	5.01	4.1	2.77	-9.59	0		-9.91	-4.99	0.06	0.16	-13.67	0		-9.02	-2.17	-3.92	-4.46	-22.91	0
54	53.02	35.02	25.84	13.86	-17.09	0		1.54	6.94	4.25	5.53	-7.33	0		-4.56	2.47	4.54	4.4	-6.5	0		-10.21	-5.21	-4.66	-3.19	-23.03	0
54.9	52.8	32.78	23.81	16.27	-18.86	0		3.08	7.53	6.47	5.96	-7.1	0		-5.46	4.17	3.75	4.55	-8.34	0		-12.52	-3.51	-4.98	-3.91	-22.27	0
55.8	44.92	29.13	21.08	11.19	-21.06	0		-0.03	6	4.85	5.41	-11.02	0		-4.25	0.2	1.94	6.71	-8.76	0		-6.05	-2.31	-2.25	2.27	-20.37	0
56.7	50.5	31.9	24.74	13.1	-19.55	0		1.22	5.5	2.59	5.24	-10.34	0		-6.13	2.32	2.69	4	-10.98	0		-6.31	-2.1	0.68	-0.43	-20.78	0
57.6	48.32	31.52	23.32	11.94	-18.01	0		-0.85	5.79	6.22	8.6	-8.13	0		-6.08	2.48	3.31	6.86	-9	0		-8.27	-3.05	-5.7	-5.35	-25.04	0
58.5	48.76	31.14	22.21	14.3	-19.33	0		2.56	8.26	5.95	8.47	-6.5	0		-6.5	1.05	2.22	6.06	-8.71	0		-9.98	-5.7	-2.69	-2.45	-22.02	0
59.4	51.63	35	26.32	15.28	-16.43	0		0.35	6.53	6.45	7.81	-5.35	0		-5.4	1.59	5.42	7.68	-6.22	0		-6.95	-3.36	-2.54	-5.97	-23.44	0
60.3	50.53	34.96	23.63	15.39	-16.45	0		2.94	5.99	4.74	11.31	-8.38	0		-6.71	0.99	1.46	5.92	-9.91	0		-6.09	-2.63	-3.18	-2.86	-22.9	0
61.2	48.96	36.21	24.57	14.41	-14.73	0		1.34	6.51	4.55	7.14	-7.67	0		-4.89	1.07	3.08	6.94	-8.83	0		-5.37	-1.12	-4.58	-3.18	-22.31	0
62.1	51.34	32.86	24.12	12.22	-16.73	0		2.53	5.96	5.89	8.36	-7.86	0		-6.78	-0.13	1.76	2.79	-12.37	0		-4.72	-2.39	-1.88	-3.71	-24.42	0
63	50.3	32.07	27.26	14.49	-17.3	0		5.26	5.59	7.19	8.14	-6.5	0		-4.4	-0.91	5.34	5.31	-6.78	0		-8.65	-6.61	-3.45	-6.36	-24.14	0
63.9	50.71	36.2	25.33	17.58	-18.9	0		2.84	7.43	5.79	6.57	-9.37	0		-7.08	2.06	2.93	3.17	-11.36	0		-5.26	-2.99	-2.09	-3.87	-20.59	0
64.8	47.73	33.16	24.07	13.59	-19.69	0		2.06	7.89	6.76	9.72	-8.08	0		-5	3.84	3.43	7.65	-4.01	0		-8.12	-1.96	-4.12	-2.91	-21.32	0
65.7	49.64	36.7	25.22	14.45	-14.82	0		-0.3	2.76	4.08	6.64	-9.27	0		-5.02	1.43	1.71	5.31	-10.13	0		-1.55	-0.92	1.14	-2.31	-22.67	0
66.6	47.52	34.97	21.97	14.34	-19.02	0		2.58	8	5.48	9.17	-8.83	0		-3.78	3.35	5.95	8.06	-6.86	0		-1.88	-1.48	0.09	-3.88	-22.82	0
67.5	14.36	15.42	7.23	8.62	-9.84	0		1.1	-0.51	-0.06	3.86	-4.71	0		-3.46	-1.12	0.38	0.36	-8.48	0		5.19	-5.37	-6.45	-7.42	-20.19	0
68.4	2.25	2.02	-2.37	-0.18	-8.08	0		6.28	3.57	1.26	2.11	-5.17	0		1.83	3.13	3.87	4.53	-2.1	0		10.03	-4.9	-6.12	-5.91	-11.64	0
69.3	-1.38	0.53	0.15	0.65	-4.22	0		4.55	-0.36	4.48	3.25	-2.05	0		-0.08	0.87	4.59	2.38	1.35	0		12.13	-6.97	-5.31	-7.06	-9.95	0
70.2	-0.93	-2.88	-1.21	-0.88	-3.6	0		5.2	-0.45	-0.17	2.36	-1.61	0		0.61	3.37	3.69	2.34	-1.44	0		12.39	-2.38	-3.45	-5.71	-8.78	0
71.1	2.73	2.63	2.3	1	2.49	0		6.44	2.1	3.06	3.06	1.94	0		0.88	4.03	2.12	1.88	-0.24	0		11.56	-3.92	-7.11	-10.05	-8.18	0
72	-4.57	-3.89	-5.27	-4.04	-4.19	0		9.27	1.68	3.47	4.16	1.62	0		-0.67	-0.54	-0.94	1.95	-0.61	0		9.97	-5.39	-7.1	-7.35	-9.09	0
72.9	-1.12	-1.54	-1.35	0.68	-1.37	0		9.2	2.91	4.44	4.19	2.8	0		-2.16	2.14	2.85	1.51	2.03	0		8.06	-7.39	-6.58	-10.13	-8.67	0
73.8	0.29	1.27	1.35	5.84	-0.2	0		9.69	4.13	3.87	4.73	1.37	0		1.68	2.46	5.12	4.39	3.56	0		8.11	-6.03	-6.71	-7.11	-7.85	0
74.7	-1.77	-4.87	-2.52	-1.29	0.35	0		5.27	0.11	1.86	2.99	-0.14	0		-3.23	0.75	1.93	0.12	-0.31	0		9.7	-6.11	-9.96	-8.8	-9.35	0
75.6	-4.12	-5.48	-2.24	-3.08	-2.52	0		6.1	-1.68	-0.2	-1.23	-2.6	0		-2.88	0.61	-0.84	0.11	0.24	0		8.02	-7.72	-9.36	-11.49	-8.05	0
76.5	-3.43	-2.3	-1.11	-1.49	-0.26	0		5.72	1.02	1.42	1.47	-0.21	0		-5.11	0.47	0.43	-0.86	-2.02	0		9.13	-6.21	-5.84	-9.44	-9.59	0
77.4	-3.07	-4.07	-0.54	-0.37	-1.93	0		4.04	-1.72	-1.8	-1.8	-1	0		-1.14	0.64	-0.34	0.39	2.51	0		13.67	-5.22	-6.94	-7.5	-6.69	0
78.3	-3.77	-2.37	-1.39	1.95	2.24	0		7.31	3.6	1.13	3.71	4.6	0		1.44	2.58	1.42	3.73	0.95	0		10.35	-5.39	-6.21	-9.77	-7.13	0
79.2	-5.76	-6.01	-0.56	-1.66	1.57	0		7.49	1.21	1.23	2.79	2.61	0		0.68	2.44	3.78	3.72	2.58	0		11.32	-6.94	-5.03	-8.92	-5.38	0
80.1	-8.04	-0.31	-1.91	0.32	-1.31	0		6.47	0.73	2.97	1.17	1.35	0		-0.39	-0.37	0.95	0.25	1.8	0		10.3	-6	-6.22	-8.94	-8.56	0
81	-2.32	-0.67	-0.11	0.26	2.34	0		3.95	-1.27	-1.34	1.75	-0.57	0		-1.25	3.01	2.72	2.86	4.55	0		10.15	-5.52	-6.78	-9.23	-8.62	0
81.9	-4.67	-4.6	-1.83	-1.18	0.9	0		6.19	0.5	3.29	4.54	3.64	0		-0.11	0.9	2.84	1.44	1.93	0		13.99	-0.07	-4.27	-6.63	-2.59	0
82.8	-3.74	1.17	1.04	0.59	0.2	0		6.45	2.18	1.52	1.3	1.55	0		0.51	2.47	4.19	3.76	4.48	0		15.58	-0.6	-1.91	-5.57	-3.07	0
83.7	-5.01	-3.51	-2.31	-0.21	0.78	0		4.95	-0.93	1.08	0.59	-0.38	0		-1.44	3.97	3.7	-0.1	-1.46	0		11.86	-6.36	-3.31	-7.6	-6.68	0
84.6	-3.83	-4.65	-3.06	-2.56	-0.31	0		7.32	2	0.83	3.31	5.99	0		-1.81	1.61	2.17	0.05	4.55	0		11.48	-4.78	-4.03	-7.08	-4.48	0
85.5	-9.05	-4.35	-5.41	-4.45	-0.94	0		9.94	3.99	3.72	5.84	5.47	0		-0.74	3.47	3.79	2.27	4.88	0		9.03	-4.91	-6.24	-8.02	-6.73	0
86.4	-4.51	-0.93	-1.99	-0.64	-0.03	0		7.09	1.34	1.53	6.99	4.53	0		-1.86	2.63	0.7	4.83	4.42	0		8.31	-5.58	-5.1	-10.12	-5.81	0
87.3	-5.75	-4.62	-4.54	0.78	-0.44	0		5.53	0.76	-1.16	2.6	0.25	0		0.45	2.1	2.18	1.51	2.44	0		11.18	-3.56	-5.18	-10.28	-4.87	0
88.2	-4.86	-0.15	0.93	-1.51	-0.83	0		4.72	1.43	0.42	3.08	0.25	0		-0.68	4.15	1.62	3.14	2.64	0		12.21	-6.61	-6.52	-9.97	-7.25	0
89.1	-7.94	-4.02	-4.85	-4.88	-1.22	0		3.3	-1.1	1.03	-0.39	-0.55	0		-2.43	1.03	0.37	0.15	-1.37	0		6.55	-8.76	-10.92	-13.44	-9.77	0
90	-5.49	-1.88	-1.7	1.04	-1.11	0		6.43	1.84	3.07	1.69	0.97	0		-1.71	1.46	3.68	-0.23	1.46	0		12.63	-0.86	-4.38	-5.78	-5.13	0
90.9	-8.01	-5.15	-6.02	-2.13	-0.27	0		5.78	-2.11	-0.96	-3.18	-0.36	0		-3.04	-1.08	0.21	-4.19	-0.02	0		9.73	-3.7	-5.32	-9.39	-8	0
91.8	-9.79	-5.32	-6.2	0.37	-1.48	0		3.93	-1.55	-1.05	1.87	0.2	0		-6.17	-0.28	0.53	-2.31	-0.43	0		8.31	-5.39	-4.98	-8.73	-5.89	0
92.7	-7.45	-2.85	-3.5	-1.47	-1.95	0		4.28	0.61	-0.82	0.06	1.13	0		-5.49	-1.29	-0.68	-3.95	-0.04	0		6.41	-5.17	-2.84	-8.41	-6.24	0
93.6	-8.01	-4.17	-5.73	-2.33	-1.68	0		4.8	0.75	1.93	4.71	2.29	0		0.54	1.6	3.91	2.47	3.69	0		10.44	-3.37	-3.03	-7.8	-5.54	0
94.5	-3.93	-4.28	-3.79	-0.62	-2.19	0		8.49	2.05	3.1	2.42	2.45	0		0.82	2.13	1.28	-0.67	1.89	0		9.87	-6.13	-6.68	-10.77	-7.7	0
95.4	-5.19	-3.14	-2.31	-2.96	0.93	0		5.9	4.77	2.43	4.41	3.82	0		-2.11	3.31	1.3	1.32	2.81	0		8.95	-7.02	-4.13	-9.75	-4.78	0
96.3	-6.1	-4.7	-3.84	-3.48	-0.81	0		4.25	-1.26	-0.38	-1.06	-1.86	0		-4.03	-2.17	-0.56	0.63	0.31	0		10.13	-5.31	-7.29	-9.75	-5.53	0
97.2	-4.53	-4.34	-2.5	-2.55	-0.06	0		4.88	-0.17	0.66	-0.34	0.82	0		-5.83	1.33	3.86	0.93	2.1	0		11.28	-2.95	-2.83	-7.27	-2.81	0
98.1	-7.35	-6.86	-2.92	-1.77	-2.47	0		2.92	-2.37	0.75	-3.37	-0.52	0		-4.29	-0.76	3.31	-0.28	1.73	0		11.18	-4.48	-5.73	-6.5	-6.6	0
99	-5.93	-4.9	-5.41	-2.24	-2.71	0		2.8	-0.96	-2.6	-2.34	-2.43	0		-2.82	0.08	3.99	-1.69	0.78	0		10.17	-6.53	-5.31	-11.12	-5.8	0
99.9	-7.97	-3.45	-2.13	0.01	-0.55	0		7.93	5.79	1.38	5.66	2.04	0		1.39	6.24	2.53	1.52	3.18	0		10.72	-3.1	-5.31	-6.95	-5.51	0
100.8	-8.1	-2.83	-2.59	0.42	-0.53	0		6.58	5.14	3.99	5.34	1.9	0		0.18	2.71	3.81	3.27	2.29	0		12.59	-5.06	-3	-7.52	-4.1	0
101.7	-7.33	-4.16	-2.27	-1.99	-0.24	0		2.46	-2.15	1.73	0.22	-0.85	0		-5.39	-1.67	2.4	-1.75	-0.56	0		7.73	-5.98	-4.39	-10.31	-6.01	0
102.6	-3.01	-1.52	-4.02	-0.36	-1.32	0		4.09	0.86	3.43	1.25	2.02	0		-4.27	3.3	3.64	-1.29	2.43	0		7.78	-3.82	-6.06	-11.85	-7	0
103.5	-3.64	-2.53	0.37	0.59	1.45	0		4.74	2.06	4.35	0.1	0.96	0		-0.36	2.97	7.68	2.53	5.51	0		8.79	-7	-5.3	-8.69	-5.77	0
104.4	-7.3	-5.32	-3.15	-2.43	-1.12	0		4.87	0.37	2.01	0.73	-1.6	0		-1.98	1.66	4.62	0.53	-0.58	0		9.73	-4.9	-4.16	-7.23	-5.01	0
105.3	-9.01	-4	-3.02	-4.58	-2.51	0		4.98	4.85	3.58	-0.51	0.84	0		-1.15	2.59	2.24	0.38	2.59	0		10.07	-5.26	-7.61	-8.83	-7.6	0
106.2	-7.15	-3.86	-3.18	-3.01	0.14	0		5.25	0.69	1.71	-0.58	0.91	0		-1.4	-1.37	3.77	3.24	1.09	0		7.39	-5.88	-5.4	-10	-5.39	0
107.1	-7.06	-2.77	-3.85	-0.72	-2.16	0		4.51	3.51	1.67	-0.57	0.55	0		-2.38	3.95	4.41	0.27	4.45	0		6.48	-3.59	-3.61	-9.86	-6.15	0
108	-10.47	-3.91	-2.87	-1.85	-2.17	0		4.16	3.31	2.67	0.19	0.5	0		0.05	0.25	2.6	-0.44	1.4	0		11.88	-4.16	-5.28	-9	-5.75	0
108.9	-6.57	0.35	-0.47	-0.79	0.46	0		4.74	1.97	3.53	1.9	2.92	0		-2.7	0.3	-0.15	-1.31	2.48	0		8.97	-3.81	-7	-13.67	-6.96	0
109.8	-4.29	-3.35	-2.64	-2.04	-1.28	0		4.94	-0.56	0.62	0.85	-0.21	0		-3.46	-0.87	-0.26	0.63	1.58	0		9.37	-4.78	-4.14	-9.09	-7.23	0
110.7	-5.72	-1.74	-0.92	0.57	-0.56	0		4.49	3.48	1.27	0.79	-0.64	0		-4.73	2.16	3.4	0.91	-0.35	0		4.72	-5.88	-7.77	-10.81	-9.28	0
111.6	-5.49	-3.53	-0.81	-1.28	-2.16	0		3.28	0.09	-0.94	-0.72	1.11	0		-3.99	-0.77	0.93	1.1	2.02	0		6.18	-9.09	-6.53	-10.36	-9.32	0
112.5	-6.25	-5.35	-6.36	-7.03	-4.69	0		8.51	2.47	-1.43	-1.22	-1.7	0		-0.38	1.79	1.06	2.43	1.02	0		10.51	-6.13	-7.07	-8.11	-6.06	0
113.4	-8.05	-4.78	-4.05	-3.04	-3.83	0		5.39	0.85	3.9	1.82	1.25	0		0.31	4.36	5.57	5.61	6.18	0		11.48	-3.87	-3.88	-5.81	-3.45	0
114.3	-4.36	-2.05	-2	1.99	-0.39	0		4.06	0.65	-1.14	0.46	1.43	0		-1.83	-0.12	2.28	0.39	3.18	0		6.14	-6.95	-3.77	-9.96	-6.59	0
115.2	-7.25	-1.31	-1.15	-2.04	-2.62	0		2.4	1.03	0.29	0.51	-0.97	0		-2.28	2.51	3.07	1.96	2.71	0		8.19	-4.68	-6.44	-9.16	-6.01	0
116.1	-6.98	-3.91	-3.51	-3.06	-1.41	0		5.63	0.51	-1.52	0.42	-0.33	0		-1.21	1.86	5.45	1.63	2.59	0		10.46	-3.9	-1.94	-7.88	-4.65	0
117	-6.26	-3.36	-2.34	-1.82	-0.17	0		4.86	3.04	2.77	2.48	1.48	0		-2.26	4.74	2.43	1.24	2.12	0		9.36	-2.64	-3.69	-8.87	-4.11	0
117.9	-5.41	-2.43	1.78	1.91	1.41	0		5.21	0.96	3.76	2.59	0.81	0		-1.33	0.78	1.8	-0.92	4.23	0		9.96	-3.71	-3.61	-9.73	-2.19	0
118.8	-4.19	-3.77	-2.39	-0.39	-0.28	0		8.53	1.18	3.74	3.64	4.12	0		-2.1	-0.96	4.36	-0.08	0.86	0		7.91	-7.02	-5.31	-10.24	-6.68	0
119.7	-5.72	0.57	-3.47	3.86	-0.62	0		3.96	0.14	-1.18	1.66	-1.7	0		-1.56	0.05	1.27	0.66	-0.55	0		12.59	-3.7	-2.31	-7.89	-2.03	0
120.6	-10.06	-7.42	-6.43	-5.5	-3.87	0		5.72	3.82	2.59	-2.21	1.11	0		-0.96	5.14	5.5	1.41	4.77	0		9.7	-2.19	-3.91	-7.5	-3.39	0
121.5	-4.84	0.63	2.49	1.18	4.93	0		3.89	1.43	1.96	1.54	-0.26	0		-0.51	0.34	1.39	-0.86	-1.37	0		14.75	-2.09	-1.87	-7.61	-2.68	0
122.4	-7.25	-1.59	-0.01	-1.46	1.38	0		7.56	4.17	1.17	3.21	4.5	0		-2.36	4.07	0.53	3.3	3.02	0		6.84	-5.47	-6.1	-9.19	-5.59	0
123.3	-3.44	1.61	1.62	-0.11	0.56	0		4.45	0.01	3.09	-1.13	-1.6	0		-5.14	-2.32	0.21	-5.5	-3.68	0		7.78	-5.02	-3.46	-9.75	-7.35	0
124.2	-10.22	-4.27	-0.64	-1.96	-0.3	0		3.38	0.68	4.73	3.61	2.16	0		-3.74	0.02	-0.24	-0.6	-0.61	0		8.03	-5.59	-5.91	-11.18	-7.55	0
125.1	-6.96	-2.8	-2.46	-4.85	-3.02	0		7.66	5.11	2.72	-1.79	0.94	0		0.12	2.17	3.19	-3.17	3.08	0		7.32	-8.42	-7.3	-12.75	-5.36	0
126	-7.24	-6.48	-4.69	-4.37	-0.79	0		3.25	-1.74	-0.12	-1.11	0.74	0		-2.55	-0.83	2.49	1.47	2.55	0		9.22	-5.94	-6.16	-8.34	-7.72	0
126.9	-5.09	-2	2.16	-1	0.16	0		4.28	-1.25	2	-0.03	1.05	0		-5.05	-0.23	3.43	1.66	2.11	0		7.94	-2.98	-2.89	-9.35	-4.27	0
127.8	-6.25	-3.99	-4.38	-0.24	-0.76	0		9.27	0.77	0.54	-0.18	2.62	0		0.06	0.11	2.29	-1.06	2.95	0		10.84	-3.8	-1.94	-6.35	-3.24	0
128.7	-6.03	-3.48	-2.06	-1.89	-1.17	0		4.8	2.63	2.25	-1.33	1.46	0		1.53	3.94	4.54	0.52	7.83	0		7.92	-6.5	-5.4	-12.58	-6.01	0
129.6	-7.91	-3.1	-4.99	-3.99	-2.39	0		5.46	2.12	-1.13	-1.85	-0.2	0		-1.76	2.6	4.35	-1.27	4.4	0		7.75	-5.89	-3.36	-10.31	-6.31	0
130.5	-7.05	-3.62	-4.76	-2.34	-3.8	0		1.66	-1.65	-1.74	-1.35	-5.61	0		-3.06	2.72	3.99	-0.39	1.16	0		8.11	-5.52	-2.91	-11.57	-5.78	0
131.4	-6.99	-2.18	-1.32	-0.75	-2.73	0		4.53	0.27	2.2	0.86	-2.59	0		0.24	4.31	6.06	3.07	4.6	0		9.95	-4.92	-3.86	-10.37	-6.54	0
132.3	-5.77	-2.62	-2.43	-4.13	2.47	0		4.6	0.4	-0.39	-1.42	-0.74	0		-1.34	-2.07	2.64	-1.5	0.98	0		11.48	-4.66	-3.97	-9.6	-6.07	0
133.2	-6.78	-0.71	-4.52	-2.03	-2.64	0		3.26	0.87	-1.34	-3.21	-2.41	0		-5.42	1.61	0.07	-2.11	-2.79	0		6.77	-6.08	-6.54	-10.41	-9.54	0
134.1	-8.18	-3.5	-2.66	-0.88	0.54	0		4.86	-2.36	0.03	1.28	2.86	0		-0.13	2.66	3.34	-0.42	1.11	0		10.04	-3.18	-4.82	-8.17	-4.62	0
135	-8.26	-3.81	-4.62	-2.63	-2.02	0		8.58	3.2	4.6	-0.29	2.37	0		0.88	4.27	6.18	1.88	4.7	0		11.7	-5.28	-4.5	-9.4	-4.6	0
135.9	-9.83	-3.46	-3.58	1.15	-2.77	0		2.73	-1.26	0.38	0.72	-1.39	0		-0.46	2.79	4.25	-0.6	3.62	0		10.5	-4.31	-5.25	-9.9	-3.49	0
136.8	-6.64	-3.03	-0.84	1.73	-1.18	0		2.62	-0.97	2.39	-0.24	-1.84	0		-2.78	-1.42	3.37	-2.47	-1.37	0		7.41	-8.59	-2.97	-10.33	-9.23	0
137.7	-7.57	-1.59	-3.96	-2.54	-0.7	0		5.19	2.45	0.81	-2.3	1.99	0		-2.15	-0.18	3.5	-1.45	1.79	0		8.55	-9.34	-6.66	-10.26	-9.02	0
138.6	-7.85	-4.03	-1.56	-2.68	-2.53	0		5.91	2.16	5.37	3.09	-0.24	0		-1.01	0.38	3.18	0.94	1.88	0		12.61	-3.22	-2.91	-8.53	-5.08	0
139.5	-5.28	-0.8	0.39	-1.61	2.07	0		8.23	3.9	3.3	2.51	6.47	0		1.28	2.97	0.52	1.87	5.62	0		5.32	-8.44	-9.97	-11.78	-9.58	0
140.4	-7.23	-5.18	-3.9	-1.17	-3.61	0		4.07	-1.36	1.77	-0.03	-3.13	0		-1.91	0.84	6.61	2.01	2.81	0		6.49	-8.29	-4.18	-10.99	-10.15	0
141.3	-8.15	-2.11	-1.02	-0.62	1.44	0		4.89	2.48	2.96	4.05	1.64	0		-1.34	-0.96	2.64	1.86	1.8	0		8.49	-7.27	-5.26	-12.54	-7.65	0
142.2	-9.79	-3.14	-5.99	-3.92	1.5	0		5.34	3.48	1.45	0.47	4.34	0		-1.81	0.3	3.28	3.43	1.94	0		11.55	-5.4	-4.63	-4.62	-2.28	0
143.1	-5.55	-4.39	-3.13	-3.49	-1.19	0		4.08	1.06	-1.35	-0.34	1.07	0		-1.74	0.98	1.17	-1.88	-0.74	0		6.47	-4.85	-6.73	-12.3	-7.59	0
144	-6.1	-0.65	1.62	-2.62	-1.24	0		2.65	2.69	1.66	-1.71	-0.88	0		-3.84	0.5	3.31	-1.35	-1.23	0		5.67	-7.41	-6	-9.67	-6.51	0
144.9	-7.18	-1.82	-0.02	-0.32	-0.4	0		4.45	1.15	1.23	0.5	-0.48	0		-4.46	-4.07	0.88	-2.36	0.69	0		7.81	-8.7	-3.27	-7.87	-4.73	0
145.8	-9.38	-4.18	-0.78	-5.21	-2.24	0		2.13	3.81	2.41	-0.99	-1.25	0		-0.79	2.6	2.54	0.33	0.93	0		11.08	-3.65	-3.41	-8.69	-6.98	0
146.7	-6	-1.37	-0.72	0.93	-0.91	0		4.84	1.45	0.89	1.18	3.41	0		-1.07	1.16	4.61	2.04	5.91	0		8.05	-4.19	-2.76	-6.4	-3.33	0
147.6	-6.47	-2.71	-2.32	-3.3	-3.11	0		8.52	2.91	5.35	3.56	3.64	0		0.73	3.2	4.66	0.87	2.76	0		10.14	-6.04	-6.38	-10.87	-5.85	0
148.5	-5.46	-2.28	-0.53	-2.19	-2.19	0		4.91	1.88	2.31	-1.35	-2.11	0		-3.55	-0.36	-0.48	-4.59	0.19	0		4.94	-6.37	-7.31	-12.63	-6.66	0
149.4	-8.63	-1.68	-1.15	-1.87	1.03	0		1.45	-1.15	1.2	-2.68	2.17	0		-1.39	-0.83	1.62	-1.67	2.54	0		11.49	-7.33	-5.36	-8.73	-8.34	0
150.3	-7.1	-1.55	-1.02	1.54	-1.34	0		6.65	2.73	1.31	0.66	0.59	0		1.17	1.79	1.09	-0.58	4.64	0		7.64	-6.58	-5.71	-11.69	-5.62	0
151.2	-7.36	-4.3	-3.92	-3.98	-1.89	0		6	1.23	2.43	-0.41	-0.21	0		-0.67	1.25	2.12	-0.56	1.49	0		8.97	-5.47	-4.04	-8.54	-8	0
152.1	-8.64	-4.49	-5.8	-0.34	-3.67	0		3.2	-1.53	-2.67	-2.63	-4.96	0		-3.67	-1.45	-0.05	-4.01	0.13	0		4.54	-8.15	-9.53	-13.38	-10.12	0
153	-6.67	-5.39	-3.36	-1.22	-1.44	0		4.28	2.01	0.41	1.96	0.83	0		-1.3	3.65	4.17	0.06	3.48	0		9.31	-4.13	-3.87	-10.83	-4.85	0
153.9	-11.41	-3.22	-3.21	-3.88	-3.79	0		4.87	1.59	2.19	-0.86	-0.11	0		0.72	1.97	0.38	-1.37	-0.8	0		5.21	-6.61	-9	-12.69	-10.16	0
154.8	-10.04	-3.07	-2.41	-1.59	-1.96	0		2.39	-1.93	-0.69	-0.99	-1.93	0		1.27	0.24	1.72	1.67	-0.13	0		4.8	-6.88	-7.7	-10.72	-9.9	0
155.7	-6.31	-0.79	-2.69	-3.27	-2.44	0		7.67	0.68	0.52	-2.54	-1.69	0		0.86	2.07	3.43	1.35	2.49	0		10.48	-1.95	-2.8	-8.25	-5.35	0
156.6	-8.49	-3.89	-3.26	-2.41	-2.37	0		2.86	0.16	-0.44	-1.34	0.52	0		-5.88	-4.71	0.62	-2.64	0.16	0		5.86	-7.53	-5.02	-11.83	-6.82	0
157.5	-9.49	-3.35	-3.43	-2.69	-1.37	0		3.63	0.26	-1.54	-1.35	-0.2	0		-2.54	-0.91	2.69	-0.81	4.1	0		6.55	-7.93	-7.65	-10.69	-5.69	0
158.4	-8.21	-5.05	-0.8	-3.86	-1.12	0		2.58	-1.9	-1.16	-2.85	0.01	0		-6.01	-3.12	-2.19	-3.66	0.16	0		6.74	-8.23	-6.91	-10.97	-7.37	0
159.3	-5.14	-3.58	-1.97	-1.25	1.8	0		6.82	0.72	0.98	0.07	1.64	0		-0.25	2.56	3.7	0.58	2.28	0		9.2	-2.17	-4.52	-9.68	-4.72	0
160.2	-5.52	-1.47	-2.72	1.3	1.6	0		4.14	1.33	0.7	0.28	-2.34	0		-2.28	-0.43	2.73	-0.96	-0.82	0		8.77	-5.29	-2.96	-9.58	-5.61	0
161.1	-8.69	-3.69	-3.22	-1.27	-3.38	0		3.2	-0.52	-3.41	-2.26	-1.69	0		-0.87	1.54	-0.07	1.1	2.72	0		9.8	-2.66	-3.47	-10.12	-3.62	0
162	-9.73	-6.81	-5.84	-2.89	-2.98	0		2.32	1.58	1.83	-1.06	-2.01	0		1.02	5.15	4.9	1.48	2.52	0		12.75	-3.68	-4.38	-9.71	-4.77	0
162.9	-7	-1.47	1.76	0.8	0.4	0		7.91	3.49	3.55	5.32	4.63	0		-2	1.62	2.88	-1.92	4.63	0		11.54	-3.77	-2.07	-7.88	-0.95	0
163.8	-7.91	-0.56	-2.35	-0.26	0.1	0		3.06	3.41	1.11	-0.5	1.54	0		-0.97	0.97	1.97	-2.44	3.11	0		7.36	-4.88	-5.3	-13.8	-6.83	0
164.7	-10.67	-6.99	-5.69	-6.8	-5.47	0		4.05	0.27	0.88	-3.06	-2.36	0		-1.09	2.56	2.5	0.98	4.37	0		5.31	-6.42	-6.72	-12.56	-8.32	0
165.6	-8.68	-3.19	-2.1	-3.73	-2.27	0		1.83	-0.42	-1.48	-3.09	-0.01	0		-2.38	-3.1	3.39	-0.41	0.97	0		9.49	-4.3	-2.85	-9.02	-7.98	0
166.5	-10.23	-3.05	-3.77	-3.07	-3.02	0		2.27	-1	-0.06	-1.94	-1.76	0		-2.39	-1.08	2.11	-0.96	3.02	0		12	-2.75	-1.11	-6.52	0.68	0
167.4	-12.31	-5.46	-2.7	-3.99	-4.37	0		4.04	1.1	1.84	0.67	1.7	0		-0.62	2.95	5.14	2.81	1.97	0		5.99	-4.52	-3.87	-9.94	-6.8	0
168.3	-8.78	-2.82	-2.56	-2.76	-1.93	0		4.83	2.61	3.35	0.79	2.73	0		-2.18	1.52	3.1	-1.82	2.96	0		6.95	-5.13	-5.03	-9.47	-8.06	0
169.2	-8.04	-2.52	-3.04	-1.91	-2.35	0		3.82	-0.75	2.6	0.09	-2.26	0		0.05	-0.17	2.23	-1.99	2	0		8.6	-8.67	-7.12	-14.19	-5.97	0
170.1	-10.97	-4.99	-2.98	-6.57	-1.07	0		1.21	-0.15	0.67	-0.88	0.86	0		-1.7	0.69	5.89	-0.76	5.5	0		11.08	-5.43	-3.84	-8.38	-5.85	0
171	-9.31	-2.34	-2.09	-0.87	-3.59	0		5.14	1.61	1.08	-1.39	1.82	0		-0.16	1.08	4.6	-0.81	2.36	0		8.53	-3.78	-2.75	-10.01	-5.65	0
171.9	-9.9	-4.96	-2.11	-3.7	0.74	0		2.02	1.39	1.18	-1.65	-3.53	0		-2.79	1.92	2.36	-1.23	-1.59	0		6.65	-6.35	-5.71	-10.65	-7.48	0
172.8	-8.64	-5.45	-3.16	-3.85	-1.58	0		5.74	1.14	3.84	1.87	3.22	0		-0.59	2.28	1.89	-0.96	1.86	0		8.26	-7.62	-6.68	-11.67	-11.19	0
173.7	-7.58	-4.38	-5.81	-2.21	0.6	0		5.43	2.7	0.93	-0.37	2.45	0		-3.51	1.09	1.88	-0.77	1.26	0		6.03	-4.57	-4.2	-11.56	-8.08	0
174.6	-7.59	-2.51	-1.87	-1.55	-1.35	0		-0.69	-0.57	-1.82	-2.21	-5.59	0		-2.41	-0.17	2.02	-2.13	-0.17	0		9.11	-6.73	-7.45	-12.83	-6.86	0
175.5	-6.69	-1.25	-3.2	-0.44	-0.95	0		3.72	0.64	3.34	0.1	1.09	0		-0.46	-0.49	4.34	-1.05	3.36	0		7.16	-8.38	-4.01	-11.69	-6.37	0
