# Supplementary material for: Simvastatin Sodium Salt and Fluvastatin Interact with Human Gap Junction Gamma-3 Protein
Source: PLoS One. 2016 Feb 10;11(2):e0148266. doi: 10.1371/journal.pone.0148266 (PMC4749215; doi:10.1371/journal.pone.0148266)
Supplement: S9 Dataset — (ZIP) [file pone.0148266.s010.zip › S9_Dataset/flufenamic acid_2.xlsx]

## Sheet: fufenamic acid
L1A1()_X	L1A1()_Y	L1A2()_X	L1A2()_Y	L1A3()_X	L1A3()_Y	L1A4()_X	L1A4()_Y	L1A5()_X	L1A5()_Y	L1A6()_X	L1A6()_Y	L2A1()_X	L2A1()_Y	L2A2()_X	L2A2()_Y	L2A3()_X	L2A3()_Y	L2A4()_X	L2A4()_Y	L2A5()_X	L2A5()_Y	L2A6()_X	L2A6()_Y	L3A1()_X	L3A1()_Y	L3A2()_X	L3A2()_Y	L3A3()_X	L3A3()_Y	L3A4()_X	L3A4()_Y	L3A5()_X	L3A5()_Y	L3A6()_X	L3A6()_Y	L4A1()_X	L4A1()_Y	L4A2()_X	L4A2()_Y	L4A3()_X	L4A3()_Y	L4A4()_X	L4A4()_Y	L4A5()_X	L4A5()_Y	L4A6()_X	L4A6()_Y	L5A1()_X	L5A1()_Y
-239.4	-7.28	-239.4	-7.03	-239.4	-6.47	-239.4	-5.19	-239.4	-8.91	-239.4	-10.28	-239.4	-1	-239.4	-3.22	-239.4	-4.56	-239.4	0.22	-239.4	-4.82	-239.4	-3.41	-239.4	3.22	-239.4	3.33	-239.4	-0.48	-239.4	5.93	-239.4	1.11	-239.4	3.01	-239.4	-1.36	-239.4	-3.96	-239.4	-7.65	-239.4	-4.42	-239.4	-4.76	-239.4	-3.48	-239.4	0.54
-238.5	-6.27	-238.5	-6.12	-238.5	-5.23	-238.5	-5.43	-238.5	-6.27	-238.5	-8.08	-238.5	1.01	-238.5	-3.25	-238.5	-4.63	-238.5	-1.67	-238.5	-4.29	-238.5	-2.09	-238.5	7.43	-238.5	7.16	-238.5	0.23	-238.5	7.39	-238.5	2.79	-238.5	2.91	-238.5	-0.77	-238.5	-6.06	-238.5	-7.31	-238.5	-3.32	-238.5	-2.55	-238.5	-5.05	-238.5	-0.85
-237.6	-7.54	-237.6	-5.81	-237.6	-6.51	-237.6	-5.27	-237.6	-9.48	-237.6	-4.56	-237.6	-3.55	-237.6	-3.72	-237.6	-4.85	-237.6	-1.74	-237.6	-3.75	-237.6	-1.39	-237.6	5.44	-237.6	4.28	-237.6	0.87	-237.6	3.85	-237.6	0.25	-237.6	3.47	-237.6	1.88	-237.6	-4.78	-237.6	-8.96	-237.6	-2.88	-237.6	-6.05	-237.6	-2.77	-237.6	0.3
-236.7	-5.41	-236.7	-8.72	-236.7	-8.62	-236.7	-6.67	-236.7	-6.59	-236.7	-7.8	-236.7	-0.19	-236.7	-2.81	-236.7	-6.86	-236.7	-4.14	-236.7	-2.73	-236.7	-1.72	-236.7	4.86	-236.7	6.03	-236.7	-1.62	-236.7	4.04	-236.7	1.75	-236.7	2.96	-236.7	-1.6	-236.7	-5.14	-236.7	-7.09	-236.7	-4.74	-236.7	-3.45	-236.7	-2.76	-236.7	-1.93
-235.8	-6.6	-235.8	-8.38	-235.8	-7.68	-235.8	-8.5	-235.8	-8.13	-235.8	-9.51	-235.8	-1.03	-235.8	-3.83	-235.8	-4.53	-235.8	0.31	-235.8	-6.18	-235.8	-3.98	-235.8	4.01	-235.8	5.87	-235.8	0.24	-235.8	6	-235.8	1.46	-235.8	1.88	-235.8	-2.03	-235.8	-3.63	-235.8	-5.77	-235.8	-3.4	-235.8	-3.94	-235.8	-5.52	-235.8	-2.1
-234.9	-8.71	-234.9	-8.22	-234.9	-6.99	-234.9	-4.68	-234.9	-7.79	-234.9	-7.01	-234.9	-4.37	-234.9	-2.65	-234.9	-4.12	-234.9	0.71	-234.9	-6.05	-234.9	-2.26	-234.9	7.1	-234.9	3.72	-234.9	0.85	-234.9	10.27	-234.9	-1.12	-234.9	3.58	-234.9	-3.47	-234.9	-6.62	-234.9	-7.18	-234.9	-1.43	-234.9	-6.6	-234.9	-5.79	-234.9	-1.7
-234	-7.56	-234	-8.37	-234	-8.39	-234	-7.62	-234	-7.21	-234	-7.98	-234	-3.83	-234	-4.28	-234	-6.69	-234	-3.47	-234	-1.85	-234	-1.92	-234	3.52	-234	4.19	-234	-1.05	-234	4.38	-234	2.02	-234	4.16	-234	-3.45	-234	-3.96	-234	-9.24	-234	-4.09	-234	-5.09	-234	-4.09	-234	-2.7
-233.1	-7.77	-233.1	-9.15	-233.1	-8.07	-233.1	-6.76	-233.1	-4.82	-233.1	-5.71	-233.1	-3.77	-233.1	-7.55	-233.1	-6.18	-233.1	-3.27	-233.1	-0.65	-233.1	-5.39	-233.1	2.46	-233.1	1	-233.1	0.48	-233.1	4.99	-233.1	2.2	-233.1	1.99	-233.1	-3.63	-233.1	-5.44	-233.1	-8.55	-233.1	-3.81	-233.1	-5.27	-233.1	-3.52	-233.1	0.4
-232.2	-5.48	-232.2	-10.82	-232.2	-7.07	-232.2	-7.27	-232.2	-5.21	-232.2	-6.36	-232.2	-0.33	-232.2	-3.61	-232.2	-5.48	-232.2	-1.69	-232.2	-1.63	-232.2	-0.82	-232.2	3.85	-232.2	4.03	-232.2	0.61	-232.2	3.12	-232.2	2.6	-232.2	1.57	-232.2	-3.04	-232.2	-4.67	-232.2	-7.75	-232.2	-4.07	-232.2	-2.19	-232.2	-6.71	-232.2	-1.04
-231.3	-4.68	-231.3	-11.62	-231.3	-9.15	-231.3	-7.45	-231.3	-6.94	-231.3	-8.89	-231.3	-1.91	-231.3	-5.11	-231.3	-5.07	-231.3	-0.63	-231.3	-2.84	-231.3	-1.9	-231.3	2.48	-231.3	4.16	-231.3	-0.82	-231.3	5.71	-231.3	2.57	-231.3	2.88	-231.3	-0.29	-231.3	-6.83	-231.3	-7.89	-231.3	-4.41	-231.3	-4.49	-231.3	-5.49	-231.3	2.56
-230.4	-6.79	-230.4	-6.92	-230.4	-10	-230.4	-5.56	-230.4	-5.37	-230.4	-4.15	-230.4	-5.58	-230.4	-2.32	-230.4	-6.89	-230.4	-1.86	-230.4	-3.07	-230.4	-4.11	-230.4	4.25	-230.4	6.16	-230.4	0.5	-230.4	5.46	-230.4	-0.09	-230.4	1.13	-230.4	-0.66	-230.4	-3.15	-230.4	-5.91	-230.4	-2.69	-230.4	-7	-230.4	-3.89	-230.4	-0.7
-229.5	-5.17	-229.5	-9	-229.5	-8.08	-229.5	-6.04	-229.5	-7.91	-229.5	-7.65	-229.5	-3.54	-229.5	-3.39	-229.5	-4.14	-229.5	-2.7	-229.5	-3.25	-229.5	-4.78	-229.5	1.67	-229.5	7.88	-229.5	-0.47	-229.5	4.93	-229.5	2.01	-229.5	2.13	-229.5	-3.23	-229.5	-2.98	-229.5	-7.02	-229.5	-2.52	-229.5	-4.69	-229.5	-5.29	-229.5	-1.97
-228.6	-6.34	-228.6	-8	-228.6	-8.48	-228.6	-6.69	-228.6	-9.08	-228.6	-7.71	-228.6	-1.65	-228.6	-5.7	-228.6	-6.71	-228.6	-0.58	-228.6	-1.56	-228.6	-2.31	-228.6	5.03	-228.6	2.79	-228.6	-1.48	-228.6	6.21	-228.6	2.86	-228.6	-0.4	-228.6	-1.95	-228.6	-4.26	-228.6	-8.12	-228.6	-3.22	-228.6	-3.21	-228.6	-6.1	-228.6	-1.35
-227.7	-8.75	-227.7	-8.43	-227.7	-7.5	-227.7	-7.45	-227.7	-7.19	-227.7	-10.36	-227.7	-2.83	-227.7	-3.73	-227.7	-3.41	-227.7	-2	-227.7	-2.54	-227.7	-6.21	-227.7	2.95	-227.7	3.83	-227.7	0.35	-227.7	6.63	-227.7	2.09	-227.7	2.06	-227.7	0.34	-227.7	-4.83	-227.7	-6.92	-227.7	-4.7	-227.7	-5.4	-227.7	-3.32	-227.7	-0.71
-226.8	-9.59	-226.8	-8.55	-226.8	-6	-226.8	-6.46	-226.8	-5.89	-226.8	-8.82	-226.8	-1.11	-226.8	-4.68	-226.8	-4.01	-226.8	-0.05	-226.8	-3.27	-226.8	-1.73	-226.8	5.93	-226.8	4.41	-226.8	-0.77	-226.8	6.54	-226.8	1.33	-226.8	4.93	-226.8	-0.98	-226.8	-5.59	-226.8	-8.93	-226.8	-4.76	-226.8	-6.41	-226.8	-5.6	-226.8	-2.87
-225.9	-5.79	-225.9	-8.24	-225.9	-9.63	-225.9	-5.55	-225.9	-8.73	-225.9	-7.91	-225.9	-1.06	-225.9	-1.76	-225.9	-4.87	-225.9	-1.2	-225.9	-3.12	-225.9	-4.08	-225.9	4.51	-225.9	4.95	-225.9	-1.79	-225.9	6.67	-225.9	1.26	-225.9	0.54	-225.9	-1.49	-225.9	-3.93	-225.9	-8.16	-225.9	-2.05	-225.9	-4.09	-225.9	-4.92	-225.9	-1.76
-225	-6.84	-225	-7.35	-225	-9.26	-225	-6.13	-225	-5.9	-225	-6.42	-225	0.35	-225	-2.28	-225	-3.83	-225	-1.07	-225	0.12	-225	-2.28	-225	4.87	-225	6.4	-225	0.36	-225	8.05	-225	2.03	-225	2.25	-225	-2.63	-225	-6.05	-225	-9.09	-225	-3.51	-225	-4.17	-225	-5.81	-225	-1.76
-224.1	-4.75	-224.1	-8.97	-224.1	-7.16	-224.1	-7.64	-224.1	-7.18	-224.1	-6.55	-224.1	-0.79	-224.1	-5.6	-224.1	-5.58	-224.1	-2.85	-224.1	-6.59	-224.1	-0.92	-224.1	6.37	-224.1	4.13	-224.1	-4.13	-224.1	4.46	-224.1	-1.11	-224.1	1.89	-224.1	1.29	-224.1	-4.81	-224.1	-10.2	-224.1	-4.47	-224.1	-6.05	-224.1	-4.79	-224.1	1.32
-223.2	-7.25	-223.2	-5.86	-223.2	-6.75	-223.2	-5.23	-223.2	-6.29	-223.2	-6.01	-223.2	-3.93	-223.2	-3.63	-223.2	-5.79	-223.2	1.88	-223.2	-3.84	-223.2	-1.52	-223.2	2.86	-223.2	3.42	-223.2	0.95	-223.2	7.03	-223.2	1.47	-223.2	5.03	-223.2	-1.37	-223.2	-3.8	-223.2	-5.53	-223.2	-5.26	-223.2	-3.36	-223.2	-4.21	-223.2	-1.85
-222.3	-3.94	-222.3	-5.83	-222.3	-8.72	-222.3	-6.53	-222.3	-5.27	-222.3	-6.97	-222.3	-1.2	-222.3	-2.92	-222.3	-5.01	-222.3	-3.05	-222.3	-5.81	-222.3	-4.35	-222.3	4.47	-222.3	2.85	-222.3	-0.39	-222.3	3.61	-222.3	-2.31	-222.3	4.1	-222.3	0.51	-222.3	-3.3	-222.3	-8.81	-222.3	-4.78	-222.3	-6.57	-222.3	-3.8	-222.3	1.31
-221.4	-4.1	-221.4	-8.18	-221.4	-8.27	-221.4	-8.02	-221.4	-7.58	-221.4	-9.12	-221.4	-0.58	-221.4	-3.74	-221.4	-1.91	-221.4	-1.51	-221.4	-4.53	-221.4	-4.21	-221.4	2.84	-221.4	3.14	-221.4	1.37	-221.4	8.12	-221.4	3.61	-221.4	3.57	-221.4	-1.52	-221.4	-4.09	-221.4	-9.35	-221.4	-4.43	-221.4	-2.64	-221.4	-6.24	-221.4	-1.24
-220.5	-7.05	-220.5	-9.99	-220.5	-8.85	-220.5	-5.08	-220.5	-6.3	-220.5	-5.36	-220.5	-3.78	-220.5	-6.24	-220.5	-6.63	-220.5	-0.09	-220.5	-2.4	-220.5	-2.49	-220.5	2.53	-220.5	3.79	-220.5	-1.58	-220.5	7.74	-220.5	3.11	-220.5	4.9	-220.5	-0.93	-220.5	-5.85	-220.5	-7.66	-220.5	-3.47	-220.5	-3.23	-220.5	-3.28	-220.5	1.07
-219.6	-2.67	-219.6	-8.07	-219.6	-7.13	-219.6	-6.06	-219.6	-7.8	-219.6	-4.37	-219.6	-1.66	-219.6	-3.78	-219.6	-3.29	-219.6	-2.62	-219.6	-2.87	-219.6	-0.21	-219.6	3.57	-219.6	5.03	-219.6	-1.14	-219.6	5.72	-219.6	1.8	-219.6	2.74	-219.6	-0.87	-219.6	-4.93	-219.6	-9.09	-219.6	-3.4	-219.6	-4.27	-219.6	-3.69	-219.6	-1.64
-218.7	-6.28	-218.7	-5.18	-218.7	-5.62	-218.7	-6.5	-218.7	-6.31	-218.7	-6.13	-218.7	-3.35	-218.7	-3.16	-218.7	-3.08	-218.7	0.31	-218.7	-5.32	-218.7	-1.73	-218.7	3.02	-218.7	4.93	-218.7	0.45	-218.7	4.7	-218.7	1.66	-218.7	1.74	-218.7	-0.43	-218.7	-3.11	-218.7	-6.29	-218.7	-5.49	-218.7	-3.33	-218.7	-5.1	-218.7	-1.26
-217.8	-5.75	-217.8	-8.48	-217.8	-8.35	-217.8	-4.45	-217.8	-6.27	-217.8	-5.1	-217.8	0.94	-217.8	-3.41	-217.8	-4.85	-217.8	-2.03	-217.8	-5.14	-217.8	-0.62	-217.8	4.59	-217.8	5.03	-217.8	1.58	-217.8	6.09	-217.8	0.06	-217.8	2.12	-217.8	-2.07	-217.8	-3.42	-217.8	-5.46	-217.8	-3.47	-217.8	-3.42	-217.8	-4.75	-217.8	-2.65
-216.9	-6.09	-216.9	-7.1	-216.9	-4.3	-216.9	-4.69	-216.9	-6.86	-216.9	-6.81	-216.9	-0.95	-216.9	-3.17	-216.9	-1.55	-216.9	1.24	-216.9	-1.66	-216.9	-2.02	-216.9	4.97	-216.9	4.26	-216.9	1.77	-216.9	8.87	-216.9	4.03	-216.9	2.49	-216.9	-1.92	-216.9	-4.87	-216.9	-7.37	-216.9	-1.72	-216.9	-3.39	-216.9	-3.34	-216.9	-1.64
-216	-7.66	-216	-6.76	-216	-7.1	-216	-7.55	-216	-5.84	-216	-4.84	-216	-1.69	-216	-4.9	-216	-4	-216	-1.82	-216	-4.55	-216	-0.44	-216	5.19	-216	0.93	-216	0.74	-216	6.59	-216	0.92	-216	4.4	-216	-1.42	-216	-4.66	-216	-7.46	-216	-1.79	-216	-3.12	-216	-4.03	-216	-0.63
-215.1	-3.52	-215.1	-9.68	-215.1	-5.65	-215.1	-5.75	-215.1	-6.09	-215.1	-8.77	-215.1	-0.49	-215.1	-7.2	-215.1	-4.86	-215.1	0.96	-215.1	-4.38	-215.1	-3.26	-215.1	5.77	-215.1	2.04	-215.1	0.2	-215.1	6.24	-215.1	0.49	-215.1	2.61	-215.1	0.59	-215.1	-5	-215.1	-6.63	-215.1	-3.12	-215.1	-2.43	-215.1	-1.86	-215.1	-3.58
-214.2	-6.32	-214.2	-4.4	-214.2	-8.06	-214.2	-4.96	-214.2	-4.77	-214.2	-7.29	-214.2	-2.17	-214.2	-4.56	-214.2	-3.16	-214.2	-2.76	-214.2	-5.5	-214.2	-1.89	-214.2	3.46	-214.2	4.28	-214.2	0.5	-214.2	6.28	-214.2	-0.79	-214.2	2.78	-214.2	-2.17	-214.2	-5.53	-214.2	-7.39	-214.2	-3.97	-214.2	-5.48	-214.2	-4.08	-214.2	-3.23
-213.3	-5.06	-213.3	-6.39	-213.3	-5.13	-213.3	-5.16	-213.3	-5.17	-213.3	-7.88	-213.3	2.4	-213.3	-4.72	-213.3	-2.89	-213.3	0.43	-213.3	-2.05	-213.3	-0.56	-213.3	3.96	-213.3	2.06	-213.3	1.99	-213.3	3.42	-213.3	3.02	-213.3	1.91	-213.3	-0.79	-213.3	-8.26	-213.3	-7.35	-213.3	-4.53	-213.3	-5.34	-213.3	-7.22	-213.3	-2.53
-212.4	-6.73	-212.4	-6.02	-212.4	-4.84	-212.4	-5.23	-212.4	-0.82	-212.4	-6.28	-212.4	-1.72	-212.4	-4.79	-212.4	-3.95	-212.4	0.81	-212.4	-1.08	-212.4	-2.88	-212.4	2.61	-212.4	2.44	-212.4	-1.89	-212.4	6.83	-212.4	-0.11	-212.4	2.45	-212.4	-1.93	-212.4	-4.22	-212.4	-9.82	-212.4	-4.68	-212.4	-6.1	-212.4	-2.98	-212.4	-1.64
-211.5	-4.76	-211.5	-8.05	-211.5	-4.98	-211.5	-6.19	-211.5	-9.14	-211.5	-5.57	-211.5	-0.74	-211.5	-3.28	-211.5	-2.69	-211.5	-3.05	-211.5	-3.3	-211.5	-0.47	-211.5	4.11	-211.5	5.08	-211.5	-0.16	-211.5	6.76	-211.5	0.94	-211.5	5.64	-211.5	-4.29	-211.5	-4.28	-211.5	-8.31	-211.5	-1.83	-211.5	-4.84	-211.5	-2.91	-211.5	-1.18
-210.6	-5.46	-210.6	-6.36	-210.6	-6.9	-210.6	-3.23	-210.6	-6.46	-210.6	-8.43	-210.6	-1.22	-210.6	-4.32	-210.6	-5.03	-210.6	-0.75	-210.6	-3.88	-210.6	-1.23	-210.6	4.09	-210.6	2.31	-210.6	0.32	-210.6	3.25	-210.6	0.44	-210.6	3.13	-210.6	-0.39	-210.6	-5.19	-210.6	-6.52	-210.6	-2.91	-210.6	-2.99	-210.6	-4	-210.6	-1.44
-209.7	-6	-209.7	-7.17	-209.7	-6.53	-209.7	-4.59	-209.7	-6.09	-209.7	-5.13	-209.7	-0.07	-209.7	-3.9	-209.7	-1.34	-209.7	-4.28	-209.7	-1.63	-209.7	-4.89	-209.7	5.47	-209.7	1.62	-209.7	2.39	-209.7	4.69	-209.7	-0.01	-209.7	0.01	-209.7	-1.25	-209.7	-4.8	-209.7	-6.54	-209.7	-0.01	-209.7	-4.78	-209.7	-3.42	-209.7	-0.45
-208.8	-5.43	-208.8	-8.73	-208.8	-5.65	-208.8	-2.94	-208.8	-6.82	-208.8	-8.6	-208.8	-1.14	-208.8	-3.75	-208.8	-5.75	-208.8	-2.21	-208.8	-1.84	-208.8	-2.86	-208.8	3.17	-208.8	3.65	-208.8	-1.69	-208.8	4.07	-208.8	0.99	-208.8	3.37	-208.8	-1.05	-208.8	-6.25	-208.8	-7.51	-208.8	-3.86	-208.8	-6.97	-208.8	-2.19	-208.8	0.7
-207.9	-5.27	-207.9	-6.13	-207.9	-6.08	-207.9	-6.56	-207.9	-4.84	-207.9	-9.2	-207.9	-0.69	-207.9	-1.34	-207.9	-3.01	-207.9	-0.46	-207.9	-5.51	-207.9	-4.62	-207.9	3.15	-207.9	5.23	-207.9	-1.45	-207.9	4.74	-207.9	0.88	-207.9	1.51	-207.9	-2.34	-207.9	-2.37	-207.9	-6.84	-207.9	-3.37	-207.9	-0.64	-207.9	-6.73	-207.9	-0.54
-207	-5.52	-207	-7.62	-207	-8.84	-207	-5.24	-207	-4.86	-207	-6.41	-207	-1.71	-207	-4.13	-207	-4.15	-207	0.04	-207	-2.59	-207	-2.87	-207	3.61	-207	4.24	-207	0.4	-207	7.37	-207	0.18	-207	3.16	-207	0.52	-207	-6.71	-207	-4.57	-207	-1.27	-207	-5.11	-207	-3.46	-207	-1.84
-206.1	-3.77	-206.1	-5.12	-206.1	-8.29	-206.1	-5.03	-206.1	-4.73	-206.1	-5.73	-206.1	-1.62	-206.1	-2.77	-206.1	-6.04	-206.1	-0.84	-206.1	-1.73	-206.1	-2.36	-206.1	-0.03	-206.1	4.13	-206.1	-3.43	-206.1	5.74	-206.1	1.2	-206.1	4.59	-206.1	-3.18	-206.1	-2.68	-206.1	-9.21	-206.1	-5.55	-206.1	-3.66	-206.1	-2.41	-206.1	-0.81
-205.2	-4.53	-205.2	-5.17	-205.2	-4.8	-205.2	-4.68	-205.2	-7.73	-205.2	-5.8	-205.2	-0.53	-205.2	-2	-205.2	-3.98	-205.2	1.04	-205.2	-4.69	-205.2	-2.39	-205.2	2.78	-205.2	2.59	-205.2	-0.34	-205.2	6.34	-205.2	2.04	-205.2	2.87	-205.2	-2.44	-205.2	-4.49	-205.2	-8.32	-205.2	-4.55	-205.2	-2.1	-205.2	-3.07	-205.2	-0.39
-204.3	-3.45	-204.3	-6.53	-204.3	-7.84	-204.3	-4.61	-204.3	-5.1	-204.3	-5.75	-204.3	0	-204.3	-5.46	-204.3	-8.15	-204.3	-1.91	-204.3	-2.79	-204.3	-2.63	-204.3	5.4	-204.3	2.09	-204.3	-3.38	-204.3	4.64	-204.3	1.01	-204.3	2.1	-204.3	-0.68	-204.3	-5.49	-204.3	-7.44	-204.3	-2.72	-204.3	-5.97	-204.3	-3.37	-204.3	-1.96
-203.4	-5.95	-203.4	-6.51	-203.4	-7.04	-203.4	-4.46	-203.4	-5.84	-203.4	-6.86	-203.4	-1.4	-203.4	-1.79	-203.4	-4.88	-203.4	-2.63	-203.4	-3.57	-203.4	-3.83	-203.4	2.18	-203.4	2.69	-203.4	1.08	-203.4	3.53	-203.4	2.84	-203.4	1.76	-203.4	-1.25	-203.4	-4.02	-203.4	-6.4	-203.4	-4.75	-203.4	-2.57	-203.4	-2.64	-203.4	-0.83
-202.5	-4.84	-202.5	-6.54	-202.5	-6.11	-202.5	-4.68	-202.5	-6.11	-202.5	-2.03	-202.5	-1.53	-202.5	-3.48	-202.5	-3.08	-202.5	-1.74	-202.5	-3.66	-202.5	-0.15	-202.5	2.71	-202.5	3.92	-202.5	2.33	-202.5	3.65	-202.5	1.15	-202.5	2.77	-202.5	-2.08	-202.5	-2.74	-202.5	-3.97	-202.5	-2.52	-202.5	-3.71	-202.5	-5.47	-202.5	-0.08
-201.6	-6.4	-201.6	-6.22	-201.6	-9.34	-201.6	-7	-201.6	-7.05	-201.6	-6.63	-201.6	-0.84	-201.6	-1.47	-201.6	-4.05	-201.6	-2.53	-201.6	-5.8	-201.6	-2.23	-201.6	3.7	-201.6	4.45	-201.6	0.99	-201.6	4.11	-201.6	0.79	-201.6	2.31	-201.6	-2.24	-201.6	-4.82	-201.6	-6.58	-201.6	-3.37	-201.6	-3.62	-201.6	-3.34	-201.6	-2.26
-200.7	-7.49	-200.7	-4.33	-200.7	-5.34	-200.7	-5.09	-200.7	-4.45	-200.7	-3.66	-200.7	-3.53	-200.7	-2.95	-200.7	-3.2	-200.7	-3.12	-200.7	-4.85	-200.7	-2.31	-200.7	2.44	-200.7	1.92	-200.7	0.17	-200.7	4.22	-200.7	3.07	-200.7	4.37	-200.7	-0.26	-200.7	-3.61	-200.7	-6.3	-200.7	-2.61	-200.7	-3.07	-200.7	-1.93	-200.7	-0.54
-199.8	-6.63	-199.8	-7.63	-199.8	-6.31	-199.8	-2.38	-199.8	-5.88	-199.8	-5.68	-199.8	-2.87	-199.8	-3.02	-199.8	-2.86	-199.8	-0.82	-199.8	-3.95	-199.8	-2.67	-199.8	4.56	-199.8	5.09	-199.8	0.85	-199.8	5.31	-199.8	1.37	-199.8	2.44	-199.8	-1.64	-199.8	-2.07	-199.8	-6.58	-199.8	-1.28	-199.8	-3.11	-199.8	-4.26	-199.8	-1.4
-198.9	-5.64	-198.9	-6.57	-198.9	-6.19	-198.9	-3.07	-198.9	-6.48	-198.9	-5.92	-198.9	-0.63	-198.9	-2	-198.9	-2.75	-198.9	1.27	-198.9	-4.56	-198.9	-1.81	-198.9	2.07	-198.9	3.84	-198.9	1.15	-198.9	6.3	-198.9	1.23	-198.9	1.85	-198.9	-0.15	-198.9	-4.62	-198.9	-5.33	-198.9	-1.59	-198.9	-2.92	-198.9	-5.44	-198.9	-1.98
-198	-4.83	-198	-7.67	-198	-7.4	-198	-4.07	-198	-5.91	-198	-7.43	-198	-0.11	-198	-4.95	-198	-5.55	-198	-1.03	-198	-2.5	-198	-2.12	-198	2.75	-198	3.16	-198	-0.29	-198	4.34	-198	-0.63	-198	3.36	-198	-1.1	-198	-2.22	-198	-4.24	-198	-5.38	-198	-4.07	-198	-3.41	-198	-2.33
-197.1	-4.58	-197.1	-5.43	-197.1	-5.68	-197.1	-5.21	-197.1	-4.45	-197.1	-5.1	-197.1	-1.07	-197.1	-4.19	-197.1	-5.4	-197.1	-2.26	-197.1	-4.48	-197.1	-3.02	-197.1	4.06	-197.1	2.96	-197.1	-1.32	-197.1	3.54	-197.1	0.48	-197.1	1.08	-197.1	-1.39	-197.1	-3.76	-197.1	-5.95	-197.1	-3.64	-197.1	-3.31	-197.1	-2.2	-197.1	-2.26
-196.2	-4.98	-196.2	-5.74	-196.2	-5.13	-196.2	-4.54	-196.2	-5.56	-196.2	-7.51	-196.2	-1.21	-196.2	-2.2	-196.2	-4.99	-196.2	-1.32	-196.2	-4.25	-196.2	-1.06	-196.2	4.89	-196.2	2.82	-196.2	-2.89	-196.2	6.02	-196.2	2.55	-196.2	3.93	-196.2	-1.12	-196.2	-6.53	-196.2	-7.68	-196.2	-3.14	-196.2	-3.02	-196.2	-3.84	-196.2	-1.73
-195.3	-3.98	-195.3	-5.18	-195.3	-4.72	-195.3	-6.04	-195.3	-4.41	-195.3	-1.97	-195.3	-3.22	-195.3	-3.11	-195.3	-2.66	-195.3	-2.47	-195.3	-3.88	-195.3	0.74	-195.3	-0.26	-195.3	4.14	-195.3	1.92	-195.3	2.74	-195.3	0.09	-195.3	2.24	-195.3	-3.64	-195.3	-5.15	-195.3	-6.44	-195.3	-6.48	-195.3	-3.04	-195.3	-2.35	-195.3	-2.59
-194.4	-6.11	-194.4	-5.9	-194.4	-1.12	-194.4	-5.05	-194.4	-5.57	-194.4	-9.23	-194.4	-1.24	-194.4	-2.3	-194.4	-1.77	-194.4	-0.12	-194.4	-2.56	-194.4	-2.26	-194.4	3.61	-194.4	4.19	-194.4	0.23	-194.4	5.39	-194.4	0.06	-194.4	3.36	-194.4	0.07	-194.4	-3.29	-194.4	-6.59	-194.4	-3.79	-194.4	-5.85	-194.4	-1.48	-194.4	-1.49
-193.5	-6.42	-193.5	-6	-193.5	-5.01	-193.5	-4.08	-193.5	-4.19	-193.5	-4.57	-193.5	-1.77	-193.5	-2.47	-193.5	-1.89	-193.5	1.5	-193.5	-2.47	-193.5	-1.53	-193.5	3.14	-193.5	4.08	-193.5	0.13	-193.5	6.96	-193.5	3.06	-193.5	3.69	-193.5	-1.15	-193.5	-4.62	-193.5	-7.6	-193.5	-1.93	-193.5	-3.45	-193.5	-3.33	-193.5	-0.48
-192.6	-3.84	-192.6	-4.79	-192.6	-6.4	-192.6	-5.66	-192.6	-3.87	-192.6	-7.71	-192.6	-3.49	-192.6	-1.96	-192.6	-4.56	-192.6	0.52	-192.6	0.33	-192.6	-3.24	-192.6	0.18	-192.6	2.95	-192.6	-2.68	-192.6	7.56	-192.6	3.57	-192.6	1.62	-192.6	-1.81	-192.6	-4.24	-192.6	-6.45	-192.6	-2.04	-192.6	-4.13	-192.6	-0.99	-192.6	1.05
-191.7	-5.35	-191.7	-4.22	-191.7	-4.85	-191.7	-5.17	-191.7	-3.02	-191.7	-5.47	-191.7	-0.98	-191.7	-3.72	-191.7	-3.28	-191.7	-3.62	-191.7	0.5	-191.7	-1.71	-191.7	4.14	-191.7	0.9	-191.7	1.68	-191.7	5.06	-191.7	3.1	-191.7	2.49	-191.7	-1.79	-191.7	-2.41	-191.7	-5.32	-191.7	-3.7	-191.7	-4.91	-191.7	-1.9	-191.7	-1.26
-190.8	-6.08	-190.8	-6.47	-190.8	-4.25	-190.8	-3.82	-190.8	-6.27	-190.8	-2.07	-190.8	-2.68	-190.8	-3.44	-190.8	-5.34	-190.8	-4.81	-190.8	-3.56	-190.8	0.14	-190.8	3.45	-190.8	0.98	-190.8	0.2	-190.8	2	-190.8	1.78	-190.8	0.72	-190.8	-0.58	-190.8	-3.95	-190.8	-5	-190.8	-4.88	-190.8	-3.81	-190.8	-3.53	-190.8	-1.97
-189.9	-5.03	-189.9	-5.88	-189.9	-3.33	-189.9	-5.17	-189.9	-8.09	-189.9	-4.9	-189.9	-2.11	-189.9	-4.32	-189.9	-2.59	-189.9	-4.26	-189.9	-2.56	-189.9	-1.58	-189.9	3.06	-189.9	3.46	-189.9	1.41	-189.9	2.64	-189.9	1.73	-189.9	1.85	-189.9	0.07	-189.9	-3.81	-189.9	-6.32	-189.9	-5.96	-189.9	-3.13	-189.9	-5.94	-189.9	0.29
-189	-4.21	-189	-7.53	-189	-5.51	-189	-5.85	-189	-5.87	-189	-6.47	-189	0.89	-189	-2.88	-189	-1.56	-189	-1.37	-189	-2.45	-189	-2.85	-189	4.23	-189	2.38	-189	-1.16	-189	2.01	-189	0.46	-189	1.23	-189	-0.78	-189	-2.95	-189	-7.47	-189	-5.46	-189	-4.9	-189	-5.49	-189	1.52
-188.1	-4.6	-188.1	-5.93	-188.1	-7.39	-188.1	-4.45	-188.1	-3.13	-188.1	-5.57	-188.1	-1.41	-188.1	-2.86	-188.1	-2.92	-188.1	0.12	-188.1	-3.31	-188.1	-0.52	-188.1	3.33	-188.1	4.44	-188.1	0.41	-188.1	6.22	-188.1	2.6	-188.1	3.05	-188.1	0.35	-188.1	-2.42	-188.1	-7.7	-188.1	-3.61	-188.1	-4.69	-188.1	-3.88	-188.1	-0.13
-187.2	-4.44	-187.2	-3.56	-187.2	-7.06	-187.2	-5.38	-187.2	-4.41	-187.2	-3.79	-187.2	-0.53	-187.2	-2.53	-187.2	-1.66	-187.2	-3.1	-187.2	-2.24	-187.2	-0.99	-187.2	2.44	-187.2	2.59	-187.2	0.21	-187.2	4.01	-187.2	0.82	-187.2	1.4	-187.2	-2.13	-187.2	-4.3	-187.2	-7.8	-187.2	-2.68	-187.2	-4.63	-187.2	-1.99	-187.2	-2.53
-186.3	-4.39	-186.3	-3.97	-186.3	-4.94	-186.3	-5.76	-186.3	-4.66	-186.3	-6.77	-186.3	1.21	-186.3	-2.78	-186.3	-4.06	-186.3	-0.18	-186.3	0.04	-186.3	-1.5	-186.3	4.22	-186.3	1.79	-186.3	-0.62	-186.3	6.76	-186.3	2.79	-186.3	2.84	-186.3	-1.2	-186.3	-5.46	-186.3	-4.32	-186.3	-2.34	-186.3	-1.06	-186.3	-4.39	-186.3	-1.23
-185.4	-4.47	-185.4	-5.91	-185.4	-6.2	-185.4	-4.72	-185.4	-5.87	-185.4	-6.79	-185.4	-2.62	-185.4	-3.96	-185.4	-4.36	-185.4	-0.96	-185.4	-3.1	-185.4	-2.07	-185.4	1.66	-185.4	4.22	-185.4	-0.5	-185.4	5.36	-185.4	1.61	-185.4	3.57	-185.4	-0.27	-185.4	-3.73	-185.4	-5.32	-185.4	-2.39	-185.4	-3.99	-185.4	-2.06	-185.4	0.26
-184.5	-3.68	-184.5	-4.67	-184.5	-5.96	-184.5	-5.94	-184.5	-5.86	-184.5	-5.33	-184.5	-1.44	-184.5	-2.62	-184.5	-4.43	-184.5	-1.37	-184.5	-1.3	-184.5	-0.19	-184.5	2.02	-184.5	4.52	-184.5	-0.72	-184.5	5.63	-184.5	0.35	-184.5	4.62	-184.5	-4.9	-184.5	-3.69	-184.5	-6.31	-184.5	-1.36	-184.5	-5.2	-184.5	-3.35	-184.5	-4.48
-183.6	-2.86	-183.6	-4.72	-183.6	-3.92	-183.6	-3.1	-183.6	-4.85	-183.6	-2.5	-183.6	-0.03	-183.6	-4.03	-183.6	-3.63	-183.6	-0.93	-183.6	-1.54	-183.6	-0.13	-183.6	2.86	-183.6	4.21	-183.6	-1.6	-183.6	6.35	-183.6	2.06	-183.6	4.13	-183.6	-2.6	-183.6	-1.63	-183.6	-5.97	-183.6	-0.77	-183.6	-3.6	-183.6	-0.86	-183.6	0.01
-182.7	-5.12	-182.7	-3.72	-182.7	-3.95	-182.7	-4.59	-182.7	-5.87	-182.7	-2.32	-182.7	-1.17	-182.7	-2.94	-182.7	-4.39	-182.7	0.49	-182.7	-1.14	-182.7	-0.6	-182.7	0.75	-182.7	2.13	-182.7	-2.34	-182.7	5.52	-182.7	3.52	-182.7	1.68	-182.7	-2.39	-182.7	-2.14	-182.7	-5.3	-182.7	-2.87	-182.7	-4.19	-182.7	-4.37	-182.7	-1.09
-181.8	-1.42	-181.8	-7.23	-181.8	-6.8	-181.8	-4.44	-181.8	-5.61	-181.8	-4.06	-181.8	1.08	-181.8	-4.47	-181.8	-3.46	-181.8	-2.23	-181.8	-2.38	-181.8	-1.57	-181.8	3.44	-181.8	3.88	-181.8	1.72	-181.8	5.82	-181.8	0.88	-181.8	3.7	-181.8	-3.18	-181.8	-3.96	-181.8	-6.92	-181.8	-7.05	-181.8	-4.05	-181.8	-2.92	-181.8	-1.18
-180.9	-3.76	-180.9	-4.6	-180.9	-5.79	-180.9	-3.95	-180.9	-3.33	-180.9	-5.55	-180.9	-0.01	-180.9	-3.97	-180.9	-3.88	-180.9	-1.79	-180.9	-3.01	-180.9	-2.14	-180.9	3.07	-180.9	0.48	-180.9	0.49	-180.9	4.39	-180.9	-1.75	-180.9	3.31	-180.9	1	-180.9	-3.96	-180.9	-8.49	-180.9	-3.43	-180.9	-4.78	-180.9	-3.64	-180.9	-1.83
-180	-6.06	-180	-5.34	-180	-3.84	-180	-5.02	-180	-6.12	-180	-4.35	-180	-0.07	-180	-3.83	-180	-4.52	-180	-0.17	-180	-3.29	-180	-1.96	-180	5.62	-180	1.5	-180	-0.5	-180	3.44	-180	0.95	-180	0.22	-180	-0.23	-180	-2.36	-180	-4.21	-180	-2.26	-180	-3.91	-180	-4.62	-180	-0.3
-179.1	-5.89	-179.1	-7.09	-179.1	-3.36	-179.1	-6.43	-179.1	-6.33	-179.1	-4.72	-179.1	-4.26	-179.1	-4.43	-179.1	-3.1	-179.1	-1.9	-179.1	-3.11	-179.1	-1.07	-179.1	2.75	-179.1	1.65	-179.1	0	-179.1	4.83	-179.1	1.63	-179.1	2.37	-179.1	-2.89	-179.1	-4.44	-179.1	-4.74	-179.1	-5.45	-179.1	-4.79	-179.1	-2.14	-179.1	-0.87
-178.2	-4.32	-178.2	-4.37	-178.2	-5.27	-178.2	-4.94	-178.2	-1.61	-178.2	-3.9	-178.2	-0.19	-178.2	-3.22	-178.2	-3.19	-178.2	-4.38	-178.2	0.79	-178.2	-2.38	-178.2	1.65	-178.2	3.52	-178.2	1.7	-178.2	3.12	-178.2	1.53	-178.2	-0.01	-178.2	-2.37	-178.2	-4.82	-178.2	-6.01	-178.2	-2.33	-178.2	-5.6	-178.2	-5.83	-178.2	-0.25
-177.3	-2.18	-177.3	-4.79	-177.3	-7.25	-177.3	-4.01	-177.3	-5.09	-177.3	-3.42	-177.3	-1.57	-177.3	-3.7	-177.3	-2.65	-177.3	-1.86	-177.3	-2.5	-177.3	-0.01	-177.3	2.36	-177.3	3.22	-177.3	-2.75	-177.3	4.84	-177.3	1.07	-177.3	1.68	-177.3	-1.09	-177.3	-4.28	-177.3	-10.11	-177.3	-4.39	-177.3	-2.64	-177.3	-2.14	-177.3	-1.73
-176.4	-3.58	-176.4	-6.72	-176.4	-8.49	-176.4	-4.04	-176.4	-6.16	-176.4	-6.54	-176.4	-0.77	-176.4	-4.17	-176.4	-5.75	-176.4	-3.9	-176.4	-2.17	-176.4	-2.34	-176.4	1.96	-176.4	3.58	-176.4	-2.78	-176.4	3.36	-176.4	3.05	-176.4	2.66	-176.4	-4.02	-176.4	-2.57	-176.4	-5.82	-176.4	-2.84	-176.4	-3.27	-176.4	0.83	-176.4	-2.12
-175.5	-3.82	-175.5	-6.13	-175.5	-8.09	-175.5	-3.91	-175.5	-4.68	-175.5	-4.15	-175.5	-1.1	-175.5	-4.14	-175.5	-4.38	-175.5	-2.26	-175.5	-4.55	-175.5	-0.75	-175.5	4.21	-175.5	2.19	-175.5	-0.31	-175.5	1.53	-175.5	-0.33	-175.5	3.16	-175.5	-1.26	-175.5	-1.95	-175.5	-4.7	-175.5	-3.1	-175.5	-2.46	-175.5	-2.44	-175.5	-1.3
-174.6	-4.65	-174.6	-4.45	-174.6	-4.76	-174.6	-3.99	-174.6	-5.33	-174.6	-3.69	-174.6	0.59	-174.6	-2.84	-174.6	-3.01	-174.6	-0.26	-174.6	-4	-174.6	1.82	-174.6	3.39	-174.6	4.13	-174.6	0.9	-174.6	4.54	-174.6	2.03	-174.6	0.13	-174.6	-1.93	-174.6	-3.54	-174.6	-3.11	-174.6	-1.81	-174.6	-3.93	-174.6	-1.96	-174.6	-2.97
-173.7	-5.31	-173.7	-3.98	-173.7	-7.08	-173.7	-4.71	-173.7	-1.84	-173.7	-4.21	-173.7	-1.12	-173.7	-2.4	-173.7	-3.8	-173.7	0.01	-173.7	-0.87	-173.7	0.09	-173.7	1.8	-173.7	1.2	-173.7	-1.19	-173.7	4.41	-173.7	1.94	-173.7	1.73	-173.7	-2.14	-173.7	-3.49	-173.7	-7.76	-173.7	-3.88	-173.7	-1.54	-173.7	-1.51	-173.7	-1.06
-172.8	-4.49	-172.8	-8.23	-172.8	-4.33	-172.8	-2.71	-172.8	-4.46	-172.8	-1.7	-172.8	-1.16	-172.8	-4.52	-172.8	-2.82	-172.8	0.64	-172.8	-3.75	-172.8	0.44	-172.8	3.95	-172.8	3.05	-172.8	0.94	-172.8	3.7	-172.8	0.9	-172.8	3.08	-172.8	-1.85	-172.8	-3.06	-172.8	-5.02	-172.8	-2.24	-172.8	-2.72	-172.8	-2	-172.8	-2.32
-171.9	-5.48	-171.9	-4.11	-171.9	-4.75	-171.9	-6.01	-171.9	-1.91	-171.9	-5.17	-171.9	-2.9	-171.9	-1.08	-171.9	-3.56	-171.9	-1.18	-171.9	-0.24	-171.9	-0.55	-171.9	3.33	-171.9	4.59	-171.9	-1.02	-171.9	3.37	-171.9	2.88	-171.9	3.44	-171.9	-0.3	-171.9	-3.26	-171.9	-5.89	-171.9	-2.49	-171.9	-3.07	-171.9	-3.02	-171.9	-1.05
-171	-6.47	-171	-4.59	-171	-5.01	-171	-4.49	-171	-2.8	-171	-7.88	-171	-2.25	-171	-2.1	-171	-0.39	-171	-2.1	-171	-0.7	-171	-1.2	-171	2.18	-171	1.51	-171	2.18	-171	4.5	-171	1.81	-171	3.62	-171	-1.73	-171	-4.11	-171	-5.99	-171	-4.39	-171	-1.31	-171	-3.26	-171	-0.5
-170.1	-3.79	-170.1	-5.31	-170.1	-3.62	-170.1	-2.4	-170.1	-5.37	-170.1	-2.1	-170.1	0.61	-170.1	-2.85	-170.1	-2.05	-170.1	0.91	-170.1	-6.91	-170.1	0.42	-170.1	3.04	-170.1	1.51	-170.1	-0.19	-170.1	6.33	-170.1	-0.33	-170.1	2.27	-170.1	-0.83	-170.1	-2.62	-170.1	-5.93	-170.1	-2.07	-170.1	-4.66	-170.1	-4.34	-170.1	-0.16
-169.2	-4.66	-169.2	-5.36	-169.2	-5.04	-169.2	-4.67	-169.2	-4.36	-169.2	-2.76	-169.2	-1.73	-169.2	-2.48	-169.2	-1.71	-169.2	-0.17	-169.2	-2.99	-169.2	-1.23	-169.2	2.01	-169.2	1.39	-169.2	3.08	-169.2	5.46	-169.2	0.66	-169.2	1.82	-169.2	-0.75	-169.2	-4.58	-169.2	-5.83	-169.2	-3.39	-169.2	-2.31	-169.2	-4.22	-169.2	-1.14
-168.3	-4.77	-168.3	-3.62	-168.3	-7.06	-168.3	-3.39	-168.3	-6.15	-168.3	-3.93	-168.3	-1.29	-168.3	-1.66	-168.3	-3.52	-168.3	-1.87	-168.3	-2.4	-168.3	-1.28	-168.3	1.97	-168.3	2.21	-168.3	0.53	-168.3	5.7	-168.3	2.59	-168.3	2.42	-168.3	-1.41	-168.3	-4.48	-168.3	-5.86	-168.3	-3.43	-168.3	-1.7	-168.3	-2.05	-168.3	-1.25
-167.4	-4.88	-167.4	-5.74	-167.4	-3.94	-167.4	-5.25	-167.4	-4.97	-167.4	-6.96	-167.4	-0.22	-167.4	-4.44	-167.4	-3.63	-167.4	0.71	-167.4	-1.76	-167.4	-1.87	-167.4	3.59	-167.4	1.19	-167.4	-2.23	-167.4	5.51	-167.4	1.58	-167.4	3.64	-167.4	-2.41	-167.4	-4.7	-167.4	-7.51	-167.4	-2.74	-167.4	-2	-167.4	-3.56	-167.4	-2.14
-166.5	-3.71	-166.5	-5.76	-166.5	-4.2	-166.5	-2.42	-166.5	-3.69	-166.5	-6.5	-166.5	-1.69	-166.5	-5.27	-166.5	-2.94	-166.5	-0.07	-166.5	-0.7	-166.5	-1.37	-166.5	1.62	-166.5	1.83	-166.5	0.04	-166.5	4.03	-166.5	3.97	-166.5	1.26	-166.5	-2.48	-166.5	-3.67	-166.5	-4.04	-166.5	-3.1	-166.5	-0.88	-166.5	-0.99	-166.5	-1.61
-165.6	-4.43	-165.6	-6.54	-165.6	-4.55	-165.6	-4.32	-165.6	-2.78	-165.6	-3.9	-165.6	-3.1	-165.6	-4.72	-165.6	-4.3	-165.6	-1.08	-165.6	-2.64	-165.6	-0.26	-165.6	2.48	-165.6	1.01	-165.6	-0.59	-165.6	5.13	-165.6	0.77	-165.6	1.43	-165.6	-1.53	-165.6	-3.47	-165.6	-5.26	-165.6	-0.13	-165.6	-1.89	-165.6	-0.7	-165.6	-1.35
-164.7	-5.31	-164.7	-4.88	-164.7	-4.65	-164.7	-4.52	-164.7	-5.17	-164.7	-4.91	-164.7	-1.41	-164.7	-2.39	-164.7	-3.23	-164.7	-1.9	-164.7	-1.39	-164.7	-1.86	-164.7	2.96	-164.7	3.72	-164.7	1.27	-164.7	3.44	-164.7	0.52	-164.7	1.13	-164.7	-2.17	-164.7	-4.06	-164.7	-0.83	-164.7	-3.39	-164.7	-2.55	-164.7	-5.99	-164.7	-0.41
-163.8	-2.45	-163.8	-4.02	-163.8	-5.41	-163.8	-3.67	-163.8	-7.66	-163.8	-6.28	-163.8	-0.78	-163.8	-4.41	-163.8	-3.03	-163.8	-0.92	-163.8	-3.57	-163.8	-0.86	-163.8	2.26	-163.8	0.29	-163.8	-0.2	-163.8	2.57	-163.8	1.18	-163.8	2.89	-163.8	-3.55	-163.8	-5.36	-163.8	-7.37	-163.8	-3.63	-163.8	-1.95	-163.8	-2.16	-163.8	0.61
-162.9	-1.86	-162.9	-4.92	-162.9	-2.21	-162.9	-5.88	-162.9	-4.76	-162.9	-4.77	-162.9	-2.75	-162.9	-5.51	-162.9	-2.19	-162.9	-0.61	-162.9	-1.39	-162.9	0.71	-162.9	2.16	-162.9	2.88	-162.9	-0.57	-162.9	3.77	-162.9	3.25	-162.9	2.45	-162.9	-2.36	-162.9	-3.45	-162.9	-6.67	-162.9	-1.6	-162.9	-1.05	-162.9	-3.08	-162.9	-2.68
-162	-2.15	-162	-1.78	-162	-1.85	-162	-3.16	-162	-4.56	-162	-1.36	-162	-0.41	-162	-2.35	-162	-2.4	-162	-0.6	-162	-3.98	-162	-0.5	-162	4.56	-162	3.35	-162	-0.96	-162	2.79	-162	2.15	-162	1.54	-162	-1.89	-162	-5.29	-162	-4.98	-162	-4.17	-162	-2.26	-162	-3.32	-162	-1.4
-161.1	-4.39	-161.1	-5.94	-161.1	-3.23	-161.1	-4.79	-161.1	-5.21	-161.1	-1.76	-161.1	-0.46	-161.1	-3.73	-161.1	-2.57	-161.1	-2.94	-161.1	-3.25	-161.1	1.5	-161.1	3.75	-161.1	2.52	-161.1	-1.96	-161.1	3.53	-161.1	2.04	-161.1	3.08	-161.1	-0.34	-161.1	-3.67	-161.1	-5.74	-161.1	-2.36	-161.1	-1.98	-161.1	-2.8	-161.1	-1.61
-160.2	-5.11	-160.2	-4.52	-160.2	-3.98	-160.2	-1.95	-160.2	-3.46	-160.2	-5.9	-160.2	-1.7	-160.2	-4.67	-160.2	-2.58	-160.2	-0.99	-160.2	-3.93	-160.2	0.73	-160.2	3.97	-160.2	3.32	-160.2	0.23	-160.2	5.16	-160.2	-0.53	-160.2	4.28	-160.2	1.75	-160.2	-3.61	-160.2	-5.02	-160.2	-1.04	-160.2	-2.94	-160.2	-1.96	-160.2	-2.78
-159.3	-4.64	-159.3	-4.81	-159.3	-4.38	-159.3	-5.25	-159.3	-2.22	-159.3	0.53	-159.3	-1.82	-159.3	-2.7	-159.3	-2.74	-159.3	-2.68	-159.3	-2.87	-159.3	2.41	-159.3	3.73	-159.3	1.23	-159.3	0.24	-159.3	4.11	-159.3	-1.61	-159.3	1.79	-159.3	-1.78	-159.3	-2.57	-159.3	-2.87	-159.3	-2.17	-159.3	-5.46	-159.3	-4.06	-159.3	-2.99
-158.4	-3.53	-158.4	-3.53	-158.4	-6.31	-158.4	-6.25	-158.4	-5.13	-158.4	-3.79	-158.4	-2.71	-158.4	-1.74	-158.4	-4.42	-158.4	-3.8	-158.4	-3.78	-158.4	-0.99	-158.4	3.14	-158.4	1.05	-158.4	-0.95	-158.4	1.09	-158.4	0.33	-158.4	1.23	-158.4	-1.23	-158.4	-5.56	-158.4	-6.88	-158.4	-2.26	-158.4	-3.92	-158.4	-3.66	-158.4	-2.77
-157.5	-2.54	-157.5	-2.53	-157.5	-4.7	-157.5	-4.47	-157.5	-3.81	-157.5	-4.83	-157.5	-1	-157.5	-3.77	-157.5	-2.36	-157.5	-3.1	-157.5	-2.03	-157.5	-1.02	-157.5	2.71	-157.5	2.69	-157.5	-0.25	-157.5	1.65	-157.5	2.64	-157.5	1.56	-157.5	-0.51	-157.5	-5.96	-157.5	-5.2	-157.5	-2.28	-157.5	-2.04	-157.5	-4.76	-157.5	-1.55
-156.6	-4.09	-156.6	-3.58	-156.6	-4.89	-156.6	-6.75	-156.6	-1.83	-156.6	-3.22	-156.6	-0.81	-156.6	-1.49	-156.6	-4.04	-156.6	-1.4	-156.6	-1.34	-156.6	-1.54	-156.6	1.81	-156.6	2.59	-156.6	-0.86	-156.6	4.65	-156.6	0.77	-156.6	-0.2	-156.6	-3.21	-156.6	-2.37	-156.6	-5.34	-156.6	-4.44	-156.6	-1.48	-156.6	-4.05	-156.6	-1.09
-155.7	-2.44	-155.7	-6.52	-155.7	-6.85	-155.7	-1.86	-155.7	-1.61	-155.7	-4.18	-155.7	-2.46	-155.7	-3.78	-155.7	-1.44	-155.7	-0.41	-155.7	-3.45	-155.7	-2.44	-155.7	2.49	-155.7	2.44	-155.7	2.18	-155.7	3.74	-155.7	0.42	-155.7	-0.32	-155.7	0.28	-155.7	-3.22	-155.7	-3.2	-155.7	-3.49	-155.7	-3.71	-155.7	-4.78	-155.7	-0.93
-154.8	-5.14	-154.8	-2.49	-154.8	-4.56	-154.8	-1.1	-154.8	-3.72	-154.8	-6.31	-154.8	-2.44	-154.8	0.59	-154.8	-0.73	-154.8	-1.01	-154.8	-2.35	-154.8	-3.24	-154.8	2.79	-154.8	4.04	-154.8	-0.25	-154.8	2.69	-154.8	-0.37	-154.8	1.31	-154.8	-1.97	-154.8	-3.2	-154.8	-6.43	-154.8	-1.75	-154.8	-3.11	-154.8	-2.33	-154.8	-1.99
-153.9	-4.18	-153.9	-4.14	-153.9	-2.95	-153.9	-3.58	-153.9	-5.85	-153.9	-0.91	-153.9	1.59	-153.9	-3.01	-153.9	-1.24	-153.9	-2.65	-153.9	-5.55	-153.9	0.43	-153.9	3.17	-153.9	1.18	-153.9	-2.49	-153.9	2.07	-153.9	-0.82	-153.9	3.35	-153.9	-1.12	-153.9	-3.67	-153.9	-5.47	-153.9	-5.17	-153.9	-4.34	-153.9	-0.76	-153.9	-1.36
-153	-3.33	-153	-5.53	-153	-4.94	-153	-4.62	-153	-2.83	-153	-4.76	-153	-1.19	-153	-5	-153	-4.27	-153	-1.78	-153	-4.02	-153	-1.63	-153	1.41	-153	2.16	-153	-1.64	-153	3.2	-153	0.71	-153	1.42	-153	0.53	-153	-3.82	-153	-5.22	-153	-3.93	-153	-1.58	-153	-1.92	-153	1.45
-152.1	-4.27	-152.1	-3.41	-152.1	-3.48	-152.1	-4.7	-152.1	-4.53	-152.1	-5.03	-152.1	-0.78	-152.1	-1.48	-152.1	-2.41	-152.1	-2.5	-152.1	-2.59	-152.1	-0.78	-152.1	2.59	-152.1	3.51	-152.1	-2.46	-152.1	3.22	-152.1	-0.7	-152.1	3.97	-152.1	-2.15	-152.1	-1.85	-152.1	-5.85	-152.1	-3.3	-152.1	-2.35	-152.1	-3.31	-152.1	-1.86
-151.2	-1.99	-151.2	-5.35	-151.2	-3.58	-151.2	-4.54	-151.2	-3.12	-151.2	-3.5	-151.2	2.02	-151.2	-2.55	-151.2	-2.75	-151.2	-2.89	-151.2	-2.39	-151.2	-0.96	-151.2	2.55	-151.2	1.6	-151.2	-1.06	-151.2	4.67	-151.2	0.36	-151.2	4.15	-151.2	-0.25	-151.2	-2.18	-151.2	-6.81	-151.2	-2.73	-151.2	-2.74	-151.2	0.01	-151.2	-2.41
-150.3	-2.94	-150.3	-2.35	-150.3	-6.08	-150.3	-4.04	-150.3	-3.36	-150.3	-0.86	-150.3	0.14	-150.3	-2.69	-150.3	-0.3	-150.3	0.42	-150.3	-2.15	-150.3	-1.14	-150.3	4.92	-150.3	1.03	-150.3	1.87	-150.3	4.16	-150.3	0.08	-150.3	1.1	-150.3	0.2	-150.3	-4.91	-150.3	-5.99	-150.3	-2.5	-150.3	-2.37	-150.3	-4.84	-150.3	-0.62
-149.4	-2.08	-149.4	-2.5	-149.4	-4.47	-149.4	-3.22	-149.4	-2.78	-149.4	-4.05	-149.4	-1.04	-149.4	-1.9	-149.4	-4.03	-149.4	-0.38	-149.4	-2.14	-149.4	-0.59	-149.4	1.26	-149.4	2.21	-149.4	-0.14	-149.4	3.26	-149.4	3.39	-149.4	1.5	-149.4	0.51	-149.4	-3.86	-149.4	-5.88	-149.4	-3.47	-149.4	-0.8	-149.4	-2.59	-149.4	1.92
-148.5	-5.09	-148.5	-4.83	-148.5	-3.8	-148.5	-3.63	-148.5	-1.58	-148.5	-3.24	-148.5	-1.52	-148.5	-1.24	-148.5	-5.45	-148.5	-0.24	-148.5	-0.3	-148.5	-3.34	-148.5	3.63	-148.5	5.87	-148.5	-0.67	-148.5	5.62	-148.5	2.64	-148.5	0.72	-148.5	0.81	-148.5	-0.65	-148.5	-3.42	-148.5	-1.97	-148.5	-1.56	-148.5	-3.14	-148.5	-0.81
-147.6	-4.95	-147.6	-3.9	-147.6	-5.24	-147.6	-3.23	-147.6	-5.94	-147.6	-3.23	-147.6	-2.71	-147.6	-2.6	-147.6	-3.5	-147.6	-0.46	-147.6	-2.09	-147.6	-0.38	-147.6	1.26	-147.6	2.18	-147.6	0.77	-147.6	2.04	-147.6	-0.18	-147.6	2.19	-147.6	-2.75	-147.6	-3.88	-147.6	-3.22	-147.6	-3	-147.6	-2.69	-147.6	-2.19	-147.6	-0.65
-146.7	-3.44	-146.7	-4.83	-146.7	-4.73	-146.7	-3.19	-146.7	-2.78	-146.7	-2.9	-146.7	-0.24	-146.7	-2.69	-146.7	-0.91	-146.7	0.1	-146.7	-2.63	-146.7	-0.94	-146.7	3.36	-146.7	2.58	-146.7	0.65	-146.7	4.31	-146.7	-0.89	-146.7	2.89	-146.7	-1.35	-146.7	-4.14	-146.7	-6.16	-146.7	-2.59	-146.7	-4.01	-146.7	-1.36	-146.7	-0.83
-145.8	-3.48	-145.8	-5.82	-145.8	-2.77	-145.8	-1.57	-145.8	-4.09	-145.8	-2.99	-145.8	-3.55	-145.8	-0.97	-145.8	-4.52	-145.8	-1.2	-145.8	-3.28	-145.8	0.37	-145.8	-0.17	-145.8	3.9	-145.8	-0.9	-145.8	3.78	-145.8	-0.98	-145.8	1.15	-145.8	-2.15	-145.8	-4.14	-145.8	-4.05	-145.8	1.85	-145.8	-1.43	-145.8	-2.52	-145.8	-3.08
-144.9	-2.04	-144.9	-5.2	-144.9	-6.36	-144.9	-3.07	-144.9	-5.16	-144.9	-3.04	-144.9	-1.97	-144.9	-1.99	-144.9	-4.8	-144.9	-2.5	-144.9	-2.98	-144.9	-0.68	-144.9	0.59	-144.9	2.32	-144.9	0.12	-144.9	4.31	-144.9	0.14	-144.9	4.51	-144.9	-0.53	-144.9	-4.92	-144.9	-5.7	-144.9	-1.89	-144.9	-4.15	-144.9	0.02	-144.9	1
-144	-1.62	-144	-2.72	-144	-2.68	-144	-1.7	-144	-3.12	-144	-4.77	-144	-1.18	-144	-1.16	-144	-3.33	-144	0.52	-144	-1.12	-144	0.03	-144	2.02	-144	3.25	-144	-2.37	-144	4.72	-144	2.79	-144	1.33	-144	-2.14	-144	-0.73	-144	-6	-144	-2.54	-144	-4.5	-144	-4.99	-144	0.11
-143.1	-6.7	-143.1	-3.82	-143.1	-4.36	-143.1	-1.79	-143.1	-6	-143.1	-0.43	-143.1	-3.72	-143.1	-2.96	-143.1	-0.78	-143.1	0.96	-143.1	-2.95	-143.1	-2.66	-143.1	0.08	-143.1	1.03	-143.1	2.2	-143.1	3.46	-143.1	0.93	-143.1	-0.89	-143.1	-1.69	-143.1	-2.85	-143.1	-4.77	-143.1	-1.71	-143.1	-5.76	-143.1	-2.89	-143.1	-2.47
-142.2	-4.93	-142.2	-4.02	-142.2	-1.4	-142.2	-3.07	-142.2	-3.64	-142.2	-2.48	-142.2	-1.33	-142.2	-2.04	-142.2	-0.99	-142.2	-2.8	-142.2	-5.48	-142.2	-1.64	-142.2	3.49	-142.2	2.6	-142.2	-1.77	-142.2	1.55	-142.2	0.49	-142.2	3.54	-142.2	2.01	-142.2	-2.2	-142.2	-4.55	-142.2	-3.14	-142.2	-3.18	-142.2	-0.93	-142.2	-0.04
-141.3	-3.78	-141.3	-6.9	-141.3	-6.32	-141.3	-3.1	-141.3	-1.61	-141.3	-3.99	-141.3	-0.89	-141.3	-3.67	-141.3	-4.06	-141.3	0.14	-141.3	-3.44	-141.3	-2	-141.3	3.42	-141.3	2.78	-141.3	0.35	-141.3	4.63	-141.3	-0.12	-141.3	0.97	-141.3	-2.37	-141.3	-2.63	-141.3	-5.39	-141.3	-0.84	-141.3	-2.23	-141.3	-0.91	-141.3	-3.88
-140.4	-5.05	-140.4	-3.62	-140.4	-5.4	-140.4	-3.4	-140.4	-4.71	-140.4	-4.89	-140.4	-2.4	-140.4	-3.93	-140.4	-2.02	-140.4	-1.5	-140.4	-3.04	-140.4	-1.22	-140.4	2.8	-140.4	0.52	-140.4	0.04	-140.4	4.21	-140.4	1.33	-140.4	3.45	-140.4	0.07	-140.4	-1.29	-140.4	-4.5	-140.4	-2.08	-140.4	-1.38	-140.4	-2.83	-140.4	0.51
-139.5	-1.63	-139.5	-5.01	-139.5	-4.66	-139.5	-3.45	-139.5	-4.25	-139.5	-4.76	-139.5	-0.44	-139.5	0.15	-139.5	-1.36	-139.5	-1.47	-139.5	-3.96	-139.5	-2.25	-139.5	2.92	-139.5	2.74	-139.5	-1.87	-139.5	2.91	-139.5	0.85	-139.5	3.77	-139.5	0.39	-139.5	-3.14	-139.5	-4.53	-139.5	-2.79	-139.5	-1.54	-139.5	-1.27	-139.5	-0.52
-138.6	-1.39	-138.6	-2.83	-138.6	-2.87	-138.6	-4.59	-138.6	-2.18	-138.6	-3.78	-138.6	-1.92	-138.6	-2.3	-138.6	-1.4	-138.6	-1.6	-138.6	-2.46	-138.6	-1.2	-138.6	1.83	-138.6	1.38	-138.6	1.13	-138.6	3.62	-138.6	1.97	-138.6	3.92	-138.6	-2.09	-138.6	-2.73	-138.6	-4.38	-138.6	-0.22	-138.6	-0.52	-138.6	-0.31	-138.6	-0.89
-137.7	-3.46	-137.7	-3.2	-137.7	-3.94	-137.7	-2.23	-137.7	-0.56	-137.7	-2.48	-137.7	0.22	-137.7	0.63	-137.7	-1.33	-137.7	1.3	-137.7	-1.36	-137.7	-0.75	-137.7	3.12	-137.7	5.17	-137.7	0.33	-137.7	4.26	-137.7	1.43	-137.7	1.29	-137.7	-1.3	-137.7	-3.16	-137.7	-3.89	-137.7	-3.82	-137.7	-2.05	-137.7	-3.74	-137.7	-1.59
-136.8	-3.18	-136.8	-1.7	-136.8	-4.49	-136.8	-3.49	-136.8	-6.65	-136.8	-1.03	-136.8	-2.35	-136.8	-2.94	-136.8	-1.99	-136.8	-2.22	-136.8	-2.55	-136.8	-0.86	-136.8	2.39	-136.8	4.12	-136.8	0.66	-136.8	4.37	-136.8	3.9	-136.8	-1.16	-136.8	-1.3	-136.8	-0.9	-136.8	-3.04	-136.8	0.26	-136.8	0.01	-136.8	-0.86	-136.8	-2.7
-135.9	-1.62	-135.9	-5.69	-135.9	-4.16	-135.9	-2.9	-135.9	0.31	-135.9	-3.61	-135.9	0.19	-135.9	-2.24	-135.9	-1.87	-135.9	0.81	-135.9	-0.88	-135.9	0.79	-135.9	1.34	-135.9	2.33	-135.9	-1.94	-135.9	4.79	-135.9	0.22	-135.9	1.59	-135.9	-3.49	-135.9	-3.1	-135.9	-6.61	-135.9	-2.91	-135.9	-0.86	-135.9	-3.14	-135.9	1.22
-135	-5.45	-135	-1.9	-135	-3.19	-135	-4.3	-135	-2.51	-135	-2.99	-135	-1	-135	-1.1	-135	-1.4	-135	-0.57	-135	-2.96	-135	-0.66	-135	4.46	-135	2.28	-135	-0.23	-135	4.84	-135	3.63	-135	1.43	-135	-0.97	-135	-4.32	-135	-6.32	-135	-3.03	-135	0.11	-135	-0.54	-135	0.55
-134.1	-1.63	-134.1	-3.72	-134.1	-3.18	-134.1	-2.46	-134.1	-2.02	-134.1	-1.83	-134.1	0.62	-134.1	-1.39	-134.1	-2.74	-134.1	2.26	-134.1	-1.03	-134.1	-0.23	-134.1	1.72	-134.1	3.61	-134.1	1.37	-134.1	3.14	-134.1	4.02	-134.1	1.16	-134.1	-0.72	-134.1	-3.52	-134.1	-3.63	-134.1	-1.97	-134.1	-0.28	-134.1	0.99	-134.1	0.28
-133.2	-2.21	-133.2	-3.29	-133.2	-3.04	-133.2	-0.87	-133.2	-2.88	-133.2	-2.96	-133.2	-2.29	-133.2	-1.85	-133.2	-3.06	-133.2	0.94	-133.2	-0.81	-133.2	-1.65	-133.2	0.12	-133.2	3.12	-133.2	-0.49	-133.2	2.15	-133.2	0.33	-133.2	1.46	-133.2	-0.69	-133.2	-3.18	-133.2	-3.09	-133.2	-1.22	-133.2	-3.03	-133.2	-1.76	-133.2	-1.01
-132.3	-4.07	-132.3	-2.64	-132.3	-3.15	-132.3	-4.2	-132.3	-3.07	-132.3	-3.12	-132.3	-0.68	-132.3	-2.02	-132.3	-2.44	-132.3	-2.34	-132.3	-1.92	-132.3	0.31	-132.3	1.79	-132.3	4.91	-132.3	-0.27	-132.3	1.71	-132.3	1.2	-132.3	2.06	-132.3	-3.4	-132.3	-0.18	-132.3	-4.86	-132.3	-4.19	-132.3	-3.15	-132.3	-1.63	-132.3	-2.79
-131.4	-4.62	-131.4	-3.01	-131.4	-4.06	-131.4	-3.65	-131.4	-3.14	-131.4	-4.59	-131.4	-2.56	-131.4	-1.71	-131.4	-2.18	-131.4	-3.67	-131.4	-3.19	-131.4	-3.33	-131.4	0.64	-131.4	4.07	-131.4	-1.37	-131.4	1.09	-131.4	1.95	-131.4	0.11	-131.4	-2.08	-131.4	-2.91	-131.4	-6.85	-131.4	0.91	-131.4	-0.89	-131.4	-3.97	-131.4	-0.08
-130.5	-0.54	-130.5	-3.91	-130.5	-1.89	-130.5	-3.47	-130.5	-3.99	-130.5	-3.53	-130.5	-1.92	-130.5	-3.64	-130.5	-4.44	-130.5	-0.16	-130.5	-1.77	-130.5	-0.33	-130.5	1.21	-130.5	2.07	-130.5	-1.95	-130.5	2.5	-130.5	0.41	-130.5	2.38	-130.5	-0.65	-130.5	-2.04	-130.5	-5.44	-130.5	-1.6	-130.5	-1.78	-130.5	-0.87	-130.5	0.22
-129.6	-4.83	-129.6	-1.74	-129.6	-4.49	-129.6	-4.23	-129.6	-3.35	-129.6	-4.72	-129.6	-2.67	-129.6	-1.63	-129.6	-3.62	-129.6	-1.79	-129.6	-1.58	-129.6	-1.64	-129.6	2.57	-129.6	3.69	-129.6	-1.68	-129.6	3.22	-129.6	1.11	-129.6	3.26	-129.6	-1.36	-129.6	-2.88	-129.6	-4.72	-129.6	-3.45	-129.6	-0.5	-129.6	-1.78	-129.6	0.04
-128.7	-1.25	-128.7	-3.67	-128.7	-2.33	-128.7	-3.54	-128.7	-4.7	-128.7	-2.23	-128.7	-1.94	-128.7	-3.67	-128.7	-1.09	-128.7	1.76	-128.7	-2.29	-128.7	-1.17	-128.7	2.53	-128.7	2.99	-128.7	1.46	-128.7	4.77	-128.7	1.05	-128.7	0.86	-128.7	-0.11	-128.7	-2.06	-128.7	-3.98	-128.7	-2.31	-128.7	-1.53	-128.7	-1.22	-128.7	0.96
-127.8	-2.96	-127.8	-2.69	-127.8	-3.78	-127.8	-3.24	-127.8	-3.39	-127.8	-1.97	-127.8	-1.15	-127.8	-1.48	-127.8	-2.08	-127.8	-1.02	-127.8	-4.25	-127.8	0.44	-127.8	0.13	-127.8	1.92	-127.8	0.25	-127.8	6.02	-127.8	0.52	-127.8	2.37	-127.8	-0.91	-127.8	-4.11	-127.8	-4.17	-127.8	-2.18	-127.8	-1.66	-127.8	-0.21	-127.8	0.27
-126.9	-1.69	-126.9	-3.64	-126.9	-5.42	-126.9	-4.19	-126.9	-0.5	-126.9	-2.81	-126.9	0.07	-126.9	-0.81	-126.9	-2.87	-126.9	-0.56	-126.9	-1.55	-126.9	0.34	-126.9	2.49	-126.9	2.26	-126.9	0.86	-126.9	3.92	-126.9	1.15	-126.9	3.65	-126.9	0.61	-126.9	-3.87	-126.9	-4.32	-126.9	-2.2	-126.9	-1.04	-126.9	-0.08	-126.9	0.55
-126	-2.12	-126	-4.54	-126	-2.2	-126	-4.06	-126	-2.31	-126	-4.65	-126	-0.39	-126	-2.8	-126	-5.29	-126	-1.52	-126	-0.74	-126	1.05	-126	1.88	-126	3.43	-126	-1.98	-126	2.43	-126	-0.03	-126	2.06	-126	-1.08	-126	-1.3	-126	-6.92	-126	-3.2	-126	-2.36	-126	-4.71	-126	-2.03
-125.1	-3.51	-125.1	-4.17	-125.1	-2.82	-125.1	-2.93	-125.1	-2.2	-125.1	-1.26	-125.1	-2.26	-125.1	-4.28	-125.1	-2.77	-125.1	-2.42	-125.1	-1.96	-125.1	-1.63	-125.1	0.79	-125.1	1.01	-125.1	-2.03	-125.1	2.69	-125.1	1.15	-125.1	1.97	-125.1	-2.8	-125.1	-4.83	-125.1	-6.72	-125.1	-3.48	-125.1	-0.19	-125.1	-1.93	-125.1	-1.71
-124.2	-0.55	-124.2	-3.78	-124.2	-1.93	-124.2	-1.62	-124.2	-2.65	-124.2	-3.75	-124.2	-0.79	-124.2	-3	-124.2	-2.74	-124.2	-0.7	-124.2	-2.93	-124.2	-0.38	-124.2	1.1	-124.2	1.81	-124.2	0.21	-124.2	2.91	-124.2	0.16	-124.2	0.37	-124.2	-1.4	-124.2	-2.27	-124.2	-5.71	-124.2	-1.11	-124.2	-5.35	-124.2	-4.48	-124.2	-1.53
-123.3	-1.07	-123.3	-2.48	-123.3	-3.17	-123.3	-1.15	-123.3	-1.59	-123.3	-3.49	-123.3	-0.39	-123.3	-0.41	-123.3	-1.52	-123.3	-2.98	-123.3	-2.34	-123.3	0.19	-123.3	0.9	-123.3	0.93	-123.3	0.8	-123.3	0.85	-123.3	-0.36	-123.3	1.11	-123.3	-0.5	-123.3	-5.26	-123.3	-2.97	-123.3	-2.34	-123.3	-1.94	-123.3	-2.15	-123.3	-2.39
-122.4	-2.73	-122.4	-2.81	-122.4	-5.29	-122.4	-3.7	-122.4	-2.28	-122.4	-4.1	-122.4	-1.18	-122.4	-3.03	-122.4	-1.77	-122.4	-1.36	-122.4	-3.41	-122.4	-0.88	-122.4	1.5	-122.4	1.82	-122.4	-1.52	-122.4	5.46	-122.4	0.72	-122.4	2.37	-122.4	-1.4	-122.4	-2.85	-122.4	-2.72	-122.4	-0.19	-122.4	-1.22	-122.4	-2.1	-122.4	-2.54
-121.5	-4.42	-121.5	-1.18	-121.5	-2.29	-121.5	-3.58	-121.5	-2.81	-121.5	-2.93	-121.5	0.34	-121.5	-1.5	-121.5	-1.47	-121.5	-0.67	-121.5	-3.14	-121.5	-0.37	-121.5	3.78	-121.5	2.94	-121.5	0	-121.5	1.89	-121.5	0.08	-121.5	1.03	-121.5	-1.34	-121.5	-2.83	-121.5	-3.76	-121.5	-3.63	-121.5	-1.86	-121.5	-2	-121.5	-0.78
-120.6	-3.31	-120.6	-4.22	-120.6	-4.72	-120.6	-2.11	-120.6	-3.51	-120.6	-1.72	-120.6	-2.33	-120.6	-2.71	-120.6	-2.08	-120.6	-1.76	-120.6	0	-120.6	0.08	-120.6	0.6	-120.6	1.18	-120.6	0.61	-120.6	0.77	-120.6	2.64	-120.6	-0.23	-120.6	-1.79	-120.6	-3.65	-120.6	-2.67	-120.6	-3.35	-120.6	0.23	-120.6	-4.3	-120.6	0.27
-119.7	-3.35	-119.7	-3.68	-119.7	-4.92	-119.7	-3.08	-119.7	-2.63	-119.7	-0.33	-119.7	-2.46	-119.7	-1.59	-119.7	-3.41	-119.7	-3.07	-119.7	0.76	-119.7	-0.51	-119.7	3.01	-119.7	1.42	-119.7	-0.5	-119.7	1.53	-119.7	-0.11	-119.7	1.21	-119.7	2	-119.7	-1.78	-119.7	-4.75	-119.7	-2.53	-119.7	-1.19	-119.7	-2.84	-119.7	-1.07
-118.8	-1.55	-118.8	-2.5	-118.8	-3.01	-118.8	-0.8	-118.8	-2.33	-118.8	-1.18	-118.8	-0.92	-118.8	-2.84	-118.8	-3.48	-118.8	1.04	-118.8	-0.96	-118.8	-0.88	-118.8	1.34	-118.8	1.33	-118.8	-2.59	-118.8	3.72	-118.8	0.42	-118.8	2.24	-118.8	-1.15	-118.8	-2.42	-118.8	-3.45	-118.8	-1.12	-118.8	-1.42	-118.8	-1.6	-118.8	-1.77
-117.9	-3.14	-117.9	-3.72	-117.9	-3.49	-117.9	-3.28	-117.9	-4.01	-117.9	-2.01	-117.9	1.27	-117.9	-1.47	-117.9	-1.48	-117.9	-0.42	-117.9	0.21	-117.9	-1.78	-117.9	4.71	-117.9	3.74	-117.9	1.06	-117.9	2.25	-117.9	1.09	-117.9	0.87	-117.9	0.45	-117.9	-2.78	-117.9	-3.72	-117.9	-1.97	-117.9	-2.69	-117.9	-0.41	-117.9	-1.7
-117	-3.59	-117	-2.34	-117	-4.77	-117	-2.73	-117	-5.21	-117	-2.32	-117	-0.14	-117	-2.43	-117	-3.88	-117	-2.26	-117	-4.34	-117	-1.2	-117	3.87	-117	3.21	-117	-2.04	-117	0.11	-117	0.63	-117	-1.79	-117	1.85	-117	-2.37	-117	-4.32	-117	-3.37	-117	-0.51	-117	-1.64	-117	-1.98
-116.1	-5.54	-116.1	-1.45	-116.1	-2.42	-116.1	-3.63	-116.1	-5.2	-116.1	-2.84	-116.1	-3.49	-116.1	0.06	-116.1	-2.89	-116.1	-1.84	-116.1	-3.29	-116.1	1.31	-116.1	2.14	-116.1	3.96	-116.1	-0.7	-116.1	1.64	-116.1	-0.77	-116.1	2.56	-116.1	-2.22	-116.1	-3.91	-116.1	-3.57	-116.1	-1.6	-116.1	-2.47	-116.1	-3.13	-116.1	-1.46
-115.2	-4.13	-115.2	-3.91	-115.2	-1.78	-115.2	-1.98	-115.2	-4.16	-115.2	-3.56	-115.2	-1.56	-115.2	-2.83	-115.2	-1.93	-115.2	-1.42	-115.2	-5.03	-115.2	-1.17	-115.2	2.17	-115.2	3.89	-115.2	0.17	-115.2	1.21	-115.2	-2.77	-115.2	0.61	-115.2	-2.13	-115.2	-1.3	-115.2	-1.78	-115.2	-2.5	-115.2	-2.68	-115.2	-3.86	-115.2	-2.29
-114.3	-2.35	-114.3	-2.56	-114.3	-2.52	-114.3	-3.55	-114.3	-3.64	-114.3	-2.81	-114.3	-1.58	-114.3	-1.56	-114.3	-2.63	-114.3	-0.09	-114.3	-0.63	-114.3	0.3	-114.3	2.57	-114.3	2.35	-114.3	0.32	-114.3	2.17	-114.3	2.35	-114.3	1.61	-114.3	-1.92	-114.3	-1.61	-114.3	-4.46	-114.3	-4.61	-114.3	-2.8	-114.3	-1.49	-114.3	-1.6
-113.4	-4.19	-113.4	-3.42	-113.4	-1.15	-113.4	-0.73	-113.4	-2.41	-113.4	-3.1	-113.4	-2.15	-113.4	-0.52	-113.4	-1	-113.4	-0.97	-113.4	0.35	-113.4	-0.07	-113.4	0.09	-113.4	3.05	-113.4	0.2	-113.4	3.69	-113.4	0.78	-113.4	0.35	-113.4	-1.59	-113.4	-3.19	-113.4	-3.42	-113.4	-2.94	-113.4	-0.86	-113.4	-3.08	-113.4	-0.27
-112.5	-1.97	-112.5	-2.63	-112.5	-1.9	-112.5	-1.71	-112.5	-2.89	-112.5	-0.75	-112.5	-0.29	-112.5	-1.43	-112.5	-0.64	-112.5	0.51	-112.5	-2.48	-112.5	0.47	-112.5	2.79	-112.5	0.86	-112.5	0.48	-112.5	2.76	-112.5	0.82	-112.5	1.81	-112.5	-0.52	-112.5	-2.73	-112.5	-3.42	-112.5	-2.52	-112.5	-1.21	-112.5	-0.94	-112.5	-0.96
-111.6	-1.15	-111.6	-3.7	-111.6	-1.42	-111.6	-3.46	-111.6	-3.53	-111.6	-2.97	-111.6	-2.2	-111.6	-3.82	-111.6	-1.41	-111.6	-0.67	-111.6	0.38	-111.6	0.22	-111.6	0.94	-111.6	-0.97	-111.6	-0.84	-111.6	2.79	-111.6	2.96	-111.6	0.83	-111.6	-2.64	-111.6	-5.2	-111.6	-4.12	-111.6	-3.63	-111.6	-0.13	-111.6	-1.49	-111.6	-1.83
-110.7	-1.74	-110.7	-3.89	-110.7	-3.22	-110.7	-3.58	-110.7	-3.77	-110.7	-2.67	-110.7	0.55	-110.7	-3.76	-110.7	-1.82	-110.7	-0.69	-110.7	-2.34	-110.7	1.86	-110.7	3.15	-110.7	2.36	-110.7	0.2	-110.7	2.7	-110.7	1.25	-110.7	2.13	-110.7	-0.63	-110.7	-3.95	-110.7	-4.15	-110.7	-1.6	-110.7	-1.29	-110.7	-1.41	-110.7	-1.51
-109.8	-0.15	-109.8	-4.19	-109.8	-1.97	-109.8	-0.86	-109.8	-2.37	-109.8	-2.79	-109.8	-2.93	-109.8	-3.7	-109.8	-2.32	-109.8	-3.48	-109.8	-3.25	-109.8	-4.18	-109.8	2.63	-109.8	0.79	-109.8	0.02	-109.8	0.16	-109.8	2.49	-109.8	-0.49	-109.8	0.64	-109.8	-2.13	-109.8	-3.18	-109.8	-2.56	-109.8	-3.14	-109.8	-3.79	-109.8	-0.85
-108.9	-2	-108.9	-1.11	-108.9	-2.72	-108.9	-1.22	-108.9	-1.25	-108.9	-1.61	-108.9	1.02	-108.9	-0.12	-108.9	-0.75	-108.9	-0.44	-108.9	-1.05	-108.9	-0.2	-108.9	4.73	-108.9	1.13	-108.9	0.09	-108.9	2.64	-108.9	-0.1	-108.9	2.15	-108.9	0.42	-108.9	-5.26	-108.9	-4.33	-108.9	-4.14	-108.9	-2.35	-108.9	-2.11	-108.9	-1.24
-108	-3.08	-108	-0.11	-108	-1.51	-108	-2.43	-108	-0.71	-108	-0.98	-108	-3.13	-108	1.18	-108	-0.5	-108	-0.44	-108	-0.41	-108	-1.45	-108	-0.53	-108	4.44	-108	-0.44	-108	2.19	-108	0.88	-108	3.07	-108	-2.39	-108	-1.43	-108	-5.3	-108	-2.03	-108	-2.39	-108	-0.7	-108	-0.16
-107.1	-1.86	-107.1	-4.67	-107.1	-5.13	-107.1	0.5	-107.1	-2.89	-107.1	0	-107.1	-1.98	-107.1	-1.96	-107.1	0.18	-107.1	-0.02	-107.1	-0.68	-107.1	2.7	-107.1	1.62	-107.1	1.29	-107.1	2.19	-107.1	3.36	-107.1	1.43	-107.1	2.34	-107.1	-2.69	-107.1	-3.72	-107.1	-2.41	-107.1	1.57	-107.1	-1.43	-107.1	-2.41	-107.1	-2.09
-106.2	-2.68	-106.2	-2.06	-106.2	-4	-106.2	-3.17	-106.2	-5.05	-106.2	-3.42	-106.2	-0.73	-106.2	-2.19	-106.2	-0.26	-106.2	-2.39	-106.2	-1.77	-106.2	-1.22	-106.2	2.69	-106.2	0.57	-106.2	0.31	-106.2	2.76	-106.2	1.32	-106.2	3.54	-106.2	1.33	-106.2	-3.33	-106.2	-3.21	-106.2	-2.5	-106.2	-0.94	-106.2	-0.57	-106.2	0.19
-105.3	-1.79	-105.3	-3.27	-105.3	-3.36	-105.3	-4.25	-105.3	-3.02	-105.3	-0.7	-105.3	-1.35	-105.3	-1.93	-105.3	-2.22	-105.3	-1.26	-105.3	-3.21	-105.3	1.34	-105.3	-0.63	-105.3	2.17	-105.3	-0.72	-105.3	2.83	-105.3	2.5	-105.3	3.32	-105.3	-1.85	-105.3	-2.67	-105.3	-4.63	-105.3	0.86	-105.3	-1.48	-105.3	-0.52	-105.3	-1.53
-104.4	0.45	-104.4	-1.22	-104.4	-1.04	-104.4	-1.69	-104.4	-1.89	-104.4	-2.86	-104.4	0.71	-104.4	-0.04	-104.4	-1.66	-104.4	-1.15	-104.4	-1.45	-104.4	0.14	-104.4	2.26	-104.4	4.14	-104.4	-0.69	-104.4	1.46	-104.4	0.48	-104.4	2.92	-104.4	-1.28	-104.4	0.03	-104.4	-5.88	-104.4	-1.3	-104.4	-2.63	-104.4	-3.08	-104.4	-1.31
-103.5	-0.96	-103.5	-1.76	-103.5	-0.92	-103.5	-1.19	-103.5	-1.9	-103.5	-2.38	-103.5	-0.9	-103.5	-1.97	-103.5	0.14	-103.5	-2.11	-103.5	-0.25	-103.5	0.41	-103.5	1.93	-103.5	0.48	-103.5	-1.53	-103.5	1.49	-103.5	0.15	-103.5	1.41	-103.5	-1.77	-103.5	-4.41	-103.5	-4.02	-103.5	-2.13	-103.5	-3.35	-103.5	-0.5	-103.5	-0.06
-102.6	-2.97	-102.6	0.15	-102.6	-1.49	-102.6	-3.14	-102.6	-2.14	-102.6	-5.63	-102.6	-2.51	-102.6	-0.54	-102.6	-2.05	-102.6	-1.12	-102.6	-2.71	-102.6	-0.48	-102.6	-0.51	-102.6	2.25	-102.6	0.44	-102.6	1.34	-102.6	1.67	-102.6	2.57	-102.6	-0.56	-102.6	-2.98	-102.6	-4.28	-102.6	-3.11	-102.6	-2.41	-102.6	-0.94	-102.6	0.7
-101.7	-0.25	-101.7	-1.27	-101.7	-4.77	-101.7	-2.63	-101.7	-0.95	-101.7	-1.35	-101.7	-1.07	-101.7	-0.51	-101.7	2.59	-101.7	0.45	-101.7	-1.49	-101.7	1.11	-101.7	3.06	-101.7	2.96	-101.7	2.87	-101.7	2.01	-101.7	-1.2	-101.7	3.37	-101.7	0.73	-101.7	-4.13	-101.7	-2.67	-101.7	-3.7	-101.7	-2.13	-101.7	1.33	-101.7	-0.82
-100.8	-5.12	-100.8	-0.52	-100.8	-2.68	-100.8	-2.44	-100.8	-1.55	-100.8	-3.57	-100.8	-2.95	-100.8	-4.54	-100.8	-1.28	-100.8	-1.21	-100.8	-1.79	-100.8	-0.64	-100.8	1.79	-100.8	0.71	-100.8	0.82	-100.8	2.44	-100.8	0.19	-100.8	0.92	-100.8	-0.73	-100.8	-2.45	-100.8	-0.99	-100.8	-2.9	-100.8	-2.15	-100.8	-2.16	-100.8	-0.6
-99.9	-1.1	-99.9	-4.22	-99.9	-3.4	-99.9	-2.94	-99.9	-5.24	-99.9	-2.93	-99.9	0.64	-99.9	-0.15	-99.9	-0.3	-99.9	-2.87	-99.9	-2.42	-99.9	-1.33	-99.9	2.18	-99.9	3.38	-99.9	1.36	-99.9	0.24	-99.9	-0.43	-99.9	2.52	-99.9	0.95	-99.9	-2.61	-99.9	-2.41	-99.9	-2.2	-99.9	0.21	-99.9	-0.86	-99.9	-0.48
-99	-2.99	-99	-3.2	-99	-4.54	-99	-1.58	-99	0.77	-99	-1.44	-99	-3.03	-99	-0.88	-99	-0.19	-99	0.1	-99	-0.12	-99	1.96	-99	-0.85	-99	3.18	-99	-0.47	-99	4.01	-99	-1.1	-99	2.32	-99	-2.99	-99	-0.78	-99	-4.33	-99	-2.65	-99	-1.01	-99	-1.91	-99	-0.78
-98.1	-2.41	-98.1	-2.37	-98.1	-1.9	-98.1	0.78	-98.1	-0.52	-98.1	-2.59	-98.1	-1.57	-98.1	-2.02	-98.1	-2.48	-98.1	0.46	-98.1	-0.86	-98.1	-1.21	-98.1	0.53	-98.1	0.19	-98.1	0.4	-98.1	4.18	-98.1	-0.88	-98.1	2.53	-98.1	-1.16	-98.1	-2.39	-98.1	-3.38	-98.1	-1.9	-98.1	0.72	-98.1	0.57	-98.1	0.31
-97.2	0.33	-97.2	-1.43	-97.2	-0.53	-97.2	-1.74	-97.2	-0.8	-97.2	-1.94	-97.2	-1.13	-97.2	-0.46	-97.2	0.86	-97.2	-0.24	-97.2	-1.92	-97.2	0.66	-97.2	1.84	-97.2	3.92	-97.2	1.51	-97.2	1.38	-97.2	0.63	-97.2	2.43	-97.2	-0.28	-97.2	-1.1	-97.2	-2.34	-97.2	-1.74	-97.2	-1.18	-97.2	-0.58	-97.2	-1.51
-96.3	-1.62	-96.3	-6.62	-96.3	-5.91	-96.3	-1.25	-96.3	-4.1	-96.3	-3.98	-96.3	-0.2	-96.3	-2.11	-96.3	-1.23	-96.3	-0.73	-96.3	-2.51	-96.3	-1.02	-96.3	2.27	-96.3	4.36	-96.3	-0.57	-96.3	2.51	-96.3	1.8	-96.3	-0.41	-96.3	-0.61	-96.3	0.65	-96.3	-3.02	-96.3	-0.72	-96.3	-0.76	-96.3	-2.57	-96.3	0.52
-95.4	-1.96	-95.4	-3.48	-95.4	-3.13	-95.4	0.37	-95.4	-1.5	-95.4	0.32	-95.4	-1.8	-95.4	-2.79	-95.4	-2.17	-95.4	-1.94	-95.4	-1.87	-95.4	0.95	-95.4	1.56	-95.4	0.97	-95.4	-0.52	-95.4	-1.11	-95.4	1.23	-95.4	1.42	-95.4	-1.69	-95.4	-2.14	-95.4	-4	-95.4	-2.96	-95.4	0.63	-95.4	-2.21	-95.4	1.08
-94.5	-3.43	-94.5	-0.71	-94.5	-3.82	-94.5	-5.32	-94.5	-2.61	-94.5	-3.82	-94.5	0.07	-94.5	-0.32	-94.5	-1.25	-94.5	-0.91	-94.5	-0.42	-94.5	0.21	-94.5	3.29	-94.5	3.44	-94.5	-1.19	-94.5	3.16	-94.5	0.72	-94.5	3.58	-94.5	-0.08	-94.5	-1.46	-94.5	-4.14	-94.5	-3.42	-94.5	-0.1	-94.5	0.01	-94.5	0.63
-93.6	-3.59	-93.6	-2.55	-93.6	-1.9	-93.6	-1.04	-93.6	-3.68	-93.6	0.26	-93.6	-2.86	-93.6	-1.31	-93.6	0.53	-93.6	2.3	-93.6	-1.35	-93.6	0.38	-93.6	1.07	-93.6	3.09	-93.6	0.26	-93.6	3.74	-93.6	0.05	-93.6	0.86	-93.6	-1.67	-93.6	-2.1	-93.6	-2.54	-93.6	-0.82	-93.6	-1.52	-93.6	-1.68	-93.6	-2.31
-92.7	-3.52	-92.7	0.06	-92.7	-3.43	-92.7	-2.45	-92.7	-2.27	-92.7	-1.47	-92.7	-1.78	-92.7	1.34	-92.7	-2.87	-92.7	-1.08	-92.7	0.91	-92.7	-0.43	-92.7	0.53	-92.7	2.46	-92.7	-1.37	-92.7	2.3	-92.7	1.25	-92.7	0.98	-92.7	-2.48	-92.7	-0.93	-92.7	-5.67	-92.7	-1.58	-92.7	-1.92	-92.7	-0.6	-92.7	-1.45
-91.8	-1.67	-91.8	0.5	-91.8	-0.83	-91.8	-0.8	-91.8	-3.86	-91.8	-1.4	-91.8	-0.24	-91.8	-0.39	-91.8	-1.03	-91.8	0.58	-91.8	-2.4	-91.8	1.07	-91.8	0.94	-91.8	1.9	-91.8	0.25	-91.8	2.62	-91.8	-0.16	-91.8	4.7	-91.8	-0.52	-91.8	-2.28	-91.8	-2.64	-91.8	-1.61	-91.8	-1.8	-91.8	-0.01	-91.8	0.47
-90.9	-1.24	-90.9	-1.82	-90.9	-1.25	-90.9	-2.38	-90.9	-3.72	-90.9	-3.37	-90.9	-1.74	-90.9	-2.26	-90.9	-2.99	-90.9	-0.14	-90.9	-3.75	-90.9	-1.85	-90.9	0.37	-90.9	0.8	-90.9	-1.69	-90.9	2.98	-90.9	1.55	-90.9	-0.76	-90.9	-1.05	-90.9	-4.05	-90.9	-5.86	-90.9	-1.33	-90.9	0.81	-90.9	-1.69	-90.9	-0.96
-90	0.39	-90	-3.4	-90	-0.93	-90	-2.53	-90	-2.67	-90	-1.82	-90	0.1	-90	-1.07	-90	-1.86	-90	-2.07	-90	-1.71	-90	0.32	-90	0.44	-90	3.46	-90	0.01	-90	1.72	-90	-0.41	-90	2.13	-90	-1.35	-90	-3.63	-90	-1.47	-90	-2.74	-90	-0.77	-90	-2.55	-90	-0.59
-89.1	-2.58	-89.1	-0.73	-89.1	-1.23	-89.1	0	-89.1	-1.75	-89.1	-1.61	-89.1	-1	-89.1	-0.42	-89.1	-0.62	-89.1	1.29	-89.1	-3.4	-89.1	-0.41	-89.1	0.46	-89.1	1.4	-89.1	-2.38	-89.1	1.03	-89.1	-0.35	-89.1	0.51	-89.1	-2.92	-89.1	-2.48	-89.1	-5.03	-89.1	-2.36	-89.1	-1.25	-89.1	-1.2	-89.1	-0.98
-88.2	-1.52	-88.2	-1.84	-88.2	-2.5	-88.2	-1.18	-88.2	-2.55	-88.2	-2.65	-88.2	1.44	-88.2	-2.41	-88.2	-3.09	-88.2	1.26	-88.2	-1.58	-88.2	-0.52	-88.2	3	-88.2	1.06	-88.2	-1.3	-88.2	3.85	-88.2	0.31	-88.2	0.31	-88.2	0.13	-88.2	-1.43	-88.2	-5.56	-88.2	-2.03	-88.2	0.84	-88.2	-1.26	-88.2	-0.11
-87.3	-1.49	-87.3	-1.52	-87.3	-1.75	-87.3	-2.25	-87.3	-0.72	-87.3	-1.71	-87.3	-0.53	-87.3	-1.95	-87.3	-2.38	-87.3	0.37	-87.3	0.27	-87.3	1.03	-87.3	1.03	-87.3	1.8	-87.3	-0.2	-87.3	4.44	-87.3	0.77	-87.3	1.24	-87.3	-2.09	-87.3	-0.06	-87.3	-2.27	-87.3	-0.42	-87.3	0.01	-87.3	-2.49	-87.3	-1.88
-86.4	-1.52	-86.4	-1.89	-86.4	-2.58	-86.4	-0.29	-86.4	-1.08	-86.4	1.93	-86.4	-1.76	-86.4	-3.84	-86.4	-1.38	-86.4	1.73	-86.4	-2.83	-86.4	1.63	-86.4	2.4	-86.4	-0.95	-86.4	0.76	-86.4	1.42	-86.4	0.47	-86.4	0.38	-86.4	1.47	-86.4	-2.9	-86.4	-2.7	-86.4	-0.34	-86.4	-0.04	-86.4	0.74	-86.4	0.44
-85.5	-1.35	-85.5	-3.1	-85.5	-3.65	-85.5	0.11	-85.5	-3.09	-85.5	-2.09	-85.5	0.54	-85.5	-0.61	-85.5	-1.57	-85.5	-0.04	-85.5	-3.57	-85.5	0.1	-85.5	3.84	-85.5	1.49	-85.5	0.8	-85.5	2.73	-85.5	0.83	-85.5	2.69	-85.5	0.29	-85.5	-2.28	-85.5	-2.99	-85.5	0.36	-85.5	-1.79	-85.5	-0.83	-85.5	-1.02
-84.6	-2.38	-84.6	-3.77	-84.6	-2.12	-84.6	-2.1	-84.6	0.13	-84.6	-1.53	-84.6	-0.95	-84.6	-0.89	-84.6	-0.59	-84.6	-0.79	-84.6	1.25	-84.6	-0.47	-84.6	1.67	-84.6	3.95	-84.6	-0.17	-84.6	1.59	-84.6	-0.21	-84.6	0.11	-84.6	-0.26	-84.6	-0.17	-84.6	-2.6	-84.6	-2.11	-84.6	-2.29	-84.6	0.64	-84.6	1.37
-83.7	-2.68	-83.7	-0.47	-83.7	-2.73	-83.7	-0.45	-83.7	-0.34	-83.7	-1.09	-83.7	-0.86	-83.7	-1.31	-83.7	-2.49	-83.7	0.14	-83.7	-0.87	-83.7	0.4	-83.7	2.86	-83.7	-0.3	-83.7	0.61	-83.7	0.41	-83.7	1.14	-83.7	-0.71	-83.7	0.69	-83.7	-2.12	-83.7	-1.86	-83.7	-3.81	-83.7	-0.99	-83.7	-1.6	-83.7	1.09
-82.8	-2.38	-82.8	-1.91	-82.8	-3.72	-82.8	0.51	-82.8	-0.01	-82.8	0.65	-82.8	0.6	-82.8	0.22	-82.8	-4.19	-82.8	1.01	-82.8	-1.45	-82.8	2.59	-82.8	3.3	-82.8	2.59	-82.8	-0.6	-82.8	2.6	-82.8	-0.35	-82.8	4.34	-82.8	-1.4	-82.8	-1.56	-82.8	-1.65	-82.8	-1.85	-82.8	-1.19	-82.8	1.39	-82.8	0.07
-81.9	-1.25	-81.9	-0.7	-81.9	-3.21	-81.9	-2.88	-81.9	-4.55	-81.9	-2.85	-81.9	-0.49	-81.9	-0.66	-81.9	-1.18	-81.9	-1.16	-81.9	-1.25	-81.9	0.23	-81.9	1.72	-81.9	1.9	-81.9	-0.27	-81.9	1.42	-81.9	-0.02	-81.9	2.22	-81.9	-0.6	-81.9	-2.02	-81.9	-0.51	-81.9	-0.14	-81.9	-0.94	-81.9	0.33	-81.9	-2.56
-81	-3.56	-81	-2.34	-81	-1.92	-81	-2.08	-81	-1.05	-81	-2.51	-81	-1.83	-81	-0.33	-81	-1.84	-81	-2.15	-81	-3.22	-81	1.25	-81	2.24	-81	1.95	-81	-0.43	-81	2.47	-81	0.07	-81	0.92	-81	1.09	-81	-3.9	-81	-1.95	-81	-0.4	-81	-1.39	-81	-0.27	-81	-0.55
-80.1	-1.99	-80.1	-1.86	-80.1	-3.19	-80.1	-3.36	-80.1	-3.36	-80.1	0.9	-80.1	-0.61	-80.1	-0.47	-80.1	-2.5	-80.1	-2.58	-80.1	-1.96	-80.1	1.62	-80.1	2.76	-80.1	2.17	-80.1	0.84	-80.1	1.16	-80.1	1.12	-80.1	3.63	-80.1	1.38	-80.1	0.71	-80.1	-1.92	-80.1	-0.8	-80.1	-1.9	-80.1	-1.2	-80.1	0.28
-79.2	-0.63	-79.2	-3.26	-79.2	-0.95	-79.2	-1.46	-79.2	-2.26	-79.2	-1.35	-79.2	0.84	-79.2	-0.76	-79.2	-2.02	-79.2	0.27	-79.2	-2.38	-79.2	-0.28	-79.2	-0.31	-79.2	3.18	-79.2	-0.39	-79.2	1.26	-79.2	1.17	-79.2	0.71	-79.2	1.56	-79.2	0.15	-79.2	-2.21	-79.2	-0.66	-79.2	0.29	-79.2	0.03	-79.2	0.92
-78.3	-2.57	-78.3	-3.97	-78.3	-3.9	-78.3	-1.43	-78.3	-1.4	-78.3	-3.6	-78.3	1.1	-78.3	-1.13	-78.3	-1.19	-78.3	0.2	-78.3	-0.42	-78.3	0.01	-78.3	3	-78.3	3.04	-78.3	2.02	-78.3	0.72	-78.3	0.37	-78.3	0.41	-78.3	1.57	-78.3	-1.56	-78.3	-4.77	-78.3	-1.1	-78.3	-1.46	-78.3	-0.38	-78.3	0.71
-77.4	-2.87	-77.4	-2.49	-77.4	-1.35	-77.4	-1.42	-77.4	0.6	-77.4	-4.93	-77.4	-2.36	-77.4	-2.92	-77.4	-1.61	-77.4	-0.81	-77.4	-1.31	-77.4	-1.11	-77.4	-0.1	-77.4	1.24	-77.4	-1.84	-77.4	0.98	-77.4	-1.17	-77.4	2.44	-77.4	-2.35	-77.4	-1.53	-77.4	-2.56	-77.4	-2.8	-77.4	-3.15	-77.4	-2.38	-77.4	-1.06
-76.5	-2.67	-76.5	-1.73	-76.5	-1.4	-76.5	2.01	-76.5	-2.39	-76.5	-2.75	-76.5	-0.26	-76.5	-1.37	-76.5	-1.38	-76.5	1.22	-76.5	-2.67	-76.5	-1.86	-76.5	1.98	-76.5	0.73	-76.5	0.03	-76.5	2.3	-76.5	0.75	-76.5	0.01	-76.5	0.48	-76.5	-2.77	-76.5	-2.39	-76.5	0.48	-76.5	-1.44	-76.5	-2.34	-76.5	-0.97
-75.6	-2.12	-75.6	-1.03	-75.6	-2.09	-75.6	0.09	-75.6	-4.12	-75.6	0.22	-75.6	-0.77	-75.6	1.46	-75.6	-1.57	-75.6	-1.09	-75.6	0.19	-75.6	0.88	-75.6	0.97	-75.6	0.51	-75.6	0.66	-75.6	3	-75.6	1.32	-75.6	1.15	-75.6	-1.33	-75.6	-3.49	-75.6	-3.34	-75.6	-0.52	-75.6	1.09	-75.6	-0.28	-75.6	0.48
-74.7	-3.27	-74.7	-3.55	-74.7	-1.25	-74.7	-0.4	-74.7	-1.92	-74.7	-2.25	-74.7	-2.63	-74.7	-1.9	-74.7	-0.17	-74.7	-1.91	-74.7	-2.7	-74.7	-0.51	-74.7	1.92	-74.7	1.4	-74.7	-1.41	-74.7	0.76	-74.7	0.43	-74.7	-0.27	-74.7	-0.31	-74.7	0.11	-74.7	-2.44	-74.7	-2.27	-74.7	-0.6	-74.7	1.04	-74.7	-1.06
-73.8	-1.71	-73.8	-1.2	-73.8	-3.37	-73.8	-3.08	-73.8	-0.88	-73.8	-0.87	-73.8	-3.09	-73.8	-0.42	-73.8	-0.45	-73.8	-0.76	-73.8	-1.38	-73.8	-0.11	-73.8	-1.12	-73.8	3.08	-73.8	1.75	-73.8	2.13	-73.8	1.34	-73.8	1.59	-73.8	-3.61	-73.8	0.1	-73.8	-2.14	-73.8	-0.45	-73.8	-0.65	-73.8	0.26	-73.8	-0.84
-72.9	-2.37	-72.9	-3.7	-72.9	-0.76	-72.9	-0.94	-72.9	-1.94	-72.9	1.43	-72.9	-0.57	-72.9	-0.62	-72.9	1	-72.9	0.42	-72.9	-1.04	-72.9	3.01	-72.9	0.86	-72.9	3.15	-72.9	-0.04	-72.9	2.2	-72.9	0.58	-72.9	1.03	-72.9	-0.19	-72.9	-0.92	-72.9	-4.07	-72.9	-1.79	-72.9	-0.69	-72.9	0.19	-72.9	0.84
-72	0.46	-72	-1.58	-72	-3.08	-72	-4.78	-72	-2.15	-72	-0.55	-72	-1.61	-72	-0.11	-72	-0.09	-72	-1.36	-72	-0.46	-72	0.62	-72	1.26	-72	2.38	-72	0.86	-72	1.38	-72	-0.4	-72	1.17	-72	0.82	-72	-1.53	-72	-2.81	-72	-1.79	-72	-1.42	-72	-2.86	-72	0.25
-71.1	-0.56	-71.1	-2.36	-71.1	-1.31	-71.1	-1.31	-71.1	-1.06	-71.1	-2.71	-71.1	-0.58	-71.1	-2.25	-71.1	-2.55	-71.1	0.12	-71.1	-2.7	-71.1	-0.31	-71.1	0.12	-71.1	1.02	-71.1	-0.48	-71.1	0.97	-71.1	0.33	-71.1	1.65	-71.1	0.12	-71.1	-0.98	-71.1	-1.52	-71.1	-3.05	-71.1	-0.09	-71.1	0.45	-71.1	0.12
-70.2	-1.07	-70.2	-3.7	-70.2	-2.66	-70.2	-2.03	-70.2	0.55	-70.2	-0.88	-70.2	-2.95	-70.2	-1.1	-70.2	-0.99	-70.2	-0.45	-70.2	-0.77	-70.2	0.14	-70.2	-0.58	-70.2	1.4	-70.2	-0.55	-70.2	2.91	-70.2	1.01	-70.2	1.39	-70.2	0.99	-70.2	-1.05	-70.2	-3.81	-70.2	-0.78	-70.2	0.15	-70.2	-0.06	-70.2	-0.49
-69.3	-2.75	-69.3	-3.18	-69.3	-2.39	-69.3	-0.92	-69.3	-2.01	-69.3	-0.96	-69.3	-0.48	-69.3	-1.2	-69.3	-1.72	-69.3	-1.57	-69.3	-2.6	-69.3	1.75	-69.3	1.97	-69.3	1.21	-69.3	-1.55	-69.3	1.32	-69.3	0.34	-69.3	4.75	-69.3	-2.12	-69.3	-2.78	-69.3	-3.17	-69.3	1.43	-69.3	-0.64	-69.3	0.61	-69.3	-1.24
-68.4	-2.13	-68.4	-0.7	-68.4	-2.06	-68.4	-1.08	-68.4	-3.25	-68.4	-3.21	-68.4	-1.1	-68.4	-0.93	-68.4	0.35	-68.4	0.3	-68.4	-3.02	-68.4	-2.63	-68.4	2.14	-68.4	2.1	-68.4	0.86	-68.4	2.71	-68.4	-2.01	-68.4	0.58	-68.4	-1.12	-68.4	-1.9	-68.4	-2.44	-68.4	-0.86	-68.4	0.21	-68.4	-0.26	-68.4	-0.43
-67.5	-0.86	-67.5	-1.5	-67.5	-2.24	-67.5	0.04	-67.5	-3.87	-67.5	1.81	-67.5	-1.18	-67.5	-2.85	-67.5	-0.96	-67.5	-0.16	-67.5	-4.32	-67.5	2.88	-67.5	0.71	-67.5	3.76	-67.5	-0.85	-67.5	1.19	-67.5	-1.02	-67.5	3.32	-67.5	-1.05	-67.5	-1.43	-67.5	-3.24	-67.5	-3.71	-67.5	-0.48	-67.5	-0.8	-67.5	-3.08
-66.6	-0.82	-66.6	-0.64	-66.6	-2.13	-66.6	-1.7	-66.6	-1.13	-66.6	-0.76	-66.6	-0.64	-66.6	-0.15	-66.6	-0.9	-66.6	-2.03	-66.6	-2.32	-66.6	0.03	-66.6	1.49	-66.6	1.34	-66.6	-0.73	-66.6	2.11	-66.6	-1.13	-66.6	0.81	-66.6	-1.41	-66.6	-0.68	-66.6	-1.81	-66.6	0.11	-66.6	-2.09	-66.6	-1.8	-66.6	-2.77
-65.7	-1.14	-65.7	-2.59	-65.7	-0.1	-65.7	0.17	-65.7	-1.56	-65.7	-1.87	-65.7	0.76	-65.7	-1.04	-65.7	-2.87	-65.7	-0.74	-65.7	-2.68	-65.7	1.41	-65.7	2.41	-65.7	-0.06	-65.7	-1.44	-65.7	-0.76	-65.7	-2.53	-65.7	2.35	-65.7	-0.6	-65.7	-2.56	-65.7	-1.1	-65.7	-2.22	-65.7	-1.67	-65.7	-0.77	-65.7	-1.83
-64.8	-2.62	-64.8	0.33	-64.8	-0.4	-64.8	-1.78	-64.8	-1.89	-64.8	0.09	-64.8	-0.74	-64.8	1.23	-64.8	-0.84	-64.8	-0.95	-64.8	-1.22	-64.8	0.26	-64.8	2.64	-64.8	0.44	-64.8	1.64	-64.8	0.77	-64.8	1.16	-64.8	1.65	-64.8	-1.72	-64.8	-1.29	-64.8	-0.13	-64.8	-0.77	-64.8	0.56	-64.8	-0.97	-64.8	-0.91
-63.9	-0.87	-63.9	-1.09	-63.9	1.34	-63.9	1.67	-63.9	-2.81	-63.9	-0.17	-63.9	0.23	-63.9	-0.6	-63.9	-0.99	-63.9	2.95	-63.9	-2.61	-63.9	4.11	-63.9	3.21	-63.9	4.95	-63.9	-1.94	-63.9	1.27	-63.9	-0.97	-63.9	4.03	-63.9	-1.84	-63.9	1.56	-63.9	-1.64	-63.9	-1.74	-63.9	-1.24	-63.9	1.11	-63.9	-2.93
-63	0.11	-63	-1.27	-63	-0.66	-63	0.45	-63	2.05	-63	1.13	-63	0.24	-63	2.44	-63	-1.62	-63	-1.62	-63	0.45	-63	2.15	-63	1.49	-63	0.98	-63	0.74	-63	1.95	-63	0.04	-63	2.34	-63	-0.21	-63	0.77	-63	-0.33	-63	0.92	-63	-2.08	-63	0.02	-63	-0.43
-62.1	-0.57	-62.1	-2.41	-62.1	-2.6	-62.1	0.65	-62.1	-2.04	-62.1	-0.25	-62.1	-0.86	-62.1	1.43	-62.1	-0.7	-62.1	-1.33	-62.1	-3.78	-62.1	-0.5	-62.1	1.02	-62.1	4.01	-62.1	0.6	-62.1	2.98	-62.1	-0.7	-62.1	-1.12	-62.1	-1.15	-62.1	-2.27	-62.1	-3.42	-62.1	-1.72	-62.1	-1.88	-62.1	-3	-62.1	-2.22
-61.2	-1.27	-61.2	-6.14	-61.2	-1.17	-61.2	-0.97	-61.2	-2.23	-61.2	-1.72	-61.2	-1.74	-61.2	-2.62	-61.2	-1.48	-61.2	-0.28	-61.2	0.66	-61.2	-0.53	-61.2	-0.27	-61.2	3.1	-61.2	-0.09	-61.2	3.67	-61.2	0.76	-61.2	0.34	-61.2	-1.36	-61.2	2.7	-61.2	-2.98	-61.2	1.41	-61.2	-0.75	-61.2	-0.73	-61.2	-0.98
-60.3	-1.82	-60.3	-1.1	-60.3	-3.59	-60.3	-0.42	-60.3	-2.14	-60.3	1.81	-60.3	0.79	-60.3	0.1	-60.3	-1.64	-60.3	-0.84	-60.3	-2.99	-60.3	2.43	-60.3	1.78	-60.3	4.33	-60.3	1.11	-60.3	1.06	-60.3	-1.65	-60.3	2.11	-60.3	-0.34	-60.3	0.51	-60.3	-1.03	-60.3	-3.14	-60.3	-0.92	-60.3	0.93	-60.3	-1.8
-59.4	-0.43	-59.4	-2.24	-59.4	-1.74	-59.4	-1.08	-59.4	0.04	-59.4	-0.98	-59.4	-1.51	-59.4	-3.51	-59.4	-0.79	-59.4	-2.75	-59.4	-0.6	-59.4	-0.26	-59.4	-0.36	-59.4	2.19	-59.4	0.69	-59.4	0.52	-59.4	3.41	-59.4	0.62	-59.4	0.8	-59.4	0.58	-59.4	-3.67	-59.4	-1.95	-59.4	-1.15	-59.4	-0.26	-59.4	-0.22
-58.5	0.39	-58.5	-1.49	-58.5	-3.1	-58.5	2.02	-58.5	-0.09	-58.5	-2.13	-58.5	-2.05	-58.5	0.1	-58.5	-0.95	-58.5	0.79	-58.5	1.84	-58.5	-2.96	-58.5	1.16	-58.5	0.16	-58.5	-1.19	-58.5	2.24	-58.5	-0.73	-58.5	-0.26	-58.5	-0.32	-58.5	-1.83	-58.5	-2.78	-58.5	1.88	-58.5	-1.2	-58.5	1.78	-58.5	-0.08
-57.6	-3.74	-57.6	0.22	-57.6	-0.73	-57.6	1.01	-57.6	-2.29	-57.6	0.05	-57.6	-2.49	-57.6	1.21	-57.6	1.74	-57.6	1.48	-57.6	-0.43	-57.6	2.46	-57.6	0.61	-57.6	3.02	-57.6	2.13	-57.6	1.53	-57.6	0.15	-57.6	0.19	-57.6	-0.86	-57.6	-0.82	-57.6	-1.48	-57.6	-1.49	-57.6	-0.65	-57.6	0	-57.6	-1.21
-56.7	-1.07	-56.7	2.29	-56.7	-1.4	-56.7	-1.39	-56.7	1.07	-56.7	-2.28	-56.7	-2.5	-56.7	1.89	-56.7	-0.18	-56.7	-2.3	-56.7	-1.74	-56.7	-2.05	-56.7	-1.04	-56.7	1.04	-56.7	1.4	-56.7	-1.11	-56.7	1.55	-56.7	0.03	-56.7	-0.09	-56.7	0.26	-56.7	0.82	-56.7	-2.7	-56.7	-0.54	-56.7	0.06	-56.7	-0.23
-55.8	-2.63	-55.8	-2.47	-55.8	0.95	-55.8	-0.76	-55.8	-1.39	-55.8	1.16	-55.8	-0.91	-55.8	-1.73	-55.8	0.04	-55.8	-1.33	-55.8	-2.98	-55.8	-0.08	-55.8	1.24	-55.8	1.92	-55.8	-1.56	-55.8	-0.29	-55.8	-1.64	-55.8	1.92	-55.8	0.38	-55.8	-0.93	-55.8	-0.7	-55.8	-4	-55.8	-1.42	-55.8	-0.32	-55.8	-1.53
-54.9	-1.22	-54.9	-0.94	-54.9	-3.28	-54.9	-1.32	-54.9	-2.13	-54.9	0.41	-54.9	-0.62	-54.9	1.41	-54.9	-0.68	-54.9	-0.3	-54.9	-1.9	-54.9	2.1	-54.9	-1.19	-54.9	-0.36	-54.9	-0.88	-54.9	-0.28	-54.9	-2.35	-54.9	2.77	-54.9	-0.91	-54.9	-3.13	-54.9	-2.26	-54.9	-2.85	-54.9	-0.5	-54.9	0.83	-54.9	-1.1
-54	-1.09	-54	-2.53	-54	0.04	-54	-1.04	-54	-1.25	-54	0.88	-54	-2.05	-54	-0.22	-54	0.02	-54	0.36	-54	-1.71	-54	4.29	-54	0.39	-54	3.33	-54	0.63	-54	2.82	-54	-1.15	-54	3.56	-54	-0.28	-54	1.16	-54	-2.7	-54	1.2	-54	-1.73	-54	0.09	-54	-1.08
-53.1	-3.18	-53.1	-1.25	-53.1	-1.22	-53.1	-1.65	-53.1	-2.35	-53.1	-0.47	-53.1	0.44	-53.1	-2.81	-53.1	-0.33	-53.1	-1.9	-53.1	-5.36	-53.1	-1.51	-53.1	3.24	-53.1	1.83	-53.1	0.13	-53.1	-0.48	-53.1	-0.8	-53.1	1.09	-53.1	1.12	-53.1	-2.01	-53.1	-0.61	-53.1	-3.35	-53.1	0.11	-53.1	1.68	-53.1	-2.81
-52.2	-0.57	-52.2	-0.42	-52.2	-0.5	-52.2	-1.52	-52.2	-0.63	-52.2	-2.14	-52.2	1.06	-52.2	2.6	-52.2	0.25	-52.2	-1.48	-52.2	0.02	-52.2	-1.09	-52.2	3.59	-52.2	4.05	-52.2	-0.39	-52.2	0.24	-52.2	1.22	-52.2	-0.15	-52.2	1.36	-52.2	-2.91	-52.2	-1.91	-52.2	-0.19	-52.2	-0.48	-52.2	-1.41	-52.2	0.44
-51.3	0.08	-51.3	-1.6	-51.3	-1.32	-51.3	-1.62	-51.3	-0.64	-51.3	-0.24	-51.3	-0.58	-51.3	-1.4	-51.3	-1.28	-51.3	-0.96	-51.3	1.2	-51.3	1.09	-51.3	0.43	-51.3	1.31	-51.3	-0.72	-51.3	2.58	-51.3	0.65	-51.3	0.34	-51.3	0.06	-51.3	1.09	-51.3	-2.41	-51.3	-0.8	-51.3	1.64	-51.3	-2.06	-51.3	0.15
-50.4	-0.39	-50.4	0.37	-50.4	-3.18	-50.4	0.24	-50.4	0.31	-50.4	0.3	-50.4	0.9	-50.4	1.92	-50.4	-2.2	-50.4	-0.32	-50.4	-1.15	-50.4	-0.11	-50.4	2.78	-50.4	-0.37	-50.4	0.64	-50.4	2.86	-50.4	-1.15	-50.4	2.46	-50.4	0.06	-50.4	-3.6	-50.4	-3.09	-50.4	-1.58	-50.4	0.57	-50.4	0.06	-50.4	-0.75
-49.5	-1.9	-49.5	-0.37	-49.5	-0.07	-49.5	-0.82	-49.5	-0.13	-49.5	-0.45	-49.5	-1.69	-49.5	-0.26	-49.5	0.52	-49.5	-1.54	-49.5	-3.29	-49.5	-0.27	-49.5	-0.43	-49.5	2.3	-49.5	0.05	-49.5	1.37	-49.5	1.31	-49.5	2.66	-49.5	0.19	-49.5	-0.58	-49.5	-1.55	-49.5	-2.02	-49.5	0.88	-49.5	0.23	-49.5	-0.69
-48.6	-1.96	-48.6	-1.46	-48.6	-2.9	-48.6	-3.82	-48.6	-1.92	-48.6	-0.06	-48.6	-0.95	-48.6	0.05	-48.6	-0.8	-48.6	-2.54	-48.6	-1.04	-48.6	-0.62	-48.6	2.1	-48.6	3.55	-48.6	-2.2	-48.6	0.46	-48.6	1.37	-48.6	-0.68	-48.6	-0.23	-48.6	0	-48.6	-1.57	-48.6	-1.85	-48.6	1.85	-48.6	-0.54	-48.6	-1.6
-47.7	-1.81	-47.7	-0.82	-47.7	0.59	-47.7	-1.2	-47.7	0.47	-47.7	0.57	-47.7	-0.82	-47.7	0.24	-47.7	-0.96	-47.7	-0.1	-47.7	1.1	-47.7	0.2	-47.7	1.57	-47.7	2.91	-47.7	0.29	-47.7	0.26	-47.7	2.58	-47.7	-0.84	-47.7	0.85	-47.7	0.07	-47.7	-1.37	-47.7	-1.15	-47.7	-0.68	-47.7	0.68	-47.7	0.35
-46.8	-2.86	-46.8	1.56	-46.8	3.15	-46.8	0	-46.8	-4.51	-46.8	-0.77	-46.8	0.01	-46.8	-0.11	-46.8	-0.43	-46.8	-2.17	-46.8	-2.82	-46.8	1.6	-46.8	2.42	-46.8	2.48	-46.8	-2.38	-46.8	0.07	-46.8	-0.69	-46.8	1.79	-46.8	0.12	-46.8	-1.56	-46.8	-2.92	-46.8	-0.2	-46.8	-1.43	-46.8	0.39	-46.8	0.34
-45.9	-0.44	-45.9	-0.34	-45.9	-1.04	-45.9	0.34	-45.9	-2.55	-45.9	1.63	-45.9	0.42	-45.9	-1.47	-45.9	2.11	-45.9	0.06	-45.9	-1.72	-45.9	1.15	-45.9	2.33	-45.9	0.01	-45.9	-0.47	-45.9	1.99	-45.9	0.11	-45.9	1.7	-45.9	0.92	-45.9	-0.86	-45.9	-1.16	-45.9	-0.69	-45.9	-2.24	-45.9	-1.28	-45.9	1.21
-45	-0.34	-45	-2.29	-45	-1.26	-45	-1.22	-45	0.77	-45	0.59	-45	0.15	-45	-0.87	-45	-1.61	-45	-1.48	-45	-1.45	-45	0.87	-45	0.88	-45	1.43	-45	0.2	-45	-0.19	-45	1.07	-45	0.93	-45	-1.56	-45	-1.4	-45	-3.72	-45	-2.46	-45	-0.62	-45	-0.46	-45	0.04
-44.1	-3.08	-44.1	-3.89	-44.1	-1.99	-44.1	-1.64	-44.1	1.29	-44.1	-0.2	-44.1	0.01	-44.1	-2.65	-44.1	-1.82	-44.1	0.01	-44.1	-0.92	-44.1	-1.97	-44.1	2.45	-44.1	3.65	-44.1	0.74	-44.1	1.88	-44.1	0.84	-44.1	-1.07	-44.1	-1.01	-44.1	0.31	-44.1	0.22	-44.1	0.12	-44.1	-0.92	-44.1	-1.43	-44.1	-1.9
-43.2	-2.11	-43.2	0.06	-43.2	-2.79	-43.2	0.73	-43.2	-2.03	-43.2	1.71	-43.2	-2.03	-43.2	-0.27	-43.2	1.5	-43.2	-1.44	-43.2	-2.34	-43.2	1.78	-43.2	1.74	-43.2	1.24	-43.2	0.87	-43.2	-0.94	-43.2	-1.59	-43.2	2.96	-43.2	1.55	-43.2	-3.85	-43.2	-1.58	-43.2	-1.37	-43.2	-1.99	-43.2	-0.86	-43.2	-0.04
-42.3	-1.27	-42.3	0.26	-42.3	-4.08	-42.3	-1.23	-42.3	-1.54	-42.3	-3.76	-42.3	0.31	-42.3	1.08	-42.3	-0.49	-42.3	1.06	-42.3	-0.56	-42.3	0.65	-42.3	2.26	-42.3	3.03	-42.3	1.72	-42.3	1.78	-42.3	3.47	-42.3	1.03	-42.3	1.16	-42.3	0.95	-42.3	-1.24	-42.3	-0.82	-42.3	0.94	-42.3	-0.6	-42.3	0.55
-41.4	0.7	-41.4	-0.93	-41.4	0.05	-41.4	0.82	-41.4	-2.82	-41.4	-3.41	-41.4	-0.74	-41.4	-0.04	-41.4	-0.71	-41.4	-0.85	-41.4	-1.6	-41.4	0.67	-41.4	0.25	-41.4	1.79	-41.4	0.42	-41.4	-0.34	-41.4	-0.43	-41.4	0.59	-41.4	-0.79	-41.4	-0.13	-41.4	-2.77	-41.4	1.18	-41.4	0.88	-41.4	0.48	-41.4	-1.67
-40.5	-0.36	-40.5	0.75	-40.5	0.39	-40.5	-0.76	-40.5	-0.21	-40.5	-2.36	-40.5	-2.92	-40.5	1.44	-40.5	0.95	-40.5	-1.08	-40.5	-2.01	-40.5	1.16	-40.5	-1.03	-40.5	1.81	-40.5	1.09	-40.5	0.41	-40.5	0.12	-40.5	2.11	-40.5	-1.31	-40.5	-1.05	-40.5	-4.3	-40.5	-1.11	-40.5	-0.92	-40.5	-3.26	-40.5	0.02
-39.6	-1.5	-39.6	-0.95	-39.6	-0.7	-39.6	-1.26	-39.6	-1.24	-39.6	-0.09	-39.6	-1.26	-39.6	0.87	-39.6	0.34	-39.6	-0.25	-39.6	-4.52	-39.6	-0.17	-39.6	1.18	-39.6	1.99	-39.6	-0.01	-39.6	0.36	-39.6	0.61	-39.6	2.52	-39.6	-0.62	-39.6	0.52	-39.6	-1.45	-39.6	1.63	-39.6	-1.75	-39.6	0.99	-39.6	-0.2
-38.7	-0.87	-38.7	0.69	-38.7	0.55	-38.7	-0.55	-38.7	-4.41	-38.7	-1.01	-38.7	1.62	-38.7	0.46	-38.7	0.23	-38.7	0.14	-38.7	-1.27	-38.7	1.83	-38.7	2.43	-38.7	0.59	-38.7	2	-38.7	0.54	-38.7	-0.9	-38.7	1.61	-38.7	-0.21	-38.7	-1.74	-38.7	-0.62	-38.7	-0.99	-38.7	-1.81	-38.7	0.78	-38.7	-1.32
-37.8	-1.28	-37.8	-0.7	-37.8	2.55	-37.8	1.72	-37.8	0.13	-37.8	0.49	-37.8	-0.91	-37.8	-0.54	-37.8	2.55	-37.8	1.31	-37.8	-1.23	-37.8	2.09	-37.8	1.29	-37.8	4.01	-37.8	2.97	-37.8	2.41	-37.8	-0.73	-37.8	1.37	-37.8	-1.68	-37.8	2.1	-37.8	1.43	-37.8	-1.53	-37.8	1.53	-37.8	1.8	-37.8	-1.02
-36.9	-2.5	-36.9	-1.1	-36.9	-0.9	-36.9	-0.56	-36.9	-0.8	-36.9	0.71	-36.9	-1.35	-36.9	1.03	-36.9	-0.35	-36.9	-0.53	-36.9	-2.48	-36.9	3	-36.9	0.72	-36.9	1.7	-36.9	0.09	-36.9	0.75	-36.9	-0.06	-36.9	2.73	-36.9	-0.9	-36.9	0.52	-36.9	0.24	-36.9	-1.51	-36.9	0.44	-36.9	0.51	-36.9	-1.11
-36	-0.54	-36	0.98	-36	-2.48	-36	0.66	-36	-0.16	-36	1.62	-36	1.53	-36	-0.13	-36	-2.07	-36	-3.23	-36	-2.84	-36	1.83	-36	1.96	-36	0.85	-36	-0.62	-36	-3.22	-36	-0.6	-36	1.53	-36	0.71	-36	-0.82	-36	-1.01	-36	-4.11	-36	1.58	-36	0.21	-36	0.31
-35.1	-1.2	-35.1	-0.32	-35.1	-2.49	-35.1	-0.93	-35.1	-2.32	-35.1	0.32	-35.1	0.29	-35.1	0.76	-35.1	-2.94	-35.1	-0.39	-35.1	-0.43	-35.1	0.41	-35.1	-0.58	-35.1	2.72	-35.1	0.78	-35.1	0.07	-35.1	-0.17	-35.1	3.11	-35.1	-3.34	-35.1	1.42	-35.1	0.21	-35.1	-1	-35.1	1.02	-35.1	1.16	-35.1	-1.07
-34.2	-4.55	-34.2	-2.51	-34.2	0.85	-34.2	-1.84	-34.2	-1.42	-34.2	0.02	-34.2	-1.45	-34.2	-0.62	-34.2	-0.12	-34.2	-1.72	-34.2	0.97	-34.2	-0.53	-34.2	0.03	-34.2	-0.16	-34.2	-0.45	-34.2	-0.88	-34.2	0.32	-34.2	1.58	-34.2	1.25	-34.2	-1.11	-34.2	-2.51	-34.2	0.04	-34.2	-0.83	-34.2	2.29	-34.2	0.47
-33.3	0.41	-33.3	-0.42	-33.3	1.68	-33.3	-0.67	-33.3	1.31	-33.3	-0.43	-33.3	1.34	-33.3	-0.16	-33.3	3.07	-33.3	-2.48	-33.3	-1.88	-33.3	4.52	-33.3	1.49	-33.3	1.15	-33.3	0.52	-33.3	-0.11	-33.3	-0.01	-33.3	1.67	-33.3	1.12	-33.3	1.32	-33.3	-3.47	-33.3	-0.23	-33.3	0.47	-33.3	0.05	-33.3	0.65
-32.4	-1.49	-32.4	-0.28	-32.4	-1	-32.4	-0.21	-32.4	0.19	-32.4	-0.55	-32.4	-2.64	-32.4	-0.94	-32.4	0.44	-32.4	-1.85	-32.4	-0.32	-32.4	2.64	-32.4	-0.69	-32.4	-1.93	-32.4	-0.19	-32.4	-1.03	-32.4	0.42	-32.4	2.89	-32.4	1.65	-32.4	-3.96	-32.4	-1.88	-32.4	-0.42	-32.4	2.03	-32.4	2.68	-32.4	0.12
-31.5	-0.33	-31.5	-0.83	-31.5	-2.71	-31.5	-1.32	-31.5	-2.32	-31.5	0.07	-31.5	-0.86	-31.5	0.15	-31.5	-0.79	-31.5	-0.73	-31.5	-2.85	-31.5	0.53	-31.5	-0.47	-31.5	0.62	-31.5	0.32	-31.5	2.08	-31.5	-0.81	-31.5	2.5	-31.5	-0.64	-31.5	0.04	-31.5	-2.32	-31.5	-0.65	-31.5	-0.6	-31.5	1.45	-31.5	-1.23
-30.6	-1.68	-30.6	-0.04	-30.6	0.02	-30.6	-0.3	-30.6	-1.05	-30.6	0.19	-30.6	-2.11	-30.6	0.75	-30.6	0.94	-30.6	-0.38	-30.6	-0.36	-30.6	0.18	-30.6	-0.45	-30.6	2.25	-30.6	1.42	-30.6	-1.54	-30.6	-2	-30.6	2.04	-30.6	-0.33	-30.6	-1.19	-30.6	0.32	-30.6	-3.21	-30.6	0.1	-30.6	-0.88	-30.6	0.28
-29.7	-1.83	-29.7	2.21	-29.7	0.29	-29.7	-0.64	-29.7	-1.67	-29.7	2.17	-29.7	0.18	-29.7	1.08	-29.7	0.96	-29.7	-0.86	-29.7	1.87	-29.7	1.05	-29.7	2.47	-29.7	1.55	-29.7	0.59	-29.7	-0.72	-29.7	0.93	-29.7	1.41	-29.7	-1.05	-29.7	-0.9	-29.7	-2.49	-29.7	-2.29	-29.7	1.1	-29.7	0.94	-29.7	-1.07
-28.8	-1.8	-28.8	1.48	-28.8	-1.73	-28.8	0.07	-28.8	0.02	-28.8	-2.33	-28.8	0.38	-28.8	-0.63	-28.8	-1.05	-28.8	1.07	-28.8	-1.61	-28.8	-1.07	-28.8	1.27	-28.8	2.35	-28.8	1.39	-28.8	1.92	-28.8	1.02	-28.8	-1.56	-28.8	0.8	-28.8	-0.62	-28.8	0.31	-28.8	-0.77	-28.8	-0.51	-28.8	-0.55	-28.8	1.19
-27.9	-1.87	-27.9	-0.03	-27.9	-1.89	-27.9	-0.4	-27.9	0.55	-27.9	0.28	-27.9	-1.66	-27.9	0.53	-27.9	0.4	-27.9	-1.16	-27.9	-1.26	-27.9	0.83	-27.9	1.42	-27.9	0.27	-27.9	1.65	-27.9	-0.08	-27.9	-0.92	-27.9	2.7	-27.9	2.75	-27.9	-1.81	-27.9	1.39	-27.9	-0.77	-27.9	-2.63	-27.9	-0.09	-27.9	1.77
-27	-1.66	-27	-1.26	-27	1.64	-27	0.26	-27	-2.37	-27	0.16	-27	-0.99	-27	1.32	-27	0.7	-27	1.42	-27	-3.68	-27	-0.21	-27	-0.22	-27	1.58	-27	-0.91	-27	2.02	-27	-0.74	-27	-1.13	-27	0.31	-27	-0.02	-27	0.36	-27	-1.01	-27	1.79	-27	0.06	-27	1.8
-26.1	-2.79	-26.1	-0.58	-26.1	0.32	-26.1	0.63	-26.1	0.45	-26.1	-0.63	-26.1	-0.76	-26.1	0.78	-26.1	-0.65	-26.1	0.8	-26.1	-0.42	-26.1	3.52	-26.1	-0.14	-26.1	-0.65	-26.1	1.71	-26.1	1.35	-26.1	-0.81	-26.1	2.36	-26.1	-0.86	-26.1	0.32	-26.1	-0.84	-26.1	-1.18	-26.1	-1.92	-26.1	1.68	-26.1	0.07
-25.2	-0.69	-25.2	-0.57	-25.2	-0.62	-25.2	0.52	-25.2	0.91	-25.2	1.13	-25.2	1.23	-25.2	-0.21	-25.2	1.1	-25.2	-2.33	-25.2	0.84	-25.2	1.11	-25.2	2.04	-25.2	1.3	-25.2	-0.56	-25.2	-2.47	-25.2	-0.57	-25.2	0.77	-25.2	-1.58	-25.2	0.21	-25.2	-0.2	-25.2	-0.06	-25.2	-0.88	-25.2	0.79	-25.2	-3.05
-24.3	-0.62	-24.3	2.53	-24.3	-1.86	-24.3	-3.68	-24.3	-0.03	-24.3	-0.23	-24.3	-1.64	-24.3	1.73	-24.3	-0.12	-24.3	-0.61	-24.3	-1.59	-24.3	1.1	-24.3	0.66	-24.3	1.41	-24.3	-0.27	-24.3	-0.1	-24.3	-0.98	-24.3	0.91	-24.3	-0.19	-24.3	1.21	-24.3	0.17	-24.3	-2.01	-24.3	-1.32	-24.3	2.72	-24.3	-0.88
-23.4	-0.21	-23.4	-1.4	-23.4	1.77	-23.4	-2.59	-23.4	-1.31	-23.4	1.68	-23.4	-1.2	-23.4	0.7	-23.4	0.18	-23.4	-1.23	-23.4	-2.91	-23.4	-0.69	-23.4	1.08	-23.4	3.19	-23.4	1.92	-23.4	-0.33	-23.4	1.38	-23.4	0.52	-23.4	0.88	-23.4	1.7	-23.4	1.16	-23.4	-2.47	-23.4	0.14	-23.4	0.9	-23.4	-0.81
-22.5	-0.26	-22.5	0.18	-22.5	1.31	-22.5	0.48	-22.5	0.04	-22.5	-2.1	-22.5	2.5	-22.5	0.69	-22.5	3.3	-22.5	1.81	-22.5	-1.73	-22.5	-0.35	-22.5	0.3	-22.5	1.7	-22.5	2.87	-22.5	-0.64	-22.5	0.02	-22.5	-0.57	-22.5	-0.88	-22.5	0.29	-22.5	-0.69	-22.5	-1.31	-22.5	-1.07	-22.5	-0.99	-22.5	0.82
-21.6	-0.05	-21.6	-0.9	-21.6	0.63	-21.6	-2.66	-21.6	-0.84	-21.6	0.15	-21.6	1.31	-21.6	-0.41	-21.6	2.01	-21.6	0.46	-21.6	0.9	-21.6	0.92	-21.6	0.56	-21.6	0.5	-21.6	1.59	-21.6	-0.05	-21.6	0.64	-21.6	0.52	-21.6	-0.31	-21.6	-0.41	-21.6	-0.56	-21.6	-1.51	-21.6	-0.37	-21.6	-1.19	-21.6	-0.41
-20.7	-1.83	-20.7	-2.51	-20.7	-0.12	-20.7	0.56	-20.7	-1.71	-20.7	1.76	-20.7	-0.4	-20.7	0.26	-20.7	1.44	-20.7	-0.54	-20.7	-0.15	-20.7	1.26	-20.7	2.04	-20.7	4.26	-20.7	2.74	-20.7	-1.43	-20.7	-0.13	-20.7	-0.04	-20.7	-2.32	-20.7	-0.03	-20.7	-2.34	-20.7	-0.96	-20.7	-1.11	-20.7	1.72	-20.7	-1.6
-19.8	-0.99	-19.8	-2.41	-19.8	-2.12	-19.8	-1.02	-19.8	-0.35	-19.8	0.11	-19.8	-0.64	-19.8	-0.79	-19.8	-2.87	-19.8	1.77	-19.8	-3.42	-19.8	1.86	-19.8	3.14	-19.8	0.32	-19.8	1.69	-19.8	-0.18	-19.8	-0.38	-19.8	1.75	-19.8	-1.08	-19.8	-0.86	-19.8	1.45	-19.8	-3.37	-19.8	1.4	-19.8	1.59	-19.8	-0.55
-18.9	-2.43	-18.9	-2.58	-18.9	-0.8	-18.9	-0.45	-18.9	2.59	-18.9	0.79	-18.9	0.68	-18.9	0.55	-18.9	-0.42	-18.9	-1.02	-18.9	-1.36	-18.9	0.88	-18.9	4.25	-18.9	1.73	-18.9	-0.12	-18.9	0.29	-18.9	-2.51	-18.9	-0.63	-18.9	0.57	-18.9	-0.96	-18.9	-0.9	-18.9	-1.31	-18.9	-0.08	-18.9	-0.9	-18.9	-1.77
-18	0.84	-18	-2.2	-18	0.19	-18	-1.56	-18	-1.07	-18	-2.57	-18	-1.69	-18	0.01	-18	-0.19	-18	2.01	-18	-1.15	-18	1.28	-18	-1.96	-18	1.15	-18	0.66	-18	0.47	-18	-0.25	-18	0.57	-18	0.92	-18	-0.87	-18	-0.74	-18	0.63	-18	-0.59	-18	0.21	-18	1.09
-17.1	-3.08	-17.1	-0.85	-17.1	-2.23	-17.1	0.46	-17.1	-0.39	-17.1	-0.56	-17.1	-1.71	-17.1	-0.54	-17.1	-1.2	-17.1	-1.65	-17.1	-2.49	-17.1	0.22	-17.1	0.77	-17.1	0.97	-17.1	0.19	-17.1	-0.65	-17.1	-1.23	-17.1	-1.48	-17.1	0.61	-17.1	-0.17	-17.1	-1.59	-17.1	0	-17.1	-1.24	-17.1	-1.4	-17.1	1.04
-16.2	-4.27	-16.2	2.71	-16.2	-0.5	-16.2	-0.41	-16.2	0.32	-16.2	0.7	-16.2	-2.14	-16.2	1.14	-16.2	-1.02	-16.2	0.02	-16.2	-0.92	-16.2	0.98	-16.2	0.47	-16.2	-0.34	-16.2	-1.1	-16.2	-2.81	-16.2	0.25	-16.2	-1.5	-16.2	0.08	-16.2	-0.22	-16.2	-1.37	-16.2	-0.96	-16.2	-0.46	-16.2	0.72	-16.2	-3.25
-15.3	-1.93	-15.3	-1.7	-15.3	0.63	-15.3	2.8	-15.3	-0.08	-15.3	1.58	-15.3	-1.25	-15.3	-0.64	-15.3	1.48	-15.3	0.47	-15.3	-0.5	-15.3	1.11	-15.3	0.08	-15.3	1.34	-15.3	0.67	-15.3	1.16	-15.3	-0.47	-15.3	0.5	-15.3	1.65	-15.3	-1.95	-15.3	-1.77	-15.3	-0.5	-15.3	-0.21	-15.3	-0.03	-15.3	0.99
-14.4	-1.82	-14.4	3.28	-14.4	1.18	-14.4	2.02	-14.4	-1.73	-14.4	-0.4	-14.4	0.08	-14.4	1.67	-14.4	2.28	-14.4	2.33	-14.4	-1.51	-14.4	-1.73	-14.4	1.15	-14.4	-1.01	-14.4	2.02	-14.4	-1.59	-14.4	-0.86	-14.4	-0.92	-14.4	0.24	-14.4	-1.76	-14.4	-2.06	-14.4	0.79	-14.4	1.33	-14.4	0.25	-14.4	0.31
-13.5	0.73	-13.5	2.38	-13.5	-0.38	-13.5	-0.28	-13.5	-0.05	-13.5	0.01	-13.5	0	-13.5	2.36	-13.5	0.92	-13.5	-0.17	-13.5	0.81	-13.5	0.64	-13.5	0.21	-13.5	-0.6	-13.5	-3.48	-13.5	1.05	-13.5	2.59	-13.5	1.59	-13.5	0.5	-13.5	1.12	-13.5	-1.45	-13.5	-0.83	-13.5	1.11	-13.5	0.61	-13.5	2.05
-12.6	-1.39	-12.6	-1.77	-12.6	-1.29	-12.6	1.43	-12.6	0.17	-12.6	3.39	-12.6	-2.73	-12.6	1.79	-12.6	0.86	-12.6	-0.49	-12.6	-0.98	-12.6	3.7	-12.6	2.07	-12.6	1.41	-12.6	-2.2	-12.6	-0.65	-12.6	2.68	-12.6	0.93	-12.6	2.46	-12.6	-1.57	-12.6	-1.25	-12.6	-1.1	-12.6	0.54	-12.6	1.84	-12.6	-1.83
-11.7	0.43	-11.7	-1.22	-11.7	1.83	-11.7	-1.45	-11.7	0.33	-11.7	-1.52	-11.7	-1.21	-11.7	1.37	-11.7	1.95	-11.7	-0.72	-11.7	-2.17	-11.7	0.03	-11.7	0.87	-11.7	0.88	-11.7	-0.12	-11.7	0.36	-11.7	0.82	-11.7	1.51	-11.7	-0.05	-11.7	-0.62	-11.7	-2.12	-11.7	-2.46	-11.7	0.99	-11.7	1.27	-11.7	-0.09
-10.8	-1.48	-10.8	-0.06	-10.8	1.44	-10.8	-0.2	-10.8	-0.69	-10.8	-0.6	-10.8	-2.67	-10.8	0.03	-10.8	3.33	-10.8	-1.66	-10.8	-0.49	-10.8	-0.22	-10.8	0.08	-10.8	1.36	-10.8	-0.25	-10.8	0.99	-10.8	-0.79	-10.8	-0.81	-10.8	-0.64	-10.8	-0.45	-10.8	-0.88	-10.8	-0.52	-10.8	0.68	-10.8	-2.21	-10.8	-0.26
-9.9	0.19	-9.9	0.66	-9.9	2.75	-9.9	0.86	-9.9	3.1	-9.9	2.65	-9.9	1.29	-9.9	0.61	-9.9	0.47	-9.9	1.21	-9.9	1.46	-9.9	1.06	-9.9	-2.01	-9.9	0.38	-9.9	-0.39	-9.9	0.76	-9.9	-2.23	-9.9	-1.15	-9.9	0.2	-9.9	0.84	-9.9	-1.5	-9.9	2.91	-9.9	-1.87	-9.9	-0.68	-9.9	2.08
-9	-2.71	-9	-0.42	-9	-1.78	-9	-2.02	-9	0.36	-9	-2.05	-9	-1.84	-9	-2.32	-9	-0.17	-9	-1.88	-9	0.05	-9	-1.14	-9	0.51	-9	-0.12	-9	0.32	-9	0	-9	0.62	-9	1.31	-9	2.74	-9	-0.78	-9	-0.4	-9	1.8	-9	2.62	-9	2.18	-9	1.46
-8.1	-1.18	-8.1	0.58	-8.1	-0.56	-8.1	1.42	-8.1	1.55	-8.1	0.12	-8.1	1.48	-8.1	0.22	-8.1	0.89	-8.1	-0.03	-8.1	-0.29	-8.1	-0.67	-8.1	1.95	-8.1	-0.35	-8.1	-0.27	-8.1	-0.85	-8.1	1.07	-8.1	0	-8.1	0.68	-8.1	-0.1	-8.1	-1.71	-8.1	0.14	-8.1	0.78	-8.1	2.32	-8.1	-1.34
-7.2	-0.86	-7.2	-1.29	-7.2	2.19	-7.2	-0.1	-7.2	-0.5	-7.2	0.85	-7.2	-1.06	-7.2	-1.34	-7.2	0.79	-7.2	-1.39	-7.2	-0.09	-7.2	-0.94	-7.2	0.62	-7.2	1.08	-7.2	0.09	-7.2	-0.73	-7.2	-0.91	-7.2	1.8	-7.2	-1.31	-7.2	-0.81	-7.2	2.9	-7.2	0.53	-7.2	-1.57	-7.2	0.97	-7.2	1.15
-6.3	-0.1	-6.3	-0.37	-6.3	0	-6.3	0.86	-6.3	-0.72	-6.3	-1.17	-6.3	-0.09	-6.3	-2.29	-6.3	0.35	-6.3	1.24	-6.3	-1.08	-6.3	-1.03	-6.3	-0.63	-6.3	0.18	-6.3	-0.54	-6.3	-0.35	-6.3	-0.04	-6.3	-1.55	-6.3	-0.31	-6.3	0.52	-6.3	-0.4	-6.3	-1.68	-6.3	-0.05	-6.3	1.18	-6.3	-0.08
-5.4	-1.3	-5.4	-0.45	-5.4	-1.82	-5.4	2.31	-5.4	0.85	-5.4	1.38	-5.4	-1.94	-5.4	1.35	-5.4	-0.81	-5.4	-2.01	-5.4	-0.39	-5.4	1.05	-5.4	0.04	-5.4	4.01	-5.4	0.51	-5.4	0.14	-5.4	-0.43	-5.4	1.53	-5.4	1.8	-5.4	2.89	-5.4	-1.03	-5.4	-0.35	-5.4	-0.22	-5.4	1.7	-5.4	0.6
-4.5	0.87	-4.5	0.72	-4.5	-0.94	-4.5	0.05	-4.5	-1.09	-4.5	-0.26	-4.5	0.41	-4.5	2.29	-4.5	-0.81	-4.5	-0.9	-4.5	1.14	-4.5	-0.97	-4.5	0.07	-4.5	2.45	-4.5	-0.6	-4.5	0.08	-4.5	1.34	-4.5	-0.63	-4.5	-2.54	-4.5	1.1	-4.5	1	-4.5	-0.54	-4.5	-1.05	-4.5	-1.23	-4.5	-3.45
-3.6	0	-3.6	0.79	-3.6	0.07	-3.6	-1.09	-3.6	1.92	-3.6	-0.37	-3.6	-0.71	-3.6	-1.52	-3.6	-0.94	-3.6	-0.14	-3.6	0.56	-3.6	-1.88	-3.6	-0.69	-3.6	-0.19	-3.6	0.44	-3.6	-0.09	-3.6	-0.09	-3.6	0.11	-3.6	-0.62	-3.6	-0.17	-3.6	0.81	-3.6	-1.79	-3.6	1.91	-3.6	-0.36	-3.6	-1.93
-2.7	1.79	-2.7	1	-2.7	-0.34	-2.7	-0.74	-2.7	1.28	-2.7	2.8	-2.7	-1.63	-2.7	1.37	-2.7	-0.97	-2.7	-0.47	-2.7	-0.01	-2.7	2.14	-2.7	0.3	-2.7	0.13	-2.7	-1.09	-2.7	-0.91	-2.7	1.83	-2.7	2.37	-2.7	0.71	-2.7	-3.24	-2.7	0.48	-2.7	-2.81	-2.7	1.45	-2.7	0.45	-2.7	-0.25
-1.8	0.81	-1.8	-0.91	-1.8	-0.75	-1.8	0.74	-1.8	-1.63	-1.8	0.73	-1.8	0.86	-1.8	0.3	-1.8	0.09	-1.8	1.31	-1.8	-0.06	-1.8	0.86	-1.8	2.74	-1.8	0.88	-1.8	1.48	-1.8	1.36	-1.8	0.64	-1.8	-1.67	-1.8	-1.23	-1.8	-1.02	-1.8	1.67	-1.8	1.35	-1.8	1.15	-1.8	-1.54	-1.8	-1.28
-0.9	0.97	-0.9	1.2	-0.9	0.47	-0.9	-0.16	-0.9	-0.56	-0.9	0.5	-0.9	0.08	-0.9	0.16	-0.9	-0.18	-0.9	0.01	-0.9	-2.66	-0.9	3.56	-0.9	0.36	-0.9	0.27	-0.9	-0.39	-0.9	-1.18	-0.9	-0.2	-0.9	1.21	-0.9	-0.36	-0.9	0.77	-0.9	0.4	-0.9	-0.97	-0.9	-1.06	-0.9	-0.16	-0.9	0.54
0	-1.28	0	1.7	0	0.54	0	-0.41	0	1.53	0	0.57	0	-0.53	0	1.84	0	2.41	0	-1.64	0	-0.2	0	0.71	0	-0.61	0	1.8	0	1.93	0	-1.35	0	1.32	0	1.12	0	0.1	0	-0.32	0	2.72	0	-1.33	0	2.04	0	0.74	0	0.64
0.9	-2.26	0.9	-0.46	0.9	2.02	0.9	-0.4	0.9	-0.93	0.9	0.32	0.9	-2.54	0.9	1.9	0.9	-0.24	0.9	0.98	0.9	-1.71	0.9	0.7	0.9	-0.11	0.9	2.31	0.9	-0.93	0.9	-1.51	0.9	1.11	0.9	1.51	0.9	0.51	0.9	0.65	0.9	2.3	0.9	0.09	0.9	1.42	0.9	2.88	0.9	0.56
1.8	-1.43	1.8	3.11	1.8	-0.85	1.8	-0.06	1.8	0.2	1.8	2.87	1.8	-3.63	1.8	0.55	1.8	1.38	1.8	-0.11	1.8	-2.09	1.8	1.77	1.8	-0.67	1.8	-0.94	1.8	1.04	1.8	0.83	1.8	-0.93	1.8	-0.43	1.8	0.53	1.8	-1.08	1.8	0.79	1.8	-0.74	1.8	1.41	1.8	1.6	1.8	0.98
2.7	-0.4	2.7	-2.86	2.7	3.01	2.7	-1.08	2.7	1.89	2.7	1.5	2.7	0.88	2.7	-0.38	2.7	2.04	2.7	-0.13	2.7	0.58	2.7	2.3	2.7	2.11	2.7	-0.36	2.7	-0.5	2.7	-0.36	2.7	0.44	2.7	2.54	2.7	0.79	2.7	1.34	2.7	0.4	2.7	-0.91	2.7	2.18	2.7	1.9	2.7	-0.37
3.6	-0.97	3.6	1.94	3.6	0.09	3.6	-2.16	3.6	-1.01	3.6	4.07	3.6	-3.57	3.6	-0.55	3.6	2.2	3.6	0.46	3.6	-1.46	3.6	3.43	3.6	0.72	3.6	-0.25	3.6	1.01	3.6	2.94	3.6	-0.98	3.6	2.46	3.6	2.29	3.6	-0.83	3.6	-0.97	3.6	-1.62	3.6	0.9	3.6	0.01	3.6	0.21
4.5	-0.55	4.5	-0.05	4.5	1.87	4.5	-0.08	4.5	1.5	4.5	-0.35	4.5	-0.83	4.5	-0.66	4.5	2.15	4.5	0.84	4.5	1.08	4.5	1.68	4.5	1.75	4.5	1.21	4.5	-0.12	4.5	-0.57	4.5	0.49	4.5	-0.01	4.5	-0.48	4.5	-1.14	4.5	-1.11	4.5	-1.03	4.5	0.66	4.5	-1.06	4.5	-1.94
5.4	1.19	5.4	-1.74	5.4	1.15	5.4	1.17	5.4	1.09	5.4	0.02	5.4	-0.11	5.4	0.23	5.4	1.39	5.4	-1.7	5.4	-0.44	5.4	0.51	5.4	2.03	5.4	0.81	5.4	1.52	5.4	-0.45	5.4	3.56	5.4	1.26	5.4	-0.66	5.4	-0.41	5.4	0.14	5.4	-1.21	5.4	2.83	5.4	-0.3	5.4	-2.58
6.3	1.62	6.3	-0.54	6.3	-0.12	6.3	0.64	6.3	0.41	6.3	3.47	6.3	-1.27	6.3	2.47	6.3	0.11	6.3	-1.97	6.3	-1.23	6.3	0.06	6.3	2.01	6.3	1.35	6.3	0.31	6.3	-1.13	6.3	-0.68	6.3	-0.55	6.3	1.47	6.3	0.45	6.3	1.29	6.3	-0.07	6.3	-0.91	6.3	2.94	6.3	-0.67
7.2	2.07	7.2	-2.27	7.2	0.66	7.2	-2.19	7.2	-2.1	7.2	-0.41	7.2	0.95	7.2	-0.66	7.2	0.7	7.2	-3.43	7.2	-0.78	7.2	0.51	7.2	-0.06	7.2	-0.78	7.2	1.15	7.2	-2.03	7.2	1.73	7.2	2.86	7.2	-0.55	7.2	-0.06	7.2	0.01	7.2	-2.73	7.2	2.19	7.2	1.03	7.2	-1.26
8.1	5.18	8.1	5.29	8.1	2.08	8.1	0.76	8.1	-10.16	8.1	-1.43	8.1	-2.5	8.1	0.95	8.1	-1.02	8.1	-2.49	8.1	-6.23	8.1	2.12	8.1	0.66	8.1	0.56	8.1	1.25	8.1	-0.33	8.1	-3.38	8.1	1.57	8.1	-2.55	8.1	0.45	8.1	0.91	8.1	-0.67	8.1	-5.11	8.1	1.91	8.1	2.74
9	23.65	9	14.76	9	10.65	9	5.85	9	-18.2	9	-3.08	9	-1.86	9	0.96	9	-0.46	9	1.67	9	-11.12	9	-0.75	9	0.81	9	-0.78	9	-2.37	9	1.14	9	-11.38	9	-1.96	9	-10.31	9	-2	9	-2.07	9	1.67	9	-14.9	9	4.08	9	5.87
9.9	36.99	9.9	24.83	9.9	18.27	9.9	12.23	9.9	-16.44	9.9	0.67	9.9	-2.33	9.9	4.52	9.9	2.02	9.9	3.48	9.9	-12.23	9.9	2.71	9.9	-1.75	9.9	0.02	9.9	-0.36	9.9	1.71	9.9	-12.44	9.9	-1.18	9.9	-14.62	9.9	-3.34	9.9	-0.83	9.9	-0.11	9.9	-18.05	9.9	2.32	9.9	10.51
10.8	44.51	10.8	32.63	10.8	23.46	10.8	13.37	10.8	-17.49	10.8	4.76	10.8	-3.82	10.8	5.38	10.8	6.14	10.8	2.74	10.8	-11.34	10.8	4.59	10.8	-4.55	10.8	-0.27	10.8	0.48	10.8	2.29	10.8	-12.82	10.8	0.76	10.8	-14.81	10.8	-0.04	10.8	-0.13	10.8	3.28	10.8	-20.32	10.8	1.61	10.8	10.07
11.7	47.04	11.7	33.87	11.7	23.24	11.7	14.02	11.7	-16.89	11.7	3.25	11.7	-1.78	11.7	5.58	11.7	2.35	11.7	6.16	11.7	-12.31	11.7	3.62	11.7	-4.69	11.7	-0.55	11.7	-2.91	11.7	2.3	11.7	-12.99	11.7	2.07	11.7	-16.39	11.7	0.32	11.7	0.63	11.7	3.98	11.7	-17.01	11.7	1.99	11.7	9.74
12.6	46.48	12.6	33.59	12.6	23.26	12.6	13.67	12.6	-16.24	12.6	-0.66	12.6	-5.2	12.6	5.48	12.6	5.24	12.6	2.16	12.6	-8.54	12.6	2.02	12.6	-7.64	12.6	-1.66	12.6	1.62	12.6	-0.25	12.6	-11.75	12.6	1.17	12.6	-17.6	12.6	0.48	12.6	1.22	12.6	4.04	12.6	-18.56	12.6	2.92	12.6	9.07
13.5	47.46	13.5	34.2	13.5	23.51	13.5	17.92	13.5	-18.06	13.5	-0.06	13.5	-1.52	13.5	4.14	13.5	4.45	13.5	6.1	13.5	-9.86	13.5	1.55	13.5	-6.28	13.5	-4.85	13.5	-0.61	13.5	3.13	13.5	-12.85	13.5	-0.54	13.5	-18.04	13.5	-1.09	13.5	-0.76	13.5	2.3	13.5	-16.93	13.5	3.06	13.5	8.91
14.4	46.52	14.4	35.38	14.4	24.14	14.4	15.37	14.4	-18.38	14.4	3.07	14.4	-2.05	14.4	6.68	14.4	6.42	14.4	6.11	14.4	-11.42	14.4	2.77	14.4	-7.64	14.4	-2.94	14.4	-0.88	14.4	0.96	14.4	-14.01	14.4	1.55	14.4	-18.91	14.4	-3.4	14.4	0.94	14.4	2.08	14.4	-18.22	14.4	3.28	14.4	10.48
15.3	48.75	15.3	33.46	15.3	26.59	15.3	16.31	15.3	-16.76	15.3	2.19	15.3	-1.21	15.3	4.46	15.3	2.29	15.3	5.62	15.3	-11.28	15.3	3.18	15.3	-6.09	15.3	-5.81	15.3	-1.38	15.3	2.49	15.3	-12.44	15.3	2.58	15.3	-12.64	15.3	-1.18	15.3	1.41	15.3	2.89	15.3	-16.74	15.3	1.93	15.3	11.43
16.2	48	16.2	32.62	16.2	23.89	16.2	14.01	16.2	-16.9	16.2	1.55	16.2	-3.54	16.2	5.25	16.2	5.63	16.2	3.16	16.2	-10.83	16.2	1.01	16.2	-5.07	16.2	-1.68	16.2	-0.71	16.2	2	16.2	-13.02	16.2	1.74	16.2	-14.13	16.2	0.06	16.2	-0.14	16.2	3.15	16.2	-19.66	16.2	3.57	16.2	9.85
17.1	47.4	17.1	35.73	17.1	24.41	17.1	15.61	17.1	-15.19	17.1	2	17.1	-3.23	17.1	9.08	17.1	4.4	17.1	5.63	17.1	-10.05	17.1	2.43	17.1	-5.95	17.1	0.19	17.1	0.07	17.1	1.4	17.1	-14.14	17.1	-0.34	17.1	-13.65	17.1	1.08	17.1	0.92	17.1	3.44	17.1	-18.82	17.1	1.89	17.1	12.54
18	49.58	18	36.03	18	25.16	18	14.61	18	-17.87	18	2.39	18	-3.01	18	6.35	18	4.98	18	3.45	18	-11.21	18	1.2	18	-7.34	18	-2.02	18	-0.61	18	-0.06	18	-12.01	18	1.6	18	-15.6	18	0.35	18	2.19	18	2.83	18	-17.62	18	4.63	18	9.73
18.9	50.58	18.9	33.98	18.9	25.76	18.9	16.41	18.9	-17.37	18.9	0.29	18.9	-1.72	18.9	5.1	18.9	3.81	18.9	7.17	18.9	-11	18.9	-0.97	18.9	-6.38	18.9	-1.13	18.9	1.55	18.9	3.7	18.9	-13.54	18.9	0.16	18.9	-15.82	18.9	1.12	18.9	2.39	18.9	2.79	18.9	-18.35	18.9	4.08	18.9	9.45
19.8	51.08	19.8	34.68	19.8	22.73	19.8	17.26	19.8	-17.94	19.8	-0.32	19.8	0.13	19.8	7.33	19.8	4.73	19.8	4.86	19.8	-11.81	19.8	0.94	19.8	-6.13	19.8	-0.51	19.8	-2.14	19.8	0.43	19.8	-12.24	19.8	1.37	19.8	-15.32	19.8	0.19	19.8	0.47	19.8	1.19	19.8	-18.03	19.8	1.83	19.8	12.77
20.7	52.35	20.7	34.73	20.7	25.1	20.7	16.8	20.7	-16.62	20.7	2.02	20.7	-2	20.7	6.93	20.7	6.55	20.7	4.27	20.7	-8.91	20.7	2.18	20.7	-6.7	20.7	-2.08	20.7	-2.43	20.7	0.32	20.7	-11.47	20.7	-1.77	20.7	-14.98	20.7	-0.72	20.7	1.94	20.7	1.37	20.7	-17.13	20.7	1.74	20.7	8.84
21.6	50.76	21.6	35.29	21.6	26.73	21.6	12.09	21.6	-16.6	21.6	-0.15	21.6	-0.8	21.6	3.98	21.6	5.46	21.6	3.73	21.6	-13.33	21.6	-0.74	21.6	-4.02	21.6	-1.16	21.6	-0.6	21.6	3.5	21.6	-12.76	21.6	-2	21.6	-14.93	21.6	0.4	21.6	0.84	21.6	5.25	21.6	-17.19	21.6	2.98	21.6	9.36
22.5	50.32	22.5	36.48	22.5	25.57	22.5	14.66	22.5	-16.95	22.5	3.48	22.5	-1.65	22.5	4.63	22.5	4.07	22.5	1.92	22.5	-12.37	22.5	2.81	22.5	-5.37	22.5	-4.82	22.5	-1.36	22.5	0.84	22.5	-13.89	22.5	0.15	22.5	-14.31	22.5	0.75	22.5	1.7	22.5	4.01	22.5	-16.76	22.5	1.22	22.5	11.66
23.4	50.29	23.4	36.94	23.4	26.95	23.4	15.95	23.4	-17.57	23.4	1.28	23.4	-1.95	23.4	5.62	23.4	7.03	23.4	3.54	23.4	-11.68	23.4	2.43	23.4	-6.7	23.4	-1.87	23.4	-0.59	23.4	3.56	23.4	-11.63	23.4	-0.52	23.4	-15.66	23.4	0.6	23.4	-0.42	23.4	3.84	23.4	-17.96	23.4	1.12	23.4	10.61
24.3	51.38	24.3	36.12	24.3	24.67	24.3	16.97	24.3	-16.15	24.3	2.34	24.3	-0.52	24.3	5.82	24.3	3.32	24.3	2.7	24.3	-11.32	24.3	-0.34	24.3	-5.26	24.3	1.68	24.3	-2.61	24.3	1.5	24.3	-14.88	24.3	-3.09	24.3	-15.97	24.3	0.33	24.3	1.7	24.3	1.76	24.3	-17.77	24.3	1.97	24.3	7.14
25.2	50.83	25.2	38.14	25.2	27.49	25.2	15	25.2	-19.18	25.2	0.71	25.2	-0.53	25.2	6.49	25.2	5.43	25.2	3.29	25.2	-11.56	25.2	0.03	25.2	-5.53	25.2	-2.25	25.2	-0.92	25.2	0.51	25.2	-13.58	25.2	-1.15	25.2	-13.17	25.2	0.76	25.2	2.32	25.2	2.97	25.2	-18	25.2	4.56	25.2	9.75
26.1	48.13	26.1	37.01	26.1	26.19	26.1	14.67	26.1	-16.9	26.1	0.26	26.1	-3.06	26.1	6.21	26.1	4	26.1	4.45	26.1	-11.21	26.1	1.67	26.1	-6.03	26.1	-1.58	26.1	-0.56	26.1	1.88	26.1	-13.29	26.1	1.06	26.1	-13.29	26.1	1.75	26.1	3.22	26.1	0.57	26.1	-19.2	26.1	3.23	26.1	9.8
27	48.1	27	35.46	27	27.9	27	17.12	27	-17.17	27	0.49	27	-1.95	27	6.49	27	5.83	27	6.44	27	-11.15	27	1.99	27	-5.18	27	-3.48	27	2.06	27	3.45	27	-12.86	27	1.05	27	-14.09	27	0.08	27	2.81	27	2.43	27	-18.5	27	5	27	9.32
27.9	51.26	27.9	35.18	27.9	26.42	27.9	16.21	27.9	-19.16	27.9	3.38	27.9	-0.17	27.9	4.51	27.9	4.44	27.9	3.47	27.9	-13.94	27.9	-0.94	27.9	-5.71	27.9	-3.19	27.9	-2.43	27.9	-1.61	27.9	-13.81	27.9	-1.86	27.9	-12.83	27.9	0.34	27.9	2.01	27.9	1.14	27.9	-17	27.9	4.17	27.9	11.35
28.8	50.85	28.8	37.58	28.8	26.51	28.8	15.92	28.8	-16.59	28.8	2.11	28.8	-1.47	28.8	5.45	28.8	6.45	28.8	1.58	28.8	-11.22	28.8	2.79	28.8	-6.39	28.8	-2.27	28.8	-0.66	28.8	-2.06	28.8	-12.69	28.8	-1.65	28.8	-13.52	28.8	1.61	28.8	0.11	28.8	3.18	28.8	-17.25	28.8	2.81	28.8	9.47
29.7	50.96	29.7	36.47	29.7	27.24	29.7	14.14	29.7	-18.08	29.7	1.49	29.7	-1.27	29.7	5.39	29.7	4.59	29.7	6.36	29.7	-11.38	29.7	3.14	29.7	-6	29.7	-1.46	29.7	-1.94	29.7	0.19	29.7	-11.9	29.7	-0.13	29.7	-13.36	29.7	0.72	29.7	2.03	29.7	3.28	29.7	-17.74	29.7	3.89	29.7	12.07
30.6	51.61	30.6	36.88	30.6	25.36	30.6	16.43	30.6	-15.37	30.6	2.11	30.6	-0.55	30.6	7.35	30.6	4.57	30.6	5.5	30.6	-10.58	30.6	0.52	30.6	-7.74	30.6	-3.19	30.6	-0.56	30.6	1.84	30.6	-16.54	30.6	1.55	30.6	-12.66	30.6	0.92	30.6	0.41	30.6	2.38	30.6	-20.98	30.6	5.68	30.6	11.85
31.5	53.19	31.5	37.41	31.5	26.65	31.5	10.6	31.5	-15.29	31.5	0.16	31.5	-2.17	31.5	5.75	31.5	3.92	31.5	2.12	31.5	-12.56	31.5	1.45	31.5	-5.74	31.5	-2.26	31.5	-1.17	31.5	2.43	31.5	-13.39	31.5	0.67	31.5	-11.72	31.5	2.39	31.5	2.9	31.5	3.7	31.5	-17.73	31.5	3.98	31.5	10.94
32.4	49.8	32.4	37.75	32.4	23.3	32.4	17.49	32.4	-14.58	32.4	4.57	32.4	-3.85	32.4	9.11	32.4	4.96	32.4	6.29	32.4	-8.6	32.4	3.8	32.4	-6.48	32.4	-1.69	32.4	-0.22	32.4	2.37	32.4	-11.97	32.4	1.15	32.4	-10.57	32.4	1.57	32.4	0.91	32.4	6.34	32.4	-17.55	32.4	4.86	32.4	10.12
33.3	50.18	33.3	37.23	33.3	27.68	33.3	14.45	33.3	-16.06	33.3	1.65	33.3	-1.26	33.3	8.29	33.3	5.38	33.3	1.24	33.3	-11.87	33.3	2.12	33.3	-4.36	33.3	-1.43	33.3	-0.46	33.3	1.38	33.3	-13.08	33.3	3.11	33.3	-9.03	33.3	1.52	33.3	2.78	33.3	6.63	33.3	-17.82	33.3	4.71	33.3	12.36
34.2	50.26	34.2	33.98	34.2	24.77	34.2	17.5	34.2	-17.58	34.2	0.35	34.2	-0.99	34.2	4.95	34.2	5.38	34.2	3.99	34.2	-10.69	34.2	2.91	34.2	-5.76	34.2	-1.94	34.2	-0.4	34.2	-0.08	34.2	-10.79	34.2	-0.24	34.2	-10.23	34.2	1.96	34.2	3.93	34.2	2.09	34.2	-17.26	34.2	2.11	34.2	9.83
35.1	53.19	35.1	37.37	35.1	25.24	35.1	16.27	35.1	-17.24	35.1	2.47	35.1	0.34	35.1	6.47	35.1	5.92	35.1	4.26	35.1	-12.61	35.1	1.12	35.1	-6.72	35.1	-2.63	35.1	-0.82	35.1	0.92	35.1	-11.98	35.1	0.28	35.1	-11.81	35.1	2.99	35.1	2.57	35.1	4.08	35.1	-15.78	35.1	5.63	35.1	9.84
36	52.16	36	35.94	36	24.7	36	16.4	36	-15.07	36	2.41	36	-0.28	36	7.48	36	6.08	36	3.57	36	-10.1	36	0.98	36	-4.43	36	0.21	36	0.59	36	2.21	36	-11.89	36	-2.43	36	-11.2	36	4.18	36	1.42	36	3.23	36	-15.5	36	3.43	36	10.68
36.9	51.81	36.9	35.72	36.9	25.94	36.9	13.09	36.9	-17.2	36.9	3.43	36.9	-1.57	36.9	6.38	36.9	4.22	36.9	2.33	36.9	-11.55	36.9	3.17	36.9	-6.82	36.9	-2.73	36.9	0.16	36.9	1.33	36.9	-11.32	36.9	0.14	36.9	-13.31	36.9	1.76	36.9	4.04	36.9	5.6	36.9	-16.36	36.9	6.73	36.9	7.9
37.8	51.8	37.8	38.3	37.8	26.75	37.8	16.25	37.8	-13.89	37.8	5.93	37.8	-3.61	37.8	5.79	37.8	4.4	37.8	6.22	37.8	-11.28	37.8	1.14	37.8	-9.45	37.8	-2.66	37.8	-0.77	37.8	2.38	37.8	-15.49	37.8	-1.02	37.8	-11.7	37.8	0.54	37.8	3.73	37.8	2	37.8	-17.86	37.8	6.69	37.8	8.64
38.7	50.55	38.7	36.79	38.7	26.22	38.7	15.45	38.7	-18.78	38.7	0.2	38.7	-1.09	38.7	7.42	38.7	3.33	38.7	5.22	38.7	-11.99	38.7	3.06	38.7	-4.77	38.7	-3.18	38.7	-2.69	38.7	0.7	38.7	-14.46	38.7	0.03	38.7	-9.74	38.7	2.66	38.7	1.1	38.7	5.64	38.7	-16.92	38.7	5.88	38.7	12
39.6	51.08	39.6	37.81	39.6	25.9	39.6	15.99	39.6	-18.12	39.6	2.2	39.6	-1.5	39.6	6.35	39.6	4.18	39.6	4.95	39.6	-13.62	39.6	-0.11	39.6	-8.19	39.6	-3.3	39.6	-1.06	39.6	1.16	39.6	-12.81	39.6	-0.87	39.6	-12.28	39.6	0.45	39.6	0.37	39.6	3.16	39.6	-15.62	39.6	4.5	39.6	10.51
40.5	50.79	40.5	33.63	40.5	27.4	40.5	14.65	40.5	-15.68	40.5	1.42	40.5	-2.13	40.5	5.53	40.5	3.52	40.5	5.36	40.5	-12.16	40.5	-0.26	40.5	-6.92	40.5	-1.76	40.5	-3.08	40.5	3.34	40.5	-13.92	40.5	-2.27	40.5	-10.61	40.5	1.91	40.5	1.34	40.5	4.49	40.5	-17.3	40.5	8.24	40.5	9.35
41.4	49.82	41.4	35.18	41.4	26.77	41.4	15.35	41.4	-14.55	41.4	2.16	41.4	-0.37	41.4	5.35	41.4	3.98	41.4	4.66	41.4	-9.24	41.4	1.8	41.4	-6.91	41.4	-2.98	41.4	-1.52	41.4	0.64	41.4	-11.74	41.4	-0.63	41.4	-10.19	41.4	2.85	41.4	2.18	41.4	1.74	41.4	-17.25	41.4	6.12	41.4	10.94
42.3	51.09	42.3	38.35	42.3	26.81	42.3	15.75	42.3	-17.73	42.3	1.8	42.3	-4.55	42.3	6.86	42.3	7.27	42.3	4.34	42.3	-12.88	42.3	1.95	42.3	-9.35	42.3	-3.35	42.3	-1.48	42.3	2.47	42.3	-14.27	42.3	-0.67	42.3	-12.4	42.3	1.73	42.3	1.43	42.3	4.52	42.3	-19.38	42.3	5.92	42.3	9.49
43.2	50.64	43.2	35.23	43.2	25.04	43.2	16.46	43.2	-17.87	43.2	4.43	43.2	-0.19	43.2	6.33	43.2	2.72	43.2	5.7	43.2	-11.22	43.2	3	43.2	-4.59	43.2	-2.14	43.2	-0.98	43.2	1.57	43.2	-12.7	43.2	1.74	43.2	-13.17	43.2	3.28	43.2	4.76	43.2	4.34	43.2	-15.11	43.2	6.91	43.2	9.42
44.1	48.75	44.1	37	44.1	26.9	44.1	14.96	44.1	-14.74	44.1	0.26	44.1	-2.58	44.1	4.83	44.1	3.45	44.1	4.34	44.1	-7.98	44.1	1.86	44.1	-7.4	44.1	-1.42	44.1	-1.25	44.1	-0.33	44.1	-11.96	44.1	-2.27	44.1	-10.36	44.1	5.39	44.1	2.7	44.1	2.1	44.1	-16.59	44.1	4.65	44.1	11.13
45	49.97	45	37.61	45	24.86	45	16.32	45	-12.84	45	4.4	45	-3.67	45	3.69	45	4.37	45	3.3	45	-8.44	45	2.39	45	-5.86	45	-4.7	45	-0.11	45	0.95	45	-10.99	45	-0.31	45	-9.94	45	2.54	45	2.79	45	4.05	45	-17.23	45	4.67	45	12.73
45.9	51.31	45.9	39.88	45.9	25.81	45.9	15.27	45.9	-15.39	45.9	5.06	45.9	-1.17	45.9	7.43	45.9	5.95	45.9	4.17	45.9	-11.39	45.9	4.43	45.9	-7.18	45.9	-3.96	45.9	-0.47	45.9	3.05	45.9	-12.27	45.9	0.07	45.9	-11.22	45.9	3.38	45.9	2.4	45.9	4.61	45.9	-16.83	45.9	9.43	45.9	8.48
46.8	50.52	46.8	35.87	46.8	27.47	46.8	16.29	46.8	-15.1	46.8	1.4	46.8	1.3	46.8	7.71	46.8	5.1	46.8	5.74	46.8	-9.32	46.8	0.78	46.8	-4.8	46.8	-2.02	46.8	-0.34	46.8	2.13	46.8	-15.14	46.8	-0.66	46.8	-11.12	46.8	1.23	46.8	3.38	46.8	3.87	46.8	-18.63	46.8	6.46	46.8	11.66
47.7	48.46	47.7	38.55	47.7	26.68	47.7	16.14	47.7	-16.43	47.7	2.85	47.7	0.15	47.7	7.21	47.7	8.4	47.7	4.59	47.7	-10.38	47.7	1.51	47.7	-7.17	47.7	-2.5	47.7	-1.4	47.7	1.74	47.7	-13.07	47.7	-0.36	47.7	-10.92	47.7	3.06	47.7	3.48	47.7	4.84	47.7	-12.99	47.7	5.4	47.7	9.13
48.6	49.63	48.6	35.43	48.6	27.05	48.6	14.4	48.6	-15.29	48.6	1.04	48.6	-2.09	48.6	5.53	48.6	5.04	48.6	3.47	48.6	-9.48	48.6	3.09	48.6	-6.4	48.6	-2.01	48.6	-0.68	48.6	2.19	48.6	-12	48.6	-0.4	48.6	-8.95	48.6	4.8	48.6	5.79	48.6	5.73	48.6	-14.27	48.6	6.7	48.6	10.77
49.5	51.91	49.5	37.65	49.5	28.25	49.5	16.72	49.5	-18.7	49.5	1.92	49.5	-1.7	49.5	4.47	49.5	5.59	49.5	4.36	49.5	-11.53	49.5	-0.7	49.5	-8.14	49.5	-3.41	49.5	-3.13	49.5	0.95	49.5	-13.34	49.5	0.06	49.5	-10.9	49.5	2.39	49.5	1.79	49.5	4.67	49.5	-17.53	49.5	7.63	49.5	9.06
50.4	50.56	50.4	38.09	50.4	27.66	50.4	17.18	50.4	-15.06	50.4	2.55	50.4	0.16	50.4	5.36	50.4	4.45	50.4	5.43	50.4	-10.31	50.4	2.12	50.4	-6.23	50.4	-3.34	50.4	-0.87	50.4	-1.35	50.4	-15.11	50.4	0.34	50.4	-10.08	50.4	2.7	50.4	3.46	50.4	3.32	50.4	-16.42	50.4	6.64	50.4	9.27
51.3	47.74	51.3	37.59	51.3	26.5	51.3	14.68	51.3	-13.99	51.3	2.35	51.3	-4.18	51.3	8.78	51.3	4.9	51.3	4.61	51.3	-11.03	51.3	0.67	51.3	-7.54	51.3	-0.68	51.3	0.46	51.3	1.86	51.3	-13.02	51.3	-0.93	51.3	-10.42	51.3	2.77	51.3	1.39	51.3	4.41	51.3	-18.19	51.3	7.06	51.3	8.43
52.2	51.17	52.2	37.83	52.2	24.29	52.2	17.16	52.2	-13.46	52.2	2.59	52.2	-1.53	52.2	6.48	52.2	3.68	52.2	4.99	52.2	-10.14	52.2	1.89	52.2	-5.56	52.2	-2.93	52.2	-1.07	52.2	2.16	52.2	-14.31	52.2	0.25	52.2	-7.6	52.2	4	52.2	3.65	52.2	5.38	52.2	-17.5	52.2	6.62	52.2	12.27
53.1	49.34	53.1	36.68	53.1	27.97	53.1	16.16	53.1	-15.4	53.1	2.78	53.1	-1.69	53.1	6.02	53.1	7.16	53.1	6.37	53.1	-11.32	53.1	1.59	53.1	-6.92	53.1	-3.49	53.1	-1.36	53.1	2.23	53.1	-12.93	53.1	1.22	53.1	-9.79	53.1	3.35	53.1	3.45	53.1	1.44	53.1	-15.15	53.1	6.55	53.1	10.52
54	51.47	54	38.8	54	29.59	54	17.75	54	-16.23	54	4.24	54	-1.55	54	6.33	54	3.2	54	7.24	54	-9.72	54	1.23	54	-6.51	54	-4.02	54	-2.26	54	0.54	54	-10.54	54	-1.5	54	-7.64	54	4.22	54	5.97	54	3.91	54	-16.32	54	6.36	54	10.54
54.9	53.35	54.9	36.75	54.9	26.79	54.9	18.23	54.9	-14.65	54.9	1.59	54.9	-0.75	54.9	8.09	54.9	6.54	54.9	5.82	54.9	-9.2	54.9	0.94	54.9	-9.59	54.9	-1.43	54.9	-1.58	54.9	0.46	54.9	-14.62	54.9	-1.72	54.9	-7.9	54.9	2.11	54.9	4.05	54.9	3.54	54.9	-16.79	54.9	5.3	54.9	10.18
55.8	52.58	55.8	39.14	55.8	28.49	55.8	13.38	55.8	-14.55	55.8	4.74	55.8	-0.98	55.8	8.78	55.8	5.77	55.8	3.09	55.8	-7.58	55.8	3.68	55.8	-8.88	55.8	-2	55.8	-0.1	55.8	2.14	55.8	-11.15	55.8	1.1	55.8	-8.3	55.8	4.61	55.8	3.51	55.8	5.02	55.8	-14.66	55.8	9.14	55.8	9.66
56.7	50.77	56.7	37.34	56.7	27.9	56.7	17.74	56.7	-16.16	56.7	2.61	56.7	1.04	56.7	5.78	56.7	7.74	56.7	4.85	56.7	-9.98	56.7	1.82	56.7	-7.25	56.7	-1.46	56.7	0.69	56.7	0.24	56.7	-10.92	56.7	-2.68	56.7	-8.61	56.7	4.04	56.7	4.37	56.7	2.55	56.7	-16.34	56.7	7.01	56.7	11.55
57.6	49.85	57.6	37.65	57.6	27.12	57.6	16.42	57.6	-15.54	57.6	2.05	57.6	-0.98	57.6	6.24	57.6	4.67	57.6	5.12	57.6	-10.6	57.6	2.79	57.6	-7.31	57.6	-2.84	57.6	-1.08	57.6	0.3	57.6	-10.81	57.6	0.13	57.6	-8.25	57.6	3.67	57.6	4.03	57.6	4.96	57.6	-15.04	57.6	8.42	57.6	11.86
58.5	51.93	58.5	36.04	58.5	27.62	58.5	15.35	58.5	-13.92	58.5	3.98	58.5	0.4	58.5	6.41	58.5	4.63	58.5	1.62	58.5	-9.18	58.5	1.42	58.5	-6.33	58.5	-1.96	58.5	0.35	58.5	-2.13	58.5	-12.85	58.5	-2.79	58.5	-8.79	58.5	2.94	58.5	4.56	58.5	0.43	58.5	-17.17	58.5	6.26	58.5	8.1
59.4	49.68	59.4	36.29	59.4	25.7	59.4	19.53	59.4	-14.85	59.4	0.28	59.4	-0.65	59.4	6.29	59.4	3.26	59.4	3.5	59.4	-10.52	59.4	0.79	59.4	-7.11	59.4	-3.64	59.4	-2.99	59.4	-0.33	59.4	-12.25	59.4	-0.33	59.4	-8.67	59.4	1.61	59.4	3.81	59.4	4.89	59.4	-15.91	59.4	11.17	59.4	11.35
60.3	49.95	60.3	39.88	60.3	27.66	60.3	15.25	60.3	-15.33	60.3	2.5	60.3	-1.32	60.3	7.56	60.3	2.7	60.3	4.19	60.3	-10.68	60.3	2.15	60.3	-10.08	60.3	-3.93	60.3	-2.56	60.3	1.3	60.3	-11.69	60.3	-1.16	60.3	-8	60.3	3.47	60.3	5.58	60.3	3.53	60.3	-15.66	60.3	6.99	60.3	9.08
61.2	54.06	61.2	39.48	61.2	26.83	61.2	18.19	61.2	-14.81	61.2	1.79	61.2	-0.31	61.2	9.34	61.2	6.11	61.2	4.66	61.2	-9.14	61.2	0.62	61.2	-6.82	61.2	-0.59	61.2	-1.16	61.2	-0.01	61.2	-13.97	61.2	0.24	61.2	-5.31	61.2	5.53	61.2	4.35	61.2	5.56	61.2	-17.07	61.2	7.96	61.2	10.02
62.1	51.63	62.1	38.88	62.1	29.13	62.1	16.39	62.1	-16.49	62.1	5.31	62.1	0.13	62.1	5.1	62.1	7.03	62.1	3.75	62.1	-10.42	62.1	4.91	62.1	-8.45	62.1	-3.03	62.1	-2.53	62.1	0.75	62.1	-12.79	62.1	1.46	62.1	-6.42	62.1	3.85	62.1	4.37	62.1	4.78	62.1	-17.05	62.1	7.69	62.1	11.37
63	52.6	63	39.56	63	26.55	63	16.48	63	-17.09	63	3.2	63	1.84	63	6.44	63	7.11	63	5.77	63	-12.38	63	2.02	63	-5.89	63	-0.79	63	2.11	63	2.48	63	-12.86	63	2.85	63	-5.82	63	5.38	63	3.54	63	5.76	63	-17.91	63	10.05	63	11.53
63.9	51.97	63.9	37.5	63.9	26.57	63.9	17.18	63.9	-13.81	63.9	3.54	63.9	0	63.9	6.27	63.9	5.37	63.9	3.59	63.9	-11.75	63.9	1.82	63.9	-9.23	63.9	-5.74	63.9	-1.5	63.9	0.65	63.9	-13.68	63.9	-0.92	63.9	-5.29	63.9	0.03	63.9	5.38	63.9	1.43	63.9	-16.22	63.9	7.43	63.9	10.35
64.8	51.48	64.8	37.02	64.8	29.41	64.8	19.93	64.8	-16.67	64.8	5.55	64.8	-0.53	64.8	8.96	64.8	6.74	64.8	5.2	64.8	-9.91	64.8	3.01	64.8	-6.79	64.8	-2.69	64.8	-1.34	64.8	1.4	64.8	-13.99	64.8	-0.73	64.8	-7.02	64.8	2.79	64.8	2.59	64.8	6.42	64.8	-17.54	64.8	7.15	64.8	8.98
65.7	49.91	65.7	39.05	65.7	25.42	65.7	16.81	65.7	-14.15	65.7	3.54	65.7	-3.62	65.7	4.76	65.7	2.96	65.7	2.58	65.7	-9.08	65.7	2.27	65.7	-8.3	65.7	-3.79	65.7	-3.69	65.7	0.44	65.7	-13.4	65.7	-2.52	65.7	-5.72	65.7	5.63	65.7	3.18	65.7	4.95	65.7	-16.1	65.7	7.72	65.7	10.27
66.6	51.61	66.6	36.51	66.6	28.45	66.6	18.37	66.6	-13.85	66.6	4.01	66.6	-0.38	66.6	6.95	66.6	5.87	66.6	5.71	66.6	-9.74	66.6	0.26	66.6	-7.43	66.6	-1.85	66.6	-1.35	66.6	0.97	66.6	-12.58	66.6	-1.49	66.6	-5.27	66.6	2.95	66.6	5.67	66.6	6.72	66.6	-15.06	66.6	10.61	66.6	11.15
67.5	53.57	67.5	38.38	67.5	28.07	67.5	15.78	67.5	-16.16	67.5	2.41	67.5	-1.38	67.5	9.55	67.5	3.41	67.5	3.4	67.5	-12.74	67.5	3.55	67.5	-8.64	67.5	0.29	67.5	-1.53	67.5	-0.67	67.5	-11.24	67.5	1.66	67.5	-4.2	67.5	4.56	67.5	5.27	67.5	3.69	67.5	-14.49	67.5	9.51	67.5	11.28
68.4	51.23	68.4	39.35	68.4	28.12	68.4	16.77	68.4	-16.51	68.4	3.72	68.4	2.53	68.4	8.34	68.4	6.88	68.4	5.09	68.4	-10.9	68.4	1.99	68.4	-6.35	68.4	-4.24	68.4	-0.64	68.4	0.99	68.4	-13.67	68.4	-1.66	68.4	-4.25	68.4	3.87	68.4	4.04	68.4	5.53	68.4	-18.26	68.4	10.14	68.4	8.27
69.3	52.12	69.3	37.31	69.3	30.5	69.3	14.99	69.3	-16.34	69.3	4.19	69.3	-0.08	69.3	7.47	69.3	7.3	69.3	2.86	69.3	-11.28	69.3	3.6	69.3	-8.31	69.3	-1.01	69.3	-0.73	69.3	-0.77	69.3	-14.59	69.3	-0.32	69.3	-1.44	69.3	5.19	69.3	3.75	69.3	4.57	69.3	-17.12	69.3	10.43	69.3	11.85
70.2	50.95	70.2	38.22	70.2	28.64	70.2	18.1	70.2	-14.84	70.2	2.53	70.2	-1.01	70.2	6.41	70.2	6.52	70.2	2.55	70.2	-9.33	70.2	0.58	70.2	-9.73	70.2	0	70.2	-1.84	70.2	-2.55	70.2	-9.46	70.2	1.79	70.2	-5.11	70.2	6.17	70.2	4.68	70.2	4.05	70.2	-12.85	70.2	11.08	70.2	10.54
71.1	52.35	71.1	38.03	71.1	27.39	71.1	17.77	71.1	-15.49	71.1	6.1	71.1	-1.99	71.1	8.38	71.1	6.38	71.1	3.07	71.1	-10.84	71.1	2.27	71.1	-9.09	71.1	-0.4	71.1	-2.14	71.1	-0.57	71.1	-12.91	71.1	-2.28	71.1	-3.07	71.1	4.65	71.1	3.95	71.1	4.09	71.1	-16.36	71.1	7.41	71.1	11.78
72	52.24	72	38.88	72	26.95	72	17.8	72	-14.24	72	4.62	72	-0.65	72	5.52	72	3.65	72	6.64	72	-9.65	72	4.77	72	-9.26	72	-1.49	72	-2.65	72	2.3	72	-12.04	72	0.17	72	-4.25	72	6.87	72	4.08	72	5.32	72	-14.48	72	10.73	72	9.78
72.9	51.13	72.9	38.21	72.9	28.49	72.9	15.49	72.9	-17.21	72.9	4.72	72.9	0.57	72.9	7.36	72.9	4.38	72.9	3.53	72.9	-10.65	72.9	0.41	72.9	-9.42	72.9	-1.55	72.9	-3.04	72.9	-2.71	72.9	-13.53	72.9	-0.93	72.9	-3.57	72.9	7.1	72.9	5.09	72.9	1.61	72.9	-18.36	72.9	10.11	72.9	13.37
73.8	50.97	73.8	39.16	73.8	28.06	73.8	17.23	73.8	-14.91	73.8	6.11	73.8	0.13	73.8	6.68	73.8	4.05	73.8	6.64	73.8	-9.7	73.8	0.48	73.8	-8.16	73.8	-4.03	73.8	-3.39	73.8	-0.16	73.8	-12.01	73.8	-1.38	73.8	-1.53	73.8	6.01	73.8	4.25	73.8	3.51	73.8	-15.35	73.8	7.99	73.8	10.9
74.7	52.66	74.7	37.93	74.7	27.89	74.7	15.71	74.7	-14.41	74.7	6.14	74.7	-0.97	74.7	5.81	74.7	5.02	74.7	4.05	74.7	-9.1	74.7	3.57	74.7	-10.6	74.7	-3.43	74.7	-3.6	74.7	-0.54	74.7	-11.89	74.7	0.01	74.7	-3.63	74.7	4.46	74.7	1.49	74.7	5.23	74.7	-14.6	74.7	10.4	74.7	9.22
75.6	51.33	75.6	39.25	75.6	28.45	75.6	14.63	75.6	-13.04	75.6	2.13	75.6	1.45	75.6	6.64	75.6	6.63	75.6	5.74	75.6	-11.22	75.6	0.1	75.6	-8.43	75.6	-3.94	75.6	0.03	75.6	-1.08	75.6	-11.25	75.6	-2.37	75.6	-2.95	75.6	6.21	75.6	6.71	75.6	3.45	75.6	-15.15	75.6	7.68	75.6	10.39
76.5	52.64	76.5	39.41	76.5	29.82	76.5	17.09	76.5	-15.8	76.5	4.62	76.5	3.26	76.5	5.36	76.5	6.63	76.5	4.76	76.5	-10.32	76.5	1.31	76.5	-8.16	76.5	-4.18	76.5	0.24	76.5	-0.27	76.5	-11.38	76.5	-0.46	76.5	-0.92	76.5	3.12	76.5	7.33	76.5	4.11	76.5	-17.95	76.5	9.32	76.5	9.56
77.4	50.61	77.4	40.51	77.4	26.01	77.4	16.33	77.4	-12.08	77.4	3.25	77.4	-0.03	77.4	7.13	77.4	6	77.4	4.92	77.4	-8.02	77.4	0.63	77.4	-9.43	77.4	-2.71	77.4	0.19	77.4	-0.49	77.4	-10.29	77.4	-1.02	77.4	-0.35	77.4	5.52	77.4	5.57	77.4	2.7	77.4	-15.58	77.4	10.9	77.4	11.22
78.3	51.77	78.3	38.37	78.3	26.8	78.3	16.8	78.3	-13.68	78.3	4.98	78.3	0.8	78.3	5.78	78.3	5.83	78.3	5.49	78.3	-8.23	78.3	1.17	78.3	-6.91	78.3	-3.63	78.3	-0.03	78.3	0.24	78.3	-11.44	78.3	-1.16	78.3	-1.69	78.3	4.73	78.3	6.05	78.3	5.08	78.3	-14.71	78.3	8.37	78.3	11.48
79.2	52.73	79.2	39.71	79.2	27.49	79.2	18.84	79.2	-15.07	79.2	5.28	79.2	0.72	79.2	7.59	79.2	6.82	79.2	6.22	79.2	-8.94	79.2	2.76	79.2	-5.39	79.2	-1.34	79.2	-0.26	79.2	-0.28	79.2	-10.56	79.2	0.07	79.2	-0.78	79.2	6.27	79.2	5.22	79.2	5.54	79.2	-13.28	79.2	10.1	79.2	11.91
80.1	49.19	80.1	38.94	80.1	25.53	80.1	15.98	80.1	-14.84	80.1	5.08	80.1	-2.92	80.1	6.71	80.1	4.66	80.1	5.04	80.1	-12.37	80.1	2.93	80.1	-6.77	80.1	-2.12	80.1	2.14	80.1	1.31	80.1	-15.6	80.1	-0.73	80.1	-0.21	80.1	5.21	80.1	4.56	80.1	3.94	80.1	-17.95	80.1	9.9	80.1	11.53
81	48.91	81	37.98	81	27.91	81	18.08	81	-16.45	81	3.51	81	1.27	81	6.57	81	6.71	81	3.72	81	-9.23	81	0.23	81	-7.53	81	-2.83	81	-0.18	81	0.75	81	-12.25	81	-0.33	81	0.65	81	4.73	81	5.61	81	5.99	81	-12.81	81	11.57	81	10.12
81.9	20.35	81.9	19.92	81.9	13.08	81.9	9.53	81.9	-11.69	81.9	4.32	81.9	1.92	81.9	4.17	81.9	5.39	81.9	1.1	81.9	-8.84	81.9	2.48	81.9	-0.8	81.9	0.11	81.9	0.76	81.9	-1.44	81.9	-10.1	81.9	1.98	81.9	10.3	81.9	7.73	81.9	4.77	81.9	3.48	81.9	-10.29	81.9	11.07	81.9	5.7
82.8	8.05	82.8	10.3	82.8	7.16	82.8	4.23	82.8	-4.39	82.8	4.78	82.8	3.84	82.8	4.68	82.8	2.21	82.8	2.39	82.8	-2.63	82.8	1.71	82.8	-4.51	82.8	-0.09	82.8	2.2	82.8	-1.2	82.8	-2.82	82.8	-1.75	82.8	13.05	82.8	7.9	82.8	6.67	82.8	-0.12	82.8	-1.81	82.8	8.47	82.8	1.59
83.7	3.74	83.7	5.15	83.7	4.04	83.7	4.02	83.7	-2.79	83.7	5.23	83.7	4.65	83.7	1.4	83.7	2.24	83.7	0.36	83.7	-3.15	83.7	1.69	83.7	-1.01	83.7	0.14	83.7	1.9	83.7	-1.07	83.7	-2.46	83.7	1.09	83.7	16.72	83.7	6.25	83.7	5.53	83.7	1.72	83.7	0.16	83.7	9.35	83.7	3.89
84.6	4.38	84.6	8.03	84.6	4.11	84.6	3.09	84.6	1.53	84.6	6.44	84.6	3.79	84.6	5.14	84.6	1.87	84.6	2.29	84.6	0.18	84.6	3.33	84.6	-1.89	84.6	1.4	84.6	0.59	84.6	-0.85	84.6	1.23	84.6	0.35	84.6	15.52	84.6	8.99	84.6	5.27	84.6	2.4	84.6	4.25	84.6	10.61	84.6	0.68
85.5	5.13	85.5	4.56	85.5	4.9	85.5	3.78	85.5	1.41	85.5	5.7	85.5	2.51	85.5	1.97	85.5	3.74	85.5	0.27	85.5	-0.42	85.5	3.35	85.5	-1.67	85.5	-0.35	85.5	1.62	85.5	-3.94	85.5	-1.51	85.5	-3.35	85.5	16.31	85.5	7.55	85.5	6.11	85.5	4.16	85.5	2.3	85.5	10.83	85.5	1.22
86.4	2.96	86.4	6.24	86.4	2.6	86.4	1.12	86.4	-0.84	86.4	4.81	86.4	5.62	86.4	3.88	86.4	2.78	86.4	3.66	86.4	-0.28	86.4	4.05	86.4	-2.81	86.4	-0.07	86.4	0.92	86.4	-1.65	86.4	0.41	86.4	-2.88	86.4	15.05	86.4	6.43	86.4	4.37	86.4	1.28	86.4	3.15	86.4	8.89	86.4	0.64
87.3	3.39	87.3	4.05	87.3	2.53	87.3	4	87.3	0.13	87.3	4.7	87.3	5.34	87.3	1.54	87.3	2.09	87.3	3.99	87.3	-1.18	87.3	2.08	87.3	-1.31	87.3	1.59	87.3	2.2	87.3	-0.79	87.3	-0.32	87.3	1.67	87.3	18.45	87.3	9.71	87.3	5.93	87.3	1	87.3	1.56	87.3	10.21	87.3	0.49
88.2	4.34	88.2	4.51	88.2	3.6	88.2	3.25	88.2	0.64	88.2	3.78	88.2	6.27	88.2	1.97	88.2	3.96	88.2	1.38	88.2	-1.92	88.2	2.2	88.2	-1.63	88.2	0.98	88.2	1.05	88.2	-1.32	88.2	-1.02	88.2	0.31	88.2	18.52	88.2	8.11	88.2	5.05	88.2	3.67	88.2	4.31	88.2	10.09	88.2	1.31
89.1	3.54	89.1	4.46	89.1	3.14	89.1	1.8	89.1	0.67	89.1	6.63	89.1	6.25	89.1	2.31	89.1	-0.27	89.1	1.62	89.1	1.69	89.1	2.83	89.1	-1.25	89.1	-0.5	89.1	-2.43	89.1	-5.12	89.1	0.54	89.1	-0.55	89.1	17.34	89.1	7.06	89.1	4.19	89.1	-1.45	89.1	1.32	89.1	9.59	89.1	0.02
90	1.26	90	1.73	90	4.38	90	2.4	90	1.76	90	4.5	90	3.64	90	3.78	90	2.61	90	-0.07	90	-0.13	90	2.23	90	-1.2	90	1.08	90	1.72	90	-2.61	90	-1.14	90	-0.3	90	18.89	90	6.82	90	4.49	90	-0.78	90	3.17	90	10.63	90	0.4
90.9	1.99	90.9	3.52	90.9	0.52	90.9	4.63	90.9	1.47	90.9	3.47	90.9	6	90.9	2.14	90.9	0.51	90.9	0.92	90.9	-2.33	90.9	5.13	90.9	0.44	90.9	1.18	90.9	-1.02	90.9	-3.3	90.9	-1.32	90.9	0.95	90.9	18.17	90.9	5.02	90.9	5.63	90.9	0.35	90.9	1.39	90.9	9.64	90.9	-1.1
91.8	3.01	91.8	5.66	91.8	3.02	91.8	1.35	91.8	2.64	91.8	4.79	91.8	2.56	91.8	2.12	91.8	1.57	91.8	-0.84	91.8	0.14	91.8	3.36	91.8	-3.1	91.8	0.04	91.8	0.76	91.8	-2.48	91.8	0.23	91.8	-0.65	91.8	14.89	91.8	7.84	91.8	3.53	91.8	2.19	91.8	4.33	91.8	12.08	91.8	0.19
92.7	3.8	92.7	4.06	92.7	4.89	92.7	3.2	92.7	2.67	92.7	5.17	92.7	5.53	92.7	1.71	92.7	3.13	92.7	2.3	92.7	-0.96	92.7	0.87	92.7	-1.32	92.7	-1.09	92.7	0.63	92.7	-3.02	92.7	-0.51	92.7	1.47	92.7	18.22	92.7	7.11	92.7	3.41	92.7	0.25	92.7	2.74	92.7	12.86	92.7	0.71
93.6	3.55	93.6	3.12	93.6	2.68	93.6	1.64	93.6	4.04	93.6	4.67	93.6	4.3	93.6	4.19	93.6	3.81	93.6	1.16	93.6	-0.21	93.6	1.9	93.6	-2.27	93.6	-0.46	93.6	3.07	93.6	-3.16	93.6	0.49	93.6	-0.43	93.6	18.4	93.6	7.57	93.6	5.95	93.6	1.7	93.6	4.34	93.6	10.23	93.6	0.29
94.5	1	94.5	4.68	94.5	1.58	94.5	3.28	94.5	2.84	94.5	4.31	94.5	4.99	94.5	5.1	94.5	1.65	94.5	0.63	94.5	-0.93	94.5	2.23	94.5	-0.35	94.5	-0.46	94.5	-1.43	94.5	-3.01	94.5	-3.44	94.5	0.14	94.5	20.7	94.5	5.52	94.5	3.52	94.5	1.26	94.5	2.08	94.5	10.48	94.5	1.94
95.4	-1.31	95.4	5.92	95.4	4.91	95.4	1.59	95.4	3.86	95.4	4.51	95.4	7.28	95.4	3	95.4	5.3	95.4	2.88	95.4	0.14	95.4	2.28	95.4	4.04	95.4	-2.1	95.4	1.45	95.4	-1.03	95.4	-1.91	95.4	-0.44	95.4	18.07	95.4	6.68	95.4	4.25	95.4	1.36	95.4	3.17	95.4	8.94	95.4	0.39
96.3	2.77	96.3	6.46	96.3	2.48	96.3	2.39	96.3	2.94	96.3	5.76	96.3	4.07	96.3	5.32	96.3	-0.49	96.3	1.05	96.3	3.8	96.3	2.42	96.3	-2.41	96.3	3.21	96.3	0.29	96.3	-3.85	96.3	2.08	96.3	-1	96.3	17.86	96.3	10.07	96.3	7.02	96.3	0.48	96.3	1.1	96.3	8.81	96.3	-0.55
97.2	0.02	97.2	3.61	97.2	0.29	97.2	0.88	97.2	3.94	97.2	5.64	97.2	2.75	97.2	5.51	97.2	1.22	97.2	0.05	97.2	1.63	97.2	3.15	97.2	-2.54	97.2	0.54	97.2	0.2	97.2	-2.74	97.2	-0.85	97.2	-0.24	97.2	16.4	97.2	7.07	97.2	6.63	97.2	1.28	97.2	2.85	97.2	8.6	97.2	1.44
98.1	0.44	98.1	3.53	98.1	0.84	98.1	1.27	98.1	0.48	98.1	3.85	98.1	5.69	98.1	2.62	98.1	1.19	98.1	-0.13	98.1	1.92	98.1	2.65	98.1	-1.36	98.1	-1.32	98.1	-0.97	98.1	-3.25	98.1	-0.15	98.1	0.65	98.1	17.98	98.1	7.71	98.1	3.67	98.1	1.06	98.1	4.16	98.1	9.42	98.1	1.83
99	2.22	99	4.29	99	2.9	99	0.3	99	3.96	99	4.84	99	3.05	99	4.62	99	1.22	99	1.11	99	1.62	99	1.39	99	-3.44	99	1.65	99	0.21	99	-3.4	99	-0.91	99	0.65	99	16.97	99	8.83	99	4.66	99	0.8	99	1.95	99	9.31	99	0.25
99.9	2.48	99.9	2.42	99.9	0.2	99.9	0.86	99.9	3.48	99.9	5.35	99.9	5.85	99.9	3.67	99.9	1.94	99.9	-1.5	99.9	1.2	99.9	2.24	99.9	-2.85	99.9	0.49	99.9	1.22	99.9	-3.62	99.9	-2.11	99.9	2.7	99.9	16.03	99.9	7.51	99.9	4.79	99.9	1.24	99.9	3.3	99.9	10.25	99.9	0.72
100.8	0.1	100.8	3.7	100.8	3.55	100.8	0.29	100.8	1.69	100.8	7.8	100.8	4.45	100.8	3.45	100.8	0.95	100.8	0.49	100.8	-0.08	100.8	4.48	100.8	-3.3	100.8	-0.27	100.8	-1.41	100.8	-3.02	100.8	1.17	100.8	1.17	100.8	15.04	100.8	6.74	100.8	5.72	100.8	-0.53	100.8	4.05	100.8	9.45	100.8	-0.31
101.7	1.45	101.7	1.31	101.7	1.96	101.7	1.88	101.7	2.67	101.7	4.97	101.7	4.41	101.7	2.58	101.7	1.86	101.7	0.79	101.7	2.14	101.7	1.44	101.7	-1.02	101.7	1.09	101.7	1.96	101.7	-2.22	101.7	0.73	101.7	-0.22	101.7	18.13	101.7	8.45	101.7	4.55	101.7	1.08	101.7	4.63	101.7	10.3	101.7	0.88
102.6	1.03	102.6	2.24	102.6	3.68	102.6	1.64	102.6	2.19	102.6	6.01	102.6	5.01	102.6	4.53	102.6	3.1	102.6	-0.27	102.6	0.53	102.6	0.81	102.6	-2.38	102.6	-0.8	102.6	-1.77	102.6	-1.78	102.6	0.69	102.6	-2.69	102.6	15.6	102.6	6.99	102.6	6.5	102.6	2.2	102.6	2.63	102.6	9.99	102.6	-1.81
103.5	0.81	103.5	3.86	103.5	1.27	103.5	-1.48	103.5	3.9	103.5	7.72	103.5	4.29	103.5	4.26	103.5	0.61	103.5	0.72	103.5	0.32	103.5	4.79	103.5	-1.41	103.5	1.12	103.5	1.47	103.5	-0.02	103.5	-0.58	103.5	0.03	103.5	16.45	103.5	9.21	103.5	5.37	103.5	3.21	103.5	3.03	103.5	8.21	103.5	-2.42
104.4	1.16	104.4	2.48	104.4	1.48	104.4	0.4	104.4	3.82	104.4	2.58	104.4	5.86	104.4	2.94	104.4	1.36	104.4	1.46	104.4	0.06	104.4	2.03	104.4	-1.09	104.4	2.26	104.4	1.74	104.4	-0.51	104.4	1.96	104.4	0.63	104.4	17.63	104.4	7.8	104.4	5.61	104.4	1.77	104.4	6.18	104.4	8.65	104.4	-1.69
105.3	0.06	105.3	2.81	105.3	0.28	105.3	1.75	105.3	2.45	105.3	2.13	105.3	5.75	105.3	2.79	105.3	-1.62	105.3	0.05	105.3	0.97	105.3	1.23	105.3	-1.26	105.3	-0.9	105.3	-2.3	105.3	-2.64	105.3	0.28	105.3	0.99	105.3	17.46	105.3	6.69	105.3	3.09	105.3	1.73	105.3	2.67	105.3	11.63	105.3	0.89
106.2	-1.6	106.2	4.26	106.2	1.06	106.2	2.44	106.2	5.18	106.2	0.23	106.2	5.37	106.2	1.47	106.2	0.8	106.2	1.96	106.2	0.68	106.2	2.62	106.2	-0.67	106.2	-1.16	106.2	-1.17	106.2	-1.43	106.2	-0.61	106.2	1.7	106.2	16.26	106.2	7.09	106.2	3.68	106.2	1.79	106.2	2.06	106.2	9.03	106.2	0.68
107.1	-1.19	107.1	2.43	107.1	1.85	107.1	-0.09	107.1	3.05	107.1	4.28	107.1	4.34	107.1	2.84	107.1	1.75	107.1	0.88	107.1	-0.51	107.1	4.19	107.1	-2	107.1	-0.1	107.1	1.44	107.1	-4.19	107.1	-1.39	107.1	1.46	107.1	17.4	107.1	5.84	107.1	5.77	107.1	0.75	107.1	2.99	107.1	9.62	107.1	-0.06
108	-1.45	108	4.17	108	4.35	108	3.05	108	3.25	108	1.14	108	5.84	108	1.8	108	3.85	108	0.22	108	1.02	108	1.77	108	-1.71	108	-1.23	108	-0.4	108	-3.51	108	0.03	108	1	108	18.33	108	7.81	108	4.18	108	0.69	108	1.52	108	9.65	108	0.67
108.9	-0.19	108.9	5.05	108.9	1.62	108.9	1.41	108.9	3.76	108.9	1.5	108.9	4.56	108.9	3.04	108.9	0.46	108.9	1.93	108.9	2.18	108.9	4.48	108.9	-1.6	108.9	1.47	108.9	-2.53	108.9	-0.15	108.9	2.2	108.9	2.11	108.9	15.18	108.9	6.97	108.9	4.26	108.9	1.2	108.9	7.13	108.9	8.5	108.9	-2.62
109.8	1.65	109.8	3.59	109.8	1.03	109.8	1.8	109.8	3.23	109.8	3.37	109.8	5.31	109.8	1.98	109.8	1.43	109.8	1.9	109.8	2.18	109.8	1.01	109.8	-0.39	109.8	0.68	109.8	0	109.8	2.75	109.8	-0.44	109.8	-0.95	109.8	17.88	109.8	6.86	109.8	5.21	109.8	1.57	109.8	3.79	109.8	8.97	109.8	0.52
110.7	0.07	110.7	3.36	110.7	3.62	110.7	0.93	110.7	3.22	110.7	5.62	110.7	5.21	110.7	4.08	110.7	3.37	110.7	1.58	110.7	-0.72	110.7	2.8	110.7	-2.56	110.7	-0.47	110.7	-1.51	110.7	-2.73	110.7	-0.31	110.7	-0.22	110.7	16.31	110.7	6.73	110.7	3.27	110.7	2.18	110.7	3.38	110.7	8.99	110.7	-0.87
111.6	1.47	111.6	2.7	111.6	3.33	111.6	3.58	111.6	3.17	111.6	2.24	111.6	3.85	111.6	4.29	111.6	3.02	111.6	-1.03	111.6	2.6	111.6	1.27	111.6	-3.64	111.6	1.39	111.6	-0.01	111.6	-4.03	111.6	2.54	111.6	-0.33	111.6	19.78	111.6	7.18	111.6	4.98	111.6	1.84	111.6	4.14	111.6	7.12	111.6	2.4
112.5	-1.52	112.5	3.44	112.5	2.93	112.5	0.72	112.5	4.84	112.5	2.91	112.5	3.74	112.5	5.17	112.5	2.82	112.5	0.24	112.5	0.77	112.5	2.12	112.5	-2.88	112.5	0.59	112.5	-1.08	112.5	-4.31	112.5	-0.43	112.5	0.35	112.5	17.39	112.5	7.58	112.5	1.81	112.5	2.08	112.5	5.02	112.5	9.26	112.5	-1.75
113.4	-0.68	113.4	3.78	113.4	1.52	113.4	2.17	113.4	2.59	113.4	4.34	113.4	6.1	113.4	5.63	113.4	1.26	113.4	-0.4	113.4	1.25	113.4	0.99	113.4	-2.61	113.4	-0.05	113.4	0.53	113.4	-4.01	113.4	-0.72	113.4	-1.48	113.4	16.55	113.4	6.41	113.4	5.21	113.4	0.53	113.4	5.13	113.4	7.7	113.4	-2.21
114.3	-1.22	114.3	5.84	114.3	2.19	114.3	0.49	114.3	2.51	114.3	3.52	114.3	4.52	114.3	4.13	114.3	0.94	114.3	-1.85	114.3	-0.39	114.3	4.88	114.3	-2.4	114.3	0.31	114.3	-1.06	114.3	-3.34	114.3	-0.28	114.3	-0.22	114.3	16.36	114.3	8.46	114.3	5.72	114.3	2.55	114.3	1.76	114.3	6.71	114.3	-2.17
115.2	1.81	115.2	1.84	115.2	0.71	115.2	4.5	115.2	3.98	115.2	1.04	115.2	4.44	115.2	4.09	115.2	0.5	115.2	3.57	115.2	2.02	115.2	1.45	115.2	-3.13	115.2	1.51	115.2	-0.65	115.2	-0.98	115.2	1.2	115.2	0.21	115.2	17.3	115.2	8.22	115.2	5.82	115.2	1.71	115.2	2.79	115.2	9.44	115.2	-0.57
116.1	-2.23	116.1	3.39	116.1	3	116.1	2.87	116.1	1.39	116.1	4.07	116.1	3.87	116.1	3.09	116.1	3.64	116.1	2.91	116.1	-1.69	116.1	3.92	116.1	-1.24	116.1	0.61	116.1	0.39	116.1	-2.67	116.1	0.63	116.1	0.34	116.1	16.32	116.1	7.45	116.1	4.05	116.1	0.61	116.1	3.58	116.1	10.95	116.1	-1.63
117	-0.02	117	2.4	117	0.94	117	-0.39	117	0.11	117	4.42	117	5.64	117	2.52	117	1.41	117	-0.18	117	-2.15	117	2.58	117	-2.07	117	-0.07	117	0.14	117	-0.53	117	-2.25	117	2.09	117	16.21	117	5.7	117	5.73	117	3.56	117	3.41	117	10.52	117	-0.15
117.9	-1.42	117.9	2.92	117.9	0.69	117.9	-0.09	117.9	3.81	117.9	8.66	117.9	6.9	117.9	2.62	117.9	2.47	117.9	-0.6	117.9	-0.9	117.9	5.12	117.9	-1.25	117.9	-1.35	117.9	0.83	117.9	-2.03	117.9	-2.28	117.9	0.56	117.9	17.41	117.9	5.59	117.9	6.79	117.9	2.79	117.9	2.27	117.9	7.31	117.9	0.84
118.8	1.82	118.8	3.33	118.8	4.25	118.8	2.52	118.8	1.3	118.8	1.04	118.8	6.11	118.8	5.82	118.8	3.64	118.8	-0.34	118.8	-0.58	118.8	1.85	118.8	-2.82	118.8	1.85	118.8	0.62	118.8	-5.23	118.8	-1.75	118.8	-2.88	118.8	15.67	118.8	8.05	118.8	5.04	118.8	0.81	118.8	4.52	118.8	9.26	118.8	-2.21
119.7	1.69	119.7	1.32	119.7	3	119.7	0.1	119.7	1.36	119.7	3.93	119.7	5.56	119.7	4.05	119.7	2.36	119.7	-1.23	119.7	-1.27	119.7	1.44	119.7	-3.02	119.7	-0.73	119.7	0.58	119.7	-2.91	119.7	-0.43	119.7	1.35	119.7	17.16	119.7	6.17	119.7	3.94	119.7	1.71	119.7	5.9	119.7	10.79	119.7	2.35
120.6	-0.72	120.6	2	120.6	3.07	120.6	4.22	120.6	2.74	120.6	2.93	120.6	4.94	120.6	3.79	120.6	1.86	120.6	1.89	120.6	-1.39	120.6	2.46	120.6	-3.53	120.6	2.52	120.6	0.45	120.6	-3	120.6	-1.18	120.6	-0.13	120.6	18.2	120.6	5.97	120.6	4.55	120.6	-1.74	120.6	4.68	120.6	7.82	120.6	1.75
121.5	1.83	121.5	5.49	121.5	2.46	121.5	3.8	121.5	2.55	121.5	2.66	121.5	5.39	121.5	3.4	121.5	1.9	121.5	1.58	121.5	1.66	121.5	2.55	121.5	-2.03	121.5	0.29	121.5	-0.84	121.5	-1.94	121.5	0.54	121.5	-1.86	121.5	19.33	121.5	9.51	121.5	3.88	121.5	0.41	121.5	5.24	121.5	9.1	121.5	0.87
122.4	-0.82	122.4	2.29	122.4	1.43	122.4	1.48	122.4	1.57	122.4	7.01	122.4	3.33	122.4	1.98	122.4	2.06	122.4	0.97	122.4	-0.34	122.4	3.44	122.4	-1.94	122.4	2.01	122.4	0.01	122.4	-3.4	122.4	-0.81	122.4	1.68	122.4	18.92	122.4	8.43	122.4	5.21	122.4	0.66	122.4	3.96	122.4	8.54	122.4	-0.26
123.3	-2.54	123.3	2.18	123.3	2.85	123.3	4.24	123.3	4.96	123.3	2.67	123.3	3.72	123.3	1.77	123.3	2.9	123.3	1.88	123.3	2.25	123.3	2.31	123.3	-2.37	123.3	0.34	123.3	0.9	123.3	-2.37	123.3	2.4	123.3	-2.13	123.3	15.68	123.3	8.66	123.3	5.99	123.3	0.56	123.3	2.86	123.3	8.6	123.3	-1.08
124.2	0.29	124.2	3.03	124.2	2.26	124.2	0.78	124.2	1.38	124.2	5.64	124.2	5.82	124.2	3.52	124.2	1.55	124.2	-2.23	124.2	-0.36	124.2	2.5	124.2	-0.93	124.2	0.17	124.2	0.61	124.2	-3.93	124.2	0.41	124.2	-0.06	124.2	18.19	124.2	8.19	124.2	4.41	124.2	0.74	124.2	2.6	124.2	9.77	124.2	0.4
125.1	-0.22	125.1	2.03	125.1	1.95	125.1	1.35	125.1	5.61	125.1	6.79	125.1	4.6	125.1	2.15	125.1	0.59	125.1	0.84	125.1	0.27	125.1	4.75	125.1	-2.68	125.1	-2.61	125.1	-1.18	125.1	-2.06	125.1	-0.59	125.1	1.51	125.1	15.92	125.1	5.39	125.1	6.71	125.1	1.15	125.1	4.37	125.1	8.52	125.1	0.76
126	-0.41	126	1.57	126	2.14	126	0.81	126	4.79	126	4.4	126	4.43	126	3.6	126	3.22	126	0.85	126	0.04	126	2.91	126	-3.39	126	0.2	126	1.02	126	-3.23	126	0.39	126	0.58	126	14.76	126	8.66	126	4.88	126	0.28	126	4.62	126	11.54	126	-0.64
126.9	-0.28	126.9	3.23	126.9	3.53	126.9	3.4	126.9	4.31	126.9	3.02	126.9	4.37	126.9	3.61	126.9	2.4	126.9	1.81	126.9	2.02	126.9	3.18	126.9	-3.82	126.9	-1.57	126.9	-0.54	126.9	-2.85	126.9	1.49	126.9	2.24	126.9	16.07	126.9	5.31	126.9	4.18	126.9	-0.42	126.9	4.57	126.9	10.43	126.9	-0.17
127.8	0.26	127.8	1.77	127.8	3.48	127.8	1.52	127.8	2.7	127.8	5.02	127.8	2.77	127.8	2.75	127.8	4.1	127.8	3.14	127.8	2.62	127.8	4.45	127.8	-2.29	127.8	-0.12	127.8	1.87	127.8	-2.28	127.8	1.63	127.8	0.51	127.8	19.01	127.8	7.6	127.8	7.02	127.8	0.28	127.8	5.26	127.8	11.78	127.8	2.98
128.7	1.01	128.7	5.98	128.7	3.07	128.7	0.66	128.7	4.67	128.7	7.29	128.7	5.43	128.7	4.19	128.7	3.06	128.7	-1.05	128.7	2.4	128.7	4.38	128.7	-1.55	128.7	-1.31	128.7	0.01	128.7	-2.28	128.7	1.26	128.7	1.01	128.7	17.45	128.7	7.81	128.7	5.61	128.7	3.76	128.7	2.96	128.7	8.4	128.7	2.14
129.6	-0.15	129.6	3.86	129.6	4.38	129.6	0.43	129.6	1.88	129.6	5.49	129.6	5.99	129.6	3.64	129.6	2.5	129.6	0.08	129.6	-0.51	129.6	4.15	129.6	-0.72	129.6	1.82	129.6	-2.44	129.6	-1.85	129.6	0.35	129.6	0.34	129.6	17.99	129.6	8.46	129.6	5.75	129.6	2.32	129.6	3.96	129.6	8.27	129.6	-0.19
130.5	-0.66	130.5	2.22	130.5	4.6	130.5	1.99	130.5	5.89	130.5	2.51	130.5	5.16	130.5	2.71	130.5	1.78	130.5	-1.69	130.5	2.5	130.5	2.52	130.5	-0.81	130.5	-1.67	130.5	0.98	130.5	-4	130.5	-0.66	130.5	-0.51	130.5	17.96	130.5	5.23	130.5	5.37	130.5	0.54	130.5	3.06	130.5	10.03	130.5	-1.25
131.4	2.54	131.4	4.85	131.4	1.75	131.4	1.5	131.4	4.04	131.4	4.6	131.4	5.21	131.4	3.49	131.4	2.85	131.4	2.07	131.4	-0.33	131.4	3.38	131.4	-4.77	131.4	-0.66	131.4	-0.05	131.4	-1.3	131.4	1.85	131.4	-0.11	131.4	15.6	131.4	6.99	131.4	5.22	131.4	1.87	131.4	5.23	131.4	10.07	131.4	0.1
132.3	-0.35	132.3	3.05	132.3	1.86	132.3	1.24	132.3	2.38	132.3	6.02	132.3	6.77	132.3	4.44	132.3	-0.1	132.3	0.24	132.3	0.34	132.3	3.42	132.3	-1.35	132.3	0.68	132.3	-2	132.3	-1.64	132.3	-0.68	132.3	-0.41	132.3	18.81	132.3	7.25	132.3	5.02	132.3	2.8	132.3	3.42	132.3	9.26	132.3	2
133.2	1.96	133.2	4.21	133.2	1.08	133.2	0.08	133.2	4.87	133.2	5.36	133.2	5.26	133.2	4.36	133.2	2.92	133.2	-1.53	133.2	1.61	133.2	2.56	133.2	-3.14	133.2	2.09	133.2	-1.3	133.2	-3.47	133.2	-0.43	133.2	0.99	133.2	15.34	133.2	9.95	133.2	4.05	133.2	2.23	133.2	2.77	133.2	9.34	133.2	-1.17
134.1	0.13	134.1	3.34	134.1	4.33	134.1	1.04	134.1	2.01	134.1	5.12	134.1	4.32	134.1	3.3	134.1	2.47	134.1	-0.87	134.1	0.01	134.1	5.58	134.1	-1.45	134.1	1.42	134.1	-0.79	134.1	-2.93	134.1	-0.18	134.1	0.71	134.1	18.05	134.1	8.37	134.1	3.42	134.1	3.35	134.1	2.6	134.1	8.68	134.1	0.86
135	-0.41	135	5.69	135	1.83	135	-0.04	135	2.08	135	5.92	135	4.33	135	4.43	135	2.98	135	-3.39	135	-1.15	135	3.51	135	-0.33	135	-2	135	0.24	135	-4.4	135	1.64	135	-0.64	135	17.63	135	7.59	135	6.71	135	2.81	135	5.1	135	9.49	135	0.02
135.9	-3.13	135.9	3.37	135.9	1.49	135.9	2.14	135.9	2.61	135.9	5.84	135.9	3.12	135.9	3.63	135.9	3.32	135.9	0.46	135.9	-2	135.9	3.34	135.9	-1.42	135.9	0.85	135.9	-0.22	135.9	-2.1	135.9	-0.1	135.9	0.17	135.9	18.42	135.9	5.71	135.9	7.38	135.9	1.59	135.9	4.07	135.9	8.01	135.9	0.23
136.8	0.25	136.8	3.43	136.8	3.79	136.8	0.94	136.8	2.77	136.8	4.36	136.8	2.97	136.8	3.24	136.8	2.27	136.8	0.85	136.8	0.87	136.8	2.06	136.8	-1.53	136.8	-1.67	136.8	-2.78	136.8	-2.24	136.8	-0.23	136.8	0.15	136.8	17.9	136.8	6.15	136.8	6.51	136.8	-0.47	136.8	5.41	136.8	7.26	136.8	-1.03
137.7	0.45	137.7	1.81	137.7	0.86	137.7	-0.27	137.7	2.94	137.7	3.91	137.7	5.95	137.7	3.5	137.7	-1.23	137.7	1.1	137.7	-0.08	137.7	1.29	137.7	-2.84	137.7	-0.6	137.7	-2	137.7	-2.28	137.7	-1.33	137.7	-1.92	137.7	16.48	137.7	6.51	137.7	7.24	137.7	1.53	137.7	4.5	137.7	9.54	137.7	0.56
138.6	0.36	138.6	3.24	138.6	2.06	138.6	1.35	138.6	4.93	138.6	3.88	138.6	3.87	138.6	4.96	138.6	5	138.6	3.21	138.6	-0.65	138.6	2.5	138.6	-2.71	138.6	-0.48	138.6	1.31	138.6	-2.72	138.6	-0.23	138.6	-0.4	138.6	16.28	138.6	4.47	138.6	6.18	138.6	-0.6	138.6	4.84	138.6	10.78	138.6	0.76
139.5	0.83	139.5	2.53	139.5	6.41	139.5	-0.62	139.5	4.95	139.5	6.44	139.5	4.1	139.5	4.18	139.5	4.38	139.5	-1.8	139.5	0.35	139.5	5.88	139.5	-1.12	139.5	0.2	139.5	0.59	139.5	-4.05	139.5	-0.4	139.5	2.61	139.5	16.8	139.5	8	139.5	5.36	139.5	-0.46	139.5	4.02	139.5	9.96	139.5	0.75
140.4	-2.86	140.4	2.91	140.4	2.37	140.4	-0.46	140.4	1.48	140.4	6.62	140.4	5.31	140.4	5.62	140.4	3.39	140.4	-0.15	140.4	-1.03	140.4	3.78	140.4	0.58	140.4	0.68	140.4	-0.54	140.4	-3.73	140.4	-0.84	140.4	1.04	140.4	19.35	140.4	7.63	140.4	5.87	140.4	1.87	140.4	4.53	140.4	11.33	140.4	-0.07
141.3	-0.93	141.3	3.51	141.3	3.55	141.3	2.81	141.3	3.84	141.3	4.43	141.3	4	141.3	5.72	141.3	3.44	141.3	2.07	141.3	1.42	141.3	3.35	141.3	-0.61	141.3	-0.14	141.3	0.6	141.3	-1.63	141.3	-0.01	141.3	2.19	141.3	17.64	141.3	6.15	141.3	4.97	141.3	1.07	141.3	4.03	141.3	12.38	141.3	-0.89
142.2	-0.52	142.2	1.78	142.2	0.3	142.2	1.32	142.2	2.13	142.2	3.28	142.2	3.92	142.2	2.29	142.2	4.08	142.2	-0.38	142.2	1.37	142.2	0.46	142.2	-2.97	142.2	2.14	142.2	1.92	142.2	-4.34	142.2	-0.35	142.2	-3.41	142.2	16.64	142.2	6.32	142.2	4.47	142.2	0.63	142.2	5.09	142.2	10.39	142.2	-0.73
143.1	-0.25	143.1	2.87	143.1	7.38	143.1	2.95	143.1	1.91	143.1	2.72	143.1	5.81	143.1	3.62	143.1	2.83	143.1	0.58	143.1	-0.09	143.1	3.02	143.1	-2.4	143.1	0.08	143.1	0.81	143.1	-3.15	143.1	0.11	143.1	-1.6	143.1	17.51	143.1	6.93	143.1	5.71	143.1	1.95	143.1	2	143.1	9.18	143.1	-0.93
144	0.24	144	4.84	144	4.72	144	2.46	144	5.4	144	6.89	144	4.48	144	4.7	144	3.52	144	1.47	144	0.24	144	4.17	144	-2.68	144	2.13	144	1.19	144	-3.96	144	-1.29	144	0.76	144	15.8	144	8.33	144	6.35	144	1.99	144	2.62	144	6.74	144	-1.61
144.9	0.78	144.9	4.16	144.9	3.4	144.9	0.85	144.9	1.34	144.9	2.4	144.9	6.71	144.9	6.28	144.9	4.28	144.9	3.48	144.9	-0.84	144.9	4.41	144.9	-0.06	144.9	0.76	144.9	0.33	144.9	-3.56	144.9	-0.64	144.9	1.16	144.9	18.04	144.9	7.02	144.9	4.51	144.9	2.27	144.9	4.06	144.9	10.24	144.9	0.57
145.8	0.29	145.8	4.72	145.8	4.11	145.8	-0.28	145.8	3.79	145.8	6.27	145.8	6.11	145.8	3.76	145.8	3.47	145.8	-0.48	145.8	2.52	145.8	4.12	145.8	-0.43	145.8	-1.41	145.8	1.49	145.8	-6.41	145.8	-0.52	145.8	-0.06	145.8	18.54	145.8	6.8	145.8	6.5	145.8	0.28	145.8	4.87	145.8	8.08	145.8	-0.5
146.7	0.32	146.7	2.97	146.7	3.02	146.7	0.45	146.7	3.32	146.7	5.32	146.7	4.61	146.7	3.51	146.7	3.04	146.7	0.22	146.7	0.48	146.7	4.54	146.7	-2.31	146.7	0.05	146.7	-0.34	146.7	-2.59	146.7	-1.97	146.7	-0.22	146.7	15.53	146.7	6.74	146.7	3.21	146.7	0.06	146.7	4.15	146.7	10.45	146.7	-1.33
147.6	0.95	147.6	1.59	147.6	4.75	147.6	2.04	147.6	5.25	147.6	5.92	147.6	3.47	147.6	3.13	147.6	2.35	147.6	2.95	147.6	4.33	147.6	3.5	147.6	-4.27	147.6	0.77	147.6	-0.25	147.6	-2.87	147.6	0.41	147.6	-0.28	147.6	15.88	147.6	6.88	147.6	4.35	147.6	0.37	147.6	3.28	147.6	9.51	147.6	-0.75
148.5	1.71	148.5	5.16	148.5	3.68	148.5	0.89	148.5	2.26	148.5	4.08	148.5	5.34	148.5	5.01	148.5	1.65	148.5	0.92	148.5	0.48	148.5	2.49	148.5	-1.4	148.5	-0.82	148.5	-0.73	148.5	-3.27	148.5	-0.91	148.5	-1.07	148.5	18.43	148.5	6.23	148.5	4.37	148.5	0.43	148.5	2.95	148.5	9.9	148.5	2.13
149.4	1.27	149.4	4.4	149.4	3.86	149.4	1.98	149.4	4.34	149.4	5.62	149.4	5.24	149.4	4.14	149.4	5.23	149.4	-0.87	149.4	2.18	149.4	4.33	149.4	-3.54	149.4	0.63	149.4	1.06	149.4	-2.15	149.4	-0.02	149.4	-1.18	149.4	14.89	149.4	6.75	149.4	5.24	149.4	3.3	149.4	3.21	149.4	8.71	149.4	-0.88
150.3	0.42	150.3	5.31	150.3	1.84	150.3	0.46	150.3	2.9	150.3	6.07	150.3	5.17	150.3	3.44	150.3	1.11	150.3	1.37	150.3	0.88	150.3	4.74	150.3	0.41	150.3	-0.23	150.3	-0.09	150.3	-1.99	150.3	1.38	150.3	1.32	150.3	16.65	150.3	8.97	150.3	5.85	150.3	1.15	150.3	5.67	150.3	11.23	150.3	-1.25
151.2	0.25	151.2	5.65	151.2	0.64	151.2	3.91	151.2	2.14	151.2	7.35	151.2	4.75	151.2	2.54	151.2	2.56	151.2	1.08	151.2	1.03	151.2	4.71	151.2	-2.98	151.2	-0.55	151.2	-0.04	151.2	-3.99	151.2	0.44	151.2	0.58	151.2	17.7	151.2	8.47	151.2	3.89	151.2	-0.2	151.2	3.83	151.2	7.92	151.2	-0.65
152.1	0.69	152.1	2.39	152.1	4.65	152.1	2.12	152.1	3.69	152.1	4.34	152.1	3.24	152.1	3.79	152.1	4.84	152.1	0.77	152.1	0.39	152.1	2.76	152.1	-4.28	152.1	-0.11	152.1	0.81	152.1	-6.65	152.1	0.36	152.1	-0.23	152.1	19.32	152.1	8.84	152.1	5.74	152.1	-0.74	152.1	5.29	152.1	10.79	152.1	0.77
153	-3.13	153	2.93	153	2.43	153	1.25	153	5.73	153	5.53	153	3.49	153	3.17	153	1.48	153	-1.31	153	1.32	153	3.91	153	-2.92	153	0.14	153	1.27	153	-4	153	0.23	153	-0.51	153	18.04	153	7.66	153	7.93	153	1.21	153	3.93	153	12.17	153	1.56
153.9	2.72	153.9	4.46	153.9	3.06	153.9	1.72	153.9	4.6	153.9	6.84	153.9	6	153.9	3.76	153.9	1.95	153.9	0.25	153.9	1.21	153.9	3.95	153.9	-1.74	153.9	0.08	153.9	0.27	153.9	-4.43	153.9	1.12	153.9	0.37	153.9	16.22	153.9	7.8	153.9	5.94	153.9	-1.4	153.9	3.17	153.9	12.15	153.9	0.07
154.8	0.54	154.8	3.29	154.8	3.33	154.8	4.49	154.8	4.29	154.8	3.03	154.8	5.37	154.8	3.88	154.8	4.34	154.8	3.13	154.8	1.62	154.8	1.28	154.8	-2.64	154.8	-1.91	154.8	-1.64	154.8	-1.93	154.8	-2.54	154.8	-3.78	154.8	18.08	154.8	6.29	154.8	5.09	154.8	2.1	154.8	3.38	154.8	10.21	154.8	1.44
155.7	0.05	155.7	5.34	155.7	0.9	155.7	1.4	155.7	2.35	155.7	5.13	155.7	5.88	155.7	2.72	155.7	4.02	155.7	1.79	155.7	0.95	155.7	0.5	155.7	-1.47	155.7	-1.63	155.7	-0.77	155.7	-1	155.7	1.79	155.7	0.32	155.7	17.15	155.7	6.1	155.7	4.43	155.7	1.44	155.7	3.19	155.7	11.59	155.7	-2.1
156.6	-0.65	156.6	5.54	156.6	3.36	156.6	1.14	156.6	5.65	156.6	4.74	156.6	3.31	156.6	3.78	156.6	2.98	156.6	-1.24	156.6	2.33	156.6	2.58	156.6	-2.72	156.6	0.06	156.6	-0.53	156.6	-5	156.6	-0.39	156.6	-0.8	156.6	18.32	156.6	7.14	156.6	4.39	156.6	-0.18	156.6	5.09	156.6	10.57	156.6	1.89
157.5	-1.01	157.5	4.44	157.5	4.23	157.5	4.37	157.5	2.47	157.5	4.36	157.5	3.02	157.5	6.22	157.5	3.25	157.5	3.49	157.5	0.14	157.5	4.41	157.5	-1.89	157.5	-1.77	157.5	1.42	157.5	-3.12	157.5	-2.41	157.5	-0.98	157.5	16.81	157.5	6.72	157.5	5.34	157.5	1.69	157.5	4.8	157.5	10.67	157.5	-0.07
158.4	1.46	158.4	3.69	158.4	3	158.4	3.18	158.4	5.74	158.4	4.81	158.4	6.88	158.4	4.86	158.4	5.81	158.4	0.67	158.4	1.57	158.4	1.7	158.4	-0.5	158.4	-0.56	158.4	0.95	158.4	-6.49	158.4	-2.78	158.4	-2.4	158.4	17.97	158.4	7.93	158.4	5.44	158.4	1.73	158.4	2.73	158.4	9.74	158.4	-1.43
159.3	-3.05	159.3	5.88	159.3	2.59	159.3	1.09	159.3	3.33	159.3	3.16	159.3	3.36	159.3	2.94	159.3	0.31	159.3	-1.08	159.3	0.33	159.3	3.55	159.3	-2.91	159.3	-0.6	159.3	0.63	159.3	-6.28	159.3	2.2	159.3	0.75	159.3	16.38	159.3	6.24	159.3	5.7	159.3	0.51	159.3	5.94	159.3	9.41	159.3	-1.12
160.2	-2.09	160.2	5.57	160.2	3.96	160.2	2.59	160.2	3.1	160.2	4.87	160.2	5.44	160.2	4.63	160.2	4.06	160.2	-1.87	160.2	0.67	160.2	1.54	160.2	-0.82	160.2	0.94	160.2	-0.49	160.2	-3.64	160.2	-0.68	160.2	-1.55	160.2	19.04	160.2	7.59	160.2	7.07	160.2	1.4	160.2	4.19	160.2	9.79	160.2	0.22
161.1	-1.21	161.1	1.9	161.1	2.93	161.1	0.95	161.1	4.23	161.1	4.96	161.1	5.13	161.1	3.68	161.1	2.31	161.1	1.17	161.1	0.37	161.1	1.79	161.1	-2.87	161.1	-0.75	161.1	0.12	161.1	-5.02	161.1	-1.14	161.1	0.96	161.1	17.71	161.1	6.39	161.1	4.99	161.1	-0.79	161.1	3.56	161.1	12.85	161.1	0.51
162	0.29	162	4.2	162	4.51	162	1.13	162	6.85	162	3.93	162	3.44	162	4.46	162	3.56	162	-0.62	162	1.88	162	3.95	162	-3	162	0.89	162	0.86	162	-4.23	162	-1.79	162	3.29	162	19.16	162	8.23	162	5.28	162	1.23	162	2.3	162	10	162	1.68
162.9	1.54	162.9	1.84	162.9	3.91	162.9	2.38	162.9	3.91	162.9	7.72	162.9	5.85	162.9	4.13	162.9	4.01	162.9	-0.1	162.9	1.23	162.9	5.48	162.9	-4.02	162.9	0.3	162.9	1.75	162.9	-5.99	162.9	0.39	162.9	0.75	162.9	15.09	162.9	8.92	162.9	4.04	162.9	-0.63	162.9	5.14	162.9	10.26	162.9	1.07
163.8	0.73	163.8	3.45	163.8	3.05	163.8	1.84	163.8	5.61	163.8	6.47	163.8	5.14	163.8	3.45	163.8	4.73	163.8	2.48	163.8	1.47	163.8	2.78	163.8	-2.51	163.8	0.86	163.8	2.02	163.8	-4.66	163.8	0.89	163.8	-0.83	163.8	15.38	163.8	6.03	163.8	6.82	163.8	0.71	163.8	4.72	163.8	8.23	163.8	-1.52
164.7	0.15	164.7	5.68	164.7	2.63	164.7	3.38	164.7	5.1	164.7	5.23	164.7	5.12	164.7	4.31	164.7	2.57	164.7	2.79	164.7	3.62	164.7	2.64	164.7	-1.78	164.7	-0.1	164.7	-1.48	164.7	-2.58	164.7	2.96	164.7	-3.16	164.7	15.64	164.7	6.12	164.7	4.55	164.7	1.43	164.7	6.42	164.7	10.78	164.7	0.02
165.6	-1.42	165.6	2.96	165.6	3.32	165.6	2.02	165.6	0.94	165.6	5.06	165.6	4.52	165.6	2.37	165.6	4.8	165.6	0.18	165.6	-2.27	165.6	4.15	165.6	-1.15	165.6	-0.8	165.6	2.48	165.6	-6.08	165.6	-0.71	165.6	-0.17	165.6	16.08	165.6	6.92	165.6	6.99	165.6	1.81	165.6	4.43	165.6	9.52	165.6	-1.66
166.5	-1.2	166.5	6.44	166.5	2.3	166.5	2	166.5	0.94	166.5	3.53	166.5	3.86	166.5	4.9	166.5	3.43	166.5	1.94	166.5	-0.18	166.5	4.9	166.5	-2.05	166.5	0.71	166.5	-1.64	166.5	-3.34	166.5	-1.95	166.5	1.38	166.5	17.48	166.5	7.62	166.5	3.29	166.5	2.82	166.5	5.85	166.5	10.98	166.5	-0.53
167.4	-0.93	167.4	2.66	167.4	4.92	167.4	3.96	167.4	3.32	167.4	4.93	167.4	2.23	167.4	4.7	167.4	4.59	167.4	2.05	167.4	2.93	167.4	2.47	167.4	-2.43	167.4	-0.41	167.4	1.53	167.4	-4.72	167.4	-1.05	167.4	-1.8	167.4	16.56	167.4	7.85	167.4	4.8	167.4	0.71	167.4	2.65	167.4	8.7	167.4	0.46
168.3	-2.88	168.3	5.19	168.3	2.22	168.3	1.2	168.3	4.23	168.3	5.94	168.3	2.84	168.3	3.43	168.3	1.99	168.3	0.96	168.3	1.54	168.3	2.53	168.3	-0.47	168.3	-1.59	168.3	-0.31	168.3	-4.58	168.3	-0.54	168.3	-1.38	168.3	18.36	168.3	7.1	168.3	5.76	168.3	2.81	168.3	1.35	168.3	10.71	168.3	-0.46
169.2	-0.38	169.2	4.44	169.2	2.23	169.2	1.62	169.2	6.26	169.2	6.3	169.2	5.67	169.2	4.97	169.2	6.48	169.2	-0.03	169.2	2.61	169.2	5.29	169.2	-2.12	169.2	-0.82	169.2	1.38	169.2	-3.55	169.2	1.65	169.2	-0.76	169.2	15.83	169.2	7.46	169.2	4.25	169.2	4.22	169.2	7	169.2	8.55	169.2	0.67
170.1	0.16	170.1	3.73	170.1	0.16	170.1	2.52	170.1	5.33	170.1	8.11	170.1	4.45	170.1	4.71	170.1	1.47	170.1	1.67	170.1	2.86	170.1	5.14	170.1	-1.27	170.1	1.54	170.1	2.08	170.1	-3.92	170.1	0.03	170.1	0.57	170.1	17.15	170.1	8.63	170.1	6.49	170.1	0.02	170.1	3.89	170.1	11.28	170.1	-1.13
171	-1.19	171	5.82	171	4.35	171	0.25	171	4.41	171	4.98	171	5.02	171	4.79	171	4.02	171	1.7	171	0.43	171	5.33	171	-2.6	171	0.9	171	0.24	171	-5.33	171	-1.28	171	1.51	171	15.09	171	8.72	171	6.51	171	-0.06	171	6.16	171	10.42	171	-2.34
171.9	-0.08	171.9	3.81	171.9	2.96	171.9	2.14	171.9	4.65	171.9	5.45	171.9	3.39	171.9	5	171.9	3.72	171.9	-0.16	171.9	2.4	171.9	2.02	171.9	-2.61	171.9	0.24	171.9	1.11	171.9	-7.1	171.9	0.5	171.9	-1.75	171.9	17.89	171.9	7.07	171.9	7.43	171.9	0.06	171.9	3.28	171.9	10.31	171.9	-1.84
172.8	-0.97	172.8	5.06	172.8	3.06	172.8	1.64	172.8	2.24	172.8	5.27	172.8	5.29	172.8	6.2	172.8	4.63	172.8	1.18	172.8	0.57	172.8	2.03	172.8	-0.78	172.8	2.42	172.8	4.24	172.8	-2.73	172.8	0.31	172.8	1.78	172.8	17.7	172.8	6.87	172.8	7.72	172.8	2.87	172.8	5	172.8	10.31	172.8	-0.69
173.7	0.18	173.7	2.19	173.7	4.69	173.7	1.92	173.7	3.28	173.7	5.66	173.7	4.45	173.7	4.52	173.7	2.24	173.7	-1.28	173.7	1.35	173.7	1.84	173.7	-2.15	173.7	0.36	173.7	0.61	173.7	-5.38	173.7	0.48	173.7	0.25	173.7	16.93	173.7	6.54	173.7	7.81	173.7	4.48	173.7	6.54	173.7	10.45	173.7	-0.86
174.6	0.47	174.6	3.69	174.6	4.35	174.6	3.76	174.6	2.84	174.6	7.05	174.6	5.89	174.6	4.95	174.6	3.11	174.6	0.11	174.6	-0.04	174.6	3.46	174.6	0.14	174.6	1.79	174.6	-0.35	174.6	-4.55	174.6	-0.83	174.6	2.23	174.6	18.44	174.6	9.22	174.6	6.09	174.6	2.4	174.6	3.88	174.6	10.83	174.6	-2.04
175.5	0.68	175.5	2.49	175.5	2.2	175.5	2.05	175.5	3.39	175.5	7.01	175.5	5.6	175.5	3.33	175.5	3.22	175.5	-0.06	175.5	-1.02	175.5	7.04	175.5	-0.6	175.5	-3.56	175.5	0.48	175.5	-5.55	175.5	-0.24	175.5	2.83	175.5	16.62	175.5	4.8	175.5	5.4	175.5	-0.45	175.5	5.02	175.5	10.06	175.5	-2.93
176.4	0.9	176.4	4.72	176.4	5.19	176.4	3.29	176.4	2.74	176.4	2.86	176.4	4.32	176.4	4.95	176.4	1.73	176.4	1.48	176.4	0.37	176.4	0.98	176.4	0.05	176.4	-1.13	176.4	-2.53	176.4	-4.28	176.4	0.91	176.4	-1.35	176.4	16.72	176.4	6.58	176.4	5.16	176.4	1.36	176.4	5.04	176.4	10.65	176.4	-1.98
177.3	-0.57	177.3	5.13	177.3	6.57	177.3	2	177.3	4.28	177.3	6.29	177.3	3.78	177.3	5.7	177.3	6.22	177.3	1.24	177.3	-0.79	177.3	3.1	177.3	-2.51	177.3	-0.31	177.3	-0.2	177.3	-5.22	177.3	-0.12	177.3	-1.07	177.3	15.19	177.3	8.68	177.3	5.63	177.3	0.85	177.3	3.34	177.3	12.96	177.3	-1.38
178.2	-1.78	178.2	4.27	178.2	2.26	178.2	1.89	178.2	4.13	178.2	1.45	178.2	4.75	178.2	4.58	178.2	2.26	178.2	0.6	178.2	-0.05	178.2	3.17	178.2	-2.18	178.2	-0.65	178.2	2.39	178.2	-2.4	178.2	1.04	178.2	-1.35	178.2	16.08	178.2	6.29	178.2	8.13	178.2	1.48	178.2	4.78	178.2	9.88	178.2	-1.16
179.1	-1.74	179.1	2.42	179.1	4.41	179.1	3.02	179.1	5.51	179.1	4.43	179.1	4.54	179.1	4.37	179.1	2.8	179.1	0.51	179.1	4.05	179.1	2.86	179.1	-2.1	179.1	1.26	179.1	-0.3	179.1	-4.91	179.1	-0.33	179.1	-0.43	179.1	18.58	179.1	9.16	179.1	6.02	179.1	1.72	179.1	3.87	179.1	10.38	179.1	1.33
180	-0.22	180	3.51	180	2.93	180	0.83	180	1.96	180	4.87	180	3.75	180	3.54	180	3.69	180	0.26	180	0.74	180	2.48	180	-2.98	180	-2.42	180	1.7	180	-3.96	180	-0.14	180	0.14	180	16.57	180	6.29	180	6.27	180	0.49	180	4.24	180	9.79	180	-0.38
180.9	0.31	180.9	4.23	180.9	2.62	180.9	2.22	180.9	4.12	180.9	7.42	180.9	6.47	180.9	6.49	180.9	1.31	180.9	1.58	180.9	0.08	180.9	2.92	180.9	-1.11	180.9	0.25	180.9	-2.28	180.9	-4.69	180.9	1.35	180.9	0.69	180.9	17.88	180.9	5.57	180.9	7.39	180.9	0.59	180.9	6.51	180.9	11.99	180.9	-0.52
181.8	0.61	181.8	4.54	181.8	5.21	181.8	1.07	181.8	5.56	181.8	4.17	181.8	3.19	181.8	3.34	181.8	4.2	181.8	-0.03	181.8	1.48	181.8	3.1	181.8	-1.29	181.8	-0.05	181.8	-0.43	181.8	-4.92	181.8	1.14	181.8	-0.3	181.8	15.92	181.8	7.5	181.8	3.67	181.8	2.32	181.8	6.24	181.8	10.86	181.8	-2.71
182.7	0.68	182.7	5.47	182.7	2.91	182.7	1.67	182.7	3.45	182.7	7.19	182.7	5	182.7	3.87	182.7	3.6	182.7	-0.37	182.7	0.79	182.7	6	182.7	-2.18	182.7	-0.1	182.7	1.94	182.7	-5.89	182.7	-0.29	182.7	-2.07	182.7	15.84	182.7	8.08	182.7	7.79	182.7	0.74	182.7	5.12	182.7	7.36	182.7	-2.28
183.6	-1.38	183.6	3.48	183.6	3.53	183.6	2.91	183.6	5.29	183.6	5.85	183.6	3.51	183.6	3.57	183.6	4.08	183.6	0.86	183.6	2.53	183.6	3.03	183.6	-3.85	183.6	-0.2	183.6	1.04	183.6	-4.12	183.6	0.8	183.6	-0.43	183.6	15.93	183.6	7.85	183.6	6.01	183.6	1.01	183.6	4.48	183.6	8.21	183.6	-0.39
184.5	-0.89	184.5	4.27	184.5	3.95	184.5	6.18	184.5	4.1	184.5	3.08	184.5	2.51	184.5	4.19	184.5	3.98	184.5	0.86	184.5	2.73	184.5	2.72	184.5	-3.24	184.5	-1.68	184.5	2.39	184.5	-5.89	184.5	0.49	184.5	-0.01	184.5	18.33	184.5	8.32	184.5	7.09	184.5	-0.61	184.5	6.89	184.5	8.86	184.5	0.13
185.4	-1.16	185.4	4.87	185.4	3.42	185.4	3.19	185.4	5.41	185.4	3.37	185.4	2.57	185.4	4.51	185.4	5.37	185.4	1.84	185.4	0.89	185.4	2.04	185.4	-3.19	185.4	-1.2	185.4	2.22	185.4	-2.48	185.4	-2.31	185.4	0.61	185.4	16.48	185.4	5.4	185.4	7.02	185.4	0.51	185.4	1.98	185.4	11.44	185.4	0.06
186.3	-1.13	186.3	4.87	186.3	4.98	186.3	2.68	186.3	6.1	186.3	2.79	186.3	5.28	186.3	4.83	186.3	1.5	186.3	0.84	186.3	2.09	186.3	1.75	186.3	-3.21	186.3	-0.56	186.3	0.33	186.3	-4.74	186.3	1.55	186.3	-1.38	186.3	16.6	186.3	8.2	186.3	4.08	186.3	3.12	186.3	4.54	186.3	10.64	186.3	-1.15
187.2	1.33	187.2	4.65	187.2	5.61	187.2	0.65	187.2	1.68	187.2	5.91	187.2	4.67	187.2	3.72	187.2	3.47	187.2	0.32	187.2	0.46	187.2	3.77	187.2	0.83	187.2	-3.44	187.2	0.58	187.2	-4.01	187.2	-0.84	187.2	1.66	187.2	17.13	187.2	5.96	187.2	7.61	187.2	2.23	187.2	2.58	187.2	10.41	187.2	0.14
188.1	-1.12	188.1	3.93	188.1	3.82	188.1	1.53	188.1	5.04	188.1	5.02	188.1	5.54	188.1	3.39	188.1	2.82	188.1	0.37	188.1	1.72	188.1	3.78	188.1	-1.33	188.1	-0.56	188.1	2.18	188.1	-5.03	188.1	0.39	188.1	2.12	188.1	16.33	188.1	6.77	188.1	7.01	188.1	-0.56	188.1	5.11	188.1	11.14	188.1	0.44
189	1.08	189	2.33	189	4.81	189	1.57	189	3.65	189	8.11	189	5.12	189	4.39	189	3.44	189	-0.38	189	1.45	189	3.69	189	-2.73	189	-0.37	189	0.17	189	-5.7	189	0.05	189	1.87	189	18.11	189	6.54	189	6.56	189	1.66	189	3.57	189	10.52	189	-0.69
189.9	4.35	189.9	3.52	189.9	4.19	189.9	1.29	189.9	3.61	189.9	4.56	189.9	6.89	189.9	6.9	189.9	5.98	189.9	-1.66	189.9	0.59	189.9	3.59	189.9	-0.9	189.9	-1.83	189.9	-0.84	189.9	-3.99	189.9	0.26	189.9	2.18	189.9	16.95	189.9	7.06	189.9	5.09	189.9	0.52	189.9	3.77	189.9	8.68	189.9	-0.48
190.8	-1.23	190.8	5.14	190.8	4.08	190.8	2.05	190.8	3.27	190.8	5.37	190.8	4.6	190.8	5.48	190.8	2.97	190.8	1.3	190.8	1.21	190.8	0.26	190.8	-2.37	190.8	0.35	190.8	1.27	190.8	-4.51	190.8	0.6	190.8	-2.95	190.8	17.64	190.8	7.4	190.8	8.27	190.8	2.32	190.8	4.01	190.8	7.94	190.8	-0.93
191.7	0.84	191.7	3.2	191.7	3.39	191.7	2	191.7	3.71	191.7	6.48	191.7	7.95	191.7	2.86	191.7	5.18	191.7	0.42	191.7	1.02	191.7	2.39	191.7	0.03	191.7	-1.55	191.7	1.8	191.7	-4.61	191.7	2.64	191.7	0.83	191.7	18.3	191.7	7.4	191.7	4.89	191.7	2.53	191.7	7.81	191.7	12.75	191.7	-0.16
192.6	-1.32	192.6	2.97	192.6	4.47	192.6	2.8	192.6	7.38	192.6	5.3	192.6	4.32	192.6	4.13	192.6	4.31	192.6	0.38	192.6	3.65	192.6	0.72	192.6	-0.77	192.6	-1.47	192.6	-0.53	192.6	-3.55	192.6	3.17	192.6	-1.89	192.6	17.24	192.6	7.18	192.6	7.09	192.6	0.84	192.6	5.06	192.6	10.6	192.6	-1.79
193.5	-0.29	193.5	2.53	193.5	5.02	193.5	2.65	193.5	2.89	193.5	6.33	193.5	4.73	193.5	3.17	193.5	4.22	193.5	-0.87	193.5	0.42	193.5	3.32	193.5	-2.13	193.5	-0.64	193.5	1.23	193.5	-4.36	193.5	2.29	193.5	-1.14	193.5	17.95	193.5	7.22	193.5	8.73	193.5	2.76	193.5	7.38	193.5	7.34	193.5	-0.55
194.4	2.21	194.4	3.61	194.4	1.61	194.4	3.58	194.4	3.3	194.4	6	194.4	6.48	194.4	7.71	194.4	2.67	194.4	3.7	194.4	1.64	194.4	5.44	194.4	-1.93	194.4	0.09	194.4	-0.84	194.4	-2.8	194.4	-0.69	194.4	-0.6	194.4	16.89	194.4	8.07	194.4	6.47	194.4	1.45	194.4	2.87	194.4	12.29	194.4	-0.07
195.3	-0.04	195.3	3.96	195.3	3.94	195.3	1.1	195.3	2.54	195.3	4.48	195.3	4.13	195.3	7.07	195.3	4.39	195.3	-0.87	195.3	0.71	195.3	1.29	195.3	-5.09	195.3	1.11	195.3	1.71	195.3	-4.26	195.3	1.17	195.3	-0.61	195.3	14.74	195.3	7.61	195.3	8.25	195.3	2.9	195.3	5.81	195.3	9.32	195.3	-1.59
196.2	-0.59	196.2	5.13	196.2	6.3	196.2	0.32	196.2	4.09	196.2	5.62	196.2	3.43	196.2	4.44	196.2	5.59	196.2	-0.69	196.2	0.57	196.2	4.21	196.2	-3.04	196.2	-0.46	196.2	0.81	196.2	-4.89	196.2	-2.01	196.2	-0.56	196.2	16.29	196.2	8.71	196.2	7.02	196.2	1.42	196.2	2.93	196.2	10.63	196.2	-2.13
197.1	-0.25	197.1	4.89	197.1	3.52	197.1	3.81	197.1	4.32	197.1	6.25	197.1	6.52	197.1	5.33	197.1	5.15	197.1	2.11	197.1	0.07	197.1	4.71	197.1	0.8	197.1	-0.64	197.1	0.08	197.1	-5.02	197.1	-1.94	197.1	0.23	197.1	19.03	197.1	8.2	197.1	7.3	197.1	1.73	197.1	4.06	197.1	10.57	197.1	1.69
198	-1.11	198	5.56	198	3.5	198	4.6	198	4.61	198	5.76	198	4.32	198	4.86	198	6.12	198	1.41	198	-0.45	198	2.01	198	-4.7	198	0.22	198	1.75	198	-3.47	198	-0.55	198	-1.9	198	14.71	198	7.33	198	5.22	198	2.35	198	4.77	198	10.84	198	-2.48
198.9	-1.03	198.9	4.58	198.9	4.48	198.9	2.08	198.9	4.17	198.9	5.35	198.9	6.72	198.9	4.45	198.9	3.64	198.9	0	198.9	1.38	198.9	5.41	198.9	-0.44	198.9	-2.73	198.9	0.19	198.9	-5.95	198.9	1.47	198.9	3.64	198.9	16.48	198.9	8.71	198.9	7.1	198.9	-0.62	198.9	6.05	198.9	11.19	198.9	-0.78
199.8	0.37	199.8	4.96	199.8	6.54	199.8	0.68	199.8	4.53	199.8	5.55	199.8	6.64	199.8	5.26	199.8	3.76	199.8	-1.35	199.8	1.17	199.8	2.5	199.8	-1.68	199.8	0.02	199.8	0.07	199.8	-3.98	199.8	-0.34	199.8	0.32	199.8	19.38	199.8	7.34	199.8	4.97	199.8	1.66	199.8	5.96	199.8	11.17	199.8	1.66
200.7	2.4	200.7	3.04	200.7	4.06	200.7	5.04	200.7	6.16	200.7	7.02	200.7	4.61	200.7	4.08	200.7	2.85	200.7	-0.52	200.7	3.27	200.7	0.47	200.7	-4.36	200.7	-0.93	200.7	-1.16	200.7	-5.84	200.7	1.18	200.7	-1.42	200.7	16.7	200.7	9.78	200.7	7.08	200.7	0.59	200.7	8.3	200.7	9.14	200.7	-1.39
201.6	0.07	201.6	3.98	201.6	7.5	201.6	1.2	201.6	4.29	201.6	7.47	201.6	2.98	201.6	5.13	201.6	4.24	201.6	2.17	201.6	1.42	201.6	4.4	201.6	-4.97	201.6	0.49	201.6	1.78	201.6	-3.17	201.6	2.52	201.6	-1.01	201.6	15.73	201.6	8.33	201.6	5.61	201.6	1.76	201.6	6.61	201.6	9.53	201.6	-0.3
202.5	-0.33	202.5	4.58	202.5	3.88	202.5	2.8	202.5	4.96	202.5	6.9	202.5	5.46	202.5	4.32	202.5	5.17	202.5	2.88	202.5	-0.61	202.5	3.02	202.5	-0.65	202.5	0.02	202.5	-0.46	202.5	-2.77	202.5	-0.09	202.5	-1.5	202.5	16.64	202.5	9.06	202.5	7.51	202.5	1.36	202.5	4.58	202.5	10.89	202.5	0.91
203.4	1.37	203.4	5.24	203.4	4.3	203.4	-0.27	203.4	4.92	203.4	7.83	203.4	4.46	203.4	6.41	203.4	4.11	203.4	-0.69	203.4	2.93	203.4	4.07	203.4	-4.31	203.4	0.01	203.4	1.73	203.4	-5.05	203.4	0.78	203.4	-0.03	203.4	17.25	203.4	7.65	203.4	7.37	203.4	0.44	203.4	4.61	203.4	8.8	203.4	0.51
204.3	-0.15	204.3	3.75	204.3	3.8	204.3	0.7	204.3	5.29	204.3	8.79	204.3	5.18	204.3	5.35	204.3	4.87	204.3	-0.19	204.3	2.06	204.3	3.48	204.3	-0.28	204.3	-0.69	204.3	2.45	204.3	-6.07	204.3	0.68	204.3	0.72	204.3	19.5	204.3	7.94	204.3	7.77	204.3	2.78	204.3	3.82	204.3	10.07	204.3	2.2
205.2	1.82	205.2	4.96	205.2	7.16	205.2	1.31	205.2	7.53	205.2	5.23	205.2	6.63	205.2	5.25	205.2	4.25	205.2	0.29	205.2	3.84	205.2	4.28	205.2	-1.88	205.2	-1.48	205.2	-0.28	205.2	-5.64	205.2	-0.22	205.2	1.34	205.2	16.07	205.2	8.19	205.2	5.42	205.2	-0.35	205.2	4.74	205.2	14.09	205.2	-1.26
206.1	0.01	206.1	4.76	206.1	3.5	206.1	1.95	206.1	4.12	206.1	3.62	206.1	3.62	206.1	4.5	206.1	4.06	206.1	1.96	206.1	-0.02	206.1	4.3	206.1	-2	206.1	-0.74	206.1	0.16	206.1	-4.07	206.1	-0.26	206.1	2.81	206.1	15.71	206.1	6.61	206.1	5.46	206.1	3.05	206.1	3.27	206.1	11.28	206.1	-3.51
207	-0.44	207	3.28	207	4.34	207	2.86	207	7.05	207	5.56	207	3.37	207	2.63	207	3.48	207	0.63	207	0.94	207	3.99	207	-1.94	207	-1.35	207	0.38	207	-4.19	207	1.29	207	0.55	207	17.97	207	8.92	207	6.56	207	1.41	207	5.68	207	11.41	207	2.38
207.9	0.36	207.9	3.39	207.9	4.87	207.9	3.16	207.9	4.5	207.9	6.93	207.9	4.31	207.9	4.88	207.9	4.78	207.9	1.71	207.9	-0.03	207.9	4.64	207.9	-3.6	207.9	1.06	207.9	-1.27	207.9	-4.26	207.9	-0.44	207.9	-1.33	207.9	18.95	207.9	8.75	207.9	5.89	207.9	3.31	207.9	5.65	207.9	10.61	207.9	1.06
208.8	0.15	208.8	5.37	208.8	3.91	208.8	0.61	208.8	6.41	208.8	1.67	208.8	3.09	208.8	5.78	208.8	5.79	208.8	0.39	208.8	1.57	208.8	5.8	208.8	-1.29	208.8	0.51	208.8	1.4	208.8	-4.8	208.8	-1.19	208.8	2.04	208.8	17.65	208.8	7	208.8	8.82	208.8	1.88	208.8	4.15	208.8	12.31	208.8	-2.95
209.7	-0.21	209.7	7.48	209.7	5.9	209.7	1.85	209.7	3.41	209.7	4.72	209.7	3.88	209.7	4.31	209.7	3.94	209.7	3.94	209.7	2.8	209.7	3.38	209.7	-1.53	209.7	-1.48	209.7	0.85	209.7	-3.81	209.7	-0.76	209.7	0.38	209.7	16.97	209.7	8.52	209.7	6.62	209.7	1.65	209.7	4.99	209.7	12.63	209.7	-1.86
210.6	0.38	210.6	2.93	210.6	7.07	210.6	4.05	210.6	4.3	210.6	7.36	210.6	2.58	210.6	4.28	210.6	4.82	210.6	1.75	210.6	2.29	210.6	7.1	210.6	-0.35	210.6	-0.43	210.6	0.75	210.6	-3.67	210.6	2.7	210.6	1.79	210.6	17.54	210.6	7.05	210.6	8.81	210.6	0.96	210.6	7.28	210.6	11.03	210.6	0.7
211.5	-0.51	211.5	4.43	211.5	3.54	211.5	0.4	211.5	5.84	211.5	5.87	211.5	4.33	211.5	5.02	211.5	4.02	211.5	0.26	211.5	1.45	211.5	3.05	211.5	-2.95	211.5	0.27	211.5	1.72	211.5	-5.77	211.5	-0.82	211.5	-1.32	211.5	16.55	211.5	10.12	211.5	5.92	211.5	1.03	211.5	5.87	211.5	9.98	211.5	-1.35
212.4	0.97	212.4	7.31	212.4	3.38	212.4	-0.46	212.4	3.25	212.4	6.43	212.4	3.67	212.4	5.56	212.4	5.38	212.4	-1.61	212.4	0.96	212.4	5.47	212.4	-3.77	212.4	-0.7	212.4	-1.27	212.4	-6.74	212.4	-0.2	212.4	1.31	212.4	16.58	212.4	9.11	212.4	5.09	212.4	1.78	212.4	6.13	212.4	12.12	212.4	1.92
213.3	1.06	213.3	3.16	213.3	4.71	213.3	2.46	213.3	5.1	213.3	6.21	213.3	4.18	213.3	3.24	213.3	4.46	213.3	0.28	213.3	0.38	213.3	4.2	213.3	-3.58	213.3	-0.09	213.3	-0.93	213.3	-5.75	213.3	0.1	213.3	0.18	213.3	17.63	213.3	8.04	213.3	5.99	213.3	2.28	213.3	4.53	213.3	11.13	213.3	-1.43
214.2	1.06	214.2	4.3	214.2	3.21	214.2	3.77	214.2	8.4	214.2	5.52	214.2	4.99	214.2	6.04	214.2	4.9	214.2	-1.19	214.2	3.34	214.2	4.2	214.2	-1	214.2	-0.53	214.2	2.42	214.2	-4.33	214.2	0.19	214.2	-1.3	214.2	19.16	214.2	7.36	214.2	6.4	214.2	3.13	214.2	5.75	214.2	9	214.2	-0.31
215.1	0.38	215.1	4.54	215.1	5.72	215.1	3.27	215.1	3.94	215.1	6.08	215.1	2.37	215.1	6.86	215.1	4.93	215.1	-1.45	215.1	1.04	215.1	2.37	215.1	-5.03	215.1	-1.16	215.1	0.39	215.1	-4.41	215.1	-1.28	215.1	-1.1	215.1	14.35	215.1	4.62	215.1	7.73	215.1	0.81	215.1	3.19	215.1	10.4	215.1	-1.87
216	-1.16	216	2.91	216	3.45	216	3.66	216	3.06	216	7.76	216	2.3	216	4.55	216	3.91	216	-1.55	216	0.84	216	5.54	216	-4.57	216	-0.51	216	1.38	216	-5.59	216	-2.65	216	0.85	216	15.83	216	6.96	216	7.07	216	3.62	216	4.71	216	10.94	216	-0.1
216.9	2.42	216.9	4.29	216.9	4.04	216.9	0.09	216.9	5.05	216.9	4.86	216.9	6.71	216.9	6.66	216.9	2.22	216.9	-2.25	216.9	0.55	216.9	2.24	216.9	0.15	216.9	-0.24	216.9	-0.8	216.9	-6.17	216.9	-1.4	216.9	-2.14	216.9	16.73	216.9	8.35	216.9	5.81	216.9	1.15	216.9	4.48	216.9	10.24	216.9	0.46
217.8	1.74	217.8	8.88	217.8	4.8	217.8	1.81	217.8	5.39	217.8	4.37	217.8	3.55	217.8	7.67	217.8	5.02	217.8	0.76	217.8	0.72	217.8	4.4	217.8	-1.69	217.8	-0.3	217.8	0.79	217.8	-7.16	217.8	-2.02	217.8	0.77	217.8	18.96	217.8	7.39	217.8	4.35	217.8	1.73	217.8	6.92	217.8	10.54	217.8	0.35
218.7	0.65	218.7	5.57	218.7	5.55	218.7	1.45	218.7	5.37	218.7	7.57	218.7	5.06	218.7	2.93	218.7	3.87	218.7	-0.85	218.7	0.01	218.7	4.4	218.7	-2.05	218.7	-3.32	218.7	1.24	218.7	-4.47	218.7	-0.43	218.7	-1.67	218.7	16.07	218.7	6.23	218.7	7.89	218.7	3.29	218.7	5.94	218.7	9.86	218.7	-0.18
219.6	-1.27	219.6	4.06	219.6	3.99	219.6	3.17	219.6	4.28	219.6	5.84	219.6	4.95	219.6	4.53	219.6	2.72	219.6	0.53	219.6	0.38	219.6	4.39	219.6	-2.2	219.6	-1.74	219.6	1.1	219.6	-6.12	219.6	0.86	219.6	1.44	219.6	14.46	219.6	5.97	219.6	6.96	219.6	1.36	219.6	5.85	219.6	12.24	219.6	-0.67
220.5	1.8	220.5	4.75	220.5	3.94	220.5	4	220.5	4.54	220.5	6.06	220.5	5.46	220.5	3.61	220.5	3.78	220.5	1.05	220.5	1.53	220.5	3.62	220.5	-1.98	220.5	-0.63	220.5	-0.2	220.5	-4.5	220.5	-0.72	220.5	1.05	220.5	16.13	220.5	8.22	220.5	5.83	220.5	0.55	220.5	6.18	220.5	13.94	220.5	-1.66
221.4	0.42	221.4	4.46	221.4	5.13	221.4	1.52	221.4	4.28	221.4	4.25	221.4	3.04	221.4	5.42	221.4	5.35	221.4	0.41	221.4	1.48	221.4	3.38	221.4	-5.04	221.4	-0.6	221.4	-0.73	221.4	-2.63	221.4	3.12	221.4	-1.2	221.4	16.55	221.4	8.72	221.4	6.91	221.4	3.52	221.4	7.39	221.4	12.46	221.4	-1.58
222.3	0.05	222.3	2.83	222.3	4.62	222.3	-0.67	222.3	5.17	222.3	5.38	222.3	3.81	222.3	5.6	222.3	3.84	222.3	0.27	222.3	0.5	222.3	3.75	222.3	-3.39	222.3	-0.24	222.3	-1.69	222.3	-3.84	222.3	-1.38	222.3	-1.64	222.3	17.42	222.3	8.97	222.3	5.14	222.3	-0.41	222.3	5.9	222.3	9.91	222.3	1.14
223.2	0.58	223.2	3.36	223.2	3.33	223.2	2.65	223.2	6.15	223.2	7.06	223.2	4.8	223.2	5.61	223.2	5.22	223.2	-0.57	223.2	2.9	223.2	3.99	223.2	-2.3	223.2	1.22	223.2	0.72	223.2	-6.99	223.2	0.18	223.2	1.65	223.2	17.53	223.2	6.52	223.2	8.62	223.2	1.09	223.2	5.08	223.2	11.03	223.2	-1.93
224.1	-0.57	224.1	4.1	224.1	2.7	224.1	1.38	224.1	4.43	224.1	7.5	224.1	2.46	224.1	5.03	224.1	4.44	224.1	-0.92	224.1	-0.58	224.1	6.06	224.1	-3.93	224.1	-1.15	224.1	0	224.1	-6.67	224.1	-0.25	224.1	0.44	224.1	17.65	224.1	8.32	224.1	7.55	224.1	1.89	224.1	7.58	224.1	9.85	224.1	1.66
225	-2.46	225	5.07	225	2	225	3.15	225	7.31	225	5.25	225	3.87	225	7.1	225	3.91	225	-1.88	225	1.66	225	2.29	225	-4.6	225	-1.68	225	0.65	225	-4.67	225	-1.68	225	-0.18	225	16.74	225	7.11	225	7.9	225	1.33	225	4.96	225	10.18	225	1.19
225.9	-1.42	225.9	5.83	225.9	3.5	225.9	0.89	225.9	4.59	225.9	6.49	225.9	2.35	225.9	5.53	225.9	3.06	225.9	0.14	225.9	-0.54	225.9	4.16	225.9	-4.07	225.9	0.24	225.9	2.17	225.9	-3.77	225.9	0.27	225.9	-1.33	225.9	15.68	225.9	7.6	225.9	8.18	225.9	2.71	225.9	4.57	225.9	9.59	225.9	-0.26
226.8	2.67	226.8	5.14	226.8	5.47	226.8	1.66	226.8	6.38	226.8	3.63	226.8	4.24	226.8	8.44	226.8	5.16	226.8	0.62	226.8	1.61	226.8	2.52	226.8	-5.06	226.8	1.39	226.8	0.6	226.8	-5.97	226.8	-2.49	226.8	0.56	226.8	16.47	226.8	9.1	226.8	7.07	226.8	3.44	226.8	4.81	226.8	12.13	226.8	-0.34
227.7	-0.31	227.7	2.21	227.7	8.16	227.7	1.22	227.7	5.14	227.7	6.73	227.7	4.37	227.7	4.54	227.7	3.51	227.7	-4.02	227.7	0.19	227.7	5.35	227.7	-2.78	227.7	0.54	227.7	-1.23	227.7	-9.34	227.7	-1.25	227.7	-0.03	227.7	15.67	227.7	10.85	227.7	5.11	227.7	0.85	227.7	4.82	227.7	10.79	227.7	-0.96
228.6	-0.99	228.6	5.89	228.6	4.06	228.6	2.26	228.6	4.88	228.6	5.74	228.6	4.55	228.6	3.51	228.6	5.02	228.6	0.54	228.6	-0.41	228.6	5.5	228.6	-2.03	228.6	-2.17	228.6	2.09	228.6	-4.7	228.6	-1.57	228.6	0.76	228.6	14.72	228.6	9.07	228.6	9.19	228.6	2.21	228.6	4.19	228.6	10.65	228.6	1.43
229.5	1.3	229.5	4.62	229.5	6.73	229.5	1.31	229.5	6.03	229.5	4.92	229.5	5.06	229.5	6.62	229.5	6.32	229.5	0.56	229.5	1.33	229.5	2.47	229.5	-1.54	229.5	-2.6	229.5	1.06	229.5	-6.27	229.5	-1.55	229.5	-0.54	229.5	15.41	229.5	6.3	229.5	6.34	229.5	0.72	229.5	4.59	229.5	10.02	229.5	-1.23
230.4	-1.3	230.4	6.29	230.4	6.51	230.4	1.78	230.4	4.46	230.4	7.9	230.4	4.06	230.4	5.98	230.4	6.47	230.4	-0.46	230.4	2.04	230.4	3.66	230.4	-3.84	230.4	-1.56	230.4	1.84	230.4	-7.47	230.4	1.63	230.4	-3.76	230.4	17.32	230.4	9.26	230.4	8.18	230.4	-0.51	230.4	6.57	230.4	9.03	230.4	-1.28
231.3	1.01	231.3	6.33	231.3	5.68	231.3	1.97	231.3	7.23	231.3	6.44	231.3	5.69	231.3	5.41	231.3	6.91	231.3	-1.02	231.3	0.56	231.3	2.32	231.3	0.02	231.3	0.22	231.3	2.87	231.3	-3.55	231.3	-0.62	231.3	0.34	231.3	16.07	231.3	9.22	231.3	5.82	231.3	3.61	231.3	7.98	231.3	13.06	231.3	-1.03
232.2	0.34	232.2	4.5	232.2	4.96	232.2	4.27	232.2	7.45	232.2	4.93	232.2	2.76	232.2	5.12	232.2	4.15	232.2	-0.09	232.2	1.72	232.2	2.48	232.2	-2.44	232.2	-0.8	232.2	0.12	232.2	-6.68	232.2	0.08	232.2	-1.15	232.2	17.34	232.2	9.16	232.2	7.92	232.2	1.93	232.2	5.38	232.2	12.54	232.2	-0.32
233.1	-0.68	233.1	4.58	233.1	6.69	233.1	1.64	233.1	4.23	233.1	6.81	233.1	3.24	233.1	4.22	233.1	5.21	233.1	0.06	233.1	1.33	233.1	5.26	233.1	-4.11	233.1	2.27	233.1	0.5	233.1	-5.16	233.1	-1.42	233.1	0.25	233.1	17.24	233.1	9.78	233.1	8.15	233.1	2.45	233.1	6	233.1	12.18	233.1	0.94
234	0.8	234	5.79	234	5.43	234	2.57	234	3.95	234	1.96	234	7	234	6.34	234	3.74	234	-0.22	234	0.19	234	1.51	234	0.09	234	-0.02	234	-0.74	234	-4.32	234	-1.4	234	-3.43	234	17.68	234	8.27	234	7.36	234	1.31	234	5.76	234	8.39	234	-0.73
234.9	-0.1	234.9	4.58	234.9	1.8	234.9	0.51	234.9	3.66	234.9	5.01	234.9	5.55	234.9	8.27	234.9	4.39	234.9	-1.03	234.9	0.35	234.9	2.26	234.9	-2.27	234.9	-1.62	234.9	0.39	234.9	-6.69	234.9	-0.49	234.9	-2.5	234.9	16.17	234.9	6.89	234.9	6.01	234.9	1.03	234.9	4.89	234.9	10.48	234.9	0.52
235.8	2.16	235.8	5.24	235.8	6.2	235.8	2.79	235.8	3.35	235.8	5.71	235.8	6.07	235.8	6.1	235.8	5.67	235.8	1.64	235.8	-0.32	235.8	4.16	235.8	-2.83	235.8	-0.26	235.8	0.83	235.8	-3.87	235.8	0.15	235.8	-0.13	235.8	17.57	235.8	8.83	235.8	7.66	235.8	3.79	235.8	3.64	235.8	10.58	235.8	-0.95
236.7	1.64	236.7	7.73	236.7	4.99	236.7	1.51	236.7	4.05	236.7	7.64	236.7	5.75	236.7	6.98	236.7	4.33	236.7	0.2	236.7	-0.46	236.7	6.23	236.7	-1.61	236.7	-0.16	236.7	0.44	236.7	-5.69	236.7	-1.69	236.7	2.02	236.7	14.92	236.7	9.29	236.7	5.76	236.7	0.12	236.7	5.64	236.7	11.68	236.7	-2.96
237.6	3.37	237.6	2.45	237.6	4.51	237.6	1.42	237.6	5.62	237.6	6.77	237.6	6.53	237.6	6.44	237.6	5.78	237.6	2.21	237.6	-0.47	237.6	4.44	237.6	-2.27	237.6	0.28	237.6	2.96	237.6	-4.23	237.6	0.34	237.6	-2.62	237.6	16.37	237.6	10.11	237.6	5.94	237.6	2.77	237.6	5.25	237.6	7.35	237.6	-0.42
238.5	0.91	238.5	5.07	238.5	3.37	238.5	2.75	238.5	7.11	238.5	4.72	238.5	4.06	238.5	6.22	238.5	3.3	238.5	-2.03	238.5	0.44	238.5	4.63	238.5	-3.58	238.5	-1.27	238.5	2.95	238.5	-6.22	238.5	-1.78	238.5	-1.28	238.5	16.14	238.5	9.6	238.5	9.17	238.5	1.59	238.5	6.93	238.5	10.9	238.5	-0.18
239.4	0.76	239.4	4.39	239.4	6.19	239.4	1.9	239.4	3.43	239.4	7.74	239.4	6.46	239.4	5.13	239.4	5.06	239.4	1.76	239.4	-0.31	239.4	2.52	239.4	-1.23	239.4	-0.03	239.4	0.56	239.4	-5.64	239.4	-0.71	239.4	-2.8	239.4	16.12	239.4	9.1	239.4	6.31	239.4	2.91	239.4	5.45	239.4	8.76	239.4	-0.85
240.3	1.22	240.3	5.45	240.3	5.72	240.3	2.46	240.3	4.19	240.3	7.09	240.3	6.42	240.3	6.72	240.3	5.43	240.3	2.45	240.3	0.59	240.3	4.4	240.3	-1.82	240.3	-1.82	240.3	1.95	240.3	-3.72	240.3	-1.93	240.3	-2.2	240.3	14.62	240.3	8.49	240.3	7.2	240.3	2.66	240.3	5.27	240.3	10.99	240.3	-3.04
241.2	0.47	241.2	6.46	241.2	3.62	241.2	1.12	241.2	6	241.2	8.09	241.2	3.87	241.2	3.72	241.2	2.73	241.2	-2.02	241.2	0.21	241.2	3.93	241.2	-1.59	241.2	-1.14	241.2	1.6	241.2	-6.5	241.2	0.8	241.2	-1.15	241.2	18.78	241.2	6.43	241.2	5.16	241.2	3.72	241.2	6.24	241.2	7.92	241.2	-0.14
242.1	-1.51	242.1	7.15	242.1	6.49	242.1	2.26	242.1	4.07	242.1	6.67	242.1	3.17	242.1	6.13	242.1	3.28	242.1	1.05	242.1	0.23	242.1	5.35	242.1	-1.82	242.1	-1.39	242.1	-1.06	242.1	-6.69	242.1	-3.47	242.1	0.78	242.1	17.23	242.1	7.77	242.1	5.61	242.1	1.18	242.1	4.73	242.1	11.98	242.1	-0.12
243	1.18	243	4.44	243	4.22	243	2.05	243	4.29	243	6.77	243	4.59	243	5.71	243	3.28	243	-0.93	243	0.5	243	5.85	243	-4.01	243	-0.89	243	0.32	243	-4.01	243	-0.56	243	0.79	243	16.63	243	9.34	243	7.28	243	2.21	243	4.86	243	11.44	243	-1.02
243.9	-0.66	243.9	5.28	243.9	4.39	243.9	0.95	243.9	4.5	243.9	8.86	243.9	3.45	243.9	7.25	243.9	4.61	243.9	1.24	243.9	-0.22	243.9	4.41	243.9	-3.63	243.9	1.11	243.9	1.5	243.9	-5.31	243.9	-2.86	243.9	-2.18	243.9	15.81	243.9	10.1	243.9	6.39	243.9	-0.89	243.9	6.25	243.9	9.32	243.9	-1.1
244.8	0.49	244.8	6.17	244.8	2.61	244.8	3.61	244.8	4.38	244.8	7.29	244.8	5.7	244.8	7.68	244.8	2.41	244.8	0.23	244.8	0.12	244.8	4.15	244.8	-1.32	244.8	-0.82	244.8	2.19	244.8	-2.69	244.8	-1.53	244.8	0.19	244.8	17.35	244.8	9.34	244.8	7.85	244.8	2.7	244.8	6.5	244.8	12.12	244.8	1
245.7	0.18	245.7	6.25	245.7	4.74	245.7	1.78	245.7	7.01	245.7	6.74	245.7	5.66	245.7	7.53	245.7	4.49	245.7	-0.28	245.7	1.81	245.7	4.83	245.7	-2.88	245.7	-0.96	245.7	0.65	245.7	-5.28	245.7	1.47	245.7	-0.98	245.7	16.35	245.7	6.35	245.7	8.04	245.7	1.54	245.7	7.21	245.7	11.6	245.7	-0.82
246.6	0.65	246.6	6.32	246.6	4.22	246.6	2.13	246.6	8.33	246.6	6.23	246.6	6.58	246.6	4.39	246.6	3.82	246.6	-0.37	246.6	4.71	246.6	3.45	246.6	-3.82	246.6	-1.75	246.6	1.34	246.6	-1.28	246.6	0	246.6	0.49	246.6	15.9	246.6	8.19	246.6	8.86	246.6	5.42	246.6	6.69	246.6	10.25	246.6	-0.27
247.5	-0.01	247.5	4.7	247.5	4.94	247.5	2.85	247.5	3.44	247.5	7.74	247.5	5.58	247.5	5.33	247.5	6.44	247.5	-0.05	247.5	2.83	247.5	5.51	247.5	-2.11	247.5	-0.46	247.5	1.19	247.5	-7.03	247.5	0.88	247.5	1.15	247.5	16.52	247.5	9	247.5	8.03	247.5	2.79	247.5	7.26	247.5	10.74	247.5	1.59
248.4	2.45	248.4	4.71	248.4	3.82	248.4	2.37	248.4	3.19	248.4	6.78	248.4	6.11	248.4	5.57	248.4	5.43	248.4	-1.83	248.4	-1.59	248.4	4.77	248.4	-2.34	248.4	0.25	248.4	3.39	248.4	-6.55	248.4	-1.2	248.4	0.45	248.4	15.55	248.4	9.8	248.4	9.38	248.4	3.54	248.4	6.88	248.4	10.67	248.4	0.4
249.3	-1.07	249.3	3.48	249.3	4.12	249.3	4.25	249.3	4.92	249.3	4.41	249.3	4.35	249.3	5.04	249.3	3.73	249.3	1.39	249.3	1.17	249.3	4.93	249.3	-4.29	249.3	0.19	249.3	-0.31	249.3	-4.52	249.3	-0.99	249.3	1.28	249.3	14.24	249.3	10.43	249.3	8.32	249.3	4.06	249.3	5.92	249.3	11.08	249.3	-0.6
250.2	0.48	250.2	6.03	250.2	6.22	250.2	2.8	250.2	5.6	250.2	8.23	250.2	4.46	250.2	8.09	250.2	4.54	250.2	-0.28	250.2	1.79	250.2	5.64	250.2	-4.36	250.2	-1.02	250.2	0.4	250.2	-5.64	250.2	-1.83	250.2	-0.07	250.2	17.22	250.2	6.23	250.2	7.42	250.2	5.16	250.2	5.97	250.2	9.78	250.2	-1.1
251.1	0.17	251.1	4.78	251.1	3.17	251.1	1.42	251.1	6.5	251.1	6.06	251.1	4.16	251.1	5.04	251.1	4.52	251.1	-1.27	251.1	2.29	251.1	5.15	251.1	-1.58	251.1	-1.67	251.1	3.31	251.1	-5.02	251.1	-3.45	251.1	-0.25	251.1	15.75	251.1	9.8	251.1	5.51	251.1	2.07	251.1	2.07	251.1	11.56	251.1	-1.73
252	0.17	252	5.16	252	4.75	252	3.21	252	6.71	252	8.25	252	4.89	252	3.3	252	3.6	252	2.85	252	0.62	252	5.59	252	-2.32	252	-3.6	252	-0.78	252	-6.94	252	0.35	252	1.16	252	19.03	252	7.86	252	7.09	252	-1.1	252	5.75	252	12.69	252	0.83
252.9	0.59	252.9	4.31	252.9	6.37	252.9	2.32	252.9	5.46	252.9	6.7	252.9	5.68	252.9	7.36	252.9	5.31	252.9	-1.2	252.9	2.87	252.9	3.52	252.9	-1.2	252.9	-2.06	252.9	0.6	252.9	-6.86	252.9	-1.95	252.9	0.21	252.9	15	252.9	8.24	252.9	8.34	252.9	2.67	252.9	5.57	252.9	13.3	252.9	-1.38
253.8	0.4	253.8	7.09	253.8	5.4	253.8	2.52	253.8	5.49	253.8	4.61	253.8	4.03	253.8	6.31	253.8	3.93	253.8	-0.66	253.8	0.03	253.8	2.52	253.8	-3.58	253.8	0.22	253.8	0.99	253.8	-7.69	253.8	-1.26	253.8	-0.4	253.8	15.22	253.8	8.49	253.8	9.55	253.8	1.39	253.8	8.08	253.8	9.01	253.8	-1.65
254.7	-1.89	254.7	6.97	254.7	2.61	254.7	3.4	254.7	7.91	254.7	5.42	254.7	4.03	254.7	6.82	254.7	4.52	254.7	1.49	254.7	1.38	254.7	3.36	254.7	-2.85	254.7	-0.85	254.7	1.83	254.7	-5.22	254.7	-0.79	254.7	-1.67	254.7	16.12	254.7	11.23	254.7	9.3	254.7	-0.65	254.7	5.37	254.7	11.28	254.7	1.27
255.6	-0.15	255.6	6.86	255.6	5.08	255.6	3.05	255.6	5.09	255.6	4.98	255.6	3	255.6	9.43	255.6	6.18	255.6	1.43	255.6	2.56	255.6	2.72	255.6	-2.7	255.6	-1.83	255.6	0.2	255.6	-4.57	255.6	0.33	255.6	-0.38	255.6	14.88	255.6	5.43	255.6	7.95	255.6	1.03	255.6	6.84	255.6	12.19	255.6	-1.38
256.5	1.04	256.5	5.26	256.5	5.19	256.5	3.4	256.5	5.39	256.5	5.93	256.5	6.16	256.5	6.71	256.5	5.71	256.5	0.75	256.5	1.46	256.5	4.09	256.5	0.3	256.5	-0.08	256.5	0.14	256.5	-6.38	256.5	-3.06	256.5	0.24	256.5	17.78	256.5	8.39	256.5	6.63	256.5	1.61	256.5	3.36	256.5	10.65	256.5	-0.05
257.4	-0.21	257.4	5.89	257.4	6.01	257.4	3.35	257.4	2.97	257.4	3.68	257.4	2.8	257.4	5.4	257.4	5.4	257.4	-0.01	257.4	0.16	257.4	5.11	257.4	-2.55	257.4	-1.89	257.4	1.83	257.4	-5.78	257.4	-0.7	257.4	0.66	257.4	18.39	257.4	8.23	257.4	9.5	257.4	2.26	257.4	6.63	257.4	13.34	257.4	0.3
258.3	2.71	258.3	5.77	258.3	5.71	258.3	0.09	258.3	3.17	258.3	5.01	258.3	5.45	258.3	4.48	258.3	3.73	258.3	-1.11	258.3	0.05	258.3	3.27	258.3	-1.12	258.3	-1.88	258.3	-1.19	258.3	-6.95	258.3	-0.7	258.3	1.83	258.3	15.78	258.3	9.86	258.3	7.97	258.3	3.01	258.3	4.78	258.3	13.57	258.3	-2.14
259.2	1.05	259.2	4.59	259.2	3.54	259.2	2.04	259.2	5.52	259.2	2.83	259.2	3.75	259.2	6.37	259.2	5.27	259.2	1.12	259.2	3.28	259.2	3.11	259.2	-3.54	259.2	-1.97	259.2	0.97	259.2	-6.56	259.2	1.31	259.2	0.26	259.2	16.14	259.2	6.76	259.2	5.75	259.2	0.25	259.2	5.77	259.2	12.7	259.2	-0.07
260.1	1.22	260.1	5.08	260.1	4.39	260.1	1.01	260.1	4.6	260.1	7.98	260.1	3.85	260.1	7.71	260.1	6.14	260.1	-0.69	260.1	0.15	260.1	3.73	260.1	-2.42	260.1	-0.44	260.1	1.37	260.1	-6.3	260.1	-0.94	260.1	-0.1	260.1	17.34	260.1	10.76	260.1	6.93	260.1	3.88	260.1	3.84	260.1	12.01	260.1	0.58
261	3.5	261	4.75	261	5.05	261	2.53	261	3.49	261	7.79	261	4.67	261	6.56	261	4.81	261	0.37	261	1.41	261	6.9	261	-3.3	261	-1.69	261	-1.42	261	-6.99	261	-0.58	261	1.2	261	15.31	261	8.5	261	7.53	261	0.11	261	4.69	261	12.28	261	-1.44
261.9	2.81	261.9	6.9	261.9	4.88	261.9	1.75	261.9	3.63	261.9	5.76	261.9	3.09	261.9	7.74	261.9	5.01	261.9	-0.43	261.9	-0.58	261.9	4.47	261.9	-2.88	261.9	-1.29	261.9	0.28	261.9	-7.39	261.9	0.99	261.9	1.1	261.9	17.43	261.9	8.08	261.9	8.54	261.9	2.61	261.9	4.87	261.9	12.59	261.9	-0.16
262.8	1.02	262.8	4.84	262.8	6.2	262.8	1.95	262.8	6.58	262.8	4.86	262.8	5.93	262.8	5.74	262.8	5.73	262.8	1.63	262.8	0.09	262.8	3.32	262.8	-0.11	262.8	-1.84	262.8	0.22	262.8	-5.53	262.8	-2.54	262.8	1.19	262.8	18.54	262.8	10.71	262.8	9.12	262.8	2.76	262.8	5.21	262.8	12.67	262.8	-0.02
263.7	0.48	263.7	5.93	263.7	5.26	263.7	2.68	263.7	5.1	263.7	6.79	263.7	2.36	263.7	4.3	263.7	3.86	263.7	1.38	263.7	-0.88	263.7	1.67	263.7	-6.77	263.7	-0.55	263.7	-1.5	263.7	-4.66	263.7	-2.56	263.7	-2.07	263.7	15.01	263.7	9.79	263.7	9.04	263.7	3.46	263.7	2.78	263.7	11.4	263.7	-1.17
264.6	2.04	264.6	5.68	264.6	5.88	264.6	4.23	264.6	5.44	264.6	7.45	264.6	2.42	264.6	5.7	264.6	5.62	264.6	-1.51	264.6	0.07	264.6	4.02	264.6	-6.57	264.6	-1.37	264.6	0.73	264.6	-7.16	264.6	-1.6	264.6	-3.14	264.6	15.58	264.6	9.37	264.6	4.06	264.6	2.19	264.6	4.05	264.6	10.17	264.6	0.08
265.5	2.93	265.5	6.9	265.5	6.15	265.5	2.04	265.5	4.83	265.5	5.26	265.5	4.51	265.5	8.49	265.5	4.08	265.5	0.97	265.5	2.4	265.5	5.02	265.5	-5.1	265.5	1.9	265.5	0.15	265.5	-5.18	265.5	-1.72	265.5	-1.53	265.5	17.21	265.5	12.07	265.5	7.5	265.5	2.95	265.5	5.84	265.5	13.04	265.5	1.15
266.4	3.31	266.4	6.52	266.4	5.81	266.4	0.02	266.4	5.2	266.4	8.43	266.4	4.96	266.4	4.89	266.4	2.86	266.4	-1.79	266.4	0.97	266.4	4.1	266.4	-4.25	266.4	-2.59	266.4	-0.52	266.4	-7.24	266.4	0.85	266.4	-0.53	266.4	15.69	266.4	9.35	266.4	8.36	266.4	1.68	266.4	4.35	266.4	10.92	266.4	-0.25
267.3	1.18	267.3	6.26	267.3	6.36	267.3	3.86	267.3	3.71	267.3	4.79	267.3	3.43	267.3	7.43	267.3	5.85	267.3	0.21	267.3	-2.22	267.3	5.4	267.3	-3.1	267.3	-0.71	267.3	1.55	267.3	-5.87	267.3	-0.27	267.3	0.64	267.3	17.39	267.3	12.5	267.3	6.88	267.3	3.96	267.3	8.87	267.3	12.67	267.3	1.05
268.2	0.31	268.2	4.96	268.2	4.47	268.2	2.53	268.2	4.73	268.2	8.11	268.2	2.64	268.2	4.81	268.2	3.17	268.2	-1.42	268.2	0.49	268.2	4.76	268.2	-3.67	268.2	-2.25	268.2	0.95	268.2	-5.84	268.2	-1.06	268.2	0.45	268.2	16.98	268.2	8.41	268.2	7.89	268.2	4.28	268.2	7.11	268.2	10.02	268.2	-1.13
269.1	0.65	269.1	8.34	269.1	3.89	269.1	3.08	269.1	6.37	269.1	7	269.1	5.25	269.1	8.03	269.1	4.92	269.1	-0.37	269.1	3.78	269.1	3.58	269.1	-1.76	269.1	-0.8	269.1	1.64	269.1	-6.32	269.1	0.42	269.1	0.03	269.1	16.26	269.1	9.12	269.1	8.87	269.1	0.56	269.1	6.14	269.1	14.21	269.1	-1.38
270	2.14	270	6.34	270	5.07	270	3.1	270	4.1	270	7.53	270	3.99	270	6.69	270	4.52	270	0.68	270	2.15	270	5.24	270	-3.76	270	-1.46	270	-0.16	270	-6.72	270	0.55	270	0.14	270	16	270	8.84	270	7.38	270	1.59	270	5.25	270	11.25	270	-0.5
270.9	0.68	270.9	7.45	270.9	7.92	270.9	2.89	270.9	3.57	270.9	6.26	270.9	3.93	270.9	4.88	270.9	6.6	270.9	1.7	270.9	1.67	270.9	2.44	270.9	-3.58	270.9	-1.54	270.9	0.26	270.9	-4.53	270.9	-0.61	270.9	0.27	270.9	14.97	270.9	8.85	270.9	9.89	270.9	2.31	270.9	4.99	270.9	13.8	270.9	-0.94
271.8	0.08	271.8	6.06	271.8	6.73	271.8	3.6	271.8	5.97	271.8	6.08	271.8	5.08	271.8	6.3	271.8	3.95	271.8	0.19	271.8	-0.76	271.8	3.23	271.8	-3.66	271.8	-1.28	271.8	-1.75	271.8	-6.71	271.8	-2.6	271.8	-0.64	271.8	14.77	271.8	7.96	271.8	6.25	271.8	1.05	271.8	6.63	271.8	10.18	271.8	-1.01
272.7	1.15	272.7	5.84	272.7	4.8	272.7	1.56	272.7	4.44	272.7	7.6	272.7	6.47	272.7	5.96	272.7	3.36	272.7	1.32	272.7	-0.82	272.7	4.82	272.7	-3.02	272.7	0.94	272.7	-0.98	272.7	-5.62	272.7	-1.24	272.7	4.68	272.7	17.47	272.7	10.39	272.7	7.66	272.7	2.54	272.7	6.13	272.7	12.95	272.7	0.95
273.6	0.28	273.6	7.04	273.6	6.78	273.6	0.52	273.6	7.99	273.6	8.67	273.6	6.43	273.6	6.74	273.6	7.51	273.6	0.72	273.6	-0.28	273.6	4.88	273.6	-2.05	273.6	-1.99	273.6	2.73	273.6	-4.89	273.6	-1.65	273.6	-1.16	273.6	16.27	273.6	8.99	273.6	7.94	273.6	1.87	273.6	6.67	273.6	12.54	273.6	-1.01
274.5	1.28	274.5	4.87	274.5	3.36	274.5	2.13	274.5	5.27	274.5	6.02	274.5	3.88	274.5	5.67	274.5	5.59	274.5	-0.1	274.5	2.46	274.5	6.69	274.5	-4.46	274.5	-2.18	274.5	2.07	274.5	-5.86	274.5	0.18	274.5	-0.45	274.5	15.86	274.5	7.12	274.5	8.35	274.5	1.68	274.5	7.25	274.5	12.26	274.5	0.4
275.4	0.82	275.4	4.4	275.4	7.5	275.4	1.47	275.4	5.66	275.4	6.72	275.4	5.89	275.4	6.61	275.4	5.8	275.4	-1.9	275.4	2.57	275.4	5.66	275.4	-2.81	275.4	0.57	275.4	-0.88	275.4	-8.35	275.4	1.25	275.4	2.76	275.4	17.81	275.4	9.43	275.4	7.12	275.4	1.89	275.4	6.14	275.4	13.1	275.4	1.25
276.3	2.23	276.3	6.06	276.3	4.68	276.3	2.56	276.3	7.13	276.3	6.25	276.3	4.9	276.3	8.82	276.3	3.93	276.3	1.31	276.3	2.18	276.3	4.39	276.3	-2.8	276.3	0.43	276.3	-1.06	276.3	-6.04	276.3	-2.43	276.3	-0.09	276.3	16.83	276.3	7.52	276.3	7.92	276.3	2.82	276.3	3.41	276.3	11.07	276.3	0.03
277.2	1.06	277.2	7.67	277.2	4.7	277.2	4.2	277.2	3.63	277.2	6.93	277.2	4.51	277.2	4.78	277.2	4.76	277.2	2.17	277.2	1.28	277.2	5.48	277.2	-4.26	277.2	-2.22	277.2	2.5	277.2	-4.73	277.2	-0.06	277.2	-2.65	277.2	17.4	277.2	9.95	277.2	8.4	277.2	1.95	277.2	2.51	277.2	12.05	277.2	-0.05
278.1	0.65	278.1	6.58	278.1	2.91	278.1	4.61	278.1	5.92	278.1	6.51	278.1	4.47	278.1	6.57	278.1	5.42	278.1	0.31	278.1	1.53	278.1	5.04	278.1	-3.68	278.1	-0.74	278.1	2.85	278.1	-4.88	278.1	-1.81	278.1	-2.7	278.1	16.18	278.1	9.2	278.1	10.76	278.1	3.71	278.1	6.38	278.1	11.94	278.1	-0.88
279	0.66	279	6.27	279	6.4	279	0.03	279	7.81	279	5.99	279	5.19	279	7.27	279	4.05	279	2.85	279	1.64	279	4.33	279	-1.09	279	0.22	279	1.13	279	-3.9	279	-0.91	279	-1.77	279	15.28	279	9.53	279	7.58	279	1.71	279	5.99	279	10.8	279	-4.56
279.9	1.09	279.9	6.27	279.9	4.62	279.9	5.35	279.9	4.19	279.9	4.65	279.9	5.54	279.9	6.54	279.9	5.29	279.9	-0.2	279.9	-0.31	279.9	3.28	279.9	-2.64	279.9	-1.11	279.9	1.8	279.9	-7.04	279.9	-2.51	279.9	-2.17	279.9	17.95	279.9	9.62	279.9	10.42	279.9	2.84	279.9	4.3	279.9	12.07	279.9	2.88
280.8	1.44	280.8	6.71	280.8	5.87	280.8	3.17	280.8	4.8	280.8	10.36	280.8	4.88	280.8	6.17	280.8	5.41	280.8	0.31	280.8	0.09	280.8	6.35	280.8	-1.28	280.8	0.43	280.8	0.85	280.8	-5.94	280.8	-1.66	280.8	-1.85	280.8	17.92	280.8	10.76	280.8	7.95	280.8	2.51	280.8	4.85	280.8	8.46	280.8	-2.27
281.7	1.37	281.7	6.53	281.7	4.33	281.7	2.55	281.7	5.75	281.7	6.77	281.7	3.58	281.7	6	281.7	5.02	281.7	-0.53	281.7	1.14	281.7	3.99	281.7	-3.31	281.7	-1.58	281.7	1	281.7	-5.89	281.7	-0.47	281.7	-1.86	281.7	19.31	281.7	7.6	281.7	7.32	281.7	3.6	281.7	4.76	281.7	10.1	281.7	-0.13
282.6	2.03	282.6	4.55	282.6	3.59	282.6	2.05	282.6	5.72	282.6	6.11	282.6	3.35	282.6	5.1	282.6	3.52	282.6	1.18	282.6	1.86	282.6	3.47	282.6	-4.74	282.6	-0.93	282.6	-0.02	282.6	-7.01	282.6	-0.72	282.6	2.03	282.6	15.95	282.6	9.91	282.6	9.17	282.6	1.25	282.6	5.41	282.6	13.22	282.6	0.15
283.5	-0.78	283.5	5.83	283.5	3.72	283.5	3.71	283.5	5.86	283.5	6.95	283.5	3.81	283.5	4	283.5	5.87	283.5	1.9	283.5	3.29	283.5	6.22	283.5	-2.68	283.5	-2.75	283.5	2.45	283.5	-6.03	283.5	1.64	283.5	-2.1	283.5	16.49	283.5	7.99	283.5	8.92	283.5	3.09	283.5	6.69	283.5	11.62	283.5	0.3
284.4	-1.69	284.4	5.58	284.4	6.07	284.4	6.59	284.4	4.01	284.4	8.28	284.4	3.22	284.4	4.47	284.4	4.13	284.4	-0.16	284.4	0.31	284.4	3.69	284.4	-4.74	284.4	-2.74	284.4	-1.69	284.4	-4.37	284.4	-2.95	284.4	-2.46	284.4	15.7	284.4	6.47	284.4	5.84	284.4	3.63	284.4	6.17	284.4	13.58	284.4	-1.06
285.3	1.58	285.3	6.37	285.3	7.4	285.3	1.34	285.3	6.38	285.3	6.58	285.3	5.26	285.3	8.82	285.3	3.65	285.3	-1.54	285.3	-0.73	285.3	1.56	285.3	-1.91	285.3	0.68	285.3	1.07	285.3	-8.41	285.3	-1.31	285.3	-1.46	285.3	18.16	285.3	11.27	285.3	7.04	285.3	2.28	285.3	5.71	285.3	11.83	285.3	1.04
286.2	1.5	286.2	4.98	286.2	7.36	286.2	2.59	286.2	7.23	286.2	6.33	286.2	4.9	286.2	5.67	286.2	5.27	286.2	0.04	286.2	1.34	286.2	5.69	286.2	-5.07	286.2	-1.79	286.2	3.37	286.2	-7.3	286.2	-0.05	286.2	-0.48	286.2	15.19	286.2	11.7	286.2	9.6	286.2	0.66	286.2	6.23	286.2	12.85	286.2	0.37
287.1	1.86	287.1	7.64	287.1	7.16	287.1	4.48	287.1	4.72	287.1	9.69	287.1	6.15	287.1	8.34	287.1	6.34	287.1	0.23	287.1	0.87	287.1	6.75	287.1	-1.12	287.1	-3.56	287.1	-0.63	287.1	-6.75	287.1	-0.38	287.1	0.62	287.1	18.5	287.1	7.26	287.1	5.6	287.1	2.76	287.1	5.3	287.1	12.08	287.1	-0.02
288	0.39	288	7	288	5.56	288	3.21	288	7.25	288	6.71	288	3.68	288	6.22	288	4.89	288	-2.48	288	1.79	288	3.42	288	-3.7	288	-2.75	288	0.75	288	-7.97	288	-2.36	288	0.11	288	19.86	288	8.19	288	8.62	288	3.91	288	5.04	288	13.97	288	1.07
288.9	2.55	288.9	5.6	288.9	6.9	288.9	3.5	288.9	5.45	288.9	3.44	288.9	4.85	288.9	6.12	288.9	3.56	288.9	-0.25	288.9	2.11	288.9	3.52	288.9	-1.99	288.9	-2.43	288.9	-0.29	288.9	-8.08	288.9	-1.22	288.9	-1.42	288.9	16.86	288.9	8.88	288.9	9.48	288.9	1.38	288.9	7.15	288.9	11.54	288.9	1.34
289.8	-1.01	289.8	4.65	289.8	5.25	289.8	2.25	289.8	5.02	289.8	11.07	289.8	4.09	289.8	4.55	289.8	6.85	289.8	-1.59	289.8	3.7	289.8	4.34	289.8	-3.18	289.8	-3	289.8	1.52	289.8	-8.57	289.8	-0.77	289.8	-0.29	289.8	18.39	289.8	9.71	289.8	7.38	289.8	1.65	289.8	4.01	289.8	10.93	289.8	1.1
290.7	2.29	290.7	6.99	290.7	6.19	290.7	1.64	290.7	4.22	290.7	7.54	290.7	4.82	290.7	7.03	290.7	4.62	290.7	-0.17	290.7	3.44	290.7	6.09	290.7	-3.1	290.7	-3.59	290.7	1.84	290.7	-7.08	290.7	-0.31	290.7	-1.14	290.7	16.34	290.7	7.94	290.7	11.31	290.7	2.84	290.7	7.03	290.7	12.3	290.7	-0.6
291.6	-0.58	291.6	6.71	291.6	5.32	291.6	3.59	291.6	5.05	291.6	6.98	291.6	5.01	291.6	6.18	291.6	5.87	291.6	-1.21	291.6	1.1	291.6	3.2	291.6	-3.65	291.6	0.61	291.6	-0.7	291.6	-7.27	291.6	-0.09	291.6	-2.71	291.6	16.45	291.6	10.27	291.6	11.24	291.6	4.17	291.6	7.14	291.6	11.29	291.6	-1.28
292.5	1.6	292.5	7.2	292.5	6.1	292.5	2.94	292.5	4.37	292.5	4.16	292.5	6	292.5	5.7	292.5	5.71	292.5	0.37	292.5	3.23	292.5	4.67	292.5	-4.75	292.5	-2.21	292.5	-0.46	292.5	-9.04	292.5	1.54	292.5	0.68	292.5	16.6	292.5	10.1	292.5	8.71	292.5	0.8	292.5	5.74	292.5	12.75	292.5	-0.86
293.4	2.13	293.4	5.16	293.4	4.74	293.4	3.14	293.4	5.5	293.4	9.77	293.4	3.6	293.4	6.06	293.4	5.83	293.4	0.51	293.4	1.61	293.4	6.48	293.4	-3.97	293.4	-1.42	293.4	1.14	293.4	-6.35	293.4	0.37	293.4	2.04	293.4	17.82	293.4	9.39	293.4	7.88	293.4	3.85	293.4	7.27	293.4	12.44	293.4	-1.42
294.3	2.36	294.3	4.41	294.3	4.78	294.3	1.12	294.3	6.35	294.3	5.8	294.3	5.37	294.3	8.08	294.3	6.57	294.3	-2.93	294.3	3.86	294.3	4.63	294.3	-3.03	294.3	-1.2	294.3	0.67	294.3	-7.52	294.3	-1.18	294.3	-0.89	294.3	16.69	294.3	11.02	294.3	8.67	294.3	-0.4	294.3	4.11	294.3	11.79	294.3	1.77
295.2	1.75	295.2	5.71	295.2	5.16	295.2	-0.71	295.2	6.83	295.2	7.04	295.2	3.87	295.2	4.97	295.2	5.18	295.2	-0.36	295.2	1.05	295.2	4.45	295.2	-2.46	295.2	-1.7	295.2	0.27	295.2	-8.42	295.2	-1.5	295.2	-2.54	295.2	17.36	295.2	9.35	295.2	7.28	295.2	0.22	295.2	3.66	295.2	13.22	295.2	1.52
296.1	-0.12	296.1	7.19	296.1	5.45	296.1	1.05	296.1	6.73	296.1	6.5	296.1	3.4	296.1	7.57	296.1	2.91	296.1	-0.45	296.1	2.76	296.1	3.72	296.1	-3.83	296.1	-2.04	296.1	-2.13	296.1	-6.59	296.1	-1.18	296.1	-2.36	296.1	16.13	296.1	8.81	296.1	9.15	296.1	1.85	296.1	6.45	296.1	12.95	296.1	-0.72
297	1.49	297	7.54	297	6.14	297	2	297	7.34	297	5.66	297	5.74	297	9.47	297	4.94	297	3.36	297	1.69	297	3.69	297	-4.66	297	0.36	297	1.22	297	-6.23	297	-2.93	297	-2.12	297	17.68	297	10.65	297	10.73	297	1.74	297	4.77	297	11.49	297	-0.13
297.9	2.6	297.9	6.65	297.9	7.84	297.9	3.08	297.9	5.34	297.9	8.24	297.9	3.48	297.9	5.66	297.9	3.5	297.9	0.69	297.9	2.83	297.9	6.2	297.9	-4.84	297.9	-2.78	297.9	-1.83	297.9	-5.89	297.9	1.29	297.9	0.08	297.9	17.59	297.9	7.34	297.9	6.79	297.9	2.45	297.9	6.24	297.9	11.27	297.9	-0.36
298.8	0.23	298.8	6.63	298.8	6.31	298.8	0.49	298.8	7.53	298.8	4.23	298.8	7.16	298.8	5.37	298.8	5.89	298.8	-2.08	298.8	2.66	298.8	1.71	298.8	-2.27	298.8	-3.18	298.8	0.18	298.8	-7.61	298.8	-0.75	298.8	-1.03	298.8	18.18	298.8	8.44	298.8	9.32	298.8	4.89	298.8	5.21	298.8	14.19	298.8	1.71
299.7	-0.39	299.7	4.47	299.7	5.56	299.7	0.94	299.7	5.56	299.7	4.75	299.7	5.12	299.7	8.19	299.7	3.42	299.7	0.6	299.7	0.46	299.7	2.9	299.7	-1.19	299.7	-0.53	299.7	-0.96	299.7	-5.43	299.7	-0.5	299.7	-0.57	299.7	16.22	299.7	10.05	299.7	7.73	299.7	4.53	299.7	7.42	299.7	13.07	299.7	-0.92
300.6	3.02	300.6	8.02	300.6	5.21	300.6	2.22	300.6	4.91	300.6	5.45	300.6	4.77	300.6	6.49	300.6	5.54	300.6	1.81	300.6	1.63	300.6	5.21	300.6	-3.32	300.6	0.16	300.6	0.28	300.6	-6.34	300.6	-1.26	300.6	-0.59	300.6	18.23	300.6	11.01	300.6	7.72	300.6	2.2	300.6	5.13	300.6	10.7	300.6	-0.81
301.5	1.01	301.5	7.89	301.5	5.65	301.5	2.47	301.5	5.54	301.5	9.61	301.5	3.04	301.5	5.86	301.5	4.22	301.5	0.51	301.5	2.31	301.5	4.78	301.5	-3.31	301.5	-1.4	301.5	-0.81	301.5	-5.97	301.5	0.46	301.5	-2.77	301.5	16.61	301.5	11.43	301.5	10.95	301.5	2.69	301.5	6.1	301.5	14.34	301.5	-0.27
302.4	2.29	302.4	4.12	302.4	4.42	302.4	5.04	302.4	8.84	302.4	8.84	302.4	4	302.4	4.29	302.4	5.12	302.4	-1.55	302.4	1.72	302.4	3.91	302.4	-4.28	302.4	-4.73	302.4	1.87	302.4	-7.46	302.4	1.66	302.4	-1.98	302.4	15.66	302.4	6.22	302.4	9.14	302.4	2.56	302.4	9.14	302.4	13.62	302.4	-0.79
303.3	1.1	303.3	6.34	303.3	5.58	303.3	-0.24	303.3	9.06	303.3	6.87	303.3	4.49	303.3	5.73	303.3	5.19	303.3	-2.13	303.3	3.22	303.3	6.53	303.3	-1.87	303.3	-2.26	303.3	0.81	303.3	-6.05	303.3	-2.49	303.3	0.37	303.3	17.18	303.3	7.27	303.3	9.05	303.3	3.43	303.3	6.1	303.3	14.3	303.3	-0.7
304.2	-0.38	304.2	6.74	304.2	5.17	304.2	0.64	304.2	6.45	304.2	7.62	304.2	5.48	304.2	6.27	304.2	5.73	304.2	-1.58	304.2	3.56	304.2	6.3	304.2	-2.91	304.2	-0.16	304.2	2.41	304.2	-8.45	304.2	0.53	304.2	-0.42	304.2	16.89	304.2	9.19	304.2	10.09	304.2	3.3	304.2	6.64	304.2	11.71	304.2	1.1
305.1	0.81	305.1	7.12	305.1	7.57	305.1	1.89	305.1	5.65	305.1	6.47	305.1	3.24	305.1	3.91	305.1	6.24	305.1	0.51	305.1	3.04	305.1	4.09	305.1	-4.61	305.1	-1.47	305.1	2.59	305.1	-5.7	305.1	-1.85	305.1	-4.6	305.1	16.23	305.1	9.74	305.1	9.68	305.1	2.2	305.1	5.96	305.1	11.63	305.1	-1.8
306	1	306	4.45	306	6.83	306	5.16	306	5.31	306	7.16	306	3.74	306	5.45	306	5.1	306	1.34	306	1.92	306	6.76	306	-4.5	306	-1.03	306	-1.45	306	-7.6	306	0.19	306	-0.51	306	18.51	306	9.67	306	8.99	306	3.07	306	5.83	306	10.27	306	0.33
306.9	1	306.9	8.34	306.9	3.44	306.9	0.33	306.9	5.82	306.9	6.54	306.9	4.77	306.9	5.01	306.9	4.02	306.9	0.17	306.9	3.22	306.9	4.31	306.9	-1.19	306.9	-2.47	306.9	0.76	306.9	-8	306.9	0.11	306.9	0.14	306.9	20.59	306.9	9.53	306.9	10.27	306.9	2.46	306.9	7.26	306.9	14.4	306.9	0.73
307.8	1.8	307.8	5.45	307.8	7.29	307.8	2.01	307.8	6.74	307.8	3.26	307.8	6.7	307.8	6.36	307.8	3.16	307.8	1.06	307.8	1.39	307.8	3.63	307.8	-2.11	307.8	-2.86	307.8	-0.34	307.8	-8.25	307.8	0.15	307.8	1.74	307.8	17.52	307.8	10.62	307.8	5.84	307.8	0.37	307.8	8.4	307.8	12.6	307.8	-0.93
308.7	1.24	308.7	4.67	308.7	7.13	308.7	1.08	308.7	5.68	308.7	6.66	308.7	5.78	308.7	5.55	308.7	4.76	308.7	0.94	308.7	1.83	308.7	2.91	308.7	-3.37	308.7	-2.74	308.7	0.32	308.7	-6.8	308.7	0.44	308.7	-0.96	308.7	14.49	308.7	11.52	308.7	7.47	308.7	1.65	308.7	6.31	308.7	9.35	308.7	-0.61
309.6	0.41	309.6	5.31	309.6	8.54	309.6	2.4	309.6	7.69	309.6	5.54	309.6	4.66	309.6	5.6	309.6	4.47	309.6	0.56	309.6	1.83	309.6	5.47	309.6	-3.73	309.6	-1.31	309.6	-0.22	309.6	-5.37	309.6	-0.71	309.6	0.92	309.6	17.38	309.6	11.12	309.6	9.73	309.6	4.5	309.6	5.84	309.6	13.96	309.6	-0.77
310.5	0.74	310.5	5.26	310.5	7.15	310.5	3.7	310.5	6.78	310.5	8.47	310.5	3.69	310.5	5.8	310.5	6.16	310.5	1.43	310.5	1.34	310.5	4.18	310.5	-3.56	310.5	-3.01	310.5	1.14	310.5	-8.25	310.5	-1.91	310.5	-1.45	310.5	16.51	310.5	10.45	310.5	7.98	310.5	0.99	310.5	6.13	310.5	12.15	310.5	-0.81
311.4	1.75	311.4	6.08	311.4	7.5	311.4	2.08	311.4	7.49	311.4	8.31	311.4	3.57	311.4	7.69	311.4	4.7	311.4	-1.83	311.4	1.28	311.4	5.06	311.4	-5.78	311.4	-0.91	311.4	-0.51	311.4	-5.79	311.4	-2.14	311.4	-0.8	311.4	16.33	311.4	6.04	311.4	7.51	311.4	2.65	311.4	5.15	311.4	12.47	311.4	-0.22
312.3	-0.01	312.3	4.46	312.3	7.34	312.3	2.13	312.3	4.64	312.3	8.99	312.3	4.56	312.3	5.68	312.3	4.18	312.3	-1.69	312.3	2.79	312.3	5.17	312.3	-0.76	312.3	-1.33	312.3	0.22	312.3	-6.83	312.3	0.31	312.3	-0.76	312.3	16.44	312.3	9.94	312.3	10.53	312.3	3.79	312.3	5.72	312.3	14.37	312.3	-0.98
313.2	0.84	313.2	7.66	313.2	7.12	313.2	2.67	313.2	3.51	313.2	8.47	313.2	2.99	313.2	8.37	313.2	5.29	313.2	0.58	313.2	4.08	313.2	5.9	313.2	-2.97	313.2	-1.43	313.2	0.44	313.2	-5.29	313.2	2.76	313.2	-2.36	313.2	18.38	313.2	9.74	313.2	7.94	313.2	3.17	313.2	4.86	313.2	10.48	313.2	0.79
314.1	2.01	314.1	4.15	314.1	4.91	314.1	4.19	314.1	6.32	314.1	6.64	314.1	4.34	314.1	6.81	314.1	3.81	314.1	1.18	314.1	1.39	314.1	3.77	314.1	-5.03	314.1	-0.82	314.1	-0.82	314.1	-6.15	314.1	-2.21	314.1	1.31	314.1	15.8	314.1	8.45	314.1	10.13	314.1	1.88	314.1	3.49	314.1	10.86	314.1	-1.51
315	3.05	315	6.38	315	5.74	315	2.14	315	7.09	315	6.01	315	3.96	315	7.91	315	6.73	315	0.46	315	2.84	315	3.73	315	-4.74	315	-1.62	315	1.65	315	-8.28	315	0.67	315	0.65	315	17.69	315	8.99	315	9.42	315	3.57	315	7.89	315	12.33	315	-0.12
315.9	0.62	315.9	5.69	315.9	8.04	315.9	2.33	315.9	7.04	315.9	6.04	315.9	4.79	315.9	6.71	315.9	6.22	315.9	0.67	315.9	1.52	315.9	5.84	315.9	-2.08	315.9	-0.54	315.9	1.63	315.9	-7.78	315.9	-0.02	315.9	-0.2	315.9	19.15	315.9	11.44	315.9	11.2	315.9	3.22	315.9	6.91	315.9	11.58	315.9	1.7
316.8	0.17	316.8	7.47	316.8	7.7	316.8	2.49	316.8	5.2	316.8	8.77	316.8	3.77	316.8	8.12	316.8	4.94	316.8	-0.98	316.8	0	316.8	5.88	316.8	-2.73	316.8	-0.85	316.8	1.13	316.8	-8.53	316.8	0.5	316.8	-0.77	316.8	16.33	316.8	10.29	316.8	10.27	316.8	1.19	316.8	6.69	316.8	13.77	316.8	-3.18
317.7	1.94	317.7	7.2	317.7	5.78	317.7	3.68	317.7	3.88	317.7	5.36	317.7	4.89	317.7	7.57	317.7	5.79	317.7	-0.08	317.7	-1.19	317.7	3.28	317.7	-3.42	317.7	-0.76	317.7	0.73	317.7	-7.04	317.7	-1.96	317.7	-2.21	317.7	18.43	317.7	10.01	317.7	7.27	317.7	3.84	317.7	4.54	317.7	12.81	317.7	-0.71
318.6	0.16	318.6	6.28	318.6	6.47	318.6	1.61	318.6	6.33	318.6	6.97	318.6	4.44	318.6	6.99	318.6	4.42	318.6	-0.45	318.6	0.72	318.6	4.47	318.6	-3.55	318.6	-2.75	318.6	0.19	318.6	-6.4	318.6	-3.47	318.6	-0.87	318.6	17.76	318.6	8.95	318.6	7.32	318.6	3.34	318.6	6.64	318.6	14.92	318.6	-0.53
319.5	1.61	319.5	5.3	319.5	7.05	319.5	2.75	319.5	5.79	319.5	6.87	319.5	5.72	319.5	8.35	319.5	4.3	319.5	1.17	319.5	1.45	319.5	6.18	319.5	-6.41	319.5	0.59	319.5	0.77	319.5	-6.73	319.5	-1.83	319.5	0.06	319.5	15.84	319.5	12.52	319.5	9.47	319.5	3.54	319.5	9.66	319.5	11.03	319.5	-1.6
320.4	1.2	320.4	10.14	320.4	7.38	320.4	1.62	320.4	5.72	320.4	7.59	320.4	2.45	320.4	7.12	320.4	5.41	320.4	-3.52	320.4	-0.17	320.4	4.76	320.4	-3.77	320.4	-3.03	320.4	1.34	320.4	-9.81	320.4	-0.38	320.4	-1.9	320.4	14.62	320.4	11.58	320.4	11.48	320.4	1.86	320.4	5.22	320.4	12.42	320.4	0.53
321.3	0.7	321.3	6.25	321.3	7.88	321.3	2.8	321.3	4.79	321.3	9.5	321.3	2.55	321.3	5.71	321.3	5.85	321.3	-0.93	321.3	2.3	321.3	4.93	321.3	-2.57	321.3	-2.53	321.3	0.51	321.3	-7.84	321.3	-0.46	321.3	-0.8	321.3	18.57	321.3	9.25	321.3	6.94	321.3	1.92	321.3	3.77	321.3	14.98	321.3	0.14
322.2	-2.2	322.2	8.23	322.2	9.57	322.2	2.03	322.2	8.82	322.2	6.8	322.2	2.47	322.2	9.41	322.2	5.67	322.2	1.31	322.2	1.97	322.2	5	322.2	-2.97	322.2	-2.65	322.2	-0.25	322.2	-5.98	322.2	-2.86	322.2	-0.51	322.2	16.39	322.2	9.85	322.2	10.54	322.2	3.43	322.2	5.4	322.2	11.58	322.2	-1.5
323.1	1.33	323.1	7.64	323.1	5.46	323.1	3.73	323.1	6.48	323.1	8.64	323.1	3.17	323.1	8.14	323.1	5.71	323.1	1.02	323.1	1.06	323.1	4.87	323.1	-4.61	323.1	-1.04	323.1	1.84	323.1	-5.74	323.1	-0.6	323.1	-2.48	323.1	16.79	323.1	11.66	323.1	8.99	323.1	1.75	323.1	6.34	323.1	11.09	323.1	-0.78
324	0.5	324	7.68	324	5.58	324	1.73	324	7.31	324	7.18	324	2.41	324	6.07	324	6.06	324	1.17	324	3.29	324	1.69	324	-3.7	324	1.3	324	1.77	324	-5.62	324	0.91	324	-3.1	324	18.77	324	11.27	324	10.33	324	3.74	324	7.79	324	11.7	324	-0.55
324.9	0.53	324.9	7.85	324.9	5.36	324.9	2.65	324.9	5.68	324.9	8.94	324.9	2.8	324.9	7.71	324.9	4.43	324.9	2.31	324.9	2.5	324.9	6.65	324.9	-4.03	324.9	-1.41	324.9	-2.17	324.9	-6.41	324.9	-1.57	324.9	-0.42	324.9	17.89	324.9	11.32	324.9	8.71	324.9	3.5	324.9	6.51	324.9	12.08	324.9	-2.15
325.8	-0.47	325.8	3.04	325.8	5.95	325.8	1.81	325.8	9.95	325.8	5.07	325.8	4.67	325.8	5.83	325.8	7.2	325.8	0.68	325.8	4.61	325.8	5	325.8	-1.28	325.8	-2.06	325.8	1.2	325.8	-5.7	325.8	0.03	325.8	1.08	325.8	18.28	325.8	8.72	325.8	9.55	325.8	1.71	325.8	6.44	325.8	10.76	325.8	-1.07
326.7	1.12	326.7	8.05	326.7	6.65	326.7	3.52	326.7	4.55	326.7	6.2	326.7	5.19	326.7	7.82	326.7	5.57	326.7	0.42	326.7	3.76	326.7	5.24	326.7	-4.06	326.7	-0.01	326.7	0.68	326.7	-5.71	326.7	-1.05	326.7	0.98	326.7	14.67	326.7	10.77	326.7	8.93	326.7	1.39	326.7	6.47	326.7	11.89	326.7	-0.46
327.6	0.41	327.6	6.47	327.6	8.13	327.6	4.42	327.6	3.01	327.6	4.86	327.6	6.25	327.6	6.62	327.6	5.71	327.6	1.96	327.6	2.01	327.6	4.96	327.6	-0.58	327.6	-1.4	327.6	0.64	327.6	-6.68	327.6	-0.75	327.6	0.28	327.6	16.56	327.6	8.81	327.6	11.05	327.6	1.96	327.6	5.89	327.6	11.14	327.6	-0.16
328.5	-1.55	328.5	6.41	328.5	5.83	328.5	3.81	328.5	8.36	328.5	8.64	328.5	7.05	328.5	5.83	328.5	4.77	328.5	1.47	328.5	2.75	328.5	4.63	328.5	-2.47	328.5	-0.88	328.5	0.34	328.5	-8.48	328.5	0.34	328.5	-1.7	328.5	17.07	328.5	11.06	328.5	10.03	328.5	2.76	328.5	6.46	328.5	13.7	328.5	-1.2
329.4	0.71	329.4	6.69	329.4	8.87	329.4	2.26	329.4	5.57	329.4	7.57	329.4	2.84	329.4	5.36	329.4	5.1	329.4	-1.1	329.4	0.69	329.4	6.93	329.4	-5.99	329.4	-2.4	329.4	1.76	329.4	-7.3	329.4	-1.2	329.4	-0.95	329.4	15.99	329.4	10.92	329.4	8.8	329.4	2.41	329.4	5.45	329.4	12.36	329.4	-1.06
330.3	0.08	330.3	7.82	330.3	7.21	330.3	2.84	330.3	6.52	330.3	3.48	330.3	5.54	330.3	8.02	330.3	5.3	330.3	-0.89	330.3	2.95	330.3	3.46	330.3	-4.64	330.3	-1.73	330.3	0.12	330.3	-7.74	330.3	-0.13	330.3	-1.86	330.3	14.19	330.3	11.49	330.3	10.49	330.3	5.52	330.3	5.3	330.3	11.36	330.3	-0.66
331.2	2.42	331.2	8.12	331.2	8.3	331.2	2.08	331.2	5	331.2	7.57	331.2	6.13	331.2	8.84	331.2	6.16	331.2	-2.91	331.2	1.77	331.2	4.96	331.2	-4.31	331.2	-1.29	331.2	1.65	331.2	-9.88	331.2	-0.57	331.2	-0.93	331.2	17.03	331.2	12.78	331.2	10.08	331.2	1.6	331.2	4.94	331.2	12.89	331.2	1.16
332.1	0.42	332.1	3.34	332.1	6.96	332.1	2.76	332.1	6.08	332.1	7.64	332.1	0.6	332.1	4.21	332.1	6.76	332.1	0.63	332.1	1.67	332.1	3.14	332.1	-3.81	332.1	-2	332.1	0.31	332.1	-8.62	332.1	0.41	332.1	-2.81	332.1	19.29	332.1	10.68	332.1	9.96	332.1	2.96	332.1	8.2	332.1	12.82	332.1	0.51
333	1.24	333	7.76	333	3.69	333	0.85	333	5.45	333	6.31	333	4.23	333	7.59	333	4.66	333	-0.05	333	1.48	333	4.51	333	-2.12	333	-0.73	333	-0.33	333	-6.03	333	-1.7	333	2.42	333	17.51	333	10.58	333	8.78	333	3.21	333	8.22	333	13.42	333	0.93
333.9	1.85	333.9	5.5	333.9	5.17	333.9	1.25	333.9	6.63	333.9	7.52	333.9	3.66	333.9	7.37	333.9	4.84	333.9	-2	333.9	4.56	333.9	4.41	333.9	-4.02	333.9	-0.56	333.9	0.42	333.9	-10.51	333.9	0.14	333.9	-0.69	333.9	18.51	333.9	11.33	333.9	7.69	333.9	1.96	333.9	6.15	333.9	11.41	333.9	0.45
334.8	0.58	334.8	7.69	334.8	6.29	334.8	2.61	334.8	5.58	334.8	6.92	334.8	4.31	334.8	6.84	334.8	7.94	334.8	-1.73	334.8	4.24	334.8	7.71	334.8	-4.78	334.8	-0.8	334.8	2.3	334.8	-8.68	334.8	-0.59	334.8	0.89	334.8	18.28	334.8	11.13	334.8	8.86	334.8	3.06	334.8	4.42	334.8	10.51	334.8	1.71
335.7	1.43	335.7	5.03	335.7	7.21	335.7	1.5	335.7	6.84	335.7	6.95	335.7	2.91	335.7	6.09	335.7	3.81	335.7	0.5	335.7	-0.25	335.7	5.68	335.7	-4.81	335.7	-0.38	335.7	-0.07	335.7	-6.79	335.7	-0.06	335.7	-1.01	335.7	17.5	335.7	12.39	335.7	9.4	335.7	1.22	335.7	6.52	335.7	11.95	335.7	0.56
336.6	2.34	336.6	4.66	336.6	7.9	336.6	3.9	336.6	6.77	336.6	8.09	336.6	5.49	336.6	4.95	336.6	5.03	336.6	-0.53	336.6	1.95	336.6	6.17	336.6	-4.66	336.6	-2.21	336.6	0.49	336.6	-7.49	336.6	0.13	336.6	-1.68	336.6	16.81	336.6	10.04	336.6	9.44	336.6	2.77	336.6	8.54	336.6	12.38	336.6	-0.78
337.5	0.86	337.5	1.22	337.5	6.48	337.5	2.15	337.5	6.91	337.5	7.16	337.5	5.61	337.5	4.64	337.5	5.05	337.5	2.28	337.5	1.38	337.5	4.02	337.5	-1.46	337.5	-2.52	337.5	1.19	337.5	-7.43	337.5	-1.25	337.5	-1.82	337.5	17.17	337.5	9.54	337.5	9.74	337.5	2.66	337.5	6.86	337.5	12.84	337.5	1.15
338.4	3.19	338.4	5.41	338.4	7.02	338.4	6.35	338.4	5	338.4	7.03	338.4	4.79	338.4	8.47	338.4	5.38	338.4	0.52	338.4	1.72	338.4	4.83	338.4	-3.86	338.4	-2.21	338.4	0.45	338.4	-8.51	338.4	-0.14	338.4	0.64	338.4	18.23	338.4	7.64	338.4	8.83	338.4	3.82	338.4	5.85	338.4	13.46	338.4	2.16
339.3	0.49	339.3	6.37	339.3	6.22	339.3	2.24	339.3	6.21	339.3	9.82	339.3	3.73	339.3	7.77	339.3	2.9	339.3	-0.6	339.3	2.87	339.3	5.83	339.3	-4.94	339.3	-0.99	339.3	-1.67	339.3	-9.66	339.3	-0.37	339.3	-3.12	339.3	17.05	339.3	10.33	339.3	9.42	339.3	3.45	339.3	5.93	339.3	11.36	339.3	1.75
340.2	1.18	340.2	8.14	340.2	6.33	340.2	3.21	340.2	5.92	340.2	11.66	340.2	3.97	340.2	6.93	340.2	6.68	340.2	1.17	340.2	0.12	340.2	7.16	340.2	-3.11	340.2	-4.22	340.2	2.71	340.2	-6.09	340.2	-1.79	340.2	-1	340.2	16.46	340.2	8.25	340.2	9.45	340.2	1.83	340.2	8.86	340.2	12.52	340.2	-1.62
341.1	2.63	341.1	5.8	341.1	7.51	341.1	2.33	341.1	7.04	341.1	9.38	341.1	4.02	341.1	5.73	341.1	5.34	341.1	-1.36	341.1	0.81	341.1	7.68	341.1	-3.72	341.1	-2.16	341.1	1.35	341.1	-8.25	341.1	-2.33	341.1	-2.13	341.1	17.79	341.1	10.88	341.1	11.79	341.1	4.51	341.1	6.29	341.1	11.99	341.1	1.69
342	2.07	342	6.2	342	8.57	342	3.06	342	6.56	342	7.31	342	2.62	342	6.27	342	5.14	342	0.55	342	0.9	342	7	342	-3.81	342	-1.49	342	-0.06	342	-9.91	342	-2.24	342	-0.64	342	17.04	342	10.83	342	10.88	342	2.62	342	7.96	342	12.54	342	-0.3
342.9	0.92	342.9	7.26	342.9	8.88	342.9	2.92	342.9	6.38	342.9	10.13	342.9	6.13	342.9	6.19	342.9	6.05	342.9	2	342.9	2.81	342.9	4.92	342.9	-2.89	342.9	-3.87	342.9	2.05	342.9	-6.73	342.9	-1.06	342.9	-3.3	342.9	17.18	342.9	9.92	342.9	10.3	342.9	2.44	342.9	6.14	342.9	9.93	342.9	-1.65
343.8	2.22	343.8	6.57	343.8	7.51	343.8	4.95	343.8	7.07	343.8	5.6	343.8	4.63	343.8	7.83	343.8	5.22	343.8	1.83	343.8	3.54	343.8	3.82	343.8	-4.65	343.8	-1.56	343.8	0.3	343.8	-8.25	343.8	0.33	343.8	-0.96	343.8	17.73	343.8	10.89	343.8	9.07	343.8	2.84	343.8	10.02	343.8	12.13	343.8	1.57
344.7	0.49	344.7	5.45	344.7	5.47	344.7	0.28	344.7	6.15	344.7	7.19	344.7	4.27	344.7	5.19	344.7	5.12	344.7	-1.9	344.7	2.51	344.7	4.36	344.7	-4.51	344.7	-1.43	344.7	0.88	344.7	-9.69	344.7	-0.46	344.7	-0.3	344.7	19.46	344.7	11.2	344.7	8.56	344.7	2.88	344.7	7.24	344.7	12.54	344.7	2.02
345.6	2.86	345.6	9.78	345.6	9.02	345.6	3.85	345.6	7.62	345.6	6.35	345.6	4.76	345.6	9.02	345.6	6.18	345.6	0.3	345.6	2.15	345.6	5.15	345.6	-3.51	345.6	-0.09	345.6	2.5	345.6	-8.66	345.6	-2.35	345.6	-1.96	345.6	16.92	345.6	12.7	345.6	10.08	345.6	2.89	345.6	4.59	345.6	11.55	345.6	-1.69
346.5	2	346.5	4.89	346.5	8.18	346.5	0.42	346.5	6.15	346.5	8.19	346.5	4.63	346.5	5.25	346.5	5.39	346.5	-0.57	346.5	-0.3	346.5	6.99	346.5	-1.4	346.5	-0.88	346.5	0.41	346.5	-7.91	346.5	-3.05	346.5	1.61	346.5	18.23	346.5	11.94	346.5	9.36	346.5	1.73	346.5	6.71	346.5	11.11	346.5	-1
347.4	0.41	347.4	7.73	347.4	7.47	347.4	3.84	347.4	7.69	347.4	9.6	347.4	1.62	347.4	7.04	347.4	5.22	347.4	0.01	347.4	2.89	347.4	5.83	347.4	-3.71	347.4	-0.46	347.4	0.79	347.4	-6.43	347.4	-0.34	347.4	0.37	347.4	17.05	347.4	10.84	347.4	9.96	347.4	3.06	347.4	6	347.4	12.93	347.4	-1.7
348.3	3.68	348.3	5.41	348.3	7.69	348.3	3.16	348.3	7.61	348.3	8	348.3	4.7	348.3	6.57	348.3	5.99	348.3	0.78	348.3	0.73	348.3	3.76	348.3	-2.48	348.3	-0.65	348.3	-1.1	348.3	-7.73	348.3	-3.57	348.3	-1.79	348.3	18.4	348.3	10.05	348.3	6.79	348.3	1.71	348.3	4.7	348.3	14.32	348.3	-1.3
349.2	2.72	349.2	5.7	349.2	5.2	349.2	0.48	349.2	7.61	349.2	5.89	349.2	7.13	349.2	6.22	349.2	3.75	349.2	-2.04	349.2	2.05	349.2	4.56	349.2	-2.85	349.2	-0.82	349.2	-2.03	349.2	-6.56	349.2	0.34	349.2	-0.36	349.2	17.12	349.2	10.63	349.2	9.39	349.2	5.16	349.2	4.6	349.2	12.15	349.2	1.28
350.1	0.74	350.1	6.09	350.1	7.38	350.1	6.22	350.1	5.69	350.1	7.64	350.1	6.58	350.1	7.34	350.1	4.07	350.1	0.56	350.1	2.99	350.1	6.66	350.1	-2.03	350.1	0.31	350.1	-0.94	350.1	-7.95	350.1	-0.28	350.1	-1.1	350.1	16.29	350.1	13.26	350.1	9.4	350.1	5.07	350.1	5.04	350.1	11.43	350.1	-0.16
351	2.45	351	5.62	351	6.23	351	2.14	351	4.62	351	8.51	351	4.17	351	7.65	351	6.41	351	-0.02	351	0.46	351	4.03	351	-2.09	351	-0.6	351	2.37	351	-9.02	351	-1.5	351	-0.96	351	18.62	351	10.01	351	9.88	351	1.07	351	5.73	351	13.68	351	1.1
351.9	1.34	351.9	7.84	351.9	9.09	351.9	4.41	351.9	4.98	351.9	6.5	351.9	3.18	351.9	7.86	351.9	8.67	351.9	-0.15	351.9	-1.09	351.9	6.85	351.9	-3.41	351.9	-0.8	351.9	0.09	351.9	-6.87	351.9	-1.6	351.9	-1.93	351.9	19.11	351.9	9.09	351.9	9.07	351.9	3.43	351.9	5.84	351.9	12.05	351.9	-0.29
352.8	0.85	352.8	6.55	352.8	8.2	352.8	4.57	352.8	7.85	352.8	9.33	352.8	3.56	352.8	6.55	352.8	5.33	352.8	-0.3	352.8	0.58	352.8	6.5	352.8	-1.76	352.8	-1.89	352.8	1.66	352.8	-8.17	352.8	-1.21	352.8	-3.38	352.8	15.51	352.8	11.6	352.8	11.67	352.8	1.57	352.8	8.73	352.8	8.75	352.8	-2.12
353.7	-1.37	353.7	9.01	353.7	7.53	353.7	6.29	353.7	6.37	353.7	5.34	353.7	2.46	353.7	8.8	353.7	7.04	353.7	1.68	353.7	0.16	353.7	5.7	353.7	-3.12	353.7	-1.67	353.7	2.64	353.7	-8.04	353.7	-0.67	353.7	0.55	353.7	15.88	353.7	8.84	353.7	10.78	353.7	1.02	353.7	6.43	353.7	14.24	353.7	-1.27
354.6	1.91	354.6	5.08	354.6	7.58	354.6	0.92	354.6	6.97	354.6	6.36	354.6	3.68	354.6	7.38	354.6	7.38	354.6	-1.8	354.6	2.08	354.6	4.41	354.6	-3.61	354.6	-0.91	354.6	-0.29	354.6	-8.51	354.6	-0.49	354.6	-1.72	354.6	19.27	354.6	10.93	354.6	8.12	354.6	3.32	354.6	8.05	354.6	14.31	354.6	0.21
355.5	0.25	355.5	6.02	355.5	6.6	355.5	2.89	355.5	6.6	355.5	7.96	355.5	2.39	355.5	6.66	355.5	6.26	355.5	-3.93	355.5	3.05	355.5	7.18	355.5	-5.43	355.5	-2.86	355.5	2.54	355.5	-7.88	355.5	-1.42	355.5	1.73	355.5	18.08	355.5	9.62	355.5	11	355.5	5.07	355.5	9.73	355.5	13.55	355.5	-2.12
356.4	0.86	356.4	8.65	356.4	7.03	356.4	5.3	356.4	7.44	356.4	9.25	356.4	4.88	356.4	6.65	356.4	6.02	356.4	0.36	356.4	2.97	356.4	4.5	356.4	-1.91	356.4	-3.11	356.4	-0.96	356.4	-9.21	356.4	0.97	356.4	0.08	356.4	17.42	356.4	10.06	356.4	10.37	356.4	3.95	356.4	8.27	356.4	13.31	356.4	-0.95
357.3	0.58	357.3	6.45	357.3	7.17	357.3	4.84	357.3	5.72	357.3	7.61	357.3	3.85	357.3	6.42	357.3	6.44	357.3	-0.17	357.3	4.69	357.3	6.18	357.3	-3.45	357.3	-2.85	357.3	1.68	357.3	-9.07	357.3	0.6	357.3	0.04	357.3	16.04	357.3	8.85	357.3	9.15	357.3	2.91	357.3	5.5	357.3	15.02	357.3	0.55
358.2	1.67	358.2	8.32	358.2	6.05	358.2	2.34	358.2	10.73	358.2	8.12	358.2	7.6	358.2	8.27	358.2	4.43	358.2	1.06	358.2	2.31	358.2	3.24	358.2	-3.52	358.2	-1.14	358.2	-0.09	358.2	-6.11	358.2	-1.19	358.2	-1.33	358.2	16.26	358.2	12.8	358.2	9.07	358.2	4.13	358.2	8.2	358.2	14.11	358.2	-0.53
359.1	0.95	359.1	6.67	359.1	7.52	359.1	2.77	359.1	6.71	359.1	8.62	359.1	4.29	359.1	7.07	359.1	5.95	359.1	-1.21	359.1	2.49	359.1	4.47	359.1	-1.77	359.1	-1.67	359.1	0.79	359.1	-7.42	359.1	0.67	359.1	-0.57	359.1	14.76	359.1	9.4	359.1	8.68	359.1	2.74	359.1	9.22	359.1	14.86	359.1	-2.33
360	3.62	360	6.35	360	7.18	360	1.41	360	8.12	360	7.78	360	4.61	360	6.68	360	4.53	360	-1.22	360	3.55	360	2.81	360	-4.52	360	-1.9	360	0.85	360	-8.22	360	-1.45	360	-0.11	360	17.41	360	11.94	360	9.3	360	4	360	6.05	360	12.54	360	1.85
360.9	0.8	360.9	4.67	360.9	8.09	360.9	3.54	360.9	6.55	360.9	7.32	360.9	4.59	360.9	6.9	360.9	6.48	360.9	1.38	360.9	2.08	360.9	4.24	360.9	-2.75	360.9	-2.73	360.9	0.54	360.9	-6.82	360.9	1.89	360.9	-3.33	360.9	18.35	360.9	9.42	360.9	8.72	360.9	2.1	360.9	8.64	360.9	12.08	360.9	2.72
361.8	0.02	361.8	8.91	361.8	4.58	361.8	3.07	361.8	5.76	361.8	8.81	361.8	3.22	361.8	8.3	361.8	5.03	361.8	-0.88	361.8	0.97	361.8	5.71	361.8	-4.18	361.8	-1.52	361.8	-0.18	361.8	-8.35	361.8	-1.29	361.8	0.5	361.8	16.93	361.8	10.22	361.8	10.04	361.8	3.73	361.8	5.19	361.8	16.5	361.8	0.47
362.7	1.02	362.7	7.23	362.7	7.5	362.7	1.01	362.7	7.39	362.7	6.79	362.7	4.65	362.7	8.05	362.7	5.11	362.7	-0.43	362.7	4.09	362.7	5.41	362.7	-2.1	362.7	-2.87	362.7	0.7	362.7	-7.58	362.7	-3.97	362.7	0.07	362.7	17.62	362.7	9.97	362.7	12.11	362.7	2.83	362.7	5.97	362.7	15.82	362.7	0.17
363.6	-1.78	363.6	7.26	363.6	9.14	363.6	0.81	363.6	5.51	363.6	8.82	363.6	4.73	363.6	10.09	363.6	6.08	363.6	0.24	363.6	0.57	363.6	6.07	363.6	-2.28	363.6	0.31	363.6	1.61	363.6	-7.97	363.6	-2.24	363.6	-0.38	363.6	17.49	363.6	11.56	363.6	8.35	363.6	3.93	363.6	4.96	363.6	12.74	363.6	0.98
364.5	2.4	364.5	6.89	364.5	8.29	364.5	4.71	364.5	6.19	364.5	7.09	364.5	2.65	364.5	8.04	364.5	6.66	364.5	-1.2	364.5	3.39	364.5	6.38	364.5	-6.06	364.5	-1.55	364.5	0.97	364.5	-8.42	364.5	0.57	364.5	0.92	364.5	16.08	364.5	12.55	364.5	12.11	364.5	1.72	364.5	5.24	364.5	12.92	364.5	-0.8
365.4	3.38	365.4	6.22	365.4	8.54	365.4	0.26	365.4	5.17	365.4	7.02	365.4	5.43	365.4	8.03	365.4	8.03	365.4	-0.69	365.4	2.33	365.4	5.78	365.4	-4.64	365.4	-0.53	365.4	1.98	365.4	-9.45	365.4	-0.48	365.4	-0.49	365.4	17.72	365.4	12.03	365.4	9.93	365.4	2.61	365.4	6.85	365.4	13.71	365.4	1.21
366.3	4.14	366.3	9.43	366.3	9.2	366.3	2.63	366.3	8.25	366.3	10.21	366.3	4.05	366.3	9.61	366.3	5.73	366.3	1.12	366.3	1.78	366.3	7.46	366.3	-4.3	366.3	-1.09	366.3	-0.06	366.3	-9.83	366.3	-0.38	366.3	-2.7	366.3	17.54	366.3	12.17	366.3	7.15	366.3	1.9	366.3	7.89	366.3	12.02	366.3	-1.85
367.2	2.78	367.2	5.84	367.2	7.28	367.2	1.09	367.2	7.35	367.2	6.78	367.2	5.56	367.2	7.48	367.2	5.35	367.2	0.59	367.2	1.34	367.2	5.24	367.2	-4.05	367.2	-1.53	367.2	0.08	367.2	-8.04	367.2	-0.78	367.2	-0.4	367.2	18.33	367.2	10.23	367.2	9.37	367.2	3.06	367.2	6.95	367.2	14.18	367.2	1.59
368.1	2.26	368.1	8.42	368.1	7.36	368.1	0.21	368.1	4.62	368.1	7.23	368.1	4.22	368.1	7.41	368.1	6.77	368.1	0.84	368.1	1.38	368.1	4.81	368.1	-3.54	368.1	-0.76	368.1	0.42	368.1	-7.87	368.1	-2.41	368.1	-0.13	368.1	16.49	368.1	13.47	368.1	9.58	368.1	2.59	368.1	7.74	368.1	12.18	368.1	-0.89
369	1.12	369	7.38	369	5.64	369	3.78	369	5.94	369	8.88	369	3.41	369	6.35	369	6.33	369	2.72	369	3.29	369	5.02	369	-2.45	369	-3.49	369	2.41	369	-5.95	369	-0.72	369	-1.67	369	16.34	369	10.2	369	9.14	369	4.3	369	6.32	369	13.11	369	1.77
369.9	0.9	369.9	7.12	369.9	6.6	369.9	2.7	369.9	8.27	369.9	7.35	369.9	2.39	369.9	8.32	369.9	5.16	369.9	-0.27	369.9	4.05	369.9	5.61	369.9	-5.13	369.9	0.13	369.9	-0.46	369.9	-9.34	369.9	-0.97	369.9	-0.94	369.9	17.47	369.9	15.15	369.9	8.73	369.9	0.67	369.9	7.88	369.9	13.37	369.9	-0.05
370.8	2.2	370.8	5.28	370.8	7	370.8	2.8	370.8	7.54	370.8	6.43	370.8	3.6	370.8	7.62	370.8	5.76	370.8	1.5	370.8	2.66	370.8	4.51	370.8	-3.45	370.8	-1.76	370.8	-1.15	370.8	-7.62	370.8	-0.88	370.8	-2.46	370.8	16.78	370.8	12.39	370.8	11.18	370.8	3.24	370.8	4.49	370.8	13.25	370.8	-1.61
371.7	1.86	371.7	5.9	371.7	8.4	371.7	3.94	371.7	7.64	371.7	8.76	371.7	2.69	371.7	8.14	371.7	6.85	371.7	2.12	371.7	2.55	371.7	5.1	371.7	-4.07	371.7	-1.57	371.7	0.17	371.7	-7.36	371.7	-0.29	371.7	0.76	371.7	16.17	371.7	8.85	371.7	8.61	371.7	4.35	371.7	5.48	371.7	13.87	371.7	-1.88
372.6	1.59	372.6	7.47	372.6	7.16	372.6	3.37	372.6	5.6	372.6	7.92	372.6	2.97	372.6	5.13	372.6	6.15	372.6	0.83	372.6	1.66	372.6	7.86	372.6	-5.58	372.6	-1.4	372.6	1.15	372.6	-7.82	372.6	-0.34	372.6	1.55	372.6	15.79	372.6	12.91	372.6	12.16	372.6	3.66	372.6	8.21	372.6	15.96	372.6	1.42
373.5	2.16	373.5	6.86	373.5	5.81	373.5	4.67	373.5	7.96	373.5	9.04	373.5	6.17	373.5	7.09	373.5	6.13	373.5	1.02	373.5	1.63	373.5	7.76	373.5	-0.91	373.5	-0.45	373.5	0.71	373.5	-10.54	373.5	-0.71	373.5	-0.37	373.5	18.75	373.5	12.57	373.5	9.74	373.5	0.36	373.5	8.72	373.5	12.2	373.5	-0.75
374.4	2.08	374.4	6.59	374.4	6.61	374.4	3.8	374.4	4.67	374.4	7.71	374.4	5.6	374.4	7.59	374.4	4.99	374.4	-0.17	374.4	-0.49	374.4	3.6	374.4	-4.89	374.4	-3.2	374.4	2.48	374.4	-11.65	374.4	-1.76	374.4	-0.79	374.4	15.87	374.4	10.71	374.4	10.18	374.4	1.54	374.4	6.03	374.4	13.62	374.4	-0.63
375.3	1.48	375.3	9.16	375.3	5.93	375.3	1.95	375.3	5.49	375.3	7.68	375.3	1.71	375.3	7.82	375.3	4.81	375.3	-2.22	375.3	2	375.3	3.68	375.3	-4.59	375.3	-0.49	375.3	1.22	375.3	-7.99	375.3	1.01	375.3	1.46	375.3	16.62	375.3	12.5	375.3	8.8	375.3	3.98	375.3	7.65	375.3	14.16	375.3	-0.99
376.2	1.56	376.2	7.67	376.2	7.49	376.2	3.8	376.2	6.02	376.2	7.83	376.2	2.93	376.2	9.25	376.2	4.68	376.2	1.2	376.2	1.3	376.2	4.34	376.2	-4.44	376.2	0.37	376.2	1.34	376.2	-8.11	376.2	-0.61	376.2	-1.32	376.2	16.49	376.2	11.05	376.2	11.19	376.2	5.46	376.2	7.27	376.2	12.76	376.2	-1.13
377.1	1.17	377.1	8.83	377.1	6.22	377.1	1.94	377.1	7.26	377.1	6.42	377.1	2.53	377.1	5.85	377.1	5.16	377.1	-0.29	377.1	1.3	377.1	5.85	377.1	-3.54	377.1	-2.44	377.1	0.44	377.1	-6.68	377.1	-2.13	377.1	-0.04	377.1	17.56	377.1	11.02	377.1	7.74	377.1	4.06	377.1	6.71	377.1	13.56	377.1	0.46
378	0.91	378	6.17	378	7.25	378	3.65	378	5.73	378	7.42	378	2.9	378	4.87	378	6.32	378	-0.45	378	2.64	378	3.32	378	-4.73	378	-3.07	378	1.61	378	-8.95	378	-0.45	378	-1.42	378	19.1	378	12.02	378	8.6	378	3.95	378	6.07	378	12.71	378	-0.96
378.9	1.51	378.9	7.99	378.9	7.06	378.9	3.13	378.9	4.23	378.9	9.81	378.9	4.72	378.9	7.64	378.9	5.83	378.9	0.12	378.9	3.14	378.9	6.61	378.9	-2.08	378.9	-0.94	378.9	0.48	378.9	-8.59	378.9	-0.57	378.9	-0.91	378.9	19.97	378.9	11.24	378.9	9.52	378.9	2.44	378.9	5.83	378.9	12.23	378.9	1.61
379.8	2.69	379.8	8.23	379.8	5.69	379.8	4.14	379.8	5.37	379.8	9.23	379.8	2.26	379.8	7.03	379.8	7.51	379.8	0.75	379.8	2.31	379.8	6.7	379.8	-5.77	379.8	-3.71	379.8	0.69	379.8	-9.04	379.8	0.39	379.8	-2.19	379.8	13.43	379.8	9.3	379.8	11.23	379.8	4.53	379.8	6.22	379.8	12.88	379.8	-1.96
380.7	-0.14	380.7	6.4	380.7	4.86	380.7	0.66	380.7	5.18	380.7	7.39	380.7	3.27	380.7	5.06	380.7	6.34	380.7	-0.71	380.7	1.67	380.7	6.87	380.7	-3.09	380.7	-2.83	380.7	4.37	380.7	-9.78	380.7	-1.68	380.7	0.65	380.7	16.97	380.7	10.35	380.7	10.24	380.7	-0.27	380.7	3.89	380.7	13.75	380.7	-0.71
381.6	4.49	381.6	5.37	381.6	7.56	381.6	2.25	381.6	7.81	381.6	6.86	381.6	5.05	381.6	8.41	381.6	3.98	381.6	-2.04	381.6	0.04	381.6	3.21	381.6	-3.64	381.6	-1.41	381.6	-0.41	381.6	-7.69	381.6	-0.75	381.6	-0.63	381.6	15.57	381.6	10.79	381.6	7.41	381.6	2.72	381.6	9.34	381.6	9.86	381.6	-1.69
382.5	2.4	382.5	6.46	382.5	5.93	382.5	2.92	382.5	4.14	382.5	9.26	382.5	2.18	382.5	7.88	382.5	4.73	382.5	-0.69	382.5	0.18	382.5	4.73	382.5	-2.73	382.5	-2.9	382.5	1.56	382.5	-9	382.5	-0.82	382.5	1.39	382.5	17.05	382.5	10.64	382.5	9.8	382.5	3.37	382.5	7.13	382.5	14.87	382.5	-0.95
383.4	-0.4	383.4	8.22	383.4	7.65	383.4	1.96	383.4	4.26	383.4	8.05	383.4	0.18	383.4	8.02	383.4	5.11	383.4	-0.41	383.4	1.85	383.4	1.95	383.4	-1.74	383.4	-0.87	383.4	-2.55	383.4	-5.14	383.4	-0.28	383.4	-0.62	383.4	17.43	383.4	10.92	383.4	8.31	383.4	4.57	383.4	5.98	383.4	11.68	383.4	-1.26
384.3	1.9	384.3	7.06	384.3	4.56	384.3	1.37	384.3	6.44	384.3	8.99	384.3	0.24	384.3	7.25	384.3	4.03	384.3	-1.49	384.3	1.94	384.3	4.95	384.3	-3.3	384.3	-2.62	384.3	0.71	384.3	-7.72	384.3	-2.04	384.3	-1.61	384.3	17.75	384.3	10.74	384.3	9.15	384.3	5.22	384.3	4.43	384.3	13.26	384.3	1.43
385.2	1.29	385.2	6.43	385.2	7.79	385.2	-0.37	385.2	8.28	385.2	5.65	385.2	2.81	385.2	9.38	385.2	4.08	385.2	-2.19	385.2	2.17	385.2	3.04	385.2	-3.35	385.2	-1.37	385.2	1.07	385.2	-9.57	385.2	-0.93	385.2	-4.65	385.2	19.6	385.2	10.57	385.2	11.06	385.2	3.35	385.2	3.88	385.2	12.78	385.2	1.54
386.1	2.68	386.1	5.79	386.1	9.12	386.1	2.35	386.1	7.44	386.1	6.15	386.1	1.9	386.1	8.58	386.1	7.75	386.1	-0.32	386.1	1.72	386.1	6.05	386.1	-2.9	386.1	-0.51	386.1	2.42	386.1	-10.46	386.1	-2.08	386.1	-1.04	386.1	15.77	386.1	11.28	386.1	12.1	386.1	2.69	386.1	6.51	386.1	12.08	386.1	-1.2
387	1.99	387	7.01	387	7.58	387	1.81	387	8.44	387	7.74	387	2.58	387	11.7	387	3.33	387	-1.89	387	2.78	387	5.35	387	-4.26	387	0.75	387	0.01	387	-9.76	387	-1.91	387	0.29	387	17.65	387	10.84	387	9.72	387	3.87	387	7.7	387	11.96	387	-0.2
387.9	3.99	387.9	5.15	387.9	7.09	387.9	2.86	387.9	6.11	387.9	9.05	387.9	4.71	387.9	6.74	387.9	6.18	387.9	0.13	387.9	2.44	387.9	6.5	387.9	-2.91	387.9	-0.84	387.9	0.42	387.9	-7.84	387.9	0.84	387.9	-0.24	387.9	19.03	387.9	10.27	387.9	10.6	387.9	2.85	387.9	8.32	387.9	13.31	387.9	1.52
388.8	1.34	388.8	6.25	388.8	6.77	388.8	2.61	388.8	3.55	388.8	8.1	388.8	5.13	388.8	10.57	388.8	3.56	388.8	-1.27	388.8	0.33	388.8	4.99	388.8	-2.98	388.8	0.88	388.8	1.08	388.8	-8.81	388.8	0.27	388.8	-0.39	388.8	17.41	388.8	10.85	388.8	11.35	388.8	3.99	388.8	8.06	388.8	13.19	388.8	-0.5
389.7	1.83	389.7	7.49	389.7	6.76	389.7	4.31	389.7	5.44	389.7	10.01	389.7	4.1	389.7	9.18	389.7	3.35	389.7	-0.85	389.7	2.57	389.7	8.2	389.7	-2.16	389.7	-1.22	389.7	-1	389.7	-9.77	389.7	-1.7	389.7	-1.23	389.7	19.1	389.7	11.89	389.7	10.99	389.7	1.35	389.7	7.14	389.7	11.68	389.7	3.1
390.6	3.1	390.6	6.95	390.6	5.74	390.6	3.2	390.6	5.98	390.6	9.53	390.6	2.47	390.6	10.41	390.6	4.48	390.6	0.35	390.6	2.15	390.6	7.18	390.6	-1.53	390.6	-0.57	390.6	-0.28	390.6	-7.87	390.6	0.84	390.6	-1.23	390.6	18.61	390.6	9.78	390.6	10.39	390.6	2.58	390.6	8.28	390.6	13.4	390.6	1.04
391.5	1.51	391.5	7.53	391.5	6.67	391.5	3.29	391.5	9.18	391.5	8.2	391.5	5.72	391.5	7.65	391.5	6.46	391.5	-0.86	391.5	0.63	391.5	5.31	391.5	-3.03	391.5	-0.94	391.5	0.73	391.5	-9.35	391.5	-4.03	391.5	-0.95	391.5	18.14	391.5	12.55	391.5	9.2	391.5	4.5	391.5	6.37	391.5	13.09	391.5	-1.17
392.4	3.24	392.4	9.42	392.4	7.44	392.4	5.49	392.4	3.68	392.4	6.45	392.4	4.56	392.4	10.8	392.4	6.47	392.4	-1.04	392.4	1.21	392.4	4.14	392.4	-3	392.4	-1.51	392.4	1.83	392.4	-10.39	392.4	-0.59	392.4	-2.03	392.4	18.54	392.4	9.63	392.4	8.52	392.4	2.38	392.4	5.53	392.4	14.05	392.4	-0.45
393.3	4.71	393.3	7.3	393.3	5.59	393.3	-0.02	393.3	5.99	393.3	7.53	393.3	5.6	393.3	8.25	393.3	6.87	393.3	-0.35	393.3	3.18	393.3	5.6	393.3	-3.61	393.3	-0.14	393.3	2.46	393.3	-9.24	393.3	0.08	393.3	-0.32	393.3	15.38	393.3	13.2	393.3	10.56	393.3	4.63	393.3	7.32	393.3	14.63	393.3	-0.64
394.2	2.07	394.2	6.75	394.2	7.89	394.2	0.67	394.2	5.42	394.2	5.89	394.2	4.88	394.2	9.2	394.2	7.26	394.2	0.78	394.2	-1.5	394.2	4.31	394.2	-2.21	394.2	-0.22	394.2	0.49	394.2	-8.75	394.2	-2.12	394.2	-0.35	394.2	19.62	394.2	9.5	394.2	8.14	394.2	3.07	394.2	8.03	394.2	11.7	394.2	0.85
395.1	2.53	395.1	9.12	395.1	8.57	395.1	3.91	395.1	8.17	395.1	7.34	395.1	3.44	395.1	8.81	395.1	7.76	395.1	0.79	395.1	0.56	395.1	3.9	395.1	-5.48	395.1	-0.63	395.1	0.32	395.1	-8.97	395.1	-0.59	395.1	-4.33	395.1	16.25	395.1	10.5	395.1	7.74	395.1	4.53	395.1	6.39	395.1	11.05	395.1	-1.65
396	1.64	396	6.44	396	7.2	396	-0.42	396	5.48	396	11.39	396	2.58	396	8.79	396	5.26	396	-2.15	396	1.18	396	7.83	396	-2.44	396	-1.75	396	1.29	396	-10.14	396	-0.28	396	0.09	396	19.53	396	12.82	396	10.46	396	3.18	396	7.93	396	12.19	396	1.06
396.9	1.94	396.9	7.95	396.9	7.77	396.9	2.73	396.9	8.67	396.9	9.53	396.9	4.9	396.9	8.12	396.9	6.25	396.9	-2.01	396.9	4.4	396.9	2.21	396.9	-3.15	396.9	-1.26	396.9	-0.61	396.9	-10.55	396.9	-0.22	396.9	-2.11	396.9	16.18	396.9	11.3	396.9	9.76	396.9	3.63	396.9	6.64	396.9	13.99	396.9	-1.68
397.8	2.82	397.8	8.59	397.8	8.48	397.8	4.71	397.8	5.19	397.8	7.68	397.8	5.24	397.8	9.88	397.8	5.18	397.8	-0.13	397.8	0.07	397.8	7.91	397.8	-3.95	397.8	-1.57	397.8	-1.2	397.8	-9.6	397.8	0.79	397.8	0.17	397.8	17.06	397.8	12.86	397.8	8.57	397.8	2.5	397.8	9.78	397.8	12.37	397.8	-1.94
398.7	1.45	398.7	6.91	398.7	6.97	398.7	2.08	398.7	9.46	398.7	10.83	398.7	5.09	398.7	7.14	398.7	6.74	398.7	1.01	398.7	2.34	398.7	7.29	398.7	-2.84	398.7	0.09	398.7	2.25	398.7	-6.4	398.7	-0.54	398.7	-0.28	398.7	19.58	398.7	13.9	398.7	10.97	398.7	4.51	398.7	8.97	398.7	12.28	398.7	1.41
399.6	1.4	399.6	7.41	399.6	6.78	399.6	3.65	399.6	4.42	399.6	7.56	399.6	4.43	399.6	8.07	399.6	6.87	399.6	-0.99	399.6	0.1	399.6	3.99	399.6	-2.11	399.6	-0.14	399.6	1.24	399.6	-12.09	399.6	-1.98	399.6	-1.73	399.6	17.17	399.6	12.92	399.6	8.36	399.6	3.19	399.6	4.41	399.6	14.84	399.6	-0.11
400.5	3.64	400.5	8.74	400.5	5.88	400.5	4.18	400.5	9.48	400.5	6.7	400.5	5.71	400.5	8.46	400.5	5.49	400.5	1.15	400.5	1.96	400.5	6.06	400.5	-2.43	400.5	-1.6	400.5	0.36	400.5	-8.92	400.5	-1.79	400.5	-0.26	400.5	17.88	400.5	12.17	400.5	9.34	400.5	3.15	400.5	6.45	400.5	12.91	400.5	0.97
401.4	1.44	401.4	4.75	401.4	8.38	401.4	1.37	401.4	7.71	401.4	5.69	401.4	2.43	401.4	7.92	401.4	5.1	401.4	-0.31	401.4	1.12	401.4	4.83	401.4	-3.8	401.4	-2.46	401.4	-0.62	401.4	-9.78	401.4	-2.42	401.4	-1.76	401.4	17.32	401.4	9.37	401.4	9.58	401.4	2.75	401.4	6.13	401.4	14.5	401.4	0.21
402.3	2.67	402.3	5.06	402.3	6.99	402.3	3.8	402.3	6.65	402.3	7.48	402.3	4.11	402.3	7.28	402.3	6.08	402.3	2.15	402.3	3.3	402.3	7.35	402.3	-5.96	402.3	-0.75	402.3	0.11	402.3	-8.99	402.3	1.31	402.3	0.12	402.3	16.3	402.3	10.92	402.3	12.51	402.3	3.09	402.3	7.85	402.3	14.76	402.3	-0.21
403.2	3.21	403.2	5.87	403.2	5.32	403.2	2.9	403.2	7.08	403.2	7.12	403.2	4.73	403.2	7.76	403.2	4.01	403.2	-1.71	403.2	2.17	403.2	6.8	403.2	-5.09	403.2	-1.42	403.2	-1.07	403.2	-10.7	403.2	-4.03	403.2	0.25	403.2	17.19	403.2	11.7	403.2	11.43	403.2	3.18	403.2	3.62	403.2	13.77	403.2	-1.28
404.1	2.16	404.1	8.7	404.1	6.02	404.1	0.85	404.1	6.24	404.1	8.5	404.1	4.02	404.1	8.24	404.1	6.44	404.1	-2.06	404.1	1.86	404.1	3.11	404.1	-4.89	404.1	-2.32	404.1	3.32	404.1	-8.13	404.1	0.51	404.1	0.12	404.1	17.71	404.1	12.06	404.1	11.04	404.1	4.53	404.1	5.86	404.1	15.45	404.1	1.09
405	2.54	405	7.88	405	8.31	405	3.77	405	7.45	405	8.42	405	6.69	405	8.38	405	4.79	405	-0.9	405	0.62	405	7.62	405	-0.82	405	-2.91	405	0.23	405	-9.87	405	-1.99	405	1.63	405	19.79	405	10.77	405	11.85	405	1.74	405	8.09	405	12.59	405	-0.36
405.9	2.9	405.9	7.16	405.9	9.31	405.9	1.01	405.9	6.66	405.9	8.71	405.9	3.1	405.9	7.63	405.9	8.19	405.9	1.15	405.9	2.56	405.9	6.12	405.9	-2.81	405.9	-2.44	405.9	1.07	405.9	-10.95	405.9	-1.05	405.9	0.9	405.9	20.03	405.9	10.73	405.9	8.35	405.9	3.05	405.9	8.26	405.9	15.39	405.9	0.58
406.8	2.04	406.8	5.66	406.8	7.18	406.8	3.49	406.8	6.17	406.8	8.47	406.8	5.6	406.8	9.47	406.8	6.68	406.8	-0.2	406.8	-0.67	406.8	4.48	406.8	-3.84	406.8	-2.48	406.8	3.62	406.8	-10.75	406.8	1.28	406.8	-1.22	406.8	15.1	406.8	9.94	406.8	12.17	406.8	2.72	406.8	5.86	406.8	10.79	406.8	-2.05
407.7	-0.15	407.7	6.65	407.7	6.84	407.7	2.44	407.7	6.62	407.7	9.57	407.7	3.76	407.7	7.24	407.7	8.44	407.7	-1.88	407.7	2.57	407.7	5.34	407.7	-3.69	407.7	-1.25	407.7	1.52	407.7	-10.16	407.7	0.04	407.7	-0.76	407.7	17.71	407.7	10.38	407.7	10.94	407.7	3.09	407.7	9.85	407.7	14.29	407.7	-1.69
408.6	1.76	408.6	9.31	408.6	5.89	408.6	3.01	408.6	5.89	408.6	6.98	408.6	3.54	408.6	8.31	408.6	3.96	408.6	-0.03	408.6	3.65	408.6	4.75	408.6	-2.81	408.6	-1.7	408.6	0.77	408.6	-9.11	408.6	0.69	408.6	0.24	408.6	19.72	408.6	11.98	408.6	11.25	408.6	2.86	408.6	8.77	408.6	13.19	408.6	0.37
409.5	2.41	409.5	7.3	409.5	6.86	409.5	2.16	409.5	6.08	409.5	8.19	409.5	4.59	409.5	8.01	409.5	4.98	409.5	0.42	409.5	1.04	409.5	6.08	409.5	-5.2	409.5	-3.06	409.5	1.18	409.5	-8.09	409.5	-0.51	409.5	0.3	409.5	17.9	409.5	11.84	409.5	11.39	409.5	2.93	409.5	5.69	409.5	13.44	409.5	2.71
410.4	0.4	410.4	9.1	410.4	8.38	410.4	3.29	410.4	6.65	410.4	8.03	410.4	5.88	410.4	9.24	410.4	8.49	410.4	-0.13	410.4	0.55	410.4	5.18	410.4	-5	410.4	-0.47	410.4	2.98	410.4	-11.48	410.4	-1.87	410.4	-2.62	410.4	17.48	410.4	14.93	410.4	14.76	410.4	3.35	410.4	5.97	410.4	14.44	410.4	2.62
411.3	3.98	411.3	6.06	411.3	7.32	411.3	1.89	411.3	7.56	411.3	8.63	411.3	4.52	411.3	8.63	411.3	7.47	411.3	-0.22	411.3	1.82	411.3	8.19	411.3	-3.95	411.3	-2.97	411.3	1.23	411.3	-9.84	411.3	-0.64	411.3	1.15	411.3	17.21	411.3	13.65	411.3	8.27	411.3	4.44	411.3	8.49	411.3	15.62	411.3	-1.01
412.2	1.39	412.2	7.62	412.2	8.28	412.2	0.44	412.2	8.8	412.2	8.44	412.2	5.63	412.2	6.99	412.2	6.01	412.2	-0.92	412.2	3.14	412.2	3.46	412.2	-3.43	412.2	-1.81	412.2	0.12	412.2	-8.52	412.2	-1.14	412.2	-0.71	412.2	17.54	412.2	13.48	412.2	10.05	412.2	-0.53	412.2	6.19	412.2	13.48	412.2	-0.48
413.1	0.55	413.1	7.18	413.1	7.37	413.1	2.33	413.1	7.59	413.1	8.12	413.1	2.74	413.1	9.35	413.1	6.18	413.1	-2.43	413.1	2.13	413.1	8.65	413.1	-4.51	413.1	0.32	413.1	0.4	413.1	-10.86	413.1	-0.6	413.1	2.07	413.1	20.38	413.1	12.06	413.1	11.95	413.1	1.95	413.1	7.07	413.1	13.45	413.1	0.95
414	2.21	414	7.75	414	5.69	414	5.72	414	8.28	414	10.97	414	4.29	414	5.77	414	4.13	414	1.19	414	1.23	414	9.11	414	-4.25	414	-4.55	414	1.18	414	-9.92	414	-1.16	414	0.94	414	17.88	414	10.47	414	11.21	414	2.62	414	8.03	414	13.62	414	-0.56
414.9	2.9	414.9	7.92	414.9	5.07	414.9	2.95	414.9	7.71	414.9	9.13	414.9	5.58	414.9	7.95	414.9	4.73	414.9	-1.52	414.9	2.19	414.9	4.67	414.9	-1.88	414.9	-1.07	414.9	0.87	414.9	-8.54	414.9	0.24	414.9	-2.46	414.9	19.43	414.9	13.29	414.9	10.16	414.9	4.3	414.9	8.97	414.9	14.83	414.9	-0.84
415.8	2.77	415.8	6.45	415.8	6.83	415.8	4.93	415.8	7.79	415.8	9.99	415.8	4.97	415.8	8.5	415.8	3.86	415.8	0.64	415.8	2.27	415.8	7.97	415.8	-2.69	415.8	-2.42	415.8	1.52	415.8	-8.57	415.8	-1.59	415.8	0.43	415.8	19.77	415.8	13.09	415.8	12.09	415.8	3.93	415.8	5.95	415.8	14.26	415.8	-1.23
416.7	-0.51	416.7	7.37	416.7	6.69	416.7	0.2	416.7	7.29	416.7	8.51	416.7	3.67	416.7	8.08	416.7	5.29	416.7	-2.06	416.7	2.71	416.7	6.38	416.7	-2.37	416.7	-1.52	416.7	1.28	416.7	-7.63	416.7	-0.28	416.7	-2.56	416.7	19.41	416.7	12.14	416.7	12.34	416.7	5.71	416.7	9.04	416.7	14.7	416.7	0.45
417.6	2.08	417.6	4.98	417.6	6.21	417.6	5.03	417.6	7.67	417.6	8.76	417.6	2.46	417.6	6.39	417.6	6.59	417.6	1.84	417.6	2.09	417.6	6.95	417.6	-4.89	417.6	-2.43	417.6	2.56	417.6	-9.03	417.6	-0.03	417.6	0.85	417.6	20.13	417.6	11.56	417.6	11.44	417.6	5.22	417.6	7.16	417.6	16.46	417.6	0.17
418.5	1.22	418.5	8.38	418.5	4.45	418.5	2.15	418.5	6.45	418.5	8.87	418.5	2.55	418.5	8.34	418.5	4.87	418.5	-2.73	418.5	3.45	418.5	6.6	418.5	-3.48	418.5	-1.99	418.5	3.31	418.5	-10.5	418.5	-0.53	418.5	-2.74	418.5	19.31	418.5	10.91	418.5	12.65	418.5	4.06	418.5	7.01	418.5	14.93	418.5	1.32
419.4	0.54	419.4	5.66	419.4	6.46	419.4	3.58	419.4	6.18	419.4	7.49	419.4	3.91	419.4	6.25	419.4	6.26	419.4	0.57	419.4	1.83	419.4	6.09	419.4	-1.44	419.4	-3.14	419.4	0.15	419.4	-7.68	419.4	-1.71	419.4	-1.63	419.4	18.61	419.4	11.93	419.4	11.83	419.4	3.53	419.4	8.16	419.4	11.95	419.4	0.58
420.3	1.53	420.3	8.43	420.3	8.17	420.3	1.49	420.3	6.51	420.3	8.97	420.3	5.75	420.3	11.26	420.3	4.14	420.3	0.01	420.3	1.28	420.3	5.16	420.3	-2.71	420.3	-2.3	420.3	-0.58	420.3	-9.73	420.3	-1.01	420.3	-0.96	420.3	16.14	420.3	11.64	420.3	11.21	420.3	2.79	420.3	7.68	420.3	14.89	420.3	0.24
421.2	1.51	421.2	9.69	421.2	8.1	421.2	0.91	421.2	9.37	421.2	8.56	421.2	4.25	421.2	8.78	421.2	4.43	421.2	0.74	421.2	3.43	421.2	6.54	421.2	-5.21	421.2	-1.24	421.2	0.57	421.2	-7.63	421.2	-1.2	421.2	-1.26	421.2	16.08	421.2	14.52	421.2	9.75	421.2	4.13	421.2	7.29	421.2	12.9	421.2	-0.09
422.1	0.66	422.1	9.69	422.1	7.97	422.1	4.22	422.1	9.42	422.1	8.49	422.1	3.12	422.1	7.55	422.1	6.22	422.1	3.94	422.1	3.61	422.1	4.96	422.1	-2.7	422.1	-2.92	422.1	-0.78	422.1	-6.86	422.1	-0.51	422.1	0.47	422.1	17.51	422.1	11.91	422.1	7.9	422.1	4.83	422.1	8.85	422.1	14.33	422.1	0.35
423	1.22	423	7.35	423	4.25	423	1.85	423	4.61	423	6.36	423	2.96	423	11.9	423	3.29	423	-2.43	423	1.29	423	5.95	423	-3.61	423	-0.32	423	0.4	423	-13.1	423	0.29	423	0.08	423	19.33	423	13.25	423	11.73	423	3.03	423	7.86	423	14.96	423	-0.54
423.9	4.32	423.9	6.36	423.9	8.47	423.9	3.1	423.9	7.49	423.9	9.28	423.9	3.44	423.9	7.12	423.9	6.51	423.9	-2.35	423.9	0.87	423.9	9.18	423.9	-5.67	423.9	-3.65	423.9	0.58	423.9	-12.27	423.9	-3.32	423.9	2.32	423.9	18	423.9	13.85	423.9	11.31	423.9	1.95	423.9	8.34	423.9	14.51	423.9	0.91
424.8	3.79	424.8	7.33	424.8	5.38	424.8	2.42	424.8	4.06	424.8	9.53	424.8	4.63	424.8	7.57	424.8	5.14	424.8	-1.69	424.8	-0.23	424.8	5.62	424.8	-3.83	424.8	-3.23	424.8	0.43	424.8	-10.19	424.8	-3.15	424.8	-0.68	424.8	16.55	424.8	9.31	424.8	12.35	424.8	3.13	424.8	7.77	424.8	15.38	424.8	-2.38
425.7	2.1	425.7	6.62	425.7	6.98	425.7	3.02	425.7	7.17	425.7	8.7	425.7	5.21	425.7	8.3	425.7	6.07	425.7	1.33	425.7	1.71	425.7	5.25	425.7	-3.16	425.7	-3.37	425.7	1.41	425.7	-7.91	425.7	-1.57	425.7	-3.48	425.7	18.6	425.7	11.51	425.7	12.8	425.7	2.84	425.7	9.35	425.7	14.19	425.7	0.93
426.6	2	426.6	7.58	426.6	6.55	426.6	1.18	426.6	8.65	426.6	10.98	426.6	5.93	426.6	8.56	426.6	5.6	426.6	-0.04	426.6	3.06	426.6	9.79	426.6	-4.49	426.6	-2.18	426.6	1.44	426.6	-11.12	426.6	-3.06	426.6	3.26	426.6	18.07	426.6	14.02	426.6	9.49	426.6	1.9	426.6	6.16	426.6	15.28	426.6	1.31
427.5	2.21	427.5	7.81	427.5	5.02	427.5	4.71	427.5	8.29	427.5	9.92	427.5	5.01	427.5	7.16	427.5	6.45	427.5	-0.44	427.5	0.5	427.5	5.28	427.5	-2.85	427.5	-2.39	427.5	0.5	427.5	-8.84	427.5	-3.26	427.5	-1.5	427.5	17.05	427.5	11.79	427.5	9.36	427.5	3.48	427.5	6.42	427.5	14.69	427.5	-1.82
428.4	1.38	428.4	6.81	428.4	9.07	428.4	5.48	428.4	9.77	428.4	7.74	428.4	4.58	428.4	7.33	428.4	6.15	428.4	0.52	428.4	0.24	428.4	5.83	428.4	-2.09	428.4	-1.81	428.4	0.48	428.4	-10.33	428.4	-1.49	428.4	-2.32	428.4	20.28	428.4	13.25	428.4	12.01	428.4	3.28	428.4	8.31	428.4	11.66	428.4	2.16
429.3	2.83	429.3	10.26	429.3	6.55	429.3	3.03	429.3	7.06	429.3	9.69	429.3	4.87	429.3	8.07	429.3	7.38	429.3	0.92	429.3	2.67	429.3	4.91	429.3	-3	429.3	-2.03	429.3	0.47	429.3	-9.81	429.3	-0.22	429.3	-1.2	429.3	19.23	429.3	12.6	429.3	10.94	429.3	1.58	429.3	9.71	429.3	14.17	429.3	1.46
430.2	1.91	430.2	8.1	430.2	6.31	430.2	4.83	430.2	7.97	430.2	6.11	430.2	1.7	430.2	6.72	430.2	7.46	430.2	1.33	430.2	0.35	430.2	4.46	430.2	-4.1	430.2	-2.98	430.2	1.61	430.2	-7.34	430.2	-2.68	430.2	-3.07	430.2	18.88	430.2	11.78	430.2	12.17	430.2	3.19	430.2	9.07	430.2	12.4	430.2	1.55
431.1	0.9	431.1	7.24	431.1	6.07	431.1	4.78	431.1	7.22	431.1	10.05	431.1	2.94	431.1	6.51	431.1	3.06	431.1	0.47	431.1	2.23	431.1	5.53	431.1	-4.36	431.1	-2.07	431.1	0.53	431.1	-8.47	431.1	-0.73	431.1	-0.69	431.1	16.12	431.1	13.76	431.1	11.53	431.1	4.36	431.1	9.5	431.1	14	431.1	-0.35
432	2.28	432	10.11	432	7.01	432	3.02	432	8.73	432	9.08	432	3.97	432	9.29	432	7.18	432	0.45	432	3.5	432	5.55	432	-4.25	432	-1.78	432	2.54	432	-10.54	432	0.12	432	0.95	432	17.52	432	12.73	432	13.49	432	2.62	432	8.25	432	12.24	432	-0.37
432.9	1.97	432.9	6.11	432.9	8.42	432.9	1.47	432.9	9.73	432.9	7.38	432.9	3.72	432.9	5.92	432.9	8.87	432.9	-2.02	432.9	4.79	432.9	6.22	432.9	-5.44	432.9	-4.53	432.9	-0.3	432.9	-10.35	432.9	0.34	432.9	-1.43	432.9	15.84	432.9	10.77	432.9	11.11	432.9	2.17	432.9	8.62	432.9	15.29	432.9	-3.11
433.8	2.27	433.8	6.79	433.8	6.25	433.8	4.98	433.8	6.68	433.8	8.21	433.8	3.59	433.8	8.58	433.8	3.55	433.8	-0.87	433.8	-1.51	433.8	6.12	433.8	-3.58	433.8	-1.94	433.8	-0.49	433.8	-7.83	433.8	-3.18	433.8	-2.56	433.8	18.93	433.8	13.02	433.8	12.03	433.8	4.1	433.8	9.18	433.8	11.97	433.8	-0.12
434.7	2.54	434.7	8.98	434.7	7.76	434.7	3.41	434.7	6.65	434.7	7.98	434.7	5.88	434.7	8.78	434.7	6.83	434.7	-1.22	434.7	2.29	434.7	7.93	434.7	-4.49	434.7	-1.87	434.7	-0.29	434.7	-10.1	434.7	-0.09	434.7	-0.94	434.7	17.76	434.7	13.98	434.7	11.42	434.7	1.63	434.7	6.89	434.7	12.38	434.7	0.42
435.6	2.54	435.6	7.43	435.6	5.36	435.6	1.12	435.6	7.7	435.6	6.51	435.6	3.93	435.6	6.5	435.6	4.77	435.6	0.04	435.6	2.3	435.6	4.14	435.6	-4.49	435.6	-2.44	435.6	1.16	435.6	-5.7	435.6	-1.49	435.6	-1.24	435.6	19.13	435.6	11.35	435.6	12.13	435.6	8.11	435.6	6.6	435.6	14.51	435.6	-0.91
436.5	3.1	436.5	6.02	436.5	5.47	436.5	1.06	436.5	6.83	436.5	8.4	436.5	5.41	436.5	9.79	436.5	6.11	436.5	-1.99	436.5	1.45	436.5	5.77	436.5	-3.87	436.5	-0.73	436.5	2.14	436.5	-9.28	436.5	-1.77	436.5	-0.14	436.5	17.08	436.5	12.52	436.5	11.56	436.5	3.78	436.5	8.79	436.5	15.44	436.5	0.08
437.4	2.4	437.4	8.6	437.4	7.24	437.4	2.08	437.4	9.48	437.4	8.26	437.4	6.36	437.4	9.08	437.4	7.16	437.4	-0.47	437.4	1.57	437.4	4.83	437.4	-2.34	437.4	-2.26	437.4	2.01	437.4	-10.22	437.4	-2.12	437.4	0.01	437.4	17.78	437.4	12.13	437.4	9.93	437.4	5.95	437.4	9.88	437.4	15.7	437.4	-0.88
438.3	2.61	438.3	6.82	438.3	6.7	438.3	1.52	438.3	8.32	438.3	6.97	438.3	5.34	438.3	7.24	438.3	6.73	438.3	-0.79	438.3	2.07	438.3	5.76	438.3	-3.86	438.3	-4.36	438.3	1.47	438.3	-8.76	438.3	-2.28	438.3	-0.17	438.3	19.49	438.3	11.4	438.3	11.75	438.3	3.81	438.3	7.55	438.3	13.94	438.3	-0.8
439.2	2.26	439.2	7.79	439.2	6.58	439.2	2.33	439.2	8.13	439.2	10.87	439.2	4.09	439.2	6.96	439.2	5.03	439.2	-1.91	439.2	2.95	439.2	4.58	439.2	-4.33	439.2	-3.25	439.2	-0.01	439.2	-10.29	439.2	0.35	439.2	-1.72	439.2	18.15	439.2	10.36	439.2	11.39	439.2	3.4	439.2	7.51	439.2	14.15	439.2	0.33
440.1	0.91	440.1	8.58	440.1	6.48	440.1	2.85	440.1	6.37	440.1	10.3	440.1	5.98	440.1	8.28	440.1	5.82	440.1	0.32	440.1	2.73	440.1	6.5	440.1	-3.32	440.1	-1.58	440.1	1.36	440.1	-9.52	440.1	2.08	440.1	-4.93	440.1	18.57	440.1	15.08	440.1	9.15	440.1	3.96	440.1	9.66	440.1	15.37	440.1	-1.01
441	2.78	441	8.09	441	9.16	441	4.11	441	9.07	441	11.13	441	7.1	441	8.3	441	4.03	441	-0.11	441	2.78	441	9	441	-2.15	441	0.38	441	-0.67	441	-9.91	441	-2.94	441	-1.71	441	18.34	441	13.06	441	10.58	441	4.1	441	8.11	441	11.43	441	0.56
441.9	1.14	441.9	7.13	441.9	7.7	441.9	3.75	441.9	8.89	441.9	5.51	441.9	3.85	441.9	8.86	441.9	7.98	441.9	1.92	441.9	2.83	441.9	4.38	441.9	-5.1	441.9	-1.33	441.9	1.56	441.9	-8.32	441.9	-3	441.9	-1.79	441.9	19.15	441.9	13.05	441.9	13.8	441.9	2.8	441.9	6.68	441.9	13.72	441.9	1.98
442.8	1.61	442.8	6.9	442.8	7.26	442.8	1.15	442.8	7.91	442.8	8.57	442.8	4.9	442.8	8.06	442.8	5.57	442.8	-1.86	442.8	1.91	442.8	7.45	442.8	-6.12	442.8	-2.36	442.8	1.26	442.8	-10.78	442.8	0.07	442.8	-0.3	442.8	16.91	442.8	12.57	442.8	11.87	442.8	3.3	442.8	7.12	442.8	14.42	442.8	-0.54
443.7	2.96	443.7	9.54	443.7	8.33	443.7	1.92	443.7	5.94	443.7	6.23	443.7	5.77	443.7	8.84	443.7	7.09	443.7	-0.24	443.7	1.74	443.7	4.91	443.7	-4.04	443.7	-2.29	443.7	-1.08	443.7	-9.32	443.7	-2.37	443.7	0.5	443.7	16.3	443.7	13.85	443.7	12.69	443.7	3.8	443.7	4.04	443.7	15.68	443.7	-1.34
444.6	2.46	444.6	7.13	444.6	6.08	444.6	2.56	444.6	9.06	444.6	9.74	444.6	4.57	444.6	7.64	444.6	5.88	444.6	-0.33	444.6	1.21	444.6	6.69	444.6	-6.04	444.6	-1.69	444.6	0.96	444.6	-10	444.6	-0.83	444.6	-1.86	444.6	17.86	444.6	11.92	444.6	11.02	444.6	5.16	444.6	9.17	444.6	13.58	444.6	-0.49
445.5	1.66	445.5	7.92	445.5	6.82	445.5	5.03	445.5	7.51	445.5	8.64	445.5	3.72	445.5	9.48	445.5	5.62	445.5	-0.39	445.5	-0.28	445.5	7.58	445.5	-4.57	445.5	-0.59	445.5	0.19	445.5	-9.34	445.5	-0.24	445.5	-0.35	445.5	19.88	445.5	13.1	445.5	11.99	445.5	5.21	445.5	8.05	445.5	13.77	445.5	0.43
446.4	-0.06	446.4	9.01	446.4	11.06	446.4	2.37	446.4	6.8	446.4	8.48	446.4	4.25	446.4	10.21	446.4	9.34	446.4	-1.19	446.4	1.4	446.4	5.58	446.4	-3.47	446.4	-1.3	446.4	1.76	446.4	-10.73	446.4	-0.81	446.4	-2.06	446.4	19.29	446.4	13.05	446.4	10.33	446.4	3.4	446.4	10.55	446.4	15.5	446.4	-0.16
447.3	1.61	447.3	7.47	447.3	7.82	447.3	2.85	447.3	6.73	447.3	8.77	447.3	3.91	447.3	7.91	447.3	5.22	447.3	0.23	447.3	0.6	447.3	7.74	447.3	-2.53	447.3	-1.55	447.3	0.82	447.3	-9.49	447.3	-2.68	447.3	-0.97	447.3	17.75	447.3	12	447.3	11.1	447.3	4.52	447.3	7.45	447.3	14.02	447.3	-2.13
448.2	0.31	448.2	8.87	448.2	7.06	448.2	3.23	448.2	8.33	448.2	7.65	448.2	1.81	448.2	9.93	448.2	5.25	448.2	4.03	448.2	3.4	448.2	5.44	448.2	-3.68	448.2	-2.98	448.2	0.11	448.2	-8.76	448.2	-2.16	448.2	1.41	448.2	20.64	448.2	11.54	448.2	14.45	448.2	4.08	448.2	8.79	448.2	12.27	448.2	-0.73
449.1	4.88	449.1	5.47	449.1	6.16	449.1	-0.73	449.1	8.31	449.1	7.75	449.1	6.27	449.1	7.77	449.1	3.98	449.1	-1.87	449.1	0.48	449.1	7.26	449.1	-3.63	449.1	-4.65	449.1	1.06	449.1	-12.55	449.1	-2.08	449.1	-0.41	449.1	18.52	449.1	11.75	449.1	12.5	449.1	1.61	449.1	9.5	449.1	13.47	449.1	0.41
450	3.31	450	5.99	450	7.04	450	1.14	450	7.88	450	8.2	450	5.02	450	8.19	450	6.65	450	0.33	450	3.45	450	6	450	-2.52	450	-0.78	450	0.33	450	-7.6	450	-2.79	450	-1.79	450	19	450	13.15	450	11.41	450	4.94	450	9.12	450	16.4	450	0.07
450.9	2.23	450.9	6.34	450.9	8.61	450.9	2.73	450.9	6.17	450.9	7.09	450.9	4.1	450.9	7.24	450.9	1.8	450.9	-0.56	450.9	0.95	450.9	5.41	450.9	-5.38	450.9	-4.72	450.9	-0.26	450.9	-8.88	450.9	-1.67	450.9	-2.31	450.9	17.23	450.9	13.49	450.9	12.55	450.9	5.68	450.9	7.36	450.9	14.63	450.9	-0.7
451.8	0.62	451.8	7.82	451.8	8.22	451.8	4.12	451.8	7.26	451.8	9.99	451.8	4.8	451.8	9.18	451.8	6.26	451.8	-2.07	451.8	1.72	451.8	6.38	451.8	-5.97	451.8	-2.12	451.8	-1.18	451.8	-11.27	451.8	-0.93	451.8	-1.15	451.8	15.68	451.8	9.94	451.8	10.8	451.8	2.55	451.8	7.81	451.8	13.88	451.8	-0.38
452.7	0.11	452.7	8.61	452.7	8.58	452.7	3.25	452.7	5.25	452.7	7.54	452.7	6.22	452.7	7.45	452.7	5.61	452.7	-0.94	452.7	-0.04	452.7	4.93	452.7	-4.86	452.7	-3.02	452.7	4.33	452.7	-9.98	452.7	-0.43	452.7	-0.95	452.7	14.74	452.7	10.83	452.7	13.34	452.7	2.49	452.7	9.5	452.7	15.68	452.7	0.92
453.6	3.68	453.6	8.07	453.6	7.4	453.6	3.65	453.6	6.03	453.6	7.33	453.6	4.8	453.6	8	453.6	5.05	453.6	2.1	453.6	0.2	453.6	6.47	453.6	-5.14	453.6	-0.89	453.6	-0.27	453.6	-9.63	453.6	-3.08	453.6	-2	453.6	17.47	453.6	13.44	453.6	10.84	453.6	5.07	453.6	9.28	453.6	14.64	453.6	0.75
[truncated: 22 more columns]

## Sheet: Data corrected
X	L1A1	L1A2	L1A3	L1A4	L1A5	L1A6		L2A1	L2A2	L2A3	L2A4	L2A5	L2A6		L3A1	L3A2	L3A3	L3A4	L3A5	L3A6		L4A1	L4A2	L4A3	L4A4	L4A5	L4A6
-239.4	3	3.25	3.81	5.09	1.37	0		2.41	0.19	-1.15	3.63	-1.41	0		0.21	0.32	-3.49	2.92	-1.9	0		2.12	-0.48	-4.17	-0.94	-1.28	0
-238.5	1.81	1.96	2.85	2.65	1.81	0		3.1	-1.16	-2.54	0.42	-2.2	0		4.52	4.25	-2.68	4.48	-0.12	0		4.28	-1.01	-2.26	1.73	2.5	0
-237.6	-2.98	-1.25	-1.95	-0.71	-4.92	0		-2.16	-2.33	-3.46	-0.35	-2.36	0		1.97	0.81	-2.6	0.38	-3.22	0		4.65	-2.01	-6.19	-0.11	-3.28	0
-236.7	2.39	-0.92	-0.82	1.13	1.21	0		1.53	-1.09	-5.14	-2.42	-1.01	0		1.9	3.07	-4.58	1.08	-1.21	0		1.16	-2.38	-4.33	-1.98	-0.69	0
-235.8	2.91	1.13	1.83	1.01	1.38	0		2.95	0.15	-0.55	4.29	-2.2	0		2.13	3.99	-1.64	4.12	-0.42	0		3.49	1.89	-0.25	2.12	1.58	0
-234.9	-1.7	-1.21	0.02	2.33	-0.78	0		-2.11	-0.39	-1.86	2.97	-3.79	0		3.52	0.14	-2.73	6.69	-4.7	0		2.32	-0.83	-1.39	4.36	-0.81	0
-234	0.42	-0.39	-0.41	0.36	0.77	0		-1.91	-2.36	-4.77	-1.55	0.07	0		-0.64	0.03	-5.21	0.22	-2.14	0		0.64	0.13	-5.15	0	-1	0
-233.1	-2.06	-3.44	-2.36	-1.05	0.89	0		1.62	-2.16	-0.79	2.12	4.74	0		0.47	-0.99	-1.51	3	0.21	0		-0.11	-1.92	-5.03	-0.29	-1.75	0
-232.2	0.88	-4.46	-0.71	-0.91	1.15	0		0.49	-2.79	-4.66	-0.87	-0.81	0		2.28	2.46	-0.96	1.55	1.03	0		3.67	2.04	-1.04	2.64	4.52	0
-231.3	4.21	-2.73	-0.26	1.44	1.95	0		-0.01	-3.21	-3.17	1.27	-0.94	0		-0.4	1.28	-3.7	2.83	-0.31	0		5.2	-1.34	-2.4	1.08	1	0
-230.4	-2.64	-2.77	-5.85	-1.41	-1.22	0		-1.47	1.79	-2.78	2.25	1.04	0		3.12	5.03	-0.63	4.33	-1.22	0		3.23	0.74	-2.02	1.2	-3.11	0
-229.5	2.48	-1.35	-0.43	1.61	-0.26	0		1.24	1.39	0.64	2.08	1.53	0		-0.46	5.75	-2.6	2.8	-0.12	0		2.06	2.31	-1.73	2.77	0.6	0
-228.6	1.37	-0.29	-0.77	1.02	-1.37	0		0.66	-3.39	-4.4	1.73	0.75	0		5.43	3.19	-1.08	6.61	3.26	0		4.15	1.84	-2.02	2.88	2.89	0
-227.7	1.61	1.93	2.86	2.91	3.17	0		3.38	2.48	2.8	4.21	3.67	0		0.89	1.77	-1.71	4.57	0.03	0		3.66	-1.51	-3.6	-1.38	-2.08	0
-226.8	-0.77	0.27	2.82	2.36	2.93	0		0.62	-2.95	-2.28	1.68	-1.54	0		1	-0.52	-5.7	1.61	-3.6	0		4.62	0.01	-3.33	0.84	-0.81	0
-225.9	2.12	-0.33	-1.72	2.36	-0.82	0		3.02	2.32	-0.79	2.88	0.96	0		3.97	4.41	-2.33	6.13	0.72	0		3.43	0.99	-3.24	2.87	0.83	0
-225	-0.42	-0.93	-2.84	0.29	0.52	0		2.63	0	-1.55	1.21	2.4	0		2.62	4.15	-1.89	5.8	-0.22	0		3.18	-0.24	-3.28	2.3	1.64	0
-224.1	1.8	-2.42	-0.61	-1.09	-0.63	0		0.13	-4.68	-4.66	-1.93	-5.67	0		4.48	2.24	-6.02	2.57	-3	0		6.08	-0.02	-5.41	0.32	-1.26	0
-223.2	-1.24	0.15	-0.74	0.78	-0.28	0		-2.41	-2.11	-4.27	3.4	-2.32	0		-2.17	-1.61	-4.08	2	-3.56	0		2.84	0.41	-1.32	-1.05	0.85	0
-222.3	3.03	1.14	-1.75	0.44	1.7	0		3.15	1.43	-0.66	1.3	-1.46	0		0.37	-1.25	-4.49	-0.49	-6.41	0		4.31	0.5	-5.01	-0.98	-2.77	0
-221.4	5.02	0.94	0.85	1.1	1.54	0		3.63	0.47	2.3	2.7	-0.32	0		-0.73	-0.43	-2.2	4.55	0.04	0		4.72	2.15	-3.11	1.81	3.6	0
-220.5	-1.69	-4.63	-3.49	0.28	-0.94	0		-1.29	-3.75	-4.14	2.4	0.09	0		-2.37	-1.11	-6.48	2.84	-1.79	0		2.35	-2.57	-4.38	-0.19	0.05	0
-219.6	1.7	-3.7	-2.76	-1.69	-3.43	0		-1.45	-3.57	-3.08	-2.41	-2.66	0		0.83	2.29	-3.88	2.98	-0.94	0		2.82	-1.24	-5.4	0.29	-0.58	0
-218.7	-0.15	0.95	0.51	-0.37	-0.18	0		-1.62	-1.43	-1.35	2.04	-3.59	0		1.28	3.19	-1.29	2.96	-0.08	0		4.67	1.99	-1.19	-0.39	1.77	0
-217.8	-0.65	-3.38	-3.25	0.65	-1.17	0		1.56	-2.79	-4.23	-1.41	-4.52	0		2.47	2.91	-0.54	3.97	-2.06	0		2.68	1.33	-0.71	1.28	1.33	0
-216.9	0.72	-0.29	2.51	2.12	-0.05	0		1.07	-1.15	0.47	3.26	0.36	0		2.48	1.77	-0.72	6.38	1.54	0		1.42	-1.53	-4.03	1.62	-0.05	0
-216	-2.82	-1.92	-2.26	-2.71	-1	0		-1.25	-4.46	-3.56	-1.38	-4.11	0		0.79	-3.47	-3.66	2.19	-3.48	0		2.61	-0.63	-3.43	2.24	0.91	0
-215.1	5.25	-0.91	3.12	3.02	2.68	0		2.77	-3.94	-1.6	4.22	-1.12	0		3.16	-0.57	-2.41	3.63	-2.12	0		2.45	-3.14	-4.77	-1.26	-0.57	0
-214.2	0.97	2.89	-0.77	2.33	2.52	0		-0.28	-2.67	-1.27	-0.87	-3.61	0		0.68	1.5	-2.28	3.5	-3.57	0		1.91	-1.45	-3.31	0.11	-1.4	0
-213.3	2.82	1.49	2.75	2.72	2.71	0		2.96	-4.16	-2.33	0.99	-1.49	0		2.05	0.15	0.08	1.51	1.11	0		6.43	-1.04	-0.13	2.69	1.88	0
-212.4	-0.45	0.26	1.44	1.05	5.46	0		1.16	-1.91	-1.07	3.69	1.8	0		0.16	-0.01	-4.34	4.38	-2.56	0		1.05	-1.24	-6.84	-1.7	-3.12	0
-211.5	0.81	-2.48	0.59	-0.62	-3.57	0		-0.27	-2.81	-2.22	-2.58	-2.83	0		-1.53	-0.56	-5.8	1.12	-4.7	0		-1.38	-1.37	-5.4	1.08	-1.93	0
-210.6	2.97	2.07	1.53	5.2	1.97	0		0.01	-3.09	-3.8	0.48	-2.65	0		0.96	-0.82	-2.81	0.12	-2.69	0		3.61	-1.19	-2.52	1.09	1.01	0
-209.7	-0.87	-2.04	-1.4	0.54	-0.96	0		4.82	0.99	3.55	0.61	3.26	0		5.46	1.61	2.38	4.68	-0.02	0		2.17	-1.38	-3.12	3.41	-1.36	0
-208.8	3.17	-0.13	2.95	5.66	1.78	0		1.72	-0.89	-2.89	0.65	1.02	0		-0.2	0.28	-5.06	0.7	-2.38	0		1.14	-4.06	-5.32	-1.67	-4.78	0
-207.9	3.93	3.07	3.12	2.64	4.36	0		3.93	3.28	1.61	4.16	-0.89	0		1.64	3.72	-2.96	3.23	-0.63	0		4.39	4.36	-0.11	3.36	6.09	0
-207	0.89	-1.21	-2.43	1.17	1.55	0		1.16	-1.26	-1.28	2.91	0.28	0		0.45	1.08	-2.76	4.21	-2.98	0		3.98	-3.25	-1.11	2.19	-1.65	0
-206.1	1.96	0.61	-2.56	0.7	1	0		0.74	-0.41	-3.68	1.52	0.63	0		-4.62	-0.46	-8.02	1.15	-3.39	0		-0.77	-0.27	-6.8	-3.14	-1.25	0
-205.2	1.27	0.63	1	1.12	-1.93	0		1.86	0.39	-1.59	3.43	-2.3	0		-0.09	-0.28	-3.21	3.47	-0.83	0		0.63	-1.42	-5.25	-1.48	0.97	0
-204.3	2.3	-0.78	-2.09	1.14	0.65	0		2.63	-2.83	-5.52	0.72	-0.16	0		3.3	-0.01	-5.48	2.54	-1.09	0		2.69	-2.12	-4.07	0.65	-2.6	0
-203.4	0.91	0.35	-0.18	2.4	1.02	0		2.43	2.04	-1.05	1.2	0.26	0		0.42	0.93	-0.68	1.77	1.08	0		1.39	-1.38	-3.76	-2.11	0.07	0
-202.5	-2.81	-4.51	-4.08	-2.65	-4.08	0		-1.38	-3.33	-2.93	-1.59	-3.51	0		-0.06	1.15	-0.44	0.88	-1.62	0		3.39	2.73	1.5	2.95	1.76	0
-201.6	0.23	0.41	-2.71	-0.37	-0.42	0		1.39	0.76	-1.82	-0.3	-3.57	0		1.39	2.14	-1.32	1.8	-1.52	0		1.1	-1.48	-3.24	-0.03	-0.28	0
-200.7	-3.83	-0.67	-1.68	-1.43	-0.79	0		-1.22	-0.64	-0.89	-0.81	-2.54	0		-1.93	-2.45	-4.2	-0.15	-1.3	0		1.67	-1.68	-4.37	-0.68	-1.14	0
-199.8	-0.95	-1.95	-0.63	3.3	-0.2	0		-0.2	-0.35	-0.19	1.85	-1.28	0		2.12	2.65	-1.59	2.87	-1.07	0		2.62	2.19	-2.32	2.98	1.15	0
-198.9	0.28	-0.65	-0.27	2.85	-0.56	0		1.18	-0.19	-0.94	3.08	-2.75	0		0.22	1.99	-0.7	4.45	-0.62	0		5.29	0.82	0.11	3.85	2.52	0
-198	2.6	-0.24	0.03	3.36	1.52	0		2.01	-2.83	-3.43	1.09	-0.38	0		-0.61	-0.2	-3.65	0.98	-3.99	0		2.31	1.19	-0.83	-1.97	-0.66	0
-197.1	0.52	-0.33	-0.58	-0.11	0.65	0		1.95	-1.17	-2.38	0.76	-1.46	0		2.98	1.88	-2.4	2.46	-0.6	0		0.81	-1.56	-3.75	-1.44	-1.11	0
-196.2	2.53	1.77	2.38	2.97	1.95	0		-0.15	-1.14	-3.93	-0.26	-3.19	0		0.96	-1.11	-6.82	2.09	-1.38	0		2.72	-2.69	-3.84	0.7	0.82	0
-195.3	-2.01	-3.21	-2.75	-4.07	-2.44	0		-3.96	-3.85	-3.4	-3.21	-4.62	0		-2.5	1.9	-0.32	0.5	-2.15	0		-1.29	-2.8	-4.09	-4.13	-0.69	0
-194.4	3.12	3.33	8.11	4.18	3.66	0		1.02	-0.04	0.49	2.14	-0.3	0		0.25	0.83	-3.13	2.03	-3.3	0		1.55	-1.81	-5.11	-2.31	-4.37	0
-193.5	-1.85	-1.43	-0.44	0.49	0.38	0		-0.24	-0.94	-0.36	3.03	-0.94	0		-0.55	0.39	-3.56	3.27	-0.63	0		2.18	-1.29	-4.27	1.4	-0.12	0
-192.6	3.87	2.92	1.31	2.05	3.84	0		-0.25	1.28	-1.32	3.76	3.57	0		-1.44	1.33	-4.3	5.94	1.95	0		-0.82	-3.25	-5.46	-1.05	-3.14	0
-191.7	0.12	1.25	0.62	0.3	2.45	0		0.73	-2.01	-1.57	-1.91	2.21	0		1.65	-1.59	-0.81	2.57	0.61	0		0.11	-0.51	-3.42	-1.8	-3.01	0
-190.8	-4.01	-4.4	-2.18	-1.75	-4.2	0		-2.82	-3.58	-5.48	-4.95	-3.7	0		2.73	0.26	-0.52	1.28	1.06	0		2.95	-0.42	-1.47	-1.35	-0.28	0
-189.9	-0.13	-0.98	1.57	-0.27	-3.19	0		-0.53	-2.74	-1.01	-2.68	-0.98	0		1.21	1.61	-0.44	0.79	-0.12	0		6.01	2.13	-0.38	-0.02	2.81	0
-189	2.26	-1.06	0.96	0.62	0.6	0		3.74	-0.03	1.29	1.48	0.4	0		3	1.15	-2.39	0.78	-0.77	0		4.71	2.54	-1.98	0.03	0.59	0
-188.1	0.97	-0.36	-1.82	1.12	2.44	0		-0.89	-2.34	-2.4	0.64	-2.79	0		0.28	1.39	-2.64	3.17	-0.45	0		4.23	1.46	-3.82	0.27	-0.81	0
-187.2	-0.65	0.23	-3.27	-1.59	-0.62	0		0.46	-1.54	-0.67	-2.11	-1.25	0		1.04	1.19	-1.19	2.61	-0.58	0		-0.14	-2.31	-5.81	-0.69	-2.64	0
-186.3	2.38	2.8	1.83	1.01	2.11	0		2.71	-1.28	-2.56	1.32	1.54	0		1.38	-1.05	-3.46	3.92	-0.05	0		3.19	-1.07	0.07	2.05	3.33	0
-185.4	2.32	0.88	0.59	2.07	0.92	0		-0.55	-1.89	-2.29	1.11	-1.03	0		-1.91	0.65	-4.07	1.79	-1.96	0		1.79	-1.67	-3.26	-0.33	-1.93	0
-184.5	1.65	0.66	-0.63	-0.61	-0.53	0		-1.25	-2.43	-4.24	-1.18	-1.11	0		-2.6	-0.1	-5.34	1.01	-4.27	0		-1.55	-0.34	-2.96	1.99	-1.85	0
-183.6	-0.36	-2.22	-1.42	-0.6	-2.35	0		0.1	-3.9	-3.5	-0.8	-1.41	0		-1.27	0.08	-5.73	2.22	-2.07	0		-1.74	-0.77	-5.11	0.09	-2.74	0
-182.7	-2.8	-1.4	-1.63	-2.27	-3.55	0		-0.57	-2.34	-3.79	1.09	-0.54	0		-0.93	0.45	-4.02	3.84	1.84	0		1.98	2.23	-0.93	1.5	0.18	0
-181.8	2.64	-3.17	-2.74	-0.38	-1.55	0		2.65	-2.9	-1.89	-0.66	-0.81	0		-0.26	0.18	-1.98	2.12	-2.82	0		-0.26	-1.04	-4	-4.13	-1.13	0
-180.9	1.79	0.95	-0.24	1.6	2.22	0		2.13	-1.83	-1.74	0.35	-0.87	0		-0.24	-2.83	-2.82	1.08	-5.06	0		4.64	-0.32	-4.85	0.21	-1.14	0
-180	-1.71	-0.99	0.51	-0.67	-1.77	0		1.89	-1.87	-2.56	1.79	-1.33	0		5.4	1.28	-0.72	3.22	0.73	0		4.39	2.26	0.41	2.36	0.71	0
-179.1	-1.17	-2.37	1.36	-1.71	-1.61	0		-3.19	-3.36	-2.03	-0.83	-2.04	0		0.38	-0.72	-2.37	2.46	-0.74	0		-0.75	-2.3	-2.6	-3.31	-2.65	0
-178.2	-0.42	-0.47	-1.37	-1.04	2.29	0		2.19	-0.84	-0.81	-2	3.17	0		1.66	3.53	1.71	3.13	1.54	0		3.46	1.01	-0.18	3.5	0.23	0
-177.3	1.24	-1.37	-3.83	-0.59	-1.67	0		-1.56	-3.69	-2.64	-1.85	-2.49	0		0.68	1.54	-4.43	3.16	-0.61	0		1.05	-2.14	-7.97	-2.25	-0.5	0
-176.4	2.96	-0.18	-1.95	2.5	0.38	0		1.57	-1.83	-3.41	-1.56	0.17	0		-0.7	0.92	-5.44	0.7	0.39	0		-4.85	-3.4	-6.65	-3.67	-4.1	0
-175.5	0.33	-1.98	-3.94	0.24	-0.53	0		-0.35	-3.39	-3.63	-1.51	-3.8	0		1.05	-0.97	-3.47	-1.63	-3.49	0		1.18	0.49	-2.26	-0.66	-0.02	0
-174.6	-0.96	-0.76	-1.07	-0.3	-1.64	0		-1.23	-4.66	-4.83	-2.08	-5.82	0		3.26	4	0.77	4.41	1.9	0		0.03	-1.58	-1.15	0.15	-1.97	0
-173.7	-1.1	0.23	-2.87	-0.5	2.37	0		-1.21	-2.49	-3.89	-0.08	-0.96	0		0.07	-0.53	-2.92	2.68	0.21	0		-0.63	-1.98	-6.25	-2.37	-0.03	0
-172.8	-2.79	-6.53	-2.63	-1.01	-2.76	0		-1.6	-4.96	-3.26	0.2	-4.19	0		0.87	-0.03	-2.14	0.62	-2.18	0		0.15	-1.06	-3.02	-0.24	-0.72	0
-171.9	-0.31	1.06	0.42	-0.84	3.26	0		-2.35	-0.53	-3.01	-0.63	0.31	0		-0.11	1.15	-4.46	-0.07	-0.56	0		2.72	-0.24	-2.87	0.53	-0.05	0
-171	1.41	3.29	2.87	3.39	5.08	0		-1.05	-0.9	0.81	-0.9	0.5	0		-1.44	-2.11	-1.44	0.88	-1.81	0		1.53	-0.85	-2.73	-1.13	1.95	0
-170.1	-1.69	-3.21	-1.52	-0.3	-3.27	0		0.19	-3.27	-2.47	0.49	-7.33	0		0.77	-0.76	-2.46	4.06	-2.6	0		3.51	1.72	-1.59	2.27	-0.32	0
-169.2	-1.9	-2.6	-2.28	-1.91	-1.6	0		-0.5	-1.25	-0.48	1.06	-1.76	0		0.19	-0.43	1.26	3.64	-1.16	0		3.47	-0.36	-1.61	0.83	1.91	0
-168.3	-0.84	0.31	-3.13	0.54	-2.22	0		-0.01	-0.38	-2.24	-0.59	-1.12	0		-0.45	-0.21	-1.89	3.28	0.17	0		0.64	-2.43	-3.81	-1.38	0.35	0
-167.4	2.08	1.22	3.02	1.71	1.99	0		1.65	-2.57	-1.76	2.58	0.11	0		-0.05	-2.45	-5.87	1.87	-2.06	0		1.15	-1.14	-3.95	0.82	1.56	0
-166.5	2.79	0.74	2.3	4.08	2.81	0		-0.32	-3.9	-1.57	1.3	0.67	0		0.36	0.57	-1.22	2.77	2.71	0		-1.49	-2.68	-3.05	-2.11	0.11	0
-165.6	-0.53	-2.64	-0.65	-0.42	1.12	0		-2.84	-4.46	-4.04	-0.82	-2.38	0		1.05	-0.42	-2.02	3.7	-0.66	0		-0.83	-2.77	-4.56	0.57	-1.19	0
-164.7	-0.4	0.03	0.26	0.39	-0.26	0		0.45	-0.53	-1.37	-0.04	0.47	0		1.83	2.59	0.14	2.31	-0.61	0		3.82	1.93	5.16	2.6	3.44	0
-163.8	3.83	2.26	0.87	2.61	-1.38	0		0.08	-3.55	-2.17	-0.06	-2.71	0		-0.63	-2.6	-3.09	-0.32	-1.71	0		-1.39	-3.2	-5.21	-1.47	0.21	0
-162.9	2.91	-0.15	2.56	-1.11	0.01	0		-3.46	-6.22	-2.9	-1.32	-2.1	0		-0.29	0.43	-3.02	1.32	0.8	0		0.72	-0.37	-3.59	1.48	2.03	0
-162	-0.79	-0.42	-0.49	-1.8	-3.2	0		0.09	-1.85	-1.9	-0.1	-3.48	0		3.02	1.81	-2.5	1.25	0.61	0		1.43	-1.97	-1.66	-0.85	1.06	0
-161.1	-2.63	-4.18	-1.47	-3.03	-3.45	0		-1.96	-5.23	-4.07	-4.44	-4.75	0		0.67	-0.56	-5.04	0.45	-1.04	0		2.46	-0.87	-2.94	0.44	0.82	0
-160.2	0.79	1.38	1.92	3.95	2.44	0		-2.43	-5.4	-3.31	-1.72	-4.66	0		-0.31	-0.96	-4.05	0.88	-4.81	0		3.71	-1.65	-3.06	0.92	-0.98	0
-159.3	-5.17	-5.34	-4.91	-5.78	-2.75	0		-4.23	-5.11	-5.15	-5.09	-5.28	0		1.94	-0.56	-1.55	2.32	-3.4	0		2.28	1.49	1.19	1.89	-1.4	0
-158.4	0.26	0.26	-2.52	-2.46	-1.34	0		-1.72	-0.75	-3.43	-2.81	-2.79	0		1.91	-0.18	-2.18	-0.14	-0.9	0		2.43	-1.9	-3.22	1.4	-0.26	0
-157.5	2.29	2.3	0.13	0.36	1.02	0		0.02	-2.75	-1.34	-2.08	-1.01	0		1.15	1.13	-1.81	0.09	1.08	0		4.25	-1.2	-0.44	2.48	2.72	0
-156.6	-0.87	-0.36	-1.67	-3.53	1.39	0		0.73	0.05	-2.5	0.14	0.2	0		2.01	2.79	-0.66	4.85	0.97	0		0.84	1.68	-1.29	-0.39	2.57	0
-155.7	1.74	-2.34	-2.67	2.32	2.57	0		-0.02	-1.34	1	2.03	-1.01	0		2.81	2.76	2.5	4.06	0.74	0		5.06	1.56	1.58	1.29	1.07	0
-154.8	1.17	3.82	1.75	5.21	2.59	0		0.8	3.83	2.51	2.23	0.89	0		1.48	2.73	-1.56	1.38	-1.68	0		0.36	-0.87	-4.1	0.58	-0.78	0
-153.9	-3.27	-3.23	-2.04	-2.67	-4.94	0		1.16	-3.44	-1.67	-3.08	-5.98	0		-0.18	-2.17	-5.84	-1.28	-4.17	0		-0.36	-2.91	-4.71	-4.41	-3.58	0
-153	1.43	-0.77	-0.18	0.14	1.93	0		0.44	-3.37	-2.64	-0.15	-2.39	0		-0.01	0.74	-3.06	1.78	-0.71	0		2.45	-1.9	-3.3	-2.01	0.34	0
-152.1	0.76	1.62	1.55	0.33	0.5	0		0	-0.7	-1.63	-1.72	-1.81	0		-1.38	-0.46	-6.43	-0.75	-4.67	0		1.16	1.46	-2.54	0.01	0.96	0
-151.2	1.51	-1.85	-0.08	-1.04	0.38	0		2.98	-1.59	-1.79	-1.93	-1.43	0		-1.6	-2.55	-5.21	0.52	-3.79	0		-0.26	-2.19	-6.82	-2.74	-2.75	0
-150.3	-2.08	-1.49	-5.22	-3.18	-2.5	0		1.28	-1.55	0.84	1.56	-1.01	0		3.82	-0.07	0.77	3.06	-1.02	0		5.04	-0.07	-1.15	2.34	2.47	0
-149.4	1.97	1.55	-0.42	0.83	1.27	0		-0.45	-1.31	-3.44	0.21	-1.55	0		-0.24	0.71	-1.64	1.76	1.89	0		3.1	-1.27	-3.29	-0.88	1.79	0
-148.5	-1.85	-1.59	-0.56	-0.39	1.66	0		1.82	2.1	-2.11	3.1	3.04	0		2.91	5.15	-1.39	4.9	1.92	0		3.95	2.49	-0.28	1.17	1.58	0
-147.6	-1.72	-0.67	-2.01	0	-2.71	0		-2.33	-2.22	-3.12	-0.08	-1.71	0		-0.93	-0.01	-1.42	-0.15	-2.37	0		-0.56	-1.69	-1.03	-0.81	-0.5	0
-146.7	-0.54	-1.93	-1.83	-0.29	0.12	0		0.7	-1.75	0.03	1.04	-1.69	0		0.47	-0.31	-2.24	1.42	-3.78	0		0.01	-2.78	-4.8	-1.23	-2.65	0
-145.8	-0.49	-2.83	0.22	1.42	-1.1	0		-3.92	-1.34	-4.89	-1.57	-3.65	0		-1.32	2.75	-2.05	2.63	-2.13	0		0.37	-1.62	-1.53	4.37	1.09	0
-144.9	1	-2.16	-3.32	-0.03	-2.12	0		-1.29	-1.31	-4.12	-1.82	-2.3	0		-3.92	-2.19	-4.39	-0.2	-4.37	0		-0.55	-4.94	-5.72	-1.91	-4.17	0
-144	3.15	2.05	2.09	3.07	1.65	0		-1.21	-1.19	-3.36	0.49	-1.15	0		0.69	1.92	-3.7	3.39	1.46	0		2.85	4.26	-1.01	2.45	0.49	0
-143.1	-6.27	-3.39	-3.93	-1.36	-5.57	0		-1.06	-0.3	1.88	3.62	-0.29	0		0.97	1.92	3.09	4.35	1.82	0		1.2	0.04	-1.88	1.18	-2.87	0
-142.2	-2.45	-1.54	1.08	-0.59	-1.16	0		0.31	-0.4	0.65	-1.16	-3.84	0		-0.05	-0.94	-5.31	-1.99	-3.05	0		2.94	-1.27	-3.62	-2.21	-2.25	0
-141.3	0.21	-2.91	-2.33	0.89	2.38	0		1.11	-1.67	-2.06	2.14	-1.44	0		2.45	1.81	-0.62	3.66	-1.09	0		-1.46	-1.72	-4.48	0.07	-1.32	0
-140.4	-0.16	1.27	-0.51	1.49	0.18	0		-1.18	-2.71	-0.8	-0.28	-1.82	0		-0.65	-2.93	-3.41	0.76	-2.12	0		2.9	1.54	-1.67	0.75	1.45	0
-139.5	3.13	-0.25	0.1	1.31	0.51	0		1.81	2.4	0.89	0.78	-1.71	0		-0.85	-1.03	-5.64	-0.86	-2.92	0		1.66	-1.87	-3.26	-1.52	-0.27	0
-138.6	2.39	0.95	0.91	-0.81	1.6	0		-0.72	-1.1	-0.2	-0.4	-1.26	0		-2.09	-2.54	-2.79	-0.3	-1.95	0		-1.78	-2.42	-4.07	0.09	-0.21	0
-137.7	-0.98	-0.72	-1.46	0.25	1.92	0		0.97	1.38	-0.58	2.05	-0.61	0		1.83	3.88	-0.96	2.97	0.14	0		2.44	0.58	-0.15	-0.08	1.69	0
-136.8	-2.15	-0.67	-3.46	-2.46	-5.62	0		-1.49	-2.08	-1.13	-1.36	-1.69	0		3.55	5.28	1.82	5.53	5.06	0		-0.44	-0.04	-2.18	1.12	0.87	0
-135.9	1.99	-2.08	-0.55	0.71	3.92	0		-0.6	-3.03	-2.66	0.02	-1.67	0		-0.25	0.74	-3.53	3.2	-1.37	0		-0.35	0.04	-3.47	0.23	2.28	0
-135	-2.46	1.09	-0.2	-1.31	0.48	0		-0.34	-0.44	-0.74	0.09	-2.3	0		3.03	0.85	-1.66	3.41	2.2	0		-0.43	-3.78	-5.78	-2.49	0.65	0
-134.1	0.2	-1.89	-1.35	-0.63	-0.19	0		0.85	-1.16	-2.51	2.49	-0.8	0		0.56	2.45	0.21	1.98	2.86	0		-1.71	-4.51	-4.62	-2.96	-1.27	0
-133.2	0.75	-0.33	-0.08	2.09	0.08	0		-0.64	-0.2	-1.41	2.59	0.84	0		-1.34	1.66	-1.95	0.69	-1.13	0		1.07	-1.42	-1.33	0.54	-1.27	0
-132.3	-0.95	0.48	-0.03	-1.08	0.05	0		-0.99	-2.33	-2.75	-2.65	-2.23	0		-0.27	2.85	-2.33	-0.35	-0.86	0		-1.77	1.45	-3.23	-2.56	-1.52	0
-131.4	-0.03	1.58	0.53	0.94	1.45	0		0.77	1.62	1.15	-0.34	0.14	0		0.53	3.96	-1.48	0.98	1.84	0		1.89	1.06	-2.88	4.88	3.08	0
-130.5	2.99	-0.38	1.64	0.06	-0.46	0		-1.59	-3.31	-4.11	0.17	-1.44	0		-1.17	-0.31	-4.33	0.12	-1.97	0		0.22	-1.17	-4.57	-0.73	-0.91	0
-129.6	-0.11	2.98	0.23	0.49	1.37	0		-1.03	0.01	-1.98	-0.15	0.06	0		-0.69	0.43	-4.94	-0.04	-2.15	0		0.42	-1.1	-2.94	-1.67	1.28	0
-128.7	0.98	-1.44	-0.1	-1.31	-2.47	0		-0.77	-2.5	0.08	2.93	-1.12	0		1.67	2.13	0.6	3.91	0.19	0		1.11	-0.84	-2.76	-1.09	-0.31	0
-127.8	-0.99	-0.72	-1.81	-1.27	-1.42	0		-1.59	-1.92	-2.52	-1.46	-4.69	0		-2.24	-0.45	-2.12	3.65	-1.85	0		-0.7	-3.9	-3.96	-1.97	-1.45	0
-126.9	1.12	-0.83	-2.61	-1.38	2.31	0		-0.27	-1.15	-3.21	-0.9	-1.89	0		-1.16	-1.39	-2.79	0.27	-2.5	0		0.69	-3.79	-4.24	-2.12	-0.96	0
-126	2.53	0.11	2.45	0.59	2.34	0		-1.44	-3.85	-6.34	-2.57	-1.79	0		-0.18	1.37	-4.04	0.37	-2.09	0		3.63	3.41	-2.21	1.51	2.35	0
-125.1	-2.25	-2.91	-1.56	-1.67	-0.94	0		-0.63	-2.65	-1.14	-0.79	-0.33	0		-1.18	-0.96	-4	0.72	-0.82	0		-0.87	-2.9	-4.79	-1.55	1.74	0
-124.2	3.2	-0.03	1.82	2.13	1.1	0		-0.41	-2.62	-2.36	-0.32	-2.55	0		0.73	1.44	-0.16	2.54	-0.21	0		3.08	2.21	-1.23	3.37	-0.87	0
-123.3	2.42	1.01	0.32	2.34	1.9	0		-0.58	-0.6	-1.71	-3.17	-2.53	0		-0.21	-0.18	-0.31	-0.26	-1.47	0		1.65	-3.11	-0.82	-0.19	0.21	0
-122.4	1.37	1.29	-1.19	0.4	1.82	0		-0.3	-2.15	-0.89	-0.48	-2.53	0		-0.87	-0.55	-3.89	3.09	-1.65	0		0.7	-0.75	-0.62	1.91	0.88	0
-121.5	-1.49	1.75	0.64	-0.65	0.12	0		0.71	-1.13	-1.1	-0.3	-2.77	0		2.75	1.91	-1.03	0.86	-0.95	0		0.66	-0.83	-1.76	-1.63	0.14	0
-120.6	-1.59	-2.5	-3	-0.39	-1.79	0		-2.41	-2.79	-2.16	-1.84	-0.08	0		0.83	1.41	0.84	1	2.87	0		2.51	0.65	1.63	0.95	4.53	0
-119.7	-3.02	-3.35	-4.59	-2.75	-2.3	0		-1.95	-1.08	-2.9	-2.56	1.27	0		1.8	0.21	-1.71	0.32	-1.32	0		4.84	1.06	-1.91	0.31	1.65	0
-118.8	-0.37	-1.32	-1.83	0.38	-1.15	0		-0.04	-1.96	-2.6	1.92	-0.08	0		-0.9	-0.91	-4.83	1.48	-1.82	0		0.45	-0.82	-1.85	0.48	0.18	0
-117.9	-1.13	-1.71	-1.48	-1.27	-2	0		3.05	0.31	0.3	1.36	1.99	0		3.84	2.87	0.19	1.38	0.22	0		0.86	-2.37	-3.31	-1.56	-2.28	0
-117	-1.27	-0.02	-2.45	-0.41	-2.89	0		1.06	-1.23	-2.68	-1.06	-3.14	0		5.66	5	-0.25	1.9	2.42	0		3.49	-0.73	-2.68	-1.73	1.13	0
-116.1	-2.7	1.39	0.42	-0.79	-2.36	0		-4.8	-1.25	-4.2	-3.15	-4.6	0		-0.42	1.4	-3.26	-0.92	-3.33	0		0.91	-0.78	-0.44	1.53	0.66	0
-115.2	-0.57	-0.35	1.78	1.58	-0.6	0		-0.39	-1.66	-0.76	-0.25	-3.86	0		1.56	3.28	-0.44	0.6	-3.38	0		1.73	2.56	2.08	1.36	1.18	0
-114.3	0.46	0.25	0.29	-0.74	-0.83	0		-1.88	-1.86	-2.93	-0.39	-0.93	0		0.96	0.74	-1.29	0.56	0.74	0		-0.43	-0.12	-2.97	-3.12	-1.31	0
-113.4	-1.09	-0.32	1.95	2.37	0.69	0		-2.08	-0.45	-0.93	-0.9	0.42	0		-0.26	2.7	-0.15	3.34	0.43	0		1.49	-0.11	-0.34	0.14	2.22	0
-112.5	-1.22	-1.88	-1.15	-0.96	-2.14	0		-0.76	-1.9	-1.11	0.04	-2.95	0		0.98	-0.95	-1.33	0.95	-0.99	0		0.42	-1.79	-2.48	-1.58	-0.27	0
-111.6	1.82	-0.73	1.55	-0.49	-0.56	0		-2.42	-4.04	-1.63	-0.89	0.16	0		0.11	-1.8	-1.67	1.96	2.13	0		-1.15	-3.71	-2.63	-2.14	1.36	0
-110.7	0.93	-1.22	-0.55	-0.91	-1.1	0		-1.31	-5.62	-3.68	-2.55	-4.2	0		1.02	0.23	-1.93	0.57	-0.88	0		0.78	-2.54	-2.74	-0.19	0.12	0
-109.8	2.64	-1.4	0.82	1.93	0.42	0		1.25	0.48	1.86	0.7	0.93	0		3.12	1.28	0.51	0.65	2.98	0		4.43	1.66	0.61	1.23	0.65	0
-108.9	-0.39	0.5	-1.11	0.39	0.36	0		1.22	0.08	-0.55	-0.24	-0.85	0		2.58	-1.02	-2.06	0.49	-2.25	0		2.53	-3.15	-2.22	-2.03	-0.24	0
-108	-2.1	0.87	-0.53	-1.45	0.27	0		-1.68	2.63	0.95	1.01	1.04	0		-3.6	1.37	-3.51	-0.88	-2.19	0		-1.69	-0.73	-4.6	-1.33	-1.69	0
-107.1	-1.86	-4.67	-5.13	0.5	-2.89	0		-4.68	-4.66	-2.52	-2.72	-3.38	0		-0.72	-1.05	-0.15	1.02	-0.91	0		-0.28	-1.31	0	3.98	0.98	0
-106.2	0.74	1.36	-0.58	0.25	-1.63	0		0.49	-0.97	0.96	-1.17	-0.55	0		-0.85	-2.97	-3.23	-0.78	-2.22	0		1.9	-2.76	-2.64	-1.93	-0.37	0
-105.3	-1.09	-2.57	-2.66	-3.55	-2.32	0		-2.69	-3.27	-3.56	-2.6	-4.55	0		-3.95	-1.15	-4.04	-0.49	-0.82	0		-1.33	-2.15	-4.11	1.38	-0.96	0
-104.4	3.31	1.64	1.82	1.17	0.97	0		0.57	-0.18	-1.8	-1.29	-1.59	0		-0.66	1.22	-3.61	-1.46	-2.44	0		1.8	3.11	-2.8	1.78	0.45	0
-103.5	1.42	0.62	1.46	1.19	0.48	0		-1.31	-2.38	-0.27	-2.52	-0.66	0		0.52	-0.93	-2.94	0.08	-1.26	0		-1.27	-3.91	-3.52	-1.63	-2.85	0
-102.6	2.66	5.78	4.14	2.49	3.49	0		-2.03	-0.06	-1.57	-0.64	-2.23	0		-3.08	-0.32	-2.13	-1.23	-0.9	0		0.38	-2.04	-3.34	-2.17	-1.47	0
-101.7	1.1	0.08	-3.42	-1.28	0.4	0		-2.18	-1.62	1.48	-0.66	-2.6	0		-0.31	-0.41	-0.5	-1.36	-4.57	0		-0.6	-5.46	-4	-5.03	-3.46	0
-100.8	-1.55	3.05	0.89	1.13	2.02	0		-2.31	-3.9	-0.64	-0.57	-1.15	0		0.87	-0.21	-0.1	1.52	-0.73	0		1.43	-0.29	1.17	-0.74	0.01	0
-99.9	1.83	-1.29	-0.47	-0.01	-2.31	0		1.97	1.18	1.03	-1.54	-1.09	0		-0.34	0.86	-1.16	-2.28	-2.95	0		1.81	-1.75	-1.55	-1.34	1.07	0
-99	-1.55	-1.76	-3.1	-0.14	2.21	0		-4.99	-2.84	-2.15	-1.86	-2.08	0		-3.17	0.86	-2.79	1.69	-3.42	0		-1.08	1.13	-2.42	-0.74	0.9	0
-98.1	0.18	0.22	0.69	3.37	2.07	0		-0.36	-0.81	-1.27	1.67	0.35	0		-2	-2.34	-2.13	1.65	-3.41	0		-1.73	-2.96	-3.95	-2.47	0.15	0
-97.2	2.27	0.51	1.41	0.2	1.14	0		-1.79	-1.12	0.2	-0.9	-2.58	0		-0.59	1.49	-0.92	-1.05	-1.8	0		0.3	-0.52	-1.76	-1.16	-0.6	0
-96.3	2.36	-2.64	-1.93	2.73	-0.12	0		0.82	-1.09	-0.21	0.29	-1.49	0		2.68	4.77	-0.16	2.92	2.21	0		1.96	3.22	-0.45	1.85	1.81	0
-95.4	-2.28	-3.8	-3.45	0.05	-1.82	0		-2.75	-3.74	-3.12	-2.89	-2.82	0		0.14	-0.45	-1.94	-2.53	-0.19	0		0.52	0.07	-1.79	-0.75	2.84	0
-94.5	0.39	3.11	0	-1.5	1.21	0		-0.14	-0.53	-1.46	-1.12	-0.63	0		-0.29	-0.14	-4.77	-0.42	-2.86	0		-0.09	-1.47	-4.15	-3.43	-0.11	0
-93.6	-3.85	-2.81	-2.16	-1.3	-3.94	0		-3.24	-1.69	0.15	1.92	-1.73	0		0.21	2.23	-0.6	2.88	-0.81	0		0.01	-0.42	-0.86	0.86	0.16	0
-92.7	-2.05	1.53	-1.96	-0.98	-0.8	0		-1.35	1.77	-2.44	-0.65	1.34	0		-0.45	1.48	-2.35	1.32	0.27	0		-1.88	-0.33	-5.07	-0.98	-1.32	0
-91.8	-0.27	1.9	0.57	0.6	-2.46	0		-1.31	-1.46	-2.1	-0.49	-3.47	0		-3.76	-2.8	-4.45	-2.08	-4.86	0		-0.51	-2.27	-2.63	-1.6	-1.79	0
-90.9	2.13	1.55	2.12	0.99	-0.35	0		0.11	-0.41	-1.14	1.71	-1.9	0		1.13	1.56	-0.93	3.74	2.31	0		0.64	-2.36	-4.17	0.36	2.5	0
-90	2.21	-1.58	0.89	-0.71	-0.85	0		-0.22	-1.39	-2.18	-2.39	-2.03	0		-1.69	1.33	-2.12	-0.41	-2.54	0		1.2	-1.08	1.08	-0.19	1.78	0
-89.1	-0.97	0.88	0.38	1.61	-0.14	0		-0.59	-0.01	-0.21	1.7	-2.99	0		-0.05	0.89	-2.89	0.52	-0.86	0		-1.72	-1.28	-3.83	-1.16	-0.05	0
-88.2	1.13	0.81	0.15	1.47	0.1	0		1.96	-1.89	-2.57	1.78	-1.06	0		2.69	0.75	-1.61	3.54	0	0		1.39	-0.17	-4.3	-0.77	2.1	0
-87.3	0.22	0.19	-0.04	-0.54	0.99	0		-1.56	-2.98	-3.41	-0.66	-0.76	0		-0.21	0.56	-1.44	3.2	-0.47	0		0.4	2.43	0.22	2.07	2.5	0
-86.4	-3.45	-3.82	-4.51	-2.22	-3.01	0		-3.39	-5.47	-3.01	0.1	-4.46	0		2.02	-1.33	0.38	1.04	0.09	0		0.73	-3.64	-3.44	-1.08	-0.78	0
-85.5	0.74	-1.01	-1.56	2.2	-1	0		0.44	-0.71	-1.67	-0.14	-3.67	0		1.15	-1.2	-1.89	0.04	-1.86	0		1.12	-1.45	-2.16	1.19	-0.96	0
-84.6	-0.85	-2.24	-0.59	-0.57	1.66	0		-0.48	-0.42	-0.12	-0.32	1.72	0		1.56	3.84	-0.28	1.48	-0.32	0		-0.9	-0.81	-3.24	-2.75	-2.93	0
-83.7	-1.59	0.62	-1.64	0.64	0.75	0		-1.26	-1.71	-2.89	-0.26	-1.27	0		3.57	0.41	1.32	1.12	1.85	0		2.29	-0.52	-0.26	-2.21	0.61	0
-82.8	-3.03	-2.56	-4.37	-0.14	-0.66	0		-1.99	-2.37	-6.78	-1.58	-4.04	0		-1.04	-1.75	-4.94	-1.74	-4.69	0		-2.79	-2.95	-3.04	-3.24	-2.58	0
-81.9	1.6	2.15	-0.36	-0.03	-1.7	0		-0.72	-0.89	-1.41	-1.39	-1.48	0		-0.5	-0.32	-2.49	-0.8	-2.24	0		-0.93	-2.35	-0.84	-0.47	-1.27	0
-81	-1.05	0.17	0.59	0.43	1.46	0		-3.08	-1.58	-3.09	-3.4	-4.47	0		1.32	1.03	-1.35	1.55	-0.85	0		1.36	-3.63	-1.68	-0.13	-1.12	0
-80.1	-2.89	-2.76	-4.09	-4.26	-4.26	0		-2.23	-2.09	-4.12	-4.2	-3.58	0		-0.87	-1.46	-2.79	-2.47	-2.51	0		2.58	1.91	-0.72	0.4	-0.7	0
-79.2	0.72	-1.91	0.4	-0.11	-0.91	0		1.12	-0.48	-1.74	0.55	-2.1	0		-1.02	2.47	-1.1	0.55	0.46	0		1.53	0.12	-2.24	-0.69	0.26	0
-78.3	1.03	-0.37	-0.3	2.17	2.2	0		1.09	-1.14	-1.2	0.19	-0.43	0		2.59	2.63	1.61	0.31	-0.04	0		1.95	-1.18	-4.39	-0.72	-1.08	0
-77.4	2.06	2.44	3.58	3.51	5.53	0		-1.25	-1.81	-0.5	0.3	-0.2	0		-2.54	-1.2	-4.28	-1.46	-3.61	0		0.03	0.85	-0.18	-0.42	-0.77	0
-76.5	0.08	1.02	1.35	4.76	0.36	0		1.6	0.49	0.48	3.08	-0.81	0		1.97	0.72	0.02	2.29	0.74	0		2.82	-0.43	-0.05	2.82	0.9	0
-75.6	-2.34	-1.25	-2.31	-0.13	-4.34	0		-1.65	0.58	-2.45	-1.97	-0.69	0		-0.18	-0.64	-0.49	1.85	0.17	0		-1.05	-3.21	-3.06	-0.24	1.37	0
-74.7	-1.02	-1.3	1	1.85	0.33	0		-2.12	-1.39	0.34	-1.4	-2.19	0		2.19	1.67	-1.14	1.03	0.7	0		-1.35	-0.93	-3.48	-3.31	-1.64	0
-73.8	-0.84	-0.33	-2.5	-2.21	-0.01	0		-2.98	-0.31	-0.34	-0.65	-1.27	0		-2.71	1.49	0.16	0.54	-0.25	0		-3.87	-0.16	-2.4	-0.71	-0.91	0
-72.9	-3.8	-5.13	-2.19	-2.37	-3.37	0		-3.58	-3.63	-2.01	-2.59	-4.05	0		-0.17	2.12	-1.07	1.17	-0.45	0		-0.38	-1.11	-4.26	-1.98	-0.88	0
-72	1.01	-1.03	-2.53	-4.23	-1.6	0		-2.23	-0.73	-0.71	-1.98	-1.08	0		0.09	1.21	-0.31	0.21	-1.57	0		3.68	1.33	0.05	1.07	1.44	0
-71.1	2.15	0.35	1.4	1.4	1.65	0		-0.27	-1.94	-2.24	0.43	-2.39	0		-1.53	-0.63	-2.13	-0.68	-1.32	0		-0.33	-1.43	-1.97	-3.5	-0.54	0
-70.2	-0.19	-2.82	-1.78	-1.15	1.43	0		-3.09	-1.24	-1.13	-0.59	-0.91	0		-1.97	0.01	-1.94	1.52	-0.38	0		1.05	-0.99	-3.75	-0.72	0.21	0
-69.3	-1.79	-2.22	-1.43	0.04	-1.05	0		-2.23	-2.95	-3.47	-3.32	-4.35	0		-2.78	-3.54	-6.3	-3.43	-4.41	0		-2.73	-3.39	-3.78	0.82	-1.25	0
-68.4	1.08	2.51	1.15	2.13	-0.04	0		1.53	1.7	2.98	2.93	-0.39	0		1.56	1.52	0.28	2.13	-2.59	0		-0.86	-1.64	-2.18	-0.6	0.47	0
-67.5	-2.67	-3.31	-4.05	-1.77	-5.68	0		-4.06	-5.73	-3.84	-3.04	-7.2	0		-2.61	0.44	-4.17	-2.13	-4.34	0		-0.25	-0.63	-2.44	-2.91	0.32	0
-66.6	-0.06	0.12	-1.37	-0.94	-0.37	0		-0.67	-0.18	-0.93	-2.06	-2.35	0		0.68	0.53	-1.54	1.3	-1.94	0		0.39	1.12	-0.01	1.91	-0.29	0
-65.7	0.73	-0.72	1.77	2.04	0.31	0		-0.65	-2.45	-4.28	-2.15	-4.09	0		0.06	-2.41	-3.79	-3.11	-4.88	0		0.17	-1.79	-0.33	-1.45	-0.9	0
-64.8	-2.71	0.24	-0.49	-1.87	-1.98	0		-1	0.97	-1.1	-1.21	-1.48	0		0.99	-1.21	-0.01	-0.88	-0.49	0		-0.75	-0.32	0.84	0.2	1.53	0
-63.9	-0.7	-0.92	1.51	1.84	-2.64	0		-3.88	-4.71	-5.1	-1.16	-6.72	0		-0.82	0.92	-5.97	-2.76	-5	0		-2.95	0.45	-2.75	-2.85	-2.35	0
-63	-1.02	-2.4	-1.79	-0.68	0.92	0		-1.91	0.29	-3.77	-3.77	-1.7	0		-0.85	-1.36	-1.6	-0.39	-2.3	0		-0.23	0.75	-0.35	0.9	-2.1	0
-62.1	-0.32	-2.16	-2.35	0.9	-1.79	0		-0.36	1.93	-0.2	-0.83	-3.28	0		2.14	5.13	1.72	4.1	0.42	0		1.85	0.73	-0.42	1.28	1.12	0
-61.2	0.45	-4.42	0.55	0.75	-0.51	0		-1.21	-2.09	-0.95	0.25	1.19	0		-0.61	2.76	-0.43	3.33	0.42	0		-0.63	3.43	-2.25	2.14	-0.02	0
-60.3	-3.63	-2.91	-5.4	-2.23	-3.95	0		-1.64	-2.33	-4.07	-3.27	-5.42	0		-0.33	2.22	-1	-1.05	-3.76	0		-1.27	-0.42	-1.96	-4.07	-1.85	0
-59.4	0.55	-1.26	-0.76	-0.1	1.02	0		-1.25	-3.25	-0.53	-2.49	-0.34	0		-0.98	1.57	0.07	-0.1	2.79	0		1.06	0.84	-3.41	-1.69	-0.89	0
-58.5	2.52	0.64	-0.97	4.15	2.04	0		0.91	3.06	2.01	3.75	4.8	0		1.42	0.42	-0.93	2.5	-0.47	0		-2.1	-3.61	-4.56	0.1	-2.98	0
-57.6	-3.79	0.17	-0.78	0.96	-2.34	0		-4.95	-1.25	-0.72	-0.98	-2.89	0		0.42	2.83	1.94	1.34	-0.04	0		-0.86	-0.82	-1.48	-1.49	-0.65	0
-56.7	1.21	4.57	0.88	0.89	3.35	0		-0.45	3.94	1.87	-0.25	0.31	0		-1.07	1.01	1.37	-1.14	1.52	0		-0.15	0.2	0.76	-2.76	-0.6	0
-55.8	-3.79	-3.63	-0.21	-1.92	-2.55	0		-0.83	-1.65	0.12	-1.25	-2.9	0		-0.68	0	-3.48	-2.21	-3.56	0		0.7	-0.61	-0.38	-3.68	-1.1	0
-54.9	-1.63	-1.35	-3.69	-1.73	-2.54	0		-2.72	-0.69	-2.78	-2.4	-4	0		-3.96	-3.13	-3.65	-3.05	-5.12	0		-1.74	-3.96	-3.09	-3.68	-1.33	0
-54	-1.97	-3.41	-0.84	-1.92	-2.13	0		-6.34	-4.51	-4.27	-3.93	-6	0		-3.17	-0.23	-2.93	-0.74	-4.71	0		-0.37	1.07	-2.79	1.11	-1.82	0
-53.1	-2.71	-0.78	-0.75	-1.18	-1.88	0		1.95	-1.3	1.18	-0.39	-3.85	0		2.15	0.74	-0.96	-1.57	-1.89	0		-0.56	-3.69	-2.29	-5.03	-1.57	0
-52.2	1.57	1.72	1.64	0.62	1.51	0		2.15	3.69	1.34	-0.39	1.11	0		3.74	4.2	-0.24	0.39	1.37	0		2.77	-1.5	-0.5	1.22	0.93	0
-51.3	0.32	-1.36	-1.08	-1.38	-0.4	0		-1.67	-2.49	-2.37	-2.05	0.11	0		0.09	0.97	-1.06	2.24	0.31	0		2.12	3.15	-0.35	1.26	3.7	0
-50.4	-0.69	0.07	-3.48	-0.06	0.01	0		1.01	2.03	-2.09	-0.21	-1.04	0		0.32	-2.83	-1.82	0.4	-3.61	0		0	-3.66	-3.15	-1.64	0.51	0
-49.5	-1.45	0.08	0.38	-0.37	0.32	0		-1.42	0.01	0.79	-1.27	-3.02	0		-3.09	-0.36	-2.61	-1.29	-1.35	0		-0.04	-0.81	-1.78	-2.25	0.65	0
-48.6	-1.9	-1.4	-2.84	-3.76	-1.86	0		-0.33	0.67	-0.18	-1.92	-0.42	0		2.78	4.23	-1.52	1.14	2.05	0		0.31	0.54	-1.03	-1.31	2.39	0
-47.7	-2.38	-1.39	0.02	-1.77	-0.1	0		-1.02	0.04	-1.16	-0.3	0.9	0		2.41	3.75	1.13	1.1	3.42	0		0.17	-0.61	-2.05	-1.83	-1.36	0
-46.8	-2.09	2.33	3.92	0.77	-3.74	0		-1.59	-1.71	-2.03	-3.77	-4.42	0		0.63	0.69	-4.17	-1.72	-2.48	0		-0.27	-1.95	-3.31	-0.59	-1.82	0
-45.9	-2.07	-1.97	-2.67	-1.29	-4.18	0		-0.73	-2.62	0.96	-1.09	-2.87	0		0.63	-1.69	-2.17	0.29	-1.59	0		2.2	0.42	0.12	0.59	-0.96	0
-45	-0.93	-2.88	-1.85	-1.81	0.18	0		-0.72	-1.74	-2.48	-2.35	-2.32	0		-0.05	0.5	-0.73	-1.12	0.14	0		-1.1	-0.94	-3.26	-2	-0.16	0
-44.1	-2.88	-3.69	-1.79	-1.44	1.49	0		1.98	-0.68	0.15	1.98	1.05	0		3.52	4.72	1.81	2.95	1.91	0		0.42	1.74	1.65	1.55	0.51	0
-43.2	-3.82	-1.65	-4.5	-0.98	-3.74	0		-3.81	-2.05	-0.28	-3.22	-4.12	0		-1.22	-1.72	-2.09	-3.9	-4.55	0		2.41	-2.99	-0.72	-0.51	-1.13	0
-42.3	2.49	4.02	-0.32	2.53	2.22	0		-0.34	0.43	-1.14	0.41	-1.21	0		1.23	2	0.69	0.75	2.44	0		1.76	1.55	-0.64	-0.22	1.54	0
-41.4	4.11	2.48	3.46	4.23	0.59	0		-1.41	-0.71	-1.38	-1.52	-2.27	0		-0.34	1.2	-0.17	-0.93	-1.02	0		-1.27	-0.61	-3.25	0.7	0.4	0
-40.5	2	3.11	2.75	1.6	2.15	0		-4.08	0.28	-0.21	-2.24	-3.17	0		-3.14	-0.3	-1.02	-1.7	-1.99	0		1.95	2.21	-1.04	2.15	2.34	0
-39.6	-1.41	-0.86	-0.61	-1.17	-1.15	0		-1.09	1.04	0.51	-0.08	-4.35	0		-1.34	-0.53	-2.53	-2.16	-1.91	0		-1.61	-0.47	-2.44	0.64	-2.74	0
-38.7	0.14	1.7	1.56	0.46	-3.4	0		-0.21	-1.37	-1.6	-1.69	-3.1	0		0.82	-1.02	0.39	-1.07	-2.51	0		-0.99	-2.52	-1.4	-1.77	-2.59	0
-37.8	-1.77	-1.19	2.06	1.23	-0.36	0		-3	-2.63	0.46	-0.78	-3.32	0		-0.08	2.64	1.6	1.04	-2.1	0		-3.48	0.3	-0.37	-3.33	-0.27	0
-36.9	-3.21	-1.81	-1.61	-1.27	-1.51	0		-4.35	-1.97	-3.35	-3.53	-5.48	0		-2.01	-1.03	-2.64	-1.98	-2.79	0		-1.41	0.01	-0.27	-2.02	-0.07	0
-36	-2.16	-0.64	-4.1	-0.96	-1.78	0		-0.3	-1.96	-3.9	-5.06	-4.67	0		0.43	-0.68	-2.15	-4.75	-2.13	0		0.5	-1.03	-1.22	-4.32	1.37	0
-35.1	-1.52	-0.64	-2.81	-1.25	-2.64	0		-0.12	0.35	-3.35	-0.8	-0.84	0		-3.69	-0.39	-2.33	-3.04	-3.28	0		-4.5	0.26	-0.95	-2.16	-0.14	0
-34.2	-4.57	-2.53	0.83	-1.86	-1.44	0		-0.92	-0.09	0.41	-1.19	1.5	0		-1.55	-1.74	-2.03	-2.46	-1.26	0		-1.04	-3.4	-4.8	-2.25	-3.12	0
-33.3	0.84	0.01	2.11	-0.24	1.74	0		-3.18	-4.68	-1.45	-7	-6.4	0		-0.18	-0.52	-1.15	-1.78	-1.68	0		1.07	1.27	-3.52	-0.28	0.42	0
-32.4	-0.94	0.27	-0.45	0.34	0.74	0		-5.28	-3.58	-2.2	-4.49	-2.96	0		-3.58	-4.82	-3.08	-3.92	-2.47	0		-1.03	-6.64	-4.56	-3.1	-0.65	0
-31.5	-0.4	-0.9	-2.78	-1.39	-2.39	0		-1.39	-0.38	-1.32	-1.26	-3.38	0		-2.97	-1.88	-2.18	-0.42	-3.31	0		-2.09	-1.41	-3.77	-2.1	-2.05	0
-30.6	-1.87	-0.23	-0.17	-0.49	-1.24	0		-2.29	0.57	0.76	-0.56	-0.54	0		-2.49	0.21	-0.62	-3.58	-4.04	0		0.55	-0.31	1.2	-2.33	0.98	0
-29.7	-4	0.04	-1.88	-2.81	-3.84	0		-0.87	0.03	-0.09	-1.91	0.82	0		1.06	0.14	-0.82	-2.13	-0.48	0		-1.99	-1.84	-3.43	-3.23	0.16	0
-28.8	0.53	3.81	0.6	2.4	2.35	0		1.45	0.44	0.02	2.14	-0.54	0		2.83	3.91	2.95	3.48	2.58	0		1.35	-0.07	0.86	-0.22	0.04	0
-27.9	-2.15	-0.31	-2.17	-0.68	0.27	0		-2.49	-0.3	-0.43	-1.99	-2.09	0		-1.28	-2.43	-1.05	-2.78	-3.62	0		2.84	-1.72	1.48	-0.68	-2.54	0
-27	-1.82	-1.42	1.48	0.1	-2.53	0		-0.78	1.53	0.91	1.63	-3.47	0		0.91	2.71	0.22	3.15	0.39	0		0.25	-0.08	0.3	-1.07	1.73	0
-26.1	-2.16	0.05	0.95	1.26	1.08	0		-4.28	-2.74	-4.17	-2.72	-3.94	0		-2.5	-3.01	-0.65	-1.01	-3.17	0		-2.54	-1.36	-2.52	-2.86	-3.6	0
-25.2	-1.82	-1.7	-1.75	-0.61	-0.22	0		0.12	-1.32	-0.01	-3.44	-0.27	0		1.27	0.53	-1.33	-3.24	-1.34	0		-2.37	-0.58	-0.99	-0.85	-1.67	0
-24.3	-0.39	2.76	-1.63	-3.45	0.2	0		-2.74	0.63	-1.22	-1.71	-2.69	0		-0.25	0.5	-1.18	-1.01	-1.89	0		-2.91	-1.51	-2.55	-4.73	-4.04	0
-23.4	-1.89	-3.08	0.09	-4.27	-2.99	0		-0.51	1.39	0.87	-0.54	-2.22	0		0.56	2.67	1.4	-0.85	0.86	0		-0.02	0.8	0.26	-3.37	-0.76	0
-22.5	1.84	2.28	3.41	2.58	2.14	0		2.85	1.04	3.65	2.16	-1.38	0		0.87	2.27	3.44	-0.07	0.59	0		0.11	1.28	0.3	-0.32	-0.08	0
-21.6	-0.2	-1.05	0.48	-2.81	-0.99	0		0.39	-1.33	1.09	-0.46	-0.02	0		0.04	-0.02	1.07	-0.57	0.12	0		0.88	0.78	0.63	-0.32	0.82	0
-20.7	-3.59	-4.27	-1.88	-1.2	-3.47	0		-1.66	-1	0.18	-1.8	-1.41	0		2.08	4.3	2.78	-1.39	-0.09	0		-4.04	-1.75	-4.06	-2.68	-2.83	0
-19.8	-1.1	-2.52	-2.23	-1.13	-0.46	0		-2.5	-2.65	-4.73	-0.09	-5.28	0		1.39	-1.43	-0.06	-1.93	-2.13	0		-2.67	-2.45	-0.14	-4.96	-0.19	0
-18.9	-3.22	-3.37	-1.59	-1.24	1.8	0		-0.2	-0.33	-1.3	-1.9	-2.24	0		4.88	2.36	0.51	0.92	-1.88	0		1.47	-0.06	0	-0.41	0.82	0
-18	3.41	0.37	2.76	1.01	1.5	0		-2.97	-1.27	-1.47	0.73	-2.43	0		-2.53	0.58	0.09	-0.1	-0.82	0		0.71	-1.08	-0.95	0.42	-0.8	0
-17.1	-2.52	-0.29	-1.67	1.02	0.17	0		-1.93	-0.76	-1.42	-1.87	-2.71	0		2.25	2.45	1.67	0.83	0.25	0		2.01	1.23	-0.19	1.4	0.16	0
-16.2	-4.97	2.01	-1.2	-1.11	-0.38	0		-3.12	0.16	-2	-0.96	-1.9	0		1.97	1.16	0.4	-1.31	1.75	0		-0.64	-0.94	-2.09	-1.68	-1.18	0
-15.3	-3.51	-3.28	-0.95	1.22	-1.66	0		-2.36	-1.75	0.37	-0.64	-1.61	0		-0.42	0.84	0.17	0.66	-0.97	0		1.68	-1.92	-1.74	-0.47	-0.18	0
-14.4	-1.42	3.68	1.58	2.42	-1.33	0		1.81	3.4	4.01	4.06	0.22	0		2.07	-0.09	2.94	-0.67	0.06	0		-0.01	-2.01	-2.31	0.54	1.08	0
-13.5	0.72	2.37	-0.39	-0.29	-0.06	0		-0.64	1.72	0.28	-0.81	0.17	0		-1.38	-2.19	-5.07	-0.54	1	0		-0.11	0.51	-2.06	-1.44	0.5	0
-12.6	-4.78	-5.16	-4.68	-1.96	-3.22	0		-6.43	-1.91	-2.84	-4.19	-4.68	0		1.14	0.48	-3.13	-1.58	1.75	0		0.62	-3.41	-3.09	-2.94	-1.3	0
-11.7	1.95	0.3	3.35	0.07	1.85	0		-1.24	1.34	1.92	-0.75	-2.2	0		-0.64	-0.63	-1.63	-1.15	-0.69	0		-1.32	-1.89	-3.39	-3.73	-0.28	0
-10.8	-0.88	0.54	2.04	0.4	-0.09	0		-2.45	0.25	3.55	-1.44	-0.27	0		0.89	2.17	0.56	1.8	0.02	0		1.57	1.76	1.33	1.69	2.89	0
-9.9	-2.46	-1.99	0.1	-1.79	0.45	0		0.23	-0.45	-0.59	0.15	0.4	0		-0.86	1.53	0.76	1.91	-1.08	0		0.88	1.52	-0.82	3.59	-1.19	0
-9	-0.66	1.63	0.27	0.03	2.41	0		-0.7	-1.18	0.97	-0.74	1.19	0		-0.8	-1.43	-0.99	-1.31	-0.69	0		0.56	-2.96	-2.58	-0.38	0.44	0
-8.1	-1.3	0.46	-0.68	1.3	1.43	0		2.15	0.89	1.56	0.64	0.38	0		1.95	-0.35	-0.27	-0.85	1.07	0		-1.64	-2.42	-4.03	-2.18	-1.54	0
-7.2	-1.71	-2.14	1.34	-0.95	-1.35	0		-0.12	-0.4	1.73	-0.45	0.85	0		-1.18	-0.72	-1.71	-2.53	-2.71	0		-2.28	-1.78	1.93	-0.44	-2.54	0
-6.3	1.07	0.8	1.17	2.03	0.45	0		0.94	-1.26	1.38	2.27	-0.05	0		0.92	1.73	1.01	1.2	1.51	0		-1.49	-0.66	-1.58	-2.86	-1.23	0
-5.4	-2.68	-1.83	-3.2	0.93	-0.53	0		-2.99	0.3	-1.86	-3.06	-1.44	0		-1.49	2.48	-1.02	-1.39	-1.96	0		0.1	1.19	-2.73	-2.05	-1.92	0
-4.5	1.13	0.98	-0.68	0.31	-0.83	0		1.38	3.26	0.16	0.07	2.11	0		0.7	3.08	0.03	0.71	1.97	0		-1.31	2.33	2.23	0.69	0.18	0
-3.6	0.37	1.16	0.44	-0.72	2.29	0		1.17	0.36	0.94	1.74	2.44	0		-0.8	-0.3	0.33	-0.2	-0.2	0		-0.26	0.19	1.17	-1.43	2.27	0
-2.7	-1.01	-1.8	-3.14	-3.54	-1.52	0		-3.77	-0.77	-3.11	-2.61	-2.15	0		-2.07	-2.24	-3.46	-3.28	-0.54	0		0.26	-3.69	0.03	-3.26	1	0
-1.8	0.08	-1.64	-1.48	0.01	-2.36	0		0	-0.56	-0.77	0.45	-0.92	0		4.41	2.55	3.15	3.03	2.31	0		0.31	0.52	3.21	2.89	2.69	0
-0.9	0.47	0.7	-0.03	-0.66	-1.06	0		-3.48	-3.4	-3.74	-3.55	-6.22	0		-0.85	-0.94	-1.6	-2.39	-1.41	0		-0.2	0.93	0.56	-0.81	-0.9	0
0	-1.85	1.13	-0.03	-0.98	0.96	0		-1.24	1.13	1.7	-2.35	-0.91	0		-1.73	0.68	0.81	-2.47	0.2	0		-0.64	-1.06	1.98	-2.07	1.3	0
0.9	-2.58	-0.78	1.7	-0.72	-1.25	0		-3.24	1.2	-0.94	0.28	-2.41	0		-1.62	0.8	-2.44	-3.02	-0.4	0		-2.37	-2.23	-0.58	-2.79	-1.46	0
1.8	-4.3	0.24	-3.72	-2.93	-2.67	0		-5.4	-1.22	-0.39	-1.88	-3.86	0		-0.24	-0.51	1.47	1.26	-0.5	0		-1.07	-2.68	-0.81	-2.34	-0.19	0
2.7	-1.9	-4.36	1.51	-2.58	0.39	0		-1.42	-2.68	-0.26	-2.43	-1.72	0		-0.43	-2.9	-3.04	-2.9	-2.1	0		-1.11	-0.56	-1.5	-2.81	0.28	0
3.6	-5.04	-2.13	-3.98	-6.23	-5.08	0		-7	-3.98	-1.23	-2.97	-4.89	0		-1.74	-2.71	-1.45	0.48	-3.44	0		2.28	-0.84	-0.98	-1.63	0.89	0
4.5	-0.2	0.3	2.22	0.27	1.85	0		-2.51	-2.34	0.47	-0.84	-0.6	0		1.76	1.22	-0.11	-0.56	0.5	0		0.58	-0.08	-0.05	0.03	1.72	0
5.4	1.17	-1.76	1.13	1.15	1.07	0		-0.62	-0.28	0.88	-2.21	-0.95	0		0.77	-0.45	0.26	-1.71	2.3	0		-0.36	-0.11	0.44	-0.91	3.13	0
6.3	-1.85	-4.01	-3.59	-2.83	-3.06	0		-1.33	2.41	0.05	-2.03	-1.29	0		2.56	1.9	0.86	-0.58	-0.13	0		-1.47	-2.49	-1.65	-3.01	-3.85	0
7.2	2.48	-1.86	1.07	-1.78	-1.69	0		0.44	-1.17	0.19	-3.94	-1.29	0		-2.92	-3.64	-1.71	-4.89	-1.13	0		-1.58	-1.09	-1.02	-3.76	1.16	0
8.1	6.61	6.72	3.51	2.19	-8.73	0		-4.62	-1.17	-3.14	-4.61	-8.35	0		-0.91	-1.01	-0.32	-1.9	-4.95	0		-4.46	-1.46	-1	-2.58	-7.02	0
9	26.73	17.84	13.73	8.93	-15.12	0		-1.11	1.71	0.29	2.42	-10.37	0		2.77	1.18	-0.41	3.1	-9.42	0		-14.39	-6.08	-6.15	-2.41	-18.98	0
9.9	36.32	24.16	17.6	11.56	-17.11	0		-5.04	1.81	-0.69	0.77	-14.94	0		-0.57	1.2	0.82	2.89	-11.26	0		-16.94	-5.66	-3.15	-2.43	-20.37	0
10.8	39.75	27.87	18.7	8.61	-22.25	0		-8.41	0.79	1.55	-1.85	-15.93	0		-5.31	-1.03	-0.28	1.53	-13.58	0		-16.42	-1.65	-1.74	1.67	-21.93	0
11.7	43.79	30.62	19.99	10.77	-20.14	0		-5.4	1.96	-1.27	2.54	-15.93	0		-6.76	-2.62	-4.98	0.23	-15.06	0		-18.38	-1.67	-1.36	1.99	-19	0
12.6	47.14	34.25	23.92	14.33	-15.58	0		-7.22	3.46	3.22	0.14	-10.56	0		-8.81	-2.83	0.45	-1.42	-12.92	0		-20.52	-2.44	-1.7	1.12	-21.48	0
13.5	47.52	34.26	23.57	17.98	-18	0		-3.07	2.59	2.9	4.55	-11.41	0		-5.74	-4.31	-0.07	3.67	-12.31	0		-21.1	-4.15	-3.82	-0.76	-19.99	0
14.4	43.45	32.31	21.07	12.3	-21.45	0		-4.82	3.91	3.65	3.34	-14.19	0		-9.19	-4.49	-2.43	-0.59	-15.56	0		-22.19	-6.68	-2.34	-1.2	-21.5	0
15.3	46.56	31.27	24.4	14.12	-18.95	0		-4.39	1.28	-0.89	2.44	-14.46	0		-8.67	-8.39	-3.96	-0.09	-15.02	0		-14.57	-3.11	-0.52	0.96	-18.67	0
16.2	46.45	31.07	22.34	12.46	-18.45	0		-4.55	4.24	4.62	2.15	-11.84	0		-6.81	-3.42	-2.45	0.26	-14.76	0		-17.7	-3.51	-3.71	-0.42	-23.23	0
17.1	45.4	33.73	22.41	13.61	-17.19	0		-5.66	6.65	1.97	3.2	-12.48	0		-5.61	0.53	0.41	1.74	-13.8	0		-15.54	-0.81	-0.97	1.55	-20.71	0
18	47.19	33.64	22.77	12.22	-20.26	0		-4.21	5.15	3.78	2.25	-12.41	0		-8.94	-3.62	-2.21	-1.66	-13.61	0		-20.23	-4.28	-2.44	-1.8	-22.25	0
18.9	50.29	33.69	25.47	16.12	-17.66	0		-0.75	6.07	4.78	8.14	-10.03	0		-6.54	-1.29	1.39	3.54	-13.7	0		-19.9	-2.96	-1.69	-1.29	-22.43	0
19.8	51.4	35	23.05	17.58	-17.62	0		-0.81	6.39	3.79	3.92	-12.75	0		-7.5	-1.88	-3.51	-0.94	-13.61	0		-17.15	-1.64	-1.36	-0.64	-19.86	0
20.7	50.33	32.71	23.08	14.78	-18.64	0		-4.18	4.75	4.37	2.09	-11.09	0		-4.93	-0.31	-0.66	2.09	-9.7	0		-16.72	-2.46	0.2	-0.37	-18.87	0
21.6	50.91	35.44	26.88	12.24	-16.45	0		-0.06	4.72	6.2	4.47	-12.59	0		-2.02	0.84	1.4	5.5	-10.76	0		-17.91	-2.58	-2.14	2.27	-20.17	0
22.5	46.84	33	22.09	11.18	-20.43	0		-4.46	1.82	1.26	-0.89	-15.18	0		-5.52	-4.97	-1.51	0.69	-14.04	0		-15.53	-0.47	0.48	2.79	-17.98	0
23.4	49.01	35.66	25.67	14.67	-18.85	0		-4.38	3.19	4.6	1.11	-14.11	0		-6.18	-1.35	-0.07	4.08	-11.11	0		-16.78	-0.52	-1.54	2.72	-19.08	0
24.3	49.04	33.78	22.33	14.63	-18.49	0		-0.18	6.16	3.66	3.04	-10.98	0		-2.17	4.77	0.48	4.59	-11.79	0		-17.94	-1.64	-0.27	-0.21	-19.74	0
25.2	50.12	37.43	26.78	14.29	-19.89	0		-0.56	6.46	5.4	3.26	-11.59	0		-4.38	-1.1	0.23	1.66	-12.43	0		-17.73	-3.8	-2.24	-1.59	-22.56	0
26.1	47.87	36.75	25.93	14.41	-17.16	0		-4.73	4.54	2.33	2.78	-12.88	0		-7.09	-2.64	-1.62	0.82	-14.35	0		-16.52	-1.48	-0.01	-2.66	-22.43	0
27	47.61	34.97	27.41	16.63	-17.66	0		-3.94	4.5	3.84	4.45	-13.14	0		-6.23	-4.53	1.01	2.4	-13.91	0		-19.09	-4.92	-2.19	-2.57	-23.5	0
27.9	47.88	31.8	23.04	12.83	-22.54	0		0.77	5.45	5.38	4.41	-13	0		-3.85	-1.33	-0.57	0.25	-11.95	0		-17	-3.83	-2.16	-3.03	-21.17	0
28.8	48.74	35.47	24.4	13.81	-18.7	0		-4.26	2.66	3.66	-1.21	-14.01	0		-4.74	-0.62	0.99	-0.41	-11.04	0		-16.33	-1.2	-2.7	0.37	-20.06	0
29.7	49.47	34.98	25.75	12.65	-19.57	0		-4.41	2.25	1.45	3.22	-14.52	0		-5.87	-1.33	-1.81	0.32	-11.77	0		-17.25	-3.17	-1.86	-0.61	-21.63	0
30.6	49.5	34.77	23.25	14.32	-17.48	0		-1.07	6.83	4.05	4.98	-11.1	0		-9.29	-4.74	-2.11	0.29	-18.09	0		-18.34	-4.76	-5.27	-3.3	-26.66	0
31.5	53.03	37.25	26.49	10.44	-15.45	0		-3.62	4.3	2.47	0.67	-14.01	0		-6.41	-2.93	-1.84	1.76	-14.06	0		-15.7	-1.59	-1.08	-0.28	-21.71	0
32.4	45.23	33.18	18.73	12.92	-19.15	0		-7.65	5.31	1.16	2.49	-12.4	0		-7.63	-2.84	-1.37	1.22	-13.12	0		-15.43	-3.29	-3.95	1.48	-22.41	0
33.3	48.53	35.58	26.03	12.8	-17.71	0		-3.38	6.17	3.26	-0.88	-13.99	0		-7.47	-4.54	-3.57	-1.73	-16.19	0		-13.74	-3.19	-1.93	1.92	-22.53	0
34.2	49.91	33.63	24.42	17.15	-17.93	0		-3.9	2.04	2.47	1.08	-13.6	0		-5.52	-1.7	-0.16	0.16	-10.55	0		-12.34	-0.15	1.82	-0.02	-19.37	0
35.1	50.72	34.9	22.77	13.8	-19.71	0		-0.78	5.35	4.8	3.14	-13.73	0		-7	-2.91	-1.1	0.64	-12.26	0		-17.44	-2.64	-3.06	-1.55	-21.41	0
36	49.75	33.53	22.29	13.99	-17.48	0		-1.26	6.5	5.1	2.59	-11.08	0		-2	2.64	3.02	4.64	-9.46	0		-14.63	0.75	-2.01	-0.2	-18.93	0
36.9	48.38	32.29	22.51	9.66	-20.63	0		-4.74	3.21	1.05	-0.84	-14.72	0		-6.96	-2.87	0.02	1.19	-11.46	0		-20.04	-4.97	-2.69	-1.13	-23.09	0
37.8	45.87	32.37	20.82	10.32	-19.82	0		-4.75	4.65	3.26	5.08	-12.42	0		-8.43	-1.64	0.25	3.4	-14.47	0		-18.39	-6.15	-2.96	-4.69	-24.55	0
38.7	50.35	36.59	26.02	15.25	-18.98	0		-4.15	4.36	0.27	2.16	-15.05	0		-4.8	-3.21	-2.72	0.67	-14.49	0		-15.62	-3.22	-4.78	-0.24	-22.8	0
39.6	48.88	35.61	23.7	13.79	-20.32	0		-1.39	6.46	4.29	5.06	-13.51	0		-7.32	-2.43	-0.19	2.03	-11.94	0		-16.78	-4.05	-4.13	-1.34	-20.12	0
40.5	49.37	32.21	25.98	13.23	-17.1	0		-1.87	5.79	3.78	5.62	-11.9	0		-4.65	0.51	-0.81	5.61	-11.65	0		-18.85	-6.33	-6.9	-3.75	-25.54	0
41.4	47.66	33.02	24.61	13.19	-16.71	0		-2.17	3.55	2.18	2.86	-11.04	0		-6.28	-2.35	-0.89	1.27	-11.11	0		-16.31	-3.27	-3.94	-4.38	-23.37	0
42.3	49.29	36.55	25.01	13.95	-19.53	0		-6.5	4.91	5.32	2.39	-14.83	0		-8.68	-2.68	-0.81	3.14	-13.6	0		-18.32	-4.19	-4.49	-1.4	-25.3	0
43.2	46.21	30.8	20.61	12.03	-22.3	0		-3.19	3.33	-0.28	2.7	-14.22	0		-6.33	-3.88	-2.72	-0.17	-14.44	0		-20.08	-3.63	-2.15	-2.57	-22.02	0
44.1	48.49	36.74	26.64	14.7	-15	0		-4.44	2.97	1.59	2.48	-9.84	0		-5.13	0.85	1.02	1.94	-9.69	0		-15.01	0.74	-1.95	-2.55	-21.24	0
45	45.57	33.21	20.46	11.92	-17.24	0		-6.06	1.3	1.98	0.91	-10.83	0		-5.55	-4.39	0.2	1.26	-10.68	0		-14.61	-2.13	-1.88	-0.62	-21.9	0
45.9	46.25	34.82	20.75	10.21	-20.45	0		-5.6	3	1.52	-0.26	-15.82	0		-7.25	-4.03	-0.54	2.98	-12.34	0		-20.65	-6.05	-7.03	-4.82	-26.26	0
46.8	49.12	34.47	26.07	14.89	-16.5	0		0.52	6.93	4.32	4.96	-10.1	0		-4.14	-1.36	0.32	2.79	-14.48	0		-17.58	-5.23	-3.08	-2.59	-25.09	0
47.7	45.61	35.7	23.83	13.29	-19.28	0		-1.36	5.7	6.89	3.08	-11.89	0		-6.81	-2.14	-1.04	2.1	-12.71	0		-16.32	-2.34	-1.92	-0.56	-18.39	0
48.6	48.59	34.39	26.01	13.36	-16.33	0		-5.18	2.44	1.95	0.38	-12.57	0		-6	-1.61	-0.28	2.59	-11.6	0		-15.65	-1.9	-0.91	-0.97	-20.97	0
49.5	49.99	35.73	26.33	14.8	-20.62	0		-1	5.17	6.29	5.06	-10.83	0		-8.2	-3.47	-3.19	0.89	-13.4	0		-18.53	-5.24	-5.84	-2.96	-25.16	0
50.4	48.01	35.54	25.11	14.63	-17.61	0		-1.96	3.24	2.33	3.31	-12.43	0		-6.57	-3.68	-1.21	-1.69	-15.45	0		-16.72	-3.94	-3.18	-3.32	-23.06	0
51.3	45.39	35.24	24.15	12.33	-16.34	0		-4.85	8.11	4.23	3.94	-11.7	0		-6.61	0.25	1.39	2.79	-12.09	0		-17.48	-4.29	-5.67	-2.65	-25.25	0
52.2	48.58	35.24	21.7	14.57	-16.05	0		-3.42	4.59	1.79	3.1	-12.03	0		-5.81	-3.18	-1.32	1.91	-14.56	0		-14.22	-2.62	-2.97	-1.24	-24.12	0
53.1	46.56	33.9	25.19	13.38	-18.18	0		-3.28	4.43	5.57	4.78	-12.91	0		-8.14	-4.71	-2.58	1.01	-14.15	0		-16.34	-3.2	-3.1	-5.11	-21.7	0
54	47.23	34.56	25.35	13.51	-20.47	0		-2.78	5.1	1.97	6.01	-10.95	0		-5.01	-2.52	-0.76	2.04	-9.04	0		-14	-2.14	-0.39	-2.45	-22.68	0
54.9	51.76	35.16	25.2	16.64	-16.24	0		-1.69	7.15	5.6	4.88	-10.14	0		-7.87	0.29	0.14	2.18	-12.9	0		-13.2	-3.19	-1.25	-1.76	-22.09	0
55.8	47.84	34.4	23.75	8.64	-19.29	0		-4.66	5.1	2.09	-0.59	-11.26	0		-9.98	-3.1	-1.2	1.04	-12.25	0		-17.44	-4.53	-5.63	-4.12	-23.8	0
56.7	48.16	34.73	25.29	15.13	-18.77	0		-0.78	3.96	5.92	3.03	-11.8	0		-4.57	1.22	3.37	2.92	-8.24	0		-15.62	-2.97	-2.64	-4.46	-23.35	0
57.6	47.8	35.6	25.07	14.37	-17.59	0		-3.77	3.45	1.88	2.33	-13.39	0		-7.44	-2.97	-1.21	0.17	-10.94	0		-16.67	-4.75	-4.39	-3.46	-23.46	0
58.5	47.95	32.06	23.64	11.37	-17.9	0		-1.02	4.99	3.21	0.2	-10.6	0		-3.54	0.83	3.14	0.66	-10.06	0		-15.05	-3.32	-1.7	-5.83	-23.43	0
59.4	49.4	36.01	25.42	19.25	-15.13	0		-1.44	5.5	2.47	2.71	-11.31	0		-6.78	-3.31	-2.66	0	-11.92	0		-19.84	-9.56	-7.36	-6.28	-27.08	0
60.3	47.45	37.38	25.16	12.75	-17.83	0		-3.47	5.41	0.55	2.04	-12.83	0		-8.92	-2.77	-1.4	2.46	-10.53	0		-14.99	-3.52	-1.41	-3.46	-22.65	0
61.2	52.27	37.69	25.04	16.4	-16.6	0		-0.93	8.72	5.49	4.04	-9.76	0		-7.06	-0.83	-1.4	-0.25	-14.21	0		-13.27	-2.43	-3.61	-2.4	-25.03	0
62.1	46.32	33.57	23.82	11.08	-21.8	0		-4.78	0.19	2.12	-1.16	-15.33	0		-9.91	-4.49	-3.99	-0.71	-14.25	0		-14.11	-3.84	-3.32	-2.91	-24.74	0
63	49.4	36.36	23.35	13.28	-20.29	0		-0.18	4.42	5.09	3.75	-14.4	0		-8.74	-3.64	-0.74	-0.37	-15.71	0		-15.87	-4.67	-6.51	-4.29	-27.96	0
63.9	48.43	33.96	23.03	13.64	-17.35	0		-1.82	4.45	3.55	1.77	-13.57	0		-8.31	-4.82	-0.58	1.57	-12.76	0		-12.72	-7.4	-2.05	-6	-23.65	0
64.8	45.93	31.47	23.86	14.38	-22.22	0		-3.54	5.95	3.73	2.19	-12.92	0		-6.06	-1.96	-0.61	2.13	-13.26	0		-14.17	-4.36	-4.56	-0.73	-24.69	0
65.7	46.37	35.51	21.88	13.27	-17.69	0		-5.89	2.49	0.69	0.31	-11.35	0		-5.78	-1.27	-1.17	2.96	-10.88	0		-13.44	-2.09	-4.54	-2.77	-23.82	0
66.6	47.6	32.5	24.44	14.36	-17.86	0		-0.64	6.69	5.61	5.45	-10	0		-5.94	-0.36	0.14	2.46	-11.09	0		-15.88	-7.66	-4.94	-3.89	-25.67	0
67.5	51.16	35.97	25.66	13.37	-18.57	0		-4.93	6	-0.14	-0.15	-16.29	0		-10.3	-1.37	-3.19	-2.33	-12.9	0		-13.71	-4.95	-4.24	-5.82	-24	0
68.4	47.51	35.63	24.4	13.05	-20.23	0		0.54	6.35	4.89	3.1	-12.89	0		-4.69	-2.58	1.02	2.65	-12.01	0		-14.39	-6.27	-6.1	-4.61	-28.4	0
69.3	47.93	33.12	26.31	10.8	-20.53	0		-3.68	3.87	3.7	-0.74	-14.88	0		-7.99	-0.69	-0.41	-0.45	-14.27	0		-11.87	-5.24	-6.68	-5.86	-27.55	0
70.2	48.42	35.69	26.11	15.57	-17.37	0		-1.59	5.83	5.94	1.97	-9.91	0		-11.52	-1.79	-3.63	-4.34	-11.25	0		-16.19	-4.91	-6.4	-7.03	-23.93	0
71.1	46.25	31.93	21.29	11.67	-21.59	0		-4.26	6.11	4.11	0.8	-13.11	0		-6.81	1.88	0.14	1.71	-10.63	0		-10.48	-2.76	-3.46	-3.32	-23.77	0
72	47.62	34.26	22.33	13.18	-18.86	0		-5.42	0.75	-1.12	1.87	-14.42	0		-9.43	-1.66	-2.82	2.13	-12.21	0		-14.98	-3.86	-6.65	-5.41	-25.21	0
72.9	46.41	33.49	23.77	10.77	-21.93	0		0.16	6.95	3.97	3.12	-11.06	0		-8.49	-0.62	-2.11	-1.78	-12.6	0		-13.68	-3.01	-5.02	-8.5	-28.47	0
73.8	44.86	33.05	21.95	11.12	-21.02	0		-0.35	6.2	3.57	6.16	-10.18	0		-6.78	-2.65	-2.01	1.22	-10.63	0		-9.52	-1.98	-3.74	-4.48	-23.34	0
74.7	46.52	31.79	21.75	9.57	-20.55	0		-4.54	2.24	1.45	0.48	-12.67	0		-10.61	-3.44	-3.61	-0.55	-11.9	0		-14.03	-5.94	-8.91	-5.17	-25	0
75.6	49.2	37.12	26.32	12.5	-15.17	0		1.35	6.54	6.53	5.64	-11.32	0		-6.06	-1.57	2.4	1.29	-8.88	0		-10.63	-1.47	-0.97	-4.23	-22.83	0
76.5	48.02	34.79	25.2	12.47	-20.42	0		1.95	4.05	5.32	3.45	-11.63	0		-7.7	-3.72	0.7	0.19	-10.92	0		-10.24	-6.2	-1.99	-5.21	-27.27	0
77.4	47.36	37.26	22.76	13.08	-15.33	0		-0.66	6.5	5.37	4.29	-8.65	0		-8.41	-1.69	1.21	0.53	-9.27	0		-11.25	-5.38	-5.33	-8.2	-26.48	0
78.3	46.79	33.39	21.82	11.82	-18.66	0		-0.37	4.61	4.66	4.32	-9.4	0		-5.75	-2.47	1.13	1.4	-10.28	0		-10.06	-3.64	-2.32	-3.29	-23.08	0
79.2	47.45	34.43	22.21	13.56	-20.35	0		-2.04	4.83	4.06	3.46	-11.7	0		-5.46	-1.41	-0.33	-0.35	-10.63	0		-10.88	-3.83	-4.88	-4.56	-23.38	0
80.1	44.11	33.86	20.45	10.9	-19.92	0		-5.85	3.78	1.73	2.11	-15.3	0		-6.04	-1.39	2.87	2.04	-14.87	0		-10.11	-4.69	-5.34	-5.96	-27.85	0
81	45.4	34.47	24.4	14.57	-19.96	0		1.04	6.34	6.48	3.49	-9.46	0		-7.2	-2.5	0.15	1.08	-11.92	0		-10.92	-6.84	-5.96	-5.58	-24.38	0
81.9	16.03	15.6	8.76	5.21	-16.01	0		-0.56	1.69	2.91	-1.38	-11.32	0		-2.78	-1.87	-1.22	-3.42	-12.08	0		-0.77	-3.34	-6.3	-7.59	-21.36	0
82.8	3.27	5.52	2.38	-0.55	-9.17	0		2.13	2.97	0.5	0.68	-4.34	0		-2.76	1.66	3.95	0.55	-1.07	0		4.58	-0.57	-1.8	-8.59	-10.28	0
83.7	-1.49	-0.08	-1.19	-1.21	-8.02	0		2.96	-0.29	0.55	-1.33	-4.84	0		-2.1	-0.95	0.81	-2.16	-3.55	0		7.37	-3.1	-3.82	-7.63	-9.19	0
84.6	-2.06	1.59	-2.33	-3.35	-4.91	0		0.46	1.81	-1.46	-1.04	-3.15	0		-2.24	1.05	0.24	-1.2	0.88	0		4.91	-1.62	-5.34	-8.21	-6.36	0
85.5	-0.57	-1.14	-0.8	-1.92	-4.29	0		-0.84	-1.38	0.39	-3.08	-3.77	0		1.68	3	4.97	-0.59	1.84	0		5.48	-3.28	-4.72	-6.67	-8.53	0
86.4	-1.85	1.43	-2.21	-3.69	-5.65	0		1.57	-0.17	-1.27	-0.39	-4.33	0		0.07	2.81	3.8	1.23	3.29	0		6.16	-2.46	-4.52	-7.61	-5.74	0
87.3	-1.31	-0.65	-2.17	-0.7	-4.57	0		3.26	-0.54	0.01	1.91	-3.26	0		-2.98	-0.08	0.53	-2.46	-1.99	0		8.24	-0.5	-4.28	-9.21	-8.65	0
88.2	0.56	0.73	-0.18	-0.53	-3.14	0		4.07	-0.23	1.76	-0.82	-4.12	0		-1.94	0.67	0.74	-1.63	-1.33	0		8.43	-1.98	-5.04	-6.42	-5.78	0
89.1	-3.09	-2.17	-3.49	-4.83	-5.96	0		3.42	-0.52	-3.1	-1.21	-1.14	0		-0.7	0.05	-1.88	-4.57	1.09	0		7.75	-2.53	-5.4	-11.04	-8.27	0
90	-3.24	-2.77	-0.12	-2.1	-2.74	0		1.41	1.55	0.38	-2.3	-2.36	0		-0.9	1.38	2.02	-2.31	-0.84	0		8.26	-3.81	-6.14	-11.41	-7.46	0
90.9	-1.48	0.05	-2.95	1.16	-2	0		0.87	-2.99	-4.62	-4.21	-7.46	0		-0.51	0.23	-1.97	-4.25	-2.27	0		8.53	-4.62	-4.01	-9.29	-8.25	0
91.8	-1.78	0.87	-1.77	-3.44	-2.15	0		-0.8	-1.24	-1.79	-4.2	-3.22	0		-2.45	0.69	1.41	-1.83	0.88	0		2.81	-4.24	-8.55	-9.89	-7.75	0
92.7	-1.37	-1.11	-0.28	-1.97	-2.5	0		4.66	0.84	2.26	1.43	-1.83	0		-2.79	-2.56	-0.84	-4.49	-1.98	0		5.36	-5.75	-9.45	-12.61	-10.12	0
93.6	-1.12	-1.55	-1.99	-3.03	-0.63	0		2.4	2.29	1.91	-0.74	-2.11	0		-1.84	-0.03	3.5	-2.73	0.92	0		8.17	-2.66	-4.28	-8.53	-5.89	0
94.5	-3.31	0.37	-2.73	-1.03	-1.47	0		2.76	2.87	-0.58	-1.6	-3.16	0		-0.49	-0.6	-1.57	-3.15	-3.58	0		10.22	-4.96	-6.96	-9.22	-8.4	0
95.4	-5.82	1.41	0.4	-2.92	-0.65	0		5	0.72	3.02	0.6	-2.14	0		4.48	-1.66	1.89	-0.59	-1.47	0		9.13	-2.26	-4.69	-7.58	-5.77	0
96.3	-2.99	0.7	-3.28	-3.37	-2.82	0		1.65	2.9	-2.91	-1.37	1.38	0		-1.41	4.21	1.29	-2.85	3.08	0		9.05	1.26	-1.79	-8.33	-7.71	0
97.2	-5.62	-2.03	-5.35	-4.76	-1.7	0		-0.4	2.36	-1.93	-3.1	-1.52	0		-2.3	0.78	0.44	-2.5	-0.61	0		7.8	-1.53	-1.97	-7.32	-5.75	0
98.1	-3.41	-0.32	-3.01	-2.58	-3.37	0		3.04	-0.03	-1.46	-2.78	-0.73	0		-2.01	-1.97	-1.62	-3.9	-0.8	0		8.56	-1.71	-5.75	-8.36	-5.26	0
99	-2.62	-0.55	-1.94	-4.54	-0.88	0		1.66	3.23	-0.17	-0.28	0.23	0		-4.09	1	-0.44	-4.05	-1.56	0		7.66	-0.48	-4.65	-8.51	-7.36	0
99.9	-2.87	-2.93	-5.15	-4.49	-1.87	0		3.61	1.43	-0.3	-3.74	-1.04	0		-5.55	-2.21	-1.48	-6.32	-4.81	0		5.78	-2.74	-5.46	-9.01	-6.95	0
100.8	-7.7	-4.1	-4.25	-7.51	-6.11	0		-0.03	-1.03	-3.53	-3.99	-4.56	0		-4.47	-1.44	-2.58	-4.19	0	0		5.59	-2.71	-3.73	-9.98	-5.4	0
101.7	-3.52	-3.66	-3.01	-3.09	-2.3	0		2.97	1.14	0.42	-0.65	0.7	0		-0.8	1.31	2.18	-2	0.95	0		7.83	-1.85	-5.75	-9.22	-5.67	0
102.6	-4.98	-3.77	-2.33	-4.37	-3.82	0		4.2	3.72	2.29	-1.08	-0.28	0		0.31	1.89	0.92	0.91	3.38	0		5.61	-3	-3.49	-7.79	-7.36	0
103.5	-6.91	-3.86	-6.45	-9.2	-3.82	0		-0.5	-0.53	-4.18	-4.07	-4.47	0		-1.44	1.09	1.44	-0.05	-0.61	0		8.24	1	-2.84	-5	-5.18	0
104.4	-1.42	-0.1	-1.1	-2.18	1.24	0		3.83	0.91	-0.67	-0.57	-1.97	0		-1.72	1.63	1.11	-1.14	1.33	0		8.98	-0.85	-3.04	-6.88	-2.47	0
105.3	-2.07	0.68	-1.85	-0.38	0.32	0		4.52	1.56	-2.85	-1.18	-0.26	0		-2.25	-1.89	-3.29	-3.63	-0.71	0		5.83	-4.94	-8.54	-9.9	-8.96	0
106.2	-1.83	4.03	0.83	2.21	4.95	0		2.75	-1.15	-1.82	-0.66	-1.94	0		-2.37	-2.86	-2.87	-3.13	-2.31	0		7.23	-1.94	-5.35	-7.24	-6.97	0
107.1	-5.47	-1.85	-2.43	-4.37	-1.23	0		0.15	-1.35	-2.44	-3.31	-4.7	0		-3.46	-1.56	-0.02	-5.65	-2.85	0		7.78	-3.78	-3.85	-8.87	-6.63	0
108	-2.59	3.03	3.21	1.91	2.11	0		4.07	0.03	2.08	-1.55	-0.75	0		-2.71	-2.23	-1.4	-4.51	-0.97	0		8.68	-1.84	-5.47	-8.96	-8.13	0
108.9	-1.69	3.55	0.12	-0.09	2.26	0		0.08	-1.44	-4.02	-2.55	-2.3	0		-3.71	-0.64	-4.64	-2.26	0.09	0		6.68	-1.53	-4.24	-7.3	-1.37	0
109.8	-1.72	0.22	-2.34	-1.57	-0.14	0		4.3	0.97	0.42	0.89	1.17	0		0.56	1.63	0.95	3.7	0.51	0		8.91	-2.11	-3.76	-7.4	-5.18	0
110.7	-5.55	-2.26	-2	-4.69	-2.4	0		2.41	1.28	0.57	-1.22	-3.52	0		-2.34	-0.25	-1.29	-2.51	-0.09	0		7.32	-2.26	-5.72	-6.81	-5.61	0
111.6	-0.77	0.46	1.09	1.34	0.93	0		2.58	3.02	1.75	-2.3	1.33	0		-3.31	1.72	0.32	-3.7	2.87	0		12.66	0.06	-2.14	-5.28	-2.98	0
112.5	-4.43	0.53	0.02	-2.19	1.93	0		1.62	3.05	0.7	-1.88	-1.35	0		-3.23	0.24	-1.43	-4.66	-0.78	0		8.13	-1.68	-7.45	-7.18	-4.24	0
113.4	-5.02	-0.56	-2.82	-2.17	-1.75	0		5.11	4.64	0.27	-1.39	0.26	0		-1.13	1.43	2.01	-2.53	0.76	0		8.85	-1.29	-2.49	-7.17	-2.57	0
114.3	-4.74	2.32	-1.33	-3.03	-1.01	0		-0.36	-0.75	-3.94	-6.73	-5.27	0		-2.18	0.53	-0.84	-3.12	-0.06	0		9.65	1.75	-0.99	-4.16	-4.95	0
115.2	0.77	0.8	-0.33	3.46	2.94	0		2.99	2.64	-0.95	2.12	0.57	0		-3.34	1.3	-0.86	-1.19	0.99	0		7.86	-1.22	-3.62	-7.73	-6.65	0
116.1	-6.3	-0.68	-1.07	-1.2	-2.68	0		-0.05	-0.83	-0.28	-1.01	-5.61	0		-1.58	0.27	0.05	-3.01	0.29	0		5.37	-3.5	-6.9	-10.34	-7.37	0
117	-4.44	-2.02	-3.48	-4.81	-4.31	0		3.06	-0.06	-1.17	-2.76	-4.73	0		-4.16	-2.16	-1.95	-2.62	-4.34	0		5.69	-4.82	-4.79	-6.96	-7.11	0
117.9	-10.08	-5.74	-7.97	-8.75	-4.85	0		1.78	-2.5	-2.65	-5.72	-6.02	0		-1.81	-1.91	0.27	-2.59	-2.84	0		10.1	-1.72	-0.52	-4.52	-5.04	0
118.8	0.78	2.29	3.21	1.48	0.26	0		4.26	3.97	1.79	-2.19	-2.43	0		0.06	4.73	3.5	-2.35	1.13	0		6.41	-1.21	-4.22	-8.45	-4.74	0
119.7	-2.24	-2.61	-0.93	-3.83	-2.57	0		4.12	2.61	0.92	-2.67	-2.71	0		-4.37	-2.08	-0.77	-4.26	-1.78	0		6.37	-4.62	-6.85	-9.08	-4.89	0
120.6	-3.65	-0.93	0.14	1.29	-0.19	0		2.48	1.33	-0.6	-0.57	-3.85	0		-3.4	2.65	0.58	-2.87	-1.05	0		10.38	-1.85	-3.27	-9.56	-3.14	0
121.5	-0.83	2.83	-0.2	1.14	-0.11	0		2.84	0.85	-0.65	-0.97	-0.89	0		-0.17	2.15	1.02	-0.08	2.4	0		10.23	0.41	-5.22	-8.69	-3.86	0
122.4	-7.83	-4.72	-5.58	-5.53	-5.44	0		-0.11	-1.46	-1.38	-2.47	-3.78	0		-3.62	0.33	-1.67	-5.08	-2.49	0		10.38	-0.11	-3.33	-7.88	-4.58	0
123.3	-5.21	-0.49	0.18	1.57	2.29	0		1.41	-0.54	0.59	-0.43	-0.06	0		-0.24	2.47	3.03	-0.24	4.53	0		7.08	0.06	-2.61	-8.04	-5.74	0
124.2	-5.35	-2.61	-3.38	-4.86	-4.26	0		3.32	1.02	-0.95	-4.73	-2.86	0		-0.87	0.23	0.67	-3.87	0.47	0		8.42	-1.58	-5.36	-9.03	-7.17	0
125.1	-7.01	-4.76	-4.84	-5.44	-1.18	0		-0.15	-2.6	-4.16	-3.91	-4.48	0		-4.19	-4.12	-2.69	-3.57	-2.1	0		7.4	-3.13	-1.81	-7.37	-4.15	0
126	-4.81	-2.83	-2.26	-3.59	0.39	0		1.52	0.69	0.31	-2.06	-2.87	0		-3.97	-0.38	0.44	-3.81	-0.19	0		3.22	-2.88	-6.66	-11.26	-6.92	0
126.9	-3.3	0.21	0.51	0.38	1.29	0		1.19	0.43	-0.78	-1.37	-1.16	0		-6.06	-3.81	-2.78	-5.09	-0.75	0		5.64	-5.12	-6.25	-10.85	-5.86	0
127.8	-4.76	-3.25	-1.54	-3.5	-2.32	0		-1.68	-1.7	-0.35	-1.31	-1.83	0		-2.8	-0.63	1.36	-2.79	1.12	0		7.23	-4.18	-4.76	-11.5	-6.52	0
128.7	-6.28	-1.31	-4.22	-6.63	-2.62	0		1.05	-0.19	-1.32	-5.43	-1.98	0		-2.56	-2.32	-1	-3.29	0.25	0		9.05	-0.59	-2.79	-4.64	-5.44	0
129.6	-5.64	-1.63	-1.11	-5.06	-3.61	0		1.84	-0.51	-1.65	-4.07	-4.66	0		-1.06	1.48	-2.78	-2.19	0.01	0		9.72	0.19	-2.52	-5.95	-4.31	0
130.5	-3.17	-0.29	2.09	-0.52	3.38	0		2.64	0.19	-0.74	-4.21	-0.02	0		-0.3	-1.16	1.49	-3.49	-0.15	0		7.93	-4.8	-4.66	-9.49	-6.97	0
131.4	-2.06	0.25	-2.85	-3.1	-0.56	0		1.83	0.11	-0.53	-1.31	-3.71	0		-4.66	-0.55	0.06	-1.19	1.96	0		5.53	-3.08	-4.85	-8.2	-4.84	0
132.3	-6.37	-2.97	-4.16	-4.78	-3.64	0		3.35	1.02	-3.52	-3.18	-3.08	0		-0.94	1.09	-1.59	-1.23	-0.27	0		9.55	-2.01	-4.24	-6.46	-5.84	0
133.2	-3.4	-1.15	-4.28	-5.28	-0.49	0		2.7	1.8	0.36	-4.09	-0.95	0		-4.13	1.1	-2.29	-4.46	-1.42	0		6	0.61	-5.29	-7.11	-6.57	0
134.1	-4.99	-1.78	-0.79	-4.08	-3.11	0		-1.26	-2.28	-3.11	-6.45	-5.57	0		-2.16	0.71	-1.5	-3.64	-0.89	0		9.37	-0.31	-5.26	-5.33	-6.08	0
135	-6.33	-0.23	-4.09	-5.96	-3.84	0		0.82	0.92	-0.53	-6.9	-4.66	0		0.31	-1.36	0.88	-3.76	2.28	0		8.14	-1.9	-2.78	-6.68	-4.39	0
135.9	-8.97	-2.47	-4.35	-3.7	-3.23	0		-0.22	0.29	-0.02	-2.88	-5.34	0		-1.59	0.68	-0.39	-2.27	-0.27	0		10.41	-2.3	-0.63	-6.42	-3.94	0
136.8	-4.11	-0.93	-0.57	-3.42	-1.59	0		0.91	1.18	0.21	-1.21	-1.19	0		-1.68	-1.82	-2.93	-2.39	-0.38	0		10.64	-1.11	-0.75	-7.73	-1.85	0
137.7	-3.46	-2.1	-3.05	-4.18	-0.97	0		4.66	2.21	-2.52	-0.19	-1.37	0		-0.92	1.32	-0.08	-0.36	0.59	0		6.94	-3.03	-2.3	-8.01	-5.04	0
138.6	-3.52	-0.64	-1.82	-2.53	1.05	0		1.37	2.46	2.5	0.71	-3.15	0		-2.31	-0.08	1.71	-2.32	0.17	0		5.5	-6.31	-4.6	-11.38	-5.94	0
139.5	-5.61	-3.91	-0.03	-7.06	-1.49	0		-1.78	-1.7	-1.5	-7.68	-5.53	0		-3.73	-2.41	-2.02	-6.66	-3.01	0		6.84	-1.96	-4.6	-10.42	-5.94	0
140.4	-9.48	-3.71	-4.25	-7.08	-5.14	0		1.53	1.84	-0.39	-3.93	-4.81	0		-0.46	-0.36	-1.58	-4.77	-1.88	0		8.02	-3.7	-5.46	-9.46	-6.8	0
141.3	-5.36	-0.92	-0.88	-1.62	-0.59	0		0.65	2.37	0.09	-1.28	-1.93	0		-2.8	-2.33	-1.59	-3.82	-2.2	0		5.26	-6.23	-7.41	-11.31	-8.35	0
142.2	-3.8	-1.5	-2.98	-1.96	-1.15	0		3.46	1.83	3.62	-0.84	0.91	0		0.44	5.55	5.33	-0.93	3.06	0		6.25	-4.07	-5.92	-9.76	-5.3	0
143.1	-2.97	0.15	4.66	0.23	-0.81	0		2.79	0.6	-0.19	-2.44	-3.11	0		-0.8	1.68	2.41	-1.55	1.71	0		8.33	-2.25	-3.47	-7.23	-7.18	0
144	-6.65	-2.05	-2.17	-4.43	-1.49	0		0.31	0.53	-0.65	-2.7	-3.93	0		-3.44	1.37	0.43	-4.72	-2.05	0		9.06	1.59	-0.39	-4.75	-4.12	0
144.9	-1.62	1.76	1	-1.55	-1.06	0		2.3	1.87	-0.13	-0.93	-5.25	0		-1.22	-0.4	-0.83	-4.72	-1.8	0		7.8	-3.22	-5.73	-7.97	-6.18	0
145.8	-5.98	-1.55	-2.16	-6.55	-2.48	0		1.99	-0.36	-0.65	-4.6	-1.6	0		-0.37	-1.35	1.55	-6.35	-0.46	0		10.46	-1.28	-1.58	-7.8	-3.21	0
146.7	-5	-2.35	-2.3	-4.87	-2	0		0.07	-1.03	-1.5	-4.32	-4.06	0		-2.09	0.27	-0.12	-2.37	-1.75	0		5.08	-3.71	-7.24	-10.39	-6.3	0
147.6	-4.97	-4.33	-1.17	-3.88	-0.67	0		-0.03	-0.37	-1.15	-0.55	0.83	0		-3.99	1.05	0.03	-2.59	0.69	0		6.37	-2.63	-5.16	-9.14	-6.23	0
148.5	-2.37	1.08	-0.4	-3.19	-1.82	0		2.85	2.52	-0.84	-1.57	-2.01	0		-0.33	0.25	0.34	-2.2	0.16	0		8.53	-3.67	-5.53	-9.47	-6.95	0
149.4	-4.35	-1.22	-1.76	-3.64	-1.28	0		0.91	-0.19	0.9	-5.2	-2.15	0		-2.36	1.81	2.24	-0.97	1.16	0		6.18	-1.96	-3.47	-5.41	-5.5	0
150.3	-5.65	-0.76	-4.23	-5.61	-3.17	0		0.43	-1.3	-3.63	-3.37	-3.86	0		-0.91	-1.55	-1.41	-3.31	0.06	0		5.42	-2.26	-5.38	-10.08	-5.56	0
151.2	-7.1	-1.7	-6.71	-3.44	-5.21	0		0.04	-2.17	-2.15	-3.63	-3.68	0		-3.56	-1.13	-0.62	-4.57	-0.14	0		9.78	0.55	-4.03	-8.12	-4.09	0
152.1	-3.65	-1.95	0.31	-2.22	-0.65	0		0.48	1.03	2.08	-1.99	-2.37	0		-4.05	0.12	1.04	-6.42	0.59	0		8.53	-1.95	-5.05	-11.53	-5.5	0
153	-8.66	-2.6	-3.1	-4.28	0.2	0		-0.42	-0.74	-2.43	-5.22	-2.59	0		-2.41	0.65	1.78	-3.49	0.74	0		5.87	-4.51	-4.24	-10.96	-8.24	0
153.9	-4.12	-2.38	-3.78	-5.12	-2.24	0		2.05	-0.19	-2	-3.7	-2.74	0		-2.11	-0.29	-0.1	-4.8	0.75	0		4.07	-4.35	-6.21	-13.55	-8.98	0
154.8	-2.49	0.26	0.3	1.46	1.26	0		4.09	2.6	3.06	1.85	0.34	0		1.14	1.87	2.14	1.85	1.24	0		7.87	-3.92	-5.12	-8.11	-6.83	0
155.7	-5.08	0.21	-4.23	-3.73	-2.78	0		5.38	2.22	3.52	1.29	0.45	0		-1.79	-1.95	-1.09	-1.32	1.47	0		5.56	-5.49	-7.16	-10.15	-8.4	0
156.6	-5.39	0.8	-1.38	-3.6	0.91	0		0.73	1.2	0.4	-3.82	-0.25	0		-1.92	0.86	0.27	-4.2	0.41	0		7.75	-3.43	-6.18	-10.75	-5.48	0
157.5	-5.37	0.08	-0.13	0.01	-1.89	0		-1.39	1.81	-1.16	-0.92	-4.27	0		-0.91	-0.79	2.4	-2.14	-1.43	0		6.14	-3.95	-5.33	-8.98	-5.87	0
158.4	-3.35	-1.12	-1.81	-1.63	0.93	0		5.18	3.16	4.11	-1.03	-0.13	0		1.9	1.84	3.35	-4.09	-0.38	0		8.23	-1.81	-4.3	-8.01	-7.01	0
159.3	-6.21	2.72	-0.57	-2.07	0.17	0		-0.19	-0.61	-3.24	-4.63	-3.22	0		-3.66	-1.35	-0.12	-7.03	1.45	0		6.97	-3.17	-3.71	-8.9	-3.47	0
160.2	-6.96	0.7	-0.91	-2.28	-1.77	0		3.9	3.09	2.52	-3.41	-0.87	0		0.73	2.49	1.06	-2.09	0.87	0		9.25	-2.2	-2.72	-8.39	-5.6	0
161.1	-6.17	-3.06	-2.03	-4.01	-0.73	0		3.34	1.89	0.52	-0.62	-1.42	0		-3.83	-1.71	-0.84	-5.98	-2.1	0		4.86	-6.46	-7.86	-13.64	-9.29	0
162	-3.64	0.27	0.58	-2.8	2.92	0		-0.51	0.51	-0.39	-4.57	-2.07	0		-6.29	-2.4	-2.43	-7.52	-5.08	0		9.16	-1.77	-4.72	-8.77	-7.7	0
162.9	-6.18	-5.88	-3.81	-5.34	-3.81	0		0.37	-1.35	-1.47	-5.58	-4.25	0		-4.77	-0.45	1	-6.74	-0.36	0		4.83	-1.34	-6.22	-10.89	-5.12	0
163.8	-5.74	-3.02	-3.42	-4.63	-0.86	0		2.36	0.67	1.95	-0.3	-1.31	0		-1.68	1.69	2.85	-3.83	1.72	0		7.15	-2.2	-1.41	-7.52	-3.51	0
164.7	-5.08	0.45	-2.6	-1.85	-0.13	0		2.48	1.67	-0.07	0.15	0.98	0		1.38	3.06	1.68	0.58	6.12	0		4.86	-4.66	-6.23	-9.35	-4.36	0
165.6	-6.48	-2.1	-1.74	-3.04	-4.12	0		0.37	-1.78	0.65	-3.97	-6.42	0		-0.98	-0.63	2.65	-5.91	-0.54	0		6.56	-2.6	-2.53	-7.71	-5.09	0
166.5	-4.73	2.91	-1.23	-1.53	-2.59	0		-1.04	0	-1.47	-2.96	-5.08	0		-3.43	-0.67	-3.02	-4.72	-3.33	0		6.5	-3.36	-7.69	-8.16	-5.13	0
167.4	-5.86	-2.27	-0.01	-0.97	-1.61	0		-0.24	2.23	2.12	-0.42	0.46	0		-0.63	1.39	3.33	-2.92	0.75	0		7.86	-0.85	-3.9	-7.99	-6.05	0
168.3	-8.82	-0.75	-3.72	-4.74	-1.71	0		0.31	0.9	-0.54	-1.57	-0.99	0		0.91	-0.21	1.07	-3.2	0.84	0		7.65	-3.61	-4.95	-7.9	-9.36	0
169.2	-6.68	-1.86	-4.07	-4.68	-0.04	0		0.38	-0.32	1.19	-5.32	-2.68	0		-1.36	-0.06	2.14	-2.79	2.41	0		7.28	-1.09	-4.3	-4.33	-1.55	0
170.1	-7.95	-4.38	-7.95	-5.59	-2.78	0		-0.69	-0.43	-3.67	-3.47	-2.28	0		-1.84	0.97	1.51	-4.49	-0.54	0		5.87	-2.65	-4.79	-11.26	-7.39	0
171	-6.17	0.84	-0.63	-4.73	-0.57	0		-0.31	-0.54	-1.31	-3.63	-4.9	0		-4.11	-0.61	-1.27	-6.84	-2.79	0		4.67	-1.7	-3.91	-10.48	-4.26	0
171.9	-5.53	-1.64	-2.49	-3.31	-0.8	0		1.37	2.98	1.7	-2.18	0.38	0		-0.86	1.99	2.86	-5.35	2.25	0		7.58	-3.24	-2.88	-10.25	-7.03	0
172.8	-6.24	-0.21	-2.21	-3.63	-3.03	0		3.26	4.17	2.6	-0.85	-1.46	0		-2.56	0.64	2.46	-4.51	-1.47	0		7.39	-3.44	-2.59	-7.44	-5.31	0
173.7	-5.48	-3.47	-0.97	-3.74	-2.38	0		2.61	2.68	0.4	-3.12	-0.49	0		-2.4	0.11	0.36	-5.63	0.23	0		6.48	-3.91	-2.64	-5.97	-3.91	0
174.6	-6.58	-3.36	-2.7	-3.29	-4.21	0		2.43	1.49	-0.35	-3.35	-3.5	0		-2.09	-0.44	-2.58	-6.78	-3.06	0		7.61	-1.61	-4.74	-8.43	-6.95	0
175.5	-6.33	-4.52	-4.81	-4.96	-3.62	0		-1.44	-3.71	-3.82	-7.1	-8.06	0		-3.43	-6.39	-2.35	-8.38	-3.07	0		6.56	-5.26	-4.66	-10.51	-5.04	0
176.4	-1.96	1.86	2.33	0.43	-0.12	0		3.34	3.97	0.75	0.5	-0.61	0		1.4	0.22	-1.18	-2.93	2.26	0		6.07	-4.07	-5.49	-9.29	-5.61	0
177.3	-6.86	-1.16	0.28	-4.29	-2.01	0		0.68	2.6	3.12	-1.86	-3.89	0		-1.44	0.76	0.87	-4.15	0.95	0		2.23	-4.28	-7.33	-12.11	-9.62	0
178.2	-3.23	2.82	0.81	0.44	2.68	0		1.58	1.41	-0.91	-2.57	-3.22	0		-0.83	0.7	3.74	-1.05	2.39	0		6.2	-3.59	-1.75	-8.4	-5.1	0
179.1	-6.17	-2.01	-0.02	-1.41	1.08	0		1.68	1.51	-0.06	-2.35	1.19	0		-1.67	1.69	0.13	-4.48	0.1	0		8.2	-1.22	-4.36	-8.66	-6.51	0
180	-5.09	-1.36	-1.94	-4.04	-2.91	0		1.27	1.06	1.21	-2.22	-1.74	0		-3.12	-2.56	1.56	-4.1	-0.28	0		6.78	-3.5	-3.52	-9.3	-5.55	0
180.9	-7.11	-3.19	-4.8	-5.2	-3.3	0		3.55	3.57	-1.61	-1.34	-2.84	0		-1.8	-0.44	-2.97	-5.38	0.66	0		5.89	-6.42	-4.6	-11.4	-5.48	0
181.8	-3.56	0.37	1.04	-3.1	1.39	0		0.09	0.24	1.1	-3.13	-1.62	0		-0.99	0.25	-0.13	-4.62	1.44	0		5.06	-3.36	-7.19	-8.54	-4.62	0
182.7	-6.51	-1.72	-4.28	-5.52	-3.74	0		-1	-2.13	-2.4	-6.37	-5.21	0		-0.11	1.97	4.01	-3.82	1.78	0		8.48	0.72	0.43	-6.62	-2.24	0
183.6	-7.23	-2.37	-2.32	-2.94	-0.56	0		0.48	0.54	1.05	-2.17	-0.5	0		-3.42	0.23	1.47	-3.69	1.23	0		7.72	-0.36	-2.2	-7.2	-3.73	0
184.5	-3.97	1.19	0.87	3.1	1.02	0		-0.21	1.47	1.26	-1.86	0.01	0		-3.23	-1.67	2.4	-5.88	0.5	0		9.47	-0.54	-1.77	-9.47	-1.97	0
185.4	-4.53	1.5	0.05	-0.18	2.04	0		0.53	2.47	3.33	-0.2	-1.15	0		-3.8	-1.81	1.61	-3.09	-2.92	0		5.04	-6.04	-4.42	-10.93	-9.46	0
186.3	-3.92	2.08	2.19	-0.11	3.31	0		3.53	3.08	-0.25	-0.91	0.34	0		-1.83	0.82	1.71	-3.36	2.93	0		5.96	-2.44	-6.56	-7.52	-6.1	0
187.2	-4.58	-1.26	-0.3	-5.26	-4.23	0		0.9	-0.05	-0.3	-3.45	-3.31	0		-0.83	-5.1	-1.08	-5.67	-2.5	0		6.72	-4.45	-2.8	-8.18	-7.83	0
188.1	-6.14	-1.09	-1.2	-3.49	0.02	0		1.76	-0.39	-0.96	-3.41	-2.06	0		-3.45	-2.68	0.06	-7.15	-1.73	0		5.19	-4.37	-4.13	-11.7	-6.03	0
189	-7.03	-5.78	-3.3	-6.54	-4.46	0		1.43	0.7	-0.25	-4.07	-2.24	0		-4.6	-2.24	-1.7	-7.57	-1.82	0		7.59	-3.98	-3.96	-8.86	-6.95	0
189.9	-0.21	-1.04	-0.37	-3.27	-0.95	0		3.3	3.31	2.39	-5.25	-3	0		-3.08	-4.01	-3.02	-6.17	-1.92	0		8.27	-1.62	-3.59	-8.16	-4.91	0
190.8	-6.6	-0.23	-1.29	-3.32	-2.1	0		4.34	5.22	2.71	1.04	0.95	0		0.58	3.3	4.22	-1.56	3.55	0		9.7	-0.54	0.33	-5.62	-3.93	0
191.7	-5.64	-3.28	-3.09	-4.48	-2.77	0		5.56	0.47	2.79	-1.97	-1.37	0		-0.8	-2.38	0.97	-5.44	1.81	0		5.55	-5.35	-7.86	-10.22	-4.94	0
192.6	-6.62	-2.33	-0.83	-2.5	2.08	0		3.6	3.41	3.59	-0.34	2.93	0		1.12	0.42	1.36	-1.66	5.06	0		6.64	-3.42	-3.51	-9.76	-5.54	0
193.5	-6.62	-3.8	-1.31	-3.68	-3.44	0		1.41	-0.15	0.9	-4.19	-2.9	0		-0.99	0.5	2.37	-3.22	3.43	0		10.61	-0.12	1.39	-4.58	0.04	0
194.4	-3.79	-2.39	-4.39	-2.42	-2.7	0		1.04	2.27	-2.77	-1.74	-3.8	0		-1.33	0.69	-0.24	-2.2	-0.09	0		4.6	-4.22	-5.82	-10.84	-9.42	0
195.3	-4.52	-0.52	-0.54	-3.38	-1.94	0		2.84	5.78	3.1	-2.16	-0.58	0		-4.48	1.72	2.32	-3.65	1.78	0		5.42	-1.71	-1.07	-6.42	-3.51	0
196.2	-6.21	-0.49	0.68	-5.3	-1.53	0		-0.78	0.23	1.38	-4.9	-3.64	0		-2.48	0.1	1.37	-4.33	-1.45	0		5.66	-1.92	-3.61	-9.21	-7.7	0
197.1	-6.5	-1.36	-2.73	-2.44	-1.93	0		1.81	0.62	0.44	-2.6	-4.64	0		0.57	-0.87	-0.15	-5.25	-2.17	0		8.46	-2.37	-3.27	-8.84	-6.51	0
198	-6.87	-0.2	-2.26	-1.16	-1.15	0		2.31	2.85	4.11	-0.6	-2.46	0		-2.8	2.12	3.65	-1.57	1.35	0		3.87	-3.51	-5.62	-8.49	-6.07	0
198.9	-6.38	-0.77	-0.87	-3.27	-1.18	0		1.31	-0.96	-1.77	-5.41	-4.03	0		-4.08	-6.37	-3.45	-9.59	-2.17	0		5.29	-2.48	-4.09	-11.81	-5.14	0
199.8	-5.18	-0.59	0.99	-4.87	-1.02	0		4.14	2.76	1.26	-3.85	-1.33	0		-2	-0.3	-0.25	-4.3	-0.66	0		8.21	-3.83	-6.2	-9.51	-5.21	0
200.7	-4.62	-3.98	-2.96	-1.98	-0.86	0		4.14	3.61	2.38	-0.99	2.8	0		-2.94	0.49	0.26	-4.42	2.6	0		7.56	0.64	-2.06	-8.55	-0.84	0
201.6	-7.4	-3.49	0.03	-6.27	-3.18	0		-1.42	0.73	-0.16	-2.23	-2.98	0		-3.96	1.5	2.79	-2.16	3.53	0		6.2	-1.2	-3.92	-7.77	-2.92	0
202.5	-7.23	-2.32	-3.02	-4.1	-1.94	0		2.44	1.3	2.15	-0.14	-3.63	0		0.85	1.52	1.04	-1.27	1.41	0		5.75	-1.83	-3.38	-9.53	-6.31	0
203.4	-6.46	-2.59	-3.53	-8.1	-2.91	0		0.39	2.34	0.04	-4.76	-1.14	0		-4.28	0.04	1.76	-5.02	0.81	0		8.45	-1.15	-1.43	-8.36	-4.19	0
204.3	-8.94	-5.04	-4.99	-8.09	-3.5	0		1.7	1.87	1.39	-3.67	-1.42	0		-1	-1.41	1.73	-6.79	-0.04	0		9.43	-2.13	-2.3	-7.29	-6.25	0
205.2	-3.41	-0.27	1.93	-3.92	2.3	0		2.35	0.97	-0.03	-3.99	-0.44	0		-3.22	-2.82	-1.62	-6.98	-1.56	0		1.98	-5.9	-8.67	-14.44	-9.35	0
206.1	-3.61	1.14	-0.12	-1.67	0.5	0		-0.68	0.2	-0.24	-2.34	-4.32	0		-4.81	-3.55	-2.65	-6.88	-3.07	0		4.43	-4.67	-5.82	-8.23	-8.01	0
207	-6	-2.28	-1.22	-2.7	1.49	0		-0.62	-1.36	-0.51	-3.36	-3.05	0		-2.49	-1.9	-0.17	-4.74	0.74	0		6.56	-2.49	-4.85	-10	-5.73	0
207.9	-6.57	-3.54	-2.06	-3.77	-2.43	0		-0.33	0.24	0.14	-2.93	-4.67	0		-2.27	2.39	0.06	-2.93	0.89	0		8.34	-1.86	-4.72	-7.3	-4.96	0
208.8	-1.52	3.7	2.24	-1.06	4.74	0		-2.71	-0.02	-0.01	-5.41	-4.23	0		-3.33	-1.53	-0.64	-6.84	-3.23	0		5.34	-5.31	-3.49	-10.43	-8.16	0
209.7	-4.93	2.76	1.18	-2.87	-1.31	0		0.5	0.93	0.56	0.56	-0.58	0		-1.91	-1.86	0.47	-4.19	-1.14	0		4.34	-4.11	-6.01	-10.98	-7.64	0
210.6	-6.98	-4.43	-0.29	-3.31	-3.06	0		-4.52	-2.82	-2.28	-5.35	-4.81	0		-2.14	-2.22	-1.04	-5.46	0.91	0		6.51	-3.98	-2.22	-10.07	-3.75	0
211.5	-6.38	-1.44	-2.33	-5.47	-0.03	0		1.28	1.97	0.97	-2.79	-1.6	0		-1.63	1.59	3.04	-4.45	0.5	0		6.57	0.14	-4.06	-8.95	-4.11	0
212.4	-5.46	0.88	-3.05	-6.89	-3.18	0		-1.8	0.09	-0.09	-7.08	-4.51	0		-5.08	-2.01	-2.58	-8.05	-1.51	0		4.46	-3.01	-7.03	-10.34	-5.99	0
213.3	-5.15	-3.05	-1.5	-3.75	-1.11	0		-0.02	-0.96	0.26	-3.92	-3.82	0		-3.76	-0.27	-1.11	-5.93	-0.08	0		6.5	-3.09	-5.14	-8.85	-6.6	0
214.2	-4.46	-1.22	-2.31	-1.75	2.88	0		0.79	1.84	0.7	-5.39	-0.86	0		0.3	0.77	3.72	-3.03	1.49	0		10.16	-1.64	-2.6	-5.87	-3.25	0
215.1	-5.7	-1.54	-0.36	-2.81	-2.14	0		0	4.49	2.56	-3.82	-1.33	0		-3.93	-0.06	1.49	-3.31	-0.18	0		3.95	-5.78	-2.67	-9.59	-7.21	0
216	-8.92	-4.85	-4.31	-4.1	-4.7	0		-3.24	-0.99	-1.63	-7.09	-4.7	0		-5.42	-1.36	0.53	-6.44	-3.5	0		4.89	-3.98	-3.87	-7.32	-6.23	0
216.9	-2.44	-0.57	-0.82	-4.77	0.19	0		4.47	4.42	-0.02	-4.49	-1.69	0		2.29	1.9	1.34	-4.03	0.74	0		6.49	-1.89	-4.43	-9.09	-5.76	0
217.8	-2.63	4.51	0.43	-2.56	1.02	0		-0.85	3.27	0.62	-3.64	-3.68	0		-2.46	-1.07	0.02	-7.93	-2.79	0		8.42	-3.15	-6.19	-8.81	-3.62	0
218.7	-6.92	-2	-2.02	-6.12	-2.2	0		0.66	-1.47	-0.53	-5.25	-4.39	0		-0.38	-1.65	2.91	-2.8	1.24	0		6.21	-3.63	-1.97	-6.57	-3.92	0
219.6	-7.11	-1.78	-1.85	-2.67	-1.56	0		0.56	0.14	-1.67	-3.86	-4.01	0		-3.64	-3.18	-0.34	-7.56	-0.58	0		2.22	-6.27	-5.28	-10.88	-6.39	0
220.5	-4.26	-1.31	-2.12	-2.06	-1.52	0		1.84	-0.01	0.16	-2.57	-2.09	0		-3.03	-1.68	-1.25	-5.55	-1.77	0		2.19	-5.72	-8.11	-13.39	-7.76	0
221.4	-3.83	0.21	0.88	-2.73	0.03	0		-0.34	2.04	1.97	-2.97	-1.9	0		-3.84	0.6	0.47	-1.43	4.32	0		4.09	-3.74	-5.55	-8.94	-5.07	0
222.3	-5.33	-2.55	-0.76	-6.05	-0.21	0		0.06	1.85	0.09	-3.48	-3.25	0		-1.75	1.4	-0.05	-2.2	0.26	0		7.51	-0.94	-4.77	-10.32	-4.01	0
223.2	-6.48	-3.7	-3.73	-4.41	-0.91	0		0.81	1.62	1.23	-4.56	-1.09	0		-3.95	-0.43	-0.93	-8.64	-1.47	0		6.5	-4.51	-2.41	-9.94	-5.95	0
224.1	-8.07	-3.4	-4.8	-6.12	-3.07	0		-3.6	-1.03	-1.62	-6.98	-6.64	0		-4.37	-1.59	-0.44	-7.11	-0.69	0		7.8	-1.53	-2.3	-7.96	-2.27	0
225	-7.71	-0.18	-3.25	-2.1	2.06	0		1.58	4.81	1.62	-4.17	-0.63	0		-4.42	-1.5	0.83	-4.49	-1.5	0		6.56	-3.07	-2.28	-8.85	-5.22	0
225.9	-7.91	-0.66	-2.99	-5.6	-1.9	0		-1.81	1.37	-1.1	-4.02	-4.7	0		-2.74	1.57	3.5	-2.44	1.6	0		6.09	-1.99	-1.41	-6.88	-5.02	0
226.8	-0.96	1.51	1.84	-1.97	2.75	0		1.72	5.92	2.64	-1.9	-0.91	0		-5.62	0.83	0.04	-6.53	-3.05	0		4.34	-3.03	-5.06	-8.69	-7.32	0
227.7	-7.04	-4.52	1.43	-5.51	-1.59	0		-0.98	-0.81	-1.84	-9.37	-5.16	0		-2.75	0.57	-1.2	-9.31	-1.22	0		4.88	0.06	-5.68	-9.94	-5.97	0
228.6	-6.73	0.15	-1.68	-3.48	-0.86	0		-0.95	-1.99	-0.48	-4.96	-5.91	0		-2.79	-2.93	1.33	-5.46	-2.33	0		4.07	-1.58	-1.46	-8.44	-6.46	0
229.5	-3.62	-0.3	1.81	-3.61	1.11	0		2.59	4.15	3.85	-1.91	-1.14	0		-1	-2.06	1.6	-5.73	-1.01	0		5.39	-3.72	-3.68	-9.3	-5.43	0
230.4	-9.2	-1.61	-1.39	-6.12	-3.44	0		0.4	2.32	2.81	-4.12	-1.62	0		-0.08	2.2	5.6	-3.71	5.39	0		8.29	0.23	-0.85	-9.54	-2.46	0
231.3	-5.43	-0.11	-0.76	-4.47	0.79	0		3.37	3.09	4.59	-3.34	-1.76	0		-0.32	-0.12	2.53	-3.89	-0.96	0		3.01	-3.84	-7.24	-9.45	-5.08	0
232.2	-4.59	-0.43	0.03	-0.66	2.52	0		0.28	2.64	1.67	-2.57	-0.76	0		-1.29	0.35	1.27	-5.53	1.23	0		4.8	-3.38	-4.62	-10.61	-7.16	0
233.1	-7.49	-2.23	-0.12	-5.17	-2.58	0		-2.02	-1.04	-0.05	-5.2	-3.93	0		-4.36	2.02	0.25	-5.41	-1.67	0		5.06	-2.4	-4.03	-9.73	-6.18	0
234	-1.16	3.83	3.47	0.61	1.99	0		5.49	4.83	2.23	-1.73	-1.32	0		3.52	3.41	2.69	-0.89	2.03	0		9.29	-0.12	-1.03	-7.08	-2.63	0
234.9	-5.11	-0.43	-3.21	-4.5	-1.35	0		3.29	6.01	2.13	-3.29	-1.91	0		0.23	0.88	2.89	-4.19	2.01	0		5.69	-3.59	-4.47	-9.45	-5.59	0
235.8	-3.55	-0.47	0.49	-2.92	-2.36	0		1.91	1.94	1.51	-2.52	-4.48	0		-2.7	-0.13	0.96	-3.74	0.28	0		6.99	-1.75	-2.92	-6.79	-6.94	0
236.7	-6	0.09	-2.65	-6.13	-3.59	0		-0.48	0.75	-1.9	-6.03	-6.69	0		-3.63	-2.18	-1.58	-7.71	-3.71	0		3.24	-2.39	-5.92	-11.56	-6.04	0
237.6	-3.4	-4.32	-2.26	-5.35	-1.15	0		2.09	2	1.34	-2.23	-4.91	0		0.35	2.9	5.58	-1.61	2.96	0		9.02	2.76	-1.41	-4.58	-2.1	0
238.5	-3.81	0.35	-1.35	-1.97	2.39	0		-0.57	1.59	-1.33	-6.66	-4.19	0		-2.3	0.01	4.23	-4.94	-0.5	0		5.24	-1.3	-1.73	-9.31	-3.97	0
239.4	-6.98	-3.35	-1.55	-5.84	-4.31	0		3.94	2.61	2.54	-0.76	-2.83	0		1.57	2.77	3.36	-2.84	2.09	0		7.36	0.34	-2.45	-5.85	-3.31	0
240.3	-5.87	-1.64	-1.37	-4.63	-2.9	0		2.02	2.32	1.03	-1.95	-3.81	0		0.38	0.38	4.15	-1.52	0.27	0		3.63	-2.5	-3.79	-8.33	-5.72	0
241.2	-7.62	-1.63	-4.47	-6.97	-2.09	0		-0.06	-0.21	-1.2	-5.95	-3.72	0		-0.44	0.01	2.75	-5.35	1.95	0		10.86	-1.49	-2.76	-4.2	-1.68	0
242.1	-8.18	0.48	-0.18	-4.41	-2.6	0		-2.18	0.78	-2.07	-4.3	-5.12	0		-2.6	-2.17	-1.84	-7.47	-4.25	0		5.25	-4.21	-6.37	-10.8	-7.25	0
243	-5.59	-2.33	-2.55	-4.72	-2.48	0		-1.26	-0.14	-2.57	-6.78	-5.35	0		-4.8	-1.68	-0.47	-4.8	-1.35	0		5.19	-2.1	-4.16	-9.23	-6.58	0
243.9	-9.52	-3.58	-4.47	-7.91	-4.36	0		-0.96	2.84	0.2	-3.17	-4.63	0		-1.45	3.29	3.68	-3.13	-0.68	0		6.49	0.78	-2.93	-10.21	-3.07	0
244.8	-6.8	-1.12	-4.68	-3.68	-2.91	0		1.55	3.53	-1.74	-3.92	-4.03	0		-1.51	-1.01	2	-2.88	-1.72	0		5.23	-2.78	-4.27	-9.42	-5.62	0
245.7	-6.56	-0.49	-2	-4.96	0.27	0		0.83	2.7	-0.34	-5.11	-3.02	0		-1.9	0.02	1.63	-4.3	2.45	0		4.75	-5.25	-3.56	-10.06	-4.39	0
246.6	-5.58	0.09	-2.01	-4.1	2.1	0		3.13	0.94	0.37	-3.82	1.26	0		-4.31	-2.24	0.85	-1.77	-0.49	0		5.65	-2.06	-1.39	-4.83	-3.56	0
247.5	-7.75	-3.04	-2.8	-4.89	-4.3	0		0.07	-0.18	0.93	-5.56	-2.68	0		-3.26	-1.61	0.04	-8.18	-0.27	0		5.78	-1.74	-2.71	-7.95	-3.48	0
248.4	-4.33	-2.07	-2.96	-4.41	-3.59	0		1.34	0.8	0.66	-6.6	-6.36	0		-2.79	-0.2	2.94	-7	-1.65	0		4.88	-0.87	-1.29	-7.13	-3.79	0
249.3	-5.48	-0.93	-0.29	-0.16	0.51	0		-0.58	0.11	-1.2	-3.54	-3.76	0		-5.57	-1.09	-1.59	-5.8	-2.27	0		3.16	-0.65	-2.76	-7.02	-5.16	0
250.2	-7.75	-2.2	-2.01	-5.43	-2.63	0		-1.18	2.45	-1.1	-5.92	-3.85	0		-4.29	-0.95	0.47	-5.57	-1.76	0		7.44	-3.55	-2.36	-4.62	-3.81	0
251.1	-5.89	-1.28	-2.89	-4.64	0.44	0		-0.99	-0.11	-0.63	-6.42	-2.86	0		-1.33	-1.42	3.56	-4.77	-3.2	0		4.19	-1.76	-6.05	-9.49	-9.49	0
252	-8.08	-3.09	-3.5	-5.04	-1.54	0		-0.7	-2.29	-1.99	-2.74	-4.97	0		-3.48	-4.76	-1.94	-8.1	-0.81	0		6.34	-4.83	-5.6	-13.79	-6.94	0
252.9	-6.11	-2.39	-0.33	-4.38	-1.24	0		2.16	3.84	1.79	-4.72	-0.65	0		-1.41	-2.27	0.39	-7.07	-2.16	0		1.7	-5.06	-4.96	-10.63	-7.73	0
253.8	-4.21	2.48	0.79	-2.09	0.88	0		1.51	3.79	1.41	-3.18	-2.49	0		-3.18	0.62	1.39	-7.29	-0.86	0		6.21	-0.52	0.54	-7.62	-0.93	0
254.7	-7.31	1.55	-2.81	-2.02	2.49	0		0.67	3.46	1.16	-1.87	-1.98	0		-1.18	0.82	3.5	-3.55	0.88	0		4.84	-0.05	-1.98	-11.93	-5.91	0
255.6	-5.13	1.88	0.1	-1.93	0.11	0		0.28	6.71	3.46	-1.29	-0.16	0		-2.32	-1.45	0.58	-4.19	0.71	0		2.69	-6.76	-4.24	-11.16	-5.35	0
256.5	-4.89	-0.67	-0.74	-2.53	-0.54	0		2.07	2.62	1.62	-3.34	-2.63	0		0.06	-0.32	-0.1	-6.62	-3.3	0		7.13	-2.26	-4.02	-9.04	-7.29	0
257.4	-3.89	2.21	2.33	-0.33	-0.71	0		-2.31	0.29	0.29	-5.12	-4.95	0		-3.21	-2.55	1.17	-6.44	-1.36	0		5.05	-5.11	-3.84	-11.08	-6.71	0
258.3	-2.3	0.76	0.7	-4.92	-1.84	0		2.18	1.21	0.46	-4.38	-3.22	0		-2.95	-3.71	-3.02	-8.78	-2.53	0		2.21	-3.71	-5.6	-10.56	-8.79	0
259.2	-1.78	1.76	0.71	-0.79	2.69	0		0.64	3.26	2.16	-1.99	0.17	0		-3.8	-2.23	0.71	-6.82	1.05	0		3.44	-5.94	-6.95	-12.45	-6.93	0
260.1	-6.76	-2.9	-3.59	-6.97	-3.38	0		0.12	3.98	2.41	-4.42	-3.58	0		-2.32	-0.34	1.47	-6.2	-0.84	0		5.33	-1.25	-5.08	-8.13	-8.17	0
261	-4.29	-3.04	-2.74	-5.26	-4.3	0		-2.23	-0.34	-2.09	-6.53	-5.49	0		-4.5	-2.89	-2.62	-8.19	-1.78	0		3.03	-3.78	-4.75	-12.17	-7.59	0
261.9	-2.95	1.14	-0.88	-4.01	-2.13	0		-1.38	3.27	0.54	-4.9	-5.05	0		-3.98	-2.39	-0.82	-8.49	-0.11	0		4.84	-4.51	-4.05	-9.98	-7.72	0
262.8	-3.84	-0.02	1.34	-2.91	1.72	0		2.61	2.42	2.41	-1.69	-3.23	0		-1.3	-3.03	-0.97	-6.72	-3.73	0		5.87	-1.96	-3.55	-9.91	-7.46	0
263.7	-6.31	-0.86	-1.53	-4.11	-1.69	0		0.69	2.63	2.19	-0.29	-2.55	0		-4.7	1.52	0.57	-2.59	-0.49	0		3.61	-1.61	-2.36	-7.94	-8.62	0
264.6	-5.41	-1.77	-1.57	-3.22	-2.01	0		-1.6	1.68	1.6	-5.53	-3.95	0		-3.43	1.77	3.87	-4.02	1.54	0		5.41	-0.8	-6.11	-7.98	-6.12	0
265.5	-2.33	1.64	0.89	-3.22	-0.43	0		-0.51	3.47	-0.94	-4.05	-2.62	0		-3.57	3.43	1.68	-3.65	-0.19	0		4.17	-0.97	-5.54	-10.09	-7.2	0
266.4	-5.12	-1.91	-2.62	-8.41	-3.23	0		0.86	0.79	-1.24	-5.89	-3.13	0		-3.72	-2.06	0.01	-6.71	1.38	0		4.77	-1.57	-2.56	-9.24	-6.57	0
267.3	-3.61	1.47	1.57	-0.93	-1.08	0		-1.97	2.03	0.45	-5.19	-7.62	0		-3.74	-1.35	0.91	-6.51	-0.91	0		4.72	-0.17	-5.79	-8.71	-3.8	0
268.2	-7.8	-3.15	-3.64	-5.58	-3.38	0		-2.12	0.05	-1.59	-6.18	-4.27	0		-4.12	-2.7	0.5	-6.29	-1.51	0		6.96	-1.61	-2.13	-5.74	-2.91	0
269.1	-6.35	1.34	-3.11	-3.92	-0.63	0		1.67	4.45	1.34	-3.95	0.2	0		-1.79	-0.83	1.61	-6.35	0.39	0		2.05	-5.09	-5.34	-13.65	-8.07	0
270	-5.39	-1.19	-2.46	-4.43	-3.43	0		-1.25	1.45	-0.72	-4.56	-3.09	0		-3.9	-1.6	-0.3	-6.86	0.41	0		4.75	-2.41	-3.87	-9.66	-6	0
270.9	-5.58	1.19	1.66	-3.37	-2.69	0		1.49	2.44	4.16	-0.74	-0.77	0		-3.85	-1.81	-0.01	-4.8	-0.88	0		1.17	-4.95	-3.91	-11.49	-8.81	0
271.8	-6	-0.02	0.65	-2.48	-0.11	0		1.85	3.07	0.72	-3.04	-3.99	0		-3.02	-0.64	-1.11	-6.07	-1.96	0		4.59	-2.22	-3.93	-9.13	-3.55	0
272.7	-6.45	-1.76	-2.8	-6.04	-3.16	0		1.65	1.14	-1.46	-3.5	-5.64	0		-7.7	-3.74	-5.66	-10.3	-5.92	0		4.52	-2.56	-5.29	-10.41	-6.82	0
273.6	-8.39	-1.63	-1.89	-8.15	-0.68	0		1.55	1.86	2.63	-4.16	-5.16	0		-0.89	-0.83	3.89	-3.73	-0.49	0		3.73	-3.55	-4.6	-10.67	-5.87	0
274.5	-4.74	-1.15	-2.66	-3.89	-0.75	0		-2.81	-1.02	-1.1	-6.79	-4.23	0		-4.01	-1.73	2.52	-5.41	0.63	0		3.6	-5.14	-3.91	-10.58	-5.01	0
275.4	-5.9	-2.32	0.78	-5.25	-1.06	0		0.23	0.95	0.14	-7.56	-3.09	0		-5.57	-2.19	-3.64	-11.11	-1.51	0		4.71	-3.67	-5.98	-11.21	-6.96	0
276.3	-4.02	-0.19	-1.57	-3.69	0.88	0		0.51	4.43	-0.46	-3.08	-2.21	0		-2.71	0.52	-0.97	-5.95	-2.34	0		5.76	-3.55	-3.15	-8.25	-7.66	0
277.2	-5.87	0.74	-2.23	-2.73	-3.3	0		-0.97	-0.7	-0.72	-3.31	-4.2	0		-1.61	0.43	5.15	-2.08	2.59	0		5.35	-2.1	-3.65	-10.1	-9.54	0
278.1	-5.86	0.07	-3.6	-1.9	-0.59	0		-0.57	1.53	0.38	-4.73	-3.51	0		-0.98	1.96	5.55	-2.18	0.89	0		4.24	-2.74	-1.18	-8.23	-5.56	0
279	-5.33	0.28	0.41	-5.96	1.82	0		0.86	2.94	-0.28	-1.48	-2.69	0		0.68	1.99	2.9	-2.13	0.86	0		4.48	-1.27	-3.22	-9.09	-4.81	0
279.9	-3.56	1.62	-0.03	0.7	-0.46	0		2.26	3.26	2.01	-3.48	-3.59	0		-0.47	1.06	3.97	-4.87	-0.34	0		5.88	-2.45	-1.65	-9.23	-7.77	0
280.8	-8.92	-3.65	-4.49	-7.19	-5.56	0		-1.47	-0.18	-0.94	-6.04	-6.26	0		0.57	2.28	2.7	-4.09	0.19	0		9.46	2.3	-0.51	-5.95	-3.61	0
281.7	-5.4	-0.24	-2.44	-4.22	-1.02	0		-0.41	2.01	1.03	-4.52	-2.85	0		-1.45	0.28	2.86	-4.03	1.39	0		9.21	-2.5	-2.78	-6.5	-5.34	0
282.6	-4.08	-1.56	-2.52	-4.06	-0.39	0		-0.12	1.63	0.05	-2.29	-1.61	0		-6.77	-2.96	-2.05	-9.04	-2.75	0		2.73	-3.31	-4.05	-11.97	-7.81	0
283.5	-7.73	-1.12	-3.23	-3.24	-1.09	0		-2.41	-2.22	-0.35	-4.32	-2.93	0		-0.58	-0.65	4.55	-3.93	3.74	0		4.87	-3.63	-2.7	-8.53	-4.93	0
284.4	-9.97	-2.7	-2.21	-1.69	-4.27	0		-0.47	0.78	0.44	-3.85	-3.38	0		-2.28	-0.28	0.77	-1.91	-0.49	0		2.12	-7.11	-7.74	-9.95	-7.41	0
285.3	-5	-0.21	0.82	-5.24	-0.2	0		3.7	7.26	2.09	-3.1	-2.29	0		-0.45	2.14	2.53	-6.95	0.15	0		6.33	-0.56	-4.79	-9.55	-6.12	0
286.2	-4.83	-1.35	1.03	-3.74	0.9	0		-0.79	-0.02	-0.42	-5.65	-4.35	0		-4.59	-1.31	3.85	-6.82	0.43	0		2.34	-1.15	-3.25	-12.19	-6.62	0
287.1	-7.83	-2.05	-2.53	-5.21	-4.97	0		-0.6	1.59	-0.41	-6.52	-5.88	0		-1.74	-4.18	-1.25	-7.37	-1	0		6.42	-4.82	-6.48	-9.32	-6.78	0
288	-6.32	0.29	-1.15	-3.5	0.54	0		0.26	2.8	1.47	-5.9	-1.63	0		-3.81	-2.86	0.64	-8.08	-2.47	0		5.89	-5.78	-5.35	-10.06	-8.93	0
288.9	-0.89	2.16	3.46	0.06	2.01	0		1.33	2.6	0.04	-3.77	-1.41	0		-0.57	-1.01	1.13	-6.66	0.2	0		5.32	-2.66	-2.06	-10.16	-4.39	0
289.8	-12.08	-6.42	-5.82	-8.82	-6.05	0		-0.25	0.21	2.51	-5.93	-0.64	0		-2.89	-2.71	1.81	-8.28	-0.48	0		7.46	-1.22	-3.55	-9.28	-6.92	0
290.7	-5.25	-0.55	-1.35	-5.9	-3.32	0		-1.27	0.94	-1.47	-6.26	-2.65	0		-1.96	-2.45	2.98	-5.94	0.83	0		4.04	-4.36	-0.99	-9.46	-5.27	0
291.6	-7.56	-0.27	-1.66	-3.39	-1.93	0		1.81	2.98	2.67	-4.41	-2.1	0		-0.94	3.32	2.01	-4.56	2.62	0		5.16	-1.02	-0.05	-7.12	-4.15	0
292.5	-2.56	3.04	1.94	-1.22	0.21	0		1.33	1.03	1.04	-4.3	-1.44	0		-5.43	-2.89	-1.14	-9.72	0.86	0		3.85	-2.65	-4.04	-11.95	-7.01	0
293.4	-7.64	-4.61	-5.03	-6.63	-4.27	0		-2.88	-0.42	-0.65	-5.97	-4.87	0		-6.01	-3.46	-0.9	-8.39	-1.67	0		5.38	-3.05	-4.56	-8.59	-5.17	0
294.3	-3.44	-1.39	-1.02	-4.68	0.55	0		0.74	3.45	1.94	-7.56	-0.77	0		-2.14	-0.31	1.56	-6.63	-0.29	0		4.9	-0.77	-3.12	-12.19	-7.68	0
295.2	-5.29	-1.33	-1.88	-7.75	-0.21	0		-0.58	0.52	0.73	-4.81	-3.4	0		0.08	0.84	2.81	-5.88	1.04	0		4.14	-3.87	-5.94	-13	-9.56	0
296.1	-6.62	0.69	-1.05	-5.45	0.23	0		-0.32	3.85	-0.81	-4.17	-0.96	0		-1.47	0.32	0.23	-4.23	1.18	0		3.18	-4.14	-3.8	-11.1	-6.5	0
297	-4.17	1.88	0.48	-3.66	1.68	0		2.05	5.78	1.25	-0.33	-2	0		-2.54	2.48	3.34	-4.11	-0.81	0		6.19	-0.84	-0.76	-9.75	-6.72	0
297.9	-5.64	-1.59	-0.4	-5.16	-2.9	0		-2.72	-0.54	-2.7	-5.51	-3.37	0		-4.92	-2.86	-1.91	-5.97	1.21	0		6.32	-3.93	-4.48	-8.82	-5.03	0
298.8	-4	2.4	2.08	-3.74	3.3	0		5.45	3.66	4.18	-3.79	0.95	0		-1.24	-2.15	1.21	-6.58	0.28	0		3.99	-5.75	-4.87	-9.3	-8.98	0
299.7	-5.14	-0.28	0.81	-3.81	0.81	0		2.22	5.29	0.52	-2.3	-2.44	0		-0.62	0.04	-0.39	-4.86	0.07	0		3.15	-3.02	-5.34	-8.54	-5.65	0
300.6	-2.43	2.57	-0.24	-3.23	-0.54	0		-0.44	1.28	0.33	-3.4	-3.58	0		-2.73	0.75	0.87	-5.75	-0.67	0		7.53	0.31	-2.98	-8.5	-5.57	0
301.5	-8.6	-1.72	-3.96	-7.14	-4.07	0		-1.74	1.08	-0.56	-4.27	-2.47	0		-0.54	1.37	1.96	-3.2	3.23	0		2.27	-2.91	-3.39	-11.65	-8.24	0
302.4	-6.55	-4.72	-4.42	-3.8	0	0		0.09	0.38	1.21	-5.46	-2.19	0		-2.3	-2.75	3.85	-5.48	3.64	0		2.04	-7.4	-4.48	-11.06	-4.48	0
303.3	-5.77	-0.53	-1.29	-7.11	2.19	0		-2.04	-0.8	-1.34	-8.66	-3.31	0		-2.24	-2.63	0.44	-6.42	-2.86	0		2.88	-7.03	-5.25	-10.87	-8.2	0
304.2	-8	-0.88	-2.45	-6.98	-1.17	0		-0.82	-0.03	-0.57	-7.88	-2.74	0		-2.49	0.26	2.83	-8.03	0.95	0		5.18	-2.52	-1.62	-8.41	-5.07	0
305.1	-5.66	0.65	1.1	-4.58	-0.82	0		-0.85	-0.18	2.15	-3.58	-1.05	0		-0.01	3.13	7.19	-1.1	2.75	0		4.6	-1.89	-1.95	-9.43	-5.67	0
306	-6.16	-2.71	-0.33	-2	-1.85	0		-3.02	-1.31	-1.66	-5.42	-4.84	0		-3.99	-0.52	-0.94	-7.09	0.7	0		8.24	-0.6	-1.28	-7.2	-4.44	0
306.9	-5.54	1.8	-3.1	-6.21	-0.72	0		0.46	0.7	-0.29	-4.14	-1.09	0		-1.33	-2.61	0.62	-8.14	-0.03	0		6.19	-4.87	-4.13	-11.94	-7.14	0
307.8	-1.46	2.19	4.03	-1.25	3.48	0		3.07	2.73	-0.47	-2.57	-2.24	0		-3.85	-4.6	-2.08	-9.99	-1.59	0		4.92	-1.98	-6.76	-12.23	-4.2	0
308.7	-5.42	-1.99	0.47	-5.58	-0.98	0		2.87	2.64	1.85	-1.97	-1.08	0		-2.41	-1.78	1.28	-5.84	1.4	0		5.14	2.17	-1.88	-7.7	-3.04	0
309.6	-5.13	-0.23	3	-3.14	2.15	0		-0.81	0.13	-1	-4.91	-3.64	0		-4.65	-2.23	-1.14	-6.29	-1.63	0		3.42	-2.84	-4.23	-9.46	-8.12	0
310.5	-7.73	-3.21	-1.32	-4.77	-1.69	0		-0.49	1.62	1.98	-2.75	-2.84	0		-2.11	-1.56	2.59	-6.8	-0.46	0		4.36	-1.7	-4.17	-11.16	-6.02	0
311.4	-6.56	-2.23	-0.81	-6.23	-0.82	0		-1.49	2.63	-0.36	-6.89	-3.78	0		-4.98	-0.11	0.29	-4.99	-1.34	0		3.86	-6.43	-4.96	-9.82	-7.32	0
312.3	-9	-4.53	-1.65	-6.86	-4.35	0		-0.61	0.51	-0.99	-6.86	-2.38	0		0	-0.57	0.98	-6.07	1.07	0		2.07	-4.43	-3.84	-10.58	-8.65	0
313.2	-7.63	-0.81	-1.35	-5.8	-4.96	0		-2.91	2.47	-0.61	-5.32	-1.82	0		-0.61	0.93	2.8	-2.93	5.12	0		7.9	-0.74	-2.54	-7.31	-5.62	0
314.1	-4.63	-2.49	-1.73	-2.45	-0.32	0		0.57	3.04	0.04	-2.59	-2.38	0		-6.34	-2.13	-2.13	-7.46	-3.52	0		4.94	-2.41	-0.73	-8.98	-7.37	0
315	-2.96	0.37	-0.27	-3.87	1.08	0		0.23	4.18	3	-3.27	-0.89	0		-5.39	-2.27	1	-8.93	0.02	0		5.36	-3.34	-2.91	-8.76	-4.44	0
315.9	-5.42	-0.35	2	-3.71	1	0		-1.05	0.87	0.38	-5.17	-4.32	0		-1.88	-0.34	1.83	-7.58	0.18	0		7.57	-0.14	-0.38	-8.36	-4.67	0
316.8	-8.6	-1.3	-1.07	-6.28	-3.57	0		-2.11	2.24	-0.94	-6.86	-5.88	0		-1.96	-0.08	1.9	-7.76	1.27	0		2.56	-3.48	-3.5	-12.58	-7.08	0
317.7	-3.42	1.84	0.42	-1.68	-1.48	0		1.61	4.29	2.51	-3.36	-4.47	0		-1.21	1.45	2.94	-4.83	0.25	0		5.62	-2.8	-5.54	-8.97	-8.27	0
318.6	-6.81	-0.69	-0.5	-5.36	-0.64	0		-0.03	2.52	-0.05	-4.92	-3.75	0		-2.68	-1.88	1.06	-5.53	-2.6	0		2.84	-5.97	-7.6	-11.58	-8.28	0
319.5	-5.26	-1.57	0.18	-4.12	-1.08	0		-0.46	2.17	-1.88	-5.01	-4.73	0		-6.47	0.53	0.71	-6.79	-1.89	0		4.81	1.49	-1.56	-7.49	-1.37	0
320.4	-6.39	2.55	-0.21	-5.97	-1.87	0		-2.31	2.36	0.65	-8.28	-4.93	0		-1.87	-1.13	3.24	-7.91	1.52	0		2.2	-0.84	-0.94	-10.56	-7.2	0
321.3	-8.8	-3.25	-1.62	-6.7	-4.71	0		-2.38	0.78	0.92	-5.86	-2.63	0		-1.77	-1.73	1.31	-7.04	0.34	0		3.59	-5.73	-8.04	-13.06	-11.21	0
322.2	-9	1.43	2.77	-4.77	2.02	0		-2.53	4.41	0.67	-3.69	-3.03	0		-2.46	-2.14	0.26	-5.47	-2.35	0		4.81	-1.73	-1.04	-8.15	-6.18	0
323.1	-7.31	-1	-3.18	-4.91	-2.16	0		-1.7	3.27	0.84	-3.85	-3.81	0		-2.13	1.44	4.32	-3.26	1.88	0		5.7	0.57	-2.1	-9.34	-4.75	0
324	-6.68	0.5	-1.6	-5.45	0.13	0		0.72	4.38	4.37	-0.52	1.6	0		-0.6	4.4	4.87	-2.52	4.01	0		7.07	-0.43	-1.37	-7.96	-3.91	0
324.9	-8.41	-1.09	-3.58	-6.29	-3.26	0		-3.85	1.06	-2.22	-4.34	-4.15	0		-3.61	-0.99	-1.75	-5.99	-1.15	0		5.81	-0.76	-3.37	-8.58	-5.57	0
325.8	-5.54	-2.03	0.88	-3.26	4.88	0		-0.33	0.83	2.2	-4.32	-0.39	0		-2.36	-3.14	0.12	-6.78	-1.05	0		7.52	-2.04	-1.21	-9.05	-4.32	0
326.7	-5.08	1.85	0.45	-2.68	-1.65	0		-0.05	2.58	0.33	-4.82	-1.48	0		-5.04	-0.99	-0.3	-6.69	-2.03	0		2.78	-1.12	-2.96	-10.5	-5.42	0
327.6	-4.45	1.61	3.27	-0.44	-1.85	0		1.29	1.66	0.75	-3	-2.95	0		-0.86	-1.68	0.36	-6.96	-1.03	0		5.42	-2.33	-0.09	-9.18	-5.25	0
328.5	-10.19	-2.23	-2.81	-4.83	-0.28	0		2.42	1.2	0.14	-3.16	-1.88	0		-0.77	0.82	2.04	-6.78	2.04	0		3.37	-2.64	-3.67	-10.94	-7.24	0
329.4	-6.86	-0.88	1.3	-5.31	-2	0		-4.09	-1.57	-1.83	-8.03	-6.24	0		-5.04	-1.45	2.71	-6.35	-0.25	0		3.63	-1.44	-3.56	-9.95	-6.91	0
330.3	-3.4	4.34	3.73	-0.64	3.04	0		2.08	4.56	1.84	-4.35	-0.51	0		-2.78	0.13	1.98	-5.88	1.73	0		2.83	0.13	-0.87	-5.84	-6.06	0
331.2	-5.15	0.55	0.73	-5.49	-2.57	0		1.17	3.88	1.2	-7.87	-3.19	0		-3.38	-0.36	2.58	-8.95	0.36	0		4.14	-0.11	-2.81	-11.29	-7.95	0
332.1	-7.22	-4.3	-0.68	-4.88	-1.56	0		-2.54	1.07	3.62	-2.51	-1.47	0		-1	0.81	3.12	-5.81	3.22	0		6.47	-2.14	-2.86	-9.86	-4.62	0
333	-5.07	1.45	-2.62	-5.46	-0.86	0		-0.28	3.08	0.15	-4.56	-3.03	0		-4.54	-3.15	-2.75	-8.45	-4.12	0		4.09	-2.84	-4.64	-10.21	-5.2	0
333.9	-5.67	-2.02	-2.35	-6.27	-0.89	0		-0.75	2.96	0.43	-6.41	0.15	0		-3.33	0.13	1.11	-9.82	0.83	0		7.1	-0.08	-3.72	-9.45	-5.26	0
334.8	-6.34	0.77	-0.63	-4.31	-1.34	0		-3.4	-0.87	0.23	-9.44	-3.47	0		-5.67	-1.69	1.41	-9.57	-1.48	0		7.77	0.62	-1.65	-7.45	-6.09	0
335.7	-5.52	-1.92	0.26	-5.45	-0.11	0		-2.77	0.41	-1.87	-5.18	-5.93	0		-3.8	0.63	0.94	-5.78	0.95	0		5.55	0.44	-2.55	-10.73	-5.43	0
336.6	-5.75	-3.43	-0.19	-4.19	-1.32	0		-0.68	-1.22	-1.14	-6.7	-4.22	0		-2.98	-0.53	2.17	-5.81	1.81	0		4.43	-2.34	-2.94	-9.61	-3.84	0
337.5	-6.3	-5.94	-0.68	-5.01	-0.25	0		1.59	0.62	1.03	-1.74	-2.64	0		0.36	-0.7	3.01	-5.61	0.57	0		4.33	-3.3	-3.1	-10.18	-5.98	0
338.4	-3.84	-1.62	-0.01	-0.68	-2.03	0		-0.04	3.64	0.55	-4.31	-3.11	0		-4.5	-2.85	-0.19	-9.15	-0.78	0		4.77	-5.82	-4.63	-9.64	-7.61	0
339.3	-9.33	-3.45	-3.6	-7.58	-3.61	0		-2.1	1.94	-2.93	-6.43	-2.96	0		-1.82	2.13	1.45	-6.54	2.75	0		5.69	-1.03	-1.94	-7.91	-5.43	0
340.2	-10.48	-3.52	-5.33	-8.45	-5.74	0		-3.19	-0.23	-0.48	-5.99	-7.04	0		-2.11	-3.22	3.71	-5.09	-0.79	0		3.94	-4.27	-3.07	-10.69	-3.66	0
341.1	-6.75	-3.58	-1.87	-7.05	-2.34	0		-3.66	-1.95	-2.34	-9.04	-6.87	0		-1.59	-0.03	3.48	-6.12	-0.2	0		5.8	-1.11	-0.2	-7.48	-5.7	0
342	-5.24	-1.11	1.26	-4.25	-0.75	0		-4.38	-0.73	-1.86	-6.45	-6.1	0		-3.17	-0.85	0.58	-9.27	-1.6	0		4.5	-1.71	-1.66	-9.92	-4.58	0
342.9	-9.21	-2.87	-1.25	-7.21	-3.75	0		1.21	1.27	1.13	-2.92	-2.11	0		0.41	-0.57	5.35	-3.43	2.24	0		7.25	-0.01	0.37	-7.49	-3.79	0
343.8	-3.38	0.97	1.91	-0.65	1.47	0		0.81	4.01	1.4	-1.99	-0.28	0		-3.69	-0.6	1.26	-7.29	1.29	0		5.6	-1.24	-3.06	-9.29	-2.11	0
344.7	-6.7	-1.74	-1.72	-6.91	-1.04	0		-0.09	0.83	0.76	-6.26	-1.85	0		-4.21	-1.13	1.18	-9.39	-0.16	0		6.92	-1.34	-3.98	-9.66	-5.3	0
345.6	-3.49	3.43	2.67	-2.5	1.27	0		-0.39	3.87	1.03	-4.85	-3	0		-1.55	1.87	4.46	-6.7	-0.39	0		5.37	1.15	-1.47	-8.66	-6.96	0
346.5	-6.19	-3.3	-0.01	-7.77	-2.04	0		-2.36	-1.74	-1.6	-7.56	-7.29	0		-3.01	-2.49	-1.2	-9.52	-4.66	0		7.12	0.83	-1.75	-9.38	-4.4	0
347.4	-9.19	-1.87	-2.13	-5.76	-1.91	0		-4.21	1.21	-0.61	-5.82	-2.94	0		-4.08	-0.83	0.42	-6.8	-0.71	0		4.12	-2.09	-2.97	-9.87	-6.93	0
348.3	-4.32	-2.59	-0.31	-4.84	-0.39	0		0.94	2.81	2.23	-2.98	-3.03	0		-0.69	1.14	0.69	-5.94	-1.78	0		4.08	-4.27	-7.53	-12.61	-9.62	0
349.2	-3.17	-0.19	-0.69	-5.41	1.72	0		2.57	1.66	-0.81	-6.6	-2.51	0		-2.49	-0.46	-1.67	-6.2	0.7	0		4.97	-1.52	-2.76	-6.99	-7.55	0
350.1	-6.9	-1.55	-0.26	-1.42	-1.95	0		-0.08	0.68	-2.59	-6.1	-3.67	0		-0.93	1.41	0.16	-6.85	0.82	0		4.86	1.83	-2.03	-6.36	-6.39	0
351	-6.06	-2.89	-2.28	-6.37	-3.89	0		0.14	3.62	2.38	-4.05	-3.57	0		-1.13	0.36	3.33	-8.06	-0.54	0		4.94	-3.67	-3.8	-12.61	-7.95	0
351.9	-5.16	1.34	2.59	-2.09	-1.52	0		-3.67	1.01	1.82	-7	-7.94	0		-1.48	1.13	2.02	-4.94	0.33	0		7.06	-2.96	-2.98	-8.62	-6.21	0
352.8	-8.48	-2.78	-1.13	-4.76	-1.48	0		-2.94	0.05	-1.17	-6.8	-5.92	0		1.62	1.49	5.04	-4.79	2.17	0		6.76	2.85	2.92	-7.18	-0.02	0
353.7	-6.71	3.67	2.19	0.95	1.03	0		-3.24	3.1	1.34	-4.02	-5.54	0		-3.67	-2.22	2.09	-8.59	-1.22	0		1.64	-5.4	-3.46	-13.22	-7.81	0
354.6	-4.45	-1.28	1.22	-5.44	0.61	0		-0.73	2.97	2.97	-6.21	-2.33	0		-1.89	0.81	1.43	-6.79	1.23	0		4.96	-3.38	-6.19	-10.99	-6.26	0
355.5	-7.71	-1.94	-1.36	-5.07	-1.36	0		-4.79	-0.52	-0.92	-11.11	-4.13	0		-7.16	-4.59	0.81	-9.61	-3.15	0		4.53	-3.93	-2.55	-8.48	-3.82	0
356.4	-8.39	-0.6	-2.22	-3.95	-1.81	0		0.38	2.15	1.52	-4.14	-1.53	0		-1.99	-3.19	-1.04	-9.29	0.89	0		4.11	-3.25	-2.94	-9.36	-5.04	0
357.3	-7.03	-1.16	-0.44	-2.77	-1.89	0		-2.33	0.24	0.26	-6.35	-1.49	0		-3.49	-2.89	1.64	-9.11	0.56	0		1.02	-6.17	-5.87	-12.11	-9.52	0
358.2	-6.45	0.2	-2.07	-5.78	2.61	0		4.36	5.03	1.19	-2.18	-0.93	0		-2.19	0.19	1.24	-4.78	0.14	0		2.15	-1.31	-5.04	-9.98	-5.91	0
359.1	-7.67	-1.95	-1.1	-5.85	-1.91	0		-0.18	2.6	1.48	-5.68	-1.98	0		-1.2	-1.1	1.36	-6.85	1.24	0		-0.1	-5.46	-6.18	-12.12	-5.64	0
360	-4.16	-1.43	-0.6	-6.37	0.34	0		1.8	3.87	1.72	-4.03	0.74	0		-4.41	-1.79	0.96	-8.11	-1.34	0		4.87	-0.6	-3.24	-8.54	-6.49	0
360.9	-6.52	-2.65	0.77	-3.78	-0.77	0		0.35	2.66	2.24	-2.86	-2.16	0		0.58	0.6	3.87	-3.49	5.22	0		6.27	-2.66	-3.36	-9.98	-3.44	0
361.8	-8.79	0.1	-4.23	-5.74	-3.05	0		-2.49	2.59	-0.68	-6.59	-4.74	0		-4.68	-2.02	-0.68	-8.85	-1.79	0		0.43	-6.28	-6.46	-12.77	-11.31	0
362.7	-5.77	0.44	0.71	-5.78	0.6	0		-0.76	2.64	-0.3	-5.84	-1.32	0		-2.17	-2.94	0.63	-7.65	-4.04	0		1.8	-5.85	-3.71	-12.99	-9.85	0
363.6	-10.6	-1.56	0.32	-8.01	-3.31	0		-1.34	4.02	0.01	-5.83	-5.5	0		-1.9	0.69	1.99	-7.59	-1.86	0		4.75	-1.18	-4.39	-8.81	-7.78	0
364.5	-4.69	-0.2	1.2	-2.38	-0.9	0		-3.73	1.66	0.28	-7.58	-2.99	0		-6.98	-2.47	0.05	-9.34	-0.35	0		3.16	-0.37	-0.81	-11.2	-7.68	0
365.4	-3.64	-0.8	1.52	-6.76	-1.85	0		-0.35	2.25	2.25	-6.47	-3.45	0		-4.15	-0.04	2.47	-8.96	0.01	0		4.01	-1.68	-3.78	-11.1	-6.86	0
366.3	-6.07	-0.78	-1.01	-7.58	-1.96	0		-3.41	2.15	-1.73	-6.34	-5.68	0		-1.6	1.61	2.64	-7.13	2.32	0		5.52	0.15	-4.87	-10.12	-4.13	0
367.2	-4	-0.94	0.5	-5.69	0.57	0		0.32	2.24	0.11	-4.65	-3.9	0		-3.65	-1.13	0.48	-7.64	-0.38	0		4.15	-3.95	-4.81	-11.12	-7.23	0
368.1	-4.97	1.19	0.13	-7.02	-2.61	0		-0.59	2.6	1.96	-3.97	-3.43	0		-3.41	-0.63	0.55	-7.74	-2.28	0		4.31	1.29	-2.6	-9.59	-4.44	0
369	-7.76	-1.5	-3.24	-5.1	-2.94	0		-1.61	1.33	1.31	-2.3	-1.73	0		-0.78	-1.82	4.08	-4.28	0.95	0		3.23	-2.91	-3.97	-8.81	-6.79	0
369.9	-6.45	-0.23	-0.75	-4.65	0.92	0		-3.22	2.71	-0.45	-5.88	-1.56	0		-4.19	1.07	0.48	-8.4	-0.03	0		4.1	1.78	-4.64	-12.7	-5.49	0
370.8	-4.23	-1.15	0.57	-3.63	1.11	0		-0.91	3.11	1.25	-3.01	-1.85	0		-0.99	0.7	1.31	-5.16	1.58	0		3.53	-0.86	-2.07	-10.01	-8.76	0
371.7	-6.9	-2.86	-0.36	-4.82	-1.12	0		-2.41	3.04	1.75	-2.98	-2.55	0		-4.83	-2.33	-0.59	-8.12	-1.05	0		2.3	-5.02	-5.26	-9.52	-8.39	0
372.6	-6.33	-0.45	-0.76	-4.55	-2.32	0		-4.89	-2.73	-1.71	-7.03	-6.2	0		-7.13	-2.95	-0.4	-9.37	-1.89	0		-0.17	-3.05	-3.8	-12.3	-7.75	0
373.5	-6.88	-2.18	-3.23	-4.37	-1.08	0		-1.59	-0.67	-1.63	-6.74	-6.13	0		-0.54	-0.08	1.08	-10.17	-0.34	0		6.55	0.37	-2.46	-11.84	-3.48	0
374.4	-5.63	-1.12	-1.1	-3.91	-3.04	0		2	3.99	1.39	-3.77	-4.09	0		-4.1	-2.41	3.27	-10.86	-0.97	0		2.25	-2.91	-3.44	-12.08	-7.59	0
375.3	-6.2	1.48	-1.75	-5.73	-2.19	0		-1.97	4.14	1.13	-5.9	-1.68	0		-6.05	-1.95	-0.24	-9.45	-0.45	0		2.46	-1.66	-5.36	-10.18	-6.51	0
376.2	-6.27	-0.16	-0.34	-4.03	-1.81	0		-1.41	4.91	0.34	-3.14	-3.04	0		-3.12	1.69	2.66	-6.79	0.71	0		3.73	-1.71	-1.57	-7.3	-5.49	0
377.1	-5.25	2.41	-0.2	-4.48	0.84	0		-3.32	0	-0.69	-6.14	-4.55	0		-3.5	-2.4	0.48	-6.64	-2.09	0		4	-2.54	-5.82	-9.5	-6.85	0
378	-6.51	-1.25	-0.17	-3.77	-1.69	0		-0.42	1.55	3	-3.77	-0.68	0		-3.31	-1.65	3.03	-7.53	0.97	0		6.39	-0.69	-4.11	-8.76	-6.64	0
378.9	-8.3	-1.82	-2.75	-6.68	-5.58	0		-1.89	1.03	-0.78	-6.49	-3.47	0		-1.17	-0.03	1.39	-7.68	0.34	0		7.74	-0.99	-2.71	-9.79	-6.4	0
379.8	-6.54	-1	-3.54	-5.09	-3.86	0		-4.44	0.33	0.81	-5.95	-4.39	0		-3.58	-1.52	2.88	-6.85	2.58	0		0.55	-3.58	-1.65	-8.35	-6.66	0
380.7	-7.53	-0.99	-2.53	-6.73	-2.21	0		-3.6	-1.81	-0.53	-7.58	-5.2	0		-3.74	-3.48	3.72	-10.43	-2.33	0		3.22	-3.4	-3.51	-14.02	-9.86	0
381.6	-2.37	-1.49	0.7	-4.61	0.95	0		1.84	5.2	0.77	-5.25	-3.17	0		-3.01	-0.78	0.22	-7.06	-0.12	0		5.71	0.93	-2.45	-7.14	-0.52	0
382.5	-6.86	-2.8	-3.33	-6.34	-5.12	0		-2.55	3.15	0	-5.42	-4.55	0		-4.12	-4.29	0.17	-10.39	-2.21	0		2.18	-4.23	-5.07	-11.5	-7.74	0
383.4	-8.45	0.17	-0.4	-6.09	-3.79	0		-1.77	6.07	3.16	-2.36	-0.1	0		-1.12	-0.25	-1.93	-4.52	0.34	0		5.75	-0.76	-3.37	-7.11	-5.7	0
384.3	-7.09	-1.93	-4.43	-7.62	-2.55	0		-4.71	2.3	-0.92	-6.44	-3.01	0		-1.69	-1.01	2.32	-6.11	-0.43	0		4.49	-2.52	-4.11	-8.04	-8.83	0
385.2	-4.36	0.78	2.14	-6.02	2.63	0		-0.23	6.34	1.04	-5.23	-0.87	0		1.3	3.28	5.72	-4.92	3.72	0		6.82	-2.21	-1.72	-9.43	-8.9	0
386.1	-3.47	-0.36	2.97	-3.8	1.29	0		-4.15	2.53	1.7	-6.37	-4.33	0		-1.86	0.53	3.46	-9.42	-1.04	0		3.69	-0.8	0.02	-9.39	-5.57	0
387	-5.75	-0.73	-0.16	-5.93	0.7	0		-2.77	6.35	-2.02	-7.24	-2.57	0		-4.55	0.46	-0.28	-10.05	-2.2	0		5.69	-1.12	-2.24	-8.09	-4.26	0
387.9	-5.06	-3.9	-1.96	-6.19	-2.94	0		-1.79	0.24	-0.32	-6.37	-4.06	0		-2.67	-0.6	0.66	-7.6	1.08	0		5.72	-3.04	-2.71	-10.46	-4.99	0
388.8	-6.76	-1.85	-1.33	-5.49	-4.55	0		0.14	5.58	-1.43	-6.26	-4.66	0		-2.59	1.27	1.47	-8.42	0.66	0		4.22	-2.34	-1.84	-9.2	-5.13	0
389.7	-8.18	-2.52	-3.25	-5.7	-4.57	0		-4.1	0.98	-4.85	-9.05	-5.63	0		-0.93	0.01	0.23	-8.54	-0.47	0		7.42	0.21	-0.69	-10.33	-4.54	0
390.6	-6.43	-2.58	-3.79	-6.33	-3.55	0		-4.71	3.23	-2.7	-6.83	-5.03	0		-0.3	0.66	0.95	-6.64	2.07	0		5.21	-3.62	-3.01	-10.82	-5.12	0
391.5	-6.69	-0.67	-1.53	-4.91	0.98	0		0.41	2.34	1.15	-6.17	-4.68	0		-2.08	0.01	1.68	-8.4	-3.08	0		5.05	-0.54	-3.89	-8.59	-6.72	0
392.4	-3.21	2.97	0.99	-0.96	-2.77	0		0.42	6.66	2.33	-5.18	-2.93	0		-0.97	0.52	3.86	-8.36	1.44	0		4.49	-4.42	-5.53	-11.67	-8.52	0
393.3	-2.82	-0.23	-1.94	-7.55	-1.54	0		0	2.65	1.27	-5.95	-2.42	0		-3.29	0.18	2.78	-8.92	0.4	0		0.75	-1.43	-4.07	-10	-7.31	0
394.2	-3.82	0.86	2	-5.22	-0.47	0		0.57	4.89	2.95	-3.53	-5.81	0		-1.86	0.13	0.84	-8.4	-1.77	0		7.92	-2.2	-3.56	-8.63	-3.67	0
395.1	-4.81	1.78	1.23	-3.43	0.83	0		-0.46	4.91	3.86	-3.11	-3.34	0		-1.15	3.7	4.65	-4.64	3.74	0		5.2	-0.55	-3.31	-6.52	-4.66	0
396	-9.75	-4.95	-4.19	-11.81	-5.91	0		-5.25	0.96	-2.57	-9.98	-6.65	0		-2.53	-1.84	1.2	-10.23	-0.37	0		7.34	0.63	-1.73	-9.01	-4.26	0
396.9	-7.59	-1.58	-1.76	-6.8	-0.86	0		2.69	5.91	4.04	-4.22	2.19	0		-1.04	0.85	1.5	-8.44	1.89	0		2.19	-2.69	-4.23	-10.36	-7.35	0
397.8	-4.86	0.91	0.8	-2.97	-2.49	0		-2.67	1.97	-2.73	-8.04	-7.84	0		-4.12	-1.74	-1.37	-9.77	0.62	0		4.69	0.49	-3.8	-9.87	-2.59	0
398.7	-9.38	-3.92	-3.86	-8.75	-1.37	0		-2.2	-0.15	-0.55	-6.28	-4.95	0		-2.56	0.37	2.53	-6.12	-0.26	0		7.3	1.62	-1.31	-7.77	-3.31	0
399.6	-6.16	-0.15	-0.78	-3.91	-3.14	0		0.44	4.08	2.88	-4.98	-3.89	0		-0.38	1.59	2.97	-10.36	-0.25	0		2.33	-1.92	-6.48	-11.65	-10.43	0
400.5	-3.06	2.04	-0.82	-2.52	2.78	0		-0.35	2.4	-0.57	-4.91	-4.1	0		-2.17	-1.34	0.62	-8.66	-1.53	0		4.97	-0.74	-3.57	-9.76	-6.46	0
401.4	-4.25	-0.94	2.69	-4.32	2.02	0		-2.4	3.09	0.27	-5.14	-3.71	0		-2.04	-0.7	1.14	-8.02	-0.66	0		2.82	-5.13	-4.92	-11.75	-8.37	0
402.3	-4.81	-2.42	-0.49	-3.68	-0.83	0		-3.24	-0.07	-1.27	-5.2	-4.05	0		-6.08	-0.87	-0.01	-9.11	1.19	0		1.54	-3.84	-2.25	-11.67	-6.91	0
403.2	-3.91	-1.25	-1.8	-4.22	-0.04	0		-2.07	0.96	-2.79	-8.51	-4.63	0		-5.34	-1.67	-1.32	-10.95	-4.28	0		3.42	-2.07	-2.34	-10.59	-10.15	0
404.1	-6.34	0.2	-2.48	-7.65	-2.26	0		0.91	5.13	3.33	-5.17	-1.25	0		-5.01	-2.44	3.2	-8.25	0.39	0		2.26	-3.39	-4.41	-10.92	-9.59	0
405	-5.88	-0.54	-0.11	-4.65	-0.97	0		-0.93	0.76	-2.83	-8.52	-7	0		-2.45	-4.54	-1.4	-11.5	-3.62	0		7.2	-1.82	-0.74	-10.85	-4.5	0
405.9	-5.81	-1.55	0.6	-7.7	-2.05	0		-3.02	1.51	2.07	-4.97	-3.56	0		-3.71	-3.34	0.17	-11.85	-1.95	0		4.64	-4.66	-7.04	-12.34	-7.13	0
406.8	-6.43	-2.81	-1.29	-4.98	-2.3	0		1.12	4.99	2.2	-4.68	-5.15	0		-2.62	-1.26	4.84	-9.53	2.5	0		4.31	-0.85	1.38	-8.07	-4.93	0
407.7	-9.72	-2.92	-2.73	-7.13	-2.95	0		-1.58	1.9	3.1	-7.22	-2.77	0		-2.93	-0.49	2.28	-9.4	0.8	0		3.42	-3.91	-3.35	-11.2	-4.44	0
408.6	-5.22	2.33	-1.09	-3.97	-1.09	0		-1.21	3.56	-0.79	-4.78	-1.1	0		-3.05	-1.94	0.53	-9.35	0.45	0		6.53	-1.21	-1.94	-10.33	-4.42	0
409.5	-5.78	-0.89	-1.33	-6.03	-2.11	0		-1.49	1.93	-1.1	-5.66	-5.04	0		-5.5	-3.36	0.88	-8.39	-0.81	0		4.46	-1.6	-2.05	-10.51	-7.75	0
410.4	-7.63	1.07	0.35	-4.74	-1.38	0		0.7	4.06	3.31	-5.31	-4.63	0		-2.38	2.15	5.6	-8.86	0.75	0		3.04	0.49	0.32	-11.09	-8.47	0
411.3	-4.65	-2.57	-1.31	-6.74	-1.07	0		-3.67	0.44	-0.72	-8.41	-6.37	0		-5.1	-4.12	0.08	-10.99	-1.79	0		1.59	-1.97	-7.35	-11.18	-7.13	0
412.2	-7.05	-0.82	-0.16	-8	0.36	0		2.17	3.53	2.55	-4.38	-0.32	0		-2.72	-1.1	0.83	-7.81	-0.43	0		4.06	0	-3.43	-14.01	-7.29	0
413.1	-7.57	-0.94	-0.75	-5.79	-0.53	0		-5.91	0.7	-2.47	-11.08	-6.52	0		-6.58	-1.75	-1.67	-12.93	-2.67	0		6.93	-1.39	-1.5	-11.5	-6.38	0
414	-8.76	-3.22	-5.28	-5.25	-2.69	0		-4.82	-3.34	-4.98	-7.92	-7.88	0		-5.19	-5.49	0.24	-10.86	-2.1	0		4.26	-3.15	-2.41	-11	-5.59	0
414.9	-6.23	-1.21	-4.06	-6.18	-1.42	0		0.91	3.28	0.06	-6.19	-2.48	0		0.58	1.39	3.33	-6.08	2.7	0		4.6	-1.54	-4.67	-10.53	-5.86	0
415.8	-7.22	-3.54	-3.16	-5.06	-2.2	0		-3	0.53	-4.11	-7.33	-5.7	0		-3.12	-2.85	1.09	-9	-2.02	0		5.51	-1.17	-2.17	-10.33	-8.31	0
416.7	-9.02	-1.14	-1.82	-8.31	-1.22	0		-2.71	1.7	-1.09	-8.44	-3.67	0		0.19	1.04	3.84	-5.07	2.28	0		4.71	-2.56	-2.36	-8.99	-5.66	0
417.6	-6.68	-3.78	-2.55	-3.73	-1.09	0		-4.49	-0.56	-0.36	-5.11	-4.86	0		-5.74	-3.28	1.71	-9.88	-0.88	0		3.67	-4.9	-5.02	-11.24	-9.3	0
418.5	-7.65	-0.49	-4.42	-6.72	-2.42	0		-4.05	1.74	-1.73	-9.33	-3.15	0		-0.74	0.75	6.05	-7.76	2.21	0		4.38	-4.02	-2.28	-10.87	-7.92	0
419.4	-6.95	-1.83	-1.03	-3.91	-1.31	0		-2.18	0.16	0.17	-5.52	-4.26	0		0.19	-1.51	1.78	-6.05	-0.08	0		6.66	-0.02	-0.12	-8.42	-3.79	0
420.3	-7.44	-0.54	-0.8	-7.48	-2.46	0		0.59	6.1	-1.02	-5.15	-3.88	0		-1.75	-1.34	0.38	-8.77	-0.05	0		1.25	-3.25	-3.68	-12.1	-7.21	0
421.2	-7.05	1.13	-0.46	-7.65	0.81	0		-2.29	2.24	-2.11	-5.8	-3.11	0		-3.95	0.02	1.83	-6.37	0.06	0		3.18	1.62	-3.15	-8.77	-5.61	0
422.1	-7.83	1.2	-0.52	-4.27	0.93	0		-1.84	2.59	1.26	-1.02	-1.35	0		-3.17	-3.39	-1.25	-7.33	-0.98	0		3.18	-2.42	-6.43	-9.5	-5.48	0
423	-5.14	0.99	-2.11	-4.51	-1.75	0		-2.99	5.95	-2.66	-8.38	-4.66	0		-3.69	-0.4	0.32	-13.18	0.21	0		4.37	-1.71	-3.23	-11.93	-7.1	0
423.9	-4.96	-2.92	-0.81	-6.18	-1.79	0		-5.74	-2.06	-2.67	-11.53	-8.31	0		-7.99	-5.97	-1.74	-14.59	-5.64	0		3.49	-0.66	-3.2	-12.56	-6.17	0
424.8	-5.74	-2.2	-4.15	-7.11	-5.47	0		-0.99	1.95	-0.48	-7.31	-5.85	0		-3.15	-2.55	1.11	-9.51	-2.47	0		1.17	-6.07	-3.03	-12.25	-7.61	0
425.7	-6.6	-2.08	-1.72	-5.68	-1.53	0		-0.04	3.05	0.82	-3.92	-3.54	0		0.32	0.11	4.89	-4.43	1.91	0		4.41	-2.68	-1.39	-11.35	-4.84	0
426.6	-8.98	-3.4	-4.43	-9.8	-2.33	0		-3.86	-1.23	-4.19	-9.83	-6.73	0		-7.75	-5.44	-1.82	-14.38	-6.32	0		2.79	-1.26	-5.79	-13.38	-9.12	0
427.5	-7.71	-2.11	-4.9	-5.21	-1.63	0		-0.27	1.88	1.17	-5.72	-4.78	0		-1.35	-0.89	2	-7.34	-1.76	0		2.36	-2.9	-5.33	-11.21	-8.27	0
428.4	-6.36	-0.93	1.33	-2.26	2.03	0		-1.25	1.5	0.32	-5.31	-5.59	0		0.23	0.51	2.8	-8.01	0.83	0		8.62	1.59	0.35	-8.38	-3.35	0
429.3	-6.86	0.57	-3.14	-6.66	-2.63	0		-0.04	3.16	2.47	-3.99	-2.24	0		-1.8	-0.83	1.67	-8.61	0.98	0		5.06	-1.57	-3.23	-12.59	-4.46	0
430.2	-4.2	1.99	0.2	-1.28	1.86	0		-2.76	2.26	3	-3.13	-4.11	0		-1.03	0.09	4.68	-4.27	0.39	0		6.48	-0.62	-0.23	-9.21	-3.33	0
431.1	-9.15	-2.81	-3.98	-5.27	-2.83	0		-2.59	0.98	-2.47	-5.06	-3.3	0		-3.67	-1.38	1.22	-7.78	-0.04	0		2.12	-0.24	-2.47	-9.64	-4.5	0
432	-6.8	1.03	-2.07	-6.06	-0.35	0		-1.58	3.74	1.63	-5.1	-2.05	0		-5.2	-2.73	1.59	-11.49	-0.83	0		5.28	0.49	1.25	-9.62	-3.99	0
432.9	-5.41	-1.27	1.04	-5.91	2.35	0		-2.5	-0.3	2.65	-8.24	-1.43	0		-4.01	-3.1	1.13	-8.92	1.77	0		0.55	-4.52	-4.18	-13.12	-6.67	0
433.8	-5.94	-1.42	-1.96	-3.23	-1.53	0		-2.53	2.46	-2.57	-6.99	-7.63	0		-1.02	0.62	2.07	-5.27	-0.62	0		6.96	1.05	0.06	-7.87	-2.79	0
434.7	-5.44	1	-0.22	-4.57	-1.33	0		-2.05	0.85	-1.1	-9.15	-5.64	0		-3.55	-0.93	0.65	-9.16	0.85	0		5.38	1.6	-0.96	-10.75	-5.49	0
435.6	-3.97	0.92	-1.15	-5.39	1.19	0		-0.21	2.36	0.63	-4.1	-1.84	0		-3.25	-1.2	2.4	-4.46	-0.25	0		4.62	-3.16	-2.38	-6.4	-7.91	0
436.5	-5.3	-2.38	-2.93	-7.34	-1.57	0		-0.36	4.02	0.34	-7.76	-4.32	0		-3.73	-0.59	2.28	-9.14	-1.63	0		1.64	-2.92	-3.88	-11.66	-6.65	0
437.4	-5.86	0.34	-1.02	-6.18	1.22	0		1.53	4.25	2.33	-5.3	-3.26	0		-2.35	-2.27	2	-10.23	-2.13	0		2.08	-3.57	-5.77	-9.75	-5.82	0
438.3	-4.36	-0.15	-0.27	-5.45	1.35	0		-0.42	1.48	0.97	-6.55	-3.69	0		-3.69	-4.19	1.64	-8.59	-2.11	0		5.55	-2.54	-2.19	-10.13	-6.39	0
439.2	-8.61	-3.08	-4.29	-8.54	-2.74	0		-0.49	2.38	0.45	-6.49	-1.63	0		-2.61	-1.53	1.71	-8.57	2.07	0		4	-3.79	-2.76	-10.75	-6.64	0
440.1	-9.39	-1.72	-3.82	-7.45	-3.93	0		-0.52	1.78	-0.68	-6.18	-3.77	0		1.61	3.35	6.29	-4.59	7.01	0		3.2	-0.29	-6.22	-11.41	-5.71	0
441	-8.35	-3.04	-1.97	-7.02	-2.06	0		-1.9	-0.7	-4.97	-9.11	-6.22	0		-0.44	2.09	1.04	-8.2	-1.23	0		6.91	1.63	-0.85	-7.33	-3.32	0
441.9	-4.37	1.62	2.19	-1.76	3.38	0		-0.53	4.48	3.6	-2.46	-1.55	0		-3.31	0.46	3.35	-6.53	-1.21	0		5.43	-0.67	0.08	-10.92	-7.04	0
442.8	-6.96	-1.67	-1.31	-7.42	-0.66	0		-2.55	0.61	-1.88	-9.31	-5.54	0		-5.82	-2.06	1.56	-10.48	0.37	0		2.49	-1.85	-2.55	-11.12	-7.3	0
443.7	-3.27	3.31	2.1	-4.31	-0.29	0		0.86	3.93	2.18	-5.15	-3.17	0		-4.54	-2.79	-1.58	-9.82	-2.87	0		0.62	-1.83	-2.99	-11.88	-11.64	0
444.6	-7.28	-2.61	-3.66	-7.18	-0.68	0		-2.12	0.95	-0.81	-7.02	-5.48	0		-4.18	0.17	2.82	-8.14	1.03	0		4.28	-1.66	-2.56	-8.42	-4.41	0
445.5	-6.98	-0.72	-1.82	-3.61	-1.13	0		-3.86	1.9	-1.96	-7.97	-7.86	0		-4.22	-0.24	0.54	-8.99	0.11	0		6.11	-0.67	-1.78	-8.56	-5.72	0
446.4	-8.54	0.53	2.58	-6.11	-1.68	0		-1.33	4.63	3.76	-6.77	-4.18	0		-1.41	0.76	3.82	-8.67	1.25	0		3.79	-2.45	-5.17	-12.1	-4.95	0
447.3	-7.16	-1.3	-0.95	-5.92	-2.04	0		-3.83	0.17	-2.52	-7.51	-7.14	0		-1.56	-0.58	1.79	-8.52	-1.71	0		3.73	-2.02	-2.92	-9.5	-6.57	0
448.2	-7.34	1.22	-0.59	-4.42	0.68	0		-3.63	4.49	-0.19	-1.41	-2.04	0		-5.09	-4.39	-1.3	-10.17	-3.57	0		8.37	-0.73	2.18	-8.19	-3.48	0
449.1	-2.87	-2.28	-1.59	-8.48	0.56	0		-0.99	0.51	-3.28	-9.13	-6.78	0		-3.22	-4.24	1.47	-12.14	-1.67	0		5.05	-1.72	-0.97	-11.86	-3.97	0
450	-4.89	-2.21	-1.16	-7.06	-0.32	0		-0.98	2.19	0.65	-5.67	-2.55	0		-0.73	1.01	2.12	-5.81	-1	0		2.6	-3.25	-4.99	-11.46	-7.28	0
450.9	-4.86	-0.75	1.52	-4.36	-0.92	0		-1.31	1.83	-3.61	-5.97	-4.46	0		-3.07	-2.41	2.05	-6.57	0.64	0		2.6	-1.14	-2.08	-8.95	-7.27	0
451.8	-9.37	-2.17	-1.77	-5.87	-2.73	0		-1.58	2.8	-0.12	-8.45	-4.66	0		-4.82	-0.97	-0.03	-10.12	0.22	0		1.8	-3.94	-3.08	-11.33	-6.07	0
452.7	-7.43	1.07	1.04	-4.29	-2.29	0		1.29	2.52	0.68	-5.87	-4.97	0		-3.91	-2.07	5.28	-9.03	0.52	0		-0.94	-4.85	-2.34	-13.19	-6.18	0
453.6	-3.65	0.74	0.07	-3.68	-1.3	0		-1.67	1.53	-1.42	-4.37	-6.27	0		-3.14	1.11	1.73	-7.63	-1.08	0		2.83	-1.2	-3.8	-9.57	-5.36	0
0	0	0	0	0	0	0		0	0	0	0	0	0		0	0	0	0	0	0		0	0	0	0	0	0
0	0	0	0	0	0	0		0	0	0	0	0	0		0	0	0	0	0	0		0	0	0	0	0	0
0	0	0	0	0	0	0		0	0	0	0	0	0		0	0	0	0	0	0		0	0	0	0	0	0
0	0	0	0	0	0	0		0	0	0	0	0	0		0	0	0	0	0	0		0	0	0	0	0	0
0	0	0	0	0	0	0		0	0	0	0	0	0		0	0	0	0	0	0		0	0	0	0	0	0
0	0	0	0	0	0	0		0	0	0	0	0	0		0	0	0	0	0	0		0	0	0	0	0	0
0	0	0	0	0	0	0		0	0	0	0	0	0		0	0	0	0	0	0		0	0	0	0	0	0
0	0	0	0	0	0	0		0	0	0	0	0	0		0	0	0	0	0	0		0	0	0	0	0	0
0	0	0	0	0	0	0		0	0	0	0	0	0		0	0	0	0	0	0		0	0	0	0	0	0
0	0	0	0	0	0	0		0	0	0	0	0	0		0	0	0	0	0	0		0	0	0	0	0	0
0	0	0	0	0	0	0		0	0	0	0	0	0		0	0	0	0	0	0		0	0	0	0	0	0
0	0	0	0	0	0	0		0	0	0	0	0	0		0	0	0	0	0	0		0	0	0	0	0	0
0	0	0	0	0	0	0		0	0	0	0	0	0		0	0	0	0	0	0		0	0	0	0	0	0
0	0	0	0	0	0	0		0	0	0	0	0	0		0	0	0	0	0	0		0	0	0	0	0	0
0	0	0	0	0	0	0		0	0	0	0	0	0		0	0	0	0	0	0		0	0	0	0	0	0
0	0	0	0	0	0	0		0	0	0	0	0	0		0	0	0	0	0	0		0	0	0	0	0	0
0	0	0	0	0	0	0		0	0	0	0	0	0		0	0	0	0	0	0		0	0	0	0	0	0
0	0	0	0	0	0	0		0	0	0	0	0	0		0	0	0	0	0	0		0	0	0	0	0	0
0	0	0	0	0	0	0		0	0	0	0	0	0		0	0	0	0	0	0		0	0	0	0	0	0
0	0	0	0	0	0	0		0	0	0	0	0	0		0	0	0	0	0	0		0	0	0	0	0	0
0	0	0	0	0	0	0		0	0	0	0	0	0		0	0	0	0	0	0		0	0	0	0	0	0
0	0	0	0	0	0	0		0	0	0	0	0	0		0	0	0	0	0	0		0	0	0	0	0	0
0	0	0	0	0	0	0		0	0	0	0	0	0		0	0	0	0	0	0		0	0	0	0	0	0
0	0	0	0	0	0	0		0	0	0	0	0	0		0	0	0	0	0	0		0	0	0	0	0	0
0	0	0	0	0	0	0		0	0	0	0	0	0		0	0	0	0	0	0		0	0	0	0	0	0
0	0	0	0	0	0	0		0	0	0	0	0	0		0	0	0	0	0	0		0	0	0	0	0	0
0	0	0	0	0	0	0		0	0	0	0	0	0		0	0	0	0	0	0		0	0	0	0	0	0
0	0	0	0	0	0	0		0	0	0	0	0	0		0	0	0	0	0	0		0	0	0	0	0	0
0	0	0	0	0	0	0		0	0	0	0	0	0		0	0	0	0	0	0		0	0	0	0	0	0
0	0	0	0	0	0	0		0	0	0	0	0	0		0	0	0	0	0	0		0	0	0	0	0	0
0	0	0	0	0	0	0		0	0	0	0	0	0		0	0	0	0	0	0		0	0	0	0	0	0
0	0	0	0	0	0	0		0	0	0	0	0	0		0	0	0	0	0	0		0	0	0	0	0	0
0	0	0	0	0	0	0		0	0	0	0	0	0		0	0	0	0	0	0		0	0	0	0	0	0
0	0	0	0	0	0	0		0	0	0	0	0	0		0	0	0	0	0	0		0	0	0	0	0	0
0	0	0	0	0	0	0		0	0	0	0	0	0		0	0	0	0	0	0		0	0	0	0	0	0
0	0	0	0	0	0	0		0	0	0	0	0	0		0	0	0	0	0	0		0	0	0	0	0	0
0	0	0	0	0	0	0		0	0	0	0	0	0		0	0	0	0	0	0		0	0	0	0	0	0
0	0	0	0	0	0	0		0	0	0	0	0	0		0	0	0	0	0	0		0	0	0	0	0	0
0	0	0	0	0	0	0		0	0	0	0	0	0		0	0	0	0	0	0		0	0	0	0	0	0
0	0	0	0	0	0	0		0	0	0	0	0	0		0	0	0	0	0	0		0	0	0	0	0	0
0	0	0	0	0	0	0		0	0	0	0	0	0		0	0	0	0	0	0		0	0	0	0	0	0
0	0	0	0	0	0	0		0	0	0	0	0	0		0	0	0	0	0	0		0	0	0	0	0	0
0	0	0	0	0	0	0		0	0	0	0	0	0		0	0	0	0	0	0		0	0	0	0	0	0
0	0	0	0	0	0	0		0	0	0	0	0	0		0	0	0	0	0	0		0	0	0	0	0	0
0	0	0	0	0	0	0		0	0	0	0	0	0		0	0	0	0	0	0		0	0	0	0	0	0
0	0	0	0	0	0	0		0	0	0	0	0	0		0	0	0	0	0	0		0	0	0	0	0	0
0	0	0	0	0	0	0		0	0	0	0	0	0		0	0	0	0	0	0		0	0	0	0	0	0
0	0	0	0	0	0	0		0	0	0	0	0	0		0	0	0	0	0	0		0	0	0	0	0	0
0	0	0	0	0	0	0		0	0	0	0	0	0		0	0	0	0	0	0		0	0	0	0	0	0
0	0	0	0	0	0	0		0	0	0	0	0	0		0	0	0	0	0	0		0	0	0	0	0	0
0	0	0	0	0	0	0		0	0	0	0	0	0		0	0	0	0	0	0		0	0	0	0	0	0
0	0	0	0	0	0	0		0	0	0	0	0	0		0	0	0	0	0	0		0	0	0	0	0	0
0	0	0	0	0	0	0		0	0	0	0	0	0		0	0	0	0	0	0		0	0	0	0	0	0
0	0	0	0	0	0	0		0	0	0	0	0	0		0	0	0	0	0	0		0	0	0	0	0	0
0	0	0	0	0	0	0		0	0	0	0	0	0		0	0	0	0	0	0		0	0	0	0	0	0
0	0	0	0	0	0	0		0	0	0	0	0	0		0	0	0	0	0	0		0	0	0	0	0	0
0	0	0	0	0	0	0		0	0	0	0	0	0		0	0	0	0	0	0		0	0	0	0	0	0
0	0	0	0	0	0	0		0	0	0	0	0	0		0	0	0	0	0	0		0	0	0	0	0	0
0	0	0	0	0	0	0		0	0	0	0	0	0		0	0	0	0	0	0		0	0	0	0	0	0
0	0	0	0	0	0	0		0	0	0	0	0	0		0	0	0	0	0	0		0	0	0	0	0	0
0	0	0	0	0	0	0		0	0	0	0	0	0		0	0	0	0	0	0		0	0	0	0	0	0
0	0	0	0	0	0	0		0	0	0	0	0	0		0	0	0	0	0	0		0	0	0	0	0	0
0	0	0	0	0	0	0		0	0	0	0	0	0		0	0	0	0	0	0		0	0	0	0	0	0
0	0	0	0	0	0	0		0	0	0	0	0	0		0	0	0	0	0	0		0	0	0	0	0	0
0	0	0	0	0	0	0		0	0	0	0	0	0		0	0	0	0	0	0		0	0	0	0	0	0
0	0	0	0	0	0	0		0	0	0	0	0	0		0	0	0	0	0	0		0	0	0	0	0	0
0	0	0	0	0	0	0		0	0	0	0	0	0		0	0	0	0	0	0		0	0	0	0	0	0
0	0	0	0	0	0	0		0	0	0	0	0	0		0	0	0	0	0	0		0	0	0	0	0	0
0	0	0	0	0	0	0		0	0	0	0	0	0		0	0	0	0	0	0		0	0	0	0	0	0
0	0	0	0	0	0	0		0	0	0	0	0	0		0	0	0	0	0	0		0	0	0	0	0	0
0	0	0	0	0	0	0		0	0	0	0	0	0		0	0	0	0	0	0		0	0	0	0	0	0
0	0	0	0	0	0	0		0	0	0	0	0	0		0	0	0	0	0	0		0	0	0	0	0	0
0	0	0	0	0	0	0		0	0	0	0	0	0		0	0	0	0	0	0		0	0	0	0	0	0
0	0	0	0	0	0	0		0	0	0	0	0	0		0	0	0	0	0	0		0	0	0	0	0	0
0	0	0	0	0	0	0		0	0	0	0	0	0		0	0	0	0	0	0		0	0	0	0	0	0
0	0	0	0	0	0	0		0	0	0	0	0	0		0	0	0	0	0	0		0	0	0	0	0	0
0	0	0	0	0	0	0		0	0	0	0	0	0		0	0	0	0	0	0		0	0	0	0	0	0
0	0	0	0	0	0	0		0	0	0	0	0	0		0	0	0	0	0	0		0	0	0	0	0	0
0	0	0	0	0	0	0		0	0	0	0	0	0		0	0	0	0	0	0		0	0	0	0	0	0
0	0	0	0	0	0	0		0	0	0	0	0	0		0	0	0	0	0	0		0	0	0	0	0	0
0	0	0	0	0	0	0		0	0	0	0	0	0		0	0	0	0	0	0		0	0	0	0	0	0
0	0	0	0	0	0	0		0	0	0	0	0	0		0	0	0	0	0	0		0	0	0	0	0	0
0	0	0	0	0	0	0		0	0	0	0	0	0		0	0	0	0	0	0		0	0	0	0	0	0
0	0	0	0	0	0	0		0	0	0	0	0	0		0	0	0	0	0	0		0	0	0	0	0	0
0	0	0	0	0	0	0		0	0	0	0	0	0		0	0	0	0	0	0		0	0	0	0	0	0
0	0	0	0	0	0	0		0	0	0	0	0	0		0	0	0	0	0	0		0	0	0	0	0	0
0	0	0	0	0	0	0		0	0	0	0	0	0		0	0	0	0	0	0		0	0	0	0	0	0
0	0	0	0	0	0	0		0	0	0	0	0	0		0	0	0	0	0	0		0	0	0	0	0	0
0	0	0	0	0	0	0		0	0	0	0	0	0		0	0	0	0	0	0		0	0	0	0	0	0
0	0	0	0	0	0	0		0	0	0	0	0	0		0	0	0	0	0	0		0	0	0	0	0	0
0	0	0	0	0	0	0		0	0	0	0	0	0		0	0	0	0	0	0		0	0	0	0	0	0
0	0	0	0	0	0	0		0	0	0	0	0	0		0	0	0	0	0	0		0	0	0	0	0	0
0	0	0	0	0	0	0		0	0	0	0	0	0		0	0	0	0	0	0		0	0	0	0	0	0
0	0	0	0	0	0	0		0	0	0	0	0	0		0	0	0	0	0	0		0	0	0	0	0	0
0	0	0	0	0	0	0		0	0	0	0	0	0		0	0	0	0	0	0		0	0	0	0	0	0
0	0	0	0	0	0	0		0	0	0	0	0	0		0	0	0	0	0	0		0	0	0	0	0	0
0	0	0	0	0	0	0		0	0	0	0	0	0		0	0	0	0	0	0		0	0	0	0	0	0
0	0	0	0	0	0	0		0	0	0	0	0	0		0	0	0	0	0	0		0	0	0	0	0	0
0	0	0	0	0	0	0		0	0	0	0	0	0		0	0	0	0	0	0		0	0	0	0	0	0
0	0	0	0	0	0	0		0	0	0	0	0	0		0	0	0	0	0	0		0	0	0	0	0	0
0	0	0	0	0	0	0		0	0	0	0	0	0		0	0	0	0	0	0		0	0	0	0	0	0
0	0	0	0	0	0	0		0	0	0	0	0	0		0	0	0	0	0	0		0	0	0	0	0	0
0	0	0	0	0	0	0		0	0	0	0	0	0		0	0	0	0	0	0		0	0	0	0	0	0
0	0	0	0	0	0	0		0	0	0	0	0	0		0	0	0	0	0	0		0	0	0	0	0	0
0	0	0	0	0	0	0		0	0	0	0	0	0		0	0	0	0	0	0		0	0	0	0	0	0
0	0	0	0	0	0	0		0	0	0	0	0	0		0	0	0	0	0	0		0	0	0	0	0	0
0	0	0	0	0	0	0		0	0	0	0	0	0		0	0	0	0	0	0		0	0	0	0	0	0
0	0	0	0	0	0	0		0	0	0	0	0	0		0	0	0	0	0	0		0	0	0	0	0	0
0	0	0	0	0	0	0		0	0	0	0	0	0		0	0	0	0	0	0		0	0	0	0	0	0
0	0	0	0	0	0	0		0	0	0	0	0	0		0	0	0	0	0	0		0	0	0	0	0	0
0	0	0	0	0	0	0		0	0	0	0	0	0		0	0	0	0	0	0		0	0	0	0	0	0
0	0	0	0	0	0	0		0	0	0	0	0	0		0	0	0	0	0	0		0	0	0	0	0	0
0	0	0	0	0	0	0		0	0	0	0	0	0		0	0	0	0	0	0		0	0	0	0	0	0
0	0	0	0	0	0	0		0	0	0	0	0	0		0	0	0	0	0	0		0	0	0	0	0	0
0	0	0	0	0	0	0		0	0	0	0	0	0		0	0	0	0	0	0		0	0	0	0	0	0
0	0	0	0	0	0	0		0	0	0	0	0	0		0	0	0	0	0	0		0	0	0	0	0	0
0	0	0	0	0	0	0		0	0	0	0	0	0		0	0	0	0	0	0		0	0	0	0	0	0
0	0	0	0	0	0	0		0	0	0	0	0	0		0	0	0	0	0	0		0	0	0	0	0	0
0	0	0	0	0	0	0		0	0	0	0	0	0		0	0	0	0	0	0		0	0	0	0	0	0
0	0	0	0	0	0	0		0	0	0	0	0	0		0	0	0	0	0	0		0	0	0	0	0	0
0	0	0	0	0	0	0		0	0	0	0	0	0		0	0	0	0	0	0		0	0	0	0	0	0
0	0	0	0	0	0	0		0	0	0	0	0	0		0	0	0	0	0	0		0	0	0	0	0	0
0	0	0	0	0	0	0		0	0	0	0	0	0		0	0	0	0	0	0		0	0	0	0	0	0
0	0	0	0	0	0	0		0	0	0	0	0	0		0	0	0	0	0	0		0	0	0	0	0	0
0	0	0	0	0	0	0		0	0	0	0	0	0		0	0	0	0	0	0		0	0	0	0	0	0
0	0	0	0	0	0	0		0	0	0	0	0	0		0	0	0	0	0	0		0	0	0	0	0	0
0	0	0	0	0	0	0		0	0	0	0	0	0		0	0	0	0	0	0		0	0	0	0	0	0
0	0	0	0	0	0	0		0	0	0	0	0	0		0	0	0	0	0	0		0	0	0	0	0	0
0	0	0	0	0	0	0		0	0	0	0	0	0		0	0	0	0	0	0		0	0	0	0	0	0
0	0	0	0	0	0	0		0	0	0	0	0	0		0	0	0	0	0	0		0	0	0	0	0	0
0	0	0	0	0	0	0		0	0	0	0	0	0		0	0	0	0	0	0		0	0	0	0	0	0
0	0	0	0	0	0	0		0	0	0	0	0	0		0	0	0	0	0	0		0	0	0	0	0	0
0	0	0	0	0	0	0		0	0	0	0	0	0		0	0	0	0	0	0		0	0	0	0	0	0
0	0	0	0	0	0	0		0	0	0	0	0	0		0	0	0	0	0	0		0	0	0	0	0	0
0	0	0	0	0	0	0		0	0	0	0	0	0		0	0	0	0	0	0		0	0	0	0	0	0
0	0	0	0	0	0	0		0	0	0	0	0	0		0	0	0	0	0	0		0	0	0	0	0	0
0	0	0	0	0	0	0		0	0	0	0	0	0		0	0	0	0	0	0		0	0	0	0	0	0
0	0	0	0	0	0	0		0	0	0	0	0	0		0	0	0	0	0	0		0	0	0	0	0	0
0	0	0	0	0	0	0		0	0	0	0	0	0		0	0	0	0	0	0		0	0	0	0	0	0
0	0	0	0	0	0	0		0	0	0	0	0	0		0	0	0	0	0	0		0	0	0	0	0	0
0	0	0	0	0	0	0		0	0	0	0	0	0		0	0	0	0	0	0		0	0	0	0	0	0
0	0	0	0	0	0	0		0	0	0	0	0	0		0	0	0	0	0	0		0	0	0	0	0	0
0	0	0	0	0	0	0		0	0	0	0	0	0		0	0	0	0	0	0		0	0	0	0	0	0
0	0	0	0	0	0	0		0	0	0	0	0	0		0	0	0	0	0	0		0	0	0	0	0	0
0	0	0	0	0	0	0		0	0	0	0	0	0		0	0	0	0	0	0		0	0	0	0	0	0
0	0	0	0	0	0	0		0	0	0	0	0	0		0	0	0	0	0	0		0	0	0	0	0	0
0	0	0	0	0	0	0		0	0	0	0	0	0		0	0	0	0	0	0		0	0	0	0	0	0
0	0	0	0	0	0	0		0	0	0	0	0	0		0	0	0	0	0	0		0	0	0	0	0	0
0	0	0	0	0	0	0		0	0	0	0	0	0		0	0	0	0	0	0		0	0	0	0	0	0
0	0	0	0	0	0	0		0	0	0	0	0	0		0	0	0	0	0	0		0	0	0	0	0	0
0	0	0	0	0	0	0		0	0	0	0	0	0		0	0	0	0	0	0		0	0	0	0	0	0
0	0	0	0	0	0	0		0	0	0	0	0	0		0	0	0	0	0	0		0	0	0	0	0	0
0	0	0	0	0	0	0		0	0	0	0	0	0		0	0	0	0	0	0		0	0	0	0	0	0
0	0	0	0	0	0	0		0	0	0	0	0	0		0	0	0	0	0	0		0	0	0	0	0	0
0	0	0	0	0	0	0		0	0	0	0	0	0		0	0	0	0	0	0		0	0	0	0	0	0
0	0	0	0	0	0	0		0	0	0	0	0	0		0	0	0	0	0	0		0	0	0	0	0	0
0	0	0	0	0	0	0		0	0	0	0	0	0		0	0	0	0	0	0		0	0	0	0	0	0
0	0	0	0	0	0	0		0	0	0	0	0	0		0	0	0	0	0	0		0	0	0	0	0	0
0	0	0	0	0	0	0		0	0	0	0	0	0		0	0	0	0	0	0		0	0	0	0	0	0
0	0	0	0	0	0	0		0	0	0	0	0	0		0	0	0	0	0	0		0	0	0	0	0	0
0	0	0	0	0	0	0		0	0	0	0	0	0		0	0	0	0	0	0		0	0	0	0	0	0
0	0	0	0	0	0	0		0	0	0	0	0	0		0	0	0	0	0	0		0	0	0	0	0	0
0	0	0	0	0	0	0		0	0	0	0	0	0		0	0	0	0	0	0		0	0	0	0	0	0
0	0	0	0	0	0	0		0	0	0	0	0	0		0	0	0	0	0	0		0	0	0	0	0	0
0	0	0	0	0	0	0		0	0	0	0	0	0		0	0	0	0	0	0		0	0	0	0	0	0
0	0	0	0	0	0	0		0	0	0	0	0	0		0	0	0	0	0	0		0	0	0	0	0	0
0	0	0	0	0	0	0		0	0	0	0	0	0		0	0	0	0	0	0		0	0	0	0	0	0
0	0	0	0	0	0	0		0	0	0	0	0	0		0	0	0	0	0	0		0	0	0	0	0	0
0	0	0	0	0	0	0		0	0	0	0	0	0		0	0	0	0	0	0		0	0	0	0	0	0
0	0	0	0	0	0	0		0	0	0	0	0	0		0	0	0	0	0	0		0	0	0	0	0	0
0	0	0	0	0	0	0		0	0	0	0	0	0		0	0	0	0	0	0		0	0	0	0	0	0
0	0	0	0	0	0	0		0	0	0	0	0	0		0	0	0	0	0	0		0	0	0	0	0	0
0	0	0	0	0	0	0		0	0	0	0	0	0		0	0	0	0	0	0		0	0	0	0	0	0
0	0	0	0	0	0	0		0	0	0	0	0	0		0	0	0	0	0	0		0	0	0	0	0	0
0	0	0	0	0	0	0		0	0	0	0	0	0		0	0	0	0	0	0		0	0	0	0	0	0
0	0	0	0	0	0	0		0	0	0	0	0	0		0	0	0	0	0	0		0	0	0	0	0	0
0	0	0	0	0	0	0		0	0	0	0	0	0		0	0	0	0	0	0		0	0	0	0	0	0
0	0	0	0	0	0	0		0	0	0	0	0	0		0	0	0	0	0	0		0	0	0	0	0	0
0	0	0	0	0	0	0		0	0	0	0	0	0		0	0	0	0	0	0		0	0	0	0	0	0
0	0	0	0	0	0	0		0	0	0	0	0	0		0	0	0	0	0	0		0	0	0	0	0	0
0	0	0	0	0	0	0		0	0	0	0	0	0		0	0	0	0	0	0		0	0	0	0	0	0
0	0	0	0	0	0	0		0	0	0	0	0	0		0	0	0	0	0	0		0	0	0	0	0	0
0	0	0	0	0	0	0		0	0	0	0	0	0		0	0	0	0	0	0		0	0	0	0	0	0
0	0	0	0	0	0	0		0	0	0	0	0	0		0	0	0	0	0	0		0	0	0	0	0	0
0	0	0	0	0	0	0		0	0	0	0	0	0		0	0	0	0	0	0		0	0	0	0	0	0
0	0	0	0	0	0	0		0	0	0	0	0	0		0	0	0	0	0	0		0	0	0	0	0	0
0	0	0	0	0	0	0		0	0	0	0	0	0		0	0	0	0	0	0		0	0	0	0	0	0
0	0	0	0	0	0	0		0	0	0	0	0	0		0	0	0	0	0	0		0	0	0	0	0	0
0	0	0	0	0	0	0		0	0	0	0	0	0		0	0	0	0	0	0		0	0	0	0	0	0
0	0	0	0	0	0	0		0	0	0	0	0	0		0	0	0	0	0	0		0	0	0	0	0	0
0	0	0	0	0	0	0		0	0	0	0	0	0		0	0	0	0	0	0		0	0	0	0	0	0
0	0	0	0	0	0	0		0	0	0	0	0	0		0	0	0	0	0	0		0	0	0	0	0	0
0	0	0	0	0	0	0		0	0	0	0	0	0		0	0	0	0	0	0		0	0	0	0	0	0
0	0	0	0	0	0	0		0	0	0	0	0	0		0	0	0	0	0	0		0	0	0	0	0	0
0	0	0	0	0	0	0		0	0	0	0	0	0		0	0	0	0	0	0		0	0	0	0	0	0
0	0	0	0	0	0	0		0	0	0	0	0	0		0	0	0	0	0	0		0	0	0	0	0	0
0	0	0	0	0	0	0		0	0	0	0	0	0		0	0	0	0	0	0		0	0	0	0	0	0
0	0	0	0	0	0	0		0	0	0	0	0	0		0	0	0	0	0	0		0	0	0	0	0	0
0	0	0	0	0	0	0		0	0	0	0	0	0		0	0	0	0	0	0		0	0	0	0	0	0
0	0	0	0	0	0	0		0	0	0	0	0	0		0	0	0	0	0	0		0	0	0	0	0	0
0	0	0	0	0	0	0		0	0	0	0	0	0		0	0	0	0	0	0		0	0	0	0	0	0
0	0	0	0	0	0	0		0	0	0	0	0	0		0	0	0	0	0	0		0	0	0	0	0	0
0	0	0	0	0	0	0		0	0	0	0	0	0		0	0	0	0	0	0		0	0	0	0	0	0
0	0	0	0	0	0	0		0	0	0	0	0	0		0	0	0	0	0	0		0	0	0	0	0	0
0	0	0	0	0	0	0		0	0	0	0	0	0		0	0	0	0	0	0		0	0	0	0	0	0
0	0	0	0	0	0	0		0	0	0	0	0	0		0	0	0	0	0	0		0	0	0	0	0	0
0	0	0	0	0	0	0		0	0	0	0	0	0		0	0	0	0	0	0		0	0	0	0	0	0
0	0	0	0	0	0	0		0	0	0	0	0	0		0	0	0	0	0	0		0	0	0	0	0	0
0	0	0	0	0	0	0		0	0	0	0	0	0		0	0	0	0	0	0		0	0	0	0	0	0
0	0	0	0	0	0	0		0	0	0	0	0	0		0	0	0	0	0	0		0	0	0	0	0	0
0	0	0	0	0	0	0		0	0	0	0	0	0		0	0	0	0	0	0		0	0	0	0	0	0
0	0	0	0	0	0	0		0	0	0	0	0	0		0	0	0	0	0	0		0	0	0	0	0	0
0	0	0	0	0	0	0		0	0	0	0	0	0		0	0	0	0	0	0		0	0	0	0	0	0
0	0	0	0	0	0	0		0	0	0	0	0	0		0	0	0	0	0	0		0	0	0	0	0	0
0	0	0	0	0	0	0		0	0	0	0	0	0		0	0	0	0	0	0		0	0	0	0	0	0
0	0	0	0	0	0	0		0	0	0	0	0	0		0	0	0	0	0	0		0	0	0	0	0	0
0	0	0	0	0	0	0		0	0	0	0	0	0		0	0	0	0	0	0		0	0	0	0	0	0
0	0	0	0	0	0	0		0	0	0	0	0	0		0	0	0	0	0	0		0	0	0	0	0	0
0	0	0	0	0	0	0		0	0	0	0	0	0		0	0	0	0	0	0		0	0	0	0	0	0
0	0	0	0	0	0	0		0	0	0	0	0	0		0	0	0	0	0	0		0	0	0	0	0	0
0	0	0	0	0	0	0		0	0	0	0	0	0		0	0	0	0	0	0		0	0	0	0	0	0
0	0	0	0	0	0	0		0	0	0	0	0	0		0	0	0	0	0	0		0	0	0	0	0	0
0	0	0	0	0	0	0		0	0	0	0	0	0		0	0	0	0	0	0		0	0	0	0	0	0
0	0	0	0	0	0	0		0	0	0	0	0	0		0	0	0	0	0	0		0	0	0	0	0	0
0	0	0	0	0	0	0		0	0	0	0	0	0		0	0	0	0	0	0		0	0	0	0	0	0
0	0	0	0	0	0	0		0	0	0	0	0	0		0	0	0	0	0	0		0	0	0	0	0	0
0	0	0	0	0	0	0		0	0	0	0	0	0		0	0	0	0	0	0		0	0	0	0	0	0
0	0	0	0	0	0	0		0	0	0	0	0	0		0	0	0	0	0	0		0	0	0	0	0	0
0	0	0	0	0	0	0		0	0	0	0	0	0		0	0	0	0	0	0		0	0	0	0	0	0
0	0	0	0	0	0	0		0	0	0	0	0	0		0	0	0	0	0	0		0	0	0	0	0	0
0	0	0	0	0	0	0		0	0	0	0	0	0		0	0	0	0	0	0		0	0	0	0	0	0
0	0	0	0	0	0	0		0	0	0	0	0	0		0	0	0	0	0	0		0	0	0	0	0	0
0	0	0	0	0	0	0		0	0	0	0	0	0		0	0	0	0	0	0		0	0	0	0	0	0
0	0	0	0	0	0	0		0	0	0	0	0	0		0	0	0	0	0	0		0	0	0	0	0	0
0	0	0	0	0	0	0		0	0	0	0	0	0		0	0	0	0	0	0		0	0	0	0	0	0
0	0	0	0	0	0	0		0	0	0	0	0	0		0	0	0	0	0	0		0	0	0	0	0	0
0	0	0	0	0	0	0		0	0	0	0	0	0		0	0	0	0	0	0		0	0	0	0	0	0
0	0	0	0	0	0	0		0	0	0	0	0	0		0	0	0	0	0	0		0	0	0	0	0	0
0	0	0	0	0	0	0		0	0	0	0	0	0		0	0	0	0	0	0		0	0	0	0	0	0
0	0	0	0	0	0	0		0	0	0	0	0	0		0	0	0	0	0	0		0	0	0	0	0	0
0	0	0	0	0	0	0		0	0	0	0	0	0		0	0	0	0	0	0		0	0	0	0	0	0
0	0	0	0	0	0	0		0	0	0	0	0	0		0	0	0	0	0	0		0	0	0	0	0	0
0	0	0	0	0	0	0		0	0	0	0	0	0		0	0	0	0	0	0		0	0	0	0	0	0
0	0	0	0	0	0	0		0	0	0	0	0	0		0	0	0	0	0	0		0	0	0	0	0	0
0	0	0	0	0	0	0		0	0	0	0	0	0		0	0	0	0	0	0		0	0	0	0	0	0
0	0	0	0	0	0	0		0	0	0	0	0	0		0	0	0	0	0	0		0	0	0	0	0	0
0	0	0	0	0	0	0		0	0	0	0	0	0		0	0	0	0	0	0		0	0	0	0	0	0
0	0	0	0	0	0	0		0	0	0	0	0	0		0	0	0	0	0	0		0	0	0	0	0	0
0	0	0	0	0	0	0		0	0	0	0	0	0		0	0	0	0	0	0		0	0	0	0	0	0
0	0	0	0	0	0	0		0	0	0	0	0	0		0	0	0	0	0	0		0	0	0	0	0	0
0	0	0	0	0	0	0		0	0	0	0	0	0		0	0	0	0	0	0		0	0	0	0	0	0
0	0	0	0	0	0	0		0	0	0	0	0	0		0	0	0	0	0	0		0	0	0	0	0	0
0	0	0	0	0	0	0		0	0	0	0	0	0		0	0	0	0	0	0		0	0	0	0	0	0
0	0	0	0	0	0	0		0	0	0	0	0	0		0	0	0	0	0	0		0	0	0	0	0	0

## Sheet: Data corrected cropped
X	L1A1	L1A2	L1A3	L1A4	L1A5	L1A6		L2A1	L2A2	L2A3	L2A4	L2A5	L2A6		L3A1	L3A2	L3A3	L3A4	L3A5	L3A6		L4A1	L4A2	L4A3	L4A4	L4A5	L4A6
-3.6	0.37	1.16	0.44	-0.72	2.29	0		1.17	0.36	0.94	1.74	2.44	0		-0.8	-0.3	0.33	-0.2	-0.2	0		-0.26	0.19	1.17	-1.43	2.27	0
-2.7	-1.01	-1.8	-3.14	-3.54	-1.52	0		-3.77	-0.77	-3.11	-2.61	-2.15	0		-2.07	-2.24	-3.46	-3.28	-0.54	0		0.26	-3.69	0.03	-3.26	1	0
-1.8	0.08	-1.64	-1.48	0.01	-2.36	0		0	-0.56	-0.77	0.45	-0.92	0		4.41	2.55	3.15	3.03	2.31	0		0.31	0.52	3.21	2.89	2.69	0
-0.9	0.47	0.7	-0.03	-0.66	-1.06	0		-3.48	-3.4	-3.74	-3.55	-6.22	0		-0.85	-0.94	-1.6	-2.39	-1.41	0		-0.2	0.93	0.56	-0.81	-0.9	0
0	-1.85	1.13	-0.03	-0.98	0.96	0		-1.24	1.13	1.7	-2.35	-0.91	0		-1.73	0.68	0.81	-2.47	0.2	0		-0.64	-1.06	1.98	-2.07	1.3	0
0.9	-2.58	-0.78	1.7	-0.72	-1.25	0		-3.24	1.2	-0.94	0.28	-2.41	0		-1.62	0.8	-2.44	-3.02	-0.4	0		-2.37	-2.23	-0.58	-2.79	-1.46	0
1.8	-4.3	0.24	-3.72	-2.93	-2.67	0		-5.4	-1.22	-0.39	-1.88	-3.86	0		-0.24	-0.51	1.47	1.26	-0.5	0		-1.07	-2.68	-0.81	-2.34	-0.19	0
2.7	-1.9	-4.36	1.51	-2.58	0.39	0		-1.42	-2.68	-0.26	-2.43	-1.72	0		-0.43	-2.9	-3.04	-2.9	-2.1	0		-1.11	-0.56	-1.5	-2.81	0.28	0
3.6	-5.04	-2.13	-3.98	-6.23	-5.08	0		-7	-3.98	-1.23	-2.97	-4.89	0		-1.74	-2.71	-1.45	0.48	-3.44	0		2.28	-0.84	-0.98	-1.63	0.89	0
4.5	-0.2	0.3	2.22	0.27	1.85	0		-2.51	-2.34	0.47	-0.84	-0.6	0		1.76	1.22	-0.11	-0.56	0.5	0		0.58	-0.08	-0.05	0.03	1.72	0
5.4	1.17	-1.76	1.13	1.15	1.07	0		-0.62	-0.28	0.88	-2.21	-0.95	0		0.77	-0.45	0.26	-1.71	2.3	0		-0.36	-0.11	0.44	-0.91	3.13	0
6.3	-1.85	-4.01	-3.59	-2.83	-3.06	0		-1.33	2.41	0.05	-2.03	-1.29	0		2.56	1.9	0.86	-0.58	-0.13	0		-1.47	-2.49	-1.65	-3.01	-3.85	0
7.2	2.48	-1.86	1.07	-1.78	-1.69	0		0.44	-1.17	0.19	-3.94	-1.29	0		-2.92	-3.64	-1.71	-4.89	-1.13	0		-1.58	-1.09	-1.02	-3.76	1.16	0
8.1	6.61	6.72	3.51	2.19	-8.73	0		-4.62	-1.17	-3.14	-4.61	-8.35	0		-0.91	-1.01	-0.32	-1.9	-4.95	0		-4.46	-1.46	-1	-2.58	-7.02	0
9	26.73	17.84	13.73	8.93	-15.12	0		-1.11	1.71	0.29	2.42	-10.37	0		2.77	1.18	-0.41	3.1	-9.42	0		-14.39	-6.08	-6.15	-2.41	-18.98	0
9.9	36.32	24.16	17.6	11.56	-17.11	0		-5.04	1.81	-0.69	0.77	-14.94	0		-0.57	1.2	0.82	2.89	-11.26	0		-16.94	-5.66	-3.15	-2.43	-20.37	0
10.8	39.75	27.87	18.7	8.61	-22.25	0		-8.41	0.79	1.55	-1.85	-15.93	0		-5.31	-1.03	-0.28	1.53	-13.58	0		-16.42	-1.65	-1.74	1.67	-21.93	0
11.7	43.79	30.62	19.99	10.77	-20.14	0		-5.4	1.96	-1.27	2.54	-15.93	0		-6.76	-2.62	-4.98	0.23	-15.06	0		-18.38	-1.67	-1.36	1.99	-19	0
12.6	47.14	34.25	23.92	14.33	-15.58	0		-7.22	3.46	3.22	0.14	-10.56	0		-8.81	-2.83	0.45	-1.42	-12.92	0		-20.52	-2.44	-1.7	1.12	-21.48	0
13.5	47.52	34.26	23.57	17.98	-18	0		-3.07	2.59	2.9	4.55	-11.41	0		-5.74	-4.31	-0.07	3.67	-12.31	0		-21.1	-4.15	-3.82	-0.76	-19.99	0
14.4	43.45	32.31	21.07	12.3	-21.45	0		-4.82	3.91	3.65	3.34	-14.19	0		-9.19	-4.49	-2.43	-0.59	-15.56	0		-22.19	-6.68	-2.34	-1.2	-21.5	0
15.3	46.56	31.27	24.4	14.12	-18.95	0		-4.39	1.28	-0.89	2.44	-14.46	0		-8.67	-8.39	-3.96	-0.09	-15.02	0		-14.57	-3.11	-0.52	0.96	-18.67	0
16.2	46.45	31.07	22.34	12.46	-18.45	0		-4.55	4.24	4.62	2.15	-11.84	0		-6.81	-3.42	-2.45	0.26	-14.76	0		-17.7	-3.51	-3.71	-0.42	-23.23	0
17.1	45.4	33.73	22.41	13.61	-17.19	0		-5.66	6.65	1.97	3.2	-12.48	0		-5.61	0.53	0.41	1.74	-13.8	0		-15.54	-0.81	-0.97	1.55	-20.71	0
18	47.19	33.64	22.77	12.22	-20.26	0		-4.21	5.15	3.78	2.25	-12.41	0		-8.94	-3.62	-2.21	-1.66	-13.61	0		-20.23	-4.28	-2.44	-1.8	-22.25	0
18.9	50.29	33.69	25.47	16.12	-17.66	0		-0.75	6.07	4.78	8.14	-10.03	0		-6.54	-1.29	1.39	3.54	-13.7	0		-19.9	-2.96	-1.69	-1.29	-22.43	0
19.8	51.4	35	23.05	17.58	-17.62	0		-0.81	6.39	3.79	3.92	-12.75	0		-7.5	-1.88	-3.51	-0.94	-13.61	0		-17.15	-1.64	-1.36	-0.64	-19.86	0
20.7	50.33	32.71	23.08	14.78	-18.64	0		-4.18	4.75	4.37	2.09	-11.09	0		-4.93	-0.31	-0.66	2.09	-9.7	0		-16.72	-2.46	0.2	-0.37	-18.87	0
21.6	50.91	35.44	26.88	12.24	-16.45	0		-0.06	4.72	6.2	4.47	-12.59	0		-2.02	0.84	1.4	5.5	-10.76	0		-17.91	-2.58	-2.14	2.27	-20.17	0
22.5	46.84	33	22.09	11.18	-20.43	0		-4.46	1.82	1.26	-0.89	-15.18	0		-5.52	-4.97	-1.51	0.69	-14.04	0		-15.53	-0.47	0.48	2.79	-17.98	0
23.4	49.01	35.66	25.67	14.67	-18.85	0		-4.38	3.19	4.6	1.11	-14.11	0		-6.18	-1.35	-0.07	4.08	-11.11	0		-16.78	-0.52	-1.54	2.72	-19.08	0
24.3	49.04	33.78	22.33	14.63	-18.49	0		-0.18	6.16	3.66	3.04	-10.98	0		-2.17	4.77	0.48	4.59	-11.79	0		-17.94	-1.64	-0.27	-0.21	-19.74	0
25.2	50.12	37.43	26.78	14.29	-19.89	0		-0.56	6.46	5.4	3.26	-11.59	0		-4.38	-1.1	0.23	1.66	-12.43	0		-17.73	-3.8	-2.24	-1.59	-22.56	0
26.1	47.87	36.75	25.93	14.41	-17.16	0		-4.73	4.54	2.33	2.78	-12.88	0		-7.09	-2.64	-1.62	0.82	-14.35	0		-16.52	-1.48	-0.01	-2.66	-22.43	0
27	47.61	34.97	27.41	16.63	-17.66	0		-3.94	4.5	3.84	4.45	-13.14	0		-6.23	-4.53	1.01	2.4	-13.91	0		-19.09	-4.92	-2.19	-2.57	-23.5	0
27.9	47.88	31.8	23.04	12.83	-22.54	0		0.77	5.45	5.38	4.41	-13	0		-3.85	-1.33	-0.57	0.25	-11.95	0		-17	-3.83	-2.16	-3.03	-21.17	0
28.8	48.74	35.47	24.4	13.81	-18.7	0		-4.26	2.66	3.66	-1.21	-14.01	0		-4.74	-0.62	0.99	-0.41	-11.04	0		-16.33	-1.2	-2.7	0.37	-20.06	0
29.7	49.47	34.98	25.75	12.65	-19.57	0		-4.41	2.25	1.45	3.22	-14.52	0		-5.87	-1.33	-1.81	0.32	-11.77	0		-17.25	-3.17	-1.86	-0.61	-21.63	0
30.6	49.5	34.77	23.25	14.32	-17.48	0		-1.07	6.83	4.05	4.98	-11.1	0		-9.29	-4.74	-2.11	0.29	-18.09	0		-18.34	-4.76	-5.27	-3.3	-26.66	0
31.5	53.03	37.25	26.49	10.44	-15.45	0		-3.62	4.3	2.47	0.67	-14.01	0		-6.41	-2.93	-1.84	1.76	-14.06	0		-15.7	-1.59	-1.08	-0.28	-21.71	0
32.4	45.23	33.18	18.73	12.92	-19.15	0		-7.65	5.31	1.16	2.49	-12.4	0		-7.63	-2.84	-1.37	1.22	-13.12	0		-15.43	-3.29	-3.95	1.48	-22.41	0
33.3	48.53	35.58	26.03	12.8	-17.71	0		-3.38	6.17	3.26	-0.88	-13.99	0		-7.47	-4.54	-3.57	-1.73	-16.19	0		-13.74	-3.19	-1.93	1.92	-22.53	0
34.2	49.91	33.63	24.42	17.15	-17.93	0		-3.9	2.04	2.47	1.08	-13.6	0		-5.52	-1.7	-0.16	0.16	-10.55	0		-12.34	-0.15	1.82	-0.02	-19.37	0
35.1	50.72	34.9	22.77	13.8	-19.71	0		-0.78	5.35	4.8	3.14	-13.73	0		-7	-2.91	-1.1	0.64	-12.26	0		-17.44	-2.64	-3.06	-1.55	-21.41	0
36	49.75	33.53	22.29	13.99	-17.48	0		-1.26	6.5	5.1	2.59	-11.08	0		-2	2.64	3.02	4.64	-9.46	0		-14.63	0.75	-2.01	-0.2	-18.93	0
36.9	48.38	32.29	22.51	9.66	-20.63	0		-4.74	3.21	1.05	-0.84	-14.72	0		-6.96	-2.87	0.02	1.19	-11.46	0		-20.04	-4.97	-2.69	-1.13	-23.09	0
37.8	45.87	32.37	20.82	10.32	-19.82	0		-4.75	4.65	3.26	5.08	-12.42	0		-8.43	-1.64	0.25	3.4	-14.47	0		-18.39	-6.15	-2.96	-4.69	-24.55	0
38.7	50.35	36.59	26.02	15.25	-18.98	0		-4.15	4.36	0.27	2.16	-15.05	0		-4.8	-3.21	-2.72	0.67	-14.49	0		-15.62	-3.22	-4.78	-0.24	-22.8	0
39.6	48.88	35.61	23.7	13.79	-20.32	0		-1.39	6.46	4.29	5.06	-13.51	0		-7.32	-2.43	-0.19	2.03	-11.94	0		-16.78	-4.05	-4.13	-1.34	-20.12	0
40.5	49.37	32.21	25.98	13.23	-17.1	0		-1.87	5.79	3.78	5.62	-11.9	0		-4.65	0.51	-0.81	5.61	-11.65	0		-18.85	-6.33	-6.9	-3.75	-25.54	0
41.4	47.66	33.02	24.61	13.19	-16.71	0		-2.17	3.55	2.18	2.86	-11.04	0		-6.28	-2.35	-0.89	1.27	-11.11	0		-16.31	-3.27	-3.94	-4.38	-23.37	0
42.3	49.29	36.55	25.01	13.95	-19.53	0		-6.5	4.91	5.32	2.39	-14.83	0		-8.68	-2.68	-0.81	3.14	-13.6	0		-18.32	-4.19	-4.49	-1.4	-25.3	0
43.2	46.21	30.8	20.61	12.03	-22.3	0		-3.19	3.33	-0.28	2.7	-14.22	0		-6.33	-3.88	-2.72	-0.17	-14.44	0		-20.08	-3.63	-2.15	-2.57	-22.02	0
44.1	48.49	36.74	26.64	14.7	-15	0		-4.44	2.97	1.59	2.48	-9.84	0		-5.13	0.85	1.02	1.94	-9.69	0		-15.01	0.74	-1.95	-2.55	-21.24	0
45	45.57	33.21	20.46	11.92	-17.24	0		-6.06	1.3	1.98	0.91	-10.83	0		-5.55	-4.39	0.2	1.26	-10.68	0		-14.61	-2.13	-1.88	-0.62	-21.9	0
45.9	46.25	34.82	20.75	10.21	-20.45	0		-5.6	3	1.52	-0.26	-15.82	0		-7.25	-4.03	-0.54	2.98	-12.34	0		-20.65	-6.05	-7.03	-4.82	-26.26	0
46.8	49.12	34.47	26.07	14.89	-16.5	0		0.52	6.93	4.32	4.96	-10.1	0		-4.14	-1.36	0.32	2.79	-14.48	0		-17.58	-5.23	-3.08	-2.59	-25.09	0
47.7	45.61	35.7	23.83	13.29	-19.28	0		-1.36	5.7	6.89	3.08	-11.89	0		-6.81	-2.14	-1.04	2.1	-12.71	0		-16.32	-2.34	-1.92	-0.56	-18.39	0
48.6	48.59	34.39	26.01	13.36	-16.33	0		-5.18	2.44	1.95	0.38	-12.57	0		-6	-1.61	-0.28	2.59	-11.6	0		-15.65	-1.9	-0.91	-0.97	-20.97	0
49.5	49.99	35.73	26.33	14.8	-20.62	0		-1	5.17	6.29	5.06	-10.83	0		-8.2	-3.47	-3.19	0.89	-13.4	0		-18.53	-5.24	-5.84	-2.96	-25.16	0
50.4	48.01	35.54	25.11	14.63	-17.61	0		-1.96	3.24	2.33	3.31	-12.43	0		-6.57	-3.68	-1.21	-1.69	-15.45	0		-16.72	-3.94	-3.18	-3.32	-23.06	0
51.3	45.39	35.24	24.15	12.33	-16.34	0		-4.85	8.11	4.23	3.94	-11.7	0		-6.61	0.25	1.39	2.79	-12.09	0		-17.48	-4.29	-5.67	-2.65	-25.25	0
52.2	48.58	35.24	21.7	14.57	-16.05	0		-3.42	4.59	1.79	3.1	-12.03	0		-5.81	-3.18	-1.32	1.91	-14.56	0		-14.22	-2.62	-2.97	-1.24	-24.12	0
53.1	46.56	33.9	25.19	13.38	-18.18	0		-3.28	4.43	5.57	4.78	-12.91	0		-8.14	-4.71	-2.58	1.01	-14.15	0		-16.34	-3.2	-3.1	-5.11	-21.7	0
54	47.23	34.56	25.35	13.51	-20.47	0		-2.78	5.1	1.97	6.01	-10.95	0		-5.01	-2.52	-0.76	2.04	-9.04	0		-14	-2.14	-0.39	-2.45	-22.68	0
54.9	51.76	35.16	25.2	16.64	-16.24	0		-1.69	7.15	5.6	4.88	-10.14	0		-7.87	0.29	0.14	2.18	-12.9	0		-13.2	-3.19	-1.25	-1.76	-22.09	0
55.8	47.84	34.4	23.75	8.64	-19.29	0		-4.66	5.1	2.09	-0.59	-11.26	0		-9.98	-3.1	-1.2	1.04	-12.25	0		-17.44	-4.53	-5.63	-4.12	-23.8	0
56.7	48.16	34.73	25.29	15.13	-18.77	0		-0.78	3.96	5.92	3.03	-11.8	0		-4.57	1.22	3.37	2.92	-8.24	0		-15.62	-2.97	-2.64	-4.46	-23.35	0
57.6	47.8	35.6	25.07	14.37	-17.59	0		-3.77	3.45	1.88	2.33	-13.39	0		-7.44	-2.97	-1.21	0.17	-10.94	0		-16.67	-4.75	-4.39	-3.46	-23.46	0
58.5	47.95	32.06	23.64	11.37	-17.9	0		-1.02	4.99	3.21	0.2	-10.6	0		-3.54	0.83	3.14	0.66	-10.06	0		-15.05	-3.32	-1.7	-5.83	-23.43	0
59.4	49.4	36.01	25.42	19.25	-15.13	0		-1.44	5.5	2.47	2.71	-11.31	0		-6.78	-3.31	-2.66	0	-11.92	0		-19.84	-9.56	-7.36	-6.28	-27.08	0
60.3	47.45	37.38	25.16	12.75	-17.83	0		-3.47	5.41	0.55	2.04	-12.83	0		-8.92	-2.77	-1.4	2.46	-10.53	0		-14.99	-3.52	-1.41	-3.46	-22.65	0
61.2	52.27	37.69	25.04	16.4	-16.6	0		-0.93	8.72	5.49	4.04	-9.76	0		-7.06	-0.83	-1.4	-0.25	-14.21	0		-13.27	-2.43	-3.61	-2.4	-25.03	0
62.1	46.32	33.57	23.82	11.08	-21.8	0		-4.78	0.19	2.12	-1.16	-15.33	0		-9.91	-4.49	-3.99	-0.71	-14.25	0		-14.11	-3.84	-3.32	-2.91	-24.74	0
63	49.4	36.36	23.35	13.28	-20.29	0		-0.18	4.42	5.09	3.75	-14.4	0		-8.74	-3.64	-0.74	-0.37	-15.71	0		-15.87	-4.67	-6.51	-4.29	-27.96	0
63.9	48.43	33.96	23.03	13.64	-17.35	0		-1.82	4.45	3.55	1.77	-13.57	0		-8.31	-4.82	-0.58	1.57	-12.76	0		-12.72	-7.4	-2.05	-6	-23.65	0
64.8	45.93	31.47	23.86	14.38	-22.22	0		-3.54	5.95	3.73	2.19	-12.92	0		-6.06	-1.96	-0.61	2.13	-13.26	0		-14.17	-4.36	-4.56	-0.73	-24.69	0
65.7	46.37	35.51	21.88	13.27	-17.69	0		-5.89	2.49	0.69	0.31	-11.35	0		-5.78	-1.27	-1.17	2.96	-10.88	0		-13.44	-2.09	-4.54	-2.77	-23.82	0
66.6	47.6	32.5	24.44	14.36	-17.86	0		-0.64	6.69	5.61	5.45	-10	0		-5.94	-0.36	0.14	2.46	-11.09	0		-15.88	-7.66	-4.94	-3.89	-25.67	0
67.5	51.16	35.97	25.66	13.37	-18.57	0		-4.93	6	-0.14	-0.15	-16.29	0		-10.3	-1.37	-3.19	-2.33	-12.9	0		-13.71	-4.95	-4.24	-5.82	-24	0
68.4	47.51	35.63	24.4	13.05	-20.23	0		0.54	6.35	4.89	3.1	-12.89	0		-4.69	-2.58	1.02	2.65	-12.01	0		-14.39	-6.27	-6.1	-4.61	-28.4	0
69.3	47.93	33.12	26.31	10.8	-20.53	0		-3.68	3.87	3.7	-0.74	-14.88	0		-7.99	-0.69	-0.41	-0.45	-14.27	0		-11.87	-5.24	-6.68	-5.86	-27.55	0
70.2	48.42	35.69	26.11	15.57	-17.37	0		-1.59	5.83	5.94	1.97	-9.91	0		-11.52	-1.79	-3.63	-4.34	-11.25	0		-16.19	-4.91	-6.4	-7.03	-23.93	0
71.1	46.25	31.93	21.29	11.67	-21.59	0		-4.26	6.11	4.11	0.8	-13.11	0		-6.81	1.88	0.14	1.71	-10.63	0		-10.48	-2.76	-3.46	-3.32	-23.77	0
72	47.62	34.26	22.33	13.18	-18.86	0		-5.42	0.75	-1.12	1.87	-14.42	0		-9.43	-1.66	-2.82	2.13	-12.21	0		-14.98	-3.86	-6.65	-5.41	-25.21	0
72.9	46.41	33.49	23.77	10.77	-21.93	0		0.16	6.95	3.97	3.12	-11.06	0		-8.49	-0.62	-2.11	-1.78	-12.6	0		-13.68	-3.01	-5.02	-8.5	-28.47	0
73.8	44.86	33.05	21.95	11.12	-21.02	0		-0.35	6.2	3.57	6.16	-10.18	0		-6.78	-2.65	-2.01	1.22	-10.63	0		-9.52	-1.98	-3.74	-4.48	-23.34	0
74.7	46.52	31.79	21.75	9.57	-20.55	0		-4.54	2.24	1.45	0.48	-12.67	0		-10.61	-3.44	-3.61	-0.55	-11.9	0		-14.03	-5.94	-8.91	-5.17	-25	0
75.6	49.2	37.12	26.32	12.5	-15.17	0		1.35	6.54	6.53	5.64	-11.32	0		-6.06	-1.57	2.4	1.29	-8.88	0		-10.63	-1.47	-0.97	-4.23	-22.83	0
76.5	48.02	34.79	25.2	12.47	-20.42	0		1.95	4.05	5.32	3.45	-11.63	0		-7.7	-3.72	0.7	0.19	-10.92	0		-10.24	-6.2	-1.99	-5.21	-27.27	0
77.4	47.36	37.26	22.76	13.08	-15.33	0		-0.66	6.5	5.37	4.29	-8.65	0		-8.41	-1.69	1.21	0.53	-9.27	0		-11.25	-5.38	-5.33	-8.2	-26.48	0
78.3	46.79	33.39	21.82	11.82	-18.66	0		-0.37	4.61	4.66	4.32	-9.4	0		-5.75	-2.47	1.13	1.4	-10.28	0		-10.06	-3.64	-2.32	-3.29	-23.08	0
79.2	47.45	34.43	22.21	13.56	-20.35	0		-2.04	4.83	4.06	3.46	-11.7	0		-5.46	-1.41	-0.33	-0.35	-10.63	0		-10.88	-3.83	-4.88	-4.56	-23.38	0
80.1	44.11	33.86	20.45	10.9	-19.92	0		-5.85	3.78	1.73	2.11	-15.3	0		-6.04	-1.39	2.87	2.04	-14.87	0		-10.11	-4.69	-5.34	-5.96	-27.85	0
81	45.4	34.47	24.4	14.57	-19.96	0		1.04	6.34	6.48	3.49	-9.46	0		-7.2	-2.5	0.15	1.08	-11.92	0		-10.92	-6.84	-5.96	-5.58	-24.38	0
81.9	16.03	15.6	8.76	5.21	-16.01	0		-0.56	1.69	2.91	-1.38	-11.32	0		-2.78	-1.87	-1.22	-3.42	-12.08	0		-0.77	-3.34	-6.3	-7.59	-21.36	0
82.8	3.27	5.52	2.38	-0.55	-9.17	0		2.13	2.97	0.5	0.68	-4.34	0		-2.76	1.66	3.95	0.55	-1.07	0		4.58	-0.57	-1.8	-8.59	-10.28	0
83.7	-1.49	-0.08	-1.19	-1.21	-8.02	0		2.96	-0.29	0.55	-1.33	-4.84	0		-2.1	-0.95	0.81	-2.16	-3.55	0		7.37	-3.1	-3.82	-7.63	-9.19	0
84.6	-2.06	1.59	-2.33	-3.35	-4.91	0		0.46	1.81	-1.46	-1.04	-3.15	0		-2.24	1.05	0.24	-1.2	0.88	0		4.91	-1.62	-5.34	-8.21	-6.36	0
85.5	-0.57	-1.14	-0.8	-1.92	-4.29	0		-0.84	-1.38	0.39	-3.08	-3.77	0		1.68	3	4.97	-0.59	1.84	0		5.48	-3.28	-4.72	-6.67	-8.53	0
86.4	-1.85	1.43	-2.21	-3.69	-5.65	0		1.57	-0.17	-1.27	-0.39	-4.33	0		0.07	2.81	3.8	1.23	3.29	0		6.16	-2.46	-4.52	-7.61	-5.74	0
87.3	-1.31	-0.65	-2.17	-0.7	-4.57	0		3.26	-0.54	0.01	1.91	-3.26	0		-2.98	-0.08	0.53	-2.46	-1.99	0		8.24	-0.5	-4.28	-9.21	-8.65	0
88.2	0.56	0.73	-0.18	-0.53	-3.14	0		4.07	-0.23	1.76	-0.82	-4.12	0		-1.94	0.67	0.74	-1.63	-1.33	0		8.43	-1.98	-5.04	-6.42	-5.78	0
89.1	-3.09	-2.17	-3.49	-4.83	-5.96	0		3.42	-0.52	-3.1	-1.21	-1.14	0		-0.7	0.05	-1.88	-4.57	1.09	0		7.75	-2.53	-5.4	-11.04	-8.27	0
90	-3.24	-2.77	-0.12	-2.1	-2.74	0		1.41	1.55	0.38	-2.3	-2.36	0		-0.9	1.38	2.02	-2.31	-0.84	0		8.26	-3.81	-6.14	-11.41	-7.46	0
90.9	-1.48	0.05	-2.95	1.16	-2	0		0.87	-2.99	-4.62	-4.21	-7.46	0		-0.51	0.23	-1.97	-4.25	-2.27	0		8.53	-4.62	-4.01	-9.29	-8.25	0
91.8	-1.78	0.87	-1.77	-3.44	-2.15	0		-0.8	-1.24	-1.79	-4.2	-3.22	0		-2.45	0.69	1.41	-1.83	0.88	0		2.81	-4.24	-8.55	-9.89	-7.75	0
92.7	-1.37	-1.11	-0.28	-1.97	-2.5	0		4.66	0.84	2.26	1.43	-1.83	0		-2.79	-2.56	-0.84	-4.49	-1.98	0		5.36	-5.75	-9.45	-12.61	-10.12	0
93.6	-1.12	-1.55	-1.99	-3.03	-0.63	0		2.4	2.29	1.91	-0.74	-2.11	0		-1.84	-0.03	3.5	-2.73	0.92	0		8.17	-2.66	-4.28	-8.53	-5.89	0
94.5	-3.31	0.37	-2.73	-1.03	-1.47	0		2.76	2.87	-0.58	-1.6	-3.16	0		-0.49	-0.6	-1.57	-3.15	-3.58	0		10.22	-4.96	-6.96	-9.22	-8.4	0
95.4	-5.82	1.41	0.4	-2.92	-0.65	0		5	0.72	3.02	0.6	-2.14	0		4.48	-1.66	1.89	-0.59	-1.47	0		9.13	-2.26	-4.69	-7.58	-5.77	0
96.3	-2.99	0.7	-3.28	-3.37	-2.82	0		1.65	2.9	-2.91	-1.37	1.38	0		-1.41	4.21	1.29	-2.85	3.08	0		9.05	1.26	-1.79	-8.33	-7.71	0
97.2	-5.62	-2.03	-5.35	-4.76	-1.7	0		-0.4	2.36	-1.93	-3.1	-1.52	0		-2.3	0.78	0.44	-2.5	-0.61	0		7.8	-1.53	-1.97	-7.32	-5.75	0
98.1	-3.41	-0.32	-3.01	-2.58	-3.37	0		3.04	-0.03	-1.46	-2.78	-0.73	0		-2.01	-1.97	-1.62	-3.9	-0.8	0		8.56	-1.71	-5.75	-8.36	-5.26	0
99	-2.62	-0.55	-1.94	-4.54	-0.88	0		1.66	3.23	-0.17	-0.28	0.23	0		-4.09	1	-0.44	-4.05	-1.56	0		7.66	-0.48	-4.65	-8.51	-7.36	0
99.9	-2.87	-2.93	-5.15	-4.49	-1.87	0		3.61	1.43	-0.3	-3.74	-1.04	0		-5.55	-2.21	-1.48	-6.32	-4.81	0		5.78	-2.74	-5.46	-9.01	-6.95	0
100.8	-7.7	-4.1	-4.25	-7.51	-6.11	0		-0.03	-1.03	-3.53	-3.99	-4.56	0		-4.47	-1.44	-2.58	-4.19	0	0		5.59	-2.71	-3.73	-9.98	-5.4	0
101.7	-3.52	-3.66	-3.01	-3.09	-2.3	0		2.97	1.14	0.42	-0.65	0.7	0		-0.8	1.31	2.18	-2	0.95	0		7.83	-1.85	-5.75	-9.22	-5.67	0
102.6	-4.98	-3.77	-2.33	-4.37	-3.82	0		4.2	3.72	2.29	-1.08	-0.28	0		0.31	1.89	0.92	0.91	3.38	0		5.61	-3	-3.49	-7.79	-7.36	0
103.5	-6.91	-3.86	-6.45	-9.2	-3.82	0		-0.5	-0.53	-4.18	-4.07	-4.47	0		-1.44	1.09	1.44	-0.05	-0.61	0		8.24	1	-2.84	-5	-5.18	0
104.4	-1.42	-0.1	-1.1	-2.18	1.24	0		3.83	0.91	-0.67	-0.57	-1.97	0		-1.72	1.63	1.11	-1.14	1.33	0		8.98	-0.85	-3.04	-6.88	-2.47	0
105.3	-2.07	0.68	-1.85	-0.38	0.32	0		4.52	1.56	-2.85	-1.18	-0.26	0		-2.25	-1.89	-3.29	-3.63	-0.71	0		5.83	-4.94	-8.54	-9.9	-8.96	0
106.2	-1.83	4.03	0.83	2.21	4.95	0		2.75	-1.15	-1.82	-0.66	-1.94	0		-2.37	-2.86	-2.87	-3.13	-2.31	0		7.23	-1.94	-5.35	-7.24	-6.97	0
107.1	-5.47	-1.85	-2.43	-4.37	-1.23	0		0.15	-1.35	-2.44	-3.31	-4.7	0		-3.46	-1.56	-0.02	-5.65	-2.85	0		7.78	-3.78	-3.85	-8.87	-6.63	0
108	-2.59	3.03	3.21	1.91	2.11	0		4.07	0.03	2.08	-1.55	-0.75	0		-2.71	-2.23	-1.4	-4.51	-0.97	0		8.68	-1.84	-5.47	-8.96	-8.13	0
108.9	-1.69	3.55	0.12	-0.09	2.26	0		0.08	-1.44	-4.02	-2.55	-2.3	0		-3.71	-0.64	-4.64	-2.26	0.09	0		6.68	-1.53	-4.24	-7.3	-1.37	0
109.8	-1.72	0.22	-2.34	-1.57	-0.14	0		4.3	0.97	0.42	0.89	1.17	0		0.56	1.63	0.95	3.7	0.51	0		8.91	-2.11	-3.76	-7.4	-5.18	0
110.7	-5.55	-2.26	-2	-4.69	-2.4	0		2.41	1.28	0.57	-1.22	-3.52	0		-2.34	-0.25	-1.29	-2.51	-0.09	0		7.32	-2.26	-5.72	-6.81	-5.61	0
111.6	-0.77	0.46	1.09	1.34	0.93	0		2.58	3.02	1.75	-2.3	1.33	0		-3.31	1.72	0.32	-3.7	2.87	0		12.66	0.06	-2.14	-5.28	-2.98	0
112.5	-4.43	0.53	0.02	-2.19	1.93	0		1.62	3.05	0.7	-1.88	-1.35	0		-3.23	0.24	-1.43	-4.66	-0.78	0		8.13	-1.68	-7.45	-7.18	-4.24	0
113.4	-5.02	-0.56	-2.82	-2.17	-1.75	0		5.11	4.64	0.27	-1.39	0.26	0		-1.13	1.43	2.01	-2.53	0.76	0		8.85	-1.29	-2.49	-7.17	-2.57	0
114.3	-4.74	2.32	-1.33	-3.03	-1.01	0		-0.36	-0.75	-3.94	-6.73	-5.27	0		-2.18	0.53	-0.84	-3.12	-0.06	0		9.65	1.75	-0.99	-4.16	-4.95	0
115.2	0.77	0.8	-0.33	3.46	2.94	0		2.99	2.64	-0.95	2.12	0.57	0		-3.34	1.3	-0.86	-1.19	0.99	0		7.86	-1.22	-3.62	-7.73	-6.65	0
116.1	-6.3	-0.68	-1.07	-1.2	-2.68	0		-0.05	-0.83	-0.28	-1.01	-5.61	0		-1.58	0.27	0.05	-3.01	0.29	0		5.37	-3.5	-6.9	-10.34	-7.37	0
117	-4.44	-2.02	-3.48	-4.81	-4.31	0		3.06	-0.06	-1.17	-2.76	-4.73	0		-4.16	-2.16	-1.95	-2.62	-4.34	0		5.69	-4.82	-4.79	-6.96	-7.11	0
117.9	-10.08	-5.74	-7.97	-8.75	-4.85	0		1.78	-2.5	-2.65	-5.72	-6.02	0		-1.81	-1.91	0.27	-2.59	-2.84	0		10.1	-1.72	-0.52	-4.52	-5.04	0
118.8	0.78	2.29	3.21	1.48	0.26	0		4.26	3.97	1.79	-2.19	-2.43	0		0.06	4.73	3.5	-2.35	1.13	0		6.41	-1.21	-4.22	-8.45	-4.74	0
119.7	-2.24	-2.61	-0.93	-3.83	-2.57	0		4.12	2.61	0.92	-2.67	-2.71	0		-4.37	-2.08	-0.77	-4.26	-1.78	0		6.37	-4.62	-6.85	-9.08	-4.89	0
120.6	-3.65	-0.93	0.14	1.29	-0.19	0		2.48	1.33	-0.6	-0.57	-3.85	0		-3.4	2.65	0.58	-2.87	-1.05	0		10.38	-1.85	-3.27	-9.56	-3.14	0
121.5	-0.83	2.83	-0.2	1.14	-0.11	0		2.84	0.85	-0.65	-0.97	-0.89	0		-0.17	2.15	1.02	-0.08	2.4	0		10.23	0.41	-5.22	-8.69	-3.86	0
122.4	-7.83	-4.72	-5.58	-5.53	-5.44	0		-0.11	-1.46	-1.38	-2.47	-3.78	0		-3.62	0.33	-1.67	-5.08	-2.49	0		10.38	-0.11	-3.33	-7.88	-4.58	0
123.3	-5.21	-0.49	0.18	1.57	2.29	0		1.41	-0.54	0.59	-0.43	-0.06	0		-0.24	2.47	3.03	-0.24	4.53	0		7.08	0.06	-2.61	-8.04	-5.74	0
124.2	-5.35	-2.61	-3.38	-4.86	-4.26	0		3.32	1.02	-0.95	-4.73	-2.86	0		-0.87	0.23	0.67	-3.87	0.47	0		8.42	-1.58	-5.36	-9.03	-7.17	0
125.1	-7.01	-4.76	-4.84	-5.44	-1.18	0		-0.15	-2.6	-4.16	-3.91	-4.48	0		-4.19	-4.12	-2.69	-3.57	-2.1	0		7.4	-3.13	-1.81	-7.37	-4.15	0
126	-4.81	-2.83	-2.26	-3.59	0.39	0		1.52	0.69	0.31	-2.06	-2.87	0		-3.97	-0.38	0.44	-3.81	-0.19	0		3.22	-2.88	-6.66	-11.26	-6.92	0
126.9	-3.3	0.21	0.51	0.38	1.29	0		1.19	0.43	-0.78	-1.37	-1.16	0		-6.06	-3.81	-2.78	-5.09	-0.75	0		5.64	-5.12	-6.25	-10.85	-5.86	0
127.8	-4.76	-3.25	-1.54	-3.5	-2.32	0		-1.68	-1.7	-0.35	-1.31	-1.83	0		-2.8	-0.63	1.36	-2.79	1.12	0		7.23	-4.18	-4.76	-11.5	-6.52	0
128.7	-6.28	-1.31	-4.22	-6.63	-2.62	0		1.05	-0.19	-1.32	-5.43	-1.98	0		-2.56	-2.32	-1	-3.29	0.25	0		9.05	-0.59	-2.79	-4.64	-5.44	0
129.6	-5.64	-1.63	-1.11	-5.06	-3.61	0		1.84	-0.51	-1.65	-4.07	-4.66	0		-1.06	1.48	-2.78	-2.19	0.01	0		9.72	0.19	-2.52	-5.95	-4.31	0
130.5	-3.17	-0.29	2.09	-0.52	3.38	0		2.64	0.19	-0.74	-4.21	-0.02	0		-0.3	-1.16	1.49	-3.49	-0.15	0		7.93	-4.8	-4.66	-9.49	-6.97	0
131.4	-2.06	0.25	-2.85	-3.1	-0.56	0		1.83	0.11	-0.53	-1.31	-3.71	0		-4.66	-0.55	0.06	-1.19	1.96	0		5.53	-3.08	-4.85	-8.2	-4.84	0
132.3	-6.37	-2.97	-4.16	-4.78	-3.64	0		3.35	1.02	-3.52	-3.18	-3.08	0		-0.94	1.09	-1.59	-1.23	-0.27	0		9.55	-2.01	-4.24	-6.46	-5.84	0
133.2	-3.4	-1.15	-4.28	-5.28	-0.49	0		2.7	1.8	0.36	-4.09	-0.95	0		-4.13	1.1	-2.29	-4.46	-1.42	0		6	0.61	-5.29	-7.11	-6.57	0
134.1	-4.99	-1.78	-0.79	-4.08	-3.11	0		-1.26	-2.28	-3.11	-6.45	-5.57	0		-2.16	0.71	-1.5	-3.64	-0.89	0		9.37	-0.31	-5.26	-5.33	-6.08	0
135	-6.33	-0.23	-4.09	-5.96	-3.84	0		0.82	0.92	-0.53	-6.9	-4.66	0		0.31	-1.36	0.88	-3.76	2.28	0		8.14	-1.9	-2.78	-6.68	-4.39	0
135.9	-8.97	-2.47	-4.35	-3.7	-3.23	0		-0.22	0.29	-0.02	-2.88	-5.34	0		-1.59	0.68	-0.39	-2.27	-0.27	0		10.41	-2.3	-0.63	-6.42	-3.94	0
136.8	-4.11	-0.93	-0.57	-3.42	-1.59	0		0.91	1.18	0.21	-1.21	-1.19	0		-1.68	-1.82	-2.93	-2.39	-0.38	0		10.64	-1.11	-0.75	-7.73	-1.85	0
137.7	-3.46	-2.1	-3.05	-4.18	-0.97	0		4.66	2.21	-2.52	-0.19	-1.37	0		-0.92	1.32	-0.08	-0.36	0.59	0		6.94	-3.03	-2.3	-8.01	-5.04	0
138.6	-3.52	-0.64	-1.82	-2.53	1.05	0		1.37	2.46	2.5	0.71	-3.15	0		-2.31	-0.08	1.71	-2.32	0.17	0		5.5	-6.31	-4.6	-11.38	-5.94	0
139.5	-5.61	-3.91	-0.03	-7.06	-1.49	0		-1.78	-1.7	-1.5	-7.68	-5.53	0		-3.73	-2.41	-2.02	-6.66	-3.01	0		6.84	-1.96	-4.6	-10.42	-5.94	0
140.4	-9.48	-3.71	-4.25	-7.08	-5.14	0		1.53	1.84	-0.39	-3.93	-4.81	0		-0.46	-0.36	-1.58	-4.77	-1.88	0		8.02	-3.7	-5.46	-9.46	-6.8	0
141.3	-5.36	-0.92	-0.88	-1.62	-0.59	0		0.65	2.37	0.09	-1.28	-1.93	0		-2.8	-2.33	-1.59	-3.82	-2.2	0		5.26	-6.23	-7.41	-11.31	-8.35	0
142.2	-3.8	-1.5	-2.98	-1.96	-1.15	0		3.46	1.83	3.62	-0.84	0.91	0		0.44	5.55	5.33	-0.93	3.06	0		6.25	-4.07	-5.92	-9.76	-5.3	0
143.1	-2.97	0.15	4.66	0.23	-0.81	0		2.79	0.6	-0.19	-2.44	-3.11	0		-0.8	1.68	2.41	-1.55	1.71	0		8.33	-2.25	-3.47	-7.23	-7.18	0
144	-6.65	-2.05	-2.17	-4.43	-1.49	0		0.31	0.53	-0.65	-2.7	-3.93	0		-3.44	1.37	0.43	-4.72	-2.05	0		9.06	1.59	-0.39	-4.75	-4.12	0
144.9	-1.62	1.76	1	-1.55	-1.06	0		2.3	1.87	-0.13	-0.93	-5.25	0		-1.22	-0.4	-0.83	-4.72	-1.8	0		7.8	-3.22	-5.73	-7.97	-6.18	0
145.8	-5.98	-1.55	-2.16	-6.55	-2.48	0		1.99	-0.36	-0.65	-4.6	-1.6	0		-0.37	-1.35	1.55	-6.35	-0.46	0		10.46	-1.28	-1.58	-7.8	-3.21	0
146.7	-5	-2.35	-2.3	-4.87	-2	0		0.07	-1.03	-1.5	-4.32	-4.06	0		-2.09	0.27	-0.12	-2.37	-1.75	0		5.08	-3.71	-7.24	-10.39	-6.3	0
147.6	-4.97	-4.33	-1.17	-3.88	-0.67	0		-0.03	-0.37	-1.15	-0.55	0.83	0		-3.99	1.05	0.03	-2.59	0.69	0		6.37	-2.63	-5.16	-9.14	-6.23	0
148.5	-2.37	1.08	-0.4	-3.19	-1.82	0		2.85	2.52	-0.84	-1.57	-2.01	0		-0.33	0.25	0.34	-2.2	0.16	0		8.53	-3.67	-5.53	-9.47	-6.95	0
149.4	-4.35	-1.22	-1.76	-3.64	-1.28	0		0.91	-0.19	0.9	-5.2	-2.15	0		-2.36	1.81	2.24	-0.97	1.16	0		6.18	-1.96	-3.47	-5.41	-5.5	0
150.3	-5.65	-0.76	-4.23	-5.61	-3.17	0		0.43	-1.3	-3.63	-3.37	-3.86	0		-0.91	-1.55	-1.41	-3.31	0.06	0		5.42	-2.26	-5.38	-10.08	-5.56	0
151.2	-7.1	-1.7	-6.71	-3.44	-5.21	0		0.04	-2.17	-2.15	-3.63	-3.68	0		-3.56	-1.13	-0.62	-4.57	-0.14	0		9.78	0.55	-4.03	-8.12	-4.09	0
152.1	-3.65	-1.95	0.31	-2.22	-0.65	0		0.48	1.03	2.08	-1.99	-2.37	0		-4.05	0.12	1.04	-6.42	0.59	0		8.53	-1.95	-5.05	-11.53	-5.5	0
153	-8.66	-2.6	-3.1	-4.28	0.2	0		-0.42	-0.74	-2.43	-5.22	-2.59	0		-2.41	0.65	1.78	-3.49	0.74	0		5.87	-4.51	-4.24	-10.96	-8.24	0
153.9	-4.12	-2.38	-3.78	-5.12	-2.24	0		2.05	-0.19	-2	-3.7	-2.74	0		-2.11	-0.29	-0.1	-4.8	0.75	0		4.07	-4.35	-6.21	-13.55	-8.98	0
154.8	-2.49	0.26	0.3	1.46	1.26	0		4.09	2.6	3.06	1.85	0.34	0		1.14	1.87	2.14	1.85	1.24	0		7.87	-3.92	-5.12	-8.11	-6.83	0
155.7	-5.08	0.21	-4.23	-3.73	-2.78	0		5.38	2.22	3.52	1.29	0.45	0		-1.79	-1.95	-1.09	-1.32	1.47	0		5.56	-5.49	-7.16	-10.15	-8.4	0
156.6	-5.39	0.8	-1.38	-3.6	0.91	0		0.73	1.2	0.4	-3.82	-0.25	0		-1.92	0.86	0.27	-4.2	0.41	0		7.75	-3.43	-6.18	-10.75	-5.48	0
157.5	-5.37	0.08	-0.13	0.01	-1.89	0		-1.39	1.81	-1.16	-0.92	-4.27	0		-0.91	-0.79	2.4	-2.14	-1.43	0		6.14	-3.95	-5.33	-8.98	-5.87	0
158.4	-3.35	-1.12	-1.81	-1.63	0.93	0		5.18	3.16	4.11	-1.03	-0.13	0		1.9	1.84	3.35	-4.09	-0.38	0		8.23	-1.81	-4.3	-8.01	-7.01	0
159.3	-6.21	2.72	-0.57	-2.07	0.17	0		-0.19	-0.61	-3.24	-4.63	-3.22	0		-3.66	-1.35	-0.12	-7.03	1.45	0		6.97	-3.17	-3.71	-8.9	-3.47	0
160.2	-6.96	0.7	-0.91	-2.28	-1.77	0		3.9	3.09	2.52	-3.41	-0.87	0		0.73	2.49	1.06	-2.09	0.87	0		9.25	-2.2	-2.72	-8.39	-5.6	0
161.1	-6.17	-3.06	-2.03	-4.01	-0.73	0		3.34	1.89	0.52	-0.62	-1.42	0		-3.83	-1.71	-0.84	-5.98	-2.1	0		4.86	-6.46	-7.86	-13.64	-9.29	0
162	-3.64	0.27	0.58	-2.8	2.92	0		-0.51	0.51	-0.39	-4.57	-2.07	0		-6.29	-2.4	-2.43	-7.52	-5.08	0		9.16	-1.77	-4.72	-8.77	-7.7	0
162.9	-6.18	-5.88	-3.81	-5.34	-3.81	0		0.37	-1.35	-1.47	-5.58	-4.25	0		-4.77	-0.45	1	-6.74	-0.36	0		4.83	-1.34	-6.22	-10.89	-5.12	0
163.8	-5.74	-3.02	-3.42	-4.63	-0.86	0		2.36	0.67	1.95	-0.3	-1.31	0		-1.68	1.69	2.85	-3.83	1.72	0		7.15	-2.2	-1.41	-7.52	-3.51	0
164.7	-5.08	0.45	-2.6	-1.85	-0.13	0		2.48	1.67	-0.07	0.15	0.98	0		1.38	3.06	1.68	0.58	6.12	0		4.86	-4.66	-6.23	-9.35	-4.36	0
165.6	-6.48	-2.1	-1.74	-3.04	-4.12	0		0.37	-1.78	0.65	-3.97	-6.42	0		-0.98	-0.63	2.65	-5.91	-0.54	0		6.56	-2.6	-2.53	-7.71	-5.09	0
166.5	-4.73	2.91	-1.23	-1.53	-2.59	0		-1.04	0	-1.47	-2.96	-5.08	0		-3.43	-0.67	-3.02	-4.72	-3.33	0		6.5	-3.36	-7.69	-8.16	-5.13	0
167.4	-5.86	-2.27	-0.01	-0.97	-1.61	0		-0.24	2.23	2.12	-0.42	0.46	0		-0.63	1.39	3.33	-2.92	0.75	0		7.86	-0.85	-3.9	-7.99	-6.05	0
168.3	-8.82	-0.75	-3.72	-4.74	-1.71	0		0.31	0.9	-0.54	-1.57	-0.99	0		0.91	-0.21	1.07	-3.2	0.84	0		7.65	-3.61	-4.95	-7.9	-9.36	0
169.2	-6.68	-1.86	-4.07	-4.68	-0.04	0		0.38	-0.32	1.19	-5.32	-2.68	0		-1.36	-0.06	2.14	-2.79	2.41	0		7.28	-1.09	-4.3	-4.33	-1.55	0
170.1	-7.95	-4.38	-7.95	-5.59	-2.78	0		-0.69	-0.43	-3.67	-3.47	-2.28	0		-1.84	0.97	1.51	-4.49	-0.54	0		5.87	-2.65	-4.79	-11.26	-7.39	0
171	-6.17	0.84	-0.63	-4.73	-0.57	0		-0.31	-0.54	-1.31	-3.63	-4.9	0		-4.11	-0.61	-1.27	-6.84	-2.79	0		4.67	-1.7	-3.91	-10.48	-4.26	0
171.9	-5.53	-1.64	-2.49	-3.31	-0.8	0		1.37	2.98	1.7	-2.18	0.38	0		-0.86	1.99	2.86	-5.35	2.25	0		7.58	-3.24	-2.88	-10.25	-7.03	0
172.8	-6.24	-0.21	-2.21	-3.63	-3.03	0		3.26	4.17	2.6	-0.85	-1.46	0		-2.56	0.64	2.46	-4.51	-1.47	0		7.39	-3.44	-2.59	-7.44	-5.31	0
173.7	-5.48	-3.47	-0.97	-3.74	-2.38	0		2.61	2.68	0.4	-3.12	-0.49	0		-2.4	0.11	0.36	-5.63	0.23	0		6.48	-3.91	-2.64	-5.97	-3.91	0
174.6	-6.58	-3.36	-2.7	-3.29	-4.21	0		2.43	1.49	-0.35	-3.35	-3.5	0		-2.09	-0.44	-2.58	-6.78	-3.06	0		7.61	-1.61	-4.74	-8.43	-6.95	0
175.5	-6.33	-4.52	-4.81	-4.96	-3.62	0		-1.44	-3.71	-3.82	-7.1	-8.06	0		-3.43	-6.39	-2.35	-8.38	-3.07	0		6.56	-5.26	-4.66	-10.51	-5.04	0
