# Supplementary material for: Simvastatin Sodium Salt and Fluvastatin Interact with Human Gap Junction Gamma-3 Protein
Source: PLoS One. 2016 Feb 10;11(2):e0148266. doi: 10.1371/journal.pone.0148266 (PMC4749215; doi:10.1371/journal.pone.0148266)
Supplement: S9 Dataset — (ZIP) [file pone.0148266.s010.zip › S9_Dataset/flufenamic acid_3.xlsx]

## Sheet: fufenamic acid
L1A1()_X	L1A1()_Y	L1A2()_X	L1A2()_Y	L1A3()_X	L1A3()_Y	L1A4()_X	L1A4()_Y	L1A5()_X	L1A5()_Y	L1A6()_X	L1A6()_Y	L2A1()_X	L2A1()_Y	L2A2()_X	L2A2()_Y	L2A3()_X	L2A3()_Y	L2A4()_X	L2A4()_Y	L2A5()_X	L2A5()_Y	L2A6()_X	L2A6()_Y	L3A1()_X	L3A1()_Y	L3A2()_X	L3A2()_Y	L3A3()_X	L3A3()_Y	L3A4()_X	L3A4()_Y	L3A5()_X	L3A5()_Y	L3A6()_X	L3A6()_Y	L4A1()_X	L4A1()_Y	L4A2()_X	L4A2()_Y	L4A3()_X	L4A3()_Y	L4A4()_X	L4A4()_Y	L4A5()_X	L4A5()_Y	L4A6()_X	L4A6()_Y	L5A1()_X	L5A1()_Y
-236.7	-5.68	-236.7	-2.29	-236.7	-6.78	-236.7	-10.62	-236.7	-5.43	-236.7	-7.68	-236.7	-3.6	-236.7	-3.66	-236.7	-4.42	-236.7	-2.04	-236.7	-3.17	-236.7	-2.87	-236.7	-0.09	-236.7	0.23	-236.7	-0.75	-236.7	7.03	-236.7	2.99	-236.7	1.27	-236.7	-0.34	-236.7	-2.92	-236.7	-4.63	-236.7	-0.65	-236.7	-4.72	-236.7	-3.39	-236.7	1.92
-235.8	-5.08	-235.8	-4.97	-235.8	-7.16	-235.8	-9.53	-235.8	-8.29	-235.8	-5.38	-235.8	-1.89	-235.8	-1.85	-235.8	-4.53	-235.8	-3.31	-235.8	-4.56	-235.8	-3.64	-235.8	4.06	-235.8	2.65	-235.8	-1.1	-235.8	4.1	-235.8	2.48	-235.8	0.92	-235.8	-0.47	-235.8	-1.41	-235.8	-6.04	-235.8	0.05	-235.8	-4.96	-235.8	-5.52	-235.8	-1.53
-234.9	-4.82	-234.9	-1.72	-234.9	-9.84	-234.9	-5.59	-234.9	-8.19	-234.9	-8.81	-234.9	-0.1	-234.9	-2.59	-234.9	-5.67	-234.9	-2.36	-234.9	-6.59	-234.9	-2.87	-234.9	3.33	-234.9	1.72	-234.9	-1.28	-234.9	3.31	-234.9	2.3	-234.9	0.01	-234.9	-1.35	-234.9	-3.82	-234.9	-7.84	-234.9	-0.11	-234.9	-0.29	-234.9	-4.26	-234.9	-2.25
-234	-5.75	-234	-2.41	-234	-7.91	-234	-7.24	-234	-6.59	-234	-6.59	-234	-1.46	-234	-2.82	-234	-1.65	-234	-5.24	-234	-4.28	-234	-3.5	-234	2.03	-234	1.67	-234	1.5	-234	4.17	-234	1.9	-234	-0.32	-234	1.78	-234	-2.75	-234	-5.8	-234	-0.85	-234	-3.7	-234	-8.62	-234	0.8
-233.1	-2.93	-233.1	-2.49	-233.1	-5.96	-233.1	-8.66	-233.1	-6.18	-233.1	-6	-233.1	1.05	-233.1	-1.98	-233.1	-2.18	-233.1	-3.43	-233.1	-3.07	-233.1	-3.07	-233.1	1.91	-233.1	2.75	-233.1	2.84	-233.1	4.13	-233.1	0.57	-233.1	3.1	-233.1	-2.3	-233.1	-2.28	-233.1	-3.92	-233.1	-0.87	-233.1	-4.3	-233.1	-3.21	-233.1	1.32
-232.2	-5.39	-232.2	-1.77	-232.2	-6.55	-232.2	-8.9	-232.2	-7.52	-232.2	-5.91	-232.2	-1.7	-232.2	-3.08	-232.2	-2.51	-232.2	-4.84	-232.2	-3.57	-232.2	-2.8	-232.2	3.29	-232.2	0.94	-232.2	1.41	-232.2	3.67	-232.2	1.19	-232.2	2.27	-232.2	-2.28	-232.2	-2.17	-232.2	-5.1	-232.2	-1.22	-232.2	-3.7	-232.2	-3.64	-232.2	0
-231.3	-4.5	-231.3	-0.17	-231.3	-8.27	-231.3	-6.28	-231.3	-6.56	-231.3	-6.48	-231.3	-4.55	-231.3	-0.3	-231.3	-4.64	-231.3	-2.15	-231.3	-3.66	-231.3	-2.89	-231.3	2.24	-231.3	2.33	-231.3	4.8	-231.3	3.95	-231.3	0.28	-231.3	1.48	-231.3	-1.76	-231.3	-2.2	-231.3	-3.75	-231.3	-4.38	-231.3	-4.51	-231.3	-3.89	-231.3	-2.99
-230.4	-4.82	-230.4	-2.57	-230.4	-8.92	-230.4	-8.23	-230.4	-8.52	-230.4	-6.2	-230.4	-2.12	-230.4	-4.69	-230.4	-5.34	-230.4	-1.89	-230.4	-3.7	-230.4	-2.84	-230.4	4.08	-230.4	-0.45	-230.4	-0.13	-230.4	4.91	-230.4	3.59	-230.4	1.55	-230.4	-0.05	-230.4	-3.18	-230.4	-6.56	-230.4	-1.68	-230.4	-2.6	-230.4	-4.92	-230.4	2.18
-229.5	-3.71	-229.5	-2.14	-229.5	-6.09	-229.5	-7.42	-229.5	-7.97	-229.5	-4.17	-229.5	-1.24	-229.5	-2.8	-229.5	-5.54	-229.5	-1.95	-229.5	-2.89	-229.5	-1.57	-229.5	1.85	-229.5	2.44	-229.5	-1.38	-229.5	4.89	-229.5	1.8	-229.5	5.04	-229.5	-2.72	-229.5	-0.22	-229.5	-6.48	-229.5	-0.94	-229.5	-3.03	-229.5	-3.15	-229.5	0.71
-228.6	-4.93	-228.6	-3.67	-228.6	-9.4	-228.6	-6.56	-228.6	-4.72	-228.6	-7.14	-228.6	-1.58	-228.6	-3.34	-228.6	-4.49	-228.6	-0.51	-228.6	-4.58	-228.6	-5.49	-228.6	2.82	-228.6	0.17	-228.6	3.1	-228.6	6.88	-228.6	1.41	-228.6	1.53	-228.6	0.22	-228.6	-2	-228.6	-6.42	-228.6	-1.35	-228.6	-5.41	-228.6	-6.05	-228.6	1.02
-227.7	-4.22	-227.7	-1.71	-227.7	-4.57	-227.7	-7.51	-227.7	-3.71	-227.7	-5.87	-227.7	-2.42	-227.7	-1.03	-227.7	-4.3	-227.7	-3.32	-227.7	-3.37	-227.7	-1.24	-227.7	0.87	-227.7	1.56	-227.7	1.5	-227.7	5.11	-227.7	0.55	-227.7	4.22	-227.7	-1.67	-227.7	-3.87	-227.7	-6.8	-227.7	0.29	-227.7	-4.1	-227.7	-3.18	-227.7	-1.46
-226.8	-2.81	-226.8	-3.3	-226.8	-6.37	-226.8	-7.51	-226.8	-5.21	-226.8	-7.44	-226.8	-1.48	-226.8	-2.68	-226.8	-3.79	-226.8	-1.95	-226.8	-1.33	-226.8	-3.94	-226.8	-0.54	-226.8	2.92	-226.8	1.85	-226.8	6.12	-226.8	6.5	-226.8	-0.13	-226.8	-3.89	-226.8	-0.7	-226.8	-4.03	-226.8	-0.68	-226.8	-1.01	-226.8	-5.63	-226.8	-0.73
-225.9	-5.02	-225.9	-2.77	-225.9	-9.95	-225.9	-8.49	-225.9	-6.28	-225.9	-6.12	-225.9	1.03	-225.9	-2.1	-225.9	-2.12	-225.9	-3.86	-225.9	-2.41	-225.9	-2.42	-225.9	3.59	-225.9	3	-225.9	0.15	-225.9	7.07	-225.9	2.46	-225.9	2.6	-225.9	0.6	-225.9	1.45	-225.9	-3.96	-225.9	0.14	-225.9	-3.31	-225.9	-4.51	-225.9	1.66
-225	-3.37	-225	-0.39	-225	-5.75	-225	-9.69	-225	-5.61	-225	-8.07	-225	1.81	-225	-2.17	-225	-1.53	-225	-3.7	-225	-2.92	-225	-2.88	-225	2.63	-225	2.48	-225	2.18	-225	4.32	-225	3.02	-225	0.44	-225	-2.37	-225	-2.31	-225	-6.86	-225	-0.37	-225	-5.15	-225	-4.97	-225	0.38
-224.1	-3.93	-224.1	-3.43	-224.1	-8.26	-224.1	-6.7	-224.1	-5.9	-224.1	-6.31	-224.1	0.9	-224.1	-1.76	-224.1	-1.92	-224.1	-1.34	-224.1	-3.72	-224.1	-4.89	-224.1	1.66	-224.1	3.53	-224.1	2.09	-224.1	4.48	-224.1	3.04	-224.1	1.54	-224.1	-0.24	-224.1	-2.53	-224.1	-6.77	-224.1	-1.55	-224.1	-2.72	-224.1	-4.44	-224.1	-1.16
-223.2	-5.74	-223.2	-4.78	-223.2	-7.55	-223.2	-6.61	-223.2	-6.75	-223.2	-6.45	-223.2	-0.48	-223.2	-2.66	-223.2	-4.52	-223.2	-2.24	-223.2	-3.16	-223.2	-1.58	-223.2	4.1	-223.2	2.04	-223.2	0.95	-223.2	5.35	-223.2	2.04	-223.2	1.01	-223.2	-0.09	-223.2	-0.78	-223.2	-2.87	-223.2	-2.17	-223.2	-2.34	-223.2	-3.99	-223.2	0.38
-222.3	-6.86	-222.3	-1.52	-222.3	-7.81	-222.3	-6.86	-222.3	-4.9	-222.3	-8.89	-222.3	-3.44	-222.3	-0.76	-222.3	-5	-222.3	-3.1	-222.3	-1.66	-222.3	-4.6	-222.3	0.36	-222.3	1.98	-222.3	0.4	-222.3	6.26	-222.3	0.78	-222.3	0.46	-222.3	-0.82	-222.3	-0.95	-222.3	-5.64	-222.3	-1.59	-222.3	-2.42	-222.3	-6.19	-222.3	0.87
-221.4	-2.75	-221.4	-1.37	-221.4	-7.1	-221.4	-7.3	-221.4	-3.01	-221.4	-6.13	-221.4	0.39	-221.4	-2.37	-221.4	-2.81	-221.4	-2.14	-221.4	-0.84	-221.4	-3.36	-221.4	3.22	-221.4	2.27	-221.4	1.4	-221.4	6.32	-221.4	2.94	-221.4	0.85	-221.4	-1.62	-221.4	-1.96	-221.4	-2.72	-221.4	-2.84	-221.4	-1.89	-221.4	-4.23	-221.4	0.28
-220.5	-4.59	-220.5	-3.37	-220.5	-3.79	-220.5	-3.78	-220.5	-4.04	-220.5	-6.24	-220.5	-0.06	-220.5	-3.19	-220.5	-2.02	-220.5	-1.8	-220.5	-0.2	-220.5	-3.11	-220.5	4.55	-220.5	1.79	-220.5	-0.45	-220.5	3.38	-220.5	1.95	-220.5	2.46	-220.5	0.23	-220.5	0.41	-220.5	-4.98	-220.5	0.3	-220.5	-4.66	-220.5	-4	-220.5	-0.41
-219.6	-2.43	-219.6	-4.1	-219.6	-6.42	-219.6	-5.81	-219.6	-6.68	-219.6	-6.34	-219.6	-1.05	-219.6	-4.24	-219.6	-5.03	-219.6	-2.5	-219.6	-4.01	-219.6	-3.3	-219.6	-1.07	-219.6	0.65	-219.6	-0.13	-219.6	6.17	-219.6	0.79	-219.6	1.61	-219.6	-2.07	-219.6	-1.84	-219.6	-5.35	-219.6	-1.09	-219.6	-4.17	-219.6	-2.84	-219.6	-2.17
-218.7	-2.7	-218.7	-2.63	-218.7	-9.75	-218.7	-5.15	-218.7	-4.69	-218.7	-7.16	-218.7	0.31	-218.7	-3.28	-218.7	-6.53	-218.7	-1	-218.7	-2.7	-218.7	-3.32	-218.7	2.22	-218.7	2.39	-218.7	1.14	-218.7	5.62	-218.7	3.07	-218.7	1.82	-218.7	-0.84	-218.7	-4.51	-218.7	-6.18	-218.7	-1.44	-218.7	-2.39	-218.7	-5.42	-218.7	0.06
-217.8	-5.26	-217.8	-0.31	-217.8	-8.64	-217.8	-7.99	-217.8	-4.17	-217.8	-7.77	-217.8	0.69	-217.8	-1.68	-217.8	-5.28	-217.8	-4.69	-217.8	-4.27	-217.8	-5.69	-217.8	3.18	-217.8	0.99	-217.8	2.99	-217.8	3.7	-217.8	2.88	-217.8	0.78	-217.8	-1.76	-217.8	-2.22	-217.8	-4.07	-217.8	-2.58	-217.8	-1.29	-217.8	-3.14	-217.8	-2.82
-216.9	-2.23	-216.9	-2.53	-216.9	-6.43	-216.9	-8.88	-216.9	-8.42	-216.9	-6.54	-216.9	2.42	-216.9	-2.55	-216.9	-3.4	-216.9	-4.63	-216.9	-3.64	-216.9	-2.28	-216.9	2.5	-216.9	3.42	-216.9	0.47	-216.9	3.89	-216.9	2.56	-216.9	2.93	-216.9	-1.09	-216.9	-2.53	-216.9	-4.69	-216.9	-0.87	-216.9	-2.86	-216.9	-3.93	-216.9	-2.02
-216	-1.55	-216	-2.29	-216	-4.63	-216	-6.68	-216	-5.42	-216	-2.94	-216	-0.24	-216	-3.31	-216	-3.03	-216	-2.78	-216	-5.44	-216	-2.74	-216	2.76	-216	1.5	-216	-0.75	-216	3.51	-216	4.78	-216	3.28	-216	-0.89	-216	-2.54	-216	-7.34	-216	-2.14	-216	-0.24	-216	-4.35	-216	-1.86
-215.1	-3.92	-215.1	0.5	-215.1	-8.65	-215.1	-6.82	-215.1	-5.92	-215.1	-6.38	-215.1	0.76	-215.1	-0.77	-215.1	-3.65	-215.1	-3.69	-215.1	-2.8	-215.1	-0.96	-215.1	2.2	-215.1	2.61	-215.1	1.97	-215.1	3.16	-215.1	2.66	-215.1	2.99	-215.1	-0.13	-215.1	-2.47	-215.1	-3.89	-215.1	-0.83	-215.1	-4.65	-215.1	-1.51	-215.1	0.76
-214.2	-3.1	-214.2	1.94	-214.2	-8.77	-214.2	-6.42	-214.2	-6.63	-214.2	-6.67	-214.2	-1.46	-214.2	0.06	-214.2	-5.01	-214.2	-2.69	-214.2	-1.45	-214.2	-1.9	-214.2	0.75	-214.2	3.97	-214.2	0.66	-214.2	4.46	-214.2	1.38	-214.2	3.1	-214.2	-1.78	-214.2	-1.55	-214.2	-4.77	-214.2	0.19	-214.2	-4.01	-214.2	-4.03	-214.2	-1.15
-213.3	-2.71	-213.3	-0.49	-213.3	-5.02	-213.3	-6.59	-213.3	-6.02	-213.3	-7.02	-213.3	-0.33	-213.3	-5.16	-213.3	-2.69	-213.3	-1.62	-213.3	-4.53	-213.3	-1.64	-213.3	1.2	-213.3	1.53	-213.3	1.45	-213.3	6.49	-213.3	1.31	-213.3	2.18	-213.3	-0.04	-213.3	-0.32	-213.3	-4.86	-213.3	-0.25	-213.3	-3.31	-213.3	-2.73	-213.3	1.14
-212.4	-4.52	-212.4	-3.15	-212.4	-5.62	-212.4	-8.81	-212.4	-4.98	-212.4	-4.96	-212.4	-1.71	-212.4	-6.39	-212.4	-3.19	-212.4	-1.47	-212.4	0.18	-212.4	-1.17	-212.4	0.92	-212.4	0.24	-212.4	2.06	-212.4	7.52	-212.4	4.14	-212.4	0.11	-212.4	-1.97	-212.4	-1.57	-212.4	-3.65	-212.4	-0.33	-212.4	-3.22	-212.4	-8.88	-212.4	-1.5
-211.5	-3.65	-211.5	-3.95	-211.5	-6.89	-211.5	-7.43	-211.5	-5.97	-211.5	-8.23	-211.5	-0.82	-211.5	-3.7	-211.5	-3.42	-211.5	-1.95	-211.5	-1.2	-211.5	-4.55	-211.5	2.82	-211.5	2.68	-211.5	1.1	-211.5	6.15	-211.5	2.91	-211.5	1.75	-211.5	0.34	-211.5	0.18	-211.5	-6.64	-211.5	-1.13	-211.5	-2.91	-211.5	-4.11	-211.5	-0.15
-210.6	-4.56	-210.6	-4.23	-210.6	-7.36	-210.6	-5.84	-210.6	-5.77	-210.6	-7.02	-210.6	-0.48	-210.6	-3.4	-210.6	-1.89	-210.6	-2.24	-210.6	-2.4	-210.6	-2.48	-210.6	1.98	-210.6	1.97	-210.6	0.36	-210.6	3.62	-210.6	2.27	-210.6	1.03	-210.6	-1.66	-210.6	-3.69	-210.6	-5.99	-210.6	-2.24	-210.6	-1.44	-210.6	-4.16	-210.6	0.39
-209.7	-3.86	-209.7	-1.44	-209.7	-4.76	-209.7	-7.31	-209.7	-5.62	-209.7	-5.72	-209.7	-0.99	-209.7	-3.57	-209.7	-2.72	-209.7	-2.92	-209.7	-2.77	-209.7	-0.48	-209.7	2.11	-209.7	0.77	-209.7	1.35	-209.7	5.38	-209.7	2.78	-209.7	1.17	-209.7	-0.58	-209.7	-1.64	-209.7	-5.77	-209.7	-1.79	-209.7	-4.26	-209.7	-4.8	-209.7	-1.16
-208.8	-3.37	-208.8	-3.14	-208.8	-6.95	-208.8	-7.19	-208.8	-3.18	-208.8	-5.99	-208.8	-1.2	-208.8	-0.87	-208.8	-3.59	-208.8	-1.79	-208.8	-1.76	-208.8	-3.32	-208.8	0.38	-208.8	3.37	-208.8	0.06	-208.8	4.49	-208.8	3.08	-208.8	0.6	-208.8	-3.26	-208.8	-1.99	-208.8	-6.18	-208.8	-0.78	-208.8	-1.06	-208.8	-5.85	-208.8	-2.1
-207.9	-3.39	-207.9	-2.78	-207.9	-4.6	-207.9	-6.04	-207.9	-3.06	-207.9	-5.48	-207.9	0.42	-207.9	-4.2	-207.9	-3.82	-207.9	-0.75	-207.9	-3.04	-207.9	-1.3	-207.9	1.28	-207.9	0.21	-207.9	-1.61	-207.9	4.02	-207.9	1.57	-207.9	1.61	-207.9	0.72	-207.9	-1.54	-207.9	-6.01	-207.9	-2.5	-207.9	-1.14	-207.9	-3.61	-207.9	-1.59
-207	-4.26	-207	-2.72	-207	-6.29	-207	-7.66	-207	-8.67	-207	-7.7	-207	1.33	-207	-3.59	-207	-2.9	-207	-3.66	-207	-4.8	-207	-3.68	-207	1.31	-207	2.46	-207	-0.38	-207	3.63	-207	2.1	-207	1.32	-207	-0.49	-207	-0.55	-207	-3.98	-207	-0.77	-207	-0.74	-207	-1.17	-207	1.53
-206.1	-4.06	-206.1	-3.36	-206.1	-8.13	-206.1	-7.36	-206.1	-4.14	-206.1	-7.37	-206.1	-0.33	-206.1	-2.68	-206.1	-3.64	-206.1	-2.6	-206.1	-4.48	-206.1	-2.28	-206.1	1.01	-206.1	2.72	-206.1	3	-206.1	5.49	-206.1	2.01	-206.1	0.63	-206.1	-2.97	-206.1	-0.57	-206.1	-4.5	-206.1	-0.7	-206.1	-2.92	-206.1	-2.78	-206.1	-1.65
-205.2	-3.82	-205.2	0.71	-205.2	-6.42	-205.2	-5.5	-205.2	-3.57	-205.2	-5.85	-205.2	-0.7	-205.2	0.77	-205.2	-3.5	-205.2	-3.54	-205.2	-0.97	-205.2	-3.19	-205.2	3.63	-205.2	2.8	-205.2	0.55	-205.2	1.81	-205.2	0.85	-205.2	3.05	-205.2	-0.3	-205.2	1.23	-205.2	-6.24	-205.2	-1.45	-205.2	-0.86	-205.2	-2.72	-205.2	-1.16
-204.3	-3.78	-204.3	-0.39	-204.3	-3.76	-204.3	-5.07	-204.3	-6.64	-204.3	-5.02	-204.3	-0.99	-204.3	-2.16	-204.3	-4.79	-204.3	-2.93	-204.3	-3.31	-204.3	-1.35	-204.3	1.75	-204.3	2.61	-204.3	-0.22	-204.3	3.19	-204.3	3.34	-204.3	1.31	-204.3	-0.21	-204.3	-1.12	-204.3	-5.32	-204.3	-3.55	-204.3	-2.26	-204.3	-5.93	-204.3	-0.21
-203.4	-4.44	-203.4	-1.7	-203.4	-5.64	-203.4	-7.23	-203.4	-3.91	-203.4	-6.3	-203.4	-0.71	-203.4	-2.4	-203.4	-3.28	-203.4	-3.91	-203.4	-3.46	-203.4	-1.48	-203.4	0.89	-203.4	1.36	-203.4	0.69	-203.4	4.35	-203.4	1.08	-203.4	1.37	-203.4	-2.88	-203.4	-1.27	-203.4	-4.81	-203.4	-1.55	-203.4	-2.62	-203.4	-5.91	-203.4	0.84
-202.5	-3.18	-202.5	-0.81	-202.5	-3.98	-202.5	-6.43	-202.5	-5.32	-202.5	-7.45	-202.5	-0.05	-202.5	-1.99	-202.5	-0.13	-202.5	-4.54	-202.5	0.27	-202.5	-2.79	-202.5	1.4	-202.5	2.7	-202.5	1.72	-202.5	4.22	-202.5	4.08	-202.5	3.24	-202.5	-0.98	-202.5	0	-202.5	-4.85	-202.5	-0.69	-202.5	-1.92	-202.5	-3.64	-202.5	0.12
-201.6	-4.78	-201.6	-1.51	-201.6	-4.52	-201.6	-6.29	-201.6	-3.59	-201.6	-7.04	-201.6	1.14	-201.6	-3.11	-201.6	-2.29	-201.6	-3.12	-201.6	-1.46	-201.6	-4.28	-201.6	3.57	-201.6	1.16	-201.6	-0.72	-201.6	2.79	-201.6	2.47	-201.6	1.05	-201.6	-0.57	-201.6	-1.36	-201.6	-4.97	-201.6	-1.93	-201.6	0.18	-201.6	-6.85	-201.6	-0.46
-200.7	-4.26	-200.7	-2	-200.7	-6.07	-200.7	-6.04	-200.7	-2.74	-200.7	-5.78	-200.7	-0.36	-200.7	-1.83	-200.7	-3.81	-200.7	-2.91	-200.7	-3.48	-200.7	-1.71	-200.7	0.76	-200.7	4.03	-200.7	1.24	-200.7	3.41	-200.7	1.48	-200.7	1.22	-200.7	-2.18	-200.7	-2.65	-200.7	-3.41	-200.7	-2.88	-200.7	-3.66	-200.7	-6.46	-200.7	0.1
-199.8	-4.92	-199.8	1.08	-199.8	-4.05	-199.8	-4.58	-199.8	-5.48	-199.8	-3.2	-199.8	-0.69	-199.8	-0.72	-199.8	-0.99	-199.8	-2.44	-199.8	-2.81	-199.8	-2.71	-199.8	0.99	-199.8	2.13	-199.8	2.48	-199.8	3.71	-199.8	1.23	-199.8	1.34	-199.8	0.31	-199.8	-3.45	-199.8	-4.6	-199.8	-1.69	-199.8	-1.94	-199.8	-3.66	-199.8	0.31
-198.9	-3.16	-198.9	-1.39	-198.9	-5.1	-198.9	-6.37	-198.9	-3.91	-198.9	-7.04	-198.9	-0.43	-198.9	-3.52	-198.9	-2.91	-198.9	-4.17	-198.9	-1.31	-198.9	-2.44	-198.9	0.05	-198.9	1.2	-198.9	0.01	-198.9	2.28	-198.9	0.93	-198.9	1.62	-198.9	-2.16	-198.9	1.08	-198.9	-2.14	-198.9	-2.42	-198.9	-4.07	-198.9	-2.07	-198.9	-0.55
-198	-2.5	-198	-0.44	-198	-6.16	-198	-4.28	-198	-5.77	-198	-5.05	-198	1.22	-198	-2.04	-198	-3.79	-198	-0.71	-198	-1.88	-198	-2.3	-198	1.85	-198	1.65	-198	0.33	-198	6.72	-198	-0.5	-198	2.27	-198	0.63	-198	-2.86	-198	-4.04	-198	1.51	-198	-3.77	-198	-3.54	-198	2.22
-197.1	-1.36	-197.1	-2.58	-197.1	-5.83	-197.1	-7.61	-197.1	-4.72	-197.1	-5.64	-197.1	-0.99	-197.1	-2.65	-197.1	-3.11	-197.1	-4.09	-197.1	0.83	-197.1	-1.75	-197.1	1.58	-197.1	0.85	-197.1	1.26	-197.1	4.19	-197.1	3.96	-197.1	2.83	-197.1	0.8	-197.1	-1.52	-197.1	-6.43	-197.1	0.08	-197.1	-2.84	-197.1	-3.36	-197.1	-0.32
-196.2	-3.17	-196.2	-1.3	-196.2	-4.47	-196.2	-7.41	-196.2	-5.45	-196.2	-5.45	-196.2	0.3	-196.2	-4.74	-196.2	-2.11	-196.2	-2.9	-196.2	-2.72	-196.2	-1.23	-196.2	3.14	-196.2	0.42	-196.2	1.23	-196.2	4.92	-196.2	0.46	-196.2	3.41	-196.2	0.62	-196.2	-1.04	-196.2	-2.43	-196.2	-2.63	-196.2	-3.16	-196.2	-1.12	-196.2	-0.82
-195.3	-2.83	-195.3	-2.75	-195.3	-5.04	-195.3	-4.19	-195.3	-5.96	-195.3	-3.2	-195.3	0.05	-195.3	-2.66	-195.3	-4.08	-195.3	-4.34	-195.3	-4.47	-195.3	-2.34	-195.3	2.87	-195.3	2.48	-195.3	1.85	-195.3	5.59	-195.3	0.88	-195.3	1.94	-195.3	-1.8	-195.3	-0.8	-195.3	-5.07	-195.3	2.31	-195.3	-2.02	-195.3	-4.76	-195.3	-3.25
-194.4	-1.21	-194.4	-0.95	-194.4	-5.06	-194.4	-5.4	-194.4	-6.14	-194.4	-6.03	-194.4	0.81	-194.4	-2.52	-194.4	-1.27	-194.4	-2.96	-194.4	-1.2	-194.4	-3.86	-194.4	2.24	-194.4	2.96	-194.4	2.49	-194.4	3.32	-194.4	3.36	-194.4	1.02	-194.4	1.1	-194.4	-2.71	-194.4	-5.62	-194.4	-2.35	-194.4	-3.04	-194.4	-4.67	-194.4	0.89
-193.5	-2.33	-193.5	-2.35	-193.5	-6.01	-193.5	-5.85	-193.5	-5.85	-193.5	-1.67	-193.5	-0.41	-193.5	-2.36	-193.5	-0.99	-193.5	-2.93	-193.5	-1.9	-193.5	-1.64	-193.5	2.76	-193.5	0.17	-193.5	3.16	-193.5	4.18	-193.5	3.2	-193.5	0.34	-193.5	0.13	-193.5	-1.68	-193.5	-4.67	-193.5	-0.68	-193.5	-2.54	-193.5	-4.68	-193.5	0.21
-192.6	-3.3	-192.6	-2.02	-192.6	-6.22	-192.6	-3.85	-192.6	-5.78	-192.6	-4.03	-192.6	-0.23	-192.6	-1.11	-192.6	-2.64	-192.6	-2.86	-192.6	-2.45	-192.6	-3.34	-192.6	2.36	-192.6	0.42	-192.6	1.29	-192.6	4.48	-192.6	3.44	-192.6	1.33	-192.6	-2.06	-192.6	-4.36	-192.6	-5.04	-192.6	-3.04	-192.6	-1.48	-192.6	-5.15	-192.6	0.13
-191.7	-3.78	-191.7	0.03	-191.7	-5.36	-191.7	-4.24	-191.7	-5.29	-191.7	-7.75	-191.7	-0.7	-191.7	-2.26	-191.7	-2.54	-191.7	0.62	-191.7	-0.7	-191.7	-4.42	-191.7	2.37	-191.7	1.83	-191.7	0.86	-191.7	4.96	-191.7	1.58	-191.7	0.6	-191.7	0.23	-191.7	-2.09	-191.7	-5.03	-191.7	-0.85	-191.7	-5.12	-191.7	-1.89	-191.7	1.05
-190.8	-5.17	-190.8	-1.21	-190.8	-6.93	-190.8	-5.86	-190.8	-5.64	-190.8	-4.32	-190.8	-1.49	-190.8	-2.62	-190.8	-3.1	-190.8	-2.66	-190.8	-1.33	-190.8	-4.71	-190.8	-0.11	-190.8	3.23	-190.8	1.32	-190.8	1.96	-190.8	1.91	-190.8	-1.44	-190.8	-0.78	-190.8	0.32	-190.8	-4.18	-190.8	-3.28	-190.8	-2.32	-190.8	-4.1	-190.8	0.76
-189.9	-2.89	-189.9	-0.61	-189.9	-6.25	-189.9	-5.12	-189.9	-5.91	-189.9	-4.81	-189.9	0.86	-189.9	-3.1	-189.9	-1.41	-189.9	-1.87	-189.9	-5.01	-189.9	-2.88	-189.9	1.97	-189.9	0.84	-189.9	1.18	-189.9	4.47	-189.9	1.32	-189.9	0.91	-189.9	-1.09	-189.9	-2.04	-189.9	-3.14	-189.9	-0.19	-189.9	-1.8	-189.9	-5.03	-189.9	0.46
-189	-4.41	-189	-2.02	-189	-2.2	-189	-5.61	-189	-3.85	-189	-6.73	-189	-1.34	-189	-2.74	-189	-2.66	-189	-2.39	-189	-1.08	-189	-3.54	-189	1.74	-189	1.22	-189	0.08	-189	4.49	-189	2.76	-189	-1.18	-189	0.11	-189	-0.25	-189	-5.97	-189	-0.42	-189	-2.48	-189	-5.2	-189	0.78
-188.1	-2.74	-188.1	-1.55	-188.1	-7.06	-188.1	-5.26	-188.1	-2	-188.1	-3.94	-188.1	-2.03	-188.1	-3.87	-188.1	-3.72	-188.1	-2.55	-188.1	-2.78	-188.1	-1.17	-188.1	1.73	-188.1	1.09	-188.1	-0.09	-188.1	5.18	-188.1	0.36	-188.1	2.47	-188.1	0.48	-188.1	-2.51	-188.1	-4.89	-188.1	-0.02	-188.1	-3.75	-188.1	-4.47	-188.1	2.06
-187.2	-2.64	-187.2	-3.46	-187.2	-6.97	-187.2	-4.97	-187.2	-4.26	-187.2	-6.37	-187.2	-0.23	-187.2	-4.54	-187.2	-2.67	-187.2	-4.29	-187.2	-2.81	-187.2	-3.34	-187.2	1.07	-187.2	-1.87	-187.2	-0.94	-187.2	5.44	-187.2	1.32	-187.2	1.48	-187.2	-1.41	-187.2	-4.18	-187.2	-4.02	-187.2	0	-187.2	0.7	-187.2	-4.08	-187.2	2.34
-186.3	-2.92	-186.3	-1.6	-186.3	-5.94	-186.3	-5.29	-186.3	-5.99	-186.3	-5.11	-186.3	0.82	-186.3	-1.76	-186.3	0.61	-186.3	-0.13	-186.3	-2.86	-186.3	-1.88	-186.3	2.83	-186.3	0.28	-186.3	1.46	-186.3	5.52	-186.3	2.26	-186.3	2.07	-186.3	-1.22	-186.3	-1.15	-186.3	-3.43	-186.3	1.44	-186.3	0.81	-186.3	-2.93	-186.3	-2.6
-185.4	-1.92	-185.4	-2.99	-185.4	-7.21	-185.4	-6.6	-185.4	-2.78	-185.4	-5.51	-185.4	-0.62	-185.4	-2.84	-185.4	-3.92	-185.4	-0.13	-185.4	-2.36	-185.4	-1.99	-185.4	2.48	-185.4	1.7	-185.4	-1.49	-185.4	5.53	-185.4	1.94	-185.4	0.39	-185.4	-0.5	-185.4	-1.56	-185.4	-5.99	-185.4	-0.54	-185.4	-1.5	-185.4	-4.38	-185.4	-2.63
-184.5	-4.94	-184.5	-2.01	-184.5	-4.73	-184.5	-6.47	-184.5	-5.61	-184.5	-4.27	-184.5	-0.63	-184.5	-3.78	-184.5	-1.63	-184.5	-1.46	-184.5	-2.24	-184.5	-2.64	-184.5	1.7	-184.5	2.13	-184.5	1.73	-184.5	4.54	-184.5	-0.05	-184.5	2.36	-184.5	-0.98	-184.5	0.19	-184.5	-2.71	-184.5	-2.34	-184.5	-2.12	-184.5	-2.61	-184.5	-0.21
-183.6	-5.39	-183.6	-1.05	-183.6	-7.05	-183.6	-4.8	-183.6	-4.39	-183.6	-6.34	-183.6	0.34	-183.6	-2.94	-183.6	-5.98	-183.6	-0.52	-183.6	-4.31	-183.6	-3.37	-183.6	2.23	-183.6	0.05	-183.6	2.02	-183.6	4.66	-183.6	2.13	-183.6	-2.04	-183.6	-2.33	-183.6	-2.99	-183.6	-3.48	-183.6	-0.37	-183.6	-1.02	-183.6	-4.55	-183.6	-0.92
-182.7	-4.05	-182.7	-2.36	-182.7	-6.21	-182.7	-6.65	-182.7	-6.43	-182.7	-5.47	-182.7	-2.38	-182.7	-2.82	-182.7	-3.65	-182.7	-2.21	-182.7	-3.34	-182.7	-4.14	-182.7	-1.17	-182.7	1.15	-182.7	1.01	-182.7	4.14	-182.7	1.95	-182.7	0.28	-182.7	-2.64	-182.7	-3.7	-182.7	-2.24	-182.7	-1.33	-182.7	-2.8	-182.7	-0.67	-182.7	-1.29
-181.8	-2.68	-181.8	-2.68	-181.8	-6.51	-181.8	-4.99	-181.8	-5	-181.8	-2.93	-181.8	-1.12	-181.8	-3.58	-181.8	-4.5	-181.8	-1.86	-181.8	-2.56	-181.8	-2.65	-181.8	2.43	-181.8	2.52	-181.8	0.12	-181.8	4.53	-181.8	2.81	-181.8	-1.25	-181.8	-0.26	-181.8	-0.14	-181.8	-1.79	-181.8	0.7	-181.8	-0.75	-181.8	-4.74	-181.8	1.34
-180.9	-2.76	-180.9	-3.75	-180.9	-4.93	-180.9	-5.75	-180.9	-4.47	-180.9	-7.76	-180.9	-0.95	-180.9	-6.67	-180.9	-2.46	-180.9	-2.62	-180.9	0.02	-180.9	-4.05	-180.9	-0.71	-180.9	-2.89	-180.9	-0.14	-180.9	3.69	-180.9	4.21	-180.9	0.99	-180.9	-2.05	-180.9	-3.08	-180.9	-5.24	-180.9	-3.01	-180.9	-1.38	-180.9	-4.71	-180.9	-1.02
-180	-2.15	-180	-1.01	-180	-4.14	-180	-3.51	-180	-3.43	-180	-6.14	-180	1.41	-180	-3.83	-180	-2.27	-180	-3.08	-180	-2.33	-180	-3.23	-180	2.51	-180	1.84	-180	0.56	-180	3.9	-180	0.59	-180	1.16	-180	0.66	-180	-0.59	-180	-4.24	-180	0.02	-180	-3.84	-180	-4.43	-180	0.23
-179.1	-1.39	-179.1	-1.01	-179.1	-4.52	-179.1	-2.67	-179.1	-4.06	-179.1	-4.45	-179.1	-0.89	-179.1	-2.22	-179.1	-0.48	-179.1	-2.29	-179.1	-4.18	-179.1	-2.51	-179.1	-0.83	-179.1	2.44	-179.1	1.09	-179.1	3.54	-179.1	1.9	-179.1	0.48	-179.1	0.13	-179.1	-1.74	-179.1	-4.52	-179.1	-0.79	-179.1	-3.19	-179.1	-2.81	-179.1	-0.75
-178.2	-3.15	-178.2	1.33	-178.2	-3.33	-178.2	-7.45	-178.2	-4.59	-178.2	-3.6	-178.2	0.29	-178.2	-0.94	-178.2	-1.04	-178.2	-3.29	-178.2	-2.71	-178.2	-1.56	-178.2	1.14	-178.2	2.86	-178.2	1.74	-178.2	5.82	-178.2	0.71	-178.2	2.59	-178.2	-0.37	-178.2	-1.83	-178.2	-3.58	-178.2	-0.04	-178.2	-4.44	-178.2	-2.67	-178.2	1.23
-177.3	-0.99	-177.3	-2.24	-177.3	-5.66	-177.3	-4.26	-177.3	-3.38	-177.3	-5.64	-177.3	0.64	-177.3	-3.36	-177.3	-3.13	-177.3	-0.29	-177.3	-4.18	-177.3	-1.87	-177.3	-0.06	-177.3	3.19	-177.3	0.69	-177.3	6.06	-177.3	0.5	-177.3	3.08	-177.3	0.44	-177.3	-1.02	-177.3	-3.39	-177.3	0.84	-177.3	-0.46	-177.3	-1.08	-177.3	0.56
-176.4	-5.69	-176.4	-2.07	-176.4	-6.08	-176.4	-3.47	-176.4	-3.94	-176.4	-5.58	-176.4	-1.37	-176.4	-1.96	-176.4	-1.36	-176.4	-0.92	-176.4	-1.21	-176.4	-2.18	-176.4	2.55	-176.4	2.21	-176.4	1.9	-176.4	4.47	-176.4	3.01	-176.4	1.71	-176.4	1.04	-176.4	-0.24	-176.4	-5.93	-176.4	-0.76	-176.4	-3.07	-176.4	-4.97	-176.4	-2.21
-175.5	-3.57	-175.5	-3.08	-175.5	-2.21	-175.5	-4.37	-175.5	-2.83	-175.5	-3.91	-175.5	-0.46	-175.5	-4.56	-175.5	0.77	-175.5	-2.26	-175.5	-2.01	-175.5	-1.41	-175.5	0.38	-175.5	-0.5	-175.5	-0.91	-175.5	4.78	-175.5	1.48	-175.5	3.95	-175.5	0.39	-175.5	-2.12	-175.5	-4.35	-175.5	0.4	-175.5	-2.76	-175.5	-2.1	-175.5	0.94
-174.6	-5.76	-174.6	-1.17	-174.6	-3.59	-174.6	-5.05	-174.6	-3.27	-174.6	-5.99	-174.6	-0.75	-174.6	-2.19	-174.6	-3.1	-174.6	-0.8	-174.6	-1.23	-174.6	-2.86	-174.6	1.51	-174.6	0.1	-174.6	0.73	-174.6	3.39	-174.6	1.93	-174.6	1.89	-174.6	-0.64	-174.6	-1.05	-174.6	-3.12	-174.6	-3.27	-174.6	-3.81	-174.6	-2.5	-174.6	0.5
-173.7	-2.05	-173.7	-2.19	-173.7	-6.03	-173.7	-2.7	-173.7	-3.27	-173.7	-3.23	-173.7	0.28	-173.7	-4.59	-173.7	-2.61	-173.7	-0.63	-173.7	-2.14	-173.7	-1.8	-173.7	1.46	-173.7	1.66	-173.7	1.06	-173.7	3.44	-173.7	1.99	-173.7	-1.07	-173.7	-0.13	-173.7	-3.43	-173.7	-5.49	-173.7	-0.21	-173.7	-2.21	-173.7	-3.33	-173.7	0.96
-172.8	-4.1	-172.8	-1.79	-172.8	-2.78	-172.8	-3.02	-172.8	-4.01	-172.8	-1.11	-172.8	-0.67	-172.8	-3.35	-172.8	-1.84	-172.8	-1.23	-172.8	-1.65	-172.8	-0.6	-172.8	2.45	-172.8	0.61	-172.8	-0.36	-172.8	3.48	-172.8	1.91	-172.8	5.06	-172.8	0.6	-172.8	-2.57	-172.8	-4.25	-172.8	-1.44	-172.8	-3.87	-172.8	-1.45	-172.8	1.13
-171.9	-4.99	-171.9	-1.98	-171.9	-5.05	-171.9	-4.35	-171.9	-4.91	-171.9	-6.25	-171.9	-2.4	-171.9	-3.74	-171.9	-3.03	-171.9	0.21	-171.9	-5.08	-171.9	-1.17	-171.9	-0.3	-171.9	1.46	-171.9	1.47	-171.9	5.08	-171.9	2.48	-171.9	3.32	-171.9	-1.42	-171.9	-2.04	-171.9	-4.39	-171.9	0.18	-171.9	-2.72	-171.9	-2.05	-171.9	-1.66
-171	-6.07	-171	-2.71	-171	-2.68	-171	-8.27	-171	-3.01	-171	-6.02	-171	-2.15	-171	-4.82	-171	-3.5	-171	-2.9	-171	-0.02	-171	-1.68	-171	0.22	-171	2.77	-171	0.57	-171	3.72	-171	3.37	-171	2.35	-171	0.67	-171	-1.21	-171	-4.07	-171	-0.5	-171	-2.34	-171	0.46	-171	-0.07
-170.1	-1.57	-170.1	0.92	-170.1	-7.19	-170.1	-4.89	-170.1	-3.53	-170.1	-4.51	-170.1	0.57	-170.1	-3.22	-170.1	-1.38	-170.1	-2.88	-170.1	-2.76	-170.1	-3.51	-170.1	1.74	-170.1	-0.55	-170.1	1.83	-170.1	3.45	-170.1	-0.6	-170.1	-0.24	-170.1	-0.27	-170.1	-3.57	-170.1	-4.2	-170.1	0.53	-170.1	-3.2	-170.1	-2.76	-170.1	-0.96
-169.2	-4.18	-169.2	-1.64	-169.2	-4	-169.2	-6.04	-169.2	-4.46	-169.2	-3.86	-169.2	-0.32	-169.2	-2.06	-169.2	-1.19	-169.2	-3.45	-169.2	-4.58	-169.2	-3.84	-169.2	1.37	-169.2	1.62	-169.2	0.65	-169.2	4.81	-169.2	0.58	-169.2	0.99	-169.2	1.99	-169.2	-2.82	-169.2	-3.63	-169.2	0.26	-169.2	-3.07	-169.2	0.25	-169.2	1.83
-168.3	-3.41	-168.3	-3.26	-168.3	-4.01	-168.3	-2.49	-168.3	-2.65	-168.3	-4	-168.3	0.66	-168.3	-4.49	-168.3	-1.7	-168.3	0.17	-168.3	-2.12	-168.3	-4.15	-168.3	2.87	-168.3	0.09	-168.3	2.09	-168.3	3.48	-168.3	2.12	-168.3	0.04	-168.3	-0.16	-168.3	0.3	-168.3	-4.27	-168.3	-0.89	-168.3	-0.79	-168.3	-3.8	-168.3	1.54
-167.4	-2.21	-167.4	-0.34	-167.4	-3.68	-167.4	-2.56	-167.4	-4.04	-167.4	-3.91	-167.4	-0.76	-167.4	-1.86	-167.4	-1.92	-167.4	-0.21	-167.4	-4.89	-167.4	-2.59	-167.4	-0.58	-167.4	1.97	-167.4	1.03	-167.4	2.66	-167.4	-1.08	-167.4	3.88	-167.4	-1.73	-167.4	-1.76	-167.4	-2.54	-167.4	0.6	-167.4	-1.52	-167.4	-1.14	-167.4	0.45
-166.5	-4.27	-166.5	-1.15	-166.5	-6.23	-166.5	-3.68	-166.5	-5.79	-166.5	-7.53	-166.5	0.33	-166.5	-3.87	-166.5	-3.05	-166.5	-0.27	-166.5	-2.34	-166.5	-1.95	-166.5	1.75	-166.5	0.7	-166.5	-0.94	-166.5	4.78	-166.5	-0.11	-166.5	1.73	-166.5	0.21	-166.5	-2.79	-166.5	-6.31	-166.5	0.33	-166.5	-2.14	-166.5	-2.08	-166.5	0.64
-165.6	-3.07	-165.6	-2.03	-165.6	-4.4	-165.6	-4.6	-165.6	-3.36	-165.6	-5.53	-165.6	-0.32	-165.6	-4.56	-165.6	-2.01	-165.6	-2.14	-165.6	-3.61	-165.6	-2.06	-165.6	0.64	-165.6	-0.43	-165.6	0.76	-165.6	4.49	-165.6	1.55	-165.6	-0.67	-165.6	0.54	-165.6	-1.74	-165.6	-3.79	-165.6	-2.31	-165.6	0.08	-165.6	-1	-165.6	1.06
-164.7	-2.4	-164.7	-1.42	-164.7	-3.78	-164.7	-7.32	-164.7	-3.85	-164.7	-3.64	-164.7	1.5	-164.7	-3.6	-164.7	0.54	-164.7	-1.52	-164.7	-3.29	-164.7	-2.71	-164.7	1.99	-164.7	1.15	-164.7	3.36	-164.7	3.95	-164.7	3.62	-164.7	-0.1	-164.7	-2.36	-164.7	-2.24	-164.7	-3.17	-164.7	0.11	-164.7	-0.26	-164.7	-2.04	-164.7	-1.94
-163.8	-2.49	-163.8	-0.88	-163.8	-5.13	-163.8	-5.9	-163.8	-3.9	-163.8	-5.33	-163.8	0.26	-163.8	-5.13	-163.8	-3.72	-163.8	-4.74	-163.8	0.4	-163.8	-2.4	-163.8	1.11	-163.8	0.36	-163.8	1.74	-163.8	1.78	-163.8	3.2	-163.8	0.59	-163.8	-0.18	-163.8	-0.82	-163.8	-3.53	-163.8	-0.56	-163.8	-4.88	-163.8	-3.63	-163.8	0.47
-162.9	-4.31	-162.9	-2.87	-162.9	-2.68	-162.9	-5.79	-162.9	-6.95	-162.9	-6.12	-162.9	1.47	-162.9	-2.56	-162.9	-0.21	-162.9	-0.06	-162.9	-4	-162.9	-1.76	-162.9	2.04	-162.9	1.53	-162.9	1.99	-162.9	4.24	-162.9	2.74	-162.9	1.6	-162.9	-3.22	-162.9	-2.35	-162.9	-3.68	-162.9	-2.25	-162.9	-1.07	-162.9	-3.99	-162.9	-0.45
-162	-3.29	-162	-2.2	-162	-5.29	-162	-5.37	-162	-4.17	-162	-3.37	-162	1.23	-162	-3.7	-162	-3.62	-162	-1.47	-162	-2.44	-162	-1.57	-162	2.68	-162	-0.13	-162	-0.03	-162	3.59	-162	4.19	-162	0.97	-162	3.03	-162	-1.2	-162	-3.05	-162	1.33	-162	-2.89	-162	-3.24	-162	0.45
-161.1	-1.27	-161.1	-1.79	-161.1	-0.86	-161.1	-5.07	-161.1	-4.46	-161.1	-3.7	-161.1	-0.27	-161.1	-1.96	-161.1	-1.56	-161.1	-3.48	-161.1	-1.41	-161.1	-2.46	-161.1	-0.2	-161.1	0.93	-161.1	0.45	-161.1	3.36	-161.1	1.09	-161.1	-0.81	-161.1	-4.41	-161.1	-1.99	-161.1	-5.29	-161.1	1.43	-161.1	-1.67	-161.1	-3.71	-161.1	-2.46
-160.2	-0.47	-160.2	-1.26	-160.2	-4.52	-160.2	-2.18	-160.2	-1.58	-160.2	-4.16	-160.2	0.04	-160.2	-4.02	-160.2	-2.53	-160.2	1.19	-160.2	1.56	-160.2	-1.14	-160.2	0.31	-160.2	0.24	-160.2	-0.39	-160.2	4.13	-160.2	1.76	-160.2	0.68	-160.2	-0.65	-160.2	-1.54	-160.2	-5.29	-160.2	-0.27	-160.2	-1.33	-160.2	-2.63	-160.2	0.33
-159.3	-3.75	-159.3	-1.8	-159.3	-3.72	-159.3	-4.2	-159.3	-6.5	-159.3	-4.35	-159.3	-1.09	-159.3	-2.77	-159.3	-1.7	-159.3	-1.1	-159.3	-1.43	-159.3	-1.22	-159.3	0.7	-159.3	1.84	-159.3	-0.31	-159.3	2.44	-159.3	3.98	-159.3	1.96	-159.3	-0.86	-159.3	-0.16	-159.3	-1.4	-159.3	-2	-159.3	-1.6	-159.3	-3.57	-159.3	0.6
-158.4	-3.14	-158.4	-1.07	-158.4	-3.94	-158.4	-6.66	-158.4	-2.37	-158.4	-3.88	-158.4	0.89	-158.4	-2.65	-158.4	-1.56	-158.4	-2.33	-158.4	-0.3	-158.4	-1.62	-158.4	3.11	-158.4	2.21	-158.4	0.81	-158.4	4.06	-158.4	-0.5	-158.4	-0.19	-158.4	0.37	-158.4	-1.84	-158.4	-4.06	-158.4	0.55	-158.4	-2.88	-158.4	-3.27	-158.4	-1.76
-157.5	-3.2	-157.5	1.46	-157.5	-2.79	-157.5	-4.43	-157.5	-2.52	-157.5	-6.32	-157.5	-0.54	-157.5	-1.29	-157.5	0.48	-157.5	0.62	-157.5	-0.99	-157.5	-2.94	-157.5	0.83	-157.5	2.56	-157.5	-0.62	-157.5	4.9	-157.5	0.37	-157.5	0.61	-157.5	-1.23	-157.5	-0.84	-157.5	-3.18	-157.5	-0.17	-157.5	-2.91	-157.5	-1.85	-157.5	2.5
-156.6	-3.22	-156.6	-0.75	-156.6	-3.58	-156.6	-4.02	-156.6	-3.67	-156.6	-4.56	-156.6	-0.79	-156.6	-2.84	-156.6	-1.79	-156.6	-1.47	-156.6	-1.91	-156.6	-1.65	-156.6	2.28	-156.6	0.75	-156.6	1.15	-156.6	3.55	-156.6	2.51	-156.6	-1.43	-156.6	-0.42	-156.6	0.1	-156.6	-4.61	-156.6	0.66	-156.6	-1.74	-156.6	-3.83	-156.6	0.41
-155.7	-1.79	-155.7	-0.75	-155.7	-0.58	-155.7	-2.79	-155.7	-3.28	-155.7	-5.24	-155.7	0.75	-155.7	-1.65	-155.7	-1.45	-155.7	-1.77	-155.7	-1.36	-155.7	-2.16	-155.7	3.08	-155.7	1.71	-155.7	-3.52	-155.7	4.19	-155.7	3.39	-155.7	2.36	-155.7	-0.24	-155.7	-0.79	-155.7	-3.79	-155.7	0.55	-155.7	-2.82	-155.7	-2.41	-155.7	-0.43
-154.8	-4.21	-154.8	-1.08	-154.8	-2.62	-154.8	-3.04	-154.8	-1.1	-154.8	-3.27	-154.8	-1.23	-154.8	-4.99	-154.8	-1.11	-154.8	-1.2	-154.8	-0.15	-154.8	-3.1	-154.8	1.25	-154.8	-1.31	-154.8	-1.59	-154.8	2.01	-154.8	1.99	-154.8	3.51	-154.8	-0.63	-154.8	-1	-154.8	-5.23	-154.8	-2.15	-154.8	-1.73	-154.8	-1.03	-154.8	0.5
-153.9	0.07	-153.9	-0.5	-153.9	-5.38	-153.9	-5.5	-153.9	-1.64	-153.9	-2.41	-153.9	0.59	-153.9	-2.42	-153.9	-2.44	-153.9	-2.2	-153.9	-3.77	-153.9	-1.02	-153.9	0.2	-153.9	1.44	-153.9	0.39	-153.9	4.52	-153.9	1.21	-153.9	3.61	-153.9	-2.16	-153.9	-2.25	-153.9	-3.69	-153.9	-0.47	-153.9	-1.26	-153.9	-1.52	-153.9	-1.83
-153	-5.05	-153	-0.19	-153	-5.47	-153	-4.51	-153	-2.71	-153	-6.08	-153	2.03	-153	-0.41	-153	-1.3	-153	-3.88	-153	0.09	-153	-3.83	-153	2.48	-153	1.55	-153	3.98	-153	2.41	-153	3.32	-153	0.67	-153	-0.59	-153	-0.57	-153	0.64	-153	2.48	-153	-1.38	-153	-2.81	-153	0.58
-152.1	-0.48	-152.1	1.08	-152.1	-3.95	-152.1	-3.24	-152.1	-2.09	-152.1	-2.23	-152.1	0.45	-152.1	0.11	-152.1	-0.47	-152.1	-2.74	-152.1	-0.45	-152.1	-2.23	-152.1	1.65	-152.1	0.28	-152.1	0.52	-152.1	5.49	-152.1	0.83	-152.1	2.81	-152.1	-0.43	-152.1	-4.1	-152.1	-1.88	-152.1	0.29	-152.1	-0.88	-152.1	-1.04	-152.1	0.15
-151.2	-3.12	-151.2	-3.57	-151.2	-4.87	-151.2	-5.43	-151.2	-3.12	-151.2	-4.65	-151.2	-1.08	-151.2	-4	-151.2	-1.59	-151.2	-3.07	-151.2	0.27	-151.2	-2.46	-151.2	1.52	-151.2	0.16	-151.2	1.45	-151.2	3.61	-151.2	3.45	-151.2	2.2	-151.2	0.04	-151.2	-0.12	-151.2	-1.93	-151.2	0.13	-151.2	-2.69	-151.2	-2.92	-151.2	-0.22
-150.3	-4.04	-150.3	-1.18	-150.3	-3.22	-150.3	-6.26	-150.3	-2.69	-150.3	-4.42	-150.3	-2.1	-150.3	-1.14	-150.3	-1.35	-150.3	-5.27	-150.3	-1.84	-150.3	-2.62	-150.3	1.16	-150.3	-0.78	-150.3	0.98	-150.3	1.4	-150.3	3.66	-150.3	0.15	-150.3	-0.15	-150.3	-2.77	-150.3	-3.29	-150.3	-2.07	-150.3	-0.76	-150.3	-5.19	-150.3	0.82
-149.4	-3.82	-149.4	-1.57	-149.4	-5.02	-149.4	-3.7	-149.4	-3.58	-149.4	-5.22	-149.4	-0.26	-149.4	-2.09	-149.4	-0.9	-149.4	-2.43	-149.4	-1.98	-149.4	-3.16	-149.4	-0.29	-149.4	0.98	-149.4	2.43	-149.4	3.83	-149.4	0.92	-149.4	-1.81	-149.4	-1.39	-149.4	-1.02	-149.4	-3.05	-149.4	2	-149.4	-2.53	-149.4	-3.81	-149.4	0.82
-148.5	-1.69	-148.5	-0.8	-148.5	-3.9	-148.5	-5.77	-148.5	-0.11	-148.5	-4.25	-148.5	0.03	-148.5	-3.03	-148.5	-2.23	-148.5	-0.98	-148.5	-1.6	-148.5	-0.51	-148.5	0.74	-148.5	0.32	-148.5	2.31	-148.5	5.24	-148.5	1.63	-148.5	1.41	-148.5	-1.42	-148.5	-0.27	-148.5	-1.39	-148.5	0.27	-148.5	-1.75	-148.5	-3.91	-148.5	0.71
-147.6	-3.74	-147.6	-0.94	-147.6	-4.33	-147.6	-1.93	-147.6	-3.26	-147.6	-3.97	-147.6	-2.04	-147.6	-4.15	-147.6	-2.52	-147.6	0.68	-147.6	-1.57	-147.6	-3.32	-147.6	-2.16	-147.6	0.18	-147.6	0.96	-147.6	2.62	-147.6	2.89	-147.6	0.54	-147.6	-0.81	-147.6	-2.83	-147.6	-4.15	-147.6	-0.29	-147.6	-1.15	-147.6	-0.62	-147.6	0.89
-146.7	-0.46	-146.7	2.06	-146.7	-5.51	-146.7	-2.88	-146.7	-2.3	-146.7	-4.94	-146.7	-0.2	-146.7	-3.25	-146.7	-0.92	-146.7	-1.65	-146.7	-1.28	-146.7	-3.09	-146.7	2.41	-146.7	0.86	-146.7	0.28	-146.7	3.43	-146.7	2.16	-146.7	1.05	-146.7	0.59	-146.7	-1.77	-146.7	-6.36	-146.7	0.71	-146.7	-1.9	-146.7	-1.9	-146.7	-0.42
-145.8	-2.25	-145.8	1.51	-145.8	-4.15	-145.8	-5.37	-145.8	-3.31	-145.8	-4.81	-145.8	0.89	-145.8	0.55	-145.8	-2.64	-145.8	-3.38	-145.8	-4.03	-145.8	-3.96	-145.8	-1.12	-145.8	1.23	-145.8	-0.44	-145.8	3.24	-145.8	0.68	-145.8	-0.2	-145.8	-2.26	-145.8	-0.93	-145.8	-3.29	-145.8	-0.73	-145.8	-0.88	-145.8	-1.95	-145.8	-0.28
-144.9	-1.77	-144.9	0.47	-144.9	-4.04	-144.9	-2.44	-144.9	-5.18	-144.9	-1.39	-144.9	2.16	-144.9	-3.05	-144.9	-2.6	-144.9	-1.33	-144.9	-0.42	-144.9	-0.36	-144.9	2.32	-144.9	1.28	-144.9	0.03	-144.9	2.6	-144.9	1.73	-144.9	2.12	-144.9	-0.62	-144.9	-0.09	-144.9	-3.62	-144.9	-2.3	-144.9	-4.66	-144.9	-3.18	-144.9	-0.3
-144	-3.27	-144	-0.94	-144	-3.5	-144	-4.4	-144	-3.99	-144	-4.07	-144	-1.75	-144	-2.14	-144	-1.45	-144	-3.67	-144	-3.13	-144	0.81	-144	1.2	-144	-0.11	-144	0.46	-144	2.85	-144	3.06	-144	1.08	-144	2.05	-144	-3.02	-144	-3	-144	-1.18	-144	-2.06	-144	-3.48	-144	1.46
-143.1	-1.03	-143.1	-1.2	-143.1	-3.32	-143.1	-3.8	-143.1	-3.32	-143.1	-4.07	-143.1	2.61	-143.1	-0.25	-143.1	-3.84	-143.1	-1.23	-143.1	-2.14	-143.1	-0.82	-143.1	2.02	-143.1	0.91	-143.1	0.04	-143.1	3.36	-143.1	3.22	-143.1	0.52	-143.1	-0.38	-143.1	-0.93	-143.1	-3.2	-143.1	-1.05	-143.1	0.62	-143.1	-0.19	-143.1	0.16
-142.2	-1.96	-142.2	0.23	-142.2	-6.44	-142.2	-2.39	-142.2	-3.95	-142.2	-4.53	-142.2	-0.13	-142.2	-1.42	-142.2	-0.86	-142.2	-2.38	-142.2	-2.83	-142.2	-4.06	-142.2	2.49	-142.2	1.82	-142.2	0.98	-142.2	1.27	-142.2	1.62	-142.2	0.41	-142.2	1.26	-142.2	0.75	-142.2	-3.36	-142.2	-0.28	-142.2	-1.44	-142.2	-2.9	-142.2	0.23
-141.3	-1.25	-141.3	-1.32	-141.3	-3.46	-141.3	-4.77	-141.3	-2.76	-141.3	-3.53	-141.3	1.71	-141.3	-3.08	-141.3	-4.04	-141.3	0.49	-141.3	-2.91	-141.3	1.32	-141.3	0.78	-141.3	0.94	-141.3	-0.19	-141.3	4.14	-141.3	1.99	-141.3	3.59	-141.3	-1.35	-141.3	-3.03	-141.3	-3.19	-141.3	-0.15	-141.3	-1.06	-141.3	-1.89	-141.3	0.41
-140.4	-1.65	-140.4	-1.52	-140.4	-3.78	-140.4	-5.54	-140.4	-5.1	-140.4	-3.52	-140.4	-1.73	-140.4	-1.81	-140.4	-0.54	-140.4	-3.95	-140.4	-4.85	-140.4	-1.6	-140.4	-0.63	-140.4	1.09	-140.4	0.79	-140.4	0.99	-140.4	0.07	-140.4	1.2	-140.4	-3.1	-140.4	-1.14	-140.4	-1.93	-140.4	-2.34	-140.4	-0.95	-140.4	-0.85	-140.4	-1.28
-139.5	-0.04	-139.5	-2.26	-139.5	-1.76	-139.5	-1.76	-139.5	-2.29	-139.5	-2.46	-139.5	2.2	-139.5	-2.38	-139.5	-1.85	-139.5	1.01	-139.5	-1.23	-139.5	-3.31	-139.5	1.9	-139.5	1.17	-139.5	0.95	-139.5	3.13	-139.5	2.67	-139.5	0	-139.5	0.3	-139.5	-2.11	-139.5	-4.4	-139.5	-1.56	-139.5	-0.02	-139.5	-1.49	-139.5	1.62
-138.6	-0.17	-138.6	-0.14	-138.6	-3.55	-138.6	-2.26	-138.6	-2.65	-138.6	-2.59	-138.6	0.75	-138.6	-2.28	-138.6	-0.46	-138.6	1.21	-138.6	-1.3	-138.6	-4.36	-138.6	0.6	-138.6	1.5	-138.6	2.19	-138.6	3.6	-138.6	3.72	-138.6	0.57	-138.6	1.01	-138.6	-0.4	-138.6	-2.25	-138.6	-0.17	-138.6	0.48	-138.6	-2	-138.6	0.22
-137.7	-5.09	-137.7	1.41	-137.7	-2.64	-137.7	-1.85	-137.7	-4.09	-137.7	-4.36	-137.7	-0.98	-137.7	-2.17	-137.7	-0.3	-137.7	-1.29	-137.7	-2.24	-137.7	-2.43	-137.7	1.48	-137.7	-0.58	-137.7	1.95	-137.7	1.63	-137.7	1.03	-137.7	1	-137.7	-1.36	-137.7	-1.47	-137.7	-2.66	-137.7	-0.98	-137.7	-1.99	-137.7	-2.54	-137.7	-2.1
-136.8	-2.77	-136.8	-1.78	-136.8	-0.59	-136.8	-1.97	-136.8	-3.49	-136.8	-6.18	-136.8	-0.43	-136.8	-2.24	-136.8	-0.76	-136.8	1.57	-136.8	-2.89	-136.8	-4.74	-136.8	2.01	-136.8	2.55	-136.8	-0.74	-136.8	4.77	-136.8	3.27	-136.8	-0.39	-136.8	0.33	-136.8	-0.13	-136.8	-3.53	-136.8	0.57	-136.8	0.25	-136.8	-2.84	-136.8	-0.02
-135.9	-4.56	-135.9	0.1	-135.9	-3.86	-135.9	-2.32	-135.9	-4.74	-135.9	-4.96	-135.9	-2.05	-135.9	-0.44	-135.9	-0.71	-135.9	-1.26	-135.9	0.5	-135.9	-3.33	-135.9	1.23	-135.9	0.52	-135.9	3.31	-135.9	2.86	-135.9	6.65	-135.9	-0.12	-135.9	-1.28	-135.9	-1.81	-135.9	-1.87	-135.9	0.76	-135.9	1.36	-135.9	-0.55	-135.9	0.2
-135	-3.93	-135	0.4	-135	-4.26	-135	-4.24	-135	-2.54	-135	-3.1	-135	1.91	-135	-1.83	-135	-1.32	-135	-2.11	-135	-2.72	-135	-0.71	-135	1.56	-135	2.2	-135	-0.46	-135	1.66	-135	1.71	-135	-1.13	-135	-1.07	-135	-0.35	-135	-4.53	-135	-2.23	-135	-3.46	-135	-2.52	-135	-1.2
-134.1	-7.09	-134.1	-0.19	-134.1	-3.32	-134.1	-4.16	-134.1	-5.61	-134.1	-3.14	-134.1	-0.5	-134.1	-0.55	-134.1	-2.47	-134.1	0.1	-134.1	-2.85	-134.1	-1.92	-134.1	2.07	-134.1	0.9	-134.1	0.42	-134.1	3.81	-134.1	3.94	-134.1	2.67	-134.1	0.43	-134.1	-1.45	-134.1	-3.36	-134.1	-1.69	-134.1	-1.18	-134.1	-1.2	-134.1	-0.99
-133.2	-1.08	-133.2	0.54	-133.2	-3.81	-133.2	-3.23	-133.2	-0.6	-133.2	-1.29	-133.2	-0.76	-133.2	-2.7	-133.2	-2.88	-133.2	-4.07	-133.2	0.5	-133.2	0.72	-133.2	0.84	-133.2	-0.27	-133.2	0.95	-133.2	1.95	-133.2	1.99	-133.2	2.04	-133.2	1.15	-133.2	-0.53	-133.2	-2.21	-133.2	1.03	-133.2	-0.06	-133.2	-2.98	-133.2	-1.38
-132.3	-2.51	-132.3	-1.8	-132.3	-3.27	-132.3	-3.82	-132.3	-1.37	-132.3	-4.32	-132.3	-0.38	-132.3	-0.47	-132.3	-2.04	-132.3	-2.25	-132.3	-3.7	-132.3	-2.49	-132.3	0	-132.3	2.42	-132.3	0.16	-132.3	4.4	-132.3	2	-132.3	1.52	-132.3	-0.26	-132.3	0.59	-132.3	-2.47	-132.3	1.11	-132.3	0.21	-132.3	-2.53	-132.3	-0.96
-131.4	-3.99	-131.4	-1.65	-131.4	-2.04	-131.4	-2.65	-131.4	-4.8	-131.4	-4.95	-131.4	0.88	-131.4	-3.1	-131.4	0.05	-131.4	-1.98	-131.4	-2.71	-131.4	-2.43	-131.4	4.25	-131.4	0.23	-131.4	4.19	-131.4	1.5	-131.4	0.8	-131.4	1.54	-131.4	0.89	-131.4	-2.24	-131.4	0.12	-131.4	-2.04	-131.4	-1.17	-131.4	-1.96	-131.4	2.29
-130.5	-0.8	-130.5	-1.89	-130.5	-3.78	-130.5	-4.98	-130.5	-2.59	-130.5	-2.66	-130.5	1.12	-130.5	-0.98	-130.5	-0.79	-130.5	-2.58	-130.5	-2.59	-130.5	-3.01	-130.5	2.98	-130.5	-0.02	-130.5	1.59	-130.5	2.08	-130.5	1.91	-130.5	-0.68	-130.5	0.75	-130.5	-2.02	-130.5	-0.88	-130.5	-0.01	-130.5	-1.99	-130.5	-3.61	-130.5	3.77
-129.6	-2.45	-129.6	-1.83	-129.6	-2.15	-129.6	-2.29	-129.6	-2.45	-129.6	-5.64	-129.6	-2.13	-129.6	-1.07	-129.6	-0.08	-129.6	-0.25	-129.6	-2.43	-129.6	-2.62	-129.6	-0.5	-129.6	0.95	-129.6	0.07	-129.6	0.26	-129.6	1.12	-129.6	0.99	-129.6	-1.16	-129.6	-3.1	-129.6	-4.6	-129.6	-2.01	-129.6	-1.52	-129.6	-1.69	-129.6	-0.87
-128.7	-0.47	-128.7	-1.73	-128.7	-3.46	-128.7	-1.29	-128.7	-2.03	-128.7	-3.22	-128.7	0.87	-128.7	-1.47	-128.7	-0.56	-128.7	-2.5	-128.7	-1.32	-128.7	-1.99	-128.7	0.92	-128.7	0.42	-128.7	2.58	-128.7	2.22	-128.7	1.83	-128.7	-0.19	-128.7	-0.16	-128.7	-2.5	-128.7	-1.49	-128.7	-0.5	-128.7	-1.11	-128.7	-3.41	-128.7	-0.88
-127.8	-3.76	-127.8	-0.87	-127.8	-2.61	-127.8	-3.74	-127.8	-3.6	-127.8	-5.44	-127.8	-1.21	-127.8	-1.94	-127.8	-1.45	-127.8	-2.49	-127.8	-2.05	-127.8	-1.41	-127.8	-0.28	-127.8	2.27	-127.8	1.46	-127.8	4.8	-127.8	1.14	-127.8	0.72	-127.8	-0.29	-127.8	-0.84	-127.8	-3.4	-127.8	1.21	-127.8	-1.03	-127.8	-1.41	-127.8	-0.01
-126.9	-3.32	-126.9	-1.82	-126.9	-1.09	-126.9	-3.5	-126.9	-0.86	-126.9	-3.43	-126.9	-1.37	-126.9	-2.62	-126.9	1.32	-126.9	-1.56	-126.9	-2.18	-126.9	-3.76	-126.9	-1.22	-126.9	0.76	-126.9	0.13	-126.9	2.16	-126.9	3.02	-126.9	-0.05	-126.9	-0.51	-126.9	-2.01	-126.9	-3.67	-126.9	-1.2	-126.9	-1.91	-126.9	-3.18	-126.9	-1.38
-126	-1.04	-126	1.43	-126	-2.62	-126	-1.05	-126	-1.57	-126	-2.4	-126	-0.93	-126	-0.39	-126	-1.53	-126	-3.08	-126	-1.97	-126	-0.16	-126	0.1	-126	2.37	-126	0.34	-126	2.85	-126	2.95	-126	-0.13	-126	-1.46	-126	0.83	-126	-3.58	-126	-1.6	-126	-0.66	-126	-1.94	-126	-1.09
-125.1	-1.76	-125.1	-0.95	-125.1	-0.1	-125.1	-5.72	-125.1	-2.85	-125.1	-2.45	-125.1	-0.14	-125.1	-0.51	-125.1	-1.78	-125.1	-2.27	-125.1	-1.79	-125.1	-2.15	-125.1	-0.66	-125.1	0.98	-125.1	-0.47	-125.1	3.41	-125.1	1.76	-125.1	0.02	-125.1	-2.4	-125.1	-1.06	-125.1	-1.11	-125.1	-2.75	-125.1	-0.8	-125.1	-0.73	-125.1	-0.64
-124.2	-1.05	-124.2	-1.03	-124.2	-4.72	-124.2	-4.06	-124.2	-4.25	-124.2	-3.12	-124.2	-0.22	-124.2	-2.36	-124.2	-3.08	-124.2	-1.12	-124.2	-2.93	-124.2	0.09	-124.2	-0.64	-124.2	0.02	-124.2	-0.24	-124.2	-0.08	-124.2	1.26	-124.2	-1.47	-124.2	-1.86	-124.2	-0.62	-124.2	-2.79	-124.2	-2.57	-124.2	-1.14	-124.2	-1.18	-124.2	0.64
-123.3	-3	-123.3	-0.67	-123.3	-2.19	-123.3	-2.36	-123.3	-3.19	-123.3	-4.2	-123.3	1.12	-123.3	-2.13	-123.3	1.18	-123.3	-1.22	-123.3	-0.98	-123.3	-0.71	-123.3	2.65	-123.3	2.71	-123.3	0.43	-123.3	0.07	-123.3	4.37	-123.3	1.24	-123.3	-1.09	-123.3	-0.54	-123.3	-1.75	-123.3	0.21	-123.3	-2.22	-123.3	-3.51	-123.3	-0.82
-122.4	-3.66	-122.4	-2.56	-122.4	-1.38	-122.4	-5.97	-122.4	-1.99	-122.4	-0.67	-122.4	-1.48	-122.4	-4.87	-122.4	0.31	-122.4	-1.95	-122.4	-2.58	-122.4	-3.19	-122.4	2.68	-122.4	0.54	-122.4	0.38	-122.4	3.38	-122.4	-0.6	-122.4	-0.47	-122.4	-2.45	-122.4	-0.48	-122.4	-2.26	-122.4	0.04	-122.4	-2.92	-122.4	-3.27	-122.4	-1.97
-121.5	-3.24	-121.5	-0.51	-121.5	-4.5	-121.5	-5.24	-121.5	-3.23	-121.5	-3.07	-121.5	-0.97	-121.5	-2.28	-121.5	-2.39	-121.5	-4.49	-121.5	-1.17	-121.5	-3.03	-121.5	1.94	-121.5	1.88	-121.5	0.67	-121.5	2.16	-121.5	1.5	-121.5	1.35	-121.5	0.45	-121.5	2.91	-121.5	-2.07	-121.5	1.92	-121.5	-1.15	-121.5	-2.87	-121.5	0.41
-120.6	-1.75	-120.6	0.18	-120.6	-6.44	-120.6	-4.74	-120.6	-4.52	-120.6	-3.98	-120.6	-1.11	-120.6	-1.22	-120.6	-2.84	-120.6	-4.67	-120.6	-2.03	-120.6	-3.08	-120.6	-0.39	-120.6	4.05	-120.6	0.7	-120.6	1.17	-120.6	-0.33	-120.6	2.32	-120.6	-0.62	-120.6	-0.58	-120.6	-2.1	-120.6	-2.82	-120.6	-3.71	-120.6	0	-120.6	1.55
-119.7	-2.45	-119.7	0.27	-119.7	-2.11	-119.7	-3.33	-119.7	-0.85	-119.7	-3.82	-119.7	-0.71	-119.7	-4.21	-119.7	-0.84	-119.7	-1.78	-119.7	-0.98	-119.7	-2.56	-119.7	-1.07	-119.7	-0.11	-119.7	-0.1	-119.7	1.29	-119.7	2.69	-119.7	-0.58	-119.7	-1.35	-119.7	-0.43	-119.7	-2.62	-119.7	-1.05	-119.7	-0.32	-119.7	-4	-119.7	0.49
-118.8	-1.67	-118.8	-1.54	-118.8	-3.67	-118.8	-4.31	-118.8	-2.57	-118.8	-4.05	-118.8	-0.43	-118.8	-0.22	-118.8	-0.17	-118.8	-2.42	-118.8	-4.37	-118.8	-3.19	-118.8	-0.16	-118.8	-0.16	-118.8	1.47	-118.8	2.42	-118.8	1.66	-118.8	0.43	-118.8	-1.64	-118.8	-0.59	-118.8	-2.15	-118.8	-0.54	-118.8	-1.29	-118.8	-3.51	-118.8	-0.36
-117.9	-2.38	-117.9	-2	-117.9	-5.5	-117.9	-2.19	-117.9	-1.47	-117.9	-2.07	-117.9	-0.25	-117.9	-3.89	-117.9	-1.9	-117.9	-2.37	-117.9	-1.1	-117.9	-0.07	-117.9	-0.37	-117.9	0.59	-117.9	1.49	-117.9	1.52	-117.9	2.58	-117.9	-0.35	-117.9	-1.08	-117.9	-0.87	-117.9	-1.4	-117.9	-0.36	-117.9	0.55	-117.9	0.16	-117.9	0.82
-117	-2.35	-117	-1.68	-117	-2.16	-117	-4	-117	-0.11	-117	-0.9	-117	0.79	-117	-0.69	-117	-2.49	-117	-2.69	-117	-0.56	-117	-0.9	-117	1.86	-117	0.66	-117	0.83	-117	1.52	-117	0.72	-117	0.52	-117	-3.15	-117	-2.23	-117	-2.41	-117	1.17	-117	-2.75	-117	-1.06	-117	-0.38
-116.1	-0.71	-116.1	-2.15	-116.1	-1.08	-116.1	-2.63	-116.1	-3.43	-116.1	-2.01	-116.1	0.8	-116.1	-3.25	-116.1	-1.46	-116.1	-1.72	-116.1	-1.93	-116.1	0.05	-116.1	0.33	-116.1	1.33	-116.1	0.26	-116.1	1.98	-116.1	2.3	-116.1	2.64	-116.1	-0.42	-116.1	-1.63	-116.1	-2.9	-116.1	0.44	-116.1	0.07	-116.1	-1.21	-116.1	0.81
-115.2	-2.65	-115.2	0.67	-115.2	-3.17	-115.2	-5.34	-115.2	-4.12	-115.2	-1.4	-115.2	1.03	-115.2	0.01	-115.2	-0.98	-115.2	-2.19	-115.2	-3.38	-115.2	-2.44	-115.2	1.51	-115.2	3.13	-115.2	1.05	-115.2	4.28	-115.2	2.29	-115.2	0.03	-115.2	-2.08	-115.2	-1.17	-115.2	-2.06	-115.2	0.87	-115.2	-0.72	-115.2	-3.6	-115.2	-1.27
-114.3	-2.87	-114.3	-0.53	-114.3	-1.39	-114.3	-1.53	-114.3	-1.47	-114.3	-4.43	-114.3	-0.34	-114.3	-0.48	-114.3	0.74	-114.3	2.15	-114.3	-1.98	-114.3	-1.35	-114.3	0.43	-114.3	0.85	-114.3	2.51	-114.3	3.36	-114.3	1.29	-114.3	0.51	-114.3	1.87	-114.3	-0.4	-114.3	-4.73	-114.3	-2.7	-114.3	-2.42	-114.3	-4.1	-114.3	0.39
-113.4	-0.86	-113.4	1.16	-113.4	-3.24	-113.4	-2.07	-113.4	-0.84	-113.4	-3.2	-113.4	0.83	-113.4	0.17	-113.4	-0.58	-113.4	-1.25	-113.4	0.25	-113.4	-1.21	-113.4	1.01	-113.4	1.04	-113.4	2.57	-113.4	-0.56	-113.4	2.26	-113.4	0.85	-113.4	-1.74	-113.4	-0.43	-113.4	0.06	-113.4	-0.11	-113.4	-2.38	-113.4	-0.79	-113.4	-1.82
-112.5	-2.36	-112.5	-0.24	-112.5	-3.56	-112.5	-2.35	-112.5	-3.8	-112.5	-3.69	-112.5	-2.9	-112.5	-1.69	-112.5	0.76	-112.5	-0.06	-112.5	-1.9	-112.5	-2.5	-112.5	-0.6	-112.5	-2.44	-112.5	0.45	-112.5	4.52	-112.5	1.22	-112.5	1.84	-112.5	-0.55	-112.5	-2.86	-112.5	-4.61	-112.5	-1.35	-112.5	-1.74	-112.5	0.35	-112.5	0.44
-111.6	-1.45	-111.6	-1.82	-111.6	-2.29	-111.6	-2.84	-111.6	-2.3	-111.6	-1.3	-111.6	0.01	-111.6	-2.89	-111.6	-1.87	-111.6	0.36	-111.6	-1.02	-111.6	-3.74	-111.6	-0.37	-111.6	-0.08	-111.6	0.85	-111.6	2.66	-111.6	2.21	-111.6	1.27	-111.6	-0.34	-111.6	-1.04	-111.6	-1.14	-111.6	0.94	-111.6	-2.7	-111.6	0.8	-111.6	-0.93
-110.7	-2.36	-110.7	2.86	-110.7	-0.76	-110.7	-4.05	-110.7	-1.39	-110.7	-1.83	-110.7	-0.54	-110.7	-1.8	-110.7	-0.05	-110.7	-2.22	-110.7	-2.65	-110.7	-2.54	-110.7	1.7	-110.7	1.39	-110.7	-0.74	-110.7	2.35	-110.7	2.75	-110.7	-0.2	-110.7	-0.84	-110.7	-1.31	-110.7	-5.35	-110.7	-1.25	-110.7	0.05	-110.7	-2.07	-110.7	0.82
-109.8	-0.67	-109.8	-2.51	-109.8	-1.98	-109.8	-1.24	-109.8	-1.98	-109.8	-2.48	-109.8	2.6	-109.8	-0.99	-109.8	-0.33	-109.8	1.51	-109.8	-2.57	-109.8	-0.13	-109.8	1.86	-109.8	0.53	-109.8	4.42	-109.8	3.17	-109.8	1.55	-109.8	2.61	-109.8	0.61	-109.8	0.62	-109.8	0.38	-109.8	0.9	-109.8	0.8	-109.8	0.51	-109.8	0.8
-108.9	-0.58	-108.9	-0.18	-108.9	-1.88	-108.9	-4.81	-108.9	-1.58	-108.9	-2.13	-108.9	2.45	-108.9	-2.59	-108.9	0.5	-108.9	-3.38	-108.9	-1.41	-108.9	-1.1	-108.9	-0.28	-108.9	0.39	-108.9	0.27	-108.9	2.7	-108.9	1.48	-108.9	1.07	-108.9	-0.55	-108.9	-2.06	-108.9	-2.18	-108.9	0.13	-108.9	-1.67	-108.9	0.39	-108.9	1.61
-108	-2.3	-108	0.32	-108	-5.05	-108	-0.55	-108	-4.19	-108	-2.19	-108	-1.52	-108	-0.14	-108	-5.37	-108	-0.94	-108	-2.77	-108	-1.83	-108	0.38	-108	1.38	-108	0.01	-108	1.4	-108	1.53	-108	3.37	-108	-1.08	-108	-0.05	-108	0.7	-108	-1.63	-108	-1.29	-108	-3.03	-108	-0.69
-107.1	-2.25	-107.1	0.57	-107.1	-1.47	-107.1	-1.9	-107.1	-0.88	-107.1	-0.97	-107.1	2.51	-107.1	-0.44	-107.1	-1.45	-107.1	-0.59	-107.1	-3.05	-107.1	-1.86	-107.1	3.2	-107.1	2.56	-107.1	0.07	-107.1	-0.14	-107.1	2.18	-107.1	0.97	-107.1	-0.21	-107.1	-1.52	-107.1	-3.44	-107.1	-0.78	-107.1	-0.45	-107.1	-1.96	-107.1	-0.26
-106.2	-2.84	-106.2	-1.65	-106.2	-3.1	-106.2	-3.35	-106.2	-3.83	-106.2	-0.26	-106.2	-0.86	-106.2	-3.74	-106.2	-1.18	-106.2	-1.49	-106.2	-0.36	-106.2	0.04	-106.2	-1.14	-106.2	0.78	-106.2	0.6	-106.2	3.62	-106.2	0.29	-106.2	0.42	-106.2	2	-106.2	1.27	-106.2	-1.54	-106.2	-1.33	-106.2	-2.2	-106.2	-0.59	-106.2	-0.04
-105.3	-3.54	-105.3	-2.59	-105.3	-4.58	-105.3	-1.21	-105.3	-2.32	-105.3	-3.13	-105.3	-1.41	-105.3	-3.31	-105.3	-0.83	-105.3	-1.5	-105.3	0.09	-105.3	-3.22	-105.3	0.45	-105.3	0.3	-105.3	-1.59	-105.3	0.74	-105.3	2.43	-105.3	-1.25	-105.3	0.01	-105.3	-1.43	-105.3	-4.16	-105.3	-0.65	-105.3	-0.26	-105.3	-2.33	-105.3	-0.45
-104.4	-0.04	-104.4	0.48	-104.4	-2.22	-104.4	-2.29	-104.4	-3.55	-104.4	-1.05	-104.4	-0.19	-104.4	-1.74	-104.4	-0.9	-104.4	-2.28	-104.4	-2.92	-104.4	-1.82	-104.4	-0.12	-104.4	0.48	-104.4	1.47	-104.4	1.91	-104.4	1.69	-104.4	-0.26	-104.4	-0.56	-104.4	0.45	-104.4	-0.64	-104.4	1.95	-104.4	-1.38	-104.4	-1.3	-104.4	0.05
-103.5	-0.5	-103.5	-2.25	-103.5	-4.7	-103.5	-2.93	-103.5	-1.22	-103.5	-0.19	-103.5	0.99	-103.5	-2.14	-103.5	-3.06	-103.5	-3.04	-103.5	-1.8	-103.5	-1.74	-103.5	1.91	-103.5	0.85	-103.5	1.69	-103.5	3.25	-103.5	1.66	-103.5	-1.11	-103.5	-0.1	-103.5	-1.31	-103.5	-2.24	-103.5	0.62	-103.5	-2.07	-103.5	-2.43	-103.5	1.28
-102.6	-1.45	-102.6	-0.87	-102.6	-3.54	-102.6	-6.3	-102.6	-3.2	-102.6	-0.7	-102.6	-0.93	-102.6	-1.5	-102.6	-0.01	-102.6	-2.46	-102.6	-1.04	-102.6	-2.04	-102.6	-0.32	-102.6	-2.1	-102.6	1.22	-102.6	1.99	-102.6	3.53	-102.6	0.32	-102.6	-1.11	-102.6	-2.79	-102.6	-0.38	-102.6	0.1	-102.6	0.03	-102.6	-1	-102.6	-1.49
-101.7	-1.86	-101.7	-0.2	-101.7	-3.49	-101.7	-2.86	-101.7	-3.5	-101.7	-2.29	-101.7	-1.26	-101.7	-1.71	-101.7	-0.04	-101.7	-1.64	-101.7	-3.15	-101.7	-3.82	-101.7	0.8	-101.7	-0.32	-101.7	3.26	-101.7	1.22	-101.7	1.34	-101.7	0.09	-101.7	0.78	-101.7	-4.71	-101.7	-1.54	-101.7	2.2	-101.7	-1.22	-101.7	-2.8	-101.7	0.43
-100.8	-1.26	-100.8	-0.2	-100.8	-3.41	-100.8	-1.79	-100.8	-3.1	-100.8	-1.39	-100.8	1.05	-100.8	-0.58	-100.8	-0.15	-100.8	-0.63	-100.8	-3.72	-100.8	-1	-100.8	3.38	-100.8	0.16	-100.8	2.88	-100.8	4.09	-100.8	2.51	-100.8	-1.13	-100.8	1.21	-100.8	-3.07	-100.8	-2.56	-100.8	1.03	-100.8	0.93	-100.8	-1.46	-100.8	-1.26
-99.9	-1.1	-99.9	0.78	-99.9	-3.13	-99.9	-2.47	-99.9	-4.9	-99.9	-2.27	-99.9	0.69	-99.9	-1.59	-99.9	-1.73	-99.9	-0.35	-99.9	-1.16	-99.9	-3.5	-99.9	3.13	-99.9	1.03	-99.9	3.14	-99.9	3.23	-99.9	1.71	-99.9	-0.64	-99.9	0.75	-99.9	-0.78	-99.9	-2.56	-99.9	-0.45	-99.9	0.3	-99.9	-0.25	-99.9	1.86
-99	-0.49	-99	-0.66	-99	-3.83	-99	-3.89	-99	-4.05	-99	-3.47	-99	-0.45	-99	-1.79	-99	1.05	-99	-0.24	-99	-1.35	-99	-0.2	-99	0.59	-99	-1.2	-99	3.08	-99	0.86	-99	2.56	-99	1.48	-99	-0.69	-99	-1.82	-99	-1.82	-99	-2.52	-99	-0.38	-99	-2.41	-99	-0.59
-98.1	-2.33	-98.1	1.09	-98.1	0.15	-98.1	-2.96	-98.1	-2.89	-98.1	-1.84	-98.1	1.13	-98.1	0.06	-98.1	0.76	-98.1	-1.71	-98.1	-3.53	-98.1	-4.9	-98.1	-1.43	-98.1	0.9	-98.1	2.49	-98.1	3.26	-98.1	1.62	-98.1	1.37	-98.1	0.08	-98.1	-0.61	-98.1	-2.89	-98.1	1.37	-98.1	-0.46	-98.1	-3.24	-98.1	-1.75
-97.2	-0.66	-97.2	-1.66	-97.2	-3.13	-97.2	-4.45	-97.2	-3.23	-97.2	-1.88	-97.2	0.99	-97.2	-3.41	-97.2	-0.51	-97.2	-1.73	-97.2	-2.38	-97.2	-1	-97.2	1.8	-97.2	1.78	-97.2	1.42	-97.2	2.89	-97.2	2.27	-97.2	0.54	-97.2	0.57	-97.2	0.53	-97.2	-0.77	-97.2	0.52	-97.2	-2.31	-97.2	-3.98	-97.2	-0.37
-96.3	-1.62	-96.3	-0.08	-96.3	-4.52	-96.3	-1.28	-96.3	-1.93	-96.3	-2.1	-96.3	0.58	-96.3	-2.97	-96.3	-1.55	-96.3	-1.41	-96.3	-1.97	-96.3	0.79	-96.3	-1.29	-96.3	0.31	-96.3	2.58	-96.3	1.55	-96.3	0.62	-96.3	2.84	-96.3	0.23	-96.3	0.98	-96.3	-1.22	-96.3	0.12	-96.3	1.92	-96.3	-1.3	-96.3	0.67
-95.4	0.07	-95.4	0.84	-95.4	-2.14	-95.4	-3.42	-95.4	-4.16	-95.4	-2.57	-95.4	1.12	-95.4	-1.31	-95.4	-0.82	-95.4	-1.13	-95.4	-2.64	-95.4	-0.13	-95.4	-0.1	-95.4	-0.42	-95.4	0.71	-95.4	1.45	-95.4	-0.28	-95.4	0.62	-95.4	-2.91	-95.4	1.32	-95.4	-1.23	-95.4	0.51	-95.4	-2.32	-95.4	-3.11	-95.4	0.45
-94.5	-2.58	-94.5	-1	-94.5	0.16	-94.5	-2.93	-94.5	-0.46	-94.5	-5.26	-94.5	0.36	-94.5	-3.12	-94.5	0.53	-94.5	1.09	-94.5	-1.65	-94.5	-1.71	-94.5	0.28	-94.5	1.06	-94.5	0.05	-94.5	1.95	-94.5	-0.21	-94.5	1.13	-94.5	-0.94	-94.5	0.51	-94.5	-2.12	-94.5	-1.69	-94.5	-2.71	-94.5	-2.92	-94.5	-1.37
-93.6	0.12	-93.6	-1.38	-93.6	-3.39	-93.6	-3.84	-93.6	0.05	-93.6	-4.65	-93.6	-0.77	-93.6	-2.91	-93.6	-0.22	-93.6	-1.15	-93.6	1.29	-93.6	-3.27	-93.6	-1.14	-93.6	-1.66	-93.6	0.94	-93.6	1.84	-93.6	1.62	-93.6	2.41	-93.6	0.11	-93.6	-2.45	-93.6	-2.71	-93.6	0.31	-93.6	-0.94	-93.6	-0.89	-93.6	0.94
-92.7	0.11	-92.7	0.14	-92.7	-3.16	-92.7	-0.4	-92.7	-0.26	-92.7	-0.73	-92.7	-0.86	-92.7	-0.9	-92.7	-1.81	-92.7	-0.41	-92.7	-0.82	-92.7	0.38	-92.7	2.4	-92.7	0.58	-92.7	-0.47	-92.7	2.55	-92.7	0.73	-92.7	3.53	-92.7	0.48	-92.7	-2.3	-92.7	-0.08	-92.7	2.22	-92.7	-1.46	-92.7	-0.86	-92.7	0.67
-91.8	-0.25	-91.8	-0.84	-91.8	-2.3	-91.8	-2.23	-91.8	-1.97	-91.8	-3.99	-91.8	-0.07	-91.8	-1.88	-91.8	-1.28	-91.8	-0.91	-91.8	-3.13	-91.8	-0.66	-91.8	-1	-91.8	2.95	-91.8	1.27	-91.8	1.99	-91.8	2.72	-91.8	-0.64	-91.8	-0.79	-91.8	-1.96	-91.8	-2.26	-91.8	0.37	-91.8	-1.99	-91.8	-3.9	-91.8	-0.63
-90.9	-3.26	-90.9	-0.91	-90.9	-1.94	-90.9	-1.91	-90.9	-2.12	-90.9	-2.34	-90.9	-1.42	-90.9	-2.76	-90.9	-0.84	-90.9	-0.92	-90.9	-0.47	-90.9	1.41	-90.9	-0.36	-90.9	-0.08	-90.9	2.08	-90.9	-0.07	-90.9	1.44	-90.9	4.2	-90.9	0.34	-90.9	0.04	-90.9	0.32	-90.9	0.52	-90.9	-0.03	-90.9	1.56	-90.9	-0.76
-90	-2.23	-90	0.44	-90	-2.98	-90	-4.38	-90	-2.42	-90	-1.64	-90	-2.55	-90	-0.8	-90	-2.2	-90	-5	-90	-0.52	-90	1.04	-90	-2.25	-90	1.52	-90	0.25	-90	0.53	-90	1.65	-90	3.13	-90	-1.63	-90	0.32	-90	-2.41	-90	-1.4	-90	-3.16	-90	-0.86	-90	0.37
-89.1	-0.17	-89.1	2.17	-89.1	-2.83	-89.1	-3.53	-89.1	-3.9	-89.1	-4.01	-89.1	1.02	-89.1	0.77	-89.1	-0.91	-89.1	-1.06	-89.1	-3.21	-89.1	-1.5	-89.1	0.17	-89.1	0.8	-89.1	2.63	-89.1	4.28	-89.1	1.5	-89.1	0.07	-89.1	-2.09	-89.1	-3.35	-89.1	-4.09	-89.1	1.42	-89.1	-1.98	-89.1	-3.55	-89.1	-0.42
-88.2	-0.46	-88.2	0	-88.2	-2.7	-88.2	-4.28	-88.2	-0.36	-88.2	-3.34	-88.2	0.19	-88.2	-1.3	-88.2	-0.73	-88.2	-0.3	-88.2	-0.57	-88.2	-1.85	-88.2	0.87	-88.2	2.12	-88.2	2.1	-88.2	4.23	-88.2	0.63	-88.2	0.24	-88.2	-0.49	-88.2	-1.15	-88.2	0.18	-88.2	0.42	-88.2	-1.77	-88.2	-2.1	-88.2	0.48
-87.3	-2.53	-87.3	-0.35	-87.3	-2.41	-87.3	-2.65	-87.3	-2.04	-87.3	-3.74	-87.3	0.27	-87.3	-1.8	-87.3	0.18	-87.3	-1.92	-87.3	-0.24	-87.3	-2.57	-87.3	-0.13	-87.3	1.67	-87.3	3	-87.3	3.01	-87.3	5.04	-87.3	0.16	-87.3	0.2	-87.3	-1.57	-87.3	-0.3	-87.3	1.81	-87.3	0.62	-87.3	-1.42	-87.3	1.06
-86.4	-1.18	-86.4	0.67	-86.4	-3.45	-86.4	-2.01	-86.4	-1.04	-86.4	-3.65	-86.4	2.6	-86.4	1.46	-86.4	-2.05	-86.4	-0.84	-86.4	-1.92	-86.4	-1.06	-86.4	1.26	-86.4	2.11	-86.4	2.07	-86.4	0.99	-86.4	-0.43	-86.4	1.27	-86.4	-2.57	-86.4	0.56	-86.4	0.53	-86.4	-1.47	-86.4	-1.26	-86.4	-2.91	-86.4	0.28
-85.5	0.08	-85.5	1.45	-85.5	-2.28	-85.5	-4.96	-85.5	-1.38	-85.5	-0.63	-85.5	-0.48	-85.5	0.17	-85.5	-1.04	-85.5	-1.73	-85.5	-1.61	-85.5	-2.97	-85.5	0.52	-85.5	0.51	-85.5	-0.27	-85.5	3.91	-85.5	0.44	-85.5	-2.34	-85.5	-0.37	-85.5	-1.72	-85.5	-0.68	-85.5	-2.54	-85.5	-1.4	-85.5	-2.2	-85.5	0.01
-84.6	-1.98	-84.6	0.25	-84.6	-1.13	-84.6	-2.27	-84.6	-2.38	-84.6	-2.18	-84.6	-1.39	-84.6	0.51	-84.6	-0.21	-84.6	-0.28	-84.6	-3.08	-84.6	-0.25	-84.6	-0.69	-84.6	1.57	-84.6	-0.33	-84.6	2.12	-84.6	2.47	-84.6	1.55	-84.6	0.95	-84.6	-0.64	-84.6	-1.71	-84.6	-0.85	-84.6	2.96	-84.6	-1.76	-84.6	0.19
-83.7	-2.1	-83.7	0.84	-83.7	-3.17	-83.7	0.55	-83.7	-1.94	-83.7	-1.36	-83.7	-1.36	-83.7	1.57	-83.7	-0.69	-83.7	-1.11	-83.7	-1.84	-83.7	-1.58	-83.7	0.2	-83.7	0.26	-83.7	0.96	-83.7	0.4	-83.7	-0.17	-83.7	0.17	-83.7	1.35	-83.7	-1.37	-83.7	-1.99	-83.7	-0.5	-83.7	-1.33	-83.7	-2.3	-83.7	1.26
-82.8	-0.83	-82.8	-0.79	-82.8	-2.02	-82.8	-0.51	-82.8	-1.24	-82.8	-1.15	-82.8	-0.47	-82.8	-0.22	-82.8	-2.9	-82.8	-0.45	-82.8	-3.03	-82.8	-2.68	-82.8	0.47	-82.8	-1.57	-82.8	-0.19	-82.8	2.34	-82.8	-0.56	-82.8	2.15	-82.8	1.1	-82.8	-2.25	-82.8	-0.62	-82.8	0.67	-82.8	0.62	-82.8	1.17	-82.8	0.44
-81.9	0.06	-81.9	1.18	-81.9	-3.07	-81.9	-3.03	-81.9	-1.2	-81.9	-0.44	-81.9	-0.85	-81.9	-1.17	-81.9	2.33	-81.9	-0.81	-81.9	-1.86	-81.9	-0.69	-81.9	-0.11	-81.9	0.26	-81.9	2.41	-81.9	1.95	-81.9	-0.17	-81.9	2.31	-81.9	-3.27	-81.9	0.02	-81.9	-3.17	-81.9	-1.27	-81.9	-0.44	-81.9	-0.18	-81.9	-1.6
-81	-2.51	-81	-1.54	-81	-0.17	-81	-2.38	-81	1.37	-81	0.59	-81	0.77	-81	-1.03	-81	-0.83	-81	-0.81	-81	-2.93	-81	0.21	-81	0.17	-81	0.2	-81	2.1	-81	-0.83	-81	-0.87	-81	0.52	-81	-0.09	-81	-0.03	-81	0.07	-81	-0.5	-81	-3.38	-81	-0.29	-81	1.51
-80.1	-2.71	-80.1	1.06	-80.1	0.22	-80.1	-1.24	-80.1	-4.35	-80.1	-1.52	-80.1	-0.71	-80.1	0.14	-80.1	0.69	-80.1	-2.7	-80.1	-2.22	-80.1	-1.8	-80.1	-1.04	-80.1	1.65	-80.1	2.33	-80.1	1.58	-80.1	2.23	-80.1	1	-80.1	0.04	-80.1	-0.27	-80.1	-1.15	-80.1	0.38	-80.1	1.63	-80.1	-2.78	-80.1	2.47
-79.2	-0.19	-79.2	-0.98	-79.2	-1.48	-79.2	-3.27	-79.2	-0.99	-79.2	-3.31	-79.2	1.11	-79.2	-2.04	-79.2	0.29	-79.2	-1.39	-79.2	-2.27	-79.2	-0.79	-79.2	1.62	-79.2	-0.8	-79.2	0.85	-79.2	2.78	-79.2	-0.17	-79.2	0.59	-79.2	0.24	-79.2	-1.02	-79.2	-1.44	-79.2	1.8	-79.2	-1.33	-79.2	1.05	-79.2	0.63
-78.3	-1.24	-78.3	-1.29	-78.3	-1.05	-78.3	-0.93	-78.3	-2.3	-78.3	-1.64	-78.3	-0.65	-78.3	-3.03	-78.3	-0.55	-78.3	0.54	-78.3	-2.76	-78.3	0.6	-78.3	0.17	-78.3	-1.77	-78.3	-0.31	-78.3	4.95	-78.3	1.04	-78.3	0.28	-78.3	1.13	-78.3	-1.25	-78.3	-0.06	-78.3	2.5	-78.3	-1.69	-78.3	-0.62	-78.3	-1.05
-77.4	-1.05	-77.4	1.31	-77.4	-3.93	-77.4	-2.44	-77.4	-1.47	-77.4	-0.8	-77.4	-0.39	-77.4	-0.92	-77.4	-1.16	-77.4	1.16	-77.4	-2.37	-77.4	0.64	-77.4	1.56	-77.4	0.7	-77.4	1.73	-77.4	0.74	-77.4	0.67	-77.4	0.84	-77.4	1.12	-77.4	-0.82	-77.4	1.16	-77.4	-1.86	-77.4	-0.69	-77.4	-0.52	-77.4	-0.32
-76.5	-0.57	-76.5	0.65	-76.5	-2.12	-76.5	-2.05	-76.5	-2.23	-76.5	-2.89	-76.5	2.02	-76.5	-2.29	-76.5	-2.49	-76.5	-3.2	-76.5	-1.56	-76.5	-1.45	-76.5	0.28	-76.5	-0.51	-76.5	-0.69	-76.5	1.21	-76.5	0.34	-76.5	1.97	-76.5	-0.92	-76.5	-1.15	-76.5	-1.32	-76.5	1.95	-76.5	-0.86	-76.5	-1.73	-76.5	1.06
-75.6	-4.12	-75.6	-0.92	-75.6	-1.07	-75.6	-4.62	-75.6	-3.13	-75.6	-0.94	-75.6	-0.38	-75.6	-2.74	-75.6	0.79	-75.6	-2.89	-75.6	-2.09	-75.6	-3.02	-75.6	-0.96	-75.6	1.8	-75.6	1.3	-75.6	1.14	-75.6	3.33	-75.6	-0.36	-75.6	-1.78	-75.6	0.08	-75.6	-2.92	-75.6	0.63	-75.6	0.21	-75.6	0.62	-75.6	0.34
-74.7	-1.66	-74.7	-0.81	-74.7	-1.8	-74.7	-3.36	-74.7	0.14	-74.7	-0.52	-74.7	-0.75	-74.7	-1.11	-74.7	1.71	-74.7	-1.01	-74.7	0.45	-74.7	1.4	-74.7	-0.64	-74.7	0.98	-74.7	3.24	-74.7	0.67	-74.7	0.63	-74.7	3.54	-74.7	-0.16	-74.7	-0.65	-74.7	-1.49	-74.7	1.8	-74.7	0.02	-74.7	1.09	-74.7	-0.12
-73.8	-0.16	-73.8	-0.89	-73.8	-2.37	-73.8	-1.28	-73.8	-2.44	-73.8	-2.8	-73.8	0.8	-73.8	-2.79	-73.8	0.29	-73.8	-0.83	-73.8	-2.53	-73.8	0.41	-73.8	1.35	-73.8	-0.48	-73.8	1.83	-73.8	0	-73.8	-0.29	-73.8	0.93	-73.8	-0.18	-73.8	-1.75	-73.8	-2.94	-73.8	1.58	-73.8	-0.52	-73.8	-1.36	-73.8	0.36
-72.9	-1.81	-72.9	0.06	-72.9	-2.32	-72.9	-1.99	-72.9	-1.58	-72.9	-2.95	-72.9	-1.91	-72.9	-2.07	-72.9	-1.1	-72.9	-0.89	-72.9	-2.19	-72.9	-1.68	-72.9	-1.06	-72.9	-1.05	-72.9	1.23	-72.9	3.15	-72.9	1.03	-72.9	1.03	-72.9	-2.04	-72.9	-0.52	-72.9	-3.32	-72.9	-1.74	-72.9	-1.74	-72.9	0.75	-72.9	-0.8
-72	-1.43	-72	0.28	-72	-2.47	-72	-3.24	-72	-1.03	-72	0.71	-72	-0.01	-72	0.61	-72	-3.22	-72	-2.21	-72	-3.55	-72	0.26	-72	1.88	-72	-0.07	-72	-1.49	-72	2.52	-72	0.42	-72	-1.79	-72	-0.26	-72	-1.3	-72	-1.46	-72	-1.14	-72	-1.65	-72	0.29	-72	-1.13
-71.1	-5	-71.1	0.47	-71.1	-1.36	-71.1	-0.12	-71.1	-3.08	-71.1	-4.64	-71.1	-0.66	-71.1	-0.25	-71.1	-0.08	-71.1	0.21	-71.1	-0.9	-71.1	-0.61	-71.1	0.86	-71.1	-0.85	-71.1	1.18	-71.1	-1.61	-71.1	2.13	-71.1	3.3	-71.1	1.09	-71.1	-2.42	-71.1	1.12	-71.1	-1.32	-71.1	-1.12	-71.1	1.21	-71.1	-1.7
-70.2	-0.34	-70.2	-0.57	-70.2	-1.76	-70.2	-1.9	-70.2	-0.89	-70.2	-4.37	-70.2	0.82	-70.2	0.28	-70.2	0.12	-70.2	-0.94	-70.2	0.05	-70.2	-2.11	-70.2	1.47	-70.2	1.25	-70.2	1.12	-70.2	1.58	-70.2	2.4	-70.2	0.58	-70.2	0.63	-70.2	-0.73	-70.2	0.88	-70.2	-0.45	-70.2	-1.83	-70.2	-2.06	-70.2	-1.42
-69.3	0.8	-69.3	-0.87	-69.3	1.12	-69.3	-2.59	-69.3	-0.23	-69.3	-1.34	-69.3	0.08	-69.3	-0.72	-69.3	2.33	-69.3	-2.44	-69.3	0.25	-69.3	-1.8	-69.3	0.06	-69.3	1.31	-69.3	-1.52	-69.3	2.38	-69.3	0.37	-69.3	1.1	-69.3	0.16	-69.3	-0.11	-69.3	-2.66	-69.3	0.29	-69.3	-1.83	-69.3	-1.14	-69.3	-0.85
-68.4	-2.49	-68.4	-2.2	-68.4	-0.46	-68.4	1.4	-68.4	-0.4	-68.4	0.57	-68.4	1.06	-68.4	-1.89	-68.4	1.19	-68.4	-2.15	-68.4	-0.91	-68.4	0.5	-68.4	-1.08	-68.4	1.04	-68.4	1.64	-68.4	0.34	-68.4	2.31	-68.4	1.12	-68.4	-2.17	-68.4	0.86	-68.4	-2.03	-68.4	0.36	-68.4	-0.43	-68.4	-0.49	-68.4	0.61
-67.5	-1.07	-67.5	-2.58	-67.5	0.81	-67.5	-2.35	-67.5	-1.42	-67.5	-2.31	-67.5	-2.74	-67.5	-2.76	-67.5	1.25	-67.5	-2.23	-67.5	-1.82	-67.5	-0.85	-67.5	-1.37	-67.5	0.77	-67.5	-0.6	-67.5	3.92	-67.5	1.09	-67.5	-1.08	-67.5	1.95	-67.5	1.12	-67.5	-4.09	-67.5	1.43	-67.5	-0.44	-67.5	-1.24	-67.5	1.08
-66.6	-2.02	-66.6	-2.61	-66.6	-3.13	-66.6	-1.24	-66.6	-1.52	-66.6	-1.12	-66.6	0.47	-66.6	-1.55	-66.6	-0.22	-66.6	-3.08	-66.6	-2.32	-66.6	-0.43	-66.6	-0.94	-66.6	-0.57	-66.6	0.85	-66.6	-0.76	-66.6	0.36	-66.6	2.77	-66.6	-3.91	-66.6	-0.44	-66.6	-2	-66.6	-1.31	-66.6	-0.9	-66.6	-0.56	-66.6	-2.92
-65.7	-2.6	-65.7	-2.26	-65.7	-0.6	-65.7	-2.63	-65.7	-3.41	-65.7	-3	-65.7	0.91	-65.7	-1.3	-65.7	0.54	-65.7	-2.38	-65.7	-4.19	-65.7	-0.4	-65.7	-1.33	-65.7	-1.43	-65.7	2.06	-65.7	1.33	-65.7	-0.26	-65.7	1.7	-65.7	0.74	-65.7	-1.08	-65.7	-0.21	-65.7	1.24	-65.7	-2.47	-65.7	-1.26	-65.7	-0.04
-64.8	-2.44	-64.8	-1.86	-64.8	-1.89	-64.8	-2.42	-64.8	-2.1	-64.8	-1.83	-64.8	0.27	-64.8	0.79	-64.8	0.02	-64.8	0.11	-64.8	-0.8	-64.8	-0.42	-64.8	-1.13	-64.8	2.32	-64.8	2.98	-64.8	1.52	-64.8	2.19	-64.8	1.06	-64.8	-0.29	-64.8	0.93	-64.8	1.05	-64.8	0.74	-64.8	-0.61	-64.8	-1.72	-64.8	-1.06
-63.9	-0.41	-63.9	-1.2	-63.9	-1.11	-63.9	-0.04	-63.9	-0.06	-63.9	-1.58	-63.9	0.39	-63.9	-0.98	-63.9	0.58	-63.9	0.38	-63.9	-1.61	-63.9	-0.44	-63.9	-1.56	-63.9	-0.49	-63.9	1.87	-63.9	3.68	-63.9	0.19	-63.9	1.02	-63.9	-1.21	-63.9	-0.77	-63.9	1.06	-63.9	-0.02	-63.9	1.08	-63.9	-1.7	-63.9	0.01
-63	-1.6	-63	-0.9	-63	-3.36	-63	-1.15	-63	-0.06	-63	-2.06	-63	-2.75	-63	-0.53	-63	-1.44	-63	-0.67	-63	0.67	-63	1.76	-63	-1.08	-63	0.91	-63	1.07	-63	-0.77	-63	2.42	-63	0.36	-63	0.8	-63	0.34	-63	-2.39	-63	-3.18	-63	-0.92	-63	-3.38	-63	0.53
-62.1	0.58	-62.1	0.16	-62.1	-2.16	-62.1	-4.08	-62.1	0.3	-62.1	-4.22	-62.1	0.05	-62.1	-0.42	-62.1	0.09	-62.1	-2.77	-62.1	-1.84	-62.1	-2.66	-62.1	0.24	-62.1	0.52	-62.1	0.59	-62.1	2.28	-62.1	-1.36	-62.1	-1.95	-62.1	-2.19	-62.1	-0.69	-62.1	-2.24	-62.1	1.88	-62.1	-2.65	-62.1	-0.26	-62.1	-0.4
-61.2	-1.71	-61.2	0.36	-61.2	-1.6	-61.2	-3.09	-61.2	-0.19	-61.2	-2.65	-61.2	0.63	-61.2	-2.52	-61.2	-1.9	-61.2	-1.74	-61.2	-0.71	-61.2	-2.43	-61.2	0.98	-61.2	-1.12	-61.2	2.82	-61.2	0.69	-61.2	0.39	-61.2	3.1	-61.2	0.25	-61.2	-0.85	-61.2	2.72	-61.2	-2.67	-61.2	-1.19	-61.2	0.91	-61.2	1.34
-60.3	-3.43	-60.3	-1.37	-60.3	-0.87	-60.3	-0.89	-60.3	-1.93	-60.3	-1.37	-60.3	-1.36	-60.3	-1.7	-60.3	-0.06	-60.3	-2.61	-60.3	-0.69	-60.3	-2.5	-60.3	-0.97	-60.3	1.34	-60.3	1.22	-60.3	-0.7	-60.3	1.22	-60.3	-1.79	-60.3	0.08	-60.3	1.49	-60.3	-0.45	-60.3	1.38	-60.3	-0.52	-60.3	-0.9	-60.3	0.86
-59.4	-1.69	-59.4	-0.26	-59.4	-1.59	-59.4	0.98	-59.4	-2.24	-59.4	-2.62	-59.4	-0.89	-59.4	0.53	-59.4	0.14	-59.4	1.11	-59.4	-0.23	-59.4	0.21	-59.4	-2.6	-59.4	1.77	-59.4	-0.49	-59.4	1.73	-59.4	2.28	-59.4	0.34	-59.4	-2.59	-59.4	1.43	-59.4	-0.89	-59.4	0.28	-59.4	-1.57	-59.4	-0.23	-59.4	0.4
-58.5	-1.07	-58.5	-2.98	-58.5	-2.3	-58.5	-0.82	-58.5	-1.14	-58.5	0.24	-58.5	1.31	-58.5	0.32	-58.5	-0.66	-58.5	-0.48	-58.5	1.44	-58.5	-1.47	-58.5	3.02	-58.5	1.01	-58.5	3.13	-58.5	2.24	-58.5	1.5	-58.5	-1.65	-58.5	0.45	-58.5	-0.98	-58.5	1.59	-58.5	2.41	-58.5	-1.51	-58.5	-2.18	-58.5	0.14
-57.6	-1.36	-57.6	-1.35	-57.6	-1	-57.6	-2.06	-57.6	0.51	-57.6	1.08	-57.6	-0.9	-57.6	-0.08	-57.6	-0.89	-57.6	-1.9	-57.6	-1.69	-57.6	-1.32	-57.6	0.67	-57.6	0.1	-57.6	-0.09	-57.6	-1.18	-57.6	-0.62	-57.6	-1.41	-57.6	2.03	-57.6	-1.46	-57.6	-1.35	-57.6	0.64	-57.6	-0.76	-57.6	-1.81	-57.6	0.41
-56.7	-1.32	-56.7	-1.46	-56.7	-2.15	-56.7	-2.5	-56.7	-0.41	-56.7	-1.64	-56.7	1.4	-56.7	-1.95	-56.7	1.86	-56.7	-2.23	-56.7	-1.33	-56.7	-0.32	-56.7	0.01	-56.7	1.08	-56.7	-0.07	-56.7	2.44	-56.7	3.4	-56.7	-0.33	-56.7	0.19	-56.7	0.41	-56.7	-3.02	-56.7	2.35	-56.7	-0.23	-56.7	0.26	-56.7	1.66
-55.8	-1.32	-55.8	-0.47	-55.8	-1.62	-55.8	-2.94	-55.8	-1	-55.8	-1	-55.8	0.58	-55.8	-1.48	-55.8	-1.84	-55.8	-2.88	-55.8	-0.54	-55.8	0.93	-55.8	0.2	-55.8	1.25	-55.8	0.99	-55.8	1.26	-55.8	4.25	-55.8	1.44	-55.8	-0.34	-55.8	-0.64	-55.8	-1.25	-55.8	1.25	-55.8	0.53	-55.8	-1.73	-55.8	-0.73
-54.9	-0.11	-54.9	2.72	-54.9	-0.49	-54.9	0.72	-54.9	0.05	-54.9	-0.81	-54.9	0.35	-54.9	2.8	-54.9	-0.59	-54.9	0.09	-54.9	-2.98	-54.9	0.59	-54.9	-0.03	-54.9	1.5	-54.9	0.42	-54.9	3.84	-54.9	-1.1	-54.9	-0.46	-54.9	0.56	-54.9	-0.44	-54.9	0.73	-54.9	1.4	-54.9	0.67	-54.9	-1.85	-54.9	1.68
-54	-0.36	-54	-0.63	-54	-2.5	-54	-1.71	-54	-1.64	-54	-0.63	-54	1.57	-54	-0.03	-54	-1.53	-54	-1.53	-54	-1.69	-54	0.15	-54	-0.63	-54	2.96	-54	0.66	-54	0.66	-54	1.56	-54	-1.33	-54	-2.06	-54	1.17	-54	-0.35	-54	-0.17	-54	-0.18	-54	-0.48	-54	0.85
-53.1	-0.72	-53.1	-0.4	-53.1	-3.79	-53.1	-1.55	-53.1	-3.11	-53.1	-3.61	-53.1	1.59	-53.1	-1.22	-53.1	-1.5	-53.1	-2.46	-53.1	-0.21	-53.1	-2.31	-53.1	0.84	-53.1	-1.31	-53.1	0.43	-53.1	-0.11	-53.1	3.11	-53.1	1.77	-53.1	-0.75	-53.1	0.54	-53.1	-0.03	-53.1	0.62	-53.1	0.84	-53.1	1.94	-53.1	1.88
-52.2	-3.11	-52.2	-0.58	-52.2	-3.71	-52.2	-2.9	-52.2	-1.97	-52.2	-3.62	-52.2	-0.84	-52.2	0.7	-52.2	-1.24	-52.2	-0.7	-52.2	-1.62	-52.2	-2.39	-52.2	-1.37	-52.2	1.12	-52.2	-0.49	-52.2	0.03	-52.2	3.1	-52.2	-2.25	-52.2	-3.3	-52.2	1.23	-52.2	-1.38	-52.2	0.46	-52.2	1.27	-52.2	-0.6	-52.2	0.42
-51.3	-1.9	-51.3	1.11	-51.3	-2.09	-51.3	-1.39	-51.3	-3.56	-51.3	-2.05	-51.3	-1.84	-51.3	-0.38	-51.3	0.53	-51.3	-0.58	-51.3	-3.02	-51.3	-0.72	-51.3	0.31	-51.3	-0.94	-51.3	-1.79	-51.3	-0.05	-51.3	2.19	-51.3	1.72	-51.3	1.99	-51.3	-1.07	-51.3	-3.64	-51.3	-0.06	-51.3	0.67	-51.3	-0.78	-51.3	2.14
-50.4	-0.67	-50.4	0.5	-50.4	-1.49	-50.4	-0.45	-50.4	-2.16	-50.4	-1.85	-50.4	-2.09	-50.4	-1.27	-50.4	-0.1	-50.4	-1.04	-50.4	-0.51	-50.4	0.03	-50.4	-0.47	-50.4	-1.49	-50.4	0.58	-50.4	2.05	-50.4	1.21	-50.4	1.85	-50.4	0.54	-50.4	0.1	-50.4	0.18	-50.4	2.58	-50.4	-0.2	-50.4	2.34	-50.4	1.51
-49.5	-0.17	-49.5	1.51	-49.5	-2.04	-49.5	-2.59	-49.5	0.97	-49.5	-1.42	-49.5	1.44	-49.5	-0.79	-49.5	-1.31	-49.5	-2.98	-49.5	-1.16	-49.5	-0.2	-49.5	-1.54	-49.5	0.66	-49.5	0.89	-49.5	1.85	-49.5	3.96	-49.5	0.77	-49.5	-1.57	-49.5	0.42	-49.5	1.57	-49.5	2.46	-49.5	-0.01	-49.5	0.04	-49.5	1.42
-48.6	-0.29	-48.6	1.68	-48.6	-2.06	-48.6	-1.03	-48.6	-1.11	-48.6	-1.39	-48.6	1.03	-48.6	0.72	-48.6	1.45	-48.6	-0.43	-48.6	-1.04	-48.6	-0.66	-48.6	-0.12	-48.6	-0.27	-48.6	0.37	-48.6	2.48	-48.6	-0.36	-48.6	2.29	-48.6	-1.42	-48.6	-2.69	-48.6	-0.76	-48.6	0.11	-48.6	-1.26	-48.6	-1.33	-48.6	1.33
-47.7	-1.39	-47.7	0.56	-47.7	-2.86	-47.7	-1.5	-47.7	0.61	-47.7	-0.54	-47.7	-0.31	-47.7	-0.42	-47.7	-2.36	-47.7	-1.97	-47.7	0.47	-47.7	0.94	-47.7	1.34	-47.7	1.93	-47.7	0.08	-47.7	-0.44	-47.7	0.75	-47.7	2.31	-47.7	-1.08	-47.7	-0.35	-47.7	-0.38	-47.7	-0.57	-47.7	-1.75	-47.7	-1.3	-47.7	-2.63
-46.8	-4.02	-46.8	-1.82	-46.8	-0.78	-46.8	-3.01	-46.8	0.38	-46.8	-2.3	-46.8	-0.57	-46.8	-1.95	-46.8	0.93	-46.8	-1.27	-46.8	0.05	-46.8	-3.99	-46.8	2.17	-46.8	2.23	-46.8	1.97	-46.8	-0.33	-46.8	2.58	-46.8	0.45	-46.8	-0.79	-46.8	-1.59	-46.8	-0.61	-46.8	-1.19	-46.8	-0.91	-46.8	0.29	-46.8	0.2
-45.9	1.51	-45.9	0.06	-45.9	-2.85	-45.9	-0.92	-45.9	-2.09	-45.9	-2.41	-45.9	1.51	-45.9	-2.22	-45.9	-1.99	-45.9	-1.33	-45.9	-2.82	-45.9	-3.34	-45.9	-0.53	-45.9	0.2	-45.9	1.58	-45.9	0.08	-45.9	2.38	-45.9	-0.91	-45.9	0.09	-45.9	0.27	-45.9	-0.84	-45.9	1.6	-45.9	-0.37	-45.9	-0.94	-45.9	-0.05
-45	-2.04	-45	-0.66	-45	1.81	-45	-1.88	-45	-0.55	-45	-0.3	-45	0.89	-45	-0.65	-45	2.5	-45	-0.82	-45	0.72	-45	1.16	-45	0.1	-45	-0.35	-45	-0.07	-45	1.74	-45	1.2	-45	-0.82	-45	-2.02	-45	-0.7	-45	-1.34	-45	1.46	-45	1.5	-45	-2.78	-45	0.18
-44.1	-1.3	-44.1	0.87	-44.1	-0.96	-44.1	-1.27	-44.1	-0.71	-44.1	-1.77	-44.1	-0.52	-44.1	0.21	-44.1	-0.39	-44.1	-0.39	-44.1	-2.7	-44.1	-1.35	-44.1	-0.37	-44.1	0.43	-44.1	1.23	-44.1	2.36	-44.1	-0.48	-44.1	-0.38	-44.1	-1.11	-44.1	1.54	-44.1	1.06	-44.1	1.25	-44.1	0.03	-44.1	-0.95	-44.1	-0.14
-43.2	0.94	-43.2	-1.76	-43.2	-2.95	-43.2	-2.37	-43.2	-1.51	-43.2	-2.72	-43.2	1.36	-43.2	-1.9	-43.2	0.01	-43.2	-2.83	-43.2	-2.36	-43.2	0.92	-43.2	-0.17	-43.2	0	-43.2	0.86	-43.2	-2.64	-43.2	0.51	-43.2	1.01	-43.2	-0.39	-43.2	-2.94	-43.2	-2.25	-43.2	-1.61	-43.2	1.53	-43.2	-0.24	-43.2	0.06
-42.3	-1.35	-42.3	-2.32	-42.3	-2.6	-42.3	-1.33	-42.3	0.69	-42.3	1.13	-42.3	1.32	-42.3	-1.44	-42.3	0.28	-42.3	-0.85	-42.3	-0.3	-42.3	0.05	-42.3	1.29	-42.3	0.28	-42.3	0.11	-42.3	1.79	-42.3	2.37	-42.3	1.28	-42.3	-0.74	-42.3	-0.65	-42.3	0.93	-42.3	-0.46	-42.3	1	-42.3	0.28	-42.3	-0.8
-41.4	-1.09	-41.4	-3.42	-41.4	-1.7	-41.4	-2.72	-41.4	-1.9	-41.4	-2.45	-41.4	-2.61	-41.4	-4.09	-41.4	-0.23	-41.4	-2.45	-41.4	-1.83	-41.4	-0.39	-41.4	-2.7	-41.4	-0.7	-41.4	1.13	-41.4	-0.49	-41.4	2.36	-41.4	0.65	-41.4	0.57	-41.4	-0.44	-41.4	0.13	-41.4	-2.13	-41.4	1.63	-41.4	0.19	-41.4	-1.56
-40.5	-0.74	-40.5	0.07	-40.5	0.44	-40.5	-1	-40.5	1.29	-40.5	-2.37	-40.5	-1.22	-40.5	0.07	-40.5	1.27	-40.5	-0.93	-40.5	0.59	-40.5	-2.54	-40.5	-0.64	-40.5	0.49	-40.5	0.86	-40.5	2.89	-40.5	0.86	-40.5	-1.53	-40.5	-0.75	-40.5	-0.89	-40.5	1.42	-40.5	2.55	-40.5	2.58	-40.5	0.12	-40.5	1.77
-39.6	-1.35	-39.6	0.86	-39.6	-2.07	-39.6	-0.44	-39.6	1.44	-39.6	-1.86	-39.6	-1.13	-39.6	-2.01	-39.6	0.06	-39.6	-1.23	-39.6	0.09	-39.6	-1.76	-39.6	-0.09	-39.6	1.32	-39.6	0.29	-39.6	-0.67	-39.6	1.13	-39.6	0.74	-39.6	0.95	-39.6	-0.3	-39.6	-0.35	-39.6	0.62	-39.6	0.06	-39.6	2.87	-39.6	0.61
-38.7	-0.79	-38.7	-0.86	-38.7	-0.87	-38.7	-1.01	-38.7	-0.67	-38.7	-5.39	-38.7	0.78	-38.7	-0.65	-38.7	0.02	-38.7	-0.84	-38.7	0.98	-38.7	-1.83	-38.7	0.44	-38.7	0.49	-38.7	0.11	-38.7	1.17	-38.7	1.73	-38.7	-0.47	-38.7	0.71	-38.7	-1.36	-38.7	-1.9	-38.7	-0.39	-38.7	-1.22	-38.7	2.38	-38.7	2.6
-37.8	-0.27	-37.8	0.56	-37.8	-1.27	-37.8	-0.11	-37.8	-1.11	-37.8	0.18	-37.8	-0.86	-37.8	0.83	-37.8	0.18	-37.8	-3.19	-37.8	-2.39	-37.8	0.63	-37.8	-2.47	-37.8	0.55	-37.8	1.48	-37.8	-0.19	-37.8	-0.08	-37.8	1	-37.8	0.35	-37.8	0.69	-37.8	0.21	-37.8	2.33	-37.8	-0.15	-37.8	-0.36	-37.8	-0.03
-36.9	-0.49	-36.9	-0.81	-36.9	1.15	-36.9	-0.34	-36.9	-0.19	-36.9	-3.35	-36.9	-0.92	-36.9	0.22	-36.9	0.06	-36.9	-4.21	-36.9	-3.15	-36.9	-3.49	-36.9	-3.46	-36.9	0.16	-36.9	1.61	-36.9	2.39	-36.9	-0.42	-36.9	-1.98	-36.9	-2.82	-36.9	-1.29	-36.9	-1.12	-36.9	1.77	-36.9	0.15	-36.9	-1.64	-36.9	-2.92
-36	0.47	-36	2.94	-36	-0.18	-36	-0.72	-36	-1.27	-36	-2.87	-36	-0.13	-36	0.45	-36	3.69	-36	-2.23	-36	-0.35	-36	0.51	-36	-0.13	-36	0.68	-36	1.91	-36	-1.94	-36	3.09	-36	1.81	-36	1.5	-36	0.04	-36	-0.95	-36	-2.15	-36	0.16	-36	1.37	-36	0.12
-35.1	-1.59	-35.1	-1.3	-35.1	1.16	-35.1	-0.66	-35.1	0.15	-35.1	-2.96	-35.1	2.44	-35.1	-1.56	-35.1	0.17	-35.1	-0.74	-35.1	-1.37	-35.1	-3	-35.1	1.55	-35.1	-0.87	-35.1	0.93	-35.1	-0.24	-35.1	2.36	-35.1	-2.3	-35.1	-1.57	-35.1	-0.88	-35.1	0.15	-35.1	0.58	-35.1	-1.25	-35.1	-0.85	-35.1	0.74
-34.2	-2.7	-34.2	1.2	-34.2	-2.9	-34.2	-2.59	-34.2	-2.99	-34.2	2.03	-34.2	-1.6	-34.2	-0.67	-34.2	0.87	-34.2	-3.15	-34.2	-1.04	-34.2	0.95	-34.2	-0.07	-34.2	-0.59	-34.2	1.76	-34.2	-0.3	-34.2	2.63	-34.2	0.18	-34.2	0.17	-34.2	0.79	-34.2	-1.18	-34.2	0.78	-34.2	0.74	-34.2	-1.27	-34.2	0.87
-33.3	-0.92	-33.3	1.06	-33.3	-1.04	-33.3	-0.25	-33.3	-1.22	-33.3	0.59	-33.3	0.69	-33.3	-2.54	-33.3	1.86	-33.3	-4.03	-33.3	-2.26	-33.3	-0.75	-33.3	0.05	-33.3	-1.1	-33.3	0.73	-33.3	-0.18	-33.3	-1.67	-33.3	-0.9	-33.3	0.21	-33.3	-0.6	-33.3	1.41	-33.3	1.76	-33.3	0.23	-33.3	-1.77	-33.3	0.69
-32.4	-1	-32.4	-2.1	-32.4	-1.59	-32.4	1.13	-32.4	-1.38	-32.4	-0.91	-32.4	0.99	-32.4	-1.72	-32.4	-0.32	-32.4	0.87	-32.4	-0.99	-32.4	-0.24	-32.4	-0.13	-32.4	-1.15	-32.4	3.62	-32.4	3.26	-32.4	2.75	-32.4	2.64	-32.4	-1.08	-32.4	0.69	-32.4	0.96	-32.4	2.33	-32.4	1.03	-32.4	-0.42	-32.4	-0.69
-31.5	-0.48	-31.5	-1.93	-31.5	-0.68	-31.5	-0.43	-31.5	-0.61	-31.5	-2.34	-31.5	-0.99	-31.5	-1.19	-31.5	2.03	-31.5	2.15	-31.5	-2.76	-31.5	-1.4	-31.5	-0.26	-31.5	0.9	-31.5	-0.32	-31.5	1.77	-31.5	-1.4	-31.5	-1.32	-31.5	0.48	-31.5	0.95	-31.5	-1.68	-31.5	-0.12	-31.5	-1.13	-31.5	-0.13	-31.5	1.5
-30.6	0.65	-30.6	0.11	-30.6	0.25	-30.6	0.93	-30.6	1.74	-30.6	-1.63	-30.6	0.98	-30.6	-2.04	-30.6	1.92	-30.6	0.62	-30.6	-0.18	-30.6	-0.78	-30.6	-1.33	-30.6	0.56	-30.6	1.64	-30.6	0.35	-30.6	2.83	-30.6	0.19	-30.6	1.63	-30.6	0.38	-30.6	-1.01	-30.6	-0.75	-30.6	1.48	-30.6	0.18	-30.6	1.54
-29.7	0.4	-29.7	-2.2	-29.7	1.52	-29.7	-2.47	-29.7	0.77	-29.7	0.74	-29.7	2.55	-29.7	1.73	-29.7	2.11	-29.7	-2.93	-29.7	-2.13	-29.7	0.58	-29.7	0.93	-29.7	1.19	-29.7	1.85	-29.7	-0.26	-29.7	1.15	-29.7	1.54	-29.7	-1.25	-29.7	0.76	-29.7	0.63	-29.7	1.02	-29.7	0.06	-29.7	-2.59	-29.7	0.17
-28.8	-0.88	-28.8	0.07	-28.8	-0.35	-28.8	-2.19	-28.8	1.11	-28.8	-3.22	-28.8	-0.12	-28.8	-2.06	-28.8	0.92	-28.8	-1.09	-28.8	-0.27	-28.8	0.19	-28.8	-3.35	-28.8	0.37	-28.8	2.05	-28.8	-0.4	-28.8	2.01	-28.8	0.35	-28.8	-0.81	-28.8	0	-28.8	-0.47	-28.8	1.7	-28.8	0.17	-28.8	-0.09	-28.8	0.89
-27.9	0.47	-27.9	-0.36	-27.9	0.99	-27.9	-0.18	-27.9	0.08	-27.9	-0.72	-27.9	0.48	-27.9	0.05	-27.9	4.4	-27.9	-0.49	-27.9	-3.07	-27.9	-0.94	-27.9	1.23	-27.9	0.46	-27.9	3.13	-27.9	0.62	-27.9	2.2	-27.9	-0.1	-27.9	1.06	-27.9	1.59	-27.9	1.41	-27.9	1.98	-27.9	0.5	-27.9	-0.42	-27.9	0.64
-27	0.04	-27	-0.35	-27	-0.81	-27	-1.26	-27	0.1	-27	1.65	-27	-1.89	-27	-1.2	-27	1.37	-27	-0.68	-27	-0.95	-27	0.88	-27	-2.25	-27	-1.04	-27	0.4	-27	-1.22	-27	1	-27	0	-27	-1.24	-27	0.8	-27	-0.6	-27	1.6	-27	0.64	-27	-1.32	-27	0.9
-26.1	0.28	-26.1	0.22	-26.1	-0.98	-26.1	-1.93	-26.1	-1.11	-26.1	0.68	-26.1	-0.33	-26.1	-2.44	-26.1	0.98	-26.1	0.43	-26.1	1.63	-26.1	0.3	-26.1	-0.93	-26.1	-0.62	-26.1	0.32	-26.1	1.26	-26.1	2.23	-26.1	-1.27	-26.1	0.51	-26.1	0.65	-26.1	-1.78	-26.1	2.18	-26.1	1.24	-26.1	-1.13	-26.1	-1.35
-25.2	-1.21	-25.2	-2	-25.2	-0.11	-25.2	-1.05	-25.2	1.57	-25.2	1.46	-25.2	-2.56	-25.2	-1.76	-25.2	0.32	-25.2	1.35	-25.2	1.36	-25.2	-0.23	-25.2	-0.01	-25.2	0	-25.2	1.82	-25.2	3.56	-25.2	3.23	-25.2	-0.67	-25.2	0.39	-25.2	-0.26	-25.2	0.07	-25.2	-1.57	-25.2	1.22	-25.2	-1.98	-25.2	0.83
-24.3	-0.49	-24.3	-1.16	-24.3	-0.15	-24.3	0.55	-24.3	-0.74	-24.3	-1.97	-24.3	-2.2	-24.3	-1.1	-24.3	3.62	-24.3	1.15	-24.3	-1.2	-24.3	-0.47	-24.3	-5.82	-24.3	-0.85	-24.3	0.61	-24.3	2.91	-24.3	-0.51	-24.3	0.15	-24.3	-1.64	-24.3	0.16	-24.3	-2.15	-24.3	1.37	-24.3	1	-24.3	-0.21	-24.3	1
-23.4	0.62	-23.4	-0.14	-23.4	-0.17	-23.4	-2.14	-23.4	2.26	-23.4	0.63	-23.4	0.93	-23.4	-2.15	-23.4	1.4	-23.4	-0.25	-23.4	-0.15	-23.4	-0.04	-23.4	-1.07	-23.4	-0.44	-23.4	1.91	-23.4	1.06	-23.4	0.65	-23.4	-0.05	-23.4	0.58	-23.4	0.25	-23.4	1.2	-23.4	0.44	-23.4	0.16	-23.4	-0.06	-23.4	-1.1
-22.5	-0.91	-22.5	-0.13	-22.5	2.06	-22.5	-1.61	-22.5	1.05	-22.5	0.83	-22.5	-2.59	-22.5	-2.06	-22.5	3.67	-22.5	-2.95	-22.5	-1.5	-22.5	-0.58	-22.5	-1.8	-22.5	-0.61	-22.5	2.72	-22.5	-0.63	-22.5	-0.58	-22.5	3.33	-22.5	-0.55	-22.5	1.42	-22.5	2.05	-22.5	0.03	-22.5	0.62	-22.5	1.32	-22.5	1.42
-21.6	0.42	-21.6	-0.59	-21.6	-0.94	-21.6	1.01	-21.6	2.37	-21.6	-1.67	-21.6	0.11	-21.6	-1.38	-21.6	-0.48	-21.6	0.13	-21.6	1.33	-21.6	0.31	-21.6	-1.64	-21.6	-0.49	-21.6	0.39	-21.6	-0.17	-21.6	2.63	-21.6	-0.37	-21.6	-0.32	-21.6	1.2	-21.6	0.36	-21.6	1.2	-21.6	0.67	-21.6	-2.12	-21.6	0.31
-20.7	0.39	-20.7	-1.75	-20.7	-2.22	-20.7	1.59	-20.7	2.13	-20.7	-0.79	-20.7	0.02	-20.7	-1.15	-20.7	1.42	-20.7	-0.31	-20.7	-0.03	-20.7	-0.15	-20.7	0.69	-20.7	1.59	-20.7	1.47	-20.7	-1.58	-20.7	2.13	-20.7	-1.06	-20.7	0.66	-20.7	1.91	-20.7	1.03	-20.7	-1.02	-20.7	1.06	-20.7	2.04	-20.7	0.02
-19.8	2.52	-19.8	-2.55	-19.8	-3.43	-19.8	0.81	-19.8	-2.21	-19.8	-1	-19.8	1.52	-19.8	-1	-19.8	1.56	-19.8	0.34	-19.8	-0.65	-19.8	-1.87	-19.8	-0.61	-19.8	1.19	-19.8	1.22	-19.8	1.69	-19.8	2.77	-19.8	0.53	-19.8	0.12	-19.8	1.82	-19.8	-1.27	-19.8	-0.5	-19.8	1.95	-19.8	1.13	-19.8	0.3
-18.9	-0.07	-18.9	-1.12	-18.9	-2.28	-18.9	-1.49	-18.9	-1	-18.9	-0.75	-18.9	-0.57	-18.9	-1.16	-18.9	-3.62	-18.9	-2.1	-18.9	0.03	-18.9	-0.61	-18.9	-0.48	-18.9	2.39	-18.9	-1.44	-18.9	-2.26	-18.9	1.02	-18.9	-0.57	-18.9	-0.45	-18.9	0.71	-18.9	1.37	-18.9	-2.36	-18.9	-0.37	-18.9	-0.41	-18.9	-0.46
-18	0.73	-18	1.4	-18	-1.33	-18	-1.4	-18	0.86	-18	-1.59	-18	0.83	-18	-0.72	-18	2.23	-18	-2.85	-18	-1.76	-18	0.08	-18	0.29	-18	-0.04	-18	2.75	-18	-1.66	-18	3.81	-18	-1.09	-18	0.96	-18	0.32	-18	-0.2	-18	-1.21	-18	2.77	-18	-2.39	-18	0.76
-17.1	1.28	-17.1	-1.59	-17.1	-0.69	-17.1	-0.82	-17.1	2.91	-17.1	0.72	-17.1	0.22	-17.1	-0.04	-17.1	-1.96	-17.1	-2.53	-17.1	1.25	-17.1	-2.06	-17.1	-2.42	-17.1	1.21	-17.1	1.02	-17.1	0.09	-17.1	2.85	-17.1	-0.31	-17.1	-2.8	-17.1	-0.29	-17.1	2	-17.1	0.39	-17.1	0.82	-17.1	0.27	-17.1	-2.62
-16.2	0.45	-16.2	-0.82	-16.2	-0.71	-16.2	1	-16.2	1.04	-16.2	1.42	-16.2	-0.07	-16.2	-2.06	-16.2	1.23	-16.2	1.1	-16.2	-2.64	-16.2	-1.23	-16.2	0.13	-16.2	-0.94	-16.2	-0.3	-16.2	-0.29	-16.2	0.82	-16.2	-0.82	-16.2	-0.68	-16.2	1.4	-16.2	0.47	-16.2	-1.19	-16.2	1.3	-16.2	-0.86	-16.2	0.13
-15.3	0.5	-15.3	-0.82	-15.3	-3.35	-15.3	-3.38	-15.3	0.44	-15.3	0.68	-15.3	-1.84	-15.3	-0.29	-15.3	-0.98	-15.3	0.48	-15.3	0.24	-15.3	0.23	-15.3	-1.06	-15.3	-0.75	-15.3	0.02	-15.3	0.54	-15.3	1.7	-15.3	-0.99	-15.3	-2.43	-15.3	-0.29	-15.3	1.66	-15.3	0.39	-15.3	1.52	-15.3	-1.03	-15.3	-0.68
-14.4	-1.57	-14.4	2.89	-14.4	1.35	-14.4	0.44	-14.4	0.15	-14.4	0.92	-14.4	-1.4	-14.4	0.44	-14.4	1.5	-14.4	0.43	-14.4	1.37	-14.4	0.79	-14.4	-2	-14.4	-1.71	-14.4	0.55	-14.4	0.31	-14.4	2.44	-14.4	1.36	-14.4	-1.35	-14.4	-3.47	-14.4	2.95	-14.4	-0.74	-14.4	1.24	-14.4	-0.78	-14.4	1.53
-13.5	0.68	-13.5	-0.13	-13.5	-1	-13.5	3.33	-13.5	2.95	-13.5	1	-13.5	0.49	-13.5	0.46	-13.5	0.83	-13.5	-0.89	-13.5	0.51	-13.5	-1.16	-13.5	-0.38	-13.5	-0.24	-13.5	1.37	-13.5	0.77	-13.5	0.62	-13.5	-1.15	-13.5	-1.55	-13.5	-1.28	-13.5	1.64	-13.5	1.18	-13.5	-0.04	-13.5	0.45	-13.5	-1.31
-12.6	0.29	-12.6	-0.53	-12.6	-0.26	-12.6	-2.17	-12.6	-0.47	-12.6	-0.45	-12.6	-1.14	-12.6	-1.31	-12.6	2.02	-12.6	-2.31	-12.6	-2.56	-12.6	0.73	-12.6	0.36	-12.6	-1.08	-12.6	2.92	-12.6	0.41	-12.6	-0.16	-12.6	-0.95	-12.6	1.49	-12.6	-2.65	-12.6	1.23	-12.6	2.06	-12.6	0.34	-12.6	-0.9	-12.6	0.01
-11.7	0.92	-11.7	-0.96	-11.7	1.22	-11.7	0.54	-11.7	0.47	-11.7	-1.42	-11.7	1.92	-11.7	1.05	-11.7	1.25	-11.7	0.67	-11.7	-3.83	-11.7	-1.46	-11.7	0.68	-11.7	1.39	-11.7	0.72	-11.7	1.18	-11.7	-1.02	-11.7	2.05	-11.7	-0.65	-11.7	0.39	-11.7	1.07	-11.7	1.9	-11.7	1.27	-11.7	0.27	-11.7	-0.79
-10.8	0.78	-10.8	1.1	-10.8	-0.76	-10.8	-0.44	-10.8	-0.95	-10.8	-2.79	-10.8	2.09	-10.8	0.2	-10.8	1.3	-10.8	-0.46	-10.8	-1.55	-10.8	-1	-10.8	2.19	-10.8	1.87	-10.8	3.18	-10.8	1.37	-10.8	-0.6	-10.8	0.42	-10.8	-0.55	-10.8	0.83	-10.8	0.81	-10.8	-0.11	-10.8	0.91	-10.8	-3.25	-10.8	-1.01
-9.9	-0.18	-9.9	-0.86	-9.9	-0.34	-9.9	0.69	-9.9	0.64	-9.9	0.5	-9.9	-0.27	-9.9	-0.58	-9.9	-2.15	-9.9	0.67	-9.9	1.28	-9.9	0.14	-9.9	-0.56	-9.9	0.55	-9.9	-1.41	-9.9	-0.6	-9.9	3.63	-9.9	-2.16	-9.9	1.33	-9.9	-1.18	-9.9	0.28	-9.9	0.07	-9.9	2.2	-9.9	0.65	-9.9	0.53
-9	-1.53	-9	1.08	-9	-1.38	-9	0.34	-9	2.82	-9	2.04	-9	-0.35	-9	-0.29	-9	-0.86	-9	-0.09	-9	-0.43	-9	0.76	-9	0.8	-9	-0.13	-9	-0.21	-9	0.86	-9	-0.52	-9	1.67	-9	0.01	-9	-0.58	-9	1.05	-9	-0.15	-9	-0.13	-9	-0.76	-9	-0.51
-8.1	-0.88	-8.1	-0.69	-8.1	0.31	-8.1	-1.65	-8.1	1.29	-8.1	-0.17	-8.1	-1.84	-8.1	0.36	-8.1	0.33	-8.1	-0.79	-8.1	-0.48	-8.1	0.3	-8.1	-0.27	-8.1	0.21	-8.1	-0.02	-8.1	-0.31	-8.1	-1.63	-8.1	0.36	-8.1	-0.5	-8.1	0.62	-8.1	-1.43	-8.1	0	-8.1	-0.74	-8.1	-0.73	-8.1	-1.09
-7.2	2.41	-7.2	0.53	-7.2	1.39	-7.2	0.14	-7.2	-0.44	-7.2	0.12	-7.2	2.7	-7.2	-3.73	-7.2	0.21	-7.2	0.42	-7.2	0.56	-7.2	-0.9	-7.2	0.22	-7.2	-2.64	-7.2	0.76	-7.2	1.1	-7.2	-0.51	-7.2	1.08	-7.2	-1.05	-7.2	0.49	-7.2	0.16	-7.2	-1.13	-7.2	-0.38	-7.2	2.82	-7.2	1.32
-6.3	-0.54	-6.3	-1.46	-6.3	-1.3	-6.3	-0.06	-6.3	1.97	-6.3	-2.15	-6.3	-1.7	-6.3	0.65	-6.3	0.16	-6.3	-0.2	-6.3	-0.63	-6.3	0.28	-6.3	-3.27	-6.3	0.13	-6.3	0.32	-6.3	-0.42	-6.3	-0.78	-6.3	0.17	-6.3	-2.77	-6.3	-1.39	-6.3	1.43	-6.3	-2.76	-6.3	-1.27	-6.3	-0.93	-6.3	-1.84
-5.4	-2.42	-5.4	1.99	-5.4	0.18	-5.4	0.87	-5.4	-3.07	-5.4	-1.3	-5.4	0.63	-5.4	0.44	-5.4	1.42	-5.4	1.11	-5.4	-3.89	-5.4	-0.79	-5.4	2.13	-5.4	-0.27	-5.4	0.78	-5.4	0.41	-5.4	-0.17	-5.4	-0.83	-5.4	1.27	-5.4	-1.87	-5.4	-0.23	-5.4	-0.32	-5.4	2.9	-5.4	-0.5	-5.4	0.21
-4.5	0.96	-4.5	-0.58	-4.5	-0.49	-4.5	0.95	-4.5	-1.31	-4.5	-0.83	-4.5	1.78	-4.5	0.06	-4.5	-0.32	-4.5	0.78	-4.5	-1.79	-4.5	-0.1	-4.5	-0.47	-4.5	1.87	-4.5	-1.16	-4.5	1.8	-4.5	-3.05	-4.5	-0.28	-4.5	-1	-4.5	1.14	-4.5	-0.77	-4.5	1.65	-4.5	0.52	-4.5	3.33	-4.5	-0.07
-3.6	1.09	-3.6	-0.38	-3.6	-0.7	-3.6	-0.61	-3.6	-0.22	-3.6	-3.69	-3.6	1.68	-3.6	-0.96	-3.6	1.57	-3.6	0.13	-3.6	1.9	-3.6	-1.95	-3.6	-1.12	-3.6	0.73	-3.6	0.73	-3.6	2.66	-3.6	1.77	-3.6	0.83	-3.6	-0.12	-3.6	1.15	-3.6	0.15	-3.6	1.48	-3.6	-0.49	-3.6	-1.36	-3.6	1.14
-2.7	0.76	-2.7	0.16	-2.7	-1.19	-2.7	-3.58	-2.7	2.54	-2.7	3.12	-2.7	0.02	-2.7	0.41	-2.7	-0.76	-2.7	-4.41	-2.7	-0.02	-2.7	-0.57	-2.7	0.06	-2.7	-0.66	-2.7	0.39	-2.7	0.44	-2.7	-0.09	-2.7	-0.12	-2.7	0.21	-2.7	1.74	-2.7	1.05	-2.7	0.03	-2.7	0.44	-2.7	0.49	-2.7	0.18
-1.8	1.35	-1.8	-0.55	-1.8	0.22	-1.8	0.42	-1.8	-2.24	-1.8	0.29	-1.8	-0.73	-1.8	-1.34	-1.8	0.07	-1.8	-1.77	-1.8	0.33	-1.8	-2.28	-1.8	-1.21	-1.8	-1.27	-1.8	0.45	-1.8	-0.72	-1.8	4.1	-1.8	-1.87	-1.8	0.67	-1.8	0.62	-1.8	-0.96	-1.8	0.06	-1.8	0.93	-1.8	0	-1.8	-0.5
-0.9	-0.58	-0.9	1.57	-0.9	0.36	-0.9	0.54	-0.9	0.08	-0.9	-2.59	-0.9	1.45	-0.9	-0.4	-0.9	0.48	-0.9	-2.87	-0.9	0.71	-0.9	-2.2	-0.9	-0.46	-0.9	2.21	-0.9	0.74	-0.9	0.12	-0.9	1.75	-0.9	-1.26	-0.9	0.67	-0.9	-1.15	-0.9	0.1	-0.9	0.09	-0.9	1.55	-0.9	1.35	-0.9	0.15
0	-0.4	0	0.8	0	0.09	0	1.43	0	-0.52	0	-1.43	0	-0.33	0	-1.65	0	1.07	0	-0.56	0	-1.51	0	-1.92	0	-1.73	0	-0.03	0	-0.88	0	-3.36	0	-0.43	0	1.67	0	-0.62	0	-0.84	0	-0.7	0	-1.92	0	-0.7	0	4.13	0	0.31
0.9	1.96	0.9	-0.57	0.9	-0.46	0.9	-0.11	0.9	-1.2	0.9	-2.83	0.9	2.64	0.9	-0.45	0.9	0.25	0.9	-3.69	0.9	-3.77	0.9	-2.18	0.9	2.48	0.9	1.68	0.9	0.28	0.9	-2.92	0.9	-0.48	0.9	-0.67	0.9	0.81	0.9	2.16	0.9	0.84	0.9	0.45	0.9	0.57	0.9	-0.61	0.9	-0.99
1.8	0.57	1.8	0.59	1.8	1.7	1.8	1.72	1.8	0.27	1.8	-2.81	1.8	0.28	1.8	-0.54	1.8	1.18	1.8	0.93	1.8	0.54	1.8	-0.48	1.8	0.63	1.8	0.36	1.8	2.67	1.8	0.07	1.8	0.52	1.8	-0.43	1.8	-0.96	1.8	0.08	1.8	2.26	1.8	0.13	1.8	0.96	1.8	0.63	1.8	1.84
2.7	-0.17	2.7	1.08	2.7	0.36	2.7	-0.23	2.7	-1.7	2.7	3.84	2.7	-0.9	2.7	0.11	2.7	-1.06	2.7	-3.23	2.7	0.08	2.7	0.55	2.7	-0.07	2.7	0.4	2.7	0.59	2.7	-1.75	2.7	0.65	2.7	0.9	2.7	2.6	2.7	2.41	2.7	1.79	2.7	1.73	2.7	0.58	2.7	0.93	2.7	1.71
3.6	-1.33	3.6	0.85	3.6	-1.9	3.6	-1.41	3.6	3.36	3.6	-0.86	3.6	0.26	3.6	-2.28	3.6	1.82	3.6	0.11	3.6	-0.61	3.6	-1.05	3.6	0.22	3.6	-2.28	3.6	2.04	3.6	3.77	3.6	0.9	3.6	0.85	3.6	1.63	3.6	-1.23	3.6	-1.02	3.6	2.97	3.6	1.24	3.6	-0.48	3.6	0.14
4.5	-1.6	4.5	-2.39	4.5	1.33	4.5	-3.09	4.5	0.02	4.5	0.15	4.5	-0.01	4.5	-0.22	4.5	1.46	4.5	-0.56	4.5	-1.53	4.5	-0.03	4.5	0.72	4.5	0.96	4.5	2.36	4.5	1.39	4.5	0.36	4.5	1.56	4.5	0.56	4.5	1.02	4.5	2.93	4.5	2.01	4.5	1.22	4.5	0.9	4.5	1.45
5.4	1.09	5.4	2.77	5.4	1.12	5.4	4.13	5.4	0.84	5.4	1.94	5.4	-0.85	5.4	0.72	5.4	0.06	5.4	4.33	5.4	-1.12	5.4	0.67	5.4	-1.78	5.4	0.3	5.4	1.54	5.4	0.24	5.4	1.25	5.4	-2.04	5.4	-2.71	5.4	0.04	5.4	0.7	5.4	1.29	5.4	-0.19	5.4	2.03	5.4	-1.56
6.3	1.14	6.3	-1.14	6.3	-0.37	6.3	1.99	6.3	0.18	6.3	1.32	6.3	-1.16	6.3	-1.59	6.3	3.57	6.3	-1.27	6.3	0.36	6.3	-1	6.3	-1.36	6.3	-2	6.3	1.02	6.3	-0.8	6.3	-1.12	6.3	0.42	6.3	-0.98	6.3	-0.05	6.3	0.14	6.3	1.21	6.3	-0.67	6.3	1.62	6.3	0.76
7.2	-0.11	7.2	0.23	7.2	0.92	7.2	-0.07	7.2	-1.41	7.2	-3.02	7.2	-0.5	7.2	1.15	7.2	1.09	7.2	0.8	7.2	1.11	7.2	-0.17	7.2	-1.55	7.2	2.41	7.2	2.39	7.2	-0.32	7.2	1.22	7.2	0.53	7.2	-1.28	7.2	0.51	7.2	0.9	7.2	0.32	7.2	-0.87	7.2	-0.54	7.2	-1.42
8.1	5.06	8.1	1.63	8.1	2.42	8.1	2.32	8.1	-7.15	8.1	-0.94	8.1	-0.4	8.1	-0.86	8.1	1.64	8.1	-0.98	8.1	-5.95	8.1	1.11	8.1	0.56	8.1	0.95	8.1	0.59	8.1	0.33	8.1	-2.08	8.1	1.18	8.1	-4.41	8.1	-0.08	8.1	-0.57	8.1	3.39	8.1	-2.92	8.1	0.04	8.1	-0.77
9	19.86	9	11.79	9	9.8	9	8.28	9	-16.89	9	-0.93	9	-4.37	9	2.51	9	0.91	9	-0.07	9	-8.75	9	-1.68	9	1.06	9	-1.25	9	1.31	9	1.36	9	-9.94	9	-1.41	9	-6.78	9	-0.64	9	0.92	9	3.12	9	-18.18	9	2.51	9	7.52
9.9	35.88	9.9	21.52	9.9	18.89	9.9	11.08	9.9	-17.15	9.9	-0.78	9.9	-2.23	9.9	4.02	9.9	2.14	9.9	2.28	9.9	-12.55	9.9	-0.24	9.9	-5.05	9.9	-2.04	9.9	-0.14	9.9	2.01	9.9	-12.06	9.9	-2.73	9.9	-16.34	9.9	0.06	9.9	0.95	9.9	3.97	9.9	-16.72	9.9	0.43	9.9	7.3
10.8	41.95	10.8	28.24	10.8	21.08	10.8	14.65	10.8	-20.4	10.8	0.74	10.8	-1.59	10.8	4.8	10.8	4.89	10.8	4.25	10.8	-13.34	10.8	0.63	10.8	-4.16	10.8	-2.95	10.8	-0.6	10.8	2.67	10.8	-10.22	10.8	-0.5	10.8	-15.67	10.8	-2.15	10.8	1.34	10.8	3.67	10.8	-16.75	10.8	0.1	10.8	9.65
11.7	47.71	11.7	31.14	11.7	22.67	11.7	13.99	11.7	-17.31	11.7	0.35	11.7	-1.34	11.7	5.77	11.7	6.27	11.7	3.46	11.7	-9.91	11.7	0.55	11.7	-6.28	11.7	-2.63	11.7	1.48	11.7	3.2	11.7	-10.55	11.7	-0.06	11.7	-18.26	11.7	-2.4	11.7	2.68	11.7	4.57	11.7	-19.46	11.7	0.12	11.7	9.84
12.6	47.04	12.6	31.48	12.6	24.05	12.6	15.49	12.6	-18.06	12.6	-0.75	12.6	-1.24	12.6	3.49	12.6	4.14	12.6	4.21	12.6	-12.13	12.6	-1.44	12.6	-5.91	12.6	-4.31	12.6	-0.39	12.6	0.27	12.6	-10.85	12.6	-2.38	12.6	-15.76	12.6	-3.93	12.6	2.29	12.6	1.98	12.6	-18.36	12.6	1.14	12.6	11.24
13.5	47.68	13.5	33.63	13.5	25.24	13.5	14.36	13.5	-17.06	13.5	-1.02	13.5	-0.34	13.5	6.45	13.5	7.46	13.5	5.22	13.5	-12.05	13.5	0.24	13.5	-6.26	13.5	-3.59	13.5	0.94	13.5	3.92	13.5	-11.13	13.5	-1.19	13.5	-16.67	13.5	-2.82	13.5	1.19	13.5	4.24	13.5	-17.66	13.5	-0.77	13.5	10.29
14.4	50.36	14.4	33.69	14.4	23.23	14.4	16.65	14.4	-15.31	14.4	-0.95	14.4	-1.87	14.4	6.76	14.4	2.02	14.4	4.8	14.4	-11.16	14.4	-1.65	14.4	-7.78	14.4	-2.34	14.4	-2.82	14.4	1.91	14.4	-14.4	14.4	0.23	14.4	-15.36	14.4	0.52	14.4	0.78	14.4	4.43	14.4	-17.45	14.4	-0.95	14.4	10.23
15.3	47.12	15.3	33.69	15.3	21.23	15.3	14.78	15.3	-16.06	15.3	-0.34	15.3	-1.72	15.3	6.99	15.3	2.89	15.3	3.52	15.3	-8.23	15.3	-2.06	15.3	-7.06	15.3	-2.08	15.3	-1.69	15.3	0.46	15.3	-14.31	15.3	-1.74	15.3	-16.99	15.3	1.18	15.3	0.01	15.3	3.03	15.3	-21.09	15.3	0.26	15.3	10.24
16.2	52.12	16.2	35.36	16.2	23.4	16.2	13.59	16.2	-16.56	16.2	0.12	16.2	0.02	16.2	6.81	16.2	6.7	16.2	4.94	16.2	-8.94	16.2	2.26	16.2	-6.81	16.2	-5.97	16.2	1.19	16.2	4.83	16.2	-8.18	16.2	1.24	16.2	-17.51	16.2	-0.48	16.2	3.41	16.2	5.06	16.2	-15	16.2	2.83	16.2	10.74
17.1	49.8	17.1	34.13	17.1	21.34	17.1	15.37	17.1	-18.97	17.1	0.62	17.1	-2.39	17.1	9.99	17.1	5.2	17.1	4.78	17.1	-11.99	17.1	-0.18	17.1	-8.69	17.1	-3.79	17.1	1.08	17.1	2.58	17.1	-12.39	17.1	1.06	17.1	-17.09	17.1	-2.21	17.1	2.34	17.1	5.17	17.1	-17.72	17.1	0.23	17.1	10.03
18	51.18	18	35.75	18	22.61	18	13.69	18	-17.45	18	1.32	18	0.92	18	6.21	18	3.48	18	1.81	18	-9.99	18	-0.77	18	-6.98	18	-2.63	18	0.49	18	-0.75	18	-12.44	18	-0.65	18	-16.69	18	-1.19	18	2.81	18	4.67	18	-20.25	18	1.91	18	10.43
18.9	51.05	18.9	34.41	18.9	23.93	18.9	13.87	18.9	-17.55	18.9	-1.64	18.9	0.97	18.9	7.41	18.9	3.7	18.9	3.75	18.9	-10.16	18.9	-1.16	18.9	-7.33	18.9	-2.77	18.9	0.06	18.9	2.57	18.9	-11.47	18.9	0.6	18.9	-15.75	18.9	-0.71	18.9	3.39	18.9	3.77	18.9	-19.45	18.9	2.31	18.9	12.83
19.8	50.74	19.8	35.27	19.8	25.4	19.8	15.77	19.8	-15.71	19.8	-2.22	19.8	-0.58	19.8	4.27	19.8	3.93	19.8	2.98	19.8	-10.4	19.8	0.59	19.8	-6.62	19.8	-3.81	19.8	-0.83	19.8	0.86	19.8	-11.81	19.8	0.65	19.8	-17.07	19.8	0.05	19.8	0.8	19.8	5.31	19.8	-17.71	19.8	2.39	19.8	11.19
20.7	50.92	20.7	34.41	20.7	24.08	20.7	16.65	20.7	-16.79	20.7	2.21	20.7	0.29	20.7	6.6	20.7	5.36	20.7	2.7	20.7	-10.09	20.7	0.21	20.7	-6.69	20.7	-1.44	20.7	0.42	20.7	0.56	20.7	-12.41	20.7	-0.69	20.7	-16.17	20.7	0.67	20.7	3.36	20.7	4.56	20.7	-17.06	20.7	1.09	20.7	10.26
21.6	49.43	21.6	37.17	21.6	24.07	21.6	19.67	21.6	-15.72	21.6	0.58	21.6	-2.88	21.6	7.17	21.6	4.69	21.6	5.61	21.6	-10.2	21.6	-0.59	21.6	-7.15	21.6	-2.98	21.6	-1.24	21.6	1.43	21.6	-11.21	21.6	-2.61	21.6	-13.71	21.6	1.46	21.6	1.88	21.6	4.26	21.6	-16.94	21.6	0.93	21.6	12.06
22.5	50.33	22.5	37.21	22.5	25.09	22.5	15.3	22.5	-15.69	22.5	0.19	22.5	-2.98	22.5	6.42	22.5	4.84	22.5	3.17	22.5	-12.49	22.5	-3.62	22.5	-7.88	22.5	-3.51	22.5	1.11	22.5	0.05	22.5	-12.05	22.5	-3.08	22.5	-18.01	22.5	1.31	22.5	1.02	22.5	5.57	22.5	-17.41	22.5	1.07	22.5	10.42
23.4	50.09	23.4	37.7	23.4	25.1	23.4	15.33	23.4	-18.09	23.4	0.9	23.4	-3.67	23.4	7.34	23.4	4.28	23.4	5.9	23.4	-12.7	23.4	2.78	23.4	-9.38	23.4	-0.98	23.4	-1.68	23.4	4.32	23.4	-14.64	23.4	0.75	23.4	-15.28	23.4	0.91	23.4	4.33	23.4	3.56	23.4	-17.83	23.4	3.27	23.4	11.06
24.3	51.6	24.3	34.24	24.3	26.45	24.3	17	24.3	-15.84	24.3	1.53	24.3	-3.14	24.3	5.3	24.3	5.61	24.3	5.44	24.3	-10.59	24.3	-0.01	24.3	-10.09	24.3	-4.03	24.3	-1.01	24.3	0.5	24.3	-13.89	24.3	-3.33	24.3	-16.05	24.3	0.93	24.3	1.39	24.3	3.3	24.3	-18.18	24.3	0.35	24.3	10.93
25.2	50.8	25.2	37.12	25.2	25.28	25.2	15.23	25.2	-17.86	25.2	2.32	25.2	-1.42	25.2	7.05	25.2	5.36	25.2	3.15	25.2	-12.81	25.2	1.62	25.2	-5.6	25.2	-3.2	25.2	0.84	25.2	2.96	25.2	-12.39	25.2	1.64	25.2	-14.53	25.2	1.38	25.2	5.15	25.2	4.47	25.2	-18.22	25.2	3.49	25.2	12.58
26.1	51.09	26.1	37.73	26.1	24.31	26.1	15.09	26.1	-18.09	26.1	1.23	26.1	-2.9	26.1	6.75	26.1	4.77	26.1	3.85	26.1	-12.33	26.1	-0.91	26.1	-8.38	26.1	-2.92	26.1	-0.59	26.1	1.18	26.1	-11.17	26.1	-1.33	26.1	-14.56	26.1	0.57	26.1	3.62	26.1	3.43	26.1	-17.52	26.1	3.14	26.1	13.32
27	51.9	27	38.28	27	25.8	27	15.68	27	-16.72	27	1.82	27	-1.06	27	5.34	27	5.5	27	4.52	27	-11.55	27	2.31	27	-8.25	27	-4.56	27	-0.45	27	1.79	27	-12.9	27	1	27	-14.9	27	-0.05	27	2.63	27	5.02	27	-16.65	27	2.88	27	9.91
27.9	51.98	27.9	38.41	27.9	28.52	27.9	16.67	27.9	-16.85	27.9	1.35	27.9	0.2	27.9	7.73	27.9	8.34	27.9	4	27.9	-12.56	27.9	-0.33	27.9	-6.16	27.9	-2.11	27.9	0.76	27.9	2.9	27.9	-12.54	27.9	-0.02	27.9	-13.07	27.9	0.66	27.9	3.33	27.9	4.13	27.9	-19.35	27.9	3.53	27.9	12.97
28.8	52.27	28.8	36.03	28.8	24.91	28.8	18.15	28.8	-17.66	28.8	-0.93	28.8	-0.58	28.8	7.79	28.8	3.69	28.8	4.87	28.8	-11.02	28.8	1.3	28.8	-6.65	28.8	-2.78	28.8	-0.4	28.8	1.23	28.8	-12.91	28.8	0.51	28.8	-14.28	28.8	1.38	28.8	4.76	28.8	4.98	28.8	-17.22	28.8	4.3	28.8	13.31
29.7	53.31	29.7	36.16	29.7	26.85	29.7	17.93	29.7	-15.08	29.7	2.67	29.7	-0.91	29.7	5.83	29.7	5.54	29.7	4.29	29.7	-11.62	29.7	0.43	29.7	-7.77	29.7	-2.31	29.7	-0.18	29.7	1.23	29.7	-14.52	29.7	0.17	29.7	-14.31	29.7	1.3	29.7	3.3	29.7	4.59	29.7	-18.55	29.7	3.86	29.7	10.61
30.6	54.2	30.6	37.53	30.6	23.87	30.6	19.89	30.6	-16.32	30.6	0.67	30.6	0.37	30.6	6.82	30.6	3.95	30.6	5.8	30.6	-11.32	30.6	-0.15	30.6	-8.37	30.6	-5.5	30.6	0.13	30.6	2.79	30.6	-13.39	30.6	-0.36	30.6	-14.04	30.6	-0.51	30.6	4.57	30.6	4.32	30.6	-15.81	30.6	2.54	30.6	11.81
31.5	52.78	31.5	36.78	31.5	26.86	31.5	16.39	31.5	-19.71	31.5	-1.78	31.5	-1.33	31.5	7.49	31.5	7.83	31.5	4.64	31.5	-11.29	31.5	-1.74	31.5	-8.39	31.5	-2.67	31.5	-2	31.5	2.74	31.5	-11.99	31.5	-2.65	31.5	-12.21	31.5	-1.03	31.5	0.22	31.5	5.99	31.5	-18.49	31.5	3.57	31.5	11.93
32.4	51.62	32.4	39.54	32.4	27.55	32.4	16	32.4	-15.96	32.4	1.55	32.4	-3.39	32.4	7.64	32.4	6.55	32.4	2.71	32.4	-12.72	32.4	-0.32	32.4	-9.28	32.4	-3.07	32.4	2.77	32.4	0.73	32.4	-12.63	32.4	-1.42	32.4	-16.93	32.4	0.86	32.4	3.89	32.4	6.27	32.4	-16	32.4	3.3	32.4	10.4
33.3	54	33.3	35.5	33.3	25.48	33.3	16.83	33.3	-17.8	33.3	0.39	33.3	-1.22	33.3	8.28	33.3	6.7	33.3	1.8	33.3	-10.14	33.3	-2.04	33.3	-10.75	33.3	-3.67	33.3	0.99	33.3	0.71	33.3	-13.06	33.3	-0.22	33.3	-13.98	33.3	1.16	33.3	2.9	33.3	4.44	33.3	-15.58	33.3	4.52	33.3	12.64
34.2	51.7	34.2	38.12	34.2	26.97	34.2	16.09	34.2	-15.73	34.2	-0.29	34.2	-2.73	34.2	5.69	34.2	4.82	34.2	5.13	34.2	-9.74	34.2	-1.52	34.2	-8.85	34.2	-3.23	34.2	0.68	34.2	1.26	34.2	-12.1	34.2	-3.53	34.2	-13.32	34.2	0.94	34.2	2.22	34.2	5.98	34.2	-17.95	34.2	4.63	34.2	11.33
35.1	53.25	35.1	33.87	35.1	27.35	35.1	15.81	35.1	-15.03	35.1	1.89	35.1	0.61	35.1	7.2	35.1	6.49	35.1	4.75	35.1	-8.62	35.1	0.36	35.1	-8.44	35.1	-1.94	35.1	1.11	35.1	2.2	35.1	-11.07	35.1	-0.34	35.1	-12.57	35.1	0.01	35.1	7.02	35.1	3.58	35.1	-18.42	35.1	2.67	35.1	10.71
36	51.52	36	37.92	36	25.57	36	17.28	36	-15.74	36	1.32	36	-1.58	36	6.67	36	5.44	36	5.95	36	-11.89	36	-2.94	36	-6.28	36	-3.25	36	1.25	36	1.09	36	-14.56	36	-2.72	36	-9.92	36	0.7	36	4.17	36	3.62	36	-17.62	36	2.87	36	13.27
36.9	52.56	36.9	37.14	36.9	23.39	36.9	13.75	36.9	-15.36	36.9	2.72	36.9	-0.96	36.9	7.4	36.9	4.26	36.9	2.92	36.9	-8.79	36.9	-0.77	36.9	-8.93	36.9	-1.83	36.9	-0.51	36.9	0.86	36.9	-7.81	36.9	-1.86	36.9	-14.42	36.9	2.59	36.9	3.83	36.9	2.82	36.9	-16.99	36.9	4.41	36.9	11.3
37.8	52.77	37.8	37.23	37.8	23.25	37.8	16.8	37.8	-18.78	37.8	-1.01	37.8	-0.46	37.8	6.7	37.8	5.72	37.8	1.06	37.8	-11.81	37.8	2.33	37.8	-9.16	37.8	-2.43	37.8	-0.4	37.8	1.67	37.8	-12.93	37.8	0.27	37.8	-14.88	37.8	4.09	37.8	3.6	37.8	5.76	37.8	-17.59	37.8	3.57	37.8	10.56
38.7	52.43	38.7	36.97	38.7	25.63	38.7	12.96	38.7	-15.72	38.7	2.1	38.7	-1.86	38.7	5.86	38.7	3.55	38.7	2.85	38.7	-11.36	38.7	-0.55	38.7	-9.08	38.7	-3.26	38.7	-0.32	38.7	2.01	38.7	-13.01	38.7	-1.61	38.7	-10.65	38.7	0.16	38.7	4.09	38.7	6.63	38.7	-16.85	38.7	4.61	38.7	12.28
39.6	54.06	39.6	37.54	39.6	28.79	39.6	15.08	39.6	-15.27	39.6	1.13	39.6	1.5	39.6	5.15	39.6	4.56	39.6	2.6	39.6	-10.57	39.6	0.09	39.6	-8.02	39.6	-3.2	39.6	-2.79	39.6	1	39.6	-10.27	39.6	-0.81	39.6	-14.6	39.6	1.17	39.6	2.43	39.6	7.12	39.6	-16.39	39.6	5.36	39.6	12.73
40.5	53.04	40.5	37.34	40.5	26.34	40.5	16.28	40.5	-17.93	40.5	2.34	40.5	0.18	40.5	7.54	40.5	5.2	40.5	2.2	40.5	-10.53	40.5	0.16	40.5	-9.32	40.5	-2.63	40.5	0.73	40.5	-2.06	40.5	-12.83	40.5	-0.71	40.5	-14.17	40.5	1.72	40.5	4.32	40.5	4.21	40.5	-18.04	40.5	5.73	40.5	10.36
41.4	53.65	41.4	35.91	41.4	28.64	41.4	16.41	41.4	-14.27	41.4	0.74	41.4	-1.95	41.4	7.22	41.4	8	41.4	2.55	41.4	-8.88	41.4	1.2	41.4	-9.7	41.4	-0.06	41.4	0.44	41.4	0.98	41.4	-10.25	41.4	0.83	41.4	-12.37	41.4	5.22	41.4	6.22	41.4	5.62	41.4	-15.99	41.4	6.7	41.4	10.28
42.3	51.29	42.3	38.04	42.3	29.35	42.3	16.82	42.3	-14.33	42.3	1.07	42.3	-0.59	42.3	8.49	42.3	5.07	42.3	3.81	42.3	-11.95	42.3	-2.32	42.3	-8.61	42.3	-3.04	42.3	-1.59	42.3	2.43	42.3	-10.77	42.3	0.1	42.3	-11.41	42.3	2.82	42.3	3.41	42.3	4.07	42.3	-15.3	42.3	5.45	42.3	13.99
43.2	52.71	43.2	36.43	43.2	28.22	43.2	16.59	43.2	-15.37	43.2	0.75	43.2	-1.35	43.2	9.42	43.2	6.81	43.2	5.06	43.2	-10.61	43.2	-0.61	43.2	-10.02	43.2	-1.09	43.2	2.63	43.2	2.2	43.2	-12.67	43.2	-1.67	43.2	-12.07	43.2	2.2	43.2	7.14	43.2	4.06	43.2	-16.91	43.2	6.17	43.2	10.54
44.1	52.71	44.1	38.89	44.1	25.76	44.1	17.64	44.1	-17.39	44.1	1.61	44.1	-1.66	44.1	7.74	44.1	4.35	44.1	3.6	44.1	-12.71	44.1	-1.58	44.1	-8.85	44.1	-2.62	44.1	-0.5	44.1	0.92	44.1	-11.63	44.1	-1.75	44.1	-13.72	44.1	2.84	44.1	5.42	44.1	3.81	44.1	-17.06	44.1	3.19	44.1	11.14
45	54.96	45	39.1	45	26.17	45	18.93	45	-17.12	45	1.43	45	-1.28	45	7.06	45	4.58	45	6.89	45	-12.49	45	0.38	45	-9.29	45	-1.41	45	-1.48	45	1.76	45	-11.58	45	0.11	45	-11.86	45	3.66	45	5.55	45	7.54	45	-15.65	45	5.9	45	10.98
45.9	53.13	45.9	36.57	45.9	24.2	45.9	16.28	45.9	-14.96	45.9	2.05	45.9	-0.77	45.9	9.38	45.9	5.1	45.9	2.05	45.9	-8.41	45.9	0.26	45.9	-6.76	45.9	-1.43	45.9	-0.69	45.9	0.94	45.9	-12.28	45.9	-2.23	45.9	-11.56	45.9	1.51	45.9	3.08	45.9	5.78	45.9	-18.53	45.9	4.21	45.9	13.83
46.8	52.5	46.8	38.92	46.8	25.35	46.8	15.45	46.8	-17.88	46.8	2.02	46.8	-2.07	46.8	7.62	46.8	4.66	46.8	3.12	46.8	-12.01	46.8	-1.49	46.8	-7.2	46.8	-4.3	46.8	0.04	46.8	2.4	46.8	-10.95	46.8	-1.4	46.8	-11.79	46.8	3.37	46.8	5.71	46.8	5.82	46.8	-17.44	46.8	7.82	46.8	12.37
47.7	52.37	47.7	37.59	47.7	27.35	47.7	15.77	47.7	-16.25	47.7	3.72	47.7	-2.41	47.7	6.96	47.7	6.97	47.7	2.2	47.7	-8.33	47.7	2.43	47.7	-6.63	47.7	-3.32	47.7	1	47.7	0.86	47.7	-11.28	47.7	1.96	47.7	-9.6	47.7	4.12	47.7	5.05	47.7	4.37	47.7	-19.26	47.7	5.86	47.7	11.1
48.6	51.57	48.6	38.7	48.6	30.01	48.6	16.94	48.6	-18.66	48.6	2.13	48.6	-2.31	48.6	6.89	48.6	8.08	48.6	5.17	48.6	-10.13	48.6	-0.48	48.6	-10.05	48.6	-1.34	48.6	0.13	48.6	1.3	48.6	-12.09	48.6	0.47	48.6	-12.26	48.6	5.36	48.6	3.38	48.6	5.7	48.6	-16.65	48.6	6.97	48.6	9.72
49.5	54.42	49.5	36.48	49.5	27.61	49.5	13.99	49.5	-16.47	49.5	4.59	49.5	-0.54	49.5	6.6	49.5	6.01	49.5	3.89	49.5	-9.4	49.5	2.04	49.5	-10.82	49.5	-2.33	49.5	0.94	49.5	1.19	49.5	-11.83	49.5	1.17	49.5	-11.81	49.5	2.31	49.5	4.74	49.5	2.81	49.5	-18.41	49.5	7.03	49.5	10.82
50.4	53.3	50.4	37.6	50.4	28.05	50.4	13.03	50.4	-15.73	50.4	0.74	50.4	0.14	50.4	7.27	50.4	6.58	50.4	4.57	50.4	-10.9	50.4	1.59	50.4	-9.35	50.4	-3.58	50.4	-1.35	50.4	0.47	50.4	-10.88	50.4	1.81	50.4	-11.88	50.4	2.91	50.4	2.91	50.4	3.44	50.4	-15.53	50.4	8.03	50.4	11.83
51.3	53.88	51.3	37.29	51.3	25.83	51.3	15.58	51.3	-17.2	51.3	0.7	51.3	-1.91	51.3	8.33	51.3	6.01	51.3	4.6	51.3	-11.66	51.3	2.09	51.3	-10.55	51.3	-2.37	51.3	1.31	51.3	1.28	51.3	-10.7	51.3	-2.76	51.3	-10.87	51.3	4.52	51.3	5.32	51.3	4.43	51.3	-16.57	51.3	2.39	51.3	11.33
52.2	52.95	52.2	38.73	52.2	26.76	52.2	15.98	52.2	-16.49	52.2	1.83	52.2	-2.15	52.2	8.19	52.2	5.45	52.2	4.88	52.2	-9.54	52.2	-0.02	52.2	-6.01	52.2	-2.54	52.2	-1.28	52.2	-0.01	52.2	-12.4	52.2	-1.2	52.2	-8.53	52.2	5.35	52.2	3.8	52.2	5.26	52.2	-17.11	52.2	4.55	52.2	12.54
53.1	53.05	53.1	35.65	53.1	24.89	53.1	13.48	53.1	-14.57	53.1	1.69	53.1	0.43	53.1	4.79	53.1	4.26	53.1	3.25	53.1	-11.74	53.1	0.03	53.1	-8.86	53.1	-3.02	53.1	0.46	53.1	1.22	53.1	-12.68	53.1	-3.99	53.1	-12.63	53.1	6.31	53.1	4.01	53.1	3.77	53.1	-16.41	53.1	4.39	53.1	11.46
54	52.19	54	38.53	54	29.27	54	13.41	54	-14.89	54	3.19	54	-2.55	54	6.7	54	6.77	54	3.38	54	-9.44	54	1.48	54	-8.06	54	-0.48	54	0.01	54	2.66	54	-10.37	54	-1.11	54	-9.26	54	2.68	54	3.01	54	5.32	54	-15.5	54	2.29	54	13.7
54.9	52.97	54.9	37.7	54.9	28.15	54.9	14.57	54.9	-14.38	54.9	1.29	54.9	-3.61	54.9	8.05	54.9	5.43	54.9	2.76	54.9	-11.47	54.9	-1.93	54.9	-10.82	54.9	-2.96	54.9	-0.16	54.9	1.57	54.9	-13.88	54.9	-0.84	54.9	-11.39	54.9	2.83	54.9	5.47	54.9	4.65	54.9	-18.7	54.9	4.57	54.9	11.9
55.8	51.6	55.8	38.4	55.8	26.77	55.8	13.39	55.8	-13.92	55.8	0.09	55.8	0.48	55.8	7.11	55.8	4.78	55.8	3.91	55.8	-10.27	55.8	0.7	55.8	-8.06	55.8	-3.69	55.8	0.95	55.8	1.65	55.8	-9.63	55.8	-0.25	55.8	-8.1	55.8	4.16	55.8	4.17	55.8	4.1	55.8	-15.62	55.8	6.82	55.8	14.49
56.7	53.91	56.7	39.96	56.7	25.08	56.7	15.95	56.7	-15	56.7	4.87	56.7	-1.62	56.7	7.66	56.7	4.87	56.7	3.65	56.7	-8.46	56.7	4.5	56.7	-7.65	56.7	-2.72	56.7	0.33	56.7	1.25	56.7	-9.57	56.7	0.93	56.7	-11.38	56.7	5.35	56.7	4.17	56.7	5.12	56.7	-14.77	56.7	6.21	56.7	11.57
57.6	54	57.6	37.03	57.6	25.58	57.6	15.81	57.6	-17.35	57.6	3.31	57.6	-1.53	57.6	7.4	57.6	5.2	57.6	1.49	57.6	-12.37	57.6	0.27	57.6	-6.13	57.6	-1.94	57.6	3.16	57.6	-0.09	57.6	-11.44	57.6	-2.41	57.6	-10.32	57.6	4.97	57.6	7.26	57.6	4.45	57.6	-15.36	57.6	5.94	57.6	10.77
58.5	51.94	58.5	38.78	58.5	26.09	58.5	16.29	58.5	-16.25	58.5	4.22	58.5	-2.51	58.5	9.29	58.5	7.56	58.5	4.03	58.5	-12.73	58.5	0.71	58.5	-8.99	58.5	-2.09	58.5	1.48	58.5	2.1	58.5	-13.82	58.5	-2.93	58.5	-7.24	58.5	4.25	58.5	6.04	58.5	7.35	58.5	-20.73	58.5	6.98	58.5	11.89
59.4	54.78	59.4	36.31	59.4	26.64	59.4	16.95	59.4	-15.71	59.4	0.88	59.4	-0.65	59.4	6.21	59.4	4.72	59.4	3.21	59.4	-11.42	59.4	-0.44	59.4	-7.89	59.4	-4.58	59.4	1.42	59.4	1.12	59.4	-10.19	59.4	-0.13	59.4	-11.23	59.4	2.92	59.4	5.36	59.4	4.91	59.4	-13.03	59.4	6.16	59.4	10.33
60.3	50.27	60.3	39.81	60.3	26.06	60.3	15.5	60.3	-15.85	60.3	2.34	60.3	-0.52	60.3	8.11	60.3	6.01	60.3	4.11	60.3	-11.52	60.3	0.39	60.3	-8.16	60.3	-3.11	60.3	0.21	60.3	2.13	60.3	-13.31	60.3	-2.15	60.3	-11.35	60.3	4.13	60.3	4.32	60.3	6.42	60.3	-16.35	60.3	3.97	60.3	11.23
61.2	53.26	61.2	37.35	61.2	25.71	61.2	15.8	61.2	-15.03	61.2	3.17	61.2	-0.6	61.2	8.1	61.2	4.3	61.2	3.16	61.2	-11.12	61.2	-0.81	61.2	-7.64	61.2	-2.51	61.2	-2.39	61.2	3.2	61.2	-10.49	61.2	-1.89	61.2	-8.23	61.2	4.68	61.2	2.95	61.2	6.26	61.2	-14.37	61.2	7.04	61.2	12.75
62.1	51.66	62.1	36.78	62.1	28.53	62.1	14.93	62.1	-16.17	62.1	3.46	62.1	-1.88	62.1	6.51	62.1	3.91	62.1	2.42	62.1	-10.48	62.1	1.58	62.1	-10.2	62.1	-2.78	62.1	-1.37	62.1	-0.11	62.1	-14.7	62.1	0.24	62.1	-9.95	62.1	4.11	62.1	4.24	62.1	4.68	62.1	-16.07	62.1	6.3	62.1	12.51
63	52.82	63	39.73	63	26.41	63	16.67	63	-16.01	63	3.22	63	-2.41	63	8.74	63	5.85	63	2.46	63	-9.45	63	-0.12	63	-9.04	63	-3.74	63	-0.32	63	0.86	63	-12.67	63	-2.28	63	-7.55	63	2.8	63	3.64	63	3.34	63	-16.88	63	6.51	63	13.75
63.9	53.87	63.9	37.98	63.9	26.36	63.9	15.63	63.9	-17.48	63.9	3.71	63.9	-0.1	63.9	8.52	63.9	8.03	63.9	1.15	63.9	-12.59	63.9	2.14	63.9	-7.98	63.9	-1.22	63.9	1.88	63.9	0.09	63.9	-13.02	63.9	-0.37	63.9	-9.97	63.9	4.14	63.9	7.47	63.9	5.07	63.9	-16.64	63.9	8.18	63.9	11.31
64.8	51.11	64.8	38.58	64.8	28.08	64.8	15.28	64.8	-14.72	64.8	2.8	64.8	-2.14	64.8	6.71	64.8	6.59	64.8	2.62	64.8	-10.5	64.8	0.8	64.8	-9.46	64.8	-2.94	64.8	2.27	64.8	1.64	64.8	-10.37	64.8	-0.16	64.8	-8.47	64.8	5.38	64.8	7.74	64.8	6.34	64.8	-17.27	64.8	6.81	64.8	12.03
65.7	54.54	65.7	37.12	65.7	28.99	65.7	15.91	65.7	-15.62	65.7	1.75	65.7	1.98	65.7	6.69	65.7	5.34	65.7	3.66	65.7	-8.71	65.7	-0.56	65.7	-9.95	65.7	-3.06	65.7	-1.49	65.7	0.92	65.7	-10.64	65.7	-1.4	65.7	-11.72	65.7	2.62	65.7	5.18	65.7	5.31	65.7	-15.13	65.7	5.43	65.7	11.62
66.6	52.24	66.6	38.31	66.6	28.23	66.6	17.63	66.6	-17.94	66.6	1.24	66.6	-1.92	66.6	6.88	66.6	7.53	66.6	4.71	66.6	-11.13	66.6	1.66	66.6	-9.95	66.6	-4.37	66.6	-1.72	66.6	2.12	66.6	-12.01	66.6	-0.11	66.6	-9.43	66.6	1.28	66.6	6.03	66.6	5.02	66.6	-17.69	66.6	7.42	66.6	12.84
67.5	52.05	67.5	37.37	67.5	26.4	67.5	14.76	67.5	-15.13	67.5	0.9	67.5	-1.52	67.5	8.47	67.5	6.47	67.5	2.42	67.5	-12.72	67.5	0.69	67.5	-8.27	67.5	-4.04	67.5	2.31	67.5	-0.62	67.5	-10.69	67.5	-1.89	67.5	-9.05	67.5	4.97	67.5	5.53	67.5	3.71	67.5	-15.13	67.5	6.97	67.5	11.37
68.4	53.59	68.4	37.85	68.4	25.37	68.4	17.3	68.4	-16.97	68.4	4.37	68.4	1.06	68.4	8.31	68.4	3.66	68.4	4.41	68.4	-11.51	68.4	0.33	68.4	-8.63	68.4	-4	68.4	-0.33	68.4	0.13	68.4	-13.85	68.4	-1.51	68.4	-8.94	68.4	5.86	68.4	5.83	68.4	4.41	68.4	-16.74	68.4	8.08	68.4	11.37
69.3	54.66	69.3	37.59	69.3	25.43	69.3	15.24	69.3	-16.61	69.3	2.37	69.3	-0.86	69.3	5.19	69.3	4.63	69.3	2.61	69.3	-10.41	69.3	0.94	69.3	-8.03	69.3	-2.95	69.3	-0.33	69.3	-0.44	69.3	-12.71	69.3	-0.91	69.3	-8.55	69.3	5.48	69.3	5.38	69.3	6.28	69.3	-16.74	69.3	6.97	69.3	11.74
70.2	51.59	70.2	37.79	70.2	26.39	70.2	17.9	70.2	-15.55	70.2	2.35	70.2	-0.39	70.2	7.32	70.2	1.25	70.2	5.55	70.2	-9.21	70.2	2.12	70.2	-8.22	70.2	-2.36	70.2	-1.39	70.2	2.17	70.2	-11.48	70.2	0.09	70.2	-10.14	70.2	5.76	70.2	5.34	70.2	6.88	70.2	-14.34	70.2	8.04	70.2	10.68
71.1	52.56	71.1	36.85	71.1	25.92	71.1	15.25	71.1	-13.49	71.1	3.06	71.1	-4.1	71.1	6.61	71.1	4.66	71.1	2.28	71.1	-10.93	71.1	2.54	71.1	-10.91	71.1	-3.32	71.1	0.94	71.1	-1.43	71.1	-13.26	71.1	0.06	71.1	-9.97	71.1	4.28	71.1	5.69	71.1	3.96	71.1	-17.12	71.1	8.76	71.1	10.98
72	52.24	72	38.75	72	28.97	72	16.93	72	-17.04	72	4.48	72	-2.4	72	6.81	72	6.09	72	4.29	72	-12.17	72	-2.1	72	-8.2	72	-4.28	72	1.23	72	-0.69	72	-11.2	72	-1.85	72	-8.67	72	3.02	72	6.03	72	6.27	72	-15.99	72	6.39	72	10.42
72.9	52.33	72.9	38.52	72.9	26.96	72.9	16.6	72.9	-13.83	72.9	5.19	72.9	-0.49	72.9	9.31	72.9	4.81	72.9	4.62	72.9	-8.76	72.9	0.61	72.9	-7.79	72.9	-2.69	72.9	-1.35	72.9	0.91	72.9	-10.54	72.9	-0.56	72.9	-9.25	72.9	7.7	72.9	4.95	72.9	5.02	72.9	-14.38	72.9	7.64	72.9	11.52
73.8	51.97	73.8	36.69	73.8	28.47	73.8	15.58	73.8	-14.25	73.8	0.85	73.8	2.74	73.8	7	73.8	4.67	73.8	0.67	73.8	-12.92	73.8	-0.89	73.8	-8.88	73.8	-1.69	73.8	-0.59	73.8	-0.87	73.8	-10.09	73.8	0.49	73.8	-9.14	73.8	6.75	73.8	6.61	73.8	6.59	73.8	-14.96	73.8	6.65	73.8	9.4
74.7	54.61	74.7	36.77	74.7	26.79	74.7	15.58	74.7	-18.34	74.7	2.69	74.7	-2.45	74.7	7.94	74.7	5.73	74.7	0.96	74.7	-10.73	74.7	-1.11	74.7	-10.63	74.7	-4.11	74.7	-1.61	74.7	0.24	74.7	-10.92	74.7	-1.97	74.7	-9.68	74.7	4.57	74.7	4.87	74.7	6.05	74.7	-15.71	74.7	4.93	74.7	11.3
75.6	53.33	75.6	38.06	75.6	27.83	75.6	17.92	75.6	-15.15	75.6	2.67	75.6	-1.46	75.6	7.84	75.6	5.33	75.6	3.66	75.6	-13	75.6	1.17	75.6	-9.93	75.6	-2.83	75.6	-1.64	75.6	0.34	75.6	-13.08	75.6	-1.38	75.6	-9.09	75.6	5.74	75.6	4.87	75.6	6.61	75.6	-15.32	75.6	7.05	75.6	10.03
76.5	55.88	76.5	38.46	76.5	27.57	76.5	13.62	76.5	-13.27	76.5	3.83	76.5	-1.48	76.5	8.81	76.5	6.56	76.5	1.11	76.5	-11.73	76.5	-0.13	76.5	-9.57	76.5	-1.79	76.5	0.01	76.5	0.6	76.5	-12.6	76.5	0.06	76.5	-6.8	76.5	4.72	76.5	5.23	76.5	4.7	76.5	-15.93	76.5	9.37	76.5	13.13
77.4	51.05	77.4	36.36	77.4	28.56	77.4	14.68	77.4	-15.49	77.4	3.95	77.4	-2.49	77.4	7.07	77.4	7.08	77.4	3.74	77.4	-13.91	77.4	-0.31	77.4	-10.35	77.4	-2.62	77.4	-0.04	77.4	1.34	77.4	-13.3	77.4	-3.51	77.4	-7.86	77.4	5.82	77.4	4.82	77.4	8.47	77.4	-17.55	77.4	7.42	77.4	12.57
78.3	54.92	78.3	38.98	78.3	27.82	78.3	14.14	78.3	-17.44	78.3	3.43	78.3	0.17	78.3	9.75	78.3	6.23	78.3	3.21	78.3	-9.07	78.3	1.78	78.3	-8.33	78.3	-1.76	78.3	1	78.3	-1.42	78.3	-12.43	78.3	-3.23	78.3	-6.58	78.3	5.83	78.3	9.58	78.3	6.4	78.3	-16.69	78.3	9.48	78.3	13.29
79.2	53.5	79.2	38.91	79.2	26.49	79.2	15.2	79.2	-16.47	79.2	3.69	79.2	-2.37	79.2	7.49	79.2	5.28	79.2	2.18	79.2	-12.09	79.2	-0.22	79.2	-9.4	79.2	-2.63	79.2	2.37	79.2	2.63	79.2	-12.5	79.2	-1.9	79.2	-6.21	79.2	6.81	79.2	6.75	79.2	8.69	79.2	-15.8	79.2	7.79	79.2	11.99
80.1	54.47	80.1	36.01	80.1	25.84	80.1	15.03	80.1	-15.4	80.1	4.81	80.1	0.33	80.1	8.34	80.1	5.22	80.1	3.85	80.1	-8.7	80.1	1.26	80.1	-8.99	80.1	-1.16	80.1	0.21	80.1	1.25	80.1	-11.8	80.1	-2.43	80.1	-7.29	80.1	3.15	80.1	5.27	80.1	3.68	80.1	-15.82	80.1	8.81	80.1	10.99
81	55.49	81	36.24	81	26.85	81	15.45	81	-12.71	81	4.77	81	-2.56	81	5.72	81	4.53	81	3.11	81	-9.37	81	0.41	81	-10.95	81	-3.01	81	0.65	81	1.9	81	-11.61	81	-1.24	81	-7.71	81	6.51	81	5.14	81	6.09	81	-14.78	81	9.16	81	11.73
81.9	54.92	81.9	39.59	81.9	27.1	81.9	14.06	81.9	-13.6	81.9	3.82	81.9	-0.43	81.9	8.02	81.9	5.88	81.9	3.02	81.9	-12.68	81.9	-0.52	81.9	-10.42	81.9	-2.06	81.9	0.68	81.9	1.66	81.9	-11.09	81.9	-1.8	81.9	-9.41	81.9	7.59	81.9	7.43	81.9	6.56	81.9	-14.99	81.9	9.82	81.9	9.21
82.8	52.87	82.8	38.13	82.8	26.88	82.8	15.82	82.8	-16.04	82.8	2.66	82.8	-0.78	82.8	9.02	82.8	2.22	82.8	5.38	82.8	-13.2	82.8	-1.27	82.8	-10.61	82.8	-3.19	82.8	1.19	82.8	1.85	82.8	-12.15	82.8	1.82	82.8	-7.65	82.8	4.65	82.8	6.65	82.8	5.63	82.8	-16.8	82.8	10.03	82.8	12.55
83.7	51.77	83.7	39.15	83.7	28.85	83.7	16.04	83.7	-17.06	83.7	2.33	83.7	-3.51	83.7	7.57	83.7	4.66	83.7	2.38	83.7	-12.57	83.7	-0.38	83.7	-10.09	83.7	-5.02	83.7	1.33	83.7	-0.77	83.7	-10.52	83.7	-2.52	83.7	-6.54	83.7	3.93	83.7	4.05	83.7	5.43	83.7	-13.3	83.7	8.55	83.7	12.43
84.6	53.23	84.6	36.74	84.6	26.96	84.6	15.82	84.6	-13.52	84.6	5.63	84.6	0.09	84.6	7.94	84.6	5.84	84.6	3.5	84.6	-10.76	84.6	1.3	84.6	-8.48	84.6	-2.96	84.6	-0.08	84.6	0.95	84.6	-11.86	84.6	-0.21	84.6	-6.44	84.6	7.29	84.6	6.07	84.6	7.42	84.6	-15.19	84.6	8.72	84.6	10.87
85.5	53.02	85.5	38.43	85.5	27.69	85.5	15.22	85.5	-15.86	85.5	3.47	85.5	-0.41	85.5	7.88	85.5	6.2	85.5	3.18	85.5	-8.53	85.5	-0.56	85.5	-9.41	85.5	-2.92	85.5	0.09	85.5	0.13	85.5	-11.25	85.5	-0.67	85.5	-6.76	85.5	5.72	85.5	6.2	85.5	5.68	85.5	-17.63	85.5	8.67	85.5	13.54
86.4	54.93	86.4	37.1	86.4	27.64	86.4	14.23	86.4	-15.19	86.4	3.37	86.4	2.69	86.4	8.74	86.4	4.61	86.4	3.18	86.4	-10.24	86.4	2.7	86.4	-8.48	86.4	-2.06	86.4	0.78	86.4	2.41	86.4	-12.12	86.4	-1.31	86.4	-6.32	86.4	6.19	86.4	7.67	86.4	4.67	86.4	-14.94	86.4	9.01	86.4	12.6
87.3	54.38	87.3	38.55	87.3	27.19	87.3	17.42	87.3	-15.98	87.3	5.37	87.3	1.54	87.3	8.75	87.3	5.68	87.3	3.06	87.3	-12.04	87.3	1.11	87.3	-8.82	87.3	-4.43	87.3	0.4	87.3	0.51	87.3	-12.79	87.3	-0.42	87.3	-7.56	87.3	4.7	87.3	8.36	87.3	5.63	87.3	-14.39	87.3	8.86	87.3	11.22
88.2	51.67	88.2	38.75	88.2	27.24	88.2	16.12	88.2	-17.71	88.2	3.2	88.2	-2.93	88.2	9.07	88.2	4.78	88.2	1.89	88.2	-12.75	88.2	2.32	88.2	-12.16	88.2	-3.48	88.2	1.74	88.2	0.36	88.2	-11.32	88.2	-2.47	88.2	-7.47	88.2	6.14	88.2	8.66	88.2	7.14	88.2	-12.32	88.2	10.06	88.2	10.63
89.1	52.69	89.1	37.66	89.1	27.37	89.1	14.52	89.1	-11.61	89.1	3.89	89.1	-2.85	89.1	6.33	89.1	4.64	89.1	5.14	89.1	-8.06	89.1	1.18	89.1	-11.26	89.1	-4.69	89.1	-0.14	89.1	1.48	89.1	-10.26	89.1	-1.02	89.1	-6.7	89.1	5.13	89.1	6.12	89.1	6.68	89.1	-14.71	89.1	9.63	89.1	11.88
90	54.5	90	40.97	90	29.47	90	15.83	90	-15.03	90	5.08	90	0.64	90	6.26	90	5.5	90	3.63	90	-10.92	90	3.17	90	-8.14	90	-6.66	90	0.33	90	0.29	90	-11.21	90	-2.2	90	-4.18	90	5.89	90	6.65	90	8.67	90	-16.01	90	6.65	90	12.31
90.9	52.93	90.9	36.67	90.9	28.06	90.9	15.31	90.9	-15.21	90.9	3.25	90.9	2.3	90.9	9.07	90.9	5.26	90.9	4	90.9	-10.99	90.9	1.03	90.9	-8.26	90.9	-2.18	90.9	-1.33	90.9	0.01	90.9	-13.42	90.9	0.46	90.9	-7.97	90.9	6.11	90.9	5.47	90.9	6.14	90.9	-15.97	90.9	9.99	90.9	10.68
91.8	54.19	91.8	38.44	91.8	26.75	91.8	15.09	91.8	-15.48	91.8	4.08	91.8	-0.68	91.8	5.89	91.8	6.66	91.8	4.7	91.8	-10.51	91.8	-1.74	91.8	-10.82	91.8	-3.69	91.8	0.98	91.8	0.2	91.8	-12.54	91.8	-1.1	91.8	-2.27	91.8	7.14	91.8	6.73	91.8	4.37	91.8	-15.7	91.8	10.63	91.8	11.54
92.7	52.4	92.7	40.06	92.7	26.22	92.7	15.97	92.7	-17.05	92.7	4.45	92.7	-0.48	92.7	9.67	92.7	6.13	92.7	1.99	92.7	-10.24	92.7	0.63	92.7	-8.54	92.7	-2.27	92.7	-1.73	92.7	-2.54	92.7	-11.29	92.7	-0.87	92.7	-2.45	92.7	6.16	92.7	6.46	92.7	6.11	92.7	-14.46	92.7	9.53	92.7	14.29
93.6	55.06	93.6	36.65	93.6	28.91	93.6	12.63	93.6	-14.13	93.6	5.33	93.6	1.97	93.6	8.33	93.6	4.03	93.6	4.58	93.6	-8.62	93.6	2.62	93.6	-11.76	93.6	-5.23	93.6	-1.45	93.6	0.29	93.6	-11.77	93.6	-1.57	93.6	-3.81	93.6	6.73	93.6	6.6	93.6	7.26	93.6	-14.69	93.6	9.6	93.6	12.73
94.5	53.93	94.5	38.7	94.5	26.34	94.5	15.19	94.5	-15.67	94.5	4.03	94.5	1.73	94.5	9.08	94.5	4.8	94.5	2.15	94.5	-11.14	94.5	-0.97	94.5	-10.57	94.5	-2.03	94.5	1.6	94.5	-0.09	94.5	-12.2	94.5	-2.36	94.5	-4.3	94.5	7.79	94.5	9.29	94.5	8.59	94.5	-15.04	94.5	9.08	94.5	11.55
95.4	55.3	95.4	40.46	95.4	28.41	95.4	17.32	95.4	-15.81	95.4	6.32	95.4	1.06	95.4	6.35	95.4	4.82	95.4	7.09	95.4	-10.7	95.4	2.66	95.4	-9.04	95.4	-3.34	95.4	0.39	95.4	-0.56	95.4	-12.97	95.4	-1.43	95.4	-3.29	95.4	6.59	95.4	5.71	95.4	3.27	95.4	-16.37	95.4	6.59	95.4	9.6
96.3	53.88	96.3	38.59	96.3	28.26	96.3	16.61	96.3	-13.29	96.3	4.98	96.3	1.18	96.3	6.91	96.3	6.79	96.3	4.02	96.3	-7.74	96.3	1.31	96.3	-8.74	96.3	-4.34	96.3	-0.78	96.3	1.51	96.3	-11.86	96.3	-1.89	96.3	-5.22	96.3	6.63	96.3	6.04	96.3	7.56	96.3	-14.38	96.3	9.26	96.3	8.76
97.2	54.87	97.2	39.28	97.2	26.53	97.2	18.59	97.2	-15.09	97.2	3.59	97.2	0.36	97.2	8.22	97.2	5.27	97.2	6.74	97.2	-9.92	97.2	-0.17	97.2	-11.7	97.2	-3.91	97.2	1.11	97.2	1.66	97.2	-9.09	97.2	-0.83	97.2	-4.38	97.2	6.32	97.2	7.91	97.2	8.95	97.2	-14.04	97.2	9.17	97.2	9.59
98.1	53.16	98.1	38.94	98.1	28.81	98.1	16.2	98.1	-14.33	98.1	3.72	98.1	1.59	98.1	7.01	98.1	6.3	98.1	3.4	98.1	-10.82	98.1	2.29	98.1	-6.99	98.1	-4.78	98.1	-1.19	98.1	-1	98.1	-12.89	98.1	1.31	98.1	-2.8	98.1	7.85	98.1	5	98.1	7.1	98.1	-17.91	98.1	11.8	98.1	10.07
99	55.83	99	39.53	99	28.12	99	14.98	99	-14.23	99	3.97	99	-0.07	99	6.63	99	4.76	99	5.62	99	-11.75	99	1.29	99	-8.89	99	-3.99	99	-0.12	99	0.65	99	-11.38	99	0.36	99	-3.71	99	8.47	99	7.58	99	7.95	99	-13.5	99	9.19	99	11.01
99.9	54.44	99.9	41.01	99.9	27.27	99.9	16.05	99.9	-15.64	99.9	2.91	99.9	-1.06	99.9	10.16	99.9	7.15	99.9	5.93	99.9	-7.72	99.9	0.44	99.9	-12.48	99.9	-2.58	99.9	0.99	99.9	2.52	99.9	-9.63	99.9	-1.87	99.9	-3.08	99.9	8.86	99.9	6.76	99.9	7.53	99.9	-15.17	99.9	10.66	99.9	10.61
100.8	54.29	100.8	37.02	100.8	27.02	100.8	16.71	100.8	-13.81	100.8	4.62	100.8	0.27	100.8	6.79	100.8	4.81	100.8	3.43	100.8	-9.79	100.8	0.3	100.8	-9.96	100.8	-2.1	100.8	0.38	100.8	-1.14	100.8	-9.6	100.8	-2.02	100.8	-4.13	100.8	9.94	100.8	8.16	100.8	6.78	100.8	-15.97	100.8	11.03	100.8	11.46
101.7	53.49	101.7	39.32	101.7	30.01	101.7	16.05	101.7	-15.34	101.7	4.97	101.7	1.19	101.7	8.94	101.7	8.02	101.7	3.4	101.7	-7.05	101.7	2.12	101.7	-11.67	101.7	-2.11	101.7	2.18	101.7	2.15	101.7	-10.76	101.7	0.2	101.7	-6.69	101.7	9.42	101.7	7.04	101.7	8.03	101.7	-14.22	101.7	10.75	101.7	9.09
102.6	53.57	102.6	40.13	102.6	27.26	102.6	16.79	102.6	-13.63	102.6	4.32	102.6	0.3	102.6	9.18	102.6	4.73	102.6	3.46	102.6	-9.46	102.6	-0.75	102.6	-10.26	102.6	-3.9	102.6	1.22	102.6	0.66	102.6	-11.94	102.6	-1.48	102.6	-4.36	102.6	9.33	102.6	7.64	102.6	6.67	102.6	-14.44	102.6	10.21	102.6	9.8
103.5	53.14	103.5	41.43	103.5	28.04	103.5	14.71	103.5	-15.61	103.5	5.83	103.5	2.86	103.5	9.81	103.5	5.82	103.5	4.85	103.5	-12.35	103.5	1.17	103.5	-8.97	103.5	-4.47	103.5	-0.33	103.5	-0.23	103.5	-12.67	103.5	-0.46	103.5	-2.32	103.5	7.1	103.5	7.31	103.5	5.99	103.5	-15.83	103.5	12.78	103.5	11.36
104.4	53.3	104.4	41.11	104.4	29.5	104.4	17.12	104.4	-14.54	104.4	4.02	104.4	1.15	104.4	10.91	104.4	7.24	104.4	6.5	104.4	-9.81	104.4	0.55	104.4	-8.49	104.4	-4.45	104.4	2.39	104.4	0.75	104.4	-12.2	104.4	-2.28	104.4	-1.49	104.4	6.85	104.4	5.86	104.4	5.54	104.4	-14.55	104.4	7.68	104.4	13.14
105.3	55.44	105.3	39.46	105.3	28.7	105.3	16.31	105.3	-12.7	105.3	4.26	105.3	1.29	105.3	9.42	105.3	6.79	105.3	5.34	105.3	-9.92	105.3	0.3	105.3	-11.35	105.3	-1.29	105.3	-0.54	105.3	-0.41	105.3	-12.39	105.3	-3.58	105.3	-1.96	105.3	8.76	105.3	7.19	105.3	3.23	105.3	-13.88	105.3	10.74	105.3	11.74
106.2	55.08	106.2	36.63	106.2	28.24	106.2	17	106.2	-14.75	106.2	6.2	106.2	1.44	106.2	6.33	106.2	6.28	106.2	2.79	106.2	-9.87	106.2	1.78	106.2	-9.66	106.2	-3.78	106.2	1.14	106.2	-0.92	106.2	-11.98	106.2	-1.82	106.2	-0.58	106.2	8.19	106.2	5.93	106.2	7.93	106.2	-15.56	106.2	10.19	106.2	12.45
107.1	54.39	107.1	37.42	107.1	30.39	107.1	16.5	107.1	-14.61	107.1	3.74	107.1	3.08	107.1	7.63	107.1	5.54	107.1	5.04	107.1	-9.91	107.1	0.49	107.1	-10.58	107.1	-3.73	107.1	2.11	107.1	2.32	107.1	-9.87	107.1	-1.35	107.1	-2.77	107.1	8.96	107.1	8.48	107.1	7.27	107.1	-15.72	107.1	11.92	107.1	10.76
108	53.6	108	36.52	108	28.76	108	16.32	108	-14.91	108	6.59	108	1.08	108	8.45	108	8.04	108	3.78	108	-11.03	108	1.59	108	-10.02	108	-2.15	108	0.1	108	-1.46	108	-12.86	108	1.35	108	-1.31	108	8.7	108	7.45	108	4.94	108	-12.84	108	12.76	108	11.21
108.9	55.53	108.9	39.14	108.9	26.39	108.9	17.21	108.9	-14.11	108.9	4.44	108.9	3.64	108.9	8.74	108.9	4.71	108.9	7.04	108.9	-8.38	108.9	0.77	108.9	-7.63	108.9	-5.7	108.9	-1.49	108.9	1.37	108.9	-12.09	108.9	0	108.9	-1.57	108.9	8.22	108.9	7.16	108.9	6.98	108.9	-15.88	108.9	10.36	108.9	10.53
109.8	54.81	109.8	38.01	109.8	28.78	109.8	15.9	109.8	-16.14	109.8	4.57	109.8	3.07	109.8	7.72	109.8	6.99	109.8	4.12	109.8	-13.16	109.8	2.09	109.8	-9.68	109.8	-5.61	109.8	0.27	109.8	0.6	109.8	-12.95	109.8	0.12	109.8	-0.05	109.8	7.15	109.8	8.07	109.8	6.39	109.8	-13.05	109.8	12.64	109.8	12.59
110.7	51.22	110.7	38.18	110.7	30.74	110.7	16.82	110.7	-15.74	110.7	4.92	110.7	-0.51	110.7	9.35	110.7	8.96	110.7	4.47	110.7	-12.06	110.7	-2.86	110.7	-8.39	110.7	-3.53	110.7	-0.98	110.7	-0.78	110.7	-10.62	110.7	-1.42	110.7	0.42	110.7	10.52	110.7	7.41	110.7	4.29	110.7	-13.85	110.7	10.99	110.7	12.71
111.6	52.11	111.6	38.7	111.6	29.24	111.6	17.19	111.6	-12.56	111.6	5.39	111.6	0.58	111.6	8.33	111.6	5.65	111.6	6.56	111.6	-9.63	111.6	-1.17	111.6	-10.28	111.6	-2.66	111.6	0.91	111.6	-0.28	111.6	-12.09	111.6	-0.48	111.6	1.19	111.6	7.06	111.6	9.56	111.6	6.53	111.6	-15.85	111.6	10.87	111.6	12.35
112.5	53.97	112.5	40.4	112.5	26.63	112.5	15.12	112.5	-14.09	112.5	6.94	112.5	1.9	112.5	12.11	112.5	3.48	112.5	2.61	112.5	-10.72	112.5	0.99	112.5	-8.74	112.5	-2.64	112.5	-1.27	112.5	-1.17	112.5	-14.13	112.5	-0.4	112.5	0.36	112.5	8.01	112.5	7.46	112.5	6.51	112.5	-16.85	112.5	12.32	112.5	12.86
113.4	52.96	113.4	38.4	113.4	28.06	113.4	16.87	113.4	-14.71	113.4	4.31	113.4	1.26	113.4	9.08	113.4	7.6	113.4	5.17	113.4	-10.49	113.4	-0.14	113.4	-7.32	113.4	-3.16	113.4	0	113.4	-2.79	113.4	-10.71	113.4	-3.01	113.4	3.65	113.4	10.21	113.4	7.19	113.4	3.6	113.4	-13.27	113.4	10.47	113.4	14.57
114.3	54.19	114.3	38.06	114.3	27	114.3	17.89	114.3	-14.33	114.3	4.5	114.3	0.19	114.3	9.36	114.3	6.11	114.3	5.16	114.3	-9.52	114.3	-0.19	114.3	-9.24	114.3	-2.28	114.3	-0.52	114.3	-0.68	114.3	-11.75	114.3	-1.64	114.3	2.63	114.3	9.1	114.3	8.34	114.3	7.67	114.3	-15.69	114.3	11.95	114.3	14.88
115.2	55.86	115.2	38.52	115.2	27.96	115.2	17.54	115.2	-15.53	115.2	6.25	115.2	3.98	115.2	9.22	115.2	6.29	115.2	1.72	115.2	-12.33	115.2	2.56	115.2	-8.38	115.2	-2.16	115.2	-1.33	115.2	1.21	115.2	-13.52	115.2	-0.04	115.2	-0.06	115.2	8.5	115.2	6.05	115.2	8.02	115.2	-15.38	115.2	13.37	115.2	9.23
116.1	54.14	116.1	37.2	116.1	27.07	116.1	18.11	116.1	-14.07	116.1	4.49	116.1	-0.31	116.1	9.71	116.1	3.97	116.1	5.72	116.1	-10.04	116.1	-0.77	116.1	-12.63	116.1	-3.28	116.1	0.08	116.1	-0.85	116.1	-9.46	116.1	-1.3	116.1	0.37	116.1	8.27	116.1	7.85	116.1	8.03	116.1	-13.28	116.1	10.31	116.1	10.92
117	56.01	117	40.22	117	28.37	117	18.02	117	-14.68	117	4.78	117	0.22	117	11.31	117	7.66	117	5.09	117	-9.39	117	3.17	117	-9.3	117	-3.76	117	0.23	117	-1.39	117	-12.44	117	-0.93	117	0.8	117	7.89	117	8.85	117	6.43	117	-16.82	117	12.59	117	12.07
117.9	53.68	117.9	37.01	117.9	30.45	117.9	16.48	117.9	-12.94	117.9	5.72	117.9	0.06	117.9	6.7	117.9	5.97	117.9	4.05	117.9	-9.91	117.9	1.81	117.9	-11.86	117.9	-2.62	117.9	1.4	117.9	-0.95	117.9	-11.34	117.9	-0.79	117.9	3.73	117.9	7.9	117.9	8.51	117.9	6.28	117.9	-14.26	117.9	12.69	117.9	12.38
118.8	54.41	118.8	38.6	118.8	28.96	118.8	19.81	118.8	-12.16	118.8	6.95	118.8	3.72	118.8	10.03	118.8	6.22	118.8	5.36	118.8	-12.26	118.8	-0.55	118.8	-8.33	118.8	-3.06	118.8	-2.06	118.8	1.48	118.8	-13.1	118.8	-1.13	118.8	0.31	118.8	9.7	118.8	8.24	118.8	6.61	118.8	-14.9	118.8	14.33	118.8	9.82
119.7	54.67	119.7	37.96	119.7	27.47	119.7	17.8	119.7	-13.38	119.7	4.4	119.7	3.28	119.7	8.41	119.7	7.16	119.7	3.55	119.7	-8.78	119.7	1.7	119.7	-9.86	119.7	-5.49	119.7	0.9	119.7	-1.48	119.7	-10.98	119.7	-0.02	119.7	2.06	119.7	8.39	119.7	8.03	119.7	9.02	119.7	-16.64	119.7	11.92	119.7	12.32
120.6	55.96	120.6	37.6	120.6	30.69	120.6	17.99	120.6	-11.74	120.6	7.73	120.6	1.99	120.6	8.78	120.6	5.45	120.6	5.42	120.6	-8.01	120.6	1.6	120.6	-13.58	120.6	-4.22	120.6	-0.89	120.6	-0.01	120.6	-12.34	120.6	-2.64	120.6	-1.85	120.6	10.36	120.6	9.89	120.6	9.06	120.6	-17.19	120.6	12.64	120.6	9.66
121.5	53.58	121.5	40.6	121.5	30.47	121.5	17.05	121.5	-17.07	121.5	4.58	121.5	0.52	121.5	6.98	121.5	8.63	121.5	3.92	121.5	-11.33	121.5	1.07	121.5	-11.4	121.5	-3.5	121.5	0.08	121.5	-1.18	121.5	-11.77	121.5	-1.44	121.5	0.74	121.5	12.02	121.5	8.1	121.5	7.76	121.5	-13.54	121.5	11.81	121.5	13.24
122.4	54.47	122.4	40.92	122.4	30.22	122.4	18.39	122.4	-12.23	122.4	5.65	122.4	1.68	122.4	9.04	122.4	9.29	122.4	5.21	122.4	-7.96	122.4	2.5	122.4	-11.95	122.4	-4.77	122.4	2	122.4	0.98	122.4	-10.66	122.4	1.33	122.4	1.19	122.4	11.54	122.4	9.31	122.4	9.9	122.4	-12.38	122.4	11.35	122.4	12.06
123.3	53.9	123.3	39.85	123.3	29.34	123.3	17.86	123.3	-13.99	123.3	6.18	123.3	3.32	123.3	9.14	123.3	7.6	123.3	4.49	123.3	-10.45	123.3	2.46	123.3	-11.68	123.3	-5.01	123.3	-0.94	123.3	-1.83	123.3	-11.37	123.3	-0.5	123.3	2.44	123.3	8.7	123.3	7.37	123.3	6.19	123.3	-14.23	123.3	13.37	123.3	11.45
124.2	54.44	124.2	37.39	124.2	28.33	124.2	17.8	124.2	-14.2	124.2	2.75	124.2	-0.08	124.2	8.03	124.2	4.44	124.2	2.88	124.2	-8.95	124.2	2.94	124.2	-12.24	124.2	-3.13	124.2	-0.76	124.2	-2.94	124.2	-11.26	124.2	0.2	124.2	2.46	124.2	9.27	124.2	8.73	124.2	7.66	124.2	-13.77	124.2	12.24	124.2	10.43
125.1	52.38	125.1	40.31	125.1	28.84	125.1	14.64	125.1	-13.9	125.1	3.87	125.1	2.27	125.1	8.53	125.1	6.02	125.1	3.2	125.1	-12.84	125.1	-0.31	125.1	-8.37	125.1	-4.88	125.1	1.16	125.1	-2.61	125.1	-12.7	125.1	-0.64	125.1	2.43	125.1	8.93	125.1	10.09	125.1	7.3	125.1	-13.51	125.1	12.12	125.1	12.33
126	53.95	126	40.72	126	29.09	126	15.45	126	-14.63	126	4.43	126	0.87	126	7.62	126	5.43	126	5.7	126	-8.06	126	-1.78	126	-7.88	126	-4.84	126	0.04	126	-1.56	126	-10.92	126	-2.56	126	3.97	126	10.4	126	8.81	126	3.77	126	-13.36	126	14.75	126	11.4
126.9	42.44	126.9	33.44	126.9	24.98	126.9	13.74	126.9	-10.55	126.9	5.24	126.9	1.49	126.9	6.79	126.9	6.07	126.9	4.44	126.9	-7.89	126.9	0.61	126.9	-8.42	126.9	-3.75	126.9	2.75	126.9	-0.67	126.9	-8.36	126.9	-3.32	126.9	10.47	126.9	12.32	126.9	11.8	126.9	6.43	126.9	-11.12	126.9	13.48	126.9	11.14
127.8	17.47	127.8	17.39	127.8	11.42	127.8	8.74	127.8	-7.79	127.8	5.71	127.8	2.23	127.8	5.56	127.8	4.27	127.8	2.52	127.8	-7.41	127.8	2.72	127.8	-3.92	127.8	-0.51	127.8	2.13	127.8	-3.13	127.8	-5.64	127.8	-0.62	127.8	19.59	127.8	9.27	127.8	7.89	127.8	3	127.8	-7.23	127.8	10.6	127.8	6.81
128.7	7.88	128.7	7.73	128.7	7.02	128.7	5.4	128.7	-7.21	128.7	4.12	128.7	4.06	128.7	2.26	128.7	3.5	128.7	1.61	128.7	-5.17	128.7	1.48	128.7	-1.9	128.7	-1.99	128.7	0.48	128.7	-2.16	128.7	-1.58	128.7	-0.84	128.7	21.91	128.7	12.72	128.7	8.87	128.7	8.73	128.7	-3.61	128.7	12.22	128.7	3.73
129.6	5.18	129.6	7.8	129.6	5.26	129.6	4.56	129.6	-2.89	129.6	5.79	129.6	4.03	129.6	2.76	129.6	3.57	129.6	2.29	129.6	-3.6	129.6	0.86	129.6	-3.92	129.6	-2	129.6	1.29	129.6	-3.7	129.6	-1.45	129.6	0.24	129.6	21.18	129.6	11.14	129.6	9.67	129.6	2.44	129.6	3.21	129.6	12.36	129.6	2.82
130.5	7.04	130.5	6.81	130.5	4.17	130.5	2.54	130.5	-1.54	130.5	2.52	130.5	6.37	130.5	1.15	130.5	3.18	130.5	-0.79	130.5	-2.06	130.5	0.01	130.5	-3.34	130.5	-0.67	130.5	1.45	130.5	-2.33	130.5	1.15	130.5	-1.93	130.5	23.67	130.5	12.39	130.5	8.19	130.5	3.64	130.5	4.49	130.5	13.75	130.5	4
131.4	4.89	131.4	7.43	131.4	4.23	131.4	3.66	131.4	1.53	131.4	7.99	131.4	4.1	131.4	2.32	131.4	2.87	131.4	-0.31	131.4	-1.77	131.4	3.07	131.4	-4.84	131.4	-2.46	131.4	-0.47	131.4	-1.41	131.4	-2.91	131.4	-2.47	131.4	19.98	131.4	10.88	131.4	7.36	131.4	3.8	131.4	3.34	131.4	10.89	131.4	2.71
132.3	5.79	132.3	4.12	132.3	2.98	132.3	0.69	132.3	1.37	132.3	7.69	132.3	5.2	132.3	0.84	132.3	0.94	132.3	-0.5	132.3	-0.6	132.3	1.48	132.3	-4.21	132.3	-0.35	132.3	0.72	132.3	-1.9	132.3	1.13	132.3	-0.76	132.3	22.19	132.3	12.5	132.3	10.39	132.3	6.32	132.3	3.23	132.3	14.41	132.3	2.08
133.2	5.24	133.2	5.24	133.2	4.41	133.2	4.89	133.2	-0.37	133.2	4.88	133.2	7.26	133.2	3.51	133.2	3.4	133.2	-0.34	133.2	0.83	133.2	1.87	133.2	-1.66	133.2	-0.91	133.2	0.77	133.2	-2.97	133.2	1.5	133.2	0.29	133.2	23.29	133.2	11.24	133.2	8.3	133.2	2.51	133.2	3.1	133.2	12.56	133.2	3.02
134.1	6.08	134.1	6.97	134.1	2.33	134.1	3.09	134.1	2.66	134.1	3.36	134.1	8.3	134.1	2.52	134.1	2.94	134.1	1.78	134.1	1.39	134.1	0.85	134.1	-0.22	134.1	-0.04	134.1	2.06	134.1	-1.21	134.1	-0.53	134.1	-0.6	134.1	24.5	134.1	11.25	134.1	7.26	134.1	3.88	134.1	2.87	134.1	12.62	134.1	2.75
135	5.22	135	5.27	135	3.48	135	3.53	135	0.55	135	5.32	135	6.57	135	2.76	135	1.57	135	-0.76	135	-1.02	135	0.52	135	-1.03	135	-0.67	135	-1.11	135	-5.04	135	-0.46	135	0.62	135	22.24	135	12.16	135	7.36	135	-0.62	135	2.91	135	12.77	135	3.21
135.9	5.38	135.9	4.14	135.9	3.92	135.9	-0.86	135.9	1.42	135.9	5.42	135.9	5.98	135.9	2.25	135.9	2.42	135.9	-2.47	135.9	-1.47	135.9	0.77	135.9	-2.45	135.9	-0.36	135.9	1.72	135.9	-2.52	135.9	-0.2	135.9	-1.57	135.9	21.94	135.9	12.33	135.9	7.03	135.9	2.46	135.9	2.65	135.9	11.97	135.9	2.37
136.8	2.05	136.8	5.01	136.8	3.03	136.8	0.13	136.8	1.5	136.8	6.28	136.8	5.97	136.8	4.5	136.8	2.01	136.8	-0.97	136.8	0.24	136.8	-0.61	136.8	-3.44	136.8	-0.51	136.8	1.24	136.8	-3.68	136.8	-0.32	136.8	-1.94	136.8	20.73	136.8	11.59	136.8	8.54	136.8	0.33	136.8	0.52	136.8	12.75	136.8	1.7
137.7	3.65	137.7	4.65	137.7	4.83	137.7	2.41	137.7	3.1	137.7	5.42	137.7	6.37	137.7	1.09	137.7	5.31	137.7	-0.76	137.7	-0.61	137.7	1.37	137.7	-3.45	137.7	-2.72	137.7	1.93	137.7	-2.21	137.7	0.14	137.7	-1.15	137.7	19.81	137.7	9.68	137.7	8.91	137.7	5.36	137.7	6.01	137.7	13.72	137.7	1.9
138.6	5.56	138.6	5.51	138.6	2.8	138.6	2.71	138.6	0.67	138.6	5.61	138.6	5.52	138.6	3.97	138.6	1.63	138.6	1.89	138.6	-1.67	138.6	1.99	138.6	-2.53	138.6	-2.27	138.6	-0.34	138.6	-3.71	138.6	-0.85	138.6	-2.14	138.6	21.52	138.6	11.18	138.6	7.68	138.6	0.45	138.6	3.35	138.6	9.81	138.6	1.91
139.5	4.99	139.5	4.08	139.5	0.71	139.5	2.14	139.5	2.78	139.5	4.37	139.5	6.69	139.5	3.55	139.5	2.21	139.5	0.18	139.5	0.82	139.5	0.07	139.5	0.15	139.5	-1.46	139.5	1.75	139.5	-3.28	139.5	0.79	139.5	-1.25	139.5	23.24	139.5	11.84	139.5	6.91	139.5	3.4	139.5	2.48	139.5	11.79	139.5	2.77
140.4	2.16	140.4	5.31	140.4	3.39	140.4	2.34	140.4	1.75	140.4	5.53	140.4	5.25	140.4	2.58	140.4	3.68	140.4	-1.25	140.4	-1.13	140.4	1.74	140.4	-3.89	140.4	-3.19	140.4	2.96	140.4	-5.46	140.4	-0.12	140.4	-0.35	140.4	19.05	140.4	12.88	140.4	7.64	140.4	3.15	140.4	3.94	140.4	12.36	140.4	-0.15
141.3	2.64	141.3	2.34	141.3	1.49	141.3	0.47	141.3	3.24	141.3	3.66	141.3	4.83	141.3	-1.05	141.3	3.88	141.3	1.29	141.3	0.35	141.3	0.9	141.3	-3.65	141.3	-1.12	141.3	2.63	141.3	-1.7	141.3	-0.36	141.3	-0.13	141.3	20.93	141.3	10.45	141.3	8.71	141.3	3.48	141.3	2.84	141.3	13	141.3	0.58
142.2	0.91	142.2	4.82	142.2	1.58	142.2	3.03	142.2	1.52	142.2	7.68	142.2	5.62	142.2	0.94	142.2	1.72	142.2	0.75	142.2	0.87	142.2	3.61	142.2	-2.36	142.2	-2.4	142.2	0.76	142.2	-3.47	142.2	1.31	142.2	0.99	142.2	21.23	142.2	12.55	142.2	7.23	142.2	3.34	142.2	2.45	142.2	12.99	142.2	-0.04
143.1	5.46	143.1	3.39	143.1	1.86	143.1	1.32	143.1	3.02	143.1	3.8	143.1	7.27	143.1	0.52	143.1	3.33	143.1	0.48	143.1	0.4	143.1	0.59	143.1	-3.44	143.1	-3.43	143.1	-0.26	143.1	-2.83	143.1	0.72	143.1	1.03	143.1	22.75	143.1	12.19	143.1	8.07	143.1	2.89	143.1	1.99	143.1	14.44	143.1	2.33
144	0.77	144	4.33	144	2.6	144	2.59	144	1.71	144	5.1	144	5.67	144	4.73	144	2.64	144	1.6	144	0.61	144	1.53	144	-1.5	144	-1.34	144	2.22	144	-3.76	144	1.95	144	-1.31	144	23.57	144	10.24	144	6.64	144	1.83	144	5.72	144	10.15	144	1.36
144.9	0.99	144.9	4.75	144.9	3.28	144.9	-0.53	144.9	4.36	144.9	7.11	144.9	4.48	144.9	2.51	144.9	2.24	144.9	-0.95	144.9	-0.39	144.9	1.39	144.9	-3.65	144.9	0.2	144.9	1.61	144.9	-3.55	144.9	0.18	144.9	-1.6	144.9	22.24	144.9	11.24	144.9	7.98	144.9	4.8	144.9	4.63	144.9	9.01	144.9	0.87
145.8	2.75	145.8	0.7	145.8	3.04	145.8	-1.76	145.8	4.48	145.8	3.92	145.8	3.76	145.8	1.21	145.8	4	145.8	-0.77	145.8	0.42	145.8	2.71	145.8	-4.73	145.8	-0.77	145.8	2.88	145.8	-2.71	145.8	1.96	145.8	2.35	145.8	21.41	145.8	11.53	145.8	7.85	145.8	2.08	145.8	6.12	145.8	13.5	145.8	1.8
146.7	3.12	146.7	3.99	146.7	3.01	146.7	2.75	146.7	3.36	146.7	3.77	146.7	2.34	146.7	4.31	146.7	3.68	146.7	0.1	146.7	-2.44	146.7	1.31	146.7	-5.75	146.7	-0.8	146.7	0.17	146.7	-1.47	146.7	-2.54	146.7	-0.65	146.7	23.88	146.7	12.06	146.7	8.2	146.7	3.92	146.7	1.46	146.7	13.42	146.7	2.05
147.6	2.75	147.6	3.13	147.6	1.08	147.6	3.02	147.6	1.18	147.6	6.88	147.6	5.74	147.6	3.46	147.6	2.43	147.6	1.51	147.6	-0.52	147.6	4.35	147.6	-5.62	147.6	0.12	147.6	1.11	147.6	-2.7	147.6	2.14	147.6	1.15	147.6	20.2	147.6	14.36	147.6	6.79	147.6	2.65	147.6	4.89	147.6	13.01	147.6	1.7
148.5	0.54	148.5	4.38	148.5	1.96	148.5	1.27	148.5	3.02	148.5	5.24	148.5	4.35	148.5	2.44	148.5	2.85	148.5	1.8	148.5	0.81	148.5	1.95	148.5	-3.63	148.5	-1.49	148.5	2.13	148.5	-1.78	148.5	-0.8	148.5	2.42	148.5	22.15	148.5	12.95	148.5	7.28	148.5	4.46	148.5	3.44	148.5	12.97	148.5	1.33
149.4	3.19	149.4	3.82	149.4	2.31	149.4	2.7	149.4	2.73	149.4	5.35	149.4	6.75	149.4	6.66	149.4	4.84	149.4	0.98	149.4	0.84	149.4	0.59	149.4	-3.41	149.4	-2.16	149.4	2.47	149.4	-4.97	149.4	0.56	149.4	-1.28	149.4	21.27	149.4	9.34	149.4	7.68	149.4	4.38	149.4	4.21	149.4	12.88	149.4	-0.51
150.3	2.67	150.3	4.2	150.3	-0.49	150.3	0.93	150.3	2.77	150.3	3.52	150.3	6.02	150.3	3.4	150.3	2.73	150.3	-0.53	150.3	0.9	150.3	2.58	150.3	-4.95	150.3	-1.47	150.3	3.66	150.3	-4.07	150.3	-0.01	150.3	1.81	150.3	23.12	150.3	12.51	150.3	9.53	150.3	6.61	150.3	4.43	150.3	12.19	150.3	1.24
151.2	3.17	151.2	2.34	151.2	2.78	151.2	1.8	151.2	2.91	151.2	3.38	151.2	6.62	151.2	3.43	151.2	4.02	151.2	1.33	151.2	0.53	151.2	-1.35	151.2	-3.36	151.2	-0.26	151.2	2.85	151.2	-2.43	151.2	0.95	151.2	0.6	151.2	20.5	151.2	13.4	151.2	9.11	151.2	4.69	151.2	3.38	151.2	11.31	151.2	-0.15
152.1	2.42	152.1	4.28	152.1	2.24	152.1	3.54	152.1	2.12	152.1	5.69	152.1	5.04	152.1	2.65	152.1	1.48	152.1	0.88	152.1	-0.58	152.1	1.56	152.1	-2.77	152.1	-1.15	152.1	2.1	152.1	-3.07	152.1	0.32	152.1	-1.72	152.1	22.34	152.1	10.94	152.1	9.25	152.1	3.05	152.1	4.93	152.1	10.46	152.1	1.35
153	3.71	153	2.97	153	1.46	153	0.56	153	3.05	153	5.2	153	5.9	153	2.27	153	3.2	153	0.98	153	-0.64	153	3.23	153	-1.11	153	-0.48	153	2.55	153	-2.38	153	-0.66	153	0.47	153	23.28	153	13.86	153	7.46	153	3.91	153	2.15	153	11.2	153	2.25
153.9	2.21	153.9	5.27	153.9	1.48	153.9	3.45	153.9	2.85	153.9	6.69	153.9	5.2	153.9	5.38	153.9	3.88	153.9	1.57	153.9	-0.27	153.9	0.27	153.9	-3.39	153.9	1.17	153.9	3.9	153.9	-2.54	153.9	-2.54	153.9	-2.3	153.9	21.58	153.9	14.67	153.9	8.54	153.9	2.92	153.9	5.79	153.9	11.87	153.9	1.8
154.8	0.17	154.8	-0.18	154.8	2.22	154.8	0.46	154.8	2.21	154.8	6.33	154.8	6.77	154.8	2.46	154.8	2.56	154.8	-0.2	154.8	-2.91	154.8	1.94	154.8	-2.76	154.8	-2.12	154.8	1.59	154.8	-1.86	154.8	2.07	154.8	0.48	154.8	21.32	154.8	10.11	154.8	6.29	154.8	4.04	154.8	4.7	154.8	11.68	154.8	1.25
155.7	1.16	155.7	6.22	155.7	4.19	155.7	0.92	155.7	4.42	155.7	9.28	155.7	4.91	155.7	4.65	155.7	5.66	155.7	1.23	155.7	3.52	155.7	1.61	155.7	-3.06	155.7	0.05	155.7	1.12	155.7	-0.87	155.7	1.5	155.7	-1.35	155.7	20.96	155.7	11.97	155.7	8.39	155.7	2.75	155.7	2.58	155.7	12.25	155.7	1.03
156.6	2.83	156.6	1.27	156.6	4.94	156.6	0.53	156.6	3.65	156.6	7.27	156.6	6.45	156.6	2.67	156.6	3.07	156.6	1.02	156.6	-0.33	156.6	3.34	156.6	-2.55	156.6	-0.7	156.6	1.77	156.6	-3.71	156.6	0.96	156.6	1.12	156.6	21.02	156.6	12.38	156.6	7.8	156.6	1.87	156.6	4.1	156.6	12.03	156.6	0.8
157.5	2.73	157.5	4.01	157.5	3.32	157.5	0.52	157.5	3.67	157.5	3.46	157.5	5.11	157.5	2.49	157.5	3.06	157.5	-0.03	157.5	2.25	157.5	1.97	157.5	-4.31	157.5	-0.54	157.5	0.59	157.5	-2.71	157.5	0.44	157.5	-0.96	157.5	20.96	157.5	13.19	157.5	6.2	157.5	4.21	157.5	4.83	157.5	13.65	157.5	1.91
158.4	1.07	158.4	3.92	158.4	5.01	158.4	2.97	158.4	4.07	158.4	4.48	158.4	8.33	158.4	5.4	158.4	3.78	158.4	-0.59	158.4	1.35	158.4	0.68	158.4	-2.61	158.4	-0.21	158.4	1.81	158.4	-4.89	158.4	2.93	158.4	-0.55	158.4	21.05	158.4	10.56	158.4	8.8	158.4	3.52	158.4	6.13	158.4	10.13	158.4	0.49
159.3	-0.73	159.3	3.07	159.3	1.06	159.3	2.22	159.3	6.27	159.3	3.17	159.3	5.1	159.3	3.93	159.3	3.55	159.3	1.7	159.3	0.77	159.3	-0.05	159.3	-2.68	159.3	-2.69	159.3	1.92	159.3	-6.19	159.3	-0.02	159.3	-0.43	159.3	22.73	159.3	10.29	159.3	7.84	159.3	3.04	159.3	4.23	159.3	10.96	159.3	1.39
160.2	1.38	160.2	6.78	160.2	3.56	160.2	1.3	160.2	2.44	160.2	7.33	160.2	8.5	160.2	4.74	160.2	1.79	160.2	-1.55	160.2	-1.12	160.2	5.55	160.2	-2.2	160.2	-0.81	160.2	-1.9	160.2	-5.54	160.2	0.58	160.2	0.22	160.2	20.18	160.2	11.96	160.2	7.58	160.2	0.95	160.2	7.07	160.2	11.98	160.2	1.44
161.1	1.28	161.1	3.31	161.1	5.55	161.1	0.81	161.1	2.19	161.1	6.3	161.1	8.96	161.1	1.95	161.1	1.13	161.1	-0.61	161.1	-0.55	161.1	3.29	161.1	-2.25	161.1	-2.28	161.1	-0.02	161.1	-2.49	161.1	1.23	161.1	-1.23	161.1	22.99	161.1	11.15	161.1	7.33	161.1	3.4	161.1	4.67	161.1	13.75	161.1	1.12
162	1.72	162	1.08	162	1.12	162	3.41	162	6.58	162	4.57	162	6.8	162	2.66	162	2.07	162	0.83	162	1.76	162	1.88	162	-2.84	162	1.37	162	0.9	162	-3.33	162	0.62	162	2.4	162	23.81	162	14.07	162	7.01	162	1.01	162	6.14	162	13.06	162	2.12
162.9	1.18	162.9	3.76	162.9	3.89	162.9	0.11	162.9	3.47	162.9	2.75	162.9	6.57	162.9	4.25	162.9	2.33	162.9	-0.07	162.9	1.5	162.9	2.2	162.9	-2.29	162.9	-1.35	162.9	0.36	162.9	-2.08	162.9	1.95	162.9	-0.03	162.9	19.83	162.9	12.97	162.9	8.42	162.9	4.26	162.9	5.57	162.9	13.51	162.9	-4.2
163.8	0.16	163.8	3.95	163.8	3.66	163.8	0.56	163.8	2.56	163.8	5.7	163.8	5.27	163.8	4.44	163.8	1.77	163.8	0.28	163.8	-1.36	163.8	1.44	163.8	-2.62	163.8	-0.33	163.8	0.64	163.8	-1.65	163.8	1.09	163.8	-1.88	163.8	20.88	163.8	12.47	163.8	6.76	163.8	3.92	163.8	5.17	163.8	8.91	163.8	0.69
164.7	-0.66	164.7	5.59	164.7	2.28	164.7	1.67	164.7	2.53	164.7	5.88	164.7	7.38	164.7	2.65	164.7	5.41	164.7	0.05	164.7	1.65	164.7	1.71	164.7	-2.47	164.7	-0.93	164.7	5.35	164.7	-1.93	164.7	4.64	164.7	-0.02	164.7	23.38	164.7	13.64	164.7	8.04	164.7	3.19	164.7	7.68	164.7	13.19	164.7	2.66
165.6	3.08	165.6	1.88	165.6	2.72	165.6	0.77	165.6	3.72	165.6	6.38	165.6	4.93	165.6	2.61	165.6	4.88	165.6	-0.83	165.6	-0.08	165.6	-0.01	165.6	-3.38	165.6	-1.39	165.6	2.77	165.6	-4.99	165.6	2.27	165.6	-2.36	165.6	22.79	165.6	10.56	165.6	8.94	165.6	4.76	165.6	5.79	165.6	12.33	165.6	-0.33
166.5	2.97	166.5	1.84	166.5	2.33	166.5	0.05	166.5	4.26	166.5	6.78	166.5	5.92	166.5	3.07	166.5	2.1	166.5	-0.25	166.5	2.5	166.5	0.83	166.5	-3.36	166.5	-2.07	166.5	-1.2	166.5	-1.66	166.5	0.31	166.5	0.48	166.5	20.75	166.5	8.75	166.5	5.16	166.5	3.03	166.5	1.78	166.5	13.33	166.5	-0.29
167.4	0.37	167.4	4.8	167.4	1.82	167.4	1.13	167.4	4.91	167.4	6.31	167.4	6.61	167.4	4.02	167.4	2.89	167.4	0.12	167.4	0.63	167.4	1.36	167.4	-2.05	167.4	-0.68	167.4	1.72	167.4	-4.17	167.4	1.92	167.4	0.6	167.4	22.86	167.4	11.55	167.4	8.3	167.4	1.85	167.4	6.98	167.4	12.14	167.4	2.79
168.3	2.48	168.3	2.92	168.3	3.62	168.3	3.16	168.3	6.69	168.3	6.26	168.3	6.43	168.3	4.86	168.3	3.43	168.3	1.17	168.3	1.53	168.3	1.61	168.3	-1.43	168.3	-2.19	168.3	-0.41	168.3	-3.83	168.3	-0.26	168.3	0.82	168.3	21.43	168.3	12.28	168.3	7.74	168.3	1.24	168.3	6.72	168.3	11.46	168.3	1.17
169.2	-1.01	169.2	4.73	169.2	3.14	169.2	0.56	169.2	3.75	169.2	3.2	169.2	7.43	169.2	4	169.2	3.23	169.2	0.44	169.2	3.38	169.2	-0.3	169.2	-1.24	169.2	-1.66	169.2	1.33	169.2	-2.93	169.2	0.19	169.2	0.74	169.2	18.91	169.2	10.62	169.2	5.27	169.2	4.76	169.2	3.89	169.2	13.41	169.2	-1.98
170.1	1.72	170.1	1.66	170.1	3.42	170.1	0.11	170.1	3.36	170.1	4.57	170.1	5.06	170.1	4.76	170.1	5.42	170.1	-0.77	170.1	-0.72	170.1	-0.44	170.1	-4.75	170.1	-0.49	170.1	1.57	170.1	-4.29	170.1	0.43	170.1	-3.43	170.1	22.36	170.1	12.46	170.1	7.18	170.1	0.89	170.1	6.14	170.1	11.95	170.1	4.67
171	2.13	171	2.78	171	3.76	171	3.82	171	6.78	171	3.64	171	5.77	171	4.34	171	4.84	171	1.79	171	2.63	171	0.85	171	-3.02	171	-2.81	171	2.78	171	-5.02	171	1.76	171	-2.25	171	22.41	171	10.44	171	7.53	171	2.4	171	2.86	171	8.66	171	-0.07
171.9	0.16	171.9	0.7	171.9	3.98	171.9	1.24	171.9	5.86	171.9	3	171.9	7.7	171.9	2.15	171.9	5.21	171.9	-0.57	171.9	1.28	171.9	-1.21	171.9	-3.34	171.9	-2.2	171.9	1.73	171.9	-3.31	171.9	-0.49	171.9	-1.29	171.9	19.69	171.9	10.98	171.9	6.38	171.9	3.96	171.9	3.87	171.9	11.62	171.9	-0.1
172.8	0.15	172.8	1.68	172.8	5.72	172.8	2.54	172.8	6.29	172.8	5.57	172.8	5.48	172.8	0.79	172.8	6.4	172.8	-0.5	172.8	0.08	172.8	-0.31	172.8	-3.91	172.8	-2.05	172.8	0.51	172.8	-3.95	172.8	-1.46	172.8	-2.16	172.8	20.41	172.8	11.61	172.8	6.32	172.8	3.24	172.8	3.17	172.8	11.23	172.8	1.73
173.7	2.4	173.7	2.58	173.7	1.48	173.7	0.37	173.7	2.1	173.7	6.32	173.7	6.51	173.7	2.94	173.7	4.4	173.7	0.84	173.7	-0.29	173.7	1.89	173.7	-3	173.7	-0.96	173.7	1.14	173.7	-4.21	173.7	0.16	173.7	-1.01	173.7	23.88	173.7	10.9	173.7	7.48	173.7	1.63	173.7	5.05	173.7	12.31	173.7	1.96
174.6	0.21	174.6	3.84	174.6	4.06	174.6	-0.06	174.6	5.91	174.6	3.22	174.6	5.81	174.6	2.2	174.6	1.26	174.6	-0.61	174.6	1.56	174.6	1.57	174.6	-3.39	174.6	-1.77	174.6	-0.02	174.6	-2.87	174.6	0.19	174.6	0.03	174.6	21.06	174.6	10.99	174.6	7.6	174.6	3.5	174.6	3.38	174.6	12.12	174.6	-0.73
175.5	0.98	175.5	2.31	175.5	3.06	175.5	1.43	175.5	3.11	175.5	3.44	175.5	6.03	175.5	2.21	175.5	4.18	175.5	0.85	175.5	0.47	175.5	-1.2	175.5	-4.03	175.5	-3.75	175.5	0.65	175.5	-2.17	175.5	0.45	175.5	-2.82	175.5	22.32	175.5	10.4	175.5	7.13	175.5	3.45	175.5	4.79	175.5	14.04	175.5	2.12
176.4	-0.55	176.4	2.68	176.4	2.75	176.4	1.92	176.4	4.84	176.4	6.2	176.4	5.44	176.4	5.63	176.4	2.56	176.4	-0.12	176.4	1.98	176.4	2.33	176.4	-3.12	176.4	0.25	176.4	0.11	176.4	-4.32	176.4	-0.85	176.4	-0.6	176.4	20.96	176.4	10.22	176.4	7.8	176.4	1.74	176.4	3.27	176.4	14.38	176.4	0.41
177.3	0.49	177.3	3.22	177.3	3.41	177.3	1.33	177.3	5.88	177.3	6.68	177.3	4.96	177.3	3.72	177.3	5.34	177.3	-0.76	177.3	2.7	177.3	1.62	177.3	-4.25	177.3	-1.47	177.3	0.04	177.3	-2.21	177.3	-0.25	177.3	-2.37	177.3	22.53	177.3	11.99	177.3	6.34	177.3	3.4	177.3	1.7	177.3	10.68	177.3	0.22
178.2	1.23	178.2	2.06	178.2	3.34	178.2	0.21	178.2	4.68	178.2	5.45	178.2	6.65	178.2	1.55	178.2	5.59	178.2	0.28	178.2	1.43	178.2	3.09	178.2	-2.02	178.2	-3.47	178.2	1.94	178.2	-1.95	178.2	0.22	178.2	-0.28	178.2	21.52	178.2	9.94	178.2	8.27	178.2	1.5	178.2	4.35	178.2	11.53	178.2	1.02
179.1	1.8	179.1	0.69	179.1	5.55	179.1	0.53	179.1	5.56	179.1	4.96	179.1	6.97	179.1	1.44	179.1	3.7	179.1	-0.23	179.1	2.86	179.1	-0.53	179.1	-3.92	179.1	-0.78	179.1	-0.9	179.1	-3.17	179.1	0.95	179.1	-0.61	179.1	21.63	179.1	11.63	179.1	7.59	179.1	1.42	179.1	3.5	179.1	12.02	179.1	2.76
180	1.45	180	2.15	180	0.65	180	-1.89	180	1.89	180	4.09	180	7.5	180	3.66	180	1.86	180	-1.36	180	0.32	180	2.68	180	-2.08	180	-1.69	180	0.22	180	-2.78	180	1.62	180	0.76	180	22.09	180	11.41	180	6.21	180	4.24	180	5.71	180	12.26	180	0.84
180.9	1.03	180.9	2.72	180.9	2.91	180.9	1.58	180.9	5.33	180.9	5.02	180.9	6.89	180.9	2.75	180.9	3.16	180.9	0.6	180.9	1.71	180.9	1.48	180.9	-4.79	180.9	-3.18	180.9	2	180.9	-3.41	180.9	1.92	180.9	-0.13	180.9	20.25	180.9	11.49	180.9	7.52	180.9	2.97	180.9	5.91	180.9	13.98	180.9	0.79
181.8	0.57	181.8	2.45	181.8	3.82	181.8	0.73	181.8	2.87	181.8	5.69	181.8	5.62	181.8	1.62	181.8	6.23	181.8	-0.2	181.8	3.05	181.8	2.32	181.8	-2.65	181.8	-3.81	181.8	2.31	181.8	-2.71	181.8	1.21	181.8	0.34	181.8	21.64	181.8	10.13	181.8	9.03	181.8	1.85	181.8	2.41	181.8	8.89	181.8	0.17
182.7	-0.25	182.7	3.99	182.7	4.68	182.7	1.75	182.7	1.97	182.7	4.48	182.7	5.14	182.7	4.18	182.7	4.57	182.7	0.12	182.7	-1.35	182.7	1.25	182.7	-4.96	182.7	-0.35	182.7	0.49	182.7	-3.93	182.7	2.24	182.7	0.2	182.7	22.95	182.7	10.29	182.7	8.09	182.7	5.19	182.7	5.51	182.7	14.06	182.7	2.58
183.6	0.66	183.6	2.11	183.6	1.29	183.6	4.42	183.6	4.07	183.6	4.35	183.6	7.61	183.6	3.51	183.6	4.31	183.6	-1.98	183.6	0.93	183.6	1.64	183.6	-2.58	183.6	0.48	183.6	1.15	183.6	-7.13	183.6	2.6	183.6	-2.25	183.6	20.01	183.6	12.87	183.6	5.97	183.6	0.09	183.6	5.94	183.6	8.17	183.6	2.83
184.5	1.21	184.5	1.76	184.5	3.54	184.5	3.54	184.5	3.32	184.5	3.8	184.5	5.31	184.5	4.61	184.5	4.13	184.5	1.79	184.5	0.7	184.5	1.77	184.5	-2.89	184.5	0.21	184.5	1.44	184.5	-4.35	184.5	1.42	184.5	-0.63	184.5	21.05	184.5	11.6	184.5	6.02	184.5	2.92	184.5	2.48	184.5	12.9	184.5	-1.45
185.4	1.84	185.4	3.63	185.4	3.05	185.4	2.58	185.4	5.61	185.4	4.95	185.4	5.72	185.4	2.98	185.4	4.4	185.4	0.88	185.4	-0.75	185.4	0.63	185.4	-2.97	185.4	-1.71	185.4	3.19	185.4	-3.42	185.4	0.6	185.4	-1.33	185.4	21.38	185.4	12.53	185.4	9.88	185.4	3.34	185.4	5.38	185.4	10.47	185.4	-0.59
186.3	-0.07	186.3	2.82	186.3	5.54	186.3	-0.11	186.3	4.78	186.3	8.86	186.3	5.93	186.3	4.44	186.3	3.5	186.3	0.1	186.3	2.13	186.3	5.27	186.3	-2.53	186.3	-0.96	186.3	2.19	186.3	-4.72	186.3	1.59	186.3	1.47	186.3	23.02	186.3	11.9	186.3	8.51	186.3	2.34	186.3	7.35	186.3	14.3	186.3	0.45
187.2	1.27	187.2	3.46	187.2	1.87	187.2	0.23	187.2	3.77	187.2	6.15	187.2	7.29	187.2	3.63	187.2	3.03	187.2	-0.59	187.2	1.92	187.2	1.84	187.2	-3.39	187.2	-2.34	187.2	-1.3	187.2	-3.52	187.2	2.1	187.2	0.23	187.2	20.2	187.2	10.92	187.2	6.61	187.2	3.19	187.2	5.17	187.2	11.94	187.2	-0.44
188.1	0.8	188.1	2.77	188.1	3.37	188.1	1.3	188.1	6.84	188.1	7.33	188.1	7.98	188.1	4.41	188.1	3.24	188.1	-0.27	188.1	0.12	188.1	3.47	188.1	-3.3	188.1	0.4	188.1	-0.06	188.1	-4.32	188.1	0	188.1	0.08	188.1	20.13	188.1	12.05	188.1	6.65	188.1	2.23	188.1	5.64	188.1	12.81	188.1	-1.15
189	0.1	189	4.28	189	3.2	189	3	189	6.46	189	5.35	189	4.93	189	4.63	189	4.17	189	-0.32	189	-0.54	189	3.53	189	-4.63	189	-0.89	189	1.12	189	-5.17	189	-1.62	189	-0.25	189	21.53	189	12.09	189	7.72	189	2.78	189	4.4	189	12.02	189	2.48
189.9	2.57	189.9	4.69	189.9	3.95	189.9	-0.19	189.9	4.25	189.9	4.97	189.9	6.83	189.9	4	189.9	6.72	189.9	0.86	189.9	0.57	189.9	1.02	189.9	-1.93	189.9	-0.37	189.9	3.59	189.9	-2.05	189.9	0.29	189.9	-0.07	189.9	22.8	189.9	11.68	189.9	10.12	189.9	4.39	189.9	4.25	189.9	11.36	189.9	0.51
190.8	2.93	190.8	6.18	190.8	2.55	190.8	-2.22	190.8	4.62	190.8	9.74	190.8	7.41	190.8	6.21	190.8	4.26	190.8	-0.21	190.8	0.07	190.8	2.78	190.8	-1.88	190.8	-1.06	190.8	-0.26	190.8	-4.17	190.8	-2.81	190.8	-3.34	190.8	22.34	190.8	9.99	190.8	7.28	190.8	1.66	190.8	6.26	190.8	8.36	190.8	1.3
191.7	1.84	191.7	0.59	191.7	3.16	191.7	2.27	191.7	3.61	191.7	5.46	191.7	8.37	191.7	-0.03	191.7	3.11	191.7	1.36	191.7	1.08	191.7	4.64	191.7	-2.94	191.7	-3.45	191.7	1.21	191.7	-3.83	191.7	-0.34	191.7	0.89	191.7	23.04	191.7	12.16	191.7	9.2	191.7	3.7	191.7	5.23	191.7	11.22	191.7	3.3
192.6	2.44	192.6	2.28	192.6	3.69	192.6	-1.09	192.6	5.91	192.6	5.72	192.6	8.74	192.6	3	192.6	3.81	192.6	-0.2	192.6	0.75	192.6	3.47	192.6	-2.87	192.6	-1.93	192.6	1.81	192.6	-5.59	192.6	1.13	192.6	1.04	192.6	20.5	192.6	11.22	192.6	6.65	192.6	3.24	192.6	4.97	192.6	11.27	192.6	0.73
193.5	1.73	193.5	1.47	193.5	4.87	193.5	1.54	193.5	2.25	193.5	5.42	193.5	6.95	193.5	5.78	193.5	4.64	193.5	-1.84	193.5	-0.68	193.5	0.96	193.5	-2.99	193.5	-0.17	193.5	-1.11	193.5	-4.5	193.5	-0.31	193.5	-0.11	193.5	21.55	193.5	12.38	193.5	5.61	193.5	3.38	193.5	4.5	193.5	13.24	193.5	-0.37
194.4	1.14	194.4	3.16	194.4	2.28	194.4	1.5	194.4	3.63	194.4	6.77	194.4	9.98	194.4	4.21	194.4	4.23	194.4	0.23	194.4	-1.06	194.4	5.09	194.4	-2.18	194.4	0.01	194.4	1.65	194.4	-2.87	194.4	1.22	194.4	0.54	194.4	20.24	194.4	11.64	194.4	9.23	194.4	1.7	194.4	2.78	194.4	10.45	194.4	0.28
195.3	1.56	195.3	0.13	195.3	2.86	195.3	-0.65	195.3	4.17	195.3	4.77	195.3	6.64	195.3	2.84	195.3	4.83	195.3	-0.81	195.3	2.87	195.3	3.42	195.3	-1.87	195.3	-0.96	195.3	2.59	195.3	-3.95	195.3	-0.22	195.3	-0.66	195.3	20.62	195.3	10.35	195.3	8.22	195.3	2.8	195.3	4.22	195.3	10.7	195.3	1.05
196.2	-0.62	196.2	2.05	196.2	4.2	196.2	1.06	196.2	3.72	196.2	6.48	196.2	7.38	196.2	3.57	196.2	5.88	196.2	1.33	196.2	-1.98	196.2	3.67	196.2	-1.87	196.2	0.28	196.2	1.25	196.2	-2.78	196.2	-1.43	196.2	-1.08	196.2	20.54	196.2	12.62	196.2	7.64	196.2	1.69	196.2	4.42	196.2	12.58	196.2	0.53
197.1	-1.47	197.1	3.02	197.1	3.54	197.1	1.21	197.1	2.96	197.1	2.79	197.1	7.48	197.1	3.25	197.1	3.41	197.1	-0.94	197.1	0.61	197.1	0.55	197.1	-2.87	197.1	-2.46	197.1	-0.53	197.1	-3.19	197.1	-0.98	197.1	-1.81	197.1	21.45	197.1	10.84	197.1	6.88	197.1	2.51	197.1	4.96	197.1	9.29	197.1	0.65
198	-0.71	198	2.49	198	3.39	198	0.06	198	6.22	198	4.2	198	6.95	198	2.93	198	5.81	198	-2	198	1.59	198	1.18	198	-4.5	198	-0.79	198	0.89	198	-2.83	198	1.62	198	0.59	198	20.4	198	13.11	198	4.73	198	5.68	198	5.83	198	14.61	198	0.32
198.9	-0.39	198.9	5.41	198.9	3.51	198.9	-0.36	198.9	4.49	198.9	6.15	198.9	7.65	198.9	4.77	198.9	5.42	198.9	-0.34	198.9	0.29	198.9	2.13	198.9	-3.38	198.9	-1.28	198.9	1.51	198.9	-4.13	198.9	2.29	198.9	-1.4	198.9	20.37	198.9	10.37	198.9	5.67	198.9	4.08	198.9	8.06	198.9	9.72	198.9	-1.72
199.8	0.95	199.8	3.68	199.8	4.8	199.8	0.94	199.8	4.45	199.8	1.48	199.8	7.38	199.8	3.29	199.8	2.37	199.8	0.36	199.8	3.13	199.8	0.89	199.8	-2.13	199.8	-1.53	199.8	-0.07	199.8	-3.27	199.8	2.4	199.8	0.35	199.8	23.67	199.8	9.58	199.8	7.91	199.8	2.8	199.8	7.85	199.8	9.55	199.8	0.58
200.7	2.47	200.7	1.93	200.7	3.24	200.7	1.34	200.7	3.11	200.7	4.78	200.7	7.6	200.7	3.61	200.7	3.66	200.7	0.51	200.7	0.6	200.7	0.3	200.7	-1.67	200.7	-1.31	200.7	1.61	200.7	-2.73	200.7	2.89	200.7	-2.28	200.7	23.27	200.7	10.96	200.7	8.54	200.7	4.27	200.7	3.8	200.7	12.12	200.7	0.17
201.6	1.85	201.6	2.88	201.6	6.64	201.6	1.02	201.6	2.54	201.6	6.25	201.6	9.8	201.6	4.91	201.6	4.79	201.6	1.15	201.6	-1.24	201.6	2.79	201.6	-1.62	201.6	0.04	201.6	0.21	201.6	-0.36	201.6	1.47	201.6	0.88	201.6	23.52	201.6	11.59	201.6	6.7	201.6	3.93	201.6	3.71	201.6	14.1	201.6	1.47
202.5	-0.09	202.5	4.24	202.5	4.22	202.5	1.09	202.5	2.65	202.5	5.4	202.5	7.15	202.5	4.05	202.5	5.31	202.5	0.71	202.5	-2.4	202.5	1.33	202.5	-3.39	202.5	-2.31	202.5	2.75	202.5	-4.25	202.5	-1.17	202.5	0.94	202.5	20.79	202.5	10.49	202.5	6.96	202.5	4.95	202.5	2.67	202.5	12.84	202.5	0.34
203.4	0.36	203.4	4.45	203.4	3.34	203.4	-1.23	203.4	4.08	203.4	6.47	203.4	7.69	203.4	3.6	203.4	2.58	203.4	-0.76	203.4	-2.74	203.4	1.75	203.4	-3.08	203.4	-1.52	203.4	1.25	203.4	-2.37	203.4	-2.26	203.4	-0.54	203.4	20.61	203.4	12.94	203.4	9.31	203.4	4.88	203.4	4.46	203.4	11.44	203.4	-0.69
204.3	-0.84	204.3	5.66	204.3	3.33	204.3	1.51	204.3	5.05	204.3	5.42	204.3	7.48	204.3	4.97	204.3	5.81	204.3	2.1	204.3	1.26	204.3	2.36	204.3	-2.83	204.3	-2.51	204.3	1.79	204.3	-5.42	204.3	2.39	204.3	-1.93	204.3	20.94	204.3	11.68	204.3	8.03	204.3	3.33	204.3	4.99	204.3	10.65	204.3	-1.48
205.2	2.83	205.2	3.3	205.2	2.42	205.2	2.04	205.2	5.62	205.2	4.02	205.2	6.93	205.2	4.55	205.2	3.74	205.2	1.7	205.2	0.57	205.2	1.49	205.2	-1.2	205.2	-0.57	205.2	0.21	205.2	-2.79	205.2	1.1	205.2	-0.88	205.2	22.57	205.2	11.9	205.2	6.97	205.2	1.14	205.2	5.99	205.2	13.16	205.2	0.83
206.1	-0.4	206.1	2.33	206.1	3.31	206.1	1.6	206.1	1.2	206.1	6.17	206.1	6.4	206.1	3.06	206.1	2.85	206.1	1.15	206.1	-1.76	206.1	2.2	206.1	-4.29	206.1	-2.39	206.1	0.16	206.1	-2.85	206.1	2.88	206.1	-1.65	206.1	20.23	206.1	13.87	206.1	7.96	206.1	4.55	206.1	5.01	206.1	13.11	206.1	0.96
207	1.12	207	3.29	207	3.45	207	4.1	207	4.87	207	6.06	207	6.32	207	3.87	207	3.49	207	0.09	207	1.23	207	2.51	207	-3.92	207	-0.65	207	0.19	207	-4.86	207	0.86	207	-1.93	207	20.9	207	13.58	207	7.39	207	2.76	207	5.02	207	11.21	207	0.65
207.9	0.3	207.9	4.32	207.9	4.73	207.9	2.09	207.9	4.36	207.9	9.46	207.9	8.82	207.9	4.94	207.9	4.81	207.9	0.6	207.9	0.88	207.9	2.73	207.9	-1.27	207.9	-2.15	207.9	0.33	207.9	-2.51	207.9	-1.15	207.9	-2.66	207.9	21.92	207.9	10.01	207.9	7.2	207.9	2.6	207.9	4.51	207.9	9.52	207.9	1.38
208.8	1.27	208.8	2.73	208.8	1.65	208.8	1.64	208.8	3.38	208.8	5.07	208.8	5.99	208.8	5.16	208.8	5.75	208.8	-0.07	208.8	-0.56	208.8	2.18	208.8	-2.39	208.8	-1.75	208.8	1.35	208.8	-3.7	208.8	-3.19	208.8	-1.32	208.8	22.04	208.8	13.89	208.8	4.64	208.8	3.86	208.8	4.3	208.8	11.21	208.8	0.54
209.7	3.46	209.7	0.91	209.7	2.72	209.7	1.52	209.7	3.16	209.7	7.68	209.7	8.44	209.7	2.48	209.7	2.42	209.7	1.49	209.7	0.56	209.7	1.86	209.7	-2.19	209.7	-0.55	209.7	-1.14	209.7	-3.17	209.7	0.35	209.7	-0.74	209.7	22.94	209.7	12.94	209.7	6.49	209.7	4.96	209.7	5.42	209.7	10.57	209.7	0.23
210.6	0.64	210.6	2.16	210.6	3.67	210.6	1.43	210.6	5.73	210.6	7.26	210.6	4.56	210.6	4.82	210.6	4.19	210.6	1.74	210.6	2.9	210.6	1.04	210.6	-4.14	210.6	0.17	210.6	2.33	210.6	-0.85	210.6	1.25	210.6	0.32	210.6	23.66	210.6	12.3	210.6	9.13	210.6	5.57	210.6	4.28	210.6	12.54	210.6	0.65
211.5	1.05	211.5	3.66	211.5	4.72	211.5	3.41	211.5	3.67	211.5	5.49	211.5	6.06	211.5	3.22	211.5	4.05	211.5	2.54	211.5	0.6	211.5	3.02	211.5	-3.35	211.5	1.17	211.5	2.91	211.5	-1.11	211.5	0.53	211.5	0.15	211.5	20.83	211.5	11.63	211.5	7.96	211.5	5.17	211.5	4.36	211.5	12.75	211.5	0.64
212.4	-0.14	212.4	3.75	212.4	3.34	212.4	0.09	212.4	6.67	212.4	4.01	212.4	7.07	212.4	3.6	212.4	3.98	212.4	-0.85	212.4	0.74	212.4	1.37	212.4	-2.55	212.4	-1.88	212.4	3.33	212.4	-4.51	212.4	1.4	212.4	-0.4	212.4	20.47	212.4	12.46	212.4	9.12	212.4	2.35	212.4	4.37	212.4	12.64	212.4	0.66
213.3	0.5	213.3	2.99	213.3	2.68	213.3	-0.05	213.3	3.95	213.3	6.53	213.3	6.46	213.3	2.95	213.3	2.68	213.3	0.36	213.3	0.03	213.3	3.04	213.3	-3.57	213.3	-2.6	213.3	0.7	213.3	-2.07	213.3	-0.92	213.3	-0.11	213.3	20.92	213.3	11.53	213.3	7.76	213.3	1.67	213.3	4.54	213.3	11.01	213.3	-0.05
214.2	1.26	214.2	3.72	214.2	3.09	214.2	3.86	214.2	4.16	214.2	3.4	214.2	6.26	214.2	2.54	214.2	6.47	214.2	-0.12	214.2	0.47	214.2	1.93	214.2	-4.39	214.2	-4.49	214.2	1.42	214.2	-1.2	214.2	1.39	214.2	-2.45	214.2	20.06	214.2	10.51	214.2	7.48	214.2	6.4	214.2	3.81	214.2	11.05	214.2	0.6
215.1	0.76	215.1	4.41	215.1	1.44	215.1	-0.72	215.1	5.81	215.1	5.18	215.1	5.28	215.1	5.01	215.1	3.16	215.1	1.28	215.1	1.89	215.1	3.75	215.1	-3.14	215.1	-1.29	215.1	0.83	215.1	-3.49	215.1	0.56	215.1	-0.25	215.1	22.11	215.1	9.41	215.1	7.77	215.1	3.79	215.1	3.4	215.1	12.19	215.1	1.26
216	-0.13	216	2.95	216	1.42	216	2.07	216	8.55	216	7.2	216	6.69	216	3.54	216	2.52	216	0.04	216	1.03	216	1.12	216	-3.96	216	-0.97	216	0.49	216	-3.76	216	-1.24	216	0.83	216	22.69	216	11.38	216	9.2	216	4.35	216	5.7	216	11.45	216	4.2
216.9	0.22	216.9	-0.57	216.9	4.7	216.9	1.98	216.9	4.35	216.9	7.18	216.9	6.65	216.9	1.39	216.9	2.85	216.9	0.66	216.9	0.91	216.9	0.96	216.9	-3.66	216.9	-3.6	216.9	2.07	216.9	-3.27	216.9	-0.81	216.9	-0.95	216.9	20.72	216.9	12.63	216.9	10.12	216.9	3.94	216.9	4.3	216.9	13.77	216.9	-3.29
217.8	-0.56	217.8	2.01	217.8	6.37	217.8	2.45	217.8	5.58	217.8	8.27	217.8	7.96	217.8	2.89	217.8	5.76	217.8	0.7	217.8	2.2	217.8	2.85	217.8	-3.68	217.8	-2.75	217.8	-0.38	217.8	-3.92	217.8	0.89	217.8	-0.18	217.8	20.06	217.8	11.4	217.8	6.8	217.8	4	217.8	6.11	217.8	10.88	217.8	1.78
218.7	-1.77	218.7	4.6	218.7	3.27	218.7	0.67	218.7	5.38	218.7	6.99	218.7	5.92	218.7	3.23	218.7	0.38	218.7	1.36	218.7	0.1	218.7	1.15	218.7	-3.37	218.7	-1.79	218.7	-1.58	218.7	-4.15	218.7	-0.88	218.7	0.58	218.7	23.93	218.7	11.99	218.7	7.86	218.7	2.62	218.7	5.89	218.7	12.88	218.7	1.39
219.6	-0.04	219.6	2.43	219.6	5.33	219.6	3.29	219.6	5.77	219.6	3.06	219.6	6.38	219.6	2.28	219.6	4.31	219.6	0.66	219.6	1.41	219.6	1.68	219.6	-3.34	219.6	-2.56	219.6	1.43	219.6	-3.81	219.6	-0.68	219.6	1.25	219.6	19.9	219.6	10.61	219.6	6.72	219.6	4.98	219.6	2.59	219.6	9.81	219.6	1.05
220.5	-1.1	220.5	2.54	220.5	5.17	220.5	-1.07	220.5	5.33	220.5	5.01	220.5	7.56	220.5	3.75	220.5	3.51	220.5	0.66	220.5	1.87	220.5	2.73	220.5	-5.26	220.5	-3.09	220.5	0.28	220.5	-5.63	220.5	1	220.5	-0.25	220.5	21.04	220.5	11.72	220.5	9.27	220.5	1.5	220.5	6.4	220.5	13.92	220.5	0.77
221.4	0.31	221.4	3.62	221.4	3.72	221.4	0.72	221.4	4.44	221.4	5.59	221.4	7.1	221.4	4.28	221.4	4.51	221.4	-0.47	221.4	-1.44	221.4	2.86	221.4	-2.31	221.4	-1.63	221.4	1.05	221.4	-3.5	221.4	-0.55	221.4	-0.55	221.4	21.92	221.4	11.71	221.4	8.94	221.4	4.95	221.4	5.98	221.4	11.83	221.4	1.19
222.3	0.8	222.3	2.66	222.3	2.25	222.3	0.87	222.3	4.67	222.3	4	222.3	7.29	222.3	3.61	222.3	5.98	222.3	0.08	222.3	1.23	222.3	0.79	222.3	-5.04	222.3	-0.92	222.3	2.98	222.3	-4.54	222.3	0.95	222.3	3.03	222.3	17.85	222.3	10.66	222.3	8.99	222.3	4.47	222.3	4.29	222.3	14.48	222.3	-1.39
223.2	-0.07	223.2	4.76	223.2	3.06	223.2	1.21	223.2	5.05	223.2	6.86	223.2	5.35	223.2	4.34	223.2	5.35	223.2	-0.41	223.2	0.28	223.2	3.88	223.2	-0.67	223.2	-1.32	223.2	1.99	223.2	-3.58	223.2	0.38	223.2	0.6	223.2	23.99	223.2	13.14	223.2	9	223.2	3.02	223.2	5.25	223.2	12.98	223.2	-0.79
224.1	0.46	224.1	5.12	224.1	3.47	224.1	-0.84	224.1	5.74	224.1	6.98	224.1	6.31	224.1	1.89	224.1	4.48	224.1	-1.07	224.1	-1.91	224.1	1.69	224.1	-5.55	224.1	-0.86	224.1	1.81	224.1	-2.83	224.1	-0.85	224.1	-0.86	224.1	21.77	224.1	14.11	224.1	8.35	224.1	4.39	224.1	3.97	224.1	12.45	224.1	2.13
225	1.25	225	1.38	225	3.92	225	2.59	225	2.57	225	7.33	225	5.74	225	3.55	225	7.85	225	0.59	225	2.05	225	2.21	225	-4.54	225	-1.37	225	3.88	225	-2.94	225	2.49	225	-2.05	225	21.73	225	13.26	225	8.15	225	6.25	225	5.75	225	11.62	225	1.37
225.9	1.27	225.9	3.58	225.9	3.83	225.9	1.5	225.9	5.15	225.9	6.16	225.9	5.53	225.9	6.24	225.9	3.5	225.9	0.22	225.9	0.73	225.9	2.47	225.9	-2.93	225.9	-2.14	225.9	1.33	225.9	-3.95	225.9	1.62	225.9	-0.64	225.9	22.5	225.9	10.98	225.9	8.11	225.9	1.93	225.9	4.89	225.9	13.85	225.9	-0.06
226.8	1.24	226.8	3.83	226.8	2.84	226.8	0.2	226.8	5.51	226.8	7.54	226.8	4.35	226.8	6.58	226.8	5.2	226.8	-3.72	226.8	0.99	226.8	1.77	226.8	-5.12	226.8	0.53	226.8	1.29	226.8	-4.87	226.8	-1.06	226.8	-0.92	226.8	22.19	226.8	14.61	226.8	7.64	226.8	2.87	226.8	5.81	226.8	11.76	226.8	3
227.7	-0.02	227.7	4.78	227.7	5.66	227.7	1.45	227.7	4.28	227.7	5.4	227.7	8.94	227.7	4.52	227.7	6.65	227.7	-1.39	227.7	2.71	227.7	3.14	227.7	-2.38	227.7	-1.51	227.7	2.36	227.7	-5.63	227.7	2.29	227.7	-2.09	227.7	20.77	227.7	12.08	227.7	8.82	227.7	5.1	227.7	5.43	227.7	13.3	227.7	-0.03
228.6	1.97	228.6	2.09	228.6	4.86	228.6	0.84	228.6	1.69	228.6	6.87	228.6	8.7	228.6	4.07	228.6	4.59	228.6	-0.62	228.6	0.5	228.6	1.93	228.6	-0.98	228.6	-2.34	228.6	0.99	228.6	-3.92	228.6	1.63	228.6	-0.3	228.6	21.05	228.6	12.82	228.6	7.1	228.6	3.6	228.6	4.84	228.6	12.72	228.6	0.33
229.5	0.53	229.5	3.46	229.5	4.99	229.5	2.11	229.5	5.37	229.5	7.28	229.5	9.84	229.5	2.47	229.5	2.08	229.5	-0.26	229.5	0.73	229.5	2.12	229.5	-2.11	229.5	-2.66	229.5	-0.31	229.5	-5.63	229.5	0.67	229.5	-1.29	229.5	21.47	229.5	10.11	229.5	6.73	229.5	2.92	229.5	8.13	229.5	13.14	229.5	0.99
230.4	-2.28	230.4	0.58	230.4	3.14	230.4	2.4	230.4	1.91	230.4	9.65	230.4	3.49	230.4	4.59	230.4	2.83	230.4	-0.08	230.4	1.61	230.4	3.09	230.4	-7.26	230.4	-0.69	230.4	-0.45	230.4	-4.37	230.4	1.01	230.4	-2.85	230.4	21.04	230.4	12.82	230.4	8.29	230.4	3.69	230.4	5.11	230.4	10.02	230.4	0.17
231.3	0.9	231.3	1.53	231.3	2.39	231.3	0.72	231.3	4.58	231.3	4.84	231.3	8.51	231.3	2.06	231.3	4.05	231.3	1.5	231.3	0.75	231.3	1.12	231.3	-3.03	231.3	-1.41	231.3	1.17	231.3	-3.6	231.3	1.25	231.3	0.05	231.3	23.12	231.3	11.63	231.3	8.9	231.3	1.9	231.3	5.36	231.3	13.41	231.3	-2.34
232.2	2.09	232.2	4.26	232.2	3.4	232.2	2.95	232.2	6.11	232.2	4.36	232.2	8.91	232.2	6.15	232.2	5.59	232.2	0.72	232.2	2.33	232.2	2.38	232.2	-2.6	232.2	-0.3	232.2	1.15	232.2	-4.56	232.2	0.58	232.2	-0.97	232.2	18.28	232.2	11.39	232.2	9.98	232.2	3.4	232.2	7.57	232.2	10.27	232.2	-1.48
233.1	2.56	233.1	2.32	233.1	2.63	233.1	-0.33	233.1	5.18	233.1	7.31	233.1	6.89	233.1	0.63	233.1	4.66	233.1	-1.18	233.1	-0.39	233.1	1.78	233.1	-1.26	233.1	-1.73	233.1	1.96	233.1	-4.73	233.1	1.93	233.1	-0.99	233.1	22.37	233.1	13.49	233.1	8.73	233.1	3.33	233.1	7.46	233.1	11.9	233.1	1.81
234	0.59	234	2.71	234	2.88	234	1.09	234	3.25	234	5.01	234	6.88	234	4.33	234	4.1	234	0.63	234	-2.34	234	-0.31	234	-2.51	234	-4.28	234	2.38	234	-4.9	234	-1.24	234	-2.97	234	21.77	234	10.78	234	10.68	234	4.29	234	6.82	234	10.54	234	1.84
234.9	0.07	234.9	2.75	234.9	0.82	234.9	0.93	234.9	2.99	234.9	5.97	234.9	4.64	234.9	1.84	234.9	4.47	234.9	-3.47	234.9	-1.28	234.9	1.44	234.9	-6.31	234.9	-1.89	234.9	0.33	234.9	-7.51	234.9	-1.44	234.9	-0.94	234.9	20.8	234.9	12.66	234.9	7.69	234.9	3.04	234.9	5.93	234.9	11.73	234.9	-0.34
235.8	0.95	235.8	2.81	235.8	1.92	235.8	1.99	235.8	3.68	235.8	6.35	235.8	7.13	235.8	1.96	235.8	1.6	235.8	-0.78	235.8	1.19	235.8	3.26	235.8	-5.4	235.8	-0.94	235.8	0.12	235.8	-4.68	235.8	2.06	235.8	0.25	235.8	21.85	235.8	12.35	235.8	7.09	235.8	4	235.8	6.06	235.8	12.47	235.8	2.47
236.7	-0.48	236.7	2.56	236.7	4.23	236.7	1.74	236.7	3.36	236.7	6.29	236.7	5.32	236.7	4.45	236.7	2.93	236.7	2.78	236.7	-1.76	236.7	0.48	236.7	-4.24	236.7	-1.94	236.7	0.23	236.7	-0.71	236.7	-1.77	236.7	-2.57	236.7	22.67	236.7	11.75	236.7	7.03	236.7	5.08	236.7	5.73	236.7	13.44	236.7	2.03
237.6	-0.62	237.6	4.33	237.6	5.49	237.6	0.19	237.6	4.82	237.6	4.65	237.6	6.74	237.6	4.56	237.6	6.11	237.6	0.33	237.6	0.77	237.6	0.8	237.6	-2.4	237.6	-1.68	237.6	4.59	237.6	-3.92	237.6	0.43	237.6	0.62	237.6	22.43	237.6	11.59	237.6	8.8	237.6	1.32	237.6	8.43	237.6	12.17	237.6	0.57
238.5	1.63	238.5	1.75	238.5	2.3	238.5	3.18	238.5	3.76	238.5	4.85	238.5	7.48	238.5	2.92	238.5	3.48	238.5	-0.29	238.5	-1.3	238.5	3.16	238.5	-2.09	238.5	-2.1	238.5	-1.35	238.5	-4.87	238.5	0.31	238.5	-1.08	238.5	22.99	238.5	12.76	238.5	7.77	238.5	2.44	238.5	4.93	238.5	10.95	238.5	2.23
239.4	1.8	239.4	2.87	239.4	5.77	239.4	1.84	239.4	3.03	239.4	7.41	239.4	6.09	239.4	3.23	239.4	6.58	239.4	-0.51	239.4	2.62	239.4	-0.25	239.4	-5.54	239.4	-1.76	239.4	3.58	239.4	-6.17	239.4	3.76	239.4	-2.91	239.4	18.18	239.4	9.98	239.4	9.34	239.4	3.04	239.4	4.23	239.4	11.99	239.4	-0.18
240.3	1.35	240.3	1.4	240.3	3.99	240.3	1.94	240.3	5.94	240.3	5.7	240.3	5.62	240.3	2.46	240.3	3.35	240.3	1.36	240.3	0.47	240.3	2.75	240.3	-4.81	240.3	-1.59	240.3	1.4	240.3	-3.53	240.3	1.69	240.3	0.88	240.3	21.61	240.3	14.17	240.3	8.97	240.3	2.98	240.3	5.78	240.3	11.88	240.3	1.82
241.2	2.23	241.2	1.25	241.2	3.64	241.2	-1.57	241.2	6.56	241.2	8.37	241.2	6.39	241.2	2.76	241.2	5.43	241.2	-2.09	241.2	-2.26	241.2	1.98	241.2	-4.28	241.2	-2.36	241.2	1.95	241.2	-6.51	241.2	-1.03	241.2	-2.85	241.2	19.92	241.2	11.74	241.2	6.64	241.2	2.3	241.2	5.59	241.2	11.51	241.2	1.22
242.1	-1.64	242.1	1.44	242.1	2.66	242.1	3.03	242.1	6.51	242.1	6.77	242.1	9.16	242.1	5.63	242.1	2.49	242.1	0.97	242.1	0.75	242.1	3.98	242.1	-2.37	242.1	-0.99	242.1	1.47	242.1	-5.85	242.1	0.91	242.1	-0.18	242.1	22.17	242.1	13.47	242.1	9.99	242.1	1.17	242.1	5.13	242.1	12.36	242.1	-0.16
243	3.24	243	1.91	243	5.97	243	3.74	243	2.36	243	7.62	243	6.24	243	2.82	243	2.8	243	1.06	243	0.1	243	-0.3	243	-3.9	243	-1.74	243	0.19	243	-5.5	243	-2	243	-2.98	243	21.28	243	13.24	243	8.27	243	1.92	243	3.35	243	10.53	243	-0.2
243.9	-0.73	243.9	2.17	243.9	2.77	243.9	2.88	243.9	3.72	243.9	7.07	243.9	5.54	243.9	6.03	243.9	5.3	243.9	0.16	243.9	1.13	243.9	2.39	243.9	-4.37	243.9	-0.17	243.9	2.35	243.9	-4.8	243.9	1.2	243.9	-2.74	243.9	20.94	243.9	12.48	243.9	9.01	243.9	2.5	243.9	6.27	243.9	10.24	243.9	0.7
244.8	2.79	244.8	2.17	244.8	5.28	244.8	1.02	244.8	4.45	244.8	8.07	244.8	8.12	244.8	3.51	244.8	4.38	244.8	0.86	244.8	2.02	244.8	4.04	244.8	-2.87	244.8	-3.53	244.8	1.85	244.8	-3.55	244.8	2.03	244.8	0.79	244.8	20.8	244.8	10.36	244.8	6.96	244.8	3.27	244.8	5.7	244.8	12.81	244.8	-0.72
245.7	0.07	245.7	2.27	245.7	4.07	245.7	2.29	245.7	7.2	245.7	6.83	245.7	6.63	245.7	4.33	245.7	9.37	245.7	-1.42	245.7	1.14	245.7	1.94	245.7	-2.2	245.7	-0.59	245.7	5.03	245.7	-8.33	245.7	0.73	245.7	-0.01	245.7	23.17	245.7	13.46	245.7	9.4	245.7	1.01	245.7	6.75	245.7	11	245.7	1.9
246.6	1.91	246.6	3.49	246.6	5.25	246.6	0.52	246.6	4.54	246.6	6.97	246.6	2.97	246.6	3.3	246.6	4.53	246.6	-1.35	246.6	0.5	246.6	2.63	246.6	-6.02	246.6	-3.22	246.6	0.73	246.6	-5.39	246.6	0.08	246.6	-1.54	246.6	21.34	246.6	11.82	246.6	7.95	246.6	3.26	246.6	5.2	246.6	11.73	246.6	-0.4
247.5	1.52	247.5	2.76	247.5	3.23	247.5	-0.36	247.5	3.71	247.5	5.05	247.5	5.35	247.5	3.02	247.5	5.78	247.5	-3.27	247.5	-0.08	247.5	0.4	247.5	-6.91	247.5	-1.87	247.5	0.05	247.5	-5.99	247.5	-0.96	247.5	0.6	247.5	19.92	247.5	12.7	247.5	8.17	247.5	3.02	247.5	3.02	247.5	13.91	247.5	1.86
248.4	1.33	248.4	5.19	248.4	5.41	248.4	2.51	248.4	6.03	248.4	8.23	248.4	6.24	248.4	3.9	248.4	6.98	248.4	1.17	248.4	1.85	248.4	3.19	248.4	-2.14	248.4	-2.21	248.4	0.94	248.4	-5.51	248.4	1.9	248.4	-1.09	248.4	23.41	248.4	11.48	248.4	8.38	248.4	1.41	248.4	6.13	248.4	12.33	248.4	2.23
249.3	2.67	249.3	2.08	249.3	3.14	249.3	0.91	249.3	4.17	249.3	5.5	249.3	8.43	249.3	3.47	249.3	5.1	249.3	0.21	249.3	2.54	249.3	5.34	249.3	-4.22	249.3	-2.54	249.3	3.04	249.3	-6.17	249.3	3.3	249.3	0.26	249.3	20.15	249.3	11.69	249.3	7.68	249.3	3.95	249.3	8.74	249.3	12.44	249.3	-1.41
250.2	-1.73	250.2	2.7	250.2	2.25	250.2	2.38	250.2	5.29	250.2	4.9	250.2	6.78	250.2	2.68	250.2	3.19	250.2	0.75	250.2	1.53	250.2	1.57	250.2	-1.47	250.2	-2.06	250.2	-0.46	250.2	-3.43	250.2	3.21	250.2	-1.21	250.2	21.01	250.2	11.59	250.2	10.03	250.2	3.87	250.2	7.21	250.2	12.22	250.2	-0.62
251.1	0.79	251.1	1.15	251.1	3.48	251.1	0.7	251.1	3.96	251.1	5.52	251.1	6.73	251.1	4.09	251.1	3.73	251.1	-2.03	251.1	1.41	251.1	-0.48	251.1	-4.25	251.1	-1.26	251.1	1.71	251.1	-4.3	251.1	0	251.1	-0.62	251.1	19.18	251.1	11.2	251.1	7.17	251.1	5.54	251.1	4.6	251.1	13.46	251.1	-1.27
252	1.23	252	4.55	252	4.19	252	0.35	252	5.17	252	7.62	252	6.77	252	6.37	252	2.93	252	-0.35	252	3.21	252	3.38	252	-2.79	252	-1.28	252	1.72	252	-4.48	252	0.62	252	-1.06	252	20.47	252	11.34	252	11.63	252	3.08	252	4.91	252	11.32	252	-0.04
252.9	-0.05	252.9	3.64	252.9	5.06	252.9	0.88	252.9	5.11	252.9	6.39	252.9	6.89	252.9	4.66	252.9	3.19	252.9	0.13	252.9	1.14	252.9	2.68	252.9	-0.66	252.9	-0.62	252.9	1.96	252.9	-5.19	252.9	-0.26	252.9	0.11	252.9	23.69	252.9	11.7	252.9	9.31	252.9	1.62	252.9	5.03	252.9	11.34	252.9	2.45
253.8	2.07	253.8	3.2	253.8	5.33	253.8	2.61	253.8	3.72	253.8	7.4	253.8	6.7	253.8	5.03	253.8	4.64	253.8	-0.67	253.8	1.73	253.8	2.79	253.8	-5.09	253.8	-2.18	253.8	0.6	253.8	-3.83	253.8	0.72	253.8	-1.19	253.8	21.98	253.8	13.05	253.8	8.42	253.8	2.44	253.8	4.38	253.8	12.03	253.8	2.68
254.7	0.57	254.7	1.37	254.7	2.96	254.7	1.24	254.7	8.28	254.7	6.14	254.7	5.47	254.7	4.59	254.7	3.87	254.7	-2.09	254.7	1.82	254.7	2.22	254.7	-4.43	254.7	-1.75	254.7	-0.46	254.7	-5.25	254.7	-0.04	254.7	2.48	254.7	19.79	254.7	12.02	254.7	9.88	254.7	5.66	254.7	7.92	254.7	12.26	254.7	-0.08
255.6	0.36	255.6	0.69	255.6	4.17	255.6	0.13	255.6	4.99	255.6	5.86	255.6	6.49	255.6	2.49	255.6	4.42	255.6	-1.17	255.6	3.79	255.6	2.84	255.6	-1.55	255.6	-3.75	255.6	1.91	255.6	-5.05	255.6	1.16	255.6	-0.34	255.6	22.35	255.6	12.77	255.6	7.12	255.6	2.17	255.6	5.38	255.6	9.97	255.6	1.9
256.5	1.26	256.5	2.39	256.5	4.3	256.5	2.68	256.5	5.04	256.5	6.14	256.5	6.14	256.5	7.27	256.5	5.54	256.5	-0.34	256.5	-0.03	256.5	1.37	256.5	-5.05	256.5	-1.65	256.5	1.64	256.5	-4.79	256.5	0.34	256.5	-2.64	256.5	20.5	256.5	12.35	256.5	10.53	256.5	4.35	256.5	4.07	256.5	12.85	256.5	-0.99
257.4	0.83	257.4	2.93	257.4	3.94	257.4	2.59	257.4	5.52	257.4	7.62	257.4	7.76	257.4	4.35	257.4	5.1	257.4	0.24	257.4	0	257.4	0.81	257.4	-3.57	257.4	-2.72	257.4	2.12	257.4	-5.17	257.4	0.65	257.4	-1.91	257.4	21.59	257.4	12.44	257.4	7.32	257.4	1.85	257.4	6.91	257.4	12.92	257.4	0.17
258.3	1.57	258.3	2.08	258.3	3.43	258.3	3.05	258.3	2.38	258.3	8.32	258.3	6.43	258.3	2.68	258.3	2.06	258.3	1.45	258.3	0.12	258.3	3.13	258.3	-4.21	258.3	-2.65	258.3	-0.29	258.3	-3.5	258.3	-0.19	258.3	0.56	258.3	22.28	258.3	11.12	258.3	8.9	258.3	3.91	258.3	4.51	258.3	12.52	258.3	1.06
259.2	-1.58	259.2	4.56	259.2	2.93	259.2	1.58	259.2	2.35	259.2	8.16	259.2	6.44	259.2	2.86	259.2	4.6	259.2	-1.27	259.2	-0.57	259.2	5.1	259.2	-1.33	259.2	-4.12	259.2	1.11	259.2	-5.18	259.2	1.4	259.2	-0.94	259.2	21.94	259.2	9.44	259.2	7.91	259.2	1.51	259.2	4.82	259.2	14.61	259.2	1.71
260.1	1.53	260.1	1.09	260.1	4.95	260.1	2.92	260.1	6.41	260.1	5.89	260.1	4.1	260.1	3.38	260.1	3.74	260.1	0.02	260.1	1.85	260.1	3.92	260.1	-8.08	260.1	-2.18	260.1	3.24	260.1	-6.66	260.1	1.39	260.1	-0.8	260.1	18.74	260.1	10.34	260.1	10.4	260.1	0.88	260.1	5.49	260.1	12.88	260.1	-0.23
261	1.81	261	2.43	261	3.96	261	0.98	261	3.95	261	7.04	261	7.79	261	2.56	261	4	261	0.92	261	-0.72	261	0.43	261	-4.36	261	-1.4	261	1.93	261	-4.29	261	2.77	261	-2.79	261	20.37	261	12.01	261	9.16	261	4.15	261	6.03	261	8.96	261	1.47
261.9	1.24	261.9	4.02	261.9	4.33	261.9	3.03	261.9	4.3	261.9	8.61	261.9	5.55	261.9	3.66	261.9	7.67	261.9	3.1	261.9	1.52	261.9	2.91	261.9	-5.29	261.9	-2.03	261.9	3.13	261.9	-3.09	261.9	2.67	261.9	0.15	261.9	22.19	261.9	10.97	261.9	8.89	261.9	5.47	261.9	6.12	261.9	11.29	261.9	0.84
262.8	0.59	262.8	1.37	262.8	5.98	262.8	0.67	262.8	6.24	262.8	4.59	262.8	5.71	262.8	4.25	262.8	4.03	262.8	0.35	262.8	1.16	262.8	-0.25	262.8	-4.75	262.8	-2.25	262.8	1.05	262.8	-5.89	262.8	1.71	262.8	0.57	262.8	19.11	262.8	11.03	262.8	8.62	262.8	2.93	262.8	6.82	262.8	11.77	262.8	0.01
263.7	1.28	263.7	3.21	263.7	4.56	263.7	2.6	263.7	6.16	263.7	7.12	263.7	7.01	263.7	4.8	263.7	6.95	263.7	-0.09	263.7	3.24	263.7	1.29	263.7	-6.28	263.7	-1.88	263.7	2.47	263.7	-4.72	263.7	1.8	263.7	1.28	263.7	17.79	263.7	13.95	263.7	10.53	263.7	3.14	263.7	5.94	263.7	13.16	263.7	0.24
264.6	0.63	264.6	3.43	264.6	2.94	264.6	2.96	264.6	5.2	264.6	3.77	264.6	6.03	264.6	3.19	264.6	5.52	264.6	0.51	264.6	1.21	264.6	4.14	264.6	-5.49	264.6	-1.73	264.6	2.25	264.6	-5.77	264.6	0.66	264.6	1.29	264.6	19.85	264.6	12.34	264.6	6.27	264.6	1.83	264.6	5.66	264.6	13.91	264.6	-0.41
265.5	-0.45	265.5	3.52	265.5	5.12	265.5	2.43	265.5	4.7	265.5	7.12	265.5	5.28	265.5	5.23	265.5	5.18	265.5	0.61	265.5	0.04	265.5	0.56	265.5	-5.61	265.5	-0.67	265.5	0.7	265.5	-4.18	265.5	0.08	265.5	-2.16	265.5	19.67	265.5	12.5	265.5	8.18	265.5	4.07	265.5	5.96	265.5	12.66	265.5	1.53
266.4	-0.63	266.4	3.67	266.4	4.86	266.4	1.98	266.4	6.98	266.4	6.94	266.4	4.73	266.4	3.88	266.4	7.56	266.4	0.59	266.4	1.59	266.4	2.88	266.4	-3.7	266.4	-3.99	266.4	1.79	266.4	-4.69	266.4	-0.42	266.4	-2.45	266.4	20.91	266.4	11.83	266.4	7.69	266.4	3.67	266.4	4.63	266.4	11.12	266.4	1.17
267.3	-2.89	267.3	2.15	267.3	6.92	267.3	1.16	267.3	6.42	267.3	7.58	267.3	5.03	267.3	3.2	267.3	5.2	267.3	-1.9	267.3	-0.2	267.3	1.6	267.3	-1.99	267.3	-3.39	267.3	-0.21	267.3	-6.66	267.3	3.39	267.3	-0.19	267.3	20	267.3	11.46	267.3	8.95	267.3	4.4	267.3	7.63	267.3	12.01	267.3	1.71
268.2	1.69	268.2	2.62	268.2	2.13	268.2	2.24	268.2	5.02	268.2	7.52	268.2	5.6	268.2	5.35	268.2	4.56	268.2	0.55	268.2	1.49	268.2	1.41	268.2	-3.29	268.2	-0.77	268.2	2.04	268.2	-4.62	268.2	1.18	268.2	-2.49	268.2	18.27	268.2	13.36	268.2	8.67	268.2	5.63	268.2	7.82	268.2	11.38	268.2	-1.98
269.1	2.52	269.1	3.31	269.1	3.42	269.1	0.1	269.1	6.11	269.1	5.87	269.1	8.8	269.1	3.81	269.1	3.67	269.1	-1.85	269.1	2.42	269.1	3.19	269.1	-4.11	269.1	-0.12	269.1	1.55	269.1	-6.7	269.1	-0.62	269.1	-0.24	269.1	24.55	269.1	14.09	269.1	8.96	269.1	2.44	269.1	6.46	269.1	11.68	269.1	1.38
270	-0.09	270	2.78	270	3.42	270	1.69	270	5.05	270	4.98	270	5.63	270	4.25	270	2.7	270	-1.17	270	1.05	270	2.25	270	-5.28	270	-1.92	270	0.46	270	-4.8	270	0.56	270	-0.91	270	21.33	270	13.04	270	10.24	270	4.43	270	5.85	270	14.33	270	2.03
270.9	1.53	270.9	0.95	270.9	2.35	270.9	2.52	270.9	4.71	270.9	5.54	270.9	8.48	270.9	3.63	270.9	3.32	270.9	0.81	270.9	2.46	270.9	2.62	270.9	-5.25	270.9	-2.7	270.9	0.76	270.9	-3.51	270.9	0.98	270.9	-0.34	270.9	21.89	270.9	11.96	270.9	9.69	270.9	0.97	270.9	5.35	270.9	12.53	270.9	1.58
271.8	0.08	271.8	3.05	271.8	3.22	271.8	0.26	271.8	3.46	271.8	5.3	271.8	8.78	271.8	7.12	271.8	5.36	271.8	-0.23	271.8	0.25	271.8	3.83	271.8	-1.28	271.8	-1.47	271.8	3.26	271.8	-4.57	271.8	1.29	271.8	-0.12	271.8	21.39	271.8	10.83	271.8	9.13	271.8	3.81	271.8	6.96	271.8	12.5	271.8	0.91
272.7	1.81	272.7	2.8	272.7	4.16	272.7	1.38	272.7	4.98	272.7	7.18	272.7	7.23	272.7	3.34	272.7	6.06	272.7	-2.11	272.7	0.46	272.7	2.98	272.7	-2.02	272.7	-1.61	272.7	-0.3	272.7	-6.57	272.7	2.52	272.7	-2.15	272.7	20.61	272.7	13.21	272.7	6.73	272.7	5.48	272.7	6.6	272.7	11.69	272.7	-0.55
273.6	-1.1	273.6	4.75	273.6	5.13	273.6	-0.23	273.6	3.58	273.6	5.93	273.6	5.23	273.6	4.5	273.6	5.44	273.6	-1.06	273.6	1.35	273.6	1.4	273.6	-5.29	273.6	-3.13	273.6	0.48	273.6	-4.49	273.6	3.47	273.6	-2.75	273.6	20.54	273.6	10.63	273.6	6.4	273.6	4.49	273.6	7.31	273.6	13.33	273.6	-0.77
274.5	0.7	274.5	2.14	274.5	3.08	274.5	2.42	274.5	3.47	274.5	9.51	274.5	7.23	274.5	4.46	274.5	4.7	274.5	2.55	274.5	3.62	274.5	5.31	274.5	-4.57	274.5	-1.43	274.5	2.76	274.5	-5.43	274.5	0.8	274.5	-0.76	274.5	20.64	274.5	13.12	274.5	10	274.5	2.42	274.5	6.77	274.5	15.02	274.5	1.35
275.4	0.98	275.4	4.4	275.4	4.73	275.4	1.54	275.4	4.48	275.4	7.02	275.4	6.79	275.4	5.1	275.4	4.15	275.4	-0.16	275.4	0.41	275.4	1.18	275.4	-6.88	275.4	-0.65	275.4	3.18	275.4	-5.27	275.4	-0.85	275.4	0.1	275.4	17.16	275.4	12.87	275.4	9.96	275.4	2.98	275.4	4.83	275.4	12.98	275.4	-0.86
276.3	1.17	276.3	0.84	276.3	3.13	276.3	-0.13	276.3	5.01	276.3	8.56	276.3	6.68	276.3	4.05	276.3	4.04	276.3	-0.82	276.3	0.51	276.3	4.18	276.3	-4.87	276.3	-1.67	276.3	-0.05	276.3	-5.88	276.3	-1.83	276.3	-0.68	276.3	19.28	276.3	12.44	276.3	7.84	276.3	4.35	276.3	4.31	276.3	10.81	276.3	0.3
277.2	1.19	277.2	2.35	277.2	6.67	277.2	2.5	277.2	8.32	277.2	5.51	277.2	7.48	277.2	4.98	277.2	6.34	277.2	1.02	277.2	3.98	277.2	2.93	277.2	-2.37	277.2	-2.83	277.2	3.06	277.2	-4.92	277.2	3.02	277.2	-0.74	277.2	21.86	277.2	9.32	277.2	8.5	277.2	1.91	277.2	7.14	277.2	10.48	277.2	-0.3
278.1	2.13	278.1	1.34	278.1	4.94	278.1	0.01	278.1	5.37	278.1	7.52	278.1	6.69	278.1	4.13	278.1	5.81	278.1	-0.07	278.1	0.51	278.1	2.41	278.1	-4.62	278.1	-3.88	278.1	0.66	278.1	-4.93	278.1	-0.88	278.1	-0.1	278.1	20.45	278.1	11.87	278.1	8.79	278.1	2.13	278.1	5.83	278.1	14.93	278.1	0.46
279	-0.33	279	2.77	279	3.56	279	1.77	279	6.25	279	6.18	279	5.33	279	4.77	279	6.15	279	-0.1	279	3.76	279	3.27	279	-5.24	279	-2.86	279	2.5	279	-6.2	279	0.97	279	-0.02	279	20.6	279	12.25	279	10.17	279	3.31	279	6.25	279	14.38	279	0.93
279.9	2.81	279.9	4.75	279.9	4.18	279.9	0.6	279.9	5.26	279.9	4.64	279.9	7.71	279.9	4.59	279.9	3.04	279.9	0.93	279.9	0.6	279.9	0.63	279.9	-3.56	279.9	-1.79	279.9	-0.63	279.9	-2.55	279.9	3.09	279.9	-2.33	279.9	19.83	279.9	11.87	279.9	7.62	279.9	3.28	279.9	7.45	279.9	12.05	279.9	-0.76
280.8	2.2	280.8	3.57	280.8	4.19	280.8	1.95	280.8	5.65	280.8	6.47	280.8	8.25	280.8	5.68	280.8	4.68	280.8	-1.53	280.8	1.77	280.8	3.92	280.8	-4.35	280.8	-0.88	280.8	1.36	280.8	-7.68	280.8	-0.09	280.8	1.16	280.8	21.5	280.8	10.6	280.8	8.46	280.8	3.63	280.8	5.43	280.8	15.1	280.8	1.06
281.7	-0.52	281.7	0.86	281.7	4.46	281.7	0.82	281.7	3.33	281.7	9.2	281.7	5.31	281.7	5.23	281.7	4.95	281.7	0.51	281.7	-0.2	281.7	5.18	281.7	-3.11	281.7	-3.55	281.7	1.02	281.7	-4.03	281.7	-0.94	281.7	-0.32	281.7	22.7	281.7	11.89	281.7	10.12	281.7	3.71	281.7	5.51	281.7	12.4	281.7	3.15
282.6	1.99	282.6	2.37	282.6	5.43	282.6	2.59	282.6	6.64	282.6	4.78	282.6	5.8	282.6	1.11	282.6	4.29	282.6	-0.53	282.6	-0.36	282.6	2.25	282.6	-3.75	282.6	-3.13	282.6	1.82	282.6	-6.1	282.6	0.35	282.6	-1.43	282.6	22.04	282.6	12	282.6	11.92	282.6	3.47	282.6	6.17	282.6	12.53	282.6	1.09
283.5	2.5	283.5	5.25	283.5	6.44	283.5	3.39	283.5	7.13	283.5	6.56	283.5	4.87	283.5	3.26	283.5	4.96	283.5	3.11	283.5	0.89	283.5	1.2	283.5	-5.19	283.5	-2.57	283.5	1.87	283.5	-3.56	283.5	-1.15	283.5	-0.15	283.5	20.93	283.5	13.23	283.5	11.55	283.5	2.58	283.5	7.24	283.5	14.04	283.5	0.28
284.4	2.64	284.4	3.97	284.4	1.04	284.4	0.69	284.4	8.02	284.4	7.4	284.4	6.79	284.4	5.55	284.4	3.32	284.4	0.88	284.4	1.83	284.4	2.26	284.4	-7.34	284.4	-0.32	284.4	-0.12	284.4	-5.18	284.4	0.16	284.4	-0.58	284.4	20.84	284.4	14.59	284.4	8.47	284.4	4.16	284.4	6.19	284.4	13.06	284.4	1.69
285.3	2.39	285.3	5.52	285.3	4.29	285.3	1.92	285.3	3.43	285.3	6.76	285.3	5.39	285.3	5.07	285.3	5.73	285.3	-0.68	285.3	2.54	285.3	1.95	285.3	-3.41	285.3	-0.64	285.3	2.44	285.3	-4.87	285.3	0.05	285.3	-0.18	285.3	23.25	285.3	13.22	285.3	7.66	285.3	4.84	285.3	8.16	285.3	12.22	285.3	2.68
286.2	1.12	286.2	1.96	286.2	4.83	286.2	0.02	286.2	4.29	286.2	7.98	286.2	5.41	286.2	3.34	286.2	4.3	286.2	0.57	286.2	0.26	286.2	4.12	286.2	-4.17	286.2	-1.27	286.2	1.19	286.2	-3.32	286.2	-0.33	286.2	-0.02	286.2	23.44	286.2	11.37	286.2	11.06	286.2	3.78	286.2	6.68	286.2	11.13	286.2	4.3
287.1	0.43	287.1	5.42	287.1	5.39	287.1	5.63	287.1	6.57	287.1	8.26	287.1	6.22	287.1	5.88	287.1	3.89	287.1	0.88	287.1	0.12	287.1	2.33	287.1	-5.44	287.1	-3.88	287.1	-0.16	287.1	-5.14	287.1	0.29	287.1	-0.31	287.1	19.71	287.1	10.21	287.1	8.12	287.1	4.14	287.1	7.03	287.1	13.86	287.1	0.83
288	0.35	288	3.55	288	4.9	288	4.4	288	7.33	288	7.08	288	6.54	288	4.52	288	6.46	288	-0.43	288	2.68	288	2.55	288	-2.86	288	-2.48	288	2.95	288	-7.02	288	2.83	288	-0.81	288	22.41	288	11.52	288	9.71	288	2.87	288	7.72	288	12.16	288	0.76
288.9	0.03	288.9	1.83	288.9	7.77	288.9	1.95	288.9	6.05	288.9	7.51	288.9	6.33	288.9	3.69	288.9	6.16	288.9	-1.72	288.9	1.76	288.9	0.51	288.9	-2.71	288.9	-1.92	288.9	0.59	288.9	-6.13	288.9	0.07	288.9	-3.84	288.9	22.6	288.9	13.18	288.9	9.93	288.9	5.3	288.9	6.4	288.9	11.41	288.9	1.88
289.8	-0.93	289.8	3.3	289.8	3.34	289.8	1.24	289.8	6.6	289.8	9.74	289.8	6.08	289.8	4.76	289.8	5.14	289.8	-2.58	289.8	3.14	289.8	4.86	289.8	-3.41	289.8	-3.58	289.8	4	289.8	-6.06	289.8	3.26	289.8	0.78	289.8	21.37	289.8	10.79	289.8	11.14	289.8	4.55	289.8	6.34	289.8	13.53	289.8	0.65
290.7	-0.02	290.7	2.95	290.7	3.01	290.7	3.06	290.7	5.21	290.7	5.23	290.7	5.6	290.7	3.4	290.7	5	290.7	1.35	290.7	0.11	290.7	2.73	290.7	-5	290.7	-3.08	290.7	1.5	290.7	-4.7	290.7	0.72	290.7	-1.47	290.7	19.69	290.7	13.58	290.7	8.49	290.7	3.08	290.7	6.22	290.7	14.53	290.7	-1.47
291.6	0.39	291.6	0.78	291.6	3.83	291.6	1.68	291.6	5.54	291.6	4.53	291.6	4.91	291.6	4.41	291.6	4.56	291.6	-0.17	291.6	2.64	291.6	3.23	291.6	-5.04	291.6	-3.12	291.6	1.72	291.6	-4.69	291.6	0.12	291.6	-0.9	291.6	21.73	291.6	10.98	291.6	9.14	291.6	2.41	291.6	4.84	291.6	12.19	291.6	1.79
292.5	1.37	292.5	3.41	292.5	1.14	292.5	1.35	292.5	5.33	292.5	6.22	292.5	5.87	292.5	4.18	292.5	5.04	292.5	1.03	292.5	-0.4	292.5	4.1	292.5	-2.05	292.5	-2.92	292.5	1.06	292.5	-5.48	292.5	-0.4	292.5	-0.1	292.5	22.07	292.5	11.68	292.5	6.54	292.5	3.9	292.5	7.07	292.5	14.24	292.5	2.27
293.4	-0.9	293.4	1.51	293.4	3.81	293.4	2.43	293.4	6.28	293.4	5.18	293.4	4.59	293.4	4.65	293.4	7.21	293.4	0.72	293.4	2.65	293.4	1.78	293.4	-3.55	293.4	-1.67	293.4	3.3	293.4	-5.58	293.4	1.33	293.4	-0.01	293.4	20.98	293.4	11.86	293.4	9.38	293.4	2.71	293.4	6.98	293.4	14.29	293.4	-0.02
294.3	1.1	294.3	3.88	294.3	1.24	294.3	1.16	294.3	6.4	294.3	4.78	294.3	8.72	294.3	3.11	294.3	3.86	294.3	1.09	294.3	-1.94	294.3	3.55	294.3	-2.98	294.3	-1.77	294.3	1.05	294.3	-3.87	294.3	-2.02	294.3	0.28	294.3	20.91	294.3	9.46	294.3	8.72	294.3	4.48	294.3	5.25	294.3	12.34	294.3	-1.58
295.2	1.3	295.2	2.93	295.2	4.51	295.2	3.13	295.2	5.46	295.2	5.73	295.2	6.07	295.2	4.01	295.2	3.26	295.2	0.05	295.2	0.6	295.2	3.89	295.2	-6.19	295.2	-0.85	295.2	-1.21	295.2	-5.22	295.2	-0.12	295.2	1.55	295.2	21.73	295.2	10.88	295.2	7.2	295.2	4.42	295.2	5.45	295.2	13.1	295.2	-0.68
296.1	1.86	296.1	4.49	296.1	2.94	296.1	3.52	296.1	4.9	296.1	6.99	296.1	6.5	296.1	5.72	296.1	4.6	296.1	0.73	296.1	0.29	296.1	-0.51	296.1	-2.25	296.1	-1.81	296.1	2.96	296.1	-4.1	296.1	0.19	296.1	-2.14	296.1	20.68	296.1	13.06	296.1	7.32	296.1	4.98	296.1	6.65	296.1	13.7	296.1	1.59
297	1.3	297	-1.14	297	4.35	297	0.34	297	2.88	297	7.26	297	6.83	297	2.41	297	5.8	297	-0.74	297	1.8	297	3.48	297	-2.44	297	-4.79	297	1.27	297	-7.41	297	-1.97	297	-1.06	297	21.32	297	10.26	297	9.69	297	3.97	297	2.95	297	13.09	297	1.62
297.9	-0.34	297.9	3.21	297.9	6.11	297.9	2.21	297.9	2.39	297.9	6.16	297.9	4.93	297.9	6.71	297.9	6.28	297.9	-0.35	297.9	-0.77	297.9	1.7	297.9	-2.82	297.9	-0.15	297.9	2.81	297.9	-6.04	297.9	-1.06	297.9	0.19	297.9	20.2	297.9	11.37	297.9	11.72	297.9	3.34	297.9	7	297.9	12.98	297.9	-2.16
298.8	-0.98	298.8	6.51	298.8	4.58	298.8	3.17	298.8	4.71	298.8	6.93	298.8	6.05	298.8	6.35	298.8	5.86	298.8	0.54	298.8	-1.06	298.8	2.8	298.8	-1.73	298.8	-0.6	298.8	-0.99	298.8	-6.47	298.8	0.69	298.8	-0.64	298.8	22.26	298.8	12.54	298.8	7.4	298.8	3.41	298.8	7.71	298.8	16.25	298.8	-0.01
299.7	0.96	299.7	3.18	299.7	5.21	299.7	3.57	299.7	8.72	299.7	8.47	299.7	5.43	299.7	5.05	299.7	4.52	299.7	1.21	299.7	2.36	299.7	3	299.7	-4.22	299.7	-1.61	299.7	1.55	299.7	-6.31	299.7	0.95	299.7	-0.82	299.7	22.19	299.7	11.9	299.7	8.12	299.7	5.85	299.7	7.06	299.7	11.83	299.7	-0.77
300.6	2.62	300.6	3.32	300.6	5.62	300.6	2.37	300.6	3.89	300.6	7.19	300.6	4.47	300.6	4.97	300.6	5.36	300.6	-1.65	300.6	1.82	300.6	3.5	300.6	-6.2	300.6	-0.42	300.6	1.35	300.6	-7.86	300.6	1.3	300.6	-1.03	300.6	19.69	300.6	11.51	300.6	9.86	300.6	4.17	300.6	6.48	300.6	9.92	300.6	0.49
301.5	0.12	301.5	3.03	301.5	4.92	301.5	3.43	301.5	6.65	301.5	8.28	301.5	6.84	301.5	4.6	301.5	6.73	301.5	0.76	301.5	2.57	301.5	3.57	301.5	-5.56	301.5	-2.06	301.5	0.84	301.5	-5.01	301.5	2.26	301.5	-2.56	301.5	20.03	301.5	13.71	301.5	7.03	301.5	5.31	301.5	7.65	301.5	11.18	301.5	2.12
302.4	0.57	302.4	4.03	302.4	2.93	302.4	0.77	302.4	5.87	302.4	8.9	302.4	8.65	302.4	4.72	302.4	5.6	302.4	-0.73	302.4	-0.44	302.4	3.71	302.4	-4.12	302.4	-1.16	302.4	2.22	302.4	-4.72	302.4	0.87	302.4	-2	302.4	20.63	302.4	14.47	302.4	8.35	302.4	2.9	302.4	6.65	302.4	10.27	302.4	1.74
303.3	2.57	303.3	2.75	303.3	3.73	303.3	2.21	303.3	4.13	303.3	8.21	303.3	7.38	303.3	5.86	303.3	4.7	303.3	-2.17	303.3	1.76	303.3	2.72	303.3	-5.19	303.3	-2.38	303.3	1.43	303.3	-6.25	303.3	-0.56	303.3	-0.28	303.3	20.86	303.3	10.41	303.3	11.43	303.3	3.4	303.3	5.55	303.3	12.96	303.3	-0.15
304.2	-0.77	304.2	4.39	304.2	6.45	304.2	3	304.2	5.42	304.2	6.47	304.2	6.12	304.2	5.27	304.2	5.66	304.2	-0.98	304.2	1.14	304.2	3.91	304.2	-4.36	304.2	-0.38	304.2	0.79	304.2	-6.28	304.2	-0.98	304.2	0.09	304.2	20.68	304.2	12.74	304.2	8.21	304.2	4.68	304.2	6.05	304.2	12.34	304.2	-0.52
305.1	0.99	305.1	2.58	305.1	3.45	305.1	1.71	305.1	5.98	305.1	7.77	305.1	6.39	305.1	3.07	305.1	5.09	305.1	0.69	305.1	2.35	305.1	2.37	305.1	-4.01	305.1	-2.95	305.1	1.63	305.1	-5.51	305.1	0.64	305.1	0	305.1	21.13	305.1	12.81	305.1	9.76	305.1	5.89	305.1	4.77	305.1	12.1	305.1	0.45
306	-0.69	306	3.35	306	6.74	306	2.03	306	4.63	306	4.5	306	6.16	306	3.4	306	7.69	306	0.26	306	-0.14	306	0.42	306	-5.57	306	-2.22	306	2.74	306	-3.98	306	2.82	306	-3.07	306	20.96	306	13.65	306	10.06	306	4.86	306	7.74	306	10.89	306	-0.1
306.9	1.19	306.9	4.4	306.9	5.87	306.9	4.15	306.9	4.76	306.9	4.14	306.9	6.26	306.9	6.12	306.9	3.21	306.9	-0.26	306.9	0.89	306.9	4.66	306.9	-4.91	306.9	-1.83	306.9	1.05	306.9	-4.43	306.9	-0.35	306.9	0.47	306.9	20.13	306.9	12.38	306.9	7.48	306.9	5.05	306.9	3.6	306.9	13.26	306.9	-1.31
307.8	-0.37	307.8	4.73	307.8	5.92	307.8	2.52	307.8	4.85	307.8	7.8	307.8	7.59	307.8	5.49	307.8	5.42	307.8	1.76	307.8	-0.76	307.8	4.83	307.8	-2.3	307.8	0.08	307.8	3.42	307.8	-3.36	307.8	-1.05	307.8	0.04	307.8	22.12	307.8	13.02	307.8	10.35	307.8	3.48	307.8	5.13	307.8	13.12	307.8	2.99
308.7	1.02	308.7	4	308.7	3.75	308.7	4.34	308.7	7.66	308.7	6.03	308.7	4.3	308.7	4.8	308.7	4.7	308.7	0.63	308.7	2.2	308.7	3.1	308.7	-5.47	308.7	-0.14	308.7	-1.8	308.7	-6.17	308.7	-0.38	308.7	-1.57	308.7	20.52	308.7	14.52	308.7	8.86	308.7	1.49	308.7	7.34	308.7	14.26	308.7	-0.53
309.6	-1.09	309.6	3.81	309.6	4.81	309.6	2.09	309.6	5.46	309.6	7.14	309.6	4.67	309.6	4.82	309.6	4.15	309.6	-0.64	309.6	1.61	309.6	2.44	309.6	-4.16	309.6	-0.71	309.6	1.97	309.6	-7.04	309.6	-0.4	309.6	1	309.6	21.67	309.6	13.85	309.6	8.79	309.6	4.53	309.6	6.06	309.6	12.37	309.6	0.82
310.5	2.82	310.5	3.79	310.5	6.43	310.5	4.04	310.5	7.95	310.5	7.21	310.5	7.24	310.5	6.24	310.5	5.46	310.5	1.11	310.5	0.5	310.5	4.18	310.5	-4.76	310.5	-1.66	310.5	1.07	310.5	-6.1	310.5	-1.43	310.5	0.95	310.5	21.1	310.5	13.46	310.5	11.72	310.5	5.48	310.5	5.06	310.5	12.91	310.5	0.25
311.4	1.75	311.4	5.16	311.4	3.38	311.4	1.85	311.4	6.32	311.4	3.32	311.4	6.94	311.4	2.08	311.4	4.32	311.4	1.63	311.4	1.43	311.4	1.34	311.4	-2.51	311.4	0.14	311.4	0.85	311.4	-5.03	311.4	0.37	311.4	0.39	311.4	21.69	311.4	14.62	311.4	7.93	311.4	6.35	311.4	8.44	311.4	13.3	311.4	0.73
312.3	1.31	312.3	1.85	312.3	4.28	312.3	1.31	312.3	3.25	312.3	4.63	312.3	6.41	312.3	4.17	312.3	4.34	312.3	-0.45	312.3	1.54	312.3	3.43	312.3	-4.85	312.3	-3.04	312.3	-1.03	312.3	-6.47	312.3	0.88	312.3	-0.51	312.3	20.51	312.3	13.97	312.3	10.72	312.3	2.89	312.3	6.55	312.3	12.76	312.3	0.41
313.2	0.38	313.2	3.44	313.2	4.01	313.2	2.71	313.2	4.77	313.2	6.78	313.2	8.99	313.2	5.22	313.2	4.85	313.2	-0.86	313.2	2.01	313.2	3.51	313.2	-4.46	313.2	-1.26	313.2	0.31	313.2	-3.59	313.2	-1.25	313.2	0.96	313.2	21.51	313.2	11.46	313.2	7.87	313.2	5.96	313.2	7.15	313.2	14.18	313.2	0.98
314.1	1.06	314.1	1.63	314.1	4.04	314.1	0.6	314.1	6.57	314.1	7.67	314.1	6.09	314.1	5.27	314.1	6.3	314.1	-1.86	314.1	2.95	314.1	2.14	314.1	-3.62	314.1	-1.99	314.1	1.29	314.1	-7.63	314.1	1.96	314.1	-3.23	314.1	21.91	314.1	13.73	314.1	8.93	314.1	3	314.1	8.48	314.1	11.56	314.1	1.83
315	0.34	315	2.62	315	3.28	315	2.29	315	7.34	315	6.97	315	5.33	315	6.53	315	4.76	315	-2.08	315	0.7	315	5.67	315	-5.66	315	-3.15	315	1.71	315	-7.06	315	-1.92	315	-0.41	315	20.62	315	11.86	315	9.08	315	2	315	6.29	315	13.42	315	1.92
315.9	2.48	315.9	4.26	315.9	5.01	315.9	3.09	315.9	8.52	315.9	7.13	315.9	6.67	315.9	3.37	315.9	3.8	315.9	-1.63	315.9	0.05	315.9	3.4	315.9	-3.13	315.9	-3.34	315.9	0.87	315.9	-6.01	315.9	-0.3	315.9	-2.99	315.9	22.33	315.9	12.69	315.9	9.04	315.9	3.78	315.9	8.13	315.9	11.19	315.9	0.82
316.8	0.49	316.8	1.27	316.8	3.53	316.8	-0.08	316.8	4.43	316.8	5.41	316.8	6.71	316.8	5.27	316.8	2.88	316.8	-0.57	316.8	1.73	316.8	4.63	316.8	-3.48	316.8	-1.82	316.8	1.84	316.8	-4.64	316.8	-0.15	316.8	2.81	316.8	19.56	316.8	10.84	316.8	9.73	316.8	5.05	316.8	4.94	316.8	16.26	316.8	1.36
317.7	0.89	317.7	3.6	317.7	5.19	317.7	0.84	317.7	7.76	317.7	8.7	317.7	5.51	317.7	6.12	317.7	6.32	317.7	-0.47	317.7	1.52	317.7	1.27	317.7	-3.34	317.7	-2.06	317.7	2.37	317.7	-7.76	317.7	1.07	317.7	-3.15	317.7	21.71	317.7	11.63	317.7	10.22	317.7	3.16	317.7	5.52	317.7	13.29	317.7	1.87
318.6	3.5	318.6	7.72	318.6	2.27	318.6	1.59	318.6	4.65	318.6	5.76	318.6	6.55	318.6	5.62	318.6	4.16	318.6	2.35	318.6	3.31	318.6	2.09	318.6	-3.96	318.6	-0.74	318.6	0.02	318.6	-2.66	318.6	-0.01	318.6	-2.31	318.6	20.71	318.6	11.78	318.6	7.24	318.6	4.61	318.6	6.42	318.6	13.33	318.6	-1.68
319.5	1.46	319.5	4.31	319.5	5.04	319.5	3.62	319.5	5.08	319.5	6.85	319.5	4.9	319.5	4.44	319.5	3.58	319.5	0.69	319.5	2.28	319.5	5.42	319.5	-6.24	319.5	-2.86	319.5	-0.65	319.5	-4.96	319.5	1.31	319.5	0.64	319.5	19.35	319.5	12.42	319.5	8.37	319.5	4.28	319.5	5.29	319.5	12.93	319.5	0.8
320.4	1.55	320.4	2.64	320.4	5.04	320.4	1.71	320.4	5.04	320.4	7.8	320.4	7.59	320.4	3.45	320.4	6.11	320.4	-2.73	320.4	0.37	320.4	3	320.4	-3.89	320.4	-2.65	320.4	1.86	320.4	-6.73	320.4	-0.55	320.4	-0.81	320.4	18.66	320.4	13.2	320.4	10.67	320.4	3.28	320.4	5.09	320.4	10.87	320.4	0.76
321.3	0.94	321.3	4.91	321.3	4.1	321.3	2.71	321.3	7.41	321.3	7.04	321.3	6.17	321.3	4.91	321.3	5.55	321.3	-1.67	321.3	1.84	321.3	2.4	321.3	-3.45	321.3	-1.68	321.3	0.79	321.3	-4.86	321.3	-0.86	321.3	0.27	321.3	19.48	321.3	13.59	321.3	10.69	321.3	2.91	321.3	4.09	321.3	16.92	321.3	-2.54
322.2	0.9	322.2	3.19	322.2	8.47	322.2	1.04	322.2	3.95	322.2	7.87	322.2	1.5	322.2	6.46	322.2	4.09	322.2	-1.37	322.2	-0.71	322.2	3.57	322.2	-7.12	322.2	-0.22	322.2	-0.58	322.2	-6.9	322.2	-0.73	322.2	-0.59	322.2	21.28	322.2	13.53	322.2	8.09	322.2	3.01	322.2	7	322.2	14.87	322.2	0.53
323.1	1.28	323.1	2.99	323.1	5.18	323.1	2.29	323.1	4.96	323.1	7.18	323.1	5.68	323.1	2.8	323.1	5.24	323.1	-2.24	323.1	0.15	323.1	1.43	323.1	-5.29	323.1	-1.66	323.1	3.06	323.1	-7.19	323.1	2.14	323.1	-1.64	323.1	18.97	323.1	13.37	323.1	11.84	323.1	4.57	323.1	6.71	323.1	12.28	323.1	0.47
324	1.75	324	4.66	324	6.55	324	4.27	324	3.29	324	8.43	324	8.36	324	3.83	324	4.26	324	-0.47	324	-0.05	324	5.41	324	-2.22	324	-2.91	324	0.14	324	-5.45	324	2.35	324	-0.36	324	19.47	324	12.98	324	7.39	324	4.9	324	5.6	324	13.18	324	-0.54
324.9	0.65	324.9	4.34	324.9	6.8	324.9	3.19	324.9	7.62	324.9	8.29	324.9	7.79	324.9	8.53	324.9	7.09	324.9	-0.23	324.9	2.43	324.9	2.72	324.9	-4.68	324.9	0.11	324.9	0.24	324.9	-5.54	324.9	0.03	324.9	-0.44	324.9	20.95	324.9	13.05	324.9	10.83	324.9	6.78	324.9	7.14	324.9	13.02	324.9	2.37
325.8	1.41	325.8	3.25	325.8	6.25	325.8	1.48	325.8	6.25	325.8	9.22	325.8	3.76	325.8	3.55	325.8	6.62	325.8	0.12	325.8	-0.16	325.8	5.53	325.8	-4.19	325.8	-2.98	325.8	1.27	325.8	-6.36	325.8	2.62	325.8	2.54	325.8	22.85	325.8	12.53	325.8	10.67	325.8	4.71	325.8	8.55	325.8	15.55	325.8	2.45
326.7	-1.29	326.7	3.82	326.7	3.94	326.7	2.32	326.7	6.15	326.7	8.51	326.7	5.97	326.7	3.39	326.7	7.13	326.7	-0.74	326.7	2.36	326.7	4.21	326.7	-4.15	326.7	-3.49	326.7	0.02	326.7	-6.48	326.7	0.92	326.7	-1	326.7	18.2	326.7	10.99	326.7	9.76	326.7	2.99	326.7	5.63	326.7	13.82	326.7	-2.02
327.6	2.18	327.6	1.19	327.6	7.57	327.6	1.07	327.6	5.91	327.6	6.73	327.6	7.13	327.6	3.43	327.6	5.21	327.6	-1.12	327.6	-0.57	327.6	3.09	327.6	-3.12	327.6	-1.68	327.6	4.03	327.6	-4.34	327.6	0.82	327.6	1.83	327.6	22.99	327.6	13.02	327.6	10.77	327.6	4.85	327.6	8.6	327.6	14.96	327.6	0.91
328.5	2.56	328.5	1.4	328.5	5.48	328.5	1.72	328.5	5.28	328.5	7.83	328.5	7.06	328.5	2.33	328.5	3.18	328.5	0.46	328.5	0.1	328.5	2.13	328.5	-2.66	328.5	-3.19	328.5	1.59	328.5	-4.94	328.5	-1.01	328.5	-2.29	328.5	23.2	328.5	13.16	328.5	11.18	328.5	3.91	328.5	7.95	328.5	10.37	328.5	0.01
329.4	2.36	329.4	5.03	329.4	4.95	329.4	0.87	329.4	8.47	329.4	5.5	329.4	6.94	329.4	6.23	329.4	7.98	329.4	-0.41	329.4	1.4	329.4	1.27	329.4	-2.59	329.4	-1.36	329.4	2.41	329.4	-4.6	329.4	-0.55	329.4	-1.96	329.4	20.9	329.4	14.19	329.4	8.27	329.4	5.45	329.4	7.1	329.4	13.24	329.4	-0.61
330.3	2.11	330.3	4.85	330.3	7.32	330.3	2.22	330.3	4.26	330.3	6.67	330.3	6.01	330.3	6.41	330.3	3.22	330.3	0.76	330.3	2.81	330.3	3.92	330.3	-2.17	330.3	-1.51	330.3	0.54	330.3	-4.87	330.3	1.49	330.3	-1.67	330.3	21.26	330.3	12.54	330.3	10.81	330.3	5.17	330.3	6.92	330.3	12.55	330.3	-0.85
331.2	1.53	331.2	3.84	331.2	5.85	331.2	1.45	331.2	4.93	331.2	7.67	331.2	6.17	331.2	3.82	331.2	3.79	331.2	-1.86	331.2	1.02	331.2	2.19	331.2	-4.41	331.2	-3.69	331.2	0.47	331.2	-5.06	331.2	2.68	331.2	-2.59	331.2	21.38	331.2	11.46	331.2	8.93	331.2	6.63	331.2	6.86	331.2	11.49	331.2	2.74
332.1	2.34	332.1	3.95	332.1	5.96	332.1	1.39	332.1	4.92	332.1	9.05	332.1	9.41	332.1	5.97	332.1	4.2	332.1	0.38	332.1	1.18	332.1	6.8	332.1	-2.1	332.1	-1.06	332.1	0.62	332.1	-3.93	332.1	-1.11	332.1	-0.76	332.1	21.68	332.1	13.79	332.1	10.68	332.1	4.76	332.1	7.41	332.1	10.68	332.1	0.07
333	1.91	333	3.16	333	4.75	333	2.38	333	5.17	333	7.5	333	7.64	333	5.01	333	5.86	333	-0.27	333	1.89	333	3.65	333	-4.06	333	-1.77	333	1.17	333	-6.23	333	0.7	333	-1.03	333	20.84	333	14.08	333	8.55	333	5.95	333	6.14	333	12.98	333	0.49
333.9	-2.34	333.9	2.84	333.9	5.03	333.9	-0.18	333.9	5.1	333.9	6.3	333.9	3.9	333.9	7.34	333.9	5.71	333.9	1	333.9	0.07	333.9	4.38	333.9	-5.6	333.9	-1.93	333.9	1.82	333.9	-5.13	333.9	0.48	333.9	-0.61	333.9	21.27	333.9	12.43	333.9	8.76	333.9	2.59	333.9	8.36	333.9	13.43	333.9	1.34
334.8	1.63	334.8	1.97	334.8	7.07	334.8	3.78	334.8	6.81	334.8	6.8	334.8	4.27	334.8	3.61	334.8	6.57	334.8	-0.67	334.8	1.48	334.8	6.42	334.8	-6.14	334.8	-0.9	334.8	1.84	334.8	-3.93	334.8	1.34	334.8	0.57	334.8	20.57	334.8	10.87	334.8	9.94	334.8	5.42	334.8	7.54	334.8	12.84	334.8	-0.21
335.7	0.62	335.7	2.01	335.7	4.57	335.7	3.04	335.7	6.1	335.7	8.93	335.7	6.29	335.7	3.41	335.7	5.52	335.7	-2.06	335.7	3.36	335.7	4.84	335.7	-2.94	335.7	-2.35	335.7	-0.67	335.7	-6.49	335.7	0.13	335.7	-1.22	335.7	19.65	335.7	12.68	335.7	9.37	335.7	3.39	335.7	4.83	335.7	11.7	335.7	-0.23
336.6	3.16	336.6	4.48	336.6	5.21	336.6	2.19	336.6	6.46	336.6	7.14	336.6	6.22	336.6	6.3	336.6	5.55	336.6	0.57	336.6	0.77	336.6	4.19	336.6	-4.77	336.6	-3.23	336.6	0.8	336.6	-6.46	336.6	-1.08	336.6	-1.58	336.6	21.47	336.6	11.23	336.6	11.07	336.6	3.65	336.6	5.07	336.6	14.89	336.6	1.51
337.5	-0.96	337.5	4.09	337.5	6.49	337.5	1.08	337.5	4.73	337.5	7.33	337.5	3.49	337.5	5.01	337.5	5.67	337.5	-1.52	337.5	0.64	337.5	3.04	337.5	-4.6	337.5	-1.55	337.5	3.79	337.5	-7.44	337.5	1.89	337.5	2.69	337.5	22.99	337.5	10.95	337.5	8.66	337.5	3.55	337.5	8.48	337.5	14.91	337.5	1.8
338.4	-0.04	338.4	4.21	338.4	4.36	338.4	3.75	338.4	5.23	338.4	6.21	338.4	5.08	338.4	5.2	338.4	4.72	338.4	1.2	338.4	0.38	338.4	0.87	338.4	-4.52	338.4	-0.71	338.4	-1.05	338.4	-4.77	338.4	-2.35	338.4	-2.64	338.4	21.37	338.4	13.92	338.4	9.12	338.4	4.25	338.4	4.11	338.4	11.77	338.4	1.24
339.3	3.56	339.3	3.51	339.3	7.48	339.3	1.33	339.3	5.51	339.3	8.25	339.3	5.59	339.3	4.57	339.3	8.57	339.3	1.79	339.3	2.84	339.3	3.98	339.3	-4.26	339.3	-0.62	339.3	3.17	339.3	-4.67	339.3	0.49	339.3	-0.9	339.3	20.65	339.3	13	339.3	10.49	339.3	4.75	339.3	6.99	339.3	13.06	339.3	0.41
340.2	2.06	340.2	5.53	340.2	6.29	340.2	3.95	340.2	6.86	340.2	8.21	340.2	5.96	340.2	6.29	340.2	7.02	340.2	1.21	340.2	1.09	340.2	2.68	340.2	-6.28	340.2	-0.64	340.2	4.04	340.2	-6.05	340.2	-0.75	340.2	-2.18	340.2	20.3	340.2	11.33	340.2	10.73	340.2	5.3	340.2	5.55	340.2	15.52	340.2	2.31
341.1	1.91	341.1	2.67	341.1	7.81	341.1	3.47	341.1	8.8	341.1	10.33	341.1	7.76	341.1	3.38	341.1	5.55	341.1	-1.05	341.1	5.87	341.1	3.14	341.1	-2.2	341.1	-1.29	341.1	1.45	341.1	-6.37	341.1	3.03	341.1	-2.32	341.1	21.48	341.1	14.16	341.1	10.41	341.1	2.39	341.1	6.81	341.1	11.7	341.1	1.33
342	2.29	342	4	342	4.14	342	3.06	342	8.09	342	7.05	342	7.56	342	4.52	342	7.58	342	0.15	342	1.84	342	1.78	342	-3.48	342	-2.39	342	3.2	342	-6.14	342	-1.81	342	-2.73	342	21.88	342	12.74	342	9.74	342	5.21	342	5.58	342	9.69	342	2.63
342.9	3.33	342.9	3.57	342.9	3.87	342.9	2.82	342.9	7	342.9	11.38	342.9	6.72	342.9	4.78	342.9	6.07	342.9	1.05	342.9	-1.09	342.9	5.11	342.9	-4.65	342.9	-3.13	342.9	2.2	342.9	-5.74	342.9	1.18	342.9	-1.52	342.9	19.12	342.9	11.33	342.9	7.9	342.9	3.19	342.9	6.71	342.9	11.72	342.9	-0.05
343.8	1.9	343.8	3.28	343.8	6.67	343.8	1.97	343.8	6.38	343.8	9.97	343.8	6.81	343.8	5.91	343.8	6.02	343.8	0.14	343.8	1.46	343.8	3.53	343.8	-2.65	343.8	-0.33	343.8	0.25	343.8	-4.91	343.8	1.62	343.8	-1.88	343.8	22.64	343.8	14.92	343.8	9.47	343.8	4.47	343.8	8.3	343.8	12.2	343.8	1.02
344.7	1.95	344.7	3.21	344.7	5.38	344.7	1.74	344.7	6.93	344.7	6.16	344.7	5.73	344.7	6	344.7	7.35	344.7	-0.6	344.7	-0.28	344.7	4.87	344.7	-5.49	344.7	-2.16	344.7	2.09	344.7	-5.41	344.7	-0.07	344.7	-1.27	344.7	19.04	344.7	13.1	344.7	9.44	344.7	3.72	344.7	7.05	344.7	13.51	344.7	1.51
345.6	1.97	345.6	3.32	345.6	6.26	345.6	1.67	345.6	6.87	345.6	4.52	345.6	5.1	345.6	3.23	345.6	4.71	345.6	-0.65	345.6	3.34	345.6	2.11	345.6	-4.74	345.6	-4.89	345.6	0.23	345.6	-7.29	345.6	0.98	345.6	0.32	345.6	21.37	345.6	11.88	345.6	9.39	345.6	4.51	345.6	5.89	345.6	16.45	345.6	0.27
346.5	0.35	346.5	3.57	346.5	4.7	346.5	1.32	346.5	5.03	346.5	5.74	346.5	6.93	346.5	4.9	346.5	5.29	346.5	0.71	346.5	-2.49	346.5	3.57	346.5	-3.86	346.5	-4.35	346.5	1.23	346.5	-5.4	346.5	-1.33	346.5	0.65	346.5	20.1	346.5	13.78	346.5	10.84	346.5	4.63	346.5	7.56	346.5	15.02	346.5	-0.21
347.4	1.71	347.4	3.76	347.4	4.34	347.4	1.83	347.4	6.91	347.4	6.9	347.4	6.69	347.4	6	347.4	4.7	347.4	-0.43	347.4	3.49	347.4	3.53	347.4	-3.57	347.4	-2.82	347.4	3.35	347.4	-6.28	347.4	0.51	347.4	0.87	347.4	20.42	347.4	12.19	347.4	9.69	347.4	5.42	347.4	8.73	347.4	13.41	347.4	-1.95
348.3	1.57	348.3	5.13	348.3	3.57	348.3	4.07	348.3	6.56	348.3	10.57	348.3	5.87	348.3	5.4	348.3	4.9	348.3	-0.26	348.3	0.69	348.3	3.07	348.3	-5.15	348.3	-1.11	348.3	-0.69	348.3	-6	348.3	-0.29	348.3	-2.63	348.3	19.55	348.3	14.17	348.3	9.45	348.3	3.55	348.3	7.63	348.3	12.71	348.3	0.81
349.2	2.2	349.2	3.22	349.2	6.49	349.2	2.17	349.2	6.19	349.2	6.47	349.2	9.16	349.2	7.61	349.2	5.07	349.2	-0.71	349.2	1.49	349.2	0.97	349.2	-4.2	349.2	-1.61	349.2	0.28	349.2	-5.97	349.2	0.08	349.2	-1.41	349.2	18.88	349.2	13.02	349.2	9.75	349.2	5.51	349.2	4.08	349.2	12.41	349.2	0.27
350.1	0.56	350.1	2.06	350.1	3.53	350.1	1.44	350.1	5.78	350.1	6.21	350.1	6.11	350.1	2.57	350.1	4.69	350.1	-0.63	350.1	1.54	350.1	3.25	350.1	-4.03	350.1	-2.84	350.1	1.39	350.1	-7.9	350.1	2.5	350.1	1.18	350.1	18.83	350.1	12.35	350.1	10	350.1	2.57	350.1	5.15	350.1	14.28	350.1	1.4
351	2.37	351	2.45	351	4.03	351	1.77	351	7.92	351	7.37	351	8.05	351	4.25	351	4.07	351	-0.68	351	2.73	351	1.72	351	-4.44	351	-3.85	351	0.86	351	-6.2	351	0.21	351	0.68	351	22.69	351	12.38	351	9.7	351	3.88	351	5.52	351	13.08	351	4.39
351.9	2.29	351.9	3.2	351.9	5	351.9	3.45	351.9	7.18	351.9	7.72	351.9	6.75	351.9	4.64	351.9	8.32	351.9	0.48	351.9	-0.43	351.9	3.01	351.9	-2.26	351.9	-1.28	351.9	3.29	351.9	-5.51	351.9	-1.78	351.9	0.41	351.9	21.85	351.9	13.05	351.9	10.87	351.9	6	351.9	6.1	351.9	15.56	351.9	1.98
352.8	1.85	352.8	4.55	352.8	4.26	352.8	0.94	352.8	6.91	352.8	8.65	352.8	6.21	352.8	6.58	352.8	4.22	352.8	-0.95	352.8	2.47	352.8	0.96	352.8	-3.77	352.8	-0.78	352.8	2.13	352.8	-6.72	352.8	0.6	352.8	-1.12	352.8	20.58	352.8	11.94	352.8	9.64	352.8	6.33	352.8	7.42	352.8	13.68	352.8	0.17
353.7	2.45	353.7	3.49	353.7	6.89	353.7	2.15	353.7	8.68	353.7	9.66	353.7	5.94	353.7	6.57	353.7	3.07	353.7	-0.07	353.7	2.42	353.7	2.03	353.7	-5.49	353.7	-3.25	353.7	0.15	353.7	-6.94	353.7	-0.73	353.7	-2.78	353.7	20.38	353.7	12.51	353.7	9.91	353.7	3.02	353.7	5.74	353.7	14.04	353.7	0.36
354.6	0.21	354.6	5.01	354.6	5.51	354.6	2.61	354.6	5.8	354.6	9.5	354.6	6.19	354.6	5.18	354.6	5.33	354.6	-0.98	354.6	1.94	354.6	4.84	354.6	-2.31	354.6	-2.97	354.6	0.3	354.6	-9.24	354.6	1.05	354.6	-0.66	354.6	20.89	354.6	12.58	354.6	9.1	354.6	1.7	354.6	8.8	354.6	15.81	354.6	0.47
355.5	-0.17	355.5	4.47	355.5	4.96	355.5	1.13	355.5	5.22	355.5	6.8	355.5	7.94	355.5	4.94	355.5	5.83	355.5	0.03	355.5	1.4	355.5	1.1	355.5	-3.96	355.5	-0.38	355.5	1.06	355.5	-5.63	355.5	1.92	355.5	-2.09	355.5	19.49	355.5	14.41	355.5	10.24	355.5	3.73	355.5	7.24	355.5	13.61	355.5	1.52
356.4	0.55	356.4	3.79	356.4	5.56	356.4	1.19	356.4	5.51	356.4	7.73	356.4	6.52	356.4	4.69	356.4	3.69	356.4	-1.62	356.4	2.44	356.4	4.59	356.4	-3.27	356.4	-1.77	356.4	3.1	356.4	-8.85	356.4	2.35	356.4	0.55	356.4	20.76	356.4	13.9	356.4	13.1	356.4	3.8	356.4	7.69	356.4	13.7	356.4	0.15
357.3	2.03	357.3	5.45	357.3	5.48	357.3	4.18	357.3	9.2	357.3	7.1	357.3	6.56	357.3	4.61	357.3	7.31	357.3	-0.91	357.3	4.48	357.3	2.84	357.3	-6.04	357.3	-5.79	357.3	2.82	357.3	-6.35	357.3	1.63	357.3	-1.34	357.3	20.05	357.3	10.31	357.3	9.25	357.3	5.66	357.3	7.41	357.3	13.33	357.3	-1.59
358.2	-0.45	358.2	2.42	358.2	5.24	358.2	2.45	358.2	7	358.2	4.78	358.2	4.87	358.2	4.24	358.2	5.54	358.2	-0.91	358.2	1.67	358.2	2.66	358.2	-6.06	358.2	-0.81	358.2	0.04	358.2	-5.9	358.2	3.02	358.2	-0.9	358.2	19.74	358.2	15.18	358.2	9.87	358.2	4.83	358.2	6.59	358.2	13.84	358.2	0.83
359.1	2.93	359.1	3.93	359.1	5.97	359.1	4.55	359.1	3.7	359.1	10.16	359.1	5.92	359.1	4.36	359.1	6	359.1	-0.01	359.1	-0.67	359.1	3.63	359.1	-5.95	359.1	-3.2	359.1	1.06	359.1	-5.48	359.1	2.12	359.1	-2.04	359.1	21.3	359.1	15.48	359.1	8.11	359.1	5.48	359.1	8.99	359.1	14	359.1	4.23
360	3.03	360	2.52	360	6.7	360	1.91	360	6.02	360	6.96	360	7.68	360	5.22	360	5.65	360	-3.08	360	3.95	360	2.97	360	-4.36	360	-1.95	360	2.21	360	-8.85	360	1.2	360	-2.23	360	21.17	360	11.89	360	9.04	360	4.57	360	7.4	360	13.64	360	-1.57
360.9	1.09	360.9	2.03	360.9	6.42	360.9	3.62	360.9	5.4	360.9	6.91	360.9	5.97	360.9	2.03	360.9	8.24	360.9	-1.75	360.9	1.42	360.9	4.54	360.9	-2.49	360.9	-3.56	360.9	1.69	360.9	-9.04	360.9	-0.18	360.9	1.67	360.9	21.23	360.9	12.03	360.9	9.34	360.9	4.59	360.9	6.66	360.9	12.11	360.9	0.64
361.8	-0.71	361.8	1.69	361.8	5.58	361.8	3.97	361.8	4.92	361.8	7.02	361.8	3.87	361.8	6.76	361.8	5.8	361.8	-0.77	361.8	3.46	361.8	3.39	361.8	-3.75	361.8	-0.15	361.8	0.13	361.8	-7.03	361.8	0.03	361.8	-2.58	361.8	22.42	361.8	12.13	361.8	10.44	361.8	5.2	361.8	7.07	361.8	13.17	361.8	1.94
362.7	-2.07	362.7	3.62	362.7	4.72	362.7	2.86	362.7	5.07	362.7	6.83	362.7	5.01	362.7	3.76	362.7	5.38	362.7	1.45	362.7	1.23	362.7	4.08	362.7	-4.14	362.7	-0.06	362.7	0.83	362.7	-5.37	362.7	-0.22	362.7	0.98	362.7	22.57	362.7	13.19	362.7	7.24	362.7	6.35	362.7	6.42	362.7	13.23	362.7	2.74
363.6	0.51	363.6	3.66	363.6	3.97	363.6	5	363.6	5.97	363.6	7.7	363.6	6.17	363.6	7.58	363.6	5.74	363.6	1.58	363.6	-1.37	363.6	5.47	363.6	-4.98	363.6	-0.49	363.6	1.14	363.6	-5.29	363.6	-0.86	363.6	1.02	363.6	19.03	363.6	13.66	363.6	11.18	363.6	4.21	363.6	8.38	363.6	15.14	363.6	-0.32
364.5	0.28	364.5	3.18	364.5	5.69	364.5	4.46	364.5	6.74	364.5	3.05	364.5	3.93	364.5	7.57	364.5	5.4	364.5	-1.15	364.5	0.18	364.5	4.79	364.5	-3.92	364.5	-1.58	364.5	1.79	364.5	-9.6	364.5	-0.12	364.5	-2.45	364.5	20.28	364.5	14.35	364.5	10.97	364.5	6.09	364.5	7.46	364.5	13.68	364.5	-0.9
365.4	-0.99	365.4	2.85	365.4	4.37	365.4	4.65	365.4	7.4	365.4	6.26	365.4	3.28	365.4	4.8	365.4	6.91	365.4	1.92	365.4	2.67	365.4	0.28	365.4	-5.83	365.4	-4.08	365.4	2.77	365.4	-8.35	365.4	-0.17	365.4	-0.99	365.4	21.4	365.4	12.96	365.4	11.06	365.4	3.36	365.4	6.36	365.4	13.51	365.4	1.47
366.3	0.2	366.3	3.27	366.3	5.47	366.3	2.32	366.3	3.44	366.3	9.18	366.3	6.37	366.3	4.54	366.3	5.79	366.3	-2.58	366.3	1.58	366.3	3.61	366.3	-4.17	366.3	-3.3	366.3	-1.19	366.3	-7.31	366.3	1.94	366.3	0.2	366.3	21.25	366.3	15.45	366.3	10.38	366.3	4.34	366.3	8.18	366.3	13.67	366.3	2.19
367.2	1.44	367.2	3.18	367.2	4.96	367.2	1.56	367.2	4	367.2	9.53	367.2	5.62	367.2	5.39	367.2	6.02	367.2	-1.62	367.2	0.19	367.2	5	367.2	-4.3	367.2	-0.13	367.2	2.53	367.2	-6.67	367.2	1.58	367.2	0.03	367.2	21.09	367.2	13.44	367.2	10.46	367.2	3.61	367.2	11.48	367.2	14.48	367.2	1.2
368.1	2.57	368.1	0.53	368.1	6.07	368.1	2.57	368.1	7	368.1	7.58	368.1	8	368.1	4.73	368.1	5.44	368.1	2.24	368.1	1.4	368.1	3.2	368.1	-2.96	368.1	-4.18	368.1	1.8	368.1	-5.57	368.1	0.47	368.1	-1.66	368.1	22.19	368.1	12.68	368.1	11.38	368.1	2.98	368.1	6.12	368.1	13.1	368.1	2.04
369	1.73	369	2.14	369	4.94	369	2.67	369	3.86	369	10.58	369	8.32	369	4.74	369	6.39	369	0.28	369	0.11	369	7.67	369	-3.47	369	-2.36	369	2.49	369	-6.43	369	-1.12	369	0.64	369	21.9	369	10.85	369	10.64	369	3.23	369	7.33	369	13.57	369	1.6
369.9	2.76	369.9	3.26	369.9	6.96	369.9	0.84	369.9	7.29	369.9	7.07	369.9	5.25	369.9	5.94	369.9	7	369.9	-1.19	369.9	1.63	369.9	5.79	369.9	-4.69	369.9	-2.82	369.9	2.2	369.9	-4.63	369.9	0.6	369.9	0.64	369.9	20.52	369.9	13.87	369.9	10.14	369.9	6.38	369.9	10.23	369.9	12.38	369.9	1.4
370.8	1.64	370.8	0.99	370.8	5.05	370.8	0.92	370.8	4.45	370.8	6.87	370.8	5.6	370.8	5.12	370.8	5.88	370.8	-1.25	370.8	1.05	370.8	2.27	370.8	-2.16	370.8	-2.98	370.8	2.57	370.8	-6.61	370.8	-1.01	370.8	-2.71	370.8	21.84	370.8	14.06	370.8	10.92	370.8	4.96	370.8	7.33	370.8	14.13	370.8	-0.67
371.7	1.45	371.7	3.16	371.7	5.96	371.7	4.65	371.7	5.33	371.7	6.69	371.7	5.91	371.7	4.69	371.7	5.58	371.7	1.64	371.7	1.21	371.7	3.89	371.7	-3.08	371.7	-3.15	371.7	0.36	371.7	-6.06	371.7	-1.4	371.7	-0.84	371.7	20.98	371.7	11.95	371.7	9.43	371.7	2.88	371.7	5.82	371.7	13.01	371.7	1.54
372.6	1.65	372.6	3.42	372.6	5.2	372.6	1.02	372.6	7.2	372.6	9.87	372.6	6.05	372.6	5	372.6	4.52	372.6	3	372.6	2.09	372.6	4.06	372.6	-4.67	372.6	-1.61	372.6	0.68	372.6	-4.48	372.6	-0.39	372.6	-1.47	372.6	19.91	372.6	14.97	372.6	11.55	372.6	4.3	372.6	6.91	372.6	13.47	372.6	-1.32
373.5	1.52	373.5	1.85	373.5	3.98	373.5	2	373.5	7.03	373.5	8.11	373.5	4.89	373.5	2.4	373.5	5.78	373.5	-1.16	373.5	2.5	373.5	2.42	373.5	-2.54	373.5	-6.27	373.5	0.07	373.5	-7.43	373.5	-0.65	373.5	-2.13	373.5	20.77	373.5	12.68	373.5	9.05	373.5	5.05	373.5	6.49	373.5	14.03	373.5	-0.38
374.4	1.31	374.4	1.15	374.4	6.78	374.4	2.32	374.4	5.38	374.4	5.52	374.4	3.95	374.4	3.93	374.4	6	374.4	0.16	374.4	1.44	374.4	0.72	374.4	-3.92	374.4	-2.94	374.4	2.93	374.4	-7.67	374.4	1.42	374.4	-1.73	374.4	21.14	374.4	14.16	374.4	12.36	374.4	4.56	374.4	7.46	374.4	12.97	374.4	-1.33
375.3	-0.08	375.3	2.84	375.3	8.49	375.3	0.68	375.3	5.36	375.3	10.91	375.3	5.46	375.3	4.8	375.3	6.41	375.3	-1.23	375.3	2.41	375.3	4.27	375.3	-4.52	375.3	-2.05	375.3	1.72	375.3	-7.24	375.3	3.05	375.3	-1.55	375.3	19.21	375.3	12.44	375.3	9.32	375.3	4.14	375.3	8.49	375.3	16.28	375.3	1.17
376.2	-0.49	376.2	3.42	376.2	5.11	376.2	1.59	376.2	6.5	376.2	9.95	376.2	4.2	376.2	7.34	376.2	4.53	376.2	-0.11	376.2	2.03	376.2	6.98	376.2	-5.35	376.2	-3.08	376.2	2.65	376.2	-5.02	376.2	0.66	376.2	2.67	376.2	20.21	376.2	13.47	376.2	12.75	376.2	6.08	376.2	5.75	376.2	15.35	376.2	0.29
377.1	0.83	377.1	5.07	377.1	6.07	377.1	0.23	377.1	5.13	377.1	7.9	377.1	7.16	377.1	4.26	377.1	6.48	377.1	-1.7	377.1	-0.23	377.1	6.25	377.1	-3.65	377.1	-3.07	377.1	0.19	377.1	-7.04	377.1	-0.74	377.1	0.72	377.1	22.36	377.1	13.37	377.1	9.37	377.1	3.58	377.1	7.83	377.1	14.26	377.1	1.69
378	0.41	378	4.41	378	4.95	378	2.09	378	5.5	378	7.44	378	5.74	378	3.93	378	8.38	378	2.01	378	1.92	378	3.98	378	-6.75	378	-5.07	378	2.68	378	-5.09	378	-0.03	378	-0.75	378	19.02	378	11.72	378	8.44	378	3.49	378	6.59	378	14.75	378	0.2
378.9	0.67	378.9	2.89	378.9	5.45	378.9	3.39	378.9	6.87	378.9	8.3	378.9	4.79	378.9	5.89	378.9	4.87	378.9	-0.5	378.9	5.4	378.9	1.4	378.9	-5.38	378.9	-2.45	378.9	2.98	378.9	-6.36	378.9	3.23	378.9	-2.7	378.9	19.86	378.9	15.2	378.9	11.43	378.9	6.31	378.9	7.79	378.9	12.06	378.9	-0.23
379.8	0.82	379.8	3.25	379.8	5.5	379.8	2.93	379.8	6.92	379.8	9.03	379.8	5.6	379.8	6.65	379.8	6.12	379.8	-0.08	379.8	0.95	379.8	3.62	379.8	-3.74	379.8	-1.04	379.8	0.66	379.8	-9.07	379.8	-2.08	379.8	-5.42	379.8	19.59	379.8	13.46	379.8	9.03	379.8	4.59	379.8	6.86	379.8	12.43	379.8	-0.86
380.7	0.01	380.7	4.35	380.7	5.89	380.7	-0.19	380.7	3.88	380.7	10.97	380.7	4.33	380.7	7.11	380.7	6.17	380.7	1.17	380.7	0.52	380.7	5.98	380.7	-5.93	380.7	-1.63	380.7	1.49	380.7	-5.21	380.7	1.52	380.7	0.2	380.7	19.98	380.7	13.88	380.7	11.16	380.7	6.44	380.7	6.93	380.7	12.54	380.7	2.01
381.6	0.76	381.6	3.98	381.6	7.11	381.6	2.49	381.6	5.31	381.6	6.38	381.6	6.32	381.6	6.02	381.6	6.46	381.6	1.58	381.6	0.82	381.6	2.41	381.6	-5.72	381.6	-3.34	381.6	-1.45	381.6	-8.79	381.6	-1.55	381.6	-2.5	381.6	21.06	381.6	11.96	381.6	9.36	381.6	2.29	381.6	6.76	381.6	13.6	381.6	0.59
382.5	0.84	382.5	1.74	382.5	6.15	382.5	0.16	382.5	7.81	382.5	9.19	382.5	4.54	382.5	0.39	382.5	6.17	382.5	-1.36	382.5	0.43	382.5	4.3	382.5	-5.7	382.5	-5.2	382.5	0.33	382.5	-5.27	382.5	-1.3	382.5	-1.43	382.5	23.43	382.5	12.56	382.5	10.15	382.5	6.84	382.5	5.93	382.5	14.44	382.5	0.82
383.4	2.18	383.4	5.12	383.4	4.17	383.4	0.52	383.4	6.19	383.4	7.18	383.4	4.71	383.4	5.04	383.4	5.57	383.4	-2.51	383.4	1.08	383.4	1.78	383.4	-7.3	383.4	-0.62	383.4	2.09	383.4	-9.52	383.4	-0.41	383.4	-3.27	383.4	19.84	383.4	15.22	383.4	11.91	383.4	4.17	383.4	9.27	383.4	13.12	383.4	-0.75
384.3	1.08	384.3	3.52	384.3	8.4	384.3	0.82	384.3	5.04	384.3	8.28	384.3	7.56	384.3	8.22	384.3	6.38	384.3	-2.59	384.3	3.91	384.3	5.05	384.3	-2.12	384.3	-1.61	384.3	1.92	384.3	-8.4	384.3	0.23	384.3	-2.53	384.3	21.37	384.3	12.42	384.3	11.49	384.3	3.01	384.3	6.38	384.3	13.94	384.3	2.27
385.2	3.6	385.2	3.2	385.2	5.76	385.2	1.93	385.2	8.21	385.2	9.05	385.2	5.61	385.2	5.99	385.2	7.16	385.2	-1.36	385.2	1.92	385.2	4.95	385.2	-7.21	385.2	-1.09	385.2	2.63	385.2	-10.04	385.2	-1.57	385.2	-1.04	385.2	19.48	385.2	14.65	385.2	11.56	385.2	2.36	385.2	6.81	385.2	11.77	385.2	-0.51
386.1	2.16	386.1	3.35	386.1	5.96	386.1	4.96	386.1	8.64	386.1	6.34	386.1	7.22	386.1	7.36	386.1	6.63	386.1	-0.66	386.1	0.29	386.1	5.23	386.1	-3.33	386.1	-2.79	386.1	1.42	386.1	-4.91	386.1	-1.59	386.1	-1.25	386.1	20.3	386.1	13.51	386.1	12.16	386.1	3.11	386.1	7.48	386.1	11.39	386.1	-0.68
387	2.37	387	4.57	387	5.42	387	4.9	387	8.38	387	6.92	387	6.63	387	6.51	387	4.55	387	-1.08	387	3.03	387	2.23	387	-4.88	387	-0.97	387	1.46	387	-9.19	387	0.34	387	-0.64	387	19.16	387	15.65	387	13.16	387	5.12	387	4.59	387	12.78	387	-0.16
387.9	2.7	387.9	4.07	387.9	7.85	387.9	3.65	387.9	5.38	387.9	6.56	387.9	7.7	387.9	4.79	387.9	7.63	387.9	1.41	387.9	0.37	387.9	5.24	387.9	-4.62	387.9	-3.23	387.9	0.14	387.9	-7.04	387.9	-1.37	387.9	0.87	387.9	22.76	387.9	14.88	387.9	10.1	387.9	5.67	387.9	6.25	387.9	15.09	387.9	2.22
388.8	2.1	388.8	2.98	388.8	7.43	388.8	1.41	388.8	7.56	388.8	10.49	388.8	6.8	388.8	6.78	388.8	5.61	388.8	0.46	388.8	1.74	388.8	5.56	388.8	-4.01	388.8	-0.45	388.8	1.73	388.8	-5.51	388.8	-0.18	388.8	0.4	388.8	24.06	388.8	14.05	388.8	11.06	388.8	4.85	388.8	8.82	388.8	13.3	388.8	3.47
389.7	0.87	389.7	2.19	389.7	7.66	389.7	2.74	389.7	8.5	389.7	7.05	389.7	7.59	389.7	5.9	389.7	5.77	389.7	0.92	389.7	1.17	389.7	0.64	389.7	-4.46	389.7	-2.1	389.7	1.31	389.7	-8.77	389.7	0.63	389.7	-2.75	389.7	18.37	389.7	14.07	389.7	12.13	389.7	2.52	389.7	8.01	389.7	13.69	389.7	1.83
390.6	1.66	390.6	5.49	390.6	5.54	390.6	2.58	390.6	6.15	390.6	9.44	390.6	5.57	390.6	4.63	390.6	7.99	390.6	-1.04	390.6	-0.49	390.6	3.32	390.6	-3.46	390.6	-3.71	390.6	3.01	390.6	-6.5	390.6	0.14	390.6	2.31	390.6	21.34	390.6	15.7	390.6	9.87	390.6	3.47	390.6	9.47	390.6	13.36	390.6	-0.85
391.5	0.73	391.5	4.03	391.5	4.7	391.5	0.14	391.5	3.85	391.5	5.34	391.5	3.79	391.5	5.29	391.5	4.47	391.5	0.29	391.5	-0.58	391.5	1.3	391.5	-3.83	391.5	-1.57	391.5	0.54	391.5	-6.01	391.5	-2.21	391.5	-2.96	391.5	22.52	391.5	12.45	391.5	11.55	391.5	7.36	391.5	3.52	391.5	11.99	391.5	0.26
392.4	2.36	392.4	6.04	392.4	5.09	392.4	2.32	392.4	8.19	392.4	8.61	392.4	7.11	392.4	6.42	392.4	4.77	392.4	-0.3	392.4	4.53	392.4	4.98	392.4	-3.68	392.4	-1.9	392.4	1.76	392.4	-4.17	392.4	-0.88	392.4	-0.31	392.4	18.97	392.4	12.59	392.4	12	392.4	4.63	392.4	8.03	392.4	14.87	392.4	-1.3
393.3	1.95	393.3	3.09	393.3	7.74	393.3	4.22	393.3	6.09	393.3	7	393.3	6.57	393.3	6.61	393.3	4.78	393.3	1.12	393.3	0.62	393.3	3.7	393.3	-4.89	393.3	-2.92	393.3	0.62	393.3	-7.47	393.3	1.19	393.3	-0.49	393.3	19.5	393.3	12.27	393.3	11.43	393.3	4.23	393.3	9.32	393.3	16.05	393.3	0.12
394.2	-0.01	394.2	1.9	394.2	7.46	394.2	3.09	394.2	8.01	394.2	8.53	394.2	6.2	394.2	4.73	394.2	4.84	394.2	2.66	394.2	3.2	394.2	4.73	394.2	-3.87	394.2	-3.63	394.2	0.88	394.2	-5.49	394.2	1.03	394.2	-0.59	394.2	22.11	394.2	13.08	394.2	12.23	394.2	2.68	394.2	5.83	394.2	14.64	394.2	0.99
395.1	2.32	395.1	1.67	395.1	8.03	395.1	0.19	395.1	5.14	395.1	6.61	395.1	4.47	395.1	4.85	395.1	6.64	395.1	-3.68	395.1	2.49	395.1	4.05	395.1	-5.11	395.1	-3.27	395.1	2.2	395.1	-8.07	395.1	0.86	395.1	0.03	395.1	20.95	395.1	12.64	395.1	11.75	395.1	6.18	395.1	9.66	395.1	14.32	395.1	1.75
396	3.77	396	1.49	396	5.44	396	2.51	396	6.25	396	7.78	396	6.1	396	4.26	396	4.42	396	0.6	396	1.11	396	0.95	396	-4.82	396	-2.34	396	-0.17	396	-7.71	396	-0.84	396	-2.69	396	21.93	396	13.42	396	9.71	396	3.39	396	6.69	396	12.79	396	-0.23
396.9	3.29	396.9	2.67	396.9	5.54	396.9	1.67	396.9	7.27	396.9	7.34	396.9	8.38	396.9	7.48	396.9	4.85	396.9	2.1	396.9	2.07	396.9	2.73	396.9	-4.45	396.9	-3.09	396.9	1.8	396.9	-7.13	396.9	0.86	396.9	0.16	396.9	20.65	396.9	12.35	396.9	13.6	396.9	5.67	396.9	6.98	396.9	14.19	396.9	1.3
397.8	2.68	397.8	2.68	397.8	8.2	397.8	2.78	397.8	6.35	397.8	6.26	397.8	6.79	397.8	4.71	397.8	6.46	397.8	-1.75	397.8	-0.81	397.8	2.34	397.8	-5.83	397.8	-4.2	397.8	1.19	397.8	-10.19	397.8	1.88	397.8	-2.62	397.8	17.96	397.8	13.66	397.8	9.4	397.8	2.47	397.8	8.5	397.8	12.63	397.8	-1
398.7	2.4	398.7	2.97	398.7	6.37	398.7	1.83	398.7	7.32	398.7	8.61	398.7	5.18	398.7	4.6	398.7	3.96	398.7	-0.18	398.7	3.23	398.7	5.27	398.7	-4.99	398.7	-2.83	398.7	1.03	398.7	-8.45	398.7	-0.31	398.7	0.18	398.7	21.39	398.7	12.33	398.7	10.64	398.7	1.39	398.7	8.29	398.7	12.81	398.7	1.94
399.6	0.82	399.6	5.02	399.6	6.49	399.6	0.7	399.6	7.25	399.6	8.18	399.6	6.27	399.6	6.14	399.6	6.37	399.6	-0.19	399.6	-1.28	399.6	4.46	399.6	-5.52	399.6	-3.92	399.6	1.61	399.6	-6.48	399.6	-1.56	399.6	-1.45	399.6	20.91	399.6	13.42	399.6	10.25	399.6	6.14	399.6	6.39	399.6	15.3	399.6	1.07
400.5	1.23	400.5	6.08	400.5	5.74	400.5	0.3	400.5	9.21	400.5	9.76	400.5	6.49	400.5	6.43	400.5	7.63	400.5	-0.27	400.5	1.77	400.5	5.86	400.5	-4.68	400.5	-3.96	400.5	3.48	400.5	-10.89	400.5	-0.22	400.5	2.16	400.5	22.32	400.5	11.97	400.5	10.45	400.5	1.66	400.5	7.96	400.5	16.19	400.5	2.8
401.4	2.23	401.4	1.94	401.4	6.21	401.4	2.52	401.4	4.27	401.4	8.31	401.4	7.39	401.4	5.16	401.4	4.21	401.4	0.81	401.4	0.96	401.4	3.26	401.4	-4.49	401.4	-3.02	401.4	0.34	401.4	-7.21	401.4	-0.01	401.4	-1.25	401.4	20.19	401.4	13.17	401.4	10.35	401.4	5.44	401.4	6.66	401.4	13.06	401.4	-0.1
402.3	2.99	402.3	3.08	402.3	4.9	402.3	2.47	402.3	5.61	402.3	8.6	402.3	7.36	402.3	4.27	402.3	7.17	402.3	-2.36	402.3	0.65	402.3	4.06	402.3	-1.91	402.3	-2.78	402.3	1.08	402.3	-7.53	402.3	-0.08	402.3	-2.75	402.3	23.42	402.3	11.42	402.3	10.07	402.3	4.18	402.3	5.71	402.3	13.2	402.3	0.21
403.2	-1.13	403.2	5	403.2	6.17	403.2	2.82	403.2	3.23	403.2	8.71	403.2	6.91	403.2	6.01	403.2	5.78	403.2	-1.01	403.2	2.52	403.2	7.03	403.2	-3.34	403.2	-5.41	403.2	1.29	403.2	-7.45	403.2	-1.56	403.2	0.54	403.2	21.66	403.2	12.06	403.2	11.03	403.2	5.06	403.2	7.69	403.2	12.1	403.2	0.33
404.1	1.01	404.1	4.31	404.1	6.6	404.1	2.04	404.1	5.63	404.1	9.07	404.1	3.19	404.1	5.49	404.1	5.6	404.1	-0.57	404.1	1.59	404.1	4.44	404.1	-6.34	404.1	-4.24	404.1	-0.2	404.1	-6.59	404.1	1.97	404.1	0.95	404.1	21.68	404.1	13.62	404.1	8.41	404.1	4.08	404.1	8.27	404.1	17.88	404.1	0.33
405	0.47	405	4.66	405	5.21	405	2.14	405	6.43	405	7.97	405	7.74	405	6.36	405	6.09	405	0.74	405	1.7	405	0.48	405	-4.9	405	-2.41	405	1.62	405	-7.29	405	1.47	405	-2.7	405	20.75	405	12.76	405	12.94	405	3.34	405	7.24	405	15.48	405	-0.83
405.9	1.65	405.9	2.53	405.9	5.72	405.9	2.45	405.9	7.65	405.9	9.55	405.9	5.71	405.9	3.51	405.9	5.22	405.9	-0.97	405.9	0.86	405.9	6.41	405.9	-4.65	405.9	-0.52	405.9	1.78	405.9	-8.43	405.9	1.32	405.9	0.27	405.9	22.11	405.9	15.39	405.9	10.51	405.9	5.57	405.9	8.91	405.9	15.13	405.9	0.87
406.8	0.53	406.8	3.57	406.8	4.64	406.8	2.7	406.8	6.5	406.8	5.61	406.8	6.59	406.8	5.33	406.8	6.27	406.8	-0.87	406.8	0.24	406.8	4.08	406.8	-5.12	406.8	-3.69	406.8	4.37	406.8	-8.28	406.8	-2.32	406.8	-2.05	406.8	22.78	406.8	14.16	406.8	10.4	406.8	3.46	406.8	5.08	406.8	12.38	406.8	2.13
407.7	-0.11	407.7	3.57	407.7	8.25	407.7	3.28	407.7	6.95	407.7	10.03	407.7	5.88	407.7	5.45	407.7	8.41	407.7	0.17	407.7	-0.57	407.7	2.47	407.7	-4.35	407.7	-1.8	407.7	3.25	407.7	-7.74	407.7	0	407.7	0.43	407.7	19.36	407.7	14.79	407.7	10.74	407.7	3.07	407.7	7.61	407.7	15.76	407.7	0.74
408.6	1.11	408.6	5.24	408.6	9.1	408.6	2.18	408.6	6.34	408.6	7.99	408.6	8.12	408.6	5.39	408.6	7.58	408.6	-2.09	408.6	1.52	408.6	5.39	408.6	-3.43	408.6	-3.56	408.6	2.15	408.6	-8.78	408.6	0.22	408.6	-1.46	408.6	20.01	408.6	12.64	408.6	11.65	408.6	3.84	408.6	7.79	408.6	13.38	408.6	0.58
409.5	2.93	409.5	4.41	409.5	7.72	409.5	-0.83	409.5	6.83	409.5	5.21	409.5	5.08	409.5	5.82	409.5	5.56	409.5	-1.56	409.5	1.17	409.5	1.89	409.5	-5.27	409.5	-3.09	409.5	2.58	409.5	-7.23	409.5	-0.33	409.5	-4.15	409.5	20.95	409.5	13.48	409.5	13.02	409.5	5.51	409.5	7.01	409.5	12.28	409.5	0.48
410.4	1.69	410.4	4.09	410.4	6.45	410.4	-0.01	410.4	5.29	410.4	8.2	410.4	4.88	410.4	5.66	410.4	6.27	410.4	-0.31	410.4	0.23	410.4	3.62	410.4	-5.92	410.4	-2.37	410.4	0.4	410.4	-6.37	410.4	-1.61	410.4	-0.76	410.4	18.22	410.4	12.04	410.4	9.42	410.4	4.49	410.4	6.6	410.4	14.17	410.4	2.27
411.3	2.35	411.3	0.73	411.3	7.83	411.3	2.58	411.3	7.35	411.3	8.14	411.3	7.63	411.3	3.31	411.3	7.9	411.3	-1.79	411.3	1.75	411.3	2.58	411.3	-3.09	411.3	-1.43	411.3	2.49	411.3	-6.5	411.3	1.19	411.3	-0.99	411.3	22.38	411.3	14.93	411.3	10.52	411.3	6.1	411.3	7.71	411.3	15.36	411.3	-0.24
412.2	-0.09	412.2	1.45	412.2	6.51	412.2	0.72	412.2	7.43	412.2	8.73	412.2	6.34	412.2	5.42	412.2	5.65	412.2	-1.08	412.2	2.78	412.2	4.38	412.2	-3.02	412.2	-2.01	412.2	0	412.2	-6.71	412.2	-1.58	412.2	0.4	412.2	20.7	412.2	12.06	412.2	12.5	412.2	2.85	412.2	6.09	412.2	15.19	412.2	1.74
413.1	1.79	413.1	2.69	413.1	8.39	413.1	3.87	413.1	2.96	413.1	11.15	413.1	5.39	413.1	3.59	413.1	7.77	413.1	0.67	413.1	1.92	413.1	2.58	413.1	-5.04	413.1	-3.35	413.1	0.43	413.1	-6.85	413.1	0.22	413.1	-4.3	413.1	21.5	413.1	11.38	413.1	10.71	413.1	2.49	413.1	7.97	413.1	13.5	413.1	0.5
414	0.89	414	4.03	414	5.15	414	3.86	414	7.67	414	5.41	414	7.44	414	6.21	414	3.75	414	-0.58	414	0.65	414	2.41	414	-5.44	414	-3.22	414	-1.26	414	-7.22	414	-1.26	414	1.07	414	20.1	414	12.65	414	8.38	414	4.45	414	7.35	414	14.16	414	-0.12
414.9	2.08	414.9	3.42	414.9	6.53	414.9	2.28	414.9	6.42	414.9	7.67	414.9	6.97	414.9	6.76	414.9	5.86	414.9	-0.85	414.9	1.88	414.9	4.67	414.9	-5.48	414.9	-2.16	414.9	1.57	414.9	-9.37	414.9	0.95	414.9	0.09	414.9	21.3	414.9	15.68	414.9	13.92	414.9	4.94	414.9	7.53	414.9	15.92	414.9	2.53
415.8	2.16	415.8	3.84	415.8	3.8	415.8	2.92	415.8	8.25	415.8	7.56	415.8	6.9	415.8	5.09	415.8	7.38	415.8	-0.03	415.8	2.14	415.8	4.41	415.8	-6.86	415.8	-1.33	415.8	1.97	415.8	-9.5	415.8	-0.34	415.8	-2.75	415.8	23.45	415.8	13.48	415.8	11.4	415.8	4.28	415.8	7.77	415.8	13.51	415.8	1.19
416.7	3.01	416.7	2.9	416.7	6.81	416.7	2.53	416.7	6.48	416.7	11.14	416.7	8.03	416.7	2.54	416.7	6.76	416.7	-0.19	416.7	0.19	416.7	7.27	416.7	-3.57	416.7	-5.66	416.7	1.63	416.7	-5.55	416.7	-0.21	416.7	-2.07	416.7	20.77	416.7	14.87	416.7	11.35	416.7	5.04	416.7	9.92	416.7	13.76	416.7	2.28
417.6	-0.15	417.6	3.36	417.6	5.83	417.6	2.38	417.6	4.63	417.6	7	417.6	5.01	417.6	5.02	417.6	7.57	417.6	-2.27	417.6	2.75	417.6	3.01	417.6	-6.11	417.6	-1.06	417.6	2.9	417.6	-9.25	417.6	1.51	417.6	-1.49	417.6	21.37	417.6	15.18	417.6	11.85	417.6	3.81	417.6	8.55	417.6	13.32	417.6	0.83
418.5	4.39	418.5	2.67	418.5	5.99	418.5	2.68	418.5	4.12	418.5	9.44	418.5	7.89	418.5	3.53	418.5	7.9	418.5	-1.86	418.5	1.84	418.5	4.62	418.5	-3.34	418.5	-3.58	418.5	0.83	418.5	-10.99	418.5	2.7	418.5	-0.65	418.5	24.13	418.5	12.12	418.5	11	418.5	1.81	418.5	10.13	418.5	15.99	418.5	0.72
419.4	0.68	419.4	2.36	419.4	6.49	419.4	2.56	419.4	8.44	419.4	6.95	419.4	6.63	419.4	4.72	419.4	5.62	419.4	-2.67	419.4	2.25	419.4	2.44	419.4	-5.63	419.4	-2.19	419.4	-0.19	419.4	-9.67	419.4	1.28	419.4	-1.4	419.4	21.3	419.4	15.73	419.4	11.66	419.4	4.64	419.4	9.75	419.4	13.37	419.4	2.04
420.3	3.1	420.3	5.42	420.3	7.91	420.3	2.91	420.3	6.53	420.3	7.72	420.3	5.34	420.3	5.86	420.3	6.19	420.3	-1.27	420.3	2.39	420.3	6.09	420.3	-4.4	420.3	-2.84	420.3	0.61	420.3	-8.66	420.3	1.76	420.3	0.23	420.3	21.15	420.3	15.66	420.3	10.09	420.3	3.7	420.3	9.45	420.3	13.62	420.3	0.1
421.2	-0.92	421.2	5.29	421.2	6.47	421.2	3.69	421.2	6.5	421.2	6.09	421.2	4.95	421.2	5.12	421.2	5.16	421.2	-0.08	421.2	0.77	421.2	2.64	421.2	-3.09	421.2	-5.64	421.2	0.39	421.2	-9.17	421.2	1.12	421.2	-3.32	421.2	21.93	421.2	12.25	421.2	11.44	421.2	4.6	421.2	9.18	421.2	13.62	421.2	0.35
422.1	2.62	422.1	2.68	422.1	6.18	422.1	1.8	422.1	7.97	422.1	6.01	422.1	7.63	422.1	2.67	422.1	7.41	422.1	-0.95	422.1	2.31	422.1	5.94	422.1	-4.36	422.1	-5.02	422.1	1.58	422.1	-6.56	422.1	-2.68	422.1	0.14	422.1	23.34	422.1	13.54	422.1	12.8	422.1	6.41	422.1	7.59	422.1	16.53	422.1	0.95
423	2.68	423	2.41	423	6.94	423	1.58	423	7.86	423	6.3	423	6.28	423	4.86	423	5.19	423	1.22	423	3.15	423	5.88	423	-7.15	423	-2.83	423	0.26	423	-5.64	423	0.72	423	1.03	423	19.28	423	11.98	423	12.09	423	6.92	423	7.93	423	13.35	423	-0.32
423.9	3.25	423.9	3.46	423.9	5.9	423.9	2.33	423.9	7.56	423.9	8.3	423.9	5.08	423.9	5.28	423.9	4.45	423.9	1.62	423.9	0.72	423.9	3.02	423.9	-4.54	423.9	-4.64	423.9	-0.93	423.9	-7.41	423.9	0.29	423.9	-1.14	423.9	20.49	423.9	10.9	423.9	11.35	423.9	5.79	423.9	8.19	423.9	11.99	423.9	1.09
424.8	4.92	424.8	3.58	424.8	7.51	424.8	3.62	424.8	3.22	424.8	9.73	424.8	7.73	424.8	8	424.8	5.96	424.8	-0.45	424.8	1.5	424.8	5.38	424.8	-4.16	424.8	-2.02	424.8	-0.45	424.8	-7.27	424.8	0.99	424.8	-0.65	424.8	21.76	424.8	12.78	424.8	10.43	424.8	5.51	424.8	8.78	424.8	15.29	424.8	0.4
425.7	3.56	425.7	3.53	425.7	8.11	425.7	3.21	425.7	6.16	425.7	8.99	425.7	6.75	425.7	6.71	425.7	7.74	425.7	-1.84	425.7	2.92	425.7	4.61	425.7	-6.44	425.7	-1.3	425.7	3.68	425.7	-4.47	425.7	2.94	425.7	-0.9	425.7	21.91	425.7	13.13	425.7	12.79	425.7	8.02	425.7	8.49	425.7	14.26	425.7	0.41
426.6	0.68	426.6	4.81	426.6	6.35	426.6	-0.16	426.6	7.92	426.6	8.95	426.6	7.92	426.6	7.45	426.6	5.69	426.6	-0.69	426.6	1.72	426.6	3.23	426.6	-4.61	426.6	-3.87	426.6	-0.56	426.6	-8.18	426.6	0.84	426.6	-0.24	426.6	21.29	426.6	11.59	426.6	12.92	426.6	4.44	426.6	10.18	426.6	13.23	426.6	1.16
427.5	2.93	427.5	4.28	427.5	3.46	427.5	4.94	427.5	9.18	427.5	8.44	427.5	5.17	427.5	6.01	427.5	3.18	427.5	2.08	427.5	-0.26	427.5	3.77	427.5	-4.16	427.5	-2.82	427.5	0.39	427.5	-6.18	427.5	-0.88	427.5	0.89	427.5	21.12	427.5	14.44	427.5	12.85	427.5	6.7	427.5	9.01	427.5	15.88	427.5	0.97
428.4	2.1	428.4	3.11	428.4	7.64	428.4	1.71	428.4	5.27	428.4	8.31	428.4	5.02	428.4	4.73	428.4	6.99	428.4	-0.21	428.4	3.12	428.4	4.03	428.4	-4.73	428.4	-2.2	428.4	1.54	428.4	-6.76	428.4	-0.31	428.4	-0.22	428.4	20.87	428.4	13	428.4	11	428.4	4.3	428.4	8.21	428.4	15.94	428.4	0.72
429.3	-0.37	429.3	1.78	429.3	6.17	429.3	2.57	429.3	5.74	429.3	10.58	429.3	5.05	429.3	4.47	429.3	5.85	429.3	0.37	429.3	3.04	429.3	5.25	429.3	-4.95	429.3	-5.68	429.3	1.92	429.3	-7.44	429.3	1.01	429.3	-0.06	429.3	19.93	429.3	10.73	429.3	12.46	429.3	5.18	429.3	6.66	429.3	14.81	429.3	1.11
430.2	1.17	430.2	1.94	430.2	7.88	430.2	2.54	430.2	9.83	430.2	10.45	430.2	5.31	430.2	6.94	430.2	5.84	430.2	-1.49	430.2	-1.9	430.2	4.62	430.2	-6.66	430.2	-2.01	430.2	0.62	430.2	-7.48	430.2	-1.05	430.2	-0.78	430.2	20.95	430.2	13.7	430.2	14.51	430.2	6.26	430.2	7.44	430.2	16.33	430.2	1.11
431.1	1.27	431.1	2.78	431.1	7.69	431.1	3.66	431.1	7.76	431.1	8.02	431.1	4.29	431.1	4.98	431.1	6.16	431.1	0.54	431.1	2.09	431.1	3.49	431.1	-5.51	431.1	-2.86	431.1	1.86	431.1	-7.87	431.1	1.2	431.1	-1.64	431.1	21.65	431.1	15.33	431.1	12.63	431.1	3.76	431.1	10.24	431.1	14.57	431.1	1.76
432	2.17	432	3.74	432	7.38	432	0.96	432	8.42	432	9.44	432	6.06	432	3.61	432	6.81	432	-1.33	432	0.9	432	5.65	432	-4.43	432	-4.26	432	2	432	-8.79	432	-0.97	432	1.14	432	21.87	432	12.87	432	12.03	432	4.22	432	7.01	432	14.98	432	1.18
432.9	2.73	432.9	3.81	432.9	5.23	432.9	3.11	432.9	6.42	432.9	10.15	432.9	4.98	432.9	6.58	432.9	6.12	432.9	0.26	432.9	1.45	432.9	5.6	432.9	-6.01	432.9	-0.57	432.9	0.92	432.9	-9.94	432.9	-2.56	432.9	-2.24	432.9	21.37	432.9	14.44	432.9	12.34	432.9	4.82	432.9	5.5	432.9	13.67	432.9	-0.64
433.8	0	433.8	5.08	433.8	4.44	433.8	3.58	433.8	7.21	433.8	7.58	433.8	3.02	433.8	6.7	433.8	5.94	433.8	0	433.8	1.78	433.8	2.35	433.8	-4.34	433.8	-3.15	433.8	2.5	433.8	-6.82	433.8	-2.12	433.8	-1.73	433.8	21.89	433.8	13.59	433.8	13.3	433.8	5.24	433.8	6.62	433.8	13.74	433.8	0.19
434.7	1.69	434.7	4.79	434.7	6.49	434.7	1.16	434.7	5.12	434.7	6.77	434.7	6.76	434.7	7.97	434.7	6.26	434.7	-0.46	434.7	-1.21	434.7	4.97	434.7	-3.84	434.7	-4.87	434.7	0.77	434.7	-8.1	434.7	0.64	434.7	-2.15	434.7	18.49	434.7	11.3	434.7	12.31	434.7	4.14	434.7	10.11	434.7	12.53	434.7	0.3
435.6	2.03	435.6	0.03	435.6	7.56	435.6	3.99	435.6	6.56	435.6	9.29	435.6	6.8	435.6	4.07	435.6	5.6	435.6	0.15	435.6	4.46	435.6	5.63	435.6	-2.31	435.6	-5.7	435.6	-0.89	435.6	-8.15	435.6	0.6	435.6	-0.72	435.6	21.04	435.6	11.28	435.6	10.18	435.6	4.88	435.6	4.67	435.6	13.41	435.6	-0.27
436.5	1.64	436.5	4.02	436.5	8.22	436.5	3.97	436.5	9.25	436.5	10.54	436.5	5.7	436.5	4.8	436.5	7.45	436.5	-0.68	436.5	1.91	436.5	6.16	436.5	-3.72	436.5	-2.89	436.5	3.71	436.5	-8.56	436.5	-3.6	436.5	1.27	436.5	21.22	436.5	12.32	436.5	11.31	436.5	6.19	436.5	6.19	436.5	15.84	436.5	-0.32
437.4	3.25	437.4	4.88	437.4	7.95	437.4	2.38	437.4	5.98	437.4	5.24	437.4	5.64	437.4	4.41	437.4	5.74	437.4	-1.27	437.4	1.61	437.4	2.15	437.4	-4.91	437.4	-2.26	437.4	-0.94	437.4	-8.09	437.4	-0.5	437.4	0.6	437.4	19.41	437.4	14.19	437.4	11.51	437.4	7.06	437.4	9.09	437.4	16.45	437.4	0.91
438.3	3.1	438.3	0.48	438.3	7.78	438.3	3.46	438.3	7.35	438.3	9.3	438.3	8.02	438.3	5.71	438.3	6.46	438.3	-0.89	438.3	2.44	438.3	3.5	438.3	-4.27	438.3	-3.64	438.3	1.48	438.3	-7.91	438.3	1.53	438.3	-3.49	438.3	21.17	438.3	12.81	438.3	11.55	438.3	6.97	438.3	9.59	438.3	13.47	438.3	2.28
439.2	3.65	439.2	4.03	439.2	8.48	439.2	4.08	439.2	6.55	439.2	6.18	439.2	5.69	439.2	5.96	439.2	7.46	439.2	0.36	439.2	0.69	439.2	3.43	439.2	-3.96	439.2	-2.84	439.2	0.01	439.2	-7.11	439.2	1.64	439.2	0.38	439.2	24.02	439.2	15.16	439.2	10.72	439.2	6.1	439.2	9.22	439.2	14.31	439.2	2.25
440.1	2.61	440.1	2.9	440.1	7.32	440.1	6.72	440.1	6.46	440.1	7.26	440.1	6.48	440.1	6.78	440.1	5.94	440.1	1.5	440.1	1.31	440.1	4.2	440.1	-5.1	440.1	-3.05	440.1	1.46	440.1	-8.15	440.1	-2.71	440.1	-0.83	440.1	19.25	440.1	15.01	440.1	12.63	440.1	5.87	440.1	5.1	440.1	14.08	440.1	-0.02
441	1.98	441	2.97	441	6.94	441	-0.19	441	6.58	441	7.43	441	5.42	441	3.44	441	6.04	441	-0.7	441	1.23	441	3.81	441	-6.38	441	-4.8	441	0.5	441	-8.19	441	1.48	441	-3.68	441	20.1	441	14.67	441	12.44	441	6.59	441	7.68	441	10.33	441	0.07
441.9	0.91	441.9	3.46	441.9	7.11	441.9	2.63	441.9	6.29	441.9	12.44	441.9	5.99	441.9	6.81	441.9	7.4	441.9	-1.23	441.9	1.33	441.9	3.71	441.9	-4.71	441.9	-2.11	441.9	3.07	441.9	-7.67	441.9	-0.19	441.9	-1.66	441.9	19.92	441.9	14.61	441.9	13.21	441.9	5.77	441.9	6.46	441.9	16.16	441.9	-2.22
442.8	1.56	442.8	5.01	442.8	6.79	442.8	1.47	442.8	4.1	442.8	8.59	442.8	5.69	442.8	6.04	442.8	7.46	442.8	-0.63	442.8	0.38	442.8	2.97	442.8	-5.14	442.8	-6.26	442.8	-0.21	442.8	-7.1	442.8	0.57	442.8	-3.89	442.8	23.3	442.8	12.22	442.8	11.72	442.8	6.48	442.8	9.69	442.8	15.18	442.8	2.97
443.7	2.61	443.7	3.25	443.7	9.42	443.7	2.66	443.7	5.73	443.7	11.77	443.7	5.46	443.7	5.21	443.7	7.88	443.7	-1.34	443.7	1.46	443.7	4.36	443.7	-6.56	443.7	-2.7	443.7	1.08	443.7	-6.94	443.7	-1.33	443.7	-1.29	443.7	19.89	443.7	13.91	443.7	8.68	443.7	6.25	443.7	6.3	443.7	11.44	443.7	1.64
444.6	4.67	444.6	3.56	444.6	8.49	444.6	2.73	444.6	7.11	444.6	7.86	444.6	6.86	444.6	6.68	444.6	4.52	444.6	-0.63	444.6	0.81	444.6	3.9	444.6	-3.81	444.6	-0.47	444.6	-2.28	444.6	-7.59	444.6	1.05	444.6	-1.05	444.6	23.08	444.6	13.79	444.6	11.19	444.6	7.18	444.6	7.4	444.6	14.13	444.6	0.85
445.5	3.42	445.5	4.6	445.5	5.38	445.5	4.06	445.5	5.95	445.5	10	445.5	5.63	445.5	6.48	445.5	5.28	445.5	0.76	445.5	0.58	445.5	6.19	445.5	-4.68	445.5	-2.52	445.5	-0.23	445.5	-7.55	445.5	-1.01	445.5	1.32	445.5	22.38	445.5	14.59	445.5	8.99	445.5	6	445.5	8.31	445.5	15.42	445.5	2.91
446.4	4.66	446.4	3.73	446.4	5.63	446.4	2.74	446.4	8.92	446.4	9.06	446.4	9.71	446.4	4.83	446.4	3.14	446.4	-0.45	446.4	4.06	446.4	3.58	446.4	-1.27	446.4	-2.97	446.4	-0.27	446.4	-7.04	446.4	0.14	446.4	0.86	446.4	21.97	446.4	12.35	446.4	12.26	446.4	4.18	446.4	8.71	446.4	13.66	446.4	1.72
447.3	3.27	447.3	3.94	447.3	8.66	447.3	2.77	447.3	6.4	447.3	9.92	447.3	7.72	447.3	7.83	447.3	7.03	447.3	0.17	447.3	2.16	447.3	5.47	447.3	-4.2	447.3	-3.4	447.3	2.28	447.3	-7.06	447.3	0.14	447.3	0.14	447.3	23.87	447.3	13.82	447.3	13.03	447.3	7.32	447.3	5.67	447.3	15.67	447.3	2.47
448.2	1.58	448.2	4.41	448.2	7.44	448.2	4.61	448.2	3.96	448.2	8.65	448.2	5.03	448.2	7.92	448.2	7.76	448.2	0.56	448.2	-0.4	448.2	2.64	448.2	-6.57	448.2	-2.99	448.2	2.43	448.2	-6.31	448.2	2.12	448.2	-3.99	448.2	21.34	448.2	14.6	448.2	11.76	448.2	3.49	448.2	7.75	448.2	14.92	448.2	1.93
449.1	3.4	449.1	4.6	449.1	8.35	449.1	-0.25	449.1	7.74	449.1	8.8	449.1	6.84	449.1	7.5	449.1	7.09	449.1	-2.22	449.1	1.52	449.1	4.31	449.1	-5.68	449.1	-2.97	449.1	2.58	449.1	-8.2	449.1	-0.65	449.1	-2.29	449.1	21.7	449.1	13.71	449.1	14.32	449.1	5.2	449.1	8.39	449.1	14.9	449.1	1.52
450	1.65	450	4.2	450	4.98	450	3.7	450	8.87	450	9.07	450	5.07	450	6.53	450	4.8	450	-0.57	450	1.32	450	6.65	450	-7.5	450	-2.07	450	0.05	450	-5.57	450	-1.98	450	-1.24	450	19.38	450	14.44	450	10.88	450	6.12	450	6.41	450	12.69	450	-0.69
450.9	2.21	450.9	3.77	450.9	4.51	450.9	4.58	450.9	6.74	450.9	8.58	450.9	6.25	450.9	4.44	450.9	2.62	450.9	-1.27	450.9	1.82	450.9	2.49	450.9	-4.78	450.9	-3.42	450.9	0.54	450.9	-6.75	450.9	1	450.9	-1.53	450.9	20.81	450.9	12.51	450.9	13.12	450.9	5.95	450.9	8.1	450.9	13.83	450.9	1.37
451.8	2.12	451.8	3.04	451.8	9.26	451.8	-0.04	451.8	2.85	451.8	10.38	451.8	5.12	451.8	6.34	451.8	6.06	451.8	-1.92	451.8	-0.26	451.8	2.98	451.8	-5.94	451.8	-2.19	451.8	0.46	451.8	-8.77	451.8	-0.55	451.8	-2.21	451.8	21.34	451.8	15.6	451.8	10.98	451.8	5.14	451.8	7.17	451.8	14.9	451.8	0.71
452.7	2.04	452.7	4.15	452.7	5.56	452.7	4.69	452.7	7.08	452.7	7.27	452.7	5.14	452.7	5.3	452.7	7.15	452.7	0.14	452.7	1.25	452.7	4.27	452.7	-5.47	452.7	-4.76	452.7	1.98	452.7	-9.84	452.7	1.53	452.7	-1.96	452.7	20.77	452.7	13.83	452.7	13.78	452.7	4.35	452.7	6.99	452.7	15.64	452.7	1.36
453.6	1.48	453.6	5.27	453.6	6.13	453.6	5.62	453.6	9.61	453.6	7.91	453.6	7.96	453.6	6.19	453.6	6.88	453.6	1.12	453.6	3.54	453.6	5.24	453.6	-1.63	453.6	-3.97	453.6	1.29	453.6	-8.68	453.6	2.98	453.6	-2.65	453.6	22.47	453.6	13.3	453.6	11.67	453.6	5.32	453.6	11	453.6	11.48	453.6	1.16
454.5	2.06	454.5	1.82	454.5	5.78	454.5	3.49	454.5	4.97	454.5	8.53	454.5	8.46	454.5	6	454.5	3.3	454.5	2.41	454.5	0.83	454.5	3.44	454.5	-5.02	454.5	-0.23	454.5	3.25	454.5	-6.67	454.5	1.14	454.5	-1.43	454.5	22.65	454.5	13.59	454.5	10.56	454.5	5.54	454.5	7.27	454.5	14.6	454.5	1.52
455.4	3.06	455.4	3.38	455.4	9.54	455.4	2.45	455.4	8.94	455.4	9.32	455.4	4.59	455.4	6.44	455.4	7.58	455.4	-1.12	455.4	1.74	455.4	4.6	455.4	-4.79	455.4	-1.3	455.4	2.44	455.4	-9.17	455.4	-1.54	455.4	-1.57	455.4	23.66	455.4	15.58	455.4	12.87	455.4	6.03	455.4	7.48	455.4	14.2	455.4	-1.86
456.3	1.49	456.3	3.69	456.3	7.1	456.3	2.69	456.3	6.52	456.3	8.53	456.3	5.27	456.3	8.01	456.3	6.63	456.3	-2.35	456.3	-0.02	456.3	6.32	456.3	-5.93	456.3	-2.08	456.3	1.85	456.3	-7.17	456.3	-0.87	456.3	-0.28	456.3	18.1	456.3	14.98	456.3	11.57	456.3	6.41	456.3	8.95	456.3	15.04	456.3	0.19
457.2	0.82	457.2	2.28	457.2	5.68	457.2	3.58	457.2	8.15	457.2	8.1	457.2	4.69	457.2	6.11	457.2	6.66	457.2	-0.21	457.2	2.47	457.2	5.23	457.2	-4.8	457.2	-3.03	457.2	1.84	457.2	-9.62	457.2	0	457.2	0.39	457.2	21.85	457.2	15.38	457.2	12.76	457.2	5.55	457.2	8.9	457.2	15.47	457.2	1.05
458.1	2.76	458.1	4.42	458.1	9	458.1	0.89	458.1	8.24	458.1	8.87	458.1	5.88	458.1	5.29	458.1	8.28	458.1	-0.21	458.1	2.66	458.1	4.92	458.1	-6.13	458.1	-4.85	458.1	1.47	458.1	-8.75	458.1	-0.76	458.1	-0.12	458.1	22.46	458.1	12.56	458.1	11.61	458.1	3.44	458.1	9.36	458.1	15.16	458.1	2.52
459	2.01	459	3.65	459	6.59	459	1.8	459	5.58	459	6.47	459	4.42	459	5.92	459	7.37	459	-0.49	459	1.71	459	4.74	459	-5.69	459	-2.08	459	1.63	459	-9.1	459	0.32	459	-1.73	459	20.72	459	16.26	459	10.77	459	4.08	459	9.38	459	14.9	459	0.23
459.9	1.87	459.9	3.04	459.9	5.28	459.9	1.57	459.9	6.52	459.9	9.38	459.9	4.35	459.9	4.98	459.9	6.59	459.9	-0.54	459.9	1.02	459.9	3.74	459.9	-5.8	459.9	-3.24	459.9	0.7	459.9	-8.57	459.9	0.62	459.9	-3.96	459.9	19.92	459.9	14.68	459.9	12	459.9	3.79	459.9	8.63	459.9	12.18	459.9	-0.98
460.8	1.48	460.8	5.44	460.8	6.14	460.8	1.77	460.8	8.31	460.8	10.03	460.8	6.03	460.8	6.32	460.8	7	460.8	0.45	460.8	2.31	460.8	4.11	460.8	-7.36	460.8	-3.58	460.8	2.1	460.8	-10.33	460.8	-0.95	460.8	-3.07	460.8	20.2	460.8	13	460.8	11.87	460.8	3.04	460.8	6.01	460.8	13.35	460.8	1.14
461.7	1.98	461.7	4.59	461.7	7.45	461.7	1.6	461.7	8.63	461.7	13.49	461.7	5.08	461.7	6.73	461.7	8.57	461.7	-0.44	461.7	2.96	461.7	6.05	461.7	-3.81	461.7	0.65	461.7	2.63	461.7	-7.96	461.7	-0.7	461.7	-0.52	461.7	21.86	461.7	16.21	461.7	12.42	461.7	3.35	461.7	7.25	461.7	15.73	461.7	0.95
462.6	3.79	462.6	4.03	462.6	6.51	462.6	3.35	462.6	8.84	462.6	7.58	462.6	5.3	462.6	7.47	462.6	6.73	462.6	-0.53	462.6	1.39	462.6	4.96	462.6	-2.61	462.6	-0.55	462.6	2.82	462.6	-8.31	462.6	0.16	462.6	0.87	462.6	21.61	462.6	15.46	462.6	12.57	462.6	3.66	462.6	6.24	462.6	16.29	462.6	-0.76
463.5	2.09	463.5	3.84	463.5	8.33	463.5	3.67	463.5	8.4	463.5	7.7	463.5	7.06	463.5	5.78	463.5	5.61	463.5	-1.49	463.5	1.79	463.5	4.39	463.5	-1.44	463.5	-3.74	463.5	0.67	463.5	-9.36	463.5	-2.73	463.5	0.69	463.5	20.29	463.5	13.78	463.5	10.43	463.5	7.07	463.5	4.57	463.5	14.02	463.5	-1.07
464.4	2.76	464.4	3.26	464.4	7.37	464.4	2.99	464.4	6.97	464.4	6.03	464.4	5.88	464.4	4.47	464.4	4.13	464.4	-2.09	464.4	1.84	464.4	4.48	464.4	-3.68	464.4	-2.62	464.4	0.31	464.4	-9.72	464.4	-0.74	464.4	-1.38	464.4	22.01	464.4	14.78	464.4	12.04	464.4	3.38	464.4	6.37	464.4	12.12	464.4	2.3
465.3	3.84	465.3	2.07	465.3	8.19	465.3	-0.2	465.3	9.36	465.3	8.3	465.3	7.91	465.3	5.16	465.3	6.43	465.3	-3.46	465.3	3.74	465.3	5.01	465.3	-6.04	465.3	-2.56	465.3	1.82	465.3	-8.27	465.3	-1.14	465.3	-0.7	465.3	18.33	465.3	14.66	465.3	10.7	465.3	6.68	465.3	8.36	465.3	13.18	465.3	-1.45
466.2	3.61	466.2	3.84	466.2	8.67	466.2	2.77	466.2	8.48	466.2	7.13	466.2	5.41	466.2	5.45	466.2	6.41	466.2	-1.95	466.2	-0.45	466.2	5.29	466.2	-6.01	466.2	-3.04	466.2	2.05	466.2	-8.09	466.2	-0.13	466.2	-1.95	466.2	20.34	466.2	14.52	466.2	12.63	466.2	5.92	466.2	8.38	466.2	12.93	466.2	-1.44
467.1	4.02	467.1	6.61	467.1	6.65	467.1	3.11	467.1	10.08	467.1	9.82	467.1	6.62	467.1	6.93	467.1	8	467.1	-1.13	467.1	2	467.1	2.33	467.1	-5.08	467.1	-3.44	467.1	1.82	467.1	-10.56	467.1	-1.95	467.1	-1.25	467.1	22.44	467.1	13.4	467.1	11.69	467.1	2.57	467.1	8.58	467.1	14.05	467.1	1.4
468	1.78	468	1.8	468	6.93	468	4.12	468	7.01	468	8.53	468	7.16	468	4.62	468	5.19	468	1.85	468	2.49	468	4.5	468	-6.17	468	-1.82	468	0.91	468	-10.02	468	1.38	468	2.9	468	19.12	468	12.81	468	11.64	468	2.38	468	6.04	468	17.82	468	0.64
468.9	1.37	468.9	3.95	468.9	6.57	468.9	1.64	468.9	8.62	468.9	8.29	468.9	8.04	468.9	3.8	468.9	5.38	468.9	-1.33	468.9	2.68	468.9	3.83	468.9	-2.69	468.9	-2.54	468.9	1.69	468.9	-9.63	468.9	-0.36	468.9	-1.79	468.9	23.04	468.9	14.2	468.9	11.56	468.9	5.59	468.9	8.19	468.9	15.76	468.9	4
469.8	2.24	469.8	0.97	469.8	8.18	469.8	3.45	469.8	5.02	469.8	5.57	469.8	4.94	469.8	5.15	469.8	7.03	469.8	-0.78	469.8	0.48	469.8	3.18	469.8	-5.88	469.8	-4.39	469.8	1.38	469.8	-9.74	469.8	1.11	469.8	-2.37	469.8	22.09	469.8	12.48	469.8	12.31	469.8	6.13	469.8	6.75	469.8	16.64	469.8	1.08
470.7	3.05	470.7	2.02	470.7	6.57	470.7	5.24	470.7	7.51	470.7	9.09	470.7	4.38	470.7	4.92	470.7	5.85	470.7	-1.31	470.7	2.55	470.7	4.63	470.7	-6.63	470.7	-3.73	470.7	2.81	470.7	-9.75	470.7	1.29	470.7	-1.84	470.7	21.72	470.7	14.3	470.7	15.73	470.7	5.51	470.7	8.18	470.7	15.76	470.7	0.71
471.6	2.84	471.6	1.1	471.6	6.72	471.6	5.23	471.6	7.97	471.6	7.05	471.6	8.12	471.6	6.29	471.6	7.92	471.6	0.42	471.6	2.24	471.6	3.4	471.6	-3.48	471.6	-1.52	471.6	3.61	471.6	-8.51	471.6	1.19	471.6	-0.08	471.6	19.71	471.6	17.4	471.6	12.44	471.6	4.35	471.6	8.01	471.6	13.72	471.6	-2.06
472.5	3.05	472.5	4.29	472.5	9.88	472.5	3.89	472.5	6.56	472.5	10.23	472.5	4.77	472.5	5.43	472.5	7.33	472.5	1.97	472.5	1.73	472.5	3.28	472.5	-4.35	472.5	-3.7	472.5	0.51	472.5	-7.49	472.5	0.35	472.5	-0.95	472.5	21.66	472.5	14.22	472.5	13.11	472.5	4.91	472.5	7.66	472.5	16.07	472.5	0.08
473.4	4.08	473.4	4.42	473.4	6.98	473.4	3.1	473.4	8.55	473.4	7.65	473.4	6.57	473.4	5.96	473.4	6.22	473.4	-0.57	473.4	3.33	473.4	3.38	473.4	-4.4	473.4	-1.8	473.4	-1.26	473.4	-8.43	473.4	-0.55	473.4	-2.42	473.4	21.61	473.4	15.75	473.4	13.03	473.4	4.13	473.4	7.15	473.4	12.71	473.4	1.33
474.3	2.43	474.3	2.72	474.3	7.97	474.3	4.03	474.3	6.94	474.3	11.01	474.3	7.35	474.3	5.16	474.3	9.07	474.3	-0.8	474.3	-0.25	474.3	4.54	474.3	-4.68	474.3	-3.34	474.3	0.82	474.3	-8.46	474.3	-0.8	474.3	-2.98	474.3	21.32	474.3	15.21	474.3	12.63	474.3	5.42	474.3	10.08	474.3	13.96	474.3	0.43
475.2	2.78	475.2	3.53	475.2	7.5	475.2	5.25	475.2	6.46	475.2	7.72	475.2	7.95	475.2	5.06	475.2	6.34	475.2	1.84	475.2	2.12	475.2	3.15	475.2	-4.55	475.2	-3	475.2	1.45	475.2	-7.25	475.2	1.19	475.2	-2.84	475.2	20.5	475.2	13.67	475.2	13.04	475.2	5.03	475.2	7	475.2	12.33	475.2	-1.23
476.1	0.49	476.1	4.56	476.1	9.93	476.1	1.8	476.1	6.63	476.1	8.24	476.1	6.76	476.1	5.76	476.1	9.64	476.1	1.69	476.1	-0.33	476.1	5.63	476.1	-3.12	476.1	-2.97	476.1	1.69	476.1	-8.9	476.1	-2.58	476.1	-2.14	476.1	21.31	476.1	12.48	476.1	13.69	476.1	2.91	476.1	6.16	476.1	14.58	476.1	1.07
477	2.31	477	4.18	477	8.03	477	4.35	477	7.84	477	6.05	477	5.01	477	6.9	477	6.49	477	0.56	477	2.1	477	3.42	477	-5.92	477	-2.22	477	1.52	477	-10.04	477	2.59	477	-2.69	477	19.88	477	13.77	477	10.36	477	4.87	477	9.44	477	16.53	477	-1.6
477.9	2.53	477.9	4.53	477.9	5.13	477.9	3.23	477.9	6.47	477.9	9.83	477.9	4.68	477.9	7.59	477.9	6.53	477.9	-0.73	477.9	3.25	477.9	5.32	477.9	-3.83	477.9	-3.08	477.9	3.16	477.9	-9.02	477.9	2.51	477.9	0.32	477.9	20.22	477.9	14.51	477.9	15.38	477.9	8.33	477.9	8.54	477.9	16.57	477.9	-0.19
478.8	1.14	478.8	4.05	478.8	7.47	478.8	4.42	478.8	7.78	478.8	7.09	478.8	5.11	478.8	4.87	478.8	7.91	478.8	0.5	478.8	1.23	478.8	2.4	478.8	-3.66	478.8	-2.68	478.8	1.98	478.8	-6.65	478.8	-0.25	478.8	-3.87	478.8	21.65	478.8	15.87	478.8	10.91	478.8	6.66	478.8	8.87	478.8	13.36	478.8	2.74
479.7	3.09	479.7	3.23	479.7	7.36	479.7	4.45	479.7	8.5	479.7	10.75	479.7	4.52	479.7	3.72	479.7	7.39	479.7	1.61	479.7	0.77	479.7	6.4	479.7	-4.16	479.7	-5.44	479.7	0	479.7	-6.95	479.7	1.35	479.7	0.32	479.7	21.8	479.7	15.64	479.7	10.92	479.7	6.22	479.7	9.06	479.7	15.51	479.7	-0.18
480.6	2.54	480.6	5.01	480.6	7.09	480.6	2.12	480.6	9.88	480.6	9.77	480.6	7.36	480.6	7.49	480.6	6.37	480.6	-3.46	480.6	2.15	480.6	4.54	480.6	-6.15	480.6	-4.56	480.6	-0.24	480.6	-10.1	480.6	-2.48	480.6	-1.93	480.6	21.32	480.6	14.22	480.6	10.88	480.6	5.15	480.6	6.91	480.6	13.74	480.6	0.24
481.5	0.3	481.5	3.52	481.5	7.14	481.5	0.93	481.5	5.88	481.5	10.65	481.5	7.71	481.5	5.22	481.5	4.3	481.5	-3.02	481.5	0.58	481.5	2.85	481.5	-3.8	481.5	-2.71	481.5	1.87	481.5	-9.83	481.5	0.08	481.5	-2.08	481.5	20.63	481.5	17	481.5	14.31	481.5	3.59	481.5	8.48	481.5	14.54	481.5	0.15
482.4	2.73	482.4	4.3	482.4	8.12	482.4	4.91	482.4	6.89	482.4	8.54	482.4	6.77	482.4	5.32	482.4	7.31	482.4	0.32	482.4	2.2	482.4	5.23	482.4	-4.41	482.4	-3.46	482.4	0.96	482.4	-9.76	482.4	-0.67	482.4	-1.87	482.4	22.55	482.4	15.93	482.4	12.9	482.4	6.94	482.4	8.23	482.4	12.05	482.4	4.23
483.3	3.49	483.3	3.77	483.3	7.84	483.3	4.63	483.3	8.03	483.3	9.54	483.3	6.16	483.3	6.98	483.3	6.73	483.3	1.17	483.3	3.74	483.3	3.36	483.3	-2.58	483.3	-2.2	483.3	1.41	483.3	-6.34	483.3	-0.59	483.3	-0.79	483.3	21.84	483.3	15.53	483.3	11.08	483.3	7.31	483.3	5.99	483.3	15.2	483.3	0.96
484.2	1.74	484.2	2.09	484.2	6.7	484.2	0.69	484.2	8.98	484.2	8.33	484.2	6.75	484.2	5.46	484.2	8.17	484.2	-0.87	484.2	2.85	484.2	4.77	484.2	-7.55	484.2	-1.77	484.2	1.11	484.2	-9.49	484.2	-0.07	484.2	-2	484.2	19.85	484.2	15.54	484.2	12.86	484.2	3.63	484.2	5.46	484.2	14.72	484.2	1.54
485.1	3.25	485.1	7.21	485.1	8.4	485.1	6.52	485.1	7.91	485.1	11.81	485.1	5.58	485.1	7.23	485.1	5.75	485.1	-1.7	485.1	2.67	485.1	5.7	485.1	-5.56	485.1	-1.29	485.1	-0.77	485.1	-9.27	485.1	1.93	485.1	-1.12	485.1	20.87	485.1	13.47	485.1	13.3	485.1	7.25	485.1	7.03	485.1	14.16	485.1	-1.24
486	-0.66	486	5.19	486	6.4	486	3.58	486	6.55	486	8.03	486	5.16	486	4.99	486	4.66	486	2.76	486	2.04	486	5.15	486	-5.65	486	-4.67	486	0.39	486	-9.63	486	0.56	486	0.32	486	22.75	486	13.47	486	11.35	486	4.05	486	9.73	486	14.67	486	1.05
486.9	0.11	486.9	4.08	486.9	6.7	486.9	2.14	486.9	8.22	486.9	11.49	486.9	6.32	486.9	5.98	486.9	5.14	486.9	-0.77	486.9	0.76	486.9	4.2	486.9	-4.21	486.9	-2.83	486.9	-1.22	486.9	-10.36	486.9	-0.68	486.9	-2.83	486.9	23.69	486.9	15.8	486.9	13.5	486.9	4.43	486.9	7.51	486.9	15.08	486.9	3.25
487.8	3.14	487.8	2.99	487.8	7.85	487.8	4.55	487.8	7.54	487.8	10.38	487.8	7.06	487.8	7.38	487.8	8.61	487.8	1.18	487.8	2.65	487.8	5.88	487.8	-5.84	487.8	-3.56	487.8	1.74	487.8	-7	487.8	-1.33	487.8	0.14	487.8	21.1	487.8	13.73	487.8	12.9	487.8	6.42	487.8	7.39	487.8	15.78	487.8	0.23
488.7	3.48	488.7	2.97	488.7	8.65	488.7	1.31	488.7	7.36	488.7	11.27	488.7	8.42	488.7	7.19	488.7	7.19	488.7	0.35	488.7	1.38	488.7	7.03	488.7	-5.01	488.7	-3.29	488.7	1.89	488.7	-8.59	488.7	-1.44	488.7	-0.04	488.7	21.53	488.7	15.46	488.7	12.4	488.7	3.89	488.7	6.17	488.7	13.46	488.7	3.26
489.6	4.27	489.6	2.61	489.6	7.86	489.6	2.98	489.6	7.06	489.6	8.87	489.6	7.67	489.6	6.64	489.6	7.41	489.6	-0.95	489.6	1.45	489.6	4.9	489.6	-4.72	489.6	-4.67	489.6	2.7	489.6	-9.51	489.6	0.82	489.6	-2.12	489.6	21.61	489.6	14.2	489.6	15.64	489.6	7.78	489.6	6.24	489.6	15.24	489.6	1.9
490.5	0.87	490.5	1.25	490.5	4.84	490.5	8.14	490.5	6.65	490.5	10.56	490.5	4.79	490.5	3.87	490.5	4.25	490.5	0.89	490.5	0.61	490.5	5.99	490.5	-6.45	490.5	-2.99	490.5	1.2	490.5	-10.42	490.5	0.2	490.5	-2.22	490.5	20.54	490.5	13.98	490.5	13.6	490.5	7.23	490.5	9.41	490.5	13.39	490.5	1.35
491.4	2.97	491.4	4	491.4	6.48	491.4	4.91	491.4	7.19	491.4	8.57	491.4	6.98	491.4	5.96	491.4	8.33	491.4	1	491.4	1.64	491.4	4.99	491.4	-4.99	491.4	-4.11	491.4	0.47	491.4	-6.45	491.4	-0.99	491.4	0.65	491.4	20.47	491.4	12.56	491.4	12.39	491.4	5.93	491.4	9.02	491.4	14.78	491.4	1.93
492.3	3.82	492.3	2.83	492.3	10.17	492.3	2.46	492.3	7.72	492.3	10.07	492.3	4.94	492.3	4.59	492.3	5.76	492.3	0.16	492.3	0.36	492.3	2.43	492.3	-5.55	492.3	-3.16	492.3	1.3	492.3	-8.51	492.3	0.9	492.3	-1.57	492.3	19.66	492.3	15.49	492.3	14.68	492.3	7.01	492.3	8.12	492.3	17.02	492.3	-1.53
493.2	-0.81	493.2	0.63	493.2	8.62	493.2	4.16	493.2	5.83	493.2	8.4	493.2	5.03	493.2	6.89	493.2	4.99	493.2	-0.51	493.2	0.95	493.2	6.82	493.2	-5.44	493.2	-2.3	493.2	2.67	493.2	-8.95	493.2	0.89	493.2	-0.88	493.2	20.88	493.2	15.21	493.2	13.45	493.2	5.29	493.2	10.46	493.2	16.03	493.2	-0.23
494.1	3.33	494.1	4.74	494.1	7.68	494.1	1.77	494.1	9.55	494.1	5.71	494.1	7.78	494.1	7.03	494.1	8.14	494.1	-2.33	494.1	0.97	494.1	2.48	494.1	-4.73	494.1	-4.23	494.1	0.06	494.1	-8.8	494.1	-2.35	494.1	-1.1	494.1	20.55	494.1	15.33	494.1	10.92	494.1	4.2	494.1	7.68	494.1	14.62	494.1	-1.77
495	2.54	495	3.39	495	5.95	495	4.91	495	5.68	495	8.3	495	5.64	495	6.73	495	7.72	495	1.01	495	0	495	4.06	495	-5.82	495	-2.45	495	2.01	495	-8.05	495	-0.83	495	1.25	495	21.66	495	15.01	495	13.31	495	6.45	495	7.19	495	15.13	495	1.24
495.9	2.56	495.9	3.18	495.9	6.79	495.9	2	495.9	7.45	495.9	10.51	495.9	5.73	495.9	4.56	495.9	8.34	495.9	-0.02	495.9	0.37	495.9	2.19	495.9	-5.76	495.9	-2.04	495.9	1.7	495.9	-11.34	495.9	-1.99	495.9	-1.49	495.9	18.91	495.9	13.76	495.9	12.42	495.9	5.84	495.9	7.33	495.9	15.78	495.9	-0.03
496.8	5.09	496.8	3.98	496.8	9.03	496.8	3.79	496.8	6.77	496.8	8.57	496.8	7	496.8	5.31	496.8	6.65	496.8	1.14	496.8	0.42	496.8	5.26	496.8	-3.09	496.8	-2.52	496.8	1.31	496.8	-8.14	496.8	0.84	496.8	-2.62	496.8	22.9	496.8	15.46	496.8	11.66	496.8	7.26	496.8	8.96	496.8	13.83	496.8	2.12
[truncated: 22 more columns]

## Sheet: Data corrected
X	L1A1	L1A2	L1A3	L1A4	L1A5	L1A6		L2A1	L2A2	L2A3	L2A4	L2A5	L2A6		L3A1	L3A2	L3A3	L3A4	L3A5	L3A6		L4A1	L4A2	L4A3	L4A4	L4A5	L4A6
-236.7	2	5.39	0.9	-2.94	2.25	0		-0.73	-0.79	-1.55	0.83	-0.3	0		-1.36	-1.04	-2.02	5.76	1.72	0		3.05	0.47	-1.24	2.74	-1.33	0
-235.8	0.3	0.41	-1.78	-4.15	-2.91	0		1.75	1.79	-0.89	0.33	-0.92	0		3.14	1.73	-2.02	3.18	1.56	0		5.05	4.11	-0.52	5.57	0.56	0
-234.9	3.99	7.09	-1.03	3.22	0.62	0		2.77	0.28	-2.8	0.51	-3.72	0		3.32	1.71	-1.29	3.3	2.29	0		2.91	0.44	-3.58	4.15	3.97	0
-234	0.84	4.18	-1.32	-0.65	0	0		2.04	0.68	1.85	-1.74	-0.78	0		2.35	1.99	1.82	4.49	2.22	0		10.4	5.87	2.82	7.77	4.92	0
-233.1	3.07	3.51	0.04	-2.66	-0.18	0		4.12	1.09	0.89	-0.36	0	0		-1.19	-0.35	-0.26	1.03	-2.53	0		0.91	0.93	-0.71	2.34	-1.09	0
-232.2	0.52	4.14	-0.64	-2.99	-1.61	0		1.1	-0.28	0.29	-2.04	-0.77	0		1.02	-1.33	-0.86	1.4	-1.08	0		1.36	1.47	-1.46	2.42	-0.06	0
-231.3	1.98	6.31	-1.79	0.2	-0.08	0		-1.66	2.59	-1.75	0.74	-0.77	0		0.76	0.85	3.32	2.47	-1.2	0		2.13	1.69	0.14	-0.49	-0.62	0
-230.4	1.38	3.63	-2.72	-2.03	-2.32	0		0.72	-1.85	-2.5	0.95	-0.86	0		2.53	-2	-1.68	3.36	2.04	0		4.87	1.74	-1.64	3.24	2.32	0
-229.5	0.46	2.03	-1.92	-3.25	-3.8	0		0.33	-1.23	-3.97	-0.38	-1.32	0		-3.19	-2.6	-6.42	-0.15	-3.24	0		0.43	2.93	-3.33	2.21	0.12	0
-228.6	2.21	3.47	-2.26	0.58	2.42	0		3.91	2.15	1	4.98	0.91	0		1.29	-1.36	1.57	5.35	-0.12	0		6.27	4.05	-0.37	4.7	0.64	0
-227.7	1.65	4.16	1.3	-1.64	2.16	0		-1.18	0.21	-3.06	-2.08	-2.13	0		-3.35	-2.66	-2.72	0.89	-3.67	0		1.51	-0.69	-3.62	3.47	-0.92	0
-226.8	4.63	4.14	1.07	-0.07	2.23	0		2.46	1.26	0.15	1.99	2.61	0		-0.41	3.05	1.98	6.25	6.63	0		1.74	4.93	1.6	4.95	4.62	0
-225.9	1.1	3.35	-3.83	-2.37	-0.16	0		3.45	0.32	0.3	-1.44	0.01	0		0.99	0.4	-2.45	4.47	-0.14	0		5.11	5.96	0.55	4.65	1.2	0
-225	4.7	7.68	2.32	-1.62	2.46	0		4.69	0.71	1.35	-0.82	-0.04	0		2.19	2.04	1.74	3.88	2.58	0		2.6	2.66	-1.89	4.6	-0.18	0
-224.1	2.38	2.88	-1.95	-0.39	0.41	0		5.79	3.13	2.97	3.55	1.17	0		0.12	1.99	0.55	2.94	1.5	0		4.2	1.91	-2.33	2.89	1.72	0
-223.2	0.71	1.67	-1.1	-0.16	-0.3	0		1.1	-1.08	-2.94	-0.66	-1.58	0		3.09	1.03	-0.06	4.34	1.03	0		3.9	3.21	1.12	1.82	1.65	0
-222.3	2.03	7.37	1.08	2.03	3.99	0		1.16	3.84	-0.4	1.5	2.94	0		-0.1	1.52	-0.06	5.8	0.32	0		5.37	5.24	0.55	4.6	3.77	0
-221.4	3.38	4.76	-0.97	-1.17	3.12	0		3.75	0.99	0.55	1.22	2.52	0		2.37	1.42	0.55	5.47	2.09	0		2.61	2.27	1.51	1.39	2.34	0
-220.5	1.65	2.87	2.45	2.46	2.2	0		3.05	-0.08	1.09	1.31	2.91	0		2.09	-0.67	-2.91	0.92	-0.51	0		4.23	4.41	-0.98	4.3	-0.66	0
-219.6	3.91	2.24	-0.08	0.53	-0.34	0		2.25	-0.94	-1.73	0.8	-0.71	0		-2.68	-0.96	-1.74	4.56	-0.82	0		0.77	1	-2.51	1.75	-1.33	0
-218.7	4.46	4.53	-2.59	2.01	2.47	0		3.63	0.04	-3.21	2.32	0.62	0		0.4	0.57	-0.68	3.8	1.25	0		4.58	0.91	-0.76	3.98	3.03	0
-217.8	2.51	7.46	-0.87	-0.22	3.6	0		6.38	4.01	0.41	1	1.42	0		2.4	0.21	2.21	2.92	2.1	0		1.38	0.92	-0.93	0.56	1.85	0
-216.9	4.31	4.01	0.11	-2.34	-1.88	0		4.7	-0.27	-1.12	-2.35	-1.36	0		-0.43	0.49	-2.46	0.96	-0.37	0		2.84	1.4	-0.76	3.06	1.07	0
-216	1.39	0.65	-1.69	-3.74	-2.48	0		2.5	-0.57	-0.29	-0.04	-2.7	0		-0.52	-1.78	-4.03	0.23	1.5	0		3.46	1.81	-2.99	2.21	4.11	0
-215.1	2.46	6.88	-2.27	-0.44	0.46	0		1.72	0.19	-2.69	-2.73	-1.84	0		-0.79	-0.38	-1.02	0.17	-0.33	0		1.38	-0.96	-2.38	0.68	-3.14	0
-214.2	3.57	8.61	-2.1	0.25	0.04	0		0.44	1.96	-3.11	-0.79	0.45	0		-2.35	0.87	-2.44	1.36	-1.72	0		2.25	2.48	-0.74	4.22	0.02	0
-213.3	4.31	6.53	2	0.43	1	0		1.31	-3.52	-1.05	0.02	-2.89	0		-0.98	-0.65	-0.73	4.31	-0.87	0		2.69	2.41	-2.13	2.48	-0.58	0
-212.4	0.44	1.81	-0.66	-3.85	-0.02	0		-0.54	-5.22	-2.02	-0.3	1.35	0		0.81	0.13	1.95	7.41	4.03	0		6.91	7.31	5.23	8.55	5.66	0
-211.5	4.58	4.28	1.34	0.8	2.26	0		3.73	0.85	1.13	2.6	3.35	0		1.07	0.93	-0.65	4.4	1.16	0		4.45	4.29	-2.53	2.98	1.2	0
-210.6	2.46	2.79	-0.34	1.18	1.25	0		2	-0.92	0.59	0.24	0.08	0		0.95	0.94	-0.67	2.59	1.24	0		2.5	0.47	-1.83	1.92	2.72	0
-209.7	1.86	4.28	0.96	-1.59	0.1	0		-0.51	-3.09	-2.24	-2.44	-2.29	0		0.94	-0.4	0.18	4.21	1.61	0		4.22	3.16	-0.97	3.01	0.54	0
-208.8	2.62	2.85	-0.96	-1.2	2.81	0		2.12	2.45	-0.27	1.53	1.56	0		-0.22	2.77	-0.54	3.89	2.48	0		2.59	3.86	-0.33	5.07	4.79	0
-207.9	2.09	2.7	0.88	-0.56	2.42	0		1.72	-2.9	-2.52	0.55	-1.74	0		-0.33	-1.4	-3.22	2.41	-0.04	0		4.33	2.07	-2.4	1.11	2.47	0
-207	3.44	4.98	1.41	0.04	-0.97	0		5.01	0.09	0.78	0.02	-1.12	0		-0.01	1.14	-1.7	2.31	0.78	0		0.68	0.62	-2.81	0.4	0.43	0
-206.1	3.31	4.01	-0.76	0.01	3.23	0		1.95	-0.4	-1.36	-0.32	-2.2	0		0.38	2.09	2.37	4.86	1.38	0		-0.19	2.21	-1.72	2.08	-0.14	0
-205.2	2.03	6.56	-0.57	0.35	2.28	0		2.49	3.96	-0.31	-0.35	2.22	0		0.58	-0.25	-2.5	-1.24	-2.2	0		2.42	3.95	-3.52	1.27	1.86	0
-204.3	1.24	4.63	1.26	-0.05	-1.62	0		0.36	-0.81	-3.44	-1.58	-1.96	0		0.44	1.3	-1.53	1.88	2.03	0		5.72	4.81	0.61	2.38	3.67	0
-203.4	1.86	4.6	0.66	-0.93	2.39	0		0.77	-0.92	-1.8	-2.43	-1.98	0		-0.48	-0.01	-0.68	2.98	-0.29	0		3.03	4.64	1.1	4.36	3.29	0
-202.5	4.27	6.64	3.47	1.02	2.13	0		2.74	0.8	2.66	-1.75	3.06	0		-1.84	-0.54	-1.52	0.98	0.84	0		2.66	3.64	-1.21	2.95	1.72	0
-201.6	2.26	5.53	2.52	0.75	3.45	0		5.42	1.17	1.99	1.16	2.82	0		2.52	0.11	-1.77	1.74	1.42	0		6.28	5.49	1.88	4.92	7.03	0
-200.7	1.52	3.78	-0.29	-0.26	3.04	0		1.35	-0.12	-2.1	-1.2	-1.77	0		-0.46	2.81	0.02	2.19	0.26	0		4.28	3.81	3.05	3.58	2.8	0
-199.8	-1.72	4.28	-0.85	-1.38	-2.28	0		2.02	1.99	1.72	0.27	-0.1	0		-0.35	0.79	1.14	2.37	-0.11	0		3.97	0.21	-0.94	1.97	1.72	0
-198.9	3.88	5.65	1.94	0.67	3.13	0		2.01	-1.08	-0.47	-1.73	1.13	0		-1.57	-0.42	-1.61	0.66	-0.69	0		-0.09	3.15	-0.07	-0.35	-2	0
-198	2.55	4.61	-1.11	0.77	-0.72	0		3.52	0.26	-1.49	1.59	0.42	0		-0.42	-0.62	-1.94	4.45	-2.77	0		4.17	0.68	-0.5	5.05	-0.23	0
-197.1	4.28	3.06	-0.19	-1.97	0.92	0		0.76	-0.9	-1.36	-2.34	2.58	0		-1.25	-1.98	-1.57	1.36	1.13	0		4.16	1.84	-3.07	3.44	0.52	0
-196.2	2.28	4.15	0.98	-1.96	0	0		1.53	-3.51	-0.88	-1.67	-1.49	0		-0.27	-2.99	-2.18	1.51	-2.95	0		1.74	0.08	-1.31	-1.51	-2.04	0
-195.3	0.37	0.45	-1.84	-0.99	-2.76	0		2.39	-0.32	-1.74	-2	-2.13	0		0.93	0.54	-0.09	3.65	-1.06	0		2.96	3.96	-0.31	7.07	2.74	0
-194.4	4.82	5.08	0.97	0.63	-0.11	0		4.67	1.34	2.59	0.9	2.66	0		1.22	1.94	1.47	2.3	2.34	0		5.77	1.96	-0.95	2.32	1.63	0
-193.5	-0.66	-0.68	-4.34	-4.18	-4.18	0		1.23	-0.72	0.65	-1.29	-0.26	0		2.42	-0.17	2.82	3.84	2.86	0		4.81	3	0.01	4	2.14	0
-192.6	0.73	2.01	-2.19	0.18	-1.75	0		3.11	2.23	0.7	0.48	0.89	0		1.03	-0.91	-0.04	3.15	2.11	0		3.09	0.79	0.11	2.11	3.67	0
-191.7	3.97	7.78	2.39	3.51	2.46	0		3.72	2.16	1.88	5.04	3.72	0		1.77	1.23	0.26	4.36	0.98	0		2.12	-0.2	-3.14	1.04	-3.23	0
-190.8	-0.85	3.11	-2.61	-1.54	-1.32	0		3.22	2.09	1.61	2.05	3.38	0		1.33	4.67	2.76	3.4	3.35	0		3.32	4.42	-0.08	0.82	1.78	0
-189.9	1.92	4.2	-1.44	-0.31	-1.1	0		3.74	-0.22	1.47	1.01	-2.13	0		1.06	-0.07	0.27	3.56	0.41	0		3.94	2.99	1.89	4.84	3.23	0
-189	2.32	4.71	4.53	1.12	2.88	0		2.2	0.8	0.88	1.15	2.46	0		2.92	2.4	1.26	5.67	3.94	0		5.31	4.95	-0.77	4.78	2.72	0
-188.1	1.2	2.39	-3.12	-1.32	1.94	0		-0.86	-2.7	-2.55	-1.38	-1.61	0		-0.74	-1.38	-2.56	2.71	-2.11	0		4.95	1.96	-0.42	4.45	0.72	0
-187.2	3.73	2.91	-0.6	1.4	2.11	0		3.11	-1.2	0.67	-0.95	0.53	0		-0.41	-3.35	-2.42	3.96	-0.16	0		2.67	-0.1	0.06	4.08	4.78	0
-186.3	2.19	3.51	-0.83	-0.18	-0.88	0		2.7	0.12	2.49	1.75	-0.98	0		0.76	-1.79	-0.61	3.45	0.19	0		1.71	1.78	-0.5	4.37	3.74	0
-185.4	3.59	2.52	-1.7	-1.09	2.73	0		1.37	-0.85	-1.93	1.86	-0.37	0		2.09	1.31	-1.88	5.14	1.55	0		3.88	2.82	-1.61	3.84	2.88	0
-184.5	-0.67	2.26	-0.46	-2.2	-1.34	0		2.01	-1.14	1.01	1.18	0.4	0		-0.66	-0.23	-0.63	2.18	-2.41	0		1.63	2.8	-0.1	0.27	0.49	0
-183.6	0.95	5.29	-0.71	1.54	1.95	0		3.71	0.43	-2.61	2.85	-0.94	0		4.27	2.09	4.06	6.7	4.17	0		2.22	1.56	1.07	4.18	3.53	0
-182.7	1.42	3.11	-0.74	-1.18	-0.96	0		1.76	1.32	0.49	1.93	0.8	0		-1.45	0.87	0.73	3.86	1.67	0		-1.97	-3.03	-1.57	-0.66	-2.13	0
-181.8	0.25	0.25	-3.58	-2.06	-2.07	0		1.53	-0.93	-1.85	0.79	0.09	0		3.68	3.77	1.37	5.78	4.06	0		4.48	4.6	2.95	5.44	3.99	0
-180.9	5	4.01	2.83	2.01	3.29	0		3.1	-2.62	1.59	1.43	4.07	0		-1.7	-3.88	-1.13	2.7	3.22	0		2.66	1.63	-0.53	1.7	3.33	0
-180	3.99	5.13	2	2.63	2.71	0		4.64	-0.6	0.96	0.15	0.9	0		1.35	0.68	-0.6	2.74	-0.57	0		5.09	3.84	0.19	4.45	0.59	0
-179.1	3.06	3.44	-0.07	1.78	0.39	0		1.62	0.29	2.03	0.22	-1.67	0		-1.31	1.96	0.61	3.06	1.42	0		2.94	1.07	-1.71	2.02	-0.38	0
-178.2	0.45	4.93	0.27	-3.85	-0.99	0		1.85	0.62	0.52	-1.73	-1.15	0		-1.45	0.27	-0.85	3.23	-1.88	0		2.3	0.84	-0.91	2.63	-1.77	0
-177.3	4.65	3.4	-0.02	1.38	2.26	0		2.51	-1.49	-1.26	1.58	-2.31	0		-3.14	0.11	-2.39	2.98	-2.58	0		1.52	0.06	-2.31	1.92	0.62	0
-176.4	-0.11	3.51	-0.5	2.11	1.64	0		0.81	0.22	0.82	1.26	0.97	0		0.84	0.5	0.19	2.76	1.3	0		6.01	4.73	-0.96	4.21	1.9	0
-175.5	0.34	0.83	1.7	-0.46	1.08	0		0.95	-3.15	2.18	-0.85	-0.6	0		-3.57	-4.45	-4.86	0.83	-2.47	0		2.49	-0.02	-2.25	2.5	-0.66	0
-174.6	0.23	4.82	2.4	0.94	2.72	0		2.11	0.67	-0.24	2.06	1.63	0		-0.38	-1.79	-1.16	1.5	0.04	0		1.86	1.45	-0.62	-0.77	-1.31	0
-173.7	1.18	1.04	-2.8	0.53	-0.04	0		2.08	-2.79	-0.81	1.17	-0.34	0		2.53	2.73	2.13	4.51	3.06	0		3.2	-0.1	-2.16	3.12	1.12	0
-172.8	-2.99	-0.68	-1.67	-1.91	-2.9	0		-0.07	-2.75	-1.24	-0.63	-1.05	0		-2.61	-4.45	-5.42	-1.58	-3.15	0		2.05	-1.12	-2.8	0.01	-2.42	0
-171.9	1.26	4.27	1.2	1.9	1.34	0		-1.23	-2.57	-1.86	1.38	-3.91	0		-3.62	-1.86	-1.85	1.76	-0.84	0		0.63	0.01	-2.34	2.23	-0.67	0
-171	-0.05	3.31	3.34	-2.25	3.01	0		-0.47	-3.14	-1.82	-1.22	1.66	0		-2.13	0.42	-1.78	1.37	1.02	0		0.21	-1.67	-4.53	-0.96	-2.8	0
-170.1	2.94	5.43	-2.68	-0.38	0.98	0		4.08	0.29	2.13	0.63	0.75	0		1.98	-0.31	2.07	3.69	-0.36	0		2.49	-0.81	-1.44	3.29	-0.44	0
-169.2	-0.32	2.22	-0.14	-2.18	-0.6	0		3.52	1.78	2.65	0.39	-0.74	0		0.38	0.63	-0.34	3.82	-0.41	0		1.74	-3.07	-3.88	0.01	-3.32	0
-168.3	0.59	0.74	-0.01	1.51	1.35	0		4.81	-0.34	2.45	4.32	2.03	0		2.83	0.05	2.05	3.44	2.08	0		3.64	4.1	-0.47	2.91	3.01	0
-167.4	1.7	3.57	0.23	1.35	-0.13	0		1.83	0.73	0.67	2.38	-2.3	0		-4.46	-1.91	-2.85	-1.22	-4.96	0		-0.59	-0.62	-1.4	1.74	-0.38	0
-166.5	3.26	6.38	1.3	3.85	1.74	0		2.28	-1.92	-1.1	1.68	-0.39	0		0.02	-1.03	-2.67	3.05	-1.84	0		2.29	-0.71	-4.23	2.41	-0.06	0
-165.6	2.46	3.5	1.13	0.93	2.17	0		1.74	-2.5	0.05	-0.08	-1.55	0		1.31	0.24	1.43	5.16	2.22	0		1.54	-0.74	-2.79	-1.31	1.08	0
-164.7	1.24	2.22	-0.14	-3.68	-0.21	0		4.21	-0.89	3.25	1.19	-0.58	0		2.09	1.25	3.46	4.05	3.72	0		-0.32	-0.2	-1.13	2.15	1.78	0
-163.8	2.84	4.45	0.2	-0.57	1.43	0		2.66	-2.73	-1.32	-2.34	2.8	0		0.52	-0.23	1.15	1.19	2.61	0		3.45	2.81	0.1	3.07	-1.25	0
-162.9	1.81	3.25	3.44	0.33	-0.83	0		3.23	-0.8	1.55	1.7	-2.24	0		0.44	-0.07	0.39	2.64	1.14	0		0.77	1.64	0.31	1.74	2.92	0
-162	0.08	1.17	-1.92	-2	-0.8	0		2.8	-2.13	-2.05	0.1	-0.87	0		1.71	-1.1	-1	2.62	3.22	0		6.27	2.04	0.19	4.57	0.35	0
-161.1	2.43	1.91	2.84	-1.37	-0.76	0		2.19	0.5	0.9	-1.02	1.05	0		0.61	1.74	1.26	4.17	1.9	0		-0.7	1.72	-1.58	5.14	2.04	0
-160.2	3.69	2.9	-0.36	1.98	2.58	0		1.18	-2.88	-1.39	2.33	2.7	0		-0.37	-0.44	-1.07	3.45	1.08	0		1.98	1.09	-2.66	2.36	1.3	0
-159.3	0.6	2.55	0.63	0.15	-2.15	0		0.13	-1.55	-0.48	0.12	-0.21	0		-1.26	-0.12	-2.27	0.48	2.02	0		2.71	3.41	2.17	1.57	1.97	0
-158.4	0.74	2.81	-0.06	-2.78	1.51	0		2.51	-1.03	0.06	-0.71	1.32	0		3.3	2.4	1	4.25	-0.31	0		3.64	1.43	-0.79	3.82	0.39	0
-157.5	3.12	7.78	3.53	1.89	3.8	0		2.4	1.65	3.42	3.56	1.95	0		0.22	1.95	-1.23	4.29	-0.24	0		0.62	1.01	-1.33	1.68	-1.06	0
-156.6	1.34	3.81	0.98	0.54	0.89	0		0.86	-1.19	-0.14	0.18	-0.26	0		3.71	2.18	2.58	4.98	3.94	0		3.41	3.93	-0.78	4.49	2.09	0
-155.7	3.45	4.49	4.66	2.45	1.96	0		2.91	0.51	0.71	0.39	0.8	0		0.72	-0.65	-5.88	1.83	1.03	0		2.17	1.62	-1.38	2.96	-0.41	0
-154.8	-0.94	2.19	0.65	0.23	2.17	0		1.87	-1.89	1.99	1.9	2.95	0		-2.26	-4.82	-5.1	-1.5	-1.52	0		0.4	0.03	-4.2	-1.12	-0.7	0
-153.9	2.48	1.91	-2.97	-3.09	0.77	0		1.61	-1.4	-1.42	-1.18	-2.75	0		-3.41	-2.17	-3.22	0.91	-2.4	0		-0.64	-0.73	-2.17	1.05	0.26	0
-153	1.03	5.89	0.61	1.57	3.37	0		5.86	3.42	2.53	-0.05	3.92	0		1.81	0.88	3.31	1.74	2.65	0		2.22	2.24	3.45	5.29	1.43	0
-152.1	1.75	3.31	-1.72	-1.01	0.14	0		2.68	2.34	1.76	-0.51	1.78	0		-1.16	-2.53	-2.29	2.68	-1.98	0		0.61	-3.06	-0.84	1.33	0.16	0
-151.2	1.53	1.08	-0.22	-0.78	1.53	0		1.38	-1.54	0.87	-0.61	2.73	0		-0.68	-2.04	-0.75	1.41	1.25	0		2.96	2.8	0.99	3.05	0.23	0
-150.3	0.38	3.24	1.2	-1.84	1.73	0		0.52	1.48	1.27	-2.65	0.78	0		1.01	-0.93	0.83	1.25	3.51	0		5.04	2.42	1.9	3.12	4.43	0
-149.4	1.4	3.65	0.2	1.52	1.64	0		2.9	1.07	2.26	0.73	1.18	0		1.52	2.79	4.24	5.64	2.73	0		2.42	2.79	0.76	5.81	1.28	0
-148.5	2.56	3.45	0.35	-1.52	4.14	0		0.54	-2.52	-1.72	-0.47	-1.09	0		-0.67	-1.09	0.9	3.83	0.22	0		2.49	3.64	2.52	4.18	2.16	0
-147.6	0.23	3.03	-0.36	2.04	0.71	0		1.28	-0.83	0.8	4	1.75	0		-2.7	-0.36	0.42	2.08	2.35	0		-0.19	-2.21	-3.53	0.33	-0.53	0
-146.7	4.48	7	-0.57	2.06	2.64	0		2.89	-0.16	2.17	1.44	1.81	0		1.36	-0.19	-0.77	2.38	1.11	0		2.49	0.13	-4.46	2.61	0	0
-145.8	2.56	6.32	0.66	-0.56	1.5	0		4.85	4.51	1.32	0.58	-0.07	0		-0.92	1.43	-0.24	3.44	0.88	0		-0.31	1.02	-1.34	1.22	1.07	0
-144.9	-0.38	1.86	-2.65	-1.05	-3.79	0		2.52	-2.69	-2.24	-0.97	-0.06	0		0.2	-0.84	-2.09	0.48	-0.39	0		2.56	3.09	-0.44	0.88	-1.48	0
-144	0.8	3.13	0.57	-0.33	0.08	0		-2.56	-2.95	-2.26	-4.48	-3.94	0		0.12	-1.19	-0.62	1.77	1.98	0		5.53	0.46	0.48	2.3	1.42	0
-143.1	3.04	2.87	0.75	0.27	0.75	0		3.43	0.57	-3.02	-0.41	-1.32	0		1.5	0.39	-0.48	2.84	2.7	0		-0.19	-0.74	-3.01	-0.86	0.81	0
-142.2	2.57	4.76	-1.91	2.14	0.58	0		3.93	2.64	3.2	1.68	1.23	0		2.08	1.41	0.57	0.86	1.21	0		4.16	3.65	-0.46	2.62	1.46	0
-141.3	2.28	2.21	0.07	-1.24	0.77	0		0.39	-4.4	-5.36	-0.83	-4.23	0		-2.81	-2.65	-3.78	0.55	-1.6	0		0.54	-1.14	-1.3	1.74	0.83	0
-140.4	1.87	2	-0.26	-2.02	-1.58	0		-0.13	-0.21	1.06	-2.35	-3.25	0		-1.83	-0.11	-0.41	-0.21	-1.13	0		-2.25	-0.29	-1.08	-1.49	-0.1	0
-139.5	2.42	0.2	0.7	0.7	0.17	0		5.51	0.93	1.46	4.32	2.08	0		1.9	1.17	0.95	3.13	2.67	0		1.79	-0.62	-2.91	-0.07	1.47	0
-138.6	2.42	2.45	-0.96	0.33	-0.06	0		5.11	2.08	3.9	5.57	3.06	0		0.03	0.93	1.62	3.03	3.15	0		3.01	1.6	-0.25	1.83	2.48	0
-137.7	-0.73	5.77	1.72	2.51	0.27	0		1.45	0.26	2.13	1.14	0.19	0		0.48	-1.58	0.95	0.63	0.03	0		1.18	1.07	-0.12	1.56	0.55	0
-136.8	3.41	4.4	5.59	4.21	2.69	0		4.31	2.5	3.98	6.31	1.85	0		2.4	2.94	-0.35	5.16	3.66	0		3.17	2.71	-0.69	3.41	3.09	0
-135.9	0.4	5.06	1.1	2.64	0.22	0		1.28	2.89	2.62	2.07	3.83	0		1.35	0.64	3.43	2.98	6.77	0		-0.73	-1.26	-1.32	1.31	1.91	0
-135	-0.83	3.5	-1.16	-1.14	0.56	0		2.62	-1.12	-0.61	-1.4	-2.01	0		2.69	3.33	0.67	2.79	2.84	0		1.45	2.17	-2.01	0.29	-0.94	0
-134.1	-3.95	2.95	-0.18	-1.02	-2.47	0		1.42	1.37	-0.55	2.02	-0.93	0		-0.6	-1.77	-2.25	1.14	1.27	0		1.63	-0.25	-2.16	-0.49	0.02	0
-133.2	0.21	1.83	-2.52	-1.94	0.69	0		-1.48	-3.42	-3.6	-4.79	-0.22	0		-1.2	-2.31	-1.09	-0.09	-0.05	0		4.13	2.45	0.77	4.01	2.92	0
-132.3	1.81	2.52	1.05	0.5	2.95	0		2.11	2.02	0.45	0.24	-1.21	0		-1.52	0.9	-1.36	2.88	0.48	0		2.27	3.12	0.06	3.64	2.74	0
-131.4	0.96	3.3	2.91	2.3	0.15	0		3.31	-0.67	2.48	0.45	-0.28	0		2.71	-1.31	2.65	-0.04	-0.74	0		2.85	-0.28	2.08	-0.08	0.79	0
-130.5	1.86	0.77	-1.12	-2.32	0.07	0		4.13	2.03	2.22	0.43	0.42	0		3.66	0.66	2.27	2.76	2.59	0		4.36	1.59	2.73	3.6	1.62	0
-129.6	3.19	3.81	3.49	3.35	3.19	0		0.49	1.55	2.54	2.37	0.19	0		-1.49	-0.04	-0.92	-0.73	0.13	0		0.53	-1.41	-2.91	-0.32	0.17	0
-128.7	2.75	1.49	-0.24	1.93	1.19	0		2.86	0.52	1.43	-0.51	0.67	0		1.11	0.61	2.77	2.41	2.02	0		3.25	0.91	1.92	2.91	2.3	0
-127.8	1.68	4.57	2.83	1.7	1.84	0		0.2	-0.53	-0.04	-1.08	-0.64	0		-1	1.55	0.74	4.08	0.42	0		1.12	0.57	-1.99	2.62	0.38	0
-126.9	0.11	1.61	2.34	-0.07	2.57	0		2.39	1.14	5.08	2.2	1.58	0		-1.17	0.81	0.18	2.21	3.07	0		2.67	1.17	-0.49	1.98	1.27	0
-126	1.36	3.83	-0.22	1.35	0.83	0		-0.77	-0.23	-1.37	-2.92	-1.81	0		0.23	2.5	0.47	2.98	3.08	0		0.48	2.77	-1.64	0.34	1.28	0
-125.1	0.69	1.5	2.35	-3.27	-0.4	0		2.01	1.64	0.37	-0.12	0.36	0		-0.68	0.96	-0.49	3.39	1.74	0		-1.67	-0.33	-0.38	-2.02	-0.07	0
-124.2	2.07	2.09	-1.6	-0.94	-1.13	0		-0.31	-2.45	-3.17	-1.21	-3.02	0		0.83	1.49	1.23	1.39	2.73	0		-0.68	0.56	-1.61	-1.39	0.04	0
-123.3	1.2	3.53	2.01	1.84	1.01	0		1.83	-1.42	1.89	-0.51	-0.27	0		1.41	1.47	-0.81	-1.17	3.13	0		2.42	2.97	1.76	3.72	1.29	0
-122.4	-2.99	-1.89	-0.71	-5.3	-1.32	0		1.71	-1.68	3.5	1.24	0.61	0		3.15	1.01	0.85	3.85	-0.13	0		0.82	2.79	1.01	3.31	0.35	0
-121.5	-0.17	2.56	-1.43	-2.17	-0.16	0		2.06	0.75	0.64	-1.46	1.86	0		0.59	0.53	-0.68	0.81	0.15	0		3.32	5.78	0.8	4.79	1.72	0
-120.6	2.23	4.16	-2.46	-0.76	-0.54	0		1.97	1.86	0.24	-1.59	1.05	0		-2.71	1.73	-1.62	-1.15	-2.65	0		-0.62	-0.58	-2.1	-2.82	-3.71	0
-119.7	1.37	4.09	1.71	0.49	2.97	0		1.85	-1.65	1.72	0.78	1.58	0		-0.49	0.47	0.48	1.87	3.27	0		2.65	3.57	1.38	2.95	3.68	0
-118.8	2.38	2.51	0.38	-0.26	1.48	0		2.76	2.97	3.02	0.77	-1.18	0		-0.59	-0.59	1.04	1.99	1.23	0		1.87	2.92	1.36	2.97	2.22	0
-117.9	-0.31	0.07	-3.43	-0.12	0.6	0		-0.18	-3.82	-1.83	-2.3	-1.03	0		-0.02	0.94	1.84	1.87	2.93	0		-1.24	-1.03	-1.56	-0.52	0.39	0
-117	-1.45	-0.78	-1.26	-3.1	0.79	0		1.69	0.21	-1.59	-1.79	0.34	0		1.34	0.14	0.31	1	0.2	0		-2.09	-1.17	-1.35	2.23	-1.69	0
-116.1	1.3	-0.14	0.93	-0.62	-1.42	0		0.75	-3.3	-1.51	-1.77	-1.98	0		-2.31	-1.31	-2.38	-0.66	-0.34	0		0.79	-0.42	-1.69	1.65	1.28	0
-115.2	-1.25	2.07	-1.77	-3.94	-2.72	0		3.47	2.45	1.46	0.25	-0.94	0		1.48	3.1	1.02	4.25	2.26	0		1.52	2.43	1.54	4.47	2.88	0
-114.3	1.56	3.9	3.04	2.9	2.96	0		1.01	0.87	2.09	3.5	-0.63	0		-0.08	0.34	2	2.85	0.78	0		5.97	3.7	-0.63	1.4	1.68	0
-113.4	2.34	4.36	-0.04	1.13	2.36	0		2.04	1.38	0.63	-0.04	1.46	0		0.16	0.19	1.72	-1.41	1.41	0		-0.95	0.36	0.85	0.68	-1.59	0
-112.5	1.33	3.45	0.13	1.34	-0.11	0		-0.4	0.81	3.26	2.44	0.6	0		-2.44	-4.28	-1.39	2.68	-0.62	0		-0.9	-3.21	-4.96	-1.7	-2.09	0
-111.6	-0.15	-0.52	-0.99	-1.54	-1	0		3.75	0.85	1.87	4.1	2.72	0		-1.64	-1.35	-0.42	1.39	0.94	0		-1.14	-1.84	-1.94	0.14	-3.5	0
-110.7	-0.53	4.69	1.07	-2.22	0.44	0		2	0.74	2.49	0.32	-0.11	0		1.9	1.59	-0.54	2.55	2.95	0		1.23	0.76	-3.28	0.82	2.12	0
-109.8	1.81	-0.03	0.5	1.24	0.5	0		2.73	-0.86	-0.2	1.64	-2.44	0		-0.75	-2.08	1.81	0.56	-1.06	0		0.1	0.11	-0.13	0.39	0.29	0
-108.9	1.55	1.95	0.25	-2.68	0.55	0		3.55	-1.49	1.6	-2.28	-0.31	0		-1.35	-0.68	-0.8	1.63	0.41	0		-0.94	-2.45	-2.57	-0.26	-2.06	0
-108	-0.11	2.51	-2.86	1.64	-2	0		0.31	1.69	-3.54	0.89	-0.94	0		-2.99	-1.99	-3.36	-1.97	-1.84	0		1.95	2.98	3.73	1.4	1.74	0
-107.1	-1.28	1.54	-0.5	-0.93	0.09	0		4.37	1.42	0.41	1.27	-1.19	0		2.23	1.59	-0.9	-1.11	1.21	0		1.75	0.44	-1.48	1.18	1.51	0
-106.2	-2.58	-1.39	-2.84	-3.09	-3.57	0		-0.9	-3.78	-1.22	-1.53	-0.4	0		-1.56	0.36	0.18	3.2	-0.13	0		2.59	1.86	-0.95	-0.74	-1.61	0
-105.3	-0.41	0.54	-1.45	1.92	0.81	0		1.81	-0.09	2.39	1.72	3.31	0		1.7	1.55	-0.34	1.99	3.68	0		2.34	0.9	-1.83	1.68	2.07	0
-104.4	1.01	1.53	-1.17	-1.24	-2.5	0		1.63	0.08	0.92	-0.46	-1.1	0		0.14	0.74	1.73	2.17	1.95	0		0.74	1.75	0.66	3.25	-0.08	0
-103.5	-0.31	-2.06	-4.51	-2.74	-1.03	0		2.73	-0.4	-1.32	-1.3	-0.06	0		3.02	1.96	2.8	4.36	2.77	0		2.33	1.12	0.19	3.05	0.36	0
-102.6	-0.75	-0.17	-2.84	-5.6	-2.5	0		1.11	0.54	2.03	-0.42	1	0		-0.64	-2.42	0.9	1.67	3.21	0		-0.11	-1.79	0.62	1.1	1.03	0
-101.7	0.43	2.09	-1.2	-0.57	-1.21	0		2.56	2.11	3.78	2.18	0.67	0		0.71	-0.41	3.17	1.13	1.25	0		3.58	-1.91	1.26	5	1.58	0
-100.8	0.13	1.19	-2.02	-0.4	-1.71	0		2.05	0.42	0.85	0.37	-2.72	0		4.51	1.29	4.01	5.22	3.64	0		2.67	-1.61	-1.1	2.49	2.39	0
-99.9	1.17	3.05	-0.86	-0.2	-2.63	0		4.19	1.91	1.77	3.15	2.34	0		3.77	1.67	3.78	3.87	2.35	0		1	-0.53	-2.31	-0.2	0.55	0
-99	2.98	2.81	-0.36	-0.42	-0.58	0		-0.25	-1.59	1.25	-0.04	-1.15	0		-0.89	-2.68	1.6	-0.62	1.08	0		1.72	0.59	0.59	-0.11	2.03	0
-98.1	-0.49	2.93	1.99	-1.12	-1.05	0		6.03	4.96	5.66	3.19	1.37	0		-2.8	-0.47	1.12	1.89	0.25	0		3.32	2.63	0.35	4.61	2.78	0
-97.2	1.22	0.22	-1.25	-2.57	-1.35	0		1.99	-2.41	0.49	-0.73	-1.38	0		1.26	1.24	0.88	2.35	1.73	0		4.55	4.51	3.21	4.5	1.67	0
-96.3	0.48	2.02	-2.42	0.82	0.17	0		-0.21	-3.76	-2.34	-2.2	-2.76	0		-4.13	-2.53	-0.26	-1.29	-2.22	0		1.53	2.28	0.08	1.42	3.22	0
-95.4	2.64	3.41	0.43	-0.85	-1.59	0		1.25	-1.18	-0.69	-1	-2.51	0		-0.72	-1.04	0.09	0.83	-0.9	0		0.2	4.43	1.88	3.62	0.79	0
-94.5	2.68	4.26	5.42	2.33	4.8	0		2.07	-1.41	2.24	2.8	0.06	0		-0.85	-0.07	-1.08	0.82	-1.34	0		1.98	3.43	0.8	1.23	0.21	0
-93.6	4.77	3.27	1.26	0.81	4.7	0		2.5	0.36	3.05	2.12	4.56	0		-3.55	-4.07	-1.47	-0.57	-0.79	0		1	-1.56	-1.82	1.2	-0.05	0
-92.7	0.84	0.87	-2.43	0.33	0.47	0		-1.24	-1.28	-2.19	-0.79	-1.2	0		-1.13	-2.95	-4	-0.98	-2.8	0		1.34	-1.44	0.78	3.08	-0.6	0
-91.8	3.74	3.15	1.69	1.76	2.02	0		0.59	-1.22	-0.62	-0.25	-2.47	0		-0.36	3.59	1.91	2.63	3.36	0		3.11	1.94	1.64	4.27	1.91	0
-90.9	-0.92	1.43	0.4	0.43	0.22	0		-2.83	-4.17	-2.25	-2.33	-1.88	0		-4.56	-4.28	-2.12	-4.27	-2.76	0		-1.22	-1.52	-1.24	-1.04	-1.59	0
-90	-0.59	2.08	-1.34	-2.74	-0.78	0		-3.59	-1.84	-3.24	-6.04	-1.56	0		-5.38	-1.61	-2.88	-2.6	-1.48	0		-0.77	1.18	-1.55	-0.54	-2.3	0
-89.1	3.84	6.18	1.18	0.48	0.11	0		2.52	2.27	0.59	0.44	-1.71	0		0.1	0.73	2.56	4.21	1.43	0		1.46	0.2	-0.54	4.97	1.57	0
-88.2	2.88	3.34	0.64	-0.94	2.98	0		2.04	0.55	1.12	1.55	1.28	0		0.63	1.88	1.86	3.99	0.39	0		1.61	0.95	2.28	2.52	0.33	0
-87.3	1.21	3.39	1.33	1.09	1.7	0		2.84	0.77	2.75	0.65	2.33	0		-0.29	1.51	2.84	2.85	4.88	0		1.62	-0.15	1.12	3.23	2.04	0
-86.4	2.47	4.32	0.2	1.64	2.61	0		3.66	2.52	-0.99	0.22	-0.86	0		-0.01	0.84	0.8	-0.28	-1.7	0		0.34	3.47	3.44	1.44	1.65	0
-85.5	0.71	2.08	-1.65	-4.33	-0.75	0		2.49	3.14	1.93	1.24	1.36	0		2.86	2.85	2.07	6.25	2.78	0		1.83	0.48	1.52	-0.34	0.8	0
-84.6	0.2	2.43	1.05	-0.09	-0.2	0		-1.14	0.76	0.04	-0.03	-2.83	0		-2.24	0.02	-1.88	0.57	0.92	0		2.71	1.12	0.05	0.91	4.72	0
-83.7	-0.74	2.2	-1.81	1.91	-0.58	0		0.22	3.15	0.89	0.47	-0.26	0		0.03	0.09	0.79	0.23	-0.34	0		3.65	0.93	0.31	1.8	0.97	0
-82.8	0.32	0.36	-0.87	0.64	-0.09	0		2.21	2.46	-0.22	2.23	-0.35	0		-1.68	-3.72	-2.34	0.19	-2.71	0		-0.07	-3.42	-1.79	-0.5	-0.55	0
-81.9	0.5	1.62	-2.63	-2.59	-0.76	0		-0.16	-0.48	3.02	-0.12	-1.17	0		-2.42	-2.05	0.1	-0.36	-2.48	0		-3.09	0.2	-2.99	-1.09	-0.26	0
-81	-3.1	-2.13	-0.76	-2.97	0.78	0		0.56	-1.24	-1.04	-1.02	-3.14	0		-0.35	-0.32	1.58	-1.35	-1.39	0		0.2	0.26	0.36	-0.21	-3.09	0
-80.1	-1.19	2.58	1.74	0.28	-2.83	0		1.09	1.94	2.49	-0.9	-0.42	0		-2.04	0.65	1.33	0.58	1.23	0		2.82	2.51	1.63	3.16	4.41	0
-79.2	3.12	2.33	1.83	0.04	2.32	0		1.9	-1.25	1.08	-0.6	-1.48	0		1.03	-1.39	0.26	2.19	-0.76	0		-0.81	-2.07	-2.49	0.75	-2.38	0
-78.3	0.4	0.35	0.59	0.71	-0.66	0		-1.25	-3.63	-1.15	-0.06	-3.36	0		-0.11	-2.05	-0.59	4.67	0.76	0		1.75	-0.63	0.56	3.12	-1.07	0
-77.4	-0.25	2.11	-3.13	-1.64	-0.67	0		-1.03	-1.56	-1.8	0.52	-3.01	0		0.72	-0.14	0.89	-0.1	-0.17	0		1.64	-0.3	1.68	-1.34	-0.17	0
-76.5	2.32	3.54	0.77	0.84	0.66	0		3.47	-0.84	-1.04	-1.75	-0.11	0		-1.69	-2.48	-2.66	-0.76	-1.63	0		0.81	0.58	0.41	3.68	0.87	0
-75.6	-3.18	0.02	-0.13	-3.68	-2.19	0		2.64	0.28	3.81	0.13	0.93	0		-0.6	2.16	1.66	1.5	3.69	0		-2.4	-0.54	-3.54	0.01	-0.41	0
-74.7	-1.14	-0.29	-1.28	-2.84	0.66	0		-2.15	-2.51	0.31	-2.41	-0.95	0		-4.18	-2.56	-0.3	-2.87	-2.91	0		-1.25	-1.74	-2.58	0.71	-1.07	0
-73.8	2.64	1.91	0.43	1.52	0.36	0		0.39	-3.2	-0.12	-1.24	-2.94	0		0.42	-1.41	0.9	-0.93	-1.22	0		1.18	-0.39	-1.58	2.94	0.84	0
-72.9	1.14	3.01	0.63	0.96	1.37	0		-0.23	-0.39	0.58	0.79	-0.51	0		-2.09	-2.08	0.2	2.12	0	0		-2.79	-1.27	-4.07	-2.49	-2.49	0
-72	-2.14	-0.43	-3.18	-3.95	-1.74	0		-0.27	0.35	-3.48	-2.47	-3.81	0		3.67	1.72	0.3	4.31	2.21	0		-0.55	-1.59	-1.75	-1.43	-1.94	0
-71.1	-0.36	5.11	3.28	4.52	1.56	0		-0.05	0.36	0.53	0.82	-0.29	0		-2.44	-4.15	-2.12	-4.91	-1.17	0		-0.12	-3.63	-0.09	-2.53	-2.33	0
-70.2	4.03	3.8	2.61	2.47	3.48	0		2.93	2.39	2.23	1.17	2.16	0		0.89	0.67	0.54	1	1.82	0		2.69	1.33	2.94	1.61	0.23	0
-69.3	2.14	0.47	2.46	-1.25	1.11	0		1.88	1.08	4.13	-0.64	2.05	0		-1.04	0.21	-2.62	1.28	-0.73	0		1.3	1.03	-1.52	1.43	-0.69	0
-68.4	-3.06	-2.77	-1.03	0.83	-0.97	0		0.56	-2.39	0.69	-2.65	-1.41	0		-2.2	-0.08	0.52	-0.78	1.19	0		-1.68	1.35	-1.54	0.85	0.06	0
-67.5	1.24	-0.27	3.12	-0.04	0.89	0		-1.89	-1.91	2.1	-1.38	-0.97	0		-0.29	1.85	0.48	5	2.17	0		3.19	2.36	-2.85	2.67	0.8	0
-66.6	-0.9	-1.49	-2.01	-0.12	-0.4	0		0.9	-1.12	0.21	-2.65	-1.89	0		-3.71	-3.34	-1.92	-3.53	-2.41	0		-3.35	0.12	-1.44	-0.75	-0.34	0
-65.7	0.4	0.74	2.4	0.37	-0.41	0		1.31	-0.9	0.94	-1.98	-3.79	0		-3.03	-3.13	0.36	-0.37	-1.96	0		2	0.18	1.05	2.5	-1.21	0
-64.8	-0.61	-0.03	-0.06	-0.59	-0.27	0		0.69	1.21	0.44	0.53	-0.38	0		-2.19	1.26	1.92	0.46	1.13	0		1.43	2.65	2.77	2.46	1.11	0
-63.9	1.17	0.38	0.47	1.54	1.52	0		0.83	-0.54	1.02	0.82	-1.17	0		-2.58	-1.51	0.85	2.66	-0.83	0		0.49	0.93	2.76	1.68	2.78	0
-63	0.46	1.16	-1.3	0.91	2	0		-4.51	-2.29	-3.2	-2.43	-1.09	0		-1.44	0.55	0.71	-1.13	2.06	0		4.18	3.72	0.99	0.2	2.46	0
-62.1	4.8	4.38	2.06	0.14	4.52	0		2.71	2.24	2.75	-0.11	0.82	0		2.19	2.47	2.54	4.23	0.59	0		-1.93	-0.43	-1.98	2.14	-2.39	0
-61.2	0.94	3.01	1.05	-0.44	2.46	0		3.06	-0.09	0.53	0.69	1.72	0		-2.12	-4.22	-0.28	-2.41	-2.71	0		-0.66	-1.76	1.81	-3.58	-2.1	0
-60.3	-2.06	0	0.5	0.48	-0.56	0		1.14	0.8	2.44	-0.11	1.81	0		0.82	3.13	3.01	1.09	3.01	0		0.98	2.39	0.45	2.28	0.38	0
-59.4	0.93	2.36	1.03	3.6	0.38	0		-1.1	0.32	-0.07	0.9	-0.44	0		-2.94	1.43	-0.83	1.39	1.94	0		-2.36	1.66	-0.66	0.51	-1.34	0
-58.5	-1.31	-3.22	-2.54	-1.06	-1.38	0		2.78	1.79	0.81	0.99	2.91	0		4.67	2.66	4.78	3.89	3.15	0		2.63	1.2	3.77	4.59	0.67	0
-57.6	-2.44	-2.43	-2.08	-3.14	-0.57	0		0.42	1.24	0.43	-0.58	-0.37	0		2.08	1.51	1.32	0.23	0.79	0		3.84	0.35	0.46	2.45	1.05	0
-56.7	0.32	0.18	-0.51	-0.86	1.23	0		1.72	-1.63	2.18	-1.91	-1.01	0		0.34	1.41	0.26	2.77	3.73	0		-0.07	0.15	-3.28	2.09	-0.49	0
-55.8	-0.32	0.53	-0.62	-1.94	0	0		-0.35	-2.41	-2.77	-3.81	-1.47	0		-1.24	-0.19	-0.45	-0.18	2.81	0		1.39	1.09	0.48	2.98	2.26	0
-54.9	0.7	3.53	0.32	1.53	0.86	0		-0.24	2.21	-1.18	-0.5	-3.57	0		0.43	1.96	0.88	4.3	-0.64	0		2.41	1.41	2.58	3.25	2.52	0
-54	0.27	0	-1.87	-1.08	-1.01	0		1.42	-0.18	-1.68	-1.68	-1.84	0		0.7	4.29	1.99	1.99	2.89	0		-1.58	1.65	0.13	0.31	0.3	0
-53.1	2.89	3.21	-0.18	2.06	0.5	0		3.9	1.09	0.81	-0.15	2.1	0		-0.93	-3.08	-1.34	-1.88	1.34	0		-2.69	-1.4	-1.97	-1.32	-1.1	0
-52.2	0.51	3.04	-0.09	0.72	1.65	0		1.55	3.09	1.15	1.69	0.77	0		0.88	3.37	1.76	2.28	5.35	0		-2.7	1.83	-0.78	1.06	1.87	0
-51.3	0.15	3.16	-0.04	0.66	-1.51	0		-1.12	0.34	1.25	0.14	-2.3	0		-1.41	-2.66	-3.51	-1.77	0.47	0		2.77	-0.29	-2.86	0.72	1.45	0
-50.4	1.18	2.35	0.36	1.4	-0.31	0		-2.12	-1.3	-0.13	-1.07	-0.54	0		-2.32	-3.34	-1.27	0.2	-0.64	0		-1.8	-2.24	-2.16	0.24	-2.54	0
-49.5	1.25	2.93	-0.62	-1.17	2.39	0		1.64	-0.59	-1.11	-2.78	-0.96	0		-2.31	-0.11	0.12	1.08	3.19	0		-1.61	0.38	1.53	2.42	-0.05	0
-48.6	1.1	3.07	-0.67	0.36	0.28	0		1.69	1.38	2.11	0.23	-0.38	0		-2.41	-2.56	-1.92	0.19	-2.65	0		-0.09	-1.36	0.57	1.44	0.07	0
-47.7	-0.85	1.1	-2.32	-0.96	1.15	0		-1.25	-1.36	-3.3	-2.91	-0.47	0		-0.97	-0.38	-2.23	-2.75	-1.56	0		0.22	0.95	0.92	0.73	-0.45	0
-46.8	-1.72	0.48	1.52	-0.71	2.68	0		3.42	2.04	4.92	2.72	4.04	0		1.72	1.78	1.52	-0.78	2.13	0		-1.08	-1.88	-0.9	-1.48	-1.2	0
-45.9	3.92	2.47	-0.44	1.49	0.32	0		4.85	1.12	1.35	2.01	0.52	0		0.38	1.11	2.49	0.99	3.29	0		1.03	1.21	0.1	2.54	0.57	0
-45	-1.74	-0.36	2.11	-1.58	-0.25	0		-0.27	-1.81	1.34	-1.98	-0.44	0		0.92	0.47	0.75	2.56	2.02	0		0.76	2.08	1.44	4.24	4.28	0
-44.1	0.47	2.64	0.81	0.5	1.06	0		0.83	1.56	0.96	0.96	-1.35	0		0.01	0.81	1.61	2.74	-0.1	0		-0.16	2.49	2.01	2.2	0.98	0
-43.2	3.66	0.96	-0.23	0.35	1.21	0		0.44	-2.82	-0.91	-3.75	-3.28	0		-1.18	-1.01	-0.15	-3.65	-0.5	0		-0.15	-2.7	-2.01	-1.37	1.77	0
-42.3	-2.48	-3.45	-3.73	-2.46	-0.44	0		1.27	-1.49	0.23	-0.9	-0.35	0		0.01	-1	-1.17	0.51	1.09	0		-1.02	-0.93	0.65	-0.74	0.72	0
-41.4	1.36	-0.97	0.75	-0.27	0.55	0		-2.22	-3.7	0.16	-2.06	-1.44	0		-3.35	-1.35	0.48	-1.14	1.71	0		0.38	-0.63	-0.06	-2.32	1.44	0
-40.5	1.63	2.44	2.81	1.37	3.66	0		1.32	2.61	3.81	1.61	3.13	0		0.89	2.02	2.39	4.42	2.39	0		-0.87	-1.01	1.3	2.43	2.46	0
-39.6	0.51	2.72	-0.21	1.42	3.3	0		0.63	-0.25	1.82	0.53	1.85	0		-0.83	0.58	-0.45	-1.41	0.39	0		-1.92	-3.17	-3.22	-2.25	-2.81	0
-38.7	4.6	4.53	4.52	4.38	4.72	0		2.61	1.18	1.85	0.99	2.81	0		0.91	0.96	0.58	1.64	2.2	0		-1.67	-3.74	-4.28	-2.77	-3.6	0
-37.8	-0.45	0.38	-1.45	-0.29	-1.29	0		-1.49	0.2	-0.45	-3.82	-3.02	0		-3.47	-0.45	0.48	-1.19	-1.08	0		0.71	1.05	0.57	2.69	0.21	0
-36.9	2.86	2.54	4.5	3.01	3.16	0		2.57	3.71	3.55	-0.72	0.34	0		-1.48	2.14	3.59	4.37	1.56	0		-1.18	0.35	0.52	3.41	1.79	0
-36	3.34	5.81	2.69	2.15	1.6	0		-0.64	-0.06	3.18	-2.74	-0.86	0		-1.94	-1.13	0.1	-3.75	1.28	0		0.13	-1.33	-2.32	-3.52	-1.21	0
-35.1	1.37	1.66	4.12	2.3	3.11	0		5.44	1.44	3.17	2.26	1.63	0		3.85	1.43	3.23	2.06	4.66	0		-0.72	-0.03	1	1.43	-0.4	0
-34.2	-4.73	-0.83	-4.93	-4.62	-5.02	0		-2.55	-1.62	-0.08	-4.1	-1.99	0		-0.25	-0.77	1.58	-0.48	2.45	0		1.44	2.06	0.09	2.05	2.01	0
-33.3	-1.51	0.47	-1.63	-0.84	-1.81	0		1.44	-1.79	2.61	-3.28	-1.51	0		0.95	-0.2	1.63	0.72	-0.77	0		1.98	1.17	3.18	3.53	2	0
-32.4	-0.09	-1.19	-0.68	2.04	-0.47	0		1.23	-1.48	-0.08	1.11	-0.75	0		-2.77	-3.79	0.98	0.62	0.11	0		-0.66	1.11	1.38	2.75	1.45	0
-31.5	1.86	0.41	1.66	1.91	1.73	0		0.41	0.21	3.43	3.55	-1.36	0		1.06	2.22	1	3.09	-0.08	0		0.61	1.08	-1.55	0.01	-1	0
-30.6	2.28	1.74	1.88	2.56	3.37	0		1.76	-1.26	2.7	1.4	0.6	0		-1.52	0.37	1.45	0.16	2.64	0		1.45	0.2	-1.19	-0.93	1.3	0
-29.7	-0.34	-2.94	0.78	-3.21	0.03	0		1.97	1.15	1.53	-3.51	-2.71	0		-0.61	-0.35	0.31	-1.8	-0.39	0		1.34	3.35	3.22	3.61	2.65	0
-28.8	2.34	3.29	2.87	1.03	4.33	0		-0.31	-2.25	0.73	-1.28	-0.46	0		-3.7	0.02	1.7	-0.75	1.66	0		-0.72	0.09	-0.38	1.79	0.26	0
-27.9	1.19	0.36	1.71	0.54	0.8	0		1.42	0.99	5.34	0.45	-2.13	0		1.33	0.56	3.23	0.72	2.3	0		1.48	2.01	1.83	2.4	0.92	0
-27	-1.61	-2	-2.46	-2.91	-1.55	0		-2.77	-2.08	0.49	-1.56	-1.83	0		-2.25	-1.04	0.4	-1.22	1	0		0.08	2.12	0.72	2.92	1.96	0
-26.1	-0.4	-0.46	-1.66	-2.61	-1.79	0		-0.63	-2.74	0.68	0.13	1.33	0		0.34	0.65	1.59	2.53	3.5	0		1.64	1.78	-0.65	3.31	2.37	0
-25.2	-2.67	-3.46	-1.57	-2.51	0.11	0		-2.33	-1.53	0.55	1.58	1.59	0		0.66	0.67	2.49	4.23	3.9	0		2.37	1.72	2.05	0.41	3.2	0
-24.3	1.48	0.81	1.82	2.52	1.23	0		-1.73	-0.63	4.09	1.62	-0.73	0		-5.97	-1	0.46	2.76	-0.66	0		-1.43	0.37	-1.94	1.58	1.21	0
-23.4	-0.01	-0.77	-0.8	-2.77	1.63	0		0.97	-2.11	1.44	-0.21	-0.11	0		-1.02	-0.39	1.96	1.11	0.7	0		0.64	0.31	1.26	0.5	0.22	0
-22.5	-1.74	-0.96	1.23	-2.44	0.22	0		-2.01	-1.48	4.25	-2.37	-0.92	0		-5.13	-3.94	-0.61	-3.96	-3.91	0		-1.87	0.1	0.73	-1.29	-0.7	0
-21.6	2.09	1.08	0.73	2.68	4.04	0		-0.2	-1.69	-0.79	-0.18	1.02	0		-1.27	-0.12	0.76	0.2	3	0		1.8	3.32	2.48	3.32	2.79	0
-20.7	1.18	-0.96	-1.43	2.38	2.92	0		0.17	-1	1.57	-0.16	0.12	0		1.75	2.65	2.53	-0.52	3.19	0		-1.38	-0.13	-1.01	-3.06	-0.98	0
-19.8	3.52	-1.55	-2.43	1.81	-1.21	0		3.39	0.87	3.43	2.21	1.22	0		-1.14	0.66	0.69	1.16	2.24	0		-1.01	0.69	-2.4	-1.63	0.82	0
-18.9	0.68	-0.37	-1.53	-0.74	-0.25	0		0.04	-0.55	-3.01	-1.49	0.64	0		0.09	2.96	-0.87	-1.69	1.59	0		-0.04	1.12	1.78	-1.95	0.04	0
-18	2.32	2.99	0.26	0.19	2.45	0		0.75	-0.8	2.15	-2.93	-1.84	0		1.38	1.05	3.84	-0.57	4.9	0		3.35	2.71	2.19	1.18	5.16	0
-17.1	0.56	-2.31	-1.41	-1.54	2.19	0		2.28	2.02	0.1	-0.47	3.31	0		-2.11	1.52	1.33	0.4	3.16	0		-3.07	-0.56	1.73	0.12	0.55	0
-16.2	-0.97	-2.24	-2.13	-0.42	-0.38	0		1.16	-0.83	2.46	2.33	-1.41	0		0.95	-0.12	0.52	0.53	1.64	0		0.18	2.26	1.33	-0.33	2.16	0
-15.3	-0.18	-1.5	-4.03	-4.06	-0.24	0		-2.07	-0.52	-1.21	0.25	0.01	0		-0.07	0.24	1.01	1.53	2.69	0		-1.4	0.74	2.69	1.42	2.55	0
-14.4	-2.49	1.97	0.43	-0.48	-0.77	0		-2.19	-0.35	0.71	-0.36	0.58	0		-3.36	-3.07	-0.81	-1.05	1.08	0		-0.57	-2.69	3.73	0.04	2.02	0
-13.5	-0.32	-1.13	-2	2.33	1.95	0		1.65	1.62	1.99	0.27	1.67	0		0.77	0.91	2.52	1.92	1.77	0		-2	-1.73	1.19	0.73	-0.49	0
-12.6	0.74	-0.08	0.19	-1.72	-0.02	0		-1.87	-2.04	1.29	-3.04	-3.29	0		1.31	-0.13	3.87	1.36	0.79	0		2.39	-1.75	2.13	2.96	1.24	0
-11.7	2.34	0.46	2.64	1.96	1.89	0		3.38	2.51	2.71	2.13	-2.37	0		-1.37	-0.66	-1.33	-0.87	-3.07	0		-0.92	0.12	0.8	1.63	1	0
-10.8	3.57	3.89	2.03	2.35	1.84	0		3.09	1.2	2.3	0.54	-0.55	0		1.77	1.45	2.76	0.95	-1.02	0		2.7	4.08	4.06	3.14	4.16	0
-9.9	-0.68	-1.36	-0.84	0.19	0.14	0		-0.41	-0.72	-2.29	0.53	1.14	0		1.6	2.71	0.75	1.56	5.79	0		0.68	-1.83	-0.37	-0.58	1.55	0
-9	-3.57	-0.96	-3.42	-1.7	0.78	0		-1.11	-1.05	-1.62	-0.85	-1.19	0		-0.87	-1.8	-1.88	-0.81	-2.19	0		0.77	0.18	1.81	0.61	0.63	0
-8.1	-0.71	-0.52	0.48	-1.48	1.46	0		-2.14	0.06	0.03	-1.09	-0.78	0		-0.63	-0.15	-0.38	-0.67	-1.99	0		0.23	1.35	-0.7	0.73	-0.01	0
-7.2	2.29	0.41	1.27	0.02	-0.56	0		3.6	-2.83	1.11	1.32	1.46	0		-0.86	-3.72	-0.32	0.02	-1.59	0		-3.87	-2.33	-2.66	-3.95	-3.2	0
-6.3	1.61	0.69	0.85	2.09	4.12	0		-1.98	0.37	-0.12	-0.48	-0.91	0		-3.44	-0.04	0.15	-0.59	-0.95	0		-1.84	-0.46	2.36	-1.83	-0.34	0
-5.4	-1.12	3.29	1.48	2.17	-1.77	0		1.42	1.23	2.21	1.9	-3.1	0		2.96	0.56	1.61	1.24	0.66	0		1.77	-1.37	0.27	0.18	3.4	0
-4.5	1.79	0.25	0.34	1.78	-0.48	0		1.88	0.16	-0.22	0.88	-1.69	0		-0.19	2.15	-0.88	2.08	-2.77	0		-4.33	-2.19	-4.1	-1.68	-2.81	0
-3.6	4.78	3.31	2.99	3.08	3.47	0		3.63	0.99	3.52	2.08	3.85	0		-1.95	-0.1	-0.1	1.83	0.94	0		1.24	2.51	1.51	2.84	0.87	0
-2.7	-2.36	-2.96	-4.31	-6.7	-0.58	0		0.59	0.98	-0.19	-3.84	0.55	0		0.18	-0.54	0.51	0.56	0.03	0		-0.28	1.25	0.56	-0.46	-0.05	0
-1.8	1.06	-0.84	-0.07	0.13	-2.53	0		1.55	0.94	2.35	0.51	2.61	0		0.66	0.6	2.32	1.15	5.97	0		0.67	0.62	-0.96	0.06	0.93	0
-0.9	2.01	4.16	2.95	3.13	2.67	0		3.65	1.8	2.68	-0.67	2.91	0		0.8	3.47	2	1.38	3.01	0		-0.68	-2.5	-1.25	-1.26	0.2	0
0	1.03	2.23	1.52	2.86	0.91	0		1.59	0.27	2.99	1.36	0.41	0		-3.4	-1.7	-2.55	-5.03	-2.1	0		-4.75	-4.97	-4.83	-6.05	-4.83	0
0.9	4.79	2.26	2.37	2.72	1.63	0		4.82	1.73	2.43	-1.51	-1.59	0		3.15	2.35	0.95	-2.25	0.19	0		1.42	2.77	1.45	1.06	1.18	0
1.8	3.38	3.4	4.51	4.53	3.08	0		0.76	-0.06	1.66	1.41	1.02	0		1.06	0.79	3.1	0.5	0.95	0		-1.59	-0.55	1.63	-0.5	0.33	0
2.7	-4.01	-2.76	-3.48	-4.07	-5.54	0		-1.45	-0.44	-1.61	-3.78	-0.47	0		-0.97	-0.5	-0.31	-2.65	-0.25	0		1.67	1.48	0.86	0.8	-0.35	0
3.6	-0.47	1.71	-1.04	-0.55	4.22	0		1.31	-1.23	2.87	1.16	0.44	0		-0.63	-3.13	1.19	2.92	0.05	0		2.11	-0.75	-0.54	3.45	1.72	0
4.5	-1.75	-2.54	1.18	-3.24	-0.13	0		0.02	-0.19	1.49	-0.53	-1.5	0		-0.84	-0.6	0.8	-0.17	-1.2	0		-0.34	0.12	2.03	1.11	0.32	0
5.4	-0.85	0.83	-0.82	2.19	-1.1	0		-1.52	0.05	-0.61	3.66	-1.79	0		0.26	2.34	3.58	2.28	3.29	0		-4.74	-1.99	-1.33	-0.74	-2.22	0
6.3	-0.18	-2.46	-1.69	0.67	-1.14	0		-0.16	-0.59	4.57	-0.27	1.36	0		-1.78	-2.42	0.6	-1.22	-1.54	0		-2.6	-1.67	-1.48	-0.41	-2.29	0
7.2	2.91	3.25	3.94	2.95	1.61	0		-0.33	1.32	1.26	0.97	1.28	0		-2.08	1.88	1.86	-0.85	0.69	0		-0.74	1.05	1.44	0.86	-0.33	0
8.1	6	2.57	3.36	3.26	-6.21	0		-1.51	-1.97	0.53	-2.09	-7.06	0		-0.62	-0.23	-0.59	-0.85	-3.26	0		-4.45	-0.12	-0.61	3.35	-2.96	0
9	20.79	12.72	10.73	9.21	-15.96	0		-2.69	4.19	2.59	1.61	-7.07	0		2.47	0.16	2.72	2.77	-8.53	0		-9.29	-3.15	-1.59	0.61	-20.69	0
9.9	36.66	22.3	19.67	11.86	-16.37	0		-1.99	4.26	2.38	2.52	-12.31	0		-2.32	0.69	2.59	4.74	-9.33	0		-16.77	-0.37	0.52	3.54	-17.15	0
10.8	41.21	27.5	20.34	13.91	-21.14	0		-2.22	4.17	4.26	3.62	-13.97	0		-3.66	-2.45	-0.1	3.17	-9.72	0		-15.77	-2.25	1.24	3.57	-16.85	0
11.7	47.36	30.79	22.32	13.64	-17.66	0		-1.89	5.22	5.72	2.91	-10.46	0		-6.22	-2.57	1.54	3.26	-10.49	0		-18.38	-2.52	2.56	4.45	-19.58	0
12.6	47.79	32.23	24.8	16.24	-17.31	0		0.2	4.93	5.58	5.65	-10.69	0		-3.53	-1.93	1.99	2.65	-8.47	0		-16.9	-5.07	1.15	0.84	-19.5	0
13.5	48.7	34.65	26.26	15.38	-16.04	0		-0.58	6.21	7.22	4.98	-12.29	0		-5.07	-2.4	2.13	5.11	-9.94	0		-15.9	-2.05	1.96	5.01	-16.89	0
14.4	51.31	34.64	24.18	17.6	-14.36	0		-0.22	8.41	3.67	6.45	-9.51	0		-8.01	-2.57	-3.05	1.68	-14.63	0		-14.41	1.47	1.73	5.38	-16.5	0
15.3	47.46	34.03	21.57	15.12	-15.72	0		0.34	9.05	4.95	5.58	-6.17	0		-5.32	-0.34	0.05	2.2	-12.57	0		-17.25	0.92	-0.25	2.77	-21.35	0
16.2	52	35.24	23.28	13.47	-16.68	0		-2.24	4.55	4.44	2.68	-11.2	0		-8.05	-7.21	-0.05	3.59	-9.42	0		-20.34	-3.31	0.58	2.23	-17.83	0
17.1	49.18	33.51	20.72	14.75	-19.59	0		-2.21	10.17	5.38	4.96	-11.81	0		-9.75	-4.85	0.02	1.52	-13.45	0		-17.32	-2.44	2.11	4.94	-17.95	0
18	49.86	34.43	21.29	12.37	-18.77	0		1.69	6.98	4.25	2.58	-9.22	0		-6.33	-1.98	1.14	-0.1	-11.79	0		-18.6	-3.1	0.9	2.76	-22.16	0
18.9	52.69	36.05	25.57	15.51	-15.91	0		2.13	8.57	4.86	4.91	-9	0		-7.93	-3.37	-0.54	1.97	-12.07	0		-18.06	-3.02	1.08	1.46	-21.76	0
19.8	52.96	37.49	27.62	17.99	-13.49	0		-1.17	3.68	3.34	2.39	-10.99	0		-7.27	-4.46	-1.48	0.21	-12.46	0		-19.46	-2.34	-1.59	2.92	-20.1	0
20.7	48.71	32.2	21.87	14.44	-19	0		0.08	6.39	5.15	2.49	-10.3	0		-6	-0.75	1.11	1.25	-11.72	0		-17.26	-0.42	2.27	3.47	-18.15	0
21.6	48.85	36.59	23.49	19.09	-16.3	0		-2.29	7.76	5.28	6.2	-9.61	0		-4.54	-0.37	1.37	4.04	-8.6	0		-14.64	0.53	0.95	3.33	-17.87	0
22.5	50.14	37.02	24.9	15.11	-15.88	0		0.64	10.04	8.46	6.79	-8.87	0		-4.8	-0.43	4.19	3.13	-8.97	0		-19.08	0.24	-0.05	4.5	-18.48	0
23.4	49.19	36.8	24.2	14.43	-18.99	0		-6.45	4.56	1.5	3.12	-15.48	0		-10.13	-1.73	-2.43	3.57	-15.39	0		-18.55	-2.36	1.06	0.29	-21.1	0
24.3	50.07	32.71	24.92	15.47	-17.37	0		-3.13	5.31	5.62	5.45	-10.58	0		-6.76	-0.7	2.32	3.83	-10.56	0		-16.4	0.58	1.04	2.95	-18.53	0
25.2	48.48	34.8	22.96	12.91	-20.18	0		-3.04	5.43	3.74	1.53	-14.43	0		-7.24	-4.84	-0.8	1.32	-14.03	0		-18.02	-2.11	1.66	0.98	-21.71	0
26.1	49.86	36.5	23.08	13.86	-19.32	0		-1.99	7.66	5.68	4.76	-11.42	0		-7.05	-1.59	0.74	2.51	-9.84	0		-17.7	-2.57	0.48	0.29	-20.66	0
27	50.08	36.46	23.98	13.86	-18.54	0		-3.37	3.03	3.19	2.21	-13.86	0		-9.25	-5.56	-1.45	0.79	-13.9	0		-17.78	-2.93	-0.25	2.14	-19.53	0
27.9	50.63	37.06	27.17	15.32	-18.2	0		0.53	8.06	8.67	4.33	-12.23	0		-6.14	-2.09	0.78	2.92	-12.52	0		-16.6	-2.87	-0.2	0.6	-22.88	0
28.8	53.2	36.96	25.84	19.08	-16.73	0		-1.88	6.49	2.39	3.57	-12.32	0		-7.16	-3.29	-0.91	0.72	-13.42	0		-18.58	-2.92	0.46	0.68	-21.52	0
29.7	50.64	33.49	24.18	15.26	-17.75	0		-1.34	5.4	5.11	3.86	-12.05	0		-7.94	-2.48	-0.35	1.06	-14.69	0		-18.17	-2.56	-0.56	0.73	-22.41	0
30.6	53.53	36.86	23.2	19.22	-16.99	0		0.52	6.97	4.1	5.95	-11.17	0		-8.01	-5.14	0.49	3.15	-13.03	0		-16.58	-3.05	2.03	1.78	-18.35	0
31.5	54.56	38.56	28.64	18.17	-17.93	0		0.41	9.23	9.57	6.38	-9.55	0		-5.74	-0.02	0.65	5.39	-9.34	0		-15.78	-4.6	-3.35	2.42	-22.06	0
32.4	50.07	37.99	26	14.45	-17.51	0		-3.07	7.96	6.87	3.03	-12.4	0		-7.86	-1.65	4.19	2.15	-11.21	0		-20.23	-2.44	0.59	2.97	-19.3	0
33.3	53.61	35.11	25.09	16.44	-18.19	0		0.82	10.32	8.74	3.84	-8.1	0		-10.53	-3.45	1.21	0.93	-12.84	0		-18.5	-3.36	-1.62	-0.08	-20.1	0
34.2	51.99	38.41	27.26	16.38	-15.44	0		-1.21	7.21	6.34	6.65	-8.22	0		-5.32	0.3	4.21	4.79	-8.57	0		-17.95	-3.69	-2.41	1.35	-22.58	0
35.1	51.36	31.98	25.46	13.92	-16.92	0		0.25	6.84	6.13	4.39	-8.98	0		-8.1	-1.6	1.45	2.54	-10.73	0		-15.24	-2.66	4.35	0.91	-21.09	0
36	50.2	36.6	24.25	15.96	-17.06	0		1.36	9.61	8.38	8.89	-8.95	0		-3.56	-0.53	3.97	3.81	-11.84	0		-12.79	-2.17	1.3	0.75	-20.49	0
36.9	49.84	34.42	20.67	11.03	-18.08	0		-0.19	8.17	5.03	3.69	-8.02	0		-7.07	0.03	1.35	2.72	-5.95	0		-18.83	-1.82	-0.58	-1.59	-21.4	0
37.8	53.78	38.24	24.26	17.81	-17.77	0		-2.79	4.37	3.39	-1.27	-14.14	0		-9.43	-2.7	-0.67	1.4	-13.2	0		-18.45	0.52	0.03	2.19	-21.16	0
38.7	50.33	34.87	23.53	10.86	-17.82	0		-1.31	6.41	4.1	3.4	-10.81	0		-7.47	-1.65	1.29	3.62	-11.4	0		-15.26	-4.45	-0.52	2.02	-21.46	0
39.6	52.93	36.41	27.66	13.95	-16.4	0		1.41	5.06	4.47	2.51	-10.66	0		-7.21	-2.39	-1.98	1.81	-9.46	0		-19.96	-4.19	-2.93	1.76	-21.75	0
40.5	50.7	35	24	13.94	-20.27	0		0.02	7.38	5.04	2.04	-10.69	0		-8.61	-1.92	1.44	-1.35	-12.12	0		-19.9	-4.01	-1.41	-1.52	-23.77	0
41.4	52.91	35.17	27.9	15.67	-15.01	0		-3.15	6.02	6.8	1.35	-10.08	0		-10.53	-0.89	-0.39	0.15	-11.08	0		-19.07	-1.48	-0.48	-1.08	-22.69	0
42.3	50.22	36.97	28.28	15.75	-15.4	0		1.73	10.81	7.39	6.13	-9.63	0		-8.71	-3.14	-1.69	2.33	-10.87	0		-16.86	-2.63	-2.04	-1.38	-20.75	0
43.2	51.96	35.68	27.47	15.84	-16.12	0		-0.74	10.03	7.42	5.67	-10	0		-8.35	0.58	4.3	3.87	-11	0		-18.24	-3.97	0.97	-2.11	-23.08	0
44.1	51.1	37.28	24.15	16.03	-19	0		-0.08	9.32	5.93	5.18	-11.13	0		-7.1	-0.87	1.25	2.67	-9.88	0		-16.91	-0.35	2.23	0.62	-20.25	0
45	53.53	37.67	24.74	17.5	-18.55	0		-1.66	6.68	4.2	6.51	-12.87	0		-9.4	-1.52	-1.59	1.65	-11.69	0		-17.76	-2.24	-0.35	1.64	-21.55	0
45.9	51.08	34.52	22.15	14.23	-17.01	0		-1.03	9.12	4.84	1.79	-8.67	0		-4.53	0.8	1.54	3.17	-10.05	0		-15.77	-2.7	-1.13	1.57	-22.74	0
46.8	50.48	36.9	23.33	13.43	-19.9	0		-0.58	9.11	6.15	4.61	-10.52	0		-5.8	-2.9	1.44	3.8	-9.55	0		-19.61	-4.45	-2.11	-2	-25.26	0
47.7	48.65	33.87	23.63	12.05	-19.97	0		-4.84	4.53	4.54	-0.23	-10.76	0		-8.59	-5.28	-0.96	-1.1	-13.24	0		-15.46	-1.74	-0.81	-1.49	-25.12	0
48.6	49.44	36.57	27.88	14.81	-20.79	0		-1.83	7.37	8.56	5.65	-9.65	0		-10.52	-1.81	-0.34	0.83	-12.56	0		-19.23	-1.61	-3.59	-1.27	-23.62	0
49.5	49.83	31.89	23.02	9.4	-21.06	0		-2.58	4.56	3.97	1.85	-11.44	0		-11.99	-3.5	-0.23	0.02	-13	0		-18.84	-4.72	-2.29	-4.22	-25.44	0
50.4	52.56	36.86	27.31	12.29	-16.47	0		-1.45	5.68	4.99	2.98	-12.49	0		-11.16	-5.39	-3.16	-1.34	-12.69	0		-19.91	-5.12	-5.12	-4.59	-23.56	0
51.3	53.18	36.59	25.13	14.88	-17.9	0		-4	6.24	3.92	2.51	-13.75	0		-7.79	0.39	4.07	4.04	-7.94	0		-13.26	2.13	2.93	2.04	-18.96	0
52.2	51.12	36.9	24.93	14.15	-18.32	0		-2.13	8.21	5.47	4.9	-9.52	0		-4.81	-1.34	-0.08	1.19	-11.2	0		-13.08	0.8	-0.75	0.71	-21.66	0
53.1	51.36	33.96	23.2	11.79	-16.26	0		0.4	4.76	4.23	3.22	-11.77	0		-4.87	0.97	4.45	5.21	-8.69	0		-17.02	1.92	-0.38	-0.62	-20.8	0
54	49	35.34	26.08	10.22	-18.08	0		-4.03	5.22	5.29	1.9	-10.92	0		-6.95	0.63	1.12	3.77	-9.26	0		-11.55	0.39	0.72	3.03	-17.79	0
54.9	51.68	36.41	26.86	13.28	-15.67	0		-1.68	9.98	7.36	4.69	-9.54	0		-9.98	-2.12	0.68	2.41	-13.04	0		-15.96	-1.74	0.9	0.08	-23.27	0
55.8	51.51	38.31	26.68	13.3	-14.01	0		-0.22	6.41	4.08	3.21	-10.97	0		-7.81	-3.44	1.2	1.9	-9.38	0		-14.92	-2.66	-2.65	-2.72	-22.44	0
56.7	49.04	35.09	20.21	11.08	-19.87	0		-6.12	3.16	0.37	-0.85	-12.96	0		-8.58	-3.65	-0.6	0.32	-10.5	0		-17.59	-0.86	-2.04	-1.09	-20.98	0
57.6	50.69	33.72	22.27	12.5	-20.66	0		-1.8	7.13	4.93	1.22	-12.64	0		-3.72	0.47	5.57	2.32	-9.03	0		-16.26	-0.97	1.32	-1.49	-21.3	0
58.5	47.72	34.56	21.87	12.07	-20.47	0		-3.22	8.58	6.85	3.32	-13.44	0		-6.06	0.84	4.41	5.03	-10.89	0		-14.22	-2.73	-0.94	0.37	-27.71	0
59.4	53.9	35.43	25.76	16.07	-16.59	0		-0.21	6.65	5.16	3.65	-10.98	0		-7.76	-4.45	1.55	1.25	-10.06	0		-17.39	-3.24	-0.8	-1.25	-19.19	0
60.3	47.93	37.47	23.72	13.16	-18.19	0		-0.91	7.72	5.62	3.72	-11.91	0		-6.01	-0.96	2.36	4.28	-11.16	0		-15.32	0.16	0.35	2.45	-20.32	0
61.2	50.09	34.18	22.54	12.63	-18.2	0		0.21	8.91	5.11	3.97	-10.31	0		-5.75	-0.62	-0.5	5.09	-8.6	0		-15.27	-2.36	-4.09	-0.78	-21.41	0
62.1	48.2	33.32	25.07	11.47	-19.63	0		-3.46	4.93	2.33	0.84	-12.06	0		-10.44	-3.02	-1.61	-0.35	-14.94	0		-16.25	-2.19	-2.06	-1.62	-22.37	0
63	49.6	36.51	23.19	13.45	-19.23	0		-2.29	8.86	5.97	2.58	-9.33	0		-6.76	-1.46	1.96	3.14	-10.39	0		-14.06	-3.71	-2.87	-3.17	-23.39	0
63.9	50.16	34.27	22.65	11.92	-21.19	0		-2.24	6.38	5.89	-0.99	-14.73	0		-7.61	-0.85	2.25	0.46	-12.65	0		-18.15	-4.04	-0.71	-3.11	-24.82	0
64.8	48.31	35.78	25.28	12.48	-17.52	0		-2.94	5.91	5.79	1.82	-11.3	0		-9.3	-2.78	2.43	1.8	-10.21	0		-15.28	-1.43	0.93	-0.47	-24.08	0
65.7	52.79	35.37	27.24	14.16	-17.37	0		2.54	7.25	5.9	4.22	-8.15	0		-8.55	-1.66	-0.09	2.32	-9.24	0		-17.15	-2.81	-0.25	-0.12	-20.56	0
66.6	51	37.07	26.99	16.39	-19.18	0		-3.58	5.22	5.87	3.05	-12.79	0		-9.84	-4.26	-1.61	2.23	-11.9	0		-16.85	-6.14	-1.39	-2.4	-25.11	0
67.5	51.15	36.47	25.5	13.86	-16.03	0		-2.21	7.78	5.78	1.73	-13.41	0		-6.38	-2.15	4.2	1.27	-8.8	0		-16.02	-2	-1.44	-3.26	-22.1	0
68.4	49.22	33.48	21	12.93	-21.34	0		0.73	7.98	3.33	4.08	-11.84	0		-7.12	-2.49	1.18	1.64	-12.34	0		-17.02	-2.22	-2.25	-3.67	-24.82	0
69.3	52.29	35.22	23.06	12.87	-18.98	0		-1.8	4.25	3.69	1.67	-11.35	0		-7.12	-2.04	0.58	0.47	-11.8	0		-15.52	-1.49	-1.59	-0.69	-23.71	0
70.2	49.24	35.44	24.04	15.55	-17.9	0		-2.51	5.2	-0.87	3.43	-11.33	0		-8.31	-2.45	-1.48	2.08	-11.57	0		-18.18	-2.28	-2.7	-1.16	-22.38	0
71.1	49.5	33.79	22.86	12.19	-16.55	0		-6.64	4.07	2.12	-0.26	-13.47	0		-10.97	-3.38	0.88	-1.49	-13.32	0		-18.73	-4.48	-3.07	-4.8	-25.88	0
72	47.76	34.27	24.49	12.45	-21.52	0		-0.3	8.91	8.19	6.39	-10.07	0		-6.35	-2.43	3.08	1.16	-9.35	0		-15.06	-3.37	-0.36	-0.12	-22.38	0
72.9	47.14	33.33	21.77	11.41	-19.02	0		-1.1	8.7	4.2	4.01	-9.37	0		-7.23	-2.13	-0.79	1.47	-9.98	0		-16.89	0.06	-2.69	-2.62	-22.02	0
73.8	51.12	35.84	27.62	14.73	-15.1	0		3.63	7.89	5.56	1.56	-12.03	0		-9.37	-2.18	-1.08	-1.36	-10.58	0		-15.79	0.1	-0.04	-0.06	-21.61	0
74.7	51.92	34.08	24.1	12.89	-21.03	0		-1.34	9.05	6.84	2.07	-9.62	0		-8.66	-2.14	0.36	2.21	-8.95	0		-14.61	-0.36	-0.06	1.12	-20.64	0
75.6	50.66	35.39	25.16	15.25	-17.82	0		-2.63	6.67	4.16	2.49	-14.17	0		-8.55	-1.45	-0.26	1.72	-11.7	0		-16.14	-1.31	-2.18	-0.44	-22.37	0
76.5	52.05	34.63	23.74	9.79	-17.1	0		-1.35	8.94	6.69	1.24	-11.6	0		-9.63	-1.85	-0.05	0.54	-12.66	0		-16.17	-4.65	-4.14	-4.67	-25.3	0
77.4	47.1	32.41	24.61	10.73	-19.44	0		-2.18	7.38	7.39	4.05	-13.6	0		-6.84	0.89	3.47	4.85	-9.79	0		-15.28	-1.6	-2.6	1.05	-24.97	0
78.3	51.49	35.55	24.39	10.71	-20.87	0		-1.61	7.97	4.45	1.43	-10.85	0		-5.1	1.47	4.23	1.81	-9.2	0		-16.06	-3.65	0.1	-3.08	-26.17	0
79.2	49.81	35.22	22.8	11.51	-20.16	0		-2.15	7.71	5.5	2.4	-11.87	0		-7.5	-0.73	4.27	4.53	-10.6	0		-14	-0.98	-1.04	0.9	-23.59	0
80.1	49.66	31.2	21.03	10.22	-20.21	0		-0.93	7.08	3.96	2.59	-9.96	0		-6.56	1.27	2.64	3.68	-9.37	0		-16.1	-5.66	-3.54	-5.13	-24.63	0
81	50.72	31.47	22.08	10.68	-17.48	0		-2.97	5.31	4.12	2.7	-9.78	0		-9.71	-1.77	1.89	3.14	-10.37	0		-16.87	-2.65	-4.02	-3.07	-23.94	0
81.9	51.1	35.77	23.28	10.24	-17.42	0		0.09	8.54	6.4	3.54	-12.16	0		-8.62	-0.26	2.48	3.46	-9.29	0		-19.23	-2.23	-2.39	-3.26	-24.81	0
82.8	50.21	35.47	24.22	13.16	-18.7	0		0.49	10.29	3.49	6.65	-11.93	0		-12.43	-5.01	-0.63	0.03	-13.97	0		-17.68	-5.38	-3.38	-4.4	-26.83	0
83.7	49.44	36.82	26.52	13.71	-19.39	0		-3.13	7.95	5.04	2.76	-12.19	0		-7.57	-2.5	3.85	1.75	-8	0		-15.09	-4.62	-4.5	-3.12	-21.85	0
84.6	47.6	31.11	21.33	10.19	-19.15	0		-1.21	6.64	4.54	2.2	-12.06	0		-8.27	-2.75	0.13	1.16	-11.65	0		-15.16	-1.43	-2.65	-1.3	-23.91	0
85.5	49.55	34.96	24.22	11.75	-19.33	0		0.15	8.44	6.76	3.74	-7.97	0		-8.74	-2.25	0.76	0.8	-10.58	0		-15.43	-2.95	-2.47	-2.99	-26.3	0
86.4	51.56	33.73	24.27	10.86	-18.56	0		-0.01	6.04	1.91	0.48	-12.94	0		-7.17	-0.75	2.09	3.72	-10.81	0		-15.33	-2.82	-1.34	-4.34	-23.95	0
87.3	49.01	33.18	21.82	12.05	-21.35	0		0.43	7.64	4.57	1.95	-13.15	0		-8.4	-4.01	0.82	0.93	-12.37	0		-16.42	-4.16	-0.5	-3.23	-23.25	0
88.2	48.47	35.55	24.04	12.92	-20.91	0		-5.25	6.75	2.46	-0.43	-15.07	0		-9.69	-1.01	4.21	2.83	-8.85	0		-17.53	-3.92	-1.4	-2.92	-22.38	0
89.1	48.8	33.77	23.48	10.63	-15.5	0		-4.03	5.15	3.46	3.96	-9.24	0		-10.24	-3.67	0.88	2.5	-9.24	0		-16.33	-4.5	-3.51	-2.95	-24.34	0
90	49.42	35.89	24.39	10.75	-20.11	0		-2.53	3.09	2.33	0.46	-14.09	0		-5.94	-4.46	2.53	2.49	-9.01	0		-10.83	-0.76	0	2.02	-22.66	0
90.9	49.68	33.42	24.81	12.06	-18.46	0		1.27	8.04	4.23	2.97	-12.02	0		-8.72	-2.64	-1.79	-0.45	-13.88	0		-17.96	-3.88	-4.52	-3.85	-25.96	0
91.8	50.11	34.36	22.67	11.01	-19.56	0		1.06	7.63	8.4	6.44	-8.77	0		-9.72	-2.59	2.08	1.3	-11.44	0		-12.9	-3.49	-3.9	-6.26	-26.33	0
92.7	47.95	35.61	21.77	11.52	-21.5	0		-1.11	9.04	5.5	1.36	-10.87	0		-7.67	-1.4	-0.86	-1.67	-10.42	0		-11.98	-3.37	-3.07	-3.42	-23.99	0
93.6	49.73	31.32	23.58	7.3	-19.46	0		-0.65	5.71	1.41	1.96	-11.24	0		-10.19	-3.66	0.12	1.86	-10.2	0		-13.41	-2.87	-3	-2.34	-24.29	0
94.5	49.9	34.67	22.31	11.16	-19.7	0		2.7	10.05	5.77	3.12	-10.17	0		-8.21	0.33	3.96	2.27	-9.84	0		-13.38	-1.29	0.21	-0.49	-24.12	0
95.4	48.98	34.14	22.09	11	-22.13	0		-1.6	3.69	2.16	4.43	-13.36	0		-7.61	-1.91	1.82	0.87	-11.54	0		-9.88	0	-0.88	-3.32	-22.96	0
96.3	48.9	33.61	23.28	11.63	-18.27	0		-0.13	5.6	5.48	2.71	-9.05	0		-6.85	-2.45	1.11	3.4	-9.97	0		-14.48	-2.63	-3.22	-1.7	-23.64	0
97.2	51.28	35.69	22.94	15	-18.68	0		0.53	8.39	5.44	6.91	-9.75	0		-10.87	-3.08	1.94	2.49	-8.26	0		-13.55	-2.85	-1.26	-0.22	-23.21	0
98.1	49.44	35.22	25.09	12.48	-18.05	0		-0.7	4.72	4.01	1.11	-13.11	0		-8.3	-6.09	-2.5	-2.31	-14.2	0		-14.6	-3.95	-6.8	-4.7	-29.71	0
99	51.86	35.56	24.15	11.01	-18.2	0		-1.36	5.34	3.47	4.33	-13.04	0		-9.25	-4.35	-0.48	0.29	-11.74	0		-12.9	-0.72	-1.61	-1.24	-22.69	0
99.9	51.53	38.1	24.36	13.14	-18.55	0		-1.5	9.72	6.71	5.49	-8.16	0		-10.61	-0.71	2.86	4.39	-7.76	0		-13.74	-1.8	-3.9	-3.13	-25.83	0
100.8	49.67	32.4	22.4	12.09	-18.43	0		-0.03	6.49	4.51	3.13	-10.09	0		-7.94	-0.08	2.4	0.88	-7.58	0		-15.16	-1.09	-2.87	-4.25	-27	0
101.7	48.52	34.35	25.04	11.08	-20.31	0		-0.93	6.82	5.9	1.28	-9.17	0		-11.87	-2.31	1.98	1.95	-10.96	0		-17.44	-1.33	-3.71	-2.72	-24.97	0
102.6	49.25	35.81	22.94	12.47	-17.95	0		1.05	9.93	5.48	4.21	-8.71	0		-8.78	-2.42	2.7	2.14	-10.46	0		-14.57	-0.88	-2.57	-3.54	-24.65	0
103.5	47.31	35.6	22.21	8.88	-21.44	0		1.69	8.64	4.65	3.68	-13.52	0		-8.51	-4.01	0.13	0.23	-12.21	0		-15.1	-5.68	-5.47	-6.79	-28.61	0
104.4	49.28	37.09	25.48	13.1	-18.56	0		0.6	10.36	6.69	5.95	-10.36	0		-6.21	-2.17	4.67	3.03	-9.92	0		-9.17	-0.83	-1.82	-2.14	-22.23	0
105.3	51.18	35.2	24.44	12.05	-16.96	0		0.99	9.12	6.49	5.04	-10.22	0		-7.77	2.29	3.04	3.17	-8.81	0		-12.7	-1.98	-3.55	-7.51	-24.62	0
106.2	48.88	30.43	22.04	10.8	-20.95	0		-0.34	4.55	4.5	1.01	-11.65	0		-7.84	-1.96	2.96	0.9	-10.16	0		-10.77	-2	-4.26	-2.26	-25.75	0
107.1	50.65	33.68	26.65	12.76	-18.35	0		2.59	7.14	5.05	4.55	-10.4	0		-9.23	-2.38	3.46	3.67	-8.52	0		-14.69	-2.96	-3.44	-4.65	-27.64	0
108	47.01	29.93	22.17	9.73	-21.5	0		-0.51	6.86	6.45	2.19	-12.62	0		-11.37	-3.5	-1.25	-2.81	-14.21	0		-14.07	-4.06	-5.31	-7.82	-25.6	0
108.9	51.09	34.7	21.95	12.77	-18.55	0		2.87	7.97	3.94	6.27	-9.15	0		-7.63	-5.7	-1.49	1.37	-12.09	0		-11.93	-2.14	-3.2	-3.38	-26.24	0
109.8	50.24	33.44	24.21	11.33	-20.71	0		0.98	5.63	4.9	2.03	-15.25	0		-9.8	-5.73	0.15	0.48	-13.07	0		-12.69	-5.49	-4.57	-6.25	-25.69	0
110.7	46.3	33.26	25.82	11.9	-20.66	0		2.35	12.21	11.82	7.33	-9.2	0		-6.97	-2.11	0.44	0.64	-9.2	0		-10.57	-0.47	-3.58	-6.7	-24.84	0
111.6	46.72	33.31	23.85	11.8	-17.95	0		1.75	9.5	6.82	7.73	-8.46	0		-9.8	-2.18	1.39	0.2	-11.61	0		-9.68	-3.81	-1.31	-4.34	-26.72	0
112.5	47.03	33.46	19.69	8.18	-21.03	0		0.91	11.12	2.49	1.62	-11.71	0		-8.34	-2.24	-0.87	-0.77	-13.73	0		-11.96	-4.31	-4.86	-5.81	-29.17	0
113.4	48.65	34.09	23.75	12.56	-19.02	0		1.4	9.22	7.74	5.31	-10.35	0		-4.31	-0.15	3.01	0.22	-7.7	0		-6.82	-0.26	-3.28	-6.87	-23.74	0
114.3	49.69	33.56	22.5	13.39	-18.83	0		0.38	9.55	6.3	5.35	-9.33	0		-7.6	-0.64	1.12	0.96	-10.11	0		-9.32	-2.85	-3.61	-4.28	-27.64	0
115.2	49.61	32.27	21.71	11.29	-21.78	0		1.42	6.66	3.73	-0.84	-14.89	0		-8.34	-2.12	-1.29	1.25	-13.48	0		-13.43	-4.87	-7.32	-5.35	-28.75	0
116.1	49.65	32.71	22.58	13.62	-18.56	0		0.46	10.48	4.74	6.49	-9.27	0		-11.33	-1.98	1.38	0.45	-8.16	0		-9.94	-2.04	-2.46	-2.28	-23.59	0
117	51.23	35.44	23.59	13.24	-19.46	0		-2.95	8.14	4.49	1.92	-12.56	0		-8.37	-2.83	1.16	-0.46	-11.51	0		-11.79	-4.7	-3.74	-6.16	-29.41	0
117.9	47.96	31.29	24.73	10.76	-18.66	0		-1.75	4.89	4.16	2.24	-11.72	0		-11.07	-1.83	2.19	-0.16	-10.55	0		-8.96	-4.79	-4.18	-6.41	-26.95	0
118.8	47.46	31.65	22.01	12.86	-19.11	0		4.27	10.58	6.77	5.91	-11.71	0		-7.2	-1.93	-0.93	2.61	-11.97	0		-14.02	-4.63	-6.09	-7.72	-29.23	0
119.7	50.27	33.56	23.07	13.4	-17.78	0		1.58	6.71	5.46	1.85	-10.48	0		-9.84	-5.47	0.92	-1.46	-10.96	0		-9.86	-3.53	-3.89	-2.9	-28.56	0
120.6	48.23	29.87	22.96	10.26	-19.47	0		0.39	7.18	3.85	3.82	-9.61	0		-10.94	-1.58	1.75	2.63	-9.7	0		-14.49	-2.28	-2.75	-3.58	-29.83	0
121.5	49	36.02	25.89	12.47	-21.65	0		-0.55	5.91	7.56	2.85	-12.4	0		-9.96	-2.06	1.52	0.26	-10.33	0		-11.07	0.21	-3.71	-4.05	-25.35	0
122.4	48.82	35.27	24.57	12.74	-17.88	0		-0.82	6.54	6.79	2.71	-10.46	0		-13.28	-6.1	0.67	-0.35	-11.99	0		-10.16	0.19	-2.04	-1.45	-23.73	0
123.3	47.72	33.67	23.16	11.68	-20.17	0		0.86	6.68	5.14	2.03	-12.91	0		-11.18	-4.51	-0.44	-1.33	-10.87	0		-10.93	-4.67	-6	-7.18	-27.6	0
124.2	51.69	34.64	25.58	15.05	-16.95	0		-3.02	5.09	1.5	-0.06	-11.89	0		-12.44	-3.33	-0.96	-3.14	-11.46	0		-9.78	-2.97	-3.51	-4.58	-26.01	0
125.1	48.51	36.44	24.97	10.77	-17.77	0		2.58	8.84	6.33	3.51	-12.53	0		-7.73	-4.24	1.8	-1.97	-12.06	0		-9.69	-3.19	-2.03	-4.82	-25.63	0
126	49.52	36.29	24.66	11.02	-19.06	0		2.65	9.4	7.21	7.48	-6.28	0		-5.32	-2.28	2.6	1	-8.36	0		-10.78	-4.35	-5.94	-10.98	-28.11	0
126.9	37.2	28.2	19.74	8.5	-15.79	0		0.88	6.18	5.46	3.83	-8.5	0		-5.1	-0.43	6.07	2.65	-5.04	0		-3.01	-1.16	-1.68	-7.05	-24.6	0
127.8	11.76	11.68	5.71	3.03	-13.5	0		-0.49	2.84	1.55	-0.2	-10.13	0		-3.3	0.11	2.75	-2.51	-5.02	0		8.99	-1.33	-2.71	-7.6	-17.83	0
128.7	3.76	3.61	2.9	1.28	-11.33	0		2.58	0.78	2.02	0.13	-6.65	0		-1.06	-1.15	1.32	-1.32	-0.74	0		9.69	0.5	-3.35	-3.49	-15.83	0
129.6	-0.61	2.01	-0.53	-1.23	-8.68	0		3.17	1.9	2.71	1.43	-4.46	0		-4.16	-2.24	1.05	-3.94	-1.69	0		8.82	-1.22	-2.69	-9.92	-9.15	0
130.5	4.52	4.29	1.65	0.02	-4.06	0		6.36	1.14	3.17	-0.8	-2.07	0		-1.41	1.26	3.38	-0.4	3.08	0		9.92	-1.36	-5.56	-10.11	-9.26	0
131.4	-3.1	-0.56	-3.76	-4.33	-6.46	0		1.03	-0.75	-0.2	-3.38	-4.84	0		-2.37	0.01	2	1.06	-0.44	0		9.09	-0.01	-3.53	-7.09	-7.55	0
132.3	-1.9	-3.57	-4.71	-7	-6.32	0		3.72	-0.64	-0.54	-1.98	-2.08	0		-3.45	0.41	1.48	-1.14	1.89	0		7.78	-1.91	-4.02	-8.09	-11.18	0
133.2	0.36	0.36	-0.47	0.01	-5.25	0		5.39	1.64	1.53	-2.21	-1.04	0		-1.95	-1.2	0.48	-3.26	1.21	0		10.73	-1.32	-4.26	-10.05	-9.46	0
134.1	2.72	3.61	-1.03	-0.27	-0.7	0		7.45	1.67	2.09	0.93	0.54	0		0.38	0.56	2.66	-0.61	0.07	0		11.88	-1.37	-5.36	-8.74	-9.75	0
135	-0.1	-0.05	-1.84	-1.79	-4.77	0		6.05	2.24	1.05	-1.28	-1.54	0		-1.65	-1.29	-1.73	-5.66	-1.08	0		9.47	-0.61	-5.41	-13.39	-9.86	0
135.9	-0.04	-1.28	-1.5	-6.28	-4	0		5.21	1.48	1.65	-3.24	-2.24	0		-0.88	1.21	3.29	-0.95	1.37	0		9.97	0.36	-4.94	-9.51	-9.32	0
136.8	-4.23	-1.27	-3.25	-6.15	-4.78	0		6.58	5.11	2.62	-0.36	0.85	0		-1.5	1.43	3.18	-1.74	1.62	0		7.98	-1.16	-4.21	-12.42	-12.23	0
137.7	-1.77	-0.77	-0.59	-3.01	-2.32	0		5	-0.28	3.94	-2.13	-1.98	0		-2.3	-1.57	3.08	-1.06	1.29	0		6.09	-4.04	-4.81	-8.36	-7.71	0
138.6	-0.05	-0.1	-2.81	-2.9	-4.94	0		3.53	1.98	-0.36	-0.1	-3.66	0		-0.39	-0.13	1.8	-1.57	1.29	0		11.71	1.37	-2.13	-9.36	-6.46	0
139.5	0.62	-0.29	-3.66	-2.23	-1.59	0		6.62	3.48	2.14	0.11	0.75	0		1.4	-0.21	3	-2.03	2.04	0		11.45	0.05	-4.88	-8.39	-9.31	0
140.4	-3.37	-0.22	-2.14	-3.19	-3.78	0		3.51	0.84	1.94	-2.99	-2.87	0		-3.54	-2.84	3.31	-5.11	0.23	0		6.69	0.52	-4.72	-9.21	-8.42	0
141.3	-1.02	-1.32	-2.17	-3.19	-0.42	0		3.93	-1.95	2.98	0.39	-0.55	0		-3.52	-0.99	2.76	-1.57	-0.23	0		7.93	-2.55	-4.29	-9.52	-10.16	0
142.2	-6.77	-2.86	-6.1	-4.65	-6.16	0		2.01	-2.67	-1.89	-2.86	-2.74	0		-3.35	-3.39	-0.23	-4.46	0.32	0		8.24	-0.44	-5.76	-9.65	-10.54	0
143.1	1.66	-0.41	-1.94	-2.48	-0.78	0		6.68	-0.07	2.74	-0.11	-0.19	0		-4.47	-4.46	-1.29	-3.86	-0.31	0		8.31	-2.25	-6.37	-11.55	-12.45	0
144	-4.33	-0.77	-2.5	-2.51	-3.39	0		4.14	3.2	1.11	0.07	-0.92	0		-0.19	-0.03	3.53	-2.45	3.26	0		13.42	0.09	-3.51	-8.32	-4.43	0
144.9	-6.12	-2.36	-3.83	-7.64	-2.75	0		3.09	1.12	0.85	-2.34	-1.78	0		-2.05	1.8	3.21	-1.95	1.78	0		13.23	2.23	-1.03	-4.21	-4.38	0
145.8	-1.17	-3.22	-0.88	-5.68	0.56	0		1.05	-1.5	1.29	-3.48	-2.29	0		-7.08	-3.12	0.53	-5.06	-0.39	0		7.91	-1.97	-5.65	-11.42	-7.38	0
146.7	-0.65	0.22	-0.76	-1.02	-0.41	0		1.03	3	2.37	-1.21	-3.75	0		-5.1	-0.15	0.82	-0.82	-1.89	0		10.46	-1.36	-5.22	-9.5	-11.96	0
147.6	-4.13	-3.75	-5.8	-3.86	-5.7	0		1.39	-0.89	-1.92	-2.84	-4.87	0		-6.77	-1.03	-0.04	-3.85	0.99	0		7.19	1.35	-6.22	-10.36	-8.12	0
148.5	-4.7	-0.86	-3.28	-3.97	-2.22	0		2.4	0.49	0.9	-0.15	-1.14	0		-6.05	-3.91	-0.29	-4.2	-3.22	0		9.18	-0.02	-5.69	-8.51	-9.53	0
149.4	-2.16	-1.53	-3.04	-2.65	-2.62	0		6.16	6.07	4.25	0.39	0.25	0		-2.13	-0.88	3.75	-3.69	1.84	0		8.39	-3.54	-5.2	-8.5	-8.67	0
150.3	-0.85	0.68	-4.01	-2.59	-0.75	0		3.44	0.82	0.15	-3.11	-1.68	0		-6.76	-3.28	1.85	-5.88	-1.82	0		10.93	0.32	-2.66	-5.58	-7.76	0
151.2	-0.21	-1.04	-0.6	-1.58	-0.47	0		7.97	4.78	5.37	2.68	1.88	0		-3.96	-0.86	2.25	-3.03	0.35	0		9.19	2.09	-2.2	-6.62	-7.93	0
152.1	-3.27	-1.41	-3.45	-2.15	-3.57	0		3.48	1.09	-0.08	-0.68	-2.14	0		-1.05	0.57	3.82	-1.35	2.04	0		11.88	0.48	-1.21	-7.41	-5.53	0
153	-1.49	-2.23	-3.74	-4.64	-2.15	0		2.67	-0.96	-0.03	-2.25	-3.87	0		-1.58	-0.95	2.08	-2.85	-1.13	0		12.08	2.66	-3.74	-7.29	-9.05	0
153.9	-4.48	-1.42	-5.21	-3.24	-3.84	0		4.93	5.11	3.61	1.3	-0.54	0		-1.09	3.47	6.2	-0.24	-0.24	0		9.71	2.8	-3.33	-8.95	-6.08	0
154.8	-6.16	-6.51	-4.11	-5.87	-4.12	0		4.83	0.52	0.62	-2.14	-4.85	0		-3.24	-2.6	1.11	-2.34	1.59	0		9.64	-1.57	-5.39	-7.64	-6.98	0
155.7	-8.12	-3.06	-5.09	-8.36	-4.86	0		3.3	3.04	4.05	-0.38	1.91	0		-1.71	1.4	2.47	0.48	2.85	0		8.71	-0.28	-3.86	-9.5	-9.67	0
156.6	-4.44	-6	-2.33	-6.74	-3.62	0		3.11	-0.67	-0.27	-2.32	-3.67	0		-3.67	-1.82	0.65	-4.83	-0.16	0		8.99	0.35	-4.23	-10.16	-7.93	0
157.5	-0.73	0.55	-0.14	-2.94	0.21	0		3.14	0.52	1.09	-2	0.28	0		-3.35	0.42	1.55	-1.75	1.4	0		7.31	-0.46	-7.45	-9.44	-8.82	0
158.4	-3.41	-0.56	0.53	-1.51	-0.41	0		7.65	4.72	3.1	-1.27	0.67	0		-2.06	0.34	2.36	-4.34	3.48	0		10.92	0.43	-1.33	-6.61	-4	0
159.3	-3.9	-0.1	-2.11	-0.95	3.1	0		5.15	3.98	3.6	1.75	0.82	0		-2.25	-2.26	2.35	-5.76	0.41	0		11.77	-0.67	-3.12	-7.92	-6.73	0
160.2	-5.95	-0.55	-3.77	-6.03	-4.89	0		2.95	-0.81	-3.76	-7.1	-6.67	0		-2.42	-1.03	-2.12	-5.76	0.36	0		8.2	-0.02	-4.4	-11.03	-4.91	0
161.1	-5.02	-2.99	-0.75	-5.49	-4.11	0		5.67	-1.34	-2.16	-3.9	-3.84	0		-1.02	-1.05	1.21	-1.26	2.46	0		9.24	-2.6	-6.42	-10.35	-9.08	0
162	-2.85	-3.49	-3.45	-1.16	2.01	0		4.92	0.78	0.19	-1.05	-0.12	0		-5.24	-1.03	-1.5	-5.73	-1.78	0		10.75	1.01	-6.05	-12.05	-6.92	0
162.9	-1.57	1.01	1.14	-2.64	0.72	0		4.37	2.05	0.13	-2.27	-0.7	0		-2.26	-1.32	0.39	-2.05	1.98	0		6.32	-0.54	-5.09	-9.25	-7.94	0
163.8	-5.54	-1.75	-2.04	-5.14	-3.14	0		3.83	3	0.33	-1.16	-2.8	0		-0.74	1.55	2.52	0.23	2.97	0		11.97	3.56	-2.15	-4.99	-3.74	0
164.7	-6.54	-0.29	-3.6	-4.21	-3.35	0		5.67	0.94	3.7	-1.66	-0.06	0		-2.45	-0.91	5.37	-1.91	4.66	0		10.19	0.45	-5.15	-10	-5.51	0
165.6	-3.3	-4.5	-3.66	-5.61	-2.66	0		4.94	2.62	4.89	-0.82	-0.07	0		-1.02	0.97	5.13	-2.63	4.63	0		10.46	-1.77	-3.39	-7.57	-6.54	0
166.5	-3.81	-4.94	-4.45	-6.73	-2.52	0		5.09	2.24	1.27	-1.08	1.67	0		-3.84	-2.55	-1.68	-2.14	-0.17	0		7.42	-4.58	-8.17	-10.3	-11.55	0
167.4	-5.94	-1.51	-4.49	-5.18	-1.4	0		5.25	2.66	1.53	-1.24	-0.73	0		-2.65	-1.28	1.12	-4.77	1.32	0		10.72	-0.59	-3.84	-10.29	-5.16	0
168.3	-3.78	-3.34	-2.64	-3.1	0.43	0		4.82	3.25	1.82	-0.44	-0.08	0		-2.25	-3.01	-1.23	-4.65	-1.08	0		9.97	0.82	-3.72	-10.22	-4.74	0
169.2	-4.21	1.53	-0.06	-2.64	0.55	0		7.73	4.3	3.53	0.74	3.68	0		-1.98	-2.4	0.59	-3.67	-0.55	0		5.5	-2.79	-8.14	-8.65	-9.52	0
170.1	-2.85	-2.91	-1.15	-4.46	-1.21	0		5.5	5.2	5.86	-0.33	-0.28	0		-1.32	2.94	5	-0.86	3.86	0		10.41	0.51	-4.77	-11.06	-5.81	0
171	-1.51	-0.86	0.12	0.18	3.14	0		4.92	3.49	3.99	0.94	1.78	0		-0.77	-0.56	5.03	-2.77	4.01	0		13.75	1.78	-1.13	-6.26	-5.8	0
171.9	-2.84	-2.3	0.98	-1.76	2.86	0		8.91	3.36	6.42	0.64	2.49	0		-2.05	-0.91	3.02	-2.02	0.8	0		8.07	-0.64	-5.24	-7.66	-7.75	0
172.8	-5.42	-3.89	0.15	-3.03	0.72	0		5.79	1.1	6.71	-0.19	0.39	0		-1.75	0.11	2.67	-1.79	0.7	0		9.18	0.38	-4.91	-7.99	-8.06	0
173.7	-3.92	-3.74	-4.84	-5.95	-4.22	0		4.62	1.05	2.51	-1.05	-2.18	0		-1.99	0.05	2.15	-3.2	1.17	0		11.57	-1.41	-4.83	-10.68	-7.26	0
174.6	-3.01	0.62	0.84	-3.28	2.69	0		4.24	0.63	-0.31	-2.18	-0.01	0		-3.42	-1.8	-0.05	-2.9	0.16	0		8.94	-1.13	-4.52	-8.62	-8.74	0
175.5	-2.46	-1.13	-0.38	-2.01	-0.33	0		7.23	3.41	5.38	2.05	1.67	0		-1.21	-0.93	3.47	0.65	3.27	0		8.28	-3.64	-6.91	-10.59	-9.25	0
176.4	-6.75	-3.52	-3.45	-4.28	-1.36	0		3.11	3.3	0.23	-2.45	-0.35	0		-2.52	0.85	0.71	-3.72	-0.25	0		6.58	-4.16	-6.58	-12.64	-11.11	0
177.3	-6.19	-3.46	-3.27	-5.35	-0.8	0		3.34	2.1	3.72	-2.38	1.08	0		-1.88	0.9	2.41	0.16	2.12	0		11.85	1.31	-4.34	-7.28	-8.98	0
178.2	-4.22	-3.39	-2.11	-5.24	-0.77	0		3.56	-1.54	2.5	-2.81	-1.66	0		-1.74	-3.19	2.22	-1.67	0.5	0		9.99	-1.59	-3.26	-10.03	-7.18	0
179.1	-3.16	-4.27	0.59	-4.43	0.6	0		7.5	1.97	4.23	0.3	3.39	0		-3.31	-0.17	-0.29	-2.56	1.56	0		9.61	-0.39	-4.43	-10.6	-8.52	0
180	-2.64	-1.94	-3.44	-5.98	-2.2	0		4.82	0.98	-0.82	-4.04	-2.36	0		-2.84	-2.45	-0.54	-3.54	0.86	0		9.83	-0.85	-6.05	-8.02	-6.55	0
180.9	-3.99	-2.3	-2.11	-3.44	0.31	0		5.41	1.27	1.68	-0.88	0.23	0		-4.66	-3.05	2.13	-3.28	2.05	0		6.27	-2.49	-6.46	-11.01	-8.07	0
181.8	-5.12	-3.24	-1.87	-4.96	-2.82	0		3.3	-0.7	3.91	-2.52	0.73	0		-2.99	-4.15	1.97	-3.05	0.87	0		12.75	1.24	0.14	-7.04	-6.48	0
182.7	-4.73	-0.49	0.2	-2.73	-2.51	0		3.89	2.93	3.32	-1.13	-2.6	0		-5.16	-0.55	0.29	-4.13	2.04	0		8.89	-3.77	-5.97	-8.87	-8.55	0
183.6	-3.69	-2.24	-3.06	0.07	-0.28	0		5.97	1.87	2.67	-3.62	-0.71	0		-0.33	2.73	3.4	-4.88	4.85	0		11.84	4.7	-2.2	-8.08	-2.23	0
184.5	-2.59	-2.04	-0.26	-0.26	-0.48	0		3.54	2.84	2.36	0.02	-1.07	0		-2.26	0.84	2.07	-3.72	2.05	0		8.15	-1.3	-6.88	-9.98	-10.42	0
185.4	-3.11	-1.32	-1.9	-2.37	0.66	0		5.09	2.35	3.77	0.25	-1.38	0		-1.64	-0.38	4.52	-2.09	1.93	0		10.91	2.06	-0.59	-7.13	-5.09	0
186.3	-8.93	-6.04	-3.32	-8.97	-4.08	0		0.66	-0.83	-1.77	-5.17	-3.14	0		-4	-2.43	0.72	-6.19	0.12	0		8.72	-2.4	-5.79	-11.96	-6.95	0
187.2	-4.88	-2.69	-4.28	-5.92	-2.38	0		5.45	1.79	1.19	-2.43	0.08	0		-3.62	-2.57	-1.53	-3.75	1.87	0		8.26	-1.02	-5.33	-8.75	-6.77	0
188.1	-6.53	-4.56	-3.96	-6.03	-0.49	0		4.51	0.94	-0.23	-3.74	-3.35	0		-3.38	0.32	-0.14	-4.4	-0.08	0		7.32	-0.76	-6.16	-10.58	-7.17	0
189	-5.25	-1.07	-2.15	-2.35	1.11	0		1.4	1.1	0.64	-3.85	-4.07	0		-4.38	-0.64	1.37	-4.92	-1.37	0		9.51	0.07	-4.3	-9.24	-7.62	0
189.9	-2.4	-0.28	-1.02	-5.16	-0.72	0		5.81	2.98	5.7	-0.16	-0.45	0		-1.86	-0.3	3.66	-1.98	0.36	0		11.44	0.32	-1.24	-6.97	-7.11	0
190.8	-6.81	-3.56	-7.19	-11.96	-5.12	0		4.63	3.43	1.48	-2.99	-2.71	0		1.46	2.28	3.08	-0.83	0.53	0		13.98	1.63	-1.08	-6.7	-2.1	0
191.7	-3.62	-4.87	-2.3	-3.19	-1.85	0		3.73	-4.67	-1.53	-3.28	-3.56	0		-3.83	-4.34	0.32	-4.72	-1.23	0		11.82	0.94	-2.02	-7.52	-5.99	0
192.6	-3.28	-3.44	-2.03	-6.81	0.19	0		5.27	-0.47	0.34	-3.67	-2.72	0		-3.91	-2.97	0.77	-6.63	0.09	0		9.23	-0.05	-4.62	-8.03	-6.3	0
193.5	-3.69	-3.95	-0.55	-3.88	-3.17	0		5.99	4.82	3.68	-2.8	-1.64	0		-2.88	-0.06	-1	-4.39	-0.2	0		8.31	-0.86	-7.63	-9.86	-8.74	0
194.4	-5.63	-3.61	-4.49	-5.27	-3.14	0		4.89	-0.88	-0.86	-4.86	-6.15	0		-2.72	-0.53	1.11	-3.41	0.68	0		9.79	1.19	-1.22	-8.75	-7.67	0
195.3	-3.21	-4.64	-1.91	-5.42	-0.6	0		3.22	-0.58	1.41	-4.23	-0.55	0		-1.21	-0.3	3.25	-3.29	0.44	0		9.92	-0.35	-2.48	-7.9	-6.48	0
196.2	-7.1	-4.43	-2.28	-5.42	-2.76	0		3.71	-0.1	2.21	-2.34	-5.65	0		-0.79	1.36	2.33	-1.7	-0.35	0		7.96	0.04	-4.94	-10.89	-8.16	0
197.1	-4.26	0.23	0.75	-1.58	0.17	0		6.93	2.7	2.86	-1.49	0.06	0		-1.06	-0.65	1.28	-1.38	0.83	0		12.16	1.55	-2.41	-6.78	-4.33	0
198	-4.91	-1.71	-0.81	-4.14	2.02	0		5.77	1.75	4.63	-3.18	0.41	0		-5.09	-1.38	0.3	-3.42	1.03	0		5.79	-1.5	-9.88	-8.93	-8.78	0
198.9	-6.54	-0.74	-2.64	-6.51	-1.66	0		5.52	2.64	3.29	-2.47	-1.84	0		-1.98	0.12	2.91	-2.73	3.69	0		10.65	0.65	-4.05	-5.64	-1.66	0
199.8	-0.53	2.2	3.32	-0.54	2.97	0		6.49	2.4	1.48	-0.53	2.24	0		-2.48	-1.88	-0.42	-3.62	2.05	0		14.12	0.03	-1.64	-6.75	-1.7	0
200.7	-2.31	-2.85	-1.54	-3.44	-1.67	0		7.3	3.31	3.36	0.21	0.3	0		0.61	0.97	3.89	-0.45	5.17	0		11.15	-1.16	-3.58	-7.85	-8.32	0
201.6	-4.4	-3.37	0.39	-5.23	-3.71	0		7.01	2.12	2	-1.64	-4.03	0		-2.5	-0.84	-0.67	-1.24	0.59	0		9.42	-2.51	-7.4	-10.17	-10.39	0
202.5	-5.49	-1.16	-1.18	-4.31	-2.75	0		5.82	2.72	3.98	-0.62	-3.73	0		-4.33	-3.25	1.81	-5.19	-2.11	0		7.95	-2.35	-5.88	-7.89	-10.17	0
203.4	-6.11	-2.02	-3.13	-7.7	-2.39	0		5.94	1.85	0.83	-2.51	-4.49	0		-2.54	-0.98	1.79	-1.83	-1.72	0		9.17	1.5	-2.13	-6.56	-6.98	0
204.3	-6.26	0.24	-2.09	-3.91	-0.37	0		5.12	2.61	3.45	-0.26	-1.1	0		-0.9	-0.58	3.72	-3.49	4.32	0		10.29	1.03	-2.62	-7.32	-5.66	0
205.2	-1.19	-0.72	-1.6	-1.98	1.6	0		5.44	3.06	2.25	0.21	-0.92	0		-0.32	0.31	1.09	-1.91	1.98	0		9.41	-1.26	-6.19	-12.02	-7.17	0
206.1	-6.57	-3.84	-2.86	-4.57	-4.97	0		4.2	0.86	0.65	-1.05	-3.96	0		-2.64	-0.74	1.81	-1.2	4.53	0		7.12	0.76	-5.15	-8.56	-8.1	0
207	-4.94	-2.77	-2.61	-1.96	-1.19	0		3.81	1.36	0.98	-2.42	-1.28	0		-1.99	1.28	2.12	-2.93	2.79	0		9.69	2.37	-3.82	-8.45	-6.19	0
207.9	-9.16	-5.14	-4.73	-7.37	-5.1	0		6.09	2.21	2.08	-2.13	-1.85	0		1.39	0.51	2.99	0.15	1.51	0		12.4	0.49	-2.32	-6.92	-5.01	0
208.8	-3.8	-2.34	-3.42	-3.43	-1.69	0		3.81	2.98	3.57	-2.25	-2.74	0		-1.07	-0.43	2.67	-2.38	-1.87	0		10.83	2.68	-6.57	-7.35	-6.91	0
209.7	-4.22	-6.77	-4.96	-6.16	-4.52	0		6.58	0.62	0.56	-0.37	-1.3	0		-1.45	0.19	-0.4	-2.43	1.09	0		12.37	2.37	-4.08	-5.61	-5.15	0
210.6	-6.62	-5.1	-3.59	-5.83	-1.53	0		3.52	3.78	3.15	0.7	1.86	0		-4.46	-0.15	2.01	-1.17	0.93	0		11.12	-0.24	-3.41	-6.97	-8.26	0
211.5	-4.44	-1.83	-0.77	-2.08	-1.82	0		3.04	0.2	1.03	-0.48	-2.42	0		-3.5	1.02	2.76	-1.26	0.38	0		8.08	-1.12	-4.79	-7.58	-8.39	0
212.4	-4.15	-0.26	-0.67	-3.92	2.66	0		5.7	2.23	2.61	-2.22	-0.63	0		-2.15	-1.48	3.73	-4.11	1.8	0		7.83	-0.18	-3.52	-10.29	-8.27	0
213.3	-6.03	-3.54	-3.85	-6.58	-2.58	0		3.42	-0.09	-0.36	-2.68	-3.01	0		-3.46	-2.49	0.81	-1.96	-0.81	0		9.91	0.52	-3.25	-9.34	-6.47	0
214.2	-2.14	0.32	-0.31	0.46	0.76	0		4.33	0.61	4.54	-2.05	-1.46	0		-1.94	-2.04	3.87	1.25	3.84	0		9.01	-0.54	-3.57	-4.65	-7.24	0
215.1	-4.42	-0.77	-3.74	-5.9	0.63	0		1.53	1.26	-0.59	-2.47	-1.86	0		-2.89	-1.04	1.08	-3.24	0.81	0		9.92	-2.78	-4.42	-8.4	-8.79	0
216	-7.33	-4.25	-5.78	-5.13	1.35	0		5.57	2.42	1.4	-1.08	-0.09	0		-4.79	-1.8	-0.34	-4.59	-2.07	0		11.24	-0.07	-2.25	-7.1	-5.75	0
216.9	-6.96	-7.75	-2.48	-5.2	-2.83	0		5.69	0.43	1.89	-0.3	-0.05	0		-2.71	-2.65	3.02	-2.32	0.14	0		6.95	-1.14	-3.65	-9.83	-9.47	0
217.8	-8.83	-6.26	-1.9	-5.82	-2.69	0		5.11	0.04	2.91	-2.15	-0.65	0		-3.5	-2.57	-0.2	-3.74	1.07	0		9.18	0.52	-4.08	-6.88	-4.77	0
218.7	-8.76	-2.39	-3.72	-6.32	-1.61	0		4.77	2.08	-0.77	0.21	-1.05	0		-3.95	-2.37	-2.16	-4.73	-1.46	0		11.05	-0.89	-5.02	-10.26	-6.99	0
219.6	-3.1	-0.63	2.27	0.23	2.71	0		4.7	0.6	2.63	-1.02	-0.27	0		-4.59	-3.81	0.18	-5.06	-1.93	0		10.09	0.8	-3.09	-4.83	-7.22	0
220.5	-6.11	-2.47	0.16	-6.08	0.32	0		4.83	1.02	0.78	-2.07	-0.86	0		-5.01	-2.84	0.53	-5.38	1.25	0		7.12	-2.2	-4.65	-12.42	-7.52	0
221.4	-5.28	-1.97	-1.87	-4.87	-1.15	0		4.24	1.42	1.65	-3.33	-4.3	0		-1.76	-1.08	1.6	-2.95	0	0		10.09	-0.12	-2.89	-6.88	-5.85	0
222.3	-3.2	-1.34	-1.75	-3.13	0.67	0		6.5	2.82	5.19	-0.71	0.44	0		-8.07	-3.95	-0.05	-7.57	-2.08	0		3.37	-3.82	-5.49	-10.01	-10.19	0
223.2	-6.93	-2.1	-3.8	-5.65	-1.81	0		1.47	0.46	1.47	-4.29	-3.6	0		-1.27	-1.92	1.39	-4.18	-0.22	0		11.01	0.16	-3.98	-9.96	-7.73	0
224.1	-6.52	-1.86	-3.51	-7.82	-1.24	0		4.62	0.2	2.79	-2.76	-3.6	0		-4.69	0	2.67	-1.97	0.01	0		9.32	1.66	-4.1	-8.06	-8.48	0
225	-6.08	-5.95	-3.41	-4.74	-4.76	0		3.53	1.34	5.64	-1.62	-0.16	0		-2.49	0.68	5.93	-0.89	4.54	0		10.11	1.64	-3.47	-5.37	-5.87	0
225.9	-4.89	-2.58	-2.33	-4.66	-1.01	0		3.06	3.77	1.03	-2.25	-1.74	0		-2.29	-1.5	1.97	-3.31	2.26	0		8.65	-2.87	-5.74	-11.92	-8.96	0
226.8	-6.3	-3.71	-4.7	-7.34	-2.03	0		2.58	4.81	3.43	-5.49	-0.78	0		-4.2	1.45	2.21	-3.95	-0.14	0		10.43	2.85	-4.12	-8.89	-5.95	0
227.7	-5.42	-0.62	0.26	-3.95	-1.12	0		5.8	1.38	3.51	-4.53	-0.43	0		-0.29	0.58	4.45	-3.54	4.38	0		7.47	-1.22	-4.48	-8.2	-7.87	0
228.6	-4.9	-4.78	-2.01	-6.03	-5.18	0		6.77	2.14	2.66	-2.55	-1.43	0		-0.68	-2.04	1.29	-3.62	1.93	0		8.33	0.1	-5.62	-9.12	-7.88	0
229.5	-6.75	-3.82	-2.29	-5.17	-1.91	0		7.72	0.35	-0.04	-2.38	-1.39	0		-0.82	-1.37	0.98	-4.34	1.96	0		8.33	-3.03	-6.41	-10.22	-5.01	0
230.4	-11.93	-9.07	-6.51	-7.25	-7.74	0		0.4	1.5	-0.26	-3.17	-1.48	0		-4.41	2.16	2.4	-1.52	3.86	0		11.02	2.8	-1.73	-6.33	-4.91	0
231.3	-3.94	-3.31	-2.45	-4.12	-0.26	0		7.39	0.94	2.93	0.38	-0.37	0		-3.08	-1.46	1.12	-3.65	1.2	0		9.71	-1.78	-4.51	-11.51	-8.05	0
232.2	-2.27	-0.1	-0.96	-1.41	1.75	0		6.53	3.77	3.21	-1.66	-0.05	0		-1.63	0.67	2.12	-3.59	1.55	0		8.01	1.12	-0.29	-6.87	-2.7	0
233.1	-4.75	-4.99	-4.68	-7.64	-2.13	0		5.11	-1.15	2.88	-2.96	-2.17	0		-0.27	-0.74	2.95	-3.74	2.92	0		10.47	1.59	-3.17	-8.57	-4.44	0
234	-4.42	-2.3	-2.13	-3.92	-1.76	0		7.19	4.64	4.41	0.94	-2.03	0		0.46	-1.31	5.35	-1.93	1.73	0		11.23	0.24	0.14	-6.25	-3.72	0
234.9	-5.9	-3.22	-5.15	-5.04	-2.98	0		3.2	0.4	3.03	-4.91	-2.72	0		-5.37	-0.95	1.27	-6.57	-0.5	0		9.07	0.93	-4.04	-8.69	-5.8	0
235.8	-5.4	-3.54	-4.43	-4.36	-2.67	0		3.87	-1.3	-1.66	-4.04	-2.07	0		-5.65	-1.19	-0.13	-4.93	1.81	0		9.38	-0.12	-5.38	-8.47	-6.41	0
236.7	-6.77	-3.73	-2.06	-4.55	-2.93	0		4.84	3.97	2.45	2.3	-2.24	0		-1.67	0.63	2.8	1.86	0.8	0		9.23	-1.69	-6.41	-8.36	-7.71	0
237.6	-5.27	-0.32	0.84	-4.46	0.17	0		5.94	3.76	5.31	-0.47	-0.03	0		-3.02	-2.3	3.97	-4.54	-0.19	0		10.26	-0.58	-3.37	-10.85	-3.74	0
238.5	-3.22	-3.1	-2.55	-1.67	-1.09	0		4.32	-0.24	0.32	-3.45	-4.46	0		-1.01	-1.02	-0.27	-3.79	1.39	0		12.04	1.81	-3.18	-8.51	-6.02	0
239.4	-5.61	-4.54	-1.64	-5.57	-4.38	0		6.34	3.48	6.83	-0.26	2.87	0		-2.63	1.15	6.49	-3.26	6.67	0		6.19	-2.01	-2.65	-8.95	-7.76	0
240.3	-4.35	-4.3	-1.71	-3.76	0.24	0		2.87	-0.29	0.6	-1.39	-2.28	0		-5.69	-2.47	0.52	-4.41	0.81	0		9.73	2.29	-2.91	-8.9	-6.1	0
241.2	-6.14	-7.12	-4.73	-9.94	-1.81	0		4.41	0.78	3.45	-4.07	-4.24	0		-1.43	0.49	4.8	-3.66	1.82	0		8.41	0.23	-4.87	-9.21	-5.92	0
242.1	-8.41	-5.33	-4.11	-3.74	-0.26	0		5.18	1.65	-1.49	-3.01	-3.23	0		-2.19	-0.81	1.65	-5.67	1.09	0		9.81	1.11	-2.37	-11.19	-7.23	0
243	-4.38	-5.71	-1.65	-3.88	-5.26	0		6.54	3.12	3.1	1.36	0.4	0		-0.92	1.24	3.17	-2.52	0.98	0		10.75	2.71	-2.26	-8.61	-7.18	0
243.9	-7.8	-4.9	-4.3	-4.19	-3.35	0		3.15	3.64	2.91	-2.23	-1.26	0		-1.63	2.57	5.09	-2.06	3.94	0		10.7	2.24	-1.23	-7.74	-3.97	0
244.8	-5.28	-5.9	-2.79	-7.05	-3.62	0		4.08	-0.53	0.34	-3.18	-2.02	0		-3.66	-4.32	1.06	-4.34	1.24	0		7.99	-2.45	-5.85	-9.54	-7.11	0
245.7	-6.76	-4.56	-2.76	-4.54	0.37	0		4.69	2.39	7.43	-3.36	-0.8	0		-2.19	-0.58	5.04	-8.32	0.74	0		12.17	2.46	-1.6	-9.99	-4.25	0
246.6	-5.06	-3.48	-1.72	-6.45	-2.43	0		0.34	0.67	1.9	-3.98	-2.13	0		-4.48	-1.68	2.27	-3.85	1.62	0		9.61	0.09	-3.78	-8.47	-6.53	0
247.5	-3.53	-2.29	-1.82	-5.41	-1.34	0		4.95	2.62	5.38	-3.67	-0.48	0		-7.51	-2.47	-0.55	-6.59	-1.56	0		6.01	-1.21	-5.74	-10.89	-10.89	0
248.4	-6.9	-3.04	-2.82	-5.72	-2.2	0		3.05	0.71	3.79	-2.02	-1.34	0		-1.05	-1.12	2.03	-4.42	2.99	0		11.08	-0.85	-3.95	-10.92	-6.2	0
249.3	-2.83	-3.42	-2.36	-4.59	-1.33	0		3.09	-1.87	-0.24	-5.13	-2.8	0		-4.48	-2.8	2.78	-6.43	3.04	0		7.71	-0.75	-4.76	-8.49	-3.7	0
250.2	-6.63	-2.2	-2.65	-2.52	0.39	0		5.21	1.11	1.62	-0.82	-0.04	0		-0.26	-0.85	0.75	-2.22	4.42	0		8.79	-0.63	-2.19	-8.35	-5.01	0
251.1	-4.73	-4.37	-2.04	-4.82	-1.56	0		7.21	4.57	4.21	-1.55	1.89	0		-3.63	-0.64	2.33	-3.68	0.62	0		5.72	-2.26	-6.29	-7.92	-8.86	0
252	-6.39	-3.07	-3.43	-7.27	-2.45	0		3.39	2.99	-0.45	-3.73	-0.17	0		-1.73	-0.22	2.78	-3.42	1.68	0		9.15	0.02	0.31	-8.24	-6.41	0
252.9	-6.44	-2.75	-1.33	-5.51	-1.28	0		4.21	1.98	0.51	-2.55	-1.54	0		-0.77	-0.73	1.85	-5.3	-0.37	0		12.35	0.36	-2.03	-9.72	-6.31	0
253.8	-5.33	-4.2	-2.07	-4.79	-3.68	0		3.91	2.24	1.85	-3.46	-1.06	0		-3.9	-0.99	1.79	-2.64	1.91	0		9.95	1.02	-3.61	-9.59	-7.65	0
254.7	-5.57	-4.77	-3.18	-4.9	2.14	0		3.25	2.37	1.65	-4.31	-0.4	0		-6.91	-4.23	-2.94	-7.73	-2.52	0		7.53	-0.24	-2.38	-6.6	-4.34	0
255.6	-5.5	-5.17	-1.69	-5.73	-0.87	0		3.65	-0.35	1.58	-4.01	0.95	0		-1.21	-3.41	2.25	-4.71	1.5	0		12.38	2.8	-2.85	-7.8	-4.59	0
256.5	-4.88	-3.75	-1.84	-3.46	-1.1	0		4.77	5.9	4.17	-1.71	-1.4	0		-2.41	0.99	4.28	-2.15	2.98	0		7.65	-0.5	-2.32	-8.5	-8.78	0
257.4	-6.79	-4.69	-3.68	-5.03	-2.1	0		6.95	3.54	4.29	-0.57	-0.81	0		-1.66	-0.81	4.03	-3.26	2.56	0		8.67	-0.48	-5.6	-11.07	-6.01	0
258.3	-6.75	-6.24	-4.89	-5.27	-5.94	0		3.3	-0.45	-1.07	-1.68	-3.01	0		-4.77	-3.21	-0.85	-4.06	-0.75	0		9.76	-1.4	-3.62	-8.61	-8.01	0
259.2	-9.74	-3.6	-5.23	-6.58	-5.81	0		1.34	-2.24	-0.5	-6.37	-5.67	0		-0.39	-3.18	2.05	-4.24	2.34	0		7.33	-5.17	-6.7	-13.1	-9.79	0
260.1	-4.36	-4.8	-0.94	-2.97	0.52	0		0.18	-0.54	-0.18	-3.9	-2.07	0		-7.28	-1.38	4.04	-5.86	2.19	0		5.86	-2.54	-2.48	-12	-7.39	0
261	-5.23	-4.61	-3.08	-6.06	-3.09	0		7.36	2.13	3.57	0.49	-1.15	0		-1.57	1.39	4.72	-1.5	5.56	0		11.41	3.05	0.2	-4.81	-2.93	0
261.9	-7.37	-4.59	-4.28	-5.58	-4.31	0		2.64	0.75	4.76	0.19	-1.39	0		-5.44	-2.18	2.98	-3.24	2.52	0		10.9	-0.32	-2.4	-5.82	-5.17	0
262.8	-4	-3.22	1.39	-3.92	1.65	0		5.96	4.5	4.28	0.6	1.41	0		-5.32	-2.82	0.48	-6.46	1.14	0		7.34	-0.74	-3.15	-8.84	-4.95	0
263.7	-5.84	-3.91	-2.56	-4.52	-0.96	0		5.72	3.51	5.66	-1.38	1.95	0		-7.56	-3.16	1.19	-6	0.52	0		4.63	0.79	-2.63	-10.02	-7.22	0
264.6	-3.14	-0.34	-0.83	-0.81	1.43	0		1.89	-0.95	1.38	-3.63	-2.93	0		-6.78	-3.02	0.96	-7.06	-0.63	0		5.94	-1.57	-7.64	-12.08	-8.25	0
265.5	-7.57	-3.6	-2	-4.69	-2.42	0		4.72	4.67	4.62	0.05	-0.52	0		-3.45	1.49	2.86	-2.02	2.24	0		7.01	-0.16	-4.48	-8.59	-6.7	0
266.4	-7.57	-3.27	-2.08	-4.96	0.04	0		1.85	1	4.68	-2.29	-1.29	0		-1.25	-1.54	4.24	-2.24	2.03	0		9.79	0.71	-3.43	-7.45	-6.49	0
267.3	-10.47	-5.43	-0.66	-6.42	-1.16	0		3.43	1.6	3.6	-3.5	-1.8	0		-1.8	-3.2	-0.02	-6.47	3.58	0		7.99	-0.55	-3.06	-7.61	-4.38	0
268.2	-5.83	-4.9	-5.39	-5.28	-2.5	0		4.19	3.94	3.15	-0.86	0.08	0		-0.8	1.72	4.53	-2.13	3.67	0		6.89	1.98	-2.71	-5.75	-3.56	0
269.1	-3.35	-2.56	-2.45	-5.77	0.24	0		5.61	0.62	0.48	-5.04	-0.77	0		-3.87	0.12	1.79	-6.46	-0.38	0		12.87	2.41	-2.72	-9.24	-5.22	0
270	-5.07	-2.2	-1.56	-3.29	0.07	0		3.38	2	0.45	-3.42	-1.2	0		-4.37	-1.01	1.37	-3.89	1.47	0		7	-1.29	-4.09	-9.9	-8.48	0
270.9	-4.01	-4.59	-3.19	-3.02	-0.83	0		5.86	1.01	0.7	-1.81	-0.16	0		-4.91	-2.36	1.1	-3.17	1.32	0		9.36	-0.57	-2.84	-11.56	-7.18	0
271.8	-5.22	-2.25	-2.08	-5.04	-1.84	0		4.95	3.29	1.53	-4.06	-3.58	0		-1.16	-1.35	3.38	-4.45	1.41	0		8.89	-1.67	-3.37	-8.69	-5.54	0
272.7	-5.37	-4.38	-3.02	-5.8	-2.2	0		4.25	0.36	3.08	-5.09	-2.52	0		0.13	0.54	1.85	-4.42	4.67	0		8.92	1.52	-4.96	-6.21	-5.09	0
273.6	-7.03	-1.18	-0.8	-6.16	-2.35	0		3.83	3.1	4.04	-2.46	-0.05	0		-2.54	-0.38	3.23	-1.74	6.22	0		7.21	-2.7	-6.93	-8.84	-6.02	0
274.5	-8.81	-7.37	-6.43	-7.09	-6.04	0		1.92	-0.85	-0.61	-2.76	-1.69	0		-3.81	-0.67	3.52	-4.67	1.56	0		5.62	-1.9	-5.02	-12.6	-8.25	0
275.4	-6.04	-2.62	-2.29	-5.48	-2.54	0		5.61	3.92	2.97	-1.34	-0.77	0		-6.98	-0.75	3.08	-5.37	-0.95	0		4.18	-0.11	-3.02	-10	-8.15	0
276.3	-7.39	-7.72	-5.43	-8.69	-3.55	0		2.5	-0.13	-0.14	-5	-3.67	0		-4.19	-0.99	0.63	-5.2	-1.15	0		8.47	1.63	-2.97	-6.46	-6.5	0
277.2	-4.32	-3.16	1.16	-3.01	2.81	0		4.55	2.05	3.41	-1.91	1.05	0		-1.63	-2.09	3.8	-4.18	3.76	0		11.38	-1.16	-1.98	-8.57	-3.34	0
278.1	-5.39	-6.18	-2.58	-7.51	-2.15	0		4.28	1.72	3.4	-2.48	-1.9	0		-4.52	-3.78	0.76	-4.83	-0.78	0		5.52	-3.06	-6.14	-12.8	-9.1	0
279	-6.51	-3.41	-2.62	-4.41	0.07	0		2.06	1.5	2.88	-3.37	0.49	0		-5.22	-2.84	2.52	-6.18	0.99	0		6.22	-2.13	-4.21	-11.07	-8.13	0
279.9	-1.83	0.11	-0.46	-4.04	0.62	0		7.08	3.96	2.41	0.3	-0.03	0		-1.23	0.54	1.7	-0.22	5.42	0		7.78	-0.18	-4.43	-8.77	-4.6	0
280.8	-4.27	-2.9	-2.28	-4.52	-0.82	0		4.33	1.76	0.76	-5.45	-2.15	0		-5.51	-2.04	0.2	-8.84	-1.25	0		6.4	-4.5	-6.64	-11.47	-9.67	0
281.7	-9.72	-8.34	-4.74	-8.38	-5.87	0		0.13	0.05	-0.23	-4.67	-5.38	0		-2.79	-3.23	1.34	-3.71	-0.62	0		10.3	-0.51	-2.28	-8.69	-6.89	0
282.6	-2.79	-2.41	0.65	-2.19	1.86	0		3.55	-1.14	2.04	-2.78	-2.61	0		-2.32	-1.7	3.25	-4.67	1.78	0		9.51	-0.53	-0.61	-9.06	-6.36	0
283.5	-4.06	-1.31	-0.12	-3.17	0.57	0		3.67	2.06	3.76	1.91	-0.31	0		-5.04	-2.42	2.02	-3.41	-1	0		6.89	-0.81	-2.49	-11.46	-6.8	0
284.4	-4.76	-3.43	-6.36	-6.71	0.62	0		4.53	3.29	1.06	-1.38	-0.43	0		-6.76	0.26	0.46	-4.6	0.74	0		7.78	1.53	-4.59	-8.9	-6.87	0
285.3	-4.37	-1.24	-2.47	-4.84	-3.33	0		3.44	3.12	3.78	-2.63	0.59	0		-3.23	-0.46	2.62	-4.69	0.23	0		11.03	1	-4.56	-7.38	-4.06	0
286.2	-6.86	-6.02	-3.15	-7.96	-3.69	0		1.29	-0.78	0.18	-3.55	-3.86	0		-4.15	-1.25	1.21	-3.3	-0.31	0		12.31	0.24	-0.07	-7.35	-4.45	0
287.1	-7.83	-2.84	-2.87	-2.63	-1.69	0		3.89	3.55	1.56	-1.45	-2.21	0		-5.13	-3.57	0.15	-4.83	0.6	0		5.85	-3.65	-5.74	-9.72	-6.83	0
288	-6.73	-3.53	-2.18	-2.68	0.25	0		3.99	1.97	3.91	-2.98	0.13	0		-2.05	-1.67	3.76	-6.21	3.64	0		10.25	-0.64	-2.45	-9.29	-4.44	0
288.9	-7.48	-5.68	0.26	-5.56	-1.46	0		5.82	3.18	5.65	-2.23	1.25	0		1.13	1.92	4.43	-2.29	3.91	0		11.19	1.77	-1.48	-6.11	-5.01	0
289.8	-10.67	-6.44	-6.4	-8.5	-3.14	0		1.22	-0.1	0.28	-7.44	-1.72	0		-4.19	-4.36	3.22	-6.84	2.48	0		7.84	-2.74	-2.39	-8.98	-7.19	0
290.7	-5.25	-2.28	-2.22	-2.17	-0.02	0		2.87	0.67	2.27	-1.38	-2.62	0		-3.53	-1.61	2.97	-3.23	2.19	0		5.16	-0.95	-6.04	-11.45	-8.31	0
291.6	-4.14	-3.75	-0.7	-2.85	1.01	0		1.68	1.18	1.33	-3.4	-0.59	0		-4.14	-2.22	2.62	-3.79	1.02	0		9.54	-1.21	-3.05	-9.78	-7.35	0
292.5	-4.85	-2.81	-5.08	-4.87	-0.89	0		1.77	0.08	0.94	-3.07	-4.5	0		-1.95	-2.82	1.16	-5.38	-0.3	0		7.83	-2.56	-7.7	-10.34	-7.17	0
293.4	-6.08	-3.67	-1.37	-2.75	1.1	0		2.81	2.87	5.43	-1.06	0.87	0		-3.54	-1.66	3.31	-5.57	1.34	0		6.69	-2.43	-4.91	-11.58	-7.31	0
294.3	-3.68	-0.9	-3.54	-3.62	1.62	0		5.17	-0.44	0.31	-2.46	-5.49	0		-3.26	-2.05	0.77	-4.15	-2.3	0		8.57	-2.88	-3.62	-7.86	-7.09	0
295.2	-4.43	-2.8	-1.22	-2.6	-0.27	0		2.18	0.12	-0.63	-3.84	-3.29	0		-7.74	-2.4	-2.76	-6.77	-1.67	0		8.63	-2.22	-5.9	-8.68	-7.65	0
296.1	-5.13	-2.5	-4.05	-3.47	-2.09	0		7.01	6.23	5.11	1.24	0.8	0		-0.11	0.33	5.1	-1.96	2.33	0		6.98	-0.64	-6.38	-8.72	-7.05	0
297	-5.96	-8.4	-2.91	-6.92	-4.38	0		3.35	-1.07	2.32	-4.22	-1.68	0		-1.38	-3.73	2.33	-6.35	-0.91	0		8.23	-2.83	-3.4	-9.12	-10.14	0
297.9	-6.5	-2.95	-0.05	-3.95	-3.77	0		3.23	5.01	4.58	-2.05	-2.47	0		-3.01	-0.34	2.62	-6.23	-1.25	0		7.22	-1.61	-1.26	-9.64	-5.98	0
298.8	-7.91	-0.42	-2.35	-3.76	-2.22	0		3.25	3.55	3.06	-2.26	-3.86	0		-1.09	0.04	-0.35	-5.83	1.33	0		6.01	-3.71	-8.85	-12.84	-8.54	0
299.7	-7.51	-5.29	-3.26	-4.9	0.25	0		2.43	2.05	1.52	-1.79	-0.64	0		-3.4	-0.79	2.37	-5.49	1.77	0		10.36	0.07	-3.71	-5.98	-4.77	0
300.6	-4.57	-3.87	-1.57	-4.82	-3.3	0		0.97	1.47	1.86	-5.15	-1.68	0		-5.17	0.61	2.38	-6.83	2.33	0		9.77	1.59	-0.06	-5.75	-3.44	0
301.5	-8.16	-5.25	-3.36	-4.85	-1.63	0		3.27	1.03	3.16	-2.81	-1	0		-3	0.5	3.4	-2.45	4.82	0		8.85	2.53	-4.15	-5.87	-3.53	0
302.4	-8.33	-4.87	-5.97	-8.13	-3.03	0		4.94	1.01	1.89	-4.44	-4.15	0		-2.12	0.84	4.22	-2.72	2.87	0		10.36	4.2	-1.92	-7.37	-3.62	0
303.3	-5.64	-5.46	-4.48	-6	-4.08	0		4.66	3.14	1.98	-4.89	-0.96	0		-4.91	-2.1	1.71	-5.97	-0.28	0		7.9	-2.55	-1.53	-9.56	-7.41	0
304.2	-7.24	-2.08	-0.02	-3.47	-1.05	0		2.21	1.36	1.75	-4.89	-2.77	0		-4.45	-0.47	0.7	-6.37	-1.07	0		8.34	0.4	-4.13	-7.66	-6.29	0
305.1	-6.78	-5.19	-4.32	-6.06	-1.79	0		4.02	0.7	2.72	-1.68	-0.02	0		-4.01	-2.95	1.63	-5.51	0.64	0		9.03	0.71	-2.34	-6.21	-7.33	0
306	-5.19	-1.15	2.24	-2.47	0.13	0		5.74	2.98	7.27	-0.16	-0.56	0		-2.5	0.85	5.81	-0.91	5.89	0		10.07	2.76	-0.83	-6.03	-3.15	0
306.9	-2.95	0.26	1.73	0.01	0.62	0		1.6	1.46	-1.45	-4.92	-3.77	0		-5.38	-2.3	0.58	-4.9	-0.82	0		6.87	-0.88	-5.78	-8.21	-9.66	0
307.8	-8.17	-3.07	-1.88	-5.28	-2.95	0		2.76	0.66	0.59	-3.07	-5.59	0		-2.34	0.04	3.38	-3.4	-1.09	0		9	-0.1	-2.77	-9.64	-7.99	0
308.7	-5.01	-2.03	-2.28	-1.69	1.63	0		1.2	1.7	1.6	-2.47	-0.9	0		-3.9	1.43	-0.23	-4.6	1.19	0		6.26	0.26	-5.4	-12.77	-6.92	0
309.6	-8.23	-3.33	-2.33	-5.05	-1.68	0		2.23	2.38	1.71	-3.08	-0.83	0		-5.16	-1.71	0.97	-8.04	-1.4	0		9.3	1.48	-3.58	-7.84	-6.31	0
310.5	-4.39	-3.42	-0.78	-3.17	0.74	0		3.06	2.06	1.28	-3.07	-3.68	0		-5.71	-2.61	0.12	-7.05	-2.38	0		8.19	0.55	-1.19	-7.43	-7.85	0
311.4	-1.57	1.84	0.06	-1.47	3	0		5.6	0.74	2.98	0.29	0.09	0		-2.9	-0.25	0.46	-5.42	-0.02	0		8.39	1.32	-5.37	-6.95	-4.86	0
312.3	-3.32	-2.78	-0.35	-3.32	-1.38	0		2.98	0.74	0.91	-3.88	-1.89	0		-4.34	-2.53	-0.52	-5.96	1.39	0		7.75	1.21	-2.04	-9.87	-6.21	0
313.2	-6.4	-3.34	-2.77	-4.07	-2.01	0		5.48	1.71	1.34	-4.37	-1.5	0		-5.42	-2.22	-0.65	-4.55	-2.21	0		7.33	-2.72	-6.31	-8.22	-7.03	0
314.1	-6.61	-6.04	-3.63	-7.07	-1.1	0		3.95	3.13	4.16	-4	0.81	0		-0.39	1.24	4.52	-4.4	5.19	0		10.35	2.17	-2.63	-8.56	-3.08	0
315	-6.63	-4.35	-3.69	-4.68	0.37	0		-0.34	0.86	-0.91	-7.75	-4.97	0		-5.25	-2.74	2.12	-6.65	-1.51	0		7.2	-1.56	-4.34	-11.42	-7.13	0
315.9	-4.65	-2.87	-2.12	-4.04	1.39	0		3.27	-0.03	0.4	-5.03	-3.35	0		-0.14	-0.35	3.86	-3.02	2.69	0		11.14	1.5	-2.15	-7.41	-3.06	0
316.8	-4.92	-4.14	-1.88	-5.49	-0.98	0		2.08	0.64	-1.75	-5.2	-2.9	0		-6.29	-4.63	-0.97	-7.45	-2.96	0		3.3	-5.42	-6.53	-11.21	-11.32	0
317.7	-7.81	-5.1	-3.51	-7.86	-0.94	0		4.24	4.85	5.05	-1.74	0.25	0		-0.19	1.09	5.52	-4.61	4.22	0		8.42	-1.66	-3.07	-10.13	-7.77	0
318.6	-2.26	1.96	-3.49	-4.17	-1.11	0		4.46	3.53	2.07	0.26	1.22	0		-1.65	1.57	2.33	-0.35	2.3	0		7.38	-1.55	-6.09	-8.72	-6.91	0
319.5	-5.39	-2.54	-1.81	-3.23	-1.77	0		-0.52	-0.98	-1.84	-4.73	-3.14	0		-6.88	-3.5	-1.29	-5.6	0.67	0		6.42	-0.51	-4.56	-8.65	-7.64	0
320.4	-6.25	-5.16	-2.76	-6.09	-2.76	0		4.59	0.45	3.11	-5.73	-2.63	0		-3.08	-1.84	2.67	-5.92	0.26	0		7.79	2.33	-0.2	-7.59	-5.78	0
321.3	-6.1	-2.13	-2.94	-4.33	0.37	0		3.77	2.51	3.15	-4.07	-0.56	0		-3.72	-1.95	0.52	-5.13	-1.13	0		2.56	-3.33	-6.23	-14.01	-12.83	0
322.2	-6.97	-4.68	0.6	-6.83	-3.92	0		-2.07	2.89	0.52	-4.94	-4.28	0		-6.53	0.37	0.01	-6.31	-0.14	0		6.41	-1.34	-6.78	-11.86	-7.87	0
323.1	-5.9	-4.19	-2	-4.89	-2.22	0		4.25	1.37	3.81	-3.67	-1.28	0		-3.65	-0.02	4.7	-5.55	3.78	0		6.69	1.09	-0.44	-7.71	-5.57	0
324	-6.68	-3.77	-1.88	-4.16	-5.14	0		2.95	-1.58	-1.15	-5.88	-5.46	0		-1.86	-2.55	0.5	-5.09	2.71	0		6.29	-0.2	-5.79	-8.28	-7.58	0
324.9	-7.64	-3.95	-1.49	-5.1	-0.67	0		5.07	5.81	4.37	-2.95	-0.29	0		-4.24	0.55	0.68	-5.1	0.47	0		7.93	0.03	-2.19	-6.24	-5.88	0
325.8	-7.81	-5.97	-2.97	-7.74	-2.97	0		-1.77	-1.98	1.09	-5.41	-5.69	0		-6.73	-5.52	-1.27	-8.9	0.08	0		7.3	-3.02	-4.88	-10.84	-7	0
326.7	-9.8	-4.69	-4.57	-6.19	-2.36	0		1.76	-0.82	2.92	-4.95	-1.85	0		-3.15	-2.49	1.02	-5.48	1.92	0		4.38	-2.83	-4.06	-10.83	-8.19	0
327.6	-4.55	-5.54	0.84	-5.66	-0.82	0		4.04	0.34	2.12	-4.21	-3.66	0		-4.95	-3.51	2.2	-6.17	-1.01	0		8.03	-1.94	-4.19	-10.11	-6.36	0
328.5	-5.27	-6.43	-2.35	-6.11	-2.55	0		4.93	0.2	1.05	-1.67	-2.03	0		-0.37	-0.9	3.88	-2.65	1.28	0		12.83	2.79	0.81	-6.46	-2.42	0
329.4	-3.14	-0.47	-0.55	-4.63	2.97	0		5.67	4.96	6.71	-1.68	0.13	0		-0.63	0.6	4.37	-2.64	1.41	0		7.66	0.95	-4.97	-7.79	-6.14	0
330.3	-4.56	-1.82	0.65	-4.45	-2.41	0		2.09	2.49	-0.7	-3.16	-1.11	0		-0.5	0.16	2.21	-3.2	3.16	0		8.71	-0.01	-1.74	-7.38	-5.63	0
331.2	-6.14	-3.83	-1.82	-6.22	-2.74	0		3.98	1.63	1.6	-4.05	-1.17	0		-1.82	-1.1	3.06	-2.47	5.27	0		9.89	-0.03	-2.56	-4.86	-4.63	0
332.1	-6.71	-5.1	-3.09	-7.66	-4.13	0		2.61	-0.83	-2.6	-6.42	-5.62	0		-1.34	-0.3	1.38	-3.17	-0.35	0		11	3.11	0	-5.92	-3.27	0
333	-5.59	-4.34	-2.75	-5.12	-2.33	0		3.99	1.36	2.21	-3.92	-1.76	0		-3.03	-0.74	2.2	-5.2	1.73	0		7.86	1.1	-4.43	-7.03	-6.84	0
333.9	-8.64	-3.46	-1.27	-6.48	-1.2	0		-0.48	2.96	1.33	-3.38	-4.31	0		-4.99	-1.32	2.43	-4.52	1.09	0		7.84	-1	-4.67	-10.84	-5.07	0
334.8	-5.17	-4.83	0.27	-3.02	0.01	0		-2.15	-2.81	0.15	-7.09	-4.94	0		-6.71	-1.47	1.27	-4.5	0.77	0		7.73	-1.97	-2.9	-7.42	-5.3	0
335.7	-8.31	-6.92	-4.36	-5.89	-2.83	0		1.45	-1.43	0.68	-6.9	-1.48	0		-1.72	-1.13	0.55	-5.27	1.35	0		7.95	0.98	-2.33	-8.31	-6.87	0
336.6	-3.98	-2.66	-1.93	-4.95	-0.68	0		2.03	2.11	1.36	-3.62	-3.42	0		-3.19	-1.65	2.38	-4.88	0.5	0		6.58	-3.66	-3.82	-11.24	-9.82	0
337.5	-8.29	-3.24	-0.84	-6.25	-2.6	0		0.45	1.97	2.63	-4.56	-2.4	0		-7.29	-4.24	1.1	-10.13	-0.8	0		8.08	-3.96	-6.25	-11.36	-6.43	0
338.4	-6.25	-2	-1.85	-2.46	-0.98	0		4.21	4.33	3.85	0.33	-0.49	0		-1.88	1.93	1.59	-2.13	0.29	0		9.6	2.15	-2.65	-7.52	-7.66	0
339.3	-4.69	-4.74	-0.77	-6.92	-2.74	0		1.61	0.59	4.59	-2.19	-1.14	0		-3.36	0.28	4.07	-3.77	1.39	0		7.59	-0.06	-2.57	-8.31	-6.07	0
340.2	-6.15	-2.68	-1.92	-4.26	-1.35	0		3.28	3.61	4.34	-1.47	-1.59	0		-4.1	1.54	6.22	-3.87	1.43	0		4.78	-4.19	-4.79	-10.22	-9.97	0
341.1	-8.42	-7.66	-2.52	-6.86	-1.53	0		4.62	0.24	2.41	-4.19	2.73	0		0.12	1.03	3.77	-4.05	5.35	0		9.78	2.46	-1.29	-9.31	-4.89	0
342	-4.76	-3.05	-2.91	-3.99	1.04	0		5.78	2.74	5.8	-1.63	0.06	0		-0.75	0.34	5.93	-3.41	0.92	0		12.19	3.05	0.05	-4.48	-4.11	0
342.9	-8.05	-7.81	-7.51	-8.56	-4.38	0		1.61	-0.33	0.96	-4.06	-6.2	0		-3.13	-1.61	3.72	-4.22	2.7	0		7.4	-0.39	-3.82	-8.53	-5.01	0
343.8	-8.07	-6.69	-3.3	-8	-3.59	0		3.28	2.38	2.49	-3.39	-2.07	0		-0.77	1.55	2.13	-3.03	3.5	0		10.44	2.72	-2.73	-7.73	-3.9	0
344.7	-4.21	-2.95	-0.78	-4.42	0.77	0		0.86	1.13	2.48	-5.47	-5.15	0		-4.22	-0.89	3.36	-4.14	1.2	0		5.53	-0.41	-4.07	-9.79	-6.46	0
345.6	-2.55	-1.2	1.74	-2.85	2.35	0		2.99	1.12	2.6	-2.76	1.23	0		-5.06	-5.21	-0.09	-7.61	0.66	0		4.92	-4.57	-7.06	-11.94	-10.56	0
346.5	-5.39	-2.17	-1.04	-4.42	-0.71	0		3.36	1.33	1.72	-2.86	-6.06	0		-4.51	-5	0.58	-6.05	-1.98	0		5.08	-1.24	-4.18	-10.39	-7.46	0
347.4	-5.19	-3.14	-2.56	-5.07	0.01	0		3.16	2.47	1.17	-3.96	-0.04	0		-4.44	-3.69	2.48	-7.15	-0.36	0		7.01	-1.22	-3.72	-7.99	-4.68	0
348.3	-9	-5.44	-7	-6.5	-4.01	0		2.8	2.33	1.83	-3.33	-2.38	0		-2.52	1.52	1.94	-3.37	2.34	0		6.84	1.46	-3.26	-9.16	-5.08	0
349.2	-4.27	-3.25	0.02	-4.3	-0.28	0		8.19	6.64	4.1	-1.68	0.52	0		-2.79	-0.2	1.69	-4.56	1.49	0		6.47	0.61	-2.66	-6.9	-8.33	0
350.1	-5.65	-4.15	-2.68	-4.77	-0.43	0		2.86	-0.68	1.44	-3.88	-1.71	0		-5.21	-4.02	0.21	-9.08	1.32	0		4.55	-1.93	-4.28	-11.71	-9.13	0
351	-5	-4.92	-3.34	-5.6	0.55	0		6.33	2.53	2.35	-2.4	1.01	0		-5.12	-4.53	0.18	-6.88	-0.47	0		9.61	-0.7	-3.38	-9.2	-7.56	0
351.9	-5.43	-4.52	-2.72	-4.27	-0.54	0		3.74	1.63	5.31	-2.53	-3.44	0		-2.67	-1.69	2.88	-5.92	-2.19	0		6.29	-2.51	-4.69	-9.56	-9.46	0
352.8	-6.8	-4.1	-4.39	-7.71	-1.74	0		5.25	5.62	3.26	-1.91	1.51	0		-2.65	0.34	3.25	-5.6	1.72	0		6.9	-1.74	-4.04	-7.35	-6.26	0
353.7	-7.21	-6.17	-2.77	-7.51	-0.98	0		3.91	4.54	1.04	-2.1	0.39	0		-2.71	-0.47	2.93	-4.16	2.05	0		6.34	-1.53	-4.13	-11.02	-8.3	0
354.6	-9.29	-4.49	-3.99	-6.89	-3.7	0		1.35	0.34	0.49	-5.82	-2.9	0		-1.65	-2.31	0.96	-8.58	1.71	0		5.08	-3.23	-6.71	-14.11	-7.01	0
355.5	-6.97	-2.33	-1.84	-5.67	-1.58	0		6.84	3.84	4.73	-1.07	0.3	0		-1.87	1.71	3.15	-3.54	4.01	0		5.88	0.8	-3.37	-9.88	-6.37	0
356.4	-7.18	-3.94	-2.17	-6.54	-2.22	0		1.93	0.1	-0.9	-6.21	-2.15	0		-3.82	-2.32	2.55	-9.4	1.8	0		7.06	0.2	-0.6	-9.9	-6.01	0
357.3	-5.07	-1.65	-1.62	-2.92	2.1	0		3.72	1.77	4.47	-3.75	1.64	0		-4.7	-4.45	4.16	-5.01	2.97	0		6.72	-3.02	-4.08	-7.67	-5.92	0
358.2	-5.23	-2.36	0.46	-2.33	2.22	0		2.21	1.58	2.88	-3.57	-0.99	0		-5.16	0.09	0.94	-5	3.92	0		5.9	1.34	-3.97	-9.01	-7.25	0
359.1	-7.23	-6.23	-4.19	-5.61	-6.46	0		2.29	0.73	2.37	-3.64	-4.3	0		-3.91	-1.16	3.1	-3.44	4.16	0		7.3	1.48	-5.89	-8.52	-5.01	0
360	-3.93	-4.44	-0.26	-5.05	-0.94	0		4.71	2.25	2.68	-6.05	0.98	0		-2.13	0.28	4.44	-6.62	3.43	0		7.53	-1.75	-4.6	-9.07	-6.24	0
360.9	-5.82	-4.88	-0.49	-3.29	-1.51	0		1.43	-2.51	3.7	-6.29	-3.12	0		-4.16	-5.23	0.02	-10.71	-1.85	0		9.12	-0.08	-2.77	-7.52	-5.45	0
361.8	-7.73	-5.33	-1.44	-3.05	-2.1	0		0.48	3.37	2.41	-4.16	0.07	0		-1.17	2.43	2.71	-4.45	2.61	0		9.25	-1.04	-2.73	-7.97	-6.1	0
362.7	-8.9	-3.21	-2.11	-3.97	-1.76	0		0.93	-0.32	1.3	-2.63	-2.85	0		-5.12	-1.04	-0.15	-6.35	-1.2	0		9.34	-0.04	-5.99	-6.88	-6.81	0
363.6	-7.19	-4.04	-3.73	-2.7	-1.73	0		0.7	2.11	0.27	-3.89	-6.84	0		-6	-1.51	0.12	-6.31	-1.88	0		3.89	-1.48	-3.96	-10.93	-6.76	0
364.5	-2.77	0.13	2.64	1.41	3.69	0		-0.86	2.78	0.61	-5.94	-4.61	0		-1.47	0.87	4.24	-7.15	2.33	0		6.6	0.67	-2.71	-7.59	-6.22	0
365.4	-7.25	-3.41	-1.89	-1.61	1.14	0		3	4.52	6.63	1.64	2.39	0		-4.84	-3.09	3.76	-7.36	0.82	0		7.89	-0.55	-2.45	-10.15	-7.15	0
366.3	-8.98	-5.91	-3.71	-6.86	-5.74	0		2.76	0.93	2.18	-6.19	-2.03	0		-4.37	-3.5	-1.39	-7.51	1.74	0		7.58	1.78	-3.29	-9.33	-5.49	0
367.2	-8.09	-6.35	-4.57	-7.97	-5.53	0		0.62	0.39	1.02	-6.62	-4.81	0		-4.33	-0.16	2.5	-6.7	1.55	0		6.61	-1.04	-4.02	-10.87	-3	0
368.1	-5.01	-7.05	-1.51	-5.01	-0.58	0		4.8	1.53	2.24	-0.96	-1.8	0		-1.3	-2.52	3.46	-3.91	2.13	0		9.09	-0.42	-1.72	-10.12	-6.98	0
369	-8.85	-8.44	-5.64	-7.91	-6.72	0		0.65	-2.93	-1.28	-7.39	-7.56	0		-4.11	-3	1.85	-7.07	-1.76	0		8.33	-2.72	-2.93	-10.34	-6.24	0
369.9	-4.31	-3.81	-0.11	-6.23	0.22	0		-0.54	0.15	1.21	-6.98	-4.16	0		-5.33	-3.46	1.56	-5.27	-0.04	0		8.14	1.49	-2.24	-6	-2.15	0
370.8	-5.23	-5.88	-1.82	-5.95	-2.42	0		3.33	2.85	3.61	-3.52	-1.22	0		0.55	-0.27	5.28	-3.9	1.7	0		7.71	-0.07	-3.21	-9.17	-6.8	0
371.7	-5.24	-3.53	-0.73	-2.04	-1.36	0		2.02	0.8	1.69	-2.25	-2.68	0		-2.24	-2.31	1.2	-5.22	-0.56	0		7.97	-1.06	-3.58	-10.13	-7.19	0
372.6	-8.22	-6.45	-4.67	-8.85	-2.67	0		1.99	0.94	0.46	-1.06	-1.97	0		-3.2	-0.14	2.15	-3.01	1.08	0		6.44	1.5	-1.92	-9.17	-6.56	0
373.5	-6.59	-6.26	-4.13	-6.11	-1.08	0		2.47	-0.02	3.36	-3.58	0.08	0		-0.41	-4.14	2.2	-5.3	1.48	0		6.74	-1.35	-4.98	-8.98	-7.54	0
374.4	-4.21	-4.37	1.26	-3.2	-0.14	0		3.23	3.21	5.28	-0.56	0.72	0		-2.19	-1.21	4.66	-5.94	3.15	0		8.17	1.19	-0.61	-8.41	-5.51	0
375.3	-10.99	-8.07	-2.42	-10.23	-5.55	0		1.19	0.53	2.14	-5.5	-1.86	0		-2.97	-0.5	3.27	-5.69	4.6	0		2.93	-3.84	-6.96	-12.14	-7.79	0
376.2	-10.44	-6.53	-4.84	-8.36	-3.45	0		-2.78	0.36	-2.45	-7.09	-4.95	0		-8.02	-5.75	-0.02	-7.69	-2.01	0		4.86	-1.88	-2.6	-9.27	-9.6	0
377.1	-7.07	-2.83	-1.83	-7.67	-2.77	0		0.91	-1.99	0.23	-7.95	-6.48	0		-4.37	-3.79	-0.53	-7.76	-1.46	0		8.1	-0.89	-4.89	-10.68	-6.43	0
378	-7.03	-3.03	-2.49	-5.35	-1.94	0		1.76	-0.05	4.4	-1.97	-2.06	0		-6	-4.32	3.43	-4.34	0.72	0		4.27	-3.03	-6.31	-11.26	-8.16	0
378.9	-7.63	-5.41	-2.85	-4.91	-1.43	0		3.39	4.49	3.47	-1.9	4	0		-2.68	0.25	5.68	-3.66	5.93	0		7.8	3.14	-0.63	-5.75	-4.27	0
379.8	-8.21	-5.78	-3.53	-6.1	-2.11	0		1.98	3.03	2.5	-3.7	-2.67	0		1.68	4.38	6.08	-3.65	3.34	0		7.16	1.03	-3.4	-7.84	-5.57	0
380.7	-10.96	-6.62	-5.08	-11.16	-7.09	0		-1.65	1.13	0.19	-4.81	-5.46	0		-6.13	-1.83	1.29	-5.41	1.32	0		7.44	1.34	-1.38	-6.1	-5.61	0
381.6	-5.62	-2.4	0.73	-3.89	-1.07	0		3.91	3.61	4.05	-0.83	-1.59	0		-3.22	-0.84	1.05	-6.29	0.95	0		7.46	-1.64	-4.24	-11.31	-6.84	0
382.5	-8.35	-7.45	-3.04	-9.03	-1.38	0		0.24	-3.91	1.87	-5.66	-3.87	0		-4.27	-3.77	1.76	-3.84	0.13	0		8.99	-1.88	-4.29	-7.6	-8.51	0
383.4	-5	-2.06	-3.01	-6.66	-0.99	0		2.93	3.26	3.79	-4.29	-0.7	0		-4.03	2.65	5.36	-6.25	2.86	0		6.72	2.1	-1.21	-8.95	-3.85	0
384.3	-7.2	-4.76	0.12	-7.46	-3.24	0		2.51	3.17	1.33	-7.64	-1.14	0		0.41	0.92	4.45	-5.87	2.76	0		7.43	-1.52	-2.45	-10.93	-7.56	0
385.2	-5.45	-5.85	-3.29	-7.12	-0.84	0		0.66	1.04	2.21	-6.31	-3.03	0		-6.17	-0.05	3.67	-9	-0.53	0		7.71	2.88	-0.21	-9.41	-4.96	0
386.1	-4.18	-2.99	-0.38	-1.38	2.3	0		1.99	2.13	1.4	-5.89	-4.94	0		-2.08	-1.54	2.67	-3.66	-0.34	0		8.91	2.12	0.77	-8.28	-3.91	0
387	-4.55	-2.35	-1.5	-2.02	1.46	0		4.4	4.28	2.32	-3.31	0.8	0		-4.24	-0.33	2.1	-8.55	0.98	0		6.38	2.87	0.38	-7.66	-8.19	0
387.9	-3.86	-2.49	1.29	-2.91	-1.18	0		2.46	-0.45	2.39	-3.83	-4.87	0		-5.49	-4.1	-0.73	-7.91	-2.24	0		7.67	-0.21	-4.99	-9.42	-8.84	0
388.8	-8.39	-7.51	-3.06	-9.08	-2.93	0		1.24	1.22	0.05	-5.1	-3.82	0		-4.41	-0.85	1.33	-5.91	-0.58	0		10.76	0.75	-2.24	-8.45	-4.48	0
389.7	-6.18	-4.86	0.61	-4.31	1.45	0		6.95	5.26	5.13	0.28	0.53	0		-1.71	0.65	4.06	-6.02	3.38	0		4.68	0.38	-1.56	-11.17	-5.68	0
390.6	-7.78	-3.95	-3.9	-6.86	-3.29	0		2.25	1.31	4.67	-4.36	-3.81	0		-5.77	-6.02	0.7	-8.81	-2.17	0		7.98	2.34	-3.49	-9.89	-3.89	0
391.5	-4.61	-1.31	-0.64	-5.2	-1.49	0		2.49	3.99	3.17	-1.01	-1.88	0		-0.87	1.39	3.5	-3.05	0.75	0		10.53	0.46	-0.44	-4.63	-8.47	0
392.4	-6.25	-2.57	-3.52	-6.29	-0.42	0		2.13	1.44	-0.21	-5.28	-0.45	0		-3.37	-1.59	2.07	-3.86	-0.57	0		4.1	-2.28	-2.87	-10.24	-6.84	0
393.3	-5.05	-3.91	0.74	-2.78	-0.91	0		2.87	2.91	1.08	-2.58	-3.08	0		-4.4	-2.43	1.11	-6.98	1.68	0		3.45	-3.78	-4.62	-11.82	-6.73	0
394.2	-8.54	-6.63	-1.07	-5.44	-0.52	0		1.47	0	0.11	-2.07	-1.53	0		-3.28	-3.04	1.47	-4.9	1.62	0		7.47	-1.56	-2.41	-11.96	-8.81	0
395.1	-4.29	-4.94	1.42	-6.42	-1.47	0		0.42	0.8	2.59	-7.73	-1.56	0		-5.14	-3.3	2.17	-8.1	0.83	0		6.63	-1.68	-2.57	-8.14	-4.66	0
396	-4.01	-6.29	-2.34	-5.27	-1.53	0		5.15	3.31	3.47	-0.35	0.16	0		-2.13	0.35	2.52	-5.02	1.85	0		9.14	0.63	-3.08	-9.4	-6.1	0
396.9	-4.05	-4.67	-1.8	-5.67	-0.07	0		5.65	4.75	2.12	-0.63	-0.66	0		-4.61	-3.25	1.64	-7.29	0.7	0		6.46	-1.84	-0.59	-8.52	-7.21	0
397.8	-3.58	-3.58	1.94	-3.48	0.09	0		4.45	2.37	4.12	-4.09	-3.15	0		-3.21	-1.58	3.81	-7.57	4.5	0		5.33	1.03	-3.23	-10.16	-4.13	0
398.7	-6.21	-5.64	-2.24	-6.78	-1.29	0		-0.09	-0.67	-1.31	-5.45	-2.04	0		-5.17	-3.01	0.85	-8.63	-0.49	0		8.58	-0.48	-2.17	-11.42	-4.52	0
399.6	-7.36	-3.16	-1.69	-7.48	-0.93	0		1.81	1.68	1.91	-4.65	-5.74	0		-4.07	-2.47	3.06	-5.03	-0.11	0		5.61	-1.88	-5.05	-9.16	-8.91	0
400.5	-8.53	-3.68	-4.02	-9.46	-0.55	0		0.63	0.57	1.77	-6.13	-4.09	0		-6.84	-6.12	1.32	-13.05	-2.38	0		6.13	-4.22	-5.74	-14.53	-8.23	0
401.4	-6.08	-6.37	-2.1	-5.79	-4.04	0		4.13	1.9	0.95	-2.45	-2.3	0		-3.24	-1.77	1.59	-5.96	1.24	0		7.13	0.11	-2.71	-7.62	-6.4	0
402.3	-5.61	-5.52	-3.7	-6.13	-2.99	0		3.3	0.21	3.11	-6.42	-3.41	0		0.84	-0.03	3.83	-4.78	2.67	0		10.22	-1.78	-3.13	-9.02	-7.49	0
403.2	-9.84	-3.71	-2.54	-5.89	-5.48	0		-0.12	-1.02	-1.25	-8.04	-4.51	0		-3.88	-5.95	0.75	-7.99	-2.1	0		9.56	-0.04	-1.07	-7.04	-4.41	0
404.1	-8.06	-4.76	-2.47	-7.03	-3.44	0		-1.25	1.05	1.16	-5.01	-2.85	0		-7.29	-5.19	-1.15	-7.54	1.02	0		3.8	-4.26	-9.47	-13.8	-9.61	0
405	-7.5	-3.31	-2.76	-5.83	-1.54	0		7.26	5.88	5.61	0.26	1.22	0		-2.2	0.29	4.32	-4.59	4.17	0		5.27	-2.72	-2.54	-12.14	-8.24	0
405.9	-7.9	-7.02	-3.83	-7.1	-1.9	0		-0.7	-2.9	-1.19	-7.38	-5.55	0		-4.92	-0.79	1.51	-8.7	1.05	0		6.98	0.26	-4.62	-9.56	-6.22	0
406.8	-5.08	-2.04	-0.97	-2.91	0.89	0		2.51	1.25	2.19	-4.95	-3.84	0		-3.07	-1.64	6.42	-6.23	-0.27	0		10.4	1.78	-1.98	-8.92	-7.3	0
407.7	-10.14	-6.46	-1.78	-6.75	-3.08	0		3.41	2.98	5.94	-2.3	-3.04	0		-4.78	-2.23	2.82	-8.17	-0.43	0		3.6	-0.97	-5.02	-12.69	-8.15	0
408.6	-6.88	-2.75	1.11	-5.81	-1.65	0		2.73	0	2.19	-7.48	-3.87	0		-1.97	-2.1	3.61	-7.32	1.68	0		6.63	-0.74	-1.73	-9.54	-5.59	0
409.5	-2.28	-0.8	2.51	-6.04	1.62	0		3.19	3.93	3.67	-3.45	-0.72	0		-1.12	1.06	6.73	-3.08	3.82	0		8.67	1.2	0.74	-6.77	-5.27	0
410.4	-6.51	-4.11	-1.75	-8.21	-2.91	0		1.26	2.04	2.65	-3.93	-3.39	0		-5.16	-1.61	1.16	-5.61	-0.85	0		4.05	-2.13	-4.75	-9.68	-7.57	0
411.3	-5.79	-7.41	-0.31	-5.56	-0.79	0		5.05	0.73	5.32	-4.37	-0.83	0		-2.1	-0.44	3.48	-5.51	2.18	0		7.02	-0.43	-4.84	-9.26	-7.65	0
412.2	-8.82	-7.28	-2.22	-8.01	-1.3	0		1.96	1.04	1.27	-5.46	-1.6	0		-3.42	-2.41	-0.4	-7.11	-1.98	0		5.51	-3.13	-2.69	-12.34	-9.1	0
413.1	-9.36	-8.46	-2.76	-7.28	-8.19	0		2.81	1.01	5.19	-1.91	-0.66	0		-0.74	0.95	4.73	-2.55	4.52	0		8	-2.12	-2.79	-11.01	-5.53	0
414	-4.52	-1.38	-0.26	-1.55	2.26	0		5.03	3.8	1.34	-2.99	-1.76	0		-6.51	-4.29	-2.33	-8.29	-2.33	0		5.94	-1.51	-5.78	-9.71	-6.81	0
414.9	-5.59	-4.25	-1.14	-5.39	-1.25	0		2.3	2.09	1.19	-5.52	-2.79	0		-5.57	-2.25	1.48	-9.46	0.86	0		5.38	-0.24	-2	-10.98	-8.39	0
415.8	-5.4	-3.72	-3.76	-4.64	0.69	0		2.49	0.68	2.97	-4.44	-2.27	0		-4.11	1.42	4.72	-6.75	2.41	0		9.94	-0.03	-2.11	-9.23	-5.74	0
416.7	-8.13	-8.24	-4.33	-8.61	-4.66	0		0.76	-4.73	-0.51	-7.46	-7.08	0		-1.5	-3.59	3.7	-3.48	1.86	0		7.01	1.11	-2.41	-8.72	-3.84	0
417.6	-7.15	-3.64	-1.17	-4.62	-2.37	0		2	2.01	4.56	-5.28	-0.26	0		-4.62	0.43	4.39	-7.76	3	0		8.05	1.86	-1.47	-9.51	-4.77	0
418.5	-5.05	-6.77	-3.45	-6.76	-5.32	0		3.27	-1.09	3.28	-6.48	-2.78	0		-2.69	-2.93	1.48	-10.34	3.35	0		8.14	-3.87	-4.99	-14.18	-5.86	0
419.4	-6.27	-4.59	-0.46	-4.39	1.49	0		4.19	2.28	3.18	-5.11	-0.19	0		-4.23	-0.79	1.21	-8.27	2.68	0		7.93	2.36	-1.71	-8.73	-3.62	0
420.3	-4.62	-2.3	0.19	-4.81	-1.19	0		-0.75	-0.23	0.1	-7.36	-3.7	0		-4.63	-3.07	0.38	-8.89	1.53	0		7.53	2.04	-3.53	-9.92	-4.17	0
421.2	-7.01	-0.8	0.38	-2.4	0.41	0		2.31	2.48	2.52	-2.72	-1.87	0		0.23	-2.32	3.71	-5.85	4.44	0		8.31	-1.37	-2.18	-9.02	-4.44	0
422.1	-3.39	-3.33	0.17	-4.21	1.96	0		1.69	-3.27	1.47	-6.89	-3.63	0		-4.5	-5.16	1.44	-6.7	-2.82	0		6.81	-2.99	-3.73	-10.12	-8.94	0
423	-3.62	-3.89	0.64	-4.72	1.56	0		0.4	-1.02	-0.69	-4.66	-2.73	0		-8.18	-3.86	-0.77	-6.67	-0.31	0		5.93	-1.37	-1.26	-6.43	-5.42	0
423.9	-5.05	-4.84	-2.4	-5.97	-0.74	0		2.06	2.26	1.43	-1.4	-2.3	0		-3.4	-3.5	0.21	-6.27	1.43	0		8.5	-1.09	-0.64	-6.2	-3.8	0
424.8	-4.81	-6.15	-2.22	-6.11	-6.51	0		2.35	2.62	0.58	-5.83	-3.88	0		-3.51	-1.37	0.2	-6.62	1.64	0		6.47	-2.51	-4.86	-9.78	-6.51	0
425.7	-5.43	-5.46	-0.88	-5.78	-2.83	0		2.14	2.1	3.13	-6.45	-1.69	0		-5.54	-0.4	4.58	-3.57	3.84	0		7.65	-1.13	-1.47	-6.24	-5.77	0
426.6	-8.27	-4.14	-2.6	-9.11	-1.03	0		4.69	4.22	2.46	-3.92	-1.51	0		-4.37	-3.63	-0.32	-7.94	1.08	0		8.06	-1.64	-0.31	-8.79	-3.05	0
427.5	-5.51	-4.16	-4.98	-3.5	0.74	0		1.4	2.24	-0.59	-1.69	-4.03	0		-5.05	-3.71	-0.5	-7.07	-1.77	0		5.24	-1.44	-3.03	-9.18	-6.87	0
428.4	-6.21	-5.2	-0.67	-6.6	-3.04	0		0.99	0.7	2.96	-4.24	-0.91	0		-4.51	-1.98	1.76	-6.54	-0.09	0		4.93	-2.94	-4.94	-11.64	-7.73	0
429.3	-10.95	-8.8	-4.41	-8.01	-4.84	0		-0.2	-0.78	0.6	-4.88	-2.21	0		-4.89	-5.62	1.98	-7.38	1.07	0		5.12	-4.08	-2.35	-9.63	-8.15	0
430.2	-9.28	-8.51	-2.57	-7.91	-0.62	0		0.69	2.32	1.22	-6.11	-6.52	0		-5.88	-1.23	1.4	-6.7	-0.27	0		4.62	-2.63	-1.82	-10.07	-8.89	0
431.1	-6.75	-5.24	-0.33	-4.36	-0.26	0		0.8	1.49	2.67	-2.95	-1.4	0		-3.87	-1.22	3.5	-6.23	2.84	0		7.08	0.76	-1.94	-10.81	-4.33	0
432	-7.27	-5.7	-2.06	-8.48	-1.02	0		0.41	-2.04	1.16	-6.98	-4.75	0		-5.57	-5.4	0.86	-9.93	-2.11	0		6.89	-2.11	-2.95	-10.76	-7.97	0
432.9	-7.42	-6.34	-4.92	-7.04	-3.73	0		-0.62	0.98	0.52	-5.34	-4.15	0		-3.77	1.67	3.16	-7.7	-0.32	0		7.7	0.77	-1.33	-8.85	-8.17	0
433.8	-7.58	-2.5	-3.14	-4	-0.37	0		0.67	4.35	3.59	-2.35	-0.57	0		-2.61	-1.42	4.23	-5.09	-0.39	0		8.15	-0.15	-0.44	-8.5	-7.12	0
434.7	-5.08	-1.98	-0.28	-5.61	-1.65	0		1.79	3	1.29	-5.43	-6.18	0		-1.69	-2.72	2.92	-5.95	2.79	0		5.96	-1.23	-0.22	-8.39	-2.42	0
435.6	-7.26	-9.26	-1.73	-5.3	-2.73	0		1.17	-1.56	-0.03	-5.48	-1.17	0		-1.59	-4.98	-0.17	-7.43	1.32	0		7.63	-2.13	-3.23	-8.53	-8.74	0
436.5	-8.9	-6.52	-2.32	-6.57	-1.29	0		-0.46	-1.36	1.29	-6.84	-4.25	0		-4.99	-4.16	2.44	-9.83	-4.87	0		5.38	-3.52	-4.53	-9.65	-9.65	0
437.4	-1.99	-0.36	2.71	-2.86	0.74	0		3.49	2.26	3.59	-3.42	-0.54	0		-5.51	-2.86	-1.54	-8.69	-1.1	0		2.96	-2.26	-4.94	-9.39	-7.36	0
438.3	-6.2	-8.82	-1.52	-5.84	-1.95	0		4.52	2.21	2.96	-4.39	-1.06	0		-0.78	-0.15	4.97	-4.42	5.02	0		7.7	-0.66	-1.92	-6.5	-3.88	0
439.2	-2.53	-2.15	2.3	-2.1	0.37	0		2.26	2.53	4.03	-3.07	-2.74	0		-4.34	-3.22	-0.37	-7.49	1.26	0		9.71	0.85	-3.59	-8.21	-5.09	0
440.1	-4.65	-4.36	0.06	-0.54	-0.8	0		2.28	2.58	1.74	-2.7	-2.89	0		-4.27	-2.22	2.29	-7.32	-1.88	0		5.17	0.93	-1.45	-8.21	-8.98	0
441	-5.45	-4.46	-0.49	-7.62	-0.85	0		1.61	-0.37	2.23	-4.51	-2.58	0		-2.7	-1.12	4.18	-4.51	5.16	0		9.77	4.34	2.11	-3.74	-2.65	0
441.9	-11.53	-8.98	-5.33	-9.81	-6.15	0		2.28	3.1	3.69	-4.94	-2.38	0		-3.05	-0.45	4.73	-6.01	1.47	0		3.76	-1.55	-2.95	-10.39	-9.7	0
442.8	-7.03	-3.58	-1.8	-7.12	-4.49	0		2.72	3.07	4.49	-3.6	-2.59	0		-1.25	-2.37	3.68	-3.21	4.46	0		8.12	-2.96	-3.46	-8.7	-5.49	0
443.7	-9.16	-8.52	-2.35	-9.11	-6.04	0		1.1	0.85	3.52	-5.7	-2.9	0		-5.27	-1.41	2.37	-5.65	-0.04	0		8.45	2.47	-2.76	-5.19	-5.14	0
444.6	-3.19	-4.3	0.63	-5.13	-0.75	0		2.96	2.78	0.62	-4.53	-3.09	0		-2.76	0.58	-1.23	-6.54	2.1	0		8.95	-0.34	-2.94	-6.95	-6.73	0
445.5	-6.58	-5.4	-4.62	-5.94	-4.05	0		-0.56	0.29	-0.91	-5.43	-5.61	0		-6	-3.84	-1.55	-8.87	-2.33	0		6.96	-0.83	-6.43	-9.42	-7.11	0
446.4	-4.4	-5.33	-3.43	-6.32	-0.14	0		6.13	1.25	-0.44	-4.03	0.48	0		-2.13	-3.83	-1.13	-7.9	-0.72	0		8.31	-1.31	-1.4	-9.48	-4.95	0
447.3	-6.65	-5.98	-1.26	-7.15	-3.52	0		2.25	2.36	1.56	-5.3	-3.31	0		-4.34	-3.54	2.14	-7.2	0	0		8.2	-1.85	-2.64	-8.35	-10	0
448.2	-7.07	-4.24	-1.21	-4.04	-4.69	0		2.39	5.28	5.12	-2.08	-3.04	0		-2.58	1	6.42	-2.32	6.11	0		6.42	-0.32	-3.16	-11.43	-7.17	0
449.1	-5.4	-4.2	-0.45	-9.05	-1.06	0		2.53	3.19	2.78	-6.53	-2.79	0		-3.39	-0.68	4.87	-5.91	1.64	0		6.8	-1.19	-0.58	-9.7	-6.51	0
450	-7.42	-4.87	-4.09	-5.37	-0.2	0		-1.58	-0.12	-1.85	-7.22	-5.33	0		-6.26	-0.83	1.29	-4.33	-0.74	0		6.69	1.75	-1.81	-6.57	-6.28	0
450.9	-6.37	-4.81	-4.07	-4	-1.84	0		3.76	1.95	0.13	-3.76	-0.67	0		-3.25	-1.89	2.07	-5.22	2.53	0		6.98	-1.32	-0.71	-7.88	-5.73	0
451.8	-8.26	-7.34	-1.12	-10.42	-7.53	0		2.14	3.36	3.08	-4.9	-3.24	0		-3.73	0.02	2.67	-6.56	1.66	0		6.44	0.7	-3.92	-9.76	-7.73	0
452.7	-5.23	-3.12	-1.71	-2.58	-0.19	0		0.87	1.03	2.88	-4.13	-3.02	0		-3.51	-2.8	3.94	-7.88	3.49	0		5.13	-1.81	-1.86	-11.29	-8.65	0
453.6	-6.43	-2.64	-1.78	-2.29	1.7	0		2.72	0.95	1.64	-4.12	-1.7	0		1.02	-1.32	3.94	-6.03	5.63	0		10.99	1.82	0.19	-6.16	-0.48	0
454.5	-6.47	-6.71	-2.75	-5.04	-3.56	0		5.02	2.56	-0.14	-1.03	-2.61	0		-3.59	1.2	4.68	-5.24	2.57	0		8.05	-1.01	-4.04	-9.06	-7.33	0
455.4	-6.26	-5.94	0.22	-6.87	-0.38	0		-0.01	1.84	2.98	-5.72	-2.86	0		-3.22	0.27	4.01	-7.6	0.03	0		9.46	1.38	-1.33	-8.17	-6.72	0
456.3	-7.04	-4.84	-1.43	-5.84	-2.01	0		-1.05	1.69	0.31	-8.67	-6.34	0		-5.65	-1.8	2.13	-6.89	-0.59	0		3.06	-0.06	-3.47	-8.63	-6.09	0
457.2	-7.28	-5.82	-2.42	-4.52	0.05	0		-0.54	0.88	1.43	-5.44	-2.76	0		-5.19	-3.42	1.45	-10.01	-0.39	0		6.38	-0.09	-2.71	-9.92	-6.57	0
458.1	-6.11	-4.45	0.13	-7.98	-0.63	0		0.96	0.37	3.36	-5.13	-2.26	0		-6.01	-4.73	1.59	-8.63	-0.64	0		7.3	-2.6	-3.55	-11.72	-5.8	0
459	-4.46	-2.82	0.12	-4.67	-0.89	0		-0.32	1.18	2.63	-5.23	-3.03	0		-3.96	-0.35	3.36	-7.37	2.05	0		5.82	1.36	-4.13	-10.82	-5.52	0
459.9	-7.51	-6.34	-4.1	-7.81	-2.86	0		0.61	1.24	2.85	-4.28	-2.72	0		-1.84	0.72	4.66	-4.61	4.58	0		7.74	2.5	-0.18	-8.39	-3.55	0
460.8	-8.55	-4.59	-3.89	-8.26	-1.72	0		1.92	2.21	2.89	-3.66	-1.8	0		-4.29	-0.51	5.17	-7.26	2.12	0		6.85	-0.35	-1.48	-10.31	-7.34	0
461.7	-11.51	-8.9	-6.04	-11.89	-4.86	0		-0.97	0.68	2.52	-6.49	-3.09	0		-3.29	1.17	3.15	-7.44	-0.18	0		6.13	0.48	-3.31	-12.38	-8.48	0
462.6	-3.79	-3.55	-1.07	-4.23	1.26	0		0.34	2.51	1.77	-5.49	-3.57	0		-3.48	-1.42	1.95	-9.18	-0.71	0		5.32	-0.83	-3.72	-12.63	-10.05	0
463.5	-5.61	-3.86	0.63	-4.03	0.7	0		2.67	1.39	1.22	-5.88	-2.6	0		-2.13	-4.43	-0.02	-10.05	-3.42	0		6.27	-0.24	-3.59	-6.95	-9.45	0
464.4	-3.27	-2.77	1.34	-3.04	0.94	0		1.4	-0.01	-0.35	-6.57	-2.64	0		-2.3	-1.24	1.69	-8.34	0.64	0		9.89	2.66	-0.08	-8.74	-5.75	0
465.3	-4.46	-6.23	-0.11	-8.5	1.06	0		2.9	0.15	1.42	-8.47	-1.27	0		-5.34	-1.86	2.52	-7.57	-0.44	0		5.15	1.48	-2.48	-6.5	-4.82	0
466.2	-3.52	-3.29	1.54	-4.36	1.35	0		0.12	0.16	1.12	-7.24	-5.74	0		-4.06	-1.09	4	-6.14	1.82	0		7.41	1.59	-0.3	-7.01	-4.55	0
467.1	-5.8	-3.21	-3.17	-6.71	0.26	0		4.29	4.6	5.67	-3.46	-0.33	0		-3.83	-2.19	3.07	-9.31	-0.7	0		8.39	-0.65	-2.36	-11.48	-5.47	0
468	-6.75	-6.73	-1.6	-4.41	-1.52	0		2.66	0.12	0.69	-2.65	-2.01	0		-9.07	-4.72	-1.99	-12.92	-1.52	0		1.3	-5.01	-6.18	-15.44	-11.78	0
468.9	-6.92	-4.34	-1.72	-6.65	0.33	0		4.21	-0.03	1.55	-5.16	-1.15	0		-0.9	-0.75	3.48	-7.84	1.43	0		7.28	-1.56	-4.2	-10.17	-7.57	0
469.8	-3.33	-4.6	2.61	-2.12	-0.55	0		1.76	1.97	3.85	-3.96	-2.7	0		-3.51	-2.02	3.75	-7.37	3.48	0		5.45	-4.16	-4.33	-10.51	-9.89	0
470.7	-6.04	-7.07	-2.52	-3.85	-1.58	0		-0.25	0.29	1.22	-5.94	-2.08	0		-4.79	-1.89	4.65	-7.91	3.13	0		5.96	-1.46	-0.03	-10.25	-7.58	0
471.6	-4.21	-5.95	-0.33	-1.82	0.92	0		4.72	2.89	4.52	-2.98	-1.16	0		-3.4	-1.44	3.69	-8.43	1.27	0		5.99	3.68	-1.28	-9.37	-5.71	0
472.5	-7.18	-5.94	-0.35	-6.34	-3.67	0		1.49	2.15	4.05	-1.31	-1.55	0		-3.4	-2.75	1.46	-6.54	1.3	0		5.59	-1.85	-2.96	-11.16	-8.41	0
473.4	-3.57	-3.23	-0.67	-4.55	0.9	0		3.19	2.58	2.84	-3.95	-0.05	0		-1.98	0.62	1.16	-6.01	1.87	0		8.9	3.04	0.32	-8.58	-5.56	0
474.3	-8.58	-8.29	-3.04	-6.98	-4.07	0		2.81	0.62	4.53	-5.34	-4.79	0		-1.7	-0.36	3.8	-5.48	2.18	0		7.36	1.25	-1.33	-8.54	-3.88	0
475.2	-4.94	-4.19	-0.22	-2.47	-1.26	0		4.8	1.91	3.19	-1.31	-1.03	0		-1.71	-0.16	4.29	-4.41	4.03	0		8.17	1.34	0.71	-7.3	-5.33	0
476.1	-7.75	-3.68	1.69	-6.44	-1.61	0		1.13	0.13	4.01	-3.94	-5.96	0		-0.98	-0.83	3.83	-6.76	-0.44	0		6.73	-2.1	-0.89	-11.67	-8.42	0
477	-3.74	-1.87	1.98	-1.7	1.79	0		1.59	3.48	3.07	-2.86	-1.32	0		-3.23	0.47	4.21	-7.35	5.28	0		3.35	-2.76	-6.17	-11.66	-7.09	0
477.9	-7.3	-5.3	-4.7	-6.6	-3.36	0		-0.64	2.27	1.21	-6.05	-2.07	0		-4.15	-3.4	2.84	-9.34	2.19	0		3.65	-2.06	-1.19	-8.24	-8.03	0
478.8	-5.95	-3.04	0.38	-2.67	0.69	0		2.71	2.47	5.51	-1.9	-1.17	0		0.21	1.19	5.85	-2.78	3.62	0		8.29	2.51	-2.45	-6.7	-4.49	0
479.7	-7.66	-7.52	-3.39	-6.3	-2.25	0		-1.88	-2.68	0.99	-4.79	-5.63	0		-4.48	-5.76	-0.32	-7.27	1.03	0		6.29	0.13	-4.59	-9.29	-6.45	0
480.6	-7.23	-4.76	-2.68	-7.65	0.11	0		2.82	2.95	1.83	-8	-2.39	0		-4.22	-2.63	1.69	-8.17	-0.55	0		7.58	0.48	-2.86	-8.59	-6.83	0
481.5	-10.35	-7.13	-3.51	-9.72	-4.77	0		4.86	2.37	1.45	-5.87	-2.27	0		-1.72	-0.63	3.95	-7.75	2.16	0		6.09	2.46	-0.23	-10.95	-6.06	0
482.4	-5.81	-4.24	-0.42	-3.63	-1.65	0		1.54	0.09	2.08	-4.91	-3.03	0		-2.54	-1.59	2.83	-7.89	1.2	0		10.5	3.88	0.85	-5.11	-3.82	0
483.3	-6.05	-5.77	-1.7	-4.91	-1.51	0		2.8	3.62	3.37	-2.19	0.38	0		-1.79	-1.41	2.2	-5.55	0.2	0		6.64	0.33	-4.12	-7.89	-9.21	0
484.2	-6.59	-6.24	-1.63	-7.64	0.65	0		1.98	0.69	3.4	-5.64	-1.92	0		-5.55	0.23	3.11	-7.49	1.93	0		5.13	0.82	-1.86	-11.09	-9.26	0
485.1	-8.56	-4.6	-3.41	-5.29	-3.9	0		-0.12	1.53	0.05	-7.4	-3.03	0		-4.44	-0.17	0.35	-8.15	3.05	0		6.71	-0.69	-0.86	-6.91	-7.13	0
486	-8.69	-2.84	-1.63	-4.45	-1.48	0		0.01	-0.16	-0.49	-2.39	-3.11	0		-5.97	-4.99	0.07	-9.95	0.24	0		8.08	-1.2	-3.32	-10.62	-4.94	0
486.9	-11.38	-7.41	-4.79	-9.35	-3.27	0		2.12	1.78	0.94	-4.97	-3.44	0		-1.38	0	1.61	-7.53	2.15	0		8.61	0.72	-1.58	-10.65	-7.57	0
487.8	-7.24	-7.39	-2.53	-5.83	-2.84	0		1.18	1.5	2.73	-4.7	-3.23	0		-5.98	-3.7	1.6	-7.14	-1.47	0		5.32	-2.05	-2.88	-9.36	-8.39	0
488.7	-7.79	-8.3	-2.62	-9.96	-3.91	0		1.39	0.16	0.16	-6.68	-5.65	0		-4.97	-3.25	1.93	-8.55	-1.4	0		8.07	2	-1.06	-9.57	-7.29	0
489.6	-4.6	-6.26	-1.01	-5.89	-1.81	0		2.77	1.74	2.51	-5.85	-3.45	0		-2.6	-2.55	4.82	-7.39	2.94	0		6.37	-1.04	0.4	-7.46	-9	0
490.5	-9.69	-9.31	-5.72	-2.42	-3.91	0		-1.2	-2.12	-1.74	-5.1	-5.38	0		-4.23	-0.77	3.42	-8.2	2.42	0		7.15	0.59	0.21	-6.16	-3.98	0
491.4	-5.6	-4.57	-2.09	-3.66	-1.38	0		1.99	0.97	3.34	-3.99	-3.35	0		-5.64	-4.76	-0.18	-7.1	-1.64	0		5.69	-2.22	-2.39	-8.85	-5.76	0
492.3	-6.25	-7.24	0.1	-7.61	-2.35	0		2.51	2.16	3.33	-2.27	-2.07	0		-3.98	-1.59	2.87	-6.94	2.47	0		2.64	-1.53	-2.34	-10.01	-8.9	0
493.2	-9.21	-7.77	0.22	-4.24	-2.57	0		-1.79	0.07	-1.83	-7.33	-5.87	0		-4.56	-1.42	3.55	-8.07	1.77	0		4.85	-0.82	-2.58	-10.74	-5.57	0
494.1	-2.38	-0.97	1.97	-3.94	3.84	0		5.3	4.55	5.66	-4.81	-1.51	0		-3.63	-3.13	1.16	-7.7	-1.25	0		5.93	0.71	-3.7	-10.42	-6.94	0
495	-5.76	-4.91	-2.35	-3.39	-2.62	0		1.58	2.67	3.66	-3.05	-4.06	0		-7.07	-3.7	0.76	-9.3	-2.08	0		6.53	-0.12	-1.82	-8.68	-7.94	0
495.9	-7.95	-7.33	-3.72	-8.51	-3.06	0		3.54	2.37	6.15	-2.21	-1.82	0		-4.27	-0.55	3.19	-9.85	-0.5	0		3.13	-2.02	-3.36	-9.94	-8.45	0
496.8	-3.48	-4.59	0.46	-4.78	-1.8	0		1.74	0.05	1.39	-4.12	-4.84	0		-0.47	0.1	3.93	-5.52	3.46	0		9.07	1.63	-2.17	-6.57	-4.87	0
0	0	0	0	0	0	0		0	0	0	0	0	0		0	0	0	0	0	0		0	0	0	0	0	0
0	0	0	0	0	0	0		0	0	0	0	0	0		0	0	0	0	0	0		0	0	0	0	0	0
0	0	0	0	0	0	0		0	0	0	0	0	0		0	0	0	0	0	0		0	0	0	0	0	0
0	0	0	0	0	0	0		0	0	0	0	0	0		0	0	0	0	0	0		0	0	0	0	0	0
0	0	0	0	0	0	0		0	0	0	0	0	0		0	0	0	0	0	0		0	0	0	0	0	0
0	0	0	0	0	0	0		0	0	0	0	0	0		0	0	0	0	0	0		0	0	0	0	0	0
0	0	0	0	0	0	0		0	0	0	0	0	0		0	0	0	0	0	0		0	0	0	0	0	0
0	0	0	0	0	0	0		0	0	0	0	0	0		0	0	0	0	0	0		0	0	0	0	0	0
0	0	0	0	0	0	0		0	0	0	0	0	0		0	0	0	0	0	0		0	0	0	0	0	0
0	0	0	0	0	0	0		0	0	0	0	0	0		0	0	0	0	0	0		0	0	0	0	0	0
0	0	0	0	0	0	0		0	0	0	0	0	0		0	0	0	0	0	0		0	0	0	0	0	0
0	0	0	0	0	0	0		0	0	0	0	0	0		0	0	0	0	0	0		0	0	0	0	0	0
0	0	0	0	0	0	0		0	0	0	0	0	0		0	0	0	0	0	0		0	0	0	0	0	0
0	0	0	0	0	0	0		0	0	0	0	0	0		0	0	0	0	0	0		0	0	0	0	0	0
0	0	0	0	0	0	0		0	0	0	0	0	0		0	0	0	0	0	0		0	0	0	0	0	0
0	0	0	0	0	0	0		0	0	0	0	0	0		0	0	0	0	0	0		0	0	0	0	0	0
0	0	0	0	0	0	0		0	0	0	0	0	0		0	0	0	0	0	0		0	0	0	0	0	0
0	0	0	0	0	0	0		0	0	0	0	0	0		0	0	0	0	0	0		0	0	0	0	0	0
0	0	0	0	0	0	0		0	0	0	0	0	0		0	0	0	0	0	0		0	0	0	0	0	0
0	0	0	0	0	0	0		0	0	0	0	0	0		0	0	0	0	0	0		0	0	0	0	0	0
0	0	0	0	0	0	0		0	0	0	0	0	0		0	0	0	0	0	0		0	0	0	0	0	0
0	0	0	0	0	0	0		0	0	0	0	0	0		0	0	0	0	0	0		0	0	0	0	0	0
0	0	0	0	0	0	0		0	0	0	0	0	0		0	0	0	0	0	0		0	0	0	0	0	0
0	0	0	0	0	0	0		0	0	0	0	0	0		0	0	0	0	0	0		0	0	0	0	0	0
0	0	0	0	0	0	0		0	0	0	0	0	0		0	0	0	0	0	0		0	0	0	0	0	0
0	0	0	0	0	0	0		0	0	0	0	0	0		0	0	0	0	0	0		0	0	0	0	0	0
0	0	0	0	0	0	0		0	0	0	0	0	0		0	0	0	0	0	0		0	0	0	0	0	0
0	0	0	0	0	0	0		0	0	0	0	0	0		0	0	0	0	0	0		0	0	0	0	0	0
0	0	0	0	0	0	0		0	0	0	0	0	0		0	0	0	0	0	0		0	0	0	0	0	0
0	0	0	0	0	0	0		0	0	0	0	0	0		0	0	0	0	0	0		0	0	0	0	0	0
0	0	0	0	0	0	0		0	0	0	0	0	0		0	0	0	0	0	0		0	0	0	0	0	0
0	0	0	0	0	0	0		0	0	0	0	0	0		0	0	0	0	0	0		0	0	0	0	0	0
0	0	0	0	0	0	0		0	0	0	0	0	0		0	0	0	0	0	0		0	0	0	0	0	0
0	0	0	0	0	0	0		0	0	0	0	0	0		0	0	0	0	0	0		0	0	0	0	0	0
0	0	0	0	0	0	0		0	0	0	0	0	0		0	0	0	0	0	0		0	0	0	0	0	0
0	0	0	0	0	0	0		0	0	0	0	0	0		0	0	0	0	0	0		0	0	0	0	0	0
0	0	0	0	0	0	0		0	0	0	0	0	0		0	0	0	0	0	0		0	0	0	0	0	0
0	0	0	0	0	0	0		0	0	0	0	0	0		0	0	0	0	0	0		0	0	0	0	0	0
0	0	0	0	0	0	0		0	0	0	0	0	0		0	0	0	0	0	0		0	0	0	0	0	0
0	0	0	0	0	0	0		0	0	0	0	0	0		0	0	0	0	0	0		0	0	0	0	0	0
0	0	0	0	0	0	0		0	0	0	0	0	0		0	0	0	0	0	0		0	0	0	0	0	0
0	0	0	0	0	0	0		0	0	0	0	0	0		0	0	0	0	0	0		0	0	0	0	0	0
0	0	0	0	0	0	0		0	0	0	0	0	0		0	0	0	0	0	0		0	0	0	0	0	0
0	0	0	0	0	0	0		0	0	0	0	0	0		0	0	0	0	0	0		0	0	0	0	0	0
0	0	0	0	0	0	0		0	0	0	0	0	0		0	0	0	0	0	0		0	0	0	0	0	0
0	0	0	0	0	0	0		0	0	0	0	0	0		0	0	0	0	0	0		0	0	0	0	0	0
0	0	0	0	0	0	0		0	0	0	0	0	0		0	0	0	0	0	0		0	0	0	0	0	0
0	0	0	0	0	0	0		0	0	0	0	0	0		0	0	0	0	0	0		0	0	0	0	0	0
0	0	0	0	0	0	0		0	0	0	0	0	0		0	0	0	0	0	0		0	0	0	0	0	0
0	0	0	0	0	0	0		0	0	0	0	0	0		0	0	0	0	0	0		0	0	0	0	0	0
0	0	0	0	0	0	0		0	0	0	0	0	0		0	0	0	0	0	0		0	0	0	0	0	0
0	0	0	0	0	0	0		0	0	0	0	0	0		0	0	0	0	0	0		0	0	0	0	0	0
0	0	0	0	0	0	0		0	0	0	0	0	0		0	0	0	0	0	0		0	0	0	0	0	0
0	0	0	0	0	0	0		0	0	0	0	0	0		0	0	0	0	0	0		0	0	0	0	0	0
0	0	0	0	0	0	0		0	0	0	0	0	0		0	0	0	0	0	0		0	0	0	0	0	0
0	0	0	0	0	0	0		0	0	0	0	0	0		0	0	0	0	0	0		0	0	0	0	0	0
0	0	0	0	0	0	0		0	0	0	0	0	0		0	0	0	0	0	0		0	0	0	0	0	0
0	0	0	0	0	0	0		0	0	0	0	0	0		0	0	0	0	0	0		0	0	0	0	0	0
0	0	0	0	0	0	0		0	0	0	0	0	0		0	0	0	0	0	0		0	0	0	0	0	0
0	0	0	0	0	0	0		0	0	0	0	0	0		0	0	0	0	0	0		0	0	0	0	0	0
0	0	0	0	0	0	0		0	0	0	0	0	0		0	0	0	0	0	0		0	0	0	0	0	0
0	0	0	0	0	0	0		0	0	0	0	0	0		0	0	0	0	0	0		0	0	0	0	0	0
0	0	0	0	0	0	0		0	0	0	0	0	0		0	0	0	0	0	0		0	0	0	0	0	0
0	0	0	0	0	0	0		0	0	0	0	0	0		0	0	0	0	0	0		0	0	0	0	0	0
0	0	0	0	0	0	0		0	0	0	0	0	0		0	0	0	0	0	0		0	0	0	0	0	0
0	0	0	0	0	0	0		0	0	0	0	0	0		0	0	0	0	0	0		0	0	0	0	0	0
0	0	0	0	0	0	0		0	0	0	0	0	0		0	0	0	0	0	0		0	0	0	0	0	0
0	0	0	0	0	0	0		0	0	0	0	0	0		0	0	0	0	0	0		0	0	0	0	0	0
0	0	0	0	0	0	0		0	0	0	0	0	0		0	0	0	0	0	0		0	0	0	0	0	0
0	0	0	0	0	0	0		0	0	0	0	0	0		0	0	0	0	0	0		0	0	0	0	0	0
0	0	0	0	0	0	0		0	0	0	0	0	0		0	0	0	0	0	0		0	0	0	0	0	0
0	0	0	0	0	0	0		0	0	0	0	0	0		0	0	0	0	0	0		0	0	0	0	0	0
0	0	0	0	0	0	0		0	0	0	0	0	0		0	0	0	0	0	0		0	0	0	0	0	0
0	0	0	0	0	0	0		0	0	0	0	0	0		0	0	0	0	0	0		0	0	0	0	0	0
0	0	0	0	0	0	0		0	0	0	0	0	0		0	0	0	0	0	0		0	0	0	0	0	0
0	0	0	0	0	0	0		0	0	0	0	0	0		0	0	0	0	0	0		0	0	0	0	0	0
0	0	0	0	0	0	0		0	0	0	0	0	0		0	0	0	0	0	0		0	0	0	0	0	0
0	0	0	0	0	0	0		0	0	0	0	0	0		0	0	0	0	0	0		0	0	0	0	0	0
0	0	0	0	0	0	0		0	0	0	0	0	0		0	0	0	0	0	0		0	0	0	0	0	0
0	0	0	0	0	0	0		0	0	0	0	0	0		0	0	0	0	0	0		0	0	0	0	0	0
0	0	0	0	0	0	0		0	0	0	0	0	0		0	0	0	0	0	0		0	0	0	0	0	0
0	0	0	0	0	0	0		0	0	0	0	0	0		0	0	0	0	0	0		0	0	0	0	0	0
0	0	0	0	0	0	0		0	0	0	0	0	0		0	0	0	0	0	0		0	0	0	0	0	0
0	0	0	0	0	0	0		0	0	0	0	0	0		0	0	0	0	0	0		0	0	0	0	0	0
0	0	0	0	0	0	0		0	0	0	0	0	0		0	0	0	0	0	0		0	0	0	0	0	0
0	0	0	0	0	0	0		0	0	0	0	0	0		0	0	0	0	0	0		0	0	0	0	0	0
0	0	0	0	0	0	0		0	0	0	0	0	0		0	0	0	0	0	0		0	0	0	0	0	0
0	0	0	0	0	0	0		0	0	0	0	0	0		0	0	0	0	0	0		0	0	0	0	0	0
0	0	0	0	0	0	0		0	0	0	0	0	0		0	0	0	0	0	0		0	0	0	0	0	0
0	0	0	0	0	0	0		0	0	0	0	0	0		0	0	0	0	0	0		0	0	0	0	0	0
0	0	0	0	0	0	0		0	0	0	0	0	0		0	0	0	0	0	0		0	0	0	0	0	0
0	0	0	0	0	0	0		0	0	0	0	0	0		0	0	0	0	0	0		0	0	0	0	0	0
0	0	0	0	0	0	0		0	0	0	0	0	0		0	0	0	0	0	0		0	0	0	0	0	0
0	0	0	0	0	0	0		0	0	0	0	0	0		0	0	0	0	0	0		0	0	0	0	0	0
0	0	0	0	0	0	0		0	0	0	0	0	0		0	0	0	0	0	0		0	0	0	0	0	0
0	0	0	0	0	0	0		0	0	0	0	0	0		0	0	0	0	0	0		0	0	0	0	0	0
0	0	0	0	0	0	0		0	0	0	0	0	0		0	0	0	0	0	0		0	0	0	0	0	0
0	0	0	0	0	0	0		0	0	0	0	0	0		0	0	0	0	0	0		0	0	0	0	0	0
0	0	0	0	0	0	0		0	0	0	0	0	0		0	0	0	0	0	0		0	0	0	0	0	0
0	0	0	0	0	0	0		0	0	0	0	0	0		0	0	0	0	0	0		0	0	0	0	0	0
0	0	0	0	0	0	0		0	0	0	0	0	0		0	0	0	0	0	0		0	0	0	0	0	0
0	0	0	0	0	0	0		0	0	0	0	0	0		0	0	0	0	0	0		0	0	0	0	0	0
0	0	0	0	0	0	0		0	0	0	0	0	0		0	0	0	0	0	0		0	0	0	0	0	0
0	0	0	0	0	0	0		0	0	0	0	0	0		0	0	0	0	0	0		0	0	0	0	0	0
0	0	0	0	0	0	0		0	0	0	0	0	0		0	0	0	0	0	0		0	0	0	0	0	0
0	0	0	0	0	0	0		0	0	0	0	0	0		0	0	0	0	0	0		0	0	0	0	0	0
0	0	0	0	0	0	0		0	0	0	0	0	0		0	0	0	0	0	0		0	0	0	0	0	0
0	0	0	0	0	0	0		0	0	0	0	0	0		0	0	0	0	0	0		0	0	0	0	0	0
0	0	0	0	0	0	0		0	0	0	0	0	0		0	0	0	0	0	0		0	0	0	0	0	0
0	0	0	0	0	0	0		0	0	0	0	0	0		0	0	0	0	0	0		0	0	0	0	0	0
0	0	0	0	0	0	0		0	0	0	0	0	0		0	0	0	0	0	0		0	0	0	0	0	0
0	0	0	0	0	0	0		0	0	0	0	0	0		0	0	0	0	0	0		0	0	0	0	0	0
0	0	0	0	0	0	0		0	0	0	0	0	0		0	0	0	0	0	0		0	0	0	0	0	0
0	0	0	0	0	0	0		0	0	0	0	0	0		0	0	0	0	0	0		0	0	0	0	0	0
0	0	0	0	0	0	0		0	0	0	0	0	0		0	0	0	0	0	0		0	0	0	0	0	0
0	0	0	0	0	0	0		0	0	0	0	0	0		0	0	0	0	0	0		0	0	0	0	0	0
0	0	0	0	0	0	0		0	0	0	0	0	0		0	0	0	0	0	0		0	0	0	0	0	0
0	0	0	0	0	0	0		0	0	0	0	0	0		0	0	0	0	0	0		0	0	0	0	0	0
0	0	0	0	0	0	0		0	0	0	0	0	0		0	0	0	0	0	0		0	0	0	0	0	0
0	0	0	0	0	0	0		0	0	0	0	0	0		0	0	0	0	0	0		0	0	0	0	0	0
0	0	0	0	0	0	0		0	0	0	0	0	0		0	0	0	0	0	0		0	0	0	0	0	0
0	0	0	0	0	0	0		0	0	0	0	0	0		0	0	0	0	0	0		0	0	0	0	0	0
0	0	0	0	0	0	0		0	0	0	0	0	0		0	0	0	0	0	0		0	0	0	0	0	0
0	0	0	0	0	0	0		0	0	0	0	0	0		0	0	0	0	0	0		0	0	0	0	0	0
0	0	0	0	0	0	0		0	0	0	0	0	0		0	0	0	0	0	0		0	0	0	0	0	0
0	0	0	0	0	0	0		0	0	0	0	0	0		0	0	0	0	0	0		0	0	0	0	0	0
0	0	0	0	0	0	0		0	0	0	0	0	0		0	0	0	0	0	0		0	0	0	0	0	0
0	0	0	0	0	0	0		0	0	0	0	0	0		0	0	0	0	0	0		0	0	0	0	0	0
0	0	0	0	0	0	0		0	0	0	0	0	0		0	0	0	0	0	0		0	0	0	0	0	0
0	0	0	0	0	0	0		0	0	0	0	0	0		0	0	0	0	0	0		0	0	0	0	0	0
0	0	0	0	0	0	0		0	0	0	0	0	0		0	0	0	0	0	0		0	0	0	0	0	0
0	0	0	0	0	0	0		0	0	0	0	0	0		0	0	0	0	0	0		0	0	0	0	0	0
0	0	0	0	0	0	0		0	0	0	0	0	0		0	0	0	0	0	0		0	0	0	0	0	0
0	0	0	0	0	0	0		0	0	0	0	0	0		0	0	0	0	0	0		0	0	0	0	0	0
0	0	0	0	0	0	0		0	0	0	0	0	0		0	0	0	0	0	0		0	0	0	0	0	0
0	0	0	0	0	0	0		0	0	0	0	0	0		0	0	0	0	0	0		0	0	0	0	0	0
0	0	0	0	0	0	0		0	0	0	0	0	0		0	0	0	0	0	0		0	0	0	0	0	0
0	0	0	0	0	0	0		0	0	0	0	0	0		0	0	0	0	0	0		0	0	0	0	0	0
0	0	0	0	0	0	0		0	0	0	0	0	0		0	0	0	0	0	0		0	0	0	0	0	0
0	0	0	0	0	0	0		0	0	0	0	0	0		0	0	0	0	0	0		0	0	0	0	0	0
0	0	0	0	0	0	0		0	0	0	0	0	0		0	0	0	0	0	0		0	0	0	0	0	0
0	0	0	0	0	0	0		0	0	0	0	0	0		0	0	0	0	0	0		0	0	0	0	0	0
0	0	0	0	0	0	0		0	0	0	0	0	0		0	0	0	0	0	0		0	0	0	0	0	0
0	0	0	0	0	0	0		0	0	0	0	0	0		0	0	0	0	0	0		0	0	0	0	0	0
0	0	0	0	0	0	0		0	0	0	0	0	0		0	0	0	0	0	0		0	0	0	0	0	0
0	0	0	0	0	0	0		0	0	0	0	0	0		0	0	0	0	0	0		0	0	0	0	0	0
0	0	0	0	0	0	0		0	0	0	0	0	0		0	0	0	0	0	0		0	0	0	0	0	0
0	0	0	0	0	0	0		0	0	0	0	0	0		0	0	0	0	0	0		0	0	0	0	0	0
0	0	0	0	0	0	0		0	0	0	0	0	0		0	0	0	0	0	0		0	0	0	0	0	0
0	0	0	0	0	0	0		0	0	0	0	0	0		0	0	0	0	0	0		0	0	0	0	0	0
0	0	0	0	0	0	0		0	0	0	0	0	0		0	0	0	0	0	0		0	0	0	0	0	0
0	0	0	0	0	0	0		0	0	0	0	0	0		0	0	0	0	0	0		0	0	0	0	0	0
0	0	0	0	0	0	0		0	0	0	0	0	0		0	0	0	0	0	0		0	0	0	0	0	0
0	0	0	0	0	0	0		0	0	0	0	0	0		0	0	0	0	0	0		0	0	0	0	0	0
0	0	0	0	0	0	0		0	0	0	0	0	0		0	0	0	0	0	0		0	0	0	0	0	0
0	0	0	0	0	0	0		0	0	0	0	0	0		0	0	0	0	0	0		0	0	0	0	0	0
0	0	0	0	0	0	0		0	0	0	0	0	0		0	0	0	0	0	0		0	0	0	0	0	0
0	0	0	0	0	0	0		0	0	0	0	0	0		0	0	0	0	0	0		0	0	0	0	0	0
0	0	0	0	0	0	0		0	0	0	0	0	0		0	0	0	0	0	0		0	0	0	0	0	0
0	0	0	0	0	0	0		0	0	0	0	0	0		0	0	0	0	0	0		0	0	0	0	0	0
0	0	0	0	0	0	0		0	0	0	0	0	0		0	0	0	0	0	0		0	0	0	0	0	0
0	0	0	0	0	0	0		0	0	0	0	0	0		0	0	0	0	0	0		0	0	0	0	0	0
0	0	0	0	0	0	0		0	0	0	0	0	0		0	0	0	0	0	0		0	0	0	0	0	0
0	0	0	0	0	0	0		0	0	0	0	0	0		0	0	0	0	0	0		0	0	0	0	0	0
0	0	0	0	0	0	0		0	0	0	0	0	0		0	0	0	0	0	0		0	0	0	0	0	0
0	0	0	0	0	0	0		0	0	0	0	0	0		0	0	0	0	0	0		0	0	0	0	0	0
0	0	0	0	0	0	0		0	0	0	0	0	0		0	0	0	0	0	0		0	0	0	0	0	0
0	0	0	0	0	0	0		0	0	0	0	0	0		0	0	0	0	0	0		0	0	0	0	0	0
0	0	0	0	0	0	0		0	0	0	0	0	0		0	0	0	0	0	0		0	0	0	0	0	0
0	0	0	0	0	0	0		0	0	0	0	0	0		0	0	0	0	0	0		0	0	0	0	0	0
0	0	0	0	0	0	0		0	0	0	0	0	0		0	0	0	0	0	0		0	0	0	0	0	0
0	0	0	0	0	0	0		0	0	0	0	0	0		0	0	0	0	0	0		0	0	0	0	0	0
0	0	0	0	0	0	0		0	0	0	0	0	0		0	0	0	0	0	0		0	0	0	0	0	0
0	0	0	0	0	0	0		0	0	0	0	0	0		0	0	0	0	0	0		0	0	0	0	0	0
0	0	0	0	0	0	0		0	0	0	0	0	0		0	0	0	0	0	0		0	0	0	0	0	0
0	0	0	0	0	0	0		0	0	0	0	0	0		0	0	0	0	0	0		0	0	0	0	0	0
0	0	0	0	0	0	0		0	0	0	0	0	0		0	0	0	0	0	0		0	0	0	0	0	0
0	0	0	0	0	0	0		0	0	0	0	0	0		0	0	0	0	0	0		0	0	0	0	0	0
0	0	0	0	0	0	0		0	0	0	0	0	0		0	0	0	0	0	0		0	0	0	0	0	0
0	0	0	0	0	0	0		0	0	0	0	0	0		0	0	0	0	0	0		0	0	0	0	0	0
0	0	0	0	0	0	0		0	0	0	0	0	0		0	0	0	0	0	0		0	0	0	0	0	0
0	0	0	0	0	0	0		0	0	0	0	0	0		0	0	0	0	0	0		0	0	0	0	0	0
0	0	0	0	0	0	0		0	0	0	0	0	0		0	0	0	0	0	0		0	0	0	0	0	0
0	0	0	0	0	0	0		0	0	0	0	0	0		0	0	0	0	0	0		0	0	0	0	0	0
0	0	0	0	0	0	0		0	0	0	0	0	0		0	0	0	0	0	0		0	0	0	0	0	0
0	0	0	0	0	0	0		0	0	0	0	0	0		0	0	0	0	0	0		0	0	0	0	0	0
0	0	0	0	0	0	0		0	0	0	0	0	0		0	0	0	0	0	0		0	0	0	0	0	0
0	0	0	0	0	0	0		0	0	0	0	0	0		0	0	0	0	0	0		0	0	0	0	0	0
0	0	0	0	0	0	0		0	0	0	0	0	0		0	0	0	0	0	0		0	0	0	0	0	0
0	0	0	0	0	0	0		0	0	0	0	0	0		0	0	0	0	0	0		0	0	0	0	0	0
0	0	0	0	0	0	0		0	0	0	0	0	0		0	0	0	0	0	0		0	0	0	0	0	0
0	0	0	0	0	0	0		0	0	0	0	0	0		0	0	0	0	0	0		0	0	0	0	0	0
0	0	0	0	0	0	0		0	0	0	0	0	0		0	0	0	0	0	0		0	0	0	0	0	0
0	0	0	0	0	0	0		0	0	0	0	0	0		0	0	0	0	0	0		0	0	0	0	0	0
0	0	0	0	0	0	0		0	0	0	0	0	0		0	0	0	0	0	0		0	0	0	0	0	0
0	0	0	0	0	0	0		0	0	0	0	0	0		0	0	0	0	0	0		0	0	0	0	0	0
0	0	0	0	0	0	0		0	0	0	0	0	0		0	0	0	0	0	0		0	0	0	0	0	0
0	0	0	0	0	0	0		0	0	0	0	0	0		0	0	0	0	0	0		0	0	0	0	0	0
0	0	0	0	0	0	0		0	0	0	0	0	0		0	0	0	0	0	0		0	0	0	0	0	0
0	0	0	0	0	0	0		0	0	0	0	0	0		0	0	0	0	0	0		0	0	0	0	0	0
0	0	0	0	0	0	0		0	0	0	0	0	0		0	0	0	0	0	0		0	0	0	0	0	0
0	0	0	0	0	0	0		0	0	0	0	0	0		0	0	0	0	0	0		0	0	0	0	0	0
0	0	0	0	0	0	0		0	0	0	0	0	0		0	0	0	0	0	0		0	0	0	0	0	0
0	0	0	0	0	0	0		0	0	0	0	0	0		0	0	0	0	0	0		0	0	0	0	0	0
0	0	0	0	0	0	0		0	0	0	0	0	0		0	0	0	0	0	0		0	0	0	0	0	0
0	0	0	0	0	0	0		0	0	0	0	0	0		0	0	0	0	0	0		0	0	0	0	0	0
0	0	0	0	0	0	0		0	0	0	0	0	0		0	0	0	0	0	0		0	0	0	0	0	0
0	0	0	0	0	0	0		0	0	0	0	0	0		0	0	0	0	0	0		0	0	0	0	0	0
0	0	0	0	0	0	0		0	0	0	0	0	0		0	0	0	0	0	0		0	0	0	0	0	0

## Sheet: Data corrected cropped
X	L1A1	L1A2	L1A3	L1A4	L1A5	L1A6		L2A1	L2A2	L2A3	L2A4	L2A5	L2A6		L3A1	L3A2	L3A3	L3A4	L3A5	L3A6		L4A1	L4A2	L4A3	L4A4	L4A5	L4A6
-0.9	2.01	4.16	2.95	3.13	2.67	0		3.65	1.8	2.68	-0.67	2.91	0		0.8	3.47	2	1.38	3.01	0		-0.68	-2.5	-1.25	-1.26	0.2	0
0	1.03	2.23	1.52	2.86	0.91	0		1.59	0.27	2.99	1.36	0.41	0		-3.4	-1.7	-2.55	-5.03	-2.1	0		-4.75	-4.97	-4.83	-6.05	-4.83	0
0.9	4.79	2.26	2.37	2.72	1.63	0		4.82	1.73	2.43	-1.51	-1.59	0		3.15	2.35	0.95	-2.25	0.19	0		1.42	2.77	1.45	1.06	1.18	0
1.8	3.38	3.4	4.51	4.53	3.08	0		0.76	-0.06	1.66	1.41	1.02	0		1.06	0.79	3.1	0.5	0.95	0		-1.59	-0.55	1.63	-0.5	0.33	0
2.7	-4.01	-2.76	-3.48	-4.07	-5.54	0		-1.45	-0.44	-1.61	-3.78	-0.47	0		-0.97	-0.5	-0.31	-2.65	-0.25	0		1.67	1.48	0.86	0.8	-0.35	0
3.6	-0.47	1.71	-1.04	-0.55	4.22	0		1.31	-1.23	2.87	1.16	0.44	0		-0.63	-3.13	1.19	2.92	0.05	0		2.11	-0.75	-0.54	3.45	1.72	0
4.5	-1.75	-2.54	1.18	-3.24	-0.13	0		0.02	-0.19	1.49	-0.53	-1.5	0		-0.84	-0.6	0.8	-0.17	-1.2	0		-0.34	0.12	2.03	1.11	0.32	0
5.4	-0.85	0.83	-0.82	2.19	-1.1	0		-1.52	0.05	-0.61	3.66	-1.79	0		0.26	2.34	3.58	2.28	3.29	0		-4.74	-1.99	-1.33	-0.74	-2.22	0
6.3	-0.18	-2.46	-1.69	0.67	-1.14	0		-0.16	-0.59	4.57	-0.27	1.36	0		-1.78	-2.42	0.6	-1.22	-1.54	0		-2.6	-1.67	-1.48	-0.41	-2.29	0
7.2	2.91	3.25	3.94	2.95	1.61	0		-0.33	1.32	1.26	0.97	1.28	0		-2.08	1.88	1.86	-0.85	0.69	0		-0.74	1.05	1.44	0.86	-0.33	0
8.1	6	2.57	3.36	3.26	-6.21	0		-1.51	-1.97	0.53	-2.09	-7.06	0		-0.62	-0.23	-0.59	-0.85	-3.26	0		-4.45	-0.12	-0.61	3.35	-2.96	0
9	20.79	12.72	10.73	9.21	-15.96	0		-2.69	4.19	2.59	1.61	-7.07	0		2.47	0.16	2.72	2.77	-8.53	0		-9.29	-3.15	-1.59	0.61	-20.69	0
9.9	36.66	22.3	19.67	11.86	-16.37	0		-1.99	4.26	2.38	2.52	-12.31	0		-2.32	0.69	2.59	4.74	-9.33	0		-16.77	-0.37	0.52	3.54	-17.15	0
10.8	41.21	27.5	20.34	13.91	-21.14	0		-2.22	4.17	4.26	3.62	-13.97	0		-3.66	-2.45	-0.1	3.17	-9.72	0		-15.77	-2.25	1.24	3.57	-16.85	0
11.7	47.36	30.79	22.32	13.64	-17.66	0		-1.89	5.22	5.72	2.91	-10.46	0		-6.22	-2.57	1.54	3.26	-10.49	0		-18.38	-2.52	2.56	4.45	-19.58	0
12.6	47.79	32.23	24.8	16.24	-17.31	0		0.2	4.93	5.58	5.65	-10.69	0		-3.53	-1.93	1.99	2.65	-8.47	0		-16.9	-5.07	1.15	0.84	-19.5	0
13.5	48.7	34.65	26.26	15.38	-16.04	0		-0.58	6.21	7.22	4.98	-12.29	0		-5.07	-2.4	2.13	5.11	-9.94	0		-15.9	-2.05	1.96	5.01	-16.89	0
14.4	51.31	34.64	24.18	17.6	-14.36	0		-0.22	8.41	3.67	6.45	-9.51	0		-8.01	-2.57	-3.05	1.68	-14.63	0		-14.41	1.47	1.73	5.38	-16.5	0
15.3	47.46	34.03	21.57	15.12	-15.72	0		0.34	9.05	4.95	5.58	-6.17	0		-5.32	-0.34	0.05	2.2	-12.57	0		-17.25	0.92	-0.25	2.77	-21.35	0
16.2	52	35.24	23.28	13.47	-16.68	0		-2.24	4.55	4.44	2.68	-11.2	0		-8.05	-7.21	-0.05	3.59	-9.42	0		-20.34	-3.31	0.58	2.23	-17.83	0
17.1	49.18	33.51	20.72	14.75	-19.59	0		-2.21	10.17	5.38	4.96	-11.81	0		-9.75	-4.85	0.02	1.52	-13.45	0		-17.32	-2.44	2.11	4.94	-17.95	0
18	49.86	34.43	21.29	12.37	-18.77	0		1.69	6.98	4.25	2.58	-9.22	0		-6.33	-1.98	1.14	-0.1	-11.79	0		-18.6	-3.1	0.9	2.76	-22.16	0
18.9	52.69	36.05	25.57	15.51	-15.91	0		2.13	8.57	4.86	4.91	-9	0		-7.93	-3.37	-0.54	1.97	-12.07	0		-18.06	-3.02	1.08	1.46	-21.76	0
19.8	52.96	37.49	27.62	17.99	-13.49	0		-1.17	3.68	3.34	2.39	-10.99	0		-7.27	-4.46	-1.48	0.21	-12.46	0		-19.46	-2.34	-1.59	2.92	-20.1	0
20.7	48.71	32.2	21.87	14.44	-19	0		0.08	6.39	5.15	2.49	-10.3	0		-6	-0.75	1.11	1.25	-11.72	0		-17.26	-0.42	2.27	3.47	-18.15	0
21.6	48.85	36.59	23.49	19.09	-16.3	0		-2.29	7.76	5.28	6.2	-9.61	0		-4.54	-0.37	1.37	4.04	-8.6	0		-14.64	0.53	0.95	3.33	-17.87	0
22.5	50.14	37.02	24.9	15.11	-15.88	0		0.64	10.04	8.46	6.79	-8.87	0		-4.8	-0.43	4.19	3.13	-8.97	0		-19.08	0.24	-0.05	4.5	-18.48	0
23.4	49.19	36.8	24.2	14.43	-18.99	0		-6.45	4.56	1.5	3.12	-15.48	0		-10.13	-1.73	-2.43	3.57	-15.39	0		-18.55	-2.36	1.06	0.29	-21.1	0
24.3	50.07	32.71	24.92	15.47	-17.37	0		-3.13	5.31	5.62	5.45	-10.58	0		-6.76	-0.7	2.32	3.83	-10.56	0		-16.4	0.58	1.04	2.95	-18.53	0
25.2	48.48	34.8	22.96	12.91	-20.18	0		-3.04	5.43	3.74	1.53	-14.43	0		-7.24	-4.84	-0.8	1.32	-14.03	0		-18.02	-2.11	1.66	0.98	-21.71	0
26.1	49.86	36.5	23.08	13.86	-19.32	0		-1.99	7.66	5.68	4.76	-11.42	0		-7.05	-1.59	0.74	2.51	-9.84	0		-17.7	-2.57	0.48	0.29	-20.66	0
27	50.08	36.46	23.98	13.86	-18.54	0		-3.37	3.03	3.19	2.21	-13.86	0		-9.25	-5.56	-1.45	0.79	-13.9	0		-17.78	-2.93	-0.25	2.14	-19.53	0
27.9	50.63	37.06	27.17	15.32	-18.2	0		0.53	8.06	8.67	4.33	-12.23	0		-6.14	-2.09	0.78	2.92	-12.52	0		-16.6	-2.87	-0.2	0.6	-22.88	0
28.8	53.2	36.96	25.84	19.08	-16.73	0		-1.88	6.49	2.39	3.57	-12.32	0		-7.16	-3.29	-0.91	0.72	-13.42	0		-18.58	-2.92	0.46	0.68	-21.52	0
29.7	50.64	33.49	24.18	15.26	-17.75	0		-1.34	5.4	5.11	3.86	-12.05	0		-7.94	-2.48	-0.35	1.06	-14.69	0		-18.17	-2.56	-0.56	0.73	-22.41	0
30.6	53.53	36.86	23.2	19.22	-16.99	0		0.52	6.97	4.1	5.95	-11.17	0		-8.01	-5.14	0.49	3.15	-13.03	0		-16.58	-3.05	2.03	1.78	-18.35	0
31.5	54.56	38.56	28.64	18.17	-17.93	0		0.41	9.23	9.57	6.38	-9.55	0		-5.74	-0.02	0.65	5.39	-9.34	0		-15.78	-4.6	-3.35	2.42	-22.06	0
32.4	50.07	37.99	26	14.45	-17.51	0		-3.07	7.96	6.87	3.03	-12.4	0		-7.86	-1.65	4.19	2.15	-11.21	0		-20.23	-2.44	0.59	2.97	-19.3	0
33.3	53.61	35.11	25.09	16.44	-18.19	0		0.82	10.32	8.74	3.84	-8.1	0		-10.53	-3.45	1.21	0.93	-12.84	0		-18.5	-3.36	-1.62	-0.08	-20.1	0
34.2	51.99	38.41	27.26	16.38	-15.44	0		-1.21	7.21	6.34	6.65	-8.22	0		-5.32	0.3	4.21	4.79	-8.57	0		-17.95	-3.69	-2.41	1.35	-22.58	0
35.1	51.36	31.98	25.46	13.92	-16.92	0		0.25	6.84	6.13	4.39	-8.98	0		-8.1	-1.6	1.45	2.54	-10.73	0		-15.24	-2.66	4.35	0.91	-21.09	0
36	50.2	36.6	24.25	15.96	-17.06	0		1.36	9.61	8.38	8.89	-8.95	0		-3.56	-0.53	3.97	3.81	-11.84	0		-12.79	-2.17	1.3	0.75	-20.49	0
36.9	49.84	34.42	20.67	11.03	-18.08	0		-0.19	8.17	5.03	3.69	-8.02	0		-7.07	0.03	1.35	2.72	-5.95	0		-18.83	-1.82	-0.58	-1.59	-21.4	0
37.8	53.78	38.24	24.26	17.81	-17.77	0		-2.79	4.37	3.39	-1.27	-14.14	0		-9.43	-2.7	-0.67	1.4	-13.2	0		-18.45	0.52	0.03	2.19	-21.16	0
38.7	50.33	34.87	23.53	10.86	-17.82	0		-1.31	6.41	4.1	3.4	-10.81	0		-7.47	-1.65	1.29	3.62	-11.4	0		-15.26	-4.45	-0.52	2.02	-21.46	0
39.6	52.93	36.41	27.66	13.95	-16.4	0		1.41	5.06	4.47	2.51	-10.66	0		-7.21	-2.39	-1.98	1.81	-9.46	0		-19.96	-4.19	-2.93	1.76	-21.75	0
40.5	50.7	35	24	13.94	-20.27	0		0.02	7.38	5.04	2.04	-10.69	0		-8.61	-1.92	1.44	-1.35	-12.12	0		-19.9	-4.01	-1.41	-1.52	-23.77	0
41.4	52.91	35.17	27.9	15.67	-15.01	0		-3.15	6.02	6.8	1.35	-10.08	0		-10.53	-0.89	-0.39	0.15	-11.08	0		-19.07	-1.48	-0.48	-1.08	-22.69	0
42.3	50.22	36.97	28.28	15.75	-15.4	0		1.73	10.81	7.39	6.13	-9.63	0		-8.71	-3.14	-1.69	2.33	-10.87	0		-16.86	-2.63	-2.04	-1.38	-20.75	0
43.2	51.96	35.68	27.47	15.84	-16.12	0		-0.74	10.03	7.42	5.67	-10	0		-8.35	0.58	4.3	3.87	-11	0		-18.24	-3.97	0.97	-2.11	-23.08	0
44.1	51.1	37.28	24.15	16.03	-19	0		-0.08	9.32	5.93	5.18	-11.13	0		-7.1	-0.87	1.25	2.67	-9.88	0		-16.91	-0.35	2.23	0.62	-20.25	0
45	53.53	37.67	24.74	17.5	-18.55	0		-1.66	6.68	4.2	6.51	-12.87	0		-9.4	-1.52	-1.59	1.65	-11.69	0		-17.76	-2.24	-0.35	1.64	-21.55	0
45.9	51.08	34.52	22.15	14.23	-17.01	0		-1.03	9.12	4.84	1.79	-8.67	0		-4.53	0.8	1.54	3.17	-10.05	0		-15.77	-2.7	-1.13	1.57	-22.74	0
46.8	50.48	36.9	23.33	13.43	-19.9	0		-0.58	9.11	6.15	4.61	-10.52	0		-5.8	-2.9	1.44	3.8	-9.55	0		-19.61	-4.45	-2.11	-2	-25.26	0
47.7	48.65	33.87	23.63	12.05	-19.97	0		-4.84	4.53	4.54	-0.23	-10.76	0		-8.59	-5.28	-0.96	-1.1	-13.24	0		-15.46	-1.74	-0.81	-1.49	-25.12	0
48.6	49.44	36.57	27.88	14.81	-20.79	0		-1.83	7.37	8.56	5.65	-9.65	0		-10.52	-1.81	-0.34	0.83	-12.56	0		-19.23	-1.61	-3.59	-1.27	-23.62	0
49.5	49.83	31.89	23.02	9.4	-21.06	0		-2.58	4.56	3.97	1.85	-11.44	0		-11.99	-3.5	-0.23	0.02	-13	0		-18.84	-4.72	-2.29	-4.22	-25.44	0
50.4	52.56	36.86	27.31	12.29	-16.47	0		-1.45	5.68	4.99	2.98	-12.49	0		-11.16	-5.39	-3.16	-1.34	-12.69	0		-19.91	-5.12	-5.12	-4.59	-23.56	0
51.3	53.18	36.59	25.13	14.88	-17.9	0		-4	6.24	3.92	2.51	-13.75	0		-7.79	0.39	4.07	4.04	-7.94	0		-13.26	2.13	2.93	2.04	-18.96	0
52.2	51.12	36.9	24.93	14.15	-18.32	0		-2.13	8.21	5.47	4.9	-9.52	0		-4.81	-1.34	-0.08	1.19	-11.2	0		-13.08	0.8	-0.75	0.71	-21.66	0
53.1	51.36	33.96	23.2	11.79	-16.26	0		0.4	4.76	4.23	3.22	-11.77	0		-4.87	0.97	4.45	5.21	-8.69	0		-17.02	1.92	-0.38	-0.62	-20.8	0
54	49	35.34	26.08	10.22	-18.08	0		-4.03	5.22	5.29	1.9	-10.92	0		-6.95	0.63	1.12	3.77	-9.26	0		-11.55	0.39	0.72	3.03	-17.79	0
54.9	51.68	36.41	26.86	13.28	-15.67	0		-1.68	9.98	7.36	4.69	-9.54	0		-9.98	-2.12	0.68	2.41	-13.04	0		-15.96	-1.74	0.9	0.08	-23.27	0
55.8	51.51	38.31	26.68	13.3	-14.01	0		-0.22	6.41	4.08	3.21	-10.97	0		-7.81	-3.44	1.2	1.9	-9.38	0		-14.92	-2.66	-2.65	-2.72	-22.44	0
56.7	49.04	35.09	20.21	11.08	-19.87	0		-6.12	3.16	0.37	-0.85	-12.96	0		-8.58	-3.65	-0.6	0.32	-10.5	0		-17.59	-0.86	-2.04	-1.09	-20.98	0
57.6	50.69	33.72	22.27	12.5	-20.66	0		-1.8	7.13	4.93	1.22	-12.64	0		-3.72	0.47	5.57	2.32	-9.03	0		-16.26	-0.97	1.32	-1.49	-21.3	0
58.5	47.72	34.56	21.87	12.07	-20.47	0		-3.22	8.58	6.85	3.32	-13.44	0		-6.06	0.84	4.41	5.03	-10.89	0		-14.22	-2.73	-0.94	0.37	-27.71	0
59.4	53.9	35.43	25.76	16.07	-16.59	0		-0.21	6.65	5.16	3.65	-10.98	0		-7.76	-4.45	1.55	1.25	-10.06	0		-17.39	-3.24	-0.8	-1.25	-19.19	0
60.3	47.93	37.47	23.72	13.16	-18.19	0		-0.91	7.72	5.62	3.72	-11.91	0		-6.01	-0.96	2.36	4.28	-11.16	0		-15.32	0.16	0.35	2.45	-20.32	0
61.2	50.09	34.18	22.54	12.63	-18.2	0		0.21	8.91	5.11	3.97	-10.31	0		-5.75	-0.62	-0.5	5.09	-8.6	0		-15.27	-2.36	-4.09	-0.78	-21.41	0
62.1	48.2	33.32	25.07	11.47	-19.63	0		-3.46	4.93	2.33	0.84	-12.06	0		-10.44	-3.02	-1.61	-0.35	-14.94	0		-16.25	-2.19	-2.06	-1.62	-22.37	0
63	49.6	36.51	23.19	13.45	-19.23	0		-2.29	8.86	5.97	2.58	-9.33	0		-6.76	-1.46	1.96	3.14	-10.39	0		-14.06	-3.71	-2.87	-3.17	-23.39	0
63.9	50.16	34.27	22.65	11.92	-21.19	0		-2.24	6.38	5.89	-0.99	-14.73	0		-7.61	-0.85	2.25	0.46	-12.65	0		-18.15	-4.04	-0.71	-3.11	-24.82	0
64.8	48.31	35.78	25.28	12.48	-17.52	0		-2.94	5.91	5.79	1.82	-11.3	0		-9.3	-2.78	2.43	1.8	-10.21	0		-15.28	-1.43	0.93	-0.47	-24.08	0
65.7	52.79	35.37	27.24	14.16	-17.37	0		2.54	7.25	5.9	4.22	-8.15	0		-8.55	-1.66	-0.09	2.32	-9.24	0		-17.15	-2.81	-0.25	-0.12	-20.56	0
66.6	51	37.07	26.99	16.39	-19.18	0		-3.58	5.22	5.87	3.05	-12.79	0		-9.84	-4.26	-1.61	2.23	-11.9	0		-16.85	-6.14	-1.39	-2.4	-25.11	0
67.5	51.15	36.47	25.5	13.86	-16.03	0		-2.21	7.78	5.78	1.73	-13.41	0		-6.38	-2.15	4.2	1.27	-8.8	0		-16.02	-2	-1.44	-3.26	-22.1	0
68.4	49.22	33.48	21	12.93	-21.34	0		0.73	7.98	3.33	4.08	-11.84	0		-7.12	-2.49	1.18	1.64	-12.34	0		-17.02	-2.22	-2.25	-3.67	-24.82	0
69.3	52.29	35.22	23.06	12.87	-18.98	0		-1.8	4.25	3.69	1.67	-11.35	0		-7.12	-2.04	0.58	0.47	-11.8	0		-15.52	-1.49	-1.59	-0.69	-23.71	0
70.2	49.24	35.44	24.04	15.55	-17.9	0		-2.51	5.2	-0.87	3.43	-11.33	0		-8.31	-2.45	-1.48	2.08	-11.57	0		-18.18	-2.28	-2.7	-1.16	-22.38	0
71.1	49.5	33.79	22.86	12.19	-16.55	0		-6.64	4.07	2.12	-0.26	-13.47	0		-10.97	-3.38	0.88	-1.49	-13.32	0		-18.73	-4.48	-3.07	-4.8	-25.88	0
72	47.76	34.27	24.49	12.45	-21.52	0		-0.3	8.91	8.19	6.39	-10.07	0		-6.35	-2.43	3.08	1.16	-9.35	0		-15.06	-3.37	-0.36	-0.12	-22.38	0
72.9	47.14	33.33	21.77	11.41	-19.02	0		-1.1	8.7	4.2	4.01	-9.37	0		-7.23	-2.13	-0.79	1.47	-9.98	0		-16.89	0.06	-2.69	-2.62	-22.02	0
73.8	51.12	35.84	27.62	14.73	-15.1	0		3.63	7.89	5.56	1.56	-12.03	0		-9.37	-2.18	-1.08	-1.36	-10.58	0		-15.79	0.1	-0.04	-0.06	-21.61	0
74.7	51.92	34.08	24.1	12.89	-21.03	0		-1.34	9.05	6.84	2.07	-9.62	0		-8.66	-2.14	0.36	2.21	-8.95	0		-14.61	-0.36	-0.06	1.12	-20.64	0
75.6	50.66	35.39	25.16	15.25	-17.82	0		-2.63	6.67	4.16	2.49	-14.17	0		-8.55	-1.45	-0.26	1.72	-11.7	0		-16.14	-1.31	-2.18	-0.44	-22.37	0
76.5	52.05	34.63	23.74	9.79	-17.1	0		-1.35	8.94	6.69	1.24	-11.6	0		-9.63	-1.85	-0.05	0.54	-12.66	0		-16.17	-4.65	-4.14	-4.67	-25.3	0
77.4	47.1	32.41	24.61	10.73	-19.44	0		-2.18	7.38	7.39	4.05	-13.6	0		-6.84	0.89	3.47	4.85	-9.79	0		-15.28	-1.6	-2.6	1.05	-24.97	0
78.3	51.49	35.55	24.39	10.71	-20.87	0		-1.61	7.97	4.45	1.43	-10.85	0		-5.1	1.47	4.23	1.81	-9.2	0		-16.06	-3.65	0.1	-3.08	-26.17	0
79.2	49.81	35.22	22.8	11.51	-20.16	0		-2.15	7.71	5.5	2.4	-11.87	0		-7.5	-0.73	4.27	4.53	-10.6	0		-14	-0.98	-1.04	0.9	-23.59	0
80.1	49.66	31.2	21.03	10.22	-20.21	0		-0.93	7.08	3.96	2.59	-9.96	0		-6.56	1.27	2.64	3.68	-9.37	0		-16.1	-5.66	-3.54	-5.13	-24.63	0
81	50.72	31.47	22.08	10.68	-17.48	0		-2.97	5.31	4.12	2.7	-9.78	0		-9.71	-1.77	1.89	3.14	-10.37	0		-16.87	-2.65	-4.02	-3.07	-23.94	0
81.9	51.1	35.77	23.28	10.24	-17.42	0		0.09	8.54	6.4	3.54	-12.16	0		-8.62	-0.26	2.48	3.46	-9.29	0		-19.23	-2.23	-2.39	-3.26	-24.81	0
82.8	50.21	35.47	24.22	13.16	-18.7	0		0.49	10.29	3.49	6.65	-11.93	0		-12.43	-5.01	-0.63	0.03	-13.97	0		-17.68	-5.38	-3.38	-4.4	-26.83	0
83.7	49.44	36.82	26.52	13.71	-19.39	0		-3.13	7.95	5.04	2.76	-12.19	0		-7.57	-2.5	3.85	1.75	-8	0		-15.09	-4.62	-4.5	-3.12	-21.85	0
84.6	47.6	31.11	21.33	10.19	-19.15	0		-1.21	6.64	4.54	2.2	-12.06	0		-8.27	-2.75	0.13	1.16	-11.65	0		-15.16	-1.43	-2.65	-1.3	-23.91	0
85.5	49.55	34.96	24.22	11.75	-19.33	0		0.15	8.44	6.76	3.74	-7.97	0		-8.74	-2.25	0.76	0.8	-10.58	0		-15.43	-2.95	-2.47	-2.99	-26.3	0
86.4	51.56	33.73	24.27	10.86	-18.56	0		-0.01	6.04	1.91	0.48	-12.94	0		-7.17	-0.75	2.09	3.72	-10.81	0		-15.33	-2.82	-1.34	-4.34	-23.95	0
87.3	49.01	33.18	21.82	12.05	-21.35	0		0.43	7.64	4.57	1.95	-13.15	0		-8.4	-4.01	0.82	0.93	-12.37	0		-16.42	-4.16	-0.5	-3.23	-23.25	0
88.2	48.47	35.55	24.04	12.92	-20.91	0		-5.25	6.75	2.46	-0.43	-15.07	0		-9.69	-1.01	4.21	2.83	-8.85	0		-17.53	-3.92	-1.4	-2.92	-22.38	0
89.1	48.8	33.77	23.48	10.63	-15.5	0		-4.03	5.15	3.46	3.96	-9.24	0		-10.24	-3.67	0.88	2.5	-9.24	0		-16.33	-4.5	-3.51	-2.95	-24.34	0
90	49.42	35.89	24.39	10.75	-20.11	0		-2.53	3.09	2.33	0.46	-14.09	0		-5.94	-4.46	2.53	2.49	-9.01	0		-10.83	-0.76	0	2.02	-22.66	0
90.9	49.68	33.42	24.81	12.06	-18.46	0		1.27	8.04	4.23	2.97	-12.02	0		-8.72	-2.64	-1.79	-0.45	-13.88	0		-17.96	-3.88	-4.52	-3.85	-25.96	0
91.8	50.11	34.36	22.67	11.01	-19.56	0		1.06	7.63	8.4	6.44	-8.77	0		-9.72	-2.59	2.08	1.3	-11.44	0		-12.9	-3.49	-3.9	-6.26	-26.33	0
92.7	47.95	35.61	21.77	11.52	-21.5	0		-1.11	9.04	5.5	1.36	-10.87	0		-7.67	-1.4	-0.86	-1.67	-10.42	0		-11.98	-3.37	-3.07	-3.42	-23.99	0
93.6	49.73	31.32	23.58	7.3	-19.46	0		-0.65	5.71	1.41	1.96	-11.24	0		-10.19	-3.66	0.12	1.86	-10.2	0		-13.41	-2.87	-3	-2.34	-24.29	0
94.5	49.9	34.67	22.31	11.16	-19.7	0		2.7	10.05	5.77	3.12	-10.17	0		-8.21	0.33	3.96	2.27	-9.84	0		-13.38	-1.29	0.21	-0.49	-24.12	0
95.4	48.98	34.14	22.09	11	-22.13	0		-1.6	3.69	2.16	4.43	-13.36	0		-7.61	-1.91	1.82	0.87	-11.54	0		-9.88	0	-0.88	-3.32	-22.96	0
96.3	48.9	33.61	23.28	11.63	-18.27	0		-0.13	5.6	5.48	2.71	-9.05	0		-6.85	-2.45	1.11	3.4	-9.97	0		-14.48	-2.63	-3.22	-1.7	-23.64	0
97.2	51.28	35.69	22.94	15	-18.68	0		0.53	8.39	5.44	6.91	-9.75	0		-10.87	-3.08	1.94	2.49	-8.26	0		-13.55	-2.85	-1.26	-0.22	-23.21	0
98.1	49.44	35.22	25.09	12.48	-18.05	0		-0.7	4.72	4.01	1.11	-13.11	0		-8.3	-6.09	-2.5	-2.31	-14.2	0		-14.6	-3.95	-6.8	-4.7	-29.71	0
99	51.86	35.56	24.15	11.01	-18.2	0		-1.36	5.34	3.47	4.33	-13.04	0		-9.25	-4.35	-0.48	0.29	-11.74	0		-12.9	-0.72	-1.61	-1.24	-22.69	0
99.9	51.53	38.1	24.36	13.14	-18.55	0		-1.5	9.72	6.71	5.49	-8.16	0		-10.61	-0.71	2.86	4.39	-7.76	0		-13.74	-1.8	-3.9	-3.13	-25.83	0
100.8	49.67	32.4	22.4	12.09	-18.43	0		-0.03	6.49	4.51	3.13	-10.09	0		-7.94	-0.08	2.4	0.88	-7.58	0		-15.16	-1.09	-2.87	-4.25	-27	0
101.7	48.52	34.35	25.04	11.08	-20.31	0		-0.93	6.82	5.9	1.28	-9.17	0		-11.87	-2.31	1.98	1.95	-10.96	0		-17.44	-1.33	-3.71	-2.72	-24.97	0
102.6	49.25	35.81	22.94	12.47	-17.95	0		1.05	9.93	5.48	4.21	-8.71	0		-8.78	-2.42	2.7	2.14	-10.46	0		-14.57	-0.88	-2.57	-3.54	-24.65	0
103.5	47.31	35.6	22.21	8.88	-21.44	0		1.69	8.64	4.65	3.68	-13.52	0		-8.51	-4.01	0.13	0.23	-12.21	0		-15.1	-5.68	-5.47	-6.79	-28.61	0
104.4	49.28	37.09	25.48	13.1	-18.56	0		0.6	10.36	6.69	5.95	-10.36	0		-6.21	-2.17	4.67	3.03	-9.92	0		-9.17	-0.83	-1.82	-2.14	-22.23	0
105.3	51.18	35.2	24.44	12.05	-16.96	0		0.99	9.12	6.49	5.04	-10.22	0		-7.77	2.29	3.04	3.17	-8.81	0		-12.7	-1.98	-3.55	-7.51	-24.62	0
106.2	48.88	30.43	22.04	10.8	-20.95	0		-0.34	4.55	4.5	1.01	-11.65	0		-7.84	-1.96	2.96	0.9	-10.16	0		-10.77	-2	-4.26	-2.26	-25.75	0
107.1	50.65	33.68	26.65	12.76	-18.35	0		2.59	7.14	5.05	4.55	-10.4	0		-9.23	-2.38	3.46	3.67	-8.52	0		-14.69	-2.96	-3.44	-4.65	-27.64	0
108	47.01	29.93	22.17	9.73	-21.5	0		-0.51	6.86	6.45	2.19	-12.62	0		-11.37	-3.5	-1.25	-2.81	-14.21	0		-14.07	-4.06	-5.31	-7.82	-25.6	0
108.9	51.09	34.7	21.95	12.77	-18.55	0		2.87	7.97	3.94	6.27	-9.15	0		-7.63	-5.7	-1.49	1.37	-12.09	0		-11.93	-2.14	-3.2	-3.38	-26.24	0
109.8	50.24	33.44	24.21	11.33	-20.71	0		0.98	5.63	4.9	2.03	-15.25	0		-9.8	-5.73	0.15	0.48	-13.07	0		-12.69	-5.49	-4.57	-6.25	-25.69	0
110.7	46.3	33.26	25.82	11.9	-20.66	0		2.35	12.21	11.82	7.33	-9.2	0		-6.97	-2.11	0.44	0.64	-9.2	0		-10.57	-0.47	-3.58	-6.7	-24.84	0
111.6	46.72	33.31	23.85	11.8	-17.95	0		1.75	9.5	6.82	7.73	-8.46	0		-9.8	-2.18	1.39	0.2	-11.61	0		-9.68	-3.81	-1.31	-4.34	-26.72	0
112.5	47.03	33.46	19.69	8.18	-21.03	0		0.91	11.12	2.49	1.62	-11.71	0		-8.34	-2.24	-0.87	-0.77	-13.73	0		-11.96	-4.31	-4.86	-5.81	-29.17	0
113.4	48.65	34.09	23.75	12.56	-19.02	0		1.4	9.22	7.74	5.31	-10.35	0		-4.31	-0.15	3.01	0.22	-7.7	0		-6.82	-0.26	-3.28	-6.87	-23.74	0
114.3	49.69	33.56	22.5	13.39	-18.83	0		0.38	9.55	6.3	5.35	-9.33	0		-7.6	-0.64	1.12	0.96	-10.11	0		-9.32	-2.85	-3.61	-4.28	-27.64	0
115.2	49.61	32.27	21.71	11.29	-21.78	0		1.42	6.66	3.73	-0.84	-14.89	0		-8.34	-2.12	-1.29	1.25	-13.48	0		-13.43	-4.87	-7.32	-5.35	-28.75	0
116.1	49.65	32.71	22.58	13.62	-18.56	0		0.46	10.48	4.74	6.49	-9.27	0		-11.33	-1.98	1.38	0.45	-8.16	0		-9.94	-2.04	-2.46	-2.28	-23.59	0
117	51.23	35.44	23.59	13.24	-19.46	0		-2.95	8.14	4.49	1.92	-12.56	0		-8.37	-2.83	1.16	-0.46	-11.51	0		-11.79	-4.7	-3.74	-6.16	-29.41	0
117.9	47.96	31.29	24.73	10.76	-18.66	0		-1.75	4.89	4.16	2.24	-11.72	0		-11.07	-1.83	2.19	-0.16	-10.55	0		-8.96	-4.79	-4.18	-6.41	-26.95	0
118.8	47.46	31.65	22.01	12.86	-19.11	0		4.27	10.58	6.77	5.91	-11.71	0		-7.2	-1.93	-0.93	2.61	-11.97	0		-14.02	-4.63	-6.09	-7.72	-29.23	0
119.7	50.27	33.56	23.07	13.4	-17.78	0		1.58	6.71	5.46	1.85	-10.48	0		-9.84	-5.47	0.92	-1.46	-10.96	0		-9.86	-3.53	-3.89	-2.9	-28.56	0
120.6	48.23	29.87	22.96	10.26	-19.47	0		0.39	7.18	3.85	3.82	-9.61	0		-10.94	-1.58	1.75	2.63	-9.7	0		-14.49	-2.28	-2.75	-3.58	-29.83	0
121.5	49	36.02	25.89	12.47	-21.65	0		-0.55	5.91	7.56	2.85	-12.4	0		-9.96	-2.06	1.52	0.26	-10.33	0		-11.07	0.21	-3.71	-4.05	-25.35	0
122.4	48.82	35.27	24.57	12.74	-17.88	0		-0.82	6.54	6.79	2.71	-10.46	0		-13.28	-6.1	0.67	-0.35	-11.99	0		-10.16	0.19	-2.04	-1.45	-23.73	0
123.3	47.72	33.67	23.16	11.68	-20.17	0		0.86	6.68	5.14	2.03	-12.91	0		-11.18	-4.51	-0.44	-1.33	-10.87	0		-10.93	-4.67	-6	-7.18	-27.6	0
124.2	51.69	34.64	25.58	15.05	-16.95	0		-3.02	5.09	1.5	-0.06	-11.89	0		-12.44	-3.33	-0.96	-3.14	-11.46	0		-9.78	-2.97	-3.51	-4.58	-26.01	0
125.1	48.51	36.44	24.97	10.77	-17.77	0		2.58	8.84	6.33	3.51	-12.53	0		-7.73	-4.24	1.8	-1.97	-12.06	0		-9.69	-3.19	-2.03	-4.82	-25.63	0
126	49.52	36.29	24.66	11.02	-19.06	0		2.65	9.4	7.21	7.48	-6.28	0		-5.32	-2.28	2.6	1	-8.36	0		-10.78	-4.35	-5.94	-10.98	-28.11	0
126.9	37.2	28.2	19.74	8.5	-15.79	0		0.88	6.18	5.46	3.83	-8.5	0		-5.1	-0.43	6.07	2.65	-5.04	0		-3.01	-1.16	-1.68	-7.05	-24.6	0
127.8	11.76	11.68	5.71	3.03	-13.5	0		-0.49	2.84	1.55	-0.2	-10.13	0		-3.3	0.11	2.75	-2.51	-5.02	0		8.99	-1.33	-2.71	-7.6	-17.83	0
128.7	3.76	3.61	2.9	1.28	-11.33	0		2.58	0.78	2.02	0.13	-6.65	0		-1.06	-1.15	1.32	-1.32	-0.74	0		9.69	0.5	-3.35	-3.49	-15.83	0
129.6	-0.61	2.01	-0.53	-1.23	-8.68	0		3.17	1.9	2.71	1.43	-4.46	0		-4.16	-2.24	1.05	-3.94	-1.69	0		8.82	-1.22	-2.69	-9.92	-9.15	0
130.5	4.52	4.29	1.65	0.02	-4.06	0		6.36	1.14	3.17	-0.8	-2.07	0		-1.41	1.26	3.38	-0.4	3.08	0		9.92	-1.36	-5.56	-10.11	-9.26	0
131.4	-3.1	-0.56	-3.76	-4.33	-6.46	0		1.03	-0.75	-0.2	-3.38	-4.84	0		-2.37	0.01	2	1.06	-0.44	0		9.09	-0.01	-3.53	-7.09	-7.55	0
132.3	-1.9	-3.57	-4.71	-7	-6.32	0		3.72	-0.64	-0.54	-1.98	-2.08	0		-3.45	0.41	1.48	-1.14	1.89	0		7.78	-1.91	-4.02	-8.09	-11.18	0
133.2	0.36	0.36	-0.47	0.01	-5.25	0		5.39	1.64	1.53	-2.21	-1.04	0		-1.95	-1.2	0.48	-3.26	1.21	0		10.73	-1.32	-4.26	-10.05	-9.46	0
134.1	2.72	3.61	-1.03	-0.27	-0.7	0		7.45	1.67	2.09	0.93	0.54	0		0.38	0.56	2.66	-0.61	0.07	0		11.88	-1.37	-5.36	-8.74	-9.75	0
135	-0.1	-0.05	-1.84	-1.79	-4.77	0		6.05	2.24	1.05	-1.28	-1.54	0		-1.65	-1.29	-1.73	-5.66	-1.08	0		9.47	-0.61	-5.41	-13.39	-9.86	0
135.9	-0.04	-1.28	-1.5	-6.28	-4	0		5.21	1.48	1.65	-3.24	-2.24	0		-0.88	1.21	3.29	-0.95	1.37	0		9.97	0.36	-4.94	-9.51	-9.32	0
136.8	-4.23	-1.27	-3.25	-6.15	-4.78	0		6.58	5.11	2.62	-0.36	0.85	0		-1.5	1.43	3.18	-1.74	1.62	0		7.98	-1.16	-4.21	-12.42	-12.23	0
137.7	-1.77	-0.77	-0.59	-3.01	-2.32	0		5	-0.28	3.94	-2.13	-1.98	0		-2.3	-1.57	3.08	-1.06	1.29	0		6.09	-4.04	-4.81	-8.36	-7.71	0
138.6	-0.05	-0.1	-2.81	-2.9	-4.94	0		3.53	1.98	-0.36	-0.1	-3.66	0		-0.39	-0.13	1.8	-1.57	1.29	0		11.71	1.37	-2.13	-9.36	-6.46	0
139.5	0.62	-0.29	-3.66	-2.23	-1.59	0		6.62	3.48	2.14	0.11	0.75	0		1.4	-0.21	3	-2.03	2.04	0		11.45	0.05	-4.88	-8.39	-9.31	0
140.4	-3.37	-0.22	-2.14	-3.19	-3.78	0		3.51	0.84	1.94	-2.99	-2.87	0		-3.54	-2.84	3.31	-5.11	0.23	0		6.69	0.52	-4.72	-9.21	-8.42	0
141.3	-1.02	-1.32	-2.17	-3.19	-0.42	0		3.93	-1.95	2.98	0.39	-0.55	0		-3.52	-0.99	2.76	-1.57	-0.23	0		7.93	-2.55	-4.29	-9.52	-10.16	0
142.2	-6.77	-2.86	-6.1	-4.65	-6.16	0		2.01	-2.67	-1.89	-2.86	-2.74	0		-3.35	-3.39	-0.23	-4.46	0.32	0		8.24	-0.44	-5.76	-9.65	-10.54	0
143.1	1.66	-0.41	-1.94	-2.48	-0.78	0		6.68	-0.07	2.74	-0.11	-0.19	0		-4.47	-4.46	-1.29	-3.86	-0.31	0		8.31	-2.25	-6.37	-11.55	-12.45	0
144	-4.33	-0.77	-2.5	-2.51	-3.39	0		4.14	3.2	1.11	0.07	-0.92	0		-0.19	-0.03	3.53	-2.45	3.26	0		13.42	0.09	-3.51	-8.32	-4.43	0
144.9	-6.12	-2.36	-3.83	-7.64	-2.75	0		3.09	1.12	0.85	-2.34	-1.78	0		-2.05	1.8	3.21	-1.95	1.78	0		13.23	2.23	-1.03	-4.21	-4.38	0
145.8	-1.17	-3.22	-0.88	-5.68	0.56	0		1.05	-1.5	1.29	-3.48	-2.29	0		-7.08	-3.12	0.53	-5.06	-0.39	0		7.91	-1.97	-5.65	-11.42	-7.38	0
146.7	-0.65	0.22	-0.76	-1.02	-0.41	0		1.03	3	2.37	-1.21	-3.75	0		-5.1	-0.15	0.82	-0.82	-1.89	0		10.46	-1.36	-5.22	-9.5	-11.96	0
147.6	-4.13	-3.75	-5.8	-3.86	-5.7	0		1.39	-0.89	-1.92	-2.84	-4.87	0		-6.77	-1.03	-0.04	-3.85	0.99	0		7.19	1.35	-6.22	-10.36	-8.12	0
148.5	-4.7	-0.86	-3.28	-3.97	-2.22	0		2.4	0.49	0.9	-0.15	-1.14	0		-6.05	-3.91	-0.29	-4.2	-3.22	0		9.18	-0.02	-5.69	-8.51	-9.53	0
149.4	-2.16	-1.53	-3.04	-2.65	-2.62	0		6.16	6.07	4.25	0.39	0.25	0		-2.13	-0.88	3.75	-3.69	1.84	0		8.39	-3.54	-5.2	-8.5	-8.67	0
150.3	-0.85	0.68	-4.01	-2.59	-0.75	0		3.44	0.82	0.15	-3.11	-1.68	0		-6.76	-3.28	1.85	-5.88	-1.82	0		10.93	0.32	-2.66	-5.58	-7.76	0
151.2	-0.21	-1.04	-0.6	-1.58	-0.47	0		7.97	4.78	5.37	2.68	1.88	0		-3.96	-0.86	2.25	-3.03	0.35	0		9.19	2.09	-2.2	-6.62	-7.93	0
152.1	-3.27	-1.41	-3.45	-2.15	-3.57	0		3.48	1.09	-0.08	-0.68	-2.14	0		-1.05	0.57	3.82	-1.35	2.04	0		11.88	0.48	-1.21	-7.41	-5.53	0
153	-1.49	-2.23	-3.74	-4.64	-2.15	0		2.67	-0.96	-0.03	-2.25	-3.87	0		-1.58	-0.95	2.08	-2.85	-1.13	0		12.08	2.66	-3.74	-7.29	-9.05	0
153.9	-4.48	-1.42	-5.21	-3.24	-3.84	0		4.93	5.11	3.61	1.3	-0.54	0		-1.09	3.47	6.2	-0.24	-0.24	0		9.71	2.8	-3.33	-8.95	-6.08	0
154.8	-6.16	-6.51	-4.11	-5.87	-4.12	0		4.83	0.52	0.62	-2.14	-4.85	0		-3.24	-2.6	1.11	-2.34	1.59	0		9.64	-1.57	-5.39	-7.64	-6.98	0
155.7	-8.12	-3.06	-5.09	-8.36	-4.86	0		3.3	3.04	4.05	-0.38	1.91	0		-1.71	1.4	2.47	0.48	2.85	0		8.71	-0.28	-3.86	-9.5	-9.67	0
156.6	-4.44	-6	-2.33	-6.74	-3.62	0		3.11	-0.67	-0.27	-2.32	-3.67	0		-3.67	-1.82	0.65	-4.83	-0.16	0		8.99	0.35	-4.23	-10.16	-7.93	0
157.5	-0.73	0.55	-0.14	-2.94	0.21	0		3.14	0.52	1.09	-2	0.28	0		-3.35	0.42	1.55	-1.75	1.4	0		7.31	-0.46	-7.45	-9.44	-8.82	0
158.4	-3.41	-0.56	0.53	-1.51	-0.41	0		7.65	4.72	3.1	-1.27	0.67	0		-2.06	0.34	2.36	-4.34	3.48	0		10.92	0.43	-1.33	-6.61	-4	0
159.3	-3.9	-0.1	-2.11	-0.95	3.1	0		5.15	3.98	3.6	1.75	0.82	0		-2.25	-2.26	2.35	-5.76	0.41	0		11.77	-0.67	-3.12	-7.92	-6.73	0
160.2	-5.95	-0.55	-3.77	-6.03	-4.89	0		2.95	-0.81	-3.76	-7.1	-6.67	0		-2.42	-1.03	-2.12	-5.76	0.36	0		8.2	-0.02	-4.4	-11.03	-4.91	0
161.1	-5.02	-2.99	-0.75	-5.49	-4.11	0		5.67	-1.34	-2.16	-3.9	-3.84	0		-1.02	-1.05	1.21	-1.26	2.46	0		9.24	-2.6	-6.42	-10.35	-9.08	0
162	-2.85	-3.49	-3.45	-1.16	2.01	0		4.92	0.78	0.19	-1.05	-0.12	0		-5.24	-1.03	-1.5	-5.73	-1.78	0		10.75	1.01	-6.05	-12.05	-6.92	0
162.9	-1.57	1.01	1.14	-2.64	0.72	0		4.37	2.05	0.13	-2.27	-0.7	0		-2.26	-1.32	0.39	-2.05	1.98	0		6.32	-0.54	-5.09	-9.25	-7.94	0
163.8	-5.54	-1.75	-2.04	-5.14	-3.14	0		3.83	3	0.33	-1.16	-2.8	0		-0.74	1.55	2.52	0.23	2.97	0		11.97	3.56	-2.15	-4.99	-3.74	0
164.7	-6.54	-0.29	-3.6	-4.21	-3.35	0		5.67	0.94	3.7	-1.66	-0.06	0		-2.45	-0.91	5.37	-1.91	4.66	0		10.19	0.45	-5.15	-10	-5.51	0
165.6	-3.3	-4.5	-3.66	-5.61	-2.66	0		4.94	2.62	4.89	-0.82	-0.07	0		-1.02	0.97	5.13	-2.63	4.63	0		10.46	-1.77	-3.39	-7.57	-6.54	0
166.5	-3.81	-4.94	-4.45	-6.73	-2.52	0		5.09	2.24	1.27	-1.08	1.67	0		-3.84	-2.55	-1.68	-2.14	-0.17	0		7.42	-4.58	-8.17	-10.3	-11.55	0
167.4	-5.94	-1.51	-4.49	-5.18	-1.4	0		5.25	2.66	1.53	-1.24	-0.73	0		-2.65	-1.28	1.12	-4.77	1.32	0		10.72	-0.59	-3.84	-10.29	-5.16	0
168.3	-3.78	-3.34	-2.64	-3.1	0.43	0		4.82	3.25	1.82	-0.44	-0.08	0		-2.25	-3.01	-1.23	-4.65	-1.08	0		9.97	0.82	-3.72	-10.22	-4.74	0
169.2	-4.21	1.53	-0.06	-2.64	0.55	0		7.73	4.3	3.53	0.74	3.68	0		-1.98	-2.4	0.59	-3.67	-0.55	0		5.5	-2.79	-8.14	-8.65	-9.52	0
170.1	-2.85	-2.91	-1.15	-4.46	-1.21	0		5.5	5.2	5.86	-0.33	-0.28	0		-1.32	2.94	5	-0.86	3.86	0		10.41	0.51	-4.77	-11.06	-5.81	0
171	-1.51	-0.86	0.12	0.18	3.14	0		4.92	3.49	3.99	0.94	1.78	0		-0.77	-0.56	5.03	-2.77	4.01	0		13.75	1.78	-1.13	-6.26	-5.8	0
171.9	-2.84	-2.3	0.98	-1.76	2.86	0		8.91	3.36	6.42	0.64	2.49	0		-2.05	-0.91	3.02	-2.02	0.8	0		8.07	-0.64	-5.24	-7.66	-7.75	0
172.8	-5.42	-3.89	0.15	-3.03	0.72	0		5.79	1.1	6.71	-0.19	0.39	0		-1.75	0.11	2.67	-1.79	0.7	0		9.18	0.38	-4.91	-7.99	-8.06	0
173.7	-3.92	-3.74	-4.84	-5.95	-4.22	0		4.62	1.05	2.51	-1.05	-2.18	0		-1.99	0.05	2.15	-3.2	1.17	0		11.57	-1.41	-4.83	-10.68	-7.26	0
174.6	-3.01	0.62	0.84	-3.28	2.69	0		4.24	0.63	-0.31	-2.18	-0.01	0		-3.42	-1.8	-0.05	-2.9	0.16	0		8.94	-1.13	-4.52	-8.62	-8.74	0
175.5	-2.46	-1.13	-0.38	-2.01	-0.33	0		7.23	3.41	5.38	2.05	1.67	0		-1.21	-0.93	3.47	0.65	3.27	0		8.28	-3.64	-6.91	-10.59	-9.25	0
176.4	-6.75	-3.52	-3.45	-4.28	-1.36	0		3.11	3.3	0.23	-2.45	-0.35	0		-2.52	0.85	0.71	-3.72	-0.25	0		6.58	-4.16	-6.58	-12.64	-11.11	0
177.3	-6.19	-3.46	-3.27	-5.35	-0.8	0		3.34	2.1	3.72	-2.38	1.08	0		-1.88	0.9	2.41	0.16	2.12	0		11.85	1.31	-4.34	-7.28	-8.98	0
178.2	-4.22	-3.39	-2.11	-5.24	-0.77	0		3.56	-1.54	2.5	-2.81	-1.66	0		-1.74	-3.19	2.22	-1.67	0.5	0		9.99	-1.59	-3.26	-10.03	-7.18	0
179.1	-3.16	-4.27	0.59	-4.43	0.6	0		7.5	1.97	4.23	0.3	3.39	0		-3.31	-0.17	-0.29	-2.56	1.56	0		9.61	-0.39	-4.43	-10.6	-8.52	0
180	-2.64	-1.94	-3.44	-5.98	-2.2	0		4.82	0.98	-0.82	-4.04	-2.36	0		-2.84	-2.45	-0.54	-3.54	0.86	0		9.83	-0.85	-6.05	-8.02	-6.55	0
180.9	-3.99	-2.3	-2.11	-3.44	0.31	0		5.41	1.27	1.68	-0.88	0.23	0		-4.66	-3.05	2.13	-3.28	2.05	0		6.27	-2.49	-6.46	-11.01	-8.07	0
181.8	-5.12	-3.24	-1.87	-4.96	-2.82	0		3.3	-0.7	3.91	-2.52	0.73	0		-2.99	-4.15	1.97	-3.05	0.87	0		12.75	1.24	0.14	-7.04	-6.48	0
182.7	-4.73	-0.49	0.2	-2.73	-2.51	0		3.89	2.93	3.32	-1.13	-2.6	0		-5.16	-0.55	0.29	-4.13	2.04	0		8.89	-3.77	-5.97	-8.87	-8.55	0
183.6	-3.69	-2.24	-3.06	0.07	-0.28	0		5.97	1.87	2.67	-3.62	-0.71	0		-0.33	2.73	3.4	-4.88	4.85	0		11.84	4.7	-2.2	-8.08	-2.23	0
184.5	-2.59	-2.04	-0.26	-0.26	-0.48	0		3.54	2.84	2.36	0.02	-1.07	0		-2.26	0.84	2.07	-3.72	2.05	0		8.15	-1.3	-6.88	-9.98	-10.42	0
185.4	-3.11	-1.32	-1.9	-2.37	0.66	0		5.09	2.35	3.77	0.25	-1.38	0		-1.64	-0.38	4.52	-2.09	1.93	0		10.91	2.06	-0.59	-7.13	-5.09	0
186.3	-8.93	-6.04	-3.32	-8.97	-4.08	0		0.66	-0.83	-1.77	-5.17	-3.14	0		-4	-2.43	0.72	-6.19	0.12	0		8.72	-2.4	-5.79	-11.96	-6.95	0
187.2	-4.88	-2.69	-4.28	-5.92	-2.38	0		5.45	1.79	1.19	-2.43	0.08	0		-3.62	-2.57	-1.53	-3.75	1.87	0		8.26	-1.02	-5.33	-8.75	-6.77	0
188.1	-6.53	-4.56	-3.96	-6.03	-0.49	0		4.51	0.94	-0.23	-3.74	-3.35	0		-3.38	0.32	-0.14	-4.4	-0.08	0		7.32	-0.76	-6.16	-10.58	-7.17	0
189	-5.25	-1.07	-2.15	-2.35	1.11	0		1.4	1.1	0.64	-3.85	-4.07	0		-4.38	-0.64	1.37	-4.92	-1.37	0		9.51	0.07	-4.3	-9.24	-7.62	0
189.9	-2.4	-0.28	-1.02	-5.16	-0.72	0		5.81	2.98	5.7	-0.16	-0.45	0		-1.86	-0.3	3.66	-1.98	0.36	0		11.44	0.32	-1.24	-6.97	-7.11	0
190.8	-6.81	-3.56	-7.19	-11.96	-5.12	0		4.63	3.43	1.48	-2.99	-2.71	0		1.46	2.28	3.08	-0.83	0.53	0		13.98	1.63	-1.08	-6.7	-2.1	0
191.7	-3.62	-4.87	-2.3	-3.19	-1.85	0		3.73	-4.67	-1.53	-3.28	-3.56	0		-3.83	-4.34	0.32	-4.72	-1.23	0		11.82	0.94	-2.02	-7.52	-5.99	0
192.6	-3.28	-3.44	-2.03	-6.81	0.19	0		5.27	-0.47	0.34	-3.67	-2.72	0		-3.91	-2.97	0.77	-6.63	0.09	0		9.23	-0.05	-4.62	-8.03	-6.3	0
193.5	-3.69	-3.95	-0.55	-3.88	-3.17	0		5.99	4.82	3.68	-2.8	-1.64	0		-2.88	-0.06	-1	-4.39	-0.2	0		8.31	-0.86	-7.63	-9.86	-8.74	0
194.4	-5.63	-3.61	-4.49	-5.27	-3.14	0		4.89	-0.88	-0.86	-4.86	-6.15	0		-2.72	-0.53	1.11	-3.41	0.68	0		9.79	1.19	-1.22	-8.75	-7.67	0
195.3	-3.21	-4.64	-1.91	-5.42	-0.6	0		3.22	-0.58	1.41	-4.23	-0.55	0		-1.21	-0.3	3.25	-3.29	0.44	0		9.92	-0.35	-2.48	-7.9	-6.48	0
196.2	-7.1	-4.43	-2.28	-5.42	-2.76	0		3.71	-0.1	2.21	-2.34	-5.65	0		-0.79	1.36	2.33	-1.7	-0.35	0		7.96	0.04	-4.94	-10.89	-8.16	0
197.1	-4.26	0.23	0.75	-1.58	0.17	0		6.93	2.7	2.86	-1.49	0.06	0		-1.06	-0.65	1.28	-1.38	0.83	0		12.16	1.55	-2.41	-6.78	-4.33	0
198	-4.91	-1.71	-0.81	-4.14	2.02	0		5.77	1.75	4.63	-3.18	0.41	0		-5.09	-1.38	0.3	-3.42	1.03	0		5.79	-1.5	-9.88	-8.93	-8.78	0
198.9	-6.54	-0.74	-2.64	-6.51	-1.66	0		5.52	2.64	3.29	-2.47	-1.84	0		-1.98	0.12	2.91	-2.73	3.69	0		10.65	0.65	-4.05	-5.64	-1.66	0
199.8	-0.53	2.2	3.32	-0.54	2.97	0		6.49	2.4	1.48	-0.53	2.24	0		-2.48	-1.88	-0.42	-3.62	2.05	0		14.12	0.03	-1.64	-6.75	-1.7	0
200.7	-2.31	-2.85	-1.54	-3.44	-1.67	0		7.3	3.31	3.36	0.21	0.3	0		0.61	0.97	3.89	-0.45	5.17	0		11.15	-1.16	-3.58	-7.85	-8.32	0
201.6	-4.4	-3.37	0.39	-5.23	-3.71	0		7.01	2.12	2	-1.64	-4.03	0		-2.5	-0.84	-0.67	-1.24	0.59	0		9.42	-2.51	-7.4	-10.17	-10.39	0
202.5	-5.49	-1.16	-1.18	-4.31	-2.75	0		5.82	2.72	3.98	-0.62	-3.73	0		-4.33	-3.25	1.81	-5.19	-2.11	0		7.95	-2.35	-5.88	-7.89	-10.17	0
203.4	-6.11	-2.02	-3.13	-7.7	-2.39	0		5.94	1.85	0.83	-2.51	-4.49	0		-2.54	-0.98	1.79	-1.83	-1.72	0		9.17	1.5	-2.13	-6.56	-6.98	0
204.3	-6.26	0.24	-2.09	-3.91	-0.37	0		5.12	2.61	3.45	-0.26	-1.1	0		-0.9	-0.58	3.72	-3.49	4.32	0		10.29	1.03	-2.62	-7.32	-5.66	0
205.2	-1.19	-0.72	-1.6	-1.98	1.6	0		5.44	3.06	2.25	0.21	-0.92	0		-0.32	0.31	1.09	-1.91	1.98	0		9.41	-1.26	-6.19	-12.02	-7.17	0
206.1	-6.57	-3.84	-2.86	-4.57	-4.97	0		4.2	0.86	0.65	-1.05	-3.96	0		-2.64	-0.74	1.81	-1.2	4.53	0		7.12	0.76	-5.15	-8.56	-8.1	0
207	-4.94	-2.77	-2.61	-1.96	-1.19	0		3.81	1.36	0.98	-2.42	-1.28	0		-1.99	1.28	2.12	-2.93	2.79	0		9.69	2.37	-3.82	-8.45	-6.19	0
207.9	-9.16	-5.14	-4.73	-7.37	-5.1	0		6.09	2.21	2.08	-2.13	-1.85	0		1.39	0.51	2.99	0.15	1.51	0		12.4	0.49	-2.32	-6.92	-5.01	0
208.8	-3.8	-2.34	-3.42	-3.43	-1.69	0		3.81	2.98	3.57	-2.25	-2.74	0		-1.07	-0.43	2.67	-2.38	-1.87	0		10.83	2.68	-6.57	-7.35	-6.91	0
209.7	-4.22	-6.77	-4.96	-6.16	-4.52	0		6.58	0.62	0.56	-0.37	-1.3	0		-1.45	0.19	-0.4	-2.43	1.09	0		12.37	2.37	-4.08	-5.61	-5.15	0
210.6	-6.62	-5.1	-3.59	-5.83	-1.53	0		3.52	3.78	3.15	0.7	1.86	0		-4.46	-0.15	2.01	-1.17	0.93	0		11.12	-0.24	-3.41	-6.97	-8.26	0
211.5	-4.44	-1.83	-0.77	-2.08	-1.82	0		3.04	0.2	1.03	-0.48	-2.42	0		-3.5	1.02	2.76	-1.26	0.38	0		8.08	-1.12	-4.79	-7.58	-8.39	0
212.4	-4.15	-0.26	-0.67	-3.92	2.66	0		5.7	2.23	2.61	-2.22	-0.63	0		-2.15	-1.48	3.73	-4.11	1.8	0		7.83	-0.18	-3.52	-10.29	-8.27	0
213.3	-6.03	-3.54	-3.85	-6.58	-2.58	0		3.42	-0.09	-0.36	-2.68	-3.01	0		-3.46	-2.49	0.81	-1.96	-0.81	0		9.91	0.52	-3.25	-9.34	-6.47	0
214.2	-2.14	0.32	-0.31	0.46	0.76	0		4.33	0.61	4.54	-2.05	-1.46	0		-1.94	-2.04	3.87	1.25	3.84	0		9.01	-0.54	-3.57	-4.65	-7.24	0
215.1	-4.42	-0.77	-3.74	-5.9	0.63	0		1.53	1.26	-0.59	-2.47	-1.86	0		-2.89	-1.04	1.08	-3.24	0.81	0		9.92	-2.78	-4.42	-8.4	-8.79	0
216	-7.33	-4.25	-5.78	-5.13	1.35	0		5.57	2.42	1.4	-1.08	-0.09	0		-4.79	-1.8	-0.34	-4.59	-2.07	0		11.24	-0.07	-2.25	-7.1	-5.75	0
216.9	-6.96	-7.75	-2.48	-5.2	-2.83	0		5.69	0.43	1.89	-0.3	-0.05	0		-2.71	-2.65	3.02	-2.32	0.14	0		6.95	-1.14	-3.65	-9.83	-9.47	0
217.8	-8.83	-6.26	-1.9	-5.82	-2.69	0		5.11	0.04	2.91	-2.15	-0.65	0		-3.5	-2.57	-0.2	-3.74	1.07	0		9.18	0.52	-4.08	-6.88	-4.77	0
218.7	-8.76	-2.39	-3.72	-6.32	-1.61	0		4.77	2.08	-0.77	0.21	-1.05	0		-3.95	-2.37	-2.16	-4.73	-1.46	0		11.05	-0.89	-5.02	-10.26	-6.99	0
219.6	-3.1	-0.63	2.27	0.23	2.71	0		4.7	0.6	2.63	-1.02	-0.27	0		-4.59	-3.81	0.18	-5.06	-1.93	0		10.09	0.8	-3.09	-4.83	-7.22	0
220.5	-6.11	-2.47	0.16	-6.08	0.32	0		4.83	1.02	0.78	-2.07	-0.86	0		-5.01	-2.84	0.53	-5.38	1.25	0		7.12	-2.2	-4.65	-12.42	-7.52	0
221.4	-5.28	-1.97	-1.87	-4.87	-1.15	0		4.24	1.42	1.65	-3.33	-4.3	0		-1.76	-1.08	1.6	-2.95	0	0		10.09	-0.12	-2.89	-6.88	-5.85	0
222.3	-3.2	-1.34	-1.75	-3.13	0.67	0		6.5	2.82	5.19	-0.71	0.44	0		-8.07	-3.95	-0.05	-7.57	-2.08	0		3.37	-3.82	-5.49	-10.01	-10.19	0
223.2	-6.93	-2.1	-3.8	-5.65	-1.81	0		1.47	0.46	1.47	-4.29	-3.6	0		-1.27	-1.92	1.39	-4.18	-0.22	0		11.01	0.16	-3.98	-9.96	-7.73	0
224.1	-6.52	-1.86	-3.51	-7.82	-1.24	0		4.62	0.2	2.79	-2.76	-3.6	0		-4.69	0	2.67	-1.97	0.01	0		9.32	1.66	-4.1	-8.06	-8.48	0
225	-6.08	-5.95	-3.41	-4.74	-4.76	0		3.53	1.34	5.64	-1.62	-0.16	0		-2.49	0.68	5.93	-0.89	4.54	0		10.11	1.64	-3.47	-5.37	-5.87	0
225.9	-4.89	-2.58	-2.33	-4.66	-1.01	0		3.06	3.77	1.03	-2.25	-1.74	0		-2.29	-1.5	1.97	-3.31	2.26	0		8.65	-2.87	-5.74	-11.92	-8.96	0
226.8	-6.3	-3.71	-4.7	-7.34	-2.03	0		2.58	4.81	3.43	-5.49	-0.78	0		-4.2	1.45	2.21	-3.95	-0.14	0		10.43	2.85	-4.12	-8.89	-5.95	0
227.7	-5.42	-0.62	0.26	-3.95	-1.12	0		5.8	1.38	3.51	-4.53	-0.43	0		-0.29	0.58	4.45	-3.54	4.38	0		7.47	-1.22	-4.48	-8.2	-7.87	0
228.6	-4.9	-4.78	-2.01	-6.03	-5.18	0		6.77	2.14	2.66	-2.55	-1.43	0		-0.68	-2.04	1.29	-3.62	1.93	0		8.33	0.1	-5.62	-9.12	-7.88	0
229.5	-6.75	-3.82	-2.29	-5.17	-1.91	0		7.72	0.35	-0.04	-2.38	-1.39	0		-0.82	-1.37	0.98	-4.34	1.96	0		8.33	-3.03	-6.41	-10.22	-5.01	0
230.4	-11.93	-9.07	-6.51	-7.25	-7.74	0		0.4	1.5	-0.26	-3.17	-1.48	0		-4.41	2.16	2.4	-1.52	3.86	0		11.02	2.8	-1.73	-6.33	-4.91	0
231.3	-3.94	-3.31	-2.45	-4.12	-0.26	0		7.39	0.94	2.93	0.38	-0.37	0		-3.08	-1.46	1.12	-3.65	1.2	0		9.71	-1.78	-4.51	-11.51	-8.05	0
232.2	-2.27	-0.1	-0.96	-1.41	1.75	0		6.53	3.77	3.21	-1.66	-0.05	0		-1.63	0.67	2.12	-3.59	1.55	0		8.01	1.12	-0.29	-6.87	-2.7	0
233.1	-4.75	-4.99	-4.68	-7.64	-2.13	0		5.11	-1.15	2.88	-2.96	-2.17	0		-0.27	-0.74	2.95	-3.74	2.92	0		10.47	1.59	-3.17	-8.57	-4.44	0
234	-4.42	-2.3	-2.13	-3.92	-1.76	0		7.19	4.64	4.41	0.94	-2.03	0		0.46	-1.31	5.35	-1.93	1.73	0		11.23	0.24	0.14	-6.25	-3.72	0
234.9	-5.9	-3.22	-5.15	-5.04	-2.98	0		3.2	0.4	3.03	-4.91	-2.72	0		-5.37	-0.95	1.27	-6.57	-0.5	0		9.07	0.93	-4.04	-8.69	-5.8	0
235.8	-5.4	-3.54	-4.43	-4.36	-2.67	0		3.87	-1.3	-1.66	-4.04	-2.07	0		-5.65	-1.19	-0.13	-4.93	1.81	0		9.38	-0.12	-5.38	-8.47	-6.41	0
236.7	-6.77	-3.73	-2.06	-4.55	-2.93	0		4.84	3.97	2.45	2.3	-2.24	0		-1.67	0.63	2.8	1.86	0.8	0		9.23	-1.69	-6.41	-8.36	-7.71	0
237.6	-5.27	-0.32	0.84	-4.46	0.17	0		5.94	3.76	5.31	-0.47	-0.03	0		-3.02	-2.3	3.97	-4.54	-0.19	0		10.26	-0.58	-3.37	-10.85	-3.74	0
238.5	-3.22	-3.1	-2.55	-1.67	-1.09	0		4.32	-0.24	0.32	-3.45	-4.46	0		-1.01	-1.02	-0.27	-3.79	1.39	0		12.04	1.81	-3.18	-8.51	-6.02	0
239.4	-5.61	-4.54	-1.64	-5.57	-4.38	0		6.34	3.48	6.83	-0.26	2.87	0		-2.63	1.15	6.49	-3.26	6.67	0		6.19	-2.01	-2.65	-8.95	-7.76	0
240.3	-4.35	-4.3	-1.71	-3.76	0.24	0		2.87	-0.29	0.6	-1.39	-2.28	0		-5.69	-2.47	0.52	-4.41	0.81	0		9.73	2.29	-2.91	-8.9	-6.1	0
241.2	-6.14	-7.12	-4.73	-9.94	-1.81	0		4.41	0.78	3.45	-4.07	-4.24	0		-1.43	0.49	4.8	-3.66	1.82	0		8.41	0.23	-4.87	-9.21	-5.92	0
242.1	-8.41	-5.33	-4.11	-3.74	-0.26	0		5.18	1.65	-1.49	-3.01	-3.23	0		-2.19	-0.81	1.65	-5.67	1.09	0		9.81	1.11	-2.37	-11.19	-7.23	0
243	-4.38	-5.71	-1.65	-3.88	-5.26	0		6.54	3.12	3.1	1.36	0.4	0		-0.92	1.24	3.17	-2.52	0.98	0		10.75	2.71	-2.26	-8.61	-7.18	0
243.9	-7.8	-4.9	-4.3	-4.19	-3.35	0		3.15	3.64	2.91	-2.23	-1.26	0		-1.63	2.57	5.09	-2.06	3.94	0		10.7	2.24	-1.23	-7.74	-3.97	0
244.8	-5.28	-5.9	-2.79	-7.05	-3.62	0		4.08	-0.53	0.34	-3.18	-2.02	0		-3.66	-4.32	1.06	-4.34	1.24	0		7.99	-2.45	-5.85	-9.54	-7.11	0
245.7	-6.76	-4.56	-2.76	-4.54	0.37	0		4.69	2.39	7.43	-3.36	-0.8	0		-2.19	-0.58	5.04	-8.32	0.74	0		12.17	2.46	-1.6	-9.99	-4.25	0
246.6	-5.06	-3.48	-1.72	-6.45	-2.43	0		0.34	0.67	1.9	-3.98	-2.13	0		-4.48	-1.68	2.27	-3.85	1.62	0		9.61	0.09	-3.78	-8.47	-6.53	0
247.5	-3.53	-2.29	-1.82	-5.41	-1.34	0		4.95	2.62	5.38	-3.67	-0.48	0		-7.51	-2.47	-0.55	-6.59	-1.56	0		6.01	-1.21	-5.74	-10.89	-10.89	0
248.4	-6.9	-3.04	-2.82	-5.72	-2.2	0		3.05	0.71	3.79	-2.02	-1.34	0		-1.05	-1.12	2.03	-4.42	2.99	0		11.08	-0.85	-3.95	-10.92	-6.2	0
249.3	-2.83	-3.42	-2.36	-4.59	-1.33	0		3.09	-1.87	-0.24	-5.13	-2.8	0		-4.48	-2.8	2.78	-6.43	3.04	0		7.71	-0.75	-4.76	-8.49	-3.7	0
250.2	-6.63	-2.2	-2.65	-2.52	0.39	0		5.21	1.11	1.62	-0.82	-0.04	0		-0.26	-0.85	0.75	-2.22	4.42	0		8.79	-0.63	-2.19	-8.35	-5.01	0
251.1	-4.73	-4.37	-2.04	-4.82	-1.56	0		7.21	4.57	4.21	-1.55	1.89	0		-3.63	-0.64	2.33	-3.68	0.62	0		5.72	-2.26	-6.29	-7.92	-8.86	0
252	-6.39	-3.07	-3.43	-7.27	-2.45	0		3.39	2.99	-0.45	-3.73	-0.17	0		-1.73	-0.22	2.78	-3.42	1.68	0		9.15	0.02	0.31	-8.24	-6.41	0
252.9	-6.44	-2.75	-1.33	-5.51	-1.28	0		4.21	1.98	0.51	-2.55	-1.54	0		-0.77	-0.73	1.85	-5.3	-0.37	0		12.35	0.36	-2.03	-9.72	-6.31	0
253.8	-5.33	-4.2	-2.07	-4.79	-3.68	0		3.91	2.24	1.85	-3.46	-1.06	0		-3.9	-0.99	1.79	-2.64	1.91	0		9.95	1.02	-3.61	-9.59	-7.65	0
254.7	-5.57	-4.77	-3.18	-4.9	2.14	0		3.25	2.37	1.65	-4.31	-0.4	0		-6.91	-4.23	-2.94	-7.73	-2.52	0		7.53	-0.24	-2.38	-6.6	-4.34	0
255.6	-5.5	-5.17	-1.69	-5.73	-0.87	0		3.65	-0.35	1.58	-4.01	0.95	0		-1.21	-3.41	2.25	-4.71	1.5	0		12.38	2.8	-2.85	-7.8	-4.59	0
256.5	-4.88	-3.75	-1.84	-3.46	-1.1	0		4.77	5.9	4.17	-1.71	-1.4	0		-2.41	0.99	4.28	-2.15	2.98	0		7.65	-0.5	-2.32	-8.5	-8.78	0
257.4	-6.79	-4.69	-3.68	-5.03	-2.1	0		6.95	3.54	4.29	-0.57	-0.81	0		-1.66	-0.81	4.03	-3.26	2.56	0		8.67	-0.48	-5.6	-11.07	-6.01	0
258.3	-6.75	-6.24	-4.89	-5.27	-5.94	0		3.3	-0.45	-1.07	-1.68	-3.01	0		-4.77	-3.21	-0.85	-4.06	-0.75	0		9.76	-1.4	-3.62	-8.61	-8.01	0
259.2	-9.74	-3.6	-5.23	-6.58	-5.81	0		1.34	-2.24	-0.5	-6.37	-5.67	0		-0.39	-3.18	2.05	-4.24	2.34	0		7.33	-5.17	-6.7	-13.1	-9.79	0
260.1	-4.36	-4.8	-0.94	-2.97	0.52	0		0.18	-0.54	-0.18	-3.9	-2.07	0		-7.28	-1.38	4.04	-5.86	2.19	0		5.86	-2.54	-2.48	-12	-7.39	0
261	-5.23	-4.61	-3.08	-6.06	-3.09	0		7.36	2.13	3.57	0.49	-1.15	0		-1.57	1.39	4.72	-1.5	5.56	0		11.41	3.05	0.2	-4.81	-2.93	0
261.9	-7.37	-4.59	-4.28	-5.58	-4.31	0		2.64	0.75	4.76	0.19	-1.39	0		-5.44	-2.18	2.98	-3.24	2.52	0		10.9	-0.32	-2.4	-5.82	-5.17	0
262.8	-4	-3.22	1.39	-3.92	1.65	0		5.96	4.5	4.28	0.6	1.41	0		-5.32	-2.82	0.48	-6.46	1.14	0		7.34	-0.74	-3.15	-8.84	-4.95	0
263.7	-5.84	-3.91	-2.56	-4.52	-0.96	0		5.72	3.51	5.66	-1.38	1.95	0		-7.56	-3.16	1.19	-6	0.52	0		4.63	0.79	-2.63	-10.02	-7.22	0
264.6	-3.14	-0.34	-0.83	-0.81	1.43	0		1.89	-0.95	1.38	-3.63	-2.93	0		-6.78	-3.02	0.96	-7.06	-0.63	0		5.94	-1.57	-7.64	-12.08	-8.25	0
265.5	-7.57	-3.6	-2	-4.69	-2.42	0		4.72	4.67	4.62	0.05	-0.52	0		-3.45	1.49	2.86	-2.02	2.24	0		7.01	-0.16	-4.48	-8.59	-6.7	0
266.4	-7.57	-3.27	-2.08	-4.96	0.04	0		1.85	1	4.68	-2.29	-1.29	0		-1.25	-1.54	4.24	-2.24	2.03	0		9.79	0.71	-3.43	-7.45	-6.49	0
267.3	-10.47	-5.43	-0.66	-6.42	-1.16	0		3.43	1.6	3.6	-3.5	-1.8	0		-1.8	-3.2	-0.02	-6.47	3.58	0		7.99	-0.55	-3.06	-7.61	-4.38	0
268.2	-5.83	-4.9	-5.39	-5.28	-2.5	0		4.19	3.94	3.15	-0.86	0.08	0		-0.8	1.72	4.53	-2.13	3.67	0		6.89	1.98	-2.71	-5.75	-3.56	0
269.1	-3.35	-2.56	-2.45	-5.77	0.24	0		5.61	0.62	0.48	-5.04	-0.77	0		-3.87	0.12	1.79	-6.46	-0.38	0		12.87	2.41	-2.72	-9.24	-5.22	0
270	-5.07	-2.2	-1.56	-3.29	0.07	0		3.38	2	0.45	-3.42	-1.2	0		-4.37	-1.01	1.37	-3.89	1.47	0		7	-1.29	-4.09	-9.9	-8.48	0
270.9	-4.01	-4.59	-3.19	-3.02	-0.83	0		5.86	1.01	0.7	-1.81	-0.16	0		-4.91	-2.36	1.1	-3.17	1.32	0		9.36	-0.57	-2.84	-11.56	-7.18	0
271.8	-5.22	-2.25	-2.08	-5.04	-1.84	0		4.95	3.29	1.53	-4.06	-3.58	0		-1.16	-1.35	3.38	-4.45	1.41	0		8.89	-1.67	-3.37	-8.69	-5.54	0
272.7	-5.37	-4.38	-3.02	-5.8	-2.2	0		4.25	0.36	3.08	-5.09	-2.52	0		0.13	0.54	1.85	-4.42	4.67	0		8.92	1.52	-4.96	-6.21	-5.09	0
273.6	-7.03	-1.18	-0.8	-6.16	-2.35	0		3.83	3.1	4.04	-2.46	-0.05	0		-2.54	-0.38	3.23	-1.74	6.22	0		7.21	-2.7	-6.93	-8.84	-6.02	0
274.5	-8.81	-7.37	-6.43	-7.09	-6.04	0		1.92	-0.85	-0.61	-2.76	-1.69	0		-3.81	-0.67	3.52	-4.67	1.56	0		5.62	-1.9	-5.02	-12.6	-8.25	0
275.4	-6.04	-2.62	-2.29	-5.48	-2.54	0		5.61	3.92	2.97	-1.34	-0.77	0		-6.98	-0.75	3.08	-5.37	-0.95	0		4.18	-0.11	-3.02	-10	-8.15	0
276.3	-7.39	-7.72	-5.43	-8.69	-3.55	0		2.5	-0.13	-0.14	-5	-3.67	0		-4.19	-0.99	0.63	-5.2	-1.15	0		8.47	1.63	-2.97	-6.46	-6.5	0
277.2	-4.32	-3.16	1.16	-3.01	2.81	0		4.55	2.05	3.41	-1.91	1.05	0		-1.63	-2.09	3.8	-4.18	3.76	0		11.38	-1.16	-1.98	-8.57	-3.34	0
278.1	-5.39	-6.18	-2.58	-7.51	-2.15	0		4.28	1.72	3.4	-2.48	-1.9	0		-4.52	-3.78	0.76	-4.83	-0.78	0		5.52	-3.06	-6.14	-12.8	-9.1	0
279	-6.51	-3.41	-2.62	-4.41	0.07	0		2.06	1.5	2.88	-3.37	0.49	0		-5.22	-2.84	2.52	-6.18	0.99	0		6.22	-2.13	-4.21	-11.07	-8.13	0
279.9	-1.83	0.11	-0.46	-4.04	0.62	0		7.08	3.96	2.41	0.3	-0.03	0		-1.23	0.54	1.7	-0.22	5.42	0		7.78	-0.18	-4.43	-8.77	-4.6	0
280.8	-4.27	-2.9	-2.28	-4.52	-0.82	0		4.33	1.76	0.76	-5.45	-2.15	0		-5.51	-2.04	0.2	-8.84	-1.25	0		6.4	-4.5	-6.64	-11.47	-9.67	0
281.7	-9.72	-8.34	-4.74	-8.38	-5.87	0		0.13	0.05	-0.23	-4.67	-5.38	0		-2.79	-3.23	1.34	-3.71	-0.62	0		10.3	-0.51	-2.28	-8.69	-6.89	0
282.6	-2.79	-2.41	0.65	-2.19	1.86	0		3.55	-1.14	2.04	-2.78	-2.61	0		-2.32	-1.7	3.25	-4.67	1.78	0		9.51	-0.53	-0.61	-9.06	-6.36	0
283.5	-4.06	-1.31	-0.12	-3.17	0.57	0		3.67	2.06	3.76	1.91	-0.31	0		-5.04	-2.42	2.02	-3.41	-1	0		6.89	-0.81	-2.49	-11.46	-6.8	0
284.4	-4.76	-3.43	-6.36	-6.71	0.62	0		4.53	3.29	1.06	-1.38	-0.43	0		-6.76	0.26	0.46	-4.6	0.74	0		7.78	1.53	-4.59	-8.9	-6.87	0
285.3	-4.37	-1.24	-2.47	-4.84	-3.33	0		3.44	3.12	3.78	-2.63	0.59	0		-3.23	-0.46	2.62	-4.69	0.23	0		11.03	1	-4.56	-7.38	-4.06	0
286.2	-6.86	-6.02	-3.15	-7.96	-3.69	0		1.29	-0.78	0.18	-3.55	-3.86	0		-4.15	-1.25	1.21	-3.3	-0.31	0		12.31	0.24	-0.07	-7.35	-4.45	0
287.1	-7.83	-2.84	-2.87	-2.63	-1.69	0		3.89	3.55	1.56	-1.45	-2.21	0		-5.13	-3.57	0.15	-4.83	0.6	0		5.85	-3.65	-5.74	-9.72	-6.83	0
288	-6.73	-3.53	-2.18	-2.68	0.25	0		3.99	1.97	3.91	-2.98	0.13	0		-2.05	-1.67	3.76	-6.21	3.64	0		10.25	-0.64	-2.45	-9.29	-4.44	0
288.9	-7.48	-5.68	0.26	-5.56	-1.46	0		5.82	3.18	5.65	-2.23	1.25	0		1.13	1.92	4.43	-2.29	3.91	0		11.19	1.77	-1.48	-6.11	-5.01	0
289.8	-10.67	-6.44	-6.4	-8.5	-3.14	0		1.22	-0.1	0.28	-7.44	-1.72	0		-4.19	-4.36	3.22	-6.84	2.48	0		7.84	-2.74	-2.39	-8.98	-7.19	0
290.7	-5.25	-2.28	-2.22	-2.17	-0.02	0		2.87	0.67	2.27	-1.38	-2.62	0		-3.53	-1.61	2.97	-3.23	2.19	0		5.16	-0.95	-6.04	-11.45	-8.31	0
291.6	-4.14	-3.75	-0.7	-2.85	1.01	0		1.68	1.18	1.33	-3.4	-0.59	0		-4.14	-2.22	2.62	-3.79	1.02	0		9.54	-1.21	-3.05	-9.78	-7.35	0
292.5	-4.85	-2.81	-5.08	-4.87	-0.89	0		1.77	0.08	0.94	-3.07	-4.5	0		-1.95	-2.82	1.16	-5.38	-0.3	0		7.83	-2.56	-7.7	-10.34	-7.17	0
293.4	-6.08	-3.67	-1.37	-2.75	1.1	0		2.81	2.87	5.43	-1.06	0.87	0		-3.54	-1.66	3.31	-5.57	1.34	0		6.69	-2.43	-4.91	-11.58	-7.31	0
294.3	-3.68	-0.9	-3.54	-3.62	1.62	0		5.17	-0.44	0.31	-2.46	-5.49	0		-3.26	-2.05	0.77	-4.15	-2.3	0		8.57	-2.88	-3.62	-7.86	-7.09	0
295.2	-4.43	-2.8	-1.22	-2.6	-0.27	0		2.18	0.12	-0.63	-3.84	-3.29	0		-7.74	-2.4	-2.76	-6.77	-1.67	0		8.63	-2.22	-5.9	-8.68	-7.65	0
296.1	-5.13	-2.5	-4.05	-3.47	-2.09	0		7.01	6.23	5.11	1.24	0.8	0		-0.11	0.33	5.1	-1.96	2.33	0		6.98	-0.64	-6.38	-8.72	-7.05	0
297	-5.96	-8.4	-2.91	-6.92	-4.38	0		3.35	-1.07	2.32	-4.22	-1.68	0		-1.38	-3.73	2.33	-6.35	-0.91	0		8.23	-2.83	-3.4	-9.12	-10.14	0
297.9	-6.5	-2.95	-0.05	-3.95	-3.77	0		3.23	5.01	4.58	-2.05	-2.47	0		-3.01	-0.34	2.62	-6.23	-1.25	0		7.22	-1.61	-1.26	-9.64	-5.98	0
298.8	-7.91	-0.42	-2.35	-3.76	-2.22	0		3.25	3.55	3.06	-2.26	-3.86	0		-1.09	0.04	-0.35	-5.83	1.33	0		6.01	-3.71	-8.85	-12.84	-8.54	0
299.7	-7.51	-5.29	-3.26	-4.9	0.25	0		2.43	2.05	1.52	-1.79	-0.64	0		-3.4	-0.79	2.37	-5.49	1.77	0		10.36	0.07	-3.71	-5.98	-4.77	0
300.6	-4.57	-3.87	-1.57	-4.82	-3.3	0		0.97	1.47	1.86	-5.15	-1.68	0		-5.17	0.61	2.38	-6.83	2.33	0		9.77	1.59	-0.06	-5.75	-3.44	0
301.5	-8.16	-5.25	-3.36	-4.85	-1.63	0		3.27	1.03	3.16	-2.81	-1	0		-3	0.5	3.4	-2.45	4.82	0		8.85	2.53	-4.15	-5.87	-3.53	0
302.4	-8.33	-4.87	-5.97	-8.13	-3.03	0		4.94	1.01	1.89	-4.44	-4.15	0		-2.12	0.84	4.22	-2.72	2.87	0		10.36	4.2	-1.92	-7.37	-3.62	0
303.3	-5.64	-5.46	-4.48	-6	-4.08	0		4.66	3.14	1.98	-4.89	-0.96	0		-4.91	-2.1	1.71	-5.97	-0.28	0		7.9	-2.55	-1.53	-9.56	-7.41	0
304.2	-7.24	-2.08	-0.02	-3.47	-1.05	0		2.21	1.36	1.75	-4.89	-2.77	0		-4.45	-0.47	0.7	-6.37	-1.07	0		8.34	0.4	-4.13	-7.66	-6.29	0
305.1	-6.78	-5.19	-4.32	-6.06	-1.79	0		4.02	0.7	2.72	-1.68	-0.02	0		-4.01	-2.95	1.63	-5.51	0.64	0		9.03	0.71	-2.34	-6.21	-7.33	0
306	-5.19	-1.15	2.24	-2.47	0.13	0		5.74	2.98	7.27	-0.16	-0.56	0		-2.5	0.85	5.81	-0.91	5.89	0		10.07	2.76	-0.83	-6.03	-3.15	0
306.9	-2.95	0.26	1.73	0.01	0.62	0		1.6	1.46	-1.45	-4.92	-3.77	0		-5.38	-2.3	0.58	-4.9	-0.82	0		6.87	-0.88	-5.78	-8.21	-9.66	0
307.8	-8.17	-3.07	-1.88	-5.28	-2.95	0		2.76	0.66	0.59	-3.07	-5.59	0		-2.34	0.04	3.38	-3.4	-1.09	0		9	-0.1	-2.77	-9.64	-7.99	0
308.7	-5.01	-2.03	-2.28	-1.69	1.63	0		1.2	1.7	1.6	-2.47	-0.9	0		-3.9	1.43	-0.23	-4.6	1.19	0		6.26	0.26	-5.4	-12.77	-6.92	0
309.6	-8.23	-3.33	-2.33	-5.05	-1.68	0		2.23	2.38	1.71	-3.08	-0.83	0		-5.16	-1.71	0.97	-8.04	-1.4	0		9.3	1.48	-3.58	-7.84	-6.31	0
310.5	-4.39	-3.42	-0.78	-3.17	0.74	0		3.06	2.06	1.28	-3.07	-3.68	0		-5.71	-2.61	0.12	-7.05	-2.38	0		8.19	0.55	-1.19	-7.43	-7.85	0
311.4	-1.57	1.84	0.06	-1.47	3	0		5.6	0.74	2.98	0.29	0.09	0		-2.9	-0.25	0.46	-5.42	-0.02	0		8.39	1.32	-5.37	-6.95	-4.86	0
312.3	-3.32	-2.78	-0.35	-3.32	-1.38	0		2.98	0.74	0.91	-3.88	-1.89	0		-4.34	-2.53	-0.52	-5.96	1.39	0		7.75	1.21	-2.04	-9.87	-6.21	0
313.2	-6.4	-3.34	-2.77	-4.07	-2.01	0		5.48	1.71	1.34	-4.37	-1.5	0		-5.42	-2.22	-0.65	-4.55	-2.21	0		7.33	-2.72	-6.31	-8.22	-7.03	0
314.1	-6.61	-6.04	-3.63	-7.07	-1.1	0		3.95	3.13	4.16	-4	0.81	0		-0.39	1.24	4.52	-4.4	5.19	0		10.35	2.17	-2.63	-8.56	-3.08	0
315	-6.63	-4.35	-3.69	-4.68	0.37	0		-0.34	0.86	-0.91	-7.75	-4.97	0		-5.25	-2.74	2.12	-6.65	-1.51	0		7.2	-1.56	-4.34	-11.42	-7.13	0
315.9	-4.65	-2.87	-2.12	-4.04	1.39	0		3.27	-0.03	0.4	-5.03	-3.35	0		-0.14	-0.35	3.86	-3.02	2.69	0		11.14	1.5	-2.15	-7.41	-3.06	0
316.8	-4.92	-4.14	-1.88	-5.49	-0.98	0		2.08	0.64	-1.75	-5.2	-2.9	0		-6.29	-4.63	-0.97	-7.45	-2.96	0		3.3	-5.42	-6.53	-11.21	-11.32	0
317.7	-7.81	-5.1	-3.51	-7.86	-0.94	0		4.24	4.85	5.05	-1.74	0.25	0		-0.19	1.09	5.52	-4.61	4.22	0		8.42	-1.66	-3.07	-10.13	-7.77	0
318.6	-2.26	1.96	-3.49	-4.17	-1.11	0		4.46	3.53	2.07	0.26	1.22	0		-1.65	1.57	2.33	-0.35	2.3	0		7.38	-1.55	-6.09	-8.72	-6.91	0
319.5	-5.39	-2.54	-1.81	-3.23	-1.77	0		-0.52	-0.98	-1.84	-4.73	-3.14	0		-6.88	-3.5	-1.29	-5.6	0.67	0		6.42	-0.51	-4.56	-8.65	-7.64	0
320.4	-6.25	-5.16	-2.76	-6.09	-2.76	0		4.59	0.45	3.11	-5.73	-2.63	0		-3.08	-1.84	2.67	-5.92	0.26	0		7.79	2.33	-0.2	-7.59	-5.78	0
321.3	-6.1	-2.13	-2.94	-4.33	0.37	0		3.77	2.51	3.15	-4.07	-0.56	0		-3.72	-1.95	0.52	-5.13	-1.13	0		2.56	-3.33	-6.23	-14.01	-12.83	0
322.2	-6.97	-4.68	0.6	-6.83	-3.92	0		-2.07	2.89	0.52	-4.94	-4.28	0		-6.53	0.37	0.01	-6.31	-0.14	0		6.41	-1.34	-6.78	-11.86	-7.87	0
323.1	-5.9	-4.19	-2	-4.89	-2.22	0		4.25	1.37	3.81	-3.67	-1.28	0		-3.65	-0.02	4.7	-5.55	3.78	0		6.69	1.09	-0.44	-7.71	-5.57	0
324	-6.68	-3.77	-1.88	-4.16	-5.14	0		2.95	-1.58	-1.15	-5.88	-5.46	0		-1.86	-2.55	0.5	-5.09	2.71	0		6.29	-0.2	-5.79	-8.28	-7.58	0
324.9	-7.64	-3.95	-1.49	-5.1	-0.67	0		5.07	5.81	4.37	-2.95	-0.29	0		-4.24	0.55	0.68	-5.1	0.47	0		7.93	0.03	-2.19	-6.24	-5.88	0
325.8	-7.81	-5.97	-2.97	-7.74	-2.97	0		-1.77	-1.98	1.09	-5.41	-5.69	0		-6.73	-5.52	-1.27	-8.9	0.08	0		7.3	-3.02	-4.88	-10.84	-7	0
326.7	-9.8	-4.69	-4.57	-6.19	-2.36	0		1.76	-0.82	2.92	-4.95	-1.85	0		-3.15	-2.49	1.02	-5.48	1.92	0		4.38	-2.83	-4.06	-10.83	-8.19	0
327.6	-4.55	-5.54	0.84	-5.66	-0.82	0		4.04	0.34	2.12	-4.21	-3.66	0		-4.95	-3.51	2.2	-6.17	-1.01	0		8.03	-1.94	-4.19	-10.11	-6.36	0
328.5	-5.27	-6.43	-2.35	-6.11	-2.55	0		4.93	0.2	1.05	-1.67	-2.03	0		-0.37	-0.9	3.88	-2.65	1.28	0		12.83	2.79	0.81	-6.46	-2.42	0
329.4	-3.14	-0.47	-0.55	-4.63	2.97	0		5.67	4.96	6.71	-1.68	0.13	0		-0.63	0.6	4.37	-2.64	1.41	0		7.66	0.95	-4.97	-7.79	-6.14	0
330.3	-4.56	-1.82	0.65	-4.45	-2.41	0		2.09	2.49	-0.7	-3.16	-1.11	0		-0.5	0.16	2.21	-3.2	3.16	0		8.71	-0.01	-1.74	-7.38	-5.63	0
331.2	-6.14	-3.83	-1.82	-6.22	-2.74	0		3.98	1.63	1.6	-4.05	-1.17	0		-1.82	-1.1	3.06	-2.47	5.27	0		9.89	-0.03	-2.56	-4.86	-4.63	0
332.1	-6.71	-5.1	-3.09	-7.66	-4.13	0		2.61	-0.83	-2.6	-6.42	-5.62	0		-1.34	-0.3	1.38	-3.17	-0.35	0		11	3.11	0	-5.92	-3.27	0
333	-5.59	-4.34	-2.75	-5.12	-2.33	0		3.99	1.36	2.21	-3.92	-1.76	0		-3.03	-0.74	2.2	-5.2	1.73	0		7.86	1.1	-4.43	-7.03	-6.84	0
333.9	-8.64	-3.46	-1.27	-6.48	-1.2	0		-0.48	2.96	1.33	-3.38	-4.31	0		-4.99	-1.32	2.43	-4.52	1.09	0		7.84	-1	-4.67	-10.84	-5.07	0
334.8	-5.17	-4.83	0.27	-3.02	0.01	0		-2.15	-2.81	0.15	-7.09	-4.94	0		-6.71	-1.47	1.27	-4.5	0.77	0		7.73	-1.97	-2.9	-7.42	-5.3	0
335.7	-8.31	-6.92	-4.36	-5.89	-2.83	0		1.45	-1.43	0.68	-6.9	-1.48	0		-1.72	-1.13	0.55	-5.27	1.35	0		7.95	0.98	-2.33	-8.31	-6.87	0
336.6	-3.98	-2.66	-1.93	-4.95	-0.68	0		2.03	2.11	1.36	-3.62	-3.42	0		-3.19	-1.65	2.38	-4.88	0.5	0		6.58	-3.66	-3.82	-11.24	-9.82	0
337.5	-8.29	-3.24	-0.84	-6.25	-2.6	0		0.45	1.97	2.63	-4.56	-2.4	0		-7.29	-4.24	1.1	-10.13	-0.8	0		8.08	-3.96	-6.25	-11.36	-6.43	0
338.4	-6.25	-2	-1.85	-2.46	-0.98	0		4.21	4.33	3.85	0.33	-0.49	0		-1.88	1.93	1.59	-2.13	0.29	0		9.6	2.15	-2.65	-7.52	-7.66	0
339.3	-4.69	-4.74	-0.77	-6.92	-2.74	0		1.61	0.59	4.59	-2.19	-1.14	0		-3.36	0.28	4.07	-3.77	1.39	0		7.59	-0.06	-2.57	-8.31	-6.07	0
340.2	-6.15	-2.68	-1.92	-4.26	-1.35	0		3.28	3.61	4.34	-1.47	-1.59	0		-4.1	1.54	6.22	-3.87	1.43	0		4.78	-4.19	-4.79	-10.22	-9.97	0
341.1	-8.42	-7.66	-2.52	-6.86	-1.53	0		4.62	0.24	2.41	-4.19	2.73	0		0.12	1.03	3.77	-4.05	5.35	0		9.78	2.46	-1.29	-9.31	-4.89	0
342	-4.76	-3.05	-2.91	-3.99	1.04	0		5.78	2.74	5.8	-1.63	0.06	0		-0.75	0.34	5.93	-3.41	0.92	0		12.19	3.05	0.05	-4.48	-4.11	0
342.9	-8.05	-7.81	-7.51	-8.56	-4.38	0		1.61	-0.33	0.96	-4.06	-6.2	0		-3.13	-1.61	3.72	-4.22	2.7	0		7.4	-0.39	-3.82	-8.53	-5.01	0
343.8	-8.07	-6.69	-3.3	-8	-3.59	0		3.28	2.38	2.49	-3.39	-2.07	0		-0.77	1.55	2.13	-3.03	3.5	0		10.44	2.72	-2.73	-7.73	-3.9	0
344.7	-4.21	-2.95	-0.78	-4.42	0.77	0		0.86	1.13	2.48	-5.47	-5.15	0		-4.22	-0.89	3.36	-4.14	1.2	0		5.53	-0.41	-4.07	-9.79	-6.46	0
345.6	-2.55	-1.2	1.74	-2.85	2.35	0		2.99	1.12	2.6	-2.76	1.23	0		-5.06	-5.21	-0.09	-7.61	0.66	0		4.92	-4.57	-7.06	-11.94	-10.56	0
346.5	-5.39	-2.17	-1.04	-4.42	-0.71	0		3.36	1.33	1.72	-2.86	-6.06	0		-4.51	-5	0.58	-6.05	-1.98	0		5.08	-1.24	-4.18	-10.39	-7.46	0
347.4	-5.19	-3.14	-2.56	-5.07	0.01	0		3.16	2.47	1.17	-3.96	-0.04	0		-4.44	-3.69	2.48	-7.15	-0.36	0		7.01	-1.22	-3.72	-7.99	-4.68	0
348.3	-9	-5.44	-7	-6.5	-4.01	0		2.8	2.33	1.83	-3.33	-2.38	0		-2.52	1.52	1.94	-3.37	2.34	0		6.84	1.46	-3.26	-9.16	-5.08	0
349.2	-4.27	-3.25	0.02	-4.3	-0.28	0		8.19	6.64	4.1	-1.68	0.52	0		-2.79	-0.2	1.69	-4.56	1.49	0		6.47	0.61	-2.66	-6.9	-8.33	0
350.1	-5.65	-4.15	-2.68	-4.77	-0.43	0		2.86	-0.68	1.44	-3.88	-1.71	0		-5.21	-4.02	0.21	-9.08	1.32	0		4.55	-1.93	-4.28	-11.71	-9.13	0
351	-5	-4.92	-3.34	-5.6	0.55	0		6.33	2.53	2.35	-2.4	1.01	0		-5.12	-4.53	0.18	-6.88	-0.47	0		9.61	-0.7	-3.38	-9.2	-7.56	0
351.9	-5.43	-4.52	-2.72	-4.27	-0.54	0		3.74	1.63	5.31	-2.53	-3.44	0		-2.67	-1.69	2.88	-5.92	-2.19	0		6.29	-2.51	-4.69	-9.56	-9.46	0
352.8	-6.8	-4.1	-4.39	-7.71	-1.74	0		5.25	5.62	3.26	-1.91	1.51	0		-2.65	0.34	3.25	-5.6	1.72	0		6.9	-1.74	-4.04	-7.35	-6.26	0
353.7	-7.21	-6.17	-2.77	-7.51	-0.98	0		3.91	4.54	1.04	-2.1	0.39	0		-2.71	-0.47	2.93	-4.16	2.05	0		6.34	-1.53	-4.13	-11.02	-8.3	0
354.6	-9.29	-4.49	-3.99	-6.89	-3.7	0		1.35	0.34	0.49	-5.82	-2.9	0		-1.65	-2.31	0.96	-8.58	1.71	0		5.08	-3.23	-6.71	-14.11	-7.01	0
355.5	-6.97	-2.33	-1.84	-5.67	-1.58	0		6.84	3.84	4.73	-1.07	0.3	0		-1.87	1.71	3.15	-3.54	4.01	0		5.88	0.8	-3.37	-9.88	-6.37	0
356.4	-7.18	-3.94	-2.17	-6.54	-2.22	0		1.93	0.1	-0.9	-6.21	-2.15	0		-3.82	-2.32	2.55	-9.4	1.8	0		7.06	0.2	-0.6	-9.9	-6.01	0
[truncated: 26 more rows]
