# Supplementary material for: Simvastatin Sodium Salt and Fluvastatin Interact with Human Gap Junction Gamma-3 Protein
Source: PLoS One. 2016 Feb 10;11(2):e0148266. doi: 10.1371/journal.pone.0148266 (PMC4749215; doi:10.1371/journal.pone.0148266)
Supplement: S9 Dataset — (ZIP) [file pone.0148266.s010.zip › S9_Dataset/fluvastatin_1.xlsx]

## Sheet: Fluvastatin 1
L1A1()_X	L1A1()_Y	L1A2()_X	L1A2()_Y	L1A3()_X	L1A3()_Y	L1A4()_X	L1A4()_Y	L1A5()_X	L1A5()_Y	L1A6()_X	L1A6()_Y	L2A1()_X	L2A1()_Y	L2A2()_X	L2A2()_Y	L2A3()_X	L2A3()_Y	L2A4()_X	L2A4()_Y	L2A5()_X	L2A5()_Y	L2A6()_X	L2A6()_Y	L3A1()_X	L3A1()_Y	L3A2()_X	L3A2()_Y	L3A3()_X	L3A3()_Y	L3A4()_X	L3A4()_Y	L3A5()_X	L3A5()_Y	L3A6()_X	L3A6()_Y	L4A1()_X	L4A1()_Y	L4A2()_X	L4A2()_Y	L4A3()_X	L4A3()_Y	L4A4()_X	L4A4()_Y	L4A5()_X	L4A5()_Y	L4A6()_X	L4A6()_Y	L5A1()_X	L5A1()_Y
-245.7	11.87	-245.7	-2.86	-245.7	-17.13	-245.7	2.49	-245.7	-14.42	-245.7	-15.61	-245.7	14.78	-245.7	5.33	-245.7	-9.98	-245.7	6.72	-245.7	-0.79	-245.7	1.42	-245.7	4.44	-245.7	5.74	-245.7	2.62	-245.7	10.04	-245.7	14.03	-245.7	9.94	-245.7	-1.63	-245.7	-15.1	-245.7	-26.74	-245.7	-1.33	-245.7	-18.91	-245.7	-14.76	-245.7	-1.43
-244.8	10.9	-244.8	-2.01	-244.8	-19.49	-244.8	0.12	-244.8	-14.32	-244.8	-13.91	-244.8	14.43	-244.8	5.28	-244.8	-9.17	-244.8	5.98	-244.8	0.87	-244.8	-0.03	-244.8	5.2	-244.8	6.02	-244.8	2.65	-244.8	9.08	-244.8	13.18	-244.8	9.66	-244.8	-3.99	-244.8	-13.41	-244.8	-27.38	-244.8	-3.93	-244.8	-20.06	-244.8	-15.63	-244.8	-2.37
-243.9	10.41	-243.9	-3.78	-243.9	-16.69	-243.9	7.11	-243.9	-14.15	-243.9	-14.52	-243.9	11.82	-243.9	2.85	-243.9	-8.42	-243.9	11.09	-243.9	0.72	-243.9	-2.72	-243.9	4.92	-243.9	2.25	-243.9	2.18	-243.9	10.86	-243.9	11.05	-243.9	7.82	-243.9	-3.86	-243.9	-13.86	-243.9	-26.26	-243.9	-2.61	-243.9	-20.05	-243.9	-11.56	-243.9	-4.65
-243	10.74	-243	-0.72	-243	-16.93	-243	5.9	-243	-12.04	-243	-14.37	-243	13.74	-243	-0.26	-243	-9.09	-243	7.07	-243	2.5	-243	0.48	-243	4.81	-243	0.7	-243	2.43	-243	10.41	-243	9.81	-243	10.04	-243	-3.69	-243	-14.12	-243	-27.04	-243	-2.08	-243	-20.16	-243	-13.32	-243	-2.39
-242.1	10.99	-242.1	-0.94	-242.1	-19.05	-242.1	2.95	-242.1	-11.88	-242.1	-15.2	-242.1	11.71	-242.1	2.19	-242.1	-8.6	-242.1	7.89	-242.1	0.64	-242.1	0.67	-242.1	4.45	-242.1	3	-242.1	5.04	-242.1	12.96	-242.1	11.51	-242.1	9	-242.1	-2.73	-242.1	-13.17	-242.1	-26.04	-242.1	0.5	-242.1	-19.77	-242.1	-14.22	-242.1	-4.08
-241.2	9.23	-241.2	-3.12	-241.2	-20.93	-241.2	1.94	-241.2	-13.74	-241.2	-15.69	-241.2	11.16	-241.2	4.34	-241.2	-11.26	-241.2	6.22	-241.2	0.58	-241.2	1.32	-241.2	4.73	-241.2	3.35	-241.2	1.63	-241.2	10.93	-241.2	9.65	-241.2	8.03	-241.2	-2.19	-241.2	-14.08	-241.2	-26.25	-241.2	-4.92	-241.2	-19.2	-241.2	-14.7	-241.2	-3.47
-240.3	8.83	-240.3	-3.02	-240.3	-22.66	-240.3	4.7	-240.3	-10.16	-240.3	-11.58	-240.3	10.86	-240.3	3.87	-240.3	-8.7	-240.3	8.21	-240.3	2.05	-240.3	1.3	-240.3	5.03	-240.3	3.2	-240.3	2.84	-240.3	9.14	-240.3	9.86	-240.3	10.25	-240.3	-4.12	-240.3	-15.81	-240.3	-27.97	-240.3	-3.08	-240.3	-20.19	-240.3	-11.14	-240.3	-5.02
-239.4	8.77	-239.4	-4.51	-239.4	-19.65	-239.4	4.48	-239.4	-12.33	-239.4	-13.1	-239.4	11.46	-239.4	1.99	-239.4	-9.2	-239.4	9.5	-239.4	0.67	-239.4	1.2	-239.4	3.62	-239.4	4.46	-239.4	2.14	-239.4	12.79	-239.4	9.34	-239.4	10.44	-239.4	-3.57	-239.4	-11.4	-239.4	-27.9	-239.4	-1.91	-239.4	-19.46	-239.4	-12.37	-239.4	-3.99
-238.5	12.1	-238.5	-2.66	-238.5	-18.24	-238.5	5.8	-238.5	-12.43	-238.5	-12.78	-238.5	14.02	-238.5	4.67	-238.5	-7.57	-238.5	6.53	-238.5	0.53	-238.5	1.56	-238.5	6.21	-238.5	2.2	-238.5	2.7	-238.5	9.91	-238.5	10.02	-238.5	12.15	-238.5	-3.95	-238.5	-14.89	-238.5	-25.1	-238.5	-1.55	-238.5	-17.65	-238.5	-11.75	-238.5	-3.86
-237.6	10.66	-237.6	-3.66	-237.6	-15.7	-237.6	3.19	-237.6	-12.35	-237.6	-12.03	-237.6	10.62	-237.6	3.89	-237.6	-9.15	-237.6	5.58	-237.6	0.2	-237.6	-0.13	-237.6	4.37	-237.6	3.72	-237.6	0.66	-237.6	10.39	-237.6	8.39	-237.6	10.09	-237.6	-3.32	-237.6	-15.09	-237.6	-27.18	-237.6	-3	-237.6	-20.89	-237.6	-12.26	-237.6	-3.89
-236.7	8.38	-236.7	-5.52	-236.7	-18.35	-236.7	1.55	-236.7	-12	-236.7	-11.73	-236.7	11.92	-236.7	2.2	-236.7	-8.01	-236.7	8.32	-236.7	0.92	-236.7	0.64	-236.7	3.93	-236.7	2.85	-236.7	3.45	-236.7	11.44	-236.7	9.39	-236.7	8.45	-236.7	-3.56	-236.7	-13.8	-236.7	-27.04	-236.7	-1.8	-236.7	-19.63	-236.7	-13.84	-236.7	-3.84
-235.8	8.59	-235.8	-3.14	-235.8	-19.75	-235.8	2.39	-235.8	-11.77	-235.8	-13.74	-235.8	10.36	-235.8	2.13	-235.8	-8.25	-235.8	10.11	-235.8	1.82	-235.8	-2.04	-235.8	3.54	-235.8	2.25	-235.8	1.89	-235.8	13.7	-235.8	10.82	-235.8	12.27	-235.8	-2.58	-235.8	-14.86	-235.8	-27.38	-235.8	-2.92	-235.8	-20.56	-235.8	-10.16	-235.8	-3.67
-234.9	9.32	-234.9	-4.28	-234.9	-18.32	-234.9	4.37	-234.9	-15.63	-234.9	-13.6	-234.9	11.02	-234.9	5.2	-234.9	-8.24	-234.9	7.6	-234.9	0.54	-234.9	-0.44	-234.9	4.36	-234.9	3.42	-234.9	2.48	-234.9	12.98	-234.9	9.56	-234.9	7.63	-234.9	-4.71	-234.9	-16.23	-234.9	-29.26	-234.9	-2.42	-234.9	-19.43	-234.9	-14.77	-234.9	-5.02
-234	9.48	-234	-3.26	-234	-19.09	-234	1.43	-234	-11.36	-234	-12.43	-234	10.94	-234	2.17	-234	-9.74	-234	7.54	-234	0.57	-234	-1.96	-234	2.94	-234	2.57	-234	-0.92	-234	10.55	-234	10.78	-234	9.1	-234	-5.08	-234	-15.37	-234	-27.56	-234	-4.31	-234	-18.35	-234	-14.42	-234	-3.76
-233.1	8.18	-233.1	-4.09	-233.1	-17.97	-233.1	4.02	-233.1	-12.9	-233.1	-12.37	-233.1	10.35	-233.1	3.59	-233.1	-9.37	-233.1	8.02	-233.1	1.29	-233.1	0.72	-233.1	4.51	-233.1	3.65	-233.1	0.83	-233.1	9.94	-233.1	10.29	-233.1	10	-233.1	-3.84	-233.1	-15.67	-233.1	-28.36	-233.1	-3.95	-233.1	-18.59	-233.1	-12.35	-233.1	-3.99
-232.2	11.18	-232.2	-3.79	-232.2	-19.14	-232.2	1.58	-232.2	-11.75	-232.2	-12.44	-232.2	9.93	-232.2	3.56	-232.2	-6.74	-232.2	3.78	-232.2	-0.16	-232.2	-1.88	-232.2	1.28	-232.2	3.55	-232.2	4.18	-232.2	9.73	-232.2	9.65	-232.2	8.98	-232.2	-4.01	-232.2	-16.51	-232.2	-28.01	-232.2	-3.64	-232.2	-18.77	-232.2	-11.4	-232.2	-3.51
-231.3	11.13	-231.3	-1.89	-231.3	-19.17	-231.3	2.73	-231.3	-9.58	-231.3	-13.59	-231.3	12.91	-231.3	3.25	-231.3	-7.14	-231.3	5.91	-231.3	0.61	-231.3	-1.3	-231.3	2.33	-231.3	1.23	-231.3	3.33	-231.3	9.75	-231.3	11.12	-231.3	10.76	-231.3	-3.87	-231.3	-14.58	-231.3	-27.95	-231.3	-1.28	-231.3	-18.88	-231.3	-10.14	-231.3	-3.44
-230.4	11.91	-230.4	-4.67	-230.4	-15.54	-230.4	4.14	-230.4	-12.51	-230.4	-12.58	-230.4	12.98	-230.4	2.18	-230.4	-6.72	-230.4	5.02	-230.4	0.41	-230.4	-0.46	-230.4	2.02	-230.4	2.73	-230.4	3.95	-230.4	6.71	-230.4	11.15	-230.4	7.43	-230.4	-6.44	-230.4	-13.46	-230.4	-25.81	-230.4	-5.3	-230.4	-19.7	-230.4	-15.5	-230.4	-5.16
-229.5	8.63	-229.5	-5.02	-229.5	-17.45	-229.5	3.31	-229.5	-12.87	-229.5	-14.52	-229.5	12.54	-229.5	1.15	-229.5	-8.47	-229.5	7.81	-229.5	2.77	-229.5	0.74	-229.5	5.01	-229.5	2.16	-229.5	3.52	-229.5	12.87	-229.5	12.33	-229.5	8.41	-229.5	-3.83	-229.5	-12.95	-229.5	-26.25	-229.5	-1.46	-229.5	-15.61	-229.5	-14.78	-229.5	-2.29
-228.6	10.3	-228.6	-3.54	-228.6	-15.06	-228.6	3.55	-228.6	-11.26	-228.6	-12.9	-228.6	11.55	-228.6	2.97	-228.6	-9.65	-228.6	6.87	-228.6	0.14	-228.6	-2.23	-228.6	2.92	-228.6	3.7	-228.6	3.82	-228.6	10.95	-228.6	8.11	-228.6	6.76	-228.6	-1.03	-228.6	-14.54	-228.6	-24.74	-228.6	-2.58	-228.6	-18.95	-228.6	-14.4	-228.6	-5.17
-227.7	9.53	-227.7	-2.63	-227.7	-17.2	-227.7	3.17	-227.7	-13.26	-227.7	-11.07	-227.7	13.45	-227.7	1.43	-227.7	-8.79	-227.7	6.9	-227.7	1.82	-227.7	1.1	-227.7	5.21	-227.7	3.23	-227.7	1.53	-227.7	10.59	-227.7	11.58	-227.7	11.16	-227.7	-2.5	-227.7	-15.19	-227.7	-26.35	-227.7	-4.48	-227.7	-17.03	-227.7	-14.78	-227.7	-1.9
-226.8	8.27	-226.8	-2.57	-226.8	-20.06	-226.8	2.74	-226.8	-10.47	-226.8	-12.02	-226.8	11.82	-226.8	0.99	-226.8	-9.64	-226.8	5.78	-226.8	0.29	-226.8	1.38	-226.8	5.71	-226.8	2.21	-226.8	4.16	-226.8	11.28	-226.8	9.08	-226.8	9.69	-226.8	-0.67	-226.8	-13.82	-226.8	-25.46	-226.8	-3.55	-226.8	-18.72	-226.8	-14.05	-226.8	-1.06
-225.9	12.27	-225.9	-2.85	-225.9	-17.89	-225.9	1.42	-225.9	-12.36	-225.9	-14.64	-225.9	14.13	-225.9	0.85	-225.9	-10.25	-225.9	3.04	-225.9	0.44	-225.9	-0.72	-225.9	4.62	-225.9	3.87	-225.9	1.45	-225.9	10.4	-225.9	11.55	-225.9	6.83	-225.9	-2.41	-225.9	-13.71	-225.9	-26.16	-225.9	-3.09	-225.9	-18.53	-225.9	-13.17	-225.9	-3.33
-225	10.02	-225	-4.23	-225	-17.83	-225	3.66	-225	-11.4	-225	-14.22	-225	10.61	-225	-1.64	-225	-10.37	-225	5.8	-225	2.02	-225	0.67	-225	3.99	-225	1.85	-225	2.92	-225	12.51	-225	11.34	-225	7.25	-225	-4.51	-225	-14.15	-225	-24.17	-225	-0.77	-225	-19.45	-225	-14.5	-225	-3.53
-224.1	9.51	-224.1	-4.29	-224.1	-17.45	-224.1	1.66	-224.1	-13.44	-224.1	-13.32	-224.1	12.69	-224.1	-0.27	-224.1	-10.43	-224.1	5.39	-224.1	-0.35	-224.1	0.17	-224.1	5.47	-224.1	3.96	-224.1	1.69	-224.1	10.46	-224.1	10.92	-224.1	9	-224.1	-1.65	-224.1	-13.32	-224.1	-26.6	-224.1	-2.6	-224.1	-18.82	-224.1	-12.94	-224.1	-2.57
-223.2	9.82	-223.2	-5.97	-223.2	-18.26	-223.2	3.75	-223.2	-13.34	-223.2	-13.05	-223.2	10.92	-223.2	0.21	-223.2	-9.81	-223.2	7.44	-223.2	1.27	-223.2	0.69	-223.2	3.4	-223.2	4.71	-223.2	1.26	-223.2	12.17	-223.2	12.03	-223.2	9.32	-223.2	-4.23	-223.2	-13.89	-223.2	-24.85	-223.2	-2.41	-223.2	-17.08	-223.2	-12.53	-223.2	-4.32
-222.3	9.2	-222.3	-4.92	-222.3	-17.12	-222.3	3.47	-222.3	-14.12	-222.3	-14.7	-222.3	11.79	-222.3	0.32	-222.3	-9.07	-222.3	7.11	-222.3	0.72	-222.3	-0.75	-222.3	3.55	-222.3	4.41	-222.3	1	-222.3	12.81	-222.3	10.1	-222.3	8.87	-222.3	-2.56	-222.3	-13.34	-222.3	-25.53	-222.3	-1.95	-222.3	-16.63	-222.3	-12.38	-222.3	-2.16
-221.4	10.71	-221.4	-3.62	-221.4	-17.39	-221.4	4.73	-221.4	-13.89	-221.4	-14.13	-221.4	12.61	-221.4	1.48	-221.4	-10.86	-221.4	7.47	-221.4	1.6	-221.4	0.64	-221.4	6.23	-221.4	3.47	-221.4	0.68	-221.4	10.71	-221.4	11.14	-221.4	11.61	-221.4	-2.3	-221.4	-12.31	-221.4	-24.13	-221.4	-2.04	-221.4	-17.66	-221.4	-13.17	-221.4	-5.16
-220.5	8.67	-220.5	-5.61	-220.5	-17.24	-220.5	3.34	-220.5	-12.86	-220.5	-13.3	-220.5	12.09	-220.5	2.67	-220.5	-9.31	-220.5	5.98	-220.5	0.93	-220.5	1.22	-220.5	4.23	-220.5	4.84	-220.5	2.88	-220.5	9.72	-220.5	9.29	-220.5	12.81	-220.5	-3.17	-220.5	-13.59	-220.5	-26.55	-220.5	-5.35	-220.5	-19.55	-220.5	-11.89	-220.5	-4.02
-219.6	9.95	-219.6	-4.27	-219.6	-15.22	-219.6	1.9	-219.6	-10.46	-219.6	-13.12	-219.6	13.02	-219.6	1.48	-219.6	-7.72	-219.6	6.56	-219.6	2.64	-219.6	-0.53	-219.6	4.78	-219.6	4.88	-219.6	2.71	-219.6	11.46	-219.6	7.26	-219.6	10.56	-219.6	-4.21	-219.6	-13.1	-219.6	-25.55	-219.6	-2.12	-219.6	-21.18	-219.6	-14.37	-219.6	-6.2
-218.7	9.73	-218.7	-1.15	-218.7	-19.16	-218.7	4.19	-218.7	-10.57	-218.7	-13.76	-218.7	12.17	-218.7	1.3	-218.7	-9.18	-218.7	8.43	-218.7	2.31	-218.7	0.7	-218.7	5.92	-218.7	2.46	-218.7	0.96	-218.7	12.22	-218.7	10.12	-218.7	9.9	-218.7	-2.26	-218.7	-13.89	-218.7	-24.18	-218.7	-1.77	-218.7	-17.74	-218.7	-10.88	-218.7	-1.07
-217.8	10.17	-217.8	-3.75	-217.8	-17.2	-217.8	-0.64	-217.8	-10.87	-217.8	-12.78	-217.8	11.87	-217.8	2.64	-217.8	-11.92	-217.8	5.9	-217.8	2.29	-217.8	0.08	-217.8	4.35	-217.8	4.5	-217.8	-0.93	-217.8	11.13	-217.8	9.36	-217.8	8.53	-217.8	-2.4	-217.8	-14.2	-217.8	-26.54	-217.8	-3.36	-217.8	-18.25	-217.8	-14.29	-217.8	-4.15
-216.9	8.31	-216.9	-6.16	-216.9	-17.1	-216.9	1.4	-216.9	-10.29	-216.9	-12.26	-216.9	10.63	-216.9	1.14	-216.9	-9.28	-216.9	5.8	-216.9	-0.38	-216.9	3.61	-216.9	3.66	-216.9	2.66	-216.9	1.68	-216.9	10.39	-216.9	7.74	-216.9	9.6	-216.9	-1.58	-216.9	-14.27	-216.9	-22.6	-216.9	-4.54	-216.9	-20.4	-216.9	-12.44	-216.9	-3
-216	12.38	-216	-3.47	-216	-14	-216	3.02	-216	-11.46	-216	-12.64	-216	12.22	-216	0.67	-216	-10.28	-216	7.37	-216	1.25	-216	1.75	-216	2.48	-216	3.18	-216	2.66	-216	9.03	-216	10.31	-216	10.42	-216	-3.97	-216	-11.91	-216	-22.54	-216	-3.07	-216	-18.57	-216	-11.17	-216	-2.69
-215.1	7.57	-215.1	-4.78	-215.1	-17.32	-215.1	5.04	-215.1	-9.47	-215.1	-15.42	-215.1	10.21	-215.1	1.89	-215.1	-10.4	-215.1	5.66	-215.1	0.87	-215.1	-1.03	-215.1	5.33	-215.1	2.96	-215.1	3.2	-215.1	10.97	-215.1	8.52	-215.1	11.04	-215.1	-2.48	-215.1	-12.73	-215.1	-23.92	-215.1	-3.17	-215.1	-15.45	-215.1	-13.48	-215.1	-3.16
-214.2	10.38	-214.2	-4.7	-214.2	-16.59	-214.2	3.88	-214.2	-10.41	-214.2	-14.17	-214.2	10.06	-214.2	0.7	-214.2	-9.49	-214.2	3.39	-214.2	2.55	-214.2	-1.7	-214.2	4.02	-214.2	2.91	-214.2	3.28	-214.2	8.29	-214.2	12.49	-214.2	7.22	-214.2	-0.82	-214.2	-14.09	-214.2	-21.74	-214.2	-3.41	-214.2	-15.19	-214.2	-12.55	-214.2	-2.16
-213.3	9.05	-213.3	-5.07	-213.3	-14.98	-213.3	-2.04	-213.3	-11.01	-213.3	-12.24	-213.3	12.56	-213.3	0.92	-213.3	-8.43	-213.3	3.65	-213.3	0.75	-213.3	1.16	-213.3	5.48	-213.3	4	-213.3	3.34	-213.3	9.8	-213.3	9.74	-213.3	9.57	-213.3	0.41	-213.3	-13.91	-213.3	-24.46	-213.3	-1.4	-213.3	-16.49	-213.3	-15.43	-213.3	-1.33
-212.4	8.34	-212.4	-2.74	-212.4	-16.97	-212.4	1.94	-212.4	-12.55	-212.4	-12	-212.4	10.95	-212.4	2.92	-212.4	-11.23	-212.4	4.97	-212.4	0.02	-212.4	-0.21	-212.4	5.32	-212.4	3.91	-212.4	-0.16	-212.4	9.71	-212.4	7.56	-212.4	8.35	-212.4	-2.6	-212.4	-14.44	-212.4	-25.54	-212.4	-1.4	-212.4	-18.78	-212.4	-14.26	-212.4	-3.48
-211.5	7.25	-211.5	-4.49	-211.5	-18.65	-211.5	3.45	-211.5	-10.65	-211.5	-10.45	-211.5	13.76	-211.5	-0.08	-211.5	-8.66	-211.5	6.08	-211.5	1.32	-211.5	-1.42	-211.5	3.57	-211.5	2.54	-211.5	3.32	-211.5	10.02	-211.5	9.73	-211.5	10.94	-211.5	-3.45	-211.5	-12.6	-211.5	-22.96	-211.5	-2.3	-211.5	-17.73	-211.5	-10.79	-211.5	-1.91
-210.6	9.82	-210.6	-7	-210.6	-14.56	-210.6	4.13	-210.6	-10.97	-210.6	-12.49	-210.6	12.49	-210.6	1.91	-210.6	-6.04	-210.6	4.26	-210.6	-0.71	-210.6	-2.59	-210.6	6.81	-210.6	4.3	-210.6	3.96	-210.6	9.87	-210.6	9.47	-210.6	6.88	-210.6	-0.74	-210.6	-12.7	-210.6	-24.87	-210.6	-1.33	-210.6	-15.57	-210.6	-11.85	-210.6	-3.75
-209.7	10.42	-209.7	-3.41	-209.7	-17.41	-209.7	1.74	-209.7	-11.38	-209.7	-10.31	-209.7	13.34	-209.7	-1.05	-209.7	-8.36	-209.7	6.15	-209.7	3.28	-209.7	0.84	-209.7	3.37	-209.7	1.01	-209.7	2.77	-209.7	8.42	-209.7	9.75	-209.7	8.91	-209.7	-1.85	-209.7	-13.61	-209.7	-21.84	-209.7	-4.24	-209.7	-18.56	-209.7	-12.42	-209.7	-2.28
-208.8	8.07	-208.8	-6.33	-208.8	-16.08	-208.8	1.15	-208.8	-10.42	-208.8	-12.9	-208.8	8.4	-208.8	2.34	-208.8	-6.98	-208.8	6.07	-208.8	-1.11	-208.8	0.53	-208.8	4	-208.8	5.3	-208.8	2.02	-208.8	8.37	-208.8	8.75	-208.8	11.02	-208.8	-0.44	-208.8	-13.16	-208.8	-23.36	-208.8	-3.48	-208.8	-19.79	-208.8	-10.23	-208.8	-1.24
-207.9	7.43	-207.9	-4.89	-207.9	-15.34	-207.9	3.26	-207.9	-11.89	-207.9	-12.78	-207.9	9.77	-207.9	2.2	-207.9	-6.96	-207.9	9.55	-207.9	1.17	-207.9	1.16	-207.9	3.35	-207.9	3.8	-207.9	1.52	-207.9	10.66	-207.9	10.57	-207.9	9.95	-207.9	-4.05	-207.9	-12.62	-207.9	-23.4	-207.9	-2.98	-207.9	-16.44	-207.9	-14.61	-207.9	-3.49
-207	8.17	-207	-3.05	-207	-17.56	-207	3.42	-207	-14.56	-207	-13.21	-207	12.17	-207	2.86	-207	-10.94	-207	5.96	-207	-0.37	-207	-0.83	-207	3.34	-207	3.49	-207	0.75	-207	11.58	-207	7.96	-207	10.4	-207	-3.54	-207	-12.86	-207	-21.98	-207	-3.19	-207	-17.23	-207	-12.81	-207	-3.96
-206.1	6.79	-206.1	-4.58	-206.1	-15.7	-206.1	2.7	-206.1	-11.59	-206.1	-12.76	-206.1	10.28	-206.1	1.71	-206.1	-6.08	-206.1	6.19	-206.1	-0.74	-206.1	-0.53	-206.1	5.08	-206.1	4.96	-206.1	4.04	-206.1	9.81	-206.1	8.98	-206.1	7.63	-206.1	-2.51	-206.1	-11.11	-206.1	-23.51	-206.1	-3.65	-206.1	-18.16	-206.1	-13.57	-206.1	-2.32
-205.2	6.49	-205.2	-3.18	-205.2	-15.07	-205.2	1.38	-205.2	-10.43	-205.2	-11.45	-205.2	9.86	-205.2	1.2	-205.2	-10.33	-205.2	7.57	-205.2	0.73	-205.2	2.49	-205.2	4.05	-205.2	3.94	-205.2	0.27	-205.2	11.23	-205.2	7.42	-205.2	10.09	-205.2	-1.46	-205.2	-10.94	-205.2	-21.8	-205.2	-3.69	-205.2	-18.7	-205.2	-11.07	-205.2	-3.36
-204.3	9.34	-204.3	-4.86	-204.3	-15.46	-204.3	3.87	-204.3	-10.64	-204.3	-11.99	-204.3	13.5	-204.3	0.42	-204.3	-7.94	-204.3	7.33	-204.3	1.45	-204.3	0.84	-204.3	5.28	-204.3	4.07	-204.3	0.47	-204.3	8.81	-204.3	9.07	-204.3	10.64	-204.3	-3.37	-204.3	-14.34	-204.3	-22.46	-204.3	-4.4	-204.3	-18.48	-204.3	-9.88	-204.3	-3.32
-203.4	11.5	-203.4	-1.9	-203.4	-17.13	-203.4	2.6	-203.4	-8.73	-203.4	-12.36	-203.4	12.69	-203.4	1.06	-203.4	-9.8	-203.4	7.28	-203.4	2.09	-203.4	3.29	-203.4	4.34	-203.4	2.17	-203.4	3.27	-203.4	9.46	-203.4	10.51	-203.4	10.92	-203.4	-1.41	-203.4	-13.97	-203.4	-20.93	-203.4	-3.61	-203.4	-16.18	-203.4	-11.99	-203.4	-3.45
-202.5	7.58	-202.5	-5.22	-202.5	-16.73	-202.5	2.99	-202.5	-13.43	-202.5	-12.59	-202.5	8.8	-202.5	-0.05	-202.5	-7.34	-202.5	6.48	-202.5	-0.55	-202.5	1.42	-202.5	2.15	-202.5	2.56	-202.5	1.79	-202.5	9.6	-202.5	10.32	-202.5	10.33	-202.5	-1.42	-202.5	-11.74	-202.5	-23.6	-202.5	-2.58	-202.5	-15.17	-202.5	-10.86	-202.5	-1.62
-201.6	7.63	-201.6	-3.26	-201.6	-14.27	-201.6	3.84	-201.6	-12.83	-201.6	-13.1	-201.6	9.85	-201.6	0.3	-201.6	-7.97	-201.6	5.19	-201.6	-2.44	-201.6	-1.07	-201.6	5.19	-201.6	4.24	-201.6	0.69	-201.6	8.15	-201.6	8.61	-201.6	8.73	-201.6	0.06	-201.6	-11.6	-201.6	-22.02	-201.6	-1.32	-201.6	-17.49	-201.6	-12.08	-201.6	-1.27
-200.7	8.42	-200.7	-3.67	-200.7	-16.2	-200.7	6.74	-200.7	-10.38	-200.7	-10.1	-200.7	11.86	-200.7	0.32	-200.7	-8.63	-200.7	9.14	-200.7	-1.01	-200.7	1.95	-200.7	5.32	-200.7	2.66	-200.7	0.18	-200.7	10.17	-200.7	8.19	-200.7	9.12	-200.7	-3.34	-200.7	-11.51	-200.7	-22.93	-200.7	-0.81	-200.7	-17.64	-200.7	-13.28	-200.7	-2.34
-199.8	9.43	-199.8	-5.88	-199.8	-14.12	-199.8	4.58	-199.8	-9.6	-199.8	-9.68	-199.8	10.14	-199.8	0.88	-199.8	-7.74	-199.8	5.88	-199.8	0.38	-199.8	2.76	-199.8	3.56	-199.8	5.06	-199.8	1.29	-199.8	9.35	-199.8	7.95	-199.8	8.64	-199.8	-1.23	-199.8	-11.07	-199.8	-24.23	-199.8	-1.61	-199.8	-16.21	-199.8	-13.73	-199.8	-1.87
-198.9	7.7	-198.9	-6.68	-198.9	-14.21	-198.9	3.3	-198.9	-9.94	-198.9	-11.56	-198.9	10.36	-198.9	2.08	-198.9	-7.77	-198.9	8.68	-198.9	-0.45	-198.9	-1.66	-198.9	3.73	-198.9	4.16	-198.9	2.13	-198.9	11.29	-198.9	7.54	-198.9	6.02	-198.9	-3.97	-198.9	-9.7	-198.9	-21.38	-198.9	-0.78	-198.9	-17.43	-198.9	-11.79	-198.9	-3.89
-198	8.03	-198	-6.01	-198	-14.75	-198	2.67	-198	-13.73	-198	-12.79	-198	11.89	-198	0.39	-198	-6.44	-198	8.69	-198	0.08	-198	1.61	-198	3.54	-198	5.74	-198	1.17	-198	11.04	-198	8.9	-198	9.53	-198	-0.94	-198	-10.51	-198	-22.85	-198	-2.55	-198	-15.56	-198	-11.75	-198	-1.44
-197.1	7.91	-197.1	-1.56	-197.1	-16.8	-197.1	2.56	-197.1	-10.47	-197.1	-10.94	-197.1	13.59	-197.1	3.16	-197.1	-8.22	-197.1	4.09	-197.1	1.36	-197.1	1.68	-197.1	5.32	-197.1	3.32	-197.1	2.8	-197.1	9.47	-197.1	10.27	-197.1	8.93	-197.1	-1.7	-197.1	-11.54	-197.1	-22.73	-197.1	-2.22	-197.1	-16.51	-197.1	-13.65	-197.1	-2.23
-196.2	9.57	-196.2	-4.86	-196.2	-13.81	-196.2	3.46	-196.2	-7.22	-196.2	-12.14	-196.2	11.17	-196.2	-0.88	-196.2	-7.61	-196.2	5.27	-196.2	2.71	-196.2	-1.11	-196.2	6.37	-196.2	0.82	-196.2	0.93	-196.2	8.1	-196.2	9.27	-196.2	7.38	-196.2	-0.72	-196.2	-9.63	-196.2	-21.08	-196.2	-1.76	-196.2	-16.11	-196.2	-9.8	-196.2	-4.01
-195.3	6.34	-195.3	-4.91	-195.3	-15.08	-195.3	2.35	-195.3	-10.66	-195.3	-8.92	-195.3	8.45	-195.3	0.08	-195.3	-7.43	-195.3	7.94	-195.3	1.01	-195.3	2.35	-195.3	4.15	-195.3	2.68	-195.3	1.17	-195.3	10.39	-195.3	11.81	-195.3	8.6	-195.3	-3.3	-195.3	-12.03	-195.3	-23.29	-195.3	-1.45	-195.3	-14.16	-195.3	-12.93	-195.3	-3.1
-194.4	6.55	-194.4	-2.04	-194.4	-17.03	-194.4	2.62	-194.4	-8.79	-194.4	-13.14	-194.4	9.77	-194.4	1.87	-194.4	-10.03	-194.4	4.76	-194.4	-0.87	-194.4	-0.48	-194.4	2.83	-194.4	2.19	-194.4	1.16	-194.4	10.28	-194.4	8.4	-194.4	8.9	-194.4	-3.07	-194.4	-10.33	-194.4	-22.65	-194.4	-2.07	-194.4	-18.54	-194.4	-11.09	-194.4	-2.77
-193.5	7.23	-193.5	-2.95	-193.5	-16.13	-193.5	4.6	-193.5	-11.23	-193.5	-8.8	-193.5	10.01	-193.5	-0.08	-193.5	-7.89	-193.5	5.57	-193.5	0.4	-193.5	1.98	-193.5	4.27	-193.5	2.35	-193.5	0.65	-193.5	9.32	-193.5	7.18	-193.5	9.6	-193.5	-3.43	-193.5	-12.2	-193.5	-21.23	-193.5	-2.39	-193.5	-17.31	-193.5	-10.12	-193.5	-4.06
-192.6	8.34	-192.6	-3	-192.6	-16.11	-192.6	4.73	-192.6	-11.05	-192.6	-13.86	-192.6	11.73	-192.6	-0.26	-192.6	-6.41	-192.6	6.76	-192.6	0.68	-192.6	0.34	-192.6	4.52	-192.6	0.88	-192.6	2.46	-192.6	11.85	-192.6	10.48	-192.6	8.43	-192.6	-1.17	-192.6	-11.52	-192.6	-22.27	-192.6	-0.83	-192.6	-14.27	-192.6	-11.94	-192.6	-2.26
-191.7	7.58	-191.7	-3.02	-191.7	-17.13	-191.7	2.21	-191.7	-11.89	-191.7	-10.29	-191.7	9.56	-191.7	2.06	-191.7	-8.77	-191.7	5.84	-191.7	-0.32	-191.7	0.16	-191.7	1.29	-191.7	4.41	-191.7	1.26	-191.7	10.71	-191.7	9.65	-191.7	8.13	-191.7	-2.76	-191.7	-10.24	-191.7	-21.88	-191.7	-1.36	-191.7	-14.83	-191.7	-12.09	-191.7	-1.92
-190.8	7.83	-190.8	-5.2	-190.8	-14.34	-190.8	5.25	-190.8	-8.33	-190.8	-10.54	-190.8	8.34	-190.8	0.96	-190.8	-8.4	-190.8	6.28	-190.8	-0.29	-190.8	-2.17	-190.8	4.38	-190.8	2.67	-190.8	2.26	-190.8	9.08	-190.8	8.65	-190.8	6.49	-190.8	-0.73	-190.8	-12.25	-190.8	-19.24	-190.8	-0.04	-190.8	-16.32	-190.8	-13.56	-190.8	-2.61
-189.9	6.63	-189.9	-2.48	-189.9	-14.8	-189.9	0.69	-189.9	-10.43	-189.9	-10.12	-189.9	9.62	-189.9	1.46	-189.9	-8.76	-189.9	6.61	-189.9	0.02	-189.9	-0.23	-189.9	3.77	-189.9	5.34	-189.9	2.42	-189.9	9.03	-189.9	8.94	-189.9	7.15	-189.9	-2.82	-189.9	-12.34	-189.9	-21.13	-189.9	-1.31	-189.9	-15.27	-189.9	-10.04	-189.9	-3.62
-189	8.55	-189	-3.71	-189	-13.69	-189	4.99	-189	-9.19	-189	-12.75	-189	9.41	-189	0.13	-189	-7.3	-189	6.28	-189	0.45	-189	-2.45	-189	3.09	-189	1.75	-189	-0.37	-189	8.08	-189	6.73	-189	7.27	-189	-1.07	-189	-12.85	-189	-24.05	-189	-3.48	-189	-19.52	-189	-13.29	-189	-2.21
-188.1	7.25	-188.1	-3.51	-188.1	-14.65	-188.1	3.14	-188.1	-10.8	-188.1	-13.28	-188.1	8.96	-188.1	1.1	-188.1	-8.44	-188.1	6.84	-188.1	-0.08	-188.1	0.17	-188.1	4.01	-188.1	4.9	-188.1	1.7	-188.1	10.54	-188.1	6.92	-188.1	8.36	-188.1	1	-188.1	-11.6	-188.1	-23.93	-188.1	-0.95	-188.1	-15.65	-188.1	-11.54	-188.1	-2.93
-187.2	7.91	-187.2	-1.66	-187.2	-15.27	-187.2	3.59	-187.2	-11.13	-187.2	-11.54	-187.2	8.53	-187.2	1.1	-187.2	-6.54	-187.2	7.51	-187.2	-1.43	-187.2	1.74	-187.2	1.86	-187.2	4.03	-187.2	1.94	-187.2	9	-187.2	9.31	-187.2	10.3	-187.2	-2.42	-187.2	-9.07	-187.2	-20.05	-187.2	-0.37	-187.2	-15.36	-187.2	-12.48	-187.2	-1.94
-186.3	8.26	-186.3	-3.15	-186.3	-14.64	-186.3	2.19	-186.3	-10.26	-186.3	-11.01	-186.3	8.76	-186.3	2.77	-186.3	-9.33	-186.3	5.23	-186.3	1.4	-186.3	-0.59	-186.3	5.36	-186.3	3.82	-186.3	0.44	-186.3	9.04	-186.3	9.65	-186.3	7.64	-186.3	-0.83	-186.3	-10.64	-186.3	-21.86	-186.3	-1.06	-186.3	-16.93	-186.3	-9.97	-186.3	-3.59
-185.4	5.53	-185.4	-2.65	-185.4	-15.54	-185.4	4.33	-185.4	-10.21	-185.4	-9.07	-185.4	8.84	-185.4	1.9	-185.4	-6.01	-185.4	5.91	-185.4	1.23	-185.4	2.69	-185.4	3.04	-185.4	1.76	-185.4	0.83	-185.4	8.78	-185.4	8.38	-185.4	9.7	-185.4	-3.03	-185.4	-10.74	-185.4	-20.12	-185.4	-3.67	-185.4	-16.68	-185.4	-11.13	-185.4	-3.24
-184.5	7.68	-184.5	-3.28	-184.5	-12.54	-184.5	1.41	-184.5	-9.16	-184.5	-11.76	-184.5	10.45	-184.5	1.21	-184.5	-3.55	-184.5	6.9	-184.5	-0.58	-184.5	-0.56	-184.5	2.41	-184.5	2.86	-184.5	2.88	-184.5	10.14	-184.5	7.29	-184.5	8.17	-184.5	0.32	-184.5	-12.67	-184.5	-19.86	-184.5	-1.21	-184.5	-15.87	-184.5	-11.28	-184.5	-1.97
-183.6	9.78	-183.6	-1.56	-183.6	-14.71	-183.6	3.24	-183.6	-11.73	-183.6	-10.27	-183.6	11.21	-183.6	3.2	-183.6	-8.22	-183.6	7.15	-183.6	2	-183.6	0.34	-183.6	3.77	-183.6	3.6	-183.6	0.98	-183.6	10.06	-183.6	7.78	-183.6	7.19	-183.6	-2.86	-183.6	-10.79	-183.6	-20.18	-183.6	-1.84	-183.6	-16.29	-183.6	-12.18	-183.6	-2.19
-182.7	7.39	-182.7	-2.8	-182.7	-12.88	-182.7	1.33	-182.7	-10.11	-182.7	-11.68	-182.7	8.3	-182.7	3.34	-182.7	-8.23	-182.7	7.07	-182.7	1.33	-182.7	0.34	-182.7	3.01	-182.7	4.3	-182.7	1.3	-182.7	10.38	-182.7	8.26	-182.7	4.4	-182.7	-2.03	-182.7	-12.34	-182.7	-20.06	-182.7	-1.5	-182.7	-16.43	-182.7	-11.81	-182.7	-2.91
-181.8	9.78	-181.8	-4.59	-181.8	-13.62	-181.8	0.76	-181.8	-9.08	-181.8	-8.05	-181.8	9.6	-181.8	0.24	-181.8	-4.75	-181.8	4.94	-181.8	2.21	-181.8	0.84	-181.8	3.36	-181.8	2.8	-181.8	1.76	-181.8	8.66	-181.8	6.31	-181.8	6.47	-181.8	-2.43	-181.8	-9.5	-181.8	-22.42	-181.8	-2.24	-181.8	-17.66	-181.8	-10.83	-181.8	-1.92
-180.9	5.92	-180.9	-4.84	-180.9	-13.22	-180.9	2.69	-180.9	-8.63	-180.9	-10.16	-180.9	8.28	-180.9	-1.24	-180.9	-7.39	-180.9	4.64	-180.9	0.2	-180.9	-0.5	-180.9	3.6	-180.9	3.26	-180.9	1.61	-180.9	10.1	-180.9	9.38	-180.9	6.57	-180.9	-1.76	-180.9	-12.87	-180.9	-21.24	-180.9	-0.01	-180.9	-14.68	-180.9	-10.75	-180.9	-3.12
-180	8.95	-180	-5.45	-180	-16.07	-180	0.7	-180	-9.13	-180	-8.7	-180	9.59	-180	0.68	-180	-5.96	-180	4.11	-180	2.76	-180	2.23	-180	4.63	-180	2.23	-180	1.3	-180	9.87	-180	9.07	-180	9.75	-180	-1.2	-180	-9.98	-180	-19.93	-180	-0.82	-180	-16.76	-180	-11.13	-180	-2.59
-179.1	6.95	-179.1	-4.67	-179.1	-12.56	-179.1	2.84	-179.1	-9.31	-179.1	-10.88	-179.1	11.26	-179.1	1.95	-179.1	-6.63	-179.1	6.74	-179.1	-0.28	-179.1	0.8	-179.1	3.3	-179.1	3.75	-179.1	4	-179.1	11.47	-179.1	7.13	-179.1	7.05	-179.1	-2.82	-179.1	-10.72	-179.1	-19.55	-179.1	-2.01	-179.1	-15.77	-179.1	-9.78	-179.1	-3.03
-178.2	8.97	-178.2	-4.68	-178.2	-13.44	-178.2	1.55	-178.2	-8.8	-178.2	-9.25	-178.2	9.51	-178.2	0.27	-178.2	-6.73	-178.2	7	-178.2	0.93	-178.2	1.43	-178.2	2.94	-178.2	2.71	-178.2	1.52	-178.2	11.99	-178.2	6.57	-178.2	7.76	-178.2	-0.9	-178.2	-11.26	-178.2	-20.48	-178.2	-1.53	-178.2	-18.6	-178.2	-7.67	-178.2	-1.45
-177.3	8.56	-177.3	-3	-177.3	-14.24	-177.3	2.74	-177.3	-9.76	-177.3	-11.27	-177.3	9.74	-177.3	0.18	-177.3	-5.84	-177.3	5.2	-177.3	1.26	-177.3	-0.82	-177.3	4.59	-177.3	2.02	-177.3	3.77	-177.3	9.24	-177.3	6.86	-177.3	9.07	-177.3	-1.31	-177.3	-9.93	-177.3	-19.57	-177.3	-0.44	-177.3	-16.78	-177.3	-10.2	-177.3	-0.23
-176.4	7.24	-176.4	-5.02	-176.4	-12.17	-176.4	4.43	-176.4	-8.17	-176.4	-10.72	-176.4	9.73	-176.4	1.13	-176.4	-6.63	-176.4	6.02	-176.4	-0.42	-176.4	0.55	-176.4	2.9	-176.4	2.25	-176.4	2.35	-176.4	8.68	-176.4	8.04	-176.4	7.76	-176.4	-0.2	-176.4	-12.24	-176.4	-20.24	-176.4	-2.76	-176.4	-14.32	-176.4	-9.02	-176.4	-1.77
-175.5	8.13	-175.5	-2.98	-175.5	-13.63	-175.5	4.28	-175.5	-8.98	-175.5	-10.27	-175.5	10.28	-175.5	2.17	-175.5	-7.91	-175.5	6.14	-175.5	1.24	-175.5	0.23	-175.5	3.48	-175.5	2.8	-175.5	-0.18	-175.5	7.03	-175.5	7.54	-175.5	7.03	-175.5	-0.59	-175.5	-11.85	-175.5	-20.68	-175.5	-2.64	-175.5	-13.94	-175.5	-11.51	-175.5	-2.39
-174.6	6.16	-174.6	-2.86	-174.6	-12.38	-174.6	3.52	-174.6	-9.94	-174.6	-9.59	-174.6	8.36	-174.6	0.16	-174.6	-6.98	-174.6	5.75	-174.6	0.54	-174.6	-1.96	-174.6	4.07	-174.6	1.23	-174.6	0.06	-174.6	9.66	-174.6	7.33	-174.6	4.77	-174.6	-0.18	-174.6	-11.15	-174.6	-21.21	-174.6	-1.21	-174.6	-14.45	-174.6	-11.4	-174.6	-3.42
-173.7	7.59	-173.7	-3.62	-173.7	-13.83	-173.7	4.5	-173.7	-9.47	-173.7	-8.23	-173.7	12.71	-173.7	2.87	-173.7	-7.67	-173.7	5.25	-173.7	-1.7	-173.7	-0.24	-173.7	3.86	-173.7	5.95	-173.7	0.69	-173.7	8.96	-173.7	6.78	-173.7	6.93	-173.7	-1.74	-173.7	-9.41	-173.7	-20.68	-173.7	-2.1	-173.7	-13.86	-173.7	-9.16	-173.7	-4.04
-172.8	10.08	-172.8	-2.22	-172.8	-14.84	-172.8	3.37	-172.8	-8.1	-172.8	-9.3	-172.8	10.29	-172.8	4.02	-172.8	-8.65	-172.8	7.76	-172.8	-0.01	-172.8	-1.05	-172.8	0.61	-172.8	4.47	-172.8	0.29	-172.8	9.2	-172.8	8.17	-172.8	6.99	-172.8	-3.55	-172.8	-10.88	-172.8	-20.86	-172.8	0.11	-172.8	-13.3	-172.8	-11.02	-172.8	-2.82
-171.9	7.7	-171.9	-0.47	-171.9	-12.63	-171.9	0.81	-171.9	-8.91	-171.9	-10.23	-171.9	9.73	-171.9	5.31	-171.9	-8.6	-171.9	4.94	-171.9	0.73	-171.9	1.9	-171.9	2.65	-171.9	3.52	-171.9	0.02	-171.9	8.67	-171.9	6.07	-171.9	10.67	-171.9	-1.35	-171.9	-11.13	-171.9	-21.16	-171.9	-2.07	-171.9	-15.64	-171.9	-8.81	-171.9	-3.14
-171	7.88	-171	-1.31	-171	-12.9	-171	1.36	-171	-7.98	-171	-9.57	-171	8.04	-171	2.05	-171	-5.32	-171	6.43	-171	2.32	-171	0.46	-171	2.64	-171	4.16	-171	1.89	-171	9.86	-171	4.58	-171	5.58	-171	-2.85	-171	-8.85	-171	-20.93	-171	-0.2	-171	-15.92	-171	-12.11	-171	-1.75
-170.1	5.84	-170.1	-4.32	-170.1	-14.48	-170.1	4.49	-170.1	-9.34	-170.1	-12.02	-170.1	7.39	-170.1	1.14	-170.1	-6.58	-170.1	8.29	-170.1	0.42	-170.1	-2.04	-170.1	2.11	-170.1	2.2	-170.1	2.12	-170.1	9.7	-170.1	7.91	-170.1	8.61	-170.1	-2.71	-170.1	-11.16	-170.1	-19.97	-170.1	-0.36	-170.1	-12.67	-170.1	-9.78	-170.1	-4.53
-169.2	5.69	-169.2	-2.79	-169.2	-11.26	-169.2	0.95	-169.2	-9.68	-169.2	-10.31	-169.2	10.89	-169.2	0.52	-169.2	-4.04	-169.2	3.4	-169.2	-0.66	-169.2	-0.46	-169.2	5.53	-169.2	2.75	-169.2	3.57	-169.2	6.2	-169.2	5.78	-169.2	7.88	-169.2	-1.13	-169.2	-8.53	-169.2	-17.58	-169.2	-3.14	-169.2	-11.96	-169.2	-9.62	-169.2	-1.8
-168.3	8.57	-168.3	-2.47	-168.3	-12.12	-168.3	3.69	-168.3	-7.73	-168.3	-9.88	-168.3	8.36	-168.3	0.84	-168.3	-4.05	-168.3	7.26	-168.3	2.77	-168.3	0.92	-168.3	1.87	-168.3	2.15	-168.3	2.82	-168.3	6.96	-168.3	10.35	-168.3	8.02	-168.3	-2.47	-168.3	-10.27	-168.3	-19.38	-168.3	-0.91	-168.3	-13.74	-168.3	-9.59	-168.3	-4.02
-167.4	9.43	-167.4	-3.77	-167.4	-10.76	-167.4	3.1	-167.4	-9.26	-167.4	-10.2	-167.4	11.68	-167.4	0.83	-167.4	-5.58	-167.4	4.98	-167.4	1.35	-167.4	2.02	-167.4	5	-167.4	2.65	-167.4	-0.09	-167.4	7.6	-167.4	7.43	-167.4	7.94	-167.4	-1.68	-167.4	-7.96	-167.4	-20.27	-167.4	-1.38	-167.4	-12.47	-167.4	-9.15	-167.4	-3.36
-166.5	8.64	-166.5	-1.4	-166.5	-14.8	-166.5	3.44	-166.5	-10.21	-166.5	-8.55	-166.5	9.69	-166.5	0.49	-166.5	-5.67	-166.5	8.1	-166.5	-1.08	-166.5	0.34	-166.5	3.2	-166.5	2.54	-166.5	3.44	-166.5	9.89	-166.5	9.32	-166.5	6.02	-166.5	-2.56	-166.5	-9.25	-166.5	-17.23	-166.5	0.01	-166.5	-12.49	-166.5	-10.95	-166.5	-2.62
-165.6	6.96	-165.6	-2.03	-165.6	-11.3	-165.6	1.57	-165.6	-10.03	-165.6	-8.89	-165.6	10.99	-165.6	1.85	-165.6	-6.11	-165.6	4.26	-165.6	-1.75	-165.6	-0.73	-165.6	1.68	-165.6	4.07	-165.6	2.13	-165.6	8.71	-165.6	7.62	-165.6	5.65	-165.6	-1.01	-165.6	-11.9	-165.6	-19.77	-165.6	-1.6	-165.6	-13.26	-165.6	-10.65	-165.6	-1.4
-164.7	8.02	-164.7	-2.01	-164.7	-12.68	-164.7	3.48	-164.7	-8.37	-164.7	-8.79	-164.7	11.67	-164.7	-0.23	-164.7	-4.52	-164.7	3.65	-164.7	1.09	-164.7	0.22	-164.7	4.39	-164.7	2.26	-164.7	0.87	-164.7	6.6	-164.7	5.4	-164.7	7.53	-164.7	0.22	-164.7	-11.54	-164.7	-19.25	-164.7	-3.94	-164.7	-15.12	-164.7	-9.18	-164.7	-2.21
-163.8	6.67	-163.8	-3.68	-163.8	-10.97	-163.8	5.12	-163.8	-8.5	-163.8	-8.86	-163.8	8.63	-163.8	2.84	-163.8	-3.55	-163.8	5.32	-163.8	0.79	-163.8	0.81	-163.8	1.48	-163.8	2.18	-163.8	4.72	-163.8	7.89	-163.8	10.52	-163.8	6.34	-163.8	-2.37	-163.8	-8.99	-163.8	-19.5	-163.8	-4.26	-163.8	-11.22	-163.8	-11.66	-163.8	-2.75
-162.9	7.22	-162.9	-4	-162.9	-14.85	-162.9	1.49	-162.9	-6.97	-162.9	-9.79	-162.9	8.17	-162.9	1.27	-162.9	-6.32	-162.9	5.43	-162.9	-1.59	-162.9	-3.7	-162.9	2.57	-162.9	1.57	-162.9	1.86	-162.9	8.34	-162.9	6.08	-162.9	6.76	-162.9	-0.82	-162.9	-9.32	-162.9	-17.02	-162.9	-3.08	-162.9	-14.75	-162.9	-8.32	-162.9	-1.89
-162	9.46	-162	-1.59	-162	-12.33	-162	3.56	-162	-6.3	-162	-8.31	-162	9.62	-162	0.97	-162	-6.12	-162	5.04	-162	2.02	-162	-0.02	-162	4	-162	2.35	-162	0.91	-162	7.72	-162	9.46	-162	6.7	-162	-1.15	-162	-12.2	-162	-19.05	-162	-1.71	-162	-12.38	-162	-7.82	-162	-2.33
-161.1	7.13	-161.1	-3.3	-161.1	-10.04	-161.1	2.69	-161.1	-8.13	-161.1	-8.18	-161.1	8.61	-161.1	0.76	-161.1	-6.61	-161.1	7.73	-161.1	-1.49	-161.1	1.29	-161.1	1.02	-161.1	2.76	-161.1	1.97	-161.1	11.17	-161.1	6.1	-161.1	5.61	-161.1	-2.49	-161.1	-9.89	-161.1	-19.13	-161.1	-0.76	-161.1	-9.69	-161.1	-8.81	-161.1	-1.32
-160.2	6.14	-160.2	-3.33	-160.2	-11.22	-160.2	0.95	-160.2	-9.4	-160.2	-7.09	-160.2	10.36	-160.2	1.2	-160.2	-4.36	-160.2	4.14	-160.2	0.73	-160.2	-0.71	-160.2	4.76	-160.2	2.42	-160.2	-0.16	-160.2	7.66	-160.2	6.98	-160.2	8.07	-160.2	-0.42	-160.2	-11.16	-160.2	-19.03	-160.2	0.75	-160.2	-14.48	-160.2	-6.96	-160.2	-3.55
-159.3	8.77	-159.3	-3.89	-159.3	-14.42	-159.3	-1.9	-159.3	-6.7	-159.3	-9.8	-159.3	9.14	-159.3	2.72	-159.3	-7.24	-159.3	3.73	-159.3	0.69	-159.3	0.53	-159.3	2.38	-159.3	3.98	-159.3	2.58	-159.3	7.92	-159.3	8.17	-159.3	11.02	-159.3	-2.49	-159.3	-9.06	-159.3	-16.01	-159.3	0.19	-159.3	-12.34	-159.3	-6.42	-159.3	-2.81
-158.4	6.84	-158.4	-5.11	-158.4	-14.29	-158.4	0.81	-158.4	-8.9	-158.4	-8.73	-158.4	6.43	-158.4	0.65	-158.4	-6.47	-158.4	7	-158.4	1.43	-158.4	-1.85	-158.4	2.17	-158.4	1.77	-158.4	1.47	-158.4	11.9	-158.4	8.62	-158.4	4.73	-158.4	-0.97	-158.4	-11.63	-158.4	-20.38	-158.4	-1.29	-158.4	-12.57	-158.4	-9.51	-158.4	-1.33
-157.5	7.53	-157.5	-2.18	-157.5	-12.22	-157.5	3.62	-157.5	-9.38	-157.5	-10.93	-157.5	9.69	-157.5	2.81	-157.5	-5.26	-157.5	6.52	-157.5	1.79	-157.5	-0.79	-157.5	3.14	-157.5	4.89	-157.5	2.88	-157.5	6.52	-157.5	7.8	-157.5	6.48	-157.5	-2.96	-157.5	-8.81	-157.5	-18.78	-157.5	-3	-157.5	-13.57	-157.5	-10.43	-157.5	-3.26
-156.6	8.58	-156.6	-4.08	-156.6	-11.51	-156.6	0.84	-156.6	-9.68	-156.6	-10.76	-156.6	8.17	-156.6	0.27	-156.6	-7.17	-156.6	3.42	-156.6	-0.74	-156.6	-2	-156.6	3.51	-156.6	4.46	-156.6	-0.55	-156.6	8.99	-156.6	7.11	-156.6	7.35	-156.6	-0.42	-156.6	-7.88	-156.6	-20.9	-156.6	0.75	-156.6	-14.22	-156.6	-8.84	-156.6	1.45
-155.7	8.19	-155.7	-2.2	-155.7	-11.3	-155.7	3.93	-155.7	-5.43	-155.7	-12.07	-155.7	9.99	-155.7	3.25	-155.7	-5	-155.7	7.44	-155.7	2.01	-155.7	1.99	-155.7	3.93	-155.7	5.12	-155.7	3.79	-155.7	9.37	-155.7	7.52	-155.7	7.15	-155.7	0	-155.7	-7.88	-155.7	-17.05	-155.7	0.01	-155.7	-13.38	-155.7	-9.21	-155.7	-2.76
-154.8	8.08	-154.8	-2.06	-154.8	-9.81	-154.8	2.96	-154.8	-8.02	-154.8	-8.99	-154.8	11.75	-154.8	-0.56	-154.8	-4.36	-154.8	6.8	-154.8	0.67	-154.8	0.25	-154.8	4.28	-154.8	1.53	-154.8	-0.22	-154.8	6.45	-154.8	5.61	-154.8	6.78	-154.8	0.08	-154.8	-8.15	-154.8	-18.37	-154.8	-3.69	-154.8	-11.56	-154.8	-9.2	-154.8	-0.85
-153.9	8.24	-153.9	-2.82	-153.9	-11.36	-153.9	4.16	-153.9	-5.77	-153.9	-11.01	-153.9	9.04	-153.9	1.37	-153.9	-7.3	-153.9	5.21	-153.9	1.13	-153.9	-1.58	-153.9	3.97	-153.9	0.74	-153.9	2.84	-153.9	6.81	-153.9	8.87	-153.9	5.5	-153.9	-1.09	-153.9	-10.49	-153.9	-16.68	-153.9	-2.15	-153.9	-11.68	-153.9	-10.17	-153.9	-1.1
-153	6.41	-153	-2.5	-153	-10.18	-153	1.32	-153	-8.76	-153	-8.02	-153	8.63	-153	2.47	-153	-3.61	-153	3.41	-153	0.46	-153	-0.45	-153	2.17	-153	0.75	-153	0.71	-153	7.57	-153	6.72	-153	4.74	-153	-2.4	-153	-10.5	-153	-17.19	-153	-2.68	-153	-12.74	-153	-9.37	-153	-0.57
-152.1	5.7	-152.1	-1.14	-152.1	-13.65	-152.1	4.15	-152.1	-8.38	-152.1	-9.76	-152.1	8.41	-152.1	2.24	-152.1	-7.99	-152.1	5.82	-152.1	0.63	-152.1	-0.36	-152.1	2.82	-152.1	2.32	-152.1	-2.11	-152.1	8.14	-152.1	6.06	-152.1	5.36	-152.1	-1	-152.1	-8.9	-152.1	-19.11	-152.1	-2.17	-152.1	-12.73	-152.1	-10.09	-152.1	0.17
-151.2	6.05	-151.2	-2.63	-151.2	-11.31	-151.2	5.15	-151.2	-7.6	-151.2	-6.64	-151.2	7.33	-151.2	-0.47	-151.2	-6.28	-151.2	5.03	-151.2	-0.11	-151.2	-0.05	-151.2	2.2	-151.2	0.49	-151.2	1.21	-151.2	7.43	-151.2	6.2	-151.2	3.27	-151.2	-2.88	-151.2	-11.16	-151.2	-16.36	-151.2	0.62	-151.2	-12.05	-151.2	-11.6	-151.2	-3.02
-150.3	5.58	-150.3	-0.58	-150.3	-10.58	-150.3	4.38	-150.3	-7.54	-150.3	-10.98	-150.3	7.22	-150.3	1.95	-150.3	-5.96	-150.3	4.27	-150.3	2.26	-150.3	-3.44	-150.3	1.85	-150.3	5.12	-150.3	-1.05	-150.3	6.55	-150.3	5.74	-150.3	3.97	-150.3	0.98	-150.3	-7.8	-150.3	-16.86	-150.3	-2.35	-150.3	-13.79	-150.3	-9.9	-150.3	-1.12
-149.4	5.6	-149.4	-3.71	-149.4	-10.98	-149.4	4.15	-149.4	-7.6	-149.4	-10.54	-149.4	8.84	-149.4	0.83	-149.4	-5.15	-149.4	5.97	-149.4	0.33	-149.4	0.51	-149.4	1.66	-149.4	2.32	-149.4	0.95	-149.4	9.12	-149.4	6.1	-149.4	7.22	-149.4	-2.78	-149.4	-9.06	-149.4	-18.04	-149.4	-0.68	-149.4	-12.66	-149.4	-5.85	-149.4	-0.2
-148.5	4.72	-148.5	-2.49	-148.5	-12.62	-148.5	3.7	-148.5	-8.97	-148.5	-9.09	-148.5	8.08	-148.5	3.19	-148.5	-4.84	-148.5	6.91	-148.5	-1.72	-148.5	-0.59	-148.5	1.6	-148.5	5.46	-148.5	2.9	-148.5	8.95	-148.5	5.7	-148.5	5.01	-148.5	-1.58	-148.5	-6.33	-148.5	-17	-148.5	-2.78	-148.5	-12.16	-148.5	-8.06	-148.5	-0.58
-147.6	7.48	-147.6	-1.47	-147.6	-11.1	-147.6	2.69	-147.6	-7.14	-147.6	-10.37	-147.6	6.42	-147.6	1.28	-147.6	-6.47	-147.6	6.72	-147.6	2.37	-147.6	1.04	-147.6	3.16	-147.6	2.77	-147.6	0.08	-147.6	6.27	-147.6	6.18	-147.6	7.8	-147.6	0.28	-147.6	-9.3	-147.6	-17.5	-147.6	-0.86	-147.6	-11.8	-147.6	-8.1	-147.6	-1.49
-146.7	5.34	-146.7	-2.62	-146.7	-8.9	-146.7	3.09	-146.7	-7.25	-146.7	-7.23	-146.7	6.3	-146.7	1.92	-146.7	-6	-146.7	4.37	-146.7	1.59	-146.7	0.11	-146.7	2.99	-146.7	2.92	-146.7	2.78	-146.7	6.95	-146.7	6.7	-146.7	6.15	-146.7	-1.52	-146.7	-9.49	-146.7	-17.28	-146.7	-2.12	-146.7	-11.26	-146.7	-8.89	-146.7	-2.25
-145.8	8.69	-145.8	-4.37	-145.8	-11.18	-145.8	3.23	-145.8	-5.96	-145.8	-9.67	-145.8	9.76	-145.8	-0.16	-145.8	-3.66	-145.8	3.95	-145.8	-1.81	-145.8	0.16	-145.8	4.09	-145.8	3.55	-145.8	3.43	-145.8	7.01	-145.8	4.38	-145.8	6.02	-145.8	1	-145.8	-9.46	-145.8	-16.4	-145.8	-2.31	-145.8	-13.12	-145.8	-8.38	-145.8	-2.79
-144.9	7.62	-144.9	1.11	-144.9	-7.28	-144.9	4.34	-144.9	-9	-144.9	-4.89	-144.9	7.77	-144.9	1.41	-144.9	-3.55	-144.9	6.54	-144.9	-0.97	-144.9	1.04	-144.9	2.2	-144.9	1.26	-144.9	2.68	-144.9	7.25	-144.9	5.34	-144.9	6.76	-144.9	-1.01	-144.9	-8.43	-144.9	-16.96	-144.9	-1.94	-144.9	-10.71	-144.9	-8.95	-144.9	-3.63
-144	9.28	-144	-2.29	-144	-11.51	-144	1.09	-144	-9.5	-144	-7.06	-144	6.49	-144	-0.08	-144	-1.44	-144	5.95	-144	-1.62	-144	-2.87	-144	1.45	-144	2.76	-144	3.64	-144	7.08	-144	3.88	-144	5.63	-144	-1.89	-144	-8.69	-144	-17.29	-144	-1.26	-144	-12.03	-144	-7.78	-144	-1.76
-143.1	5.45	-143.1	-1.19	-143.1	-12.14	-143.1	2.67	-143.1	-5.17	-143.1	-8.13	-143.1	5.57	-143.1	1.78	-143.1	-6.34	-143.1	6.02	-143.1	-0.36	-143.1	-1.67	-143.1	2.25	-143.1	2.9	-143.1	0.71	-143.1	5.28	-143.1	4.88	-143.1	5.52	-143.1	1.15	-143.1	-7.89	-143.1	-15.44	-143.1	-2.36	-143.1	-11.83	-143.1	-9.07	-143.1	-1.36
-142.2	8.85	-142.2	-1.38	-142.2	-11.73	-142.2	2.13	-142.2	-7.2	-142.2	-7.99	-142.2	8.7	-142.2	1.68	-142.2	-4.83	-142.2	3.36	-142.2	-0.33	-142.2	2.09	-142.2	1.49	-142.2	1.81	-142.2	0.26	-142.2	6.96	-142.2	5.92	-142.2	7.6	-142.2	-2.76	-142.2	-8.24	-142.2	-17.71	-142.2	0.12	-142.2	-10.92	-142.2	-6.92	-142.2	-4.19
-141.3	5.17	-141.3	-2.72	-141.3	-10.14	-141.3	2.6	-141.3	-7.35	-141.3	-8.68	-141.3	7.22	-141.3	-0.01	-141.3	-5.78	-141.3	3.32	-141.3	1.17	-141.3	0.24	-141.3	1.16	-141.3	0.77	-141.3	3.35	-141.3	6.38	-141.3	8.79	-141.3	4.21	-141.3	-0.33	-141.3	-7.83	-141.3	-13.89	-141.3	-0.63	-141.3	-10.91	-141.3	-7.96	-141.3	0.21
-140.4	4.76	-140.4	-1.61	-140.4	-10.68	-140.4	3.51	-140.4	-6.68	-140.4	-8.75	-140.4	8.84	-140.4	2.09	-140.4	-6.23	-140.4	3.86	-140.4	2.23	-140.4	2.02	-140.4	3.03	-140.4	2.33	-140.4	0.92	-140.4	7.59	-140.4	5.77	-140.4	6.79	-140.4	-2.9	-140.4	-8.82	-140.4	-15.62	-140.4	-2.75	-140.4	-10.54	-140.4	-10.02	-140.4	-3.05
-139.5	6.92	-139.5	-4.34	-139.5	-12.38	-139.5	3.35	-139.5	-7.86	-139.5	-10.94	-139.5	10.24	-139.5	1.82	-139.5	-6.89	-139.5	4.41	-139.5	1.73	-139.5	-2.25	-139.5	3.13	-139.5	3.33	-139.5	-0.37	-139.5	6.62	-139.5	8.34	-139.5	4.65	-139.5	-2	-139.5	-5.64	-139.5	-15.31	-139.5	-0.88	-139.5	-11.66	-139.5	-9.93	-139.5	0.57
-138.6	5.16	-138.6	-3.28	-138.6	-10.01	-138.6	-0.77	-138.6	-5.69	-138.6	-7.3	-138.6	5.96	-138.6	-1.71	-138.6	-6.63	-138.6	3.6	-138.6	0.42	-138.6	0.61	-138.6	2.23	-138.6	1.03	-138.6	3.1	-138.6	4.95	-138.6	7.96	-138.6	6.23	-138.6	-1.49	-138.6	-10.39	-138.6	-14.11	-138.6	1.18	-138.6	-12.11	-138.6	-9.24	-138.6	-3.33
-137.7	3.75	-137.7	-2.22	-137.7	-9.94	-137.7	1.55	-137.7	-2.86	-137.7	-6.1	-137.7	5.01	-137.7	-1.25	-137.7	-6.04	-137.7	5.45	-137.7	2.71	-137.7	-1.74	-137.7	2.99	-137.7	1.81	-137.7	1.42	-137.7	7.56	-137.7	7.26	-137.7	5.56	-137.7	-1.48	-137.7	-6.95	-137.7	-15.22	-137.7	-1.04	-137.7	-11.1	-137.7	-9.44	-137.7	-0.91
-136.8	7.3	-136.8	-1.74	-136.8	-11.66	-136.8	1.86	-136.8	-7.13	-136.8	-8.7	-136.8	10.37	-136.8	1.58	-136.8	-6.93	-136.8	4.49	-136.8	1.8	-136.8	0.29	-136.8	3.37	-136.8	1.02	-136.8	2.41	-136.8	8.52	-136.8	7.51	-136.8	5.49	-136.8	-0.56	-136.8	-8.37	-136.8	-16.51	-136.8	-0.52	-136.8	-12.31	-136.8	-6.27	-136.8	-0.76
-135.9	5.66	-135.9	-3.07	-135.9	-11.99	-135.9	0.72	-135.9	-7.41	-135.9	-9.54	-135.9	7.72	-135.9	2.96	-135.9	-6.1	-135.9	4.67	-135.9	2.88	-135.9	-0.78	-135.9	2.34	-135.9	3.93	-135.9	-1.05	-135.9	7.54	-135.9	4.26	-135.9	7.24	-135.9	-1.83	-135.9	-6.98	-135.9	-16.19	-135.9	-1.44	-135.9	-15.09	-135.9	-6.99	-135.9	-1.97
-135	4.31	-135	-2.24	-135	-10.48	-135	1.68	-135	-7.63	-135	-8.52	-135	6.89	-135	0.32	-135	-4.81	-135	5.75	-135	-1.21	-135	-2.32	-135	3.45	-135	0.42	-135	-0.1	-135	7.52	-135	5.35	-135	4.57	-135	-0.34	-135	-8.93	-135	-15.49	-135	-3.77	-135	-10.62	-135	-9.63	-135	-1.85
-134.1	5.35	-134.1	-4.18	-134.1	-10.21	-134.1	3.32	-134.1	-6.53	-134.1	-8.34	-134.1	9.34	-134.1	-0.54	-134.1	-5.64	-134.1	2.54	-134.1	-0.2	-134.1	-0.43	-134.1	4.23	-134.1	2.11	-134.1	1.56	-134.1	6.74	-134.1	7.28	-134.1	5.56	-134.1	1.24	-134.1	-8.56	-134.1	-12.5	-134.1	-1.64	-134.1	-11.93	-134.1	-9.06	-134.1	0.45
-133.2	3.36	-133.2	-1.8	-133.2	-11.86	-133.2	-2.31	-133.2	-8.13	-133.2	-9.42	-133.2	8.1	-133.2	-0.25	-133.2	-7.24	-133.2	5.3	-133.2	0.48	-133.2	-1.21	-133.2	4.05	-133.2	2.79	-133.2	2.11	-133.2	7.31	-133.2	5.66	-133.2	7.06	-133.2	-0.98	-133.2	-7.33	-133.2	-14.02	-133.2	-0.17	-133.2	-13.31	-133.2	-7.12	-133.2	-0.35
-132.3	4.29	-132.3	-1.14	-132.3	-9.16	-132.3	3.77	-132.3	-9.37	-132.3	-7.91	-132.3	6.05	-132.3	0.16	-132.3	-5.81	-132.3	3.93	-132.3	-0.09	-132.3	-0.69	-132.3	2.52	-132.3	1.43	-132.3	0.5	-132.3	6.02	-132.3	4.82	-132.3	3.45	-132.3	1.12	-132.3	-8.56	-132.3	-16.05	-132.3	-1.12	-132.3	-11.56	-132.3	-8.33	-132.3	-2.87
-131.4	4.29	-131.4	-0.75	-131.4	-12.32	-131.4	5.13	-131.4	-8.5	-131.4	-5.74	-131.4	7.49	-131.4	-0.3	-131.4	-6	-131.4	4.96	-131.4	-1.01	-131.4	0.23	-131.4	2.41	-131.4	-0.44	-131.4	1.6	-131.4	7.36	-131.4	5.78	-131.4	6.13	-131.4	-2.24	-131.4	-9.22	-131.4	-16.38	-131.4	-0.11	-131.4	-10.14	-131.4	-6.67	-131.4	-2.15
-130.5	6.33	-130.5	0.13	-130.5	-6.32	-130.5	3.46	-130.5	-6.26	-130.5	-7.54	-130.5	6.29	-130.5	2.96	-130.5	-3.85	-130.5	5.11	-130.5	-3.49	-130.5	-0.73	-130.5	0.61	-130.5	3.24	-130.5	2.07	-130.5	5.76	-130.5	3.96	-130.5	6.79	-130.5	-1.3	-130.5	-9.6	-130.5	-15.74	-130.5	-2.27	-130.5	-10.61	-130.5	-7.61	-130.5	-2.92
-129.6	4.67	-129.6	-0.64	-129.6	-10.31	-129.6	3.09	-129.6	-6.15	-129.6	-6.41	-129.6	5.09	-129.6	3.21	-129.6	-6.54	-129.6	5.87	-129.6	0.12	-129.6	-0.15	-129.6	0.18	-129.6	4.08	-129.6	0.49	-129.6	7.66	-129.6	4.57	-129.6	4.18	-129.6	-0.26	-129.6	-6.02	-129.6	-14.16	-129.6	1.22	-129.6	-12.71	-129.6	-8.59	-129.6	-0.36
-128.7	6.51	-128.7	-2	-128.7	-9.13	-128.7	3.52	-128.7	-8.11	-128.7	-8.72	-128.7	6.4	-128.7	2.26	-128.7	-4.18	-128.7	4.48	-128.7	0.51	-128.7	-0.06	-128.7	1.4	-128.7	2.96	-128.7	0.39	-128.7	6.5	-128.7	5.63	-128.7	4.52	-128.7	-0.23	-128.7	-8.85	-128.7	-12.59	-128.7	0.78	-128.7	-11.22	-128.7	-6.7	-128.7	-2.55
-127.8	4.83	-127.8	-2.18	-127.8	-9.47	-127.8	1.55	-127.8	-7.1	-127.8	-7.79	-127.8	5.65	-127.8	1.14	-127.8	-5.12	-127.8	3.88	-127.8	-0.27	-127.8	-0.06	-127.8	2.69	-127.8	2.85	-127.8	-1.35	-127.8	6.02	-127.8	7.25	-127.8	5.4	-127.8	-1.38	-127.8	-8.74	-127.8	-16.55	-127.8	-1.35	-127.8	-11.35	-127.8	-7.7	-127.8	-0.52
-126.9	4	-126.9	-1.86	-126.9	-7.54	-126.9	3.34	-126.9	-6.84	-126.9	-8.58	-126.9	7.88	-126.9	-0.69	-126.9	-4.01	-126.9	3.31	-126.9	-0.37	-126.9	-0.73	-126.9	2.47	-126.9	2.21	-126.9	2.16	-126.9	6.56	-126.9	6.6	-126.9	4.6	-126.9	-2.03	-126.9	-8.79	-126.9	-13.29	-126.9	1.56	-126.9	-8.65	-126.9	-6.3	-126.9	-3.33
-126	6.13	-126	-2.19	-126	-9.93	-126	4.2	-126	-5.55	-126	-7.54	-126	8.35	-126	-0.36	-126	-4.33	-126	5.73	-126	2.6	-126	1.18	-126	3.45	-126	2.3	-126	2.3	-126	6.34	-126	7.35	-126	6.66	-126	-1.29	-126	-5.79	-126	-13.22	-126	-1.62	-126	-8.91	-126	-6.72	-126	-1.65
-125.1	1.94	-125.1	-0.93	-125.1	-10.16	-125.1	3.09	-125.1	-6.98	-125.1	-9.02	-125.1	4.95	-125.1	0.42	-125.1	-4.15	-125.1	3.25	-125.1	2.64	-125.1	-0.15	-125.1	3.15	-125.1	0.84	-125.1	0.79	-125.1	5.77	-125.1	5.51	-125.1	8.47	-125.1	0.59	-125.1	-9.42	-125.1	-13.27	-125.1	-2.05	-125.1	-10.27	-125.1	-5.21	-125.1	1.45
-124.2	5.82	-124.2	-0.84	-124.2	-10.2	-124.2	2.15	-124.2	-7.5	-124.2	-8.73	-124.2	6.51	-124.2	2.06	-124.2	-6.11	-124.2	3.61	-124.2	-2.11	-124.2	-0.66	-124.2	1.41	-124.2	1.9	-124.2	0.26	-124.2	7.39	-124.2	4.76	-124.2	3.88	-124.2	-1.44	-124.2	-6.95	-124.2	-14.43	-124.2	-2.01	-124.2	-9.42	-124.2	-8.82	-124.2	-3.88
-123.3	6.27	-123.3	-3.8	-123.3	-9.42	-123.3	0.58	-123.3	-5.17	-123.3	-7	-123.3	8.3	-123.3	-0.35	-123.3	-5.86	-123.3	2.5	-123.3	-0.12	-123.3	1.71	-123.3	0.88	-123.3	1.46	-123.3	1.33	-123.3	7.63	-123.3	4.57	-123.3	4.95	-123.3	-2.47	-123.3	-6.66	-123.3	-14.75	-123.3	-0.94	-123.3	-9	-123.3	-7.09	-123.3	-1.66
-122.4	4.48	-122.4	-1.55	-122.4	-7.77	-122.4	2.88	-122.4	-3.84	-122.4	-6.77	-122.4	7.24	-122.4	0.49	-122.4	-6.54	-122.4	4.52	-122.4	2.12	-122.4	-0.47	-122.4	2.47	-122.4	0.73	-122.4	-0.64	-122.4	5.37	-122.4	5.57	-122.4	4.26	-122.4	0.42	-122.4	-8.79	-122.4	-13.72	-122.4	-1.15	-122.4	-11.39	-122.4	-8.6	-122.4	0
-121.5	4.19	-121.5	-4.64	-121.5	-8.82	-121.5	-2.45	-121.5	-5.23	-121.5	-5.69	-121.5	5.87	-121.5	-0.74	-121.5	-6.79	-121.5	2.37	-121.5	0.74	-121.5	0.82	-121.5	0	-121.5	0.42	-121.5	-0.79	-121.5	7.54	-121.5	6.05	-121.5	6.48	-121.5	-0.33	-121.5	-6.81	-121.5	-15.16	-121.5	-1.55	-121.5	-8.08	-121.5	-8.39	-121.5	-3.44
-120.6	2.06	-120.6	-4.37	-120.6	-8.76	-120.6	3.7	-120.6	-3.85	-120.6	-9.52	-120.6	5.72	-120.6	-2.57	-120.6	-3.23	-120.6	6.15	-120.6	-1.04	-120.6	0.83	-120.6	1.66	-120.6	0.48	-120.6	3.49	-120.6	7.38	-120.6	2.86	-120.6	5.47	-120.6	-0.77	-120.6	-8.91	-120.6	-12.05	-120.6	0.01	-120.6	-12.34	-120.6	-8.89	-120.6	-2.68
-119.7	5.02	-119.7	-1.9	-119.7	-8.16	-119.7	3.64	-119.7	-5.43	-119.7	-8.54	-119.7	7.91	-119.7	0.53	-119.7	-3.15	-119.7	5.73	-119.7	-1.12	-119.7	0.19	-119.7	2.33	-119.7	1.12	-119.7	2.21	-119.7	7.46	-119.7	4.65	-119.7	6.29	-119.7	-3.47	-119.7	-7.9	-119.7	-12.27	-119.7	-0.8	-119.7	-11.15	-119.7	-7.02	-119.7	-2.16
-118.8	4.91	-118.8	-3.82	-118.8	-10.41	-118.8	2.06	-118.8	-5.52	-118.8	-7.44	-118.8	6.56	-118.8	0.9	-118.8	-2.57	-118.8	5.04	-118.8	1.95	-118.8	0.04	-118.8	2.96	-118.8	4.18	-118.8	2.62	-118.8	5.89	-118.8	4.12	-118.8	3.47	-118.8	-0.71	-118.8	-7.69	-118.8	-13.83	-118.8	-2.53	-118.8	-12.11	-118.8	-6.46	-118.8	-1.95
-117.9	5.13	-117.9	1.19	-117.9	-9.03	-117.9	-0.96	-117.9	-5.53	-117.9	-8.45	-117.9	8.78	-117.9	1.81	-117.9	-3.7	-117.9	2.75	-117.9	0.62	-117.9	-1.74	-117.9	3.64	-117.9	1.77	-117.9	1.56	-117.9	5.5	-117.9	6.27	-117.9	5.7	-117.9	1.93	-117.9	-9.19	-117.9	-14.34	-117.9	-0.6	-117.9	-10.25	-117.9	-7.5	-117.9	-0.48
-117	5.08	-117	-1.16	-117	-11.09	-117	5.64	-117	-5.35	-117	-9.11	-117	7.79	-117	-0.88	-117	-4.13	-117	5.37	-117	-1.18	-117	-0.77	-117	0.74	-117	0.67	-117	-0.42	-117	4.56	-117	4.26	-117	5.09	-117	-3.6	-117	-6.31	-117	-14.8	-117	-1.39	-117	-10.36	-117	-7.46	-117	-0.56
-116.1	3.85	-116.1	-1.71	-116.1	-8.85	-116.1	-1.35	-116.1	-5.7	-116.1	-5.2	-116.1	7.18	-116.1	1.85	-116.1	-2.53	-116.1	4.98	-116.1	-0.25	-116.1	-0.62	-116.1	2.58	-116.1	1.7	-116.1	1.82	-116.1	8.96	-116.1	6.6	-116.1	6.39	-116.1	0.07	-116.1	-7.38	-116.1	-13.45	-116.1	-0.11	-116.1	-10.09	-116.1	-7.01	-116.1	0.24
-115.2	5.59	-115.2	-3.42	-115.2	-8.05	-115.2	3.15	-115.2	-6.94	-115.2	-8.2	-115.2	8.52	-115.2	-1	-115.2	-4	-115.2	2.37	-115.2	1	-115.2	-1.59	-115.2	3.09	-115.2	0.08	-115.2	1.94	-115.2	5.84	-115.2	5.01	-115.2	3	-115.2	-0.91	-115.2	-5.51	-115.2	-11.35	-115.2	-0.44	-115.2	-9.54	-115.2	-6.32	-115.2	-3.38
-114.3	3.94	-114.3	-1.56	-114.3	-8.87	-114.3	3.13	-114.3	-5.31	-114.3	-7.77	-114.3	7.28	-114.3	1.64	-114.3	-3.8	-114.3	4.51	-114.3	-0.53	-114.3	-2.32	-114.3	3.28	-114.3	4.42	-114.3	1.4	-114.3	5.46	-114.3	6.12	-114.3	4.81	-114.3	0.58	-114.3	-6.52	-114.3	-16.15	-114.3	-0.44	-114.3	-8.95	-114.3	-3.44	-114.3	-0.92
-113.4	4.89	-113.4	-1.12	-113.4	-7.43	-113.4	4.34	-113.4	-4.03	-113.4	-6.68	-113.4	6.83	-113.4	1.41	-113.4	-5.34	-113.4	4.77	-113.4	0.84	-113.4	-1.45	-113.4	2.12	-113.4	1.84	-113.4	-0.16	-113.4	6.13	-113.4	4.35	-113.4	5.63	-113.4	-1.19	-113.4	-6.03	-113.4	-13.43	-113.4	-1.26	-113.4	-10.47	-113.4	-8.09	-113.4	0.39
-112.5	5.78	-112.5	-3.72	-112.5	-5.56	-112.5	1.24	-112.5	-6.79	-112.5	-6.85	-112.5	7.71	-112.5	2.03	-112.5	-0.55	-112.5	5.49	-112.5	0.13	-112.5	-0.6	-112.5	2.96	-112.5	0.26	-112.5	1.61	-112.5	5.56	-112.5	5.73	-112.5	3.98	-112.5	-0.72	-112.5	-7.91	-112.5	-11.96	-112.5	-3.77	-112.5	-8.65	-112.5	-6.07	-112.5	-1.56
-111.6	5.77	-111.6	-0.79	-111.6	-9.26	-111.6	2.1	-111.6	-5.19	-111.6	-5.33	-111.6	7.91	-111.6	-0.31	-111.6	-3.51	-111.6	5.19	-111.6	0.8	-111.6	-0.21	-111.6	2	-111.6	0.07	-111.6	0.59	-111.6	6.41	-111.6	3.87	-111.6	5.81	-111.6	-1.96	-111.6	-6.8	-111.6	-13.51	-111.6	-1.95	-111.6	-7.76	-111.6	-4.88	-111.6	-2.27
-110.7	3.81	-110.7	-1.89	-110.7	-8.78	-110.7	1.4	-110.7	-7.16	-110.7	-8.2	-110.7	6.01	-110.7	2.35	-110.7	-3.03	-110.7	5.06	-110.7	0.65	-110.7	-0.89	-110.7	0.27	-110.7	4.16	-110.7	1.42	-110.7	6.36	-110.7	4.19	-110.7	3.94	-110.7	-0.64	-110.7	-6.37	-110.7	-9.98	-110.7	-1.31	-110.7	-8.75	-110.7	-4.97	-110.7	-3.26
-109.8	5.96	-109.8	-3.11	-109.8	-9.06	-109.8	1.35	-109.8	-7.14	-109.8	-5.72	-109.8	6.57	-109.8	-0.3	-109.8	-5.18	-109.8	3.2	-109.8	-0.47	-109.8	0.75	-109.8	0.49	-109.8	2.47	-109.8	-0.98	-109.8	4.83	-109.8	5.84	-109.8	5.95	-109.8	-1.76	-109.8	-6.44	-109.8	-13.56	-109.8	-2.65	-109.8	-7.04	-109.8	-7.01	-109.8	-2.01
-108.9	6.11	-108.9	-4.43	-108.9	-6.94	-108.9	0.68	-108.9	-4.24	-108.9	-3.82	-108.9	7.23	-108.9	-0.98	-108.9	-3.08	-108.9	2.49	-108.9	1.62	-108.9	-1.51	-108.9	4.32	-108.9	1.51	-108.9	2.99	-108.9	5.75	-108.9	4.65	-108.9	2.27	-108.9	1.79	-108.9	-7.72	-108.9	-13.45	-108.9	-0.44	-108.9	-9.28	-108.9	-7.44	-108.9	-1.92
-108	5.32	-108	-2.65	-108	-4.67	-108	3.66	-108	-6.12	-108	-6.52	-108	7.35	-108	0.14	-108	-2.84	-108	7.5	-108	-0.1	-108	-2.02	-108	2.65	-108	1.42	-108	0.27	-108	6.09	-108	6.94	-108	1.03	-108	-0.99	-108	-6.23	-108	-12.89	-108	-0.94	-108	-7.46	-108	-7.42	-108	-0.3
-107.1	3.39	-107.1	-1.57	-107.1	-7.58	-107.1	1.5	-107.1	-3.43	-107.1	-5.85	-107.1	4.69	-107.1	2.44	-107.1	-4.19	-107.1	5.71	-107.1	0.42	-107.1	1.78	-107.1	1.93	-107.1	2.9	-107.1	1.65	-107.1	7.01	-107.1	2.76	-107.1	5.63	-107.1	-0.4	-107.1	-6.36	-107.1	-12.56	-107.1	-0.81	-107.1	-8.83	-107.1	-5.42	-107.1	-2.26
-106.2	4.8	-106.2	-1.25	-106.2	-8.19	-106.2	1.87	-106.2	-3.76	-106.2	-8.09	-106.2	5.63	-106.2	0.25	-106.2	-2.63	-106.2	2.48	-106.2	-0.9	-106.2	-0.9	-106.2	2.59	-106.2	2.39	-106.2	2.11	-106.2	3.38	-106.2	3.79	-106.2	4.59	-106.2	0.24	-106.2	-7.29	-106.2	-12.04	-106.2	-3.9	-106.2	-9.37	-106.2	-5.8	-106.2	-1.92
-105.3	6.91	-105.3	-1.4	-105.3	-9.77	-105.3	3.54	-105.3	-5.37	-105.3	-7.56	-105.3	6.3	-105.3	-0.86	-105.3	-3.66	-105.3	5.86	-105.3	0.91	-105.3	-0.8	-105.3	2.18	-105.3	1.3	-105.3	1.67	-105.3	5.09	-105.3	5.86	-105.3	2.74	-105.3	1.62	-105.3	-6.86	-105.3	-10.73	-105.3	-1.76	-105.3	-7.45	-105.3	-7.72	-105.3	-0.08
-104.4	4.72	-104.4	-3.92	-104.4	-8.29	-104.4	4.23	-104.4	-6.62	-104.4	-9.66	-104.4	5.2	-104.4	-2.08	-104.4	-3.24	-104.4	2.82	-104.4	0.39	-104.4	-0.67	-104.4	2.52	-104.4	0.77	-104.4	1.69	-104.4	6.16	-104.4	4.21	-104.4	3.79	-104.4	0.42	-104.4	-8.91	-104.4	-11.69	-104.4	1.09	-104.4	-9.2	-104.4	-7.11	-104.4	-1.56
-103.5	4.35	-103.5	-0.32	-103.5	-7.35	-103.5	0.79	-103.5	-3.8	-103.5	-5.3	-103.5	4.58	-103.5	1.83	-103.5	-2.84	-103.5	4.17	-103.5	3.71	-103.5	-0.6	-103.5	0.61	-103.5	0.03	-103.5	1.82	-103.5	5.07	-103.5	6.14	-103.5	3.36	-103.5	-1.2	-103.5	-6.52	-103.5	-10.85	-103.5	-1.02	-103.5	-7.53	-103.5	-6.43	-103.5	-0.64
-102.6	4.05	-102.6	-4.63	-102.6	-8.49	-102.6	1.43	-102.6	-5.22	-102.6	-5.06	-102.6	5.5	-102.6	-0.55	-102.6	-3.57	-102.6	5.03	-102.6	0.99	-102.6	0.01	-102.6	0.19	-102.6	0.71	-102.6	2.17	-102.6	6.2	-102.6	2.71	-102.6	4.11	-102.6	-0.72	-102.6	-7.06	-102.6	-11.7	-102.6	-0.9	-102.6	-11.92	-102.6	-6.1	-102.6	-1.39
-101.7	5.66	-101.7	-3.13	-101.7	-7.42	-101.7	2.78	-101.7	-3.37	-101.7	-4.67	-101.7	7.29	-101.7	-0.74	-101.7	-4.4	-101.7	4.81	-101.7	2.29	-101.7	-0.53	-101.7	2.33	-101.7	-0.62	-101.7	-0.19	-101.7	5.7	-101.7	8.8	-101.7	4.85	-101.7	0.25	-101.7	-6.43	-101.7	-12.39	-101.7	0.93	-101.7	-5.93	-101.7	-3.95	-101.7	-0.79
-100.8	5.26	-100.8	-1.76	-100.8	-5.69	-100.8	1.85	-100.8	-2.86	-100.8	-6.04	-100.8	4.81	-100.8	-0.75	-100.8	-4.53	-100.8	3.69	-100.8	2.63	-100.8	-2.22	-100.8	0.71	-100.8	-0.9	-100.8	1.76	-100.8	4.93	-100.8	3.93	-100.8	3.44	-100.8	-0.88	-100.8	-7.91	-100.8	-11.02	-100.8	-1.93	-100.8	-6.89	-100.8	-6.59	-100.8	-0.54
-99.9	5.52	-99.9	-2.02	-99.9	-7.9	-99.9	3.64	-99.9	-5.76	-99.9	-5.6	-99.9	8.64	-99.9	1.08	-99.9	-2.52	-99.9	5.13	-99.9	-1.22	-99.9	-0.72	-99.9	2.71	-99.9	2.52	-99.9	1.17	-99.9	5.52	-99.9	3.77	-99.9	3.43	-99.9	0.27	-99.9	-3.3	-99.9	-11.72	-99.9	-0.46	-99.9	-6.87	-99.9	-5.87	-99.9	-0.93
-99	3.61	-99	-1.84	-99	-8.28	-99	0.52	-99	-3.97	-99	-1.77	-99	4.19	-99	-0.23	-99	-6.7	-99	5.12	-99	0.23	-99	1.39	-99	1.73	-99	-0.44	-99	0.2	-99	3.72	-99	6.48	-99	4.85	-99	-0.81	-99	-9.37	-99	-12.3	-99	-3.22	-99	-7.67	-99	-6.19	-99	-2.86
-98.1	4.19	-98.1	-3.87	-98.1	-9.44	-98.1	1.66	-98.1	-4.34	-98.1	-5.65	-98.1	6.81	-98.1	2.35	-98.1	-2.95	-98.1	6.28	-98.1	1.44	-98.1	-2.48	-98.1	1.63	-98.1	2.99	-98.1	0.05	-98.1	8.34	-98.1	2.22	-98.1	5.08	-98.1	-3.83	-98.1	-5.89	-98.1	-12.4	-98.1	-0.18	-98.1	-9.45	-98.1	-4.07	-98.1	0.08
-97.2	4.24	-97.2	-3.45	-97.2	-4.75	-97.2	2.48	-97.2	-4.49	-97.2	-6.38	-97.2	5.91	-97.2	0.52	-97.2	-1.43	-97.2	5.17	-97.2	3.34	-97.2	-0.01	-97.2	1.1	-97.2	1.67	-97.2	2.2	-97.2	6.33	-97.2	6.51	-97.2	2.77	-97.2	-0.58	-97.2	-6.78	-97.2	-10.51	-97.2	-0.46	-97.2	-8.24	-97.2	-7.94	-97.2	-1.78
-96.3	3.52	-96.3	-0.01	-96.3	-8.48	-96.3	1.16	-96.3	-6.25	-96.3	-4.82	-96.3	4.97	-96.3	-1.14	-96.3	-2.44	-96.3	3.58	-96.3	0.47	-96.3	-1.4	-96.3	0.28	-96.3	1.13	-96.3	1.07	-96.3	3.21	-96.3	5.15	-96.3	2.08	-96.3	-1.64	-96.3	-4.57	-96.3	-11.6	-96.3	-0.84	-96.3	-8.5	-96.3	-4.73	-96.3	-1.28
-95.4	5.96	-95.4	1.01	-95.4	-8.75	-95.4	1.93	-95.4	-5.16	-95.4	-3.51	-95.4	6.69	-95.4	0.73	-95.4	-3.76	-95.4	3.54	-95.4	-0.43	-95.4	0.95	-95.4	2.41	-95.4	2.22	-95.4	1.01	-95.4	3.58	-95.4	4.59	-95.4	5.96	-95.4	1.24	-95.4	-7.75	-95.4	-11.21	-95.4	-1.37	-95.4	-7.27	-95.4	-5.27	-95.4	-1.27
-94.5	2.44	-94.5	-0.37	-94.5	-7.34	-94.5	3.7	-94.5	-2.12	-94.5	-5.78	-94.5	3.21	-94.5	1.9	-94.5	-5.88	-94.5	4.31	-94.5	0.6	-94.5	1.05	-94.5	2.97	-94.5	2.7	-94.5	0.42	-94.5	4.83	-94.5	3.53	-94.5	3.58	-94.5	0.24	-94.5	-3.46	-94.5	-11.48	-94.5	-3.4	-94.5	-9.74	-94.5	-5.42	-94.5	-2.29
-93.6	2.19	-93.6	-0.81	-93.6	-4.88	-93.6	1.37	-93.6	-2.16	-93.6	-8	-93.6	6.04	-93.6	1.11	-93.6	0.44	-93.6	4.83	-93.6	1	-93.6	-1.45	-93.6	2.64	-93.6	2.1	-93.6	2.67	-93.6	5.77	-93.6	2	-93.6	-0.13	-93.6	-1.57	-93.6	-6.87	-93.6	-11.15	-93.6	-0.05	-93.6	-8.55	-93.6	-7.84	-93.6	-0.64
-92.7	4.33	-92.7	-1.62	-92.7	-9.47	-92.7	3.4	-92.7	-3.59	-92.7	-3.26	-92.7	5.32	-92.7	0.61	-92.7	-2.96	-92.7	4.22	-92.7	0.1	-92.7	1.09	-92.7	1.31	-92.7	1.96	-92.7	2.59	-92.7	4.81	-92.7	4.34	-92.7	4.46	-92.7	-0.05	-92.7	-5.76	-92.7	-10.46	-92.7	-1.65	-92.7	-9.24	-92.7	-4.79	-92.7	-2.54
-91.8	3.83	-91.8	-0.52	-91.8	-8.37	-91.8	-1.06	-91.8	-3.67	-91.8	-3.5	-91.8	5.38	-91.8	1.9	-91.8	-5.14	-91.8	-1.5	-91.8	0.79	-91.8	-0.15	-91.8	-0.09	-91.8	1.97	-91.8	0.44	-91.8	1.4	-91.8	4.07	-91.8	4.85	-91.8	-1.18	-91.8	-8.02	-91.8	-10.27	-91.8	-2.2	-91.8	-9.58	-91.8	-7.34	-91.8	-3.43
-90.9	6.74	-90.9	-2.71	-90.9	-5.88	-90.9	2.7	-90.9	-3.11	-90.9	-6.13	-90.9	5.97	-90.9	2.02	-90.9	-3.24	-90.9	2.64	-90.9	1.98	-90.9	-1.27	-90.9	2.6	-90.9	2.69	-90.9	1.42	-90.9	5.48	-90.9	3.94	-90.9	2.75	-90.9	-0.16	-90.9	-3.85	-90.9	-9.84	-90.9	-1	-90.9	-5.81	-90.9	-4.49	-90.9	-1.35
-90	3.98	-90	-2.21	-90	-6.39	-90	-0.13	-90	-4.18	-90	-6.22	-90	7.42	-90	-0.1	-90	-1.44	-90	0.4	-90	-0.23	-90	-0.49	-90	2.38	-90	1.37	-90	1.16	-90	4.43	-90	4.12	-90	3.3	-90	-1.58	-90	-6.24	-90	-8.16	-90	-1.47	-90	-7.26	-90	-7.26	-90	-1.09
-89.1	5.42	-89.1	-2.13	-89.1	-7.46	-89.1	2.41	-89.1	-7.19	-89.1	-6.91	-89.1	3.44	-89.1	1.33	-89.1	-4.6	-89.1	3.44	-89.1	-2.64	-89.1	-2.16	-89.1	1.26	-89.1	1.28	-89.1	-1.11	-89.1	4.52	-89.1	5.72	-89.1	6.69	-89.1	0.53	-89.1	-9.11	-89.1	-10.81	-89.1	-3.06	-89.1	-5.47	-89.1	-3.7	-89.1	0.95
-88.2	4.46	-88.2	-3.04	-88.2	-7.29	-88.2	2.41	-88.2	-3.26	-88.2	-5.68	-88.2	3.94	-88.2	1.97	-88.2	-2.86	-88.2	1.65	-88.2	-0.55	-88.2	-1.17	-88.2	-0.46	-88.2	2.36	-88.2	-0.33	-88.2	4.74	-88.2	5.41	-88.2	4.54	-88.2	-2.13	-88.2	-5.07	-88.2	-11.93	-88.2	0.61	-88.2	-7.71	-88.2	-5.29	-88.2	-0.17
-87.3	3.12	-87.3	-3.15	-87.3	-3.14	-87.3	1.6	-87.3	-3.57	-87.3	-5.68	-87.3	5.51	-87.3	1.85	-87.3	-5.42	-87.3	1.49	-87.3	0.44	-87.3	-2.3	-87.3	-1.1	-87.3	2.69	-87.3	-1.58	-87.3	4.98	-87.3	4.37	-87.3	2.16	-87.3	-2.86	-87.3	-5.96	-87.3	-10.38	-87.3	0.73	-87.3	-7.13	-87.3	-4.9	-87.3	-0.3
-86.4	4.45	-86.4	-0.26	-86.4	-6.65	-86.4	0.88	-86.4	-4.92	-86.4	-7.18	-86.4	5.66	-86.4	0.16	-86.4	-3.02	-86.4	4.12	-86.4	-0.3	-86.4	-0.29	-86.4	-0.07	-86.4	0	-86.4	3.22	-86.4	5.22	-86.4	1.76	-86.4	6.2	-86.4	-1.11	-86.4	-4.63	-86.4	-7.79	-86.4	0.25	-86.4	-8.63	-86.4	-4.16	-86.4	-0.23
-85.5	5.57	-85.5	-2.01	-85.5	-4.21	-85.5	-0.18	-85.5	-2.77	-85.5	-4.27	-85.5	5.83	-85.5	0.76	-85.5	-2.43	-85.5	2.21	-85.5	3.47	-85.5	-0.08	-85.5	0.13	-85.5	2.24	-85.5	-0.33	-85.5	5.46	-85.5	4.51	-85.5	2.15	-85.5	-2.23	-85.5	-5.56	-85.5	-11.22	-85.5	1.01	-85.5	-9.22	-85.5	-5.14	-85.5	-1.81
-84.6	2.44	-84.6	-0.56	-84.6	-5.65	-84.6	0.24	-84.6	-5.2	-84.6	-5.23	-84.6	4.93	-84.6	3.54	-84.6	-3.94	-84.6	2.34	-84.6	0.45	-84.6	-1.12	-84.6	1.08	-84.6	1	-84.6	-1.31	-84.6	3.6	-84.6	4.41	-84.6	4.02	-84.6	-1.25	-84.6	-5.81	-84.6	-9.32	-84.6	-0.86	-84.6	-5.91	-84.6	-3.03	-84.6	0.41
-83.7	4.2	-83.7	-0.11	-83.7	-6.29	-83.7	1.12	-83.7	-5.26	-83.7	-6.56	-83.7	6.2	-83.7	1.44	-83.7	-3.52	-83.7	3.78	-83.7	0.54	-83.7	-1.58	-83.7	0.55	-83.7	-1.74	-83.7	-1.28	-83.7	4.34	-83.7	4.8	-83.7	2.37	-83.7	-2.4	-83.7	-5.89	-83.7	-11.78	-83.7	0.68	-83.7	-6.71	-83.7	-6.02	-83.7	-2.89
-82.8	5.27	-82.8	-2.73	-82.8	-6.99	-82.8	-0.62	-82.8	-3.47	-82.8	-5.91	-82.8	6.9	-82.8	0.42	-82.8	-3.47	-82.8	0.87	-82.8	-0.96	-82.8	-1.72	-82.8	3.96	-82.8	1.85	-82.8	-0.39	-82.8	3.23	-82.8	4.27	-82.8	2.69	-82.8	1.97	-82.8	-4.99	-82.8	-8.29	-82.8	1.3	-82.8	-8.79	-82.8	-6.87	-82.8	1.15
-81.9	3.65	-81.9	-1.9	-81.9	-7.3	-81.9	0.42	-81.9	-3.87	-81.9	-6.74	-81.9	4.37	-81.9	1.31	-81.9	-4.91	-81.9	1.35	-81.9	0.56	-81.9	-0.51	-81.9	-0.38	-81.9	2.6	-81.9	0	-81.9	4.27	-81.9	4.19	-81.9	1.54	-81.9	-3.2	-81.9	-3.81	-81.9	-9.59	-81.9	-1.14	-81.9	-3.73	-81.9	-5.27	-81.9	-3.41
-81	4.53	-81	-0.76	-81	-5.92	-81	-0.7	-81	-4.62	-81	-5.63	-81	6.34	-81	-0.01	-81	-4.24	-81	1.22	-81	0.44	-81	-0.35	-81	2.89	-81	-0.17	-81	-0.59	-81	5.84	-81	3.6	-81	3.05	-81	-1.32	-81	-5.79	-81	-10.52	-81	-1.94	-81	-9.52	-81	-3.05	-81	-3.21
-80.1	5.6	-80.1	-3.6	-80.1	-4.17	-80.1	1.75	-80.1	-1.02	-80.1	-5	-80.1	6.29	-80.1	1.6	-80.1	-2.15	-80.1	2.1	-80.1	3.39	-80.1	-1.16	-80.1	1.42	-80.1	0.15	-80.1	3.09	-80.1	4.44	-80.1	3.97	-80.1	4.88	-80.1	-0.77	-80.1	-5.29	-80.1	-10.63	-80.1	0.17	-80.1	-6.67	-80.1	-4.25	-80.1	-1.5
-79.2	3.24	-79.2	-1.58	-79.2	-9.04	-79.2	1.62	-79.2	-4.52	-79.2	-5.5	-79.2	7.33	-79.2	1.91	-79.2	-2.79	-79.2	2.93	-79.2	0.35	-79.2	1.46	-79.2	3.21	-79.2	1.49	-79.2	0.65	-79.2	6.16	-79.2	2.96	-79.2	5.21	-79.2	1.01	-79.2	-4.96	-79.2	-10.06	-79.2	-0.35	-79.2	-7.72	-79.2	-4.2	-79.2	0.44
-78.3	3.92	-78.3	-1.64	-78.3	-5.76	-78.3	1.84	-78.3	-2.92	-78.3	-3.9	-78.3	4.71	-78.3	0.41	-78.3	-2.9	-78.3	2.19	-78.3	-0.81	-78.3	1.2	-78.3	2.07	-78.3	1.38	-78.3	-0.8	-78.3	1.93	-78.3	2.96	-78.3	2.85	-78.3	-0.33	-78.3	-5.76	-78.3	-9.91	-78.3	-1.85	-78.3	-8.89	-78.3	-3.9	-78.3	-1.75
-77.4	1.34	-77.4	2.07	-77.4	-5.8	-77.4	1.75	-77.4	-3.38	-77.4	-6.62	-77.4	2.48	-77.4	3.16	-77.4	-2.29	-77.4	4.07	-77.4	-1.36	-77.4	-0.94	-77.4	0.03	-77.4	1.71	-77.4	-0.13	-77.4	6.7	-77.4	2.63	-77.4	1.56	-77.4	-1.9	-77.4	-5.05	-77.4	-7.79	-77.4	-0.19	-77.4	-6.73	-77.4	-4.76	-77.4	-0.82
-76.5	0.56	-76.5	-3.41	-76.5	-5.62	-76.5	1.79	-76.5	-3.18	-76.5	-2.98	-76.5	3.52	-76.5	-0.9	-76.5	-0.85	-76.5	1.96	-76.5	2.46	-76.5	2.76	-76.5	2.14	-76.5	-1.84	-76.5	1.37	-76.5	3.59	-76.5	6.24	-76.5	3.18	-76.5	0.19	-76.5	-3.13	-76.5	-7.72	-76.5	-1.47	-76.5	-7.09	-76.5	-5.43	-76.5	-1.41
-75.6	1.55	-75.6	0.44	-75.6	-6.42	-75.6	0.82	-75.6	-3.06	-75.6	-5.78	-75.6	4.17	-75.6	2.89	-75.6	-4.41	-75.6	3.63	-75.6	1.44	-75.6	-0.72	-75.6	0.37	-75.6	1.52	-75.6	-1.79	-75.6	4.9	-75.6	6.09	-75.6	2.86	-75.6	-1.99	-75.6	-4.68	-75.6	-9.45	-75.6	-0.57	-75.6	-4.96	-75.6	-4.59	-75.6	-3.37
-74.7	4.51	-74.7	-0.67	-74.7	-4.6	-74.7	1.02	-74.7	-1.71	-74.7	-5.3	-74.7	4.39	-74.7	3.82	-74.7	-2.46	-74.7	4.23	-74.7	-0.77	-74.7	-0.52	-74.7	1.67	-74.7	1.54	-74.7	1.78	-74.7	4.41	-74.7	1.73	-74.7	4.01	-74.7	0.56	-74.7	-4.66	-74.7	-7.72	-74.7	0.27	-74.7	-6.44	-74.7	-4.2	-74.7	1.26
-73.8	4.61	-73.8	-3.58	-73.8	-3.56	-73.8	2.83	-73.8	-1.63	-73.8	-4.6	-73.8	5.49	-73.8	1.62	-73.8	-4.13	-73.8	3.89	-73.8	2.39	-73.8	-0.71	-73.8	2.45	-73.8	1.59	-73.8	-0.1	-73.8	6.21	-73.8	6.56	-73.8	3.05	-73.8	-0.13	-73.8	-5.83	-73.8	-7.98	-73.8	-0.8	-73.8	-6.03	-73.8	-5.23	-73.8	-2.29
-72.9	2.98	-72.9	0.87	-72.9	-5.04	-72.9	3.14	-72.9	-1.3	-72.9	-5.08	-72.9	4.09	-72.9	2.02	-72.9	-3.43	-72.9	3.09	-72.9	-0.39	-72.9	-3.66	-72.9	1.9	-72.9	0.72	-72.9	-0.67	-72.9	2.78	-72.9	3.21	-72.9	1.75	-72.9	-0.11	-72.9	-4.69	-72.9	-10.04	-72.9	-1.13	-72.9	-7.18	-72.9	-5.2	-72.9	-0.79
-72	3.27	-72	-1.14	-72	-4.36	-72	0.92	-72	-4.23	-72	-2.86	-72	3.5	-72	-1	-72	-2.39	-72	2.41	-72	0.59	-72	0.47	-72	0.06	-72	1.14	-72	1.4	-72	1.9	-72	3.12	-72	3.69	-72	1.26	-72	-5.08	-72	-8.14	-72	-1.52	-72	-6.22	-72	-3.8	-72	-0.31
-71.1	2.03	-71.1	-2.9	-71.1	-5.64	-71.1	1.86	-71.1	-5.53	-71.1	-5.66	-71.1	4.68	-71.1	-0.46	-71.1	0.39	-71.1	1.69	-71.1	-0.62	-71.1	-1.24	-71.1	-0.21	-71.1	-0.41	-71.1	0.11	-71.1	1.31	-71.1	2.71	-71.1	2.84	-71.1	-1.03	-71.1	-6.07	-71.1	-9.52	-71.1	-2.73	-71.1	-7.01	-71.1	-2.48	-71.1	-0.36
-70.2	2.51	-70.2	-2.7	-70.2	-5.76	-70.2	2.04	-70.2	-0.99	-70.2	-3.77	-70.2	2.32	-70.2	-1.26	-70.2	-2.64	-70.2	2.48	-70.2	-0.57	-70.2	-0.83	-70.2	0.63	-70.2	0.37	-70.2	0.09	-70.2	3.67	-70.2	2.16	-70.2	4.58	-70.2	1.66	-70.2	-4.03	-70.2	-9.88	-70.2	-2.03	-70.2	-5.44	-70.2	-1.29	-70.2	0.54
-69.3	3.85	-69.3	-2.36	-69.3	-5.71	-69.3	0.33	-69.3	-4.97	-69.3	-4.66	-69.3	5.94	-69.3	0.75	-69.3	-5.04	-69.3	3.56	-69.3	-1.16	-69.3	-2.08	-69.3	1.93	-69.3	1.79	-69.3	-1.55	-69.3	5.43	-69.3	2.65	-69.3	2.28	-69.3	-0.32	-69.3	-3.86	-69.3	-8.16	-69.3	-2.34	-69.3	-7.47	-69.3	-2.02	-69.3	-1.86
-68.4	2.1	-68.4	0.53	-68.4	-4.97	-68.4	1.47	-68.4	-5.28	-68.4	-2.83	-68.4	2.23	-68.4	0.66	-68.4	-2.5	-68.4	1.2	-68.4	1.1	-68.4	-0.95	-68.4	0.92	-68.4	-2.49	-68.4	1.42	-68.4	4.01	-68.4	3.13	-68.4	2.59	-68.4	1.23	-68.4	-4.85	-68.4	-7.06	-68.4	-0.05	-68.4	-7.07	-68.4	-3.9	-68.4	-0.71
-67.5	4.05	-67.5	-0.09	-67.5	-6.45	-67.5	2.12	-67.5	-5.12	-67.5	-2.15	-67.5	3.84	-67.5	-0.88	-67.5	-2.06	-67.5	2.47	-67.5	0.76	-67.5	1.46	-67.5	0.57	-67.5	-0.7	-67.5	0.96	-67.5	3.11	-67.5	3.2	-67.5	3.31	-67.5	-1.04	-67.5	-4.19	-67.5	-8.1	-67.5	-3.84	-67.5	-4.4	-67.5	-4.22	-67.5	-2.5
-66.6	2.04	-66.6	-0.15	-66.6	-4.7	-66.6	-0.28	-66.6	-1.02	-66.6	-3.43	-66.6	3.68	-66.6	0.5	-66.6	-0.11	-66.6	3.41	-66.6	0.65	-66.6	-2.7	-66.6	0.8	-66.6	1.02	-66.6	1.94	-66.6	2.03	-66.6	2.27	-66.6	1.99	-66.6	0.76	-66.6	-3.38	-66.6	-7.89	-66.6	-2.06	-66.6	-6.73	-66.6	-4.68	-66.6	-0.8
-65.7	3.74	-65.7	-1.11	-65.7	-5.86	-65.7	0.69	-65.7	-4.52	-65.7	-1.79	-65.7	3.79	-65.7	-0.29	-65.7	-3.84	-65.7	0.76	-65.7	-1.83	-65.7	-0.13	-65.7	1.9	-65.7	1.63	-65.7	-0.26	-65.7	2.02	-65.7	3.92	-65.7	1.95	-65.7	-0.62	-65.7	-4.79	-65.7	-6.1	-65.7	-1.5	-65.7	-2.92	-65.7	-5.07	-65.7	-2.38
-64.8	3.85	-64.8	-1.53	-64.8	-1.8	-64.8	3.29	-64.8	-3.38	-64.8	-4.66	-64.8	3.76	-64.8	1.81	-64.8	-1.93	-64.8	3	-64.8	1.26	-64.8	-2.08	-64.8	0.51	-64.8	2.18	-64.8	0.57	-64.8	3.24	-64.8	4.99	-64.8	1.14	-64.8	-0.71	-64.8	-2.93	-64.8	-6.16	-64.8	-1.59	-64.8	-4	-64.8	-5.11	-64.8	-2.41
-63.9	2.76	-63.9	0.57	-63.9	-5.55	-63.9	1.39	-63.9	-1.05	-63.9	-4.55	-63.9	4.04	-63.9	-1.44	-63.9	-2.03	-63.9	1.13	-63.9	3.05	-63.9	1.46	-63.9	-0.13	-63.9	2.81	-63.9	-0.58	-63.9	1.87	-63.9	5.53	-63.9	1.54	-63.9	-0.68	-63.9	-1.45	-63.9	-7.22	-63.9	0.07	-63.9	-8.04	-63.9	-5.05	-63.9	-2.47
-63	2.14	-63	-1.41	-63	-4.08	-63	0.12	-63	-3.82	-63	-0.71	-63	5.02	-63	-0.43	-63	-1.22	-63	2.22	-63	-0.49	-63	-1.55	-63	2.24	-63	1.52	-63	-1	-63	2.71	-63	2.83	-63	0	-63	-1.35	-63	-1.89	-63	-8.91	-63	-1.91	-63	-4.4	-63	-2.45	-63	-1.38
-62.1	3.78	-62.1	-0.55	-62.1	-5.81	-62.1	2.24	-62.1	-2.68	-62.1	-2.05	-62.1	4.01	-62.1	0.18	-62.1	-2.57	-62.1	2.81	-62.1	0.71	-62.1	-2.26	-62.1	0.57	-62.1	-0.25	-62.1	-0.6	-62.1	4.46	-62.1	1.06	-62.1	2.14	-62.1	-0.54	-62.1	-5.63	-62.1	-6.4	-62.1	0.85	-62.1	-5.54	-62.1	-2.47	-62.1	-0.11
-61.2	-0.34	-61.2	-0.28	-61.2	-6.9	-61.2	-1.54	-61.2	-4.98	-61.2	-3.78	-61.2	5.6	-61.2	0.52	-61.2	-2.22	-61.2	2.38	-61.2	0.23	-61.2	0.18	-61.2	3.28	-61.2	0.13	-61.2	0.98	-61.2	4.56	-61.2	3.14	-61.2	2.59	-61.2	0.44	-61.2	-3.77	-61.2	-7.05	-61.2	-0.84	-61.2	-4.97	-61.2	-2.74	-61.2	0.03
-60.3	3.32	-60.3	-0.98	-60.3	-6.48	-60.3	1.16	-60.3	-3.27	-60.3	-2.98	-60.3	2.39	-60.3	-0.08	-60.3	-2.05	-60.3	2.92	-60.3	-0.34	-60.3	-0.49	-60.3	-0.17	-60.3	-1.09	-60.3	-0.84	-60.3	3.86	-60.3	2.14	-60.3	2.49	-60.3	-0.69	-60.3	-4.69	-60.3	-8.99	-60.3	0.1	-60.3	-3.66	-60.3	-3.62	-60.3	-1.28
-59.4	2.47	-59.4	-0.51	-59.4	-4.85	-59.4	2.77	-59.4	-3.31	-59.4	-3.57	-59.4	3.91	-59.4	1.47	-59.4	-1.63	-59.4	1.54	-59.4	-0.82	-59.4	-2.59	-59.4	0.77	-59.4	0.76	-59.4	1.13	-59.4	2.26	-59.4	3.09	-59.4	2.12	-59.4	-0.08	-59.4	-2.81	-59.4	-8.23	-59.4	-1.63	-59.4	-2.84	-59.4	-3.08	-59.4	-0.61
-58.5	0.52	-58.5	-3.05	-58.5	-0.82	-58.5	1.2	-58.5	-3.74	-58.5	-6.17	-58.5	2.51	-58.5	1.18	-58.5	-1.84	-58.5	1.64	-58.5	0.32	-58.5	-3.43	-58.5	1.55	-58.5	0.62	-58.5	0.45	-58.5	2.41	-58.5	1.29	-58.5	1.93	-58.5	0.72	-58.5	-3.96	-58.5	-8.25	-58.5	1.48	-58.5	-5.71	-58.5	-3.01	-58.5	-1.77
-57.6	2.06	-57.6	-2.52	-57.6	-6.48	-57.6	1.77	-57.6	-1.36	-57.6	-3.39	-57.6	4.7	-57.6	-1.23	-57.6	-2.32	-57.6	1.71	-57.6	0.27	-57.6	-0.59	-57.6	2.41	-57.6	0.71	-57.6	-0.31	-57.6	4.02	-57.6	0.01	-57.6	4.89	-57.6	0.55	-57.6	-2.07	-57.6	-5.06	-57.6	-0.74	-57.6	-5.99	-57.6	-1.88	-57.6	-1.04
-56.7	2.83	-56.7	0.64	-56.7	-2.26	-56.7	1.2	-56.7	-2.69	-56.7	-3.04	-56.7	3.5	-56.7	0.54	-56.7	-3.4	-56.7	0.47	-56.7	0.37	-56.7	-1.07	-56.7	0.6	-56.7	-0.08	-56.7	-0.35	-56.7	2.65	-56.7	2.35	-56.7	2.52	-56.7	-1.38	-56.7	-1.28	-56.7	-6.21	-56.7	0.95	-56.7	-2.8	-56.7	-5.18	-56.7	-0.76
-55.8	1.94	-55.8	1.82	-55.8	-2.53	-55.8	1.49	-55.8	-2.71	-55.8	-5.31	-55.8	1.76	-55.8	2.95	-55.8	-0.54	-55.8	3.54	-55.8	-1.74	-55.8	0.14	-55.8	-0.77	-55.8	0.48	-55.8	1.09	-55.8	0.67	-55.8	1.28	-55.8	3.63	-55.8	-0.52	-55.8	-4.77	-55.8	-6.51	-55.8	-1.19	-55.8	-3.72	-55.8	-3.06	-55.8	-0.19
-54.9	3.86	-54.9	2.06	-54.9	-0.91	-54.9	-0.49	-54.9	-2.89	-54.9	-2.7	-54.9	6.4	-54.9	0.33	-54.9	-2.9	-54.9	3.36	-54.9	2.44	-54.9	0.83	-54.9	1.64	-54.9	0.89	-54.9	-0.41	-54.9	5.13	-54.9	2.23	-54.9	1.26	-54.9	0.32	-54.9	-5.09	-54.9	-4.48	-54.9	-2.44	-54.9	-5.06	-54.9	-2.42	-54.9	0.21
-54	3.46	-54	0.92	-54	-5.15	-54	0.22	-54	-2.23	-54	-3.27	-54	3.14	-54	0.94	-54	0.29	-54	2.34	-54	-0.34	-54	-1.3	-54	-2.12	-54	0.84	-54	0.75	-54	2.85	-54	2.42	-54	1.04	-54	0.14	-54	-3.94	-54	-9.35	-54	0.43	-54	-4.97	-54	-3.08	-54	-2.46
-53.1	0.94	-53.1	-0.24	-53.1	-5.06	-53.1	0.83	-53.1	-3.04	-53.1	-2.49	-53.1	3.17	-53.1	-0.82	-53.1	-3.57	-53.1	4.54	-53.1	-1.11	-53.1	-2.87	-53.1	2.44	-53.1	-0.72	-53.1	-1.05	-53.1	6.53	-53.1	1.75	-53.1	0.85	-53.1	-0.79	-53.1	-5.6	-53.1	-7.6	-53.1	-0.21	-53.1	-2.67	-53.1	-2.09	-53.1	0.19
-52.2	1.99	-52.2	0.33	-52.2	-4.39	-52.2	1.89	-52.2	-0.94	-52.2	-0.66	-52.2	1.69	-52.2	1.94	-52.2	1.37	-52.2	1.97	-52.2	0.02	-52.2	0.74	-52.2	0.53	-52.2	1.26	-52.2	0.93	-52.2	2.89	-52.2	1.96	-52.2	3.73	-52.2	-0.68	-52.2	-2.82	-52.2	-4.67	-52.2	-1.19	-52.2	-2.21	-52.2	-2.98	-52.2	1.26
-51.3	1.92	-51.3	-1.98	-51.3	-3.1	-51.3	1.93	-51.3	-0.2	-51.3	-1.02	-51.3	1.91	-51.3	0.74	-51.3	-1.7	-51.3	3.62	-51.3	0.42	-51.3	-3.65	-51.3	-0.37	-51.3	-0.27	-51.3	1.27	-51.3	-0.16	-51.3	4.09	-51.3	3	-51.3	-0.5	-51.3	-1.18	-51.3	-4.44	-51.3	-3.79	-51.3	-1.08	-51.3	-2.28	-51.3	-1.21
-50.4	1.71	-50.4	-0.13	-50.4	-3.21	-50.4	0.09	-50.4	-3.93	-50.4	-3.25	-50.4	1.47	-50.4	0.87	-50.4	-3.07	-50.4	0.96	-50.4	-1.73	-50.4	-0.64	-50.4	-1.16	-50.4	1.18	-50.4	-1.42	-50.4	1.42	-50.4	0.75	-50.4	1.52	-50.4	-2.16	-50.4	-1.26	-50.4	-7.53	-50.4	-2.47	-50.4	-3.94	-50.4	-3.58	-50.4	0.71
-49.5	0.75	-49.5	0.2	-49.5	-2.2	-49.5	2.25	-49.5	-3.95	-49.5	-2.65	-49.5	1.81	-49.5	2.78	-49.5	-3.95	-49.5	2.22	-49.5	-0.59	-49.5	-2.64	-49.5	0.74	-49.5	0.36	-49.5	-0.03	-49.5	1.5	-49.5	2.82	-49.5	1.17	-49.5	-0.76	-49.5	-4.07	-49.5	-6.63	-49.5	-1.23	-49.5	-3.85	-49.5	-2.91	-49.5	0.24
-48.6	1	-48.6	0.43	-48.6	-3.55	-48.6	0.13	-48.6	-0.76	-48.6	-2.29	-48.6	1.93	-48.6	1.47	-48.6	-2.04	-48.6	0.7	-48.6	0.79	-48.6	0.9	-48.6	-1.07	-48.6	0.4	-48.6	-0.11	-48.6	1.72	-48.6	2.64	-48.6	3.68	-48.6	-1.44	-48.6	-1.82	-48.6	-6.25	-48.6	-1.16	-48.6	-1.18	-48.6	-3.26	-48.6	0.44
-47.7	0.14	-47.7	-0.39	-47.7	-3.63	-47.7	2.46	-47.7	-4.5	-47.7	-2.35	-47.7	1.9	-47.7	1.37	-47.7	-1.02	-47.7	2.8	-47.7	-2.73	-47.7	0.34	-47.7	0.24	-47.7	3.24	-47.7	0.87	-47.7	3.28	-47.7	1.39	-47.7	1.28	-47.7	1.53	-47.7	-3.28	-47.7	-7.09	-47.7	0.16	-47.7	-3.48	-47.7	-2.9	-47.7	0.35
-46.8	1.48	-46.8	-0.73	-46.8	-1.79	-46.8	0.64	-46.8	-1.58	-46.8	1.66	-46.8	2.08	-46.8	0.52	-46.8	0.37	-46.8	0.56	-46.8	1.99	-46.8	2.1	-46.8	0.15	-46.8	2.77	-46.8	2.39	-46.8	2.21	-46.8	3.53	-46.8	2.54	-46.8	-1.06	-46.8	-1.96	-46.8	-6.35	-46.8	-2.83	-46.8	-5.62	-46.8	0.37	-46.8	-0.81
-45.9	2.25	-45.9	-1.64	-45.9	-2.84	-45.9	1.29	-45.9	-3.47	-45.9	-2.12	-45.9	1.76	-45.9	-0.67	-45.9	-0.26	-45.9	2.04	-45.9	-0.65	-45.9	0.8	-45.9	0.05	-45.9	0.38	-45.9	1.68	-45.9	2.51	-45.9	0.65	-45.9	4.2	-45.9	1.73	-45.9	-3.6	-45.9	-3.88	-45.9	-0.94	-45.9	-6.38	-45.9	-0.38	-45.9	1.59
-45	3.24	-45	-0.61	-45	-5.24	-45	0.06	-45	-4.48	-45	-1.87	-45	3.85	-45	1.24	-45	-3.28	-45	1.69	-45	0.78	-45	-0.42	-45	1.25	-45	0.35	-45	-0.85	-45	1.97	-45	1.55	-45	2.48	-45	-0.82	-45	-2.5	-45	-5.13	-45	-1.09	-45	-7.9	-45	-3.55	-45	-0.8
-44.1	0.82	-44.1	-1.38	-44.1	-3.34	-44.1	1.35	-44.1	-2.33	-44.1	-1.77	-44.1	3.92	-44.1	1.1	-44.1	-1.59	-44.1	1.76	-44.1	-1.21	-44.1	1.68	-44.1	1.22	-44.1	0.71	-44.1	-0.74	-44.1	1.94	-44.1	3.66	-44.1	3.39	-44.1	-1.27	-44.1	-1.51	-44.1	-5.55	-44.1	-1.06	-44.1	-2.59	-44.1	-4.72	-44.1	0.56
-43.2	2.41	-43.2	-1.72	-43.2	-4.43	-43.2	0.58	-43.2	-0.65	-43.2	-2.86	-43.2	3.34	-43.2	-1.75	-43.2	-0.71	-43.2	1.23	-43.2	1.12	-43.2	-0.93	-43.2	2.39	-43.2	-2.17	-43.2	1.57	-43.2	2.69	-43.2	1.13	-43.2	1.75	-43.2	0.65	-43.2	-4.62	-43.2	-4.05	-43.2	-0.89	-43.2	-4.92	-43.2	-0.98	-43.2	0.01
-42.3	2.75	-42.3	-0.83	-42.3	-5.2	-42.3	0.28	-42.3	-3.15	-42.3	-2.48	-42.3	2.42	-42.3	1.14	-42.3	-1.44	-42.3	3.51	-42.3	-0.05	-42.3	-0.51	-42.3	-0.81	-42.3	0.47	-42.3	3.18	-42.3	4.95	-42.3	0.53	-42.3	1.02	-42.3	0.32	-42.3	-3.51	-42.3	-3.67	-42.3	-1.4	-42.3	-1.95	-42.3	-1.83	-42.3	-1.21
-41.4	1.79	-41.4	-1.82	-41.4	-1.99	-41.4	2.18	-41.4	-3.21	-41.4	-3.27	-41.4	2.06	-41.4	0.85	-41.4	-0.57	-41.4	1.94	-41.4	-0.47	-41.4	-1	-41.4	0.41	-41.4	0.42	-41.4	1.33	-41.4	2.2	-41.4	0.39	-41.4	1.64	-41.4	-0.64	-41.4	-4.56	-41.4	-2.63	-41.4	-0.67	-41.4	-0.48	-41.4	-0.75	-41.4	-0.5
-40.5	2.69	-40.5	-0.98	-40.5	-3.57	-40.5	2.72	-40.5	-3.05	-40.5	-2.2	-40.5	2.81	-40.5	-1.1	-40.5	-2.18	-40.5	1.47	-40.5	0.12	-40.5	0.3	-40.5	1.24	-40.5	-0.05	-40.5	-2.15	-40.5	3.84	-40.5	2.22	-40.5	0.35	-40.5	-0.54	-40.5	-1.85	-40.5	-5.6	-40.5	0.22	-40.5	-3.36	-40.5	-2.34	-40.5	-1.35
-39.6	2.69	-39.6	0.18	-39.6	-4.22	-39.6	0.65	-39.6	-2.15	-39.6	-4.44	-39.6	2.1	-39.6	1.32	-39.6	-0.72	-39.6	1.13	-39.6	0.87	-39.6	0.76	-39.6	-0.97	-39.6	1.39	-39.6	1.84	-39.6	0.9	-39.6	2.99	-39.6	4.18	-39.6	-0.88	-39.6	-4.96	-39.6	-4.23	-39.6	-0.1	-39.6	-1.64	-39.6	-0.18	-39.6	-1.31
-38.7	1.95	-38.7	-0.67	-38.7	-4.76	-38.7	0.57	-38.7	-1.52	-38.7	-3.3	-38.7	2.49	-38.7	-1.22	-38.7	-1.52	-38.7	1.46	-38.7	0.89	-38.7	-2.69	-38.7	-1.25	-38.7	-0.17	-38.7	0.2	-38.7	2.01	-38.7	2.09	-38.7	-0.35	-38.7	-1.99	-38.7	-0.96	-38.7	-3.39	-38.7	1.71	-38.7	-4.48	-38.7	-1.61	-38.7	-3.47
-37.8	0.93	-37.8	3.6	-37.8	-5.13	-37.8	0.77	-37.8	-0.06	-37.8	-2.92	-37.8	1.91	-37.8	1.6	-37.8	-1.36	-37.8	-0.68	-37.8	0.89	-37.8	-1.82	-37.8	-0.75	-37.8	-0.35	-37.8	0.25	-37.8	1.35	-37.8	4.76	-37.8	3	-37.8	-0.6	-37.8	-3.78	-37.8	-5.38	-37.8	-0.07	-37.8	-1.75	-37.8	-0.05	-37.8	0.07
-36.9	4.6	-36.9	0.55	-36.9	-4.44	-36.9	0.26	-36.9	-1.86	-36.9	-4.14	-36.9	2.85	-36.9	0.91	-36.9	-0.98	-36.9	1.38	-36.9	1.61	-36.9	-4.79	-36.9	-0.22	-36.9	2.44	-36.9	-1.56	-36.9	-1.18	-36.9	3.34	-36.9	0.29	-36.9	0.5	-36.9	-1.33	-36.9	-5.56	-36.9	-2.82	-36.9	-2.81	-36.9	0.54	-36.9	-0.99
-36	0.94	-36	-3.01	-36	-3.73	-36	2.05	-36	-1.47	-36	-4.83	-36	2.46	-36	0.37	-36	1.96	-36	2.25	-36	2.33	-36	-3.61	-36	-0.86	-36	0.89	-36	1.37	-36	1.79	-36	3.4	-36	-0.36	-36	-1.05	-36	-1.23	-36	-3.81	-36	-2.6	-36	-3.49	-36	-1.9	-36	-3.03
-35.1	-1.15	-35.1	-2.11	-35.1	-0.89	-35.1	1.82	-35.1	-3.92	-35.1	-0.61	-35.1	1.76	-35.1	0.5	-35.1	-3.99	-35.1	0.1	-35.1	0.02	-35.1	-2.09	-35.1	1.01	-35.1	0.17	-35.1	-0.96	-35.1	0.94	-35.1	3.39	-35.1	-1.33	-35.1	-1.75	-35.1	-3.21	-35.1	-2.73	-35.1	-1.62	-35.1	-2.78	-35.1	-1.55	-35.1	-0.62
-34.2	0.85	-34.2	-2.45	-34.2	1.07	-34.2	0.22	-34.2	-0.74	-34.2	0.81	-34.2	0.42	-34.2	-0.88	-34.2	0.21	-34.2	1.41	-34.2	-1.33	-34.2	-0.42	-34.2	-1.78	-34.2	-0.03	-34.2	2.56	-34.2	1.53	-34.2	2.71	-34.2	0.46	-34.2	-1.29	-34.2	-1.08	-34.2	-1.61	-34.2	-0.68	-34.2	-1.04	-34.2	0.08	-34.2	-2.78
-33.3	0.14	-33.3	-0.91	-33.3	-2.52	-33.3	-1.71	-33.3	-4.24	-33.3	-1.84	-33.3	0.69	-33.3	-0.4	-33.3	-0.45	-33.3	2.45	-33.3	2.21	-33.3	-4.03	-33.3	0.08	-33.3	-0.58	-33.3	1.36	-33.3	2.13	-33.3	6.01	-33.3	0.35	-33.3	1.38	-33.3	-1.81	-33.3	-3.2	-33.3	-1.63	-33.3	-2.37	-33.3	-0.08	-33.3	-1.84
-32.4	0.78	-32.4	-0.27	-32.4	-1.96	-32.4	0.65	-32.4	-2.01	-32.4	-2.72	-32.4	1.75	-32.4	1.11	-32.4	-0.07	-32.4	2.29	-32.4	1.1	-32.4	0.91	-32.4	0.01	-32.4	0.52	-32.4	0.24	-32.4	1.22	-32.4	-1.84	-32.4	1.52	-32.4	-0.36	-32.4	-2.8	-32.4	-2.79	-32.4	-0.64	-32.4	-3.59	-32.4	-3.3	-32.4	0.29
-31.5	0.8	-31.5	-1.36	-31.5	-2.89	-31.5	0.22	-31.5	-2.4	-31.5	-1.82	-31.5	1.53	-31.5	-2.01	-31.5	-0.12	-31.5	0.03	-31.5	0.06	-31.5	1.47	-31.5	0.53	-31.5	1.77	-31.5	-0.59	-31.5	0.27	-31.5	0.78	-31.5	1.62	-31.5	-0.46	-31.5	-3.48	-31.5	-6.95	-31.5	0.59	-31.5	-0.39	-31.5	-0.69	-31.5	0.52
-30.6	1.13	-30.6	0.25	-30.6	-4.98	-30.6	1.17	-30.6	-2.01	-30.6	-0.11	-30.6	2.19	-30.6	0.12	-30.6	-1.89	-30.6	1.86	-30.6	-1.11	-30.6	1.45	-30.6	1.37	-30.6	-1.32	-30.6	0.63	-30.6	1.08	-30.6	0.6	-30.6	2.23	-30.6	0.04	-30.6	-3.95	-30.6	-1.51	-30.6	0.78	-30.6	-2.97	-30.6	-2.49	-30.6	-0.47
-29.7	0.23	-29.7	0.16	-29.7	-3.91	-29.7	-0.29	-29.7	1.31	-29.7	-3.92	-29.7	3.5	-29.7	0.01	-29.7	-1.36	-29.7	-2.01	-29.7	0.92	-29.7	-3.03	-29.7	0.09	-29.7	-0.66	-29.7	-4.58	-29.7	-1	-29.7	2.25	-29.7	2.31	-29.7	0.73	-29.7	-2.18	-29.7	-4.56	-29.7	-1.73	-29.7	-2.69	-29.7	0.11	-29.7	1.02
-28.8	1.61	-28.8	-1.18	-28.8	-2.28	-28.8	-0.4	-28.8	-2.71	-28.8	-1.1	-28.8	1.05	-28.8	-1.21	-28.8	-1.01	-28.8	2.62	-28.8	-0.57	-28.8	0.12	-28.8	-0.69	-28.8	-0.68	-28.8	-0.24	-28.8	0.56	-28.8	-0.05	-28.8	0.03	-28.8	-2.41	-28.8	-1.2	-28.8	-2.23	-28.8	-0.54	-28.8	-2.32	-28.8	-1.61	-28.8	-1.12
-27.9	0.07	-27.9	-0.13	-27.9	-3.03	-27.9	1.18	-27.9	-0.5	-27.9	-4.61	-27.9	2.91	-27.9	-0.74	-27.9	0.97	-27.9	0.01	-27.9	0.58	-27.9	-0.9	-27.9	-1.19	-27.9	-0.5	-27.9	1.8	-27.9	-0.39	-27.9	3.66	-27.9	1.65	-27.9	-1.14	-27.9	-3.38	-27.9	-1.37	-27.9	1.23	-27.9	-0.36	-27.9	-3.71	-27.9	0.78
-27	2.77	-27	-0.9	-27	-1.47	-27	0.76	-27	-2.6	-27	-2.06	-27	1.96	-27	1.62	-27	0.29	-27	1.33	-27	0.13	-27	-1.38	-27	-0.17	-27	-0.27	-27	-0.44	-27	-0.08	-27	3.95	-27	1.57	-27	-0.54	-27	-3.34	-27	-3.5	-27	-1.92	-27	-1.48	-27	-0.26	-27	1.03
-26.1	1.49	-26.1	-1.59	-26.1	-1.23	-26.1	0.38	-26.1	0.9	-26.1	-0.1	-26.1	1.75	-26.1	-1.32	-26.1	-0.42	-26.1	1.84	-26.1	1.15	-26.1	0.93	-26.1	1.83	-26.1	-2.91	-26.1	1.25	-26.1	2.06	-26.1	2.17	-26.1	0.18	-26.1	0.38	-26.1	-2.35	-26.1	-2.73	-26.1	0.43	-26.1	-1.12	-26.1	0.5	-26.1	-1.96
-25.2	1.56	-25.2	-0.62	-25.2	-1.49	-25.2	1.68	-25.2	-1.85	-25.2	0.13	-25.2	3.37	-25.2	0.97	-25.2	-1.84	-25.2	1.2	-25.2	-0.82	-25.2	2.85	-25.2	0.74	-25.2	1.2	-25.2	-0.22	-25.2	1.28	-25.2	2.35	-25.2	1.72	-25.2	1.62	-25.2	-0.45	-25.2	-2.18	-25.2	0.71	-25.2	-1.15	-25.2	0.23	-25.2	2.53
-24.3	-1.95	-24.3	-0.28	-24.3	-2.88	-24.3	1.64	-24.3	2.02	-24.3	-2.08	-24.3	-1.61	-24.3	1.89	-24.3	-1.26	-24.3	1	-24.3	0.91	-24.3	-1.77	-24.3	-2.11	-24.3	1.96	-24.3	0.81	-24.3	1.53	-24.3	0.51	-24.3	-0.72	-24.3	-0.63	-24.3	-1.28	-24.3	-1.91	-24.3	0.55	-24.3	-1.9	-24.3	0.37	-24.3	-0.62
-23.4	4.09	-23.4	1.6	-23.4	-1.67	-23.4	1.08	-23.4	-1.02	-23.4	-1.58	-23.4	3	-23.4	-0.19	-23.4	-0.37	-23.4	-0.11	-23.4	1.52	-23.4	-1.74	-23.4	-1.15	-23.4	-0.81	-23.4	0.23	-23.4	2.22	-23.4	2.45	-23.4	-0.08	-23.4	3.3	-23.4	-2.22	-23.4	-1.22	-23.4	1.24	-23.4	-2.35	-23.4	-0.41	-23.4	1.82
-22.5	2.93	-22.5	0.62	-22.5	0.02	-22.5	-0.1	-22.5	-1.51	-22.5	-2.53	-22.5	2.17	-22.5	0.67	-22.5	-0.39	-22.5	1.83	-22.5	0.17	-22.5	-0.14	-22.5	-0.41	-22.5	-1.11	-22.5	-0.3	-22.5	1.01	-22.5	0.67	-22.5	0.11	-22.5	1.15	-22.5	-1.87	-22.5	-3.5	-22.5	-1	-22.5	-3.53	-22.5	-1.74	-22.5	0.48
-21.6	1.95	-21.6	-0.47	-21.6	-2.23	-21.6	2.56	-21.6	-0.88	-21.6	-3.88	-21.6	4.03	-21.6	0.25	-21.6	-3.16	-21.6	2.04	-21.6	-0.16	-21.6	-0.38	-21.6	0.61	-21.6	0.82	-21.6	-0.93	-21.6	2.32	-21.6	0.86	-21.6	1.27	-21.6	-0.88	-21.6	1.26	-21.6	-2.31	-21.6	-2.86	-21.6	-2.26	-21.6	-3.26	-21.6	0.11
-20.7	3.76	-20.7	-0.58	-20.7	-1.53	-20.7	2.05	-20.7	-1.63	-20.7	0.76	-20.7	4.29	-20.7	1	-20.7	0.16	-20.7	1.48	-20.7	2.57	-20.7	-0.65	-20.7	0.84	-20.7	0.3	-20.7	0.47	-20.7	1.58	-20.7	1.55	-20.7	0.22	-20.7	1.83	-20.7	-1.86	-20.7	-0.88	-20.7	1.04	-20.7	-2.27	-20.7	0.66	-20.7	-0.37
-19.8	-0.83	-19.8	0.62	-19.8	2.43	-19.8	0.16	-19.8	-0.86	-19.8	-2.3	-19.8	-0.87	-19.8	0.08	-19.8	1.66	-19.8	3.73	-19.8	-2.36	-19.8	0.89	-19.8	-0.85	-19.8	-0.77	-19.8	0.14	-19.8	3.1	-19.8	1.18	-19.8	1.94	-19.8	0.9	-19.8	-1.85	-19.8	-3.61	-19.8	0.89	-19.8	-0.21	-19.8	1.42	-19.8	0.03
-18.9	1.82	-18.9	0.83	-18.9	-1.08	-18.9	0.48	-18.9	-1.04	-18.9	-1.28	-18.9	2.3	-18.9	1.84	-18.9	0.92	-18.9	1.89	-18.9	2.98	-18.9	-0.62	-18.9	0.66	-18.9	1.7	-18.9	-0.26	-18.9	-1.19	-18.9	4.62	-18.9	0.28	-18.9	0.53	-18.9	0.75	-18.9	-1.34	-18.9	-1.75	-18.9	-0.77	-18.9	0.21	-18.9	-1.03
-18	-0.31	-18	1.25	-18	-1.37	-18	-1.96	-18	1.73	-18	-5.75	-18	-0.19	-18	-1.26	-18	-1.1	-18	1.01	-18	1.12	-18	-3.05	-18	1.64	-18	0.28	-18	-0.55	-18	0.54	-18	2.07	-18	-0.09	-18	-0.46	-18	-0.92	-18	-2.77	-18	-0.51	-18	-1.2	-18	0.43	-18	-3.02
-17.1	0.02	-17.1	1.03	-17.1	-1.77	-17.1	-0.19	-17.1	-1.01	-17.1	-1.17	-17.1	0.8	-17.1	-0.96	-17.1	1.68	-17.1	-1.79	-17.1	-0.1	-17.1	-0.93	-17.1	1.41	-17.1	0.28	-17.1	1.34	-17.1	0.94	-17.1	1.94	-17.1	-0.06	-17.1	0.02	-17.1	-0.35	-17.1	-2.14	-17.1	0.9	-17.1	-0.82	-17.1	-0.44	-17.1	0.6
-16.2	-0.21	-16.2	-0.67	-16.2	-3.49	-16.2	1.71	-16.2	-0.26	-16.2	-5.43	-16.2	1.93	-16.2	0.44	-16.2	-2.09	-16.2	2.68	-16.2	0.63	-16.2	-2.25	-16.2	0.15	-16.2	0.27	-16.2	-1.62	-16.2	3.66	-16.2	3.19	-16.2	0.95	-16.2	1.48	-16.2	-2.66	-16.2	-2.01	-16.2	2.11	-16.2	-0.44	-16.2	0.32	-16.2	0.49
-15.3	0.4	-15.3	-1.08	-15.3	-2.38	-15.3	0.91	-15.3	-1.43	-15.3	-3.27	-15.3	2.23	-15.3	-1.48	-15.3	-1.46	-15.3	1.85	-15.3	-1.41	-15.3	-1.71	-15.3	0.21	-15.3	0.46	-15.3	-0.22	-15.3	2.28	-15.3	2.31	-15.3	-0.74	-15.3	-1.82	-15.3	1.06	-15.3	-3.7	-15.3	0.05	-15.3	-0.56	-15.3	-1.6	-15.3	-0.42
-14.4	-0.74	-14.4	1.01	-14.4	-1.18	-14.4	0.62	-14.4	1.47	-14.4	-2.3	-14.4	-1.1	-14.4	1.84	-14.4	0.34	-14.4	1.45	-14.4	1.87	-14.4	-1.33	-14.4	-1.24	-14.4	-0.54	-14.4	0.83	-14.4	1.98	-14.4	1.96	-14.4	-0.59	-14.4	0.24	-14.4	-0.49	-14.4	0.68	-14.4	-3.07	-14.4	-0.16	-14.4	1.46	-14.4	0.55
-13.5	-1.69	-13.5	-0.99	-13.5	-3.52	-13.5	1.08	-13.5	0.34	-13.5	-1.35	-13.5	-0.39	-13.5	0.12	-13.5	-1.75	-13.5	1.12	-13.5	-1.75	-13.5	-5.01	-13.5	-1.33	-13.5	0.11	-13.5	0.32	-13.5	2.01	-13.5	2.23	-13.5	-1.07	-13.5	1.92	-13.5	-1.2	-13.5	-1.64	-13.5	-1.4	-13.5	-0.27	-13.5	2.13	-13.5	-0.41
-12.6	2.05	-12.6	1.41	-12.6	-2.1	-12.6	0.92	-12.6	-1.84	-12.6	-0.73	-12.6	2.58	-12.6	0.12	-12.6	-3.02	-12.6	0.4	-12.6	-0.82	-12.6	-2.2	-12.6	-0.45	-12.6	-1.09	-12.6	-1.14	-12.6	3.27	-12.6	1.03	-12.6	-1.67	-12.6	-0.62	-12.6	-0.99	-12.6	0.17	-12.6	0.15	-12.6	0.06	-12.6	-0.32	-12.6	-2.69
-11.7	2.84	-11.7	0.59	-11.7	-2.07	-11.7	1.13	-11.7	-0.55	-11.7	0.07	-11.7	-0.35	-11.7	3	-11.7	0.86	-11.7	0.88	-11.7	1.7	-11.7	-0.03	-11.7	-2.35	-11.7	-1.52	-11.7	-1.12	-11.7	0.82	-11.7	1.06	-11.7	1.86	-11.7	1.72	-11.7	-0.09	-11.7	-1.25	-11.7	0.06	-11.7	-1.53	-11.7	0.34	-11.7	0.95
-10.8	1.94	-10.8	-0.67	-10.8	0.79	-10.8	1.41	-10.8	0.48	-10.8	-3.5	-10.8	2.22	-10.8	-0.38	-10.8	-0.66	-10.8	1.65	-10.8	-0.34	-10.8	-1.03	-10.8	0.86	-10.8	2.02	-10.8	0.29	-10.8	1.7	-10.8	1.03	-10.8	0.2	-10.8	0.92	-10.8	0.7	-10.8	-0.3	-10.8	0.83	-10.8	-0.51	-10.8	0.87	-10.8	1.64
-9.9	-1.22	-9.9	0.16	-9.9	1.1	-9.9	-1.36	-9.9	-1.99	-9.9	-2.04	-9.9	0.09	-9.9	-0.02	-9.9	1.77	-9.9	-0.48	-9.9	0.44	-9.9	-2.34	-9.9	0.52	-9.9	0.17	-9.9	0.4	-9.9	-0.37	-9.9	0.74	-9.9	1.64	-9.9	0.91	-9.9	-2.16	-9.9	-0.81	-9.9	-0.65	-9.9	0.58	-9.9	1.42	-9.9	0.67
-9	-1.5	-9	0.28	-9	1.27	-9	0.37	-9	0.91	-9	-1.55	-9	1.41	-9	-0.59	-9	-0.42	-9	0	-9	0.92	-9	-3.19	-9	-0.16	-9	1.08	-9	0.45	-9	-0.17	-9	1.79	-9	-0.14	-9	-0.24	-9	-1.12	-9	-0.7	-9	-0.23	-9	0.17	-9	-0.4	-9	0.31
-8.1	-0.72	-8.1	1.55	-8.1	0.11	-8.1	0.1	-8.1	1.9	-8.1	-0.67	-8.1	-0.19	-8.1	0.23	-8.1	-1.31	-8.1	-0.46	-8.1	1.21	-8.1	-1.06	-8.1	-0.96	-8.1	1.41	-8.1	-0.58	-8.1	2.17	-8.1	1.17	-8.1	-0.99	-8.1	-1.19	-8.1	1.14	-8.1	1.11	-8.1	0.57	-8.1	-1.56	-8.1	2.49	-8.1	-0.43
-7.2	0.41	-7.2	-2.17	-7.2	-1.91	-7.2	-2.46	-7.2	1.58	-7.2	0.3	-7.2	0.09	-7.2	-0.75	-7.2	1.19	-7.2	2.38	-7.2	2.17	-7.2	-1.57	-7.2	-1.69	-7.2	-1.05	-7.2	0	-7.2	2.23	-7.2	-0.97	-7.2	-0.95	-7.2	-1.4	-7.2	0.51	-7.2	-1.42	-7.2	0.63	-7.2	-1.97	-7.2	-0.49	-7.2	-0.07
-6.3	-0.42	-6.3	-0.16	-6.3	-0.76	-6.3	0.25	-6.3	-0.17	-6.3	-1.31	-6.3	-1.34	-6.3	-0.98	-6.3	1.2	-6.3	0.01	-6.3	-0.44	-6.3	0.61	-6.3	-1.03	-6.3	-0.56	-6.3	-0.72	-6.3	0.49	-6.3	-0.65	-6.3	-1.04	-6.3	0.24	-6.3	-1.35	-6.3	-1.25	-6.3	-1.69	-6.3	2.03	-6.3	-0.96	-6.3	-1.36
-5.4	-0.22	-5.4	2.91	-5.4	1.22	-5.4	-0.13	-5.4	0.3	-5.4	-0.27	-5.4	0.5	-5.4	1.68	-5.4	0.53	-5.4	-0.76	-5.4	-0.74	-5.4	0.82	-5.4	-0.46	-5.4	0.74	-5.4	-1.14	-5.4	2.1	-5.4	2.26	-5.4	2.67	-5.4	-1.57	-5.4	0.67	-5.4	-2.38	-5.4	-1.26	-5.4	1.37	-5.4	1.92	-5.4	0.66
-4.5	-0.56	-4.5	2.11	-4.5	1.23	-4.5	-0.98	-4.5	1.07	-4.5	0.31	-4.5	-1.58	-4.5	0.8	-4.5	2.16	-4.5	-0.78	-4.5	-2.14	-4.5	0.32	-4.5	0.96	-4.5	-0.63	-4.5	2.43	-4.5	-0.1	-4.5	-0.47	-4.5	-0.13	-4.5	0	-4.5	-0.18	-4.5	0.83	-4.5	2.34	-4.5	-1.45	-4.5	-0.91	-4.5	0.41
-3.6	0.53	-3.6	-0.38	-3.6	-0.6	-3.6	0.31	-3.6	1.67	-3.6	-1.2	-3.6	-0.43	-3.6	-1.06	-3.6	0.18	-3.6	0.15	-3.6	-1.85	-3.6	0.14	-3.6	0	-3.6	-0.12	-3.6	1.15	-3.6	1.34	-3.6	1.8	-3.6	-0.03	-3.6	1.8	-3.6	-2.11	-3.6	-0.37	-3.6	1.05	-3.6	1	-3.6	-1.19	-3.6	1.35
-2.7	1.16	-2.7	-1.79	-2.7	-1.11	-2.7	0.28	-2.7	-0.96	-2.7	-0.14	-2.7	1.31	-2.7	-3.78	-2.7	0.07	-2.7	0.89	-2.7	-0.35	-2.7	0.26	-2.7	0.29	-2.7	-2.13	-2.7	-1.35	-2.7	-0.48	-2.7	-0.6	-2.7	1.93	-2.7	1.02	-2.7	0.6	-2.7	0.27	-2.7	-1	-2.7	0.63	-2.7	-0.62	-2.7	0.41
-1.8	0.75	-1.8	-1.28	-1.8	-0.3	-1.8	-0.29	-1.8	-0.36	-1.8	0.18	-1.8	2.76	-1.8	1.14	-1.8	-0.2	-1.8	1.38	-1.8	0.96	-1.8	-1.84	-1.8	1	-1.8	0.32	-1.8	1.01	-1.8	0	-1.8	2.12	-1.8	1.12	-1.8	0.88	-1.8	-2.95	-1.8	0.16	-1.8	-1.55	-1.8	1.04	-1.8	-1.1	-1.8	-0.08
-0.9	1.69	-0.9	1.54	-0.9	-0.94	-0.9	0.8	-0.9	1.14	-0.9	-0.96	-0.9	-0.99	-0.9	0.58	-0.9	1.49	-0.9	-1.18	-0.9	-1.7	-0.9	-2.01	-0.9	-1.63	-0.9	0.25	-0.9	0.78	-0.9	-1.34	-0.9	-0.62	-0.9	-2.48	-0.9	0.26	-0.9	0.31	-0.9	0.98	-0.9	-0.05	-0.9	-0.99	-0.9	-0.31	-0.9	-0.83
0	-0.52	0	0.82	0	-1.31	0	0.38	0	1.16	0	0.82	0	0.31	0	1.39	0	0.17	0	-0.24	0	-0.04	0	-1.8	0	-0.42	0	0.6	0	0.72	0	2.4	0	-0.41	0	0.04	0	0.16	0	-0.6	0	0.84	0	1.06	0	-0.21	0	-0.77	0	-0.59
0.9	0.41	0.9	2.74	0.9	-0.45	0.9	1.25	0.9	0.45	0.9	2.09	0.9	0.45	0.9	1.59	0.9	-1.54	0.9	-1.36	0.9	-0.97	0.9	-1.63	0.9	-1.08	0.9	1.31	0.9	-2.32	0.9	0.74	0.9	-0.9	0.9	-1.81	0.9	0.96	0.9	3.02	0.9	-0.95	0.9	1.38	0.9	-1.08	0.9	0.37	0.9	0.5
1.8	-1.25	1.8	-0.49	1.8	2	1.8	-0.79	1.8	0.37	1.8	0.05	1.8	1.27	1.8	-1.15	1.8	2.69	1.8	-0.71	1.8	0.88	1.8	-1.99	1.8	0.22	1.8	0.36	1.8	1.65	1.8	0.12	1.8	1.36	1.8	0.44	1.8	1.38	1.8	0.43	1.8	3.58	1.8	2.04	1.8	-0.03	1.8	0.81	1.8	1.62
2.7	0.1	2.7	0.72	2.7	-0.65	2.7	-0.78	2.7	1.27	2.7	0.28	2.7	1.62	2.7	-1.36	2.7	1.23	2.7	-0.91	2.7	-1.19	2.7	-1.53	2.7	-0.98	2.7	-2.16	2.7	0.02	2.7	0.04	2.7	1.07	2.7	0.43	2.7	-1.7	2.7	-1.13	2.7	-1.71	2.7	-0.91	2.7	-0.02	2.7	-0.47	2.7	-0.07
3.6	1.16	3.6	-0.8	3.6	2.1	3.6	0.16	3.6	2.25	3.6	-1.76	3.6	1.99	3.6	-1.41	3.6	1.71	3.6	-1.28	3.6	1.98	3.6	-2.22	3.6	-0.89	3.6	-1.56	3.6	-2.57	3.6	1.84	3.6	2.45	3.6	-0.69	3.6	0.04	3.6	-1.36	3.6	-0.27	3.6	0.61	3.6	2.08	3.6	-1.24	3.6	-0.7
4.5	-0.75	4.5	0.41	4.5	1.26	4.5	2.57	4.5	-1.7	4.5	1.07	4.5	-1.09	4.5	1.4	4.5	5.03	4.5	0.55	4.5	1.95	4.5	-2.26	4.5	-1.07	4.5	-0.95	4.5	1.26	4.5	-0.61	4.5	2.76	4.5	-0.59	4.5	0.27	4.5	-0.95	4.5	0.01	4.5	-1.02	4.5	0.25	4.5	-0.69	4.5	-1.3
5.4	1.67	5.4	2.86	5.4	-0.36	5.4	-0.79	5.4	0.66	5.4	-1.13	5.4	1.53	5.4	1.64	5.4	2.01	5.4	-3.48	5.4	-0.02	5.4	-1.14	5.4	-1.5	5.4	0.85	5.4	0.61	5.4	-1.73	5.4	0.85	5.4	2.78	5.4	0.34	5.4	2.17	5.4	0.84	5.4	-0.89	5.4	2	5.4	2.1	5.4	1.77
6.3	0.89	6.3	0.24	6.3	0.98	6.3	-0.13	6.3	3.27	6.3	-3.16	6.3	-1.03	6.3	-0.89	6.3	1.99	6.3	-0.95	6.3	0.28	6.3	-0.97	6.3	-3.12	6.3	0.27	6.3	-0.05	6.3	1.54	6.3	0.1	6.3	0.81	6.3	-0.66	6.3	-0.01	6.3	0.79	6.3	-0.7	6.3	0.73	6.3	1.49	6.3	-0.03
7.2	1.43	7.2	1.51	7.2	3.75	7.2	1.5	7.2	-0.97	7.2	0.48	7.2	2.88	7.2	-1.05	7.2	0.59	7.2	1.57	7.2	-0.46	7.2	-1.76	7.2	1.64	7.2	0.82	7.2	-1.93	7.2	2.3	7.2	1.74	7.2	-1.8	7.2	0.51	7.2	-0.07	7.2	1.36	7.2	2.01	7.2	2.81	7.2	-0.58	7.2	-1.55
8.1	16.87	8.1	3.05	8.1	5.4	8.1	4.72	8.1	3.78	8.1	0.3	8.1	6.29	8.1	-0.02	8.1	0.2	8.1	4.69	8.1	2.68	8.1	-0.81	8.1	-0.4	8.1	-2.24	8.1	-2.74	8.1	1.37	8.1	2.93	8.1	-2.02	8.1	2.16	8.1	1.59	8.1	0.08	8.1	2.48	8.1	3.62	8.1	0.52	8.1	6.7
9	53.06	9	7.78	9	12.92	9	11.57	9	6.5	9	0.14	9	15.3	9	4.67	9	3.05	9	8.14	9	4.32	9	-1.63	9	-3.32	9	0.86	9	-2.18	9	2.67	9	1.77	9	0.67	9	4.42	9	-1.25	9	1.14	9	6.29	9	3.18	9	4.86	9	15.55
9.9	75	9.9	25.03	9.9	20.33	9.9	14.36	9.9	5.7	9.9	-0.81	9.9	19.71	9.9	7.52	9.9	3.6	9.9	8.74	9.9	3.96	9.9	0.48	9.9	-7.17	9.9	-1.54	9.9	-6.05	9.9	2.02	9.9	3.08	9.9	-0.66	9.9	2.23	9.9	2.12	9.9	-0.38	9.9	5.51	9.9	6.55	9.9	2.97	9.9	21.05
10.8	87.83	10.8	37.5	10.8	22.37	10.8	13.96	10.8	9.16	10.8	0.95	10.8	21.77	10.8	12.94	10.8	4.29	10.8	7.17	10.8	4.72	10.8	-0.37	10.8	-11.35	10.8	-1.82	10.8	-3.4	10.8	3.48	10.8	1.44	10.8	0.94	10.8	1.88	10.8	4.37	10.8	2.06	10.8	7.9	10.8	3.88	10.8	2.03	10.8	23.03
11.7	89.6	11.7	45.07	11.7	22.19	11.7	12.06	11.7	7.22	11.7	2.49	11.7	19.97	11.7	13.82	11.7	3.79	11.7	5.73	11.7	5.27	11.7	-4.71	11.7	-9.95	11.7	-3.83	11.7	-4.28	11.7	1.88	11.7	2.69	11.7	-2.73	11.7	1.32	11.7	6.45	11.7	-1.13	11.7	6.79	11.7	4.34	11.7	0.43	11.7	22.33
12.6	90.65	12.6	52.18	12.6	21.63	12.6	14.73	12.6	9.48	12.6	0.73	12.6	17.98	12.6	17.8	12.6	2.78	12.6	8.24	12.6	5.97	12.6	0.5	12.6	-11.99	12.6	-5.26	12.6	-3.56	12.6	5.29	12.6	1.76	12.6	0.58	12.6	2.13	12.6	7.96	12.6	-0.77	12.6	11.14	12.6	4.85	12.6	0.81	12.6	22.55
13.5	95.75	13.5	53.81	13.5	19.48	13.5	13.56	13.5	9.06	13.5	1.81	13.5	19.91	13.5	15.87	13.5	2.76	13.5	7.6	13.5	4.65	13.5	-3.29	13.5	-12.83	13.5	-8.2	13.5	-4.13	13.5	2.72	13.5	-0.25	13.5	-4.01	13.5	1.31	13.5	5.36	13.5	-3.59	13.5	4.71	13.5	4.07	13.5	0.95	13.5	23.54
14.4	95.76	14.4	54.44	14.4	19.23	14.4	12.83	14.4	5.98	14.4	0.14	14.4	20.94	14.4	18.37	14.4	2.57	14.4	9.01	14.4	2.45	14.4	-2.87	14.4	-12.75	14.4	-4.32	14.4	-5.58	14.4	3.99	14.4	1.14	14.4	-3.52	14.4	1.97	14.4	10.73	14.4	-0.41	14.4	9.69	14.4	3.88	14.4	2.07	14.4	23.2
15.3	97.28	15.3	56.68	15.3	19.57	15.3	12.54	15.3	9.87	15.3	1.44	15.3	21.41	15.3	18.42	15.3	1.64	15.3	10	15.3	7.12	15.3	0.32	15.3	-10.01	15.3	-3.96	15.3	-5.83	15.3	2.42	15.3	0.01	15.3	-2.54	15.3	1.63	15.3	9.23	15.3	-2.37	15.3	4.01	15.3	3.29	15.3	1.59	15.3	23.68
16.2	95.8	16.2	55.69	16.2	20.92	16.2	13.13	16.2	6.21	16.2	0.22	16.2	19.91	16.2	18.74	16.2	3.9	16.2	6.32	16.2	3.06	16.2	-2.36	16.2	-11.67	16.2	-4.31	16.2	-6.42	16.2	2.53	16.2	1.09	16.2	-2.14	16.2	3.23	16.2	7.55	16.2	-4.01	16.2	6.95	16.2	4.07	16.2	4.21	16.2	23.26
17.1	97.53	17.1	55.83	17.1	19.83	17.1	12.94	17.1	9.35	17.1	2.65	17.1	18.29	17.1	15.71	17.1	3.49	17.1	8.31	17.1	6.25	17.1	-0.52	17.1	-13.37	17.1	-3.53	17.1	-4.68	17.1	5	17.1	-2.18	17.1	-0.88	17.1	1.32	17.1	9.98	17.1	-4.82	17.1	6.28	17.1	1	17.1	3.33	17.1	21.8
18	98.15	18	57.41	18	19.12	18	11.78	18	8.14	18	3.6	18	21.17	18	16.48	18	1.25	18	7.41	18	5.18	18	-0.17	18	-12.9	18	-6.24	18	-5.19	18	4.71	18	1.67	18	-1.87	18	2.35	18	9.83	18	-1.34	18	5.38	18	4.24	18	0.27	18	22.4
18.9	100.02	18.9	56.93	18.9	22.2	18.9	12.15	18.9	5.26	18.9	1.41	18.9	19.25	18.9	17.87	18.9	4.24	18.9	7.65	18.9	7.26	18.9	-1.43	18.9	-12.4	18.9	-2.91	18.9	-5.5	18.9	2.97	18.9	0.12	18.9	-2.12	18.9	3.52	18.9	12.41	18.9	-3.43	18.9	3.89	18.9	1.61	18.9	2.84	18.9	24.71
19.8	98.52	19.8	58.3	19.8	19.95	19.8	13.68	19.8	11.67	19.8	1.86	19.8	21.42	19.8	15.66	19.8	0.75	19.8	11.19	19.8	8.64	19.8	0.72	19.8	-14.31	19.8	-4.01	19.8	-7.38	19.8	7.1	19.8	0.51	19.8	-0.98	19.8	2.76	19.8	11.8	19.8	-4.47	19.8	7.77	19.8	3.98	19.8	2.82	19.8	22.2
20.7	101.38	20.7	57.45	20.7	20.54	20.7	11.4	20.7	9.64	20.7	0.79	20.7	19.19	20.7	15.81	20.7	2.14	20.7	6.22	20.7	6.88	20.7	-0.47	20.7	-14.3	20.7	-6.05	20.7	-4.36	20.7	0.6	20.7	1.73	20.7	0.59	20.7	2.65	20.7	9.96	20.7	-3.22	20.7	3.7	20.7	4.97	20.7	4.58	20.7	24.75
21.6	99.7	21.6	58.35	21.6	19.84	21.6	10.52	21.6	7.55	21.6	4.71	21.6	19.76	21.6	18.39	21.6	3.43	21.6	6.51	21.6	5.95	21.6	0.15	21.6	-13.05	21.6	-5.07	21.6	-6.12	21.6	2.61	21.6	1.95	21.6	0.14	21.6	2.11	21.6	12.72	21.6	-3.99	21.6	6.09	21.6	4.36	21.6	1.78	21.6	21.25
22.5	98.57	22.5	57.11	22.5	20.69	22.5	10.93	22.5	8.46	22.5	3.21	22.5	18.73	22.5	15.54	22.5	2.36	22.5	7.18	22.5	6.94	22.5	-0.19	22.5	-12.28	22.5	-4.41	22.5	-5.65	22.5	3.68	22.5	-0.78	22.5	-1.64	22.5	2.15	22.5	10.91	22.5	-3.79	22.5	8.62	22.5	3.91	22.5	2.67	22.5	22.79
23.4	101.6	23.4	59.3	23.4	17.92	23.4	10.43	23.4	13.58	23.4	1.48	23.4	21.72	23.4	18.5	23.4	2.13	23.4	5.96	23.4	6.88	23.4	-1.59	23.4	-12.15	23.4	-5.49	23.4	-3.64	23.4	5.89	23.4	-1.48	23.4	-3.82	23.4	5.05	23.4	11.45	23.4	-2.53	23.4	6.97	23.4	3.28	23.4	1.11	23.4	24.71
24.3	99.27	24.3	57.33	24.3	17.23	24.3	11.54	24.3	8.34	24.3	2.03	24.3	18.69	24.3	16.81	24.3	-0.69	24.3	6.86	24.3	4.97	24.3	-0.45	24.3	-12.95	24.3	-3.4	24.3	-6.58	24.3	2.68	24.3	0.04	24.3	-2.81	24.3	3.61	24.3	11.85	24.3	-2.86	24.3	7.38	24.3	4.66	24.3	3.24	24.3	23.63
25.2	102.3	25.2	57.13	25.2	19.46	25.2	12.06	25.2	8.9	25.2	2.65	25.2	21.77	25.2	18.45	25.2	3.62	25.2	7.8	25.2	5.75	25.2	-2.71	25.2	-12.45	25.2	-6.36	25.2	-5.25	25.2	4.21	25.2	0.06	25.2	-1.31	25.2	4.82	25.2	11.62	25.2	-1.9	25.2	6.31	25.2	3.54	25.2	6.07	25.2	21.89
26.1	101.64	26.1	58.2	26.1	16.28	26.1	9.78	26.1	8.17	26.1	1.85	26.1	22.56	26.1	18.92	26.1	0.3	26.1	4.75	26.1	3.85	26.1	-0.82	26.1	-9.01	26.1	-5.69	26.1	-7.86	26.1	2.86	26.1	0.26	26.1	-3.15	26.1	4.32	26.1	11.62	26.1	-3.64	26.1	4.89	26.1	2.28	26.1	2.89	26.1	23.33
27	103.19	27	58.32	27	17.87	27	7.46	27	11.67	27	4.66	27	17.21	27	15.31	27	0.59	27	5.5	27	2.6	27	-1.6	27	-14.8	27	-7.58	27	-6.63	27	1.42	27	-2.87	27	-2.12	27	1.97	27	11.35	27	-6.24	27	5.47	27	5.26	27	2.39	27	23.65
27.9	101.33	27.9	55.59	27.9	15.04	27.9	7.71	27.9	10.16	27.9	4.16	27.9	18.57	27.9	14.8	27.9	-2.36	27.9	6.73	27.9	6.24	27.9	2.86	27.9	-11.38	27.9	-5.2	27.9	-7.06	27.9	3.36	27.9	0.54	27.9	-0.74	27.9	4.24	27.9	11.23	27.9	-4.77	27.9	3.61	27.9	4.43	27.9	2.3	27.9	23.09
28.8	100.08	28.8	58.56	28.8	16.72	28.8	10.07	28.8	8.2	28.8	3.68	28.8	20.43	28.8	18.94	28.8	1.13	28.8	7.63	28.8	3.81	28.8	0.97	28.8	-11.59	28.8	-4.35	28.8	-5.19	28.8	6.29	28.8	-1.16	28.8	0.33	28.8	4.65	28.8	13.55	28.8	-3.45	28.8	5.82	28.8	3.53	28.8	5.8	28.8	23.11
29.7	103.81	29.7	56.01	29.7	15.54	29.7	7.29	29.7	8.22	29.7	5.3	29.7	21.56	29.7	18.13	29.7	0.35	29.7	4.32	29.7	4.52	29.7	-0.56	29.7	-10.87	29.7	-3.65	29.7	-6.85	29.7	3.3	29.7	1.64	29.7	-1.05	29.7	5.19	29.7	13.82	29.7	-6.46	29.7	5.55	29.7	4.1	29.7	4.74	29.7	23.11
30.6	101.99	30.6	57.39	30.6	14.92	30.6	9.15	30.6	9.42	30.6	3.01	30.6	19.71	30.6	15.11	30.6	-0.58	30.6	6.92	30.6	5.42	30.6	0.5	30.6	-10.72	30.6	-4.9	30.6	-4.94	30.6	3.27	30.6	1.34	30.6	-1.77	30.6	6.96	30.6	10.63	30.6	-4.84	30.6	2.17	30.6	4.39	30.6	3.55	30.6	23.97
31.5	102.24	31.5	61.44	31.5	17.4	31.5	8.51	31.5	9.88	31.5	1.81	31.5	18.75	31.5	17.82	31.5	-0.48	31.5	3.44	31.5	5.62	31.5	-0.17	31.5	-12.44	31.5	-5.65	31.5	-6.55	31.5	1.95	31.5	-0.87	31.5	-2.61	31.5	7.18	31.5	13.39	31.5	-6.15	31.5	5.45	31.5	5.74	31.5	2.4	31.5	22.89
32.4	101.71	32.4	59.2	32.4	17.62	32.4	5.26	32.4	9.73	32.4	3.5	32.4	18.29	32.4	18.6	32.4	-1.02	32.4	4.34	32.4	5.55	32.4	0.69	32.4	-11.79	32.4	-5.14	32.4	-6.85	32.4	4.78	32.4	-0.47	32.4	0.62	32.4	6.29	32.4	12.26	32.4	-6.86	32.4	7.76	32.4	4.46	32.4	3.62	32.4	21.94
33.3	100.4	33.3	59.33	33.3	14.79	33.3	7.11	33.3	8.85	33.3	1.39	33.3	18.19	33.3	17.92	33.3	0.59	33.3	4.73	33.3	6.1	33.3	-2.97	33.3	-14.15	33.3	-5.02	33.3	-6.81	33.3	5.19	33.3	-0.02	33.3	-2.49	33.3	5.15	33.3	11.01	33.3	-7.45	33.3	6.21	33.3	4.93	33.3	5.55	33.3	24.09
34.2	102.59	34.2	55.84	34.2	13.65	34.2	7.42	34.2	11.09	34.2	4.74	34.2	19.98	34.2	16.41	34.2	-5.34	34.2	6.24	34.2	6.4	34.2	1.9	34.2	-12.83	34.2	-5.42	34.2	-6.92	34.2	5.23	34.2	-0.67	34.2	-1.68	34.2	5.08	34.2	11	34.2	-4.35	34.2	5.19	34.2	4.41	34.2	3.13	34.2	26.18
35.1	101.58	35.1	59.59	35.1	16.18	35.1	4.82	35.1	8.71	35.1	5.49	35.1	17.76	35.1	17.11	35.1	-1.36	35.1	5.9	35.1	6.25	35.1	-2.52	35.1	-14.41	35.1	-5	35.1	-8.07	35.1	5.25	35.1	-0.96	35.1	-4.98	35.1	3.92	35.1	14.66	35.1	-6.69	35.1	4.3	35.1	5.41	35.1	5.79	35.1	22.13
36	102.79	36	59.31	36	13.51	36	8.49	36	10.02	36	1.74	36	20.67	36	15.5	36	-2.03	36	6.33	36	6.17	36	-3.42	36	-11.57	36	-5.99	36	-5.43	36	4.68	36	0.6	36	-2.67	36	7.06	36	11.32	36	-4.42	36	6.33	36	5.87	36	6.31	36	26.18
36.9	104.1	36.9	56.01	36.9	14.87	36.9	7	36.9	10.12	36.9	2.52	36.9	20.63	36.9	14.96	36.9	-4.07	36.9	5.7	36.9	6.99	36.9	-1.73	36.9	-11.71	36.9	-5.75	36.9	-8.85	36.9	1.69	36.9	0.46	36.9	-4.48	36.9	7.33	36.9	12.16	36.9	-6.27	36.9	5.6	36.9	3.52	36.9	5.14	36.9	24.21
37.8	101.11	37.8	57.46	37.8	13.47	37.8	6.29	37.8	8	37.8	3.38	37.8	17.54	37.8	18.95	37.8	-1.76	37.8	4.77	37.8	3.59	37.8	-1.12	37.8	-14.67	37.8	-6.56	37.8	-9.2	37.8	4.94	37.8	1.36	37.8	-0.88	37.8	4.27	37.8	13.53	37.8	-6.81	37.8	4.13	37.8	5.65	37.8	5.97	37.8	25.63
38.7	100.39	38.7	60.07	38.7	14.72	38.7	7.15	38.7	9.15	38.7	2.43	38.7	19.89	38.7	18.13	38.7	-0.35	38.7	4.22	38.7	4.99	38.7	0.19	38.7	-13.5	38.7	-6.48	38.7	-7.04	38.7	3.17	38.7	0.3	38.7	-3.52	38.7	4.46	38.7	11.78	38.7	-5.13	38.7	4.47	38.7	6.92	38.7	5.2	38.7	23.77
39.6	102.54	39.6	56.71	39.6	13.92	39.6	5.09	39.6	9.92	39.6	3.95	39.6	17.98	39.6	18.25	39.6	-2.99	39.6	1.95	39.6	4.69	39.6	0.98	39.6	-12.91	39.6	-4.37	39.6	-7.51	39.6	3.51	39.6	-3.45	39.6	-1.62	39.6	7.38	39.6	12.48	39.6	-4.32	39.6	3.27	39.6	1.71	39.6	6.1	39.6	26.76
40.5	104.4	40.5	61.27	40.5	11.95	40.5	5.99	40.5	12.59	40.5	4.04	40.5	19.13	40.5	17.56	40.5	-2.91	40.5	5.88	40.5	6.25	40.5	-1.52	40.5	-13.89	40.5	-7.15	40.5	-7.93	40.5	3.98	40.5	-1.17	40.5	-2.53	40.5	5.86	40.5	12.91	40.5	-4.74	40.5	3.01	40.5	5.39	40.5	5.7	40.5	27.37
41.4	105.34	41.4	60	41.4	11.64	41.4	6.19	41.4	9.76	41.4	4.32	41.4	17.48	41.4	16.38	41.4	-4.54	41.4	2.96	41.4	5.17	41.4	-0.25	41.4	-13.3	41.4	-6.82	41.4	-5.81	41.4	3.73	41.4	-1.36	41.4	-2.46	41.4	6.86	41.4	13.36	41.4	-7.24	41.4	5.58	41.4	3.46	41.4	8.14	41.4	23.36
42.3	105.77	42.3	60.08	42.3	13.41	42.3	6.55	42.3	13.48	42.3	4.43	42.3	17.11	42.3	18	42.3	-1.49	42.3	4.76	42.3	6.02	42.3	0.27	42.3	-15.72	42.3	-4.23	42.3	-6.63	42.3	3.2	42.3	1.43	42.3	-2.34	42.3	6.94	42.3	11.84	42.3	-5.84	42.3	3.9	42.3	7.14	42.3	5.55	42.3	24.35
43.2	103.95	43.2	60.48	43.2	12.57	43.2	5.55	43.2	11.41	43.2	3.33	43.2	20.42	43.2	19.36	43.2	-0.71	43.2	4.3	43.2	6.62	43.2	0.12	43.2	-12.77	43.2	-2.94	43.2	-6.52	43.2	5.35	43.2	-0.83	43.2	-2.92	43.2	7.86	43.2	13.87	43.2	-5.25	43.2	5.58	43.2	3.25	43.2	5.08	43.2	24.46
44.1	101.96	44.1	59.58	44.1	14.4	44.1	1.89	44.1	10.58	44.1	7.48	44.1	18.03	44.1	15.39	44.1	-3.93	44.1	3.59	44.1	6.33	44.1	0.36	44.1	-13.13	44.1	-6.6	44.1	-7.18	44.1	3.2	44.1	1.26	44.1	-1.05	44.1	7.95	44.1	14.24	44.1	-5.53	44.1	3.22	44.1	5.8	44.1	5.54	44.1	25.26
45	103.9	45	58.66	45	11.06	45	2.37	45	10.01	45	5.34	45	20.18	45	17.4	45	-4.85	45	3.19	45	6.54	45	0.65	45	-12.73	45	-5.98	45	-8.3	45	3.15	45	0.41	45	-2.62	45	7	45	13.27	45	-5.57	45	1.67	45	3.72	45	6.36	45	24.13
45.9	103.02	45.9	59.25	45.9	13.7	45.9	0.72	45.9	11.5	45.9	5.56	45.9	20.56	45.9	15.12	45.9	-0.94	45.9	2.21	45.9	6.99	45.9	0.06	45.9	-10.97	45.9	-6.9	45.9	-5.87	45.9	5.23	45.9	-0.67	45.9	-3.21	45.9	7.62	45.9	14.55	45.9	-5.56	45.9	3.33	45.9	2.77	45.9	5.76	45.9	26.69
46.8	102.43	46.8	58.62	46.8	11.59	46.8	1.48	46.8	9.83	46.8	1.45	46.8	18.05	46.8	15.26	46.8	-6.17	46.8	1.9	46.8	5.76	46.8	-1.94	46.8	-15.53	46.8	-5.11	46.8	-8.95	46.8	3.55	46.8	-0.11	46.8	-3.35	46.8	7.66	46.8	16.24	46.8	-11.17	46.8	7.48	46.8	3.32	46.8	4.87	46.8	24.9
47.7	106.38	47.7	56.19	47.7	12.79	47.7	6.01	47.7	9.29	47.7	3.74	47.7	19.45	47.7	17.37	47.7	-3.19	47.7	2.01	47.7	7.56	47.7	-1.52	47.7	-13.23	47.7	-6.62	47.7	-8.79	47.7	2.31	47.7	-2.18	47.7	-4.93	47.7	7.62	47.7	14.72	47.7	-7.69	47.7	3.06	47.7	2.72	47.7	5.71	47.7	25.04
48.6	104.91	48.6	55.63	48.6	12.59	48.6	4.18	48.6	9.91	48.6	5.14	48.6	21.68	48.6	15.21	48.6	-1.48	48.6	3.14	48.6	5.09	48.6	-0.55	48.6	-12.99	48.6	-5.33	48.6	-6.97	48.6	3.96	48.6	-0.66	48.6	-2.27	48.6	6.28	48.6	14.27	48.6	-4.41	48.6	2.87	48.6	4.78	48.6	7.59	48.6	25.18
49.5	101.85	49.5	56.59	49.5	11.28	49.5	4.21	49.5	11.05	49.5	3.49	49.5	19.66	49.5	15.78	49.5	-3.95	49.5	4.99	49.5	6.78	49.5	-2.08	49.5	-12.15	49.5	-6.55	49.5	-7.55	49.5	4.52	49.5	-0.63	49.5	-3.95	49.5	7.29	49.5	14.08	49.5	-7.91	49.5	3.46	49.5	5.2	49.5	6.96	49.5	24.47
50.4	105.48	50.4	59.99	50.4	7.11	50.4	3.67	50.4	8.63	50.4	3.34	50.4	17.81	50.4	15.9	50.4	-5.58	50.4	2.25	50.4	3.63	50.4	-1.46	50.4	-13.24	50.4	-6.76	50.4	-8.28	50.4	2.91	50.4	-0.41	50.4	-1.63	50.4	6.59	50.4	12.04	50.4	-6.58	50.4	3.27	50.4	5.64	50.4	8.34	50.4	21.69
51.3	103.52	51.3	58.17	51.3	11.6	51.3	3.01	51.3	12.55	51.3	4.06	51.3	18.41	51.3	16.67	51.3	-4.69	51.3	2.96	51.3	6.97	51.3	0.53	51.3	-13.86	51.3	-6.68	51.3	-8.85	51.3	4.32	51.3	-0.25	51.3	-2.14	51.3	7.49	51.3	12.36	51.3	-7.42	51.3	2.21	51.3	6.31	51.3	6.09	51.3	25.48
52.2	103.14	52.2	58.56	52.2	11.09	52.2	1.35	52.2	11.13	52.2	3.69	52.2	17.34	52.2	16.48	52.2	-4.02	52.2	1.21	52.2	6.37	52.2	-0.86	52.2	-15.16	52.2	-4.24	52.2	-10.27	52.2	2.54	52.2	-1.97	52.2	-2.32	52.2	7.67	52.2	16.57	52.2	-8.77	52.2	3.35	52.2	5.79	52.2	6.06	52.2	22.78
53.1	103.81	53.1	58.96	53.1	12.37	53.1	3.08	53.1	12.12	53.1	3.43	53.1	16.99	53.1	17.22	53.1	-4.12	53.1	1.14	53.1	6.69	53.1	-0.44	53.1	-14.44	53.1	-5.42	53.1	-9.7	53.1	3.88	53.1	-1.18	53.1	-4.48	53.1	8.21	53.1	15.54	53.1	-9.3	53.1	4.32	53.1	4.37	53.1	7.75	53.1	24.73
54	104.45	54	55.67	54	12.69	54	2.31	54	9.86	54	3.45	54	19.88	54	15.43	54	-4.23	54	4.23	54	6.04	54	-1.03	54	-14.98	54	-3.68	54	-8.94	54	4.05	54	-0.82	54	-3.66	54	7.36	54	15.21	54	-8.27	54	1.8	54	3.99	54	5.55	54	24.22
54.9	102.28	54.9	60.02	54.9	11.14	54.9	1.31	54.9	11.24	54.9	4.79	54.9	17.75	54.9	16.26	54.9	-3.16	54.9	1.85	54.9	5.71	54.9	-3.28	54.9	-15.45	54.9	-5.91	54.9	-8.68	54.9	1.4	54.9	0.04	54.9	-6.05	54.9	6.63	54.9	15.49	54.9	-7.18	54.9	3.9	54.9	4.11	54.9	8.19	54.9	26.34
55.8	103.83	55.8	57.52	55.8	12.26	55.8	4.91	55.8	9.81	55.8	4.21	55.8	18.79	55.8	15.48	55.8	-2.93	55.8	3.37	55.8	5.62	55.8	-1.13	55.8	-14.72	55.8	-6.84	55.8	-8.76	55.8	3.86	55.8	-0.22	55.8	-1.97	55.8	7.65	55.8	16.34	55.8	-8.15	55.8	2.55	55.8	4.42	55.8	9.49	55.8	25.65
56.7	102.67	56.7	58.04	56.7	11.1	56.7	1.54	56.7	12.61	56.7	5.13	56.7	17.79	56.7	16.27	56.7	-2.71	56.7	2.75	56.7	8.28	56.7	-0.75	56.7	-13.51	56.7	-6.64	56.7	-9.23	56.7	3.83	56.7	1.38	56.7	-4.2	56.7	10.17	56.7	14.44	56.7	-8.57	56.7	2.15	56.7	5.31	56.7	7.73	56.7	27.18
57.6	106	57.6	57.17	57.6	12.58	57.6	0.51	57.6	8.73	57.6	6.34	57.6	21.5	57.6	15.33	57.6	-2.04	57.6	3.44	57.6	6.96	57.6	1.04	57.6	-11.6	57.6	-5.92	57.6	-6.82	57.6	4.31	57.6	1.26	57.6	-5.18	57.6	7.97	57.6	15.73	57.6	-6.27	57.6	3.76	57.6	2.6	57.6	7.95	57.6	25.21
58.5	104.01	58.5	56.48	58.5	13.52	58.5	3.6	58.5	10.53	58.5	3.83	58.5	19.62	58.5	16.45	58.5	-2.38	58.5	6.28	58.5	3.98	58.5	-1.38	58.5	-12.32	58.5	-5.56	58.5	-7.07	58.5	3.85	58.5	-1.07	58.5	-2.49	58.5	10.9	58.5	13.51	58.5	-5.98	58.5	2.85	58.5	4.67	58.5	6.15	58.5	25.21
59.4	104.47	59.4	58.15	59.4	12.45	59.4	0.8	59.4	13.58	59.4	4.76	59.4	18.21	59.4	16.15	59.4	-3.51	59.4	4.92	59.4	8.48	59.4	0.43	59.4	-14.49	59.4	-6.83	59.4	-7.71	59.4	3.73	59.4	-1.14	59.4	-3.93	59.4	9.39	59.4	16.63	59.4	-6.16	59.4	0.45	59.4	5.48	59.4	6.42	59.4	25.22
60.3	104.99	60.3	58.39	60.3	13.21	60.3	2.49	60.3	11.86	60.3	4.59	60.3	19.25	60.3	14.89	60.3	-3.83	60.3	0.95	60.3	4.7	60.3	1.59	60.3	-14.44	60.3	-4.61	60.3	-8.76	60.3	1.88	60.3	0.29	60.3	-2.67	60.3	10.58	60.3	14.97	60.3	-8.9	60.3	4.91	60.3	5.44	60.3	8.53	60.3	27.23
61.2	105.74	61.2	58.78	61.2	12.85	61.2	2.73	61.2	10.59	61.2	7.61	61.2	18.14	61.2	14.75	61.2	-6.29	61.2	3.68	61.2	5.01	61.2	-2.09	61.2	-16.08	61.2	-6.56	61.2	-10.17	61.2	5.8	61.2	-3.89	61.2	-4.45	61.2	7.15	61.2	16.9	61.2	-7.51	61.2	2.06	61.2	3.95	61.2	8.55	61.2	24.01
62.1	102.64	62.1	57.85	62.1	9.55	62.1	2.01	62.1	9.63	62.1	5.14	62.1	15.44	62.1	14.22	62.1	-6.13	62.1	4.34	62.1	5.97	62.1	-0.38	62.1	-16.32	62.1	-5.39	62.1	-10.03	62.1	3.85	62.1	1.04	62.1	-3.48	62.1	10.72	62.1	17.99	62.1	-9	62.1	3.06	62.1	5.07	62.1	7.92	62.1	27.98
63	105.66	63	56.45	63	10.85	63	0.53	63	11.47	63	7.43	63	17.95	63	15.11	63	-4.46	63	3.27	63	5.04	63	1.99	63	-14.19	63	-5.21	63	-8.89	63	3.42	63	-1.43	63	-2.51	63	9.45	63	16.91	63	-8.73	63	3.22	63	6.46	63	7.82	63	25.33
63.9	106.01	63.9	55.33	63.9	9.31	63.9	1.01	63.9	10.59	63.9	2.43	63.9	19.78	63.9	14.31	63.9	-6.19	63.9	1.63	63.9	7.43	63.9	-1.61	63.9	-12.85	63.9	-9.3	63.9	-8.26	63.9	1.59	63.9	-2.16	63.9	-3.95	63.9	8.91	63.9	15.56	63.9	-8.45	63.9	2.41	63.9	5.72	63.9	9.49	63.9	25.33
64.8	104.3	64.8	57.25	64.8	9.87	64.8	1.97	64.8	7.78	64.8	6.34	64.8	18.68	64.8	14.7	64.8	-6.37	64.8	1.7	64.8	4.88	64.8	0.86	64.8	-12.5	64.8	-7.49	64.8	-8.46	64.8	5.75	64.8	-0.94	64.8	-4.29	64.8	9.25	64.8	16.31	64.8	-8.92	64.8	2.98	64.8	5.49	64.8	6.06	64.8	24.69
65.7	105.12	65.7	59.72	65.7	9.93	65.7	-0.26	65.7	9.36	65.7	4.69	65.7	19.44	65.7	16.59	65.7	-3.78	65.7	0.68	65.7	5.19	65.7	-2.97	65.7	-12.93	65.7	-4.86	65.7	-9.77	65.7	1.39	65.7	-0.35	65.7	-5.2	65.7	8.94	65.7	17.28	65.7	-10.6	65.7	1.25	65.7	5.5	65.7	7.82	65.7	24.44
66.6	106.4	66.6	59.18	66.6	7.82	66.6	-1.07	66.6	9.72	66.6	7.14	66.6	18.94	66.6	19.11	66.6	-5.65	66.6	1.96	66.6	4.58	66.6	-0.21	66.6	-13.63	66.6	-5.8	66.6	-9.77	66.6	4.93	66.6	-2.65	66.6	-2.51	66.6	11.27	66.6	15.21	66.6	-9.1	66.6	4.4	66.6	3.94	66.6	7.47	66.6	27.69
67.5	104.18	67.5	57.73	67.5	11.04	67.5	-1.51	67.5	11.35	67.5	7.29	67.5	18.37	67.5	13.05	67.5	-3.2	67.5	2.45	67.5	4.96	67.5	0.21	67.5	-14.48	67.5	-6.86	67.5	-7.44	67.5	3.9	67.5	-1.96	67.5	-1.07	67.5	10.15	67.5	15.69	67.5	-6.69	67.5	2.87	67.5	4.86	67.5	8.33	67.5	25.88
68.4	104.81	68.4	56.64	68.4	9.09	68.4	0	68.4	14.17	68.4	8.65	68.4	18.78	68.4	15.36	68.4	-5.94	68.4	0.56	68.4	7.65	68.4	1.39	68.4	-14.12	68.4	-6.25	68.4	-8.91	68.4	3.48	68.4	-1.89	68.4	-4.15	68.4	9.24	68.4	15.52	68.4	-8.69	68.4	2.11	68.4	3.11	68.4	7.87	68.4	25.41
69.3	105.03	69.3	57.83	69.3	8.52	69.3	0.9	69.3	13.03	69.3	8.57	69.3	16.05	69.3	17.91	69.3	-3.01	69.3	1.02	69.3	5.06	69.3	0.89	69.3	-16.25	69.3	-6.18	69.3	-9.02	69.3	4.78	69.3	-1.17	69.3	-4.63	69.3	9.53	69.3	15.04	69.3	-7.96	69.3	2.45	69.3	3.78	69.3	8.34	69.3	22.29
70.2	105.89	70.2	57.18	70.2	8.43	70.2	-0.45	70.2	9.5	70.2	6.1	70.2	19.23	70.2	15.57	70.2	-3.83	70.2	2.13	70.2	5.06	70.2	0.69	70.2	-13.78	70.2	-6.72	70.2	-8.2	70.2	5.53	70.2	-2.42	70.2	-3.81	70.2	9.87	70.2	17.98	70.2	-7.15	70.2	3.2	70.2	6.01	70.2	8.04	70.2	22.77
71.1	105.28	71.1	58.99	71.1	7.03	71.1	1.1	71.1	14.52	71.1	7.16	71.1	17.44	71.1	16.83	71.1	-4.65	71.1	-0.19	71.1	5.9	71.1	1.48	71.1	-13.97	71.1	-7.48	71.1	-8.51	71.1	1.13	71.1	0.15	71.1	-4.03	71.1	11.43	71.1	13.45	71.1	-9.73	71.1	0.67	71.1	5.46	71.1	9.02	71.1	27.44
72	105.74	72	57.57	72	8.93	72	2.6	72	12.49	72	4.71	72	18.27	72	14.96	72	-5.46	72	1.77	72	6.27	72	-2.55	72	-15.32	72	-7.15	72	-8.76	72	3.22	72	-1.97	72	-4.72	72	9.83	72	16.14	72	-7.58	72	2.89	72	6.75	72	10.75	72	26.4
72.9	103.15	72.9	54.88	72.9	8.28	72.9	-1.04	72.9	10.24	72.9	4.72	72.9	17.36	72.9	17.16	72.9	-5.6	72.9	-0.78	72.9	7.64	72.9	-1.66	72.9	-14.89	72.9	-6.09	72.9	-9.02	72.9	3.24	72.9	-1.48	72.9	-6.7	72.9	13.11	72.9	17.22	72.9	-8.25	72.9	2.32	72.9	5.95	72.9	6.34	72.9	27.32
73.8	107.18	73.8	57.2	73.8	9.11	73.8	-2.56	73.8	12.95	73.8	5.11	73.8	19.3	73.8	16.81	73.8	-5.54	73.8	0.3	73.8	5.74	73.8	0.9	73.8	-14.11	73.8	-5.01	73.8	-8.48	73.8	2.55	73.8	-3.21	73.8	-3.38	73.8	12.48	73.8	17.15	73.8	-8.91	73.8	1.51	73.8	5.85	73.8	10.68	73.8	29.32
74.7	104.79	74.7	58.72	74.7	6.03	74.7	-0.43	74.7	13.13	74.7	7.32	74.7	19.66	74.7	16.73	74.7	-8.67	74.7	-0.31	74.7	7.42	74.7	-1.8	74.7	-13.28	74.7	-5.3	74.7	-9.44	74.7	2.6	74.7	-0.62	74.7	-4.81	74.7	10.44	74.7	19.16	74.7	-8.64	74.7	1.8	74.7	3.35	74.7	9.71	74.7	28.12
75.6	104.89	75.6	56.16	75.6	8.19	75.6	-0.43	75.6	12.14	75.6	7.03	75.6	19.74	75.6	16.47	75.6	-7.45	75.6	-0.26	75.6	5.21	75.6	-1.33	75.6	-12.74	75.6	-5.32	75.6	-9.57	75.6	0.91	75.6	-3.85	75.6	-3.86	75.6	10.12	75.6	16.78	75.6	-8.42	75.6	1.76	75.6	3.62	75.6	11.13	75.6	25.02
76.5	106.7	76.5	57.99	76.5	10.03	76.5	-0.51	76.5	11.34	76.5	6.75	76.5	17.87	76.5	15.65	76.5	-4.83	76.5	1.4	76.5	6.21	76.5	-1.12	76.5	-16.95	76.5	-8.52	76.5	-10.06	76.5	5.13	76.5	-0.83	76.5	-2.84	76.5	9.31	76.5	13.91	76.5	-8.7	76.5	2.55	76.5	5.02	76.5	10.85	76.5	26.19
77.4	104.81	77.4	58.13	77.4	7.1	77.4	-4.15	77.4	12.5	77.4	8.56	77.4	18.52	77.4	14.4	77.4	-5.83	77.4	1.22	77.4	7.43	77.4	0.12	77.4	-14.15	77.4	-6.55	77.4	-10.95	77.4	1.3	77.4	0.08	77.4	-6.7	77.4	10.32	77.4	15.26	77.4	-9.67	77.4	0.22	77.4	5.61	77.4	9.35	77.4	27.65
78.3	105.46	78.3	57.65	78.3	5.83	78.3	-3.21	78.3	12.07	78.3	8.8	78.3	17.43	78.3	16.72	78.3	-7.26	78.3	0.29	78.3	4.14	78.3	-1.07	78.3	-16.14	78.3	-5.29	78.3	-8.2	78.3	2.47	78.3	-0.61	78.3	-4.56	78.3	12.06	78.3	19.44	78.3	-10.66	78.3	1.03	78.3	6.62	78.3	9.2	78.3	27.45
79.2	105.38	79.2	56.45	79.2	5.52	79.2	-2.46	79.2	11.51	79.2	5.76	79.2	16.13	79.2	13.71	79.2	-5.7	79.2	0.06	79.2	6.92	79.2	-0.41	79.2	-16.2	79.2	-7.18	79.2	-10.06	79.2	3.85	79.2	-0.23	79.2	-4.25	79.2	10.38	79.2	18.25	79.2	-9.95	79.2	0.79	79.2	5.78	79.2	10.14	79.2	26.27
80.1	107.69	80.1	57.94	80.1	7.76	80.1	-0.69	80.1	14.08	80.1	7.55	80.1	15.86	80.1	17.94	80.1	-6.22	80.1	0.01	80.1	4.53	80.1	1.45	80.1	-17.05	80.1	-5.32	80.1	-8.54	80.1	3.92	80.1	-0.27	80.1	-3.63	80.1	10.18	80.1	18.96	80.1	-6.03	80.1	1.79	80.1	7.9	80.1	10.63	80.1	24.56
81	107.14	81	56.9	81	10.01	81	-2.61	81	13.44	81	4.13	81	17.27	81	17.54	81	-5.52	81	0.95	81	7.48	81	-0.94	81	-17	81	-5.17	81	-10.47	81	2.41	81	-1.67	81	-5.27	81	10.32	81	17.81	81	-9.03	81	1.09	81	5.67	81	9.22	81	25.82
81.9	106.98	81.9	57.3	81.9	6.69	81.9	-2.85	81.9	13.29	81.9	6.62	81.9	18.13	81.9	14.49	81.9	-4.98	81.9	0.1	81.9	7.47	81.9	-1.38	81.9	-13.42	81.9	-7.94	81.9	-9.41	81.9	4.47	81.9	-1.05	81.9	-5.69	81.9	11.7	81.9	17.74	81.9	-10.51	81.9	1.19	81.9	5.84	81.9	9.28	81.9	26
82.8	104.82	82.8	56.15	82.8	6.1	82.8	-2.81	82.8	12.88	82.8	7.32	82.8	15.72	82.8	15.1	82.8	-5.87	82.8	-2.73	82.8	4.4	82.8	0.45	82.8	-15.2	82.8	-6.88	82.8	-8.48	82.8	3.45	82.8	-2.61	82.8	-7.51	82.8	11.47	82.8	18.5	82.8	-7.01	82.8	3.3	82.8	4.71	82.8	9.44	82.8	29.31
83.7	105.39	83.7	55.57	83.7	9.68	83.7	-3.82	83.7	11.62	83.7	8.84	83.7	18.32	83.7	17.42	83.7	-6.26	83.7	-0.56	83.7	5	83.7	2.25	83.7	-15.3	83.7	-3.95	83.7	-9.83	83.7	2.88	83.7	-3.17	83.7	-3.62	83.7	10.05	83.7	19.05	83.7	-8.28	83.7	0.3	83.7	4.52	83.7	9.13	83.7	26.38
84.6	105.05	84.6	57.2	84.6	6.29	84.6	-2.65	84.6	12.36	84.6	8.08	84.6	17.98	84.6	14.42	84.6	-6.75	84.6	-0.15	84.6	8.27	84.6	1.03	84.6	-12.99	84.6	-6.18	84.6	-10.69	84.6	3.21	84.6	0.39	84.6	-4.74	84.6	13.52	84.6	20.02	84.6	-7.85	84.6	1.47	84.6	4.79	84.6	9.63	84.6	26.4
85.5	106.53	85.5	59	85.5	6.4	85.5	-2.3	85.5	11.37	85.5	8.47	85.5	18.45	85.5	15.77	85.5	-5.63	85.5	1.22	85.5	4.31	85.5	-0.08	85.5	-14.77	85.5	-7.39	85.5	-9.49	85.5	2.98	85.5	-4.21	85.5	-5.24	85.5	10.89	85.5	16.5	85.5	-7.9	85.5	-0.98	85.5	5.56	85.5	10.3	85.5	24.91
86.4	106.74	86.4	57.35	86.4	7.66	86.4	-5.97	86.4	13.85	86.4	8.5	86.4	18.8	86.4	15.93	86.4	-3.52	86.4	-1.48	86.4	7.46	86.4	-0.26	86.4	-15.35	86.4	-6.71	86.4	-8.3	86.4	3.69	86.4	-1.88	86.4	-5.17	86.4	11.33	86.4	17.34	86.4	-9.68	86.4	0.16	86.4	4.23	86.4	12.67	86.4	27.29
87.3	107.65	87.3	59.27	87.3	6.47	87.3	-3.18	87.3	13.47	87.3	10.44	87.3	17.33	87.3	17.68	87.3	-7.25	87.3	-0.6	87.3	5.5	87.3	0.12	87.3	-13.37	87.3	-4.41	87.3	-11.88	87.3	4.27	87.3	-4.44	87.3	-3.01	87.3	11.39	87.3	19.68	87.3	-11.25	87.3	-0.92	87.3	4.09	87.3	10.85	87.3	25.4
88.2	103.37	88.2	55.65	88.2	6.69	88.2	-5.45	88.2	14.1	88.2	10.53	88.2	17.16	88.2	14.32	88.2	-7.02	88.2	-2.54	88.2	6.52	88.2	0.57	88.2	-16.42	88.2	-5.29	88.2	-11.87	88.2	3.24	88.2	0.26	88.2	-6.86	88.2	13.28	88.2	18.6	88.2	-8.8	88.2	1.86	88.2	4.89	88.2	12.63	88.2	27.27
89.1	107.17	89.1	54.08	89.1	7.35	89.1	-5.4	89.1	14.58	89.1	8.88	89.1	15.74	89.1	16.11	89.1	-3.5	89.1	-1.39	89.1	7.2	89.1	0.82	89.1	-17.28	89.1	-4.28	89.1	-8.6	89.1	3.67	89.1	-2.09	89.1	-6.13	89.1	10.04	89.1	20.55	89.1	-7.78	89.1	0.89	89.1	5.04	89.1	7.06	89.1	27.56
90	106.74	90	56.02	90	7.51	90	-7.42	90	13.16	90	10.4	90	18.33	90	13.13	90	-6.61	90	-2.11	90	6.43	90	0.2	90	-13.87	90	-8.34	90	-9.63	90	4.48	90	0.08	90	-4.75	90	11.49	90	19.5	90	-8.16	90	1.22	90	2.98	90	10.59	90	24.66
90.9	105.36	90.9	56.11	90.9	7.1	90.9	-4.35	90.9	11.63	90.9	10.13	90.9	17.41	90.9	15.68	90.9	-4.41	90.9	-0.95	90.9	8.66	90.9	2.6	90.9	-14.44	90.9	-6.47	90.9	-9.49	90.9	1.91	90.9	-1.68	90.9	-7.28	90.9	12.09	90.9	18.91	90.9	-9.78	90.9	1.68	90.9	4.9	90.9	12.49	90.9	26.17
91.8	103.42	91.8	57.64	91.8	5.22	91.8	-5.65	91.8	12.5	91.8	11.88	91.8	14.41	91.8	14.96	91.8	-7.74	91.8	-2.06	91.8	8.28	91.8	1.86	91.8	-16.93	91.8	-6.29	91.8	-10.19	91.8	2.8	91.8	0.66	91.8	-6.17	91.8	12.37	91.8	20.92	91.8	-8.77	91.8	1.38	91.8	5.11	91.8	10.77	91.8	27.21
92.7	104.96	92.7	56.41	92.7	8.04	92.7	-4.84	92.7	15.39	92.7	9.2	92.7	18.33	92.7	14.22	92.7	-5.8	92.7	-2.34	92.7	7.89	92.7	1.56	92.7	-16.2	92.7	-6.46	92.7	-10.43	92.7	1.24	92.7	-0.71	92.7	-4.67	92.7	11.84	92.7	20.52	92.7	-8.79	92.7	-0.28	92.7	5.13	92.7	10.88	92.7	25.68
93.6	106.23	93.6	56.22	93.6	7.25	93.6	-4.81	93.6	13.18	93.6	5.96	93.6	18.49	93.6	14.24	93.6	-6.82	93.6	-0.3	93.6	5.3	93.6	-1.41	93.6	-16.65	93.6	-6.11	93.6	-11.5	93.6	2.6	93.6	-2.94	93.6	-5.69	93.6	9.9	93.6	18.2	93.6	-8.59	93.6	-1.01	93.6	4.43	93.6	8.7	93.6	29.44
94.5	107.15	94.5	54.57	94.5	3.83	94.5	-8.81	94.5	15.02	94.5	9.35	94.5	16.76	94.5	13.75	94.5	-8.21	94.5	-2.44	94.5	7.94	94.5	-1.01	94.5	-17.68	94.5	-7.85	94.5	-10.9	94.5	3.89	94.5	-0.52	94.5	-6.25	94.5	13.5	94.5	18.96	94.5	-7.9	94.5	2.23	94.5	5.19	94.5	12.18	94.5	26.68
95.4	105.29	95.4	56.61	95.4	8.47	95.4	-5.21	95.4	13.47	95.4	10.27	95.4	17.19	95.4	13.93	95.4	-7.85	95.4	-2.67	95.4	5.7	95.4	1.82	95.4	-14.41	95.4	-8.78	95.4	-11.51	95.4	1.86	95.4	-2.15	95.4	-5.3	95.4	12.68	95.4	20.87	95.4	-10.69	95.4	-1.15	95.4	6.25	95.4	12.23	95.4	25.64
96.3	105.29	96.3	55.33	96.3	6.51	96.3	-4.53	96.3	12.93	96.3	8.89	96.3	16.33	96.3	15.42	96.3	-5.07	96.3	-1.57	96.3	6.26	96.3	0.73	96.3	-16.95	96.3	-5.53	96.3	-7.39	96.3	3.87	96.3	0.32	96.3	-6.51	96.3	12.72	96.3	21.53	96.3	-9.12	96.3	0.38	96.3	7.97	96.3	10.67	96.3	28.35
97.2	103.16	97.2	54.86	97.2	7.47	97.2	-4.23	97.2	13.77	97.2	7.89	97.2	17.01	97.2	11.83	97.2	-6.81	97.2	-0.75	97.2	5	97.2	1.74	97.2	-12.52	97.2	-6.86	97.2	-11.94	97.2	4.14	97.2	-4	97.2	-4.56	97.2	15.27	97.2	21.3	97.2	-8.47	97.2	-1.7	97.2	4.34	97.2	14.65	97.2	28.43
98.1	105.96	98.1	55.49	98.1	6.02	98.1	-5.88	98.1	14.59	98.1	8.13	98.1	15.69	98.1	14.57	98.1	-6.45	98.1	-1.98	98.1	5.87	98.1	-0.1	98.1	-17.61	98.1	-8.19	98.1	-9.72	98.1	2.72	98.1	-0.76	98.1	-4.42	98.1	11.42	98.1	18.52	98.1	-9.81	98.1	0.37	98.1	5.48	98.1	11.76	98.1	27.56
99	106.19	99	56.52	99	3.97	99	-4.99	99	13.52	99	9.16	99	16.66	99	16.51	99	-6.64	99	-2.56	99	5.26	99	1.84	99	-14.53	99	-5.03	99	-8.92	99	0.86	99	-2.05	99	-7.16	99	13.45	99	20.32	99	-8.27	99	-1.98	99	5.55	99	11.9	99	25.83
99.9	106.76	99.9	58.48	99.9	4.56	99.9	-7.29	99.9	16.24	99.9	9.01	99.9	17.93	99.9	16.64	99.9	-4.75	99.9	-1.73	99.9	9.62	99.9	0.18	99.9	-13.67	99.9	-7.1	99.9	-7.7	99.9	4.6	99.9	-1.91	99.9	-4.89	99.9	12.9	99.9	18.47	99.9	-6.96	99.9	-1.09	99.9	5.29	99.9	14.55	99.9	26.06
100.8	104.81	100.8	56.97	100.8	5.64	100.8	-7.98	100.8	14.4	100.8	12.78	100.8	14.29	100.8	14.33	100.8	-6.47	100.8	-3.14	100.8	7.14	100.8	-0.52	100.8	-18.37	100.8	-5.53	100.8	-9.48	100.8	3.15	100.8	-1.76	100.8	-5.76	100.8	13.14	100.8	21.56	100.8	-11.07	100.8	-2.16	100.8	6.44	100.8	13.41	100.8	27.93
101.7	105.88	101.7	56.42	101.7	5.42	101.7	-8.06	101.7	11.43	101.7	7.56	101.7	16.14	101.7	13.59	101.7	-7.76	101.7	-3.61	101.7	3.8	101.7	0.84	101.7	-16.08	101.7	-7.62	101.7	-10.14	101.7	2.51	101.7	-0.32	101.7	-5.05	101.7	11.9	101.7	22.48	101.7	-9.2	101.7	-1.32	101.7	7.27	101.7	10.76	101.7	28.84
102.6	105.58	102.6	55.04	102.6	3.1	102.6	-7.55	102.6	13.99	102.6	9.01	102.6	17.03	102.6	15.58	102.6	-8.23	102.6	-4.07	102.6	6.27	102.6	0.74	102.6	-14.57	102.6	-7.83	102.6	-10.79	102.6	2.57	102.6	-1.78	102.6	-5.16	102.6	13.57	102.6	19.6	102.6	-9.76	102.6	0.21	102.6	5.08	102.6	13.13	102.6	27.86
103.5	105.76	103.5	57.68	103.5	3.82	103.5	-7.58	103.5	12.89	103.5	9.1	103.5	16.95	103.5	15.13	103.5	-8.13	103.5	-2.31	103.5	8.21	103.5	-1.44	103.5	-17.17	103.5	-4.84	103.5	-10.15	103.5	3.52	103.5	-0.13	103.5	-5.63	103.5	11.48	103.5	21.59	103.5	-10.04	103.5	-1.82	103.5	6.89	103.5	13.51	103.5	27.61
104.4	106.44	104.4	56.58	104.4	5.52	104.4	-7.22	104.4	14.78	104.4	7.31	104.4	15.62	104.4	16.85	104.4	-6.88	104.4	-0.46	104.4	7.31	104.4	-2.25	104.4	-16.77	104.4	-6.22	104.4	-11.1	104.4	2.85	104.4	0.64	104.4	-6.95	104.4	12.9	104.4	23.69	104.4	-10.24	104.4	-2.84	104.4	7.53	104.4	13.62	104.4	25.81
105.3	105.68	105.3	55.62	105.3	5.67	105.3	-10.38	105.3	14.91	105.3	6.44	105.3	17.03	105.3	13.37	105.3	-7.28	105.3	-3.52	105.3	7.49	105.3	-0.57	105.3	-13.41	105.3	-6.64	105.3	-8.39	105.3	3.27	105.3	-3.2	105.3	-5.05	105.3	15.03	105.3	21.33	105.3	-6.6	105.3	-3.41	105.3	6.11	105.3	14.74	105.3	26.1
106.2	106.08	106.2	54.83	106.2	3.18	106.2	-8.41	106.2	15.34	106.2	11.36	106.2	17.61	106.2	15.06	106.2	-7.08	106.2	-5.09	106.2	6.68	106.2	0.02	106.2	-14.94	106.2	-7.47	106.2	-11.45	106.2	3.2	106.2	-2.67	106.2	-6.74	106.2	11.19	106.2	24	106.2	-10.96	106.2	-3.36	106.2	4.86	106.2	12.93	106.2	26.86
107.1	107.19	107.1	56.95	107.1	5.53	107.1	-7.55	107.1	13.49	107.1	10.15	107.1	18.25	107.1	16.04	107.1	-7.31	107.1	-7.75	107.1	6.64	107.1	-1.04	107.1	-15.48	107.1	-5.65	107.1	-12.68	107.1	-0.9	107.1	-2.84	107.1	-7.92	107.1	13.71	107.1	24.56	107.1	-10.33	107.1	-2.84	107.1	4.1	107.1	11.49	107.1	27.88
108	103.77	108	54.85	108	2.61	108	-8.81	108	13.81	108	11.31	108	18.06	108	13.18	108	-7.74	108	-4.44	108	7.51	108	-0.24	108	-11.96	108	-5.24	108	-11.39	108	0.39	108	-1.63	108	-6.51	108	13.02	108	22.32	108	-9.24	108	-0.5	108	6.14	108	12.15	108	25.07
108.9	103.77	108.9	57.35	108.9	3.6	108.9	-8.94	108.9	13.76	108.9	10.37	108.9	14.48	108.9	13.77	108.9	-7.07	108.9	-4.64	108.9	3.34	108.9	1.06	108.9	-14.62	108.9	-3.26	108.9	-11.53	108.9	1.24	108.9	-3.84	108.9	-5.01	108.9	13.69	108.9	25.36	108.9	-9.11	108.9	-2.95	108.9	5.21	108.9	15.28	108.9	27.02
109.8	105.83	109.8	57.79	109.8	4.85	109.8	-10.19	109.8	12.99	109.8	10.03	109.8	16.42	109.8	16.09	109.8	-7.03	109.8	-7.07	109.8	6.74	109.8	1.58	109.8	-15.42	109.8	-5.36	109.8	-6.22	109.8	0.64	109.8	-1.4	109.8	-7.36	109.8	13.94	109.8	23.82	109.8	-7.11	109.8	-2.42	109.8	6.58	109.8	14.2	109.8	27.19
110.7	106.82	110.7	55.9	110.7	1.95	110.7	-9.1	110.7	14.94	110.7	8.78	110.7	15.14	110.7	12.86	110.7	-8.21	110.7	-4.97	110.7	8.23	110.7	0.83	110.7	-19.13	110.7	-8.61	110.7	-11.47	110.7	0.99	110.7	-1.66	110.7	-5.47	110.7	13.48	110.7	21.8	110.7	-8	110.7	-3.96	110.7	5.48	110.7	13.52	110.7	26.39
111.6	105.35	111.6	55.8	111.6	4.27	111.6	-8.93	111.6	13.5	111.6	8.03	111.6	16.7	111.6	11.5	111.6	-8.89	111.6	-2.83	111.6	6.48	111.6	-1.23	111.6	-14.34	111.6	-8.63	111.6	-13.06	111.6	2.04	111.6	-2.16	111.6	-7.92	111.6	14.01	111.6	19.57	111.6	-11.2	111.6	-3.34	111.6	6.79	111.6	13.79	111.6	27.7
112.5	106.12	112.5	57.08	112.5	1.1	112.5	-10.55	112.5	13.64	112.5	10.26	112.5	13.25	112.5	15.9	112.5	-8.4	112.5	-5.41	112.5	4	112.5	0.28	112.5	-18.53	112.5	-6.9	112.5	-11.84	112.5	2.07	112.5	-3.43	112.5	-4.81	112.5	13.89	112.5	23.27	112.5	-12.89	112.5	-5.62	112.5	6.98	112.5	14.43	112.5	25.69
113.4	107.59	113.4	54.08	113.4	2.79	113.4	-10.75	113.4	12.71	113.4	12.35	113.4	16.7	113.4	13.08	113.4	-7.38	113.4	-4.14	113.4	6.61	113.4	-0.89	113.4	-16.25	113.4	-5.41	113.4	-11.8	113.4	1.39	113.4	-2.89	113.4	-8.03	113.4	13.33	113.4	22.52	113.4	-9.65	113.4	-4.36	113.4	5.99	113.4	13.45	113.4	27.36
114.3	106.9	114.3	56.48	114.3	3.34	114.3	-9.45	114.3	14.04	114.3	9.11	114.3	14.94	114.3	15.87	114.3	-5.33	114.3	-2.74	114.3	5.21	114.3	-2.45	114.3	-14.89	114.3	-6.1	114.3	-8.09	114.3	4.38	114.3	-1.66	114.3	-5.66	114.3	13.66	114.3	21.12	114.3	-9.57	114.3	-2.74	114.3	4.23	114.3	12.68	114.3	26.41
115.2	102.87	115.2	56.24	115.2	3.34	115.2	-8.27	115.2	12.2	115.2	10.24	115.2	16.27	115.2	14.27	115.2	-9.16	115.2	-3.56	115.2	6.31	115.2	2.05	115.2	-17.12	115.2	-6.31	115.2	-13.91	115.2	0.58	115.2	-1.49	115.2	-8.22	115.2	13.86	115.2	24.41	115.2	-12.68	115.2	-3.17	115.2	5.36	115.2	17.17	115.2	26.36
116.1	101.77	116.1	56.37	116.1	3.1	116.1	-9.57	116.1	14.83	116.1	11.86	116.1	14.62	116.1	15.02	116.1	-9.96	116.1	-3.62	116.1	6.62	116.1	1.88	116.1	-14.89	116.1	-6.5	116.1	-9.04	116.1	3.18	116.1	-2.15	116.1	-7.19	116.1	14.35	116.1	24.14	116.1	-8.91	116.1	-2.36	116.1	4.71	116.1	12.44	116.1	26.33
117	104.83	117	53.1	117	3.88	117	-9.39	117	13.94	117	10.05	117	14.57	117	14.57	117	-9.03	117	-5.73	117	6.25	117	-0.25	117	-16.16	117	-7.06	117	-12.72	117	-0.11	117	-2.31	117	-8.04	117	11.9	117	22.2	117	-9.62	117	-4.17	117	6.42	117	14.33	117	27.53
117.9	106.42	117.9	57.74	117.9	1.01	117.9	-9.35	117.9	13.21	117.9	10.19	117.9	16.05	117.9	16.08	117.9	-3.56	117.9	-3.66	117.9	7.63	117.9	0.83	117.9	-15.68	117.9	-5.72	117.9	-7.39	117.9	3.22	117.9	-2.28	117.9	-7.69	117.9	12.95	117.9	22.84	117.9	-12.07	117.9	-2.21	117.9	5.2	117.9	13.47	117.9	27.61
118.8	107.51	118.8	55.33	118.8	1.81	118.8	-11.31	118.8	15.47	118.8	11.3	118.8	14.5	118.8	13.67	118.8	-8	118.8	-3.97	118.8	7.91	118.8	2.18	118.8	-20.47	118.8	-5.99	118.8	-11.98	118.8	3.83	118.8	-1.55	118.8	-6.59	118.8	13.29	118.8	23.88	118.8	-12.75	118.8	-3.63	118.8	8.62	118.8	14.04	118.8	28.37
119.7	105.6	119.7	54.1	119.7	2.39	119.7	-9.38	119.7	13.35	119.7	11.26	119.7	15.96	119.7	13.55	119.7	-9.54	119.7	-4.57	119.7	3.41	119.7	-0.35	119.7	-16.11	119.7	-8.01	119.7	-9.73	119.7	3.78	119.7	-1.65	119.7	-8.58	119.7	13.57	119.7	23.32	119.7	-7.22	119.7	-3.97	119.7	7.58	119.7	15.16	119.7	25.74
120.6	107.96	120.6	52.95	120.6	2.41	120.6	-11.92	120.6	16.74	120.6	12.57	120.6	16.87	120.6	13.6	120.6	-9.06	120.6	-7.55	120.6	6.46	120.6	1.03	120.6	-16.78	120.6	-5.78	120.6	-12.44	120.6	1.19	120.6	-3.52	120.6	-8.57	120.6	12.61	120.6	25.06	120.6	-10.84	120.6	-3.65	120.6	7.39	120.6	14.85	120.6	26.82
121.5	105.14	121.5	56.57	121.5	3.49	121.5	-7.98	121.5	13.62	121.5	11.54	121.5	14.92	121.5	15.15	121.5	-9.49	121.5	-3.34	121.5	6.38	121.5	-2.83	121.5	-16.97	121.5	-7.23	121.5	-12.53	121.5	3.16	121.5	-2.07	121.5	-8.57	121.5	13.58	121.5	22.57	121.5	-13.16	121.5	-4.14	121.5	6.2	121.5	15	121.5	25.97
122.4	105.49	122.4	54.27	122.4	1.08	122.4	-10.1	122.4	15.79	122.4	11.54	122.4	16.25	122.4	13.02	122.4	-10.01	122.4	-3.61	122.4	7.65	122.4	0.22	122.4	-16.96	122.4	-8.83	122.4	-9.89	122.4	0.35	122.4	-4.05	122.4	-7.18	122.4	11.61	122.4	22.55	122.4	-10.37	122.4	-5	122.4	6.78	122.4	15.02	122.4	27.66
123.3	104.38	123.3	59.21	123.3	1	123.3	-12.97	123.3	16.09	123.3	13.63	123.3	17.58	123.3	14.83	123.3	-8.58	123.3	-6.37	123.3	7.01	123.3	3.74	123.3	-14.06	123.3	-5.35	123.3	-10.11	123.3	2.2	123.3	-2.36	123.3	-5.94	123.3	16.13	123.3	23.63	123.3	-10.57	123.3	-2.02	123.3	6.1	123.3	14.24	123.3	27.35
124.2	104.67	124.2	57.43	124.2	1.17	124.2	-12.44	124.2	15.67	124.2	11.68	124.2	15.18	124.2	14.96	124.2	-9.18	124.2	-6.76	124.2	7.63	124.2	1.58	124.2	-14.17	124.2	-5.97	124.2	-10.58	124.2	1.07	124.2	-0.54	124.2	-8.2	124.2	16.18	124.2	25.63	124.2	-9.89	124.2	-3.27	124.2	8.76	124.2	14.66	124.2	26.82
125.1	105.96	125.1	55.28	125.1	-0.5	125.1	-11.09	125.1	14.61	125.1	11.62	125.1	16.22	125.1	14.53	125.1	-8.12	125.1	-6.08	125.1	5.74	125.1	-0.38	125.1	-15.49	125.1	-6.5	125.1	-10.99	125.1	1.32	125.1	-1.7	125.1	-7.15	125.1	13.67	125.1	22.68	125.1	-8.42	125.1	-3.65	125.1	6.01	125.1	14.62	125.1	26.81
126	104.71	126	56.37	126	2.53	126	-15.92	126	17.28	126	12.51	126	16.9	126	12.25	126	-7.79	126	-7.79	126	8.15	126	2.22	126	-14.53	126	-5.71	126	-13.81	126	1.98	126	-1.44	126	-7.51	126	15.48	126	26.84	126	-10.76	126	-2.22	126	7.2	126	15.32	126	27.31
126.9	103.45	126.9	57.96	126.9	2.01	126.9	-11.93	126.9	15.65	126.9	11.14	126.9	14.98	126.9	14.79	126.9	-10.73	126.9	-5.34	126.9	6.73	126.9	-0.43	126.9	-15.7	126.9	-7.3	126.9	-11.69	126.9	1.88	126.9	-3.25	126.9	-10.4	126.9	13.35	126.9	24.68	126.9	-10.06	126.9	-3.82	126.9	6.91	126.9	14.56	126.9	26.12
127.8	104.58	127.8	54.83	127.8	1.92	127.8	-13.33	127.8	16.92	127.8	14.29	127.8	13.84	127.8	14.18	127.8	-10.36	127.8	-5.85	127.8	7.36	127.8	1.52	127.8	-15.39	127.8	-4.8	127.8	-14.31	127.8	3.11	127.8	-0.78	127.8	-4.6	127.8	15.1	127.8	25.26	127.8	-11.42	127.8	-2.89	127.8	7.36	127.8	17.16	127.8	27.36
128.7	104.28	128.7	53.58	128.7	0.58	128.7	-13.59	128.7	14.52	128.7	11.63	128.7	14.31	128.7	12.11	128.7	-8.17	128.7	-6.87	128.7	9.19	128.7	-0.59	128.7	-16.42	128.7	-5.88	128.7	-11.62	128.7	2.22	128.7	-0.39	128.7	-6.3	128.7	11.66	128.7	25.35	128.7	-10.72	128.7	-2.73	128.7	7.15	128.7	15.13	128.7	26.29
129.6	105.67	129.6	55.08	129.6	1.82	129.6	-13.18	129.6	16.42	129.6	13.51	129.6	14.94	129.6	14.81	129.6	-8.03	129.6	-6.86	129.6	8.44	129.6	1.91	129.6	-17.81	129.6	-6.58	129.6	-10.66	129.6	1.16	129.6	-0.75	129.6	-10.95	129.6	12.99	129.6	25.78	129.6	-10.55	129.6	-6.87	129.6	8.09	129.6	16.09	129.6	27.81
130.5	103.68	130.5	54.83	130.5	1.42	130.5	-13.36	130.5	15.43	130.5	11.96	130.5	13.67	130.5	12.88	130.5	-8.94	130.5	-8.22	130.5	5.33	130.5	-0.71	130.5	-15.61	130.5	-5.25	130.5	-11.76	130.5	1.65	130.5	-4.81	130.5	-9.12	130.5	15.15	130.5	25.86	130.5	-7.67	130.5	-4.38	130.5	4.4	130.5	15.42	130.5	28.85
131.4	101.9	131.4	54.18	131.4	-1.02	131.4	-13.39	131.4	16.43	131.4	12.07	131.4	15.55	131.4	13.65	131.4	-8.86	131.4	-4.39	131.4	9.01	131.4	-0.14	131.4	-14.1	131.4	-6.89	131.4	-11.57	131.4	1.82	131.4	0.16	131.4	-5.5	131.4	14.11	131.4	27.27	131.4	-9.5	131.4	-5.32	131.4	5.27	131.4	17.7	131.4	26.94
132.3	104.29	132.3	56.8	132.3	2.64	132.3	-13.94	132.3	14.04	132.3	13.41	132.3	11.23	132.3	15.22	132.3	-9.82	132.3	-4.95	132.3	7.26	132.3	0.83	132.3	-17.48	132.3	-5.99	132.3	-11.2	132.3	2.55	132.3	-3.5	132.3	-7.34	132.3	15.39	132.3	26.65	132.3	-10.29	132.3	-4.29	132.3	6.29	132.3	14.48	132.3	27.31
133.2	105.7	133.2	50.98	133.2	0.85	133.2	-15.02	133.2	18.26	133.2	11.63	133.2	15.67	133.2	13.1	133.2	-9.09	133.2	-5.7	133.2	9.59	133.2	1.07	133.2	-15.25	133.2	-5.97	133.2	-10.26	133.2	1.37	133.2	-1.55	133.2	-8.1	133.2	16.12	133.2	26.9	133.2	-9.43	133.2	-5.94	133.2	7.37	133.2	15	133.2	29.29
134.1	102.76	134.1	58.03	134.1	-0.62	134.1	-13.59	134.1	17.73	134.1	13.86	134.1	12.42	134.1	14.55	134.1	-11.39	134.1	-6.97	134.1	7.19	134.1	0.52	134.1	-15.72	134.1	-4.6	134.1	-12.72	134.1	4.23	134.1	-2.14	134.1	-10.67	134.1	14.97	134.1	26.57	134.1	-12.44	134.1	-2.01	134.1	5.03	134.1	13.69	134.1	26.9
135	104.6	135	54.75	135	-0.38	135	-13.96	135	16.85	135	13.84	135	13.38	135	14.69	135	-10.3	135	-7.04	135	6.69	135	1.82	135	-18.47	135	-6.52	135	-10.37	135	2.94	135	-2.05	135	-6.31	135	13.46	135	24.67	135	-10.72	135	-2.6	135	5.64	135	17.61	135	26.57
135.9	103.58	135.9	53.67	135.9	-0.4	135.9	-12.61	135.9	14.86	135.9	11.68	135.9	13.82	135.9	12.21	135.9	-10.59	135.9	-5.25	135.9	6.27	135.9	-0.49	135.9	-15.3	135.9	-6.63	135.9	-11.72	135.9	1.96	135.9	-3.51	135.9	-9.08	135.9	13.04	135.9	27.13	135.9	-10.18	135.9	-3.78	135.9	5.83	135.9	15.77	135.9	25.19
136.8	104.49	136.8	54.13	136.8	1.3	136.8	-11.77	136.8	15.13	136.8	14.18	136.8	12.67	136.8	11.31	136.8	-12.65	136.8	-8	136.8	6.2	136.8	1.94	136.8	-16.8	136.8	-6.52	136.8	-12.62	136.8	0.67	136.8	-2.22	136.8	-9.35	136.8	14.14	136.8	25.14	136.8	-11.27	136.8	-7.02	136.8	6.48	136.8	15.88	136.8	28.31
137.7	103.85	137.7	58.08	137.7	-1.67	137.7	-13.18	137.7	16.54	137.7	10.85	137.7	14.17	137.7	13.98	137.7	-12.18	137.7	-7.81	137.7	6.79	137.7	0.78	137.7	-15.42	137.7	-6.23	137.7	-13.14	137.7	2.58	137.7	-2.01	137.7	-9.79	137.7	15.38	137.7	25.79	137.7	-11.72	137.7	-4.61	137.7	8.25	137.7	13.68	137.7	28.31
138.6	103.98	138.6	55.41	138.6	-2.76	138.6	-15.47	138.6	15.53	138.6	13.58	138.6	12.82	138.6	11.3	138.6	-11.9	138.6	-6.82	138.6	6.19	138.6	1.25	138.6	-16.26	138.6	-10.07	138.6	-11.56	138.6	2.57	138.6	-2.51	138.6	-7.81	138.6	13.8	138.6	25.37	138.6	-12.21	138.6	-3.61	138.6	8.16	138.6	15.29	138.6	25.7
139.5	103.73	139.5	55.45	139.5	-3.1	139.5	-14.55	139.5	16.67	139.5	13.06	139.5	12.65	139.5	14.39	139.5	-10.61	139.5	-8.09	139.5	6.25	139.5	0.28	139.5	-16.69	139.5	-6.98	139.5	-10.03	139.5	1.82	139.5	-2.82	139.5	-6.61	139.5	12.86	139.5	26.06	139.5	-12.33	139.5	-6.2	139.5	7.71	139.5	17.98	139.5	24.88
140.4	103.84	140.4	55.8	140.4	-0.95	140.4	-13.87	140.4	15.29	140.4	16.36	140.4	15.81	140.4	13.43	140.4	-12.37	140.4	-8.95	140.4	4.94	140.4	4.31	140.4	-15.46	140.4	-7.42	140.4	-12.6	140.4	2.82	140.4	-2.23	140.4	-5.06	140.4	12.21	140.4	25.87	140.4	-10.89	140.4	-4.53	140.4	5.42	140.4	18.63	140.4	26.52
141.3	101.96	141.3	55.91	141.3	-2.55	141.3	-14.14	141.3	19.74	141.3	14.27	141.3	15.16	141.3	15.03	141.3	-11.16	141.3	-6.1	141.3	6.64	141.3	4.1	141.3	-14.73	141.3	-5.22	141.3	-13.25	141.3	2.75	141.3	-3.78	141.3	-6.85	141.3	16.36	141.3	26.39	141.3	-10.87	141.3	-5.65	141.3	7.11	141.3	16.01	141.3	28.16
142.2	103.67	142.2	55.08	142.2	-3.9	142.2	-13.25	142.2	17.05	142.2	11.09	142.2	14.4	142.2	12.02	142.2	-12.64	142.2	-8.17	142.2	6.7	142.2	-1.03	142.2	-15.08	142.2	-5.1	142.2	-12.89	142.2	-0.38	142.2	-2.64	142.2	-8.61	142.2	14.95	142.2	26.61	142.2	-11.3	142.2	-6.41	142.2	6.89	142.2	18.57	142.2	27.63
143.1	102.4	143.1	56.86	143.1	-3.97	143.1	-15.16	143.1	17.69	143.1	14.22	143.1	12.49	143.1	13.53	143.1	-11.33	143.1	-5.9	143.1	7.91	143.1	1.84	143.1	-17.3	143.1	-7.73	143.1	-12.22	143.1	2.18	143.1	-5.24	143.1	-8.96	143.1	15.25	143.1	25.21	143.1	-12.15	143.1	-4.85	143.1	6.7	143.1	15.58	143.1	29.64
144	105.31	144	57.14	144	-2.41	144	-15.32	144	16.21	144	12.22	144	12.38	144	12.5	144	-10.44	144	-8.95	144	6.82	144	0.29	144	-18.22	144	-6.24	144	-10.62	144	1.39	144	-2.37	144	-9.49	144	14.88	144	27.69	144	-12.29	144	-4.35	144	7.72	144	15.24	144	28.25
144.9	103.65	144.9	55.44	144.9	-4.74	144.9	-15.14	144.9	17.23	144.9	12.75	144.9	15.61	144.9	15.42	144.9	-12.27	144.9	-8.33	144.9	6.63	144.9	-0.13	144.9	-14.1	144.9	-4.26	144.9	-12.04	144.9	1.58	144.9	-2.75	144.9	-6.26	144.9	14.25	144.9	27.48	144.9	-13.01	144.9	-6.15	144.9	4.99	144.9	18.41	144.9	26.78
145.8	103.94	145.8	54.19	145.8	-2.52	145.8	-14.67	145.8	16.23	145.8	15.09	145.8	13.62	145.8	13.27	145.8	-10.14	145.8	-8.19	145.8	8.6	145.8	0.48	145.8	-16.96	145.8	-5.28	145.8	-8.75	145.8	-0.44	145.8	0.6	145.8	-9.17	145.8	15.45	145.8	28.32	145.8	-9.96	145.8	-4.94	145.8	8.77	145.8	17.2	145.8	29.45
146.7	101.73	146.7	57.1	146.7	-3.32	146.7	-18.36	146.7	17.62	146.7	15.57	146.7	12.87	146.7	12.03	146.7	-11.59	146.7	-10.34	146.7	5.67	146.7	0.94	146.7	-15.14	146.7	-7.93	146.7	-12.71	146.7	0.89	146.7	-2.89	146.7	-10.02	146.7	13.2	146.7	26.98	146.7	-14.41	146.7	-7.45	146.7	6.33	146.7	17.16	146.7	25.65
147.6	102.61	147.6	55.14	147.6	-4.1	147.6	-13.96	147.6	17.26	147.6	12.37	147.6	11.57	147.6	12.94	147.6	-11.49	147.6	-6.99	147.6	7.71	147.6	1.09	147.6	-17.88	147.6	-7.03	147.6	-11.66	147.6	1.7	147.6	-2.7	147.6	-8.67	147.6	13.61	147.6	28.62	147.6	-11.02	147.6	-5.32	147.6	5.75	147.6	14.6	147.6	27.97
148.5	101.21	148.5	54.91	148.5	-3.31	148.5	-15.24	148.5	15.48	148.5	12.49	148.5	12.63	148.5	11.98	148.5	-12.86	148.5	-8.32	148.5	7.86	148.5	0.63	148.5	-18.42	148.5	-8.53	148.5	-13.09	148.5	1.99	148.5	-5.59	148.5	-11.98	148.5	13.59	148.5	26.67	148.5	-12.74	148.5	-6.24	148.5	3.93	148.5	14.02	148.5	26.26
149.4	104.17	149.4	55.83	149.4	-4.96	149.4	-16.17	149.4	15.22	149.4	14.84	149.4	14.31	149.4	14.54	149.4	-13.84	149.4	-9.02	149.4	6.14	149.4	0.63	149.4	-14.72	149.4	-5.98	149.4	-12.51	149.4	0.32	149.4	-4.64	149.4	-8.62	149.4	13.08	149.4	28.38	149.4	-11.91	149.4	-4.82	149.4	4.12	149.4	15.28	149.4	24.87
150.3	101.06	150.3	56.28	150.3	-4.06	150.3	-16.9	150.3	18.96	150.3	17.42	150.3	10.41	150.3	11.41	150.3	-12.4	150.3	-9.04	150.3	6.28	150.3	2.25	150.3	-16.98	150.3	-8.06	150.3	-13.17	150.3	1.36	150.3	-5.14	150.3	-7.9	150.3	11.99	150.3	27.71	150.3	-12.49	150.3	-5.28	150.3	5.88	150.3	20.41	150.3	26.05
151.2	103.81	151.2	56.27	151.2	-3.06	151.2	-14.96	151.2	16.77	151.2	13.76	151.2	13.84	151.2	15.09	151.2	-13.04	151.2	-9.05	151.2	8.93	151.2	0.39	151.2	-17.22	151.2	-3.29	151.2	-12.18	151.2	0.27	151.2	-2.37	151.2	-8.92	151.2	11.97	151.2	28.56	151.2	-14.35	151.2	-6.99	151.2	8.29	151.2	18.42	151.2	27.36
152.1	103.41	152.1	53.97	152.1	-4.85	152.1	-18.52	152.1	16.91	152.1	13.67	152.1	13.46	152.1	15.44	152.1	-12.33	152.1	-9.31	152.1	10.76	152.1	-1.21	152.1	-16.53	152.1	-6.61	152.1	-15.48	152.1	1.03	152.1	-1.1	152.1	-9.97	152.1	16.03	152.1	28.71	152.1	-12.74	152.1	-5.98	152.1	8.69	152.1	18.99	152.1	27.27
153	104.51	153	54.37	153	-8.46	153	-16.96	153	17.29	153	13.72	153	13.06	153	14.32	153	-13.69	153	-9.21	153	6.75	153	1.19	153	-17.32	153	-7.05	153	-11.99	153	1.52	153	-3.81	153	-7.71	153	15.03	153	26.13	153	-12.37	153	-7.02	153	8.17	153	16.84	153	25.9
153.9	101.57	153.9	56.29	153.9	-6.29	153.9	-14.46	153.9	17.18	153.9	13.82	153.9	10.63	153.9	12.4	153.9	-11.89	153.9	-6.9	153.9	7.99	153.9	-1.68	153.9	-17.48	153.9	-8.17	153.9	-14.31	153.9	2.06	153.9	-4.67	153.9	-9.56	153.9	11.93	153.9	30.79	153.9	-13.45	153.9	-5.5	153.9	6.62	153.9	19.49	153.9	23.06
154.8	100.18	154.8	55.07	154.8	-7.96	154.8	-16.97	154.8	16.02	154.8	13.27	154.8	11.91	154.8	14.32	154.8	-13.4	154.8	-5.06	154.8	7.28	154.8	-0.87	154.8	-18.39	154.8	-4.78	154.8	-12.51	154.8	2.53	154.8	-5.25	154.8	-10.23	154.8	13.69	154.8	29.11	154.8	-13.52	154.8	-5.55	154.8	5.27	154.8	17.07	154.8	27.59
155.7	101.11	155.7	53.62	155.7	-7.72	155.7	-15.5	155.7	17.63	155.7	16.23	155.7	14.07	155.7	12.72	155.7	-12.79	155.7	-8.35	155.7	6.89	155.7	2.38	155.7	-16.5	155.7	-6.21	155.7	-13.21	155.7	1.6	155.7	-1.82	155.7	-9.66	155.7	12.51	155.7	29.65	155.7	-13.53	155.7	-6.2	155.7	7.26	155.7	17.37	155.7	26.21
156.6	102.1	156.6	56.71	156.6	-3.4	156.6	-16.57	156.6	17.29	156.6	13.19	156.6	13.06	156.6	11.78	156.6	-13.35	156.6	-7.66	156.6	6.62	156.6	0.98	156.6	-19.35	156.6	-7.13	156.6	-13.61	156.6	3.14	156.6	-4.28	156.6	-8.76	156.6	13.49	156.6	27.87	156.6	-13.92	156.6	-5.52	156.6	6.49	156.6	18.76	156.6	27.63
157.5	103.14	157.5	52.95	157.5	-7.46	157.5	-15.66	157.5	17.99	157.5	15.56	157.5	12.05	157.5	12.84	157.5	-12.86	157.5	-7.44	157.5	6.68	157.5	1.49	157.5	-18.32	157.5	-5.99	157.5	-11.24	157.5	-0.78	157.5	-2.68	157.5	-9.91	157.5	12.96	157.5	30.48	157.5	-14.47	157.5	-8.41	157.5	6.12	157.5	21.08	157.5	28.51
158.4	101.95	158.4	53.82	158.4	-6.77	158.4	-17.33	158.4	17.93	158.4	14.73	158.4	9.66	158.4	14.5	158.4	-13.99	158.4	-7.52	158.4	9.71	158.4	2.68	158.4	-18.31	158.4	-7.27	158.4	-13.31	158.4	-0.32	158.4	-3.08	158.4	-9.65	158.4	12.74	158.4	28.71	158.4	-15.11	158.4	-10.45	158.4	8.96	158.4	20.5	158.4	28.49
159.3	104.02	159.3	56.76	159.3	-7.63	159.3	-17.43	159.3	15.14	159.3	13.78	159.3	11.69	159.3	15.14	159.3	-14.01	159.3	-7.47	159.3	5.37	159.3	-0.07	159.3	-18.48	159.3	-7.47	159.3	-11.96	159.3	-1.08	159.3	-6.44	159.3	-10.53	159.3	12.29	159.3	28.76	159.3	-12.48	159.3	-8.45	159.3	6.02	159.3	19.97	159.3	26.35
160.2	101.64	160.2	54.73	160.2	-5.96	160.2	-20.05	160.2	18.82	160.2	14.78	160.2	11.23	160.2	11.03	160.2	-14.22	160.2	-9.03	160.2	7.07	160.2	2.27	160.2	-16.55	160.2	-6.44	160.2	-13.19	160.2	0.76	160.2	-4.16	160.2	-9.3	160.2	14.9	160.2	28.81	160.2	-12.78	160.2	-7.22	160.2	6.6	160.2	20.03	160.2	27.32
161.1	103.7	161.1	55.21	161.1	-6.89	161.1	-17.88	161.1	18.41	161.1	16.39	161.1	12.5	161.1	14.46	161.1	-13.31	161.1	-9.53	161.1	6.55	161.1	-0.31	161.1	-17.32	161.1	-6.55	161.1	-12.32	161.1	0.87	161.1	-3.89	161.1	-7.92	161.1	14	161.1	29.34	161.1	-13.59	161.1	-7.34	161.1	7.57	161.1	19.6	161.1	25.45
162	102.68	162	54.42	162	-7.56	162	-18.1	162	18.21	162	14.13	162	12.3	162	15.03	162	-15.43	162	-9.31	162	5.43	162	-1.96	162	-16.62	162	-4.12	162	-13.21	162	-1.24	162	-6.77	162	-11.41	162	13.69	162	29.82	162	-12.09	162	-7.57	162	6.35	162	20.35	162	26.93
162.9	101.4	162.9	54.66	162.9	-9.36	162.9	-17.54	162.9	18.44	162.9	14.85	162.9	10.67	162.9	12.11	162.9	-13.26	162.9	-8.96	162.9	7.3	162.9	1.62	162.9	-15.49	162.9	-5.98	162.9	-11.45	162.9	2.97	162.9	-3.3	162.9	-9.15	162.9	15.87	162.9	28.93	162.9	-12.66	162.9	-6.16	162.9	6.08	162.9	19.88	162.9	28.02
163.8	102.13	163.8	54.68	163.8	-7.8	163.8	-16.65	163.8	17.61	163.8	13.67	163.8	9.26	163.8	14.19	163.8	-12.95	163.8	-8.67	163.8	9.38	163.8	1.58	163.8	-16.48	163.8	-4	163.8	-14.65	163.8	-1.17	163.8	0.63	163.8	-8.35	163.8	14.17	163.8	30.59	163.8	-15.66	163.8	-7.46	163.8	9.63	163.8	19.91	163.8	26.98
164.7	104.56	164.7	56.45	164.7	-7.71	164.7	-19.11	164.7	18.59	164.7	18.28	164.7	13.24	164.7	14.38	164.7	-14.45	164.7	-9.48	164.7	6.74	164.7	2.19	164.7	-15.13	164.7	-7.57	164.7	-13.57	164.7	1.88	164.7	-3.19	164.7	-9.85	164.7	13.77	164.7	28.97	164.7	-13.4	164.7	-6.59	164.7	6.36	164.7	18.15	164.7	26.63
165.6	101.94	165.6	55.24	165.6	-10.8	165.6	-16.84	165.6	18.22	165.6	16.56	165.6	11.12	165.6	12.73	165.6	-16.36	165.6	-8.07	165.6	9.13	165.6	3.03	165.6	-17.1	165.6	-6.94	165.6	-15.08	165.6	0.73	165.6	-3.42	165.6	-10.54	165.6	15.18	165.6	29.4	165.6	-15.43	165.6	-10.64	165.6	6.9	165.6	18.33	165.6	27.38
166.5	102.7	166.5	55.25	166.5	-8.45	166.5	-18.37	166.5	19.13	166.5	14.22	166.5	11.77	166.5	11.28	166.5	-13.47	166.5	-9.81	166.5	7.09	166.5	-0.73	166.5	-15.02	166.5	-6.74	166.5	-12.46	166.5	-0.05	166.5	-5.21	166.5	-11.23	166.5	15.85	166.5	30.08	166.5	-14.58	166.5	-6.95	166.5	6.75	166.5	20.29	166.5	26.36
167.4	102.93	167.4	53.13	167.4	-7.81	167.4	-14.99	167.4	16.07	167.4	13.37	167.4	12.56	167.4	10.73	167.4	-13.96	167.4	-7.89	167.4	5.83	167.4	0.14	167.4	-17.38	167.4	-7.02	167.4	-12.73	167.4	2.49	167.4	-4.3	167.4	-11.43	167.4	13.9	167.4	30.33	167.4	-15.11	167.4	-8.72	167.4	5.38	167.4	18.98	167.4	28.21
168.3	102.63	168.3	53.64	168.3	-8.93	168.3	-16.6	168.3	16.09	168.3	16.11	168.3	10.53	168.3	13.02	168.3	-16.56	168.3	-8.83	168.3	4.2	168.3	0.5	168.3	-17.23	168.3	-4.11	168.3	-15.93	168.3	0.24	168.3	-5.59	168.3	-9.81	168.3	14.04	168.3	30.58	168.3	-15.26	168.3	-7.36	168.3	8.05	168.3	20.43	168.3	27.83
169.2	100.5	169.2	55.76	169.2	-9.27	169.2	-19.39	169.2	18.96	169.2	14.18	169.2	9.65	169.2	10.42	169.2	-15.62	169.2	-9.49	169.2	9.71	169.2	0.25	169.2	-19.17	169.2	-7	169.2	-13.66	169.2	-1.14	169.2	-0.22	169.2	-8.38	169.2	13.92	169.2	31.88	169.2	-14.28	169.2	-9.94	169.2	8.08	169.2	19.9	169.2	27.61
170.1	99.61	170.1	53.94	170.1	-10.96	170.1	-19.16	170.1	17.74	170.1	15.87	170.1	11.05	170.1	8.89	170.1	-14.28	170.1	-11.9	170.1	7.79	170.1	2.07	170.1	-17.11	170.1	-8.03	170.1	-14.93	170.1	0.1	170.1	-3.15	170.1	-8.37	170.1	12.81	170.1	31.13	170.1	-14.28	170.1	-7.27	170.1	9.18	170.1	21.31	170.1	26.2
171	101.04	171	54.12	171	-10.24	171	-20.52	171	19.24	171	13.54	171	9.21	171	11.5	171	-14.43	171	-10.03	171	8.83	171	-1.87	171	-20.13	171	-5.8	171	-12.44	171	1.44	171	-4.69	171	-10.85	171	13.39	171	31.34	171	-13.5	171	-8.01	171	6.78	171	20.57	171	27.81
171.9	102.67	171.9	54.24	171.9	-11.91	171.9	-19.61	171.9	19.81	171.9	16.02	171.9	10.1	171.9	12.48	171.9	-18.57	171.9	-8.91	171.9	7.03	171.9	-0.82	171.9	-17.25	171.9	-7.6	171.9	-15.52	171.9	1.52	171.9	-3.65	171.9	-10.14	171.9	13.61	171.9	29.76	171.9	-13.55	171.9	-8.5	171.9	5.68	171.9	20.89	171.9	24.29
172.8	102.74	172.8	55.69	172.8	-9.96	172.8	-20.26	172.8	16.15	172.8	19.54	172.8	10.16	172.8	13.97	172.8	-16.77	172.8	-10.09	172.8	7.56	172.8	5.43	172.8	-16.94	172.8	-5.67	172.8	-13.7	172.8	-0.59	172.8	-1.55	172.8	-9.96	172.8	12.56	172.8	31.87	172.8	-14.09	172.8	-6.88	172.8	8.36	172.8	19.09	172.8	26.89
173.7	102.63	173.7	54.1	173.7	-10.72	173.7	-18.44	173.7	18.35	173.7	15.82	173.7	11.87	173.7	12.92	173.7	-16.67	173.7	-10.7	173.7	6.36	173.7	2.29	173.7	-15.7	173.7	-4.83	173.7	-15.3	173.7	0.25	173.7	-4.02	173.7	-9.21	173.7	15.08	173.7	31.94	173.7	-16.04	173.7	-8.17	173.7	8.42	173.7	21.11	173.7	26.38
174.6	103.38	174.6	50.73	174.6	-13.28	174.6	-18.5	174.6	16.74	174.6	14.92	174.6	10.36	174.6	10.81	174.6	-17.96	174.6	-11.72	174.6	8.13	174.6	1.22	174.6	-16.2	174.6	-5.71	174.6	-14.23	174.6	-1.01	174.6	-2.77	174.6	-10.75	174.6	14.8	174.6	30.76	174.6	-13.25	174.6	-8.79	174.6	7.1	174.6	19.91	174.6	25.09
175.5	103.39	175.5	53.04	175.5	-11.08	175.5	-21.85	175.5	17.44	175.5	16.55	175.5	14.01	175.5	10.99	175.5	-18.11	175.5	-9.82	175.5	7.38	175.5	3.03	175.5	-15.1	175.5	-8.57	175.5	-13.62	175.5	2.52	175.5	-4.4	175.5	-8.5	175.5	13.49	175.5	31.05	175.5	-13.12	175.5	-7.75	175.5	6.45	175.5	20.54	175.5	27.81
176.4	104.8	176.4	53.07	176.4	-11.84	176.4	-17	176.4	17.76	176.4	18.06	176.4	10.18	176.4	11.47	176.4	-14.88	176.4	-9.72	176.4	5.11	176.4	0.96	176.4	-16.22	176.4	-9.2	176.4	-14.53	176.4	2.35	176.4	-2.5	176.4	-11	176.4	15.75	176.4	30.28	176.4	-14.61	176.4	-7.66	176.4	10.23	176.4	21.61	176.4	27.77
177.3	102.17	177.3	53.55	177.3	-10.92	177.3	-23.73	177.3	19.85	177.3	18.81	177.3	12.67	177.3	11.65	177.3	-18.12	177.3	-7.73	177.3	9.85	177.3	1.45	177.3	-16.54	177.3	-6.53	177.3	-13.07	177.3	2.99	177.3	-2.88	177.3	-10.99	177.3	16.02	177.3	30.16	177.3	-16	177.3	-8.14	177.3	7.83	177.3	20.59	177.3	29.01
178.2	101.53	178.2	54.67	178.2	-11.26	178.2	-20.97	178.2	18.01	178.2	15.11	178.2	11.45	178.2	12.12	178.2	-16.45	178.2	-10.66	178.2	8.31	178.2	1.4	178.2	-15.13	178.2	-6.63	178.2	-14.42	178.2	1.18	178.2	-2.41	178.2	-10.65	178.2	13.46	178.2	29.84	178.2	-15.21	178.2	-9.18	178.2	5.1	178.2	20.19	178.2	26.45
179.1	99.36	179.1	56.03	179.1	-11.88	179.1	-21	179.1	18.04	179.1	17.77	179.1	11.02	179.1	13.83	179.1	-18.44	179.1	-10.11	179.1	6.1	179.1	2.45	179.1	-15.94	179.1	-7.43	179.1	-14.32	179.1	0.66	179.1	-3.77	179.1	-10.27	179.1	13.59	179.1	30.28	179.1	-13.46	179.1	-9.08	179.1	6.86	179.1	21.14	179.1	26.93
180	100.61	180	53.06	180	-11.08	180	-20.22	180	20.18	180	14.3	180	7.95	180	11.19	180	-15.25	180	-8.63	180	7.95	180	1.65	180	-17.06	180	-7.26	180	-13.32	180	1.26	180	-5.54	180	-9.14	180	15.06	180	30.72	180	-12.94	180	-9.88	180	9.03	180	20.77	180	26.49
180.9	99.56	180.9	54.28	180.9	-11.24	180.9	-19.29	180.9	19.63	180.9	14.44	180.9	9.95	180.9	12.91	180.9	-15.48	180.9	-9.45	180.9	8.05	180.9	3.31	180.9	-18.56	180.9	-3.37	180.9	-13.23	180.9	0.07	180.9	-3.05	180.9	-8.58	180.9	12.45	180.9	31.32	180.9	-13.42	180.9	-7.93	180.9	6.45	180.9	21	180.9	27.1
181.8	100.97	181.8	54.4	181.8	-11.53	181.8	-21.05	181.8	21.2	181.8	19.43	181.8	8.99	181.8	14.03	181.8	-14.49	181.8	-11.56	181.8	7.94	181.8	4.02	181.8	-18.89	181.8	-5.31	181.8	-9.32	181.8	-0.9	181.8	-5.66	181.8	-10.57	181.8	15.13	181.8	33.09	181.8	-11.7	181.8	-9.48	181.8	9.53	181.8	20.6	181.8	28.68
182.7	102.5	182.7	53.07	182.7	-12.85	182.7	-19.58	182.7	18.4	182.7	17.4	182.7	11.24	182.7	11.63	182.7	-18.98	182.7	-11.1	182.7	8.42	182.7	0.31	182.7	-15.8	182.7	-7.92	182.7	-17.44	182.7	-0.33	182.7	-4.95	182.7	-12.16	182.7	15.54	182.7	30.74	182.7	-13.75	182.7	-7.89	182.7	7.97	182.7	21.83	182.7	27.59
183.6	99.26	183.6	53.72	183.6	-13.09	183.6	-19.75	183.6	16.5	183.6	15.72	183.6	9.06	183.6	11.29	183.6	-19.81	183.6	-8.88	183.6	6.54	183.6	1.23	183.6	-17.23	183.6	-8.83	183.6	-17.21	183.6	-0.33	183.6	-4.28	183.6	-10.34	183.6	14.8	183.6	31.7	183.6	-16.99	183.6	-9.91	183.6	6.49	183.6	21.68	183.6	27.11
184.5	99.78	184.5	55.67	184.5	-13.4	184.5	-21.41	184.5	18.54	184.5	19.91	184.5	9.34	184.5	11.1	184.5	-19.15	184.5	-10.78	184.5	8.83	184.5	3.41	184.5	-18.17	184.5	-8.72	184.5	-16.73	184.5	1.56	184.5	-5.33	184.5	-9.69	184.5	12.85	184.5	31.63	184.5	-13.89	184.5	-8.64	184.5	7.37	184.5	22.29	184.5	26.09
185.4	99.97	185.4	53.07	185.4	-11.78	185.4	-19.54	185.4	19.98	185.4	15.19	185.4	12.02	185.4	10.94	185.4	-17.69	185.4	-8.29	185.4	7.39	185.4	1.72	185.4	-12.75	185.4	-8.71	185.4	-14.87	185.4	2.29	185.4	-1.98	185.4	-9.65	185.4	14.92	185.4	31.29	185.4	-14.77	185.4	-10.05	185.4	9.81	185.4	22.79	185.4	26.97
186.3	98.61	186.3	55.86	186.3	-13.21	186.3	-22.35	186.3	18.68	186.3	17.74	186.3	9.98	186.3	12.73	186.3	-16.79	186.3	-11.74	186.3	5.54	186.3	0.47	186.3	-15.56	186.3	-5.97	186.3	-14.73	186.3	-0.79	186.3	-5.68	186.3	-10.79	186.3	13.47	186.3	33.02	186.3	-15.38	186.3	-10.65	186.3	6.62	186.3	22.21	186.3	27.03
187.2	99.69	187.2	52.44	187.2	-13.5	187.2	-18.43	187.2	18.05	187.2	17.66	187.2	12.01	187.2	11.01	187.2	-15.48	187.2	-9.61	187.2	8.18	187.2	1.76	187.2	-16.28	187.2	-7.74	187.2	-13.39	187.2	0.56	187.2	-4.3	187.2	-13.93	187.2	12.75	187.2	33.54	187.2	-15.31	187.2	-9.88	187.2	7.63	187.2	19.61	187.2	26.85
188.1	99.64	188.1	51.08	188.1	-15.03	188.1	-18.35	188.1	19.24	188.1	18.24	188.1	8.99	188.1	9.81	188.1	-17.73	188.1	-9.68	188.1	8.61	188.1	0.81	188.1	-16.91	188.1	-7.9	188.1	-14.08	188.1	0.36	188.1	-1.39	188.1	-11.19	188.1	14.32	188.1	31.43	188.1	-17.03	188.1	-8.99	188.1	7.42	188.1	22.77	188.1	26.74
189	100.15	189	55.79	189	-13.58	189	-22.29	189	16.73	189	19.2	189	8.96	189	13.17	189	-18.35	189	-12.72	189	8.69	189	1.55	189	-18.58	189	-7.41	189	-16.42	189	-1.04	189	-3.81	189	-12.51	189	14.48	189	32.11	189	-16.62	189	-8.13	189	7	189	22.29	189	26.71
189.9	100.39	189.9	51.01	189.9	-12.19	189.9	-21.34	189.9	19.41	189.9	16.83	189.9	12.06	189.9	10.7	189.9	-18.11	189.9	-9.97	189.9	8.57	189.9	-0.64	189.9	-14.18	189.9	-6.73	189.9	-14.62	189.9	0.71	189.9	-3.78	189.9	-10.36	189.9	13.7	189.9	31.77	189.9	-14.14	189.9	-10.51	189.9	10.46	189.9	24.26	189.9	26.75
190.8	99.9	190.8	53.28	190.8	-13.94	190.8	-20.02	190.8	19.33	190.8	18.51	190.8	11.19	190.8	11.84	190.8	-17.22	190.8	-10.87	190.8	6.92	190.8	2.83	190.8	-15.72	190.8	-7.28	190.8	-16.53	190.8	0.51	190.8	-3.08	190.8	-11.72	190.8	16.33	190.8	35.28	190.8	-16.11	190.8	-7.82	190.8	7.97	190.8	20.17	190.8	29.09
191.7	102.13	191.7	52.53	191.7	-14.47	191.7	-24.81	191.7	20.71	191.7	16.94	191.7	11.51	191.7	11.46	191.7	-19.96	191.7	-13.06	191.7	8.84	191.7	1.07	191.7	-16.54	191.7	-6.78	191.7	-14.13	191.7	-1.66	191.7	-4.6	191.7	-12.69	191.7	13.89	191.7	32.09	191.7	-14.49	191.7	-11.62	191.7	7.72	191.7	23.83	191.7	28.48
192.6	100.16	192.6	52.47	192.6	-14.88	192.6	-24.68	192.6	18.41	192.6	18.8	192.6	11.48	192.6	9.65	192.6	-17.12	192.6	-11.52	192.6	8.02	192.6	2.63	192.6	-17.95	192.6	-6.72	192.6	-15.4	192.6	0.98	192.6	-4.26	192.6	-10.71	192.6	14.91	192.6	32.93	192.6	-15.62	192.6	-9.71	192.6	8.74	192.6	21.92	192.6	27.45
193.5	100.28	193.5	53.32	193.5	-14.78	193.5	-21.05	193.5	18.2	193.5	18.64	193.5	10.91	193.5	10.93	193.5	-15.57	193.5	-13.41	193.5	7.34	193.5	1.85	193.5	-16.86	193.5	-7.58	193.5	-13.1	193.5	-3.77	193.5	-5.63	193.5	-12.23	193.5	15.97	193.5	32.3	193.5	-13.8	193.5	-11.23	193.5	6.96	193.5	22.56	193.5	28.59
194.4	99.59	194.4	53.53	194.4	-14.38	194.4	-23.35	194.4	20.07	194.4	15.84	194.4	8.8	194.4	12.16	194.4	-17.64	194.4	-12.5	194.4	9.76	194.4	1.42	194.4	-16.37	194.4	-6.44	194.4	-15.23	194.4	1.48	194.4	-3.11	194.4	-9.69	194.4	14.45	194.4	35.16	194.4	-14.86	194.4	-11.15	194.4	9.12	194.4	22.56	194.4	26.31
195.3	99.2	195.3	55.28	195.3	-14.73	195.3	-23.21	195.3	16	195.3	17.55	195.3	10.15	195.3	10.5	195.3	-17.84	195.3	-11.24	195.3	6.67	195.3	1.43	195.3	-15.87	195.3	-5.53	195.3	-13.81	195.3	-0.89	195.3	-4.71	195.3	-11.46	195.3	14.47	195.3	33.97	195.3	-15.79	195.3	-10.23	195.3	6.58	195.3	24.06	195.3	27.06
196.2	100.28	196.2	55.48	196.2	-13.05	196.2	-22.87	196.2	22.24	196.2	17.58	196.2	7.43	196.2	10.84	196.2	-16.06	196.2	-11.49	196.2	9.32	196.2	1.06	196.2	-15.56	196.2	-8.16	196.2	-16.5	196.2	-1.75	196.2	-2.51	196.2	-9.85	196.2	13.38	196.2	33.87	196.2	-17.56	196.2	-10.37	196.2	8.51	196.2	22.84	196.2	26.84
197.1	98.99	197.1	51.85	197.1	-15.2	197.1	-24.38	197.1	19.53	197.1	20.64	197.1	9.7	197.1	8.04	197.1	-19.97	197.1	-11.76	197.1	6.46	197.1	1.4	197.1	-16.7	197.1	-6.52	197.1	-16.45	197.1	-0.99	197.1	-4.99	197.1	-13.49	197.1	14.42	197.1	34.79	197.1	-15.78	197.1	-10.5	197.1	6.33	197.1	24.33	197.1	26.91
198	99.75	198	50.9	198	-16.45	198	-21.11	198	21.9	198	16.88	198	9.06	198	11.18	198	-16.82	198	-10.12	198	7.69	198	1.76	198	-18.36	198	-7.41	198	-13.21	198	0	198	-5.29	198	-10.16	198	13.33	198	33.54	198	-14.62	198	-11.57	198	6.97	198	22.49	198	26.08
198.9	98.6	198.9	53.05	198.9	-11.18	198.9	-20.78	198.9	20.5	198.9	18.83	198.9	7.13	198.9	9.28	198.9	-16.29	198.9	-14	198.9	7.78	198.9	2.8	198.9	-17.54	198.9	-6.92	198.9	-15.23	198.9	-2.13	198.9	-4.96	198.9	-11.7	198.9	16.89	198.9	34.64	198.9	-15.03	198.9	-10.38	198.9	8.64	198.9	21.4	198.9	26.02
199.8	100.55	199.8	52.9	199.8	-11.6	199.8	-21.23	199.8	18.44	199.8	19.97	199.8	10.95	199.8	9.41	199.8	-16.33	199.8	-10.5	199.8	7.52	199.8	3.13	199.8	-15.01	199.8	-8.7	199.8	-16.07	199.8	1.03	199.8	-3.49	199.8	-10.79	199.8	16.55	199.8	33.2	199.8	-16.5	199.8	-11.51	199.8	8.09	199.8	24.64	199.8	26.17
200.7	101.1	200.7	53.92	200.7	-15.27	200.7	-24.19	200.7	19.54	200.7	19.38	200.7	10.2	200.7	9.92	200.7	-18.18	200.7	-10.9	200.7	9.4	200.7	3.02	200.7	-16.57	200.7	-7.02	200.7	-15.12	200.7	0.88	200.7	-4.03	200.7	-10.46	200.7	12.67	200.7	35.22	200.7	-17.61	200.7	-10.06	200.7	8.37	200.7	23.72	200.7	26.37
201.6	100.15	201.6	51.52	201.6	-14.02	201.6	-22.18	201.6	18.52	201.6	18.81	201.6	10.36	201.6	8.99	201.6	-17.82	201.6	-9.86	201.6	6.27	201.6	1.1	201.6	-18	201.6	-9.89	201.6	-13.81	201.6	-0.21	201.6	-2.71	201.6	-10.87	201.6	14.75	201.6	34.33	201.6	-16.14	201.6	-10.41	201.6	9.02	201.6	27.55	201.6	27.62
202.5	101	202.5	53.23	202.5	-15.48	202.5	-25.76	202.5	21.46	202.5	19.47	202.5	8.46	202.5	11.72	202.5	-17.07	202.5	-11.21	202.5	8.29	202.5	3.52	202.5	-18.06	202.5	-6.81	202.5	-14.57	202.5	1.29	202.5	-4.45	202.5	-11.7	202.5	12.98	202.5	34.25	202.5	-13.98	202.5	-11.22	202.5	7.53	202.5	22.17	202.5	25.8
203.4	99.67	203.4	52.15	203.4	-13.22	203.4	-24.11	203.4	20.02	203.4	20.16	203.4	8.26	203.4	9	203.4	-19.15	203.4	-11.6	203.4	7.97	203.4	4.98	203.4	-18.39	203.4	-8.9	203.4	-16.44	203.4	1.64	203.4	-4.79	203.4	-9.18	203.4	15.44	203.4	34.97	203.4	-14.94	203.4	-10.6	203.4	7.63	203.4	23.73	203.4	29.33
204.3	99.29	204.3	52.03	204.3	-13.94	204.3	-22.82	204.3	23.73	204.3	19.27	204.3	9.24	204.3	7.45	204.3	-18.33	204.3	-9.11	204.3	8.71	204.3	0.79	204.3	-17.19	204.3	-10.28	204.3	-14.93	204.3	-0.77	204.3	-5.83	204.3	-11.32	204.3	13.91	204.3	33.06	204.3	-15.39	204.3	-12.58	204.3	6.67	204.3	24.83	204.3	27.88
205.2	98.3	205.2	51.58	205.2	-13.39	205.2	-23.49	205.2	20.83	205.2	19.03	205.2	7.62	205.2	10.41	205.2	-15.44	205.2	-13.46	205.2	9.1	205.2	2.19	205.2	-18.1	205.2	-6.13	205.2	-14.03	205.2	-2.47	205.2	-4.86	205.2	-12.33	205.2	12.79	205.2	34.09	205.2	-13.96	205.2	-10.56	205.2	6.93	205.2	21.42	205.2	27.98
206.1	98.02	206.1	53.92	206.1	-12.99	206.1	-23.67	206.1	21.51	206.1	18.52	206.1	8.65	206.1	11.97	206.1	-18.39	206.1	-12.69	206.1	8.31	206.1	2.66	206.1	-17.31	206.1	-4.33	206.1	-15.68	206.1	-2.89	206.1	-5.03	206.1	-9.35	206.1	13.6	206.1	39.05	206.1	-15.06	206.1	-13.68	206.1	7.43	206.1	24.31	206.1	25.79
207	98.51	207	52.04	207	-13.06	207	-23.11	207	20.81	207	16.96	207	8.54	207	12.07	207	-17.38	207	-10.72	207	8.55	207	1.12	207	-17.24	207	-7	207	-17.79	207	-1.21	207	-4.92	207	-13.09	207	15.16	207	36.44	207	-12.32	207	-12	207	5.95	207	22.34	207	27.52
207.9	98.34	207.9	52.97	207.9	-16.04	207.9	-22.39	207.9	22.06	207.9	19.56	207.9	9.82	207.9	10.06	207.9	-19.79	207.9	-12.94	207.9	6.64	207.9	1.52	207.9	-15.31	207.9	-8.12	207.9	-16.73	207.9	-0.24	207.9	-4.25	207.9	-9.95	207.9	14.72	207.9	35.01	207.9	-14.54	207.9	-10.47	207.9	8.08	207.9	24.54	207.9	27.99
208.8	99.84	208.8	55.5	208.8	-15.91	208.8	-22.76	208.8	19.55	208.8	18.6	208.8	10.89	208.8	12.75	208.8	-18.13	208.8	-9.72	208.8	6.97	208.8	3.15	208.8	-18.48	208.8	-6.43	208.8	-14.84	208.8	-0.89	208.8	-5.39	208.8	-11.65	208.8	16.09	208.8	36.46	208.8	-15.03	208.8	-10.94	208.8	8.76	208.8	24.76	208.8	26.37
209.7	97.91	209.7	52.08	209.7	-17.01	209.7	-22.13	209.7	19.26	209.7	20.26	209.7	9.27	209.7	10.08	209.7	-17.94	209.7	-11.91	209.7	6.42	209.7	2.52	209.7	-15.67	209.7	-9.17	209.7	-14.53	209.7	0.1	209.7	-6.92	209.7	-11.31	209.7	14.94	209.7	35.11	209.7	-11.93	209.7	-9.86	209.7	7.89	209.7	24.59	209.7	27.83
210.6	98.57	210.6	52.73	210.6	-16.47	210.6	-25.51	210.6	18.3	210.6	17.44	210.6	7.66	210.6	13.67	210.6	-18.52	210.6	-11.98	210.6	6.16	210.6	1.82	210.6	-18.06	210.6	-6.39	210.6	-15.07	210.6	0.17	210.6	-6.26	210.6	-12.14	210.6	15.22	210.6	36.81	210.6	-15.41	210.6	-12.35	210.6	8.05	210.6	23.64	210.6	27.47
211.5	98.28	211.5	54.04	211.5	-16.13	211.5	-25	211.5	21.05	211.5	20.49	211.5	7.34	211.5	12.4	211.5	-20.63	211.5	-12.81	211.5	9.26	211.5	2.3	211.5	-17.82	211.5	-7.26	211.5	-15.15	211.5	-1.62	211.5	-3.23	211.5	-9.61	211.5	15.56	211.5	34.73	211.5	-15.37	211.5	-12.83	211.5	8.06	211.5	24.77	211.5	25.92
212.4	99.36	212.4	52.74	212.4	-13.81	212.4	-25.5	212.4	19.81	212.4	18.82	212.4	9.28	212.4	10.4	212.4	-17.01	212.4	-13.25	212.4	7.45	212.4	1.27	212.4	-17.09	212.4	-9.61	212.4	-14.28	212.4	1.72	212.4	-3.4	212.4	-11.95	212.4	16.25	212.4	33.39	212.4	-16.08	212.4	-9.13	212.4	7.81	212.4	26.45	212.4	28.58
213.3	99.31	213.3	55.41	213.3	-17.96	213.3	-23.2	213.3	20.88	213.3	17.32	213.3	7.82	213.3	10.8	213.3	-20.06	213.3	-10.62	213.3	9.58	213.3	-0.58	213.3	-18.42	213.3	-5.69	213.3	-16.1	213.3	-1.75	213.3	-5.89	213.3	-12.38	213.3	13.58	213.3	37.23	213.3	-17.93	213.3	-13.04	213.3	9.68	213.3	25.16	213.3	25.38
214.2	101.07	214.2	53.68	214.2	-16.47	214.2	-26.34	214.2	20.19	214.2	21.85	214.2	9.26	214.2	10.96	214.2	-20.38	214.2	-13.11	214.2	10.98	214.2	3.57	214.2	-18.65	214.2	-6.32	214.2	-17.71	214.2	-0.91	214.2	-5.02	214.2	-13.11	214.2	13.75	214.2	35.82	214.2	-16.91	214.2	-13.99	214.2	10.42	214.2	27.7	214.2	29.64
215.1	98.71	215.1	54.2	215.1	-17.59	215.1	-27.21	215.1	21.22	215.1	22.01	215.1	7.7	215.1	10.44	215.1	-18.47	215.1	-13.56	215.1	9.24	215.1	0.54	215.1	-18.01	215.1	-7.07	215.1	-15.84	215.1	0.65	215.1	-5.26	215.1	-12.26	215.1	15.93	215.1	34.06	215.1	-14.49	215.1	-11.14	215.1	7.5	215.1	26.02	215.1	25.89
216	97.99	216	53.31	216	-17.09	216	-26.42	216	20.95	216	17.79	216	9.38	216	11.27	216	-19.11	216	-15.99	216	7.81	216	0.38	216	-16.39	216	-7.42	216	-16.87	216	-2.74	216	-5.03	216	-12.89	216	14.46	216	37.62	216	-14.88	216	-11.33	216	7.82	216	25.55	216	26.22
216.9	96.88	216.9	50.59	216.9	-17.36	216.9	-26.85	216.9	20.34	216.9	19.19	216.9	8.04	216.9	9.85	216.9	-19.95	216.9	-14.57	216.9	8.15	216.9	3.79	216.9	-18.98	216.9	-8.71	216.9	-16.76	216.9	-1.85	216.9	-3.65	216.9	-13.42	216.9	16.57	216.9	34.01	216.9	-14.85	216.9	-11.9	216.9	12.5	216.9	23.1	216.9	30.85
217.8	98.11	217.8	52.15	217.8	-17.47	217.8	-25.45	217.8	22.39	217.8	20.67	217.8	8.48	217.8	9.19	217.8	-18.15	217.8	-13.25	217.8	9.51	217.8	1.67	217.8	-16.49	217.8	-8.44	217.8	-14.36	217.8	1.77	217.8	-4.13	217.8	-11	217.8	15.34	217.8	35.34	217.8	-14.57	217.8	-11.07	217.8	8.84	217.8	24.92	217.8	29.27
218.7	98.78	218.7	49.11	218.7	-17.57	218.7	-26.73	218.7	21.18	218.7	19.01	218.7	9.43	218.7	8.43	218.7	-17.23	218.7	-14.05	218.7	9.42	218.7	1.73	218.7	-16.81	218.7	-6.97	218.7	-13.91	218.7	-0.85	218.7	-6.59	218.7	-10.91	218.7	16.01	218.7	37.96	218.7	-14.27	218.7	-12.06	218.7	6.32	218.7	26.04	218.7	26.17
219.6	96.75	219.6	54.22	219.6	-14.86	219.6	-27.78	219.6	18.94	219.6	21.61	219.6	8.61	219.6	9.51	219.6	-18.74	219.6	-12.07	219.6	7.34	219.6	3.64	219.6	-16.47	219.6	-7.99	219.6	-18.48	219.6	-1.29	219.6	-5.9	219.6	-13.92	219.6	17.27	219.6	35.89	219.6	-15.06	219.6	-12.71	219.6	11.07	219.6	25.79	219.6	27.78
220.5	98.03	220.5	52.89	220.5	-16.53	220.5	-24.43	220.5	23.91	220.5	20.64	220.5	7.95	220.5	10.05	220.5	-21.32	220.5	-12.41	220.5	8.57	220.5	3.17	220.5	-16.75	220.5	-7.41	220.5	-16.86	220.5	0.84	220.5	-7.48	220.5	-10.08	220.5	13.09	220.5	34.86	220.5	-14.78	220.5	-12.45	220.5	6.81	220.5	28.55	220.5	27.08
221.4	96.82	221.4	52.35	221.4	-14.9	221.4	-25.25	221.4	20.7	221.4	21.01	221.4	8.26	221.4	8.93	221.4	-17.83	221.4	-12.75	221.4	8.17	221.4	-1	221.4	-19	221.4	-7.45	221.4	-13.29	221.4	-2.71	221.4	-5.68	221.4	-13.18	221.4	14.67	221.4	36.35	221.4	-15.22	221.4	-12.84	221.4	9.58	221.4	25.9	221.4	26.46
222.3	98.63	222.3	51.61	222.3	-16.47	222.3	-24.11	222.3	19.02	222.3	19.88	222.3	7.56	222.3	9.07	222.3	-20.58	222.3	-12.29	222.3	7.18	222.3	1.02	222.3	-17.77	222.3	-7.76	222.3	-17.8	222.3	-0.1	222.3	-4.92	222.3	-13.04	222.3	13.89	222.3	36.09	222.3	-15.6	222.3	-12.8	222.3	9.04	222.3	26.11	222.3	28.03
223.2	95.93	223.2	51.92	223.2	-16.29	223.2	-26.37	223.2	20.03	223.2	21.51	223.2	9.32	223.2	9.64	223.2	-19.99	223.2	-13.42	223.2	8.11	223.2	2.05	223.2	-16.88	223.2	-5.91	223.2	-17.87	223.2	-2	223.2	-4.35	223.2	-15.17	223.2	13.73	223.2	35.43	223.2	-14.54	223.2	-11.64	223.2	8.78	223.2	25.94	223.2	27.36
224.1	98.93	224.1	52.75	224.1	-15.83	224.1	-24.09	224.1	19.06	224.1	21.34	224.1	7.82	224.1	9.93	224.1	-18.68	224.1	-12.47	224.1	8.68	224.1	1.91	224.1	-18.06	224.1	-6.95	224.1	-16.74	224.1	-0.74	224.1	-5.04	224.1	-13.23	224.1	14.4	224.1	38.02	224.1	-16.6	224.1	-11.3	224.1	7.35	224.1	27.74	224.1	26.62
225	97.98	225	50.67	225	-16.66	225	-27.77	225	22.38	225	18.12	225	9.69	225	10.17	225	-18.93	225	-12.02	225	9.45	225	0.44	225	-15.38	225	-6.39	225	-16.86	225	-0.11	225	-5.2	225	-10.59	225	16.98	225	37.99	225	-13.12	225	-11.71	225	9.36	225	24.85	225	29.22
225.9	98.64	225.9	50.98	225.9	-18.52	225.9	-26.32	225.9	25.19	225.9	21.47	225.9	8.5	225.9	8.94	225.9	-18.16	225.9	-11.43	225.9	8.98	225.9	4.55	225.9	-16.93	225.9	-7.22	225.9	-17.34	225.9	0.95	225.9	-7.29	225.9	-13.59	225.9	17.44	225.9	36.13	225.9	-15.45	225.9	-13.5	225.9	8.56	225.9	27.04	225.9	27.32
226.8	100.15	226.8	50.97	226.8	-17.3	226.8	-26.84	226.8	22.18	226.8	19.87	226.8	10.64	226.8	9.3	226.8	-20.19	226.8	-13.16	226.8	10.57	226.8	0.9	226.8	-16.01	226.8	-7.68	226.8	-18.17	226.8	-1.36	226.8	-5.84	226.8	-13.85	226.8	14.93	226.8	36.53	226.8	-14.02	226.8	-12.74	226.8	6.81	226.8	27.38	226.8	28.61
227.7	96.01	227.7	52.74	227.7	-15.74	227.7	-25.51	227.7	22.34	227.7	19.77	227.7	8.32	227.7	10.04	227.7	-18.39	227.7	-12.22	227.7	8.19	227.7	1.92	227.7	-16.54	227.7	-6.44	227.7	-16.14	227.7	-1.65	227.7	-7.04	227.7	-16.25	227.7	14.97	227.7	37.85	227.7	-15.8	227.7	-15.78	227.7	9.21	227.7	23.46	227.7	28.22
228.6	96.17	228.6	51.49	228.6	-20.85	228.6	-25.79	228.6	20.98	228.6	22.93	228.6	5.56	228.6	11.61	228.6	-22.02	228.6	-14.47	228.6	6.9	228.6	2.67	228.6	-18.12	228.6	-8.27	228.6	-19.17	228.6	0.25	228.6	-3.84	228.6	-13.57	228.6	16.43	228.6	35.37	228.6	-16.72	228.6	-11.23	228.6	7.75	228.6	26.51	228.6	28.2
229.5	95.64	229.5	52.89	229.5	-18.02	229.5	-27.47	229.5	22.48	229.5	17.83	229.5	5.01	229.5	11.82	229.5	-19.13	229.5	-13.5	229.5	10.08	229.5	1.56	229.5	-18	229.5	-6	229.5	-17.53	229.5	-2.44	229.5	-3.09	229.5	-10.66	229.5	16.69	229.5	37.68	229.5	-15.04	229.5	-10.98	229.5	9.11	229.5	28.75	229.5	25.65
230.4	95.67	230.4	49.69	230.4	-19.02	230.4	-30.2	230.4	20.37	230.4	23.89	230.4	6.33	230.4	7.65	230.4	-21.45	230.4	-15.12	230.4	8.97	230.4	1.09	230.4	-16.96	230.4	-7.82	230.4	-17.17	230.4	-2.37	230.4	-7.29	230.4	-13.33	230.4	15.72	230.4	38.61	230.4	-12.79	230.4	-14.96	230.4	9.17	230.4	26.25	230.4	26.99
231.3	97.13	231.3	50.74	231.3	-20.65	231.3	-27.92	231.3	22.39	231.3	21.14	231.3	9.57	231.3	11.07	231.3	-22.42	231.3	-11.89	231.3	9.12	231.3	3.07	231.3	-17.51	231.3	-5.63	231.3	-18.71	231.3	1.03	231.3	-4.48	231.3	-14.58	231.3	18.05	231.3	38.8	231.3	-16.77	231.3	-15.64	231.3	9.55	231.3	27.83	231.3	30.02
232.2	98.12	232.2	50.19	232.2	-20.86	232.2	-27.72	232.2	24.28	232.2	21.17	232.2	8.48	232.2	8.49	232.2	-20.29	232.2	-16.6	232.2	7.51	232.2	0.51	232.2	-17.56	232.2	-7.94	232.2	-17.33	232.2	-2.23	232.2	-5.29	232.2	-14.55	232.2	15.64	232.2	37.76	232.2	-15.11	232.2	-13.86	232.2	10.22	232.2	27.07	232.2	27.11
233.1	97.37	233.1	53.31	233.1	-20.72	233.1	-30.88	233.1	23.13	233.1	21.48	233.1	5.58	233.1	10.28	233.1	-21.63	233.1	-13.33	233.1	9.89	233.1	1.79	233.1	-17.81	233.1	-7.49	233.1	-17.84	233.1	-0.73	233.1	-7.77	233.1	-15.34	233.1	15.28	233.1	36.71	233.1	-16.81	233.1	-13.5	233.1	7.76	233.1	25.83	233.1	27.69
234	97.55	234	51.48	234	-20.63	234	-27.88	234	20.33	234	22.1	234	6.75	234	8.49	234	-21.68	234	-16.2	234	10.47	234	2.87	234	-17.82	234	-7.63	234	-16.53	234	-3.09	234	-3.56	234	-15.96	234	17.93	234	38.27	234	-16.01	234	-12.88	234	9.53	234	27.03	234	27.12
234.9	96.4	234.9	51.51	234.9	-21.31	234.9	-27.56	234.9	21.26	234.9	21.74	234.9	7.76	234.9	8.64	234.9	-23.39	234.9	-13.09	234.9	9.92	234.9	3.61	234.9	-17.25	234.9	-6.86	234.9	-17.63	234.9	-2.27	234.9	-6.76	234.9	-12.41	234.9	14.65	234.9	38.53	234.9	-16.27	234.9	-14.43	234.9	9.16	234.9	26.27	234.9	24.84
235.8	97.46	235.8	51.15	235.8	-20.79	235.8	-25.89	235.8	24.54	235.8	22.74	235.8	9.46	235.8	10.57	235.8	-20.85	235.8	-11.94	235.8	10.88	235.8	5.45	235.8	-17.91	235.8	-9.08	235.8	-16.61	235.8	1.08	235.8	-6.85	235.8	-12.38	235.8	15.1	235.8	36.18	235.8	-15.61	235.8	-10.92	235.8	10.88	235.8	27.17	235.8	28.08
236.7	95.39	236.7	52.32	236.7	-23.35	236.7	-27.35	236.7	21.44	236.7	20.97	236.7	4.69	236.7	9.58	236.7	-25.4	236.7	-14.5	236.7	8.05	236.7	1.47	236.7	-19.19	236.7	-8.71	236.7	-18.19	236.7	-1.32	236.7	-6.56	236.7	-14.55	236.7	16.66	236.7	35.22	236.7	-16.25	236.7	-12.96	236.7	8.29	236.7	28.03	236.7	28.11
237.6	96.92	237.6	50.26	237.6	-21.85	237.6	-28.88	237.6	22.14	237.6	20.38	237.6	8	237.6	7.68	237.6	-22.27	237.6	-14.86	237.6	9.54	237.6	1.49	237.6	-17.4	237.6	-7.36	237.6	-18.38	237.6	-1.95	237.6	-5.65	237.6	-12.59	237.6	15.88	237.6	39.03	237.6	-15.18	237.6	-14.73	237.6	8.71	237.6	26.68	237.6	27.14
238.5	94.57	238.5	51.01	238.5	-25.19	238.5	-28.46	238.5	21.72	238.5	23.43	238.5	5.87	238.5	8.97	238.5	-22.87	238.5	-14.24	238.5	8.84	238.5	1.24	238.5	-16.77	238.5	-6.74	238.5	-19.01	238.5	-1.11	238.5	-7.75	238.5	-12.5	238.5	14.59	238.5	40.23	238.5	-18.36	238.5	-14.93	238.5	7.22	238.5	30.23	238.5	29.34
239.4	96.26	239.4	52	239.4	-20.49	239.4	-29.48	239.4	22.33	239.4	19.48	239.4	7.61	239.4	9.36	239.4	-20.3	239.4	-15.54	239.4	7.96	239.4	2.29	239.4	-19.21	239.4	-7.43	239.4	-17.91	239.4	-0.23	239.4	-6.35	239.4	-15.76	239.4	14.15	239.4	38.03	239.4	-16.16	239.4	-13.13	239.4	9.03	239.4	27.49	239.4	26.49
240.3	98.62	240.3	50.57	240.3	-21.29	240.3	-28.73	240.3	23.25	240.3	24.96	240.3	5.99	240.3	11.03	240.3	-22.24	240.3	-14.88	240.3	9.64	240.3	5.97	240.3	-16.36	240.3	-6.49	240.3	-15.62	240.3	-0.83	240.3	-5.07	240.3	-12.39	240.3	15.97	240.3	36.12	240.3	-16.21	240.3	-13.58	240.3	9.56	240.3	27.87	240.3	26.39
241.2	95.69	241.2	52.4	241.2	-23.66	241.2	-28.28	241.2	22.15	241.2	24.18	241.2	6.9	241.2	7.99	241.2	-24.35	241.2	-13.77	241.2	7.72	241.2	1.46	241.2	-18.52	241.2	-9.24	241.2	-16.96	241.2	-2.17	241.2	-6.83	241.2	-16.89	241.2	15.04	241.2	39.11	241.2	-15.16	241.2	-13.63	241.2	9.19	241.2	26.67	241.2	28.87
242.1	96.65	242.1	51.64	242.1	-23.03	242.1	-29.28	242.1	23.82	242.1	22.88	242.1	5.89	242.1	6.5	242.1	-24.48	242.1	-15.48	242.1	9.23	242.1	1.45	242.1	-17.42	242.1	-5.64	242.1	-18.29	242.1	-2.82	242.1	-5.9	242.1	-13.15	242.1	16.38	242.1	39.75	242.1	-17.22	242.1	-15.14	242.1	10.21	242.1	29.72	242.1	28.22
243	96.39	243	50.34	243	-21.56	243	-28.71	243	22.35	243	23.74	243	6.76	243	7.98	243	-22.18	243	-15.09	243	9.02	243	5.24	243	-17.76	243	-8.13	243	-18.53	243	-0.99	243	-4.81	243	-12.72	243	15.53	243	39.25	243	-18.28	243	-15.37	243	9.83	243	30.01	243	26.35
243.9	96.53	243.9	54.03	243.9	-23.54	243.9	-29.78	243.9	22.58	243.9	21.34	243.9	7.08	243.9	9.69	243.9	-23.53	243.9	-15.03	243.9	8.22	243.9	1.36	243.9	-19.44	243.9	-7.46	243.9	-18.76	243.9	-1.27	243.9	-5.53	243.9	-12.94	243.9	15	243.9	37.34	243.9	-17.82	243.9	-16.12	243.9	9.11	243.9	28.94	243.9	27.87
244.8	94.89	244.8	49.96	244.8	-20.46	244.8	-26.78	244.8	23.36	244.8	20.45	244.8	4.74	244.8	11.07	244.8	-18.04	244.8	-12.72	244.8	7.56	244.8	3.92	244.8	-17.67	244.8	-6.37	244.8	-17.37	244.8	-0.37	244.8	-7.52	244.8	-12.69	244.8	15.74	244.8	39.38	244.8	-15.88	244.8	-14.69	244.8	9.79	244.8	29.21	244.8	27.82
245.7	96.58	245.7	50.83	245.7	-22.41	245.7	-28.37	245.7	21.94	245.7	22.41	245.7	6.56	245.7	8.79	245.7	-24.99	245.7	-17.69	245.7	8.13	245.7	1.86	245.7	-18.59	245.7	-5.37	245.7	-17.97	245.7	-3.06	245.7	-8.07	245.7	-15.1	245.7	15.82	245.7	40.26	245.7	-17.24	245.7	-12.57	245.7	6.34	245.7	27.57	245.7	25.66
246.6	98.56	246.6	51.04	246.6	-23.73	246.6	-29.59	246.6	25.95	246.6	23.48	246.6	4.79	246.6	10.13	246.6	-23.43	246.6	-15.63	246.6	10.52	246.6	3.45	246.6	-19.54	246.6	-5.94	246.6	-17.66	246.6	-1.81	246.6	-8.88	246.6	-15.4	246.6	19.13	246.6	39.91	246.6	-16.44	246.6	-12.87	246.6	7.93	246.6	30.39	246.6	28.67
247.5	96.62	247.5	50.19	247.5	-24.5	247.5	-33.14	247.5	21.49	247.5	23.26	247.5	6.5	247.5	6.99	247.5	-22.45	247.5	-17.29	247.5	8.14	247.5	3.07	247.5	-17.37	247.5	-7.25	247.5	-18.06	247.5	-0.8	247.5	-4.95	247.5	-12.47	247.5	16.4	247.5	40.49	247.5	-15.63	247.5	-14.97	247.5	10.32	247.5	29.94	247.5	28.2
248.4	96.77	248.4	49.2	248.4	-23.81	248.4	-27.63	248.4	22.81	248.4	23.82	248.4	6.54	248.4	8.55	248.4	-23.71	248.4	-13.31	248.4	9.87	248.4	2.5	248.4	-17.94	248.4	-7.77	248.4	-16.73	248.4	-1.75	248.4	-5.52	248.4	-13.7	248.4	15.87	248.4	39.77	248.4	-17.54	248.4	-15.44	248.4	11.28	248.4	28.52	248.4	27.07
249.3	97.1	249.3	50.64	249.3	-21.4	249.3	-31.08	249.3	21.58	249.3	23.11	249.3	7.34	249.3	9.21	249.3	-19.75	249.3	-16.75	249.3	8.52	249.3	0.58	249.3	-18.53	249.3	-7.95	249.3	-15.77	249.3	-0.62	249.3	-6.36	249.3	-14.99	249.3	14.82	249.3	36.65	249.3	-18.11	249.3	-11.87	249.3	11.01	249.3	28.78	249.3	27.32
250.2	94.36	250.2	49.41	250.2	-22.42	250.2	-30.7	250.2	22.56	250.2	21.33	250.2	6	250.2	7.13	250.2	-23.42	250.2	-17.5	250.2	9.52	250.2	2.76	250.2	-18.63	250.2	-8.64	250.2	-18.3	250.2	-2.54	250.2	-4.79	250.2	-15.05	250.2	16.66	250.2	38.38	250.2	-15.88	250.2	-15.35	250.2	10.29	250.2	29.42	250.2	26.8
251.1	96.02	251.1	53.49	251.1	11796.1	251.1	-28.01	251.1	24.67	251.1	25.75	251.1	5.87	251.1	10.07	251.1	21493.9	251.1	-12.97	251.1	9.2	251.1	3.51	251.1	-19.18	251.1	-8.03	251.1	2979.51	251.1	0.82	251.1	-6.29	251.1	-14.48	251.1	16.5	251.1	38.03	251.1	-926.2	251.1	-11.99	251.1	10.65	251.1	29.5	251.1	27.81
252	99.32	252	51.9	252	-21401.7	252	-20.93	252	25.04	252	25.03	252	8.02	252	12.9	252	-25393.3	252	-3.8	252	10.85	252	3.64	252	-16.52	252	-4.31	252	-29695	252	-2.12	252	-4.38	252	-16.19	252	13.57	252	41.32	252	-24353.6	252	-13.05	252	13.85	252	28.16	252	25.56
252.9	93.76	252.9	49.6	252.9	-767.43	252.9	-29.36	252.9	21.05	252.9	22.28	252.9	5.46	252.9	8.57	252.9	-322.44	252.9	-13.81	252.9	9.27	252.9	-0.76	252.9	-19.59	252.9	-5.44	252.9	376.82	252.9	-2.36	252.9	-5.76	252.9	-16.18	252.9	16.64	252.9	41.57	252.9	-82.87	252.9	-16.48	252.9	9.1	252.9	30.36	252.9	27.35
253.8	96.31	253.8	50.96	253.8	-35.83	253.8	-30.32	253.8	21.26	253.8	24.56	253.8	6.07	253.8	11.27	253.8	-25.59	253.8	-13.48	253.8	9.15	253.8	2.97	253.8	-17.76	253.8	-7.16	253.8	-14.91	253.8	-1.05	253.8	-5.31	253.8	-13.82	253.8	15.5	253.8	40.86	253.8	3.05	253.8	-13.31	253.8	9.49	253.8	27.59	253.8	28.99
254.7	98.35	254.7	51.09	254.7	-33.59	254.7	-31.82	254.7	23.14	254.7	21.83	254.7	5.61	254.7	8.77	254.7	-24.87	254.7	-14.52	254.7	8.13	254.7	4.47	254.7	-18.86	254.7	-7.65	254.7	-14.96	254.7	-1.32	254.7	-7.61	254.7	-11.6	254.7	14.34	254.7	38.25	254.7	7.65	254.7	-14.82	254.7	10.22	254.7	28.69	254.7	27.16
255.6	95.87	255.6	50.7	255.6	-34.23	255.6	-29.44	255.6	23.99	255.6	24.99	255.6	5.31	255.6	9	255.6	-23.94	255.6	-15.67	255.6	9.31	255.6	4	255.6	-16.25	255.6	-8.82	255.6	-14.38	255.6	-2.42	255.6	-7.25	255.6	-10.67	255.6	16.99	255.6	39.29	255.6	6.52	255.6	-14.35	255.6	9.85	255.6	32.23	255.6	29.03
256.5	97.39	256.5	52.9	256.5	-35.6	256.5	-31.21	256.5	25.03	256.5	26.49	256.5	4.98	256.5	9.73	256.5	-23.45	256.5	-15.71	256.5	10.79	256.5	4.98	256.5	-18.82	256.5	-5.69	256.5	-13.69	256.5	0.6	256.5	-6.69	256.5	-12.74	256.5	18.22	256.5	39.95	256.5	9.52	256.5	-16.44	256.5	6.77	256.5	30.42	256.5	29.57
257.4	96.82	257.4	49.34	257.4	-35.05	257.4	-33.35	257.4	21.23	257.4	22.88	257.4	6.44	257.4	7.95	257.4	-24.31	257.4	-16.56	257.4	9.55	257.4	3.54	257.4	-18.43	257.4	-7.02	257.4	-16.09	257.4	-1.08	257.4	-4.26	257.4	-14.31	257.4	16.68	257.4	39.38	257.4	5.71	257.4	-15.51	257.4	11.16	257.4	29.91	257.4	27.58
258.3	95.72	258.3	51.11	258.3	-37.36	258.3	-30.39	258.3	23.26	258.3	23.6	258.3	6.11	258.3	6.34	258.3	-24.02	258.3	-16.26	258.3	9.28	258.3	2.25	258.3	-19.65	258.3	-8.25	258.3	-15.61	258.3	-2.87	258.3	-7.85	258.3	-14.33	258.3	15	258.3	41.59	258.3	6	258.3	-14.1	258.3	8.12	258.3	31.69	258.3	29.26
259.2	95.14	259.2	51.15	259.2	-33.94	259.2	-29.91	259.2	26.32	259.2	24.64	259.2	4.49	259.2	7.62	259.2	-22.43	259.2	-14.7	259.2	10.81	259.2	2.92	259.2	-20.59	259.2	-7.18	259.2	-14.39	259.2	-1.42	259.2	-6.65	259.2	-14.39	259.2	15.66	259.2	40.16	259.2	8.37	259.2	-15.44	259.2	8.67	259.2	28.89	259.2	25.5
260.1	95.34	260.1	50.83	260.1	-32.7	260.1	-30.1	260.1	25.26	260.1	22.17	260.1	5.81	260.1	8.41	260.1	-21.19	260.1	-14.69	260.1	9.74	260.1	3.94	260.1	-18.53	260.1	-8.68	260.1	-16.17	260.1	-0.28	260.1	-5.77	260.1	-12.96	260.1	16.04	260.1	40.44	260.1	8.5	260.1	-17.98	260.1	7.44	260.1	31.9	260.1	26.72
261	96.77	261	50.96	261	-36.02	261	-30.88	261	23.69	261	23.33	261	7.58	261	7.76	261	-24.56	261	-17.14	261	8.98	261	2.97	261	-18.9	261	-8.37	261	-14.97	261	-1.11	261	-5.92	261	-13.71	261	17.12	261	39.07	261	7.89	261	-14	261	9.64	261	29.75	261	28.87
261.9	93.37	261.9	50.64	261.9	-32.36	261.9	-31.53	261.9	25.84	261.9	24.55	261.9	5.51	261.9	8.9	261.9	-23.04	261.9	-15.8	261.9	12.15	261.9	2.75	261.9	-16.39	261.9	-8.43	261.9	-13.94	261.9	-1.38	261.9	-6.47	261.9	-16.32	261.9	17.05	261.9	40.8	261.9	9.47	261.9	-15.3	261.9	11.08	261.9	30.68	261.9	23.76
262.8	97.83	262.8	52.31	262.8	-34.96	262.8	-31.02	262.8	24.95	262.8	25.21	262.8	7.59	262.8	9.74	262.8	-21.1	262.8	-14.94	262.8	10.48	262.8	1.45	262.8	-17.37	262.8	-7.3	262.8	-13.37	262.8	-1.45	262.8	-5.7	262.8	-17.49	262.8	18.07	262.8	39.36	262.8	7.94	262.8	-16.58	262.8	9.75	262.8	28.84	262.8	29.6
263.7	95.12	263.7	50.33	263.7	-31.33	263.7	-31.75	263.7	25.13	263.7	22.96	263.7	4.26	263.7	6.89	263.7	-21	263.7	-17.33	263.7	9.92	263.7	2.95	263.7	-17.21	263.7	-7.78	263.7	-13.92	263.7	-1.15	263.7	-6.13	263.7	-15.56	263.7	17.64	263.7	42.05	263.7	8.3	263.7	-15.62	263.7	9.41	263.7	28.7	263.7	27.81
264.6	95.35	264.6	50.9	264.6	-33.08	264.6	-33.01	264.6	23.17	264.6	20.77	264.6	7.34	264.6	7.23	264.6	-23.9	264.6	-16.51	264.6	10.1	264.6	2.64	264.6	-18.73	264.6	-5.47	264.6	-15.93	264.6	-1.66	264.6	-7.12	264.6	-17.7	264.6	17.13	264.6	40.49	264.6	9.98	264.6	-15.84	264.6	10.03	264.6	27.9	264.6	27.84
265.5	95.94	265.5	51.74	265.5	-34.81	265.5	-32.63	265.5	24.8	265.5	26.79	265.5	6.49	265.5	8.46	265.5	-24.29	265.5	-17.64	265.5	10.93	265.5	6.17	265.5	-18.98	265.5	-6	265.5	-16.26	265.5	-2.45	265.5	-7.48	265.5	-14.07	265.5	14.52	265.5	42.33	265.5	10	265.5	-18.3	265.5	7.98	265.5	31.17	265.5	28.04
266.4	94.08	266.4	49.65	266.4	-33.54	266.4	-34.69	266.4	21.79	266.4	22.94	266.4	4.04	266.4	7.16	266.4	-20.91	266.4	-18.09	266.4	8.84	266.4	4.3	266.4	-20.22	266.4	-6.61	266.4	-14.98	266.4	-2.11	266.4	-8.42	266.4	-15.03	266.4	15.93	266.4	41.52	266.4	8.45	266.4	-17.53	266.4	9.86	266.4	31.43	266.4	28.31
267.3	95.16	267.3	50.67	267.3	-31.7	267.3	-33.12	267.3	24.53	267.3	27.44	267.3	6.45	267.3	10.26	267.3	-22.14	267.3	-17.84	267.3	11.68	267.3	4.5	267.3	-16.25	267.3	-6.81	267.3	-16.23	267.3	-2.3	267.3	-5.49	267.3	-13.56	267.3	17.93	267.3	42.09	267.3	7.44	267.3	-16.76	267.3	9.55	267.3	32.92	267.3	29.24
268.2	95.57	268.2	48.44	268.2	-31.83	268.2	-33	268.2	26.09	268.2	22.3	268.2	4.26	268.2	5.99	268.2	-20.74	268.2	-17.54	268.2	11.43	268.2	3.4	268.2	-19.01	268.2	-8.55	268.2	-13.31	268.2	-0.59	268.2	-9	268.2	-16.15	268.2	15.93	268.2	39.46	268.2	10.58	268.2	-15.42	268.2	7.18	268.2	32.13	268.2	27.3
269.1	95.75	269.1	50.56	269.1	-36.37	269.1	-31.25	269.1	23.7	269.1	24.2	269.1	7.02	269.1	9.11	269.1	-23.34	269.1	-14.77	269.1	9.49	269.1	2.1	269.1	-18.84	269.1	-5.62	269.1	-13.53	269.1	0.44	269.1	-6.56	269.1	-15.86	269.1	15.37	269.1	43.03	269.1	10.71	269.1	-16.96	269.1	10.63	269.1	30.95	269.1	27.39
270	94.19	270	51.35	270	-34.01	270	-36.32	270	23.22	270	24.25	270	3.59	270	7.58	270	-22.19	270	-20.48	270	10.55	270	2.29	270	-16.13	270	-8.12	270	-14.04	270	-3.24	270	-7.69	270	-16.37	270	18.89	270	41.99	270	9.55	270	-17	270	9.03	270	32.84	270	30.35
270.9	92.99	270.9	47.87	270.9	-33.22	270.9	-34.72	270.9	24.51	270.9	22.36	270.9	5.78	270.9	7.63	270.9	-21.27	270.9	-17.14	270.9	11.14	270.9	4.41	270.9	-17.73	270.9	-7.4	270.9	-14.15	270.9	-0.79	270.9	-6.28	270.9	-12.44	270.9	15.95	270.9	42.56	270.9	10	270.9	-15.53	270.9	9.7	270.9	32.41	270.9	29.55
271.8	97.68	271.8	47.32	271.8	-33.96	271.8	-31.5	271.8	27.01	271.8	25.37	271.8	6.54	271.8	8.53	271.8	-22.63	271.8	-15.15	271.8	11.39	271.8	3.46	271.8	-18.99	271.8	-5.26	271.8	-16.09	271.8	-1.21	271.8	-6.01	271.8	-17.14	271.8	18.24	271.8	41.6	271.8	8.08	271.8	-16.73	271.8	12.96	271.8	30.15	271.8	27.27
272.7	93.25	272.7	48.49	272.7	-32.86	272.7	-34.14	272.7	24.19	272.7	28.57	272.7	2.26	272.7	5.53	272.7	-21.47	272.7	-18.68	272.7	10.63	272.7	6.45	272.7	-19.5	272.7	-8.24	272.7	-14.12	272.7	-1.22	272.7	-7.68	272.7	-16.01	272.7	17.55	272.7	41.8	272.7	9.26	272.7	-14.3	272.7	8.24	272.7	31.73	272.7	27.4
273.6	95.68	273.6	50.09	273.6	-34.58	273.6	-34.91	273.6	23.75	273.6	23.86	273.6	4.87	273.6	5.87	273.6	-22.05	273.6	-16.99	273.6	9.02	273.6	4.95	273.6	-19.65	273.6	-9.6	273.6	-13.23	273.6	-2.27	273.6	-7.75	273.6	-15.68	273.6	14.84	273.6	39.12	273.6	9.63	273.6	-16.57	273.6	11.47	273.6	32.95	273.6	27.35
274.5	92.94	274.5	49.03	274.5	-33.2	274.5	-33.21	274.5	25.34	274.5	25.08	274.5	2.21	274.5	7.9	274.5	-23.4	274.5	-16.51	274.5	12.94	274.5	1.81	274.5	-18.6	274.5	-7.41	274.5	-14.35	274.5	-0.48	274.5	-3.9	274.5	-16.47	274.5	16.24	274.5	40.79	274.5	9.66	274.5	-15.68	274.5	11.25	274.5	29.27	274.5	29.02
275.4	93.25	275.4	49.15	275.4	-33.12	275.4	-33.16	275.4	25.03	275.4	25.32	275.4	4.49	275.4	5.71	275.4	-21.92	275.4	-16.36	275.4	11.25	275.4	1.97	275.4	-15.77	275.4	-9.99	275.4	-14.26	275.4	-0.27	275.4	-8.13	275.4	-17.74	275.4	17.27	275.4	40.03	275.4	10.34	275.4	-18.29	275.4	11.22	275.4	30.99	275.4	28.12
276.3	95.02	276.3	49.77	276.3	-31.05	276.3	-32.56	276.3	26.97	276.3	26.23	276.3	4.65	276.3	6.94	276.3	-22.44	276.3	-17.2	276.3	11.34	276.3	3.02	276.3	-19.47	276.3	-6.35	276.3	-14.9	276.3	-1.52	276.3	-7.15	276.3	-14.42	276.3	16.46	276.3	43.07	276.3	8.42	276.3	-17.01	276.3	11.41	276.3	32.61	276.3	29.04
277.2	94.12	277.2	47.79	277.2	-32.95	277.2	-35.86	277.2	24.49	277.2	23.95	277.2	2.15	277.2	6.1	277.2	-21.26	277.2	-19.49	277.2	10.89	277.2	1.08	277.2	-17.45	277.2	-6	277.2	-14.81	277.2	-2.89	277.2	-8.87	277.2	-15.3	277.2	16.03	277.2	44.31	277.2	9.3	277.2	-17.34	277.2	9.46	277.2	33.15	277.2	25.95
278.1	94.23	278.1	49.54	278.1	-33.61	278.1	-34.39	278.1	23.83	278.1	26.31	278.1	6.9	278.1	7.28	278.1	-21.84	278.1	-16.37	278.1	10.54	278.1	3.59	278.1	-16.1	278.1	-7.18	278.1	-15.56	278.1	1.1	278.1	-8.48	278.1	-17.43	278.1	17.63	278.1	42.39	278.1	11.03	278.1	-16.07	278.1	10.85	278.1	31.6	278.1	27.2
279	94.76	279	49.55	279	-33.88	279	-32.95	279	25.85	279	26.04	279	4.59	279	6.2	279	-23.78	279	-17.58	279	9.93	279	4.48	279	-18.8	279	-8.8	279	-13.72	279	-1.16	279	-7.38	279	-16.04	279	14.31	279	41.69	279	10.66	279	-18.05	279	12.65	279	33.15	279	27.05
279.9	93.97	279.9	49.79	279.9	-32	279.9	-32.66	279.9	23.74	279.9	27.14	279.9	3.69	279.9	8.13	279.9	-21.11	279.9	-16.72	279.9	10.24	279.9	4.7	279.9	-18.56	279.9	-6.16	279.9	-13.03	279.9	-4.31	279.9	-6.5	279.9	-13.87	279.9	18.1	279.9	40.39	279.9	12.79	279.9	-18.44	279.9	12.92	279.9	33.23	279.9	28.12
280.8	95.23	280.8	48.62	280.8	-31.18	280.8	-35.79	280.8	24.67	280.8	28.02	280.8	3.94	280.8	6.69	280.8	-20.33	280.8	-21.36	280.8	9.19	280.8	4.91	280.8	-18.92	280.8	-9.37	280.8	-14.81	280.8	-3.84	280.8	-6.99	280.8	-17.02	280.8	16.61	280.8	42.26	280.8	10.29	280.8	-18.64	280.8	12.81	280.8	31.17	280.8	26.99
281.7	92.54	281.7	46.65	281.7	-33.69	281.7	-33.48	281.7	27.24	281.7	26.96	281.7	4.34	281.7	7.43	281.7	-22.14	281.7	-17.45	281.7	11.63	281.7	4	281.7	-15.85	281.7	-5.75	281.7	-14.66	281.7	-1.7	281.7	-6.15	281.7	-15.74	281.7	19.22	281.7	42.58	281.7	11.48	281.7	-16.37	281.7	9.89	281.7	31.03	281.7	30.19
282.6	94.98	282.6	49.34	282.6	-31.68	282.6	-35.45	282.6	26.24	282.6	23.73	282.6	5.97	282.6	7.88	282.6	-22.17	282.6	-18.08	282.6	11.58	282.6	2.61	282.6	-18.5	282.6	-6.69	282.6	-16.77	282.6	-2.62	282.6	-7.07	282.6	-16.53	282.6	18.36	282.6	42.97	282.6	9.88	282.6	-19.82	282.6	10.41	282.6	31.24	282.6	28.11
283.5	95.99	283.5	51.3	283.5	-30.97	283.5	-37.83	283.5	23.86	283.5	27.57	283.5	5.29	283.5	7.1	283.5	-22.92	283.5	-18.99	283.5	10.49	283.5	4.67	283.5	-17.03	283.5	-7.7	283.5	-15.45	283.5	-1.48	283.5	-5.89	283.5	-15.29	283.5	17.41	283.5	42.02	283.5	10.71	283.5	-19.29	283.5	12.04	283.5	34.76	283.5	29.56
284.4	94.46	284.4	48.83	284.4	-32.29	284.4	-35.2	284.4	24.69	284.4	27.49	284.4	4.24	284.4	5.92	284.4	-22.02	284.4	-17.98	284.4	13.46	284.4	6.21	284.4	-18.59	284.4	-6.19	284.4	-14.68	284.4	-1.53	284.4	-6.43	284.4	-13.27	284.4	16.64	284.4	45.89	284.4	9.79	284.4	-18.27	284.4	10.17	284.4	33.42	284.4	29.48
285.3	93.77	285.3	49.64	285.3	-30.77	285.3	-37.45	285.3	25.09	285.3	25.52	285.3	4.34	285.3	6.36	285.3	-20.21	285.3	-17.79	285.3	10.94	285.3	2.53	285.3	-17.05	285.3	-8.99	285.3	-14.4	285.3	-0.64	285.3	-5.55	285.3	-19.4	285.3	15.74	285.3	40.95	285.3	10.38	285.3	-19.95	285.3	9.85	285.3	31.95	285.3	28.53
286.2	92.98	286.2	47.86	286.2	-33.12	286.2	-34.54	286.2	26.27	286.2	24.26	286.2	1.78	286.2	6.1	286.2	-21.77	286.2	-17.83	286.2	11.78	286.2	5.61	286.2	-21	286.2	-7.27	286.2	-16.59	286.2	-3.16	286.2	-7	286.2	-14.38	286.2	17.19	286.2	42.17	286.2	12.02	286.2	-20.51	286.2	8.73	286.2	32.84	286.2	27.87
287.1	93.83	287.1	48.09	287.1	-31.18	287.1	-36.9	287.1	25.47	287.1	25.32	287.1	4.95	287.1	6.84	287.1	-18.56	287.1	-20.88	287.1	13.82	287.1	2.75	287.1	-17.51	287.1	-6.62	287.1	-13.62	287.1	-1.9	287.1	-8.01	287.1	-15.5	287.1	18.82	287.1	43.35	287.1	10.66	287.1	-16.6	287.1	9.83	287.1	32.74	287.1	29.44
288	94.16	288	49.08	288	-31.55	288	-34.11	288	23.69	288	25.23	288	4.3	288	8.01	288	-21.12	288	-18.04	288	10.16	288	4.97	288	-17.65	288	-5.64	288	-15.16	288	-0.26	288	-8.54	288	-15.48	288	17.63	288	42.47	288	12.42	288	-16.53	288	9.59	288	33.91	288	27.12
288.9	92.14	288.9	50.77	288.9	-34.96	288.9	-33.83	288.9	27.52	288.9	25.65	288.9	2.97	288.9	9.48	288.9	-22.17	288.9	-16.94	288.9	13.52	288.9	4.8	288.9	-19.36	288.9	-7.13	288.9	-16.72	288.9	-2.92	288.9	-6.39	288.9	-16.24	288.9	16	288.9	43.15	288.9	9.6	288.9	-20.15	288.9	9.99	288.9	34.71	288.9	26.35
289.8	95.2	289.8	50.23	289.8	-30.52	289.8	-34.14	289.8	26.37	289.8	27.76	289.8	2.94	289.8	7.77	289.8	-20.03	289.8	-17.69	289.8	10.45	289.8	3.22	289.8	-19.17	289.8	-8.21	289.8	-15.11	289.8	-0.43	289.8	-8.84	289.8	-16.12	289.8	15.7	289.8	41.44	289.8	12.21	289.8	-16.73	289.8	7.76	289.8	34.43	289.8	27.82
290.7	94.57	290.7	48.56	290.7	-31.11	290.7	-33.82	290.7	28.65	290.7	28.3	290.7	5.01	290.7	7.29	290.7	-20.38	290.7	-17.34	290.7	12.54	290.7	5.62	290.7	-18.75	290.7	-6.78	290.7	-15.91	290.7	-2.06	290.7	-8.64	290.7	-15.87	290.7	17.17	290.7	42.78	290.7	11.32	290.7	-18.57	290.7	10.18	290.7	33.31	290.7	27.72
291.6	95.98	291.6	49.52	291.6	-32.74	291.6	-35.55	291.6	26.54	291.6	27.06	291.6	4.86	291.6	5.43	291.6	-21.49	291.6	-18.02	291.6	13.22	291.6	4.03	291.6	-19.35	291.6	-7.32	291.6	-14.98	291.6	-3.35	291.6	-8.6	291.6	-15.62	291.6	15.8	291.6	42.89	291.6	13.66	291.6	-18.12	291.6	11.99	291.6	35.13	291.6	28.51
292.5	94.59	292.5	50.96	292.5	-30.24	292.5	-37.45	292.5	25.69	292.5	24.5	292.5	5.83	292.5	7.42	292.5	-19.55	292.5	-18.67	292.5	12.73	292.5	3.3	292.5	-17.27	292.5	-6.96	292.5	-14.28	292.5	-2.33	292.5	-6.7	292.5	-15.8	292.5	16.38	292.5	43.89	292.5	10.62	292.5	-16.75	292.5	11.43	292.5	33.73	292.5	27.65
293.4	94.64	293.4	48.94	293.4	-28.42	293.4	-35.26	293.4	27.1	293.4	28.91	293.4	2.85	293.4	6.05	293.4	-19.07	293.4	-17.77	293.4	11.45	293.4	4.28	293.4	-20.02	293.4	-8.66	293.4	-13.71	293.4	-1.21	293.4	-8.22	293.4	-18.39	293.4	16.78	293.4	42.62	293.4	13.25	293.4	-19.97	293.4	11.78	293.4	35.69	293.4	28.85
294.3	92.81	294.3	47.65	294.3	-30.9	294.3	-34.46	294.3	25.69	294.3	25.32	294.3	4.06	294.3	7.95	294.3	-22.03	294.3	-21.46	294.3	11.54	294.3	4.77	294.3	-19.21	294.3	-5.85	294.3	-13.93	294.3	-3.74	294.3	-8.38	294.3	-16.4	294.3	17.5	294.3	44.54	294.3	13.35	294.3	-17.43	294.3	10.57	294.3	35.3	294.3	28.52
295.2	91.97	295.2	47.68	295.2	-32.13	295.2	-39	295.2	24.34	295.2	26.15	295.2	1.91	295.2	8.23	295.2	-21.72	295.2	-20.38	295.2	11.67	295.2	4.52	295.2	-21.46	295.2	-6.44	295.2	-14.39	295.2	-1.25	295.2	-8.48	295.2	-16.94	295.2	16.51	295.2	44.59	295.2	14.03	295.2	-16.69	295.2	10.24	295.2	35.02	295.2	29.61
296.1	92.49	296.1	48.76	296.1	-33.33	296.1	-39.57	296.1	24.47	296.1	24.59	296.1	3.83	296.1	4.17	296.1	-21.39	296.1	-21.35	296.1	8.77	296.1	5.49	296.1	-18.91	296.1	-8.41	296.1	-15.79	296.1	-3.73	296.1	-8	296.1	-16.21	296.1	14.62	296.1	43	296.1	11.6	296.1	-18.48	296.1	12.66	296.1	35.76	296.1	25.27
297	91.98	297	50.65	297	-31.04	297	-37.55	297	25.57	297	26.96	297	4.7	297	6.66	297	-20.5	297	-19.58	297	12.22	297	5.19	297	-16.92	297	-8.04	297	-13.42	297	-2.54	297	-10.63	297	-15.44	297	17.96	297	42.45	297	13.63	297	-19.74	297	9.91	297	33.63	297	27.64
297.9	93.97	297.9	50.69	297.9	-33.27	297.9	-35.43	297.9	26.37	297.9	28.96	297.9	4.22	297.9	6.04	297.9	-20	297.9	-18.67	297.9	10.82	297.9	6.39	297.9	-17.32	297.9	-7.7	297.9	-14.93	297.9	-1.67	297.9	-9.18	297.9	-14.17	297.9	17.47	297.9	44.54	297.9	10.32	297.9	-20.3	297.9	11.5	297.9	38.09	297.9	28.7
298.8	91.62	298.8	46.7	298.8	-31.65	298.8	-36.85	298.8	27.29	298.8	28.93	298.8	5.09	298.8	5.57	298.8	-18.57	298.8	-18.75	298.8	14.13	298.8	5.43	298.8	-18.02	298.8	-7.67	298.8	-15.78	298.8	-2.01	298.8	-5.12	298.8	-12.18	298.8	16.49	298.8	46.45	298.8	10.88	298.8	-19.83	298.8	13.08	298.8	38.6	298.8	25.99
299.7	94.28	299.7	48.52	299.7	-29.9	299.7	-35.26	299.7	29.77	299.7	25.19	299.7	4.69	299.7	7.95	299.7	-17.8	299.7	-18.58	299.7	14.29	299.7	3.48	299.7	-18.94	299.7	-6.32	299.7	-15.56	299.7	-1.99	299.7	-8.34	299.7	-14.54	299.7	16.89	299.7	44.39	299.7	10.72	299.7	-19.54	299.7	12.25	299.7	35.06	299.7	28.82
300.6	91.28	300.6	46.15	300.6	-31.58	300.6	-37.19	300.6	25.19	300.6	28.6	300.6	2.68	300.6	4.06	300.6	-20.98	300.6	-19.04	300.6	13.56	300.6	5.17	300.6	-16.39	300.6	-7.37	300.6	-13.78	300.6	-2.8	300.6	-9.37	300.6	-16.11	300.6	18.29	300.6	45.53	300.6	14.19	300.6	-19.71	300.6	9.49	300.6	35.94	300.6	29.83
301.5	93.26	301.5	48.52	301.5	-30.25	301.5	-36.85	301.5	28.43	301.5	27.74	301.5	2.22	301.5	4.62	301.5	-18.95	301.5	-17.48	301.5	13.56	301.5	6.4	301.5	-19.16	301.5	-9.45	301.5	-15.2	301.5	-1.65	301.5	-7.47	301.5	-15.62	301.5	16.28	301.5	44.52	301.5	10.59	301.5	-19.52	301.5	10.3	301.5	37.43	301.5	29.03
302.4	92.32	302.4	47.16	302.4	-30.19	302.4	-35.62	302.4	27.58	302.4	27.83	302.4	4.72	302.4	5.1	302.4	-20.3	302.4	-18.91	302.4	12.34	302.4	2.39	302.4	-16.62	302.4	-6.2	302.4	-13.94	302.4	-1.33	302.4	-7.36	302.4	-15.77	302.4	18.26	302.4	46.91	302.4	12.46	302.4	-19.8	302.4	12.94	302.4	33.23	302.4	29.43
303.3	91.71	303.3	47.11	303.3	-32.29	303.3	-37.84	303.3	25.22	303.3	27.88	303.3	2.14	303.3	5.52	303.3	-21.81	303.3	-17.68	303.3	13.8	303.3	5.43	303.3	-20.71	303.3	-6.87	303.3	-13.08	303.3	-3.76	303.3	-8.46	303.3	-14.58	303.3	16	303.3	46.76	303.3	15.38	303.3	-19.95	303.3	11.25	303.3	35.76	303.3	27.17
304.2	89.87	304.2	49.87	304.2	-31.05	304.2	-36.66	304.2	29.09	304.2	29.59	304.2	-0.75	304.2	6.1	304.2	-21.78	304.2	-20.66	304.2	12.77	304.2	5.27	304.2	-19.93	304.2	-5.66	304.2	-17.46	304.2	-3.38	304.2	-5.87	304.2	-14.33	304.2	15.32	304.2	44.16	304.2	12.85	304.2	-20.72	304.2	13.16	304.2	36.48	304.2	29.18
305.1	89.43	305.1	51.83	305.1	-35.04	305.1	-37.16	305.1	24.9	305.1	28.86	305.1	1.04	305.1	7.25	305.1	-16.8	305.1	-18.7	305.1	12.29	305.1	2.84	305.1	-17.19	305.1	-7.74	305.1	-12.94	305.1	-4.43	305.1	-7.78	305.1	-18.51	305.1	17.11	305.1	43.76	305.1	9.78	305.1	-21.84	305.1	9.6	305.1	34.98	305.1	29.18
306	48.97	306	38.08	306	-45.59	306	-42.11	306	24.97	306	27.8	306	1.13	306	4.01	306	-21.74	306	-20.38	306	13.48	306	3.79	306	-12.05	306	-5.99	306	-14.73	306	-1.49	306	-8.03	306	-18.93	306	21.57	306	43.8	306	9.87	306	-19.79	306	11.91	306	35.47	306	21.52
306.9	-3.52	306.9	11	306.9	-56.27	306.9	-51.21	306.9	20.41	306.9	27.15	306.9	-9.45	306.9	-5.58	306.9	-26.29	306.9	-26.75	306.9	9.1	306.9	2.5	306.9	-6.77	306.9	-5.68	306.9	-11.1	306.9	-5.01	306.9	-9.78	306.9	-15.77	306.9	26.32	306.9	43.1	306.9	12.17	306.9	-27.8	306.9	7.1	306.9	37.35	306.9	11.05
307.8	-14.27	307.8	1.04	307.8	-59.86	307.8	-50.42	307.8	19.78	307.8	29.85	307.8	-10.53	307.8	-7.7	307.8	-26.51	307.8	-28.75	307.8	6.27	307.8	6.74	307.8	-7.58	307.8	-3.81	307.8	-11.9	307.8	-5.84	307.8	-9.29	307.8	-17.52	307.8	23.85	307.8	41.44	307.8	12.53	307.8	-26.68	307.8	10.08	307.8	34.18	307.8	7.41
308.7	-16.38	308.7	-3.33	308.7	-55	308.7	-53.59	308.7	22.06	308.7	29.02	308.7	-12.28	308.7	-7.65	308.7	-24.95	308.7	-28.86	308.7	10.51	308.7	4.73	308.7	-6.65	308.7	-1.31	308.7	-10.82	308.7	-6.11	308.7	-8.71	308.7	-15.11	308.7	25.32	308.7	44.32	308.7	13.37	308.7	-26.57	308.7	8.62	308.7	36.8	308.7	4.29
309.6	-17.89	309.6	-2.26	309.6	-58.65	309.6	-51.97	309.6	20.55	309.6	26.05	309.6	-10.33	309.6	-7.81	309.6	-24.72	309.6	-26.35	309.6	6.02	309.6	2.22	309.6	-7.16	309.6	-4.96	309.6	-11.18	309.6	-4.49	309.6	-8.08	309.6	-18.37	309.6	24.28	309.6	43.53	309.6	12.57	309.6	-28.28	309.6	9.94	309.6	34.01	309.6	6.24
310.5	-15.01	310.5	-3.13	310.5	-53.27	310.5	-53.26	310.5	22.48	310.5	28.38	310.5	-10.96	310.5	-8.88	310.5	-21.65	310.5	-31.18	310.5	9.86	310.5	6.51	310.5	-5.75	310.5	-2.35	310.5	-9.82	310.5	-7.85	310.5	-5.68	310.5	-15.47	310.5	24.98	310.5	42.05	310.5	11.6	310.5	-27.42	310.5	10.07	310.5	36.86	310.5	7.39
311.4	-15.76	311.4	-2.89	311.4	-55.05	311.4	-50.84	311.4	22.34	311.4	26.66	311.4	-10.36	311.4	-9.29	311.4	-24.3	311.4	-26.54	311.4	9.04	311.4	3.53	311.4	-5.65	311.4	-4.95	311.4	-10.91	311.4	-4.37	311.4	-8.49	311.4	-16.83	311.4	23.04	311.4	44.41	311.4	14.08	311.4	-26.11	311.4	8.22	311.4	37	311.4	5.66
312.3	-16.78	312.3	-2.84	312.3	-56.77	312.3	-53.99	312.3	24.83	312.3	31.76	312.3	-10.06	312.3	-6.09	312.3	-24.63	312.3	-29.65	312.3	9.81	312.3	6.24	312.3	-5.23	312.3	-1.26	312.3	-8.3	312.3	-5.97	312.3	-9.84	312.3	-15.47	312.3	23.78	312.3	42.52	312.3	15.7	312.3	-25.62	312.3	7.49	312.3	37.33	312.3	4.64
313.2	-14.68	313.2	-5.1	313.2	-53.78	313.2	-52.49	313.2	19.92	313.2	26.56	313.2	-10.96	313.2	-9.92	313.2	-22.79	313.2	-31.11	313.2	7.57	313.2	5.76	313.2	-8.3	313.2	-4.48	313.2	-10.65	313.2	-5.59	313.2	-10.96	313.2	-16.91	313.2	22.85	313.2	42.56	313.2	13.61	313.2	-27.79	313.2	8.79	313.2	34.68	313.2	5.72
314.1	-16.32	314.1	-2.49	314.1	-55.55	314.1	-51.94	314.1	21.25	314.1	29.46	314.1	-11.72	314.1	-7.67	314.1	-24.07	314.1	-30.92	314.1	9.27	314.1	2.7	314.1	-6	314.1	-4.65	314.1	-11.29	314.1	-6.82	314.1	-7.8	314.1	-16.87	314.1	25.57	314.1	41.69	314.1	13.58	314.1	-25.63	314.1	9.54	314.1	37.06	314.1	4.16
315	-18.84	315	-3.86	315	-56.69	315	-49.11	315	21.68	315	26.66	315	-14.42	315	-8.74	315	-24.31	315	-27.22	315	10.31	315	4.39	315	-7.11	315	-3.44	315	-12.21	315	-6.57	315	-11.39	315	-16.62	315	25.49	315	42.76	315	11.97	315	-26.09	315	8.54	315	37.44	315	3.72
315.9	-19.84	315.9	-2.39	315.9	-55.13	315.9	-52.43	315.9	19.05	315.9	29.15	315.9	-14.33	315.9	-10.83	315.9	-23.82	315.9	-30.33	315.9	7.44	315.9	2.54	315.9	-6.95	315.9	-3.27	315.9	-10.8	315.9	-7.32	315.9	-11.69	315.9	-18.11	315.9	24.31	315.9	44.62	315.9	13.1	315.9	-28.44	315.9	8.99	315.9	35.95	315.9	3.56
316.8	-20.85	316.8	-3.54	316.8	-55	316.8	-50.81	316.8	23.24	316.8	27.55	316.8	-13.92	316.8	-8.12	316.8	-25.65	316.8	-29.02	316.8	9.37	316.8	3.72	316.8	-7.32	316.8	-1.89	316.8	-11.53	316.8	-7.23	316.8	-9.14	316.8	-18.13	316.8	26.51	316.8	44.13	316.8	14.2	316.8	-25.37	316.8	11.45	316.8	37.31	316.8	6.35
317.7	-21.86	317.7	-5.32	317.7	-55.31	317.7	-55.42	317.7	25.7	317.7	27.61	317.7	-13.66	317.7	-11.49	317.7	-25.67	317.7	-30.99	317.7	11.87	317.7	4.77	317.7	-7.84	317.7	-4.92	317.7	-11.4	317.7	-7.78	317.7	-7.83	317.7	-16.25	317.7	23	317.7	42.49	317.7	13.56	317.7	-28.43	317.7	11.55	317.7	33.74	317.7	4.61
318.6	-21.76	318.6	-6.05	318.6	-54.66	318.6	-53.51	318.6	20.64	318.6	29.45	318.6	-13.88	318.6	-8.95	318.6	-23.65	318.6	-27.48	318.6	7.77	318.6	7.73	318.6	-8.47	318.6	-3.33	318.6	-12.48	318.6	-7.73	318.6	-8.5	318.6	-15.09	318.6	23.71	318.6	41.93	318.6	12.91	318.6	-27.02	318.6	10.06	318.6	36.56	318.6	6.6
319.5	-20.23	319.5	-5.14	319.5	-54.39	319.5	-53.32	319.5	21.36	319.5	26.79	319.5	-13.66	319.5	-9.31	319.5	-22.91	319.5	-27.62	319.5	7.47	319.5	0.86	319.5	-6.53	319.5	-0.53	319.5	-12.05	319.5	-5.54	319.5	-10.37	319.5	-19.25	319.5	23.77	319.5	42.89	319.5	15.4	319.5	-29.04	319.5	8.7	319.5	37.05	319.5	5.07
320.4	-23	320.4	-2.85	320.4	-53.15	320.4	-52.99	320.4	22.33	320.4	27.76	320.4	-15.51	320.4	-7.51	320.4	-25.63	320.4	-30.2	320.4	8.57	320.4	2.76	320.4	-8.82	320.4	-3.76	320.4	-12.01	320.4	-8.17	320.4	-7.71	320.4	-17.8	320.4	23.84	320.4	44.44	320.4	14.4	320.4	-27.45	320.4	11.07	320.4	37.07	320.4	3.41
321.3	-22.24	321.3	-6.98	321.3	-56.64	321.3	-52.57	321.3	19.64	321.3	29.76	321.3	-14.9	321.3	-10.07	321.3	-23.7	321.3	-30.15	321.3	9.14	321.3	5.96	321.3	-8.02	321.3	-3.32	321.3	-9.95	321.3	-8.15	321.3	-8.08	321.3	-17.51	321.3	23.73	321.3	41.63	321.3	16.53	321.3	-25.44	321.3	9.74	321.3	36.87	321.3	2.22
322.2	-19.78	322.2	-6.41	322.2	-56.6	322.2	-54.08	322.2	22.01	322.2	28.16	322.2	-14.41	322.2	-12.34	322.2	-24.12	322.2	-27.63	322.2	8.22	322.2	4.24	322.2	-8.37	322.2	-4.23	322.2	-9.95	322.2	-7.38	322.2	-8.25	322.2	-18.13	322.2	23.16	322.2	42.11	322.2	14.9	322.2	-24.68	322.2	9.83	322.2	34.39	322.2	2.61
323.1	-22.98	323.1	-5.34	323.1	-56.64	323.1	-51.38	323.1	22.04	323.1	29.91	323.1	-14.9	323.1	-8.3	323.1	-24.49	323.1	-28.67	323.1	7.31	323.1	4.89	323.1	-6.79	323.1	-3.49	323.1	-11.23	323.1	-9.49	323.1	-7.32	323.1	-18.2	323.1	23.35	323.1	42.36	323.1	13.64	323.1	-27.29	323.1	11.49	323.1	34.34	323.1	1.35
324	-23.36	324	-7.9	324	-54.26	324	-55.51	324	22.26	324	30.45	324	-15.72	324	-10.84	324	-23.18	324	-30.94	324	7.39	324	5.81	324	-8.61	324	-4.51	324	-8.19	324	-9.03	324	-9.95	324	-16.63	324	24.87	324	42.39	324	15.27	324	-26.71	324	11.42	324	37.79	324	4.2
324.9	-20.97	324.9	-4.83	324.9	-53.7	324.9	-56.68	324.9	21.22	324.9	28.04	324.9	-14.36	324.9	-10.39	324.9	-24.01	324.9	-29.93	324.9	9.95	324.9	3.49	324.9	-5.05	324.9	-2.04	324.9	-10.71	324.9	-8.86	324.9	-5.73	324.9	-18.92	324.9	27.4	324.9	41.28	324.9	15.76	324.9	-26.66	324.9	10.8	324.9	35.27	324.9	5.48
325.8	-26.2	325.8	-5.41	325.8	-53.21	325.8	-52.93	325.8	23.1	325.8	30.46	325.8	-14.5	325.8	-9.63	325.8	-24.51	325.8	-28.34	325.8	9.03	325.8	6.05	325.8	-5.92	325.8	-3.3	325.8	-11.95	325.8	-7.52	325.8	-8.49	325.8	-17	325.8	23.87	325.8	43.73	325.8	16.41	325.8	-27.89	325.8	10.76	325.8	36.78	325.8	4.12
326.7	-21.15	326.7	-5.71	326.7	-53.58	326.7	-53.39	326.7	24.77	326.7	30.86	326.7	-12.48	326.7	-8.99	326.7	-21.67	326.7	-28.75	326.7	10.18	326.7	6.76	326.7	-5.42	326.7	-5.11	326.7	-9.8	326.7	-10.41	326.7	-6.56	326.7	-17.01	326.7	24.07	326.7	40.89	326.7	15.79	326.7	-27.33	326.7	13.3	326.7	37.21	326.7	3.41
327.6	-25.59	327.6	-3.62	327.6	-54.3	327.6	-51.75	327.6	20.75	327.6	28.31	327.6	-15.82	327.6	-10.44	327.6	-22.92	327.6	-30.56	327.6	8.06	327.6	2.21	327.6	-6.72	327.6	-3.78	327.6	-10.67	327.6	-8.65	327.6	-7.98	327.6	-17.66	327.6	23.69	327.6	41.72	327.6	14.37	327.6	-26.8	327.6	11.73	327.6	35.74	327.6	3.49
328.5	-24.44	328.5	-5.84	328.5	-51.37	328.5	-53.96	328.5	24.14	328.5	28.34	328.5	-15.42	328.5	-10.86	328.5	-21.54	328.5	-27.56	328.5	11.42	328.5	5.21	328.5	-6.33	328.5	-3.65	328.5	-8.69	328.5	-7.24	328.5	-7.2	328.5	-15.35	328.5	25.66	328.5	43.05	328.5	14.9	328.5	-26.5	328.5	10.41	328.5	39.08	328.5	4.83
329.4	-23.71	329.4	-4.25	329.4	-54.77	329.4	-52.27	329.4	23.04	329.4	29.87	329.4	-14.52	329.4	-7.68	329.4	-23.34	329.4	-27.99	329.4	8.17	329.4	2.53	329.4	-7.87	329.4	-3.45	329.4	-10.54	329.4	-8.94	329.4	-7.74	329.4	-18.31	329.4	21.08	329.4	42.12	329.4	18.37	329.4	-27.5	329.4	13.83	329.4	36.33	329.4	4.5
330.3	-26.31	330.3	-7.36	330.3	-50.82	330.3	-53.32	330.3	23.08	330.3	29.08	330.3	-16.43	330.3	-12.8	330.3	-21.76	330.3	-28.01	330.3	10.88	330.3	3.67	330.3	-6.15	330.3	-3.71	330.3	-11.49	330.3	-7.79	330.3	-8.74	330.3	-17.38	330.3	25.96	330.3	42.9	330.3	15.18	330.3	-27.16	330.3	10.75	330.3	37.74	330.3	4.86
331.2	-25.25	331.2	-6.25	331.2	-53.01	331.2	-55.71	331.2	23.13	331.2	30.01	331.2	-14.05	331.2	-11.2	331.2	-20.72	331.2	-31.7	331.2	10.14	331.2	3.9	331.2	-6.87	331.2	-2.34	331.2	-9	331.2	-11.26	331.2	-8.63	331.2	-20	331.2	23.92	331.2	42.73	331.2	16.8	331.2	-27.37	331.2	11.46	331.2	34.97	331.2	2.97
332.1	-26.34	332.1	-6.54	332.1	-53.27	332.1	-53.48	332.1	22.05	332.1	27.24	332.1	-16.89	332.1	-9.08	332.1	-21.23	332.1	-27.26	332.1	6.9	332.1	2.46	332.1	-6.98	332.1	-2.57	332.1	-8.86	332.1	-8.19	332.1	-11.42	332.1	-17.28	332.1	23.54	332.1	41.93	332.1	17.98	332.1	-27.52	332.1	10.76	332.1	38.53	332.1	4.74
333	-25.73	333	-6	333	-52.32	333	-51.76	333	21.82	333	30.92	333	-17.82	333	-11.49	333	-21.67	333	-29.03	333	8.69	333	3.15	333	-8.58	333	-4.68	333	-10.1	333	-8.95	333	-8.32	333	-17.96	333	24.31	333	42.23	333	15.06	333	-25.42	333	11.23	333	40.51	333	3.02
333.9	-24.67	333.9	-5.58	333.9	-52.44	333.9	-53.96	333.9	21.99	333.9	28.88	333.9	-15.51	333.9	-9.67	333.9	-22.32	333.9	-28.81	333.9	6.15	333.9	3.4	333.9	-7.43	333.9	-4.11	333.9	-10.16	333.9	-10.07	333.9	-8.65	333.9	-16.66	333.9	24.18	333.9	40.81	333.9	18.79	333.9	-27.63	333.9	11.52	333.9	40.42	333.9	2.51
334.8	-23.88	334.8	-5.24	334.8	-52.99	334.8	-53.92	334.8	21.45	334.8	28.7	334.8	-17.53	334.8	-9.96	334.8	-21.82	334.8	-28.75	334.8	6.59	334.8	4.36	334.8	-7.2	334.8	-3.76	334.8	-12.57	334.8	-5.89	334.8	-9.17	334.8	-18.22	334.8	23.49	334.8	42.53	334.8	14.89	334.8	-25.51	334.8	10.05	334.8	36.61	334.8	3.07
335.7	-25.93	335.7	-5.43	335.7	-51.32	335.7	-52.3	335.7	21.54	335.7	26.9	335.7	-18.16	335.7	-8.74	335.7	-20.22	335.7	-27.13	335.7	6.07	335.7	4.17	335.7	-6.91	335.7	-3.1	335.7	-8.7	335.7	-7.18	335.7	-9.68	335.7	-19.05	335.7	25.37	335.7	40.53	335.7	19.53	335.7	-26.5	335.7	11.49	335.7	36.31	335.7	4.12
336.6	-23.93	336.6	-6	336.6	-51.2	336.6	-55.69	336.6	20.85	336.6	27.46	336.6	-14.89	336.6	-8.98	336.6	-22.87	336.6	-29.75	336.6	7.74	336.6	1.5	336.6	-6.1	336.6	-3.09	336.6	-12.29	336.6	-7.77	336.6	-6.81	336.6	-18.62	336.6	25.09	336.6	40.12	336.6	16.93	336.6	-27.16	336.6	13.27	336.6	36.53	336.6	2.26
337.5	-26.67	337.5	-5.9	337.5	-51.17	337.5	-51.73	337.5	22.71	337.5	29.35	337.5	-18	337.5	-8.39	337.5	-20.84	337.5	-27.85	337.5	9.39	337.5	2.95	337.5	-8.18	337.5	-3.65	337.5	-8.91	337.5	-9.65	337.5	-10.02	337.5	-17.44	337.5	23.96	337.5	43.31	337.5	16.2	337.5	-27.09	337.5	9.59	337.5	36.4	337.5	2.78
338.4	-26.78	338.4	-4.65	338.4	-53.43	338.4	-54.11	338.4	25.05	338.4	25.56	338.4	-16.86	338.4	-9.45	338.4	-21.76	338.4	-29.89	338.4	8.18	338.4	2.75	338.4	-5.74	338.4	-4.61	338.4	-10.66	338.4	-9.54	338.4	-9.45	338.4	-20.27	338.4	24.86	338.4	39.42	338.4	14.91	338.4	-26	338.4	11.65	338.4	34.92	338.4	3.36
339.3	-27	339.3	-5.26	339.3	-49.7	339.3	-53.51	339.3	23.27	339.3	28.7	339.3	-16.8	339.3	-9.96	339.3	-20.81	339.3	-27.43	339.3	9.95	339.3	6.57	339.3	-7.46	339.3	-2.17	339.3	-10.92	339.3	-6.92	339.3	-7.33	339.3	-15.24	339.3	21.03	339.3	42.15	339.3	18.01	339.3	-26.21	339.3	10.67	339.3	39.74	339.3	1.39
340.2	-27.47	340.2	-7.72	340.2	-53.37	340.2	-53.52	340.2	23.81	340.2	30.44	340.2	-16.2	340.2	-10.98	340.2	-21.7	340.2	-31.37	340.2	6.55	340.2	5.61	340.2	-5.3	340.2	-4.88	340.2	-12.13	340.2	-10.23	340.2	-9.9	340.2	-15.21	340.2	24.23	340.2	40.65	340.2	17.49	340.2	-24.72	340.2	11.97	340.2	39.09	340.2	2.01
341.1	-26.9	341.1	-6.87	341.1	-51.33	341.1	-53.65	341.1	22.7	341.1	25.36	341.1	-16.91	341.1	-11.91	341.1	-22.27	341.1	-29.09	341.1	8.82	341.1	5.69	341.1	-8.02	341.1	-5.69	341.1	-12.83	341.1	-10.39	341.1	-7.06	341.1	-15.4	341.1	21.2	341.1	43.56	341.1	15.4	341.1	-27.99	341.1	13.85	341.1	37.23	341.1	2.87
342	-26.87	342	-5.69	342	-51.21	342	-51.43	342	20.7	342	31.4	342	-19.13	342	-9.17	342	-21.71	342	-28.4	342	8.13	342	6.24	342	-6.62	342	-1.25	342	-7.46	342	-7.02	342	-7.6	342	-17.05	342	25.2	342	44.44	342	19.02	342	-26.07	342	12.06	342	39.21	342	3.94
342.9	-28	342.9	-6.24	342.9	-50.15	342.9	-55.28	342.9	21.8	342.9	27.49	342.9	-17.14	342.9	-10.58	342.9	-21.05	342.9	-28.56	342.9	6.62	342.9	3.9	342.9	-6.61	342.9	-4.14	342.9	-11.08	342.9	-9.64	342.9	-8.08	342.9	-15.9	342.9	23.19	342.9	42.61	342.9	16.06	342.9	-29.13	342.9	13.88	342.9	37.28	342.9	2.64
343.8	-27.18	343.8	-6.43	343.8	-50.97	343.8	-53.71	343.8	23.91	343.8	28.98	343.8	-17.58	343.8	-10.32	343.8	-20.5	343.8	-29.44	343.8	6.83	343.8	3.81	343.8	-5.02	343.8	-1.76	343.8	-11.3	343.8	-9.56	343.8	-8.57	343.8	-18.29	343.8	24.23	343.8	44.37	343.8	18.07	343.8	-26.71	343.8	12.87	343.8	37.92	343.8	3.95
344.7	-29.53	344.7	-7.99	344.7	-50.09	344.7	-54.73	344.7	21.97	344.7	28.89	344.7	-17.76	344.7	-9.14	344.7	-19.36	344.7	-30	344.7	7.81	344.7	4.25	344.7	-6.7	344.7	-3.03	344.7	-11.04	344.7	-9.42	344.7	-10.84	344.7	-16.83	344.7	22.73	344.7	42.65	344.7	16.85	344.7	-28.47	344.7	10.53	344.7	37.4	344.7	0.48
345.6	-28.35	345.6	-5.73	345.6	-52.26	345.6	-52.61	345.6	21.12	345.6	30.56	345.6	-15.85	345.6	-11.71	345.6	-21.41	345.6	-28.94	345.6	6.62	345.6	5.03	345.6	-3.36	345.6	-5.79	345.6	-11.21	345.6	-9.8	345.6	-9.36	345.6	-17.09	345.6	22.55	345.6	42.6	345.6	16.92	345.6	-26.28	345.6	12.72	345.6	37.78	345.6	2.42
346.5	-28.05	346.5	-6.29	346.5	-49.71	346.5	-53.39	346.5	23.13	346.5	29.05	346.5	-17.16	346.5	-8.16	346.5	-21.56	346.5	-28.51	346.5	8.93	346.5	2.72	346.5	-5.95	346.5	-3.22	346.5	-12.13	346.5	-8.16	346.5	-9.58	346.5	-17.71	346.5	24.3	346.5	42.42	346.5	15.29	346.5	-25.67	346.5	11.62	346.5	38.29	346.5	3.4
347.4	-28.14	347.4	-7.92	347.4	-51.52	347.4	-54.62	347.4	22.88	347.4	26.88	347.4	-17.13	347.4	-9.62	347.4	-24.35	347.4	-27.27	347.4	7.13	347.4	2.26	347.4	-5.42	347.4	-2.16	347.4	-13.8	347.4	-9.33	347.4	-6.06	347.4	-17.77	347.4	24.15	347.4	42.79	347.4	16.43	347.4	-25.25	347.4	14.63	347.4	38.98	347.4	1.31
348.3	-26.9	348.3	-5.4	348.3	-50.83	348.3	-52.46	348.3	21.2	348.3	29.86	348.3	-18.43	348.3	-9.78	348.3	-22.59	348.3	-26.45	348.3	8.36	348.3	6.29	348.3	-6.71	348.3	-4.99	348.3	-10.76	348.3	-9.59	348.3	-8.14	348.3	-16.83	348.3	24.13	348.3	41.3	348.3	18.54	348.3	-27.31	348.3	13.12	348.3	40.72	348.3	3.51
349.2	-28.81	349.2	-6.02	349.2	-50.45	349.2	-53.61	349.2	23.77	349.2	27.96	349.2	-21.11	349.2	-8.85	349.2	-19.58	349.2	-30	349.2	7.58	349.2	4.08	349.2	-9.14	349.2	-3.82	349.2	-10.77	349.2	-9.94	349.2	-10.68	349.2	-19.15	349.2	21.91	349.2	42.04	349.2	19.89	349.2	-25.84	349.2	12.05	349.2	37.38	349.2	3.61
350.1	-31.18	350.1	-6.55	350.1	-48.83	350.1	-52.72	350.1	21.12	350.1	30.04	350.1	-19.72	350.1	-10.52	350.1	-19.62	350.1	-29.76	350.1	7.6	350.1	4.7	350.1	-7.58	350.1	-4.12	350.1	-11.69	350.1	-10.47	350.1	-10.97	350.1	-20.13	350.1	21.5	350.1	43.38	350.1	17.5	350.1	-27.52	350.1	14.68	350.1	37.39	350.1	1.09
351	-29.61	351	-6.54	351	-50.47	351	-53.57	351	21.87	351	28.9	351	-17.61	351	-9.08	351	-20.36	351	-28.04	351	8.24	351	2.43	351	-6.23	351	-5.67	351	-12.44	351	-9.8	351	-9.29	351	-18.77	351	22.94	351	41.77	351	17.24	351	-26.86	351	11.82	351	38.51	351	0.85
351.9	-29.5	351.9	-7.1	351.9	-48.29	351.9	-51.07	351.9	24.54	351.9	28.72	351.9	-19.94	351.9	-10.8	351.9	-18.14	351.9	-31.46	351.9	7.02	351.9	4.04	351.9	-6.6	351.9	-1.35	351.9	-12.13	351.9	-10.67	351.9	-11.03	351.9	-17.2	351.9	23.41	351.9	41.32	351.9	17.69	351.9	-25.86	351.9	13.16	351.9	38.69	351.9	3.44
352.8	-27.94	352.8	-4.58	352.8	-48.33	352.8	-52.36	352.8	24.29	352.8	28.77	352.8	-18.04	352.8	-9.73	352.8	-17.98	352.8	-27.83	352.8	9.96	352.8	4.99	352.8	-7.29	352.8	-2.58	352.8	-10.35	352.8	-10.31	352.8	-7.52	352.8	-17.84	352.8	22.64	352.8	42.73	352.8	18.99	352.8	-26.69	352.8	13.34	352.8	37.98	352.8	2.62
353.7	-30.33	353.7	-8.23	353.7	-49.57	353.7	-52.54	353.7	23.01	353.7	30.7	353.7	-14.1	353.7	-10.62	353.7	-18.96	353.7	-27.84	353.7	7.69	353.7	5.56	353.7	-4.23	353.7	-3.37	353.7	-10.27	353.7	-9.51	353.7	-8.4	353.7	-17.36	353.7	24.84	353.7	43.12	353.7	18.65	353.7	-27.49	353.7	13.65	353.7	38.2	353.7	1.84
354.6	-29.1	354.6	-6.31	354.6	-49.24	354.6	-50.54	354.6	22.24	354.6	30.57	354.6	-18.99	354.6	-10.61	354.6	-21.31	354.6	-28.9	354.6	6.86	354.6	4.86	354.6	-6.79	354.6	-3.26	354.6	-10.35	354.6	-9.39	354.6	-9.45	354.6	-20.13	354.6	21.3	354.6	43.28	354.6	18.76	354.6	-27.09	354.6	13.31	354.6	36.28	354.6	2.74
355.5	-29.77	355.5	-8.67	355.5	-49.67	355.5	-54.13	355.5	23.75	355.5	29.37	355.5	-18.9	355.5	-9.05	355.5	-21.38	355.5	-28.71	355.5	8.6	355.5	5.12	355.5	-7.61	355.5	-3.92	355.5	-11.22	355.5	-9.45	355.5	-7.05	355.5	-19.55	355.5	21.86	355.5	42.26	355.5	20.3	355.5	-24.96	355.5	15.35	355.5	37.95	355.5	3.86
356.4	-31.13	356.4	-9.89	356.4	-50.6	356.4	-52.07	356.4	20.98	356.4	29.33	356.4	-17.67	356.4	-11.25	356.4	-20.41	356.4	-29.63	356.4	5.01	356.4	4.98	356.4	-6.8	356.4	-5.41	356.4	-9.35	356.4	-11.54	356.4	-10.21	356.4	-18.61	356.4	23.63	356.4	42.43	356.4	21.66	356.4	-25.63	356.4	12.44	356.4	40.05	356.4	3.18
357.3	-30.64	357.3	-8.03	357.3	-48.08	357.3	-53.49	357.3	23.35	357.3	32.61	357.3	-19.29	357.3	-10.97	357.3	-21.29	357.3	-27.94	357.3	9.68	357.3	4.34	357.3	-8.6	357.3	-2.44	357.3	-11.66	357.3	-10.72	357.3	-7	357.3	-19.16	357.3	21.24	357.3	43.95	357.3	18.34	357.3	-24.95	357.3	15.19	357.3	38.94	357.3	2.06
358.2	-31	358.2	-4.98	358.2	-48.27	358.2	-52.46	358.2	21.9	358.2	29.35	358.2	-19.8	358.2	-9.81	358.2	-16.71	358.2	-29.58	358.2	7.72	358.2	4.18	358.2	-8.79	358.2	-3.85	358.2	-10.83	358.2	-12.95	358.2	-8.45	358.2	-19.54	358.2	20.52	358.2	41.16	358.2	17.92	358.2	-27.2	358.2	11.91	358.2	40.01	358.2	1.65
359.1	-28.95	359.1	-6.41	359.1	-48.43	359.1	-51.22	359.1	22.77	359.1	30.89	359.1	-19.07	359.1	-10.54	359.1	-20.86	359.1	-26.03	359.1	5.3	359.1	4.73	359.1	-9.06	359.1	-2.5	359.1	-12.56	359.1	-8.01	359.1	-10.02	359.1	-19.41	359.1	20.41	359.1	41.71	359.1	18.62	359.1	-23.75	359.1	13.65	359.1	38.33	359.1	1.01
360	-27.49	360	-6.31	360	-49.24	360	-52.99	360	23.51	360	28.96	360	-18.44	360	-10.07	360	-17.61	360	-28.87	360	9.81	360	5.14	360	-5.04	360	-3.39	360	-8.01	360	-12.06	360	-9.9	360	-18.16	360	22.35	360	41.99	360	20.69	360	-27.17	360	14.84	360	37.77	360	-1.15
360.9	-29.82	360.9	-6.45	360.9	-48.27	360.9	-51.98	360.9	24.4	360.9	27.99	360.9	-20.12	360.9	-10.56	360.9	-17.48	360.9	-28.12	360.9	10.97	360.9	1.25	360.9	-8.09	360.9	-1.91	360.9	-10.78	360.9	-8.69	360.9	-9.19	360.9	-18.24	360.9	22.33	360.9	43.25	360.9	19.26	360.9	-24.74	360.9	12.34	360.9	41.01	360.9	1.43
361.8	-29.9	361.8	-6.02	361.8	-46.83	361.8	-53.13	361.8	25.98	361.8	32.23	361.8	-19.83	361.8	-9.76	361.8	-18.09	361.8	-26.26	361.8	9.33	361.8	4.19	361.8	-7.22	361.8	-4.07	361.8	-9.83	361.8	-7.49	361.8	-9.43	361.8	-19.71	361.8	23.4	361.8	43.08	361.8	19.92	361.8	-26.04	361.8	13.44	361.8	38.98	361.8	2.66
362.7	-29.23	362.7	-6.6	362.7	-46.89	362.7	-51.87	362.7	21.94	362.7	30.85	362.7	-19.8	362.7	-7.92	362.7	-19.01	362.7	-26.48	362.7	11.23	362.7	5.23	362.7	-8.98	362.7	-2.47	362.7	-11.64	362.7	-10.41	362.7	-5.41	362.7	-18.38	362.7	19.82	362.7	43.73	362.7	20.23	362.7	-28.24	362.7	16.18	362.7	39.16	362.7	-1.22
363.6	-28.25	363.6	-9.69	363.6	-47.39	363.6	-53.44	363.6	28.39	363.6	29.14	363.6	-19.18	363.6	-11.38	363.6	-21.56	363.6	-27.25	363.6	10.18	363.6	4.94	363.6	-8.23	363.6	-3.91	363.6	-13.41	363.6	-9.18	363.6	-9.38	363.6	-16.93	363.6	22.74	363.6	44.75	363.6	19.48	363.6	-27.22	363.6	12.64	363.6	40.32	363.6	1.41
364.5	-30.79	364.5	-6.3	364.5	-47.85	364.5	-53.21	364.5	24.27	364.5	30	364.5	-20.33	364.5	-9.15	364.5	-19	364.5	-28.9	364.5	9.54	364.5	3.82	364.5	-6.7	364.5	-2.12	364.5	-11.07	364.5	-10.18	364.5	-7.73	364.5	-17.61	364.5	20.22	364.5	43.95	364.5	21.88	364.5	-26.13	364.5	13.82	364.5	40.27	364.5	-0.59
365.4	-27.91	365.4	-9.81	365.4	-46.29	365.4	-54.49	365.4	21.41	365.4	31.32	365.4	-19.85	365.4	-11.45	365.4	-19.99	365.4	-29.27	365.4	8.6	365.4	4.21	365.4	-9.79	365.4	-3.65	365.4	-10.1	365.4	-9.8	365.4	-8.13	365.4	-17.15	365.4	22.12	365.4	42.33	365.4	20.66	365.4	-25.41	365.4	14.39	365.4	38.4	365.4	2.54
366.3	-31.63	366.3	-6.66	366.3	-48.09	366.3	-53	366.3	25.91	366.3	29.5	366.3	-19.61	366.3	-9.27	366.3	-17.2	366.3	-27.15	366.3	6.45	366.3	4.53	366.3	-8.81	366.3	-2.23	366.3	-10.76	366.3	-10.08	366.3	-9.64	366.3	-17.08	366.3	21.83	366.3	42.32	366.3	19.98	366.3	-27.75	366.3	16.29	366.3	41.04	366.3	2.41
367.2	-31.6	367.2	-5.09	367.2	-46.48	367.2	-53.79	367.2	23.45	367.2	29.27	367.2	-21	367.2	-9.4	367.2	-17.92	367.2	-29.75	367.2	7.96	367.2	5.55	367.2	-8.17	367.2	-1.2	367.2	-10.32	367.2	-11.49	367.2	-11.2	367.2	-19.16	367.2	22.03	367.2	43.08	367.2	20.59	367.2	-25.68	367.2	13.03	367.2	40.22	367.2	2.94
368.1	-27.83	368.1	-8.51	368.1	-46.51	368.1	-49.61	368.1	22.25	368.1	28	368.1	-15.98	368.1	-11.38	368.1	-18.97	368.1	-26.48	368.1	7.34	368.1	3.88	368.1	-6.27	368.1	-4.44	368.1	-9.79	368.1	-8.92	368.1	-8.59	368.1	-20.25	368.1	19.01	368.1	43.66	368.1	21.49	368.1	-25.27	368.1	13.86	368.1	38.88	368.1	0.17
369	-30.46	369	-8.26	369	-46.71	369	-54.96	369	23.23	369	28.26	369	-20.23	369	-10.05	369	-17.22	369	-28.91	369	5.83	369	2.54	369	-6.9	369	-1.55	369	-10.53	369	-11.43	369	-10.83	369	-18.91	369	23.09	369	44.6	369	23.41	369	-25.96	369	14.68	369	40.2	369	1.31
369.9	-27.44	369.9	-9.24	369.9	-47.57	369.9	-54.64	369.9	26.09	369.9	29.96	369.9	-18.3	369.9	-10.66	369.9	-20.04	369.9	-28.58	369.9	10.49	369.9	5.14	369.9	-8.32	369.9	-3.7	369.9	-13.5	369.9	-10	369.9	-9.99	369.9	-17.22	369.9	21.69	369.9	42.82	369.9	18.85	369.9	-24.32	369.9	14.43	369.9	40.63	369.9	1.62
370.8	-32.06	370.8	-7.15	370.8	-52.37	370.8	-51.9	370.8	24.05	370.8	30.31	370.8	-19.34	370.8	-12.55	370.8	-21.28	370.8	-27.87	370.8	8.71	370.8	5.69	370.8	-8.69	370.8	-4.15	370.8	-12.98	370.8	-9.57	370.8	-9.95	370.8	-17.88	370.8	20.43	370.8	45.66	370.8	19.7	370.8	-26.92	370.8	12.93	370.8	37.65	370.8	0.18
371.7	-27.69	371.7	-8.18	371.7	-49.2	371.7	-52.42	371.7	23.13	371.7	29.98	371.7	-21.67	371.7	-9.84	371.7	-16.61	371.7	-27.16	371.7	7.39	371.7	4.35	371.7	-8.77	371.7	-2.18	371.7	-8.34	371.7	-10.23	371.7	-9.06	371.7	-18.23	371.7	21.85	371.7	42.7	371.7	22.77	371.7	-26.23	371.7	16.18	371.7	39.73	371.7	0.29
372.6	-31.56	372.6	-6.27	372.6	-46.03	372.6	-54.48	372.6	24.31	372.6	30.11	372.6	-20.9	372.6	-11.05	372.6	-18.49	372.6	-29.22	372.6	8.01	372.6	5.11	372.6	-9.49	372.6	-4.48	372.6	-10.97	372.6	-8.41	372.6	-8.93	372.6	-18.48	372.6	18.28	372.6	42.13	372.6	18.51	372.6	-24.63	372.6	16.94	372.6	39.37	372.6	0.3
373.5	-29	373.5	-6.84	373.5	-47.11	373.5	-54.91	373.5	22.2	373.5	29.2	373.5	-17.98	373.5	-11.36	373.5	-19.04	373.5	-29.66	373.5	7.49	373.5	3.37	373.5	-7.08	373.5	-3.72	373.5	-10.62	373.5	-10.52	373.5	-11.35	373.5	-18.75	373.5	20.23	373.5	44.58	373.5	20.74	373.5	-25.63	373.5	14.4	373.5	39.45	373.5	1.36
374.4	-32.52	374.4	-6.64	374.4	-46.57	374.4	-53.72	374.4	24.34	374.4	30.92	374.4	-19.05	374.4	-9.1	374.4	-18.44	374.4	-28.97	374.4	11.17	374.4	6.25	374.4	-5.14	374.4	-3.79	374.4	-12.24	374.4	-9.18	374.4	-10.49	374.4	-16.4	374.4	23.74	374.4	44.76	374.4	21.35	374.4	-25.55	374.4	14.83	374.4	38.48	374.4	2.82
375.3	-30.55	375.3	-10.54	375.3	-48.47	375.3	-53.1	375.3	25.3	375.3	28.86	375.3	-16.86	375.3	-11.13	375.3	-19.81	375.3	-28.37	375.3	8.3	375.3	3.93	375.3	-6.47	375.3	-4.05	375.3	-9.13	375.3	-10.49	375.3	-10.52	375.3	-19.28	375.3	22.39	375.3	43.12	375.3	21.99	375.3	-26.62	375.3	14.17	375.3	40.15	375.3	-0.13
376.2	-31.29	376.2	-8.52	376.2	-46.77	376.2	-53.43	376.2	23.17	376.2	27.26	376.2	-20.57	376.2	-8.94	376.2	-17.03	376.2	-29.95	376.2	7.56	376.2	2.78	376.2	-11.09	376.2	-3.41	376.2	-9.08	376.2	-9.56	376.2	-9.1	376.2	-18.46	376.2	20.5	376.2	43.9	376.2	22.23	376.2	-25.48	376.2	15.43	376.2	37.56	376.2	2.58
377.1	-30.77	377.1	-6.94	377.1	-48.18	377.1	-50.64	377.1	24.68	377.1	31.05	377.1	-19.73	377.1	-12.69	377.1	-19.03	377.1	-25.9	377.1	8.61	377.1	5.52	377.1	-8.54	377.1	-5.23	377.1	-12.41	377.1	-9.21	377.1	-10.51	377.1	-18.56	377.1	19.47	377.1	43.22	377.1	21.33	377.1	-26.09	377.1	14.87	377.1	38.66	377.1	0.49
378	-33.47	378	-6.46	378	-41.75	378	-54.39	378	23.94	378	29.69	378	-20.4	378	-10.28	378	-18.87	378	-29.52	378	8.34	378	2.45	378	-6.72	378	-2.23	378	-12.18	378	-10.1	378	-12.06	378	-18.47	378	20.64	378	44.98	378	19.64	378	-24.58	378	15.12	378	38.65	378	1.21
378.9	-31.33	378.9	-9.3	378.9	-45.32	378.9	-52.04	378.9	25.11	378.9	30	378.9	-20.55	378.9	-12.95	378.9	-17.07	378.9	-29.03	378.9	8.69	378.9	2.88	378.9	-8.75	378.9	-4.54	378.9	-11.5	378.9	-10.54	378.9	-10.89	378.9	-18.34	378.9	20.92	378.9	42.02	378.9	21.96	378.9	-27.04	378.9	14.79	378.9	38.69	378.9	1.25
379.8	-29.79	379.8	-8.55	379.8	-44.93	379.8	-52.65	379.8	23.18	379.8	29.01	379.8	-18.63	379.8	-9.8	379.8	-19.48	379.8	-28.71	379.8	5.48	379.8	2.93	379.8	-7.86	379.8	-3.43	379.8	-11.63	379.8	-10.79	379.8	-10.89	379.8	-20.05	379.8	20.84	379.8	43.32	379.8	22.58	379.8	-30.22	379.8	16.39	379.8	39.12	379.8	1.82
380.7	-29.32	380.7	-6.55	380.7	-45.53	380.7	-53.58	380.7	22.39	380.7	29.69	380.7	-19.98	380.7	-11.59	380.7	-17	380.7	-29.41	380.7	7.29	380.7	5.3	380.7	-6.87	380.7	-3.16	380.7	-10.34	380.7	-10.36	380.7	-9.02	380.7	-18.28	380.7	23.43	380.7	42.73	380.7	22.8	380.7	-25.69	380.7	14.85	380.7	40.1	380.7	1.19
381.6	-30.15	381.6	-8.62	381.6	-46.43	381.6	-54.89	381.6	24.88	381.6	28.59	381.6	-17.91	381.6	-11.69	381.6	-16.16	381.6	-28.64	381.6	8.17	381.6	2.41	381.6	-6.58	381.6	-4.99	381.6	-9.98	381.6	-10.2	381.6	-9.59	381.6	-20.09	381.6	21.88	381.6	43.71	381.6	20.32	381.6	-24.42	381.6	16.11	381.6	38.38	381.6	0.66
382.5	-31.93	382.5	-8.34	382.5	-45.75	382.5	-52.57	382.5	24.12	382.5	33.26	382.5	-20.61	382.5	-13.13	382.5	-17.08	382.5	-27.62	382.5	7.5	382.5	4.62	382.5	-8.63	382.5	-5.23	382.5	-13.6	382.5	-11.63	382.5	-9.4	382.5	-20.68	382.5	22.97	382.5	41.72	382.5	23.4	382.5	-26.58	382.5	16.46	382.5	38.98	382.5	2.21
383.4	-29.66	383.4	-9.46	383.4	-43.74	383.4	-51.47	383.4	23.72	383.4	27.99	383.4	-21	383.4	-9.74	383.4	-17.33	383.4	-27.53	383.4	6.98	383.4	1.57	383.4	-8.81	383.4	-3	383.4	-9.9	383.4	-11.22	383.4	-11.41	383.4	-21.27	383.4	21.38	383.4	42.67	383.4	22.66	383.4	-25.83	383.4	13.32	383.4	40.67	383.4	1.48
384.3	-32	384.3	-8.02	384.3	-47.79	384.3	-52.3	384.3	23.72	384.3	32.09	384.3	-19.51	384.3	-10.43	384.3	-16.89	384.3	-27.3	384.3	8.53	384.3	4.29	384.3	-6.08	384.3	-3.22	384.3	-8.78	384.3	-10.98	384.3	-8.96	384.3	-19.68	384.3	20.94	384.3	43.21	384.3	22.34	384.3	-26.57	384.3	16.25	384.3	40.03	384.3	0.85
385.2	-33.65	385.2	-8.07	385.2	-46.55	385.2	-56.25	385.2	23.61	385.2	30.39	385.2	-21.87	385.2	-11.61	385.2	-18.77	385.2	-26.07	385.2	9.06	385.2	3.87	385.2	-7.81	385.2	-3.52	385.2	-11.76	385.2	-7.62	385.2	-10.96	385.2	-19.88	385.2	23.07	385.2	43.33	385.2	21.8	385.2	-24.95	385.2	14.8	385.2	41.31	385.2	1.71
386.1	-31.15	386.1	-7.91	386.1	-45.44	386.1	-51.91	386.1	23.17	386.1	32.33	386.1	-21.82	386.1	-10.13	386.1	-19.31	386.1	-26.72	386.1	8.84	386.1	6.61	386.1	-8.26	386.1	-4.27	386.1	-10.9	386.1	-9.96	386.1	-8.46	386.1	-17.59	386.1	22.05	386.1	43.13	386.1	22.07	386.1	-25.11	386.1	16.82	386.1	41.59	386.1	1.72
387	-32.57	387	-7.79	387	-45.12	387	-53.81	387	24.11	387	31.24	387	-21.12	387	-10.19	387	-17.9	387	-29.72	387	8.18	387	6.11	387	-7.35	387	-2.01	387	-13.54	387	-13.35	387	-9.88	387	-19.08	387	20.01	387	44.54	387	23.43	387	-27.58	387	14.99	387	40.21	387	1.99
387.9	-33.73	387.9	-6.59	387.9	-45.64	387.9	-50.83	387.9	25.93	387.9	28.7	387.9	-20.75	387.9	-8.25	387.9	-18.69	387.9	-27.5	387.9	8.91	387.9	2.62	387.9	-7.98	387.9	-3.97	387.9	-10.94	387.9	-10.67	387.9	-10.88	387.9	-21	387.9	19.53	387.9	41.93	387.9	23.13	387.9	-25.02	387.9	13.45	387.9	38.69	387.9	0.1
388.8	-32.13	388.8	-7.29	388.8	-46.45	388.8	-52.44	388.8	24.42	388.8	30.78	388.8	-22.11	388.8	-11.67	388.8	-18.81	388.8	-27.66	388.8	7.78	388.8	5.13	388.8	-9.32	388.8	-4	388.8	-10.89	388.8	-12.07	388.8	-11.78	388.8	-18.11	388.8	21.54	388.8	40.39	388.8	22.98	388.8	-25.88	388.8	14.36	388.8	40.14	388.8	0.8
389.7	-32.59	389.7	-6.82	389.7	-44.63	389.7	-52.66	389.7	26.21	389.7	29.63	389.7	-20.47	389.7	-10.26	389.7	-17.81	389.7	-28.46	389.7	6.18	389.7	4.31	389.7	-7.23	389.7	-3.67	389.7	-12.91	389.7	-9.56	389.7	-10.28	389.7	-19.64	389.7	22.01	389.7	41.47	389.7	21.02	389.7	-25.8	389.7	15.96	389.7	38.98	389.7	2.79
390.6	-29.81	390.6	-8.3	390.6	-44.17	390.6	-53.9	390.6	25.92	390.6	30.65	390.6	-20.95	390.6	-10.43	390.6	-18.71	390.6	-29.52	390.6	7.24	390.6	4.46	390.6	-7.81	390.6	-2.85	390.6	-12.55	390.6	-12.23	390.6	-11.08	390.6	-18.78	390.6	21.3	390.6	45.4	390.6	23.18	390.6	-25.37	390.6	16.46	390.6	40.96	390.6	-0.38
391.5	-31	391.5	-6.48	391.5	-43.85	391.5	-52.43	391.5	26.07	391.5	30.73	391.5	-18.57	391.5	-10.19	391.5	-18.47	391.5	-28.42	391.5	8.76	391.5	4.72	391.5	-8.9	391.5	-4.09	391.5	-12.44	391.5	-13.89	391.5	-12.44	391.5	-17.19	391.5	20.63	391.5	44.17	391.5	24.5	391.5	-24.83	391.5	15.23	391.5	40.79	391.5	3.74
392.4	-32.31	392.4	-9.73	392.4	-44.87	392.4	-51.78	392.4	23.69	392.4	31.52	392.4	-18.96	392.4	-11.3	392.4	-18.87	392.4	-28.9	392.4	5.63	392.4	4.55	392.4	-8.17	392.4	-3.66	392.4	-11.35	392.4	-12.73	392.4	-8.43	392.4	-19.31	392.4	20.76	392.4	44.03	392.4	23.37	392.4	-28.42	392.4	18.89	392.4	40.23	392.4	1.7
393.3	-33.73	393.3	-6.46	393.3	-46.44	393.3	-52.66	393.3	24.46	393.3	33.67	393.3	-20.77	393.3	-11.24	393.3	-18.7	393.3	-28.21	393.3	10.41	393.3	6.26	393.3	-7.91	393.3	-3.62	393.3	-10.94	393.3	-9.88	393.3	-9.03	393.3	-18.27	393.3	21.84	393.3	42.63	393.3	22.54	393.3	-26.81	393.3	15.64	393.3	41.29	393.3	2.11
394.2	-29.46	394.2	-7.53	394.2	-43.14	394.2	-50.96	394.2	28.01	394.2	29.61	394.2	-19.21	394.2	-13.2	394.2	-15.2	394.2	-29.76	394.2	10.13	394.2	4.58	394.2	-7.34	394.2	-6.7	394.2	-11.03	394.2	-12.31	394.2	-8.39	394.2	-17.5	394.2	20.37	394.2	43.16	394.2	23.54	394.2	-27.66	394.2	15.85	394.2	42.08	394.2	1.94
395.1	-33.75	395.1	-6.56	395.1	-43.98	395.1	-52.9	395.1	22.07	395.1	30.36	395.1	-23.07	395.1	-10.87	395.1	-16.85	395.1	-29.8	395.1	9.52	395.1	4.41	395.1	-7.56	395.1	-4.9	395.1	-9.93	395.1	-12.63	395.1	-9.86	395.1	-16.87	395.1	20.18	395.1	40.69	395.1	24.61	395.1	-24.99	395.1	16.33	395.1	41.67	395.1	2.19
396	-31.45	396	-8.3	396	-43.59	396	-53.22	396	24.01	396	31.25	396	-20.17	396	-10.82	396	-14.58	396	-31.15	396	6.18	396	5.84	396	-8.21	396	-3.79	396	-11.16	396	-10.04	396	-11.32	396	-19.03	396	20.49	396	44.98	396	24.51	396	-25.63	396	16.77	396	41.35	396	1.29
396.9	-30.96	396.9	-7.62	396.9	-45.47	396.9	-51.07	396.9	24.91	396.9	31.04	396.9	-20.55	396.9	-10.37	396.9	-17.79	396.9	-28.16	396.9	7.36	396.9	3.63	396.9	-8.12	396.9	-0.82	396.9	-10.29	396.9	-11.84	396.9	-12.2	396.9	-20.91	396.9	20.65	396.9	45.96	396.9	24.48	396.9	-25.97	396.9	13.78	396.9	39.86	396.9	0.51
397.8	-33.01	397.8	-7.36	397.8	-44.01	397.8	-52.88	397.8	25.32	397.8	34.32	397.8	-19.97	397.8	-10.76	397.8	-15.33	397.8	-27.6	397.8	8.11	397.8	6.18	397.8	-7.79	397.8	-1.41	397.8	-11.58	397.8	-11.29	397.8	-11.69	397.8	-19.1	397.8	21.37	397.8	44.46	397.8	24.16	397.8	-24.98	397.8	18.32	397.8	41.19	397.8	1.1
398.7	-31.76	398.7	-9.2	398.7	-44.98	398.7	-53.27	398.7	22.73	398.7	27.26	398.7	-24.71	398.7	-12.28	398.7	-17.21	398.7	-27.18	398.7	6.14	398.7	4.55	398.7	-10.53	398.7	-2.52	398.7	-14.33	398.7	-10.6	398.7	-12.44	398.7	-18.55	398.7	20.66	398.7	42.47	398.7	22.37	398.7	-24.09	398.7	15.88	398.7	41	398.7	1.39
399.6	-33.15	399.6	-7.56	399.6	-42.89	399.6	-50.71	399.6	24.95	399.6	30.6	399.6	-20.94	399.6	-9.17	399.6	-17.92	399.6	-27.66	399.6	10.92	399.6	2.85	399.6	-7.15	399.6	-2.31	399.6	-12.62	399.6	-9.93	399.6	-8.84	399.6	-18.15	399.6	21.77	399.6	46.26	399.6	22.75	399.6	-23.58	399.6	17.5	399.6	41.34	399.6	1.62
400.5	-31.45	400.5	-8.15	400.5	-43.99	400.5	-53.37	400.5	24.34	400.5	29.64	400.5	-22.56	400.5	-11.04	400.5	-17.13	400.5	-28.29	400.5	10.24	400.5	5.64	400.5	-10.34	400.5	-4.56	400.5	-13.02	400.5	-13.33	400.5	-9.38	400.5	-20.41	400.5	20.95	400.5	43.3	400.5	25.48	400.5	-26.15	400.5	18	400.5	41.49	400.5	1.42
401.4	-31.06	401.4	-7.75	401.4	-43.52	401.4	-52.98	401.4	22.67	401.4	32.03	401.4	-21.01	401.4	-11.35	401.4	-17.2	401.4	-30.16	401.4	10.06	401.4	5.49	401.4	-8.49	401.4	-4.46	401.4	-13.3	401.4	-10.69	401.4	-9.4	401.4	-20.14	401.4	20.16	401.4	43.85	401.4	23.06	401.4	-24.59	401.4	15.29	401.4	40.97	401.4	-0.39
402.3	-30.84	402.3	-8.21	402.3	-43.73	402.3	-52.86	402.3	28.27	402.3	30.06	402.3	-20.87	402.3	-9.48	402.3	-17	402.3	-27.51	402.3	6.69	402.3	4.23	402.3	-7.36	402.3	-2.88	402.3	-12.25	402.3	-13.25	402.3	-13.26	402.3	-19.49	402.3	22.57	402.3	45.76	402.3	24.12	402.3	-24.39	402.3	14.63	402.3	41.39	402.3	2.09
403.2	-29.17	403.2	-5.53	403.2	-42.24	403.2	-53.59	403.2	24.75	403.2	34.13	403.2	-20.5	403.2	-8.66	403.2	-14.43	403.2	-27.88	403.2	8.01	403.2	5.03	403.2	-7.56	403.2	-5.3	403.2	-10.9	403.2	-12.03	403.2	-11.03	403.2	-20.02	403.2	22.56	403.2	42.14	403.2	23.27	403.2	-25.39	403.2	17.58	403.2	40.88	403.2	1.27
404.1	-32.85	404.1	-7.14	404.1	-44.26	404.1	-53.99	404.1	27.16	404.1	33.69	404.1	-21.01	404.1	-11.85	404.1	-15.97	404.1	-30.42	404.1	10.09	404.1	4.95	404.1	-9.08	404.1	-3.49	404.1	-11.1	404.1	-13.33	404.1	-11.68	404.1	-19.03	404.1	19.96	404.1	42.91	404.1	21.81	404.1	-24.02	404.1	14.01	404.1	42.51	404.1	2.13
405	-33.07	405	-6.66	405	-44.7	405	-55.44	405	25.65	405	32.6	405	-22.92	405	-13.1	405	-15.56	405	-30.71	405	7.87	405	5.68	405	-8.21	405	-6.21	405	-9.75	405	-13.33	405	-12.07	405	-20.5	405	20.36	405	43.13	405	24.7	405	-25.69	405	15.8	405	40.98	405	3.47
405.9	-31.52	405.9	-4.7	405.9	-44.44	405.9	-52.34	405.9	21.69	405.9	31.41	405.9	-19.77	405.9	-10.61	405.9	-16.63	405.9	-28.11	405.9	5.79	405.9	5.1	405.9	-8.7	405.9	-5.44	405.9	-10.18	405.9	-12.56	405.9	-11.97	405.9	-18.09	405.9	21.61	405.9	43.14	405.9	28.06	405.9	-25.66	405.9	17.71	405.9	41.39	405.9	1.72
406.8	-34.71	406.8	-8.55	406.8	-44.61	406.8	-52.96	406.8	25.53	406.8	29.41	406.8	-23.65	406.8	-11.77	406.8	-16.71	406.8	-28.53	406.8	8.14	406.8	6.33	406.8	-7.77	406.8	-2.56	406.8	-12.21	406.8	-13.2	406.8	-12.81	406.8	-19.07	406.8	22.72	406.8	43.38	406.8	22.35	406.8	-25.79	406.8	16.26	406.8	42.36	406.8	2.38
407.7	-32.41	407.7	-7.15	407.7	-38.84	407.7	-51.98	407.7	24.39	407.7	31.81	407.7	-21.52	407.7	-11.08	407.7	-15.59	407.7	-27.33	407.7	6.41	407.7	4.72	407.7	-7.81	407.7	-5.9	407.7	-11.19	407.7	-11.61	407.7	-11.03	407.7	-18.67	407.7	24.29	407.7	42.31	407.7	24.64	407.7	-26.3	407.7	15.47	407.7	44.06	407.7	2.55
408.6	-32.97	408.6	-6.71	408.6	-42.52	408.6	-51.81	408.6	24.57	408.6	30.41	408.6	-20.1	408.6	-13.44	408.6	-14.43	408.6	-28.15	408.6	8.67	408.6	3.06	408.6	-6.11	408.6	-4.87	408.6	-9.22	408.6	-13.3	408.6	-10.44	408.6	-19.96	408.6	22.64	408.6	43.17	408.6	25.74	408.6	-25.34	408.6	16.49	408.6	41.98	408.6	1.41
409.5	-31.85	409.5	-9.02	409.5	-42.09	409.5	-52.56	409.5	25.67	409.5	31.92	409.5	-20.85	409.5	-10.35	409.5	-15.85	409.5	-28.29	409.5	8.73	409.5	5.63	409.5	-7.79	409.5	-3.82	409.5	-11.5	409.5	-10.69	409.5	-9.68	409.5	-21.5	409.5	19.85	409.5	42.83	409.5	24.87	409.5	-23.18	409.5	17.24	409.5	40.45	409.5	1.27
410.4	-31.55	410.4	-8.5	410.4	-43.53	410.4	-54.04	410.4	26.69	410.4	32.18	410.4	-19.68	410.4	-11.48	410.4	-13.66	410.4	-29.45	410.4	8.77	410.4	4.3	410.4	-6.59	410.4	-5.17	410.4	-11.36	410.4	-12.1	410.4	-9.89	410.4	-19.53	410.4	22.85	410.4	43.1	410.4	24.42	410.4	-25.1	410.4	15.8	410.4	40.84	410.4	1.21
411.3	-32.28	411.3	-9.53	411.3	-43.05	411.3	-54.07	411.3	23.69	411.3	31.67	411.3	-22.16	411.3	-12.24	411.3	-17.48	411.3	-28.34	411.3	7.17	411.3	5.07	411.3	-7.82	411.3	-5.41	411.3	-12.39	411.3	-12.51	411.3	-11.82	411.3	-19.36	411.3	22.83	411.3	44.52	411.3	25.49	411.3	-27.83	411.3	16.72	411.3	40.4	411.3	2.53
412.2	-33.53	412.2	-9.16	412.2	-44.23	412.2	-51.41	412.2	24.35	412.2	30.55	412.2	-21.18	412.2	-10.58	412.2	-16.81	412.2	-28.4	412.2	9.39	412.2	4.48	412.2	-7.49	412.2	-3.62	412.2	-11.41	412.2	-12.84	412.2	-11.35	412.2	-19.53	412.2	19.14	412.2	45.56	412.2	25.25	412.2	-26.3	412.2	18.18	412.2	43.04	412.2	1.9
413.1	-31.74	413.1	-10.37	413.1	-43.32	413.1	-52.61	413.1	26.14	413.1	29.93	413.1	-21.03	413.1	-12.15	413.1	-14.54	413.1	-28.68	413.1	7.48	413.1	3.27	413.1	-7.37	413.1	-4.08	413.1	-9.68	413.1	-15.44	413.1	-11.58	413.1	-19.28	413.1	22.17	413.1	43.32	413.1	25.81	413.1	-29.15	413.1	17.6	413.1	41.43	413.1	0.22
414	-30.56	414	-6.06	414	-42.91	414	-49.77	414	25.64	414	33.28	414	-20.28	414	-10.9	414	-15.73	414	-27.61	414	8.94	414	4.63	414	-9.11	414	-5.5	414	-11.15	414	-12.24	414	-8.42	414	-21.01	414	20.16	414	43.38	414	26.73	414	-25.77	414	19.73	414	40.61	414	0.97
414.9	-33.52	414.9	-7.51	414.9	-41.52	414.9	-54.62	414.9	26.55	414.9	30.18	414.9	-24.9	414.9	-11.69	414.9	-15.25	414.9	-29.58	414.9	7.65	414.9	2.28	414.9	-10.26	414.9	-5.88	414.9	-9.28	414.9	-12.1	414.9	-12.05	414.9	-20.58	414.9	21.09	414.9	43.7	414.9	25.67	414.9	-26.56	414.9	17.06	414.9	43.29	414.9	2.36
415.8	-31.8	415.8	-5.97	415.8	-43.03	415.8	-52.62	415.8	24	415.8	30.14	415.8	-22.03	415.8	-11.53	415.8	-15.14	415.8	-28.39	415.8	6.47	415.8	3.8	415.8	-6.69	415.8	-2.66	415.8	-12.24	415.8	-13.4	415.8	-12.86	415.8	-21.62	415.8	21.52	415.8	44.59	415.8	26.01	415.8	-26.81	415.8	17.65	415.8	39.94	415.8	1.66
416.7	-32.45	416.7	-11.07	416.7	-40.5	416.7	-54.6	416.7	25.61	416.7	30.18	416.7	-20.27	416.7	-12.07	416.7	-15.11	416.7	-28.95	416.7	8.43	416.7	3.59	416.7	-6.12	416.7	-5.82	416.7	-11.54	416.7	-12.13	416.7	-9.76	416.7	-22.49	416.7	21.9	416.7	43.2	416.7	24.69	416.7	-26.01	416.7	19.06	416.7	42.18	416.7	2.59
417.6	-31.67	417.6	-10	417.6	-44.58	417.6	-53.32	417.6	23.49	417.6	30.73	417.6	-20.26	417.6	-12.98	417.6	-15.34	417.6	-29.82	417.6	9.04	417.6	2.03	417.6	-6	417.6	-4.91	417.6	-9.6	417.6	-11.12	417.6	-10.73	417.6	-18.84	417.6	21.84	417.6	44.82	417.6	26.18	417.6	-23.7	417.6	18.36	417.6	43.23	417.6	4.8
418.5	-31.73	418.5	-6.95	418.5	-42.99	418.5	-53.6	418.5	23.39	418.5	31.27	418.5	-21.31	418.5	-11.61	418.5	-15.28	418.5	-28.59	418.5	6.21	418.5	3.98	418.5	-9.12	418.5	-2.92	418.5	-10.32	418.5	-11.21	418.5	-9.69	418.5	-21.91	418.5	20.13	418.5	43.74	418.5	26.13	418.5	-25.93	418.5	19.15	418.5	40.89	418.5	1.18
419.4	-33.39	419.4	-5.79	419.4	-38.64	419.4	-51.95	419.4	26.4	419.4	30.92	419.4	-21.26	419.4	-10.68	419.4	-14.65	419.4	-27.62	419.4	10.3	419.4	6.29	419.4	-6.05	419.4	-3.8	419.4	-10.94	419.4	-11.91	419.4	-10.65	419.4	-18.64	419.4	21.53	419.4	45.17	419.4	26.06	419.4	-25.76	419.4	18.07	419.4	42.2	419.4	4.46
420.3	-32.62	420.3	-6.47	420.3	-41.92	420.3	-55	420.3	24.54	420.3	30.78	420.3	-23.47	420.3	-13.4	420.3	-14.87	420.3	-31.24	420.3	7.69	420.3	3.01	420.3	-10.72	420.3	-5.22	420.3	-9.74	420.3	-14.76	420.3	-11.47	420.3	-19.12	420.3	18.36	420.3	44.15	420.3	25.33	420.3	-25.31	420.3	18.8	420.3	43.18	420.3	3.06
421.2	-32.9	421.2	-8.42	421.2	-38.53	421.2	-52.46	421.2	26.53	421.2	34.06	421.2	-21.48	421.2	-12.01	421.2	-14.51	421.2	-27.81	421.2	11.58	421.2	4.22	421.2	-5.99	421.2	-3.85	421.2	-9.32	421.2	-11.01	421.2	-8.51	421.2	-19.52	421.2	23.49	421.2	44.47	421.2	27.8	421.2	-24.24	421.2	17.97	421.2	43.4	421.2	2.36
422.1	-33.68	422.1	-9.23	422.1	-41.37	422.1	-55.59	422.1	25.43	422.1	33.07	422.1	-22.14	422.1	-12.04	422.1	-14.68	422.1	-32.48	422.1	9.22	422.1	4.69	422.1	-7.89	422.1	-3.56	422.1	-8.95	422.1	-13.32	422.1	-9.27	422.1	-21.11	422.1	21.01	422.1	43.52	422.1	27.34	422.1	-26.51	422.1	18.28	422.1	41.96	422.1	1.92
423	-34.2	423	-6.81	423	-43.84	423	-56.17	423	24.2	423	32	423	-23.91	423	-8.97	423	-15.6	423	-29.72	423	8.23	423	5.33	423	-7.52	423	-4.12	423	-10.85	423	-12.49	423	-12.65	423	-18.63	423	20.84	423	43.91	423	28.23	423	-22.24	423	18.06	423	41.67	423	0.55
423.9	-31.61	423.9	-7.01	423.9	-39.4	423.9	-52.68	423.9	23.63	423.9	30.89	423.9	-19.73	423.9	-12.82	423.9	-14.65	423.9	-28.16	423.9	8.16	423.9	4.04	423.9	-6	423.9	-6.43	423.9	-12.04	423.9	-11.59	423.9	-9.97	423.9	-21.12	423.9	20.24	423.9	43.06	423.9	24.79	423.9	-24.95	423.9	17.51	423.9	39.89	423.9	1.15
424.8	-33.61	424.8	-7.89	424.8	-41.37	424.8	-51.44	424.8	25.67	424.8	31.63	424.8	-23.39	424.8	-11.54	424.8	-16.25	424.8	-29.06	424.8	9.85	424.8	5.65	424.8	-7.26	424.8	-2.45	424.8	-12.14	424.8	-15.19	424.8	-9.72	424.8	-19.47	424.8	22.38	424.8	45.25	424.8	25.68	424.8	-28.58	424.8	19.82	424.8	42.44	424.8	2.51
425.7	-34.62	425.7	-4.28	425.7	-41.77	425.7	-53.55	425.7	25.06	425.7	32.28	425.7	-22.73	425.7	-7.71	425.7	-14.65	425.7	-27.47	425.7	5.11	425.7	3.98	425.7	-6.94	425.7	-3.86	425.7	-11.23	425.7	-9.57	425.7	-13.23	425.7	-21.88	425.7	21.91	425.7	44.14	425.7	27.58	425.7	-26.97	425.7	17.83	425.7	38.82	425.7	0.36
426.6	-35.13	426.6	-6.52	426.6	-40.63	426.6	-50.47	426.6	24.2	426.6	32.2	426.6	-21.08	426.6	-10.26	426.6	-14.49	426.6	-29.38	426.6	7.63	426.6	2.81	426.6	-5.77	426.6	-3.91	426.6	-12.29	426.6	-13.72	426.6	-11.78	426.6	-20.36	426.6	20.75	426.6	43.63	426.6	26.34	426.6	-23.32	426.6	19.71	426.6	41.3	426.6	1.61
427.5	-33.48	427.5	-7.79	427.5	-39.72	427.5	-52.38	427.5	24.49	427.5	33.66	427.5	-22.39	427.5	-11.12	427.5	-13.63	427.5	-28.18	427.5	8.22	427.5	4.94	427.5	-9.46	427.5	-2.64	427.5	-10.71	427.5	-12.88	427.5	-11.86	427.5	-18.55	427.5	19.24	427.5	44.5	427.5	25.84	427.5	-24.56	427.5	19.04	427.5	42.33	427.5	2.17
428.4	-30.24	428.4	-6.67	428.4	-38.59	428.4	-53.08	428.4	27.75	428.4	32.51	428.4	-21.42	428.4	-12.1	428.4	-13.78	428.4	-29.27	428.4	8.64	428.4	2.72	428.4	-6.03	428.4	-5.45	428.4	-11.96	428.4	-13.65	428.4	-10.39	428.4	-21.75	428.4	22.05	428.4	43.95	428.4	27.27	428.4	-25.99	428.4	18.14	428.4	42.49	428.4	2.66
429.3	-33.18	429.3	-6.83	429.3	-41.51	429.3	-52.13	429.3	26.88	429.3	30.49	429.3	-22.57	429.3	-9.12	429.3	-14.79	429.3	-29.33	429.3	7.25	429.3	1.92	429.3	-9.98	429.3	-2.21	429.3	-12.55	429.3	-15.11	429.3	-10.96	429.3	-17.66	429.3	19.71	429.3	45.35	429.3	26.35	429.3	-27.52	429.3	18.95	429.3	44.75	429.3	1.92
430.2	-34.25	430.2	-7.56	430.2	-42.93	430.2	-52.87	430.2	24.19	430.2	32.99	430.2	-23.2	430.2	-9.53	430.2	-13.64	430.2	-28.08	430.2	5.26	430.2	5.47	430.2	-7.54	430.2	-3.06	430.2	-9.87	430.2	-14.62	430.2	-12.85	430.2	-22.46	430.2	19.16	430.2	45.78	430.2	28.74	430.2	-26.06	430.2	18.82	430.2	43.21	430.2	1.68
431.1	-33.9	431.1	-8.09	431.1	-42.09	431.1	-50.39	431.1	22.86	431.1	33.09	431.1	-24.74	431.1	-11.79	431.1	-14.66	431.1	-28.39	431.1	5.5	431.1	4.31	431.1	-8.23	431.1	-3.86	431.1	-10.44	431.1	-10.71	431.1	-12.33	431.1	-19.24	431.1	22.26	431.1	45.62	431.1	30.56	431.1	-22.92	431.1	18.31	431.1	45.68	431.1	2.05
432	-31.37	432	-7.74	432	-43.09	432	-53.27	432	24.98	432	31.37	432	-22.47	432	-11.22	432	-14.93	432	-26.96	432	10.55	432	1.71	432	-9.8	432	-4.36	432	-11.33	432	-13.76	432	-11.46	432	-21.48	432	21.39	432	44.85	432	29.76	432	-23.58	432	20.38	432	44.38	432	3.04
432.9	-32.74	432.9	-4.94	432.9	-41.54	432.9	-51.09	432.9	23.16	432.9	33.32	432.9	-24.37	432.9	-10.17	432.9	-15.12	432.9	-27.86	432.9	8.24	432.9	4.71	432.9	-9.86	432.9	-4.71	432.9	-11.67	432.9	-13.91	432.9	-10.82	432.9	-20.22	432.9	19.87	432.9	44.82	432.9	26.68	432.9	-24.89	432.9	18.97	432.9	43.79	432.9	0.65
433.8	-32.86	433.8	-5.34	433.8	-42.02	433.8	-52.87	433.8	25.45	433.8	33.26	433.8	-20.83	433.8	-10.95	433.8	-17.81	433.8	-29.78	433.8	8.88	433.8	1.86	433.8	-7.01	433.8	-6.46	433.8	-12.76	433.8	-12.81	433.8	-12.33	433.8	-21.66	433.8	21.27	433.8	43.74	433.8	26.95	433.8	-25.2	433.8	18.58	433.8	45.63	433.8	2.93
434.7	-34.17	434.7	-9.38	434.7	-38.39	434.7	-52.73	434.7	24.05	434.7	35.74	434.7	-20.69	434.7	-9.95	434.7	-13.59	434.7	-28.23	434.7	6.1	434.7	2.49	434.7	-6.75	434.7	-5.03	434.7	-10.22	434.7	-12.36	434.7	-11.93	434.7	-21.47	434.7	20.78	434.7	43.65	434.7	28.44	434.7	-22.77	434.7	19.39	434.7	44.74	434.7	2.05
435.6	-33.61	435.6	-8.66	435.6	-40.37	435.6	-51.83	435.6	22.68	435.6	32.5	435.6	-22.34	435.6	-10.18	435.6	-14.12	435.6	-27.84	435.6	9.08	435.6	2.9	435.6	-8.58	435.6	-3.27	435.6	-11.57	435.6	-12.19	435.6	-11.63	435.6	-19.11	435.6	21.26	435.6	42.97	435.6	28.07	435.6	-25.69	435.6	17.65	435.6	43.17	435.6	3.53
436.5	-31.29	436.5	-7.71	436.5	-40	436.5	-50.88	436.5	24.27	436.5	31.16	436.5	-21.29	436.5	-11.21	436.5	-13.81	436.5	-26.98	436.5	6.21	436.5	1.72	436.5	-7.95	436.5	-3.88	436.5	-9.51	436.5	-11.96	436.5	-11.21	436.5	-22.69	436.5	21.79	436.5	44.71	436.5	26.16	436.5	-23.89	436.5	18.51	436.5	43.49	436.5	0.42
437.4	-31.74	437.4	-7.14	437.4	-39.75	437.4	-51.95	437.4	26.54	437.4	33.42	437.4	-19.97	437.4	-12.28	437.4	-13.65	437.4	-29.17	437.4	7.32	437.4	4.85	437.4	-8.62	437.4	-2.73	437.4	-11.19	437.4	-13.53	437.4	-11.22	437.4	-20.41	437.4	19.51	437.4	44.93	437.4	29.36	437.4	-25.22	437.4	21.44	437.4	44.57	437.4	1.76
438.3	-33.49	438.3	-7.63	438.3	-39.31	438.3	-50.84	438.3	23.52	438.3	30.42	438.3	-23.44	438.3	-11.09	438.3	-12.55	438.3	-28.12	438.3	6.61	438.3	0.32	438.3	-8.65	438.3	-5.29	438.3	-12.35	438.3	-13.5	438.3	-11.87	438.3	-20.63	438.3	20.8	438.3	43.13	438.3	27.87	438.3	-25.14	438.3	20.71	438.3	43.68	438.3	2.52
439.2	-33.33	439.2	-7.24	439.2	-38.83	439.2	-53.73	439.2	24.09	439.2	34.31	439.2	-22.19	439.2	-10.26	439.2	-12.36	439.2	-29.7	439.2	10.13	439.2	3.99	439.2	-9.66	439.2	-3.35	439.2	-11.05	439.2	-13.11	439.2	-12.47	439.2	-18.81	439.2	21.26	439.2	44.7	439.2	27.68	439.2	-23.7	439.2	18.5	439.2	44.29	439.2	1.77
440.1	-32.61	440.1	-7.53	440.1	-40.74	440.1	-52.34	440.1	25.55	440.1	35.07	440.1	-21.32	440.1	-11.55	440.1	-13.42	440.1	-31.16	440.1	8.12	440.1	3.73	440.1	-8.59	440.1	-4.87	440.1	-10.53	440.1	-16.76	440.1	-10.18	440.1	-19.16	440.1	20.23	440.1	44.51	440.1	27.24	440.1	-25.61	440.1	19.66	440.1	45.22	440.1	0.82
441	-32.29	441	-6.04	441	-38.92	441	-53.93	441	24.45	441	34.14	441	-22.67	441	-9.81	441	-12.57	441	-31.85	441	8.86	441	5.03	441	-10.23	441	-4.32	441	-10.59	441	-13.32	441	-10.6	441	-20.96	441	21.13	441	45.43	441	27.59	441	-24.89	441	21.65	441	43.87	441	3.58
441.9	-31.51	441.9	-9.9	441.9	-40.4	441.9	-50.01	441.9	23.33	441.9	29.73	441.9	-20.97	441.9	-10.74	441.9	-13.94	441.9	-29.75	441.9	5.24	441.9	4.51	441.9	-9.99	441.9	-4.74	441.9	-9.59	441.9	-14.08	441.9	-11.76	441.9	-21.67	441.9	19.69	441.9	45.37	441.9	28.61	441.9	-24.75	441.9	22.18	441.9	41.41	441.9	0.23
442.8	-35.71	442.8	-8.55	442.8	-37.6	442.8	-51.46	442.8	26.93	442.8	34.68	442.8	-23.87	442.8	-13.58	442.8	-11.84	442.8	-27.44	442.8	5.27	442.8	5.51	442.8	-9.88	442.8	-6.62	442.8	-9.91	442.8	-13.35	442.8	-12.36	442.8	-20.4	442.8	20.81	442.8	41.39	442.8	29.36	442.8	-24.22	442.8	19.66	442.8	42.32	442.8	2.73
443.7	-33.28	443.7	-7.53	443.7	-39.42	443.7	-51.32	443.7	27.62	443.7	29.34	443.7	-22.83	443.7	-10.38	443.7	-13.62	443.7	-29.1	443.7	9.87	443.7	3.93	443.7	-8.62	443.7	-4.99	443.7	-12.74	443.7	-14.96	443.7	-10.52	443.7	-18.88	443.7	22.33	443.7	43.81	443.7	29.21	443.7	-26.86	443.7	17.83	443.7	44.5	443.7	4.1
444.6	-32.16	444.6	-8.35	444.6	-37.85	444.6	-54.14	444.6	24.87	444.6	32.02	444.6	-20.87	444.6	-10.66	444.6	-12.1	444.6	-28.31	444.6	5.73	444.6	4.25	444.6	-10.29	444.6	-3.83	444.6	-11.68	444.6	-14.91	444.6	-11.15	444.6	-19.36	444.6	20.57	444.6	44.64	444.6	27.5	444.6	-25.74	444.6	20.94	444.6	45.49	444.6	1.69
445.5	-34.02	445.5	-8.55	445.5	-38.9	445.5	-51.75	445.5	24.08	445.5	33.31	445.5	-21.3	445.5	-10.27	445.5	-12.14	445.5	-30.83	445.5	5.29	445.5	3.96	445.5	-7.86	445.5	-2.26	445.5	-9	445.5	-15.28	445.5	-12.72	445.5	-20.32	445.5	20.12	445.5	44.5	445.5	28.73	445.5	-26.8	445.5	18.52	445.5	45.65	445.5	1.88
446.4	-33.08	446.4	-9.36	446.4	-38.9	446.4	-51.67	446.4	28.73	446.4	33.15	446.4	-23.33	446.4	-10.32	446.4	-13.93	446.4	-28.23	446.4	7.98	446.4	5.33	446.4	-8.8	446.4	-3.31	446.4	-11.43	446.4	-12.53	446.4	-12.63	446.4	-21.21	446.4	18.98	446.4	44.52	446.4	28.04	446.4	-23.29	446.4	19.98	446.4	44.55	446.4	-0.36
447.3	-37.13	447.3	-6.5	447.3	-36.91	447.3	-53.56	447.3	26.06	447.3	31.72	447.3	-24.14	447.3	-9.5	447.3	-11.74	447.3	-27.96	447.3	6.19	447.3	2.78	447.3	-7.96	447.3	-2.7	447.3	-8.86	447.3	-13.58	447.3	-11.83	447.3	-21.87	447.3	20.03	447.3	43.26	447.3	29.68	447.3	-26.74	447.3	20.66	447.3	41.56	447.3	2.69
448.2	-35.98	448.2	-8.43	448.2	-40.31	448.2	-52.12	448.2	25.76	448.2	33.44	448.2	-23.69	448.2	-10.45	448.2	-13.62	448.2	-28.85	448.2	8.41	448.2	4.08	448.2	-9.97	448.2	-4.29	448.2	-11.87	448.2	-14.93	448.2	-12.47	448.2	-20.19	448.2	20.49	448.2	45.68	448.2	28.58	448.2	-26.3	448.2	19.79	448.2	41.47	448.2	1.68
449.1	-34.52	449.1	-8.42	449.1	-37.69	449.1	-51.79	449.1	25.95	449.1	30.69	449.1	-23.96	449.1	-9.4	449.1	-13.42	449.1	-28.02	449.1	5.93	449.1	4.02	449.1	-11.12	449.1	-2.37	449.1	-11.92	449.1	-13.42	449.1	-10.15	449.1	-21.95	449.1	19.98	449.1	47.61	449.1	29.34	449.1	-25.79	449.1	20.45	449.1	44.3	449.1	1.87
450	-33.67	450	-7.4	450	-39.1	450	-51.07	450	25.17	450	31.97	450	-20.44	450	-10.95	450	-14.02	450	-28.33	450	8.32	450	4.53	450	-6.98	450	-4.55	450	-11.54	450	-12.33	450	-9.46	450	-20.22	450	20.21	450	44.1	450	31.24	450	-24.88	450	20.92	450	46.08	450	2.8
450.9	-34.92	450.9	-8.36	450.9	-39.23	450.9	-51.87	450.9	26.38	450.9	33.79	450.9	-24.6	450.9	-12.37	450.9	-11.56	450.9	-27.78	450.9	7.92	450.9	4.97	450.9	-11.28	450.9	-2.63	450.9	-11.72	450.9	-15.34	450.9	-13.18	450.9	-20.88	450.9	19.73	450.9	46.14	450.9	28.79	450.9	-25.82	450.9	18.78	450.9	43.61	450.9	1.47
451.8	-35.85	451.8	-4.95	451.8	-37.35	451.8	-54.1	451.8	25.21	451.8	33.46	451.8	-24.99	451.8	-9.4	451.8	-11.82	451.8	-29.17	451.8	7.38	451.8	2.63	451.8	-9.57	451.8	-3.45	451.8	-12.47	451.8	-13.8	451.8	-13.81	451.8	-23.48	451.8	19.87	451.8	45.31	451.8	29.04	451.8	-23.89	451.8	22.25	451.8	44.17	451.8	4.24
452.7	-33.8	452.7	-5.89	452.7	-38.03	452.7	-53.41	452.7	24.83	452.7	34.12	452.7	-23.83	452.7	-8.63	452.7	-11.86	452.7	-28.19	452.7	7.7	452.7	5.43	452.7	-5.99	452.7	-4.9	452.7	-11.22	452.7	-14.41	452.7	-9.46	452.7	-19.13	452.7	22.04	452.7	43.99	452.7	32.4	452.7	-25.3	452.7	21.66	452.7	44.5	452.7	3.78
453.6	-31.93	453.6	-10.21	453.6	-36.17	453.6	-51.07	453.6	25.36	453.6	32.56	453.6	-23.6	453.6	-11.86	453.6	-13	453.6	-29.9	453.6	8.26	453.6	4.79	453.6	-8.94	453.6	-4.18	453.6	-13.01	453.6	-16	453.6	-11.8	453.6	-20.25	453.6	20.46	453.6	46.21	453.6	29.67	453.6	-25.59	453.6	19.07	453.6	42.97	453.6	0.49
454.5	-33.21	454.5	-7.98	454.5	-38.91	454.5	-53.64	454.5	26.41	454.5	31.61	454.5	-23.31	454.5	-12.28	454.5	-16.35	454.5	-33.68	454.5	8.17	454.5	4.36	454.5	-9.61	454.5	-3.89	454.5	-13.32	454.5	-18.63	454.5	-13.41	454.5	-19.5	454.5	20.37	454.5	45.68	454.5	29.43	454.5	-25.25	454.5	21.67	454.5	44.63	454.5	3.67
455.4	-32.76	455.4	-5.07	455.4	-38.86	455.4	-52.65	455.4	26.72	455.4	32.9	455.4	-24.28	455.4	-9.68	455.4	-13.15	455.4	-30.4	455.4	11.07	455.4	4.57	455.4	-8.49	455.4	-3.21	455.4	-10.09	455.4	-16.29	455.4	-9.11	455.4	-20.95	455.4	20.55	455.4	43.97	455.4	30.56	455.4	-24.87	455.4	22.44	455.4	45.18	455.4	1.49
456.3	-33.52	456.3	-7.54	456.3	-38.32	456.3	-53.45	456.3	24.9	456.3	35.17	456.3	-24.35	456.3	-10.58	456.3	-12.39	456.3	-29.98	456.3	7.32	456.3	4.86	456.3	-8.58	456.3	-3.75	456.3	-9.79	456.3	-14.96	456.3	-13.29	456.3	-22.8	456.3	21.19	456.3	43.91	456.3	30.79	456.3	-25.63	456.3	18.94	456.3	42.4	456.3	3.75
457.2	-31.34	457.2	-10.46	457.2	-38.07	457.2	-50.65	457.2	26.67	457.2	30.95	457.2	-24.17	457.2	-10.56	457.2	-13.55	457.2	-26.97	457.2	6.98	457.2	4.75	457.2	-10.47	457.2	-2.91	457.2	-11.69	457.2	-12.97	457.2	-12.91	457.2	-21.81	457.2	19.9	457.2	45.89	457.2	31.61	457.2	-22.08	457.2	19.7	457.2	41.96	457.2	3.62
458.1	-32.88	458.1	-11.17	458.1	-36.96	458.1	-54.6	458.1	26.07	458.1	36.88	458.1	-23.99	458.1	-12.47	458.1	-12.13	458.1	-30.22	458.1	7.05	458.1	3.82	458.1	-9.59	458.1	-5.06	458.1	-13.12	458.1	-13.87	458.1	-10.35	458.1	-23.41	458.1	19.44	458.1	45.61	458.1	30.44	458.1	-24.14	458.1	21.45	458.1	43.9	458.1	1.31
459	-34.6	459	-7.05	459	-40.64	459	-50.64	459	26.33	459	33.76	459	-22.36	459	-12.54	459	-14.72	459	-26.54	459	5.47	459	5.19	459	-7.2	459	-7.27	459	-11.36	459	-17.09	459	-11.49	459	-18.16	459	21.03	459	45.62	459	30.63	459	-27.2	459	19.12	459	47.09	459	0.53
459.9	-32.67	459.9	-7.53	459.9	-37.7	459.9	-53.15	459.9	27.38	459.9	31.73	459.9	-24.57	459.9	-10.69	459.9	-13.04	459.9	-27.7	459.9	5.82	459.9	3.52	459.9	-8.68	459.9	-5.12	459.9	-12.75	459.9	-15.46	459.9	-12.52	459.9	-20.36	459.9	21.88	459.9	45.64	459.9	30.26	459.9	-26.25	459.9	22.26	459.9	43.88	459.9	0.73
460.8	-34.73	460.8	-7.05	460.8	-37.92	460.8	-52.58	460.8	24.71	460.8	33.18	460.8	-22.89	460.8	-10.5	460.8	-12.66	460.8	-31.2	460.8	8.88	460.8	4.31	460.8	-6.74	460.8	-4.04	460.8	-11.54	460.8	-15.65	460.8	-10.58	460.8	-22.94	460.8	21.83	460.8	44.53	460.8	30.13	460.8	-25.88	460.8	23.8	460.8	41.72	460.8	2.25
461.7	-34.27	461.7	-9.51	461.7	-38.28	461.7	-52.67	461.7	27.35	461.7	32.39	461.7	-22.18	461.7	-12.21	461.7	-13.07	461.7	-30.45	461.7	7.17	461.7	4.31	461.7	-7.43	461.7	-4.55	461.7	-11.65	461.7	-18.25	461.7	-12.89	461.7	-23.09	461.7	20.21	461.7	45.83	461.7	28.82	461.7	-26.41	461.7	19.31	461.7	44.65	461.7	1.77
462.6	-32.77	462.6	-7.35	462.6	-36.2	462.6	-50.75	462.6	26.47	462.6	34.99	462.6	-24.58	462.6	-12.19	462.6	-12.58	462.6	-29.2	462.6	6.71	462.6	3.28	462.6	-10.34	462.6	-4.43	462.6	-9.64	462.6	-16.69	462.6	-13.55	462.6	-22.61	462.6	18.63	462.6	45.95	462.6	33.32	462.6	-27.02	462.6	21.58	462.6	43.43	462.6	0.66
463.5	-35.63	463.5	-6.54	463.5	-33.72	463.5	-52.7	463.5	25.35	463.5	33.04	463.5	-23.12	463.5	-11.61	463.5	-12.72	463.5	-28.87	463.5	8.27	463.5	3.86	463.5	-9.59	463.5	-4.68	463.5	-10.69	463.5	-17.03	463.5	-12.33	463.5	-23.24	463.5	19.37	463.5	46.1	463.5	29.3	463.5	-26.35	463.5	20.67	463.5	45.85	463.5	0.32
464.4	-32.96	464.4	-8.3	464.4	-38.89	464.4	-55.3	464.4	26.88	464.4	34.16	464.4	-22.15	464.4	-10.75	464.4	-12.89	464.4	-29.24	464.4	7.44	464.4	5.17	464.4	-8.97	464.4	-4.62	464.4	-10.47	464.4	-14.49	464.4	-11.92	464.4	-19.48	464.4	19.39	464.4	44.18	464.4	31.59	464.4	-22.52	464.4	22.5	464.4	46.78	464.4	0.73
465.3	-34.06	465.3	-6.18	465.3	-37.95	465.3	-52.36	465.3	28.31	465.3	33.48	465.3	-23.76	465.3	-10.98	465.3	-14.69	465.3	-29.82	465.3	8.79	465.3	3.48	465.3	-10.61	465.3	-4.84	465.3	-12.25	465.3	-14.83	465.3	-11.48	465.3	-21.78	465.3	20.15	465.3	42.7	465.3	31.49	465.3	-24.64	465.3	22.49	465.3	44.66	465.3	3.89
466.2	-34.56	466.2	-7.12	466.2	-35.98	466.2	-52.07	466.2	26.76	466.2	32.57	466.2	-24.89	466.2	-11.22	466.2	-13.57	466.2	-28.78	466.2	7.8	466.2	1.35	466.2	-9.14	466.2	-2.94	466.2	-11.66	466.2	-12.72	466.2	-11.77	466.2	-22.41	466.2	21.61	466.2	46.16	466.2	32.24	466.2	-23.88	466.2	21.49	466.2	45.3	466.2	3.06
467.1	-34.28	467.1	-8.16	467.1	-37.7	467.1	-54.79	467.1	25.52	467.1	31.38	467.1	-25.77	467.1	-11.91	467.1	-11.15	467.1	-31.09	467.1	9.31	467.1	3.6	467.1	-8.84	467.1	-6.16	467.1	-12.78	467.1	-14.16	467.1	-11.37	467.1	-20.57	467.1	20.58	467.1	45.68	467.1	31.7	467.1	-24.38	467.1	22.84	467.1	45.86	467.1	1.53
468	-33.36	468	-6.79	468	-35.7	468	-53.95	468	29.08	468	35.64	468	-22.65	468	-10.65	468	-10.75	468	-28.36	468	8.5	468	5.12	468	-8.98	468	-3.13	468	-13.63	468	-15.61	468	-12.61	468	-19.43	468	20.48	468	45.05	468	28.76	468	-24.86	468	20.83	468	44.63	468	2.13
468.9	-32.66	468.9	-7.75	468.9	-36.13	468.9	-51.95	468.9	26.89	468.9	33.09	468.9	-23.81	468.9	-11.86	468.9	-10.8	468.9	-30.52	468.9	11.13	468.9	2.87	468.9	-9.58	468.9	-5.37	468.9	-9.56	468.9	-14.32	468.9	-11.25	468.9	-21.33	468.9	20.21	468.9	45.26	468.9	32.62	468.9	-26.17	468.9	22.81	468.9	43.93	468.9	2.76
469.8	-34.8	469.8	-7.25	469.8	-37.37	469.8	-55.1	469.8	27.44	469.8	33.83	469.8	-22.68	469.8	-13.22	469.8	-10.29	469.8	-28.66	469.8	9.31	469.8	1.24	469.8	-9.01	469.8	-6.17	469.8	-11.57	469.8	-14.21	469.8	-12.17	469.8	-21.99	469.8	20.94	469.8	44.77	469.8	31.19	469.8	-24.15	469.8	18.77	469.8	46.3	469.8	1.63
470.7	-34.41	470.7	-6.54	470.7	-38.01	470.7	-51.79	470.7	28.53	470.7	35.24	470.7	-23.91	470.7	-11.56	470.7	-11.27	470.7	-30.1	470.7	8.74	470.7	6.04	470.7	-8.08	470.7	-4.04	470.7	-11.34	470.7	-15.46	470.7	-12.18	470.7	-21.74	470.7	22.16	470.7	45.06	470.7	32.46	470.7	-23.18	470.7	22.53	470.7	42.2	470.7	2.53
471.6	-34.29	471.6	-7.15	471.6	-37.54	471.6	-53.78	471.6	25.29	471.6	33.45	471.6	-23.13	471.6	-13.29	471.6	-12.81	471.6	-27.62	471.6	6.66	471.6	1.5	471.6	-6.92	471.6	-7.28	471.6	-12.01	471.6	-15.13	471.6	-12	471.6	-23.78	471.6	18.97	471.6	44.73	471.6	32.68	471.6	-24.45	471.6	20.92	471.6	44.98	471.6	1.77
472.5	-35	472.5	-9.64	472.5	-39.9	472.5	-51.2	472.5	24.21	472.5	31.74	472.5	-26.69	472.5	-11.91	472.5	-15.01	472.5	-28.06	472.5	6.87	472.5	3.84	472.5	-11.04	472.5	-5.46	472.5	-12.05	472.5	-17.2	472.5	-14.37	472.5	-20.65	472.5	20.58	472.5	46.52	472.5	30.23	472.5	-25.03	472.5	22.41	472.5	41.98	472.5	2.89
473.4	-33.34	473.4	-6.02	473.4	-34.29	473.4	-52.61	473.4	25.85	473.4	33.18	473.4	-25.66	473.4	-10.74	473.4	-11.15	473.4	-30.08	473.4	6.22	473.4	3.86	473.4	-11.02	473.4	-4.94	473.4	-11.07	473.4	-13.56	473.4	-14.11	473.4	-19.94	473.4	19.05	473.4	45.93	473.4	31.18	473.4	-24.29	473.4	21.94	473.4	45.09	473.4	1.15
474.3	-35.25	474.3	-7.46	474.3	-36.97	474.3	-54.04	474.3	28.13	474.3	34.09	474.3	-23.58	474.3	-11.93	474.3	-10.25	474.3	-28.64	474.3	7.94	474.3	3.02	474.3	-9.27	474.3	-3.88	474.3	-11.42	474.3	-15.09	474.3	-14.01	474.3	-21.72	474.3	22.35	474.3	44.32	474.3	32.58	474.3	-23.24	474.3	21.85	474.3	43.04	474.3	2.52
475.2	-34.19	475.2	-8.1	475.2	-36.02	475.2	-50.88	475.2	26.96	475.2	32.1	475.2	-25.69	475.2	-9.38	475.2	-12.88	475.2	-29.7	475.2	8.27	475.2	3.07	475.2	-9.55	475.2	-4.47	475.2	-13.84	475.2	-16.74	475.2	-11.87	475.2	-20.9	475.2	21.4	475.2	46.13	475.2	31.08	475.2	-23.31	475.2	23.5	475.2	44.59	475.2	4.32
476.1	-34.98	476.1	-5.16	476.1	-36.13	476.1	-53.63	476.1	25.96	476.1	31.13	476.1	-24.46	476.1	-11.77	476.1	-11.74	476.1	-29.05	476.1	8.91	476.1	1.75	476.1	-8.22	476.1	-4.26	476.1	-12.01	476.1	-15.48	476.1	-12.92	476.1	-21.99	476.1	20.94	476.1	45.09	476.1	33.26	476.1	-23.79	476.1	21.59	476.1	45.78	476.1	2.16
477	-34.2	477	-9.88	477	-36.25	477	-52.85	477	28.07	477	32	477	-24.26	477	-10.07	477	-11.28	477	-27.01	477	6.83	477	5.8	477	-8.87	477	-3.73	477	-12.99	477	-14.45	477	-13.05	477	-18.63	477	21.64	477	45.63	477	30.19	477	-24.79	477	19.56	477	44.31	477	1.34
477.9	-33.41	477.9	-8.44	477.9	-36.95	477.9	-53.05	477.9	28.33	477.9	33.16	477.9	-24.35	477.9	-10.41	477.9	-10.47	477.9	-30.43	477.9	7.45	477.9	3.45	477.9	-7.57	477.9	-7.45	477.9	-11.26	477.9	-14.31	477.9	-11.65	477.9	-22.19	477.9	22.39	477.9	44.19	477.9	32.62	477.9	-24.45	477.9	23.58	477.9	45.11	477.9	0.27
478.8	-32.98	478.8	-6.6	478.8	-33.3	478.8	-52.83	478.8	26.8	478.8	33.91	478.8	-23.43	478.8	-10.92	478.8	-11.64	478.8	-27.91	478.8	7.16	478.8	4.01	478.8	-9.3	478.8	-4.28	478.8	-13.37	478.8	-14.63	478.8	-13.2	478.8	-22.75	478.8	19.65	478.8	47.74	478.8	32.52	478.8	-24.29	478.8	23.59	478.8	43.57	478.8	3.87
479.7	-36.99	479.7	-9.13	479.7	-36.48	479.7	-49.94	479.7	26.38	479.7	33.42	479.7	-26.53	479.7	-11.94	479.7	-10.45	479.7	-28.01	479.7	6.58	479.7	4.5	479.7	-9.26	479.7	-3.65	479.7	-11.25	479.7	-15.02	479.7	-15.65	479.7	-21.79	479.7	20.69	479.7	45.32	479.7	33.63	479.7	-24.58	479.7	21.67	479.7	44.9	479.7	2.85
480.6	-34.31	480.6	-7.77	480.6	-37.22	480.6	-54.21	480.6	26.67	480.6	34.03	480.6	-22.98	480.6	-11.26	480.6	-13.48	480.6	-30.59	480.6	9	480.6	3.04	480.6	-9.51	480.6	-4.72	480.6	-13.2	480.6	-14.03	480.6	-13.04	480.6	-23.37	480.6	19.53	480.6	46.43	480.6	31.26	480.6	-23.05	480.6	21.73	480.6	44.7	480.6	2.66
481.5	-34.8	481.5	-6.63	481.5	-36.8	481.5	-53.92	481.5	25.17	481.5	33.45	481.5	-22.82	481.5	-11.29	481.5	-11.3	481.5	-28.54	481.5	5.32	481.5	2.54	481.5	-6.83	481.5	-6.44	481.5	-12.5	481.5	-14.39	481.5	-12.79	481.5	-23.49	481.5	20.13	481.5	46.64	481.5	32.43	481.5	-23.32	481.5	22.35	481.5	43.39	481.5	4.39
482.4	-34.38	482.4	-7.67	482.4	-36.85	482.4	-55.37	482.4	26.85	482.4	34.49	482.4	-25.95	482.4	-10.36	482.4	-11.14	482.4	-32.31	482.4	8.62	482.4	4.31	482.4	-9.72	482.4	-4.21	482.4	-12.56	482.4	-15.75	482.4	-12.16	482.4	-22.18	482.4	21.77	482.4	46.63	482.4	31.42	482.4	-22.58	482.4	23.03	482.4	45.11	482.4	2.41
483.3	-34.41	483.3	-7.87	483.3	-36.36	483.3	-53.24	483.3	26.6	483.3	34.95	483.3	-25.78	483.3	-10.98	483.3	-11.53	483.3	-30.85	483.3	7.47	483.3	3.37	483.3	-11.08	483.3	-2.77	483.3	-11.08	483.3	-16.12	483.3	-12.85	483.3	-22.71	483.3	19.91	483.3	45.73	483.3	32.07	483.3	-23.43	483.3	23.43	483.3	44.02	483.3	2.05
484.2	-36.06	484.2	-8.6	484.2	-37.04	484.2	-52.16	484.2	24.66	484.2	34.6	484.2	-23.29	484.2	-10.37	484.2	-12.47	484.2	-30.49	484.2	4.06	484.2	3.94	484.2	-7.77	484.2	-6.73	484.2	-14.05	484.2	-15.66	484.2	-14.82	484.2	-23.87	484.2	22.92	484.2	43.22	484.2	32.32	484.2	-23.58	484.2	20.38	484.2	44.94	484.2	4.81
485.1	-33.96	485.1	-6.69	485.1	-35.82	485.1	-52.89	485.1	26.78	485.1	30.22	485.1	-23.44	485.1	-12.39	485.1	-11.23	485.1	-27.89	485.1	6.88	485.1	3.71	485.1	-7.71	485.1	-3.22	485.1	-12.94	485.1	-17.53	485.1	-14.37	485.1	-21.58	485.1	20.51	485.1	48.33	485.1	32.36	485.1	-25.46	485.1	22.35	485.1	45.21	485.1	3.84
486	-33.57	486	-6.76	486	-35.44	486	-50.26	486	26.27	486	34.92	486	-22.41	486	-11.33	486	-12.78	486	-30.24	486	8.93	486	3.66	486	-7.26	486	-4.81	486	-13.27	486	-17.98	486	-13.74	486	-22.04	486	21.18	486	46.45	486	33.8	486	-26.44	486	22.47	486	47.83	486	3.27
486.9	-35.97	486.9	-5.21	486.9	-33.34	486.9	-50.61	486.9	28.26	486.9	33.75	486.9	-24.52	486.9	-10.38	486.9	-8.86	486.9	-29.38	486.9	9.87	486.9	3.29	486.9	-10.32	486.9	-4.86	486.9	-9.59	486.9	-14.07	486.9	-13.45	486.9	-22.04	486.9	20.2	486.9	44.81	486.9	32.49	486.9	-24.52	486.9	22.46	486.9	44.17	486.9	2.35
487.8	-32.94	487.8	-6.8	487.8	-35.1	487.8	-54.86	487.8	30	487.8	34.46	487.8	-22.77	487.8	-11.31	487.8	-10.95	487.8	-28.31	487.8	9.51	487.8	3.58	487.8	-10.2	487.8	-5.21	487.8	-11.41	487.8	-15.56	487.8	-13.18	487.8	-23.32	487.8	20.74	487.8	43.03	487.8	34.46	487.8	-25.66	487.8	21.64	487.8	45.19	487.8	2.73
488.7	-32.11	488.7	-7.38	488.7	-33.77	488.7	-51.22	488.7	26.78	488.7	33.2	488.7	-22.38	488.7	-11.03	488.7	-11.95	488.7	-27.9	488.7	6.01	488.7	2.95	488.7	-9.01	488.7	-4.51	488.7	-10.28	488.7	-14.63	488.7	-13.59	488.7	-22.62	488.7	21.89	488.7	45.67	488.7	33.67	488.7	-23.89	488.7	22.34	488.7	44.7	488.7	4.12
489.6	-35.45	489.6	-9.51	489.6	-35.21	489.6	-53.81	489.6	28.65	489.6	34.08	489.6	-25.08	489.6	-12.3	489.6	-9.87	489.6	-29.47	489.6	6.99	489.6	2.98	489.6	-7.13	489.6	-1.97	489.6	-12.5	489.6	-16.93	489.6	-12.68	489.6	-22.63	489.6	20.75	489.6	47.9	489.6	32.68	489.6	-25.78	489.6	24.11	489.6	45.32	489.6	3.51
490.5	-32.72	490.5	-6.72	490.5	-34.63	490.5	-52.07	490.5	27.93	490.5	31.52	490.5	-25.13	490.5	-8.5	490.5	-11.92	490.5	-29.05	490.5	8.17	490.5	2.35	490.5	-10.67	490.5	-3.32	490.5	-14.14	490.5	-16.15	490.5	-12.33	490.5	-21.43	490.5	20.01	490.5	46.53	490.5	35.05	490.5	-25.61	490.5	23.08	490.5	46.67	490.5	1.67
491.4	-35.87	491.4	-6.87	491.4	-38.74	491.4	-53.79	491.4	25.49	491.4	34.17	491.4	-25.77	491.4	-11.98	491.4	-13.4	491.4	-28.19	491.4	7.58	491.4	5.17	491.4	-9.91	491.4	-4.88	491.4	-14.99	491.4	-16.92	491.4	-12.63	491.4	-18.84	491.4	21.66	491.4	46.62	491.4	32.99	491.4	-23.16	491.4	23.45	491.4	47.87	491.4	2.89
492.3	-36.72	492.3	-5.02	492.3	-37.32	492.3	-54.2	492.3	27.31	492.3	34.85	492.3	-23.17	492.3	-11.49	492.3	-13.49	492.3	-27.83	492.3	9.45	492.3	1.93	492.3	-8.66	492.3	-4.6	492.3	-12.57	492.3	-16.62	492.3	-10.69	492.3	-21.18	492.3	19.79	492.3	48.47	492.3	35.73	492.3	-23.96	492.3	23.79	492.3	46.06	492.3	0.85
493.2	-36.78	493.2	-7.52	493.2	-33.21	493.2	-53.64	493.2	25.91	493.2	32.71	493.2	-25.3	493.2	-10.29	493.2	-12.98	493.2	-28.23	493.2	5.86	493.2	2.28	493.2	-10.12	493.2	-4.64	493.2	-11.25	493.2	-14.27	493.2	-13.21	493.2	-22.77	493.2	18.8	493.2	45.26	493.2	35.54	493.2	-22.88	493.2	23.82	493.2	44.39	493.2	-0.02
494.1	-33.97	494.1	-7.97	494.1	-36.98	494.1	-53.2	494.1	29.49	494.1	30.56	494.1	-25.12	494.1	-13.99	494.1	-12.87	494.1	-27.58	494.1	9.51	494.1	3.56	494.1	-9.1	494.1	-6.45	494.1	-10.7	494.1	-14.2	494.1	-12.66	494.1	-20.44	494.1	19.94	494.1	47.01	494.1	33.7	494.1	-24.51	494.1	23.1	494.1	46.67	494.1	-0.07
495	-35.7	495	-8.29	495	-35.07	495	-53.35	495	26.36	495	34.6	495	-24.8	495	-12.53	495	-12.31	495	-28.66	495	6.49	495	3.41	495	-9	495	-4.09	495	-13.36	495	-17.16	495	-15.2	495	-22.82	495	20.74	495	46.67	495	31.8	495	-24.26	495	22.8	495	45.27	495	4.36
495.9	-36.74	495.9	-5.89	495.9	-33.6	495.9	-51.73	495.9	27.95	495.9	33.05	495.9	-26.18	495.9	-11.31	495.9	-10.85	495.9	-29.59	495.9	9.72	495.9	5.04	495.9	-9.55	495.9	-6.24	495.9	-11.57	495.9	-17.78	495.9	-14.17	495.9	-22.07	495.9	24.12	495.9	46.13	495.9	36.08	495.9	-25.51	495.9	22.76	495.9	46.31	495.9	4.3
496.8	-34.76	496.8	-7.52	496.8	-37.57	496.8	-52.27	496.8	25.49	496.8	34.4	496.8	-26.38	496.8	-10.74	496.8	-13.43	496.8	-30.49	496.8	6.58	496.8	5.68	496.8	-11.91	496.8	-5.07	496.8	-10.77	496.8	-17.79	496.8	-12.48	496.8	-22.26	496.8	20.26	496.8	45.99	496.8	34.67	496.8	-25.39	496.8	23.87	496.8	44.95	496.8	4.43
497.7	-37.32	497.7	-7.88	497.7	-36.37	497.7	-53.37	497.7	28.54	497.7	37.17	497.7	-25.69	497.7	-12.32	497.7	-11.71	497.7	-28.77	497.7	7.92	497.7	2.5	497.7	-9.74	497.7	-7.41	497.7	-12.19	497.7	-15.23	497.7	-12.95	497.7	-24.55	497.7	21.06	497.7	45.8	497.7	34.24	497.7	-20.87	497.7	24.54	497.7	43.46	497.7	2.03
498.6	-37.02	498.6	-5.06	498.6	-37.62	498.6	-51.99	498.6	30.92	498.6	30.64	498.6	-24.23	498.6	-11.36	498.6	-12.47	498.6	-28.41	498.6	9.21	498.6	1.29	498.6	-8.02	498.6	-7.92	498.6	-12.67	498.6	-15.07	498.6	-14.06	498.6	-22.49	498.6	22.26	498.6	45.35	498.6	33.41	498.6	-23.17	498.6	23.16	498.6	45.32	498.6	2.85
499.5	-37	499.5	-6.44	499.5	-33.88	499.5	-51.55	499.5	25.18	499.5	35.8	499.5	-27.14	499.5	-12.79	499.5	-12.05	499.5	-29.86	499.5	7.38	499.5	3	499.5	-11.13	499.5	-5	499.5	-12.77	499.5	-16.17	499.5	-12.97	499.5	-22.34	499.5	20.19	499.5	48.13	499.5	35.72	499.5	-22.08	499.5	22.88	499.5	47.11	499.5	2.26
500.4	-36.63	500.4	-7.94	500.4	-36.1	500.4	-52.92	500.4	26.83	500.4	34.94	500.4	-27.86	500.4	-10.93	500.4	-10.79	500.4	-28.9	500.4	7.39	500.4	4.28	500.4	-9.73	500.4	-5.93	500.4	-12.94	500.4	-15.7	500.4	-13.06	500.4	-24.25	500.4	22.05	500.4	44.37	500.4	33.79	500.4	-24.65	500.4	23.61	500.4	47.37	500.4	0.06
501.3	-34.93	501.3	-6.56	501.3	-35.29	501.3	-53.24	501.3	28.7	501.3	34.54	501.3	-26.44	501.3	-9.64	501.3	-12.38	501.3	-30.52	501.3	8.59	501.3	5.2	501.3	-9.56	501.3	-4.18	501.3	-12.48	501.3	-18.65	501.3	-13.02	501.3	-23.6	501.3	19.84	501.3	47.03	501.3	35.02	501.3	-24.23	501.3	23.07	501.3	45.65	501.3	3.98
502.2	-33.09	502.2	-7.73	502.2	-33.96	502.2	-49.42	502.2	28.76	502.2	35.85	502.2	-24.62	502.2	-11.08	502.2	-9	502.2	-27.69	502.2	6.23	502.2	2.39	502.2	-8.95	502.2	-6.2	502.2	-11.69	502.2	-17.68	502.2	-15.16	502.2	-23.4	502.2	21.72	502.2	45.03	502.2	36.17	502.2	-25.73	502.2	24.65	502.2	47.96	502.2	5.42
503.1	-36.43	503.1	-7.44	503.1	-34.6	503.1	-52.76	503.1	26.38	503.1	34.9	503.1	-24.26	503.1	-10.42	503.1	-12.09	503.1	-29.12	503.1	4.87	503.1	3.98	503.1	-9.43	503.1	-4.02	503.1	-13.62	503.1	-17.17	503.1	-13.98	503.1	-22.93	503.1	22.77	503.1	47.36	503.1	35	503.1	-25.22	503.1	24.46	503.1	48.15	503.1	3.16
504	-34.88	504	-5.04	504	-33.64	504	-54.76	504	26.18	504	33.17	504	-25.78	504	-11.5	504	-9.79	504	-28.16	504	8.25	504	4.01	504	-9.73	504	-6.22	504	-12.68	504	-14.14	504	-13.23	504	-20.82	504	19.48	504	48.82	504	35.16	504	-23.35	504	23.88	504	48.64	504	0.47
504.9	-35.51	504.9	-8.02	504.9	-34.5	504.9	-52.89	504.9	24.67	504.9	33.32	504.9	-25.69	504.9	-11.25	504.9	-10.18	504.9	-31.95	504.9	4.28	504.9	5.26	504.9	-9.52	504.9	-3.43	504.9	-12.51	504.9	-18.63	504.9	-15.86	504.9	-23.48	504.9	21.9	504.9	47.28	504.9	35.16	504.9	-24.48	504.9	23.97	504.9	45.46	504.9	1.79
505.8	-34.94	505.8	-5.99	505.8	-31.71	505.8	-51.1	505.8	30.6	505.8	36	505.8	-24.8	505.8	-10.92	505.8	-11.61	505.8	-27.83	505.8	10.05	505.8	3.09	505.8	-7.66	505.8	-4.07	505.8	-11.15	505.8	-15.53	505.8	-11.69	505.8	-22.8	505.8	22.73	505.8	48.28	505.8	34.5	505.8	-23.58	505.8	25.14	505.8	45.24	505.8	4.15
506.7	-34.84	506.7	-9.78	506.7	-33.46	506.7	-52.66	506.7	26.47	506.7	33.72	506.7	-25.42	506.7	-11.75	506.7	-8.71	506.7	-31.49	506.7	7.59	506.7	2.22	506.7	-10.15	506.7	-3.86	506.7	-11.07	506.7	-16.04	506.7	-13.85	506.7	-25	506.7	22.03	506.7	48.61	506.7	36.58	506.7	-22.21	506.7	23.99	506.7	44.32	506.7	4.71
507.6	-33.14	507.6	-7.34	507.6	-36.74	507.6	-50.97	507.6	29.01	507.6	35.27	507.6	-23.69	507.6	-12.7	507.6	-12.59	507.6	-27.67	507.6	7.93	507.6	4.67	507.6	-8.58	507.6	-3.82	507.6	-14.01	507.6	-16.83	507.6	-13.3	507.6	-24.24	507.6	20	507.6	48.28	507.6	34.2	507.6	-23.41	507.6	24.09	507.6	46.43	507.6	2.88
508.5	-33.95	508.5	-6.27	508.5	-34.49	508.5	-52.03	508.5	27.69	508.5	33.94	508.5	-25.08	508.5	-10.01	508.5	-8.54	508.5	-30.64	508.5	8.23	508.5	4.27	508.5	-8.79	508.5	-4.12	508.5	-12.33	508.5	-16.22	508.5	-14.05	508.5	-21	508.5	22.23	508.5	45.19	508.5	34.85	508.5	-25.38	508.5	22.41	508.5	47.76	508.5	2.66
509.4	-35.7	509.4	-6.65	509.4	-32.33	509.4	-51.03	509.4	26.84	509.4	34.13	509.4	-23.67	509.4	-11.49	509.4	-10.95	509.4	-29.72	509.4	6.56	509.4	1.99	509.4	-9.03	509.4	-5.72	509.4	-10.16	509.4	-19.24	509.4	-12.32	509.4	-24.33	509.4	21.01	509.4	45.04	509.4	36.6	509.4	-25.12	509.4	24.29	509.4	46.26	509.4	4.14
510.3	-36.48	510.3	-7.34	510.3	-33.22	510.3	-51.56	510.3	29.57	510.3	36.14	510.3	-28.86	510.3	-11.79	510.3	-10.52	510.3	-27.2	510.3	8.34	510.3	2.58	510.3	-10.42	510.3	-2.14	510.3	-12.15	510.3	-16.67	510.3	-13.38	510.3	-23.47	510.3	20.73	510.3	46.83	510.3	35.17	510.3	-26.09	510.3	25.17	510.3	49.32	510.3	3.09
511.2	-35.42	511.2	-7.97	511.2	-34.95	511.2	-52.29	511.2	27.97	511.2	35.43	511.2	-23.19	511.2	-11.72	511.2	-11.99	511.2	-29.65	511.2	7.11	511.2	5.54	511.2	-9.38	511.2	-4.29	511.2	-13.21	511.2	-15.51	511.2	-13.41	511.2	-23.66	511.2	19.7	511.2	48.22	511.2	34.7	511.2	-22.34	511.2	24.09	511.2	45.67	511.2	4.19
512.1	-34.74	512.1	-4.56	512.1	-36.19	512.1	-51.15	512.1	28.99	512.1	33.34	512.1	-22.84	512.1	-11.68	512.1	-11.17	512.1	-30.2	512.1	7.79	512.1	1.56	512.1	-7.92	512.1	-5.72	512.1	-12.49	512.1	-17.88	512.1	-14.33	512.1	-24.91	512.1	19.06	512.1	43.12	512.1	37.16	512.1	-23.08	512.1	24.12	512.1	46.65	512.1	2.64
513	-34.19	513	-5.09	513	-33.1	513	-53.83	513	29.94	513	35.49	513	-25.41	513	-11.21	513	-10.79	513	-30.02	513	7.59	513	3.66	513	-9.69	513	-4.74	513	-12.87	513	-15.98	513	-13.23	513	-22.69	513	22.16	513	46.9	513	35.92	513	-23.94	513	26.28	513	47.21	513	3.97
513.9	-35.46	513.9	-8.26	513.9	-35.88	513.9	-53.57	513.9	28.55	513.9	32.86	513.9	-24.31	513.9	-11.96	513.9	-9.5	513.9	-29.61	513.9	6.91	513.9	1.92	513.9	-6.7	513.9	-7.14	513.9	-11.31	513.9	-16.12	513.9	-13.42	513.9	-21.16	513.9	22.39	513.9	46.35	513.9	36.96	513.9	-25.85	513.9	24.85	513.9	49.36	513.9	2.68
514.8	-36.06	514.8	-6.77	514.8	-33.76	514.8	-54.14	514.8	28.21	514.8	36.94	514.8	-23.14	514.8	-11.65	514.8	-8.38	514.8	-27.07	514.8	8.79	514.8	4.34	514.8	-8.61	514.8	-5.85	514.8	-11.35	514.8	-15.44	514.8	-13.12	514.8	-24.43	514.8	20.93	514.8	47.09	514.8	35.85	514.8	-24.41	514.8	23.49	514.8	47.26	514.8	2.47
515.7	-34.05	515.7	-6.53	515.7	-33.6	515.7	-51.03	515.7	28.05	515.7	33.92	515.7	-22.6	515.7	-10.79	515.7	-12.37	515.7	-27.2	515.7	6.18	515.7	2.34	515.7	-10.43	515.7	-5.66	515.7	-12.61	515.7	-19.1	515.7	-13.19	515.7	-23.6	515.7	19.48	515.7	48.45	515.7	36.81	515.7	-25.47	515.7	26.74	515.7	45.59	515.7	2.16
516.6	-36.43	516.6	-6.81	516.6	-31.95	516.6	-54.23	516.6	27.67	516.6	35.18	516.6	-26.8	516.6	-12.19	516.6	-7.23	516.6	-30.84	516.6	8.15	516.6	4.89	516.6	-10.67	516.6	-3.66	516.6	-10.54	516.6	-16.09	516.6	-12.75	516.6	-23.07	516.6	21	516.6	48.01	516.6	35.06	516.6	-23.12	516.6	25.82	516.6	46.6	516.6	3.78
517.5	-34.84	517.5	-7.31	517.5	-34.79	517.5	-50.59	517.5	28.23	517.5	34.48	517.5	-25.65	517.5	-9.73	517.5	-9.46	517.5	-29.27	517.5	7.91	517.5	3.34	517.5	-9.09	517.5	-4.53	517.5	-10.4	517.5	-18.66	517.5	-13.13	517.5	-24.41	517.5	24.1	517.5	45.76	517.5	37.83	517.5	-23.11	517.5	23.13	517.5	46.64	517.5	4.9
518.4	-36.9	518.4	-8.78	518.4	-30.93	518.4	-52.11	518.4	28.9	518.4	35.73	518.4	-26.41	518.4	-12.79	518.4	-8.5	518.4	-30.48	518.4	5.84	518.4	5.21	518.4	-10.99	518.4	-4.48	518.4	-11.61	518.4	-19.42	518.4	-13.94	518.4	-21.4	518.4	20.58	518.4	50.44	518.4	36.16	518.4	-26.09	518.4	25.14	518.4	49.54	518.4	7.15
519.3	-35.11	519.3	-6.45	519.3	-33.55	519.3	-50.73	519.3	27.82	519.3	34.16	519.3	-26.62	519.3	-11.33	519.3	-9.89	519.3	-28.77	519.3	8.63	519.3	5.49	519.3	-8.48	519.3	-5.41	519.3	-12.42	519.3	-15.08	519.3	-12.7	519.3	-22.27	519.3	21.13	519.3	48.52	519.3	35.01	519.3	-22.67	519.3	23.81	519.3	48.01	519.3	2.19
520.2	-35.48	520.2	-4.65	520.2	-33.8	520.2	-52.15	520.2	26.92	520.2	33.77	520.2	-25.82	520.2	-12.86	520.2	-10.27	520.2	-28.7	520.2	5.67	520.2	3.44	520.2	-8.92	520.2	-5.12	520.2	-13.66	520.2	-16.4	520.2	-13.48	520.2	-23.2	520.2	21.17	520.2	49.59	520.2	36.61	520.2	-23.78	520.2	24.16	520.2	47.32	520.2	3.69
521.1	-37.33	521.1	-8.74	521.1	-33.43	521.1	-52.65	521.1	29.22	521.1	34.61	521.1	-24.75	521.1	-11.74	521.1	-9.69	521.1	-30.61	521.1	7.26	521.1	3.88	521.1	-8.8	521.1	-6.05	521.1	-11.37	521.1	-18.44	521.1	-13.44	521.1	-22.32	521.1	21.43	521.1	46.47	521.1	35.42	521.1	-21.96	521.1	24.92	521.1	47.95	521.1	4.3
522	-32.94	522	-8.68	522	-35.25	522	-51.1	522	30.08	522	33.21	522	-24.88	522	-12.85	522	-11.36	522	-27.89	522	7.94	522	5.7	522	-9.88	522	-6.28	522	-14.78	522	-18.19	522	-14.23	522	-22.21	522	19.72	522	48.15	522	38.05	522	-25.03	522	23.75	522	48.59	522	0.89
522.9	-34.37	522.9	-6.93	522.9	-33.08	522.9	-51.76	522.9	27.42	522.9	35.46	522.9	-25.61	522.9	-8.85	522.9	-8.66	522.9	-29.07	522.9	8.37	522.9	3.47	522.9	-11.36	522.9	-3.4	522.9	-10.1	522.9	-16.38	522.9	-15.12	522.9	-24.95	522.9	19.17	522.9	49.47	522.9	39.37	522.9	-24.92	522.9	22.88	522.9	46.68	522.9	2.96
523.8	-34.15	523.8	-3.6	523.8	-34.99	523.8	-51.11	523.8	26.89	523.8	35.21	523.8	-24.45	523.8	-10.98	523.8	-10.29	523.8	-28.48	523.8	7.26	523.8	3.59	523.8	-8.48	523.8	-7.46	523.8	-12.77	523.8	-16.85	523.8	-15.35	523.8	-24.27	523.8	22.13	523.8	44.24	523.8	37.28	523.8	-24.82	523.8	24.99	523.8	45.89	523.8	5.52
524.7	-34.1	524.7	-7.97	524.7	-32.98	524.7	-53.18	524.7	27.12	524.7	33.75	524.7	-24.91	524.7	-11.95	524.7	-8.75	524.7	-30.59	524.7	6.52	524.7	3.43	524.7	-8.62	524.7	-4.61	524.7	-10.35	524.7	-17.61	524.7	-14.27	524.7	-25.75	524.7	21.61	524.7	48.67	524.7	38.66	524.7	-26.13	524.7	23.65	524.7	46.84	524.7	0.89
525.6	-35.11	525.6	-8.18	525.6	-34.27	525.6	-53.95	525.6	28.72	525.6	34.31	525.6	-25.42	525.6	-13.13	525.6	-9.8	525.6	-29.05	525.6	6.79	525.6	6.26	525.6	-9.83	525.6	-5.1	525.6	-11.26	525.6	-15.48	525.6	-15.81	525.6	-22.16	525.6	21.41	525.6	45.53	525.6	35.57	525.6	-23.22	525.6	25.14	525.6	48.32	525.6	4.61
526.5	-35.73	526.5	-6.72	526.5	-31.56	526.5	-51.91	526.5	26	526.5	34.23	526.5	-28.05	526.5	-11.74	526.5	-8.19	526.5	-29.48	526.5	6.31	526.5	3.83	526.5	-8.62	526.5	-5.06	526.5	-14.16	526.5	-18.02	526.5	-12.82	526.5	-23.72	526.5	21.76	526.5	46.82	526.5	36.72	526.5	-24.1	526.5	23.91	526.5	48.4	526.5	3.59
527.4	-33.5	527.4	-7.85	527.4	-34.7	527.4	-53.13	527.4	29.29	527.4	32.44	527.4	-26.1	527.4	-10.52	527.4	-10.02	527.4	-30.06	527.4	6.56	527.4	3.25	527.4	-10.9	527.4	-2.5	527.4	-11.03	527.4	-17.38	527.4	-13.71	527.4	-23.17	527.4	19.63	527.4	50.02	527.4	37.97	527.4	-23.33	527.4	23.95	527.4	49.39	527.4	3.87
528.3	-35.75	528.3	-8.12	528.3	-33.96	528.3	-51.3	528.3	27.04	528.3	35.41	528.3	-22.71	528.3	-11.53	528.3	-10.6	528.3	-29.58	528.3	6.66	528.3	3.78	528.3	-9.43	528.3	-4.38	528.3	-12.25	528.3	-15.63	528.3	-14.3	528.3	-21.52	528.3	20.96	528.3	48.83	528.3	37.86	528.3	-23.54	528.3	27.34	528.3	51.01	528.3	5.2
529.2	-36.17	529.2	-7.28	529.2	-30.99	529.2	-51.81	529.2	29.23	529.2	33.43	529.2	-25.28	529.2	-13.75	529.2	-10.43	529.2	-29.09	529.2	8.82	529.2	3.03	529.2	-7.96	529.2	-6.23	529.2	-13.7	529.2	-17.23	529.2	-13.1	529.2	-24.71	529.2	24.04	529.2	47.33	529.2	37.24	529.2	-25.34	529.2	27.73	529.2	47.16	529.2	3.51
530.1	-36.55	530.1	-7.99	530.1	-32.72	530.1	-54.04	530.1	26.66	530.1	34.65	530.1	-25.54	530.1	-12.57	530.1	-9.33	530.1	-29.72	530.1	6.48	530.1	2.89	530.1	-6.89	530.1	-6.46	530.1	-12.49	530.1	-17.16	530.1	-14.56	530.1	-21.45	530.1	20.78	530.1	45.04	530.1	37.86	530.1	-24.99	530.1	25.98	530.1	49.97	530.1	2.37
531	-35.63	531	-7.24	531	-33.37	531	-53.81	531	29.8	531	37.29	531	-25.5	531	-10.98	531	-8.53	531	-32.16	531	6.77	531	4.6	531	-7.6	531	-6.66	531	-11.05	531	-19	531	-14.01	531	-23.66	531	24.48	531	46.22	531	38.79	531	-24.49	531	23.59	531	50.12	531	4.76
531.9	-36.12	531.9	-6.46	531.9	-32.51	531.9	-51.48	531.9	29.72	531.9	35.05	531.9	-25.02	531.9	-12.79	531.9	-11.27	531.9	-30.85	531.9	8.96	531.9	4.58	531.9	-10.73	531.9	-5.42	531.9	-14.49	531.9	-19.09	531.9	-14.73	531.9	-22.07	531.9	19.71	531.9	49.17	531.9	37.94	531.9	-24.22	531.9	24.43	531.9	49.35	531.9	3.56
532.8	-36.65	532.8	-6.31	532.8	-31.87	532.8	-52.07	532.8	27.85	532.8	37.24	532.8	-26.35	532.8	-9.91	532.8	-9.19	532.8	-31.01	532.8	6.78	532.8	4.26	532.8	-10.3	532.8	-3.9	532.8	-13.28	532.8	-15.8	532.8	-13.64	532.8	-23.81	532.8	19.31	532.8	46.54	532.8	36.96	532.8	-22.51	532.8	21.96	532.8	47.07	532.8	1.8
533.7	-34.54	533.7	-5.59	533.7	-30.46	533.7	-53.23	533.7	28.33	533.7	34.67	533.7	-25.96	533.7	-12.3	533.7	-9.91	533.7	-28.49	533.7	5.82	533.7	1.93	533.7	-11.79	533.7	-5.78	533.7	-10.93	533.7	-16.01	533.7	-14.56	533.7	-24.39	533.7	19.13	533.7	46.78	533.7	38.49	533.7	-25.45	533.7	27.2	533.7	49.12	533.7	3.55
534.6	-35.88	534.6	-3.79	534.6	-30.59	534.6	-51.25	534.6	29.56	534.6	36.97	534.6	-25.14	534.6	-12.58	534.6	-11.41	534.6	-29.91	534.6	8.38	534.6	5.15	534.6	-8.69	534.6	-5.96	534.6	-13.3	534.6	-16.94	534.6	-14	534.6	-22.82	534.6	20.87	534.6	48.26	534.6	37.82	534.6	-26.71	534.6	26.55	534.6	47.44	534.6	3.03
535.5	-34.67	535.5	-5.94	535.5	-33.15	535.5	-51.86	535.5	28.31	535.5	33.27	535.5	-24.02	535.5	-8.32	535.5	-8.46	535.5	-29.39	535.5	9.61	535.5	2.67	535.5	-9.17	535.5	-3.36	535.5	-10.9	535.5	-16.69	535.5	-12.78	535.5	-23.83	535.5	19.02	535.5	48.77	535.5	38.93	535.5	-25.73	535.5	25.04	535.5	47.4	535.5	0.75
536.4	-36.27	536.4	-5.79	536.4	-31.94	536.4	-56.31	536.4	32.2	536.4	33.69	536.4	-25.99	536.4	-14.07	536.4	-8.89	536.4	-30.31	536.4	8.31	536.4	7.37	536.4	-10.26	536.4	-6.47	536.4	-12.97	536.4	-17.42	536.4	-12.95	536.4	-22.57	536.4	21.34	536.4	47.74	536.4	36.23	536.4	-23.61	536.4	26.23	536.4	48.67	536.4	3.62
537.3	-35.45	537.3	-4.71	537.3	-31.77	537.3	-52.41	537.3	29.1	537.3	37.81	537.3	-26.76	537.3	-12.33	537.3	-10.15	537.3	-30.8	537.3	6.57	537.3	3.26	537.3	-8.33	537.3	-6.09	537.3	-14.04	537.3	-16.88	537.3	-15.1	537.3	-22.91	537.3	22.86	537.3	46.59	537.3	37.96	537.3	-24.57	537.3	27.02	537.3	49.26	537.3	5.19
538.2	-36.13	538.2	-9.37	538.2	-30.25	538.2	-54.55	538.2	28.37	538.2	32.62	538.2	-26.98	538.2	-12.87	538.2	-9.98	538.2	-28.51	538.2	6.3	538.2	2.83	538.2	-10.2	538.2	-6.57	538.2	-13.48	538.2	-17.07	538.2	-13.64	538.2	-23.58	538.2	21.39	538.2	49.2	538.2	37.97	538.2	-23.49	538.2	25.84	538.2	50.54	538.2	2.75
539.1	-31.8	539.1	-6.42	539.1	-33.42	539.1	-52.24	539.1	31.53	539.1	34.61	539.1	-25.47	539.1	-13.78	539.1	-9.03	539.1	-29.14	539.1	8.75	539.1	5.08	539.1	-8.54	539.1	-5.67	539.1	-11.54	539.1	-20.4	539.1	-12.89	539.1	-23.63	539.1	21.62	539.1	49.01	539.1	37.86	539.1	-26.59	539.1	27.7	539.1	45.78	539.1	4.2
540	-33.33	540	-5.13	540	-31.63	540	-53.29	540	27.87	540	36.81	540	-25.58	540	-13.26	540	-9.81	540	-30.8	540	6.09	540	2.06	540	-9.51	540	-5.11	540	-12.4	540	-20.2	540	-17.27	540	-24.94	540	21.51	540	48.62	540	37.02	540	-25.95	540	25.46	540	47.89	540	5.1
540.9	-35.23	540.9	-7.66	540.9	-33.58	540.9	-50.78	540.9	27.69	540.9	35.66	540.9	-23.86	540.9	-12.25	540.9	-8.41	540.9	-28.76	540.9	8.39	540.9	4.29	540.9	-7.78	540.9	-4.64	540.9	-13.05	540.9	-17.59	540.9	-13.59	540.9	-24.68	540.9	20.88	540.9	47.53	540.9	39.67	540.9	-24.04	540.9	27.83	540.9	50.26	540.9	3.53
541.8	-35.06	541.8	-6.52	541.8	-30.95	541.8	-50.83	541.8	30.19	541.8	31.9	541.8	-25.11	541.8	-10.53	541.8	-11.62	541.8	-29.72	541.8	9.43	541.8	3.92	541.8	-9.66	541.8	-6.19	541.8	-12.72	541.8	-18.89	541.8	-15.25	541.8	-21.21	541.8	18.55	541.8	47.74	541.8	38.5	541.8	-20.5	541.8	25.82	541.8	49.74	541.8	3.87
542.7	-35.82	542.7	-8.51	542.7	-28.46	542.7	-54.44	542.7	27.37	542.7	36.9	542.7	-25.86	542.7	-11.48	542.7	-7.39	542.7	-28.46	542.7	6.9	542.7	4.72	542.7	-10.15	542.7	-4.32	542.7	-11.11	542.7	-17.61	542.7	-15.31	542.7	-23.35	542.7	21.41	542.7	47.2	542.7	39.41	542.7	-24.17	542.7	26.94	542.7	50	542.7	4.06
543.6	-35.71	543.6	-6.59	543.6	-31.13	543.6	-50.41	543.6	29.23	543.6	35.08	543.6	-27.72	543.6	-12.77	543.6	-8.16	543.6	-30.82	543.6	6.42	543.6	2.85	543.6	-7.86	543.6	-5.38	543.6	-11.48	543.6	-19.85	543.6	-13.22	543.6	-26.05	543.6	22.89	543.6	49.07	543.6	39.73	543.6	-25.33	543.6	26.48	543.6	48.02	543.6	4.23
544.5	-34.91	544.5	-8.41	544.5	-29.72	544.5	-53.45	544.5	28.37	544.5	33.65	544.5	-25.72	544.5	-11	544.5	-8.18	544.5	-31.67	544.5	7.61	544.5	3.73	544.5	-11.32	544.5	-4.98	544.5	-10.92	544.5	-18.18	544.5	-16.35	544.5	-25.59	544.5	20.83	544.5	47.79	544.5	38.79	544.5	-21.27	544.5	27.43	544.5	48.4	544.5	4.88
545.4	-36.23	545.4	-8.36	545.4	-30.74	545.4	-51.99	545.4	27.35	545.4	37.54	545.4	-26.42	545.4	-11.84	545.4	-9.39	545.4	-30.68	545.4	8.04	545.4	5.35	545.4	-11.26	545.4	-4.96	545.4	-13.45	545.4	-18.09	545.4	-13.19	545.4	-23.26	545.4	19.45	545.4	48.97	545.4	38.36	545.4	-23.63	545.4	27.82	545.4	49.71	545.4	4.54
546.3	-34.73	546.3	-6.83	546.3	-34.18	546.3	-49.2	546.3	31.68	546.3	36.85	546.3	-26.52	546.3	-10.72	546.3	-7.56	546.3	-28.33	546.3	6.93	546.3	4.37	546.3	-9.02	546.3	-5.35	546.3	-7.96	546.3	-17.75	546.3	-15.82	546.3	-24.18	546.3	19.69	546.3	48.59	546.3	42.09	546.3	-23.03	546.3	25.6	546.3	49.98	546.3	3.34
547.2	-36.87	547.2	-7.11	547.2	-31.04	547.2	-51.09	547.2	27.82	547.2	37.54	547.2	-27.38	547.2	-12.27	547.2	-10.6	547.2	-29.24	547.2	5.69	547.2	6.3	547.2	-9.49	547.2	-4.66	547.2	-11.93	547.2	-18.05	547.2	-14.5	547.2	-21.31	547.2	20.22	547.2	49.52	547.2	39.47	547.2	-23	547.2	27.28	547.2	51.62	547.2	2.85
548.1	-35.37	548.1	-8.43	548.1	-31.4	548.1	-51.27	548.1	24.21	548.1	38.05	548.1	-25.64	548.1	-10.82	548.1	-6.49	548.1	-28.39	548.1	2.02	548.1	3.37	548.1	-8.68	548.1	-4.78	548.1	-11.67	548.1	-18.29	548.1	-15.2	548.1	-25.99	548.1	22.73	548.1	47.01	548.1	40.04	548.1	-22.82	548.1	27.17	548.1	49.11	548.1	5.41
549	-36.85	549	-6.16	549	-29.86	549	-52.16	549	28.16	549	36.5	549	-25	549	-10.64	549	-7.6	549	-29.75	549	6.56	549	6.5	549	-7.64	549	-5.54	549	-12.97	549	-16.53	549	-15.96	549	-25.95	549	20.47	549	46.67	549	39.93	549	-21.21	549	27.55	549	46.5	549	3.83
549.9	-37.51	549.9	-4.57	549.9	-30.05	549.9	-52.87	549.9	29.69	549.9	37.16	549.9	-27.04	549.9	-11.94	549.9	-6.19	549.9	-30.86	549.9	5.1	549.9	3.28	549.9	-11.58	549.9	-7.08	549.9	-12.34	549.9	-19.81	549.9	-17.82	549.9	-25.4	549.9	20.58	549.9	48.03	549.9	40.84	549.9	-25.08	549.9	28.51	549.9	47.61	549.9	3.97
550.8	-36.45	550.8	-8.08	550.8	-29.83	550.8	-53.01	550.8	31.92	550.8	37.29	550.8	-26.35	550.8	-11.22	550.8	-9.07	550.8	-29.56	550.8	7.98	550.8	2.84	550.8	-10.58	550.8	-5.25	550.8	-12.68	550.8	-17.36	550.8	-15.04	550.8	-25.81	550.8	21.8	550.8	47.14	550.8	40	550.8	-22.84	550.8	27.35	550.8	48.47	550.8	6.95
551.7	-35.59	551.7	-6.93	551.7	-30.43	551.7	-53.19	551.7	27.73	551.7	37.52	551.7	-25.2	551.7	-11.51	551.7	-9.25	551.7	-29.71	551.7	7.38	551.7	4.85	551.7	-8.75	551.7	-5.96	551.7	-13.64	551.7	-18.38	551.7	-16.24	551.7	-25.63	551.7	21.83	551.7	45.86	551.7	38.75	551.7	-23.87	551.7	26.2	551.7	51.77	551.7	4.2
552.6	-36.37	552.6	-7.39	552.6	-29.52	552.6	-52.7	552.6	26.58	552.6	35.88	552.6	-26.41	552.6	-12.85	552.6	-5.98	552.6	-31.49	552.6	6.38	552.6	5.19	552.6	-10.63	552.6	-5.1	552.6	-12.1	552.6	-18.89	552.6	-18.02	552.6	-22.81	552.6	21.61	552.6	47.44	552.6	40.13	552.6	-24.32	552.6	25.67	552.6	48	552.6	5.64
553.5	-36.97	553.5	-5.83	553.5	-32.77	553.5	-52.14	553.5	28.16	553.5	32.73	553.5	-27.95	553.5	-10.95	553.5	-9.97	553.5	-29.56	553.5	6.99	553.5	1.86	553.5	-8.8	553.5	-6.61	553.5	-12.22	553.5	-18.24	553.5	-15.05	553.5	-24.1	553.5	23.06	553.5	47.62	553.5	39.58	553.5	-22.94	553.5	27.53	553.5	50.83	553.5	5.98
554.4	-37.39	554.4	-6.68	554.4	-26.1	554.4	-53.15	554.4	29.83	554.4	38.8	554.4	-24.76	554.4	-12.61	554.4	-6.55	554.4	-29.7	554.4	8.17	554.4	3.87	554.4	-7.78	554.4	-8.64	554.4	-13.75	554.4	-18.21	554.4	-13.36	554.4	-23.56	554.4	21.57	554.4	45.46	554.4	39.27	554.4	-21.58	554.4	27.01	554.4	50.3	554.4	4.57
555.3	-35.47	555.3	-6.95	555.3	-28.5	555.3	-51.99	555.3	29.43	555.3	36.98	555.3	-26.98	555.3	-11.04	555.3	-5.86	555.3	-29.65	555.3	6.39	555.3	3.68	555.3	-9.76	555.3	-6.62	555.3	-12.25	555.3	-18.38	555.3	-12.63	555.3	-26.02	555.3	23.18	555.3	45.7	555.3	39.65	555.3	-24.07	555.3	28.83	555.3	49.64	555.3	5
556.2	-36.11	556.2	-5.78	556.2	-33.37	556.2	-51.68	556.2	25.48	556.2	36.79	556.2	-26.27	556.2	-10.85	556.2	-7.94	556.2	-30.89	556.2	4.35	556.2	3.09	556.2	-10.24	556.2	-5.5	556.2	-12.34	556.2	-18.87	556.2	-13.25	556.2	-24.14	556.2	18.96	556.2	47.82	556.2	41.01	556.2	-25.49	556.2	29.59	556.2	49.59	556.2	2.8
557.1	-38.42	557.1	-5.72	557.1	-28.55	557.1	-50.78	557.1	29.4	557.1	36.9	557.1	-26.31	557.1	-11.94	557.1	-5.01	557.1	-30.69	557.1	9.69	557.1	5.6	557.1	-8.8	557.1	-5.96	557.1	-12.53	557.1	-20.01	557.1	-14.82	557.1	-22.18	557.1	21.21	557.1	49.29	557.1	40.24	557.1	-24.05	557.1	28	557.1	49.42	557.1	4.92
558	-36.95	558	-7.69	558	-32.39	558	-51.54	558	28.93	558	35.77	558	-25.03	558	-13.58	558	-8.2	558	-27.62	558	4.73	558	2.71	558	-9.39	558	-7.43	558	-12.25	558	-16.97	558	-16.22	558	-25.58	558	17.6	558	46.55	558	39.96	558	-22.06	558	26.77	558	49.98	558	3.04
558.9	-34.89	558.9	-7.18	558.9	-30.41	558.9	-51.58	558.9	29.97	558.9	35.93	558.9	-27.29	558.9	-13.23	558.9	-9.29	558.9	-30.06	558.9	6.91	558.9	2.3	558.9	-11.2	558.9	-6.02	558.9	-12.8	558.9	-19.8	558.9	-15.47	558.9	-26.49	558.9	20.23	558.9	50.46	558.9	41.73	558.9	-23.92	558.9	28.35	558.9	47.08	558.9	3.29
559.8	-33.93	559.8	-7.82	559.8	-30.82	559.8	-53.45	559.8	27.99	559.8	36.9	559.8	-26.23	559.8	-12.46	559.8	-6.06	559.8	-29.7	559.8	6.97	559.8	4.8	559.8	-9.24	559.8	-5.12	559.8	-7.81	559.8	-17.33	559.8	-16.3	559.8	-22.64	559.8	21.65	559.8	48.91	559.8	42	559.8	-22.41	559.8	26.67	559.8	50.5	559.8	4.87
560.7	-36.65	560.7	-8.38	560.7	-27.26	560.7	-49.08	560.7	27.81	560.7	33.35	560.7	-26.17	560.7	-14.21	560.7	-6.44	560.7	-28.66	560.7	4.38	560.7	3.72	560.7	-9.45	560.7	-6.63	560.7	-11.81	560.7	-20.7	560.7	-15.83	560.7	-24.23	560.7	20.82	560.7	47.82	560.7	41.33	560.7	-27.3	560.7	27.46	560.7	50.19	560.7	5.54
561.6	-37.3	561.6	-7.91	561.6	-29.09	561.6	-51.51	561.6	28.79	561.6	37.2	561.6	-27.59	561.6	-12.14	561.6	-6.73	561.6	-32.07	561.6	6.86	561.6	2.01	561.6	-10.72	561.6	-8.32	561.6	-11.13	561.6	-20.47	561.6	-14.25	561.6	-26.92	561.6	22.37	561.6	47.14	561.6	42.69	561.6	-23.38	561.6	27.92	561.6	48.51	561.6	4.51
562.5	-37.76	562.5	-5.03	562.5	-30.22	562.5	-53.15	562.5	27.48	562.5	39.04	562.5	-26.63	562.5	-11.21	562.5	-5.9	562.5	-30.24	562.5	6.76	562.5	5.85	562.5	-10.06	562.5	-6.9	562.5	-10.42	562.5	-20.86	562.5	-14.08	562.5	-24.52	562.5	20.04	562.5	49.44	562.5	42.13	562.5	-23.84	562.5	29.5	562.5	49.81	562.5	2.42
563.4	-36.55	563.4	-5.61	563.4	-28.15	563.4	-51.38	563.4	24.96	563.4	36.08	563.4	-29.43	563.4	-10.38	563.4	-7.31	563.4	-30.55	563.4	6.24	563.4	2.38	563.4	-12.17	563.4	-4.67	563.4	-14.26	563.4	-18.83	563.4	-15.99	563.4	-25.19	563.4	21.09	563.4	49.22	563.4	40.72	563.4	-26.15	563.4	28.91	563.4	50.41	563.4	2.45
564.3	-38.01	564.3	-6.6	564.3	-31.03	564.3	-51.87	564.3	31.24	564.3	36.33	564.3	-27.63	564.3	-12.81	564.3	-7.98	564.3	-30.37	564.3	6.81	564.3	2.84	564.3	-10.69	564.3	-7.18	564.3	-11.06	564.3	-21.06	564.3	-15.32	564.3	-25.41	564.3	20.06	564.3	49.7	564.3	41.29	564.3	-22.29	564.3	26.32	564.3	48.48	564.3	3.88
565.2	-37.29	565.2	-6.51	565.2	-29.37	565.2	-52.28	565.2	29.71	565.2	36.42	565.2	-28.56	565.2	-12.27	565.2	-9.57	565.2	-32.47	565.2	6.21	565.2	5.1	565.2	-12.22	565.2	-7.67	565.2	-14.36	565.2	-21.58	565.2	-15.24	565.2	-23.89	565.2	20.3	565.2	48.13	565.2	40.86	565.2	-23.21	565.2	28.56	565.2	50.92	565.2	3.97
566.1	-34.91	566.1	-6.58	566.1	-30.32	566.1	-56.62	566.1	26.43	566.1	36.69	566.1	-26.95	566.1	-10.63	566.1	-6.86	566.1	-33.28	566.1	6.61	566.1	5.42	566.1	-10.5	566.1	-2.69	566.1	-10.96	566.1	-20.07	566.1	-17.5	566.1	-23.53	566.1	21.63	566.1	49.89	566.1	40.85	566.1	-23.43	566.1	24.15	566.1	49.48	566.1	3.83
567	-36.83	567	-5.53	567	-28.39	567	-51.01	567	30.14	567	37.24	567	-24.58	567	-13.19	567	-7.62	567	-29.22	567	7.75	567	3.55	567	-10.38	567	-8.58	567	-9.78	567	-18.98	567	-14.25	567	-25.61	567	19.36	567	47.86	567	42.25	567	-24.51	567	30.15	567	50.88	567	3.4
567.9	-36.99	567.9	-5.74	567.9	-30.34	567.9	-52.27	567.9	30.55	567.9	38.04	567.9	-28.46	567.9	-11.48	567.9	-7.17	567.9	-29.07	567.9	8.04	567.9	3.47	567.9	-11.34	567.9	-5.7	567.9	-11.63	567.9	-17.17	567.9	-13.95	567.9	-25.45	567.9	20.65	567.9	49.48	567.9	42.23	567.9	-20.69	567.9	28.7	567.9	48.45	567.9	4.33
568.8	-36.15	568.8	-4.76	568.8	-27.31	568.8	-50.7	568.8	27.42	568.8	37.49	568.8	-26.88	568.8	-11.57	568.8	-9.92	568.8	-29.59	568.8	5.88	568.8	6.21	568.8	-10.33	568.8	-3.98	568.8	-12.1	568.8	-18.56	568.8	-18.01	568.8	-22.82	568.8	19.21	568.8	48.8	568.8	42.76	568.8	-21.63	568.8	26.53	568.8	49.6	568.8	2.92
569.7	-36.55	569.7	-4.8	569.7	-29.31	569.7	-51.91	569.7	26.28	569.7	36.92	569.7	-26.54	569.7	-12.43	569.7	-6.65	569.7	-29.38	569.7	5.86	569.7	6.31	569.7	-12.69	569.7	-7.18	569.7	-8.63	569.7	-18.52	569.7	-14.76	569.7	-25.57	569.7	20.99	569.7	48.28	569.7	40.85	569.7	-24.45	569.7	30.29	569.7	50.18	569.7	5.48
570.6	-36.7	570.6	-6.41	570.6	-29.93	570.6	-53.4	570.6	28.89	570.6	33.46	570.6	-29.43	570.6	-14.72	570.6	-8.56	570.6	-28.45	570.6	6.96	570.6	1.46	570.6	-9.42	570.6	-7.96	570.6	-10.95	570.6	-17.52	570.6	-14.19	570.6	-25.15	570.6	24.84	570.6	48.22	570.6	41.67	570.6	-22.89	570.6	27.75	570.6	50.23	570.6	3.04
571.5	-36.88	571.5	-6.12	571.5	-31.21	571.5	-52.09	571.5	29.16	571.5	36.44	571.5	-28.56	571.5	-11.51	571.5	-9.54	571.5	-30.92	571.5	5.47	571.5	4.29	571.5	-9.57	571.5	-4.94	571.5	-14.61	571.5	-18.41	571.5	-15.26	571.5	-21.08	571.5	22.85	571.5	50.14	571.5	43.15	571.5	-24.11	571.5	29.35	571.5	52.02	571.5	4.33
572.4	-35.92	572.4	-7.78	572.4	-28.65	572.4	-54.28	572.4	28.44	572.4	37.81	572.4	-26.51	572.4	-9.81	572.4	-6.77	572.4	-30.98	572.4	5.62	572.4	5.59	572.4	-11.15	572.4	-4.24	572.4	-12.81	572.4	-17.84	572.4	-17.18	572.4	-26.32	572.4	21.64	572.4	47.39	572.4	41.55	572.4	-22.68	572.4	28.31	572.4	50.17	572.4	5.48
573.3	-33.28	573.3	-6.19	573.3	-25.54	573.3	-52.82	573.3	30.47	573.3	35.72	573.3	-26.72	573.3	-12.31	573.3	-5.16	573.3	-30.74	573.3	7.35	573.3	3.34	573.3	-10.32	573.3	-6.21	573.3	-9.84	573.3	-18.82	573.3	-16.69	573.3	-24.26	573.3	20.53	573.3	49.71	573.3	42.53	573.3	-23.8	573.3	30.13	573.3	49.21	573.3	3.02
574.2	-37.58	574.2	-6.06	574.2	-29.62	574.2	-53.78	574.2	28.71	574.2	36.92	574.2	-28.67	574.2	-14.12	574.2	-7.14	574.2	-31.26	574.2	5.81	574.2	2.43	574.2	-10.23	574.2	-5.89	574.2	-13.42	574.2	-20.28	574.2	-16.53	574.2	-26.38	574.2	18.64	574.2	50.8	574.2	42.39	574.2	-22.1	574.2	28.72	574.2	51.72	574.2	2.87
575.1	-37.62	575.1	-7.61	575.1	-28.49	575.1	-53.26	575.1	27.48	575.1	35.58	575.1	-26.51	575.1	-12.8	575.1	-7.22	575.1	-31.81	575.1	6.09	575.1	5.47	575.1	-10.96	575.1	-4.15	575.1	-12.6	575.1	-22.62	575.1	-15.87	575.1	-25.03	575.1	21.96	575.1	50.51	575.1	40.78	575.1	-24.44	575.1	29.63	575.1	50.12	575.1	5.74
576	-36.13	576	-3.47	576	-31.95	576	-52.12	576	28.51	576	38.32	576	-30.17	576	-9.82	576	-8.47	576	-28.84	576	5.8	576	3.73	576	-10.96	576	-3.82	576	-13.27	576	-18.4	576	-15.01	576	-23.66	576	20.49	576	49.78	576	43.31	576	-22.66	576	29.03	576	52.33	576	4.21
576.9	-36.78	576.9	-9.4	576.9	-28.31	576.9	-52.06	576.9	28.02	576.9	38.55	576.9	-27.68	576.9	-12.46	576.9	-7.85	576.9	-30.88	576.9	6.06	576.9	4.52	576.9	-10.46	576.9	-6.62	576.9	-11.49	576.9	-21.27	576.9	-15.25	576.9	-27.18	576.9	21.47	576.9	49.11	576.9	43.68	576.9	-22.32	576.9	28.64	576.9	48.31	576.9	4.88
577.8	-34.81	577.8	-8.62	577.8	-30.08	577.8	-51.88	577.8	30.88	577.8	35.73	577.8	-26.96	577.8	-14.4	577.8	-6.51	577.8	-30.72	577.8	6.85	577.8	0.96	577.8	-11.08	577.8	-5.93	577.8	-10.25	577.8	-21.09	577.8	-15.59	577.8	-25.79	577.8	20.04	577.8	50.75	577.8	43.34	577.8	-22.41	577.8	29.22	577.8	50.29	577.8	3.75
578.7	-38.28	578.7	-6.29	578.7	-30.61	578.7	-54.64	578.7	28.84	578.7	39.26	578.7	-29.08	578.7	-11.98	578.7	-8.63	578.7	-30.74	578.7	7.87	578.7	4.76	578.7	-13.1	578.7	-6.3	578.7	-11.68	578.7	-19.59	578.7	-15.81	578.7	-25.12	578.7	19.36	578.7	49.61	578.7	42.34	578.7	-21.64	578.7	27.42	578.7	50.88	578.7	4.77
579.6	-38.95	579.6	-6.96	579.6	-28.24	579.6	-51.72	579.6	27.08	579.6	35.65	579.6	-28.02	579.6	-11.87	579.6	-6.79	579.6	-30.89	579.6	8.58	579.6	1.56	579.6	-10.87	579.6	-5.19	579.6	-12.11	579.6	-21.39	579.6	-14.56	579.6	-24.66	579.6	23.46	579.6	48.43	579.6	41.45	579.6	-23.44	579.6	28.22	579.6	50.77	579.6	6.63
580.5	-36.31	580.5	-4.93	580.5	-28.34	580.5	-51.72	580.5	31.02	580.5	37.16	580.5	-25.34	580.5	-11.79	580.5	-7.36	580.5	-30.57	580.5	7.62	580.5	3.44	580.5	-10.17	580.5	-6.85	580.5	-13.26	580.5	-18.59	580.5	-16.38	580.5	-22.67	580.5	20.4	580.5	49.92	580.5	42.04	580.5	-21.34	580.5	29.26	580.5	51.35	580.5	5.62
581.4	-36.48	581.4	-6.1	581.4	-29.66	581.4	-53.55	581.4	28.25	581.4	35.91	581.4	-26.81	581.4	-12.33	581.4	-6.19	581.4	-32.01	581.4	5.77	581.4	5.88	581.4	-9.11	581.4	-4.82	581.4	-13.95	581.4	-19.15	581.4	-14.66	581.4	-22.76	581.4	20.81	581.4	48.83	581.4	41.52	581.4	-22.15	581.4	30.08	581.4	53.88	581.4	3.52
582.3	-37.55	582.3	-5.54	582.3	-28.28	582.3	-53.45	582.3	30.74	582.3	35.4	582.3	-27.25	582.3	-12.99	582.3	-6.34	582.3	-29.5	582.3	9.05	582.3	1.76	582.3	-7.75	582.3	-6.59	582.3	-11.87	582.3	-20.91	582.3	-13.21	582.3	-24.6	582.3	19.88	582.3	48.66	582.3	42.14	582.3	-22.98	582.3	28.66	582.3	50.77	582.3	3.29
583.2	-35.01	583.2	-5.86	583.2	-30.04	583.2	-53.01	583.2	28.97	583.2	34.86	583.2	-27.32	583.2	-11.7	583.2	-7.88	583.2	-31.56	583.2	4.2	583.2	0.63	583.2	-11.84	583.2	-6.36	583.2	-11.91	583.2	-19.04	583.2	-15.99	583.2	-25.36	583.2	18.97	583.2	47.47	583.2	44.39	583.2	-24.93	583.2	28.74	583.2	52.07	583.2	3.88
584.1	-35.41	584.1	-6.76	584.1	-28.62	584.1	-53.23	584.1	30.24	584.1	37.05	584.1	-27.71	584.1	-12.45	584.1	-6.63	584.1	-29.26	584.1	5.9	584.1	1.45	584.1	-11.88	584.1	-6.31	584.1	-11.45	584.1	-19.93	584.1	-16.96	584.1	-26.56	584.1	20.53	584.1	51.53	584.1	42.72	584.1	-22.48	584.1	30.39	584.1	51.19	584.1	3.57
585	-36.83	585	-5.56	585	-28.11	585	-50.64	585	27.54	585	35.74	585	-27.68	585	-14.23	585	-6.77	585	-28.62	585	5.21	585	4.53	585	-7.76	585	-9.23	585	-12.24	585	-20.17	585	-16.16	585	-25.58	585	22.23	585	46.94	585	43.19	585	-24.37	585	28.23	585	51.28	585	4.26
585.9	-37.86	585.9	-7.06	585.9	-28.94	585.9	-53.05	585.9	30.63	585.9	39.76	585.9	-28.14	585.9	-11.58	585.9	-5.75	585.9	-33.1	585.9	7.77	585.9	3.88	585.9	-12.23	585.9	-5.21	585.9	-12.77	585.9	-21.6	585.9	-16.27	585.9	-25.37	585.9	21.18	585.9	51.52	585.9	42.05	585.9	-23.98	585.9	28.01	585.9	52.4	585.9	4.38
586.8	-36.38	586.8	-4.61	586.8	-30.53	586.8	-50.03	586.8	28.02	586.8	33.91	586.8	-27.92	586.8	-14.72	586.8	-7.82	586.8	-30.32	586.8	7.03	586.8	0.99	586.8	-10.41	586.8	-7.86	586.8	-12	586.8	-21.19	586.8	-14.71	586.8	-26.47	586.8	21.35	586.8	48.53	586.8	44.67	586.8	-25.28	586.8	32.46	586.8	51.06	586.8	2.26
587.7	-39.37	587.7	-6.44	587.7	-28.75	587.7	-52.91	587.7	30.17	587.7	35.14	587.7	-27.8	587.7	-10.5	587.7	-6.21	587.7	-31.3	587.7	7.96	587.7	2.55	587.7	-10.42	587.7	-4.81	587.7	-12.63	587.7	-20.1	587.7	-15.91	587.7	-24.46	587.7	21.77	587.7	49.23	587.7	43.02	587.7	-22.29	587.7	28.72	587.7	51.41	587.7	4.22
588.6	-35.84	588.6	-5.14	588.6	-27.91	588.6	-53.22	588.6	29.06	588.6	37.42	588.6	-26.51	588.6	-12.62	588.6	-7.84	588.6	-29.42	588.6	6.06	588.6	4.85	588.6	-8.86	588.6	-5.97	588.6	-15.94	588.6	-20.89	588.6	-16.39	588.6	-26.43	588.6	21.95	588.6	50.18	588.6	44.28	588.6	-23.87	588.6	31.17	588.6	52.66	588.6	4.06
589.5	-37.63	589.5	-8.49	589.5	-27.41	589.5	-54.53	589.5	30.88	589.5	37.75	589.5	-28.92	589.5	-11.9	589.5	-5.71	589.5	-30.7	589.5	6.57	589.5	3.21	589.5	-10.23	589.5	-4.72	589.5	-10.93	589.5	-20	589.5	-17.7	589.5	-26.81	589.5	22.59	589.5	49.33	589.5	46.64	589.5	-24.38	589.5	28.11	589.5	50.93	589.5	5.89
590.4	-36.07	590.4	-7.57	590.4	-28.75	590.4	-52.24	590.4	27.36	590.4	35.9	590.4	-28.74	590.4	-13.12	590.4	-4.63	590.4	-30.72	590.4	7.23	590.4	4.06	590.4	-9.13	590.4	-7.1	590.4	-10.28	590.4	-21.14	590.4	-14.61	590.4	-26.68	590.4	21.29	590.4	52.21	590.4	44.31	590.4	-24.01	590.4	30.93	590.4	50.67	590.4	5.23
591.3	-35.97	591.3	-5.86	591.3	-27.32	591.3	-50.71	591.3	31.5	591.3	38.97	591.3	-27.02	591.3	-10.97	591.3	-5.06	591.3	-29.86	591.3	5.99	591.3	3.73	591.3	-11.87	591.3	-5.39	591.3	-10.37	591.3	-17.7	591.3	-18.19	591.3	-25.82	591.3	20.84	591.3	49.21	591.3	43.91	591.3	-22.62	591.3	29.99	591.3	53.36	591.3	3.97
592.2	-35.95	592.2	-6.43	592.2	-29.5	592.2	-51.15	592.2	29.38	592.2	36	592.2	-30.44	592.2	-13.56	592.2	-6.4	592.2	-28.07	592.2	6.66	592.2	2.58	592.2	-13.01	592.2	-8.99	592.2	-14.38	592.2	-18.28	592.2	-17.98	592.2	-24.29	592.2	19.79	592.2	46.4	592.2	41.6	592.2	-22.22	592.2	27.03	592.2	49.52	592.2	4.13
593.1	-37.35	593.1	-6.45	593.1	-29.92	593.1	-51.47	593.1	27.05	593.1	35.52	593.1	-28.25	593.1	-12.3	593.1	-7.84	593.1	-30.37	593.1	8.47	593.1	0.75	593.1	-11.64	593.1	-6.54	593.1	-13.95	593.1	-20.07	593.1	-14.83	593.1	-26.83	593.1	21.51	593.1	47.86	593.1	42.53	593.1	-22.11	593.1	30.05	593.1	50.61	593.1	4.41
594	-35.12	594	-7.63	594	-27.02	594	-52.06	594	31.32	594	37.43	594	-24.46	594	-12.48	594	-6	594	-29.24	594	9.39	594	3.52	594	-9.15	594	-4.26	594	-13.48	594	-17.85	594	-14.03	594	-25.61	594	22.15	594	50.85	594	43.53	594	-21.52	594	30.35	594	52.7	594	4.98
594.9	-37.08	594.9	-4.04	594.9	-26.39	594.9	-53.05	594.9	30.11	594.9	33.59	594.9	-29.57	594.9	-12.08	594.9	-6.34	594.9	-29.68	594.9	8.65	594.9	0.26	594.9	-9.41	594.9	-6.3	594.9	-13.33	594.9	-21.81	594.9	-14.89	594.9	-26.56	594.9	22.38	594.9	49.37	594.9	44.57	594.9	-23.76	594.9	30.35	594.9	53.83	594.9	4.68
595.8	-36.69	595.8	-4.9	595.8	-28.76	595.8	-55.1	595.8	26.11	595.8	36.49	595.8	-29.35	595.8	-13.16	595.8	-8.89	595.8	-32.49	595.8	6.97	595.8	4.99	595.8	-10.79	595.8	-5.67	595.8	-14.56	595.8	-18.07	595.8	-14.98	595.8	-24.93	595.8	21.14	595.8	51.52	595.8	45.35	595.8	-23.68	595.8	29.95	595.8	51.35	595.8	2.97
596.7	-36.69	596.7	-6.71	596.7	-27.42	596.7	-50.63	596.7	29.55	596.7	34.54	596.7	-27.34	596.7	-12.32	596.7	-6.28	596.7	-31.34	596.7	5.53	596.7	1.93	596.7	-11.03	596.7	-5.86	596.7	-13.29	596.7	-18.41	596.7	-16.59	596.7	-28.84	596.7	21.61	596.7	51.01	596.7	43.56	596.7	-19.11	596.7	31.17	596.7	51.02	596.7	3.89
597.6	-36.3	597.6	-7.19	597.6	-26	597.6	-52.22	597.6	28.15	597.6	36.62	597.6	-26.73	597.6	-11.99	597.6	-3.92	597.6	-28.42	597.6	6.77	597.6	4.72	597.6	-10.11	597.6	-4.23	597.6	-11.26	597.6	-19.59	597.6	-17.26	597.6	-24.92	597.6	20.45	597.6	51.82	597.6	47.62	597.6	-22.46	597.6	30.67	597.6	53.34	597.6	2.83
598.5	-35.47	598.5	-5.29	598.5	-29.12	598.5	-50.89	598.5	28.41	598.5	38.96	598.5	-26.88	598.5	-11.4	598.5	-7.39	598.5	-29.37	598.5	6.73	598.5	4.2	598.5	-9.87	598.5	-7.38	598.5	-12.23	598.5	-18.49	598.5	-18.16	598.5	-25.83	598.5	20.5	598.5	48.3	598.5	46.44	598.5	-21.4	598.5	28.31	598.5	51.81	598.5	4.31
599.4	-36.12	599.4	-6.27	599.4	-26.28	599.4	-53.27	599.4	28.31	599.4	37.06	599.4	-27.64	599.4	-14.16	599.4	-8.14	599.4	-32.84	599.4	5.61	599.4	4.31	599.4	-10.2	599.4	-8.48	599.4	-13.87	599.4	-19.96	599.4	-17.05	599.4	-24.46	599.4	22.33	599.4	48.52	599.4	44.71	599.4	-24.97	599.4	27.84	599.4	53	599.4	2.59
600.3	-36.07	600.3	-4.07	600.3	-26.36	600.3	-50.53	600.3	29.25	600.3	38.9	600.3	-28.5	600.3	-9.95	600.3	-6.8	600.3	-29.32	600.3	5.79	600.3	4.84	600.3	-9.41	600.3	-6.99	600.3	-12.91	600.3	-19.55	600.3	-14.49	600.3	-24.32	600.3	23.77	600.3	49.88	600.3	46.04	600.3	-21.01	600.3	32.74	600.3	51.13	600.3	5.97
601.2	-38.08	601.2	-5.91	601.2	-26.64	601.2	-50.54	601.2	29.04	601.2	40.64	601.2	-30.45	601.2	-11.94	601.2	-6.8	601.2	-30.35	601.2	5.4	601.2	4.7	601.2	-10.81	601.2	-4.77	601.2	-13.09	601.2	-22.74	601.2	-17.37	601.2	-24.23	601.2	19.35	601.2	53.45	601.2	45.75	601.2	-25.6	601.2	29.97	601.2	52.26	601.2	2.7
602.1	-39.38	602.1	-4.3	602.1	-27.69	602.1	-51.34	602.1	29.06	602.1	39.74	602.1	-30.88	602.1	-13.79	602.1	-6.94	602.1	-30.72	602.1	6.53	602.1	5.83	602.1	-12.04	602.1	-8.22	602.1	-12.45	602.1	-21.15	602.1	-16.45	602.1	-28.33	602.1	18.96	602.1	50.22	602.1	44.69	602.1	-23.11	602.1	29.24	602.1	50.78	602.1	3.93
603	-37.82	603	-7.26	603	-24.77	603	-52.45	603	31.43	603	38.6	603	-27.29	603	-11.7	603	-4.69	603	-29.73	603	6.59	603	4.71	603	-10.17	603	-6	603	-11.82	603	-18.24	603	-16	603	-27.06	603	22.76	603	51.8	603	44.47	603	-23.01	603	30.85	603	52.04	603	4.78
603.9	-38.01	603.9	-6.3	603.9	-24.43	603.9	-49.23	603.9	27.24	603.9	41.27	603.9	-27.82	603.9	-13.64	603.9	-5.77	603.9	-30.57	603.9	5.82	603.9	4.51	603.9	-10.31	603.9	-6.67	603.9	-16.15	603.9	-19.14	603.9	-16.3	603.9	-27.62	603.9	20.84	603.9	49.73	603.9	44.39	603.9	-23.72	603.9	31	603.9	52.35	603.9	3.7
604.8	-35.85	604.8	-6.86	604.8	-24.5	604.8	-51.73	604.8	30.56	604.8	37.25	604.8	-30.28	604.8	-13.66	604.8	-5.88	604.8	-29.55	604.8	6.08	604.8	5.88	604.8	-12.8	604.8	-7.12	604.8	-13.54	604.8	-23.07	604.8	-15.48	604.8	-24.12	604.8	20.29	604.8	50.6	604.8	44.67	604.8	-24.39	604.8	30.26	604.8	52.18	604.8	3.79
605.7	-36.85	605.7	-5.2	605.7	-24.34	605.7	-52.54	605.7	28.31	605.7	36.22	605.7	-28.27	605.7	-12.48	605.7	-3.22	605.7	-30.39	605.7	5.52	605.7	2.41	605.7	-12.54	605.7	-7.97	605.7	-11.35	605.7	-21.81	605.7	-17.02	605.7	-27.02	605.7	19.85	605.7	50.44	605.7	47.6	605.7	-24.87	605.7	30.2	605.7	51.45	605.7	4.83
606.6	-36.95	606.6	-4.56	606.6	-29.37	606.6	-52.51	606.6	27.88	606.6	37.64	606.6	-27.41	606.6	-9.51	606.6	-6.2	606.6	-30.05	606.6	6.45	606.6	5.61	606.6	-8.38	606.6	-6.42	606.6	-10.61	606.6	-18.8	606.6	-15.06	606.6	-25.23	606.6	22.09	606.6	51.33	606.6	48.18	606.6	-21.12	606.6	30.05	606.6	51.85	606.6	3.28
607.5	-38.9	607.5	-6.02	607.5	-27	607.5	-51.3	607.5	27.52	607.5	37.21	607.5	-28.58	607.5	-14.21	607.5	-4.01	607.5	-29.67	607.5	3.75	607.5	2.03	607.5	-10.53	607.5	-5.67	607.5	-12.37	607.5	-21.75	607.5	-17.59	607.5	-26.24	607.5	21.85	607.5	50.95	607.5	45.11	607.5	-23.28	607.5	32.09	607.5	51.93	607.5	3.87
608.4	-36.92	608.4	-5.93	608.4	-25.96	608.4	-51.19	608.4	26.68	608.4	38.08	608.4	-28.2	608.4	-12.52	608.4	-7.25	608.4	-28.96	608.4	6.82	608.4	5.33	608.4	-10.72	608.4	-3.81	608.4	-15.19	608.4	-19.45	608.4	-16.26	608.4	-24.85	608.4	20.73	608.4	52.56	608.4	44.39	608.4	-22.29	608.4	31.2	608.4	52.44	608.4	5.52
609.3	-35.38	609.3	-6.33	609.3	-28.64	609.3	-53.63	609.3	28.16	609.3	37.23	609.3	-29.93	609.3	-12.6	609.3	-8.12	609.3	-31.85	609.3	8.24	609.3	3.33	609.3	-13.67	609.3	-5.03	609.3	-13.15	609.3	-20.99	609.3	-14.5	609.3	-25.44	609.3	20.58	609.3	51.51	609.3	44.84	609.3	-20.41	609.3	31.37	609.3	51.73	609.3	5.03
610.2	-35.13	610.2	-5.74	610.2	-27.16	610.2	-52.55	610.2	29.22	610.2	35.81	610.2	-30.21	610.2	-11.87	610.2	-4.49	610.2	-29.73	610.2	5.27	610.2	3.17	610.2	-13.73	610.2	-7.25	610.2	-13.03	610.2	-20.71	610.2	-18.2	610.2	-27.63	610.2	20.58	610.2	48.03	610.2	47.4	610.2	-24.53	610.2	28.99	610.2	51.52	610.2	5.97
611.1	-35.44	611.1	-5.12	611.1	-28.52	611.1	-52.41	611.1	29.22	611.1	38.41	611.1	-28.74	611.1	-12.66	611.1	-6.09	611.1	-32.06	611.1	6.17	611.1	4.95	611.1	-11.04	611.1	-6.56	611.1	-12.99	611.1	-21.08	611.1	-15.9	611.1	-23.98	611.1	20.42	611.1	50.93	611.1	45.73	611.1	-21.67	611.1	31.29	611.1	52.77	611.1	4.24
612	-39.38	612	-6.76	612	-26.57	612	-52.21	612	30.82	612	37.57	612	-29.81	612	-12.89	612	-4.37	612	-30.64	612	6.93	612	3.72	612	-10.14	612	-7.1	612	-14.46	612	-22.73	612	-18.68	612	-26.32	612	20.21	612	47.39	612	44.35	612	-24.98	612	32.1	612	49.89	612	3.16
612.9	-36.24	612.9	-4.98	612.9	-27.95	612.9	-51.46	612.9	29.09	612.9	36.64	612.9	-28.5	612.9	-10.99	612.9	-7.55	612.9	-30.31	612.9	6.37	612.9	5.58	612.9	-12.07	612.9	-5.06	612.9	-11.96	612.9	-20.27	612.9	-18.76	612.9	-27.8	612.9	22.08	612.9	48.23	612.9	48.95	612.9	-22.32	612.9	31.11	612.9	51.55	612.9	4.48
613.8	-37.81	613.8	-4.54	613.8	-27	613.8	-52.5	613.8	30.62	613.8	38.56	613.8	-28.73	613.8	-13.6	613.8	-6.53	613.8	-30.16	613.8	7.69	613.8	0.65	613.8	-11.87	613.8	-7.1	613.8	-11.72	613.8	-23.09	613.8	-17.11	613.8	-30.16	613.8	20.14	613.8	49.1	613.8	46.59	613.8	-23.71	613.8	30.22	613.8	52.47	613.8	4.69
614.7	-35.5	614.7	-4.8	614.7	-25.26	614.7	-52.31	614.7	29.58	614.7	40.04	614.7	-29.79	614.7	-12.13	614.7	-4.81	614.7	-32.38	614.7	6.52	614.7	6.39	614.7	-12.85	614.7	-7.09	614.7	-12.32	614.7	-22.45	614.7	-14.48	614.7	-21.62	614.7	20.61	614.7	50.53	614.7	47.04	614.7	-23.33	614.7	33.79	614.7	52.71	614.7	6.26
615.6	-38.5	615.6	-6.39	615.6	-28.11	615.6	-53.4	615.6	28.09	615.6	37.75	615.6	-28.82	615.6	-13.91	615.6	-5.88	615.6	-33.06	615.6	4.6	615.6	0.89	615.6	-10.46	615.6	-7.43	615.6	-12.63	615.6	-22.34	615.6	-18.75	615.6	-26.96	615.6	23.01	615.6	51.03	615.6	47.12	615.6	-22.07	615.6	29.92	615.6	53.19	615.6	5.61
616.5	-37.18	616.5	-6.09	616.5	-26.96	616.5	-52.11	616.5	27.55	616.5	38.56	616.5	-28.3	616.5	-11.25	616.5	-4.95	616.5	-31.15	616.5	5.47	616.5	3.3	616.5	-11.36	616.5	-5.33	616.5	-12.59	616.5	-20.25	616.5	-17.92	616.5	-27.61	616.5	22.99	616.5	50.05	616.5	46.72	616.5	-21.46	616.5	32.93	616.5	52.72	616.5	3.86
617.4	-36.19	617.4	-3.82	617.4	-27.54	617.4	-49.97	617.4	33.07	617.4	38.01	617.4	-26.65	617.4	-12.9	617.4	-5.37	617.4	-28.72	617.4	6.98	617.4	3.05	617.4	-10.75	617.4	-6.41	617.4	-12.11	617.4	-19.56	617.4	-15.96	617.4	-25.84	617.4	20.56	617.4	49.31	617.4	47.67	617.4	-23.44	617.4	32.01	617.4	53.97	617.4	4.3
618.3	-36.56	618.3	-6.45	618.3	-26.32	618.3	-55.11	618.3	30.46	618.3	37.52	618.3	-30.58	618.3	-13.09	618.3	-4.78	618.3	-32.7	618.3	7.99	618.3	5.01	618.3	-12.81	618.3	-5.26	618.3	-11.84	618.3	-21.29	618.3	-17.06	618.3	-26.3	618.3	19.81	618.3	51.22	618.3	48.61	618.3	-20.66	618.3	34.08	618.3	54.43	618.3	3.39
619.2	-38.11	619.2	-8.25	619.2	-27.36	619.2	-53.28	619.2	28.09	619.2	36.2	619.2	-28.52	619.2	-13.19	619.2	-2.89	619.2	-31.84	619.2	5.79	619.2	4.43	619.2	-9.64	619.2	-5.56	619.2	-12.5	619.2	-20.83	619.2	-14.36	619.2	-24.42	619.2	20.93	619.2	51.99	619.2	47.24	619.2	-23.27	619.2	33.01	619.2	54.25	619.2	2.49
620.1	-38.35	620.1	-3.2	620.1	-27.02	620.1	-52.37	620.1	27.05	620.1	39.79	620.1	-32.27	620.1	-12.44	620.1	-5.2	620.1	-32.22	620.1	6.84	620.1	4.43	620.1	-12.75	620.1	-7.73	620.1	-10.78	620.1	-21.03	620.1	-16.01	620.1	-27.11	620.1	22.87	620.1	51.07	620.1	47.68	620.1	-20.28	620.1	34.22	620.1	53.52	620.1	4.44
621	-37.22	621	-6.35	621	-26.71	621	-51.25	621	27.71	621	36.1	621	-28.49	621	-10.13	621	-6.4	621	-31.13	621	8.79	621	2.72	621	-9.91	621	-2.46	621	-11.43	621	-22.3	621	-14.95	621	-26.38	621	21.69	621	53.37	621	47.97	621	-21.83	621	29.82	621	53.84	621	5.2
621.9	-37.34	621.9	-4.76	621.9	-26.53	621.9	-53.41	621.9	29.43	621.9	35.87	621.9	-29.37	621.9	-11.94	621.9	-4.2	621.9	-28.73	621.9	6.24	621.9	2.75	621.9	-9.36	621.9	-7.28	621.9	-7.29	621.9	-18.69	621.9	-14.33	621.9	-27.21	621.9	23.08	621.9	50.09	621.9	49.22	621.9	-21.01	621.9	33.05	621.9	53	621.9	5.94
622.8	-37.31	622.8	-9.4	622.8	-27.67	622.8	-53.63	622.8	31.64	622.8	36.3	622.8	-29.07	622.8	-12.33	622.8	-6.6	622.8	-32.92	622.8	6.69	622.8	3.88	622.8	-10.2	622.8	-7.26	622.8	-12.48	622.8	-22.14	622.8	-17.75	622.8	-27.04	622.8	21.68	622.8	49.98	622.8	47.41	622.8	-22.23	622.8	31.26	622.8	53.1	622.8	5.87
623.7	-36.92	623.7	-4.47	623.7	-23.53	623.7	-49.51	623.7	28.59	623.7	41.04	623.7	-27.37	623.7	-11.69	623.7	-6.67	623.7	-29.41	623.7	7.24	623.7	3.79	623.7	-9.76	623.7	-8.51	623.7	-13.86	623.7	-23.11	623.7	-17.41	623.7	-26.17	623.7	21.75	623.7	49.16	623.7	48.47	623.7	-21.35	623.7	31.05	623.7	54.38	623.7	5.29
624.6	-40.26	624.6	-4	624.6	-26.19	624.6	-50.86	624.6	30.7	624.6	38.55	624.6	-30.28	624.6	-10.84	624.6	-6.44	624.6	-31.74	624.6	5.6	624.6	3.99	624.6	-9.94	624.6	-3.96	624.6	-13.05	624.6	-20.59	624.6	-17.96	624.6	-27.39	624.6	23.16	624.6	53.43	624.6	46.14	624.6	-21.44	624.6	31.88	624.6	51.7	624.6	5.52
625.5	-37.23	625.5	-5.5	625.5	-27.14	625.5	-51.61	625.5	29.01	625.5	35.99	625.5	-29.65	625.5	-14.65	625.5	-6.28	625.5	-30.93	625.5	7.65	625.5	3.48	625.5	-10.77	625.5	-7.38	625.5	-13.68	625.5	-22.53	625.5	-14.17	625.5	-25.84	625.5	19.19	625.5	51.15	625.5	45.07	625.5	-22.94	625.5	34.4	625.5	54.39	625.5	3.37
626.4	-38.7	626.4	-4.32	626.4	-22.61	626.4	-50.4	626.4	30.98	626.4	38.11	626.4	-27.63	626.4	-10.76	626.4	-3.23	626.4	-28.77	626.4	6.79	626.4	3.84	626.4	-10.29	626.4	-5.31	626.4	-13.55	626.4	-21.27	626.4	-17.57	626.4	-27.84	626.4	21.55	626.4	53.1	626.4	48.19	626.4	-24.39	626.4	32.96	626.4	54.4	626.4	6.33
627.3	-37.8	627.3	-7.47	627.3	-26.85	627.3	-53.55	627.3	32.02	627.3	35.68	627.3	-29.92	627.3	-10.93	627.3	-6.22	627.3	-29.79	627.3	7.38	627.3	3.31	627.3	-9.28	627.3	-6.25	627.3	-13.92	627.3	-19.98	627.3	-17.49	627.3	-26.34	627.3	22.43	627.3	53.83	627.3	45.04	627.3	-22.63	627.3	32.43	627.3	50.37	627.3	4.4
628.2	-36.96	628.2	-5.53	628.2	-26.21	628.2	-53.85	628.2	27.89	628.2	36.26	628.2	-27.62	628.2	-12.48	628.2	-7.49	628.2	-34.77	628.2	5.86	628.2	5.16	628.2	-8.5	628.2	-7.85	628.2	-12.04	628.2	-20.77	628.2	-16.9	628.2	-25.1	628.2	26.03	628.2	50.34	628.2	50.15	628.2	-22.19	628.2	32.4	628.2	54.74	628.2	6.2
629.1	-36.5	629.1	-4.14	629.1	-25.24	629.1	-51.25	629.1	30.67	629.1	40	629.1	-29.09	629.1	-13.89	629.1	-6.3	629.1	-29.24	629.1	7.8	629.1	7.39	629.1	-9.99	629.1	-7.58	629.1	-12.24	629.1	-22.86	629.1	-16.44	629.1	-24.14	629.1	21.81	629.1	49.57	629.1	49.97	629.1	-21.98	629.1	33.01	629.1	55.17	629.1	3.55
630	-37.15	630	-4.47	630	-26.2	630	-54.02	630	31.3	630	40.22	630	-29.45	630	-13.07	630	-7.68	630	-32.69	630	8.64	630	2.95	630	-12.06	630	-6.24	630	-12.41	630	-22.69	630	-17.63	630	-27.42	630	20.39	630	49.41	630	49.4	630	-24.29	630	33.75	630	51.5	630	6.95
630.9	-39.76	630.9	-7.38	630.9	-26.82	630.9	-51.87	630.9	28.85	630.9	38.8	630.9	-32.16	630.9	-11.51	630.9	-5.75	630.9	-30.55	630.9	3.66	630.9	3.17	630.9	-12.1	630.9	-6.41	630.9	-12.6	630.9	-23.05	630.9	-19.17	630.9	-26.88	630.9	21.4	630.9	51.58	630.9	49.19	630.9	-24.69	630.9	31.79	630.9	54.42	630.9	3.84
631.8	-37.19	631.8	-2.76	631.8	-26.52	631.8	-53.09	631.8	30.28	631.8	39.08	631.8	-29.54	631.8	-11.43	631.8	-4.96	631.8	-33.99	631.8	7.99	631.8	3.61	631.8	-11.15	631.8	-5.65	631.8	-10.75	631.8	-22.87	631.8	-18.55	631.8	-25.81	631.8	22.17	631.8	50.52	631.8	49.14	631.8	-19.68	631.8	30.82	631.8	52.39	631.8	6.17
632.7	-39.27	632.7	-8.54	632.7	-26.71	632.7	-52.75	632.7	31.52	632.7	37.2	632.7	-30.31	632.7	-13.87	632.7	-5.29	632.7	-29.54	632.7	5.53	632.7	1.52	632.7	-10.39	632.7	-7.96	632.7	-13.73	632.7	-19.68	632.7	-17.33	632.7	-27.81	632.7	20.96	632.7	51.53	632.7	48.94	632.7	-20.93	632.7	34.51	632.7	51.27	632.7	2.21
633.6	-36.12	633.6	-6.53	633.6	-25.28	633.6	-54.26	633.6	29.72	633.6	34.83	633.6	-30.23	633.6	-11.48	633.6	-3.27	633.6	-32.66	633.6	7.01	633.6	2.23	633.6	-11.49	633.6	-6.28	633.6	-13.67	633.6	-22.96	633.6	-19.77	633.6	-26.72	633.6	19.92	633.6	52.98	633.6	47.5	633.6	-21.17	633.6	31.65	633.6	54.22	633.6	3.91
634.5	-36.56	634.5	-7.25	634.5	-24.59	634.5	-50.54	634.5	28.65	634.5	36.66	634.5	-29.42	634.5	-14.45	634.5	-3.66	634.5	-29.73	634.5	6.24	634.5	1.73	634.5	-11.47	634.5	-6.34	634.5	-12.29	634.5	-22.17	634.5	-16.21	634.5	-26.05	634.5	22.38	634.5	51.29	634.5	49.21	634.5	-23.58	634.5	34.51	634.5	52.72	634.5	5.67
635.4	-38.15	635.4	-5.99	635.4	-27.5	635.4	-51.44	635.4	31.54	635.4	38.02	635.4	-28.77	635.4	-13.13	635.4	-5.28	635.4	-32.73	635.4	6.06	635.4	2.69	635.4	-8.28	635.4	-6.54	635.4	-14.04	635.4	-22.49	635.4	-17.57	635.4	-30.86	635.4	23.54	635.4	51.11	635.4	47.65	635.4	-22	635.4	33.36	635.4	52.98	635.4	6.33
636.3	-37.35	636.3	-4.81	636.3	-23.96	636.3	-51.69	636.3	27.93	636.3	39.64	636.3	-28.41	636.3	-12.23	636.3	-3.49	636.3	-30.85	636.3	5.55	636.3	2.3	636.3	-11.36	636.3	-5.48	636.3	-9.83	636.3	-22.99	636.3	-17.13	636.3	-29.5	636.3	21.39	636.3	54.04	636.3	50.99	636.3	-22.89	636.3	32.91	636.3	54.45	636.3	5.54
637.2	-37.24	637.2	-4.85	637.2	-22.41	637.2	-53.51	637.2	30.62	637.2	37.76	637.2	-29.37	637.2	-13.25	637.2	-2.33	637.2	-30.92	637.2	6.54	637.2	3.41	637.2	-10.8	637.2	-7.22	637.2	-9.34	637.2	-21.8	637.2	-17.25	637.2	-26.46	637.2	20.92	637.2	55.01	637.2	49.99	637.2	-22.48	637.2	35.06	637.2	53.66	637.2	4.76
638.1	-36.83	638.1	-3.99	638.1	-26.77	638.1	-52.19	638.1	31.23	638.1	39.16	638.1	-30.28	638.1	-11.58	638.1	-5.42	638.1	-30.28	638.1	5.49	638.1	4.61	638.1	-11.64	638.1	-7.57	638.1	-12.38	638.1	-21.23	638.1	-16.38	638.1	-26.98	638.1	20.75	638.1	52.25	638.1	48.65	638.1	-21.2	638.1	31.96	638.1	56.88	638.1	3.57
639	-36.49	639	-5.16	639	-22.17	639	-54.21	639	30.96	639	35.25	639	-30.5	639	-11.63	639	-3.35	639	-31.41	639	7.85	639	1.08	639	-12.92	639	-3.81	639	-10.92	639	-20.4	639	-18.43	639	-27.74	639	21.07	639	53.1	639	50.57	639	-18.98	639	32.19	639	53.97	639	5.57
639.9	-36.68	639.9	-4.67	639.9	-26.35	639.9	-52.4	639.9	27.35	639.9	38.89	639.9	-29.57	639.9	-13.14	639.9	-4.46	639.9	-31.89	639.9	6.02	639.9	3.08	639.9	-10.91	639.9	-6.85	639.9	-13.65	639.9	-19.31	639.9	-16.79	639.9	-29.42	639.9	22.52	639.9	52.84	639.9	48.6	639.9	-21.02	639.9	34.77	639.9	54.4	639.9	5.41
640.8	-39.12	640.8	-4.74	640.8	-26.16	640.8	-53.46	640.8	29.12	640.8	36.95	640.8	-30	640.8	-13.72	640.8	-4.73	640.8	-32.89	640.8	5.96	640.8	4.62	640.8	-12.21	640.8	-7.32	640.8	-12.27	640.8	-21.11	640.8	-17.1	640.8	-26.31	640.8	18.91	640.8	48.92	640.8	51.06	640.8	-21.33	640.8	33.29	640.8	56.82	640.8	2.42
641.7	-35.3	641.7	-4.17	641.7	-23.81	641.7	-52.22	641.7	32.02	641.7	38.05	641.7	-29.75	641.7	-11.66	641.7	-3.49	641.7	-32.47	641.7	5.4	641.7	2.77	641.7	-9.4	641.7	-5.65	641.7	-12.21	641.7	-22.34	641.7	-17.36	641.7	-27.66	641.7	20.84	641.7	52.89	641.7	49.14	641.7	-21.69	641.7	34.92	641.7	53.58	641.7	3.99
642.6	-35.58	642.6	-5.78	642.6	-23.35	642.6	-53.04	642.6	29.82	642.6	38.7	642.6	-29.52	642.6	-13.53	642.6	-3.39	642.6	-33.32	642.6	5.77	642.6	3.23	642.6	-12.12	642.6	-6.91	642.6	-12.33	642.6	-23.03	642.6	-19.3	642.6	-26.28	642.6	19.07	642.6	51.61	642.6	49.86	642.6	-21.21	642.6	32.12	642.6	55.06	642.6	5.17
643.5	-37.48	643.5	-5.81	643.5	-22.82	643.5	-52.57	643.5	29.38	643.5	39.84	643.5	-29.83	643.5	-13.48	643.5	-5.82	643.5	-32.18	643.5	7.58	643.5	4.9	643.5	-10.95	643.5	-7.33	643.5	-13.69	643.5	-21.59	643.5	-15.87	643.5	-26.13	643.5	20.55	643.5	52.47	643.5	50.18	643.5	-21.96	643.5	35.74	643.5	56.18	643.5	2.91
644.4	-38.33	644.4	-6.98	644.4	-23.06	644.4	-53.21	644.4	30.33	644.4	35.77	644.4	-29.91	644.4	-14.86	644.4	-5.07	644.4	-33.15	644.4	7.49	644.4	0.44	644.4	-11.08	644.4	-8.61	644.4	-11.04	644.4	-21.7	644.4	-16.13	644.4	-26.61	644.4	21.35	644.4	51.57	644.4	51.44	644.4	-21.07	644.4	34.54	644.4	55.82	644.4	5.14
645.3	-37.4	645.3	-6.34	645.3	-23.96	645.3	-53.96	645.3	30.19	645.3	38.86	645.3	-31.56	645.3	-12.74	645.3	-3.66	645.3	-30.69	645.3	8.38	645.3	2.76	645.3	-12.78	645.3	-8.06	645.3	-12.47	645.3	-21.24	645.3	-15.13	645.3	-30.25	645.3	20.97	645.3	51.54	645.3	48.15	645.3	-21.72	645.3	34.81	645.3	54.23	645.3	6.25
646.2	-36.77	646.2	-5.49	646.2	-25.78	646.2	-51.92	646.2	31.54	646.2	38.19	646.2	-30.18	646.2	-12.78	646.2	-6.36	646.2	-31.29	646.2	4.66	646.2	1.54	646.2	-12.62	646.2	-7.03	646.2	-14.72	646.2	-21.14	646.2	-19.39	646.2	-27.49	646.2	20.03	646.2	52.79	646.2	49.2	646.2	-24.74	646.2	31.94	646.2	54.49	646.2	6.44
647.1	-36.03	647.1	-6.26	647.1	-25.07	647.1	-53.32	647.1	29.82	647.1	39.58	647.1	-29.99	647.1	-12.71	647.1	-4.38	647.1	-31.1	647.1	6.47	647.1	5.35	647.1	-10.38	647.1	-6.34	647.1	-12.66	647.1	-22.98	647.1	-18.84	647.1	-28.16	647.1	22.61	647.1	52.34	647.1	50.42	647.1	-23.49	647.1	32.52	647.1	56	647.1	6.12
648	-37.03	648	-4.67	648	-24.98	648	-52.86	648	28.87	648	40.56	648	-28.01	648	-12.49	648	-4.84	648	-30.63	648	5.13	648	4.98	648	-11.62	648	-5.89	648	-14.5	648	-22.18	648	-17.93	648	-25.89	648	21.64	648	53.22	648	49.11	648	-21.38	648	34.47	648	55.3	648	6.09
648.9	-37.27	648.9	-4.03	648.9	-27.05	648.9	-52.35	648.9	33.76	648.9	39.53	648.9	-30.93	648.9	-12.14	648.9	-6.15	648.9	-31.01	648.9	6.97	648.9	2.98	648.9	-13.74	648.9	-7.99	648.9	-14.24	648.9	-21.34	648.9	-17.41	648.9	-23.87	648.9	21.81	648.9	50.53	648.9	49.58	648.9	-20.11	648.9	32.38	648.9	55.91	648.9	5.97
649.8	-37.19	649.8	-6.27	649.8	-24.07	649.8	-51.54	649.8	27.72	649.8	37.35	649.8	-30.03	649.8	-10.25	649.8	-4.17	649.8	-31.13	649.8	6.7	649.8	5.15	649.8	-13	649.8	-7.5	649.8	-13.2	649.8	-23	649.8	-18.02	649.8	-25.51	649.8	21.17	649.8	50.53	649.8	50.28	649.8	-23.25	649.8	32.66	649.8	56.56	649.8	6.36
650.7	-38.69	650.7	-0.91	650.7	-23.99	650.7	-51.85	650.7	28.14	650.7	40.25	650.7	-29.21	650.7	-11.41	650.7	-3.3	650.7	-31.6	650.7	5.27	650.7	4.23	650.7	-11.05	650.7	-7.54	650.7	-12.35	650.7	-23.36	650.7	-17.86	650.7	-24.04	650.7	22.89	650.7	51.27	650.7	50.31	650.7	-22.9	650.7	32.58	650.7	54.7	650.7	6.06
651.6	-38.73	651.6	-6.78	651.6	-25.47	651.6	-49.39	651.6	29.58	651.6	37.87	651.6	-30.9	651.6	-11.64	651.6	-7.09	651.6	-30.48	651.6	8.63	651.6	4.78	651.6	-10.74	651.6	-6.06	651.6	-15.88	651.6	-22.22	651.6	-17.82	651.6	-27.01	651.6	22.49	651.6	52.8	651.6	47.7	651.6	-22.84	651.6	33.54	651.6	54.08	651.6	4.72
652.5	-38.65	652.5	-5.48	652.5	-27.21	652.5	-50.78	652.5	32.14	652.5	38.12	652.5	-30.44	652.5	-8.88	652.5	-3.9	652.5	-30.59	652.5	6.98	652.5	1.69	652.5	-11.77	652.5	-4.91	652.5	-14.05	652.5	-21.16	652.5	-17.1	652.5	-26.08	652.5	22.52	652.5	52.9	652.5	50.87	652.5	-20.49	652.5	35.09	652.5	56.12	652.5	6.47
653.4	-38.8	653.4	-3.66	653.4	-23.98	653.4	-53.3	653.4	29.86	653.4	41.08	653.4	-30.6	653.4	-12.54	653.4	-3.92	653.4	-30.68	653.4	3.19	653.4	3.94	653.4	-11.04	653.4	-8.35	653.4	-14.97	653.4	-21.56	653.4	-20.48	653.4	-26.71	653.4	22.34	653.4	53.07	653.4	49.43	653.4	-23.72	653.4	33.76	653.4	55.62	653.4	4.2
654.3	-37.69	654.3	-2.69	654.3	-24.83	654.3	-54.11	654.3	31.6	654.3	37.96	654.3	-32.55	654.3	-11.69	654.3	-6.16	654.3	-33.35	654.3	6.8	654.3	3.47	654.3	-14.76	654.3	-6.52	654.3	-11.77	654.3	-22.56	654.3	-18.5	654.3	-26.86	654.3	19.91	654.3	54.01	654.3	52.09	654.3	-25.14	654.3	30.19	654.3	56.77	654.3	7.68
655.2	-37.3	655.2	-7	655.2	-26.35	655.2	-51.47	655.2	30.36	655.2	38.35	655.2	-29.06	655.2	-15.2	655.2	-3.67	655.2	-32.57	655.2	7.04	655.2	4.43	655.2	-11.67	655.2	-6.85	655.2	-12.47	655.2	-24.27	655.2	-16.76	655.2	-30.29	655.2	21.21	655.2	51.85	655.2	52.84	655.2	-20.67	655.2	34.76	655.2	54.76	655.2	5.74
656.1	-38.52	656.1	-5.46	656.1	-20.73	656.1	-53.43	656.1	31.39	656.1	37.83	656.1	-32.65	656.1	-13.49	656.1	-3.85	656.1	-32.5	656.1	7.72	656.1	3.79	656.1	-12.68	656.1	-6.77	656.1	-13.24	656.1	-21.47	656.1	-18.91	656.1	-26.55	656.1	23	656.1	52.25	656.1	49.51	656.1	-20.5	656.1	32.6	656.1	54.37	656.1	4.74
657	-38.57	657	-3.11	657	-24.75	657	-50.57	657	30.44	657	37.65	657	-30.46	657	-12.76	657	-3.57	657	-28.77	657	3.85	657	2.58	657	-11.5	657	-7.72	657	-13.24	657	-21.33	657	-19.23	657	-29.92	657	20.41	657	52.23	657	48.47	657	-20.84	657	31.92	657	55.86	657	4.04
657.9	-36.55	657.9	-3.94	657.9	-20.49	657.9	-50.63	657.9	29.1	657.9	40.74	657.9	-30.28	657.9	-12.35	657.9	-2.84	657.9	-28.67	657.9	5.63	657.9	5.55	657.9	-11.8	657.9	-7.53	657.9	-13.76	657.9	-22.04	657.9	-16.76	657.9	-24.99	657.9	21.49	657.9	51.05	657.9	50.62	657.9	-22.68	657.9	35.68	657.9	57.27	657.9	5.55
658.8	-37.62	658.8	-3.34	658.8	-25.52	658.8	-52.54	658.8	29.87	658.8	38.77	658.8	-29.66	658.8	-12.15	658.8	-4.96	658.8	-32.25	658.8	5.06	658.8	3.13	658.8	-9.75	658.8	-5.7	658.8	-13.29	658.8	-23.05	658.8	-17.6	658.8	-28.12	658.8	21.45	658.8	53.69	658.8	51.14	658.8	-21.01	658.8	33.57	658.8	53.97	658.8	4.37
659.7	-38.14	659.7	-4.99	659.7	-23.83	659.7	-50.94	659.7	30.48	659.7	36.43	659.7	-28.76	659.7	-12.47	659.7	-4.32	659.7	-31.07	659.7	4.24	659.7	4.08	659.7	-12.83	659.7	-7.03	659.7	-13.56	659.7	-23.54	659.7	-19.27	659.7	-25.4	659.7	19.8	659.7	51.75	659.7	50.36	659.7	-21.37	659.7	32.46	659.7	55.71	659.7	3.56
660.6	-36.39	660.6	-4.37	660.6	-24.28	660.6	-52.72	660.6	32.37	660.6	39.96	660.6	-30.46	660.6	-11.92	660.6	-4.4	660.6	-30.96	660.6	6.13	660.6	3.48	660.6	-12.46	660.6	-8.04	660.6	-12.85	660.6	-22.54	660.6	-18.45	660.6	-27.36	660.6	20.65	660.6	50.7	660.6	49.64	660.6	-22.89	660.6	33.15	660.6	56.08	660.6	5.56
661.5	-40.34	661.5	-3.44	661.5	-25.64	661.5	-52.11	661.5	29.53	661.5	40.6	661.5	-31.31	661.5	-12.52	661.5	-3.82	661.5	-31.3	661.5	5.57	661.5	3.61	661.5	-11.67	661.5	-7.32	661.5	-12.05	661.5	-19.61	661.5	-17.89	661.5	-28.42	661.5	19.99	661.5	52.66	661.5	50.99	661.5	-22.63	661.5	33.93	661.5	55.76	661.5	4.38
662.4	-37.61	662.4	-4.3	662.4	-22.37	662.4	-51.03	662.4	27.97	662.4	40.81	662.4	-31.12	662.4	-11.38	662.4	-4.06	662.4	-29.91	662.4	1.82	662.4	3.6	662.4	-11.05	662.4	-6.73	662.4	-12.3	662.4	-23.76	662.4	-22.31	662.4	-27.47	662.4	21.14	662.4	54.15	662.4	52.19	662.4	-21.42	662.4	30.31	662.4	54.82	662.4	5.58
663.3	-39	663.3	-5.4	663.3	-23.55	663.3	-52.01	663.3	30	663.3	39.02	663.3	-30.26	663.3	-12.61	663.3	-3.92	663.3	-31.46	663.3	5.11	663.3	4.66	663.3	-12.81	663.3	-6.9	663.3	-13.42	663.3	-23.54	663.3	-18.62	663.3	-28.12	663.3	22.93	663.3	52.45	663.3	49.99	663.3	-22.08	663.3	34.56	663.3	57.14	663.3	6.71
664.2	-38.26	664.2	-5.38	664.2	-24.28	664.2	-53.45	664.2	32.86	664.2	39.46	664.2	-31.9	664.2	-14.43	664.2	-3.35	664.2	-30.97	664.2	3.76	664.2	2.4	664.2	-14.6	664.2	-6.98	664.2	-14.5	664.2	-23.6	664.2	-17.49	664.2	-29.34	664.2	21.2	664.2	53.18	664.2	50.99	664.2	-21.13	664.2	37.28	664.2	55.23	664.2	6.72
665.1	-39.5	665.1	-5.69	665.1	-24.79	665.1	-53.61	665.1	28.08	665.1	39.59	665.1	-28.99	665.1	-11.92	665.1	-3.59	665.1	-30.85	665.1	4.92	665.1	6.27	665.1	-13.41	665.1	-9.34	665.1	-15.51	665.1	-23.88	665.1	-15.67	665.1	-25.91	665.1	20.22	665.1	54.26	665.1	51.58	665.1	-21.29	665.1	35.33	665.1	57.21	665.1	5.87
666	-39.64	666	-4.5	666	-21.54	666	-52.44	666	29.95	666	38.61	666	-29.12	666	-12.31	666	-2.05	666	-31.7	666	4.98	666	4.31	666	-12.43	666	-8.27	666	-12.34	666	-23.28	666	-18.68	666	-28.19	666	21.55	666	50.48	666	52.95	666	-23.46	666	35.33	666	55.14	666	5.3
666.9	-37.22	666.9	-5.49	666.9	-22.52	666.9	-53.93	666.9	29.61	666.9	39.17	666.9	-29.56	666.9	-13.15	666.9	-2.69	666.9	-31.77	666.9	6.06	666.9	3.9	666.9	-11.93	666.9	-9.31	666.9	-11.76	666.9	-21.92	666.9	-18.97	666.9	-25.26	666.9	21.66	666.9	54.65	666.9	52.21	666.9	-21.2	666.9	35.37	666.9	56.24	666.9	4.69
667.8	-35.12	667.8	-4.26	667.8	-24.01	667.8	-52.96	667.8	29.45	667.8	39.91	667.8	-28.65	667.8	-11.67	667.8	-3.57	667.8	-32.42	667.8	2.39	667.8	4.11	667.8	-11.65	667.8	-7.01	667.8	-11.52	667.8	-22.24	667.8	-19.88	667.8	-26.47	667.8	20.61	667.8	52.65	667.8	52.57	667.8	-23.19	667.8	38.61	667.8	57.92	667.8	4.87
668.7	-38.69	668.7	-2.32	668.7	-21.4	668.7	-52.69	668.7	31.53	668.7	41.34	668.7	-29.84	668.7	-9.77	668.7	-4.08	668.7	-31.93	668.7	5.38	668.7	1.64	668.7	-11.35	668.7	-7.33	668.7	-13.97	668.7	-21.23	668.7	-20.45	668.7	-30.31	668.7	22.04	668.7	53.87	668.7	52.02	668.7	-21.31	668.7	32.87	668.7	55.06	668.7	4.63
669.6	-37.3	669.6	-4.22	669.6	-23.32	669.6	-50.22	669.6	33.32	669.6	38.99	669.6	-29.48	669.6	-11.27	669.6	-3.51	669.6	-32.14	669.6	7.28	669.6	3.85	669.6	-12	669.6	-6.94	669.6	-13.01	669.6	-22.36	669.6	-16.65	669.6	-26.49	669.6	21.06	669.6	53.93	669.6	52.64	669.6	-22.91	669.6	35.46	669.6	58.51	669.6	5.32
670.5	-37.34	670.5	-3.7	670.5	-22.99	670.5	-50.95	670.5	29.98	670.5	36.64	670.5	-31.12	670.5	-11.99	670.5	-1.17	670.5	-30.44	670.5	6.67	670.5	4.17	670.5	-11.31	670.5	-6.3	670.5	-8.95	670.5	-22.47	670.5	-18.15	670.5	-28.68	670.5	19.47	670.5	53.16	670.5	53.32	670.5	-21.71	670.5	33.95	670.5	55.01	670.5	4.21
671.4	-38.61	671.4	-6.08	671.4	-23.82	671.4	-54.04	671.4	31.5	671.4	36.18	671.4	-31.62	671.4	-11.07	671.4	-4.97	671.4	-33.79	671.4	4.8	671.4	4.01	671.4	-11.55	671.4	-6.11	671.4	-13.06	671.4	-23.52	671.4	-18.94	671.4	-27.46	671.4	19.68	671.4	52.27	671.4	50.71	671.4	-21.7	671.4	33.12	671.4	56.45	671.4	5.46
672.3	-35.72	672.3	-5.93	672.3	-22.71	672.3	-50.62	672.3	30.86	672.3	40.53	672.3	-30.11	672.3	-13.1	672.3	-3.82	672.3	-30.11	672.3	6.47	672.3	3.28	672.3	-12.92	672.3	-7.44	672.3	-13.38	672.3	-22.55	672.3	-17.84	672.3	-26.12	672.3	19.81	672.3	53.14	672.3	53.58	672.3	-22.66	672.3	34.51	672.3	56.05	672.3	4.69
673.2	-38	673.2	-2.13	673.2	-21.86	673.2	-52.78	673.2	32.34	673.2	39.16	673.2	-30.33	673.2	-10.08	673.2	-3.03	673.2	-30.05	673.2	6.99	673.2	3.86	673.2	-10.6	673.2	-7.75	673.2	-13.92	673.2	-22.56	673.2	-17.4	673.2	-28.78	673.2	21.82	673.2	51.5	673.2	51.86	673.2	-20.89	673.2	37.14	673.2	53.97	673.2	4.31
674.1	-39.38	674.1	-6.59	674.1	-21.49	674.1	-48.8	674.1	30.5	674.1	40.89	674.1	-31.75	674.1	-12.76	674.1	-1.19	674.1	-31.09	674.1	3.82	674.1	4.2	674.1	-11.31	674.1	-7.54	674.1	-12.41	674.1	-21.72	674.1	-21.2	674.1	-27.5	674.1	22.08	674.1	53.44	674.1	52.54	674.1	-21.81	674.1	35.65	674.1	59.12	674.1	5.56
675	-35.68	675	-4.69	675	-23.91	675	-53.49	675	30.44	675	42.64	675	-29.15	675	-13.02	675	-1.16	675	-31	675	4.88	675	1.93	675	-13.4	675	-6.01	675	-13.23	675	-22.24	675	-17.68	675	-29.69	675	18.59	675	51.64	675	52.85	675	-21	675	38.38	675	54.03	675	6.12
675.9	-39.14	675.9	-3.65	675.9	-21.96	675.9	-50.82	675.9	31.73	675.9	39.13	675.9	-30.78	675.9	-11.82	675.9	-3.2	675.9	-30.03	675.9	8.98	675.9	6.3	675.9	-12.98	675.9	-7.21	675.9	-13.24	675.9	-23.4	675.9	-16.95	675.9	-26.17	675.9	21.9	675.9	54.64	675.9	53.2	675.9	-21.47	675.9	37.7	675.9	57.64	675.9	4.93
[truncated: 22 more columns]

## Sheet: Data corrected
X	L1A1	L1A2	L1A3	L1A4	L1A5	L1A6		L2A1	L2A2	L2A3	L2A4	L2A5	L2A6		L3A1	L3A2	L3A3	L3A4	L3A5	L3A6		L4A1	L4A2	L4A3	L4A4	L4A5	L4A6
-245.7	27.48	12.75	-1.52	18.1	1.19	0		13.36	3.91	-11.4	5.3	-2.21	0		-5.5	-4.2	-7.32	0.1	4.09	0		13.13	-0.34	-11.98	13.43	-4.15	0
-244.8	24.81	11.9	-5.58	14.03	-0.41	0		14.46	5.31	-9.14	6.01	0.9	0		-4.46	-3.64	-7.01	-0.58	3.52	0		11.64	2.22	-11.75	11.7	-4.43	0
-243.9	24.93	10.74	-2.17	21.63	0.37	0		14.54	5.57	-5.7	13.81	3.44	0		-2.9	-5.57	-5.64	3.04	3.23	0		7.7	-2.3	-14.7	8.95	-8.49	0
-243	25.11	13.65	-2.56	20.27	2.33	0		13.26	-0.74	-9.57	6.59	2.02	0		-5.23	-9.34	-7.61	0.37	-0.23	0		9.63	-0.8	-13.72	11.24	-6.84	0
-242.1	26.19	14.26	-3.85	18.15	3.32	0		11.04	1.52	-9.27	7.22	-0.03	0		-4.55	-6	-3.96	3.96	2.51	0		11.49	1.05	-11.82	14.72	-5.55	0
-241.2	24.92	12.57	-5.24	17.63	1.95	0		9.84	3.02	-12.58	4.9	-0.74	0		-3.3	-4.68	-6.4	2.9	1.62	0		12.51	0.62	-11.55	9.78	-4.5	0
-240.3	20.41	8.56	-11.08	16.28	1.42	0		9.56	2.57	-10	6.91	0.75	0		-5.22	-7.05	-7.41	-1.11	-0.39	0		7.02	-4.67	-16.83	8.06	-9.05	0
-239.4	21.87	8.59	-6.55	17.58	0.77	0		10.26	0.79	-10.4	8.3	-0.53	0		-6.82	-5.98	-8.3	2.35	-1.1	0		8.8	0.97	-15.53	10.46	-7.09	0
-238.5	24.88	10.12	-5.46	18.58	0.35	0		12.46	3.11	-9.13	4.97	-1.03	0		-5.94	-9.95	-9.45	-2.24	-2.13	0		7.8	-3.14	-13.35	10.2	-5.9	0
-237.6	22.69	8.37	-3.67	15.22	-0.32	0		10.75	4.02	-9.02	5.71	0.33	0		-5.72	-6.37	-9.43	0.3	-1.7	0		8.94	-2.83	-14.92	9.26	-8.63	0
-236.7	20.11	6.21	-6.62	13.28	-0.27	0		11.28	1.56	-8.65	7.68	0.28	0		-4.52	-5.6	-5	2.99	0.94	0		10.28	0.04	-13.2	12.04	-5.79	0
-235.8	22.33	10.6	-6.01	16.13	1.97	0		12.4	4.17	-6.21	12.15	3.86	0		-8.73	-10.02	-10.38	1.43	-1.45	0		7.58	-4.7	-17.22	7.24	-10.4	0
-234.9	22.92	9.32	-4.72	17.97	-2.03	0		11.46	5.64	-7.8	8.04	0.98	0		-3.27	-4.21	-5.15	5.35	1.93	0		10.06	-1.46	-14.49	12.35	-4.66	0
-234	21.91	9.17	-6.66	13.86	1.07	0		12.9	4.13	-7.78	9.5	2.53	0		-6.16	-6.53	-10.02	1.45	1.68	0		9.34	-0.95	-13.14	10.11	-3.93	0
-233.1	20.55	8.28	-5.6	16.39	-0.53	0		9.63	2.87	-10.09	7.3	0.57	0		-5.49	-6.35	-9.17	-0.06	0.29	0		8.51	-3.32	-16.01	8.4	-6.24	0
-232.2	23.62	8.65	-6.7	14.02	0.69	0		11.81	5.44	-4.86	5.66	1.72	0		-7.7	-5.43	-4.8	0.75	0.67	0		7.39	-5.11	-16.61	7.76	-7.37	0
-231.3	24.72	11.7	-5.58	16.32	4.01	0		14.21	4.55	-5.84	7.21	1.91	0		-8.43	-9.53	-7.43	-1.01	0.36	0		6.27	-4.44	-17.81	8.86	-8.74	0
-230.4	24.49	7.91	-2.96	16.72	0.07	0		13.44	2.64	-6.26	5.48	0.87	0		-5.41	-4.7	-3.48	-0.72	3.72	0		9.06	2.04	-10.31	10.2	-4.2	0
-229.5	23.15	9.5	-2.93	17.83	1.65	0		11.8	0.41	-9.21	7.07	2.03	0		-3.4	-6.25	-4.89	4.46	3.92	0		10.95	1.83	-11.47	13.32	-0.83	0
-228.6	23.2	9.36	-2.16	16.45	1.64	0		13.78	5.2	-7.42	9.1	2.37	0		-3.84	-3.06	-2.94	4.19	1.35	0		13.37	-0.14	-10.34	11.82	-4.55	0
-227.7	20.6	8.44	-6.13	14.24	-2.19	0		12.35	0.33	-9.89	5.8	0.72	0		-5.95	-7.93	-9.63	-0.57	0.42	0		12.28	-0.41	-11.57	10.3	-2.25	0
-226.8	20.29	9.45	-8.04	14.76	1.55	0		10.44	-0.39	-11.02	4.4	-1.09	0		-3.98	-7.48	-5.53	1.59	-0.61	0		13.38	0.23	-11.41	10.5	-4.67	0
-225.9	26.91	11.79	-3.25	16.06	2.28	0		14.85	1.57	-9.53	3.76	1.16	0		-2.21	-2.96	-5.38	3.57	4.72	0		10.76	-0.54	-12.99	10.08	-5.36	0
-225	24.24	9.99	-3.61	17.88	2.82	0		9.94	-2.31	-11.04	5.13	1.35	0		-3.26	-5.4	-4.33	5.26	4.09	0		9.99	0.35	-9.67	13.73	-4.95	0
-224.1	22.83	9.03	-4.13	14.98	-0.12	0		12.52	-0.44	-10.6	5.22	-0.52	0		-3.53	-5.04	-7.31	1.46	1.92	0		11.29	-0.38	-13.66	10.34	-5.88	0
-223.2	22.87	7.08	-5.21	16.8	-0.29	0		10.23	-0.48	-10.5	6.75	0.58	0		-5.92	-4.61	-8.06	2.85	2.71	0		8.3	-1.36	-12.32	10.12	-4.55	0
-222.3	23.9	9.78	-2.42	18.17	0.58	0		12.54	1.07	-8.32	7.86	1.47	0		-5.32	-4.46	-7.87	3.94	1.23	0		9.82	-0.96	-13.15	10.43	-4.25	0
-221.4	24.84	10.51	-3.26	18.86	0.24	0		11.97	0.84	-11.5	6.83	0.96	0		-5.38	-8.14	-10.93	-0.9	-0.47	0		10.87	0.86	-10.96	11.13	-4.49	0
-220.5	21.97	7.69	-3.94	16.64	0.44	0		10.87	1.45	-10.53	4.76	-0.29	0		-8.58	-7.97	-9.93	-3.09	-3.52	0		8.72	-1.7	-14.66	6.54	-7.66	0
-219.6	23.07	8.85	-2.1	15.02	2.66	0		13.55	2.01	-7.19	7.09	3.17	0		-5.78	-5.68	-7.85	0.9	-3.3	0		10.16	1.27	-11.18	12.25	-6.81	0
-218.7	23.49	12.61	-5.4	17.95	3.19	0		11.47	0.6	-9.88	7.73	1.61	0		-3.98	-7.44	-8.94	2.32	0.22	0		8.62	-3.01	-13.3	9.11	-6.86	0
-217.8	22.95	9.03	-4.42	12.14	1.91	0		11.79	2.56	-12	5.82	2.21	0		-4.18	-4.03	-9.46	2.6	0.83	0		11.89	0.09	-12.25	10.93	-3.96	0
-216.9	20.57	6.1	-4.84	13.66	1.97	0		7.02	-2.47	-12.89	2.19	-3.99	0		-5.94	-6.94	-7.92	0.79	-1.86	0		10.86	-1.83	-10.16	7.9	-7.96	0
-216	25.02	9.17	-1.36	15.66	1.18	0		10.47	-1.08	-12.03	5.62	-0.5	0		-7.94	-7.24	-7.76	-1.39	-0.11	0		7.2	-0.74	-11.37	8.1	-7.4	0
-215.1	22.99	10.64	-1.9	20.46	5.95	0		11.24	2.92	-9.37	6.69	1.9	0		-5.71	-8.08	-7.84	-0.07	-2.52	0		11	0.75	-10.44	10.31	-1.97	0
-214.2	24.55	9.47	-2.42	18.05	3.76	0		11.76	2.4	-7.79	5.09	4.25	0		-3.2	-4.31	-3.94	1.07	5.27	0		11.73	-1.54	-9.19	9.14	-2.64	0
-213.3	21.29	7.17	-2.74	10.2	1.23	0		11.4	-0.24	-9.59	2.49	-0.41	0		-4.09	-5.57	-6.23	0.23	0.17	0		15.84	1.52	-9.03	14.03	-1.06	0
-212.4	20.34	9.26	-4.97	13.94	-0.55	0		11.16	3.13	-11.02	5.18	0.23	0		-3.03	-4.44	-8.51	1.36	-0.79	0		11.66	-0.18	-11.28	12.86	-4.52	0
-211.5	17.7	5.96	-8.2	13.9	-0.2	0		15.18	1.34	-7.24	7.5	2.74	0		-7.37	-8.4	-7.62	-0.92	-1.21	0		7.34	-1.81	-12.17	8.49	-6.94	0
-210.6	22.31	5.49	-2.07	16.62	1.52	0		15.08	4.5	-3.45	6.85	1.88	0		-0.07	-2.58	-2.92	2.99	2.59	0		11.11	-0.85	-13.02	10.52	-3.72	0
-209.7	20.73	6.9	-7.1	12.05	-1.07	0		12.5	-1.89	-9.2	5.31	2.44	0		-5.54	-7.9	-6.14	-0.49	0.84	0		10.57	-1.19	-9.42	8.18	-6.14	0
-208.8	20.97	6.57	-3.18	14.05	2.48	0		7.87	1.81	-7.51	5.54	-1.64	0		-7.02	-5.72	-9	-2.65	-2.27	0		9.79	-2.93	-13.13	6.75	-9.56	0
-207.9	20.21	7.89	-2.56	16.04	0.89	0		8.61	1.04	-8.12	8.39	0.01	0		-6.6	-6.15	-8.43	0.71	0.62	0		10.56	1.99	-8.79	11.63	-1.83	0
-207	21.38	10.16	-4.35	16.63	-1.35	0		13	3.69	-10.11	6.79	0.46	0		-7.06	-6.91	-9.65	1.18	-2.44	0		9.27	-0.05	-9.17	9.62	-4.42	0
-206.1	19.55	8.18	-2.94	15.46	1.17	0		10.81	2.24	-5.55	6.72	-0.21	0		-2.55	-2.67	-3.59	2.18	1.35	0		11.06	2.46	-9.94	9.92	-4.59	0
-205.2	17.94	8.27	-3.62	12.83	1.02	0		7.37	-1.29	-12.82	5.08	-1.76	0		-6.04	-6.15	-9.82	1.14	-2.67	0		9.61	0.13	-10.73	7.38	-7.63	0
-204.3	21.33	7.13	-3.47	15.86	1.35	0		12.66	-0.42	-8.78	6.49	0.61	0		-5.36	-6.57	-10.17	-1.83	-1.57	0		6.51	-4.46	-12.58	5.48	-8.6	0
-203.4	23.86	10.46	-4.77	14.96	3.63	0		9.4	-2.23	-13.09	3.99	-1.2	0		-6.58	-8.75	-7.65	-1.46	-0.41	0		10.58	-1.98	-8.94	8.38	-4.19	0
-202.5	20.17	7.37	-4.14	15.58	-0.84	0		7.38	-1.47	-8.76	5.06	-1.97	0		-8.18	-7.77	-8.54	-0.73	-0.01	0		9.44	-0.88	-12.74	8.28	-4.31	0
-201.6	20.73	9.84	-1.17	16.94	0.27	0		10.92	1.37	-6.9	6.26	-1.37	0		-3.54	-4.49	-8.04	-0.58	-0.12	0		12.14	0.48	-9.94	10.76	-5.41	0
-200.7	18.52	6.43	-6.1	16.84	-0.28	0		9.91	-1.63	-10.58	7.19	-2.96	0		-3.8	-6.46	-8.94	1.05	-0.93	0		9.94	1.77	-9.65	12.47	-4.36	0
-199.8	19.11	3.8	-4.44	14.26	0.08	0		7.38	-1.88	-10.5	3.12	-2.38	0		-5.08	-3.58	-7.35	0.71	-0.69	0		12.5	2.66	-10.5	12.12	-2.48	0
-198.9	19.26	4.88	-2.65	14.86	1.62	0		12.02	3.74	-6.11	10.34	1.21	0		-2.29	-1.86	-3.89	5.27	1.52	0		7.82	2.09	-9.59	11.01	-5.64	0
-198	20.82	6.78	-1.96	15.46	-0.94	0		10.28	-1.22	-8.05	7.08	-1.53	0		-5.99	-3.79	-8.36	1.51	-0.63	0		10.81	1.24	-11.1	9.2	-3.81	0
-197.1	18.85	9.38	-5.86	13.5	0.47	0		11.91	1.48	-9.9	2.41	-0.32	0		-3.61	-5.61	-6.13	0.54	1.34	0		11.95	2.11	-9.08	11.43	-2.86	0
-196.2	21.71	7.28	-1.67	15.6	4.92	0		12.28	0.23	-6.5	6.38	3.82	0		-1.01	-6.56	-6.45	0.72	1.89	0		9.08	0.17	-11.28	8.04	-6.31	0
-195.3	15.26	4.01	-6.16	11.27	-1.74	0		6.1	-2.27	-9.78	5.59	-1.34	0		-4.45	-5.92	-7.43	1.79	3.21	0		9.63	0.9	-10.36	11.48	-1.23	0
-194.4	19.69	11.1	-3.89	15.76	4.35	0		10.25	2.35	-9.55	5.24	-0.39	0		-6.07	-6.71	-7.74	1.38	-0.5	0		8.02	0.76	-11.56	9.02	-7.45	0
-193.5	16.03	5.85	-7.33	13.4	-2.43	0		8.03	-2.06	-9.87	3.59	-1.58	0		-5.33	-7.25	-8.95	-0.28	-2.42	0		6.69	-2.08	-11.11	7.73	-7.19	0
-192.6	22.2	10.86	-2.25	18.59	2.81	0		11.39	-0.6	-6.75	6.42	0.34	0		-3.91	-7.55	-5.97	3.42	2.05	0		10.77	0.42	-10.33	11.11	-2.33	0
-191.7	17.87	7.27	-6.84	12.5	-1.6	0		9.4	1.9	-8.93	5.68	-0.48	0		-6.84	-3.72	-6.87	2.58	1.52	0		9.33	1.85	-9.79	10.73	-2.74	0
-190.8	18.37	5.34	-3.8	15.79	2.21	0		10.51	3.13	-6.23	8.45	1.88	0		-2.11	-3.82	-4.23	2.59	2.16	0		12.83	1.31	-5.68	13.52	-2.76	0
-189.9	16.75	7.64	-4.68	10.81	-0.31	0		9.85	1.69	-8.53	6.84	0.25	0		-3.38	-1.81	-4.73	1.88	1.79	0		7.22	-2.3	-11.09	8.73	-5.23	0
-189	21.3	9.04	-0.94	17.74	3.56	0		11.86	2.58	-4.85	8.73	2.9	0		-4.18	-5.52	-7.64	0.81	-0.54	0		12.22	0.44	-10.76	9.81	-6.23	0
-188.1	20.53	9.77	-1.37	16.42	2.48	0		8.79	0.93	-8.61	6.67	-0.25	0		-4.35	-3.46	-6.66	2.18	-1.44	0		12.54	-0.06	-12.39	10.59	-4.11	0
-187.2	19.45	9.88	-3.73	15.13	0.41	0		6.79	-0.64	-8.28	5.77	-3.17	0		-8.44	-6.27	-8.36	-1.3	-0.99	0		10.06	3.41	-7.57	12.11	-2.88	0
-186.3	19.27	7.86	-3.63	13.2	0.75	0		9.35	3.36	-8.74	5.82	1.99	0		-2.28	-3.82	-7.2	1.4	2.01	0		9.14	-0.67	-11.89	8.91	-6.96	0
-185.4	14.6	6.42	-6.47	13.4	-1.14	0		6.15	-0.79	-8.7	3.22	-1.46	0		-6.66	-7.94	-8.87	-0.92	-1.32	0		8.1	0.39	-8.99	7.46	-5.55	0
-184.5	19.44	8.48	-0.78	13.17	2.6	0		11.01	1.77	-2.99	7.46	-0.02	0		-5.76	-5.31	-5.29	1.97	-0.88	0		11.6	-1.39	-8.58	10.07	-4.59	0
-183.6	20.05	8.71	-4.44	13.51	-1.46	0		10.87	2.86	-8.56	6.81	1.66	0		-3.42	-3.59	-6.21	2.87	0.59	0		9.32	1.39	-8	10.34	-4.11	0
-182.7	19.07	8.88	-1.2	13.01	1.57	0		7.96	3	-8.57	6.73	0.99	0		-1.39	-0.1	-3.1	5.98	3.86	0		9.78	-0.53	-8.25	10.31	-4.62	0
-181.8	17.83	3.46	-5.57	8.81	-1.03	0		8.76	-0.6	-5.59	4.1	1.37	0		-3.11	-3.67	-4.71	2.19	-0.16	0		8.4	1.33	-11.59	8.59	-6.83	0
-180.9	16.08	5.32	-3.06	12.85	1.53	0		8.78	-0.74	-6.89	5.14	0.7	0		-2.97	-3.31	-4.96	3.53	2.81	0		8.99	-2.12	-10.49	10.74	-3.93	0
-180	17.65	3.25	-7.37	9.4	-0.43	0		7.36	-1.55	-8.19	1.88	0.53	0		-5.12	-7.52	-8.45	0.12	-0.68	0		9.93	1.15	-8.8	10.31	-5.63	0
-179.1	17.83	6.21	-1.68	13.72	1.57	0		10.46	1.15	-7.43	5.94	-1.08	0		-3.75	-3.3	-3.05	4.42	0.08	0		6.96	-0.94	-9.77	7.77	-5.99	0
-178.2	18.22	4.57	-4.19	10.8	0.45	0		8.08	-1.16	-8.16	5.57	-0.5	0		-4.82	-5.05	-6.24	4.23	-1.19	0		6.77	-3.59	-12.81	6.14	-10.93	0
-177.3	19.83	8.27	-2.97	14.01	1.51	0		10.56	1	-5.02	6.02	2.08	0		-4.48	-7.05	-5.3	0.17	-2.21	0		8.89	0.27	-9.37	9.76	-6.58	0
-176.4	17.96	5.7	-1.45	15.15	2.55	0		9.18	0.58	-7.18	5.47	-0.97	0		-4.86	-5.51	-5.41	0.92	0.28	0		8.82	-3.22	-11.22	6.26	-5.3	0
-175.5	18.4	7.29	-3.36	14.55	1.29	0		10.05	1.94	-8.14	5.91	1.01	0		-3.55	-4.23	-7.21	0	0.51	0		10.92	-0.34	-9.17	8.87	-2.43	0
-174.6	15.75	6.73	-2.79	13.11	-0.35	0		10.32	2.12	-5.02	7.71	2.5	0		-0.7	-3.54	-4.71	4.89	2.56	0		11.22	0.25	-9.81	10.19	-3.05	0
-173.7	15.82	4.61	-5.6	12.73	-1.24	0		12.95	3.11	-7.43	5.49	-1.46	0		-3.07	-0.98	-6.24	2.03	-0.15	0		7.42	-0.25	-11.52	7.06	-4.7	0
-172.8	19.38	7.08	-5.54	12.67	1.2	0		11.34	5.07	-7.6	8.81	1.04	0		-6.38	-2.52	-6.7	2.21	1.18	0		7.47	0.14	-9.84	11.13	-2.28	0
-171.9	17.93	9.76	-2.4	11.04	1.32	0		7.83	3.41	-10.5	3.04	-1.17	0		-8.02	-7.15	-10.65	-2	-4.6	0		7.46	-2.32	-12.35	6.74	-6.83	0
-171	17.45	8.26	-3.33	10.93	1.59	0		7.58	1.59	-5.78	5.97	1.86	0		-2.94	-1.42	-3.69	4.28	-1	0		9.26	3.26	-8.82	11.91	-3.81	0
-170.1	17.86	7.7	-2.46	16.51	2.68	0		9.43	3.18	-4.54	10.33	2.46	0		-6.5	-6.41	-6.49	1.09	-0.7	0		7.07	-1.38	-10.19	9.42	-2.89	0
-169.2	16	7.52	-0.95	11.26	0.63	0		11.35	0.98	-3.58	3.86	-0.2	0		-2.35	-5.13	-4.31	-1.68	-2.1	0		8.49	1.09	-7.96	6.48	-2.34	0
-168.3	18.45	7.41	-2.24	13.57	2.15	0		7.44	-0.08	-4.97	6.34	1.85	0		-6.15	-5.87	-5.2	-1.06	2.33	0		7.12	-0.68	-9.79	8.68	-4.15	0
-167.4	19.63	6.43	-0.56	13.3	0.94	0		9.66	-1.19	-7.6	2.96	-0.67	0		-2.94	-5.29	-8.03	-0.34	-0.51	0		7.47	1.19	-11.12	7.77	-3.32	0
-166.5	17.19	7.15	-6.25	11.99	-1.66	0		9.35	0.15	-6.01	7.76	-1.42	0		-2.82	-3.48	-2.58	3.87	3.3	0		8.39	1.7	-6.28	10.96	-1.54	0
-165.6	15.85	6.86	-2.41	10.46	-1.14	0		11.72	2.58	-5.38	4.99	-1.02	0		-3.97	-1.58	-3.52	3.06	1.97	0		9.64	-1.25	-9.12	9.05	-2.61	0
-164.7	16.81	6.78	-3.89	12.27	0.42	0		11.45	-0.45	-4.74	3.43	0.87	0		-3.14	-5.27	-6.66	-0.93	-2.13	0		9.4	-2.36	-10.07	5.24	-5.94	0
-163.8	15.53	5.18	-2.11	13.98	0.36	0		7.82	2.03	-4.36	4.51	-0.02	0		-4.86	-4.16	-1.62	1.55	4.18	0		9.29	2.67	-7.84	7.4	0.44	0
-162.9	17.01	5.79	-5.06	11.28	2.82	0		11.87	4.97	-2.62	9.13	2.11	0		-4.19	-5.19	-4.9	1.58	-0.68	0		7.5	-1	-8.7	5.24	-6.43	0
-162	17.77	6.72	-4.02	11.87	2.01	0		9.64	0.99	-6.1	5.06	2.04	0		-2.7	-4.35	-5.79	1.02	2.76	0		6.67	-4.38	-11.23	6.11	-4.56	0
-161.1	15.31	4.88	-1.86	10.87	0.05	0		7.32	-0.53	-7.9	6.44	-2.78	0		-4.59	-2.85	-3.64	5.56	0.49	0		6.32	-1.08	-10.32	8.05	-0.88	0
-160.2	13.23	3.76	-4.13	8.04	-2.31	0		11.07	1.91	-3.65	4.85	1.44	0		-3.31	-5.65	-8.23	-0.41	-1.09	0		6.54	-4.2	-12.07	7.71	-7.52	0
-159.3	18.57	5.91	-4.62	7.9	3.1	0		8.61	2.19	-7.77	3.2	0.16	0		-8.64	-7.04	-8.44	-3.1	-2.85	0		3.93	-2.64	-9.59	6.61	-5.92	0
-158.4	15.57	3.62	-5.56	9.54	-0.17	0		8.28	2.5	-4.62	8.85	3.28	0		-2.56	-2.96	-3.26	7.17	3.89	0		8.54	-2.12	-10.87	8.22	-3.06	0
-157.5	18.46	8.75	-1.29	14.55	1.55	0		10.48	3.6	-4.47	7.31	2.58	0		-3.34	-1.59	-3.6	0.04	1.32	0		7.47	1.62	-8.35	7.43	-3.14	0
-156.6	19.34	6.68	-0.75	11.6	1.08	0		10.17	2.27	-5.17	5.42	1.26	0		-3.84	-2.89	-7.9	1.64	-0.24	0		8.42	0.96	-12.06	9.59	-5.38	0
-155.7	20.26	9.87	0.77	16	6.64	0		8	1.26	-6.99	5.45	0.02	0		-3.22	-2.03	-3.36	2.22	0.37	0		9.21	1.33	-7.84	9.22	-4.17	0
-154.8	17.07	6.93	-0.82	11.95	0.97	0		11.5	-0.81	-4.61	6.55	0.42	0		-2.5	-5.25	-7	-0.33	-1.17	0		9.28	1.05	-9.17	5.51	-2.36	0
-153.9	19.25	8.19	-0.35	15.17	5.24	0		10.62	2.95	-5.72	6.79	2.71	0		-1.53	-4.76	-2.66	1.31	3.37	0		9.08	-0.32	-6.51	8.02	-1.51	0
-153	14.43	5.52	-2.16	9.34	-0.74	0		9.08	2.92	-3.16	3.86	0.91	0		-2.57	-3.99	-4.03	2.83	1.98	0		6.97	-1.13	-7.82	6.69	-3.37	0
-152.1	15.46	8.62	-3.89	13.91	1.38	0		8.77	2.6	-7.63	6.18	0.99	0		-2.54	-3.04	-7.47	2.78	0.7	0		9.09	1.19	-9.02	7.92	-2.64	0
-151.2	12.69	4.01	-4.67	11.79	-0.96	0		7.38	-0.42	-6.23	5.08	-0.06	0		-1.07	-2.78	-2.06	4.16	2.93	0		8.72	0.44	-4.76	12.22	-0.45	0
-150.3	16.56	10.4	0.4	15.36	3.44	0		10.66	5.39	-2.52	7.71	5.7	0		-2.12	1.15	-5.02	2.58	1.77	0		10.88	2.1	-6.96	7.55	-3.89	0
-149.4	16.14	6.83	-0.44	14.69	2.94	0		8.33	0.32	-5.66	5.46	-0.18	0		-5.56	-4.9	-6.27	1.9	-1.12	0		3.07	-3.21	-12.19	5.17	-6.81	0
-148.5	13.81	6.6	-3.53	12.79	0.12	0		8.67	3.78	-4.25	7.5	-1.13	0		-3.41	0.45	-2.11	3.94	0.69	0		6.48	1.73	-8.94	5.28	-4.1	0
-147.6	17.85	8.9	-0.73	13.06	3.23	0		5.38	0.24	-7.51	5.68	1.33	0		-4.64	-5.03	-7.72	-1.53	-1.62	0		8.38	-1.2	-9.4	7.24	-3.7	0
-146.7	12.57	4.61	-1.67	10.32	-0.02	0		6.19	1.81	-6.11	4.26	1.48	0		-3.16	-3.23	-3.37	0.8	0.55	0		7.37	-0.6	-8.39	6.77	-2.37	0
-145.8	18.36	5.3	-1.51	12.9	3.71	0		9.6	-0.32	-3.82	3.79	-1.97	0		-1.93	-2.47	-2.59	0.99	-1.64	0		9.38	-1.08	-8.02	6.07	-4.74	0
-144.9	12.51	6	-2.39	9.23	-4.11	0		6.73	0.37	-4.59	5.5	-2.01	0		-4.56	-5.5	-4.08	0.49	-1.42	0		7.94	0.52	-8.01	7.01	-1.76	0
-144	16.34	4.77	-4.45	8.15	-2.44	0		9.36	2.79	1.43	8.82	1.25	0		-4.18	-2.87	-1.99	1.45	-1.75	0		5.89	-0.91	-9.51	6.52	-4.25	0
-143.1	13.58	6.94	-4.01	10.8	2.96	0		7.24	3.45	-4.67	7.69	1.31	0		-3.27	-2.62	-4.81	-0.24	-0.64	0		10.22	1.18	-6.37	6.71	-2.76	0
-142.2	16.84	6.61	-3.74	10.12	0.79	0		6.61	-0.41	-6.92	1.27	-2.42	0		-6.11	-5.79	-7.34	-0.64	-1.68	0		4.16	-1.32	-10.79	7.04	-4	0
-141.3	13.85	5.96	-1.46	11.28	1.33	0		6.98	-0.25	-6.02	3.08	0.93	0		-3.05	-3.44	-0.86	2.17	4.58	0		7.63	0.13	-5.93	7.33	-2.95	0
-140.4	13.51	7.14	-1.93	12.26	2.07	0		6.82	0.07	-8.25	1.84	0.21	0		-3.76	-4.46	-5.87	0.8	-1.02	0		7.12	1.2	-5.6	7.27	-0.52	0
-139.5	17.86	6.6	-1.44	14.29	3.08	0		12.49	4.07	-4.64	6.66	3.98	0		-1.52	-1.32	-5.02	1.97	3.69	0		7.93	4.29	-5.38	9.05	-1.73	0
-138.6	12.46	4.02	-2.71	6.53	1.61	0		5.35	-2.32	-7.24	2.99	-0.19	0		-4	-5.2	-3.13	-1.28	1.73	0		7.75	-1.15	-4.87	10.42	-2.87	0
-137.7	9.85	3.88	-3.84	7.65	3.24	0		6.75	0.49	-4.3	7.19	4.45	0		-2.57	-3.75	-4.14	2	1.7	0		7.96	2.49	-5.78	8.4	-1.66	0
-136.8	16	6.96	-2.96	10.56	1.57	0		10.08	1.29	-7.22	4.2	1.51	0		-2.12	-4.47	-3.08	3.03	2.02	0		5.71	-2.1	-10.24	5.75	-6.04	0
-135.9	15.2	6.47	-2.45	10.26	2.13	0		8.5	3.74	-5.32	5.45	3.66	0		-4.9	-3.31	-8.29	0.3	-2.98	0		5.16	0.01	-9.2	5.55	-8.1	0
-135	12.83	6.28	-1.96	10.2	0.89	0		9.21	2.64	-2.49	8.07	1.11	0		-1.12	-4.15	-4.67	2.95	0.78	0		9.29	0.7	-5.86	5.86	-0.99	0
-134.1	13.69	4.16	-1.87	11.66	1.81	0		9.77	-0.11	-5.21	2.97	0.23	0		-1.33	-3.45	-4	1.18	1.72	0		10.3	0.5	-3.44	7.42	-2.87	0
-133.2	12.78	7.62	-2.44	7.11	1.29	0		9.31	0.96	-6.03	6.51	1.69	0		-3.01	-4.27	-4.95	0.25	-1.4	0		6.14	-0.21	-6.9	6.95	-6.19	0
-132.3	12.2	6.77	-1.25	11.68	-1.46	0		6.74	0.85	-5.12	4.62	0.6	0		-0.93	-2.02	-2.95	2.57	1.37	0		9.45	-0.23	-7.72	7.21	-3.23	0
-131.4	10.03	4.99	-6.58	10.87	-2.76	0		7.26	-0.53	-6.23	4.73	-1.24	0		-3.72	-6.57	-4.53	1.23	-0.35	0		4.43	-2.55	-9.71	6.56	-3.47	0
-130.5	13.87	7.67	1.22	11	1.28	0		7.02	3.69	-3.12	5.84	-2.76	0		-6.18	-3.55	-4.72	-1.03	-2.83	0		6.31	-1.99	-8.13	5.34	-3	0
-129.6	11.08	5.77	-3.9	9.5	0.26	0		5.24	3.36	-6.39	6.02	0.27	0		-4	-0.1	-3.69	3.48	0.39	0		8.33	2.57	-5.57	9.81	-4.12	0
-128.7	15.23	6.72	-0.41	12.24	0.61	0		6.46	2.32	-4.12	4.54	0.57	0		-3.12	-1.56	-4.13	1.98	1.11	0		6.47	-2.15	-5.89	7.48	-4.52	0
-127.8	12.62	5.61	-1.68	9.34	0.69	0		5.71	1.2	-5.06	3.94	-0.21	0		-2.71	-2.55	-6.75	0.62	1.85	0		6.32	-1.04	-8.85	6.35	-3.65	0
-126.9	12.58	6.72	1.04	11.92	1.74	0		8.61	0.04	-3.28	4.04	0.36	0		-2.13	-2.39	-2.44	1.96	2	0		4.27	-2.49	-6.99	7.86	-2.35	0
-126	13.67	5.35	-2.39	11.74	1.99	0		7.17	-1.54	-5.51	4.55	1.42	0		-3.21	-4.36	-4.36	-0.32	0.69	0		5.43	0.93	-6.5	5.1	-2.19	0
-125.1	10.96	8.09	-1.14	12.11	2.04	0		5.1	0.57	-4	3.4	2.79	0		-5.32	-7.63	-7.68	-2.7	-2.96	0		5.8	-4.21	-8.06	3.16	-5.06	0
-124.2	14.55	7.89	-1.47	10.88	1.23	0		7.17	2.72	-5.45	4.27	-1.45	0		-2.47	-1.98	-3.62	3.51	0.88	0		7.38	1.87	-5.61	6.81	-0.6	0
-123.3	13.27	3.2	-2.42	7.58	1.83	0		6.59	-2.06	-7.57	0.79	-1.83	0		-4.07	-3.49	-3.62	2.68	-0.38	0		4.62	0.43	-7.66	6.15	-1.91	0
-122.4	11.25	5.22	-1	9.65	2.93	0		7.71	0.96	-6.07	4.99	2.59	0		-1.79	-3.53	-4.9	1.11	1.31	0		9.02	-0.19	-5.12	7.45	-2.79	0
-121.5	9.88	1.05	-3.13	3.24	0.46	0		5.05	-1.56	-7.61	1.55	-0.08	0		-6.48	-6.06	-7.27	1.06	-0.43	0		8.06	1.58	-6.77	6.84	0.31	0
-120.6	11.58	5.15	0.76	13.22	5.67	0		4.89	-3.4	-4.06	5.32	-1.87	0		-3.81	-4.99	-1.98	1.91	-2.61	0		8.12	-0.02	-3.16	8.9	-3.45	0
-119.7	13.56	6.64	0.38	12.18	3.11	0		7.72	0.34	-3.34	5.54	-1.31	0		-3.96	-5.17	-4.08	1.17	-1.64	0		3.55	-0.88	-5.25	6.22	-4.13	0
-118.8	12.35	3.62	-2.97	9.5	1.92	0		6.52	0.86	-2.61	5	1.91	0		-0.51	0.71	-0.85	2.42	0.65	0		5.75	-1.23	-7.37	3.93	-5.65	0
-117.9	13.58	9.64	-0.58	7.49	2.92	0		10.52	3.55	-1.96	4.49	2.36	0		-2.06	-3.93	-4.14	-0.2	0.57	0		9.43	-1.69	-6.84	6.9	-2.75	0
-117	14.19	7.95	-1.98	14.75	3.76	0		8.56	-0.11	-3.36	6.14	-0.41	0		-4.35	-4.42	-5.51	-0.53	-0.83	0		3.86	1.15	-7.34	6.07	-2.9	0
-116.1	9.05	3.49	-3.65	3.85	-0.5	0		7.8	2.47	-1.91	5.6	0.37	0		-3.81	-4.69	-4.57	2.57	0.21	0		7.08	-0.37	-6.44	6.9	-3.08	0
-115.2	13.79	4.78	0.15	11.35	1.26	0		10.11	0.59	-2.41	3.96	2.59	0		0.09	-2.92	-1.06	2.84	2.01	0		5.41	0.81	-5.03	5.88	-3.22	0
-114.3	11.71	6.21	-1.1	10.9	2.46	0		9.6	3.96	-1.48	6.83	1.79	0		-1.53	-0.39	-3.41	0.65	1.31	0		4.02	-3.08	-12.71	3	-5.51	0
-113.4	11.57	5.56	-0.75	11.02	2.65	0		8.28	2.86	-3.89	6.22	2.29	0		-3.51	-3.79	-5.79	0.5	-1.28	0		6.9	2.06	-5.34	6.83	-2.38	0
-112.5	12.63	3.13	1.29	8.09	0.06	0		8.31	2.63	0.05	6.09	0.73	0		-1.02	-3.72	-2.37	1.58	1.75	0		5.35	-1.84	-5.89	2.3	-2.58	0
-111.6	11.1	4.54	-3.93	7.43	0.14	0		8.12	-0.1	-3.3	5.4	1.01	0		-3.81	-5.74	-5.22	0.6	-1.94	0		2.92	-1.92	-8.63	2.93	-2.88	0
-110.7	12.01	6.31	-0.58	9.6	1.04	0		6.9	3.24	-2.14	5.95	1.54	0		-3.67	0.22	-2.52	2.42	0.25	0		4.33	-1.4	-5.01	3.66	-3.78	0
-109.8	11.68	2.61	-3.34	7.07	-1.42	0		5.82	-1.05	-5.93	2.45	-1.22	0		-5.46	-3.48	-6.93	-1.12	-0.11	0		5.25	0.57	-6.55	4.36	-0.03	0
-108.9	9.93	-0.61	-3.12	4.5	-0.42	0		8.74	0.53	-1.57	4	3.13	0		2.05	-0.76	0.72	3.48	2.38	0		9.23	-0.28	-6.01	7	-1.84	0
-108	11.84	3.87	1.85	10.18	0.4	0		9.37	2.16	-0.82	9.52	1.92	0		1.62	0.39	-0.76	5.06	5.91	0		6.43	1.19	-5.47	6.48	-0.04	0
-107.1	9.24	4.28	-1.73	7.35	2.42	0		2.91	0.66	-5.97	3.93	-1.36	0		-3.7	-2.73	-3.98	1.38	-2.87	0		5.02	-0.94	-7.14	4.61	-3.41	0
-106.2	12.89	6.84	-0.1	9.96	4.33	0		6.53	1.15	-1.73	3.38	0	0		-2	-2.2	-2.48	-1.21	-0.8	0		6.04	-1.49	-6.24	1.9	-3.57	0
-105.3	14.47	6.16	-2.21	11.1	2.19	0		7.1	-0.06	-2.86	6.66	1.71	0		-0.56	-1.44	-1.07	2.35	3.12	0		9.34	0.86	-3.01	5.96	0.27	0
-104.4	14.38	5.74	1.37	13.89	3.04	0		5.87	-1.41	-2.57	3.49	1.06	0		-1.27	-3.02	-2.1	2.37	0.42	0		7.53	-1.8	-4.58	8.2	-2.09	0
-103.5	9.65	4.98	-2.05	6.09	1.5	0		5.18	2.43	-2.24	4.77	4.31	0		-2.75	-3.33	-1.54	1.71	2.78	0		5.23	-0.09	-4.42	5.41	-1.1	0
-102.6	9.11	0.43	-3.43	6.49	-0.16	0		5.49	-0.56	-3.58	5.02	0.98	0		-3.92	-3.4	-1.94	2.09	-1.4	0		5.38	-0.96	-5.6	5.2	-5.82	0
-101.7	10.33	1.54	-2.75	7.45	1.3	0		7.82	-0.21	-3.87	5.34	2.82	0		-2.52	-5.47	-5.04	0.85	3.95	0		4.2	-2.48	-8.44	4.88	-1.98	0
-100.8	11.3	4.28	0.35	7.89	3.18	0		7.03	1.47	-2.31	5.91	4.85	0		-2.73	-4.34	-1.68	1.49	0.49	0		5.71	-1.32	-4.43	4.66	-0.3	0
-99.9	11.12	3.58	-2.3	9.24	-0.16	0		9.36	1.8	-1.8	5.85	-0.5	0		-0.72	-0.91	-2.26	2.09	0.34	0		6.14	2.57	-5.85	5.41	-1	0
-99	5.38	-0.07	-6.51	2.29	-2.2	0		2.8	-1.62	-8.09	3.73	-1.16	0		-3.12	-5.29	-4.65	-1.13	1.63	0		5.38	-3.18	-6.11	2.97	-1.48	0
-98.1	9.84	1.78	-3.79	7.31	1.31	0		9.29	4.83	-0.47	8.76	3.92	0		-3.45	-2.09	-5.03	3.26	-2.86	0		0.24	-1.82	-8.33	3.89	-5.38	0
-97.2	10.62	2.93	1.63	8.86	1.89	0		5.92	0.53	-1.42	5.18	3.35	0		-1.67	-1.1	-0.57	3.56	3.74	0		7.36	1.16	-2.57	7.48	-0.3	0
-96.3	8.34	4.81	-3.66	5.98	-1.43	0		6.37	0.26	-1.04	4.98	1.87	0		-1.8	-0.95	-1.01	1.13	3.07	0		3.09	0.16	-6.87	3.89	-3.77	0
-95.4	9.47	4.52	-5.24	5.44	-1.65	0		5.74	-0.22	-4.71	2.59	-1.38	0		-3.55	-3.74	-4.95	-2.38	-1.37	0		6.51	-2.48	-5.94	3.9	-2	0
-94.5	8.22	5.41	-1.56	9.48	3.66	0		2.16	0.85	-6.93	3.26	-0.45	0		-0.61	-0.88	-3.16	1.25	-0.05	0		5.66	1.96	-6.06	2.02	-4.32	0
-93.6	10.19	7.19	3.12	9.37	5.84	0		7.49	2.56	1.89	6.28	2.45	0		2.77	2.23	2.8	5.9	2.13	0		6.27	0.97	-3.31	7.79	-0.71	0
-92.7	7.59	1.64	-6.21	6.66	-0.33	0		4.23	-0.48	-4.05	3.13	-0.99	0		-3.15	-2.5	-1.87	0.35	-0.12	0		4.74	-0.97	-5.67	3.14	-4.45	0
-91.8	7.33	2.98	-4.87	2.44	-0.17	0		5.53	2.05	-4.99	-1.35	0.94	0		-4.94	-2.88	-4.41	-3.45	-0.78	0		6.16	-0.68	-2.93	5.14	-2.24	0
-90.9	12.87	3.42	0.25	8.83	3.02	0		7.24	3.29	-1.97	3.91	3.25	0		-0.15	-0.06	-1.33	2.73	1.19	0		4.33	0.64	-5.35	3.49	-1.32	0
-90	10.2	4.01	-0.17	6.09	2.04	0		7.91	0.39	-0.95	0.89	0.26	0		-0.92	-1.93	-2.14	1.13	0.82	0		5.68	1.02	-0.9	5.79	0	0
-89.1	12.33	4.78	-0.55	9.32	-0.28	0		5.6	3.49	-2.44	5.6	-0.48	0		-5.43	-5.41	-7.8	-2.17	-0.97	0		4.23	-5.41	-7.11	0.64	-1.77	0
-88.2	10.14	2.64	-1.61	8.09	2.42	0		5.11	3.14	-1.69	2.82	0.62	0		-5	-2.18	-4.87	0.2	0.87	0		3.16	0.22	-6.64	5.9	-2.42	0
-87.3	8.8	2.53	2.54	7.28	2.11	0		7.81	4.15	-3.12	3.79	2.74	0		-3.26	0.53	-3.74	2.82	2.21	0		2.04	-1.06	-5.48	5.63	-2.23	0
-86.4	11.63	6.92	0.53	8.06	2.26	0		5.95	0.45	-2.73	4.41	-0.01	0		-6.27	-6.2	-2.98	-0.98	-4.44	0		3.05	-0.47	-3.63	4.41	-4.47	0
-85.5	9.84	2.26	0.06	4.09	1.5	0		5.91	0.84	-2.35	2.29	3.55	0		-2.02	0.09	-2.48	3.31	2.36	0		2.91	-0.42	-6.08	6.15	-4.08	0
-84.6	7.67	4.67	-0.42	5.47	0.03	0		6.05	4.66	-2.82	3.46	1.57	0		-2.94	-3.02	-5.33	-0.42	0.39	0		1.78	-2.78	-6.29	2.17	-2.88	0
-83.7	10.76	6.45	0.27	7.68	1.3	0		7.78	3.02	-1.94	5.36	2.12	0		-1.82	-4.11	-3.65	1.97	2.43	0		3.62	0.13	-5.76	6.7	-0.69	0
-82.8	11.18	3.18	-1.08	5.29	2.44	0		8.62	2.14	-1.75	2.59	0.76	0		1.27	-0.84	-3.08	0.54	1.58	0		8.84	1.88	-1.42	8.17	-1.92	0
-81.9	10.39	4.84	-0.56	7.16	2.87	0		4.88	1.82	-4.4	1.86	1.07	0		-1.92	1.06	-1.54	2.73	2.65	0		2.07	1.46	-4.32	4.13	1.54	0
-81	10.16	4.87	-0.29	4.93	1.01	0		6.69	0.34	-3.89	1.57	0.79	0		-0.16	-3.22	-3.64	2.79	0.55	0		1.73	-2.74	-7.47	1.11	-6.47	0
-80.1	10.6	1.4	0.83	6.75	3.98	0		7.45	2.76	-0.99	3.26	4.55	0		-3.46	-4.73	-1.79	-0.44	-0.91	0		3.48	-1.04	-6.38	4.42	-2.42	0
-79.2	8.74	3.92	-3.54	7.12	0.98	0		5.87	0.45	-4.25	1.47	-1.11	0		-2	-3.72	-4.56	0.95	-2.25	0		5.21	-0.76	-5.86	3.85	-3.52	0
-78.3	7.82	2.26	-1.86	5.74	0.98	0		3.51	-0.79	-4.1	0.99	-2.01	0		-0.78	-1.47	-3.65	-0.92	0.11	0		3.57	-1.86	-6.01	2.05	-4.99	0
-77.4	7.96	8.69	0.82	8.37	3.24	0		3.42	4.1	-1.35	5.01	-0.42	0		-1.53	0.15	-1.69	5.14	1.07	0		2.86	-0.29	-3.03	4.57	-1.97	0
-76.5	3.54	-0.43	-2.64	4.77	-0.2	0		0.76	-3.66	-3.61	-0.8	-0.3	0		-1.04	-5.02	-1.81	0.41	3.06	0		5.62	2.3	-2.29	3.96	-1.66	0
-75.6	7.33	6.22	-0.64	6.6	2.72	0		4.89	3.61	-3.69	4.35	2.16	0		-2.49	-1.34	-4.65	2.04	3.23	0		2.6	-0.09	-4.86	4.02	-0.37	0
-74.7	9.81	4.63	0.7	6.32	3.59	0		4.91	4.34	-1.94	4.75	-0.25	0		-2.34	-2.47	-2.23	0.4	-2.28	0		4.76	-0.46	-3.52	4.47	-2.24	0
-73.8	9.21	1.02	1.04	7.43	2.97	0		6.2	2.33	-3.42	4.6	3.1	0		-0.6	-1.46	-3.15	3.16	3.51	0		5.1	-0.6	-2.75	4.43	-0.8	0
-72.9	8.06	5.95	0.04	8.22	3.78	0		7.75	5.68	0.23	6.75	3.27	0		0.15	-1.03	-2.42	1.03	1.46	0		5.09	0.51	-4.84	4.07	-1.98	0
-72	6.13	1.72	-1.5	3.78	-1.37	0		3.03	-1.47	-2.86	1.94	0.12	0		-3.63	-2.55	-2.29	-1.79	-0.57	0		5.06	-1.28	-4.34	2.28	-2.42	0
-71.1	7.69	2.76	0.02	7.52	0.13	0		5.92	0.78	1.63	2.93	0.62	0		-3.05	-3.25	-2.73	-1.53	-0.13	0		1.45	-3.59	-7.04	-0.25	-4.53	0
-70.2	6.28	1.07	-1.99	5.81	2.78	0		3.15	-0.43	-1.81	3.31	0.26	0		-3.95	-4.21	-4.49	-0.91	-2.42	0		2.95	-2.74	-8.59	-0.74	-4.15	0
-69.3	8.51	2.3	-1.05	4.99	-0.31	0		8.02	2.83	-2.96	5.64	0.92	0		-0.35	-0.49	-3.83	3.15	0.37	0		1.7	-1.84	-6.14	-0.32	-5.45	0
-68.4	4.93	3.36	-2.14	4.3	-2.45	0		3.18	1.61	-1.55	2.15	2.05	0		-1.67	-5.08	-1.17	1.42	0.54	0		5.13	-0.95	-3.16	3.85	-3.17	0
-67.5	6.2	2.06	-4.3	4.27	-2.97	0		2.38	-2.34	-3.52	1.01	-0.7	0		-2.74	-4.01	-2.35	-0.2	-0.11	0		3.18	0.03	-3.88	0.38	-0.18	0
-66.6	5.47	3.28	-1.27	3.15	2.41	0		6.38	3.2	2.59	6.11	3.35	0		-1.19	-0.97	-0.05	0.04	0.28	0		5.44	1.3	-3.21	2.62	-2.05	0
-65.7	5.53	0.68	-4.07	2.48	-2.73	0		3.92	-0.16	-3.71	0.89	-1.7	0		-0.05	-0.32	-2.21	0.07	1.97	0		4.45	0.28	-1.03	3.57	2.15	0
-64.8	8.51	3.13	2.86	7.95	1.28	0		5.84	3.89	0.15	5.08	3.34	0		-0.63	1.04	-0.57	2.1	3.85	0		4.4	2.18	-1.05	3.52	1.11	0
-63.9	7.31	5.12	-1	5.94	3.5	0		2.58	-2.9	-3.49	-0.33	1.59	0		-1.67	1.27	-2.12	0.33	3.99	0		4.37	3.6	-2.17	5.12	-2.99	0
-63	2.85	-0.7	-3.37	0.83	-3.11	0		6.57	1.12	0.33	3.77	1.06	0		2.24	1.52	-1	2.71	2.83	0		1.1	0.56	-6.46	0.54	-1.95	0
-62.1	5.83	1.5	-3.76	4.29	-0.63	0		6.27	2.44	-0.31	5.07	2.97	0		-1.57	-2.39	-2.74	2.32	-1.08	0		1.93	-3.16	-3.93	3.32	-3.07	0
-61.2	3.44	3.5	-3.12	2.24	-1.2	0		5.42	0.34	-2.4	2.2	0.05	0		0.69	-2.46	-1.61	1.97	0.55	0		3.18	-1.03	-4.31	1.9	-2.23	0
-60.3	6.3	2	-3.5	4.14	-0.29	0		2.88	0.41	-1.56	3.41	0.15	0		-2.66	-3.58	-3.33	1.37	-0.35	0		2.93	-1.07	-5.37	3.72	-0.04	0
-59.4	6.04	3.06	-1.28	6.34	0.26	0		6.5	4.06	0.96	4.13	1.77	0		-1.35	-1.36	-0.99	0.14	0.97	0		3	0.27	-5.15	1.45	0.24	0
-58.5	6.69	3.12	5.35	7.37	2.43	0		5.94	4.61	1.59	5.07	3.75	0		-0.38	-1.31	-1.48	0.48	-0.64	0		3.73	-0.95	-5.24	4.49	-2.7	0
-57.6	5.45	0.87	-3.09	5.16	2.03	0		5.29	-0.64	-1.73	2.3	0.86	0		-2.48	-4.18	-5.2	-0.87	-4.88	0		2.43	-0.19	-3.18	1.14	-4.11	0
-56.7	5.87	3.68	0.78	4.24	0.35	0		4.57	1.61	-2.33	1.54	1.44	0		-1.92	-2.6	-2.87	0.13	-0.17	0		3.8	3.9	-1.03	6.13	2.38	0
-55.8	7.25	7.13	2.78	6.8	2.6	0		1.62	2.81	-0.68	3.4	-1.88	0		-4.4	-3.15	-2.54	-2.96	-2.35	0		2.54	-1.71	-3.45	1.87	-0.66	0
-54.9	6.56	4.76	1.79	2.21	-0.19	0		5.57	-0.5	-3.73	2.53	1.61	0		0.38	-0.37	-1.67	3.87	0.97	0		2.74	-2.67	-2.06	-0.02	-2.64	0
-54	6.73	4.19	-1.88	3.49	1.04	0		4.44	2.24	1.59	3.64	0.96	0		-3.16	-0.2	-0.29	1.81	1.38	0		3.22	-0.86	-6.27	3.51	-1.89	0
-53.1	3.43	2.25	-2.57	3.32	-0.55	0		6.04	2.05	-0.7	7.41	1.76	0		1.59	-1.57	-1.9	5.68	0.9	0		1.3	-3.51	-5.51	1.88	-0.58	0
-52.2	2.65	0.99	-3.73	2.55	-0.28	0		0.95	1.2	0.63	1.23	-0.72	0		-3.2	-2.47	-2.8	-0.84	-1.77	0		2.3	0.16	-1.69	1.79	0.77	0
-51.3	2.94	-0.96	-2.08	2.95	0.82	0		5.56	4.39	1.95	7.27	4.07	0		-3.37	-3.27	-1.73	-3.16	1.09	0		1.78	1.1	-2.16	-1.51	1.2	0
-50.4	4.96	3.12	0.04	3.34	-0.68	0		2.11	1.51	-2.43	1.6	-1.09	0		-2.68	-0.34	-2.94	-0.1	-0.77	0		1.42	2.32	-3.95	1.11	-0.36	0
-49.5	3.4	2.85	0.45	4.9	-1.3	0		4.45	5.42	-1.31	4.86	2.05	0		-0.43	-0.81	-1.2	0.33	1.65	0		2.15	-1.16	-3.72	1.68	-0.94	0
-48.6	3.29	2.72	-1.26	2.42	1.53	0		1.03	0.57	-2.94	-0.2	-0.11	0		-4.75	-3.28	-3.79	-1.96	-1.04	0		1.82	1.44	-2.99	2.1	2.08	0
-47.7	2.49	1.96	-1.28	4.81	-2.15	0		1.56	1.03	-1.36	2.46	-3.07	0		-1.04	1.96	-0.41	2	0.11	0		4.43	-0.38	-4.19	3.06	-0.58	0
-46.8	-0.18	-2.39	-3.45	-1.02	-3.24	0		-0.02	-1.58	-1.73	-1.54	-0.11	0		-2.39	0.23	-0.15	-0.33	0.99	0		-1.43	-2.33	-6.72	-3.2	-5.99	0
-45.9	4.37	0.48	-0.72	3.41	-1.35	0		0.96	-1.47	-1.06	1.24	-1.45	0		-4.15	-3.82	-2.52	-1.69	-3.55	0		2.11	-3.22	-3.5	-0.56	-6	0
-45	5.11	1.26	-3.37	1.93	-2.61	0		4.27	1.66	-2.86	2.11	1.2	0		-1.23	-2.13	-3.33	-0.51	-0.93	0		2.73	1.05	-1.58	2.46	-4.35	0
-44.1	2.59	0.39	-1.57	3.12	-0.56	0		2.24	-0.58	-3.27	0.08	-2.89	0		-2.17	-2.68	-4.13	-1.45	0.27	0		3.45	3.21	-0.83	3.66	2.13	0
-43.2	5.27	1.14	-1.57	3.44	2.21	0		4.27	-0.82	0.22	2.16	2.05	0		0.64	-3.92	-0.18	0.94	-0.62	0		1.63	-3.64	-3.07	0.09	-3.94	0
-42.3	5.23	1.65	-2.72	2.76	-0.67	0		2.93	1.65	-0.93	4.02	0.46	0		-1.83	-0.55	2.16	3.93	-0.49	0		2.15	-1.68	-1.84	0.43	-0.12	0
-41.4	5.06	1.45	1.28	5.45	0.06	0		3.06	1.85	0.43	2.94	0.53	0		-1.23	-1.22	-0.31	0.56	-1.25	0		0.11	-3.81	-1.88	0.08	0.27	0
-40.5	4.89	1.22	-1.37	4.92	-0.85	0		2.51	-1.4	-2.48	1.17	-0.18	0		0.89	-0.4	-2.5	3.49	1.87	0		1.8	0.49	-3.26	2.56	-1.02	0
-39.6	7.13	4.62	0.22	5.09	2.29	0		1.34	0.56	-1.48	0.37	0.11	0		-5.15	-2.79	-2.34	-3.28	-1.19	0		-0.7	-4.78	-4.05	0.08	-1.46	0
-38.7	5.25	2.63	-1.46	3.87	1.78	0		5.18	1.47	1.17	4.15	3.58	0		-0.9	0.18	0.55	2.36	2.44	0		-0.38	0.65	-1.78	3.32	-2.87	0
-37.8	3.85	6.52	-2.21	3.69	2.86	0		3.73	3.42	0.46	1.14	2.71	0		-3.75	-3.35	-2.75	-1.65	1.76	0		-0.55	-3.73	-5.33	-0.02	-1.7	0
-36.9	8.74	4.69	-0.3	4.4	2.28	0		7.64	5.7	3.81	6.17	6.4	0		-0.51	2.15	-1.85	-1.47	3.05	0		-0.04	-1.87	-6.1	-3.36	-3.35	0
-36	5.77	1.82	1.1	6.88	3.36	0		6.07	3.98	5.57	5.86	5.94	0		-0.5	1.25	1.73	2.15	3.76	0		0.85	0.67	-1.91	-0.7	-1.59	0
-35.1	-0.54	-1.5	-0.28	2.43	-3.31	0		3.85	2.59	-1.9	2.19	2.11	0		2.34	1.5	0.37	2.27	4.72	0		-0.2	-1.66	-1.18	-0.07	-1.23	0
-34.2	0.04	-3.26	0.26	-0.59	-1.55	0		0.84	-0.46	0.63	1.83	-0.91	0		-2.24	-0.49	2.1	1.07	2.25	0		-1.37	-1.16	-1.69	-0.76	-1.12	0
-33.3	1.98	0.93	-0.68	0.13	-2.4	0		4.72	3.63	3.58	6.48	6.24	0		-0.27	-0.93	1.01	1.78	5.66	0		1.46	-1.73	-3.12	-1.55	-2.29	0
-32.4	3.5	2.45	0.76	3.37	0.71	0		0.84	0.2	-0.98	1.38	0.19	0		-1.51	-1	-1.28	-0.3	-3.36	0		2.94	0.5	0.51	2.66	-0.29	0
-31.5	2.62	0.46	-1.07	2.04	-0.58	0		0.06	-3.48	-1.59	-1.44	-1.41	0		-1.09	0.15	-2.21	-1.35	-0.84	0		0.23	-2.79	-6.26	1.28	0.3	0
-30.6	1.24	0.36	-4.87	1.28	-1.9	0		0.74	-1.33	-3.34	0.41	-2.56	0		-0.86	-3.55	-1.6	-1.15	-1.63	0		2.53	-1.46	0.98	3.27	-0.48	0
-29.7	4.15	4.08	0.01	3.63	5.23	0		6.53	3.04	1.67	1.02	3.95	0		-2.22	-2.97	-6.89	-3.31	-0.06	0		0.62	-2.29	-4.67	-1.84	-2.8	0
-28.8	2.71	-0.08	-1.18	0.7	-1.61	0		0.93	-1.33	-1.13	2.5	-0.69	0		-0.72	-0.71	-0.27	0.53	-0.08	0		-0.8	0.41	-0.62	1.07	-0.71	0
-27.9	4.68	4.48	1.58	5.79	4.11	0		3.81	0.16	1.87	0.91	1.48	0		-2.84	-2.15	0.15	-2.04	2.01	0		2.57	0.33	2.34	4.94	3.35	0
-27	4.83	1.16	0.59	2.82	-0.54	0		3.34	3	1.67	2.71	1.51	0		-1.74	-1.84	-2.01	-1.65	2.38	0		-0.28	-3.08	-3.24	-1.66	-1.22	0
-26.1	1.59	-1.49	-1.13	0.48	1	0		0.82	-2.25	-1.35	0.91	0.22	0		1.65	-3.09	1.07	1.88	1.99	0		-0.12	-2.85	-3.23	-0.07	-1.62	0
-25.2	1.43	-0.75	-1.62	1.55	-1.98	0		0.52	-1.88	-4.69	-1.65	-3.67	0		-0.98	-0.52	-1.94	-0.44	0.63	0		1.39	-0.68	-2.41	0.48	-1.38	0
-24.3	0.13	1.8	-0.8	3.72	4.1	0		0.16	3.66	0.51	2.77	2.68	0		-1.39	2.68	1.53	2.25	1.23	0		-1	-1.65	-2.28	0.18	-2.27	0
-23.4	5.67	3.18	-0.09	2.66	0.56	0		4.74	1.55	1.37	1.63	3.26	0		-1.07	-0.73	0.31	2.3	2.53	0		3.71	-1.81	-0.81	1.65	-1.94	0
-22.5	5.46	3.15	2.55	2.43	1.02	0		2.31	0.81	-0.25	1.97	0.31	0		-0.52	-1.22	-0.41	0.9	0.56	0		2.89	-0.13	-1.76	0.74	-1.79	0
-21.6	5.83	3.41	1.65	6.44	3	0		4.41	0.63	-2.78	2.42	0.22	0		-0.66	-0.45	-2.2	1.05	-0.41	0		2.38	4.52	0.95	0.4	1	0
-20.7	3	-1.34	-2.29	1.29	-2.39	0		4.94	1.65	0.81	2.13	3.22	0		0.62	0.08	0.25	1.36	1.33	0		1.17	-2.52	-1.54	0.38	-2.93	0
-19.8	1.47	2.92	4.73	2.46	1.44	0		-1.76	-0.81	0.77	2.84	-3.25	0		-2.79	-2.71	-1.8	1.16	-0.76	0		-0.52	-3.27	-5.03	-0.53	-1.63	0
-18.9	3.1	2.11	0.2	1.76	0.24	0		2.92	2.46	1.54	2.51	3.6	0		0.38	1.42	-0.54	-1.47	4.34	0		0.32	0.54	-1.55	-1.96	-0.98	0
-18	5.44	7	4.38	3.79	7.48	0		2.86	1.79	1.95	4.06	4.17	0		1.73	0.37	-0.46	0.63	2.16	0		-0.89	-1.35	-3.2	-0.94	-1.63	0
-17.1	1.19	2.2	-0.6	0.98	0.16	0		1.73	-0.03	2.61	-0.86	0.83	0		1.47	0.34	1.4	1	2	0		0.46	0.09	-1.7	1.34	-0.38	0
-16.2	5.22	4.76	1.94	7.14	5.17	0		4.18	2.69	0.16	4.93	2.88	0		-0.8	-0.68	-2.57	2.71	2.24	0		1.16	-2.98	-2.33	1.79	-0.76	0
-15.3	3.67	2.19	0.89	4.18	1.84	0		3.94	0.23	0.25	3.56	0.3	0		0.95	1.2	0.52	3.02	3.05	0		-0.22	2.66	-2.1	1.65	1.04	0
-14.4	1.56	3.31	1.12	2.92	3.77	0		0.23	3.17	1.67	2.78	3.2	0		-0.65	0.05	1.42	2.57	2.55	0		-1.22	-1.95	-0.78	-4.53	-1.62	0
-13.5	-0.34	0.36	-2.17	2.43	1.69	0		4.62	5.13	3.26	6.13	3.26	0		-0.26	1.18	1.39	3.08	3.3	0		-0.21	-3.33	-3.77	-3.53	-2.4	0
-12.6	2.78	2.14	-1.37	1.65	-1.11	0		4.78	2.32	-0.82	2.6	1.38	0		1.22	0.58	0.53	4.94	2.7	0		-0.3	-0.67	0.49	0.47	0.38	0
-11.7	2.77	0.52	-2.14	1.06	-0.62	0		-0.32	3.03	0.89	0.91	1.73	0		-4.21	-3.38	-2.98	-1.04	-0.8	0		1.38	-0.43	-1.59	-0.28	-1.87	0
-10.8	5.44	2.83	4.29	4.91	3.98	0		3.25	0.65	0.37	2.68	0.69	0		0.66	1.82	0.09	1.5	0.83	0		0.05	-0.17	-1.17	-0.04	-1.38	0
-9.9	0.82	2.2	3.14	0.68	0.05	0		2.43	2.32	4.11	1.86	2.78	0		-1.12	-1.47	-1.24	-2.01	-0.9	0		-0.51	-3.58	-2.23	-2.07	-0.84	0
-9	0.05	1.83	2.82	1.92	2.46	0		4.6	2.6	2.77	3.19	4.11	0		-0.02	1.22	0.59	-0.03	1.93	0		0.16	-0.72	-0.3	0.17	0.57	0
-8.1	-0.05	2.22	0.78	0.77	2.57	0		0.87	1.29	-0.25	0.6	2.27	0		0.03	2.4	0.41	3.16	2.16	0		-3.68	-1.35	-1.38	-1.92	-4.05	0
-7.2	0.11	-2.47	-2.21	-2.76	1.28	0		1.66	0.82	2.76	3.95	3.74	0		-0.74	-0.1	0.95	3.18	-0.02	0		-0.91	1	-0.93	1.12	-1.48	0
-6.3	0.89	1.15	0.55	1.56	1.14	0		-1.95	-1.59	0.59	-0.6	-1.05	0		0.01	0.48	0.32	1.53	0.39	0		1.2	-0.39	-0.29	-0.73	2.99	0
-5.4	0.05	3.18	1.49	0.14	0.57	0		-0.32	0.86	-0.29	-1.58	-1.56	0		-3.13	-1.93	-3.81	-0.57	-0.41	0		-3.49	-1.25	-4.3	-3.18	-0.55	0
-4.5	-0.87	1.8	0.92	-1.29	0.76	0		-1.9	0.48	1.84	-1.1	-2.46	0		1.09	-0.5	2.56	0.03	-0.34	0		0.91	0.73	1.74	3.25	-0.54	0
-3.6	1.73	0.82	0.6	1.51	2.87	0		-0.57	-1.2	0.04	0.01	-1.99	0		0.03	-0.09	1.18	1.37	1.83	0		2.99	-0.92	0.82	2.24	2.19	0
-2.7	1.3	-1.65	-0.97	0.42	-0.82	0		1.05	-4.04	-0.19	0.63	-0.61	0		-1.64	-4.06	-3.28	-2.41	-2.53	0		1.64	1.22	0.89	-0.38	1.25	0
-1.8	0.57	-1.46	-0.48	-0.47	-0.54	0		4.6	2.98	1.64	3.22	2.8	0		-0.12	-0.8	-0.11	-1.12	1	0		1.98	-1.85	1.26	-0.45	2.14	0
-0.9	2.65	2.5	0.02	1.76	2.1	0		1.02	2.59	3.5	0.83	0.31	0		0.85	2.73	3.26	1.14	1.86	0		0.57	0.62	1.29	0.26	-0.68	0
0	-1.34	0	-2.13	-0.44	0.34	0		2.11	3.19	1.97	1.56	1.76	0		-0.46	0.56	0.68	2.36	-0.45	0		0.93	0.17	1.61	1.83	0.56	0
0.9	-1.68	0.65	-2.54	-0.84	-1.64	0		2.08	3.22	0.09	0.27	0.66	0		0.73	3.12	-0.51	2.55	0.91	0		0.59	2.65	-1.32	1.01	-1.45	0
1.8	-1.3	-0.54	1.95	-0.84	0.32	0		3.26	0.84	4.68	1.28	2.87	0		-0.22	-0.08	1.21	-0.32	0.92	0		0.57	-0.38	2.77	1.23	-0.84	0
2.7	-0.18	0.44	-0.93	-1.06	0.99	0		3.15	0.17	2.76	0.62	0.34	0		-1.41	-2.59	-0.41	-0.39	0.64	0		-1.23	-0.66	-1.24	-0.44	0.45	0
3.6	2.92	0.96	3.86	1.92	4.01	0		4.21	0.81	3.93	0.94	4.2	0		-0.2	-0.87	-1.88	2.53	3.14	0		1.28	-0.12	0.97	1.85	3.32	0
4.5	-1.82	-0.66	0.19	1.5	-2.77	0		1.17	3.66	7.29	2.81	4.21	0		-0.48	-0.36	1.85	-0.02	3.35	0		0.96	-0.26	0.7	-0.33	0.94	0
5.4	2.8	3.99	0.77	0.34	1.79	0		2.67	2.78	3.15	-2.34	1.12	0		-4.28	-1.93	-2.17	-4.51	-1.93	0		-1.76	0.07	-1.26	-2.99	-0.1	0
6.3	4.05	3.4	4.14	3.03	6.43	0		-0.06	0.08	2.96	0.02	1.25	0		-3.93	-0.54	-0.86	0.73	-0.71	0		-2.15	-1.5	-0.7	-2.19	-0.76	0
7.2	0.95	1.03	3.27	1.02	-1.45	0		4.64	0.71	2.35	3.33	1.3	0		3.44	2.62	-0.13	4.1	3.54	0		1.09	0.51	1.94	2.59	3.39	0
8.1	16.57	2.75	5.1	4.42	3.48	0		7.1	0.79	1.01	5.5	3.49	0		1.62	-0.22	-0.72	3.39	4.95	0		1.64	1.07	-0.44	1.96	3.1	0
9	52.92	7.64	12.78	11.43	6.36	0		16.93	6.3	4.68	9.77	5.95	0		-3.99	0.19	-2.85	2	1.1	0		-0.44	-6.11	-3.72	1.43	-1.68	0
9.9	75.81	25.84	21.14	15.17	6.51	0		19.23	7.04	3.12	8.26	3.48	0		-6.51	-0.88	-5.39	2.68	3.74	0		-0.74	-0.85	-3.35	2.54	3.58	0
10.8	86.88	36.55	21.42	13.01	8.21	0		22.14	13.31	4.66	7.54	5.09	0		-12.29	-2.76	-4.34	2.54	0.5	0		-0.15	2.34	0.03	5.87	1.85	0
11.7	87.11	42.58	19.7	9.57	4.73	0		24.68	18.53	8.5	10.44	9.98	0		-7.22	-1.1	-1.55	4.61	5.42	0		0.89	6.02	-1.56	6.36	3.91	0
12.6	89.92	51.45	20.9	14	8.75	0		17.48	17.3	2.28	7.74	5.47	0		-12.57	-5.84	-4.14	4.71	1.18	0		1.32	7.15	-1.58	10.33	4.04	0
13.5	93.94	52	17.67	11.75	7.25	0		23.2	19.16	6.05	10.89	7.94	0		-8.82	-4.19	-0.12	6.73	3.76	0		0.36	4.41	-4.54	3.76	3.12	0
14.4	95.62	54.3	19.09	12.69	5.84	0		23.81	21.24	5.44	11.88	5.32	0		-9.23	-0.8	-2.06	7.51	4.66	0		-0.1	8.66	-2.48	7.62	1.81	0
15.3	95.84	55.24	18.13	11.1	8.43	0		21.09	18.1	1.32	9.68	6.8	0		-7.47	-1.42	-3.29	4.96	2.55	0		0.04	7.64	-3.96	2.42	1.7	0
16.2	95.58	55.47	20.7	12.91	5.99	0		22.27	21.1	6.26	8.68	5.42	0		-9.53	-2.17	-4.28	4.67	3.23	0		-0.98	3.34	-8.22	2.74	-0.14	0
17.1	94.88	53.18	17.18	10.29	6.7	0		18.81	16.23	4.01	8.83	6.77	0		-12.49	-2.65	-3.8	5.88	-1.3	0		-2.01	6.65	-8.15	2.95	-2.33	0
18	94.55	53.81	15.52	8.18	4.54	0		21.34	16.65	1.42	7.58	5.35	0		-11.03	-4.37	-3.32	6.58	3.54	0		2.08	9.56	-1.61	5.11	3.97	0
18.9	98.61	55.52	20.79	10.74	3.85	0		20.68	19.3	5.67	9.08	8.69	0		-10.28	-0.79	-3.38	5.09	2.24	0		0.68	9.57	-6.27	1.05	-1.23	0
19.8	96.66	56.44	18.09	11.82	9.81	0		20.7	14.94	0.03	10.47	7.92	0		-13.33	-3.03	-6.4	8.08	1.49	0		-0.06	8.98	-7.29	4.95	1.16	0
20.7	100.59	56.66	19.75	10.61	8.85	0		19.66	16.28	2.61	6.69	7.35	0		-14.89	-6.64	-4.95	0.01	1.14	0		-1.93	5.38	-7.8	-0.88	0.39	0
21.6	94.99	53.64	15.13	5.81	2.84	0		19.61	18.24	3.28	6.36	5.8	0		-13.19	-5.21	-6.26	2.47	1.81	0		0.33	10.94	-5.77	4.31	2.58	0
22.5	95.36	53.9	17.48	7.72	5.25	0		18.92	15.73	2.55	7.37	7.13	0		-10.64	-2.77	-4.01	5.32	0.86	0		-0.52	8.24	-6.46	5.95	1.24	0
23.4	100.12	57.82	16.44	8.95	12.1	0		23.31	20.09	3.72	7.55	8.47	0		-8.33	-1.67	0.18	9.71	2.34	0		3.94	10.34	-3.64	5.86	2.17	0
24.3	97.24	55.3	15.2	9.51	6.31	0		19.14	17.26	-0.24	7.31	5.42	0		-10.14	-0.59	-3.77	5.49	2.85	0		0.37	8.61	-6.1	4.14	1.42	0
25.2	99.65	54.48	16.81	9.41	6.25	0		24.48	21.16	6.33	10.51	8.46	0		-11.14	-5.05	-3.94	5.52	1.37	0		-1.25	5.55	-7.97	0.24	-2.53	0
26.1	99.79	56.35	14.43	7.93	6.32	0		23.38	19.74	1.12	5.57	4.67	0		-5.86	-2.54	-4.71	6.01	3.41	0		1.43	8.73	-6.53	2	-0.61	0
27	98.53	53.66	13.21	2.8	7.01	0		18.81	16.91	2.19	7.1	4.2	0		-12.68	-5.46	-4.51	3.54	-0.75	0		-0.42	8.96	-8.63	3.08	2.87	0
27.9	97.17	51.43	10.88	3.55	6	0		15.71	11.94	-5.22	3.87	3.38	0		-10.64	-4.46	-6.32	4.1	1.28	0		1.94	8.93	-7.07	1.31	2.13	0
28.8	96.4	54.88	13.04	6.39	4.52	0		19.46	17.97	0.16	6.66	2.84	0		-11.92	-4.68	-5.52	5.96	-1.49	0		-1.15	7.75	-9.25	0.02	-2.27	0
29.7	98.51	50.71	10.24	1.99	2.92	0		22.12	18.69	0.91	4.88	5.08	0		-9.82	-2.6	-5.8	4.35	2.69	0		0.45	9.08	-11.2	0.81	-0.64	0
30.6	98.98	54.38	11.91	6.14	6.41	0		19.21	14.61	-1.08	6.42	4.92	0		-8.95	-3.13	-3.17	5.04	3.11	0		3.41	7.08	-8.39	-1.38	0.84	0
31.5	100.43	59.63	15.59	6.7	8.07	0		18.92	17.99	-0.31	3.61	5.79	0		-9.83	-3.04	-3.94	4.56	1.74	0		4.78	10.99	-8.55	3.05	3.34	0
32.4	98.21	55.7	14.12	1.76	6.23	0		17.6	17.91	-1.71	3.65	4.86	0		-12.41	-5.76	-7.47	4.16	-1.09	0		2.67	8.64	-10.48	4.14	0.84	0
33.3	99.01	57.94	13.4	5.72	7.46	0		21.16	20.89	3.56	7.7	9.07	0		-11.66	-2.53	-4.32	7.68	2.47	0		-0.4	5.46	-13	0.66	-0.62	0
34.2	97.85	51.1	8.91	2.68	6.35	0		18.08	14.51	-7.24	4.34	4.5	0		-11.15	-3.74	-5.24	6.91	1.01	0		1.95	7.87	-7.48	2.06	1.28	0
35.1	96.09	54.1	10.69	-0.67	3.22	0		20.28	19.63	1.16	8.42	8.77	0		-9.43	-0.02	-3.09	10.23	4.02	0		-1.87	8.87	-12.48	-1.49	-0.38	0
36	101.05	57.57	11.77	6.75	8.28	0		24.09	18.92	1.39	9.75	9.59	0		-8.9	-3.32	-2.76	7.35	3.27	0		0.75	5.01	-10.73	0.02	-0.44	0
36.9	101.58	53.49	12.35	4.48	7.6	0		22.36	16.69	-2.34	7.43	8.72	0		-7.23	-1.27	-4.37	6.17	4.94	0		2.19	7.02	-11.41	0.46	-1.62	0
37.8	97.73	54.08	10.09	2.91	4.62	0		18.66	20.07	-0.64	5.89	4.71	0		-13.79	-5.68	-8.32	5.82	2.24	0		-1.7	7.56	-12.78	-1.84	-0.32	0
38.7	97.96	57.64	12.29	4.72	6.72	0		19.7	17.94	-0.54	4.03	4.8	0		-9.98	-2.96	-3.52	6.69	3.82	0		-0.74	6.58	-10.33	-0.73	1.72	0
39.6	98.59	52.76	9.97	1.14	5.97	0		17	17.27	-3.97	0.97	3.71	0		-11.29	-2.75	-5.89	5.13	-1.83	0		1.28	6.38	-10.42	-2.83	-4.39	0
40.5	100.36	57.23	7.91	1.95	8.55	0		20.65	19.08	-1.39	7.4	7.77	0		-11.36	-4.62	-5.4	6.51	1.36	0		0.16	7.21	-10.44	-2.69	-0.31	0
41.4	101.02	55.68	7.32	1.87	5.44	0		17.73	16.63	-4.29	3.21	5.42	0		-10.84	-4.36	-3.35	6.19	1.1	0		-1.28	5.22	-15.38	-2.56	-4.68	0
42.3	101.34	55.65	8.98	2.12	9.05	0		16.84	17.73	-1.76	4.49	5.75	0		-13.38	-1.89	-4.29	5.54	3.77	0		1.39	6.29	-11.39	-1.65	1.59	0
43.2	100.62	57.15	9.24	2.22	8.08	0		20.3	19.24	-0.83	4.18	6.5	0		-9.85	-0.02	-3.6	8.27	2.09	0		2.78	8.79	-10.33	0.5	-1.83	0
44.1	94.48	52.1	6.92	-5.59	3.1	0		17.67	15.03	-4.29	3.23	5.97	0		-12.08	-5.55	-6.13	4.25	2.31	0		2.41	8.7	-11.07	-2.32	0.26	0
45	98.56	53.32	5.72	-2.97	4.67	0		19.53	16.75	-5.5	2.54	5.89	0		-10.11	-3.36	-5.68	5.77	3.03	0		0.64	6.91	-11.93	-4.69	-2.64	0
45.9	97.46	53.69	8.14	-4.84	5.94	0		20.5	15.06	-1	2.15	6.93	0		-7.76	-3.69	-2.66	8.44	2.54	0		1.86	8.79	-11.32	-2.43	-2.99	0
46.8	100.98	57.17	10.14	0.03	8.38	0		19.99	17.2	-4.23	3.84	7.7	0		-12.18	-1.76	-5.6	6.9	3.24	0		2.79	11.37	-16.04	2.61	-1.55	0
47.7	102.64	52.45	9.05	2.27	5.55	0		20.97	18.89	-1.67	3.53	9.08	0		-8.3	-1.69	-3.86	7.24	2.75	0		1.91	9.01	-13.4	-2.65	-2.99	0
48.6	99.77	50.49	7.45	-0.96	4.77	0		22.23	15.76	-0.93	3.69	5.64	0		-10.72	-3.06	-4.7	6.23	1.61	0		-1.31	6.68	-12	-4.72	-2.81	0
49.5	98.36	53.1	7.79	0.72	7.56	0		21.74	17.86	-1.87	7.07	8.86	0		-8.2	-2.6	-3.6	8.47	3.32	0		0.33	7.12	-14.87	-3.5	-1.76	0
50.4	102.14	56.65	3.77	0.33	5.29	0		19.27	17.36	-4.12	3.71	5.09	0		-11.61	-5.13	-6.65	4.54	1.22	0		-1.75	3.7	-14.92	-5.07	-2.7	0
51.3	99.46	54.11	7.54	-1.05	8.49	0		17.88	16.14	-5.22	2.43	6.44	0		-11.72	-4.54	-6.71	6.46	1.89	0		1.4	6.27	-13.51	-3.88	0.22	0
52.2	99.45	54.87	7.4	-2.34	7.44	0		18.2	17.34	-3.16	2.07	7.23	0		-12.84	-1.92	-7.95	4.86	0.35	0		1.61	10.51	-14.83	-2.71	-0.27	0
53.1	100.38	55.53	8.94	-0.35	8.69	0		17.43	17.66	-3.68	1.58	7.13	0		-9.96	-0.94	-5.22	8.36	3.3	0		0.46	7.79	-17.05	-3.43	-3.38	0
54	101	52.22	9.24	-1.14	6.41	0		20.91	16.46	-3.2	5.26	7.07	0		-11.32	-0.02	-5.28	7.71	2.84	0		1.81	9.66	-13.82	-3.75	-1.56	0
54.9	97.49	55.23	6.35	-3.48	6.45	0		21.03	19.54	0.12	5.13	8.99	0		-9.4	0.14	-2.63	7.45	6.09	0		-1.56	7.3	-15.37	-4.29	-4.08	0
55.8	99.62	53.31	8.05	0.7	5.6	0		19.92	16.61	-1.8	4.5	6.75	0		-12.75	-4.87	-6.79	5.83	1.75	0		-1.84	6.85	-17.64	-6.94	-5.07	0
56.7	97.54	52.91	5.97	-3.59	7.48	0		18.54	17.02	-1.96	3.5	9.03	0		-9.31	-2.44	-5.03	8.03	5.58	0		2.44	6.71	-16.3	-5.58	-2.42	0
57.6	99.66	50.83	6.24	-5.83	2.39	0		20.46	14.29	-3.08	2.4	5.92	0		-6.42	-0.74	-1.64	9.49	6.44	0		0.02	7.78	-14.22	-4.19	-5.35	0
58.5	100.18	52.65	9.69	-0.23	6.7	0		21	17.83	-1	7.66	5.36	0		-9.83	-3.07	-4.58	6.34	1.42	0		4.75	7.36	-12.13	-3.3	-1.48	0
59.4	99.71	53.39	7.69	-3.96	8.82	0		17.78	15.72	-3.94	4.49	8.05	0		-10.56	-2.9	-3.78	7.66	2.79	0		2.97	10.21	-12.58	-5.97	-0.94	0
60.3	100.4	53.8	8.62	-2.1	7.27	0		17.66	13.3	-5.42	-0.64	3.11	0		-11.77	-1.94	-6.09	4.55	2.96	0		2.05	6.44	-17.43	-3.62	-3.09	0
61.2	98.13	51.17	5.24	-4.88	2.98	0		20.23	16.84	-4.2	5.77	7.1	0		-11.63	-2.11	-5.72	10.25	0.56	0		-1.4	8.35	-16.06	-6.49	-4.6	0
62.1	97.5	52.71	4.41	-3.13	4.49	0		15.82	14.6	-5.75	4.72	6.35	0		-12.84	-1.91	-6.55	7.33	4.52	0		2.8	10.07	-16.92	-4.86	-2.85	0
63	98.23	49.02	3.42	-6.9	4.04	0		15.96	13.12	-6.45	1.28	3.05	0		-11.68	-2.7	-6.38	5.93	1.08	0		1.63	9.09	-16.55	-4.6	-1.36	0
63.9	103.58	52.9	6.88	-1.42	8.16	0		21.39	15.92	-4.58	3.24	9.04	0		-8.9	-5.35	-4.31	5.54	1.79	0		-0.58	6.07	-17.94	-7.08	-3.77	0
64.8	97.96	50.91	3.53	-4.37	1.44	0		17.82	13.84	-7.23	0.84	4.02	0		-8.21	-3.2	-4.17	10.04	3.35	0		3.19	10.25	-14.98	-3.08	-0.57	0
65.7	100.43	55.03	5.24	-4.95	4.67	0		22.41	19.56	-0.81	3.65	8.16	0		-7.73	0.34	-4.57	6.59	4.85	0		1.12	9.46	-18.42	-6.57	-2.32	0
66.6	99.26	52.04	0.68	-8.21	2.58	0		19.15	19.32	-5.44	2.17	4.79	0		-11.12	-3.29	-7.26	7.44	-0.14	0		3.8	7.74	-16.57	-3.07	-3.53	0
67.5	96.89	50.44	3.75	-8.8	4.06	0		18.16	12.84	-3.41	2.24	4.75	0		-13.41	-5.79	-6.37	4.97	-0.89	0		1.82	7.36	-15.02	-5.46	-3.47	0
68.4	96.16	47.99	0.44	-8.65	5.52	0		17.39	13.97	-7.33	-0.83	6.26	0		-9.97	-2.1	-4.76	7.63	2.26	0		1.37	7.65	-16.56	-5.76	-4.76	0
69.3	96.46	49.26	-0.05	-7.67	4.46	0		15.16	17.02	-3.9	0.13	4.17	0		-11.62	-1.55	-4.39	9.41	3.46	0		1.19	6.7	-16.3	-5.89	-4.56	0
70.2	99.79	51.08	2.33	-6.55	3.4	0		18.54	14.88	-4.52	1.44	4.37	0		-9.97	-2.91	-4.39	9.34	1.39	0		1.83	9.94	-15.19	-4.84	-2.03	0
71.1	98.12	51.83	-0.13	-6.06	7.36	0		15.96	15.35	-6.13	-1.67	4.42	0		-9.94	-3.45	-4.48	5.16	4.18	0		2.41	4.43	-18.75	-8.35	-3.56	0
72	101.03	52.86	4.22	-2.11	7.78	0		20.82	17.51	-2.91	4.32	8.82	0		-10.6	-2.43	-4.04	7.94	2.75	0		-0.92	5.39	-18.33	-7.86	-4	0
72.9	98.43	50.16	3.56	-5.76	5.52	0		19.02	18.82	-3.94	0.88	9.3	0		-8.19	0.61	-2.32	9.94	5.22	0		6.77	10.88	-14.59	-4.02	-0.39	0
73.8	102.07	52.09	4	-7.67	7.84	0		18.4	15.91	-6.44	-0.6	4.84	0		-10.73	-1.63	-5.1	5.93	0.17	0		1.8	6.47	-19.59	-9.17	-4.83	0
74.7	97.47	51.4	-1.29	-7.75	5.81	0		21.46	18.53	-6.87	1.49	9.22	0		-8.47	-0.49	-4.63	7.41	4.19	0		0.73	9.45	-18.35	-7.91	-6.36	0
75.6	97.86	49.13	1.16	-7.46	5.11	0		21.07	17.8	-6.12	1.07	6.54	0		-8.88	-1.46	-5.71	4.77	0.01	0		-1.01	5.65	-19.55	-9.37	-7.51	0
76.5	99.95	51.24	3.28	-7.26	4.59	0		18.99	16.77	-3.71	2.52	7.33	0		-14.11	-5.68	-7.22	7.97	2.01	0		-1.54	3.06	-19.55	-8.3	-5.83	0
77.4	96.25	49.57	-1.46	-12.71	3.94	0		18.4	14.28	-5.95	1.1	7.31	0		-7.45	0.15	-4.25	8	6.78	0		0.97	5.91	-19.02	-9.13	-3.74	0
78.3	96.66	48.85	-2.97	-12.01	3.27	0		18.5	17.79	-6.19	1.36	5.21	0		-11.58	-0.73	-3.64	7.03	3.95	0		2.86	10.24	-19.86	-8.17	-2.58	0
79.2	99.62	50.69	-0.24	-8.22	5.75	0		16.54	14.12	-5.29	0.47	7.33	0		-11.95	-2.93	-5.81	8.1	4.02	0		0.24	8.11	-20.09	-9.35	-4.36	0
80.1	100.14	50.39	0.21	-8.24	6.53	0		14.41	16.49	-7.67	-1.44	3.08	0		-13.42	-1.69	-4.91	7.55	3.36	0		-0.45	8.33	-16.66	-8.84	-2.73	0
81	103.01	52.77	5.88	-6.74	9.31	0		18.21	18.48	-4.58	1.89	8.42	0		-11.73	0.1	-5.2	7.68	3.6	0		1.1	8.59	-18.25	-8.13	-3.55	0
81.9	100.36	50.68	0.07	-9.47	6.67	0		19.51	15.87	-3.6	1.48	8.85	0		-7.73	-2.25	-3.72	10.16	4.64	0		2.42	8.46	-19.79	-8.09	-3.44	0
82.8	97.5	48.83	-1.22	-10.13	5.56	0		15.27	14.65	-6.32	-3.18	3.95	0		-7.69	0.63	-0.97	10.96	4.9	0		2.03	9.06	-16.45	-6.14	-4.73	0
83.7	96.55	46.73	0.84	-12.66	2.78	0		16.07	15.17	-8.51	-2.81	2.75	0		-11.68	-0.33	-6.21	6.5	0.45	0		0.92	9.92	-17.41	-8.83	-4.61	0
84.6	96.97	49.12	-1.79	-10.73	4.28	0		16.95	13.39	-7.78	-1.18	7.24	0		-8.25	-1.44	-5.95	7.95	5.13	0		3.89	10.39	-17.48	-8.16	-4.84	0
85.5	98.06	50.53	-2.07	-10.77	2.9	0		18.53	15.85	-5.55	1.3	4.39	0		-9.53	-2.15	-4.25	8.22	1.03	0		0.59	6.2	-18.2	-11.28	-4.74	0
86.4	98.24	48.85	-0.84	-14.47	5.35	0		19.06	16.19	-3.26	-1.22	7.72	0		-10.18	-1.54	-3.13	8.86	3.29	0		-1.34	4.67	-22.35	-12.51	-8.44	0
87.3	97.21	48.83	-3.97	-13.62	3.03	0		17.21	17.56	-7.37	-0.72	5.38	0		-10.36	-1.4	-8.87	7.28	-1.43	0		0.54	8.83	-22.1	-11.77	-6.76	0
88.2	92.84	45.12	-3.84	-15.98	3.57	0		16.59	13.75	-7.59	-3.11	5.95	0		-9.56	1.57	-5.01	10.1	7.12	0		0.65	5.97	-21.43	-10.77	-7.74	0
89.1	98.29	45.2	-1.53	-14.28	5.7	0		14.92	15.29	-4.32	-2.21	6.38	0		-11.15	1.85	-2.47	9.8	4.04	0		2.98	13.49	-14.84	-6.17	-2.02	0
90	96.34	45.62	-2.89	-17.82	2.76	0		18.13	12.93	-6.81	-2.31	6.23	0		-9.12	-3.59	-4.88	9.23	4.83	0		0.9	8.91	-18.75	-9.37	-7.61	0
90.9	95.23	45.98	-3.03	-14.48	1.5	0		14.81	13.08	-7.01	-3.55	6.06	0		-7.16	0.81	-2.21	9.19	5.6	0		-0.4	6.42	-22.27	-10.81	-7.59	0
91.8	91.54	45.76	-6.66	-17.53	0.62	0		12.55	13.1	-9.6	-3.92	6.42	0		-10.76	-0.12	-4.02	8.97	6.83	0		1.6	10.15	-19.54	-9.39	-5.66	0
92.7	95.76	47.21	-1.16	-14.04	6.19	0		16.77	12.66	-7.36	-3.9	6.33	0		-11.53	-1.79	-5.76	5.91	3.96	0		0.96	9.64	-19.67	-11.16	-5.75	0
93.6	100.27	50.26	1.29	-10.77	7.22	0		19.9	15.65	-5.41	1.11	6.71	0		-10.96	-0.42	-5.81	8.29	2.75	0		1.2	9.5	-17.29	-9.71	-4.27	0
94.5	97.8	45.22	-5.52	-18.16	5.67	0		17.77	14.76	-7.2	-1.43	8.95	0		-11.43	-1.6	-4.65	10.14	5.73	0		1.32	6.78	-20.08	-9.95	-6.99	0
95.4	95.02	46.34	-1.8	-15.48	3.2	0		15.37	12.11	-9.67	-4.49	3.88	0		-9.11	-3.48	-6.21	7.16	3.15	0		0.45	8.64	-22.92	-13.38	-5.98	0
96.3	96.4	46.44	-2.38	-13.42	4.04	0		15.6	14.69	-5.8	-2.3	5.53	0		-10.44	0.98	-0.88	10.38	6.83	0		2.05	10.86	-19.79	-10.29	-2.7	0
97.2	95.27	46.97	-0.42	-12.12	5.88	0		15.27	10.09	-8.55	-2.49	3.26	0		-7.96	-2.3	-7.38	8.7	0.56	0		0.62	6.65	-23.12	-16.35	-10.31	0
98.1	97.83	47.36	-2.11	-14.01	6.46	0		15.79	14.67	-6.35	-1.88	5.97	0		-13.19	-3.77	-5.3	7.14	3.66	0		-0.34	6.76	-21.57	-11.39	-6.28	0
99	97.03	47.36	-5.19	-14.15	4.36	0		14.82	14.67	-8.48	-4.4	3.42	0		-7.37	2.13	-1.76	8.02	5.11	0		1.55	8.42	-20.17	-13.88	-6.35	0
99.9	97.75	49.47	-4.45	-16.3	7.23	0		17.75	16.46	-4.93	-1.91	9.44	0		-8.78	-2.21	-2.81	9.49	2.98	0		-1.65	3.92	-21.51	-15.64	-9.26	0
100.8	92.03	44.19	-7.14	-20.76	1.62	0		14.81	14.85	-5.95	-2.62	7.66	0		-12.61	0.23	-3.72	8.91	4	0		-0.27	8.15	-24.48	-15.57	-6.97	0
101.7	98.32	48.86	-2.14	-15.62	3.87	0		15.3	12.75	-8.6	-4.45	2.96	0		-11.03	-2.57	-5.09	7.56	4.73	0		1.14	11.72	-19.96	-12.08	-3.49	0
102.6	96.57	46.03	-5.91	-16.56	4.98	0		16.29	14.84	-8.97	-4.81	5.53	0		-9.41	-2.67	-5.63	7.73	3.38	0		0.44	6.47	-22.89	-12.92	-8.05	0
103.5	96.66	48.58	-5.28	-16.68	3.79	0		18.39	16.57	-6.69	-0.87	9.65	0		-11.54	0.79	-4.52	9.15	5.5	0		-2.03	8.08	-23.55	-15.33	-6.62	0
104.4	99.13	49.27	-1.79	-14.53	7.47	0		17.87	19.1	-4.63	1.79	9.56	0		-9.82	0.73	-4.15	9.8	7.59	0		-0.72	10.07	-23.86	-16.46	-6.09	0
105.3	99.24	49.18	-0.77	-16.82	8.47	0		17.6	13.94	-6.71	-2.95	8.06	0		-8.36	-1.59	-3.34	8.32	1.85	0		0.29	6.59	-21.34	-18.15	-8.63	0
106.2	94.72	43.47	-8.18	-19.77	3.98	0		17.59	15.04	-7.1	-5.11	6.66	0		-8.2	-0.73	-4.71	9.94	4.07	0		-1.74	11.07	-23.89	-16.29	-8.07	0
107.1	97.04	46.8	-4.62	-17.7	3.34	0		19.29	17.08	-6.27	-6.71	7.68	0		-7.56	2.27	-4.76	7.02	5.08	0		2.22	13.07	-21.82	-14.33	-7.39	0
108	92.46	43.54	-8.7	-20.12	2.5	0		18.3	13.42	-7.5	-4.2	7.75	0		-5.45	1.27	-4.88	6.9	4.88	0		0.87	10.17	-21.39	-12.65	-6.01	0
108.9	93.4	46.98	-6.77	-19.31	3.39	0		13.42	12.71	-8.13	-5.7	2.28	0		-9.61	1.75	-6.52	6.25	1.17	0		-1.59	10.08	-24.39	-18.23	-10.07	0
109.8	95.8	47.76	-5.18	-20.22	2.96	0		14.84	14.51	-8.61	-8.65	5.16	0		-8.06	2	1.14	8	5.96	0		-0.26	9.62	-21.31	-16.62	-7.62	0
110.7	98.04	47.12	-6.83	-17.88	6.16	0		14.31	12.03	-9.04	-5.8	7.4	0		-13.66	-3.14	-6	6.46	3.81	0		-0.04	8.28	-21.52	-17.48	-8.04	0
111.6	97.32	47.77	-3.76	-16.96	5.47	0		17.93	12.73	-7.66	-1.6	7.71	0		-6.42	-0.71	-5.14	9.96	5.76	0		0.22	5.78	-24.99	-17.13	-7	0
112.5	95.86	46.82	-9.16	-20.81	3.38	0		12.97	15.62	-8.68	-5.69	3.72	0		-13.72	-2.09	-7.03	6.88	1.38	0		-0.54	8.84	-27.32	-20.05	-7.45	0
113.4	95.24	41.73	-9.56	-23.1	0.36	0		17.59	13.97	-6.49	-3.25	7.5	0		-8.22	2.62	-3.77	9.42	5.14	0		-0.12	9.07	-23.1	-17.81	-7.46	0
114.3	97.79	47.37	-5.77	-18.56	4.93	0		17.39	18.32	-2.88	-0.29	7.66	0		-9.23	-0.44	-2.43	10.04	4	0		0.98	8.44	-22.25	-15.42	-8.45	0
115.2	92.63	46	-6.9	-18.51	1.96	0		14.22	12.22	-11.21	-5.61	4.26	0		-8.9	1.91	-5.69	8.8	6.73	0		-3.31	7.24	-29.85	-20.34	-11.81	0
116.1	89.91	44.51	-8.76	-21.43	2.97	0		12.74	13.14	-11.84	-5.5	4.74	0		-7.7	0.69	-1.85	10.37	5.04	0		1.91	11.7	-21.35	-14.8	-7.73	0
117	94.78	43.05	-6.17	-19.44	3.89	0		14.82	14.82	-8.78	-5.48	6.5	0		-8.12	0.98	-4.68	7.93	5.73	0		-2.43	7.87	-23.95	-18.5	-7.91	0
117.9	96.23	47.55	-9.18	-19.54	3.02	0		15.22	15.25	-4.39	-4.49	6.8	0		-7.99	1.97	0.3	10.91	5.41	0		-0.52	9.37	-25.54	-15.68	-8.27	0
118.8	96.21	44.03	-9.49	-22.61	4.17	0		12.32	11.49	-10.18	-6.15	5.73	0		-13.88	0.6	-5.39	10.42	5.04	0		-0.75	9.84	-26.79	-17.67	-5.42	0
119.7	94.34	42.84	-8.87	-20.64	2.09	0		16.31	13.9	-9.19	-4.22	3.76	0		-7.53	0.57	-1.15	12.36	6.93	0		-1.59	8.16	-22.38	-19.13	-7.58	0
120.6	95.39	40.38	-10.16	-24.49	4.17	0		15.84	12.57	-10.09	-8.58	5.43	0		-8.21	2.79	-3.87	9.76	5.05	0		-2.24	10.21	-25.69	-18.5	-7.46	0
121.5	93.6	45.03	-8.05	-19.52	2.08	0		17.75	17.98	-6.66	-0.51	9.21	0		-8.4	1.34	-3.96	11.73	6.5	0		-1.42	7.57	-28.16	-19.14	-8.8	0
122.4	93.95	42.73	-10.46	-21.64	4.25	0		16.03	12.8	-10.23	-3.83	7.43	0		-9.78	-1.65	-2.71	7.53	3.13	0		-3.41	7.53	-25.39	-20.02	-8.24	0
123.3	90.75	45.58	-12.63	-26.6	2.46	0		13.84	11.09	-12.32	-10.11	3.27	0		-8.12	0.59	-4.17	8.14	3.58	0		1.89	9.39	-24.81	-16.26	-8.14	0
124.2	92.99	45.75	-10.51	-24.12	3.99	0		13.6	13.38	-10.76	-8.34	6.05	0		-5.97	2.23	-2.38	9.27	7.66	0		1.52	10.97	-24.55	-17.93	-5.9	0
125.1	94.34	43.66	-12.12	-22.71	2.99	0		16.6	14.91	-7.74	-5.7	6.12	0		-8.34	0.65	-3.84	8.47	5.45	0		-0.95	8.06	-23.04	-18.27	-8.61	0
126	92.2	43.86	-9.98	-28.43	4.77	0		14.68	10.03	-10.01	-10.01	5.93	0		-7.02	1.8	-6.3	9.49	6.07	0		0.16	11.52	-26.08	-17.54	-8.12	0
126.9	92.31	46.82	-9.13	-23.07	4.51	0		15.41	15.22	-10.3	-4.91	7.16	0		-5.3	3.1	-1.29	12.28	7.15	0		-1.21	10.12	-24.62	-18.38	-7.65	0
127.8	90.29	40.54	-12.37	-27.62	2.63	0		12.32	12.66	-11.88	-7.37	5.84	0		-10.79	-0.2	-9.71	7.71	3.82	0		-2.06	8.1	-28.58	-20.05	-9.8	0
128.7	92.65	41.95	-11.05	-25.22	2.89	0		14.9	12.7	-7.58	-6.28	9.78	0		-10.12	0.42	-5.32	8.52	5.91	0		-3.47	10.22	-25.85	-17.86	-7.98	0
129.6	92.16	41.57	-11.69	-26.69	2.91	0		13.03	12.9	-9.94	-8.77	6.53	0		-6.86	4.37	0.29	12.11	10.2	0		-3.1	9.69	-26.64	-22.96	-8	0
130.5	91.72	42.87	-10.54	-25.32	3.47	0		14.38	13.59	-8.23	-7.51	6.04	0		-6.49	3.87	-2.64	10.77	4.31	0		-0.27	10.44	-23.09	-19.8	-11.02	0
131.4	89.83	42.11	-13.09	-25.46	4.36	0		15.69	13.79	-8.72	-4.25	9.15	0		-8.6	-1.39	-6.07	7.32	5.66	0		-3.59	9.57	-27.2	-23.02	-12.43	0
132.3	90.88	43.39	-10.77	-27.35	0.63	0		10.4	14.39	-10.65	-5.78	6.43	0		-10.14	1.35	-3.86	9.89	3.84	0		0.91	12.17	-24.77	-18.77	-8.19	0
133.2	94.07	39.35	-10.78	-26.65	6.63	0		14.6	12.03	-10.16	-6.77	8.52	0		-7.15	2.13	-2.16	9.47	6.55	0		1.12	11.9	-24.43	-20.94	-7.63	0
134.1	88.9	44.17	-14.48	-27.45	3.87	0		11.9	14.03	-11.91	-7.49	6.67	0		-5.05	6.07	-2.05	14.9	8.53	0		1.28	12.88	-26.13	-15.7	-8.66	0
135	90.76	40.91	-14.22	-27.8	3.01	0		11.56	12.87	-12.12	-8.86	4.87	0		-12.16	-0.21	-4.06	9.25	4.26	0		-4.15	7.06	-28.33	-20.21	-11.97	0
135.9	91.9	41.99	-12.08	-24.29	3.18	0		14.31	12.7	-10.1	-4.76	6.76	0		-6.22	2.45	-2.64	11.04	5.57	0		-2.73	11.36	-25.95	-19.55	-9.94	0
136.8	90.31	39.95	-12.88	-25.95	0.95	0		10.73	9.37	-14.59	-9.94	4.26	0		-7.45	2.83	-3.27	10.02	7.13	0		-1.74	9.26	-27.15	-22.9	-9.4	0
137.7	93	47.23	-12.52	-24.03	5.69	0		13.39	13.2	-12.96	-8.59	6.01	0		-5.63	3.56	-3.35	12.37	7.78	0		1.7	12.11	-25.4	-18.29	-5.43	0
138.6	90.4	41.83	-16.34	-29.05	1.95	0		11.57	10.05	-13.15	-8.07	4.94	0		-8.45	-2.26	-3.75	10.38	5.3	0		-1.49	10.08	-27.5	-18.9	-7.13	0
139.5	90.67	42.39	-16.16	-27.61	3.61	0		12.37	14.11	-10.89	-8.37	5.97	0		-10.08	-0.37	-3.42	8.43	3.79	0		-5.12	8.08	-30.31	-24.18	-10.27	0
140.4	87.48	39.44	-17.31	-30.23	-1.07	0		11.5	9.12	-16.68	-13.26	0.63	0		-10.4	-2.36	-7.54	7.88	2.83	0		-6.42	7.24	-29.52	-23.16	-13.21	0
141.3	87.69	41.64	-16.82	-28.41	5.47	0		11.06	10.93	-15.26	-10.2	2.54	0		-7.88	1.63	-6.4	9.6	3.07	0		0.35	10.38	-26.88	-21.66	-8.9	0
142.2	92.58	43.99	-14.99	-24.34	5.96	0		15.43	13.05	-11.61	-7.14	7.73	0		-6.47	3.51	-4.28	8.23	5.97	0		-3.62	8.04	-29.87	-24.98	-11.68	0
143.1	88.18	42.64	-18.19	-29.38	3.47	0		10.65	11.69	-13.17	-7.74	6.07	0		-8.34	1.23	-3.26	11.14	3.72	0		-0.33	9.63	-27.73	-20.43	-8.88	0
144	93.09	44.92	-14.63	-27.54	3.99	0		12.09	12.21	-10.73	-9.24	6.53	0		-8.73	3.25	-1.13	10.88	7.12	0		-0.36	12.45	-27.53	-19.59	-7.52	0
144.9	90.9	42.69	-17.49	-27.89	4.48	0		15.74	15.55	-12.14	-8.2	6.76	0		-7.84	2	-5.78	7.84	3.51	0		-4.16	9.07	-31.42	-24.56	-13.42	0
145.8	88.85	39.1	-17.61	-29.76	1.14	0		13.14	12.79	-10.62	-8.67	8.12	0		-7.79	3.89	0.42	8.73	9.77	0		-1.75	11.12	-27.16	-22.14	-8.43	0
146.7	86.16	41.53	-18.89	-33.93	2.05	0		11.93	11.09	-12.53	-11.28	4.73	0		-5.12	2.09	-2.69	10.91	7.13	0		-3.96	9.82	-31.57	-24.61	-10.83	0
147.6	90.24	42.77	-16.47	-26.33	4.89	0		10.48	11.85	-12.58	-8.08	6.62	0		-9.21	1.64	-2.99	10.37	5.97	0		-0.99	14.02	-25.62	-19.92	-8.85	0
148.5	88.72	42.42	-15.8	-27.73	2.99	0		12	11.35	-13.49	-8.95	7.23	0		-6.44	3.45	-1.11	13.97	6.39	0		-0.43	12.65	-26.76	-20.26	-10.09	0
149.4	89.33	40.99	-19.8	-31.01	0.38	0		13.68	13.91	-14.47	-9.65	5.51	0		-6.1	2.64	-3.89	8.94	3.98	0		-2.2	13.1	-27.19	-20.1	-11.16	0
150.3	83.64	38.86	-21.48	-34.32	1.54	0		8.16	9.16	-14.65	-11.29	4.03	0		-9.08	-0.16	-5.27	9.26	2.76	0		-8.42	7.3	-32.9	-25.69	-14.53	0
151.2	90.05	42.51	-16.82	-28.72	3.01	0		13.45	14.7	-13.43	-9.44	8.54	0		-8.3	5.63	-3.26	9.19	6.55	0		-6.45	10.14	-32.77	-25.41	-10.13	0
152.1	89.74	40.3	-18.52	-32.19	3.24	0		14.67	16.65	-11.12	-8.1	11.97	0		-6.56	3.36	-5.51	11	8.87	0		-2.96	9.72	-31.73	-24.97	-10.3	0
153	90.79	40.65	-22.18	-30.68	3.57	0		11.87	13.13	-14.88	-10.4	5.56	0		-9.61	0.66	-4.28	9.23	3.9	0		-1.81	9.29	-29.21	-23.86	-8.67	0
153.9	87.75	42.47	-20.11	-28.28	3.36	0		12.31	14.08	-10.21	-5.22	9.67	0		-7.92	1.39	-4.75	11.62	4.89	0		-7.56	11.3	-32.94	-24.99	-12.87	0
154.8	86.91	41.8	-21.23	-30.24	2.75	0		12.78	15.19	-12.53	-4.19	8.15	0		-8.16	5.45	-2.28	12.76	4.98	0		-3.38	12.04	-30.59	-22.62	-11.8	0
155.7	84.88	37.39	-23.95	-31.73	1.4	0		11.69	10.34	-15.17	-10.73	4.51	0		-6.84	3.45	-3.55	11.26	7.84	0		-4.86	12.28	-30.9	-23.57	-10.11	0
156.6	88.91	43.52	-16.59	-29.76	4.1	0		12.08	10.8	-14.33	-8.64	5.64	0		-10.59	1.63	-4.85	11.9	4.48	0		-5.27	9.11	-32.68	-24.28	-12.27	0
157.5	87.58	37.39	-23.02	-31.22	2.43	0		10.56	11.35	-14.35	-8.93	5.19	0		-8.41	3.92	-1.33	9.13	7.23	0		-8.12	9.4	-35.55	-29.49	-14.96	0
158.4	87.22	39.09	-21.5	-32.06	3.2	0		6.98	11.82	-16.67	-10.2	7.03	0		-8.66	2.38	-3.66	9.33	6.57	0		-7.76	8.21	-35.61	-30.95	-11.54	0
159.3	90.24	42.98	-21.41	-31.21	1.36	0		11.76	15.21	-13.94	-7.4	5.44	0		-7.95	3.06	-1.43	9.45	4.09	0		-7.68	8.79	-32.45	-28.42	-13.95	0
160.2	86.86	39.95	-20.74	-34.83	4.04	0		8.96	8.76	-16.49	-11.3	4.8	0		-7.25	2.86	-3.89	10.06	5.14	0		-5.13	8.78	-32.81	-27.25	-13.43	0
161.1	87.31	38.82	-23.28	-34.27	2.02	0		12.81	14.77	-13	-9.22	6.86	0		-9.4	1.37	-4.4	8.79	4.03	0		-5.6	9.74	-33.19	-26.94	-12.03	0
162	88.55	40.29	-21.69	-32.23	4.08	0		14.26	16.99	-13.47	-7.35	7.39	0		-5.21	7.29	-1.8	10.17	4.64	0		-6.66	9.47	-32.44	-27.92	-14	0
162.9	86.55	39.81	-24.21	-32.39	3.59	0		9.05	10.49	-14.88	-10.58	5.68	0		-6.34	3.17	-2.3	12.12	5.85	0		-4.01	9.05	-32.54	-26.04	-13.8	0
163.8	88.46	41.01	-21.47	-30.32	3.94	0		7.68	12.61	-14.53	-10.25	7.8	0		-8.13	4.35	-6.3	7.18	8.98	0		-5.74	10.68	-35.57	-27.37	-10.28	0
164.7	86.28	38.17	-25.99	-37.39	0.31	0		11.05	12.19	-16.64	-11.67	4.55	0		-5.28	2.28	-3.72	11.73	6.66	0		-4.38	10.82	-31.55	-24.74	-11.79	0
165.6	85.38	38.68	-27.36	-33.4	1.66	0		8.09	9.7	-19.39	-11.1	6.1	0		-6.56	3.6	-4.54	11.27	7.12	0		-3.15	11.07	-33.76	-28.97	-11.43	0
166.5	88.48	41.03	-22.67	-32.59	4.91	0		12.5	12.01	-12.74	-9.08	7.82	0		-3.79	4.49	-1.23	11.18	6.02	0		-4.44	9.79	-34.87	-27.24	-13.54	0
167.4	89.56	39.76	-21.18	-28.36	2.7	0		12.42	10.59	-14.1	-8.03	5.69	0		-5.95	4.41	-1.3	13.92	7.13	0		-5.08	11.35	-34.09	-27.7	-13.6	0
168.3	86.52	37.53	-25.04	-32.71	-0.02	0		10.03	12.52	-17.06	-9.33	3.7	0		-7.42	5.7	-6.12	10.05	4.22	0		-6.39	10.15	-35.69	-27.79	-12.38	0
169.2	86.32	41.58	-23.45	-33.57	4.78	0		9.4	10.17	-15.87	-9.74	9.46	0		-10.79	1.38	-5.28	7.24	8.16	0		-5.98	11.98	-34.18	-29.84	-11.82	0
170.1	83.74	38.07	-26.83	-35.03	1.87	0		8.98	6.82	-16.35	-13.97	5.72	0		-8.74	0.34	-6.56	8.47	5.22	0		-8.5	9.82	-35.59	-28.58	-12.13	0
171	87.5	40.58	-23.78	-34.06	5.7	0		11.08	13.37	-12.56	-8.16	10.7	0		-9.28	5.05	-1.59	12.29	6.16	0		-7.18	10.77	-34.07	-28.58	-13.79	0
171.9	86.65	38.22	-27.93	-35.63	3.79	0		10.92	13.3	-17.75	-8.09	7.85	0		-7.11	2.54	-5.38	11.66	6.49	0		-7.28	8.87	-34.44	-29.39	-15.21	0
172.8	83.2	36.15	-29.5	-39.8	-3.39	0		4.73	8.54	-22.2	-15.52	2.13	0		-6.98	4.29	-3.74	9.37	8.41	0		-6.53	12.78	-33.18	-25.97	-10.73	0
173.7	86.81	38.28	-26.54	-34.26	2.53	0		9.58	10.63	-18.96	-12.99	4.07	0		-6.49	4.38	-6.09	9.46	5.19	0		-6.03	10.83	-37.15	-29.28	-12.69	0
174.6	88.46	35.81	-28.2	-33.42	1.82	0		9.14	9.59	-19.18	-12.94	6.91	0		-5.45	5.04	-3.48	9.74	7.98	0		-5.11	10.85	-33.16	-28.7	-12.81	0
175.5	86.84	36.49	-27.63	-38.4	0.89	0		10.98	7.96	-21.14	-12.85	4.35	0		-6.6	-0.07	-5.12	11.02	4.1	0		-7.05	10.51	-33.66	-28.29	-14.09	0
176.4	86.74	35.01	-29.9	-35.06	-0.3	0		9.22	10.51	-15.84	-10.68	4.15	0		-5.22	1.8	-3.53	13.35	8.5	0		-5.86	8.67	-36.22	-29.27	-11.38	0
177.3	83.36	34.74	-29.73	-42.54	1.04	0		11.22	10.2	-19.57	-9.18	8.4	0		-5.55	4.46	-2.08	13.98	8.11	0		-4.57	9.57	-36.59	-28.73	-12.76	0
178.2	86.42	39.56	-26.37	-36.08	2.9	0		10.05	10.72	-17.85	-12.06	6.91	0		-4.48	4.02	-3.77	11.83	8.24	0		-6.73	9.65	-35.4	-29.37	-15.09	0
179.1	81.59	38.26	-29.65	-38.77	0.27	0		8.57	11.38	-20.89	-12.56	3.65	0		-5.67	2.84	-4.05	10.93	6.5	0		-7.55	9.14	-34.6	-30.22	-14.28	0
180	86.31	38.76	-25.38	-34.52	5.88	0		6.3	9.54	-16.9	-10.28	6.3	0		-7.92	1.88	-4.18	10.4	3.6	0		-5.71	9.95	-33.71	-30.65	-11.74	0
180.9	85.12	39.84	-25.68	-33.73	5.19	0		6.64	9.6	-18.79	-12.76	4.74	0		-9.98	5.21	-4.65	8.65	5.53	0		-8.55	10.32	-34.42	-28.93	-14.55	0
181.8	81.54	34.97	-30.96	-40.48	1.77	0		4.97	10.01	-18.51	-15.58	3.92	0		-8.32	5.26	1.25	9.67	4.91	0		-5.47	12.49	-32.3	-30.08	-11.07	0
182.7	85.1	35.67	-30.25	-36.98	1	0		10.93	11.32	-19.29	-11.41	8.11	0		-3.64	4.24	-5.28	11.83	7.21	0		-6.29	8.91	-35.58	-29.72	-13.86	0
183.6	83.54	38	-28.81	-35.47	0.78	0		7.83	10.06	-21.04	-10.11	5.31	0		-6.89	1.51	-6.87	10.01	6.06	0		-6.88	10.02	-38.67	-31.59	-15.19	0
184.5	79.87	35.76	-33.31	-41.32	-1.37	0		5.93	7.69	-22.56	-14.19	5.42	0		-8.48	0.97	-7.04	11.25	4.36	0		-9.44	9.34	-36.18	-30.93	-14.92	0
185.4	84.78	37.88	-26.97	-34.73	4.79	0		10.3	9.22	-19.41	-10.01	5.67	0		-3.1	0.94	-5.22	11.94	7.67	0		-7.87	8.5	-37.56	-32.84	-12.98	0
186.3	80.87	38.12	-30.95	-40.09	0.94	0		9.51	12.26	-17.26	-12.21	5.07	0		-4.77	4.82	-3.94	10	5.11	0		-8.74	10.81	-37.59	-32.86	-15.59	0
187.2	82.03	34.78	-31.16	-36.09	0.39	0		10.25	9.25	-17.24	-11.37	6.42	0		-2.35	6.19	0.54	14.49	9.63	0		-6.86	13.93	-34.92	-29.49	-11.98	0
188.1	81.4	32.84	-33.27	-36.59	1	0		8.18	9	-18.54	-10.49	7.8	0		-5.72	3.29	-2.89	11.55	9.8	0		-8.45	8.66	-39.8	-31.76	-15.35	0
189	80.95	36.59	-32.78	-41.49	-2.47	0		7.41	11.62	-19.9	-14.27	7.14	0		-6.07	5.1	-3.91	11.47	8.7	0		-7.81	9.82	-38.91	-30.42	-15.29	0
189.9	83.56	34.18	-29.02	-38.17	2.58	0		12.7	11.34	-17.47	-9.33	9.21	0		-3.82	3.63	-4.26	11.07	6.58	0		-10.56	7.51	-38.4	-34.77	-13.8	0
190.8	81.39	34.77	-32.45	-38.53	0.82	0		8.36	9.01	-20.05	-13.7	4.09	0		-4	4.44	-4.81	12.23	8.64	0		-3.84	15.11	-36.28	-27.99	-12.2	0
191.7	85.19	35.59	-31.41	-41.75	3.77	0		10.44	10.39	-21.03	-14.13	7.77	0		-3.85	5.91	-1.44	11.03	8.09	0		-9.94	8.26	-38.32	-35.45	-16.11	0
192.6	81.36	33.67	-33.68	-43.48	-0.39	0		8.85	7.02	-19.75	-14.15	5.39	0		-7.24	3.99	-4.69	11.69	6.45	0		-7.01	11.01	-37.54	-31.63	-13.18	0
193.5	81.64	34.68	-33.42	-39.69	-0.44	0		9.06	9.08	-17.42	-15.26	5.49	0		-4.63	4.65	-0.87	8.46	6.6	0		-6.59	9.74	-36.36	-33.79	-15.6	0
194.4	83.75	37.69	-30.22	-39.19	4.23	0		7.38	10.74	-19.06	-13.92	8.34	0		-6.68	3.25	-5.54	11.17	6.58	0		-8.11	12.6	-37.42	-33.71	-13.44	0
195.3	81.65	37.73	-32.28	-40.76	-1.55	0		8.72	9.07	-19.27	-12.67	5.24	0		-4.41	5.93	-2.35	10.57	6.75	0		-9.59	9.91	-39.85	-34.29	-17.48	0
196.2	82.7	37.9	-30.63	-40.45	4.66	0		6.37	9.78	-17.12	-12.55	8.26	0		-5.71	1.69	-6.65	8.1	7.34	0		-9.46	11.03	-40.4	-33.21	-14.33	0
197.1	78.35	31.21	-35.84	-45.02	-1.11	0		8.3	6.64	-21.37	-13.16	5.06	0		-3.21	6.97	-2.96	12.5	8.5	0		-9.91	10.46	-40.11	-34.83	-18	0
198	82.87	34.02	-33.33	-37.99	5.02	0		7.3	9.42	-18.58	-11.88	5.93	0		-8.2	2.75	-3.05	10.16	4.87	0		-9.16	11.05	-37.11	-34.06	-15.52	0
198.9	79.77	34.22	-30.01	-39.61	1.67	0		4.33	6.48	-19.09	-16.8	4.98	0		-5.84	4.78	-3.53	9.57	6.74	0		-4.51	13.24	-36.43	-31.78	-12.76	0
199.8	80.58	32.93	-31.57	-41.2	-1.53	0		7.82	6.28	-19.46	-13.63	4.39	0		-4.22	2.09	-5.28	11.82	7.3	0		-8.09	8.56	-41.14	-36.15	-16.55	0
200.7	81.72	34.54	-34.65	-43.57	0.16	0		7.18	6.9	-21.2	-13.92	6.38	0		-6.11	3.44	-4.66	11.34	6.43	0		-11.05	11.5	-41.33	-33.78	-15.35	0
201.6	81.34	32.71	-32.83	-40.99	-0.29	0		9.26	7.89	-18.92	-10.96	5.17	0		-7.13	0.98	-2.94	10.66	8.16	0		-12.8	6.78	-43.69	-37.96	-18.53	0
202.5	81.53	33.76	-34.95	-45.23	1.99	0		4.94	8.2	-20.59	-14.73	4.77	0		-6.36	4.89	-2.87	12.99	7.25	0		-9.19	12.08	-36.15	-33.39	-14.64	0
203.4	79.51	31.99	-33.38	-44.27	-0.14	0		3.28	4.02	-24.13	-16.58	2.99	0		-9.21	0.28	-7.26	10.82	4.39	0		-8.29	11.24	-38.67	-34.33	-16.1	0
204.3	80.02	32.76	-33.21	-42.09	4.46	0		8.45	6.66	-19.12	-9.9	7.92	0		-5.87	1.04	-3.61	10.55	5.49	0		-10.92	8.23	-40.22	-37.41	-18.16	0
205.2	79.27	32.55	-32.42	-42.52	1.8	0		5.43	8.22	-17.63	-15.65	6.91	0		-5.77	6.2	-1.7	9.86	7.47	0		-8.63	12.67	-35.38	-31.98	-14.49	0
206.1	79.5	35.4	-31.51	-42.19	2.99	0		5.99	9.31	-21.05	-15.35	5.65	0		-7.96	5.02	-6.33	6.46	4.32	0		-10.71	14.74	-39.37	-37.99	-16.88	0
207	81.55	35.08	-30.02	-40.07	3.85	0		7.42	10.95	-18.5	-11.84	7.43	0		-4.15	6.09	-4.7	11.88	8.17	0		-7.18	14.1	-34.66	-34.34	-16.39	0
207.9	78.78	33.41	-35.6	-41.95	2.5	0		8.3	8.54	-21.31	-14.46	5.12	0		-5.36	1.83	-6.78	9.71	5.7	0		-9.82	10.47	-39.08	-35.01	-16.46	0
208.8	81.24	36.9	-34.51	-41.36	0.95	0		7.74	9.6	-21.28	-12.87	3.82	0		-6.83	5.22	-3.19	10.76	6.26	0		-8.67	11.7	-39.79	-35.7	-16	0
209.7	77.65	31.82	-37.27	-42.39	-1	0		6.75	7.56	-20.46	-14.43	3.9	0		-4.36	2.14	-3.22	11.41	4.39	0		-9.65	10.52	-36.52	-34.45	-16.7	0
210.6	81.13	35.29	-33.91	-42.95	0.86	0		5.84	11.85	-20.34	-13.8	4.34	0		-5.92	5.75	-2.93	12.31	5.88	0		-8.42	13.17	-39.05	-35.99	-15.59	0
211.5	77.79	33.55	-36.62	-45.49	0.56	0		5.04	10.1	-22.93	-15.11	6.96	0		-8.21	2.35	-5.54	7.99	6.38	0		-9.21	9.96	-40.14	-37.6	-16.71	0
212.4	80.54	33.92	-32.63	-44.32	0.99	0		8.01	9.13	-18.28	-14.52	6.18	0		-5.14	2.34	-2.33	13.67	8.55	0		-10.2	6.94	-42.53	-35.58	-18.64	0
213.3	81.99	38.09	-35.28	-40.52	3.56	0		8.4	11.38	-19.48	-10.04	10.16	0		-6.04	6.69	-3.72	10.63	6.49	0		-11.58	12.07	-43.09	-38.2	-15.48	0
214.2	79.22	31.83	-38.32	-48.19	-1.66	0		5.69	7.39	-23.95	-16.68	7.41	0		-5.54	6.79	-4.6	12.2	8.09	0		-13.95	8.12	-44.61	-41.69	-17.28	0
215.1	76.7	32.19	-39.6	-49.22	-0.79	0		7.16	9.9	-19.01	-14.1	8.7	0		-5.75	5.19	-3.58	12.91	7	0		-10.09	8.04	-40.51	-37.16	-18.52	0
216	80.2	35.52	-34.88	-44.21	3.16	0		9	10.89	-19.49	-16.37	7.43	0		-3.5	5.47	-3.98	10.15	7.86	0		-11.09	12.07	-40.43	-36.88	-17.73	0
216.9	77.69	31.4	-36.55	-46.04	1.15	0		4.25	6.06	-23.74	-18.36	4.36	0		-5.56	4.71	-3.34	11.57	9.77	0		-6.53	10.91	-37.95	-35	-10.6	0
217.8	77.44	31.48	-38.14	-46.12	1.72	0		6.81	7.52	-19.82	-14.92	7.84	0		-5.49	2.56	-3.36	12.77	6.87	0		-9.58	10.42	-39.49	-35.99	-16.08	0
218.7	79.77	30.1	-36.58	-45.74	2.17	0		7.7	6.7	-18.96	-15.78	7.69	0		-5.9	3.94	-3	10.06	4.32	0		-10.03	11.92	-40.31	-38.1	-19.72	0
219.6	75.14	32.61	-36.47	-49.39	-2.67	0		4.97	5.87	-22.38	-15.71	3.7	0		-2.55	5.93	-4.56	12.63	8.02	0		-8.52	10.1	-40.85	-38.5	-14.72	0
220.5	77.39	32.25	-37.17	-45.07	3.27	0		4.78	6.88	-24.49	-15.58	5.4	0		-6.67	2.67	-6.78	10.92	2.6	0		-15.46	6.31	-43.33	-41	-21.74	0
221.4	75.81	31.34	-35.91	-46.26	-0.31	0		9.26	9.93	-16.83	-11.75	9.17	0		-5.82	5.73	-0.11	10.47	7.5	0		-11.23	10.45	-41.12	-38.74	-16.32	0
222.3	78.75	31.73	-36.35	-43.99	-0.86	0		6.54	8.05	-21.6	-13.31	6.16	0		-4.73	5.28	-4.76	12.94	8.12	0		-12.22	9.98	-41.71	-38.91	-17.07	0
223.2	74.42	30.41	-37.8	-47.88	-1.48	0		7.27	7.59	-22.04	-15.47	6.06	0		-1.71	9.26	-2.7	13.17	10.82	0		-12.21	9.49	-40.48	-37.58	-17.16	0
224.1	77.59	31.41	-37.17	-45.43	-2.28	0		5.91	8.02	-20.59	-14.38	6.77	0		-4.83	6.28	-3.51	12.49	8.19	0		-13.34	10.28	-44.34	-39.04	-20.39	0
225	79.86	32.55	-34.78	-45.89	4.26	0		9.25	9.73	-19.37	-12.46	9.01	0		-4.79	4.2	-6.27	10.48	5.39	0		-7.87	13.14	-37.97	-36.56	-15.49	0
225.9	77.17	29.51	-39.99	-47.79	3.72	0		3.95	4.39	-22.71	-15.98	4.43	0		-3.34	6.37	-3.75	14.54	6.3	0		-9.6	9.09	-42.49	-40.54	-18.48	0
226.8	80.28	31.1	-37.17	-46.71	2.31	0		9.74	8.4	-21.09	-14.06	9.67	0		-2.16	6.17	-4.32	12.49	8.01	0		-12.45	9.15	-41.4	-40.12	-20.57	0
227.7	76.24	32.97	-35.51	-45.28	2.57	0		6.4	8.12	-20.31	-14.14	6.27	0		-0.29	9.81	0.11	14.6	9.21	0		-8.49	14.39	-39.26	-39.24	-14.25	0
228.6	73.24	28.56	-43.78	-48.72	-1.95	0		2.89	8.94	-24.69	-17.14	4.23	0		-4.55	5.3	-5.6	13.82	9.73	0		-10.08	8.86	-43.23	-37.74	-18.76	0
229.5	77.81	35.06	-35.85	-45.3	4.65	0		3.45	10.26	-20.69	-15.06	8.52	0		-7.34	4.66	-6.87	8.22	7.57	0		-12.06	8.93	-43.79	-39.73	-19.64	0
230.4	71.78	25.8	-42.91	-54.09	-3.52	0		5.24	6.56	-22.54	-16.21	7.88	0		-3.63	5.51	-3.84	10.96	6.04	0		-10.53	12.36	-39.04	-41.21	-17.08	0
231.3	75.99	29.6	-41.79	-49.06	1.25	0		6.5	8	-25.49	-14.96	6.05	0		-2.93	8.95	-4.13	15.61	10.1	0		-9.78	10.97	-44.6	-43.47	-18.28	0
232.2	76.95	29.02	-42.03	-48.89	3.11	0		7.97	7.98	-20.8	-17.11	7	0		-3.01	6.61	-2.78	12.32	9.26	0		-11.43	10.69	-42.18	-40.93	-16.85	0
233.1	75.89	31.83	-42.2	-52.36	1.65	0		3.79	8.49	-23.42	-15.12	8.1	0		-2.47	7.85	-2.5	14.61	7.57	0		-10.55	10.88	-42.64	-39.33	-18.07	0
234	75.45	29.38	-42.73	-49.98	-1.77	0		3.88	5.62	-24.55	-19.07	7.6	0		-1.86	8.33	-0.57	12.87	12.4	0		-9.1	11.24	-43.04	-39.91	-17.5	0
234.9	74.66	29.77	-43.05	-49.3	-0.48	0		4.15	5.03	-27	-16.7	6.31	0		-4.84	5.55	-5.22	10.14	5.65	0		-11.62	12.26	-42.54	-40.7	-17.11	0
235.8	74.72	28.41	-43.53	-48.63	1.8	0		4.01	5.12	-26.3	-17.39	5.43	0		-5.53	3.3	-4.23	13.46	5.53	0		-12.07	9.01	-42.78	-38.09	-16.29	0
236.7	74.42	31.35	-44.32	-48.32	0.47	0		3.22	8.11	-26.87	-15.97	6.58	0		-4.64	5.84	-3.64	13.23	7.99	0		-11.37	7.19	-44.28	-40.99	-19.74	0
237.6	76.54	29.88	-42.23	-49.26	1.76	0		6.51	6.19	-23.76	-16.35	8.05	0		-4.81	5.23	-5.79	10.64	6.94	0		-10.8	12.35	-41.86	-41.41	-17.97	0
238.5	71.14	27.58	-48.62	-51.89	-1.71	0		4.63	7.73	-24.11	-15.48	7.6	0		-4.27	5.76	-6.51	11.39	4.75	0		-15.64	10	-48.59	-45.16	-23.01	0
239.4	76.78	32.52	-39.97	-48.96	2.85	0		5.32	7.07	-22.59	-17.83	5.67	0		-3.45	8.33	-2.15	15.53	9.41	0		-13.34	10.54	-43.65	-40.62	-18.46	0
240.3	73.66	25.61	-46.25	-53.69	-1.71	0		0.02	5.06	-28.21	-20.85	3.67	0		-3.97	5.9	-3.23	11.56	7.32	0		-11.9	8.25	-44.08	-41.45	-18.31	0
241.2	71.51	28.22	-47.84	-52.46	-2.03	0		5.44	6.53	-25.81	-15.23	6.26	0		-1.63	7.65	-0.07	14.72	10.06	0		-11.63	12.44	-41.83	-40.3	-17.48	0
242.1	73.77	28.76	-45.91	-52.16	0.94	0		4.44	5.05	-25.93	-16.93	7.78	0		-4.27	7.51	-5.14	10.33	7.25	0		-13.34	10.03	-46.94	-44.86	-19.51	0
243	72.65	26.6	-45.3	-52.45	-1.39	0		1.52	2.74	-27.42	-20.33	3.78	0		-5.04	4.59	-5.81	11.73	7.91	0		-14.48	9.24	-48.29	-45.38	-20.18	0
243.9	75.19	32.69	-44.88	-51.12	1.24	0		5.72	8.33	-24.89	-16.39	6.86	0		-6.5	5.48	-5.82	11.67	7.41	0		-13.94	8.4	-46.76	-45.06	-19.83	0
244.8	74.44	29.51	-40.91	-47.23	2.91	0		0.82	7.15	-21.96	-16.64	3.64	0		-4.98	6.32	-4.68	12.32	5.17	0		-13.47	10.17	-45.09	-43.9	-19.42	0
245.7	74.17	28.42	-44.82	-50.78	-0.47	0		4.7	6.93	-26.85	-19.55	6.27	0		-3.49	9.73	-2.87	12.04	7.03	0		-11.75	12.69	-44.81	-40.14	-21.23	0
246.6	75.08	27.56	-47.21	-53.07	2.47	0		1.34	6.68	-26.88	-19.08	7.07	0		-4.14	9.46	-2.26	13.59	6.52	0		-11.26	9.52	-46.83	-43.26	-22.46	0
247.5	73.36	26.93	-47.76	-56.4	-1.77	0		3.43	3.92	-25.52	-20.36	5.07	0		-4.9	5.22	-5.59	11.67	7.52	0		-13.54	10.55	-45.57	-44.91	-19.62	0
248.4	72.95	25.38	-47.63	-51.45	-1.01	0		4.04	6.05	-26.21	-15.81	7.37	0		-4.24	5.93	-3.03	11.95	8.18	0		-12.65	11.25	-46.06	-43.96	-17.24	0
249.3	73.99	27.53	-44.51	-54.19	-1.53	0		6.76	8.63	-20.33	-17.33	7.94	0		-3.54	7.04	-0.78	14.37	8.63	0		-13.96	7.87	-46.89	-40.65	-17.77	0
250.2	73.03	28.08	-43.75	-52.03	1.23	0		3.24	4.37	-26.18	-20.26	6.76	0		-3.58	6.41	-3.25	12.51	10.26	0		-12.76	8.96	-45.3	-44.77	-19.13	0
251.1	70.27	27.74	11770.4	-53.76	-1.08	0		2.36	6.56	21490.4	-16.48	5.69	0		-4.7	6.45	2993.99	15.3	8.19	0		-13	8.53	-955.7	-41.49	-18.85	0
252	74.29	26.87	-21426.8	-45.96	0.01	0		4.38	9.26	-25397	-7.44	7.21	0		-0.33	11.88	-29678.8	14.07	11.81	0		-14.59	13.16	-24381.7	-41.21	-14.31	0
252.9	71.48	27.32	-789.71	-51.64	-1.23	0		6.22	9.33	-321.68	-13.05	10.03	0		-3.41	10.74	393	13.82	10.42	0		-13.72	11.21	-113.23	-46.84	-21.26	0
253.8	71.75	26.4	-60.39	-54.88	-3.3	0		3.1	8.3	-28.56	-16.45	6.18	0		-3.94	6.66	-1.09	12.77	8.51	0		-12.09	13.27	-24.54	-40.9	-18.1	0
254.7	76.52	29.26	-55.42	-53.65	1.31	0		1.14	4.3	-29.34	-18.99	3.66	0		-7.26	3.95	-3.36	10.28	3.99	0		-14.35	9.56	-21.04	-43.51	-18.47	0
255.6	70.88	25.71	-59.22	-54.43	-1	0		1.31	5	-27.94	-19.67	5.31	0		-5.58	1.85	-3.71	8.25	3.42	0		-15.24	7.06	-25.71	-46.58	-22.38	0
256.5	70.9	26.41	-62.09	-57.7	-1.46	0		0	4.75	-28.43	-20.69	5.81	0		-6.08	7.05	-0.95	13.34	6.05	0		-12.2	9.53	-20.9	-46.86	-23.65	0
257.4	73.94	26.46	-57.93	-56.23	-1.65	0		2.9	4.41	-27.85	-20.1	6.01	0		-4.12	7.29	-1.78	13.23	10.05	0		-13.23	9.47	-24.2	-45.42	-18.75	0
258.3	72.12	27.51	-60.96	-53.99	-0.34	0		3.86	4.09	-26.27	-18.51	7.03	0		-5.32	6.08	-1.28	11.46	6.48	0		-16.69	9.9	-25.69	-45.79	-23.57	0
259.2	70.5	26.51	-58.58	-54.55	1.68	0		1.57	4.7	-25.35	-17.62	7.89	0		-6.2	7.21	0	12.97	7.74	0		-13.23	11.27	-20.52	-44.33	-20.22	0
260.1	73.17	28.66	-54.87	-52.27	3.09	0		1.87	4.47	-25.13	-18.63	5.8	0		-5.57	4.28	-3.21	12.68	7.19	0		-15.86	8.54	-23.4	-49.88	-24.46	0
261	73.44	27.63	-59.35	-54.21	0.36	0		4.61	4.79	-27.53	-20.11	6.01	0		-5.19	5.34	-1.26	12.6	7.79	0		-12.63	9.32	-21.86	-43.75	-20.11	0
261.9	68.82	26.09	-56.91	-56.08	1.29	0		2.76	6.15	-25.79	-18.55	9.4	0		-0.07	7.89	2.38	14.94	9.85	0		-13.63	10.12	-21.21	-45.98	-19.6	0
262.8	72.62	27.1	-60.17	-56.23	-0.26	0		6.14	8.29	-22.55	-16.39	9.03	0		0.12	10.19	4.12	16.04	11.79	0		-10.77	10.52	-20.9	-45.42	-19.09	0
263.7	72.16	27.37	-54.29	-54.71	2.17	0		1.31	3.94	-23.95	-20.28	6.97	0		-1.65	7.78	1.64	14.41	9.43	0		-11.06	13.35	-20.4	-44.32	-19.29	0
264.6	74.58	30.13	-53.85	-53.78	2.4	0		4.7	4.59	-26.54	-19.15	7.46	0		-1.03	12.23	1.77	16.04	10.58	0		-10.77	12.59	-17.92	-43.74	-17.87	0
265.5	69.15	24.95	-61.6	-59.42	-1.99	0		0.32	2.29	-30.46	-23.81	4.76	0		-4.91	8.07	-2.19	11.62	6.59	0		-16.65	11.16	-21.17	-49.47	-23.19	0
266.4	71.14	26.71	-56.48	-57.63	-1.15	0		-0.26	2.86	-25.21	-22.39	4.54	0		-5.19	8.42	0.05	12.92	6.61	0		-15.5	10.09	-22.98	-48.96	-21.57	0
267.3	67.72	23.23	-59.14	-60.56	-2.91	0		1.95	5.76	-26.64	-22.34	7.18	0		-2.69	6.75	-2.67	11.26	8.07	0		-14.99	9.17	-25.48	-49.68	-23.37	0
268.2	73.27	26.14	-54.13	-55.3	3.79	0		0.86	2.59	-24.14	-20.94	8.03	0		-2.86	7.6	2.84	15.56	7.15	0		-16.2	7.33	-21.55	-47.55	-24.95	0
269.1	71.55	26.36	-60.57	-55.45	-0.5	0		4.92	7.01	-25.44	-16.87	7.39	0		-2.98	10.24	2.33	16.3	9.3	0		-15.58	12.08	-20.24	-47.91	-20.32	0
270	69.94	27.1	-58.26	-60.57	-1.03	0		1.3	5.29	-24.48	-22.77	8.26	0		0.24	8.25	2.33	13.13	8.68	0		-13.95	9.15	-23.29	-49.84	-23.81	0
270.9	70.63	25.51	-55.58	-57.08	2.15	0		1.37	3.22	-25.68	-21.55	6.73	0		-5.29	5.04	-1.71	11.65	6.16	0		-16.46	10.15	-22.41	-47.94	-22.71	0
271.8	72.31	21.95	-59.33	-56.87	1.64	0		3.08	5.07	-26.09	-18.61	7.93	0		-1.85	11.88	1.05	15.93	11.13	0		-11.91	11.45	-22.07	-46.88	-17.19	0
272.7	64.68	19.92	-61.43	-62.71	-4.38	0		-4.19	-0.92	-27.92	-25.13	4.18	0		-3.49	7.77	1.89	14.79	8.33	0		-14.18	10.07	-22.47	-46.03	-23.49	0
273.6	71.82	26.23	-58.44	-58.77	-0.11	0		-0.08	0.92	-27	-21.94	4.07	0		-3.97	6.08	2.45	13.41	7.93	0		-18.11	6.17	-23.32	-49.52	-21.48	0
274.5	67.86	23.95	-58.28	-58.29	0.26	0		0.4	6.09	-25.21	-18.32	11.13	0		-2.13	9.06	2.12	15.99	12.57	0		-13.03	11.52	-19.61	-44.95	-18.02	0
275.4	67.93	23.83	-58.44	-58.48	-0.29	0		2.52	3.74	-23.89	-18.33	9.28	0		1.97	7.75	3.48	17.47	9.61	0		-13.72	9.04	-20.65	-49.28	-19.77	0
276.3	68.79	23.54	-57.28	-58.79	0.74	0		1.63	3.92	-25.46	-20.22	8.32	0		-5.05	8.07	-0.48	12.9	7.27	0		-16.15	10.46	-24.19	-49.62	-21.2	0
277.2	70.17	23.84	-56.9	-59.81	0.54	0		1.07	5.02	-22.34	-20.57	9.81	0		-2.15	9.3	0.49	12.41	6.43	0		-17.12	11.16	-23.85	-50.49	-23.69	0
278.1	67.92	23.23	-59.92	-60.7	-2.48	0		3.31	3.69	-25.43	-19.96	6.95	0		1.33	10.25	1.87	18.53	8.95	0		-13.97	10.79	-20.57	-47.67	-20.75	0
279	68.72	23.51	-59.92	-58.99	-0.19	0		0.11	1.72	-28.26	-22.06	5.45	0		-2.76	7.24	2.32	14.88	8.66	0		-18.84	8.54	-22.49	-51.2	-20.5	0
279.9	66.83	22.65	-59.14	-59.8	-3.4	0		-1.01	3.43	-25.81	-21.42	5.54	0		-4.69	7.71	0.84	9.56	7.37	0		-15.13	7.16	-20.44	-51.67	-20.31	0
280.8	67.21	20.6	-59.2	-63.81	-3.35	0		-0.97	1.78	-25.24	-26.27	4.28	0		-1.9	7.65	2.21	13.18	10.03	0		-14.56	11.09	-20.88	-49.81	-18.36	0
281.7	65.58	19.69	-60.65	-60.44	0.28	0		0.34	3.43	-26.14	-21.45	7.63	0		-0.11	9.99	1.08	14.04	9.59	0		-11.81	11.55	-19.55	-47.4	-21.14	0
282.6	71.25	25.61	-55.41	-59.18	2.51	0		3.36	5.27	-24.78	-20.69	8.97	0		-1.97	9.84	-0.24	13.91	9.46	0		-12.88	11.73	-21.36	-51.06	-20.83	0
283.5	68.42	23.73	-58.54	-65.4	-3.71	0		0.62	2.43	-27.59	-23.66	5.82	0		-1.74	7.59	-0.16	13.81	9.4	0		-17.35	7.26	-24.05	-54.05	-22.72	0
284.4	66.97	21.34	-59.78	-62.69	-2.8	0		-1.97	-0.29	-28.23	-24.19	7.25	0		-5.32	7.08	-1.41	11.74	6.84	0		-16.78	12.47	-23.63	-51.69	-23.25	0
285.3	68.25	24.12	-56.29	-62.97	-0.43	0		1.81	3.83	-22.74	-20.32	8.41	0		2.35	10.41	5	18.76	13.85	0		-16.21	9	-21.57	-51.9	-22.1	0
286.2	68.72	23.6	-57.38	-58.8	2.01	0		-3.83	0.49	-27.38	-23.44	6.17	0		-6.62	7.11	-2.21	11.22	7.38	0		-15.65	9.33	-20.82	-53.35	-24.11	0
287.1	68.51	22.77	-56.5	-62.22	0.15	0		2.2	4.09	-21.31	-23.63	11.07	0		-2.01	8.88	1.88	13.6	7.49	0		-13.92	10.61	-22.08	-49.34	-22.91	0
288	68.93	23.85	-56.78	-59.34	-1.54	0		-0.67	3.04	-26.09	-23.01	5.19	0		-2.17	9.84	0.32	15.22	6.94	0		-16.28	8.56	-21.49	-50.44	-24.32	0
288.9	66.49	25.12	-60.61	-59.48	1.87	0		-1.83	4.68	-26.97	-21.74	8.72	0		-3.12	9.11	-0.48	13.32	9.85	0		-18.71	8.44	-25.11	-54.86	-24.72	0
289.8	67.44	22.47	-58.28	-61.9	-1.39	0		-0.28	4.55	-23.25	-20.91	7.23	0		-3.05	7.91	1.01	15.69	7.28	0		-18.73	7.01	-22.22	-51.16	-26.67	0
290.7	66.27	20.26	-59.41	-62.12	0.35	0		-0.61	1.67	-26	-22.96	6.92	0		-2.88	9.09	-0.04	13.81	7.23	0		-16.14	9.47	-21.99	-51.88	-23.13	0
291.6	68.92	22.46	-59.8	-62.61	-0.52	0		0.83	1.4	-25.52	-22.05	9.19	0		-3.73	8.3	0.64	12.27	7.02	0		-19.33	7.76	-21.47	-53.25	-23.14	0
292.5	70.09	26.46	-54.74	-61.95	1.19	0		2.53	4.12	-22.85	-21.97	9.43	0		-1.47	8.84	1.52	13.47	9.1	0		-17.35	10.16	-23.11	-50.48	-22.3	0
293.4	65.73	20.03	-57.33	-64.17	-1.81	0		-1.43	1.77	-23.35	-22.05	7.17	0		-1.63	9.73	4.68	17.18	10.17	0		-18.91	6.93	-22.44	-55.66	-23.91	0
294.3	67.49	22.33	-56.22	-59.78	0.37	0		-0.71	3.18	-26.8	-26.23	6.77	0		-2.81	10.55	2.47	12.66	8.02	0		-17.8	9.24	-21.95	-52.73	-24.73	0
295.2	65.82	21.53	-58.28	-65.15	-1.81	0		-2.61	3.71	-26.24	-24.9	7.15	0		-4.52	10.5	2.55	15.69	8.46	0		-18.51	9.57	-20.99	-51.71	-24.78	0
296.1	67.9	24.17	-57.92	-64.16	-0.12	0		-1.66	-1.32	-26.88	-26.84	3.28	0		-2.7	7.8	0.42	12.48	8.21	0		-21.14	7.24	-24.16	-54.24	-23.1	0
297	65.02	23.69	-58	-64.51	-1.39	0		-0.49	1.47	-25.69	-24.77	7.03	0		-1.48	7.4	2.02	12.9	4.81	0		-15.67	8.82	-20	-53.37	-23.72	0
297.9	65.01	21.73	-62.23	-64.39	-2.59	0		-2.17	-0.35	-26.39	-25.06	4.43	0		-3.15	6.47	-0.76	12.5	4.99	0		-20.62	6.45	-27.77	-58.39	-26.59	0
298.8	62.69	17.77	-60.58	-65.78	-1.64	0		-0.34	0.14	-24	-24.18	8.7	0		-5.84	4.51	-3.6	10.17	7.06	0		-22.11	7.85	-27.72	-58.43	-25.52	0
299.7	69.09	23.33	-55.09	-60.45	4.58	0		1.21	4.47	-21.28	-22.06	10.81	0		-4.4	8.22	-1.02	12.55	6.2	0		-18.17	9.33	-24.34	-54.6	-22.81	0
300.6	62.68	17.55	-60.18	-65.79	-3.41	0		-2.49	-1.11	-26.15	-24.21	8.39	0		-0.28	8.74	2.33	13.31	6.74	0		-17.65	9.59	-21.75	-55.65	-26.45	0
301.5	65.52	20.78	-57.99	-64.59	0.69	0		-4.18	-1.78	-25.35	-23.88	7.16	0		-3.54	6.17	0.42	13.97	8.15	0		-21.15	7.09	-26.84	-56.95	-27.13	0
302.4	64.49	19.33	-58.02	-63.45	-0.25	0		2.33	2.71	-22.69	-21.3	9.95	0		-0.85	9.57	1.83	14.44	8.41	0		-14.97	13.68	-20.77	-53.03	-20.29	0
303.3	63.83	19.23	-60.17	-65.72	-2.66	0		-3.29	0.09	-27.24	-23.11	8.37	0		-6.13	7.71	1.5	10.82	6.12	0		-19.76	11	-20.38	-55.71	-24.51	0
304.2	60.28	20.28	-60.64	-66.25	-0.5	0		-6.02	0.83	-27.05	-25.93	7.5	0		-5.6	8.67	-3.13	10.95	8.46	0		-21.16	7.68	-23.63	-57.2	-23.32	0
305.1	60.57	22.97	-63.9	-66.02	-3.96	0		-1.8	4.41	-19.64	-21.54	9.45	0		1.32	10.77	5.57	14.08	10.73	0		-17.87	8.78	-25.2	-56.82	-25.38	0
306	21.17	10.28	-73.39	-69.91	-2.83	0		-2.66	0.22	-25.53	-24.17	9.69	0		6.88	12.94	4.2	17.44	10.9	0		-13.9	8.33	-25.6	-55.26	-23.56	0
306.9	-30.67	-16.15	-83.42	-78.36	-6.74	0		-11.95	-8.08	-28.79	-29.25	6.6	0		9	10.09	4.67	10.76	5.99	0		-11.03	5.75	-25.18	-65.15	-30.25	0
307.8	-44.12	-28.81	-89.71	-80.27	-10.07	0		-17.27	-14.44	-33.25	-35.49	-0.47	0		9.94	13.71	5.62	11.68	8.23	0		-10.33	7.26	-21.65	-60.86	-24.1	0
308.7	-45.4	-32.35	-84.02	-82.61	-6.96	0		-17.01	-12.38	-29.68	-33.59	5.78	0		8.46	13.8	4.29	9	6.4	0		-11.48	7.52	-23.43	-63.37	-28.18	0
309.6	-43.94	-28.31	-84.7	-78.02	-5.5	0		-12.55	-10.03	-26.94	-28.57	3.8	0		11.21	13.41	7.19	13.88	10.29	0		-9.73	9.52	-21.44	-62.29	-24.07	0
310.5	-43.39	-31.51	-81.65	-81.64	-5.9	0		-17.47	-15.39	-28.16	-37.69	3.35	0		9.72	13.12	5.65	7.62	9.79	0		-11.88	5.19	-25.26	-64.28	-26.79	0
311.4	-42.42	-29.55	-81.71	-77.5	-4.32	0		-13.89	-12.82	-27.83	-30.07	5.51	0		11.18	11.88	5.92	12.46	8.34	0		-13.96	7.41	-22.92	-63.11	-28.78	0
312.3	-48.54	-34.6	-88.53	-85.75	-6.93	0		-16.3	-12.33	-30.87	-35.89	3.57	0		10.24	14.21	7.17	9.5	5.63	0		-13.55	5.19	-21.63	-62.95	-29.84	0
313.2	-41.24	-31.66	-80.34	-79.05	-6.64	0		-16.72	-15.68	-28.55	-36.87	1.81	0		8.61	12.43	6.26	11.32	5.95	0		-11.83	7.88	-21.07	-62.47	-25.89	0
314.1	-45.78	-31.95	-85.01	-81.4	-8.21	0		-14.42	-10.37	-26.77	-33.62	6.57	0		10.87	12.22	5.58	10.05	9.07	0		-11.49	4.63	-23.48	-62.69	-27.52	0
315	-45.5	-30.52	-83.35	-75.77	-4.98	0		-18.81	-13.13	-28.7	-31.61	5.92	0		9.51	13.18	4.41	10.05	5.23	0		-11.95	5.32	-25.47	-63.53	-28.9	0
315.9	-48.99	-31.54	-84.28	-81.58	-10.1	0		-16.87	-13.37	-26.36	-32.87	4.9	0		11.16	14.84	7.31	10.79	6.42	0		-11.64	8.67	-22.85	-64.39	-26.96	0
316.8	-48.4	-31.09	-82.55	-78.36	-4.31	0		-17.64	-11.84	-29.37	-32.74	5.65	0		10.81	16.24	6.6	10.9	8.99	0		-10.8	6.82	-23.11	-62.68	-25.86	0
317.7	-49.47	-32.93	-82.92	-83.03	-1.91	0		-18.43	-16.26	-30.44	-35.76	7.1	0		8.41	11.33	4.85	8.47	8.42	0		-10.74	8.75	-20.18	-62.17	-22.19	0
318.6	-51.21	-35.5	-84.11	-82.96	-8.81	0		-21.61	-16.68	-31.38	-35.21	0.04	0		6.62	11.76	2.61	7.36	6.59	0		-12.85	5.37	-23.65	-63.58	-26.5	0
319.5	-47.02	-31.93	-81.18	-80.11	-5.43	0		-14.52	-10.17	-23.77	-28.48	6.61	0		12.72	18.72	7.2	13.71	8.88	0		-13.28	5.84	-21.65	-66.09	-28.35	0
320.4	-50.76	-30.61	-80.91	-80.75	-5.43	0		-18.27	-10.27	-28.39	-32.96	5.81	0		8.98	14.04	5.79	9.63	10.09	0		-13.23	7.37	-22.67	-64.52	-26	0
321.3	-52	-36.74	-86.4	-82.33	-10.12	0		-20.86	-16.03	-29.66	-36.11	3.18	0		9.49	14.19	7.56	9.36	9.43	0		-13.14	4.76	-20.34	-62.31	-27.13	0
322.2	-47.94	-34.57	-84.76	-82.24	-6.15	0		-18.65	-16.58	-28.36	-31.87	3.98	0		9.76	13.9	8.18	10.75	9.88	0		-11.23	7.72	-19.49	-59.07	-24.56	0
323.1	-52.89	-35.25	-86.55	-81.29	-7.87	0		-19.79	-13.19	-29.38	-33.56	2.42	0		11.41	14.71	6.97	8.71	10.88	0		-10.99	8.02	-20.7	-61.63	-22.85	0
324	-53.81	-38.35	-84.71	-85.96	-8.19	0		-21.53	-16.65	-28.99	-36.75	1.58	0		8.02	12.12	8.44	7.6	6.68	0		-12.92	4.6	-22.52	-64.5	-26.37	0
324.9	-49.01	-32.87	-81.74	-84.72	-6.82	0		-17.85	-13.88	-27.5	-33.42	6.46	0		13.87	16.88	8.21	10.06	13.19	0		-7.87	6.01	-19.51	-61.93	-24.47	0
325.8	-56.66	-35.87	-83.67	-83.39	-7.36	0		-20.55	-15.68	-30.56	-34.39	2.98	0		11.08	13.7	5.05	9.48	8.51	0		-12.91	6.95	-20.37	-64.67	-26.02	0
326.7	-52.01	-36.57	-84.44	-84.25	-6.09	0		-19.24	-15.75	-28.43	-35.51	3.42	0		11.59	11.9	7.21	6.6	10.45	0		-13.14	3.68	-21.42	-64.54	-23.91	0
327.6	-53.9	-31.93	-82.61	-80.06	-7.56	0		-18.03	-12.65	-25.13	-32.77	5.85	0		10.94	13.88	6.99	9.01	9.68	0		-12.05	5.98	-21.37	-62.54	-24.01	0
328.5	-52.78	-34.18	-79.71	-82.3	-4.2	0		-20.63	-16.07	-26.75	-32.77	6.21	0		9.02	11.7	6.66	8.11	8.15	0		-13.42	3.97	-24.18	-65.58	-28.67	0
329.4	-53.58	-34.12	-84.64	-82.14	-6.83	0		-17.05	-10.21	-25.87	-30.52	5.64	0		10.44	14.86	7.77	9.37	10.57	0		-15.25	5.79	-17.96	-63.83	-22.5	0
330.3	-55.39	-36.44	-79.9	-82.4	-6	0		-20.1	-16.47	-25.43	-31.68	7.21	0		11.23	13.67	5.89	9.59	8.64	0		-11.78	5.16	-22.56	-64.9	-26.99	0
331.2	-55.26	-36.26	-83.02	-85.72	-6.88	0		-17.95	-15.1	-24.62	-35.6	6.24	0		13.13	17.66	11	8.74	11.37	0		-11.05	7.76	-18.17	-62.34	-23.51	0
332.1	-53.58	-33.78	-80.51	-80.72	-5.19	0		-19.35	-11.54	-23.69	-29.72	4.44	0		10.3	14.71	8.42	9.09	5.86	0		-14.99	3.4	-20.55	-66.05	-27.77	0
333	-56.65	-36.92	-83.24	-82.68	-9.1	0		-20.97	-14.64	-24.82	-32.18	5.54	0		9.38	13.28	7.86	9.01	9.64	0		-16.2	1.72	-25.45	-65.93	-29.28	0
333.9	-53.55	-34.46	-81.32	-82.84	-6.89	0		-18.91	-13.07	-25.72	-32.21	2.75	0		9.23	12.55	6.5	6.59	8.01	0		-16.24	0.39	-21.63	-68.05	-28.9	0
334.8	-52.58	-33.94	-81.69	-82.62	-7.25	0		-21.89	-14.32	-26.18	-33.11	2.23	0		11.02	14.46	5.65	12.33	9.05	0		-13.12	5.92	-21.72	-62.12	-26.56	0
335.7	-52.83	-32.33	-78.22	-79.2	-5.36	0		-22.33	-12.91	-24.39	-31.3	1.9	0		12.14	15.95	10.35	11.87	9.37	0		-10.94	4.22	-16.78	-62.81	-24.82	0
336.6	-51.39	-33.46	-78.66	-83.15	-6.61	0		-16.39	-10.48	-24.37	-31.25	6.24	0		12.52	15.53	6.33	10.85	11.81	0		-11.44	3.59	-19.6	-63.69	-23.26	0
337.5	-56.02	-35.25	-80.52	-81.08	-6.64	0		-20.95	-11.34	-23.79	-30.8	6.44	0		9.26	13.79	8.53	7.79	7.42	0		-12.44	6.91	-20.2	-63.49	-26.81	0
338.4	-52.34	-30.21	-78.99	-79.67	-0.51	0		-19.61	-12.2	-24.51	-32.64	5.43	0		14.53	15.66	9.61	10.73	10.82	0		-10.06	4.5	-20.01	-60.92	-23.27	0
339.3	-55.7	-33.96	-78.4	-82.21	-5.43	0		-23.37	-16.53	-27.38	-34	3.38	0		7.78	13.07	4.32	8.32	7.91	0		-18.71	2.41	-21.73	-65.95	-29.07	0
340.2	-57.91	-38.16	-83.81	-83.96	-6.63	0		-21.81	-16.59	-27.31	-36.98	0.94	0		9.91	10.33	3.08	4.98	5.31	0		-14.86	1.56	-21.6	-63.81	-27.12	0
341.1	-52.26	-32.23	-76.69	-79.01	-2.66	0		-22.6	-17.6	-27.96	-34.78	3.13	0		7.38	9.71	2.57	5.01	8.34	0		-16.03	6.33	-21.83	-65.22	-23.38	0
342	-58.27	-37.09	-82.61	-82.83	-10.7	0		-25.37	-15.41	-27.95	-34.64	1.89	0		10.43	15.8	9.59	10.03	9.45	0		-14.01	5.23	-20.19	-65.28	-27.15	0
342.9	-55.49	-33.73	-77.64	-82.77	-5.69	0		-21.04	-14.48	-24.95	-32.46	2.72	0		9.29	11.76	4.82	6.26	7.82	0		-14.09	5.33	-21.22	-66.41	-23.4	0
343.8	-56.16	-35.41	-79.95	-82.69	-5.07	0		-21.39	-14.13	-24.31	-33.25	3.02	0		13.27	16.53	6.99	8.73	9.72	0		-13.69	6.45	-19.85	-64.63	-25.05	0
344.7	-58.42	-36.88	-78.98	-83.62	-6.92	0		-22.01	-13.39	-23.61	-34.25	3.56	0		10.13	13.8	5.79	7.41	5.99	0		-14.67	5.25	-20.55	-65.87	-26.87	0
345.6	-58.91	-36.29	-82.82	-83.17	-9.44	0		-20.88	-16.74	-26.44	-33.97	1.59	0		13.73	11.3	5.88	7.29	7.73	0		-15.23	4.82	-20.86	-64.06	-25.06	0
346.5	-57.1	-35.34	-78.76	-82.44	-5.92	0		-19.88	-10.88	-24.28	-31.23	6.21	0		11.76	14.49	5.58	9.55	8.13	0		-13.99	4.13	-23	-63.96	-26.67	0
347.4	-55.02	-34.8	-78.4	-81.5	-4	0		-19.39	-11.88	-26.61	-29.53	4.87	0		12.35	15.61	3.97	8.44	11.71	0		-14.83	3.81	-22.55	-64.23	-24.35	0
348.3	-56.76	-35.26	-80.69	-82.32	-8.66	0		-24.72	-16.07	-28.88	-32.74	2.07	0		10.12	11.84	6.07	7.24	8.69	0		-16.59	0.58	-22.18	-68.03	-27.6	0
349.2	-56.77	-33.98	-78.41	-81.57	-4.19	0		-25.19	-12.93	-23.66	-34.08	3.5	0		10.01	15.33	8.38	9.21	8.47	0		-15.47	4.66	-17.49	-63.22	-25.33	0
350.1	-61.22	-36.59	-78.87	-82.76	-8.92	0		-24.42	-15.22	-24.32	-34.46	2.9	0		12.55	16.01	8.44	9.66	9.16	0		-15.89	5.99	-19.89	-64.91	-22.71	0
351	-58.51	-35.44	-79.37	-82.47	-7.03	0		-20.04	-11.51	-22.79	-30.47	5.81	0		12.54	13.1	6.33	8.97	9.48	0		-15.57	3.26	-21.27	-65.37	-26.69	0
351.9	-58.22	-35.82	-77.01	-79.79	-4.18	0		-23.98	-14.84	-22.18	-35.5	2.98	0		10.6	15.85	5.07	6.53	6.17	0		-15.28	2.63	-21	-64.55	-25.53	0
352.8	-56.71	-33.35	-77.1	-81.13	-4.48	0		-23.03	-14.72	-22.97	-32.82	4.97	0		10.55	15.26	7.49	7.53	10.32	0		-15.34	4.75	-18.99	-64.67	-24.64	0
353.7	-61.03	-38.93	-80.27	-83.24	-7.69	0		-19.66	-16.18	-24.52	-33.4	2.13	0		13.13	13.99	7.09	7.85	8.96	0		-13.36	4.92	-19.55	-65.69	-24.55	0
354.6	-59.67	-36.88	-79.81	-81.11	-8.33	0		-23.85	-15.47	-26.17	-33.76	2	0		13.34	16.87	9.78	10.74	10.68	0		-14.98	7	-17.52	-63.37	-22.97	0
355.5	-59.14	-38.04	-79.04	-83.5	-5.62	0		-24.02	-14.17	-26.5	-33.83	3.48	0		11.94	15.63	8.33	10.1	12.5	0		-16.09	4.31	-17.65	-62.91	-22.6	0
356.4	-60.46	-39.22	-79.93	-81.4	-8.35	0		-22.65	-16.23	-25.39	-34.61	0.03	0		11.81	13.2	9.26	7.07	8.4	0		-16.42	2.38	-18.39	-65.68	-27.61	0
357.3	-63.25	-40.64	-80.69	-86.1	-9.26	0		-23.63	-15.31	-25.63	-32.28	5.34	0		10.56	16.72	7.5	8.44	12.16	0		-17.7	5.01	-20.6	-63.89	-23.75	0
358.2	-60.35	-34.33	-77.62	-81.81	-7.45	0		-23.98	-13.99	-20.89	-33.76	3.54	0		10.75	15.69	8.71	6.59	11.09	0		-19.49	1.15	-22.09	-67.21	-28.1	0
359.1	-59.84	-37.3	-79.32	-82.11	-8.12	0		-23.8	-15.27	-25.59	-30.76	0.57	0		10.35	16.91	6.85	11.4	9.39	0		-17.92	3.38	-19.71	-62.08	-24.68	0
360	-56.45	-35.27	-78.2	-81.95	-5.45	0		-23.58	-15.21	-22.75	-34.01	4.67	0		13.12	14.77	10.15	6.1	8.26	0		-15.42	4.22	-17.08	-64.94	-22.93	0
360.9	-57.81	-34.44	-76.26	-79.97	-3.59	0		-21.37	-11.81	-18.73	-29.37	9.72	0		10.15	16.33	7.46	9.55	9.05	0		-18.68	2.24	-21.75	-65.75	-28.67	0
361.8	-62.13	-38.25	-79.06	-85.36	-6.25	0		-24.02	-13.95	-22.28	-30.45	5.14	0		12.49	15.64	9.88	12.22	10.28	0		-15.58	4.1	-19.06	-65.02	-25.54	0
362.7	-60.08	-37.45	-77.74	-82.72	-8.91	0		-25.03	-13.15	-24.24	-31.71	6	0		9.4	15.91	6.74	7.97	12.97	0		-19.34	4.57	-18.93	-67.4	-22.98	0
363.6	-57.39	-38.83	-76.53	-82.58	-0.75	0		-24.12	-16.32	-26.5	-32.19	5.24	0		8.7	13.02	3.52	7.75	7.55	0		-17.58	4.43	-20.84	-67.54	-27.68	0
364.5	-60.79	-36.3	-77.85	-83.21	-5.73	0		-24.15	-12.97	-22.82	-32.72	5.72	0		10.91	15.49	6.54	7.43	9.88	0		-20.05	3.68	-18.39	-66.4	-26.45	0
365.4	-59.23	-41.13	-77.61	-85.81	-9.91	0		-24.06	-15.66	-24.2	-33.48	4.39	0		7.36	13.5	7.05	7.35	9.02	0		-16.28	3.93	-17.74	-63.81	-24.01	0
366.3	-61.13	-36.16	-77.59	-82.5	-3.59	0		-24.14	-13.8	-21.73	-31.68	1.92	0		8.27	14.85	6.32	7	7.44	0		-19.21	1.28	-21.06	-68.79	-24.75	0
367.2	-60.87	-34.36	-75.75	-83.06	-5.82	0		-26.55	-14.95	-23.47	-35.3	2.41	0		10.99	17.96	8.84	7.67	7.96	0		-18.19	2.86	-19.63	-65.9	-27.19	0
368.1	-55.83	-36.51	-74.51	-77.61	-5.75	0		-19.86	-15.26	-22.85	-30.36	3.46	0		13.98	15.81	10.46	11.33	11.66	0		-19.87	4.78	-17.39	-64.15	-25.02	0
369	-58.72	-36.52	-74.97	-83.22	-5.03	0		-22.77	-12.59	-19.76	-31.45	3.29	0		12.01	17.36	8.38	7.48	8.08	0		-17.11	4.4	-16.79	-66.16	-25.52	0
369.9	-57.4	-39.2	-77.53	-84.6	-3.87	0		-23.44	-15.8	-25.18	-33.72	5.35	0		8.9	13.52	3.72	7.22	7.23	0		-18.94	2.19	-21.78	-64.95	-26.2	0
370.8	-62.37	-37.46	-82.68	-82.21	-6.26	0		-25.03	-18.24	-26.97	-33.56	3.02	0		9.19	13.73	4.9	8.31	7.93	0		-17.22	8.01	-17.95	-64.57	-24.72	0
371.7	-57.67	-38.16	-79.18	-82.4	-6.85	0		-26.02	-14.19	-20.96	-31.51	3.04	0		9.46	16.05	9.89	8	9.17	0		-17.88	2.97	-16.96	-65.96	-23.55	0
372.6	-61.67	-36.38	-76.14	-84.59	-5.8	0		-26.01	-16.16	-23.6	-34.33	2.9	0		8.99	14	7.51	10.07	9.55	0		-21.09	2.76	-20.86	-64	-22.43	0
373.5	-58.2	-36.04	-76.31	-84.11	-7	0		-21.35	-14.73	-22.41	-33.03	4.12	0		11.67	15.03	8.13	8.23	7.4	0		-19.22	5.13	-18.71	-65.08	-25.05	0
374.4	-63.44	-37.56	-77.49	-84.64	-6.58	0		-25.3	-15.35	-24.69	-35.22	4.92	0		11.26	12.61	4.16	7.22	5.91	0		-14.74	6.28	-17.13	-64.03	-23.65	0
375.3	-59.41	-39.4	-77.33	-81.96	-3.56	0		-20.79	-15.06	-23.74	-32.3	4.37	0		12.81	15.23	10.15	8.79	8.76	0		-17.76	2.97	-18.16	-66.77	-25.98	0
376.2	-58.55	-35.78	-74.03	-80.69	-4.09	0		-23.35	-11.72	-19.81	-32.73	4.78	0		7.37	15.05	9.38	8.9	9.36	0		-17.06	6.34	-15.33	-63.04	-22.13	0
377.1	-61.82	-37.99	-79.23	-81.69	-6.37	0		-25.25	-18.21	-24.55	-31.42	3.09	0		10.02	13.33	6.15	9.35	8.05	0		-19.19	4.56	-17.33	-64.75	-23.79	0
378	-63.16	-36.15	-71.44	-84.08	-5.75	0		-22.85	-12.73	-21.32	-31.97	5.89	0		11.75	16.24	6.29	8.37	6.41	0		-18.01	6.33	-19.01	-63.23	-23.53	0
378.9	-61.33	-39.3	-75.32	-82.04	-4.89	0		-23.43	-15.83	-19.95	-31.91	5.81	0		9.59	13.8	6.84	7.8	7.45	0		-17.77	3.33	-16.73	-65.73	-23.9	0
379.8	-58.8	-37.56	-73.94	-81.66	-5.83	0		-21.56	-12.73	-22.41	-31.64	2.55	0		12.19	16.62	8.42	9.26	9.16	0		-18.28	4.2	-16.54	-69.34	-22.73	0
380.7	-59.01	-36.24	-75.22	-83.27	-7.3	0		-25.28	-16.89	-22.3	-34.71	1.99	0		11.41	15.12	7.94	7.92	9.26	0		-16.67	2.63	-17.3	-65.79	-25.25	0
381.6	-58.74	-37.21	-75.02	-83.48	-3.71	0		-20.32	-14.1	-18.57	-31.05	5.76	0		13.51	15.1	10.11	9.89	10.5	0		-16.5	5.33	-18.06	-62.8	-22.27	0
382.5	-65.19	-41.6	-79.01	-85.83	-9.14	0		-25.23	-17.75	-21.7	-32.24	2.88	0		12.05	15.45	7.08	9.05	11.28	0		-16.01	2.74	-15.58	-65.56	-22.52	0
383.4	-57.65	-37.45	-71.73	-79.46	-4.27	0		-22.57	-11.31	-18.9	-29.1	5.41	0		12.46	18.27	11.37	10.05	9.86	0		-19.29	2	-18.01	-66.5	-27.35	0
384.3	-64.09	-40.11	-79.88	-84.39	-8.37	0		-23.8	-14.72	-21.18	-31.59	4.24	0		13.6	16.46	10.9	8.7	10.72	0		-19.09	3.18	-17.69	-66.6	-23.78	0
385.2	-64.04	-38.46	-76.94	-86.64	-6.78	0		-25.74	-15.48	-22.64	-29.94	5.19	0		12.07	16.36	8.12	12.26	8.92	0		-18.24	2.02	-19.51	-66.26	-26.51	0
386.1	-63.48	-40.24	-77.77	-84.24	-9.16	0		-28.43	-16.74	-25.92	-33.33	2.23	0		9.33	13.32	6.69	7.63	9.13	0		-19.54	1.54	-19.52	-66.7	-24.77	0
387	-63.81	-39.03	-76.36	-85.05	-7.13	0		-27.23	-16.3	-24.01	-35.83	2.07	0		11.73	17.07	5.54	5.73	9.2	0		-20.2	4.33	-16.78	-67.79	-25.22	0
387.9	-62.43	-35.29	-74.34	-79.53	-2.77	0		-23.37	-10.87	-21.31	-30.12	6.29	0		13.02	17.03	10.06	10.33	10.12	0		-19.16	3.24	-15.56	-63.71	-25.24	0
388.8	-62.91	-38.07	-77.23	-83.22	-6.36	0		-27.24	-16.8	-23.94	-32.79	2.65	0		8.79	14.11	7.22	6.04	6.33	0		-18.6	0.25	-17.16	-66.02	-25.78	0
389.7	-62.22	-36.45	-74.26	-82.29	-3.42	0		-24.78	-14.57	-22.12	-32.77	1.87	0		12.41	15.97	6.73	10.08	9.36	0		-16.97	2.49	-17.96	-64.78	-23.02	0
390.6	-60.46	-38.95	-74.82	-84.55	-4.73	0		-25.41	-14.89	-23.17	-33.98	2.78	0		10.97	15.93	6.23	6.55	7.7	0		-19.66	4.44	-17.78	-66.33	-24.5	0
391.5	-61.73	-37.21	-74.58	-83.16	-4.66	0		-23.29	-14.91	-23.19	-33.14	4.04	0		8.29	13.1	4.75	3.3	4.75	0		-20.16	3.38	-16.29	-65.62	-25.56	0
392.4	-63.83	-41.25	-76.39	-83.3	-7.83	0		-23.51	-15.85	-23.42	-33.45	1.08	0		11.14	15.65	7.96	6.58	10.88	0		-19.47	3.8	-16.86	-68.65	-21.34	0
393.3	-67.4	-40.13	-80.11	-86.33	-9.21	0		-27.03	-17.5	-24.96	-34.47	4.15	0		10.36	14.65	7.33	8.39	9.24	0		-19.45	1.34	-18.75	-68.1	-25.65	0
394.2	-59.07	-37.14	-72.75	-80.57	-1.6	0		-23.79	-17.78	-19.78	-34.34	5.55	0		10.16	10.8	6.47	5.19	9.11	0		-21.71	1.08	-18.54	-69.74	-26.23	0
395.1	-64.11	-36.92	-74.34	-83.26	-8.29	0		-27.48	-15.28	-21.26	-34.21	5.11	0		9.31	11.97	6.94	4.24	7.01	0		-21.49	-0.98	-17.06	-66.66	-25.34	0
396	-62.7	-39.55	-74.84	-84.47	-7.24	0		-26.01	-16.66	-20.42	-36.99	0.34	0		10.82	15.24	7.87	8.99	7.71	0		-20.86	3.63	-16.84	-66.98	-24.58	0
396.9	-62	-38.66	-76.51	-82.11	-6.13	0		-24.18	-14	-21.42	-31.79	3.73	0		12.79	20.09	10.62	9.07	8.71	0		-19.21	6.1	-15.38	-65.83	-26.08	0
397.8	-67.33	-41.68	-78.33	-87.2	-9	0		-26.15	-16.94	-21.51	-33.78	1.93	0		11.31	17.69	7.52	7.81	7.41	0		-19.82	3.27	-17.03	-66.17	-22.87	0
398.7	-59.02	-36.46	-72.24	-80.53	-4.53	0		-29.26	-16.83	-21.76	-31.73	1.59	0		8.02	16.03	4.22	7.95	6.11	0		-20.34	1.47	-18.63	-65.09	-25.12	0
399.6	-63.75	-38.16	-73.49	-81.31	-5.65	0		-23.79	-12.02	-20.77	-30.51	8.07	0		11	15.84	5.53	8.22	9.31	0		-19.57	4.92	-18.59	-64.92	-23.84	0
[truncated: 307 more rows]

## Sheet: Data corrected cropped
X	L1A1	L1A2	L1A3	L1A4	L1A5	L1A6		L2A1	L2A2	L2A3	L2A4	L2A5	L2A6		L3A1	L3A2	L3A3	L3A4	L3A5	L3A6		L4A1	L4A2	L4A3	L4A4	L4A5	L4A6
[truncated: 424 more rows]
