# Supplementary material for: Simvastatin Sodium Salt and Fluvastatin Interact with Human Gap Junction Gamma-3 Protein
Source: PLoS One. 2016 Feb 10;11(2):e0148266. doi: 10.1371/journal.pone.0148266 (PMC4749215; doi:10.1371/journal.pone.0148266)
Supplement: S9 Dataset — (ZIP) [file pone.0148266.s010.zip › S9_Dataset/fluvastatin_2.xlsx]

## Sheet: Fluvastatin 2
L1A1()_X	L1A1()_Y	L1A2()_X	L1A2()_Y	L1A3()_X	L1A3()_Y	L1A4()_X	L1A4()_Y	L1A5()_X	L1A5()_Y	L1A6()_X	L1A6()_Y	L2A1()_X	L2A1()_Y	L2A2()_X	L2A2()_Y	L2A3()_X	L2A3()_Y	L2A4()_X	L2A4()_Y	L2A5()_X	L2A5()_Y	L2A6()_X	L2A6()_Y	L3A1()_X	L3A1()_Y	L3A2()_X	L3A2()_Y	L3A3()_X	L3A3()_Y	L3A4()_X	L3A4()_Y	L3A5()_X	L3A5()_Y	L3A6()_X	L3A6()_Y	L4A1()_X	L4A1()_Y	L4A2()_X	L4A2()_Y	L4A3()_X	L4A3()_Y	L4A4()_X	L4A4()_Y	L4A5()_X	L4A5()_Y	L4A6()_X	L4A6()_Y	L5A1()_X	L5A1()_Y
-240.3	-1.75	-240.3	-5.16	-240.3	-5.34	-240.3	5.22	-240.3	-5.79	-240.3	-4.01	-240.3	-2.26	-240.3	-7.05	-240.3	-7.22	-240.3	6.07	-240.3	-7.03	-240.3	-4.38	-240.3	5.51	-240.3	6.55	-240.3	3.14	-240.3	18.96	-240.3	3.59	-240.3	7.69	-240.3	-24.09	-240.3	-29.42	-240.3	-42.44	-240.3	-9.7	-240.3	-36.07	-240.3	-34.72	-240.3	-2.46
-239.4	-1.35	-239.4	-3.3	-239.4	-7.57	-239.4	5.64	-239.4	-5.06	-239.4	-8.03	-239.4	-1.9	-239.4	-5.8	-239.4	-6.46	-239.4	5	-239.4	-5.48	-239.4	-7.6	-239.4	6.09	-239.4	5.16	-239.4	3.58	-239.4	14.36	-239.4	7.09	-239.4	6.16	-239.4	-22.78	-239.4	-30.2	-239.4	-41.99	-239.4	-9.66	-239.4	-33.98	-239.4	-32.33	-239.4	-1.12
-238.5	-2.05	-238.5	-1.53	-238.5	-7.83	-238.5	6.47	-238.5	-3.11	-238.5	-3.84	-238.5	-0.54	-238.5	-5.79	-238.5	-8.57	-238.5	7.88	-238.5	-1.59	-238.5	-6.3	-238.5	6.47	-238.5	5.9	-238.5	2.28	-238.5	15.96	-238.5	5.1	-238.5	7.35	-238.5	-23.33	-238.5	-28.16	-238.5	-40.76	-238.5	-9.6	-238.5	-33.97	-238.5	-32.63	-238.5	-2.67
-237.6	0.38	-237.6	-2.89	-237.6	-6.7	-237.6	5.53	-237.6	-2.14	-237.6	-4.7	-237.6	-2.07	-237.6	-6.71	-237.6	-8.49	-237.6	5.17	-237.6	-2.12	-237.6	-8.48	-237.6	5.75	-237.6	5.02	-237.6	3.52	-237.6	17.94	-237.6	5.23	-237.6	3.22	-237.6	-22.43	-237.6	-28.79	-237.6	-42.57	-237.6	-8.37	-237.6	-37.51	-237.6	-36.95	-237.6	-3
-236.7	-1.21	-236.7	-5.34	-236.7	-7.07	-236.7	4.1	-236.7	-4.54	-236.7	-6.14	-236.7	-3.44	-236.7	-6.14	-236.7	-11.17	-236.7	3.29	-236.7	-3.68	-236.7	-5.48	-236.7	6.7	-236.7	4.06	-236.7	-1.39	-236.7	13.88	-236.7	4.16	-236.7	5.49	-236.7	-20.94	-236.7	-31.36	-236.7	-43.6	-236.7	-10.62	-236.7	-34.16	-236.7	-33.28	-236.7	0.38
-235.8	-2.79	-235.8	-5.11	-235.8	-8.47	-235.8	5.6	-235.8	-5.08	-235.8	-6	-235.8	-2.29	-235.8	-6.53	-235.8	-8.5	-235.8	6.72	-235.8	-3.26	-235.8	-6.13	-235.8	7.54	-235.8	7.29	-235.8	-1.68	-235.8	17.62	-235.8	4.93	-235.8	7.48	-235.8	-23.38	-235.8	-30.38	-235.8	-43.9	-235.8	-9.24	-235.8	-34.09	-235.8	-34.73	-235.8	-0.05
-234.9	-2.16	-234.9	-5.52	-234.9	-8.76	-234.9	4.63	-234.9	-4.43	-234.9	-4.41	-234.9	-1.1	-234.9	-11.31	-234.9	-5.82	-234.9	7.35	-234.9	-1.74	-234.9	-6.16	-234.9	6.84	-234.9	5	-234.9	3.86	-234.9	16.94	-234.9	5.74	-234.9	4.39	-234.9	-24.29	-234.9	-27.6	-234.9	-41.9	-234.9	-7	-234.9	-35.16	-234.9	-34.28	-234.9	-2.5
-234	-2.47	-234	-6.53	-234	-7.71	-234	2.6	-234	-6.09	-234	-4.1	-234	-2.57	-234	-9.39	-234	-8.79	-234	4.45	-234	-5.66	-234	-4.33	-234	8.67	-234	4.62	-234	1.89	-234	16.86	-234	3.21	-234	5.92	-234	-22.01	-234	-30.04	-234	-40.99	-234	-6.37	-234	-33.62	-234	-32.93	-234	-1.8
-233.1	-0.8	-233.1	-3.87	-233.1	-6.41	-233.1	6.59	-233.1	-2.43	-233.1	-1.38	-233.1	-1	-233.1	-8.6	-233.1	-6.16	-233.1	8.36	-233.1	-1.14	-233.1	-4.54	-233.1	7.72	-233.1	3.14	-233.1	5.68	-233.1	20.78	-233.1	8.03	-233.1	7.56	-233.1	-24.31	-233.1	-32.36	-233.1	-42.33	-233.1	-6.95	-233.1	-35.89	-233.1	-32.18	-233.1	-4.01
-232.2	-0.2	-232.2	-6.97	-232.2	-6.99	-232.2	9.89	-232.2	1.81	-232.2	2.15	-232.2	-2.08	-232.2	-7.15	-232.2	-8.78	-232.2	10.26	-232.2	0.68	-232.2	-2.29	-232.2	5.05	-232.2	4.54	-232.2	6.56	-232.2	21.19	-232.2	8.62	-232.2	10.89	-232.2	-25.5	-232.2	-29.11	-232.2	-43.44	-232.2	-7.9	-232.2	-35.34	-232.2	-34.45	-232.2	-3.29
-231.3	-3.31	-231.3	-5.85	-231.3	-8.57	-231.3	-2.59	-231.3	-8.22	-231.3	-9.72	-231.3	-3.88	-231.3	-9.56	-231.3	-10.57	-231.3	-0.63	-231.3	-8.2	-231.3	-12.27	-231.3	6.06	-231.3	4.83	-231.3	-6.36	-231.3	9.86	-231.3	-0.98	-231.3	0.72	-231.3	-23.98	-231.3	-29.01	-231.3	-45.09	-231.3	-10.13	-231.3	-36.18	-231.3	-36.01	-231.3	-3.16
-230.4	-2.92	-230.4	-5.5	-230.4	-9.73	-230.4	3.48	-230.4	-11.44	-230.4	-12.8	-230.4	-3.53	-230.4	-9.62	-230.4	-6.56	-230.4	0.33	-230.4	-11.14	-230.4	-13.81	-230.4	5.3	-230.4	5.55	-230.4	-1.04	-230.4	10.58	-230.4	1.31	-230.4	1.72	-230.4	-25.44	-230.4	-28.66	-230.4	-44.95	-230.4	-8.72	-230.4	-34.27	-230.4	-31.83	-230.4	0.78
-229.5	-3.77	-229.5	-5.31	-229.5	-7.93	-229.5	1.63	-229.5	-5.58	-229.5	-8.72	-229.5	-5.28	-229.5	-8.67	-229.5	-8.29	-229.5	3.24	-229.5	-5.83	-229.5	-7.94	-229.5	4.44	-229.5	6.1	-229.5	1	-229.5	14.56	-229.5	5.59	-229.5	3.48	-229.5	-26.08	-229.5	-29.69	-229.5	-44.26	-229.5	-10.18	-229.5	-33.97	-229.5	-35.2	-229.5	-4.83
-228.6	-4.56	-228.6	-4.27	-228.6	-6.1	-228.6	4.03	-228.6	-2.68	-228.6	-3.02	-228.6	-2.28	-228.6	-9.54	-228.6	-8.69	-228.6	7.83	-228.6	-3.54	-228.6	-4.9	-228.6	6.09	-228.6	4.57	-228.6	1.41	-228.6	17.56	-228.6	5.01	-228.6	4.74	-228.6	-24.23	-228.6	-28.34	-228.6	-41.89	-228.6	-8.06	-228.6	-35.9	-228.6	-34.37	-228.6	-2.03
-227.7	-1.41	-227.7	-5.13	-227.7	-8.62	-227.7	3.49	-227.7	-5.12	-227.7	-8.31	-227.7	1.36	-227.7	-6.28	-227.7	-9.87	-227.7	3.5	-227.7	-5.81	-227.7	-9.85	-227.7	6.98	-227.7	5.76	-227.7	1.47	-227.7	15.1	-227.7	3.97	-227.7	3.28	-227.7	-23.75	-227.7	-28.89	-227.7	-45.39	-227.7	-7.22	-227.7	-35.3	-227.7	-32.87	-227.7	-2.65
-226.8	-2.65	-226.8	-4.53	-226.8	-7.68	-226.8	1.39	-226.8	-3.82	-226.8	-7.23	-226.8	-2.14	-226.8	-9.09	-226.8	-8.19	-226.8	5.18	-226.8	-1.66	-226.8	-6.81	-226.8	6.74	-226.8	4.22	-226.8	1.3	-226.8	16.07	-226.8	4.91	-226.8	5.1	-226.8	-23.34	-226.8	-28.7	-226.8	-41.66	-226.8	-8.73	-226.8	-35.44	-226.8	-32.55	-226.8	-3.32
-225.9	-2.27	-225.9	-6.66	-225.9	-8.5	-225.9	2.53	-225.9	-3.64	-225.9	-4.65	-225.9	-1.47	-225.9	-9.19	-225.9	-8.49	-225.9	2.93	-225.9	-3.28	-225.9	-8.54	-225.9	6.19	-225.9	4.65	-225.9	2.01	-225.9	14.9	-225.9	5.68	-225.9	5.09	-225.9	-22.85	-225.9	-28.44	-225.9	-39.72	-225.9	-6.65	-225.9	-35.51	-225.9	-31.99	-225.9	-1.76
-225	-3.58	-225	-6.45	-225	-5.17	-225	6.25	-225	-3.2	-225	-3.71	-225	-2.15	-225	-9.98	-225	-6.78	-225	3.82	-225	-1.45	-225	-6.74	-225	6.98	-225	4.23	-225	2.11	-225	15.41	-225	6.22	-225	6.07	-225	-24.74	-225	-27.2	-225	-39.7	-225	-7.08	-225	-32.13	-225	-29.54	-225	-2.84
-224.1	-1.72	-224.1	-5.1	-224.1	-8.35	-224.1	5.85	-224.1	-4.95	-224.1	-5.6	-224.1	-0.66	-224.1	-7.95	-224.1	-11.38	-224.1	5.47	-224.1	-4.52	-224.1	-9.13	-224.1	8.14	-224.1	5.53	-224.1	0.77	-224.1	13.61	-224.1	5.4	-224.1	3.71	-224.1	-23.24	-224.1	-28.82	-224.1	-40.81	-224.1	-7.81	-224.1	-32.81	-224.1	-34.2	-224.1	-2.9
-223.2	0.64	-223.2	-1.48	-223.2	-5.43	-223.2	1.71	-223.2	-1.87	-223.2	-6.62	-223.2	-0.65	-223.2	-7.9	-223.2	-7.27	-223.2	4.1	-223.2	-1.93	-223.2	-8.17	-223.2	4.96	-223.2	6.47	-223.2	1.9	-223.2	16.07	-223.2	6.48	-223.2	4.86	-223.2	-26.5	-223.2	-27.18	-223.2	-40.97	-223.2	-7.55	-223.2	-32.54	-223.2	-32.77	-223.2	-2.34
-222.3	-3.54	-222.3	-5.09	-222.3	-5.39	-222.3	2.29	-222.3	-4.03	-222.3	-3.75	-222.3	-2.61	-222.3	-7.56	-222.3	-8.03	-222.3	6.98	-222.3	-5.75	-222.3	-5.8	-222.3	6.01	-222.3	5.99	-222.3	1.6	-222.3	18.96	-222.3	5.33	-222.3	3.8	-222.3	-22.98	-222.3	-28.29	-222.3	-40.63	-222.3	-5.03	-222.3	-32.81	-222.3	-32.16	-222.3	-1.65
-221.4	-1.59	-221.4	-4.3	-221.4	-7.15	-221.4	3.09	-221.4	-5.59	-221.4	-5.79	-221.4	-2.64	-221.4	-5.75	-221.4	-8.87	-221.4	4.07	-221.4	-4.06	-221.4	-8.14	-221.4	6.62	-221.4	5.96	-221.4	0.58	-221.4	16	-221.4	5.24	-221.4	1.97	-221.4	-24.13	-221.4	-27.47	-221.4	-42.2	-221.4	-8.32	-221.4	-34.58	-221.4	-30.92	-221.4	-1.34
-220.5	-0.82	-220.5	-3.92	-220.5	-7.04	-220.5	3.36	-220.5	-6.19	-220.5	-4.68	-220.5	-1.48	-220.5	-7.5	-220.5	-8.07	-220.5	5.51	-220.5	-5.44	-220.5	-5.67	-220.5	4.99	-220.5	4.77	-220.5	0.62	-220.5	16.67	-220.5	6.44	-220.5	2.25	-220.5	-22.59	-220.5	-28.09	-220.5	-41.04	-220.5	-6.67	-220.5	-32.01	-220.5	-34.49	-220.5	-1.57
-219.6	0.24	-219.6	-4.14	-219.6	-6.5	-219.6	4.33	-219.6	-6.58	-219.6	-10.41	-219.6	-2.19	-219.6	-9.76	-219.6	-9.13	-219.6	5.7	-219.6	-5.05	-219.6	-6.61	-219.6	3.67	-219.6	3.76	-219.6	3.28	-219.6	16.59	-219.6	6.2	-219.6	2.88	-219.6	-23.4	-219.6	-28.47	-219.6	-38.73	-219.6	-7.78	-219.6	-32.94	-219.6	-31.28	-219.6	-2.39
-218.7	-0.24	-218.7	-4.58	-218.7	-6.69	-218.7	2.07	-218.7	-3.13	-218.7	-2.85	-218.7	-0.02	-218.7	-7.1	-218.7	-8.93	-218.7	5.15	-218.7	-1.31	-218.7	-5.59	-218.7	8.45	-218.7	4.7	-218.7	0.73	-218.7	14.55	-218.7	7.14	-218.7	4.77	-218.7	-20.54	-218.7	-29.31	-218.7	-42.37	-218.7	-8.31	-218.7	-31.52	-218.7	-32.68	-218.7	1.88
-217.8	-2.55	-217.8	-5.03	-217.8	-9.3	-217.8	3.34	-217.8	-3.41	-217.8	-3.81	-217.8	-3.14	-217.8	-6.93	-217.8	-9.15	-217.8	3.74	-217.8	-4.32	-217.8	-5.06	-217.8	4.46	-217.8	4.69	-217.8	2.59	-217.8	15.33	-217.8	6.07	-217.8	3.03	-217.8	-21.96	-217.8	-27.52	-217.8	-39.38	-217.8	-6.56	-217.8	-31.99	-217.8	-29.88	-217.8	-2.8
-216.9	0.33	-216.9	-5.07	-216.9	-7.5	-216.9	3.83	-216.9	-4.58	-216.9	-6.99	-216.9	-2.89	-216.9	-6.45	-216.9	-9.49	-216.9	4.53	-216.9	-2.71	-216.9	-5.2	-216.9	5.28	-216.9	5.45	-216.9	-0.31	-216.9	13.72	-216.9	6.22	-216.9	7	-216.9	-20.95	-216.9	-26.53	-216.9	-39.73	-216.9	-8.51	-216.9	-34.08	-216.9	-31.04	-216.9	-3.29
-216	-3.37	-216	-2.76	-216	-7.43	-216	3.87	-216	-3.18	-216	-3.61	-216	-2.43	-216	-6.68	-216	-8.08	-216	6.48	-216	-2.48	-216	-4.99	-216	7.08	-216	4.27	-216	2.71	-216	16.34	-216	5.54	-216	5.28	-216	-22.15	-216	-28.47	-216	-38.34	-216	-6.87	-216	-29.07	-216	-30.69	-216	-2.12
-215.1	-3.43	-215.1	-3.3	-215.1	-7.69	-215.1	2.52	-215.1	-4.88	-215.1	-6.2	-215.1	-2.05	-215.1	-6.66	-215.1	-9	-215.1	4.23	-215.1	-3.42	-215.1	-4.33	-215.1	6.32	-215.1	5.5	-215.1	-0.45	-215.1	13.91	-215.1	6.02	-215.1	5.19	-215.1	-23.23	-215.1	-25.78	-215.1	-39.07	-215.1	-6.99	-215.1	-28.18	-215.1	-32.8	-215.1	-2.87
-214.2	-3.16	-214.2	-4.81	-214.2	-5.61	-214.2	2.26	-214.2	-3.72	-214.2	-2.76	-214.2	-3.63	-214.2	-7.67	-214.2	-5.79	-214.2	4.33	-214.2	-5.03	-214.2	-4.41	-214.2	5.11	-214.2	3.13	-214.2	0.6	-214.2	12.82	-214.2	5.65	-214.2	4.92	-214.2	-22.2	-214.2	-28.42	-214.2	-40.58	-214.2	-7.43	-214.2	-30.46	-214.2	-30.63	-214.2	-1.3
-213.3	-0.81	-213.3	-5.16	-213.3	-6.39	-213.3	4.32	-213.3	-3.35	-213.3	-4.95	-213.3	-0.59	-213.3	-7.37	-213.3	-7.97	-213.3	3.44	-213.3	-3.62	-213.3	-5.12	-213.3	6.23	-213.3	5.18	-213.3	2.19	-213.3	13.14	-213.3	4.2	-213.3	5.5	-213.3	-23.64	-213.3	-27.17	-213.3	-38.26	-213.3	-6.69	-213.3	-31.31	-213.3	-31.54	-213.3	-4.02
-212.4	-3.01	-212.4	-5.2	-212.4	-6.32	-212.4	5.13	-212.4	-6.17	-212.4	-5.06	-212.4	-1.87	-212.4	-8.83	-212.4	-8.41	-212.4	3.67	-212.4	-3.48	-212.4	-5.76	-212.4	5.68	-212.4	4.92	-212.4	2.45	-212.4	13.53	-212.4	6.21	-212.4	5.1	-212.4	-21.07	-212.4	-26.6	-212.4	-40.04	-212.4	-6.23	-212.4	-29.46	-212.4	-33.2	-212.4	-2.38
-211.5	-2.53	-211.5	-3.44	-211.5	-8.9	-211.5	0.68	-211.5	-2.06	-211.5	-6.62	-211.5	-2.77	-211.5	-6.71	-211.5	-10.48	-211.5	3.27	-211.5	-2.66	-211.5	-8.51	-211.5	7.04	-211.5	4.31	-211.5	-0.08	-211.5	16	-211.5	4.13	-211.5	2.41	-211.5	-20.67	-211.5	-26.29	-211.5	-37.03	-211.5	-6.9	-211.5	-30.74	-211.5	-30.08	-211.5	-1.41
-210.6	-0.36	-210.6	-4.41	-210.6	-5.78	-210.6	2.09	-210.6	-4.83	-210.6	-3.39	-210.6	-1.65	-210.6	-7.27	-210.6	-7.78	-210.6	5.12	-210.6	-5.41	-210.6	-4.95	-210.6	7.38	-210.6	5.32	-210.6	1.96	-210.6	12.01	-210.6	5.06	-210.6	5.75	-210.6	-19.99	-210.6	-27.17	-210.6	-38.65	-210.6	-9.02	-210.6	-30.18	-210.6	-28	-210.6	-2.43
-209.7	-2.59	-209.7	-5.04	-209.7	-4.73	-209.7	4.26	-209.7	-5.11	-209.7	-7.35	-209.7	-1.44	-209.7	-7.19	-209.7	-7.33	-209.7	6.81	-209.7	-5.74	-209.7	-5.63	-209.7	7.02	-209.7	5.21	-209.7	1.52	-209.7	14.77	-209.7	5.61	-209.7	2.78	-209.7	-20.07	-209.7	-27.09	-209.7	-38.99	-209.7	-7.21	-209.7	-30.41	-209.7	-30.31	-209.7	-1.04
-208.8	-2.03	-208.8	-2.59	-208.8	-3.52	-208.8	4.62	-208.8	-4.24	-208.8	-4.01	-208.8	-1.83	-208.8	-6.24	-208.8	-6.21	-208.8	4.12	-208.8	-2.26	-208.8	-6.03	-208.8	6.27	-208.8	4.75	-208.8	1.42	-208.8	14.08	-208.8	5.17	-208.8	4.22	-208.8	-20.59	-208.8	-26.8	-208.8	-36.74	-208.8	-5.89	-208.8	-30.25	-208.8	-29.68	-208.8	-3.07
-207.9	-3.32	-207.9	-4.22	-207.9	-7.25	-207.9	6.54	-207.9	-4.58	-207.9	-4.18	-207.9	-3.45	-207.9	-6.64	-207.9	-9	-207.9	7.33	-207.9	-3.55	-207.9	-6.59	-207.9	6.72	-207.9	3.72	-207.9	0.44	-207.9	14.35	-207.9	4.49	-207.9	6.35	-207.9	-20.95	-207.9	-26.28	-207.9	-38.57	-207.9	-7.61	-207.9	-29.04	-207.9	-28.87	-207.9	-0.89
-207	-4.29	-207	-6.9	-207	-7.11	-207	1.09	-207	-3.57	-207	-5.16	-207	0.02	-207	-10.75	-207	-8.57	-207	4.01	-207	-1.89	-207	-4.98	-207	9.96	-207	3.57	-207	-0.15	-207	14.78	-207	4.72	-207	7.39	-207	-18.34	-207	-28.8	-207	-37.89	-207	-6.01	-207	-30.9	-207	-28.99	-207	-0.49
-206.1	-1.7	-206.1	-4.02	-206.1	-6.98	-206.1	2.44	-206.1	-4.63	-206.1	-5.72	-206.1	-1.63	-206.1	-5.29	-206.1	-8.46	-206.1	2.84	-206.1	-2.52	-206.1	-5.95	-206.1	6.1	-206.1	6.6	-206.1	0.87	-206.1	14	-206.1	2.82	-206.1	3.1	-206.1	-19.21	-206.1	-28.07	-206.1	-37.88	-206.1	-6.47	-206.1	-30.94	-206.1	-26.82	-206.1	-1.92
-205.2	-1.57	-205.2	-2.21	-205.2	-6.87	-205.2	3.7	-205.2	-5.08	-205.2	-3.48	-205.2	-0.04	-205.2	-3.43	-205.2	-9.07	-205.2	4.85	-205.2	-4.48	-205.2	-6.44	-205.2	6.72	-205.2	5.38	-205.2	0.78	-205.2	14.25	-205.2	6.11	-205.2	3.3	-205.2	-17.92	-205.2	-25.96	-205.2	-37.02	-205.2	-8.81	-205.2	-30.04	-205.2	-27	-205.2	-0.12
-204.3	-2.17	-204.3	-3.91	-204.3	-6.59	-204.3	4.48	-204.3	-4.26	-204.3	-2.05	-204.3	-1.02	-204.3	-6.81	-204.3	-8.72	-204.3	5.16	-204.3	-4.22	-204.3	-4.45	-204.3	5.19	-204.3	3.4	-204.3	1.84	-204.3	14.65	-204.3	4.28	-204.3	3.73	-204.3	-21.43	-204.3	-27.15	-204.3	-34.28	-204.3	-6.96	-204.3	-30.41	-204.3	-29.29	-204.3	-2.45
-203.4	-1.57	-203.4	-6.63	-203.4	-4.59	-203.4	2.95	-203.4	-2.57	-203.4	-3.9	-203.4	-1.61	-203.4	-8.95	-203.4	-7.75	-203.4	5.12	-203.4	-3.92	-203.4	-5.42	-203.4	6.73	-203.4	2.32	-203.4	-0.09	-203.4	13.73	-203.4	5.08	-203.4	1.84	-203.4	-20.8	-203.4	-27.39	-203.4	-37.25	-203.4	-6.66	-203.4	-33.2	-203.4	-30.96	-203.4	-2.48
-202.5	-0.91	-202.5	-0.93	-202.5	-5.88	-202.5	4.04	-202.5	-5.94	-202.5	-2.71	-202.5	0.31	-202.5	-7.68	-202.5	-6.81	-202.5	3.94	-202.5	-4.66	-202.5	-4.72	-202.5	6.54	-202.5	2.41	-202.5	1.13	-202.5	12.78	-202.5	3.43	-202.5	3.02	-202.5	-21.02	-202.5	-25.71	-202.5	-37.96	-202.5	-6.98	-202.5	-30.36	-202.5	-27.88	-202.5	-1.89
-201.6	-1.87	-201.6	-3.34	-201.6	-8.37	-201.6	3.85	-201.6	-1.77	-201.6	-7.19	-201.6	-2.17	-201.6	-6.49	-201.6	-7.65	-201.6	6.89	-201.6	-1.72	-201.6	-6.22	-201.6	4.63	-201.6	4.46	-201.6	1.28	-201.6	15.51	-201.6	7	-201.6	5.17	-201.6	-20.62	-201.6	-25.81	-201.6	-38.2	-201.6	-7.33	-201.6	-27.93	-201.6	-28.94	-201.6	-2.79
-200.7	-2.31	-200.7	-1.09	-200.7	-7.26	-200.7	5.06	-200.7	-2.13	-200.7	-4.39	-200.7	-2.1	-200.7	-6.83	-200.7	-6.77	-200.7	4.34	-200.7	-1.67	-200.7	-4.31	-200.7	4.75	-200.7	4.28	-200.7	1.42	-200.7	14.83	-200.7	4.62	-200.7	5.66	-200.7	-20.98	-200.7	-25.06	-200.7	-36.38	-200.7	-5.8	-200.7	-30.96	-200.7	-29.03	-200.7	-0.93
-199.8	-0.81	-199.8	-1.34	-199.8	-6.22	-199.8	2.89	-199.8	-4.28	-199.8	-4.64	-199.8	-1.32	-199.8	-5.07	-199.8	-6.68	-199.8	2.92	-199.8	-4.82	-199.8	-3.73	-199.8	4.3	-199.8	6.45	-199.8	1.46	-199.8	12.39	-199.8	5.01	-199.8	4.53	-199.8	-21.69	-199.8	-25.19	-199.8	-38.47	-199.8	-5.29	-199.8	-28.21	-199.8	-30.02	-199.8	-1.7
-198.9	-1.1	-198.9	-4.1	-198.9	-6.81	-198.9	2.9	-198.9	-3.29	-198.9	-4.91	-198.9	-1.9	-198.9	-6.31	-198.9	-7.18	-198.9	3.81	-198.9	-2.93	-198.9	-4.41	-198.9	6.27	-198.9	3.99	-198.9	0.31	-198.9	14.39	-198.9	7.15	-198.9	3.45	-198.9	-20.7	-198.9	-25.7	-198.9	-38.16	-198.9	-6.38	-198.9	-28.88	-198.9	-27.46	-198.9	-0.79
-198	-2.24	-198	-5.29	-198	-7.15	-198	4.32	-198	-4.39	-198	-3.62	-198	-3.26	-198	-8.55	-198	-6.77	-198	4.26	-198	-0.23	-198	-4.38	-198	4.74	-198	4.42	-198	1.87	-198	14.85	-198	4.83	-198	4.82	-198	-20.63	-198	-24.91	-198	-34.33	-198	-5.35	-198	-27.15	-198	-28.31	-198	-2.47
-197.1	-2.25	-197.1	-5.11	-197.1	-7.05	-197.1	2.84	-197.1	-6.36	-197.1	-7.12	-197.1	-1.41	-197.1	-8.51	-197.1	-7.96	-197.1	3.8	-197.1	-3.34	-197.1	-8.34	-197.1	6.03	-197.1	4.01	-197.1	2.54	-197.1	14.08	-197.1	4.45	-197.1	4.7	-197.1	-19.68	-197.1	-26.04	-197.1	-33.19	-197.1	-6.25	-197.1	-26.55	-197.1	-29.82	-197.1	-2.34
-196.2	-2.08	-196.2	-4.35	-196.2	-5.48	-196.2	4.77	-196.2	-2.57	-196.2	-8.09	-196.2	-1.48	-196.2	-6.36	-196.2	-4.98	-196.2	7.27	-196.2	-2.18	-196.2	-5.47	-196.2	6.97	-196.2	4.17	-196.2	0.93	-196.2	15.17	-196.2	3.61	-196.2	4.43	-196.2	-18.5	-196.2	-25.65	-196.2	-34.1	-196.2	-7.33	-196.2	-29.31	-196.2	-28.8	-196.2	-2.4
-195.3	-0.33	-195.3	-2.1	-195.3	-2.76	-195.3	6.25	-195.3	-2.09	-195.3	-5.94	-195.3	-0.23	-195.3	-8.01	-195.3	-5.98	-195.3	3.36	-195.3	-5.54	-195.3	-5.58	-195.3	5.5	-195.3	3.2	-195.3	3.3	-195.3	13.78	-195.3	2.93	-195.3	2.87	-195.3	-19.41	-195.3	-26.45	-195.3	-35.02	-195.3	-5.78	-195.3	-28.96	-195.3	-27.7	-195.3	-2.83
-194.4	-4.72	-194.4	-4.77	-194.4	-5.26	-194.4	4.65	-194.4	-3.14	-194.4	-5.98	-194.4	-3.35	-194.4	-6.79	-194.4	-7.37	-194.4	5.39	-194.4	-4.68	-194.4	-4.01	-194.4	5.7	-194.4	2.87	-194.4	0.76	-194.4	12.55	-194.4	2.76	-194.4	4.96	-194.4	-18.68	-194.4	-26.7	-194.4	-34.75	-194.4	-6.88	-194.4	-29.09	-194.4	-26.11	-194.4	-1.41
-193.5	-1.64	-193.5	-4.91	-193.5	-5.06	-193.5	6.43	-193.5	-0.73	-193.5	-4.91	-193.5	-0.43	-193.5	-8.62	-193.5	-7.38	-193.5	4.44	-193.5	-2.34	-193.5	-3.48	-193.5	5.67	-193.5	2.8	-193.5	-0.03	-193.5	12.94	-193.5	2.65	-193.5	5.49	-193.5	-19.03	-193.5	-24.8	-193.5	-35.51	-193.5	-5.41	-193.5	-29.43	-193.5	-28.04	-193.5	-1.34
-192.6	-4.16	-192.6	-4.66	-192.6	-5.17	-192.6	2.49	-192.6	-3.84	-192.6	-5.24	-192.6	-2.19	-192.6	-8.32	-192.6	-8.07	-192.6	5.32	-192.6	-1.86	-192.6	-5.54	-192.6	4.21	-192.6	2.72	-192.6	-1.63	-192.6	14.19	-192.6	4.92	-192.6	3.47	-192.6	-17.63	-192.6	-24.9	-192.6	-36	-192.6	-9.61	-192.6	-30.81	-192.6	-28.4	-192.6	0.31
-191.7	-1.56	-191.7	-6.92	-191.7	-3.07	-191.7	2.84	-191.7	-2.78	-191.7	-5.57	-191.7	-2.68	-191.7	-7.63	-191.7	-7.28	-191.7	2.16	-191.7	-2.59	-191.7	-7.88	-191.7	3.72	-191.7	5.5	-191.7	2.06	-191.7	12.67	-191.7	9.21	-191.7	5.03	-191.7	-19.71	-191.7	-24.18	-191.7	-33.87	-191.7	-6.31	-191.7	-27.24	-191.7	-25.99	-191.7	0.63
-190.8	-2.55	-190.8	-4.57	-190.8	-6.18	-190.8	3.45	-190.8	-2.19	-190.8	-6.38	-190.8	-3.18	-190.8	-7.05	-190.8	-8.47	-190.8	3.58	-190.8	-3.97	-190.8	-5.7	-190.8	3.45	-190.8	4.07	-190.8	-0.81	-190.8	12.53	-190.8	3.25	-190.8	3.59	-190.8	-20.16	-190.8	-27.21	-190.8	-35.95	-190.8	-6.3	-190.8	-27.63	-190.8	-28.93	-190.8	-1.73
-189.9	-1.22	-189.9	-3.53	-189.9	-5.21	-189.9	3.66	-189.9	-2.02	-189.9	-5.31	-189.9	-1.24	-189.9	-2.86	-189.9	-7.83	-189.9	6.84	-189.9	-4.11	-189.9	-5.42	-189.9	6.89	-189.9	5.77	-189.9	4.2	-189.9	13.86	-189.9	3.84	-189.9	2.95	-189.9	-18.46	-189.9	-24.5	-189.9	-32.52	-189.9	-5.77	-189.9	-28.61	-189.9	-28.13	-189.9	-1.53
-189	-3.27	-189	-2.59	-189	-4.97	-189	1.63	-189	-3.78	-189	-4.88	-189	-0.33	-189	-5.47	-189	-6.28	-189	3.03	-189	-5.98	-189	-5	-189	4.6	-189	5.49	-189	0.64	-189	12.83	-189	2.3	-189	5.8	-189	-19.42	-189	-24.34	-189	-36.11	-189	-7.17	-189	-29.04	-189	-25.38	-189	-0.76
-188.1	-1.14	-188.1	-4.46	-188.1	-5.65	-188.1	2.38	-188.1	-1.95	-188.1	-6	-188.1	-1.81	-188.1	-7.82	-188.1	-5.32	-188.1	4.23	-188.1	-4.22	-188.1	-6.47	-188.1	5.13	-188.1	4.12	-188.1	1.51	-188.1	13.37	-188.1	2.85	-188.1	3.35	-188.1	-18.65	-188.1	-23.07	-188.1	-34.88	-188.1	-7.14	-188.1	-28.31	-188.1	-25.44	-188.1	-1.42
-187.2	-0.73	-187.2	-4.16	-187.2	-7.07	-187.2	1.55	-187.2	-2.75	-187.2	-5.53	-187.2	-2.82	-187.2	-5.8	-187.2	-7.44	-187.2	2.37	-187.2	-2.6	-187.2	-5.31	-187.2	6.56	-187.2	5.1	-187.2	0.36	-187.2	13.61	-187.2	3.96	-187.2	4.72	-187.2	-15.46	-187.2	-22.58	-187.2	-35.23	-187.2	-5.78	-187.2	-29.79	-187.2	-26.95	-187.2	0.1
-186.3	-1.17	-186.3	-2.1	-186.3	-5.48	-186.3	4.51	-186.3	-3.46	-186.3	-5.99	-186.3	0.21	-186.3	-6.4	-186.3	-5.98	-186.3	5.52	-186.3	-2.79	-186.3	-6.63	-186.3	6.87	-186.3	2.86	-186.3	2.23	-186.3	14.73	-186.3	4.96	-186.3	2.44	-186.3	-18.36	-186.3	-24.5	-186.3	-35.53	-186.3	-6.07	-186.3	-25.03	-186.3	-26.41	-186.3	-0.5
-185.4	-2.09	-185.4	-3.31	-185.4	-7.41	-185.4	3.04	-185.4	-4.19	-185.4	-6.47	-185.4	-1.04	-185.4	-7.92	-185.4	-6.32	-185.4	4.39	-185.4	-2.27	-185.4	-4.35	-185.4	5.03	-185.4	3.3	-185.4	3.98	-185.4	13.1	-185.4	5.36	-185.4	4.49	-185.4	-19.46	-185.4	-25.46	-185.4	-31.88	-185.4	-6.48	-185.4	-27.02	-185.4	-29.25	-185.4	-2.26
-184.5	-0.32	-184.5	-1.46	-184.5	-5.64	-184.5	7.04	-184.5	-3.74	-184.5	-7.28	-184.5	0.61	-184.5	-6.3	-184.5	-7.14	-184.5	4.42	-184.5	-3.62	-184.5	-6.14	-184.5	5.65	-184.5	4.64	-184.5	-0.95	-184.5	12.36	-184.5	4.25	-184.5	3.36	-184.5	-17.33	-184.5	-23.17	-184.5	-35.31	-184.5	-6.12	-184.5	-26.75	-184.5	-26.19	-184.5	-1.06
-183.6	0.02	-183.6	-4.73	-183.6	-5.83	-183.6	2.13	-183.6	-3.99	-183.6	-4.38	-183.6	-0.51	-183.6	-5.16	-183.6	-3.96	-183.6	1.96	-183.6	-4.73	-183.6	-4.2	-183.6	4.56	-183.6	4.74	-183.6	1.25	-183.6	11.83	-183.6	2.83	-183.6	2.74	-183.6	-17.24	-183.6	-24.23	-183.6	-32.34	-183.6	-7.14	-183.6	-26.64	-183.6	-26.95	-183.6	-1.26
-182.7	-3.1	-182.7	-5.38	-182.7	-7.29	-182.7	3.49	-182.7	-2.16	-182.7	-5.14	-182.7	-2.79	-182.7	-5.54	-182.7	-8.98	-182.7	1.81	-182.7	-2.2	-182.7	-5.78	-182.7	5.79	-182.7	5.23	-182.7	-2.18	-182.7	14.53	-182.7	4.39	-182.7	5.82	-182.7	-18.63	-182.7	-24.44	-182.7	-35.48	-182.7	-5.15	-182.7	-25.03	-182.7	-26.87	-182.7	-1.37
-181.8	-3.45	-181.8	-3.93	-181.8	-2.66	-181.8	3.49	-181.8	-3.64	-181.8	-7.04	-181.8	-0.3	-181.8	-5.8	-181.8	-5.55	-181.8	4.79	-181.8	-1.58	-181.8	-5.58	-181.8	5.87	-181.8	5.77	-181.8	-0.73	-181.8	11.34	-181.8	5.95	-181.8	3.58	-181.8	-19.81	-181.8	-23.77	-181.8	-33.04	-181.8	-7.64	-181.8	-26.37	-181.8	-25.93	-181.8	-1.9
-180.9	-2.31	-180.9	-2.43	-180.9	-5.86	-180.9	4.97	-180.9	-1.61	-180.9	-2.58	-180.9	-0.84	-180.9	-7.3	-180.9	-9.28	-180.9	4.8	-180.9	-2.57	-180.9	-3.38	-180.9	5.56	-180.9	3.18	-180.9	1.53	-180.9	14.19	-180.9	3.43	-180.9	3.56	-180.9	-17.38	-180.9	-24.46	-180.9	-32.25	-180.9	-5.48	-180.9	-26.13	-180.9	-27.43	-180.9	-2.97
-180	-0.2	-180	-3.1	-180	-3.61	-180	3.06	-180	-1.43	-180	-3.73	-180	-1.71	-180	-6.94	-180	-4.75	-180	4.86	-180	-3.9	-180	-4.42	-180	5.17	-180	3.72	-180	1.53	-180	12.64	-180	3.89	-180	4.4	-180	-18.29	-180	-22.51	-180	-32.48	-180	-3.47	-180	-22.99	-180	-26.99	-180	-2.31
-179.1	-1.94	-179.1	-3.65	-179.1	-7.2	-179.1	2.88	-179.1	-2.91	-179.1	-4.95	-179.1	-2.11	-179.1	-6.52	-179.1	-9.54	-179.1	3.18	-179.1	-3.29	-179.1	-4.34	-179.1	4.76	-179.1	4.15	-179.1	2.29	-179.1	12.16	-179.1	5.05	-179.1	4.11	-179.1	-17.98	-179.1	-23.24	-179.1	-32.29	-179.1	-4.87	-179.1	-25.83	-179.1	-24.86	-179.1	-1.04
-178.2	-1.22	-178.2	-3.77	-178.2	-4.25	-178.2	4.6	-178.2	-3.38	-178.2	-3.98	-178.2	-1.96	-178.2	-5.96	-178.2	-5.44	-178.2	3.95	-178.2	-0.94	-178.2	-3.93	-178.2	6.98	-178.2	5.65	-178.2	1.12	-178.2	10.61	-178.2	5.54	-178.2	3.94	-178.2	-17.76	-178.2	-24.02	-178.2	-31.46	-178.2	-5.53	-178.2	-26.33	-178.2	-29.53	-178.2	-1.59
-177.3	-2.94	-177.3	-2.9	-177.3	-3.86	-177.3	3.27	-177.3	-4.17	-177.3	-4.87	-177.3	-2.15	-177.3	-6.32	-177.3	-7.13	-177.3	5.04	-177.3	-6.13	-177.3	-6.46	-177.3	4.15	-177.3	4.29	-177.3	1.42	-177.3	12.05	-177.3	1.74	-177.3	1.5	-177.3	-21.03	-177.3	-20.46	-177.3	-32.65	-177.3	-6.33	-177.3	-27.52	-177.3	-27.86	-177.3	-2.47
-176.4	-1.55	-176.4	-3.51	-176.4	-5.89	-176.4	-0.13	-176.4	-2.06	-176.4	-5.47	-176.4	-1.54	-176.4	-5.83	-176.4	-7.38	-176.4	1.67	-176.4	-1.73	-176.4	-6.07	-176.4	4.55	-176.4	2.69	-176.4	-0.67	-176.4	11.01	-176.4	4.19	-176.4	0.83	-176.4	-19.99	-176.4	-21.79	-176.4	-33.57	-176.4	-6.79	-176.4	-27.39	-176.4	-24.33	-176.4	-1.83
-175.5	-1.52	-175.5	-3.14	-175.5	-2.74	-175.5	3.47	-175.5	-3.97	-175.5	-4.58	-175.5	-1.24	-175.5	-8.25	-175.5	-7.14	-175.5	4.24	-175.5	-1.63	-175.5	-3.72	-175.5	3.35	-175.5	1.31	-175.5	0.13	-175.5	12.05	-175.5	6.09	-175.5	4.06	-175.5	-18.27	-175.5	-21.97	-175.5	-34.18	-175.5	-8.57	-175.5	-24.61	-175.5	-26.15	-175.5	0.49
-174.6	-1.32	-174.6	-5.74	-174.6	-5.83	-174.6	3.63	-174.6	-4.74	-174.6	-5.7	-174.6	-2.03	-174.6	-9.53	-174.6	-8.68	-174.6	5.31	-174.6	-1.73	-174.6	-3.69	-174.6	3.31	-174.6	2.94	-174.6	2.94	-174.6	11.43	-174.6	4.71	-174.6	2.31	-174.6	-18.72	-174.6	-22.09	-174.6	-31.84	-174.6	-7.25	-174.6	-28.29	-174.6	-25.9	-174.6	-0.41
-173.7	-1.44	-173.7	-2.73	-173.7	-2.32	-173.7	1.51	-173.7	-4.95	-173.7	-6.91	-173.7	-1.83	-173.7	-5.66	-173.7	-5.71	-173.7	4.27	-173.7	-4.93	-173.7	-6.79	-173.7	4.99	-173.7	2.47	-173.7	0.18	-173.7	12.28	-173.7	2.88	-173.7	4.4	-173.7	-17.88	-173.7	-21.52	-173.7	-30.85	-173.7	-7.27	-173.7	-27.11	-173.7	-24.33	-173.7	-3.07
-172.8	-2.75	-172.8	-5.45	-172.8	-2.46	-172.8	2.44	-172.8	-2.59	-172.8	-3.36	-172.8	-1.93	-172.8	-8.88	-172.8	-4.65	-172.8	2.65	-172.8	-1.93	-172.8	-4.62	-172.8	4.43	-172.8	4.44	-172.8	0.48	-172.8	10.34	-172.8	2.18	-172.8	4.51	-172.8	-18.43	-172.8	-23.11	-172.8	-31.35	-172.8	-7.79	-172.8	-26.6	-172.8	-23.05	-172.8	-0.75
-171.9	-3.75	-171.9	-4.07	-171.9	-3.83	-171.9	2.76	-171.9	-6.49	-171.9	-3.47	-171.9	-0.31	-171.9	-5.9	-171.9	-5.32	-171.9	4.82	-171.9	-5.26	-171.9	-5.47	-171.9	4.43	-171.9	3.74	-171.9	0.55	-171.9	12.06	-171.9	3.03	-171.9	2.36	-171.9	-18.26	-171.9	-22.56	-171.9	-30.93	-171.9	-6.59	-171.9	-24.53	-171.9	-27.51	-171.9	-2.5
-171	-1.71	-171	-3.24	-171	-5.57	-171	3.25	-171	-2.33	-171	-5.49	-171	-2.2	-171	-5.8	-171	-6.93	-171	3.6	-171	-2.7	-171	-4.84	-171	3.47	-171	3.57	-171	2.57	-171	13.18	-171	2.88	-171	2.52	-171	-17.84	-171	-21.33	-171	-32.94	-171	-4.23	-171	-26.14	-171	-25.56	-171	-0.21
-170.1	-3.6	-170.1	-4.51	-170.1	-4.81	-170.1	1.71	-170.1	-0.47	-170.1	-4	-170.1	-2.54	-170.1	-6.41	-170.1	-5.34	-170.1	4.02	-170.1	-3.6	-170.1	-5.09	-170.1	4.49	-170.1	1.22	-170.1	2.15	-170.1	11.91	-170.1	3.88	-170.1	3.6	-170.1	-17.29	-170.1	-23.39	-170.1	-30.99	-170.1	-6.33	-170.1	-23.08	-170.1	-24.19	-170.1	-1.85
-169.2	-2.27	-169.2	-4.77	-169.2	-6.52	-169.2	2.43	-169.2	-4.84	-169.2	-8.33	-169.2	-0.99	-169.2	-4.36	-169.2	-6.63	-169.2	4.75	-169.2	-3.11	-169.2	-7.61	-169.2	4.55	-169.2	3.95	-169.2	-0.82	-169.2	11.85	-169.2	4.2	-169.2	3.48	-169.2	-17.23	-169.2	-20.7	-169.2	-31.09	-169.2	-4.39	-169.2	-23.93	-169.2	-23.96	-169.2	-2.39
-168.3	-1.68	-168.3	-1.47	-168.3	-3.29	-168.3	2.69	-168.3	-4.65	-168.3	-3.72	-168.3	-0.99	-168.3	-6.61	-168.3	-4.28	-168.3	2.61	-168.3	-4.81	-168.3	-4.95	-168.3	4.84	-168.3	1.6	-168.3	-0.1	-168.3	11.22	-168.3	2.05	-168.3	1.63	-168.3	-16.52	-168.3	-22.1	-168.3	-30.16	-168.3	-5.91	-168.3	-24.62	-168.3	-25.35	-168.3	-2.88
-167.4	0.61	-167.4	-2.66	-167.4	-2.91	-167.4	3.06	-167.4	-2.82	-167.4	-3.8	-167.4	-2.54	-167.4	-7.91	-167.4	-4.45	-167.4	3.31	-167.4	-4.53	-167.4	-4.62	-167.4	4.01	-167.4	3.65	-167.4	1.32	-167.4	11.79	-167.4	0.85	-167.4	2.05	-167.4	-18.87	-167.4	-21.19	-167.4	-30.37	-167.4	-3.73	-167.4	-27.26	-167.4	-25.18	-167.4	-0.39
-166.5	-2.77	-166.5	-3.29	-166.5	-4.57	-166.5	5.48	-166.5	-3.24	-166.5	-5.16	-166.5	-1.97	-166.5	-6.05	-166.5	-5.75	-166.5	4.4	-166.5	-1.52	-166.5	-4	-166.5	5.04	-166.5	3.24	-166.5	1.96	-166.5	12.56	-166.5	5.11	-166.5	3.11	-166.5	-16.31	-166.5	-22.66	-166.5	-30.92	-166.5	-5.61	-166.5	-23.44	-166.5	-24.9	-166.5	0.69
-165.6	-1.31	-165.6	-3.35	-165.6	-4.77	-165.6	2.06	-165.6	-1.98	-165.6	-5.13	-165.6	-0.82	-165.6	-6.05	-165.6	-6.92	-165.6	3.74	-165.6	-3.81	-165.6	-4.55	-165.6	3.92	-165.6	2.04	-165.6	2.35	-165.6	10.96	-165.6	4.21	-165.6	4.65	-165.6	-17.2	-165.6	-22.32	-165.6	-28.79	-165.6	-5.39	-165.6	-23.65	-165.6	-24.06	-165.6	-1.51
-164.7	-1.02	-164.7	-3.48	-164.7	-2.79	-164.7	3.45	-164.7	-2.2	-164.7	-6.72	-164.7	-2.61	-164.7	-5.4	-164.7	-5.24	-164.7	2.72	-164.7	-2.32	-164.7	-5.09	-164.7	3.84	-164.7	2.86	-164.7	3.06	-164.7	11.39	-164.7	6.08	-164.7	4.02	-164.7	-15.74	-164.7	-20.77	-164.7	-28.08	-164.7	-6.3	-164.7	-22.75	-164.7	-24.18	-164.7	1.2
-163.8	-1.55	-163.8	-1.25	-163.8	-5.36	-163.8	1.84	-163.8	-1.76	-163.8	-5.1	-163.8	-3.07	-163.8	-5.48	-163.8	-6.7	-163.8	4.9	-163.8	-5.5	-163.8	-3.94	-163.8	4.38	-163.8	3.62	-163.8	0.64	-163.8	11.84	-163.8	3.34	-163.8	2.97	-163.8	-16.61	-163.8	-20.36	-163.8	-29.18	-163.8	-5.98	-163.8	-24.62	-163.8	-23.59	-163.8	0.02
-162.9	-1.29	-162.9	-3.14	-162.9	-4.68	-162.9	4.43	-162.9	-3.47	-162.9	-5.89	-162.9	-1.6	-162.9	-6.54	-162.9	-5.98	-162.9	6.78	-162.9	-3.2	-162.9	-5.34	-162.9	4.07	-162.9	3.23	-162.9	1.94	-162.9	12.62	-162.9	3.82	-162.9	3.1	-162.9	-18.59	-162.9	-21.19	-162.9	-29.92	-162.9	-5.79	-162.9	-23.11	-162.9	-23.63	-162.9	-1.8
-162	0.33	-162	-0.97	-162	-3.2	-162	3.3	-162	-3.13	-162	-1.96	-162	-0.98	-162	-7.65	-162	-5.77	-162	4.51	-162	-2.72	-162	-5.25	-162	2.82	-162	1.67	-162	-0.18	-162	11.79	-162	3.41	-162	4.38	-162	-16.91	-162	-20.87	-162	-29.37	-162	-6.06	-162	-24.56	-162	-22.11	-162	-1.48
-161.1	-2.57	-161.1	-4.3	-161.1	-4.2	-161.1	2.28	-161.1	-3.48	-161.1	-7.14	-161.1	-2.38	-161.1	-8.19	-161.1	-6.19	-161.1	1.3	-161.1	-1.66	-161.1	-6.5	-161.1	5.01	-161.1	4.83	-161.1	1.39	-161.1	11.56	-161.1	2.81	-161.1	1.71	-161.1	-15.48	-161.1	-18.66	-161.1	-30.66	-161.1	-3.4	-161.1	-24.94	-161.1	-24.39	-161.1	-1.59
-160.2	-1.81	-160.2	-3.36	-160.2	-3.86	-160.2	2.84	-160.2	-5.23	-160.2	-4.12	-160.2	-1.48	-160.2	-6.07	-160.2	-5.69	-160.2	5.55	-160.2	-5.78	-160.2	-3.64	-160.2	3.17	-160.2	4.14	-160.2	1.05	-160.2	12.03	-160.2	2.04	-160.2	2.48	-160.2	-16.75	-160.2	-18.37	-160.2	-31.15	-160.2	-4.03	-160.2	-24.9	-160.2	-21.51	-160.2	1.22
-159.3	-0.67	-159.3	-3.43	-159.3	-0.84	-159.3	2.36	-159.3	-4.16	-159.3	-3.06	-159.3	-1.57	-159.3	-4.22	-159.3	-3.48	-159.3	3.09	-159.3	-6.45	-159.3	-3.38	-159.3	6	-159.3	3.01	-159.3	0.93	-159.3	11.77	-159.3	3.45	-159.3	3.56	-159.3	-17.13	-159.3	-20.8	-159.3	-28.97	-159.3	-4.38	-159.3	-22.07	-159.3	-22.72	-159.3	-2.64
-158.4	-3.87	-158.4	-2.28	-158.4	-4.42	-158.4	-0.12	-158.4	0.01	-158.4	-5.5	-158.4	-0.37	-158.4	-5.44	-158.4	-3.96	-158.4	3.83	-158.4	-2.19	-158.4	-4.48	-158.4	3.64	-158.4	3.61	-158.4	2.2	-158.4	10.64	-158.4	3.36	-158.4	2.93	-158.4	-17.21	-158.4	-16.71	-158.4	-26.99	-158.4	-6.28	-158.4	-24.39	-158.4	-23.04	-158.4	-1.37
-157.5	-0.59	-157.5	-5.17	-157.5	-6.02	-157.5	3.97	-157.5	-2.21	-157.5	-3.79	-157.5	-3.8	-157.5	-7.03	-157.5	-3.72	-157.5	4.27	-157.5	-2.66	-157.5	-5.02	-157.5	3.73	-157.5	2.86	-157.5	2.29	-157.5	10.68	-157.5	3.11	-157.5	3.51	-157.5	-15.36	-157.5	-19.42	-157.5	-28.47	-157.5	-8.01	-157.5	-24.07	-157.5	-22.59	-157.5	-1.17
-156.6	-2.09	-156.6	-4.3	-156.6	-4.17	-156.6	3.12	-156.6	-3.29	-156.6	-5.56	-156.6	-1.06	-156.6	-5.3	-156.6	-7.43	-156.6	2.28	-156.6	-4.55	-156.6	-5.79	-156.6	5.37	-156.6	2.08	-156.6	1.3	-156.6	11.69	-156.6	1.69	-156.6	2.46	-156.6	-14.71	-156.6	-19.4	-156.6	-27.37	-156.6	-4.56	-156.6	-22.69	-156.6	-22.13	-156.6	1.32
-155.7	-2.15	-155.7	-2.04	-155.7	-5.73	-155.7	2.91	-155.7	-4.37	-155.7	-1.7	-155.7	-1.38	-155.7	-4.85	-155.7	-6.54	-155.7	2.43	-155.7	-4.91	-155.7	-3.92	-155.7	4.06	-155.7	5.06	-155.7	0.14	-155.7	11.37	-155.7	2.26	-155.7	2.56	-155.7	-17.99	-155.7	-17.7	-155.7	-27.34	-155.7	-5.72	-155.7	-22.57	-155.7	-23.29	-155.7	-1.64
-154.8	2.74	-154.8	-3.27	-154.8	-4.07	-154.8	2.31	-154.8	-0.14	-154.8	-1.09	-154.8	-1.35	-154.8	-7	-154.8	-6.01	-154.8	4.11	-154.8	-2.78	-154.8	-2.75	-154.8	3.55	-154.8	5.07	-154.8	1.33	-154.8	9.94	-154.8	6.38	-154.8	5.15	-154.8	-17.8	-154.8	-18.75	-154.8	-28.96	-154.8	-6.99	-154.8	-22.44	-154.8	-19.38	-154.8	-3.06
-153.9	-2.32	-153.9	-4.3	-153.9	-5.31	-153.9	3.42	-153.9	-0.94	-153.9	-6.5	-153.9	-1.77	-153.9	-5.51	-153.9	-6.74	-153.9	4.27	-153.9	1.34	-153.9	-6.42	-153.9	3.85	-153.9	3.59	-153.9	-1.73	-153.9	12.46	-153.9	2.55	-153.9	2.26	-153.9	-15.7	-153.9	-20.7	-153.9	-29.36	-153.9	-3.7	-153.9	-24.46	-153.9	-21	-153.9	-2.09
-153	-4.11	-153	-0.94	-153	-5.17	-153	1.98	-153	-3.5	-153	-3.85	-153	-0.75	-153	-4.79	-153	-5.35	-153	4.1	-153	-0.72	-153	-3.49	-153	2.48	-153	3.8	-153	1.38	-153	11.29	-153	2.84	-153	3.94	-153	-16.78	-153	-19.22	-153	-27.22	-153	-5.47	-153	-22.24	-153	-20.95	-153	-2.08
-152.1	-2.35	-152.1	-1.48	-152.1	-2.74	-152.1	1.87	-152.1	-0.45	-152.1	-2.56	-152.1	-1.73	-152.1	-3.19	-152.1	-3.6	-152.1	2.45	-152.1	-2.1	-152.1	-4.26	-152.1	4.3	-152.1	6.71	-152.1	2.32	-152.1	8.74	-152.1	2.42	-152.1	2.15	-152.1	-13.72	-152.1	-17.13	-152.1	-27.32	-152.1	-5.26	-152.1	-22.13	-152.1	-23.72	-152.1	2.18
-151.2	-0.3	-151.2	-3.82	-151.2	-4.6	-151.2	3.3	-151.2	-2.65	-151.2	-2.51	-151.2	-0.45	-151.2	-4.98	-151.2	-4.6	-151.2	5.06	-151.2	-3.47	-151.2	-4.18	-151.2	5.2	-151.2	1.07	-151.2	2.88	-151.2	12.41	-151.2	3.11	-151.2	4.85	-151.2	-15.93	-151.2	-19.59	-151.2	-26.95	-151.2	-2.7	-151.2	-22.58	-151.2	-20.35	-151.2	-0.39
-150.3	-0.05	-150.3	-4.51	-150.3	-5.52	-150.3	4.14	-150.3	-2.78	-150.3	-6.89	-150.3	-2.24	-150.3	-6.51	-150.3	-6.48	-150.3	4.44	-150.3	-3.24	-150.3	-4.99	-150.3	2.47	-150.3	2.97	-150.3	-0.51	-150.3	11.7	-150.3	1.69	-150.3	-0.05	-150.3	-15.22	-150.3	-17.86	-150.3	-29.13	-150.3	-4.59	-150.3	-21.49	-150.3	-20.1	-150.3	0.51
-149.4	-1.81	-149.4	-3.54	-149.4	-5.46	-149.4	3.79	-149.4	-3.53	-149.4	-4.66	-149.4	-1.05	-149.4	-5.22	-149.4	-6.33	-149.4	2.45	-149.4	-1.37	-149.4	-3.1	-149.4	2.35	-149.4	3.87	-149.4	-0.04	-149.4	8.17	-149.4	4.82	-149.4	4.05	-149.4	-15.96	-149.4	-20.71	-149.4	-26.65	-149.4	-2.91	-149.4	-22.87	-149.4	-19.78	-149.4	-0.4
-148.5	0.31	-148.5	-2.69	-148.5	-5.08	-148.5	4.48	-148.5	-1	-148.5	-3.93	-148.5	-0.56	-148.5	-5.59	-148.5	-5.13	-148.5	3.17	-148.5	-0.83	-148.5	-5.38	-148.5	4.81	-148.5	2.76	-148.5	-0.5	-148.5	10.15	-148.5	3.76	-148.5	4.14	-148.5	-15.31	-148.5	-19.3	-148.5	-27.46	-148.5	-3.4	-148.5	-22.42	-148.5	-19.73	-148.5	-3.1
-147.6	-1.54	-147.6	-5.11	-147.6	-2.49	-147.6	4.13	-147.6	-3.53	-147.6	-4.53	-147.6	0.46	-147.6	-4.82	-147.6	-2.86	-147.6	3.7	-147.6	-0.9	-147.6	-2.69	-147.6	4.17	-147.6	1.79	-147.6	3.29	-147.6	12.17	-147.6	4.44	-147.6	4.12	-147.6	-14.23	-147.6	-17.36	-147.6	-27.3	-147.6	-5.27	-147.6	-21.74	-147.6	-19.31	-147.6	0.34
-146.7	-0.33	-146.7	-2.05	-146.7	-0.24	-146.7	3.16	-146.7	-1.4	-146.7	-3.69	-146.7	-0.02	-146.7	-4.9	-146.7	-2.65	-146.7	3.87	-146.7	-2.96	-146.7	-1.9	-146.7	1.74	-146.7	4.22	-146.7	1.56	-146.7	9.23	-146.7	3.11	-146.7	3.17	-146.7	-16.56	-146.7	-20.32	-146.7	-26.89	-146.7	-3.03	-146.7	-19.14	-146.7	-23.02	-146.7	-1.04
-145.8	-2.64	-145.8	-1.58	-145.8	-6.54	-145.8	3.03	-145.8	-3.37	-145.8	-2.87	-145.8	-2.25	-145.8	-5.33	-145.8	-8.63	-145.8	4.27	-145.8	-0.62	-145.8	-4.8	-145.8	2.36	-145.8	2.67	-145.8	-2.47	-145.8	9.26	-145.8	2.15	-145.8	3.38	-145.8	-16.74	-145.8	-18.37	-145.8	-28.67	-145.8	-5.47	-145.8	-21.54	-145.8	-19.79	-145.8	-4.39
-144.9	-0.63	-144.9	-4.29	-144.9	-3.56	-144.9	3.42	-144.9	-4.88	-144.9	-7.09	-144.9	-0.45	-144.9	-6.09	-144.9	-5.29	-144.9	5.3	-144.9	-2.88	-144.9	-4.83	-144.9	5.29	-144.9	3.76	-144.9	2.79	-144.9	12.68	-144.9	5.17	-144.9	2.4	-144.9	-14.85	-144.9	-17.37	-144.9	-23.83	-144.9	-2.97	-144.9	-20.77	-144.9	-20.45	-144.9	0.21
-144	-0.4	-144	-2.28	-144	-4.71	-144	1.94	-144	-4.31	-144	-4.78	-144	-1.32	-144	-3.27	-144	-5.22	-144	2.48	-144	-1.57	-144	-4.88	-144	3.59	-144	4.84	-144	2.15	-144	10.58	-144	4.88	-144	1.15	-144	-13.9	-144	-18.08	-144	-27.12	-144	-6.57	-144	-21.07	-144	-22.77	-144	0.39
-143.1	-3.14	-143.1	-1.56	-143.1	-4.55	-143.1	5.58	-143.1	-3.5	-143.1	-3.59	-143.1	-2.31	-143.1	-3.72	-143.1	-5.71	-143.1	3.7	-143.1	-3.34	-143.1	-3.59	-143.1	2.52	-143.1	4.36	-143.1	0.44	-143.1	9.29	-143.1	2.83	-143.1	2.1	-143.1	-15.62	-143.1	-19.59	-143.1	-28.25	-143.1	-4.04	-143.1	-22.33	-143.1	-21.61	-143.1	-3.02
-142.2	-1.68	-142.2	-2.77	-142.2	-4.59	-142.2	2.52	-142.2	-1.78	-142.2	-3.72	-142.2	-3.25	-142.2	-3.56	-142.2	-7.27	-142.2	2.4	-142.2	-1.23	-142.2	-4.49	-142.2	4.75	-142.2	4.32	-142.2	0.38	-142.2	8.03	-142.2	3.52	-142.2	1.87	-142.2	-13.82	-142.2	-19.07	-142.2	-25.81	-142.2	-4.95	-142.2	-21.27	-142.2	-19.68	-142.2	0.63
-141.3	-1.86	-141.3	-1.66	-141.3	-3.03	-141.3	2.29	-141.3	-5.56	-141.3	-3.04	-141.3	-1.61	-141.3	-4.52	-141.3	-4.44	-141.3	3.63	-141.3	-6.05	-141.3	-2.71	-141.3	2.42	-141.3	4.44	-141.3	1.11	-141.3	10.19	-141.3	1.89	-141.3	3.43	-141.3	-13.14	-141.3	-16.14	-141.3	-26.26	-141.3	-4.36	-141.3	-19.56	-141.3	-18.55	-141.3	-2.86
-140.4	-3.16	-140.4	-3.06	-140.4	-3.72	-140.4	2.97	-140.4	-1.11	-140.4	-4.13	-140.4	0.57	-140.4	-4.04	-140.4	-7.25	-140.4	5.57	-140.4	0.93	-140.4	-4.88	-140.4	3.46	-140.4	3.51	-140.4	1.46	-140.4	11.21	-140.4	5.32	-140.4	2.85	-140.4	-16.25	-140.4	-16.85	-140.4	-24.22	-140.4	-4.94	-140.4	-21.44	-140.4	-18.5	-140.4	-1.87
-139.5	-2.42	-139.5	-2.5	-139.5	-4.55	-139.5	2.52	-139.5	-1.67	-139.5	-4.67	-139.5	0.18	-139.5	-3.21	-139.5	-3.26	-139.5	3.48	-139.5	-4.05	-139.5	-3.75	-139.5	4.19	-139.5	3.12	-139.5	3.87	-139.5	8.27	-139.5	2.22	-139.5	1.94	-139.5	-14.57	-139.5	-17.4	-139.5	-26.55	-139.5	-4.94	-139.5	-18.43	-139.5	-20.37	-139.5	-1.8
-138.6	-4.27	-138.6	-2.29	-138.6	-2.6	-138.6	1.11	-138.6	-2.34	-138.6	-2.94	-138.6	-2.9	-138.6	-5.69	-138.6	-3.36	-138.6	2.08	-138.6	-1.06	-138.6	-3.8	-138.6	3.31	-138.6	0.61	-138.6	-0.42	-138.6	10.66	-138.6	3.87	-138.6	-1.02	-138.6	-14.74	-138.6	-18.38	-138.6	-25.18	-138.6	-5.43	-138.6	-20.46	-138.6	-20.11	-138.6	-1.42
-137.7	-1.63	-137.7	-3.32	-137.7	-6.21	-137.7	0.37	-137.7	-1.76	-137.7	-2.4	-137.7	-2.08	-137.7	-4.63	-137.7	-7.53	-137.7	2.85	-137.7	-2.33	-137.7	-3.39	-137.7	1.76	-137.7	3.1	-137.7	-1.2	-137.7	6.86	-137.7	3.23	-137.7	4.31	-137.7	-15.33	-137.7	-17.76	-137.7	-24.46	-137.7	-3.38	-137.7	-21.56	-137.7	-19.3	-137.7	-2.43
-136.8	-2.69	-136.8	-2.44	-136.8	-2.78	-136.8	1.2	-136.8	-0.44	-136.8	-2.3	-136.8	-0.94	-136.8	-4.38	-136.8	-2.77	-136.8	0.55	-136.8	0.4	-136.8	-4.46	-136.8	4.24	-136.8	2.42	-136.8	-0.39	-136.8	9.38	-136.8	6.05	-136.8	0.38	-136.8	-15.21	-136.8	-17.67	-136.8	-27.35	-136.8	-2.03	-136.8	-20.64	-136.8	-18.66	-136.8	-3.11
-135.9	-1.74	-135.9	-1.47	-135.9	-5.36	-135.9	3.15	-135.9	-3.02	-135.9	-3.62	-135.9	-3.82	-135.9	-5.94	-135.9	-5.26	-135.9	3.28	-135.9	-3.26	-135.9	-4.34	-135.9	1.53	-135.9	3.61	-135.9	0.37	-135.9	7.92	-135.9	1.63	-135.9	2.79	-135.9	-12.28	-135.9	-15.8	-135.9	-21.21	-135.9	-4.94	-135.9	-16.86	-135.9	-16.56	-135.9	0.16
-135	-4.11	-135	-1.45	-135	-5.66	-135	3.3	-135	-0.73	-135	-2.13	-135	0.71	-135	-3.98	-135	-3.86	-135	4.87	-135	-3.01	-135	-1.93	-135	5.37	-135	3.6	-135	2.07	-135	10.74	-135	2.79	-135	5.12	-135	-13.13	-135	-14.36	-135	-22.94	-135	-3.33	-135	-19.36	-135	-20.12	-135	-1.02
-134.1	-3.19	-134.1	-1.48	-134.1	-2.48	-134.1	2.13	-134.1	-0.51	-134.1	-5.54	-134.1	0.53	-134.1	-4.23	-134.1	-4.84	-134.1	4.39	-134.1	0.64	-134.1	-4.3	-134.1	5.52	-134.1	1.81	-134.1	-0.93	-134.1	9.08	-134.1	4.95	-134.1	1.58	-134.1	-13.45	-134.1	-18.52	-134.1	-25.08	-134.1	-3.87	-134.1	-20.63	-134.1	-22.07	-134.1	-2.69
-133.2	-1.42	-133.2	-1.55	-133.2	-2.87	-133.2	1.33	-133.2	-1.31	-133.2	-3.63	-133.2	0.4	-133.2	-6.07	-133.2	-6.11	-133.2	2.59	-133.2	-1.59	-133.2	-3.54	-133.2	5.91	-133.2	3.41	-133.2	-1.29	-133.2	6.86	-133.2	2.52	-133.2	6.47	-133.2	-13.33	-133.2	-15.45	-133.2	-24.83	-133.2	-5.35	-133.2	-20.05	-133.2	-17.09	-133.2	-3.62
-132.3	-1.89	-132.3	-3.29	-132.3	-3.02	-132.3	4.71	-132.3	-2.48	-132.3	-4.55	-132.3	-1.35	-132.3	-3.79	-132.3	-3.25	-132.3	3.35	-132.3	-2.01	-132.3	-5.39	-132.3	5.18	-132.3	3.97	-132.3	0.98	-132.3	10.09	-132.3	1.08	-132.3	2.32	-132.3	-10.26	-132.3	-17.66	-132.3	-22.08	-132.3	-3.47	-132.3	-20.16	-132.3	-18.94	-132.3	-2.76
-131.4	0.59	-131.4	-5.17	-131.4	-3.24	-131.4	3.05	-131.4	-1.64	-131.4	-0.96	-131.4	-0.37	-131.4	-3.94	-131.4	-4.79	-131.4	3.9	-131.4	-2.18	-131.4	-3.28	-131.4	3.72	-131.4	1.93	-131.4	-0.06	-131.4	10.23	-131.4	2.52	-131.4	2.24	-131.4	-14.33	-131.4	-16.52	-131.4	-22.83	-131.4	-3.02	-131.4	-20.38	-131.4	-19.43	-131.4	-0.32
-130.5	0.17	-130.5	-2.41	-130.5	-4.66	-130.5	2.94	-130.5	-3.09	-130.5	-3.74	-130.5	-0.66	-130.5	-4.71	-130.5	-4.93	-130.5	5.93	-130.5	-3.21	-130.5	-3.1	-130.5	4.31	-130.5	3.03	-130.5	2.29	-130.5	8.83	-130.5	1.76	-130.5	2.53	-130.5	-14.34	-130.5	-16.49	-130.5	-24.61	-130.5	-4.38	-130.5	-19.55	-130.5	-20.74	-130.5	-0.62
-129.6	-1.91	-129.6	-3.04	-129.6	-3.15	-129.6	2.3	-129.6	-2.17	-129.6	-2.89	-129.6	1.95	-129.6	-4.41	-129.6	-5.82	-129.6	1.07	-129.6	-2.96	-129.6	-4.92	-129.6	4.42	-129.6	2.68	-129.6	-0.31	-129.6	6.33	-129.6	3.97	-129.6	3.23	-129.6	-13.31	-129.6	-16.83	-129.6	-23.21	-129.6	-5.7	-129.6	-17.99	-129.6	-16.17	-129.6	-1.66
-128.7	-1.03	-128.7	-4.1	-128.7	-4.35	-128.7	2.97	-128.7	-0.67	-128.7	-1.99	-128.7	-0.72	-128.7	-5.35	-128.7	-2.87	-128.7	4.52	-128.7	-1.18	-128.7	-4.01	-128.7	2.99	-128.7	2.9	-128.7	2.8	-128.7	7.08	-128.7	2.97	-128.7	0.39	-128.7	-12.86	-128.7	-14.67	-128.7	-23.2	-128.7	-7.13	-128.7	-19.52	-128.7	-19.26	-128.7	-0.56
-127.8	-0.78	-127.8	-2.39	-127.8	-5.47	-127.8	4.34	-127.8	-3.78	-127.8	-3.71	-127.8	0.85	-127.8	-4.18	-127.8	-5.71	-127.8	2.03	-127.8	-1.05	-127.8	-3.47	-127.8	3.1	-127.8	2.34	-127.8	-0.39	-127.8	9.01	-127.8	5.36	-127.8	4.45	-127.8	-13.71	-127.8	-17.74	-127.8	-20.89	-127.8	-5.78	-127.8	-18.31	-127.8	-14.39	-127.8	-1.55
-126.9	-2.87	-126.9	-3.09	-126.9	-2.09	-126.9	1.89	-126.9	-4.03	-126.9	-3.6	-126.9	-3.12	-126.9	-3.93	-126.9	-4.33	-126.9	1.07	-126.9	-3.94	-126.9	-2.48	-126.9	3.39	-126.9	3.51	-126.9	1.52	-126.9	7	-126.9	1.72	-126.9	2.72	-126.9	-12.46	-126.9	-16.16	-126.9	-21.74	-126.9	-4.69	-126.9	-19.01	-126.9	-18.85	-126.9	-0.54
-126	-2.37	-126	-1.3	-126	-4.3	-126	1.09	-126	-0.79	-126	-2.86	-126	0.41	-126	-5.71	-126	-5.01	-126	3.66	-126	0.97	-126	-4.96	-126	3.42	-126	2.71	-126	0.65	-126	6.36	-126	3.29	-126	1.53	-126	-11.72	-126	-14.16	-126	-21.99	-126	-4.21	-126	-19.45	-126	-17	-126	-1.9
-125.1	-0.45	-125.1	-3.05	-125.1	-1.49	-125.1	2.82	-125.1	-2.73	-125.1	-3.06	-125.1	-3.39	-125.1	-3.82	-125.1	-4.25	-125.1	3.36	-125.1	-2.01	-125.1	-3.31	-125.1	2.67	-125.1	3.39	-125.1	1.11	-125.1	7.7	-125.1	2.92	-125.1	2.09	-125.1	-12.66	-125.1	-15.72	-125.1	-22.34	-125.1	-4.44	-125.1	-17.31	-125.1	-17.29	-125.1	0.66
-124.2	-2.28	-124.2	-1.19	-124.2	-4.83	-124.2	2.08	-124.2	-2.26	-124.2	-4.96	-124.2	-0.13	-124.2	-4.3	-124.2	-5.55	-124.2	2.35	-124.2	-4.8	-124.2	-4.99	-124.2	4	-124.2	1.24	-124.2	1.62	-124.2	8.03	-124.2	2.31	-124.2	-0.09	-124.2	-11.76	-124.2	-16.15	-124.2	-20.94	-124.2	-4.07	-124.2	-17.08	-124.2	-18.49	-124.2	-1.18
-123.3	-2.07	-123.3	-2.47	-123.3	-1.96	-123.3	1.1	-123.3	-0.1	-123.3	-2.54	-123.3	-0.28	-123.3	-4.07	-123.3	-5.7	-123.3	1.83	-123.3	-1.58	-123.3	-2.93	-123.3	4.22	-123.3	2.52	-123.3	-1.07	-123.3	6.36	-123.3	3.28	-123.3	4.57	-123.3	-11.96	-123.3	-14.96	-123.3	-21.02	-123.3	-6.32	-123.3	-15.45	-123.3	-16.17	-123.3	-2.05
-122.4	0.65	-122.4	-1.86	-122.4	-2.56	-122.4	2.71	-122.4	-1.92	-122.4	-4.06	-122.4	2.57	-122.4	-4.68	-122.4	-3.18	-122.4	2.11	-122.4	-4.48	-122.4	-4.36	-122.4	5.24	-122.4	2.43	-122.4	1.41	-122.4	6.93	-122.4	2.72	-122.4	0.91	-122.4	-12.37	-122.4	-14.7	-122.4	-22.88	-122.4	-5.57	-122.4	-19.01	-122.4	-16.13	-122.4	-0.55
-121.5	0.13	-121.5	0.32	-121.5	-3.46	-121.5	2.54	-121.5	-1.88	-121.5	-4.7	-121.5	0.24	-121.5	-0.71	-121.5	-5.85	-121.5	5.61	-121.5	-3.15	-121.5	-4.82	-121.5	3.91	-121.5	3.77	-121.5	2.04	-121.5	9.41	-121.5	2.8	-121.5	3.83	-121.5	-12.63	-121.5	-15.86	-121.5	-21.54	-121.5	-2.4	-121.5	-17.64	-121.5	-16.46	-121.5	0.9
-120.6	-1.48	-120.6	-1.09	-120.6	-5.27	-120.6	2.44	-120.6	-3.42	-120.6	-2.12	-120.6	-2.56	-120.6	-2.98	-120.6	-3.92	-120.6	2.26	-120.6	-5.12	-120.6	-4.09	-120.6	1.12	-120.6	2.83	-120.6	2.29	-120.6	5.55	-120.6	0.22	-120.6	-0.19	-120.6	-14.74	-120.6	-16.87	-120.6	-21.81	-120.6	-1.47	-120.6	-16.54	-120.6	-16.66	-120.6	-0.69
-119.7	-1	-119.7	-0.4	-119.7	-3.57	-119.7	4.18	-119.7	0.51	-119.7	-2.65	-119.7	-1.31	-119.7	-4.5	-119.7	-3.81	-119.7	4.15	-119.7	-1.07	-119.7	-4.07	-119.7	2.81	-119.7	2.06	-119.7	2.76	-119.7	9.84	-119.7	5.19	-119.7	2.45	-119.7	-11.32	-119.7	-14.86	-119.7	-19.2	-119.7	-1.13	-119.7	-14.78	-119.7	-17.07	-119.7	-1.84
-118.8	-0.11	-118.8	1.3	-118.8	-3.25	-118.8	2.22	-118.8	-1.46	-118.8	-3.75	-118.8	-2.46	-118.8	-1.97	-118.8	-4.94	-118.8	0.73	-118.8	-0.2	-118.8	-2.15	-118.8	2.39	-118.8	3.33	-118.8	-0.96	-118.8	8.81	-118.8	4.7	-118.8	2.92	-118.8	-11.23	-118.8	-17.65	-118.8	-21.87	-118.8	-3.98	-118.8	-14.13	-118.8	-18.94	-118.8	-1.86
-117.9	-1.33	-117.9	-2.38	-117.9	-1.73	-117.9	0.87	-117.9	-0.29	-117.9	-3.45	-117.9	-0.47	-117.9	-5.8	-117.9	-1.09	-117.9	1.45	-117.9	-2.15	-117.9	-1.81	-117.9	4.65	-117.9	1.95	-117.9	1.59	-117.9	5.89	-117.9	4.51	-117.9	3.42	-117.9	-11.12	-117.9	-14.49	-117.9	-21.42	-117.9	-3.29	-117.9	-17.11	-117.9	-16.15	-117.9	-0.5
-117	-1.96	-117	-0.29	-117	-3.59	-117	2.91	-117	-3.34	-117	-1.61	-117	-1.22	-117	-4.72	-117	-4.35	-117	3	-117	-5.75	-117	-4.37	-117	0.65	-117	2.46	-117	1.45	-117	4.52	-117	-1.15	-117	1.59	-117	-11.39	-117	-15.14	-117	-20.73	-117	-6.49	-117	-17.17	-117	-16.69	-117	-0.91
-116.1	0.07	-116.1	-1.85	-116.1	-4.29	-116.1	2.33	-116.1	-3.91	-116.1	-1.3	-116.1	-0.9	-116.1	-4.86	-116.1	-1.45	-116.1	3.15	-116.1	-3.49	-116.1	-0.68	-116.1	4.02	-116.1	2.39	-116.1	0.61	-116.1	6.16	-116.1	1.29	-116.1	3.93	-116.1	-11.6	-116.1	-14.63	-116.1	-18.29	-116.1	-3.24	-116.1	-16.09	-116.1	-14.03	-116.1	-0.41
-115.2	-2.05	-115.2	-1.02	-115.2	-3.68	-115.2	2.8	-115.2	-1.85	-115.2	-2.22	-115.2	-1.93	-115.2	-4.11	-115.2	-3.91	-115.2	2.22	-115.2	-4.25	-115.2	-2.82	-115.2	3.87	-115.2	1.38	-115.2	1.18	-115.2	8.47	-115.2	3.13	-115.2	2.34	-115.2	-10.45	-115.2	-16.62	-115.2	-19.1	-115.2	-3.05	-115.2	-16.38	-115.2	-15.17	-115.2	0.12
-114.3	0.63	-114.3	-1.56	-114.3	-5.26	-114.3	2.9	-114.3	0.16	-114.3	-3.25	-114.3	-0.84	-114.3	-4.7	-114.3	-6.29	-114.3	7.14	-114.3	-2.41	-114.3	-4.53	-114.3	2.19	-114.3	3.3	-114.3	-2.19	-114.3	9.3	-114.3	1.39	-114.3	0.04	-114.3	-12.89	-114.3	-14.79	-114.3	-21.33	-114.3	-3.78	-114.3	-17.85	-114.3	-15.41	-114.3	-1.22
-113.4	0.55	-113.4	-0.24	-113.4	-3.54	-113.4	1.98	-113.4	-3.08	-113.4	-3.12	-113.4	-1.01	-113.4	-2.42	-113.4	-4.98	-113.4	2.9	-113.4	-3.52	-113.4	-3.88	-113.4	2.96	-113.4	2.87	-113.4	0.12	-113.4	6.75	-113.4	2.71	-113.4	3.31	-113.4	-10.69	-113.4	-15.21	-113.4	-19.19	-113.4	-6.93	-113.4	-17.46	-113.4	-16.13	-113.4	1.38
-112.5	-2.5	-112.5	-1.81	-112.5	-2.65	-112.5	2.6	-112.5	-2.81	-112.5	-4.41	-112.5	-1.96	-112.5	-2.8	-112.5	-1.75	-112.5	3.94	-112.5	-1.58	-112.5	-4.48	-112.5	0.42	-112.5	3.14	-112.5	3	-112.5	9.59	-112.5	3.81	-112.5	1.05	-112.5	-13.57	-112.5	-12.8	-112.5	-21.14	-112.5	-1.22	-112.5	-15.63	-112.5	-16.5	-112.5	-0.81
-111.6	-2.16	-111.6	-3.08	-111.6	-3.07	-111.6	3.97	-111.6	-0.58	-111.6	-3.6	-111.6	0.37	-111.6	-5.75	-111.6	-6.15	-111.6	3.86	-111.6	-0.81	-111.6	-3.77	-111.6	4.3	-111.6	2.77	-111.6	-0.44	-111.6	5.92	-111.6	3.45	-111.6	2.39	-111.6	-13.11	-111.6	-13.16	-111.6	-18.37	-111.6	-6.01	-111.6	-17.6	-111.6	-15.19	-111.6	-2.74
-110.7	-0.66	-110.7	-1.8	-110.7	-2.9	-110.7	3.07	-110.7	0.12	-110.7	-3.47	-110.7	0.36	-110.7	-1.56	-110.7	-2.6	-110.7	2.35	-110.7	-1.13	-110.7	-2.07	-110.7	5.68	-110.7	1.53	-110.7	2.33	-110.7	8.05	-110.7	3.64	-110.7	0.33	-110.7	-9.04	-110.7	-13.95	-110.7	-18.35	-110.7	-1.31	-110.7	-14.68	-110.7	-17.66	-110.7	-1.93
-109.8	-2.02	-109.8	-3.2	-109.8	-1.73	-109.8	1.95	-109.8	-2.67	-109.8	-2.09	-109.8	-2.41	-109.8	-5.46	-109.8	-3.01	-109.8	2.23	-109.8	-1.44	-109.8	-4.52	-109.8	2.73	-109.8	0.25	-109.8	0.79	-109.8	7.7	-109.8	2.55	-109.8	0.77	-109.8	-9.1	-109.8	-14.25	-109.8	-19.73	-109.8	-4.25	-109.8	-14.6	-109.8	-17.38	-109.8	1.61
-108.9	-2.43	-108.9	-1.39	-108.9	-4.05	-108.9	3.03	-108.9	-2.66	-108.9	-0.6	-108.9	-1.63	-108.9	-3.57	-108.9	-2.46	-108.9	4.76	-108.9	-4.44	-108.9	-2.11	-108.9	3.51	-108.9	2.57	-108.9	0.86	-108.9	8.81	-108.9	1.64	-108.9	1.65	-108.9	-9.98	-108.9	-14.6	-108.9	-19.47	-108.9	-4.16	-108.9	-16.13	-108.9	-18.02	-108.9	-0.24
-108	-0.2	-108	-2.29	-108	-1.13	-108	0.8	-108	-0.58	-108	-0.3	-108	1.3	-108	-4.48	-108	-1.35	-108	0.31	-108	-2.26	-108	1.17	-108	2.43	-108	0.9	-108	0.79	-108	4.56	-108	1.6	-108	4.23	-108	-9.46	-108	-14.45	-108	-18.96	-108	-4.26	-108	-14.84	-108	-13.22	-108	-0.71
-107.1	-2.3	-107.1	-0.33	-107.1	-3.44	-107.1	4.91	-107.1	-2.34	-107.1	-3.27	-107.1	-1.77	-107.1	-3.48	-107.1	-3.81	-107.1	5.21	-107.1	-3.76	-107.1	-5.48	-107.1	3.84	-107.1	1.24	-107.1	0.95	-107.1	7.38	-107.1	2.34	-107.1	0.99	-107.1	-11.94	-107.1	-13.74	-107.1	-18.95	-107.1	-4.79	-107.1	-13.54	-107.1	-13.95	-107.1	-3.58
-106.2	0.27	-106.2	-1.58	-106.2	-3.8	-106.2	1.31	-106.2	-3.18	-106.2	-2.68	-106.2	1.57	-106.2	-3.79	-106.2	-3.11	-106.2	3.7	-106.2	-5.01	-106.2	-3.31	-106.2	2.78	-106.2	0.49	-106.2	0.93	-106.2	4.98	-106.2	0.64	-106.2	0.52	-106.2	-11.7	-106.2	-16.21	-106.2	-17.95	-106.2	-5.93	-106.2	-16.7	-106.2	-16.21	-106.2	1.64
-105.3	-1.01	-105.3	-2.48	-105.3	-4.36	-105.3	3.77	-105.3	-1.43	-105.3	-3.84	-105.3	-0.23	-105.3	-3.98	-105.3	-3.19	-105.3	1.61	-105.3	-4.78	-105.3	-1.88	-105.3	2.54	-105.3	1.14	-105.3	1.51	-105.3	2.69	-105.3	1.49	-105.3	1.19	-105.3	-11.86	-105.3	-13.93	-105.3	-17.56	-105.3	-5.01	-105.3	-16.33	-105.3	-13.06	-105.3	-2.36
-104.4	-0.39	-104.4	-0.78	-104.4	-1.06	-104.4	1.75	-104.4	0.96	-104.4	-4.38	-104.4	0.85	-104.4	-1.69	-104.4	-1.84	-104.4	1.31	-104.4	0.48	-104.4	-4.04	-104.4	3.3	-104.4	3.75	-104.4	-0.71	-104.4	5.94	-104.4	2.32	-104.4	-1.52	-104.4	-11.37	-104.4	-11.99	-104.4	-18.57	-104.4	-1.05	-104.4	-13.82	-104.4	-14.93	-104.4	-2.28
-103.5	-3.07	-103.5	-1.61	-103.5	-2.09	-103.5	3.07	-103.5	-2.48	-103.5	-0.8	-103.5	1.54	-103.5	-3.41	-103.5	-2.85	-103.5	3.65	-103.5	-2.46	-103.5	-1.62	-103.5	1.97	-103.5	3.6	-103.5	0.88	-103.5	8.04	-103.5	3.98	-103.5	1.86	-103.5	-12.62	-103.5	-13.29	-103.5	-14.39	-103.5	-2.03	-103.5	-14.87	-103.5	-13.11	-103.5	-1.79
-102.6	-1.28	-102.6	-3.17	-102.6	-4.2	-102.6	1.86	-102.6	-1.47	-102.6	-2.79	-102.6	0.77	-102.6	-5.39	-102.6	-5.18	-102.6	3.59	-102.6	-2.49	-102.6	-1.8	-102.6	3.79	-102.6	3.44	-102.6	-0.77	-102.6	6.46	-102.6	2.76	-102.6	1.8	-102.6	-9.28	-102.6	-11.22	-102.6	-17.56	-102.6	-4.26	-102.6	-13.47	-102.6	-16.07	-102.6	0.54
-101.7	-1.06	-101.7	0.59	-101.7	0.02	-101.7	4.77	-101.7	-1.59	-101.7	-1.35	-101.7	0.06	-101.7	-3.94	-101.7	-1.58	-101.7	4.92	-101.7	-2.69	-101.7	-0.17	-101.7	0.99	-101.7	0.17	-101.7	1.8	-101.7	5.82	-101.7	1.55	-101.7	4.9	-101.7	-12.67	-101.7	-14.23	-101.7	-17.33	-101.7	-2.42	-101.7	-14.22	-101.7	-11.84	-101.7	-3.59
-100.8	-0.77	-100.8	-2.1	-100.8	-0.04	-100.8	1.11	-100.8	-3.15	-100.8	-2.02	-100.8	-2.39	-100.8	-5.29	-100.8	-3.98	-100.8	2.56	-100.8	-1.85	-100.8	-2.19	-100.8	0.54	-100.8	0.65	-100.8	-1.87	-100.8	5.54	-100.8	1.85	-100.8	3.73	-100.8	-9.6	-100.8	-12.87	-100.8	-18.9	-100.8	-3.83	-100.8	-16.5	-100.8	-14.22	-100.8	0.54
-99.9	0.82	-99.9	-1.72	-99.9	-1.47	-99.9	0.37	-99.9	-0.88	-99.9	1.53	-99.9	-1.46	-99.9	-2.15	-99.9	-3.63	-99.9	1.54	-99.9	-3.08	-99.9	0.47	-99.9	1.06	-99.9	1.8	-99.9	0.48	-99.9	7.53	-99.9	1.5	-99.9	1.63	-99.9	-9.4	-99.9	-11.49	-99.9	-16.97	-99.9	-2.59	-99.9	-13.08	-99.9	-14.84	-99.9	0.2
-99	1.62	-99	-2.32	-99	-3.4	-99	-0.67	-99	-1.42	-99	-2.45	-99	3.4	-99	-1.73	-99	-4.92	-99	3.49	-99	-2.18	-99	-4.36	-99	2.89	-99	0.48	-99	-0.31	-99	8.18	-99	3.11	-99	-1.2	-99	-9.35	-99	-12.09	-99	-16.16	-99	-0.82	-99	-14.94	-99	-12.81	-99	-2.2
-98.1	0.95	-98.1	-3.23	-98.1	-1.31	-98.1	4.01	-98.1	-2.56	-98.1	-3.31	-98.1	0.42	-98.1	-4.45	-98.1	-3.31	-98.1	1.93	-98.1	-3.08	-98.1	-3.48	-98.1	4.29	-98.1	2.02	-98.1	0.33	-98.1	8.58	-98.1	0.91	-98.1	0.3	-98.1	-9.7	-98.1	-10.39	-98.1	-16.73	-98.1	-4.59	-98.1	-12.87	-98.1	-13.8	-98.1	-0.83
-97.2	-0.68	-97.2	-1.6	-97.2	-3.73	-97.2	0.73	-97.2	-1.53	-97.2	-2.47	-97.2	-0.78	-97.2	-5	-97.2	-3.41	-97.2	1.02	-97.2	-5.2	-97.2	-2.57	-97.2	0.31	-97.2	1.81	-97.2	-0.95	-97.2	5.75	-97.2	0.53	-97.2	1.89	-97.2	-11.8	-97.2	-10.16	-97.2	-18.68	-97.2	-4.15	-97.2	-14.33	-97.2	-10.82	-97.2	-2.09
-96.3	-0.37	-96.3	-1.47	-96.3	-3.7	-96.3	1.56	-96.3	-0.94	-96.3	-1.64	-96.3	-0.43	-96.3	-1.45	-96.3	-4.34	-96.3	0.88	-96.3	-2	-96.3	-0.83	-96.3	4.96	-96.3	3.48	-96.3	1.7	-96.3	5.97	-96.3	2.8	-96.3	2.75	-96.3	-10.12	-96.3	-11.17	-96.3	-16.18	-96.3	-3.07	-96.3	-13.81	-96.3	-12.81	-96.3	-1.64
-95.4	-0.71	-95.4	-2.03	-95.4	-3.24	-95.4	-1.89	-95.4	-1.26	-95.4	-1.15	-95.4	-1.06	-95.4	-3.02	-95.4	-4.66	-95.4	-0.08	-95.4	-0.01	-95.4	-2.42	-95.4	1.38	-95.4	1.9	-95.4	-0.25	-95.4	6.06	-95.4	3.87	-95.4	2.16	-95.4	-9.52	-95.4	-11.97	-95.4	-17.07	-95.4	-1.77	-95.4	-14.5	-95.4	-11.38	-95.4	-2.48
-94.5	1.12	-94.5	-2.38	-94.5	-2.57	-94.5	3.77	-94.5	2.34	-94.5	-3.45	-94.5	-0.43	-94.5	-4.49	-94.5	-3.29	-94.5	3.65	-94.5	1.31	-94.5	-4.82	-94.5	2.77	-94.5	1.27	-94.5	-0.95	-94.5	7.29	-94.5	3.67	-94.5	-1.77	-94.5	-8.58	-94.5	-11.7	-94.5	-18.11	-94.5	-4.57	-94.5	-12.72	-94.5	-14.8	-94.5	-1.36
-93.6	-0.9	-93.6	-2.54	-93.6	-2.1	-93.6	0.35	-93.6	-3.92	-93.6	1.07	-93.6	-1.6	-93.6	-4.33	-93.6	-2.61	-93.6	2.06	-93.6	-3.99	-93.6	-1.65	-93.6	3.6	-93.6	0.37	-93.6	-1.62	-93.6	5.35	-93.6	2.78	-93.6	4.68	-93.6	-7.2	-93.6	-10.81	-93.6	-19.41	-93.6	-4.41	-93.6	-13.16	-93.6	-12.6	-93.6	0.51
-92.7	-0.4	-92.7	-1.07	-92.7	-1.64	-92.7	5.65	-92.7	-0.58	-92.7	-2.58	-92.7	2.19	-92.7	-3.33	-92.7	-3.73	-92.7	3.39	-92.7	0.26	-92.7	-1.61	-92.7	3.53	-92.7	2.52	-92.7	-0.89	-92.7	3.11	-92.7	2	-92.7	2.03	-92.7	-9.5	-92.7	-10.42	-92.7	-15.94	-92.7	-2.4	-92.7	-15.43	-92.7	-11.03	-92.7	-1.77
-91.8	0.94	-91.8	-1.7	-91.8	-0.89	-91.8	1.17	-91.8	-0.37	-91.8	-2.82	-91.8	-0.51	-91.8	-4.76	-91.8	-3.66	-91.8	0.55	-91.8	-1	-91.8	-0.82	-91.8	4.36	-91.8	2.58	-91.8	-0.24	-91.8	6.09	-91.8	2.27	-91.8	2.68	-91.8	-7.17	-91.8	-10.85	-91.8	-16.38	-91.8	-1.78	-91.8	-15.56	-91.8	-9.98	-91.8	-1.12
-90.9	-1.66	-90.9	-0.97	-90.9	-0.86	-90.9	0.12	-90.9	-2.98	-90.9	-0.63	-90.9	-1.07	-90.9	-1.74	-90.9	-2.58	-90.9	1.21	-90.9	-2.85	-90.9	-3.53	-90.9	3.19	-90.9	1.83	-90.9	1.04	-90.9	5.09	-90.9	2.05	-90.9	0.09	-90.9	-10.36	-90.9	-10.7	-90.9	-14.69	-90.9	-3.53	-90.9	-12	-90.9	-11.81	-90.9	-1.68
-90	-0.99	-90	-1.38	-90	-1.53	-90	3.62	-90	-2.78	-90	-0.11	-90	1.4	-90	-4.1	-90	-2.08	-90	3.16	-90	-2.03	-90	0.5	-90	4.18	-90	1.57	-90	2.28	-90	5.63	-90	3.07	-90	2.56	-90	-7.82	-90	-10.42	-90	-15.5	-90	-4.43	-90	-12.67	-90	-12.14	-90	-2.37
-89.1	-2.06	-89.1	0.46	-89.1	-3.25	-89.1	4.18	-89.1	-2.72	-89.1	-2.13	-89.1	-0.66	-89.1	-2.63	-89.1	-3.48	-89.1	1.08	-89.1	-4.83	-89.1	-6.02	-89.1	3.96	-89.1	-0.02	-89.1	-0.05	-89.1	6.52	-89.1	0.82	-89.1	1.63	-89.1	-7.96	-89.1	-10.21	-89.1	-14.93	-89.1	-2.26	-89.1	-14.25	-89.1	-11.48	-89.1	0
-88.2	0.07	-88.2	-1.46	-88.2	-2.5	-88.2	1.63	-88.2	1.66	-88.2	-1.27	-88.2	-0.32	-88.2	-2.6	-88.2	-3.76	-88.2	2.22	-88.2	1.26	-88.2	-2.72	-88.2	1.7	-88.2	2.59	-88.2	1.79	-88.2	4.35	-88.2	6.64	-88.2	1.35	-88.2	-9.85	-88.2	-11.82	-88.2	-14.14	-88.2	-2.06	-88.2	-11.78	-88.2	-13.27	-88.2	-1.17
-87.3	-1.06	-87.3	1.41	-87.3	-1.61	-87.3	-0.58	-87.3	0.55	-87.3	-0.24	-87.3	1.4	-87.3	-4.41	-87.3	-1.53	-87.3	-1	-87.3	-2.09	-87.3	-1.58	-87.3	3.9	-87.3	1.16	-87.3	3	-87.3	5.02	-87.3	1.85	-87.3	0.79	-87.3	-8.06	-87.3	-12.81	-87.3	-14.19	-87.3	-2.72	-87.3	-14.47	-87.3	-11.09	-87.3	-0.49
-86.4	-0.58	-86.4	-1.09	-86.4	-0.81	-86.4	2.4	-86.4	0.12	-86.4	-5.04	-86.4	-0.18	-86.4	-3.71	-86.4	-0.75	-86.4	1.81	-86.4	-4.25	-86.4	-1.79	-86.4	0.49	-86.4	1.95	-86.4	-0.91	-86.4	5.57	-86.4	0.74	-86.4	4.98	-86.4	-8.13	-86.4	-7.16	-86.4	-14.53	-86.4	-2.37	-86.4	-12	-86.4	-9.5	-86.4	0.76
-85.5	1.41	-85.5	-1.83	-85.5	-0.78	-85.5	1.43	-85.5	-0.9	-85.5	0.7	-85.5	2.12	-85.5	-2.19	-85.5	-3.48	-85.5	1.79	-85.5	-0.53	-85.5	0.71	-85.5	3.55	-85.5	3.01	-85.5	0.99	-85.5	5.26	-85.5	2.96	-85.5	5.14	-85.5	-8.77	-85.5	-9.73	-85.5	-14.16	-85.5	-4.17	-85.5	-12.65	-85.5	-11.7	-85.5	0.81
-84.6	-1.97	-84.6	-1.5	-84.6	-0.42	-84.6	-0.19	-84.6	0.11	-84.6	-1.98	-84.6	-0.49	-84.6	-3.6	-84.6	-1.82	-84.6	2.3	-84.6	-0.38	-84.6	-1.4	-84.6	3.46	-84.6	2.16	-84.6	0.08	-84.6	5.98	-84.6	1.37	-84.6	-0.58	-84.6	-9.11	-84.6	-11.37	-84.6	-16.06	-84.6	-1.25	-84.6	-13.91	-84.6	-12.21	-84.6	-0.31
-83.7	-3.08	-83.7	-1.63	-83.7	-0.28	-83.7	1.28	-83.7	-1.5	-83.7	-3.86	-83.7	-3.92	-83.7	-3.35	-83.7	-2.39	-83.7	2.31	-83.7	-1.55	-83.7	-4.5	-83.7	1.17	-83.7	-1.02	-83.7	0.25	-83.7	5.97	-83.7	4.52	-83.7	3.19	-83.7	-10.11	-83.7	-11.44	-83.7	-13.37	-83.7	-0.51	-83.7	-11.62	-83.7	-8.56	-83.7	-2.46
-82.8	0.87	-82.8	-0.36	-82.8	-1.33	-82.8	-1.33	-82.8	-0.76	-82.8	-3	-82.8	-0.51	-82.8	-2.47	-82.8	-1.31	-82.8	0.47	-82.8	0.48	-82.8	-2.63	-82.8	-0.03	-82.8	1.57	-82.8	-1.12	-82.8	6.09	-82.8	0.72	-82.8	2.1	-82.8	-10.53	-82.8	-10.22	-82.8	-12.9	-82.8	-2.6	-82.8	-13.75	-82.8	-12.27	-82.8	0.23
-81.9	-1.29	-81.9	-0.36	-81.9	-0.58	-81.9	2.96	-81.9	-1.59	-81.9	-0.44	-81.9	-0.86	-81.9	-3.32	-81.9	-2	-81.9	3.87	-81.9	-3.52	-81.9	-1.11	-81.9	2.45	-81.9	-0.3	-81.9	1.28	-81.9	7.74	-81.9	0.33	-81.9	-0.23	-81.9	-6.96	-81.9	-10.73	-81.9	-14.31	-81.9	-3.47	-81.9	-10.73	-81.9	-9.79	-81.9	-0.1
-81	-1.14	-81	-2.41	-81	0.22	-81	1.05	-81	-3.3	-81	-0.88	-81	0.19	-81	-4.46	-81	-0.85	-81	2.14	-81	-3.08	-81	-2.57	-81	1.8	-81	0.25	-81	0.51	-81	5.75	-81	3.93	-81	1.46	-81	-9.8	-81	-10.2	-81	-13.07	-81	-1.82	-81	-9.57	-81	-14.07	-81	0.64
-80.1	0.67	-80.1	-2.06	-80.1	-1.33	-80.1	1.85	-80.1	-2.29	-80.1	-0.36	-80.1	1.73	-80.1	-0.28	-80.1	-3.58	-80.1	0.36	-80.1	-3.2	-80.1	-1.21	-80.1	4.32	-80.1	6.1	-80.1	1.02	-80.1	4.61	-80.1	0.8	-80.1	0.07	-80.1	-7.25	-80.1	-7.8	-80.1	-12.72	-80.1	-4.47	-80.1	-13.49	-80.1	-13.14	-80.1	-0.27
-79.2	0.87	-79.2	1.11	-79.2	-0.53	-79.2	1.7	-79.2	-1.7	-79.2	-4.94	-79.2	-0.82	-79.2	-1.52	-79.2	1.04	-79.2	-0.24	-79.2	-0.26	-79.2	-3.97	-79.2	0.73	-79.2	0.48	-79.2	2.86	-79.2	4.54	-79.2	3.82	-79.2	3.31	-79.2	-8.72	-79.2	-12.57	-79.2	-13.94	-79.2	-1.09	-79.2	-10.07	-79.2	-12.92	-79.2	-0.86
-78.3	-0.03	-78.3	-0.88	-78.3	-1.51	-78.3	2.38	-78.3	1.31	-78.3	-1.55	-78.3	0.61	-78.3	-3.72	-78.3	-1.54	-78.3	2.61	-78.3	-3.23	-78.3	-0.93	-78.3	3.52	-78.3	0.27	-78.3	-0.24	-78.3	6.18	-78.3	1.54	-78.3	3.42	-78.3	-7.2	-78.3	-8.25	-78.3	-13.46	-78.3	-0.57	-78.3	-10.75	-78.3	-9.25	-78.3	-2.08
-77.4	-0.36	-77.4	0.66	-77.4	-2.29	-77.4	3.18	-77.4	-2.94	-77.4	-2.13	-77.4	-0.91	-77.4	-0.54	-77.4	-1.16	-77.4	0.86	-77.4	-4.28	-77.4	-4.37	-77.4	4.42	-77.4	1.42	-77.4	2.76	-77.4	4.54	-77.4	1.84	-77.4	-1.36	-77.4	-4.61	-77.4	-8.26	-77.4	-12.31	-77.4	-3	-77.4	-9.55	-77.4	-10.74	-77.4	-0.45
-76.5	-0.06	-76.5	-1.69	-76.5	-1.72	-76.5	3.99	-76.5	0.36	-76.5	0.32	-76.5	0.3	-76.5	-1.84	-76.5	-3.33	-76.5	4.05	-76.5	-1.63	-76.5	0.52	-76.5	2.81	-76.5	1.35	-76.5	0.37	-76.5	4.98	-76.5	0.8	-76.5	0.85	-76.5	-5.5	-76.5	-8.99	-76.5	-14.09	-76.5	-4.59	-76.5	-12.46	-76.5	-11.64	-76.5	1.09
-75.6	0.05	-75.6	-1.89	-75.6	-3.39	-75.6	2.09	-75.6	-1.73	-75.6	-2.37	-75.6	0.85	-75.6	-5.43	-75.6	-2.91	-75.6	1.48	-75.6	-1.67	-75.6	-1.37	-75.6	2.28	-75.6	1.2	-75.6	2.61	-75.6	2.97	-75.6	2.79	-75.6	2.96	-75.6	-6.55	-75.6	-7.75	-75.6	-11.43	-75.6	-1.32	-75.6	-9.87	-75.6	-9.5	-75.6	0.45
-74.7	0.37	-74.7	-4.46	-74.7	-1.36	-74.7	4.3	-74.7	0.32	-74.7	-2.74	-74.7	1.82	-74.7	-3.94	-74.7	-1.5	-74.7	4.36	-74.7	1.12	-74.7	-1.56	-74.7	3.08	-74.7	1.35	-74.7	2.11	-74.7	4.16	-74.7	1.6	-74.7	2.9	-74.7	-9.14	-74.7	-9.01	-74.7	-11.81	-74.7	-3.77	-74.7	-14.58	-74.7	-8.76	-74.7	-0.86
-73.8	0.67	-73.8	-1.21	-73.8	-2.41	-73.8	-0.77	-73.8	-2.89	-73.8	1.72	-73.8	1.21	-73.8	-3.54	-73.8	-0.89	-73.8	0.69	-73.8	-2.27	-73.8	-0.42	-73.8	2.66	-73.8	0.62	-73.8	-0.61	-73.8	3.75	-73.8	1.78	-73.8	1.26	-73.8	-7.53	-73.8	-11.23	-73.8	-12.47	-73.8	-2.46	-73.8	-10.8	-73.8	-9.41	-73.8	-2.47
-72.9	-0.64	-72.9	-0.8	-72.9	-0.24	-72.9	-0.74	-72.9	-3.62	-72.9	1	-72.9	0.94	-72.9	-0.94	-72.9	-2.85	-72.9	3.07	-72.9	-1.63	-72.9	-1.64	-72.9	1.67	-72.9	3.98	-72.9	0.65	-72.9	6.86	-72.9	1.79	-72.9	-2	-72.9	-7.49	-72.9	-8.26	-72.9	-11.92	-72.9	-2.95	-72.9	-8.37	-72.9	-10.95	-72.9	1.18
-72	-1.23	-72	-1.79	-72	-4.98	-72	3.65	-72	-0.88	-72	-0.72	-72	-2.91	-72	-2.97	-72	-3.13	-72	2.34	-72	-0.07	-72	-2.06	-72	1.06	-72	1.02	-72	1.38	-72	4.47	-72	1.78	-72	-0.13	-72	-7.73	-72	-8.65	-72	-10.99	-72	-2.44	-72	-10.6	-72	-9.82	-72	-2.68
-71.1	-1.08	-71.1	-1.49	-71.1	0.27	-71.1	2.47	-71.1	0.61	-71.1	-3.95	-71.1	-0.56	-71.1	-4.17	-71.1	0.33	-71.1	2.46	-71.1	-0.11	-71.1	-2.29	-71.1	1.43	-71.1	-0.04	-71.1	2.34	-71.1	6.15	-71.1	2.36	-71.1	1.2	-71.1	-8.04	-71.1	-12.8	-71.1	-10.9	-71.1	-0.61	-71.1	-12.5	-71.1	-10.86	-71.1	-3.54
-70.2	0.91	-70.2	-0.19	-70.2	-0.1	-70.2	2.65	-70.2	0.25	-70.2	-2.7	-70.2	1.04	-70.2	-1.78	-70.2	-0.94	-70.2	2.2	-70.2	-2.66	-70.2	-1.3	-70.2	2.77	-70.2	1.11	-70.2	2.92	-70.2	4.13	-70.2	0.68	-70.2	0.26	-70.2	-6.52	-70.2	-8.66	-70.2	-8.66	-70.2	-3.88	-70.2	-11.11	-70.2	-9.91	-70.2	-2.03
-69.3	-0.98	-69.3	-1.32	-69.3	-1	-69.3	2.16	-69.3	-1.2	-69.3	-2.42	-69.3	2.37	-69.3	-2.02	-69.3	-1.52	-69.3	3.47	-69.3	-4	-69.3	0.69	-69.3	0.7	-69.3	3.17	-69.3	0.59	-69.3	4.49	-69.3	-0.69	-69.3	3.91	-69.3	-8.7	-69.3	-7.88	-69.3	-11.74	-69.3	-2.16	-69.3	-10.98	-69.3	-7.73	-69.3	-2.36
-68.4	-1.83	-68.4	-0.5	-68.4	-2.77	-68.4	3.91	-68.4	-0.26	-68.4	-0.49	-68.4	0.81	-68.4	-2.57	-68.4	-2.2	-68.4	2.75	-68.4	-1.54	-68.4	2.11	-68.4	2.78	-68.4	0.14	-68.4	2.91	-68.4	4.84	-68.4	3.01	-68.4	1.03	-68.4	-8.08	-68.4	-7.94	-68.4	-9.7	-68.4	-2.24	-68.4	-10.56	-68.4	-11.14	-68.4	-0.95
-67.5	-0.87	-67.5	2.57	-67.5	-0.39	-67.5	-0.55	-67.5	-1.37	-67.5	-2.29	-67.5	1.41	-67.5	-1.09	-67.5	-0.86	-67.5	-0.61	-67.5	-2.77	-67.5	-1.48	-67.5	2.8	-67.5	0.24	-67.5	1.39	-67.5	2.55	-67.5	0.1	-67.5	2.9	-67.5	-7.44	-67.5	-9.57	-67.5	-10	-67.5	-3.86	-67.5	-9.04	-67.5	-6.32	-67.5	-1.31
-66.6	-2.15	-66.6	1.02	-66.6	-2.05	-66.6	1.3	-66.6	-0.04	-66.6	0.49	-66.6	-0.44	-66.6	-3.1	-66.6	-0.05	-66.6	3.21	-66.6	-0.95	-66.6	-2.56	-66.6	0.94	-66.6	0.61	-66.6	2.2	-66.6	4.81	-66.6	4.61	-66.6	1.66	-66.6	-8.41	-66.6	-8.69	-66.6	-11.6	-66.6	-2.83	-66.6	-8.18	-66.6	-8.72	-66.6	-0.99
-65.7	-0.34	-65.7	-1.37	-65.7	-1.26	-65.7	0.19	-65.7	-1.91	-65.7	-1.62	-65.7	1.26	-65.7	-3.36	-65.7	-1.08	-65.7	2.07	-65.7	-3.4	-65.7	-0.94	-65.7	3.63	-65.7	1.67	-65.7	-0.13	-65.7	3.59	-65.7	2.72	-65.7	1.74	-65.7	-6.56	-65.7	-6.75	-65.7	-13.19	-65.7	-1.72	-65.7	-9.41	-65.7	-9.04	-65.7	-0.61
-64.8	-1.63	-64.8	-1.95	-64.8	-1.32	-64.8	-0.21	-64.8	0.79	-64.8	-1.77	-64.8	-0.57	-64.8	-3.34	-64.8	-1.35	-64.8	2.54	-64.8	-0.36	-64.8	-1.1	-64.8	3.42	-64.8	0.19	-64.8	0.79	-64.8	3.06	-64.8	2.06	-64.8	0.16	-64.8	-4.52	-64.8	-8.57	-64.8	-10.05	-64.8	-0.76	-64.8	-9.35	-64.8	-8.88	-64.8	-0.26
-63.9	1.39	-63.9	0.25	-63.9	-2.39	-63.9	2.43	-63.9	-0.48	-63.9	-3.18	-63.9	1.26	-63.9	-1.66	-63.9	-3.66	-63.9	3.78	-63.9	-3.93	-63.9	-1.09	-63.9	0.65	-63.9	1.89	-63.9	0.14	-63.9	4.4	-63.9	-0.28	-63.9	0.91	-63.9	-6.83	-63.9	-8.74	-63.9	-12.27	-63.9	-3.06	-63.9	-8.69	-63.9	-7.26	-63.9	0.33
-63	0.56	-63	-1.14	-63	-3.02	-63	2.07	-63	-0.76	-63	0.17	-63	-0.8	-63	-5.13	-63	-2.91	-63	1.93	-63	-0.95	-63	1	-63	1.7	-63	-1	-63	0.49	-63	5.7	-63	1.6	-63	4.33	-63	-7	-63	-8.16	-63	-7.97	-63	-1.06	-63	-8.99	-63	-6.75	-63	-1.09
-62.1	-2.58	-62.1	-0.88	-62.1	-1.74	-62.1	3.14	-62.1	-1.01	-62.1	-2.59	-62.1	0.1	-62.1	-2.59	-62.1	-2.82	-62.1	2.29	-62.1	-1.7	-62.1	1.38	-62.1	2.52	-62.1	1.42	-62.1	0.52	-62.1	4.43	-62.1	1.86	-62.1	0.88	-62.1	-6.72	-62.1	-6.82	-62.1	-8.7	-62.1	-3.02	-62.1	-9.54	-62.1	-8.21	-62.1	-0.32
-61.2	-1.43	-61.2	-3.16	-61.2	-2.21	-61.2	-0.07	-61.2	-1.42	-61.2	-0.29	-61.2	0.26	-61.2	-4.19	-61.2	-0.94	-61.2	0.7	-61.2	-0.34	-61.2	0.31	-61.2	0.53	-61.2	0.42	-61.2	2.58	-61.2	4.65	-61.2	2.15	-61.2	1.92	-61.2	-7.64	-61.2	-6.53	-61.2	-8.98	-61.2	-3.47	-61.2	-9.43	-61.2	-7.12	-61.2	-1.64
-60.3	-2.92	-60.3	-3.8	-60.3	-2.12	-60.3	3.48	-60.3	-1.87	-60.3	-2.47	-60.3	-1.78	-60.3	-2.56	-60.3	-1.07	-60.3	2.51	-60.3	-3.2	-60.3	-1.16	-60.3	2.03	-60.3	1.51	-60.3	2.12	-60.3	3.68	-60.3	0.61	-60.3	1	-60.3	-4.91	-60.3	-6.98	-60.3	-10.31	-60.3	-1.24	-60.3	-9.28	-60.3	-9.01	-60.3	0.29
-59.4	-1.64	-59.4	-1.12	-59.4	-0.2	-59.4	1.21	-59.4	-0.65	-59.4	-0.37	-59.4	-1.6	-59.4	-2.21	-59.4	-0.37	-59.4	3.65	-59.4	-0.21	-59.4	-3.34	-59.4	1.73	-59.4	0.59	-59.4	3.93	-59.4	5.84	-59.4	4.4	-59.4	0.45	-59.4	-5.82	-59.4	-7.53	-59.4	-10.41	-59.4	-1.1	-59.4	-6.7	-59.4	-6.96	-59.4	0.45
-58.5	-0.96	-58.5	0.54	-58.5	-2.91	-58.5	3.32	-58.5	-2.07	-58.5	-2.56	-58.5	1.12	-58.5	-0.65	-58.5	-2.13	-58.5	1.64	-58.5	-1.63	-58.5	-1.54	-58.5	1.64	-58.5	3.7	-58.5	1.88	-58.5	2.81	-58.5	3.58	-58.5	2.34	-58.5	-6.11	-58.5	-4.23	-58.5	-8.66	-58.5	-1.71	-58.5	-5.47	-58.5	-6.34	-58.5	-1.82
-57.6	-1.94	-57.6	-1.61	-57.6	0.43	-57.6	1.09	-57.6	-0.64	-57.6	-3.66	-57.6	0.65	-57.6	-4.53	-57.6	-1	-57.6	1.33	-57.6	-2.06	-57.6	0.87	-57.6	2.5	-57.6	0.5	-57.6	-0.63	-57.6	4.56	-57.6	0.3	-57.6	3.34	-57.6	-3.07	-57.6	-7.72	-57.6	-9.75	-57.6	-2.74	-57.6	-8.48	-57.6	-8.34	-57.6	-0.46
-56.7	0.55	-56.7	-3.41	-56.7	-2.39	-56.7	4.24	-56.7	-0.3	-56.7	-3.85	-56.7	-0.62	-56.7	-2.79	-56.7	-0.15	-56.7	2.48	-56.7	-2.87	-56.7	-3.19	-56.7	0.24	-56.7	2.23	-56.7	1.29	-56.7	2.85	-56.7	2.57	-56.7	0.4	-56.7	-5.59	-56.7	-5.25	-56.7	-10.29	-56.7	-1.76	-56.7	-4.23	-56.7	-7.97	-56.7	-0.06
-55.8	-2.07	-55.8	-0.91	-55.8	-1.74	-55.8	0.69	-55.8	-0.15	-55.8	-0.04	-55.8	-1.07	-55.8	-3.65	-55.8	-2.9	-55.8	1.64	-55.8	-1.51	-55.8	-0.57	-55.8	1.35	-55.8	-0.53	-55.8	1.62	-55.8	3.77	-55.8	0.98	-55.8	0.27	-55.8	-5.83	-55.8	-5.89	-55.8	-6.95	-55.8	-4.35	-55.8	-8.13	-55.8	-6.83	-55.8	-0.29
-54.9	-1.14	-54.9	0.4	-54.9	0.8	-54.9	0.3	-54.9	-1.15	-54.9	0.22	-54.9	-0.36	-54.9	-0.79	-54.9	-0.41	-54.9	-0.01	-54.9	-2.48	-54.9	-0.17	-54.9	0.24	-54.9	-0.95	-54.9	0.96	-54.9	3.44	-54.9	-0.01	-54.9	-0.35	-54.9	-5.27	-54.9	-7.97	-54.9	-10.08	-54.9	-0.74	-54.9	-6.99	-54.9	-7.79	-54.9	1.63
-54	-1.36	-54	-2.13	-54	1.26	-54	0.73	-54	0.31	-54	1.44	-54	-1.21	-54	-3.02	-54	1.63	-54	2.26	-54	-1.55	-54	-1	-54	1.07	-54	-0.59	-54	0.71	-54	4.22	-54	1.96	-54	2.59	-54	-4.93	-54	-8.11	-54	-7.9	-54	-0.73	-54	-7.32	-54	-3.89	-54	-1.8
-53.1	-1.49	-53.1	-3.49	-53.1	-0.97	-53.1	0.15	-53.1	2.42	-53.1	-0.81	-53.1	1.33	-53.1	-1.43	-53.1	-1.55	-53.1	0.08	-53.1	0.97	-53.1	-3.57	-53.1	1.96	-53.1	2.52	-53.1	0.12	-53.1	1.37	-53.1	3.35	-53.1	1.73	-53.1	-4.96	-53.1	-4.85	-53.1	-7.64	-53.1	-1.78	-53.1	-6.95	-53.1	-5.57	-53.1	0.01
-52.2	0.54	-52.2	-1.45	-52.2	-1.31	-52.2	1.91	-52.2	-0.83	-52.2	-1.46	-52.2	0.71	-52.2	-0.01	-52.2	-0.13	-52.2	0.9	-52.2	-2.53	-52.2	-1.71	-52.2	1.87	-52.2	1.51	-52.2	-0.73	-52.2	0.82	-52.2	-0.39	-52.2	0.86	-52.2	-3.8	-52.2	-6.59	-52.2	-9.18	-52.2	-3.83	-52.2	-7.86	-52.2	-6.47	-52.2	0.1
-51.3	-0.65	-51.3	2.21	-51.3	0.52	-51.3	-0.29	-51.3	-0.94	-51.3	1.55	-51.3	-0.67	-51.3	-0.97	-51.3	0.92	-51.3	0.85	-51.3	-1.6	-51.3	-1.73	-51.3	1.41	-51.3	2.13	-51.3	-0.87	-51.3	3.23	-51.3	-2.56	-51.3	-2.53	-51.3	-4.38	-51.3	-5.93	-51.3	-7.86	-51.3	-2.31	-51.3	-10.32	-51.3	-7.98	-51.3	0.15
-50.4	-0.51	-50.4	-2.22	-50.4	1.37	-50.4	1.14	-50.4	0.72	-50.4	-2.85	-50.4	0.82	-50.4	-2.12	-50.4	-0.13	-50.4	3.38	-50.4	-1.27	-50.4	-1.46	-50.4	0.74	-50.4	0.67	-50.4	-1.57	-50.4	4.43	-50.4	0.31	-50.4	2.13	-50.4	-7.89	-50.4	-4.78	-50.4	-7.66	-50.4	-3.59	-50.4	-6.11	-50.4	-5.02	-50.4	-1.81
-49.5	-2.47	-49.5	-0.97	-49.5	-3.01	-49.5	2.07	-49.5	0.34	-49.5	-1.38	-49.5	0.59	-49.5	-0.07	-49.5	-0.48	-49.5	-0.78	-49.5	-0.83	-49.5	-0.59	-49.5	2.99	-49.5	-0.02	-49.5	0.4	-49.5	2.83	-49.5	2.21	-49.5	-1.12	-49.5	-2.79	-49.5	-6.27	-49.5	-10.28	-49.5	-3.8	-49.5	-6.55	-49.5	-8.26	-49.5	2.3
-48.6	-1.78	-48.6	1.03	-48.6	-0.32	-48.6	0.23	-48.6	-0.95	-48.6	-1.21	-48.6	-0.82	-48.6	-1.08	-48.6	-1.84	-48.6	-0.34	-48.6	-0.8	-48.6	-1.55	-48.6	1.57	-48.6	1.72	-48.6	2.46	-48.6	2.7	-48.6	1.84	-48.6	-0.5	-48.6	-3.84	-48.6	-5.07	-48.6	-7.29	-48.6	-1.24	-48.6	-6.27	-48.6	-7.87	-48.6	2.26
-47.7	0.38	-47.7	-1.75	-47.7	0.21	-47.7	2.94	-47.7	-1.22	-47.7	1.31	-47.7	-0.97	-47.7	-3.13	-47.7	0.39	-47.7	1.24	-47.7	-1.91	-47.7	0.07	-47.7	-0.08	-47.7	1.89	-47.7	1.57	-47.7	3.68	-47.7	2.76	-47.7	2.39	-47.7	-3.92	-47.7	-5.22	-47.7	-8.39	-47.7	0.06	-47.7	-5.6	-47.7	-3.6	-47.7	-1.02
-46.8	2.2	-46.8	-0.47	-46.8	-0.06	-46.8	-0.69	-46.8	-0.17	-46.8	-2.67	-46.8	0.97	-46.8	-0.58	-46.8	-1.64	-46.8	1.87	-46.8	2.98	-46.8	-1.49	-46.8	-0.54	-46.8	2.53	-46.8	1.89	-46.8	2.23	-46.8	3.34	-46.8	1.26	-46.8	-4.71	-46.8	-3.96	-46.8	-6.81	-46.8	-2.25	-46.8	-7.06	-46.8	-5.43	-46.8	-1.34
-45.9	-2.12	-45.9	-0.66	-45.9	-2.94	-45.9	1.33	-45.9	-1.41	-45.9	-1.68	-45.9	0.88	-45.9	-0.27	-45.9	0.74	-45.9	3.51	-45.9	0.35	-45.9	-2.65	-45.9	2.64	-45.9	0.48	-45.9	4.11	-45.9	2.41	-45.9	1.87	-45.9	-0.37	-45.9	-5.14	-45.9	-5.93	-45.9	-5.22	-45.9	-2.15	-45.9	-5.88	-45.9	-4.82	-45.9	-1.27
-45	-1.27	-45	-0.93	-45	0.55	-45	-0.9	-45	2.74	-45	-1.56	-45	0.19	-45	-1.42	-45	-1.35	-45	0.41	-45	1.64	-45	1.04	-45	2.1	-45	0.94	-45	-0.58	-45	3.16	-45	0.81	-45	1.88	-45	-3.76	-45	-6.51	-45	-7.08	-45	-1.36	-45	-6.97	-45	-6.71	-45	-1.84
-44.1	1.13	-44.1	-0.78	-44.1	-2.47	-44.1	3.36	-44.1	0.02	-44.1	-1.55	-44.1	-0.09	-44.1	-3.45	-44.1	-0.33	-44.1	2.93	-44.1	1.5	-44.1	-0.42	-44.1	-0.35	-44.1	1.72	-44.1	1.41	-44.1	1.24	-44.1	3	-44.1	0.4	-44.1	-3.79	-44.1	-5.04	-44.1	-6.43	-44.1	-2.72	-44.1	-5.28	-44.1	-4.38	-44.1	0.47
-43.2	-0.22	-43.2	-0.38	-43.2	-0.11	-43.2	0.7	-43.2	-2.18	-43.2	-0.66	-43.2	-0.49	-43.2	-1.22	-43.2	-1.08	-43.2	1.59	-43.2	-3.67	-43.2	-2.62	-43.2	0.38	-43.2	-0.43	-43.2	1.65	-43.2	3.75	-43.2	1.54	-43.2	0.93	-43.2	-4.87	-43.2	-6.93	-43.2	-7.24	-43.2	-0.03	-43.2	-4.31	-43.2	-5.88	-43.2	-0.45
-42.3	-2.75	-42.3	-0.6	-42.3	-2.26	-42.3	0.45	-42.3	0.34	-42.3	-0.45	-42.3	-1.53	-42.3	-1.06	-42.3	-0.73	-42.3	2.5	-42.3	-0.62	-42.3	0.26	-42.3	0.93	-42.3	1.22	-42.3	0.75	-42.3	3.18	-42.3	1.02	-42.3	2.33	-42.3	-3.45	-42.3	-4.64	-42.3	-6.47	-42.3	-1.55	-42.3	-4.89	-42.3	-5.42	-42.3	0.59
-41.4	-1.17	-41.4	0.48	-41.4	-2.72	-41.4	0.72	-41.4	1.15	-41.4	-0.1	-41.4	-0.34	-41.4	-1.12	-41.4	-1.71	-41.4	1.48	-41.4	1.52	-41.4	-2.38	-41.4	1.72	-41.4	1.62	-41.4	-0.68	-41.4	4.17	-41.4	2.35	-41.4	-0.83	-41.4	-2.62	-41.4	-5.84	-41.4	-5.92	-41.4	-0.5	-41.4	-5.55	-41.4	-6.14	-41.4	-0.53
-40.5	-0.53	-40.5	1.28	-40.5	-1.28	-40.5	2.3	-40.5	0.01	-40.5	-0.52	-40.5	0.33	-40.5	-1.55	-40.5	-0.83	-40.5	1.83	-40.5	-1.73	-40.5	-2.64	-40.5	1.71	-40.5	-1.02	-40.5	-1.19	-40.5	2.1	-40.5	4.37	-40.5	0.36	-40.5	-4.5	-40.5	-3.91	-40.5	-6.26	-40.5	-0.95	-40.5	-2.01	-40.5	-5.99	-40.5	0.17
-39.6	-0.73	-39.6	-0.8	-39.6	-0.75	-39.6	0.85	-39.6	0.56	-39.6	0.99	-39.6	2.77	-39.6	0.39	-39.6	-1.72	-39.6	1.77	-39.6	-0.79	-39.6	0.74	-39.6	1.86	-39.6	0.39	-39.6	0.36	-39.6	2.42	-39.6	0.92	-39.6	-0.55	-39.6	-4.47	-39.6	-5.74	-39.6	-5.46	-39.6	-5.2	-39.6	-2.89	-39.6	-4.79	-39.6	1.36
-38.7	-1.78	-38.7	-1.59	-38.7	-1.09	-38.7	-0.42	-38.7	-2.28	-38.7	-1.17	-38.7	0.42	-38.7	-1.68	-38.7	-0.92	-38.7	0.67	-38.7	-2.7	-38.7	0.88	-38.7	1.55	-38.7	3.8	-38.7	-1.15	-38.7	2.19	-38.7	0.37	-38.7	-1.13	-38.7	-4.05	-38.7	-3.49	-38.7	-6.17	-38.7	-2.15	-38.7	-4.63	-38.7	-8.66	-38.7	-1.61
-37.8	-2.27	-37.8	-2.46	-37.8	0.15	-37.8	0.64	-37.8	2.36	-37.8	-1.6	-37.8	-2.05	-37.8	-1.41	-37.8	-1.63	-37.8	2.6	-37.8	1.49	-37.8	0.92	-37.8	1.24	-37.8	0.59	-37.8	1.18	-37.8	3.54	-37.8	1.94	-37.8	-1.23	-37.8	-4.46	-37.8	-4.79	-37.8	-5.11	-37.8	-1.23	-37.8	-6.7	-37.8	-4.17	-37.8	-2.15
-36.9	-0.43	-36.9	-1.68	-36.9	2.3	-36.9	3.17	-36.9	-1.21	-36.9	2.25	-36.9	0.36	-36.9	-2.26	-36.9	1.44	-36.9	2.85	-36.9	-1.42	-36.9	0.03	-36.9	0.52	-36.9	2.89	-36.9	1.03	-36.9	2.92	-36.9	-0.22	-36.9	1	-36.9	-4.07	-36.9	-3.89	-36.9	-4.57	-36.9	1.16	-36.9	-4.16	-36.9	-4.83	-36.9	2.03
-36	-2	-36	-2.52	-36	-1.39	-36	-2.77	-36	-1.13	-36	-1.93	-36	0.97	-36	-1.94	-36	-2.16	-36	-0.94	-36	-3.22	-36	1.44	-36	0.18	-36	0.13	-36	-0.94	-36	1.85	-36	-2	-36	1.42	-36	-1.81	-36	-2.75	-36	-5.54	-36	0.31	-36	-0.67	-36	-3.8	-36	0.63
-35.1	-1.26	-35.1	1.1	-35.1	0.72	-35.1	3.17	-35.1	0.79	-35.1	-1.5	-35.1	0.39	-35.1	-0.87	-35.1	-0.48	-35.1	3.18	-35.1	-4.22	-35.1	-0.38	-35.1	-0.27	-35.1	0.23	-35.1	-1.58	-35.1	3.39	-35.1	-1.28	-35.1	-0.88	-35.1	-4.22	-35.1	-5.15	-35.1	-7.06	-35.1	1.34	-35.1	-3.71	-35.1	-4.57	-35.1	0.06
-34.2	-0.87	-34.2	-0.31	-34.2	-1.19	-34.2	-1.46	-34.2	3.06	-34.2	0.75	-34.2	1.42	-34.2	-0.49	-34.2	-0.83	-34.2	1.69	-34.2	1.67	-34.2	1.84	-34.2	-0.03	-34.2	0.94	-34.2	-0.39	-34.2	5.57	-34.2	2.66	-34.2	0.17	-34.2	-7.33	-34.2	-3.28	-34.2	-4.55	-34.2	2.06	-34.2	-1.8	-34.2	-4.29	-34.2	-2.23
-33.3	-1.06	-33.3	1.16	-33.3	-0.49	-33.3	-0.1	-33.3	1.5	-33.3	-2.3	-33.3	0.19	-33.3	-0.91	-33.3	-3.87	-33.3	3.44	-33.3	-2.21	-33.3	-1.32	-33.3	-0.88	-33.3	0.89	-33.3	-0.14	-33.3	4.76	-33.3	-0.06	-33.3	0.76	-33.3	-5.16	-33.3	-2.56	-33.3	-3.66	-33.3	-0.55	-33.3	-4.68	-33.3	-2.63	-33.3	-2.4
-32.4	-0.11	-32.4	1.23	-32.4	0.67	-32.4	-0.82	-32.4	0.14	-32.4	0.93	-32.4	0.57	-32.4	-1.43	-32.4	-1.64	-32.4	0.2	-32.4	-1.57	-32.4	-0.21	-32.4	-0.39	-32.4	0.61	-32.4	-0.44	-32.4	2.55	-32.4	0.5	-32.4	-0.2	-32.4	-4.36	-32.4	-3.77	-32.4	-6.25	-32.4	-0.89	-32.4	-3.29	-32.4	-4.69	-32.4	-1.62
-31.5	-0.89	-31.5	0.01	-31.5	-3.09	-31.5	1.8	-31.5	-1.04	-31.5	0.83	-31.5	0.91	-31.5	0.03	-31.5	-1.36	-31.5	3.47	-31.5	-1.98	-31.5	1.74	-31.5	0.13	-31.5	1.79	-31.5	2.47	-31.5	1.97	-31.5	-1.78	-31.5	3.32	-31.5	-3.84	-31.5	-3.61	-31.5	-3.19	-31.5	-0.97	-31.5	-5.05	-31.5	-4.03	-31.5	-1.23
-30.6	-0.61	-30.6	0.37	-30.6	-1.73	-30.6	1.08	-30.6	0.27	-30.6	-0.21	-30.6	0.04	-30.6	-0.88	-30.6	-1.27	-30.6	2.88	-30.6	-1.93	-30.6	-0.05	-30.6	1.79	-30.6	1.89	-30.6	2.81	-30.6	0.83	-30.6	0.98	-30.6	1.75	-30.6	0.24	-30.6	-1.63	-30.6	-2.63	-30.6	-1.93	-30.6	-3.29	-30.6	-3.91	-30.6	1.33
-29.7	-0.29	-29.7	0.05	-29.7	2.04	-29.7	-1.02	-29.7	-1.19	-29.7	0.59	-29.7	2.82	-29.7	1.06	-29.7	2.71	-29.7	1.92	-29.7	-1.85	-29.7	0.11	-29.7	2.36	-29.7	1.41	-29.7	1.34	-29.7	1.94	-29.7	-0.06	-29.7	-0.05	-29.7	-2.19	-29.7	-2.4	-29.7	-4.96	-29.7	-0.96	-29.7	-3.97	-29.7	-3.81	-29.7	-0.54
-28.8	-1.35	-28.8	1.14	-28.8	-0.31	-28.8	3.31	-28.8	-1.54	-28.8	0.24	-28.8	1.28	-28.8	-0.49	-28.8	0.17	-28.8	1.44	-28.8	-1.64	-28.8	-2.21	-28.8	1.42	-28.8	1.29	-28.8	-1.2	-28.8	4.13	-28.8	3.2	-28.8	-2.48	-28.8	-1.64	-28.8	-5.02	-28.8	-3.88	-28.8	2.51	-28.8	-0.65	-28.8	-4.84	-28.8	0.36
-27.9	-1.5	-27.9	0.94	-27.9	-1.3	-27.9	1.05	-27.9	2.73	-27.9	-1.45	-27.9	1.76	-27.9	-0.79	-27.9	-3.79	-27.9	1.84	-27.9	-3.3	-27.9	0.56	-27.9	0.31	-27.9	-1	-27.9	-1.48	-27.9	-0.32	-27.9	0.87	-27.9	2.22	-27.9	-1.68	-27.9	-4.73	-27.9	-4.62	-27.9	-2.36	-27.9	-1.77	-27.9	-3.5	-27.9	1.22
-27	-0.83	-27	-0.48	-27	0.12	-27	-0.33	-27	1.45	-27	-0.5	-27	0.73	-27	0.56	-27	0.72	-27	1.43	-27	-0.43	-27	0.67	-27	-1.54	-27	0.26	-27	0.03	-27	2.66	-27	3.88	-27	1.2	-27	-2.68	-27	-4.29	-27	-3.03	-27	-1.71	-27	-1.13	-27	-3.1	-27	-2.27
-26.1	-1.74	-26.1	-2.04	-26.1	-2.79	-26.1	1.58	-26.1	1.7	-26.1	1.63	-26.1	-0.97	-26.1	0.21	-26.1	-1.52	-26.1	-0.42	-26.1	-0.12	-26.1	-1.87	-26.1	-0.66	-26.1	0.44	-26.1	-0.14	-26.1	-0.08	-26.1	1.93	-26.1	-0.29	-26.1	-2.71	-26.1	-5.11	-26.1	-1.9	-26.1	0.09	-26.1	-3.08	-26.1	-1.84	-26.1	-0.57
-25.2	0.96	-25.2	-0.65	-25.2	2.57	-25.2	1.01	-25.2	0.45	-25.2	-3.59	-25.2	1.98	-25.2	-0.33	-25.2	0.37	-25.2	1.09	-25.2	-1.62	-25.2	-3.78	-25.2	1.43	-25.2	1.53	-25.2	1.57	-25.2	0.36	-25.2	0.97	-25.2	-4	-25.2	-0.23	-25.2	-1.17	-25.2	-1.8	-25.2	-1.74	-25.2	-5.29	-25.2	-4.76	-25.2	-0.86
-24.3	-0.68	-24.3	-0.42	-24.3	1.17	-24.3	3.06	-24.3	-0.38	-24.3	-0.92	-24.3	0.28	-24.3	-1.29	-24.3	-0.58	-24.3	-0.26	-24.3	-0.35	-24.3	-0.37	-24.3	3.52	-24.3	0.76	-24.3	2.79	-24.3	2.66	-24.3	0.69	-24.3	0.48	-24.3	-0.05	-24.3	-2.91	-24.3	-3.11	-24.3	-1.15	-24.3	-2	-24.3	-1.37	-24.3	2.46
-23.4	-0.7	-23.4	-2.12	-23.4	0.96	-23.4	0.21	-23.4	2.47	-23.4	-0.17	-23.4	-1.08	-23.4	-2.9	-23.4	0.85	-23.4	1.49	-23.4	1.27	-23.4	1.03	-23.4	-0.94	-23.4	-0.64	-23.4	-0.64	-23.4	2.62	-23.4	0.73	-23.4	-0.34	-23.4	-0.8	-23.4	-2.33	-23.4	-3.02	-23.4	-0.59	-23.4	-1.51	-23.4	-3.33	-23.4	0.46
-22.5	-0.75	-22.5	0.02	-22.5	-1.07	-22.5	0.05	-22.5	1.8	-22.5	-1.26	-22.5	1.29	-22.5	-1.15	-22.5	0.04	-22.5	1.42	-22.5	-1.74	-22.5	-1.55	-22.5	1	-22.5	1.58	-22.5	0.91	-22.5	-1.16	-22.5	0.6	-22.5	0.09	-22.5	-0.79	-22.5	-2.95	-22.5	-1.62	-22.5	-2.74	-22.5	-0.77	-22.5	-4.53	-22.5	0.36
-21.6	-0.28	-21.6	1.24	-21.6	-1.44	-21.6	-0.69	-21.6	1.07	-21.6	-1.19	-21.6	-0.16	-21.6	1.59	-21.6	1.19	-21.6	2.46	-21.6	-2.25	-21.6	1.78	-21.6	0.13	-21.6	1.02	-21.6	0.78	-21.6	-0.98	-21.6	-1.07	-21.6	2.47	-21.6	-1.54	-21.6	-1.17	-21.6	-3.96	-21.6	-0.9	-21.6	-1.19	-21.6	-1.53	-21.6	1.45
-20.7	-0.16	-20.7	-0.1	-20.7	-0.34	-20.7	-1.39	-20.7	0.4	-20.7	0.65	-20.7	-1.04	-20.7	-1.23	-20.7	-0.52	-20.7	1.15	-20.7	-1.45	-20.7	-0.61	-20.7	0.77	-20.7	-0.65	-20.7	0.79	-20.7	2.56	-20.7	1.86	-20.7	0.89	-20.7	-0.02	-20.7	-3.78	-20.7	-0.38	-20.7	0.62	-20.7	-1.33	-20.7	-1.5	-20.7	0.83
-19.8	-0.88	-19.8	0.69	-19.8	-0.25	-19.8	0.41	-19.8	-2.59	-19.8	1.44	-19.8	-1.57	-19.8	1.24	-19.8	0.81	-19.8	0.41	-19.8	-1.42	-19.8	0.16	-19.8	-0.69	-19.8	1.93	-19.8	0.08	-19.8	2.51	-19.8	1.68	-19.8	-1.45	-19.8	-3.67	-19.8	-2.97	-19.8	-2.46	-19.8	3.59	-19.8	-0.56	-19.8	-3.92	-19.8	-1.69
-18.9	0.3	-18.9	1.5	-18.9	-1.04	-18.9	-3.54	-18.9	0.9	-18.9	1.12	-18.9	0.55	-18.9	0.21	-18.9	-1.13	-18.9	-3.98	-18.9	-1.66	-18.9	1.33	-18.9	0.39	-18.9	0.93	-18.9	-0.56	-18.9	-3.39	-18.9	0.17	-18.9	-0.83	-18.9	-1.86	-18.9	-1.24	-18.9	-2.56	-18.9	-1.45	-18.9	-2.5	-18.9	-3.05	-18.9	0.57
-18	0.13	-18	1.87	-18	0.3	-18	-1.47	-18	0.96	-18	-3.46	-18	2.33	-18	-0.47	-18	2.23	-18	-0.19	-18	0.54	-18	-2.38	-18	2.44	-18	0.81	-18	0.68	-18	1.45	-18	-0.55	-18	-1	-18	-3.28	-18	-0.45	-18	-3.66	-18	0.56	-18	-2.46	-18	-3.34	-18	-0.42
-17.1	-1.93	-17.1	2.18	-17.1	0.23	-17.1	0.52	-17.1	2.22	-17.1	-0.9	-17.1	0.64	-17.1	0.23	-17.1	-0.02	-17.1	1.31	-17.1	-0.3	-17.1	2.37	-17.1	1.15	-17.1	-0.45	-17.1	-0.08	-17.1	0.85	-17.1	-1.57	-17.1	1.74	-17.1	-3.99	-17.1	-3.3	-17.1	-0.92	-17.1	0.35	-17.1	-1.08	-17.1	-2.54	-17.1	-3.52
-16.2	-0.83	-16.2	-2.76	-16.2	-2.27	-16.2	-0.65	-16.2	2.1	-16.2	1.18	-16.2	1.97	-16.2	-0.2	-16.2	0.37	-16.2	2.31	-16.2	-0.51	-16.2	1.21	-16.2	0.29	-16.2	0.76	-16.2	0.37	-16.2	-0.95	-16.2	-1.68	-16.2	0.44	-16.2	-1.19	-16.2	-0.63	-16.2	-2.59	-16.2	0.93	-16.2	-3.38	-16.2	-0.04	-16.2	0.14
-15.3	-1.67	-15.3	-1.71	-15.3	2.48	-15.3	2.5	-15.3	-0.59	-15.3	-2.06	-15.3	-0.77	-15.3	-1.3	-15.3	3.93	-15.3	0.3	-15.3	-1.95	-15.3	0.51	-15.3	0.43	-15.3	-0.43	-15.3	1.39	-15.3	-0.45	-15.3	-2.4	-15.3	-1.05	-15.3	-1.81	-15.3	-2.42	-15.3	-2.24	-15.3	-2.03	-15.3	-2.44	-15.3	-1.77	-15.3	-1.91
-14.4	-0.98	-14.4	-1.2	-14.4	1.6	-14.4	0.52	-14.4	0.76	-14.4	0.45	-14.4	2.03	-14.4	-1.16	-14.4	1.12	-14.4	1.6	-14.4	1.32	-14.4	0.27	-14.4	1.38	-14.4	0.64	-14.4	2.43	-14.4	-0.33	-14.4	1.91	-14.4	-0.82	-14.4	-0.63	-14.4	-2.44	-14.4	-0.1	-14.4	-0.75	-14.4	-0.5	-14.4	-2.36	-14.4	0.37
-13.5	-2.06	-13.5	-0.55	-13.5	-0.56	-13.5	-2.59	-13.5	2.84	-13.5	1.56	-13.5	-2.43	-13.5	0.04	-13.5	-0.72	-13.5	-1.35	-13.5	-1.3	-13.5	4.34	-13.5	0.34	-13.5	1.41	-13.5	-0.33	-13.5	-0.15	-13.5	-2.55	-13.5	2.99	-13.5	0.38	-13.5	-2.86	-13.5	0.18	-13.5	-1.18	-13.5	-1.28	-13.5	0.32	-13.5	0.87
-12.6	0.02	-12.6	-0.71	-12.6	-0.76	-12.6	-0.77	-12.6	2.63	-12.6	-1.85	-12.6	-3.35	-12.6	-2	-12.6	-0.72	-12.6	-1.11	-12.6	-0.4	-12.6	-0.42	-12.6	-1.85	-12.6	-0.69	-12.6	0.52	-12.6	0.61	-12.6	0.52	-12.6	0.01	-12.6	-1.3	-12.6	0.1	-12.6	0.15	-12.6	1.21	-12.6	0.26	-12.6	-0.87	-12.6	-0.86
-11.7	-0.77	-11.7	-1.39	-11.7	1.56	-11.7	2.03	-11.7	-0.12	-11.7	-0.12	-11.7	-1.36	-11.7	-1.04	-11.7	0.33	-11.7	1.45	-11.7	-1.07	-11.7	0.6	-11.7	-0.57	-11.7	-0.31	-11.7	-1.8	-11.7	-1.62	-11.7	-1.71	-11.7	0.96	-11.7	0.16	-11.7	-0.67	-11.7	-2.07	-11.7	0.38	-11.7	1.26	-11.7	1.56	-11.7	-0.16
-10.8	-1.26	-10.8	0.09	-10.8	1.99	-10.8	-0.08	-10.8	-0.12	-10.8	0.82	-10.8	0.1	-10.8	1.64	-10.8	3.55	-10.8	-0.43	-10.8	-2.19	-10.8	0.93	-10.8	2.58	-10.8	0.11	-10.8	1.71	-10.8	1.22	-10.8	0.32	-10.8	-1.2	-10.8	-1.9	-10.8	-1.86	-10.8	-1.67	-10.8	1.47	-10.8	-0.85	-10.8	-1.22	-10.8	-0.63
-9.9	0.55	-9.9	0.29	-9.9	-2.22	-9.9	-1.99	-9.9	2.4	-9.9	0.68	-9.9	1.15	-9.9	-0.2	-9.9	0.56	-9.9	-0.89	-9.9	-1.05	-9.9	2.57	-9.9	-2.22	-9.9	0.98	-9.9	-0.52	-9.9	1.55	-9.9	0.74	-9.9	0.56	-9.9	-0.77	-9.9	-0.87	-9.9	-1.87	-9.9	1.26	-9.9	-0.23	-9.9	0.19	-9.9	0.22
-9	-0.91	-9	-0.88	-9	-0.44	-9	0.89	-9	1.79	-9	-1.68	-9	-0.76	-9	-0.85	-9	-2.81	-9	-0.09	-9	-0.5	-9	-1.29	-9	-0.88	-9	-0.38	-9	0.97	-9	-0.47	-9	-1.01	-9	-0.06	-9	-1.74	-9	0.35	-9	-0.9	-9	-1.92	-9	-0.09	-9	-0.84	-9	-0.31
-8.1	-1.19	-8.1	-1.45	-8.1	-0.78	-8.1	-0.55	-8.1	-0.35	-8.1	1.42	-8.1	-0.54	-8.1	-0.55	-8.1	-1.8	-8.1	-1.22	-8.1	-0.98	-8.1	2.97	-8.1	0.22	-8.1	1.12	-8.1	-0.14	-8.1	-1.08	-8.1	0.19	-8.1	2.02	-8.1	0.26	-8.1	0.05	-8.1	0.83	-8.1	-0.97	-8.1	-0.41	-8.1	-1.49	-8.1	0.25
-7.2	-1.15	-7.2	-0.15	-7.2	-0.69	-7.2	0.88	-7.2	-1.01	-7.2	-0.43	-7.2	-0.25	-7.2	0.31	-7.2	1.04	-7.2	-0.1	-7.2	-1.75	-7.2	2.54	-7.2	0.93	-7.2	0.48	-7.2	-0.1	-7.2	1.44	-7.2	-1.22	-7.2	-0.22	-7.2	0.71	-7.2	-0.13	-7.2	1.31	-7.2	0.01	-7.2	0.09	-7.2	-1.37	-7.2	0.21
-6.3	-0.32	-6.3	-0.12	-6.3	2.3	-6.3	-0.11	-6.3	0.19	-6.3	-1.26	-6.3	-0.63	-6.3	0.44	-6.3	1.38	-6.3	0.57	-6.3	-1.25	-6.3	-2.38	-6.3	-0.78	-6.3	1.46	-6.3	0.23	-6.3	1.08	-6.3	-1.83	-6.3	-0.68	-6.3	-0.49	-6.3	-0.78	-6.3	-0.64	-6.3	0.16	-6.3	-1.03	-6.3	-0.5	-6.3	0.87
-5.4	-0.4	-5.4	-0.8	-5.4	-0.84	-5.4	0.06	-5.4	0.35	-5.4	0.28	-5.4	0.82	-5.4	0.46	-5.4	-0.75	-5.4	0.27	-5.4	-0.17	-5.4	0.09	-5.4	1.02	-5.4	-0.2	-5.4	-0.37	-5.4	0.01	-5.4	1.46	-5.4	-2.71	-5.4	0.58	-5.4	-0.28	-5.4	0.56	-5.4	0.93	-5.4	0.46	-5.4	-1.83	-5.4	0.42
-4.5	1.39	-4.5	-3.27	-4.5	-0.4	-4.5	-0.42	-4.5	0.67	-4.5	-0.94	-4.5	2.05	-4.5	-2.34	-4.5	0.8	-4.5	-1.12	-4.5	0.77	-4.5	-1.27	-4.5	0.66	-4.5	0.26	-4.5	-2.06	-4.5	-1.78	-4.5	0.73	-4.5	1.28	-4.5	-0.5	-4.5	2.92	-4.5	-0.2	-4.5	-2.43	-4.5	0.65	-4.5	0.91	-4.5	-1.73
-3.6	-1.5	-3.6	0.32	-3.6	0.44	-3.6	0.87	-3.6	3.21	-3.6	-1.56	-3.6	0.57	-3.6	-2.25	-3.6	-0.82	-3.6	0.12	-3.6	-1.98	-3.6	0.75	-3.6	0.44	-3.6	-0.11	-3.6	1.28	-3.6	-1.24	-3.6	-0.45	-3.6	1.94	-3.6	-2.28	-3.6	1.81	-3.6	0.62	-3.6	-1.73	-3.6	1.56	-3.6	4.35	-3.6	-1.11
-2.7	0.65	-2.7	2.09	-2.7	1.45	-2.7	0.87	-2.7	1.43	-2.7	0.56	-2.7	0.03	-2.7	1.54	-2.7	3.54	-2.7	2.16	-2.7	0	-2.7	-2.82	-2.7	-0.93	-2.7	0.58	-2.7	-0.9	-2.7	2.29	-2.7	-1.73	-2.7	-1.45	-2.7	-0.38	-2.7	-0.2	-2.7	1.36	-2.7	0.16	-2.7	-0.67	-2.7	2.77	-2.7	-0.62
-1.8	0.31	-1.8	-0.2	-1.8	0.34	-1.8	-2.16	-1.8	-1.27	-1.8	-0.65	-1.8	-0.06	-1.8	-1.35	-1.8	1.5	-1.8	-2.06	-1.8	-2.19	-1.8	0.92	-1.8	0.8	-1.8	-2.97	-1.8	-0.04	-1.8	-0.71	-1.8	0	-1.8	-0.26	-1.8	-1.03	-1.8	1.13	-1.8	0.87	-1.8	0.44	-1.8	-0.12	-1.8	0.8	-1.8	-0.88
-0.9	-2.82	-0.9	1.33	-0.9	1.91	-0.9	4.27	-0.9	-0.58	-0.9	0.11	-0.9	-0.1	-0.9	1.66	-0.9	-0.27	-0.9	2.13	-0.9	0.83	-0.9	-1.39	-0.9	0.38	-0.9	1.71	-0.9	-0.98	-0.9	0.22	-0.9	0.78	-0.9	0.47	-0.9	-0.45	-0.9	0.31	-0.9	2.01	-0.9	1.09	-0.9	0.27	-0.9	2.27	-0.9	0.08
0	-1.74	0	-0.23	0	-0.31	0	-0.19	0	2.7	0	2.36	0	1.45	0	0.82	0	1.47	0	0.78	0	0.77	0	-0.36	0	1.71	0	2.5	0	1.06	0	-0.34	0	0.39	0	-2.23	0	0.06	0	1.28	0	2.83	0	-1.33	0	2.49	0	2.29	0	-0.63
0.9	0.65	0.9	-0.6	0.9	0.43	0.9	2.09	0.9	1.58	0.9	2.27	0.9	0.45	0.9	1.79	0.9	0.33	0.9	1.49	0.9	-1.45	0.9	2.24	0.9	-0.93	0.9	0.92	0.9	1.55	0.9	1.12	0.9	-1.04	0.9	0.36	0.9	0.6	0.9	0.48	0.9	3.9	0.9	2.15	0.9	2.4	0.9	1.77	0.9	-1.48
1.8	-1.36	1.8	0.1	1.8	1.03	1.8	-2.01	1.8	3.23	1.8	-1.17	1.8	2.14	1.8	0.02	1.8	1.77	1.8	1.53	1.8	0.04	1.8	2.82	1.8	0.1	1.8	-0.43	1.8	1.09	1.8	0.46	1.8	1.09	1.8	2.01	1.8	-0.36	1.8	2.69	1.8	0.73	1.8	1.06	1.8	1.93	1.8	2.1	1.8	2
2.7	-0.43	2.7	-0.46	2.7	1.38	2.7	1.77	2.7	1.68	2.7	2.05	2.7	-0.44	2.7	0.48	2.7	-0.63	2.7	5.07	2.7	-0.22	2.7	1.69	2.7	-1.73	2.7	2.49	2.7	0.08	2.7	2.28	2.7	1.09	2.7	-0.28	2.7	-0.98	2.7	2.27	2.7	1.69	2.7	2.3	2.7	2.45	2.7	3.27	2.7	-0.24
3.6	-0.31	3.6	2.05	3.6	-1.54	3.6	-2.04	3.6	1.82	3.6	1.47	3.6	-0.79	3.6	2.43	3.6	-0.93	3.6	-0.86	3.6	-2.48	3.6	3.19	3.6	-0.03	3.6	-0.42	3.6	-0.48	3.6	-1.31	3.6	-2.57	3.6	1.74	3.6	1.99	3.6	1.61	3.6	-1.01	3.6	-0.68	3.6	0.32	3.6	-0.37	3.6	2.41
4.5	-2.45	4.5	0.77	4.5	0.57	4.5	-0.76	4.5	0.09	4.5	1.61	4.5	-0.13	4.5	2.15	4.5	2.4	4.5	-0.92	4.5	0.66	4.5	-0.53	4.5	-1.18	4.5	-0.67	4.5	1.2	4.5	-0.58	4.5	-0.17	4.5	-1.12	4.5	-1.24	4.5	2.35	4.5	2.29	4.5	1.47	4.5	-0.49	4.5	2.88	4.5	-1.64
5.4	0.54	5.4	0.22	5.4	0.45	5.4	-0.92	5.4	2.48	5.4	2.33	5.4	0.24	5.4	-0.24	5.4	0.85	5.4	-0.04	5.4	-0.53	5.4	-0.41	5.4	1.25	5.4	-1.48	5.4	1.16	5.4	-0.71	5.4	-1.24	5.4	-1.41	5.4	-0.5	5.4	0.01	5.4	2.86	5.4	1.68	5.4	0.63	5.4	-0.59	5.4	0.91
6.3	-0.75	6.3	0.27	6.3	1.17	6.3	2.14	6.3	0.88	6.3	0.48	6.3	0.47	6.3	1.06	6.3	0.92	6.3	1.57	6.3	-0.81	6.3	1.23	6.3	-0.84	6.3	1.69	6.3	-2.2	6.3	2.22	6.3	1.24	6.3	-0.36	6.3	-1.29	6.3	2.15	6.3	3.29	6.3	0.77	6.3	0.31	6.3	1.51	6.3	-1.21
7.2	-0.35	7.2	0.63	7.2	-0.67	7.2	-1.59	7.2	0.67	7.2	1.53	7.2	-0.08	7.2	-0.24	7.2	0.76	7.2	-1.2	7.2	-0.78	7.2	0.87	7.2	-2.1	7.2	0.91	7.2	1.03	7.2	-0.21	7.2	-1.29	7.2	1.28	7.2	-1.91	7.2	0.81	7.2	3.06	7.2	0.18	7.2	1.47	7.2	2.88	7.2	1.2
8.1	13.7	8.1	0.7	8.1	3.4	8.1	-9.94	8.1	-7.86	8.1	-2.86	8.1	6.26	8.1	0.6	8.1	1.45	8.1	-11.34	8.1	-9.25	8.1	-5.68	8.1	-1.01	8.1	-2.12	8.1	-6.1	8.1	-10.42	8.1	-8.11	8.1	-5.81	8.1	3.76	8.1	-1.28	8.1	1.97	8.1	2.57	8.1	3.14	8.1	0.95	8.1	8.32
9	47.4	9	5.68	9	11.28	9	-15.83	9	-12.11	9	-9.81	9	19.42	9	1.02	9	5.52	9	-19.67	9	-14.46	9	-8.28	9	-0.64	9	-2.04	9	-24.04	9	-21.44	9	-14.04	9	-11.23	9	2.86	9	2.55	9	2.78	9	4.42	9	4.41	9	0.31	9	14.66
9.9	64.51	9.9	15.27	9.9	17.92	9.9	8.53	9.9	0.89	9.9	-3.15	9.9	19.39	9.9	4.67	9.9	5.33	9.9	2.7	9.9	-1.46	9.9	-2.38	9.9	-5.34	9.9	-4.21	9.9	-16.99	9.9	-1.82	9.9	-3.65	9.9	-2.12	9.9	2.3	9.9	0.48	9.9	4.54	9.9	8.49	9.9	7.82	9.9	4.03	9.9	21.7
10.8	72.29	10.8	25.39	10.8	22.96	10.8	11.68	10.8	3.86	10.8	0.02	10.8	19.45	10.8	7.62	10.8	9.33	10.8	8.64	10.8	1.79	10.8	-0.63	10.8	-10.62	10.8	-6.4	10.8	-7.05	10.8	-0.02	10.8	0.66	10.8	-0.06	10.8	1.72	10.8	4.96	10.8	3.66	10.8	8.93	10.8	4.2	10.8	4.24	10.8	24.21
11.7	76.94	11.7	27.72	11.7	23.68	11.7	15.07	11.7	4.87	11.7	0.49	11.7	21.93	11.7	8.21	11.7	8.67	11.7	9.45	11.7	4.56	11.7	0.85	11.7	-8.34	11.7	-8.24	11.7	-3.47	11.7	1.86	11.7	0.07	11.7	-0.77	11.7	2.44	11.7	4.99	11.7	3.75	11.7	8.18	11.7	4.44	11.7	1.52	11.7	23.16
12.6	76.6	12.6	32.41	12.6	24.84	12.6	13.88	12.6	6.64	12.6	1.57	12.6	21.25	12.6	8.43	12.6	8.56	12.6	11.86	12.6	5.55	12.6	-0.23	12.6	-10.62	12.6	-7.64	12.6	-1.03	12.6	3.71	12.6	-0.72	12.6	-2.28	12.6	0.04	12.6	5.72	12.6	6.69	12.6	8.91	12.6	3.5	12.6	1.68	12.6	23.17
13.5	75.98	13.5	33.98	13.5	23	13.5	13.24	13.5	9.83	13.5	2.07	13.5	20.53	13.5	10.9	13.5	7.1	13.5	10.53	13.5	4.19	13.5	3.53	13.5	-9.3	13.5	-7.03	13.5	-4.63	13.5	2.31	13.5	0.21	13.5	-0.36	13.5	3.01	13.5	7.77	13.5	5.99	13.5	8.96	13.5	3.01	13.5	3.11	13.5	24.19
14.4	77.08	14.4	33.1	14.4	23.97	14.4	14.98	14.4	5.87	14.4	-0.34	14.4	20.05	14.4	10.77	14.4	7.75	14.4	9.05	14.4	3.1	14.4	-0.06	14.4	-11	14.4	-5.59	14.4	-2.03	14.4	1.89	14.4	-0.61	14.4	1.56	14.4	1.59	14.4	8.22	14.4	3.96	14.4	9.22	14.4	7	14.4	3.93	14.4	24.76
15.3	79.44	15.3	33.46	15.3	25.91	15.3	15.49	15.3	4.53	15.3	-1.08	15.3	23	15.3	10.31	15.3	8.73	15.3	11.42	15.3	1.44	15.3	-1.44	15.3	-10.33	15.3	-7.62	15.3	-3.02	15.3	3.68	15.3	-1.81	15.3	-2.6	15.3	2.53	15.3	4.27	15.3	3.18	15.3	8.45	15.3	4.13	15.3	2.67	15.3	25.49
16.2	78.37	16.2	31.72	16.2	22.09	16.2	13.63	16.2	4.65	16.2	-1.08	16.2	20.82	16.2	8.97	16.2	5.13	16.2	11.65	16.2	3.19	16.2	3.81	16.2	-12.01	16.2	-11.05	16.2	-4.91	16.2	3.9	16.2	0.09	16.2	-0.53	16.2	2.47	16.2	6.49	16.2	4.91	16.2	8.75	16.2	5.59	16.2	3.29	16.2	24.2
17.1	80.1	17.1	34.55	17.1	26.83	17.1	14.88	17.1	7.91	17.1	-1.02	17.1	20.08	17.1	10.18	17.1	8.99	17.1	10.45	17.1	2.86	17.1	-1.2	17.1	-12.71	17.1	-8.08	17.1	-2.07	17.1	1.01	17.1	-1.28	17.1	-2.91	17.1	2.76	17.1	7.63	17.1	6.18	17.1	7.9	17.1	3.8	17.1	3.83	17.1	24.59
18	80.76	18	32.56	18	24.72	18	14.71	18	6.15	18	1	18	22.32	18	11.92	18	8.87	18	10.25	18	5.45	18	-1.32	18	-13.56	18	-7.78	18	-2.47	18	3.66	18	0.96	18	-2.77	18	2.79	18	8.85	18	3.68	18	9.99	18	4.21	18	2	18	24.92
18.9	82	18.9	33.78	18.9	25.01	18.9	13.59	18.9	6.64	18.9	0.52	18.9	22.6	18.9	10.48	18.9	8.7	18.9	9.16	18.9	4.64	18.9	1.92	18.9	-10.35	18.9	-7.61	18.9	-4.1	18.9	4.6	18.9	1.57	18.9	-0.32	18.9	3.68	18.9	6.39	18.9	4.27	18.9	10.51	18.9	4.57	18.9	0.5	18.9	21.3
19.8	81.51	19.8	35.84	19.8	23.54	19.8	14.18	19.8	10.66	19.8	-2.2	19.8	22.63	19.8	8.87	19.8	5.91	19.8	9.82	19.8	4.1	19.8	0.81	19.8	-12.88	19.8	-11.32	19.8	-3.84	19.8	1.86	19.8	1.58	19.8	-1.63	19.8	3.93	19.8	6.96	19.8	8.08	19.8	7.41	19.8	5.2	19.8	3.12	19.8	25.24
20.7	81.21	20.7	35.88	20.7	24.76	20.7	13.66	20.7	5.83	20.7	0.55	20.7	22.67	20.7	11.15	20.7	9.04	20.7	7.96	20.7	5.3	20.7	0.99	20.7	-10.62	20.7	-8.75	20.7	-0.89	20.7	1.3	20.7	1.37	20.7	-1.2	20.7	3.84	20.7	9.25	20.7	6.29	20.7	8.79	20.7	5.01	20.7	5.81	20.7	23.79
21.6	82.94	21.6	34.55	21.6	25.19	21.6	17.15	21.6	4.59	21.6	-0.77	21.6	21.84	21.6	10.72	21.6	10.48	21.6	13.06	21.6	3.95	21.6	0.64	21.6	-13.66	21.6	-8	21.6	-3.62	21.6	2.13	21.6	-0.83	21.6	-3.6	21.6	6.72	21.6	8.76	21.6	4.29	21.6	7.25	21.6	4.24	21.6	5.26	21.6	24.03
22.5	79.91	22.5	33.69	22.5	24.88	22.5	13.42	22.5	6.74	22.5	4.59	22.5	19.45	22.5	10.4	22.5	7.76	22.5	6.64	22.5	4.13	22.5	2.55	22.5	-13.31	22.5	-7.43	22.5	-5.2	22.5	1.05	22.5	-1.63	22.5	-2.92	22.5	4.6	22.5	8.43	22.5	4.49	22.5	10.5	22.5	1.73	22.5	5.31	22.5	23.16
23.4	81.18	23.4	35.71	23.4	25.58	23.4	13.58	23.4	5.67	23.4	2.8	23.4	21.63	23.4	8.66	23.4	9.05	23.4	9.78	23.4	4.49	23.4	2.87	23.4	-12.17	23.4	-10.63	23.4	-4.12	23.4	2.96	23.4	-0.46	23.4	-1.2	23.4	3.54	23.4	6.63	23.4	5.4	23.4	11.03	23.4	4.72	23.4	7.6	23.4	22.74
24.3	81.2	24.3	35.1	24.3	26.46	24.3	11.43	24.3	5.12	24.3	-0.47	24.3	23.12	24.3	8.34	24.3	9.52	24.3	9.77	24.3	3.53	24.3	-0.22	24.3	-9.9	24.3	-7.98	24.3	-3.67	24.3	4.83	24.3	0.22	24.3	-1.14	24.3	3.53	24.3	9.6	24.3	4.39	24.3	8.6	24.3	4.99	24.3	3.76	24.3	22.9
25.2	81.78	25.2	34.61	25.2	23.54	25.2	16.5	25.2	6.06	25.2	1.36	25.2	23.38	25.2	10	25.2	6.2	25.2	10.22	25.2	1.74	25.2	1.2	25.2	-11.83	25.2	-7.15	25.2	-6.34	25.2	1.36	25.2	-0.87	25.2	-3.05	25.2	4.54	25.2	10.07	25.2	5.12	25.2	8.69	25.2	4.71	25.2	6.72	25.2	24.28
26.1	82.22	26.1	36.2	26.1	25.16	26.1	15.08	26.1	10.19	26.1	1.62	26.1	22.83	26.1	9.8	26.1	6.08	26.1	10.44	26.1	4.92	26.1	3.42	26.1	-10.57	26.1	-6.77	26.1	-3.62	26.1	3.59	26.1	1.07	26.1	-1.47	26.1	5.8	26.1	10.6	26.1	6.58	26.1	9.85	26.1	5.09	26.1	5.38	26.1	21.68
27	82.95	27	34.18	27	23.45	27	13.02	27	7.35	27	3.94	27	20.12	27	10.58	27	7.99	27	8.06	27	3.29	27	0.89	27	-12.57	27	-8.24	27	-3.15	27	3.89	27	0.24	27	-3.96	27	6.92	27	9.8	27	6.74	27	9.73	27	5.88	27	4.73	27	24.23
27.9	81.46	27.9	33.44	27.9	23.38	27.9	11.94	27.9	10.25	27.9	0.51	27.9	21.34	27.9	8.38	27.9	5.32	27.9	10.99	27.9	5.46	27.9	-0.3	27.9	-11.62	27.9	-7.6	27.9	-4.8	27.9	3.71	27.9	-0.65	27.9	-2.17	27.9	4.03	27.9	10.97	27.9	6.04	27.9	8.89	27.9	4.42	27.9	4.69	27.9	23.68
28.8	81.59	28.8	34.07	28.8	22.02	28.8	15.17	28.8	4.1	28.8	2.86	28.8	21.46	28.8	9.51	28.8	5.06	28.8	10.28	28.8	0.92	28.8	2.06	28.8	-11.82	28.8	-9.75	28.8	-5.49	28.8	4.11	28.8	0.32	28.8	-1.95	28.8	5.91	28.8	7.99	28.8	6.21	28.8	9.87	28.8	6.48	28.8	3.76	28.8	23.72
29.7	81.98	29.7	34.84	29.7	24.73	29.7	14.34	29.7	8.55	29.7	0.04	29.7	23.77	29.7	9.86	29.7	6.07	29.7	11.21	29.7	4.93	29.7	2.2	29.7	-12.71	29.7	-7.77	29.7	-3.6	29.7	2.28	29.7	0.4	29.7	-2.75	29.7	5.86	29.7	11	29.7	6.7	29.7	7.92	29.7	6.51	29.7	7.78	29.7	23.86
30.6	83.07	30.6	33.7	30.6	22.68	30.6	15.28	30.6	7.84	30.6	0.14	30.6	23.88	30.6	10	30.6	7.12	30.6	8.51	30.6	6.02	30.6	-0.28	30.6	-8.52	30.6	-8.58	30.6	-1.62	30.6	0.59	30.6	0.07	30.6	-1.6	30.6	8.47	30.6	10.88	30.6	7.33	30.6	9.39	30.6	4.25	30.6	6.56	30.6	25.8
31.5	82.46	31.5	35.41	31.5	22.75	31.5	13.53	31.5	5.7	31.5	3.67	31.5	24.45	31.5	12.81	31.5	5.16	31.5	8.54	31.5	3.46	31.5	2.4	31.5	-11.59	31.5	-7.07	31.5	-3.73	31.5	2.62	31.5	-0.36	31.5	1.14	31.5	7.17	31.5	11.97	31.5	5.92	31.5	9.09	31.5	4.2	31.5	6.91	31.5	24.9
32.4	81.26	32.4	33.79	32.4	21.64	32.4	13.62	32.4	9.47	32.4	3.18	32.4	25.89	32.4	11.39	32.4	4.83	32.4	8.17	32.4	7.54	32.4	0.19	32.4	-10.76	32.4	-6.62	32.4	-4.94	32.4	3.21	32.4	0.63	32.4	-1.91	32.4	9.2	32.4	10.74	32.4	5.88	32.4	10	32.4	5.3	32.4	7.15	32.4	24.63
33.3	82.35	33.3	35.7	33.3	20.55	33.3	11.15	33.3	7.22	33.3	0.99	33.3	22.23	33.3	10.64	33.3	5.12	33.3	8.86	33.3	3.3	33.3	1.89	33.3	-10.38	33.3	-7.17	33.3	-2.82	33.3	3.39	33.3	-1.56	33.3	-2.8	33.3	10.31	33.3	10.9	33.3	5.68	33.3	10.45	33.3	4.25	33.3	6.33	33.3	22.64
34.2	81.6	34.2	34.54	34.2	24.15	34.2	12.2	34.2	9.04	34.2	-1.66	34.2	22.88	34.2	11.69	34.2	5.83	34.2	10.69	34.2	5.27	34.2	-0.98	34.2	-10.65	34.2	-7.19	34.2	-3.69	34.2	6	34.2	-1.24	34.2	-3.03	34.2	9.69	34.2	11.81	34.2	8.37	34.2	8.08	34.2	5.57	34.2	7.95	34.2	24.02
35.1	81.12	35.1	34.5	35.1	24.43	35.1	10.7	35.1	5.59	35.1	4.99	35.1	21.8	35.1	10.59	35.1	7.12	35.1	7.07	35.1	5.18	35.1	3.28	35.1	-10.49	35.1	-8.12	35.1	-2.25	35.1	2.58	35.1	1.77	35.1	0.09	35.1	9.24	35.1	10.41	35.1	6.67	35.1	9.58	35.1	6.18	35.1	8.07	35.1	24.27
36	82.6	36	33.71	36	24.4	36	14.01	36	7.94	36	0.25	36	22.49	36	10.18	36	6.96	36	10.24	36	5.7	36	0.78	36	-10.9	36	-8.58	36	-3.4	36	4.56	36	1.88	36	-2.06	36	9.21	36	11.53	36	6.22	36	8.49	36	6.55	36	7.87	36	23.8
36.9	82.46	36.9	34.56	36.9	21.71	36.9	8.98	36.9	6.12	36.9	1.08	36.9	25.38	36.9	9.31	36.9	8.55	36.9	8.33	36.9	3.86	36.9	1.75	36.9	-11.49	36.9	-8.18	36.9	-3.88	36.9	3.56	36.9	0.82	36.9	-2.69	36.9	9.01	36.9	12.38	36.9	6.29	36.9	11.05	36.9	6.27	36.9	6.63	36.9	24.21
37.8	83.2	37.8	35.39	37.8	23.2	37.8	11.36	37.8	9.52	37.8	1.92	37.8	24.33	37.8	12	37.8	8.71	37.8	10.53	37.8	4.04	37.8	2.61	37.8	-10.75	37.8	-7.92	37.8	-2.03	37.8	4.05	37.8	0.74	37.8	-0.84	37.8	10.96	37.8	12.11	37.8	7.16	37.8	6.73	37.8	5.35	37.8	9.65	37.8	23.69
38.7	83.16	38.7	35.47	38.7	23.76	38.7	12.17	38.7	5.61	38.7	3.72	38.7	23.32	38.7	9.71	38.7	5.11	38.7	6.82	38.7	6.3	38.7	1.94	38.7	-10.79	38.7	-8.56	38.7	-4.31	38.7	3.52	38.7	0.11	38.7	-0.05	38.7	13.12	38.7	13.4	38.7	6.1	38.7	8.88	38.7	5.52	38.7	9.14	38.7	26.55
39.6	82.62	39.6	34.02	39.6	23.43	39.6	8.43	39.6	7.26	39.6	0.89	39.6	24.86	39.6	9.41	39.6	7.15	39.6	6.66	39.6	2.65	39.6	3.63	39.6	-12.53	39.6	-9.15	39.6	-5.13	39.6	2.88	39.6	-1.3	39.6	-0.84	39.6	8.8	39.6	12.12	39.6	4.17	39.6	8.78	39.6	5.77	39.6	10.33	39.6	24.22
40.5	82.31	40.5	34.25	40.5	20.16	40.5	10.8	40.5	8.78	40.5	2.59	40.5	24.33	40.5	10	40.5	4.29	40.5	10.64	40.5	2.12	40.5	3.03	40.5	-11.47	40.5	-8.49	40.5	-4.25	40.5	4.41	40.5	-0.33	40.5	-1.35	40.5	11.51	40.5	11.69	40.5	8.5	40.5	6.68	40.5	6.35	40.5	8.15	40.5	24.55
41.4	83.79	41.4	33.99	41.4	21.79	41.4	11.96	41.4	10.46	41.4	3.1	41.4	22.71	41.4	10.1	41.4	8.15	41.4	9.14	41.4	7.75	41.4	3.2	41.4	-12.94	41.4	-7.17	41.4	-1.05	41.4	2.03	41.4	0.69	41.4	-2.63	41.4	14.44	41.4	11.52	41.4	5.81	41.4	10.15	41.4	6.83	41.4	6.55	41.4	26.57
42.3	82.1	42.3	34.62	42.3	20.99	42.3	11.03	42.3	7.4	42.3	3.95	42.3	24.95	42.3	10.15	42.3	5.09	42.3	8.13	42.3	6.18	42.3	3.97	42.3	-13.57	42.3	-9.22	42.3	-5.12	42.3	3.67	42.3	0.27	42.3	-1.84	42.3	12.86	42.3	12.35	42.3	6.72	42.3	7.12	42.3	5.12	42.3	9.22	42.3	24.94
43.2	81.43	43.2	35.83	43.2	20.24	43.2	7.97	43.2	9.26	43.2	0.22	43.2	22.56	43.2	10.1	43.2	4.8	43.2	7.32	43.2	5.93	43.2	3.61	43.2	-11.46	43.2	-9.16	43.2	-2.19	43.2	3.62	43.2	1.09	43.2	-0.81	43.2	13.12	43.2	12.34	43.2	7.2	43.2	8.13	43.2	4.32	43.2	9.48	43.2	25.32
44.1	85.35	44.1	35.65	44.1	20.98	44.1	10.7	44.1	8.41	44.1	-1.65	44.1	25.91	44.1	11.92	44.1	6.21	44.1	9.64	44.1	5.21	44.1	0.02	44.1	-12.44	44.1	-6.26	44.1	-3.43	44.1	6.28	44.1	-1.27	44.1	-3.27	44.1	12.3	44.1	12.78	44.1	7.18	44.1	10.25	44.1	3.59	44.1	8.43	44.1	24.42
45	81.97	45	33.9	45	23.99	45	11.2	45	8.17	45	1.93	45	25.18	45	8.73	45	6	45	9.35	45	4.41	45	3.23	45	-11.7	45	-9.09	45	-5.06	45	4.17	45	-0.79	45	-2.81	45	11.94	45	10.56	45	5.73	45	8.56	45	5.6	45	9.26	45	23.77
45.9	83.31	45.9	35.99	45.9	24.3	45.9	7.53	45.9	8.31	45.9	3.61	45.9	23.93	45.9	11.58	45.9	4.57	45.9	7.41	45.9	3.79	45.9	2.4	45.9	-12.15	45.9	-8.32	45.9	-4.48	45.9	5.52	45.9	-0.13	45.9	-0.56	45.9	10.49	45.9	11.53	45.9	6.63	45.9	12.08	45.9	7.55	45.9	13.07	45.9	23.49
46.8	82.3	46.8	36.46	46.8	20.8	46.8	9.29	46.8	10.73	46.8	4.29	46.8	22.51	46.8	12.31	46.8	5.96	46.8	7.59	46.8	5.29	46.8	2.72	46.8	-12.74	46.8	-7.65	46.8	-1.62	46.8	2.89	46.8	2.12	46.8	-3.29	46.8	13.2	46.8	13.91	46.8	7.44	46.8	8.71	46.8	7.39	46.8	8.44	46.8	25.43
47.7	82.92	47.7	37.03	47.7	19.77	47.7	9.02	47.7	7.58	47.7	0.37	47.7	25.34	47.7	12.25	47.7	4.15	47.7	6.5	47.7	5.76	47.7	1.55	47.7	-10.32	47.7	-6.34	47.7	-3.55	47.7	3.69	47.7	0.93	47.7	-3.86	47.7	14.64	47.7	13.52	47.7	6	47.7	9.22	47.7	9.49	47.7	10.44	47.7	23.27
48.6	82.75	48.6	35.77	48.6	20.61	48.6	12.49	48.6	9.49	48.6	2.76	48.6	25.95	48.6	11.42	48.6	5.9	48.6	8.01	48.6	6.72	48.6	2.25	48.6	-10.81	48.6	-8.41	48.6	-2.58	48.6	5.46	48.6	-0.22	48.6	-1.74	48.6	13.87	48.6	12.5	48.6	5.84	48.6	11.97	48.6	6.21	48.6	10.7	48.6	22.73
49.5	82.73	49.5	33.34	49.5	20.76	49.5	10.12	49.5	7.49	49.5	0.29	49.5	24.83	49.5	10.34	49.5	5.28	49.5	8.97	49.5	6	49.5	1.1	49.5	-11.66	49.5	-8.13	49.5	-0.85	49.5	4.1	49.5	2.59	49.5	-1.67	49.5	15.84	49.5	13.09	49.5	5.33	49.5	8	49.5	9.07	49.5	8.27	49.5	26.29
50.4	80.82	50.4	35.48	50.4	21.34	50.4	9.3	50.4	9.24	50.4	2.2	50.4	23.36	50.4	12.28	50.4	5.46	50.4	8.44	50.4	5.91	50.4	1.12	50.4	-10.51	50.4	-7.5	50.4	-4.73	50.4	6.46	50.4	0.6	50.4	-2.43	50.4	15.25	50.4	14.24	50.4	4.99	50.4	11.97	50.4	7.18	50.4	11.66	50.4	25.42
51.3	86.57	51.3	34.69	51.3	21.04	51.3	9.91	51.3	8.61	51.3	5.64	51.3	25.78	51.3	7.89	51.3	3.76	51.3	7.61	51.3	3.38	51.3	3.64	51.3	-12.5	51.3	-9.27	51.3	-4.01	51.3	3.01	51.3	0.42	51.3	-1.11	51.3	15.23	51.3	12.82	51.3	5.46	51.3	7.78	51.3	7.19	51.3	10.97	51.3	23.48
52.2	83.46	52.2	36.1	52.2	17.44	52.2	9.9	52.2	9.52	52.2	3.11	52.2	24.88	52.2	9.9	52.2	2.14	52.2	6.91	52.2	7.74	52.2	3	52.2	-12.26	52.2	-10.12	52.2	-4.7	52.2	5.8	52.2	0.66	52.2	-1.83	52.2	15.34	52.2	13.45	52.2	5.85	52.2	11.02	52.2	6.01	52.2	11.51	52.2	22.97
53.1	83.72	53.1	36.17	53.1	16.18	53.1	10.29	53.1	6.14	53.1	3.71	53.1	27.51	53.1	11.59	53.1	2.29	53.1	7.44	53.1	4.41	53.1	2.39	53.1	-11.84	53.1	-8.64	53.1	-3.86	53.1	3.21	53.1	0.21	53.1	-2.13	53.1	16.42	53.1	13.4	53.1	5.85	53.1	9.96	53.1	7.34	53.1	12.56	53.1	25.61
54	81.53	54	35.54	54	15.04	54	6.64	54	8.03	54	4.02	54	24.92	54	11	54	0.69	54	6.02	54	5.03	54	2.35	54	-10.27	54	-6.91	54	-4.03	54	1.79	54	-1.27	54	-3.5	54	16.73	54	13.86	54	6.05	54	7.46	54	5.7	54	11.18	54	25.95
54.9	81.81	54.9	35	54.9	14.3	54.9	10.76	54.9	9.99	54.9	3.17	54.9	25.75	54.9	9.88	54.9	0.34	54.9	9.62	54.9	6.74	54.9	4.18	54.9	-10.74	54.9	-6.17	54.9	-4.05	54.9	3.09	54.9	1.88	54.9	-2.8	54.9	18.9	54.9	12.72	54.9	5.86	54.9	8.05	54.9	7.44	54.9	11.62	54.9	26.49
55.8	84.78	55.8	36.51	55.8	15.23	55.8	8.02	55.8	8	55.8	1.66	55.8	24.26	55.8	10.21	55.8	1.01	55.8	7.85	55.8	6.43	55.8	2.68	55.8	-13.92	55.8	-8.76	55.8	-5.48	55.8	4.03	55.8	0.77	55.8	-2.66	55.8	15.7	55.8	15.84	55.8	5.15	55.8	10.81	55.8	7.55	55.8	13.59	55.8	23.92
56.7	83.32	56.7	35.2	56.7	11.93	56.7	12.05	56.7	6.98	56.7	3.6	56.7	27.82	56.7	12.05	56.7	1.83	56.7	7.79	56.7	4.23	56.7	5.36	56.7	-11.13	56.7	-8.73	56.7	-4.26	56.7	2.82	56.7	-1.21	56.7	-1.14	56.7	18.28	56.7	15.56	56.7	4.19	56.7	10.11	56.7	7.51	56.7	11.53	56.7	24.64
57.6	85.72	57.6	33.05	57.6	13.24	57.6	7.56	57.6	10.54	57.6	2.08	57.6	27.11	57.6	9.97	57.6	-1.27	57.6	5.9	57.6	7.89	57.6	2.08	57.6	-7.62	57.6	-8.41	57.6	-3.12	57.6	3.23	57.6	1.48	57.6	-3.67	57.6	20.21	57.6	16.05	57.6	5.88	57.6	9.13	57.6	6.19	57.6	11.68	57.6	24.93
58.5	84.4	58.5	36.16	58.5	12.38	58.5	9.12	58.5	8.06	58.5	2.25	58.5	28.03	58.5	12.49	58.5	-0.26	58.5	7.75	58.5	6.36	58.5	3.3	58.5	-9.3	58.5	-7.3	58.5	-5.17	58.5	3.7	58.5	-0.44	58.5	-3.1	58.5	19.48	58.5	15.86	58.5	5.77	58.5	9.78	58.5	6.43	58.5	12.22	58.5	24.78
59.4	83.72	59.4	31.67	59.4	9.97	59.4	8.21	59.4	8.13	59.4	1.38	59.4	27.23	59.4	9.24	59.4	-2.77	59.4	5.7	59.4	4.7	59.4	3.64	59.4	-12.02	59.4	-8.14	59.4	-3.91	59.4	3.35	59.4	-1.54	59.4	-1.83	59.4	21.06	59.4	15.79	59.4	5.23	59.4	9.12	59.4	7.21	59.4	12.77	59.4	26.94
60.3	80.62	60.3	33.7	60.3	10.09	60.3	8.69	60.3	6.42	60.3	4.43	60.3	24.76	60.3	10.13	60.3	1.06	60.3	7.95	60.3	4.84	60.3	1.28	60.3	-12.79	60.3	-7.36	60.3	-3.53	60.3	4.36	60.3	1.13	60.3	-3.09	60.3	19.72	60.3	14.65	60.3	3.13	60.3	11.58	60.3	9.54	60.3	10.82	60.3	24.99
61.2	84.32	61.2	32.92	61.2	11.74	61.2	7.3	61.2	7.68	61.2	0.95	61.2	25.42	61.2	8.28	61.2	-2.99	61.2	5.56	61.2	5.09	61.2	1.99	61.2	-12.43	61.2	-9.72	61.2	-5.35	61.2	4.2	61.2	0.41	61.2	-2.71	61.2	20.2	61.2	13.43	61.2	4.21	61.2	11.48	61.2	6.13	61.2	13.44	61.2	25.72
62.1	82.44	62.1	35.51	62.1	13.23	62.1	9.35	62.1	6.64	62.1	3.25	62.1	29.48	62.1	12.53	62.1	-0.47	62.1	5.4	62.1	5.14	62.1	3.28	62.1	-9.06	62.1	-9.92	62.1	-3.37	62.1	3.8	62.1	-1.05	62.1	-4.39	62.1	21.15	62.1	16.54	62.1	8.73	62.1	10.15	62.1	7.07	62.1	12.32	62.1	25.31
63	81.14	63	36.32	63	10.58	63	6.95	63	7.94	63	3.18	63	25.2	63	9.23	63	-3.82	63	7.66	63	6.09	63	3.24	63	-11.39	63	-10.25	63	-6.84	63	3.85	63	0.52	63	-1.66	63	18.69	63	15.03	63	3.47	63	9.2	63	8.13	63	12.44	63	24.62
63.9	83.19	63.9	34.02	63.9	9.85	63.9	10.72	63.9	5.94	63.9	2.23	63.9	26.22	63.9	9.69	63.9	-1.83	63.9	6.79	63.9	8.03	63.9	0.05	63.9	-13.5	63.9	-11.17	63.9	-3.26	63.9	6.64	63.9	2.18	63.9	-4.43	63.9	21.3	63.9	15.25	63.9	5.43	63.9	8.55	63.9	8.85	63.9	11.84	63.9	27.81
64.8	84.4	64.8	33.34	64.8	8.91	64.8	11.76	64.8	11.41	64.8	2.72	64.8	25.82	64.8	7.9	64.8	-3.58	64.8	9.17	64.8	7.88	64.8	5.07	64.8	-11.52	64.8	-8.76	64.8	2.07	64.8	5.13	64.8	2.31	64.8	-0.93	64.8	24.09	64.8	17.25	64.8	7.52	64.8	8.1	64.8	8	64.8	12.02	64.8	26.64
65.7	82.3	65.7	33.72	65.7	7.13	65.7	11.51	65.7	14.35	65.7	8.88	65.7	26.14	65.7	10.02	65.7	-2.9	65.7	11.95	65.7	10.92	65.7	9.42	65.7	-11.87	65.7	-10.77	65.7	2.61	65.7	7.64	65.7	2.59	65.7	2.88	65.7	19.99	65.7	16.67	65.7	4.15	65.7	6.5	65.7	7.7	65.7	14.53	65.7	24.82
66.6	82.19	66.6	34.77	66.6	9.08	66.6	-0.28	66.6	0.72	66.6	-3.25	66.6	25.23	66.6	10.91	66.6	-3.34	66.6	-1.46	66.6	-3.14	66.6	-4.9	66.6	-12.41	66.6	-9.21	66.6	-10.02	66.6	-3.84	66.6	-9.63	66.6	-8.03	66.6	21.06	66.6	16.11	66.6	5.03	66.6	10.04	66.6	5.88	66.6	14.01	66.6	26.88
67.5	37.6	67.5	23.58	67.5	-4.72	67.5	25.17	67.5	25.72	67.5	10.1	67.5	16.38	67.5	8.41	67.5	-5.47	67.5	26.3	67.5	21.25	67.5	11.52	67.5	-5.3	67.5	-5.29	67.5	27.16	67.5	23.93	67.5	15.52	67.5	7.34	67.5	26.84	67.5	22.13	67.5	4.1	67.5	8.31	67.5	5.94	67.5	13.19	67.5	14.19
68.4	7.68	68.4	8.35	68.4	-13.69	68.4	17.77	68.4	15.11	68.4	7.31	68.4	12.17	68.4	6.83	68.4	-11.39	68.4	20.36	68.4	11.64	68.4	9.38	68.4	-1.74	68.4	-3.76	68.4	14.11	68.4	17.11	68.4	6.88	68.4	1.72	68.4	27.3	68.4	16.83	68.4	5.57	68.4	3.37	68.4	5.64	68.4	13.41	68.4	2.78
69.3	1.99	69.3	7.3	69.3	-13.98	69.3	-1.64	69.3	7.54	69.3	3.38	69.3	11.21	69.3	7.2	69.3	-9.72	69.3	-0.16	69.3	5.56	69.3	4.09	69.3	-1.5	69.3	-1.91	69.3	1.68	69.3	1.31	69.3	-1.25	69.3	-1.7	69.3	28.36	69.3	17.87	69.3	3.31	69.3	1.69	69.3	3.83	69.3	11.79	69.3	0.26
70.2	-1.35	70.2	6.42	70.2	-17.2	70.2	-3.72	70.2	5.47	70.2	3.2	70.2	10.37	70.2	8.51	70.2	-7.63	70.2	-0.51	70.2	3.66	70.2	4.01	70.2	-2.59	70.2	-0.95	70.2	3.92	70.2	3.43	70.2	0.15	70.2	-2.77	70.2	28.07	70.2	15.68	70.2	3.16	70.2	1.99	70.2	5.92	70.2	15.37	70.2	1.31
71.1	-3.99	71.1	6.61	71.1	-15.7	71.1	-8.49	71.1	3.8	71.1	4.92	71.1	9.87	71.1	6.16	71.1	-9.89	71.1	-5.31	71.1	3.16	71.1	4.86	71.1	-3.29	71.1	-1.96	71.1	0.67	71.1	-0.34	71.1	-1.39	71.1	-0.3	71.1	29.35	71.1	18.68	71.1	4.29	71.1	-0.42	71.1	5.14	71.1	13.54	71.1	2.83
72	-5.2	72	8.31	72	-13.37	72	-7.27	72	4.61	72	2.57	72	9.19	72	9.1	72	-10.42	72	-3.09	72	4.88	72	2.25	72	-1.5	72	-1.94	72	2.28	72	4.38	72	1.92	72	-2.29	72	28.75	72	18.68	72	4.24	72	2.15	72	6.52	72	14.98	72	-0.4
72.9	-0.98	72.9	5.81	72.9	-16.07	72.9	-5	72.9	4.06	72.9	1.27	72.9	10.69	72.9	5.21	72.9	-8.49	72.9	-4	72.9	1.71	72.9	2.92	72.9	-2.85	72.9	-3.83	72.9	0.42	72.9	-1.1	72.9	-0.83	72.9	-1.15	72.9	26.85	72.9	15.58	72.9	3.07	72.9	0.31	72.9	6.54	72.9	14.57	72.9	1.66
73.8	-1.21	73.8	5.85	73.8	-17.09	73.8	-7.86	73.8	2.75	73.8	4.05	73.8	10.69	73.8	7.02	73.8	-9.21	73.8	-5.23	73.8	0.68	73.8	2.78	73.8	-0.49	73.8	-4.12	73.8	1.33	73.8	-1.35	73.8	-0.29	73.8	-2.51	73.8	26.34	73.8	18.65	73.8	3.34	73.8	2.6	73.8	5.95	73.8	15.07	73.8	-1.32
74.7	-0.65	74.7	6.31	74.7	-16.63	74.7	-6.12	74.7	7.42	74.7	5.61	74.7	11.17	74.7	7.47	74.7	-11.28	74.7	-0.2	74.7	3.93	74.7	4.86	74.7	-2.76	74.7	-3.46	74.7	-1.47	74.7	2.23	74.7	1.54	74.7	-1.01	74.7	28.86	74.7	18.76	74.7	3.57	74.7	1.31	74.7	7.46	74.7	14.66	74.7	-1.77
75.6	-5.3	75.6	5.12	75.6	-15.13	75.6	-9.74	75.6	5.45	75.6	5.82	75.6	10.27	75.6	6.65	75.6	-8.55	75.6	-6.24	75.6	1.38	75.6	2.75	75.6	-1.77	75.6	-1.68	75.6	-0.5	75.6	1.43	75.6	-1.96	75.6	-2.58	75.6	26.77	75.6	17.02	75.6	4.63	75.6	2.3	75.6	8.92	75.6	15.11	75.6	-1.68
76.5	-3.07	76.5	5.56	76.5	-14.03	76.5	-8.89	76.5	4.51	76.5	3.06	76.5	8.94	76.5	5.92	76.5	-8.39	76.5	-5.96	76.5	4.06	76.5	4.24	76.5	-0.47	76.5	-2.61	76.5	2.04	76.5	0.88	76.5	2.91	76.5	-1.75	76.5	27.66	76.5	19.34	76.5	5.43	76.5	0.89	76.5	7.89	76.5	16.59	76.5	1.36
77.4	-2.92	77.4	7.21	77.4	-14.49	77.4	-11.06	77.4	2.6	77.4	2.05	77.4	9.01	77.4	6.74	77.4	-7.72	77.4	-5.33	77.4	-1.79	77.4	1.52	77.4	-2.52	77.4	-1.69	77.4	0.37	77.4	-0.83	77.4	-2.36	77.4	-2.39	77.4	30	77.4	19.48	77.4	4.84	77.4	-1.03	77.4	8.35	77.4	16.26	77.4	-0.63
78.3	-4.87	78.3	7.39	78.3	-13.54	78.3	-6.69	78.3	2.92	78.3	4.97	78.3	10.28	78.3	7.13	78.3	-6.97	78.3	-2.59	78.3	1.35	78.3	6.75	78.3	-2.46	78.3	-1.47	78.3	1.63	78.3	2.4	78.3	-0.92	78.3	0.72	78.3	27.78	78.3	19.13	78.3	4.14	78.3	1.39	78.3	7.85	78.3	15.61	78.3	-2.07
79.2	-7.14	79.2	5.09	79.2	-13.74	79.2	-10.16	79.2	5.3	79.2	4.51	79.2	8.17	79.2	4.88	79.2	-7.39	79.2	-4.61	79.2	4.48	79.2	4.92	79.2	0.43	79.2	-2.23	79.2	0.88	79.2	0.9	79.2	-0.39	79.2	-2.69	79.2	28.25	79.2	18.19	79.2	5.32	79.2	2.09	79.2	7.03	79.2	17.06	79.2	-1.23
80.1	-4.1	80.1	4.45	80.1	-15.18	80.1	-6.27	80.1	6.08	80.1	1.37	80.1	9.69	80.1	5.08	80.1	-8.12	80.1	-3.45	80.1	1.44	80.1	2.81	80.1	-2.12	80.1	-0.28	80.1	-1.35	80.1	-0.72	80.1	0.8	80.1	-3.51	80.1	26.73	80.1	18.48	80.1	2.09	80.1	-0.37	80.1	7.31	80.1	14.49	80.1	-1.74
81	-4.07	81	7.41	81	-14.55	81	-8.95	81	5.82	81	3.67	81	9.87	81	7.68	81	-8.29	81	-6.25	81	0.96	81	6.24	81	-1.7	81	-1.61	81	-0.79	81	-5.06	81	-2.12	81	-1.6	81	28.73	81	18.39	81	5.9	81	0.04	81	8.08	81	15.11	81	-0.13
81.9	-3.3	81.9	4.86	81.9	-14.01	81.9	-6.96	81.9	4.71	81.9	0.89	81.9	9.59	81.9	7.68	81.9	-8.7	81.9	-3.34	81.9	1.49	81.9	0.28	81.9	-2.61	81.9	-0.26	81.9	1.22	81.9	-1.1	81.9	-2.09	81.9	-1.87	81.9	28.82	81.9	18.67	81.9	7.14	81.9	0.9	81.9	6.74	81.9	19.49	81.9	-0.35
82.8	-3.92	82.8	5.39	82.8	-13.14	82.8	-7.03	82.8	5.96	82.8	4.42	82.8	9.3	82.8	5.57	82.8	-9.02	82.8	-5.31	82.8	4.55	82.8	1.93	82.8	-2.89	82.8	-2.12	82.8	-1.92	82.8	-1.77	82.8	1.96	82.8	-4.03	82.8	27.44	82.8	18.7	82.8	5.48	82.8	0.14	82.8	8.33	82.8	14.72	82.8	-3.04
83.7	-3.29	83.7	5.85	83.7	-13.48	83.7	-9.15	83.7	3.59	83.7	1.12	83.7	9.42	83.7	6.55	83.7	-7.5	83.7	-4.73	83.7	0.6	83.7	2.21	83.7	-2.28	83.7	-0.24	83.7	-1.27	83.7	-1.73	83.7	-2.75	83.7	-2.13	83.7	28.49	83.7	18.51	83.7	3.34	83.7	-0.6	83.7	7.73	83.7	15.82	83.7	-1.17
84.6	-4.68	84.6	6.31	84.6	-12.49	84.6	-10.52	84.6	4.5	84.6	4.33	84.6	6.63	84.6	7.03	84.6	-7.41	84.6	-6.07	84.6	4.08	84.6	1.65	84.6	-3.51	84.6	-1.57	84.6	2.1	84.6	-1.56	84.6	-0.03	84.6	-4.02	84.6	27.22	84.6	19.37	84.6	5.18	84.6	-0.44	84.6	9.32	84.6	15.74	84.6	-1.31
85.5	-5.37	85.5	7.18	85.5	-14.37	85.5	-11.03	85.5	3.29	85.5	2.1	85.5	8.28	85.5	7.72	85.5	-6.59	85.5	-3.68	85.5	2.94	85.5	4.21	85.5	-0.18	85.5	-0.95	85.5	1.43	85.5	0.65	85.5	-1.3	85.5	-2.84	85.5	29.02	85.5	18.85	85.5	5.82	85.5	2.8	85.5	9.15	85.5	15.11	85.5	-2.5
86.4	-5.13	86.4	5.76	86.4	-13.19	86.4	-9.31	86.4	5.71	86.4	4.54	86.4	9.74	86.4	8.76	86.4	-6.17	86.4	-4.8	86.4	3.92	86.4	1.91	86.4	-1.76	86.4	-0.7	86.4	-1.14	86.4	-1.48	86.4	1.51	86.4	-3	86.4	27.5	86.4	18.25	86.4	4.35	86.4	1.89	86.4	9.09	86.4	17.79	86.4	-1.96
87.3	-5.71	87.3	8.08	87.3	-12.62	87.3	-9.47	87.3	4.98	87.3	1.43	87.3	6.65	87.3	5.46	87.3	-7.52	87.3	-4.98	87.3	3	87.3	6.69	87.3	-3.6	87.3	-1.91	87.3	-1.26	87.3	-1.03	87.3	-0.58	87.3	-1.25	87.3	27.27	87.3	17.63	87.3	5.48	87.3	2.15	87.3	9.61	87.3	16.5	87.3	-2.44
88.2	-6.41	88.2	6.06	88.2	-14.85	88.2	-10.04	88.2	6.07	88.2	3.06	88.2	7.94	88.2	6.52	88.2	-7.48	88.2	-6.73	88.2	2.9	88.2	3.59	88.2	-1.49	88.2	-3.06	88.2	-0.74	88.2	-2.02	88.2	-0.32	88.2	-2.63	88.2	28.33	88.2	18.8	88.2	6.01	88.2	1.77	88.2	8.08	88.2	18.67	88.2	0.02
89.1	-5.55	89.1	7.12	89.1	-10.77	89.1	-9.96	89.1	3.65	89.1	-0.06	89.1	8.72	89.1	7.94	89.1	-6.47	89.1	-5.83	89.1	1.01	89.1	4.17	89.1	-2.66	89.1	-1.95	89.1	-1.08	89.1	-1.42	89.1	-1.71	89.1	-0.89	89.1	28.24	89.1	18.65	89.1	7.12	89.1	0.57	89.1	9.5	89.1	16.56	89.1	-0.39
90	-4.61	90	6.22	90	-13.22	90	-8.62	90	7.37	90	2.72	90	7.97	90	7.18	90	-7.71	90	-4.26	90	3.84	90	2.56	90	-3.57	90	1.08	90	-0.86	90	-1.56	90	-1.8	90	-1.79	90	26.03	90	19.82	90	6.82	90	2.52	90	9.99	90	20.03	90	-3.06
90.9	-7.05	90.9	5.96	90.9	-11.02	90.9	-8.95	90.9	4.39	90.9	3.76	90.9	8.82	90.9	7.27	90.9	-4.97	90.9	-3.82	90.9	2.19	90.9	2.71	90.9	-3.09	90.9	-0.45	90.9	-0.32	90.9	-2.06	90.9	-0.23	90.9	-3.77	90.9	28.51	90.9	18.25	90.9	5.39	90.9	-1.11	90.9	8.31	90.9	17.64	90.9	-0.32
91.8	-5.87	91.8	3.41	91.8	-13.98	91.8	-9.98	91.8	5.08	91.8	4.26	91.8	8.05	91.8	5.8	91.8	-7.93	91.8	-5.1	91.8	0.85	91.8	4.31	91.8	-2.1	91.8	0.45	91.8	0.01	91.8	-2.58	91.8	-1.78	91.8	-4.24	91.8	25.56	91.8	18.77	91.8	6.42	91.8	-1.99	91.8	9.22	91.8	18.04	91.8	-0.67
92.7	-6.26	92.7	5.07	92.7	-11.32	92.7	-8.76	92.7	3.96	92.7	2.9	92.7	8.22	92.7	6.05	92.7	-3.77	92.7	-7.14	92.7	0.62	92.7	2.24	92.7	-3.98	92.7	-1.67	92.7	1.54	92.7	-4.13	92.7	-1.35	92.7	-0.41	92.7	28.52	92.7	18.83	92.7	5.96	92.7	1.4	92.7	9.5	92.7	22.52	92.7	0.04
93.6	-5.83	93.6	6.31	93.6	-12.57	93.6	-6.35	93.6	3.15	93.6	3.66	93.6	8.01	93.6	5.31	93.6	-5.15	93.6	-3.71	93.6	4.06	93.6	3.63	93.6	-1.52	93.6	-2.09	93.6	2.34	93.6	-1.33	93.6	0.24	93.6	-3.56	93.6	26.49	93.6	18.56	93.6	7.4	93.6	1.61	93.6	8.6	93.6	15.82	93.6	-2.87
94.5	-3.06	94.5	6.97	94.5	-15.16	94.5	-11.09	94.5	4.74	94.5	1.77	94.5	9.24	94.5	7.49	94.5	-6.7	94.5	-6.68	94.5	2.14	94.5	1.74	94.5	-2.38	94.5	-2.36	94.5	-1.16	94.5	-2.84	94.5	-3.61	94.5	-3.16	94.5	26.81	94.5	19.12	94.5	6.36	94.5	0.7	94.5	7.87	94.5	17.6	94.5	-1.82
95.4	-6.01	95.4	4.63	95.4	-13.44	95.4	-8.65	95.4	5.8	95.4	7.91	95.4	8.82	95.4	4.14	95.4	-5.77	95.4	-6.07	95.4	3.5	95.4	6.86	95.4	-2.43	95.4	-1.2	95.4	0.73	95.4	-2.4	95.4	-0.48	95.4	-0.4	95.4	26.99	95.4	20.78	95.4	8.17	95.4	0.23	95.4	10.8	95.4	18.36	95.4	0.53
96.3	-8.64	96.3	6.65	96.3	-11.27	96.3	-10.44	96.3	3.58	96.3	3.73	96.3	6.73	96.3	7.68	96.3	-6.89	96.3	-5.71	96.3	0.8	96.3	5.08	96.3	-2.89	96.3	-1.45	96.3	0.38	96.3	-1.39	96.3	-1.06	96.3	-5.33	96.3	26.97	96.3	16.98	96.3	11.03	96.3	2.21	96.3	11.04	96.3	18.7	96.3	-2.15
97.2	-7.9	97.2	5.01	97.2	-14.07	97.2	-10.51	97.2	5.55	97.2	4.42	97.2	9.09	97.2	5.22	97.2	-7.53	97.2	-4.66	97.2	4.68	97.2	1.56	97.2	-3.89	97.2	-1.91	97.2	-1.4	97.2	-0.27	97.2	-0.85	97.2	-4.1	97.2	28.12	97.2	20.47	97.2	7.73	97.2	-1.11	97.2	8.64	97.2	16.81	97.2	-1.66
98.1	-7.91	98.1	4.55	98.1	-12.08	98.1	-10.16	98.1	5.03	98.1	3.06	98.1	6.96	98.1	7.93	98.1	-7.55	98.1	-5.02	98.1	0.77	98.1	3.45	98.1	-2.42	98.1	-2.05	98.1	-2.5	98.1	-0.31	98.1	-0.78	98.1	-1.42	98.1	27.89	98.1	21.13	98.1	7.03	98.1	2.32	98.1	8.64	98.1	19.6	98.1	-3.24
99	-6.29	99	6.81	99	-13.66	99	-11.13	99	4.63	99	4.34	99	8.07	99	9.9	99	-7.02	99	-7.58	99	2.84	99	4.18	99	0.1	99	-1.52	99	0.8	99	-3.82	99	-1.54	99	-1.53	99	28.01	99	19.02	99	8.94	99	-0.62	99	8.39	99	19.73	99	-2.47
99.9	-7.12	99.9	5.94	99.9	-15.61	99.9	-10.03	99.9	4.89	99.9	7.58	99.9	8.56	99.9	8.24	99.9	-7.36	99.9	-4.13	99.9	1.57	99.9	5.2	99.9	-1.26	99.9	-2.84	99.9	0.18	99.9	-0.79	99.9	-0.85	99.9	-5.44	99.9	28.05	99.9	17.7	99.9	8.03	99.9	3.11	99.9	11.5	99.9	18.25	99.9	-2.61
100.8	-6.19	100.8	6.88	100.8	-13.96	100.8	-10.66	100.8	4.09	100.8	2.77	100.8	8.3	100.8	7.8	100.8	-6.57	100.8	-4.88	100.8	1.87	100.8	3.52	100.8	-2.27	100.8	-0.82	100.8	-0.21	100.8	-1.74	100.8	-1.18	100.8	-3.39	100.8	27.52	100.8	19.94	100.8	9.27	100.8	1.58	100.8	9.16	100.8	17.61	100.8	-2.8
101.7	-6.72	101.7	6.74	101.7	-14.34	101.7	-9.02	101.7	3.13	101.7	2.78	101.7	6.74	101.7	6.38	101.7	-5.91	101.7	-3.65	101.7	0.72	101.7	2.12	101.7	-0.45	101.7	-2.29	101.7	-0.63	101.7	-0.72	101.7	-0.73	101.7	-5.39	101.7	30.76	101.7	18.89	101.7	4.68	101.7	1.38	101.7	11.22	101.7	16.66	101.7	-0.46
102.6	-5.74	102.6	3.16	102.6	-14.03	102.6	-12.53	102.6	6.66	102.6	3.74	102.6	5.98	102.6	4.4	102.6	-6.79	102.6	-7.22	102.6	2.2	102.6	3.41	102.6	-3.8	102.6	-1.85	102.6	1.42	102.6	-2.55	102.6	-0.26	102.6	-6.79	102.6	27.72	102.6	19.83	102.6	9.85	102.6	3.14	102.6	9.33	102.6	18.24	102.6	-1.97
103.5	-7.26	103.5	6.82	103.5	-13.15	103.5	-6.69	103.5	5.1	103.5	2.5	103.5	5.99	103.5	6.73	103.5	-8.55	103.5	-1.84	103.5	2.07	103.5	1.45	103.5	-3.58	103.5	-1.39	103.5	-0.31	103.5	0.82	103.5	-2.37	103.5	-3.57	103.5	29.25	103.5	18.93	103.5	9.41	103.5	1.59	103.5	9.56	103.5	19.38	103.5	0.84
104.4	-5.89	104.4	5.19	104.4	-11.83	104.4	-9.08	104.4	6.05	104.4	5.06	104.4	6.37	104.4	6.64	104.4	-8.16	104.4	-3.69	104.4	1.33	104.4	5.52	104.4	-2.61	104.4	-0.94	104.4	0.14	104.4	-2.07	104.4	-0.58	104.4	-2.17	104.4	26.2	104.4	21.37	104.4	10.11	104.4	0.29	104.4	9.24	104.4	19.8	104.4	-5.03
105.3	-3.81	105.3	5.34	105.3	-14.87	105.3	-9.33	105.3	2.91	105.3	1.94	105.3	6.36	105.3	8.05	105.3	-6.23	105.3	-4.72	105.3	-0.75	105.3	4.5	105.3	-1.69	105.3	-1.06	105.3	3.04	105.3	-1.01	105.3	-1.8	105.3	-3.16	105.3	27.65	105.3	18.18	105.3	11.04	105.3	1.51	105.3	10.91	105.3	20.9	105.3	-3.89
106.2	-4.23	106.2	6.67	106.2	-12.12	106.2	-9.12	106.2	3.89	106.2	4.57	106.2	9.51	106.2	8.21	106.2	-5.37	106.2	-5.85	106.2	2.01	106.2	5.58	106.2	0.19	106.2	-0.7	106.2	2.41	106.2	-3.11	106.2	0.02	106.2	0.81	106.2	30.94	106.2	19.42	106.2	10.73	106.2	1.55	106.2	13.39	106.2	20.87	106.2	-1.54
107.1	-9.32	107.1	9.44	107.1	-13.35	107.1	-10.09	107.1	5.83	107.1	1.36	107.1	8.07	107.1	8.12	107.1	-6	107.1	-5.03	107.1	1.57	107.1	1.59	107.1	-0.93	107.1	-0.44	107.1	-0.99	107.1	-3.07	107.1	0.26	107.1	-2.19	107.1	28.63	107.1	22.91	107.1	9.18	107.1	1.74	107.1	10.98	107.1	18.25	107.1	0.15
108	-7	108	4.16	108	-13.82	108	-9.85	108	1.8	108	3.82	108	7.06	108	4.96	108	-5.17	108	-3.02	108	0.26	108	2.75	108	-5.19	108	-2.29	108	2.88	108	-0.31	108	-1.99	108	-1.43	108	29.62	108	19.39	108	8.6	108	4.85	108	12.33	108	20.82	108	-0.55
108.9	-7.38	108.9	6.88	108.9	-11.72	108.9	-8.29	108.9	5.57	108.9	5.05	108.9	7.65	108.9	6.02	108.9	-6.53	108.9	-4.97	108.9	3.1	108.9	7.25	108.9	-2.65	108.9	-3.38	108.9	-0.65	108.9	-4.88	108.9	0.17	108.9	-0.4	108.9	30.76	108.9	20.1	108.9	9.16	108.9	0.55	108.9	11.05	108.9	21.88	108.9	-0.28
109.8	-5.95	109.8	5.37	109.8	-13.68	109.8	-11.04	109.8	3.11	109.8	1.53	109.8	8.47	109.8	6.89	109.8	-4.06	109.8	-6.32	109.8	0.09	109.8	3.51	109.8	-2.82	109.8	-2.18	109.8	0.04	109.8	-5.61	109.8	-0.25	109.8	-1.44	109.8	26.92	109.8	19.47	109.8	10.28	109.8	-0.32	109.8	11.71	109.8	21.31	109.8	-4.46
110.7	-7.91	110.7	6.45	110.7	-13	110.7	-9.21	110.7	3.2	110.7	5.36	110.7	6.39	110.7	9.07	110.7	-6.96	110.7	-6.01	110.7	1.46	110.7	6.9	110.7	-3.05	110.7	-1.92	110.7	-0.66	110.7	-1.56	110.7	-1.27	110.7	-1.69	110.7	28.02	110.7	20.7	110.7	11.28	110.7	2.79	110.7	10.58	110.7	21.22	110.7	-1.42
111.6	-5.66	111.6	5.82	111.6	-12.26	111.6	-10.4	111.6	8	111.6	3.26	111.6	8	111.6	7.17	111.6	-6.91	111.6	-3.86	111.6	-0.45	111.6	4.64	111.6	-2.79	111.6	0.57	111.6	1.11	111.6	-1.02	111.6	-3.58	111.6	-3.36	111.6	28.87	111.6	21.53	111.6	12.64	111.6	3.6	111.6	11.25	111.6	19.86	111.6	-1.49
112.5	-7.19	112.5	6.03	112.5	-12.66	112.5	-9.77	112.5	4.53	112.5	2.6	112.5	8.02	112.5	7.48	112.5	-5.61	112.5	-5.85	112.5	1.79	112.5	3.65	112.5	-2.38	112.5	-1.99	112.5	-1.34	112.5	-3.85	112.5	-2.93	112.5	-4.02	112.5	29.4	112.5	21.18	112.5	11.12	112.5	1.56	112.5	9.67	112.5	19.46	112.5	-1.74
113.4	-4.74	113.4	4.22	113.4	-12.74	113.4	-7.97	113.4	5.75	113.4	6.22	113.4	7.98	113.4	5.81	113.4	-6.64	113.4	-5.39	113.4	-0.24	113.4	3.91	113.4	-1.81	113.4	-0.51	113.4	-1.25	113.4	-1.93	113.4	-4.33	113.4	-2.44	113.4	28.8	113.4	23.65	113.4	10.42	113.4	3.21	113.4	12.92	113.4	22.44	113.4	-3.9
114.3	-5.29	114.3	5.61	114.3	-13.03	114.3	-10.16	114.3	6.16	114.3	5.22	114.3	5.51	114.3	5.65	114.3	-4.69	114.3	-5.62	114.3	3.8	114.3	0.61	114.3	-4.3	114.3	-0.91	114.3	0.76	114.3	-5.04	114.3	1.13	114.3	-4.81	114.3	28.29	114.3	22.72	114.3	9.99	114.3	-1.65	114.3	13.52	114.3	20.27	114.3	-1.37
115.2	-8.49	115.2	5.26	115.2	-11.21	115.2	-14.01	115.2	4.91	115.2	5	115.2	6.29	115.2	5.83	115.2	-5.79	115.2	-6.54	115.2	1.95	115.2	4.17	115.2	-2.33	115.2	-1.94	115.2	0.14	115.2	-4.13	115.2	-2.22	115.2	-3.3	115.2	29.13	115.2	21.18	115.2	12.07	115.2	3.33	115.2	10.95	115.2	21.96	115.2	-2.45
116.1	-5.34	116.1	5.14	116.1	-12.11	116.1	-10.41	116.1	4	116.1	0.9	116.1	8.2	116.1	6.68	116.1	-6.54	116.1	-4.99	116.1	5.4	116.1	3.15	116.1	-3.34	116.1	-1.16	116.1	-1.49	116.1	-5.52	116.1	-1.12	116.1	-2.78	116.1	28.78	116.1	21.17	116.1	10.17	116.1	0.63	116.1	10.39	116.1	19.37	116.1	-1.57
117	-5.33	117	5.32	117	-14.19	117	-10.94	117	5.34	117	4.93	117	9.03	117	7.61	117	-5.67	117	-6.23	117	0.77	117	6.4	117	-3.34	117	-2.06	117	0.2	117	-2.34	117	-2.11	117	-2.94	117	27.57	117	21.88	117	11.04	117	3.69	117	12.3	117	20.94	117	-3.85
117.9	-4.07	117.9	3.89	117.9	-13.84	117.9	-8.28	117.9	3.29	117.9	4.64	117.9	6.42	117.9	4.79	117.9	-5.38	117.9	-3.94	117.9	3.2	117.9	5.57	117.9	-4.67	117.9	-2.95	117.9	-2.14	117.9	-0.51	117.9	-0.02	117.9	-3.7	117.9	29.95	117.9	21.48	117.9	7.6	117.9	2.21	117.9	10.85	117.9	19.76	117.9	-0.73
118.8	-6.76	118.8	4.3	118.8	-10.25	118.8	-9.49	118.8	6.53	118.8	6.31	118.8	4.37	118.8	7.42	118.8	-5.75	118.8	-4.85	118.8	1.84	118.8	4.07	118.8	-4.92	118.8	-4.26	118.8	-0.25	118.8	-4.27	118.8	-1.59	118.8	-3.94	118.8	26.03	118.8	18.07	118.8	9.62	118.8	1.46	118.8	12.12	118.8	20.48	118.8	-3.19
119.7	-6.71	119.7	4.85	119.7	-14.37	119.7	-10.31	119.7	4.89	119.7	5.3	119.7	6.08	119.7	6.54	119.7	-6.82	119.7	-6.2	119.7	0.92	119.7	4.5	119.7	-2.79	119.7	-3.91	119.7	0.48	119.7	-6.38	119.7	-1.39	119.7	-3.88	119.7	28.16	119.7	22.79	119.7	12.29	119.7	1.4	119.7	11.95	119.7	19.26	119.7	-2.2
120.6	-6.1	120.6	6.95	120.6	-11.27	120.6	-10.23	120.6	7.3	120.6	5.35	120.6	7.86	120.6	7.74	120.6	-5.64	120.6	-7.03	120.6	3.32	120.6	3.89	120.6	-4.62	120.6	0.81	120.6	-2.8	120.6	-3.64	120.6	-1.21	120.6	-1.42	120.6	26.13	120.6	21.15	120.6	9.99	120.6	-0.58	120.6	14.52	120.6	21.72	120.6	-3.18
121.5	-2.99	121.5	5.83	121.5	-9.87	121.5	-8.91	121.5	6.17	121.5	4.28	121.5	6.91	121.5	5.9	121.5	-2	121.5	-4.6	121.5	-1.37	121.5	3.72	121.5	-1.7	121.5	-1.42	121.5	1.03	121.5	-1.29	121.5	-5.41	121.5	-4.5	121.5	29.81	121.5	22.29	121.5	12.27	121.5	2.12	121.5	11.89	121.5	21.04	121.5	-1.96
122.4	-5.43	122.4	3.89	122.4	-10.65	122.4	-11.44	122.4	4.4	122.4	5.23	122.4	8.41	122.4	6.66	122.4	-5.27	122.4	-4.89	122.4	2.72	122.4	6.16	122.4	-2.48	122.4	-0.95	122.4	1.55	122.4	-3.17	122.4	-2.03	122.4	-4.72	122.4	29.57	122.4	22.08	122.4	15.03	122.4	-1.39	122.4	10.56	122.4	19.2	122.4	-2.65
123.3	-7.02	123.3	3.98	123.3	-9.31	123.3	-13.33	123.3	4.3	123.3	2.51	123.3	7.7	123.3	6.74	123.3	-3.95	123.3	-8.36	123.3	3.33	123.3	5.52	123.3	-3.5	123.3	-3.05	123.3	1.56	123.3	-6.28	123.3	-0.64	123.3	-2.41	123.3	29.77	123.3	22.14	123.3	12.74	123.3	-0.02	123.3	9.71	123.3	19.43	123.3	-4.49
124.2	-5.38	124.2	6.19	124.2	-10.55	124.2	-11.62	124.2	5.07	124.2	2.02	124.2	7.97	124.2	7.72	124.2	-4.47	124.2	-6.17	124.2	-0.1	124.2	3.45	124.2	-2.56	124.2	-2.74	124.2	-0.33	124.2	-4.2	124.2	-2.45	124.2	-4.32	124.2	29.11	124.2	20.59	124.2	13.94	124.2	2.2	124.2	10.31	124.2	21.2	124.2	-3.37
125.1	-6.8	125.1	6.75	125.1	-12.38	125.1	-7.66	125.1	4.23	125.1	6.16	125.1	7.73	125.1	8.53	125.1	-7.63	125.1	-3.85	125.1	-0.64	125.1	5.36	125.1	-2.84	125.1	-1.27	125.1	1.11	125.1	-2.22	125.1	-3.12	125.1	-4.05	125.1	30.62	125.1	21.09	125.1	14.63	125.1	3.31	125.1	13.48	125.1	21.39	125.1	-3.49
126	-6.65	126	5.57	126	-10.4	126	-8.26	126	6.4	126	3.71	126	6.2	126	4.77	126	-4.04	126	-4.5	126	0.18	126	3.97	126	-2.39	126	-1.86	126	0.49	126	-3.46	126	-0.89	126	-2.52	126	28.57	126	21.7	126	12.19	126	2.15	126	14.76	126	20.43	126	-3.29
126.9	-4.72	126.9	5.62	126.9	-12.82	126.9	-7.5	126.9	4.78	126.9	3.76	126.9	8.47	126.9	9.28	126.9	-7.37	126.9	-7.77	126.9	1.73	126.9	4.85	126.9	-2.75	126.9	-1.58	126.9	-0.38	126.9	-5.55	126.9	0.01	126.9	-1.73	126.9	29.46	126.9	21.22	126.9	13.23	126.9	2.76	126.9	14.72	126.9	21.35	126.9	-3.39
127.8	-7.07	127.8	3.58	127.8	-13.9	127.8	-10.42	127.8	8.35	127.8	5.8	127.8	7.89	127.8	6.92	127.8	-6.16	127.8	-4.64	127.8	2.24	127.8	4.42	127.8	-2.74	127.8	-1.08	127.8	-0.42	127.8	-2.97	127.8	-2.03	127.8	-5.19	127.8	28.42	127.8	20.96	127.8	14.13	127.8	0.49	127.8	13.51	127.8	21.92	127.8	-1.55
128.7	-6.44	128.7	4.77	128.7	-12.02	128.7	-11.88	128.7	4.57	128.7	4.21	128.7	5.82	128.7	7.42	128.7	-3.81	128.7	-6.86	128.7	3.17	128.7	8.48	128.7	-4.32	128.7	-3.09	128.7	0.65	128.7	-4.58	128.7	-1.58	128.7	-0.38	128.7	30.31	128.7	20.43	128.7	11.77	128.7	3.37	128.7	12.4	128.7	22.88	128.7	-3.81
129.6	-6.12	129.6	7.49	129.6	-10.88	129.6	-8.53	129.6	6.25	129.6	2.17	129.6	5.56	129.6	6.61	129.6	-6.21	129.6	-4.85	129.6	5.49	129.6	3.17	129.6	-3.34	129.6	-2.63	129.6	-0.26	129.6	-4.21	129.6	1.07	129.6	-2.76	129.6	29.52	129.6	22.04	129.6	14.68	129.6	3.06	129.6	13.35	129.6	23.15	129.6	-1.35
130.5	-6.99	130.5	5.83	130.5	-9.57	130.5	-9.08	130.5	7.76	130.5	4.67	130.5	6.42	130.5	6.71	130.5	-5.94	130.5	-4.32	130.5	3.89	130.5	6.08	130.5	-3.88	130.5	-1.46	130.5	-0.82	130.5	-5.13	130.5	-2.13	130.5	-2.67	130.5	28.75	130.5	23.02	130.5	15.26	130.5	1.08	130.5	13.45	130.5	24.45	130.5	-3.08
131.4	-6.43	131.4	7.08	131.4	-11.13	131.4	-12.31	131.4	4.98	131.4	6.48	131.4	7.71	131.4	5.92	131.4	-5.76	131.4	-7.35	131.4	1.67	131.4	5.29	131.4	-3.14	131.4	-2.34	131.4	0.04	131.4	-6.1	131.4	-1.62	131.4	-2.75	131.4	28.32	131.4	21.82	131.4	13.73	131.4	3.2	131.4	14.14	131.4	24.08	131.4	-3.64
132.3	-5.1	132.3	6.28	132.3	-12.24	132.3	-11.53	132.3	4.81	132.3	6.09	132.3	8.41	132.3	6.07	132.3	-5.21	132.3	-7.6	132.3	1.03	132.3	3.94	132.3	-4.51	132.3	-1.99	132.3	-0.81	132.3	-4.21	132.3	-3.8	132.3	-1.81	132.3	29.9	132.3	22.26	132.3	15.02	132.3	4.82	132.3	14.31	132.3	24.81	132.3	-4.11
133.2	-5.14	133.2	4.09	133.2	-10.26	133.2	-10.49	133.2	5.8	133.2	3.4	133.2	8.47	133.2	8.19	133.2	-3.03	133.2	-5.51	133.2	0.22	133.2	3.19	133.2	-1.52	133.2	-1.57	133.2	-0.16	133.2	-7.6	133.2	-3.2	133.2	-0.76	133.2	29.28	133.2	24.17	133.2	12.17	133.2	-1.58	133.2	15.4	133.2	22.82	133.2	-2.56
134.1	-5.02	134.1	6.49	134.1	-10.78	134.1	-9.17	134.1	5.4	134.1	4.08	134.1	9.51	134.1	6.69	134.1	-6.08	134.1	-7.96	134.1	2.04	134.1	4.52	134.1	-2.5	134.1	-2.02	134.1	-0.7	134.1	-6.78	134.1	-2.86	134.1	-5.01	134.1	29.87	134.1	23.09	134.1	13.6	134.1	-0.17	134.1	15.24	134.1	21.52	134.1	-0.58
135	-5.83	135	5.28	135	-11.31	135	-11.65	135	3.3	135	3.39	135	7.71	135	6.43	135	-4.12	135	-5.83	135	3.47	135	6.17	135	-5.73	135	-3.9	135	-0.41	135	-4.07	135	-0.71	135	-3.8	135	26.99	135	22.35	135	14.68	135	5.09	135	13.8	135	24.78	135	-2.36
135.9	-5.05	135.9	5.35	135.9	-10.24	135.9	-9.64	135.9	4.35	135.9	2.27	135.9	10.43	135.9	4.67	135.9	-4.75	135.9	-6.66	135.9	2.7	135.9	6.03	135.9	-2.35	135.9	-3.76	135.9	-0.72	135.9	-7.03	135.9	-1.43	135.9	-1.75	135.9	30.98	135.9	20.71	135.9	13.48	135.9	0.26	135.9	16.87	135.9	25.06	135.9	-0.52
136.8	-5.48	136.8	7.04	136.8	-11.37	136.8	-11.56	136.8	7.56	136.8	4.84	136.8	8.56	136.8	8.57	136.8	-4.37	136.8	-6.54	136.8	3.16	136.8	6.45	136.8	-3.36	136.8	-1.78	136.8	-0.47	136.8	-3.92	136.8	-2.79	136.8	-3.17	136.8	29.07	136.8	23.28	136.8	14.62	136.8	5.29	136.8	14.11	136.8	25.31	136.8	-4.7
137.7	-6.61	137.7	5.23	137.7	-10.72	137.7	-7.54	137.7	6.05	137.7	4.97	137.7	6.21	137.7	8.04	137.7	-3.96	137.7	-7.03	137.7	0.95	137.7	6.29	137.7	-5.2	137.7	-3.16	137.7	-0.13	137.7	-4.64	137.7	-1.31	137.7	-4.45	137.7	30.1	137.7	22.93	137.7	14.86	137.7	5.23	137.7	13.34	137.7	23.84	137.7	-1.23
138.6	-6.52	138.6	5.61	138.6	-9.96	138.6	-11.24	138.6	5.59	138.6	3.37	138.6	8.18	138.6	4.78	138.6	-4.8	138.6	-4.99	138.6	2.23	138.6	5.12	138.6	-4.31	138.6	-3.66	138.6	-2.47	138.6	-6.53	138.6	-0.03	138.6	-3.58	138.6	28.6	138.6	21.45	138.6	15.78	138.6	1.26	138.6	17.12	138.6	25.28	138.6	-2.99
139.5	-7.01	139.5	4.58	139.5	-10.41	139.5	-7.16	139.5	4.61	139.5	6.86	139.5	4.96	139.5	8.59	139.5	-4.04	139.5	-6.03	139.5	2.86	139.5	5.94	139.5	-4.59	139.5	-2.17	139.5	0.87	139.5	-6.69	139.5	-2.62	139.5	-5.39	139.5	31.84	139.5	21.8	139.5	11.5	139.5	3.19	139.5	15.74	139.5	23.92	139.5	-1.18
140.4	-6.71	140.4	5	140.4	-11.52	140.4	-9.69	140.4	4.19	140.4	5.62	140.4	6.13	140.4	6.89	140.4	-4.94	140.4	-6.26	140.4	1.34	140.4	6.32	140.4	-3.29	140.4	-3.61	140.4	0.64	140.4	-4.56	140.4	-3.73	140.4	-4.04	140.4	32.67	140.4	23.42	140.4	15.75	140.4	2.94	140.4	12.39	140.4	24.28	140.4	-1.29
141.3	-4.44	141.3	3.81	141.3	-12.15	141.3	-12.13	141.3	3.68	141.3	3.71	141.3	5.93	141.3	7.52	141.3	-4.66	141.3	-8.64	141.3	1.45	141.3	5.09	141.3	-5.82	141.3	-2.19	141.3	-2.5	141.3	-6.34	141.3	-1.36	141.3	-2.6	141.3	30.34	141.3	23.38	141.3	13.69	141.3	1.42	141.3	16.92	141.3	25.66	141.3	-2.16
142.2	-8.23	142.2	3.34	142.2	-8.43	142.2	-9.5	142.2	6.91	142.2	4.59	142.2	5.15	142.2	7.9	142.2	-3.42	142.2	-5.04	142.2	2.77	142.2	4.91	142.2	-5.31	142.2	-4.08	142.2	-0.47	142.2	-5.32	142.2	-1.12	142.2	-3.9	142.2	29.04	142.2	22.63	142.2	14.8	142.2	4.24	142.2	14.37	142.2	24.64	142.2	-1.09
143.1	-5.97	143.1	4.75	143.1	-9.46	143.1	-9.63	143.1	6.19	143.1	6.08	143.1	6.99	143.1	8.25	143.1	-3.19	143.1	-5.71	143.1	1.95	143.1	5.73	143.1	-3.31	143.1	-1.19	143.1	-0.94	143.1	-4.68	143.1	-3.89	143.1	-2.6	143.1	30.87	143.1	22.34	143.1	15.92	143.1	2.17	143.1	13.09	143.1	25.64	143.1	-1.58
144	-5.49	144	6	144	-8.68	144	-13.54	144	6.68	144	3.67	144	9.52	144	7	144	-4.63	144	-7.82	144	3.6	144	6.01	144	-3.71	144	-3.07	144	-1.83	144	-5.67	144	-1.82	144	-3.03	144	28.6	144	23.78	144	16.18	144	1.3	144	15.36	144	24.55	144	-2.63
144.9	-7.4	144.9	6.94	144.9	-7.85	144.9	-9.99	144.9	4.65	144.9	5.86	144.9	8.57	144.9	8.32	144.9	-3.65	144.9	-5.63	144.9	1.4	144.9	6.04	144.9	-3.22	144.9	-2.35	144.9	-1.21	144.9	-7.76	144.9	-2.2	144.9	-4.72	144.9	29.32	144.9	22.58	144.9	12.74	144.9	2.22	144.9	14.41	144.9	21.74	144.9	-2.51
145.8	-5.44	145.8	5.93	145.8	-8.58	145.8	-9.94	145.8	7.88	145.8	4.24	145.8	5.71	145.8	7.73	145.8	-5.02	145.8	-6.02	145.8	3.28	145.8	4.42	145.8	-6.2	145.8	-3.08	145.8	-0.1	145.8	-4.01	145.8	-2.89	145.8	-2.18	145.8	29.14	145.8	23.13	145.8	14.98	145.8	4.98	145.8	16.08	145.8	25.54	145.8	-2.35
146.7	-5.31	146.7	5.54	146.7	-9.84	146.7	-11.26	146.7	3.99	146.7	4.5	146.7	7.27	146.7	6.77	146.7	-1.1	146.7	-6.09	146.7	2.05	146.7	3.1	146.7	-5.27	146.7	-1.97	146.7	-0.18	146.7	-5.62	146.7	-1.61	146.7	-2.69	146.7	31.74	146.7	24.12	146.7	17.33	146.7	4.33	146.7	17.85	146.7	25.97	146.7	0.05
147.6	-4.76	147.6	6.59	147.6	-8.09	147.6	-11.47	147.6	5.63	147.6	3.58	147.6	7.44	147.6	4.86	147.6	-1.58	147.6	-5.65	147.6	-0.11	147.6	4.26	147.6	-5	147.6	-2.24	147.6	0.05	147.6	-6.9	147.6	-4.21	147.6	-5.98	147.6	29.57	147.6	24.18	147.6	15.33	147.6	4.41	147.6	14.36	147.6	23.32	147.6	-2.04
148.5	-5.11	148.5	4.9	148.5	-10.93	148.5	-9.31	148.5	5.1	148.5	4.04	148.5	8.33	148.5	7.19	148.5	-3.94	148.5	-6.37	148.5	2.93	148.5	5.83	148.5	-4.33	148.5	-1.95	148.5	-0.44	148.5	-6.08	148.5	-0.43	148.5	-3.71	148.5	29.06	148.5	24.88	148.5	15.56	148.5	1.8	148.5	18.45	148.5	25.01	148.5	-0.37
149.4	-6.15	149.4	6.44	149.4	-10.22	149.4	-11.28	149.4	6.64	149.4	4.61	149.4	7.12	149.4	6.5	149.4	-3.88	149.4	-9.2	149.4	0.01	149.4	3.82	149.4	-4.2	149.4	-4.95	149.4	-0.58	149.4	-6.77	149.4	-4.13	149.4	-5.7	149.4	31.69	149.4	22.6	149.4	17.51	149.4	3.33	149.4	15.87	149.4	24.04	149.4	-1.24
150.3	-2.98	150.3	5.5	150.3	-9.07	150.3	-9.88	150.3	5.94	150.3	1.74	150.3	6.56	150.3	6.19	150.3	-2.21	150.3	-6.4	150.3	5.7	150.3	4.32	150.3	-3.72	150.3	-2.07	150.3	2.02	150.3	-4.31	150.3	0.62	150.3	-3.17	150.3	31.92	150.3	23.66	150.3	18.16	150.3	3.54	150.3	16.8	150.3	25.31	150.3	-1.51
151.2	-5.39	151.2	4.47	151.2	-8.77	151.2	-11.04	151.2	5.7	151.2	2.51	151.2	10.02	151.2	7.34	151.2	-5.8	151.2	-8.72	151.2	2.17	151.2	4.49	151.2	-4.46	151.2	-2.44	151.2	-1.79	151.2	-7.88	151.2	-0.88	151.2	-2.51	151.2	33.36	151.2	22.98	151.2	16.28	151.2	3.44	151.2	16.77	151.2	26.98	151.2	-0.92
152.1	-5.68	152.1	5.36	152.1	-11.63	152.1	-9.6	152.1	4.6	152.1	3.48	152.1	5.73	152.1	9.83	152.1	-2.85	152.1	-5.49	152.1	2.7	152.1	3.32	152.1	-7.25	152.1	-1.38	152.1	0.66	152.1	-4.76	152.1	-0.69	152.1	-6.32	152.1	31.35	152.1	23.57	152.1	17.87	152.1	3	152.1	18.52	152.1	26.88	152.1	-1.03
153	-5.58	153	6.37	153	-10.29	153	-10.05	153	6.38	153	3.75	153	7.54	153	7.32	153	-4.69	153	-5.65	153	3.33	153	5.64	153	-4.32	153	-3.41	153	-0.12	153	-4.16	153	0.38	153	-4.66	153	30.87	153	25.72	153	20.78	153	6.49	153	18.73	153	24.16	153	-1.72
153.9	-5.2	153.9	5.06	153.9	-9.05	153.9	-9.12	153.9	6.27	153.9	4.98	153.9	9.92	153.9	5.27	153.9	-2.78	153.9	-3.9	153.9	1.25	153.9	6.24	153.9	-1.12	153.9	-2.35	153.9	-0.8	153.9	-4.75	153.9	-2.97	153.9	-3.18	153.9	30.59	153.9	26.73	153.9	16.81	153.9	3.43	153.9	16.25	153.9	24.27	153.9	-2.09
154.8	-6.85	154.8	4.4	154.8	-10.04	154.8	-12	154.8	6.31	154.8	4.65	154.8	7.44	154.8	5.86	154.8	-3.23	154.8	-4.86	154.8	2.59	154.8	4	154.8	-3.81	154.8	-4.69	154.8	0.45	154.8	-6.07	154.8	-0.74	154.8	-3.93	154.8	33.11	154.8	23.9	154.8	18.66	154.8	3.73	154.8	17.75	154.8	25.24	154.8	0.39
155.7	-7.15	155.7	6.63	155.7	-10.16	155.7	-12.99	155.7	3.76	155.7	5.79	155.7	7.39	155.7	8.56	155.7	-2.46	155.7	-5.67	155.7	2.49	155.7	4.44	155.7	-4.01	155.7	-2.61	155.7	2.4	155.7	-5.39	155.7	-2.59	155.7	-4.7	155.7	29.71	155.7	23.9	155.7	20.21	155.7	3.79	155.7	16.25	155.7	28.58	155.7	-3.32
156.6	-6.58	156.6	5.84	156.6	-12.02	156.6	-10.22	156.6	5.05	156.6	5.39	156.6	9.05	156.6	3.97	156.6	-3.39	156.6	-6.99	156.6	-0.79	156.6	5.89	156.6	-4.44	156.6	-6.55	156.6	-1.11	156.6	-5.12	156.6	-2.53	156.6	-2.92	156.6	31.72	156.6	25.81	156.6	19.39	156.6	2.73	156.6	18.18	156.6	26.5	156.6	-1.04
157.5	-6.11	157.5	5.37	157.5	-9.14	157.5	-13.01	157.5	4.79	157.5	3.62	157.5	7.82	157.5	7.81	157.5	-4.29	157.5	-8.61	157.5	3.85	157.5	4.22	157.5	-3.95	157.5	-1.01	157.5	-0.22	157.5	-6.5	157.5	-0.39	157.5	-4.52	157.5	32.15	157.5	26.55	157.5	19.43	157.5	4.04	157.5	17.66	157.5	25.33	157.5	0.21
158.4	-9.47	158.4	5.54	158.4	-10.26	158.4	-10.33	158.4	5.05	158.4	5.91	158.4	6.65	158.4	7.6	158.4	-2.03	158.4	-7.97	158.4	2.83	158.4	4.99	158.4	-3.37	158.4	-3.5	158.4	-0.03	158.4	-8.24	158.4	-0.93	158.4	-4.7	158.4	30.44	158.4	24.75	158.4	18.56	158.4	2.47	158.4	20.11	158.4	25.6	158.4	-2.52
159.3	-5.82	159.3	6.14	159.3	-9.24	159.3	-11.86	159.3	6.97	159.3	5.91	159.3	5.15	159.3	6.9	159.3	-3.86	159.3	-7.27	159.3	2.6	159.3	5.34	159.3	-5.26	159.3	-2.84	159.3	-1.75	159.3	-7.17	159.3	-1.85	159.3	-4.67	159.3	31.53	159.3	24.62	159.3	16.92	159.3	4.9	159.3	19.76	159.3	27.75	159.3	-2.39
160.2	-4.42	160.2	8.41	160.2	-10.07	160.2	-12.25	160.2	5.03	160.2	5.31	160.2	6.4	160.2	7.6	160.2	-3.56	160.2	-9.09	160.2	0.05	160.2	6.75	160.2	-5.88	160.2	-4.48	160.2	-0.95	160.2	-8.35	160.2	-4.46	160.2	-1.65	160.2	29.57	160.2	25.41	160.2	19.26	160.2	3.83	160.2	15.36	160.2	28.57	160.2	-1.87
161.1	-4.72	161.1	4.91	161.1	-10.34	161.1	-12.29	161.1	4.8	161.1	4.75	161.1	7.17	161.1	8.42	161.1	-2.58	161.1	-7.15	161.1	0.72	161.1	5.58	161.1	-5.07	161.1	-2.2	161.1	0.26	161.1	-6.49	161.1	-2.84	161.1	-1.81	161.1	31.77	161.1	24.43	161.1	18.67	161.1	5.39	161.1	16.29	161.1	25.47	161.1	-0.99
162	-4.72	162	7.49	162	-10.85	162	-12.5	162	6.77	162	5.28	162	7.94	162	8.49	162	-4.44	162	-4.63	162	1.19	162	3.26	162	-4.15	162	-2.76	162	-1.23	162	-5.36	162	-3.1	162	-5.36	162	29.07	162	25.61	162	18.03	162	3.14	162	16.5	162	25.72	162	-1.75
162.9	-4.74	162.9	5.84	162.9	-9.25	162.9	-12.43	162.9	6.89	162.9	8.69	162.9	5.73	162.9	6.6	162.9	-4.03	162.9	-6.2	162.9	3.42	162.9	5.78	162.9	-5.7	162.9	-4.89	162.9	0.27	162.9	-6.03	162.9	0.91	162.9	-2.63	162.9	32.52	162.9	25.15	162.9	19.74	162.9	3.84	162.9	19.44	162.9	26.94	162.9	-0.03
163.8	-4.19	163.8	3.56	163.8	-8.98	163.8	-9.2	163.8	7.16	163.8	6.36	163.8	7.01	163.8	5.46	163.8	-3.34	163.8	-5.42	163.8	3.69	163.8	4.93	163.8	-5.3	163.8	-2.82	163.8	-0.88	163.8	-6.17	163.8	-2.14	163.8	-3.93	163.8	31.03	163.8	28.45	163.8	21.07	163.8	3.55	163.8	20.46	163.8	25.74	163.8	-3.27
164.7	-3.91	164.7	5.7	164.7	-7.76	164.7	-11.03	164.7	5.18	164.7	3.95	164.7	8.21	164.7	8.21	164.7	-3.77	164.7	-4.49	164.7	1.48	164.7	3.87	164.7	-2.99	164.7	-2.77	164.7	-0.29	164.7	-7.56	164.7	-3.83	164.7	-5.59	164.7	32.42	164.7	25.53	164.7	20.78	164.7	4.45	164.7	19.77	164.7	28.82	164.7	-1.81
165.6	-4.47	165.6	7.09	165.6	-8.23	165.6	-13.22	165.6	5.37	165.6	7.12	165.6	8.89	165.6	9.61	165.6	0.58	165.6	-8.71	165.6	2.49	165.6	6.48	165.6	-4.28	165.6	-3.29	165.6	0.2	165.6	-9.87	165.6	-4.89	165.6	-2.88	165.6	30.97	165.6	25.97	165.6	17.82	165.6	1.47	165.6	17.26	165.6	29.5	165.6	-2.16
166.5	-4.38	166.5	6.46	166.5	-8.49	166.5	-10.11	166.5	7.21	166.5	3.87	166.5	8.28	166.5	7.9	166.5	-5.28	166.5	-9.1	166.5	3.91	166.5	4.6	166.5	-3.91	166.5	-2.02	166.5	-1.14	166.5	-10.49	166.5	-0.5	166.5	-3.15	166.5	33.16	166.5	27.16	166.5	20.81	166.5	4	166.5	19.77	166.5	27.19	166.5	-2.1
167.4	-4.84	167.4	5.78	167.4	-10.65	167.4	-7.47	167.4	7.61	167.4	5.87	167.4	8.02	167.4	7.47	167.4	-4.56	167.4	-4.05	167.4	4.22	167.4	5.21	167.4	-1.75	167.4	-2.69	167.4	-0.93	167.4	-6.51	167.4	-1.81	167.4	-3.75	167.4	31.82	167.4	26.55	167.4	18.59	167.4	3.64	167.4	20.08	167.4	28.48	167.4	-1.48
168.3	-4.97	168.3	5.31	168.3	-10.01	168.3	-11.73	168.3	7.33	168.3	6.08	168.3	7.51	168.3	5.68	168.3	-5.29	168.3	-6.37	168.3	0.9	168.3	6.24	168.3	-3.55	168.3	-5.15	168.3	-0.25	168.3	-8.54	168.3	-3.12	168.3	-5.93	168.3	33.04	168.3	25.46	168.3	20.14	168.3	3.39	168.3	20.44	168.3	27.47	168.3	0.09
169.2	-5.84	169.2	6.54	169.2	-10.2	169.2	-12.38	169.2	6.29	169.2	5.87	169.2	9.4	169.2	6.93	169.2	-0.99	169.2	-6.09	169.2	0.79	169.2	5.9	169.2	-2.78	169.2	-3.51	169.2	-0.19	169.2	-7.47	169.2	-4.77	169.2	-2.96	169.2	30.1	169.2	26.08	169.2	21.62	169.2	3.65	169.2	16.61	169.2	28.84	169.2	-3.2
170.1	-4.82	170.1	6.84	170.1	-9.62	170.1	-12.66	170.1	6.13	170.1	5.06	170.1	9.18	170.1	7.48	170.1	-0.7	170.1	-6.94	170.1	0.76	170.1	8.08	170.1	-2.65	170.1	-4.83	170.1	1.18	170.1	-6.05	170.1	-0.14	170.1	-1.44	170.1	31.95	170.1	25.36	170.1	18.56	170.1	3.67	170.1	20.8	170.1	29.04	170.1	-2.69
171	-4.7	171	5.38	171	-7.87	171	-10.76	171	7.41	171	3.88	171	9.7	171	8.55	171	-1.62	171	-6.23	171	1.7	171	4.15	171	-6.4	171	-2.13	171	1.11	171	-8.1	171	-3.43	171	-6.05	171	27.31	171	27.89	171	21.44	171	2	171	17.55	171	28.11	171	-4.35
171.9	-6.63	171.9	5.22	171.9	-8.66	171.9	-11.52	171.9	7.92	171.9	4.6	171.9	4.94	171.9	7.79	171.9	-2.57	171.9	-8.07	171.9	4.31	171.9	3.48	171.9	-4.46	171.9	-2.03	171.9	-1.27	171.9	-7.53	171.9	-2.71	171.9	-6.59	171.9	32.92	171.9	25.6	171.9	18.68	171.9	5.52	171.9	19.73	171.9	28.53	171.9	-0.06
172.8	-4.33	172.8	5.86	172.8	-7.71	172.8	-8.9	172.8	4.76	172.8	5.22	172.8	7.25	172.8	7.53	172.8	-1.84	172.8	-6.32	172.8	2.93	172.8	5.09	172.8	-5.38	172.8	-3.38	172.8	0.07	172.8	-7.18	172.8	-1.63	172.8	-3.78	172.8	32.66	172.8	26.84	172.8	20.84	172.8	4.62	172.8	19.89	172.8	27.26	172.8	-1.09
173.7	-6.25	173.7	5.38	173.7	-8.45	173.7	-12.25	173.7	5.08	173.7	5.55	173.7	8.7	173.7	8.2	173.7	-2.87	173.7	-5.75	173.7	1.09	173.7	5.25	173.7	-3.23	173.7	-1.31	173.7	-1.26	173.7	-5.12	173.7	-3.38	173.7	-4.58	173.7	30.17	173.7	28.19	173.7	21.58	173.7	3.44	173.7	18.85	173.7	29.13	173.7	-4.77
174.6	-5.8	174.6	5.54	174.6	-7.74	174.6	-10.04	174.6	7.84	174.6	4.87	174.6	7.51	174.6	10.17	174.6	-2.97	174.6	-6.67	174.6	0.1	174.6	6.37	174.6	-6.46	174.6	-4.46	174.6	-1.23	174.6	-8.43	174.6	-2.79	174.6	-5.23	174.6	31.45	174.6	26.37	174.6	20.27	174.6	2.3	174.6	20.18	174.6	28.43	174.6	-2.03
175.5	-6.2	175.5	5.73	175.5	-7.15	175.5	-11.59	175.5	5.84	175.5	4.48	175.5	10.01	175.5	9.45	175.5	-1.62	175.5	-5.9	175.5	1.42	175.5	6.8	175.5	-1.63	175.5	-4.62	175.5	-0.76	175.5	-6.23	175.5	-5.36	175.5	-3.84	175.5	32.44	175.5	23.93	175.5	21.71	175.5	2.76	175.5	18.19	175.5	29.69	175.5	-2.75
176.4	-6.81	176.4	5.85	176.4	-8.92	176.4	-11.25	176.4	8.04	176.4	2.75	176.4	7.62	176.4	7.6	176.4	-3.53	176.4	-7.51	176.4	2.38	176.4	5.64	176.4	-4.32	176.4	-4.34	176.4	-0.11	176.4	-7.73	176.4	-4.24	176.4	-5.16	176.4	32.55	176.4	27.34	176.4	22.06	176.4	4.3	176.4	21.4	176.4	26.39	176.4	-2.2
177.3	-5.05	177.3	4.08	177.3	-8.11	177.3	-8.84	177.3	6.54	177.3	6.86	177.3	8.07	177.3	10.54	177.3	-2.91	177.3	-5.95	177.3	3.25	177.3	5.49	177.3	-3.71	177.3	-2.41	177.3	-0.69	177.3	-6.55	177.3	-1.52	177.3	-3.48	177.3	31.93	177.3	25.84	177.3	21.49	177.3	4.8	177.3	20.22	177.3	28.03	177.3	-2.99
178.2	-6.11	178.2	6.69	178.2	-7.4	178.2	-13.84	178.2	5.56	178.2	4.79	178.2	6.75	178.2	9.17	178.2	-2.21	178.2	-3.93	178.2	0.4	178.2	5.76	178.2	-6.42	178.2	-3.28	178.2	-0.06	178.2	-9.14	178.2	-3.88	178.2	-5.38	178.2	34.05	178.2	28.21	178.2	21.72	178.2	3.93	178.2	19.17	178.2	30.39	178.2	-1.36
179.1	-3.81	179.1	4.4	179.1	-11.27	179.1	-13.15	179.1	7.81	179.1	6.47	179.1	7.82	179.1	8.33	179.1	-3.51	179.1	-8.57	179.1	1.23	179.1	2.03	179.1	-4.43	179.1	-2.41	179.1	1.09	179.1	-8.63	179.1	-4.38	179.1	-6.5	179.1	33.03	179.1	28.07	179.1	22.43	179.1	4.53	179.1	19.73	179.1	26.51	179.1	-1.86
180	-4.97	180	4.33	180	-7.59	180	-11.28	180	7.36	180	4.53	180	8.59	180	7.67	180	-3.31	180	-8.83	180	2.5	180	6.78	180	-3.52	180	-0.69	180	0.74	180	-9.38	180	-2.32	180	-2.64	180	31.93	180	28.87	180	22.94	180	4.31	180	20.71	180	31.08	180	-2.56
180.9	-7.19	180.9	5.56	180.9	-8.29	180.9	-11.7	180.9	6.29	180.9	5.06	180.9	5.97	180.9	8.4	180.9	-3.44	180.9	-8.27	180.9	1.81	180.9	5.69	180.9	-4.03	180.9	-4.16	180.9	0.26	180.9	-11.4	180.9	-1.42	180.9	-5.85	180.9	33.56	180.9	27.51	180.9	21.51	180.9	0.92	180.9	20.27	180.9	29.44	180.9	0.46
181.8	-5.76	181.8	5.02	181.8	-9.86	181.8	-12.02	181.8	4.71	181.8	5.22	181.8	7.04	181.8	11.63	181.8	-3.01	181.8	-7.18	181.8	5.55	181.8	6.47	181.8	-3.66	181.8	-0.92	181.8	-0.8	181.8	-8.18	181.8	-2.78	181.8	-3.42	181.8	32.63	181.8	29.56	181.8	22.13	181.8	2.95	181.8	21.42	181.8	29.7	181.8	-3.9
182.7	-3.67	182.7	5.81	182.7	-10.69	182.7	-11.37	182.7	4.93	182.7	2.49	182.7	9.4	182.7	8.69	182.7	-1.23	182.7	-9.02	182.7	2.81	182.7	5	182.7	-2.69	182.7	0.08	182.7	-1	182.7	-9.98	182.7	-1.28	182.7	-4.42	182.7	34.05	182.7	28.15	182.7	21.93	182.7	2.6	182.7	20.81	182.7	31.26	182.7	-0.38
183.6	-3.39	183.6	5.82	183.6	-8.9	183.6	-11.58	183.6	7.14	183.6	8.72	183.6	7.72	183.6	5.53	183.6	-0.74	183.6	-4.86	183.6	3.55	183.6	5.58	183.6	-5.48	183.6	-1.91	183.6	-3.26	183.6	-7.53	183.6	-1.77	183.6	-3.33	183.6	31.84	183.6	27.78	183.6	22.88	183.6	4.7	183.6	21.05	183.6	31.88	183.6	-3.18
184.5	-3.74	184.5	6.81	184.5	-10.09	184.5	-12.09	184.5	3.08	184.5	6.32	184.5	9.25	184.5	6.89	184.5	-3.39	184.5	-5.88	184.5	1.52	184.5	6.08	184.5	-4.83	184.5	-3.47	184.5	-0.31	184.5	-7.43	184.5	-2.93	184.5	-5.12	184.5	30.78	184.5	28.51	184.5	23.45	184.5	5	184.5	20.64	184.5	31.4	184.5	-3.81
185.4	-5.2	185.4	5.71	185.4	-8.23	185.4	-11.21	185.4	5.25	185.4	3.59	185.4	10.15	185.4	7.06	185.4	-3.74	185.4	-6.2	185.4	1.03	185.4	5.64	185.4	-3.06	185.4	-4.44	185.4	-2.32	185.4	-8.46	185.4	-3.99	185.4	-5.01	185.4	35.77	185.4	26.66	185.4	23.68	185.4	4.74	185.4	19.33	185.4	30.25	185.4	-0.45
186.3	-5.47	186.3	5.97	186.3	-8.35	186.3	-12.93	186.3	9.78	186.3	6.81	186.3	6.71	186.3	7.07	186.3	-2.75	186.3	-7.73	186.3	2.82	186.3	6.21	186.3	-4.41	186.3	-4.81	186.3	1.41	186.3	-9.66	186.3	-3.51	186.3	-5.57	186.3	33.97	186.3	27.44	186.3	23.27	186.3	7.71	186.3	22.17	186.3	30.04	186.3	-1.12
187.2	-6.9	187.2	4.21	187.2	-6.08	187.2	-13.94	187.2	5.56	187.2	6.62	187.2	10.18	187.2	8.62	187.2	-2.19	187.2	-9.42	187.2	-3.9	187.2	7.5	187.2	-2.1	187.2	-1.34	187.2	-1.11	187.2	-8.72	187.2	-4.94	187.2	-2.36	187.2	33.47	187.2	28.33	187.2	23.9	187.2	5.53	187.2	21.13	187.2	30.71	187.2	-2.6
188.1	-2.76	188.1	6.5	188.1	-9.54	188.1	-10.14	188.1	6.66	188.1	5.53	188.1	6.87	188.1	7.68	188.1	-5.32	188.1	-7.99	188.1	4.28	188.1	6.44	188.1	-3.84	188.1	-4.99	188.1	0.84	188.1	-9.8	188.1	-3.47	188.1	-4.56	188.1	34.16	188.1	29.32	188.1	23.94	188.1	4.4	188.1	22.85	188.1	31.94	188.1	-1.03
189	-4.96	189	8.54	189	-9.23	189	-10.91	189	6.11	189	6.95	189	7.51	189	6.64	189	-2.25	189	-8.17	189	2.99	189	4.12	189	-4.43	189	-5.09	189	-0.26	189	-10.04	189	-3.57	189	-3.24	189	32.68	189	27.75	189	28.27	189	4.21	189	20.79	189	32.07	189	-1.98
189.9	-6.97	189.9	4.42	189.9	-9.64	189.9	-11.26	189.9	7.98	189.9	5.79	189.9	8.95	189.9	8.26	189.9	-3.85	189.9	-5.17	189.9	3.91	189.9	6.82	189.9	-3.27	189.9	-3.76	189.9	0.63	189.9	-8.83	189.9	-0.99	189.9	-5.3	189.9	36.24	189.9	27.24	189.9	25.23	189.9	3.26	189.9	22.83	189.9	29.69	189.9	-0.67
190.8	-4.45	190.8	4.43	190.8	-7.54	190.8	-10.59	190.8	8.05	190.8	6.38	190.8	7.65	190.8	6.47	190.8	-0.27	190.8	-7.54	190.8	1.54	190.8	6.14	190.8	-3.57	190.8	-2.49	190.8	-0.05	190.8	-7.77	190.8	-5.18	190.8	-6.41	190.8	33.81	190.8	28.5	190.8	24.54	190.8	5.46	190.8	21.64	190.8	29.77	190.8	-3.24
191.7	-5.26	191.7	5.4	191.7	-7.79	191.7	-10.63	191.7	3.13	191.7	5.01	191.7	6.45	191.7	7.62	191.7	-1.08	191.7	-5.83	191.7	-0.29	191.7	6.18	191.7	-5.26	191.7	-5.33	191.7	-0.34	191.7	-8.37	191.7	-4.96	191.7	-3.09	191.7	33.73	191.7	27.11	191.7	23.87	191.7	4.49	191.7	21.04	191.7	31.11	191.7	-0.99
192.6	-5.02	192.6	7.35	192.6	-6.62	192.6	-13.32	192.6	8.2	192.6	4.87	192.6	6.01	192.6	10.8	192.6	-0.72	192.6	-7.67	192.6	3.83	192.6	5.42	192.6	-3.34	192.6	-0.72	192.6	-0.58	192.6	-8.88	192.6	-2.45	192.6	-2.94	192.6	34.46	192.6	28.74	192.6	24.69	192.6	5.3	192.6	20.89	192.6	30.86	192.6	0.19
193.5	-7.12	193.5	4.27	193.5	-8.23	193.5	-12.95	193.5	6.32	193.5	4.6	193.5	5.82	193.5	7.51	193.5	-2.32	193.5	-7.37	193.5	1.84	193.5	6.12	193.5	-7.57	193.5	-0.45	193.5	-1.32	193.5	-7.26	193.5	-3.06	193.5	-4.97	193.5	31.92	193.5	30.84	193.5	23.72	193.5	5.75	193.5	22.54	193.5	32.06	193.5	-1.91
194.4	-5.85	194.4	5.91	194.4	-7.16	194.4	-10.09	194.4	4.84	194.4	10.64	194.4	6.64	194.4	6.24	194.4	-2.83	194.4	-6.63	194.4	1.83	194.4	6.82	194.4	-5.79	194.4	-3.71	194.4	-1.21	194.4	-10	194.4	-1.9	194.4	-2.36	194.4	34.34	194.4	29.45	194.4	25.65	194.4	4.68	194.4	22.8	194.4	30.54	194.4	-2.13
195.3	-3.9	195.3	7.27	195.3	-8.25	195.3	-13.16	195.3	4.12	195.3	6.01	195.3	10.1	195.3	8.96	195.3	-0.16	195.3	-6.85	195.3	1.53	195.3	4.84	195.3	-3.75	195.3	-3.37	195.3	-0.09	195.3	-6.33	195.3	-3.42	195.3	-4.93	195.3	35.83	195.3	30.26	195.3	24.69	195.3	7.57	195.3	21.67	195.3	32.17	195.3	0.46
196.2	-5.37	196.2	6.56	196.2	-8.86	196.2	-13.75	196.2	5.04	196.2	7.19	196.2	7.1	196.2	8.55	196.2	-0.07	196.2	-7.42	196.2	1.3	196.2	8.21	196.2	-4.48	196.2	-3.68	196.2	-0.55	196.2	-10.22	196.2	-4.05	196.2	-3.29	196.2	36.52	196.2	29.36	196.2	25.2	196.2	3.46	196.2	22.22	196.2	32.97	196.2	-0.68
197.1	-5.93	197.1	8.2	197.1	-7.53	197.1	-9.98	197.1	8.79	197.1	3.85	197.1	7.88	197.1	9.36	197.1	-1.22	197.1	-5.06	197.1	1.92	197.1	5.48	197.1	-4.91	197.1	-5.95	197.1	-1.08	197.1	-8.51	197.1	-2.8	197.1	-5.94	197.1	36.42	197.1	29.09	197.1	25.09	197.1	4.93	197.1	23.04	197.1	31.95	197.1	-0.97
198	-4.3	198	3.91	198	-8.11	198	-14.35	198	8.21	198	6.58	198	6.93	198	8.29	198	-4.01	198	-7.17	198	3.78	198	6.35	198	-4.21	198	-2.12	198	-0.73	198	-9.78	198	-4.3	198	-5.05	198	33.23	198	29.52	198	25.21	198	4.07	198	22.54	198	30.72	198	-1.81
198.9	-2.93	198.9	6.01	198.9	-9.03	198.9	-11.95	198.9	6.75	198.9	7.56	198.9	6.29	198.9	10.06	198.9	-3.21	198.9	-6.62	198.9	3.72	198.9	5.67	198.9	-5.41	198.9	-1.88	198.9	-1.85	198.9	-11.77	198.9	-0.9	198.9	-4.64	198.9	32.96	198.9	28.98	198.9	24.87	198.9	3.4	198.9	24.49	198.9	31.79	198.9	-1.88
199.8	-5.24	199.8	7.48	199.8	-6.06	199.8	-11.74	199.8	7.68	199.8	7.02	199.8	6.22	199.8	8.79	199.8	-0.76	199.8	-7.41	199.8	5.09	199.8	7.74	199.8	-7.62	199.8	-3.15	199.8	-1.69	199.8	-10.22	199.8	-2.14	199.8	-2.86	199.8	31.39	199.8	30.33	199.8	24.08	199.8	4.21	199.8	23.33	199.8	32.42	199.8	-4.25
200.7	-4.96	200.7	5.82	200.7	-8.66	200.7	-10.33	200.7	5.09	200.7	2.99	200.7	8.09	200.7	7.17	200.7	-2.08	200.7	-6.54	200.7	-0.65	200.7	6.38	200.7	-4.6	200.7	-3.81	200.7	0.04	200.7	-9.16	200.7	-4.09	200.7	-1.8	200.7	32.91	200.7	30.57	200.7	26.52	200.7	6.22	200.7	23.81	200.7	35.68	200.7	-4.18
201.6	-5.72	201.6	7.54	201.6	-7.88	201.6	-11.35	201.6	6.42	201.6	5.54	201.6	6.4	201.6	7.86	201.6	-1.83	201.6	-7.6	201.6	0.2	201.6	7.09	201.6	-4.71	201.6	-3.31	201.6	-1.78	201.6	-11.21	201.6	-6.07	201.6	-4.45	201.6	34.91	201.6	29.39	201.6	24.94	201.6	4.9	201.6	21.41	201.6	33.12	201.6	-1.58
202.5	-4.96	202.5	5.33	202.5	-7.82	202.5	-10.28	202.5	5.34	202.5	6.43	202.5	6.81	202.5	10.38	202.5	-0.44	202.5	-4.21	202.5	2.45	202.5	8.94	202.5	-6.44	202.5	-3.22	202.5	-1.69	202.5	-10.51	202.5	-2.41	202.5	-3.86	202.5	34.5	202.5	29.21	202.5	24.29	202.5	6.96	202.5	24.15	202.5	31.53	202.5	-2.33
203.4	-5.85	203.4	6.45	203.4	-7.93	203.4	-14.09	203.4	6.91	203.4	2.6	203.4	8.91	203.4	7.56	203.4	-1.9	203.4	-8.85	203.4	2.68	203.4	4.45	203.4	-5.65	203.4	-6.12	203.4	-1.76	203.4	-10.2	203.4	-1.07	203.4	-7.01	203.4	34.65	203.4	32.24	203.4	24.76	203.4	3.74	203.4	23.31	203.4	33.01	203.4	-1.77
204.3	-5.23	204.3	6.54	204.3	-8.22	204.3	-10.99	204.3	10.37	204.3	5.32	204.3	8.6	204.3	8.75	204.3	-1.77	204.3	-7.83	204.3	2.18	204.3	6.78	204.3	-4.32	204.3	-4.99	204.3	-1.5	204.3	-10.98	204.3	-6.16	204.3	-5.48	204.3	33.86	204.3	29.65	204.3	24.54	204.3	3.11	204.3	23.88	204.3	32.18	204.3	-3.57
205.2	-4.82	205.2	5.12	205.2	-6.94	205.2	-13.47	205.2	6.31	205.2	6.7	205.2	8.85	205.2	7.85	205.2	-3.05	205.2	-8.43	205.2	5.74	205.2	5.66	205.2	-3.34	205.2	-4.66	205.2	-2.24	205.2	-11.64	205.2	-1.99	205.2	-4.42	205.2	35.56	205.2	31.01	205.2	25.36	205.2	4.32	205.2	23.86	205.2	32.1	205.2	-1.56
206.1	-6.32	206.1	2.52	206.1	-3.28	206.1	-12.62	206.1	6.88	206.1	6.52	206.1	6.75	206.1	7.38	206.1	-2.04	206.1	-7.8	206.1	0.87	206.1	5.79	206.1	-4	206.1	-1.53	206.1	-1.2	206.1	-10.34	206.1	-4.74	206.1	-4.31	206.1	34.57	206.1	31.52	206.1	27.24	206.1	3.96	206.1	25.03	206.1	34.02	206.1	-2.88
207	-4.58	207	7.05	207	-6.1	207	-13.34	207	5.91	207	4.86	207	6.91	207	9.53	207	-0.9	207	-9.85	207	2.08	207	8.36	207	-6.51	207	-4.05	207	-2.82	207	-11.96	207	-3.22	207	-7.29	207	35.9	207	31.59	207	24.99	207	4.23	207	26.57	207	32.02	207	-0.99
207.9	-3.76	207.9	7.43	207.9	-5.94	207.9	-12.9	207.9	6.33	207.9	7.49	207.9	7.07	207.9	6.98	207.9	-1.56	207.9	-8.46	207.9	2.85	207.9	9.03	207.9	-6.02	207.9	-4.46	207.9	-0.29	207.9	-10.11	207.9	-2.63	207.9	-1.27	207.9	32.77	207.9	30.42	207.9	25.39	207.9	9.41	207.9	23.68	207.9	36.77	207.9	-4.06
208.8	-4.86	208.8	4.96	208.8	-6.73	208.8	-9.18	208.8	5.72	208.8	7.28	208.8	8.15	208.8	6.93	208.8	-0.98	208.8	-4.63	208.8	1.51	208.8	8.47	208.8	-6.42	208.8	-4.85	208.8	0.62	208.8	-9.96	208.8	-4.03	208.8	-4.56	208.8	35.59	208.8	30.12	208.8	28.95	208.8	4.1	208.8	22.97	208.8	32.44	208.8	1.42
209.7	-3.53	209.7	9.13	209.7	-11.31	209.7	-13.15	209.7	6.64	209.7	6.01	209.7	9.64	209.7	8.3	209.7	-1.22	209.7	-7.17	209.7	2.15	209.7	6.91	209.7	-3.52	209.7	-4.67	209.7	-0.32	209.7	-12.86	209.7	-3.54	209.7	-4.33	209.7	35.6	209.7	30.42	209.7	26.52	209.7	4.11	209.7	23.78	209.7	35.08	209.7	-0.86
210.6	-6.38	210.6	5.57	210.6	-6.09	210.6	-12.06	210.6	7.3	210.6	5.73	210.6	4.97	210.6	11.01	210.6	-0.63	210.6	-7.31	210.6	2.09	210.6	7.11	210.6	-5.93	210.6	-1.55	210.6	-1.09	210.6	-10.99	210.6	-2.15	210.6	-5.4	210.6	34.5	210.6	30.51	210.6	28.03	210.6	4.03	210.6	24.47	210.6	32.45	210.6	-0.07
211.5	-4.03	211.5	6.41	211.5	-7.34	211.5	-12.89	211.5	9.35	211.5	4.52	211.5	7.86	211.5	8.77	211.5	0.78	211.5	-8.16	211.5	2.25	211.5	6.24	211.5	-4.83	211.5	-1.64	211.5	0.09	211.5	-9.61	211.5	-6.78	211.5	-4.98	211.5	33.78	211.5	32.9	211.5	28.13	211.5	5.73	211.5	23.06	211.5	32.71	211.5	-3.09
212.4	-4.12	212.4	8.33	212.4	-3.91	212.4	-13.32	212.4	3.28	212.4	5.94	212.4	9.59	212.4	9.66	212.4	0.08	212.4	-9.31	212.4	-0.47	212.4	6.15	212.4	-4.22	212.4	-2.62	212.4	1.6	212.4	-9.72	212.4	-4.96	212.4	-2.25	212.4	35.32	212.4	30.95	212.4	28.8	212.4	4.92	212.4	25.44	212.4	37.41	212.4	-1
213.3	-3.95	213.3	5.29	213.3	-7.42	213.3	-12.36	213.3	7.54	213.3	5.56	213.3	8.99	213.3	7.4	213.3	-2.16	213.3	-7.91	213.3	2.85	213.3	6.74	213.3	-3.91	213.3	-4.82	213.3	1.08	213.3	-10.99	213.3	-2.63	213.3	-6.76	213.3	36.81	213.3	28.35	213.3	27.79	213.3	4.03	213.3	25.72	213.3	33.74	213.3	-1.45
214.2	-4.4	214.2	6.04	214.2	-6.53	214.2	-12.73	214.2	9.23	214.2	7.42	214.2	5.9	214.2	7.71	214.2	-1.24	214.2	-5.19	214.2	5.35	214.2	6.17	214.2	-5.57	214.2	-4.1	214.2	-0.41	214.2	-11.81	214.2	-1.27	214.2	-6.16	214.2	36.12	214.2	30.53	214.2	28.87	214.2	2.91	214.2	26.61	214.2	34.35	214.2	-1.19
215.1	-2.9	215.1	3.5	215.1	-7.99	215.1	-13.09	215.1	4.34	215.1	4.28	215.1	10.36	215.1	6.47	215.1	-3	215.1	-10.52	215.1	2.15	215.1	6.58	215.1	-4.62	215.1	-6.05	215.1	-1.98	215.1	-12.01	215.1	-5.19	215.1	-3.84	215.1	36.21	215.1	30.97	215.1	29.47	215.1	6.94	215.1	24.8	215.1	35.12	215.1	-1.02
216	-6.16	216	7.07	216	-7.81	216	-14.13	216	7.7	216	9.24	216	8.76	216	7.61	216	-2.6	216	-9.15	216	4	216	5.47	216	-4.87	216	-3.82	216	-0.34	216	-11.35	216	-4.81	216	-4.02	216	38.33	216	31.43	216	30.91	216	7.14	216	25.38	216	34.22	216	0.98
216.9	-3.66	216.9	5.5	216.9	-7.17	216.9	-12.79	216.9	7.53	216.9	6.54	216.9	8.41	216.9	6.07	216.9	0.49	216.9	-6.85	216.9	3.69	216.9	6.41	216.9	-5.37	216.9	-4.89	216.9	-1.6	216.9	-11.77	216.9	-1.81	216.9	-4.34	216.9	36.87	216.9	29.85	216.9	27.89	216.9	2.92	216.9	28.18	216.9	35.8	216.9	-0.65
217.8	-5.23	217.8	6.75	217.8	-6.75	217.8	-12.79	217.8	7.29	217.8	3.4	217.8	9.05	217.8	8.89	217.8	-0.43	217.8	-9.75	217.8	0.12	217.8	6.87	217.8	-4.59	217.8	-3.21	217.8	0.11	217.8	-11.14	217.8	-3.55	217.8	-4.54	217.8	37.72	217.8	31.52	217.8	28.67	217.8	4.46	217.8	25.93	217.8	35.38	217.8	0.12
218.7	-5.34	218.7	4.78	218.7	-7.49	218.7	-10.38	218.7	7.42	218.7	5.57	218.7	10.37	218.7	9.44	218.7	-2.51	218.7	-7.2	218.7	1.48	218.7	7.66	218.7	-3.55	218.7	-1.91	218.7	-3.66	218.7	-11.45	218.7	-6.52	218.7	-4.7	218.7	36.35	218.7	32.02	218.7	28.2	218.7	4.27	218.7	25.73	218.7	33.74	218.7	-1.56
219.6	-2.31	219.6	7.76	219.6	-5.54	219.6	-13.56	219.6	9.18	219.6	5.13	219.6	8.23	219.6	8.14	219.6	-1.21	219.6	-7.78	219.6	3.47	219.6	8.52	219.6	-5.05	219.6	-2.04	219.6	-1.53	219.6	-11.45	219.6	-5.66	219.6	-4.83	219.6	36.97	219.6	32.86	219.6	28.01	219.6	6.27	219.6	26.68	219.6	33.17	219.6	1.22
220.5	-6.8	220.5	6.33	220.5	-8.96	220.5	-15.26	220.5	6.63	220.5	4.99	220.5	8.68	220.5	9.65	220.5	-0.63	220.5	-9.21	220.5	4.68	220.5	5.91	220.5	-3.73	220.5	-3.82	220.5	0.58	220.5	-11.47	220.5	-2.5	220.5	-4.92	220.5	35.9	220.5	30.67	220.5	29.83	220.5	6.18	220.5	25.42	220.5	33.8	220.5	-1.56
221.4	-4.96	221.4	5.45	221.4	-7.46	221.4	-11.99	221.4	7.06	221.4	6.02	221.4	5.15	221.4	8.24	221.4	-1.19	221.4	-7.02	221.4	3.24	221.4	6.95	221.4	-7.56	221.4	-4.43	221.4	0.49	221.4	-11.31	221.4	-4.35	221.4	-3.13	221.4	37.22	221.4	30.88	221.4	30.63	221.4	6.16	221.4	26.11	221.4	34.45	221.4	0.82
222.3	-3.44	222.3	4.29	222.3	-6.24	222.3	-11.54	222.3	9.84	222.3	8.27	222.3	8.69	222.3	6.24	222.3	-1.62	222.3	-8.48	222.3	3.46	222.3	6.8	222.3	-4.37	222.3	-3.34	222.3	-2.13	222.3	-13.39	222.3	-3.48	222.3	-4.31	222.3	35.93	222.3	33.41	222.3	28.16	222.3	5.32	222.3	26.37	222.3	34.78	222.3	-1.13
223.2	-5.49	223.2	5.85	223.2	-6.28	223.2	-11.1	223.2	8.27	223.2	5.15	223.2	8.52	223.2	10.75	223.2	-1.38	223.2	-6.97	223.2	3.25	223.2	5.39	223.2	-4.79	223.2	-3.01	223.2	-1.02	223.2	-11.41	223.2	-2.85	223.2	-4.97	223.2	34.83	223.2	31.19	223.2	29.31	223.2	5.85	223.2	26.73	223.2	38.19	223.2	1.26
224.1	-5.46	224.1	6.46	224.1	-6.31	224.1	-14.29	224.1	5.69	224.1	7.4	224.1	8.76	224.1	10.1	224.1	-1.39	224.1	-9.28	224.1	0.9	224.1	8.5	224.1	-3.69	224.1	-4.05	224.1	1.19	224.1	-12.26	224.1	-4.02	224.1	-3.34	224.1	35.68	224.1	31.76	224.1	31.52	224.1	3.91	224.1	28.11	224.1	37.06	224.1	-0.89
225	-6.1	225	5.76	225	-7.43	225	-11.91	225	7.61	225	4.47	225	8.61	225	7.63	225	-0.71	225	-7.36	225	2.32	225	7.6	225	-4.59	225	-6.18	225	-0.31	225	-12.93	225	-5.23	225	-5.52	225	38.57	225	30.81	225	28.63	225	6.03	225	25.74	225	33.87	225	1.25
225.9	-3.25	225.9	7.21	225.9	-5.91	225.9	-14.04	225.9	6.15	225.9	7.11	225.9	9.48	225.9	8.45	225.9	-0.99	225.9	-8.74	225.9	1.88	225.9	6.81	225.9	-5.06	225.9	-3.57	225.9	0.73	225.9	-13.46	225.9	-5.35	225.9	-6.59	225.9	36.06	225.9	32.76	225.9	31.06	225.9	7.14	225.9	25.2	225.9	34.59	225.9	-0.72
226.8	-4.24	226.8	7.45	226.8	-7.86	226.8	-11.89	226.8	7.43	226.8	5.69	226.8	8.7	226.8	10.01	226.8	-0.83	226.8	-9.69	226.8	2.92	226.8	6.78	226.8	-5.21	226.8	-5.57	226.8	0.23	226.8	-12.45	226.8	-3.34	226.8	-5.93	226.8	37.6	226.8	31.18	226.8	29.23	226.8	7.08	226.8	27.51	226.8	34.94	226.8	-1.94
227.7	-3.74	227.7	6.55	227.7	-9.41	227.7	-13.69	227.7	6.1	227.7	5.85	227.7	10.14	227.7	10.6	227.7	-2.31	227.7	-7.11	227.7	2.13	227.7	6.67	227.7	-3.28	227.7	-4.9	227.7	-2.71	227.7	-13.32	227.7	-3.92	227.7	-5.49	227.7	38.18	227.7	32.69	227.7	28.77	227.7	6.27	227.7	24.6	227.7	34.99	227.7	-0.61
228.6	-4.18	228.6	4.24	228.6	-6.19	228.6	-11.59	228.6	5.51	228.6	4.55	228.6	6.21	228.6	8.01	228.6	-0.86	228.6	-6.61	228.6	2.5	228.6	5.25	228.6	-5.96	228.6	-2.02	228.6	-0.77	228.6	-11.66	228.6	-2.88	228.6	-5.97	228.6	35.52	228.6	32.05	228.6	31.5	228.6	3.37	228.6	28.7	228.6	34.22	228.6	-1.79
229.5	-4.08	229.5	6.1	229.5	-5.87	229.5	-12.69	229.5	8.28	229.5	4.72	229.5	8.2	229.5	8.23	229.5	0.24	229.5	-8.36	229.5	2.78	229.5	9.2	229.5	-4.58	229.5	-4.18	229.5	-2.05	229.5	-12.04	229.5	-4.86	229.5	-4.09	229.5	37.31	229.5	33.84	229.5	29.53	229.5	4.86	229.5	27.71	229.5	36.7	229.5	-0.85
230.4	-3.01	230.4	6.47	230.4	-5.9	230.4	-13.05	230.4	6.06	230.4	6.62	230.4	9.84	230.4	6.95	230.4	1.49	230.4	-7.07	230.4	1.21	230.4	6.12	230.4	-3.93	230.4	-6.46	230.4	0.46	230.4	-11.08	230.4	-5.37	230.4	-6.09	230.4	34.71	230.4	31.85	230.4	33.65	230.4	4.68	230.4	26.57	230.4	35.81	230.4	-2.7
231.3	-5.79	231.3	8.11	231.3	-6.74	231.3	-15.09	231.3	9.42	231.3	3.05	231.3	9.27	231.3	12.31	231.3	-1.01	231.3	-11.03	231.3	4.63	231.3	4.76	231.3	-5.44	231.3	-3.36	231.3	-0.35	231.3	-13.63	231.3	-4.08	231.3	-7.54	231.3	33.9	231.3	31.98	231.3	30.73	231.3	6	231.3	25.82	231.3	36.3	231.3	-3.32
232.2	-3.99	232.2	6.69	232.2	-5.78	232.2	-11.47	232.2	7.37	232.2	6.22	232.2	9.22	232.2	9.42	232.2	0.24	232.2	-7.39	232.2	0.81	232.2	7.34	232.2	-4.34	232.2	-4.98	232.2	-1.39	232.2	-12.48	232.2	-5	232.2	-5.34	232.2	35.29	232.2	32.49	232.2	31.66	232.2	4.08	232.2	27.75	232.2	36.73	232.2	-1.54
233.1	-4.4	233.1	6.44	233.1	-6.7	233.1	-16.71	233.1	6.01	233.1	6.63	233.1	8.93	233.1	9.99	233.1	0.63	233.1	-8.17	233.1	5.02	233.1	7.91	233.1	-2.88	233.1	-3.71	233.1	-0.33	233.1	-9.62	233.1	-3.58	233.1	-6.26	233.1	38.82	233.1	32.1	233.1	29.56	233.1	8.5	233.1	26.63	233.1	36.09	233.1	1.09
234	-4.61	234	7.5	234	-4.6	234	-15.28	234	6.82	234	7.04	234	8.2	234	8.98	234	-0.43	234	-7.9	234	2.29	234	8.02	234	-3.19	234	-3.45	234	-0.84	234	-12.51	234	-4.09	234	-3.65	234	39.25	234	32.26	234	29.27	234	4.1	234	27.92	234	35.71	234	0.11
234.9	-5.79	234.9	5.32	234.9	-7.72	234.9	-9.31	234.9	5.7	234.9	4.52	234.9	8.31	234.9	8.68	234.9	0.9	234.9	-4.65	234.9	2.3	234.9	4.7	234.9	-4.12	234.9	-4.98	234.9	0.49	234.9	-12.51	234.9	-4.05	234.9	-7.05	234.9	34.66	234.9	33.58	234.9	31.13	234.9	4.21	234.9	29.32	234.9	37.72	234.9	-2.69
235.8	-3.83	235.8	8.14	235.8	-5.75	235.8	-11.48	235.8	10.15	235.8	6.26	235.8	8.24	235.8	9.34	235.8	-1.48	235.8	-6.59	235.8	5.54	235.8	7.48	235.8	-5.31	235.8	-5.4	235.8	-1.27	235.8	-12.95	235.8	-3.33	235.8	-6.51	235.8	37.36	235.8	31.49	235.8	31.4	235.8	6.18	235.8	29.05	235.8	37.04	235.8	-1.84
236.7	-3.13	236.7	4.8	236.7	-3.39	236.7	-14.43	236.7	7.64	236.7	6.6	236.7	7.89	236.7	8.06	236.7	2.79	236.7	-8.35	236.7	4.04	236.7	9.19	236.7	-5.68	236.7	-3.22	236.7	2.21	236.7	-14.91	236.7	-2.94	236.7	-1.78	236.7	36.94	236.7	34.53	236.7	31.43	236.7	6.66	236.7	27.42	236.7	37.46	236.7	0.27
237.6	-3.14	237.6	8.14	237.6	-5.18	237.6	-11.36	237.6	7.05	237.6	4.67	237.6	7.02	237.6	10.85	237.6	2.59	237.6	-7.71	237.6	2.32	237.6	6.25	237.6	-6.31	237.6	-3	237.6	1.72	237.6	-14.77	237.6	-2.98	237.6	-5.75	237.6	39.42	237.6	34.96	237.6	33.67	237.6	5.04	237.6	28.72	237.6	36.1	237.6	0.44
238.5	-2.05	238.5	5.99	238.5	-5.44	238.5	-12.18	238.5	8.86	238.5	6.47	238.5	7.3	238.5	9.36	238.5	0.45	238.5	-7.89	238.5	4.9	238.5	7.59	238.5	-5.8	238.5	-2.58	238.5	-1.09	238.5	-11.34	238.5	-3.71	238.5	-4.62	238.5	38.08	238.5	34.7	238.5	32.1	238.5	7.17	238.5	27.3	238.5	37.12	238.5	-0.91
239.4	-5.17	239.4	5.27	239.4	-6.81	239.4	-14.09	239.4	7.92	239.4	4.81	239.4	7.81	239.4	8.33	239.4	-0.13	239.4	-8.87	239.4	3.81	239.4	4.74	239.4	-7.33	239.4	-2.63	239.4	-0.48	239.4	-11.53	239.4	-4.64	239.4	-6.15	239.4	39.77	239.4	34.06	239.4	31.02	239.4	6.74	239.4	26.53	239.4	36.27	239.4	1.16
240.3	-3.56	240.3	6.84	240.3	-5.86	240.3	-14.9	240.3	10.14	240.3	5.05	240.3	7.92	240.3	8.97	240.3	2.22	240.3	-8.33	240.3	2.7	240.3	6.81	240.3	-4.36	240.3	-4.07	240.3	-0.19	240.3	-13.72	240.3	-3.23	240.3	-3.73	240.3	37.59	240.3	34.71	240.3	32.19	240.3	6.32	240.3	27.02	240.3	40.52	240.3	-0.79
241.2	-3.43	241.2	8.47	241.2	-5.99	241.2	-12.3	241.2	6.76	241.2	7.12	241.2	9.13	241.2	13.35	241.2	-0.84	241.2	-7	241.2	2.61	241.2	5.69	241.2	-3.1	241.2	-2.97	241.2	-1.58	241.2	-13.86	241.2	-2.73	241.2	-7.29	241.2	40.22	241.2	34.67	241.2	33.46	241.2	4.17	241.2	28.51	241.2	37.51	241.2	-2.96
242.1	-1.83	242.1	5.56	242.1	-3.6	242.1	-10.36	242.1	10.07	242.1	6.85	242.1	7.55	242.1	9.54	242.1	1.4	242.1	-6.78	242.1	6.05	242.1	5.11	242.1	-6.97	242.1	-3.97	242.1	-0.25	242.1	-14.6	242.1	-0.96	242.1	-4.29	242.1	37.55	242.1	33.89	242.1	34.27	242.1	6.7	242.1	29.71	242.1	39.78	242.1	-0.59
243	-3.42	243	6.66	243	-8.25	243	-11.54	243	7.26	243	5.95	243	9.16	243	9.14	243	0.61	243	-6.84	243	2.65	243	6.75	243	-6.51	243	-3.55	243	-1.82	243	-13.15	243	-1.88	243	-7.24	243	38.82	243	35.2	243	31.66	243	6.76	243	29.39	243	38.34	243	0.04
243.9	-4.47	243.9	7.81	243.9	-4.62	243.9	-13.9	243.9	8.05	243.9	6.23	243.9	9.81	243.9	10.91	243.9	3.11	243.9	-6.68	243.9	2.57	243.9	9.08	243.9	-5.72	243.9	-3.98	243.9	0.02	243.9	-11.82	243.9	-4.36	243.9	-3.46	243.9	37.9	243.9	36.64	243.9	30.94	243.9	7.24	243.9	29.51	243.9	39.14	243.9	0.87
244.8	-4.54	244.8	5.99	244.8	-5.72	244.8	-13.27	244.8	8.26	244.8	6.89	244.8	7.11	244.8	9.43	244.8	-0.35	244.8	-10.94	244.8	2.59	244.8	8.13	244.8	-6.42	244.8	-2.97	244.8	-3.08	244.8	-12.67	244.8	-5.42	244.8	-3.51	244.8	38.01	244.8	35.95	244.8	32.44	244.8	7.59	244.8	29.42	244.8	39.89	244.8	0.92
245.7	-1.34	245.7	6.33	245.7	-6.51	245.7	-14.42	245.7	6.06	245.7	6.85	245.7	10.4	245.7	9.71	245.7	1.33	245.7	-8.86	245.7	3.59	245.7	8.88	245.7	-4.44	245.7	-3.85	245.7	1.56	245.7	-13.65	245.7	-2.12	245.7	-5.7	245.7	39.15	245.7	36.88	245.7	32.66	245.7	5.14	245.7	30.64	245.7	36.84	245.7	0.73
246.6	-4.38	246.6	8.39	246.6	-6.38	246.6	-14.19	246.6	6.38	246.6	5.84	246.6	7.73	246.6	10.1	246.6	-0.56	246.6	-8.67	246.6	3.21	246.6	7.71	246.6	-6.82	246.6	-4.18	246.6	1.1	246.6	-12.23	246.6	-5.66	246.6	-4.93	246.6	40.08	246.6	33.8	246.6	35.12	246.6	9.23	246.6	29.93	246.6	36.68	246.6	1.33
247.5	-5.43	247.5	5.22	247.5	-5.94	247.5	-13.87	247.5	8.1	247.5	8.73	247.5	8.94	247.5	9.41	247.5	-0.54	247.5	-10.44	247.5	2.03	247.5	9.39	247.5	-6.2	247.5	-2.63	247.5	0.22	247.5	-11.7	247.5	-3.84	247.5	-6.11	247.5	38.56	247.5	33.98	247.5	33	247.5	8.08	247.5	27.66	247.5	37.3	247.5	-2.07
248.4	-3.81	248.4	5.97	248.4	-6.41	248.4	-11.24	248.4	6.19	248.4	7.44	248.4	9.49	248.4	9.89	248.4	-2.4	248.4	-7.99	248.4	2.89	248.4	8.61	248.4	-6.09	248.4	-3.88	248.4	-1.77	248.4	-13.7	248.4	-3.96	248.4	-6.5	248.4	38.9	248.4	35.83	248.4	34.56	248.4	6.83	248.4	31.75	248.4	37.73	248.4	-1.04
249.3	-3.49	249.3	6.57	249.3	-5.33	249.3	-12.89	249.3	7.17	249.3	4.82	249.3	7.47	249.3	9.2	249.3	3.09	249.3	-8.59	249.3	3.42	249.3	7.73	249.3	-5.17	249.3	-5.54	249.3	0.07	249.3	-13	249.3	-5.03	249.3	-4.48	249.3	39.65	249.3	34.54	249.3	31.32	249.3	6.65	249.3	29.66	249.3	37.9	249.3	2.47
250.2	-2.81	250.2	7.19	250.2	-5.8	250.2	-12.01	250.2	7.84	250.2	5.79	250.2	9.77	250.2	11.36	250.2	0.77	250.2	-8.09	250.2	2.51	250.2	7.23	250.2	-6.01	250.2	-3.92	250.2	-0.81	250.2	-13.52	250.2	-6.31	250.2	-3.7	250.2	38.09	250.2	35.02	250.2	33.5	250.2	8.28	250.2	31.47	250.2	39.76	250.2	-1.42
251.1	-3.23	251.1	6	251.1	-1.92	251.1	-11.94	251.1	7.99	251.1	5.17	251.1	9.81	251.1	10.68	251.1	2.15	251.1	-7.32	251.1	2.63	251.1	8.38	251.1	-4.24	251.1	-3.66	251.1	1.38	251.1	-11.83	251.1	-3.02	251.1	-6.35	251.1	40.47	251.1	35.21	251.1	36.88	251.1	7.59	251.1	32.72	251.1	39.44	251.1	0.09
252	-4.12	252	6.73	252	-5.76	252	-13.94	252	9.52	252	9.06	252	10.63	252	9.21	252	-0.03	252	-6.88	252	5.56	252	7.26	252	-4.61	252	-3.05	252	-0.77	252	-11.99	252	-3.95	252	-5.86	252	39.61	252	34.66	252	33.35	252	7.22	252	28.56	252	38.53	252	-0.99
252.9	-4.4	252.9	5.93	252.9	-6.4	252.9	-10.97	252.9	7.72	252.9	6.23	252.9	7.2	252.9	8.73	252.9	-0.92	252.9	-8.59	252.9	3.94	252.9	8.43	252.9	-7.55	252.9	-5.35	252.9	0.27	252.9	-14.26	252.9	-4.91	252.9	-6.74	252.9	38.38	252.9	35.08	252.9	34.54	252.9	6.3	252.9	29.34	252.9	37.97	252.9	-0.7
253.8	-3.17	253.8	2.91	253.8	-4.4	253.8	-11.27	253.8	5.1	253.8	2.37	253.8	9.17	253.8	6.84	253.8	0.19	253.8	-9.94	253.8	1.04	253.8	7.57	253.8	-2.02	253.8	-4.1	253.8	-0.6	253.8	-15.48	253.8	-5.32	253.8	-5.46	253.8	40.71	253.8	36.47	253.8	34.53	253.8	6.9	253.8	30.64	253.8	41.95	253.8	-1.25
254.7	-2.65	254.7	6.45	254.7	-4.04	254.7	-17.96	254.7	7.67	254.7	6.06	254.7	7.11	254.7	9.36	254.7	0.06	254.7	-7.71	254.7	4.36	254.7	9.83	254.7	-7.79	254.7	-6.89	254.7	-1.33	254.7	-11.59	254.7	-5.17	254.7	-5.14	254.7	39.87	254.7	34.24	254.7	35.51	254.7	9.15	254.7	31.56	254.7	39.17	254.7	1.14
255.6	-3.36	255.6	5.77	255.6	-4.32	255.6	-13.42	255.6	7.72	255.6	5.69	255.6	10.55	255.6	9.06	255.6	1.67	255.6	-7.75	255.6	4.36	255.6	3.2	255.6	-4.05	255.6	-2.59	255.6	-1.82	255.6	-14.05	255.6	-3.53	255.6	-6.67	255.6	40.21	255.6	35.51	255.6	35.59	255.6	7.4	255.6	29.75	255.6	39.22	255.6	-0.02
256.5	-3	256.5	9.15	256.5	-6.12	256.5	-12.24	256.5	8.42	256.5	7.06	256.5	9.78	256.5	8.89	256.5	1.17	256.5	-7.77	256.5	2.75	256.5	7.62	256.5	-4.73	256.5	-5	256.5	0.29	256.5	-14.23	256.5	-3.44	256.5	-5.99	256.5	38.67	256.5	36.21	256.5	38.25	256.5	7.31	256.5	33.09	256.5	40.77	256.5	-1.26
257.4	-3.3	257.4	5.71	257.4	-6.42	257.4	-13.05	257.4	6.97	257.4	6.18	257.4	9.47	257.4	9.36	257.4	-0.05	257.4	-8.76	257.4	4.64	257.4	4.54	257.4	-5.95	257.4	-3.25	257.4	-0.81	257.4	-16.07	257.4	-4.1	257.4	-8.88	257.4	38.97	257.4	37.75	257.4	34	257.4	8.1	257.4	31.66	257.4	39.52	257.4	-3.44
258.3	-3.19	258.3	6.15	258.3	-4.72	258.3	-15.03	258.3	8.21	258.3	7.18	258.3	8.32	258.3	11.34	258.3	1.28	258.3	-8.53	258.3	5.37	258.3	9.29	258.3	-5.88	258.3	-3.73	258.3	-1.6	258.3	-14.14	258.3	-3.2	258.3	-6.4	258.3	39.21	258.3	36.49	258.3	34.24	258.3	7.24	258.3	32.56	258.3	41.2	258.3	-0.31
259.2	-2.6	259.2	7.32	259.2	-1.14	259.2	-13.29	259.2	6.4	259.2	6.26	259.2	7.46	259.2	13	259.2	3.3	259.2	-8.37	259.2	2.9	259.2	9.24	259.2	-5.85	259.2	-3.77	259.2	0.82	259.2	-12.37	259.2	-4.17	259.2	-3.18	259.2	38.85	259.2	37.82	259.2	36.23	259.2	7.74	259.2	32.3	259.2	40.76	259.2	0.04
260.1	-4.45	260.1	8.17	260.1	-4.62	260.1	-14.48	260.1	5.9	260.1	4.08	260.1	6.35	260.1	10.71	260.1	-2.19	260.1	-6.56	260.1	3.06	260.1	7.47	260.1	-7.51	260.1	-3.8	260.1	-2.49	260.1	-10.18	260.1	-2.53	260.1	-5.21	260.1	39.64	260.1	36.11	260.1	37.57	260.1	7.72	260.1	31.44	260.1	41.26	260.1	0.88
261	-4.32	261	7.33	261	-6.23	261	-14.25	261	10.57	261	9.66	261	7.66	261	11.27	261	0.01	261	-8.43	261	4.6	261	7.83	261	-5.08	261	-5.74	261	-1.02	261	-13.89	261	-4.48	261	-8.13	261	38.88	261	35.91	261	34.68	261	7.16	261	31.39	261	41.35	261	-0.69
261.9	-3.67	261.9	6	261.9	-3.27	261.9	-15.26	261.9	6.27	261.9	7.42	261.9	8.56	261.9	8.99	261.9	-0.55	261.9	-6.79	261.9	0.7	261.9	8.54	261.9	-6.24	261.9	-6.16	261.9	-2.03	261.9	-11.52	261.9	-6.7	261.9	-5.04	261.9	40.26	261.9	35.68	261.9	34.98	261.9	8.7	261.9	33.68	261.9	38.63	261.9	-1.44
262.8	-2.91	262.8	5.51	262.8	-6.73	262.8	-15.54	262.8	9.06	262.8	6.28	262.8	8.54	262.8	8.29	262.8	2.09	262.8	-10.96	262.8	3.39	262.8	7.6	262.8	-5.94	262.8	-4.18	262.8	2.52	262.8	-15.49	262.8	-0.96	262.8	-6.64	262.8	39.3	262.8	37.96	262.8	37.04	262.8	6.82	262.8	34.04	262.8	40.48	262.8	-0.14
263.7	-1.67	263.7	5.5	263.7	-4.35	263.7	-11.53	263.7	7.91	263.7	4.87	263.7	11.74	263.7	9.84	263.7	0.73	263.7	-5.97	263.7	2.71	263.7	5.14	263.7	-2.86	263.7	-4.51	263.7	0.48	263.7	-13.7	263.7	-6.76	263.7	-3.82	263.7	42.07	263.7	36.15	263.7	35.78	263.7	8.35	263.7	31.06	263.7	42.71	263.7	-0.12
264.6	-3.79	264.6	7.53	264.6	-3.19	264.6	-14.66	264.6	11.87	264.6	5.7	264.6	9.6	264.6	10.09	264.6	2.47	264.6	-10.93	264.6	3.14	264.6	9.92	264.6	-5.44	264.6	-5.32	264.6	-0.41	264.6	-15.7	264.6	-5.46	264.6	-4.56	264.6	39.85	264.6	38.15	264.6	35.28	264.6	7.81	264.6	32.26	264.6	42.4	264.6	0.18
265.5	-2.9	265.5	6.51	265.5	-5.22	265.5	-11.58	265.5	5.97	265.5	6.53	265.5	11.42	265.5	9	265.5	3.26	265.5	-6.02	265.5	3.88	265.5	9.28	265.5	-4.89	265.5	-5.78	265.5	0.48	265.5	-14.11	265.5	-4.19	265.5	-5.41	265.5	39.64	265.5	35.48	265.5	38.07	265.5	9.55	265.5	32.52	265.5	38.93	265.5	1.86
266.4	-3.6	266.4	5.4	266.4	-1.9	266.4	-12.1	266.4	7.54	266.4	6.17	266.4	8.91	266.4	11.14	266.4	2.47	266.4	-7.07	266.4	4.06	266.4	5.05	266.4	-7.36	266.4	-3.69	266.4	-2.13	266.4	-14.23	266.4	-5.51	266.4	-6.5	266.4	39.23	266.4	36.34	266.4	34.75	266.4	7.4	266.4	31.73	266.4	41.2	266.4	-1.37
267.3	-2.72	267.3	7.27	267.3	-2.26	267.3	-11.24	267.3	8.6	267.3	8.7	267.3	10.61	267.3	8.51	267.3	3.33	267.3	-6.66	267.3	4.32	267.3	7.4	267.3	-6.3	267.3	-5.06	267.3	-0.7	267.3	-13.81	267.3	-3.04	267.3	-8.44	267.3	40.75	267.3	35.83	267.3	37.41	267.3	7.9	267.3	33.79	267.3	38.21	267.3	-0.79
268.2	-2.35	268.2	6.51	268.2	-6.43	268.2	-13.79	268.2	9.63	268.2	3.56	268.2	9.19	268.2	11.75	268.2	0.34	268.2	-7.5	268.2	3.34	268.2	4.12	268.2	-7.28	268.2	-5.81	268.2	-1.72	268.2	-14.2	268.2	-3.67	268.2	-5.82	268.2	37.42	268.2	36.54	268.2	36.81	268.2	9.86	268.2	32.39	268.2	40.95	268.2	-1.82
269.1	-2.31	269.1	8.8	269.1	-3.08	269.1	-12.11	269.1	8.37	269.1	6.89	269.1	10.35	269.1	8.86	269.1	-0.01	269.1	-7.43	269.1	3.42	269.1	8.31	269.1	-4.87	269.1	-6.9	269.1	-1.33	269.1	-13.69	269.1	-4.44	269.1	-3.12	269.1	39.59	269.1	37.98	269.1	37.64	269.1	9.32	269.1	32.65	269.1	43.3	269.1	-0.08
270	-2.94	270	4.63	270	-7.25	270	-15.14	270	8.07	270	4.23	270	9.93	270	8.71	270	0.13	270	-9.39	270	3.21	270	8.17	270	-4.82	270	-4.17	270	-1.64	270	-12.57	270	-4.64	270	-6.52	270	39.4	270	38.72	270	36.24	270	9.31	270	34.26	270	41.43	270	-0.11
270.9	-1.28	270.9	5.27	270.9	-6.61	270.9	-13.05	270.9	7.98	270.9	6.38	270.9	9.73	270.9	10.45	270.9	1.02	270.9	-9.33	270.9	3.14	270.9	6.41	270.9	-6.45	270.9	-4.32	270.9	-0.36	270.9	-14.87	270.9	-4.02	270.9	-8.39	270.9	39.52	270.9	37.36	270.9	35.29	270.9	9.16	270.9	35.1	270.9	41.28	270.9	-1.45
271.8	-4.67	271.8	8.26	271.8	-3.31	271.8	-11.6	271.8	8.01	271.8	7.19	271.8	6.83	271.8	8.84	271.8	3.17	271.8	-6.38	271.8	3.42	271.8	6.56	271.8	-7.96	271.8	-5.52	271.8	-0.33	271.8	-12.64	271.8	-7.32	271.8	-6.95	271.8	40.52	271.8	35.97	271.8	38.68	271.8	7.76	271.8	31.49	271.8	42.96	271.8	0.31
272.7	-3.09	272.7	6.79	272.7	-4.26	272.7	-13.29	272.7	9.1	272.7	5.49	272.7	10.91	272.7	9.32	272.7	-0.35	272.7	-9.11	272.7	4.57	272.7	6.62	272.7	-6.8	272.7	-2.74	272.7	-2.18	272.7	-13.88	272.7	-3.64	272.7	-6.7	272.7	41.69	272.7	38.16	272.7	37.77	272.7	7.92	272.7	33.76	272.7	42.09	272.7	1.29
273.6	-5	273.6	7.84	273.6	-5.89	273.6	-12.14	273.6	6.24	273.6	8.33	273.6	9.07	273.6	8.79	273.6	2.12	273.6	-7.82	273.6	2.35	273.6	9.27	273.6	-5.47	273.6	-3.97	273.6	0.59	273.6	-13.96	273.6	-5.7	273.6	-6.8	273.6	41.51	273.6	39.73	273.6	39.13	273.6	8.1	273.6	33.46	273.6	41.9	273.6	0.33
274.5	-4.68	274.5	6.35	274.5	-4.88	274.5	-12.8	274.5	8.9	274.5	6.45	274.5	8.69	274.5	10.98	274.5	2.15	274.5	-8.55	274.5	4.64	274.5	6.23	274.5	-7.15	274.5	-2.96	274.5	-2.17	274.5	-12.89	274.5	-4.53	274.5	-5.03	274.5	41.66	274.5	40.34	274.5	39.56	274.5	10.95	274.5	31.33	274.5	43.27	274.5	-2.48
275.4	-1.44	275.4	5.14	275.4	-5.1	275.4	-11.76	275.4	9.43	275.4	8.37	275.4	11.34	275.4	10.83	275.4	2.76	275.4	-5.57	275.4	3.85	275.4	9.24	275.4	-7.78	275.4	-2.66	275.4	-0.82	275.4	-12.79	275.4	-4.5	275.4	-4.35	275.4	40.95	275.4	37.35	275.4	38.22	275.4	9.57	275.4	32.65	275.4	43.85	275.4	-0.52
276.3	-2.82	276.3	6.48	276.3	-2.79	276.3	-14.99	276.3	10.34	276.3	6.9	276.3	9.22	276.3	8.85	276.3	3.28	276.3	-8.78	276.3	3.55	276.3	10.03	276.3	-8.38	276.3	-4.71	276.3	-1.26	276.3	-14.32	276.3	-4.82	276.3	-4.38	276.3	37.81	276.3	38.51	276.3	39.45	276.3	9.47	276.3	34.61	276.3	43.56	276.3	1.54
277.2	-3.75	277.2	6.31	277.2	-3.05	277.2	-15.27	277.2	8.16	277.2	4.14	277.2	8.94	277.2	9.21	277.2	2.47	277.2	-6.76	277.2	5.34	277.2	8.67	277.2	-5.89	277.2	-4.94	277.2	-0.54	277.2	-13.94	277.2	-5.11	277.2	-6.14	277.2	39.07	277.2	40.98	277.2	37.82	277.2	9.67	277.2	32.86	277.2	42.81	277.2	-0.2
278.1	-4.4	278.1	2.43	278.1	-4.56	278.1	-13.49	278.1	9.87	278.1	6.73	278.1	10.58	278.1	10.37	278.1	0.23	278.1	-9.64	278.1	4.84	278.1	7.52	278.1	-3.14	278.1	-4.07	278.1	-1.89	278.1	-15.61	278.1	-5.76	278.1	-6.18	278.1	42.76	278.1	39.21	278.1	36.66	278.1	7.35	278.1	32.9	278.1	44.59	278.1	-0.42
279	-2.07	279	8.3	279	-5.9	279	-12.24	279	6.55	279	7.17	279	9.36	279	11.16	279	0.33	279	-8.34	279	3.43	279	8.52	279	-5.93	279	-5.26	279	-2.55	279	-17.57	279	-6	279	-3.67	279	40.85	279	38.28	279	37.84	279	5.57	279	34.08	279	43.71	279	0.07
279.9	-4.65	279.9	7.66	279.9	-4.84	279.9	-13.1	279.9	7.64	279.9	7.68	279.9	9.66	279.9	9.91	279.9	2	279.9	-6.67	279.9	4.62	279.9	7.03	279.9	-6.83	279.9	-6.5	279.9	-0.08	279.9	-15.68	279.9	-4.8	279.9	-5.78	279.9	38.91	279.9	37.25	279.9	40.96	279.9	7.11	279.9	33.66	279.9	43.57	279.9	-0.76
280.8	-1.86	280.8	7.36	280.8	-2.85	280.8	-13.34	280.8	10.05	280.8	6.39	280.8	6.95	280.8	9.9	280.8	3.5	280.8	-7.44	280.8	5.24	280.8	8.24	280.8	-7.63	280.8	-4.44	280.8	0.41	280.8	-13.84	280.8	-3.9	280.8	-8.51	280.8	43.52	280.8	38.52	280.8	39.8	280.8	7.73	280.8	34.94	280.8	41.48	280.8	-0.09
281.7	-4.92	281.7	6.68	281.7	-4.32	281.7	-15.3	281.7	9.72	281.7	5.51	281.7	9.28	281.7	11.92	281.7	0.58	281.7	-10.65	281.7	2.85	281.7	8.61	281.7	-8.45	281.7	-4.42	281.7	-3.16	281.7	-16.88	281.7	-6.35	281.7	-5.51	281.7	41.58	281.7	39.97	281.7	35.82	281.7	7.68	281.7	33.19	281.7	44.53	281.7	0.15
282.6	-2.64	282.6	4.79	282.6	-4.44	282.6	-14.82	282.6	7.67	282.6	11.25	282.6	8.94	282.6	9.55	282.6	2.32	282.6	-9.39	282.6	1.71	282.6	10.05	282.6	-5.85	282.6	-4.33	282.6	-0.73	282.6	-16.05	282.6	-4.52	282.6	-3.36	282.6	41.72	282.6	38.52	282.6	39.68	282.6	6.94	282.6	37.72	282.6	46.54	282.6	0.22
283.5	-3.41	283.5	5.31	283.5	-3.15	283.5	-12.27	283.5	10.4	283.5	6.58	283.5	9.63	283.5	10.38	283.5	1.04	283.5	-6.75	283.5	2.6	283.5	10.34	283.5	-5.65	283.5	-3.33	283.5	-0.05	283.5	-16.49	283.5	-5.4	283.5	-6.76	283.5	40.58	283.5	38.79	283.5	40.29	283.5	9.03	283.5	34.92	283.5	44.84	283.5	1.29
284.4	-2.92	284.4	6.33	284.4	-3.16	284.4	-16.02	284.4	9.49	284.4	7.48	284.4	9.59	284.4	9.65	284.4	1.62	284.4	-9.27	284.4	4.98	284.4	7.66	284.4	-6.84	284.4	-5.77	284.4	-1.53	284.4	-16.84	284.4	-4.3	284.4	-6.67	284.4	41.64	284.4	39.22	284.4	38.32	284.4	5.99	284.4	37.54	284.4	44.7	284.4	0.95
285.3	-3.5	285.3	5.92	285.3	-5.32	285.3	-11.54	285.3	7.76	285.3	9.29	285.3	8.06	285.3	10.55	285.3	3.72	285.3	-5.12	285.3	3.46	285.3	10.16	285.3	-7.8	285.3	-5.24	285.3	0.84	285.3	-15.46	285.3	-4.97	285.3	-5.96	285.3	42	285.3	40.86	285.3	42.33	285.3	8.1	285.3	34.59	285.3	43.12	285.3	-2.24
286.2	-3.7	286.2	7.02	286.2	-3.97	286.2	-11.61	286.2	8.42	286.2	8.26	286.2	7.88	286.2	10.92	286.2	1.71	286.2	-10.13	286.2	3.49	286.2	11.02	286.2	-5.63	286.2	-4.92	286.2	0.53	286.2	-16.98	286.2	-2.82	286.2	-6.69	286.2	42.28	286.2	38.28	286.2	39.21	286.2	8.58	286.2	37.02	286.2	45.29	286.2	0.2
287.1	-5.62	287.1	8.65	287.1	-4.55	287.1	-15.57	287.1	8.02	287.1	10.94	287.1	7.53	287.1	11.66	287.1	1.76	287.1	-6.94	287.1	2.13	287.1	11.39	287.1	-7.62	287.1	-5.98	287.1	-3.27	287.1	-14.86	287.1	-6.01	287.1	-8.33	287.1	42.64	287.1	39.75	287.1	41.46	287.1	10.72	287.1	33.79	287.1	43.13	287.1	0.63
288	-3.63	288	8.93	288	-2.89	288	-11.39	288	12.55	288	7.49	288	10.68	288	11.92	288	1.71	288	-5.92	288	3.32	288	8.08	288	-4.49	288	-4.18	288	-3.38	288	-16.5	288	-4.36	288	-5.71	288	43.54	288	39.85	288	41.78	288	7.04	288	35.39	288	44.18	288	0.09
288.9	-2.12	288.9	6.93	288.9	-4.93	288.9	-14.64	288.9	6.78	288.9	5.9	288.9	7.86	288.9	9.47	288.9	2.99	288.9	-9.21	288.9	4.6	288.9	7.89	288.9	-5.87	288.9	-3.38	288.9	0.02	288.9	-16.53	288.9	-4.06	288.9	-6.84	288.9	39.94	288.9	40.35	288.9	39.77	288.9	9.97	288.9	34.87	288.9	42.78	288.9	-3.11
289.8	-4.45	289.8	8.66	289.8	-3.38	289.8	-12.41	289.8	10.26	289.8	8.39	289.8	7.38	289.8	10.8	289.8	0.34	289.8	-9.3	289.8	3.87	289.8	8.24	289.8	-7	289.8	-3.08	289.8	-0.99	289.8	-16.5	289.8	-6.34	289.8	-7.1	289.8	43.45	289.8	41.19	289.8	41.83	289.8	7.09	289.8	35.93	289.8	44.78	289.8	-0.13
290.7	-4.18	290.7	10.2	290.7	-1.77	290.7	-11.61	290.7	8.96	290.7	7.81	290.7	8.78	290.7	11.3	290.7	3.15	290.7	-7.75	290.7	4.02	290.7	8.24	290.7	-6.39	290.7	-4.57	290.7	0.61	290.7	-17.04	290.7	-4.55	290.7	-4.95	290.7	40.93	290.7	41.47	290.7	41.85	290.7	7.48	290.7	35.28	290.7	46.05	290.7	-0.42
291.6	-2.77	291.6	6.8	291.6	-3.82	291.6	-12.05	291.6	10.17	291.6	6.34	291.6	8.94	291.6	11.91	291.6	1.29	291.6	-7.14	291.6	3.51	291.6	6.04	291.6	-7.24	291.6	-4.66	291.6	-0.19	291.6	-15.43	291.6	-2.92	291.6	-9.46	291.6	41.52	291.6	39.92	291.6	42.21	291.6	8.77	291.6	38.14	291.6	44.17	291.6	-1.84
292.5	-1.85	292.5	5.57	292.5	-4.36	292.5	-15.43	292.5	8.25	292.5	9.01	292.5	8.92	292.5	9.81	292.5	1.28	292.5	-12.25	292.5	1.81	292.5	11.1	292.5	-7.93	292.5	-5.52	292.5	-0.69	292.5	-17.34	292.5	-6.44	292.5	-6.73	292.5	40.04	292.5	40.63	292.5	44.97	292.5	8.65	292.5	36.1	292.5	44.01	292.5	-1.01
293.4	-3.09	293.4	5.7	293.4	-5.03	293.4	-13.64	293.4	7.52	293.4	8.4	293.4	7.92	293.4	10.2	293.4	1.16	293.4	-8.04	293.4	4.08	293.4	8.86	293.4	-5.35	293.4	-5.52	293.4	-0.17	293.4	-17.17	293.4	-5.03	293.4	-7.13	293.4	43.38	293.4	39.56	293.4	42.12	293.4	6.99	293.4	37.13	293.4	43.91	293.4	0.49
294.3	-4.92	294.3	6.28	294.3	-2.44	294.3	-14.99	294.3	8.24	294.3	8.91	294.3	7.84	294.3	10.1	294.3	2.43	294.3	-9.36	294.3	3.07	294.3	10.71	294.3	-7.27	294.3	-3.52	294.3	0.41	294.3	-17.35	294.3	-6.7	294.3	-4.48	294.3	40.4	294.3	41.24	294.3	42.03	294.3	8.34	294.3	33.98	294.3	44.44	294.3	-0.84
295.2	-1.98	295.2	5.57	295.2	-2.08	295.2	-13.32	295.2	10.76	295.2	6.98	295.2	10.32	295.2	9.64	295.2	-0.41	295.2	-5	295.2	4.37	295.2	8.65	295.2	-5.34	295.2	-3.49	295.2	-2.12	295.2	-15.02	295.2	-4.79	295.2	-7.99	295.2	45.72	295.2	41.55	295.2	43.65	295.2	10.22	295.2	36.75	295.2	45.47	295.2	-1.62
296.1	0.79	296.1	6.04	296.1	-3.2	296.1	-10.85	296.1	9.64	296.1	7.18	296.1	10.25	296.1	8.99	296.1	2.29	296.1	-8.15	296.1	4.34	296.1	6.98	296.1	-5.31	296.1	-3.41	296.1	0.17	296.1	-16.62	296.1	-3.59	296.1	-7.58	296.1	41.67	296.1	44.55	296.1	44.56	296.1	7.8	296.1	36.14	296.1	45.53	296.1	-2.1
297	-4.59	297	5.11	297	-2.98	297	-15.91	297	6.35	297	8.1	297	6.55	297	9.83	297	2.29	297	-7.91	297	0.85	297	10.46	297	-8.11	297	-4.51	297	-0.73	297	-17.25	297	-5.48	297	-5.48	297	43.38	297	39.14	297	43.12	297	8.35	297	36.65	297	46.28	297	-0.52
297.9	-2.32	297.9	5.49	297.9	-2.64	297.9	-11.09	297.9	9.09	297.9	5.92	297.9	10	297.9	11.13	297.9	0.89	297.9	-8.61	297.9	3.64	297.9	7.93	297.9	-6.1	297.9	-4.8	297.9	-3.89	297.9	-18.76	297.9	-5.89	297.9	-4.75	297.9	42.24	297.9	41.44	297.9	41.7	297.9	6.01	297.9	36.48	297.9	46.52	297.9	0.93
298.8	-3.2	298.8	4.38	298.8	-3.87	298.8	-14.24	298.8	9.54	298.8	6.98	298.8	9.99	298.8	10.14	298.8	4.08	298.8	-10.11	298.8	4.17	298.8	5.96	298.8	-7.06	298.8	-4.45	298.8	0.47	298.8	-18.17	298.8	-3.22	298.8	-6.8	298.8	43.6	298.8	39.01	298.8	40.79	298.8	8.72	298.8	37.86	298.8	45.73	298.8	0.18
299.7	-3.36	299.7	6.54	299.7	-4.02	299.7	-11.59	299.7	10.5	299.7	6.51	299.7	8.74	299.7	10.95	299.7	0.59	299.7	-5.94	299.7	2.84	299.7	8.76	299.7	-7.01	299.7	-5.35	299.7	-1.03	299.7	-15.5	299.7	-4.87	299.7	-6.72	299.7	43.2	299.7	41.98	299.7	43.16	299.7	9.9	299.7	35.61	299.7	46.31	299.7	1.01
300.6	-2.48	300.6	5.68	300.6	-3.28	300.6	-13.67	300.6	10.54	300.6	7.14	300.6	9.32	300.6	10.56	300.6	1.5	300.6	-8.58	300.6	4.28	300.6	5.78	300.6	-9.01	300.6	-7.13	300.6	-1.06	300.6	-17.43	300.6	-4.14	300.6	-8.31	300.6	43.4	300.6	40.13	300.6	44.43	300.6	10.52	300.6	37.03	300.6	44.94	300.6	1.21
301.5	-2.99	301.5	6.78	301.5	-2.9	301.5	-13.95	301.5	8.77	301.5	10.73	301.5	9.2	301.5	10.05	301.5	1.92	301.5	-12.54	301.5	5.09	301.5	10.13	301.5	-6.4	301.5	-6.26	301.5	-2.92	301.5	-18.89	301.5	-6.38	301.5	-4.07	301.5	44.45	301.5	39.58	301.5	41.99	301.5	10.95	301.5	38.33	301.5	46.33	301.5	3.57
302.4	-2.6	302.4	6.59	302.4	-4.07	302.4	-12.42	302.4	7.36	302.4	6.77	302.4	10.36	302.4	10.12	302.4	-0.17	302.4	-6.96	302.4	4.34	302.4	11.17	302.4	-6.53	302.4	-6.2	302.4	-1.2	302.4	-16.66	302.4	-4.83	302.4	-6.89	302.4	44.55	302.4	40.04	302.4	44.63	302.4	9.22	302.4	37.84	302.4	46.4	302.4	2.58
303.3	-1.47	303.3	4.89	303.3	-2.97	303.3	-17.49	303.3	10.17	303.3	8.02	303.3	10.29	303.3	6.36	303.3	3.99	303.3	-12.25	303.3	5.03	303.3	11.65	303.3	-7.19	303.3	-7.12	303.3	-1.9	303.3	-19.62	303.3	-4.25	303.3	-9.62	303.3	43.91	303.3	42.05	303.3	42.88	303.3	10.35	303.3	37.96	303.3	45.53	303.3	-0.1
304.2	-2.52	304.2	5.06	304.2	-5.25	304.2	-13.28	304.2	8.12	304.2	9.48	304.2	8.15	304.2	10.32	304.2	4.13	304.2	-8.13	304.2	2.54	304.2	11.36	304.2	-5.83	304.2	-7.55	304.2	-2.44	304.2	-16.73	304.2	-7.48	304.2	-5.21	304.2	45.12	304.2	39.45	304.2	42.49	304.2	9.36	304.2	36.12	304.2	45.81	304.2	-0.05
305.1	-2.44	305.1	6.09	305.1	-2.29	305.1	-13.47	305.1	9.05	305.1	7.16	305.1	9.62	305.1	8.2	305.1	2.75	305.1	-7.7	305.1	0.51	305.1	7.96	305.1	-7.58	305.1	-6.32	305.1	-0.71	305.1	-14.3	305.1	-8.72	305.1	-5.61	305.1	41.79	305.1	43	305.1	42.44	305.1	10.25	305.1	38.94	305.1	48.94	305.1	-0.37
306	-1.29	306	5.88	306	-3.86	306	-16.41	306	9.55	306	7.15	306	10.83	306	11.59	306	3.3	306	-9.06	306	4.76	306	9.04	306	-8.01	306	-4.66	306	-1.97	306	-18.54	306	-4.22	306	-4.62	306	42.54	306	42.35	306	45.77	306	9.1	306	38.21	306	47.73	306	-2.03
306.9	-3.57	306.9	7.77	306.9	-2.4	306.9	-12.92	306.9	6.52	306.9	8.62	306.9	8.75	306.9	9.1	306.9	2.84	306.9	-8.46	306.9	5.65	306.9	10.78	306.9	-9.17	306.9	-8.65	306.9	0.47	306.9	-19.35	306.9	-3.95	306.9	-5.58	306.9	42.38	306.9	39.31	306.9	44.65	306.9	7.15	306.9	39.38	306.9	48.18	306.9	1.12
307.8	-4.44	307.8	8.24	307.8	-1.16	307.8	-13.31	307.8	11.39	307.8	8.45	307.8	6.64	307.8	9.21	307.8	4.77	307.8	-8.25	307.8	6.94	307.8	8.51	307.8	-9.55	307.8	-5.68	307.8	0.36	307.8	-16.03	307.8	-4.31	307.8	-4.77	307.8	43.86	307.8	42.32	307.8	46.12	307.8	10.15	307.8	39.96	307.8	51.01	307.8	3.63
308.7	-3.92	308.7	8.62	308.7	-4.34	308.7	-15.18	308.7	9.16	308.7	10.01	308.7	10.37	308.7	11.6	308.7	3.52	308.7	-8.4	308.7	3.79	308.7	12.67	308.7	-4.62	308.7	-8.06	308.7	0.69	308.7	-18.35	308.7	-6.62	308.7	-5.61	308.7	45.15	308.7	38.9	308.7	45.85	308.7	8.21	308.7	36.65	308.7	47.58	308.7	1.69
309.6	-1.7	309.6	5.83	309.6	-2.93	309.6	-13.18	309.6	10	309.6	7.41	309.6	11.19	309.6	11.12	309.6	3.23	309.6	-7.07	309.6	5.64	309.6	8.65	309.6	-7.23	309.6	-6.91	309.6	-1.35	309.6	-17.05	309.6	-7.28	309.6	-7.27	309.6	43.74	309.6	43.21	309.6	45.73	309.6	8.77	309.6	35.09	309.6	47.34	309.6	-1.36
310.5	-3.81	310.5	8.19	310.5	-3.15	310.5	-14.57	310.5	9.35	310.5	6.68	310.5	7.94	310.5	11.03	310.5	2.59	310.5	-7.82	310.5	3.99	310.5	7.82	310.5	-9.06	310.5	-5.72	310.5	1.34	310.5	-16.76	310.5	-6.32	310.5	-7.78	310.5	43.71	310.5	41.24	310.5	44.2	310.5	8.74	310.5	36.8	310.5	47.06	310.5	0.18
311.4	-4.42	311.4	7.97	311.4	-2.78	311.4	-15.34	311.4	8.48	311.4	9.66	311.4	9.8	311.4	10.65	311.4	5.58	311.4	-8.61	311.4	1.7	311.4	9.01	311.4	-6.29	311.4	-5.76	311.4	-2.17	311.4	-15.84	311.4	-7.01	311.4	-7.79	311.4	43.81	311.4	42.16	311.4	45.69	311.4	12.14	311.4	35.56	311.4	47.75	311.4	-0.46
312.3	-4.34	312.3	7.1	312.3	-3.11	312.3	-15.1	312.3	9.62	312.3	7.62	312.3	9.26	312.3	10.53	312.3	3.46	312.3	-10.05	312.3	2.93	312.3	11.71	312.3	-6.58	312.3	-5.04	312.3	-0.55	312.3	-17.4	312.3	-5.44	312.3	-7.82	312.3	45.72	312.3	42.61	312.3	45.39	312.3	10.79	312.3	37.18	312.3	47.98	312.3	-1.81
313.2	-5.35	313.2	6.68	313.2	-2.66	313.2	-13.46	313.2	10.23	313.2	8.07	313.2	9.89	313.2	11.92	313.2	2.46	313.2	-10.11	313.2	1.52	313.2	8.37	313.2	-4.51	313.2	-6.44	313.2	-2.34	313.2	-20.65	313.2	-6.18	313.2	-7.72	313.2	42.74	313.2	43.75	313.2	46.17	313.2	8.39	313.2	39.8	313.2	47.31	313.2	-1.71
314.1	-4.56	314.1	6.1	314.1	-1.53	314.1	-14.46	314.1	7.68	314.1	7.46	314.1	10.93	314.1	11.53	314.1	2.53	314.1	-9.55	314.1	2.38	314.1	9.57	314.1	-7.62	314.1	-3.06	314.1	-1.71	314.1	-17.67	314.1	-3.92	314.1	-5.18	314.1	43.21	314.1	44.63	314.1	44.98	314.1	10.18	314.1	37.72	314.1	47.72	314.1	0.26
315	-4.94	315	10.63	315	-3.86	315	-13.17	315	10.41	315	10.2	315	10.47	315	13.03	315	2.43	315	-9.29	315	6.15	315	8.61	315	-7.08	315	-4.42	315	0.41	315	-17.85	315	-5.27	315	-6	315	42.93	315	43.46	315	45.11	315	9.59	315	38.21	315	48.72	315	-1.84
315.9	-4.81	315.9	8.87	315.9	-4.74	315.9	-13.96	315.9	9.7	315.9	7.09	315.9	9.37	315.9	11.33	315.9	0.77	315.9	-8.2	315.9	1.64	315.9	8.3	315.9	-6.77	315.9	-3.98	315.9	-2.07	315.9	-16.22	315.9	-6.38	315.9	-5.7	315.9	45.93	315.9	44.07	315.9	47.55	315.9	10.46	315.9	39.59	315.9	51.17	315.9	2.06
316.8	-2.91	316.8	6.72	316.8	-2.11	316.8	-12.89	316.8	7.86	316.8	7.89	316.8	8.91	316.8	11.05	316.8	4.1	316.8	-7.49	316.8	1.51	316.8	8.83	316.8	-5.93	316.8	-6.12	316.8	-2.17	316.8	-18.12	316.8	-7.69	316.8	-7	316.8	43.74	316.8	43.51	316.8	46.35	316.8	8.76	316.8	38.36	316.8	49.99	316.8	-2.39
317.7	-4.01	317.7	6.96	317.7	-1.71	317.7	-12.93	317.7	8.92	317.7	6.95	317.7	8.93	317.7	12.26	317.7	3	317.7	-8.48	317.7	3.5	317.7	8.21	317.7	-7.9	317.7	-6.01	317.7	1.34	317.7	-14.02	317.7	-5.8	317.7	-7.51	317.7	44.29	317.7	42.82	317.7	47	317.7	12.39	317.7	41.14	317.7	47.25	317.7	1.92
318.6	-2.69	318.6	7.21	318.6	-0.53	318.6	-17.58	318.6	10.63	318.6	8.23	318.6	10.04	318.6	11.96	318.6	4.9	318.6	-9.99	318.6	4.29	318.6	6.79	318.6	-6.37	318.6	-6.16	318.6	-2.22	318.6	-15.73	318.6	-6.2	318.6	-8.85	318.6	44.64	318.6	42.91	318.6	46.03	318.6	11.31	318.6	38.98	318.6	48.78	318.6	0.47
319.5	-1.79	319.5	4.88	319.5	-1.47	319.5	-13.53	319.5	10.32	319.5	8.83	319.5	9.21	319.5	9.89	319.5	2.85	319.5	-9.89	319.5	4.1	319.5	11.46	319.5	-7.67	319.5	-6.49	319.5	-0.35	319.5	-19.36	319.5	-4.27	319.5	-7.06	319.5	44.73	319.5	42.55	319.5	46.61	319.5	9.57	319.5	42.03	319.5	48.94	319.5	0.58
320.4	-2.43	320.4	5.4	320.4	-2.7	320.4	-13.91	320.4	8.36	320.4	9.88	320.4	8.69	320.4	11.31	320.4	5.17	320.4	-8.06	320.4	1.43	320.4	10.35	320.4	-6.94	320.4	-4.45	320.4	3.24	320.4	-18.28	320.4	-7.27	320.4	-3.99	320.4	43.28	320.4	44.16	320.4	46.94	320.4	11.45	320.4	37.01	320.4	49.81	320.4	1.48
321.3	-4.15	321.3	5.53	321.3	-0.08	321.3	-15.39	321.3	9.44	321.3	7.63	321.3	9.43	321.3	9.7	321.3	3.44	321.3	-9.97	321.3	2.21	321.3	8.11	321.3	-3.89	321.3	-4.19	321.3	0.48	321.3	-19.59	321.3	-8.75	321.3	-4.89	321.3	47.59	321.3	45.18	321.3	46.11	321.3	9.82	321.3	38.83	321.3	51.26	321.3	-0.25
322.2	-3.36	322.2	7.42	322.2	-3.71	322.2	-13.9	322.2	8.58	322.2	10.87	322.2	6.24	322.2	8.89	322.2	4.31	322.2	-10.1	322.2	1.94	322.2	12.76	322.2	-8.96	322.2	-6.02	322.2	-0.83	322.2	-18.67	322.2	-6.77	322.2	-6.41	322.2	44.73	322.2	43.41	322.2	47.63	322.2	9.76	322.2	40.05	322.2	50.27	322.2	-0.8
323.1	-1.22	323.1	7.26	323.1	-1.44	323.1	-14.7	323.1	10.65	323.1	7.21	323.1	8.52	323.1	9.59	323.1	3.38	323.1	-8.09	323.1	4.39	323.1	9.92	323.1	-7.49	323.1	-3.68	323.1	-1.84	323.1	-15.5	323.1	-5.75	323.1	-6.49	323.1	43.94	323.1	46.1	323.1	48.19	323.1	10.91	323.1	40.09	323.1	48.22	323.1	-0.5
324	-2.38	324	5.86	324	-1.17	324	-14.24	324	10.58	324	9.49	324	8.74	324	11.66	324	2.41	324	-8.88	324	3.68	324	7.72	324	-6.49	324	-5.7	324	-2.39	324	-19.64	324	-8.39	324	-8.6	324	44.23	324	44.82	324	48.74	324	10.09	324	39.95	324	50.79	324	0.83
324.9	-1.24	324.9	8.07	324.9	-2.3	324.9	-13.49	324.9	10.03	324.9	9.9	324.9	9.24	324.9	11.84	324.9	4.15	324.9	-7.53	324.9	3.33	324.9	9.99	324.9	-9.73	324.9	-5.62	324.9	-3.4	324.9	-17.63	324.9	-7.83	324.9	-8.01	324.9	45.08	324.9	46.73	324.9	46.96	324.9	9.29	324.9	41	324.9	48.59	324.9	-0.89
325.8	-3.22	325.8	7.04	325.8	-1.02	325.8	-14.56	325.8	10.78	325.8	7.83	325.8	8.51	325.8	10.94	325.8	2.84	325.8	-9.44	325.8	4.96	325.8	6.59	325.8	-7.03	325.8	-6.92	325.8	-1.62	325.8	-17.66	325.8	-4.55	325.8	-7.01	325.8	45.7	325.8	44.61	325.8	46.6	325.8	9.57	325.8	40.38	325.8	51.31	325.8	0.6
326.7	-2.59	326.7	6.35	326.7	-3.59	326.7	-14.75	326.7	8.9	326.7	9.17	326.7	10.94	326.7	13.26	326.7	2.24	326.7	-9.91	326.7	4.43	326.7	9.18	326.7	-7.42	326.7	-4.25	326.7	-0.98	326.7	-21.13	326.7	-5	326.7	-7.12	326.7	44.57	326.7	43.53	326.7	46.59	326.7	10.11	326.7	42.18	326.7	52.21	326.7	0.33
327.6	-1.97	327.6	5.72	327.6	-1.25	327.6	-13.93	327.6	6.59	327.6	7.45	327.6	10.65	327.6	9.84	327.6	4.63	327.6	-9.41	327.6	2.07	327.6	9.04	327.6	-8.24	327.6	-6.28	327.6	-2.65	327.6	-16.2	327.6	-6.07	327.6	-7.49	327.6	44.63	327.6	45.77	327.6	47.09	327.6	10.57	327.6	41.49	327.6	51.59	327.6	0.38
328.5	-1.49	328.5	6.61	328.5	-2.07	328.5	-14.58	328.5	8.02	328.5	9.55	328.5	10.14	328.5	11.83	328.5	3	328.5	-10.18	328.5	3.98	328.5	9.92	328.5	-8.04	328.5	-5.17	328.5	-2.17	328.5	-18.05	328.5	-4.75	328.5	-8.2	328.5	45.84	328.5	43.73	328.5	47.87	328.5	12.09	328.5	40.53	328.5	51.82	328.5	0.83
329.4	-3.78	329.4	7.38	329.4	0.24	329.4	-13	329.4	11.05	329.4	10.02	329.4	11.75	329.4	11.23	329.4	5.19	329.4	-6.04	329.4	4.46	329.4	10.51	329.4	-6.76	329.4	-4.91	329.4	0.57	329.4	-18.49	329.4	-5.72	329.4	-7.89	329.4	44.6	329.4	43.92	329.4	48.2	329.4	8.67	329.4	42.09	329.4	50.18	329.4	0.88
330.3	-1.96	330.3	6.32	330.3	-3.02	330.3	-14.29	330.3	8.57	330.3	7.94	330.3	8.58	330.3	12.56	330.3	4.73	330.3	-9.49	330.3	3.01	330.3	8.12	330.3	-8.21	330.3	-4.33	330.3	0.21	330.3	-17.55	330.3	-7.22	330.3	-8.68	330.3	46.07	330.3	45.24	330.3	51.02	330.3	11.15	330.3	38.93	330.3	49.55	330.3	1.01
331.2	-2.87	331.2	5.1	331.2	-2.4	331.2	-12.31	331.2	10.79	331.2	8.65	331.2	8.64	331.2	11.14	331.2	2.37	331.2	-8.76	331.2	3.36	331.2	10.81	331.2	-7.93	331.2	-4.75	331.2	-3.54	331.2	-17.37	331.2	-6.39	331.2	-6.34	331.2	46.74	331.2	45.11	331.2	47.16	331.2	8.9	331.2	43.93	331.2	51.78	331.2	2.66
332.1	-3.26	332.1	8.37	332.1	0.22	332.1	-12.2	332.1	11.21	332.1	9.92	332.1	9.65	332.1	12.24	332.1	6.99	332.1	-8.51	332.1	4.98	332.1	8.24	332.1	-6.94	332.1	-6.31	332.1	-1.33	332.1	-18.69	332.1	-7.08	332.1	-5.83	332.1	46.32	332.1	43.52	332.1	48.35	332.1	9.51	332.1	39.08	332.1	52.45	332.1	-1.03
333	-1.58	333	7.82	333	-2.18	333	-14.17	333	9.28	333	7.56	333	10.36	333	10.79	333	6.1	333	-10.64	333	1.9	333	9.55	333	-6.66	333	-5.89	333	1.33	333	-19.94	333	-4.98	333	-8.02	333	46.43	333	45.71	333	49.61	333	9.9	333	42.29	333	50.95	333	2.02
333.9	-2.37	333.9	3.4	333.9	-1.19	333.9	-13.69	333.9	7.82	333.9	6.67	333.9	8.1	333.9	10.43	333.9	3.18	333.9	-8.56	333.9	2.26	333.9	9.85	333.9	-6.05	333.9	-4.66	333.9	-1.77	333.9	-19.03	333.9	-7.66	333.9	-8.24	333.9	47.07	333.9	45.91	333.9	51.94	333.9	8.34	333.9	41.31	333.9	50.17	333.9	0.63
334.8	-3.27	334.8	6.9	334.8	-3.36	334.8	-16	334.8	6.06	334.8	11.61	334.8	8.89	334.8	12.02	334.8	2.81	334.8	-9.26	334.8	3.03	334.8	12.2	334.8	-9.84	334.8	-5.45	334.8	1.15	334.8	-20.23	334.8	-6.06	334.8	-7.46	334.8	45.36	334.8	45.46	334.8	50.57	334.8	10.8	334.8	42.27	334.8	50.9	334.8	2
335.7	-4.04	335.7	6.98	335.7	-2.57	335.7	-12.74	335.7	12.01	335.7	8.7	335.7	9.87	335.7	10.85	335.7	4.56	335.7	-7.85	335.7	4.54	335.7	7.2	335.7	-4.79	335.7	-5.92	335.7	-2.03	335.7	-20.39	335.7	-5.98	335.7	-8.48	335.7	46.16	335.7	46.78	335.7	47.08	335.7	9.8	335.7	42.26	335.7	51.82	335.7	0.1
336.6	-1.29	336.6	5.22	336.6	-3.11	336.6	-17.1	336.6	10.13	336.6	5.32	336.6	10.57	336.6	12.45	336.6	3.69	336.6	-10.68	336.6	2.78	336.6	9.09	336.6	-6.51	336.6	-3.77	336.6	-0.83	336.6	-20.22	336.6	-6.44	336.6	-5.63	336.6	45.89	336.6	46.56	336.6	49.28	336.6	9.7	336.6	42.93	336.6	53.73	336.6	2.33
337.5	-2.91	337.5	6.79	337.5	-1.74	337.5	-15	337.5	9.67	337.5	5.64	337.5	9.15	337.5	11.64	337.5	3.04	337.5	-9.78	337.5	3.16	337.5	6.71	337.5	-9.65	337.5	-4.72	337.5	-1.07	337.5	-20.8	337.5	-5.34	337.5	-8.51	337.5	48.06	337.5	43.83	337.5	49.23	337.5	11.21	337.5	42.55	337.5	50.96	337.5	0.51
338.4	-2.23	338.4	7.74	338.4	-1.97	338.4	-14.08	338.4	10.6	338.4	8.06	338.4	11.16	338.4	11.68	338.4	3.69	338.4	-7.65	338.4	6.25	338.4	9.71	338.4	-9.01	338.4	-7.13	338.4	-1.22	338.4	-19.41	338.4	-5.63	338.4	-8.5	338.4	45.13	338.4	46.65	338.4	48.48	338.4	10.27	338.4	41.08	338.4	53.78	338.4	-0.33
339.3	-1.11	339.3	8.58	339.3	-1.44	339.3	-15.75	339.3	9.7	339.3	9.48	339.3	10.61	339.3	12.14	339.3	5.53	339.3	-10.56	339.3	4.04	339.3	9.1	339.3	-7.47	339.3	-3.48	339.3	-1.79	339.3	-20.91	339.3	-5.48	339.3	-8.09	339.3	47.77	339.3	46.97	339.3	49.33	339.3	11.57	339.3	42.8	339.3	50.97	339.3	-0.01
340.2	-2.17	340.2	8.4	340.2	-2.69	340.2	-15.29	340.2	12.17	340.2	10.6	340.2	10.36	340.2	10.59	340.2	3.96	340.2	-12.18	340.2	6.23	340.2	13.33	340.2	-7.83	340.2	-7.83	340.2	-0.58	340.2	-17.73	340.2	-3.66	340.2	-4.33	340.2	46.88	340.2	43.98	340.2	51.94	340.2	12.82	340.2	40.48	340.2	52.44	340.2	2.19
341.1	-1.06	341.1	8.68	341.1	-2.67	341.1	-13.93	341.1	8.2	341.1	5.8	341.1	9.48	341.1	11.39	341.1	3.74	341.1	-8.86	341.1	3.37	341.1	9.14	341.1	-8	341.1	-7.26	341.1	-2.43	341.1	-19.01	341.1	-5.47	341.1	-5.37	341.1	47.63	341.1	46.27	341.1	49.11	341.1	9.14	341.1	44.22	341.1	53.75	341.1	0.79
342	-1.33	342	7.39	342	-4.39	342	-14.05	342	9.98	342	8.29	342	9.76	342	13.06	342	3.72	342	-9.58	342	4.15	342	9.34	342	-8.09	342	-5.1	342	-1.21	342	-18.77	342	-6.55	342	-8.1	342	46.88	342	48.03	342	50.51	342	12.82	342	43.76	342	49.53	342	-0.44
342.9	-1.46	342.9	6.58	342.9	-1.68	342.9	-14.19	342.9	7.92	342.9	7.54	342.9	11.69	342.9	11.12	342.9	2.66	342.9	-9.24	342.9	2.85	342.9	9.05	342.9	-8.74	342.9	-4.64	342.9	-0.99	342.9	-20.87	342.9	-9.48	342.9	-9.56	342.9	46.8	342.9	47.39	342.9	50.99	342.9	9.59	342.9	40.82	342.9	51.02	342.9	0.27
343.8	-0.81	343.8	8	343.8	-2.5	343.8	-12.78	343.8	10.55	343.8	8.71	343.8	10.19	343.8	12.22	343.8	4.71	343.8	-10.15	343.8	4.39	343.8	10.71	343.8	-9.76	343.8	-6.84	343.8	-2.88	343.8	-21	343.8	-5.62	343.8	-7.79	343.8	46.26	343.8	47.26	343.8	49.88	343.8	11.29	343.8	43.92	343.8	50.87	343.8	1.44
344.7	-2.49	344.7	7.14	344.7	-0.53	344.7	-14.88	344.7	11.68	344.7	11.95	344.7	8.25	344.7	12.61	344.7	5.76	344.7	-7.96	344.7	4.71	344.7	11.49	344.7	-8.57	344.7	-5.38	344.7	-0.75	344.7	-20.29	344.7	-4.57	344.7	-7.08	344.7	49.26	344.7	47.83	344.7	50.79	344.7	8.94	344.7	43.36	344.7	52.69	344.7	2.43
345.6	-4.56	345.6	8.56	345.6	-2.14	345.6	-15.14	345.6	8.31	345.6	8.34	345.6	8.36	345.6	12.56	345.6	6.71	345.6	-10.53	345.6	5.16	345.6	9.05	345.6	-8.64	345.6	-4.15	345.6	0.97	345.6	-19.41	345.6	-5.66	345.6	-8.33	345.6	45.42	345.6	48.34	345.6	52.59	345.6	13.87	345.6	45.41	345.6	52.85	345.6	-1.29
346.5	-2	346.5	4.64	346.5	-1.61	346.5	-15.48	346.5	9.1	346.5	9.36	346.5	9.54	346.5	11.14	346.5	4.29	346.5	-10.91	346.5	3.13	346.5	9.35	346.5	-9.84	346.5	-7.31	346.5	-2.32	346.5	-19.87	346.5	-6.69	346.5	-7.39	346.5	46.81	346.5	44.24	346.5	51.96	346.5	9.64	346.5	45.07	346.5	52.26	346.5	2.34
347.4	-2.68	347.4	8.04	347.4	0.23	347.4	-16.03	347.4	7.6	347.4	10.36	347.4	11.27	347.4	12.71	347.4	4.08	347.4	-7.58	347.4	3.11	347.4	10.74	347.4	-5.82	347.4	-3.65	347.4	-2.89	347.4	-18.38	347.4	-5.33	347.4	-4.59	347.4	46.52	347.4	48.44	347.4	51.69	347.4	11.15	347.4	42.78	347.4	54.37	347.4	2.66
348.3	-3.63	348.3	8.7	348.3	2.15	348.3	-13.61	348.3	9.68	348.3	9.18	348.3	8.06	348.3	14.83	348.3	5.13	348.3	-9.94	348.3	3.47	348.3	10.75	348.3	-9.94	348.3	-4.93	348.3	-0.66	348.3	-21.46	348.3	-6.57	348.3	-5.49	348.3	49.09	348.3	48.07	348.3	52.53	348.3	9.74	348.3	43.46	348.3	54.92	348.3	2.46
349.2	-2.6	349.2	9	349.2	0.47	349.2	-13.78	349.2	11.95	349.2	6.3	349.2	11.68	349.2	13.85	349.2	7.03	349.2	-8.95	349.2	3.43	349.2	11.44	349.2	-9.16	349.2	-7.79	349.2	-0.92	349.2	-22.43	349.2	-7.68	349.2	-7.07	349.2	44.65	349.2	45.58	349.2	51.68	349.2	11.54	349.2	42.1	349.2	53.34	349.2	-1.88
350.1	-3.69	350.1	4.12	350.1	1.1	350.1	-14.8	350.1	6.74	350.1	8.96	350.1	7.35	350.1	11.45	350.1	7.34	350.1	-8	350.1	2.74	350.1	9.16	350.1	-9.05	350.1	-5.96	350.1	-0.74	350.1	-18.28	350.1	-6.69	350.1	-7.24	350.1	46.52	350.1	46.41	350.1	50.67	350.1	9.95	350.1	45.84	350.1	53.67	350.1	-1.34
351	-2.71	351	7.62	351	-1.48	351	-16.43	351	9.26	351	6.13	351	10.66	351	10.01	351	3.48	351	-12	351	7.65	351	7.36	351	-6.52	351	-7.09	351	-0.57	351	-22.88	351	-3.61	351	-9.18	351	47.39	351	47.69	351	51.95	351	10.6	351	45.15	351	52.89	351	-0.04
351.9	1.8	351.9	9.05	351.9	-1.65	351.9	-16.27	351.9	7.43	351.9	10.17	351.9	10.17	351.9	12.1	351.9	5.5	351.9	-10.74	351.9	4.5	351.9	9.57	351.9	-9.15	351.9	-7.81	351.9	2.69	351.9	-18.64	351.9	-7.32	351.9	-5.7	351.9	45.43	351.9	46.84	351.9	54.97	351.9	14.1	351.9	44.85	351.9	54.61	351.9	0.92
352.8	-4.53	352.8	7.83	352.8	-0.73	352.8	-16.97	352.8	10.58	352.8	7.93	352.8	9.29	352.8	14.81	352.8	5.1	352.8	-12.85	352.8	4.59	352.8	8.93	352.8	-8.37	352.8	-6.11	352.8	-0.57	352.8	-21.05	352.8	-5.52	352.8	-7.17	352.8	46.99	352.8	44.65	352.8	51.8	352.8	10.16	352.8	44.24	352.8	55.77	352.8	-0.51
353.7	-0.16	353.7	7.46	353.7	-0.72	353.7	-14.24	353.7	8.68	353.7	9.43	353.7	7.84	353.7	12.67	353.7	6.73	353.7	-9.78	353.7	3.37	353.7	13.14	353.7	-8.22	353.7	-5.5	353.7	0.34	353.7	-21.06	353.7	-7.53	353.7	-7.66	353.7	49.15	353.7	47.02	353.7	52.81	353.7	10.44	353.7	43.46	353.7	53.01	353.7	2.1
354.6	-3.05	354.6	8.34	354.6	-0.03	354.6	-17.01	354.6	8.73	354.6	10.35	354.6	11.46	354.6	12.64	354.6	8.58	354.6	-13.83	354.6	2.75	354.6	13.22	354.6	-6.38	354.6	-6.07	354.6	-1.59	354.6	-21.84	354.6	-6.66	354.6	-4.61	354.6	47.52	354.6	50.2	354.6	51.09	354.6	11.83	354.6	46.26	354.6	56.35	354.6	1.2
355.5	-1.36	355.5	6.61	355.5	-0.2	355.5	-13.87	355.5	9.8	355.5	6.67	355.5	10.58	355.5	11.6	355.5	6.15	355.5	-9.82	355.5	3.98	355.5	8.63	355.5	-6.35	355.5	-6.91	355.5	-2.01	355.5	-20.68	355.5	-7.87	355.5	-9.36	355.5	48.08	355.5	48.94	355.5	51.13	355.5	11.47	355.5	43.37	355.5	53.48	355.5	0.01
356.4	-1.5	356.4	8.99	356.4	-0.82	356.4	-12.49	356.4	9.06	356.4	8.77	356.4	9	356.4	13.75	356.4	4.96	356.4	-8.93	356.4	5.23	356.4	10.62	356.4	-8	356.4	-6.36	356.4	-3.16	356.4	-22.39	356.4	-5.16	356.4	-8.37	356.4	50.44	356.4	47.49	356.4	52.29	356.4	11.91	356.4	44.49	356.4	54.86	356.4	3.72
357.3	-3.3	357.3	9.61	357.3	0.48	357.3	-14.89	357.3	7.21	357.3	10.19	357.3	10.76	357.3	9.49	357.3	4.05	357.3	-9.7	357.3	1.62	357.3	10.08	357.3	-7.86	357.3	-8.65	357.3	-2.9	357.3	-22.09	357.3	-5.83	357.3	-8.07	357.3	47.61	357.3	47.38	357.3	53.53	357.3	11.66	357.3	47.65	357.3	54.5	357.3	1.33
358.2	-3.63	358.2	6.81	358.2	-3.42	358.2	-12.94	358.2	8.61	358.2	5.62	358.2	10.03	358.2	14.35	358.2	6.9	358.2	-6.31	358.2	3.02	358.2	10.82	358.2	-10.65	358.2	-6.53	358.2	-1.27	358.2	-19.07	358.2	-6.53	358.2	-9.03	358.2	45.8	358.2	46.54	358.2	53.64	358.2	12.15	358.2	47.47	358.2	55.41	358.2	0.05
359.1	-1.49	359.1	5.28	359.1	-1.1	359.1	-15.03	359.1	8.47	359.1	8.15	359.1	10.07	359.1	10.35	359.1	6.96	359.1	-8.93	359.1	4.08	359.1	11.09	359.1	-8.81	359.1	-5.55	359.1	-0.42	359.1	-21.66	359.1	-5.47	359.1	-5.46	359.1	48.39	359.1	50.5	359.1	52.67	359.1	9.07	359.1	45.59	359.1	55.2	359.1	0.29
360	-0.74	360	9.27	360	0.48	360	-15.88	360	11.32	360	7.18	360	10.15	360	11.45	360	5.01	360	-8.42	360	4.24	360	6.99	360	-8.19	360	-7.05	360	-0.71	360	-20.5	360	-5.37	360	-8.6	360	47.38	360	48.02	360	54.1	360	13.27	360	46.42	360	54.5	360	0.89
360.9	-5.19	360.9	6.81	360.9	0.02	360.9	-14.11	360.9	10.87	360.9	11.19	360.9	5.86	360.9	10.85	360.9	6.45	360.9	-8.92	360.9	3.46	360.9	10.26	360.9	-10.86	360.9	-7.43	360.9	0.64	360.9	-19.41	360.9	-5.42	360.9	-7.96	360.9	49.22	360.9	48.67	360.9	53.59	360.9	10.21	360.9	47.57	360.9	53.02	360.9	1
361.8	-0.92	361.8	6.27	361.8	-2.59	361.8	-12.25	361.8	7.93	361.8	10.08	361.8	9.53	361.8	12.72	361.8	4.08	361.8	-7.61	361.8	6.26	361.8	7.25	361.8	-10.81	361.8	-6.29	361.8	2.44	361.8	-21.28	361.8	-3.44	361.8	-5.59	361.8	49.5	361.8	49.06	361.8	55.56	361.8	9.97	361.8	46.57	361.8	57.61	361.8	1.86
362.7	-1.5	362.7	6.83	362.7	-0.4	362.7	-15.58	362.7	11.95	362.7	9.26	362.7	11.62	362.7	11.35	362.7	5.88	362.7	-8.5	362.7	4.83	362.7	10.65	362.7	-7.2	362.7	-7.67	362.7	0.58	362.7	-21.56	362.7	-8.93	362.7	-7.65	362.7	46.91	362.7	48.73	362.7	54.11	362.7	10.98	362.7	44.09	362.7	53.99	362.7	-0.99
363.6	-3.78	363.6	4.97	363.6	-0.36	363.6	-16.65	363.6	9.89	363.6	9.8	363.6	10.3	363.6	11.76	363.6	3.66	363.6	-11.23	363.6	4.93	363.6	10.48	363.6	-7.07	363.6	-4.46	363.6	-2.62	363.6	-20.46	363.6	-6.93	363.6	-8.5	363.6	50	363.6	48.38	363.6	54.36	363.6	11.35	363.6	44.88	363.6	54.52	363.6	1.07
364.5	-2.18	364.5	7.25	364.5	-3.84	364.5	-15.11	364.5	10.66	364.5	9.1	364.5	9.03	364.5	11.58	364.5	3.49	364.5	-8.77	364.5	3.77	364.5	9.08	364.5	-7.57	364.5	-5.55	364.5	-1.59	364.5	-21.81	364.5	-7.67	364.5	-8.39	364.5	48.16	364.5	48.77	364.5	53.56	364.5	12.37	364.5	45.87	364.5	53.95	364.5	-0.13
365.4	-1.1	365.4	5.96	365.4	-2.2	365.4	-15.13	365.4	8.07	365.4	9.23	365.4	9.37	365.4	11.29	365.4	2.86	365.4	-12.23	365.4	1.52	365.4	11.03	365.4	-8.86	365.4	-6.01	365.4	-2.73	365.4	-22.22	365.4	-8.44	365.4	-8.37	365.4	49.08	365.4	50.5	365.4	55.27	365.4	10.2	365.4	46.66	365.4	54.71	365.4	2.04
366.3	-3.01	366.3	6.89	366.3	-1.08	366.3	-13.83	366.3	9.94	366.3	5.94	366.3	9.21	366.3	9.29	366.3	3.12	366.3	-8.91	366.3	3.27	366.3	8.51	366.3	-9.92	366.3	-8.02	366.3	-1.25	366.3	-21.62	366.3	-6.9	366.3	-8.34	366.3	48.88	366.3	49.05	366.3	53.95	366.3	10.58	366.3	47.07	366.3	57.02	366.3	1.7
367.2	-0.3	367.2	6.4	367.2	-1.01	367.2	-14.76	367.2	6.87	367.2	10.74	367.2	11.34	367.2	10.55	367.2	3.2	367.2	-11.2	367.2	2	367.2	10.07	367.2	-8.04	367.2	-7.45	367.2	-1.19	367.2	-22.93	367.2	-8.89	367.2	-7.52	367.2	47.3	367.2	46.93	367.2	55.11	367.2	9.49	367.2	45.31	367.2	55.85	367.2	-0.65
368.1	-4.43	368.1	8.93	368.1	-1.54	368.1	-12.63	368.1	12.25	368.1	14.25	368.1	8.64	368.1	14.99	368.1	5.77	368.1	-8.21	368.1	7.08	368.1	11.88	368.1	-7.7	368.1	-4.86	368.1	0.61	368.1	-18.11	368.1	-4.36	368.1	-3.87	368.1	49.92	368.1	50.87	368.1	53.14	368.1	15.31	368.1	45.11	368.1	55.43	368.1	1.66
369	0.44	369	5.59	369	-2.87	369	-10.02	369	15.78	369	15.13	369	9.55	369	12.05	369	4.11	369	-4.97	369	7.83	369	15.08	369	-10.93	369	-7.17	369	3.65	369	-16.18	369	-0.79	369	-1.27	369	48.81	369	48.73	369	55.94	369	12.04	369	47.76	369	57.03	369	2.43
369.9	-0.8	369.9	8.38	369.9	-4.29	369.9	-18.98	369.9	4.68	369.9	8.52	369.9	7.22	369.9	15.69	369.9	4.47	369.9	-11.39	369.9	0.89	369.9	8.7	369.9	-10.67	369.9	-6.74	369.9	-7.01	369.9	-25.38	369.9	-10.99	369.9	-9.79	369.9	47.55	369.9	47.02	369.9	52.27	369.9	11.7	369.9	44.67	369.9	54.62	369.9	1.35
370.8	-2.11	370.8	5.98	370.8	-2.47	370.8	-21.04	370.8	5.42	370.8	1.42	370.8	9.33	370.8	13.65	370.8	4.87	370.8	-16.25	370.8	-1.64	370.8	3.84	370.8	-9.52	370.8	-6.13	370.8	-5.34	370.8	-27.69	370.8	-12.95	370.8	-11.28	370.8	45.86	370.8	49.67	370.8	54.69	370.8	12.61	370.8	45.93	370.8	57.19	370.8	-0.96
371.7	-0.96	371.7	9.05	371.7	-2.64	371.7	-15.27	371.7	10.53	371.7	6.44	371.7	8.78	371.7	12.01	371.7	2.37	371.7	-9.47	371.7	5.05	371.7	9.53	371.7	-11.08	371.7	-5.6	371.7	-2.54	371.7	-22.23	371.7	-8.34	371.7	-8.3	371.7	46.62	371.7	49.54	371.7	54.65	371.7	10.72	371.7	43.93	371.7	55.68	371.7	3.74
372.6	-4.38	372.6	8.72	372.6	-0.51	372.6	-15.52	372.6	8.28	372.6	11.56	372.6	8.15	372.6	13.28	372.6	4.05	372.6	-10.66	372.6	3.27	372.6	12.54	372.6	-9.24	372.6	-5.72	372.6	-0.93	372.6	-22.18	372.6	-7.14	372.6	-8.88	372.6	46.8	372.6	47.64	372.6	56.12	372.6	8.63	372.6	47.32	372.6	55.39	372.6	2.03
373.5	-3.96	373.5	7.93	373.5	-3.7	373.5	-17.73	373.5	10.64	373.5	10.93	373.5	9.15	373.5	12.09	373.5	3	373.5	-10.81	373.5	4.85	373.5	11.18	373.5	-8.6	373.5	-6.21	373.5	-3.13	373.5	-25	373.5	-7.21	373.5	-7.48	373.5	48.29	373.5	47.88	373.5	54.53	373.5	9.55	373.5	44.65	373.5	55.89	373.5	1.81
374.4	-2.43	374.4	7.89	374.4	-2.37	374.4	-15.99	374.4	11.81	374.4	7.7	374.4	9.68	374.4	12.15	374.4	5.29	374.4	-9.62	374.4	3.99	374.4	7.02	374.4	-8.05	374.4	-8.27	374.4	-0.13	374.4	-22.89	374.4	-5.91	374.4	-8.95	374.4	48.47	374.4	46.94	374.4	54.06	374.4	8.94	374.4	47.84	374.4	54.73	374.4	1.95
375.3	-0.91	375.3	4.89	375.3	-2.53	375.3	-12.15	375.3	10.95	375.3	8.6	375.3	9.34	375.3	12.6	375.3	5.34	375.3	-9.6	375.3	2.6	375.3	7.79	375.3	-7.22	375.3	-6.04	375.3	-2.69	375.3	-25.09	375.3	-8.07	375.3	-9.24	375.3	51.66	375.3	48.44	375.3	55.36	375.3	8.42	375.3	47.93	375.3	57.79	375.3	3.93
376.2	-0.86	376.2	10.6	376.2	-3.42	376.2	-16.86	376.2	12.52	376.2	11.34	376.2	9.11	376.2	12.66	376.2	4.29	376.2	-10.42	376.2	3.82	376.2	10.76	376.2	-8.15	376.2	-5.18	376.2	-0.9	376.2	-22.5	376.2	-2.67	376.2	-9.32	376.2	49.95	376.2	50.32	376.2	53.37	376.2	12.46	376.2	51.08	376.2	55.85	376.2	1.63
377.1	-1.21	377.1	9.23	377.1	-0.94	377.1	-14.64	377.1	9.98	377.1	8.64	377.1	9.62	377.1	12.56	377.1	5.02	377.1	-10.86	377.1	4.01	377.1	10.15	377.1	-7.25	377.1	-6	377.1	-1.4	377.1	-23.11	377.1	-7.88	377.1	-6.61	377.1	49.76	377.1	49.32	377.1	55.39	377.1	11.43	377.1	46.18	377.1	56.72	377.1	1.46
378	-2.36	378	5.61	378	-2.17	378	-18.65	378	10.84	378	7.43	378	9.85	378	13.32	378	3.37	378	-12	378	3.8	378	9.4	378	-8.88	378	-6.19	378	-1.75	378	-23.39	378	-7.36	378	-9.27	378	48.97	378	49.88	378	56.13	378	11.59	378	46.79	378	54.78	378	1.58
378.9	-2.85	378.9	9.42	378.9	0.64	378.9	-17.39	378.9	12.29	378.9	6.3	378.9	10.89	378.9	13.09	378.9	6.04	378.9	-10.35	378.9	5.11	378.9	10.93	378.9	-7.37	378.9	-6.96	378.9	0.38	378.9	-23.66	378.9	-5.18	378.9	-6.94	378.9	51.1	378.9	48.89	378.9	57.79	378.9	10.76	378.9	50.45	378.9	54.67	378.9	3.48
379.8	-4.02	379.8	9.1	379.8	-0.5	379.8	-14.64	379.8	8.61	379.8	10.59	379.8	9.62	379.8	12.08	379.8	7.07	379.8	-9.21	379.8	3.09	379.8	9.24	379.8	-10.21	379.8	-5.01	379.8	-1.2	379.8	-23.05	379.8	-7.15	379.8	-8.91	379.8	46.81	379.8	51.59	379.8	54.16	379.8	13.24	379.8	47.98	379.8	57.17	379.8	1.9
380.7	-2.18	380.7	8.68	380.7	-0.24	380.7	-13.49	380.7	9.94	380.7	12.46	380.7	10.03	380.7	11.67	380.7	3.78	380.7	-8.11	380.7	4.09	380.7	11.84	380.7	-8.18	380.7	-5.73	380.7	-1.96	380.7	-21	380.7	-8.45	380.7	-10.03	380.7	47.46	380.7	50.72	380.7	57.28	380.7	9.98	380.7	47.04	380.7	56.86	380.7	0.04
381.6	-1.7	381.6	8.58	381.6	-1.43	381.6	-16.19	381.6	7.37	381.6	8.7	381.6	9.68	381.6	11.04	381.6	5.54	381.6	-8.92	381.6	2.85	381.6	11.72	381.6	-8.29	381.6	-8.19	381.6	-3.83	381.6	-21.82	381.6	-6.26	381.6	-6.55	381.6	45.69	381.6	50.7	381.6	55.17	381.6	13.59	381.6	47.28	381.6	57.68	381.6	1.19
382.5	-2.99	382.5	9.12	382.5	-0.12	382.5	-14.76	382.5	10.35	382.5	10.69	382.5	9.1	382.5	12.76	382.5	6.77	382.5	-9.79	382.5	4.2	382.5	9.51	382.5	-9.07	382.5	-4.82	382.5	2.34	382.5	-22.15	382.5	-6.81	382.5	-9.05	382.5	49.94	382.5	52.64	382.5	55.79	382.5	11.09	382.5	47.22	382.5	54.52	382.5	-0.15
383.4	-1.69	383.4	7.32	383.4	-1.71	383.4	-15.53	383.4	8.23	383.4	12.1	383.4	10.81	383.4	10.49	383.4	3.61	383.4	-8.31	383.4	3.21	383.4	11.31	383.4	-7.99	383.4	-7.04	383.4	0.41	383.4	-22.45	383.4	-6.51	383.4	-9.06	383.4	50.66	383.4	51.41	383.4	58	383.4	10.69	383.4	48.67	383.4	55.83	383.4	2.73
384.3	-0.55	384.3	6.18	384.3	1.62	384.3	-17.1	384.3	12.21	384.3	7.59	384.3	9.82	384.3	12.98	384.3	6.27	384.3	-11.86	384.3	4.52	384.3	13.02	384.3	-8.39	384.3	-5.4	384.3	-2.23	384.3	-22.68	384.3	-6.03	384.3	-6.13	384.3	47.7	384.3	52.3	384.3	55.79	384.3	12.17	384.3	48.16	384.3	56.22	384.3	-0.68
385.2	-2.24	385.2	5.85	385.2	-0.99	385.2	-15.84	385.2	9.6	385.2	10.46	385.2	9	385.2	13.03	385.2	3.77	385.2	-9.84	385.2	4.49	385.2	10.9	385.2	-9.73	385.2	-5.35	385.2	-1.57	385.2	-22.96	385.2	-6.49	385.2	-9.75	385.2	49.45	385.2	51.98	385.2	56.01	385.2	13.23	385.2	49.45	385.2	57.2	385.2	2.51
386.1	-2.99	386.1	6.18	386.1	0.22	386.1	-14.82	386.1	7.76	386.1	6.88	386.1	9.29	386.1	11.67	386.1	6.86	386.1	-12.57	386.1	3.76	386.1	8.12	386.1	-9.52	386.1	-7.03	386.1	-3.96	386.1	-23.26	386.1	-7.69	386.1	-7.93	386.1	50.34	386.1	51.48	386.1	55.78	386.1	11.02	386.1	48.25	386.1	59.65	386.1	1.3
387	-0.05	387	8.89	387	1.02	387	-15.02	387	11.65	387	7.37	387	11.12	387	12.38	387	7.76	387	-10.82	387	3.56	387	9.5	387	-9.05	387	-7.4	387	-2.07	387	-22.18	387	-5.51	387	-7.79	387	49.54	387	50.6	387	55.8	387	13.17	387	49.26	387	58.81	387	1.82
387.9	-2.88	387.9	7.26	387.9	-1.25	387.9	-17.14	387.9	7.14	387.9	12.55	387.9	9.51	387.9	10.5	387.9	5.96	387.9	-10.41	387.9	2.65	387.9	12.34	387.9	-7.51	387.9	-8.83	387.9	0.23	387.9	-22.35	387.9	-8.6	387.9	-6.51	387.9	52.59	387.9	51.48	387.9	57.7	387.9	13.95	387.9	48.61	387.9	58.55	387.9	1.32
388.8	-2.29	388.8	6	388.8	0.22	388.8	-15.08	388.8	8.13	388.8	5.54	388.8	11.1	388.8	13.44	388.8	5.83	388.8	-8.74	388.8	3.55	388.8	11.44	388.8	-5.54	388.8	-6.14	388.8	-1.64	388.8	-21.05	388.8	-7.01	388.8	-5.52	388.8	52.07	388.8	51.18	388.8	58.45	388.8	12	388.8	46.6	388.8	57.67	388.8	1.46
389.7	-0.48	389.7	7.51	389.7	-2.35	389.7	-15.7	389.7	8.79	389.7	9.77	389.7	11.96	389.7	12.3	389.7	4.33	389.7	-10.58	389.7	3.78	389.7	11.44	389.7	-9.17	389.7	-7.99	389.7	-2.33	389.7	-23.94	389.7	-6.13	389.7	-10.72	389.7	48.57	389.7	49.11	389.7	57.04	389.7	12.37	389.7	48.9	389.7	55.1	389.7	0.93
390.6	-3.88	390.6	7.29	390.6	-2.21	390.6	-14.43	390.6	8.97	390.6	11.31	390.6	10.68	390.6	14.11	390.6	6.01	390.6	-9.86	390.6	3.63	390.6	9.51	390.6	-6.08	390.6	-6.57	390.6	-0.29	390.6	-22.01	390.6	-7.9	390.6	-9.35	390.6	51.1	390.6	51.28	390.6	57.22	390.6	11.74	390.6	49.82	390.6	57.25	390.6	0.63
391.5	0.02	391.5	9.23	391.5	-1.31	391.5	-15.65	391.5	11	391.5	9.84	391.5	9.74	391.5	13.43	391.5	4.57	391.5	-10.31	391.5	4.11	391.5	8.88	391.5	-10.03	391.5	-7.31	391.5	-0.02	391.5	-21.97	391.5	-6.7	391.5	-9.11	391.5	50.61	391.5	54.03	391.5	57.78	391.5	11.9	391.5	50.58	391.5	60.47	391.5	2.65
392.4	-0.98	392.4	8.09	392.4	-0.81	392.4	-16.87	392.4	11.67	392.4	7.31	392.4	10.73	392.4	13.3	392.4	5.74	392.4	-11.81	392.4	5.94	392.4	9.77	392.4	-8.35	392.4	-5.43	392.4	-0.09	392.4	-23.89	392.4	-5.78	392.4	-9.28	392.4	50.5	392.4	53.55	392.4	59.56	392.4	12.43	392.4	49.78	392.4	58.81	392.4	-0.71
393.3	-0.02	393.3	7.28	393.3	-1.87	393.3	-17.13	393.3	10.04	393.3	7.66	393.3	11.27	393.3	13.48	393.3	4.93	393.3	-12.53	393.3	5.44	393.3	11.07	393.3	-7.27	393.3	-7	393.3	-1.79	393.3	-24.57	393.3	-7.71	393.3	-6.1	393.3	49.99	393.3	52	393.3	57.98	393.3	11.01	393.3	47.42	393.3	60.53	393.3	0.46
394.2	-2.33	394.2	8.97	394.2	-1.96	394.2	-17.52	394.2	9.41	394.2	9.14	394.2	9.74	394.2	14.99	394.2	4.47	394.2	-10.94	394.2	2.59	394.2	12.76	394.2	-7.77	394.2	-4.5	394.2	-3.87	394.2	-25.07	394.2	-10.15	394.2	-6.87	394.2	51.95	394.2	51.1	394.2	57.99	394.2	13.08	394.2	49.42	394.2	58.08	394.2	2.69
395.1	-1.36	395.1	7.53	395.1	-0.64	395.1	-16.24	395.1	8.74	395.1	12.41	395.1	8.48	395.1	12.99	395.1	6.23	395.1	-10.44	395.1	5.98	395.1	13.08	395.1	-9.74	395.1	-9.62	395.1	-1.48	395.1	-23.97	395.1	-7.76	395.1	-8.91	395.1	51.4	395.1	50.14	395.1	61.73	395.1	13.49	395.1	48.23	395.1	58.51	395.1	1.62
396	-0.43	396	4.49	396	0.04	396	-16.17	396	11.89	396	10.26	396	12.43	396	14.38	396	4.61	396	-11.87	396	6.23	396	11.55	396	-7.12	396	-6.62	396	-0.9	396	-24.67	396	-5.53	396	-8.03	396	49.58	396	50.35	396	59.26	396	12.36	396	49.67	396	61.44	396	-1.63
396.9	-0.98	396.9	6.88	396.9	1.17	396.9	-13.68	396.9	8.2	396.9	13.04	396.9	13.34	396.9	14.07	396.9	6.57	396.9	-11.15	396.9	3.79	396.9	12.79	396.9	-8.08	396.9	-5.04	396.9	-1.48	396.9	-24.39	396.9	-5.15	396.9	-6.81	396.9	52.76	396.9	53.28	396.9	59.58	396.9	11.88	396.9	53.34	396.9	61.21	396.9	4.18
397.8	-1.46	397.8	7.05	397.8	0.58	397.8	-14.73	397.8	9.41	397.8	8.31	397.8	7.38	397.8	13.82	397.8	6.63	397.8	-11.02	397.8	2.5	397.8	9.34	397.8	-11.14	397.8	-7.22	397.8	-1.05	397.8	-24.55	397.8	-7.87	397.8	-6.32	397.8	48.98	397.8	51.86	397.8	60.7	397.8	10.27	397.8	50.48	397.8	60.98	397.8	2.88
398.7	-1.34	398.7	7.17	398.7	0.12	398.7	-15.13	398.7	10.24	398.7	11.84	398.7	10.65	398.7	11.78	398.7	6.79	398.7	-10.02	398.7	5.04	398.7	9.02	398.7	-9.24	398.7	-8.76	398.7	-1.9	398.7	-23.26	398.7	-6.5	398.7	-10.47	398.7	51.21	398.7	53.13	398.7	58.51	398.7	14.63	398.7	50.73	398.7	59.33	398.7	2.25
399.6	-1.58	399.6	5.22	399.6	-0.4	399.6	-17.45	399.6	9.66	399.6	8.46	399.6	10.66	399.6	13.46	399.6	3.69	399.6	-10.33	399.6	3.44	399.6	9.3	399.6	-7.35	399.6	-8.77	399.6	-2.3	399.6	-25.13	399.6	-7.62	399.6	-8.32	399.6	51.43	399.6	52.11	399.6	60.94	399.6	13.59	399.6	50.82	399.6	60.92	399.6	-1.2
400.5	-1.32	400.5	7.15	400.5	0.76	400.5	-15.17	400.5	9.06	400.5	7.62	400.5	10.23	400.5	14.21	400.5	8.17	400.5	-10.12	400.5	2.96	400.5	10.09	400.5	-9.45	400.5	-6.41	400.5	0.38	400.5	-25.09	400.5	-4.98	400.5	-8.52	400.5	52.26	400.5	51.96	400.5	62.48	400.5	11.38	400.5	53.63	400.5	63.29	400.5	1.86
401.4	0.77	401.4	8.77	401.4	-2.28	401.4	-14.96	401.4	11.57	401.4	8.48	401.4	13.24	401.4	13.6	401.4	7.85	401.4	-12.33	401.4	5.48	401.4	12.39	401.4	-9.93	401.4	-6.31	401.4	0.17	401.4	-24.75	401.4	-5.74	401.4	-6.35	401.4	50.38	401.4	54	401.4	60.38	401.4	12.25	401.4	50.53	401.4	60.44	401.4	2.7
402.3	-2.98	402.3	6.19	402.3	1.11	402.3	-13.98	402.3	9.28	402.3	10.14	402.3	10.68	402.3	12.86	402.3	6.01	402.3	-10.47	402.3	4.43	402.3	11.81	402.3	-9.73	402.3	-4.98	402.3	0.93	402.3	-25.32	402.3	-7.35	402.3	-7.23	402.3	49.69	402.3	52.49	402.3	60.12	402.3	12.75	402.3	50.32	402.3	62.13	402.3	2.82
403.2	-2.83	403.2	9.03	403.2	-0.92	403.2	-17.24	403.2	13.57	403.2	9.84	403.2	8.76	403.2	12.94	403.2	5.26	403.2	-13.11	403.2	4.89	403.2	11.43	403.2	-9.59	403.2	-8.64	403.2	-2.82	403.2	-22.37	403.2	-4.62	403.2	-7.05	403.2	52.27	403.2	53.05	403.2	62.36	403.2	15.07	403.2	52.6	403.2	59.91	403.2	1.16
404.1	-0.45	404.1	7.1	404.1	0.33	404.1	-15.63	404.1	10.65	404.1	12.03	404.1	13.7	404.1	12.66	404.1	7.11	404.1	-9.93	404.1	2	404.1	12.38	404.1	-10.31	404.1	-8.54	404.1	-2.11	404.1	-22.45	404.1	-9.12	404.1	-8.4	404.1	49.72	404.1	51.59	404.1	60.86	404.1	12.08	404.1	49.76	404.1	61.03	404.1	-1.01
405	-2.82	405	7.6	405	-1.64	405	-18.24	405	10.78	405	9.38	405	8.33	405	13.82	405	5.6	405	-11.99	405	4.32	405	12.07	405	-8.27	405	-6.8	405	1.3	405	-24.49	405	-6.82	405	-6.51	405	54.13	405	53.14	405	62.48	405	14.11	405	51.37	405	62.07	405	1.2
405.9	-0.7	405.9	9.02	405.9	1.54	405.9	-17.34	405.9	10.98	405.9	8.37	405.9	12.03	405.9	12.91	405.9	6.85	405.9	-12.93	405.9	7.3	405.9	9.66	405.9	-8.14	405.9	-7.3	405.9	-2.77	405.9	-25.85	405.9	-8.16	405.9	-10.29	405.9	50.92	405.9	51.8	405.9	60.9	405.9	11.89	405.9	51.34	405.9	61.76	405.9	-1.06
406.8	-3.41	406.8	9.63	406.8	1.51	406.8	-12.31	406.8	9.3	406.8	8.64	406.8	9.32	406.8	13.09	406.8	6.15	406.8	-9.22	406.8	3.32	406.8	9.5	406.8	-10.57	406.8	-9.1	406.8	-0.38	406.8	-26.5	406.8	-7.75	406.8	-10.47	406.8	51.46	406.8	50.58	406.8	60.26	406.8	11.49	406.8	50.86	406.8	58.58	406.8	2.84
407.7	-2.44	407.7	8.39	407.7	0.38	407.7	-15.3	407.7	10.91	407.7	8.28	407.7	8.16	407.7	11.59	407.7	5.68	407.7	-8.61	407.7	4.79	407.7	9.97	407.7	-9.4	407.7	-8.4	407.7	-1.89	407.7	-24.45	407.7	-6.71	407.7	-7.68	407.7	53.61	407.7	52.9	407.7	61.2	407.7	13.42	407.7	51.44	407.7	60.41	407.7	3.58
408.6	-2.28	408.6	5.74	408.6	-1.59	408.6	-13.35	408.6	13.64	408.6	9.56	408.6	11.37	408.6	12.52	408.6	5.18	408.6	-10.32	408.6	5.42	408.6	12.93	408.6	-9.11	408.6	-7.41	408.6	-1.77	408.6	-25.02	408.6	-10.11	408.6	-7.42	408.6	51.06	408.6	54.48	408.6	61.33	408.6	11.74	408.6	50.89	408.6	62.11	408.6	2.31
409.5	0.33	409.5	9.63	409.5	0.33	409.5	-18.14	409.5	9.09	409.5	6.45	409.5	12.24	409.5	14.65	409.5	8.13	409.5	-13.48	409.5	3.52	409.5	9.29	409.5	-9.65	409.5	-8.29	409.5	1.17	409.5	-24.17	409.5	-7.26	409.5	-10.05	409.5	51.84	409.5	54.24	409.5	62.46	409.5	13.75	409.5	52.29	409.5	60.28	409.5	2.23
410.4	-2	410.4	6.42	410.4	1.13	410.4	-12.2	410.4	7.75	410.4	13.95	410.4	10.53	410.4	13.58	410.4	7.1	410.4	-9.96	410.4	2.35	410.4	13.54	410.4	-9	410.4	-6.95	410.4	-1.48	410.4	-25.07	410.4	-7.72	410.4	-8.28	410.4	51.51	410.4	54.42	410.4	61.6	410.4	13.78	410.4	53.77	410.4	59.62	410.4	0.18
411.3	-1.48	411.3	8.45	411.3	-0.22	411.3	-16.52	411.3	9.29	411.3	8.3	411.3	9.96	411.3	12.55	411.3	5.29	411.3	-9.32	411.3	4.09	411.3	7.35	411.3	-10.23	411.3	-7.87	411.3	-0.01	411.3	-24.93	411.3	-4.81	411.3	-11.38	411.3	51.67	411.3	55	411.3	64.06	411.3	12.54	411.3	55.67	411.3	59.18	411.3	1.6
412.2	-0.94	412.2	4.73	412.2	-0.93	412.2	-16.38	412.2	7.08	412.2	11.13	412.2	9.92	412.2	11.59	412.2	7.63	412.2	-12.49	412.2	2.19	412.2	10.4	412.2	-9.83	412.2	-8.67	412.2	-2.35	412.2	-27.16	412.2	-8.95	412.2	-9.13	412.2	51.67	412.2	54.69	412.2	61.32	412.2	13.34	412.2	54.03	412.2	62.2	412.2	-0.59
413.1	-0.16	413.1	8.04	413.1	1.24	413.1	-17.68	413.1	9.28	413.1	9.59	413.1	10.29	413.1	12.84	413.1	7.77	413.1	-9.99	413.1	2.6	413.1	11.62	413.1	-10.39	413.1	-7.98	413.1	0.42	413.1	-25.47	413.1	-7.97	413.1	-9.56	413.1	53.45	413.1	54.56	413.1	63.12	413.1	11.22	413.1	50.98	413.1	60.65	413.1	0.38
414	-1.05	414	10.06	414	1.79	414	-14.28	414	10.8	414	9.66	414	10.89	414	15.8	414	6.36	414	-7.89	414	2.52	414	13.67	414	-8.24	414	-5.99	414	-1.71	414	-25.89	414	-8.4	414	-5.47	414	53.42	414	54.82	414	62.25	414	12.66	414	53.8	414	62.19	414	2.33
414.9	-1.16	414.9	5.51	414.9	-0.23	414.9	-17.22	414.9	8.96	414.9	12.79	414.9	9.34	414.9	12.11	414.9	7.18	414.9	-12.37	414.9	2.98	414.9	12.13	414.9	-8.46	414.9	-8.54	414.9	0.75	414.9	-24.35	414.9	-9.08	414.9	-10.05	414.9	53.31	414.9	55.09	414.9	63.41	414.9	11.98	414.9	51.73	414.9	63.9	414.9	2.12
415.8	-1.52	415.8	8.76	415.8	2.51	415.8	-18.1	415.8	12.18	415.8	7.65	415.8	8.71	415.8	14.15	415.8	7.59	415.8	-8.38	415.8	5.2	415.8	8.89	415.8	-10.14	415.8	-9.02	415.8	0.83	415.8	-21.71	415.8	-8.46	415.8	-10.26	415.8	54.14	415.8	54.44	415.8	63.58	415.8	13.72	415.8	51.68	415.8	62.53	415.8	0.38
416.7	-2.76	416.7	7.69	416.7	-0.21	416.7	-18.63	416.7	11.6	416.7	11.68	416.7	11.34	416.7	14.64	416.7	7.11	416.7	-11.28	416.7	5.38	416.7	11.94	416.7	-10.11	416.7	-6.01	416.7	-0.25	416.7	-24.77	416.7	-7.35	416.7	-7.87	416.7	55.29	416.7	54.41	416.7	65.91	416.7	12.67	416.7	54.16	416.7	63.72	416.7	3.99
417.6	-0.85	417.6	8.8	417.6	-0.14	417.6	-14.83	417.6	8.63	417.6	8.59	417.6	11.22	417.6	12.36	417.6	6.88	417.6	-9.93	417.6	4.67	417.6	12.97	417.6	-8.52	417.6	-8.16	417.6	-2.02	417.6	-23.48	417.6	-9.29	417.6	-8.12	417.6	52.62	417.6	53.15	417.6	63.63	417.6	13.57	417.6	51.12	417.6	64.15	417.6	-0.41
418.5	-2.42	418.5	6.86	418.5	-0.75	418.5	-15.67	418.5	12.25	418.5	9.53	418.5	8.99	418.5	12.07	418.5	7.23	418.5	-10.83	418.5	5.95	418.5	11.8	418.5	-9.72	418.5	-9.95	418.5	-2.38	418.5	-24.07	418.5	-6.1	418.5	-10.06	418.5	55	418.5	53.9	418.5	62.2	418.5	11.43	418.5	54.02	418.5	62.51	418.5	2.01
419.4	-0.22	419.4	6.27	419.4	2.27	419.4	-16.44	419.4	10.91	419.4	6.6	419.4	10.57	419.4	12.08	419.4	8.09	419.4	-10.07	419.4	2.78	419.4	9.71	419.4	-8.17	419.4	-8.18	419.4	-1.82	419.4	-25.28	419.4	-9.73	419.4	-10.7	419.4	54.3	419.4	56.03	419.4	64.01	419.4	12.36	419.4	52.54	419.4	60.24	419.4	0.28
420.3	0.87	420.3	8.92	420.3	0.6	420.3	-15.72	420.3	11.51	420.3	10.68	420.3	10.56	420.3	15.75	420.3	6.59	420.3	-12.76	420.3	3.86	420.3	12.14	420.3	-11.46	420.3	-5.87	420.3	-1.83	420.3	-26.2	420.3	-7.63	420.3	-6.14	420.3	52.9	420.3	54.05	420.3	63.11	420.3	13.98	420.3	53.4	420.3	63.94	420.3	1.07
421.2	-1	421.2	8.68	421.2	-0.88	421.2	-16.43	421.2	10.92	421.2	9.39	421.2	11.57	421.2	13.87	421.2	6.85	421.2	-11.45	421.2	2.45	421.2	9.18	421.2	-7.56	421.2	-7.21	421.2	-0.53	421.2	-25.11	421.2	-7.5	421.2	-8.75	421.2	53.37	421.2	57.51	421.2	66.26	421.2	14.78	421.2	53.87	421.2	61.7	421.2	1.17
422.1	-2.07	422.1	6.95	422.1	-0.64	422.1	-16.24	422.1	9.71	422.1	9.74	422.1	10.55	422.1	12.67	422.1	6.71	422.1	-10.6	422.1	5.23	422.1	11.14	422.1	-9.35	422.1	-10.61	422.1	-1.06	422.1	-27.18	422.1	-7.05	422.1	-8.73	422.1	54.39	422.1	54.13	422.1	63.58	422.1	11.45	422.1	56.05	422.1	63.8	422.1	3.46
423	-0.95	423	8.05	423	0.63	423	-18.35	423	10.08	423	10.32	423	10.43	423	13.09	423	6.8	423	-13.01	423	6.16	423	11.17	423	-11.43	423	-6.42	423	-2.01	423	-25.98	423	-7.88	423	-10.11	423	51.66	423	56.92	423	64.86	423	13.9	423	53.61	423	62.52	423	1.74
423.9	-1.76	423.9	7.13	423.9	1.98	423.9	-18.53	423.9	13.17	423.9	9.28	423.9	10.69	423.9	13.12	423.9	7.69	423.9	-13.22	423.9	3.01	423.9	10.34	423.9	-7.94	423.9	-6.68	423.9	-3.08	423.9	-26.57	423.9	-9.49	423.9	-9.84	423.9	56.45	423.9	55.9	423.9	65.02	423.9	13.3	423.9	53.78	423.9	63.75	423.9	1.99
424.8	0.49	424.8	8.52	424.8	0.48	424.8	-16.77	424.8	11.28	424.8	10.43	424.8	14.36	424.8	13.46	424.8	7.14	424.8	-13.54	424.8	3.15	424.8	13.17	424.8	-7.66	424.8	-6.72	424.8	-0.61	424.8	-25.29	424.8	-10.23	424.8	-8.85	424.8	55.56	424.8	56.06	424.8	65.34	424.8	14.14	424.8	52.9	424.8	62.81	424.8	1.84
425.7	-3.74	425.7	8.35	425.7	-0.06	425.7	-13.39	425.7	11.48	425.7	8.87	425.7	9.77	425.7	14.73	425.7	7.41	425.7	-9.58	425.7	5.32	425.7	8.95	425.7	-10.27	425.7	-6.68	425.7	-2.24	425.7	-24.6	425.7	-7.48	425.7	-11.66	425.7	52.27	425.7	56.27	425.7	65.95	425.7	13.79	425.7	53.81	425.7	62.68	425.7	1.17
426.6	0.77	426.6	8.2	426.6	1.63	426.6	-16.98	426.6	11.99	426.6	7.16	426.6	11.35	426.6	12.92	426.6	6.27	426.6	-12.22	426.6	6.1	426.6	11.09	426.6	-8.71	426.6	-7.88	426.6	-2.19	426.6	-25.67	426.6	-7.73	426.6	-7.43	426.6	54.82	426.6	56.81	426.6	63.77	426.6	12.52	426.6	55.07	426.6	65.96	426.6	1.35
427.5	-0.13	427.5	7.79	427.5	1.54	427.5	-17.07	427.5	9.29	427.5	11.24	427.5	11.87	427.5	13.06	427.5	9.17	427.5	-15.24	427.5	4.7	427.5	9.2	427.5	-10.56	427.5	-9.52	427.5	-1.6	427.5	-27.52	427.5	-7.93	427.5	-9.26	427.5	53.37	427.5	53.31	427.5	65.11	427.5	13.71	427.5	56.44	427.5	64.59	427.5	3.3
428.4	-1.23	428.4	7.78	428.4	-0.92	428.4	-16.01	428.4	12.68	428.4	12	428.4	12.35	428.4	12.6	428.4	6.5	428.4	-12.55	428.4	3.79	428.4	14.08	428.4	-9.35	428.4	-7.62	428.4	-4.56	428.4	-26.22	428.4	-9.26	428.4	-10.26	428.4	54.91	428.4	55.96	428.4	64.73	428.4	11.2	428.4	55.58	428.4	62.7	428.4	1.18
429.3	-0.65	429.3	12.8	429.3	1.29	429.3	-16.8	429.3	9.52	429.3	12.52	429.3	11.62	429.3	15.71	429.3	6.4	429.3	-12.68	429.3	3.59	429.3	12	429.3	-10.86	429.3	-8.37	429.3	-0.51	429.3	-27.71	429.3	-8.39	429.3	-7.86	429.3	55.69	429.3	56.15	429.3	65.8	429.3	12.65	429.3	55.42	429.3	66.27	429.3	3.26
430.2	-2.04	430.2	9.43	430.2	1.71	430.2	-17.1	430.2	10.15	430.2	8.38	430.2	10.4	430.2	12.96	430.2	9.26	430.2	-9.4	430.2	5.08	430.2	12.32	430.2	-7.32	430.2	-9.56	430.2	-1.38	430.2	-24.04	430.2	-7.19	430.2	-9.77	430.2	54.82	430.2	54.56	430.2	65.9	430.2	13.82	430.2	57.65	430.2	66.55	430.2	-0.16
431.1	-2.53	431.1	8.39	431.1	2.48	431.1	-18.18	431.1	10.98	431.1	10.52	431.1	8.67	431.1	12.65	431.1	6.61	431.1	-12.54	431.1	4.8	431.1	12.18	431.1	-11.59	431.1	-9.63	431.1	-0.77	431.1	-28.93	431.1	-7.14	431.1	-6.13	431.1	53.88	431.1	54.31	431.1	66.97	431.1	13.49	431.1	55.31	431.1	63.66	431.1	2.09
432	-1.84	432	10	432	-0.01	432	-15.93	432	12.93	432	7.55	432	8.19	432	11.49	432	8.42	432	-11.86	432	6.12	432	9.13	432	-10.08	432	-10.31	432	-0.96	432	-27.09	432	-6.71	432	-9.35	432	53.78	432	57.43	432	64.02	432	13.78	432	55.35	432	63.67	432	-0.25
432.9	-4.07	432.9	5.53	432.9	0.11	432.9	-16.92	432.9	12.02	432.9	11.36	432.9	8.1	432.9	11.88	432.9	7.08	432.9	-12.48	432.9	5.36	432.9	11.26	432.9	-12.27	432.9	-9.03	432.9	-0.81	432.9	-26.22	432.9	-7.75	432.9	-8.73	432.9	51.99	432.9	55.22	432.9	66.55	432.9	14.18	432.9	55.26	432.9	66.03	432.9	1.45
433.8	0.6	433.8	11.81	433.8	-0.06	433.8	-14.82	433.8	11.36	433.8	9.76	433.8	11.45	433.8	17.22	433.8	7.86	433.8	-11.23	433.8	5.56	433.8	13.88	433.8	-8.78	433.8	-7.4	433.8	-3.67	433.8	-26.4	433.8	-8.38	433.8	-6.76	433.8	55.75	433.8	57.06	433.8	64.24	433.8	12.75	433.8	55.78	433.8	63.77	433.8	0.92
434.7	-2.84	434.7	8.9	434.7	0.28	434.7	-14.69	434.7	10.65	434.7	11.98	434.7	9.31	434.7	12.98	434.7	7.91	434.7	-11.28	434.7	4.97	434.7	11.7	434.7	-9.73	434.7	-9.21	434.7	-1.65	434.7	-24.46	434.7	-6.29	434.7	-9.4	434.7	56.17	434.7	59.36	434.7	66.24	434.7	14.04	434.7	59.22	434.7	63.69	434.7	2.94
435.6	-2.17	435.6	8.53	435.6	0.14	435.6	-17.46	435.6	10.58	435.6	9.63	435.6	9.69	435.6	14.06	435.6	6.94	435.6	-10.85	435.6	5.74	435.6	11.29	435.6	-10.26	435.6	-5.72	435.6	-2.74	435.6	-24.26	435.6	-7.12	435.6	-8.62	435.6	53.83	435.6	56.12	435.6	65.28	435.6	12.08	435.6	55.73	435.6	66.57	435.6	2.02
436.5	-0.68	436.5	9.3	436.5	2.66	436.5	-16.34	436.5	8.95	436.5	10.27	436.5	10.55	436.5	15.93	436.5	7.19	436.5	-13.14	436.5	4.21	436.5	11.14	436.5	-10.26	436.5	-7.11	436.5	-0.86	436.5	-27.87	436.5	-9.07	436.5	-10.09	436.5	55.17	436.5	58.49	436.5	66.43	436.5	14.9	436.5	54.9	436.5	63.04	436.5	2.23
437.4	2.4	437.4	9.85	437.4	0.34	437.4	-16.56	437.4	10.48	437.4	7.88	437.4	12.04	437.4	15.23	437.4	7.49	437.4	-12.6	437.4	3.55	437.4	11	437.4	-10.71	437.4	-7.98	437.4	-2.96	437.4	-28.76	437.4	-8.98	437.4	-9.47	437.4	54.52	437.4	55.74	437.4	65.02	437.4	12.23	437.4	54.69	437.4	66.28	437.4	2.9
[truncated: 22 more columns]

## Sheet: Data corrected
X	L1A1	L1A2	L1A3	L1A4	L1A5	L1A6		L2A1	L2A2	L2A3	L2A4	L2A5	L2A6		L3A1	L3A2	L3A3	L3A4	L3A5	L3A6		L4A1	L4A2	L4A3	L4A4	L4A5	L4A6
-240.3	2.26	-1.15	-1.33	9.23	-1.78	0		2.12	-2.67	-2.84	10.45	-2.65	0		-2.18	-1.14	-4.55	11.27	-4.1	0		10.63	5.3	-7.72	25.02	-1.35	0
-239.4	6.68	4.73	0.46	13.67	2.97	0		5.7	1.8	1.14	12.6	2.12	0		-0.07	-1	-2.58	8.2	0.93	0		9.55	2.13	-9.66	22.67	-1.65	0
-238.5	1.79	2.31	-3.99	10.31	0.73	0		5.76	0.51	-2.27	14.18	4.71	0		-0.88	-1.45	-5.07	8.61	-2.25	0		9.3	4.47	-8.13	23.03	-1.34	0
-237.6	5.08	1.81	-2	10.23	2.56	0		6.41	1.77	-0.01	13.65	6.36	0		2.53	1.8	0.3	14.72	2.01	0		14.52	8.16	-5.62	28.58	-0.56	0
-236.7	4.93	0.8	-0.93	10.24	1.6	0		2.04	-0.66	-5.69	8.77	1.8	0		1.21	-1.43	-6.88	8.39	-1.33	0		12.34	1.92	-10.32	22.66	-0.88	0
-235.8	3.21	0.89	-2.47	11.6	0.92	0		3.84	-0.4	-2.37	12.85	2.87	0		0.06	-0.19	-9.16	10.14	-2.55	0		11.35	4.35	-9.17	25.49	0.64	0
-234.9	2.25	-1.11	-4.35	9.04	-0.02	0		5.06	-5.15	0.34	13.51	4.42	0		2.45	0.61	-0.53	12.55	1.35	0		9.99	6.68	-7.62	27.28	-0.88	0
-234	1.63	-2.43	-3.61	6.7	-1.99	0		1.76	-5.06	-4.46	8.78	-1.33	0		2.75	-1.3	-4.03	10.94	-2.71	0		10.92	2.89	-8.06	26.56	-0.69	0
-233.1	0.58	-2.49	-5.03	7.97	-1.05	0		3.54	-4.06	-1.62	12.9	3.4	0		0.16	-4.42	-1.88	13.22	0.47	0		7.87	-0.18	-10.15	25.23	-3.71	0
-232.2	-2.35	-9.12	-9.14	7.74	-0.34	0		0.21	-4.86	-6.49	12.55	2.97	0		-5.84	-6.35	-4.33	10.3	-2.27	0		8.95	5.34	-8.99	26.55	-0.89	0
-231.3	6.41	3.87	1.15	7.13	1.5	0		8.39	2.71	1.7	11.64	4.07	0		5.34	4.11	-7.08	9.14	-1.7	0		12.03	7	-9.08	25.88	-0.17	0
-230.4	9.88	7.3	3.07	16.28	1.36	0		10.28	4.19	7.25	14.14	2.67	0		3.58	3.83	-2.76	8.86	-0.41	0		6.39	3.17	-13.12	23.11	-2.44	0
-229.5	4.95	3.41	0.79	10.35	3.14	0		2.66	-0.73	-0.35	11.18	2.11	0		0.96	2.62	-2.48	11.08	2.11	0		9.12	5.51	-9.06	25.02	1.23	0
-228.6	-1.54	-1.25	-3.08	7.05	0.34	0		2.62	-4.64	-3.79	12.73	1.36	0		1.35	-0.17	-3.33	12.82	0.27	0		10.14	6.03	-7.52	26.31	-1.53	0
-227.7	6.9	3.18	-0.31	11.8	3.19	0		11.21	3.57	-0.02	13.35	4.04	0		3.7	2.48	-1.81	11.82	0.69	0		9.12	3.98	-12.52	25.65	-2.43	0
-226.8	4.58	2.7	-0.45	8.62	3.41	0		4.67	-2.28	-1.38	11.99	5.15	0		1.64	-0.88	-3.8	10.97	-0.19	0		9.21	3.85	-9.11	23.82	-2.89	0
-225.9	2.38	-2.01	-3.85	7.18	1.01	0		7.07	-0.65	0.05	11.47	5.26	0		1.1	-0.44	-3.08	9.81	0.59	0		9.14	3.55	-7.73	25.34	-3.52	0
-225	0.13	-2.74	-1.46	9.96	0.51	0		4.59	-3.24	-0.04	10.56	5.29	0		0.91	-1.84	-3.96	9.34	0.15	0		4.8	2.34	-10.16	22.46	-2.59	0
-224.1	3.88	0.5	-2.75	11.45	0.65	0		8.47	1.18	-2.25	14.6	4.61	0		4.43	1.82	-2.94	9.9	1.69	0		10.96	5.38	-6.61	26.39	1.39	0
-223.2	7.26	5.14	1.19	8.33	4.75	0		7.52	0.27	0.9	12.27	6.24	0		0.1	1.61	-2.96	11.21	1.62	0		6.27	5.59	-8.2	25.22	0.23	0
-222.3	0.21	-1.34	-1.64	6.04	-0.28	0		3.19	-1.76	-2.23	12.78	0.05	0		2.21	2.19	-2.2	15.16	1.53	0		9.18	3.87	-8.47	27.13	-0.65	0
-221.4	4.2	1.49	-1.36	8.88	0.2	0		5.5	2.39	-0.73	12.21	4.08	0		4.65	3.99	-1.39	14.03	3.27	0		6.79	3.45	-11.28	22.6	-3.66	0
-220.5	3.86	0.76	-2.36	8.04	-1.51	0		4.19	-1.83	-2.4	11.18	0.23	0		2.74	2.52	-1.63	14.42	4.19	0		11.9	6.4	-6.55	27.82	2.48	0
-219.6	10.65	6.27	3.91	14.74	3.83	0		4.42	-3.15	-2.52	12.31	1.56	0		0.79	0.88	0.4	13.71	3.32	0		7.88	2.81	-7.45	23.5	-1.66	0
-218.7	2.61	-1.73	-3.84	4.92	-0.28	0		5.57	-1.51	-3.34	10.74	4.28	0		3.68	-0.07	-4.04	9.78	2.37	0		12.14	3.37	-9.69	24.37	1.16	0
-217.8	1.26	-1.22	-5.49	7.15	0.4	0		1.92	-1.87	-4.09	8.8	0.74	0		1.43	1.66	-0.44	12.3	3.04	0		7.92	2.36	-9.5	23.32	-2.11	0
-216.9	7.32	1.92	-0.51	10.82	2.41	0		2.31	-1.25	-4.29	9.73	2.49	0		-1.72	-1.55	-7.31	6.72	-0.78	0		10.09	4.51	-8.69	22.53	-3.04	0
-216	0.24	0.85	-3.82	7.48	0.43	0		2.56	-1.69	-3.09	11.47	2.51	0		1.8	-1.01	-2.57	11.06	0.26	0		8.54	2.22	-7.65	23.82	1.62	0
-215.1	2.77	2.9	-1.49	8.72	1.32	0		2.28	-2.33	-4.67	8.56	0.91	0		1.13	0.31	-5.64	8.72	0.83	0		9.57	7.02	-6.27	25.81	4.62	0
-214.2	-0.4	-2.05	-2.85	5.02	-0.96	0		0.78	-3.26	-1.38	8.74	-0.62	0		0.19	-1.79	-4.32	7.9	0.73	0		8.43	2.21	-9.95	23.2	0.17	0
-213.3	4.14	-0.21	-1.44	9.27	1.6	0		4.53	-2.25	-2.85	8.56	1.5	0		0.73	-0.32	-3.31	7.64	-1.3	0		7.9	4.37	-6.72	24.85	0.23	0
-212.4	2.05	-0.14	-1.26	10.19	-1.11	0		3.89	-3.07	-2.65	9.43	2.28	0		0.58	-0.18	-2.65	8.43	1.11	0		12.13	6.6	-6.84	26.97	3.74	0
-211.5	4.09	3.18	-2.28	7.3	4.56	0		5.74	1.8	-1.97	11.78	5.85	0		4.63	1.9	-2.49	13.59	1.72	0		9.41	3.79	-6.95	23.18	-0.66	0
-210.6	3.03	-1.02	-2.39	5.48	-1.44	0		3.3	-2.32	-2.83	10.07	-0.46	0		1.63	-0.43	-3.79	6.26	-0.69	0		8.01	0.83	-10.65	18.98	-2.18	0
-209.7	4.76	2.31	2.62	11.61	2.24	0		4.19	-1.56	-1.7	12.44	-0.11	0		4.24	2.43	-1.26	11.99	2.83	0		10.24	3.22	-8.68	23.1	-0.1	0
-208.8	1.98	1.42	0.49	8.63	-0.23	0		4.2	-0.21	-0.18	10.15	3.77	0		2.05	0.53	-2.8	9.86	0.95	0		9.09	2.88	-7.06	23.79	-0.57	0
-207.9	0.86	-0.04	-3.07	10.72	-0.4	0		3.14	-0.05	-2.41	13.92	3.04	0		0.37	-2.63	-5.91	8	-1.86	0		7.92	2.59	-9.7	21.26	-0.17	0
-207	0.87	-1.74	-1.95	6.25	1.59	0		5	-5.77	-3.59	8.99	3.09	0		2.57	-3.82	-7.54	7.39	-2.67	0		10.65	0.19	-8.9	22.98	-1.91	0
-206.1	4.02	1.7	-1.26	8.16	1.09	0		4.32	0.66	-2.51	8.79	3.43	0		3	3.5	-2.23	10.9	-0.28	0		7.61	-1.25	-11.06	20.35	-4.12	0
-205.2	1.91	1.27	-3.39	7.18	-1.6	0		6.4	3.01	-2.63	11.29	1.96	0		3.42	2.08	-2.52	10.95	2.81	0		9.08	1.04	-10.02	18.19	-3.04	0
-204.3	-0.12	-1.86	-4.54	6.53	-2.21	0		3.43	-2.36	-4.27	9.61	0.23	0		1.46	-0.33	-1.89	10.92	0.55	0		7.86	2.14	-4.99	22.33	-1.12	0
-203.4	2.33	-2.73	-0.69	6.85	1.33	0		3.81	-3.53	-2.33	10.54	1.5	0		4.89	0.48	-1.93	11.89	3.24	0		10.16	3.57	-6.29	24.3	-2.24	0
-202.5	1.8	1.78	-3.17	6.75	-3.23	0		5.03	-2.96	-2.09	8.66	0.06	0		3.52	-0.61	-1.89	9.76	0.41	0		6.86	2.17	-10.08	20.9	-2.48	0
-201.6	5.32	3.85	-1.18	11.04	5.42	0		4.05	-0.27	-1.43	13.11	4.5	0		-0.54	-0.71	-3.89	10.34	1.83	0		8.32	3.13	-9.26	21.61	1.01	0
-200.7	2.08	3.3	-2.87	9.45	2.26	0		2.21	-2.52	-2.46	8.65	2.64	0		-0.91	-1.38	-4.24	9.17	-1.04	0		8.05	3.97	-7.35	23.23	-1.93	0
-199.8	3.83	3.3	-1.58	7.53	0.36	0		2.41	-1.34	-2.95	6.65	-1.09	0		-0.23	1.92	-3.07	7.86	0.48	0		8.33	4.83	-8.45	24.73	1.81	0
-198.9	3.81	0.81	-1.9	7.81	1.62	0		2.51	-1.9	-2.77	8.22	1.48	0		2.82	0.54	-3.14	10.94	3.7	0		6.76	1.76	-10.7	21.08	-1.42	0
-198	1.38	-1.67	-3.53	7.94	-0.77	0		1.12	-4.17	-2.39	8.64	4.15	0		-0.08	-0.4	-2.95	10.03	0.01	0		7.68	3.4	-6.02	22.96	1.16	0
-197.1	4.87	2.01	0.07	9.96	0.76	0		6.93	-0.17	0.38	12.14	5	0		1.33	-0.69	-2.16	9.38	-0.25	0		10.14	3.78	-3.37	23.57	3.27	0
-196.2	6.01	3.74	2.61	12.86	5.52	0		3.99	-0.89	0.49	12.74	3.29	0		2.54	-0.26	-3.5	10.74	-0.82	0		10.3	3.15	-5.3	21.47	-0.51	0
-195.3	5.61	3.84	3.18	12.19	3.85	0		5.35	-2.43	-0.4	8.94	0.04	0		2.63	0.33	0.43	10.91	0.06	0		8.29	1.25	-7.32	21.92	-1.26	0
-194.4	1.26	1.21	0.72	10.63	2.84	0		0.66	-2.78	-3.36	9.4	-0.67	0		0.74	-2.09	-4.2	7.59	-2.2	0		7.43	-0.59	-8.64	19.23	-2.98	0
-193.5	3.27	0	-0.15	11.34	4.18	0		3.05	-5.14	-3.9	7.92	1.14	0		0.18	-2.69	-5.52	7.45	-2.84	0		9.01	3.24	-7.47	22.63	-1.39	0
-192.6	1.08	0.58	0.07	7.73	1.4	0		3.35	-2.78	-2.53	10.86	3.68	0		0.74	-0.75	-5.1	10.72	1.45	0		10.77	3.5	-7.6	18.79	-2.41	0
-191.7	4.01	-1.35	2.5	8.41	2.79	0		5.2	0.25	0.6	10.04	5.29	0		-1.31	0.47	-2.97	7.64	4.18	0		6.28	1.81	-7.88	19.68	-1.25	0
-190.8	3.83	1.81	0.2	9.83	4.19	0		2.52	-1.35	-2.77	9.28	1.73	0		-0.14	0.48	-4.4	8.94	-0.34	0		8.77	1.72	-7.02	22.63	1.3	0
-189.9	4.09	1.78	0.1	8.97	3.29	0		4.18	2.56	-2.41	12.26	1.31	0		3.94	2.82	1.25	10.91	0.89	0		9.67	3.63	-4.39	22.36	-0.48	0
-189	1.61	2.29	-0.09	6.51	1.1	0		4.67	-0.47	-1.28	8.03	-0.98	0		-1.2	-0.31	-5.16	7.03	-3.5	0		5.96	1.04	-10.73	18.21	-3.66	0
-188.1	4.86	1.54	0.35	8.38	4.05	0		4.66	-1.35	1.15	10.7	2.25	0		1.78	0.77	-1.84	10.02	-0.5	0		6.79	2.37	-9.44	18.3	-2.87	0
-187.2	4.8	1.37	-1.54	7.08	2.78	0		2.49	-0.49	-2.13	7.68	2.71	0		1.84	0.38	-4.36	8.89	-0.76	0		11.49	4.37	-8.28	21.17	-2.84	0
-186.3	4.82	3.89	0.51	10.5	2.53	0		6.84	0.23	0.65	12.15	3.84	0		4.43	0.42	-0.21	12.29	2.52	0		8.05	1.91	-9.12	20.34	1.38	0
-185.4	4.38	3.16	-0.94	9.51	2.28	0		3.31	-3.57	-1.97	8.74	2.08	0		0.54	-1.19	-0.51	8.61	0.87	0		9.79	3.79	-2.63	22.77	2.23	0
-184.5	6.96	5.82	1.64	14.32	3.54	0		6.75	-0.16	-1	10.56	2.52	0		2.29	1.28	-4.31	9	0.89	0		8.86	3.02	-9.12	20.07	-0.56	0
-183.6	4.4	-0.35	-1.45	6.51	0.39	0		3.69	-0.96	0.24	6.16	-0.53	0		1.82	2	-1.49	9.09	0.09	0		9.71	2.72	-5.39	19.81	0.31	0
-182.7	2.04	-0.24	-2.15	8.63	2.98	0		2.99	0.24	-3.2	7.59	3.58	0		-0.03	-0.59	-8	8.71	-1.43	0		8.24	2.43	-8.61	21.72	1.84	0
-181.8	3.59	3.11	4.38	10.53	3.4	0		5.28	-0.22	0.03	10.37	4	0		2.29	2.19	-4.31	7.76	2.37	0		6.12	2.16	-7.11	18.29	-0.44	0
-180.9	0.27	0.15	-3.28	7.55	0.97	0		2.54	-3.92	-5.9	8.18	0.81	0		2	-0.38	-2.03	10.63	-0.13	0		10.05	2.97	-4.82	21.95	1.3	0
-180	3.53	0.63	0.12	6.79	2.3	0		2.71	-2.52	-0.33	9.28	0.52	0		0.77	-0.68	-2.87	8.24	-0.51	0		8.7	4.48	-5.49	23.52	4	0
-179.1	3.01	1.3	-2.25	7.83	2.04	0		2.23	-2.18	-5.2	7.52	1.05	0		0.65	0.04	-1.82	8.05	0.94	0		6.88	1.62	-7.43	19.99	-0.97	0
-178.2	2.76	0.21	-0.27	8.58	0.6	0		1.97	-2.03	-1.51	7.88	2.99	0		3.04	1.71	-2.82	6.67	1.6	0		11.77	5.51	-1.93	24	3.2	0
-177.3	1.93	1.97	1.01	8.14	0.7	0		4.31	0.14	-0.67	11.5	0.33	0		2.65	2.79	-0.08	10.55	0.24	0		6.83	7.4	-4.79	21.53	0.34	0
-176.4	3.92	1.96	-0.42	5.34	3.41	0		4.53	0.24	-1.31	7.74	4.34	0		3.72	1.86	-1.5	10.18	3.36	0		4.34	2.54	-9.24	17.54	-3.06	0
-175.5	3.06	1.44	1.84	8.05	0.61	0		2.48	-4.53	-3.42	7.96	2.09	0		-0.71	-2.75	-3.93	7.99	2.03	0		7.88	4.18	-8.03	17.58	1.54	0
-174.6	4.38	-0.04	-0.13	9.33	0.96	0		1.66	-5.84	-4.99	9	1.96	0		1	0.63	0.63	9.12	2.4	0		7.18	3.81	-5.94	18.65	-2.39	0
-173.7	5.47	4.18	4.59	8.42	1.96	0		4.96	1.13	1.08	11.06	1.86	0		0.59	-1.93	-4.22	7.88	-1.52	0		6.45	2.81	-6.52	17.06	-2.78	0
-172.8	0.61	-2.09	0.9	5.8	0.77	0		2.69	-4.26	-0.03	7.27	2.69	0		-0.08	-0.07	-4.03	5.83	-2.33	0		4.62	-0.06	-8.3	15.26	-3.55	0
-171.9	-0.28	-0.6	-0.36	6.23	-3.02	0		5.16	-0.43	0.15	10.29	0.21	0		2.07	1.38	-1.81	9.7	0.67	0		9.25	4.95	-3.42	20.92	2.98	0
-171	3.78	2.25	-0.08	8.74	3.16	0		2.64	-0.96	-2.09	8.44	2.14	0		0.95	1.05	0.05	10.66	0.36	0		7.72	4.23	-7.38	21.33	-0.58	0
-170.1	0.4	-0.51	-0.81	5.71	3.53	0		2.55	-1.32	-0.25	9.11	1.49	0		0.89	-2.38	-1.45	8.31	0.28	0		6.9	0.8	-6.8	17.86	1.11	0
-169.2	6.06	3.56	1.81	10.76	3.49	0		6.62	3.25	0.98	12.36	4.5	0		1.07	0.47	-4.3	8.37	0.72	0		6.73	3.26	-7.13	19.57	0.03	0
-168.3	2.04	2.25	0.43	6.41	-0.93	0		3.96	-1.66	0.67	7.56	0.14	0		3.21	-0.03	-1.73	9.59	0.42	0		8.83	3.25	-4.81	19.44	0.73	0
-167.4	4.41	1.14	0.89	6.86	0.98	0		2.08	-3.29	0.17	7.93	0.09	0		1.96	1.6	-0.73	9.74	-1.2	0		6.31	3.99	-5.19	21.45	-2.08	0
-166.5	2.39	1.87	0.59	10.64	1.92	0		2.03	-2.05	-1.75	8.4	2.48	0		1.93	0.13	-1.15	9.45	2	0		8.59	2.24	-6.02	19.29	1.46	0
-165.6	3.82	1.78	0.36	7.19	3.15	0		3.73	-1.5	-2.37	8.29	0.74	0		-0.73	-2.61	-2.3	6.31	-0.44	0		6.86	1.74	-4.73	18.67	0.41	0
-164.7	5.7	3.24	3.93	10.17	4.52	0		2.48	-0.31	-0.15	7.81	2.77	0		-0.18	-1.16	-0.96	7.37	2.06	0		8.44	3.41	-3.9	17.88	1.43	0
-163.8	3.55	3.85	-0.26	6.94	3.34	0		0.87	-1.54	-2.76	8.84	-1.56	0		1.41	0.65	-2.33	8.87	0.37	0		6.98	3.23	-5.59	17.61	-1.03	0
-162.9	4.6	2.75	1.21	10.32	2.42	0		3.74	-1.2	-0.64	12.12	2.14	0		0.97	0.13	-1.16	9.52	0.72	0		5.04	2.44	-6.29	17.84	0.52	0
-162	2.29	0.99	-1.24	5.26	-1.17	0		4.27	-2.4	-0.52	9.76	2.53	0		-1.56	-2.71	-4.56	7.41	-0.97	0		5.2	1.24	-7.26	16.05	-2.45	0
-161.1	4.57	2.84	2.94	9.42	3.66	0		4.12	-1.69	0.31	7.8	4.84	0		3.3	3.12	-0.32	9.85	1.1	0		8.91	5.73	-6.27	20.99	-0.55	0
-160.2	2.31	0.76	0.26	6.96	-1.11	0		2.16	-2.43	-2.05	9.19	-2.14	0		0.69	1.66	-1.43	9.55	-0.44	0		4.76	3.14	-9.64	17.48	-3.39	0
-159.3	2.39	-0.37	2.22	5.42	-1.1	0		1.81	-0.84	-0.1	6.47	-3.07	0		2.44	-0.55	-2.63	8.21	-0.11	0		5.59	1.92	-6.25	18.34	0.65	0
-158.4	1.63	3.22	1.08	5.38	5.51	0		4.11	-0.96	0.52	8.31	2.29	0		0.71	0.68	-0.73	7.71	0.43	0		5.83	6.33	-3.95	16.76	-1.35	0
-157.5	3.2	-1.38	-2.23	7.76	1.58	0		1.22	-2.01	1.3	9.29	2.36	0		0.22	-0.65	-1.22	7.17	-0.4	0		7.23	3.17	-5.88	14.58	-1.48	0
-156.6	3.47	1.26	1.39	8.68	2.27	0		4.73	0.49	-1.64	8.07	1.24	0		2.91	-0.38	-1.16	9.23	-0.77	0		7.42	2.73	-5.24	17.57	-0.56	0
-155.7	-0.45	-0.34	-4.03	4.61	-2.67	0		2.54	-0.93	-2.62	6.35	-0.99	0		1.5	2.5	-2.42	8.81	-0.3	0		5.3	5.59	-4.05	17.57	0.72	0
-154.8	3.83	-2.18	-2.98	3.4	0.95	0		1.4	-4.25	-3.26	6.86	-0.03	0		-1.6	-0.08	-3.82	4.79	1.23	0		1.58	0.63	-9.58	12.39	-3.06	0
-153.9	4.18	2.2	1.19	9.92	5.56	0		4.65	0.91	-0.32	10.69	7.76	0		1.59	1.33	-3.99	10.2	0.29	0		5.3	0.3	-8.36	17.3	-3.46	0
-153	-0.26	2.91	-1.32	5.83	0.35	0		2.74	-1.3	-1.86	7.59	2.77	0		-1.46	-0.14	-2.56	7.35	-1.1	0		4.17	1.73	-6.27	15.48	-1.29	0
-152.1	0.21	1.08	-0.18	4.43	2.11	0		2.53	1.07	0.66	6.71	2.16	0		2.15	4.56	0.17	6.59	0.27	0		10	6.59	-3.6	18.46	1.59	0
-151.2	2.21	-1.31	-2.09	5.81	-0.14	0		3.73	-0.8	-0.42	9.24	0.71	0		0.35	-3.78	-1.97	7.56	-1.74	0		4.42	0.76	-6.6	17.65	-2.23	0
-150.3	6.84	2.38	1.37	11.03	4.11	0		2.75	-1.52	-1.49	9.43	1.75	0		2.52	3.02	-0.46	11.75	1.74	0		4.88	2.24	-9.03	15.51	-1.39	0
-149.4	2.85	1.12	-0.8	8.45	1.13	0		2.05	-2.12	-3.23	5.55	1.73	0		-1.7	-0.18	-4.09	4.12	0.77	0		3.82	-0.93	-6.87	16.87	-3.09	0
-148.5	4.24	1.24	-1.15	8.41	2.93	0		4.82	-0.21	0.25	8.55	4.55	0		0.67	-1.38	-4.64	6.01	-0.38	0		4.42	0.43	-7.73	16.33	-2.69	0
-147.6	2.99	-0.58	2.04	8.66	1	0		3.15	-2.13	-0.17	6.39	1.79	0		0.05	-2.33	-0.83	8.05	0.32	0		5.08	1.95	-7.99	14.04	-2.43	0
-146.7	3.36	1.64	3.45	6.85	2.29	0		1.88	-3	-0.75	5.77	-1.06	0		-1.43	1.05	-1.61	6.06	-0.06	0		6.46	2.7	-3.87	19.99	3.88	0
-145.8	0.23	1.29	-3.67	5.9	-0.5	0		2.55	-0.53	-3.83	9.07	4.18	0		-1.02	-0.71	-5.85	5.88	-1.23	0		3.05	1.42	-8.88	14.32	-1.75	0
-144.9	6.46	2.8	3.53	10.51	2.21	0		4.38	-1.26	-0.46	10.13	1.95	0		2.89	1.36	0.39	10.28	2.77	0		5.6	3.08	-3.38	17.48	-0.32	0
-144	4.38	2.5	0.07	6.72	0.47	0		3.56	1.61	-0.34	7.36	3.31	0		2.44	3.69	1	9.43	3.73	0		8.87	4.69	-4.35	16.2	1.7	0
-143.1	0.45	2.03	-0.96	9.17	0.09	0		1.28	-0.13	-2.12	7.29	0.25	0		0.42	2.26	-1.66	7.19	0.73	0		5.99	2.02	-6.64	17.57	-0.72	0
-142.2	2.04	0.95	-0.87	6.24	1.94	0		1.24	0.93	-2.78	6.89	3.26	0		2.88	2.45	-1.49	6.16	1.65	0		5.86	0.61	-6.13	14.73	-1.59	0
-141.3	1.18	1.38	0.01	5.33	-2.52	0		1.1	-1.81	-1.73	6.34	-3.34	0		-1.01	1.01	-2.32	6.76	-1.54	0		5.41	2.41	-7.71	14.19	-1.01	0
-140.4	0.97	1.07	0.41	7.1	3.02	0		5.45	0.84	-2.37	10.45	5.81	0		0.61	0.66	-1.39	8.36	2.47	0		2.25	1.65	-5.72	13.56	-2.94	0
-139.5	2.25	2.17	0.12	7.19	3	0		3.93	0.54	0.49	7.23	-0.3	0		2.25	1.18	1.93	6.33	0.28	0		5.8	2.97	-6.18	15.43	1.94	0
-138.6	-1.33	0.65	0.34	4.05	0.6	0		0.9	-1.89	0.44	5.88	2.74	0		4.33	1.63	0.6	11.68	4.89	0		5.37	1.73	-5.07	14.68	-0.35	0
-137.7	0.77	-0.92	-3.81	2.77	0.64	0		1.31	-1.24	-4.14	6.24	1.06	0		-2.55	-1.21	-5.51	2.55	-1.08	0		3.97	1.54	-5.16	15.92	-2.26	0
-136.8	-0.39	-0.14	-0.48	3.5	1.86	0		3.52	0.08	1.69	5.01	4.86	0		3.86	2.04	-0.77	9	5.67	0		3.45	0.99	-8.69	16.63	-1.98	0
-135.9	1.88	2.15	-1.74	6.77	0.6	0		0.52	-1.6	-0.92	7.62	1.08	0		-1.26	0.82	-2.42	5.13	-1.16	0		4.28	0.76	-4.65	11.62	-0.3	0
-135	-1.98	0.68	-3.53	5.43	1.4	0		2.64	-2.05	-1.93	6.8	-1.08	0		0.25	-1.52	-3.05	5.62	-2.33	0		6.99	5.76	-2.82	16.79	0.76	0
-134.1	2.35	4.06	3.06	7.67	5.03	0		4.83	0.07	-0.54	8.69	4.94	0		3.94	0.23	-2.51	7.5	3.37	0		8.62	3.55	-3.01	18.2	1.44	0
-133.2	2.21	2.08	0.76	4.96	2.32	0		3.94	-2.53	-2.57	6.13	1.95	0		-0.56	-3.06	-7.76	0.39	-3.95	0		3.76	1.64	-7.74	11.74	-2.96	0
-132.3	2.66	1.26	1.53	9.26	2.07	0		4.04	1.6	2.14	8.74	3.38	0		2.86	1.65	-1.34	7.77	-1.24	0		8.68	1.28	-3.14	15.47	-1.22	0
-131.4	1.55	-4.21	-2.28	4.01	-0.68	0		2.91	-0.66	-1.51	7.18	1.1	0		1.48	-0.31	-2.3	7.99	0.28	0		5.1	2.91	-3.4	16.41	-0.95	0
-130.5	3.91	1.33	-0.92	6.68	0.65	0		2.44	-1.61	-1.83	9.03	-0.11	0		1.78	0.5	-0.24	6.3	-0.77	0		6.4	4.25	-3.87	16.36	1.19	0
-129.6	0.98	-0.15	-0.26	5.19	0.72	0		6.87	0.51	-0.9	5.99	1.96	0		1.19	-0.55	-3.54	3.1	0.74	0		2.86	-0.66	-7.04	10.47	-1.82	0
-128.7	0.96	-2.11	-2.36	4.96	1.32	0		3.29	-1.34	1.14	8.53	2.83	0		2.6	2.51	2.41	6.69	2.58	0		6.4	4.59	-3.94	12.13	-0.26	0
-127.8	2.93	1.32	-1.76	8.05	-0.07	0		4.32	-0.71	-2.24	5.5	2.42	0		-1.35	-2.11	-4.84	4.56	0.91	0		0.68	-3.35	-6.5	8.61	-3.92	0
-126.9	0.73	0.51	1.51	5.49	-0.43	0		-0.64	-1.45	-1.85	3.55	-1.46	0		0.67	0.79	-1.2	4.28	-1	0		6.39	2.69	-2.89	14.16	-0.16	0
-126	0.49	1.56	-1.44	3.95	2.07	0		5.37	-0.75	-0.05	8.62	5.93	0		1.89	1.18	-0.88	4.83	1.76	0		5.28	2.84	-4.99	12.79	-2.45	0
-125.1	2.61	0.01	1.57	5.88	0.33	0		-0.08	-0.51	-0.94	6.67	1.3	0		0.58	1.3	-0.98	5.61	0.83	0		4.63	1.57	-5.05	12.85	-0.02	0
-124.2	2.68	3.77	0.13	7.04	2.7	0		4.86	0.69	-0.56	7.34	0.19	0		4.09	1.33	1.71	8.12	2.4	0		6.73	2.34	-2.45	14.42	1.41	0
-123.3	0.47	0.07	0.58	3.64	2.44	0		2.65	-1.14	-2.77	4.76	1.35	0		-0.35	-2.05	-5.64	1.79	-1.29	0		4.21	1.21	-4.85	9.85	0.72	0
-122.4	4.71	2.2	1.5	6.77	2.14	0		6.93	-0.32	1.18	6.47	-0.12	0		4.33	1.52	0.5	6.02	1.81	0		3.76	1.43	-6.75	10.56	-2.88	0
-121.5	4.83	5.02	1.24	7.24	2.82	0		5.06	4.11	-1.03	10.43	1.67	0		0.08	-0.06	-1.79	5.58	-1.03	0		3.83	0.6	-5.08	14.06	-1.18	0
-120.6	0.64	1.03	-3.15	4.56	-1.3	0		1.53	1.11	0.17	6.35	-1.03	0		1.31	3.02	2.48	5.74	0.41	0		1.92	-0.21	-5.15	15.19	0.12	0
-119.7	1.65	2.25	-0.92	6.83	3.16	0		2.76	-0.43	0.26	8.22	3	0		0.36	-0.39	0.31	7.39	2.74	0		5.75	2.21	-2.13	15.94	2.29	0
-118.8	3.64	5.05	0.5	5.97	2.29	0		-0.31	0.18	-2.79	2.88	1.95	0		-0.53	0.41	-3.88	5.89	1.78	0		7.71	1.29	-2.93	14.96	4.81	0
-117.9	2.12	1.07	1.72	4.32	3.16	0		1.34	-3.99	0.72	3.26	-0.34	0		1.23	-1.47	-1.83	2.47	1.09	0		5.03	1.66	-5.27	12.86	-0.96	0
-117	-0.35	1.32	-1.98	4.52	-1.73	0		3.15	-0.35	0.02	7.37	-1.38	0		-0.94	0.87	-0.14	2.93	-2.74	0		5.3	1.55	-4.04	10.2	-0.48	0
-116.1	1.37	-0.55	-2.99	3.63	-2.61	0		-0.22	-4.18	-0.77	3.83	-2.81	0		0.09	-1.54	-3.32	2.23	-2.64	0		2.43	-0.6	-4.26	10.79	-2.06	0
-115.2	0.17	1.2	-1.46	5.02	0.37	0		0.89	-1.29	-1.09	5.04	-1.43	0		1.53	-0.96	-1.16	6.13	0.79	0		4.72	-1.45	-3.93	12.12	-1.21	0
-114.3	3.88	1.69	-2.01	6.15	3.41	0		3.69	-0.17	-1.76	11.67	2.12	0		2.15	3.26	-2.23	9.26	1.35	0		2.52	0.62	-5.92	11.63	-2.44	0
-113.4	3.67	2.88	-0.42	5.1	0.04	0		2.87	1.46	-1.1	6.78	0.36	0		-0.35	-0.44	-3.19	3.44	-0.6	0		5.44	0.92	-3.06	9.2	-1.33	0
-112.5	1.91	2.6	1.76	7.01	1.6	0		2.52	1.68	2.73	8.42	2.9	0		-0.63	2.09	1.95	8.54	2.76	0		2.93	3.7	-4.64	15.28	0.87	0
-111.6	1.44	0.52	0.53	7.57	3.02	0		4.14	-1.98	-2.38	7.63	2.96	0		1.91	0.38	-2.83	3.53	1.06	0		2.08	2.03	-3.18	9.18	-2.41	0
-110.7	2.81	1.67	0.57	6.54	3.59	0		2.43	0.51	-0.53	4.42	0.94	0		5.35	1.2	2	7.72	3.31	0		8.62	3.71	-0.69	16.35	2.98	0
-109.8	0.07	-1.11	0.36	4.04	-0.58	0		2.11	-0.94	1.51	6.75	3.08	0		1.96	-0.52	0.02	6.93	1.78	0		8.28	3.13	-2.35	13.13	2.78	0
-108.9	-1.83	-0.79	-3.45	3.63	-2.06	0		0.48	-1.46	-0.35	6.87	-2.33	0		1.86	0.92	-0.79	7.16	-0.01	0		8.04	3.42	-1.45	13.86	1.89	0
-108	0.1	-1.99	-0.83	1.1	-0.28	0		0.13	-5.65	-2.52	-0.86	-3.43	0		-1.8	-3.33	-3.44	0.33	-2.63	0		3.76	-1.23	-5.74	8.96	-1.62	0
-107.1	0.97	2.94	-0.17	8.18	0.93	0		3.71	2	1.67	10.69	1.72	0		2.85	0.25	-0.04	6.39	1.35	0		2.01	0.21	-5	9.16	0.41	0
-106.2	2.95	1.1	-1.12	3.99	-0.5	0		4.88	-0.48	0.2	7.01	-1.7	0		2.26	-0.03	0.41	4.46	0.12	0		4.51	0	-1.74	10.28	-0.49	0
-105.3	2.83	1.36	-0.52	7.61	2.41	0		1.65	-2.1	-1.31	3.49	-2.9	0		1.35	-0.05	0.32	1.5	0.3	0		1.2	-0.87	-4.5	8.05	-3.27	0
-104.4	3.99	3.6	3.32	6.13	5.34	0		4.89	2.35	2.2	5.35	4.52	0		4.82	5.27	0.81	7.46	3.84	0		3.56	2.94	-3.64	13.88	1.11	0
-103.5	-2.27	-0.81	-1.29	3.87	-1.68	0		3.16	-1.79	-1.23	5.27	-0.84	0		0.11	1.74	-0.98	6.18	2.12	0		0.49	-0.18	-1.28	11.08	-1.76	0
-102.6	1.51	-0.38	-1.41	4.65	1.32	0		2.57	-3.59	-3.38	5.39	-0.69	0		1.99	1.64	-2.57	4.66	0.96	0		6.79	4.85	-1.49	11.81	2.6	0
-101.7	0.29	1.94	1.37	6.12	-0.24	0		0.23	-3.77	-1.41	5.09	-2.52	0		-3.91	-4.73	-3.1	0.92	-3.35	0		-0.83	-2.39	-5.49	9.42	-2.38	0
-100.8	1.25	-0.08	1.98	3.13	-1.13	0		-0.2	-3.1	-1.79	4.75	0.34	0		-3.19	-3.08	-5.6	1.81	-1.88	0		4.62	1.35	-4.68	10.39	-2.28	0
-99.9	-0.71	-3.25	-3	-1.16	-2.41	0		-1.93	-2.62	-4.1	1.07	-3.55	0		-0.57	0.17	-1.15	5.9	-0.13	0		5.44	3.35	-2.13	12.25	1.76	0
-99	4.07	0.13	-0.95	1.78	1.03	0		7.76	2.63	-0.56	7.85	2.18	0		4.09	1.68	0.89	9.38	4.31	0		3.46	0.72	-3.35	11.99	-2.13	0
-98.1	4.26	0.08	2	7.32	0.75	0		3.9	-0.97	0.17	5.41	0.4	0		3.99	1.72	0.03	8.28	0.61	0		4.1	3.41	-2.93	9.21	0.93	0
-97.2	1.79	0.87	-1.26	3.2	0.94	0		1.79	-2.43	-0.84	3.59	-2.63	0		-1.58	-0.08	-2.84	3.86	-1.36	0		-0.98	0.66	-7.86	6.67	-3.51	0
-96.3	1.27	0.17	-2.06	3.2	0.7	0		0.4	-0.62	-3.51	1.71	-1.17	0		2.21	0.73	-1.05	3.22	0.05	0		2.69	1.64	-3.37	9.74	-1	0
-95.4	0.44	-0.88	-2.09	-0.74	-0.11	0		1.36	-0.6	-2.24	2.34	2.41	0		-0.78	-0.26	-2.41	3.9	1.71	0		1.86	-0.59	-5.69	9.61	-3.12	0
-94.5	4.57	1.07	0.88	7.22	5.79	0		4.39	0.33	1.53	8.47	6.13	0		4.54	3.04	0.82	9.06	5.44	0		6.22	3.1	-3.31	10.23	2.08	0
-93.6	-1.97	-3.61	-3.17	-0.72	-4.99	0		0.05	-2.68	-0.96	3.71	-2.34	0		-1.08	-4.31	-6.3	0.67	-1.9	0		5.4	1.79	-6.81	8.19	-0.56	0
-92.7	2.18	1.51	0.94	8.23	2	0		3.8	-1.72	-2.12	5	1.87	0		1.5	0.49	-2.92	1.08	-0.03	0		1.53	0.61	-4.91	8.63	-4.4	0
-91.8	3.76	1.12	1.93	3.99	2.45	0		0.31	-3.94	-2.84	1.37	-0.18	0		1.68	-0.1	-2.92	3.41	-0.41	0		2.81	-0.87	-6.4	8.2	-5.58	0
-90.9	-1.03	-0.34	-0.23	0.75	-2.35	0		2.46	1.79	0.95	4.74	0.68	0		3.1	1.74	0.95	5	1.96	0		1.45	1.11	-2.88	8.28	-0.19	0
-90	-0.88	-1.27	-1.42	3.73	-2.67	0		0.9	-4.6	-2.58	2.66	-2.53	0		1.62	-0.99	-0.28	3.07	0.51	0		4.32	1.72	-3.36	7.71	-0.53	0
-89.1	0.07	2.59	-1.12	6.31	-0.59	0		5.36	3.39	2.54	7.1	1.19	0		2.33	-1.65	-1.68	4.89	-0.81	0		3.52	1.27	-3.45	9.22	-2.77	0
-88.2	1.34	-0.19	-1.23	2.9	2.93	0		2.4	0.12	-1.04	4.94	3.98	0		0.35	1.24	0.44	3	5.29	0		3.42	1.45	-0.87	11.21	1.49	0
-87.3	-0.82	1.65	-1.37	-0.34	0.79	0		2.98	-2.83	0.05	0.58	-0.51	0		3.11	0.37	2.21	4.23	1.06	0		3.03	-1.72	-3.1	8.37	-3.38	0
-86.4	4.46	3.95	4.23	7.44	5.16	0		1.61	-1.92	1.04	3.6	-2.46	0		-4.49	-3.03	-5.89	0.59	-4.24	0		1.37	2.34	-5.03	7.13	-2.5	0
-85.5	0.71	-2.53	-1.48	0.73	-1.6	0		1.41	-2.9	-4.19	1.08	-1.24	0		-1.59	-2.13	-4.15	0.12	-2.18	0		2.93	1.97	-2.46	7.53	-0.95	0
-84.6	0.01	0.48	1.56	1.79	2.09	0		0.91	-2.2	-0.42	3.7	1.02	0		4.04	2.74	0.66	6.56	1.95	0		3.1	0.84	-3.85	10.96	-1.7	0
-83.7	0.78	2.23	3.58	5.14	2.36	0		0.58	1.15	2.11	6.81	2.95	0		-2.02	-4.21	-2.94	2.78	1.33	0		-1.55	-2.88	-4.81	8.05	-3.06	0
-82.8	3.87	2.64	1.67	1.67	2.24	0		2.12	0.16	1.32	3.1	3.11	0		-2.13	-0.53	-3.22	3.99	-1.38	0		1.74	2.05	-0.63	9.67	-1.48	0
-81.9	-0.85	0.08	-0.14	3.4	-1.15	0		0.25	-2.21	-0.89	4.98	-2.41	0		2.68	-0.07	1.51	7.97	0.56	0		2.83	-0.94	-4.52	6.32	-0.94	0
-81	-0.26	-1.53	1.1	1.93	-2.42	0		2.76	-1.89	1.72	4.71	-0.51	0		0.34	-1.21	-0.95	4.29	2.47	0		4.27	3.87	1	12.25	4.5	0
-80.1	1.03	-1.7	-0.97	2.21	-1.93	0		2.94	0.93	-2.37	1.57	-1.99	0		4.25	6.03	0.95	4.54	0.73	0		5.89	5.34	0.42	8.67	-0.35	0
-79.2	5.81	6.05	4.41	6.64	3.24	0		3.15	2.45	5.01	3.73	3.71	0		-2.58	-2.83	-0.45	1.23	0.51	0		4.2	0.35	-1.02	11.83	2.85	0
-78.3	1.52	0.67	0.04	3.93	2.86	0		1.54	-2.79	-0.61	3.54	-2.3	0		0.1	-3.15	-3.66	2.76	-1.88	0		2.05	1	-4.21	8.68	-1.5	0
-77.4	1.77	2.79	-0.16	5.31	-0.81	0		3.46	3.83	3.21	5.23	0.09	0		5.78	2.78	4.12	5.9	3.2	0		6.13	2.48	-1.57	7.74	1.19	0
-76.5	-0.38	-2.01	-2.04	3.67	0.04	0		-0.22	-2.36	-3.85	3.53	-2.15	0		1.96	0.5	-0.48	4.13	-0.05	0		6.14	2.65	-2.45	7.05	-0.82	0
-75.6	2.42	0.48	-1.02	4.46	0.64	0		2.22	-4.06	-1.54	2.85	-0.3	0		-0.68	-1.76	-0.35	0.01	-0.17	0		2.95	1.75	-1.93	8.18	-0.37	0
-74.7	3.11	-1.72	1.38	7.04	3.06	0		3.38	-2.38	0.06	5.92	2.68	0		0.18	-1.55	-0.79	1.26	-1.3	0		-0.38	-0.25	-3.05	4.99	-5.82	0
-73.8	-1.05	-2.93	-4.13	-2.49	-4.61	0		1.63	-3.12	-0.47	1.11	-1.85	0		1.4	-0.64	-1.87	2.49	0.52	0		1.88	-1.82	-3.06	6.95	-1.39	0
-72.9	-1.64	-1.8	-1.24	-1.74	-4.62	0		2.58	0.7	-1.21	4.71	0.01	0		3.67	5.98	2.65	8.86	3.79	0		3.46	2.69	-0.97	8	2.58	0
-72	-0.51	-1.07	-4.26	4.37	-0.16	0		-0.85	-0.91	-1.07	4.4	1.99	0		1.19	1.15	1.51	4.6	1.91	0		2.09	1.17	-1.17	7.38	-0.78	0
-71.1	2.87	2.46	4.22	6.42	4.56	0		1.73	-1.88	2.62	4.75	2.18	0		0.23	-1.24	1.14	4.95	1.16	0		2.82	-1.94	-0.04	10.25	-1.64	0
-70.2	3.61	2.51	2.6	5.35	2.95	0		2.34	-0.48	0.36	3.5	-1.36	0		2.51	0.85	2.66	3.87	0.42	0		3.39	1.25	1.25	6.03	-1.2	0
-69.3	1.44	1.1	1.42	4.58	1.22	0		1.68	-2.71	-2.21	2.78	-4.69	0		-3.21	-0.74	-3.32	0.58	-4.6	0		-0.97	-0.15	-4.01	5.57	-3.25	0
-68.4	-1.34	-0.01	-2.28	4.4	0.23	0		-1.3	-4.68	-4.31	0.64	-3.65	0		1.75	-0.89	1.88	3.81	1.98	0		3.06	3.2	1.44	8.9	0.58	0
-67.5	1.42	4.86	1.9	1.74	0.92	0		2.89	0.39	0.62	0.87	-1.29	0		-0.1	-2.66	-1.51	-0.35	-2.8	0		-1.12	-3.25	-3.68	2.46	-2.72	0
-66.6	-2.64	0.53	-2.54	0.81	-0.53	0		2.12	-0.54	2.51	5.77	1.61	0		-0.72	-1.05	0.54	3.15	2.95	0		0.31	0.03	-2.88	5.89	0.54	0
-65.7	1.28	0.25	0.36	1.81	-0.29	0		2.2	-2.42	-0.14	3.01	-2.46	0		1.89	-0.07	-1.87	1.85	0.98	0		2.48	2.29	-4.15	7.32	-0.37	0
-64.8	0.14	-0.18	0.45	1.56	2.56	0		0.53	-2.24	-0.25	3.64	0.74	0		3.26	0.03	0.63	2.9	1.9	0		4.36	0.31	-1.17	8.12	-0.47	0
-63.9	4.57	3.43	0.79	5.61	2.7	0		2.35	-0.57	-2.57	4.87	-2.84	0		-0.26	0.98	-0.77	3.49	-1.19	0		0.43	-1.48	-5.01	4.2	-1.43	0
-63	0.39	-1.31	-3.19	1.9	-0.93	0		-1.8	-6.13	-3.91	0.93	-1.95	0		-2.63	-5.33	-3.84	1.37	-2.73	0		-0.25	-1.41	-1.22	5.69	-2.24	0
-62.1	0.01	1.71	0.85	5.73	1.58	0		-1.28	-3.97	-4.2	0.91	-3.08	0		1.64	0.54	-0.36	3.55	0.98	0		1.49	1.39	-0.49	5.19	-1.33	0
-61.2	-1.14	-2.87	-1.92	0.22	-1.13	0		-0.05	-4.5	-1.25	0.39	-0.65	0		-1.39	-1.5	0.66	2.73	0.23	0		-0.52	0.59	-1.86	3.65	-2.31	0
-60.3	-0.45	-1.33	0.35	5.95	0.6	0		-0.62	-1.4	0.09	3.67	-2.04	0		1.03	0.51	1.12	2.68	-0.39	0		4.1	2.03	-1.3	7.77	-0.27	0
-59.4	-1.27	-0.75	0.17	1.58	-0.28	0		1.74	1.13	2.97	6.99	3.13	0		1.28	0.14	3.48	5.39	3.95	0		1.14	-0.57	-3.45	5.86	0.26	0
-58.5	1.6	3.1	-0.35	5.88	0.49	0		2.66	0.89	-0.59	3.18	-0.09	0		-0.7	1.36	-0.46	0.47	1.24	0		0.23	2.11	-2.32	4.63	0.87	0
-57.6	1.72	2.05	4.09	4.75	3.02	0		-0.22	-5.4	-1.87	0.46	-2.93	0		-0.84	-2.84	-3.97	1.22	-3.04	0		5.27	0.62	-1.41	5.6	-0.14	0
-56.7	4.4	0.44	1.46	8.09	3.55	0		2.57	0.4	3.04	5.67	0.32	0		-0.16	1.83	0.89	2.45	2.17	0		2.38	2.72	-2.32	6.21	3.74	0
-55.8	-2.03	-0.87	-1.7	0.73	-0.11	0		-0.5	-3.08	-2.33	2.21	-0.94	0		1.08	-0.8	1.35	3.5	0.71	0		1	0.94	-0.12	2.48	-1.3	0
-54.9	-1.36	0.18	0.58	0.08	-1.37	0		-0.19	-0.62	-0.24	0.16	-2.31	0		0.59	-0.6	1.31	3.79	0.34	0		2.52	-0.18	-2.29	7.05	0.8	0
-54	-2.8	-3.57	-0.18	-0.71	-1.13	0		-0.21	-2.02	2.63	3.26	-0.55	0		-1.52	-3.18	-1.88	1.63	-0.63	0		-1.04	-4.22	-4.01	3.16	-3.43	0
-53.1	-0.68	-2.68	-0.16	0.96	3.23	0		4.9	2.14	2.02	3.65	4.54	0		0.23	0.79	-1.61	-0.36	1.62	0		0.61	0.72	-2.07	3.79	-1.38	0
-52.2	2	0.01	0.15	3.37	0.63	0		2.42	1.7	1.58	2.61	-0.82	0		1.01	0.65	-1.59	-0.04	-1.25	0		2.67	-0.12	-2.71	2.64	-1.39	0
-51.3	-2.2	0.66	-1.03	-1.84	-2.49	0		1.06	0.76	2.65	2.58	0.13	0		3.94	4.66	1.66	5.76	-0.03	0		3.6	2.05	0.12	5.67	-2.34	0
-50.4	2.34	0.63	4.22	3.99	3.57	0		2.28	-0.66	1.33	4.84	0.19	0		-1.39	-1.46	-3.7	2.3	-1.82	0		-2.87	0.24	-2.64	1.43	-1.09	0
-49.5	-1.09	0.41	-1.63	3.45	1.72	0		1.18	0.52	0.11	-0.19	-0.24	0		4.11	1.1	1.52	3.95	3.33	0		5.47	1.99	-2.02	4.46	1.71	0
-48.6	-0.57	2.24	0.89	1.44	0.26	0		0.73	0.47	-0.29	1.21	0.75	0		2.07	2.22	2.96	3.2	2.34	0		4.03	2.8	0.58	6.63	1.6	0
-47.7	-0.93	-3.06	-1.1	1.63	-2.53	0		-1.04	-3.2	0.32	1.17	-1.98	0		-2.47	-0.5	-0.82	1.29	0.37	0		-0.32	-1.62	-4.79	3.66	-2	0
-46.8	4.87	2.2	2.61	1.98	2.5	0		2.46	0.91	-0.15	3.36	4.47	0		-1.8	1.27	0.63	0.97	2.08	0		0.72	1.47	-1.38	3.18	-1.63	0
-45.9	-0.44	1.02	-1.26	3.01	0.27	0		3.53	2.38	3.39	6.16	3	0		3.01	0.85	4.48	2.78	2.24	0		-0.32	-1.11	-0.4	2.67	-1.06	0
-45	0.29	0.63	2.11	0.66	4.3	0		-0.85	-2.46	-2.39	-0.63	0.6	0		0.22	-0.94	-2.46	1.28	-1.07	0		2.95	0.2	-0.37	5.35	-0.26	0
-44.1	2.68	0.77	-0.92	4.91	1.57	0		0.33	-3.03	0.09	3.35	1.92	0		-0.75	1.32	1.01	0.84	2.6	0		0.59	-0.66	-2.05	1.66	-0.9	0
-43.2	0.44	0.28	0.55	1.36	-1.52	0		2.13	1.4	1.54	4.21	-1.05	0		-0.55	-1.36	0.72	2.82	0.61	0		1.01	-1.05	-1.36	5.85	1.57	0
-42.3	-2.3	-0.15	-1.81	0.9	0.79	0		-1.79	-1.32	-0.99	2.24	-0.88	0		-1.4	-1.11	-1.58	0.85	-1.31	0		1.97	0.78	-1.05	3.87	0.53	0
-41.4	-1.07	0.58	-2.62	0.82	1.25	0		2.04	1.26	0.67	3.86	3.9	0		2.55	2.45	0.15	5	3.18	0		3.52	0.3	0.22	5.64	0.59	0
-40.5	-0.01	1.8	-0.76	2.82	0.53	0		2.97	1.09	1.81	4.47	0.91	0		1.35	-1.38	-1.55	1.74	4.01	0		1.49	2.08	-0.27	5.04	3.98	0
-39.6	-1.72	-1.79	-1.74	-0.14	-0.43	0		2.03	-0.35	-2.46	1.03	-1.53	0		2.41	0.94	0.91	2.97	1.47	0		0.32	-0.95	-0.67	-0.41	1.9	0
-38.7	-0.61	-0.42	0.08	0.75	-1.11	0		-0.46	-2.56	-1.8	-0.21	-3.58	0		2.68	4.93	-0.02	3.32	1.5	0		4.61	5.17	2.49	6.51	4.03	0
-37.8	-0.67	-0.86	1.75	2.24	3.96	0		-2.97	-2.33	-2.55	1.68	0.57	0		2.47	1.82	2.41	4.77	3.17	0		-0.29	-0.62	-0.94	2.94	-2.53	0
-36.9	-2.68	-3.93	0.05	0.92	-3.46	0		0.33	-2.29	1.41	2.82	-1.45	0		-0.48	1.89	0.03	1.92	-1.22	0		0.76	0.94	0.26	5.99	0.67	0
-36	-0.07	-0.59	0.54	-0.84	0.8	0		-0.47	-3.38	-3.6	-2.38	-4.66	0		-1.24	-1.29	-2.36	0.43	-3.42	0		1.99	1.05	-1.74	4.11	3.13	0
-35.1	0.24	2.6	2.22	4.67	2.29	0		0.77	-0.49	-0.1	3.56	-3.84	0		0.61	1.11	-0.7	4.27	-0.4	0		0.35	-0.58	-2.49	5.91	0.86	0
-34.2	-1.62	-1.06	-1.94	-2.21	2.31	0		-0.42	-2.33	-2.67	-0.15	-0.17	0		-0.2	0.77	-0.56	5.4	2.49	0		-3.04	1.01	-0.26	6.35	2.49	0
-33.3	1.24	3.46	1.81	2.2	3.8	0		1.51	0.41	-2.55	4.76	-0.89	0		-1.64	0.13	-0.9	4	-0.82	0		-2.53	0.07	-1.03	2.08	-2.05	0
-32.4	-1.04	0.3	-0.26	-1.75	-0.79	0		0.78	-1.22	-1.43	0.41	-1.36	0		-0.19	0.81	-0.24	2.75	0.7	0		0.33	0.92	-1.56	3.8	1.4	0
-31.5	-1.72	-0.82	-3.92	0.97	-1.87	0		-0.83	-1.71	-3.1	1.73	-3.72	0		-3.19	-1.53	-0.85	-1.35	-5.1	0		0.19	0.42	0.84	3.06	-1.02	0
-30.6	-0.4	0.58	-1.52	1.29	0.48	0		0.09	-0.83	-1.22	2.93	-1.88	0		0.04	0.14	1.06	-0.92	-0.77	0		4.15	2.28	1.28	1.98	0.62	0
-29.7	-0.88	-0.54	1.45	-1.61	-1.78	0		2.71	0.95	2.6	1.81	-1.96	0		2.41	1.46	1.39	1.99	-0.01	0		1.62	1.41	-1.15	2.85	-0.16	0
-28.8	-1.59	0.9	-0.55	3.07	-1.78	0		3.49	1.72	2.38	3.65	0.57	0		3.9	3.77	1.28	6.61	5.68	0		3.2	-0.18	0.96	7.35	4.19	0
-27.9	-0.05	2.39	0.15	2.5	4.18	0		1.2	-1.35	-4.35	1.28	-3.86	0		-1.91	-3.22	-3.7	-2.54	-1.35	0		1.82	-1.23	-1.12	1.14	1.73	0
-27	-0.33	0.02	0.62	0.17	1.95	0		0.06	-0.11	0.05	0.76	-1.1	0		-2.74	-0.94	-1.17	1.46	2.68	0		0.42	-1.19	0.07	1.39	1.97	0
-26.1	-3.37	-3.67	-4.42	-0.05	0.07	0		0.9	2.08	0.35	1.45	1.75	0		-0.37	0.73	0.15	0.21	2.22	0		-0.87	-3.27	-0.06	1.93	-1.24	0
-25.2	4.55	2.94	6.16	4.6	4.04	0		5.76	3.45	4.15	4.87	2.16	0		5.43	5.53	5.57	4.36	4.97	0		4.53	3.59	2.96	3.02	-0.53	0
-24.3	0.24	0.5	2.09	3.98	0.54	0		0.65	-0.92	-0.21	0.11	0.02	0		3.04	0.28	2.31	2.18	0.21	0		1.32	-1.54	-1.74	0.22	-0.63	0
-23.4	-0.53	-1.95	1.13	0.38	2.64	0		-2.11	-3.93	-0.18	0.46	0.24	0		-0.6	-0.3	-0.3	2.96	1.07	0		2.53	1	0.31	2.74	1.82	0
-22.5	0.51	1.28	0.19	1.31	3.06	0		2.84	0.4	1.59	2.97	-0.19	0		0.91	1.49	0.82	-1.25	0.51	0		3.74	1.58	2.91	1.79	3.76	0
-21.6	0.91	2.43	-0.25	0.5	2.26	0		-1.94	-0.19	-0.59	0.68	-4.03	0		-2.34	-1.45	-1.69	-3.45	-3.54	0		-0.01	0.36	-2.43	0.63	0.34	0
-20.7	-0.81	-0.75	-0.99	-2.04	-0.25	0		-0.43	-0.62	0.09	1.76	-0.84	0		-0.12	-1.54	-0.1	1.67	0.97	0		1.48	-2.28	1.12	2.12	0.17	0
-19.8	-2.32	-0.75	-1.69	-1.03	-4.03	0		-1.73	1.08	0.65	0.25	-1.58	0		0.76	3.38	1.53	3.96	3.13	0		0.25	0.95	1.46	7.51	3.36	0
-18.9	-0.82	0.38	-2.16	-4.66	-0.22	0		-0.78	-1.12	-2.46	-5.31	-2.99	0		1.22	1.76	0.27	-2.56	1	0		1.19	1.81	0.49	1.6	0.55	0
-18	3.59	5.33	3.76	1.99	4.42	0		4.71	1.91	4.61	2.19	2.92	0		3.44	1.81	1.68	2.45	0.45	0		0.06	2.89	-0.32	3.9	0.88	0
-17.1	-1.03	3.08	1.13	1.42	3.12	0		-1.73	-2.14	-2.39	-1.06	-2.67	0		-0.59	-2.19	-1.82	-0.89	-3.31	0		-1.45	-0.76	1.62	2.89	1.46	0
-16.2	-2.01	-3.94	-3.45	-1.83	0.92	0		0.76	-1.41	-0.84	1.1	-1.72	0		-0.15	0.32	-0.07	-1.39	-2.12	0		-1.15	-0.59	-2.55	0.97	-3.34	0
-15.3	0.39	0.35	4.54	4.56	1.47	0		-1.28	-1.81	3.42	-0.21	-2.46	0		1.48	0.62	2.44	0.6	-1.35	0		-0.04	-0.65	-0.47	-0.26	-0.67	0
-14.4	-1.43	-1.65	1.15	0.07	0.31	0		1.76	-1.43	0.85	1.33	1.05	0		2.2	1.46	3.25	0.49	2.73	0		1.73	-0.08	2.26	1.61	1.86	0
-13.5	-3.62	-2.11	-2.12	-4.15	1.28	0		-6.77	-4.3	-5.06	-5.69	-5.64	0		-2.65	-1.58	-3.32	-3.14	-5.54	0		0.06	-3.18	-0.14	-1.5	-1.6	0
-12.6	1.87	1.14	1.09	1.08	4.48	0		-2.93	-1.58	-0.3	-0.69	0.02	0		-1.86	-0.7	0.51	0.6	0.51	0		-0.43	0.97	1.02	2.08	1.13	0
-11.7	-0.65	-1.27	1.68	2.15	0	0		-1.96	-1.64	-0.27	0.85	-1.67	0		-1.53	-1.27	-2.76	-2.58	-2.67	0		-1.4	-2.23	-3.63	-1.18	-0.3	0
-10.8	-2.08	-0.73	1.17	-0.9	-0.94	0		-0.83	0.71	2.62	-1.36	-3.12	0		3.78	1.31	2.91	2.42	1.52	0		-0.68	-0.64	-0.45	2.69	0.37	0
-9.9	-0.13	-0.39	-2.9	-2.67	1.72	0		-1.42	-2.77	-2.01	-3.46	-3.62	0		-2.78	0.42	-1.08	0.99	0.18	0		-0.96	-1.06	-2.06	1.07	-0.42	0
-9	0.77	0.8	1.24	2.57	3.47	0		0.53	0.44	-1.52	1.2	0.79	0		-0.82	-0.32	1.03	-0.41	-0.95	0		-0.9	1.19	-0.06	-1.08	0.75	0
-8.1	-2.61	-2.87	-2.2	-1.97	-1.77	0		-3.51	-3.52	-4.77	-4.19	-3.95	0		-1.8	-0.9	-2.16	-3.1	-1.83	0		1.75	1.54	2.32	0.52	1.08	0
-7.2	-0.72	0.28	-0.26	1.31	-0.58	0		-2.79	-2.23	-1.5	-2.64	-4.29	0		1.15	0.7	0.12	1.66	-1	0		2.08	1.24	2.68	1.38	1.46	0
-6.3	0.94	1.14	3.56	1.15	1.45	0		1.75	2.82	3.76	2.95	1.13	0		-0.1	2.14	0.91	1.76	-1.15	0		0.01	-0.28	-0.14	0.66	-0.53	0
-5.4	-0.68	-1.08	-1.12	-0.22	0.07	0		0.73	0.37	-0.84	0.18	-0.26	0		3.73	2.51	2.34	2.72	4.17	0		2.41	1.55	2.39	2.76	2.29	0
-4.5	2.33	-2.33	0.54	0.52	1.61	0		3.32	-1.07	2.07	0.15	2.04	0		-0.62	-1.02	-3.34	-3.06	-0.55	0		-1.41	2.01	-1.11	-3.34	-0.26	0
-3.6	0.06	1.88	2	2.43	4.77	0		-0.18	-3	-1.57	-0.63	-2.73	0		-1.5	-2.05	-0.66	-3.18	-2.39	0		-6.63	-2.54	-3.73	-6.08	-2.79	0
-2.7	0.09	1.53	0.89	0.31	0.87	0		2.85	4.36	6.36	4.98	2.82	0		0.52	2.03	0.55	3.74	-0.28	0		-3.15	-2.97	-1.41	-2.61	-3.44	0
-1.8	0.96	0.45	0.99	-1.51	-0.62	0		-0.98	-2.27	0.58	-2.98	-3.11	0		1.06	-2.71	0.22	-0.45	0.26	0		-1.83	0.33	0.07	-0.36	-0.92	0
-0.9	-2.93	1.22	1.8	4.16	-0.69	0		1.29	3.05	1.12	3.52	2.22	0		-0.09	1.24	-1.45	-0.25	0.31	0		-2.72	-1.96	-0.26	-1.18	-2	0
0	-4.1	-2.59	-2.67	-2.55	0.34	0		1.81	1.18	1.83	1.14	1.13	0		3.94	4.73	3.29	1.89	2.62	0		-2.23	-1.01	0.54	-3.62	0.2	0
0.9	-1.62	-2.87	-1.84	-0.18	-0.69	0		-1.79	-0.45	-1.91	-0.75	-3.69	0		-1.29	0.56	1.19	0.76	-1.4	0		-1.17	-1.29	2.13	0.38	0.63	0
1.8	-0.19	1.27	2.2	-0.84	4.4	0		-0.68	-2.8	-1.05	-1.29	-2.78	0		-1.91	-2.44	-0.92	-1.55	-0.92	0		-2.46	0.59	-1.37	-1.04	-0.17	0
2.7	-2.48	-2.51	-0.67	-0.28	-0.37	0		-2.13	-1.21	-2.32	3.38	-1.91	0		-1.45	2.77	0.36	2.56	1.37	0		-4.25	-1	-1.58	-0.97	-0.82	0
3.6	-1.78	0.58	-3.01	-3.51	0.35	0		-3.98	-0.76	-4.12	-4.05	-5.67	0		-1.77	-2.16	-2.22	-3.05	-4.31	0		2.36	1.98	-0.64	-0.31	0.69	0
4.5	-4.06	-0.84	-1.04	-2.37	-1.52	0		0.4	2.68	2.93	-0.39	1.19	0		-0.06	0.45	2.32	0.54	0.95	0		-4.12	-0.53	-0.59	-1.41	-3.37	0
5.4	-1.79	-2.11	-1.88	-3.25	0.15	0		0.65	0.17	1.26	0.37	-0.12	0		2.66	-0.07	2.57	0.7	0.17	0		0.09	0.6	3.45	2.27	1.22	0
6.3	-1.23	-0.21	0.69	1.66	0.4	0		-0.76	-0.17	-0.31	0.34	-2.04	0		-0.48	2.05	-1.84	2.58	1.6	0		-2.8	0.64	1.78	-0.74	-1.2	0
7.2	-1.88	-0.9	-2.2	-3.12	-0.86	0		-0.95	-1.11	-0.11	-2.07	-1.65	0		-3.38	-0.37	-0.25	-1.49	-2.57	0		-4.79	-2.07	0.18	-2.7	-1.41	0
8.1	16.56	3.56	6.26	-7.08	-5	0		11.94	6.28	7.13	-5.66	-3.57	0		4.8	3.69	-0.29	-4.61	-2.3	0		2.81	-2.23	1.02	1.62	2.19	0
9	57.21	15.49	21.09	-6.02	-2.3	0		27.7	9.3	13.8	-11.39	-6.18	0		10.59	9.19	-12.81	-10.21	-2.81	0		2.55	2.24	2.47	4.11	4.1	0
9.9	67.66	18.42	21.07	11.68	4.04	0		21.77	7.05	7.71	5.08	0.92	0		-3.22	-2.09	-14.87	0.3	-1.53	0		-1.73	-3.55	0.51	4.46	3.79	0
10.8	72.27	25.37	22.94	11.66	3.84	0		20.08	8.25	9.96	9.27	2.42	0		-10.56	-6.34	-6.99	0.04	0.72	0		-2.52	0.72	-0.58	4.69	-0.04	0
11.7	76.45	27.23	23.19	14.58	4.38	0		21.08	7.36	7.82	8.6	3.71	0		-7.57	-7.47	-2.7	2.63	0.84	0		0.92	3.47	2.23	6.66	2.92	0
12.6	75.03	30.84	23.27	12.31	5.07	0		21.48	8.66	8.79	12.09	5.78	0		-8.34	-5.36	1.25	5.99	1.56	0		-1.64	4.04	5.01	7.23	1.82	0
13.5	73.91	31.91	20.93	11.17	7.76	0		17	7.37	3.57	7	0.66	0		-8.94	-6.67	-4.27	2.67	0.57	0		-0.1	4.66	2.88	5.85	-0.1	0
14.4	77.42	33.44	24.31	15.32	6.21	0		20.11	10.83	7.81	9.11	3.16	0		-12.56	-7.15	-3.59	0.33	-2.17	0		-2.34	4.29	0.03	5.29	3.07	0
15.3	80.52	34.54	26.99	16.57	5.61	0		24.44	11.75	10.17	12.86	2.88	0		-7.73	-5.02	-0.42	6.28	0.79	0		-0.14	1.6	0.51	5.78	1.46	0
16.2	79.45	32.8	23.17	14.71	5.73	0		17.01	5.16	1.32	7.84	-0.62	0		-11.48	-10.52	-4.38	4.43	0.62	0		-0.82	3.2	1.62	5.46	2.3	0
17.1	81.12	35.57	27.85	15.9	8.93	0		21.28	11.38	10.19	11.65	4.06	0		-9.8	-5.17	0.84	3.92	1.63	0		-1.07	3.8	2.35	4.07	-0.03	0
18	79.76	31.56	23.72	13.71	5.15	0		23.64	13.24	10.19	11.57	6.77	0		-10.79	-5.01	0.3	6.43	3.73	0		0.79	6.85	1.68	7.99	2.21	0
18.9	81.48	33.26	24.49	13.07	6.12	0		20.68	8.56	6.78	7.24	2.72	0		-10.03	-7.29	-3.78	4.92	1.89	0		3.18	5.89	3.77	10.01	4.07	0
19.8	83.71	38.04	25.74	16.38	12.86	0		21.82	8.06	5.1	9.01	3.29	0		-11.25	-9.69	-2.21	3.49	3.21	0		0.81	3.84	4.96	4.29	2.08	0
20.7	80.66	35.33	24.21	13.11	5.28	0		21.68	10.16	8.05	6.97	4.31	0		-9.42	-7.55	0.31	2.5	2.57	0		-1.97	3.44	0.48	2.98	-0.8	0
21.6	83.71	35.32	25.96	17.92	5.36	0		21.2	10.08	9.84	12.42	3.31	0		-10.06	-4.4	-0.02	5.73	2.77	0		1.46	3.5	-0.97	1.99	-1.02	0
22.5	75.32	29.1	20.29	8.83	2.15	0		16.9	7.85	5.21	4.09	1.58	0		-10.39	-4.51	-2.28	3.97	1.29	0		-0.71	3.12	-0.82	5.19	-3.58	0
23.4	78.38	32.91	22.78	10.78	2.87	0		18.76	5.79	6.18	6.91	1.62	0		-10.97	-9.43	-2.92	4.16	0.74	0		-4.06	-0.97	-2.2	3.43	-2.88	0
24.3	81.67	35.57	26.93	11.9	5.59	0		23.34	8.56	9.74	9.99	3.75	0		-8.76	-6.84	-2.53	5.97	1.36	0		-0.23	5.84	0.63	4.84	1.23	0
25.2	80.42	33.25	22.18	15.14	4.7	0		22.18	8.8	5	9.02	0.54	0		-8.78	-4.1	-3.29	4.41	2.18	0		-2.18	3.35	-1.6	1.97	-2.01	0
26.1	80.6	34.58	23.54	13.46	8.57	0		19.41	6.38	2.66	7.02	1.5	0		-9.1	-5.3	-2.15	5.06	2.54	0		0.42	5.22	1.2	4.47	-0.29	0
27	79.01	30.24	19.51	9.08	3.41	0		19.23	9.69	7.1	7.17	2.4	0		-8.61	-4.28	0.81	7.85	4.2	0		2.19	5.07	2.01	5	1.15	0
27.9	80.95	32.93	22.87	11.43	9.74	0		21.64	8.68	5.62	11.29	5.76	0		-9.45	-5.43	-2.63	5.88	1.52	0		-0.66	6.28	1.35	4.2	-0.27	0
28.8	78.73	31.21	19.16	12.31	1.24	0		19.4	7.45	3	8.22	-1.14	0		-9.87	-7.8	-3.54	6.06	2.27	0		2.15	4.23	2.45	6.11	2.72	0
29.7	81.94	34.8	24.69	14.3	8.51	0		21.57	7.66	3.87	9.01	2.73	0		-9.96	-5.02	-0.85	5.03	3.15	0		-1.92	3.22	-1.08	0.14	-1.27	0
30.6	82.93	33.56	22.54	15.14	7.7	0		24.16	10.28	7.4	8.79	6.3	0		-6.92	-6.98	-0.02	2.19	1.67	0		1.91	4.32	0.77	2.83	-2.31	0
31.5	78.79	31.74	19.08	9.86	2.03	0		22.05	10.41	2.76	6.14	1.06	0		-12.73	-8.21	-4.87	1.48	-1.5	0		0.26	5.06	-0.99	2.18	-2.71	0
32.4	78.08	30.61	18.46	10.44	6.29	0		25.7	11.2	4.64	7.98	7.35	0		-8.85	-4.71	-3.03	5.12	2.54	0		2.05	3.59	-1.27	2.85	-1.85	0
33.3	81.36	34.71	19.56	10.16	6.23	0		20.34	8.75	3.23	6.97	1.41	0		-7.58	-4.37	-0.02	6.19	1.24	0		3.98	4.57	-0.65	4.12	-2.08	0
34.2	83.26	36.2	25.81	13.86	10.7	0		23.86	12.67	6.81	11.67	6.25	0		-7.62	-4.16	-0.66	9.03	1.79	0		1.74	3.86	0.42	0.13	-2.38	0
35.1	76.13	29.51	19.44	5.71	0.6	0		18.52	7.31	3.84	3.79	1.9	0		-10.58	-8.21	-2.34	2.49	1.68	0		1.17	2.34	-1.4	1.51	-1.89	0
36	82.35	33.46	24.15	13.76	7.69	0		21.71	9.4	6.18	9.46	4.92	0		-8.84	-6.52	-1.34	6.62	3.94	0		1.34	3.66	-1.65	0.62	-1.32	0
36.9	81.38	33.48	20.63	7.9	5.04	0		23.63	7.56	6.8	6.58	2.11	0		-8.8	-5.49	-1.19	6.25	3.51	0		2.38	5.75	-0.34	4.42	-0.36	0
37.8	81.28	33.47	21.28	9.44	7.6	0		21.72	9.39	6.1	7.92	1.43	0		-9.91	-7.08	-1.19	4.89	1.58	0		1.31	2.46	-2.49	-2.92	-4.3	0
38.7	79.44	31.75	20.04	8.45	1.89	0		21.38	7.77	3.17	4.88	4.36	0		-10.74	-8.51	-4.26	3.57	0.16	0		3.98	4.26	-3.04	-0.26	-3.62	0
39.6	81.73	33.13	22.54	7.54	6.37	0		21.23	5.78	3.52	3.03	-0.98	0		-11.69	-8.31	-4.29	3.72	-0.46	0		-1.53	1.79	-6.16	-1.55	-4.56	0
40.5	79.72	31.66	17.57	8.21	6.19	0		21.3	6.97	1.26	7.61	-0.91	0		-10.12	-7.14	-2.9	5.76	1.02	0		3.36	3.54	0.35	-1.47	-1.8	0
41.4	80.69	30.89	18.69	8.86	7.36	0		19.51	6.9	4.95	5.94	4.55	0		-10.31	-4.54	1.58	4.66	3.32	0		7.89	4.97	-0.74	3.6	0.28	0
42.3	78.15	30.67	17.04	7.08	3.45	0		20.98	6.18	1.12	4.16	2.21	0		-11.73	-7.38	-3.28	5.51	2.11	0		3.64	3.13	-2.5	-2.1	-4.1	0
43.2	81.21	35.61	20.02	7.75	9.04	0		18.95	6.49	1.19	3.71	2.32	0		-10.65	-8.35	-1.38	4.43	1.9	0		3.64	2.86	-2.28	-1.35	-5.16	0
44.1	87	37.3	22.63	12.35	10.06	0		25.89	11.9	6.19	9.62	5.19	0		-9.17	-2.99	-0.16	9.55	2	0		3.87	4.35	-1.25	1.82	-4.84	0
45	80.04	31.97	22.06	9.27	6.24	0		21.95	5.5	2.77	6.12	1.18	0		-8.89	-6.28	-2.25	6.98	2.02	0		2.68	1.3	-3.53	-0.7	-3.66	0
45.9	79.7	32.38	20.69	3.92	4.7	0		21.53	9.18	2.17	5.01	1.39	0		-11.59	-7.76	-3.92	6.08	0.43	0		-2.58	-1.54	-6.44	-0.99	-5.52	0
46.8	78.01	32.17	16.51	5	6.44	0		19.79	9.59	3.24	4.87	2.57	0		-9.45	-4.36	1.67	6.18	5.41	0		4.76	5.47	-1	0.27	-1.05	0
47.7	82.55	36.66	19.4	8.65	7.21	0		23.79	10.7	2.6	4.95	4.21	0		-6.46	-2.48	0.31	7.55	4.79	0		4.2	3.08	-4.44	-1.22	-0.95	0
48.6	79.99	33.01	17.85	9.73	6.73	0		23.7	9.17	3.65	5.76	4.47	0		-9.07	-6.67	-0.84	7.2	1.52	0		3.17	1.8	-4.86	1.27	-4.49	0
49.5	82.44	33.05	20.47	9.83	7.2	0		23.73	9.24	4.18	7.87	4.9	0		-9.99	-6.46	0.82	5.77	4.26	0		7.57	4.82	-2.94	-0.27	0.8	0
50.4	78.62	33.28	19.14	7.1	7.04	0		22.24	11.16	4.34	7.32	4.79	0		-8.08	-5.07	-2.3	8.89	3.03	0		3.59	2.58	-6.67	0.31	-4.48	0
51.3	80.93	29.05	15.4	4.27	2.97	0		22.14	4.25	0.12	3.97	-0.26	0		-11.39	-8.16	-2.9	4.12	1.53	0		4.26	1.85	-5.51	-3.19	-3.78	0
52.2	80.35	32.99	14.33	6.79	6.41	0		21.88	6.9	-0.86	3.91	4.74	0		-10.43	-8.29	-2.87	7.63	2.49	0		3.83	1.94	-5.66	-0.49	-5.5	0
53.1	80.01	32.46	12.47	6.58	2.43	0		25.12	9.2	-0.1	5.05	2.02	0		-9.71	-6.51	-1.73	5.34	2.34	0		3.86	0.84	-6.71	-2.6	-5.22	0
54	77.51	31.52	11.02	2.62	4.01	0		22.57	8.65	-1.66	3.67	2.68	0		-6.77	-3.41	-0.53	5.29	2.23	0		5.55	2.68	-5.13	-3.72	-5.48	0
54.9	78.64	31.83	11.13	7.59	6.82	0		21.57	5.7	-3.84	5.44	2.56	0		-7.94	-3.37	-1.25	5.89	4.68	0		7.28	1.1	-5.76	-3.57	-4.18	0
55.8	83.12	34.85	13.57	6.36	6.34	0		21.58	7.53	-1.67	5.17	3.75	0		-11.26	-6.1	-2.82	6.69	3.43	0		2.11	2.25	-8.44	-2.78	-6.04	0
56.7	79.72	31.6	8.33	8.45	3.38	0		22.46	6.69	-3.53	2.43	-1.13	0		-9.99	-7.59	-3.12	3.96	-0.07	0		6.75	4.03	-7.34	-1.42	-4.02	0
57.6	83.64	30.97	11.16	5.48	8.46	0		25.03	7.89	-3.35	3.82	5.81	0		-3.95	-4.74	0.55	6.9	5.15	0		8.53	4.37	-5.8	-2.55	-5.49	0
58.5	82.15	33.91	10.13	6.87	5.81	0		24.73	9.19	-3.56	4.45	3.06	0		-6.2	-4.2	-2.07	6.8	2.66	0		7.26	3.64	-6.45	-2.44	-5.79	0
59.4	82.34	30.29	8.59	6.83	6.75	0		23.59	5.6	-6.41	2.06	1.06	0		-10.19	-6.31	-2.08	5.18	0.29	0		8.29	3.02	-7.54	-3.65	-5.56	0
60.3	76.19	29.27	5.66	4.26	1.99	0		23.48	8.85	-0.22	6.67	3.56	0		-9.7	-4.27	-0.44	7.45	4.22	0		8.9	3.83	-7.69	0.76	-1.28	0
61.2	83.37	31.97	10.79	6.35	6.73	0		23.43	6.29	-4.98	3.57	3.1	0		-9.72	-7.01	-2.64	6.91	3.12	0		6.76	-0.01	-9.23	-1.96	-7.31	0
62.1	79.19	32.26	9.98	6.1	3.39	0		26.2	9.25	-3.75	2.12	1.86	0		-4.67	-5.53	1.02	8.19	3.34	0		8.83	4.22	-3.59	-2.17	-5.25	0
63	77.96	33.14	7.4	3.77	4.76	0		21.96	5.99	-7.06	4.42	2.85	0		-9.73	-8.59	-5.18	5.51	2.18	0		6.25	2.59	-8.97	-3.24	-4.31	0
63.9	80.96	31.79	7.62	8.49	3.71	0		26.17	9.64	-1.88	6.74	7.98	0		-9.07	-6.74	1.17	11.07	6.61	0		9.46	3.41	-6.41	-3.29	-2.99	0
64.8	81.68	30.62	6.19	9.04	8.69	0		20.75	2.83	-8.65	4.1	2.81	0		-10.59	-7.83	3	6.06	3.24	0		12.07	5.23	-4.5	-3.92	-4.02	0
65.7	73.42	24.84	-1.75	2.63	5.47	0		16.72	0.6	-12.32	2.53	1.5	0		-14.75	-13.65	-0.27	4.76	-0.29	0		5.46	2.14	-10.38	-8.03	-6.83	0
66.6	85.44	38.02	12.33	2.97	3.97	0		30.13	15.81	1.56	3.44	1.76	0		-4.38	-1.18	-1.99	4.19	-1.6	0		7.05	2.1	-8.98	-3.97	-8.13	0
67.5	27.5	13.48	-14.82	15.07	15.62	0		4.86	-3.11	-16.99	14.78	9.73	0		-12.64	-12.63	19.82	16.59	8.18	0		13.65	8.94	-9.09	-4.88	-7.25	0
68.4	0.37	1.04	-21	10.46	7.8	0		2.79	-2.55	-20.77	10.98	2.26	0		-3.46	-5.48	12.39	15.39	5.16	0		13.89	3.42	-7.84	-10.04	-7.77	0
69.3	-1.39	3.92	-17.36	-5.02	4.16	0		7.12	3.11	-13.81	-4.25	1.47	0		0.2	-0.21	3.38	3.01	0.45	0		16.57	6.08	-8.48	-10.1	-7.96	0
70.2	-4.55	3.22	-20.4	-6.92	2.27	0		6.36	4.5	-11.64	-4.52	-0.35	0		0.18	1.82	6.69	6.2	2.92	0		12.7	0.31	-12.21	-13.38	-9.45	0
71.1	-8.91	1.69	-20.62	-13.41	-1.12	0		5.01	1.3	-14.75	-10.17	-1.7	0		-2.99	-1.66	0.97	-0.04	-1.09	0		15.81	5.14	-9.25	-13.96	-8.4	0
72	-7.77	5.74	-15.94	-9.84	2.04	0		6.94	6.85	-12.67	-5.34	2.63	0		0.79	0.35	4.57	6.67	4.21	0		13.77	3.7	-10.74	-12.83	-8.46	0
72.9	-2.25	4.54	-17.34	-6.27	2.79	0		7.77	2.29	-11.41	-6.92	-1.21	0		-1.7	-2.68	1.57	0.05	0.32	0		12.28	1.01	-11.5	-14.26	-8.03	0
73.8	-5.26	1.8	-21.14	-11.91	-1.3	0		7.91	4.24	-11.99	-8.01	-2.1	0		2.02	-1.61	3.84	1.16	2.22	0		11.27	3.58	-11.73	-12.47	-9.12	0
74.7	-6.26	0.7	-22.24	-11.73	1.81	0		6.31	2.61	-16.14	-5.06	-0.93	0		-1.75	-2.45	-0.46	3.24	2.55	0		14.2	4.1	-11.09	-13.35	-7.2	0
75.6	-11.12	-0.7	-20.95	-15.56	-0.37	0		7.52	3.9	-11.3	-8.99	-1.37	0		0.81	0.9	2.08	4.01	0.62	0		11.66	1.91	-10.48	-12.81	-6.19	0
76.5	-6.13	2.5	-17.09	-11.95	1.45	0		4.7	1.68	-12.63	-10.2	-0.18	0		1.28	-0.86	3.79	2.63	4.66	0		11.07	2.75	-11.16	-15.7	-8.7	0
77.4	-4.97	5.16	-16.54	-13.11	0.55	0		7.49	5.22	-9.24	-6.85	-3.31	0		-0.13	0.7	2.76	1.56	0.03	0		13.74	3.22	-11.42	-17.29	-7.91	0
78.3	-9.84	2.42	-18.51	-11.66	-2.05	0		3.53	0.38	-13.72	-9.34	-5.4	0		-3.18	-2.19	0.91	1.68	-1.64	0		12.17	3.52	-11.47	-14.22	-7.76	0
79.2	-11.65	0.58	-18.25	-14.67	0.79	0		3.25	-0.04	-12.31	-9.53	-0.44	0		3.12	0.46	3.57	3.59	2.3	0		11.19	1.13	-11.74	-14.97	-10.03	0
80.1	-5.47	3.08	-16.55	-7.64	4.71	0		6.88	2.27	-10.93	-6.26	-1.37	0		1.39	3.23	2.16	2.79	4.31	0		12.24	3.99	-12.4	-14.86	-7.18	0
81	-7.74	3.74	-18.22	-12.62	2.15	0		3.63	1.44	-14.53	-12.49	-5.28	0		-0.1	-0.01	0.81	-3.46	-0.52	0		13.62	3.28	-9.21	-15.07	-7.03	0
81.9	-4.19	3.97	-14.9	-7.85	3.82	0		9.31	7.4	-8.98	-3.62	1.21	0		-0.74	1.61	3.09	0.77	-0.22	0		9.33	-0.82	-12.35	-18.59	-12.75	0
82.8	-8.34	0.97	-17.56	-11.45	1.54	0		7.37	3.64	-10.95	-7.24	2.62	0		1.14	1.91	2.11	2.26	5.99	0		12.72	3.98	-9.24	-14.58	-6.39	0
83.7	-4.41	4.73	-14.6	-10.27	2.47	0		7.21	4.34	-9.71	-6.94	-1.61	0		-0.15	1.89	0.86	0.4	-0.62	0		12.67	2.69	-12.48	-16.42	-8.09	0
84.6	-9.01	1.98	-16.82	-14.85	0.17	0		4.98	5.38	-9.06	-7.72	2.43	0		0.51	2.45	6.12	2.46	3.99	0		11.48	3.63	-10.56	-16.18	-6.42	0
85.5	-7.47	5.08	-16.47	-13.13	1.19	0		4.07	3.51	-10.8	-7.89	-1.27	0		2.66	1.89	4.27	3.49	1.54	0		13.91	3.74	-9.29	-12.31	-5.96	0
86.4	-9.67	1.22	-17.73	-13.85	1.17	0		7.83	6.85	-8.08	-6.71	2.01	0		1.24	2.3	1.86	1.52	4.51	0		9.71	0.46	-13.44	-15.9	-8.7	0
87.3	-7.14	6.65	-14.05	-10.9	3.55	0		-0.04	-1.23	-14.21	-11.67	-3.69	0		-2.35	-0.66	-0.01	0.22	0.67	0		10.77	1.13	-11.02	-14.35	-6.89	0
88.2	-9.47	3	-17.91	-13.1	3.01	0		4.35	2.93	-11.07	-10.32	-0.69	0		1.14	-0.43	1.89	0.61	2.31	0		9.66	0.13	-12.66	-16.9	-10.59	0
89.1	-5.49	7.18	-10.71	-9.9	3.71	0		4.55	3.77	-10.64	-10	-3.16	0		-1.77	-1.06	-0.19	-0.53	-0.82	0		11.68	2.09	-9.44	-15.99	-7.06	0
90	-7.33	3.5	-15.94	-11.34	4.65	0		5.41	4.62	-10.27	-6.82	1.28	0		-1.78	2.87	0.93	0.23	-0.01	0		6	-0.21	-13.21	-17.51	-10.04	0
90.9	-10.81	2.2	-14.78	-12.71	0.63	0		6.11	4.56	-7.68	-6.53	-0.52	0		0.68	3.32	3.45	1.71	3.54	0		10.87	0.61	-12.25	-18.75	-9.33	0
91.8	-10.13	-0.85	-18.24	-14.24	0.82	0		3.74	1.49	-12.24	-9.41	-3.46	0		2.14	4.69	4.25	1.66	2.46	0		7.52	0.73	-11.62	-20.03	-8.82	0
92.7	-9.16	2.17	-14.22	-11.66	1.06	0		5.98	3.81	-6.01	-9.38	-1.62	0		-3.57	-1.26	1.95	-3.72	-0.94	0		6	-3.69	-16.56	-21.12	-13.02	0
93.6	-9.49	2.65	-16.23	-10.01	-0.51	0		4.38	1.68	-8.78	-7.34	0.43	0		2.04	1.47	5.9	2.23	3.8	0		10.67	2.74	-8.42	-14.21	-7.22	0
94.5	-4.83	5.2	-16.93	-12.86	2.97	0		7.5	5.75	-8.44	-8.42	0.4	0		0.78	0.8	2	0.32	-0.45	0		9.21	1.52	-11.24	-16.9	-9.73	0
95.4	-13.92	-3.28	-21.35	-16.56	-2.11	0		1.96	-2.72	-12.63	-12.93	-3.36	0		-2.03	-0.8	1.13	-2	-0.08	0		8.63	2.42	-10.19	-18.13	-7.56	0
96.3	-12.37	2.92	-15	-14.17	-0.15	0		1.65	2.6	-11.97	-10.79	-4.28	0		2.44	3.88	5.71	3.94	4.27	0		8.27	-1.72	-7.67	-16.49	-7.66	0
97.2	-12.32	0.59	-18.49	-14.93	1.13	0		7.53	3.66	-9.09	-6.22	3.12	0		0.21	2.19	2.7	3.83	3.25	0		11.31	3.66	-9.08	-17.92	-8.17	0
98.1	-10.97	1.49	-15.14	-13.22	1.97	0		3.51	4.48	-11	-8.47	-2.68	0		-1	-0.63	-1.08	1.11	0.64	0		8.29	1.53	-12.57	-17.28	-10.96	0
99	-10.63	2.47	-18	-15.47	0.29	0		3.89	5.72	-11.2	-11.76	-1.34	0		1.63	0.01	2.33	-2.29	-0.01	0		8.28	-0.71	-10.79	-20.35	-11.34	0
99.9	-14.7	-1.64	-23.19	-17.61	-2.69	0		3.36	3.04	-12.56	-9.33	-3.63	0		4.18	2.6	5.62	4.65	4.59	0		9.8	-0.55	-10.22	-15.14	-6.75	0
100.8	-8.96	4.11	-16.73	-13.43	1.32	0		4.78	4.28	-10.09	-8.4	-1.65	0		1.12	2.57	3.18	1.65	2.21	0		9.91	2.33	-8.34	-16.03	-8.45	0
101.7	-9.5	3.96	-17.12	-11.8	0.35	0		4.62	4.26	-8.03	-5.77	-1.4	0		4.94	3.1	4.76	4.67	4.66	0		14.1	2.23	-11.98	-15.28	-5.44	0
102.6	-9.48	-0.58	-17.77	-16.27	2.92	0		2.57	0.99	-10.2	-10.63	-1.21	0		2.99	4.94	8.21	4.24	6.53	0		9.48	1.59	-8.39	-15.1	-8.91	0
103.5	-9.76	4.32	-15.65	-9.19	2.6	0		4.54	5.28	-10	-3.29	0.62	0		-0.01	2.18	3.26	4.39	1.2	0		9.87	-0.45	-9.97	-17.79	-9.82	0
104.4	-10.95	0.13	-16.89	-14.14	0.99	0		0.85	1.12	-13.68	-9.21	-4.19	0		-0.44	1.23	2.31	0.1	1.59	0		6.4	1.57	-9.69	-19.51	-10.56	0
105.3	-5.75	3.4	-16.81	-11.27	0.97	0		1.86	3.55	-10.73	-9.22	-5.25	0		1.47	2.1	6.2	2.15	1.36	0		6.75	-2.72	-9.86	-19.39	-9.99	0
106.2	-8.8	2.1	-16.69	-13.69	-0.68	0		3.93	2.63	-10.95	-11.43	-3.57	0		-0.62	-1.51	1.6	-3.92	-0.79	0		10.07	-1.45	-10.14	-19.32	-7.48	0
107.1	-10.68	8.08	-14.71	-11.45	4.47	0		6.48	6.53	-7.59	-6.62	-0.02	0		1.26	1.75	1.2	-0.88	2.45	0		10.38	4.66	-9.07	-16.51	-7.27	0
108	-10.82	0.34	-17.64	-13.67	-2.02	0		4.31	2.21	-7.92	-5.77	-2.49	0		-3.76	-0.86	4.31	1.12	-0.56	0		8.8	-1.43	-12.22	-15.97	-8.49	0
108.9	-12.43	1.83	-16.77	-13.34	0.52	0		0.4	-1.23	-13.78	-12.22	-4.15	0		-2.25	-2.98	-0.25	-4.48	0.57	0		8.88	-1.78	-12.72	-21.33	-10.83	0
109.8	-7.48	3.84	-15.21	-12.57	1.58	0		4.96	3.38	-7.57	-9.83	-3.42	0		-1.38	-0.74	1.48	-4.17	1.19	0		5.61	-1.84	-11.03	-21.63	-9.6	0
110.7	-13.27	1.09	-18.36	-14.57	-2.16	0		-0.51	2.17	-13.86	-12.91	-5.44	0		-1.36	-0.23	1.03	0.13	0.42	0		6.8	-0.52	-9.94	-18.43	-10.64	0
111.6	-8.92	2.56	-15.52	-13.66	4.74	0		3.36	2.53	-11.55	-8.5	-5.09	0		0.57	3.93	4.47	2.34	-0.22	0		9.01	1.67	-7.22	-16.26	-8.61	0
112.5	-9.79	3.43	-15.26	-12.37	1.93	0		4.37	3.83	-9.26	-9.5	-1.86	0		1.64	2.03	2.68	0.17	1.09	0		9.94	1.72	-8.34	-17.9	-9.79	0
113.4	-10.96	-2	-18.96	-14.19	-0.47	0		4.07	1.9	-10.55	-9.3	-4.15	0		0.63	1.93	1.19	0.51	-1.89	0		6.36	1.21	-12.02	-19.23	-9.52	0
114.3	-10.51	0.39	-18.25	-15.38	0.94	0		4.9	5.04	-5.3	-6.23	3.19	0		0.51	3.9	5.57	-0.23	5.94	0		8.02	2.45	-10.28	-21.92	-6.75	0
115.2	-13.49	0.26	-16.21	-19.01	-0.09	0		2.12	1.66	-9.96	-10.71	-2.22	0		0.97	1.36	3.44	-0.83	1.08	0		7.17	-0.78	-9.89	-18.63	-11.01	0
116.1	-6.24	4.24	-13.01	-11.31	3.1	0		5.05	3.53	-9.69	-8.14	2.25	0		-0.56	1.62	1.29	-2.74	1.66	0		9.41	1.8	-9.2	-18.74	-8.98	0
117	-10.26	0.39	-19.12	-15.87	0.41	0		2.63	1.21	-12.07	-12.63	-5.63	0		-0.4	0.88	3.14	0.6	0.83	0		6.63	0.94	-9.9	-17.25	-8.64	0
117.9	-8.71	-0.75	-18.48	-12.92	-1.35	0		0.85	-0.78	-10.95	-9.51	-2.37	0		-0.97	0.75	1.56	3.19	3.68	0		10.19	1.72	-12.16	-17.55	-8.91	0
118.8	-13.07	-2.01	-16.56	-15.8	0.22	0		0.3	3.35	-9.82	-8.92	-2.23	0		-0.98	-0.32	3.69	-0.33	2.35	0		5.55	-2.41	-10.86	-19.02	-8.36	0
119.7	-12.01	-0.45	-19.67	-15.61	-0.41	0		1.58	2.04	-11.32	-10.7	-3.58	0		1.09	-0.03	4.36	-2.5	2.49	0		8.9	3.53	-6.97	-17.86	-7.31	0
120.6	-11.45	1.6	-16.62	-15.58	1.95	0		3.97	3.85	-9.53	-10.92	-0.57	0		-3.2	2.23	-1.38	-2.22	0.21	0		4.41	-0.57	-11.73	-22.3	-7.2	0
121.5	-7.27	1.55	-14.15	-13.19	1.89	0		3.19	2.18	-5.72	-8.32	-5.09	0		2.8	3.08	5.53	3.21	-0.91	0		8.77	1.25	-8.77	-18.92	-9.15	0
122.4	-10.66	-1.34	-15.88	-16.67	-0.83	0		2.25	0.5	-11.43	-11.05	-3.44	0		2.24	3.77	6.27	1.55	2.69	0		10.37	2.88	-4.17	-20.59	-8.64	0
123.3	-9.53	1.47	-11.82	-15.84	1.79	0		2.18	1.22	-9.47	-13.88	-2.19	0		-1.09	-0.64	3.97	-3.87	1.77	0		10.34	2.71	-6.69	-19.45	-9.72	0
124.2	-7.4	4.17	-12.57	-13.64	3.05	0		4.52	4.27	-7.92	-9.62	-3.55	0		1.76	1.58	3.99	0.12	1.87	0		7.91	-0.61	-7.26	-19	-10.89	0
125.1	-12.96	0.59	-18.54	-13.82	-1.93	0		2.37	3.17	-12.99	-9.21	-6	0		1.21	2.78	5.16	1.83	0.93	0		9.23	-0.3	-6.76	-18.08	-7.91	0
126	-10.36	1.86	-14.11	-11.97	2.69	0		2.23	0.8	-8.01	-8.47	-3.79	0		0.13	0.66	3.01	-0.94	1.63	0		8.14	1.27	-8.24	-18.28	-5.67	0
126.9	-8.48	1.86	-16.58	-11.26	1.02	0		3.62	4.43	-12.22	-12.62	-3.12	0		-1.02	0.15	1.35	-3.82	1.74	0		8.11	-0.13	-8.12	-18.59	-6.63	0
127.8	-12.87	-2.22	-19.7	-16.22	2.55	0		3.47	2.5	-10.58	-9.06	-2.18	0		2.45	4.11	4.77	2.22	3.16	0		6.5	-0.96	-7.79	-21.43	-8.41	0
128.7	-10.65	0.56	-16.23	-16.09	0.36	0		-2.66	-1.06	-12.29	-15.34	-5.31	0		-3.94	-2.71	1.03	-4.2	-1.2	0		7.43	-2.45	-11.11	-19.51	-10.48	0
129.6	-8.29	5.32	-13.05	-10.7	4.08	0		2.39	3.44	-9.38	-8.02	2.32	0		-0.58	0.13	2.5	-1.45	3.83	0		6.37	-1.11	-8.47	-20.09	-9.8	0
130.5	-11.66	1.16	-14.24	-13.75	3.09	0		0.34	0.63	-12.02	-10.4	-2.19	0		-1.21	1.21	1.85	-2.46	0.54	0		4.3	-1.43	-9.19	-23.37	-11	0
131.4	-12.91	0.6	-17.61	-18.79	-1.5	0		2.42	0.63	-11.05	-12.64	-3.62	0		-0.39	0.41	2.79	-3.35	1.13	0		4.24	-2.26	-10.35	-20.88	-9.94	0
132.3	-11.19	0.19	-18.33	-17.62	-1.28	0		4.47	2.13	-9.15	-11.54	-2.91	0		-2.7	-0.18	1	-2.4	-1.99	0		5.09	-2.55	-9.79	-19.99	-10.5	0
133.2	-8.54	0.69	-13.66	-13.89	2.4	0		5.28	5	-6.22	-8.7	-2.97	0		-0.76	-0.81	0.6	-6.84	-2.44	0		6.46	1.35	-10.65	-24.4	-7.42	0
134.1	-9.1	2.41	-14.86	-13.25	1.32	0		4.99	2.17	-10.6	-12.48	-2.48	0		2.51	2.99	4.31	-1.77	2.15	0		8.35	1.57	-7.92	-21.69	-6.28	0
135	-9.22	1.89	-14.7	-15.04	-0.09	0		1.54	0.26	-10.29	-12	-2.7	0		-1.93	-0.1	3.39	-0.27	3.09	0		2.21	-2.43	-10.1	-19.69	-10.98	0
135.9	-7.32	3.08	-12.51	-11.91	2.08	0		4.4	-1.36	-10.78	-12.69	-3.33	0		-0.6	-2.01	1.03	-5.28	0.32	0		5.92	-4.35	-11.58	-24.8	-8.19	0
136.8	-10.32	2.2	-16.21	-16.4	2.72	0		2.11	2.12	-10.82	-12.99	-3.29	0		-0.19	1.39	2.7	-0.75	0.38	0		3.76	-2.03	-10.69	-20.02	-11.2	0
137.7	-11.58	0.26	-15.69	-12.51	1.08	0		-0.08	1.75	-10.25	-13.32	-5.34	0		-0.75	1.29	4.32	-0.19	3.14	0		6.26	-0.91	-8.98	-18.61	-10.5	0
138.6	-9.89	2.24	-13.33	-14.61	2.22	0		3.06	-0.34	-9.92	-10.11	-2.89	0		-0.73	-0.08	1.11	-2.95	3.55	0		3.32	-3.83	-9.5	-24.02	-8.16	0
139.5	-13.87	-2.28	-17.27	-14.02	-2.25	0		-0.98	2.65	-9.98	-11.97	-3.08	0		0.8	3.22	6.26	-1.3	2.77	0		7.92	-2.12	-12.42	-20.73	-8.18	0
140.4	-12.33	-0.62	-17.14	-15.31	-1.43	0		-0.19	0.57	-11.26	-12.58	-4.98	0		0.75	0.43	4.68	-0.52	0.31	0		8.39	-0.86	-8.53	-21.34	-11.89	0
141.3	-8.15	0.1	-15.86	-15.84	-0.03	0		0.84	2.43	-9.75	-13.73	-3.64	0		-3.22	0.41	0.1	-3.74	1.24	0		4.68	-2.28	-11.97	-24.24	-8.74	0
142.2	-12.82	-1.25	-13.02	-14.09	2.32	0		0.24	2.99	-8.33	-9.95	-2.14	0		-1.41	-0.18	3.43	-1.42	2.78	0		4.4	-2.01	-9.84	-20.4	-10.27	0
143.1	-12.05	-1.33	-15.54	-15.71	0.11	0		1.26	2.52	-8.92	-11.44	-3.78	0		-0.71	1.41	1.66	-2.08	-1.29	0		5.23	-3.3	-9.72	-23.47	-12.55	0
144	-9.16	2.33	-12.35	-17.21	3.01	0		3.51	0.99	-10.64	-13.83	-2.41	0		-0.68	-0.04	1.2	-2.64	1.21	0		4.05	-0.77	-8.37	-23.25	-9.19	0
144.9	-13.26	1.08	-13.71	-15.85	-1.21	0		2.53	2.28	-9.69	-11.67	-4.64	0		1.5	2.37	3.51	-3.04	2.52	0		7.58	0.84	-9	-19.52	-7.33	0
145.8	-9.68	1.69	-12.82	-14.18	3.64	0		1.29	3.31	-9.44	-10.44	-1.14	0		-4.02	-0.9	2.08	-1.83	-0.71	0		3.6	-2.41	-10.56	-20.56	-9.46	0
146.7	-9.81	1.04	-14.34	-15.76	-0.51	0		4.17	3.67	-4.2	-9.19	-1.05	0		-2.58	0.72	2.51	-2.93	1.08	0		5.77	-1.85	-8.64	-21.64	-8.12	0
147.6	-8.34	3.01	-11.67	-15.05	2.05	0		3.18	0.6	-5.84	-9.91	-4.37	0		0.98	3.74	6.03	-0.92	1.77	0		6.25	0.86	-7.99	-18.91	-8.96	0
148.5	-9.15	0.86	-14.97	-13.35	1.06	0		2.5	1.36	-9.77	-12.2	-2.9	0		-0.62	1.76	3.27	-2.37	3.28	0		4.05	-0.13	-9.45	-23.21	-6.56	0
149.4	-10.76	1.83	-14.83	-15.89	2.03	0		3.3	2.68	-7.7	-13.02	-3.81	0		1.5	0.75	5.12	-1.07	1.57	0		7.65	-1.44	-6.53	-20.71	-8.17	0
150.3	-4.72	3.76	-10.81	-11.62	4.2	0		2.24	1.87	-6.53	-10.72	1.38	0		-0.55	1.1	5.19	-1.14	3.79	0		6.61	-1.65	-7.15	-21.77	-8.51	0
151.2	-7.9	1.96	-11.28	-13.55	3.19	0		5.53	2.85	-10.29	-13.21	-2.32	0		-1.95	0.07	0.72	-5.37	1.63	0		6.38	-4	-10.7	-23.54	-10.21	0
152.1	-9.16	1.88	-15.11	-13.08	1.12	0		2.41	6.51	-6.17	-8.81	-0.62	0		-0.93	4.94	6.98	1.56	5.63	0		4.47	-3.31	-9.01	-23.88	-8.36	0
153	-9.33	2.62	-14.04	-13.8	2.63	0		1.9	1.68	-10.33	-11.29	-2.31	0		0.34	1.25	4.54	0.5	5.04	0		6.71	1.56	-3.38	-17.67	-5.43	0
153.9	-10.18	0.08	-14.03	-14.1	1.29	0		3.68	-0.97	-9.02	-10.14	-4.99	0		2.06	0.83	2.38	-1.57	0.21	0		6.32	2.46	-7.46	-20.84	-8.02	0
154.8	-11.5	-0.25	-14.69	-16.65	1.66	0		3.44	1.86	-7.23	-8.86	-1.41	0		0.12	-0.76	4.38	-2.14	3.19	0		7.87	-1.34	-6.58	-21.51	-7.49	0
155.7	-12.94	0.84	-15.95	-18.78	-2.03	0		2.95	4.12	-6.9	-10.11	-1.95	0		0.69	2.09	7.1	-0.69	2.11	0		1.13	-4.68	-8.37	-24.79	-12.33	0
156.6	-11.97	0.45	-17.41	-15.61	-0.34	0		3.16	-1.92	-9.28	-12.88	-6.68	0		-1.52	-3.63	1.81	-2.2	0.39	0		5.22	-0.69	-7.11	-23.77	-8.32	0
157.5	-9.73	1.75	-12.76	-16.63	1.17	0		3.6	3.59	-8.51	-12.83	-0.37	0		0.57	3.51	4.3	-1.98	4.13	0		6.82	1.22	-5.9	-21.29	-7.67	0
158.4	-15.38	-0.37	-16.17	-16.24	-0.86	0		1.66	2.61	-7.02	-12.96	-2.16	0		1.33	1.2	4.67	-3.54	3.77	0		4.84	-0.85	-7.04	-23.13	-5.49	0
159.3	-11.73	0.23	-15.15	-17.77	1.06	0		-0.19	1.56	-9.2	-12.61	-2.74	0		-0.59	1.83	2.92	-2.5	2.82	0		3.78	-3.13	-10.83	-22.85	-7.99	0
160.2	-9.73	3.1	-15.38	-17.56	-0.28	0		-0.35	0.85	-10.31	-15.84	-6.7	0		-4.23	-2.83	0.7	-6.7	-2.81	0		1	-3.16	-9.31	-24.74	-13.21	0
161.1	-9.47	0.16	-15.09	-17.04	0.05	0		1.59	2.84	-8.16	-12.73	-4.86	0		-3.26	-0.39	2.07	-4.68	-1.03	0		6.3	-1.04	-6.8	-20.08	-9.18	0
162	-10	2.21	-16.13	-17.78	1.49	0		4.68	5.23	-7.7	-7.89	-2.07	0		1.21	2.6	4.13	0	2.26	0		3.35	-0.11	-7.69	-22.58	-9.22	0
162.9	-13.43	-2.85	-17.94	-21.12	-1.8	0		-0.05	0.82	-9.81	-11.98	-2.36	0		-3.07	-2.26	2.9	-3.4	3.54	0		5.58	-1.79	-7.2	-23.1	-7.5	0
163.8	-10.55	-2.8	-15.34	-15.56	0.8	0		2.08	0.53	-8.27	-10.35	-1.24	0		-1.37	1.11	3.05	-2.24	1.79	0		5.29	2.71	-4.67	-22.19	-5.28	0
164.7	-7.86	1.75	-11.71	-14.98	1.23	0		4.34	4.34	-7.64	-8.36	-2.39	0		2.6	2.82	5.3	-1.97	1.76	0		3.6	-3.29	-8.04	-24.37	-9.05	0
165.6	-11.59	-0.03	-15.35	-20.34	-1.75	0		2.41	3.13	-5.9	-15.19	-3.99	0		-1.4	-0.41	3.08	-6.99	-2.01	0		1.47	-3.53	-11.68	-28.03	-12.24	0
166.5	-8.25	2.59	-12.36	-13.98	3.34	0		3.68	3.3	-9.88	-13.7	-0.69	0		-0.76	1.13	2.01	-7.34	2.65	0		5.97	-0.03	-6.38	-23.19	-7.42	0
167.4	-10.71	-0.09	-16.52	-13.34	1.74	0		2.81	2.26	-9.77	-9.26	-0.99	0		2	1.06	2.82	-2.76	1.94	0		3.34	-1.93	-9.89	-24.84	-8.4	0
168.3	-11.05	-0.77	-16.09	-17.81	1.25	0		1.27	-0.56	-11.53	-12.61	-5.34	0		2.38	0.78	5.68	-2.61	2.81	0		5.57	-2.01	-7.33	-24.08	-7.03	0
169.2	-11.71	0.67	-16.07	-18.25	0.42	0		3.5	1.03	-6.89	-11.99	-5.11	0		0.18	-0.55	2.77	-4.51	-1.81	0		1.26	-2.76	-7.22	-25.19	-12.23	0
170.1	-9.88	1.78	-14.68	-17.72	1.07	0		1.1	-0.6	-8.78	-15.02	-7.32	0		-1.21	-3.39	2.62	-4.61	1.3	0		2.91	-3.68	-10.48	-25.37	-8.24	0
171	-8.58	1.5	-11.75	-14.64	3.53	0		5.55	4.4	-5.77	-10.38	-2.45	0		-0.35	3.92	7.16	-2.05	2.62	0		-0.8	-0.22	-6.67	-26.11	-10.56	0
171.9	-11.23	0.62	-13.26	-16.12	3.32	0		1.46	4.31	-6.05	-11.55	0.83	0		2.13	4.56	5.32	-0.94	3.88	0		4.39	-2.93	-9.85	-23.01	-8.8	0
172.8	-9.55	0.64	-12.93	-14.12	-0.46	0		2.16	2.44	-6.93	-11.41	-2.16	0		-1.6	0.4	3.85	-3.4	2.15	0		5.4	-0.42	-6.42	-22.64	-7.37	0
173.7	-11.8	-0.17	-14	-17.8	-0.47	0		3.45	2.95	-8.12	-11	-4.16	0		1.35	3.27	3.32	-0.54	1.2	0		1.04	-0.94	-7.55	-25.69	-10.28	0
174.6	-10.67	0.67	-12.61	-14.91	2.97	0		1.14	3.8	-9.34	-13.04	-6.27	0		-1.23	0.77	4	-3.2	2.44	0		3.02	-2.06	-8.16	-26.13	-8.25	0
175.5	-10.68	1.25	-11.63	-16.07	1.36	0		3.21	2.65	-8.42	-12.7	-5.38	0		2.21	-0.78	3.08	-2.39	-1.52	0		2.75	-5.76	-7.98	-26.93	-11.5	0
176.4	-9.56	3.1	-11.67	-14	5.29	0		1.98	1.96	-9.17	-13.15	-3.26	0		0.84	0.82	5.05	-2.57	0.92	0		6.16	0.95	-4.33	-22.09	-4.99	0
177.3	-11.91	-2.78	-14.97	-15.7	-0.32	0		2.58	5.05	-8.4	-11.44	-2.24	0		-0.23	1.07	2.79	-3.07	1.96	0		3.9	-2.19	-6.54	-23.23	-7.81	0
178.2	-10.9	1.9	-12.19	-18.63	0.77	0		0.99	3.41	-7.97	-9.69	-5.36	0		-1.04	2.1	5.32	-3.76	1.5	0		3.66	-2.18	-8.67	-26.46	-11.22	0
179.1	-10.28	-2.07	-17.74	-19.62	1.34	0		5.79	6.3	-5.54	-10.6	-0.8	0		2.07	4.09	7.59	-2.13	2.12	0		6.52	1.56	-4.08	-21.98	-6.78	0
180	-9.5	-0.2	-12.12	-15.81	2.83	0		1.81	0.89	-10.09	-15.61	-4.28	0		-0.88	1.95	3.38	-6.74	0.32	0		0.85	-2.21	-8.14	-26.77	-10.37	0
180.9	-12.25	0.5	-13.35	-16.76	1.23	0		0.28	2.71	-9.13	-13.96	-3.88	0		1.82	1.69	6.11	-5.55	4.43	0		4.12	-1.93	-7.93	-28.52	-9.17	0
181.8	-10.98	-0.2	-15.08	-17.24	-0.51	0		0.57	5.16	-9.48	-13.65	-0.92	0		-0.24	2.5	2.62	-4.76	0.64	0		2.93	-0.14	-7.57	-26.75	-8.28	0
182.7	-6.16	3.32	-13.18	-13.86	2.44	0		4.4	3.69	-6.23	-14.02	-2.19	0		1.73	4.5	3.42	-5.56	3.14	0		2.79	-3.11	-9.33	-28.66	-10.45	0
183.6	-12.11	-2.9	-17.62	-20.3	-1.58	0		2.14	-0.05	-6.32	-10.44	-2.03	0		-2.15	1.42	0.07	-4.2	1.56	0		-0.04	-4.1	-9	-27.18	-10.83	0
184.5	-10.06	0.49	-16.41	-18.41	-3.24	0		3.17	0.81	-9.47	-11.96	-4.56	0		0.29	1.65	4.81	-2.31	2.19	0		-0.62	-2.89	-7.95	-26.4	-10.76	0
185.4	-8.79	2.12	-11.82	-14.8	1.66	0		4.51	1.42	-9.38	-11.84	-4.61	0		1.95	0.57	2.69	-3.45	1.02	0		5.52	-3.59	-6.57	-25.51	-10.92	0
186.3	-12.28	-0.84	-15.16	-19.74	2.97	0		0.5	0.86	-8.96	-13.94	-3.39	0		1.16	0.76	6.98	-4.09	2.06	0		3.93	-2.6	-6.77	-22.33	-7.87	0
187.2	-13.52	-2.41	-12.7	-20.56	-1.06	0		2.68	1.12	-9.69	-16.92	-11.4	0		0.26	1.02	1.25	-6.36	-2.58	0		2.76	-2.38	-6.81	-25.18	-9.58	0
188.1	-8.29	0.97	-15.07	-15.67	1.13	0		0.43	1.24	-11.76	-14.43	-2.16	0		0.72	-0.43	5.4	-5.24	1.09	0		2.22	-2.62	-8	-27.54	-9.09	0
189	-11.91	1.59	-16.18	-17.86	-0.84	0		3.39	2.52	-6.37	-12.29	-1.13	0		-1.19	-1.85	2.98	-6.8	-0.33	0		0.61	-4.32	-3.8	-27.86	-11.28	0
189.9	-12.76	-1.37	-15.43	-17.05	2.19	0		2.13	1.44	-10.67	-11.99	-2.91	0		2.03	1.54	5.93	-3.53	4.31	0		6.55	-2.45	-4.46	-26.43	-6.86	0
190.8	-10.83	-1.95	-13.92	-16.97	1.67	0		1.51	0.33	-6.41	-13.68	-4.6	0		2.84	3.92	6.36	-1.36	1.23	0		4.04	-1.27	-5.23	-24.31	-8.13	0
191.7	-10.27	0.39	-12.8	-15.64	-1.88	0		0.27	1.44	-7.26	-12.01	-6.47	0		-2.17	-2.24	2.75	-5.28	-1.87	0		2.62	-4	-7.24	-26.62	-10.07	0
192.6	-9.89	2.48	-11.49	-18.19	3.33	0		0.59	5.38	-6.14	-13.09	-1.59	0		-0.4	2.22	2.36	-5.94	0.49	0		3.6	-2.12	-6.17	-25.56	-9.97	0
193.5	-11.72	-0.33	-12.83	-17.55	1.72	0		-0.3	1.39	-8.44	-13.49	-4.28	0		-2.6	4.52	3.65	-2.29	1.91	0		-0.14	-1.22	-8.34	-26.31	-9.52	0
194.4	-16.49	-4.73	-17.8	-20.73	-5.8	0		-0.18	-0.58	-9.65	-13.45	-4.99	0		-3.43	-1.35	1.15	-7.64	0.46	0		3.8	-1.09	-4.89	-25.86	-7.74	0
195.3	-9.91	1.26	-14.26	-19.17	-1.89	0		5.26	4.12	-5	-11.69	-3.31	0		1.18	1.56	4.84	-1.4	1.51	0		3.66	-1.91	-7.48	-24.6	-10.5	0
196.2	-12.56	-0.63	-16.05	-20.94	-2.15	0		-1.11	0.34	-8.28	-15.63	-6.91	0		-1.19	-0.39	2.74	-6.93	-0.76	0		3.55	-3.61	-7.77	-29.51	-10.75	0
197.1	-9.78	4.35	-11.38	-13.83	4.94	0		2.4	3.88	-6.7	-10.54	-3.56	0		1.03	-0.01	4.86	-2.57	3.14	0		4.47	-2.86	-6.86	-27.02	-8.91	0
198	-10.88	-2.67	-14.69	-20.93	1.63	0		0.58	1.94	-10.36	-13.52	-2.57	0		0.84	2.93	4.32	-4.73	0.75	0		2.51	-1.2	-5.51	-26.65	-8.18	0
198.9	-10.49	-1.55	-16.59	-19.51	-0.81	0		0.62	4.39	-8.88	-12.29	-1.95	0		-0.77	2.76	2.79	-7.13	3.74	0		1.17	-2.81	-6.92	-28.39	-7.3	0
199.8	-12.26	0.46	-13.08	-18.76	0.66	0		-1.52	1.05	-8.5	-15.15	-2.65	0		-4.76	-0.29	1.17	-7.36	0.72	0		-1.03	-2.09	-8.34	-28.21	-9.09	0
200.7	-7.95	2.83	-11.65	-13.32	2.1	0		1.71	0.79	-8.46	-12.92	-7.03	0		-2.8	-2.01	1.84	-7.36	-2.29	0		-2.77	-5.11	-9.16	-29.46	-11.87	0
201.6	-11.26	2	-13.42	-16.89	0.88	0		-0.69	0.77	-8.92	-14.69	-6.89	0		-0.26	1.14	2.67	-6.76	-1.62	0		1.79	-3.73	-8.18	-28.22	-11.71	0
202.5	-11.39	-1.1	-14.25	-16.71	-1.09	0		-2.13	1.44	-9.38	-13.15	-6.49	0		-2.58	0.64	2.17	-6.65	1.45	0		2.97	-2.32	-7.24	-24.57	-7.38	0
203.4	-8.45	3.85	-10.53	-16.69	4.31	0		4.46	3.11	-6.35	-13.3	-1.77	0		1.36	0.89	5.25	-3.19	5.94	0		1.64	-0.77	-8.25	-29.27	-9.7	0
204.3	-10.55	1.22	-13.54	-16.31	5.05	0		1.82	1.97	-8.55	-14.61	-4.6	0		1.16	0.49	3.98	-5.5	-0.68	0		1.68	-2.53	-7.64	-29.07	-8.3	0
205.2	-11.52	-1.58	-13.64	-20.17	-0.39	0		3.19	2.19	-8.71	-14.09	0.08	0		1.08	-0.24	2.18	-7.22	2.43	0		3.46	-1.09	-6.74	-27.78	-8.24	0
206.1	-12.84	-4	-9.8	-19.14	0.36	0		0.96	1.59	-7.83	-13.59	-4.92	0		0.31	2.78	3.11	-6.03	-0.43	0		0.55	-2.5	-6.78	-30.06	-8.99	0
207	-9.44	2.19	-10.96	-18.2	1.05	0		-1.45	1.17	-9.26	-18.21	-6.28	0		0.78	3.24	4.47	-4.67	4.07	0		3.88	-0.43	-7.03	-27.79	-5.45	0
207.9	-11.25	-0.06	-13.43	-20.39	-1.16	0		-1.96	-2.05	-10.59	-17.49	-6.18	0		-4.75	-3.19	0.98	-8.84	-1.36	0		-4	-6.35	-11.38	-27.36	-13.09	0
208.8	-12.14	-2.32	-14.01	-16.46	-1.56	0		-0.32	-1.54	-9.45	-13.1	-6.96	0		-1.86	-0.29	5.18	-5.4	0.53	0		3.15	-2.32	-3.49	-28.34	-9.47	0
209.7	-9.54	3.12	-17.32	-19.16	0.63	0		2.73	1.39	-8.13	-14.08	-4.76	0		0.81	-0.34	4.01	-8.53	0.79	0		0.52	-4.66	-8.56	-30.97	-11.3	0
210.6	-12.11	-0.16	-11.82	-17.79	1.57	0		-2.14	3.9	-7.74	-14.42	-5.02	0		-0.53	3.85	4.31	-5.59	3.25	0		2.05	-1.94	-4.42	-28.42	-7.98	0
211.5	-8.55	1.89	-11.86	-17.41	4.83	0		1.62	2.53	-5.46	-14.4	-3.99	0		0.15	3.34	5.07	-4.63	-1.8	0		1.07	0.19	-4.58	-26.98	-9.65	0
212.4	-10.06	2.39	-9.85	-19.26	-2.66	0		3.44	3.51	-6.07	-15.46	-6.62	0		-1.97	-0.37	3.85	-7.47	-2.71	0		-2.09	-6.46	-8.61	-32.49	-11.97	0
213.3	-9.51	-0.27	-12.98	-17.92	1.98	0		2.25	0.66	-8.9	-14.65	-3.89	0		2.85	1.94	7.84	-4.23	4.13	0		3.07	-5.39	-5.95	-29.71	-8.02	0
214.2	-11.82	-1.38	-13.95	-20.15	1.81	0		-0.27	1.54	-7.41	-11.36	-0.82	0		0.59	2.06	5.75	-5.65	4.89	0		1.77	-3.82	-5.48	-31.44	-7.74	0
215.1	-7.18	-0.78	-12.27	-17.37	0.06	0		3.78	-0.11	-9.58	-17.1	-4.43	0		-0.78	-2.21	1.86	-8.17	-1.35	0		1.09	-4.15	-5.65	-28.18	-10.32	0
216	-15.4	-2.17	-17.05	-23.37	-1.54	0		3.29	2.14	-8.07	-14.62	-1.47	0		-0.85	0.2	3.68	-7.33	-0.79	0		4.11	-2.79	-3.31	-27.08	-8.84	0
216.9	-10.2	-1.04	-13.71	-19.33	0.99	0		2	-0.34	-5.92	-13.26	-2.72	0		-1.03	-0.55	2.74	-7.43	2.53	0		1.07	-5.95	-7.91	-32.88	-7.62	0
217.8	-8.63	3.35	-10.15	-16.19	3.89	0		2.18	2.02	-7.3	-16.62	-6.75	0		-0.05	1.33	4.65	-6.6	0.99	0		2.34	-3.86	-6.71	-30.92	-9.45	0
218.7	-10.91	-0.79	-13.06	-15.95	1.85	0		2.71	1.78	-10.17	-14.86	-6.18	0		1.15	2.79	1.04	-6.75	-1.82	0		2.61	-1.72	-5.54	-29.47	-8.01	0
219.6	-7.44	2.63	-10.67	-18.69	4.05	0		-0.29	-0.38	-9.73	-16.3	-5.05	0		-0.22	2.79	3.3	-6.62	-0.83	0		3.8	-0.31	-5.16	-26.9	-6.49	0
220.5	-11.79	1.34	-13.95	-20.25	1.64	0		2.77	3.74	-6.54	-15.12	-1.23	0		1.19	1.1	5.5	-6.55	2.42	0		2.1	-3.13	-3.97	-27.62	-8.38	0
221.4	-10.98	-0.57	-13.48	-18.01	1.04	0		-1.8	1.29	-8.14	-13.97	-3.71	0		-4.43	-1.3	3.62	-8.18	-1.22	0		2.77	-3.57	-3.82	-28.29	-8.34	0
222.3	-11.71	-3.98	-14.51	-19.81	1.57	0		1.89	-0.56	-8.42	-15.28	-3.34	0		-0.06	0.97	2.18	-9.08	0.83	0		1.15	-1.37	-6.62	-29.46	-8.41	0
223.2	-10.64	0.7	-11.43	-16.25	3.12	0		3.13	5.36	-6.77	-12.36	-2.14	0		0.18	1.96	3.95	-6.44	2.12	0		-3.36	-7	-8.88	-32.34	-11.46	0
224.1	-12.86	-0.94	-13.71	-21.69	-1.71	0		0.26	1.6	-9.89	-17.78	-7.6	0		-0.35	-0.71	4.53	-8.92	-0.68	0		-1.38	-5.3	-5.54	-33.15	-8.95	0
225	-10.57	1.29	-11.9	-16.38	3.14	0		1.01	0.03	-8.31	-14.96	-5.28	0		0.93	-0.66	5.21	-7.41	0.29	0		4.7	-3.06	-5.24	-27.84	-8.13	0
225.9	-10.36	0.1	-13.02	-21.15	-0.96	0		2.67	1.64	-7.8	-15.55	-4.93	0		1.53	3.02	7.32	-6.87	1.24	0		1.47	-1.83	-3.53	-27.45	-9.39	0
226.8	-9.93	1.76	-13.55	-17.58	1.74	0		1.92	3.23	-7.61	-16.47	-3.86	0		0.72	0.36	6.16	-6.52	2.59	0		2.66	-3.76	-5.71	-27.86	-7.43	0
227.7	-9.59	0.7	-15.26	-19.54	0.25	0		3.47	3.93	-8.98	-13.78	-4.54	0		2.21	0.59	2.78	-7.83	1.57	0		3.19	-2.3	-6.22	-28.72	-10.39	0
228.6	-8.73	-0.31	-10.74	-16.14	0.96	0		0.96	2.76	-6.11	-11.86	-2.75	0		0.01	3.95	5.2	-5.69	3.09	0		1.3	-2.17	-2.72	-30.85	-5.52	0
229.5	-8.8	1.38	-10.59	-17.41	3.56	0		-1	-0.97	-8.96	-17.56	-6.42	0		-0.49	-0.09	2.04	-7.95	-0.77	0		0.61	-2.86	-7.17	-31.84	-8.99	0
230.4	-9.63	-0.15	-12.52	-19.67	-0.56	0		3.72	0.83	-4.63	-13.19	-4.91	0		2.16	-0.37	6.55	-4.99	0.72	0		-1.1	-3.96	-2.16	-31.13	-9.24	0
231.3	-8.84	5.06	-9.79	-18.14	6.37	0		4.51	7.55	-5.77	-15.79	-0.13	0		2.1	4.18	7.19	-6.09	3.46	0		-2.4	-4.32	-5.57	-30.3	-10.48	0
232.2	-10.21	0.47	-12	-17.69	1.15	0		1.88	2.08	-7.1	-14.73	-6.53	0		1	0.36	3.95	-7.14	0.34	0		-1.44	-4.24	-5.07	-32.65	-8.98	0
233.1	-11.03	-0.19	-13.33	-23.34	-0.62	0		1.02	2.08	-7.28	-16.08	-2.89	0		3.38	2.55	5.93	-3.36	2.68	0		2.73	-3.99	-6.53	-27.59	-9.46	0
234	-11.65	0.46	-11.64	-22.32	-0.22	0		0.18	0.96	-8.45	-15.92	-5.73	0		0.46	0.2	2.81	-8.86	-0.44	0		3.54	-3.45	-6.44	-31.61	-7.79	0
234.9	-10.31	0.8	-12.24	-13.83	1.18	0		3.61	3.98	-3.8	-9.35	-2.4	0		2.93	2.07	7.54	-5.46	3	0		-3.06	-4.14	-6.59	-33.51	-8.4	0
235.8	-10.09	1.88	-12.01	-17.74	3.89	0		0.76	1.86	-8.96	-14.07	-1.94	0		1.2	1.11	5.24	-6.44	3.18	0		0.32	-5.55	-5.64	-30.86	-7.99	0
236.7	-9.73	-1.8	-9.99	-21.03	1.04	0		-1.3	-1.13	-6.4	-17.54	-5.15	0		-3.9	-1.44	3.99	-13.13	-1.16	0		-0.52	-2.93	-6.03	-30.8	-10.04	0
237.6	-7.81	3.47	-9.85	-16.03	2.38	0		0.77	4.6	-3.66	-13.96	-3.93	0		-0.56	2.75	7.47	-9.02	2.77	0		3.32	-1.14	-2.43	-31.06	-7.38	0
238.5	-8.52	-0.48	-11.91	-18.65	2.39	0		-0.29	1.77	-7.14	-15.48	-2.69	0		-1.18	2.04	3.53	-6.72	0.91	0		0.96	-2.42	-5.02	-29.95	-9.82	0
239.4	-9.98	0.46	-11.62	-18.9	3.11	0		3.07	3.59	-4.87	-13.61	-0.93	0		-1.18	3.52	5.67	-5.38	1.51	0		3.5	-2.21	-5.25	-29.53	-9.74	0
240.3	-8.61	1.79	-10.91	-19.95	5.09	0		1.11	2.16	-4.59	-15.14	-4.11	0		-0.63	-0.34	3.54	-9.99	0.5	0		-2.93	-5.81	-8.33	-34.2	-13.5	0
241.2	-10.55	1.35	-13.11	-19.42	-0.36	0		3.44	7.66	-6.53	-12.69	-3.08	0		4.19	4.32	5.71	-6.57	4.56	0		2.71	-2.84	-4.05	-33.34	-9	0
242.1	-8.68	-1.29	-10.45	-17.21	3.22	0		2.44	4.43	-3.71	-11.89	0.94	0		-2.68	0.32	4.04	-10.31	3.33	0		-2.23	-5.89	-5.51	-33.08	-10.07	0
243	-9.37	0.71	-14.2	-17.49	1.31	0		2.41	2.39	-6.14	-13.59	-4.1	0		0.73	3.69	5.42	-5.91	5.36	0		0.48	-3.14	-6.68	-31.58	-8.95	0
243.9	-10.7	1.58	-10.85	-20.13	1.82	0		0.73	1.83	-5.97	-15.76	-6.51	0		-2.26	-0.52	3.48	-8.36	-0.9	0		-1.24	-2.5	-8.2	-31.9	-9.63	0
244.8	-11.43	-0.9	-12.61	-20.16	1.37	0		-1.02	1.3	-8.48	-19.07	-5.54	0		-2.91	0.54	0.43	-9.16	-1.91	0		-1.88	-3.94	-7.45	-32.3	-10.47	0
245.7	-8.19	-0.52	-13.36	-21.27	-0.79	0		1.52	0.83	-7.55	-17.74	-5.29	0		1.26	1.85	7.26	-7.95	3.58	0		2.31	0.04	-4.18	-31.7	-6.2	0
246.6	-10.22	2.55	-12.22	-20.03	0.54	0		0.02	2.39	-8.27	-16.38	-4.5	0		-1.89	0.75	6.03	-7.3	-0.73	0		3.4	-2.88	-1.56	-27.45	-6.75	0
247.5	-14.16	-3.51	-14.67	-22.6	-0.63	0		-0.45	0.02	-9.93	-19.83	-7.36	0		-0.09	3.48	6.33	-5.59	2.27	0		1.26	-3.32	-4.3	-29.22	-9.64	0
248.4	-11.25	-1.47	-13.85	-18.68	-1.25	0		0.88	1.28	-11.01	-16.6	-5.72	0		0.41	2.62	4.73	-7.2	2.54	0		1.17	-1.9	-3.17	-30.9	-5.98	0
249.3	-8.31	1.75	-10.15	-17.71	2.35	0		-0.26	1.47	-4.64	-16.32	-4.31	0		-0.69	-1.06	4.55	-8.52	-0.55	0		1.75	-3.36	-6.58	-31.25	-8.24	0
250.2	-8.6	1.4	-11.59	-17.8	2.05	0		2.54	4.13	-6.46	-15.32	-4.72	0		-2.31	-0.22	2.89	-9.82	-2.61	0		-1.67	-4.74	-6.26	-31.48	-8.29	0
251.1	-8.4	0.83	-7.09	-17.11	2.82	0		1.43	2.3	-6.23	-15.7	-5.75	0		2.11	2.69	7.73	-5.48	3.33	0		1.03	-4.23	-2.56	-31.85	-6.72	0
252	-13.18	-2.33	-14.82	-23	0.46	0		3.37	1.95	-7.29	-14.14	-1.7	0		1.25	2.81	5.09	-6.13	1.91	0		1.08	-3.87	-5.18	-31.31	-9.97	0
252.9	-10.63	-0.3	-12.63	-17.2	1.49	0		-1.23	0.3	-9.35	-17.02	-4.49	0		-0.81	1.39	7.01	-7.52	1.83	0		0.41	-2.89	-3.43	-31.67	-8.63	0
253.8	-5.54	0.54	-6.77	-13.64	2.73	0		1.6	-0.73	-7.38	-17.51	-6.53	0		3.44	1.36	4.86	-10.02	0.14	0		-1.24	-5.48	-7.42	-35.05	-11.31	0
254.7	-8.71	0.39	-10.1	-24.02	1.61	0		-2.72	-0.47	-9.77	-17.54	-5.47	0		-2.65	-1.75	3.81	-6.45	-0.03	0		0.7	-4.93	-3.66	-30.02	-7.61	0
255.6	-9.05	0.08	-10.01	-19.11	2.03	0		7.35	5.86	-1.53	-10.95	1.16	0		2.62	4.08	4.85	-7.38	3.14	0		0.99	-3.71	-3.63	-31.82	-9.47	0
256.5	-10.06	2.09	-13.18	-19.3	1.36	0		2.16	1.27	-6.45	-15.39	-4.87	0		1.26	0.99	6.28	-8.24	2.55	0		-2.1	-4.56	-2.52	-33.46	-7.68	0
257.4	-9.48	-0.47	-12.6	-19.23	0.79	0		4.93	4.82	-4.59	-13.3	0.1	0		2.93	5.63	8.07	-7.19	4.78	0		-0.55	-1.77	-5.52	-31.42	-7.86	0
258.3	-10.37	-1.03	-11.9	-22.21	1.03	0		-0.97	2.05	-8.01	-17.82	-3.92	0		0.52	2.67	4.8	-7.74	3.2	0		-1.99	-4.71	-6.96	-33.96	-8.64	0
259.2	-8.86	1.06	-7.4	-19.55	0.14	0		-1.78	3.76	-5.94	-17.61	-6.34	0		-2.67	-0.59	4	-9.19	-0.99	0		-1.91	-2.94	-4.53	-33.02	-8.46	0
260.1	-8.53	4.09	-8.7	-18.56	1.82	0		-1.12	3.24	-9.66	-14.03	-4.41	0		-2.3	1.41	2.72	-4.97	2.68	0		-1.62	-5.15	-3.69	-33.54	-9.82	0
261	-13.98	-2.33	-15.89	-23.91	0.91	0		-0.17	3.44	-7.82	-16.26	-3.23	0		3.05	2.39	7.11	-5.76	3.65	0		-2.47	-5.44	-6.67	-34.19	-9.96	0
261.9	-11.09	-1.42	-10.69	-22.68	-1.15	0		0.02	0.45	-9.09	-15.33	-7.84	0		-1.2	-1.12	3.01	-6.48	-1.66	0		1.63	-2.95	-3.65	-29.93	-4.95	0
262.8	-9.19	-0.77	-13.01	-21.82	2.78	0		0.94	0.69	-5.51	-18.56	-4.21	0		0.7	2.46	9.16	-8.85	5.68	0		-1.18	-2.52	-3.44	-33.66	-6.44	0
263.7	-6.54	0.63	-9.22	-16.4	3.04	0		6.6	4.7	-4.41	-11.11	-2.43	0		0.96	-0.69	4.3	-9.88	-2.94	0		-0.64	-6.56	-6.93	-34.36	-11.65	0
264.6	-9.49	1.83	-8.89	-20.36	6.17	0		-0.32	0.17	-7.45	-20.85	-6.78	0		-0.88	-0.76	4.15	-11.14	-0.9	0		-2.55	-4.25	-7.12	-34.59	-10.14	0
265.5	-9.43	-0.02	-11.75	-18.11	-0.56	0		2.14	-0.28	-6.02	-15.3	-5.4	0		0.52	-0.37	5.89	-8.7	1.22	0		0.71	-3.45	-0.86	-29.38	-6.41	0
266.4	-9.77	-0.77	-8.07	-18.27	1.37	0		3.86	6.09	-2.58	-12.12	-0.99	0		-0.86	2.81	4.37	-7.73	0.99	0		-1.97	-4.86	-6.45	-33.8	-9.47	0
267.3	-11.42	-1.43	-10.96	-19.94	-0.1	0		3.21	1.11	-4.07	-14.06	-3.08	0		2.14	3.38	7.74	-5.37	5.4	0		2.54	-2.38	-0.8	-30.31	-4.42	0
268.2	-5.91	2.95	-9.99	-17.35	6.07	0		5.07	7.63	-3.78	-11.62	-0.78	0		-1.46	0.01	4.1	-8.38	2.15	0		-3.53	-4.41	-4.14	-31.09	-8.56	0
269.1	-9.2	1.91	-9.97	-19	1.48	0		2.04	0.55	-8.32	-15.74	-4.89	0		-1.75	-3.78	1.79	-10.57	-1.32	0		-3.71	-5.32	-5.66	-33.98	-10.65	0
270	-7.17	0.4	-11.48	-19.37	3.84	0		1.76	0.54	-8.04	-17.56	-4.96	0		1.7	2.35	4.88	-6.05	1.88	0		-2.03	-2.71	-5.19	-32.12	-7.17	0
270.9	-7.66	-1.11	-12.99	-19.43	1.6	0		3.32	4.04	-5.39	-15.74	-3.27	0		1.94	4.07	8.03	-6.48	4.37	0		-1.76	-3.92	-5.99	-32.12	-6.18	0
271.8	-11.86	1.07	-10.5	-18.79	0.82	0		0.27	2.28	-3.39	-12.94	-3.14	0		-1.01	1.43	6.62	-5.69	-0.37	0		-2.44	-6.99	-4.28	-35.2	-11.47	0
272.7	-8.58	1.3	-9.75	-18.78	3.61	0		4.29	2.7	-6.97	-15.73	-2.05	0		-0.1	3.96	4.52	-7.18	3.06	0		-0.4	-3.93	-4.32	-34.17	-8.33	0
273.6	-13.33	-0.49	-14.22	-20.47	-2.09	0		-0.2	-0.48	-7.15	-17.09	-6.92	0		1.33	2.83	7.39	-7.16	1.1	0		-0.39	-2.17	-2.77	-33.8	-8.44	0
274.5	-11.13	-0.1	-11.33	-19.25	2.45	0		2.46	4.75	-4.08	-14.78	-1.59	0		-2.12	2.07	2.86	-7.86	0.5	0		-1.61	-2.93	-3.71	-32.32	-11.94	0
275.4	-9.81	-3.23	-13.47	-20.13	1.06	0		2.1	1.59	-6.48	-14.81	-5.39	0		-3.43	1.69	3.53	-8.44	-0.15	0		-2.9	-6.5	-5.63	-34.28	-11.2	0
276.3	-9.72	-0.42	-9.69	-21.89	3.44	0		-0.81	-1.18	-6.75	-18.81	-6.48	0		-4	-0.33	3.12	-9.94	-0.44	0		-5.75	-5.05	-4.11	-34.09	-8.95	0
277.2	-7.89	2.17	-7.19	-19.41	4.02	0		0.27	0.54	-6.2	-15.43	-3.33	0		0.25	1.2	5.6	-7.8	1.03	0		-3.74	-1.83	-4.99	-33.14	-9.95	0
278.1	-11.13	-4.3	-11.29	-20.22	3.14	0		3.06	2.85	-7.29	-17.16	-2.68	0		3.04	2.11	4.29	-9.43	0.42	0		-1.83	-5.38	-7.93	-37.24	-11.69	0
279	-9.24	1.13	-13.07	-19.41	-0.62	0		0.84	2.64	-8.19	-16.86	-5.09	0		-2.26	-1.59	1.12	-13.9	-2.33	0		-2.86	-5.43	-5.87	-38.14	-9.63	0
279.9	-12.33	-0.02	-12.52	-20.78	-0.04	0		2.63	2.88	-5.03	-13.7	-2.41	0		-1.05	-0.72	5.7	-9.9	0.98	0		-4.66	-6.32	-2.61	-36.46	-9.91	0
280.8	-8.25	0.97	-9.24	-19.73	3.66	0		-1.29	1.66	-4.74	-15.68	-3	0		0.88	4.07	8.92	-5.33	4.61	0		2.04	-2.96	-1.68	-33.75	-6.54	0
281.7	-10.43	1.17	-9.83	-20.81	4.21	0		0.67	3.31	-8.03	-19.26	-5.76	0		-2.94	1.09	2.35	-11.37	-0.84	0		-2.95	-4.56	-8.71	-36.85	-11.34	0
282.6	-13.89	-6.46	-15.69	-26.07	-3.58	0		-1.11	-0.5	-7.73	-19.44	-8.34	0		-2.49	-0.97	2.63	-12.69	-1.16	0		-4.82	-8.02	-6.86	-39.6	-8.82	0
283.5	-9.99	-1.27	-9.73	-18.85	3.82	0		-0.71	0.04	-9.3	-17.09	-7.74	0		1.11	3.43	6.71	-9.73	1.36	0		-4.26	-6.05	-4.55	-35.81	-9.92	0
284.4	-10.4	-1.15	-10.64	-23.5	2.01	0		1.93	1.99	-6.04	-16.93	-2.68	0		-0.17	0.9	5.14	-10.17	2.37	0		-3.06	-5.48	-6.38	-38.71	-7.16	0
285.3	-12.79	-3.37	-14.61	-20.83	-1.53	0		-2.1	0.39	-6.44	-15.28	-6.7	0		-1.84	0.72	6.8	-9.5	0.99	0		-1.12	-2.26	-0.79	-35.02	-8.53	0
286.2	-11.96	-1.24	-12.23	-19.87	0.16	0		-3.14	-0.1	-9.31	-21.15	-7.53	0		1.06	1.77	7.22	-10.29	3.87	0		-3.01	-7.01	-6.08	-36.71	-8.27	0
287.1	-16.56	-2.29	-15.49	-26.51	-2.92	0		-3.86	0.27	-9.63	-18.33	-9.26	0		0.71	2.35	5.06	-6.53	2.32	0		-0.49	-3.38	-1.67	-32.41	-9.34	0
288	-11.12	1.44	-10.38	-18.88	5.06	0		2.6	3.84	-6.37	-14	-4.76	0		1.22	1.53	2.33	-10.79	1.35	0		-0.64	-4.33	-2.4	-37.14	-8.79	0
288.9	-8.02	1.03	-10.83	-20.54	0.88	0		-0.03	1.58	-4.9	-17.1	-3.29	0		0.97	3.46	6.86	-9.69	2.78	0		-2.84	-2.43	-3.01	-32.81	-7.91	0
289.8	-12.84	0.27	-11.77	-20.8	1.87	0		-0.86	2.56	-7.9	-17.54	-4.37	0		0.1	4.02	6.11	-9.4	0.76	0		-1.33	-3.59	-2.95	-37.69	-8.85	0
290.7	-11.99	2.39	-9.58	-19.42	1.15	0		0.54	3.06	-5.09	-15.99	-4.22	0		-1.44	0.38	5.56	-12.09	0.4	0		-5.12	-4.58	-4.2	-38.57	-10.77	0
291.6	-9.11	0.46	-10.16	-18.39	3.83	0		2.9	5.87	-4.75	-13.18	-2.53	0		2.22	4.8	9.27	-5.97	6.54	0		-2.65	-4.25	-1.96	-35.4	-6.03	0
292.5	-10.86	-3.44	-13.37	-24.44	-0.76	0		-2.18	-1.29	-9.82	-23.35	-9.29	0		-1.2	1.21	6.04	-10.61	0.29	0		-3.97	-3.38	0.96	-35.36	-7.91	0
293.4	-11.49	-2.7	-13.43	-22.04	-0.88	0		-0.94	1.34	-7.7	-16.9	-4.78	0		1.78	1.61	6.96	-10.04	2.1	0		-0.53	-4.35	-1.79	-36.92	-6.78	0
294.3	-13.83	-2.63	-11.35	-23.9	-0.67	0		-2.87	-0.61	-8.28	-20.07	-7.64	0		-2.79	0.96	4.89	-12.87	-2.22	0		-4.04	-3.2	-2.41	-36.1	-10.46	0
295.2	-8.96	-1.41	-9.06	-20.3	3.78	0		1.67	0.99	-9.06	-13.65	-4.28	0		2.65	4.5	5.87	-7.03	3.2	0		0.25	-3.92	-1.82	-35.25	-8.72	0
296.1	-6.39	-1.14	-10.38	-18.03	2.46	0		3.27	2.01	-4.69	-15.13	-2.64	0		2.27	4.17	7.75	-9.04	3.99	0		-3.86	-0.98	-0.97	-37.73	-9.39	0
297	-12.69	-2.99	-11.08	-24.01	-1.75	0		-3.91	-0.63	-8.17	-18.37	-9.61	0		-2.63	0.97	4.75	-11.77	0	0		-2.9	-7.14	-3.16	-37.93	-9.63	0
297.9	-8.24	-0.43	-8.56	-17.01	3.17	0		2.07	3.2	-7.04	-16.54	-4.29	0		-1.35	-0.05	0.86	-14.01	-1.14	0		-4.28	-5.08	-4.82	-40.51	-10.04	0
298.8	-10.18	-2.6	-10.85	-21.22	2.56	0		4.03	4.18	-1.88	-16.07	-1.79	0		-0.26	2.35	7.27	-11.37	3.58	0		-2.13	-6.72	-4.94	-37.01	-7.87	0
299.7	-9.87	0.03	-10.53	-18.1	3.99	0		-0.02	2.19	-8.17	-14.7	-5.92	0		-0.29	1.37	5.69	-8.78	1.85	0		-3.11	-4.33	-3.15	-36.41	-10.7	0
300.6	-9.62	-1.46	-10.42	-20.81	3.4	0		3.54	4.78	-4.28	-14.36	-1.5	0		-0.7	1.18	7.25	-9.12	4.17	0		-1.54	-4.81	-0.51	-34.42	-7.91	0
301.5	-13.72	-3.95	-13.63	-24.68	-1.96	0		-0.93	-0.08	-8.21	-22.67	-5.04	0		-2.33	-2.19	1.15	-14.82	-2.31	0		-1.88	-6.75	-4.34	-35.38	-8	0
302.4	-9.37	-0.18	-10.84	-19.19	0.59	0		-0.81	-1.05	-11.34	-18.13	-6.83	0		0.36	0.69	5.69	-9.77	2.06	0		-1.85	-6.36	-1.77	-37.18	-8.56	0
303.3	-9.49	-3.13	-10.99	-25.51	2.15	0		-1.36	-5.29	-7.66	-23.9	-6.62	0		2.43	2.5	7.72	-10	5.37	0		-1.62	-3.48	-2.65	-35.18	-7.57	0
304.2	-12	-4.42	-14.73	-22.76	-1.36	0		-3.21	-1.04	-7.23	-19.49	-8.82	0		-0.62	-2.34	2.77	-11.52	-2.27	0		-0.69	-6.36	-3.32	-36.45	-9.69	0
305.1	-9.6	-1.07	-9.45	-20.63	1.89	0		1.66	0.24	-5.21	-15.66	-7.45	0		-1.97	-0.71	4.9	-8.69	-3.11	0		-7.15	-5.94	-6.5	-38.69	-10	0
306	-8.44	-1.27	-11.01	-23.56	2.4	0		1.79	2.55	-5.74	-18.1	-4.28	0		-3.39	-0.04	2.65	-13.92	0.4	0		-5.19	-5.38	-1.96	-38.63	-9.52	0
306.9	-12.19	-0.85	-11.02	-21.54	-2.1	0		-2.03	-1.68	-7.94	-19.24	-5.13	0		-3.59	-3.07	6.05	-13.77	1.63	0		-5.8	-8.87	-3.53	-41.03	-8.8	0
307.8	-12.89	-0.21	-9.61	-21.76	2.94	0		-1.87	0.7	-3.74	-16.76	-1.57	0		-4.78	-0.91	5.13	-11.26	0.46	0		-7.15	-8.69	-4.89	-40.86	-11.05	0
308.7	-13.93	-1.39	-14.35	-25.19	-0.85	0		-2.3	-1.07	-9.15	-21.07	-8.88	0		0.99	-2.45	6.3	-12.74	-1.01	0		-2.43	-8.68	-1.73	-39.37	-10.93	0
309.6	-9.11	-1.58	-10.34	-20.59	2.59	0		2.54	2.47	-5.42	-15.72	-3.01	0		0.04	0.36	5.92	-9.78	-0.01	0		-3.6	-4.13	-1.61	-38.57	-12.25	0
310.5	-10.49	1.51	-9.83	-21.25	2.67	0		0.12	3.21	-5.23	-15.64	-3.83	0		-1.28	2.06	9.12	-8.98	1.46	0		-3.35	-5.82	-2.86	-38.32	-10.26	0
311.4	-14.08	-1.69	-12.44	-25	-1.18	0		0.79	1.64	-3.43	-17.62	-7.31	0		1.5	2.03	5.62	-8.05	0.78	0		-3.94	-5.59	-2.06	-35.61	-12.19	0
312.3	-11.96	-0.52	-10.73	-22.72	2	0		-2.45	-1.18	-8.25	-21.76	-8.78	0		1.24	2.78	7.27	-9.58	2.38	0		-2.26	-5.37	-2.59	-37.19	-10.8	0
313.2	-13.42	-1.39	-10.73	-21.53	2.16	0		1.52	3.55	-5.91	-18.48	-6.85	0		3.21	1.28	5.38	-12.93	1.54	0		-4.57	-3.56	-1.14	-38.92	-7.51	0
314.1	-12.02	-1.36	-8.99	-21.92	0.22	0		1.36	1.96	-7.04	-19.12	-7.19	0		-2.44	2.12	3.47	-12.49	1.26	0		-4.51	-3.09	-2.74	-37.54	-10	0
315	-15.14	0.43	-14.06	-23.37	0.21	0		1.86	4.42	-6.18	-17.9	-2.46	0		-1.08	1.58	6.41	-11.85	0.73	0		-5.79	-5.26	-3.61	-39.13	-10.51	0
315.9	-11.9	1.78	-11.83	-21.05	2.61	0		1.07	3.03	-7.53	-16.5	-6.66	0		-1.07	1.72	3.63	-10.52	-0.68	0		-5.24	-7.1	-3.62	-40.71	-11.58	0
316.8	-10.8	-1.17	-10	-20.78	-0.03	0		0.08	2.22	-4.73	-16.32	-7.32	0		1.07	0.88	4.83	-11.12	-0.69	0		-6.25	-6.48	-3.64	-41.23	-11.63	0
317.7	-10.96	0.01	-8.66	-19.88	1.97	0		0.72	4.05	-5.21	-16.69	-4.71	0		-0.39	1.5	8.85	-6.51	1.71	0		-2.96	-4.43	-0.25	-34.86	-6.11	0
318.6	-10.92	-1.02	-8.76	-25.81	2.4	0		3.25	5.17	-1.89	-16.78	-2.5	0		2.48	2.69	6.63	-6.88	2.65	0		-4.14	-5.87	-2.75	-37.47	-9.8	0
319.5	-10.62	-3.95	-10.3	-22.36	1.49	0		-2.25	-1.57	-8.61	-21.35	-7.36	0		-0.61	0.57	6.71	-12.3	2.79	0		-4.21	-6.39	-2.33	-39.37	-6.91	0
320.4	-12.31	-4.48	-12.58	-23.79	-1.52	0		-1.66	0.96	-5.18	-18.41	-8.92	0		-2.95	-0.46	7.23	-14.29	-3.28	0		-6.53	-5.65	-2.87	-38.36	-12.8	0
321.3	-11.78	-2.1	-7.71	-23.02	1.81	0		1.32	1.59	-4.67	-18.08	-5.9	0		1	0.7	5.37	-14.7	-3.86	0		-3.67	-6.08	-5.15	-41.44	-12.43	0
322.2	-14.23	-3.45	-14.58	-24.77	-2.29	0		-6.52	-3.87	-8.45	-22.86	-10.82	0		-2.55	0.39	5.58	-12.26	-0.36	0		-5.54	-6.86	-2.64	-40.51	-10.22	0
323.1	-8.43	0.05	-8.65	-21.91	3.44	0		-1.4	-0.33	-6.54	-18.01	-5.53	0		-1	2.81	4.65	-9.01	0.74	0		-4.28	-2.12	-0.03	-37.31	-8.13	0
324	-11.87	-3.63	-10.66	-23.73	1.09	0		1.02	3.94	-5.31	-16.6	-4.04	0		2.11	2.9	6.21	-11.04	0.21	0		-6.56	-5.97	-2.05	-40.7	-10.84	0
324.9	-11.14	-1.83	-12.2	-23.39	0.13	0		-0.75	1.85	-5.84	-17.52	-6.66	0		-1.72	2.39	4.61	-9.62	0.18	0		-3.51	-1.86	-1.63	-39.3	-7.59	0
325.8	-11.05	-0.79	-8.85	-22.39	2.95	0		1.92	4.35	-3.75	-16.03	-1.63	0		-0.02	0.09	5.39	-10.65	2.46	0		-5.61	-6.7	-4.71	-41.74	-10.93	0
326.7	-11.76	-2.82	-12.76	-23.92	-0.27	0		1.76	4.08	-6.94	-19.09	-4.75	0		-0.3	2.87	6.14	-14.01	2.12	0		-7.64	-8.68	-5.62	-42.1	-10.03	0
327.6	-9.42	-1.73	-8.7	-21.38	-0.86	0		1.61	0.8	-4.41	-18.45	-6.97	0		-0.75	1.21	4.84	-8.71	1.42	0		-6.96	-5.82	-4.5	-41.02	-10.1	0
328.5	-11.04	-2.94	-11.62	-24.13	-1.53	0		0.22	1.91	-6.92	-20.1	-5.94	0		0.16	3.03	6.03	-9.85	3.45	0		-5.98	-8.09	-3.95	-39.73	-11.29	0
329.4	-13.8	-2.64	-9.78	-23.02	1.03	0		1.24	0.72	-5.32	-16.55	-6.05	0		1.13	2.98	8.46	-10.6	2.17	0		-5.58	-6.26	-1.98	-41.51	-8.09	0
330.3	-9.9	-1.62	-10.96	-22.23	0.63	0		0.46	4.44	-3.39	-17.61	-5.11	0		0.47	4.35	8.89	-8.87	1.46	0		-3.48	-4.31	1.47	-38.4	-10.62	0
331.2	-11.52	-3.55	-11.05	-20.96	2.14	0		-2.17	0.33	-8.44	-19.57	-7.45	0		-1.59	1.59	2.8	-11.03	-0.05	0		-5.04	-6.67	-4.62	-42.88	-7.85	0
332.1	-13.18	-1.55	-9.7	-22.12	1.29	0		1.41	4	-1.25	-16.75	-3.26	0		-1.11	-0.48	4.5	-12.86	-1.25	0		-6.13	-8.93	-4.1	-42.94	-13.37	0
333	-9.14	0.26	-9.74	-21.73	1.72	0		0.81	1.24	-3.45	-20.19	-7.65	0		1.36	2.13	9.35	-11.92	3.04	0		-4.52	-5.24	-1.34	-41.05	-8.66	0
333.9	-9.04	-3.27	-7.86	-20.36	1.15	0		-1.75	0.58	-6.67	-18.41	-7.59	0		2.19	3.58	6.47	-10.79	0.58	0		-3.1	-4.26	1.77	-41.83	-8.86	0
334.8	-14.88	-4.71	-14.97	-27.61	-5.55	0		-3.31	-0.18	-9.39	-21.46	-9.17	0		-2.38	2.01	8.61	-12.77	1.4	0		-5.54	-5.44	-0.33	-40.1	-8.63	0
335.7	-12.74	-1.72	-11.27	-21.44	3.31	0		2.67	3.65	-2.64	-15.05	-2.66	0		3.69	2.56	6.45	-11.91	2.5	0		-5.66	-5.04	-4.74	-42.02	-9.56	0
336.6	-6.61	-0.1	-8.43	-22.42	4.81	0		1.48	3.36	-5.4	-19.77	-6.31	0		-0.88	1.86	4.8	-14.59	-0.81	0		-7.84	-7.17	-4.45	-44.03	-10.8	0
337.5	-8.55	1.15	-7.38	-20.64	4.03	0		2.44	4.93	-3.67	-16.49	-3.55	0		-1.14	3.79	7.44	-12.29	3.17	0		-2.9	-7.13	-1.73	-39.75	-8.41	0
338.4	-10.29	-0.32	-10.03	-22.14	2.54	0		1.45	1.97	-6.02	-17.36	-3.46	0		-0.51	1.37	7.28	-10.91	2.87	0		-8.65	-7.13	-5.3	-43.51	-12.7	0
339.3	-10.59	-0.9	-10.92	-25.23	0.22	0		1.51	3.04	-3.57	-19.66	-5.06	0		0.62	4.61	6.3	-12.82	2.61	0		-3.2	-4	-1.64	-39.4	-8.17	0
340.2	-12.77	-2.2	-13.29	-25.89	1.57	0		-2.97	-2.74	-9.37	-25.51	-7.1	0		-3.5	-3.5	3.75	-13.4	0.67	0		-5.56	-8.46	-0.5	-39.62	-11.96	0
341.1	-6.86	2.88	-8.47	-19.73	2.4	0		0.34	2.25	-5.4	-18	-5.77	0		-2.63	-1.89	2.94	-13.64	-0.1	0		-6.12	-7.48	-4.64	-44.61	-9.53	0
342	-9.62	-0.9	-12.68	-22.34	1.69	0		0.42	3.72	-5.62	-18.92	-5.19	0		0.01	3	6.89	-10.67	1.55	0		-2.65	-1.5	0.98	-36.71	-5.77	0
342.9	-9	-0.96	-9.22	-21.73	0.38	0		2.64	2.07	-6.39	-18.29	-6.2	0		0.82	4.92	8.57	-11.31	0.08	0		-4.22	-3.63	-0.03	-41.43	-10.2	0
343.8	-9.52	-0.71	-11.21	-21.49	1.84	0		-0.52	1.51	-6	-20.86	-6.32	0		-1.97	0.95	4.91	-13.21	2.17	0		-4.61	-3.61	-0.99	-39.58	-6.95	0
344.7	-14.44	-4.81	-12.48	-26.83	-0.27	0		-3.24	1.12	-5.73	-19.45	-6.78	0		-1.49	1.7	6.33	-13.21	2.51	0		-3.43	-4.86	-1.9	-43.75	-9.33	0
345.6	-12.9	0.22	-10.48	-23.48	-0.03	0		-0.69	3.51	-2.34	-19.58	-3.89	0		-0.31	4.18	9.3	-11.08	2.67	0		-7.43	-4.51	-0.26	-38.98	-7.44	0
346.5	-11.36	-4.72	-10.97	-24.84	-0.26	0		0.19	1.79	-5.06	-20.26	-6.22	0		-2.45	0.08	5.07	-12.48	0.7	0		-5.45	-8.02	-0.3	-42.62	-7.19	0
347.4	-13.04	-2.32	-10.13	-26.39	-2.76	0		0.53	1.97	-6.66	-18.32	-7.63	0		-1.23	0.94	1.7	-13.79	-0.74	0		-7.85	-5.93	-2.68	-43.22	-11.59	0
348.3	-12.81	-0.48	-7.03	-22.79	0.5	0		-2.69	4.08	-5.62	-20.69	-7.28	0		-4.45	0.56	4.83	-15.97	-1.08	0		-5.83	-6.85	-2.39	-45.18	-11.46	0
349.2	-8.9	2.7	-5.83	-20.08	5.65	0		0.24	2.41	-4.41	-20.39	-8.01	0		-2.09	-0.72	6.15	-15.36	-0.61	0		-8.69	-7.76	-1.66	-41.8	-11.24	0
350.1	-12.65	-4.84	-7.86	-23.76	-2.22	0		-1.81	2.29	-1.82	-17.16	-6.42	0		-1.81	1.28	6.5	-11.04	0.55	0		-7.15	-7.26	-3	-43.72	-7.83	0
351	-8.84	1.49	-7.61	-22.56	3.13	0		3.3	2.65	-3.88	-19.36	0.29	0		2.66	2.09	8.61	-13.7	5.57	0		-5.5	-5.2	-0.94	-42.29	-7.74	0
351.9	-8.37	-1.12	-11.82	-26.44	-2.74	0		0.6	2.53	-4.07	-20.31	-5.07	0		-3.45	-2.11	8.39	-12.94	-1.62	0		-9.18	-7.77	0.36	-40.51	-9.76	0
352.8	-12.46	-0.1	-8.66	-24.9	2.65	0		0.36	5.88	-3.83	-21.78	-4.34	0		-1.2	1.06	6.6	-13.88	1.65	0		-8.78	-11.12	-3.97	-45.61	-11.53	0
353.7	-9.59	-1.97	-10.15	-23.67	-0.75	0		-5.3	-0.47	-6.41	-22.92	-9.77	0		-0.56	2.16	8	-13.4	0.13	0		-3.86	-5.99	-0.2	-42.57	-9.55	0
354.6	-13.4	-2.01	-10.38	-27.36	-1.62	0		-1.76	-0.58	-4.64	-27.05	-10.47	0		-1.77	-1.46	3.02	-17.23	-2.05	0		-8.83	-6.15	-5.26	-44.52	-10.09	0
355.5	-8.03	-0.06	-6.87	-20.54	3.13	0		1.95	2.97	-2.48	-18.45	-4.65	0		3.01	2.45	7.35	-11.32	1.49	0		-5.4	-4.54	-2.35	-42.01	-10.11	0
356.4	-10.27	0.22	-9.59	-21.26	0.29	0		-1.62	3.13	-5.66	-19.55	-5.39	0		0.37	2.01	5.21	-14.02	3.21	0		-4.42	-7.37	-2.57	-42.95	-10.37	0
357.3	-13.49	-0.58	-9.71	-25.08	-2.98	0		0.68	-0.59	-6.03	-19.78	-8.46	0		0.21	-0.58	5.17	-14.02	2.24	0		-6.89	-7.12	-0.97	-42.84	-6.85	0
358.2	-9.25	1.19	-9.04	-18.56	2.99	0		-0.79	3.53	-3.92	-17.13	-7.8	0		-1.62	2.5	7.76	-10.04	2.5	0		-9.61	-8.87	-1.77	-43.26	-7.94	0
359.1	-9.64	-2.87	-9.25	-23.18	0.32	0		-1.02	-0.74	-4.13	-20.02	-7.01	0		-3.35	-0.09	5.04	-16.2	-0.01	0		-6.81	-4.7	-2.53	-46.13	-9.61	0
360	-7.92	2.09	-6.7	-23.06	4.14	0		3.16	4.46	-1.98	-15.41	-2.75	0		0.41	1.55	7.89	-11.9	3.23	0		-7.12	-6.48	-0.4	-41.23	-8.08	0
360.9	-16.38	-4.38	-11.17	-25.3	-0.32	0		-4.4	0.59	-3.81	-19.18	-6.8	0		-2.9	0.53	8.6	-11.45	2.54	0		-3.8	-4.35	0.57	-42.81	-5.45	0
361.8	-11	-3.81	-12.67	-22.33	-2.15	0		2.28	5.47	-3.17	-14.86	-0.99	0		-5.22	-0.7	8.03	-15.69	2.15	0		-8.11	-8.55	-2.05	-47.64	-11.04	0
362.7	-10.76	-2.43	-9.66	-24.84	2.69	0		0.97	0.7	-4.77	-19.15	-5.82	0		0.45	-0.02	8.23	-13.91	-1.28	0		-7.08	-5.26	0.12	-43.01	-9.9	0
363.6	-13.58	-4.83	-10.16	-26.45	0.09	0		-0.18	1.28	-6.82	-21.71	-5.55	0		1.43	4.04	5.88	-11.96	1.57	0		-4.52	-6.14	-0.16	-43.17	-9.64	0
364.5	-11.28	-1.85	-12.94	-24.21	1.56	0		-0.05	2.5	-5.59	-17.85	-5.31	0		0.82	2.84	6.8	-13.42	0.72	0		-5.79	-5.18	-0.39	-41.58	-8.08	0
365.4	-10.33	-3.27	-11.43	-24.36	-1.16	0		-1.66	0.26	-8.17	-23.26	-9.51	0		-0.49	2.36	5.64	-13.85	-0.07	0		-5.63	-4.21	0.56	-44.51	-8.05	0
366.3	-8.95	0.95	-7.02	-19.77	4	0		0.7	0.78	-5.39	-17.42	-5.24	0		-1.58	0.32	7.09	-13.28	1.44	0		-8.14	-7.97	-3.07	-46.44	-9.95	0
367.2	-11.04	-4.34	-11.75	-25.5	-3.87	0		1.27	0.48	-6.87	-21.27	-8.07	0		-0.52	0.07	6.33	-15.41	-1.37	0		-8.55	-8.92	-0.74	-46.36	-10.54	0
368.1	-18.68	-5.32	-15.79	-26.88	-2	0		-3.24	3.11	-6.11	-20.09	-4.8	0		-3.83	-0.99	4.48	-14.24	-0.49	0		-5.51	-4.56	-2.29	-40.12	-10.32	0
369	-14.69	-9.54	-18	-25.15	0.65	0		-5.53	-3.03	-10.97	-20.05	-7.25	0		-9.66	-5.9	4.92	-14.91	0.48	0		-8.22	-8.3	-1.09	-44.99	-9.27	0
369.9	-9.32	-0.14	-12.81	-27.5	-3.84	0		-1.48	6.99	-4.23	-20.09	-7.81	0		-0.88	3.05	2.78	-15.59	-1.2	0		-7.07	-7.6	-2.35	-42.92	-9.95	0
370.8	-3.53	4.56	-3.89	-22.46	4	0		5.49	9.81	1.03	-20.09	-5.48	0		1.76	5.15	5.94	-16.41	-1.67	0		-11.33	-7.52	-2.5	-44.58	-11.26	0
371.7	-7.4	2.61	-9.08	-21.71	4.09	0		-0.75	2.48	-7.16	-19	-4.48	0		-2.78	2.7	5.76	-13.93	-0.04	0		-9.06	-6.14	-1.03	-44.96	-11.75	0
372.6	-15.94	-2.84	-12.07	-27.08	-3.28	0		-4.39	0.74	-8.49	-23.2	-9.27	0		-0.36	3.16	7.95	-13.3	1.74	0		-8.59	-7.75	0.73	-46.76	-8.07	0
373.5	-14.89	-3	-14.63	-28.66	-0.29	0		-2.03	0.91	-8.18	-21.99	-6.33	0		-1.12	1.27	4.35	-17.52	0.27	0		-7.6	-8.01	-1.36	-46.34	-11.24	0
374.4	-10.13	0.19	-10.07	-23.69	4.11	0		2.66	5.13	-1.73	-16.64	-3.03	0		0.9	0.68	8.82	-13.94	3.04	0		-6.26	-7.79	-0.67	-45.79	-6.89	0
375.3	-9.51	-3.71	-11.13	-20.75	2.35	0		1.55	4.81	-2.45	-17.39	-5.19	0		2.02	3.2	6.55	-15.85	1.17	0		-6.13	-9.35	-2.43	-49.37	-9.86	0
376.2	-12.2	-0.74	-14.76	-28.2	1.18	0		-1.65	1.9	-6.47	-21.18	-6.94	0		1.17	4.14	8.42	-13.18	6.65	0		-5.9	-5.53	-2.48	-43.39	-4.77	0
377.1	-9.85	0.59	-9.58	-23.28	1.34	0		-0.53	2.41	-5.13	-21.01	-6.14	0		-0.64	0.61	5.21	-16.5	-1.27	0		-6.96	-7.4	-1.33	-45.29	-10.54	0
378	-9.79	-1.82	-9.6	-26.08	3.41	0		0.45	3.92	-6.03	-21.4	-5.6	0		0.39	3.08	7.52	-14.12	1.91	0		-5.81	-4.9	1.35	-43.19	-7.99	0
378.9	-9.15	3.12	-5.66	-23.69	5.99	0		-0.04	2.16	-4.89	-21.28	-5.82	0		-0.43	-0.02	7.32	-16.72	1.76	0		-3.57	-5.78	3.12	-43.91	-4.22	0
379.8	-14.61	-1.49	-11.09	-25.23	-1.98	0		0.38	2.84	-2.17	-18.45	-6.15	0		-1.3	3.9	7.71	-14.14	1.76	0		-10.36	-5.58	-3.01	-43.93	-9.19	0
380.7	-14.64	-3.78	-12.7	-25.95	-2.52	0		-1.81	-0.17	-8.06	-19.95	-7.75	0		1.85	4.3	8.07	-10.97	1.58	0		-9.4	-6.14	0.42	-46.88	-9.82	0
381.6	-10.4	-0.12	-10.13	-24.89	-1.33	0		-2.04	-0.68	-6.18	-20.64	-8.87	0		-1.74	-1.64	2.72	-15.27	0.29	0		-11.99	-6.98	-2.51	-44.09	-10.4	0
382.5	-13.68	-1.57	-10.81	-25.45	-0.34	0		-0.41	3.25	-2.74	-19.3	-5.31	0		-0.02	4.23	11.39	-13.1	2.24	0		-4.58	-1.88	1.27	-43.43	-7.3	0
383.4	-13.79	-4.78	-13.81	-27.63	-3.87	0		-0.5	-0.82	-7.7	-19.62	-8.1	0		1.07	2.02	9.47	-13.39	2.55	0		-5.17	-4.42	2.17	-45.14	-7.16	0
384.3	-8.14	-1.41	-5.97	-24.69	4.62	0		-3.2	-0.04	-6.75	-24.88	-8.5	0		-2.26	0.73	3.9	-16.55	0.1	0		-8.52	-3.92	-0.43	-44.05	-8.06	0
385.2	-12.7	-4.61	-11.45	-26.3	-0.86	0		-1.9	2.13	-7.13	-20.74	-6.41	0		0.02	4.4	8.18	-13.21	3.26	0		-7.75	-5.22	-1.19	-43.97	-7.75	0
386.1	-9.87	-0.7	-6.66	-21.7	0.88	0		1.17	3.55	-1.26	-20.69	-4.36	0		-1.59	0.9	3.97	-15.33	0.24	0		-9.31	-8.17	-3.87	-48.63	-11.4	0
387	-7.42	1.52	-6.35	-22.39	4.28	0		1.62	2.88	-1.74	-20.32	-5.94	0		-1.26	0.39	5.72	-14.39	2.28	0		-9.27	-8.21	-3.01	-45.64	-9.55	0
387.9	-15.43	-5.29	-13.8	-29.69	-5.41	0		-2.83	-1.84	-6.38	-22.75	-9.69	0		-1	-2.32	6.74	-15.84	-2.09	0		-5.96	-7.07	-0.85	-44.6	-9.94	0
388.8	-7.83	0.46	-5.32	-20.62	2.59	0		-0.34	2	-5.61	-20.18	-7.89	0		-0.02	-0.62	3.88	-15.53	-1.49	0		-5.6	-6.49	0.78	-45.67	-11.07	0
389.7	-10.25	-2.26	-12.12	-25.47	-0.98	0		0.52	0.86	-7.11	-22.02	-7.66	0		1.55	2.73	8.39	-13.22	4.59	0		-6.53	-5.99	1.94	-42.73	-6.2	0
390.6	-15.19	-4.02	-13.52	-25.74	-2.34	0		1.17	4.6	-3.5	-19.37	-5.88	0		3.27	2.78	9.06	-12.66	1.45	0		-6.15	-5.97	-0.03	-45.51	-7.43	0
391.5	-9.82	-0.61	-11.15	-25.49	1.16	0		0.86	4.55	-4.31	-19.19	-4.77	0		-0.92	1.8	9.09	-12.86	2.41	0		-9.86	-6.44	-2.69	-48.57	-9.89	0
392.4	-8.29	0.78	-8.12	-24.18	4.36	0		0.96	3.53	-4.03	-21.58	-3.83	0		0.93	3.85	9.19	-14.61	3.5	0		-8.31	-5.26	0.75	-46.38	-9.03	0
393.3	-7.68	-0.38	-9.53	-24.79	2.38	0		0.2	2.41	-6.14	-23.6	-5.63	0		-1.17	-0.9	4.31	-18.47	-1.61	0		-10.54	-8.53	-2.55	-49.52	-13.11	0
394.2	-11.47	-0.17	-11.1	-26.66	0.27	0		-3.02	2.23	-8.29	-23.7	-10.17	0		-0.9	2.37	3	-18.2	-3.28	0		-6.13	-6.98	-0.09	-45	-8.66	0
395.1	-13.77	-4.88	-13.05	-28.65	-3.67	0		-4.6	-0.09	-6.85	-23.52	-7.1	0		-0.83	-0.71	7.43	-15.06	1.15	0		-7.11	-8.37	3.22	-45.02	-10.28	0
396	-10.69	-5.77	-10.22	-26.43	1.63	0		0.88	2.83	-6.94	-23.42	-5.32	0		0.91	1.41	7.13	-16.64	2.5	0		-11.86	-11.09	-2.18	-49.08	-11.77	0
396.9	-14.02	-6.16	-11.87	-26.72	-4.84	0		0.55	1.28	-6.22	-23.94	-9	0		-1.27	1.77	5.33	-17.58	1.66	0		-8.45	-7.93	-1.63	-49.33	-7.87	0
397.8	-9.77	-1.26	-7.73	-23.04	1.1	0		-1.96	4.48	-2.71	-20.36	-6.84	0		-4.82	-0.9	5.27	-18.23	-1.55	0		-12	-9.12	-0.28	-50.71	-10.5	0
398.7	-13.18	-4.67	-11.72	-26.97	-1.6	0		1.63	2.76	-2.23	-19.04	-3.98	0		1.23	1.71	8.57	-12.79	3.97	0		-8.12	-6.2	-0.82	-44.7	-8.6	0
399.6	-10.04	-3.24	-8.86	-25.91	1.2	0		1.36	4.16	-5.61	-19.63	-5.86	0		0.97	-0.45	6.02	-16.81	0.7	0		-9.49	-8.81	0.02	-47.33	-10.1	0
400.5	-8.94	-0.47	-6.86	-22.79	1.44	0		0.14	4.12	-1.92	-20.21	-7.13	0		-0.93	2.11	8.9	-16.57	3.54	0		-11.03	-11.33	-0.81	-51.91	-9.66	0
401.4	-7.71	0.29	-10.76	-23.44	3.09	0		0.85	1.21	-4.54	-24.72	-6.91	0		-3.58	0.04	6.52	-18.4	0.61	0		-10.06	-6.44	-0.06	-48.19	-9.91	0
402.3	-13.12	-3.95	-9.03	-24.12	-0.86	0		-1.13	1.05	-5.8	-22.28	-7.38	0		-2.5	2.25	8.16	-18.09	-0.12	0		-12.44	-9.64	-2.01	-49.38	-11.81	0
403.2	-12.67	-0.81	-10.76	-27.08	3.73	0		-2.67	1.51	-6.17	-24.54	-6.54	0		-2.54	-1.59	4.23	-15.32	2.43	0		-7.64	-6.86	2.45	-44.84	-7.31	0
404.1	-12.48	-4.93	-11.7	-27.66	-1.38	0		1.32	0.28	-5.27	-22.31	-10.38	0		-1.91	-0.14	6.29	-14.05	-0.72	0		-11.31	-9.44	-0.17	-48.95	-11.27	0
405	-12.2	-1.78	-11.02	-27.62	1.4	0		-3.74	1.75	-6.47	-24.06	-7.75	0		-1.76	-0.29	7.81	-17.98	-0.31	0		-7.94	-8.93	0.41	-47.96	-10.7	0
405.9	-9.07	0.65	-6.83	-25.71	2.61	0		2.37	3.25	-2.81	-22.59	-2.36	0		2.15	2.99	7.52	-15.56	2.13	0		-10.84	-9.96	-0.86	-49.87	-10.42	0
406.8	-12.05	0.99	-7.13	-20.95	0.66	0		-0.18	3.59	-3.35	-18.72	-6.18	0		-0.1	1.37	10.09	-16.03	2.72	0		-7.12	-8	1.68	-47.09	-7.72	0
407.7	-10.72	0.11	-7.9	-23.58	2.63	0		-1.81	1.62	-4.29	-18.58	-5.18	0		-1.72	-0.72	5.79	-16.77	0.97	0		-6.8	-7.51	0.79	-46.99	-8.97	0
408.6	-11.84	-3.82	-11.15	-22.91	4.08	0		-1.56	-0.41	-7.75	-23.25	-7.51	0		-1.69	0.01	5.65	-17.6	-2.69	0		-11.05	-7.63	-0.78	-50.37	-11.22	0
409.5	-6.12	3.18	-6.12	-24.59	2.64	0		2.95	5.36	-1.16	-22.77	-5.77	0		0.4	1.76	11.22	-14.12	2.79	0		-8.44	-6.04	2.18	-46.53	-7.99	0
410.4	-15.95	-7.53	-12.82	-26.15	-6.2	0		-3.01	0.04	-6.44	-23.5	-11.19	0		-0.72	1.33	6.8	-16.79	0.56	0		-8.11	-5.2	1.98	-45.84	-5.85	0
411.3	-9.78	0.15	-8.52	-24.82	0.99	0		2.61	5.2	-2.06	-16.67	-3.26	0		1.15	3.51	11.37	-13.55	6.57	0		-7.51	-4.18	4.88	-46.64	-3.51	0
412.2	-12.07	-6.4	-12.06	-27.51	-4.05	0		-0.48	1.19	-2.77	-22.89	-8.21	0		-0.7	0.46	6.78	-18.03	0.18	0		-10.53	-7.51	-0.88	-48.86	-8.17	0
413.1	-9.75	-1.55	-8.35	-27.27	-0.31	0		-1.33	1.22	-3.85	-21.61	-9.02	0		-0.83	1.58	9.98	-15.91	1.59	0		-7.2	-6.09	2.47	-49.43	-9.67	0
414	-10.71	0.4	-7.87	-23.94	1.14	0		-2.78	2.13	-7.31	-21.56	-11.15	0		-2.77	-0.52	3.76	-20.42	-2.93	0		-8.77	-7.37	0.06	-49.53	-8.39	0
414.9	-13.95	-7.28	-13.02	-30.01	-3.83	0		-2.79	-0.02	-4.95	-24.5	-9.15	0		1.59	1.51	10.8	-14.3	0.97	0		-10.59	-8.81	-0.49	-51.92	-12.17	0
415.8	-9.17	1.11	-5.14	-25.75	4.53	0		-0.18	5.26	-1.3	-17.27	-3.69	0		0.12	1.24	11.09	-11.45	1.8	0		-8.39	-8.09	1.05	-48.81	-10.85	0
416.7	-14.44	-3.99	-11.89	-30.31	-0.08	0		-0.6	2.7	-4.83	-23.22	-6.56	0		-2.24	1.86	7.62	-16.9	0.52	0		-8.43	-9.31	2.19	-51.05	-9.56	0
417.6	-9.44	0.21	-8.73	-23.42	0.04	0		-1.75	-0.61	-6.09	-22.9	-8.3	0		-0.4	-0.04	6.1	-15.36	-1.17	0		-11.53	-11	-0.52	-50.58	-13.03	0
418.5	-11.95	-2.67	-10.28	-25.2	2.72	0		-2.81	0.27	-4.57	-22.63	-5.85	0		0.34	0.11	7.68	-14.01	3.96	0		-7.51	-8.61	-0.31	-51.08	-8.49	0
419.4	-6.82	-0.33	-4.33	-23.04	4.31	0		0.86	2.37	-1.62	-19.78	-6.93	0		2.53	2.52	8.88	-14.58	0.97	0		-5.94	-4.21	3.77	-47.88	-7.7	0
420.3	-9.81	-1.76	-10.08	-26.4	0.83	0		-1.58	3.61	-5.55	-24.9	-8.28	0		-5.32	0.27	4.31	-20.06	-1.49	0		-11.04	-9.89	-0.83	-49.96	-10.54	0
421.2	-10.39	-0.71	-10.27	-25.82	1.53	0		2.39	4.69	-2.33	-20.63	-6.73	0		1.19	1.54	8.22	-16.36	1.25	0		-8.33	-4.19	4.56	-46.92	-7.83	0
422.1	-11.81	-2.79	-10.38	-25.98	-0.03	0		-0.59	1.53	-4.43	-21.74	-5.91	0		-0.62	-1.88	7.67	-18.45	1.68	0		-9.41	-9.67	-0.22	-52.35	-7.75	0
423	-11.27	-2.27	-9.69	-28.67	-0.24	0		-0.74	1.92	-4.37	-24.18	-5.01	0		-1.32	3.69	8.1	-15.87	2.23	0		-10.86	-5.6	2.34	-48.62	-8.91	0
423.9	-11.04	-2.15	-7.3	-27.81	3.89	0		0.35	2.78	-2.65	-23.56	-7.33	0		1.9	3.16	6.76	-16.73	0.35	0		-7.3	-7.85	1.27	-50.45	-9.97	0
424.8	-9.94	-1.91	-9.95	-27.2	0.85	0		1.19	0.29	-6.03	-26.71	-10.02	0		1.19	2.13	8.24	-16.44	-1.38	0		-7.25	-6.75	2.53	-48.67	-9.91	0
425.7	-12.61	-0.52	-8.93	-22.26	2.61	0		0.82	5.78	-1.54	-18.53	-3.63	0		1.39	4.98	9.42	-12.94	4.18	0		-10.41	-6.41	3.27	-48.89	-8.87	0
426.6	-6.39	1.04	-5.53	-24.14	4.83	0		0.26	1.83	-4.82	-23.31	-4.99	0		-1.28	-0.45	5.24	-18.24	-0.3	0		-11.14	-9.15	-2.19	-53.44	-10.89	0
427.5	-11.37	-3.45	-9.7	-28.31	-1.95	0		2.67	3.86	-0.03	-24.44	-4.5	0		-1.3	-0.26	7.66	-18.26	1.33	0		-11.22	-11.28	0.52	-50.88	-8.15	0
428.4	-13.23	-4.22	-12.92	-28.01	0.68	0		-1.73	-1.48	-7.58	-26.63	-10.29	0		0.91	2.64	5.7	-15.96	1	0		-7.79	-6.74	2.03	-51.5	-7.12	0
429.3	-13.17	0.28	-11.23	-29.32	-3	0		-0.38	3.71	-5.6	-24.68	-8.41	0		-3	-0.51	7.35	-19.85	-0.53	0		-10.58	-10.12	-0.47	-53.62	-10.85	0
430.2	-10.42	1.05	-6.67	-25.48	1.77	0		-1.92	0.64	-3.06	-21.72	-7.24	0		2.45	0.21	8.39	-14.27	2.58	0		-11.73	-11.99	-0.65	-52.73	-8.9	0
431.1	-13.05	-2.13	-8.04	-28.7	0.46	0		-3.51	0.47	-5.57	-24.72	-7.38	0		-5.46	-3.5	5.36	-22.8	-1.01	0		-9.78	-9.35	3.31	-50.17	-8.35	0
432	-9.39	2.45	-7.56	-23.48	5.38	0		-0.94	2.36	-0.71	-20.99	-3.01	0		-0.73	-0.96	8.39	-17.74	2.64	0		-9.89	-6.24	0.35	-49.89	-8.32	0
432.9	-15.43	-5.83	-11.25	-28.28	0.66	0		-3.16	0.62	-4.18	-23.74	-5.9	0		-3.54	-0.3	7.92	-17.49	0.98	0		-14.04	-10.81	0.52	-51.85	-10.77	0
433.8	-9.16	2.05	-9.82	-24.58	1.6	0		-2.43	3.34	-6.02	-25.11	-8.32	0		-2.02	-0.64	3.09	-19.64	-1.62	0		-8.02	-6.71	0.47	-51.02	-7.99	0
434.7	-14.82	-3.08	-11.7	-26.67	-1.33	0		-2.39	1.28	-3.79	-22.98	-6.73	0		-0.33	0.19	7.75	-15.06	3.11	0		-7.52	-4.33	2.55	-49.65	-4.47	0
435.6	-11.8	-1.1	-9.49	-27.09	0.95	0		-1.6	2.77	-4.35	-22.14	-5.55	0		-1.64	2.9	5.88	-15.64	1.5	0		-12.74	-10.45	-1.29	-54.49	-10.84	0
436.5	-10.95	-0.97	-7.61	-26.61	-1.32	0		-0.59	4.79	-3.95	-24.28	-6.93	0		-0.17	2.98	9.23	-17.78	1.02	0		-7.87	-4.55	3.39	-48.14	-8.14	0
437.4	-5.48	1.97	-7.54	-24.44	2.6	0		1.04	4.23	-3.51	-23.6	-7.45	0		-1.24	1.49	6.51	-19.29	0.49	0		-11.76	-10.54	-1.26	-54.05	-11.59	0
0	0	0	0	0	0	0		0	0	0	0	0	0		0	0	0	0	0	0		0	0	0	0	0	0
0	0	0	0	0	0	0		0	0	0	0	0	0		0	0	0	0	0	0		0	0	0	0	0	0
0	0	0	0	0	0	0		0	0	0	0	0	0		0	0	0	0	0	0		0	0	0	0	0	0
0	0	0	0	0	0	0		0	0	0	0	0	0		0	0	0	0	0	0		0	0	0	0	0	0
0	0	0	0	0	0	0		0	0	0	0	0	0		0	0	0	0	0	0		0	0	0	0	0	0
0	0	0	0	0	0	0		0	0	0	0	0	0		0	0	0	0	0	0		0	0	0	0	0	0
0	0	0	0	0	0	0		0	0	0	0	0	0		0	0	0	0	0	0		0	0	0	0	0	0
0	0	0	0	0	0	0		0	0	0	0	0	0		0	0	0	0	0	0		0	0	0	0	0	0
0	0	0	0	0	0	0		0	0	0	0	0	0		0	0	0	0	0	0		0	0	0	0	0	0
0	0	0	0	0	0	0		0	0	0	0	0	0		0	0	0	0	0	0		0	0	0	0	0	0
0	0	0	0	0	0	0		0	0	0	0	0	0		0	0	0	0	0	0		0	0	0	0	0	0
0	0	0	0	0	0	0		0	0	0	0	0	0		0	0	0	0	0	0		0	0	0	0	0	0
0	0	0	0	0	0	0		0	0	0	0	0	0		0	0	0	0	0	0		0	0	0	0	0	0
0	0	0	0	0	0	0		0	0	0	0	0	0		0	0	0	0	0	0		0	0	0	0	0	0
0	0	0	0	0	0	0		0	0	0	0	0	0		0	0	0	0	0	0		0	0	0	0	0	0
0	0	0	0	0	0	0		0	0	0	0	0	0		0	0	0	0	0	0		0	0	0	0	0	0
0	0	0	0	0	0	0		0	0	0	0	0	0		0	0	0	0	0	0		0	0	0	0	0	0
0	0	0	0	0	0	0		0	0	0	0	0	0		0	0	0	0	0	0		0	0	0	0	0	0
0	0	0	0	0	0	0		0	0	0	0	0	0		0	0	0	0	0	0		0	0	0	0	0	0
0	0	0	0	0	0	0		0	0	0	0	0	0		0	0	0	0	0	0		0	0	0	0	0	0
0	0	0	0	0	0	0		0	0	0	0	0	0		0	0	0	0	0	0		0	0	0	0	0	0
0	0	0	0	0	0	0		0	0	0	0	0	0		0	0	0	0	0	0		0	0	0	0	0	0
0	0	0	0	0	0	0		0	0	0	0	0	0		0	0	0	0	0	0		0	0	0	0	0	0
0	0	0	0	0	0	0		0	0	0	0	0	0		0	0	0	0	0	0		0	0	0	0	0	0
0	0	0	0	0	0	0		0	0	0	0	0	0		0	0	0	0	0	0		0	0	0	0	0	0
0	0	0	0	0	0	0		0	0	0	0	0	0		0	0	0	0	0	0		0	0	0	0	0	0
0	0	0	0	0	0	0		0	0	0	0	0	0		0	0	0	0	0	0		0	0	0	0	0	0
0	0	0	0	0	0	0		0	0	0	0	0	0		0	0	0	0	0	0		0	0	0	0	0	0
0	0	0	0	0	0	0		0	0	0	0	0	0		0	0	0	0	0	0		0	0	0	0	0	0
0	0	0	0	0	0	0		0	0	0	0	0	0		0	0	0	0	0	0		0	0	0	0	0	0
0	0	0	0	0	0	0		0	0	0	0	0	0		0	0	0	0	0	0		0	0	0	0	0	0
0	0	0	0	0	0	0		0	0	0	0	0	0		0	0	0	0	0	0		0	0	0	0	0	0
0	0	0	0	0	0	0		0	0	0	0	0	0		0	0	0	0	0	0		0	0	0	0	0	0
0	0	0	0	0	0	0		0	0	0	0	0	0		0	0	0	0	0	0		0	0	0	0	0	0
0	0	0	0	0	0	0		0	0	0	0	0	0		0	0	0	0	0	0		0	0	0	0	0	0
0	0	0	0	0	0	0		0	0	0	0	0	0		0	0	0	0	0	0		0	0	0	0	0	0
0	0	0	0	0	0	0		0	0	0	0	0	0		0	0	0	0	0	0		0	0	0	0	0	0
0	0	0	0	0	0	0		0	0	0	0	0	0		0	0	0	0	0	0		0	0	0	0	0	0
0	0	0	0	0	0	0		0	0	0	0	0	0		0	0	0	0	0	0		0	0	0	0	0	0
0	0	0	0	0	0	0		0	0	0	0	0	0		0	0	0	0	0	0		0	0	0	0	0	0
0	0	0	0	0	0	0		0	0	0	0	0	0		0	0	0	0	0	0		0	0	0	0	0	0
0	0	0	0	0	0	0		0	0	0	0	0	0		0	0	0	0	0	0		0	0	0	0	0	0
0	0	0	0	0	0	0		0	0	0	0	0	0		0	0	0	0	0	0		0	0	0	0	0	0
0	0	0	0	0	0	0		0	0	0	0	0	0		0	0	0	0	0	0		0	0	0	0	0	0
0	0	0	0	0	0	0		0	0	0	0	0	0		0	0	0	0	0	0		0	0	0	0	0	0
0	0	0	0	0	0	0		0	0	0	0	0	0		0	0	0	0	0	0		0	0	0	0	0	0
0	0	0	0	0	0	0		0	0	0	0	0	0		0	0	0	0	0	0		0	0	0	0	0	0
0	0	0	0	0	0	0		0	0	0	0	0	0		0	0	0	0	0	0		0	0	0	0	0	0
0	0	0	0	0	0	0		0	0	0	0	0	0		0	0	0	0	0	0		0	0	0	0	0	0
0	0	0	0	0	0	0		0	0	0	0	0	0		0	0	0	0	0	0		0	0	0	0	0	0
0	0	0	0	0	0	0		0	0	0	0	0	0		0	0	0	0	0	0		0	0	0	0	0	0
0	0	0	0	0	0	0		0	0	0	0	0	0		0	0	0	0	0	0		0	0	0	0	0	0
0	0	0	0	0	0	0		0	0	0	0	0	0		0	0	0	0	0	0		0	0	0	0	0	0
0	0	0	0	0	0	0		0	0	0	0	0	0		0	0	0	0	0	0		0	0	0	0	0	0
0	0	0	0	0	0	0		0	0	0	0	0	0		0	0	0	0	0	0		0	0	0	0	0	0
0	0	0	0	0	0	0		0	0	0	0	0	0		0	0	0	0	0	0		0	0	0	0	0	0
0	0	0	0	0	0	0		0	0	0	0	0	0		0	0	0	0	0	0		0	0	0	0	0	0
0	0	0	0	0	0	0		0	0	0	0	0	0		0	0	0	0	0	0		0	0	0	0	0	0
0	0	0	0	0	0	0		0	0	0	0	0	0		0	0	0	0	0	0		0	0	0	0	0	0
0	0	0	0	0	0	0		0	0	0	0	0	0		0	0	0	0	0	0		0	0	0	0	0	0
0	0	0	0	0	0	0		0	0	0	0	0	0		0	0	0	0	0	0		0	0	0	0	0	0
0	0	0	0	0	0	0		0	0	0	0	0	0		0	0	0	0	0	0		0	0	0	0	0	0
0	0	0	0	0	0	0		0	0	0	0	0	0		0	0	0	0	0	0		0	0	0	0	0	0
0	0	0	0	0	0	0		0	0	0	0	0	0		0	0	0	0	0	0		0	0	0	0	0	0
0	0	0	0	0	0	0		0	0	0	0	0	0		0	0	0	0	0	0		0	0	0	0	0	0
0	0	0	0	0	0	0		0	0	0	0	0	0		0	0	0	0	0	0		0	0	0	0	0	0
0	0	0	0	0	0	0		0	0	0	0	0	0		0	0	0	0	0	0		0	0	0	0	0	0
0	0	0	0	0	0	0		0	0	0	0	0	0		0	0	0	0	0	0		0	0	0	0	0	0
0	0	0	0	0	0	0		0	0	0	0	0	0		0	0	0	0	0	0		0	0	0	0	0	0
0	0	0	0	0	0	0		0	0	0	0	0	0		0	0	0	0	0	0		0	0	0	0	0	0
0	0	0	0	0	0	0		0	0	0	0	0	0		0	0	0	0	0	0		0	0	0	0	0	0
0	0	0	0	0	0	0		0	0	0	0	0	0		0	0	0	0	0	0		0	0	0	0	0	0
0	0	0	0	0	0	0		0	0	0	0	0	0		0	0	0	0	0	0		0	0	0	0	0	0
0	0	0	0	0	0	0		0	0	0	0	0	0		0	0	0	0	0	0		0	0	0	0	0	0
0	0	0	0	0	0	0		0	0	0	0	0	0		0	0	0	0	0	0		0	0	0	0	0	0
0	0	0	0	0	0	0		0	0	0	0	0	0		0	0	0	0	0	0		0	0	0	0	0	0
0	0	0	0	0	0	0		0	0	0	0	0	0		0	0	0	0	0	0		0	0	0	0	0	0
0	0	0	0	0	0	0		0	0	0	0	0	0		0	0	0	0	0	0		0	0	0	0	0	0
0	0	0	0	0	0	0		0	0	0	0	0	0		0	0	0	0	0	0		0	0	0	0	0	0
0	0	0	0	0	0	0		0	0	0	0	0	0		0	0	0	0	0	0		0	0	0	0	0	0
0	0	0	0	0	0	0		0	0	0	0	0	0		0	0	0	0	0	0		0	0	0	0	0	0
0	0	0	0	0	0	0		0	0	0	0	0	0		0	0	0	0	0	0		0	0	0	0	0	0
0	0	0	0	0	0	0		0	0	0	0	0	0		0	0	0	0	0	0		0	0	0	0	0	0
0	0	0	0	0	0	0		0	0	0	0	0	0		0	0	0	0	0	0		0	0	0	0	0	0
0	0	0	0	0	0	0		0	0	0	0	0	0		0	0	0	0	0	0		0	0	0	0	0	0
0	0	0	0	0	0	0		0	0	0	0	0	0		0	0	0	0	0	0		0	0	0	0	0	0
0	0	0	0	0	0	0		0	0	0	0	0	0		0	0	0	0	0	0		0	0	0	0	0	0
0	0	0	0	0	0	0		0	0	0	0	0	0		0	0	0	0	0	0		0	0	0	0	0	0
0	0	0	0	0	0	0		0	0	0	0	0	0		0	0	0	0	0	0		0	0	0	0	0	0
0	0	0	0	0	0	0		0	0	0	0	0	0		0	0	0	0	0	0		0	0	0	0	0	0
0	0	0	0	0	0	0		0	0	0	0	0	0		0	0	0	0	0	0		0	0	0	0	0	0
0	0	0	0	0	0	0		0	0	0	0	0	0		0	0	0	0	0	0		0	0	0	0	0	0
0	0	0	0	0	0	0		0	0	0	0	0	0		0	0	0	0	0	0		0	0	0	0	0	0
0	0	0	0	0	0	0		0	0	0	0	0	0		0	0	0	0	0	0		0	0	0	0	0	0
0	0	0	0	0	0	0		0	0	0	0	0	0		0	0	0	0	0	0		0	0	0	0	0	0
0	0	0	0	0	0	0		0	0	0	0	0	0		0	0	0	0	0	0		0	0	0	0	0	0
0	0	0	0	0	0	0		0	0	0	0	0	0		0	0	0	0	0	0		0	0	0	0	0	0
0	0	0	0	0	0	0		0	0	0	0	0	0		0	0	0	0	0	0		0	0	0	0	0	0
0	0	0	0	0	0	0		0	0	0	0	0	0		0	0	0	0	0	0		0	0	0	0	0	0
0	0	0	0	0	0	0		0	0	0	0	0	0		0	0	0	0	0	0		0	0	0	0	0	0
0	0	0	0	0	0	0		0	0	0	0	0	0		0	0	0	0	0	0		0	0	0	0	0	0
0	0	0	0	0	0	0		0	0	0	0	0	0		0	0	0	0	0	0		0	0	0	0	0	0
0	0	0	0	0	0	0		0	0	0	0	0	0		0	0	0	0	0	0		0	0	0	0	0	0
0	0	0	0	0	0	0		0	0	0	0	0	0		0	0	0	0	0	0		0	0	0	0	0	0
0	0	0	0	0	0	0		0	0	0	0	0	0		0	0	0	0	0	0		0	0	0	0	0	0
0	0	0	0	0	0	0		0	0	0	0	0	0		0	0	0	0	0	0		0	0	0	0	0	0
0	0	0	0	0	0	0		0	0	0	0	0	0		0	0	0	0	0	0		0	0	0	0	0	0
0	0	0	0	0	0	0		0	0	0	0	0	0		0	0	0	0	0	0		0	0	0	0	0	0
0	0	0	0	0	0	0		0	0	0	0	0	0		0	0	0	0	0	0		0	0	0	0	0	0
0	0	0	0	0	0	0		0	0	0	0	0	0		0	0	0	0	0	0		0	0	0	0	0	0
0	0	0	0	0	0	0		0	0	0	0	0	0		0	0	0	0	0	0		0	0	0	0	0	0
0	0	0	0	0	0	0		0	0	0	0	0	0		0	0	0	0	0	0		0	0	0	0	0	0
0	0	0	0	0	0	0		0	0	0	0	0	0		0	0	0	0	0	0		0	0	0	0	0	0
0	0	0	0	0	0	0		0	0	0	0	0	0		0	0	0	0	0	0		0	0	0	0	0	0
0	0	0	0	0	0	0		0	0	0	0	0	0		0	0	0	0	0	0		0	0	0	0	0	0
0	0	0	0	0	0	0		0	0	0	0	0	0		0	0	0	0	0	0		0	0	0	0	0	0
0	0	0	0	0	0	0		0	0	0	0	0	0		0	0	0	0	0	0		0	0	0	0	0	0
0	0	0	0	0	0	0		0	0	0	0	0	0		0	0	0	0	0	0		0	0	0	0	0	0
0	0	0	0	0	0	0		0	0	0	0	0	0		0	0	0	0	0	0		0	0	0	0	0	0
0	0	0	0	0	0	0		0	0	0	0	0	0		0	0	0	0	0	0		0	0	0	0	0	0
0	0	0	0	0	0	0		0	0	0	0	0	0		0	0	0	0	0	0		0	0	0	0	0	0
0	0	0	0	0	0	0		0	0	0	0	0	0		0	0	0	0	0	0		0	0	0	0	0	0
0	0	0	0	0	0	0		0	0	0	0	0	0		0	0	0	0	0	0		0	0	0	0	0	0
0	0	0	0	0	0	0		0	0	0	0	0	0		0	0	0	0	0	0		0	0	0	0	0	0
0	0	0	0	0	0	0		0	0	0	0	0	0		0	0	0	0	0	0		0	0	0	0	0	0
0	0	0	0	0	0	0		0	0	0	0	0	0		0	0	0	0	0	0		0	0	0	0	0	0
0	0	0	0	0	0	0		0	0	0	0	0	0		0	0	0	0	0	0		0	0	0	0	0	0
0	0	0	0	0	0	0		0	0	0	0	0	0		0	0	0	0	0	0		0	0	0	0	0	0
0	0	0	0	0	0	0		0	0	0	0	0	0		0	0	0	0	0	0		0	0	0	0	0	0
0	0	0	0	0	0	0		0	0	0	0	0	0		0	0	0	0	0	0		0	0	0	0	0	0
0	0	0	0	0	0	0		0	0	0	0	0	0		0	0	0	0	0	0		0	0	0	0	0	0
0	0	0	0	0	0	0		0	0	0	0	0	0		0	0	0	0	0	0		0	0	0	0	0	0
0	0	0	0	0	0	0		0	0	0	0	0	0		0	0	0	0	0	0		0	0	0	0	0	0
0	0	0	0	0	0	0		0	0	0	0	0	0		0	0	0	0	0	0		0	0	0	0	0	0
0	0	0	0	0	0	0		0	0	0	0	0	0		0	0	0	0	0	0		0	0	0	0	0	0
0	0	0	0	0	0	0		0	0	0	0	0	0		0	0	0	0	0	0		0	0	0	0	0	0
0	0	0	0	0	0	0		0	0	0	0	0	0		0	0	0	0	0	0		0	0	0	0	0	0
0	0	0	0	0	0	0		0	0	0	0	0	0		0	0	0	0	0	0		0	0	0	0	0	0
0	0	0	0	0	0	0		0	0	0	0	0	0		0	0	0	0	0	0		0	0	0	0	0	0
0	0	0	0	0	0	0		0	0	0	0	0	0		0	0	0	0	0	0		0	0	0	0	0	0
0	0	0	0	0	0	0		0	0	0	0	0	0		0	0	0	0	0	0		0	0	0	0	0	0
0	0	0	0	0	0	0		0	0	0	0	0	0		0	0	0	0	0	0		0	0	0	0	0	0
0	0	0	0	0	0	0		0	0	0	0	0	0		0	0	0	0	0	0		0	0	0	0	0	0
0	0	0	0	0	0	0		0	0	0	0	0	0		0	0	0	0	0	0		0	0	0	0	0	0
0	0	0	0	0	0	0		0	0	0	0	0	0		0	0	0	0	0	0		0	0	0	0	0	0
0	0	0	0	0	0	0		0	0	0	0	0	0		0	0	0	0	0	0		0	0	0	0	0	0
0	0	0	0	0	0	0		0	0	0	0	0	0		0	0	0	0	0	0		0	0	0	0	0	0
0	0	0	0	0	0	0		0	0	0	0	0	0		0	0	0	0	0	0		0	0	0	0	0	0
0	0	0	0	0	0	0		0	0	0	0	0	0		0	0	0	0	0	0		0	0	0	0	0	0
0	0	0	0	0	0	0		0	0	0	0	0	0		0	0	0	0	0	0		0	0	0	0	0	0
0	0	0	0	0	0	0		0	0	0	0	0	0		0	0	0	0	0	0		0	0	0	0	0	0
0	0	0	0	0	0	0		0	0	0	0	0	0		0	0	0	0	0	0		0	0	0	0	0	0
0	0	0	0	0	0	0		0	0	0	0	0	0		0	0	0	0	0	0		0	0	0	0	0	0
0	0	0	0	0	0	0		0	0	0	0	0	0		0	0	0	0	0	0		0	0	0	0	0	0
0	0	0	0	0	0	0		0	0	0	0	0	0		0	0	0	0	0	0		0	0	0	0	0	0
0	0	0	0	0	0	0		0	0	0	0	0	0		0	0	0	0	0	0		0	0	0	0	0	0
0	0	0	0	0	0	0		0	0	0	0	0	0		0	0	0	0	0	0		0	0	0	0	0	0
0	0	0	0	0	0	0		0	0	0	0	0	0		0	0	0	0	0	0		0	0	0	0	0	0
0	0	0	0	0	0	0		0	0	0	0	0	0		0	0	0	0	0	0		0	0	0	0	0	0
0	0	0	0	0	0	0		0	0	0	0	0	0		0	0	0	0	0	0		0	0	0	0	0	0
0	0	0	0	0	0	0		0	0	0	0	0	0		0	0	0	0	0	0		0	0	0	0	0	0
0	0	0	0	0	0	0		0	0	0	0	0	0		0	0	0	0	0	0		0	0	0	0	0	0
0	0	0	0	0	0	0		0	0	0	0	0	0		0	0	0	0	0	0		0	0	0	0	0	0
0	0	0	0	0	0	0		0	0	0	0	0	0		0	0	0	0	0	0		0	0	0	0	0	0
0	0	0	0	0	0	0		0	0	0	0	0	0		0	0	0	0	0	0		0	0	0	0	0	0
0	0	0	0	0	0	0		0	0	0	0	0	0		0	0	0	0	0	0		0	0	0	0	0	0
0	0	0	0	0	0	0		0	0	0	0	0	0		0	0	0	0	0	0		0	0	0	0	0	0
0	0	0	0	0	0	0		0	0	0	0	0	0		0	0	0	0	0	0		0	0	0	0	0	0
0	0	0	0	0	0	0		0	0	0	0	0	0		0	0	0	0	0	0		0	0	0	0	0	0
0	0	0	0	0	0	0		0	0	0	0	0	0		0	0	0	0	0	0		0	0	0	0	0	0
0	0	0	0	0	0	0		0	0	0	0	0	0		0	0	0	0	0	0		0	0	0	0	0	0
0	0	0	0	0	0	0		0	0	0	0	0	0		0	0	0	0	0	0		0	0	0	0	0	0
0	0	0	0	0	0	0		0	0	0	0	0	0		0	0	0	0	0	0		0	0	0	0	0	0
0	0	0	0	0	0	0		0	0	0	0	0	0		0	0	0	0	0	0		0	0	0	0	0	0
0	0	0	0	0	0	0		0	0	0	0	0	0		0	0	0	0	0	0		0	0	0	0	0	0
0	0	0	0	0	0	0		0	0	0	0	0	0		0	0	0	0	0	0		0	0	0	0	0	0
0	0	0	0	0	0	0		0	0	0	0	0	0		0	0	0	0	0	0		0	0	0	0	0	0
0	0	0	0	0	0	0		0	0	0	0	0	0		0	0	0	0	0	0		0	0	0	0	0	0
0	0	0	0	0	0	0		0	0	0	0	0	0		0	0	0	0	0	0		0	0	0	0	0	0
0	0	0	0	0	0	0		0	0	0	0	0	0		0	0	0	0	0	0		0	0	0	0	0	0
0	0	0	0	0	0	0		0	0	0	0	0	0		0	0	0	0	0	0		0	0	0	0	0	0
0	0	0	0	0	0	0		0	0	0	0	0	0		0	0	0	0	0	0		0	0	0	0	0	0
0	0	0	0	0	0	0		0	0	0	0	0	0		0	0	0	0	0	0		0	0	0	0	0	0
0	0	0	0	0	0	0		0	0	0	0	0	0		0	0	0	0	0	0		0	0	0	0	0	0
0	0	0	0	0	0	0		0	0	0	0	0	0		0	0	0	0	0	0		0	0	0	0	0	0
0	0	0	0	0	0	0		0	0	0	0	0	0		0	0	0	0	0	0		0	0	0	0	0	0
0	0	0	0	0	0	0		0	0	0	0	0	0		0	0	0	0	0	0		0	0	0	0	0	0
0	0	0	0	0	0	0		0	0	0	0	0	0		0	0	0	0	0	0		0	0	0	0	0	0
0	0	0	0	0	0	0		0	0	0	0	0	0		0	0	0	0	0	0		0	0	0	0	0	0
0	0	0	0	0	0	0		0	0	0	0	0	0		0	0	0	0	0	0		0	0	0	0	0	0
0	0	0	0	0	0	0		0	0	0	0	0	0		0	0	0	0	0	0		0	0	0	0	0	0
0	0	0	0	0	0	0		0	0	0	0	0	0		0	0	0	0	0	0		0	0	0	0	0	0
0	0	0	0	0	0	0		0	0	0	0	0	0		0	0	0	0	0	0		0	0	0	0	0	0
0	0	0	0	0	0	0		0	0	0	0	0	0		0	0	0	0	0	0		0	0	0	0	0	0
0	0	0	0	0	0	0		0	0	0	0	0	0		0	0	0	0	0	0		0	0	0	0	0	0
0	0	0	0	0	0	0		0	0	0	0	0	0		0	0	0	0	0	0		0	0	0	0	0	0
0	0	0	0	0	0	0		0	0	0	0	0	0		0	0	0	0	0	0		0	0	0	0	0	0
0	0	0	0	0	0	0		0	0	0	0	0	0		0	0	0	0	0	0		0	0	0	0	0	0
0	0	0	0	0	0	0		0	0	0	0	0	0		0	0	0	0	0	0		0	0	0	0	0	0
0	0	0	0	0	0	0		0	0	0	0	0	0		0	0	0	0	0	0		0	0	0	0	0	0
0	0	0	0	0	0	0		0	0	0	0	0	0		0	0	0	0	0	0		0	0	0	0	0	0
0	0	0	0	0	0	0		0	0	0	0	0	0		0	0	0	0	0	0		0	0	0	0	0	0
0	0	0	0	0	0	0		0	0	0	0	0	0		0	0	0	0	0	0		0	0	0	0	0	0
0	0	0	0	0	0	0		0	0	0	0	0	0		0	0	0	0	0	0		0	0	0	0	0	0
0	0	0	0	0	0	0		0	0	0	0	0	0		0	0	0	0	0	0		0	0	0	0	0	0
0	0	0	0	0	0	0		0	0	0	0	0	0		0	0	0	0	0	0		0	0	0	0	0	0
0	0	0	0	0	0	0		0	0	0	0	0	0		0	0	0	0	0	0		0	0	0	0	0	0
0	0	0	0	0	0	0		0	0	0	0	0	0		0	0	0	0	0	0		0	0	0	0	0	0
0	0	0	0	0	0	0		0	0	0	0	0	0		0	0	0	0	0	0		0	0	0	0	0	0
0	0	0	0	0	0	0		0	0	0	0	0	0		0	0	0	0	0	0		0	0	0	0	0	0
0	0	0	0	0	0	0		0	0	0	0	0	0		0	0	0	0	0	0		0	0	0	0	0	0
0	0	0	0	0	0	0		0	0	0	0	0	0		0	0	0	0	0	0		0	0	0	0	0	0
0	0	0	0	0	0	0		0	0	0	0	0	0		0	0	0	0	0	0		0	0	0	0	0	0
0	0	0	0	0	0	0		0	0	0	0	0	0		0	0	0	0	0	0		0	0	0	0	0	0
0	0	0	0	0	0	0		0	0	0	0	0	0		0	0	0	0	0	0		0	0	0	0	0	0
0	0	0	0	0	0	0		0	0	0	0	0	0		0	0	0	0	0	0		0	0	0	0	0	0
0	0	0	0	0	0	0		0	0	0	0	0	0		0	0	0	0	0	0		0	0	0	0	0	0
0	0	0	0	0	0	0		0	0	0	0	0	0		0	0	0	0	0	0		0	0	0	0	0	0
0	0	0	0	0	0	0		0	0	0	0	0	0		0	0	0	0	0	0		0	0	0	0	0	0
0	0	0	0	0	0	0		0	0	0	0	0	0		0	0	0	0	0	0		0	0	0	0	0	0
0	0	0	0	0	0	0		0	0	0	0	0	0		0	0	0	0	0	0		0	0	0	0	0	0
0	0	0	0	0	0	0		0	0	0	0	0	0		0	0	0	0	0	0		0	0	0	0	0	0
0	0	0	0	0	0	0		0	0	0	0	0	0		0	0	0	0	0	0		0	0	0	0	0	0
0	0	0	0	0	0	0		0	0	0	0	0	0		0	0	0	0	0	0		0	0	0	0	0	0
0	0	0	0	0	0	0		0	0	0	0	0	0		0	0	0	0	0	0		0	0	0	0	0	0
0	0	0	0	0	0	0		0	0	0	0	0	0		0	0	0	0	0	0		0	0	0	0	0	0
0	0	0	0	0	0	0		0	0	0	0	0	0		0	0	0	0	0	0		0	0	0	0	0	0
0	0	0	0	0	0	0		0	0	0	0	0	0		0	0	0	0	0	0		0	0	0	0	0	0
0	0	0	0	0	0	0		0	0	0	0	0	0		0	0	0	0	0	0		0	0	0	0	0	0
0	0	0	0	0	0	0		0	0	0	0	0	0		0	0	0	0	0	0		0	0	0	0	0	0
0	0	0	0	0	0	0		0	0	0	0	0	0		0	0	0	0	0	0		0	0	0	0	0	0
0	0	0	0	0	0	0		0	0	0	0	0	0		0	0	0	0	0	0		0	0	0	0	0	0
0	0	0	0	0	0	0		0	0	0	0	0	0		0	0	0	0	0	0		0	0	0	0	0	0
0	0	0	0	0	0	0		0	0	0	0	0	0		0	0	0	0	0	0		0	0	0	0	0	0
0	0	0	0	0	0	0		0	0	0	0	0	0		0	0	0	0	0	0		0	0	0	0	0	0
0	0	0	0	0	0	0		0	0	0	0	0	0		0	0	0	0	0	0		0	0	0	0	0	0
0	0	0	0	0	0	0		0	0	0	0	0	0		0	0	0	0	0	0		0	0	0	0	0	0
0	0	0	0	0	0	0		0	0	0	0	0	0		0	0	0	0	0	0		0	0	0	0	0	0
0	0	0	0	0	0	0		0	0	0	0	0	0		0	0	0	0	0	0		0	0	0	0	0	0
0	0	0	0	0	0	0		0	0	0	0	0	0		0	0	0	0	0	0		0	0	0	0	0	0
0	0	0	0	0	0	0		0	0	0	0	0	0		0	0	0	0	0	0		0	0	0	0	0	0
0	0	0	0	0	0	0		0	0	0	0	0	0		0	0	0	0	0	0		0	0	0	0	0	0
0	0	0	0	0	0	0		0	0	0	0	0	0		0	0	0	0	0	0		0	0	0	0	0	0
0	0	0	0	0	0	0		0	0	0	0	0	0		0	0	0	0	0	0		0	0	0	0	0	0
0	0	0	0	0	0	0		0	0	0	0	0	0		0	0	0	0	0	0		0	0	0	0	0	0
0	0	0	0	0	0	0		0	0	0	0	0	0		0	0	0	0	0	0		0	0	0	0	0	0
0	0	0	0	0	0	0		0	0	0	0	0	0		0	0	0	0	0	0		0	0	0	0	0	0
0	0	0	0	0	0	0		0	0	0	0	0	0		0	0	0	0	0	0		0	0	0	0	0	0
0	0	0	0	0	0	0		0	0	0	0	0	0		0	0	0	0	0	0		0	0	0	0	0	0
0	0	0	0	0	0	0		0	0	0	0	0	0		0	0	0	0	0	0		0	0	0	0	0	0
0	0	0	0	0	0	0		0	0	0	0	0	0		0	0	0	0	0	0		0	0	0	0	0	0
0	0	0	0	0	0	0		0	0	0	0	0	0		0	0	0	0	0	0		0	0	0	0	0	0
0	0	0	0	0	0	0		0	0	0	0	0	0		0	0	0	0	0	0		0	0	0	0	0	0
0	0	0	0	0	0	0		0	0	0	0	0	0		0	0	0	0	0	0		0	0	0	0	0	0
0	0	0	0	0	0	0		0	0	0	0	0	0		0	0	0	0	0	0		0	0	0	0	0	0
0	0	0	0	0	0	0		0	0	0	0	0	0		0	0	0	0	0	0		0	0	0	0	0	0
0	0	0	0	0	0	0		0	0	0	0	0	0		0	0	0	0	0	0		0	0	0	0	0	0
0	0	0	0	0	0	0		0	0	0	0	0	0		0	0	0	0	0	0		0	0	0	0	0	0
0	0	0	0	0	0	0		0	0	0	0	0	0		0	0	0	0	0	0		0	0	0	0	0	0
0	0	0	0	0	0	0		0	0	0	0	0	0		0	0	0	0	0	0		0	0	0	0	0	0
0	0	0	0	0	0	0		0	0	0	0	0	0		0	0	0	0	0	0		0	0	0	0	0	0
0	0	0	0	0	0	0		0	0	0	0	0	0		0	0	0	0	0	0		0	0	0	0	0	0
0	0	0	0	0	0	0		0	0	0	0	0	0		0	0	0	0	0	0		0	0	0	0	0	0
0	0	0	0	0	0	0		0	0	0	0	0	0		0	0	0	0	0	0		0	0	0	0	0	0
0	0	0	0	0	0	0		0	0	0	0	0	0		0	0	0	0	0	0		0	0	0	0	0	0
0	0	0	0	0	0	0		0	0	0	0	0	0		0	0	0	0	0	0		0	0	0	0	0	0
0	0	0	0	0	0	0		0	0	0	0	0	0		0	0	0	0	0	0		0	0	0	0	0	0
0	0	0	0	0	0	0		0	0	0	0	0	0		0	0	0	0	0	0		0	0	0	0	0	0
0	0	0	0	0	0	0		0	0	0	0	0	0		0	0	0	0	0	0		0	0	0	0	0	0
0	0	0	0	0	0	0		0	0	0	0	0	0		0	0	0	0	0	0		0	0	0	0	0	0
0	0	0	0	0	0	0		0	0	0	0	0	0		0	0	0	0	0	0		0	0	0	0	0	0

## Sheet: Data corrected cropped
X	L1A1	L1A2	L1A3	L1A4	L1A5	L1A6		L2A1	L2A2	L2A3	L2A4	L2A5	L2A6		L3A1	L3A2	L3A3	L3A4	L3A5	L3A6		L4A1	L4A2	L4A3	L4A4	L4A5	L4A6
-4.5	2.33	-2.33	0.54	0.52	1.61	0		3.32	-1.07	2.07	0.15	2.04	0		-0.62	-1.02	-3.34	-3.06	-0.55	0		-1.41	2.01	-1.11	-3.34	-0.26	0
-3.6	0.06	1.88	2	2.43	4.77	0		-0.18	-3	-1.57	-0.63	-2.73	0		-1.5	-2.05	-0.66	-3.18	-2.39	0		-6.63	-2.54	-3.73	-6.08	-2.79	0
-2.7	0.09	1.53	0.89	0.31	0.87	0		2.85	4.36	6.36	4.98	2.82	0		0.52	2.03	0.55	3.74	-0.28	0		-3.15	-2.97	-1.41	-2.61	-3.44	0
-1.8	0.96	0.45	0.99	-1.51	-0.62	0		-0.98	-2.27	0.58	-2.98	-3.11	0		1.06	-2.71	0.22	-0.45	0.26	0		-1.83	0.33	0.07	-0.36	-0.92	0
-0.9	-2.93	1.22	1.8	4.16	-0.69	0		1.29	3.05	1.12	3.52	2.22	0		-0.09	1.24	-1.45	-0.25	0.31	0		-2.72	-1.96	-0.26	-1.18	-2	0
0	-4.1	-2.59	-2.67	-2.55	0.34	0		1.81	1.18	1.83	1.14	1.13	0		3.94	4.73	3.29	1.89	2.62	0		-2.23	-1.01	0.54	-3.62	0.2	0
0.9	-1.62	-2.87	-1.84	-0.18	-0.69	0		-1.79	-0.45	-1.91	-0.75	-3.69	0		-1.29	0.56	1.19	0.76	-1.4	0		-1.17	-1.29	2.13	0.38	0.63	0
1.8	-0.19	1.27	2.2	-0.84	4.4	0		-0.68	-2.8	-1.05	-1.29	-2.78	0		-1.91	-2.44	-0.92	-1.55	-0.92	0		-2.46	0.59	-1.37	-1.04	-0.17	0
2.7	-2.48	-2.51	-0.67	-0.28	-0.37	0		-2.13	-1.21	-2.32	3.38	-1.91	0		-1.45	2.77	0.36	2.56	1.37	0		-4.25	-1	-1.58	-0.97	-0.82	0
3.6	-1.78	0.58	-3.01	-3.51	0.35	0		-3.98	-0.76	-4.12	-4.05	-5.67	0		-1.77	-2.16	-2.22	-3.05	-4.31	0		2.36	1.98	-0.64	-0.31	0.69	0
4.5	-4.06	-0.84	-1.04	-2.37	-1.52	0		0.4	2.68	2.93	-0.39	1.19	0		-0.06	0.45	2.32	0.54	0.95	0		-4.12	-0.53	-0.59	-1.41	-3.37	0
5.4	-1.79	-2.11	-1.88	-3.25	0.15	0		0.65	0.17	1.26	0.37	-0.12	0		2.66	-0.07	2.57	0.7	0.17	0		0.09	0.6	3.45	2.27	1.22	0
6.3	-1.23	-0.21	0.69	1.66	0.4	0		-0.76	-0.17	-0.31	0.34	-2.04	0		-0.48	2.05	-1.84	2.58	1.6	0		-2.8	0.64	1.78	-0.74	-1.2	0
7.2	-1.88	-0.9	-2.2	-3.12	-0.86	0		-0.95	-1.11	-0.11	-2.07	-1.65	0		-3.38	-0.37	-0.25	-1.49	-2.57	0		-4.79	-2.07	0.18	-2.7	-1.41	0
8.1	16.56	3.56	6.26	-7.08	-5	0		11.94	6.28	7.13	-5.66	-3.57	0		4.8	3.69	-0.29	-4.61	-2.3	0		2.81	-2.23	1.02	1.62	2.19	0
9	57.21	15.49	21.09	-6.02	-2.3	0		27.7	9.3	13.8	-11.39	-6.18	0		10.59	9.19	-12.81	-10.21	-2.81	0		2.55	2.24	2.47	4.11	4.1	0
9.9	67.66	18.42	21.07	11.68	4.04	0		21.77	7.05	7.71	5.08	0.92	0		-3.22	-2.09	-14.87	0.3	-1.53	0		-1.73	-3.55	0.51	4.46	3.79	0
10.8	72.27	25.37	22.94	11.66	3.84	0		20.08	8.25	9.96	9.27	2.42	0		-10.56	-6.34	-6.99	0.04	0.72	0		-2.52	0.72	-0.58	4.69	-0.04	0
11.7	76.45	27.23	23.19	14.58	4.38	0		21.08	7.36	7.82	8.6	3.71	0		-7.57	-7.47	-2.7	2.63	0.84	0		0.92	3.47	2.23	6.66	2.92	0
12.6	75.03	30.84	23.27	12.31	5.07	0		21.48	8.66	8.79	12.09	5.78	0		-8.34	-5.36	1.25	5.99	1.56	0		-1.64	4.04	5.01	7.23	1.82	0
13.5	73.91	31.91	20.93	11.17	7.76	0		17	7.37	3.57	7	0.66	0		-8.94	-6.67	-4.27	2.67	0.57	0		-0.1	4.66	2.88	5.85	-0.1	0
14.4	77.42	33.44	24.31	15.32	6.21	0		20.11	10.83	7.81	9.11	3.16	0		-12.56	-7.15	-3.59	0.33	-2.17	0		-2.34	4.29	0.03	5.29	3.07	0
15.3	80.52	34.54	26.99	16.57	5.61	0		24.44	11.75	10.17	12.86	2.88	0		-7.73	-5.02	-0.42	6.28	0.79	0		-0.14	1.6	0.51	5.78	1.46	0
16.2	79.45	32.8	23.17	14.71	5.73	0		17.01	5.16	1.32	7.84	-0.62	0		-11.48	-10.52	-4.38	4.43	0.62	0		-0.82	3.2	1.62	5.46	2.3	0
17.1	81.12	35.57	27.85	15.9	8.93	0		21.28	11.38	10.19	11.65	4.06	0		-9.8	-5.17	0.84	3.92	1.63	0		-1.07	3.8	2.35	4.07	-0.03	0
18	79.76	31.56	23.72	13.71	5.15	0		23.64	13.24	10.19	11.57	6.77	0		-10.79	-5.01	0.3	6.43	3.73	0		0.79	6.85	1.68	7.99	2.21	0
18.9	81.48	33.26	24.49	13.07	6.12	0		20.68	8.56	6.78	7.24	2.72	0		-10.03	-7.29	-3.78	4.92	1.89	0		3.18	5.89	3.77	10.01	4.07	0
19.8	83.71	38.04	25.74	16.38	12.86	0		21.82	8.06	5.1	9.01	3.29	0		-11.25	-9.69	-2.21	3.49	3.21	0		0.81	3.84	4.96	4.29	2.08	0
20.7	80.66	35.33	24.21	13.11	5.28	0		21.68	10.16	8.05	6.97	4.31	0		-9.42	-7.55	0.31	2.5	2.57	0		-1.97	3.44	0.48	2.98	-0.8	0
21.6	83.71	35.32	25.96	17.92	5.36	0		21.2	10.08	9.84	12.42	3.31	0		-10.06	-4.4	-0.02	5.73	2.77	0		1.46	3.5	-0.97	1.99	-1.02	0
22.5	75.32	29.1	20.29	8.83	2.15	0		16.9	7.85	5.21	4.09	1.58	0		-10.39	-4.51	-2.28	3.97	1.29	0		-0.71	3.12	-0.82	5.19	-3.58	0
23.4	78.38	32.91	22.78	10.78	2.87	0		18.76	5.79	6.18	6.91	1.62	0		-10.97	-9.43	-2.92	4.16	0.74	0		-4.06	-0.97	-2.2	3.43	-2.88	0
24.3	81.67	35.57	26.93	11.9	5.59	0		23.34	8.56	9.74	9.99	3.75	0		-8.76	-6.84	-2.53	5.97	1.36	0		-0.23	5.84	0.63	4.84	1.23	0
25.2	80.42	33.25	22.18	15.14	4.7	0		22.18	8.8	5	9.02	0.54	0		-8.78	-4.1	-3.29	4.41	2.18	0		-2.18	3.35	-1.6	1.97	-2.01	0
26.1	80.6	34.58	23.54	13.46	8.57	0		19.41	6.38	2.66	7.02	1.5	0		-9.1	-5.3	-2.15	5.06	2.54	0		0.42	5.22	1.2	4.47	-0.29	0
27	79.01	30.24	19.51	9.08	3.41	0		19.23	9.69	7.1	7.17	2.4	0		-8.61	-4.28	0.81	7.85	4.2	0		2.19	5.07	2.01	5	1.15	0
27.9	80.95	32.93	22.87	11.43	9.74	0		21.64	8.68	5.62	11.29	5.76	0		-9.45	-5.43	-2.63	5.88	1.52	0		-0.66	6.28	1.35	4.2	-0.27	0
28.8	78.73	31.21	19.16	12.31	1.24	0		19.4	7.45	3	8.22	-1.14	0		-9.87	-7.8	-3.54	6.06	2.27	0		2.15	4.23	2.45	6.11	2.72	0
29.7	81.94	34.8	24.69	14.3	8.51	0		21.57	7.66	3.87	9.01	2.73	0		-9.96	-5.02	-0.85	5.03	3.15	0		-1.92	3.22	-1.08	0.14	-1.27	0
30.6	82.93	33.56	22.54	15.14	7.7	0		24.16	10.28	7.4	8.79	6.3	0		-6.92	-6.98	-0.02	2.19	1.67	0		1.91	4.32	0.77	2.83	-2.31	0
31.5	78.79	31.74	19.08	9.86	2.03	0		22.05	10.41	2.76	6.14	1.06	0		-12.73	-8.21	-4.87	1.48	-1.5	0		0.26	5.06	-0.99	2.18	-2.71	0
32.4	78.08	30.61	18.46	10.44	6.29	0		25.7	11.2	4.64	7.98	7.35	0		-8.85	-4.71	-3.03	5.12	2.54	0		2.05	3.59	-1.27	2.85	-1.85	0
33.3	81.36	34.71	19.56	10.16	6.23	0		20.34	8.75	3.23	6.97	1.41	0		-7.58	-4.37	-0.02	6.19	1.24	0		3.98	4.57	-0.65	4.12	-2.08	0
34.2	83.26	36.2	25.81	13.86	10.7	0		23.86	12.67	6.81	11.67	6.25	0		-7.62	-4.16	-0.66	9.03	1.79	0		1.74	3.86	0.42	0.13	-2.38	0
35.1	76.13	29.51	19.44	5.71	0.6	0		18.52	7.31	3.84	3.79	1.9	0		-10.58	-8.21	-2.34	2.49	1.68	0		1.17	2.34	-1.4	1.51	-1.89	0
36	82.35	33.46	24.15	13.76	7.69	0		21.71	9.4	6.18	9.46	4.92	0		-8.84	-6.52	-1.34	6.62	3.94	0		1.34	3.66	-1.65	0.62	-1.32	0
36.9	81.38	33.48	20.63	7.9	5.04	0		23.63	7.56	6.8	6.58	2.11	0		-8.8	-5.49	-1.19	6.25	3.51	0		2.38	5.75	-0.34	4.42	-0.36	0
37.8	81.28	33.47	21.28	9.44	7.6	0		21.72	9.39	6.1	7.92	1.43	0		-9.91	-7.08	-1.19	4.89	1.58	0		1.31	2.46	-2.49	-2.92	-4.3	0
38.7	79.44	31.75	20.04	8.45	1.89	0		21.38	7.77	3.17	4.88	4.36	0		-10.74	-8.51	-4.26	3.57	0.16	0		3.98	4.26	-3.04	-0.26	-3.62	0
39.6	81.73	33.13	22.54	7.54	6.37	0		21.23	5.78	3.52	3.03	-0.98	0		-11.69	-8.31	-4.29	3.72	-0.46	0		-1.53	1.79	-6.16	-1.55	-4.56	0
40.5	79.72	31.66	17.57	8.21	6.19	0		21.3	6.97	1.26	7.61	-0.91	0		-10.12	-7.14	-2.9	5.76	1.02	0		3.36	3.54	0.35	-1.47	-1.8	0
41.4	80.69	30.89	18.69	8.86	7.36	0		19.51	6.9	4.95	5.94	4.55	0		-10.31	-4.54	1.58	4.66	3.32	0		7.89	4.97	-0.74	3.6	0.28	0
42.3	78.15	30.67	17.04	7.08	3.45	0		20.98	6.18	1.12	4.16	2.21	0		-11.73	-7.38	-3.28	5.51	2.11	0		3.64	3.13	-2.5	-2.1	-4.1	0
43.2	81.21	35.61	20.02	7.75	9.04	0		18.95	6.49	1.19	3.71	2.32	0		-10.65	-8.35	-1.38	4.43	1.9	0		3.64	2.86	-2.28	-1.35	-5.16	0
44.1	87	37.3	22.63	12.35	10.06	0		25.89	11.9	6.19	9.62	5.19	0		-9.17	-2.99	-0.16	9.55	2	0		3.87	4.35	-1.25	1.82	-4.84	0
45	80.04	31.97	22.06	9.27	6.24	0		21.95	5.5	2.77	6.12	1.18	0		-8.89	-6.28	-2.25	6.98	2.02	0		2.68	1.3	-3.53	-0.7	-3.66	0
45.9	79.7	32.38	20.69	3.92	4.7	0		21.53	9.18	2.17	5.01	1.39	0		-11.59	-7.76	-3.92	6.08	0.43	0		-2.58	-1.54	-6.44	-0.99	-5.52	0
46.8	78.01	32.17	16.51	5	6.44	0		19.79	9.59	3.24	4.87	2.57	0		-9.45	-4.36	1.67	6.18	5.41	0		4.76	5.47	-1	0.27	-1.05	0
47.7	82.55	36.66	19.4	8.65	7.21	0		23.79	10.7	2.6	4.95	4.21	0		-6.46	-2.48	0.31	7.55	4.79	0		4.2	3.08	-4.44	-1.22	-0.95	0
48.6	79.99	33.01	17.85	9.73	6.73	0		23.7	9.17	3.65	5.76	4.47	0		-9.07	-6.67	-0.84	7.2	1.52	0		3.17	1.8	-4.86	1.27	-4.49	0
49.5	82.44	33.05	20.47	9.83	7.2	0		23.73	9.24	4.18	7.87	4.9	0		-9.99	-6.46	0.82	5.77	4.26	0		7.57	4.82	-2.94	-0.27	0.8	0
50.4	78.62	33.28	19.14	7.1	7.04	0		22.24	11.16	4.34	7.32	4.79	0		-8.08	-5.07	-2.3	8.89	3.03	0		3.59	2.58	-6.67	0.31	-4.48	0
51.3	80.93	29.05	15.4	4.27	2.97	0		22.14	4.25	0.12	3.97	-0.26	0		-11.39	-8.16	-2.9	4.12	1.53	0		4.26	1.85	-5.51	-3.19	-3.78	0
52.2	80.35	32.99	14.33	6.79	6.41	0		21.88	6.9	-0.86	3.91	4.74	0		-10.43	-8.29	-2.87	7.63	2.49	0		3.83	1.94	-5.66	-0.49	-5.5	0
53.1	80.01	32.46	12.47	6.58	2.43	0		25.12	9.2	-0.1	5.05	2.02	0		-9.71	-6.51	-1.73	5.34	2.34	0		3.86	0.84	-6.71	-2.6	-5.22	0
54	77.51	31.52	11.02	2.62	4.01	0		22.57	8.65	-1.66	3.67	2.68	0		-6.77	-3.41	-0.53	5.29	2.23	0		5.55	2.68	-5.13	-3.72	-5.48	0
54.9	78.64	31.83	11.13	7.59	6.82	0		21.57	5.7	-3.84	5.44	2.56	0		-7.94	-3.37	-1.25	5.89	4.68	0		7.28	1.1	-5.76	-3.57	-4.18	0
55.8	83.12	34.85	13.57	6.36	6.34	0		21.58	7.53	-1.67	5.17	3.75	0		-11.26	-6.1	-2.82	6.69	3.43	0		2.11	2.25	-8.44	-2.78	-6.04	0
56.7	79.72	31.6	8.33	8.45	3.38	0		22.46	6.69	-3.53	2.43	-1.13	0		-9.99	-7.59	-3.12	3.96	-0.07	0		6.75	4.03	-7.34	-1.42	-4.02	0
57.6	83.64	30.97	11.16	5.48	8.46	0		25.03	7.89	-3.35	3.82	5.81	0		-3.95	-4.74	0.55	6.9	5.15	0		8.53	4.37	-5.8	-2.55	-5.49	0
58.5	82.15	33.91	10.13	6.87	5.81	0		24.73	9.19	-3.56	4.45	3.06	0		-6.2	-4.2	-2.07	6.8	2.66	0		7.26	3.64	-6.45	-2.44	-5.79	0
59.4	82.34	30.29	8.59	6.83	6.75	0		23.59	5.6	-6.41	2.06	1.06	0		-10.19	-6.31	-2.08	5.18	0.29	0		8.29	3.02	-7.54	-3.65	-5.56	0
60.3	76.19	29.27	5.66	4.26	1.99	0		23.48	8.85	-0.22	6.67	3.56	0		-9.7	-4.27	-0.44	7.45	4.22	0		8.9	3.83	-7.69	0.76	-1.28	0
61.2	83.37	31.97	10.79	6.35	6.73	0		23.43	6.29	-4.98	3.57	3.1	0		-9.72	-7.01	-2.64	6.91	3.12	0		6.76	-0.01	-9.23	-1.96	-7.31	0
62.1	79.19	32.26	9.98	6.1	3.39	0		26.2	9.25	-3.75	2.12	1.86	0		-4.67	-5.53	1.02	8.19	3.34	0		8.83	4.22	-3.59	-2.17	-5.25	0
63	77.96	33.14	7.4	3.77	4.76	0		21.96	5.99	-7.06	4.42	2.85	0		-9.73	-8.59	-5.18	5.51	2.18	0		6.25	2.59	-8.97	-3.24	-4.31	0
63.9	80.96	31.79	7.62	8.49	3.71	0		26.17	9.64	-1.88	6.74	7.98	0		-9.07	-6.74	1.17	11.07	6.61	0		9.46	3.41	-6.41	-3.29	-2.99	0
64.8	81.68	30.62	6.19	9.04	8.69	0		20.75	2.83	-8.65	4.1	2.81	0		-10.59	-7.83	3	6.06	3.24	0		12.07	5.23	-4.5	-3.92	-4.02	0
65.7	73.42	24.84	-1.75	2.63	5.47	0		16.72	0.6	-12.32	2.53	1.5	0		-14.75	-13.65	-0.27	4.76	-0.29	0		5.46	2.14	-10.38	-8.03	-6.83	0
66.6	85.44	38.02	12.33	2.97	3.97	0		30.13	15.81	1.56	3.44	1.76	0		-4.38	-1.18	-1.99	4.19	-1.6	0		7.05	2.1	-8.98	-3.97	-8.13	0
67.5	27.5	13.48	-14.82	15.07	15.62	0		4.86	-3.11	-16.99	14.78	9.73	0		-12.64	-12.63	19.82	16.59	8.18	0		13.65	8.94	-9.09	-4.88	-7.25	0
68.4	0.37	1.04	-21	10.46	7.8	0		2.79	-2.55	-20.77	10.98	2.26	0		-3.46	-5.48	12.39	15.39	5.16	0		13.89	3.42	-7.84	-10.04	-7.77	0
69.3	-1.39	3.92	-17.36	-5.02	4.16	0		7.12	3.11	-13.81	-4.25	1.47	0		0.2	-0.21	3.38	3.01	0.45	0		16.57	6.08	-8.48	-10.1	-7.96	0
70.2	-4.55	3.22	-20.4	-6.92	2.27	0		6.36	4.5	-11.64	-4.52	-0.35	0		0.18	1.82	6.69	6.2	2.92	0		12.7	0.31	-12.21	-13.38	-9.45	0
71.1	-8.91	1.69	-20.62	-13.41	-1.12	0		5.01	1.3	-14.75	-10.17	-1.7	0		-2.99	-1.66	0.97	-0.04	-1.09	0		15.81	5.14	-9.25	-13.96	-8.4	0
72	-7.77	5.74	-15.94	-9.84	2.04	0		6.94	6.85	-12.67	-5.34	2.63	0		0.79	0.35	4.57	6.67	4.21	0		13.77	3.7	-10.74	-12.83	-8.46	0
72.9	-2.25	4.54	-17.34	-6.27	2.79	0		7.77	2.29	-11.41	-6.92	-1.21	0		-1.7	-2.68	1.57	0.05	0.32	0		12.28	1.01	-11.5	-14.26	-8.03	0
73.8	-5.26	1.8	-21.14	-11.91	-1.3	0		7.91	4.24	-11.99	-8.01	-2.1	0		2.02	-1.61	3.84	1.16	2.22	0		11.27	3.58	-11.73	-12.47	-9.12	0
74.7	-6.26	0.7	-22.24	-11.73	1.81	0		6.31	2.61	-16.14	-5.06	-0.93	0		-1.75	-2.45	-0.46	3.24	2.55	0		14.2	4.1	-11.09	-13.35	-7.2	0
75.6	-11.12	-0.7	-20.95	-15.56	-0.37	0		7.52	3.9	-11.3	-8.99	-1.37	0		0.81	0.9	2.08	4.01	0.62	0		11.66	1.91	-10.48	-12.81	-6.19	0
76.5	-6.13	2.5	-17.09	-11.95	1.45	0		4.7	1.68	-12.63	-10.2	-0.18	0		1.28	-0.86	3.79	2.63	4.66	0		11.07	2.75	-11.16	-15.7	-8.7	0
77.4	-4.97	5.16	-16.54	-13.11	0.55	0		7.49	5.22	-9.24	-6.85	-3.31	0		-0.13	0.7	2.76	1.56	0.03	0		13.74	3.22	-11.42	-17.29	-7.91	0
78.3	-9.84	2.42	-18.51	-11.66	-2.05	0		3.53	0.38	-13.72	-9.34	-5.4	0		-3.18	-2.19	0.91	1.68	-1.64	0		12.17	3.52	-11.47	-14.22	-7.76	0
79.2	-11.65	0.58	-18.25	-14.67	0.79	0		3.25	-0.04	-12.31	-9.53	-0.44	0		3.12	0.46	3.57	3.59	2.3	0		11.19	1.13	-11.74	-14.97	-10.03	0
80.1	-5.47	3.08	-16.55	-7.64	4.71	0		6.88	2.27	-10.93	-6.26	-1.37	0		1.39	3.23	2.16	2.79	4.31	0		12.24	3.99	-12.4	-14.86	-7.18	0
81	-7.74	3.74	-18.22	-12.62	2.15	0		3.63	1.44	-14.53	-12.49	-5.28	0		-0.1	-0.01	0.81	-3.46	-0.52	0		13.62	3.28	-9.21	-15.07	-7.03	0
81.9	-4.19	3.97	-14.9	-7.85	3.82	0		9.31	7.4	-8.98	-3.62	1.21	0		-0.74	1.61	3.09	0.77	-0.22	0		9.33	-0.82	-12.35	-18.59	-12.75	0
82.8	-8.34	0.97	-17.56	-11.45	1.54	0		7.37	3.64	-10.95	-7.24	2.62	0		1.14	1.91	2.11	2.26	5.99	0		12.72	3.98	-9.24	-14.58	-6.39	0
83.7	-4.41	4.73	-14.6	-10.27	2.47	0		7.21	4.34	-9.71	-6.94	-1.61	0		-0.15	1.89	0.86	0.4	-0.62	0		12.67	2.69	-12.48	-16.42	-8.09	0
84.6	-9.01	1.98	-16.82	-14.85	0.17	0		4.98	5.38	-9.06	-7.72	2.43	0		0.51	2.45	6.12	2.46	3.99	0		11.48	3.63	-10.56	-16.18	-6.42	0
85.5	-7.47	5.08	-16.47	-13.13	1.19	0		4.07	3.51	-10.8	-7.89	-1.27	0		2.66	1.89	4.27	3.49	1.54	0		13.91	3.74	-9.29	-12.31	-5.96	0
86.4	-9.67	1.22	-17.73	-13.85	1.17	0		7.83	6.85	-8.08	-6.71	2.01	0		1.24	2.3	1.86	1.52	4.51	0		9.71	0.46	-13.44	-15.9	-8.7	0
87.3	-7.14	6.65	-14.05	-10.9	3.55	0		-0.04	-1.23	-14.21	-11.67	-3.69	0		-2.35	-0.66	-0.01	0.22	0.67	0		10.77	1.13	-11.02	-14.35	-6.89	0
88.2	-9.47	3	-17.91	-13.1	3.01	0		4.35	2.93	-11.07	-10.32	-0.69	0		1.14	-0.43	1.89	0.61	2.31	0		9.66	0.13	-12.66	-16.9	-10.59	0
89.1	-5.49	7.18	-10.71	-9.9	3.71	0		4.55	3.77	-10.64	-10	-3.16	0		-1.77	-1.06	-0.19	-0.53	-0.82	0		11.68	2.09	-9.44	-15.99	-7.06	0
90	-7.33	3.5	-15.94	-11.34	4.65	0		5.41	4.62	-10.27	-6.82	1.28	0		-1.78	2.87	0.93	0.23	-0.01	0		6	-0.21	-13.21	-17.51	-10.04	0
90.9	-10.81	2.2	-14.78	-12.71	0.63	0		6.11	4.56	-7.68	-6.53	-0.52	0		0.68	3.32	3.45	1.71	3.54	0		10.87	0.61	-12.25	-18.75	-9.33	0
91.8	-10.13	-0.85	-18.24	-14.24	0.82	0		3.74	1.49	-12.24	-9.41	-3.46	0		2.14	4.69	4.25	1.66	2.46	0		7.52	0.73	-11.62	-20.03	-8.82	0
92.7	-9.16	2.17	-14.22	-11.66	1.06	0		5.98	3.81	-6.01	-9.38	-1.62	0		-3.57	-1.26	1.95	-3.72	-0.94	0		6	-3.69	-16.56	-21.12	-13.02	0
93.6	-9.49	2.65	-16.23	-10.01	-0.51	0		4.38	1.68	-8.78	-7.34	0.43	0		2.04	1.47	5.9	2.23	3.8	0		10.67	2.74	-8.42	-14.21	-7.22	0
94.5	-4.83	5.2	-16.93	-12.86	2.97	0		7.5	5.75	-8.44	-8.42	0.4	0		0.78	0.8	2	0.32	-0.45	0		9.21	1.52	-11.24	-16.9	-9.73	0
95.4	-13.92	-3.28	-21.35	-16.56	-2.11	0		1.96	-2.72	-12.63	-12.93	-3.36	0		-2.03	-0.8	1.13	-2	-0.08	0		8.63	2.42	-10.19	-18.13	-7.56	0
96.3	-12.37	2.92	-15	-14.17	-0.15	0		1.65	2.6	-11.97	-10.79	-4.28	0		2.44	3.88	5.71	3.94	4.27	0		8.27	-1.72	-7.67	-16.49	-7.66	0
97.2	-12.32	0.59	-18.49	-14.93	1.13	0		7.53	3.66	-9.09	-6.22	3.12	0		0.21	2.19	2.7	3.83	3.25	0		11.31	3.66	-9.08	-17.92	-8.17	0
98.1	-10.97	1.49	-15.14	-13.22	1.97	0		3.51	4.48	-11	-8.47	-2.68	0		-1	-0.63	-1.08	1.11	0.64	0		8.29	1.53	-12.57	-17.28	-10.96	0
99	-10.63	2.47	-18	-15.47	0.29	0		3.89	5.72	-11.2	-11.76	-1.34	0		1.63	0.01	2.33	-2.29	-0.01	0		8.28	-0.71	-10.79	-20.35	-11.34	0
99.9	-14.7	-1.64	-23.19	-17.61	-2.69	0		3.36	3.04	-12.56	-9.33	-3.63	0		4.18	2.6	5.62	4.65	4.59	0		9.8	-0.55	-10.22	-15.14	-6.75	0
100.8	-8.96	4.11	-16.73	-13.43	1.32	0		4.78	4.28	-10.09	-8.4	-1.65	0		1.12	2.57	3.18	1.65	2.21	0		9.91	2.33	-8.34	-16.03	-8.45	0
101.7	-9.5	3.96	-17.12	-11.8	0.35	0		4.62	4.26	-8.03	-5.77	-1.4	0		4.94	3.1	4.76	4.67	4.66	0		14.1	2.23	-11.98	-15.28	-5.44	0
102.6	-9.48	-0.58	-17.77	-16.27	2.92	0		2.57	0.99	-10.2	-10.63	-1.21	0		2.99	4.94	8.21	4.24	6.53	0		9.48	1.59	-8.39	-15.1	-8.91	0
103.5	-9.76	4.32	-15.65	-9.19	2.6	0		4.54	5.28	-10	-3.29	0.62	0		-0.01	2.18	3.26	4.39	1.2	0		9.87	-0.45	-9.97	-17.79	-9.82	0
104.4	-10.95	0.13	-16.89	-14.14	0.99	0		0.85	1.12	-13.68	-9.21	-4.19	0		-0.44	1.23	2.31	0.1	1.59	0		6.4	1.57	-9.69	-19.51	-10.56	0
105.3	-5.75	3.4	-16.81	-11.27	0.97	0		1.86	3.55	-10.73	-9.22	-5.25	0		1.47	2.1	6.2	2.15	1.36	0		6.75	-2.72	-9.86	-19.39	-9.99	0
106.2	-8.8	2.1	-16.69	-13.69	-0.68	0		3.93	2.63	-10.95	-11.43	-3.57	0		-0.62	-1.51	1.6	-3.92	-0.79	0		10.07	-1.45	-10.14	-19.32	-7.48	0
107.1	-10.68	8.08	-14.71	-11.45	4.47	0		6.48	6.53	-7.59	-6.62	-0.02	0		1.26	1.75	1.2	-0.88	2.45	0		10.38	4.66	-9.07	-16.51	-7.27	0
108	-10.82	0.34	-17.64	-13.67	-2.02	0		4.31	2.21	-7.92	-5.77	-2.49	0		-3.76	-0.86	4.31	1.12	-0.56	0		8.8	-1.43	-12.22	-15.97	-8.49	0
108.9	-12.43	1.83	-16.77	-13.34	0.52	0		0.4	-1.23	-13.78	-12.22	-4.15	0		-2.25	-2.98	-0.25	-4.48	0.57	0		8.88	-1.78	-12.72	-21.33	-10.83	0
109.8	-7.48	3.84	-15.21	-12.57	1.58	0		4.96	3.38	-7.57	-9.83	-3.42	0		-1.38	-0.74	1.48	-4.17	1.19	0		5.61	-1.84	-11.03	-21.63	-9.6	0
110.7	-13.27	1.09	-18.36	-14.57	-2.16	0		-0.51	2.17	-13.86	-12.91	-5.44	0		-1.36	-0.23	1.03	0.13	0.42	0		6.8	-0.52	-9.94	-18.43	-10.64	0
111.6	-8.92	2.56	-15.52	-13.66	4.74	0		3.36	2.53	-11.55	-8.5	-5.09	0		0.57	3.93	4.47	2.34	-0.22	0		9.01	1.67	-7.22	-16.26	-8.61	0
112.5	-9.79	3.43	-15.26	-12.37	1.93	0		4.37	3.83	-9.26	-9.5	-1.86	0		1.64	2.03	2.68	0.17	1.09	0		9.94	1.72	-8.34	-17.9	-9.79	0
113.4	-10.96	-2	-18.96	-14.19	-0.47	0		4.07	1.9	-10.55	-9.3	-4.15	0		0.63	1.93	1.19	0.51	-1.89	0		6.36	1.21	-12.02	-19.23	-9.52	0
114.3	-10.51	0.39	-18.25	-15.38	0.94	0		4.9	5.04	-5.3	-6.23	3.19	0		0.51	3.9	5.57	-0.23	5.94	0		8.02	2.45	-10.28	-21.92	-6.75	0
115.2	-13.49	0.26	-16.21	-19.01	-0.09	0		2.12	1.66	-9.96	-10.71	-2.22	0		0.97	1.36	3.44	-0.83	1.08	0		7.17	-0.78	-9.89	-18.63	-11.01	0
116.1	-6.24	4.24	-13.01	-11.31	3.1	0		5.05	3.53	-9.69	-8.14	2.25	0		-0.56	1.62	1.29	-2.74	1.66	0		9.41	1.8	-9.2	-18.74	-8.98	0
117	-10.26	0.39	-19.12	-15.87	0.41	0		2.63	1.21	-12.07	-12.63	-5.63	0		-0.4	0.88	3.14	0.6	0.83	0		6.63	0.94	-9.9	-17.25	-8.64	0
117.9	-8.71	-0.75	-18.48	-12.92	-1.35	0		0.85	-0.78	-10.95	-9.51	-2.37	0		-0.97	0.75	1.56	3.19	3.68	0		10.19	1.72	-12.16	-17.55	-8.91	0
118.8	-13.07	-2.01	-16.56	-15.8	0.22	0		0.3	3.35	-9.82	-8.92	-2.23	0		-0.98	-0.32	3.69	-0.33	2.35	0		5.55	-2.41	-10.86	-19.02	-8.36	0
119.7	-12.01	-0.45	-19.67	-15.61	-0.41	0		1.58	2.04	-11.32	-10.7	-3.58	0		1.09	-0.03	4.36	-2.5	2.49	0		8.9	3.53	-6.97	-17.86	-7.31	0
120.6	-11.45	1.6	-16.62	-15.58	1.95	0		3.97	3.85	-9.53	-10.92	-0.57	0		-3.2	2.23	-1.38	-2.22	0.21	0		4.41	-0.57	-11.73	-22.3	-7.2	0
121.5	-7.27	1.55	-14.15	-13.19	1.89	0		3.19	2.18	-5.72	-8.32	-5.09	0		2.8	3.08	5.53	3.21	-0.91	0		8.77	1.25	-8.77	-18.92	-9.15	0
122.4	-10.66	-1.34	-15.88	-16.67	-0.83	0		2.25	0.5	-11.43	-11.05	-3.44	0		2.24	3.77	6.27	1.55	2.69	0		10.37	2.88	-4.17	-20.59	-8.64	0
123.3	-9.53	1.47	-11.82	-15.84	1.79	0		2.18	1.22	-9.47	-13.88	-2.19	0		-1.09	-0.64	3.97	-3.87	1.77	0		10.34	2.71	-6.69	-19.45	-9.72	0
124.2	-7.4	4.17	-12.57	-13.64	3.05	0		4.52	4.27	-7.92	-9.62	-3.55	0		1.76	1.58	3.99	0.12	1.87	0		7.91	-0.61	-7.26	-19	-10.89	0
125.1	-12.96	0.59	-18.54	-13.82	-1.93	0		2.37	3.17	-12.99	-9.21	-6	0		1.21	2.78	5.16	1.83	0.93	0		9.23	-0.3	-6.76	-18.08	-7.91	0
126	-10.36	1.86	-14.11	-11.97	2.69	0		2.23	0.8	-8.01	-8.47	-3.79	0		0.13	0.66	3.01	-0.94	1.63	0		8.14	1.27	-8.24	-18.28	-5.67	0
126.9	-8.48	1.86	-16.58	-11.26	1.02	0		3.62	4.43	-12.22	-12.62	-3.12	0		-1.02	0.15	1.35	-3.82	1.74	0		8.11	-0.13	-8.12	-18.59	-6.63	0
127.8	-12.87	-2.22	-19.7	-16.22	2.55	0		3.47	2.5	-10.58	-9.06	-2.18	0		2.45	4.11	4.77	2.22	3.16	0		6.5	-0.96	-7.79	-21.43	-8.41	0
128.7	-10.65	0.56	-16.23	-16.09	0.36	0		-2.66	-1.06	-12.29	-15.34	-5.31	0		-3.94	-2.71	1.03	-4.2	-1.2	0		7.43	-2.45	-11.11	-19.51	-10.48	0
129.6	-8.29	5.32	-13.05	-10.7	4.08	0		2.39	3.44	-9.38	-8.02	2.32	0		-0.58	0.13	2.5	-1.45	3.83	0		6.37	-1.11	-8.47	-20.09	-9.8	0
130.5	-11.66	1.16	-14.24	-13.75	3.09	0		0.34	0.63	-12.02	-10.4	-2.19	0		-1.21	1.21	1.85	-2.46	0.54	0		4.3	-1.43	-9.19	-23.37	-11	0
131.4	-12.91	0.6	-17.61	-18.79	-1.5	0		2.42	0.63	-11.05	-12.64	-3.62	0		-0.39	0.41	2.79	-3.35	1.13	0		4.24	-2.26	-10.35	-20.88	-9.94	0
132.3	-11.19	0.19	-18.33	-17.62	-1.28	0		4.47	2.13	-9.15	-11.54	-2.91	0		-2.7	-0.18	1	-2.4	-1.99	0		5.09	-2.55	-9.79	-19.99	-10.5	0
133.2	-8.54	0.69	-13.66	-13.89	2.4	0		5.28	5	-6.22	-8.7	-2.97	0		-0.76	-0.81	0.6	-6.84	-2.44	0		6.46	1.35	-10.65	-24.4	-7.42	0
134.1	-9.1	2.41	-14.86	-13.25	1.32	0		4.99	2.17	-10.6	-12.48	-2.48	0		2.51	2.99	4.31	-1.77	2.15	0		8.35	1.57	-7.92	-21.69	-6.28	0
135	-9.22	1.89	-14.7	-15.04	-0.09	0		1.54	0.26	-10.29	-12	-2.7	0		-1.93	-0.1	3.39	-0.27	3.09	0		2.21	-2.43	-10.1	-19.69	-10.98	0
135.9	-7.32	3.08	-12.51	-11.91	2.08	0		4.4	-1.36	-10.78	-12.69	-3.33	0		-0.6	-2.01	1.03	-5.28	0.32	0		5.92	-4.35	-11.58	-24.8	-8.19	0
136.8	-10.32	2.2	-16.21	-16.4	2.72	0		2.11	2.12	-10.82	-12.99	-3.29	0		-0.19	1.39	2.7	-0.75	0.38	0		3.76	-2.03	-10.69	-20.02	-11.2	0
137.7	-11.58	0.26	-15.69	-12.51	1.08	0		-0.08	1.75	-10.25	-13.32	-5.34	0		-0.75	1.29	4.32	-0.19	3.14	0		6.26	-0.91	-8.98	-18.61	-10.5	0
138.6	-9.89	2.24	-13.33	-14.61	2.22	0		3.06	-0.34	-9.92	-10.11	-2.89	0		-0.73	-0.08	1.11	-2.95	3.55	0		3.32	-3.83	-9.5	-24.02	-8.16	0
139.5	-13.87	-2.28	-17.27	-14.02	-2.25	0		-0.98	2.65	-9.98	-11.97	-3.08	0		0.8	3.22	6.26	-1.3	2.77	0		7.92	-2.12	-12.42	-20.73	-8.18	0
140.4	-12.33	-0.62	-17.14	-15.31	-1.43	0		-0.19	0.57	-11.26	-12.58	-4.98	0		0.75	0.43	4.68	-0.52	0.31	0		8.39	-0.86	-8.53	-21.34	-11.89	0
141.3	-8.15	0.1	-15.86	-15.84	-0.03	0		0.84	2.43	-9.75	-13.73	-3.64	0		-3.22	0.41	0.1	-3.74	1.24	0		4.68	-2.28	-11.97	-24.24	-8.74	0
142.2	-12.82	-1.25	-13.02	-14.09	2.32	0		0.24	2.99	-8.33	-9.95	-2.14	0		-1.41	-0.18	3.43	-1.42	2.78	0		4.4	-2.01	-9.84	-20.4	-10.27	0
143.1	-12.05	-1.33	-15.54	-15.71	0.11	0		1.26	2.52	-8.92	-11.44	-3.78	0		-0.71	1.41	1.66	-2.08	-1.29	0		5.23	-3.3	-9.72	-23.47	-12.55	0
144	-9.16	2.33	-12.35	-17.21	3.01	0		3.51	0.99	-10.64	-13.83	-2.41	0		-0.68	-0.04	1.2	-2.64	1.21	0		4.05	-0.77	-8.37	-23.25	-9.19	0
144.9	-13.26	1.08	-13.71	-15.85	-1.21	0		2.53	2.28	-9.69	-11.67	-4.64	0		1.5	2.37	3.51	-3.04	2.52	0		7.58	0.84	-9	-19.52	-7.33	0
145.8	-9.68	1.69	-12.82	-14.18	3.64	0		1.29	3.31	-9.44	-10.44	-1.14	0		-4.02	-0.9	2.08	-1.83	-0.71	0		3.6	-2.41	-10.56	-20.56	-9.46	0
146.7	-9.81	1.04	-14.34	-15.76	-0.51	0		4.17	3.67	-4.2	-9.19	-1.05	0		-2.58	0.72	2.51	-2.93	1.08	0		5.77	-1.85	-8.64	-21.64	-8.12	0
147.6	-8.34	3.01	-11.67	-15.05	2.05	0		3.18	0.6	-5.84	-9.91	-4.37	0		0.98	3.74	6.03	-0.92	1.77	0		6.25	0.86	-7.99	-18.91	-8.96	0
148.5	-9.15	0.86	-14.97	-13.35	1.06	0		2.5	1.36	-9.77	-12.2	-2.9	0		-0.62	1.76	3.27	-2.37	3.28	0		4.05	-0.13	-9.45	-23.21	-6.56	0
149.4	-10.76	1.83	-14.83	-15.89	2.03	0		3.3	2.68	-7.7	-13.02	-3.81	0		1.5	0.75	5.12	-1.07	1.57	0		7.65	-1.44	-6.53	-20.71	-8.17	0
150.3	-4.72	3.76	-10.81	-11.62	4.2	0		2.24	1.87	-6.53	-10.72	1.38	0		-0.55	1.1	5.19	-1.14	3.79	0		6.61	-1.65	-7.15	-21.77	-8.51	0
151.2	-7.9	1.96	-11.28	-13.55	3.19	0		5.53	2.85	-10.29	-13.21	-2.32	0		-1.95	0.07	0.72	-5.37	1.63	0		6.38	-4	-10.7	-23.54	-10.21	0
152.1	-9.16	1.88	-15.11	-13.08	1.12	0		2.41	6.51	-6.17	-8.81	-0.62	0		-0.93	4.94	6.98	1.56	5.63	0		4.47	-3.31	-9.01	-23.88	-8.36	0
153	-9.33	2.62	-14.04	-13.8	2.63	0		1.9	1.68	-10.33	-11.29	-2.31	0		0.34	1.25	4.54	0.5	5.04	0		6.71	1.56	-3.38	-17.67	-5.43	0
153.9	-10.18	0.08	-14.03	-14.1	1.29	0		3.68	-0.97	-9.02	-10.14	-4.99	0		2.06	0.83	2.38	-1.57	0.21	0		6.32	2.46	-7.46	-20.84	-8.02	0
154.8	-11.5	-0.25	-14.69	-16.65	1.66	0		3.44	1.86	-7.23	-8.86	-1.41	0		0.12	-0.76	4.38	-2.14	3.19	0		7.87	-1.34	-6.58	-21.51	-7.49	0
155.7	-12.94	0.84	-15.95	-18.78	-2.03	0		2.95	4.12	-6.9	-10.11	-1.95	0		0.69	2.09	7.1	-0.69	2.11	0		1.13	-4.68	-8.37	-24.79	-12.33	0
156.6	-11.97	0.45	-17.41	-15.61	-0.34	0		3.16	-1.92	-9.28	-12.88	-6.68	0		-1.52	-3.63	1.81	-2.2	0.39	0		5.22	-0.69	-7.11	-23.77	-8.32	0
157.5	-9.73	1.75	-12.76	-16.63	1.17	0		3.6	3.59	-8.51	-12.83	-0.37	0		0.57	3.51	4.3	-1.98	4.13	0		6.82	1.22	-5.9	-21.29	-7.67	0
158.4	-15.38	-0.37	-16.17	-16.24	-0.86	0		1.66	2.61	-7.02	-12.96	-2.16	0		1.33	1.2	4.67	-3.54	3.77	0		4.84	-0.85	-7.04	-23.13	-5.49	0
159.3	-11.73	0.23	-15.15	-17.77	1.06	0		-0.19	1.56	-9.2	-12.61	-2.74	0		-0.59	1.83	2.92	-2.5	2.82	0		3.78	-3.13	-10.83	-22.85	-7.99	0
160.2	-9.73	3.1	-15.38	-17.56	-0.28	0		-0.35	0.85	-10.31	-15.84	-6.7	0		-4.23	-2.83	0.7	-6.7	-2.81	0		1	-3.16	-9.31	-24.74	-13.21	0
161.1	-9.47	0.16	-15.09	-17.04	0.05	0		1.59	2.84	-8.16	-12.73	-4.86	0		-3.26	-0.39	2.07	-4.68	-1.03	0		6.3	-1.04	-6.8	-20.08	-9.18	0
162	-10	2.21	-16.13	-17.78	1.49	0		4.68	5.23	-7.7	-7.89	-2.07	0		1.21	2.6	4.13	0	2.26	0		3.35	-0.11	-7.69	-22.58	-9.22	0
162.9	-13.43	-2.85	-17.94	-21.12	-1.8	0		-0.05	0.82	-9.81	-11.98	-2.36	0		-3.07	-2.26	2.9	-3.4	3.54	0		5.58	-1.79	-7.2	-23.1	-7.5	0
163.8	-10.55	-2.8	-15.34	-15.56	0.8	0		2.08	0.53	-8.27	-10.35	-1.24	0		-1.37	1.11	3.05	-2.24	1.79	0		5.29	2.71	-4.67	-22.19	-5.28	0
164.7	-7.86	1.75	-11.71	-14.98	1.23	0		4.34	4.34	-7.64	-8.36	-2.39	0		2.6	2.82	5.3	-1.97	1.76	0		3.6	-3.29	-8.04	-24.37	-9.05	0
165.6	-11.59	-0.03	-15.35	-20.34	-1.75	0		2.41	3.13	-5.9	-15.19	-3.99	0		-1.4	-0.41	3.08	-6.99	-2.01	0		1.47	-3.53	-11.68	-28.03	-12.24	0
166.5	-8.25	2.59	-12.36	-13.98	3.34	0		3.68	3.3	-9.88	-13.7	-0.69	0		-0.76	1.13	2.01	-7.34	2.65	0		5.97	-0.03	-6.38	-23.19	-7.42	0
167.4	-10.71	-0.09	-16.52	-13.34	1.74	0		2.81	2.26	-9.77	-9.26	-0.99	0		2	1.06	2.82	-2.76	1.94	0		3.34	-1.93	-9.89	-24.84	-8.4	0
168.3	-11.05	-0.77	-16.09	-17.81	1.25	0		1.27	-0.56	-11.53	-12.61	-5.34	0		2.38	0.78	5.68	-2.61	2.81	0		5.57	-2.01	-7.33	-24.08	-7.03	0
169.2	-11.71	0.67	-16.07	-18.25	0.42	0		3.5	1.03	-6.89	-11.99	-5.11	0		0.18	-0.55	2.77	-4.51	-1.81	0		1.26	-2.76	-7.22	-25.19	-12.23	0
170.1	-9.88	1.78	-14.68	-17.72	1.07	0		1.1	-0.6	-8.78	-15.02	-7.32	0		-1.21	-3.39	2.62	-4.61	1.3	0		2.91	-3.68	-10.48	-25.37	-8.24	0
171	-8.58	1.5	-11.75	-14.64	3.53	0		5.55	4.4	-5.77	-10.38	-2.45	0		-0.35	3.92	7.16	-2.05	2.62	0		-0.8	-0.22	-6.67	-26.11	-10.56	0
171.9	-11.23	0.62	-13.26	-16.12	3.32	0		1.46	4.31	-6.05	-11.55	0.83	0		2.13	4.56	5.32	-0.94	3.88	0		4.39	-2.93	-9.85	-23.01	-8.8	0
172.8	-9.55	0.64	-12.93	-14.12	-0.46	0		2.16	2.44	-6.93	-11.41	-2.16	0		-1.6	0.4	3.85	-3.4	2.15	0		5.4	-0.42	-6.42	-22.64	-7.37	0
173.7	-11.8	-0.17	-14	-17.8	-0.47	0		3.45	2.95	-8.12	-11	-4.16	0		1.35	3.27	3.32	-0.54	1.2	0		1.04	-0.94	-7.55	-25.69	-10.28	0
174.6	-10.67	0.67	-12.61	-14.91	2.97	0		1.14	3.8	-9.34	-13.04	-6.27	0		-1.23	0.77	4	-3.2	2.44	0		3.02	-2.06	-8.16	-26.13	-8.25	0
175.5	-10.68	1.25	-11.63	-16.07	1.36	0		3.21	2.65	-8.42	-12.7	-5.38	0		2.21	-0.78	3.08	-2.39	-1.52	0		2.75	-5.76	-7.98	-26.93	-11.5	0
