# Supplementary material for: Simvastatin Sodium Salt and Fluvastatin Interact with Human Gap Junction Gamma-3 Protein
Source: PLoS One. 2016 Feb 10;11(2):e0148266. doi: 10.1371/journal.pone.0148266 (PMC4749215; doi:10.1371/journal.pone.0148266)
Supplement: S9 Dataset — (ZIP) [file pone.0148266.s010.zip › S9_Dataset/fluvastatin_3.xlsx]

## Sheet: Fluvastatin 2
L1A1()_X	L1A1()_Y	L1A2()_X	L1A2()_Y	L1A3()_X	L1A3()_Y	L1A4()_X	L1A4()_Y	L1A5()_X	L1A5()_Y	L1A6()_X	L1A6()_Y	L2A1()_X	L2A1()_Y	L2A2()_X	L2A2()_Y	L2A3()_X	L2A3()_Y	L2A4()_X	L2A4()_Y	L2A5()_X	L2A5()_Y	L2A6()_X	L2A6()_Y	L3A1()_X	L3A1()_Y	L3A2()_X	L3A2()_Y	L3A3()_X	L3A3()_Y	L3A4()_X	L3A4()_Y	L3A5()_X	L3A5()_Y	L3A6()_X	L3A6()_Y	L4A1()_X	L4A1()_Y	L4A2()_X	L4A2()_Y	L4A3()_X	L4A3()_Y	L4A4()_X	L4A4()_Y	L4A5()_X	L4A5()_Y	L4A6()_X	L4A6()_Y	L5A1()_X	L5A1()_Y
-242.1	-11.97	-242.1	-33.5	-242.1	-50.83	-242.1	-21.46	-242.1	-35.93	-242.1	-37.97	-242.1	4.88	-242.1	-10.42	-242.1	-24.93	-242.1	2.25	-242.1	-6.03	-242.1	-3.26	-242.1	12.09	-242.1	4.28	-242.1	-1.85	-242.1	22.47	-242.1	10.36	-242.1	14.87	-242.1	-10.01	-242.1	-30.29	-242.1	-53.7	-242.1	-13	-242.1	-41.06	-242.1	-33.52	-242.1	-3.59
-241.2	-12.38	-241.2	-35.4	-241.2	-47.93	-241.2	-23.58	-241.2	-37.68	-241.2	-38.99	-241.2	6.23	-241.2	-9.54	-241.2	-22.13	-241.2	-0.56	-241.2	-10.64	-241.2	-4.4	-241.2	12.99	-241.2	7.06	-241.2	1.47	-241.2	19.58	-241.2	8.72	-241.2	11.53	-241.2	-9.14	-241.2	-31.45	-241.2	-51.84	-241.2	-11.64	-241.2	-39.54	-241.2	-34.02	-241.2	-3.43
-240.3	-14.33	-240.3	-34.9	-240.3	-48.08	-240.3	-19.8	-240.3	-35.41	-240.3	-38.45	-240.3	7.14	-240.3	-9.6	-240.3	-22.37	-240.3	3.1	-240.3	-7.12	-240.3	-3.9	-240.3	14.32	-240.3	6.88	-240.3	2.56	-240.3	20.41	-240.3	8.03	-240.3	14.52	-240.3	-10.91	-240.3	-28.47	-240.3	-52.32	-240.3	-11.26	-240.3	-40.56	-240.3	-33.26	-240.3	-3.3
-239.4	-13.73	-239.4	-34.05	-239.4	-48.66	-239.4	-22.5	-239.4	-32.09	-239.4	-39.58	-239.4	7.67	-239.4	-8.74	-239.4	-26.81	-239.4	2.25	-239.4	-5.24	-239.4	-3.04	-239.4	14.18	-239.4	7.62	-239.4	0.05	-239.4	22.79	-239.4	8.87	-239.4	13.71	-239.4	-7.94	-239.4	-28.96	-239.4	-51.71	-239.4	-10.61	-239.4	-41.26	-239.4	-32.45	-239.4	-3.52
-238.5	-16.23	-238.5	-33.24	-238.5	-45.81	-238.5	-22.76	-238.5	-36.45	-238.5	-36.72	-238.5	5.45	-238.5	-10.18	-238.5	-19.7	-238.5	-0.69	-238.5	-7.79	-238.5	-2.29	-238.5	14.1	-238.5	7.48	-238.5	2.07	-238.5	19.94	-238.5	10.16	-238.5	14.72	-238.5	-9	-238.5	-26.28	-238.5	-51.66	-238.5	-10.66	-238.5	-38.49	-238.5	-34.05	-238.5	-3.81
-237.6	-14.6	-237.6	-31.89	-237.6	-48.92	-237.6	-21.74	-237.6	-33.61	-237.6	-38.89	-237.6	7.2	-237.6	-11.68	-237.6	-22.75	-237.6	3.35	-237.6	-6.79	-237.6	-1.49	-237.6	14.52	-237.6	6.64	-237.6	-0.79	-237.6	20.71	-237.6	7.82	-237.6	16.34	-237.6	-10.31	-237.6	-27.85	-237.6	-53.2	-237.6	-12.8	-237.6	-43.37	-237.6	-32.47	-237.6	-3.76
-236.7	-14.99	-236.7	-32.92	-236.7	-48.32	-236.7	-20.72	-236.7	-31.57	-236.7	-39.26	-236.7	5.22	-236.7	-11.47	-236.7	-23.82	-236.7	0.36	-236.7	-5.39	-236.7	-5.44	-236.7	14.52	-236.7	6.4	-236.7	0.32	-236.7	18.98	-236.7	8.79	-236.7	12.98	-236.7	-8.7	-236.7	-28.97	-236.7	-51.36	-236.7	-11.83	-236.7	-41.78	-236.7	-34.14	-236.7	-2.17
-235.8	-15.61	-235.8	-32.63	-235.8	-48.28	-235.8	-18.24	-235.8	-34.01	-235.8	-38.7	-235.8	7.67	-235.8	-8.62	-235.8	-24.91	-235.8	2.65	-235.8	-6.01	-235.8	-2.65	-235.8	14.12	-235.8	7.9	-235.8	1.09	-235.8	21.77	-235.8	7.71	-235.8	15.02	-235.8	-9.53	-235.8	-29.88	-235.8	-50.94	-235.8	-9.54	-235.8	-41.89	-235.8	-32.5	-235.8	-4.62
-234.9	-12.39	-234.9	-34.52	-234.9	-51.59	-234.9	-19.35	-234.9	-34.24	-234.9	-40.34	-234.9	5.85	-234.9	-11.06	-234.9	-24.65	-234.9	2.57	-234.9	-7.53	-234.9	-5.56	-234.9	14.19	-234.9	5.56	-234.9	-0.78	-234.9	21.03	-234.9	10.29	-234.9	14.02	-234.9	-7.62	-234.9	-29.96	-234.9	-51.76	-234.9	-11.3	-234.9	-38.58	-234.9	-33.82	-234.9	-3.34
-234	-16.05	-234	-33.37	-234	-46.25	-234	-19.64	-234	-33.8	-234	-39.34	-234	5.07	-234	-8.31	-234	-22.6	-234	3.19	-234	-7.6	-234	-6.4	-234	12.51	-234	8.02	-234	2.6	-234	20.8	-234	6.72	-234	12.42	-234	-8.67	-234	-29.94	-234	-52.07	-234	-12.41	-234	-42.12	-234	-35.99	-234	-2.53
-233.1	-15.85	-233.1	-34.39	-233.1	-47.13	-233.1	-19.67	-233.1	-37.06	-233.1	-40.38	-233.1	5.07	-233.1	-9.49	-233.1	-19.44	-233.1	1.6	-233.1	-7.62	-233.1	-3.85	-233.1	12.43	-233.1	8.56	-233.1	1.4	-233.1	18.59	-233.1	7.73	-233.1	17.1	-233.1	-9.44	-233.1	-29.95	-233.1	-51.52	-233.1	-10.08	-233.1	-41.26	-233.1	-34.82	-233.1	-2.7
-232.2	-16.49	-232.2	-33.6	-232.2	-48.64	-232.2	-17.74	-232.2	-35.57	-232.2	-40.2	-232.2	3.51	-232.2	-10.24	-232.2	-22.74	-232.2	3.34	-232.2	-7.4	-232.2	-5.54	-232.2	12.75	-232.2	5.89	-232.2	0.38	-232.2	20.73	-232.2	8.5	-232.2	13.43	-232.2	-11.19	-232.2	-28.81	-232.2	-50.63	-232.2	-11.02	-232.2	-39.96	-232.2	-34.78	-232.2	-2.29
-231.3	-13.73	-231.3	-32.59	-231.3	-48.41	-231.3	-19.79	-231.3	-33.82	-231.3	-37.85	-231.3	5.84	-231.3	-10.1	-231.3	-20.39	-231.3	1.02	-231.3	-3.95	-231.3	-5.08	-231.3	14.82	-231.3	4.87	-231.3	1.91	-231.3	20.14	-231.3	7.65	-231.3	12.11	-231.3	-10.03	-231.3	-29.47	-231.3	-51.91	-231.3	-11.06	-231.3	-39.09	-231.3	-32.86	-231.3	-3.19
-230.4	-15.11	-230.4	-34.12	-230.4	-45.2	-230.4	-19.35	-230.4	-33.99	-230.4	-40.83	-230.4	5.88	-230.4	-9.98	-230.4	-22.79	-230.4	1.45	-230.4	-5.21	-230.4	-3.9	-230.4	12.58	-230.4	7.69	-230.4	-0.02	-230.4	20.81	-230.4	9.5	-230.4	13.65	-230.4	-11.33	-230.4	-27.81	-230.4	-52.88	-230.4	-14.48	-230.4	-38.27	-230.4	-35.39	-230.4	-3.99
-229.5	-14.3	-229.5	-34.42	-229.5	-47.56	-229.5	-20.12	-229.5	-34.17	-229.5	-41.63	-229.5	6.52	-229.5	-13.33	-229.5	-21.14	-229.5	3.39	-229.5	-7.54	-229.5	-6.92	-229.5	13.62	-229.5	5.24	-229.5	0.02	-229.5	20.81	-229.5	8.38	-229.5	11.87	-229.5	-11.37	-229.5	-28.76	-229.5	-51.06	-229.5	-12.28	-229.5	-38.5	-229.5	-32.4	-229.5	-3.7
-228.6	-15.59	-228.6	-33	-228.6	-47.9	-228.6	-19.09	-228.6	-30.84	-228.6	-37.06	-228.6	5.7	-228.6	-11.98	-228.6	-23.16	-228.6	3.22	-228.6	-5.83	-228.6	-4.49	-228.6	14.19	-228.6	6.22	-228.6	-1.02	-228.6	20.37	-228.6	6.8	-228.6	13.98	-228.6	-9.25	-228.6	-28.21	-228.6	-53.96	-228.6	-10.73	-228.6	-38.24	-228.6	-34.48	-228.6	-3.36
-227.7	-14.21	-227.7	-34.37	-227.7	-49.05	-227.7	-21.28	-227.7	-33.28	-227.7	-36.61	-227.7	5.82	-227.7	-12.28	-227.7	-21.42	-227.7	0.35	-227.7	-6.94	-227.7	-4.88	-227.7	12.33	-227.7	7.52	-227.7	0.02	-227.7	18.51	-227.7	10.22	-227.7	13.19	-227.7	-11.68	-227.7	-30.11	-227.7	-49.72	-227.7	-11.76	-227.7	-38.99	-227.7	-33.52	-227.7	-3.03
-226.8	-14.78	-226.8	-32.71	-226.8	-46.63	-226.8	-20.57	-226.8	-32.34	-226.8	-34.06	-226.8	5.03	-226.8	-9.62	-226.8	-23.47	-226.8	-0.31	-226.8	-7.34	-226.8	-4.43	-226.8	12.47	-226.8	6.61	-226.8	1.72	-226.8	19.83	-226.8	6.66	-226.8	12.49	-226.8	-10.75	-226.8	-30.63	-226.8	-48.1	-226.8	-10.38	-226.8	-39.22	-226.8	-33.71	-226.8	-3.52
-225.9	-14.2	-225.9	-34.92	-225.9	-45.5	-225.9	-20.87	-225.9	-31.04	-225.9	-37.16	-225.9	6.37	-225.9	-11.89	-225.9	-21.01	-225.9	0.91	-225.9	-8.48	-225.9	-4.71	-225.9	12.8	-225.9	5.45	-225.9	1.68	-225.9	20.38	-225.9	8.33	-225.9	13.13	-225.9	-11.65	-225.9	-28.5	-225.9	-48.9	-225.9	-11.44	-225.9	-37.59	-225.9	-32.55	-225.9	-4.45
-225	-12.77	-225	-32.1	-225	-46.19	-225	-20.89	-225	-32.36	-225	-36.89	-225	6.1	-225	-9.39	-225	-24.33	-225	0.93	-225	-5.95	-225	-3.33	-225	12.71	-225	6.19	-225	0.61	-225	19.34	-225	7.42	-225	14.03	-225	-10.35	-225	-28.99	-225	-49.85	-225	-12.23	-225	-37.68	-225	-32.69	-225	-3.49
-224.1	-16.02	-224.1	-31.23	-224.1	-45.56	-224.1	-20.27	-224.1	-30.03	-224.1	-36.67	-224.1	4.12	-224.1	-9.63	-224.1	-20.46	-224.1	0.6	-224.1	-4.17	-224.1	-2.34	-224.1	13.48	-224.1	6.7	-224.1	0.89	-224.1	18.85	-224.1	8.69	-224.1	15.17	-224.1	-9.99	-224.1	-26.38	-224.1	-49.27	-224.1	-11.33	-224.1	-38.24	-224.1	-29.74	-224.1	-3.95
-223.2	-13.26	-223.2	-32.85	-223.2	-45.17	-223.2	-18.96	-223.2	-32.11	-223.2	-34.82	-223.2	7.07	-223.2	-8.85	-223.2	-21.91	-223.2	1.08	-223.2	-6.13	-223.2	-3.09	-223.2	14.42	-223.2	8.72	-223.2	3.79	-223.2	19.63	-223.2	7.17	-223.2	13.17	-223.2	-9.95	-223.2	-27.86	-223.2	-48.21	-223.2	-13.04	-223.2	-40.34	-223.2	-33.46	-223.2	-3.19
-222.3	-13.38	-222.3	-33.11	-222.3	-43.81	-222.3	-22.68	-222.3	-33.29	-222.3	-32.68	-222.3	6.42	-222.3	-10.86	-222.3	-22.36	-222.3	1.44	-222.3	-5.48	-222.3	-3.93	-222.3	13.3	-222.3	5.6	-222.3	1.61	-222.3	19.14	-222.3	7.13	-222.3	9.73	-222.3	-10.91	-222.3	-28.52	-222.3	-48.3	-222.3	-10.11	-222.3	-38.18	-222.3	-34.9	-222.3	-3.11
-221.4	-15.27	-221.4	-31.64	-221.4	-45.5	-221.4	-20.12	-221.4	-31.02	-221.4	-36.45	-221.4	4.89	-221.4	-9.03	-221.4	-23.01	-221.4	1.98	-221.4	-4.51	-221.4	-3.53	-221.4	14.91	-221.4	7.02	-221.4	-0.1	-221.4	18.64	-221.4	7.32	-221.4	11.98	-221.4	-8.36	-221.4	-28.8	-221.4	-49.09	-221.4	-12.49	-221.4	-36.43	-221.4	-33.41	-221.4	-1.1
-220.5	-13.09	-220.5	-32.59	-220.5	-43.05	-220.5	-21.44	-220.5	-32.51	-220.5	-34.39	-220.5	7.22	-220.5	-10.63	-220.5	-23.6	-220.5	-1.27	-220.5	-4.6	-220.5	-2.47	-220.5	12.6	-220.5	6.48	-220.5	1.48	-220.5	19.08	-220.5	7.99	-220.5	13.98	-220.5	-9.41	-220.5	-27.93	-220.5	-46.51	-220.5	-11	-220.5	-37.44	-220.5	-32.2	-220.5	-1.41
-219.6	-12.52	-219.6	-30.54	-219.6	-46.32	-219.6	-19.24	-219.6	-31.19	-219.6	-31.7	-219.6	4.24	-219.6	-10.74	-219.6	-22.86	-219.6	0.41	-219.6	-4.28	-219.6	-5.48	-219.6	11.61	-219.6	5.97	-219.6	2.1	-219.6	19.3	-219.6	8.71	-219.6	10.98	-219.6	-10.07	-219.6	-27.8	-219.6	-49.01	-219.6	-11.54	-219.6	-39.01	-219.6	-32.41	-219.6	-2.38
-218.7	-11.79	-218.7	-32.43	-218.7	-44.36	-218.7	-18.71	-218.7	-31.88	-218.7	-33.2	-218.7	7.49	-218.7	-10.13	-218.7	-22.22	-218.7	2.28	-218.7	-5.02	-218.7	-3.21	-218.7	12.75	-218.7	5.98	-218.7	1.13	-218.7	19.96	-218.7	8.25	-218.7	12.27	-218.7	-8.06	-218.7	-28.25	-218.7	-46.76	-218.7	-10.44	-218.7	-37.88	-218.7	-33.56	-218.7	-2.63
-217.8	-14.58	-217.8	-30	-217.8	-41.75	-217.8	-18.54	-217.8	-31.13	-217.8	-32.91	-217.8	4.18	-217.8	-9.56	-217.8	-20.9	-217.8	4.23	-217.8	-4.62	-217.8	-2.29	-217.8	11.59	-217.8	8.16	-217.8	0.38	-217.8	21.6	-217.8	7.47	-217.8	11.03	-217.8	-11.06	-217.8	-27.42	-217.8	-48.18	-217.8	-11.22	-217.8	-38.58	-217.8	-30.76	-217.8	-5.1
-216.9	-14.42	-216.9	-29.57	-216.9	-44.56	-216.9	-18.42	-216.9	-31.69	-216.9	-36.33	-216.9	4.96	-216.9	-8.59	-216.9	-20.12	-216.9	1.15	-216.9	-6.67	-216.9	-4.34	-216.9	12.78	-216.9	6.53	-216.9	-1.47	-216.9	19.04	-216.9	6.56	-216.9	12.11	-216.9	-8.52	-216.9	-26.83	-216.9	-48.13	-216.9	-12.23	-216.9	-38.64	-216.9	-30.3	-216.9	-2.46
-216	-15.31	-216	-29.26	-216	-43.29	-216	-18.67	-216	-30.03	-216	-34.57	-216	5.75	-216	-7.55	-216	-22.84	-216	2.5	-216	-6.89	-216	-3.64	-216	11.5	-216	7.21	-216	-0.42	-216	19.28	-216	7.42	-216	11.15	-216	-9.7	-216	-26.94	-216	-48.08	-216	-9.92	-216	-37.53	-216	-33.34	-216	-1.79
-215.1	-11.4	-215.1	-31.07	-215.1	-43.71	-215.1	-20	-215.1	-29.74	-215.1	-35.31	-215.1	5.42	-215.1	-9.47	-215.1	-19.7	-215.1	-0.2	-215.1	-5.34	-215.1	-3.98	-215.1	10.1	-215.1	6.09	-215.1	-0.4	-215.1	18.15	-215.1	7.47	-215.1	14.44	-215.1	-10.81	-215.1	-26.98	-215.1	-48.14	-215.1	-11.71	-215.1	-37.15	-215.1	-30.01	-215.1	-2.41
-214.2	-12.61	-214.2	-30.92	-214.2	-41.39	-214.2	-20.4	-214.2	-29.91	-214.2	-33.34	-214.2	6.15	-214.2	-10.01	-214.2	-21.71	-214.2	2.13	-214.2	-5.68	-214.2	-1.14	-214.2	14.19	-214.2	5.63	-214.2	1.34	-214.2	18.61	-214.2	6.86	-214.2	12.21	-214.2	-6.3	-214.2	-29.27	-214.2	-49.61	-214.2	-11.88	-214.2	-37.43	-214.2	-31.76	-214.2	-2.97
-213.3	-14.2	-213.3	-29.75	-213.3	-40.55	-213.3	-18.62	-213.3	-30.52	-213.3	-34.77	-213.3	5.58	-213.3	-7.1	-213.3	-20.08	-213.3	2.3	-213.3	-6.09	-213.3	-3.91	-213.3	13.07	-213.3	6.32	-213.3	1.69	-213.3	19.74	-213.3	8.56	-213.3	9.61	-213.3	-7.04	-213.3	-27.66	-213.3	-45.05	-213.3	-11.68	-213.3	-34.09	-213.3	-32.65	-213.3	-1.02
-212.4	-13.67	-212.4	-29.25	-212.4	-41.16	-212.4	-18.41	-212.4	-31.55	-212.4	-32.13	-212.4	4.95	-212.4	-10.87	-212.4	-21.65	-212.4	1.61	-212.4	-5.02	-212.4	-2.35	-212.4	12.38	-212.4	5.11	-212.4	1.27	-212.4	19.16	-212.4	6.61	-212.4	10.99	-212.4	-8.68	-212.4	-26.72	-212.4	-46.1	-212.4	-10.52	-212.4	-36.78	-212.4	-32.47	-212.4	-3.78
-211.5	-15.8	-211.5	-31.33	-211.5	-40.81	-211.5	-18.09	-211.5	-28.75	-211.5	-33.36	-211.5	2.72	-211.5	-10.66	-211.5	-20.23	-211.5	1.25	-211.5	-4.8	-211.5	-2.1	-211.5	12.41	-211.5	7.46	-211.5	1.14	-211.5	18.8	-211.5	9.54	-211.5	14.22	-211.5	-9.57	-211.5	-26.86	-211.5	-46.72	-211.5	-10.12	-211.5	-35.56	-211.5	-30.76	-211.5	-3.65
-210.6	-13.27	-210.6	-29.61	-210.6	-43.95	-210.6	-17.08	-210.6	-29.48	-210.6	-36.94	-210.6	6.07	-210.6	-8.31	-210.6	-19.55	-210.6	1.76	-210.6	-7.03	-210.6	-2.51	-210.6	12.21	-210.6	7.67	-210.6	2	-210.6	19.43	-210.6	6.47	-210.6	12.86	-210.6	-7.64	-210.6	-26.83	-210.6	-46.69	-210.6	-9.7	-210.6	-36.56	-210.6	-32.11	-210.6	-2.17
-209.7	-12.93	-209.7	-30.82	-209.7	-43.25	-209.7	-17.5	-209.7	-29.45	-209.7	-33.03	-209.7	5.89	-209.7	-8.67	-209.7	-19.77	-209.7	1.25	-209.7	-5.61	-209.7	-2.89	-209.7	12.94	-209.7	7.88	-209.7	1.22	-209.7	17.62	-209.7	9.01	-209.7	11.57	-209.7	-9.14	-209.7	-27.81	-209.7	-45.5	-209.7	-12.01	-209.7	-34.92	-209.7	-30.95	-209.7	-2.4
-208.8	-12.2	-208.8	-29.41	-208.8	-40.14	-208.8	-16.93	-208.8	-30.74	-208.8	-32.66	-208.8	2.07	-208.8	-9	-208.8	-21.48	-208.8	2.65	-208.8	-6.77	-208.8	-4.41	-208.8	11.96	-208.8	7.17	-208.8	-0.27	-208.8	18.45	-208.8	6.87	-208.8	10.75	-208.8	-6.97	-208.8	-23.63	-208.8	-43.36	-208.8	-10.12	-208.8	-34.64	-208.8	-32.33	-208.8	-1.9
-207.9	-13.38	-207.9	-28.24	-207.9	-40.95	-207.9	-17.72	-207.9	-29.96	-207.9	-35.97	-207.9	5.37	-207.9	-7.16	-207.9	-19.53	-207.9	1.52	-207.9	-7.92	-207.9	-4.64	-207.9	12.92	-207.9	4.43	-207.9	-0.16	-207.9	20.14	-207.9	7.61	-207.9	8.94	-207.9	-8.07	-207.9	-26.66	-207.9	-47.23	-207.9	-8.71	-207.9	-33.16	-207.9	-31.77	-207.9	0.43
-207	-14.68	-207	-28.13	-207	-42.1	-207	-18.4	-207	-29.08	-207	-31.73	-207	5.63	-207	-7.29	-207	-19.29	-207	2.01	-207	-3.31	-207	-1.78	-207	11.17	-207	7.26	-207	2.53	-207	19.42	-207	7.58	-207	10.12	-207	-8.97	-207	-23.84	-207	-45.98	-207	-10.59	-207	-34.85	-207	-30.63	-207	-0.67
-206.1	-13.85	-206.1	-28.49	-206.1	-40.69	-206.1	-17.52	-206.1	-28.54	-206.1	-32.25	-206.1	2.81	-206.1	-8.55	-206.1	-18.77	-206.1	2.38	-206.1	-7.92	-206.1	-0.25	-206.1	11.4	-206.1	6.28	-206.1	2.2	-206.1	17.48	-206.1	5.35	-206.1	13.27	-206.1	-8.52	-206.1	-25.52	-206.1	-48.08	-206.1	-13.13	-206.1	-35.41	-206.1	-27.8	-206.1	-3.86
-205.2	-12.03	-205.2	-28.82	-205.2	-40.21	-205.2	-14.62	-205.2	-29.45	-205.2	-32.26	-205.2	4.89	-205.2	-9.6	-205.2	-19.38	-205.2	3.37	-205.2	-6.36	-205.2	-2.86	-205.2	10.67	-205.2	4.68	-205.2	0.99	-205.2	19.83	-205.2	9.18	-205.2	10.35	-205.2	-7.06	-205.2	-26.88	-205.2	-43.61	-205.2	-10.82	-205.2	-34.67	-205.2	-29.53	-205.2	0.04
-204.3	-13.79	-204.3	-29.57	-204.3	-40.07	-204.3	-19.23	-204.3	-29.49	-204.3	-34.41	-204.3	6.39	-204.3	-8.81	-204.3	-21.26	-204.3	0.79	-204.3	-6.02	-204.3	-3.1	-204.3	12.69	-204.3	5.99	-204.3	0.6	-204.3	17.6	-204.3	8.01	-204.3	12.5	-204.3	-9.09	-204.3	-25.84	-204.3	-43.32	-204.3	-9.6	-204.3	-35.15	-204.3	-31.52	-204.3	-3.38
-203.4	-11.85	-203.4	-27.73	-203.4	-41.41	-203.4	-16.12	-203.4	-30.42	-203.4	-31.82	-203.4	5	-203.4	-8.21	-203.4	-19.35	-203.4	2.31	-203.4	-8.34	-203.4	-2.21	-203.4	12.05	-203.4	6.78	-203.4	2.55	-203.4	18.48	-203.4	6.88	-203.4	10.53	-203.4	-7.57	-203.4	-26.78	-203.4	-46.72	-203.4	-9.31	-203.4	-33.72	-203.4	-30.07	-203.4	-0.54
-202.5	-10.82	-202.5	-28.75	-202.5	-39.07	-202.5	-16.47	-202.5	-27.94	-202.5	-30.16	-202.5	5.04	-202.5	-11.1	-202.5	-18.75	-202.5	2.7	-202.5	-8.52	-202.5	-1.7	-202.5	12.19	-202.5	4.31	-202.5	2.18	-202.5	17.97	-202.5	3.7	-202.5	10.49	-202.5	-9.21	-202.5	-26.2	-202.5	-42.18	-202.5	-9.69	-202.5	-35.9	-202.5	-30.97	-202.5	-3.29
-201.6	-12.42	-201.6	-27.29	-201.6	-40.68	-201.6	-16.84	-201.6	-27.8	-201.6	-30.53	-201.6	4.94	-201.6	-6.66	-201.6	-21.54	-201.6	0.18	-201.6	-4.31	-201.6	-1.52	-201.6	12.2	-201.6	5.27	-201.6	-0.19	-201.6	18.51	-201.6	7.32	-201.6	12.38	-201.6	-7.76	-201.6	-26.31	-201.6	-42.78	-201.6	-10.64	-201.6	-35.02	-201.6	-27.32	-201.6	-3.68
-200.7	-11.39	-200.7	-29.18	-200.7	-37.67	-200.7	-16.27	-200.7	-30.1	-200.7	-34.83	-200.7	3.7	-200.7	-8.62	-200.7	-20.39	-200.7	3.7	-200.7	-7.45	-200.7	-5.18	-200.7	12.28	-200.7	4.12	-200.7	2	-200.7	19.3	-200.7	7.61	-200.7	11.47	-200.7	-10.51	-200.7	-27	-200.7	-43.6	-200.7	-10.48	-200.7	-32.72	-200.7	-27.16	-200.7	-5.27
-199.8	-13.95	-199.8	-28.5	-199.8	-34.8	-199.8	-18.15	-199.8	-29.55	-199.8	-35.92	-199.8	4.17	-199.8	-8.35	-199.8	-20.4	-199.8	0.91	-199.8	-7.02	-199.8	-4.92	-199.8	11.11	-199.8	5.99	-199.8	1.77	-199.8	15.88	-199.8	8.36	-199.8	10.28	-199.8	-8.55	-199.8	-26.75	-199.8	-44.57	-199.8	-11.17	-199.8	-34.57	-199.8	-29.43	-199.8	-3.53
-198.9	-11.14	-198.9	-26.04	-198.9	-37.62	-198.9	-17.23	-198.9	-27.39	-198.9	-30.19	-198.9	5.13	-198.9	-8.73	-198.9	-19.11	-198.9	0.01	-198.9	-5.84	-198.9	-1.11	-198.9	10.17	-198.9	4.91	-198.9	0.61	-198.9	18.06	-198.9	6.1	-198.9	11.81	-198.9	-8.44	-198.9	-25.75	-198.9	-44.13	-198.9	-8.53	-198.9	-33.72	-198.9	-28.88	-198.9	-2.99
-198	-11.92	-198	-32.65	-198	-37.32	-198	-18.18	-198	-28.62	-198	-31.93	-198	2.24	-198	-8.34	-198	-18.4	-198	0.31	-198	-4.62	-198	-4.51	-198	10.25	-198	4.73	-198	1.48	-198	20.26	-198	6.05	-198	10.18	-198	-8.04	-198	-25.61	-198	-43.16	-198	-9.26	-198	-34.28	-198	-25.67	-198	-2.81
-197.1	-12.35	-197.1	-29.4	-197.1	-39.94	-197.1	-14.44	-197.1	-28.15	-197.1	-30.7	-197.1	4.69	-197.1	-9.82	-197.1	-18.39	-197.1	3.06	-197.1	-6.92	-197.1	-1.81	-197.1	12.43	-197.1	4.56	-197.1	1.86	-197.1	17.52	-197.1	7.31	-197.1	15.14	-197.1	-7.66	-197.1	-24.82	-197.1	-42.54	-197.1	-10.33	-197.1	-31.88	-197.1	-26.7	-197.1	-3.84
-196.2	-11.02	-196.2	-27.37	-196.2	-38.97	-196.2	-15.66	-196.2	-28.08	-196.2	-28.08	-196.2	4.8	-196.2	-10.38	-196.2	-20.48	-196.2	2.82	-196.2	-6.81	-196.2	-1.74	-196.2	10.4	-196.2	3.11	-196.2	-1.7	-196.2	17.42	-196.2	6.46	-196.2	12.12	-196.2	-7.51	-196.2	-26.3	-196.2	-47.63	-196.2	-7.17	-196.2	-31.38	-196.2	-29.47	-196.2	-3
-195.3	-11.13	-195.3	-25.17	-195.3	-38.09	-195.3	-16.07	-195.3	-29.17	-195.3	-31.64	-195.3	4.62	-195.3	-10.62	-195.3	-19.96	-195.3	1.19	-195.3	-6.64	-195.3	-3.05	-195.3	9.58	-195.3	5.46	-195.3	-0.47	-195.3	19.86	-195.3	8.28	-195.3	13.57	-195.3	-8.64	-195.3	-24.11	-195.3	-42.39	-195.3	-8.26	-195.3	-31.51	-195.3	-30.83	-195.3	-2.37
-194.4	-13.31	-194.4	-28.34	-194.4	-35.81	-194.4	-17.02	-194.4	-25.87	-194.4	-31.6	-194.4	3.63	-194.4	-8.33	-194.4	-18.12	-194.4	-0.88	-194.4	-5.1	-194.4	-2.92	-194.4	9.4	-194.4	6.85	-194.4	0.37	-194.4	13.62	-194.4	6.99	-194.4	9.59	-194.4	-9.86	-194.4	-24.91	-194.4	-41.71	-194.4	-10.96	-194.4	-32.5	-194.4	-30.45	-194.4	-3.53
-193.5	-11.67	-193.5	-27.04	-193.5	-36.36	-193.5	-16.55	-193.5	-26.54	-193.5	-29.93	-193.5	4.99	-193.5	-8.55	-193.5	-17.78	-193.5	2.09	-193.5	-4.34	-193.5	-1.82	-193.5	10.72	-193.5	4.62	-193.5	-1.1	-193.5	16.66	-193.5	6.94	-193.5	10.04	-193.5	-10.37	-193.5	-23.71	-193.5	-43.09	-193.5	-9.5	-193.5	-33.21	-193.5	-29.28	-193.5	-2.25
-192.6	-11.15	-192.6	-27.93	-192.6	-38.32	-192.6	-16.96	-192.6	-25.09	-192.6	-29.44	-192.6	5.85	-192.6	-10.42	-192.6	-18.18	-192.6	2.08	-192.6	-3.5	-192.6	-4.2	-192.6	10.12	-192.6	5.63	-192.6	1.44	-192.6	17.01	-192.6	7.07	-192.6	8.87	-192.6	-6.36	-192.6	-23.41	-192.6	-42.28	-192.6	-9.62	-192.6	-32.82	-192.6	-28.5	-192.6	-2.35
-191.7	-12.56	-191.7	-28.31	-191.7	-38.13	-191.7	-18.1	-191.7	-25.65	-191.7	-30.29	-191.7	3.86	-191.7	-8.32	-191.7	-16.4	-191.7	0.5	-191.7	-3.11	-191.7	-4.35	-191.7	10.55	-191.7	4.84	-191.7	1.26	-191.7	14.38	-191.7	6.97	-191.7	7.45	-191.7	-7.92	-191.7	-24.58	-191.7	-41.54	-191.7	-9.49	-191.7	-32.63	-191.7	-31.88	-191.7	-1.48
-190.8	-11.93	-190.8	-26.11	-190.8	-36.95	-190.8	-17.86	-190.8	-26.53	-190.8	-30.03	-190.8	2.53	-190.8	-7.97	-190.8	-17.78	-190.8	1.82	-190.8	-3.68	-190.8	-2.72	-190.8	10.82	-190.8	7.83	-190.8	2.64	-190.8	18.75	-190.8	7.66	-190.8	10.12	-190.8	-7.29	-190.8	-24.71	-190.8	-40.35	-190.8	-10.83	-190.8	-29.92	-190.8	-28.46	-190.8	-3.15
-189.9	-11.62	-189.9	-24.79	-189.9	-38.72	-189.9	-16.24	-189.9	-27.82	-189.9	-29.99	-189.9	6.13	-189.9	-10.49	-189.9	-20.62	-189.9	3.72	-189.9	-6.54	-189.9	-3.17	-189.9	12.44	-189.9	4.77	-189.9	0.01	-189.9	17.23	-189.9	5.72	-189.9	12.59	-189.9	-7.8	-189.9	-24.78	-189.9	-42.14	-189.9	-9.6	-189.9	-33	-189.9	-28.56	-189.9	-1.3
-189	-10.11	-189	-26.27	-189	-38.92	-189	-14.51	-189	-26.29	-189	-29.09	-189	5.7	-189	-7.2	-189	-20.74	-189	-0.62	-189	-5.78	-189	-3.38	-189	10.53	-189	4.45	-189	-1.47	-189	16.32	-189	5.48	-189	10.43	-189	-5.81	-189	-25.54	-189	-43.23	-189	-12.22	-189	-32.38	-189	-28.01	-189	-1.32
-188.1	-9.82	-188.1	-24.74	-188.1	-35.44	-188.1	-16.93	-188.1	-26.41	-188.1	-29.13	-188.1	5.07	-188.1	-5.77	-188.1	-18.8	-188.1	1.07	-188.1	-3.29	-188.1	0.07	-188.1	11.05	-188.1	5.91	-188.1	0.66	-188.1	17.78	-188.1	7.69	-188.1	11.09	-188.1	-7.49	-188.1	-24.38	-188.1	-40.85	-188.1	-9.98	-188.1	-30.57	-188.1	-27.87	-188.1	-0.04
-187.2	-12.92	-187.2	-25.56	-187.2	-36.06	-187.2	-14.87	-187.2	-26.21	-187.2	-29.21	-187.2	4.62	-187.2	-8.97	-187.2	-20.04	-187.2	4.12	-187.2	-5.78	-187.2	-3.96	-187.2	12.17	-187.2	3.69	-187.2	-2.5	-187.2	16.47	-187.2	5.81	-187.2	9.21	-187.2	-7.41	-187.2	-23.69	-187.2	-41.3	-187.2	-9.42	-187.2	-30.53	-187.2	-31.05	-187.2	-3.08
-186.3	-10.56	-186.3	-25.79	-186.3	-34.32	-186.3	-14.45	-186.3	-24.35	-186.3	-28.11	-186.3	6.89	-186.3	-7.26	-186.3	-16.62	-186.3	0.79	-186.3	-4.25	-186.3	-1.81	-186.3	9.74	-186.3	5.85	-186.3	-0.45	-186.3	17.13	-186.3	5.94	-186.3	9.64	-186.3	-6.38	-186.3	-21.81	-186.3	-42.36	-186.3	-6.61	-186.3	-32.17	-186.3	-28.42	-186.3	-4.19
-185.4	-12.88	-185.4	-25.67	-185.4	-35.16	-185.4	-15.2	-185.4	-23.05	-185.4	-28.62	-185.4	3.82	-185.4	-9.36	-185.4	-17.94	-185.4	-0.11	-185.4	-3.58	-185.4	-2.24	-185.4	8.82	-185.4	3.55	-185.4	-0.59	-185.4	14.15	-185.4	7.17	-185.4	12.16	-185.4	-8.9	-185.4	-23.57	-185.4	-40.33	-185.4	-9.31	-185.4	-30.47	-185.4	-26.07	-185.4	-1.88
-184.5	-13.22	-184.5	-25.28	-184.5	-35.4	-184.5	-14.2	-184.5	-26.01	-184.5	-29.41	-184.5	2.89	-184.5	-6.99	-184.5	-16.18	-184.5	2.07	-184.5	-6.63	-184.5	-3.39	-184.5	7.77	-184.5	5.53	-184.5	1.44	-184.5	17.4	-184.5	5.17	-184.5	10.03	-184.5	-7.7	-184.5	-20.75	-184.5	-39.18	-184.5	-9.49	-184.5	-31.21	-184.5	-26.76	-184.5	-2.49
-183.6	-9.65	-183.6	-25.2	-183.6	-35.68	-183.6	-16.5	-183.6	-23.79	-183.6	-27.52	-183.6	4.59	-183.6	-7.17	-183.6	-18.58	-183.6	2.77	-183.6	-6.04	-183.6	-3.28	-183.6	9.43	-183.6	5.52	-183.6	0.21	-183.6	16.01	-183.6	4.61	-183.6	8.12	-183.6	-5.73	-183.6	-23.38	-183.6	-40.54	-183.6	-10.29	-183.6	-31.32	-183.6	-26.68	-183.6	0.66
-182.7	-11.57	-182.7	-24.86	-182.7	-33.48	-182.7	-14.86	-182.7	-21.97	-182.7	-26.88	-182.7	6.1	-182.7	-9.43	-182.7	-19.23	-182.7	1.44	-182.7	-4.71	-182.7	-2.35	-182.7	10.92	-182.7	5.84	-182.7	-0.44	-182.7	16.95	-182.7	7.74	-182.7	11.15	-182.7	-10.51	-182.7	-22.27	-182.7	-39.85	-182.7	-7.23	-182.7	-30.48	-182.7	-24.56	-182.7	-3.82
-181.8	-9.88	-181.8	-25.91	-181.8	-36.18	-181.8	-14.99	-181.8	-23.45	-181.8	-26.1	-181.8	5.85	-181.8	-8.7	-181.8	-18.66	-181.8	0.87	-181.8	-3.93	-181.8	-1.94	-181.8	9.75	-181.8	4.73	-181.8	0.36	-181.8	16.21	-181.8	7.36	-181.8	10.42	-181.8	-8.65	-181.8	-24.6	-181.8	-39.81	-181.8	-9.86	-181.8	-32.13	-181.8	-27.71	-181.8	-3.23
-180.9	-10.27	-180.9	-23.92	-180.9	-36.05	-180.9	-12.86	-180.9	-22.08	-180.9	-26.74	-180.9	4.5	-180.9	-7.83	-180.9	-17.85	-180.9	2.11	-180.9	-2.99	-180.9	-3.25	-180.9	10.62	-180.9	5.51	-180.9	0.84	-180.9	17.73	-180.9	6.01	-180.9	8.49	-180.9	-7.23	-180.9	-23.16	-180.9	-39.62	-180.9	-7.39	-180.9	-30.42	-180.9	-26.58	-180.9	-1.75
-180	-10.85	-180	-23.66	-180	-33.21	-180	-14.45	-180	-23.61	-180	-27.22	-180	6.44	-180	-5.84	-180	-15.74	-180	0.59	-180	-3.53	-180	-0.6	-180	10.78	-180	4.51	-180	-0.76	-180	15.91	-180	5.96	-180	10.82	-180	-7.17	-180	-23.86	-180	-40.5	-180	-5.78	-180	-31.61	-180	-25.61	-180	-3.72
-179.1	-10.33	-179.1	-23.85	-179.1	-33.61	-179.1	-15.06	-179.1	-23.01	-179.1	-29.42	-179.1	3.84	-179.1	-7.74	-179.1	-17.98	-179.1	0.91	-179.1	-4.73	-179.1	-3.47	-179.1	9.66	-179.1	3.41	-179.1	1.29	-179.1	17.4	-179.1	6.76	-179.1	9.96	-179.1	-8.16	-179.1	-19.92	-179.1	-40.3	-179.1	-6.48	-179.1	-29.5	-179.1	-25.68	-179.1	-4.35
-178.2	-11.31	-178.2	-24.34	-178.2	-32.29	-178.2	-14.16	-178.2	-24.96	-178.2	-27.75	-178.2	4.23	-178.2	-6.87	-178.2	-17.14	-178.2	0.64	-178.2	-4.46	-178.2	-3.14	-178.2	9.73	-178.2	5.8	-178.2	1.79	-178.2	15.81	-178.2	7.45	-178.2	10.05	-178.2	-8.96	-178.2	-21.99	-178.2	-38.42	-178.2	-8.22	-178.2	-29.09	-178.2	-25.41	-178.2	-5.16
-177.3	-10.22	-177.3	-23.87	-177.3	-32.88	-177.3	-16.68	-177.3	-24.9	-177.3	-26.22	-177.3	5.21	-177.3	-8.01	-177.3	-17.59	-177.3	1.46	-177.3	-4.25	-177.3	-2.56	-177.3	11.2	-177.3	5.31	-177.3	0.22	-177.3	16.32	-177.3	8.32	-177.3	8.31	-177.3	-7.35	-177.3	-22.32	-177.3	-38.03	-177.3	-8.26	-177.3	-28.93	-177.3	-25.79	-177.3	-3.09
-176.4	-12.22	-176.4	-24.83	-176.4	-35.13	-176.4	-14.48	-176.4	-22.9	-176.4	-27.83	-176.4	3.12	-176.4	-6.99	-176.4	-16.79	-176.4	1.02	-176.4	-4.68	-176.4	-3.55	-176.4	10.97	-176.4	4.66	-176.4	0.67	-176.4	16.94	-176.4	5.19	-176.4	9.86	-176.4	-6.91	-176.4	-23.47	-176.4	-40.04	-176.4	-8.8	-176.4	-31.42	-176.4	-25.51	-176.4	-2.38
-175.5	-10.64	-175.5	-23.42	-175.5	-32.06	-175.5	-13.89	-175.5	-23.53	-175.5	-28.24	-175.5	5.89	-175.5	-8.28	-175.5	-16.13	-175.5	-1.11	-175.5	-2.05	-175.5	-0.72	-175.5	10.86	-175.5	4.46	-175.5	0.4	-175.5	13.01	-175.5	6.26	-175.5	10.81	-175.5	-6.86	-175.5	-24.61	-175.5	-39.24	-175.5	-9.2	-175.5	-29.63	-175.5	-25.75	-175.5	-2.83
-174.6	-11.82	-174.6	-25.16	-174.6	-32.18	-174.6	-14.39	-174.6	-24.02	-174.6	-27.74	-174.6	3.89	-174.6	-5.83	-174.6	-15.92	-174.6	3.01	-174.6	-5.62	-174.6	-5.4	-174.6	10.29	-174.6	5.96	-174.6	0.5	-174.6	16.62	-174.6	6.49	-174.6	10.41	-174.6	-6.4	-174.6	-21.37	-174.6	-39.22	-174.6	-8.42	-174.6	-28.85	-174.6	-24.38	-174.6	-1.97
-173.7	-12.37	-173.7	-22.24	-173.7	-32.07	-173.7	-13.6	-173.7	-20.84	-173.7	-27.66	-173.7	1.86	-173.7	-6.86	-173.7	-16.83	-173.7	2.14	-173.7	-3.75	-173.7	-0.51	-173.7	6.83	-173.7	3.75	-173.7	0.12	-173.7	16.95	-173.7	7.6	-173.7	10.77	-173.7	-8.41	-173.7	-24.03	-173.7	-37.09	-173.7	-7.8	-173.7	-29.83	-173.7	-28.49	-173.7	-1.97
-172.8	-9.72	-172.8	-23.29	-172.8	-31	-172.8	-15.63	-172.8	-23.09	-172.8	-27.96	-172.8	5.52	-172.8	-6.78	-172.8	-16.65	-172.8	2.88	-172.8	-3.28	-172.8	-2.17	-172.8	11.45	-172.8	7.15	-172.8	2.36	-172.8	15.68	-172.8	5.8	-172.8	11.95	-172.8	-7.41	-172.8	-20.91	-172.8	-37.1	-172.8	-7.34	-172.8	-29.42	-172.8	-25.09	-172.8	-3.03
-171.9	-10.1	-171.9	-21.68	-171.9	-33.79	-171.9	-13.81	-171.9	-26.26	-171.9	-24.43	-171.9	3.16	-171.9	-6.63	-171.9	-17.82	-171.9	0.47	-171.9	-5.62	-171.9	-1.26	-171.9	9.41	-171.9	7.2	-171.9	0.35	-171.9	14.45	-171.9	4.52	-171.9	10.54	-171.9	-7.11	-171.9	-20.6	-171.9	-38.4	-171.9	-9.76	-171.9	-28.32	-171.9	-25.02	-171.9	-2.46
-171	-7.53	-171	-24.88	-171	-31.27	-171	-13.4	-171	-23.78	-171	-26.43	-171	5.84	-171	-7.9	-171	-16.45	-171	0.52	-171	-4.43	-171	-1.76	-171	11.97	-171	5.75	-171	0.71	-171	16.05	-171	6.85	-171	8.68	-171	-6.14	-171	-20.42	-171	-39.25	-171	-9.23	-171	-28.76	-171	-25.4	-171	-1.7
-170.1	-7.35	-170.1	-21.73	-170.1	-32.11	-170.1	-14.91	-170.1	-21.77	-170.1	-28.59	-170.1	6.5	-170.1	-6.64	-170.1	-17.93	-170.1	1.57	-170.1	-4.05	-170.1	-2.75	-170.1	8.12	-170.1	5.14	-170.1	0.22	-170.1	15.05	-170.1	5.43	-170.1	7.67	-170.1	-6.93	-170.1	-21.63	-170.1	-37.72	-170.1	-10.04	-170.1	-27.45	-170.1	-26.93	-170.1	-3.39
-169.2	-11.64	-169.2	-24.08	-169.2	-33.58	-169.2	-13.19	-169.2	-21.66	-169.2	-26.27	-169.2	3.97	-169.2	-6.95	-169.2	-17.59	-169.2	3.14	-169.2	-2.85	-169.2	-4.24	-169.2	10.32	-169.2	6.89	-169.2	-1.01	-169.2	14.85	-169.2	4.26	-169.2	9.23	-169.2	-9.16	-169.2	-20.55	-169.2	-36.2	-169.2	-9.21	-169.2	-28.68	-169.2	-27.54	-169.2	-3.88
-168.3	-9.42	-168.3	-22.18	-168.3	-31.46	-168.3	-12.93	-168.3	-24.46	-168.3	-26.29	-168.3	4.79	-168.3	-6.76	-168.3	-16.86	-168.3	0.78	-168.3	-6.22	-168.3	-1.8	-168.3	11.89	-168.3	4.16	-168.3	0.94	-168.3	14.17	-168.3	6.07	-168.3	10.56	-168.3	-6.59	-168.3	-21.73	-168.3	-35.95	-168.3	-9.09	-168.3	-29.07	-168.3	-22.06	-168.3	-2.43
-167.4	-10.65	-167.4	-23.6	-167.4	-30.81	-167.4	-15.92	-167.4	-21.57	-167.4	-28.11	-167.4	3.17	-167.4	-8.83	-167.4	-18.13	-167.4	0.25	-167.4	-4.24	-167.4	-2.06	-167.4	9.68	-167.4	2.29	-167.4	-1.48	-167.4	14.49	-167.4	5.59	-167.4	9.81	-167.4	-5.26	-167.4	-22.67	-167.4	-37.38	-167.4	-8.28	-167.4	-26.57	-167.4	-25.2	-167.4	-1.86
-166.5	-8.48	-166.5	-23.55	-166.5	-30.47	-166.5	-12.79	-166.5	-21.83	-166.5	-26.08	-166.5	6.78	-166.5	-9.11	-166.5	-15.37	-166.5	3.24	-166.5	-1.71	-166.5	-4.47	-166.5	10.07	-166.5	4.19	-166.5	1.37	-166.5	16.34	-166.5	7.38	-166.5	7.98	-166.5	-6.77	-166.5	-19.6	-166.5	-36.63	-166.5	-8.07	-166.5	-26.73	-166.5	-23.31	-166.5	-2.45
-165.6	-8.32	-165.6	-24.75	-165.6	-30.14	-165.6	-13.98	-165.6	-22.07	-165.6	-26.69	-165.6	4.86	-165.6	-8.63	-165.6	-18.06	-165.6	1.54	-165.6	-4.65	-165.6	-1.37	-165.6	11.13	-165.6	4.4	-165.6	-0.78	-165.6	16.35	-165.6	4.88	-165.6	10.33	-165.6	-6.3	-165.6	-19.06	-165.6	-37.48	-165.6	-8.39	-165.6	-27.42	-165.6	-24.3	-165.6	-2.26
-164.7	-8.66	-164.7	-21.57	-164.7	-30.17	-164.7	-15.61	-164.7	-22.15	-164.7	-25.36	-164.7	0.95	-164.7	-7.35	-164.7	-13.88	-164.7	-0.29	-164.7	-3.21	-164.7	-1.56	-164.7	6.93	-164.7	5.55	-164.7	2.6	-164.7	16.18	-164.7	5.61	-164.7	9.53	-164.7	-8.27	-164.7	-19.49	-164.7	-34.52	-164.7	-8.08	-164.7	-30.33	-164.7	-22.97	-164.7	-1.85
-163.8	-7.54	-163.8	-21.16	-163.8	-32.14	-163.8	-13.7	-163.8	-19.05	-163.8	-25.66	-163.8	2.96	-163.8	-5.77	-163.8	-17.88	-163.8	-1.16	-163.8	-3.59	-163.8	-1.51	-163.8	7.98	-163.8	5.06	-163.8	0.28	-163.8	14.02	-163.8	7.78	-163.8	10.52	-163.8	-7.78	-163.8	-21.41	-163.8	-36.04	-163.8	-5.66	-163.8	-25.12	-163.8	-22.83	-163.8	-5.09
-162.9	-8.63	-162.9	-20.9	-162.9	-27.83	-162.9	-14.43	-162.9	-20.25	-162.9	-26.13	-162.9	1.44	-162.9	-6.74	-162.9	-14.57	-162.9	1.48	-162.9	-3.17	-162.9	-3.34	-162.9	7.45	-162.9	4.46	-162.9	-0.06	-162.9	16.05	-162.9	5.02	-162.9	7.51	-162.9	-6.68	-162.9	-23.08	-162.9	-34.45	-162.9	-8.4	-162.9	-28.8	-162.9	-24.63	-162.9	-1.23
-162	-9.78	-162	-20.45	-162	-28.72	-162	-14.58	-162	-19.92	-162	-21.49	-162	3.9	-162	-8.44	-162	-14.26	-162	0.71	-162	-3.08	-162	-0.9	-162	7.81	-162	5.34	-162	0.76	-162	15.78	-162	6.49	-162	8.26	-162	-10.16	-162	-20.74	-162	-34.58	-162	-7.52	-162	-24.47	-162	-27.69	-162	-3.24
-161.1	-11.73	-161.1	-20.06	-161.1	-30.55	-161.1	-13.56	-161.1	-20.7	-161.1	-24.88	-161.1	2.7	-161.1	-6.51	-161.1	-15.58	-161.1	0.08	-161.1	-3.21	-161.1	-2.17	-161.1	9.63	-161.1	5.64	-161.1	-2.37	-161.1	12.83	-161.1	7.06	-161.1	7.63	-161.1	-5.58	-161.1	-19.96	-161.1	-36.1	-161.1	-8.32	-161.1	-27.08	-161.1	-25	-161.1	-0.32
-160.2	-10.03	-160.2	-22	-160.2	-29.82	-160.2	-12.7	-160.2	-20.59	-160.2	-25.97	-160.2	4.2	-160.2	-7.64	-160.2	-16.3	-160.2	-0.59	-160.2	-3.59	-160.2	-4.55	-160.2	7.32	-160.2	2.55	-160.2	0.67	-160.2	13.83	-160.2	4.44	-160.2	8.5	-160.2	-9.13	-160.2	-22.04	-160.2	-33.09	-160.2	-6.88	-160.2	-27.89	-160.2	-23.54	-160.2	-4.07
-159.3	-9.23	-159.3	-20.62	-159.3	-31.15	-159.3	-10.28	-159.3	-18.61	-159.3	-22.13	-159.3	2.39	-159.3	-7.02	-159.3	-16.32	-159.3	1.98	-159.3	-2.52	-159.3	-1.23	-159.3	6.88	-159.3	4.62	-159.3	-0.96	-159.3	13.27	-159.3	6.79	-159.3	9.09	-159.3	-5.62	-159.3	-21.02	-159.3	-34.34	-159.3	-7.38	-159.3	-26.83	-159.3	-24.13	-159.3	-2.86
-158.4	-8.84	-158.4	-19.8	-158.4	-28.49	-158.4	-13.48	-158.4	-20	-158.4	-24.77	-158.4	6.05	-158.4	-6.79	-158.4	-14.42	-158.4	2.3	-158.4	-3.73	-158.4	-1.19	-158.4	10.44	-158.4	3.29	-158.4	-0.65	-158.4	13.61	-158.4	2.83	-158.4	10.16	-158.4	-7.69	-158.4	-21.69	-158.4	-37.38	-158.4	-8.02	-158.4	-29.51	-158.4	-22.9	-158.4	-2.54
-157.5	-7.61	-157.5	-19.03	-157.5	-29.05	-157.5	-12.22	-157.5	-21.02	-157.5	-22.24	-157.5	4.49	-157.5	-7.94	-157.5	-14.46	-157.5	-0.23	-157.5	-4.86	-157.5	-2.94	-157.5	9.62	-157.5	3.95	-157.5	-0.57	-157.5	13.76	-157.5	6.54	-157.5	7.67	-157.5	-7.15	-157.5	-21.42	-157.5	-34.42	-157.5	-6.22	-157.5	-26.66	-157.5	-26.08	-157.5	-3.16
-156.6	-9.38	-156.6	-21.4	-156.6	-27.79	-156.6	-12.84	-156.6	-20.78	-156.6	-26.88	-156.6	2.51	-156.6	-7.1	-156.6	-14.01	-156.6	1.25	-156.6	-4.17	-156.6	-2.36	-156.6	6.93	-156.6	5.07	-156.6	0.72	-156.6	15.24	-156.6	5.48	-156.6	9.52	-156.6	-9.78	-156.6	-17.29	-156.6	-34.24	-156.6	-7.37	-156.6	-26.33	-156.6	-23.14	-156.6	-1.78
-155.7	-6.44	-155.7	-19.04	-155.7	-27.78	-155.7	-11.04	-155.7	-20.33	-155.7	-23.54	-155.7	4.55	-155.7	-5.93	-155.7	-14.09	-155.7	0.22	-155.7	-3.12	-155.7	-1.27	-155.7	8.16	-155.7	4.82	-155.7	1.82	-155.7	12.59	-155.7	6.68	-155.7	9.5	-155.7	-6.8	-155.7	-17.56	-155.7	-34.55	-155.7	-9.45	-155.7	-23.79	-155.7	-20.89	-155.7	-2.65
-154.8	-7.9	-154.8	-17.89	-154.8	-28.14	-154.8	-10.66	-154.8	-19.43	-154.8	-23.92	-154.8	2.02	-154.8	-5.41	-154.8	-13.73	-154.8	0.27	-154.8	-4.43	-154.8	-3.28	-154.8	7.46	-154.8	4.68	-154.8	0.15	-154.8	12.29	-154.8	5.77	-154.8	11.39	-154.8	-9.07	-154.8	-17.95	-154.8	-33.04	-154.8	-9.44	-154.8	-26.03	-154.8	-22.53	-154.8	-2.13
-153.9	-8.84	-153.9	-20	-153.9	-28.4	-153.9	-11.09	-153.9	-21.67	-153.9	-21.16	-153.9	4	-153.9	-7.05	-153.9	-13.77	-153.9	1.72	-153.9	-7.97	-153.9	-2.27	-153.9	8.25	-153.9	2.83	-153.9	-0.19	-153.9	13.68	-153.9	4.91	-153.9	10.41	-153.9	-5.26	-153.9	-20.01	-153.9	-32.32	-153.9	-7.61	-153.9	-23.73	-153.9	-20.81	-153.9	-1.67
-153	-7.63	-153	-20.27	-153	-26.89	-153	-12.05	-153	-19.87	-153	-20.37	-153	3.6	-153	-6.12	-153	-13.35	-153	1.18	-153	-4.41	-153	0.92	-153	7.58	-153	3.42	-153	1.67	-153	14.78	-153	5.49	-153	8.76	-153	-8.02	-153	-19.36	-153	-32.88	-153	-7.23	-153	-23.32	-153	-22.2	-153	-1.56
-152.1	-9.63	-152.1	-20.58	-152.1	-29.63	-152.1	-13.25	-152.1	-20.07	-152.1	-23.52	-152.1	3.15	-152.1	-7.54	-152.1	-16.49	-152.1	-0.68	-152.1	-4.29	-152.1	-2.74	-152.1	8.28	-152.1	2.65	-152.1	-0.53	-152.1	13.56	-152.1	6.12	-152.1	7.98	-152.1	-6.83	-152.1	-20.66	-152.1	-33.13	-152.1	-7.65	-152.1	-25.39	-152.1	-22.67	-152.1	-2.13
-151.2	-7.33	-151.2	-20.05	-151.2	-29.37	-151.2	-13.58	-151.2	-16.63	-151.2	-23.33	-151.2	5.06	-151.2	-8.96	-151.2	-14.41	-151.2	0.4	-151.2	-1.09	-151.2	-1.72	-151.2	9.43	-151.2	3.68	-151.2	-0.02	-151.2	14.4	-151.2	7.88	-151.2	8.58	-151.2	-6.01	-151.2	-19.66	-151.2	-32.32	-151.2	-6.06	-151.2	-23.77	-151.2	-22.55	-151.2	-2.63
-150.3	-7.73	-150.3	-21.39	-150.3	-29.01	-150.3	-13.85	-150.3	-18.03	-150.3	-22	-150.3	2.78	-150.3	-8.1	-150.3	-14.65	-150.3	0.59	-150.3	-4.49	-150.3	-2.57	-150.3	6.93	-150.3	2.72	-150.3	-0.14	-150.3	16.69	-150.3	5.41	-150.3	7.54	-150.3	-8.4	-150.3	-17.98	-150.3	-33.13	-150.3	-5.34	-150.3	-24.02	-150.3	-23.22	-150.3	-1.15
-149.4	-7.26	-149.4	-20.18	-149.4	-27.72	-149.4	-13.02	-149.4	-18.68	-149.4	-23.17	-149.4	5.34	-149.4	-4.56	-149.4	-14.63	-149.4	-2.15	-149.4	-2.46	-149.4	-4.75	-149.4	10.2	-149.4	3.7	-149.4	2.2	-149.4	12.28	-149.4	7.17	-149.4	4.36	-149.4	-7.39	-149.4	-19.29	-149.4	-31.16	-149.4	-7.93	-149.4	-23.63	-149.4	-24.74	-149.4	-4.44
-148.5	-7.61	-148.5	-19.08	-148.5	-27.56	-148.5	-12.27	-148.5	-20.94	-148.5	-21.45	-148.5	4.7	-148.5	-7.16	-148.5	-14.05	-148.5	-0.11	-148.5	-3.78	-148.5	-3.35	-148.5	7.82	-148.5	4.01	-148.5	0.42	-148.5	12.67	-148.5	3.6	-148.5	9.5	-148.5	-5.98	-148.5	-18.42	-148.5	-32.42	-148.5	-6.6	-148.5	-25.83	-148.5	-22.6	-148.5	-0.25
-147.6	-8.12	-147.6	-18.9	-147.6	-27.59	-147.6	-14.9	-147.6	-20.63	-147.6	-23.1	-147.6	4.81	-147.6	-7.1	-147.6	-14.8	-147.6	-0.64	-147.6	-3.68	-147.6	-1.65	-147.6	9.62	-147.6	3.28	-147.6	1.11	-147.6	13.64	-147.6	4.3	-147.6	7.61	-147.6	-6.15	-147.6	-16.82	-147.6	-31.37	-147.6	-6.15	-147.6	-25.31	-147.6	-20.64	-147.6	-0.36
-146.7	-8.08	-146.7	-19.35	-146.7	-27.06	-146.7	-11.92	-146.7	-19.06	-146.7	-19.29	-146.7	3.33	-146.7	-6.61	-146.7	-14.4	-146.7	2.33	-146.7	-2.67	-146.7	-0.38	-146.7	7.3	-146.7	3.87	-146.7	-1.23	-146.7	14.56	-146.7	6.88	-146.7	9.45	-146.7	-7.29	-146.7	-19.56	-146.7	-32.34	-146.7	-6.82	-146.7	-25.11	-146.7	-22.53	-146.7	-3.95
-145.8	-6.97	-145.8	-17.52	-145.8	-24.87	-145.8	-13.2	-145.8	-18.41	-145.8	-19.98	-145.8	4.2	-145.8	-4.01	-145.8	-12.92	-145.8	-1.04	-145.8	-5.92	-145.8	-2.55	-145.8	8.46	-145.8	4.45	-145.8	-0.02	-145.8	14.07	-145.8	4.79	-145.8	8.46	-145.8	-6.79	-145.8	-18.78	-145.8	-30.59	-145.8	-7.36	-145.8	-23.23	-145.8	-20.96	-145.8	-1.41
-144.9	-6.64	-144.9	-19.7	-144.9	-26.37	-144.9	-10.36	-144.9	-17.46	-144.9	-22.44	-144.9	2.75	-144.9	-7.06	-144.9	-13.76	-144.9	3.21	-144.9	-5.87	-144.9	-2.4	-144.9	6.65	-144.9	4.23	-144.9	0.32	-144.9	12.89	-144.9	3.06	-144.9	8	-144.9	-5.75	-144.9	-18.33	-144.9	-33.79	-144.9	-5.76	-144.9	-23.73	-144.9	-20.99	-144.9	0.87
-144	-9.24	-144	-18.95	-144	-26.05	-144	-11.54	-144	-17.84	-144	-21.62	-144	3.73	-144	-4.7	-144	-13.11	-144	2.69	-144	-4.03	-144	-3.13	-144	6.71	-144	3.35	-144	-0.69	-144	13.31	-144	5.4	-144	8.42	-144	-9.22	-144	-16.66	-144	-29.6	-144	-6.77	-144	-21.8	-144	-21.13	-144	-3.41
-143.1	-5.43	-143.1	-18.75	-143.1	-26.92	-143.1	-12.6	-143.1	-20.22	-143.1	-19.05	-143.1	4.74	-143.1	-6.62	-143.1	-13.9	-143.1	2.4	-143.1	-2.5	-143.1	0.49	-143.1	7.16	-143.1	2.24	-143.1	1.7	-143.1	14.39	-143.1	7.52	-143.1	8	-143.1	-5.33	-143.1	-18.69	-143.1	-31.87	-143.1	-5.73	-143.1	-22.05	-143.1	-20.89	-143.1	-1.76
-142.2	-9.7	-142.2	-16.72	-142.2	-26.21	-142.2	-10.42	-142.2	-16.55	-142.2	-17.95	-142.2	1.77	-142.2	-6.39	-142.2	-13.17	-142.2	2.3	-142.2	-2.76	-142.2	-2.26	-142.2	8.85	-142.2	2.67	-142.2	0.21	-142.2	13.51	-142.2	2.7	-142.2	6.95	-142.2	-5.77	-142.2	-20.79	-142.2	-32.2	-142.2	-5.63	-142.2	-24.14	-142.2	-21.89	-142.2	-0.33
-141.3	-3.87	-141.3	-15.69	-141.3	-27.19	-141.3	-10.85	-141.3	-16.83	-141.3	-19.97	-141.3	4.87	-141.3	-3.98	-141.3	-15.95	-141.3	0.32	-141.3	-3.53	-141.3	0.09	-141.3	6.7	-141.3	5.57	-141.3	1.27	-141.3	10.52	-141.3	5.66	-141.3	7.32	-141.3	-6.56	-141.3	-17.48	-141.3	-30.13	-141.3	-9.73	-141.3	-23.85	-141.3	-20.4	-141.3	-1.76
-140.4	-7.12	-140.4	-17.57	-140.4	-27.8	-140.4	-12.74	-140.4	-20.79	-140.4	-19.3	-140.4	4.16	-140.4	-6.89	-140.4	-15.43	-140.4	0.92	-140.4	-7.95	-140.4	-0.99	-140.4	7.79	-140.4	4.83	-140.4	1.01	-140.4	12.55	-140.4	3.34	-140.4	10.68	-140.4	-5.63	-140.4	-18.55	-140.4	-31.5	-140.4	-8.02	-140.4	-23.94	-140.4	-21.74	-140.4	-0.61
-139.5	-6.72	-139.5	-19.08	-139.5	-27.23	-139.5	-9.83	-139.5	-17.2	-139.5	-22.03	-139.5	3.85	-139.5	-7.44	-139.5	-13.12	-139.5	3.26	-139.5	-4	-139.5	-2.14	-139.5	8.05	-139.5	2.62	-139.5	0.15	-139.5	11.74	-139.5	4.38	-139.5	9.18	-139.5	-6.18	-139.5	-17.22	-139.5	-29.91	-139.5	-6.4	-139.5	-24.71	-139.5	-21.6	-139.5	-2.51
-138.6	-9.25	-138.6	-19.36	-138.6	-26.15	-138.6	-10.66	-138.6	-18.39	-138.6	-20.46	-138.6	1.2	-138.6	-7.53	-138.6	-16.89	-138.6	1.8	-138.6	-4.7	-138.6	-1.8	-138.6	7.14	-138.6	4.74	-138.6	-0.75	-138.6	12.46	-138.6	4.43	-138.6	8.55	-138.6	-5.85	-138.6	-17.26	-138.6	-29.98	-138.6	-7.68	-138.6	-23.19	-138.6	-18.48	-138.6	0.11
-137.7	-8.05	-137.7	-18.25	-137.7	-25.16	-137.7	-12.84	-137.7	-17.33	-137.7	-19.15	-137.7	3.25	-137.7	-5.31	-137.7	-13.7	-137.7	1.77	-137.7	-1.39	-137.7	-2.52	-137.7	6.38	-137.7	3.86	-137.7	1.41	-137.7	12.08	-137.7	5.07	-137.7	7.37	-137.7	-5.94	-137.7	-16.73	-137.7	-29.74	-137.7	-7.68	-137.7	-24.14	-137.7	-20.15	-137.7	-3.05
-136.8	-8.35	-136.8	-19.31	-136.8	-24.52	-136.8	-11	-136.8	-15.42	-136.8	-20.9	-136.8	3.6	-136.8	-7.73	-136.8	-13.36	-136.8	0.8	-136.8	-3.54	-136.8	-1.14	-136.8	6.89	-136.8	2.55	-136.8	-1.18	-136.8	11.36	-136.8	2.8	-136.8	7.91	-136.8	-5.44	-136.8	-17.06	-136.8	-30.1	-136.8	-8.86	-136.8	-22.36	-136.8	-20.65	-136.8	0.21
-135.9	-7.08	-135.9	-17.73	-135.9	-24.18	-135.9	-11.37	-135.9	-16.23	-135.9	-20.3	-135.9	1.37	-135.9	-7.71	-135.9	-12.64	-135.9	1.04	-135.9	-0.93	-135.9	-4.49	-135.9	5.56	-135.9	4.39	-135.9	0.08	-135.9	10.82	-135.9	7.78	-135.9	6.74	-135.9	-7.61	-135.9	-16.5	-135.9	-29.66	-135.9	-5.55	-135.9	-20.47	-135.9	-20.41	-135.9	-3.54
-135	-7.41	-135	-15.84	-135	-22.36	-135	-9.14	-135	-15.82	-135	-21.66	-135	1.34	-135	-6.19	-135	-13.27	-135	-0.54	-135	-3.5	-135	-4.57	-135	6.75	-135	2.04	-135	0.81	-135	10.62	-135	5.11	-135	4.93	-135	-8.6	-135	-16.45	-135	-28.57	-135	-4.9	-135	-23.72	-135	-19.13	-135	-3.83
-134.1	-7.16	-134.1	-15	-134.1	-25.25	-134.1	-8.07	-134.1	-15.5	-134.1	-18.15	-134.1	3.78	-134.1	-6.16	-134.1	-14.71	-134.1	0.18	-134.1	-5.04	-134.1	-0.79	-134.1	5.96	-134.1	2.4	-134.1	0.5	-134.1	9.22	-134.1	3.82	-134.1	7.53	-134.1	-7.78	-134.1	-15.64	-134.1	-27.8	-134.1	-9.39	-134.1	-21.33	-134.1	-19.14	-134.1	-0.88
-133.2	-9.24	-133.2	-15.99	-133.2	-24.96	-133.2	-12.9	-133.2	-16.26	-133.2	-23.38	-133.2	2.32	-133.2	-3.97	-133.2	-10.58	-133.2	1.34	-133.2	-3.85	-133.2	-4.1	-133.2	7.59	-133.2	2.69	-133.2	-0.64	-133.2	13.51	-133.2	5.28	-133.2	9.66	-133.2	-6.74	-133.2	-15.79	-133.2	-28.63	-133.2	-4.38	-133.2	-21.73	-133.2	-20.91	-133.2	-4.19
-132.3	-7.41	-132.3	-17.74	-132.3	-22.2	-132.3	-9.64	-132.3	-18.1	-132.3	-21.5	-132.3	2.22	-132.3	-5.15	-132.3	-12.14	-132.3	2.72	-132.3	-4.51	-132.3	-2.41	-132.3	6.68	-132.3	5.45	-132.3	2.09	-132.3	14.15	-132.3	5.35	-132.3	7.9	-132.3	-9.04	-132.3	-15.61	-132.3	-28.51	-132.3	-4.57	-132.3	-22.11	-132.3	-20.64	-132.3	-3.09
-131.4	-7.66	-131.4	-17.19	-131.4	-24.52	-131.4	-11.6	-131.4	-15.37	-131.4	-18.36	-131.4	3.41	-131.4	-3.88	-131.4	-11.6	-131.4	1.4	-131.4	-1.48	-131.4	0.89	-131.4	6.27	-131.4	5.02	-131.4	-2.01	-131.4	14	-131.4	6.38	-131.4	8.71	-131.4	-8.94	-131.4	-15.48	-131.4	-29.4	-131.4	-5.43	-131.4	-20.13	-131.4	-19.32	-131.4	-3.19
-130.5	-7.03	-130.5	-16.32	-130.5	-23.21	-130.5	-12.1	-130.5	-16.03	-130.5	-19.95	-130.5	3.24	-130.5	-5.49	-130.5	-10.74	-130.5	-0.54	-130.5	-2.4	-130.5	-1.51	-130.5	6.55	-130.5	3.56	-130.5	1.51	-130.5	12.27	-130.5	6.1	-130.5	8.56	-130.5	-5.24	-130.5	-16.18	-130.5	-27.38	-130.5	-5.3	-130.5	-19.88	-130.5	-17.58	-130.5	-0.65
-129.6	-9.18	-129.6	-16.75	-129.6	-22.24	-129.6	-8.25	-129.6	-15.2	-129.6	-16.74	-129.6	2.34	-129.6	-4.27	-129.6	-11.91	-129.6	1.78	-129.6	-3.33	-129.6	-1.37	-129.6	7.85	-129.6	4.1	-129.6	-1.02	-129.6	10.83	-129.6	4.1	-129.6	7.72	-129.6	-8.61	-129.6	-15.89	-129.6	-26.66	-129.6	-7.13	-129.6	-22.08	-129.6	-17.72	-129.6	-0.53
-128.7	-7.67	-128.7	-14.82	-128.7	-25.42	-128.7	-10.52	-128.7	-15.99	-128.7	-18.03	-128.7	4	-128.7	-3.92	-128.7	-12.95	-128.7	0.35	-128.7	-4.01	-128.7	-1.74	-128.7	9.29	-128.7	2.69	-128.7	-0.27	-128.7	11.33	-128.7	4.61	-128.7	6.33	-128.7	-7.08	-128.7	-17.84	-128.7	-27.44	-128.7	-5.08	-128.7	-20.59	-128.7	-19.2	-128.7	-1.7
-127.8	-7.44	-127.8	-16.68	-127.8	-21.26	-127.8	-10.73	-127.8	-16.19	-127.8	-20.88	-127.8	2.97	-127.8	-7.11	-127.8	-11.39	-127.8	-0.32	-127.8	-3.24	-127.8	-2.03	-127.8	8.05	-127.8	2.06	-127.8	1.39	-127.8	11.23	-127.8	3.55	-127.8	7.21	-127.8	-7.36	-127.8	-14.63	-127.8	-25.28	-127.8	-7.21	-127.8	-20.7	-127.8	-19.07	-127.8	-4.81
-126.9	-4.33	-126.9	-16.21	-126.9	-20.37	-126.9	-10.5	-126.9	-15.37	-126.9	-17.1	-126.9	4.39	-126.9	-4.99	-126.9	-13.07	-126.9	-1.38	-126.9	-1.04	-126.9	-2.8	-126.9	4.73	-126.9	3	-126.9	-0.41	-126.9	11.39	-126.9	6.72	-126.9	7.82	-126.9	-6.79	-126.9	-15.85	-126.9	-28.53	-126.9	-5.55	-126.9	-20.36	-126.9	-16.48	-126.9	-2.47
-126	-10.29	-126	-14.68	-126	-24.52	-126	-10.21	-126	-17.27	-126	-18.05	-126	2.59	-126	-6.44	-126	-13.52	-126	0.58	-126	-5.54	-126	-3.24	-126	6.21	-126	2.31	-126	-1.01	-126	11.43	-126	3.56	-126	6.01	-126	-3.97	-126	-17.6	-126	-27.06	-126	-5.6	-126	-20.93	-126	-18.49	-126	1.52
-125.1	-6.43	-125.1	-13.4	-125.1	-22.19	-125.1	-10.03	-125.1	-15.47	-125.1	-18.88	-125.1	2.79	-125.1	-3.13	-125.1	-12.51	-125.1	-0.73	-125.1	-4.41	-125.1	-2.26	-125.1	6.94	-125.1	5.36	-125.1	-2.02	-125.1	11.78	-125.1	2.18	-125.1	6.26	-125.1	-5.34	-125.1	-14.49	-125.1	-27.09	-125.1	-5.97	-125.1	-21.15	-125.1	-19.08	-125.1	-3.64
-124.2	-6.61	-124.2	-15.43	-124.2	-25.18	-124.2	-9.47	-124.2	-13.87	-124.2	-20.36	-124.2	2.85	-124.2	-4.98	-124.2	-11.41	-124.2	0.97	-124.2	-4.56	-124.2	-3.13	-124.2	8.03	-124.2	1.74	-124.2	0.83	-124.2	10.79	-124.2	6.34	-124.2	4.62	-124.2	-2.25	-124.2	-16.09	-124.2	-25.07	-124.2	-3.54	-124.2	-22.6	-124.2	-18.29	-124.2	1.39
-123.3	-6.27	-123.3	-13.9	-123.3	-22.07	-123.3	-9.5	-123.3	-16.18	-123.3	-14.76	-123.3	3.72	-123.3	-6.27	-123.3	-10.12	-123.3	1.21	-123.3	-3.43	-123.3	-1.33	-123.3	8.56	-123.3	2.66	-123.3	1.53	-123.3	12	-123.3	3.57	-123.3	7.25	-123.3	-3.1	-123.3	-15.7	-123.3	-24.99	-123.3	-4.19	-123.3	-19.76	-123.3	-17.46	-123.3	-1.05
-122.4	-7.63	-122.4	-17.72	-122.4	-23.57	-122.4	-10.89	-122.4	-14.49	-122.4	-19.6	-122.4	-0.84	-122.4	-7.48	-122.4	-13.15	-122.4	1.33	-122.4	-2.89	-122.4	-2.73	-122.4	5.16	-122.4	1.51	-122.4	1.91	-122.4	10.47	-122.4	3.74	-122.4	7.46	-122.4	-5.75	-122.4	-15.81	-122.4	-26.37	-122.4	-8.32	-122.4	-20.2	-122.4	-15.76	-122.4	-2.4
-121.5	-6.91	-121.5	-16.33	-121.5	-21.82	-121.5	-10.22	-121.5	-13.25	-121.5	-16.66	-121.5	3.9	-121.5	-6.6	-121.5	-12.78	-121.5	0.76	-121.5	-4.38	-121.5	0	-121.5	4.93	-121.5	2.63	-121.5	-1.24	-121.5	10.25	-121.5	5.72	-121.5	7.85	-121.5	-5.05	-121.5	-13.18	-121.5	-24.9	-121.5	-7.56	-121.5	-19.56	-121.5	-15.66	-121.5	2.46
-120.6	-3.98	-120.6	-13.23	-120.6	-21.15	-120.6	-11.96	-120.6	-16.6	-120.6	-18.54	-120.6	5.18	-120.6	-3.71	-120.6	-12.42	-120.6	0.9	-120.6	-3.84	-120.6	-1.33	-120.6	5.38	-120.6	2.07	-120.6	-0.1	-120.6	10.27	-120.6	4.56	-120.6	7.62	-120.6	-5.29	-120.6	-16.4	-120.6	-24.47	-120.6	-6.94	-120.6	-18.82	-120.6	-17.58	-120.6	-1.92
-119.7	-6.21	-119.7	-12.26	-119.7	-22.54	-119.7	-8.42	-119.7	-16.12	-119.7	-16.21	-119.7	3.58	-119.7	-6.11	-119.7	-11.86	-119.7	0.73	-119.7	-2.91	-119.7	0.14	-119.7	7.35	-119.7	2.85	-119.7	0.72	-119.7	10.46	-119.7	4.64	-119.7	7.13	-119.7	-5.3	-119.7	-14.48	-119.7	-26.03	-119.7	-7.4	-119.7	-21.06	-119.7	-17.32	-119.7	-0.06
-118.8	-6.73	-118.8	-15.74	-118.8	-20.72	-118.8	-9.65	-118.8	-13.18	-118.8	-16.48	-118.8	3.41	-118.8	-1.81	-118.8	-10.83	-118.8	1.28	-118.8	-1.51	-118.8	-0.42	-118.8	6.86	-118.8	4.61	-118.8	-0.85	-118.8	11.38	-118.8	6.56	-118.8	7.01	-118.8	-5.08	-118.8	-14.73	-118.8	-24.65	-118.8	-6.21	-118.8	-20.21	-118.8	-17.01	-118.8	0.13
-117.9	-7.18	-117.9	-13.53	-117.9	-20.9	-117.9	-8.92	-117.9	-14.9	-117.9	-17.29	-117.9	2.18	-117.9	-7.28	-117.9	-11.92	-117.9	-0.06	-117.9	-3.7	-117.9	-3.37	-117.9	8.3	-117.9	-0.01	-117.9	1.82	-117.9	10.58	-117.9	3.66	-117.9	5.6	-117.9	-4.35	-117.9	-14.8	-117.9	-22.89	-117.9	-5	-117.9	-18.56	-117.9	-17.46	-117.9	-2.42
-117	-8.72	-117	-16.77	-117	-19.46	-117	-9.32	-117	-14.59	-117	-15.71	-117	1.22	-117	-3.81	-117	-10.1	-117	1.89	-117	-0.69	-117	-1.48	-117	6.97	-117	2.36	-117	0.47	-117	9.67	-117	3.56	-117	6.62	-117	-5.4	-117	-14.54	-117	-24.09	-117	-7.13	-117	-19.73	-117	-17.62	-117	-3.04
-116.1	-4.92	-116.1	-13.66	-116.1	-19.32	-116.1	-9.56	-116.1	-14.72	-116.1	-16.02	-116.1	2.11	-116.1	-4.48	-116.1	-9.05	-116.1	3.4	-116.1	-0.46	-116.1	-1.12	-116.1	4.99	-116.1	2.78	-116.1	1.48	-116.1	12.96	-116.1	4.58	-116.1	6.95	-116.1	-5.88	-116.1	-15.83	-116.1	-25.15	-116.1	-5.83	-116.1	-18.14	-116.1	-17.52	-116.1	-3.71
-115.2	-7.36	-115.2	-14.68	-115.2	-19.4	-115.2	-8.86	-115.2	-14.91	-115.2	-17.55	-115.2	3.51	-115.2	-5.53	-115.2	-13.1	-115.2	2.7	-115.2	-3.77	-115.2	-2.35	-115.2	7.17	-115.2	2.35	-115.2	-0.86	-115.2	12.66	-115.2	2.05	-115.2	6.54	-115.2	-4.02	-115.2	-13.36	-115.2	-24.14	-115.2	-6.36	-115.2	-19.18	-115.2	-17.57	-115.2	-0.5
-114.3	-6.56	-114.3	-12.12	-114.3	-21.68	-114.3	-10.69	-114.3	-12.63	-114.3	-16.52	-114.3	1.4	-114.3	-4.49	-114.3	-13.21	-114.3	0.53	-114.3	-2.01	-114.3	-0.41	-114.3	6.53	-114.3	3	-114.3	1.04	-114.3	9.87	-114.3	3.95	-114.3	8.5	-114.3	-2.92	-114.3	-15.51	-114.3	-22.3	-114.3	-7.41	-114.3	-20.05	-114.3	-18.77	-114.3	-1.89
-113.4	-7.3	-113.4	-13.58	-113.4	-19.5	-113.4	-9.05	-113.4	-14.61	-113.4	-18.59	-113.4	2.32	-113.4	-5.24	-113.4	-10.32	-113.4	-0.79	-113.4	-2.81	-113.4	-2.26	-113.4	6.75	-113.4	3.17	-113.4	-1.49	-113.4	6.68	-113.4	3.91	-113.4	5.57	-113.4	-4.22	-113.4	-14.89	-113.4	-25.7	-113.4	-5.06	-113.4	-16.2	-113.4	-16.93	-113.4	-1.22
-112.5	-7.01	-112.5	-13.97	-112.5	-19.22	-112.5	-7.5	-112.5	-14.09	-112.5	-15.47	-112.5	0.62	-112.5	-2.82	-112.5	-10.79	-112.5	2.29	-112.5	-1.66	-112.5	-0.84	-112.5	5.28	-112.5	3.09	-112.5	0.44	-112.5	9.75	-112.5	4.65	-112.5	6.24	-112.5	-4.17	-112.5	-15.05	-112.5	-25.19	-112.5	-6.4	-112.5	-19.87	-112.5	-14.82	-112.5	-1.23
-111.6	-7.09	-111.6	-13.55	-111.6	-20.64	-111.6	-6.93	-111.6	-10.43	-111.6	-19.58	-111.6	2.04	-111.6	-6.65	-111.6	-9.96	-111.6	1.25	-111.6	-1.52	-111.6	-2.63	-111.6	5.35	-111.6	2.52	-111.6	0.95	-111.6	9.37	-111.6	2.69	-111.6	8.59	-111.6	-3.62	-111.6	-12.74	-111.6	-25.46	-111.6	-6.81	-111.6	-16.96	-111.6	-15.8	-111.6	0.15
-110.7	-6.39	-110.7	-9.12	-110.7	-21.47	-110.7	-8.96	-110.7	-12.07	-110.7	-18.27	-110.7	-0.67	-110.7	-3.42	-110.7	-12.17	-110.7	-1.97	-110.7	0.37	-110.7	-4.79	-110.7	5.5	-110.7	1.73	-110.7	-1.13	-110.7	9.08	-110.7	6.32	-110.7	4.16	-110.7	-4.99	-110.7	-14.3	-110.7	-24.24	-110.7	-6.16	-110.7	-16.69	-110.7	-17.26	-110.7	-1.01
-109.8	-3.82	-109.8	-13.75	-109.8	-19.44	-109.8	-8.69	-109.8	-11.24	-109.8	-15.45	-109.8	1.73	-109.8	-4.62	-109.8	-9.96	-109.8	0.23	-109.8	-2.97	-109.8	-3.02	-109.8	4.75	-109.8	3.01	-109.8	0.12	-109.8	8.6	-109.8	3.18	-109.8	7.27	-109.8	-5.61	-109.8	-13.37	-109.8	-23.77	-109.8	-4.08	-109.8	-16.31	-109.8	-14.73	-109.8	-2.02
-108.9	-5.32	-108.9	-11.14	-108.9	-20.17	-108.9	-7.67	-108.9	-14.3	-108.9	-16.56	-108.9	3.34	-108.9	-4.44	-108.9	-10.15	-108.9	0.37	-108.9	-3.61	-108.9	-2.38	-108.9	5.78	-108.9	1.77	-108.9	-0.41	-108.9	10.34	-108.9	2.93	-108.9	6.49	-108.9	-5.22	-108.9	-14.56	-108.9	-22.29	-108.9	-7.25	-108.9	-17.46	-108.9	-15.9	-108.9	-2.41
-108	-6.47	-108	-15.91	-108	-19.66	-108	-9.93	-108	-13.23	-108	-17.03	-108	0.79	-108	-2.95	-108	-8.66	-108	0.13	-108	-5.16	-108	-2.25	-108	4.57	-108	4.74	-108	-1.86	-108	8.39	-108	2.18	-108	4.47	-108	-5.7	-108	-13.11	-108	-22	-108	-5.83	-108	-18.9	-108	-16.98	-108	-1.36
-107.1	-4.63	-107.1	-12.94	-107.1	-18.82	-107.1	-9.97	-107.1	-12.16	-107.1	-14.86	-107.1	3.98	-107.1	-4.06	-107.1	-11.4	-107.1	1.1	-107.1	-3.95	-107.1	-0.77	-107.1	9.49	-107.1	1.32	-107.1	-0.29	-107.1	8.69	-107.1	2.56	-107.1	5.46	-107.1	-4.64	-107.1	-12.66	-107.1	-23.81	-107.1	-5.4	-107.1	-18.15	-107.1	-17.77	-107.1	-2.38
-106.2	-4.48	-106.2	-12.59	-106.2	-18.57	-106.2	-10.43	-106.2	-11.42	-106.2	-16.8	-106.2	1.68	-106.2	-3.11	-106.2	-8.4	-106.2	-0.42	-106.2	-1.86	-106.2	0.02	-106.2	4.67	-106.2	3.59	-106.2	2.96	-106.2	8.25	-106.2	4.83	-106.2	8.45	-106.2	-5.56	-106.2	-12.31	-106.2	-22.42	-106.2	-6.64	-106.2	-20.06	-106.2	-15.46	-106.2	-0.68
-105.3	-6.64	-105.3	-13.46	-105.3	-17.95	-105.3	-7.63	-105.3	-12.88	-105.3	-15.77	-105.3	1.38	-105.3	-6.57	-105.3	-9.89	-105.3	1.32	-105.3	-2.8	-105.3	-0.56	-105.3	5.95	-105.3	1.89	-105.3	0.41	-105.3	10.72	-105.3	4.28	-105.3	7	-105.3	-2.5	-105.3	-12.92	-105.3	-24.49	-105.3	-4.34	-105.3	-18.17	-105.3	-13.64	-105.3	-0.6
-104.4	-4.13	-104.4	-11.65	-104.4	-17.34	-104.4	-8.15	-104.4	-14.13	-104.4	-14.16	-104.4	3.42	-104.4	-3.23	-104.4	-10.14	-104.4	0.92	-104.4	-4.51	-104.4	-1.92	-104.4	7.25	-104.4	2.14	-104.4	0.34	-104.4	8.53	-104.4	1.97	-104.4	7.97	-104.4	-4.23	-104.4	-13.36	-104.4	-21.43	-104.4	-5.14	-104.4	-17.22	-104.4	-12.11	-104.4	-1.2
-103.5	-4.19	-103.5	-12.91	-103.5	-17.22	-103.5	-8.52	-103.5	-12.77	-103.5	-13.46	-103.5	2.86	-103.5	-2.63	-103.5	-8.16	-103.5	0.3	-103.5	-3.12	-103.5	-0.36	-103.5	6.24	-103.5	4.63	-103.5	1.55	-103.5	7.52	-103.5	4.04	-103.5	4.68	-103.5	-5.79	-103.5	-11.9	-103.5	-23.04	-103.5	-4.75	-103.5	-14.66	-103.5	-15.33	-103.5	-1.13
-102.6	-4.89	-102.6	-11.47	-102.6	-17.01	-102.6	-8.49	-102.6	-12.83	-102.6	-17.88	-102.6	4.02	-102.6	-4.46	-102.6	-9	-102.6	-0.03	-102.6	-1.26	-102.6	-4.18	-102.6	5.65	-102.6	1.72	-102.6	0.82	-102.6	7.06	-102.6	3.97	-102.6	6.04	-102.6	-5.48	-102.6	-12.68	-102.6	-22.45	-102.6	-6.51	-102.6	-18.06	-102.6	-14.86	-102.6	-0.17
-101.7	-6.02	-101.7	-13.7	-101.7	-15.64	-101.7	-6.97	-101.7	-11.28	-101.7	-15.79	-101.7	1.13	-101.7	-3.26	-101.7	-8.07	-101.7	2.23	-101.7	-0.06	-101.7	-2.02	-101.7	5.23	-101.7	3.84	-101.7	0.93	-101.7	10.83	-101.7	4.38	-101.7	4.12	-101.7	-5.91	-101.7	-11.87	-101.7	-21.82	-101.7	-5.68	-101.7	-16.81	-101.7	-16.99	-101.7	-2.13
-100.8	-5.72	-100.8	-12.36	-100.8	-18.85	-100.8	-7.22	-100.8	-11.07	-100.8	-13.8	-100.8	0.52	-100.8	-2.13	-100.8	-12.27	-100.8	0.45	-100.8	-0.8	-100.8	-1.86	-100.8	5.24	-100.8	2.23	-100.8	-1.75	-100.8	10.25	-100.8	3.19	-100.8	3.35	-100.8	-4.61	-100.8	-15.19	-100.8	-23.6	-100.8	-3.75	-100.8	-15.39	-100.8	-17.42	-100.8	-1.67
-99.9	-6.86	-99.9	-12.35	-99.9	-18.36	-99.9	-8.17	-99.9	-10.65	-99.9	-13.33	-99.9	2.02	-99.9	-7.24	-99.9	-8.21	-99.9	-0.23	-99.9	-4.46	-99.9	-2.06	-99.9	4.03	-99.9	0.53	-99.9	1.55	-99.9	8.68	-99.9	2.13	-99.9	2.53	-99.9	-8.25	-99.9	-13.73	-99.9	-22.23	-99.9	-5.59	-99.9	-15.55	-99.9	-15.11	-99.9	-2.64
-99	-7.54	-99	-11.84	-99	-19.98	-99	-8.66	-99	-13.88	-99	-14.1	-99	-0.05	-99	-3.12	-99	-10.15	-99	-0.32	-99	-3.53	-99	-1.91	-99	3.48	-99	4.31	-99	-0.85	-99	8.47	-99	2.04	-99	4.52	-99	-2.75	-99	-11.01	-99	-22.64	-99	-4.22	-99	-16.95	-99	-16.16	-99	-1.8
-98.1	-3.67	-98.1	-11.22	-98.1	-18.87	-98.1	-7.88	-98.1	-11.78	-98.1	-11.81	-98.1	0.81	-98.1	-2.74	-98.1	-10.53	-98.1	1.78	-98.1	-1.78	-98.1	0.67	-98.1	2.53	-98.1	1.75	-98.1	3.55	-98.1	6.49	-98.1	2.92	-98.1	3.55	-98.1	-4.87	-98.1	-13.53	-98.1	-19.76	-98.1	-3.57	-98.1	-17.95	-98.1	-15.32	-98.1	-1.77
-97.2	-4.32	-97.2	-9.85	-97.2	-18.24	-97.2	-8.35	-97.2	-11.89	-97.2	-12.6	-97.2	4.1	-97.2	-3.68	-97.2	-9.9	-97.2	-0.94	-97.2	-3.14	-97.2	-2.7	-97.2	5.4	-97.2	1.11	-97.2	-2.14	-97.2	8.97	-97.2	2.62	-97.2	4.2	-97.2	-4.02	-97.2	-12.3	-97.2	-21.91	-97.2	-5.96	-97.2	-15.07	-97.2	-17.15	-97.2	-0.02
-96.3	-7.3	-96.3	-9.62	-96.3	-15.4	-96.3	-7.33	-96.3	-12.63	-96.3	-15.46	-96.3	1.81	-96.3	-5.56	-96.3	-9.54	-96.3	-0.66	-96.3	-4.55	-96.3	-0.98	-96.3	5.68	-96.3	0.88	-96.3	1.67	-96.3	6.49	-96.3	3.87	-96.3	5.86	-96.3	-6.67	-96.3	-14.37	-96.3	-20.44	-96.3	-8.01	-96.3	-14.74	-96.3	-12.8	-96.3	-1.55
-95.4	-6.92	-95.4	-10.52	-95.4	-15.69	-95.4	-8.12	-95.4	-10.24	-95.4	-16.1	-95.4	2.08	-95.4	-5.25	-95.4	-9.34	-95.4	0.07	-95.4	-2.45	-95.4	-2.84	-95.4	3.78	-95.4	0.66	-95.4	0.47	-95.4	6.66	-95.4	2.39	-95.4	4.78	-95.4	-5.68	-95.4	-11.2	-95.4	-19.45	-95.4	-3.67	-95.4	-15.82	-95.4	-16.26	-95.4	-1.39
-94.5	-4.32	-94.5	-11	-94.5	-15.21	-94.5	-8.78	-94.5	-11.34	-94.5	-13.93	-94.5	3.24	-94.5	-3.52	-94.5	-8.48	-94.5	0.81	-94.5	-2.81	-94.5	-1.48	-94.5	6.33	-94.5	1.4	-94.5	-0.86	-94.5	8.26	-94.5	4.04	-94.5	4.83	-94.5	-4.06	-94.5	-12.5	-94.5	-19.94	-94.5	-3.76	-94.5	-13.82	-94.5	-12.69	-94.5	-3.07
-93.6	-2.19	-93.6	-13.44	-93.6	-16.28	-93.6	-6.73	-93.6	-10	-93.6	-13.79	-93.6	3.16	-93.6	-4.66	-93.6	-9.49	-93.6	1.53	-93.6	-3.8	-93.6	-0.45	-93.6	4.44	-93.6	2.77	-93.6	0.15	-93.6	10.09	-93.6	3.46	-93.6	6.26	-93.6	-5.13	-93.6	-11.68	-93.6	-19.39	-93.6	-3.41	-93.6	-15.14	-93.6	-13.74	-93.6	-1.69
-92.7	-2.69	-92.7	-13.51	-92.7	-15.56	-92.7	-6.06	-92.7	-10.26	-92.7	-11.2	-92.7	2.45	-92.7	-5.53	-92.7	-8.83	-92.7	1.85	-92.7	-0.01	-92.7	0.44	-92.7	3.36	-92.7	0.81	-92.7	-0.42	-92.7	11.13	-92.7	2.64	-92.7	5.26	-92.7	-4.44	-92.7	-10.86	-92.7	-17.54	-92.7	-3.53	-92.7	-14.08	-92.7	-15.29	-92.7	-0.15
-91.8	-5.1	-91.8	-11.22	-91.8	-13.59	-91.8	-2.96	-91.8	-10.96	-91.8	-12.78	-91.8	1.93	-91.8	-4.15	-91.8	-8.84	-91.8	0.97	-91.8	-3.07	-91.8	-0.77	-91.8	4	-91.8	1.62	-91.8	-0.36	-91.8	8.01	-91.8	3.46	-91.8	4.92	-91.8	-4.38	-91.8	-11.19	-91.8	-20.29	-91.8	-5.81	-91.8	-13.16	-91.8	-13.13	-91.8	-0.03
-90.9	-4.72	-90.9	-12.36	-90.9	-13.94	-90.9	-9.33	-90.9	-10.4	-90.9	-11.7	-90.9	1.91	-90.9	-5.18	-90.9	-8.46	-90.9	0.1	-90.9	-3.23	-90.9	-0.25	-90.9	4.02	-90.9	0.17	-90.9	-0.53	-90.9	6.99	-90.9	1.51	-90.9	4.95	-90.9	-3.8	-90.9	-12.11	-90.9	-18.52	-90.9	-5.13	-90.9	-15.15	-90.9	-12.94	-90.9	0.27
-90	-5.32	-90	-7.87	-90	-16.54	-90	-6.45	-90	-9.66	-90	-13.11	-90	2.82	-90	-4.4	-90	-9.12	-90	1.59	-90	-1.95	-90	0.14	-90	4.75	-90	3.2	-90	0.45	-90	8.02	-90	4.53	-90	6.57	-90	-3.8	-90	-10.22	-90	-18.74	-90	-4.51	-90	-16.44	-90	-12.37	-90	-1.24
-89.1	-5.56	-89.1	-9.96	-89.1	-15.52	-89.1	-6.07	-89.1	-8.87	-89.1	-13.78	-89.1	2.85	-89.1	-5.4	-89.1	-9.03	-89.1	-0.34	-89.1	-1.36	-89.1	0.44	-89.1	6.53	-89.1	1.31	-89.1	-0.24	-89.1	5.83	-89.1	5.83	-89.1	6.76	-89.1	-3.08	-89.1	-11.09	-89.1	-18.03	-89.1	-5.37	-89.1	-14.14	-89.1	-13.67	-89.1	-3.01
-88.2	-6.41	-88.2	-9.32	-88.2	-15.58	-88.2	-8.8	-88.2	-8.38	-88.2	-14.28	-88.2	2.26	-88.2	-4.25	-88.2	-8.46	-88.2	0.79	-88.2	-2.1	-88.2	-1.46	-88.2	3.32	-88.2	-0.48	-88.2	0.18	-88.2	7.15	-88.2	1.14	-88.2	3.6	-88.2	-5.69	-88.2	-11.64	-88.2	-19.47	-88.2	-5.47	-88.2	-16.23	-88.2	-13.21	-88.2	-1.95
-87.3	-3.9	-87.3	-9.72	-87.3	-15.57	-87.3	-7.12	-87.3	-9.94	-87.3	-10.42	-87.3	3.23	-87.3	-3.74	-87.3	-9.95	-87.3	1.4	-87.3	-1.76	-87.3	-2.78	-87.3	3.92	-87.3	2.73	-87.3	-0.33	-87.3	8.52	-87.3	2.99	-87.3	2.41	-87.3	-5.22	-87.3	-9.36	-87.3	-18.4	-87.3	-5.61	-87.3	-14.46	-87.3	-13.34	-87.3	-3.01
-86.4	-1.08	-86.4	-9.38	-86.4	-13.65	-86.4	-6.9	-86.4	-11.54	-86.4	-13.04	-86.4	4.35	-86.4	-4.59	-86.4	-8.64	-86.4	-0.22	-86.4	-4.42	-86.4	-2	-86.4	3.25	-86.4	1.14	-86.4	-0.09	-86.4	7.23	-86.4	2.74	-86.4	4.52	-86.4	-5.57	-86.4	-11.06	-86.4	-18.3	-86.4	-3.31	-86.4	-14.54	-86.4	-11.76	-86.4	-1.11
-85.5	-5.91	-85.5	-10.14	-85.5	-13.32	-85.5	-6.57	-85.5	-6.76	-85.5	-13.48	-85.5	-0.51	-85.5	-4.26	-85.5	-8.39	-85.5	1.73	-85.5	0.71	-85.5	-1.99	-85.5	5.73	-85.5	1.67	-85.5	-1.34	-85.5	8.59	-85.5	3.89	-85.5	4.24	-85.5	-1.87	-85.5	-10.81	-85.5	-18.68	-85.5	-3.82	-85.5	-11.14	-85.5	-13.88	-85.5	-0.2
-84.6	-4.56	-84.6	-11.94	-84.6	-14.06	-84.6	-6.12	-84.6	-9.41	-84.6	-12.3	-84.6	2.19	-84.6	-3.45	-84.6	-8.07	-84.6	0.91	-84.6	-1.68	-84.6	-1.25	-84.6	5.29	-84.6	3.3	-84.6	0.39	-84.6	7.68	-84.6	5.5	-84.6	5.63	-84.6	-2.31	-84.6	-9.95	-84.6	-16.09	-84.6	-4.63	-84.6	-15.31	-84.6	-12.02	-84.6	-0.47
-83.7	-5.93	-83.7	-10.08	-83.7	-13.17	-83.7	-5.03	-83.7	-10.22	-83.7	-8.89	-83.7	1.32	-83.7	-2.5	-83.7	-7.18	-83.7	4.11	-83.7	-4.55	-83.7	-2.44	-83.7	3.8	-83.7	1.38	-83.7	-0.92	-83.7	8.03	-83.7	1.29	-83.7	3.37	-83.7	-5.18	-83.7	-10.02	-83.7	-15.81	-83.7	-4.03	-83.7	-13.68	-83.7	-14.07	-83.7	-1.54
-82.8	-6.23	-82.8	-9.57	-82.8	-15.42	-82.8	-6.89	-82.8	-7.05	-82.8	-13.56	-82.8	0.56	-82.8	-1.01	-82.8	-6.57	-82.8	0.86	-82.8	-0.18	-82.8	-0.81	-82.8	5.3	-82.8	4.12	-82.8	2.48	-82.8	9.15	-82.8	2.84	-82.8	4.39	-82.8	-6.5	-82.8	-8.15	-82.8	-16.54	-82.8	-4.3	-82.8	-13.28	-82.8	-12.73	-82.8	-0.8
-81.9	-1.83	-81.9	-9.2	-81.9	-13.18	-81.9	-5.41	-81.9	-6.6	-81.9	-14.34	-81.9	0.53	-81.9	-4.64	-81.9	-9.12	-81.9	2.28	-81.9	-1.81	-81.9	-3.12	-81.9	5.12	-81.9	0.01	-81.9	-1.29	-81.9	7.36	-81.9	1.63	-81.9	3.25	-81.9	-2.86	-81.9	-9.91	-81.9	-17.26	-81.9	-5.03	-81.9	-13.56	-81.9	-11.69	-81.9	-2.91
-81	-2.32	-81	-11.06	-81	-12.22	-81	-5.89	-81	-9.87	-81	-12.93	-81	1.93	-81	-3.23	-81	-6.81	-81	1.84	-81	-3.93	-81	0.41	-81	4.14	-81	0.82	-81	0.3	-81	5.7	-81	2.09	-81	5.59	-81	-1.46	-81	-10.07	-81	-15.21	-81	-2.88	-81	-12.21	-81	-11.7	-81	1.36
-80.1	-2.81	-80.1	-9.78	-80.1	-13.64	-80.1	-6.29	-80.1	-10.61	-80.1	-12.46	-80.1	1.24	-80.1	-3.23	-80.1	-8.57	-80.1	0.61	-80.1	-3.18	-80.1	-2.92	-80.1	2.82	-80.1	0.7	-80.1	-0.57	-80.1	6.35	-80.1	1.43	-80.1	5.91	-80.1	-4.14	-80.1	-9.72	-80.1	-17.32	-80.1	-4.94	-80.1	-12.6	-80.1	-12.82	-80.1	-1.38
-79.2	-3.89	-79.2	-8.49	-79.2	-15.14	-79.2	-6.2	-79.2	-9.56	-79.2	-13.28	-79.2	-0.55	-79.2	-1.13	-79.2	-7.25	-79.2	1.94	-79.2	-2.2	-79.2	-0.76	-79.2	2.82	-79.2	0.96	-79.2	1.3	-79.2	6.31	-79.2	2.2	-79.2	3.4	-79.2	-1.16	-79.2	-11.87	-79.2	-18.52	-79.2	-4.74	-79.2	-11.34	-79.2	-12.94	-79.2	-1.9
-78.3	-4.01	-78.3	-8.57	-78.3	-16.71	-78.3	-6.41	-78.3	-7.13	-78.3	-10.47	-78.3	2.01	-78.3	-3.17	-78.3	-8.94	-78.3	-1.51	-78.3	-0.91	-78.3	0.73	-78.3	5.66	-78.3	1.28	-78.3	0.18	-78.3	6.56	-78.3	3.58	-78.3	2.06	-78.3	-3.71	-78.3	-11.13	-78.3	-15.83	-78.3	-2.69	-78.3	-13.23	-78.3	-11.37	-78.3	0.27
-77.4	-3.64	-77.4	-9.3	-77.4	-13.55	-77.4	-4.87	-77.4	-7.87	-77.4	-11.19	-77.4	0.25	-77.4	-2.31	-77.4	-10.15	-77.4	1.48	-77.4	-4.33	-77.4	-0.91	-77.4	1.35	-77.4	1.98	-77.4	0.61	-77.4	8.04	-77.4	2.03	-77.4	3.88	-77.4	-4.04	-77.4	-8.03	-77.4	-13.78	-77.4	-5.59	-77.4	-10.78	-77.4	-10.59	-77.4	-0.29
-76.5	-4.35	-76.5	-9.2	-76.5	-15.14	-76.5	-4.35	-76.5	-7.22	-76.5	-10.36	-76.5	1.8	-76.5	-4.47	-76.5	-11.36	-76.5	0.16	-76.5	-2.24	-76.5	-1.71	-76.5	5.49	-76.5	-1.25	-76.5	1.3	-76.5	5.28	-76.5	0.79	-76.5	3.73	-76.5	-3.8	-76.5	-12.23	-76.5	-14.05	-76.5	-2.85	-76.5	-10.64	-76.5	-14.4	-76.5	-1.55
-75.6	-4.41	-75.6	-9.34	-75.6	-13.5	-75.6	-6.53	-75.6	-10.25	-75.6	-9.1	-75.6	3.34	-75.6	-4.35	-75.6	-7.08	-75.6	0.99	-75.6	-1.95	-75.6	0.39	-75.6	3.54	-75.6	2.08	-75.6	2.92	-75.6	7.29	-75.6	2.11	-75.6	3.04	-75.6	-3.56	-75.6	-10.69	-75.6	-14.85	-75.6	-2.17	-75.6	-13.57	-75.6	-13.55	-75.6	-2.43
-74.7	-3.88	-74.7	-6.35	-74.7	-11.38	-74.7	-6.99	-74.7	-6.21	-74.7	-8.62	-74.7	1.43	-74.7	-1.64	-74.7	-6.95	-74.7	-0.4	-74.7	-0.97	-74.7	-0.3	-74.7	3.35	-74.7	2.16	-74.7	0.46	-74.7	6.66	-74.7	2.91	-74.7	3.03	-74.7	-4.3	-74.7	-7.62	-74.7	-16.16	-74.7	-4.76	-74.7	-11.92	-74.7	-11.9	-74.7	1.17
-73.8	-2.86	-73.8	-8.46	-73.8	-10.84	-73.8	-6.81	-73.8	-9.27	-73.8	-12.05	-73.8	2.41	-73.8	-2.83	-73.8	-7.23	-73.8	0.56	-73.8	-1.9	-73.8	-3.09	-73.8	4.69	-73.8	2.28	-73.8	-2.5	-73.8	5.44	-73.8	1.96	-73.8	2.44	-73.8	-4.45	-73.8	-8.33	-73.8	-15.29	-73.8	-4.8	-73.8	-11.34	-73.8	-12.64	-73.8	-2.17
-72.9	-2.86	-72.9	-7.8	-72.9	-12.37	-72.9	-8.65	-72.9	-6.22	-72.9	-9.59	-72.9	2.84	-72.9	-1.82	-72.9	-8.81	-72.9	2.01	-72.9	-1.8	-72.9	0.08	-72.9	6.16	-72.9	1.09	-72.9	-3.03	-72.9	7.15	-72.9	2.89	-72.9	3.24	-72.9	-1.41	-72.9	-9.61	-72.9	-16.88	-72.9	-3.44	-72.9	-10.85	-72.9	-12.29	-72.9	-0.94
-72	-2.5	-72	-8.71	-72	-13.96	-72	-6.76	-72	-9.3	-72	-10.24	-72	1.24	-72	-1.96	-72	-7.8	-72	-2.6	-72	0.34	-72	1.51	-72	2.68	-72	2.09	-72	0.69	-72	5.75	-72	3.36	-72	3.84	-72	-2.99	-72	-7.95	-72	-13.35	-72	-3.63	-72	-11.94	-72	-12.21	-72	-0.58
-71.1	-5.18	-71.1	-6.52	-71.1	-11.08	-71.1	-6.26	-71.1	-6.16	-71.1	-9.65	-71.1	2.38	-71.1	-1.95	-71.1	-6.25	-71.1	0.33	-71.1	-1.6	-71.1	0.61	-71.1	4.64	-71.1	1.06	-71.1	1.76	-71.1	8.32	-71.1	2.69	-71.1	5.94	-71.1	-4.62	-71.1	-9.09	-71.1	-14.63	-71.1	-1.95	-71.1	-8.2	-71.1	-8.91	-71.1	-0.84
-70.2	-2.47	-70.2	-8.52	-70.2	-10.54	-70.2	-6.03	-70.2	-8.27	-70.2	-9.05	-70.2	1.49	-70.2	-3.77	-70.2	-8.97	-70.2	1.61	-70.2	0.06	-70.2	-1.1	-70.2	2.48	-70.2	3.28	-70.2	0.7	-70.2	7.9	-70.2	3.34	-70.2	4.44	-70.2	-4.94	-70.2	-7.94	-70.2	-14.35	-70.2	-2.42	-70.2	-8.41	-70.2	-10.92	-70.2	-2.29
-69.3	-5.08	-69.3	-9.48	-69.3	-11	-69.3	-7.3	-69.3	-8.04	-69.3	-9.71	-69.3	-0.19	-69.3	-1.59	-69.3	-7.04	-69.3	-0.03	-69.3	-0.47	-69.3	-2.74	-69.3	3.75	-69.3	-2.29	-69.3	1.06	-69.3	6.31	-69.3	3.26	-69.3	1.62	-69.3	-0.24	-69.3	-11.12	-69.3	-15.37	-69.3	-3.16	-69.3	-8.96	-69.3	-11.07	-69.3	-0.06
-68.4	-2.12	-68.4	-5.59	-68.4	-12.59	-68.4	-7	-68.4	-6.77	-68.4	-11.51	-68.4	2.99	-68.4	-1.05	-68.4	-7.4	-68.4	-0.74	-68.4	-2.48	-68.4	-1.38	-68.4	4.93	-68.4	3.06	-68.4	-0.55	-68.4	5.89	-68.4	2.67	-68.4	5.03	-68.4	-3.38	-68.4	-8.72	-68.4	-16.02	-68.4	-5.32	-68.4	-11.5	-68.4	-7.58	-68.4	-2.43
-67.5	-2.6	-67.5	-7.73	-67.5	-11.63	-67.5	-6.44	-67.5	-5.58	-67.5	-11.83	-67.5	3.87	-67.5	-2.85	-67.5	-9.64	-67.5	1.17	-67.5	-0.22	-67.5	-1.02	-67.5	5.85	-67.5	-0.19	-67.5	-1.36	-67.5	5.6	-67.5	2.69	-67.5	3.69	-67.5	-2.56	-67.5	-8.2	-67.5	-13.35	-67.5	-4.46	-67.5	-8.76	-67.5	-7.29	-67.5	0.1
-66.6	-5.23	-66.6	-4.26	-66.6	-9.38	-66.6	-4.04	-66.6	-6.04	-66.6	-8.52	-66.6	0.44	-66.6	-1.77	-66.6	-7.23	-66.6	-0.55	-66.6	0.21	-66.6	-1.57	-66.6	1.96	-66.6	2.43	-66.6	0.12	-66.6	6.13	-66.6	3.49	-66.6	2.94	-66.6	-3.23	-66.6	-7.39	-66.6	-14.46	-66.6	-2.13	-66.6	-8.75	-66.6	-9.42	-66.6	-1.27
-65.7	-4.71	-65.7	-6.97	-65.7	-9.7	-65.7	-7.02	-65.7	-6.8	-65.7	-10.11	-65.7	-1.71	-65.7	-0.86	-65.7	-4.71	-65.7	-0.78	-65.7	-2.36	-65.7	1.37	-65.7	1.79	-65.7	2.81	-65.7	1.62	-65.7	6.55	-65.7	3.89	-65.7	5.07	-65.7	-3.63	-65.7	-11.19	-65.7	-12.9	-65.7	-3.98	-65.7	-10.48	-65.7	-8.44	-65.7	-1.66
-64.8	-1.51	-64.8	-6.45	-64.8	-11.37	-64.8	-5.96	-64.8	-8.18	-64.8	-7.23	-64.8	-1.43	-64.8	-2.27	-64.8	-9.29	-64.8	1.23	-64.8	-2.58	-64.8	-1.34	-64.8	0.36	-64.8	0.61	-64.8	-0.35	-64.8	7.88	-64.8	0.82	-64.8	3.27	-64.8	-3.4	-64.8	-8.82	-64.8	-12.93	-64.8	-3.36	-64.8	-12.54	-64.8	-9.54	-64.8	-1.49
-63.9	-4.13	-63.9	-6.65	-63.9	-11.03	-63.9	-4.79	-63.9	-6.24	-63.9	-10.41	-63.9	-0.71	-63.9	-2.73	-63.9	-6.32	-63.9	0.9	-63.9	-0.2	-63.9	-2.32	-63.9	1.81	-63.9	-2.01	-63.9	-3	-63.9	5.67	-63.9	4.57	-63.9	3.78	-63.9	-3.72	-63.9	-9.42	-63.9	-15.11	-63.9	-2.18	-63.9	-10.25	-63.9	-8.93	-63.9	-0.01
-63	-3.29	-63	-7.66	-63	-9.51	-63	-4.39	-63	-7.4	-63	-6.54	-63	1.98	-63	-2.22	-63	-7.93	-63	3.49	-63	-1.71	-63	2.72	-63	4.35	-63	2.41	-63	-1.74	-63	8.35	-63	2.5	-63	2.24	-63	-3.02	-63	-6.67	-63	-13.86	-63	-1.82	-63	-10.97	-63	-11.55	-63	-0.78
-62.1	-5.23	-62.1	-7.36	-62.1	-10.33	-62.1	-5.28	-62.1	-6.49	-62.1	-8.85	-62.1	2.21	-62.1	-3.2	-62.1	-8.18	-62.1	-1.33	-62.1	-2.75	-62.1	-3.1	-62.1	5.86	-62.1	2.36	-62.1	0.29	-62.1	6.16	-62.1	-0.03	-62.1	4.22	-62.1	0.11	-62.1	-8.74	-62.1	-12.24	-62.1	-3.25	-62.1	-10.27	-62.1	-8.07	-62.1	0.29
-61.2	-3.77	-61.2	-8.19	-61.2	-10.18	-61.2	-4.64	-61.2	-6.61	-61.2	-10.23	-61.2	2.1	-61.2	-3.28	-61.2	-5.72	-61.2	-0.92	-61.2	-1.36	-61.2	-4.12	-61.2	1.75	-61.2	0.15	-61.2	-0.43	-61.2	4.8	-61.2	2.58	-61.2	2.43	-61.2	-3.05	-61.2	-9.06	-61.2	-13.63	-61.2	-2.61	-61.2	-11.88	-61.2	-9.49	-61.2	-0.95
-60.3	-4.24	-60.3	-8.19	-60.3	-10.54	-60.3	-1.28	-60.3	-8.01	-60.3	-5.72	-60.3	0.28	-60.3	-1.69	-60.3	-6.93	-60.3	1.5	-60.3	-4.41	-60.3	-0.02	-60.3	2.11	-60.3	3.17	-60.3	-0.52	-60.3	5.97	-60.3	0.57	-60.3	3.47	-60.3	-4.75	-60.3	-6.11	-60.3	-10.91	-60.3	-2.75	-60.3	-8.76	-60.3	-9.61	-60.3	-1.65
-59.4	-2.65	-59.4	-7.97	-59.4	-9.6	-59.4	-2.8	-59.4	-8.3	-59.4	-7.53	-59.4	1.58	-59.4	-3.2	-59.4	-5.95	-59.4	3.21	-59.4	-0.91	-59.4	-1.24	-59.4	3.69	-59.4	3.13	-59.4	1.46	-59.4	7.76	-59.4	1.37	-59.4	2.07	-59.4	-1.98	-59.4	-5.31	-59.4	-10.71	-59.4	-0.35	-59.4	-10.68	-59.4	-9.66	-59.4	-0.36
-58.5	-5.1	-58.5	-7.98	-58.5	-9.99	-58.5	-2.48	-58.5	-9.92	-58.5	-11.11	-58.5	-0.93	-58.5	-3.22	-58.5	-7.58	-58.5	-2.39	-58.5	-0.14	-58.5	0.77	-58.5	1.7	-58.5	2.37	-58.5	-2.12	-58.5	3.37	-58.5	0.89	-58.5	5.31	-58.5	-4.79	-58.5	-6.19	-58.5	-11.9	-58.5	-2.98	-58.5	-9.37	-58.5	-8.45	-58.5	-1.12
-57.6	-4.52	-57.6	-4.16	-57.6	-11.38	-57.6	-5.17	-57.6	-6.42	-57.6	-5.17	-57.6	-1.45	-57.6	-1.74	-57.6	-7.54	-57.6	-0.07	-57.6	-2.11	-57.6	1.32	-57.6	1.61	-57.6	-0.43	-57.6	-0.88	-57.6	3.21	-57.6	1.31	-57.6	4.94	-57.6	-2.49	-57.6	-8.3	-57.6	-12.36	-57.6	-3.72	-57.6	-9.44	-57.6	-7.07	-57.6	-1.07
-56.7	-3.99	-56.7	-5.37	-56.7	-9.31	-56.7	-5.43	-56.7	-5.53	-56.7	-8.68	-56.7	1.36	-56.7	-3.08	-56.7	-5.49	-56.7	-0.52	-56.7	-0.08	-56.7	-1.98	-56.7	3.06	-56.7	-0.2	-56.7	-0.02	-56.7	5.9	-56.7	0.95	-56.7	1.88	-56.7	-1.21	-56.7	-6.04	-56.7	-10.34	-56.7	-2.66	-56.7	-9.53	-56.7	-7.26	-56.7	-1.77
-55.8	-3.1	-55.8	-4.84	-55.8	-10.17	-55.8	-7.2	-55.8	-6.85	-55.8	-6.71	-55.8	-1.23	-55.8	-1.46	-55.8	-6.14	-55.8	-1.33	-55.8	-2.56	-55.8	0.52	-55.8	1.13	-55.8	1.31	-55.8	-0.8	-55.8	4.2	-55.8	4.34	-55.8	2.79	-55.8	-3.17	-55.8	-5.51	-55.8	-11.45	-55.8	-1.48	-55.8	-7.46	-55.8	-9.07	-55.8	-1.34
-54.9	-2.81	-54.9	-5.23	-54.9	-9.55	-54.9	-4.5	-54.9	-5.43	-54.9	-6.29	-54.9	0.99	-54.9	-0.86	-54.9	-5.54	-54.9	-0.49	-54.9	-0.37	-54.9	1.9	-54.9	2.49	-54.9	1.77	-54.9	-0.53	-54.9	6.77	-54.9	3.22	-54.9	3.24	-54.9	-1.76	-54.9	-6.65	-54.9	-12.36	-54.9	-1.39	-54.9	-8.85	-54.9	-7.86	-54.9	-1.84
-54	-2.06	-54	-7.2	-54	-11.4	-54	-2.39	-54	-3.64	-54	-9.37	-54	2.38	-54	-2.42	-54	-6.55	-54	3.03	-54	-1.46	-54	-1.27	-54	1.18	-54	3.05	-54	-0.56	-54	7.03	-54	1.91	-54	0.91	-54	-4.92	-54	-6.98	-54	-10.19	-54	-1.84	-54	-6.64	-54	-8.84	-54	-0.5
-53.1	-3.93	-53.1	-5.29	-53.1	-7.61	-53.1	-4.82	-53.1	-4.86	-53.1	-6.36	-53.1	-0.89	-53.1	-1.71	-53.1	-2.77	-53.1	-1.96	-53.1	0.02	-53.1	1.07	-53.1	3.23	-53.1	0.1	-53.1	2.08	-53.1	3.48	-53.1	2.86	-53.1	3.05	-53.1	-1.46	-53.1	-5.04	-53.1	-10.75	-53.1	-3.38	-53.1	-7.48	-53.1	-8.79	-53.1	-0.37
-52.2	-3.04	-52.2	-5.37	-52.2	-8.42	-52.2	-1.88	-52.2	-5.95	-52.2	-5.64	-52.2	1.84	-52.2	-2.47	-52.2	-7.84	-52.2	-0.58	-52.2	-0.56	-52.2	-2.34	-52.2	4.63	-52.2	0.08	-52.2	-0.58	-52.2	3.39	-52.2	4.13	-52.2	1.56	-52.2	0.98	-52.2	-6.36	-52.2	-12.09	-52.2	-1.76	-52.2	-6.7	-52.2	-8.7	-52.2	1.28
-51.3	-2.74	-51.3	-7.83	-51.3	-9.07	-51.3	-4.22	-51.3	-6.42	-51.3	-5.73	-51.3	1.75	-51.3	-2.74	-51.3	-6.72	-51.3	-1.77	-51.3	-4.19	-51.3	-0.68	-51.3	1.3	-51.3	0.66	-51.3	-1.84	-51.3	2.89	-51.3	0.61	-51.3	1.66	-51.3	-1.12	-51.3	-5.48	-51.3	-11.09	-51.3	-3.68	-51.3	-9.86	-51.3	-8.21	-51.3	0.45
-50.4	-4.17	-50.4	-3.77	-50.4	-7.58	-50.4	-3.12	-50.4	-6.78	-50.4	-6.65	-50.4	1.16	-50.4	-0.56	-50.4	-5.72	-50.4	0.27	-50.4	-0.91	-50.4	-2.26	-50.4	2.39	-50.4	2.85	-50.4	-1.65	-50.4	6.42	-50.4	2.81	-50.4	2.78	-50.4	-1.35	-50.4	-4.89	-50.4	-10.48	-50.4	-3.79	-50.4	-8.17	-50.4	-6.66	-50.4	-1.22
-49.5	-2.13	-49.5	-6.84	-49.5	-8.38	-49.5	-4.99	-49.5	-5.62	-49.5	-6.71	-49.5	0.9	-49.5	-2.28	-49.5	-2.41	-49.5	-1.65	-49.5	-3.1	-49.5	0.08	-49.5	1.88	-49.5	1.4	-49.5	-0.3	-49.5	5.45	-49.5	1.8	-49.5	3.11	-49.5	-2.92	-49.5	-4.74	-49.5	-10.67	-49.5	-2.86	-49.5	-6.98	-49.5	-7.37	-49.5	-3.58
-48.6	-0.51	-48.6	-4.21	-48.6	-7.43	-48.6	-5.21	-48.6	-5.3	-48.6	-6.66	-48.6	3.89	-48.6	-2.34	-48.6	-3.91	-48.6	1.04	-48.6	-1.44	-48.6	0.25	-48.6	3.24	-48.6	2.46	-48.6	0.91	-48.6	2.23	-48.6	1.82	-48.6	5.32	-48.6	-1.46	-48.6	-3.54	-48.6	-8.92	-48.6	-4.16	-48.6	-8.31	-48.6	-5.37	-48.6	0.39
-47.7	-2.23	-47.7	-4.38	-47.7	-8.84	-47.7	-2.46	-47.7	-5.09	-47.7	-8.01	-47.7	-0.43	-47.7	-1.15	-47.7	-5.76	-47.7	0.97	-47.7	-2.55	-47.7	-0.05	-47.7	1.41	-47.7	0.9	-47.7	1.9	-47.7	5.37	-47.7	0.28	-47.7	3.03	-47.7	-3.65	-47.7	-5.56	-47.7	-9.66	-47.7	-1.47	-47.7	-7.44	-47.7	-4.62	-47.7	-2.37
-46.8	-4.17	-46.8	-2.29	-46.8	-8.93	-46.8	-3.08	-46.8	-2.89	-46.8	-5.47	-46.8	-0.1	-46.8	-0.53	-46.8	-4.26	-46.8	-0.22	-46.8	0.99	-46.8	-0.08	-46.8	3.29	-46.8	2.12	-46.8	0.17	-46.8	2.61	-46.8	1.3	-46.8	2.2	-46.8	-1.5	-46.8	-4.38	-46.8	-9.34	-46.8	-3.1	-46.8	-7.23	-46.8	-6.65	-46.8	0.42
-45.9	-1.85	-45.9	-5.55	-45.9	-7.38	-45.9	-3.38	-45.9	-1.6	-45.9	-5.25	-45.9	-1.9	-45.9	-1.85	-45.9	-6.27	-45.9	-0.18	-45.9	-0.74	-45.9	-0.94	-45.9	-0.4	-45.9	2.54	-45.9	-1.28	-45.9	5.47	-45.9	0.78	-45.9	2.97	-45.9	-4.83	-45.9	-3.32	-45.9	-7.84	-45.9	-3.12	-45.9	-4.71	-45.9	-5.63	-45.9	-1.81
-45	-2.24	-45	-5.56	-45	-8.09	-45	-4.56	-45	-2.6	-45	-4.98	-45	2.27	-45	-2.96	-45	-5.03	-45	0.31	-45	-0.78	-45	-2.58	-45	2.62	-45	0.12	-45	-0.69	-45	5.53	-45	2.75	-45	2.5	-45	-1.94	-45	-3.37	-45	-8.13	-45	-0.7	-45	-7.07	-45	-5.93	-45	1.08
-44.1	-4.92	-44.1	-4.04	-44.1	-7.67	-44.1	-2.37	-44.1	-1.98	-44.1	-4.33	-44.1	-0.6	-44.1	-0.6	-44.1	-5.48	-44.1	2.43	-44.1	0.92	-44.1	0.55	-44.1	2.35	-44.1	2.02	-44.1	-1.14	-44.1	4.36	-44.1	2.79	-44.1	4.3	-44.1	-1.96	-44.1	-5.15	-44.1	-9.24	-44.1	-3.07	-44.1	-5.4	-44.1	-3.53	-44.1	0.44
-43.2	-1.29	-43.2	-5.52	-43.2	-6.88	-43.2	-4.19	-43.2	-3.1	-43.2	-8.38	-43.2	0.06	-43.2	-2	-43.2	-4.79	-43.2	0.33	-43.2	-2.32	-43.2	-1.77	-43.2	2.42	-43.2	-0.15	-43.2	0.09	-43.2	2.67	-43.2	2.36	-43.2	1.86	-43.2	-2.14	-43.2	-4.93	-43.2	-8.04	-43.2	-1.89	-43.2	-7.42	-43.2	-5.2	-43.2	-2.49
-42.3	-3.16	-42.3	-2.88	-42.3	-7.04	-42.3	0.02	-42.3	-3.17	-42.3	-6.21	-42.3	-0.46	-42.3	-0.63	-42.3	-6.24	-42.3	1.36	-42.3	0.14	-42.3	-0.31	-42.3	0.81	-42.3	2.99	-42.3	2.03	-42.3	2.35	-42.3	1.69	-42.3	4.82	-42.3	-2.47	-42.3	-3.4	-42.3	-8.75	-42.3	-1.15	-42.3	-5.59	-42.3	-5.03	-42.3	-0.58
-41.4	-2.21	-41.4	-4.95	-41.4	-7.01	-41.4	-2.83	-41.4	-3.63	-41.4	-5.79	-41.4	0.33	-41.4	-2.5	-41.4	-3.62	-41.4	0.49	-41.4	-1.28	-41.4	-1.15	-41.4	0.5	-41.4	-1.62	-41.4	-0.85	-41.4	4.57	-41.4	1.97	-41.4	3.3	-41.4	-2.74	-41.4	-3.77	-41.4	-8.69	-41.4	-0.88	-41.4	-4.29	-41.4	-5.27	-41.4	-1.52
-40.5	-3.36	-40.5	-4.37	-40.5	-7.03	-40.5	-3.28	-40.5	-4.77	-40.5	-4.83	-40.5	0.25	-40.5	-1.04	-40.5	-3.67	-40.5	1.38	-40.5	-3.83	-40.5	-0.69	-40.5	1.33	-40.5	0.49	-40.5	-0.48	-40.5	3.7	-40.5	1.07	-40.5	2.06	-40.5	-3.43	-40.5	-5.14	-40.5	-9.13	-40.5	-2.57	-40.5	-6.71	-40.5	-5.55	-40.5	-1.69
-39.6	-0.26	-39.6	-2.59	-39.6	-6.59	-39.6	-1.25	-39.6	-1.55	-39.6	-5.9	-39.6	2.65	-39.6	-1.1	-39.6	-3.3	-39.6	0.93	-39.6	-0.85	-39.6	-2.28	-39.6	1.94	-39.6	-1	-39.6	-0.57	-39.6	4.13	-39.6	1.19	-39.6	2.21	-39.6	-3.89	-39.6	-6.88	-39.6	-7.8	-39.6	-0.55	-39.6	-8.46	-39.6	-6.95	-39.6	-2.03
-38.7	-2.7	-38.7	-4.66	-38.7	-7.29	-38.7	-0.95	-38.7	-4.31	-38.7	-5.51	-38.7	-2.44	-38.7	-2.37	-38.7	-5.97	-38.7	2.24	-38.7	-0.94	-38.7	0.38	-38.7	1.68	-38.7	-0.66	-38.7	-1.76	-38.7	3.66	-38.7	1.82	-38.7	0.88	-38.7	-1.59	-38.7	-2.95	-38.7	-6.59	-38.7	-0.24	-38.7	-5.27	-38.7	-5.56	-38.7	0.62
-37.8	1.25	-37.8	-2.99	-37.8	-2.73	-37.8	-2.88	-37.8	-2.54	-37.8	-5.26	-37.8	0.97	-37.8	-2.23	-37.8	-4.34	-37.8	-0.25	-37.8	-0.17	-37.8	-0.84	-37.8	1.31	-37.8	-1.35	-37.8	-1.63	-37.8	-0.09	-37.8	1.08	-37.8	1.51	-37.8	-1.11	-37.8	-5.36	-37.8	-7.69	-37.8	0.2	-37.8	-3.86	-37.8	-7.35	-37.8	0.61
-36.9	-2.71	-36.9	-5.54	-36.9	-6.6	-36.9	-4.21	-36.9	-0.97	-36.9	-1.96	-36.9	1.4	-36.9	-2.8	-36.9	-5.55	-36.9	-1	-36.9	-1.91	-36.9	1.48	-36.9	2.85	-36.9	-0.18	-36.9	-0.23	-36.9	1.77	-36.9	0.44	-36.9	0.48	-36.9	-0.63	-36.9	-3.99	-36.9	-8.45	-36.9	-4.81	-36.9	-5.26	-36.9	-6.46	-36.9	0.43
-36	-2.18	-36	-2.47	-36	-6.43	-36	-0.36	-36	-3.26	-36	-6.51	-36	0.43	-36	-0.76	-36	-4.55	-36	0.71	-36	-1.29	-36	0.41	-36	1.04	-36	0.95	-36	-0.2	-36	2.82	-36	2.27	-36	1.23	-36	-1.21	-36	-4.58	-36	-8.21	-36	1.13	-36	-5.37	-36	-4.18	-36	0.24
-35.1	-1.24	-35.1	-3.34	-35.1	-4.29	-35.1	-0.36	-35.1	-1.43	-35.1	-4.79	-35.1	2.05	-35.1	-0.87	-35.1	-2.91	-35.1	-0.98	-35.1	0.3	-35.1	2.46	-35.1	2.77	-35.1	1.15	-35.1	-1.95	-35.1	1.23	-35.1	0.03	-35.1	2.86	-35.1	-2.37	-35.1	-4.6	-35.1	-6.47	-35.1	-4.77	-35.1	-5.05	-35.1	-3.65	-35.1	-0.26
-34.2	-3.88	-34.2	-3.62	-34.2	-3.93	-34.2	-1.79	-34.2	-1.33	-34.2	-4.22	-34.2	-2.19	-34.2	-1.02	-34.2	-3.46	-34.2	0.75	-34.2	0.17	-34.2	1.91	-34.2	1.79	-34.2	0.51	-34.2	0.49	-34.2	1.82	-34.2	3.41	-34.2	0.61	-34.2	-2.49	-34.2	-4.32	-34.2	-8.06	-34.2	-3.88	-34.2	-3.27	-34.2	-7.74	-34.2	0.18
-33.3	-0.41	-33.3	-4.81	-33.3	-3.34	-33.3	-1.87	-33.3	-2.19	-33.3	-3.55	-33.3	0.61	-33.3	-2.47	-33.3	-4.86	-33.3	1.24	-33.3	-1.45	-33.3	0.03	-33.3	1.44	-33.3	-1.67	-33.3	-2.79	-33.3	1.62	-33.3	-0.59	-33.3	1.07	-33.3	-1.13	-33.3	-4.99	-33.3	-8.02	-33.3	-1.86	-33.3	-2.17	-33.3	-4.76	-33.3	-1.43
-32.4	-1.5	-32.4	-4.45	-32.4	-6.66	-32.4	-4.78	-32.4	-0.74	-32.4	-5.33	-32.4	0.76	-32.4	-0.82	-32.4	-5.67	-32.4	0	-32.4	-2.41	-32.4	-1.8	-32.4	3.23	-32.4	0.35	-32.4	-1.67	-32.4	3.15	-32.4	-0.92	-32.4	3	-32.4	0.14	-32.4	-2.92	-32.4	-7.44	-32.4	-3.04	-32.4	-4.29	-32.4	-2.64	-32.4	-0.29
-31.5	-2.03	-31.5	-4.46	-31.5	-2.12	-31.5	-3.06	-31.5	-1.68	-31.5	-5.11	-31.5	0.73	-31.5	-2.3	-31.5	-2.86	-31.5	-0.03	-31.5	0.01	-31.5	0.49	-31.5	0.35	-31.5	-0.28	-31.5	0.44	-31.5	2.73	-31.5	4.15	-31.5	4.32	-31.5	-1.6	-31.5	-1.95	-31.5	-6.15	-31.5	-0.48	-31.5	-3.34	-31.5	-4.12	-31.5	1.02
-30.6	-3.23	-30.6	-1.59	-30.6	-7.29	-30.6	-3.84	-30.6	-4.54	-30.6	-3.45	-30.6	-1.03	-30.6	-1.1	-30.6	-3.38	-30.6	0.4	-30.6	-3.08	-30.6	-0.65	-30.6	-0.03	-30.6	2.47	-30.6	-0.66	-30.6	3.44	-30.6	-0.09	-30.6	-1.03	-30.6	-0.97	-30.6	-2	-30.6	-7.91	-30.6	-1.68	-30.6	-7.18	-30.6	-4.77	-30.6	-0.52
-29.7	-2.36	-29.7	-3.19	-29.7	-3.33	-29.7	-2.58	-29.7	-1.92	-29.7	-2.99	-29.7	-1.05	-29.7	-2.14	-29.7	-2.83	-29.7	0.62	-29.7	-1.64	-29.7	2.99	-29.7	1.71	-29.7	2.34	-29.7	2.8	-29.7	3.45	-29.7	0.02	-29.7	1.04	-29.7	-0.53	-29.7	-2.26	-29.7	-4.2	-29.7	-2.28	-29.7	-3.66	-29.7	-5.09	-29.7	0.05
-28.8	-1.91	-28.8	0.9	-28.8	-6.18	-28.8	-0.58	-28.8	-4.6	-28.8	-3.35	-28.8	1.33	-28.8	3.62	-28.8	-2.4	-28.8	1.91	-28.8	-2.48	-28.8	-0.27	-28.8	2.8	-28.8	0.54	-28.8	0	-28.8	4.13	-28.8	0.08	-28.8	0.38	-28.8	-1.6	-28.8	-1.55	-28.8	-5.06	-28.8	0.59	-28.8	-3.08	-28.8	-7.79	-28.8	0.15
-27.9	-1.07	-27.9	-1.71	-27.9	-5.65	-27.9	-1.36	-27.9	-1.45	-27.9	-2.5	-27.9	1.44	-27.9	0.34	-27.9	-2.5	-27.9	1.93	-27.9	-0.09	-27.9	0.14	-27.9	1.91	-27.9	-0.19	-27.9	-1.14	-27.9	1.27	-27.9	0.82	-27.9	3.07	-27.9	-0.71	-27.9	-4.75	-27.9	-3.89	-27.9	-2.1	-27.9	-3.75	-27.9	-2.73	-27.9	-0.88
-27	-1.91	-27	-1.86	-27	-4.73	-27	0.23	-27	-2.13	-27	-2.53	-27	-0.3	-27	-0.72	-27	-3.53	-27	3.54	-27	0.05	-27	2.33	-27	-0.4	-27	0.41	-27	1.42	-27	5.3	-27	1.46	-27	2.1	-27	-1.4	-27	-2.97	-27	-5.48	-27	-0.28	-27	-4.73	-27	-3	-27	-0.17
-26.1	-0.58	-26.1	-0.35	-26.1	-5.04	-26.1	-2.59	-26.1	-1.17	-26.1	-2.38	-26.1	-0.17	-26.1	0.75	-26.1	-1.29	-26.1	1.58	-26.1	-0.71	-26.1	1.98	-26.1	2.11	-26.1	1.73	-26.1	1.33	-26.1	3.12	-26.1	1.52	-26.1	1.34	-26.1	-2.48	-26.1	-1.18	-26.1	-3.3	-26.1	-0.69	-26.1	-1.9	-26.1	-4.57	-26.1	-0.98
-25.2	-1.14	-25.2	-2.64	-25.2	-5.23	-25.2	-3.03	-25.2	0.78	-25.2	-1.76	-25.2	0.34	-25.2	-0.95	-25.2	-4.35	-25.2	1.97	-25.2	0.04	-25.2	3.75	-25.2	-1.75	-25.2	-0.48	-25.2	0.71	-25.2	3.74	-25.2	-1.98	-25.2	2.58	-25.2	-4.48	-25.2	-0.88	-25.2	-5.11	-25.2	1.37	-25.2	-7.85	-25.2	-2.33	-25.2	-1.73
-24.3	0.04	-24.3	-3.98	-24.3	-3.29	-24.3	-2.09	-24.3	-1.76	-24.3	-2.82	-24.3	0.12	-24.3	-2.73	-24.3	-4.56	-24.3	0.47	-24.3	-3.06	-24.3	-0.43	-24.3	0.31	-24.3	0.06	-24.3	-0.25	-24.3	1.4	-24.3	0.28	-24.3	3.67	-24.3	-2	-24.3	-2.11	-24.3	-4.11	-24.3	-1.15	-24.3	-3.02	-24.3	-1.83	-24.3	0.02
-23.4	-0.99	-23.4	-1.96	-23.4	-6.22	-23.4	0.43	-23.4	0.18	-23.4	-2.12	-23.4	2.34	-23.4	-0.52	-23.4	-4.23	-23.4	-0.74	-23.4	-0.16	-23.4	2.64	-23.4	2.19	-23.4	0.47	-23.4	0.58	-23.4	1.02	-23.4	0.01	-23.4	2.35	-23.4	-0.62	-23.4	-1.76	-23.4	-4.48	-23.4	-0.86	-23.4	-3.37	-23.4	-1.63	-23.4	-1.77
-22.5	-0.22	-22.5	-3.1	-22.5	-5.26	-22.5	-2.42	-22.5	-2.52	-22.5	-0.99	-22.5	-0.24	-22.5	-1.23	-22.5	-3.57	-22.5	-0.18	-22.5	2.17	-22.5	0.79	-22.5	0.05	-22.5	-1.64	-22.5	1.28	-22.5	3	-22.5	1.2	-22.5	1.12	-22.5	-1.93	-22.5	-2.49	-22.5	-5.09	-22.5	-1.03	-22.5	-0.52	-22.5	-2.06	-22.5	0.66
-21.6	1.11	-21.6	-1.48	-21.6	-5.19	-21.6	-3.9	-21.6	0.25	-21.6	-0.78	-21.6	0.56	-21.6	-2.83	-21.6	-1.58	-21.6	-1.24	-21.6	-0.19	-21.6	2.3	-21.6	-1.05	-21.6	-1.99	-21.6	0.55	-21.6	2.13	-21.6	3.07	-21.6	1.03	-21.6	-0.96	-21.6	-3	-21.6	-2.99	-21.6	-1.05	-21.6	-1.17	-21.6	-2.95	-21.6	0.31
-20.7	-1.11	-20.7	-2.85	-20.7	-4.98	-20.7	-2.2	-20.7	-0.72	-20.7	-1.89	-20.7	-0.01	-20.7	-1.49	-20.7	-2.66	-20.7	0.48	-20.7	1.3	-20.7	1.5	-20.7	0.81	-20.7	-1.43	-20.7	-0.5	-20.7	1.51	-20.7	1.47	-20.7	1.85	-20.7	-1.07	-20.7	-1.22	-20.7	-1.97	-20.7	-1.07	-20.7	-4.53	-20.7	-3.22	-20.7	0.76
-19.8	0.26	-19.8	-0.17	-19.8	-3.57	-19.8	-2.56	-19.8	-0.98	-19.8	-0.31	-19.8	4.02	-19.8	-0.04	-19.8	-2.95	-19.8	3.07	-19.8	-0.39	-19.8	0.72	-19.8	1.7	-19.8	0.17	-19.8	-1.44	-19.8	2.15	-19.8	-1.49	-19.8	2.62	-19.8	-3.96	-19.8	-1.48	-19.8	-4.16	-19.8	-0.13	-19.8	-2.55	-19.8	-2.22	-19.8	-1.12
-18.9	-0.42	-18.9	-2.4	-18.9	-3.68	-18.9	0.67	-18.9	-1.69	-18.9	-2.88	-18.9	0.92	-18.9	-1.32	-18.9	-3.02	-18.9	0.9	-18.9	0	-18.9	-0.35	-18.9	-0.93	-18.9	-0.27	-18.9	-0.58	-18.9	0.62	-18.9	3.21	-18.9	0.72	-18.9	0.14	-18.9	-3.81	-18.9	-2.52	-18.9	-0.42	-18.9	-2.97	-18.9	0.07	-18.9	1.05
-18	1.16	-18	1.98	-18	-3.84	-18	-1.75	-18	-0.6	-18	-0.89	-18	4.34	-18	-0.82	-18	-2.3	-18	2.52	-18	-0.07	-18	-0.34	-18	1.74	-18	-2.26	-18	0.76	-18	1.7	-18	0.57	-18	1.08	-18	-1.74	-18	-1.7	-18	-2.53	-18	-0.03	-18	-0.11	-18	-4.41	-18	0.23
-17.1	-2.47	-17.1	-1.99	-17.1	-5.36	-17.1	-1.05	-17.1	0.68	-17.1	-0.71	-17.1	-0.38	-17.1	0.33	-17.1	-5.39	-17.1	-1.47	-17.1	0.74	-17.1	2.36	-17.1	2.02	-17.1	0.14	-17.1	-1.41	-17.1	2.48	-17.1	-1.5	-17.1	1.68	-17.1	1.38	-17.1	-3.38	-17.1	-2.09	-17.1	-0.36	-17.1	-3.27	-17.1	-2.69	-17.1	-0.46
-16.2	1.2	-16.2	-1.24	-16.2	-4.4	-16.2	-2.7	-16.2	0.72	-16.2	-3.14	-16.2	-0.22	-16.2	-1.53	-16.2	-5.44	-16.2	0.55	-16.2	-1.2	-16.2	0.1	-16.2	1.79	-16.2	-2.07	-16.2	-2.15	-16.2	3.7	-16.2	-0.75	-16.2	1.64	-16.2	-1.05	-16.2	-2.15	-16.2	-2.51	-16.2	0.81	-16.2	-3.54	-16.2	0.97	-16.2	-0.72
-15.3	-0.66	-15.3	1.18	-15.3	-5.18	-15.3	-2.72	-15.3	-0.23	-15.3	-2.74	-15.3	-1.16	-15.3	-1.61	-15.3	-4.43	-15.3	-1.5	-15.3	-0.61	-15.3	-2.34	-15.3	-0.99	-15.3	-1.39	-15.3	0.73	-15.3	0.07	-15.3	2.19	-15.3	0.1	-15.3	-2.66	-15.3	-3.24	-15.3	-2.44	-15.3	-1.8	-15.3	-2.35	-15.3	-1.76	-15.3	-1.87
-14.4	1.51	-14.4	-1.1	-14.4	-3.37	-14.4	-1.3	-14.4	-1.84	-14.4	-1.48	-14.4	0.32	-14.4	-0.3	-14.4	-3.45	-14.4	1.58	-14.4	-0.67	-14.4	1.2	-14.4	-0.38	-14.4	-0.3	-14.4	-0.79	-14.4	1.87	-14.4	1.57	-14.4	1.03	-14.4	-0.25	-14.4	-0.87	-14.4	-1.66	-14.4	1.03	-14.4	1.36	-14.4	-4.26	-14.4	-1.07
-13.5	1.22	-13.5	-2.11	-13.5	-2.21	-13.5	0.14	-13.5	1.43	-13.5	0.57	-13.5	0.73	-13.5	-0.51	-13.5	-1.88	-13.5	0.44	-13.5	0.81	-13.5	0.57	-13.5	0.8	-13.5	-0.29	-13.5	1.49	-13.5	1.67	-13.5	1.67	-13.5	0.99	-13.5	0.26	-13.5	-1.72	-13.5	1.31	-13.5	-2.05	-13.5	-0.63	-13.5	0.57	-13.5	-0.59
-12.6	2.32	-12.6	-1.88	-12.6	-3.75	-12.6	-1.04	-12.6	-1.59	-12.6	-1.41	-12.6	1.93	-12.6	-0.89	-12.6	-1.68	-12.6	1.91	-12.6	-2.64	-12.6	0.42	-12.6	0.48	-12.6	-2.13	-12.6	0.06	-12.6	3.78	-12.6	0.55	-12.6	1.55	-12.6	0.65	-12.6	-3.05	-12.6	-2.19	-12.6	-0.36	-12.6	-0.16	-12.6	-1.77	-12.6	1.95
-11.7	-0.13	-11.7	2.34	-11.7	-2.64	-11.7	-1.23	-11.7	-1.64	-11.7	-2.48	-11.7	0.68	-11.7	-0.03	-11.7	-2.93	-11.7	-1.19	-11.7	-0.35	-11.7	0.08	-11.7	1.74	-11.7	-1.32	-11.7	0.13	-11.7	0.59	-11.7	-0.52	-11.7	-2.83	-11.7	0.46	-11.7	-1.8	-11.7	-3.23	-11.7	-2	-11.7	-1.59	-11.7	-2.6	-11.7	-1.83
-10.8	-1.98	-10.8	1.05	-10.8	-1.09	-10.8	-0.61	-10.8	-0.64	-10.8	-2.06	-10.8	-0.56	-10.8	0.96	-10.8	-1.19	-10.8	-1.27	-10.8	0.25	-10.8	1.66	-10.8	0.71	-10.8	0.82	-10.8	0.76	-10.8	-0.79	-10.8	1.16	-10.8	1.96	-10.8	-0.97	-10.8	-1.4	-10.8	-2.12	-10.8	-1.35	-10.8	1.29	-10.8	-2.31	-10.8	0.07
-9.9	1.39	-9.9	0.47	-9.9	-1.57	-9.9	-0.7	-9.9	-0.45	-9.9	-1.64	-9.9	2.12	-9.9	1.02	-9.9	-0.39	-9.9	0.12	-9.9	-1.9	-9.9	-1.29	-9.9	0.35	-9.9	-1.81	-9.9	1.23	-9.9	-0.89	-9.9	-2.51	-9.9	-0.77	-9.9	-0.02	-9.9	-1.31	-9.9	-1.12	-9.9	-1.57	-9.9	-3.43	-9.9	-1.54	-9.9	1.17
-9	-0.83	-9	-0.16	-9	0.11	-9	-1.06	-9	1.6	-9	-1.9	-9	-2.71	-9	1.42	-9	0.36	-9	-0.17	-9	-0.23	-9	2.48	-9	-1.25	-9	0.27	-9	1.76	-9	1.58	-9	-1.19	-9	1.51	-9	-1.15	-9	0.23	-9	-1.97	-9	-0.81	-9	-0.39	-9	-0.4	-9	-1.96
-8.1	-0.18	-8.1	0.79	-8.1	0.45	-8.1	-1.94	-8.1	0.32	-8.1	-0.16	-8.1	0.62	-8.1	-0.41	-8.1	-1.32	-8.1	0.63	-8.1	0	-8.1	0.72	-8.1	0.41	-8.1	0.39	-8.1	-2.65	-8.1	2.01	-8.1	1.46	-8.1	0.49	-8.1	0.74	-8.1	-2.03	-8.1	-1.62	-8.1	1.18	-8.1	1.79	-8.1	-0.61	-8.1	-0.72
-7.2	0.69	-7.2	0.59	-7.2	-1.09	-7.2	-1.26	-7.2	-0.82	-7.2	2.82	-7.2	-0.85	-7.2	-0.87	-7.2	-1.23	-7.2	-1.02	-7.2	-0.64	-7.2	-0.49	-7.2	1.24	-7.2	0.3	-7.2	-1.54	-7.2	2.52	-7.2	-0.74	-7.2	-0.95	-7.2	0.26	-7.2	1.88	-7.2	-2.34	-7.2	0.84	-7.2	-1.73	-7.2	1.36	-7.2	-0.33
-6.3	0.14	-6.3	1.74	-6.3	1.68	-6.3	1.32	-6.3	-0.64	-6.3	0.99	-6.3	-0.88	-6.3	-0.26	-6.3	2.1	-6.3	1.54	-6.3	0.48	-6.3	-1.95	-6.3	0.01	-6.3	0.68	-6.3	-0.36	-6.3	1.65	-6.3	0.6	-6.3	1.32	-6.3	-0.29	-6.3	-0.19	-6.3	-2.03	-6.3	1.04	-6.3	-0.58	-6.3	0	-6.3	-0.46
-5.4	-1.39	-5.4	-0.54	-5.4	0.6	-5.4	0	-5.4	0.21	-5.4	-1.87	-5.4	-0.37	-5.4	-0.19	-5.4	-0.03	-5.4	1.07	-5.4	0.95	-5.4	-1.87	-5.4	1.23	-5.4	-1.03	-5.4	1.66	-5.4	-0.94	-5.4	-0.79	-5.4	-2.02	-5.4	-0.43	-5.4	-0.12	-5.4	0.16	-5.4	-0.69	-5.4	-1.05	-5.4	0.39	-5.4	0.3
-4.5	2.29	-4.5	-0.5	-4.5	1.12	-4.5	-0.1	-4.5	-0.02	-4.5	2.3	-4.5	1.48	-4.5	-0.02	-4.5	0.39	-4.5	1.8	-4.5	-0.37	-4.5	-0.17	-4.5	0.93	-4.5	0.1	-4.5	-0.56	-4.5	3.87	-4.5	0.98	-4.5	1.2	-4.5	0.9	-4.5	-0.62	-4.5	1.32	-4.5	0.95	-4.5	2.83	-4.5	-0.99	-4.5	2.15
-3.6	-0.07	-3.6	1.22	-3.6	1.16	-3.6	0.75	-3.6	-0.06	-3.6	-1.01	-3.6	-0.66	-3.6	1.67	-3.6	-0.55	-3.6	-1.18	-3.6	-0.7	-3.6	1.96	-3.6	-1.37	-3.6	1.26	-3.6	0.31	-3.6	-1.06	-3.6	0.08	-3.6	-0.4	-3.6	-0.11	-3.6	0.77	-3.6	1.21	-3.6	0.45	-3.6	-0.04	-3.6	0.4	-3.6	0.41
-2.7	-0.32	-2.7	-0.31	-2.7	-3.05	-2.7	0.16	-2.7	0.13	-2.7	-0.81	-2.7	0.47	-2.7	1.32	-2.7	0.6	-2.7	2.24	-2.7	-0.12	-2.7	1.83	-2.7	-0.47	-2.7	0.85	-2.7	1.57	-2.7	1.15	-2.7	0.43	-2.7	0.61	-2.7	0.97	-2.7	0.16	-2.7	-1.07	-2.7	-1.93	-2.7	3.44	-2.7	-0.49	-2.7	2.56
-1.8	0.33	-1.8	-0.15	-1.8	-2.58	-1.8	0.46	-1.8	1.62	-1.8	-0.31	-1.8	1.21	-1.8	-1.48	-1.8	-1.36	-1.8	0.75	-1.8	1	-1.8	-1	-1.8	0.45	-1.8	-1.3	-1.8	0.54	-1.8	-1.73	-1.8	0.24	-1.8	0.1	-1.8	-2	-1.8	-0.37	-1.8	0.95	-1.8	-0.25	-1.8	-1.1	-1.8	-1.25	-1.8	1.85
-0.9	-0.83	-0.9	-0.5	-0.9	-0.35	-0.9	-0.52	-0.9	-0.35	-0.9	-0.41	-0.9	-0.97	-0.9	-0.03	-0.9	-0.32	-0.9	0.23	-0.9	0.66	-0.9	0.6	-0.9	-0.69	-0.9	-0.82	-0.9	-0.86	-0.9	2.17	-0.9	1.21	-0.9	0	-0.9	0.5	-0.9	0.15	-0.9	0.43	-0.9	0.37	-0.9	2.63	-0.9	0.87	-0.9	-0.18
0	1.58	0	-0.55	0	-0.84	0	-0.72	0	1.13	0	-1.27	0	-0.49	0	0.79	0	-0.68	0	-1.03	0	2.21	0	0.62	0	-1.12	0	-1.14	0	-1.13	0	-0.58	0	0.5	0	-0.05	0	2.65	0	-0.26	0	0.26	0	-0.54	0	0.93	0	1.49	0	2.2
0.9	-0.12	0.9	1.07	0.9	0.22	0.9	-1.85	0.9	0.18	0.9	1.26	0.9	1.45	0.9	3.34	0.9	-0.29	0.9	-0.9	0.9	-1.83	0.9	1.07	0.9	-0.31	0.9	0.9	0.9	0.72	0.9	-1.58	0.9	-2.21	0.9	0.47	0.9	-0.21	0.9	0.65	0.9	1.49	0.9	0.91	0.9	0.45	0.9	-0.56	0.9	1.09
1.8	-0.97	1.8	2.79	1.8	-1.39	1.8	1.77	1.8	3.59	1.8	2.07	1.8	-1.06	1.8	1.09	1.8	-0.5	1.8	-2.04	1.8	0.98	1.8	2.17	1.8	-1.74	1.8	-0.41	1.8	-1.17	1.8	0.19	1.8	2.37	1.8	0.45	1.8	-0.52	1.8	1.41	1.8	0	1.8	1.7	1.8	3.2	1.8	-2.78	1.8	1.79
2.7	0.08	2.7	-0.28	2.7	0.77	2.7	0.62	2.7	3.35	2.7	1	2.7	-0.54	2.7	-0.9	2.7	-3.24	2.7	1.94	2.7	0.11	2.7	0.57	2.7	0.58	2.7	-0.32	2.7	-1.64	2.7	-0.23	2.7	-0.17	2.7	2.72	2.7	0.36	2.7	2.42	2.7	-0.25	2.7	0.67	2.7	0.5	2.7	2.64	2.7	0.59
3.6	0.53	3.6	1.42	3.6	1.33	3.6	-1.4	3.6	1.28	3.6	0.16	3.6	0	3.6	0.05	3.6	0.75	3.6	-0.72	3.6	-1.76	3.6	-0.19	3.6	-1.29	3.6	-1.05	3.6	0.8	3.6	-0.2	3.6	1.53	3.6	-2.59	3.6	-0.01	3.6	0.67	3.6	1.62	3.6	0.77	3.6	3.33	3.6	-0.96	3.6	0.38
4.5	-1.39	4.5	1.83	4.5	-0.5	4.5	-0.4	4.5	2.51	4.5	1.04	4.5	-1.64	4.5	-0.7	4.5	-1.43	4.5	1.02	4.5	0.45	4.5	2.86	4.5	-2.66	4.5	-0.18	4.5	-1.55	4.5	-0.52	4.5	-0.45	4.5	-0.15	4.5	2.15	4.5	3.14	4.5	1.35	4.5	-1.36	4.5	4.8	4.5	-0.4	4.5	2.18
5.4	0.6	5.4	0.24	5.4	1.43	5.4	-1.34	5.4	0.88	5.4	0.11	5.4	1.34	5.4	1.39	5.4	-1.83	5.4	0.02	5.4	-0.98	5.4	0.19	5.4	2.37	5.4	0.98	5.4	0.28	5.4	0.54	5.4	-1.37	5.4	-2.7	5.4	-0.25	5.4	1.74	5.4	2.39	5.4	-1.04	5.4	2.55	5.4	0.28	5.4	0.48
6.3	-0.84	6.3	-1.02	6.3	0.59	6.3	-0.79	6.3	2.19	6.3	-2.13	6.3	-2.12	6.3	-0.81	6.3	0.06	6.3	2.79	6.3	1.27	6.3	2.74	6.3	-0.12	6.3	-2.77	6.3	-1.34	6.3	1.92	6.3	1.49	6.3	2.5	6.3	2.77	6.3	0.91	6.3	1.85	6.3	-1	6.3	1.56	6.3	0.69	6.3	3.32
7.2	-1.02	7.2	1.79	7.2	0.74	7.2	1.52	7.2	0.81	7.2	-0.21	7.2	-0.29	7.2	1.74	7.2	-1.62	7.2	0.95	7.2	1.66	7.2	0.05	7.2	0.03	7.2	-0.67	7.2	-0.61	7.2	1.26	7.2	-0.7	7.2	0.6	7.2	1.81	7.2	0.78	7.2	2.88	7.2	0.21	7.2	0.54	7.2	1.78	7.2	1.08
8.1	18.07	8.1	3.13	8.1	4.35	8.1	5.63	8.1	-0.43	8.1	-0.3	8.1	6.31	8.1	0.85	8.1	-0.23	8.1	0.81	8.1	-0.89	8.1	0.85	8.1	-0.12	8.1	-1.45	8.1	-2.54	8.1	1.65	8.1	-0.78	8.1	0.63	8.1	2.66	8.1	1.05	8.1	3.47	8.1	3.89	8.1	4.71	8.1	0.94	8.1	6.29
9	48.72	9	11.27	9	14.86	9	9.87	9	6.73	9	0.33	9	14.44	9	3.16	9	3.25	9	5.82	9	3.71	9	1.17	9	-5.17	9	-2.97	9	-0.81	9	3.17	9	0.42	9	-0.12	9	2.84	9	0.76	9	2.95	9	4.05	9	4.69	9	1.44	9	20.79
9.9	72.09	9.9	24.64	9.9	23.53	9.9	15.02	9.9	6.42	9.9	-0.91	9.9	16.55	9.9	3.49	9.9	8	9.9	9.55	9.9	4.02	9.9	0.41	9.9	-9.21	9.9	-6.21	9.9	-3.73	9.9	2.02	9.9	1.1	9.9	-0.45	9.9	-1.65	9.9	1.58	9.9	0.62	9.9	8.57	9.9	5.9	9.9	0.41	9.9	23.17
10.8	82.62	10.8	32.04	10.8	25.39	10.8	16.65	10.8	9.22	10.8	2.81	10.8	16.9	10.8	7.45	10.8	8.33	10.8	11	10.8	4.39	10.8	1.75	10.8	-12.42	10.8	-8.86	10.8	-1.85	10.8	3.02	10.8	1.75	10.8	-0.79	10.8	-2.86	10.8	2.14	10.8	1.4	10.8	7.24	10.8	3.89	10.8	2.67	10.8	27.17
11.7	84.85	11.7	40.82	11.7	28.85	11.7	18.42	11.7	10.47	11.7	-0.41	11.7	17.37	11.7	10.01	11.7	6.74	11.7	14.03	11.7	5.85	11.7	-0.43	11.7	-13.5	11.7	-7.16	11.7	-4.26	11.7	3.86	11.7	1.17	11.7	-3.05	11.7	-2.7	11.7	5	11.7	5.23	11.7	10.82	11.7	4.83	11.7	1.17	11.7	25.57
12.6	88.43	12.6	40.87	12.6	26.94	12.6	16.99	12.6	8.13	12.6	2.06	12.6	17.8	12.6	11.14	12.6	5.59	12.6	10.24	12.6	3.29	12.6	2.17	12.6	-13.46	12.6	-9.31	12.6	-4.12	12.6	3.11	12.6	1.45	12.6	0.83	12.6	-0.34	12.6	4.93	12.6	5.41	12.6	9.23	12.6	7.58	12.6	5.49	12.6	27.29
13.5	88.36	13.5	41.66	13.5	28.57	13.5	15.57	13.5	9.11	13.5	1.08	13.5	17.07	13.5	13.64	13.5	8	13.5	9.5	13.5	4.99	13.5	-0.67	13.5	-16.8	13.5	-7.47	13.5	-3.12	13.5	2.72	13.5	2.07	13.5	0.8	13.5	-2.7	13.5	6.67	13.5	3.74	13.5	8.59	13.5	6.41	13.5	2.41	13.5	25.51
14.4	87.74	14.4	42.48	14.4	28.76	14.4	16.25	14.4	7.07	14.4	1.1	14.4	17.44	14.4	9.68	14.4	6.85	14.4	9.86	14.4	4.21	14.4	-0.18	14.4	-13.58	14.4	-8.73	14.4	-2.34	14.4	1.28	14.4	0.01	14.4	-1.22	14.4	-1.54	14.4	7.51	14.4	5.9	14.4	6.26	14.4	4.87	14.4	0.36	14.4	25.21
15.3	88	15.3	44.65	15.3	28.57	15.3	15.5	15.3	11.13	15.3	3.66	15.3	16.87	15.3	11.61	15.3	7.28	15.3	11.64	15.3	6.76	15.3	2.8	15.3	-15.48	15.3	-7.63	15.3	-1.94	15.3	4.33	15.3	0.76	15.3	-2.98	15.3	0.25	15.3	6.08	15.3	5.73	15.3	7.75	15.3	2.81	15.3	1.67	15.3	27.34
16.2	89.16	16.2	41.44	16.2	30.1	16.2	17.54	16.2	9.71	16.2	1.39	16.2	14.71	16.2	10.59	16.2	5.24	16.2	10.53	16.2	5.66	16.2	0.82	16.2	-18.74	16.2	-7	16.2	-3.94	16.2	1.6	16.2	0.36	16.2	-0.06	16.2	-1.62	16.2	7.92	16.2	4.22	16.2	7.25	16.2	7.33	16.2	2.86	16.2	25.79
17.1	92.77	17.1	42.32	17.1	30	17.1	14.62	17.1	8.42	17.1	4.56	17.1	17.75	17.1	9.76	17.1	6.75	17.1	9.02	17.1	1.73	17.1	0.62	17.1	-15.84	17.1	-10.03	17.1	-4.86	17.1	2.35	17.1	-1.84	17.1	0.9	17.1	-0.18	17.1	8.78	17.1	3.35	17.1	5.82	17.1	4.78	17.1	3.11	17.1	25.54
18	89.22	18	43.72	18	27.98	18	17.21	18	7.63	18	2.21	18	17.76	18	9.42	18	6.72	18	8.48	18	3.26	18	-1.93	18	-14.98	18	-9.01	18	-3.23	18	0.29	18	-1.39	18	-4.37	18	0.88	18	8.39	18	5.34	18	8.23	18	4.54	18	0.47	18	26.82
18.9	92.16	18.9	44.98	18.9	28.12	18.9	17.97	18.9	9.92	18.9	-0.34	18.9	14.29	18.9	12.15	18.9	5.01	18.9	10.79	18.9	5.36	18.9	-0.62	18.9	-18.64	18.9	-7.83	18.9	-3.92	18.9	2.11	18.9	0.01	18.9	0.06	18.9	-0.15	18.9	7.76	18.9	5.04	18.9	8.96	18.9	5.18	18.9	2.62	18.9	26.03
19.8	94.24	19.8	41.97	19.8	29.59	19.8	17.77	19.8	6.91	19.8	2.65	19.8	19.58	19.8	9.81	19.8	8.62	19.8	7.91	19.8	3.43	19.8	0.9	19.8	-16.01	19.8	-9.72	19.8	-4.89	19.8	2.94	19.8	0.96	19.8	-1.48	19.8	0.74	19.8	7.76	19.8	5.3	19.8	7.43	19.8	5.41	19.8	2.44	19.8	27.71
20.7	92.38	20.7	46.07	20.7	26.76	20.7	16.83	20.7	9.39	20.7	1.56	20.7	18.69	20.7	12.76	20.7	5.39	20.7	10.28	20.7	4.6	20.7	-0.19	20.7	-15.48	20.7	-7.8	20.7	-3.26	20.7	3.46	20.7	0.02	20.7	-2.45	20.7	0.77	20.7	6.49	20.7	6.26	20.7	8.49	20.7	7.76	20.7	0.83	20.7	25.04
21.6	93.27	21.6	44.17	21.6	27.44	21.6	17.32	21.6	8.97	21.6	3.49	21.6	17.59	21.6	9.89	21.6	8.03	21.6	9.6	21.6	7.06	21.6	2.56	21.6	-15.79	21.6	-9.2	21.6	-4.73	21.6	2.28	21.6	-1.38	21.6	1.95	21.6	2.86	21.6	7.52	21.6	3.63	21.6	6.86	21.6	3.6	21.6	7.27	21.6	27.73
22.5	96.23	22.5	46.18	22.5	30.35	22.5	20.09	22.5	7.88	22.5	2.1	22.5	17.01	22.5	13.97	22.5	7.76	22.5	12.15	22.5	2.57	22.5	0.94	22.5	-16.64	22.5	-5.6	22.5	-5.13	22.5	2.32	22.5	-0.27	22.5	-1.53	22.5	2.4	22.5	9.83	22.5	4.67	22.5	8.54	22.5	6.95	22.5	2.64	22.5	27.76
23.4	96.29	23.4	42.6	23.4	28.39	23.4	15.59	23.4	9.23	23.4	2.34	23.4	16.9	23.4	9.61	23.4	7.94	23.4	9.84	23.4	4.83	23.4	0.29	23.4	-18.21	23.4	-7.54	23.4	-1.87	23.4	2.2	23.4	1.23	23.4	-2.27	23.4	2.49	23.4	10.07	23.4	6.05	23.4	9.77	23.4	5.24	23.4	5.79	23.4	28.76
24.3	91.72	24.3	45.03	24.3	32.21	24.3	19.26	24.3	8.81	24.3	1.67	24.3	16.54	24.3	10.82	24.3	8.18	24.3	10.28	24.3	3.52	24.3	0.26	24.3	-17.02	24.3	-9.23	24.3	-3.25	24.3	4.22	24.3	0.97	24.3	-2.26	24.3	2.68	24.3	7.71	24.3	5.22	24.3	10.03	24.3	6.96	24.3	4.33	24.3	26.58
25.2	95.06	25.2	45.19	25.2	29.87	25.2	16.23	25.2	10.38	25.2	3.19	25.2	17.35	25.2	8.71	25.2	6.62	25.2	10.15	25.2	6.21	25.2	3.11	25.2	-16.56	25.2	-9.11	25.2	-4.1	25.2	2.89	25.2	1.11	25.2	0.48	25.2	3.65	25.2	9.01	25.2	5.71	25.2	9.26	25.2	7.03	25.2	6.53	25.2	27.15
26.1	94.48	26.1	44.05	26.1	28.56	26.1	17.23	26.1	9.76	26.1	2.72	26.1	15.93	26.1	11.83	26.1	5.65	26.1	10.22	26.1	4.69	26.1	0.44	26.1	-17.66	26.1	-6.49	26.1	-4.3	26.1	4.87	26.1	-0.99	26.1	-1.36	26.1	3.33	26.1	10.05	26.1	4.84	26.1	11.22	26.1	5.06	26.1	6.86	26.1	25.62
27	94.23	27	46.89	27	31.34	27	18.85	27	10.95	27	4.04	27	16.08	27	12.07	27	9.29	27	9.02	27	4.48	27	0.83	27	-17.84	27	-8.61	27	-4.55	27	4.32	27	-0.79	27	-1.11	27	5.84	27	8.31	27	4.72	27	11.2	27	3.29	27	6.8	27	28.44
27.9	95.95	27.9	46.13	27.9	31.06	27.9	15.67	27.9	12.69	27.9	5.48	27.9	18.03	27.9	11.64	27.9	8.4	27.9	7.54	27.9	5.81	27.9	1.41	27.9	-18.32	27.9	-7.51	27.9	-3.31	27.9	2.61	27.9	-0.11	27.9	-1.85	27.9	3.41	27.9	9.09	27.9	6.15	27.9	9.3	27.9	6.05	27.9	3.54	27.9	29.04
28.8	94.85	28.8	47.67	28.8	31.22	28.8	16.48	28.8	9.45	28.8	4.63	28.8	17.29	28.8	13.45	28.8	7.45	28.8	8.65	28.8	4.89	28.8	0.83	28.8	-17.46	28.8	-5.86	28.8	-3.71	28.8	3.91	28.8	0.34	28.8	-1.83	28.8	3.81	28.8	10.08	28.8	7.21	28.8	12.01	28.8	5.89	28.8	5.21	28.8	28.12
29.7	96.15	29.7	46.11	29.7	31.62	29.7	18.72	29.7	11.61	29.7	0.22	29.7	17.2	29.7	11.54	29.7	7.27	29.7	11.27	29.7	6.69	29.7	-0.55	29.7	-18.83	29.7	-7.77	29.7	-3.86	29.7	4.77	29.7	-0.12	29.7	-0.77	29.7	4.75	29.7	9.99	29.7	5.5	29.7	10.66	29.7	5.23	29.7	3.35	29.7	28.88
30.6	95.69	30.6	48	30.6	31.95	30.6	15.95	30.6	10.62	30.6	5.4	30.6	18.51	30.6	12.32	30.6	7.87	30.6	9.16	30.6	5.35	30.6	1.44	30.6	-19.41	30.6	-9.52	30.6	-3.9	30.6	3.98	30.6	-0.2	30.6	0.14	30.6	4.61	30.6	8.22	30.6	7.98	30.6	10.91	30.6	6.95	30.6	4.94	30.6	27.95
31.5	94.82	31.5	49.35	31.5	31.24	31.5	16.95	31.5	9.59	31.5	5.83	31.5	17.78	31.5	12.07	31.5	8.24	31.5	12.75	31.5	6.74	31.5	0.17	31.5	-19.24	31.5	-9.42	31.5	-3.97	31.5	7.61	31.5	1.59	31.5	-2.26	31.5	4.77	31.5	9.13	31.5	8.21	31.5	13.41	31.5	10.13	31.5	6.39	31.5	26.88
32.4	95.09	32.4	46.46	32.4	32.13	32.4	18.13	32.4	9.9	32.4	4.85	32.4	16.09	32.4	8.26	32.4	6.91	32.4	11.62	32.4	5.57	32.4	1.16	32.4	-17.65	32.4	-8.81	32.4	-3.97	32.4	3.58	32.4	0.78	32.4	0.63	32.4	5.11	32.4	10.24	32.4	7.04	32.4	6.52	32.4	6.57	32.4	7.14	32.4	27.04
33.3	94.04	33.3	46.34	33.3	32.51	33.3	17.26	33.3	10.34	33.3	4.94	33.3	17.06	33.3	11.06	33.3	9.1	33.3	11.25	33.3	7.04	33.3	1.31	33.3	-18.42	33.3	-8.24	33.3	-5.42	33.3	5.12	33.3	1.37	33.3	-0.99	33.3	8.07	33.3	10.41	33.3	5.49	33.3	11.91	33.3	5.79	33.3	8.16	33.3	30.49
34.2	95.64	34.2	46.08	34.2	29.33	34.2	16.76	34.2	11.67	34.2	3.85	34.2	16.28	34.2	13.24	34.2	7.43	34.2	7.83	34.2	7.21	34.2	2.15	34.2	-18.47	34.2	-7.48	34.2	-4.37	34.2	3.35	34.2	4.85	34.2	0.38	34.2	6.42	34.2	11.78	34.2	6.94	34.2	11.09	34.2	11.24	34.2	8.45	34.2	28.87
35.1	96.43	35.1	44.4	35.1	29.45	35.1	18.61	35.1	11.39	35.1	2.4	35.1	17.6	35.1	9.55	35.1	9.35	35.1	11.33	35.1	5.6	35.1	-0.07	35.1	-17.55	35.1	-8.7	35.1	-1.8	35.1	3.35	35.1	-0.88	35.1	-2.01	35.1	7.55	35.1	11.6	35.1	7.5	35.1	8.67	35.1	5.35	35.1	6.51	35.1	28.96
36	98.15	36	47.74	36	30.74	36	20.93	36	11.35	36	3.63	36	18.08	36	12.3	36	9.12	36	10.89	36	7.35	36	-1.05	36	-18.31	36	-8.09	36	-3.31	36	5.87	36	-0.08	36	-2.63	36	7.42	36	10.11	36	8.01	36	9.47	36	8.4	36	5.03	36	27.53
36.9	99.1	36.9	45.79	36.9	30.93	36.9	18.25	36.9	13.32	36.9	2.72	36.9	19.87	36.9	9.93	36.9	8.64	36.9	10.44	36.9	5.15	36.9	-0.71	36.9	-16.19	36.9	-9.51	36.9	-2.69	36.9	4.19	36.9	-1.03	36.9	-3.77	36.9	10.72	36.9	11.11	36.9	8.05	36.9	8.71	36.9	8.58	36.9	4.9	36.9	30.42
37.8	96.44	37.8	46.01	37.8	29.92	37.8	18.21	37.8	11.53	37.8	3.51	37.8	20.79	37.8	13.05	37.8	8.21	37.8	11.71	37.8	3.88	37.8	1.43	37.8	-17.9	37.8	-8.11	37.8	-5.11	37.8	5.24	37.8	-1.3	37.8	0.42	37.8	7.64	37.8	8.83	37.8	5.9	37.8	11.21	37.8	4.34	37.8	7.59	37.8	29.44
38.7	98.77	38.7	48.18	38.7	29.9	38.7	16.37	38.7	9.77	38.7	6.79	38.7	16.81	38.7	12.59	38.7	8.44	38.7	10.4	38.7	6.12	38.7	1.29	38.7	-19.75	38.7	-8.03	38.7	-2.21	38.7	3.25	38.7	0.82	38.7	-2.03	38.7	9.26	38.7	12.41	38.7	6.74	38.7	8.46	38.7	6.9	38.7	6.11	38.7	28.58
39.6	96.63	39.6	46.31	39.6	30.54	39.6	18.15	39.6	13.22	39.6	6.72	39.6	17.9	39.6	9.99	39.6	6.9	39.6	7.88	39.6	4.26	39.6	3.13	39.6	-19.24	39.6	-9.37	39.6	-4.53	39.6	2.06	39.6	0.36	39.6	-0.98	39.6	11.07	39.6	9.52	39.6	6.77	39.6	9.06	39.6	5.53	39.6	8.77	39.6	32.26
40.5	97.37	40.5	47.06	40.5	30.34	40.5	17.95	40.5	12.1	40.5	5.58	40.5	17.42	40.5	13.68	40.5	6.45	40.5	11.21	40.5	6.68	40.5	1.87	40.5	-18.11	40.5	-7.89	40.5	-6.78	40.5	5.98	40.5	1.27	40.5	-1.42	40.5	8.08	40.5	12.3	40.5	6.16	40.5	8.99	40.5	9.62	40.5	9.21	40.5	27.51
41.4	97.56	41.4	47.78	41.4	30.83	41.4	17.97	41.4	12.56	41.4	4.57	41.4	18.03	41.4	14.04	41.4	7.33	41.4	8.87	41.4	4.22	41.4	1.42	41.4	-17.25	41.4	-7.52	41.4	-5.59	41.4	4.91	41.4	0.22	41.4	-0.83	41.4	10.67	41.4	12.64	41.4	6.91	41.4	8.15	41.4	6.76	41.4	8.47	41.4	27.53
42.3	98.19	42.3	48.51	42.3	31.55	42.3	17.83	42.3	11.52	42.3	4.87	42.3	18.22	42.3	13.03	42.3	10.97	42.3	12.22	42.3	5.08	42.3	-0.63	42.3	-18.35	42.3	-7.55	42.3	-3.23	42.3	4.56	42.3	1.64	42.3	-2.39	42.3	8.41	42.3	11.22	42.3	6.44	42.3	9.7	42.3	9.56	42.3	7.78	42.3	28.38
43.2	98.15	43.2	47.55	43.2	28.93	43.2	16.66	43.2	12.23	43.2	9.06	43.2	18.75	43.2	12.33	43.2	9.22	43.2	10.19	43.2	7.92	43.2	3.89	43.2	-18.51	43.2	-9.39	43.2	-4.53	43.2	4.91	43.2	1.12	43.2	-1.42	43.2	7.98	43.2	10.75	43.2	7.13	43.2	11.24	43.2	6.52	43.2	5.71	43.2	27.22
44.1	98.36	44.1	47.01	44.1	29.92	44.1	16.61	44.1	15.15	44.1	6.76	44.1	17.64	44.1	12.67	44.1	7.63	44.1	10.31	44.1	5.48	44.1	1.44	44.1	-19.41	44.1	-7.68	44.1	-1.55	44.1	3.54	44.1	1.01	44.1	-2.74	44.1	10.44	44.1	13.45	44.1	8.18	44.1	13.75	44.1	7.27	44.1	9.12	44.1	28.55
45	99.23	45	46.56	45	29.14	45	18.04	45	12.84	45	5.27	45	16.44	45	11.06	45	8.78	45	11.05	45	6.16	45	2.31	45	-19.64	45	-9.1	45	-4.22	45	2.55	45	0.61	45	-2.88	45	10.18	45	12.17	45	5.95	45	7.02	45	6.06	45	7.56	45	31.17
45.9	95.05	45.9	48.55	45.9	30.41	45.9	17.4	45.9	12.88	45.9	4.92	45.9	17.73	45.9	11.68	45.9	9.49	45.9	9.15	45.9	9.09	45.9	-0.07	45.9	-18.26	45.9	-10.42	45.9	-3.78	45.9	4.77	45.9	4	45.9	-1.26	45.9	9.15	45.9	10.8	45.9	5.19	45.9	8.81	45.9	8.18	45.9	8.25	45.9	27.71
46.8	98.52	46.8	48.48	46.8	32.31	46.8	15.86	46.8	13.3	46.8	6.73	46.8	20.39	46.8	13.94	46.8	9.95	46.8	6.78	46.8	6.18	46.8	3.3	46.8	-20.88	46.8	-7.63	46.8	-2.55	46.8	1.53	46.8	-1.41	46.8	-3.04	46.8	9.7	46.8	12.56	46.8	7.34	46.8	10.63	46.8	4.73	46.8	6.88	46.8	30.25
47.7	98.84	47.7	48.23	47.7	28.74	47.7	19.13	47.7	12.82	47.7	8.21	47.7	17.31	47.7	11.49	47.7	7.69	47.7	12.08	47.7	6.14	47.7	3.42	47.7	-18.51	47.7	-8.58	47.7	-1.28	47.7	5.52	47.7	-0.89	47.7	-1.53	47.7	11.23	47.7	12.5	47.7	9.34	47.7	9.14	47.7	6.05	47.7	11.03	47.7	29.59
48.6	99.54	48.6	44.86	48.6	31.12	48.6	17.71	48.6	12.86	48.6	6.51	48.6	19.59	48.6	9.42	48.6	7.59	48.6	9.25	48.6	6.76	48.6	1.8	48.6	-19.85	48.6	-8.66	48.6	-2.58	48.6	2.94	48.6	1.47	48.6	-3.94	48.6	11.7	48.6	11.83	48.6	7.15	48.6	10.2	48.6	6.94	48.6	8.67	48.6	29.41
49.5	98.91	49.5	48.6	49.5	27.38	49.5	17.56	49.5	11.98	49.5	6.71	49.5	18.78	49.5	12.15	49.5	6.11	49.5	9.58	49.5	3.93	49.5	1.27	49.5	-21.42	49.5	-7.04	49.5	-2.9	49.5	3.77	49.5	1.84	49.5	-2.02	49.5	10.7	49.5	12.97	49.5	6.74	49.5	9.5	49.5	6.86	49.5	8	49.5	27.91
50.4	98.07	50.4	49.48	50.4	27.89	50.4	15.54	50.4	12.3	50.4	6.19	50.4	17.88	50.4	12.07	50.4	5.92	50.4	9.01	50.4	6.47	50.4	-0.51	50.4	-18.45	50.4	-9.79	50.4	-4.36	50.4	4.14	50.4	2.91	50.4	-4.39	50.4	13.19	50.4	10.77	50.4	6.86	50.4	7.92	50.4	11.33	50.4	9.27	50.4	30.14
51.3	98.01	51.3	49.16	51.3	26.55	51.3	17.52	51.3	11.84	51.3	8.15	51.3	18.23	51.3	11.8	51.3	5.82	51.3	6.82	51.3	5.76	51.3	2.89	51.3	-18.72	51.3	-10.23	51.3	-3.45	51.3	4.05	51.3	2.76	51.3	-5.88	51.3	14.12	51.3	11.99	51.3	7.03	51.3	9.69	51.3	10.54	51.3	5.66	51.3	30.89
52.2	99.19	52.2	47.04	52.2	27.2	52.2	16.13	52.2	14.99	52.2	8.28	52.2	17.43	52.2	10.84	52.2	5.87	52.2	8.46	52.2	8.76	52.2	0.93	52.2	-20.13	52.2	-9.27	52.2	-4.1	52.2	4.55	52.2	2.01	52.2	-3.59	52.2	14.55	52.2	12.91	52.2	6.45	52.2	10.97	52.2	9.49	52.2	8.35	52.2	31.86
53.1	99.16	53.1	48.92	53.1	26.5	53.1	15.08	53.1	12.55	53.1	7.75	53.1	19.09	53.1	13.83	53.1	5.93	53.1	6.82	53.1	4.79	53.1	1.05	53.1	-20.17	53.1	-10.81	53.1	-4.73	53.1	5.02	53.1	0.13	53.1	-2.68	53.1	16.58	53.1	11.65	53.1	7.63	53.1	12.12	53.1	7.14	53.1	9.61	53.1	29.79
54	97.38	54	47.81	54	27.12	54	18.52	54	13.53	54	9.19	54	18.53	54	12.99	54	6.18	54	9.01	54	5.74	54	2.28	54	-19.42	54	-7.03	54	-2.79	54	1.5	54	0.74	54	-5.2	54	13.29	54	14.39	54	6.26	54	9.67	54	8.07	54	8.99	54	29.6
54.9	99.94	54.9	47.59	54.9	24.85	54.9	16.83	54.9	13.75	54.9	8.05	54.9	20.29	54.9	15.52	54.9	3.38	54.9	9.23	54.9	8.58	54.9	3.35	54.9	-20.43	54.9	-7.66	54.9	-4.58	54.9	2.45	54.9	0.15	54.9	-1.56	54.9	14.66	54.9	13.7	54.9	7.98	54.9	10.43	54.9	7.27	54.9	10.39	54.9	30.49
55.8	101.52	55.8	48.17	55.8	26.36	55.8	16.75	55.8	13.19	55.8	9.02	55.8	20.35	55.8	13.48	55.8	4.66	55.8	7.95	55.8	7.73	55.8	2.39	55.8	-20.17	55.8	-7.44	55.8	-2.92	55.8	2.85	55.8	1.53	55.8	-3.85	55.8	14.39	55.8	11.23	55.8	7.39	55.8	10.11	55.8	10.35	55.8	11.75	55.8	27.97
56.7	96.76	56.7	48.72	56.7	26.38	56.7	16.82	56.7	12.15	56.7	11.38	56.7	18.93	56.7	14.41	56.7	5.83	56.7	10.86	56.7	6.97	56.7	3.73	56.7	-20.63	56.7	-8.55	56.7	-5.11	56.7	5.2	56.7	2.02	56.7	-3.08	56.7	13.19	56.7	11.64	56.7	5.29	56.7	8.93	56.7	8.89	56.7	12.02	56.7	29
57.6	100.7	57.6	50.59	57.6	26.58	57.6	18.27	57.6	13.4	57.6	8.93	57.6	20.99	57.6	10.59	57.6	3.63	57.6	8.3	57.6	6.57	57.6	2.28	57.6	-20.54	57.6	-9.82	57.6	-3.95	57.6	4.98	57.6	1.72	57.6	-4.11	57.6	16.23	57.6	12.7	57.6	7.05	57.6	8.99	57.6	7.24	57.6	8.9	57.6	29.8
58.5	99.73	58.5	48.83	58.5	26.3	58.5	19.23	58.5	13.74	58.5	7.41	58.5	19.03	58.5	11.36	58.5	4.48	58.5	11.47	58.5	8.72	58.5	2.7	58.5	-21.89	58.5	-10.11	58.5	-4.24	58.5	4.74	58.5	1.57	58.5	-4.19	58.5	17.76	58.5	13.38	58.5	4.52	58.5	8.49	58.5	9.35	58.5	8.72	58.5	29.96
59.4	96.99	59.4	49.51	59.4	26.1	59.4	17.79	59.4	14.91	59.4	8.34	59.4	17.96	59.4	12.15	59.4	7.13	59.4	10.39	59.4	8.47	59.4	1.4	59.4	-19.88	59.4	-9.93	59.4	-2.5	59.4	3.99	59.4	0.74	59.4	-3.81	59.4	17.24	59.4	12.86	59.4	6.23	59.4	11.94	59.4	10.2	59.4	10.13	59.4	30.48
60.3	97.45	60.3	49.33	60.3	25.19	60.3	17.04	60.3	13.54	60.3	8.02	60.3	19.37	60.3	11.3	60.3	5.12	60.3	8.3	60.3	6.62	60.3	7.68	60.3	-18.97	60.3	-10.36	60.3	-2.99	60.3	3.6	60.3	-0.76	60.3	-0.9	60.3	19.77	60.3	13.62	60.3	5.96	60.3	9.15	60.3	9.79	60.3	12.12	60.3	31.77
61.2	96.33	61.2	48.4	61.2	22.38	61.2	17.58	61.2	14.13	61.2	9.11	61.2	18.86	61.2	9.41	61.2	2.55	61.2	6.94	61.2	8.23	61.2	1.28	61.2	-21.3	61.2	-9.6	61.2	-3.45	61.2	3.59	61.2	3.15	61.2	-3.33	61.2	18.06	61.2	15.31	61.2	8.33	61.2	12.18	61.2	11.35	61.2	11.42	61.2	30.54
62.1	98.73	62.1	49.49	62.1	22.59	62.1	17.67	62.1	15.66	62.1	10.58	62.1	18.23	62.1	12.15	62.1	4.31	62.1	11.31	62.1	6.53	62.1	4.77	62.1	-21.51	62.1	-8.3	62.1	-3.49	62.1	3.16	62.1	0.88	62.1	-3.43	62.1	20.84	62.1	13.09	62.1	7.68	62.1	12.3	62.1	9.15	62.1	12.55	62.1	29.36
63	100.59	63	46.39	63	23.61	63	16.46	63	15.37	63	7.83	63	18.38	63	12.35	63	3.62	63	9.97	63	8.66	63	0.88	63	-20.42	63	-8.66	63	-3.1	63	3.39	63	3.29	63	-3.48	63	21.55	63	12.43	63	10.3	63	9.91	63	9.67	63	11.32	63	31.17
63.9	101.78	63.9	49.34	63.9	24.45	63.9	17.49	63.9	13.5	63.9	7.17	63.9	18.25	63.9	13.79	63.9	5.51	63.9	9.42	63.9	9.02	63.9	1.56	63.9	-20.14	63.9	-7.4	63.9	-1.67	63.9	2.23	63.9	1.23	63.9	-3.15	63.9	18.96	63.9	11.72	63.9	6.23	63.9	10.42	63.9	10.56	63.9	10.73	63.9	27.96
64.8	81.53	64.8	45.01	64.8	18.1	64.8	15.72	64.8	13.29	64.8	6.9	64.8	18.38	64.8	11.44	64.8	1.26	64.8	8.88	64.8	7.57	64.8	-0.35	64.8	-18.55	64.8	-9.62	64.8	0.43	64.8	1.73	64.8	2.05	64.8	-3.47	64.8	22.32	64.8	13.68	64.8	10.98	64.8	9.9	64.8	10.83	64.8	10.69	64.8	25.69
65.7	28.86	65.7	24.64	65.7	1.69	65.7	3.87	65.7	9.05	65.7	11.34	65.7	11.23	65.7	7.98	65.7	-1.6	65.7	-1.56	65.7	6.97	65.7	5.75	65.7	-6.57	65.7	-5.73	65.7	-0.3	65.7	2.46	65.7	0.1	65.7	-2.15	65.7	30.38	65.7	17.38	65.7	6.06	65.7	8.35	65.7	6.83	65.7	11.84	65.7	12.65
66.6	14.31	66.6	19.03	66.6	0.06	66.6	3.48	66.6	5.72	66.6	6.47	66.6	8.3	66.6	7.81	66.6	-1.78	66.6	1.59	66.6	-0.75	66.6	3.37	66.6	-7.89	66.6	-3.14	66.6	-2.24	66.6	1.54	66.6	-2.35	66.6	-3.27	66.6	29.67	66.6	14.62	66.6	5.15	66.6	2.22	66.6	5.95	66.6	11.58	66.6	6.34
67.5	10.61	67.5	19.78	67.5	-1.03	67.5	1.94	67.5	8.64	67.5	12.35	67.5	8.61	67.5	6.77	67.5	-2.17	67.5	0.33	67.5	3.28	67.5	1.87	67.5	-6.89	67.5	-0.53	67.5	-1.15	67.5	-1.4	67.5	-0.24	67.5	-3.88	67.5	28.66	67.5	15.81	67.5	6.9	67.5	2.9	67.5	6.84	67.5	11.93	67.5	6.37
68.4	11.72	68.4	18.59	68.4	-5.36	68.4	3.17	68.4	8.82	68.4	8.29	68.4	6.51	68.4	8.2	68.4	-5.38	68.4	-0.16	68.4	3.03	68.4	1.08	68.4	-8.05	68.4	-2.91	68.4	-1.75	68.4	0.12	68.4	-0.14	68.4	-3.91	68.4	29.72	68.4	16.01	68.4	6.03	68.4	6.35	68.4	6.16	68.4	14.67	68.4	5.93
69.3	8.24	69.3	16.06	69.3	-4.09	69.3	0.06	69.3	6.39	69.3	10.04	69.3	5.32	69.3	7.77	69.3	-0.88	69.3	-1.54	69.3	2.78	69.3	2.16	69.3	-7.71	69.3	-3.32	69.3	0.18	69.3	-0.42	69.3	-1.62	69.3	-1.91	69.3	27.78	69.3	15.3	69.3	4.33	69.3	3.37	69.3	8.04	69.3	12.22	69.3	3.09
70.2	10.44	70.2	16.48	70.2	-0.17	70.2	-0.24	70.2	8.2	70.2	9.8	70.2	7.52	70.2	8.17	70.2	-3.23	70.2	0.19	70.2	4.65	70.2	1.74	70.2	-5.81	70.2	-5	70.2	-0.23	70.2	1.31	70.2	-0.5	70.2	-2.74	70.2	31.09	70.2	13.94	70.2	7.08	70.2	5.7	70.2	9.54	70.2	10.24	70.2	7.52
71.1	6.88	71.1	16.05	71.1	-2.5	71.1	0.4	71.1	9.87	71.1	11.05	71.1	6.2	71.1	8.98	71.1	-3.01	71.1	-1.17	71.1	5.97	71.1	3.57	71.1	-6.89	71.1	-0.83	71.1	0.26	71.1	0.05	71.1	-0.18	71.1	-3.2	71.1	30.75	71.1	17.16	71.1	7.69	71.1	3.87	71.1	8.36	71.1	11.96	71.1	5.02
72	8.93	72	17.06	72	-1.2	72	1.73	72	10.82	72	10.09	72	4.37	72	9.24	72	-2.66	72	-1.27	72	4.03	72	6.51	72	-8.26	72	-2.26	72	-2.26	72	-1.55	72	-0.24	72	-2.59	72	28.7	72	16.74	72	6.43	72	4.11	72	8.63	72	10.05	72	3.01
72.9	7.55	72.9	14.83	72.9	-2.76	72.9	1.1	72.9	8.65	72.9	9.58	72.9	6.81	72.9	6.81	72.9	-3.19	72.9	-2.08	72.9	3.45	72.9	3.91	72.9	-5.54	72.9	-2.04	72.9	-0.32	72.9	1.88	72.9	-3.32	72.9	-4.2	72.9	30.51	72.9	17.75	72.9	7.6	72.9	5.94	72.9	6.28	72.9	12.68	72.9	3
73.8	8.88	73.8	14.96	73.8	-1.41	73.8	0.72	73.8	10.08	73.8	12.92	73.8	4.01	73.8	6.19	73.8	-3.75	73.8	0.55	73.8	2.96	73.8	2.56	73.8	-8.4	73.8	-2.18	73.8	-0.97	73.8	0.37	73.8	-0.11	73.8	-3.34	73.8	29.87	73.8	16.31	73.8	4.47	73.8	2.64	73.8	6.68	73.8	9.46	73.8	3.91
74.7	8.2	74.7	16.46	74.7	-3.24	74.7	-1.13	74.7	8.44	74.7	8.27	74.7	4.16	74.7	8.01	74.7	-2.96	74.7	-1.02	74.7	5.08	74.7	3.95	74.7	-7.85	74.7	-2.89	74.7	-2.36	74.7	-0.82	74.7	0.81	74.7	-2.23	74.7	28.09	74.7	14.79	74.7	6.73	74.7	3.36	74.7	9.15	74.7	12.41	74.7	4.1
75.6	5.94	75.6	13.94	75.6	0.42	75.6	-0.3	75.6	6.05	75.6	8.66	75.6	5.47	75.6	6.83	75.6	-2.35	75.6	-0.86	75.6	0.4	75.6	2.73	75.6	-6.98	75.6	-3.8	75.6	0.17	75.6	-0.41	75.6	0.84	75.6	-5.16	75.6	29.92	75.6	13.88	75.6	6.99	75.6	3.36	75.6	7.96	75.6	12.38	75.6	3.49
76.5	8.41	76.5	14.12	76.5	-1.41	76.5	0.94	76.5	8.26	76.5	11.52	76.5	8.2	76.5	9.25	76.5	-3.39	76.5	-0.82	76.5	5.03	76.5	2.11	76.5	-4.49	76.5	-1.88	76.5	-1.96	76.5	1.36	76.5	1.82	76.5	-5.24	76.5	27.22	76.5	14.64	76.5	7.62	76.5	2.91	76.5	8.49	76.5	10.67	76.5	0.81
77.4	7.36	77.4	15.71	77.4	-3.65	77.4	1.75	77.4	9.53	77.4	6.75	77.4	4.25	77.4	9.38	77.4	-3.4	77.4	-2.93	77.4	2.47	77.4	3.52	77.4	-7.69	77.4	0.87	77.4	-2.39	77.4	-0.9	77.4	0.86	77.4	-1.78	77.4	28.49	77.4	17.36	77.4	7.26	77.4	0.48	77.4	8.59	77.4	12.65	77.4	4.22
78.3	6.07	78.3	15.58	78.3	-2.19	78.3	1.74	78.3	11.96	78.3	9.89	78.3	2.84	78.3	2.97	78.3	-3.13	78.3	-1.21	78.3	4.64	78.3	1.2	78.3	-9.7	78.3	-5.8	78.3	-1.52	78.3	-0.4	78.3	-0.71	78.3	-3.73	78.3	28.49	78.3	16.06	78.3	7.96	78.3	5.61	78.3	7.21	78.3	12.78	78.3	3.33
79.2	6.3	79.2	17.51	79.2	-2.89	79.2	-0.3	79.2	10.19	79.2	12.02	79.2	4.74	79.2	8.5	79.2	-3.15	79.2	-1.22	79.2	4.66	79.2	5.88	79.2	-6.18	79.2	-2.13	79.2	-1.5	79.2	-1.07	79.2	0.65	79.2	-1.98	79.2	29.64	79.2	16.49	79.2	8.33	79.2	1.75	79.2	10.24	79.2	12.85	79.2	5.01
80.1	5.86	80.1	16.47	80.1	-0.07	80.1	0.59	80.1	10.76	80.1	10.32	80.1	5.58	80.1	7.29	80.1	-2.74	80.1	-0.91	80.1	3.99	80.1	2.15	80.1	-6.13	80.1	-2.15	80.1	-0.91	80.1	-2.49	80.1	1.87	80.1	-5.21	80.1	28.79	80.1	14.98	80.1	6.53	80.1	-0.21	80.1	9.24	80.1	12.19	80.1	3.51
81	5.26	81	15.96	81	0.38	81	1.32	81	9.14	81	12.27	81	5.6	81	7.6	81	-1.08	81	-1.43	81	2.06	81	4.97	81	-7.48	81	-0.87	81	-0.13	81	-1.12	81	-1.43	81	-4.52	81	27.66	81	18.37	81	7.66	81	0.64	81	9.46	81	15.56	81	4.06
81.9	7.8	81.9	15.87	81.9	-3.02	81.9	-0.16	81.9	9.35	81.9	11.25	81.9	5.69	81.9	8.37	81.9	-1.85	81.9	-2.06	81.9	1.33	81.9	3.2	81.9	-6.03	81.9	-2.09	81.9	-0.18	81.9	-0.29	81.9	-0.11	81.9	-4.23	81.9	29.71	81.9	17.04	81.9	8.71	81.9	2.55	81.9	8.42	81.9	13.87	81.9	2.14
82.8	7.09	82.8	17.54	82.8	-2.08	82.8	-4.12	82.8	10.12	82.8	10.48	82.8	3.26	82.8	8.05	82.8	-2.88	82.8	-3.47	82.8	4.77	82.8	3	82.8	-8.23	82.8	-1.9	82.8	0.89	82.8	-0.35	82.8	2.03	82.8	-3.84	82.8	27.2	82.8	14.64	82.8	7.61	82.8	4.33	82.8	6.85	82.8	13.31	82.8	2.47
83.7	6.34	83.7	16.08	83.7	-1.85	83.7	-0.43	83.7	11.19	83.7	12.45	83.7	4.85	83.7	8.28	83.7	-1.32	83.7	-2.32	83.7	4.2	83.7	2.09	83.7	-7.61	83.7	-1.14	83.7	-0.44	83.7	-1.43	83.7	0.43	83.7	-5.6	83.7	28.23	83.7	18.28	83.7	9.91	83.7	2.2	83.7	11.51	83.7	14.97	83.7	2.89
84.6	5.2	84.6	18.66	84.6	1.24	84.6	0.19	84.6	8.94	84.6	10.27	84.6	2.69	84.6	9.96	84.6	-2.66	84.6	-1.71	84.6	1.32	84.6	6.56	84.6	-7.42	84.6	-1.7	84.6	-0.77	84.6	-1.85	84.6	-0.67	84.6	-2.35	84.6	30.44	84.6	15.47	84.6	8.74	84.6	3.45	84.6	8.89	84.6	17.5	84.6	5.41
85.5	6.25	85.5	17.14	85.5	-0.22	85.5	1.93	85.5	9.14	85.5	11.87	85.5	5.21	85.5	10.78	85.5	-3.45	85.5	-2.43	85.5	3.83	85.5	3.82	85.5	-8.89	85.5	-1.11	85.5	-2.2	85.5	-1.38	85.5	2.32	85.5	-3.12	85.5	27.01	85.5	16.07	85.5	9.58	85.5	2.33	85.5	11.69	85.5	13.48	85.5	2.95
86.4	9	86.4	17.06	86.4	0.49	86.4	-0.22	86.4	8.79	86.4	8.39	86.4	4.51	86.4	7.75	86.4	0.01	86.4	-3.96	86.4	3.78	86.4	5.53	86.4	-7.03	86.4	-0.07	86.4	1.6	86.4	-2.59	86.4	-0.74	86.4	-2.08	86.4	29.19	86.4	16.03	86.4	9.04	86.4	2.67	86.4	8.09	86.4	13.48	86.4	2.75
87.3	6.24	87.3	16.11	87.3	1.22	87.3	-1.36	87.3	11.76	87.3	11.86	87.3	2.74	87.3	8.22	87.3	-2.75	87.3	-2.8	87.3	5.53	87.3	3.88	87.3	-5.87	87.3	-3.17	87.3	0.82	87.3	-0.44	87.3	0.24	87.3	-2.95	87.3	30.4	87.3	15.9	87.3	12.58	87.3	2.3	87.3	9.25	87.3	14.68	87.3	4.43
88.2	6.33	88.2	16.46	88.2	-1.32	88.2	0.7	88.2	10.56	88.2	12.95	88.2	4.36	88.2	9.81	88.2	-3.05	88.2	-1.52	88.2	4.43	88.2	3.09	88.2	-6.56	88.2	-0.78	88.2	-1.71	88.2	0.58	88.2	-2.75	88.2	-5.28	88.2	29.08	88.2	17.9	88.2	10.52	88.2	1.83	88.2	8.85	88.2	13.63	88.2	2.93
89.1	6.67	89.1	19.03	89.1	1.27	89.1	0.15	89.1	11.61	89.1	10.36	89.1	5.7	89.1	7.63	89.1	1.07	89.1	-3.78	89.1	2.2	89.1	3.62	89.1	-7.59	89.1	-1.54	89.1	-0.42	89.1	0.56	89.1	-2.75	89.1	-3.74	89.1	27.51	89.1	15.62	89.1	10.46	89.1	4.94	89.1	10.76	89.1	15.44	89.1	4.08
90	6.09	90	15.05	90	-0.57	90	1.13	90	10.41	90	12.5	90	4.26	90	6.95	90	-3.49	90	-2.8	90	2.53	90	3.07	90	-8.73	90	-3.88	90	1.65	90	-0.31	90	0.13	90	-3.14	90	27.47	90	16.03	90	11.1	90	4.31	90	10.92	90	15.32	90	1.12
90.9	6.86	90.9	14.11	90.9	0.11	90.9	1.55	90.9	9.85	90.9	11.86	90.9	5.34	90.9	8.79	90.9	-1.02	90.9	-2.62	90.9	3.98	90.9	4.81	90.9	-5.66	90.9	-0.99	90.9	0.59	90.9	-3.89	90.9	-0.45	90.9	-4.33	90.9	29.46	90.9	17.01	90.9	10.1	90.9	4.05	90.9	8.66	90.9	15.31	90.9	2.93
91.8	6.13	91.8	17.84	91.8	-1.7	91.8	-0.43	91.8	10.06	91.8	11.7	91.8	4.04	91.8	9.7	91.8	-3.17	91.8	-3.68	91.8	1.5	91.8	3.77	91.8	-6.93	91.8	-1.68	91.8	1.19	91.8	-3.02	91.8	-1.9	91.8	-4.8	91.8	29.74	91.8	16.78	91.8	11.73	91.8	1.43	91.8	11.36	91.8	14.68	91.8	5.65
92.7	5.16	92.7	17.01	92.7	2.06	92.7	2.18	92.7	11.78	92.7	11.06	92.7	5.32	92.7	9.22	92.7	-3.89	92.7	-2.21	92.7	4.46	92.7	1.84	92.7	-7.86	92.7	-2.94	92.7	-1.76	92.7	-0.85	92.7	1.26	92.7	-4.28	92.7	29.9	92.7	15.36	92.7	13.65	92.7	1.93	92.7	9.62	92.7	16.23	92.7	5.91
93.6	5.95	93.6	16.45	93.6	1.76	93.6	1.03	93.6	10.45	93.6	10.34	93.6	0.84	93.6	6.52	93.6	-1.9	93.6	-2.89	93.6	5.1	93.6	2.73	93.6	-9.21	93.6	-3.77	93.6	-3.59	93.6	-1.15	93.6	-2.11	93.6	-1.77	93.6	26.4	93.6	16.87	93.6	10.18	93.6	2.94	93.6	11.23	93.6	18.99	93.6	0.74
94.5	7.62	94.5	16.45	94.5	1.54	94.5	-1.14	94.5	10.06	94.5	13.06	94.5	4.38	94.5	8.78	94.5	0.32	94.5	-1.25	94.5	1.61	94.5	7.18	94.5	-7.16	94.5	-2.89	94.5	0.61	94.5	-2.17	94.5	-1.83	94.5	-1.83	94.5	29.99	94.5	17.05	94.5	11.51	94.5	1.81	94.5	10.97	94.5	15.53	94.5	3.83
95.4	7.52	95.4	18.04	95.4	0.57	95.4	1.23	95.4	11.92	95.4	12.04	95.4	4.25	95.4	6.01	95.4	-0.68	95.4	-1.58	95.4	2.22	95.4	3.57	95.4	-8.64	95.4	-3.7	95.4	-1.97	95.4	-2.76	95.4	0.14	95.4	-2.93	95.4	30.53	95.4	16.03	95.4	10.97	95.4	4.41	95.4	11.19	95.4	15.8	95.4	2.54
96.3	7.97	96.3	16.44	96.3	-0.6	96.3	-1.59	96.3	10.53	96.3	12.41	96.3	6.13	96.3	8.49	96.3	-1.4	96.3	-4.07	96.3	4.88	96.3	2.03	96.3	-7	96.3	-2.02	96.3	-0.86	96.3	-3.26	96.3	-1.05	96.3	-3.61	96.3	28.39	96.3	20.56	96.3	9.03	96.3	2.92	96.3	10.3	96.3	14.88	96.3	1.86
97.2	6.96	97.2	16.92	97.2	2.08	97.2	0.03	97.2	10.04	97.2	12.48	97.2	1.42	97.2	6.97	97.2	-2.82	97.2	-2.54	97.2	3.92	97.2	2.81	97.2	-9.98	97.2	-3.35	97.2	-1.26	97.2	-3.14	97.2	-3.26	97.2	-6.38	97.2	27.85	97.2	17.52	97.2	10.68	97.2	2.98	97.2	7.95	97.2	13.9	97.2	2.37
98.1	5.52	98.1	15.13	98.1	-0.46	98.1	-0.85	98.1	9.27	98.1	12.79	98.1	3.65	98.1	6.08	98.1	0.31	98.1	-4.31	98.1	3.8	98.1	1.02	98.1	-8.35	98.1	-3.11	98.1	-1.5	98.1	-3.62	98.1	-1.57	98.1	-6.37	98.1	27.67	98.1	17.04	98.1	9.86	98.1	4.17	98.1	11.99	98.1	15.57	98.1	1.8
99	2.92	99	15.25	99	1	99	-0.47	99	11.11	99	10.51	99	2.57	99	8.34	99	0.43	99	-3.65	99	4.67	99	1.82	99	-8.62	99	-1.18	99	-1.8	99	-4.3	99	1.48	99	-6.24	99	27.16	99	17.32	99	12.15	99	3.17	99	12.01	99	13.83	99	1.91
99.9	6.7	99.9	16.65	99.9	0.89	99.9	1.24	99.9	10.92	99.9	11.55	99.9	5.42	99.9	6.24	99.9	-0.77	99.9	-4.23	99.9	2.05	99.9	1.72	99.9	-5.75	99.9	-0.82	99.9	-3.76	99.9	-2.61	99.9	-2.39	99.9	-4.42	99.9	29.3	99.9	17.26	99.9	10.16	99.9	2.64	99.9	13.14	99.9	15.37	99.9	2.16
100.8	6.36	100.8	16.82	100.8	-1.21	100.8	-1.72	100.8	11.61	100.8	14.51	100.8	4.34	100.8	7.56	100.8	-1.87	100.8	-4.67	100.8	1.83	100.8	2.76	100.8	-6.97	100.8	-1.87	100.8	-3.65	100.8	-3.16	100.8	-1.94	100.8	-7.4	100.8	29.94	100.8	19.68	100.8	12.09	100.8	1.9	100.8	12.74	100.8	12.55	100.8	1.73
101.7	5.71	101.7	16.33	101.7	1.41	101.7	0.35	101.7	12.57	101.7	12.62	101.7	2.1	101.7	8.15	101.7	-0.41	101.7	-5.43	101.7	4.55	101.7	3.27	101.7	-11.15	101.7	-3.34	101.7	-0.42	101.7	-5.25	101.7	-0.57	101.7	-2.76	101.7	28.34	101.7	17.96	101.7	13.04	101.7	1.97	101.7	13.51	101.7	16.95	101.7	2.41
102.6	6.54	102.6	18.11	102.6	2.88	102.6	1.03	102.6	9.29	102.6	14.26	102.6	4.41	102.6	8.54	102.6	0.37	102.6	-4.22	102.6	4.85	102.6	4.18	102.6	-8.7	102.6	-3.83	102.6	-0.45	102.6	-2.68	102.6	-0.08	102.6	-4.98	102.6	28.03	102.6	17.15	102.6	11.88	102.6	5.1	102.6	13.75	102.6	16.37	102.6	3.89
103.5	6.69	103.5	19.04	103.5	4.52	103.5	1.36	103.5	9.35	103.5	12.96	103.5	4.08	103.5	8.2	103.5	0.93	103.5	-5.1	103.5	1.76	103.5	1.92	103.5	-9.11	103.5	-4.43	103.5	0.09	103.5	-5.14	103.5	-1.81	103.5	-4.69	103.5	28.46	103.5	17.36	103.5	12.02	103.5	4.09	103.5	12.12	103.5	17.6	103.5	1.29
104.4	5.37	104.4	17.43	104.4	1.93	104.4	1.24	104.4	12.7	104.4	14.6	104.4	3.48	104.4	8.94	104.4	1.2	104.4	-2.54	104.4	3.24	104.4	4.9	104.4	-8.31	104.4	-3.06	104.4	-1.41	104.4	-5.33	104.4	-1.54	104.4	-6.47	104.4	29.22	104.4	16.86	104.4	11.97	104.4	4.02	104.4	14.87	104.4	15.95	104.4	3.35
105.3	5.06	105.3	16.5	105.3	3.59	105.3	-1.12	105.3	10.12	105.3	14.88	105.3	3.51	105.3	9.17	105.3	0.34	105.3	-4.13	105.3	3.75	105.3	2.89	105.3	-9.49	105.3	-1.96	105.3	-1.25	105.3	-4.31	105.3	-2.1	105.3	-4.65	105.3	27.34	105.3	19.48	105.3	10.9	105.3	3.1	105.3	13.02	105.3	16.1	105.3	1.23
106.2	7.92	106.2	15.18	106.2	0.78	106.2	-0.27	106.2	12.14	106.2	14.42	106.2	4.35	106.2	5.96	106.2	-0.18	106.2	-4.1	106.2	5.76	106.2	2.17	106.2	-8.62	106.2	-1.81	106.2	-0.45	106.2	-3.61	106.2	-2.18	106.2	-6.19	106.2	29.36	106.2	19.97	106.2	12.98	106.2	3.21	106.2	12.09	106.2	15.76	106.2	2.72
107.1	4.33	107.1	17	107.1	2.77	107.1	-2.38	107.1	10.17	107.1	13.52	107.1	1.33	107.1	7.03	107.1	0.62	107.1	-3.59	107.1	3.34	107.1	3.13	107.1	-10.2	107.1	-3.48	107.1	-2.65	107.1	-4.51	107.1	-1.71	107.1	-4.48	107.1	28.61	107.1	17.46	107.1	12.42	107.1	2.36	107.1	13.02	107.1	18.13	107.1	4.06
108	7.08	108	17.77	108	2.52	108	1.15	108	12.07	108	14.22	108	4.57	108	9.89	108	0.88	108	-4.57	108	3.42	108	1.42	108	-7.73	108	-2.37	108	-0.85	108	-6.53	108	-2.88	108	-5.2	108	28.92	108	18.01	108	13.23	108	2.06	108	12.42	108	17.99	108	0.96
108.9	6.77	108.9	16.41	108.9	2.44	108.9	3.23	108.9	10.18	108.9	14.87	108.9	2.82	108.9	7.43	108.9	-1.26	108.9	-1.59	108.9	1.97	108.9	4.09	108.9	-9.55	108.9	-2.4	108.9	-0.31	108.9	-3.91	108.9	-1.31	108.9	-4.62	108.9	27.72	108.9	19.35	108.9	15.61	108.9	4.08	108.9	12.64	108.9	18.64	108.9	1.11
109.8	7.71	109.8	19.39	109.8	1.9	109.8	1.59	109.8	12.03	109.8	13.29	109.8	1.94	109.8	8.12	109.8	0.11	109.8	-2.42	109.8	3.02	109.8	4.39	109.8	-10.72	109.8	-2.18	109.8	0.03	109.8	-1.67	109.8	0.53	109.8	-5.46	109.8	26.86	109.8	19.62	109.8	15.18	109.8	3.56	109.8	13.71	109.8	17.31	109.8	1.78
110.7	6.28	110.7	14.21	110.7	4.82	110.7	-3.43	110.7	13.26	110.7	12.68	110.7	5.11	110.7	7.82	110.7	-0.1	110.7	-5.7	110.7	3.48	110.7	1.87	110.7	-4.94	110.7	-2.5	110.7	-1.67	110.7	-4.47	110.7	-2.75	110.7	-6.01	110.7	29.73	110.7	19.49	110.7	13.78	110.7	4.98	110.7	14.12	110.7	16.02	110.7	3.23
111.6	6.67	111.6	17.43	111.6	6.37	111.6	-0.32	111.6	14.43	111.6	14.62	111.6	3.04	111.6	8.21	111.6	1.89	111.6	-6.16	111.6	1.6	111.6	5.34	111.6	-7.43	111.6	-2.7	111.6	-0.93	111.6	-4.89	111.6	-2.53	111.6	-1.6	111.6	26.7	111.6	18.93	111.6	14.95	111.6	2.15	111.6	12.3	111.6	16.59	111.6	1.88
112.5	6.52	112.5	20.24	112.5	7.52	112.5	-1.65	112.5	13.09	112.5	11.08	112.5	2.72	112.5	9.24	112.5	0.66	112.5	-4.71	112.5	3.57	112.5	1.54	112.5	-8.7	112.5	-1.75	112.5	-2.53	112.5	-5.99	112.5	-2.46	112.5	-5.88	112.5	29.28	112.5	18.81	112.5	14.6	112.5	3.45	112.5	13.36	112.5	17.14	112.5	2.08
113.4	6.4	113.4	18.98	113.4	3.72	113.4	1.45	113.4	12.16	113.4	14.68	113.4	1.84	113.4	8.08	113.4	1.69	113.4	-4.96	113.4	4.43	113.4	7.47	113.4	-11.01	113.4	-4.75	113.4	-1.3	113.4	-6.17	113.4	-0.08	113.4	-1.92	113.4	26.27	113.4	16.76	113.4	13.97	113.4	4.54	113.4	14.13	113.4	19.66	113.4	2.45
114.3	6.15	114.3	18.65	114.3	3.04	114.3	2.18	114.3	9.92	114.3	14.54	114.3	3.37	114.3	8.74	114.3	-2.35	114.3	-3.93	114.3	3.74	114.3	5.39	114.3	-10.76	114.3	-3.82	114.3	-1.43	114.3	-3.78	114.3	0.02	114.3	-7.1	114.3	26.36	114.3	18.61	114.3	14.26	114.3	4.88	114.3	16.26	114.3	16.87	114.3	1.16
115.2	6.1	115.2	17.3	115.2	4.97	115.2	0.11	115.2	10.93	115.2	13.97	115.2	2.86	115.2	8.8	115.2	2.29	115.2	-3.95	115.2	3.66	115.2	3.94	115.2	-9.13	115.2	-3.31	115.2	0.27	115.2	-5.77	115.2	-0.81	115.2	-3.94	115.2	28.3	115.2	19.55	115.2	14.56	115.2	3.41	115.2	14.27	115.2	19.92	115.2	3.49
116.1	8.44	116.1	17.82	116.1	6.32	116.1	0.54	116.1	13.36	116.1	12.33	116.1	5.46	116.1	6.69	116.1	-1.88	116.1	-6.87	116.1	5.25	116.1	3.04	116.1	-8.41	116.1	-4.46	116.1	-2.57	116.1	-6.51	116.1	-0.01	116.1	-5.37	116.1	30.23	116.1	18.52	116.1	15.71	116.1	3.93	116.1	15.56	116.1	19.34	116.1	3.18
117	5.32	117	18.47	117	3.17	117	-0.53	117	11.4	117	13.25	117	2.13	117	9.78	117	0.12	117	-3.99	117	3.07	117	3.83	117	-8.16	117	-1.67	117	0.38	117	-7.06	117	-1.11	117	-3.07	117	28.04	117	20.25	117	17.67	117	1.63	117	14.29	117	18.29	117	2.43
117.9	6.56	117.9	19.37	117.9	2.9	117.9	-1.24	117.9	13.82	117.9	14.31	117.9	3.45	117.9	7.91	117.9	-1.17	117.9	-3.98	117.9	3.41	117.9	4.11	117.9	-7.37	117.9	-2.34	117.9	-0.94	117.9	-5.76	117.9	-1.07	117.9	-4.22	117.9	29.3	117.9	20.01	117.9	12.9	117.9	1.52	117.9	14.8	117.9	18.68	117.9	3.1
118.8	6.51	118.8	18.43	118.8	4.8	118.8	-0.49	118.8	13.5	118.8	14.1	118.8	3.45	118.8	8.74	118.8	-0.15	118.8	-6.1	118.8	2.63	118.8	3.19	118.8	-9.27	118.8	-2.52	118.8	-1.87	118.8	-7.3	118.8	-3.92	118.8	-5.84	118.8	28.08	118.8	17.55	118.8	14.58	118.8	3.21	118.8	14.15	118.8	19.15	118.8	2.63
119.7	7.12	119.7	18.05	119.7	3.6	119.7	-1.97	119.7	13.04	119.7	14.45	119.7	4.43	119.7	9.56	119.7	0.25	119.7	-4.24	119.7	1.51	119.7	4.16	119.7	-7.95	119.7	-3.9	119.7	-1.48	119.7	-5.75	119.7	-2.82	119.7	-6.25	119.7	29.13	119.7	20.83	119.7	17.03	119.7	4.45	119.7	12.67	119.7	18.45	119.7	2.19
120.6	7.21	120.6	15.1	120.6	3.76	120.6	0.81	120.6	14.57	120.6	12.55	120.6	3.43	120.6	5.36	120.6	0.75	120.6	-5.53	120.6	4.07	120.6	5.11	120.6	-10.35	120.6	-4.68	120.6	-0.79	120.6	-6.24	120.6	-2.94	120.6	-4.07	120.6	28.14	120.6	19.31	120.6	16.6	120.6	5.27	120.6	16.2	120.6	19.21	120.6	2.39
121.5	7.97	121.5	18.83	121.5	1.74	121.5	1.96	121.5	15.52	121.5	16.01	121.5	2.85	121.5	7.75	121.5	-1.2	121.5	-2.43	121.5	4.02	121.5	2.85	121.5	-7.77	121.5	-3.34	121.5	0	121.5	-4.15	121.5	-2.35	121.5	-4.37	121.5	30.45	121.5	20.01	121.5	16.71	121.5	4.18	121.5	16.02	121.5	19.17	121.5	0.72
122.4	5.55	122.4	17.95	122.4	5.98	122.4	-0.49	122.4	13.8	122.4	15.04	122.4	3.43	122.4	10.52	122.4	1.3	122.4	-3.63	122.4	3.18	122.4	5.65	122.4	-9.23	122.4	-2.35	122.4	-0.63	122.4	-5.07	122.4	-1.18	122.4	-3.32	122.4	28.22	122.4	20.55	122.4	18.39	122.4	2.82	122.4	15.4	122.4	19.64	122.4	1.63
123.3	7.76	123.3	19.96	123.3	4.05	123.3	-0.85	123.3	14.52	123.3	14.48	123.3	0.72	123.3	8.43	123.3	-0.55	123.3	-4.19	123.3	5.48	123.3	2.07	123.3	-9.45	123.3	-2.16	123.3	-2.89	123.3	-7.22	123.3	0.09	123.3	-5.17	123.3	30.57	123.3	20.82	123.3	17.55	123.3	3.19	123.3	15.45	123.3	18.6	123.3	3.19
124.2	5.49	124.2	18.02	124.2	7.84	124.2	-0.81	124.2	13.16	124.2	12.85	124.2	0.81	124.2	8.12	124.2	3.66	124.2	-4.52	124.2	3.96	124.2	3.8	124.2	-9.23	124.2	-4.56	124.2	-0.65	124.2	-7.22	124.2	-0.97	124.2	-3.83	124.2	27.87	124.2	17.98	124.2	16.3	124.2	3.51	124.2	14.73	124.2	19.03	124.2	3.44
125.1	5.15	125.1	17.89	125.1	5.9	125.1	0.45	125.1	12.84	125.1	12.4	125.1	2.36	125.1	9.18	125.1	3.5	125.1	-3.9	125.1	3.09	125.1	3.01	125.1	-9.05	125.1	-3.19	125.1	-1.62	125.1	-6.04	125.1	-1.99	125.1	-6.69	125.1	27.62	125.1	22.69	125.1	17	125.1	4.04	125.1	17.77	125.1	17.64	125.1	1.58
126	5.74	126	17.97	126	4.25	126	-2.06	126	13.51	126	15.19	126	1.17	126	6.68	126	0.15	126	-2.86	126	0.95	126	2.05	126	-8.82	126	-4.47	126	-1.77	126	-7.37	126	-2.16	126	-6.69	126	30.94	126	20.98	126	18.04	126	2.8	126	14.09	126	20.16	126	3.2
126.9	8.56	126.9	16.83	126.9	4.51	126.9	1.57	126.9	16.19	126.9	14.25	126.9	3.27	126.9	7.69	126.9	1.89	126.9	-4	126.9	5.72	126.9	3.71	126.9	-11.73	126.9	-4.31	126.9	0.19	126.9	-7.09	126.9	0.99	126.9	-6.49	126.9	28.07	126.9	20.18	126.9	17.37	126.9	1.47	126.9	18.39	126.9	18.17	126.9	3.32
127.8	5.58	127.8	18.71	127.8	4.46	127.8	1.01	127.8	13.53	127.8	13.97	127.8	3.27	127.8	9.72	127.8	1.65	127.8	-2.24	127.8	4.57	127.8	4.18	127.8	-9.54	127.8	-1.9	127.8	0.42	127.8	-5.7	127.8	-4.01	127.8	-5.31	127.8	26.66	127.8	21.38	127.8	18.54	127.8	2.87	127.8	15.36	127.8	21.13	127.8	0.81
128.7	6.81	128.7	20.44	128.7	4.59	128.7	2.69	128.7	13.94	128.7	13.85	128.7	1.79	128.7	8.29	128.7	0.63	128.7	-3.24	128.7	5.34	128.7	4.03	128.7	-8.92	128.7	-3.17	128.7	0.13	128.7	-7.22	128.7	-0.55	128.7	-6.63	128.7	29.78	128.7	19.4	128.7	21.2	128.7	2.77	128.7	19.56	128.7	21.53	128.7	3.13
129.6	5.83	129.6	17.02	129.6	8.12	129.6	-0.27	129.6	13.33	129.6	15.12	129.6	0.33	129.6	10.11	129.6	0.85	129.6	-3.27	129.6	1.38	129.6	3.07	129.6	-8.03	129.6	-1.68	129.6	-4.27	129.6	-4.15	129.6	-3.18	129.6	-6.87	129.6	30.78	129.6	23.09	129.6	15.04	129.6	5	129.6	16.09	129.6	19.82	129.6	1.64
130.5	8.16	130.5	17.73	130.5	6.64	130.5	0.58	130.5	14.97	130.5	15.55	130.5	4.58	130.5	9.02	130.5	2.19	130.5	-5.98	130.5	3.58	130.5	3	130.5	-9.92	130.5	-1.64	130.5	-1.82	130.5	-5.8	130.5	-3.96	130.5	-6.83	130.5	28.39	130.5	21.05	130.5	16.35	130.5	5.89	130.5	15.45	130.5	20.2	130.5	0.8
131.4	8.12	131.4	16.81	131.4	5.34	131.4	1.48	131.4	14.48	131.4	16.56	131.4	4.59	131.4	8.23	131.4	1.52	131.4	-4.77	131.4	5.36	131.4	3.53	131.4	-10.73	131.4	-3.85	131.4	-0.71	131.4	-6.2	131.4	-2.61	131.4	-6.67	131.4	25.95	131.4	21.02	131.4	18.71	131.4	6.08	131.4	17.24	131.4	19.11	131.4	0.35
132.3	8.24	132.3	17.69	132.3	6.4	132.3	2.18	132.3	15.96	132.3	14.06	132.3	0.9	132.3	7.02	132.3	2.67	132.3	-4.71	132.3	5.16	132.3	1.96	132.3	-10.3	132.3	-4.48	132.3	-3.9	132.3	-8.94	132.3	-1.72	132.3	-6.5	132.3	28.08	132.3	19.17	132.3	16.75	132.3	4.87	132.3	17.53	132.3	20.78	132.3	1.24
133.2	6.07	133.2	19.64	133.2	7.49	133.2	-1.02	133.2	14.96	133.2	15.82	133.2	1.05	133.2	8.83	133.2	2.47	133.2	-2.93	133.2	2.99	133.2	5.43	133.2	-10.36	133.2	-4.89	133.2	-0.62	133.2	-7.57	133.2	-4.29	133.2	-3.73	133.2	28.7	133.2	21.63	133.2	19.38	133.2	3.95	133.2	16.64	133.2	21.78	133.2	3.03
134.1	8.06	134.1	20.68	134.1	7.46	134.1	3.66	134.1	12.05	134.1	15.07	134.1	2.84	134.1	10.01	134.1	3.68	134.1	-3.16	134.1	4.05	134.1	2.84	134.1	-10.09	134.1	-2.86	134.1	0.51	134.1	-4.65	134.1	-1.99	134.1	-7.32	134.1	27.36	134.1	21.95	134.1	20.19	134.1	4.56	134.1	17.45	134.1	22.19	134.1	2.4
135	9.53	135	19.23	135	8.24	135	1.77	135	16.25	135	15.4	135	4.86	135	8.31	135	3.12	135	-0.63	135	3.94	135	2.05	135	-9.45	135	-3.77	135	-0.95	135	-5.31	135	-1.85	135	-6.47	135	31.02	135	21.99	135	17.88	135	3.19	135	19.44	135	22.72	135	4.08
135.9	6.69	135.9	17.3	135.9	6.44	135.9	0.92	135.9	14.08	135.9	17.45	135.9	1.31	135.9	8.02	135.9	1.12	135.9	-4.1	135.9	5.92	135.9	4.64	135.9	-11.29	135.9	-4.71	135.9	0.8	135.9	-6.29	135.9	-1.33	135.9	-6.59	135.9	29.22	135.9	20.36	135.9	21.47	135.9	4.42	135.9	15.19	135.9	20.9	135.9	1.78
136.8	8.12	136.8	18.61	136.8	7.08	136.8	1.03	136.8	15.47	136.8	14.53	136.8	3.7	136.8	7.95	136.8	3.12	136.8	-3.13	136.8	5.84	136.8	3.61	136.8	-10.15	136.8	-3.36	136.8	-1.15	136.8	-5.2	136.8	0.67	136.8	-5.32	136.8	29.62	136.8	22.16	136.8	20.18	136.8	5.58	136.8	18.43	136.8	19.96	136.8	3.62
137.7	6.45	137.7	22.57	137.7	9.15	137.7	-0.09	137.7	12.48	137.7	15.93	137.7	3.95	137.7	9.22	137.7	3.1	137.7	-3.33	137.7	3.47	137.7	5.15	137.7	-9.62	137.7	-3.94	137.7	0.15	137.7	-9.21	137.7	-3.15	137.7	-3.1	137.7	29.94	137.7	19.77	137.7	20.93	137.7	1.5	137.7	16.85	137.7	22.25	137.7	4.07
138.6	7.3	138.6	19.97	138.6	6.03	138.6	0.18	138.6	10.89	138.6	16.1	138.6	1.89	138.6	9.18	138.6	2.21	138.6	-3.21	138.6	2.76	138.6	4.56	138.6	-10.71	138.6	-2.7	138.6	-0.61	138.6	-5.97	138.6	-2.99	138.6	-5.47	138.6	29.75	138.6	21.4	138.6	18.74	138.6	5.13	138.6	17.85	138.6	23.78	138.6	2.45
139.5	6.71	139.5	21.41	139.5	9.69	139.5	0.59	139.5	16.35	139.5	15.89	139.5	0.87	139.5	9.08	139.5	5.62	139.5	-2.02	139.5	5.94	139.5	5.46	139.5	-11.36	139.5	-4.85	139.5	0.56	139.5	-5.4	139.5	0.17	139.5	-6.47	139.5	27.25	139.5	22.74	139.5	17.77	139.5	3.17	139.5	17.95	139.5	20.05	139.5	3.66
140.4	6.49	140.4	19.73	140.4	7.87	140.4	0.7	140.4	14.19	140.4	15.48	140.4	2.13	140.4	11.26	140.4	3.34	140.4	-5.25	140.4	4.19	140.4	4.47	140.4	-10.26	140.4	-0.8	140.4	1.17	140.4	-10.16	140.4	-1.51	140.4	-6.33	140.4	27.79	140.4	23.51	140.4	21.87	140.4	1.97	140.4	16.84	140.4	21.89	140.4	1.51
141.3	5.3	141.3	22.47	141.3	9.31	141.3	-2.06	141.3	15.06	141.3	15.71	141.3	1.44	141.3	11.54	141.3	3.62	141.3	-3.79	141.3	4.57	141.3	3.96	141.3	-9.26	141.3	-4.41	141.3	-0.47	141.3	-6.91	141.3	-3.36	141.3	-6.88	141.3	30.49	141.3	21.56	141.3	22.59	141.3	2.98	141.3	18.55	141.3	22.23	141.3	3.77
142.2	7.3	142.2	19.73	142.2	7.13	142.2	0.37	142.2	13.91	142.2	19.17	142.2	3.12	142.2	9.06	142.2	1.86	142.2	-3.83	142.2	4.33	142.2	4.56	142.2	-8.59	142.2	-5.69	142.2	-0.86	142.2	-5.24	142.2	-4.8	142.2	-5.36	142.2	28.91	142.2	21.49	142.2	20.89	142.2	5.72	142.2	16.01	142.2	20.4	142.2	1.69
143.1	11.6	143.1	18.7	143.1	7.33	143.1	-1.33	143.1	14.98	143.1	16.32	143.1	2.4	143.1	8.81	143.1	4.08	143.1	-4.94	143.1	5.44	143.1	3.84	143.1	-8.96	143.1	-2.72	143.1	0.55	143.1	-6.63	143.1	-1.29	143.1	-6.46	143.1	29.87	143.1	24.24	143.1	20.39	143.1	5.07	143.1	17.56	143.1	21.77	143.1	2.3
144	7.37	144	19.57	144	6.79	144	1.27	144	13.86	144	14.4	144	3.9	144	8.84	144	3.45	144	-2.37	144	3.62	144	4.86	144	-9.9	144	-4.73	144	0.5	144	-8.15	144	-2.02	144	-5.17	144	29.29	144	21.52	144	21.19	144	2.59	144	17.14	144	22.59	144	3.31
144.9	5.38	144.9	19.77	144.9	9	144.9	2.35	144.9	14.05	144.9	17.27	144.9	0.32	144.9	9.98	144.9	4.22	144.9	-4.12	144.9	4.85	144.9	7.82	144.9	-9.57	144.9	-4.23	144.9	-0.29	144.9	-7.72	144.9	-1.09	144.9	-4.21	144.9	29.52	144.9	22.79	144.9	22.27	144.9	4.75	144.9	17.97	144.9	22.25	144.9	0.71
145.8	7.82	145.8	18.48	145.8	9.41	145.8	0.96	145.8	14.52	145.8	20.09	145.8	2.52	145.8	7.54	145.8	2.39	145.8	-3.37	145.8	4.27	145.8	5.94	145.8	-10.19	145.8	-4.01	145.8	-1.78	145.8	-8.07	145.8	-0.54	145.8	-5.78	145.8	28.38	145.8	20.48	145.8	20.89	145.8	4.16	145.8	19.99	145.8	20.85	145.8	1.43
146.7	6.35	146.7	16.95	146.7	7.9	146.7	1.78	146.7	18.76	146.7	14.62	146.7	4.15	146.7	8.55	146.7	1.09	146.7	-3.96	146.7	3.21	146.7	2.44	146.7	-8.35	146.7	-4.63	146.7	-1.27	146.7	-7.45	146.7	-3.35	146.7	-8.1	146.7	30.22	146.7	24	146.7	22.54	146.7	2.51	146.7	18.89	146.7	22.97	146.7	1.41
147.6	6.7	147.6	19.09	147.6	10.15	147.6	-0.42	147.6	15.7	147.6	18.14	147.6	1.68	147.6	11.29	147.6	2.91	147.6	-4.96	147.6	4.25	147.6	4.57	147.6	-9.53	147.6	-2.37	147.6	-1.56	147.6	-8.24	147.6	-2.91	147.6	-5.03	147.6	29.15	147.6	25.04	147.6	21.05	147.6	3.61	147.6	20.36	147.6	24.54	147.6	-0.47
148.5	7.74	148.5	21.53	148.5	8.06	148.5	0.29	148.5	17.44	148.5	15.08	148.5	0.96	148.5	8.19	148.5	3.24	148.5	-3.05	148.5	4.09	148.5	4.1	148.5	-10.03	148.5	-3.72	148.5	-1.33	148.5	-5.92	148.5	-3.92	148.5	-6.06	148.5	29.78	148.5	22.37	148.5	21.18	148.5	4.8	148.5	18.42	148.5	22.23	148.5	1.83
149.4	6.94	149.4	19.34	149.4	9.42	149.4	3.07	149.4	16.51	149.4	20.09	149.4	1.97	149.4	10.65	149.4	3.82	149.4	-1.57	149.4	4.59	149.4	4.93	149.4	-10.17	149.4	-2.15	149.4	-1.56	149.4	-7.57	149.4	-1.09	149.4	-5.79	149.4	29.67	149.4	22.05	149.4	20.19	149.4	6.13	149.4	21.58	149.4	22.56	149.4	0.44
150.3	6.06	150.3	20.26	150.3	8.38	150.3	0.98	150.3	13.88	150.3	18.76	150.3	-0.13	150.3	9.05	150.3	2.09	150.3	-4.18	150.3	3.27	150.3	5.22	150.3	-11.81	150.3	-2.55	150.3	0.41	150.3	-8.84	150.3	-1.52	150.3	-7.18	150.3	30.11	150.3	23.37	150.3	21.68	150.3	4.34	150.3	21.05	150.3	23.92	150.3	1.43
151.2	5.98	151.2	20.51	151.2	9.38	151.2	1.15	151.2	15.15	151.2	16.55	151.2	2.6	151.2	9.26	151.2	4.78	151.2	-3.04	151.2	3.89	151.2	3.9	151.2	-9.75	151.2	-4.35	151.2	-0.71	151.2	-7.3	151.2	-4.43	151.2	-6.52	151.2	29.2	151.2	22.74	151.2	19.27	151.2	4.27	151.2	18.35	151.2	23.59	151.2	4.22
152.1	9.45	152.1	21.91	152.1	7.65	152.1	0.71	152.1	16.76	152.1	16.1	152.1	1.77	152.1	10.14	152.1	5.4	152.1	-4.01	152.1	1.87	152.1	6.08	152.1	-12.99	152.1	-4.67	152.1	-1.93	152.1	-9.08	152.1	-3.3	152.1	-7.1	152.1	30.73	152.1	23.31	152.1	23.78	152.1	4.07	152.1	19.86	152.1	22.43	152.1	3.98
153	6.92	153	20.95	153	8.75	153	1.93	153	16.23	153	16.62	153	1.36	153	8.48	153	3.01	153	-3.75	153	3.43	153	5.38	153	-10.79	153	-2.28	153	-1.31	153	-7.13	153	-2.26	153	-5.43	153	29.55	153	23.88	153	23.48	153	5.15	153	19.44	153	22.75	153	0.69
153.9	8.45	153.9	20.91	153.9	10.07	153.9	-1.45	153.9	16.38	153.9	16.16	153.9	1.81	153.9	10.38	153.9	4.55	153.9	-5.06	153.9	3.1	153.9	3.52	153.9	-10.5	153.9	-3.18	153.9	-0.14	153.9	-9.29	153.9	-7.39	153.9	-6.27	153.9	30.69	153.9	23.84	153.9	22.87	153.9	5.01	153.9	16.55	153.9	24.38	153.9	0.44
154.8	6.66	154.8	21.18	154.8	9.99	154.8	1.34	154.8	13.62	154.8	18.08	154.8	2.64	154.8	10.1	154.8	3.55	154.8	-3.68	154.8	4.11	154.8	5.88	154.8	-10.23	154.8	-4.2	154.8	-1.42	154.8	-7.53	154.8	-4.53	154.8	-7.84	154.8	29.13	154.8	22.32	154.8	22.88	154.8	5.23	154.8	20.59	154.8	22.77	154.8	3.67
155.7	8.01	155.7	22.58	155.7	8.25	155.7	0.38	155.7	15.36	155.7	16.75	155.7	1.93	155.7	10.54	155.7	3.1	155.7	-5	155.7	5.13	155.7	4.19	155.7	-10.55	155.7	-5.92	155.7	-2.2	155.7	-9.71	155.7	-2.2	155.7	-9	155.7	29.69	155.7	22.14	155.7	22.68	155.7	5.06	155.7	21.3	155.7	22.22	155.7	3.1
156.6	7.69	156.6	19.24	156.6	11.84	156.6	0.94	156.6	16.54	156.6	19.6	156.6	3.29	156.6	9.47	156.6	6.29	156.6	-6.24	156.6	4.94	156.6	4.53	156.6	-9.86	156.6	-3.77	156.6	0.61	156.6	-10.16	156.6	-1.75	156.6	-8.03	156.6	26.57	156.6	24.93	156.6	24.41	156.6	5.08	156.6	20.96	156.6	23.07	156.6	-0.9
157.5	7.54	157.5	19.84	157.5	7.41	157.5	1.34	157.5	17.7	157.5	17.95	157.5	1.47	157.5	9.01	157.5	1.53	157.5	-4.96	157.5	5.75	157.5	2.9	157.5	-11.36	157.5	-3.54	157.5	-2.62	157.5	-9.63	157.5	-0.54	157.5	-7.02	157.5	29.83	157.5	24.51	157.5	24.05	157.5	5.64	157.5	23.54	157.5	21.67	157.5	2.12
158.4	9.28	158.4	20.47	158.4	11.19	158.4	0.13	158.4	15.08	158.4	16.56	158.4	1.71	158.4	8.16	158.4	6.56	158.4	-4.15	158.4	4.58	158.4	3.96	158.4	-10.81	158.4	-5.22	158.4	2.67	158.4	-8.59	158.4	0.14	158.4	-5.96	158.4	31.31	158.4	24.67	158.4	28.22	158.4	6.95	158.4	18.82	158.4	24.51	158.4	2.2
159.3	9.25	159.3	20.91	159.3	9.6	159.3	2.19	159.3	15.7	159.3	18.81	159.3	0.73	159.3	10.54	159.3	4.01	159.3	-2.76	159.3	4.22	159.3	3.54	159.3	-11.26	159.3	-3.29	159.3	-0.7	159.3	-9.87	159.3	-3.18	159.3	-7.44	159.3	30.98	159.3	24.8	159.3	22.07	159.3	4.85	159.3	18.24	159.3	24.91	159.3	3.45
160.2	9.33	160.2	19.84	160.2	11.73	160.2	2.49	160.2	13.56	160.2	17.83	160.2	1.84	160.2	10.66	160.2	4.52	160.2	-1.28	160.2	4.33	160.2	4.52	160.2	-13.55	160.2	-2.37	160.2	0.7	160.2	-7.84	160.2	-1.39	160.2	-7.29	160.2	27.48	160.2	23.6	160.2	25.74	160.2	5.51	160.2	22.06	160.2	25.31	160.2	0.4
161.1	9.29	161.1	22.67	161.1	9.58	161.1	0.34	161.1	18.31	161.1	17.67	161.1	2.41	161.1	8.99	161.1	4.61	161.1	-5.76	161.1	7.32	161.1	4.22	161.1	-9.28	161.1	-6.49	161.1	0.39	161.1	-10.56	161.1	-0.89	161.1	-6.68	161.1	31.39	161.1	23.06	161.1	23.54	161.1	5.03	161.1	22.83	161.1	23.04	161.1	4.47
162	5.93	162	23.64	162	8.9	162	2.28	162	16.04	162	16.79	162	2.53	162	9.63	162	3.29	162	-3.39	162	1.49	162	4.84	162	-12.02	162	-4.18	162	-0.32	162	-10.05	162	-3.71	162	-5.98	162	28.9	162	25.81	162	26.71	162	7.02	162	20.77	162	24.68	162	2.99
162.9	8.6	162.9	19.98	162.9	9.45	162.9	0.91	162.9	14.81	162.9	20.67	162.9	-1.21	162.9	10.29	162.9	4.3	162.9	-6.15	162.9	2.08	162.9	5.83	162.9	-14.62	162.9	-4.75	162.9	-1.51	162.9	-10.26	162.9	-4.23	162.9	-6.17	162.9	29.5	162.9	24.85	162.9	25.58	162.9	5.25	162.9	21.91	162.9	25.94	162.9	1.76
163.8	9.57	163.8	19.06	163.8	9.19	163.8	0.11	163.8	16.17	163.8	20.16	163.8	1.92	163.8	10.18	163.8	4.16	163.8	-4.29	163.8	3.63	163.8	4.23	163.8	-11.88	163.8	-4.82	163.8	-2.45	163.8	-10.08	163.8	-1.11	163.8	-5.98	163.8	29.93	163.8	25.64	163.8	24.53	163.8	5.35	163.8	23.24	163.8	26.75	163.8	3.01
164.7	7.13	164.7	20.53	164.7	10.46	164.7	2.52	164.7	17.68	164.7	18.98	164.7	1.43	164.7	11.06	164.7	3.27	164.7	-2.06	164.7	4.27	164.7	4.66	164.7	-10.6	164.7	-3.9	164.7	-0.18	164.7	-7.02	164.7	-2.21	164.7	-3.72	164.7	31.1	164.7	22.41	164.7	27.23	164.7	5.73	164.7	24.36	164.7	26.84	164.7	0.65
165.6	9.28	165.6	20.28	165.6	12.1	165.6	1.37	165.6	16.32	165.6	20.64	165.6	0.4	165.6	10.66	165.6	2.42	165.6	-2.09	165.6	4.42	165.6	7.12	165.6	-11.89	165.6	-4.18	165.6	0.14	165.6	-8.22	165.6	-4.54	165.6	-7.08	165.6	30.28	165.6	26.48	165.6	26.83	165.6	4.61	165.6	22.21	165.6	26.97	165.6	3.02
166.5	7.38	166.5	19.07	166.5	14.01	166.5	0.53	166.5	17.18	166.5	19.81	166.5	1.86	166.5	11.56	166.5	5.88	166.5	-4.06	166.5	3.45	166.5	5.09	166.5	-10.14	166.5	0.47	166.5	-0.86	166.5	-8.87	166.5	-4.05	166.5	-5.75	166.5	30.95	166.5	27.87	166.5	24.9	166.5	7.04	166.5	23.63	166.5	24.59	166.5	1.75
167.4	8.25	167.4	22.57	167.4	8.68	167.4	1.07	167.4	16.66	167.4	20.43	167.4	0.47	167.4	11.02	167.4	3.45	167.4	-4.35	167.4	3.55	167.4	3.82	167.4	-10.95	167.4	-3.06	167.4	-1.49	167.4	-8.31	167.4	-1.4	167.4	-6.37	167.4	29.68	167.4	25.23	167.4	26.79	167.4	6.68	167.4	24.53	167.4	25.32	167.4	0.85
168.3	8.36	168.3	23.09	168.3	11.53	168.3	2.86	168.3	15.23	168.3	20.76	168.3	2.58	168.3	9.52	168.3	3.67	168.3	-1.21	168.3	3.61	168.3	7.68	168.3	-11.46	168.3	-5.06	168.3	-0.99	168.3	-8.37	168.3	-1.89	168.3	-6.3	168.3	31.94	168.3	23.52	168.3	28.74	168.3	5.27	168.3	23.7	168.3	25.22	168.3	4.76
169.2	9.57	169.2	23.32	169.2	13.65	169.2	0.99	169.2	18.5	169.2	18.39	169.2	2.65	169.2	8.18	169.2	6.19	169.2	-4.78	169.2	6.04	169.2	4.61	169.2	-10.64	169.2	-4.19	169.2	-1.26	169.2	-7.83	169.2	-2.49	169.2	-7.11	169.2	30.75	169.2	23.66	169.2	26.22	169.2	7.87	169.2	23.47	169.2	26.1	169.2	0.63
170.1	9.98	170.1	20.34	170.1	13.69	170.1	-0.81	170.1	16.59	170.1	19.4	170.1	3.34	170.1	8.71	170.1	5.46	170.1	-3.2	170.1	3.31	170.1	5.02	170.1	-11.44	170.1	-5.2	170.1	-2	170.1	-6.39	170.1	-5.35	170.1	-8.06	170.1	29.38	170.1	24.16	170.1	28.9	170.1	7.29	170.1	23.38	170.1	26.4	170.1	2.5
171	10.24	171	21.93	171	12.18	171	2.03	171	17.38	171	19.22	171	3.9	171	9.7	171	3.68	171	-3.36	171	4.92	171	5.54	171	-10	171	-6.34	171	-0.34	171	-9.53	171	-3.38	171	-7.52	171	27.56	171	25.63	171	25.6	171	5.82	171	22.62	171	26.35	171	1.28
171.9	8.19	171.9	21.32	171.9	11.06	171.9	1.47	171.9	16.42	171.9	20.62	171.9	-0.8	171.9	9.18	171.9	3.48	171.9	-5.31	171.9	4.86	171.9	5.96	171.9	-11.7	171.9	-3.73	171.9	-0.81	171.9	-11.14	171.9	-1.97	171.9	-6.62	171.9	31.06	171.9	27.92	171.9	28.84	171.9	5.85	171.9	24.86	171.9	25.39	171.9	2.55
172.8	9.58	172.8	21.84	172.8	10.13	172.8	2.25	172.8	18.87	172.8	17.11	172.8	-0.63	172.8	10.2	172.8	6.3	172.8	-5.12	172.8	5.53	172.8	3.26	172.8	-14.18	172.8	-3.6	172.8	-1.15	172.8	-10.98	172.8	-1.93	172.8	-5.97	172.8	29.57	172.8	25.35	172.8	26.83	172.8	6.52	172.8	23.88	172.8	26.67	172.8	3.76
173.7	11.12	173.7	23.37	173.7	10.89	173.7	2.7	173.7	17.13	173.7	17.15	173.7	2.9	173.7	11.11	173.7	5.68	173.7	-2.69	173.7	3.64	173.7	6.79	173.7	-9.3	173.7	-2.63	173.7	-2.39	173.7	-8.35	173.7	-1.88	173.7	-6	173.7	30.18	173.7	26.1	173.7	26.36	173.7	7.16	173.7	21.53	173.7	24.31	173.7	1.31
174.6	9.86	174.6	21.97	174.6	12.73	174.6	0.92	174.6	15.77	174.6	18.25	174.6	3.38	174.6	9.76	174.6	3.84	174.6	-4.78	174.6	4.17	174.6	6.26	174.6	-10.07	174.6	-5.59	174.6	-1.62	174.6	-9.15	174.6	-3.2	174.6	-7.98	174.6	30.21	174.6	25.2	174.6	28.45	174.6	7.39	174.6	24.19	174.6	24.64	174.6	1.68
175.5	7.7	175.5	22.25	175.5	10.93	175.5	2.81	175.5	16.34	175.5	20.71	175.5	2	175.5	9.69	175.5	5.79	175.5	-3.88	175.5	3.41	175.5	6.9	175.5	-11.85	175.5	-3.99	175.5	-1.98	175.5	-8.25	175.5	-2.95	175.5	-4.93	175.5	30.79	175.5	27.22	175.5	27.42	175.5	7.04	175.5	23.28	175.5	30.2	175.5	3.28
176.4	7.96	176.4	22.37	176.4	9.6	176.4	1.83	176.4	17.11	176.4	17.4	176.4	0.27	176.4	9.48	176.4	5.08	176.4	-4.31	176.4	3.1	176.4	4.88	176.4	-10.39	176.4	-2.73	176.4	-0.79	176.4	-8.32	176.4	-2.85	176.4	-10.18	176.4	31.33	176.4	29.59	176.4	30.02	176.4	7.29	176.4	22.95	176.4	25.31	176.4	3.98
177.3	11.74	177.3	22.55	177.3	11.73	177.3	2.37	177.3	16.9	177.3	18.71	177.3	4.05	177.3	9.31	177.3	5.34	177.3	-2.95	177.3	4.09	177.3	6.18	177.3	-10.67	177.3	-5.44	177.3	0.65	177.3	-9.79	177.3	-3.48	177.3	-6.11	177.3	32.03	177.3	23.89	177.3	28.12	177.3	6.33	177.3	23.44	177.3	24.73	177.3	4.28
178.2	7.01	178.2	23.55	178.2	12.92	178.2	-0.18	178.2	17.71	178.2	21	178.2	-1.34	178.2	10.27	178.2	5.06	178.2	-4.79	178.2	4.26	178.2	6.16	178.2	-13.7	178.2	-4.87	178.2	-2.22	178.2	-12.62	178.2	-2.32	178.2	-7.3	178.2	30.95	178.2	26.14	178.2	28.55	178.2	5.38	178.2	24.27	178.2	26.46	178.2	3.07
179.1	7.56	179.1	20.9	179.1	14.55	179.1	4.46	179.1	17.01	179.1	18.21	179.1	0.93	179.1	11.09	179.1	5.15	179.1	-2.78	179.1	3.56	179.1	4.64	179.1	-10.26	179.1	-1.13	179.1	-2.32	179.1	-9.67	179.1	-3.01	179.1	-8.04	179.1	31.52	179.1	27.36	179.1	29.68	179.1	6.46	179.1	24.89	179.1	24.89	179.1	5.23
180	8.95	180	21.24	180	11.24	180	5.23	180	19.23	180	16.58	180	0.69	180	8.02	180	5.13	180	-2.72	180	7.46	180	1.5	180	-12.52	180	-4.57	180	-0.84	180	-10.43	180	-1.52	180	-10.37	180	30.84	180	25.74	180	28.14	180	6.68	180	25.04	180	25.78	180	4.38
180.9	8.43	180.9	21.76	180.9	14.28	180.9	2.03	180.9	18.83	180.9	20.39	180.9	-0.68	180.9	9.28	180.9	4.89	180.9	-2.99	180.9	3.47	180.9	5.27	180.9	-8.8	180.9	-4.8	180.9	-1.59	180.9	-7.84	180.9	-4.69	180.9	-7.39	180.9	31.87	180.9	28.47	180.9	27.3	180.9	8.77	180.9	25.17	180.9	27.85	180.9	2.05
181.8	9.38	181.8	21.25	181.8	14.33	181.8	3.4	181.8	20.44	181.8	19.28	181.8	1.46	181.8	9.9	181.8	5.63	181.8	-5.76	181.8	8.42	181.8	5.37	181.8	-12.24	181.8	-4.53	181.8	-1.69	181.8	-10.52	181.8	-1.42	181.8	-7.12	181.8	30.15	181.8	28.12	181.8	28.95	181.8	7.04	181.8	23.01	181.8	27.38	181.8	2
182.7	9.2	182.7	21.63	182.7	13.52	182.7	2.64	182.7	19.29	182.7	19.29	182.7	1.71	182.7	8.92	182.7	5	182.7	-3.11	182.7	4.58	182.7	6.16	182.7	-12.63	182.7	-4.91	182.7	-0.6	182.7	-9.63	182.7	-3.6	182.7	-6.2	182.7	28.64	182.7	27.45	182.7	30.55	182.7	8.39	182.7	24.15	182.7	29.29	182.7	2.2
183.6	9.99	183.6	21.82	183.6	11.45	183.6	2.74	183.6	20.47	183.6	21.65	183.6	1.96	183.6	7.27	183.6	5	183.6	-3.95	183.6	5.04	183.6	5.97	183.6	-11.9	183.6	-5.86	183.6	-2.31	183.6	-9.64	183.6	-2.95	183.6	-8.33	183.6	29.51	183.6	26.6	183.6	28.52	183.6	8.6	183.6	25.07	183.6	28.04	183.6	1.81
184.5	8.34	184.5	22.9	184.5	13.76	184.5	2.77	184.5	16.94	184.5	20.25	184.5	1.34	184.5	9.34	184.5	8.1	184.5	-6.18	184.5	3.84	184.5	6.53	184.5	-12.44	184.5	-6.36	184.5	-0.75	184.5	-10.7	184.5	-2.98	184.5	-8.88	184.5	28.78	184.5	27.01	184.5	27.67	184.5	7.42	184.5	24.73	184.5	27.16	184.5	0.62
185.4	11.08	185.4	21.56	185.4	12.57	185.4	1.7	185.4	19.27	185.4	24.3	185.4	1.14	185.4	9.96	185.4	5.29	185.4	-4.06	185.4	5.89	185.4	6.59	185.4	-13.3	185.4	-5.78	185.4	-0.42	185.4	-8.41	185.4	-3.89	185.4	-6.04	185.4	29.87	185.4	29.84	185.4	27.06	185.4	6.65	185.4	25.77	185.4	29.57	185.4	4.19
186.3	10.12	186.3	22.35	186.3	14.95	186.3	1.8	186.3	18.89	186.3	22.73	186.3	2.2	186.3	8.19	186.3	6.52	186.3	-2.9	186.3	3.61	186.3	4.63	186.3	-12.63	186.3	-4.67	186.3	0.09	186.3	-9.75	186.3	-4.81	186.3	-7.26	186.3	29.45	186.3	25.52	186.3	30.29	186.3	7.31	186.3	24.85	186.3	30.13	186.3	2.15
187.2	9.59	187.2	21.23	187.2	14.4	187.2	3.04	187.2	19.75	187.2	21.83	187.2	1.57	187.2	10.07	187.2	6.06	187.2	-4.17	187.2	4.83	187.2	5.33	187.2	-13.64	187.2	-3.85	187.2	-2.18	187.2	-10.64	187.2	-2.33	187.2	-7.94	187.2	29.89	187.2	27.43	187.2	28.9	187.2	7.1	187.2	26.52	187.2	29.32	187.2	3.24
188.1	9.17	188.1	23.9	188.1	11.92	188.1	1.14	188.1	17.71	188.1	20.6	188.1	1	188.1	10.25	188.1	4.76	188.1	-7.14	188.1	4.62	188.1	5.24	188.1	-13.69	188.1	-5.64	188.1	-2.88	188.1	-10.28	188.1	-3.13	188.1	-8.04	188.1	29.4	188.1	26.38	188.1	30.59	188.1	7.98	188.1	24.07	188.1	28.92	188.1	2.25
189	8.23	189	20.88	189	13.34	189	3.98	189	19.2	189	22.62	189	3.86	189	8.92	189	5.9	189	-3.82	189	4.59	189	5.04	189	-11.69	189	-3.87	189	-0.89	189	-10.72	189	-4.48	189	-10.2	189	30.55	189	30.1	189	32.41	189	7.44	189	25.93	189	28.63	189	4.92
189.9	12.52	189.9	22.16	189.9	13.99	189.9	1.66	189.9	19.37	189.9	22.31	189.9	1.12	189.9	9.3	189.9	6.6	189.9	-3.46	189.9	6.13	189.9	5.55	189.9	-11.86	189.9	-5.89	189.9	-0.31	189.9	-12.24	189.9	-3.54	189.9	-8.05	189.9	31.62	189.9	27.09	189.9	29.19	189.9	5.97	189.9	24.91	189.9	28.23	189.9	3.14
190.8	11.28	190.8	22.67	190.8	15.1	190.8	4.36	190.8	18.61	190.8	23.36	190.8	4.27	190.8	8.93	190.8	4.43	190.8	-4.74	190.8	2.73	190.8	2.87	190.8	-11.59	190.8	-4.12	190.8	-2.81	190.8	-10.52	190.8	-5.15	190.8	-11.38	190.8	30.66	190.8	29.8	190.8	30.65	190.8	8.08	190.8	25.96	190.8	28.11	190.8	3.48
191.7	8.68	191.7	22.86	191.7	11.68	191.7	2.44	191.7	18.28	191.7	18.85	191.7	-0.1	191.7	8.06	191.7	6.32	191.7	-2.05	191.7	6.44	191.7	3.25	191.7	-12.18	191.7	-7.76	191.7	0.88	191.7	-10.11	191.7	-3.01	191.7	-9.3	191.7	32.37	191.7	29.16	191.7	29.76	191.7	8.79	191.7	27.61	191.7	28.56	191.7	5.53
192.6	10.25	192.6	24.21	192.6	16.31	192.6	2.25	192.6	20.92	192.6	22	192.6	2.75	192.6	10	192.6	7.4	192.6	-5.54	192.6	4.16	192.6	6.58	192.6	-12.7	192.6	-4.24	192.6	-1.51	192.6	-11.38	192.6	-4.99	192.6	-7.48	192.6	32.1	192.6	27.98	192.6	31.38	192.6	6.5	192.6	25.52	192.6	29.9	192.6	2.87
193.5	8.11	193.5	24.23	193.5	11.77	193.5	5.29	193.5	19.91	193.5	23.69	193.5	2.31	193.5	10.94	193.5	6.41	193.5	-2.63	193.5	4.27	193.5	6.87	193.5	-11.29	193.5	-3.16	193.5	-2.53	193.5	-10.9	193.5	-3.84	193.5	-8.99	193.5	30.84	193.5	29.33	193.5	30.45	193.5	6.17	193.5	28.68	193.5	29.03	193.5	0.6
194.4	9.19	194.4	25.37	194.4	11.99	194.4	2.73	194.4	18.52	194.4	23.75	194.4	1.39	194.4	10.74	194.4	4.69	194.4	-4.09	194.4	4.67	194.4	4.88	194.4	-10.52	194.4	-6.36	194.4	-2.3	194.4	-11.18	194.4	-5.04	194.4	-8.25	194.4	31.59	194.4	27.29	194.4	30.79	194.4	7.14	194.4	27.1	194.4	28.33	194.4	0.68
195.3	9.75	195.3	21.96	195.3	14.55	195.3	4.27	195.3	18.52	195.3	22.36	195.3	0.93	195.3	9.66	195.3	6.17	195.3	-2.4	195.3	5.23	195.3	8.06	195.3	-12.63	195.3	-5.2	195.3	-0.13	195.3	-15.04	195.3	-3.62	195.3	-7.99	195.3	29.01	195.3	29.43	195.3	33.15	195.3	5.76	195.3	25.86	195.3	30.47	195.3	0.73
196.2	10.54	196.2	23.33	196.2	14.86	196.2	5.05	196.2	18.81	196.2	21.3	196.2	2.9	196.2	12.11	196.2	6.69	196.2	-3.64	196.2	3.7	196.2	6.19	196.2	-12	196.2	-4.9	196.2	-0.4	196.2	-11.45	196.2	-7.23	196.2	-7.67	196.2	30.78	196.2	26.02	196.2	32.29	196.2	7.24	196.2	27.92	196.2	29.91	196.2	2.4
197.1	7.54	197.1	25.4	197.1	17.32	197.1	4.89	197.1	20.32	197.1	22.06	197.1	0.56	197.1	14.34	197.1	6.94	197.1	-3.38	197.1	7	197.1	6.06	197.1	-10.94	197.1	-4.83	197.1	0.12	197.1	-12.61	197.1	-5.19	197.1	-6.3	197.1	31.58	197.1	30.97	197.1	34.16	197.1	6.09	197.1	27.73	197.1	32.09	197.1	0.77
198	8.13	198	24.61	198	13.59	198	2.24	198	17.89	198	21.74	198	1.97	198	13.75	198	7.57	198	0.01	198	3.63	198	5.43	198	-13.21	198	-3.58	198	0.76	198	-7.89	198	-3.26	198	-7.91	198	30.5	198	28.47	198	34.72	198	9.77	198	26.67	198	29.18	198	4.08
198.9	9.1	198.9	23.73	198.9	15.19	198.9	2.8	198.9	18.81	198.9	19.3	198.9	2.6	198.9	9.11	198.9	6.57	198.9	-5.73	198.9	5.9	198.9	5.54	198.9	-11.55	198.9	-8.4	198.9	-2.13	198.9	-9.54	198.9	-4.68	198.9	-6.94	198.9	31.67	198.9	28.48	198.9	30.03	198.9	8.36	198.9	26.38	198.9	30.19	198.9	1.61
199.8	10.03	199.8	21.9	199.8	12.31	199.8	5.4	199.8	21.12	199.8	22.11	199.8	1.26	199.8	12.11	199.8	5.08	199.8	-2.33	199.8	4.17	199.8	4.89	199.8	-13.11	199.8	-4.73	199.8	-2.6	199.8	-9.84	199.8	-5.15	199.8	-7.67	199.8	32.46	199.8	30.38	199.8	32.79	199.8	10.19	199.8	28.66	199.8	30.41	199.8	5.16
200.7	9.97	200.7	22.45	200.7	15.74	200.7	2.25	200.7	19.96	200.7	23.85	200.7	1.76	200.7	11.27	200.7	6.65	200.7	-4.54	200.7	3.14	200.7	7.43	200.7	-12.86	200.7	-3.64	200.7	-0.25	200.7	-9.78	200.7	-5.85	200.7	-6.7	200.7	33.35	200.7	28.55	200.7	33.43	200.7	9.15	200.7	27.52	200.7	31.76	200.7	4.79
201.6	10.77	201.6	25.42	201.6	16.12	201.6	3.75	201.6	20.61	201.6	20.56	201.6	0.59	201.6	10.68	201.6	7.15	201.6	-1.54	201.6	5.49	201.6	7.21	201.6	-12.95	201.6	-4.72	201.6	-0.56	201.6	-12.22	201.6	-4.91	201.6	-7.37	201.6	32.27	201.6	28.32	201.6	34.19	201.6	9.71	201.6	28.29	201.6	31.89	201.6	2.95
202.5	10.32	202.5	24.87	202.5	15.51	202.5	3.05	202.5	20.27	202.5	21.89	202.5	1.55	202.5	11.53	202.5	8.19	202.5	-5.57	202.5	4.82	202.5	7.13	202.5	-12.49	202.5	-4.8	202.5	-1.82	202.5	-11.23	202.5	-4.7	202.5	-7.15	202.5	32.35	202.5	30.54	202.5	33.51	202.5	9.84	202.5	28.91	202.5	27.89	202.5	3.17
203.4	8.62	203.4	22.31	203.4	14.15	203.4	2.56	203.4	21.19	203.4	21	203.4	0.55	203.4	10.78	203.4	7.65	203.4	-3.61	203.4	4.71	203.4	6.33	203.4	-13.87	203.4	-6.16	203.4	-2.4	203.4	-12.05	203.4	-5.5	203.4	-6.58	203.4	30.07	203.4	29.7	203.4	33.01	203.4	8.48	203.4	26.17	203.4	30.52	203.4	2.86
204.3	10.97	204.3	23.94	204.3	18.31	204.3	4.89	204.3	21.19	204.3	21.9	204.3	2.38	204.3	9.48	204.3	8.78	204.3	-3.66	204.3	4.44	204.3	6.3	204.3	-14.17	204.3	-7.19	204.3	-1.14	204.3	-13.37	204.3	-3.06	204.3	-6.2	204.3	31.34	204.3	28.19	204.3	32.91	204.3	8.06	204.3	30.25	204.3	30.87	204.3	1.9
205.2	8.28	205.2	24.31	205.2	15.98	205.2	2.34	205.2	20.14	205.2	24.59	205.2	0.07	205.2	12.1	205.2	7.43	205.2	-8.52	205.2	6.97	205.2	4.73	205.2	-12.23	205.2	-3.1	205.2	-1.23	205.2	-13.73	205.2	-2.54	205.2	-9.24	205.2	33.51	205.2	30.17	205.2	35.18	205.2	7.22	205.2	30.84	205.2	32.44	205.2	2.25
206.1	10.67	206.1	24.58	206.1	16.26	206.1	1.95	206.1	19.62	206.1	22.3	206.1	2.38	206.1	10.86	206.1	8.2	206.1	-5.52	206.1	6.49	206.1	4.03	206.1	-11.3	206.1	-5.61	206.1	-0.1	206.1	-12.28	206.1	-2.63	206.1	-9.47	206.1	32.74	206.1	32.42	206.1	32.99	206.1	6.73	206.1	27.78	206.1	31.79	206.1	0.87
207	10.62	207	25.21	207	15.32	207	1.46	207	22.38	207	25.25	207	1.26	207	12.62	207	6.12	207	-4.6	207	6.06	207	4.41	207	-13.87	207	-6.05	207	-2.92	207	-10.44	207	-5.68	207	-10	207	32.04	207	27.91	207	32.21	207	8.84	207	27.66	207	31.51	207	4.85
207.9	11.52	207.9	23.67	207.9	13.65	207.9	4.29	207.9	20.28	207.9	24.47	207.9	2.63	207.9	9.4	207.9	6.59	207.9	-2.2	207.9	5.2	207.9	6.44	207.9	-12.07	207.9	-5.22	207.9	-0.76	207.9	-10.02	207.9	-5.34	207.9	-9.92	207.9	31.55	207.9	29.63	207.9	34.33	207.9	7.76	207.9	28.95	207.9	32.12	207.9	4.25
208.8	8.57	208.8	26.81	208.8	15.5	208.8	1.31	208.8	20.73	208.8	22.82	208.8	-0.84	208.8	13.13	208.8	8.67	208.8	-3.18	208.8	4.33	208.8	5.29	208.8	-14.26	208.8	-5.8	208.8	1.6	208.8	-12	208.8	-3.63	208.8	-8.34	208.8	31.18	208.8	31.41	208.8	35.63	208.8	6.98	208.8	29.84	208.8	33.45	208.8	2.89
209.7	8.15	209.7	24.77	209.7	16.12	209.7	0.66	209.7	21.59	209.7	24.25	209.7	0.38	209.7	12.61	209.7	8.05	209.7	-4.41	209.7	5.76	209.7	8.32	209.7	-13.13	209.7	-4.32	209.7	-1.58	209.7	-9.61	209.7	-5.36	209.7	-8.46	209.7	31.03	209.7	30.15	209.7	33.78	209.7	9.31	209.7	29.68	209.7	29.38	209.7	2.98
210.6	8.91	210.6	26.45	210.6	16.07	210.6	4.18	210.6	22.44	210.6	21.53	210.6	1.28	210.6	10.48	210.6	8.12	210.6	-4.45	210.6	7.24	210.6	4.77	210.6	-12.03	210.6	-5.32	210.6	-2.65	210.6	-13.91	210.6	-5.2	210.6	-10.4	210.6	33.38	210.6	31.5	210.6	36.61	210.6	7.35	210.6	29.82	210.6	30.24	210.6	1.04
211.5	10.11	211.5	24.6	211.5	14.91	211.5	4.75	211.5	19.5	211.5	23.02	211.5	3.17	211.5	10.9	211.5	7.49	211.5	-3.44	211.5	6.81	211.5	7.43	211.5	-11.85	211.5	-4.37	211.5	-0.48	211.5	-10.33	211.5	-1.18	211.5	-7.48	211.5	30.69	211.5	27.56	211.5	36.14	211.5	8.66	211.5	29.14	211.5	29.39	211.5	3.11
212.4	11.94	212.4	25.35	212.4	16.83	212.4	2.65	212.4	20.41	212.4	25.33	212.4	1.18	212.4	11.53	212.4	5.6	212.4	-5.62	212.4	5.43	212.4	7.66	212.4	-11.76	212.4	-4.41	212.4	-1.83	212.4	-12.52	212.4	-4.36	212.4	-7.16	212.4	33.35	212.4	31.43	212.4	35.16	212.4	11.39	212.4	32.59	212.4	32.69	212.4	2.1
213.3	11.84	213.3	25.39	213.3	16.9	213.3	3.77	213.3	20.21	213.3	22.68	213.3	5.32	213.3	10.83	213.3	8.93	213.3	-4.25	213.3	3.79	213.3	5.95	213.3	-13.74	213.3	-5.81	213.3	-0.05	213.3	-12.28	213.3	-3.35	213.3	-6.99	213.3	31.32	213.3	29.83	213.3	38.6	213.3	7.19	213.3	33.49	213.3	34.26	213.3	3.25
214.2	11.15	214.2	23.88	214.2	17.66	214.2	4.68	214.2	21.29	214.2	26.41	214.2	2.59	214.2	10.34	214.2	7.21	214.2	-3.98	214.2	8.15	214.2	6.66	214.2	-12.48	214.2	-5.05	214.2	-0.8	214.2	-11.85	214.2	-2.56	214.2	-9.48	214.2	33.19	214.2	31.51	214.2	36.57	214.2	9.8	214.2	30.81	214.2	31.89	214.2	0.84
215.1	10.01	215.1	25.26	215.1	15.4	215.1	4.04	215.1	18.87	215.1	25.15	215.1	-0.81	215.1	8.9	215.1	8.53	215.1	-4.67	215.1	6.79	215.1	5.94	215.1	-16	215.1	-6.55	215.1	-2.5	215.1	-13.31	215.1	-2.53	215.1	-8.55	215.1	31.77	215.1	28.47	215.1	35.89	215.1	7.91	215.1	30.64	215.1	32.92	215.1	4.51
216	10.17	216	25.9	216	16.53	216	3.94	216	22.63	216	23.66	216	-0.9	216	8.9	216	8.96	216	-6.26	216	5.63	216	5.71	216	-15.17	216	-6.48	216	0.68	216	-12.69	216	-5.41	216	-10.3	216	33.55	216	31.74	216	35.32	216	8.01	216	29.33	216	29.93	216	3.83
216.9	12.91	216.9	25.89	216.9	16.58	216.9	3.23	216.9	22.53	216.9	22.6	216.9	3.68	216.9	11.61	216.9	9.63	216.9	-4.47	216.9	5.47	216.9	4.19	216.9	-13.57	216.9	-6.26	216.9	-1.08	216.9	-13.93	216.9	-5.25	216.9	-7.81	216.9	32.38	216.9	31.43	216.9	35.02	216.9	8.53	216.9	30.14	216.9	36.61	216.9	5.92
217.8	12.5	217.8	25.3	217.8	18.19	217.8	3.27	217.8	21.5	217.8	22.58	217.8	5.98	217.8	12.55	217.8	8.2	217.8	-4.01	217.8	9.16	217.8	4.32	217.8	-11.38	217.8	-4.39	217.8	-1.52	217.8	-13.9	217.8	-3.26	217.8	-9.54	217.8	32.81	217.8	31.45	217.8	36.59	217.8	8.22	217.8	29.28	217.8	34.03	217.8	4.3
218.7	9.46	218.7	24.08	218.7	17.05	218.7	1.41	218.7	20.25	218.7	25.07	218.7	0.84	218.7	10.84	218.7	9.41	218.7	-6.09	218.7	7.33	218.7	6.57	218.7	-12.11	218.7	-6.23	218.7	-1.26	218.7	-13.56	218.7	-1.8	218.7	-10.46	218.7	31.97	218.7	29.12	218.7	35.93	218.7	7.43	218.7	31.05	218.7	31.53	218.7	3.26
219.6	10.7	219.6	23.98	219.6	17.66	219.6	5.33	219.6	19.82	219.6	26.5	219.6	0.9	219.6	10.03	219.6	10.71	219.6	-4.86	219.6	4.29	219.6	6.89	219.6	-14.03	219.6	-7.32	219.6	-0.91	219.6	-10.92	219.6	-5.28	219.6	-8.53	219.6	34.18	219.6	31.35	219.6	39	219.6	11.04	219.6	28.62	219.6	32.72	219.6	2.3
220.5	11.16	220.5	25.37	220.5	18.15	220.5	2.81	220.5	21.98	220.5	23.75	220.5	1.3	220.5	12.51	220.5	6.94	220.5	-4.69	220.5	5.72	220.5	5.31	220.5	-12.93	220.5	-4.08	220.5	-1.75	220.5	-14.83	220.5	-4.51	220.5	-9.41	220.5	33.86	220.5	32.94	220.5	36.73	220.5	8.63	220.5	31.24	220.5	34.03	220.5	4.2
221.4	11.69	221.4	25.74	221.4	19.13	221.4	5.48	221.4	20.82	221.4	21.88	221.4	-1.47	221.4	12.31	221.4	8.1	221.4	-1.62	221.4	6.32	221.4	4.6	221.4	-13.92	221.4	-5.62	221.4	-2.62	221.4	-12.48	221.4	-2.91	221.4	-9.06	221.4	32.25	221.4	31.96	221.4	34.81	221.4	8.21	221.4	31.66	221.4	32.81	221.4	2.91
222.3	11.44	222.3	27.28	222.3	19.39	222.3	4.59	222.3	21.08	222.3	24.4	222.3	1.78	222.3	10.07	222.3	9.92	222.3	-2.15	222.3	4.91	222.3	7.13	222.3	-14.98	222.3	-9.35	222.3	0	222.3	-11.26	222.3	-3.58	222.3	-7.81	222.3	32.02	222.3	31.26	222.3	38.03	222.3	8.5	222.3	32.32	222.3	35.54	222.3	1.95
223.2	12.71	223.2	24.69	223.2	18.68	223.2	4.47	223.2	22.45	223.2	22.82	223.2	1.05	223.2	12.37	223.2	8.03	223.2	-3.64	223.2	6.46	223.2	6.83	223.2	-15.77	223.2	-5.78	223.2	-1.87	223.2	-11.42	223.2	-3.36	223.2	-9.4	223.2	31.96	223.2	30.71	223.2	35.31	223.2	10.67	223.2	31.32	223.2	32.9	223.2	2.81
224.1	11.02	224.1	25.2	224.1	18.1	224.1	6.27	224.1	21.56	224.1	24.8	224.1	0.4	224.1	12.41	224.1	9.73	224.1	-4.33	224.1	8.33	224.1	5.99	224.1	-14.86	224.1	-5.63	224.1	0.39	224.1	-12.93	224.1	-2.93	224.1	-8.43	224.1	31.56	224.1	29.93	224.1	37.21	224.1	6.87	224.1	33.93	224.1	34.18	224.1	3.72
225	9.88	225	24.08	225	18.13	225	4.28	225	23.31	225	22.73	225	-0.76	225	10.38	225	7.69	225	-5	225	5.34	225	4.34	225	-14.01	225	-3.9	225	-2.38	225	-13.88	225	-5.12	225	-10.05	225	35.36	225	33.53	225	39.07	225	10.67	225	31.99	225	34.48	225	4.19
225.9	11.75	225.9	26.04	225.9	20.19	225.9	4.06	225.9	20.87	225.9	23.88	225.9	1.65	225.9	11.28	225.9	9.8	225.9	-4.89	225.9	6.32	225.9	4.66	225.9	-14.3	225.9	-5.65	225.9	-0.56	225.9	-14.04	225.9	-7.52	225.9	-10.6	225.9	31.69	225.9	31.24	225.9	38.34	225.9	8.1	225.9	31.01	225.9	35.93	225.9	3.1
226.8	10.27	226.8	26.28	226.8	18.82	226.8	4.56	226.8	22.45	226.8	25.14	226.8	0.45	226.8	12.15	226.8	10.07	226.8	-5.79	226.8	6.34	226.8	8.6	226.8	-13.4	226.8	-4.31	226.8	0.07	226.8	-16.1	226.8	-5.16	226.8	-7.21	226.8	33.19	226.8	33.36	226.8	38.12	226.8	8.56	226.8	31.88	226.8	33.7	226.8	1.74
227.7	10.31	227.7	25.69	227.7	20.5	227.7	2.2	227.7	23.54	227.7	25.61	227.7	-1.11	227.7	11.86	227.7	12.55	227.7	-6.4	227.7	5.86	227.7	7.18	227.7	-16.43	227.7	-6.65	227.7	1.15	227.7	-16.11	227.7	-4.67	227.7	-8.72	227.7	30.95	227.7	30.57	227.7	39.6	227.7	6.63	227.7	33.75	227.7	32.07	227.7	4.1
228.6	13.76	228.6	26.82	228.6	15.82	228.6	2.39	228.6	23.51	228.6	27.01	228.6	2.72	228.6	13.52	228.6	8.28	228.6	-3.18	228.6	5.01	228.6	7.31	228.6	-12.63	228.6	-5	228.6	-1.42	228.6	-11.27	228.6	-7.69	228.6	-7.67	228.6	33.63	228.6	31.25	228.6	39.13	228.6	8.63	228.6	31.39	228.6	35.4	228.6	3.92
229.5	12.43	229.5	23.82	229.5	18.32	229.5	5.16	229.5	23.31	229.5	24.5	229.5	2.56	229.5	10.47	229.5	11.44	229.5	-3.86	229.5	4.17	229.5	5.04	229.5	-14.63	229.5	-6.24	229.5	-1.77	229.5	-14.18	229.5	-6.32	229.5	-8.94	229.5	33	229.5	32.78	229.5	39.74	229.5	7.85	229.5	30.92	229.5	36.05	229.5	4.98
230.4	10.55	230.4	23.64	230.4	20.96	230.4	3.33	230.4	24.19	230.4	26.33	230.4	1.7	230.4	10.89	230.4	10.5	230.4	-4.46	230.4	6.97	230.4	9.08	230.4	-14.2	230.4	-5.73	230.4	-4.11	230.4	-16	230.4	-5.32	230.4	-9.38	230.4	34.05	230.4	31.89	230.4	36.6	230.4	6.05	230.4	33.02	230.4	35.02	230.4	4.16
231.3	12.39	231.3	25.92	231.3	20.36	231.3	6.6	231.3	21.76	231.3	26.02	231.3	3.11	231.3	12.8	231.3	11.16	231.3	-2.57	231.3	3.94	231.3	7.62	231.3	-13.06	231.3	-5.45	231.3	0.16	231.3	-15.15	231.3	-5.54	231.3	-7.42	231.3	31.88	231.3	32.63	231.3	41.25	231.3	10.61	231.3	31.89	231.3	38.73	231.3	3.54
232.2	11.95	232.2	25.88	232.2	18.94	232.2	3.03	232.2	21.52	232.2	25.55	232.2	3.67	232.2	12.76	232.2	9.39	232.2	-3.29	232.2	6.31	232.2	7.69	232.2	-13.26	232.2	-5.64	232.2	-0.82	232.2	-14.94	232.2	-5.38	232.2	-9.98	232.2	33.8	232.2	33.13	232.2	40.23	232.2	6.82	232.2	33.09	232.2	35.62	232.2	3.58
233.1	10.93	233.1	26.07	233.1	18.44	233.1	3.13	233.1	23.32	233.1	26.06	233.1	2.78	233.1	10.11	233.1	9.53	233.1	-2.95	233.1	7.68	233.1	7.58	233.1	-13.31	233.1	-9.04	233.1	-3.22	233.1	-13.68	233.1	-7.65	233.1	-7.56	233.1	33.01	233.1	32.63	233.1	38.25	233.1	10.24	233.1	31.53	233.1	37.12	233.1	2.26
234	12.24	234	26.26	234	19.58	234	7.19	234	23.15	234	25.47	234	1.65	234	10.06	234	9.64	234	-0.78	234	7.09	234	5.4	234	-13.16	234	-5.26	234	-1.51	234	-13.42	234	-4.6	234	-8.69	234	34.64	234	33.62	234	37.65	234	11.48	234	34.78	234	35.45	234	2.28
234.9	10.92	234.9	26.61	234.9	20.01	234.9	1.82	234.9	20.02	234.9	27.72	234.9	1.69	234.9	12.47	234.9	9.94	234.9	-3.35	234.9	2.43	234.9	7.18	234.9	-14.26	234.9	-4.92	234.9	-1.25	234.9	-12.65	234.9	-6.6	234.9	-10.52	234.9	33.08	234.9	33.51	234.9	41.78	234.9	8.51	234.9	35.24	234.9	36.84	234.9	2.51
235.8	12.71	235.8	25.17	235.8	19.98	235.8	3.5	235.8	22.81	235.8	26.22	235.8	1.99	235.8	10.98	235.8	10.11	235.8	-3.71	235.8	5.42	235.8	7.92	235.8	-12.49	235.8	-5.8	235.8	0.57	235.8	-16.66	235.8	-5.11	235.8	-11.29	235.8	35.2	235.8	32.26	235.8	41.38	235.8	10.68	235.8	33.23	235.8	34.67	235.8	2.7
236.7	12.56	236.7	26.68	236.7	21.23	236.7	6.03	236.7	22.65	236.7	28.04	236.7	0.41	236.7	9.88	236.7	11.2	236.7	-3.61	236.7	4.87	236.7	6.78	236.7	-15.04	236.7	-6.56	236.7	-0.92	236.7	-14.7	236.7	-7.65	236.7	-9.27	236.7	33.41	236.7	31.91	236.7	39.07	236.7	8.65	236.7	33.33	236.7	34.24	236.7	5.37
237.6	12.27	237.6	27.08	237.6	19.54	237.6	3.71	237.6	20.71	237.6	27.01	237.6	3.11	237.6	12.75	237.6	9.84	237.6	-6.73	237.6	5.41	237.6	7.17	237.6	-11.98	237.6	-5.46	237.6	-3.3	237.6	-15.75	237.6	-5.11	237.6	-9.3	237.6	34.35	237.6	32.21	237.6	40.99	237.6	13.11	237.6	36.08	237.6	38.22	237.6	1.89
238.5	12.21	238.5	25.8	238.5	20.91	238.5	4.5	238.5	20.65	238.5	26.45	238.5	1.18	238.5	10.67	238.5	9.32	238.5	-3.78	238.5	6.14	238.5	9.13	238.5	-14.22	238.5	-7.36	238.5	-1.51	238.5	-11.89	238.5	-4.17	238.5	-9.42	238.5	34.64	238.5	34.81	238.5	39.48	238.5	8.89	238.5	36.44	238.5	34.19	238.5	3.09
239.4	11.16	239.4	26.81	239.4	21.9	239.4	4.74	239.4	23.98	239.4	27.26	239.4	0.5	239.4	13.5	239.4	10.48	239.4	-2.51	239.4	8.48	239.4	5.34	239.4	-11.8	239.4	-4.27	239.4	-4.36	239.4	-14.36	239.4	-3.84	239.4	-11.41	239.4	35.2	239.4	34.65	239.4	38.77	239.4	8.24	239.4	36.98	239.4	36.51	239.4	4.11
240.3	10.92	240.3	23.56	240.3	19.18	240.3	5.46	240.3	24.31	240.3	29.05	240.3	0.93	240.3	9.05	240.3	7.97	240.3	-4.04	240.3	8.67	240.3	8.3	240.3	-16.57	240.3	-6.01	240.3	-1.57	240.3	-17.05	240.3	-4.88	240.3	-6.4	240.3	32.64	240.3	32.66	240.3	40.25	240.3	8.51	240.3	33.6	240.3	41	240.3	4.06
241.2	14.56	241.2	27.28	241.2	20.63	241.2	5.01	241.2	25.56	241.2	25.51	241.2	3.91	241.2	12.11	241.2	9.87	241.2	-5.1	241.2	4.19	241.2	4.93	241.2	-14.12	241.2	-7.54	241.2	-3.63	241.2	-16.1	241.2	-8.13	241.2	-10.79	241.2	34.07	241.2	32.84	241.2	37.45	241.2	8.63	241.2	34.28	241.2	36.7	241.2	4.15
242.1	9.78	242.1	26.68	242.1	22.43	242.1	3.12	242.1	21.86	242.1	27.51	242.1	-0.52	242.1	14.16	242.1	11.72	242.1	-4.26	242.1	4.32	242.1	5.51	242.1	-15.42	242.1	-6.07	242.1	-0.02	242.1	-15.74	242.1	-7.93	242.1	-9.82	242.1	33.54	242.1	34.18	242.1	41.08	242.1	7.87	242.1	36.74	242.1	39.27	242.1	1.28
243	11.1	243	28.68	243	21.68	243	2.79	243	23.81	243	26.63	243	1.02	243	12.59	243	11.19	243	-5.62	243	5.2	243	6.57	243	-14.86	243	-6.67	243	-1.54	243	-14.6	243	-6.95	243	-8.97	243	34.65	243	32.63	243	40.01	243	9.59	243	34.7	243	36.46	243	4.65
243.9	9.43	243.9	30	243.9	22.22	243.9	5.63	243.9	23.47	243.9	26.87	243.9	1.31	243.9	13.03	243.9	10.92	243.9	-3.66	243.9	5.91	243.9	6.34	243.9	-13.26	243.9	-5.3	243.9	-1.01	243.9	-16.48	243.9	-3.19	243.9	-9.38	243.9	34.77	243.9	32.29	243.9	41.39	243.9	8.17	243.9	35.92	243.9	38.35	243.9	2.8
244.8	11.16	244.8	28.25	244.8	22.05	244.8	3.11	244.8	24.79	244.8	28.46	244.8	0.45	244.8	9.84	244.8	11.76	244.8	-1.86	244.8	9.42	244.8	6.46	244.8	-15.06	244.8	-7.8	244.8	-0.58	244.8	-15.77	244.8	-4.08	244.8	-9.33	244.8	34.45	244.8	31.16	244.8	39.73	244.8	10.08	244.8	33.91	244.8	38.1	244.8	4.21
245.7	12.48	245.7	27.74	245.7	19.94	245.7	2.86	245.7	25.86	245.7	25.49	245.7	2.2	245.7	12.9	245.7	10.22	245.7	-6.47	245.7	4.62	245.7	4.58	245.7	-14.87	245.7	-6.59	245.7	-3.92	245.7	-14.6	245.7	-5.35	245.7	-12.99	245.7	34.25	245.7	31.89	245.7	40.12	245.7	11.4	245.7	35.45	245.7	34.68	245.7	5.11
246.6	12.4	246.6	25.42	246.6	24.06	246.6	4.86	246.6	22.63	246.6	27.99	246.6	1.13	246.6	14.33	246.6	14.05	246.6	-3.74	246.6	6.25	246.6	4.97	246.6	-12.82	246.6	-6.47	246.6	-1.47	246.6	-15.05	246.6	-4.49	246.6	-11.02	246.6	35.96	246.6	34.64	246.6	40.89	246.6	8.08	246.6	35.14	246.6	38.28	246.6	4.14
247.5	14.28	247.5	28.07	247.5	18.02	247.5	5.69	247.5	23.45	247.5	26.05	247.5	1.57	247.5	10.44	247.5	9.58	247.5	-3.23	247.5	4.97	247.5	7.34	247.5	-14.29	247.5	-6.86	247.5	-0.58	247.5	-13.08	247.5	-7.04	247.5	-10.73	247.5	35.17	247.5	35.56	247.5	43.59	247.5	10.48	247.5	35.38	247.5	38.48	247.5	2.15
248.4	12.44	248.4	29.26	248.4	19.53	248.4	5.34	248.4	20.97	248.4	26.71	248.4	1.67	248.4	12.45	248.4	11.35	248.4	-3.92	248.4	4.16	248.4	8.36	248.4	-14.96	248.4	-7.05	248.4	-1.42	248.4	-15.23	248.4	-6.54	248.4	-10.66	248.4	34.65	248.4	32.78	248.4	42.23	248.4	8.72	248.4	33	248.4	37.24	248.4	2.44
249.3	11.27	249.3	28.69	249.3	19.85	249.3	3.04	249.3	23.47	249.3	28.41	249.3	2.06	249.3	12.09	249.3	10.39	249.3	-5.98	249.3	4.25	249.3	4.77	249.3	-14.45	249.3	-9.18	249.3	-0.86	249.3	-16.44	249.3	-5.39	249.3	-11.65	249.3	34.66	249.3	33.33	249.3	41.52	249.3	9.86	249.3	36.05	249.3	39.12	249.3	2.23
250.2	14.49	250.2	29.57	250.2	19.46	250.2	4.78	250.2	23.19	250.2	26.97	250.2	3.14	250.2	13.21	250.2	9.29	250.2	-3.75	250.2	6.48	250.2	7.58	250.2	-13.34	250.2	-8.09	250.2	-2.59	250.2	-16.82	250.2	-4.65	250.2	-11.69	250.2	35.39	250.2	34.21	250.2	42.34	250.2	9.8	250.2	36.55	250.2	38.29	250.2	4.03
251.1	10.02	251.1	27.95	251.1	19.91	251.1	5.99	251.1	21.98	251.1	24.7	251.1	1.02	251.1	12.64	251.1	11.26	251.1	-3.84	251.1	6.3	251.1	4.15	251.1	-13.96	251.1	-7.66	251.1	-1.9	251.1	-15.78	251.1	-2.63	251.1	-11.89	251.1	35.29	251.1	32.33	251.1	44.43	251.1	11.1	251.1	38.7	251.1	39.3	251.1	4.02
252	10.53	252	29.72	252	20.77	252	5.13	252	23.52	252	26.67	252	1.08	252	11.84	252	10.95	252	-3.8	252	6.19	252	7.66	252	-16.13	252	-6.42	252	-2.93	252	-16.56	252	-4.97	252	-9.42	252	34.34	252	36.86	252	43.04	252	9.77	252	36.14	252	38.79	252	5.17
252.9	11	252.9	27.69	252.9	18.43	252.9	6.72	252.9	24.22	252.9	26.33	252.9	2.7	252.9	13.41	252.9	10.71	252.9	-3.59	252.9	7.12	252.9	7.36	252.9	-12.67	252.9	-7.47	252.9	-0.23	252.9	-14.45	252.9	-2.06	252.9	-10.48	252.9	34	252.9	32.66	252.9	42.42	252.9	10.66	252.9	36.33	252.9	37.89	252.9	1.84
253.8	12.18	253.8	27.52	253.8	22.31	253.8	4.11	253.8	24.8	253.8	28.17	253.8	1	253.8	12.21	253.8	9.75	253.8	-3.33	253.8	6.68	253.8	9.2	253.8	-15.75	253.8	-6.02	253.8	-1.39	253.8	-14.01	253.8	-3.95	253.8	-9.53	253.8	34.25	253.8	35.96	253.8	41.22	253.8	11.28	253.8	37.3	253.8	39.92	253.8	3.68
254.7	13.95	254.7	28.82	254.7	24.93	254.7	5.58	254.7	24.56	254.7	25.95	254.7	3.04	254.7	12.91	254.7	13.01	254.7	-3.05	254.7	6.54	254.7	8.57	254.7	-13	254.7	-8.32	254.7	-2.76	254.7	-15.69	254.7	-6.45	254.7	-9.31	254.7	34.92	254.7	34.53	254.7	43.89	254.7	10.72	254.7	36.02	254.7	40.05	254.7	4.94
255.6	13.82	255.6	30.82	255.6	19.82	255.6	5.15	255.6	24.75	255.6	27.57	255.6	3.01	255.6	13.4	255.6	9.71	255.6	-6.76	255.6	8.1	255.6	6.32	255.6	-16.17	255.6	-4.77	255.6	-0.86	255.6	-15.82	255.6	-4.7	255.6	-9.9	255.6	34.79	255.6	34.94	255.6	44.03	255.6	11.6	255.6	36.7	255.6	38.96	255.6	3
256.5	11.76	256.5	30.27	256.5	21.27	256.5	4.24	256.5	22.9	256.5	29.18	256.5	1.07	256.5	11.9	256.5	9.13	256.5	-5.72	256.5	6.47	256.5	8.25	256.5	-13.68	256.5	-8.71	256.5	-0.03	256.5	-14.66	256.5	-4.15	256.5	-8.87	256.5	35.88	256.5	36.97	256.5	46.51	256.5	9.3	256.5	37.16	256.5	40.45	256.5	4.58
257.4	11.94	257.4	28.52	257.4	20.39	257.4	5.94	257.4	24.61	257.4	28.03	257.4	1.95	257.4	11.71	257.4	11.61	257.4	-5.16	257.4	8.94	257.4	7.08	257.4	-14.85	257.4	-9.12	257.4	-1.21	257.4	-15.65	257.4	-4.35	257.4	-11.44	257.4	36.52	257.4	34.94	257.4	43.76	257.4	9.29	257.4	36.83	257.4	39.25	257.4	4.59
258.3	10.72	258.3	28.78	258.3	21.73	258.3	7.75	258.3	23.71	258.3	30.57	258.3	1.2	258.3	13.94	258.3	11.96	258.3	-4.9	258.3	4.85	258.3	8.15	258.3	-15.77	258.3	-6.36	258.3	-3.63	258.3	-16.48	258.3	-8.01	258.3	-10.01	258.3	32.64	258.3	36.45	258.3	42.26	258.3	10.89	258.3	37.72	258.3	39.24	258.3	4.61
259.2	13.12	259.2	30.48	259.2	21.79	259.2	6.8	259.2	26.11	259.2	29.36	259.2	2.33	259.2	13.72	259.2	12.55	259.2	-3.64	259.2	8.66	259.2	7.56	259.2	-14.71	259.2	-9.62	259.2	0.65	259.2	-13.86	259.2	-3.92	259.2	-10.53	259.2	35.47	259.2	34.17	259.2	43.59	259.2	11.81	259.2	38.05	259.2	42.61	259.2	4.12
260.1	14.01	260.1	30.54	260.1	24	260.1	4.52	260.1	24.66	260.1	27.24	260.1	1.58	260.1	12.82	260.1	11.86	260.1	-3.97	260.1	7.76	260.1	7.11	260.1	-14.4	260.1	-8.46	260.1	0.57	260.1	-17.3	260.1	-5.17	260.1	-12.33	260.1	33.74	260.1	34.5	260.1	44.56	260.1	10.72	260.1	38.21	260.1	39.88	260.1	3.62
261	12.76	261	28.21	261	22.76	261	5.92	261	25.71	261	32.56	261	2.33	261	11.57	261	11.77	261	-3.57	261	8.97	261	9.63	261	-14.57	261	-9.34	261	-0.42	261	-13.83	261	-3.92	261	-11.04	261	35.58	261	35.25	261	46.24	261	12.63	261	38.45	261	41.62	261	4.42
261.9	11.42	261.9	29.71	261.9	20.85	261.9	3.06	261.9	26.07	261.9	30.48	261.9	-1.59	261.9	13.93	261.9	9.27	261.9	-5.82	261.9	7.07	261.9	9.01	261.9	-18.08	261.9	-7.02	261.9	-2.36	261.9	-15.88	261.9	-3.4	261.9	-10.21	261.9	35.41	261.9	35.8	261.9	44.98	261.9	8.95	261.9	40.69	261.9	40.17	261.9	4.7
262.8	12.45	262.8	29.44	262.8	20.11	262.8	3.51	262.8	26.44	262.8	28.44	262.8	0.1	262.8	12.4	262.8	12.2	262.8	-3.87	262.8	6.92	262.8	6.79	262.8	-16.71	262.8	-7.5	262.8	0.55	262.8	-16.82	262.8	-5.35	262.8	-10.42	262.8	34.27	262.8	35.74	262.8	46.33	262.8	10.73	262.8	38.65	262.8	39.6	262.8	3.13
263.7	12.12	263.7	27.09	263.7	22.43	263.7	5.42	263.7	26.62	263.7	27.62	263.7	0.54	263.7	13.98	263.7	10.46	263.7	-5.42	263.7	5.73	263.7	6.17	263.7	-15.22	263.7	-6.32	263.7	-0.51	263.7	-18.53	263.7	-4.44	263.7	-10.75	263.7	36.61	263.7	34.7	263.7	48.26	263.7	11.04	263.7	37.25	263.7	42.69	263.7	3.42
264.6	12.36	264.6	28.54	264.6	23.66	264.6	6.51	264.6	24.65	264.6	30.03	264.6	0.94	264.6	15.18	264.6	11.69	264.6	-4.67	264.6	6.38	264.6	9.49	264.6	-16.31	264.6	-6.81	264.6	0.1	264.6	-13.67	264.6	-5.33	264.6	-11.01	264.6	36.33	264.6	34.73	264.6	47.51	264.6	13.74	264.6	37.27	264.6	41.31	264.6	4.76
265.5	11.53	265.5	28.64	265.5	22.13	265.5	4.89	265.5	25.55	265.5	29.09	265.5	0.73	265.5	14.75	265.5	10.12	265.5	-4.9	265.5	6.36	265.5	8.41	265.5	-14.2	265.5	-6.78	265.5	-0.75	265.5	-16.72	265.5	-5.26	265.5	-11.35	265.5	37.71	265.5	36.58	265.5	47.3	265.5	12.33	265.5	39.29	265.5	38.46	265.5	5.73
266.4	13.22	266.4	30.65	266.4	23.4	266.4	5.86	266.4	27.4	266.4	24.61	266.4	4.4	266.4	14.71	266.4	12.26	266.4	-3.76	266.4	9.19	266.4	6.73	266.4	-15.01	266.4	-8.27	266.4	-1.18	266.4	-18.15	266.4	-5.57	266.4	-10.65	266.4	32.8	266.4	34.82	266.4	46.06	266.4	8.47	266.4	40.18	266.4	41.13	266.4	3.51
267.3	12.77	267.3	29.38	267.3	22.79	267.3	1.61	267.3	25.48	267.3	28.36	267.3	0.71	267.3	13.06	267.3	11.34	267.3	-4.6	267.3	10.95	267.3	8.22	267.3	-15.86	267.3	-7.94	267.3	-1.63	267.3	-15.16	267.3	-2.15	267.3	-9.79	267.3	35.24	267.3	34.77	267.3	44.59	267.3	11.51	267.3	40.25	267.3	42.33	267.3	2.83
268.2	13.24	268.2	29.94	268.2	23.11	268.2	6.12	268.2	24.69	268.2	28.35	268.2	0.93	268.2	13.24	268.2	12.22	268.2	-4.44	268.2	8.19	268.2	7.82	268.2	-16.57	268.2	-7.64	268.2	0.76	268.2	-17.34	268.2	-3.55	268.2	-11.54	268.2	35.18	268.2	36.11	268.2	48.55	268.2	11.71	268.2	39.73	268.2	40.38	268.2	3.86
269.1	14.57	269.1	28.07	269.1	23.67	269.1	5.93	269.1	24.3	269.1	29.78	269.1	2.69	269.1	14.34	269.1	10.17	269.1	-7.1	269.1	8.13	269.1	9	269.1	-14.4	269.1	-7.35	269.1	-1.92	269.1	-16.33	269.1	-5.34	269.1	-7.98	269.1	37.45	269.1	38.68	269.1	47.17	269.1	11.13	269.1	39.55	269.1	41.63	269.1	4.5
270	12.63	270	28.99	270	26.05	270	5.39	270	22.7	270	28.84	270	2.42	270	12.26	270	15.49	270	-3.92	270	5.93	270	8.98	270	-14.16	270	-8.14	270	0.54	270	-18.12	270	-5.63	270	-11.2	270	36.1	270	34.76	270	45.04	270	11.34	270	36.87	270	39.7	270	2.55
270.9	12.82	270.9	28.61	270.9	27.24	270.9	4.97	270.9	25.12	270.9	30.15	270.9	2.36	270.9	12.22	270.9	12.86	270.9	-2.34	270.9	5.73	270.9	5.76	270.9	-15.05	270.9	-7.93	270.9	-1.77	270.9	-17.11	270.9	-5.27	270.9	-11.31	270.9	34.98	270.9	37.79	270.9	49.28	270.9	10.65	270.9	37.86	270.9	40.78	270.9	4.93
271.8	13.75	271.8	30.22	271.8	22.18	271.8	6.01	271.8	27.19	271.8	28.34	271.8	2.54	271.8	13.09	271.8	9.83	271.8	-5.88	271.8	7.18	271.8	7.83	271.8	-15.75	271.8	-7.42	271.8	-0.36	271.8	-17.98	271.8	-4.04	271.8	-10.8	271.8	35.16	271.8	39.1	271.8	47.82	271.8	11.67	271.8	40.82	271.8	41.68	271.8	4.24
272.7	11.95	272.7	30.45	272.7	22.81	272.7	6.73	272.7	23.76	272.7	26.32	272.7	1.9	272.7	10.74	272.7	12.04	272.7	-4.25	272.7	8.29	272.7	7.04	272.7	-16.01	272.7	-8.02	272.7	-1.07	272.7	-16.14	272.7	-5.96	272.7	-10.98	272.7	36.46	272.7	36.65	272.7	48.76	272.7	12.76	272.7	38.7	272.7	41.61	272.7	2.71
273.6	13.62	273.6	30	273.6	23.05	273.6	6.82	273.6	23.47	273.6	30.38	273.6	2.61	273.6	14.3	273.6	15.52	273.6	-3.22	273.6	8.62	273.6	6.73	273.6	-13.91	273.6	-8.02	273.6	-0.17	273.6	-18.34	273.6	-2.59	273.6	-14.11	273.6	36.33	273.6	37.95	273.6	45.68	273.6	9.61	273.6	41.62	273.6	40.84	273.6	4.86
274.5	12.99	274.5	27.93	274.5	23.67	274.5	5.12	274.5	24.54	274.5	28.05	274.5	-0.5	274.5	13.86	274.5	12.79	274.5	-6.36	274.5	6.66	274.5	8.38	274.5	-17.25	274.5	-4.47	274.5	0.12	274.5	-17.86	274.5	-6.55	274.5	-11.32	274.5	34.98	274.5	38.53	274.5	49.47	274.5	10.75	274.5	37.89	274.5	42.18	274.5	2.84
275.4	14.39	275.4	28.69	275.4	22.12	275.4	7.04	275.4	22.78	275.4	29.59	275.4	3.03	275.4	14.94	275.4	14.12	275.4	-3.72	275.4	6.18	275.4	8.77	275.4	-14.71	275.4	-6.15	275.4	-0.84	275.4	-17.64	275.4	-3.79	275.4	-10.47	275.4	34.47	275.4	38.66	275.4	49.25	275.4	11.82	275.4	41.66	275.4	43.92	275.4	4.05
276.3	13.24	276.3	29.67	276.3	24.49	276.3	4.97	276.3	24.27	276.3	30.42	276.3	1.85	276.3	11.12	276.3	13.27	276.3	-4.27	276.3	2.89	276.3	10.51	276.3	-14.31	276.3	-8.52	276.3	-0.35	276.3	-18.91	276.3	-8.01	276.3	-8.92	276.3	38.42	276.3	37.15	276.3	48.83	276.3	11.68	276.3	40.5	276.3	45.88	276.3	3.35
277.2	15.09	277.2	30.02	277.2	23.4	277.2	4.69	277.2	26.81	277.2	29.25	277.2	4.06	277.2	12.98	277.2	13.99	277.2	-5.58	277.2	7.36	277.2	8.86	277.2	-15.12	277.2	-8.14	277.2	1.05	277.2	-18.49	277.2	-7.27	277.2	-11.65	277.2	36.27	277.2	36.74	277.2	50.69	277.2	12.03	277.2	40.07	277.2	41.22	277.2	5.06
278.1	11.98	278.1	31.08	278.1	23.78	278.1	6.81	278.1	27.23	278.1	27.01	278.1	-0.91	278.1	14.35	278.1	12.71	278.1	-2.5	278.1	7.37	278.1	6.79	278.1	-14.15	278.1	-8.42	278.1	-0.32	278.1	-17.16	278.1	-5.98	278.1	-13.37	278.1	39.23	278.1	37.28	278.1	49.86	278.1	11.55	278.1	41.54	278.1	43.94	278.1	4.41
279	12.21	279	33.67	279	23.76	279	4.27	279	25.03	279	30.92	279	1.27	279	13.52	279	12.24	279	-3.86	279	5.93	279	6.69	279	-15.5	279	-9.31	279	-3.2	279	-16.89	279	-4.52	279	-12.22	279	36.44	279	35.18	279	48.1	279	12.13	279	39.79	279	42.59	279	3.86
279.9	12.43	279.9	30.96	279.9	24.47	279.9	7.38	279.9	26.48	279.9	29.8	279.9	-0.21	279.9	14.76	279.9	12.04	279.9	-4.86	279.9	7.09	279.9	5.99	279.9	-15.73	279.9	-6.41	279.9	-2.69	279.9	-17.87	279.9	-6.25	279.9	-10.97	279.9	36.91	279.9	37.2	279.9	50.16	279.9	12.89	279.9	39.43	279.9	43.84	279.9	5.3
280.8	15.83	280.8	29.58	280.8	23.94	280.8	3.6	280.8	26.76	280.8	27.97	280.8	2.74	280.8	12.4	280.8	13.16	280.8	-4.97	280.8	5.55	280.8	8.2	280.8	-16.26	280.8	-6.93	280.8	-2.02	280.8	-18.27	280.8	-7.15	280.8	-11.36	280.8	35.41	280.8	35.33	280.8	49.99	280.8	12.34	280.8	39.92	280.8	44.37	280.8	5.5
281.7	13.4	281.7	31.78	281.7	23.75	281.7	5.16	281.7	26.21	281.7	28.74	281.7	3.77	281.7	15.54	281.7	12.5	281.7	-4.77	281.7	4.85	281.7	10.37	281.7	-12.87	281.7	-7.86	281.7	-1.23	281.7	-19.73	281.7	-6.39	281.7	-12.03	281.7	37.86	281.7	39.67	281.7	47.03	281.7	10.76	281.7	41.52	281.7	41.78	281.7	3.51
282.6	14.23	282.6	29.22	282.6	25.2	282.6	6.03	282.6	25.93	282.6	31.11	282.6	0.12	282.6	14.38	282.6	13.4	282.6	-5.53	282.6	7.38	282.6	8.98	282.6	-14.76	282.6	-6.12	282.6	-1.32	282.6	-18.88	282.6	-6.42	282.6	-9.8	282.6	38.82	282.6	40.32	282.6	50.83	282.6	11.64	282.6	39.76	282.6	42.47	282.6	6.47
283.5	14.87	283.5	25.4	283.5	25.8	283.5	5.54	283.5	27.26	283.5	28.83	283.5	1.57	283.5	12.16	283.5	14.57	283.5	-3.4	283.5	7.2	283.5	7.55	283.5	-15.82	283.5	-6.64	283.5	0.28	283.5	-19.86	283.5	-4.57	283.5	-10.35	283.5	36.06	283.5	36.59	283.5	50.02	283.5	8.62	283.5	42.82	283.5	44.75	283.5	4.49
284.4	11.99	284.4	31.39	284.4	24.08	284.4	7.41	284.4	24.96	284.4	29.72	284.4	0.23	284.4	16.42	284.4	13.69	284.4	-5.49	284.4	7.22	284.4	9.74	284.4	-17.2	284.4	-5.85	284.4	0.48	284.4	-17	284.4	-5.17	284.4	-11.46	284.4	38.44	284.4	39.37	284.4	50.21	284.4	13.65	284.4	42.6	284.4	46.74	284.4	3.55
285.3	12.98	285.3	30.35	285.3	25.84	285.3	6.76	285.3	27.4	285.3	30.42	285.3	-0.68	285.3	13.17	285.3	13.58	285.3	-4.78	285.3	8.57	285.3	10.42	285.3	-16.79	285.3	-6.81	285.3	-2.48	285.3	-19.07	285.3	-5.89	285.3	-10.43	285.3	35.99	285.3	38.25	285.3	49.7	285.3	12.27	285.3	41.62	285.3	42.04	285.3	3.54
286.2	14.78	286.2	29.08	286.2	25.42	286.2	5.74	286.2	27.06	286.2	28.03	286.2	2.21	286.2	14.62	286.2	13.41	286.2	-6.91	286.2	7.23	286.2	7.28	286.2	-16.23	286.2	-8.12	286.2	-1.11	286.2	-20.22	286.2	-5.1	286.2	-12.36	286.2	36.12	286.2	38.41	286.2	51.93	286.2	11.75	286.2	42.62	286.2	44.4	286.2	3.21
287.1	14.14	287.1	29.14	287.1	23.97	287.1	5.62	287.1	29.23	287.1	29.7	287.1	1.62	287.1	15.03	287.1	12.81	287.1	-5.59	287.1	9.84	287.1	5.37	287.1	-16.22	287.1	-5.46	287.1	-2.09	287.1	-18.65	287.1	-7.3	287.1	-10.91	287.1	36.52	287.1	38.49	287.1	51.76	287.1	13.2	287.1	42.29	287.1	43.13	287.1	4.91
288	13.16	288	29.99	288	25.13	288	7.46	288	27.39	288	29.5	288	-0.2	288	14.34	288	15.84	288	-4.55	288	8.31	288	6.52	288	-15.37	288	-5.33	288	-3.16	288	-18.44	288	-8.63	288	-12.39	288	36.19	288	39.94	288	52.13	288	12.52	288	39.83	288	41.63	288	3.13
288.9	14.48	288.9	30.64	288.9	26.31	288.9	7.81	288.9	26.2	288.9	29.45	288.9	1.79	288.9	11.41	288.9	14.31	288.9	-5.59	288.9	5.83	288.9	5.52	288.9	-14.66	288.9	-7.67	288.9	-0.56	288.9	-20.17	288.9	-5.69	288.9	-12.01	288.9	36.93	288.9	40.48	288.9	51.48	288.9	11.1	288.9	42.82	288.9	44.77	288.9	4.5
289.8	13.43	289.8	31.41	289.8	27.79	289.8	4.17	289.8	25.52	289.8	28.99	289.8	3.51	289.8	13.91	289.8	14.81	289.8	-6.17	289.8	5.13	289.8	8.36	289.8	-13.65	289.8	-7.19	289.8	0.83	289.8	-20.65	289.8	-6.01	289.8	-11.23	289.8	36.69	289.8	38.72	289.8	52.31	289.8	10.8	289.8	40.71	289.8	43.51	289.8	5.77
290.7	14.2	290.7	32.23	290.7	28.76	290.7	6.26	290.7	27.92	290.7	32.42	290.7	2.56	290.7	13.15	290.7	15.58	290.7	-2.97	290.7	7.74	290.7	8.91	290.7	-14.34	290.7	-7.4	290.7	-1.67	290.7	-19.14	290.7	-6.13	290.7	-11.67	290.7	36.72	290.7	41.03	290.7	50.23	290.7	12.66	290.7	43.32	290.7	43.59	290.7	4.33
291.6	13.59	291.6	31.1	291.6	26.03	291.6	4.71	291.6	29.26	291.6	29.21	291.6	1.99	291.6	12.05	291.6	12.4	291.6	-6.4	291.6	8.83	291.6	7.88	291.6	-16.67	291.6	-9.11	291.6	-4.88	291.6	-16.87	291.6	-8.07	291.6	-11.63	291.6	36.33	291.6	39.88	291.6	51.17	291.6	12.67	291.6	42.5	291.6	44.57	291.6	2.57
292.5	14.01	292.5	29.67	292.5	24.07	292.5	8.13	292.5	27.35	292.5	30.33	292.5	1.55	292.5	13.79	292.5	13.71	292.5	-3.6	292.5	5.96	292.5	9.5	292.5	-16.72	292.5	-7.3	292.5	0.84	292.5	-18.09	292.5	-7.51	292.5	-9.27	292.5	37.4	292.5	38.72	292.5	53.08	292.5	14.55	292.5	42.53	292.5	45.73	292.5	6.16
293.4	13.79	293.4	29.78	293.4	26.22	293.4	5.68	293.4	27.35	293.4	31.01	293.4	3.2	293.4	12.38	293.4	12.99	293.4	-6.76	293.4	6.76	293.4	8.03	293.4	-16.12	293.4	-8.58	293.4	-1.21	293.4	-17.38	293.4	-9.43	293.4	-10.78	293.4	37.06	293.4	40.37	293.4	53.46	293.4	11.72	293.4	41.15	293.4	44.75	293.4	3.24
294.3	14.88	294.3	32.02	294.3	24.26	294.3	8.52	294.3	28.94	294.3	30.22	294.3	2.26	294.3	12.58	294.3	13.83	294.3	-3.02	294.3	10.74	294.3	10.24	294.3	-13.95	294.3	-5.4	294.3	-2.1	294.3	-19.27	294.3	-5.83	294.3	-12.18	294.3	37.89	294.3	41.24	294.3	52.35	294.3	12.75	294.3	43.5	294.3	43.07	294.3	2.48
295.2	11.53	295.2	33.07	295.2	26.44	295.2	4.27	295.2	29.35	295.2	32.01	295.2	-0.49	295.2	16.2	295.2	15.1	295.2	-4.22	295.2	6.56	295.2	5.78	295.2	-16.57	295.2	-7.24	295.2	0.18	295.2	-19.03	295.2	-6.38	295.2	-14.13	295.2	36.16	295.2	40.61	295.2	53.1	295.2	12.53	295.2	43.05	295.2	43.89	295.2	3.03
296.1	16.76	296.1	31.23	296.1	25.92	296.1	7.04	296.1	28.45	296.1	29.45	296.1	3.09	296.1	13.43	296.1	13.76	296.1	-4.28	296.1	7.84	296.1	4.13	296.1	-13.43	296.1	-8.35	296.1	-3.92	296.1	-20.3	296.1	-7.29	296.1	-12.15	296.1	39.69	296.1	38.21	296.1	51.08	296.1	9.6	296.1	44.33	296.1	45.85	296.1	6.86
297	15.76	297	32.29	297	26.94	297	4.35	297	28.12	297	32.36	297	4.03	297	14.09	297	14.81	297	-4.29	297	5.88	297	9.16	297	-15.43	297	-10.21	297	-2.18	297	-20.71	297	-8.18	297	-13.04	297	35.74	297	37.73	297	52.24	297	12.87	297	45.24	297	44.84	297	3.26
297.9	14.63	297.9	30.9	297.9	25.17	297.9	4.99	297.9	29.93	297.9	31.67	297.9	2.34	297.9	13.61	297.9	13.11	297.9	-5.58	297.9	10.94	297.9	8.1	297.9	-16.58	297.9	-8.77	297.9	-2.21	297.9	-19.88	297.9	-4.54	297.9	-10.71	297.9	37.02	297.9	41.52	297.9	50.69	297.9	10.33	297.9	43.04	297.9	47.92	297.9	3.97
298.8	13.73	298.8	31.19	298.8	27.72	298.8	6.76	298.8	27.03	298.8	28.69	298.8	1.64	298.8	13.05	298.8	15.61	298.8	-5.35	298.8	9.33	298.8	7.03	298.8	-16.96	298.8	-11.56	298.8	-0.19	298.8	-20.42	298.8	-7.29	298.8	-11.19	298.8	37.09	298.8	39.05	298.8	53.28	298.8	11.33	298.8	43.33	298.8	46.21	298.8	2.47
299.7	14.14	299.7	31.25	299.7	26.61	299.7	5.35	299.7	27.73	299.7	30.98	299.7	1.51	299.7	14.82	299.7	15.75	299.7	-8.19	299.7	7.44	299.7	8.56	299.7	-18.31	299.7	-8.83	299.7	-1.9	299.7	-22.25	299.7	-6.37	299.7	-12.77	299.7	35.48	299.7	38.92	299.7	51.91	299.7	11.67	299.7	44.8	299.7	45.34	299.7	5.34
300.6	13.62	300.6	30.73	300.6	26.48	300.6	5.16	300.6	26.24	300.6	30.73	300.6	1.36	300.6	14	300.6	12.48	300.6	-4.61	300.6	7.97	300.6	6.33	300.6	-15.46	300.6	-9.67	300.6	-2.81	300.6	-19.72	300.6	-6.37	300.6	-11.76	300.6	37.69	300.6	39.88	300.6	55.66	300.6	12.78	300.6	42.51	300.6	46.92	300.6	5.17
301.5	14.52	301.5	31.7	301.5	27.19	301.5	5.98	301.5	27.44	301.5	33.14	301.5	1.14	301.5	14.25	301.5	17.76	301.5	-8.8	301.5	5.05	301.5	8.14	301.5	-16.35	301.5	-7.32	301.5	0.6	301.5	-20.31	301.5	-7.87	301.5	-14.46	301.5	37.8	301.5	39.74	301.5	53.72	301.5	12.96	301.5	43.79	301.5	43.56	301.5	4.71
302.4	13.57	302.4	31.01	302.4	26.24	302.4	7.59	302.4	28.34	302.4	28.68	302.4	0.34	302.4	13	302.4	15.63	302.4	-3.57	302.4	7.05	302.4	9.22	302.4	-18.01	302.4	-7.27	302.4	1.31	302.4	-19.55	302.4	-8.29	302.4	-11.49	302.4	36.87	302.4	39.86	302.4	54.19	302.4	14.61	302.4	44.93	302.4	45.67	302.4	4.16
303.3	15.35	303.3	32.7	303.3	25.87	303.3	7.67	303.3	30.11	303.3	31.2	303.3	-0.96	303.3	16.39	303.3	15.57	303.3	-4.79	303.3	6.08	303.3	6.59	303.3	-18.22	303.3	-4.96	303.3	1.38	303.3	-21.47	303.3	-7.3	303.3	-12.89	303.3	36.28	303.3	41.62	303.3	54.35	303.3	13.31	303.3	43.45	303.3	45.3	303.3	3.58
304.2	13.91	304.2	30.54	304.2	28.78	304.2	7.72	304.2	23.09	304.2	26.74	304.2	1.08	304.2	13.13	304.2	14.49	304.2	-0.81	304.2	5.65	304.2	5.44	304.2	-16.1	304.2	-7.74	304.2	0.14	304.2	-19.89	304.2	-6.56	304.2	-11.79	304.2	36.56	304.2	38.62	304.2	56.24	304.2	13.45	304.2	44.89	304.2	46.7	304.2	2.55
305.1	17.25	305.1	33.36	305.1	26.38	305.1	7.81	305.1	29.6	305.1	30.88	305.1	1.91	305.1	15.88	305.1	14.42	305.1	-2.95	305.1	7.29	305.1	8.77	305.1	-16.41	305.1	-6.76	305.1	0.52	305.1	-21.14	305.1	-7.65	305.1	-12.1	305.1	36.75	305.1	40.91	305.1	55.5	305.1	10.83	305.1	43.4	305.1	46.63	305.1	4.14
306	13.31	306	32.69	306	24.29	306	6.59	306	28.27	306	30.79	306	0.77	306	14.81	306	14.08	306	-3.72	306	7.62	306	5.17	306	-15.89	306	-6.46	306	0.39	306	-22.68	306	-7.06	306	-13.73	306	39.27	306	42.69	306	54.39	306	12.51	306	45.97	306	46.36	306	4.71
306.9	16.75	306.9	30.9	306.9	24.74	306.9	6.15	306.9	27.62	306.9	28.12	306.9	2.08	306.9	14.17	306.9	16.16	306.9	-5.58	306.9	6.46	306.9	6.96	306.9	-19.6	306.9	-7.67	306.9	-2.06	306.9	-19.11	306.9	-6.45	306.9	-9.21	306.9	36.87	306.9	37.04	306.9	53.95	306.9	12.57	306.9	43.98	306.9	45.74	306.9	5.22
307.8	14.31	307.8	30.76	307.8	28.59	307.8	4.76	307.8	29	307.8	31.54	307.8	-0.11	307.8	14.91	307.8	16.26	307.8	-5.43	307.8	7.26	307.8	9.95	307.8	-18.08	307.8	-6.87	307.8	-0.63	307.8	-20.72	307.8	-5.42	307.8	-11.95	307.8	36.91	307.8	40.42	307.8	54.53	307.8	13.74	307.8	42.73	307.8	45.88	307.8	3.64
308.7	16.72	308.7	29.13	308.7	28.94	308.7	4.66	308.7	25.01	308.7	30.95	308.7	-0.68	308.7	11.18	308.7	14.79	308.7	-5.28	308.7	6.8	308.7	7.04	308.7	-19	308.7	-9.73	308.7	-3.3	308.7	-20.32	308.7	-6.85	308.7	-12.61	308.7	36.13	308.7	40.2	308.7	50.33	308.7	11.33	308.7	43.48	308.7	45.5	308.7	1.58
309.6	14.35	309.6	31.86	309.6	25.4	309.6	6	309.6	29.84	309.6	32.06	309.6	-0.56	309.6	13.21	309.6	14.89	309.6	-6.51	309.6	4.78	309.6	7.14	309.6	-16.42	309.6	-7.5	309.6	-1.2	309.6	-19.98	309.6	-7.52	309.6	-10.9	309.6	36.95	309.6	40	309.6	52.88	309.6	13.18	309.6	46.4	309.6	46.77	309.6	5.47
310.5	15.07	310.5	28.97	310.5	26.06	310.5	5.82	310.5	28.6	310.5	31.41	310.5	1.77	310.5	13.41	310.5	13.97	310.5	-5.27	310.5	8.36	310.5	5.08	310.5	-15.59	310.5	-7.52	310.5	-3.37	310.5	-19.68	310.5	-6.78	310.5	-12.23	310.5	36.08	310.5	40.33	310.5	52.23	310.5	11.51	310.5	43.89	310.5	47.65	310.5	6.66
311.4	13.85	311.4	30.88	311.4	25.33	311.4	8.46	311.4	27.44	311.4	32.01	311.4	2.91	311.4	12.25	311.4	13.23	311.4	-5.89	311.4	5.54	311.4	10.07	311.4	-15.43	311.4	-7.89	311.4	-3.13	311.4	-23.99	311.4	-7.5	311.4	-11.94	311.4	39.47	311.4	38.89	311.4	52.56	311.4	10.49	311.4	45.6	311.4	46.22	311.4	6.69
312.3	14.09	312.3	32.97	312.3	25.79	312.3	6.77	312.3	26.38	312.3	29.92	312.3	2.19	312.3	14.14	312.3	12.82	312.3	-5.53	312.3	9.22	312.3	6.26	312.3	-18.06	312.3	-7.18	312.3	-3.01	312.3	-20.64	312.3	-4.59	312.3	-10.5	312.3	34.1	312.3	41.36	312.3	53.12	312.3	14.1	312.3	47.68	312.3	46.21	312.3	2.61
313.2	14.69	313.2	29.89	313.2	27.31	313.2	4.66	313.2	25.95	313.2	31.57	313.2	0.81	313.2	14.33	313.2	14.66	313.2	-7.86	313.2	8.43	313.2	8.44	313.2	-16.48	313.2	-7.73	313.2	-0.44	313.2	-18.29	313.2	-5.95	313.2	-9.13	313.2	39.06	313.2	41.26	313.2	52.32	313.2	14.57	313.2	45.68	313.2	49.03	313.2	5.39
314.1	14.97	314.1	33.23	314.1	25.73	314.1	6.28	314.1	27.01	314.1	29.01	314.1	2.18	314.1	13.42	314.1	14.41	314.1	-6.74	314.1	8.7	314.1	5.71	314.1	-16.91	314.1	-9.08	314.1	0.12	314.1	-19.48	314.1	-5.26	314.1	-12.33	314.1	37.01	314.1	41.59	314.1	56.2	314.1	14.01	314.1	44.86	314.1	47.96	314.1	5.32
315	12.94	315	33.26	315	28.07	315	5.74	315	29.32	315	30.9	315	0.75	315	14.64	315	14.32	315	-6.11	315	9.59	315	6.24	315	-14.56	315	-8.43	315	-3.71	315	-18.7	315	-5.96	315	-13.37	315	38.1	315	40.01	315	53.91	315	14.54	315	46.74	315	47.67	315	4.07
315.9	15.44	315.9	32.99	315.9	30.33	315.9	8.8	315.9	29.25	315.9	34.34	315.9	2.72	315.9	14.82	315.9	15.98	315.9	-3.74	315.9	6.72	315.9	10.3	315.9	-17.05	315.9	-10.29	315.9	1.83	315.9	-20.33	315.9	-7.64	315.9	-11.18	315.9	36.84	315.9	40.9	315.9	56.81	315.9	12.83	315.9	43.64	315.9	48.37	315.9	5.97
316.8	14.37	316.8	31.84	316.8	28.72	316.8	7.64	316.8	28.2	316.8	32.7	316.8	-0.34	316.8	14.41	316.8	14.13	316.8	-6.77	316.8	9.39	316.8	9.82	316.8	-17.19	316.8	-5.71	316.8	-4.35	316.8	-22.82	316.8	-6.7	316.8	-10.4	316.8	37.63	316.8	44.62	316.8	53.92	316.8	11.12	316.8	44.65	316.8	47.87	316.8	4.71
317.7	17.08	317.7	31.32	317.7	25.41	317.7	6.44	317.7	28.51	317.7	35.03	317.7	3.8	317.7	13.97	317.7	13.5	317.7	-3.34	317.7	7	317.7	9.56	317.7	-14.56	317.7	-7.14	317.7	-1.17	317.7	-19.91	317.7	-7.15	317.7	-13.19	317.7	36.41	317.7	41.76	317.7	54.82	317.7	13.48	317.7	46.69	317.7	47.59	317.7	4.92
318.6	14.56	318.6	33.09	318.6	27.05	318.6	7.76	318.6	29.78	318.6	30.27	318.6	1.87	318.6	14.82	318.6	17.93	318.6	-4.02	318.6	7.49	318.6	6.75	318.6	-16.62	318.6	-9.1	318.6	0.61	318.6	-21.55	318.6	-6.14	318.6	-13.99	318.6	37.83	318.6	38.31	318.6	56.37	318.6	12.12	318.6	48.19	318.6	47.33	318.6	7.03
319.5	12.48	319.5	33.1	319.5	30.61	319.5	4.48	319.5	29.77	319.5	32.09	319.5	-2.02	319.5	12.61	319.5	15.18	319.5	-6.44	319.5	6.02	319.5	8.64	319.5	-19.22	319.5	-8.28	319.5	-2.24	319.5	-21.68	319.5	-7.31	319.5	-9.63	319.5	36.85	319.5	42.87	319.5	54.38	319.5	12.51	319.5	46.78	319.5	49.52	319.5	3.91
320.4	15.36	320.4	31.06	320.4	26.85	320.4	8.56	320.4	29.86	320.4	30.76	320.4	0.96	320.4	12.82	320.4	13.96	320.4	-4.09	320.4	7.83	320.4	7.98	320.4	-16.75	320.4	-7.8	320.4	-3.24	320.4	-23.16	320.4	-5.89	320.4	-13.34	320.4	35.56	320.4	43.12	320.4	56.88	320.4	11.14	320.4	46.34	320.4	46.28	320.4	5.22
321.3	14.44	321.3	32.43	321.3	25.47	321.3	5.23	321.3	29.24	321.3	32.12	321.3	1.1	321.3	15.21	321.3	14.37	321.3	-6.11	321.3	6.01	321.3	6.78	321.3	-16.8	321.3	-8.41	321.3	-4.36	321.3	-20.07	321.3	-4.4	321.3	-13.53	321.3	40.58	321.3	42.2	321.3	55.8	321.3	12.19	321.3	46.52	321.3	50.21	321.3	4.27
322.2	13.74	322.2	33.52	322.2	28.85	322.2	5.16	322.2	27.74	322.2	32.72	322.2	3.02	322.2	14.37	322.2	15.84	322.2	-5.48	322.2	9.1	322.2	7.98	322.2	-16.86	322.2	-9.6	322.2	-1.4	322.2	-19.73	322.2	-4.56	322.2	-12.76	322.2	37.24	322.2	41.67	322.2	55.26	322.2	14.56	322.2	47.52	322.2	46.16	322.2	4.06
323.1	13.39	323.1	34.82	323.1	29.12	323.1	7.78	323.1	29.23	323.1	33.78	323.1	2.06	323.1	13.87	323.1	15.39	323.1	-5.17	323.1	8.73	323.1	9.84	323.1	-17.17	323.1	-6.17	323.1	-0.78	323.1	-18.81	323.1	-7.26	323.1	-11.68	323.1	36.64	323.1	44.42	323.1	59.19	323.1	12.66	323.1	47.61	323.1	48.63	323.1	4.3
324	13.64	324	30.04	324	28.57	324	8.21	324	30.3	324	30.45	324	0.03	324	14.53	324	15.88	324	-3.2	324	10.12	324	6.64	324	-18.76	324	-10.16	324	-1.3	324	-20.25	324	-7.63	324	-13.76	324	37.25	324	43.23	324	57.32	324	12.13	324	46.44	324	45.76	324	5.26
324.9	13.71	324.9	33.63	324.9	27.58	324.9	5.82	324.9	27.46	324.9	31.97	324.9	2.33	324.9	16.96	324.9	15.58	324.9	-5.28	324.9	8.44	324.9	8.44	324.9	-14.98	324.9	-7.02	324.9	-0.74	324.9	-21.81	324.9	-6.3	324.9	-14.34	324.9	38.3	324.9	42.39	324.9	56.35	324.9	14.99	324.9	46.77	324.9	47.33	324.9	4.33
325.8	14.78	325.8	34.11	325.8	27.67	325.8	6.79	325.8	28.35	325.8	34.11	325.8	1.27	325.8	16.77	325.8	15.75	325.8	-4.8	325.8	8.21	325.8	9.05	325.8	-19.06	325.8	-9.45	325.8	-1.43	325.8	-21.81	325.8	-5.87	325.8	-11.42	325.8	36.17	325.8	41.99	325.8	57.51	325.8	13.7	325.8	48.06	325.8	50.58	325.8	5.32
326.7	13.47	326.7	34.25	326.7	27.74	326.7	8.77	326.7	27.42	326.7	30.35	326.7	0.36	326.7	13.07	326.7	16.72	326.7	-3.65	326.7	5.12	326.7	9.64	326.7	-18.82	326.7	-8.99	326.7	-1.08	326.7	-20.68	326.7	-9.33	326.7	-12.87	326.7	38.15	326.7	42.01	326.7	58.44	326.7	11.61	326.7	49.6	326.7	45.72	326.7	4.43
327.6	15.07	327.6	34.01	327.6	30.23	327.6	8.44	327.6	30.29	327.6	34.09	327.6	0.82	327.6	15.55	327.6	14.56	327.6	-6.34	327.6	7.84	327.6	9.81	327.6	-15.52	327.6	-8.7	327.6	-2.27	327.6	-21.54	327.6	-7.33	327.6	-11.89	327.6	39.92	327.6	43.23	327.6	60.58	327.6	14.71	327.6	49.72	327.6	48.59	327.6	2.23
328.5	13.02	328.5	31.7	328.5	28.29	328.5	5.68	328.5	29.24	328.5	33.23	328.5	1.26	328.5	14.41	328.5	18.29	328.5	-7.24	328.5	9.1	328.5	10.3	328.5	-18	328.5	-9.8	328.5	-0.37	328.5	-21.86	328.5	-5.74	328.5	-11.72	328.5	37.77	328.5	43.13	328.5	56.33	328.5	14.1	328.5	48.12	328.5	50	328.5	5.62
329.4	16.39	329.4	35.42	329.4	27.34	329.4	8.13	329.4	28.69	329.4	34.45	329.4	2.98	329.4	16.61	329.4	16.7	329.4	-6.78	329.4	8.58	329.4	8.3	329.4	-14.8	329.4	-7.02	329.4	0.69	329.4	-21.73	329.4	-8.36	329.4	-13.16	329.4	40.27	329.4	43.79	329.4	60.1	329.4	14.88	329.4	47.61	329.4	49.29	329.4	8.12
330.3	15.03	330.3	32.19	330.3	29.9	330.3	8.42	330.3	31.3	330.3	33.93	330.3	0.99	330.3	15.73	330.3	15.18	330.3	-6.47	330.3	9.99	330.3	8	330.3	-18.97	330.3	-9.29	330.3	-0.47	330.3	-22.45	330.3	-6.83	330.3	-13.89	330.3	38.21	330.3	44.06	330.3	57.1	330.3	12.35	330.3	48.43	330.3	47.59	330.3	2.72
331.2	15.91	331.2	35.09	331.2	30.17	331.2	6.81	331.2	28.9	331.2	32.98	331.2	1.01	331.2	13.39	331.2	16.08	331.2	-6.3	331.2	7.38	331.2	7.38	331.2	-17.45	331.2	-8.53	331.2	-0.88	331.2	-22.47	331.2	-6.26	331.2	-12.66	331.2	39.78	331.2	44.04	331.2	58.03	331.2	13.99	331.2	48.57	331.2	51.27	331.2	4.83
332.1	15.03	332.1	32.8	332.1	28.24	332.1	7.06	332.1	29.72	332.1	29.43	332.1	2.31	332.1	16.77	332.1	14.38	332.1	-6.57	332.1	8.12	332.1	9.22	332.1	-17.15	332.1	-8.2	332.1	-2.53	332.1	-22.14	332.1	-7.39	332.1	-12.19	332.1	37.76	332.1	42.85	332.1	59.7	332.1	12.79	332.1	50.33	332.1	47.39	332.1	4.59
333	14.53	333	35.02	333	29.52	333	7.67	333	30.9	333	30.74	333	2.1	333	16.41	333	16.82	333	-6.13	333	6.01	333	6.57	333	-16.92	333	-6.57	333	-0.81	333	-23.13	333	-8.64	333	-13.29	333	38.99	333	45.58	333	58.39	333	12.44	333	49.56	333	51.3	333	4.57
333.9	15.46	333.9	33.33	333.9	30.02	333.9	5.46	333.9	30.81	333.9	34.36	333.9	1.83	333.9	15.76	333.9	16.02	333.9	-5.2	333.9	8.43	333.9	7.82	333.9	-18.31	333.9	-7.77	333.9	-2.45	333.9	-19.32	333.9	-6.31	333.9	-14.22	333.9	35.64	333.9	42.3	333.9	56.98	333.9	15.38	333.9	49.63	333.9	49.44	333.9	2.39
334.8	16.26	334.8	34.69	334.8	29.81	334.8	7.25	334.8	27.89	334.8	32.6	334.8	0.86	334.8	14.41	334.8	17.05	334.8	-1.52	334.8	8.52	334.8	7.61	334.8	-16.61	334.8	-10.14	334.8	-2.58	334.8	-21.31	334.8	-7.17	334.8	-12.92	334.8	38.17	334.8	45.15	334.8	58.63	334.8	13.32	334.8	49.21	334.8	50.81	334.8	4.54
335.7	14.81	335.7	33.83	335.7	29.35	335.7	6.79	335.7	30.56	335.7	32.41	335.7	2.23	335.7	15.21	335.7	16.59	335.7	-4.2	335.7	7.75	335.7	7.04	335.7	-17.5	335.7	-8.45	335.7	-2.06	335.7	-23.62	335.7	-7.96	335.7	-15.15	335.7	37.26	335.7	43.73	335.7	57.71	335.7	12.6	335.7	48.74	335.7	50.67	335.7	5.42
336.6	15.28	336.6	35.23	336.6	28.96	336.6	4.74	336.6	27.84	336.6	30.89	336.6	0.87	336.6	15.25	336.6	16.12	336.6	-7.68	336.6	8.49	336.6	6.59	336.6	-16.72	336.6	-9.33	336.6	-1.17	336.6	-22.4	336.6	-7.77	336.6	-11.92	336.6	38.22	336.6	42.05	336.6	60.8	336.6	14.73	336.6	47.49	336.6	51.13	336.6	5.49
337.5	15.83	337.5	34.42	337.5	29.66	337.5	7.98	337.5	29.97	337.5	34.28	337.5	1.74	337.5	15.73	337.5	16.94	337.5	-6.24	337.5	4.83	337.5	8.79	337.5	-16.93	337.5	-7.75	337.5	-3.36	337.5	-22.04	337.5	-10.46	337.5	-14.15	337.5	38.92	337.5	43.72	337.5	58.89	337.5	12.53	337.5	49.01	337.5	50.26	337.5	3.23
338.4	14.03	338.4	35.13	338.4	30.21	338.4	9.37	338.4	28.59	338.4	32.34	338.4	-0.33	338.4	16.46	338.4	16.45	338.4	-4.7	338.4	5.46	338.4	7.1	338.4	-17.15	338.4	-7.59	338.4	-1.82	338.4	-22.79	338.4	-5.7	338.4	-14.28	338.4	38.62	338.4	43.7	338.4	60.1	338.4	15.97	338.4	49.49	338.4	49.59	338.4	5
339.3	14.75	339.3	35.32	339.3	30.04	339.3	6.02	339.3	28.03	339.3	35.29	339.3	-0.57	339.3	15.39	339.3	17.55	339.3	-4.99	339.3	5.81	339.3	10.09	339.3	-17.27	339.3	-8.01	339.3	-2.17	339.3	-23.86	339.3	-6.7	339.3	-13.99	339.3	39.96	339.3	43.63	339.3	60.16	339.3	12.82	339.3	50.57	339.3	48.18	339.3	3.2
340.2	15.41	340.2	34.64	340.2	29.87	340.2	5.63	340.2	33.28	340.2	31.51	340.2	0.77	340.2	14.59	340.2	17.1	340.2	-4.77	340.2	11.18	340.2	10.08	340.2	-17.9	340.2	-9.59	340.2	-1.58	340.2	-21.47	340.2	-5.81	340.2	-13.05	340.2	39.85	340.2	43.99	340.2	60.64	340.2	14.7	340.2	49.8	340.2	49.84	340.2	6.04
341.1	16.47	341.1	33.89	341.1	29.88	341.1	4.34	341.1	31.09	341.1	32.88	341.1	0.23	341.1	13.46	341.1	17.9	341.1	-6.05	341.1	7.6	341.1	9.07	341.1	-21.91	341.1	-9.14	341.1	1.14	341.1	-23.75	341.1	-7.96	341.1	-14.36	341.1	38.59	341.1	44.83	341.1	60	341.1	11.3	341.1	48.04	341.1	49.39	341.1	5.74
342	17.07	342	35.43	342	31.57	342	7.37	342	28.9	342	31.61	342	0.46	342	15.14	342	14.78	342	-6.23	342	10.01	342	7.81	342	-18.62	342	-8.96	342	-2.99	342	-23.48	342	-5.42	342	-12.98	342	41.61	342	44.96	342	60.62	342	14.33	342	53.5	342	51.15	342	6.7
342.9	16.42	342.9	34.15	342.9	32.04	342.9	7.96	342.9	30.63	342.9	33.34	342.9	2.41	342.9	14.67	342.9	16.69	342.9	-6.88	342.9	10.02	342.9	7.15	342.9	-17.71	342.9	-9.49	342.9	-1.05	342.9	-22.62	342.9	-7.29	342.9	-12.57	342.9	36.99	342.9	43.88	342.9	59.6	342.9	15.41	342.9	49.02	342.9	53.08	342.9	4.32
343.8	16.17	343.8	33.09	343.8	32.08	343.8	2.67	343.8	31.7	343.8	34.19	343.8	3.53	343.8	14.98	343.8	18.77	343.8	-9.79	343.8	7.92	343.8	7.78	343.8	-15.29	343.8	-10.36	343.8	2.04	343.8	-24.47	343.8	-8.06	343.8	-15.4	343.8	39.96	343.8	44.36	343.8	61.89	343.8	14.78	343.8	49.72	343.8	52.86	343.8	3.12
344.7	15.27	344.7	33.53	344.7	26.47	344.7	10.01	344.7	28.63	344.7	33.59	344.7	1.45	344.7	17.17	344.7	14.97	344.7	-4.83	344.7	7.46	344.7	7.99	344.7	-17.42	344.7	-9.58	344.7	-0.36	344.7	-22.6	344.7	-9.03	344.7	-15.52	344.7	40.17	344.7	45.48	344.7	61.67	344.7	14.65	344.7	49.87	344.7	52.3	344.7	5.69
345.6	17	345.6	36.36	345.6	28.27	345.6	3.56	345.6	29.88	345.6	36.29	345.6	1.36	345.6	17.27	345.6	17.56	345.6	-6.51	345.6	7.28	345.6	8.91	345.6	-16.94	345.6	-8.51	345.6	0.1	345.6	-22.49	345.6	-8.56	345.6	-14.43	345.6	40.62	345.6	44.45	345.6	62.97	345.6	14.04	345.6	50.55	345.6	51.55	345.6	4.53
346.5	15.64	346.5	34.9	346.5	31.54	346.5	7.03	346.5	32.86	346.5	33.55	346.5	-0.09	346.5	15.53	346.5	19.24	346.5	-5.45	346.5	8.86	346.5	10.74	346.5	-18.31	346.5	-9.39	346.5	2.07	346.5	-24.38	346.5	-7.21	346.5	-10.1	346.5	39.38	346.5	44.96	346.5	60.91	346.5	13.33	346.5	50.09	346.5	52.85	346.5	4.22
347.4	14.53	347.4	36.34	347.4	29.92	347.4	6.45	347.4	31.82	347.4	35.15	347.4	0.16	347.4	15.3	347.4	16.63	347.4	-5.53	347.4	8.93	347.4	9.29	347.4	-17.75	347.4	-10.05	347.4	-3	347.4	-24.36	347.4	-7.74	347.4	-14.26	347.4	39.66	347.4	44.33	347.4	62.03	347.4	14.23	347.4	50.68	347.4	53.08	347.4	2.97
348.3	14.12	348.3	32.94	348.3	28.71	348.3	3.84	348.3	32.71	348.3	32.39	348.3	1.53	348.3	18.38	348.3	14.93	348.3	-5.4	348.3	6.55	348.3	7.73	348.3	-18.29	348.3	-6.49	348.3	-2.15	348.3	-22.25	348.3	-8.9	348.3	-12.52	348.3	38.01	348.3	45.09	348.3	62.68	348.3	14.66	348.3	49.05	348.3	53.24	348.3	3.58
349.2	14.47	349.2	36.08	349.2	30.71	349.2	7.36	349.2	29.7	349.2	33.51	349.2	-0.18	349.2	17.93	349.2	15.72	349.2	-4.95	349.2	8.81	349.2	9.49	349.2	-18.2	349.2	-6.54	349.2	-2.18	349.2	-24.25	349.2	-7.68	349.2	-11.73	349.2	41.43	349.2	45.45	349.2	60.05	349.2	15.09	349.2	51.55	349.2	52.4	349.2	4.91
350.1	18.46	350.1	36.95	350.1	32.36	350.1	9.76	350.1	29.05	350.1	33.16	350.1	1.43	350.1	16.48	350.1	18.16	350.1	-3.32	350.1	8.08	350.1	10.43	350.1	-19.22	350.1	-8.47	350.1	-1.44	350.1	-24.09	350.1	-6.83	350.1	-13.31	350.1	39.2	350.1	46.23	350.1	64.76	350.1	14.37	350.1	50.27	350.1	53	350.1	5.04
351	15.45	351	33.93	351	31.18	351	8.84	351	32.85	351	34.11	351	1.85	351	15.52	351	16	351	-5.14	351	7.1	351	7.76	351	-19.75	351	-9.87	351	-3.26	351	-22.15	351	-9.73	351	-14.05	351	36.53	351	44.11	351	61.49	351	14.64	351	51.39	351	53.73	351	3.19
351.9	15.84	351.9	34.82	351.9	29.6	351.9	7.58	351.9	31.67	351.9	34.48	351.9	4.56	351.9	15.52	351.9	17.3	351.9	-6.45	351.9	11.73	351.9	8.78	351.9	-17.36	351.9	-10.63	351.9	0.08	351.9	-23.51	351.9	-5.21	351.9	-14.26	351.9	40.76	351.9	43	351.9	63.36	351.9	14.66	351.9	51.26	351.9	52.83	351.9	2.39
352.8	14.82	352.8	34.91	352.8	31.89	352.8	9.33	352.8	31.41	352.8	36.9	352.8	-0.45	352.8	16.73	352.8	16.33	352.8	-6.94	352.8	9.01	352.8	10.35	352.8	-18.98	352.8	-5.76	352.8	-1.3	352.8	-24.32	352.8	-7.61	352.8	-13.82	352.8	38.64	352.8	48.41	352.8	63.73	352.8	14.91	352.8	50.87	352.8	52.64	352.8	3.48
353.7	16.56	353.7	35.25	353.7	31.72	353.7	9.21	353.7	30.37	353.7	33.61	353.7	0.4	353.7	15.58	353.7	16.98	353.7	-5.14	353.7	7.21	353.7	10.05	353.7	-19.77	353.7	-10.22	353.7	-1.78	353.7	-21.86	353.7	-6.67	353.7	-13.1	353.7	40.13	353.7	45.06	353.7	61.96	353.7	15.02	353.7	51.98	353.7	53.7	353.7	3.92
354.6	13.54	354.6	35.42	354.6	32.89	354.6	8.88	354.6	30.37	354.6	36.99	354.6	-1.45	354.6	16.43	354.6	17.95	354.6	-4.74	354.6	6.72	354.6	10.23	354.6	-17.68	354.6	-9.31	354.6	-3.32	354.6	-23.14	354.6	-8.42	354.6	-14.48	354.6	39.6	354.6	47.21	354.6	61.29	354.6	16.5	354.6	50.7	354.6	52.58	354.6	3.89
355.5	15.32	355.5	33.72	355.5	29.72	355.5	9	355.5	28.45	355.5	35.39	355.5	1.59	355.5	15.8	355.5	18.29	355.5	-6.91	355.5	7.97	355.5	9.73	355.5	-18.54	355.5	-8.77	355.5	-0.48	355.5	-25.5	355.5	-8.55	355.5	-13.37	355.5	39.36	355.5	45.01	355.5	65.39	355.5	14.99	355.5	51.78	355.5	52.44	355.5	4.23
356.4	16.79	356.4	34.2	356.4	32.69	356.4	5.06	356.4	32.76	356.4	33	356.4	0.85	356.4	16.2	356.4	17.12	356.4	-7.75	356.4	10.08	356.4	10.15	356.4	-18.17	356.4	-6.83	356.4	-1.51	356.4	-24.86	356.4	-8.15	356.4	-11.99	356.4	39.42	356.4	47.8	356.4	62.67	356.4	16.61	356.4	51.77	356.4	53.95	356.4	4.78
357.3	16.28	357.3	34.67	357.3	31.83	357.3	6.78	357.3	32.54	357.3	36.43	357.3	1.44	357.3	17.75	357.3	17.66	357.3	-4.57	357.3	9.73	357.3	10.45	357.3	-18.33	357.3	-8.6	357.3	-1.78	357.3	-22.17	357.3	-8.82	357.3	-15.09	357.3	40.14	357.3	45.22	357.3	62.15	357.3	14.24	357.3	51.96	357.3	54.2	357.3	5.13
358.2	16.22	358.2	34.83	358.2	32.65	358.2	5.91	358.2	29.83	358.2	34.78	358.2	0.48	358.2	15.32	358.2	16.95	358.2	-7.81	358.2	7.4	358.2	9.39	358.2	-18.49	358.2	-8.07	358.2	-1.8	358.2	-24.2	358.2	-9.59	358.2	-14.13	358.2	41.66	358.2	46.86	358.2	64.84	358.2	14.23	358.2	51.97	358.2	53.4	358.2	4.83
359.1	16.2	359.1	35.73	359.1	32.28	359.1	8.14	359.1	30.52	359.1	33.84	359.1	2.19	359.1	16.57	359.1	16.8	359.1	-5.68	359.1	8.32	359.1	7.13	359.1	-19.1	359.1	-11.09	359.1	-1.62	359.1	-25.39	359.1	-5.37	359.1	-12.67	359.1	40.69	359.1	46.12	359.1	63.74	359.1	14.21	359.1	53.7	359.1	55.15	359.1	4.76
360	20.34	360	37.64	360	32.67	360	5.89	360	29.34	360	35.78	360	3.39	360	17.44	360	17.28	360	-7.24	360	8.13	360	7.85	360	-18.43	360	-8.32	360	-2	360	-23.49	360	-6.91	360	-17.61	360	40.32	360	47.22	360	65.43	360	16.21	360	51.84	360	52.45	360	1.95
360.9	12.46	360.9	36.47	360.9	30.45	360.9	5.65	360.9	32.86	360.9	34.53	360.9	0.18	360.9	16.54	360.9	20.27	360.9	-8.31	360.9	12.44	360.9	7.12	360.9	-17.28	360.9	-10.7	360.9	-1.69	360.9	-22.36	360.9	-7.58	360.9	-13.24	360.9	42.57	360.9	44.46	360.9	63.53	360.9	14.75	360.9	53.27	360.9	55.04	360.9	4.98
361.8	17.9	361.8	36.21	361.8	32.86	361.8	7.38	361.8	28.86	361.8	36.27	361.8	3.39	361.8	15.81	361.8	18.56	361.8	-4.48	361.8	8.09	361.8	9.69	361.8	-17.63	361.8	-8.78	361.8	-2.47	361.8	-22.89	361.8	-8.99	361.8	-14.57	361.8	41.61	361.8	46.71	361.8	63.45	361.8	15.62	361.8	51.05	361.8	53.28	361.8	5.03
362.7	15.29	362.7	35.88	362.7	32.05	362.7	7.53	362.7	31.47	362.7	35.4	362.7	0.92	362.7	16.75	362.7	15.84	362.7	-5.58	362.7	8.99	362.7	9.75	362.7	-17.92	362.7	-10.42	362.7	-3.13	362.7	-24.87	362.7	-5.87	362.7	-15.15	362.7	41.01	362.7	46.01	362.7	64.09	362.7	15.58	362.7	54.77	362.7	53.56	362.7	3.79
363.6	15.22	363.6	36.44	363.6	31.61	363.6	8	363.6	30.55	363.6	36.95	363.6	0.27	363.6	18.95	363.6	15.76	363.6	-5.84	363.6	8.11	363.6	8.95	363.6	-17.4	363.6	-6.51	363.6	-2.84	363.6	-25.64	363.6	-9.66	363.6	-12.91	363.6	42.27	363.6	49.01	363.6	62.8	363.6	15.56	363.6	52.55	363.6	53.34	363.6	5.13
364.5	18.4	364.5	37.58	364.5	32.08	364.5	7.31	364.5	30.55	364.5	33.85	364.5	2.29	364.5	17.33	364.5	17.14	364.5	-8.04	364.5	8.48	364.5	9.4	364.5	-18.64	364.5	-8.74	364.5	-1.11	364.5	-24.96	364.5	-8.65	364.5	-14.23	364.5	38.36	364.5	48.27	364.5	64.88	364.5	15.59	364.5	52.64	364.5	55.79	364.5	4.83
365.4	15.95	365.4	34.3	365.4	33.82	365.4	10.22	365.4	31.03	365.4	35.85	365.4	0.66	365.4	18.53	365.4	17.83	365.4	-2.59	365.4	8.31	365.4	10.71	365.4	-19.3	365.4	-8.12	365.4	-0.41	365.4	-23.05	365.4	-7.63	365.4	-12.86	365.4	38.61	365.4	46.56	365.4	66.48	365.4	15.87	365.4	51.64	365.4	54.33	365.4	4.28
366.3	17.34	366.3	36.16	366.3	34.33	366.3	5.86	366.3	30.39	366.3	36.16	366.3	1.4	366.3	15.33	366.3	17.14	366.3	-5.08	366.3	7.88	366.3	10.29	366.3	-18.48	366.3	-8.82	366.3	-2.78	366.3	-24.62	366.3	-9.22	366.3	-15.12	366.3	42.6	366.3	47.28	366.3	64.9	366.3	12.54	366.3	54.36	366.3	53.24	366.3	5.12
367.2	16.88	367.2	35.88	367.2	32.33	367.2	8.38	367.2	32.62	367.2	35.85	367.2	0.3	367.2	16.27	367.2	20.17	367.2	-7.32	367.2	11.46	367.2	9.76	367.2	-20.45	367.2	-9.45	367.2	-2.93	367.2	-24.97	367.2	-6.14	367.2	-15.16	367.2	40.41	367.2	48.7	367.2	64.04	367.2	14.83	367.2	55.68	367.2	55.45	367.2	6.04
368.1	17.36	368.1	34.56	368.1	32.97	368.1	4.81	368.1	33.72	368.1	36.37	368.1	2.53	368.1	17.65	368.1	18.67	368.1	-6.84	368.1	8.18	368.1	8.7	368.1	-18.28	368.1	-7.3	368.1	-2.09	368.1	-26.45	368.1	-7.07	368.1	-13.84	368.1	39.05	368.1	47.54	368.1	66.03	368.1	14.29	368.1	53.29	368.1	55.98	368.1	4.99
369	18.1	369	36.32	369	33.4	369	6.64	369	31.46	369	37.26	369	1.37	369	15.15	369	17.68	369	-7.2	369	6.49	369	10.06	369	-17.76	369	-10.09	369	-4.31	369	-24.93	369	-6.52	369	-12.09	369	40.46	369	48.91	369	66.04	369	16.24	369	56.41	369	55.52	369	5.02
369.9	17.11	369.9	37.4	369.9	31.98	369.9	9.23	369.9	32.14	369.9	31.48	369.9	1.2	369.9	14.87	369.9	18.21	369.9	-7.82	369.9	6.64	369.9	7.75	369.9	-18.78	369.9	-11.34	369.9	-1.17	369.9	-25.04	369.9	-9.55	369.9	-14.66	369.9	39.92	369.9	45.48	369.9	63.52	369.9	16.75	369.9	54.87	369.9	56.2	369.9	5.1
370.8	18.36	370.8	35.98	370.8	31.34	370.8	8.23	370.8	32.99	370.8	34.94	370.8	0.07	370.8	17.37	370.8	18.27	370.8	-6.76	370.8	10.44	370.8	10.53	370.8	-17.96	370.8	-8.88	370.8	-2.35	370.8	-23.1	370.8	-6.05	370.8	-13.61	370.8	42.84	370.8	46.92	370.8	65.66	370.8	17.7	370.8	56.29	370.8	56.2	370.8	7.66
371.7	17.08	371.7	35.55	371.7	34.72	371.7	6.84	371.7	33.95	371.7	36.12	371.7	1.67	371.7	16.5	371.7	21.83	371.7	-6.69	371.7	9.86	371.7	10.15	371.7	-18.31	371.7	-9.49	371.7	0.39	371.7	-26.23	371.7	-9.64	371.7	-14.47	371.7	42.27	371.7	50.7	371.7	67.76	371.7	13.92	371.7	55.31	371.7	56.24	371.7	5.92
372.6	16.24	372.6	37.21	372.6	34.21	372.6	7.67	372.6	33.98	372.6	34.74	372.6	-0.93	372.6	19.1	372.6	18.58	372.6	-5.09	372.6	9.86	372.6	10.39	372.6	-19.75	372.6	-8.6	372.6	-2.58	372.6	-24.24	372.6	-6.84	372.6	-15.32	372.6	42.48	372.6	48.59	372.6	66.08	372.6	15.91	372.6	55.84	372.6	55.16	372.6	5.08
373.5	17.86	373.5	34.03	373.5	34.15	373.5	7.5	373.5	35.1	373.5	37.59	373.5	2.69	373.5	16.3	373.5	17.86	373.5	-6.18	373.5	9.35	373.5	12.14	373.5	-18.79	373.5	-8.13	373.5	-0.43	373.5	-25.09	373.5	-8.67	373.5	-11.73	373.5	40.42	373.5	48.14	373.5	68.3	373.5	18.23	373.5	54.71	373.5	55.75	373.5	4.63
374.4	17.23	374.4	36.93	374.4	30.26	374.4	6.24	374.4	30.27	374.4	34.54	374.4	2.1	374.4	17.27	374.4	18.97	374.4	-7.03	374.4	10.12	374.4	8.06	374.4	-18.37	374.4	-9	374.4	-1.61	374.4	-27.34	374.4	-7.96	374.4	-17.38	374.4	39.14	374.4	47.56	374.4	66.45	374.4	13.04	374.4	56.17	374.4	52.99	374.4	2.38
375.3	16.12	375.3	36.48	375.3	32.03	375.3	8.91	375.3	36.31	375.3	37.54	375.3	1.9	375.3	18.52	375.3	17.07	375.3	-6.39	375.3	10.66	375.3	10.08	375.3	-18.77	375.3	-6.47	375.3	-3.29	375.3	-27.27	375.3	-9.73	375.3	-12.38	375.3	42.84	375.3	49.25	375.3	67.74	375.3	14.91	375.3	54.8	375.3	56.53	375.3	5.07
376.2	18.38	376.2	35.98	376.2	36.28	376.2	5.97	376.2	29.98	376.2	36.5	376.2	2.14	376.2	18.8	376.2	19.96	376.2	-5.75	376.2	8.76	376.2	7.45	376.2	-18.73	376.2	-7.54	376.2	-1.75	376.2	-26.17	376.2	-7.83	376.2	-17.35	376.2	42.15	376.2	47.22	376.2	68.59	376.2	14.27	376.2	53.34	376.2	56.56	376.2	6.73
377.1	18.02	377.1	36.13	377.1	32.37	377.1	7.56	377.1	31.96	377.1	37.05	377.1	0.97	377.1	15.94	377.1	18.88	377.1	-5.72	377.1	9.9	377.1	8.62	377.1	-20.19	377.1	-8.19	377.1	-2.04	377.1	-24.35	377.1	-7.8	377.1	-14.93	377.1	40.52	377.1	50.78	377.1	67.62	377.1	16.85	377.1	55.69	377.1	55.12	377.1	4.48
378	14.64	378	37.2	378	32.62	378	7.47	378	33.04	378	38.22	378	0.65	378	17.91	378	17.08	378	-5.1	378	9.18	378	13.76	378	-18.34	378	-10.04	378	-3.22	378	-24.42	378	-10.55	378	-12.38	378	40.85	378	48.88	378	65.45	378	17.14	378	51.7	378	56.79	378	3.44
378.9	15.49	378.9	36.23	378.9	33.51	378.9	8.92	378.9	32.6	378.9	34.13	378.9	-0.96	378.9	15.21	378.9	17.93	378.9	-5.51	378.9	8.18	378.9	10.02	378.9	-20.37	378.9	-11.66	378.9	-3.52	378.9	-24.73	378.9	-8.61	378.9	-14.85	378.9	42.15	378.9	46.48	378.9	68.25	378.9	16.64	378.9	57.42	378.9	54.04	378.9	3.29
379.8	17.51	379.8	36.12	379.8	35.92	379.8	7.4	379.8	32.93	379.8	36.12	379.8	1.07	379.8	14.93	379.8	18.06	379.8	-7.55	379.8	10.01	379.8	9.25	379.8	-18.99	379.8	-10.95	379.8	-1.37	379.8	-26.66	379.8	-5.97	379.8	-14.37	379.8	42.31	379.8	46.5	379.8	68.09	379.8	15.33	379.8	56.85	379.8	58.25	379.8	8.57
380.7	17.45	380.7	36.62	380.7	34.16	380.7	9.46	380.7	32.73	380.7	34.88	380.7	0.61	380.7	17.96	380.7	19.22	380.7	-6.6	380.7	9.58	380.7	9.54	380.7	-18.2	380.7	-8.63	380.7	-2.47	380.7	-26.24	380.7	-8.97	380.7	-12.22	380.7	40.07	380.7	49.66	380.7	68.64	380.7	14.1	380.7	57.98	380.7	57.24	380.7	2.69
381.6	17.16	381.6	35.08	381.6	34.16	381.6	7.19	381.6	33.2	381.6	35.39	381.6	3.98	381.6	15.11	381.6	20.74	381.6	-7	381.6	10.21	381.6	8.51	381.6	-17.39	381.6	-9.61	381.6	-1.08	381.6	-26.28	381.6	-8.38	381.6	-14.96	381.6	43.07	381.6	47.9	381.6	69.24	381.6	16.11	381.6	56.61	381.6	57.48	381.6	3.73
382.5	16.32	382.5	36.96	382.5	33.14	382.5	8.73	382.5	32.1	382.5	35.28	382.5	1.34	382.5	18.23	382.5	17.98	382.5	-6.53	382.5	7.15	382.5	10.03	382.5	-19.21	382.5	-9.31	382.5	-2.35	382.5	-27.07	382.5	-8.29	382.5	-12.84	382.5	43.15	382.5	49.06	382.5	69.52	382.5	16.46	382.5	58.09	382.5	58.21	382.5	8.49
383.4	16.06	383.4	37.19	383.4	32.63	383.4	7.9	383.4	36.02	383.4	35.83	383.4	1.71	383.4	16.71	383.4	19.71	383.4	-6.26	383.4	8.55	383.4	8.26	383.4	-20.4	383.4	-8.84	383.4	-1.31	383.4	-26.88	383.4	-9.62	383.4	-13.71	383.4	40.56	383.4	50.42	383.4	68.42	383.4	14.82	383.4	58.29	383.4	59.06	383.4	4.2
384.3	14.88	384.3	35.52	384.3	33.09	384.3	10.5	384.3	31.27	384.3	37.55	384.3	0.79	384.3	16.42	384.3	18.8	384.3	-8.85	384.3	8.68	384.3	10.16	384.3	-21.16	384.3	-9.65	384.3	-1.18	384.3	-27.02	384.3	-6.12	384.3	-15.49	384.3	41.59	384.3	49.75	384.3	67.68	384.3	14.8	384.3	58.11	384.3	57.3	384.3	3.37
385.2	16.59	385.2	38.37	385.2	33.97	385.2	7.43	385.2	34.11	385.2	38.15	385.2	2.93	385.2	17.77	385.2	21.48	385.2	-4.51	385.2	9.31	385.2	10.19	385.2	-14.52	385.2	-8.95	385.2	-1.56	385.2	-25.79	385.2	-7.76	385.2	-13.08	385.2	45.01	385.2	49.95	385.2	68.37	385.2	16.55	385.2	57.1	385.2	58.65	385.2	4.54
386.1	17.53	386.1	37.55	386.1	31.56	386.1	9.61	386.1	32.94	386.1	39.01	386.1	3.08	386.1	19.94	386.1	18.31	386.1	-6.33	386.1	8.12	386.1	9.28	386.1	-17.8	386.1	-8.13	386.1	-1.2	386.1	-26.21	386.1	-8.19	386.1	-14.58	386.1	43.61	386.1	50.71	386.1	69.19	386.1	16.61	386.1	58.34	386.1	54.77	386.1	4.54
387	18.38	387	35.36	387	34.08	387	11.01	387	34.41	387	39.19	387	0.54	387	15.72	387	20.52	387	-5.2	387	9.23	387	10.88	387	-21.79	387	-10.63	387	-0.41	387	-25.88	387	-8.81	387	-16.73	387	41.57	387	49.32	387	70.91	387	16.67	387	55.15	387	57.79	387	8.22
387.9	16.36	387.9	37.23	387.9	34.37	387.9	8.05	387.9	34.57	387.9	37.33	387.9	3.02	387.9	18.19	387.9	21.67	387.9	-6.05	387.9	11.22	387.9	9.02	387.9	-19.02	387.9	-8.16	387.9	2.37	387.9	-27.64	387.9	-4.11	387.9	-14.68	387.9	42.81	387.9	50.97	387.9	69.79	387.9	16.64	387.9	61.12	387.9	56.85	387.9	8.52
388.8	16.68	388.8	36.52	388.8	32.45	388.8	11.95	388.8	33.46	388.8	37.01	388.8	-0.86	388.8	17	388.8	16.82	388.8	-4.48	388.8	6.15	388.8	11.05	388.8	-20.42	388.8	-11.16	388.8	-2.55	388.8	-26.31	388.8	-11.23	388.8	-15.94	388.8	43	388.8	50.29	388.8	71.58	388.8	16.57	388.8	57.78	388.8	58.78	388.8	5.12
389.7	19.25	389.7	37.07	389.7	37.08	389.7	9.74	389.7	32.73	389.7	35.85	389.7	-1.03	389.7	17.63	389.7	21.27	389.7	-6.31	389.7	8.84	389.7	10.72	389.7	-20.45	389.7	-10.22	389.7	0.02	389.7	-26.34	389.7	-7.95	389.7	-15.16	389.7	42.22	389.7	50.85	389.7	70.38	389.7	18.58	389.7	58.81	389.7	57.32	389.7	4.76
390.6	16.4	390.6	36.51	390.6	32.79	390.6	7.27	390.6	32.7	390.6	38.35	390.6	0.85	390.6	16.65	390.6	21.34	390.6	-6.94	390.6	10.75	390.6	10.44	390.6	-20.8	390.6	-10.43	390.6	-1.71	390.6	-26.32	390.6	-9.08	390.6	-14.39	390.6	42.71	390.6	48.79	390.6	70.2	390.6	16.09	390.6	57.18	390.6	59.04	390.6	5.97
391.5	16.63	391.5	37.03	391.5	34.7	391.5	7.39	391.5	33.14	391.5	39.25	391.5	2.13	391.5	15.51	391.5	19.24	391.5	-8.02	391.5	9.13	391.5	11.3	391.5	-17.02	391.5	-9.88	391.5	-1.28	391.5	-27.73	391.5	-8.87	391.5	-10.59	391.5	44.22	391.5	51.17	391.5	72.2	391.5	16.6	391.5	59.36	391.5	60.21	391.5	4.11
392.4	16.83	392.4	37.18	392.4	34.31	392.4	6.56	392.4	35.54	392.4	39.18	392.4	-0.19	392.4	15.39	392.4	19.48	392.4	-7.26	392.4	11.18	392.4	12.81	392.4	-19.11	392.4	-12.44	392.4	-2.2	392.4	-25.47	392.4	-7.2	392.4	-14.21	392.4	42.65	392.4	49.03	392.4	70.35	392.4	17.09	392.4	58.33	392.4	59.55	392.4	4.93
393.3	18.51	393.3	35.73	393.3	34.28	393.3	7.29	393.3	34.55	393.3	38.18	393.3	2.89	393.3	17.3	393.3	20.1	393.3	-7.62	393.3	8.64	393.3	8.54	393.3	-18.62	393.3	-7.27	393.3	-0.67	393.3	-26.22	393.3	-10.73	393.3	-15.75	393.3	43.9	393.3	51.54	393.3	70.52	393.3	16.2	393.3	56.98	393.3	57.97	393.3	6.31
394.2	18.51	394.2	40.45	394.2	36.51	394.2	8.35	394.2	33.25	394.2	38.35	394.2	-0.08	394.2	19.73	394.2	18.89	394.2	-5.25	394.2	8.28	394.2	12.04	394.2	-19.89	394.2	-9.38	394.2	-3.25	394.2	-25.68	394.2	-9.46	394.2	-14.59	394.2	40.59	394.2	51.36	394.2	69.1	394.2	14.16	394.2	59.97	394.2	59.28	394.2	4.83
395.1	14.72	395.1	37.98	395.1	36.33	395.1	6.48	395.1	35.71	395.1	36.93	395.1	-0.38	395.1	16.63	395.1	20.7	395.1	-7.89	395.1	9.67	395.1	10	395.1	-17.57	395.1	-9.49	395.1	-2	395.1	-25	395.1	-8.99	395.1	-16.73	395.1	43.77	395.1	52.01	395.1	70.19	395.1	17.81	395.1	56.88	395.1	59.49	395.1	5.75
396	15.81	396	39.22	396	31.53	396	6.94	396	33.95	396	40.66	396	1.4	396	17.66	396	21.04	396	-5.82	396	9.7	396	9.26	396	-18.83	396	-10.31	396	-1.07	396	-26.21	396	-7.77	396	-15.74	396	43.77	396	51.72	396	72.72	396	16.48	396	59.04	396	61.16	396	7.42
396.9	16.57	396.9	37.11	396.9	35.83	396.9	8.74	396.9	34.52	396.9	39.63	396.9	3.2	396.9	16.87	396.9	19.28	396.9	-3.66	396.9	7.5	396.9	11.95	396.9	-17.62	396.9	-10.97	396.9	-4.23	396.9	-24.16	396.9	-9.42	396.9	-18.63	396.9	43.48	396.9	52.95	396.9	71.45	396.9	17.63	396.9	60.3	396.9	57.26	396.9	5.2
397.8	17.5	397.8	39.4	397.8	35.71	397.8	7.48	397.8	32.58	397.8	34.86	397.8	-0.99	397.8	16.08	397.8	21.51	397.8	-8.5	397.8	9.5	397.8	9.34	397.8	-20.09	397.8	-11.88	397.8	-2.86	397.8	-25.8	397.8	-7.95	397.8	-14.43	397.8	43.07	397.8	51.39	397.8	71.63	397.8	18.99	397.8	60.48	397.8	58.43	397.8	5.3
398.7	15.35	398.7	38.81	398.7	35.54	398.7	6.32	398.7	32.38	398.7	36.65	398.7	-0.03	398.7	17.74	398.7	16.8	398.7	-7.96	398.7	8.45	398.7	7.58	398.7	-20.67	398.7	-7.35	398.7	-1.92	398.7	-25.97	398.7	-9.54	398.7	-14.84	398.7	44.93	398.7	53.05	398.7	70.68	398.7	17.55	398.7	57.33	398.7	61.83	398.7	5.1
399.6	17.82	399.6	38.76	399.6	34.84	399.6	9.32	399.6	33.37	399.6	37.22	399.6	-0.15	399.6	15.61	399.6	18.92	399.6	-8.75	399.6	10.11	399.6	11.42	399.6	-20.51	399.6	-11.54	399.6	-0.52	399.6	-26.66	399.6	-8.22	399.6	-13.66	399.6	43.19	399.6	52.51	399.6	74.72	399.6	18.23	399.6	60.31	399.6	60.39	399.6	4.33
400.5	18.38	400.5	40.17	400.5	36.04	400.5	10.38	400.5	34.56	400.5	36.23	400.5	1.22	400.5	21.48	400.5	20.88	400.5	-7.1	400.5	9.49	400.5	9.28	400.5	-20.97	400.5	-7.59	400.5	-0.82	400.5	-26.41	400.5	-7.61	400.5	-16.44	400.5	42.55	400.5	51.38	400.5	72.5	400.5	17.2	400.5	60.17	400.5	59.14	400.5	4.68
401.4	17.19	401.4	38.46	401.4	37.6	401.4	7.62	401.4	35.93	401.4	38.27	401.4	-0.23	401.4	16.33	401.4	23.05	401.4	-8.48	401.4	10.3	401.4	10.78	401.4	-18.35	401.4	-10.3	401.4	0.75	401.4	-25.39	401.4	-11.28	401.4	-15.35	401.4	45.11	401.4	53.89	401.4	72.99	401.4	18.09	401.4	61.4	401.4	61.89	401.4	7.23
402.3	17.53	402.3	39.09	402.3	34.94	402.3	6.19	402.3	34.86	402.3	38.21	402.3	0.87	402.3	18.02	402.3	18.56	402.3	-8.72	402.3	9.17	402.3	11.38	402.3	-20.53	402.3	-8.77	402.3	-3.49	402.3	-29.63	402.3	-10.05	402.3	-13.13	402.3	45.55	402.3	52.9	402.3	71.1	402.3	14.82	402.3	58.37	402.3	60.79	402.3	7.67
403.2	17.85	403.2	37.66	403.2	36.37	403.2	7.6	403.2	35.84	403.2	38.25	403.2	-0.78	403.2	17.24	403.2	23.36	403.2	-10.13	403.2	10.4	403.2	11.17	403.2	-21.07	403.2	-12.12	403.2	-0.21	403.2	-28.47	403.2	-8.34	403.2	-15.29	403.2	43.14	403.2	52.55	403.2	74.14	403.2	17.7	403.2	61.76	403.2	60.05	403.2	7.6
404.1	14.62	404.1	38.95	404.1	35.66	404.1	5.48	404.1	33.69	404.1	36.3	404.1	1.15	404.1	18.92	404.1	19.99	404.1	-8.47	404.1	9.22	404.1	8.06	404.1	-17.65	404.1	-11.66	404.1	-5.05	404.1	-28.97	404.1	-9.57	404.1	-16.29	404.1	43.27	404.1	52.57	404.1	69.89	404.1	18.78	404.1	61.39	404.1	58.79	404.1	4.85
405	17.43	405	37.93	405	33.63	405	8.67	405	33.51	405	39.19	405	1.23	405	21.11	405	20.77	405	-8.15	405	8.62	405	10.61	405	-20.75	405	-8.44	405	-1.51	405	-26.73	405	-10.1	405	-15.13	405	45.65	405	51.82	405	73.1	405	18.6	405	56.63	405	63.01	405	5.77
405.9	17.72	405.9	38.51	405.9	34.98	405.9	8.12	405.9	34.26	405.9	38.38	405.9	0.28	405.9	16.56	405.9	19.16	405.9	-6.85	405.9	8.32	405.9	12.31	405.9	-20.1	405.9	-10.71	405.9	-1.83	405.9	-27.42	405.9	-8.5	405.9	-15.12	405.9	42.91	405.9	51.49	405.9	73.28	405.9	18.07	405.9	59.89	405.9	62.57	405.9	5.78
406.8	18.39	406.8	39.5	406.8	34.89	406.8	7.9	406.8	34.12	406.8	38.94	406.8	2.06	406.8	19.26	406.8	18.66	406.8	-5.82	406.8	9.3	406.8	9.97	406.8	-21.23	406.8	-10.74	406.8	-2.23	406.8	-26.7	406.8	-9.97	406.8	-16.27	406.8	44.03	406.8	51.42	406.8	71.96	406.8	16.37	406.8	60.02	406.8	62.32	406.8	6.73
407.7	16.55	407.7	40.78	407.7	34.33	407.7	7.66	407.7	34.72	407.7	38.22	407.7	-0.51	407.7	19.48	407.7	21.62	407.7	-6.86	407.7	9.26	407.7	12.1	407.7	-20.91	407.7	-11.27	407.7	-2.58	407.7	-26.25	407.7	-7.68	407.7	-15.09	407.7	43.45	407.7	51.85	407.7	73.13	407.7	18.34	407.7	61.64	407.7	60.28	407.7	6.98
408.6	16.5	408.6	40.62	408.6	37.48	408.6	9.05	408.6	33.94	408.6	40.38	408.6	-0.41	408.6	17.03	408.6	21.32	408.6	-4.22	408.6	9.83	408.6	10.7	408.6	-20.15	408.6	-9.66	408.6	-0.56	408.6	-28.02	408.6	-7.5	408.6	-14.92	408.6	44.33	408.6	52.88	408.6	75.51	408.6	17.6	408.6	60.95	408.6	64.34	408.6	4.3
409.5	17.62	409.5	41.91	409.5	36.14	409.5	7.47	409.5	37.15	409.5	37.29	409.5	1.04	409.5	20.84	409.5	19.86	409.5	-6.52	409.5	11.18	409.5	11.6	409.5	-19.85	409.5	-9.32	409.5	-2.15	409.5	-26.6	409.5	-9.29	409.5	-14.86	409.5	44.05	409.5	51.83	409.5	74.61	409.5	19.25	409.5	60.68	409.5	61.29	409.5	4.47
410.4	19.2	410.4	38.22	410.4	37.91	410.4	9.95	410.4	35.2	410.4	40.97	410.4	1.39	410.4	18.34	410.4	23.92	410.4	-4.24	410.4	8.75	410.4	12.82	410.4	-20.98	410.4	-8.77	410.4	-0.34	410.4	-27.55	410.4	-10.7	410.4	-15.34	410.4	44.18	410.4	54.39	410.4	73.02	410.4	17.91	410.4	59.61	410.4	62.16	410.4	6.22
411.3	17.92	411.3	38.26	411.3	35.13	411.3	9.3	411.3	32.97	411.3	39.18	411.3	1.54	411.3	17.29	411.3	21.26	411.3	-7.24	411.3	8.24	411.3	10.38	411.3	-19.79	411.3	-10.33	411.3	-0.97	411.3	-27.95	411.3	-9.62	411.3	-15.88	411.3	45.74	411.3	54.13	411.3	73.08	411.3	16.86	411.3	63.47	411.3	61.89	411.3	6.31
412.2	18.97	412.2	38.02	412.2	36.69	412.2	10.15	412.2	34.4	412.2	38.28	412.2	2	412.2	20.56	412.2	21.67	412.2	-4.26	412.2	8.31	412.2	10.95	412.2	-19.95	412.2	-8.07	412.2	-1.13	412.2	-28.23	412.2	-10.24	412.2	-15.11	412.2	44.11	412.2	55.89	412.2	74.76	412.2	17.29	412.2	61.72	412.2	60.5	412.2	3.9
413.1	18.09	413.1	41.71	413.1	39.83	413.1	7.33	413.1	33.11	413.1	40.75	413.1	0.08	413.1	17.11	413.1	23.38	413.1	-7.68	413.1	9.54	413.1	13.22	413.1	-20.96	413.1	-11	413.1	0.13	413.1	-27.66	413.1	-9.12	413.1	-16.01	413.1	44.87	413.1	53.29	413.1	78.2	413.1	18.13	413.1	61.41	413.1	60.93	413.1	5.8
414	19.63	414	38.63	414	36.05	414	11.04	414	33.28	414	38.31	414	-0.11	414	18.35	414	19.57	414	-5.75	414	7.28	414	13.06	414	-22.23	414	-11.16	414	-2.31	414	-28.21	414	-11.22	414	-14.65	414	45.46	414	52.8	414	74.78	414	16.94	414	60.22	414	61.82	414	6.93
414.9	18.14	414.9	38.7	414.9	34.43	414.9	9.08	414.9	33.5	414.9	38.25	414.9	1.67	414.9	18.98	414.9	20.34	414.9	-6.46	414.9	10.46	414.9	11.45	414.9	-20.64	414.9	-8.5	414.9	-1.75	414.9	-28.97	414.9	-7.34	414.9	-13.9	414.9	44.28	414.9	53.53	414.9	75.29	414.9	17.08	414.9	65.56	414.9	64.56	414.9	4.9
415.8	18.37	415.8	37.82	415.8	36.3	415.8	9.56	415.8	34.87	415.8	37.16	415.8	2.18	415.8	18.05	415.8	22.34	415.8	-7.36	415.8	7.13	415.8	7.4	415.8	-20.45	415.8	-11.91	415.8	-1.5	415.8	-28.78	415.8	-11.62	415.8	-17.42	415.8	43.43	415.8	51.57	415.8	75.22	415.8	17.72	415.8	60.36	415.8	61.73	415.8	4.51
416.7	17.02	416.7	40.17	416.7	38.01	416.7	9.34	416.7	33.31	416.7	40.46	416.7	0.31	416.7	19.52	416.7	21.41	416.7	-7.49	416.7	9.77	416.7	12.12	416.7	-20.45	416.7	-10.46	416.7	-3.6	416.7	-31.15	416.7	-9.48	416.7	-18.04	416.7	43.38	416.7	54.15	416.7	73.57	416.7	16.43	416.7	63.54	416.7	63.08	416.7	5.53
417.6	17.14	417.6	40.33	417.6	35.92	417.6	9.46	417.6	34.58	417.6	41.72	417.6	-1.29	417.6	20.92	417.6	19.31	417.6	-7.33	417.6	11.26	417.6	12.84	417.6	-19.97	417.6	-9.64	417.6	-2.56	417.6	-28.32	417.6	-6.58	417.6	-15.94	417.6	43.63	417.6	52.54	417.6	75.57	417.6	17.82	417.6	63.67	417.6	62.99	417.6	5.46
418.5	17.77	418.5	38.54	418.5	39.04	418.5	9.23	418.5	36.04	418.5	36.82	418.5	-0.28	418.5	18.68	418.5	21.12	418.5	-7.02	418.5	9.03	418.5	10.03	418.5	-20.44	418.5	-9.75	418.5	-2.92	418.5	-29.57	418.5	-9.63	418.5	-16.85	418.5	42.78	418.5	54.82	418.5	73.3	418.5	17.25	418.5	62.38	418.5	62.95	418.5	6.47
419.4	15.67	419.4	37.03	419.4	36.3	419.4	7.38	419.4	34.99	419.4	41.03	419.4	-0.39	419.4	16.89	419.4	21.46	419.4	-8.15	419.4	8.47	419.4	11.6	419.4	-19.67	419.4	-11.79	419.4	-2.33	419.4	-28.92	419.4	-10.27	419.4	-13.99	419.4	47.38	419.4	54.75	419.4	77.24	419.4	17.09	419.4	63.78	419.4	63.65	419.4	5.53
420.3	18.65	420.3	38.49	420.3	36.81	420.3	8.83	420.3	33.63	420.3	39.43	420.3	-0.71	420.3	17.17	420.3	21.25	420.3	-8.21	420.3	10.42	420.3	10.43	420.3	-22.03	420.3	-12.19	420.3	-2.63	420.3	-28.86	420.3	-7.2	420.3	-16.44	420.3	45.3	420.3	53.99	420.3	77.38	420.3	17.51	420.3	63.25	420.3	63.27	420.3	6.7
421.2	17.65	421.2	40.23	421.2	37.52	421.2	10.44	421.2	35.08	421.2	39.74	421.2	0.66	421.2	18.85	421.2	23.25	421.2	-3.85	421.2	8.85	421.2	12.82	421.2	-20.92	421.2	-10.67	421.2	0.23	421.2	-28.28	421.2	-9.67	421.2	-14.91	421.2	45.33	421.2	53.17	421.2	78.14	421.2	18.41	421.2	65.2	421.2	61.51	421.2	5.79
422.1	15.56	422.1	38.09	422.1	35.82	422.1	8.53	422.1	35.18	422.1	37.74	422.1	-0.04	422.1	16.28	422.1	21.47	422.1	-7.57	422.1	7.33	422.1	9.82	422.1	-19.86	422.1	-9.7	422.1	-0.87	422.1	-28.15	422.1	-9.38	422.1	-14.99	422.1	45.04	422.1	55.26	422.1	75.31	422.1	19.33	422.1	63.82	422.1	65.19	422.1	5.38
423	20.02	423	38.96	423	38.45	423	9.04	423	34.76	423	40.74	423	1.08	423	18.25	423	25.63	423	-7.79	423	9.17	423	12.16	423	-21.98	423	-12.12	423	-2.75	423	-30.23	423	-8.67	423	-15.61	423	43.1	423	53.35	423	77.05	423	17.53	423	63.13	423	63.76	423	4.85
423.9	17.54	423.9	37.43	423.9	38.61	423.9	8.62	423.9	35.16	423.9	40.32	423.9	-0.68	423.9	18.74	423.9	23.84	423.9	-6.96	423.9	9.66	423.9	12.49	423.9	-20.37	423.9	-10.73	423.9	-0.93	423.9	-29.92	423.9	-9.59	423.9	-13.67	423.9	44.74	423.9	53.69	423.9	77.19	423.9	16.54	423.9	63.47	423.9	65.71	423.9	3.63
424.8	18.15	424.8	40.79	424.8	37.76	424.8	9.3	424.8	33.79	424.8	40.42	424.8	1.25	424.8	18.45	424.8	21.71	424.8	-6.19	424.8	8.96	424.8	11.65	424.8	-19.5	424.8	-12.21	424.8	-0.35	424.8	-29.33	424.8	-8.68	424.8	-17.39	424.8	47.39	424.8	56.76	424.8	77.69	424.8	17.9	424.8	63.92	424.8	63.12	424.8	6.65
425.7	18.51	425.7	39.75	425.7	34.84	425.7	6.4	425.7	31.92	425.7	37.12	425.7	2.31	425.7	19.27	425.7	20.2	425.7	-7.96	425.7	7.12	425.7	11.2	425.7	-19.82	425.7	-11.22	425.7	-0.33	425.7	-31.49	425.7	-11.6	425.7	-17.2	425.7	44.8	425.7	54.72	425.7	78.6	425.7	14.8	425.7	63.59	425.7	64	425.7	5.26
426.6	17.98	426.6	40.84	426.6	36.22	426.6	9.21	426.6	35.85	426.6	39.91	426.6	1	426.6	22.58	426.6	21.52	426.6	-5.35	426.6	9.44	426.6	11.02	426.6	-21.3	426.6	-7.76	426.6	-1.76	426.6	-29.3	426.6	-9.39	426.6	-15.69	426.6	44.68	426.6	56.29	426.6	77.72	426.6	18.87	426.6	63.57	426.6	62.88	426.6	5.87
427.5	19.65	427.5	37.07	427.5	38.25	427.5	8.93	427.5	33.04	427.5	37.85	427.5	-0.98	427.5	17.91	427.5	22.19	427.5	-5.78	427.5	9.42	427.5	8.87	427.5	-21.1	427.5	-10.67	427.5	-1.46	427.5	-31.2	427.5	-10.28	427.5	-14.72	427.5	44.98	427.5	54.37	427.5	77.2	427.5	16.94	427.5	64.62	427.5	62.58	427.5	6.17
428.4	20.83	428.4	39.92	428.4	36.7	428.4	8.56	428.4	35.03	428.4	41.64	428.4	2.71	428.4	17.35	428.4	22.14	428.4	-7.43	428.4	11.9	428.4	12.77	428.4	-20.96	428.4	-11.79	428.4	-2.8	428.4	-31.78	428.4	-8.83	428.4	-15.52	428.4	46.12	428.4	54.64	428.4	77.02	428.4	16.77	428.4	62.81	428.4	64.93	428.4	5.17
429.3	18.88	429.3	41.84	429.3	39.84	429.3	7.46	429.3	33.91	429.3	41.25	429.3	-1	429.3	21.31	429.3	22.07	429.3	-8.29	429.3	7.51	429.3	12.4	429.3	-22.91	429.3	-9.28	429.3	-3.53	429.3	-30.92	429.3	-9.15	429.3	-15.63	429.3	46.93	429.3	55.78	429.3	77.6	429.3	17.37	429.3	63.92	429.3	65.27	429.3	5.4
430.2	19.98	430.2	40.73	430.2	38.93	430.2	9.79	430.2	35.4	430.2	40.45	430.2	3.66	430.2	17.4	430.2	23.9	430.2	-5.24	430.2	7.79	430.2	11.75	430.2	-21.39	430.2	-11.25	430.2	-0.69	430.2	-27.31	430.2	-11.32	430.2	-17.98	430.2	46.24	430.2	57.82	430.2	80.09	430.2	20.78	430.2	65.29	430.2	64.16	430.2	8.68
431.1	17.85	431.1	38.87	431.1	39.66	431.1	10.02	431.1	37.46	431.1	41.04	431.1	0.42	431.1	19.81	431.1	22.66	431.1	-7.14	431.1	10.62	431.1	13.73	431.1	-22.19	431.1	-12.62	431.1	-1.98	431.1	-30.41	431.1	-10.49	431.1	-16.36	431.1	45.45	431.1	53.65	431.1	77.64	431.1	21.09	431.1	64.1	431.1	64.13	431.1	6.78
432	19.27	432	39.96	432	38.06	432	10.4	432	33.29	432	39.98	432	0.07	432	18	432	23.57	432	-8.85	432	10.53	432	11.48	432	-21.86	432	-13.59	432	0.1	432	-31.56	432	-7.52	432	-15.19	432	46.59	432	55.54	432	79.48	432	18.59	432	64.84	432	64.86	432	5.35
432.9	19.83	432.9	40.06	432.9	40.32	432.9	8.37	432.9	37.02	432.9	40.13	432.9	0.59	432.9	18.8	432.9	24.86	432.9	-8.55	432.9	7.89	432.9	12.18	432.9	-19.79	432.9	-10.32	432.9	-1.68	432.9	-30.42	432.9	-10.43	432.9	-15.43	432.9	44.39	432.9	57.36	432.9	78.35	432.9	19.36	432.9	63.67	432.9	65.05	432.9	5.25
433.8	18.99	433.8	40.54	433.8	38.46	433.8	9.51	433.8	34.24	433.8	39.78	433.8	1.61	433.8	18.41	433.8	21.03	433.8	-5.77	433.8	10.99	433.8	12.55	433.8	-18.75	433.8	-11.4	433.8	-0.22	433.8	-30.79	433.8	-10	433.8	-15.41	433.8	46.63	433.8	54.73	433.8	79.79	433.8	18.32	433.8	63.98	433.8	65.33	433.8	4.98
434.7	20.29	434.7	41	434.7	37.12	434.7	9.68	434.7	38.03	434.7	43.02	434.7	1.73	434.7	16.52	434.7	20.92	434.7	-6.65	434.7	9.13	434.7	10.39	434.7	-21.41	434.7	-12.76	434.7	-3.65	434.7	-30.21	434.7	-10.99	434.7	-18.81	434.7	46.05	434.7	56.32	434.7	79.12	434.7	18.61	434.7	66.42	434.7	63.55	434.7	8.03
[truncated: 22 more columns]

## Sheet: Data corrected
X	L1A1	L1A2	L1A3	L1A4	L1A5	L1A6		L2A1	L2A2	L2A3	L2A4	L2A5	L2A6		L3A1	L3A2	L3A3	L3A4	L3A5	L3A6		L4A1	L4A2	L4A3	L4A4	L4A5	L4A6
-242.1	26	4.47	-12.86	16.51	2.04	0		8.14	-7.16	-21.67	5.51	-2.77	0		-2.78	-10.59	-16.72	7.6	-4.51	0		23.51	3.23	-20.18	20.52	-7.54	0
-241.2	26.61	3.59	-8.94	15.41	1.31	0		10.63	-5.14	-17.73	3.84	-6.24	0		1.46	-4.47	-10.06	8.05	-2.81	0		24.88	2.57	-17.82	22.38	-5.52	0
-240.3	24.12	3.55	-9.63	18.65	3.04	0		11.04	-5.7	-18.47	7	-3.22	0		-0.2	-7.64	-11.96	5.89	-6.49	0		22.35	4.79	-19.06	22	-7.3	0
-239.4	25.85	5.53	-9.08	17.08	7.49	0		10.71	-5.7	-23.77	5.29	-2.2	0		0.47	-6.09	-13.66	9.08	-4.84	0		24.51	3.49	-19.26	21.84	-8.81	0
-238.5	20.49	3.48	-9.09	13.96	0.27	0		7.74	-7.89	-17.41	1.6	-5.5	0		-0.62	-7.24	-12.65	5.22	-4.56	0		25.05	7.77	-17.61	23.39	-4.44	0
-237.6	24.29	7	-10.03	17.15	5.28	0		8.69	-10.19	-21.26	4.84	-5.3	0		-1.82	-9.7	-17.13	4.37	-8.52	0		22.16	4.62	-20.73	19.67	-10.9	0
-236.7	24.27	6.34	-9.06	18.54	7.69	0		10.66	-6.03	-18.38	5.8	0.05	0		1.54	-6.58	-12.66	6	-4.19	0		25.44	5.17	-17.22	22.31	-7.64	0
-235.8	23.09	6.07	-9.58	20.46	4.69	0		10.32	-5.97	-22.26	5.3	-3.36	0		-0.9	-7.12	-13.93	6.75	-7.31	0		22.97	2.62	-18.44	22.96	-9.39	0
-234.9	27.95	5.82	-11.25	20.99	6.1	0		11.41	-5.5	-19.09	8.13	-1.97	0		0.17	-8.46	-14.8	7.01	-3.73	0		26.2	3.86	-17.94	22.52	-4.76	0
-234	23.29	5.97	-6.91	19.7	5.54	0		11.47	-1.91	-16.2	9.59	-1.2	0		0.09	-4.4	-9.82	8.38	-5.7	0		27.32	6.05	-16.08	23.58	-6.13	0
-233.1	24.53	5.99	-6.75	20.71	3.32	0		8.92	-5.64	-15.59	5.45	-3.77	0		-4.67	-8.54	-15.7	1.49	-9.37	0		25.38	4.87	-16.7	24.74	-6.44	0
-232.2	23.71	6.6	-8.44	22.46	4.63	0		9.05	-4.7	-17.2	8.88	-1.86	0		-0.68	-7.54	-13.05	7.3	-4.93	0		23.59	5.97	-15.85	23.76	-5.18	0
-231.3	24.12	5.26	-10.56	18.06	4.03	0		10.92	-5.02	-15.31	6.1	1.13	0		2.71	-7.24	-10.2	8.03	-4.46	0		22.83	3.39	-19.05	21.8	-6.23	0
-230.4	25.72	6.71	-4.37	21.48	6.84	0		9.78	-6.08	-18.89	5.35	-1.31	0		-1.07	-5.96	-13.67	7.16	-4.15	0		24.06	7.58	-17.49	20.91	-2.88	0
-229.5	27.33	7.21	-5.93	21.51	7.46	0		13.44	-6.41	-14.22	10.31	-0.62	0		1.75	-6.63	-11.85	8.94	-3.49	0		21.03	3.64	-18.66	20.12	-6.1	0
-228.6	21.47	4.06	-10.84	17.97	6.22	0		10.19	-7.49	-18.67	7.71	-1.34	0		0.21	-7.76	-15	6.39	-7.18	0		25.23	6.27	-19.48	23.75	-3.76	0
-227.7	22.4	2.24	-12.44	15.33	3.33	0		10.7	-7.4	-16.54	5.23	-2.06	0		-0.86	-5.67	-13.17	5.32	-2.97	0		21.84	3.41	-16.2	21.76	-5.47	0
-226.8	19.28	1.35	-12.57	13.49	1.72	0		9.46	-5.19	-19.04	4.12	-2.91	0		-0.02	-5.88	-10.77	7.34	-5.83	0		22.96	3.08	-14.39	23.33	-5.51	0
-225.9	22.96	2.24	-8.34	16.29	6.12	0		11.08	-7.18	-16.3	5.62	-3.77	0		-0.33	-7.68	-11.45	7.25	-4.8	0		20.9	4.05	-16.35	21.11	-5.04	0
-225	24.12	4.79	-9.3	16	4.53	0		9.43	-6.06	-21	4.26	-2.62	0		-1.32	-7.84	-13.42	5.31	-6.61	0		22.34	3.7	-17.16	20.46	-4.99	0
-224.1	20.65	5.44	-8.89	16.4	6.64	0		6.46	-7.29	-18.12	2.94	-1.83	0		-1.69	-8.47	-14.28	3.68	-6.48	0		19.75	3.36	-19.53	18.41	-8.5	0
-223.2	21.56	1.97	-10.35	15.86	2.71	0		10.16	-5.76	-18.82	4.17	-3.04	0		1.25	-4.45	-9.38	6.46	-6	0		23.51	5.6	-14.75	20.42	-6.88	0
-222.3	19.3	-0.43	-11.13	10	-0.61	0		10.35	-6.93	-18.43	5.37	-1.55	0		3.57	-4.13	-8.12	9.41	-2.6	0		23.99	6.38	-13.4	24.79	-3.28	0
-221.4	21.18	4.81	-9.05	16.33	5.43	0		8.42	-5.5	-19.48	5.51	-0.98	0		2.93	-4.96	-12.08	6.66	-4.66	0		25.05	4.61	-15.68	20.92	-3.02	0
-220.5	21.3	1.8	-8.66	12.95	1.88	0		9.69	-8.16	-21.13	1.2	-2.13	0		-1.38	-7.5	-12.5	5.1	-5.99	0		22.79	4.27	-14.31	21.2	-5.24	0
-219.6	19.18	1.16	-14.62	12.46	0.51	0		9.72	-5.26	-17.38	5.89	1.2	0		0.63	-5.01	-8.88	8.32	-2.27	0		22.34	4.61	-16.6	20.87	-6.6	0
-218.7	21.41	0.77	-11.16	14.49	1.32	0		10.7	-6.92	-19.01	5.49	-1.81	0		0.48	-6.29	-11.14	7.69	-4.02	0		25.5	5.31	-13.2	23.12	-4.32	0
-217.8	18.33	2.91	-8.84	14.37	1.78	0		6.47	-7.27	-18.61	6.52	-2.33	0		0.56	-2.87	-10.65	10.57	-3.56	0		19.7	3.34	-17.42	19.54	-7.82	0
-216.9	21.91	6.76	-8.23	17.91	4.64	0		9.3	-4.25	-15.78	5.49	-2.33	0		0.67	-5.58	-13.58	6.93	-5.55	0		21.78	3.47	-17.83	18.07	-8.34	0
-216	19.26	5.31	-8.72	15.9	4.54	0		9.39	-3.91	-19.2	6.14	-3.25	0		0.35	-3.94	-11.57	8.13	-3.73	0		23.64	6.4	-14.74	23.42	-4.19	0
-215.1	23.91	4.24	-8.4	15.31	5.57	0		9.4	-5.49	-15.72	3.78	-1.36	0		-4.34	-8.35	-14.84	3.71	-6.97	0		19.2	3.03	-18.13	18.3	-7.14	0
-214.2	20.73	2.42	-8.05	12.94	3.43	0		7.29	-8.87	-20.57	3.27	-4.54	0		1.98	-6.58	-10.87	6.4	-5.35	0		25.46	2.49	-17.85	19.88	-5.67	0
-213.3	20.57	5.02	-5.78	16.15	4.25	0		9.49	-3.19	-16.17	6.21	-2.18	0		3.46	-3.29	-7.92	10.13	-1.05	0		25.61	4.99	-12.4	20.97	-1.44	0
-212.4	18.46	2.88	-9.03	13.72	0.58	0		7.3	-8.52	-19.3	3.96	-2.67	0		1.39	-5.88	-9.72	8.17	-4.38	0		23.79	5.75	-13.63	21.95	-4.31	0
-211.5	17.56	2.03	-7.45	15.27	4.61	0		4.82	-8.56	-18.13	3.35	-2.7	0		-1.81	-6.76	-13.08	4.58	-4.68	0		21.19	3.9	-15.96	20.64	-4.8	0
-210.6	23.67	7.33	-7.01	19.86	7.46	0		8.58	-5.8	-17.04	4.27	-4.52	0		-0.65	-5.19	-10.86	6.57	-6.39	0		24.47	5.28	-14.58	22.41	-4.45	0
-209.7	20.1	2.21	-10.22	15.53	3.58	0		8.78	-5.78	-16.88	4.14	-2.72	0		1.37	-3.69	-10.35	6.05	-2.56	0		21.81	3.14	-14.55	18.94	-3.97	0
-208.8	20.46	3.25	-7.48	15.73	1.92	0		6.48	-4.59	-17.07	7.06	-2.36	0		1.21	-3.58	-11.02	7.7	-3.88	0		25.36	8.7	-11.03	22.21	-2.31	0
-207.9	22.59	7.73	-4.98	18.25	6.01	0		10.01	-2.52	-14.89	6.16	-3.28	0		3.98	-4.51	-9.1	11.2	-1.33	0		23.7	5.11	-15.46	23.06	-1.39	0
-207	17.05	3.6	-10.37	13.33	2.65	0		7.41	-5.51	-17.51	3.79	-1.53	0		1.05	-2.86	-7.59	9.3	-2.54	0		21.66	6.79	-15.35	20.04	-4.22	0
-206.1	18.4	3.76	-8.44	14.73	3.71	0		3.06	-8.3	-18.52	2.63	-7.67	0		-1.87	-6.99	-11.07	4.21	-7.92	0		19.28	2.28	-20.28	14.67	-7.61	0
-205.2	20.23	3.44	-7.95	17.64	2.81	0		7.75	-6.74	-16.52	6.23	-3.5	0		0.32	-5.67	-9.36	9.48	-1.17	0		22.47	2.65	-14.08	18.71	-5.14	0
-204.3	20.62	4.84	-5.66	15.18	4.92	0		9.49	-5.71	-18.16	3.89	-2.92	0		0.19	-6.51	-11.9	5.1	-4.49	0		22.43	5.68	-11.8	21.92	-3.63	0
-203.4	19.97	4.09	-9.59	15.7	1.4	0		7.21	-6	-17.14	4.52	-6.13	0		1.52	-3.75	-7.98	7.95	-3.65	0		22.5	3.29	-16.65	20.76	-3.65	0
-202.5	19.34	1.41	-8.91	13.69	2.22	0		6.74	-9.4	-17.05	4.4	-6.82	0		1.7	-6.18	-8.31	7.48	-6.79	0		21.76	4.77	-11.21	21.28	-4.93	0
-201.6	18.11	3.24	-10.15	13.69	2.73	0		6.46	-5.14	-20.02	1.7	-2.79	0		-0.18	-7.11	-12.57	6.13	-5.06	0		19.56	1.01	-15.46	16.68	-7.7	0
-200.7	23.44	5.65	-2.84	18.56	4.73	0		8.88	-3.44	-15.21	8.88	-2.27	0		0.81	-7.35	-9.47	7.83	-3.86	0		16.65	0.16	-16.44	16.68	-5.56	0
-199.8	21.97	7.42	1.12	17.77	6.37	0		9.09	-3.43	-15.48	5.83	-2.1	0		0.83	-4.29	-8.51	5.6	-1.92	0		20.88	2.68	-15.14	18.26	-5.14	0
-198.9	19.05	4.15	-7.43	12.96	2.8	0		6.24	-7.62	-18	1.12	-4.73	0		-1.64	-6.9	-11.2	6.25	-5.71	0		20.44	3.13	-15.25	20.35	-4.84	0
-198	20.01	-0.72	-5.39	13.75	3.31	0		6.75	-3.83	-13.89	4.82	-0.11	0		0.07	-5.45	-8.7	10.08	-4.13	0		17.63	0.06	-17.49	16.41	-8.61	0
-197.1	18.35	1.3	-9.24	16.26	2.55	0		6.5	-8.01	-16.58	4.87	-5.11	0		-2.71	-10.58	-13.28	2.38	-7.83	0		19.04	1.88	-15.84	16.37	-5.18	0
-196.2	17.06	0.71	-10.89	12.42	0	0		6.54	-8.64	-18.74	4.56	-5.07	0		-1.72	-9.01	-13.82	5.3	-5.66	0		21.96	3.17	-18.16	22.3	-1.91	0
-195.3	20.51	6.47	-6.45	15.57	2.47	0		7.67	-7.57	-16.91	4.24	-3.59	0		-3.99	-8.11	-14.04	6.29	-5.29	0		22.19	6.72	-11.56	22.57	-0.68	0
-194.4	18.29	3.26	-4.21	14.58	5.73	0		6.55	-5.41	-15.2	2.04	-2.18	0		-0.19	-2.74	-9.22	4.03	-2.6	0		20.59	5.54	-11.26	19.49	-2.05	0
-193.5	18.26	2.89	-6.43	13.38	3.39	0		6.81	-6.73	-15.96	3.91	-2.52	0		0.68	-5.42	-11.14	6.62	-3.1	0		18.91	5.57	-13.81	19.78	-3.93	0
-192.6	18.29	1.51	-8.88	12.48	4.35	0		10.05	-6.22	-13.98	6.28	0.7	0		1.25	-3.24	-7.43	8.14	-1.8	0		22.14	5.09	-13.78	18.88	-4.32	0
-191.7	17.73	1.98	-7.84	12.19	4.64	0		8.21	-3.97	-12.05	4.85	1.24	0		3.1	-2.61	-6.19	6.93	-0.48	0		23.96	7.3	-9.66	22.39	-0.75	0
-190.8	18.1	3.92	-6.92	12.17	3.5	0		5.25	-5.25	-15.06	4.54	-0.96	0		0.7	-2.29	-7.48	8.63	-2.46	0		21.17	3.75	-11.89	17.63	-1.46	0
-189.9	18.37	5.2	-8.73	13.75	2.17	0		9.3	-7.32	-17.45	6.89	-3.37	0		-0.15	-7.82	-12.58	4.64	-6.87	0		20.76	3.78	-13.58	18.96	-4.44	0
-189	18.98	2.82	-9.83	14.58	2.8	0		9.08	-3.82	-17.36	2.76	-2.4	0		0.1	-5.98	-11.9	5.89	-4.95	0		22.2	2.47	-15.22	15.79	-4.37	0
-188.1	19.31	4.39	-6.31	12.2	2.72	0		5	-5.84	-18.87	1	-3.36	0		-0.04	-5.18	-10.43	6.69	-3.4	0		20.38	3.49	-12.98	17.89	-2.7	0
-187.2	16.29	3.65	-6.85	14.34	3	0		8.58	-5.01	-16.08	8.08	-1.82	0		2.96	-5.52	-11.71	7.26	-3.4	0		23.64	7.36	-10.25	21.63	0.52	0
-186.3	17.55	2.32	-6.21	13.66	3.76	0		8.7	-5.45	-14.81	2.6	-2.44	0		0.1	-3.79	-10.09	7.49	-3.7	0		22.04	6.61	-13.94	21.81	-3.75	0
-185.4	15.74	2.95	-6.54	13.42	5.57	0		6.06	-7.12	-15.7	2.13	-1.34	0		-3.34	-8.61	-12.75	1.99	-4.99	0		17.17	2.5	-14.26	16.76	-4.4	0
-184.5	16.19	4.13	-5.99	15.21	3.4	0		6.28	-3.6	-12.79	5.46	-3.24	0		-2.26	-4.5	-8.59	7.37	-4.86	0		19.06	6.01	-12.42	17.27	-4.45	0
-183.6	17.87	2.32	-8.16	11.02	3.73	0		7.87	-3.89	-15.3	6.05	-2.76	0		1.31	-2.6	-7.91	7.89	-3.51	0		20.95	3.3	-13.86	16.39	-4.64	0
-182.7	15.31	2.02	-6.6	12.02	4.91	0		8.45	-7.08	-16.88	3.79	-2.36	0		-0.23	-5.31	-11.59	5.8	-3.41	0		14.05	2.29	-15.29	17.33	-5.92	0
-181.8	16.22	0.19	-10.08	11.11	2.65	0		7.79	-6.76	-16.72	2.81	-1.99	0		-0.67	-5.69	-10.06	5.79	-3.06	0		19.06	3.11	-12.1	17.85	-4.42	0
-180.9	16.47	2.82	-9.31	13.88	4.66	0		7.75	-4.58	-14.6	5.36	0.26	0		2.13	-2.98	-7.65	9.24	-2.48	0		19.35	3.42	-13.04	19.19	-3.84	0
-180	16.37	3.56	-5.99	12.77	3.61	0		7.04	-5.24	-15.14	1.19	-2.93	0		-0.04	-6.31	-11.58	5.09	-4.86	0		18.44	1.75	-14.89	19.83	-6	0
-179.1	19.09	5.57	-4.19	14.36	6.41	0		7.31	-4.27	-14.51	4.38	-1.26	0		-0.3	-6.55	-8.67	7.44	-3.2	0		17.52	5.76	-14.62	19.2	-3.82	0
-178.2	16.44	3.41	-4.54	13.59	2.79	0		7.37	-3.73	-14	3.78	-1.32	0		-0.32	-4.25	-8.26	5.76	-2.6	0		16.45	3.42	-13.01	17.19	-3.68	0
-177.3	16	2.35	-6.66	9.54	1.32	0		7.77	-5.45	-15.03	4.02	-1.69	0		2.89	-3	-8.09	8.01	0.01	0		18.44	3.47	-12.24	17.53	-3.14	0
-176.4	15.61	3	-7.3	13.35	4.93	0		6.67	-3.44	-13.24	4.57	-1.13	0		1.11	-5.2	-9.19	7.08	-4.67	0		18.6	2.04	-14.53	16.71	-5.91	0
-175.5	17.6	4.82	-3.82	14.35	4.71	0		6.61	-7.56	-15.41	-0.39	-1.33	0		0.05	-6.35	-10.41	2.2	-4.55	0		18.89	1.14	-13.49	16.55	-3.88	0
-174.6	15.92	2.58	-4.44	13.35	3.72	0		9.29	-0.43	-10.52	8.41	-0.22	0		-0.12	-4.45	-9.91	6.21	-3.92	0		17.98	3.01	-14.84	15.96	-4.47	0
-173.7	15.29	5.42	-4.41	14.06	6.82	0		2.37	-6.35	-16.32	2.65	-3.24	0		-3.94	-7.02	-10.65	6.18	-3.17	0		20.08	4.46	-8.6	20.69	-1.34	0
-172.8	18.24	4.67	-3.04	12.33	4.87	0		7.69	-4.61	-14.48	5.05	-1.11	0		-0.5	-4.8	-9.59	3.73	-6.15	0		17.68	4.18	-12.01	17.75	-4.33	0
-171.9	14.33	2.75	-9.36	10.62	-1.83	0		4.42	-5.37	-16.56	1.73	-4.36	0		-1.13	-3.34	-10.19	3.91	-6.02	0		17.91	4.42	-13.38	15.26	-3.3	0
-171	18.9	1.55	-4.84	13.03	2.65	0		7.6	-6.14	-14.69	2.28	-2.67	0		3.29	-2.93	-7.97	7.37	-1.83	0		19.26	4.98	-13.85	16.17	-3.36	0
-170.1	21.24	6.86	-3.52	13.68	6.82	0		9.25	-3.89	-15.18	4.32	-1.3	0		0.45	-2.53	-7.45	7.38	-2.24	0		20	5.3	-10.79	16.89	-0.52	0
-169.2	14.63	2.19	-7.31	13.08	4.61	0		8.21	-2.71	-13.35	7.38	1.39	0		1.09	-2.34	-10.24	5.62	-4.97	0		18.38	6.99	-8.66	18.33	-1.14	0
-168.3	16.87	4.11	-5.17	13.36	1.83	0		6.59	-4.96	-15.06	2.58	-4.42	0		1.33	-6.4	-9.62	3.61	-4.49	0		15.47	0.33	-13.89	12.97	-7.01	0
-167.4	17.46	4.51	-2.7	12.19	6.54	0		5.23	-6.77	-16.07	2.31	-2.18	0		-0.13	-7.52	-11.29	4.68	-4.22	0		19.94	2.53	-12.18	16.92	-1.37	0
-166.5	17.6	2.53	-4.39	13.29	4.25	0		11.25	-4.64	-10.9	7.71	2.76	0		2.09	-3.79	-6.61	8.36	-0.6	0		16.54	3.71	-13.32	15.24	-3.42	0
-165.6	18.37	1.94	-3.45	12.71	4.62	0		6.23	-7.26	-16.69	2.91	-3.28	0		0.8	-5.93	-11.11	6.02	-5.45	0		18	5.24	-13.18	15.91	-3.12	0
-164.7	16.7	3.79	-4.81	9.75	3.21	0		2.51	-5.79	-12.32	1.27	-1.65	0		-2.6	-3.98	-6.93	6.65	-3.92	0		14.7	3.48	-11.55	14.89	-7.36	0
-163.8	18.12	4.5	-6.48	11.96	6.61	0		4.47	-4.26	-16.37	0.35	-2.08	0		-2.54	-5.46	-10.24	3.5	-2.74	0		15.05	1.42	-13.21	17.17	-2.29	0
-162.9	17.5	5.23	-1.7	11.7	5.88	0		4.78	-3.4	-11.23	4.82	0.17	0		-0.06	-3.05	-7.57	8.54	-2.49	0		17.95	1.55	-9.82	16.23	-4.17	0
-162	11.71	1.04	-7.23	6.91	1.57	0		4.8	-7.54	-13.36	1.61	-2.18	0		-0.45	-2.92	-7.5	7.52	-1.77	0		17.53	6.95	-6.89	20.17	3.22	0
-161.1	13.15	4.82	-5.67	11.32	4.18	0		4.87	-4.34	-13.41	2.25	-1.04	0		2	-1.99	-10	5.2	-0.57	0		19.42	5.04	-11.1	16.68	-2.08	0
-160.2	15.94	3.97	-3.85	13.27	5.38	0		8.75	-3.09	-11.75	3.96	0.96	0		-1.18	-5.95	-7.83	5.33	-4.06	0		14.41	1.5	-9.55	16.66	-4.35	0
-159.3	12.9	1.51	-9.02	11.85	3.52	0		3.62	-5.79	-15.09	3.21	-1.29	0		-2.21	-4.47	-10.05	4.18	-2.3	0		18.51	3.11	-10.21	16.75	-2.7	0
-158.4	15.93	4.97	-3.72	11.29	4.77	0		7.24	-5.6	-13.23	3.49	-2.54	0		0.28	-6.87	-10.81	3.45	-7.33	0		15.21	1.21	-14.48	14.88	-6.61	0
-157.5	14.63	3.21	-6.81	10.02	1.22	0		7.43	-5	-11.52	2.71	-1.92	0		1.95	-3.72	-8.24	6.09	-1.13	0		18.93	4.66	-8.34	19.86	-0.58	0
-156.6	17.5	5.48	-0.91	14.04	6.1	0		4.87	-4.74	-11.65	3.61	-1.81	0		-2.59	-4.45	-8.8	5.72	-4.04	0		13.36	5.85	-11.1	15.77	-3.19	0
-155.7	17.1	4.5	-4.24	12.5	3.21	0		5.82	-4.66	-12.82	1.49	-1.85	0		-1.34	-4.68	-7.68	3.09	-2.82	0		14.09	3.33	-13.66	11.44	-2.9	0
-154.8	16.02	6.03	-4.22	13.26	4.49	0		5.3	-2.13	-10.45	3.55	-1.15	0		-3.93	-6.71	-11.24	0.9	-5.62	0		13.46	4.58	-10.51	13.09	-3.5	0
-153.9	12.32	1.16	-7.24	10.07	-0.51	0		6.27	-4.78	-11.5	3.99	-5.7	0		-2.16	-7.58	-10.6	3.27	-5.5	0		15.55	0.8	-11.51	13.2	-2.92	0
-153	12.74	0.1	-6.52	8.32	0.5	0		2.68	-7.04	-14.27	0.26	-5.33	0		-1.18	-5.34	-7.09	6.02	-3.27	0		14.18	2.84	-10.68	14.97	-1.12	0
-152.1	13.89	2.94	-6.11	10.27	3.45	0		5.89	-4.8	-13.75	2.06	-1.55	0		0.3	-5.33	-8.51	5.58	-1.86	0		15.84	2.01	-10.46	15.02	-2.72	0
-151.2	16	3.28	-6.04	9.75	6.7	0		6.78	-7.24	-12.69	2.12	0.63	0		0.85	-4.9	-8.6	5.82	-0.7	0		16.54	2.89	-9.77	16.49	-1.22	0
-150.3	14.27	0.61	-7.01	8.15	3.97	0		5.35	-5.53	-12.08	3.16	-1.92	0		-0.61	-4.82	-7.68	9.15	-2.13	0		14.82	5.24	-9.91	17.88	-0.8	0
-149.4	15.91	2.99	-4.55	10.15	4.49	0		10.09	0.19	-9.88	2.6	2.29	0		5.84	-0.66	-2.16	7.92	2.81	0		17.35	5.45	-6.42	16.81	1.11	0
-148.5	13.84	2.37	-6.11	9.18	0.51	0		8.05	-3.81	-10.7	3.24	-0.43	0		-1.68	-5.49	-9.08	3.17	-5.9	0		16.62	4.18	-9.82	16	-3.23	0
-147.6	14.98	4.2	-4.49	8.2	2.47	0		6.46	-5.45	-13.15	1.01	-2.03	0		2.01	-4.33	-6.5	6.03	-3.31	0		14.49	3.82	-10.73	14.49	-4.67	0
-146.7	11.21	-0.06	-7.77	7.37	0.23	0		3.71	-6.23	-14.02	2.71	-2.29	0		-2.15	-5.58	-10.68	5.11	-2.57	0		15.24	2.97	-9.81	15.71	-2.58	0
-145.8	13.01	2.46	-4.89	6.78	1.57	0		6.75	-1.46	-10.37	1.51	-3.37	0		0	-4.01	-8.48	5.61	-3.67	0		14.17	2.18	-9.63	13.6	-2.27	0
-144.9	15.8	2.74	-3.93	12.08	4.98	0		5.15	-4.66	-11.36	5.61	-3.47	0		-1.35	-3.77	-7.68	4.89	-4.94	0		15.24	2.66	-12.8	15.23	-2.74	0
-144	12.38	2.67	-4.43	10.08	3.78	0		6.86	-1.57	-9.98	5.82	-0.9	0		-1.71	-5.07	-9.11	4.89	-3.02	0		11.91	4.47	-8.47	14.36	-0.67	0
-143.1	13.62	0.3	-7.87	6.45	-1.17	0		4.25	-7.11	-14.39	1.91	-2.99	0		-0.84	-5.76	-6.3	6.39	-0.48	0		15.56	2.2	-10.98	15.16	-1.16	0
-142.2	8.25	1.23	-8.26	7.53	1.4	0		4.03	-4.13	-10.91	4.56	-0.5	0		1.9	-4.28	-6.74	6.56	-4.25	0		16.12	1.1	-10.31	16.26	-2.25	0
-141.3	16.1	4.28	-7.22	9.12	3.14	0		4.78	-4.07	-16.04	0.23	-3.62	0		-0.62	-1.75	-6.05	3.2	-1.66	0		13.84	2.92	-9.73	10.67	-3.45	0
-140.4	12.18	1.73	-8.5	6.56	-1.49	0		5.15	-5.9	-14.44	1.91	-6.96	0		-2.89	-5.85	-9.67	1.87	-7.34	0		16.11	3.19	-9.76	13.72	-2.2	0
-139.5	15.31	2.95	-5.2	12.2	4.83	0		5.99	-5.3	-10.98	5.4	-1.86	0		-1.13	-6.56	-9.03	2.56	-4.8	0		15.42	4.38	-8.31	15.2	-3.11	0
-138.6	11.21	1.1	-5.69	9.8	2.07	0		3	-5.73	-15.09	3.6	-2.9	0		-1.41	-3.81	-9.3	3.91	-4.12	0		12.63	1.22	-11.5	10.8	-4.71	0
-137.7	11.1	0.9	-6.01	6.31	1.82	0		5.77	-2.79	-11.18	4.29	1.13	0		-0.99	-3.51	-5.96	4.71	-2.3	0		14.21	3.42	-9.59	12.47	-3.99	0
-136.8	12.55	1.59	-3.62	9.9	5.48	0		4.74	-6.59	-12.22	1.94	-2.4	0		-1.02	-5.36	-9.09	3.45	-5.11	0		15.21	3.59	-9.45	11.79	-1.71	0
-135.9	13.22	2.57	-3.88	8.93	4.07	0		5.86	-3.22	-8.15	5.53	3.56	0		-1.18	-2.35	-6.66	4.08	1.04	0		12.8	3.91	-9.25	14.86	-0.06	0
-135	14.25	5.82	-0.7	12.52	5.84	0		5.91	-1.62	-8.7	4.03	1.07	0		1.82	-2.89	-4.12	5.69	0.18	0		10.53	2.68	-9.44	14.23	-4.59	0
-134.1	10.99	3.15	-7.1	10.08	2.65	0		4.57	-5.37	-13.92	0.97	-4.25	0		-1.57	-5.13	-7.03	1.69	-3.71	0		11.36	3.5	-8.66	9.75	-2.19	0
-133.2	14.14	7.39	-1.58	10.48	7.12	0		6.42	0.13	-6.48	5.44	0.25	0		-2.07	-6.97	-10.3	3.85	-4.38	0		14.17	5.12	-7.72	16.53	-0.82	0
-132.3	14.09	3.76	-0.7	11.86	3.4	0		4.63	-2.74	-9.73	5.13	-2.1	0		-1.22	-2.45	-5.81	6.25	-2.55	0		11.6	5.03	-7.87	16.07	-1.47	0
-131.4	10.7	1.17	-6.16	6.76	2.99	0		2.52	-4.77	-12.49	0.51	-2.37	0		-2.44	-3.69	-10.72	5.29	-2.33	0		10.38	3.84	-10.08	13.89	-0.81	0
-130.5	12.92	3.63	-3.26	7.85	3.92	0		4.75	-3.98	-9.23	0.97	-0.89	0		-2.01	-5	-7.05	3.71	-2.46	0		12.34	1.4	-9.8	12.28	-2.3	0
-129.6	7.56	-0.01	-5.5	8.49	1.54	0		3.71	-2.9	-10.54	3.15	-1.96	0		0.13	-3.62	-8.74	3.11	-3.62	0		9.11	1.83	-8.94	10.59	-4.36	0
-128.7	10.36	3.21	-7.39	7.51	2.04	0		5.74	-2.18	-11.21	2.09	-2.27	0		2.96	-3.64	-6.6	5	-1.72	0		12.12	1.36	-8.24	14.12	-1.39	0
-127.8	13.44	4.2	-0.38	10.15	4.69	0		5	-5.08	-9.36	1.71	-1.21	0		0.84	-5.15	-5.82	4.02	-3.66	0		11.71	4.44	-6.21	11.86	-1.63	0
-126.9	12.77	0.89	-3.27	6.6	1.73	0		7.19	-2.19	-10.27	1.42	1.76	0		-3.09	-4.82	-8.23	3.57	-1.1	0		9.69	0.63	-12.05	10.93	-3.88	0
-126	7.76	3.37	-6.47	7.84	0.78	0		5.83	-3.2	-10.28	3.82	-2.3	0		0.2	-3.7	-7.02	5.42	-2.45	0		14.52	0.89	-8.57	12.89	-2.44	0
-125.1	12.45	5.48	-3.31	8.85	3.41	0		5.05	-0.87	-10.25	1.53	-2.15	0		0.68	-0.9	-8.28	5.52	-4.08	0		13.74	4.59	-8.01	13.11	-2.07	0
-124.2	13.75	4.93	-4.82	10.89	6.49	0		5.98	-1.85	-8.28	4.1	-1.43	0		3.41	-2.88	-3.79	6.17	1.72	0		16.04	2.2	-6.78	14.75	-4.31	0
-123.3	8.49	0.86	-7.31	5.26	-1.42	0		5.05	-4.94	-8.79	2.54	-2.1	0		1.31	-4.59	-5.72	4.75	-3.68	0		14.36	1.76	-7.53	13.27	-2.3	0
-122.4	11.97	1.88	-3.97	8.71	5.11	0		1.89	-4.75	-10.42	4.06	-0.16	0		-2.3	-5.95	-5.55	3.01	-3.72	0		10.01	-0.05	-10.61	7.44	-4.44	0
-121.5	9.75	0.33	-5.16	6.44	3.41	0		3.9	-6.6	-12.78	0.76	-4.38	0		-2.92	-5.22	-9.09	2.4	-2.13	0		10.61	2.48	-9.24	8.1	-3.9	0
-120.6	14.56	5.31	-2.61	6.58	1.94	0		6.51	-2.38	-11.09	2.23	-2.51	0		-2.24	-5.55	-7.72	2.65	-3.06	0		12.29	1.18	-6.89	10.64	-1.24	0
-119.7	10	3.95	-6.33	7.79	0.09	0		3.44	-6.25	-12	0.59	-3.05	0		0.22	-4.28	-6.41	3.33	-2.49	0		12.02	2.84	-8.71	9.92	-3.74	0
-118.8	9.75	0.74	-4.24	6.83	3.3	0		3.83	-1.39	-10.41	1.7	-1.09	0		-0.15	-2.4	-7.86	4.37	-0.45	0		11.93	2.28	-7.64	10.8	-3.2	0
-117.9	10.11	3.76	-3.61	8.37	2.39	0		5.55	-3.91	-8.55	3.31	-0.33	0		2.7	-5.61	-3.78	4.98	-1.94	0		13.11	2.66	-5.43	12.46	-1.1	0
-117	6.99	-1.06	-3.75	6.39	1.12	0		2.7	-2.33	-8.62	3.37	0.79	0		0.35	-4.26	-6.15	3.05	-3.06	0		12.22	3.08	-6.47	10.49	-2.11	0
-116.1	11.1	2.36	-3.3	6.46	1.3	0		3.23	-3.36	-7.93	4.52	0.66	0		-1.96	-4.17	-5.47	6.01	-2.37	0		11.64	1.69	-7.63	11.69	-0.62	0
-115.2	10.19	2.87	-1.85	8.69	2.64	0		5.86	-3.18	-10.75	5.05	-1.42	0		0.63	-4.19	-7.4	6.12	-4.49	0		13.55	4.21	-6.57	11.21	-1.61	0
-114.3	9.96	4.4	-5.16	5.83	3.89	0		1.81	-4.08	-12.8	0.94	-1.6	0		-1.97	-5.5	-7.46	1.37	-4.55	0		15.85	3.26	-3.53	11.36	-1.28	0
-113.4	11.29	5.01	-0.91	9.54	3.98	0		4.58	-2.98	-8.06	1.47	-0.55	0		1.18	-2.4	-7.06	1.11	-1.66	0		12.71	2.04	-8.77	11.87	0.73	0
-112.5	8.46	1.5	-3.75	7.97	1.38	0		1.46	-1.98	-9.95	3.13	-0.82	0		-0.96	-3.15	-5.8	3.51	-1.59	0		10.65	-0.23	-10.37	8.42	-5.05	0
-111.6	12.49	6.03	-1.06	12.65	9.15	0		4.67	-4.02	-7.33	3.88	1.11	0		-3.24	-6.07	-7.64	0.78	-5.9	0		12.18	3.06	-9.66	8.99	-1.16	0
-110.7	11.88	9.15	-3.2	9.31	6.2	0		4.12	1.37	-7.38	2.82	5.16	0		1.34	-2.43	-5.29	4.92	2.16	0		12.27	2.96	-6.98	11.1	0.57	0
-109.8	11.63	1.7	-3.99	6.76	4.21	0		4.75	-1.6	-6.94	3.25	0.05	0		-2.52	-4.26	-7.15	1.33	-4.09	0		9.12	1.36	-9.04	10.65	-1.58	0
-108.9	11.24	5.42	-3.61	8.89	2.26	0		5.72	-2.06	-7.77	2.75	-1.23	0		-0.71	-4.72	-6.9	3.85	-3.56	0		10.68	1.34	-6.39	8.65	-1.56	0
-108	10.56	1.12	-2.63	7.1	3.8	0		3.04	-0.7	-6.41	2.38	-2.91	0		0.1	0.27	-6.33	3.92	-2.29	0		11.28	3.87	-5.02	11.15	-1.92	0
-107.1	10.23	1.92	-3.96	4.89	2.7	0		4.75	-3.29	-10.63	1.87	-3.18	0		4.03	-4.14	-5.75	3.23	-2.9	0		13.13	5.11	-6.04	12.37	-0.38	0
-106.2	12.32	4.21	-1.77	6.37	5.38	0		1.66	-3.13	-8.42	-0.44	-1.88	0		-3.78	-4.86	-5.49	-0.2	-3.62	0		9.9	3.15	-6.96	8.82	-4.6	0
-105.3	9.13	2.31	-2.18	8.14	2.89	0		1.94	-6.01	-9.33	1.88	-2.24	0		-1.05	-5.11	-6.59	3.72	-2.72	0		11.14	0.72	-10.85	9.3	-4.53	0
-104.4	10.03	2.51	-3.18	6.01	0.03	0		5.34	-1.31	-8.22	2.84	-2.59	0		-0.72	-5.83	-7.63	0.56	-6	0		7.88	-1.25	-9.32	6.97	-5.11	0
-103.5	9.27	0.55	-3.76	4.94	0.69	0		3.22	-2.27	-7.8	0.66	-2.76	0		1.56	-0.05	-3.13	2.84	-0.64	0		9.54	3.43	-7.71	10.58	0.67	0
-102.6	12.99	6.41	0.87	9.39	5.05	0		8.2	-0.28	-4.82	4.15	2.92	0		-0.39	-4.32	-5.22	1.02	-2.07	0		9.38	2.18	-7.59	8.35	-3.2	0
-101.7	9.77	2.09	0.15	8.82	4.51	0		3.15	-1.24	-6.05	4.25	1.96	0		1.11	-0.28	-3.19	6.71	0.26	0		11.08	5.12	-4.83	11.31	0.18	0
-100.8	8.08	1.44	-5.05	6.58	2.73	0		2.38	-0.27	-10.41	2.31	1.06	0		1.89	-1.12	-5.1	6.9	-0.16	0		12.81	2.23	-6.18	13.67	2.03	0
-99.9	6.47	0.98	-5.03	5.16	2.68	0		4.08	-5.18	-6.15	1.83	-2.4	0		1.5	-2	-0.98	6.15	-0.4	0		6.86	1.38	-7.12	9.52	-0.44	0
-99	6.56	2.26	-5.88	5.44	0.22	0		1.86	-1.21	-8.24	1.59	-1.62	0		-1.04	-0.21	-5.37	3.95	-2.48	0		13.41	5.15	-6.48	11.94	-0.79	0
-98.1	8.14	0.59	-7.06	3.93	0.03	0		0.14	-3.41	-11.2	1.11	-2.45	0		-1.02	-1.8	0	2.94	-0.63	0		10.45	1.79	-4.44	11.75	-2.63	0
-97.2	8.28	2.75	-5.64	4.25	0.71	0		6.8	-0.98	-7.2	1.76	-0.44	0		1.2	-3.09	-6.34	4.77	-1.58	0		13.13	4.85	-4.76	11.19	2.08	0
-96.3	8.16	5.84	0.06	8.13	2.83	0		2.79	-4.58	-8.56	0.32	-3.57	0		-0.18	-4.98	-4.19	0.63	-1.99	0		6.13	-1.57	-7.64	4.79	-1.94	0
-95.4	9.18	5.58	0.41	7.98	5.86	0		4.92	-2.41	-6.5	2.91	0.39	0		-1	-4.12	-4.31	1.88	-2.39	0		10.58	5.06	-3.19	12.59	0.44	0
-94.5	9.61	2.93	-1.28	5.15	2.59	0		4.72	-2.04	-7	2.29	-1.33	0		1.5	-3.43	-5.69	3.43	-0.79	0		8.63	0.19	-7.25	8.93	-1.13	0
-93.6	11.6	0.35	-2.49	7.06	3.79	0		3.61	-4.21	-9.04	1.98	-3.35	0		-1.82	-3.49	-6.11	3.83	-2.8	0		8.61	2.06	-5.65	10.33	-1.4	0
-92.7	8.51	-2.31	-4.36	5.14	0.94	0		2.01	-5.97	-9.27	1.41	-0.45	0		-1.9	-4.45	-5.68	5.87	-2.62	0		10.85	4.43	-2.25	11.76	1.21	0
-91.8	7.68	1.56	-0.81	9.82	1.82	0		2.7	-3.38	-8.07	1.74	-2.3	0		-0.92	-3.3	-5.28	3.09	-1.46	0		8.75	1.94	-7.16	7.32	-0.03	0
-90.9	6.98	-0.66	-2.24	2.37	1.3	0		2.16	-4.93	-8.21	0.35	-2.98	0		-0.93	-4.78	-5.48	2.04	-3.44	0		9.14	0.83	-5.58	7.81	-2.21	0
-90	7.79	5.24	-3.43	6.66	3.45	0		2.68	-4.54	-9.26	1.45	-2.09	0		-1.82	-3.37	-6.12	1.45	-2.04	0		8.57	2.15	-6.37	7.86	-4.07	0
-89.1	8.22	3.82	-1.74	7.71	4.91	0		2.41	-5.84	-9.47	-0.78	-1.8	0		-0.23	-5.45	-7	-0.93	-0.93	0		10.59	2.58	-4.36	8.3	-0.47	0
-88.2	7.87	4.96	-1.3	5.48	5.9	0		3.72	-2.79	-7	2.25	-0.64	0		-0.28	-4.08	-3.42	3.55	-2.46	0		7.52	1.57	-6.26	7.74	-3.02	0
-87.3	6.52	0.7	-5.15	3.3	0.48	0		6.01	-0.96	-7.17	4.18	1.02	0		1.51	0.32	-2.74	6.11	0.58	0		8.12	3.98	-5.06	7.73	-1.12	0
-86.4	11.96	3.66	-0.61	6.14	1.5	0		6.35	-2.59	-6.64	1.78	-2.42	0		-1.27	-3.38	-4.61	2.71	-1.78	0		6.19	0.7	-6.54	8.45	-2.78	0
-85.5	7.57	3.34	0.16	6.91	6.72	0		1.48	-2.27	-6.4	3.72	2.7	0		1.49	-2.57	-5.58	4.35	-0.35	0		12.01	3.07	-4.8	10.06	2.74	0
-84.6	7.74	0.36	-1.76	6.18	2.89	0		3.44	-2.2	-6.82	2.16	-0.43	0		-0.34	-2.33	-5.24	2.05	-0.13	0		9.71	2.07	-4.07	7.39	-3.29	0
-83.7	2.96	-1.19	-4.28	3.86	-1.33	0		3.76	-0.06	-4.74	6.55	-2.11	0		0.43	-1.99	-4.29	4.66	-2.08	0		8.89	4.05	-1.74	10.04	0.39	0
-82.8	7.33	3.99	-1.86	6.67	6.51	0		1.37	-0.2	-5.76	1.67	0.63	0		0.91	-0.27	-1.91	4.76	-1.55	0		6.23	4.58	-3.81	8.43	-0.55	0
-81.9	12.51	5.14	1.16	8.93	7.74	0		3.65	-1.52	-6	5.4	1.31	0		1.87	-3.24	-4.54	4.11	-1.62	0		8.83	1.78	-5.57	6.66	-1.87	0
-81	10.61	1.87	0.71	7.04	3.06	0		1.52	-3.64	-7.22	1.43	-4.34	0		-1.45	-4.77	-5.29	0.11	-3.5	0		10.24	1.63	-3.51	8.82	-0.51	0
-80.1	9.65	2.68	-1.18	6.17	1.85	0		4.16	-0.31	-5.65	3.53	-0.26	0		-3.09	-5.21	-6.48	0.44	-4.48	0		8.68	3.1	-4.5	7.88	0.22	0
-79.2	9.39	4.79	-1.86	7.08	3.72	0		0.21	-0.37	-6.49	2.7	-1.44	0		-0.58	-2.44	-2.1	2.91	-1.2	0		11.78	1.07	-5.58	8.2	1.6	0
-78.3	6.46	1.9	-6.24	4.06	3.34	0		1.28	-3.9	-9.67	-2.24	-1.64	0		3.6	-0.78	-1.88	4.5	1.52	0		7.66	0.24	-4.46	8.68	-1.86	0
-77.4	7.55	1.89	-2.36	6.32	3.32	0		1.16	-1.4	-9.24	2.39	-3.42	0		-2.53	-1.9	-3.27	4.16	-1.85	0		6.55	2.56	-3.19	5	-0.19	0
-76.5	6.01	1.16	-4.78	6.01	3.14	0		3.51	-2.76	-9.65	1.87	-0.53	0		1.76	-4.98	-2.43	1.55	-2.94	0		10.6	2.17	0.35	11.55	3.76	0
-75.6	4.69	-0.24	-4.4	2.57	-1.15	0		2.95	-4.74	-7.47	0.6	-2.34	0		0.5	-0.96	-0.12	4.25	-0.93	0		9.99	2.86	-1.3	11.38	-0.02	0
-74.7	4.74	2.27	-2.76	1.63	2.41	0		1.73	-1.34	-6.65	-0.1	-0.67	0		0.32	-0.87	-2.57	3.63	-0.12	0		7.6	4.28	-4.26	7.14	-0.02	0
-73.8	9.19	3.59	1.21	5.24	2.78	0		5.5	0.26	-4.14	3.65	1.19	0		2.25	-0.16	-4.94	3	-0.48	0		8.19	4.31	-2.65	7.84	1.3	0
-72.9	6.73	1.79	-2.78	0.94	3.37	0		2.76	-1.9	-8.89	1.93	-1.88	0		2.92	-2.15	-6.27	3.91	-0.35	0		10.88	2.68	-4.59	8.85	1.44	0
-72	7.74	1.53	-3.72	3.48	0.94	0		-0.27	-3.47	-9.31	-4.11	-1.17	0		-1.16	-1.75	-3.15	1.91	-0.48	0		9.22	4.26	-1.14	8.58	0.27	0
-71.1	4.47	3.13	-1.43	3.39	3.49	0		1.77	-2.56	-6.86	-0.28	-2.21	0		-1.3	-4.88	-4.18	2.38	-3.25	0		4.29	-0.18	-5.72	6.96	0.71	0
-70.2	6.58	0.53	-1.49	3.02	0.78	0		2.59	-2.67	-7.87	2.71	1.16	0		-1.96	-1.16	-3.74	3.46	-1.1	0		5.98	2.98	-3.43	8.5	2.51	0
-69.3	4.63	0.23	-1.29	2.41	1.67	0		2.55	1.15	-4.3	2.71	2.27	0		2.13	-3.91	-0.56	4.69	1.64	0		10.83	-0.05	-4.3	7.91	2.11	0
-68.4	9.39	5.92	-1.08	4.51	4.74	0		4.37	0.33	-6.02	0.64	-1.1	0		-0.1	-1.97	-5.58	0.86	-2.36	0		4.2	-1.14	-8.44	2.26	-3.92	0
-67.5	9.23	4.1	0.2	5.39	6.25	0		4.89	-1.83	-8.62	2.19	0.8	0		2.16	-3.88	-5.05	1.91	-1	0		4.73	-0.91	-6.06	2.83	-1.47	0
-66.6	3.29	4.26	-0.86	4.48	2.48	0		2.01	-0.2	-5.66	1.02	1.78	0		-0.98	-0.51	-2.82	3.19	0.55	0		6.19	2.03	-5.04	7.29	0.67	0
-65.7	5.4	3.14	0.41	3.09	3.31	0		-3.08	-2.23	-6.08	-2.15	-3.73	0		-3.28	-2.26	-3.45	1.48	-1.18	0		4.81	-2.75	-4.46	4.46	-2.04	0
-64.8	5.72	0.78	-4.14	1.27	-0.95	0		-0.09	-0.93	-7.95	2.57	-1.24	0		-2.91	-2.66	-3.62	4.61	-2.45	0		6.14	0.72	-3.39	6.18	-3	0
-63.9	6.28	3.76	-0.62	5.62	4.17	0		1.61	-0.41	-4	3.22	2.12	0		-1.97	-5.79	-6.78	1.89	0.79	0		5.21	-0.49	-6.18	6.75	-1.32	0
-63	3.25	-1.12	-2.97	2.15	-0.86	0		-0.74	-4.94	-10.65	0.77	-4.43	0		2.11	0.17	-3.98	6.11	0.26	0		8.53	4.88	-2.31	9.73	0.58	0
-62.1	3.62	1.49	-1.48	3.57	2.36	0		5.31	-0.1	-5.08	1.77	0.35	0		1.64	-1.86	-3.93	1.94	-4.25	0		8.18	-0.67	-4.17	4.82	-2.2	0
-61.2	6.46	2.04	0.05	5.59	3.62	0		6.22	0.84	-1.6	3.2	2.76	0		-0.68	-2.28	-2.86	2.37	0.15	0		6.44	0.43	-4.14	6.88	-2.39	0
-60.3	1.48	-2.47	-4.82	4.44	-2.29	0		0.3	-1.67	-6.91	1.52	-4.39	0		-1.36	-0.3	-3.99	2.5	-2.9	0		4.86	3.5	-1.3	6.86	0.85	0
-59.4	4.88	-0.44	-2.07	4.73	-0.77	0		2.82	-1.96	-4.71	4.45	0.33	0		1.62	1.06	-0.61	5.69	-0.7	0		7.68	4.35	-1.05	9.31	-1.02	0
-58.5	6.01	3.13	1.12	8.63	1.19	0		-1.7	-3.99	-8.35	-3.16	-0.91	0		-3.61	-2.94	-7.43	-1.94	-4.42	0		3.66	2.26	-3.45	5.47	-0.92	0
-57.6	0.65	1.01	-6.21	0	-1.25	0		-2.77	-3.06	-8.86	-1.39	-3.43	0		-3.33	-5.37	-5.82	-1.73	-3.63	0		4.58	-1.23	-5.29	3.35	-2.37	0
-56.7	4.69	3.31	-0.63	3.25	3.15	0		3.34	-1.1	-3.51	1.46	1.9	0		1.18	-2.08	-1.9	4.02	-0.93	0		6.05	1.22	-3.08	4.6	-2.27	0
-55.8	3.61	1.87	-3.46	-0.49	-0.14	0		-1.75	-1.98	-6.66	-1.85	-3.08	0		-1.66	-1.48	-3.59	1.41	1.55	0		5.9	3.56	-2.38	7.59	1.61	0
-54.9	3.48	1.06	-3.26	1.79	0.86	0		-0.91	-2.76	-7.44	-2.39	-2.27	0		-0.75	-1.47	-3.77	3.53	-0.02	0		6.1	1.21	-4.5	6.47	-0.99	0
-54	7.31	2.17	-2.03	6.98	5.73	0		3.65	-1.15	-5.28	4.3	-0.19	0		0.27	2.14	-1.47	6.12	1	0		3.92	1.86	-1.35	7	2.2	0
-53.1	2.43	1.07	-1.25	1.54	1.5	0		-1.96	-2.78	-3.84	-3.03	-1.05	0		0.18	-2.95	-0.97	0.43	-0.19	0		7.33	3.75	-1.96	5.41	1.31	0
-52.2	2.6	0.27	-2.78	3.76	-0.31	0		4.18	-0.13	-5.5	1.76	1.78	0		3.07	-1.48	-2.14	1.83	2.57	0		9.68	2.34	-3.39	6.94	2	0
-51.3	2.99	-2.1	-3.34	1.51	-0.69	0		2.43	-2.06	-6.04	-1.09	-3.51	0		-0.36	-1	-3.5	1.23	-1.05	0		7.09	2.73	-2.88	4.53	-1.65	0
-50.4	2.48	2.88	-0.93	3.53	-0.13	0		3.42	1.7	-3.46	2.53	1.35	0		-0.39	0.07	-4.43	3.64	0.03	0		5.31	1.77	-3.82	2.87	-1.51	0
-49.5	4.58	-0.13	-1.67	1.72	1.09	0		0.82	-2.36	-2.49	-1.73	-3.18	0		-1.23	-1.71	-3.41	2.34	-1.31	0		4.45	2.63	-3.3	4.51	0.39	0
-48.6	6.15	2.45	-0.77	1.45	1.36	0		3.64	-2.59	-4.16	0.79	-1.69	0		-2.08	-2.86	-4.41	-3.09	-3.5	0		3.91	1.83	-3.55	1.21	-2.94	0
-47.7	5.78	3.63	-0.83	5.55	2.92	0		-0.38	-1.1	-5.71	1.02	-2.5	0		-1.62	-2.13	-1.13	2.34	-2.75	0		0.97	-0.94	-5.04	3.15	-2.82	0
-46.8	1.3	3.18	-3.46	2.39	2.58	0		-0.02	-0.45	-4.18	-0.14	1.07	0		1.09	-0.08	-2.03	0.41	-0.9	0		5.15	2.27	-2.69	3.55	-0.58	0
-45.9	3.4	-0.3	-2.13	1.87	3.65	0		-0.96	-0.91	-5.33	0.76	0.2	0		-3.37	-0.43	-4.25	2.5	-2.19	0		0.8	2.31	-2.21	2.51	0.92	0
-45	2.74	-0.58	-3.11	0.42	2.38	0		4.85	-0.38	-2.45	2.89	1.8	0		0.12	-2.38	-3.19	3.03	0.25	0		3.99	2.56	-2.2	5.23	-1.14	0
-44.1	-0.59	0.29	-3.34	1.96	2.35	0		-1.15	-1.15	-6.03	1.88	0.37	0		-1.95	-2.28	-5.44	0.06	-1.51	0		1.57	-1.62	-5.71	0.46	-1.87	0
-43.2	7.09	2.86	1.5	4.19	5.28	0		1.83	-0.23	-3.02	2.1	-0.55	0		0.56	-2.01	-1.77	0.81	0.5	0		3.06	0.27	-2.84	3.31	-2.22	0
-42.3	3.05	3.33	-0.83	6.23	3.04	0		-0.15	-0.32	-5.93	1.67	0.45	0		-4.01	-1.83	-2.79	-2.47	-3.13	0		2.56	1.63	-3.72	3.88	-0.56	0
-41.4	3.58	0.84	-1.22	2.96	2.16	0		1.48	-1.35	-2.47	1.64	-0.13	0		-2.8	-4.92	-4.15	1.27	-1.33	0		2.53	1.5	-3.42	4.39	0.98	0
-40.5	1.47	0.46	-2.2	1.55	0.06	0		0.94	-0.35	-2.98	2.07	-3.14	0		-0.73	-1.57	-2.54	1.64	-0.99	0		2.12	0.41	-3.58	2.98	-1.16	0
-39.6	5.64	3.31	-0.69	4.65	4.35	0		4.93	1.18	-1.02	3.21	1.43	0		-0.27	-3.21	-2.78	1.92	-1.02	0		3.06	0.07	-0.85	6.4	-1.51	0
-38.7	2.81	0.85	-1.78	4.56	1.2	0		-2.82	-2.75	-6.35	1.86	-1.32	0		0.8	-1.54	-2.64	2.78	0.94	0		3.97	2.61	-1.03	5.32	0.29	0
-37.8	6.51	2.27	2.53	2.38	2.72	0		1.81	-1.39	-3.5	0.59	0.67	0		-0.2	-2.86	-3.14	-1.6	-0.43	0		6.24	1.99	-0.34	7.55	3.49	0
-36.9	-0.75	-3.58	-4.64	-2.25	0.99	0		-0.08	-4.28	-7.03	-2.48	-3.39	0		2.37	-0.66	-0.71	1.29	-0.04	0		5.83	2.47	-1.99	1.65	1.2	0
-36	4.33	4.04	0.08	6.15	3.25	0		0.02	-1.17	-4.96	0.3	-1.7	0		-0.19	-0.28	-1.43	1.59	1.04	0		2.97	-0.4	-4.03	5.31	-1.19	0
-35.1	3.55	1.45	0.5	4.43	3.36	0		-0.41	-3.33	-5.37	-3.44	-2.16	0		-0.09	-1.71	-4.81	-1.63	-2.83	0		1.28	-0.95	-2.82	-1.12	-1.4	0
-34.2	0.34	0.6	0.29	2.43	2.89	0		-4.1	-2.93	-5.37	-1.16	-1.74	0		1.18	-0.1	-0.12	1.21	2.8	0		5.25	3.42	-0.32	3.86	4.47	0
-33.3	3.14	-1.26	0.21	1.68	1.36	0		0.58	-2.5	-4.89	1.21	-1.48	0		0.37	-2.74	-3.86	0.55	-1.66	0		3.63	-0.23	-3.26	2.9	2.59	0
-32.4	3.83	0.88	-1.33	0.55	4.59	0		2.56	0.98	-3.87	1.8	-0.61	0		0.23	-2.65	-4.67	0.15	-3.92	0		2.78	-0.28	-4.8	-0.4	-1.65	0
-31.5	3.08	0.65	2.99	2.05	3.43	0		0.24	-2.79	-3.35	-0.52	-0.48	0		-3.97	-4.6	-3.88	-1.59	-0.17	0		2.52	2.17	-2.03	3.64	0.78	0
-30.6	0.22	1.86	-3.84	-0.39	-1.09	0		-0.38	-0.45	-2.73	1.05	-2.43	0		1	3.5	0.37	4.47	0.94	0		3.8	2.77	-3.14	3.09	-2.41	0
-29.7	0.63	-0.2	-0.34	0.41	1.07	0		-4.04	-5.13	-5.82	-2.37	-4.63	0		0.67	1.3	1.76	2.41	-1.02	0		4.56	2.83	0.89	2.81	1.43	0
-28.8	1.44	4.25	-2.83	2.77	-1.25	0		1.6	3.89	-2.13	2.18	-2.21	0		2.42	0.16	-0.38	3.75	-0.3	0		6.19	6.24	2.73	8.38	4.71	0
-27.9	1.43	0.79	-3.15	1.14	1.05	0		1.3	0.2	-2.64	1.79	-0.23	0		-1.16	-3.26	-4.21	-1.8	-2.25	0		2.02	-2.02	-1.16	0.63	-1.02	0
-27	0.62	0.67	-2.2	2.76	0.4	0		-2.63	-3.05	-5.86	1.21	-2.28	0		-2.5	-1.69	-0.68	3.2	-0.64	0		1.6	0.03	-2.48	2.72	-1.73	0
-26.1	1.8	2.03	-2.66	-0.21	1.21	0		-2.15	-1.23	-3.27	-0.4	-2.69	0		0.77	0.39	-0.01	1.78	0.18	0		2.09	3.39	1.27	3.88	2.67	0
-25.2	0.62	-0.88	-3.47	-1.27	2.54	0		-3.41	-4.7	-8.1	-1.78	-3.71	0		-4.33	-3.06	-1.87	1.16	-4.56	0		-2.15	1.45	-2.78	3.7	-5.52	0
-24.3	2.86	-1.16	-0.47	0.73	1.06	0		0.55	-2.3	-4.13	0.9	-2.63	0		-3.36	-3.61	-3.92	-2.27	-3.39	0		-0.17	-0.28	-2.28	0.68	-1.19	0
-23.4	1.13	0.16	-4.1	2.55	2.3	0		-0.3	-3.16	-6.87	-3.38	-2.8	0		-0.16	-1.88	-1.77	-1.33	-2.34	0		1.01	-0.13	-2.85	0.77	-1.74	0
-22.5	0.77	-2.11	-4.27	-1.43	-1.53	0		-1.03	-2.02	-4.36	-0.97	1.38	0		-1.07	-2.76	0.16	1.88	0.08	0		0.13	-0.43	-3.03	1.03	1.54	0
-21.6	1.89	-0.7	-4.41	-3.12	1.03	0		-1.74	-5.13	-3.88	-3.54	-2.49	0		-2.08	-3.02	-0.48	1.1	2.04	0		1.99	-0.05	-0.04	1.9	1.78	0
-20.7	0.78	-0.96	-3.09	-0.31	1.17	0		-1.51	-2.99	-4.16	-1.02	-0.2	0		-1.04	-3.28	-2.35	-0.34	-0.38	0		2.15	2	1.25	2.15	-1.31	0
-19.8	0.57	0.14	-3.26	-2.25	-0.67	0		3.3	-0.76	-3.67	2.35	-1.11	0		-0.92	-2.45	-4.06	-0.47	-4.11	0		-1.74	0.74	-1.94	2.09	-0.33	0
-18.9	2.46	0.48	-0.8	3.55	1.19	0		1.27	-0.97	-2.67	1.25	0.35	0		-1.65	-0.99	-1.3	-0.1	2.49	0		0.07	-3.88	-2.59	-0.49	-3.04	0
-18	2.05	2.87	-2.95	-0.86	0.29	0		4.68	-0.48	-1.96	2.86	0.27	0		0.66	-3.34	-0.32	0.62	-0.51	0		2.67	2.71	1.88	4.38	4.3	0
-17.1	-1.76	-1.28	-4.65	-0.34	1.39	0		-2.74	-2.03	-7.75	-3.83	-1.62	0		0.34	-1.54	-3.09	0.8	-3.18	0		4.07	-0.69	0.6	2.33	-0.58	0
-16.2	4.34	1.9	-1.26	0.44	3.86	0		-0.32	-1.63	-5.54	0.45	-1.3	0		0.15	-3.71	-3.79	2.06	-2.39	0		-2.02	-3.12	-3.48	-0.16	-4.51	0
-15.3	2.08	3.92	-2.44	0.02	2.51	0		1.18	0.73	-2.09	0.84	1.73	0		-1.09	-1.49	0.63	-0.03	2.09	0		-0.9	-1.48	-0.68	-0.04	-0.59	0
-14.4	2.99	0.38	-1.89	0.18	-0.36	0		-0.88	-1.5	-4.65	0.38	-1.87	0		-1.41	-1.33	-1.82	0.84	0.54	0		4.01	3.39	2.6	5.29	5.62	0
-13.5	0.65	-2.68	-2.78	-0.43	0.86	0		0.16	-1.08	-2.45	-0.13	0.24	0		-0.19	-1.28	0.5	0.68	0.68	0		-0.31	-2.29	0.74	-2.62	-1.2	0
-12.6	3.73	-0.47	-2.34	0.37	-0.18	0		1.51	-1.31	-2.1	1.49	-3.06	0		-1.07	-3.68	-1.49	2.23	-1	0		2.42	-1.28	-0.42	1.41	1.61	0
-11.7	2.35	4.82	-0.16	1.25	0.84	0		0.6	-0.11	-3.01	-1.27	-0.43	0		4.57	1.51	2.96	3.42	2.31	0		3.06	0.8	-0.63	0.6	1.01	0
-10.8	0.08	3.11	0.97	1.45	1.42	0		-2.22	-0.7	-2.85	-2.93	-1.41	0		-1.25	-1.14	-1.2	-2.75	-0.8	0		1.34	0.91	0.19	0.96	3.6	0
-9.9	3.03	2.11	0.07	0.94	1.19	0		3.41	2.31	0.9	1.41	-0.61	0		1.12	-1.04	2	-0.12	-1.74	0		1.52	0.23	0.42	-0.03	-1.89	0
-9	1.07	1.74	2.01	0.84	3.5	0		-5.19	-1.06	-2.12	-2.65	-2.71	0		-2.76	-1.24	0.25	0.07	-2.7	0		-0.75	0.63	-1.57	-0.41	0.01	0
-8.1	-0.02	0.95	0.61	-1.78	0.48	0		-0.1	-1.13	-2.04	-0.09	-0.72	0		-0.08	-0.1	-3.14	1.52	0.97	0		1.35	-1.42	-1.01	1.79	2.4	0
-7.2	-2.13	-2.23	-3.91	-4.08	-3.64	0		-0.36	-0.38	-0.74	-0.53	-0.15	0		2.19	1.25	-0.59	3.47	0.21	0		-1.1	0.52	-3.7	-0.52	-3.09	0
-6.3	-0.85	0.75	0.69	0.33	-1.63	0		1.07	1.69	4.05	3.49	2.43	0		-1.31	-0.64	-1.68	0.33	-0.72	0		-0.29	-0.19	-2.03	1.04	-0.58	0
-5.4	0.48	1.33	2.47	1.87	2.08	0		1.5	1.68	1.84	2.94	2.82	0		3.25	0.99	3.68	1.08	1.23	0		-0.82	-0.51	-0.23	-1.08	-1.44	0
-4.5	-0.01	-2.8	-1.18	-2.4	-2.32	0		1.65	0.15	0.56	1.97	-0.2	0		-0.27	-1.1	-1.76	2.67	-0.22	0		1.89	0.37	2.31	1.94	3.82	0
-3.6	0.94	2.23	2.17	1.76	0.95	0		-2.62	-0.29	-2.51	-3.14	-2.66	0		-0.97	1.66	0.71	-0.66	0.48	0		-0.51	0.37	0.81	0.05	-0.44	0
-2.7	0.49	0.5	-2.24	0.97	0.94	0		-1.36	-0.51	-1.23	0.41	-1.95	0		-1.08	0.24	0.96	0.54	-0.18	0		1.46	0.65	-0.58	-1.44	3.93	0
-1.8	0.64	0.16	-2.27	0.77	1.93	0		2.21	-0.48	-0.36	1.75	2	0		0.35	-1.4	0.44	-1.83	0.14	0		-0.75	0.88	2.2	1	0.15	0
-0.9	-0.42	-0.09	0.06	-0.11	0.06	0		-1.57	-0.63	-0.92	-0.37	0.06	0		-0.69	-0.82	-0.86	2.17	1.21	0		-0.37	-0.72	-0.44	-0.5	1.76	0
0	2.85	0.72	0.43	0.55	2.4	0		-1.11	0.17	-1.3	-1.65	1.59	0		-1.07	-1.09	-1.08	-0.53	0.55	0		1.16	-1.75	-1.23	-2.03	-0.56	0
0.9	-1.38	-0.19	-1.04	-3.11	-1.08	0		0.38	2.27	-1.36	-1.97	-2.9	0		-0.78	0.43	0.25	-2.05	-2.68	0		0.35	1.21	2.05	1.47	1.01	0
1.8	-3.04	0.72	-3.46	-0.3	1.52	0		-3.23	-1.08	-2.67	-4.21	-1.19	0		-2.19	-0.86	-1.62	-0.26	1.92	0		2.26	4.19	2.78	4.48	5.98	0
2.7	-0.92	-1.28	-0.23	-0.38	2.35	0		-1.11	-1.47	-3.81	1.37	-0.46	0		-2.14	-3.04	-4.36	-2.95	-2.89	0		-2.28	-0.22	-2.89	-1.97	-2.14	0
3.6	0.37	1.26	1.17	-1.56	1.12	0		0.19	0.24	0.94	-0.53	-1.57	0		1.3	1.54	3.39	2.39	4.12	0		0.95	1.63	2.58	1.73	4.29	0
4.5	-2.43	0.79	-1.54	-1.44	1.47	0		-4.5	-3.56	-4.29	-1.84	-2.41	0		-2.51	-0.03	-1.4	-0.37	-0.3	0		2.55	3.54	1.75	-0.96	5.2	0
5.4	0.49	0.13	1.32	-1.45	0.77	0		1.15	1.2	-2.02	-0.17	-1.17	0		5.07	3.68	2.98	3.24	1.33	0		-0.53	1.46	2.11	-1.32	2.27	0
6.3	1.29	1.11	2.72	1.34	4.32	0		-4.86	-3.55	-2.68	0.05	-1.47	0		-2.62	-5.27	-3.84	-0.58	-1.01	0		2.08	0.22	1.16	-1.69	0.87	0
7.2	-0.81	2	0.95	1.73	1.02	0		-0.34	1.69	-1.67	0.9	1.61	0		-0.57	-1.27	-1.21	0.66	-1.3	0		0.03	-1	1.1	-1.57	-1.24	0
8.1	18.37	3.43	4.65	5.93	-0.13	0		5.46	0	-1.08	-0.04	-1.74	0		-0.75	-2.08	-3.17	1.02	-1.41	0		1.72	0.11	2.53	2.95	3.77	0
9	48.39	10.94	14.53	9.54	6.4	0		13.27	1.99	2.08	4.65	2.54	0		-5.05	-2.85	-0.69	3.29	0.54	0		1.4	-0.68	1.51	2.61	3.25	0
9.9	73	25.55	24.44	15.93	7.33	0		16.14	3.08	7.59	9.14	3.61	0		-8.76	-5.76	-3.28	2.47	1.55	0		-2.06	1.17	0.21	8.16	5.49	0
10.8	79.81	29.23	22.58	13.84	6.41	0		15.15	5.7	6.58	9.25	2.64	0		-11.63	-8.07	-1.06	3.81	2.54	0		-5.53	-0.53	-1.27	4.57	1.22	0
11.7	85.26	41.23	29.26	18.83	10.88	0		17.8	10.44	7.17	14.46	6.28	0		-10.45	-4.11	-1.21	6.91	4.22	0		-3.87	3.83	4.06	9.65	3.66	0
12.6	86.37	38.81	24.88	14.93	6.07	0		15.63	8.97	3.42	8.07	1.12	0		-14.29	-10.14	-4.95	2.28	0.62	0		-5.83	-0.56	-0.08	3.74	2.09	0
13.5	87.28	40.58	27.49	14.49	8.03	0		17.74	14.31	8.67	10.17	5.66	0		-17.6	-8.27	-3.92	1.92	1.27	0		-5.11	4.26	1.33	6.18	4	0
14.4	86.64	41.38	27.66	15.15	5.97	0		17.62	9.86	7.03	10.04	4.39	0		-12.36	-7.51	-1.12	2.5	1.23	0		-1.9	7.15	5.54	5.9	4.51	0
15.3	84.34	40.99	24.91	11.84	7.47	0		14.07	8.81	4.48	8.84	3.96	0		-12.5	-4.65	1.04	7.31	3.74	0		-1.42	4.41	4.06	6.08	1.14	0
16.2	87.77	40.05	28.71	16.15	8.32	0		13.89	9.77	4.42	9.71	4.84	0		-18.68	-6.94	-3.88	1.66	0.42	0		-4.48	5.06	1.36	4.39	4.47	0
17.1	88.21	37.76	25.44	10.06	3.86	0		17.13	9.14	6.13	8.4	1.11	0		-16.74	-10.93	-5.76	1.45	-2.74	0		-3.29	5.67	0.24	2.71	1.67	0
18	87.01	41.51	25.77	15	5.42	0		19.69	11.35	8.65	10.41	5.19	0		-10.61	-4.64	1.14	4.66	2.98	0		0.41	7.92	4.87	7.76	4.07	0
18.9	92.5	45.32	28.46	18.31	10.26	0		14.91	12.77	5.63	11.41	5.98	0		-18.7	-7.89	-3.98	2.05	-0.05	0		-2.77	5.14	2.42	6.34	2.56	0
19.8	91.59	39.32	26.94	15.12	4.26	0		18.68	8.91	7.72	7.01	2.53	0		-14.53	-8.24	-3.41	4.42	2.44	0		-1.7	5.32	2.86	4.99	2.97	0
20.7	90.82	44.51	25.2	15.27	7.83	0		18.88	12.95	5.58	10.47	4.79	0		-13.03	-5.35	-0.81	5.91	2.47	0		-0.06	5.66	5.43	7.66	6.93	0
21.6	89.78	40.68	23.95	13.83	5.48	0		15.03	7.33	5.47	7.04	4.5	0		-17.74	-11.15	-6.68	0.33	-3.33	0		-4.41	0.25	-3.64	-0.41	-3.67	0
22.5	94.13	44.08	28.25	17.99	5.78	0		16.07	13.03	6.82	11.21	1.63	0		-15.11	-4.07	-3.6	3.85	1.26	0		-0.24	7.19	2.03	5.9	4.31	0
23.4	93.95	40.26	26.05	13.25	6.89	0		16.61	9.32	7.65	9.55	4.54	0		-15.94	-5.27	0.4	4.47	3.5	0		-3.3	4.28	0.26	3.98	-0.55	0
24.3	90.05	43.36	30.54	17.59	7.14	0		16.28	10.56	7.92	10.02	3.26	0		-14.76	-6.97	-0.99	6.48	3.23	0		-1.65	3.38	0.89	5.7	2.63	0
25.2	91.87	42	26.68	13.04	7.19	0		14.24	5.6	3.51	7.04	3.1	0		-17.04	-9.59	-4.58	2.41	0.63	0		-2.88	2.48	-0.82	2.73	0.5	0
26.1	91.76	41.33	25.84	14.51	7.04	0		15.49	11.39	5.21	9.78	4.25	0		-16.3	-5.13	-2.94	6.23	0.37	0		-3.53	3.19	-2.02	4.36	-1.8	0
27	90.19	42.85	27.3	14.81	6.91	0		15.25	11.24	8.46	8.19	3.65	0		-16.73	-7.5	-3.44	5.43	0.32	0		-0.96	1.51	-2.08	4.4	-3.51	0
27.9	90.47	40.65	25.58	10.19	7.21	0		16.62	10.23	6.99	6.13	4.4	0		-16.47	-5.66	-1.46	4.46	1.74	0		-0.13	5.55	2.61	5.76	2.51	0
28.8	90.22	43.04	26.59	11.85	4.82	0		16.46	12.62	6.62	7.82	4.06	0		-15.63	-4.03	-1.88	5.74	2.17	0		-1.4	4.87	2	6.8	0.68	0
29.7	95.93	45.89	31.4	18.5	11.39	0		17.75	12.09	7.82	11.82	7.24	0		-18.06	-7	-3.09	5.54	0.65	0		1.4	6.64	2.15	7.31	1.88	0
30.6	90.29	42.6	26.55	10.55	5.22	0		17.07	10.88	6.43	7.72	3.91	0		-19.55	-9.66	-4.04	3.84	-0.34	0		-0.33	3.28	3.04	5.97	2.01	0
31.5	88.99	43.52	25.41	11.12	3.76	0		17.61	11.9	8.07	12.58	6.57	0		-16.98	-7.16	-1.71	9.87	3.85	0		-1.62	2.74	1.82	7.02	3.74	0
32.4	90.24	41.61	27.28	13.28	5.05	0		14.93	7.1	5.75	10.46	4.41	0		-18.28	-9.44	-4.6	2.95	0.15	0		-2.03	3.1	-0.1	-0.62	-0.57	0
33.3	89.1	41.4	27.57	12.32	5.4	0		15.75	9.75	7.79	9.94	5.73	0		-17.43	-7.25	-4.43	6.11	2.36	0		-0.09	2.25	-2.67	3.75	-2.37	0
34.2	91.79	42.23	25.48	12.91	7.82	0		14.13	11.09	5.28	5.68	5.06	0		-18.85	-7.86	-4.75	2.97	4.47	0		-2.03	3.33	-1.51	2.64	2.79	0
35.1	94.03	42	27.05	16.21	8.99	0		17.67	9.62	9.42	11.4	5.67	0		-15.54	-6.69	0.21	5.36	1.13	0		1.04	5.09	0.99	2.16	-1.16	0
36	94.52	44.11	27.11	17.3	7.72	0		19.13	13.35	10.17	11.94	8.4	0		-15.68	-5.46	-0.68	8.5	2.55	0		2.39	5.08	2.98	4.44	3.37	0
36.9	96.38	43.07	28.21	15.53	10.6	0		20.58	10.64	9.35	11.15	5.86	0		-12.42	-5.74	1.08	7.96	2.74	0		5.82	6.21	3.15	3.81	3.68	0
37.8	92.93	42.5	26.41	14.7	8.02	0		19.36	11.62	6.78	10.28	2.45	0		-18.32	-8.53	-5.53	4.82	-1.72	0		0.05	1.24	-1.69	3.62	-3.25	0
38.7	91.98	41.39	23.11	9.58	2.98	0		15.52	11.3	7.15	9.11	4.83	0		-17.72	-6	-0.18	5.28	2.85	0		3.15	6.3	0.63	2.35	0.79	0
39.6	89.91	39.59	23.82	11.43	6.5	0		14.77	6.86	3.77	4.75	1.13	0		-18.26	-8.39	-3.55	3.04	1.34	0		2.3	0.75	-2	0.29	-3.24	0
40.5	91.79	41.48	24.76	12.37	6.52	0		15.55	11.81	4.58	9.34	4.81	0		-16.69	-6.47	-5.36	7.4	2.69	0		-1.13	3.09	-3.05	-0.22	0.41	0
41.4	92.99	43.21	26.26	13.4	7.99	0		16.61	12.62	5.91	7.45	2.8	0		-16.42	-6.69	-4.76	5.74	1.05	0		2.2	4.17	-1.56	-0.32	-1.71	0
42.3	93.32	43.64	26.68	12.96	6.65	0		18.85	13.66	11.6	12.85	5.71	0		-15.96	-5.16	-0.84	6.95	4.03	0		0.63	3.44	-1.34	1.92	1.78	0
43.2	89.09	38.49	19.87	7.6	3.17	0		14.86	8.44	5.33	6.3	4.03	0		-17.09	-7.97	-3.11	6.33	2.54	0		2.27	5.04	1.42	5.53	0.81	0
44.1	91.6	40.25	23.16	9.85	8.39	0		16.2	11.23	6.19	8.87	4.04	0		-16.67	-4.94	1.19	6.28	3.75	0		1.32	4.33	-0.94	4.63	-1.85	0
45	93.96	41.29	23.87	12.77	7.57	0		14.13	8.75	6.47	8.74	3.85	0		-16.76	-6.22	-1.34	5.43	3.49	0		2.62	4.61	-1.61	-0.54	-1.5	0
45.9	90.13	43.63	25.49	12.48	7.96	0		17.8	11.75	9.56	9.22	9.16	0		-17	-9.16	-2.52	6.03	5.26	0		0.9	2.55	-3.06	0.56	-0.07	0
46.8	91.79	41.75	25.58	9.13	6.57	0		17.09	10.64	6.65	3.48	2.88	0		-17.84	-4.59	0.49	4.57	1.63	0		2.82	5.68	0.46	3.75	-2.15	0
47.7	90.63	40.02	20.53	10.92	4.61	0		13.89	8.07	4.27	8.66	2.72	0		-16.98	-7.05	0.25	7.05	0.64	0		0.2	1.47	-1.69	-1.89	-4.98	0
48.6	93.03	38.35	24.61	11.2	6.35	0		17.79	7.62	5.79	7.45	4.96	0		-15.91	-4.72	1.36	6.88	5.41	0		3.03	3.16	-1.52	1.53	-1.73	0
49.5	92.2	41.89	20.67	10.85	5.27	0		17.51	10.88	4.84	8.31	2.66	0		-19.4	-5.02	-0.88	5.79	3.86	0		2.7	4.97	-1.26	1.5	-1.14	0
50.4	91.88	43.29	21.7	9.35	6.11	0		18.39	12.58	6.43	9.52	6.98	0		-14.06	-5.4	0.03	8.53	7.3	0		3.92	1.5	-2.41	-1.35	2.06	0
51.3	89.86	41.01	18.4	9.37	3.69	0		15.34	8.91	2.93	3.93	2.87	0		-12.84	-4.35	2.43	9.93	8.64	0		8.46	6.33	1.37	4.03	4.88	0
52.2	90.91	38.76	18.92	7.85	6.71	0		16.5	9.91	4.94	7.53	7.83	0		-16.54	-5.68	-0.51	8.14	5.6	0		6.2	4.56	-1.9	2.62	1.14	0
53.1	91.41	41.17	18.75	7.33	4.8	0		18.04	12.78	4.88	5.77	3.74	0		-17.49	-8.13	-2.05	7.7	2.81	0		6.97	2.04	-1.98	2.51	-2.47	0
54	88.19	38.62	17.93	9.33	4.34	0		16.25	10.71	3.9	6.73	3.46	0		-14.22	-1.83	2.41	6.7	5.94	0		4.3	5.4	-2.73	0.68	-0.92	0
54.9	91.89	39.54	16.8	8.78	5.7	0		16.94	12.17	0.03	5.88	5.23	0		-18.87	-6.1	-3.02	4.01	1.71	0		4.27	3.31	-2.41	0.04	-3.12	0
55.8	92.5	39.15	17.34	7.73	4.17	0		17.96	11.09	2.27	5.56	5.34	0		-16.32	-3.59	0.93	6.7	5.38	0		2.64	-0.52	-4.36	-1.64	-1.4	0
56.7	85.38	37.34	15	5.44	0.77	0		15.2	10.68	2.1	7.13	3.24	0		-17.55	-5.47	-2.03	8.28	5.1	0		1.17	-0.38	-6.73	-3.09	-3.13	0
57.6	91.77	41.66	17.65	9.34	4.47	0		18.71	8.31	1.35	6.02	4.29	0		-16.43	-5.71	0.16	9.09	5.83	0		7.33	3.8	-1.85	0.09	-1.66	0
58.5	92.32	41.42	18.89	11.82	6.33	0		16.33	8.66	1.78	8.77	6.02	0		-17.7	-5.92	-0.05	8.93	5.76	0		9.04	4.66	-4.2	-0.23	0.63	0
59.4	88.65	41.17	17.76	9.45	6.57	0		16.56	10.75	5.73	8.99	7.07	0		-16.07	-6.12	1.31	7.8	4.55	0		7.11	2.73	-3.9	1.81	0.07	0
60.3	89.43	41.31	17.17	9.02	5.52	0		11.69	3.62	-2.56	0.62	-1.06	0		-18.07	-9.46	-2.09	4.5	0.14	0		7.65	1.5	-6.16	-2.97	-2.33	0
61.2	87.22	39.29	13.27	8.47	5.02	0		17.58	8.13	1.27	5.66	6.95	0		-17.97	-6.27	-0.12	6.92	6.48	0		6.64	3.89	-3.09	0.76	-0.07	0
62.1	88.15	38.91	12.01	7.09	5.08	0		13.46	7.38	-0.46	6.54	1.76	0		-18.08	-4.87	-0.06	6.59	4.31	0		8.29	0.54	-4.87	-0.25	-3.4	0
63	92.76	38.56	15.78	8.63	7.54	0		17.5	11.47	2.74	9.09	7.78	0		-16.94	-5.18	0.38	6.87	6.77	0		10.23	1.11	-1.02	-1.41	-1.65	0
63.9	94.61	42.17	17.28	10.32	6.33	0		16.69	12.23	3.95	7.86	7.46	0		-16.99	-4.25	1.48	5.38	4.38	0		8.23	0.99	-4.5	-0.31	-0.17	0
64.8	74.63	38.11	11.2	8.82	6.39	0		18.73	11.79	1.61	9.23	7.92	0		-15.08	-6.15	3.9	5.2	5.52	0		11.63	2.99	0.29	-0.79	0.14	0
65.7	17.52	13.3	-9.65	-7.47	-2.29	0		5.48	2.23	-7.35	-7.31	1.22	0		-4.42	-3.58	1.85	4.61	2.25	0		18.54	5.54	-5.78	-3.49	-5.01	0
66.6	7.84	12.56	-6.41	-2.99	-0.75	0		4.93	4.44	-5.15	-1.78	-4.12	0		-4.62	0.13	1.03	4.81	0.92	0		18.09	3.04	-6.43	-9.36	-5.63	0
67.5	-1.74	7.43	-13.38	-10.41	-3.71	0		6.74	4.9	-4.04	-1.54	1.41	0		-3.01	3.35	2.73	2.48	3.64	0		16.73	3.88	-5.03	-9.03	-5.09	0
68.4	3.43	10.3	-13.65	-5.12	0.53	0		5.43	7.12	-6.46	-1.24	1.95	0		-4.14	1	2.16	4.03	3.77	0		15.05	1.34	-8.64	-8.32	-8.51	0
69.3	-1.8	6.02	-14.13	-9.98	-3.65	0		3.16	5.61	-3.04	-3.7	0.62	0		-5.8	-1.41	2.09	1.49	0.29	0		15.56	3.08	-7.89	-8.85	-4.18	0
70.2	0.64	6.68	-9.97	-10.04	-1.6	0		5.78	6.43	-4.97	-1.55	2.91	0		-3.07	-2.26	2.51	4.05	2.24	0		20.85	3.7	-3.16	-4.54	-0.7	0
71.1	-4.17	5	-13.55	-10.65	-1.18	0		2.63	5.41	-6.58	-4.74	2.4	0		-3.69	2.37	3.46	3.25	3.02	0		18.79	5.2	-4.27	-8.09	-3.6	0
72	-1.16	6.97	-11.29	-8.36	0.73	0		-2.14	2.73	-9.17	-7.78	-2.48	0		-5.67	0.33	0.33	1.04	2.35	0		18.65	6.69	-3.62	-5.94	-1.42	0
72.9	-2.03	5.25	-12.34	-8.48	-0.93	0		2.9	2.9	-7.1	-5.99	-0.46	0		-1.34	2.16	3.88	6.08	0.88	0		17.83	5.07	-5.08	-6.74	-6.4	0
73.8	-4.04	2.04	-14.33	-12.2	-2.84	0		1.45	3.63	-6.31	-2.01	0.4	0		-5.06	1.16	2.37	3.71	3.23	0		20.41	6.85	-4.99	-6.82	-2.78	0
74.7	-0.07	8.19	-11.51	-9.4	0.17	0		0.21	4.06	-6.91	-4.97	1.13	0		-5.62	-0.66	-0.13	1.41	3.04	0		15.68	2.38	-5.68	-9.05	-3.26	0
75.6	-2.72	5.28	-8.24	-8.96	-2.61	0		2.74	4.1	-5.08	-3.59	-2.33	0		-1.82	1.36	5.33	4.75	6	0		17.54	1.5	-5.39	-9.02	-4.42	0
76.5	-3.11	2.6	-12.93	-10.58	-3.26	0		6.09	7.14	-5.5	-2.93	2.92	0		0.75	3.36	3.28	6.6	7.06	0		16.55	3.97	-3.05	-7.76	-2.18	0
77.4	0.61	8.96	-10.4	-5	2.78	0		0.73	5.86	-6.92	-6.45	-1.05	0		-5.91	2.65	-0.61	0.88	2.64	0		15.84	4.71	-5.39	-12.17	-4.06	0
78.3	-3.82	5.69	-12.08	-8.15	2.07	0		1.64	1.77	-4.33	-2.41	3.44	0		-5.97	-2.07	2.21	3.33	3.02	0		15.71	3.28	-4.82	-7.17	-5.57	0
79.2	-5.72	5.49	-14.91	-12.32	-1.83	0		-1.14	2.62	-9.03	-7.1	-1.22	0		-4.2	-0.15	0.48	0.91	2.63	0		16.79	3.64	-4.52	-11.1	-2.61	0
80.1	-4.46	6.15	-10.39	-9.73	0.44	0		3.43	5.14	-4.89	-3.06	1.84	0		-0.92	3.06	4.3	2.72	7.08	0		16.6	2.79	-5.66	-12.4	-2.95	0
81	-7.01	3.69	-11.89	-10.95	-3.13	0		0.63	2.63	-6.05	-6.4	-2.91	0		-2.96	3.65	4.39	3.4	3.09	0		12.1	2.81	-7.9	-14.92	-6.1	0
81.9	-3.45	4.62	-14.27	-11.41	-1.9	0		2.49	5.17	-5.05	-5.26	-1.87	0		-1.8	2.14	4.05	3.94	4.12	0		15.84	3.17	-5.16	-11.32	-5.45	0
82.8	-3.39	7.06	-12.56	-14.6	-0.36	0		0.26	5.05	-5.88	-6.47	1.77	0		-4.39	1.94	4.73	3.49	5.87	0		13.89	1.33	-5.7	-8.98	-6.46	0
83.7	-6.11	3.63	-14.3	-12.88	-1.26	0		2.76	6.19	-3.41	-4.41	2.11	0		-2.01	4.46	5.16	4.17	6.03	0		13.26	3.31	-5.06	-12.77	-3.46	0
84.6	-5.07	8.39	-9.03	-10.08	-1.33	0		-3.87	3.4	-9.22	-8.27	-5.24	0		-5.07	0.65	1.58	0.5	1.68	0		12.94	-2.03	-8.76	-14.05	-8.61	0
85.5	-5.62	5.27	-12.09	-9.94	-2.73	0		1.39	6.96	-7.27	-6.25	0.01	0		-5.77	2.01	0.92	1.74	5.44	0		13.53	2.59	-3.9	-11.15	-1.79	0
86.4	0.61	8.67	-7.9	-8.61	0.4	0		-1.02	2.22	-5.52	-9.49	-1.75	0		-4.95	2.01	3.68	-0.51	1.34	0		15.71	2.55	-4.44	-10.81	-5.39	0
87.3	-5.62	4.25	-10.64	-13.22	-0.1	0		-1.14	4.34	-6.63	-6.68	1.65	0		-2.92	-0.22	3.77	2.51	3.19	0		15.72	1.22	-2.1	-12.38	-5.43	0
88.2	-6.62	3.51	-14.27	-12.25	-2.39	0		1.27	6.72	-6.14	-4.61	1.34	0		-1.28	4.5	3.57	5.86	2.53	0		15.45	4.27	-3.11	-11.8	-4.78	0
89.1	-3.69	8.67	-9.09	-10.21	1.25	0		2.08	4.01	-2.55	-7.4	-1.42	0		-3.85	2.2	3.32	4.3	0.99	0		12.07	0.18	-4.98	-10.5	-4.68	0
90	-6.41	2.55	-13.07	-11.37	-2.09	0		1.19	3.88	-6.56	-5.87	-0.54	0		-5.59	-0.74	4.79	2.83	3.27	0		12.15	0.71	-4.22	-11.01	-4.4	0
90.9	-5	2.25	-11.75	-10.31	-2.01	0		0.53	3.98	-5.83	-7.43	-0.83	0		-1.33	3.34	4.92	0.44	3.88	0		14.15	1.7	-5.21	-11.26	-6.65	0
91.8	-5.57	6.14	-13.4	-12.13	-1.64	0		0.27	5.93	-6.94	-7.45	-2.27	0		-2.13	3.12	5.99	1.78	2.9	0		15.06	2.1	-2.95	-13.25	-3.32	0
92.7	-5.9	5.95	-9	-8.88	0.72	0		3.48	7.38	-5.73	-4.05	2.62	0		-3.58	1.34	2.52	3.43	5.54	0		13.67	-0.87	-2.58	-14.3	-6.61	0
93.6	-4.39	6.11	-8.58	-9.31	0.11	0		-1.89	3.79	-4.63	-5.62	2.37	0		-7.44	-2	-1.82	0.62	-0.34	0		7.41	-2.12	-8.81	-16.05	-7.76	0
94.5	-5.44	3.39	-11.52	-14.2	-3	0		-2.8	1.6	-6.86	-8.43	-5.57	0		-5.33	-1.06	2.44	-0.34	0	0		14.46	1.52	-4.02	-13.72	-4.56	0
95.4	-4.52	6	-11.47	-10.81	-0.12	0		0.68	2.44	-4.25	-5.15	-1.35	0		-5.71	-0.77	0.96	0.17	3.07	0		14.73	0.23	-4.83	-11.39	-4.61	0
96.3	-4.44	4.03	-13.01	-14	-1.88	0		4.1	6.46	-3.43	-6.1	2.85	0		-3.39	1.59	2.75	0.35	2.56	0		13.51	5.68	-5.85	-11.96	-4.58	0
97.2	-5.52	4.44	-10.4	-12.45	-2.44	0		-1.39	4.16	-5.63	-5.35	1.11	0		-3.6	3.03	5.12	3.24	3.12	0		13.95	3.62	-3.22	-10.92	-5.95	0
98.1	-7.27	2.34	-13.25	-13.64	-3.52	0		2.63	5.06	-0.71	-5.33	2.78	0		-1.98	3.26	4.87	2.75	4.8	0		12.1	1.47	-5.71	-11.4	-3.58	0
99	-7.59	4.74	-9.51	-10.98	0.6	0		0.75	6.52	-1.39	-5.47	2.85	0		-2.38	5.06	4.44	1.94	7.72	0		13.33	3.49	-1.68	-10.66	-1.82	0
99.9	-4.85	5.1	-10.66	-10.31	-0.63	0		3.7	4.52	-2.49	-5.95	0.33	0		-1.33	3.6	0.66	1.81	2.03	0		13.93	1.89	-5.21	-12.73	-2.23	0
100.8	-8.15	2.31	-15.72	-16.23	-2.9	0		1.58	4.8	-4.63	-7.43	-0.93	0		0.43	5.53	3.75	4.24	5.46	0		17.39	7.13	-0.46	-10.65	0.19	0
101.7	-6.91	3.71	-11.21	-12.27	-0.05	0		-1.17	4.88	-3.68	-8.7	1.28	0		-8.39	-0.58	2.34	-2.49	2.19	0		11.39	1.01	-3.91	-14.98	-3.44	0
102.6	-7.72	3.85	-11.38	-13.23	-4.97	0		0.23	4.36	-3.81	-8.4	0.67	0		-3.72	1.15	4.53	2.3	4.9	0		11.66	0.78	-4.49	-11.27	-2.62	0
103.5	-6.27	6.08	-8.44	-11.6	-3.61	0		2.16	6.28	-0.99	-7.02	-0.16	0		-4.42	0.26	4.78	-0.45	2.88	0		10.86	-0.24	-5.58	-13.51	-5.48	0
104.4	-9.23	2.83	-12.67	-13.36	-1.9	0		-1.42	4.04	-3.7	-7.44	-1.66	0		-1.84	3.41	5.06	1.14	4.93	0		13.27	0.91	-3.98	-11.93	-1.08	0
105.3	-9.82	1.62	-11.29	-16	-4.76	0		0.62	6.28	-2.55	-7.02	0.86	0		-4.84	2.69	3.4	0.34	2.55	0		11.24	3.38	-5.2	-13	-3.08	0
106.2	-6.5	0.76	-13.64	-14.69	-2.28	0		2.18	3.79	-2.35	-6.27	3.59	0		-2.43	4.38	5.74	2.58	4.01	0		13.6	4.21	-2.78	-12.55	-3.67	0
107.1	-9.19	3.48	-10.75	-15.9	-3.35	0		-1.8	3.9	-2.51	-6.72	0.21	0		-5.72	1	1.83	-0.03	2.77	0		10.48	-0.67	-5.71	-15.77	-5.11	0
108	-7.14	3.55	-11.7	-13.07	-2.15	0		3.15	8.47	-0.54	-5.99	2	0		-2.53	2.83	4.35	-1.33	2.32	0		10.93	0.02	-4.76	-15.93	-5.57	0
108.9	-8.1	1.54	-12.43	-11.64	-4.69	0		-1.27	3.34	-5.35	-5.68	-2.12	0		-4.93	2.22	4.31	0.71	3.31	0		9.08	0.71	-3.03	-14.56	-6	0
109.8	-5.58	6.1	-11.39	-11.7	-1.26	0		-2.45	3.73	-4.28	-6.81	-1.37	0		-5.26	3.28	5.49	3.79	5.99	0		9.55	2.31	-2.13	-13.75	-3.6	0
110.7	-6.4	1.53	-7.86	-16.11	0.58	0		3.24	5.95	-1.97	-7.57	1.61	0		1.07	3.51	4.34	1.54	3.26	0		13.71	3.47	-2.24	-11.04	-1.9	0
111.6	-7.95	2.81	-8.25	-14.94	-0.19	0		-2.3	2.87	-3.45	-11.5	-3.74	0		-5.83	-1.1	0.67	-3.29	-0.93	0		10.11	2.34	-1.64	-14.44	-4.29	0
112.5	-4.56	9.16	-3.56	-12.73	2.01	0		1.18	7.7	-0.88	-6.25	2.03	0		-2.82	4.13	3.35	-0.11	3.42	0		12.14	1.67	-2.54	-13.69	-3.78	0
113.4	-8.28	4.3	-10.96	-13.23	-2.52	0		-5.63	0.61	-5.78	-12.43	-3.04	0		-9.09	-2.83	0.62	-4.25	1.84	0		6.61	-2.9	-5.69	-15.12	-5.53	0
114.3	-8.39	4.11	-11.5	-12.36	-4.62	0		-2.02	3.35	-7.74	-9.32	-1.65	0		-3.66	3.28	5.67	3.32	7.12	0		9.49	1.74	-2.61	-11.99	-0.61	0
115.2	-7.87	3.33	-9	-13.86	-3.04	0		-1.08	4.86	-1.65	-7.89	-0.28	0		-5.19	0.63	4.21	-1.83	3.13	0		8.38	-0.37	-5.36	-16.51	-5.65	0
116.1	-3.89	5.49	-6.01	-11.79	1.03	0		2.42	3.65	-4.92	-9.91	2.21	0		-3.04	0.91	2.8	-1.14	5.36	0		10.89	-0.82	-3.63	-15.41	-3.78	0
117	-7.93	5.22	-10.08	-13.78	-1.85	0		-1.7	5.95	-3.71	-7.82	-0.76	0		-5.09	1.4	3.45	-3.99	1.96	0		9.75	1.96	-0.62	-16.66	-4	0
117.9	-7.75	5.06	-11.41	-15.55	-0.49	0		-0.66	3.8	-5.28	-8.09	-0.7	0		-3.15	1.88	3.28	-1.54	3.15	0		10.62	1.33	-5.78	-17.16	-3.88	0
118.8	-7.59	4.33	-9.3	-14.59	-0.6	0		0.26	5.55	-3.34	-9.29	-0.56	0		-3.43	3.32	3.97	-1.46	1.92	0		8.93	-1.6	-4.57	-15.94	-5	0
119.7	-7.33	3.6	-10.85	-16.42	-1.41	0		0.27	5.4	-3.91	-8.4	-2.65	0		-1.7	2.35	4.77	0.5	3.43	0		10.68	2.38	-1.42	-14	-5.78	0
120.6	-5.34	2.55	-8.79	-11.74	2.02	0		-1.68	0.25	-4.36	-10.64	-1.04	0		-6.28	-0.61	3.28	-2.17	1.13	0		8.93	0.1	-2.61	-13.94	-3.01	0
121.5	-8.04	2.82	-14.27	-14.05	-0.49	0		0	4.9	-4.05	-5.28	1.17	0		-3.4	1.03	4.37	0.22	2.02	0		11.28	0.84	-2.46	-14.99	-3.15	0
122.4	-9.49	2.91	-9.06	-15.53	-1.24	0		-2.22	4.87	-4.35	-9.28	-2.47	0		-5.91	0.97	2.69	-1.75	2.14	0		8.58	0.91	-1.25	-16.82	-4.24	0
123.3	-6.72	5.48	-10.43	-15.33	0.04	0		-1.35	6.36	-2.62	-6.26	3.41	0		-4.28	3.01	2.28	-2.05	5.26	0		11.97	2.22	-1.05	-15.41	-3.15	0
124.2	-7.36	5.17	-5.01	-13.66	0.31	0		-2.99	4.32	-0.14	-8.32	0.16	0		-5.4	-0.73	3.18	-3.39	2.86	0		8.84	-1.05	-2.73	-15.52	-4.3	0
125.1	-7.25	5.49	-6.5	-11.95	0.44	0		-0.65	6.17	0.49	-6.91	0.08	0		-2.36	3.5	5.07	0.65	4.7	0		9.98	5.05	-0.64	-13.6	0.13	0
126	-9.45	2.78	-10.94	-17.25	-1.68	0		-0.88	4.63	-1.9	-4.91	-1.1	0		-2.13	2.22	4.92	-0.68	4.53	0		10.78	0.82	-2.12	-17.36	-6.07	0
126.9	-5.69	2.58	-9.74	-12.68	1.94	0		-0.44	3.98	-1.82	-7.71	2.01	0		-5.24	2.18	6.68	-0.6	7.48	0		9.9	2.01	-0.8	-16.7	0.22	0
127.8	-8.39	4.74	-9.51	-12.96	-0.44	0		-0.91	5.54	-2.53	-6.42	0.39	0		-4.23	3.41	5.73	-0.39	1.3	0		5.53	0.25	-2.59	-18.26	-5.77	0
128.7	-7.04	6.59	-9.26	-11.16	0.09	0		-2.24	4.26	-3.4	-7.27	1.31	0		-2.29	3.46	6.76	-0.59	6.08	0		8.25	-2.13	-0.33	-18.76	-1.97	0
129.6	-9.29	1.9	-7	-15.39	-1.79	0		-2.74	7.04	-2.22	-6.34	-1.69	0		-1.16	5.19	2.6	2.72	3.69	0		10.96	3.27	-4.78	-14.82	-3.73	0
130.5	-7.39	2.18	-8.91	-14.97	-0.58	0		1.58	6.02	-0.81	-8.98	0.58	0		-3.09	5.19	5.01	1.03	2.87	0		8.19	0.85	-3.85	-14.31	-4.75	0
131.4	-8.44	0.25	-11.22	-15.08	-2.08	0		1.06	4.7	-2.01	-8.3	1.83	0		-4.06	2.82	5.96	0.47	4.06	0		6.84	1.91	-0.4	-13.03	-1.87	0
132.3	-5.82	3.63	-7.66	-11.88	1.9	0		-1.06	5.06	0.71	-6.67	3.2	0		-3.8	2.02	2.6	-2.44	4.78	0		7.3	-1.61	-4.03	-15.91	-3.25	0
133.2	-9.75	3.82	-8.33	-16.84	-0.86	0		-4.38	3.4	-2.96	-8.36	-2.44	0		-6.63	-1.16	3.11	-3.84	-0.56	0		6.92	-0.15	-2.4	-17.83	-5.14	0
134.1	-7.01	5.61	-7.61	-11.41	-3.02	0		0	7.17	0.84	-6	1.21	0		-2.77	4.46	7.83	2.67	5.33	0		5.17	-0.24	-2	-17.63	-4.74	0
135	-5.87	3.83	-7.16	-13.63	0.85	0		2.81	6.26	1.07	-2.68	1.89	0		-2.98	2.7	5.52	1.16	4.62	0		8.3	-0.73	-4.84	-19.53	-3.28	0
135.9	-10.76	-0.15	-11.01	-16.53	-3.37	0		-3.33	3.38	-3.52	-8.74	1.28	0		-4.7	1.88	7.39	0.3	5.26	0		8.32	-0.54	0.57	-16.48	-5.71	0
136.8	-6.41	4.08	-7.45	-13.5	0.94	0		0.09	4.34	-0.49	-6.74	2.23	0		-4.83	1.96	4.17	0.12	5.99	0		9.66	2.2	0.22	-14.38	-1.53	0
137.7	-9.48	6.64	-6.78	-16.02	-3.45	0		-1.2	4.07	-2.05	-8.48	-1.68	0		-6.52	-0.84	3.25	-6.11	-0.05	0		7.69	-2.48	-1.32	-20.75	-5.4	0
138.6	-8.8	3.87	-10.07	-15.92	-5.21	0		-2.67	4.62	-2.35	-7.77	-1.8	0		-5.24	2.77	4.86	-0.5	2.48	0		5.97	-2.38	-5.04	-18.65	-5.93	0
139.5	-9.18	5.52	-6.2	-15.3	0.46	0		-4.59	3.62	0.16	-7.48	0.48	0		-4.89	1.62	7.03	1.07	6.64	0		7.2	2.69	-2.28	-16.88	-2.1	0
140.4	-8.99	4.25	-7.61	-14.78	-1.29	0		-2.34	6.79	-1.13	-9.72	-0.28	0		-3.93	5.53	7.5	-3.83	4.82	0		5.9	1.62	-0.02	-19.92	-5.05	0
141.3	-10.41	6.76	-6.4	-17.77	-0.65	0		-2.52	7.58	-0.34	-7.75	0.61	0		-2.38	2.47	6.41	-0.03	3.52	0		8.26	-0.67	0.36	-19.25	-3.68	0
142.2	-11.87	0.56	-12.04	-18.8	-5.26	0		-1.44	4.5	-2.7	-8.39	-0.23	0		-3.23	-0.33	4.5	0.12	0.56	0		8.51	1.09	0.49	-14.68	-4.39	0
143.1	-4.72	2.38	-8.99	-17.65	-1.34	0		-1.44	4.97	0.24	-8.78	1.6	0		-2.5	3.74	7.01	-0.17	5.17	0		8.1	2.47	-1.38	-16.7	-4.21	0
144	-7.03	5.17	-7.61	-13.13	-0.54	0		-0.96	3.98	-1.41	-7.23	-1.24	0		-4.73	0.44	5.67	-2.98	3.15	0		6.7	-1.07	-1.4	-20	-5.45	0
144.9	-11.89	2.5	-8.27	-14.92	-3.22	0		-7.5	2.16	-3.6	-11.94	-2.97	0		-5.36	-0.02	3.92	-3.51	3.12	0		7.27	0.54	0.02	-17.5	-4.28	0
145.8	-12.27	-1.61	-10.68	-19.13	-5.57	0		-3.42	1.6	-3.55	-9.31	-1.67	0		-4.41	1.77	4	-2.29	5.24	0		7.53	-0.37	0.04	-16.69	-0.86	0
146.7	-8.27	2.33	-6.72	-12.84	4.14	0		1.71	6.11	-1.35	-6.4	0.77	0		-0.25	3.47	6.83	0.65	4.75	0		7.25	1.03	-0.43	-20.46	-4.08	0
147.6	-11.44	0.95	-7.99	-18.56	-2.44	0		-2.89	6.72	-1.66	-9.53	-0.32	0		-4.5	2.66	3.47	-3.21	2.12	0		4.61	0.5	-3.49	-20.93	-4.18	0
148.5	-7.34	6.45	-7.02	-14.79	2.36	0		-3.14	4.09	-0.86	-7.15	-0.01	0		-3.97	2.34	4.73	0.14	2.14	0		7.55	0.14	-1.05	-17.43	-3.81	0
149.4	-13.15	-0.75	-10.67	-17.02	-3.58	0		-2.96	5.72	-1.11	-6.5	-0.34	0		-4.38	3.64	4.23	-1.78	4.7	0		7.11	-0.51	-2.37	-16.43	-0.98	0
150.3	-12.7	1.5	-10.38	-17.78	-4.88	0		-5.35	3.83	-3.13	-9.4	-1.95	0		-4.63	4.63	7.59	-1.66	5.66	0		6.19	-0.55	-2.24	-19.58	-2.87	0
151.2	-10.57	3.96	-7.17	-15.4	-1.4	0		-1.3	5.36	0.88	-6.94	-0.01	0		-3.23	2.17	5.81	-0.78	2.09	0		5.61	-0.85	-4.32	-19.32	-5.24	0
152.1	-6.65	5.81	-8.45	-15.39	0.66	0		-4.31	4.06	-0.68	-10.09	-4.21	0		-5.89	2.43	5.17	-1.98	3.8	0		8.3	0.88	1.35	-18.36	-2.57	0
153	-9.7	4.33	-7.87	-14.69	-0.39	0		-4.02	3.1	-2.37	-9.13	-1.95	0		-5.36	3.15	4.12	-1.7	3.17	0		6.8	1.13	0.73	-17.6	-3.31	0
153.9	-7.71	4.75	-6.09	-17.61	0.22	0		-1.71	6.86	1.03	-8.58	-0.42	0		-4.23	3.09	6.13	-3.02	-1.12	0		6.31	-0.54	-1.51	-19.37	-7.83	0
154.8	-11.42	3.1	-8.09	-16.74	-4.46	0		-3.24	4.22	-2.33	-9.56	-1.77	0		-2.39	3.64	6.42	0.31	3.31	0		6.36	-0.45	0.11	-17.54	-2.18	0
155.7	-8.74	5.83	-8.5	-16.37	-1.39	0		-2.26	6.35	-1.09	-9.19	0.94	0		-1.55	3.08	6.8	-0.71	6.8	0		7.47	-0.08	0.46	-17.16	-0.92	0
156.6	-11.91	-0.36	-7.76	-18.66	-3.06	0		-1.24	4.94	1.76	-10.77	0.41	0		-1.83	4.26	8.64	-2.13	6.28	0		3.5	1.86	1.34	-17.99	-2.11	0
157.5	-10.41	1.89	-10.54	-16.61	-0.25	0		-1.43	6.11	-1.37	-7.86	2.85	0		-4.34	3.48	4.4	-2.61	6.48	0		8.16	2.84	2.38	-16.03	1.87	0
158.4	-7.28	3.91	-5.37	-16.43	-1.48	0		-2.25	4.2	2.6	-8.11	0.62	0		-4.85	0.74	8.63	-2.63	6.1	0		6.8	0.16	3.71	-17.56	-5.69	0
159.3	-9.56	2.1	-9.21	-16.62	-3.11	0		-2.81	7	0.47	-6.3	0.68	0		-3.82	4.15	6.74	-2.43	4.26	0		6.07	-0.11	-2.84	-20.06	-6.67	0
160.2	-8.5	2.01	-6.1	-15.34	-4.27	0		-2.68	6.14	0	-5.8	-0.19	0		-6.26	4.92	7.99	-0.55	5.9	0		2.17	-1.71	0.43	-19.8	-3.25	0
161.1	-8.38	5	-8.09	-17.33	0.64	0		-1.81	4.77	0.39	-9.98	3.1	0		-2.6	0.19	7.07	-3.88	5.79	0		8.35	0.02	0.5	-18.01	-0.21	0
162	-10.86	6.85	-7.89	-14.51	-0.75	0		-2.31	4.79	-1.55	-8.23	-3.35	0		-6.04	1.8	5.66	-4.07	2.27	0		4.22	1.13	2.03	-17.66	-3.91	0
162.9	-12.07	-0.69	-11.22	-19.76	-5.86	0		-7.04	4.46	-1.53	-11.98	-3.75	0		-8.45	1.42	4.66	-4.09	1.94	0		3.56	-1.09	-0.36	-20.69	-4.03	0
163.8	-10.59	-1.1	-10.97	-20.05	-3.99	0		-2.31	5.95	-0.07	-8.52	-0.6	0		-5.9	1.16	3.53	-4.1	4.87	0		3.18	-1.11	-2.22	-21.4	-3.51	0
164.7	-11.85	1.55	-8.52	-16.46	-1.3	0		-3.23	6.4	-1.39	-6.72	-0.39	0		-6.88	-0.18	3.54	-3.3	1.51	0		4.26	-4.43	0.39	-21.11	-2.48	0
165.6	-11.36	-0.36	-8.54	-19.27	-4.32	0		-6.72	3.54	-4.7	-9.21	-2.7	0		-4.81	2.9	7.22	-1.14	2.54	0		3.31	-0.49	-0.14	-22.36	-4.76	0
166.5	-12.43	-0.74	-5.8	-19.28	-2.63	0		-3.23	6.47	0.79	-9.15	-1.64	0		-4.39	6.22	4.89	-3.12	1.7	0		6.36	3.28	0.31	-17.55	-0.96	0
167.4	-12.18	2.14	-11.75	-19.36	-3.77	0		-3.35	7.2	-0.37	-8.17	-0.27	0		-4.58	3.31	4.88	-1.94	4.97	0		4.36	-0.09	1.47	-18.64	-0.79	0
168.3	-12.4	2.33	-9.23	-17.9	-5.53	0		-5.1	1.84	-4.01	-8.89	-4.07	0		-5.16	1.24	5.31	-2.07	4.41	0		6.72	-1.7	3.52	-19.95	-1.52	0
169.2	-8.82	4.93	-4.74	-17.4	0.11	0		-1.96	3.57	1.58	-9.39	1.43	0		-3.53	2.92	5.85	-0.72	4.62	0		4.65	-2.44	0.12	-18.23	-2.63	0
170.1	-9.42	0.94	-5.71	-20.21	-2.81	0		-1.68	3.69	0.44	-8.22	-1.71	0		-3.38	2.86	6.06	1.67	2.71	0		2.98	-2.24	2.5	-19.11	-3.02	0
171	-8.98	2.71	-7.04	-17.19	-1.84	0		-1.64	4.16	-1.86	-8.9	-0.62	0		-2.48	1.18	7.18	-2.01	4.14	0		1.21	-0.72	-0.75	-20.53	-3.73	0
171.9	-12.43	0.7	-9.56	-19.15	-4.2	0		-6.76	3.22	-2.48	-11.27	-1.1	0		-5.08	2.89	5.81	-4.52	4.65	0		5.67	2.53	3.45	-19.54	-0.53	0
172.8	-7.53	4.73	-6.98	-14.86	1.76	0		-3.89	6.94	3.04	-8.38	2.27	0		-8.21	2.37	4.82	-5.01	4.04	0		2.9	-1.32	0.16	-20.15	-2.79	0
173.7	-6.03	6.22	-6.26	-14.45	-0.02	0		-3.89	4.32	-1.11	-9.48	-3.15	0		-3.3	3.37	3.61	-2.35	4.12	0		5.87	1.79	2.05	-17.15	-2.78	0
174.6	-8.39	3.72	-5.52	-17.33	-2.48	0		-2.88	3.5	-2.42	-11.04	-2.09	0		-2.09	2.39	6.36	-1.17	4.78	0		5.57	0.56	3.81	-17.25	-0.45	0
175.5	-13.01	1.54	-9.78	-17.9	-4.37	0		-4.9	2.79	-1.11	-10.78	-3.49	0		-6.92	0.94	2.95	-3.32	1.98	0		0.59	-2.98	-2.78	-23.16	-6.92	0
176.4	-9.44	4.97	-7.8	-15.57	-0.29	0		-4.61	4.6	0.2	-9.19	-1.78	0		-0.21	7.45	9.39	1.86	7.33	0		6.02	4.28	4.71	-18.02	-2.36	0
177.3	-6.97	3.84	-6.98	-16.34	-1.81	0		-2.13	3.13	-0.84	-9.13	-2.09	0		-4.56	0.67	6.76	-3.68	2.63	0		7.3	-0.84	3.39	-18.4	-1.29	0
178.2	-13.99	2.55	-8.08	-21.18	-3.29	0		-7.5	4.11	-1.1	-10.95	-1.9	0		-6.4	2.43	5.08	-5.32	4.98	0		4.49	-0.32	2.09	-21.08	-2.19	0
179.1	-10.65	2.69	-3.66	-13.75	-1.2	0		-3.71	6.45	0.51	-7.42	-1.08	0		-2.22	6.91	5.72	-1.63	5.03	0		6.63	2.47	4.79	-18.43	0	0
180	-7.63	4.66	-5.34	-11.35	2.65	0		-0.81	6.52	3.63	-4.22	5.96	0		-2.15	5.8	9.53	-0.06	8.85	0		5.06	-0.04	2.36	-19.1	-0.74	0
180.9	-11.96	1.37	-6.11	-18.36	-1.56	0		-5.95	4.01	-0.38	-8.26	-1.8	0		-1.41	2.59	5.8	-0.45	2.7	0		4.02	0.62	-0.55	-19.08	-2.68	0
181.8	-9.9	1.97	-4.95	-15.88	1.16	0		-3.91	4.53	0.26	-11.13	3.05	0		-5.12	2.59	5.43	-3.4	5.7	0		2.77	0.74	1.57	-20.34	-4.37	0
182.7	-10.09	2.34	-5.77	-16.65	0	0		-4.45	2.76	-1.16	-9.27	-1.58	0		-6.43	1.29	5.6	-3.43	2.6	0		-0.65	-1.84	1.26	-20.9	-5.14	0
183.6	-11.66	0.17	-10.2	-18.91	-1.18	0		-4.01	1.3	-0.97	-9.92	-0.93	0		-3.57	2.47	6.02	-1.31	5.38	0		1.47	-1.44	0.48	-19.44	-2.97	0
184.5	-11.91	2.65	-6.49	-17.48	-3.31	0		-5.19	2.81	1.57	-12.71	-2.69	0		-3.56	2.52	8.13	-1.82	5.9	0		1.62	-0.15	0.51	-19.74	-2.43	0
185.4	-13.22	-2.74	-11.73	-22.6	-5.03	0		-5.45	3.37	-1.3	-10.65	-0.7	0		-7.26	0.26	5.62	-2.37	2.15	0		0.3	0.27	-2.51	-22.92	-3.8	0
186.3	-12.61	-0.38	-7.78	-20.93	-3.84	0		-2.43	3.56	1.89	-7.53	-1.02	0		-5.37	2.59	7.35	-2.49	2.45	0		-0.68	-4.61	0.16	-22.82	-5.28	0
187.2	-12.24	-0.6	-7.43	-18.79	-2.08	0		-3.76	4.74	0.73	-9.5	-0.5	0		-5.7	4.09	5.76	-2.7	5.61	0		0.57	-1.89	-0.42	-22.22	-2.8	0
188.1	-11.43	3.3	-8.68	-19.46	-2.89	0		-4.24	5.01	-0.48	-12.38	-0.62	0		-5.65	2.4	5.16	-2.24	4.91	0		0.48	-2.54	1.67	-20.94	-4.85	0
189	-14.39	-1.74	-9.28	-18.64	-3.42	0		-1.18	3.88	0.86	-8.86	-0.45	0		-1.49	6.33	9.31	-0.52	5.72	0		1.92	1.47	3.78	-21.19	-2.7	0
189.9	-9.79	-0.15	-8.32	-20.65	-2.94	0		-4.43	3.75	1.05	-9.01	0.58	0		-3.81	2.16	7.74	-4.19	4.51	0		3.39	-1.14	0.96	-22.26	-3.32	0
190.8	-12.08	-0.69	-8.26	-19	-4.75	0		1.4	6.06	1.56	-7.61	-0.14	0		-0.21	7.26	8.57	0.86	6.23	0		2.55	1.69	2.54	-20.03	-2.15	0
191.7	-10.17	4.01	-7.17	-16.41	-0.57	0		-3.35	4.81	3.07	-5.3	3.19	0		-2.88	1.54	10.18	-0.81	6.29	0		3.81	0.6	1.2	-19.77	-0.95	0
192.6	-11.75	2.21	-5.69	-19.75	-1.08	0		-3.83	3.42	0.82	-12.12	-2.42	0		-5.22	3.24	5.97	-3.9	2.49	0		2.2	-1.92	1.48	-23.4	-4.38	0
193.5	-15.58	0.54	-11.92	-18.4	-3.78	0		-4.56	4.07	-0.46	-9.5	-2.6	0		-2.3	5.83	6.46	-1.91	5.15	0		1.81	0.3	1.42	-22.86	-0.35	0
194.4	-14.56	1.62	-11.76	-21.02	-5.23	0		-3.49	5.86	-0.19	-8.97	-0.21	0		-2.27	1.89	5.95	-2.93	3.21	0		3.26	-1.04	2.46	-21.19	-1.23	0
195.3	-12.61	-0.4	-7.81	-18.09	-3.84	0		-7.13	1.6	-1.89	-10.46	-2.83	0		-4.64	2.79	7.86	-7.05	4.37	0		-1.46	-1.04	2.68	-24.71	-4.61	0
196.2	-10.76	2.03	-6.44	-16.25	-2.49	0		-3.29	5.92	0.5	-9.83	-2.49	0		-4.33	2.77	7.27	-3.78	0.44	0		0.87	-3.89	2.38	-22.67	-1.99	0
197.1	-14.52	3.34	-4.74	-17.17	-1.74	0		-5.5	8.28	0.88	-9.44	0.94	0		-4.64	1.47	6.42	-6.31	1.11	0		-0.51	-1.12	2.07	-26	-4.36	0
198	-13.61	2.87	-8.15	-19.5	-3.85	0		-3.46	8.32	2.14	-5.42	-1.8	0		-5.3	4.33	8.67	0.02	4.65	0		1.32	-0.71	5.54	-19.41	-2.51	0
198.9	-10.2	4.43	-4.11	-16.5	-0.49	0		-2.94	3.57	1.03	-11.27	0.36	0		-4.61	-1.46	4.81	-2.6	2.26	0		1.48	-1.71	-0.16	-21.83	-3.81	0
199.8	-12.08	-0.21	-9.8	-16.71	-0.99	0		-3.63	7.22	0.19	-7.22	-0.72	0		-5.44	2.94	5.07	-2.17	2.52	0		2.05	-0.03	2.38	-20.22	-1.75	0
200.7	-13.88	-1.4	-8.11	-21.6	-3.89	0		-5.67	3.84	-0.78	-11.97	-4.29	0		-6.16	3.06	6.45	-3.08	0.85	0		1.59	-3.21	1.67	-22.61	-4.24	0
201.6	-9.79	4.86	-4.44	-16.81	0.05	0		-6.62	3.47	-0.06	-8.75	-1.72	0		-5.58	2.65	6.81	-4.85	2.46	0		0.38	-3.57	2.3	-22.18	-3.6	0
202.5	-11.57	2.98	-6.38	-18.84	-1.62	0		-5.58	4.4	1.06	-12.7	-2.31	0		-5.34	2.35	5.33	-4.08	2.45	0		4.46	2.65	5.62	-18.05	1.02	0
203.4	-12.38	1.31	-6.85	-18.44	0.19	0		-5.78	4.45	1.32	-9.94	-1.62	0		-7.29	0.42	4.18	-5.47	1.08	0		-0.45	-0.82	2.49	-22.04	-4.35	0
204.3	-10.93	2.04	-3.59	-17.01	-0.71	0		-3.92	3.18	2.48	-9.96	-1.86	0		-7.97	-0.99	5.06	-7.17	3.14	0		0.47	-2.68	2.04	-22.81	-0.62	0
205.2	-16.31	-0.28	-8.61	-22.25	-4.45	0		-4.66	7.37	2.7	-13.25	2.24	0		-2.99	6.14	8.01	-4.49	6.7	0		1.07	-2.27	2.74	-25.22	-1.6	0
206.1	-11.63	2.28	-6.04	-20.35	-2.68	0		-1.65	6.83	4.17	-9.55	2.46	0		-1.83	3.86	9.37	-2.81	6.84	0		0.95	0.63	1.2	-25.06	-4.01	0
207	-14.63	-0.04	-9.93	-23.79	-2.87	0		-3.15	8.21	1.71	-9.01	1.65	0		-3.87	3.95	7.08	-0.44	4.32	0		0.53	-3.6	0.7	-22.67	-3.85	0
207.9	-12.95	-0.8	-10.82	-20.18	-4.19	0		-3.81	2.96	0.15	-8.64	-1.24	0		-2.15	4.7	9.16	-0.1	4.58	0		-0.57	-2.49	2.21	-24.36	-3.17	0
208.8	-14.25	3.99	-7.32	-21.51	-2.09	0		-6.13	7.84	3.38	-8.47	-0.96	0		-5.92	2.54	9.94	-3.66	4.71	0		-2.27	-2.04	2.18	-26.47	-3.61	0
209.7	-16.1	0.52	-8.13	-23.59	-2.66	0		-7.94	4.29	-0.27	-12.73	-2.56	0		-4.67	4.14	6.88	-1.15	3.1	0		1.65	0.77	4.4	-20.07	0.3	0
210.6	-12.62	4.92	-5.46	-17.35	0.91	0		-3.49	5.71	3.35	-9.22	2.47	0		-1.63	5.08	7.75	-3.51	5.2	0		3.14	1.26	6.37	-22.89	-0.42	0
211.5	-12.91	1.58	-8.11	-18.27	-3.52	0		-4.26	3.47	0.06	-10.87	-0.62	0		-4.37	3.11	7	-2.85	6.3	0		1.3	-1.83	6.75	-20.73	-0.25	0
212.4	-13.39	0.02	-8.5	-22.68	-4.92	0		-6.48	3.87	-2.06	-13.28	-2.23	0		-4.6	2.75	5.33	-5.36	2.8	0		0.66	-1.26	2.47	-21.3	-0.1	0
213.3	-10.84	2.71	-5.78	-18.91	-2.47	0		-0.63	4.88	2.98	-10.2	-2.16	0		-6.75	1.18	6.94	-5.29	3.64	0		-2.94	-4.43	4.34	-27.07	-0.77	0
214.2	-15.26	-2.53	-8.75	-21.73	-5.12	0		-4.07	3.68	0.55	-10.64	1.49	0		-3	4.43	8.68	-2.37	6.92	0		1.3	-0.38	4.68	-22.09	-1.08	0
215.1	-15.14	0.11	-9.75	-21.11	-6.28	0		-6.75	2.96	2.59	-10.61	0.85	0		-7.45	2	6.05	-4.76	6.02	0		-1.15	-4.45	2.97	-25.01	-2.28	0
216	-13.49	2.24	-7.13	-19.72	-1.03	0		-6.61	3.19	3.25	-11.97	-0.08	0		-4.87	3.82	10.98	-2.39	4.89	0		3.62	1.81	5.39	-21.92	-0.6	0
216.9	-9.69	3.29	-6.02	-19.37	-0.07	0		-0.51	7.42	5.44	-8.66	1.28	0		-5.76	1.55	6.73	-6.12	2.56	0		-4.23	-5.18	-1.59	-28.08	-6.47	0
217.8	-10.08	2.72	-4.39	-19.31	-1.08	0		1.66	8.23	3.88	-8.33	4.84	0		-1.84	5.15	8.02	-4.36	6.28	0		-1.22	-2.58	2.56	-25.81	-4.75	0
218.7	-15.61	-0.99	-8.02	-23.66	-4.82	0		-5.73	4.27	2.84	-12.66	0.76	0		-1.65	4.23	9.2	-3.1	8.66	0		0.44	-2.41	4.4	-24.1	-0.48	0
219.6	-15.8	-2.52	-8.84	-21.17	-6.68	0		-5.99	3.14	3.82	-11.75	-2.6	0		-5.5	1.21	7.62	-2.39	3.25	0		1.46	-1.37	6.28	-21.68	-4.1	0
220.5	-12.59	1.62	-5.6	-20.94	-1.77	0		-4.01	7.2	1.63	-10	0.41	0		-3.52	5.33	7.66	-5.42	4.9	0		-0.17	-1.09	2.7	-25.4	-2.79	0
221.4	-10.19	3.86	-2.75	-16.4	-1.06	0		-6.07	7.71	3.5	-6.22	1.72	0		-4.86	3.44	6.44	-3.42	6.15	0		-0.56	-0.85	2	-24.6	-1.15	0
222.3	-12.96	2.88	-5.01	-19.81	-3.32	0		-5.35	2.94	2.79	-9.28	-2.22	0		-7.17	-1.54	7.81	-3.45	4.23	0		-3.52	-4.28	2.49	-27.04	-3.22	0
223.2	-10.11	1.87	-4.14	-18.35	-0.37	0		-5.78	5.54	1.2	-10.47	-0.37	0		-6.37	3.62	7.53	-2.02	6.04	0		-0.94	-2.19	2.41	-22.23	-1.58	0
224.1	-13.78	0.4	-6.7	-18.53	-3.24	0		-5.59	6.42	3.74	-10.32	2.34	0		-6.43	2.8	8.82	-4.5	5.5	0		-2.62	-4.25	3.03	-27.31	-0.25	0
225	-12.85	1.35	-4.6	-18.45	0.58	0		-5.1	6.04	3.35	-9.34	1	0		-3.96	6.15	7.67	-3.83	4.93	0		0.88	-0.95	4.59	-23.81	-2.49	0
225.9	-12.13	2.16	-3.69	-19.82	-3.01	0		-3.01	6.62	5.14	-9.55	1.66	0		-3.7	4.95	10.04	-3.44	3.08	0		-4.24	-4.69	2.41	-27.83	-4.92	0
226.8	-14.87	1.14	-6.32	-20.58	-2.69	0		-8.15	3.55	1.47	-14.39	-2.26	0		-6.19	2.9	7.28	-8.89	2.05	0		-0.51	-0.34	4.42	-25.14	-1.82	0
227.7	-15.3	0.08	-5.11	-23.41	-2.07	0		-8.29	4.68	5.37	-13.58	-1.32	0		-7.71	2.07	9.87	-7.39	4.05	0		-1.12	-1.5	7.53	-25.44	1.68	0
228.6	-13.25	-0.19	-11.19	-24.62	-3.5	0		-4.59	6.21	0.97	-10.49	-2.3	0		-4.96	2.67	6.25	-3.6	-0.02	0		-1.77	-4.15	3.73	-26.77	-4.01	0
229.5	-12.07	-0.68	-6.18	-19.34	-1.19	0		-2.48	5.43	6.4	-8.9	-0.87	0		-5.69	2.7	7.17	-5.24	2.62	0		-3.05	-3.27	3.69	-28.2	-5.13	0
230.4	-15.78	-2.69	-5.37	-23	-2.14	0		-7.38	1.81	1.42	-13.54	-2.11	0		-4.82	3.65	5.27	-6.62	4.06	0		-0.97	-3.13	1.58	-28.97	-2	0
231.3	-13.63	-0.1	-5.66	-19.42	-4.26	0		-4.51	5.18	3.54	-10.19	-3.68	0		-5.64	1.97	7.58	-7.73	1.88	0		-6.85	-6.1	2.52	-28.12	-6.84	0
232.2	-13.6	0.33	-6.61	-22.52	-4.03	0		-4.02	5.07	1.7	-10.98	-1.38	0		-3.28	4.34	9.16	-4.96	4.6	0		-1.82	-2.49	4.61	-28.8	-2.53	0
233.1	-15.13	0.01	-7.62	-22.93	-2.74	0		-4.8	2.53	1.95	-10.53	0.1	0		-5.75	-1.48	4.34	-6.12	-0.09	0		-4.11	-4.49	1.13	-26.88	-5.59	0
234	-13.23	0.79	-5.89	-18.28	-2.32	0		-3.75	4.66	4.24	-6.18	1.69	0		-4.47	3.43	7.18	-4.73	4.09	0		-0.81	-1.83	2.2	-23.97	-0.67	0
234.9	-16.8	-1.11	-7.71	-25.9	-7.7	0		-5.49	5.29	2.76	-10.53	-4.75	0		-3.74	5.6	9.27	-2.13	3.92	0		-3.76	-3.33	4.94	-28.33	-1.6	0
235.8	-13.51	-1.05	-6.24	-22.72	-3.41	0		-5.93	3.06	2.19	-11.63	-2.5	0		-1.2	5.49	11.86	-5.37	6.18	0		0.53	-2.41	6.71	-23.99	-1.44	0
236.7	-15.48	-1.36	-6.81	-22.01	-5.39	0		-6.37	3.1	4.42	-10.39	-1.91	0		-5.77	2.71	8.35	-5.43	1.62	0		-0.83	-2.33	4.83	-25.59	-0.91	0
237.6	-14.74	0.07	-7.47	-23.3	-6.3	0		-4.06	5.58	2.67	-13.9	-1.76	0		-2.68	3.84	6	-6.45	4.19	0		-3.87	-6.01	2.77	-25.11	-2.14	0
238.5	-14.24	-0.65	-5.54	-21.95	-5.8	0		-7.95	1.54	0.19	-12.91	-2.99	0		-4.8	2.06	7.91	-2.47	5.25	0		0.45	0.62	5.29	-25.3	2.25	0
239.4	-16.1	-0.45	-5.36	-22.52	-3.28	0		-4.84	8.16	5.14	-7.85	3.14	0		-0.39	7.14	7.05	-2.95	7.57	0		-1.31	-1.86	2.26	-28.27	0.47	0
240.3	-18.13	-5.49	-9.87	-23.59	-4.74	0		-7.37	0.75	-0.33	-12.34	0.37	0		-10.17	0.39	4.83	-10.65	1.52	0		-8.36	-8.34	-0.75	-32.49	-7.4	0
241.2	-10.95	1.77	-4.88	-20.5	0.05	0		-1.02	7.18	4.94	-10.03	-0.74	0		-3.33	3.25	7.16	-5.31	2.66	0		-2.63	-3.86	0.75	-28.07	-2.42	0
242.1	-17.73	-0.83	-5.08	-24.39	-5.65	0		-6.03	8.65	6.21	-9.77	-1.19	0		-5.6	3.75	9.8	-5.92	1.89	0		-5.73	-5.09	1.81	-31.4	-2.53	0
243	-15.53	2.05	-4.95	-23.84	-2.82	0		-5.55	6.02	4.62	-12.19	-1.37	0		-5.89	2.3	7.43	-5.63	2.02	0		-1.81	-3.83	3.55	-26.87	-1.76	0
243.9	-17.44	3.13	-4.65	-21.24	-3.4	0		-5.03	6.69	4.58	-10	-0.43	0		-3.88	4.08	8.37	-7.1	6.19	0		-3.58	-6.06	3.04	-30.18	-2.43	0
244.8	-17.3	-0.21	-6.41	-25.35	-3.67	0		-6.01	3.38	5.3	-8.32	2.96	0		-5.73	1.53	8.75	-6.44	5.25	0		-3.65	-6.94	1.63	-28.02	-4.19	0
245.7	-13.01	2.25	-5.55	-22.63	0.37	0		-2.38	8.32	5.64	-11.05	0.04	0		-1.88	6.4	9.07	-1.61	7.64	0		-0.43	-2.79	5.44	-23.28	0.77	0
246.6	-15.59	-2.57	-3.93	-23.13	-5.36	0		-3.84	9.36	9.08	-8.71	1.28	0		-1.8	4.55	9.55	-4.03	6.53	0		-2.32	-3.64	2.61	-30.2	-3.14	0
247.5	-11.77	2.02	-8.03	-20.36	-2.6	0		-5.77	3.1	2.24	-10.57	-2.37	0		-3.56	3.87	10.15	-2.35	3.69	0		-3.31	-2.92	5.11	-28	-3.1	0
248.4	-14.27	2.55	-7.18	-21.37	-5.74	0		-6.69	4.09	2.99	-12.28	-4.2	0		-4.3	3.61	9.24	-4.57	4.12	0		-2.59	-4.46	4.99	-28.52	-4.24	0
249.3	-17.14	0.28	-8.56	-25.37	-4.94	0		-2.71	7.32	5.62	-10.75	-0.52	0		-2.8	2.47	10.79	-4.79	6.26	0		-4.46	-5.79	2.4	-29.26	-3.07	0
250.2	-12.48	2.6	-7.51	-22.19	-3.78	0		-4.44	5.63	1.71	-11.33	-1.1	0		-1.65	3.6	9.1	-5.13	7.04	0		-2.9	-4.08	4.05	-28.49	-1.74	0
251.1	-14.68	3.25	-4.79	-18.71	-2.72	0		-3.13	8.49	7.11	-7.99	2.15	0		-2.07	4.23	9.99	-3.89	9.26	0		-4.01	-6.97	5.13	-28.2	-0.6	0
252	-16.14	3.05	-5.9	-21.54	-3.15	0		-6.58	4.18	3.29	-11.46	-1.47	0		-6.71	3	6.49	-7.14	4.45	0		-4.45	-1.93	4.25	-29.02	-2.65	0
252.9	-15.33	1.36	-7.9	-19.61	-2.11	0		-4.66	6.05	3.35	-10.95	-0.24	0		-2.19	3.01	10.25	-3.97	8.42	0		-3.89	-5.23	4.53	-27.23	-1.56	0
253.8	-15.99	-0.65	-5.86	-24.06	-3.37	0		-8.2	3.01	0.55	-12.53	-2.52	0		-6.22	3.51	8.14	-4.48	5.58	0		-5.67	-3.96	1.3	-28.64	-2.62	0
254.7	-12	2.87	-1.02	-20.37	-1.39	0		-5.53	4.34	4.44	-11.62	-2.03	0		-3.69	0.99	6.55	-6.38	2.86	0		-5.13	-5.52	3.84	-29.33	-4.03	0
255.6	-13.75	3.25	-7.75	-22.42	-2.82	0		-3.31	7.08	3.39	-13.08	1.78	0		-6.27	5.13	9.04	-5.92	5.2	0		-4.17	-4.02	5.07	-27.36	-2.26	0
256.5	-17.42	1.09	-7.91	-24.94	-6.28	0		-7.18	3.65	0.88	-13.97	-1.78	0		-4.81	0.16	8.84	-5.79	4.72	0		-4.57	-3.48	6.06	-31.15	-3.29	0
257.4	-16.09	0.49	-7.64	-22.09	-3.42	0		-5.13	4.63	4.53	-12.24	1.86	0		-3.41	2.32	10.23	-4.21	7.09	0		-2.73	-4.31	4.51	-29.96	-2.42	0
258.3	-19.85	-1.79	-8.84	-22.82	-6.86	0		-6.95	5.79	3.81	-13.05	-3.3	0		-5.76	3.65	6.38	-6.47	2	0		-6.6	-2.79	3.02	-28.35	-1.52	0
259.2	-16.24	1.12	-7.57	-22.56	-3.25	0		-5.23	6.16	4.99	-11.2	1.1	0		-4.18	0.91	11.18	-3.33	6.61	0		-7.14	-8.44	0.98	-30.8	-4.56	0
260.1	-13.23	3.3	-3.24	-22.72	-2.58	0		-5.53	5.71	4.75	-11.08	0.65	0		-2.07	3.87	12.9	-4.97	7.16	0		-6.14	-5.38	4.68	-29.16	-1.67	0
261	-19.8	-4.35	-9.8	-26.64	-6.85	0		-7.3	1.94	2.14	-13.2	-0.66	0		-3.53	1.7	10.62	-2.79	7.12	0		-6.04	-6.37	4.62	-28.99	-3.17	0
261.9	-19.06	-0.77	-9.63	-27.42	-4.41	0		-10.6	4.92	0.26	-14.83	-1.94	0		-7.87	3.19	7.85	-5.67	6.81	0		-4.76	-4.37	4.81	-31.22	0.52	0
262.8	-15.99	1	-8.33	-24.93	-2	0		-6.69	5.61	5.41	-10.66	0.13	0		-6.29	2.92	10.97	-6.4	5.07	0		-5.33	-3.86	6.73	-28.87	-0.95	0
263.7	-15.5	-0.53	-5.19	-22.2	-1	0		-5.63	7.81	4.29	-11.59	-0.44	0		-4.47	4.43	10.24	-7.78	6.31	0		-6.08	-7.99	5.57	-31.65	-5.44	0
264.6	-17.67	-1.49	-6.37	-23.52	-5.38	0		-8.55	5.69	2.2	-14.16	-3.11	0		-5.3	4.2	11.11	-2.66	5.68	0		-4.98	-6.58	6.2	-27.57	-4.04	0
265.5	-17.56	-0.45	-6.96	-24.2	-3.54	0		-7.68	6.34	1.71	-13.31	-2.05	0		-2.85	4.57	10.6	-5.37	6.09	0		-0.75	-1.88	8.84	-26.13	0.83	0
266.4	-11.39	6.04	-1.21	-18.75	2.79	0		-2.33	7.98	5.53	-10.49	2.46	0		-4.36	2.38	9.47	-7.5	5.08	0		-8.33	-6.31	4.93	-32.66	-0.95	0
267.3	-15.59	1.02	-5.57	-26.75	-2.88	0		-7.51	4.84	3.12	-12.82	2.73	0		-6.07	1.85	8.16	-5.37	7.64	0		-7.09	-7.56	2.26	-30.82	-2.08	0
268.2	-15.11	1.59	-5.24	-22.23	-3.66	0		-6.89	5.42	4.4	-12.26	0.37	0		-5.03	3.9	12.3	-5.8	7.99	0		-5.2	-4.27	8.17	-28.67	-0.65	0
269.1	-15.21	-1.71	-6.11	-23.85	-5.48	0		-6.31	5.34	1.17	-16.1	-0.87	0		-6.42	0.63	6.06	-8.35	2.64	0		-4.18	-2.95	5.54	-30.5	-2.08	0
270	-16.21	0.15	-2.79	-23.45	-6.14	0		-6.56	3.28	6.51	-12.9	-3.05	0		-2.96	3.06	11.74	-6.92	5.57	0		-3.6	-4.94	5.34	-28.36	-2.83	0
270.9	-17.33	-1.54	-2.91	-25.18	-5.03	0		-3.4	6.46	7.1	-8.1	-0.03	0		-3.74	3.38	9.54	-5.8	6.04	0		-5.8	-2.99	8.5	-30.13	-2.92	0
271.8	-14.59	1.88	-6.16	-22.33	-1.15	0		-5.29	5.26	2	-13.71	-0.65	0		-4.95	3.38	10.44	-7.18	6.76	0		-6.52	-2.58	6.14	-30.01	-0.86	0
272.7	-14.37	4.13	-3.51	-19.59	-2.56	0		-5.14	3.7	5	-11.29	1.25	0		-5.03	2.96	9.91	-5.16	5.02	0		-5.15	-4.96	7.15	-28.85	-2.91	0
273.6	-16.76	-0.38	-7.33	-23.56	-6.91	0		-4.12	7.57	8.79	-9.95	1.89	0		0.2	6.09	13.94	-4.23	11.52	0		-4.51	-2.89	4.84	-31.23	0.78	0
274.5	-15.06	-0.12	-4.38	-22.93	-3.51	0		-8.88	5.48	4.41	-14.74	-1.72	0		-5.93	6.85	11.44	-6.54	4.77	0		-7.2	-3.65	7.29	-31.43	-4.29	0
275.4	-15.2	-0.9	-7.47	-22.55	-6.81	0		-5.74	6.17	5.35	-12.49	-2.59	0		-4.24	4.32	9.63	-7.17	6.68	0		-9.45	-5.26	5.33	-32.1	-2.26	0
276.3	-17.18	-0.75	-5.93	-25.45	-6.15	0		-8.66	0.61	2.76	-14.78	-7.62	0		-5.39	0.4	8.57	-9.99	0.91	0		-7.46	-8.73	2.95	-34.2	-5.38	0
277.2	-14.16	0.77	-5.85	-24.56	-2.44	0		-4.8	4.12	5.13	-14.44	-1.5	0		-3.47	3.51	12.7	-6.84	4.38	0		-4.95	-4.48	9.47	-29.19	-1.15	0
278.1	-15.03	4.07	-3.23	-20.2	0.22	0		-7.7	7.56	5.92	-9.29	0.58	0		-0.78	4.95	13.05	-3.79	7.39	0		-4.71	-6.66	5.92	-32.39	-2.4	0
279	-18.71	2.75	-7.16	-26.65	-5.89	0		-5.42	6.83	5.55	-10.55	-0.76	0		-3.28	2.91	9.02	-4.67	7.7	0		-6.15	-7.41	5.51	-30.46	-2.8	0
279.9	-17.37	1.16	-5.33	-22.42	-3.32	0		-6.2	8.77	6.05	-10.85	1.1	0		-4.76	4.56	8.28	-6.9	4.72	0		-6.93	-6.64	6.32	-30.95	-4.41	0
280.8	-12.14	1.61	-4.03	-24.37	-1.21	0		-5.46	4.2	4.96	-13.17	-2.65	0		-4.9	4.43	9.34	-6.91	4.21	0		-8.96	-9.04	5.62	-32.03	-4.45	0
281.7	-15.34	3.04	-4.99	-23.58	-2.53	0		-6.6	5.17	2.13	-15.14	-5.52	0		-0.84	4.17	10.8	-7.7	5.64	0		-3.92	-2.11	5.25	-31.02	-0.26	0
282.6	-16.88	-1.89	-5.91	-25.08	-5.18	0		-8.86	5.4	4.42	-14.51	-1.6	0		-4.96	3.68	8.48	-9.08	3.38	0		-3.65	-2.15	8.36	-30.83	-2.71	0
283.5	-13.96	-3.43	-3.03	-23.29	-1.57	0		-5.98	4.61	7.02	-10.95	-0.35	0		-5.47	3.71	10.63	-9.51	5.78	0		-8.69	-8.16	5.27	-36.13	-1.93	0
284.4	-17.73	1.67	-5.64	-22.31	-4.76	0		-9.51	6.68	3.95	-15.23	-2.52	0		-5.74	5.61	11.94	-5.54	6.29	0		-8.3	-7.37	3.47	-33.09	-4.14	0
285.3	-17.44	-0.07	-4.58	-23.66	-3.02	0		-11.1	2.75	3.16	-15.2	-1.85	0		-6.36	3.62	7.95	-8.64	4.54	0		-6.05	-3.79	7.66	-29.77	-0.42	0
286.2	-13.25	1.05	-2.61	-22.29	-0.97	0		-5.07	7.34	6.13	-14.19	-0.05	0		-3.87	4.24	11.25	-7.86	7.26	0		-8.28	-5.99	7.53	-32.65	-1.78	0
287.1	-15.56	-0.56	-5.73	-24.08	-0.47	0		-3.75	9.66	7.44	-10.96	4.47	0		-5.31	5.45	8.82	-7.74	3.61	0		-6.61	-4.64	8.63	-29.93	-0.84	0
288	-16.34	0.49	-4.37	-22.04	-2.11	0		-6.72	7.82	9.32	-11.07	1.79	0		-2.98	7.06	9.23	-6.05	3.76	0		-5.44	-1.69	10.5	-29.11	-1.8	0
288.9	-14.97	1.19	-3.14	-21.64	-3.25	0		-3.73	5.89	8.79	-11.11	0.31	0		-2.65	4.34	11.45	-8.16	6.32	0		-7.84	-4.29	6.71	-33.67	-1.95	0
289.8	-15.56	2.42	-1.2	-24.82	-3.47	0		-4.85	5.55	6.45	-14.53	-3.23	0		-2.42	4.04	12.06	-9.42	5.22	0		-6.82	-4.79	8.8	-32.71	-2.8	0
290.7	-18.22	-0.19	-3.66	-26.16	-4.5	0		-6.35	4.24	6.67	-11.88	-1.17	0		-2.67	4.27	10	-7.47	5.54	0		-6.87	-2.56	6.64	-30.93	-0.27	0
291.6	-15.62	1.89	-3.18	-24.5	0.05	0		-5.89	4.17	4.52	-14.28	0.95	0		-5.04	2.52	6.75	-5.24	3.56	0		-8.24	-4.69	6.6	-31.9	-2.07	0
292.5	-16.32	-0.66	-6.26	-22.2	-2.98	0		-7.95	4.29	4.21	-13.1	-3.54	0		-7.45	1.97	10.11	-8.82	1.76	0		-8.33	-7.01	7.35	-31.18	-3.2	0
293.4	-17.22	-1.23	-4.79	-25.33	-3.66	0		-4.83	4.35	4.96	-14.79	-1.27	0		-5.34	2.2	9.57	-6.6	1.35	0		-7.69	-4.38	8.71	-33.03	-3.6	0
294.3	-15.34	1.8	-5.96	-21.7	-1.28	0		-7.98	2.34	3.59	-13.26	0.5	0		-1.77	6.78	10.08	-7.09	6.35	0		-5.18	-1.83	9.28	-30.32	0.43	0
295.2	-20.48	1.06	-5.57	-27.74	-2.66	0		-6.27	10.42	9.32	-10	0.78	0		-2.44	6.89	14.31	-4.9	7.75	0		-7.73	-3.28	9.21	-31.36	-0.84	0
296.1	-12.69	1.78	-3.53	-22.41	-1	0		-1.04	9.3	9.63	-8.41	3.71	0		-1.28	3.8	8.23	-8.15	4.86	0		-6.16	-7.64	5.23	-36.25	-1.52	0
297	-16.6	-0.07	-5.42	-28.01	-4.24	0		-5.13	4.93	5.65	-13.45	-3.28	0		-2.39	2.83	10.86	-7.67	4.86	0		-9.1	-7.11	7.4	-31.97	0.4	0
297.9	-17.04	-0.77	-6.5	-26.68	-1.74	0		-5.76	5.51	5.01	-13.68	2.84	0		-5.87	1.94	8.5	-9.17	6.17	0		-10.9	-6.4	2.77	-37.59	-4.88	0
298.8	-14.96	2.5	-0.97	-21.93	-1.66	0		-5.39	6.02	8.58	-12.38	2.3	0		-5.77	-0.37	11	-9.23	3.9	0		-9.12	-7.16	7.07	-34.88	-2.88	0
299.7	-16.84	0.27	-4.37	-25.63	-3.25	0		-7.05	6.26	7.19	-16.75	-1.12	0		-5.54	3.94	10.87	-9.48	6.4	0		-9.86	-6.42	6.57	-33.67	-0.54	0
300.6	-17.11	0	-4.25	-25.57	-4.49	0		-4.97	7.67	6.15	-10.94	1.64	0		-3.7	2.09	8.95	-7.96	5.39	0		-9.23	-7.04	8.74	-34.14	-4.41	0
301.5	-18.62	-1.44	-5.95	-27.16	-5.7	0		-7	6.11	9.62	-16.94	-3.09	0		-1.89	7.14	15.06	-5.85	6.59	0		-5.76	-3.82	10.16	-30.6	0.23	0
302.4	-15.11	2.33	-2.44	-21.09	-0.34	0		-8.88	3.78	6.41	-12.79	-2.17	0		-6.52	4.22	12.8	-8.06	3.2	0		-8.8	-5.81	8.52	-31.06	-0.74	0
303.3	-15.85	1.5	-5.33	-23.53	-1.09	0		-7.55	9.8	8.98	-11.38	-0.51	0		-5.33	7.93	14.27	-8.58	5.59	0		-9.02	-3.68	9.05	-31.99	-1.85	0
304.2	-12.83	3.8	2.04	-19.02	-3.65	0		-4.36	7.69	9.05	-6.25	0.21	0		-4.31	4.05	11.93	-8.1	5.23	0		-10.14	-8.08	9.54	-33.25	-1.81	0
305.1	-13.63	2.48	-4.5	-23.07	-1.28	0		-6.86	7.11	5.65	-11.72	-1.48	0		-4.31	5.34	12.62	-9.04	4.45	0		-9.88	-5.72	8.87	-35.8	-3.23	0
306	-17.48	1.9	-6.5	-24.2	-2.52	0		-4.4	9.64	8.91	-8.89	2.45	0		-2.16	7.27	14.12	-8.95	6.67	0		-7.09	-3.67	8.03	-33.85	-0.39	0
306.9	-11.37	2.78	-3.38	-21.97	-0.5	0		-4.88	7.21	9.2	-12.54	-0.5	0		-10.39	1.54	7.15	-9.9	2.76	0		-8.87	-8.7	8.21	-33.17	-1.76	0
307.8	-17.23	-0.78	-2.95	-26.78	-2.54	0		-10.06	4.96	6.31	-15.38	-2.69	0		-6.13	5.08	11.32	-8.77	6.53	0		-8.97	-5.46	8.65	-32.14	-3.15	0
308.7	-14.23	-1.82	-2.01	-26.29	-5.94	0		-7.72	4.14	7.75	-12.32	-0.24	0		-6.39	2.88	9.31	-7.71	5.76	0		-9.37	-5.3	4.83	-34.17	-2.02	0
309.6	-17.71	-0.2	-6.66	-26.06	-2.22	0		-7.7	6.07	7.75	-13.65	-2.36	0		-5.52	3.4	9.7	-9.08	3.38	0		-9.82	-6.77	6.11	-33.59	-0.37	0
310.5	-16.34	-2.44	-5.35	-25.59	-2.81	0		-3.31	8.33	8.89	-10.35	3.28	0		-3.36	4.71	8.86	-7.45	5.45	0		-11.57	-7.32	4.58	-36.14	-3.76	0
311.4	-18.16	-1.13	-6.68	-23.55	-4.57	0		-7.16	2.18	3.16	-15.96	-4.53	0		-3.49	4.05	8.81	-12.05	4.44	0		-6.75	-7.33	6.34	-35.73	-0.62	0
312.3	-15.83	3.05	-4.13	-23.15	-3.54	0		-4.07	7.88	6.56	-11.79	2.96	0		-7.56	3.32	7.49	-10.14	5.91	0		-12.11	-4.85	6.91	-32.11	1.47	0
313.2	-16.88	-1.68	-4.26	-26.91	-5.62	0		-7.63	5.89	6.22	-16.3	-0.01	0		-7.35	1.4	8.69	-9.16	3.18	0		-9.97	-7.77	3.29	-34.46	-3.35	0
314.1	-14.04	4.22	-3.28	-22.73	-2	0		-3.53	7.71	8.7	-12.45	2.99	0		-4.58	3.25	12.45	-7.15	7.07	0		-10.95	-6.37	8.24	-33.95	-3.1	0
315	-17.96	2.36	-2.83	-25.16	-1.58	0		-5.49	8.4	8.08	-12.35	3.35	0		-1.19	4.94	9.66	-5.33	7.41	0		-9.57	-7.66	6.24	-33.13	-0.93	0
315.9	-18.9	-1.35	-4.01	-25.54	-5.09	0		-7.58	4.52	5.68	-14.04	-3.58	0		-5.87	0.89	13.01	-9.15	3.54	0		-11.53	-7.47	8.44	-35.54	-4.73	0
316.8	-18.33	-0.86	-3.98	-25.06	-4.5	0		-10.16	4.59	4.31	-16.59	-0.43	0		-6.79	4.69	6.05	-12.42	3.7	0		-10.24	-3.25	6.05	-36.75	-3.22	0
317.7	-17.95	-3.71	-9.62	-28.59	-6.52	0		-5.76	4.41	3.94	-12.9	-2.56	0		-1.37	6.05	12.02	-6.72	6.04	0		-11.18	-5.83	7.23	-34.11	-0.9	0
318.6	-15.71	2.82	-3.22	-22.51	-0.49	0		-4.88	8.07	11.18	-10.77	0.74	0		-2.63	4.89	14.6	-7.56	7.85	0		-9.5	-9.02	9.04	-35.21	0.86	0
319.5	-19.61	1.01	-1.48	-27.61	-2.32	0		-10.66	3.97	6.54	-15.08	-2.62	0		-9.59	1.35	7.39	-12.05	2.32	0		-12.67	-6.65	4.86	-37.01	-2.74	0
320.4	-15.4	0.3	-3.91	-22.2	-0.9	0		-7.02	4.84	5.98	-12.07	-0.15	0		-3.41	5.54	10.1	-9.82	7.45	0		-10.72	-3.16	10.6	-35.14	0.06	0
321.3	-17.68	0.31	-6.65	-26.89	-2.88	0		-5.68	8.43	7.59	-12.89	-0.77	0		-3.27	5.12	9.17	-6.54	9.13	0		-9.63	-8.01	5.59	-38.02	-3.69	0
322.2	-18.98	0.8	-3.87	-27.56	-4.98	0		-4.96	6.39	7.86	-13.46	1.12	0		-4.1	3.16	11.36	-6.97	8.2	0		-8.92	-4.49	9.1	-31.6	1.36	0
323.1	-20.39	1.04	-4.66	-26	-4.55	0		-7.78	4.03	5.55	-15.01	-1.11	0		-5.49	5.51	10.9	-7.13	4.42	0		-11.99	-4.21	10.56	-35.97	-1.02	0
324	-16.81	-0.41	-1.88	-22.24	-0.15	0		-6.61	7.89	9.24	-9.84	3.48	0		-5	3.6	12.46	-6.49	6.13	0		-8.51	-2.53	11.56	-33.63	0.68	0
324.9	-18.26	1.66	-4.39	-26.15	-4.51	0		-6.11	8.52	7.14	-13.72	0	0		-0.64	7.32	13.6	-7.47	8.04	0		-9.03	-4.94	9.02	-32.34	-0.56	0
325.8	-19.33	0	-6.44	-27.32	-5.76	0		-7.78	7.72	6.7	-13.85	-0.84	0		-7.64	1.97	9.99	-10.39	5.55	0		-14.41	-8.59	6.93	-36.88	-2.52	0
326.7	-16.88	3.9	-2.61	-21.58	-2.93	0		-9.28	3.43	7.08	-13.29	-4.52	0		-5.95	3.88	11.79	-7.81	3.54	0		-7.57	-3.71	12.72	-34.11	3.88	0
327.6	-19.02	-0.08	-3.86	-25.65	-3.8	0		-8.99	5.74	4.75	-16.15	-1.97	0		-3.63	3.19	9.62	-9.65	4.56	0		-8.67	-5.36	11.99	-33.88	1.13	0
328.5	-20.21	-1.53	-4.94	-27.55	-3.99	0		-9.04	4.11	7.99	-17.54	-1.2	0		-6.28	1.92	11.35	-10.14	5.98	0		-12.23	-6.87	6.33	-35.9	-1.88	0
329.4	-18.06	0.97	-7.11	-26.32	-5.76	0		-5.32	8.31	8.4	-15.08	0.28	0		-1.64	6.14	13.85	-8.57	4.8	0		-9.02	-5.5	10.81	-34.41	-1.68	0
330.3	-18.9	-1.74	-4.03	-25.51	-2.63	0		-7.01	7.73	7.18	-14.47	1.99	0		-5.08	4.6	13.42	-8.56	7.06	0		-9.38	-3.53	9.51	-35.24	0.84	0
331.2	-17.07	2.11	-2.81	-26.17	-4.08	0		-6.37	6.01	8.7	-13.68	0	0		-4.79	4.13	11.78	-9.81	6.4	0		-11.49	-7.23	6.76	-37.28	-2.7	0
332.1	-14.4	3.37	-1.19	-22.37	0.29	0		-6.91	7.55	5.16	-15.79	-1.1	0		-4.96	3.99	9.66	-9.95	4.8	0		-9.63	-4.54	12.31	-34.6	2.94	0
333	-16.21	4.28	-1.22	-23.07	0.16	0		-4.47	9.84	10.25	-12.7	-0.56	0		-3.63	6.72	12.48	-9.84	4.65	0		-12.31	-5.72	7.09	-38.86	-1.74	0
333.9	-18.9	-1.03	-4.34	-28.9	-3.55	0		-5.99	7.94	8.2	-13.02	0.61	0		-4.09	6.45	11.77	-5.1	7.91	0		-13.8	-7.14	7.54	-34.06	0.19	0
334.8	-16.34	2.09	-2.79	-25.35	-4.71	0		-6.75	6.8	9.44	-9.13	0.91	0		-3.69	2.78	10.34	-8.39	5.75	0		-12.64	-5.66	7.82	-37.49	-1.6	0
335.7	-17.6	1.42	-3.06	-25.62	-1.85	0		-4.81	8.17	9.55	-11.24	0.71	0		-2.35	6.7	13.09	-8.47	7.19	0		-13.41	-6.94	7.04	-38.07	-1.93	0
336.6	-15.61	4.34	-1.93	-26.15	-3.05	0		-5.72	8.66	9.53	-14.27	1.9	0		-4.8	2.59	10.75	-10.48	4.15	0		-12.91	-9.08	9.67	-36.4	-3.64	0
337.5	-18.45	0.14	-4.62	-26.3	-4.31	0		-7.05	6.94	8.15	-15.03	-3.96	0		-2.78	6.4	10.79	-7.89	3.69	0		-11.34	-6.54	8.63	-37.73	-1.25	0
338.4	-18.31	2.79	-2.13	-22.97	-3.75	0		-7.43	9.36	9.35	-11.8	-1.64	0		-2.87	6.69	12.46	-8.51	8.58	0		-10.97	-5.89	10.51	-33.62	-0.1	0
339.3	-20.54	0.03	-5.25	-29.27	-7.26	0		-10.66	5.3	7.46	-15.08	-4.28	0		-3.28	5.98	11.82	-9.87	7.29	0		-8.22	-4.55	11.98	-35.36	2.39	0
340.2	-16.1	3.13	-1.64	-25.88	1.77	0		-9.31	4.51	7.02	-14.85	1.1	0		-4.85	3.46	11.47	-8.42	7.24	0		-9.99	-5.85	10.8	-35.14	-0.04	0
341.1	-16.41	1.01	-3	-28.54	-1.79	0		-8.84	4.39	8.83	-15.12	-1.47	0		-7.55	5.22	15.5	-9.39	6.4	0		-10.8	-4.56	10.61	-38.09	-1.35	0
342	-14.54	3.82	-0.04	-24.24	-2.71	0		-7.35	7.33	6.97	-14.04	2.2	0		-5.64	4.02	9.99	-10.5	7.56	0		-9.54	-6.19	9.47	-36.82	2.35	0
342.9	-16.92	0.81	-1.3	-25.38	-2.71	0		-4.74	7.52	9.54	-14.03	2.87	0		-5.14	3.08	11.52	-10.05	5.28	0		-16.09	-9.2	6.52	-37.67	-4.06	0
343.8	-18.02	-1.1	-2.11	-31.52	-2.49	0		-4.25	7.2	10.99	-17.57	0.14	0		0.11	5.04	17.44	-9.07	7.34	0		-12.9	-8.5	9.03	-38.08	-3.14	0
344.7	-18.32	-0.06	-7.12	-23.58	-4.96	0		-6.54	9.18	6.98	-12.82	-0.53	0		-1.9	5.94	15.16	-7.08	6.49	0		-12.13	-6.82	9.37	-37.65	-2.43	0
345.6	-19.29	0.07	-8.02	-32.73	-6.41	0		-7.55	8.36	8.65	-15.42	-1.63	0		-2.51	5.92	14.53	-8.06	5.87	0		-10.93	-7.1	11.42	-37.51	-1	0
346.5	-17.91	1.35	-2.01	-26.52	-0.69	0		-10.83	4.79	8.5	-16.19	-1.88	0		-8.21	0.71	12.17	-14.28	2.89	0		-13.47	-7.89	8.06	-39.52	-2.76	0
347.4	-20.62	1.19	-5.23	-28.7	-3.33	0		-9.13	6.01	7.34	-14.82	-0.36	0		-3.49	4.21	11.26	-10.1	6.52	0		-13.42	-8.75	8.95	-38.85	-2.4	0
348.3	-18.27	0.55	-3.68	-28.55	0.32	0		-6.2	10.65	7.2	-13.13	-1.18	0		-5.77	6.03	10.37	-9.73	3.62	0		-15.23	-8.15	9.44	-38.58	-4.19	0
349.2	-19.04	2.57	-2.8	-26.15	-3.81	0		-9.67	8.44	6.23	-14.44	-0.68	0		-6.47	5.19	9.55	-12.52	4.05	0		-10.97	-6.95	7.65	-37.31	-0.85	0
350.1	-14.7	3.79	-0.8	-23.4	-4.11	0		-9	6.05	7.73	-13.75	-2.35	0		-5.91	4.84	11.87	-10.78	6.48	0		-13.8	-6.77	11.76	-38.63	-2.73	0
351	-18.66	-0.18	-2.93	-25.27	-1.26	0		-5.91	7.76	8.24	-12.9	-0.66	0		-5.7	4.18	10.79	-8.1	4.32	0		-17.2	-9.62	7.76	-39.09	-2.34	0
351.9	-18.64	0.34	-4.88	-26.9	-2.81	0		-4.22	6.74	8.52	-15.23	2.95	0		-3.1	3.63	14.34	-9.25	9.05	0		-12.07	-9.83	10.53	-38.17	-1.57	0
352.8	-22.08	-1.99	-5.01	-27.57	-5.49	0		-10.8	6.38	5.98	-17.29	-1.34	0		-5.16	8.06	12.52	-10.5	6.21	0		-14	-4.23	11.09	-37.73	-1.77	0
353.7	-17.05	1.64	-1.89	-24.4	-3.24	0		-9.65	5.53	6.93	-15.19	-2.84	0		-6.67	2.88	11.32	-8.76	6.43	0		-13.57	-8.64	8.26	-38.68	-1.72	0
354.6	-23.45	-1.57	-4.1	-28.11	-6.62	0		-11.68	6.2	7.72	-14.97	-3.51	0		-3.2	5.17	11.16	-8.66	6.06	0		-12.98	-5.37	8.71	-36.08	-1.88	0
355.5	-20.07	-1.67	-5.67	-26.39	-6.94	0		-8.14	6.07	8.56	-16.64	-1.76	0		-5.17	4.6	12.89	-12.13	4.82	0		-13.08	-7.43	12.95	-37.45	-0.66	0
356.4	-16.21	1.2	-0.31	-27.94	-0.24	0		-9.3	6.05	6.97	-17.9	-0.07	0		-6.18	5.16	10.48	-12.87	3.84	0		-14.53	-6.15	8.72	-37.34	-2.18	0
357.3	-20.15	-1.76	-4.6	-29.65	-3.89	0		-9.01	7.3	7.21	-15.02	-0.72	0		-3.24	6.49	13.31	-7.08	6.27	0		-14.06	-8.98	7.95	-39.96	-2.24	0
358.2	-18.56	0.05	-2.13	-28.87	-4.95	0		-8.91	5.93	7.56	-17.2	-1.99	0		-4.36	6.06	12.33	-10.07	4.54	0		-11.74	-6.54	11.44	-39.17	-1.43	0
359.1	-17.64	1.89	-1.56	-25.7	-3.32	0		-4.94	9.44	9.67	-12.81	1.19	0		-6.43	1.58	11.05	-12.72	7.3	0		-14.46	-9.03	8.59	-40.94	-1.45	0
360	-15.44	1.86	-3.11	-29.89	-6.44	0		-4.46	9.59	9.43	-15.09	0.28	0		-0.82	9.29	15.61	-5.88	10.7	0		-12.13	-5.23	12.98	-36.24	-0.61	0
360.9	-22.07	1.94	-4.08	-28.88	-1.67	0		-6.94	9.42	13.15	-15.43	5.32	0		-4.04	2.54	11.55	-9.12	5.66	0		-12.47	-10.58	8.49	-40.29	-1.77	0
361.8	-18.37	-0.06	-3.41	-28.89	-7.41	0		-6.3	6.12	8.87	-14.17	-1.6	0		-3.06	5.79	12.1	-8.32	5.58	0		-11.67	-6.57	10.17	-37.66	-2.23	0
362.7	-20.11	0.48	-3.35	-27.87	-3.93	0		-8.83	7	6.09	-15.33	-0.76	0		-2.77	4.73	12.02	-9.72	9.28	0		-12.55	-7.55	10.53	-37.98	1.21	0
363.6	-21.73	-0.51	-5.34	-28.95	-6.4	0		-8.68	10	6.81	-14.79	-0.84	0		-4.49	6.4	10.07	-12.73	3.25	0		-11.07	-4.33	9.46	-37.78	-0.79	0
364.5	-15.45	3.73	-1.77	-26.54	-3.3	0		-7.11	7.93	7.74	-17.44	-0.92	0		-4.41	5.49	13.12	-10.73	5.58	0		-17.43	-7.52	9.09	-40.2	-3.15	0
365.4	-19.9	-1.55	-2.03	-25.63	-4.82	0		-10.05	7.82	7.12	-13.3	-2.4	0		-6.44	4.74	12.45	-10.19	5.23	0		-15.72	-7.77	12.15	-38.46	-2.69	0
366.3	-18.82	0	-1.83	-30.3	-5.77	0		-8.89	5.04	6.85	-15.37	-2.41	0		-3.36	6.3	12.34	-9.5	5.9	0		-10.64	-5.96	11.66	-40.7	1.12	0
367.2	-18.97	0.03	-3.52	-27.47	-3.23	0		-9.46	6.51	10.41	-17.08	1.7	0		-5.29	5.71	12.23	-9.81	9.02	0		-15.04	-6.75	8.59	-40.62	0.23	0
368.1	-19.01	-1.81	-3.4	-31.56	-2.65	0		-6.17	8.95	9.97	-15.54	-0.52	0		-4.44	6.54	11.75	-12.61	6.77	0		-16.93	-8.44	10.05	-41.69	-2.69	0
369	-19.16	-0.94	-3.86	-30.62	-5.8	0		-8.69	5.09	7.62	-17.26	-3.57	0		-5.67	2	7.78	-12.84	5.57	0		-15.06	-6.61	10.52	-39.28	0.89	0
369.9	-14.37	5.92	0.5	-22.25	0.66	0		-6.55	7.12	10.46	-15.57	-1.11	0		-4.12	3.32	13.49	-10.38	5.11	0		-16.28	-10.72	7.32	-39.45	-1.33	0
370.8	-16.58	1.04	-3.6	-26.71	-1.95	0		-10.46	6.84	7.74	-17.29	-0.09	0		-4.35	4.73	11.26	-9.49	7.56	0		-13.36	-9.28	9.46	-38.5	0.09	0
371.7	-19.04	-0.57	-1.4	-29.28	-2.17	0		-8.48	6.35	11.68	-16.84	-0.29	0		-3.84	4.98	14.86	-11.76	4.83	0		-13.97	-5.54	11.52	-42.32	-0.93	0
372.6	-18.5	2.47	-0.53	-27.07	-0.76	0		-11.32	8.71	8.19	-15.48	-0.53	0		-4.43	6.72	12.74	-8.92	8.48	0		-12.68	-6.57	10.92	-39.25	0.68	0
373.5	-19.73	-3.56	-3.44	-30.09	-2.49	0		-9.45	4.16	5.72	-18.32	-2.79	0		-7.06	3.6	11.3	-13.36	3.06	0		-15.33	-7.61	12.55	-37.52	-1.04	0
374.4	-17.31	2.39	-4.28	-28.3	-4.27	0		-5.96	9.21	10.91	-15.09	2.06	0		-0.99	8.38	15.77	-9.96	9.42	0		-13.85	-5.43	13.46	-39.95	3.18	0
375.3	-21.42	-1.06	-5.51	-28.63	-1.23	0		-8.18	8.44	6.99	-16.47	0.58	0		-6.39	5.91	9.09	-14.89	2.65	0		-13.69	-7.28	11.21	-41.62	-1.73	0
376.2	-18.12	-0.52	-0.22	-30.53	-6.52	0		-5.31	11.35	12.51	-13.2	1.31	0		-1.38	9.81	15.6	-8.82	9.52	0		-14.41	-9.34	12.03	-42.29	-3.22	0
377.1	-19.03	-0.92	-4.68	-29.49	-5.09	0		-7.65	7.32	10.26	-14.34	1.28	0		-5.26	6.74	12.89	-9.42	7.13	0		-14.6	-4.34	12.5	-38.27	0.57	0
378	-23.58	-1.02	-5.6	-30.75	-5.18	0		-13.11	4.15	3.32	-18.86	-4.58	0		-5.96	2.34	9.16	-12.04	1.83	0		-15.94	-7.91	8.66	-39.65	-5.09	0
378.9	-18.64	2.1	-0.62	-25.21	-1.53	0		-10.98	5.19	7.91	-15.53	-1.84	0		-5.52	3.19	11.33	-9.88	6.24	0		-11.89	-7.56	14.21	-37.4	3.38	0
379.8	-18.61	0	-0.2	-28.72	-3.19	0		-8.18	5.68	8.81	-16.8	0.76	0		-4.62	3.42	13	-12.29	8.4	0		-15.94	-11.75	9.84	-42.92	-1.4	0
380.7	-17.43	1.74	-0.72	-25.42	-2.15	0		-8.93	8.42	9.68	-16.14	0.04	0		-5.98	3.59	9.75	-14.02	3.25	0		-17.17	-7.58	11.4	-43.14	0.74	0
381.6	-18.23	-0.31	-1.23	-28.2	-2.19	0		-4.53	6.6	12.23	-15.51	1.7	0		-2.43	5.35	13.88	-11.32	6.58	0		-14.41	-9.58	11.76	-41.37	-0.87	0
382.5	-18.96	1.68	-2.14	-26.55	-3.18	0		-8.69	8.2	7.95	-16.56	-2.88	0		-6.37	3.53	10.49	-14.23	4.55	0		-15.06	-9.15	11.31	-41.75	-0.12	0
383.4	-19.77	1.36	-3.2	-27.93	0.19	0		-6.55	8.45	11.45	-14.52	0.29	0		-6.69	4.87	12.4	-13.17	4.09	0		-18.5	-8.64	9.36	-44.24	-0.77	0
384.3	-22.67	-2.03	-4.46	-27.05	-6.28	0		-9.37	6.26	8.64	-19.01	-1.48	0		-5.67	5.84	14.31	-11.53	9.37	0		-15.71	-7.55	10.38	-42.5	0.81	0
385.2	-21.56	0.22	-4.18	-30.72	-4.04	0		-7.26	7.58	11.29	-14.7	-0.88	0		-1.44	4.13	11.52	-12.71	5.32	0		-13.64	-8.7	9.72	-42.1	-1.55	0
386.1	-21.48	-1.46	-7.45	-29.4	-6.07	0		-6.2	10.66	9.03	-15.61	-1.16	0		-3.22	6.45	13.38	-11.63	6.39	0		-11.16	-4.06	14.42	-38.16	3.57	0
387	-20.81	-3.83	-5.11	-28.18	-4.78	0		-10.34	4.84	9.64	-16.08	-1.65	0		-5.06	6.1	16.32	-9.15	7.92	0		-16.22	-8.47	13.12	-41.12	-2.64	0
387.9	-20.97	-0.1	-2.96	-29.28	-2.76	0		-6	9.17	12.65	-15.07	2.2	0		-4.34	6.52	17.05	-12.96	10.57	0		-14.04	-5.88	12.94	-40.21	4.27	0
388.8	-20.33	-0.49	-4.56	-25.06	-3.55	0		-11.91	5.95	5.77	-15.53	-4.9	0		-4.48	4.78	13.39	-10.37	4.71	0		-15.78	-8.49	12.8	-42.21	-1	0
389.7	-16.6	1.22	1.23	-26.11	-3.12	0		-11.75	6.91	10.55	-17.03	-1.88	0		-5.29	4.94	15.18	-11.18	7.21	0		-15.1	-6.47	13.06	-38.74	1.49	0
390.6	-21.95	-1.84	-5.56	-31.08	-5.65	0		-9.59	6.21	10.9	-17.38	0.31	0		-6.41	3.96	12.68	-11.93	5.31	0		-16.33	-10.25	11.16	-42.95	-1.86	0
391.5	-22.62	-2.22	-4.55	-31.86	-6.11	0		-9.17	4.21	7.94	-19.32	-2.17	0		-6.43	0.71	9.31	-17.14	1.72	0		-15.99	-9.04	11.99	-43.61	-0.85	0
392.4	-22.35	-2	-4.87	-32.62	-3.64	0		-13	2.58	6.67	-20.07	-1.63	0		-4.9	1.77	12.01	-11.26	7.01	0		-16.9	-10.52	10.8	-42.46	-1.22	0
393.3	-19.67	-2.45	-3.9	-30.89	-3.63	0		-5.65	8.76	11.56	-16.16	0.1	0		-2.87	8.48	15.08	-10.47	5.02	0		-14.07	-6.43	12.55	-41.77	-0.99	0
394.2	-19.84	2.1	-1.84	-30	-5.1	0		-12.12	7.69	6.85	-17.29	-3.76	0		-5.3	5.21	11.34	-11.09	5.13	0		-18.69	-7.92	9.82	-45.12	0.69	0
395.1	-22.21	1.05	-0.6	-30.45	-1.22	0		-10.38	6.63	10.7	-17.89	-0.33	0		-0.84	7.24	14.73	-8.27	7.74	0		-15.72	-7.48	10.7	-41.68	-2.61	0
396	-24.85	-1.44	-9.13	-33.72	-6.71	0		-7.86	8.4	11.78	-15.08	0.44	0		-3.09	5.43	14.67	-10.47	7.97	0		-17.39	-9.44	11.56	-44.68	-2.12	0
396.9	-23.06	-2.52	-3.8	-30.89	-5.11	0		-8.75	4.92	7.33	-15.61	-4.45	0		1.01	7.66	14.4	-5.53	9.21	0		-13.78	-4.31	14.19	-39.63	3.04	0
397.8	-17.36	4.54	0.85	-27.38	-2.28	0		-10.33	6.74	12.17	-17.84	0.16	0		-5.66	2.55	11.57	-11.37	6.48	0		-15.36	-7.04	13.2	-39.44	2.05	0
398.7	-21.3	2.16	-1.11	-30.33	-4.27	0		-7.61	10.16	9.22	-15.54	0.87	0		-5.83	7.49	12.92	-11.13	5.3	0		-16.9	-8.78	8.85	-44.28	-4.5	0
399.6	-19.4	1.54	-2.38	-27.9	-3.85	0		-11.57	4.19	7.5	-20.17	-1.31	0		-6.85	2.12	13.14	-13	5.44	0		-17.2	-7.88	14.33	-42.16	-0.08	0
400.5	-17.85	3.94	-0.19	-25.85	-1.67	0		-8.06	12.2	11.6	-16.38	0.21	0		-4.53	8.85	15.62	-9.97	8.83	0		-16.59	-7.76	13.36	-41.94	1.03	0
401.4	-21.08	0.19	-0.67	-30.65	-2.34	0		-11.01	5.55	12.27	-19.26	-0.48	0		-3	5.05	16.1	-10.04	4.07	0		-16.78	-8	11.1	-43.8	-0.49	0
402.3	-20.68	0.88	-3.27	-32.02	-3.35	0		-10.51	6.64	7.18	-20.1	-2.21	0		-7.4	4.36	9.64	-16.5	3.08	0		-15.24	-7.89	10.31	-45.97	-2.42	0
403.2	-20.4	-0.59	-1.88	-30.65	-2.41	0		-11.95	6.07	12.19	-21.3	-0.77	0		-5.78	3.17	15.08	-13.18	6.95	0		-16.91	-7.5	14.09	-42.35	1.71	0
404.1	-21.68	2.65	-0.64	-30.82	-2.61	0		-6.91	10.86	11.93	-16.53	1.16	0		-1.36	4.63	11.24	-12.68	6.72	0		-15.52	-6.22	11.1	-40.01	2.6	0
405	-21.76	-1.26	-5.56	-30.52	-5.68	0		-9.38	10.5	10.16	-18.76	-1.99	0		-5.62	6.69	13.62	-11.6	5.03	0		-17.36	-11.19	10.09	-44.41	-6.38	0
405.9	-20.66	0.13	-3.4	-30.26	-4.12	0		-12.03	4.25	6.85	-19.16	-3.99	0		-4.98	4.41	13.29	-12.3	6.62	0		-19.66	-11.08	10.71	-44.5	-2.68	0
406.8	-20.55	0.56	-4.05	-31.04	-4.82	0		-7.91	9.29	8.69	-15.79	-0.67	0		-4.96	5.53	14.04	-10.43	6.3	0		-18.29	-10.9	9.64	-45.95	-2.3	0
407.7	-21.67	2.56	-3.89	-30.56	-3.5	0		-12.61	7.38	9.52	-18.96	-2.84	0		-5.82	3.82	12.51	-11.16	7.41	0		-16.83	-8.43	12.85	-41.94	1.36	0
408.6	-23.88	0.24	-2.9	-31.33	-6.44	0		-11.11	6.33	10.62	-14.92	-0.87	0		-5.23	5.26	14.36	-13.1	7.42	0		-20.01	-11.46	11.17	-46.74	-3.39	0
409.5	-19.67	4.62	-1.15	-29.82	-0.14	0		-10.56	9.24	8.26	-18.12	-0.42	0		-4.99	5.54	12.71	-11.74	5.57	0		-17.24	-9.46	13.32	-42.04	-0.61	0
410.4	-21.77	-2.75	-3.06	-31.02	-5.77	0		-11.43	5.52	11.1	-17.06	-4.07	0		-5.64	6.57	15	-12.21	4.64	0		-17.98	-7.77	10.86	-44.25	-2.55	0
411.3	-21.26	-0.92	-4.05	-29.88	-6.21	0		-8.84	6.91	10.88	-17.62	-2.14	0		-3.91	5.55	14.91	-12.07	6.26	0		-16.15	-7.76	11.19	-45.03	1.58	0
412.2	-19.31	-0.26	-1.59	-28.13	-3.88	0		-8.95	9.61	10.72	-15.21	-2.64	0		-4.84	7.04	13.98	-13.12	4.87	0		-16.39	-4.61	14.26	-43.21	1.22	0
413.1	-22.66	0.96	-0.92	-33.42	-7.64	0		-13.14	3.89	10.16	-20.9	-3.68	0		-4.95	5.01	16.14	-11.65	6.89	0		-16.06	-7.64	17.27	-42.8	0.48	0
414	-18.68	0.32	-2.26	-27.27	-5.03	0		-13.17	5.29	6.51	-18.81	-5.78	0		-7.58	3.49	12.34	-13.56	3.43	0		-16.36	-9.02	12.96	-44.88	-1.6	0
414.9	-20.11	0.45	-3.82	-29.17	-4.75	0		-9.78	7.53	8.89	-17.91	-0.99	0		-6.74	5.4	12.15	-15.07	6.56	0		-20.28	-11.03	10.73	-47.48	1	0
415.8	-18.79	0.66	-0.86	-27.6	-2.29	0		-5.22	10.65	14.94	-14.76	-0.27	0		-3.03	5.51	15.92	-11.36	5.8	0		-18.3	-10.16	13.49	-44.01	-1.37	0
416.7	-23.44	-0.29	-2.45	-31.12	-7.15	0		-11.81	7.4	9.29	-19.61	-2.35	0		-2.41	7.58	14.44	-13.11	8.56	0		-19.7	-8.93	10.49	-46.65	0.46	0
417.6	-24.58	-1.39	-5.8	-32.26	-7.14	0		-14.13	8.08	6.47	-20.17	-1.58	0		-4.03	6.3	13.38	-12.38	9.36	0		-19.36	-10.45	12.58	-45.17	0.68	0
418.5	-19.05	1.72	2.22	-27.59	-0.78	0		-10.31	8.65	11.09	-17.05	-1	0		-3.59	7.1	13.93	-12.72	7.22	0		-20.17	-8.13	10.35	-45.7	-0.57	0
419.4	-25.36	-4	-4.73	-33.65	-6.04	0		-11.99	5.29	9.86	-19.75	-3.13	0		-5.68	2.2	11.66	-14.93	3.72	0		-16.27	-8.9	13.59	-46.56	0.13	0
420.3	-20.78	-0.94	-2.62	-30.6	-5.8	0		-11.14	6.74	10.82	-18.64	-0.01	0		-5.59	4.25	13.81	-12.42	9.24	0		-17.97	-9.28	14.11	-45.76	-0.02	0
421.2	-22.09	0.49	-2.22	-29.3	-4.66	0		-12.16	6.03	10.43	-16.67	-3.97	0		-6.01	4.24	15.14	-13.37	5.24	0		-16.18	-8.34	16.63	-43.1	3.69	0
422.1	-22.18	0.35	-1.92	-29.21	-2.56	0		-9.86	6.46	11.65	-17.39	-2.49	0		-4.87	5.29	14.12	-13.16	5.61	0		-20.15	-9.93	10.12	-45.86	-1.37	0
423	-20.72	-1.78	-2.29	-31.7	-5.98	0		-11.08	6.09	13.47	-19.95	-2.99	0		-6.37	3.49	12.86	-14.62	6.94	0		-20.66	-10.41	13.29	-46.23	-0.63	0
423.9	-22.78	-2.89	-1.71	-31.7	-5.16	0		-13.17	6.25	11.35	-19.45	-2.83	0		-6.7	2.94	12.74	-16.25	4.08	0		-20.97	-12.02	11.48	-49.17	-2.24	0
424.8	-22.27	0.37	-2.66	-31.12	-6.63	0		-10.4	6.8	10.06	-17.84	-2.69	0		-2.11	5.18	17.04	-11.94	8.71	0		-15.73	-6.36	14.57	-45.22	0.8	0
425.7	-18.61	2.63	-2.28	-30.72	-5.2	0		-8.89	8.07	9	-19.16	-4.08	0		-2.62	5.98	16.87	-14.29	5.6	0		-19.2	-9.28	14.6	-49.2	-0.41	0
426.6	-21.93	0.93	-3.69	-30.7	-4.06	0		-10.02	11.56	10.5	-16.37	-1.58	0		-5.61	7.93	13.93	-13.61	6.3	0		-18.2	-6.59	14.84	-44.01	0.69	0
427.5	-18.2	-0.78	0.4	-28.92	-4.81	0		-9.85	9.04	13.32	-14.65	0.55	0		-6.38	4.05	13.26	-16.48	4.44	0		-17.6	-8.21	14.62	-45.64	2.04	0
428.4	-20.81	-1.72	-4.94	-33.08	-6.61	0		-10.06	4.58	9.37	-20.2	-0.87	0		-5.44	3.73	12.72	-16.26	6.69	0		-18.81	-10.29	12.09	-48.16	-2.12	0
429.3	-22.37	0.59	-1.41	-33.79	-7.34	0		-13.4	8.91	9.67	-20.69	-4.89	0		-7.28	6.35	12.1	-15.29	6.48	0		-18.34	-9.49	12.33	-47.9	-1.35	0
430.2	-20.47	0.28	-1.52	-30.66	-5.05	0		-8.09	5.65	12.15	-16.99	-3.96	0		-3.41	6.73	17.29	-9.33	6.66	0		-17.92	-6.34	15.93	-43.38	1.13	0
431.1	-23.19	-2.17	-1.38	-31.02	-3.58	0		-13.31	6.08	8.93	-20.87	-3.11	0		-5.83	3.74	14.38	-14.05	5.87	0		-18.68	-10.48	13.51	-43.04	-0.03	0
432	-20.71	-0.02	-1.92	-29.58	-6.69	0		-11.41	6.52	12.09	-20.33	-0.95	0		-6.67	1.6	15.29	-16.37	7.67	0		-18.27	-9.32	14.62	-46.27	-0.02	0
432.9	-20.3	-0.07	0.19	-31.76	-3.11	0		-11.59	6.62	12.68	-20.73	-4.29	0		-4.36	5.11	13.75	-14.99	5	0		-20.66	-7.69	13.3	-45.69	-1.38	0
433.8	-20.79	0.76	-1.32	-30.27	-5.54	0		-10.94	5.86	8.48	-18.32	-1.56	0		-3.34	4.01	15.19	-15.38	5.41	0		-18.7	-10.6	14.46	-47.01	-1.35	0
434.7	-22.73	-2.02	-5.9	-33.34	-4.99	0		-8.66	6.13	10.53	-17.04	-1.26	0		-2.6	6.05	15.16	-11.4	7.82	0		-17.5	-7.23	15.57	-44.94	2.87	0
0	0	0	0	0	0	0		0	0	0	0	0	0		0	0	0	0	0	0		0	0	0	0	0	0
0	0	0	0	0	0	0		0	0	0	0	0	0		0	0	0	0	0	0		0	0	0	0	0	0
0	0	0	0	0	0	0		0	0	0	0	0	0		0	0	0	0	0	0		0	0	0	0	0	0
0	0	0	0	0	0	0		0	0	0	0	0	0		0	0	0	0	0	0		0	0	0	0	0	0
0	0	0	0	0	0	0		0	0	0	0	0	0		0	0	0	0	0	0		0	0	0	0	0	0
0	0	0	0	0	0	0		0	0	0	0	0	0		0	0	0	0	0	0		0	0	0	0	0	0
0	0	0	0	0	0	0		0	0	0	0	0	0		0	0	0	0	0	0		0	0	0	0	0	0
0	0	0	0	0	0	0		0	0	0	0	0	0		0	0	0	0	0	0		0	0	0	0	0	0
0	0	0	0	0	0	0		0	0	0	0	0	0		0	0	0	0	0	0		0	0	0	0	0	0
0	0	0	0	0	0	0		0	0	0	0	0	0		0	0	0	0	0	0		0	0	0	0	0	0
0	0	0	0	0	0	0		0	0	0	0	0	0		0	0	0	0	0	0		0	0	0	0	0	0
0	0	0	0	0	0	0		0	0	0	0	0	0		0	0	0	0	0	0		0	0	0	0	0	0
0	0	0	0	0	0	0		0	0	0	0	0	0		0	0	0	0	0	0		0	0	0	0	0	0
0	0	0	0	0	0	0		0	0	0	0	0	0		0	0	0	0	0	0		0	0	0	0	0	0
0	0	0	0	0	0	0		0	0	0	0	0	0		0	0	0	0	0	0		0	0	0	0	0	0
0	0	0	0	0	0	0		0	0	0	0	0	0		0	0	0	0	0	0		0	0	0	0	0	0
0	0	0	0	0	0	0		0	0	0	0	0	0		0	0	0	0	0	0		0	0	0	0	0	0
0	0	0	0	0	0	0		0	0	0	0	0	0		0	0	0	0	0	0		0	0	0	0	0	0
0	0	0	0	0	0	0		0	0	0	0	0	0		0	0	0	0	0	0		0	0	0	0	0	0
0	0	0	0	0	0	0		0	0	0	0	0	0		0	0	0	0	0	0		0	0	0	0	0	0
0	0	0	0	0	0	0		0	0	0	0	0	0		0	0	0	0	0	0		0	0	0	0	0	0
0	0	0	0	0	0	0		0	0	0	0	0	0		0	0	0	0	0	0		0	0	0	0	0	0
0	0	0	0	0	0	0		0	0	0	0	0	0		0	0	0	0	0	0		0	0	0	0	0	0
0	0	0	0	0	0	0		0	0	0	0	0	0		0	0	0	0	0	0		0	0	0	0	0	0
0	0	0	0	0	0	0		0	0	0	0	0	0		0	0	0	0	0	0		0	0	0	0	0	0
0	0	0	0	0	0	0		0	0	0	0	0	0		0	0	0	0	0	0		0	0	0	0	0	0
0	0	0	0	0	0	0		0	0	0	0	0	0		0	0	0	0	0	0		0	0	0	0	0	0
0	0	0	0	0	0	0		0	0	0	0	0	0		0	0	0	0	0	0		0	0	0	0	0	0
0	0	0	0	0	0	0		0	0	0	0	0	0		0	0	0	0	0	0		0	0	0	0	0	0
0	0	0	0	0	0	0		0	0	0	0	0	0		0	0	0	0	0	0		0	0	0	0	0	0
0	0	0	0	0	0	0		0	0	0	0	0	0		0	0	0	0	0	0		0	0	0	0	0	0
0	0	0	0	0	0	0		0	0	0	0	0	0		0	0	0	0	0	0		0	0	0	0	0	0
0	0	0	0	0	0	0		0	0	0	0	0	0		0	0	0	0	0	0		0	0	0	0	0	0
0	0	0	0	0	0	0		0	0	0	0	0	0		0	0	0	0	0	0		0	0	0	0	0	0
0	0	0	0	0	0	0		0	0	0	0	0	0		0	0	0	0	0	0		0	0	0	0	0	0
0	0	0	0	0	0	0		0	0	0	0	0	0		0	0	0	0	0	0		0	0	0	0	0	0
0	0	0	0	0	0	0		0	0	0	0	0	0		0	0	0	0	0	0		0	0	0	0	0	0
0	0	0	0	0	0	0		0	0	0	0	0	0		0	0	0	0	0	0		0	0	0	0	0	0
0	0	0	0	0	0	0		0	0	0	0	0	0		0	0	0	0	0	0		0	0	0	0	0	0
0	0	0	0	0	0	0		0	0	0	0	0	0		0	0	0	0	0	0		0	0	0	0	0	0
0	0	0	0	0	0	0		0	0	0	0	0	0		0	0	0	0	0	0		0	0	0	0	0	0
0	0	0	0	0	0	0		0	0	0	0	0	0		0	0	0	0	0	0		0	0	0	0	0	0
0	0	0	0	0	0	0		0	0	0	0	0	0		0	0	0	0	0	0		0	0	0	0	0	0
0	0	0	0	0	0	0		0	0	0	0	0	0		0	0	0	0	0	0		0	0	0	0	0	0
0	0	0	0	0	0	0		0	0	0	0	0	0		0	0	0	0	0	0		0	0	0	0	0	0
0	0	0	0	0	0	0		0	0	0	0	0	0		0	0	0	0	0	0		0	0	0	0	0	0
0	0	0	0	0	0	0		0	0	0	0	0	0		0	0	0	0	0	0		0	0	0	0	0	0
0	0	0	0	0	0	0		0	0	0	0	0	0		0	0	0	0	0	0		0	0	0	0	0	0
0	0	0	0	0	0	0		0	0	0	0	0	0		0	0	0	0	0	0		0	0	0	0	0	0
0	0	0	0	0	0	0		0	0	0	0	0	0		0	0	0	0	0	0		0	0	0	0	0	0
0	0	0	0	0	0	0		0	0	0	0	0	0		0	0	0	0	0	0		0	0	0	0	0	0
0	0	0	0	0	0	0		0	0	0	0	0	0		0	0	0	0	0	0		0	0	0	0	0	0
0	0	0	0	0	0	0		0	0	0	0	0	0		0	0	0	0	0	0		0	0	0	0	0	0
0	0	0	0	0	0	0		0	0	0	0	0	0		0	0	0	0	0	0		0	0	0	0	0	0
0	0	0	0	0	0	0		0	0	0	0	0	0		0	0	0	0	0	0		0	0	0	0	0	0
0	0	0	0	0	0	0		0	0	0	0	0	0		0	0	0	0	0	0		0	0	0	0	0	0
0	0	0	0	0	0	0		0	0	0	0	0	0		0	0	0	0	0	0		0	0	0	0	0	0
0	0	0	0	0	0	0		0	0	0	0	0	0		0	0	0	0	0	0		0	0	0	0	0	0
0	0	0	0	0	0	0		0	0	0	0	0	0		0	0	0	0	0	0		0	0	0	0	0	0
0	0	0	0	0	0	0		0	0	0	0	0	0		0	0	0	0	0	0		0	0	0	0	0	0
0	0	0	0	0	0	0		0	0	0	0	0	0		0	0	0	0	0	0		0	0	0	0	0	0
0	0	0	0	0	0	0		0	0	0	0	0	0		0	0	0	0	0	0		0	0	0	0	0	0
0	0	0	0	0	0	0		0	0	0	0	0	0		0	0	0	0	0	0		0	0	0	0	0	0
0	0	0	0	0	0	0		0	0	0	0	0	0		0	0	0	0	0	0		0	0	0	0	0	0
0	0	0	0	0	0	0		0	0	0	0	0	0		0	0	0	0	0	0		0	0	0	0	0	0
0	0	0	0	0	0	0		0	0	0	0	0	0		0	0	0	0	0	0		0	0	0	0	0	0
0	0	0	0	0	0	0		0	0	0	0	0	0		0	0	0	0	0	0		0	0	0	0	0	0
0	0	0	0	0	0	0		0	0	0	0	0	0		0	0	0	0	0	0		0	0	0	0	0	0
0	0	0	0	0	0	0		0	0	0	0	0	0		0	0	0	0	0	0		0	0	0	0	0	0
0	0	0	0	0	0	0		0	0	0	0	0	0		0	0	0	0	0	0		0	0	0	0	0	0
0	0	0	0	0	0	0		0	0	0	0	0	0		0	0	0	0	0	0		0	0	0	0	0	0
0	0	0	0	0	0	0		0	0	0	0	0	0		0	0	0	0	0	0		0	0	0	0	0	0
0	0	0	0	0	0	0		0	0	0	0	0	0		0	0	0	0	0	0		0	0	0	0	0	0
0	0	0	0	0	0	0		0	0	0	0	0	0		0	0	0	0	0	0		0	0	0	0	0	0
0	0	0	0	0	0	0		0	0	0	0	0	0		0	0	0	0	0	0		0	0	0	0	0	0
0	0	0	0	0	0	0		0	0	0	0	0	0		0	0	0	0	0	0		0	0	0	0	0	0
0	0	0	0	0	0	0		0	0	0	0	0	0		0	0	0	0	0	0		0	0	0	0	0	0
0	0	0	0	0	0	0		0	0	0	0	0	0		0	0	0	0	0	0		0	0	0	0	0	0
0	0	0	0	0	0	0		0	0	0	0	0	0		0	0	0	0	0	0		0	0	0	0	0	0
0	0	0	0	0	0	0		0	0	0	0	0	0		0	0	0	0	0	0		0	0	0	0	0	0
0	0	0	0	0	0	0		0	0	0	0	0	0		0	0	0	0	0	0		0	0	0	0	0	0
0	0	0	0	0	0	0		0	0	0	0	0	0		0	0	0	0	0	0		0	0	0	0	0	0
0	0	0	0	0	0	0		0	0	0	0	0	0		0	0	0	0	0	0		0	0	0	0	0	0
0	0	0	0	0	0	0		0	0	0	0	0	0		0	0	0	0	0	0		0	0	0	0	0	0
0	0	0	0	0	0	0		0	0	0	0	0	0		0	0	0	0	0	0		0	0	0	0	0	0
0	0	0	0	0	0	0		0	0	0	0	0	0		0	0	0	0	0	0		0	0	0	0	0	0
0	0	0	0	0	0	0		0	0	0	0	0	0		0	0	0	0	0	0		0	0	0	0	0	0
0	0	0	0	0	0	0		0	0	0	0	0	0		0	0	0	0	0	0		0	0	0	0	0	0
0	0	0	0	0	0	0		0	0	0	0	0	0		0	0	0	0	0	0		0	0	0	0	0	0
0	0	0	0	0	0	0		0	0	0	0	0	0		0	0	0	0	0	0		0	0	0	0	0	0
0	0	0	0	0	0	0		0	0	0	0	0	0		0	0	0	0	0	0		0	0	0	0	0	0
0	0	0	0	0	0	0		0	0	0	0	0	0		0	0	0	0	0	0		0	0	0	0	0	0
0	0	0	0	0	0	0		0	0	0	0	0	0		0	0	0	0	0	0		0	0	0	0	0	0
0	0	0	0	0	0	0		0	0	0	0	0	0		0	0	0	0	0	0		0	0	0	0	0	0
0	0	0	0	0	0	0		0	0	0	0	0	0		0	0	0	0	0	0		0	0	0	0	0	0
0	0	0	0	0	0	0		0	0	0	0	0	0		0	0	0	0	0	0		0	0	0	0	0	0
0	0	0	0	0	0	0		0	0	0	0	0	0		0	0	0	0	0	0		0	0	0	0	0	0
0	0	0	0	0	0	0		0	0	0	0	0	0		0	0	0	0	0	0		0	0	0	0	0	0
0	0	0	0	0	0	0		0	0	0	0	0	0		0	0	0	0	0	0		0	0	0	0	0	0
0	0	0	0	0	0	0		0	0	0	0	0	0		0	0	0	0	0	0		0	0	0	0	0	0
0	0	0	0	0	0	0		0	0	0	0	0	0		0	0	0	0	0	0		0	0	0	0	0	0
0	0	0	0	0	0	0		0	0	0	0	0	0		0	0	0	0	0	0		0	0	0	0	0	0
0	0	0	0	0	0	0		0	0	0	0	0	0		0	0	0	0	0	0		0	0	0	0	0	0
0	0	0	0	0	0	0		0	0	0	0	0	0		0	0	0	0	0	0		0	0	0	0	0	0
0	0	0	0	0	0	0		0	0	0	0	0	0		0	0	0	0	0	0		0	0	0	0	0	0
0	0	0	0	0	0	0		0	0	0	0	0	0		0	0	0	0	0	0		0	0	0	0	0	0
0	0	0	0	0	0	0		0	0	0	0	0	0		0	0	0	0	0	0		0	0	0	0	0	0
0	0	0	0	0	0	0		0	0	0	0	0	0		0	0	0	0	0	0		0	0	0	0	0	0
0	0	0	0	0	0	0		0	0	0	0	0	0		0	0	0	0	0	0		0	0	0	0	0	0
0	0	0	0	0	0	0		0	0	0	0	0	0		0	0	0	0	0	0		0	0	0	0	0	0
0	0	0	0	0	0	0		0	0	0	0	0	0		0	0	0	0	0	0		0	0	0	0	0	0
0	0	0	0	0	0	0		0	0	0	0	0	0		0	0	0	0	0	0		0	0	0	0	0	0
0	0	0	0	0	0	0		0	0	0	0	0	0		0	0	0	0	0	0		0	0	0	0	0	0
0	0	0	0	0	0	0		0	0	0	0	0	0		0	0	0	0	0	0		0	0	0	0	0	0
0	0	0	0	0	0	0		0	0	0	0	0	0		0	0	0	0	0	0		0	0	0	0	0	0
0	0	0	0	0	0	0		0	0	0	0	0	0		0	0	0	0	0	0		0	0	0	0	0	0
0	0	0	0	0	0	0		0	0	0	0	0	0		0	0	0	0	0	0		0	0	0	0	0	0
0	0	0	0	0	0	0		0	0	0	0	0	0		0	0	0	0	0	0		0	0	0	0	0	0
0	0	0	0	0	0	0		0	0	0	0	0	0		0	0	0	0	0	0		0	0	0	0	0	0
0	0	0	0	0	0	0		0	0	0	0	0	0		0	0	0	0	0	0		0	0	0	0	0	0
0	0	0	0	0	0	0		0	0	0	0	0	0		0	0	0	0	0	0		0	0	0	0	0	0
0	0	0	0	0	0	0		0	0	0	0	0	0		0	0	0	0	0	0		0	0	0	0	0	0
0	0	0	0	0	0	0		0	0	0	0	0	0		0	0	0	0	0	0		0	0	0	0	0	0
0	0	0	0	0	0	0		0	0	0	0	0	0		0	0	0	0	0	0		0	0	0	0	0	0
0	0	0	0	0	0	0		0	0	0	0	0	0		0	0	0	0	0	0		0	0	0	0	0	0
0	0	0	0	0	0	0		0	0	0	0	0	0		0	0	0	0	0	0		0	0	0	0	0	0
0	0	0	0	0	0	0		0	0	0	0	0	0		0	0	0	0	0	0		0	0	0	0	0	0
0	0	0	0	0	0	0		0	0	0	0	0	0		0	0	0	0	0	0		0	0	0	0	0	0
0	0	0	0	0	0	0		0	0	0	0	0	0		0	0	0	0	0	0		0	0	0	0	0	0
0	0	0	0	0	0	0		0	0	0	0	0	0		0	0	0	0	0	0		0	0	0	0	0	0
0	0	0	0	0	0	0		0	0	0	0	0	0		0	0	0	0	0	0		0	0	0	0	0	0
0	0	0	0	0	0	0		0	0	0	0	0	0		0	0	0	0	0	0		0	0	0	0	0	0
0	0	0	0	0	0	0		0	0	0	0	0	0		0	0	0	0	0	0		0	0	0	0	0	0
0	0	0	0	0	0	0		0	0	0	0	0	0		0	0	0	0	0	0		0	0	0	0	0	0
0	0	0	0	0	0	0		0	0	0	0	0	0		0	0	0	0	0	0		0	0	0	0	0	0
0	0	0	0	0	0	0		0	0	0	0	0	0		0	0	0	0	0	0		0	0	0	0	0	0
0	0	0	0	0	0	0		0	0	0	0	0	0		0	0	0	0	0	0		0	0	0	0	0	0
0	0	0	0	0	0	0		0	0	0	0	0	0		0	0	0	0	0	0		0	0	0	0	0	0
0	0	0	0	0	0	0		0	0	0	0	0	0		0	0	0	0	0	0		0	0	0	0	0	0
0	0	0	0	0	0	0		0	0	0	0	0	0		0	0	0	0	0	0		0	0	0	0	0	0
0	0	0	0	0	0	0		0	0	0	0	0	0		0	0	0	0	0	0		0	0	0	0	0	0
0	0	0	0	0	0	0		0	0	0	0	0	0		0	0	0	0	0	0		0	0	0	0	0	0
0	0	0	0	0	0	0		0	0	0	0	0	0		0	0	0	0	0	0		0	0	0	0	0	0
0	0	0	0	0	0	0		0	0	0	0	0	0		0	0	0	0	0	0		0	0	0	0	0	0
0	0	0	0	0	0	0		0	0	0	0	0	0		0	0	0	0	0	0		0	0	0	0	0	0
0	0	0	0	0	0	0		0	0	0	0	0	0		0	0	0	0	0	0		0	0	0	0	0	0
0	0	0	0	0	0	0		0	0	0	0	0	0		0	0	0	0	0	0		0	0	0	0	0	0
0	0	0	0	0	0	0		0	0	0	0	0	0		0	0	0	0	0	0		0	0	0	0	0	0
0	0	0	0	0	0	0		0	0	0	0	0	0		0	0	0	0	0	0		0	0	0	0	0	0
0	0	0	0	0	0	0		0	0	0	0	0	0		0	0	0	0	0	0		0	0	0	0	0	0
0	0	0	0	0	0	0		0	0	0	0	0	0		0	0	0	0	0	0		0	0	0	0	0	0
0	0	0	0	0	0	0		0	0	0	0	0	0		0	0	0	0	0	0		0	0	0	0	0	0
0	0	0	0	0	0	0		0	0	0	0	0	0		0	0	0	0	0	0		0	0	0	0	0	0
0	0	0	0	0	0	0		0	0	0	0	0	0		0	0	0	0	0	0		0	0	0	0	0	0
0	0	0	0	0	0	0		0	0	0	0	0	0		0	0	0	0	0	0		0	0	0	0	0	0
0	0	0	0	0	0	0		0	0	0	0	0	0		0	0	0	0	0	0		0	0	0	0	0	0
0	0	0	0	0	0	0		0	0	0	0	0	0		0	0	0	0	0	0		0	0	0	0	0	0
0	0	0	0	0	0	0		0	0	0	0	0	0		0	0	0	0	0	0		0	0	0	0	0	0
0	0	0	0	0	0	0		0	0	0	0	0	0		0	0	0	0	0	0		0	0	0	0	0	0
0	0	0	0	0	0	0		0	0	0	0	0	0		0	0	0	0	0	0		0	0	0	0	0	0
0	0	0	0	0	0	0		0	0	0	0	0	0		0	0	0	0	0	0		0	0	0	0	0	0
0	0	0	0	0	0	0		0	0	0	0	0	0		0	0	0	0	0	0		0	0	0	0	0	0
0	0	0	0	0	0	0		0	0	0	0	0	0		0	0	0	0	0	0		0	0	0	0	0	0
0	0	0	0	0	0	0		0	0	0	0	0	0		0	0	0	0	0	0		0	0	0	0	0	0
0	0	0	0	0	0	0		0	0	0	0	0	0		0	0	0	0	0	0		0	0	0	0	0	0
0	0	0	0	0	0	0		0	0	0	0	0	0		0	0	0	0	0	0		0	0	0	0	0	0
0	0	0	0	0	0	0		0	0	0	0	0	0		0	0	0	0	0	0		0	0	0	0	0	0
0	0	0	0	0	0	0		0	0	0	0	0	0		0	0	0	0	0	0		0	0	0	0	0	0
0	0	0	0	0	0	0		0	0	0	0	0	0		0	0	0	0	0	0		0	0	0	0	0	0
0	0	0	0	0	0	0		0	0	0	0	0	0		0	0	0	0	0	0		0	0	0	0	0	0
0	0	0	0	0	0	0		0	0	0	0	0	0		0	0	0	0	0	0		0	0	0	0	0	0
0	0	0	0	0	0	0		0	0	0	0	0	0		0	0	0	0	0	0		0	0	0	0	0	0
0	0	0	0	0	0	0		0	0	0	0	0	0		0	0	0	0	0	0		0	0	0	0	0	0
0	0	0	0	0	0	0		0	0	0	0	0	0		0	0	0	0	0	0		0	0	0	0	0	0
0	0	0	0	0	0	0		0	0	0	0	0	0		0	0	0	0	0	0		0	0	0	0	0	0
0	0	0	0	0	0	0		0	0	0	0	0	0		0	0	0	0	0	0		0	0	0	0	0	0
0	0	0	0	0	0	0		0	0	0	0	0	0		0	0	0	0	0	0		0	0	0	0	0	0
0	0	0	0	0	0	0		0	0	0	0	0	0		0	0	0	0	0	0		0	0	0	0	0	0
0	0	0	0	0	0	0		0	0	0	0	0	0		0	0	0	0	0	0		0	0	0	0	0	0
0	0	0	0	0	0	0		0	0	0	0	0	0		0	0	0	0	0	0		0	0	0	0	0	0
0	0	0	0	0	0	0		0	0	0	0	0	0		0	0	0	0	0	0		0	0	0	0	0	0
0	0	0	0	0	0	0		0	0	0	0	0	0		0	0	0	0	0	0		0	0	0	0	0	0
0	0	0	0	0	0	0		0	0	0	0	0	0		0	0	0	0	0	0		0	0	0	0	0	0
0	0	0	0	0	0	0		0	0	0	0	0	0		0	0	0	0	0	0		0	0	0	0	0	0
0	0	0	0	0	0	0		0	0	0	0	0	0		0	0	0	0	0	0		0	0	0	0	0	0
0	0	0	0	0	0	0		0	0	0	0	0	0		0	0	0	0	0	0		0	0	0	0	0	0
0	0	0	0	0	0	0		0	0	0	0	0	0		0	0	0	0	0	0		0	0	0	0	0	0
0	0	0	0	0	0	0		0	0	0	0	0	0		0	0	0	0	0	0		0	0	0	0	0	0
0	0	0	0	0	0	0		0	0	0	0	0	0		0	0	0	0	0	0		0	0	0	0	0	0
0	0	0	0	0	0	0		0	0	0	0	0	0		0	0	0	0	0	0		0	0	0	0	0	0
0	0	0	0	0	0	0		0	0	0	0	0	0		0	0	0	0	0	0		0	0	0	0	0	0
0	0	0	0	0	0	0		0	0	0	0	0	0		0	0	0	0	0	0		0	0	0	0	0	0
0	0	0	0	0	0	0		0	0	0	0	0	0		0	0	0	0	0	0		0	0	0	0	0	0
0	0	0	0	0	0	0		0	0	0	0	0	0		0	0	0	0	0	0		0	0	0	0	0	0
0	0	0	0	0	0	0		0	0	0	0	0	0		0	0	0	0	0	0		0	0	0	0	0	0
0	0	0	0	0	0	0		0	0	0	0	0	0		0	0	0	0	0	0		0	0	0	0	0	0
0	0	0	0	0	0	0		0	0	0	0	0	0		0	0	0	0	0	0		0	0	0	0	0	0
0	0	0	0	0	0	0		0	0	0	0	0	0		0	0	0	0	0	0		0	0	0	0	0	0
0	0	0	0	0	0	0		0	0	0	0	0	0		0	0	0	0	0	0		0	0	0	0	0	0
0	0	0	0	0	0	0		0	0	0	0	0	0		0	0	0	0	0	0		0	0	0	0	0	0
0	0	0	0	0	0	0		0	0	0	0	0	0		0	0	0	0	0	0		0	0	0	0	0	0
0	0	0	0	0	0	0		0	0	0	0	0	0		0	0	0	0	0	0		0	0	0	0	0	0
0	0	0	0	0	0	0		0	0	0	0	0	0		0	0	0	0	0	0		0	0	0	0	0	0
0	0	0	0	0	0	0		0	0	0	0	0	0		0	0	0	0	0	0		0	0	0	0	0	0
0	0	0	0	0	0	0		0	0	0	0	0	0		0	0	0	0	0	0		0	0	0	0	0	0
0	0	0	0	0	0	0		0	0	0	0	0	0		0	0	0	0	0	0		0	0	0	0	0	0
0	0	0	0	0	0	0		0	0	0	0	0	0		0	0	0	0	0	0		0	0	0	0	0	0
0	0	0	0	0	0	0		0	0	0	0	0	0		0	0	0	0	0	0		0	0	0	0	0	0
0	0	0	0	0	0	0		0	0	0	0	0	0		0	0	0	0	0	0		0	0	0	0	0	0
0	0	0	0	0	0	0		0	0	0	0	0	0		0	0	0	0	0	0		0	0	0	0	0	0
0	0	0	0	0	0	0		0	0	0	0	0	0		0	0	0	0	0	0		0	0	0	0	0	0
0	0	0	0	0	0	0		0	0	0	0	0	0		0	0	0	0	0	0		0	0	0	0	0	0
0	0	0	0	0	0	0		0	0	0	0	0	0		0	0	0	0	0	0		0	0	0	0	0	0
0	0	0	0	0	0	0		0	0	0	0	0	0		0	0	0	0	0	0		0	0	0	0	0	0
0	0	0	0	0	0	0		0	0	0	0	0	0		0	0	0	0	0	0		0	0	0	0	0	0
0	0	0	0	0	0	0		0	0	0	0	0	0		0	0	0	0	0	0		0	0	0	0	0	0
0	0	0	0	0	0	0		0	0	0	0	0	0		0	0	0	0	0	0		0	0	0	0	0	0
0	0	0	0	0	0	0		0	0	0	0	0	0		0	0	0	0	0	0		0	0	0	0	0	0
0	0	0	0	0	0	0		0	0	0	0	0	0		0	0	0	0	0	0		0	0	0	0	0	0
0	0	0	0	0	0	0		0	0	0	0	0	0		0	0	0	0	0	0		0	0	0	0	0	0
0	0	0	0	0	0	0		0	0	0	0	0	0		0	0	0	0	0	0		0	0	0	0	0	0
0	0	0	0	0	0	0		0	0	0	0	0	0		0	0	0	0	0	0		0	0	0	0	0	0
0	0	0	0	0	0	0		0	0	0	0	0	0		0	0	0	0	0	0		0	0	0	0	0	0
0	0	0	0	0	0	0		0	0	0	0	0	0		0	0	0	0	0	0		0	0	0	0	0	0
0	0	0	0	0	0	0		0	0	0	0	0	0		0	0	0	0	0	0		0	0	0	0	0	0
0	0	0	0	0	0	0		0	0	0	0	0	0		0	0	0	0	0	0		0	0	0	0	0	0
0	0	0	0	0	0	0		0	0	0	0	0	0		0	0	0	0	0	0		0	0	0	0	0	0
0	0	0	0	0	0	0		0	0	0	0	0	0		0	0	0	0	0	0		0	0	0	0	0	0
0	0	0	0	0	0	0		0	0	0	0	0	0		0	0	0	0	0	0		0	0	0	0	0	0
0	0	0	0	0	0	0		0	0	0	0	0	0		0	0	0	0	0	0		0	0	0	0	0	0
0	0	0	0	0	0	0		0	0	0	0	0	0		0	0	0	0	0	0		0	0	0	0	0	0
0	0	0	0	0	0	0		0	0	0	0	0	0		0	0	0	0	0	0		0	0	0	0	0	0
0	0	0	0	0	0	0		0	0	0	0	0	0		0	0	0	0	0	0		0	0	0	0	0	0
0	0	0	0	0	0	0		0	0	0	0	0	0		0	0	0	0	0	0		0	0	0	0	0	0
0	0	0	0	0	0	0		0	0	0	0	0	0		0	0	0	0	0	0		0	0	0	0	0	0
0	0	0	0	0	0	0		0	0	0	0	0	0		0	0	0	0	0	0		0	0	0	0	0	0
0	0	0	0	0	0	0		0	0	0	0	0	0		0	0	0	0	0	0		0	0	0	0	0	0
0	0	0	0	0	0	0		0	0	0	0	0	0		0	0	0	0	0	0		0	0	0	0	0	0
0	0	0	0	0	0	0		0	0	0	0	0	0		0	0	0	0	0	0		0	0	0	0	0	0
0	0	0	0	0	0	0		0	0	0	0	0	0		0	0	0	0	0	0		0	0	0	0	0	0
0	0	0	0	0	0	0		0	0	0	0	0	0		0	0	0	0	0	0		0	0	0	0	0	0
0	0	0	0	0	0	0		0	0	0	0	0	0		0	0	0	0	0	0		0	0	0	0	0	0
0	0	0	0	0	0	0		0	0	0	0	0	0		0	0	0	0	0	0		0	0	0	0	0	0
0	0	0	0	0	0	0		0	0	0	0	0	0		0	0	0	0	0	0		0	0	0	0	0	0
0	0	0	0	0	0	0		0	0	0	0	0	0		0	0	0	0	0	0		0	0	0	0	0	0
0	0	0	0	0	0	0		0	0	0	0	0	0		0	0	0	0	0	0		0	0	0	0	0	0
0	0	0	0	0	0	0		0	0	0	0	0	0		0	0	0	0	0	0		0	0	0	0	0	0
0	0	0	0	0	0	0		0	0	0	0	0	0		0	0	0	0	0	0		0	0	0	0	0	0
0	0	0	0	0	0	0		0	0	0	0	0	0		0	0	0	0	0	0		0	0	0	0	0	0
0	0	0	0	0	0	0		0	0	0	0	0	0		0	0	0	0	0	0		0	0	0	0	0	0
0	0	0	0	0	0	0		0	0	0	0	0	0		0	0	0	0	0	0		0	0	0	0	0	0
0	0	0	0	0	0	0		0	0	0	0	0	0		0	0	0	0	0	0		0	0	0	0	0	0
0	0	0	0	0	0	0		0	0	0	0	0	0		0	0	0	0	0	0		0	0	0	0	0	0
0	0	0	0	0	0	0		0	0	0	0	0	0		0	0	0	0	0	0		0	0	0	0	0	0
0	0	0	0	0	0	0		0	0	0	0	0	0		0	0	0	0	0	0		0	0	0	0	0	0
0	0	0	0	0	0	0		0	0	0	0	0	0		0	0	0	0	0	0		0	0	0	0	0	0
0	0	0	0	0	0	0		0	0	0	0	0	0		0	0	0	0	0	0		0	0	0	0	0	0
0	0	0	0	0	0	0		0	0	0	0	0	0		0	0	0	0	0	0		0	0	0	0	0	0
0	0	0	0	0	0	0		0	0	0	0	0	0		0	0	0	0	0	0		0	0	0	0	0	0
0	0	0	0	0	0	0		0	0	0	0	0	0		0	0	0	0	0	0		0	0	0	0	0	0
0	0	0	0	0	0	0		0	0	0	0	0	0		0	0	0	0	0	0		0	0	0	0	0	0
0	0	0	0	0	0	0		0	0	0	0	0	0		0	0	0	0	0	0		0	0	0	0	0	0
0	0	0	0	0	0	0		0	0	0	0	0	0		0	0	0	0	0	0		0	0	0	0	0	0
0	0	0	0	0	0	0		0	0	0	0	0	0		0	0	0	0	0	0		0	0	0	0	0	0
0	0	0	0	0	0	0		0	0	0	0	0	0		0	0	0	0	0	0		0	0	0	0	0	0
0	0	0	0	0	0	0		0	0	0	0	0	0		0	0	0	0	0	0		0	0	0	0	0	0
0	0	0	0	0	0	0		0	0	0	0	0	0		0	0	0	0	0	0		0	0	0	0	0	0
0	0	0	0	0	0	0		0	0	0	0	0	0		0	0	0	0	0	0		0	0	0	0	0	0
0	0	0	0	0	0	0		0	0	0	0	0	0		0	0	0	0	0	0		0	0	0	0	0	0
0	0	0	0	0	0	0		0	0	0	0	0	0		0	0	0	0	0	0		0	0	0	0	0	0
0	0	0	0	0	0	0		0	0	0	0	0	0		0	0	0	0	0	0		0	0	0	0	0	0
0	0	0	0	0	0	0		0	0	0	0	0	0		0	0	0	0	0	0		0	0	0	0	0	0

## Sheet: Data corrected cropped
X	L1A1	L1A2	L1A3	L1A4	L1A5	L1A6		L2A1	L2A2	L2A3	L2A4	L2A5	L2A6		L3A1	L3A2	L3A3	L3A4	L3A5	L3A6		L4A1	L4A2	L4A3	L4A4	L4A5	L4A6
-6.3	-0.85	0.75	0.69	0.33	-1.63	0		1.07	1.69	4.05	3.49	2.43	0		-1.31	-0.64	-1.68	0.33	-0.72	0		-0.29	-0.19	-2.03	1.04	-0.58	0
-5.4	0.48	1.33	2.47	1.87	2.08	0		1.5	1.68	1.84	2.94	2.82	0		3.25	0.99	3.68	1.08	1.23	0		-0.82	-0.51	-0.23	-1.08	-1.44	0
-4.5	-0.01	-2.8	-1.18	-2.4	-2.32	0		1.65	0.15	0.56	1.97	-0.2	0		-0.27	-1.1	-1.76	2.67	-0.22	0		1.89	0.37	2.31	1.94	3.82	0
-3.6	0.94	2.23	2.17	1.76	0.95	0		-2.62	-0.29	-2.51	-3.14	-2.66	0		-0.97	1.66	0.71	-0.66	0.48	0		-0.51	0.37	0.81	0.05	-0.44	0
-2.7	0.49	0.5	-2.24	0.97	0.94	0		-1.36	-0.51	-1.23	0.41	-1.95	0		-1.08	0.24	0.96	0.54	-0.18	0		1.46	0.65	-0.58	-1.44	3.93	0
-1.8	0.64	0.16	-2.27	0.77	1.93	0		2.21	-0.48	-0.36	1.75	2	0		0.35	-1.4	0.44	-1.83	0.14	0		-0.75	0.88	2.2	1	0.15	0
-0.9	-0.42	-0.09	0.06	-0.11	0.06	0		-1.57	-0.63	-0.92	-0.37	0.06	0		-0.69	-0.82	-0.86	2.17	1.21	0		-0.37	-0.72	-0.44	-0.5	1.76	0
0	2.85	0.72	0.43	0.55	2.4	0		-1.11	0.17	-1.3	-1.65	1.59	0		-1.07	-1.09	-1.08	-0.53	0.55	0		1.16	-1.75	-1.23	-2.03	-0.56	0
0.9	-1.38	-0.19	-1.04	-3.11	-1.08	0		0.38	2.27	-1.36	-1.97	-2.9	0		-0.78	0.43	0.25	-2.05	-2.68	0		0.35	1.21	2.05	1.47	1.01	0
1.8	-3.04	0.72	-3.46	-0.3	1.52	0		-3.23	-1.08	-2.67	-4.21	-1.19	0		-2.19	-0.86	-1.62	-0.26	1.92	0		2.26	4.19	2.78	4.48	5.98	0
2.7	-0.92	-1.28	-0.23	-0.38	2.35	0		-1.11	-1.47	-3.81	1.37	-0.46	0		-2.14	-3.04	-4.36	-2.95	-2.89	0		-2.28	-0.22	-2.89	-1.97	-2.14	0
3.6	0.37	1.26	1.17	-1.56	1.12	0		0.19	0.24	0.94	-0.53	-1.57	0		1.3	1.54	3.39	2.39	4.12	0		0.95	1.63	2.58	1.73	4.29	0
4.5	-2.43	0.79	-1.54	-1.44	1.47	0		-4.5	-3.56	-4.29	-1.84	-2.41	0		-2.51	-0.03	-1.4	-0.37	-0.3	0		2.55	3.54	1.75	-0.96	5.2	0
5.4	0.49	0.13	1.32	-1.45	0.77	0		1.15	1.2	-2.02	-0.17	-1.17	0		5.07	3.68	2.98	3.24	1.33	0		-0.53	1.46	2.11	-1.32	2.27	0
6.3	1.29	1.11	2.72	1.34	4.32	0		-4.86	-3.55	-2.68	0.05	-1.47	0		-2.62	-5.27	-3.84	-0.58	-1.01	0		2.08	0.22	1.16	-1.69	0.87	0
7.2	-0.81	2	0.95	1.73	1.02	0		-0.34	1.69	-1.67	0.9	1.61	0		-0.57	-1.27	-1.21	0.66	-1.3	0		0.03	-1	1.1	-1.57	-1.24	0
8.1	18.37	3.43	4.65	5.93	-0.13	0		5.46	0	-1.08	-0.04	-1.74	0		-0.75	-2.08	-3.17	1.02	-1.41	0		1.72	0.11	2.53	2.95	3.77	0
9	48.39	10.94	14.53	9.54	6.4	0		13.27	1.99	2.08	4.65	2.54	0		-5.05	-2.85	-0.69	3.29	0.54	0		1.4	-0.68	1.51	2.61	3.25	0
9.9	73	25.55	24.44	15.93	7.33	0		16.14	3.08	7.59	9.14	3.61	0		-8.76	-5.76	-3.28	2.47	1.55	0		-2.06	1.17	0.21	8.16	5.49	0
10.8	79.81	29.23	22.58	13.84	6.41	0		15.15	5.7	6.58	9.25	2.64	0		-11.63	-8.07	-1.06	3.81	2.54	0		-5.53	-0.53	-1.27	4.57	1.22	0
11.7	85.26	41.23	29.26	18.83	10.88	0		17.8	10.44	7.17	14.46	6.28	0		-10.45	-4.11	-1.21	6.91	4.22	0		-3.87	3.83	4.06	9.65	3.66	0
12.6	86.37	38.81	24.88	14.93	6.07	0		15.63	8.97	3.42	8.07	1.12	0		-14.29	-10.14	-4.95	2.28	0.62	0		-5.83	-0.56	-0.08	3.74	2.09	0
13.5	87.28	40.58	27.49	14.49	8.03	0		17.74	14.31	8.67	10.17	5.66	0		-17.6	-8.27	-3.92	1.92	1.27	0		-5.11	4.26	1.33	6.18	4	0
14.4	86.64	41.38	27.66	15.15	5.97	0		17.62	9.86	7.03	10.04	4.39	0		-12.36	-7.51	-1.12	2.5	1.23	0		-1.9	7.15	5.54	5.9	4.51	0
15.3	84.34	40.99	24.91	11.84	7.47	0		14.07	8.81	4.48	8.84	3.96	0		-12.5	-4.65	1.04	7.31	3.74	0		-1.42	4.41	4.06	6.08	1.14	0
16.2	87.77	40.05	28.71	16.15	8.32	0		13.89	9.77	4.42	9.71	4.84	0		-18.68	-6.94	-3.88	1.66	0.42	0		-4.48	5.06	1.36	4.39	4.47	0
17.1	88.21	37.76	25.44	10.06	3.86	0		17.13	9.14	6.13	8.4	1.11	0		-16.74	-10.93	-5.76	1.45	-2.74	0		-3.29	5.67	0.24	2.71	1.67	0
18	87.01	41.51	25.77	15	5.42	0		19.69	11.35	8.65	10.41	5.19	0		-10.61	-4.64	1.14	4.66	2.98	0		0.41	7.92	4.87	7.76	4.07	0
18.9	92.5	45.32	28.46	18.31	10.26	0		14.91	12.77	5.63	11.41	5.98	0		-18.7	-7.89	-3.98	2.05	-0.05	0		-2.77	5.14	2.42	6.34	2.56	0
19.8	91.59	39.32	26.94	15.12	4.26	0		18.68	8.91	7.72	7.01	2.53	0		-14.53	-8.24	-3.41	4.42	2.44	0		-1.7	5.32	2.86	4.99	2.97	0
20.7	90.82	44.51	25.2	15.27	7.83	0		18.88	12.95	5.58	10.47	4.79	0		-13.03	-5.35	-0.81	5.91	2.47	0		-0.06	5.66	5.43	7.66	6.93	0
21.6	89.78	40.68	23.95	13.83	5.48	0		15.03	7.33	5.47	7.04	4.5	0		-17.74	-11.15	-6.68	0.33	-3.33	0		-4.41	0.25	-3.64	-0.41	-3.67	0
22.5	94.13	44.08	28.25	17.99	5.78	0		16.07	13.03	6.82	11.21	1.63	0		-15.11	-4.07	-3.6	3.85	1.26	0		-0.24	7.19	2.03	5.9	4.31	0
23.4	93.95	40.26	26.05	13.25	6.89	0		16.61	9.32	7.65	9.55	4.54	0		-15.94	-5.27	0.4	4.47	3.5	0		-3.3	4.28	0.26	3.98	-0.55	0
24.3	90.05	43.36	30.54	17.59	7.14	0		16.28	10.56	7.92	10.02	3.26	0		-14.76	-6.97	-0.99	6.48	3.23	0		-1.65	3.38	0.89	5.7	2.63	0
25.2	91.87	42	26.68	13.04	7.19	0		14.24	5.6	3.51	7.04	3.1	0		-17.04	-9.59	-4.58	2.41	0.63	0		-2.88	2.48	-0.82	2.73	0.5	0
26.1	91.76	41.33	25.84	14.51	7.04	0		15.49	11.39	5.21	9.78	4.25	0		-16.3	-5.13	-2.94	6.23	0.37	0		-3.53	3.19	-2.02	4.36	-1.8	0
27	90.19	42.85	27.3	14.81	6.91	0		15.25	11.24	8.46	8.19	3.65	0		-16.73	-7.5	-3.44	5.43	0.32	0		-0.96	1.51	-2.08	4.4	-3.51	0
27.9	90.47	40.65	25.58	10.19	7.21	0		16.62	10.23	6.99	6.13	4.4	0		-16.47	-5.66	-1.46	4.46	1.74	0		-0.13	5.55	2.61	5.76	2.51	0
28.8	90.22	43.04	26.59	11.85	4.82	0		16.46	12.62	6.62	7.82	4.06	0		-15.63	-4.03	-1.88	5.74	2.17	0		-1.4	4.87	2	6.8	0.68	0
29.7	95.93	45.89	31.4	18.5	11.39	0		17.75	12.09	7.82	11.82	7.24	0		-18.06	-7	-3.09	5.54	0.65	0		1.4	6.64	2.15	7.31	1.88	0
30.6	90.29	42.6	26.55	10.55	5.22	0		17.07	10.88	6.43	7.72	3.91	0		-19.55	-9.66	-4.04	3.84	-0.34	0		-0.33	3.28	3.04	5.97	2.01	0
31.5	88.99	43.52	25.41	11.12	3.76	0		17.61	11.9	8.07	12.58	6.57	0		-16.98	-7.16	-1.71	9.87	3.85	0		-1.62	2.74	1.82	7.02	3.74	0
32.4	90.24	41.61	27.28	13.28	5.05	0		14.93	7.1	5.75	10.46	4.41	0		-18.28	-9.44	-4.6	2.95	0.15	0		-2.03	3.1	-0.1	-0.62	-0.57	0
33.3	89.1	41.4	27.57	12.32	5.4	0		15.75	9.75	7.79	9.94	5.73	0		-17.43	-7.25	-4.43	6.11	2.36	0		-0.09	2.25	-2.67	3.75	-2.37	0
34.2	91.79	42.23	25.48	12.91	7.82	0		14.13	11.09	5.28	5.68	5.06	0		-18.85	-7.86	-4.75	2.97	4.47	0		-2.03	3.33	-1.51	2.64	2.79	0
35.1	94.03	42	27.05	16.21	8.99	0		17.67	9.62	9.42	11.4	5.67	0		-15.54	-6.69	0.21	5.36	1.13	0		1.04	5.09	0.99	2.16	-1.16	0
36	94.52	44.11	27.11	17.3	7.72	0		19.13	13.35	10.17	11.94	8.4	0		-15.68	-5.46	-0.68	8.5	2.55	0		2.39	5.08	2.98	4.44	3.37	0
36.9	96.38	43.07	28.21	15.53	10.6	0		20.58	10.64	9.35	11.15	5.86	0		-12.42	-5.74	1.08	7.96	2.74	0		5.82	6.21	3.15	3.81	3.68	0
37.8	92.93	42.5	26.41	14.7	8.02	0		19.36	11.62	6.78	10.28	2.45	0		-18.32	-8.53	-5.53	4.82	-1.72	0		0.05	1.24	-1.69	3.62	-3.25	0
38.7	91.98	41.39	23.11	9.58	2.98	0		15.52	11.3	7.15	9.11	4.83	0		-17.72	-6	-0.18	5.28	2.85	0		3.15	6.3	0.63	2.35	0.79	0
39.6	89.91	39.59	23.82	11.43	6.5	0		14.77	6.86	3.77	4.75	1.13	0		-18.26	-8.39	-3.55	3.04	1.34	0		2.3	0.75	-2	0.29	-3.24	0
40.5	91.79	41.48	24.76	12.37	6.52	0		15.55	11.81	4.58	9.34	4.81	0		-16.69	-6.47	-5.36	7.4	2.69	0		-1.13	3.09	-3.05	-0.22	0.41	0
41.4	92.99	43.21	26.26	13.4	7.99	0		16.61	12.62	5.91	7.45	2.8	0		-16.42	-6.69	-4.76	5.74	1.05	0		2.2	4.17	-1.56	-0.32	-1.71	0
42.3	93.32	43.64	26.68	12.96	6.65	0		18.85	13.66	11.6	12.85	5.71	0		-15.96	-5.16	-0.84	6.95	4.03	0		0.63	3.44	-1.34	1.92	1.78	0
43.2	89.09	38.49	19.87	7.6	3.17	0		14.86	8.44	5.33	6.3	4.03	0		-17.09	-7.97	-3.11	6.33	2.54	0		2.27	5.04	1.42	5.53	0.81	0
44.1	91.6	40.25	23.16	9.85	8.39	0		16.2	11.23	6.19	8.87	4.04	0		-16.67	-4.94	1.19	6.28	3.75	0		1.32	4.33	-0.94	4.63	-1.85	0
45	93.96	41.29	23.87	12.77	7.57	0		14.13	8.75	6.47	8.74	3.85	0		-16.76	-6.22	-1.34	5.43	3.49	0		2.62	4.61	-1.61	-0.54	-1.5	0
45.9	90.13	43.63	25.49	12.48	7.96	0		17.8	11.75	9.56	9.22	9.16	0		-17	-9.16	-2.52	6.03	5.26	0		0.9	2.55	-3.06	0.56	-0.07	0
46.8	91.79	41.75	25.58	9.13	6.57	0		17.09	10.64	6.65	3.48	2.88	0		-17.84	-4.59	0.49	4.57	1.63	0		2.82	5.68	0.46	3.75	-2.15	0
47.7	90.63	40.02	20.53	10.92	4.61	0		13.89	8.07	4.27	8.66	2.72	0		-16.98	-7.05	0.25	7.05	0.64	0		0.2	1.47	-1.69	-1.89	-4.98	0
48.6	93.03	38.35	24.61	11.2	6.35	0		17.79	7.62	5.79	7.45	4.96	0		-15.91	-4.72	1.36	6.88	5.41	0		3.03	3.16	-1.52	1.53	-1.73	0
49.5	92.2	41.89	20.67	10.85	5.27	0		17.51	10.88	4.84	8.31	2.66	0		-19.4	-5.02	-0.88	5.79	3.86	0		2.7	4.97	-1.26	1.5	-1.14	0
50.4	91.88	43.29	21.7	9.35	6.11	0		18.39	12.58	6.43	9.52	6.98	0		-14.06	-5.4	0.03	8.53	7.3	0		3.92	1.5	-2.41	-1.35	2.06	0
51.3	89.86	41.01	18.4	9.37	3.69	0		15.34	8.91	2.93	3.93	2.87	0		-12.84	-4.35	2.43	9.93	8.64	0		8.46	6.33	1.37	4.03	4.88	0
52.2	90.91	38.76	18.92	7.85	6.71	0		16.5	9.91	4.94	7.53	7.83	0		-16.54	-5.68	-0.51	8.14	5.6	0		6.2	4.56	-1.9	2.62	1.14	0
53.1	91.41	41.17	18.75	7.33	4.8	0		18.04	12.78	4.88	5.77	3.74	0		-17.49	-8.13	-2.05	7.7	2.81	0		6.97	2.04	-1.98	2.51	-2.47	0
54	88.19	38.62	17.93	9.33	4.34	0		16.25	10.71	3.9	6.73	3.46	0		-14.22	-1.83	2.41	6.7	5.94	0		4.3	5.4	-2.73	0.68	-0.92	0
54.9	91.89	39.54	16.8	8.78	5.7	0		16.94	12.17	0.03	5.88	5.23	0		-18.87	-6.1	-3.02	4.01	1.71	0		4.27	3.31	-2.41	0.04	-3.12	0
55.8	92.5	39.15	17.34	7.73	4.17	0		17.96	11.09	2.27	5.56	5.34	0		-16.32	-3.59	0.93	6.7	5.38	0		2.64	-0.52	-4.36	-1.64	-1.4	0
56.7	85.38	37.34	15	5.44	0.77	0		15.2	10.68	2.1	7.13	3.24	0		-17.55	-5.47	-2.03	8.28	5.1	0		1.17	-0.38	-6.73	-3.09	-3.13	0
57.6	91.77	41.66	17.65	9.34	4.47	0		18.71	8.31	1.35	6.02	4.29	0		-16.43	-5.71	0.16	9.09	5.83	0		7.33	3.8	-1.85	0.09	-1.66	0
58.5	92.32	41.42	18.89	11.82	6.33	0		16.33	8.66	1.78	8.77	6.02	0		-17.7	-5.92	-0.05	8.93	5.76	0		9.04	4.66	-4.2	-0.23	0.63	0
59.4	88.65	41.17	17.76	9.45	6.57	0		16.56	10.75	5.73	8.99	7.07	0		-16.07	-6.12	1.31	7.8	4.55	0		7.11	2.73	-3.9	1.81	0.07	0
60.3	89.43	41.31	17.17	9.02	5.52	0		11.69	3.62	-2.56	0.62	-1.06	0		-18.07	-9.46	-2.09	4.5	0.14	0		7.65	1.5	-6.16	-2.97	-2.33	0
61.2	87.22	39.29	13.27	8.47	5.02	0		17.58	8.13	1.27	5.66	6.95	0		-17.97	-6.27	-0.12	6.92	6.48	0		6.64	3.89	-3.09	0.76	-0.07	0
62.1	88.15	38.91	12.01	7.09	5.08	0		13.46	7.38	-0.46	6.54	1.76	0		-18.08	-4.87	-0.06	6.59	4.31	0		8.29	0.54	-4.87	-0.25	-3.4	0
63	92.76	38.56	15.78	8.63	7.54	0		17.5	11.47	2.74	9.09	7.78	0		-16.94	-5.18	0.38	6.87	6.77	0		10.23	1.11	-1.02	-1.41	-1.65	0
63.9	94.61	42.17	17.28	10.32	6.33	0		16.69	12.23	3.95	7.86	7.46	0		-16.99	-4.25	1.48	5.38	4.38	0		8.23	0.99	-4.5	-0.31	-0.17	0
64.8	74.63	38.11	11.2	8.82	6.39	0		18.73	11.79	1.61	9.23	7.92	0		-15.08	-6.15	3.9	5.2	5.52	0		11.63	2.99	0.29	-0.79	0.14	0
65.7	17.52	13.3	-9.65	-7.47	-2.29	0		5.48	2.23	-7.35	-7.31	1.22	0		-4.42	-3.58	1.85	4.61	2.25	0		18.54	5.54	-5.78	-3.49	-5.01	0
66.6	7.84	12.56	-6.41	-2.99	-0.75	0		4.93	4.44	-5.15	-1.78	-4.12	0		-4.62	0.13	1.03	4.81	0.92	0		18.09	3.04	-6.43	-9.36	-5.63	0
67.5	-1.74	7.43	-13.38	-10.41	-3.71	0		6.74	4.9	-4.04	-1.54	1.41	0		-3.01	3.35	2.73	2.48	3.64	0		16.73	3.88	-5.03	-9.03	-5.09	0
68.4	3.43	10.3	-13.65	-5.12	0.53	0		5.43	7.12	-6.46	-1.24	1.95	0		-4.14	1	2.16	4.03	3.77	0		15.05	1.34	-8.64	-8.32	-8.51	0
69.3	-1.8	6.02	-14.13	-9.98	-3.65	0		3.16	5.61	-3.04	-3.7	0.62	0		-5.8	-1.41	2.09	1.49	0.29	0		15.56	3.08	-7.89	-8.85	-4.18	0
70.2	0.64	6.68	-9.97	-10.04	-1.6	0		5.78	6.43	-4.97	-1.55	2.91	0		-3.07	-2.26	2.51	4.05	2.24	0		20.85	3.7	-3.16	-4.54	-0.7	0
71.1	-4.17	5	-13.55	-10.65	-1.18	0		2.63	5.41	-6.58	-4.74	2.4	0		-3.69	2.37	3.46	3.25	3.02	0		18.79	5.2	-4.27	-8.09	-3.6	0
72	-1.16	6.97	-11.29	-8.36	0.73	0		-2.14	2.73	-9.17	-7.78	-2.48	0		-5.67	0.33	0.33	1.04	2.35	0		18.65	6.69	-3.62	-5.94	-1.42	0
72.9	-2.03	5.25	-12.34	-8.48	-0.93	0		2.9	2.9	-7.1	-5.99	-0.46	0		-1.34	2.16	3.88	6.08	0.88	0		17.83	5.07	-5.08	-6.74	-6.4	0
73.8	-4.04	2.04	-14.33	-12.2	-2.84	0		1.45	3.63	-6.31	-2.01	0.4	0		-5.06	1.16	2.37	3.71	3.23	0		20.41	6.85	-4.99	-6.82	-2.78	0
74.7	-0.07	8.19	-11.51	-9.4	0.17	0		0.21	4.06	-6.91	-4.97	1.13	0		-5.62	-0.66	-0.13	1.41	3.04	0		15.68	2.38	-5.68	-9.05	-3.26	0
75.6	-2.72	5.28	-8.24	-8.96	-2.61	0		2.74	4.1	-5.08	-3.59	-2.33	0		-1.82	1.36	5.33	4.75	6	0		17.54	1.5	-5.39	-9.02	-4.42	0
76.5	-3.11	2.6	-12.93	-10.58	-3.26	0		6.09	7.14	-5.5	-2.93	2.92	0		0.75	3.36	3.28	6.6	7.06	0		16.55	3.97	-3.05	-7.76	-2.18	0
77.4	0.61	8.96	-10.4	-5	2.78	0		0.73	5.86	-6.92	-6.45	-1.05	0		-5.91	2.65	-0.61	0.88	2.64	0		15.84	4.71	-5.39	-12.17	-4.06	0
78.3	-3.82	5.69	-12.08	-8.15	2.07	0		1.64	1.77	-4.33	-2.41	3.44	0		-5.97	-2.07	2.21	3.33	3.02	0		15.71	3.28	-4.82	-7.17	-5.57	0
79.2	-5.72	5.49	-14.91	-12.32	-1.83	0		-1.14	2.62	-9.03	-7.1	-1.22	0		-4.2	-0.15	0.48	0.91	2.63	0		16.79	3.64	-4.52	-11.1	-2.61	0
80.1	-4.46	6.15	-10.39	-9.73	0.44	0		3.43	5.14	-4.89	-3.06	1.84	0		-0.92	3.06	4.3	2.72	7.08	0		16.6	2.79	-5.66	-12.4	-2.95	0
81	-7.01	3.69	-11.89	-10.95	-3.13	0		0.63	2.63	-6.05	-6.4	-2.91	0		-2.96	3.65	4.39	3.4	3.09	0		12.1	2.81	-7.9	-14.92	-6.1	0
81.9	-3.45	4.62	-14.27	-11.41	-1.9	0		2.49	5.17	-5.05	-5.26	-1.87	0		-1.8	2.14	4.05	3.94	4.12	0		15.84	3.17	-5.16	-11.32	-5.45	0
82.8	-3.39	7.06	-12.56	-14.6	-0.36	0		0.26	5.05	-5.88	-6.47	1.77	0		-4.39	1.94	4.73	3.49	5.87	0		13.89	1.33	-5.7	-8.98	-6.46	0
83.7	-6.11	3.63	-14.3	-12.88	-1.26	0		2.76	6.19	-3.41	-4.41	2.11	0		-2.01	4.46	5.16	4.17	6.03	0		13.26	3.31	-5.06	-12.77	-3.46	0
84.6	-5.07	8.39	-9.03	-10.08	-1.33	0		-3.87	3.4	-9.22	-8.27	-5.24	0		-5.07	0.65	1.58	0.5	1.68	0		12.94	-2.03	-8.76	-14.05	-8.61	0
85.5	-5.62	5.27	-12.09	-9.94	-2.73	0		1.39	6.96	-7.27	-6.25	0.01	0		-5.77	2.01	0.92	1.74	5.44	0		13.53	2.59	-3.9	-11.15	-1.79	0
86.4	0.61	8.67	-7.9	-8.61	0.4	0		-1.02	2.22	-5.52	-9.49	-1.75	0		-4.95	2.01	3.68	-0.51	1.34	0		15.71	2.55	-4.44	-10.81	-5.39	0
87.3	-5.62	4.25	-10.64	-13.22	-0.1	0		-1.14	4.34	-6.63	-6.68	1.65	0		-2.92	-0.22	3.77	2.51	3.19	0		15.72	1.22	-2.1	-12.38	-5.43	0
88.2	-6.62	3.51	-14.27	-12.25	-2.39	0		1.27	6.72	-6.14	-4.61	1.34	0		-1.28	4.5	3.57	5.86	2.53	0		15.45	4.27	-3.11	-11.8	-4.78	0
89.1	-3.69	8.67	-9.09	-10.21	1.25	0		2.08	4.01	-2.55	-7.4	-1.42	0		-3.85	2.2	3.32	4.3	0.99	0		12.07	0.18	-4.98	-10.5	-4.68	0
90	-6.41	2.55	-13.07	-11.37	-2.09	0		1.19	3.88	-6.56	-5.87	-0.54	0		-5.59	-0.74	4.79	2.83	3.27	0		12.15	0.71	-4.22	-11.01	-4.4	0
90.9	-5	2.25	-11.75	-10.31	-2.01	0		0.53	3.98	-5.83	-7.43	-0.83	0		-1.33	3.34	4.92	0.44	3.88	0		14.15	1.7	-5.21	-11.26	-6.65	0
91.8	-5.57	6.14	-13.4	-12.13	-1.64	0		0.27	5.93	-6.94	-7.45	-2.27	0		-2.13	3.12	5.99	1.78	2.9	0		15.06	2.1	-2.95	-13.25	-3.32	0
92.7	-5.9	5.95	-9	-8.88	0.72	0		3.48	7.38	-5.73	-4.05	2.62	0		-3.58	1.34	2.52	3.43	5.54	0		13.67	-0.87	-2.58	-14.3	-6.61	0
93.6	-4.39	6.11	-8.58	-9.31	0.11	0		-1.89	3.79	-4.63	-5.62	2.37	0		-7.44	-2	-1.82	0.62	-0.34	0		7.41	-2.12	-8.81	-16.05	-7.76	0
94.5	-5.44	3.39	-11.52	-14.2	-3	0		-2.8	1.6	-6.86	-8.43	-5.57	0		-5.33	-1.06	2.44	-0.34	0	0		14.46	1.52	-4.02	-13.72	-4.56	0
95.4	-4.52	6	-11.47	-10.81	-0.12	0		0.68	2.44	-4.25	-5.15	-1.35	0		-5.71	-0.77	0.96	0.17	3.07	0		14.73	0.23	-4.83	-11.39	-4.61	0
96.3	-4.44	4.03	-13.01	-14	-1.88	0		4.1	6.46	-3.43	-6.1	2.85	0		-3.39	1.59	2.75	0.35	2.56	0		13.51	5.68	-5.85	-11.96	-4.58	0
97.2	-5.52	4.44	-10.4	-12.45	-2.44	0		-1.39	4.16	-5.63	-5.35	1.11	0		-3.6	3.03	5.12	3.24	3.12	0		13.95	3.62	-3.22	-10.92	-5.95	0
98.1	-7.27	2.34	-13.25	-13.64	-3.52	0		2.63	5.06	-0.71	-5.33	2.78	0		-1.98	3.26	4.87	2.75	4.8	0		12.1	1.47	-5.71	-11.4	-3.58	0
99	-7.59	4.74	-9.51	-10.98	0.6	0		0.75	6.52	-1.39	-5.47	2.85	0		-2.38	5.06	4.44	1.94	7.72	0		13.33	3.49	-1.68	-10.66	-1.82	0
99.9	-4.85	5.1	-10.66	-10.31	-0.63	0		3.7	4.52	-2.49	-5.95	0.33	0		-1.33	3.6	0.66	1.81	2.03	0		13.93	1.89	-5.21	-12.73	-2.23	0
100.8	-8.15	2.31	-15.72	-16.23	-2.9	0		1.58	4.8	-4.63	-7.43	-0.93	0		0.43	5.53	3.75	4.24	5.46	0		17.39	7.13	-0.46	-10.65	0.19	0
101.7	-6.91	3.71	-11.21	-12.27	-0.05	0		-1.17	4.88	-3.68	-8.7	1.28	0		-8.39	-0.58	2.34	-2.49	2.19	0		11.39	1.01	-3.91	-14.98	-3.44	0
102.6	-7.72	3.85	-11.38	-13.23	-4.97	0		0.23	4.36	-3.81	-8.4	0.67	0		-3.72	1.15	4.53	2.3	4.9	0		11.66	0.78	-4.49	-11.27	-2.62	0
103.5	-6.27	6.08	-8.44	-11.6	-3.61	0		2.16	6.28	-0.99	-7.02	-0.16	0		-4.42	0.26	4.78	-0.45	2.88	0		10.86	-0.24	-5.58	-13.51	-5.48	0
104.4	-9.23	2.83	-12.67	-13.36	-1.9	0		-1.42	4.04	-3.7	-7.44	-1.66	0		-1.84	3.41	5.06	1.14	4.93	0		13.27	0.91	-3.98	-11.93	-1.08	0
105.3	-9.82	1.62	-11.29	-16	-4.76	0		0.62	6.28	-2.55	-7.02	0.86	0		-4.84	2.69	3.4	0.34	2.55	0		11.24	3.38	-5.2	-13	-3.08	0
106.2	-6.5	0.76	-13.64	-14.69	-2.28	0		2.18	3.79	-2.35	-6.27	3.59	0		-2.43	4.38	5.74	2.58	4.01	0		13.6	4.21	-2.78	-12.55	-3.67	0
107.1	-9.19	3.48	-10.75	-15.9	-3.35	0		-1.8	3.9	-2.51	-6.72	0.21	0		-5.72	1	1.83	-0.03	2.77	0		10.48	-0.67	-5.71	-15.77	-5.11	0
108	-7.14	3.55	-11.7	-13.07	-2.15	0		3.15	8.47	-0.54	-5.99	2	0		-2.53	2.83	4.35	-1.33	2.32	0		10.93	0.02	-4.76	-15.93	-5.57	0
108.9	-8.1	1.54	-12.43	-11.64	-4.69	0		-1.27	3.34	-5.35	-5.68	-2.12	0		-4.93	2.22	4.31	0.71	3.31	0		9.08	0.71	-3.03	-14.56	-6	0
109.8	-5.58	6.1	-11.39	-11.7	-1.26	0		-2.45	3.73	-4.28	-6.81	-1.37	0		-5.26	3.28	5.49	3.79	5.99	0		9.55	2.31	-2.13	-13.75	-3.6	0
110.7	-6.4	1.53	-7.86	-16.11	0.58	0		3.24	5.95	-1.97	-7.57	1.61	0		1.07	3.51	4.34	1.54	3.26	0		13.71	3.47	-2.24	-11.04	-1.9	0
111.6	-7.95	2.81	-8.25	-14.94	-0.19	0		-2.3	2.87	-3.45	-11.5	-3.74	0		-5.83	-1.1	0.67	-3.29	-0.93	0		10.11	2.34	-1.64	-14.44	-4.29	0
112.5	-4.56	9.16	-3.56	-12.73	2.01	0		1.18	7.7	-0.88	-6.25	2.03	0		-2.82	4.13	3.35	-0.11	3.42	0		12.14	1.67	-2.54	-13.69	-3.78	0
113.4	-8.28	4.3	-10.96	-13.23	-2.52	0		-5.63	0.61	-5.78	-12.43	-3.04	0		-9.09	-2.83	0.62	-4.25	1.84	0		6.61	-2.9	-5.69	-15.12	-5.53	0
114.3	-8.39	4.11	-11.5	-12.36	-4.62	0		-2.02	3.35	-7.74	-9.32	-1.65	0		-3.66	3.28	5.67	3.32	7.12	0		9.49	1.74	-2.61	-11.99	-0.61	0
115.2	-7.87	3.33	-9	-13.86	-3.04	0		-1.08	4.86	-1.65	-7.89	-0.28	0		-5.19	0.63	4.21	-1.83	3.13	0		8.38	-0.37	-5.36	-16.51	-5.65	0
116.1	-3.89	5.49	-6.01	-11.79	1.03	0		2.42	3.65	-4.92	-9.91	2.21	0		-3.04	0.91	2.8	-1.14	5.36	0		10.89	-0.82	-3.63	-15.41	-3.78	0
117	-7.93	5.22	-10.08	-13.78	-1.85	0		-1.7	5.95	-3.71	-7.82	-0.76	0		-5.09	1.4	3.45	-3.99	1.96	0		9.75	1.96	-0.62	-16.66	-4	0
117.9	-7.75	5.06	-11.41	-15.55	-0.49	0		-0.66	3.8	-5.28	-8.09	-0.7	0		-3.15	1.88	3.28	-1.54	3.15	0		10.62	1.33	-5.78	-17.16	-3.88	0
118.8	-7.59	4.33	-9.3	-14.59	-0.6	0		0.26	5.55	-3.34	-9.29	-0.56	0		-3.43	3.32	3.97	-1.46	1.92	0		8.93	-1.6	-4.57	-15.94	-5	0
119.7	-7.33	3.6	-10.85	-16.42	-1.41	0		0.27	5.4	-3.91	-8.4	-2.65	0		-1.7	2.35	4.77	0.5	3.43	0		10.68	2.38	-1.42	-14	-5.78	0
120.6	-5.34	2.55	-8.79	-11.74	2.02	0		-1.68	0.25	-4.36	-10.64	-1.04	0		-6.28	-0.61	3.28	-2.17	1.13	0		8.93	0.1	-2.61	-13.94	-3.01	0
121.5	-8.04	2.82	-14.27	-14.05	-0.49	0		0	4.9	-4.05	-5.28	1.17	0		-3.4	1.03	4.37	0.22	2.02	0		11.28	0.84	-2.46	-14.99	-3.15	0
122.4	-9.49	2.91	-9.06	-15.53	-1.24	0		-2.22	4.87	-4.35	-9.28	-2.47	0		-5.91	0.97	2.69	-1.75	2.14	0		8.58	0.91	-1.25	-16.82	-4.24	0
123.3	-6.72	5.48	-10.43	-15.33	0.04	0		-1.35	6.36	-2.62	-6.26	3.41	0		-4.28	3.01	2.28	-2.05	5.26	0		11.97	2.22	-1.05	-15.41	-3.15	0
124.2	-7.36	5.17	-5.01	-13.66	0.31	0		-2.99	4.32	-0.14	-8.32	0.16	0		-5.4	-0.73	3.18	-3.39	2.86	0		8.84	-1.05	-2.73	-15.52	-4.3	0
125.1	-7.25	5.49	-6.5	-11.95	0.44	0		-0.65	6.17	0.49	-6.91	0.08	0		-2.36	3.5	5.07	0.65	4.7	0		9.98	5.05	-0.64	-13.6	0.13	0
126	-9.45	2.78	-10.94	-17.25	-1.68	0		-0.88	4.63	-1.9	-4.91	-1.1	0		-2.13	2.22	4.92	-0.68	4.53	0		10.78	0.82	-2.12	-17.36	-6.07	0
126.9	-5.69	2.58	-9.74	-12.68	1.94	0		-0.44	3.98	-1.82	-7.71	2.01	0		-5.24	2.18	6.68	-0.6	7.48	0		9.9	2.01	-0.8	-16.7	0.22	0
127.8	-8.39	4.74	-9.51	-12.96	-0.44	0		-0.91	5.54	-2.53	-6.42	0.39	0		-4.23	3.41	5.73	-0.39	1.3	0		5.53	0.25	-2.59	-18.26	-5.77	0
128.7	-7.04	6.59	-9.26	-11.16	0.09	0		-2.24	4.26	-3.4	-7.27	1.31	0		-2.29	3.46	6.76	-0.59	6.08	0		8.25	-2.13	-0.33	-18.76	-1.97	0
129.6	-9.29	1.9	-7	-15.39	-1.79	0		-2.74	7.04	-2.22	-6.34	-1.69	0		-1.16	5.19	2.6	2.72	3.69	0		10.96	3.27	-4.78	-14.82	-3.73	0
130.5	-7.39	2.18	-8.91	-14.97	-0.58	0		1.58	6.02	-0.81	-8.98	0.58	0		-3.09	5.19	5.01	1.03	2.87	0		8.19	0.85	-3.85	-14.31	-4.75	0
131.4	-8.44	0.25	-11.22	-15.08	-2.08	0		1.06	4.7	-2.01	-8.3	1.83	0		-4.06	2.82	5.96	0.47	4.06	0		6.84	1.91	-0.4	-13.03	-1.87	0
132.3	-5.82	3.63	-7.66	-11.88	1.9	0		-1.06	5.06	0.71	-6.67	3.2	0		-3.8	2.02	2.6	-2.44	4.78	0		7.3	-1.61	-4.03	-15.91	-3.25	0
133.2	-9.75	3.82	-8.33	-16.84	-0.86	0		-4.38	3.4	-2.96	-8.36	-2.44	0		-6.63	-1.16	3.11	-3.84	-0.56	0		6.92	-0.15	-2.4	-17.83	-5.14	0
134.1	-7.01	5.61	-7.61	-11.41	-3.02	0		0	7.17	0.84	-6	1.21	0		-2.77	4.46	7.83	2.67	5.33	0		5.17	-0.24	-2	-17.63	-4.74	0
135	-5.87	3.83	-7.16	-13.63	0.85	0		2.81	6.26	1.07	-2.68	1.89	0		-2.98	2.7	5.52	1.16	4.62	0		8.3	-0.73	-4.84	-19.53	-3.28	0
135.9	-10.76	-0.15	-11.01	-16.53	-3.37	0		-3.33	3.38	-3.52	-8.74	1.28	0		-4.7	1.88	7.39	0.3	5.26	0		8.32	-0.54	0.57	-16.48	-5.71	0
136.8	-6.41	4.08	-7.45	-13.5	0.94	0		0.09	4.34	-0.49	-6.74	2.23	0		-4.83	1.96	4.17	0.12	5.99	0		9.66	2.2	0.22	-14.38	-1.53	0
137.7	-9.48	6.64	-6.78	-16.02	-3.45	0		-1.2	4.07	-2.05	-8.48	-1.68	0		-6.52	-0.84	3.25	-6.11	-0.05	0		7.69	-2.48	-1.32	-20.75	-5.4	0
138.6	-8.8	3.87	-10.07	-15.92	-5.21	0		-2.67	4.62	-2.35	-7.77	-1.8	0		-5.24	2.77	4.86	-0.5	2.48	0		5.97	-2.38	-5.04	-18.65	-5.93	0
139.5	-9.18	5.52	-6.2	-15.3	0.46	0		-4.59	3.62	0.16	-7.48	0.48	0		-4.89	1.62	7.03	1.07	6.64	0		7.2	2.69	-2.28	-16.88	-2.1	0
140.4	-8.99	4.25	-7.61	-14.78	-1.29	0		-2.34	6.79	-1.13	-9.72	-0.28	0		-3.93	5.53	7.5	-3.83	4.82	0		5.9	1.62	-0.02	-19.92	-5.05	0
141.3	-10.41	6.76	-6.4	-17.77	-0.65	0		-2.52	7.58	-0.34	-7.75	0.61	0		-2.38	2.47	6.41	-0.03	3.52	0		8.26	-0.67	0.36	-19.25	-3.68	0
142.2	-11.87	0.56	-12.04	-18.8	-5.26	0		-1.44	4.5	-2.7	-8.39	-0.23	0		-3.23	-0.33	4.5	0.12	0.56	0		8.51	1.09	0.49	-14.68	-4.39	0
143.1	-4.72	2.38	-8.99	-17.65	-1.34	0		-1.44	4.97	0.24	-8.78	1.6	0		-2.5	3.74	7.01	-0.17	5.17	0		8.1	2.47	-1.38	-16.7	-4.21	0
144	-7.03	5.17	-7.61	-13.13	-0.54	0		-0.96	3.98	-1.41	-7.23	-1.24	0		-4.73	0.44	5.67	-2.98	3.15	0		6.7	-1.07	-1.4	-20	-5.45	0
144.9	-11.89	2.5	-8.27	-14.92	-3.22	0		-7.5	2.16	-3.6	-11.94	-2.97	0		-5.36	-0.02	3.92	-3.51	3.12	0		7.27	0.54	0.02	-17.5	-4.28	0
145.8	-12.27	-1.61	-10.68	-19.13	-5.57	0		-3.42	1.6	-3.55	-9.31	-1.67	0		-4.41	1.77	4	-2.29	5.24	0		7.53	-0.37	0.04	-16.69	-0.86	0
146.7	-8.27	2.33	-6.72	-12.84	4.14	0		1.71	6.11	-1.35	-6.4	0.77	0		-0.25	3.47	6.83	0.65	4.75	0		7.25	1.03	-0.43	-20.46	-4.08	0
147.6	-11.44	0.95	-7.99	-18.56	-2.44	0		-2.89	6.72	-1.66	-9.53	-0.32	0		-4.5	2.66	3.47	-3.21	2.12	0		4.61	0.5	-3.49	-20.93	-4.18	0
148.5	-7.34	6.45	-7.02	-14.79	2.36	0		-3.14	4.09	-0.86	-7.15	-0.01	0		-3.97	2.34	4.73	0.14	2.14	0		7.55	0.14	-1.05	-17.43	-3.81	0
149.4	-13.15	-0.75	-10.67	-17.02	-3.58	0		-2.96	5.72	-1.11	-6.5	-0.34	0		-4.38	3.64	4.23	-1.78	4.7	0		7.11	-0.51	-2.37	-16.43	-0.98	0
150.3	-12.7	1.5	-10.38	-17.78	-4.88	0		-5.35	3.83	-3.13	-9.4	-1.95	0		-4.63	4.63	7.59	-1.66	5.66	0		6.19	-0.55	-2.24	-19.58	-2.87	0
151.2	-10.57	3.96	-7.17	-15.4	-1.4	0		-1.3	5.36	0.88	-6.94	-0.01	0		-3.23	2.17	5.81	-0.78	2.09	0		5.61	-0.85	-4.32	-19.32	-5.24	0
152.1	-6.65	5.81	-8.45	-15.39	0.66	0		-4.31	4.06	-0.68	-10.09	-4.21	0		-5.89	2.43	5.17	-1.98	3.8	0		8.3	0.88	1.35	-18.36	-2.57	0
153	-9.7	4.33	-7.87	-14.69	-0.39	0		-4.02	3.1	-2.37	-9.13	-1.95	0		-5.36	3.15	4.12	-1.7	3.17	0		6.8	1.13	0.73	-17.6	-3.31	0
153.9	-7.71	4.75	-6.09	-17.61	0.22	0		-1.71	6.86	1.03	-8.58	-0.42	0		-4.23	3.09	6.13	-3.02	-1.12	0		6.31	-0.54	-1.51	-19.37	-7.83	0
154.8	-11.42	3.1	-8.09	-16.74	-4.46	0		-3.24	4.22	-2.33	-9.56	-1.77	0		-2.39	3.64	6.42	0.31	3.31	0		6.36	-0.45	0.11	-17.54	-2.18	0
155.7	-8.74	5.83	-8.5	-16.37	-1.39	0		-2.26	6.35	-1.09	-9.19	0.94	0		-1.55	3.08	6.8	-0.71	6.8	0		7.47	-0.08	0.46	-17.16	-0.92	0
156.6	-11.91	-0.36	-7.76	-18.66	-3.06	0		-1.24	4.94	1.76	-10.77	0.41	0		-1.83	4.26	8.64	-2.13	6.28	0		3.5	1.86	1.34	-17.99	-2.11	0
157.5	-10.41	1.89	-10.54	-16.61	-0.25	0		-1.43	6.11	-1.37	-7.86	2.85	0		-4.34	3.48	4.4	-2.61	6.48	0		8.16	2.84	2.38	-16.03	1.87	0
158.4	-7.28	3.91	-5.37	-16.43	-1.48	0		-2.25	4.2	2.6	-8.11	0.62	0		-4.85	0.74	8.63	-2.63	6.1	0		6.8	0.16	3.71	-17.56	-5.69	0
159.3	-9.56	2.1	-9.21	-16.62	-3.11	0		-2.81	7	0.47	-6.3	0.68	0		-3.82	4.15	6.74	-2.43	4.26	0		6.07	-0.11	-2.84	-20.06	-6.67	0
160.2	-8.5	2.01	-6.1	-15.34	-4.27	0		-2.68	6.14	0	-5.8	-0.19	0		-6.26	4.92	7.99	-0.55	5.9	0		2.17	-1.71	0.43	-19.8	-3.25	0
161.1	-8.38	5	-8.09	-17.33	0.64	0		-1.81	4.77	0.39	-9.98	3.1	0		-2.6	0.19	7.07	-3.88	5.79	0		8.35	0.02	0.5	-18.01	-0.21	0
162	-10.86	6.85	-7.89	-14.51	-0.75	0		-2.31	4.79	-1.55	-8.23	-3.35	0		-6.04	1.8	5.66	-4.07	2.27	0		4.22	1.13	2.03	-17.66	-3.91	0
162.9	-12.07	-0.69	-11.22	-19.76	-5.86	0		-7.04	4.46	-1.53	-11.98	-3.75	0		-8.45	1.42	4.66	-4.09	1.94	0		3.56	-1.09	-0.36	-20.69	-4.03	0
163.8	-10.59	-1.1	-10.97	-20.05	-3.99	0		-2.31	5.95	-0.07	-8.52	-0.6	0		-5.9	1.16	3.53	-4.1	4.87	0		3.18	-1.11	-2.22	-21.4	-3.51	0
164.7	-11.85	1.55	-8.52	-16.46	-1.3	0		-3.23	6.4	-1.39	-6.72	-0.39	0		-6.88	-0.18	3.54	-3.3	1.51	0		4.26	-4.43	0.39	-21.11	-2.48	0
165.6	-11.36	-0.36	-8.54	-19.27	-4.32	0		-6.72	3.54	-4.7	-9.21	-2.7	0		-4.81	2.9	7.22	-1.14	2.54	0		3.31	-0.49	-0.14	-22.36	-4.76	0
166.5	-12.43	-0.74	-5.8	-19.28	-2.63	0		-3.23	6.47	0.79	-9.15	-1.64	0		-4.39	6.22	4.89	-3.12	1.7	0		6.36	3.28	0.31	-17.55	-0.96	0
167.4	-12.18	2.14	-11.75	-19.36	-3.77	0		-3.35	7.2	-0.37	-8.17	-0.27	0		-4.58	3.31	4.88	-1.94	4.97	0		4.36	-0.09	1.47	-18.64	-0.79	0
168.3	-12.4	2.33	-9.23	-17.9	-5.53	0		-5.1	1.84	-4.01	-8.89	-4.07	0		-5.16	1.24	5.31	-2.07	4.41	0		6.72	-1.7	3.52	-19.95	-1.52	0
169.2	-8.82	4.93	-4.74	-17.4	0.11	0		-1.96	3.57	1.58	-9.39	1.43	0		-3.53	2.92	5.85	-0.72	4.62	0		4.65	-2.44	0.12	-18.23	-2.63	0
170.1	-9.42	0.94	-5.71	-20.21	-2.81	0		-1.68	3.69	0.44	-8.22	-1.71	0		-3.38	2.86	6.06	1.67	2.71	0		2.98	-2.24	2.5	-19.11	-3.02	0
171	-8.98	2.71	-7.04	-17.19	-1.84	0		-1.64	4.16	-1.86	-8.9	-0.62	0		-2.48	1.18	7.18	-2.01	4.14	0		1.21	-0.72	-0.75	-20.53	-3.73	0
171.9	-12.43	0.7	-9.56	-19.15	-4.2	0		-6.76	3.22	-2.48	-11.27	-1.1	0		-5.08	2.89	5.81	-4.52	4.65	0		5.67	2.53	3.45	-19.54	-0.53	0
172.8	-7.53	4.73	-6.98	-14.86	1.76	0		-3.89	6.94	3.04	-8.38	2.27	0		-8.21	2.37	4.82	-5.01	4.04	0		2.9	-1.32	0.16	-20.15	-2.79	0
173.7	-6.03	6.22	-6.26	-14.45	-0.02	0		-3.89	4.32	-1.11	-9.48	-3.15	0		-3.3	3.37	3.61	-2.35	4.12	0		5.87	1.79	2.05	-17.15	-2.78	0
174.6	-8.39	3.72	-5.52	-17.33	-2.48	0		-2.88	3.5	-2.42	-11.04	-2.09	0		-2.09	2.39	6.36	-1.17	4.78	0		5.57	0.56	3.81	-17.25	-0.45	0
175.5	-13.01	1.54	-9.78	-17.9	-4.37	0		-4.9	2.79	-1.11	-10.78	-3.49	0		-6.92	0.94	2.95	-3.32	1.98	0		0.59	-2.98	-2.78	-23.16	-6.92	0
