# Supplementary material for: Simvastatin Sodium Salt and Fluvastatin Interact with Human Gap Junction Gamma-3 Protein
Source: PLoS One. 2016 Feb 10;11(2):e0148266. doi: 10.1371/journal.pone.0148266 (PMC4749215; doi:10.1371/journal.pone.0148266)
Supplement: S9 Dataset — (ZIP) [file pone.0148266.s010.zip › S9_Dataset/fluvastatin_4-air_in_line.xlsx]

## Sheet: Fluvastatin 4
L1A1()_X	L1A1()_Y	L1A2()_X	L1A2()_Y	L1A3()_X	L1A3()_Y	L1A4()_X	L1A4()_Y	L1A5()_X	L1A5()_Y	L1A6()_X	L1A6()_Y	L2A1()_X	L2A1()_Y	L2A2()_X	L2A2()_Y	L2A3()_X	L2A3()_Y	L2A4()_X	L2A4()_Y	L2A5()_X	L2A5()_Y	L2A6()_X	L2A6()_Y	L3A1()_X	L3A1()_Y	L3A2()_X	L3A2()_Y	L3A3()_X	L3A3()_Y	L3A4()_X	L3A4()_Y	L3A5()_X	L3A5()_Y	L3A6()_X	L3A6()_Y	L4A1()_X	L4A1()_Y	L4A2()_X	L4A2()_Y	L4A3()_X	L4A3()_Y	L4A4()_X	L4A4()_Y	L4A5()_X	L4A5()_Y	L4A6()_X	L4A6()_Y	L5A1()_X	L5A1()_Y
-246.6	-13.76	-246.6	-26.7	-246.6	-32.58	-246.6	-13.55	-246.6	-22.04	-246.6	-26.88	-246.6	2.81	-246.6	-9.67	-246.6	-17.37	-246.6	2.29	-246.6	-5.15	-246.6	-6.12	-246.6	12.77	-246.6	7.04	-246.6	1.7	-246.6	20.65	-246.6	6.81	-246.6	9.39	-246.6	-12.37	-246.6	-31.87	-246.6	-53.08	-246.6	-12.19	-246.6	-36.45	-246.6	-34.77	-246.6	-2.71
-245.7	-12.28	-245.7	-23.9	-245.7	-31.49	-245.7	-13.37	-245.7	-23.48	-245.7	-27.61	-245.7	4.14	-245.7	-8.32	-245.7	-18.62	-245.7	1.87	-245.7	-6.16	-245.7	-6.96	-245.7	14.56	-245.7	5.25	-245.7	0.14	-245.7	17.38	-245.7	4.78	-245.7	9.71	-245.7	-11.8	-245.7	-29.18	-245.7	-48.91	-245.7	-12.59	-245.7	-38.24	-245.7	-34.71	-245.7	-4.02
-244.8	-13.6	-244.8	-25.54	-244.8	-31	-244.8	-12.39	-244.8	-24.73	-244.8	-26.02	-244.8	3.87	-244.8	-10.5	-244.8	-17.01	-244.8	5.86	-244.8	-7.05	-244.8	-5.82	-244.8	9.65	-244.8	7.56	-244.8	2.64	-244.8	21.97	-244.8	7.9	-244.8	7.88	-244.8	-13.35	-244.8	-31.4	-244.8	-48.56	-244.8	-11.1	-244.8	-32.92	-244.8	-35.82	-244.8	-4.61
-243.9	-15.46	-243.9	-26.15	-243.9	-34.1	-243.9	-14.16	-243.9	-22.45	-243.9	-26.71	-243.9	1.85	-243.9	-11.81	-243.9	-18.97	-243.9	2.35	-243.9	-3.26	-243.9	-4.78	-243.9	11.98	-243.9	6.35	-243.9	0.09	-243.9	19.11	-243.9	5.58	-243.9	8.13	-243.9	-12.95	-243.9	-31.11	-243.9	-49.77	-243.9	-10.29	-243.9	-36.7	-243.9	-35.21	-243.9	-1.14
-243	-14.43	-243	-29.37	-243	-32.92	-243	-13.7	-243	-20.19	-243	-27.36	-243	2.78	-243	-12.88	-243	-18.38	-243	1.17	-243	-5.32	-243	-6.84	-243	11.4	-243	5.94	-243	1.13	-243	18.28	-243	6.37	-243	6.98	-243	-11.92	-243	-29.18	-243	-53.35	-243	-13.86	-243	-34.81	-243	-35.92	-243	-0.15
-242.1	-12.5	-242.1	-24.6	-242.1	-33.79	-242.1	-9.6	-242.1	-22.41	-242.1	-27.19	-242.1	3.52	-242.1	-10.81	-242.1	-18.41	-242.1	2.84	-242.1	-2.91	-242.1	-7.4	-242.1	12.41	-242.1	4.68	-242.1	2.76	-242.1	19.38	-242.1	6.68	-242.1	6.31	-242.1	-13.08	-242.1	-30.95	-242.1	-50.02	-242.1	-13.52	-242.1	-36.97	-242.1	-35.56	-242.1	-4.79
-241.2	-13.23	-241.2	-24.45	-241.2	-32.13	-241.2	-11.81	-241.2	-15.31	-241.2	-18.9	-241.2	2.6	-241.2	-9.19	-241.2	-17.72	-241.2	3.35	-241.2	-0.78	-241.2	-1.38	-241.2	17.83	-241.2	12.79	-241.2	0.97	-241.2	19.46	-241.2	6.77	-241.2	9.91	-241.2	-9.85	-241.2	-31.19	-241.2	-50.44	-241.2	-10.89	-241.2	-35.06	-241.2	-33.35	-241.2	-4.22
-240.3	-11.08	-240.3	-27.13	-240.3	-32.7	-240.3	-13.05	-240.3	-19.13	-240.3	-19.38	-240.3	1.2	-240.3	-11.4	-240.3	-16.21	-240.3	6.04	-240.3	-0.86	-240.3	-1.48	-240.3	15.21	-240.3	6.86	-240.3	1.72	-240.3	18.11	-240.3	7.95	-240.3	11.24	-240.3	-12.45	-240.3	-31.25	-240.3	-49.62	-240.3	-15.48	-240.3	-37.75	-240.3	-34.23	-240.3	-2.95
-239.4	-14.68	-239.4	-27.42	-239.4	-32.16	-239.4	-13.55	-239.4	-29.69	-239.4	-36.82	-239.4	1.99	-239.4	-8.74	-239.4	-19.61	-239.4	3.83	-239.4	-10.93	-239.4	-16.51	-239.4	5.5	-239.4	-3.68	-239.4	-0.25	-239.4	19.7	-239.4	6.26	-239.4	7	-239.4	-20.62	-239.4	-30.03	-239.4	-51.63	-239.4	-14.9	-239.4	-36.96	-239.4	-36.99	-239.4	-2.33
-238.5	-12.57	-238.5	-25.23	-238.5	-33.65	-238.5	-9.5	-238.5	-24.14	-238.5	-29.44	-238.5	1.78	-238.5	-8.17	-238.5	-20.47	-238.5	3.56	-238.5	-6.66	-238.5	-8.38	-238.5	8.93	-238.5	6.65	-238.5	-0.4	-238.5	20.77	-238.5	6.59	-238.5	8.33	-238.5	-12.43	-238.5	-30.54	-238.5	-49.73	-238.5	-11.97	-238.5	-36.88	-238.5	-37.41	-238.5	-2.43
-237.6	-13.25	-237.6	-25.39	-237.6	-32.01	-237.6	-11.19	-237.6	-22.81	-237.6	-26.72	-237.6	1.52	-237.6	-11.32	-237.6	-16.44	-237.6	2.32	-237.6	-5.59	-237.6	-6.35	-237.6	11.59	-237.6	6.47	-237.6	1.23	-237.6	18.54	-237.6	6.2	-237.6	11.58	-237.6	-17.02	-237.6	-31.87	-237.6	-48.64	-237.6	-10.12	-237.6	-35.81	-237.6	-34.68	-237.6	-2.75
-236.7	-13.59	-236.7	-27.33	-236.7	-34.33	-236.7	-10.37	-236.7	-19.43	-236.7	-26.5	-236.7	2.07	-236.7	-9.91	-236.7	-21.79	-236.7	4.33	-236.7	-1.24	-236.7	-7.71	-236.7	9.74	-236.7	6.37	-236.7	-2.2	-236.7	19.62	-236.7	7.99	-236.7	9.3	-236.7	-17.56	-236.7	-29.97	-236.7	-49.62	-236.7	-11.55	-236.7	-36.91	-236.7	-34.86	-236.7	-3.07
-235.8	-13.89	-235.8	-23.23	-235.8	-33.2	-235.8	-13.98	-235.8	-22.06	-235.8	-25.81	-235.8	3.98	-235.8	-8.47	-235.8	-18.8	-235.8	1.6	-235.8	-3.31	-235.8	-6.87	-235.8	10.05	-235.8	5.08	-235.8	1.61	-235.8	15.61	-235.8	7.45	-235.8	9.48	-235.8	-15.09	-235.8	-31.7	-235.8	-47.98	-235.8	-13.38	-235.8	-35.38	-235.8	-34.57	-235.8	-1.23
-234.9	-12.61	-234.9	-26.53	-234.9	-32.83	-234.9	-13	-234.9	-21.31	-234.9	-26.85	-234.9	2.22	-234.9	-13.73	-234.9	-18.16	-234.9	2.01	-234.9	-1.84	-234.9	-5.26	-234.9	8.93	-234.9	8.28	-234.9	0.6	-234.9	18.77	-234.9	5.79	-234.9	8.6	-234.9	-15.46	-234.9	-30.55	-234.9	-49.92	-234.9	-10.27	-234.9	-34.74	-234.9	-34.32	-234.9	-2.09
-234	-13.64	-234	-22.54	-234	-31.29	-234	-10.22	-234	-19.88	-234	-26.21	-234	2.6	-234	-9.74	-234	-17.74	-234	4.85	-234	-4.4	-234	-8.25	-234	9.96	-234	7.6	-234	0.28	-234	20.93	-234	5.47	-234	7.22	-234	-12.98	-234	-30.38	-234	-50.03	-234	-12.16	-234	-36.05	-234	-35.94	-234	-1.67
-233.1	-12.54	-233.1	-26.43	-233.1	-32.04	-233.1	-11.23	-233.1	-22.93	-233.1	-24.42	-233.1	3.58	-233.1	-12.45	-233.1	-18.81	-233.1	1.26	-233.1	-4.85	-233.1	-7.74	-233.1	12.38	-233.1	6.34	-233.1	-0.68	-233.1	18.38	-233.1	6.56	-233.1	7.57	-233.1	-15.06	-233.1	-28.04	-233.1	-49.77	-233.1	-11.37	-233.1	-35.36	-233.1	-33.45	-233.1	-2.14
-232.2	-12.06	-232.2	-23.12	-232.2	-29.31	-232.2	-10.3	-232.2	-22.46	-232.2	-24.09	-232.2	1.43	-232.2	-8.98	-232.2	-18.71	-232.2	1.99	-232.2	-6.78	-232.2	-5.58	-232.2	8.57	-232.2	7.14	-232.2	0.43	-232.2	17.66	-232.2	8.47	-232.2	7.69	-232.2	-15.8	-232.2	-30.42	-232.2	-47.43	-232.2	-11.66	-232.2	-33.72	-232.2	-33.17	-232.2	-4.44
-231.3	-15.41	-231.3	-24.39	-231.3	-32.1	-231.3	-11.9	-231.3	-22.08	-231.3	-25.25	-231.3	-0.67	-231.3	-10.22	-231.3	-17.92	-231.3	3.33	-231.3	-5.31	-231.3	-7.79	-231.3	9.52	-231.3	5.84	-231.3	0.69	-231.3	19.14	-231.3	6.14	-231.3	6.81	-231.3	-16.42	-231.3	-27.82	-231.3	-47.34	-231.3	-12.05	-231.3	-36.17	-231.3	-34.2	-231.3	-5.26
-230.4	-12.45	-230.4	-21.04	-230.4	-30.92	-230.4	-11.17	-230.4	-20.85	-230.4	-25.93	-230.4	1.55	-230.4	-8.39	-230.4	-14.96	-230.4	3.45	-230.4	-2.42	-230.4	-7.86	-230.4	9.44	-230.4	5.91	-230.4	2.64	-230.4	18.08	-230.4	5.83	-230.4	9.1	-230.4	-15.42	-230.4	-29.9	-230.4	-46.85	-230.4	-11.84	-230.4	-37.06	-230.4	-34.72	-230.4	-2.89
-229.5	-12.09	-229.5	-23.32	-229.5	-28.8	-229.5	-10.62	-229.5	-19.43	-229.5	-23.69	-229.5	-0.74	-229.5	-9.46	-229.5	-16.6	-229.5	1.61	-229.5	-3.6	-229.5	-5.89	-229.5	10.21	-229.5	4.52	-229.5	1.73	-229.5	18.75	-229.5	7.07	-229.5	8.05	-229.5	-13.02	-229.5	-29.06	-229.5	-49.3	-229.5	-14.54	-229.5	-33.03	-229.5	-33.5	-229.5	-2.47
-228.6	-11.9	-228.6	-22.61	-228.6	-29.83	-228.6	-10.55	-228.6	-20.27	-228.6	-25.14	-228.6	3.65	-228.6	-10.53	-228.6	-17.6	-228.6	2.47	-228.6	-4.11	-228.6	-6.16	-228.6	11.09	-228.6	6.48	-228.6	0.29	-228.6	18.08	-228.6	6.68	-228.6	9.8	-228.6	-16.16	-228.6	-27.94	-228.6	-47.5	-228.6	-13.06	-228.6	-33.21	-228.6	-30.69	-228.6	-1.95
-227.7	-13.94	-227.7	-21.7	-227.7	-29.47	-227.7	-13.13	-227.7	-23.18	-227.7	-26.04	-227.7	-0.61	-227.7	-9.59	-227.7	-14.82	-227.7	0.38	-227.7	-4.69	-227.7	-7.57	-227.7	9.02	-227.7	4.95	-227.7	2.35	-227.7	18.12	-227.7	6.78	-227.7	7.38	-227.7	-15.27	-227.7	-28.36	-227.7	-48.43	-227.7	-11.35	-227.7	-35.77	-227.7	-32.62	-227.7	-2.5
-226.8	-13.06	-226.8	-23.31	-226.8	-31.66	-226.8	-12.08	-226.8	-20.18	-226.8	-26.16	-226.8	2.37	-226.8	-12.07	-226.8	-14.61	-226.8	2.92	-226.8	-3.4	-226.8	-8.02	-226.8	11.22	-226.8	6.19	-226.8	4.07	-226.8	19.8	-226.8	6.39	-226.8	9.66	-226.8	-12.65	-226.8	-28.76	-226.8	-46.58	-226.8	-12.71	-226.8	-34.92	-226.8	-31.66	-226.8	-1.99
-225.9	-14.41	-225.9	-23.63	-225.9	-31.12	-225.9	-11.48	-225.9	-18.83	-225.9	-26.57	-225.9	1.34	-225.9	-9.78	-225.9	-18.34	-225.9	4.39	-225.9	-4.09	-225.9	-5.53	-225.9	10.82	-225.9	4.8	-225.9	0.36	-225.9	18.52	-225.9	6.27	-225.9	7.74	-225.9	-15.55	-225.9	-28.35	-225.9	-44.58	-225.9	-11.75	-225.9	-35.56	-225.9	-30.44	-225.9	-3.58
-225	-10.97	-225	-24.6	-225	-27.3	-225	-11.74	-225	-22.09	-225	-24.76	-225	4.25	-225	-10.03	-225	-15.63	-225	3.23	-225	-4.44	-225	-6.49	-225	12.59	-225	5.09	-225	0.06	-225	19.53	-225	4.99	-225	6.57	-225	-12.84	-225	-27.27	-225	-48.28	-225	-9.22	-225	-32.41	-225	-29.93	-225	-1.12
-224.1	-10.63	-224.1	-23.02	-224.1	-31.15	-224.1	-10.86	-224.1	-20.2	-224.1	-21.21	-224.1	2.76	-224.1	-8.97	-224.1	-17.98	-224.1	0.91	-224.1	-5.03	-224.1	-6.95	-224.1	10.05	-224.1	4.91	-224.1	0.7	-224.1	18.44	-224.1	4.07	-224.1	8.35	-224.1	-13.61	-224.1	-31.84	-224.1	-47.83	-224.1	-10.81	-224.1	-32.55	-224.1	-29.94	-224.1	-3.86
-223.2	-11.79	-223.2	-21.35	-223.2	-30.02	-223.2	-9.2	-223.2	-18.64	-223.2	-24.65	-223.2	3.24	-223.2	-10.29	-223.2	-16.97	-223.2	3.89	-223.2	-3.38	-223.2	-4.6	-223.2	9.27	-223.2	5.46	-223.2	0.47	-223.2	16.89	-223.2	7.38	-223.2	9.89	-223.2	-15.8	-223.2	-30.09	-223.2	-47.19	-223.2	-10.34	-223.2	-34.55	-223.2	-30.53	-223.2	-3.65
-222.3	-11.98	-222.3	-21.93	-222.3	-31.18	-222.3	-10.26	-222.3	-18.46	-222.3	-26.38	-222.3	-1.11	-222.3	-10.61	-222.3	-16.08	-222.3	5.19	-222.3	-3.04	-222.3	-7.17	-222.3	9.6	-222.3	6.13	-222.3	1.38	-222.3	18.97	-222.3	5.48	-222.3	6.64	-222.3	-14.44	-222.3	-29.31	-222.3	-46.53	-222.3	-10.48	-222.3	-34.96	-222.3	-33.26	-222.3	-3.58
-221.4	-11.69	-221.4	-22.75	-221.4	-28.37	-221.4	-9.23	-221.4	-20.04	-221.4	-25.03	-221.4	3.79	-221.4	-8.56	-221.4	-17.02	-221.4	3.73	-221.4	-3.33	-221.4	-6.16	-221.4	10.7	-221.4	5.88	-221.4	0.48	-221.4	16.13	-221.4	7.22	-221.4	7.17	-221.4	-15.15	-221.4	-28.86	-221.4	-46.8	-221.4	-11.73	-221.4	-33.06	-221.4	-29.87	-221.4	-4.9
-220.5	-8.99	-220.5	-23.02	-220.5	-28.42	-220.5	-11.2	-220.5	-19.25	-220.5	-23.11	-220.5	5.34	-220.5	-10.57	-220.5	-16.58	-220.5	3.24	-220.5	-3.61	-220.5	-6.9	-220.5	10.78	-220.5	4.38	-220.5	0.17	-220.5	18.55	-220.5	7.19	-220.5	8.34	-220.5	-14.64	-220.5	-26.74	-220.5	-45.79	-220.5	-10.85	-220.5	-32.74	-220.5	-32.87	-220.5	-3.9
-219.6	-11.92	-219.6	-24.11	-219.6	-30.11	-219.6	-12.61	-219.6	-18.87	-219.6	-22.42	-219.6	1.36	-219.6	-9.89	-219.6	-17.45	-219.6	-0.4	-219.6	-3.53	-219.6	-6.22	-219.6	9.41	-219.6	5.38	-219.6	1	-219.6	16.34	-219.6	7.28	-219.6	10.04	-219.6	-13.19	-219.6	-29.52	-219.6	-47.09	-219.6	-9.4	-219.6	-33.45	-219.6	-34.06	-219.6	-3.01
-218.7	-10.39	-218.7	-22.31	-218.7	-28.91	-218.7	-12.52	-218.7	-19.63	-218.7	-24.82	-218.7	2.19	-218.7	-8.11	-218.7	-17.12	-218.7	4.65	-218.7	-4.58	-218.7	-8.35	-218.7	9.83	-218.7	6.54	-218.7	1.05	-218.7	19.81	-218.7	5.28	-218.7	6.17	-218.7	-12.51	-218.7	-27.74	-218.7	-45.1	-218.7	-10.13	-218.7	-35.79	-218.7	-32.28	-218.7	-2.74
-217.8	-10.95	-217.8	-25.12	-217.8	-28.93	-217.8	-11.88	-217.8	-18.57	-217.8	-19.55	-217.8	3.22	-217.8	-8.54	-217.8	-15.65	-217.8	1.53	-217.8	-4.05	-217.8	-4.61	-217.8	10.91	-217.8	6.5	-217.8	1.25	-217.8	17.75	-217.8	4.84	-217.8	7	-217.8	-15.02	-217.8	-28.84	-217.8	-44.53	-217.8	-11.38	-217.8	-31.22	-217.8	-31.77	-217.8	-4.24
-216.9	-11.72	-216.9	-23.74	-216.9	-28.5	-216.9	-10.87	-216.9	-18.45	-216.9	-21.87	-216.9	2.96	-216.9	-8.7	-216.9	-15.98	-216.9	1.84	-216.9	-3.84	-216.9	-4.39	-216.9	11.46	-216.9	6.06	-216.9	0.37	-216.9	16.51	-216.9	5.72	-216.9	8.34	-216.9	-13.6	-216.9	-27.59	-216.9	-45.36	-216.9	-11.47	-216.9	-33.52	-216.9	-31.62	-216.9	-2.25
-216	-12.01	-216	-22.3	-216	-28.6	-216	-8.34	-216	-18.41	-216	-23.04	-216	0.05	-216	-10.85	-216	-15.72	-216	2.64	-216	-3.4	-216	-7.28	-216	8.17	-216	2.69	-216	1.03	-216	17.76	-216	6.36	-216	6.41	-216	-13.5	-216	-29.71	-216	-42.41	-216	-8.92	-216	-30.86	-216	-29.72	-216	-2.95
-215.1	-12.01	-215.1	-21.81	-215.1	-25.38	-215.1	-9.84	-215.1	-16.71	-215.1	-22.16	-215.1	2.27	-215.1	-9.01	-215.1	-14.41	-215.1	2.64	-215.1	-4.12	-215.1	-7.27	-215.1	11.56	-215.1	6.65	-215.1	-0.46	-215.1	18.11	-215.1	6.61	-215.1	8.15	-215.1	-12.13	-215.1	-25.14	-215.1	-45.24	-215.1	-12.39	-215.1	-31.43	-215.1	-30.04	-215.1	-2.19
-214.2	-11.19	-214.2	-22.87	-214.2	-28.62	-214.2	-11.43	-214.2	-18.58	-214.2	-21.68	-214.2	1.7	-214.2	-9.78	-214.2	-15.05	-214.2	1.98	-214.2	-1.78	-214.2	-7.15	-214.2	10.66	-214.2	3.29	-214.2	-0.2	-214.2	16.57	-214.2	7.62	-214.2	5.79	-214.2	-11.94	-214.2	-28.82	-214.2	-44.2	-214.2	-10.82	-214.2	-32.46	-214.2	-31.09	-214.2	-3.65
-213.3	-8.35	-213.3	-20.97	-213.3	-29.38	-213.3	-9.22	-213.3	-18.17	-213.3	-20.5	-213.3	3.56	-213.3	-8.69	-213.3	-17.93	-213.3	3.23	-213.3	-3.13	-213.3	-2.73	-213.3	9.42	-213.3	4.47	-213.3	2.16	-213.3	17.81	-213.3	5.8	-213.3	8.36	-213.3	-13.03	-213.3	-28.32	-213.3	-44.3	-213.3	-10.85	-213.3	-33.08	-213.3	-30.77	-213.3	-4.2
-212.4	-10.36	-212.4	-22.08	-212.4	-28.23	-212.4	-9.53	-212.4	-18.39	-212.4	-24.64	-212.4	0.62	-212.4	-10.57	-212.4	-17.22	-212.4	1.04	-212.4	-4.47	-212.4	-10.61	-212.4	11.33	-212.4	4.1	-212.4	-2.55	-212.4	18.92	-212.4	7.22	-212.4	6.65	-212.4	-12.73	-212.4	-26.35	-212.4	-46.12	-212.4	-10.06	-212.4	-31.1	-212.4	-31.2	-212.4	-4.57
-211.5	-13.45	-211.5	-22.48	-211.5	-26.89	-211.5	-7.01	-211.5	-19.86	-211.5	-20.37	-211.5	-2.21	-211.5	-10.46	-211.5	-16.52	-211.5	3.27	-211.5	-3.59	-211.5	-6.86	-211.5	6.18	-211.5	5.45	-211.5	0.09	-211.5	16.59	-211.5	6.34	-211.5	4.41	-211.5	-13.43	-211.5	-25.97	-211.5	-45.45	-211.5	-9.23	-211.5	-32.33	-211.5	-30.68	-211.5	-4.98
-210.6	-15.32	-210.6	-20.68	-210.6	-26.32	-210.6	-10.96	-210.6	-18.45	-210.6	-22.73	-210.6	-0.71	-210.6	-9.56	-210.6	-14.71	-210.6	2.76	-210.6	-2.45	-210.6	-5.25	-210.6	9.02	-210.6	2.31	-210.6	1.35	-210.6	14.92	-210.6	5.59	-210.6	5.18	-210.6	-12.01	-210.6	-27.68	-210.6	-44.97	-210.6	-11.25	-210.6	-31.82	-210.6	-31.37	-210.6	-1.75
-209.7	-10.78	-209.7	-22.17	-209.7	-27.69	-209.7	-10.37	-209.7	-19.37	-209.7	-22.17	-209.7	1.84	-209.7	-9.17	-209.7	-15.34	-209.7	3.08	-209.7	-5.96	-209.7	-3.65	-209.7	8.58	-209.7	1.53	-209.7	0.06	-209.7	17.13	-209.7	5.8	-209.7	6.42	-209.7	-11.94	-209.7	-29.28	-209.7	-43.9	-209.7	-11.6	-209.7	-29.89	-209.7	-33.09	-209.7	-4.01
-208.8	-12.03	-208.8	-23	-208.8	-26.05	-208.8	-7.57	-208.8	-17.78	-208.8	-23.47	-208.8	1.35	-208.8	-9.79	-208.8	-13.55	-208.8	0.96	-208.8	-3.96	-208.8	-4.4	-208.8	7.45	-208.8	5.61	-208.8	2.63	-208.8	16.03	-208.8	4.62	-208.8	5.46	-208.8	-15.63	-208.8	-27.5	-208.8	-42.33	-208.8	-10.76	-208.8	-30.7	-208.8	-33.37	-208.8	-2.55
-207.9	-12.54	-207.9	-20.86	-207.9	-28.63	-207.9	-10.05	-207.9	-16.06	-207.9	-22.03	-207.9	-1.02	-207.9	-10.34	-207.9	-13.96	-207.9	4.88	-207.9	-1.65	-207.9	-4.3	-207.9	7.47	-207.9	4.25	-207.9	2.21	-207.9	15.83	-207.9	5.21	-207.9	7.67	-207.9	-12.88	-207.9	-26.6	-207.9	-43.76	-207.9	-9.64	-207.9	-29.49	-207.9	-28.87	-207.9	-4.04
-207	-11.07	-207	-21.27	-207	-28.38	-207	-9.69	-207	-16.05	-207	-22.98	-207	3.58	-207	-8.03	-207	-17.01	-207	2.45	-207	-1.46	-207	-8.9	-207	9.93	-207	4.79	-207	0.36	-207	15.69	-207	4.84	-207	7.64	-207	-13.53	-207	-28.65	-207	-40.85	-207	-11.44	-207	-32.13	-207	-30.89	-207	-4.03
-206.1	-12.23	-206.1	-20.77	-206.1	-26.21	-206.1	-8.82	-206.1	-18.03	-206.1	-19.9	-206.1	1.01	-206.1	-10.38	-206.1	-13.08	-206.1	1.54	-206.1	-0.85	-206.1	-4.62	-206.1	10.37	-206.1	5.33	-206.1	2.55	-206.1	14.93	-206.1	7.77	-206.1	7.32	-206.1	-13.49	-206.1	-25.58	-206.1	-42.7	-206.1	-12.71	-206.1	-30.96	-206.1	-28.26	-206.1	-2.47
-205.2	-11.12	-205.2	-20	-205.2	-26.82	-205.2	-10.44	-205.2	-17.22	-205.2	-18.1	-205.2	2.35	-205.2	-9.9	-205.2	-13.96	-205.2	3.25	-205.2	-1.07	-205.2	-1.71	-205.2	9.34	-205.2	3.06	-205.2	1.83	-205.2	17.09	-205.2	6.51	-205.2	7.32	-205.2	-9.93	-205.2	-28.69	-205.2	-41.14	-205.2	-11.01	-205.2	-31.38	-205.2	-29.88	-205.2	-2.5
-204.3	-12.23	-204.3	-22.81	-204.3	-25.97	-204.3	-8.31	-204.3	-18.52	-204.3	-23.56	-204.3	1.77	-204.3	-8.65	-204.3	-15.18	-204.3	2.17	-204.3	-3.98	-204.3	-6.99	-204.3	11.39	-204.3	5.01	-204.3	-1.55	-204.3	15.6	-204.3	5.95	-204.3	6.66	-204.3	-11.5	-204.3	-26.72	-204.3	-42.89	-204.3	-10.8	-204.3	-29.55	-204.3	-30.46	-204.3	-1.87
-203.4	-11.3	-203.4	-19.91	-203.4	-25.74	-203.4	-10.52	-203.4	-17.31	-203.4	-19.93	-203.4	1.77	-203.4	-6.72	-203.4	-15.74	-203.4	0.52	-203.4	-2.95	-203.4	-5.4	-203.4	8.42	-203.4	4.92	-203.4	0.06	-203.4	17.92	-203.4	4.85	-203.4	7.16	-203.4	-14.71	-203.4	-26.5	-203.4	-43.26	-203.4	-8.92	-203.4	-30.25	-203.4	-29.55	-203.4	-2.85
-202.5	-12.36	-202.5	-21.3	-202.5	-26.2	-202.5	-11.08	-202.5	-17.31	-202.5	-20.77	-202.5	3.3	-202.5	-7.93	-202.5	-15.43	-202.5	2.5	-202.5	-1.96	-202.5	-3.83	-202.5	9.21	-202.5	7.02	-202.5	2.23	-202.5	16.57	-202.5	7.17	-202.5	7.98	-202.5	-12.07	-202.5	-25.12	-202.5	-40.85	-202.5	-11.95	-202.5	-30.05	-202.5	-29.37	-202.5	-3.36
-201.6	-11.52	-201.6	-19.65	-201.6	-23.69	-201.6	-6.41	-201.6	-18.75	-201.6	-20.8	-201.6	0.23	-201.6	-8.09	-201.6	-15.18	-201.6	5.92	-201.6	-2.18	-201.6	-8.06	-201.6	8.1	-201.6	1.89	-201.6	-1.88	-201.6	17.72	-201.6	8.7	-201.6	6.67	-201.6	-11.78	-201.6	-26.47	-201.6	-42.68	-201.6	-9.68	-201.6	-30.91	-201.6	-27.83	-201.6	-1.35
-200.7	-11.21	-200.7	-21.59	-200.7	-24.89	-200.7	-11	-200.7	-17.33	-200.7	-19.61	-200.7	-0.21	-200.7	-7.76	-200.7	-14.13	-200.7	1.35	-200.7	-2.44	-200.7	-5.58	-200.7	8.47	-200.7	6.65	-200.7	1.3	-200.7	14.96	-200.7	5.05	-200.7	5.59	-200.7	-11.88	-200.7	-24	-200.7	-40.28	-200.7	-8.71	-200.7	-28.12	-200.7	-30.34	-200.7	-3.22
-199.8	-11.62	-199.8	-19.45	-199.8	-25.6	-199.8	-7.78	-199.8	-15.17	-199.8	-18.83	-199.8	2.62	-199.8	-7.15	-199.8	-13.09	-199.8	3.89	-199.8	-2.29	-199.8	-5.12	-199.8	6.98	-199.8	6.23	-199.8	2.25	-199.8	16.87	-199.8	5.32	-199.8	2.74	-199.8	-13.3	-199.8	-26.85	-199.8	-42.44	-199.8	-10.74	-199.8	-29.84	-199.8	-31.15	-199.8	-2.34
-198.9	-10.77	-198.9	-20.78	-198.9	-24.26	-198.9	-7.7	-198.9	-17.74	-198.9	-21.82	-198.9	-0.3	-198.9	-8.59	-198.9	-13.94	-198.9	2.89	-198.9	-6.87	-198.9	-5.58	-198.9	9.57	-198.9	5.71	-198.9	-1.11	-198.9	17.87	-198.9	4.64	-198.9	7.36	-198.9	-11.49	-198.9	-25.62	-198.9	-40.44	-198.9	-11.67	-198.9	-29.46	-198.9	-27.91	-198.9	-2.76
-198	-10.09	-198	-18.18	-198	-24.26	-198	-8.45	-198	-17.99	-198	-20.16	-198	2.01	-198	-8.82	-198	-13.26	-198	5.13	-198	-2.8	-198	-5.81	-198	10.26	-198	3.51	-198	0.98	-198	18.6	-198	6.7	-198	6.94	-198	-10.42	-198	-26.32	-198	-39.71	-198	-10.33	-198	-28.02	-198	-27.6	-198	-2.5
-197.1	-8.57	-197.1	-19.91	-197.1	-24.88	-197.1	-8.35	-197.1	-17.56	-197.1	-21.41	-197.1	1.81	-197.1	-9.38	-197.1	-14.07	-197.1	1.36	-197.1	-3.84	-197.1	-3.61	-197.1	8.8	-197.1	3.26	-197.1	0.83	-197.1	15.57	-197.1	7.41	-197.1	6.48	-197.1	-12.7	-197.1	-25.44	-197.1	-41.02	-197.1	-12.11	-197.1	-28.36	-197.1	-29.02	-197.1	-2
-196.2	-10.37	-196.2	-22.52	-196.2	-23.85	-196.2	-6.41	-196.2	-18.44	-196.2	-21.55	-196.2	2.46	-196.2	-7.46	-196.2	-12.78	-196.2	2.85	-196.2	-5.78	-196.2	-8.63	-196.2	9.59	-196.2	3.95	-196.2	1.68	-196.2	15.28	-196.2	4.54	-196.2	3.19	-196.2	-12.83	-196.2	-26.81	-196.2	-40.33	-196.2	-9.84	-196.2	-31.18	-196.2	-27.3	-196.2	-2.77
-195.3	-10.46	-195.3	-16.69	-195.3	-26.39	-195.3	-9.38	-195.3	-17.98	-195.3	-18.82	-195.3	0.46	-195.3	-6.01	-195.3	-15.6	-195.3	2.33	-195.3	-4.73	-195.3	-2.6	-195.3	8.64	-195.3	5.65	-195.3	0.09	-195.3	17.13	-195.3	6.51	-195.3	8	-195.3	-14.47	-195.3	-24.46	-195.3	-42.2	-195.3	-9.92	-195.3	-27.74	-195.3	-26.04	-195.3	-6.48
-194.4	-10.2	-194.4	-19.7	-194.4	-27.23	-194.4	-5.76	-194.4	-18.89	-194.4	-19.21	-194.4	1.27	-194.4	-8.17	-194.4	-11.45	-194.4	4.81	-194.4	-5.14	-194.4	-5.68	-194.4	8.29	-194.4	2.66	-194.4	2.12	-194.4	15.36	-194.4	6.1	-194.4	4.76	-194.4	-11.46	-194.4	-25.13	-194.4	-42.22	-194.4	-11.09	-194.4	-26.64	-194.4	-28.01	-194.4	-4.44
-193.5	-8.83	-193.5	-19.2	-193.5	-23.58	-193.5	-8.5	-193.5	-15.21	-193.5	-16.99	-193.5	0.14	-193.5	-10.42	-193.5	-14.14	-193.5	4.13	-193.5	-1.86	-193.5	-3.38	-193.5	8.4	-193.5	4.97	-193.5	1.98	-193.5	16.11	-193.5	4.97	-193.5	6.15	-193.5	-11.05	-193.5	-26	-193.5	-38.47	-193.5	-7.3	-193.5	-27.7	-193.5	-27.92	-193.5	-2.06
-192.6	-9.98	-192.6	-19.27	-192.6	-25.07	-192.6	-10.67	-192.6	-18.37	-192.6	-19.2	-192.6	-0.27	-192.6	-8.91	-192.6	-14.31	-192.6	2.32	-192.6	-3.85	-192.6	-4.93	-192.6	7.22	-192.6	2.7	-192.6	-0.83	-192.6	15.76	-192.6	5.75	-192.6	5.1	-192.6	-12.45	-192.6	-26.03	-192.6	-41.44	-192.6	-8.97	-192.6	-28.13	-192.6	-29.12	-192.6	-1.31
-191.7	-10.98	-191.7	-19.22	-191.7	-26.05	-191.7	-7.06	-191.7	-18.6	-191.7	-21.33	-191.7	1.05	-191.7	-9.85	-191.7	-16.08	-191.7	0.95	-191.7	-5.55	-191.7	-6.1	-191.7	9.98	-191.7	2.85	-191.7	0.13	-191.7	13.73	-191.7	5.99	-191.7	6.17	-191.7	-9.56	-191.7	-26.76	-191.7	-38.66	-191.7	-12.64	-191.7	-25.82	-191.7	-30.45	-191.7	0.28
-190.8	-9.84	-190.8	-16.85	-190.8	-25.24	-190.8	-8.77	-190.8	-15.29	-190.8	-19.76	-190.8	-0.51	-190.8	-6.1	-190.8	-14.32	-190.8	1.12	-190.8	-1.14	-190.8	-7.44	-190.8	8.24	-190.8	3.98	-190.8	1.56	-190.8	11.96	-190.8	5.49	-190.8	3.8	-190.8	-12.66	-190.8	-24.66	-190.8	-39.95	-190.8	-10.98	-190.8	-28.84	-190.8	-28.87	-190.8	-2.4
-189.9	-8.58	-189.9	-21.03	-189.9	-25.48	-189.9	-8.17	-189.9	-15.93	-189.9	-18.24	-189.9	0.43	-189.9	-8.41	-189.9	-13.27	-189.9	2.56	-189.9	-4.14	-189.9	-4.72	-189.9	7.03	-189.9	5.71	-189.9	2.82	-189.9	14.05	-189.9	3.17	-189.9	5.66	-189.9	-11.91	-189.9	-22.68	-189.9	-37.98	-189.9	-11.55	-189.9	-30.14	-189.9	-25.86	-189.9	-1.85
-189	-10.81	-189	-17.78	-189	-24.14	-189	-7.94	-189	-16.25	-189	-18.5	-189	0.55	-189	-8.02	-189	-11.86	-189	1.95	-189	-2.83	-189	-2.68	-189	9.32	-189	6.7	-189	2.62	-189	14.84	-189	6.62	-189	7.24	-189	-11.32	-189	-22.1	-189	-37.11	-189	-10.16	-189	-28.75	-189	-29.19	-189	-0.65
-188.1	-11.2	-188.1	-19.08	-188.1	-26.29	-188.1	-9.2	-188.1	-15.76	-188.1	-18.44	-188.1	-1.65	-188.1	-8.29	-188.1	-14.17	-188.1	3.41	-188.1	-3.74	-188.1	-4.95	-188.1	8.31	-188.1	5.96	-188.1	2.41	-188.1	17.79	-188.1	4.15	-188.1	6.25	-188.1	-10.84	-188.1	-21.91	-188.1	-40.19	-188.1	-8.33	-188.1	-29.42	-188.1	-28.84	-188.1	-2.4
-187.2	-9.98	-187.2	-18.8	-187.2	-23.07	-187.2	-5.73	-187.2	-15.59	-187.2	-20.67	-187.2	2.08	-187.2	-8.53	-187.2	-13.16	-187.2	3.35	-187.2	-2.85	-187.2	-3.76	-187.2	7.8	-187.2	2.13	-187.2	0.93	-187.2	14.2	-187.2	4.95	-187.2	5.4	-187.2	-12.71	-187.2	-24.78	-187.2	-39.37	-187.2	-8.82	-187.2	-26.67	-187.2	-28.01	-187.2	-4.53
-186.3	-7.39	-186.3	-18.02	-186.3	-22.38	-186.3	-7.55	-186.3	-16.03	-186.3	-19.05	-186.3	1.5	-186.3	-8.64	-186.3	-10.24	-186.3	1.36	-186.3	-2.84	-186.3	-7.1	-186.3	9.19	-186.3	3.44	-186.3	0	-186.3	13.4	-186.3	4.54	-186.3	6.5	-186.3	-11.27	-186.3	-24.36	-186.3	-39.45	-186.3	-9.78	-186.3	-26.68	-186.3	-26.02	-186.3	-2.33
-185.4	-10.97	-185.4	-19.17	-185.4	-23.97	-185.4	-8.13	-185.4	-16.47	-185.4	-19.5	-185.4	-0.61	-185.4	-7.54	-185.4	-14.89	-185.4	4.09	-185.4	-2.8	-185.4	-4.38	-185.4	8.51	-185.4	6.87	-185.4	1.23	-185.4	14.7	-185.4	6.45	-185.4	3.88	-185.4	-10.01	-185.4	-19.12	-185.4	-35.96	-185.4	-7.9	-185.4	-26.14	-185.4	-28.33	-185.4	-3.71
-184.5	-9.92	-184.5	-18.5	-184.5	-24.57	-184.5	-10.14	-184.5	-15.56	-184.5	-17.02	-184.5	4.88	-184.5	-8.43	-184.5	-13.45	-184.5	3.51	-184.5	-4.07	-184.5	-5.79	-184.5	12.47	-184.5	5.49	-184.5	1.33	-184.5	15.87	-184.5	6.98	-184.5	4.97	-184.5	-10.63	-184.5	-22.52	-184.5	-38.99	-184.5	-10.62	-184.5	-24.66	-184.5	-27.53	-184.5	-3.95
-183.6	-8.5	-183.6	-18.62	-183.6	-24.46	-183.6	-7.53	-183.6	-15.73	-183.6	-20.68	-183.6	-0.24	-183.6	-8.35	-183.6	-13.9	-183.6	1.62	-183.6	-1.64	-183.6	-5.41	-183.6	6.27	-183.6	4.55	-183.6	0.29	-183.6	13.62	-183.6	6.19	-183.6	6.37	-183.6	-12.89	-183.6	-21.96	-183.6	-37.74	-183.6	-9.23	-183.6	-26.8	-183.6	-27.24	-183.6	-2.23
-182.7	-11.31	-182.7	-19.18	-182.7	-25.26	-182.7	-8.62	-182.7	-16.59	-182.7	-19.16	-182.7	2.57	-182.7	-5.21	-182.7	-12.7	-182.7	3.21	-182.7	-5.09	-182.7	-6.69	-182.7	7.82	-182.7	5.4	-182.7	0.76	-182.7	14.73	-182.7	5.5	-182.7	4.53	-182.7	-13.49	-182.7	-23.73	-182.7	-38.75	-182.7	-7.29	-182.7	-27.72	-182.7	-28.08	-182.7	-4.38
-181.8	-8.83	-181.8	-17.96	-181.8	-22.75	-181.8	-8.16	-181.8	-12.78	-181.8	-20.7	-181.8	1.5	-181.8	-8.85	-181.8	-12.2	-181.8	3.12	-181.8	-1.88	-181.8	-7.08	-181.8	7.79	-181.8	4.21	-181.8	0.17	-181.8	14.03	-181.8	3.47	-181.8	7.84	-181.8	-11.51	-181.8	-23.03	-181.8	-39.54	-181.8	-8.6	-181.8	-28.86	-181.8	-25.3	-181.8	-3.73
-180.9	-9.53	-180.9	-17.15	-180.9	-21.94	-180.9	-6.16	-180.9	-14.84	-180.9	-19.27	-180.9	2.65	-180.9	-5.14	-180.9	-11.8	-180.9	2.86	-180.9	-3.14	-180.9	-6.63	-180.9	8.65	-180.9	4.01	-180.9	1.38	-180.9	14.31	-180.9	3.61	-180.9	5.39	-180.9	-8.7	-180.9	-23.97	-180.9	-37.22	-180.9	-11.14	-180.9	-27.22	-180.9	-28.53	-180.9	-0.93
-180	-6.76	-180	-18.4	-180	-22.44	-180	-6.89	-180	-13.06	-180	-18.78	-180	2.92	-180	-7.01	-180	-11.49	-180	1.98	-180	-1.93	-180	-6.48	-180	7.8	-180	4.76	-180	1.74	-180	15.47	-180	6.18	-180	4.75	-180	-10.41	-180	-21.92	-180	-37.82	-180	-6.97	-180	-25.4	-180	-25.87	-180	-1.51
-179.1	-9.47	-179.1	-16.31	-179.1	-22.6	-179.1	-9.76	-179.1	-16.43	-179.1	-16.21	-179.1	1.23	-179.1	-6.33	-179.1	-11.89	-179.1	0.56	-179.1	-4.08	-179.1	-2.23	-179.1	5.18	-179.1	4.94	-179.1	0.12	-179.1	14.86	-179.1	5.99	-179.1	5.07	-179.1	-13.97	-179.1	-21.39	-179.1	-36.92	-179.1	-9.82	-179.1	-26.71	-179.1	-27.41	-179.1	-5.15
-178.2	-9.26	-178.2	-18.17	-178.2	-21.83	-178.2	-7.6	-178.2	-15.58	-178.2	-19.46	-178.2	0.16	-178.2	-7.56	-178.2	-12.27	-178.2	4.08	-178.2	-2.43	-178.2	-4.27	-178.2	4.3	-178.2	3.65	-178.2	0.15	-178.2	16.19	-178.2	6.99	-178.2	8.82	-178.2	-12.84	-178.2	-24.23	-178.2	-37.51	-178.2	-10.07	-178.2	-25.55	-178.2	-26.57	-178.2	-4.13
-177.3	-10.32	-177.3	-17.83	-177.3	-24.15	-177.3	-8.85	-177.3	-15.67	-177.3	-18.62	-177.3	1.2	-177.3	-7.12	-177.3	-10.31	-177.3	-0.73	-177.3	-3.83	-177.3	-5.85	-177.3	5.94	-177.3	4.08	-177.3	3.07	-177.3	12.63	-177.3	6.67	-177.3	5.67	-177.3	-10.27	-177.3	-20.47	-177.3	-35.1	-177.3	-10.95	-177.3	-26.16	-177.3	-25.08	-177.3	-1.96
-176.4	-10.67	-176.4	-16.51	-176.4	-22.58	-176.4	-6.65	-176.4	-13.48	-176.4	-21.74	-176.4	1.11	-176.4	-9.39	-176.4	-13.04	-176.4	3.17	-176.4	-2.5	-176.4	-7.48	-176.4	11.04	-176.4	2.31	-176.4	1.81	-176.4	12.96	-176.4	3.3	-176.4	3.74	-176.4	-10.16	-176.4	-23.74	-176.4	-39.05	-176.4	-11.46	-176.4	-25.93	-176.4	-27.64	-176.4	-3.65
-175.5	-10.87	-175.5	-17.16	-175.5	-23.01	-175.5	-7.84	-175.5	-14.12	-175.5	-18.44	-175.5	1.46	-175.5	-7.18	-175.5	-13.28	-175.5	3.13	-175.5	-3.76	-175.5	-6.63	-175.5	6.41	-175.5	3.78	-175.5	2.53	-175.5	14.54	-175.5	2.04	-175.5	3.91	-175.5	-14.48	-175.5	-21.6	-175.5	-35.44	-175.5	-11.55	-175.5	-29.32	-175.5	-25.09	-175.5	-3.14
-174.6	-9.47	-174.6	-16.61	-174.6	-22.4	-174.6	-9.3	-174.6	-14.09	-174.6	-16.36	-174.6	0.58	-174.6	-10.19	-174.6	-11.31	-174.6	-1.02	-174.6	-0.35	-174.6	-3.95	-174.6	7.75	-174.6	3.19	-174.6	1.75	-174.6	9.93	-174.6	6.35	-174.6	7.85	-174.6	-10.22	-174.6	-20.82	-174.6	-34.02	-174.6	-10.42	-174.6	-23.19	-174.6	-24.54	-174.6	-1.15
-173.7	-7.72	-173.7	-16.32	-173.7	-20.68	-173.7	-6.67	-173.7	-14.76	-173.7	-17.12	-173.7	2.03	-173.7	-4.47	-173.7	-12.97	-173.7	2.03	-173.7	-4.33	-173.7	-3.34	-173.7	7.56	-173.7	4.1	-173.7	-0.37	-173.7	12.02	-173.7	6.78	-173.7	7.54	-173.7	-11.27	-173.7	-20.9	-173.7	-36.29	-173.7	-11.39	-173.7	-23.58	-173.7	-23.98	-173.7	-1
-172.8	-9.72	-172.8	-16.81	-172.8	-21.16	-172.8	-7.01	-172.8	-14.04	-172.8	-16.51	-172.8	2.4	-172.8	-7.78	-172.8	-13.14	-172.8	2.29	-172.8	-3.39	-172.8	-5.58	-172.8	7.75	-172.8	1.52	-172.8	1.49	-172.8	12.83	-172.8	4.01	-172.8	5.49	-172.8	-11.42	-172.8	-21.39	-172.8	-33.72	-172.8	-10.48	-172.8	-25.29	-172.8	-23.74	-172.8	-4.93
-171.9	-10.17	-171.9	-16.97	-171.9	-19.32	-171.9	-7.86	-171.9	-14.1	-171.9	-16.23	-171.9	2.25	-171.9	-7.81	-171.9	-11.64	-171.9	2.17	-171.9	-0.97	-171.9	-3.51	-171.9	8.45	-171.9	4.23	-171.9	1.88	-171.9	13.35	-171.9	5.21	-171.9	6.13	-171.9	-8.51	-171.9	-22.75	-171.9	-36.02	-171.9	-8.87	-171.9	-27.4	-171.9	-23.38	-171.9	-2.05
-171	-10.28	-171	-17.91	-171	-22.18	-171	-6.24	-171	-13.45	-171	-14.58	-171	1.58	-171	-7.88	-171	-10.69	-171	2.2	-171	-3.61	-171	-2.71	-171	6.12	-171	2.08	-171	-0.54	-171	15.47	-171	3.12	-171	4.58	-171	-11.28	-171	-23.85	-171	-34.07	-171	-8.31	-171	-25.79	-171	-26.34	-171	-3.89
-170.1	-9.66	-170.1	-16.78	-170.1	-21.29	-170.1	-7.57	-170.1	-12.89	-170.1	-16.75	-170.1	-0.33	-170.1	-9.25	-170.1	-14.13	-170.1	2.43	-170.1	-2.35	-170.1	-5.03	-170.1	7.02	-170.1	3.95	-170.1	-2.22	-170.1	13.8	-170.1	5.79	-170.1	5.41	-170.1	-12.99	-170.1	-20.85	-170.1	-35.77	-170.1	-8.18	-170.1	-24.23	-170.1	-24.43	-170.1	-4.41
-169.2	-9.65	-169.2	-16.56	-169.2	-20.68	-169.2	-7.4	-169.2	-14.11	-169.2	-17.56	-169.2	-1.15	-169.2	-7.01	-169.2	-11.83	-169.2	2.17	-169.2	-4.14	-169.2	-9.23	-169.2	6.39	-169.2	4.99	-169.2	0.4	-169.2	15.48	-169.2	5.07	-169.2	2.33	-169.2	-10.67	-169.2	-21.87	-169.2	-35.4	-169.2	-7.81	-169.2	-24.35	-169.2	-25.76	-169.2	-1.87
-168.3	-9.37	-168.3	-17.16	-168.3	-20.45	-168.3	-6.47	-168.3	-12.98	-168.3	-19.27	-168.3	0.07	-168.3	-6.81	-168.3	-10.9	-168.3	-0.62	-168.3	-3.56	-168.3	-6.38	-168.3	7.01	-168.3	4	-168.3	-0.1	-168.3	11.75	-168.3	3.34	-168.3	5.25	-168.3	-10.03	-168.3	-22.3	-168.3	-35.96	-168.3	-8.89	-168.3	-27.14	-168.3	-24.53	-168.3	-2.29
-167.4	-7.65	-167.4	-16.96	-167.4	-21.12	-167.4	-8.72	-167.4	-12.92	-167.4	-17.25	-167.4	2.31	-167.4	-7.32	-167.4	-12.74	-167.4	4.37	-167.4	-2.96	-167.4	-4.66	-167.4	7.79	-167.4	3.52	-167.4	-0.2	-167.4	14.43	-167.4	3.94	-167.4	6.8	-167.4	-9.54	-167.4	-22.66	-167.4	-36.11	-167.4	-7.16	-167.4	-24.65	-167.4	-22.98	-167.4	-1.93
-166.5	-8.59	-166.5	-17.01	-166.5	-21.98	-166.5	-6.94	-166.5	-15.64	-166.5	-16.52	-166.5	0.67	-166.5	-8.78	-166.5	-12.22	-166.5	2.65	-166.5	-4.89	-166.5	-4.33	-166.5	7.81	-166.5	3.42	-166.5	0	-166.5	12.17	-166.5	4.63	-166.5	8.16	-166.5	-10.74	-166.5	-22.03	-166.5	-34.19	-166.5	-8.61	-166.5	-24.11	-166.5	-24.14	-166.5	-3.99
-165.6	-11.03	-165.6	-17.89	-165.6	-21.57	-165.6	-5.7	-165.6	-13.62	-165.6	-18.11	-165.6	0.33	-165.6	-8.68	-165.6	-12.44	-165.6	2.69	-165.6	-2.76	-165.6	-4.42	-165.6	6.41	-165.6	2.27	-165.6	1.76	-165.6	11.72	-165.6	3.06	-165.6	5.74	-165.6	-9.33	-165.6	-22.04	-165.6	-34.65	-165.6	-9.22	-165.6	-24.19	-165.6	-24.43	-165.6	-0.58
-164.7	-9.24	-164.7	-13.63	-164.7	-18.27	-164.7	-9.14	-164.7	-14.69	-164.7	-16.15	-164.7	-0.19	-164.7	-6.2	-164.7	-12.48	-164.7	0.67	-164.7	-2.06	-164.7	-2.83	-164.7	6.02	-164.7	1.54	-164.7	-2.53	-164.7	11.65	-164.7	4.9	-164.7	6.55	-164.7	-11.01	-164.7	-22.67	-164.7	-36.09	-164.7	-8.43	-164.7	-24.27	-164.7	-24.56	-164.7	-4.04
-163.8	-9.51	-163.8	-14.44	-163.8	-18.23	-163.8	-6.62	-163.8	-13.85	-163.8	-17.88	-163.8	2.82	-163.8	-5.22	-163.8	-11.13	-163.8	0.05	-163.8	-3.6	-163.8	-3.33	-163.8	8.79	-163.8	3.06	-163.8	1.56	-163.8	12.01	-163.8	4.14	-163.8	6.95	-163.8	-10.51	-163.8	-22.03	-163.8	-33.1	-163.8	-6.96	-163.8	-24.18	-163.8	-23.72	-163.8	-2.95
-162.9	-9.19	-162.9	-15.81	-162.9	-18.7	-162.9	-6.56	-162.9	-13.45	-162.9	-16.66	-162.9	1.74	-162.9	-6.94	-162.9	-13.26	-162.9	1.79	-162.9	-2.69	-162.9	-5.76	-162.9	7.62	-162.9	3.9	-162.9	2.71	-162.9	13.36	-162.9	4.32	-162.9	7.21	-162.9	-8.22	-162.9	-21.14	-162.9	-32.8	-162.9	-8.87	-162.9	-23.24	-162.9	-24.77	-162.9	-0.75
-162	-8.13	-162	-14.89	-162	-20.56	-162	-7.77	-162	-12.94	-162	-17.32	-162	0.03	-162	-6.49	-162	-10.5	-162	1.94	-162	-2.44	-162	-5.46	-162	8.3	-162	2.22	-162	1.5	-162	14.11	-162	4.07	-162	3.12	-162	-9.68	-162	-20.66	-162	-36.18	-162	-8.85	-162	-24.78	-162	-24	-162	-2.68
-161.1	-7.49	-161.1	-17.21	-161.1	-17.48	-161.1	-7.76	-161.1	-14.11	-161.1	-16.11	-161.1	1.85	-161.1	-8.19	-161.1	-9.67	-161.1	2.1	-161.1	-2.83	-161.1	-4.65	-161.1	9.26	-161.1	4.4	-161.1	0.42	-161.1	13.21	-161.1	5.26	-161.1	4.18	-161.1	-9.05	-161.1	-17.06	-161.1	-35.2	-161.1	-9.29	-161.1	-22.74	-161.1	-23.76	-161.1	-4.52
-160.2	-7.32	-160.2	-17.25	-160.2	-20.07	-160.2	-8.88	-160.2	-14.59	-160.2	-16.54	-160.2	1.57	-160.2	-7.04	-160.2	-11.44	-160.2	1.65	-160.2	-3.26	-160.2	-4.09	-160.2	8.6	-160.2	4.42	-160.2	0.9	-160.2	12.46	-160.2	4.47	-160.2	7.01	-160.2	-8.77	-160.2	-21.77	-160.2	-32.67	-160.2	-8.57	-160.2	-23.6	-160.2	-22.46	-160.2	-1.55
-159.3	-10.23	-159.3	-14.6	-159.3	-21.05	-159.3	-4.72	-159.3	-12.83	-159.3	-14.82	-159.3	-0.77	-159.3	-6.14	-159.3	-11.3	-159.3	3.37	-159.3	0.79	-159.3	-4.62	-159.3	5.99	-159.3	2.59	-159.3	1.87	-159.3	12.92	-159.3	8.07	-159.3	6.81	-159.3	-10.16	-159.3	-20.58	-159.3	-31.69	-159.3	-7.27	-159.3	-24.36	-159.3	-19.21	-159.3	-1.78
-158.4	-8.81	-158.4	-14.85	-158.4	-17.97	-158.4	-6.66	-158.4	-11.91	-158.4	-19	-158.4	0.59	-158.4	-5.41	-158.4	-9.85	-158.4	2.93	-158.4	-2.86	-158.4	-3.55	-158.4	6.55	-158.4	2.7	-158.4	1.98	-158.4	11.99	-158.4	1.96	-158.4	5.36	-158.4	-11.71	-158.4	-20.58	-158.4	-30.84	-158.4	-9.75	-158.4	-23.64	-158.4	-24.32	-158.4	-0.64
-157.5	-8.98	-157.5	-15.94	-157.5	-20.04	-157.5	-8.48	-157.5	-13.68	-157.5	-16.51	-157.5	-1.89	-157.5	-6.68	-157.5	-11.55	-157.5	-0.34	-157.5	-3.01	-157.5	-7.07	-157.5	4.63	-157.5	3.1	-157.5	1.57	-157.5	14.09	-157.5	3.62	-157.5	3.9	-157.5	-10.46	-157.5	-18.83	-157.5	-31.73	-157.5	-8.18	-157.5	-24.14	-157.5	-23.37	-157.5	-1.48
-156.6	-8.91	-156.6	-13.53	-156.6	-22.5	-156.6	-6.14	-156.6	-15.67	-156.6	-15.45	-156.6	1.05	-156.6	-5.32	-156.6	-13.41	-156.6	1.17	-156.6	-3.39	-156.6	-3.85	-156.6	6.53	-156.6	4.76	-156.6	1.1	-156.6	11.68	-156.6	3.67	-156.6	2.42	-156.6	-10.6	-156.6	-17.47	-156.6	-32.52	-156.6	-8.95	-156.6	-22.23	-156.6	-21.94	-156.6	-5.05
-155.7	-7.38	-155.7	-17.06	-155.7	-20.64	-155.7	-7.12	-155.7	-10.87	-155.7	-15.56	-155.7	2.13	-155.7	-6.78	-155.7	-13.98	-155.7	0.8	-155.7	-0.46	-155.7	-3.51	-155.7	6.7	-155.7	4.52	-155.7	-0.96	-155.7	9.98	-155.7	5.62	-155.7	4.03	-155.7	-8.67	-155.7	-18.87	-155.7	-33	-155.7	-9.05	-155.7	-22.42	-155.7	-21.11	-155.7	-1.64
-154.8	-9.92	-154.8	-15.57	-154.8	-17.64	-154.8	-4.9	-154.8	-11.88	-154.8	-14.96	-154.8	0.16	-154.8	-7.75	-154.8	-11.95	-154.8	2.58	-154.8	-1.87	-154.8	-4.9	-154.8	7.61	-154.8	3.68	-154.8	1.06	-154.8	10.64	-154.8	2.62	-154.8	2.56	-154.8	-10.1	-154.8	-17.72	-154.8	-31.68	-154.8	-7.42	-154.8	-23.45	-154.8	-26.03	-154.8	-3.53
-153.9	-7.33	-153.9	-13.79	-153.9	-20.8	-153.9	-7.77	-153.9	-13.61	-153.9	-19.02	-153.9	0.06	-153.9	-7.83	-153.9	-11.46	-153.9	3.12	-153.9	-2.89	-153.9	-7.46	-153.9	6.09	-153.9	1.36	-153.9	1.2	-153.9	13.88	-153.9	3.96	-153.9	2.49	-153.9	-9.82	-153.9	-19.47	-153.9	-34.07	-153.9	-7.45	-153.9	-22.92	-153.9	-24.61	-153.9	-4.36
-153	-9.42	-153	-14.44	-153	-17.54	-153	-5.45	-153	-13.24	-153	-15	-153	0.12	-153	-6.35	-153	-8.89	-153	2.95	-153	-2.23	-153	-5.22	-153	6.43	-153	3.34	-153	2.56	-153	12.35	-153	4.18	-153	2.7	-153	-9.84	-153	-22.17	-153	-31.28	-153	-7.67	-153	-22.83	-153	-22.31	-153	-2.58
-152.1	-5.34	-152.1	-14.85	-152.1	-15.92	-152.1	-5.92	-152.1	-11.64	-152.1	-14.89	-152.1	1.51	-152.1	-5.13	-152.1	-11.87	-152.1	3.23	-152.1	-2.87	-152.1	-4.2	-152.1	6.22	-152.1	3.87	-152.1	0.74	-152.1	12.35	-152.1	2.28	-152.1	3.87	-152.1	-8.57	-152.1	-18.06	-152.1	-30.69	-152.1	-8.01	-152.1	-22.28	-152.1	-22.09	-152.1	-2.09
-151.2	-8.73	-151.2	-15.41	-151.2	-17.96	-151.2	-7.31	-151.2	-12.83	-151.2	-14.56	-151.2	-0.32	-151.2	-5.57	-151.2	-11.61	-151.2	1.18	-151.2	-1.49	-151.2	-3.09	-151.2	5.82	-151.2	4.57	-151.2	1.12	-151.2	12.77	-151.2	6.63	-151.2	4.67	-151.2	-9.73	-151.2	-18.54	-151.2	-31.52	-151.2	-10.13	-151.2	-21.82	-151.2	-22.3	-151.2	-1.77
-150.3	-7.47	-150.3	-15.21	-150.3	-17.56	-150.3	-6.6	-150.3	-11.86	-150.3	-15.66	-150.3	1.05	-150.3	-7.93	-150.3	-10.79	-150.3	3.05	-150.3	-3.74	-150.3	-4.92	-150.3	7.35	-150.3	0.29	-150.3	1.58	-150.3	11.63	-150.3	5.2	-150.3	2.27	-150.3	-8.4	-150.3	-20.18	-150.3	-28.91	-150.3	-7.17	-150.3	-22.69	-150.3	-21.06	-150.3	-0.49
-149.4	-4.75	-149.4	-16.03	-149.4	-18.46	-149.4	-4.21	-149.4	-11.78	-149.4	-16.91	-149.4	2.5	-149.4	-9.34	-149.4	-9.98	-149.4	0.3	-149.4	-3.56	-149.4	-6.01	-149.4	6.63	-149.4	3.3	-149.4	2.1	-149.4	11.17	-149.4	3.98	-149.4	5.01	-149.4	-10.54	-149.4	-18.93	-149.4	-29.73	-149.4	-8.68	-149.4	-21.47	-149.4	-22.86	-149.4	-3.72
-148.5	-7.84	-148.5	-12.16	-148.5	-17.07	-148.5	-5.47	-148.5	-13.76	-148.5	-17.43	-148.5	0.17	-148.5	-5.51	-148.5	-11.34	-148.5	4.33	-148.5	-5.44	-148.5	-6.52	-148.5	6.9	-148.5	4.6	-148.5	-0.28	-148.5	13.15	-148.5	2.88	-148.5	3.29	-148.5	-9.54	-148.5	-18.89	-148.5	-31.04	-148.5	-6.94	-148.5	-23.27	-148.5	-21.13	-148.5	-3.39
-147.6	-11.64	-147.6	-14.9	-147.6	-19.32	-147.6	-7.15	-147.6	-12.08	-147.6	-13.25	-147.6	-4.61	-147.6	-6.55	-147.6	-10.31	-147.6	0.1	-147.6	-2.84	-147.6	-2.35	-147.6	3.82	-147.6	-0.73	-147.6	2.63	-147.6	11.14	-147.6	1.67	-147.6	3.45	-147.6	-6.47	-147.6	-19.98	-147.6	-29.71	-147.6	-7.8	-147.6	-20.06	-147.6	-20.9	-147.6	0.08
-146.7	-7.77	-146.7	-14.3	-146.7	-20.32	-146.7	-6.24	-146.7	-12.24	-146.7	-15.56	-146.7	0.38	-146.7	-4.98	-146.7	-10.71	-146.7	0.19	-146.7	-0.93	-146.7	-8.22	-146.7	8.09	-146.7	2.96	-146.7	1.15	-146.7	10.63	-146.7	5.53	-146.7	2.83	-146.7	-9.56	-146.7	-17.24	-146.7	-29.75	-146.7	-8.34	-146.7	-20.66	-146.7	-20.34	-146.7	-3.58
-145.8	-7.56	-145.8	-15.91	-145.8	-20.08	-145.8	-5.35	-145.8	-10.74	-145.8	-10.88	-145.8	0.9	-145.8	-6.01	-145.8	-11.93	-145.8	0.61	-145.8	-4.07	-145.8	-3.97	-145.8	4.73	-145.8	4.05	-145.8	-1.93	-145.8	10.43	-145.8	2.61	-145.8	5.01	-145.8	-9.71	-145.8	-18.48	-145.8	-31.08	-145.8	-7.37	-145.8	-20.1	-145.8	-22.01	-145.8	-3.42
-144.9	-7.31	-144.9	-11.82	-144.9	-19.53	-144.9	-3.6	-144.9	-9.86	-144.9	-14.59	-144.9	-0.61	-144.9	-3.69	-144.9	-10.38	-144.9	4.13	-144.9	-3.3	-144.9	-3.69	-144.9	8.16	-144.9	4.22	-144.9	1.11	-144.9	12.3	-144.9	2.65	-144.9	5.47	-144.9	-11.08	-144.9	-19.47	-144.9	-27.95	-144.9	-8.41	-144.9	-22.75	-144.9	-22.75	-144.9	-3.36
-144	-7.97	-144	-15.87	-144	-18.47	-144	-5.46	-144	-13.48	-144	-18.57	-144	1.46	-144	-8.72	-144	-10.94	-144	-1.17	-144	-4.38	-144	-7.26	-144	7.74	-144	0.2	-144	-1.07	-144	9.24	-144	2.37	-144	4.98	-144	-9.1	-144	-18.13	-144	-30.45	-144	-6.73	-144	-19.47	-144	-19.32	-144	-2.02
-143.1	-9.98	-143.1	-13	-143.1	-17.69	-143.1	-6.49	-143.1	-11.48	-143.1	-13.28	-143.1	0.34	-143.1	-4.19	-143.1	-12.59	-143.1	1.85	-143.1	-2.02	-143.1	-4.83	-143.1	5.26	-143.1	3.54	-143.1	-1.91	-143.1	9.57	-143.1	5.35	-143.1	4.67	-143.1	-10.27	-143.1	-17.06	-143.1	-29.34	-143.1	-6.04	-143.1	-17.79	-143.1	-20.21	-143.1	-0.16
-142.2	-8.14	-142.2	-13.44	-142.2	-16.78	-142.2	-5.16	-142.2	-12.4	-142.2	-13.05	-142.2	0.07	-142.2	-5.31	-142.2	-9.98	-142.2	0.49	-142.2	-1.75	-142.2	-4.69	-142.2	5.18	-142.2	3.1	-142.2	-0.86	-142.2	9.03	-142.2	6.11	-142.2	5.76	-142.2	-11.6	-142.2	-17.59	-142.2	-30.36	-142.2	-6.09	-142.2	-19.51	-142.2	-18.61	-142.2	-2.12
-141.3	-7.31	-141.3	-11.86	-141.3	-16.95	-141.3	-7.5	-141.3	-12.05	-141.3	-14.53	-141.3	2.37	-141.3	-5.24	-141.3	-9.56	-141.3	1.29	-141.3	-1.83	-141.3	-6.48	-141.3	7.36	-141.3	6.34	-141.3	-0.31	-141.3	9.1	-141.3	2.58	-141.3	5.3	-141.3	-8.03	-141.3	-17.24	-141.3	-30.17	-141.3	-10.04	-141.3	-23.55	-141.3	-19.9	-141.3	-3.1
-140.4	-8.44	-140.4	-14.27	-140.4	-18.64	-140.4	-6.18	-140.4	-12.32	-140.4	-14.01	-140.4	0.95	-140.4	-5.18	-140.4	-11.93	-140.4	0.54	-140.4	-2.75	-140.4	-3.9	-140.4	6.44	-140.4	6.17	-140.4	1.28	-140.4	11.94	-140.4	2.93	-140.4	2.87	-140.4	-7.75	-140.4	-17.14	-140.4	-30.29	-140.4	-7.28	-140.4	-18.74	-140.4	-21.06	-140.4	-1.17
-139.5	-9.59	-139.5	-13.42	-139.5	-17.2	-139.5	-4.12	-139.5	-10.76	-139.5	-13.1	-139.5	-0.51	-139.5	-5.77	-139.5	-11.14	-139.5	0.3	-139.5	-3.03	-139.5	-5.12	-139.5	5.85	-139.5	3.76	-139.5	0.8	-139.5	9.93	-139.5	1.49	-139.5	3.61	-139.5	-10.16	-139.5	-17.94	-139.5	-29.04	-139.5	-7.83	-139.5	-21.03	-139.5	-20.28	-139.5	-2.18
-138.6	-8.9	-138.6	-11.76	-138.6	-16.74	-138.6	-5.29	-138.6	-11.66	-138.6	-11.56	-138.6	-1.22	-138.6	-6.26	-138.6	-9.71	-138.6	2.94	-138.6	-3.85	-138.6	-4.45	-138.6	5.83	-138.6	2.35	-138.6	2.45	-138.6	10.63	-138.6	4.8	-138.6	5.37	-138.6	-9.95	-138.6	-17.35	-138.6	-30.78	-138.6	-5.78	-138.6	-20.99	-138.6	-21.91	-138.6	-5.19
-137.7	-7.77	-137.7	-14.14	-137.7	-21.71	-137.7	-3.54	-137.7	-11.19	-137.7	-10.54	-137.7	2.17	-137.7	-5.52	-137.7	-11.76	-137.7	2.44	-137.7	-3.7	-137.7	-5.75	-137.7	7.95	-137.7	3.32	-137.7	2.41	-137.7	11.2	-137.7	3.2	-137.7	3.27	-137.7	-6.79	-137.7	-16.93	-137.7	-28.06	-137.7	-7.25	-137.7	-21	-137.7	-22.72	-137.7	-2.91
-136.8	-7.4	-136.8	-11.16	-136.8	-16.63	-136.8	-6.1	-136.8	-9.42	-136.8	-12.23	-136.8	-0.03	-136.8	-4.68	-136.8	-11.05	-136.8	0.67	-136.8	-0.63	-136.8	-2.45	-136.8	6.06	-136.8	4.26	-136.8	-0.04	-136.8	11.23	-136.8	3.21	-136.8	5.67	-136.8	-9.49	-136.8	-18.88	-136.8	-27.3	-136.8	-6.06	-136.8	-21.58	-136.8	-19.88	-136.8	-3.41
-135.9	-9.18	-135.9	-12.86	-135.9	-15.45	-135.9	-4.23	-135.9	-8.74	-135.9	-14.92	-135.9	0.45	-135.9	-4.75	-135.9	-10.5	-135.9	3.15	-135.9	-2.48	-135.9	-3.81	-135.9	7.92	-135.9	3.98	-135.9	1.45	-135.9	11.23	-135.9	2.09	-135.9	4.3	-135.9	-10.06	-135.9	-16.94	-135.9	-29.62	-135.9	-8.6	-135.9	-22.76	-135.9	-20.67	-135.9	-2.06
-135	-7.24	-135	-12.72	-135	-18.42	-135	-5.88	-135	-13.27	-135	-14.87	-135	0.12	-135	-5.28	-135	-8	-135	2.55	-135	-3.79	-135	-4.15	-135	4.83	-135	3.04	-135	3.08	-135	11.6	-135	2.89	-135	4.66	-135	-9.32	-135	-14.68	-135	-26.36	-135	-7.94	-135	-19.95	-135	-19.92	-135	-1.51
-134.1	-8.78	-134.1	-11.28	-134.1	-15.44	-134.1	-3.09	-134.1	-11.97	-134.1	-11.13	-134.1	0.76	-134.1	-5.98	-134.1	-9.39	-134.1	4.06	-134.1	-3.77	-134.1	-4.36	-134.1	4.64	-134.1	5	-134.1	-1.21	-134.1	12.54	-134.1	3.21	-134.1	5.33	-134.1	-7.68	-134.1	-16.51	-134.1	-29.97	-134.1	-8.09	-134.1	-17.61	-134.1	-19.31	-134.1	-0.36
-133.2	-5.61	-133.2	-12.09	-133.2	-16.41	-133.2	-3.72	-133.2	-10.99	-133.2	-15.09	-133.2	1.4	-133.2	-6.03	-133.2	-10.36	-133.2	1.38	-133.2	-2.07	-133.2	-4.69	-133.2	3.1	-133.2	3.43	-133.2	2.2	-133.2	9.16	-133.2	3.57	-133.2	3.49	-133.2	-11.62	-133.2	-17.84	-133.2	-25.24	-133.2	-8.31	-133.2	-18.14	-133.2	-17.82	-133.2	-2.24
-132.3	-8.19	-132.3	-14.06	-132.3	-17.64	-132.3	-6.4	-132.3	-8.09	-132.3	-12.21	-132.3	-0.45	-132.3	-3.57	-132.3	-8.9	-132.3	0.91	-132.3	-0.4	-132.3	-5.42	-132.3	5.33	-132.3	3.9	-132.3	2.71	-132.3	11.41	-132.3	4.94	-132.3	3.58	-132.3	-7.14	-132.3	-17.57	-132.3	-24.65	-132.3	-5.36	-132.3	-19.34	-132.3	-18.21	-132.3	-2.65
-131.4	-8.41	-131.4	-11.76	-131.4	-15.5	-131.4	-8.2	-131.4	-10.96	-131.4	-13.97	-131.4	-0.75	-131.4	-3.56	-131.4	-10.58	-131.4	1.58	-131.4	-1.53	-131.4	-5.06	-131.4	3.29	-131.4	5.92	-131.4	-0.57	-131.4	12.22	-131.4	4.91	-131.4	1.28	-131.4	-7.55	-131.4	-15.02	-131.4	-27.17	-131.4	-7.9	-131.4	-20.14	-131.4	-21	-131.4	-1.47
-130.5	-4.17	-130.5	-12.97	-130.5	-15.79	-130.5	-4.65	-130.5	-8.16	-130.5	-12.08	-130.5	0.61	-130.5	-6.97	-130.5	-9.85	-130.5	2.61	-130.5	-3.78	-130.5	-4.64	-130.5	6.43	-130.5	-0.03	-130.5	3.22	-130.5	9.1	-130.5	1.02	-130.5	3.96	-130.5	-6.8	-130.5	-14.56	-130.5	-25.47	-130.5	-7.98	-130.5	-18.95	-130.5	-21.68	-130.5	1.05
-129.6	-5.96	-129.6	-12.68	-129.6	-17.94	-129.6	-5.47	-129.6	-11.84	-129.6	-12.25	-129.6	0.58	-129.6	-5.71	-129.6	-10.18	-129.6	2.09	-129.6	-2.26	-129.6	-3.02	-129.6	5.23	-129.6	3.62	-129.6	2.69	-129.6	11.35	-129.6	3.9	-129.6	4.01	-129.6	-7.23	-129.6	-15.72	-129.6	-25.44	-129.6	-6.26	-129.6	-17.84	-129.6	-20.8	-129.6	-1.59
-128.7	-8.63	-128.7	-13.06	-128.7	-16.65	-128.7	-4.58	-128.7	-11.3	-128.7	-9.89	-128.7	-0.03	-128.7	-6.83	-128.7	-9.28	-128.7	1.75	-128.7	-4.93	-128.7	-2.75	-128.7	4.96	-128.7	0.68	-128.7	1.73	-128.7	10.44	-128.7	2.85	-128.7	1.44	-128.7	-9.17	-128.7	-17.08	-128.7	-26.39	-128.7	-7.96	-128.7	-17.79	-128.7	-21.09	-128.7	-1.62
-127.8	-6.84	-127.8	-9.41	-127.8	-16.46	-127.8	-4.56	-127.8	-9.01	-127.8	-12.32	-127.8	-0.94	-127.8	-3.84	-127.8	-8.62	-127.8	3.8	-127.8	-1.72	-127.8	-5.1	-127.8	3.15	-127.8	5.13	-127.8	2.13	-127.8	10.12	-127.8	3.51	-127.8	4.73	-127.8	-9.08	-127.8	-13.92	-127.8	-25.32	-127.8	-7.25	-127.8	-18.33	-127.8	-14.26	-127.8	-0.52
-126.9	-4.88	-126.9	-13.01	-126.9	-15.12	-126.9	-7.28	-126.9	-7.97	-126.9	-11.52	-126.9	1.75	-126.9	-6.66	-126.9	-9.83	-126.9	1.38	-126.9	-1.57	-126.9	-1.76	-126.9	5.08	-126.9	3.87	-126.9	0.74	-126.9	9.73	-126.9	3.95	-126.9	5.02	-126.9	-7.1	-126.9	-18.03	-126.9	-25.57	-126.9	-5.91	-126.9	-18.83	-126.9	-16.14	-126.9	-3.7
-126	-6.97	-126	-11.85	-126	-14.84	-126	-3.99	-126	-10.12	-126	-12.5	-126	-1.78	-126	-5.49	-126	-11.31	-126	0.72	-126	-2.38	-126	-4.93	-126	4.07	-126	1.23	-126	-1.58	-126	9.86	-126	2.03	-126	3.03	-126	-7.79	-126	-17.09	-126	-27.39	-126	-7.11	-126	-19.19	-126	-16.57	-126	-2.31
-125.1	-6.48	-125.1	-11.1	-125.1	-17.03	-125.1	-5.85	-125.1	-7.3	-125.1	-13.38	-125.1	-2.32	-125.1	-3.14	-125.1	-10.9	-125.1	0.84	-125.1	-1.57	-125.1	-5.66	-125.1	4	-125.1	2.28	-125.1	-0.59	-125.1	8.94	-125.1	3.78	-125.1	4.82	-125.1	-8.39	-125.1	-15.93	-125.1	-29.12	-125.1	-6.24	-125.1	-16.81	-125.1	-18.6	-125.1	-0.08
-124.2	-6.84	-124.2	-13.21	-124.2	-15.54	-124.2	-2.46	-124.2	-9.61	-124.2	-12.11	-124.2	0.31	-124.2	-5.31	-124.2	-8.27	-124.2	2.38	-124.2	-3.2	-124.2	-5.32	-124.2	5.21	-124.2	2.52	-124.2	-0.73	-124.2	8.52	-124.2	2	-124.2	1.67	-124.2	-8.43	-124.2	-15.55	-124.2	-26.92	-124.2	-3.5	-124.2	-19.56	-124.2	-16.33	-124.2	-1.87
-123.3	-7.87	-123.3	-13.05	-123.3	-14.56	-123.3	-3.18	-123.3	-7.75	-123.3	-11.31	-123.3	-0.74	-123.3	-4.83	-123.3	-7.14	-123.3	4.37	-123.3	-1.72	-123.3	-5.12	-123.3	2.97	-123.3	2.62	-123.3	-1.23	-123.3	10.09	-123.3	4.1	-123.3	2.48	-123.3	-8.68	-123.3	-17.41	-123.3	-25.61	-123.3	-6.63	-123.3	-16.89	-123.3	-19.24	-123.3	-1.18
-122.4	-7.53	-122.4	-8.01	-122.4	-11.43	-122.4	-3.45	-122.4	-10.27	-122.4	-11.64	-122.4	0.68	-122.4	-2.61	-122.4	-7.99	-122.4	2.1	-122.4	-3.89	-122.4	-1.75	-122.4	5.65	-122.4	3.38	-122.4	2.68	-122.4	10.75	-122.4	1.94	-122.4	3.73	-122.4	-4.04	-122.4	-13.02	-122.4	-25.03	-122.4	-4.63	-122.4	-16.98	-122.4	-18.53	-122.4	0.22
-121.5	-3.72	-121.5	-10.28	-121.5	-13.5	-121.5	-5.05	-121.5	-11.74	-121.5	-11.75	-121.5	-0.27	-121.5	-5.63	-121.5	-6.7	-121.5	1.11	-121.5	-3.38	-121.5	-4.2	-121.5	4.51	-121.5	3.05	-121.5	1.06	-121.5	10.86	-121.5	4.36	-121.5	-0.1	-121.5	-6.77	-121.5	-12.59	-121.5	-25.34	-121.5	-6.52	-121.5	-16.49	-121.5	-16.52	-121.5	-2.16
-120.6	-7.4	-120.6	-9.29	-120.6	-16.52	-120.6	-5.54	-120.6	-10.67	-120.6	-11.33	-120.6	0.33	-120.6	-4.7	-120.6	-10.23	-120.6	1.13	-120.6	-2.45	-120.6	-3.09	-120.6	5.9	-120.6	1.76	-120.6	1.3	-120.6	8.93	-120.6	2.74	-120.6	3.53	-120.6	-9.07	-120.6	-13.85	-120.6	-23.42	-120.6	-5.17	-120.6	-17.83	-120.6	-17.98	-120.6	-2.19
-119.7	-6.85	-119.7	-10.18	-119.7	-13.65	-119.7	-4.74	-119.7	-10.89	-119.7	-12.59	-119.7	1.77	-119.7	-4.4	-119.7	-9.14	-119.7	0.49	-119.7	-3.86	-119.7	-6.27	-119.7	7.04	-119.7	3.9	-119.7	-0.05	-119.7	9.3	-119.7	0.43	-119.7	4.05	-119.7	-7.51	-119.7	-16.73	-119.7	-24.8	-119.7	-5.58	-119.7	-16.22	-119.7	-17.11	-119.7	-2.53
-118.8	-5.13	-118.8	-10.29	-118.8	-13.24	-118.8	-4.84	-118.8	-8.73	-118.8	-9.11	-118.8	2.8	-118.8	-5.48	-118.8	-7.94	-118.8	0.09	-118.8	-2	-118.8	-3.04	-118.8	5.44	-118.8	2.71	-118.8	-1.08	-118.8	8.48	-118.8	3.11	-118.8	1.12	-118.8	-8.21	-118.8	-17.32	-118.8	-25.19	-118.8	-6.47	-118.8	-17.14	-118.8	-19.43	-118.8	-1.01
-117.9	-6.15	-117.9	-9.47	-117.9	-15.15	-117.9	-5.16	-117.9	-8.46	-117.9	-10.93	-117.9	1.13	-117.9	-4.81	-117.9	-9.92	-117.9	1.24	-117.9	0.34	-117.9	-1.27	-117.9	7.97	-117.9	1.08	-117.9	0.54	-117.9	8.07	-117.9	6.38	-117.9	0.04	-117.9	-4.87	-117.9	-15.09	-117.9	-26.36	-117.9	-6.45	-117.9	-15.42	-117.9	-18.63	-117.9	-0.12
-117	-5.93	-117	-10.12	-117	-12.62	-117	-4.52	-117	-9.18	-117	-12.6	-117	0.01	-117	-4.76	-117	-8.32	-117	1.32	-117	-3.08	-117	-4.53	-117	2.24	-117	1.74	-117	0	-117	10.06	-117	2.65	-117	0.71	-117	-9.09	-117	-15.64	-117	-24.74	-117	-4.89	-117	-14.28	-117	-17.71	-117	-2.95
-116.1	-4.99	-116.1	-9.63	-116.1	-17.05	-116.1	-4.45	-116.1	-9.44	-116.1	-9.44	-116.1	1.5	-116.1	-7.15	-116.1	-7.97	-116.1	2.09	-116.1	-4.54	-116.1	-4.23	-116.1	6.01	-116.1	3.61	-116.1	-0.31	-116.1	10.45	-116.1	5.28	-116.1	2.55	-116.1	-7	-116.1	-12.6	-116.1	-24.42	-116.1	-5.85	-116.1	-15.91	-116.1	-17.89	-116.1	-3.67
-115.2	-6.86	-115.2	-14.54	-115.2	-16.65	-115.2	-3.74	-115.2	-8.21	-115.2	-13.26	-115.2	0.56	-115.2	-5.99	-115.2	-8.72	-115.2	2.1	-115.2	-1.76	-115.2	-2.38	-115.2	5.13	-115.2	3.29	-115.2	1.83	-115.2	9.92	-115.2	3.13	-115.2	4.73	-115.2	-7.69	-115.2	-12.37	-115.2	-24.95	-115.2	-5.11	-115.2	-15.72	-115.2	-15.23	-115.2	-1.42
-114.3	-8.48	-114.3	-10.74	-114.3	-16.05	-114.3	-3.21	-114.3	-6.9	-114.3	-10.55	-114.3	-1.46	-114.3	-5.36	-114.3	-8.77	-114.3	2.86	-114.3	-0.29	-114.3	-2.34	-114.3	3.92	-114.3	4.01	-114.3	0.26	-114.3	9.1	-114.3	5.47	-114.3	1.9	-114.3	-7.27	-114.3	-12.03	-114.3	-23.05	-114.3	-7.55	-114.3	-16.03	-114.3	-17.48	-114.3	0.35
-113.4	-5.14	-113.4	-14.15	-113.4	-12.83	-113.4	-7.09	-113.4	-10.37	-113.4	-11.5	-113.4	0.28	-113.4	-5.44	-113.4	-6	-113.4	1.3	-113.4	-2.14	-113.4	-7.44	-113.4	5.19	-113.4	2.89	-113.4	1.88	-113.4	8.87	-113.4	5.76	-113.4	0.63	-113.4	-6.84	-113.4	-12.89	-113.4	-23.94	-113.4	-6.14	-113.4	-15.41	-113.4	-17.99	-113.4	-2.72
-112.5	-6.28	-112.5	-10.89	-112.5	-13.57	-112.5	-4.59	-112.5	-10.94	-112.5	-12.16	-112.5	0.49	-112.5	-2.59	-112.5	-6.29	-112.5	0.33	-112.5	-0.46	-112.5	-2.17	-112.5	1.64	-112.5	4.48	-112.5	3.11	-112.5	8.17	-112.5	5.1	-112.5	3.55	-112.5	-7.99	-112.5	-14.14	-112.5	-23.6	-112.5	-5.02	-112.5	-16.31	-112.5	-14.91	-112.5	-1.3
-111.6	-6.93	-111.6	-9.51	-111.6	-15.3	-111.6	-4.84	-111.6	-8.53	-111.6	-9.02	-111.6	-0.84	-111.6	-6.09	-111.6	-7.53	-111.6	1.07	-111.6	-0.26	-111.6	-4.17	-111.6	3.67	-111.6	3.61	-111.6	0.91	-111.6	7.04	-111.6	6.14	-111.6	4.31	-111.6	-6.64	-111.6	-13.56	-111.6	-24.01	-111.6	-6.4	-111.6	-14.66	-111.6	-17.06	-111.6	-4.16
-110.7	-4.91	-110.7	-11.14	-110.7	-12.93	-110.7	-3.38	-110.7	-9.31	-110.7	-10.63	-110.7	0.47	-110.7	-4.88	-110.7	-5.87	-110.7	2.75	-110.7	0.72	-110.7	-4.4	-110.7	4.75	-110.7	1.79	-110.7	3.43	-110.7	10.99	-110.7	4.69	-110.7	0.55	-110.7	-6.27	-110.7	-14.1	-110.7	-21.52	-110.7	-4.26	-110.7	-15.86	-110.7	-17.5	-110.7	-1.21
-109.8	-5.54	-109.8	-9.13	-109.8	-14.92	-109.8	-2.51	-109.8	-10.55	-109.8	-10.74	-109.8	-0.58	-109.8	-3.18	-109.8	-8.95	-109.8	3	-109.8	-1.8	-109.8	-3.85	-109.8	4.15	-109.8	3.1	-109.8	2.3	-109.8	6.73	-109.8	3.83	-109.8	2.95	-109.8	-4.96	-109.8	-12.6	-109.8	-20.5	-109.8	-7	-109.8	-15.2	-109.8	-14.67	-109.8	-0.6
-108.9	-8.65	-108.9	-10.02	-108.9	-15.04	-108.9	-4.91	-108.9	-9.97	-108.9	-8.91	-108.9	-1.25	-108.9	-3.9	-108.9	-7.42	-108.9	3.64	-108.9	-0.44	-108.9	-0.51	-108.9	4.07	-108.9	2.33	-108.9	0.43	-108.9	9.76	-108.9	4.11	-108.9	3.1	-108.9	-7.43	-108.9	-12.59	-108.9	-22.55	-108.9	-8.17	-108.9	-16.45	-108.9	-14.91	-108.9	-2.83
-108	-4.29	-108	-9.34	-108	-12.94	-108	-2.72	-108	-6.09	-108	-9.81	-108	1.01	-108	-6.36	-108	-7.27	-108	1.51	-108	-0.87	-108	-4.94	-108	5.24	-108	2.35	-108	0.35	-108	8.25	-108	2.96	-108	2.43	-108	-4.9	-108	-11.49	-108	-22.68	-108	-5.72	-108	-14.01	-108	-15.51	-108	-0.56
-107.1	-6.67	-107.1	-7.13	-107.1	-12.31	-107.1	-5.16	-107.1	-10.4	-107.1	-12.86	-107.1	1.25	-107.1	-2.49	-107.1	-6.81	-107.1	0.94	-107.1	-2.72	-107.1	-3.07	-107.1	7.06	-107.1	1.45	-107.1	0.26	-107.1	8.41	-107.1	1.86	-107.1	2.44	-107.1	-6.02	-107.1	-13.22	-107.1	-19.48	-107.1	-5.08	-107.1	-13.57	-107.1	-16.43	-107.1	-0.47
-106.2	-4.72	-106.2	-8.75	-106.2	-11.8	-106.2	-3.26	-106.2	-5.83	-106.2	-9.85	-106.2	0.14	-106.2	-2.74	-106.2	-8.58	-106.2	-0.75	-106.2	-1.73	-106.2	-1.83	-106.2	2.85	-106.2	1.24	-106.2	2	-106.2	6.89	-106.2	2.96	-106.2	2.7	-106.2	-7.42	-106.2	-12.79	-106.2	-21.65	-106.2	-5.64	-106.2	-15.48	-106.2	-14.24	-106.2	-1.31
-105.3	-6.28	-105.3	-9.36	-105.3	-12.85	-105.3	-5.44	-105.3	-8.66	-105.3	-10.39	-105.3	-0.83	-105.3	-4.33	-105.3	-7.33	-105.3	-0.47	-105.3	-2.58	-105.3	-4.43	-105.3	3.28	-105.3	1.98	-105.3	0.53	-105.3	4.93	-105.3	2.84	-105.3	2.54	-105.3	-9.11	-105.3	-12.5	-105.3	-21.48	-105.3	-6.41	-105.3	-14.51	-105.3	-14.02	-105.3	-3.21
-104.4	-8.57	-104.4	-10.45	-104.4	-10.95	-104.4	-4	-104.4	-10.87	-104.4	-7.92	-104.4	-0.75	-104.4	-3.84	-104.4	-6.01	-104.4	1.14	-104.4	-3.79	-104.4	-3.65	-104.4	4.01	-104.4	4.38	-104.4	3.25	-104.4	9.14	-104.4	1.95	-104.4	2.97	-104.4	-5.59	-104.4	-12.74	-104.4	-20.1	-104.4	-8.6	-104.4	-15.7	-104.4	-14.04	-104.4	-0.08
-103.5	-6.34	-103.5	-7.08	-103.5	-13.1	-103.5	-5.73	-103.5	-10.42	-103.5	-10.16	-103.5	-1.78	-103.5	-1.96	-103.5	-8.22	-103.5	-1.32	-103.5	-5.45	-103.5	-2.03	-103.5	3.74	-103.5	2.01	-103.5	-0.85	-103.5	7.42	-103.5	2.32	-103.5	1.67	-103.5	-4.53	-103.5	-12.58	-103.5	-20.74	-103.5	-4.45	-103.5	-15.04	-103.5	-15.08	-103.5	-1.59
-102.6	-5.33	-102.6	-9.45	-102.6	-11.5	-102.6	-1.41	-102.6	-8.13	-102.6	-10.57	-102.6	1.51	-102.6	-4.83	-102.6	-5.11	-102.6	3.69	-102.6	2.06	-102.6	-4.65	-102.6	4.52	-102.6	3.61	-102.6	1.78	-102.6	6.58	-102.6	3.42	-102.6	4.21	-102.6	-6.78	-102.6	-9.3	-102.6	-20.51	-102.6	-7.05	-102.6	-17.51	-102.6	-14.28	-102.6	-2.11
-101.7	-4.04	-101.7	-12.85	-101.7	-11.73	-101.7	-1.93	-101.7	-9.53	-101.7	-10.6	-101.7	2.57	-101.7	-2.42	-101.7	-9.61	-101.7	2.17	-101.7	-1.05	-101.7	-1.99	-101.7	4.38	-101.7	5.87	-101.7	0.23	-101.7	9.58	-101.7	3.62	-101.7	2.19	-101.7	-6.71	-101.7	-12.76	-101.7	-20.44	-101.7	-5.49	-101.7	-15.54	-101.7	-16.59	-101.7	-1.87
-100.8	-9.17	-100.8	-9.8	-100.8	-13.75	-100.8	-3.3	-100.8	-7.92	-100.8	-7.25	-100.8	-0.62	-100.8	-5.19	-100.8	-7.81	-100.8	1.28	-100.8	-1.11	-100.8	-3.19	-100.8	4.72	-100.8	1.45	-100.8	1.84	-100.8	6.45	-100.8	2.68	-100.8	0.28	-100.8	-6.32	-100.8	-12.14	-100.8	-20.79	-100.8	-4.99	-100.8	-13.98	-100.8	-14.48	-100.8	-1.02
-99.9	-6.58	-99.9	-9.09	-99.9	-11.78	-99.9	-2.59	-99.9	-8.72	-99.9	-11.74	-99.9	-0.81	-99.9	-1.97	-99.9	-8.06	-99.9	-0.38	-99.9	-0.97	-99.9	-4.63	-99.9	4.19	-99.9	4.65	-99.9	0.16	-99.9	7.4	-99.9	1.38	-99.9	3.6	-99.9	-5.89	-99.9	-12.38	-99.9	-17.14	-99.9	-5.97	-99.9	-14.51	-99.9	-14.32	-99.9	-2.74
-99	-2.59	-99	-8.28	-99	-13.73	-99	-1.29	-99	-7.75	-99	-8.99	-99	3.11	-99	-3.28	-99	-9.01	-99	1.92	-99	-1.26	-99	-3.05	-99	3.53	-99	3.05	-99	1.6	-99	7.87	-99	3.51	-99	0.35	-99	-7.78	-99	-13.12	-99	-19.88	-99	-4.15	-99	-14.47	-99	-15.19	-99	-1.93
-98.1	-2.96	-98.1	-9.75	-98.1	-11.28	-98.1	-6.05	-98.1	-6.05	-98.1	-10.21	-98.1	-0.96	-98.1	-3.12	-98.1	-6.63	-98.1	-0.7	-98.1	-1.22	-98.1	-7.24	-98.1	2.82	-98.1	2.51	-98.1	0.58	-98.1	5.92	-98.1	1.59	-98.1	1.45	-98.1	-5.01	-98.1	-11.66	-98.1	-21.93	-98.1	-5.25	-98.1	-12.71	-98.1	-13.98	-98.1	-2.96
-97.2	-7.18	-97.2	-8.47	-97.2	-12.56	-97.2	-3.24	-97.2	-6.33	-97.2	-8.55	-97.2	2.34	-97.2	-3.92	-97.2	-7.23	-97.2	2.19	-97.2	-0.04	-97.2	-3.07	-97.2	6.42	-97.2	0.9	-97.2	1.77	-97.2	7.5	-97.2	1.88	-97.2	2.94	-97.2	-4.07	-97.2	-12.39	-97.2	-19.83	-97.2	-6.61	-97.2	-14.31	-97.2	-15.36	-97.2	0.54
-96.3	-6.35	-96.3	-8.53	-96.3	-10.3	-96.3	-2.6	-96.3	-8.18	-96.3	-11.11	-96.3	-0.54	-96.3	-5.06	-96.3	-5.04	-96.3	0.49	-96.3	-3.11	-96.3	-4.54	-96.3	4.66	-96.3	1.55	-96.3	1.13	-96.3	7.58	-96.3	-0.06	-96.3	1.03	-96.3	-6.03	-96.3	-12.58	-96.3	-18.05	-96.3	-5.54	-96.3	-14.57	-96.3	-13.56	-96.3	-0.19
-95.4	-4.46	-95.4	-6.12	-95.4	-11.03	-95.4	0.01	-95.4	-8.8	-95.4	-10.56	-95.4	0.25	-95.4	-2.97	-95.4	-6.69	-95.4	0.13	-95.4	-0.61	-95.4	-2.57	-95.4	1.74	-95.4	1.13	-95.4	-0.8	-95.4	7.39	-95.4	4.1	-95.4	3.66	-95.4	-9.04	-95.4	-12.22	-95.4	-19.66	-95.4	-4.48	-95.4	-13.84	-95.4	-16.13	-95.4	-2.59
-94.5	-5.08	-94.5	-7.68	-94.5	-11.62	-94.5	-0.19	-94.5	-9.89	-94.5	-9.44	-94.5	1.52	-94.5	-5.8	-94.5	-7.91	-94.5	2.31	-94.5	-3.42	-94.5	-5.04	-94.5	3.71	-94.5	-0.16	-94.5	-0.43	-94.5	7.27	-94.5	2.61	-94.5	4.58	-94.5	-6.08	-94.5	-13.5	-94.5	-19.97	-94.5	-4.18	-94.5	-13.72	-94.5	-13	-94.5	-1.72
-93.6	-5.18	-93.6	-6.51	-93.6	-10.17	-93.6	-4.69	-93.6	-7.48	-93.6	-9.79	-93.6	-0.45	-93.6	-2.4	-93.6	-4.23	-93.6	2.78	-93.6	-2.64	-93.6	0.52	-93.6	3.1	-93.6	5.26	-93.6	-0.87	-93.6	9.7	-93.6	0.66	-93.6	2.71	-93.6	-5.73	-93.6	-10.35	-93.6	-19.81	-93.6	-4.3	-93.6	-12.52	-93.6	-13.13	-93.6	-1.4
-92.7	-4.17	-92.7	-7.69	-92.7	-9.69	-92.7	-3.89	-92.7	-5.79	-92.7	-9.59	-92.7	-0.02	-92.7	-3.71	-92.7	-5.85	-92.7	1.14	-92.7	-1.01	-92.7	-4.65	-92.7	3.38	-92.7	3.17	-92.7	-0.3	-92.7	5.67	-92.7	3.04	-92.7	0.23	-92.7	-6.18	-92.7	-9.15	-92.7	-19.75	-92.7	-5.12	-92.7	-13.12	-92.7	-15.24	-92.7	-1.91
-91.8	-4.55	-91.8	-6.57	-91.8	-12.63	-91.8	-0.58	-91.8	-7.45	-91.8	-8.18	-91.8	-3.06	-91.8	-2.01	-91.8	-6.58	-91.8	2.71	-91.8	-3.28	-91.8	-4.2	-91.8	2.47	-91.8	2.2	-91.8	1.21	-91.8	7.25	-91.8	2.27	-91.8	2.22	-91.8	-5.94	-91.8	-14.07	-91.8	-18	-91.8	-7.16	-91.8	-12.36	-91.8	-12.04	-91.8	-2.5
-90.9	-4.34	-90.9	-6.96	-90.9	-9.29	-90.9	-5.93	-90.9	-7.35	-90.9	-7.86	-90.9	1.56	-90.9	-2.54	-90.9	-8.3	-90.9	1.13	-90.9	-5.27	-90.9	-3.06	-90.9	5.62	-90.9	2.08	-90.9	-1.22	-90.9	6.37	-90.9	2.27	-90.9	2.77	-90.9	-5.47	-90.9	-13.33	-90.9	-19.26	-90.9	-6.42	-90.9	-11.28	-90.9	-12.51	-90.9	-1.61
-90	-3.6	-90	-7.12	-90	-11.56	-90	-4.45	-90	-6.05	-90	-9.19	-90	0.52	-90	-3.12	-90	-6.53	-90	0.77	-90	-1.33	-90	-3.69	-90	4.83	-90	2.55	-90	-0.82	-90	6.58	-90	1.45	-90	0.19	-90	-5.15	-90	-10.52	-90	-18.37	-90	-4.5	-90	-12.14	-90	-13.01	-90	0.02
-89.1	-3.79	-89.1	-7.22	-89.1	-8.62	-89.1	-3.87	-89.1	-7.7	-89.1	-8.57	-89.1	-1.69	-89.1	-5.21	-89.1	-5.8	-89.1	-1.3	-89.1	0.38	-89.1	-4.84	-89.1	2.35	-89.1	2.25	-89.1	2.43	-89.1	7.99	-89.1	5.07	-89.1	2	-89.1	-3.7	-89.1	-7.44	-89.1	-16.43	-89.1	-4.82	-89.1	-10.72	-89.1	-14.66	-89.1	0.6
-88.2	-6.51	-88.2	-7.27	-88.2	-10.7	-88.2	-2.2	-88.2	-5.31	-88.2	-8.81	-88.2	-0.04	-88.2	-4.06	-88.2	-8.27	-88.2	1.38	-88.2	-1.38	-88.2	-4.12	-88.2	2.94	-88.2	1.63	-88.2	0.3	-88.2	6.04	-88.2	2.13	-88.2	1.53	-88.2	-6.18	-88.2	-11.2	-88.2	-17.64	-88.2	-5.67	-88.2	-14.41	-88.2	-14.77	-88.2	-0.04
-87.3	-5.2	-87.3	-9.77	-87.3	-9.44	-87.3	-2.86	-87.3	-6.41	-87.3	-7.05	-87.3	-0.69	-87.3	-5.31	-87.3	-6.07	-87.3	-0.43	-87.3	-0.84	-87.3	-3.15	-87.3	3.54	-87.3	-0.4	-87.3	1.28	-87.3	3.85	-87.3	0.31	-87.3	0.45	-87.3	-4.76	-87.3	-9.99	-87.3	-16.25	-87.3	-5.78	-87.3	-11.77	-87.3	-10.01	-87.3	-0.96
-86.4	-2.14	-86.4	-7.5	-86.4	-10.25	-86.4	-5.88	-86.4	-6.78	-86.4	-8.49	-86.4	1.57	-86.4	-2.5	-86.4	-5.16	-86.4	1.34	-86.4	-3.42	-86.4	-1.36	-86.4	4.26	-86.4	1.01	-86.4	0.76	-86.4	7.29	-86.4	3.03	-86.4	1.91	-86.4	-4.15	-86.4	-10.99	-86.4	-18.84	-86.4	-4.7	-86.4	-11.66	-86.4	-15.5	-86.4	-0.8
-85.5	-4.6	-85.5	-7.91	-85.5	-10.35	-85.5	-2.04	-85.5	-4.98	-85.5	-4.74	-85.5	-0.28	-85.5	-4.56	-85.5	-5.99	-85.5	1.57	-85.5	0.2	-85.5	-0.77	-85.5	3.27	-85.5	2.03	-85.5	-2.35	-85.5	7.17	-85.5	4.22	-85.5	1.83	-85.5	-7.92	-85.5	-10.33	-85.5	-16.83	-85.5	-1.93	-85.5	-9.64	-85.5	-10.08	-85.5	0.59
-84.6	-4.62	-84.6	-7.69	-84.6	-10.37	-84.6	-4.73	-84.6	-6.59	-84.6	-7.78	-84.6	-0.4	-84.6	-3.94	-84.6	-5.71	-84.6	1.67	-84.6	-2.37	-84.6	-1.99	-84.6	3.38	-84.6	0.78	-84.6	1.21	-84.6	6.54	-84.6	2.34	-84.6	1.85	-84.6	-5.8	-84.6	-10.36	-84.6	-15.44	-84.6	-6.23	-84.6	-10.19	-84.6	-10.1	-84.6	-0.3
-83.7	-6.01	-83.7	-8.17	-83.7	-10.88	-83.7	-1.48	-83.7	-5.94	-83.7	-6.91	-83.7	-1.22	-83.7	-2.37	-83.7	-6.45	-83.7	3.48	-83.7	-1.31	-83.7	-2.87	-83.7	4.76	-83.7	2.6	-83.7	1.74	-83.7	5.75	-83.7	5.15	-83.7	1.45	-83.7	-4.35	-83.7	-8.37	-83.7	-16.83	-83.7	-4.48	-83.7	-8.83	-83.7	-10.1	-83.7	-1.8
-82.8	-4.6	-82.8	-7.32	-82.8	-10.78	-82.8	-4.07	-82.8	-3.65	-82.8	-6.55	-82.8	1.02	-82.8	-5.79	-82.8	-4.7	-82.8	-0.91	-82.8	0.15	-82.8	-3.89	-82.8	5.08	-82.8	1.61	-82.8	-0.47	-82.8	4.77	-82.8	1.14	-82.8	1.32	-82.8	-3.62	-82.8	-11.03	-82.8	-16.83	-82.8	-3.35	-82.8	-10.78	-82.8	-14.82	-82.8	-2.14
-81.9	-2.51	-81.9	-9.01	-81.9	-7.47	-81.9	-0.64	-81.9	-5.18	-81.9	-9.33	-81.9	0.6	-81.9	-2.31	-81.9	-5.2	-81.9	3.3	-81.9	2.52	-81.9	-3.1	-81.9	-0.06	-81.9	0.88	-81.9	-1.12	-81.9	6.15	-81.9	2.27	-81.9	0.29	-81.9	-6.73	-81.9	-10.31	-81.9	-16.03	-81.9	-4.07	-81.9	-10.17	-81.9	-13.32	-81.9	-2.06
-81	-3.75	-81	-6.55	-81	-10.55	-81	-2.55	-81	-6.57	-81	-9.01	-81	-1.28	-81	-2.97	-81	-5.59	-81	2.66	-81	-1.06	-81	-5.05	-81	1.52	-81	2.67	-81	0.02	-81	6.73	-81	0.24	-81	0.12	-81	-6.03	-81	-9.49	-81	-17.36	-81	-4.38	-81	-12.47	-81	-13.52	-81	-4.44
-80.1	-5.69	-80.1	-6.38	-80.1	-10.68	-80.1	-3.5	-80.1	-3.75	-80.1	-7.34	-80.1	-1.3	-80.1	-4.14	-80.1	-5.12	-80.1	0.38	-80.1	-1.37	-80.1	-3.48	-80.1	3.25	-80.1	2	-80.1	1.03	-80.1	4.65	-80.1	0.61	-80.1	0.99	-80.1	-3.47	-80.1	-7.46	-80.1	-15.1	-80.1	-5.66	-80.1	-12.61	-80.1	-10.42	-80.1	-2.17
-79.2	-5.09	-79.2	-8	-79.2	-8.78	-79.2	-3.79	-79.2	-8.06	-79.2	-6.58	-79.2	0.66	-79.2	-2.86	-79.2	-6.14	-79.2	-1.16	-79.2	-0.88	-79.2	-4.05	-79.2	5.27	-79.2	2.79	-79.2	1.05	-79.2	6.53	-79.2	2.43	-79.2	1.61	-79.2	-4.67	-79.2	-10.35	-79.2	-16.27	-79.2	-5.21	-79.2	-11.87	-79.2	-12.76	-79.2	-1.15
-78.3	-3.39	-78.3	-7.45	-78.3	-12.17	-78.3	-2.6	-78.3	-4.71	-78.3	-7.93	-78.3	-0.55	-78.3	-3.75	-78.3	-6.21	-78.3	2.14	-78.3	-0.11	-78.3	-2.16	-78.3	2.7	-78.3	1.2	-78.3	1.46	-78.3	6.52	-78.3	2.41	-78.3	1.82	-78.3	-5.09	-78.3	-9.74	-78.3	-14.93	-78.3	-5.61	-78.3	-10.26	-78.3	-12.25	-78.3	-0.18
-77.4	-3.49	-77.4	-7.22	-77.4	-8.29	-77.4	-2.4	-77.4	-5.59	-77.4	-7.7	-77.4	-0.65	-77.4	-5.73	-77.4	-5.56	-77.4	0.02	-77.4	-0.09	-77.4	-4.11	-77.4	4.79	-77.4	0.44	-77.4	-0.61	-77.4	6.01	-77.4	3.78	-77.4	4.05	-77.4	-2.68	-77.4	-10.88	-77.4	-15.91	-77.4	-4.05	-77.4	-9.18	-77.4	-11.15	-77.4	-1.35
-76.5	-1.26	-76.5	-4.83	-76.5	-9.63	-76.5	-3.9	-76.5	-4.02	-76.5	-6.31	-76.5	0.37	-76.5	-3.23	-76.5	-5.04	-76.5	1.57	-76.5	-0.82	-76.5	-1.25	-76.5	2.18	-76.5	1.8	-76.5	0.38	-76.5	5.16	-76.5	0.9	-76.5	1.05	-76.5	-5.1	-76.5	-7.71	-76.5	-13.57	-76.5	-6.36	-76.5	-11.24	-76.5	-11.21	-76.5	-2.6
-75.6	-4.93	-75.6	-9.45	-75.6	-11.04	-75.6	-2.24	-75.6	-5.99	-75.6	-5.62	-75.6	-0.36	-75.6	-5.26	-75.6	-7.48	-75.6	-0.68	-75.6	-1.16	-75.6	-1.79	-75.6	2.8	-75.6	1	-75.6	-0.84	-75.6	6.06	-75.6	3.13	-75.6	2.27	-75.6	-5.6	-75.6	-10.04	-75.6	-16.04	-75.6	-4.71	-75.6	-10.28	-75.6	-9.92	-75.6	-2.2
-74.7	-2.65	-74.7	-8.37	-74.7	-11.48	-74.7	-1.61	-74.7	-7.25	-74.7	-7.1	-74.7	-1.33	-74.7	-4.91	-74.7	-7.76	-74.7	-0.53	-74.7	-2.29	-74.7	-3.91	-74.7	5.13	-74.7	1.45	-74.7	-0.14	-74.7	6.18	-74.7	0.83	-74.7	3.75	-74.7	-3	-74.7	-8.91	-74.7	-15.24	-74.7	-5.36	-74.7	-10.2	-74.7	-8.34	-74.7	-1.08
-73.8	-2.61	-73.8	-8.32	-73.8	-8.68	-73.8	-1.21	-73.8	-5.16	-73.8	-6.57	-73.8	1.13	-73.8	-2.14	-73.8	-3.72	-73.8	0.53	-73.8	1.02	-73.8	-5.3	-73.8	3.1	-73.8	3.88	-73.8	1.98	-73.8	4.8	-73.8	3.68	-73.8	2.43	-73.8	-3.62	-73.8	-7.4	-73.8	-13.05	-73.8	-3.68	-73.8	-9.67	-73.8	-9.55	-73.8	-0.95
-72.9	-5.7	-72.9	-4.74	-72.9	-6.95	-72.9	-0.9	-72.9	-3.88	-72.9	-6.02	-72.9	-0.47	-72.9	-2.45	-72.9	-4	-72.9	1.14	-72.9	-1.33	-72.9	-3.92	-72.9	3.62	-72.9	1.53	-72.9	1.79	-72.9	4.58	-72.9	0.32	-72.9	1.18	-72.9	-3.29	-72.9	-8.72	-72.9	-13.14	-72.9	-2.84	-72.9	-10.8	-72.9	-9.08	-72.9	-2.85
-72	-2.61	-72	-6.26	-72	-8.64	-72	-3.77	-72	-5.85	-72	-5.43	-72	-3.01	-72	-3.75	-72	-4.87	-72	1.17	-72	1.52	-72	-1.31	-72	-0.28	-72	1.73	-72	0.75	-72	5.61	-72	2.13	-72	2.49	-72	-4.69	-72	-7.56	-72	-13.4	-72	-3.47	-72	-9.83	-72	-10.22	-72	-0.77
-71.1	-4.06	-71.1	-6.32	-71.1	-8.76	-71.1	-2.19	-71.1	-5.7	-71.1	-8.2	-71.1	-0.61	-71.1	-1.45	-71.1	-3.3	-71.1	0.4	-71.1	-1.26	-71.1	-4.24	-71.1	2.61	-71.1	3.15	-71.1	1.13	-71.1	7.29	-71.1	-0.24	-71.1	-1.24	-71.1	-1.74	-71.1	-6.31	-71.1	-14.49	-71.1	-4.54	-71.1	-11.12	-71.1	-9.76	-71.1	2.29
-70.2	-4.99	-70.2	-6.45	-70.2	-8.39	-70.2	-0.81	-70.2	-2.36	-70.2	-8.28	-70.2	0.54	-70.2	-1.69	-70.2	-2.94	-70.2	2.17	-70.2	-0.12	-70.2	-4.66	-70.2	1.89	-70.2	2.31	-70.2	0.79	-70.2	5.68	-70.2	5.31	-70.2	2.99	-70.2	-4.04	-70.2	-7.14	-70.2	-13.74	-70.2	-1.96	-70.2	-6.55	-70.2	-9.67	-70.2	1.59
-69.3	-4.08	-69.3	-3.76	-69.3	-6.75	-69.3	-2.34	-69.3	-5.21	-69.3	-4.5	-69.3	0.21	-69.3	-2.13	-69.3	-3.21	-69.3	3.25	-69.3	-1.53	-69.3	-3.51	-69.3	3.36	-69.3	2.79	-69.3	0.68	-69.3	3.51	-69.3	2.52	-69.3	0.91	-69.3	-5.74	-69.3	-8.95	-69.3	-13.8	-69.3	-6.73	-69.3	-8.55	-69.3	-9.3	-69.3	-3.9
-68.4	-1.98	-68.4	-7.7	-68.4	-8.59	-68.4	0.06	-68.4	-5.74	-68.4	-9.04	-68.4	1.23	-68.4	-2.25	-68.4	-5.33	-68.4	0.49	-68.4	-1.34	-68.4	-3.42	-68.4	2.06	-68.4	-0.34	-68.4	0.17	-68.4	6.66	-68.4	1.52	-68.4	0.69	-68.4	-5.89	-68.4	-8.7	-68.4	-14.21	-68.4	-1.99	-68.4	-9.31	-68.4	-9.32	-68.4	0.18
-67.5	-3.89	-67.5	-5.97	-67.5	-5.47	-67.5	-5.1	-67.5	-3.5	-67.5	-5.71	-67.5	1.78	-67.5	-4.11	-67.5	-6.25	-67.5	1.9	-67.5	-2.27	-67.5	-0.35	-67.5	3.27	-67.5	2.24	-67.5	1.09	-67.5	6.92	-67.5	1.99	-67.5	2.02	-67.5	-4.61	-67.5	-8.94	-67.5	-13.02	-67.5	-3.21	-67.5	-8.73	-67.5	-8.72	-67.5	-0.67
-66.6	-4.44	-66.6	-6.12	-66.6	-5.11	-66.6	-2.85	-66.6	-5.4	-66.6	-6.14	-66.6	-2.34	-66.6	-1.97	-66.6	-0.94	-66.6	2.47	-66.6	-0.34	-66.6	-3.42	-66.6	-0.29	-66.6	1.7	-66.6	3.51	-66.6	6.29	-66.6	3.67	-66.6	1.37	-66.6	-5.64	-66.6	-7.43	-66.6	-10.14	-66.6	-2.69	-66.6	-7.71	-66.6	-9.13	-66.6	-0.42
-65.7	-1.79	-65.7	-6.48	-65.7	-8.32	-65.7	-0.86	-65.7	-6.02	-65.7	-5.13	-65.7	0.47	-65.7	-3.01	-65.7	-2.79	-65.7	3.91	-65.7	0.07	-65.7	-5.31	-65.7	2.28	-65.7	-1.29	-65.7	-0.38	-65.7	5.29	-65.7	2	-65.7	-1.43	-65.7	-3.98	-65.7	-8.48	-65.7	-15.5	-65.7	-4.24	-65.7	-10.83	-65.7	-12.27	-65.7	-0.38
-64.8	-5.5	-64.8	-5.24	-64.8	-9.81	-64.8	-1.57	-64.8	-8.19	-64.8	-8.32	-64.8	-3.15	-64.8	-3.02	-64.8	-2.78	-64.8	0.1	-64.8	-3.81	-64.8	-3.33	-64.8	-0.03	-64.8	1.08	-64.8	0.84	-64.8	5.31	-64.8	0.25	-64.8	1.83	-64.8	-4.48	-64.8	-6.11	-64.8	-13.18	-64.8	-3.59	-64.8	-7.26	-64.8	-9.23	-64.8	-0.42
-63.9	-4.08	-63.9	-4.01	-63.9	-7.14	-63.9	-1.21	-63.9	-5.44	-63.9	-7.77	-63.9	-0.97	-63.9	-0.85	-63.9	-4.8	-63.9	-0.65	-63.9	-3.29	-63.9	-4.85	-63.9	2.03	-63.9	2.32	-63.9	0.21	-63.9	3.96	-63.9	0.25	-63.9	0.16	-63.9	-3.21	-63.9	-9.22	-63.9	-12.93	-63.9	-3.4	-63.9	-11.77	-63.9	-9.39	-63.9	1.53
-63	-2.48	-63	-4.08	-63	-5.23	-63	-2.8	-63	-6.42	-63	-4.62	-63	0.18	-63	-3.73	-63	-3.54	-63	1.25	-63	-2.01	-63	-2.53	-63	2.45	-63	1.55	-63	0.98	-63	5.84	-63	2.82	-63	1.08	-63	-1.58	-63	-7.15	-63	-11.83	-63	-5.27	-63	-6.16	-63	-7.9	-63	0.35
-62.1	-5.47	-62.1	-4.24	-62.1	-5.26	-62.1	-5.06	-62.1	0.11	-62.1	-7.26	-62.1	-1.52	-62.1	-0.93	-62.1	-4.74	-62.1	0.71	-62.1	1.09	-62.1	-1.45	-62.1	2	-62.1	0.61	-62.1	-2.03	-62.1	5.25	-62.1	0.82	-62.1	1.26	-62.1	-3.96	-62.1	-8.7	-62.1	-13.97	-62.1	-4.14	-62.1	-8.27	-62.1	-10.05	-62.1	-1.17
-61.2	-3.85	-61.2	-5.54	-61.2	-9.33	-61.2	-4.23	-61.2	-3.42	-61.2	-7.63	-61.2	-1.6	-61.2	-1.27	-61.2	-6.7	-61.2	-0.06	-61.2	0.35	-61.2	-2.23	-61.2	2.88	-61.2	0.11	-61.2	0.07	-61.2	4.11	-61.2	3.06	-61.2	2.47	-61.2	-3.88	-61.2	-7.41	-61.2	-12.6	-61.2	-2.65	-61.2	-7.02	-61.2	-10	-61.2	-1.42
-60.3	-3.82	-60.3	-5.79	-60.3	-8.29	-60.3	-2.23	-60.3	-4.21	-60.3	-4.55	-60.3	-0.62	-60.3	-4	-60.3	-3.86	-60.3	-0.03	-60.3	0.88	-60.3	-3.13	-60.3	2.39	-60.3	0.6	-60.3	2.43	-60.3	5.98	-60.3	2.4	-60.3	0.47	-60.3	-2.78	-60.3	-7.84	-60.3	-12.06	-60.3	-2.38	-60.3	-7.35	-60.3	-6.23	-60.3	-1.68
-59.4	-4.57	-59.4	-5.92	-59.4	-5.6	-59.4	-2.42	-59.4	-5.27	-59.4	-4.25	-59.4	-0.25	-59.4	-1.8	-59.4	-3.67	-59.4	-0.92	-59.4	2.21	-59.4	-1.68	-59.4	4.54	-59.4	0.22	-59.4	-0.14	-59.4	4.69	-59.4	3.07	-59.4	1.94	-59.4	-1.51	-59.4	-6.46	-59.4	-12.28	-59.4	-1.98	-59.4	-9.9	-59.4	-8.33	-59.4	-0.89
-58.5	-5.01	-58.5	-6.91	-58.5	-8.08	-58.5	-2.82	-58.5	-4.55	-58.5	-6.21	-58.5	-1.93	-58.5	-2.01	-58.5	-4.78	-58.5	2	-58.5	-1.17	-58.5	-1.09	-58.5	2.71	-58.5	2.3	-58.5	1.68	-58.5	3.84	-58.5	2.12	-58.5	3.85	-58.5	-3.89	-58.5	-5.39	-58.5	-7.68	-58.5	-4.58	-58.5	-7.9	-58.5	-8.39	-58.5	-1.56
-57.6	-3.9	-57.6	-2.6	-57.6	-5.19	-57.6	-3.04	-57.6	-3.58	-57.6	-4.04	-57.6	-2.06	-57.6	0.2	-57.6	-3.94	-57.6	-0.62	-57.6	-0.3	-57.6	-0.15	-57.6	1.44	-57.6	0.16	-57.6	1.02	-57.6	5.36	-57.6	2.58	-57.6	3.3	-57.6	-3.04	-57.6	-5.26	-57.6	-13.31	-57.6	-1.64	-57.6	-6.46	-57.6	-5.16	-57.6	-2.06
-56.7	-3.14	-56.7	-3.93	-56.7	-6.02	-56.7	-2.16	-56.7	-2.98	-56.7	-7.08	-56.7	-1.27	-56.7	-2.73	-56.7	-3.63	-56.7	0.87	-56.7	0.06	-56.7	-2.57	-56.7	2.49	-56.7	2.18	-56.7	1.14	-56.7	5.48	-56.7	2.18	-56.7	1.02	-56.7	-2.77	-56.7	-4.26	-56.7	-9.64	-56.7	-2.44	-56.7	-7.2	-56.7	-8.88	-56.7	-1.29
-55.8	-4.11	-55.8	-4.89	-55.8	-7.23	-55.8	-3.59	-55.8	-2.03	-55.8	-3.61	-55.8	-0.54	-55.8	-4.3	-55.8	-7.46	-55.8	-1.22	-55.8	1.99	-55.8	-5.11	-55.8	1.68	-55.8	-0.17	-55.8	1.26	-55.8	5.53	-55.8	0.97	-55.8	-1.19	-55.8	-3.84	-55.8	-4.56	-55.8	-9.27	-55.8	-4.21	-55.8	-9.93	-55.8	-8.69	-55.8	-2.32
-54.9	-1.43	-54.9	-3.89	-54.9	-6.09	-54.9	-0.55	-54.9	-4.34	-54.9	-5.08	-54.9	-1.01	-54.9	-1.35	-54.9	-4.67	-54.9	-0.73	-54.9	-1.5	-54.9	-2.24	-54.9	2.99	-54.9	0.03	-54.9	-0.09	-54.9	3.18	-54.9	4.12	-54.9	-0.86	-54.9	-3.56	-54.9	-6.9	-54.9	-12.06	-54.9	-2.79	-54.9	-7.36	-54.9	-6.96	-54.9	-0.56
-54	-2.36	-54	-5.78	-54	-6.99	-54	-0.78	-54	-2.7	-54	-5.65	-54	-1.36	-54	-2.58	-54	-5.03	-54	0.98	-54	1.03	-54	-4.17	-54	0.37	-54	0.35	-54	1.18	-54	3.81	-54	3.99	-54	-2.03	-54	-4.21	-54	-5.4	-54	-9.74	-54	-2.63	-54	-5.15	-54	-8.54	-54	-0.85
-53.1	-4.51	-53.1	-5.16	-53.1	-7.11	-53.1	-4.34	-53.1	-5.08	-53.1	-6.86	-53.1	-1.29	-53.1	-3.94	-53.1	-3.31	-53.1	0.62	-53.1	-2.66	-53.1	-3.97	-53.1	1.83	-53.1	1.08	-53.1	2.87	-53.1	1.94	-53.1	1.94	-53.1	1.02	-53.1	-4.17	-53.1	-4.35	-53.1	-8.31	-53.1	-3.09	-53.1	-7.66	-53.1	-7.69	-53.1	-0.53
-52.2	-3.02	-52.2	-6.47	-52.2	-4.95	-52.2	-2.73	-52.2	-0.24	-52.2	-4.03	-52.2	-1.14	-52.2	-3.29	-52.2	-4.19	-52.2	2.77	-52.2	1.18	-52.2	1.17	-52.2	-0.14	-52.2	-0.67	-52.2	1.99	-52.2	5.13	-52.2	1.6	-52.2	4.34	-52.2	-3.99	-52.2	-7.21	-52.2	-9.17	-52.2	-2.91	-52.2	-5.79	-52.2	-4.79	-52.2	-0.46
-51.3	-3.16	-51.3	-4.44	-51.3	-7.86	-51.3	2.29	-51.3	-6.92	-51.3	-6.61	-51.3	-2.46	-51.3	-0.38	-51.3	-2.77	-51.3	3.48	-51.3	-3.71	-51.3	-2.07	-51.3	2.45	-51.3	1.64	-51.3	1.39	-51.3	4.72	-51.3	-0.2	-51.3	1.77	-51.3	-1.27	-51.3	-7.39	-51.3	-11.69	-51.3	-4.93	-51.3	-6.61	-51.3	-4.52	-51.3	0.4
-50.4	-2.9	-50.4	-4.71	-50.4	-6.24	-50.4	-1.39	-50.4	-0.13	-50.4	-5.29	-50.4	-1.21	-50.4	-3.42	-50.4	-3.43	-50.4	1.61	-50.4	1.2	-50.4	-3.98	-50.4	3.72	-50.4	-0.41	-50.4	2.14	-50.4	6.89	-50.4	1.15	-50.4	-2.18	-50.4	-2.41	-50.4	-4.56	-50.4	-11.12	-50.4	-1.56	-50.4	-6.62	-50.4	-6.76	-50.4	2.64
-49.5	-2.87	-49.5	-3.74	-49.5	-7.57	-49.5	-0.1	-49.5	-1.37	-49.5	-5.68	-49.5	-0.8	-49.5	-2.28	-49.5	-4.45	-49.5	-0.59	-49.5	0.99	-49.5	-2.81	-49.5	2.38	-49.5	0.16	-49.5	-0.97	-49.5	5.18	-49.5	-0.01	-49.5	-1.55	-49.5	-2.02	-49.5	-3.04	-49.5	-10.46	-49.5	-1.81	-49.5	-6.39	-49.5	-7.96	-49.5	-1.77
-48.6	-3.73	-48.6	-4.22	-48.6	-5.82	-48.6	-1.77	-48.6	-3.22	-48.6	-2.55	-48.6	-0.08	-48.6	-0.56	-48.6	-2.72	-48.6	-0.64	-48.6	-1.2	-48.6	-3.9	-48.6	1.1	-48.6	1.91	-48.6	-0.88	-48.6	2.52	-48.6	1.38	-48.6	-0.64	-48.6	-2.3	-48.6	-2.81	-48.6	-10.18	-48.6	-4.02	-48.6	-3.74	-48.6	-6.53	-48.6	0.68
-47.7	-3.2	-47.7	-1.18	-47.7	-7.07	-47.7	-0.51	-47.7	-3.98	-47.7	-6.54	-47.7	0.06	-47.7	2.11	-47.7	-3.77	-47.7	3.48	-47.7	-1.77	-47.7	-3.54	-47.7	3.54	-47.7	3.81	-47.7	1.37	-47.7	4.21	-47.7	1.57	-47.7	-1.53	-47.7	0.5	-47.7	-7.01	-47.7	-6.88	-47.7	-2.23	-47.7	-5.72	-47.7	-6.89	-47.7	-0.75
-46.8	-3.19	-46.8	-2.67	-46.8	-4.68	-46.8	-2.88	-46.8	-3.8	-46.8	-6.13	-46.8	-0.37	-46.8	-0.26	-46.8	-2.93	-46.8	0.67	-46.8	-1.8	-46.8	-2.35	-46.8	1.45	-46.8	1.14	-46.8	0.41	-46.8	4.8	-46.8	0.47	-46.8	2.22	-46.8	-2.63	-46.8	-4.67	-46.8	-7.9	-46.8	-2.7	-46.8	-5.63	-46.8	-4.64	-46.8	-0.72
-45.9	-1.81	-45.9	-1.86	-45.9	-5.65	-45.9	-1.39	-45.9	-2.05	-45.9	-5.47	-45.9	0.69	-45.9	-0.22	-45.9	-3.93	-45.9	0.35	-45.9	0.34	-45.9	-2.21	-45.9	4.33	-45.9	1.82	-45.9	-1.61	-45.9	2.02	-45.9	0.21	-45.9	-1.28	-45.9	-0.89	-45.9	-4.49	-45.9	-9.22	-45.9	-4.76	-45.9	-4.6	-45.9	-8.82	-45.9	-0.7
-45	-0.22	-45	-2.7	-45	-6.43	-45	-2.04	-45	-4.15	-45	-5.46	-45	0.63	-45	-1.23	-45	-5.4	-45	1.74	-45	-3.15	-45	-1.58	-45	0.8	-45	0.77	-45	0.54	-45	4.58	-45	0.95	-45	2.34	-45	-4.09	-45	-2.41	-45	-7.21	-45	-1.88	-45	-7.93	-45	-5.15	-45	-0.71
-44.1	-1.74	-44.1	-5.01	-44.1	-7.34	-44.1	-1.09	-44.1	-0.99	-44.1	-3.81	-44.1	-2.95	-44.1	-1.61	-44.1	-4.08	-44.1	1.35	-44.1	0.95	-44.1	-2.62	-44.1	-0.1	-44.1	0.39	-44.1	0.29	-44.1	3.78	-44.1	2.4	-44.1	-2.13	-44.1	-3.12	-44.1	-4.15	-44.1	-7.87	-44.1	-3.23	-44.1	-3.23	-44.1	-7.9	-44.1	-2.57
-43.2	-3.18	-43.2	-2.32	-43.2	-7.24	-43.2	0.15	-43.2	-3.45	-43.2	-2.98	-43.2	-2.55	-43.2	-1.31	-43.2	-3.26	-43.2	1.19	-43.2	2.02	-43.2	-1.77	-43.2	-0.49	-43.2	1.74	-43.2	-0.82	-43.2	1.97	-43.2	1.92	-43.2	1.6	-43.2	-3.43	-43.2	-3.67	-43.2	-9.45	-43.2	-3.1	-43.2	-5.84	-43.2	-6.62	-43.2	-0.35
-42.3	-4.62	-42.3	-3.87	-42.3	-2.42	-42.3	-0.18	-42.3	-5.48	-42.3	-6.91	-42.3	-2.12	-42.3	0.14	-42.3	0.35	-42.3	0.56	-42.3	-0.85	-42.3	-5.16	-42.3	-0.9	-42.3	-0.39	-42.3	-1.03	-42.3	3.1	-42.3	1.7	-42.3	-0.24	-42.3	-4.86	-42.3	-5.51	-42.3	-9.48	-42.3	-3.85	-42.3	-3.9	-42.3	-5.34	-42.3	-1.68
-41.4	-1.21	-41.4	-3.24	-41.4	-4.69	-41.4	-0.86	-41.4	-3.5	-41.4	-5.1	-41.4	-0.43	-41.4	-1.33	-41.4	-1.99	-41.4	0.22	-41.4	1.04	-41.4	-2.69	-41.4	1.45	-41.4	-0.19	-41.4	2.31	-41.4	2.39	-41.4	1.99	-41.4	0.1	-41.4	-1.61	-41.4	-5.39	-41.4	-9.57	-41.4	-3.3	-41.4	-4.04	-41.4	-4.08	-41.4	0.16
-40.5	-4.48	-40.5	-3.68	-40.5	-4.56	-40.5	-1.28	-40.5	-1.86	-40.5	-3.37	-40.5	-0.37	-40.5	-1.2	-40.5	-2.94	-40.5	-1.77	-40.5	-2.2	-40.5	-1.3	-40.5	3.01	-40.5	0.11	-40.5	0.4	-40.5	4.43	-40.5	2.11	-40.5	0.46	-40.5	-1.48	-40.5	-5.24	-40.5	-7.97	-40.5	-4.34	-40.5	-4.65	-40.5	-6.8	-40.5	1.08
-39.6	-3.86	-39.6	-2.52	-39.6	-5.47	-39.6	-1.22	-39.6	-1.87	-39.6	-0.06	-39.6	-0.32	-39.6	-0.59	-39.6	-3.88	-39.6	-0.34	-39.6	1.01	-39.6	-0.05	-39.6	2.56	-39.6	0.7	-39.6	-0.87	-39.6	3.23	-39.6	2.24	-39.6	-0.48	-39.6	-2.66	-39.6	-3.08	-39.6	-8.89	-39.6	-2.1	-39.6	-4.47	-39.6	-7.57	-39.6	-2.39
-38.7	-1.58	-38.7	-3.31	-38.7	-3.36	-38.7	-0.94	-38.7	-1.99	-38.7	-5.83	-38.7	2.54	-38.7	-3.29	-38.7	-2.85	-38.7	-0.36	-38.7	-0.42	-38.7	-2.15	-38.7	0.82	-38.7	-0.34	-38.7	-0.05	-38.7	2.88	-38.7	1.61	-38.7	-0.27	-38.7	-3.24	-38.7	-3.75	-38.7	-6.72	-38.7	-2.66	-38.7	-5.89	-38.7	-7.09	-38.7	-1.65
-37.8	-2.42	-37.8	-2.03	-37.8	-3.93	-37.8	-0.96	-37.8	-1.19	-37.8	-4.37	-37.8	-1.19	-37.8	-0.73	-37.8	-3.3	-37.8	0.69	-37.8	-0.52	-37.8	-2.39	-37.8	-0.15	-37.8	-1.41	-37.8	0.85	-37.8	4.47	-37.8	2.17	-37.8	-0.42	-37.8	-1.91	-37.8	-3.22	-37.8	-8.38	-37.8	-0.94	-37.8	-1.32	-37.8	-5.5	-37.8	-0.24
-36.9	-1.24	-36.9	-4.39	-36.9	-2.27	-36.9	-2.73	-36.9	-1.3	-36.9	-4.18	-36.9	0.65	-36.9	-1.21	-36.9	-0.99	-36.9	-1.25	-36.9	0.57	-36.9	-2.69	-36.9	1.15	-36.9	1.14	-36.9	1.76	-36.9	2.09	-36.9	-0.8	-36.9	-0.39	-36.9	-2.53	-36.9	-2.8	-36.9	-8.35	-36.9	-2.99	-36.9	-6.22	-36.9	-5.14	-36.9	-2.19
-36	-3.67	-36	-5.82	-36	-4.04	-36	0.31	-36	-1.36	-36	-2.19	-36	0.61	-36	-1.81	-36	-4.14	-36	0.59	-36	0.41	-36	-3.47	-36	1.5	-36	1.33	-36	-0.67	-36	1.82	-36	2.44	-36	-4.11	-36	-1.8	-36	-2.65	-36	-6.63	-36	-1.22	-36	-3.37	-36	-5.84	-36	-0.85
-35.1	-3.2	-35.1	-4.54	-35.1	-5.52	-35.1	-2.56	-35.1	-2.62	-35.1	-2.98	-35.1	-1.09	-35.1	-2.52	-35.1	-5.29	-35.1	0.08	-35.1	-1.48	-35.1	-3.92	-35.1	1.29	-35.1	-0.19	-35.1	-0.76	-35.1	2.09	-35.1	1.92	-35.1	0.55	-35.1	0.49	-35.1	-3.48	-35.1	-5.72	-35.1	-3.53	-35.1	-5.74	-35.1	-2.23	-35.1	1.59
-34.2	-1.28	-34.2	-2.88	-34.2	-6.94	-34.2	-0.79	-34.2	-2.26	-34.2	-2.4	-34.2	-0.93	-34.2	-1.97	-34.2	-2.63	-34.2	-0.86	-34.2	0.73	-34.2	-0.94	-34.2	2.06	-34.2	0.29	-34.2	1.9	-34.2	2.52	-34.2	3.57	-34.2	-0.07	-34.2	-1.77	-34.2	-3.08	-34.2	-5.68	-34.2	-2.29	-34.2	-1.15	-34.2	-4.2	-34.2	0.28
-33.3	-1.04	-33.3	-2.89	-33.3	-4.43	-33.3	-1.29	-33.3	-5.25	-33.3	-3.19	-33.3	-2.5	-33.3	0.17	-33.3	-2.15	-33.3	-0.62	-33.3	0.06	-33.3	-1.92	-33.3	1.05	-33.3	1.01	-33.3	0.64	-33.3	1.69	-33.3	2.29	-33.3	-1.94	-33.3	-3.26	-33.3	-3.65	-33.3	-5.49	-33.3	-4.27	-33.3	-2.63	-33.3	-4.72	-33.3	-0.39
-32.4	-3.64	-32.4	-3.23	-32.4	-5.06	-32.4	-0.77	-32.4	-4.2	-32.4	-4.73	-32.4	-1.03	-32.4	-2.28	-32.4	-2.85	-32.4	0.28	-32.4	0.33	-32.4	-2.49	-32.4	2.62	-32.4	-0.26	-32.4	0.86	-32.4	1.66	-32.4	1.15	-32.4	0.59	-32.4	1.35	-32.4	-1.84	-32.4	-6.88	-32.4	-2.45	-32.4	-1.84	-32.4	-4.93	-32.4	0.89
-31.5	-3.48	-31.5	-1.31	-31.5	-3.24	-31.5	-2.6	-31.5	-1.68	-31.5	-1.78	-31.5	-2.69	-31.5	-0.73	-31.5	-0.66	-31.5	0.09	-31.5	-0.76	-31.5	-2.11	-31.5	0.54	-31.5	1.25	-31.5	0.94	-31.5	0.54	-31.5	0.51	-31.5	-0.52	-31.5	-3.39	-31.5	-4.06	-31.5	-4.03	-31.5	-0.57	-31.5	-3.78	-31.5	-1.69	-31.5	0
-30.6	-1.26	-30.6	-2.14	-30.6	-5.12	-30.6	-2.75	-30.6	0.26	-30.6	-2.23	-30.6	-1.97	-30.6	0.09	-30.6	-2.04	-30.6	0.32	-30.6	0.27	-30.6	-1.58	-30.6	0.82	-30.6	-0.32	-30.6	0.52	-30.6	0.83	-30.6	0.89	-30.6	0.35	-30.6	0.55	-30.6	1.09	-30.6	-4.78	-30.6	-1.03	-30.6	-2.84	-30.6	-4.01	-30.6	1.01
-29.7	-0.38	-29.7	-2.7	-29.7	-1.93	-29.7	0.65	-29.7	-3.31	-29.7	-5.2	-29.7	-2.29	-29.7	-1.41	-29.7	-2.25	-29.7	0.4	-29.7	2.54	-29.7	-2.84	-29.7	0.02	-29.7	0.5	-29.7	-1.86	-29.7	1.66	-29.7	1.37	-29.7	-1.39	-29.7	-1.29	-29.7	-2.38	-29.7	-6.93	-29.7	-3.54	-29.7	-3.93	-29.7	-5.37	-29.7	-0.18
-28.8	-2.59	-28.8	-1.9	-28.8	-3.47	-28.8	0.21	-28.8	0.09	-28.8	-1.65	-28.8	-1.92	-28.8	0.84	-28.8	-2.61	-28.8	1.59	-28.8	0.15	-28.8	-1.61	-28.8	-0.35	-28.8	1.64	-28.8	0.67	-28.8	1.41	-28.8	3.13	-28.8	-3.58	-28.8	-1.39	-28.8	-3.67	-28.8	-7.25	-28.8	-1.37	-28.8	-1.94	-28.8	-5.7	-28.8	-0.87
-27.9	0.38	-27.9	-2.42	-27.9	-1.95	-27.9	-0.97	-27.9	-2.01	-27.9	-4.04	-27.9	-1.1	-27.9	-1.04	-27.9	-1.26	-27.9	0.71	-27.9	0.25	-27.9	-2.87	-27.9	-1.25	-27.9	1.6	-27.9	-0.1	-27.9	1.66	-27.9	1.54	-27.9	1.08	-27.9	-2.53	-27.9	-5.48	-27.9	-4.85	-27.9	-3.65	-27.9	-3.04	-27.9	-1.57	-27.9	1.14
-27	-2.21	-27	-1.82	-27	-4.14	-27	-3.54	-27	-0.41	-27	-3.63	-27	-0.54	-27	-1.19	-27	-2.98	-27	0.4	-27	0.49	-27	-3.23	-27	0.15	-27	-2.36	-27	0.13	-27	4.8	-27	1.32	-27	1.23	-27	-2.52	-27	-3.73	-27	-3.81	-27	-0.85	-27	-2.03	-27	-3.34	-27	-1.9
-26.1	-2.5	-26.1	-3.8	-26.1	-0.75	-26.1	0.6	-26.1	-1.48	-26.1	0.21	-26.1	0.22	-26.1	-0.87	-26.1	-0.21	-26.1	-1.42	-26.1	-1.53	-26.1	-1.77	-26.1	1.68	-26.1	1.11	-26.1	-0.65	-26.1	0.21	-26.1	1	-26.1	-3.94	-26.1	-1.8	-26.1	-1.94	-26.1	-7.65	-26.1	1.29	-26.1	-2.15	-26.1	-3.9	-26.1	-2.88
-25.2	-2.96	-25.2	-4.11	-25.2	-2.62	-25.2	-1.07	-25.2	-1.86	-25.2	-1.88	-25.2	-1.53	-25.2	-2.54	-25.2	-0.59	-25.2	0.64	-25.2	-1.94	-25.2	-3.47	-25.2	0.19	-25.2	-2.17	-25.2	0.34	-25.2	1.32	-25.2	0.11	-25.2	-1.19	-25.2	-0.5	-25.2	-5	-25.2	-5.96	-25.2	-1.98	-25.2	-2.23	-25.2	-4.65	-25.2	-1.77
-24.3	-3.12	-24.3	-1.47	-24.3	-1.61	-24.3	-0.63	-24.3	-3.1	-24.3	0.35	-24.3	0.5	-24.3	-2.51	-24.3	0.81	-24.3	0.19	-24.3	0.22	-24.3	0.64	-24.3	2.17	-24.3	-1.74	-24.3	1.45	-24.3	0.79	-24.3	1.95	-24.3	3.22	-24.3	-0.79	-24.3	-2.13	-24.3	-5.13	-24.3	-1.19	-24.3	-0.49	-24.3	-4.27	-24.3	-1.36
-23.4	0.49	-23.4	-3.23	-23.4	-0.62	-23.4	0.67	-23.4	1.82	-23.4	-0.39	-23.4	1.69	-23.4	-1.36	-23.4	0.73	-23.4	-1.97	-23.4	3.01	-23.4	0.4	-23.4	1.7	-23.4	-0.58	-23.4	1.2	-23.4	-0.2	-23.4	1.53	-23.4	3.7	-23.4	-1.66	-23.4	-2.48	-23.4	-5.78	-23.4	-1.9	-23.4	-1.46	-23.4	-1.63	-23.4	-2.46
-22.5	-1.35	-22.5	-2.88	-22.5	-1.98	-22.5	0.59	-22.5	-0.82	-22.5	-2.31	-22.5	-1.94	-22.5	1.39	-22.5	-0.96	-22.5	-0.72	-22.5	-2.04	-22.5	-0.01	-22.5	-1.23	-22.5	1	-22.5	0.17	-22.5	0.81	-22.5	2.88	-22.5	-0.1	-22.5	-1.56	-22.5	-1.16	-22.5	-3.89	-22.5	-0.48	-22.5	-1.6	-22.5	-3.92	-22.5	-0.03
-21.6	-0.13	-21.6	0.12	-21.6	-2.54	-21.6	1.81	-21.6	-1.81	-21.6	-2.5	-21.6	1.39	-21.6	1.9	-21.6	-1.48	-21.6	-0.33	-21.6	1.17	-21.6	2	-21.6	1.2	-21.6	1.97	-21.6	0.48	-21.6	-0.1	-21.6	2.03	-21.6	0.96	-21.6	-0.71	-21.6	-1.57	-21.6	-3.34	-21.6	-0.25	-21.6	-1.82	-21.6	-1.54	-21.6	-0.54
-20.7	-4.57	-20.7	-2.17	-20.7	-3.47	-20.7	-0.91	-20.7	-2.4	-20.7	-0.39	-20.7	-1.55	-20.7	0.11	-20.7	-2.19	-20.7	0.21	-20.7	-0.43	-20.7	0.59	-20.7	1.27	-20.7	1.86	-20.7	0.32	-20.7	-0.28	-20.7	1.42	-20.7	-1.82	-20.7	-0.09	-20.7	-2.4	-20.7	-2.42	-20.7	-1.68	-20.7	-2.58	-20.7	-3.46	-20.7	1.73
-19.8	-2.8	-19.8	-3.19	-19.8	-0.53	-19.8	-0.16	-19.8	3.17	-19.8	-0.51	-19.8	-1.59	-19.8	-2.5	-19.8	-1.17	-19.8	0.04	-19.8	1.44	-19.8	-0.77	-19.8	-1.04	-19.8	-0.34	-19.8	1.7	-19.8	1.56	-19.8	-1.87	-19.8	-2.39	-19.8	-1.49	-19.8	0.41	-19.8	-3.27	-19.8	-1.67	-19.8	-3.58	-19.8	-3.93	-19.8	2.42
-18.9	-0.78	-18.9	-0.59	-18.9	-3.65	-18.9	-2.16	-18.9	-0.61	-18.9	-1.26	-18.9	-0.83	-18.9	1.44	-18.9	-0.51	-18.9	-0.05	-18.9	-1.71	-18.9	-0.09	-18.9	-0.52	-18.9	0.02	-18.9	-0.59	-18.9	-0.45	-18.9	0.07	-18.9	3.82	-18.9	-0.79	-18.9	-1.03	-18.9	-4.55	-18.9	-3.49	-18.9	-0.58	-18.9	-1.47	-18.9	0.45
-18	-2.79	-18	-1.1	-18	-4.25	-18	-2.21	-18	-0.57	-18	-1.37	-18	-0.11	-18	-1.7	-18	-0.82	-18	-2.03	-18	1.83	-18	-0.42	-18	0.59	-18	0	-18	2.16	-18	0.49	-18	0.99	-18	0.77	-18	-1.35	-18	0.28	-18	-1.51	-18	-1.63	-18	-2.15	-18	-1.55	-18	-0.57
-17.1	-1.82	-17.1	-0.79	-17.1	-0.78	-17.1	-0.94	-17.1	-1.95	-17.1	-0.77	-17.1	-0.71	-17.1	0.02	-17.1	1.41	-17.1	-0.2	-17.1	-1.87	-17.1	-0.91	-17.1	1.3	-17.1	1.13	-17.1	2.07	-17.1	-0.34	-17.1	-0.89	-17.1	2.97	-17.1	-1.13	-17.1	-1.3	-17.1	-3.86	-17.1	-2.25	-17.1	-2.07	-17.1	0.15	-17.1	2.19
-16.2	-2.29	-16.2	0.12	-16.2	-2.77	-16.2	0.93	-16.2	0.07	-16.2	-1.9	-16.2	-1.44	-16.2	-0.42	-16.2	-2.18	-16.2	-0.21	-16.2	2.27	-16.2	-2.24	-16.2	0.64	-16.2	0.21	-16.2	0.34	-16.2	0.48	-16.2	0.51	-16.2	-0.36	-16.2	-1.5	-16.2	-1.86	-16.2	-2.09	-16.2	0.09	-16.2	-0.08	-16.2	-2.66	-16.2	1.07
-15.3	1	-15.3	-1.14	-15.3	-2.94	-15.3	1.28	-15.3	-1.9	-15.3	-2.46	-15.3	-0.96	-15.3	-0.71	-15.3	-1.34	-15.3	-0.44	-15.3	-0.52	-15.3	-2.85	-15.3	-0.11	-15.3	1.61	-15.3	-0.16	-15.3	1.59	-15.3	3.42	-15.3	-0.42	-15.3	-1.56	-15.3	-1.85	-15.3	-1.77	-15.3	0.3	-15.3	0.14	-15.3	-1.63	-15.3	-0.53
-14.4	-0.23	-14.4	-0.7	-14.4	-2.09	-14.4	2.6	-14.4	-2.12	-14.4	-1.83	-14.4	-1.18	-14.4	0.62	-14.4	-0.64	-14.4	2.12	-14.4	0.69	-14.4	0	-14.4	-1.04	-14.4	0.27	-14.4	0.67	-14.4	0.82	-14.4	0.15	-14.4	-0.48	-14.4	-1.16	-14.4	-1.56	-14.4	-2.66	-14.4	-1.22	-14.4	-0.74	-14.4	-0.5	-14.4	-0.15
-13.5	-1.16	-13.5	-1.86	-13.5	0.06	-13.5	-0.07	-13.5	1.44	-13.5	-2.76	-13.5	-3.74	-13.5	2.85	-13.5	-1.09	-13.5	1.22	-13.5	-0.14	-13.5	-2.1	-13.5	-2.21	-13.5	0.02	-13.5	-1.48	-13.5	3.84	-13.5	1.15	-13.5	-1.53	-13.5	-1.87	-13.5	-2.59	-13.5	-4.82	-13.5	2.21	-13.5	-1.8	-13.5	0.88	-13.5	-3.07
-12.6	-2.39	-12.6	-0.44	-12.6	-2.3	-12.6	1.44	-12.6	-0.87	-12.6	2.03	-12.6	-0.15	-12.6	0.18	-12.6	-0.92	-12.6	-0.09	-12.6	0.82	-12.6	0.06	-12.6	2.47	-12.6	-1.52	-12.6	0.45	-12.6	0.87	-12.6	3.26	-12.6	-2.11	-12.6	2.41	-12.6	-1.39	-12.6	-0.57	-12.6	-1.3	-12.6	0.36	-12.6	-4.73	-12.6	-0.67
-11.7	0.08	-11.7	-1.98	-11.7	-1.63	-11.7	-0.37	-11.7	-1.85	-11.7	-4.1	-11.7	0.18	-11.7	0.12	-11.7	0.04	-11.7	-1.59	-11.7	0.9	-11.7	-2.91	-11.7	1.26	-11.7	0.89	-11.7	-0.39	-11.7	0.37	-11.7	0.59	-11.7	-0.4	-11.7	-2.11	-11.7	0.3	-11.7	-1.07	-11.7	-0.12	-11.7	1.05	-11.7	-0.3	-11.7	-1.74
-10.8	-1.59	-10.8	0.34	-10.8	-1.83	-10.8	0.93	-10.8	-0.88	-10.8	-3.31	-10.8	-1.8	-10.8	-0.12	-10.8	0.02	-10.8	-0.74	-10.8	1.5	-10.8	-1.53	-10.8	-1.03	-10.8	0.08	-10.8	-0.71	-10.8	0.41	-10.8	2.22	-10.8	-2.54	-10.8	-1	-10.8	0.92	-10.8	-1.93	-10.8	0.98	-10.8	0.45	-10.8	-2.07	-10.8	1.36
-9.9	2.77	-9.9	-0.22	-9.9	-1	-9.9	0.29	-9.9	-1.41	-9.9	-0.03	-9.9	1.01	-9.9	1.2	-9.9	-1	-9.9	0.07	-9.9	-0.34	-9.9	1.29	-9.9	0.4	-9.9	0.36	-9.9	0.34	-9.9	-2.08	-9.9	0.84	-9.9	-0.27	-9.9	0.57	-9.9	-1.72	-9.9	-0.59	-9.9	-2.78	-9.9	1.82	-9.9	-0.24	-9.9	0
-9	-1.23	-9	-0.76	-9	-1.94	-9	1.81	-9	0.07	-9	-2.16	-9	-0.7	-9	-0.55	-9	-1.24	-9	0.29	-9	0.24	-9	-1.76	-9	-0.29	-9	-1.6	-9	0.68	-9	-0.14	-9	0.48	-9	-1.05	-9	-1.68	-9	-0.35	-9	0.52	-9	-1.72	-9	0.47	-9	2.17	-9	-0.76
-8.1	-0.41	-8.1	-2.57	-8.1	0.26	-8.1	0.56	-8.1	-1.26	-8.1	-1.17	-8.1	1.77	-8.1	-1.29	-8.1	-0.45	-8.1	-2.16	-8.1	-0.42	-8.1	-0.24	-8.1	0.74	-8.1	0.52	-8.1	-1.31	-8.1	0.23	-8.1	2.94	-8.1	-1.96	-8.1	0.67	-8.1	-1.2	-8.1	0.39	-8.1	0.01	-8.1	-0.36	-8.1	-3.11	-8.1	0.95
-7.2	-0.94	-7.2	0.55	-7.2	3.11	-7.2	2.23	-7.2	0.37	-7.2	-0.23	-7.2	-0.44	-7.2	1.57	-7.2	1.33	-7.2	1.3	-7.2	-0.57	-7.2	-0.57	-7.2	-0.79	-7.2	0.4	-7.2	-1.39	-7.2	1.81	-7.2	-0.52	-7.2	0.46	-7.2	-1.97	-7.2	0.61	-7.2	-0.95	-7.2	0.81	-7.2	-2.04	-7.2	0.18	-7.2	-3.1
-6.3	1.77	-6.3	0.88	-6.3	-0.33	-6.3	-0.27	-6.3	0.13	-6.3	-1.29	-6.3	-0.01	-6.3	1.76	-6.3	-0.8	-6.3	-1.74	-6.3	0.33	-6.3	0.98	-6.3	0.25	-6.3	1.42	-6.3	-0.08	-6.3	-0.15	-6.3	0.07	-6.3	1.21	-6.3	-0.01	-6.3	-0.73	-6.3	-1.88	-6.3	-1.08	-6.3	-1.04	-6.3	1.01	-6.3	-0.68
-5.4	-1.31	-5.4	2.33	-5.4	-3.4	-5.4	-1.64	-5.4	-0.57	-5.4	0.93	-5.4	0.02	-5.4	1.76	-5.4	0.8	-5.4	0.5	-5.4	-0.77	-5.4	-2.15	-5.4	1.13	-5.4	0.57	-5.4	2.03	-5.4	1.58	-5.4	1.16	-5.4	-0.62	-5.4	-0.05	-5.4	1.26	-5.4	-0.79	-5.4	0.38	-5.4	0.12	-5.4	0.66	-5.4	1.54
-4.5	-0.81	-4.5	-0.28	-4.5	0.07	-4.5	1.22	-4.5	3.44	-4.5	1.73	-4.5	-0.86	-4.5	0.05	-4.5	1.43	-4.5	-0.02	-4.5	2.83	-4.5	2.07	-4.5	2.39	-4.5	-0.21	-4.5	1.68	-4.5	0.47	-4.5	1.23	-4.5	2.38	-4.5	1.67	-4.5	0.3	-4.5	1.93	-4.5	0.35	-4.5	0.49	-4.5	0.46	-4.5	-1.65
-3.6	0.2	-3.6	-0.17	-3.6	-1.54	-3.6	-1.12	-3.6	-0.09	-3.6	-0.88	-3.6	-2.58	-3.6	-0.04	-3.6	-0.86	-3.6	-0.03	-3.6	-0.2	-3.6	-0.01	-3.6	-0.75	-3.6	-0.06	-3.6	-2.21	-3.6	0.31	-3.6	-0.69	-3.6	0.89	-3.6	0.69	-3.6	-0.57	-3.6	-2.61	-3.6	-1.17	-3.6	0.29	-3.6	0.22	-3.6	0.85
-2.7	1.61	-2.7	-0.86	-2.7	0.16	-2.7	-0.49	-2.7	3.38	-2.7	-0.71	-2.7	2.67	-2.7	2.36	-2.7	1.42	-2.7	-1.74	-2.7	0.95	-2.7	-2.24	-2.7	-0.2	-2.7	1.83	-2.7	2.08	-2.7	0.01	-2.7	-0.1	-2.7	-1.11	-2.7	2.29	-2.7	0.54	-2.7	1.26	-2.7	0.27	-2.7	0.98	-2.7	-1.58	-2.7	1.56
-1.8	-1.46	-1.8	2.03	-1.8	0.33	-1.8	-1.61	-1.8	-4.31	-1.8	2.33	-1.8	-0.7	-1.8	0.75	-1.8	0.27	-1.8	-0.45	-1.8	-2.16	-1.8	0.62	-1.8	-1.58	-1.8	-0.47	-1.8	-3.27	-1.8	-1.97	-1.8	0.45	-1.8	-0.78	-1.8	-2.12	-1.8	1.53	-1.8	-0.72	-1.8	0.02	-1.8	0.35	-1.8	0.24	-1.8	-1.43
-0.9	1.5	-0.9	-0.21	-0.9	2.99	-0.9	1.55	-0.9	-1.24	-0.9	1.17	-0.9	2.17	-0.9	1	-0.9	0.97	-0.9	0.97	-0.9	1.77	-0.9	0.05	-0.9	0.54	-0.9	-1.42	-0.9	0.52	-0.9	1.59	-0.9	3.75	-0.9	-2.72	-0.9	-0.8	-0.9	0.16	-0.9	0.6	-0.9	-0.43	-0.9	3.05	-0.9	1.25	-0.9	-0.38
0	1.73	0	-0.42	0	1.3	0	0.01	0	1.25	0	-0.7	0	-1.82	0	-0.44	0	2	0	1.06	0	1.15	0	-1.55	0	1.81	0	0.19	0	-0.88	0	-0.72	0	-0.75	0	-1.87	0	1.93	0	0.65	0	1.58	0	0.03	0	1.48	0	0.81	0	0.3
0.9	-2.23	0.9	-0.88	0.9	-0.72	0.9	-0.58	0.9	2.04	0.9	-1.43	0.9	-1.49	0.9	0.28	0.9	0.53	0.9	-0.27	0.9	0.24	0.9	-0.56	0.9	1.14	0.9	0.73	0.9	3.97	0.9	-0.41	0.9	-2.5	0.9	0.03	0.9	1.52	0.9	1.91	0.9	1.64	0.9	2.98	0.9	-0.44	0.9	2.55	0.9	1.67
1.8	-0.99	1.8	1.14	1.8	0.14	1.8	-1.92	1.8	0.23	1.8	-0.2	1.8	-1.51	1.8	0.94	1.8	0.13	1.8	-0.74	1.8	-0.55	1.8	-3.22	1.8	-0.09	1.8	2.22	1.8	1.32	1.8	-2.44	1.8	0.4	1.8	-2.23	1.8	0.35	1.8	0.97	1.8	-0.59	1.8	-1.22	1.8	2.03	1.8	0.21	1.8	-0.25
2.7	0.06	2.7	-0.48	2.7	-0.3	2.7	-2.96	2.7	0.58	2.7	2.13	2.7	-2.45	2.7	1.81	2.7	2.55	2.7	-3.35	2.7	-0.29	2.7	-0.88	2.7	-0.89	2.7	-0.26	2.7	0.31	2.7	-0.45	2.7	0.84	2.7	-2.81	2.7	-0.03	2.7	1.22	2.7	-1.03	2.7	-0.72	2.7	0.93	2.7	0.42	2.7	-0.42
3.6	-1.37	3.6	-0.39	3.6	-1.92	3.6	-0.19	3.6	0.75	3.6	-0.11	3.6	-2.09	3.6	-0.15	3.6	-1.43	3.6	-1.11	3.6	-1.26	3.6	-2.4	3.6	0.08	3.6	-2.64	3.6	-0.07	3.6	-1.25	3.6	0.03	3.6	-3.85	3.6	-1.12	3.6	-2.85	3.6	-0.03	3.6	-0.42	3.6	2.13	3.6	-0.19	3.6	-3.44
4.5	1.1	4.5	0.5	4.5	-1.67	4.5	-0.55	4.5	1.06	4.5	0.89	4.5	-0.71	4.5	2.64	4.5	-0.43	4.5	1.1	4.5	0.29	4.5	-2.67	4.5	0.15	4.5	0.59	4.5	0.35	4.5	-0.7	4.5	-0.22	4.5	-2.46	4.5	0.51	4.5	0.64	4.5	2.12	4.5	-3.34	4.5	0.48	4.5	0.25	4.5	-0.48
5.4	-0.85	5.4	-0.82	5.4	-1.47	5.4	-1.05	5.4	-0.63	5.4	-0.76	5.4	-2.9	5.4	0.62	5.4	0.63	5.4	-1.97	5.4	-2.36	5.4	-1.17	5.4	-1.31	5.4	-1.69	5.4	-0.5	5.4	-2.52	5.4	3.13	5.4	1.28	5.4	1.22	5.4	0.84	5.4	1.25	5.4	0.75	5.4	5.09	5.4	3.02	5.4	-0.47
6.3	-1.28	6.3	0.97	6.3	-1.95	6.3	3.49	6.3	1.27	6.3	2.67	6.3	-2.66	6.3	0.16	6.3	-0.13	6.3	-0.34	6.3	0.67	6.3	-0.93	6.3	-2.49	6.3	-0.82	6.3	-0.23	6.3	1.81	6.3	0.7	6.3	-3.02	6.3	-0.7	6.3	2.96	6.3	-1.01	6.3	2.03	6.3	1.39	6.3	0.08	6.3	-1.22
7.2	0.7	7.2	-1.32	7.2	-1.6	7.2	39.42	7.2	1.55	7.2	-0.49	7.2	-1.91	7.2	0.85	7.2	-1.1	7.2	25.24	7.2	1.6	7.2	-2.43	7.2	-1.17	7.2	-0.33	7.2	-0.1	7.2	-0.78	7.2	2.24	7.2	-0.73	7.2	0.41	7.2	-0.38	7.2	-0.93	7.2	11.32	7.2	1.95	7.2	0.81	7.2	1.38
8.1	-0.09	8.1	3.81	8.1	12.44	8.1	4306.74	8.1	2587.29	8.1	6.02	8.1	-0.93	8.1	2.42	8.1	8.3	8.1	5331.44	8.1	2713.04	8.1	7.39	8.1	2.81	8.1	2.24	8.1	1.06	8.1	7568.84	8.1	339.99	8.1	0.68	8.1	4.29	8.1	2.36	8.1	3.98	8.1	8329.55	8.1	744.39	8.1	5.26	8.1	0.96
9	-80.59	9	13.41	9	26.94	9	2434.16	9	3302.14	9	1657.52	9	-367.32	9	4.84	9	12.99	9	2687.94	9	2126.16	9	642.06	9	3999.6	9	-16.28	9	-1.05	9	4790.34	9	773.82	9	265.49	9	7861.37	9	5.28	9	6.97	9	3508.47	9	-1790.58	9	156.29	9	-30582.2
9.9	-316.16	9.9	28.54	9.9	25.33	9.9	6.03	9.9	-7115.93	9.9	2082.36	9.9	-221.08	9.9	13.29	9.9	13.52	9.9	9.11	9.9	-6827.53	9.9	17408	9.9	-656.31	9.9	-59.9	9.9	-1.18	9.9	5.09	9.9	14.85	9.9	19313.6	9.9	-4101.15	9.9	5.52	9.9	4.76	9.9	4.37	9.9	7.02	9.9	-9862.93	9.9	-23162.8
10.8	-35.75	10.8	35.43	10.8	28.64	10.8	7.57	10.8	5.22	10.8	-23418.2	10.8	621.82	10.8	14.27	10.8	11.96	10.8	11.4	10.8	-3.56	10.8	-6803.14	10.8	-906.6	10.8	-23.51	10.8	-2.85	10.8	5.57	10.8	15.59	10.8	955.04	10.8	-4052.93	10.8	8.9	10.8	2.53	10.8	3.42	10.8	8.51	10.8	-3180.66	10.8	-578.9
11.7	-178.91	11.7	40.61	11.7	30.72	11.7	8.68	11.7	4.79	11.7	-3484.74	11.7	285.86	11.7	15.82	11.7	11.65	11.7	9.05	11.7	-1.71	11.7	-5373.09	11.7	564.73	11.7	-13.05	11.7	-2.69	11.7	3.34	11.7	11.47	11.7	898.1	11.7	1101.29	11.7	11.23	11.7	3.62	11.7	5.06	11.7	9.39	11.7	140.11	11.7	-309
12.6	-185.92	12.6	44.93	12.6	30.02	12.6	10.72	12.6	9.85	12.6	-2238.34	12.6	133.82	12.6	16.11	12.6	13.64	12.6	10.09	12.6	2.76	12.6	-5355.87	12.6	315.46	12.6	-11.13	12.6	0.13	12.6	4.24	12.6	15.18	12.6	-1455.12	12.6	399.14	12.6	12.17	12.6	6.97	12.6	4.35	12.6	9.88	12.6	-2418.11	12.6	-77.02
13.5	-37.9	13.5	42.03	13.5	29.18	13.5	9.75	13.5	6.41	13.5	-2119.65	13.5	-52.7	13.5	14.84	13.5	11.5	13.5	8.79	13.5	0.09	13.5	-7171.38	13.5	-2507.01	13.5	-14.52	13.5	-0.01	13.5	2.35	13.5	13.95	13.5	-2579.81	13.5	-2420.24	13.5	12.42	13.5	7.99	13.5	7.71	13.5	9.07	13.5	-4219.43	13.5	-33.15
14.4	-344.9	14.4	42.75	14.4	32.09	14.4	11.43	14.4	7.2	14.4	-4409.2	14.4	-118.42	14.4	20.55	14.4	10.72	14.4	8.73	14.4	1.78	14.4	-8000.68	14.4	906.08	14.4	-5.6	14.4	-1.03	14.4	1.66	14.4	13.92	14.4	-2129.61	14.4	635.44	14.4	15.46	14.4	6.88	14.4	4.28	14.4	10.07	14.4	-4349.3	14.4	264.16
15.3	-477.11	15.3	43.58	15.3	32.67	15.3	17.05	15.3	8.29	15.3	-6532.54	15.3	-76.03	15.3	20.21	15.3	11.99	15.3	15.97	15.3	0.61	15.3	-8288.69	15.3	-279.84	15.3	-10.3	15.3	-4.06	15.3	1.15	15.3	15.3	15.3	-1691.04	15.3	-786.45	15.3	12.89	15.3	6.09	15.3	5.34	15.3	7.73	15.3	-3186.32	15.3	339.77
16.2	-781.47	16.2	44.04	16.2	28.17	16.2	10.24	16.2	9.4	16.2	-6916.08	16.2	40.05	16.2	25.16	16.2	7.25	16.2	7.82	16.2	3.32	16.2	-8329.06	16.2	444.62	16.2	-5.53	16.2	-1.66	16.2	2.35	16.2	12.47	16.2	-1270.82	16.2	39.28	16.2	12.97	16.2	5.96	16.2	3.04	16.2	6.82	16.2	11361.8	16.2	342.31
17.1	-852.05	17.1	43.03	17.1	30.96	17.1	10.24	17.1	8.72	17.1	-6911.38	17.1	117.58	17.1	24.77	17.1	8.89	17.1	7.48	17.1	1.08	17.1	-8287.9	17.1	421.07	17.1	-8.43	17.1	-0.83	17.1	1.89	17.1	13.19	17.1	-893.25	17.1	346.33	17.1	12.77	17.1	7.96	17.1	5.44	17.1	7.73	17.1	12541.6	17.1	270.59
18	-160.64	18	46.21	18	28.89	18	11.6	18	7.36	18	-6893.01	18	-75.35	18	23.67	18	8.02	18	11.17	18	-0.38	18	-8160.95	18	-845	18	-9.07	18	-2.31	18	4.02	18	11.88	18	-478.31	18	-400.2	18	12.61	18	5.32	18	4.19	18	7.95	18	13129.3	18	-43.4
18.9	43.43	18.9	47.04	18.9	28.5	18.9	13.14	18.9	5.48	18.9	-6873.42	18.9	26.28	18.9	21.36	18.9	8.14	18.9	9.51	18.9	-2.23	18.9	-7863.02	18.9	-663.37	18.9	-9.67	18.9	-1.25	18.9	3.08	18.9	11.54	18.9	-136.79	18.9	-842.97	18.9	13.97	18.9	8.61	18.9	5.71	18.9	4.78	18.9	13638	18.9	29.15
19.8	53.44	19.8	48.72	19.8	29.13	19.8	9.28	19.8	7.46	19.8	-6851.39	19.8	23.73	19.8	25.96	19.8	6.84	19.8	9.49	19.8	0.32	19.8	-7389.38	19.8	-28.69	19.8	-6.16	19.8	-2.81	19.8	4.62	19.8	11.34	19.8	-49.3	19.8	3.95	19.8	15.58	19.8	8.8	19.8	4.78	19.8	5.63	19.8	13935.6	19.8	32.04
20.7	54.12	20.7	47.32	20.7	29.59	20.7	10.14	20.7	9.84	20.7	-6834.28	20.7	25.01	20.7	25.67	20.7	10.59	20.7	8.24	20.7	3.99	20.7	-6754.15	20.7	-25.14	20.7	-6.39	20.7	-1.33	20.7	3.8	20.7	11.14	20.7	0.62	20.7	11.51	20.7	12.56	20.7	5.9	20.7	3.91	20.7	5.57	20.7	14090.6	20.7	32.32
21.6	55.84	21.6	47.49	21.6	31.81	21.6	10.01	21.6	10.5	21.6	-7633.48	21.6	24.46	21.6	20.89	21.6	10.38	21.6	8.19	21.6	0.38	21.6	-6555.23	21.6	-25.86	21.6	0.17	21.6	-2.41	21.6	5.83	21.6	11.82	21.6	276.98	21.6	16.12	21.6	11	21.6	5.8	21.6	5.7	21.6	7.35	21.6	9245.05	21.6	32.37
22.5	57.34	22.5	44.37	22.5	28.97	22.5	10.33	22.5	1.94	22.5	-6564.98	22.5	25.9	22.5	15.25	22.5	8.16	22.5	7.91	22.5	-5.46	22.5	-3597.7	22.5	-24.37	22.5	-7.97	22.5	-6.3	22.5	1.99	22.5	10.99	22.5	-16477.1	22.5	20.96	22.5	12.06	22.5	-0.2	22.5	6.95	22.5	7.02	22.5	-19342.7	22.5	32.21
23.4	57.07	23.4	46.2	23.4	28.3	23.4	10.29	23.4	10.4	23.4	-3337.45	23.4	24.62	23.4	19.01	23.4	9.38	23.4	11.3	23.4	5.05	23.4	-2672.91	23.4	-24.29	23.4	-6.34	23.4	-1.43	23.4	4.53	23.4	11.5	23.4	-16979	23.4	23.94	23.4	16.11	23.4	4.61	23.4	5.2	23.4	5.59	23.4	-20079.2	23.4	31.26
24.3	58.02	24.3	42.97	24.3	26.25	24.3	11.27	24.3	0.46	24.3	-6706.49	24.3	22.79	24.3	11.66	24.3	7.6	24.3	9.32	24.3	-4.16	24.3	-8124.63	24.3	-28.15	24.3	1.24	24.3	-2.51	24.3	1.88	24.3	13.31	24.3	136.3	24.3	24.61	24.3	8.83	24.3	2.55	24.3	2.96	24.3	4.92	24.3	37.02	24.3	31.14
25.2	56.56	25.2	41.71	25.2	29.27	25.2	9.65	25.2	3.17	25.2	-569.54	25.2	23.47	25.2	13.18	25.2	7.12	25.2	10.21	25.2	-2.77	25.2	-703.15	25.2	-27.77	25.2	-7.8	25.2	-5.27	25.2	2.27	25.2	11.35	25.2	-208.28	25.2	23.6	25.2	8.86	25.2	3.82	25.2	3.18	25.2	4.21	25.2	-235.55	25.2	30.94
26.1	59.17	26.1	44.03	26.1	28.73	26.1	8.92	26.1	6.94	26.1	-239.29	26.1	22.82	26.1	11.12	26.1	9.34	26.1	7.77	26.1	1.11	26.1	-139.88	26.1	-29.79	26.1	-9.3	26.1	-2.8	26.1	2.24	26.1	11.27	26.1	-207.04	26.1	26.33	26.1	8.33	26.1	5.05	26.1	5.11	26.1	4.93	26.1	-230.47	26.1	31.77
27	61.09	27	39.4	27	29.07	27	11.24	27	4.99	27	-236.84	27	23.43	27	10.31	27	10.54	27	8.51	27	-3.8	27	-138.11	27	-27.65	27	-8.49	27	-2.34	27	2.26	27	10.06	27	-210.15	27	26.36	27	7.14	27	6.55	27	7.72	27	4.65	27	-234.02	27	31.38
27.9	59.52	27.9	42.76	27.9	29.49	27.9	9.26	27.9	6.29	27.9	-233.32	27.9	22.08	27.9	12.85	27.9	9.05	27.9	9.29	27.9	1.8	27.9	-134	27.9	-29.93	27.9	-10.12	27.9	-2.57	27.9	0.64	27.9	14.02	27.9	-208.99	27.9	26.19	27.9	7.8	27.9	5.68	27.9	6.47	27.9	4.88	27.9	-230.84	27.9	29.35
28.8	60.92	28.8	43.55	28.8	33.65	28.8	9.91	28.8	8.38	28.8	-236.74	28.8	22.59	28.8	10.91	28.8	11.43	28.8	10.77	28.8	1.82	28.8	-137.73	28.8	-27.47	28.8	-8.4	28.8	-2.66	28.8	4.86	28.8	11.46	28.8	-206.32	28.8	27.41	28.8	9.73	28.8	5.91	28.8	6.96	28.8	5.65	28.8	-229.68	28.8	30.96
29.7	62.07	29.7	42.11	29.7	28.48	29.7	8.65	29.7	7.86	29.7	-232.13	29.7	26.91	29.7	10.51	29.7	10.93	29.7	8.35	29.7	2.77	29.7	-134.49	29.7	-27.88	29.7	-8.85	29.7	-0.86	29.7	6.25	29.7	12.48	29.7	-207.08	29.7	26.72	29.7	9.85	29.7	4.93	29.7	5.51	29.7	7.31	29.7	-234.29	29.7	30.83
30.6	63.3	30.6	43.68	30.6	28.81	30.6	11.06	30.6	4.84	30.6	-233.83	30.6	24.24	30.6	12.47	30.6	7.75	30.6	9.37	30.6	0.92	30.6	-134.85	30.6	-27.23	30.6	-5.85	30.6	-4.4	30.6	3.41	30.6	9.95	30.6	-208.91	30.6	29.1	30.6	11.25	30.6	4.95	30.6	9.08	30.6	3.86	30.6	-231.97	30.6	29.47
31.5	60.22	31.5	41.11	31.5	28.65	31.5	11.06	31.5	5.38	31.5	-232.21	31.5	23.42	31.5	11.51	31.5	9.74	31.5	9.32	31.5	0.46	31.5	-134.5	31.5	-29.32	31.5	-10.04	31.5	-1.97	31.5	1.94	31.5	12.23	31.5	-206.24	31.5	28.6	31.5	7.04	31.5	7.67	31.5	2.64	31.5	6.71	31.5	-228.78	31.5	29.55
32.4	60.23	32.4	43.57	32.4	31.89	32.4	10.87	32.4	5.8	32.4	-232.86	32.4	23.34	32.4	12.37	32.4	11.21	32.4	8.89	32.4	-0.41	32.4	-138.64	32.4	-27.77	32.4	-7.63	32.4	-0.48	32.4	1.59	32.4	13.38	32.4	-207.16	32.4	30.93	32.4	12.95	32.4	5.16	32.4	4.84	32.4	5.83	32.4	-226.39	32.4	30.77
33.3	62.3	33.3	43.14	33.3	30.43	33.3	10.53	33.3	7.5	33.3	-230.76	33.3	22.92	33.3	12.01	33.3	10.63	33.3	8.39	33.3	0.64	33.3	-132.92	33.3	-28.35	33.3	-8.74	33.3	-4.44	33.3	1.67	33.3	9.77	33.3	-208.76	33.3	29.66	33.3	9.12	33.3	5.31	33.3	5.86	33.3	4.29	33.3	-227.46	33.3	29.76
34.2	60.23	34.2	42.83	34.2	28.84	34.2	9.71	34.2	6.8	34.2	-232.22	34.2	21.84	34.2	11.98	34.2	9.59	34.2	11.53	34.2	0.4	34.2	-134.87	34.2	-29.59	34.2	-9.78	34.2	-2.89	34.2	5.99	34.2	10.64	34.2	-207.68	34.2	29.5	34.2	8.2	34.2	7.1	34.2	7.66	34.2	5.45	34.2	-228.55	34.2	29.07
35.1	61.61	35.1	41.02	35.1	28.27	35.1	11.11	35.1	8.97	35.1	-234.83	35.1	21.95	35.1	11.66	35.1	10.35	35.1	9.29	35.1	2.26	35.1	-136.11	35.1	-28.46	35.1	-9.12	35.1	-3.38	35.1	2.28	35.1	13.07	35.1	-207.69	35.1	31.06	35.1	9.54	35.1	4.88	35.1	6.24	35.1	5.27	35.1	-230.07	35.1	31.34
36	61.88	36	41.42	36	28.25	36	12.15	36	7.02	36	-230.81	36	23.78	36	13.21	36	10.66	36	11.75	36	1.51	36	-137.66	36	-30.14	36	-9.05	36	-3.66	36	4.27	36	13.09	36	-209.41	36	31.6	36	7.39	36	5.61	36	4.83	36	5.13	36	-228.89	36	31.57
36.9	64.48	36.9	43.9	36.9	32.86	36.9	11.77	36.9	6.98	36.9	-235.19	36.9	24.81	36.9	10.67	36.9	12.64	36.9	12.3	36.9	2.48	36.9	-134.65	36.9	-27.76	36.9	-8.79	36.9	-3.03	36.9	4.13	36.9	12.45	36.9	-208.81	36.9	33.46	36.9	8.23	36.9	7.48	36.9	7.36	36.9	5.4	36.9	-229.08	36.9	30.35
37.8	61.82	37.8	41.67	37.8	29.09	37.8	11.5	37.8	8.55	37.8	-235.34	37.8	24.95	37.8	10.71	37.8	11.29	37.8	10.25	37.8	1.13	37.8	-136.81	37.8	-27.95	37.8	-8.63	37.8	-1.62	37.8	2.89	37.8	12.07	37.8	-208.52	37.8	33.19	37.8	9.49	37.8	8.3	37.8	8.9	37.8	4.43	37.8	-230.63	37.8	30.71
38.7	59.91	38.7	45.13	38.7	30.19	38.7	10.68	38.7	6	38.7	-230.8	38.7	23.7	38.7	11.7	38.7	10.82	38.7	10.83	38.7	0.55	38.7	-137	38.7	-29.82	38.7	-8.45	38.7	-3.51	38.7	3.44	38.7	11.05	38.7	-208.99	38.7	33.04	38.7	9.36	38.7	6.04	38.7	6.57	38.7	5.14	38.7	-229.91	38.7	31.46
39.6	63.58	39.6	44.13	39.6	29.95	39.6	11.79	39.6	8.82	39.6	-236.86	39.6	21.91	39.6	13	39.6	10.93	39.6	8.4	39.6	3.44	39.6	-138.63	39.6	-29.78	39.6	-7.86	39.6	-2.94	39.6	2.41	39.6	11.17	39.6	-210.63	39.6	33.3	39.6	11.09	39.6	6.34	39.6	4.59	39.6	5.41	39.6	-229.64	39.6	32.11
40.5	63.09	40.5	42.49	40.5	30.47	40.5	9.88	40.5	5.76	40.5	-234.46	40.5	25.02	40.5	12.09	40.5	9.19	40.5	9.25	40.5	-0.55	40.5	-138.29	40.5	-27.91	40.5	-10.58	40.5	-2.8	40.5	2.17	40.5	9.25	40.5	-210.84	40.5	33.96	40.5	8.86	40.5	7.02	40.5	4.96	40.5	5.37	40.5	-230.95	40.5	30.58
41.4	63.27	41.4	40.08	41.4	30.99	41.4	9.42	41.4	7.75	41.4	-232.15	41.4	26.01	41.4	10.09	41.4	10.39	41.4	8.93	41.4	1.8	41.4	-138.19	41.4	-29.82	41.4	-7.31	41.4	-3.72	41.4	3.61	41.4	11.83	41.4	-210.8	41.4	34.46	41.4	8.35	41.4	6.9	41.4	7.14	41.4	5.87	41.4	-229.48	41.4	31.92
42.3	62.02	42.3	41.83	42.3	31.99	42.3	30.41	42.3	5.02	42.3	-234.05	42.3	24.04	42.3	11.24	42.3	11.08	42.3	26.9	42.3	-1.89	42.3	-140.06	42.3	-32.05	42.3	-9.12	42.3	-2.08	42.3	2.48	42.3	9.45	42.3	-211.1	42.3	33.5	42.3	10.41	42.3	5.72	42.3	15.66	42.3	3.48	42.3	-228.36	42.3	30.36
43.2	62.4	43.2	42.54	43.2	29.8	43.2	65.76	43.2	13.64	43.2	-232.29	43.2	25.65	43.2	13.97	43.2	8.13	43.2	-369.54	43.2	4.81	43.2	-136.52	43.2	-27.08	43.2	-4.96	43.2	-2.82	43.2	83.93	43.2	8.71	43.2	-211.6	43.2	38.71	43.2	10.58	43.2	6.25	43.2	125.73	43.2	4.1	43.2	-231.36	43.2	30.92
44.1	63.02	44.1	44.14	44.1	29.02	44.1	7.37	44.1	2.14	44.1	-237.42	44.1	23.57	44.1	13.16	44.1	6.83	44.1	8.49	44.1	-6.23	44.1	-139.48	44.1	-32.19	44.1	-10.86	44.1	-2.46	44.1	1.37	44.1	7.95	44.1	-211.2	44.1	34.62	44.1	11.1	44.1	8.14	44.1	2.68	44.1	4.48	44.1	-231.06	44.1	30.89
45	63.36	45	43.79	45	29.99	45	7.53	45	6.03	45	-235.78	45	24.6	45	10.95	45	9.91	45	9.81	45	1.23	45	-138.36	45	-28.19	45	-8.69	45	-2.93	45	1.32	45	10.91	45	-211.5	45	39.27	45	10.84	45	6.2	45	4.83	45	6.67	45	-230.45	45	32.24
45.9	62.49	45.9	44.74	45.9	27.61	45.9	8.91	45.9	5.93	45.9	-234.56	45.9	24.47	45.9	11.2	45.9	7.7	45.9	10.03	45.9	-0.8	45.9	-139.28	45.9	-28.8	45.9	-7.43	45.9	-1.19	45.9	2.34	45.9	7.37	45.9	-212.14	45.9	38.59	45.9	10.36	45.9	7.66	45.9	5.12	45.9	4.19	45.9	-231.54	45.9	31.6
46.8	63.63	46.8	43.43	46.8	27.92	46.8	10.23	46.8	7.16	46.8	-231.06	46.8	23.77	46.8	13.3	46.8	6.9	46.8	8.65	46.8	-0.46	46.8	-137.27	46.8	-30.45	46.8	-8.2	46.8	-3.05	46.8	3.03	46.8	9.96	46.8	-210.19	46.8	36.48	46.8	11.65	46.8	4.52	46.8	6.13	46.8	5.91	46.8	-229.27	46.8	31.34
47.7	63.38	47.7	46.16	47.7	28.32	47.7	10.52	47.7	9.53	47.7	-236.26	47.7	22.93	47.7	12.82	47.7	7.39	47.7	9.58	47.7	1.86	47.7	-141.08	47.7	-31.9	47.7	-9.18	47.7	-3.88	47.7	2.31	47.7	11.39	47.7	-210.77	47.7	38.56	47.7	9.36	47.7	5.23	47.7	5.06	47.7	6.65	47.7	-228.97	47.7	30.61
48.6	63.24	48.6	44.3	48.6	29.83	48.6	10.12	48.6	6.53	48.6	-233.95	48.6	24.51	48.6	10.81	48.6	9.86	48.6	9.9	48.6	-0.45	48.6	-137.91	48.6	-30.57	48.6	-8.5	48.6	-4.64	48.6	1.49	48.6	11.02	48.6	-210.52	48.6	39.19	48.6	13.04	48.6	6.96	48.6	5.1	48.6	5.49	48.6	-231.43	48.6	32.47
49.5	61.19	49.5	40.52	49.5	30.32	49.5	9.82	49.5	5.58	49.5	-234.94	49.5	24.24	49.5	11.69	49.5	9.35	49.5	9.62	49.5	0.35	49.5	-139.12	49.5	-28.47	49.5	-8.85	49.5	-2.74	49.5	0.03	49.5	11.86	49.5	-211.66	49.5	40.72	49.5	10.9	49.5	9.81	49.5	4.05	49.5	8.44	49.5	-230.69	49.5	30.24
50.4	60.95	50.4	44.79	50.4	28.94	50.4	8.45	50.4	9.84	50.4	-235.28	50.4	23.37	50.4	12.93	50.4	7.69	50.4	7.61	50.4	1.93	50.4	-139.2	50.4	-29.97	50.4	-6.89	50.4	-4.81	50.4	2.74	50.4	15.2	50.4	-214.96	50.4	38.76	50.4	10.5	50.4	6.11	50.4	6.58	50.4	8.69	50.4	-233.14	50.4	29.81
51.3	62.82	51.3	44.16	51.3	31.09	51.3	7.76	51.3	4.43	51.3	-231.49	51.3	24.82	51.3	13.14	51.3	11.26	51.3	8.15	51.3	-0.38	51.3	-141.03	51.3	-30.92	51.3	-9.28	51.3	-3.51	51.3	3.54	51.3	9.65	51.3	-213.33	51.3	38.7	51.3	10.15	51.3	5.95	51.3	5.97	51.3	6.07	51.3	-231.05	51.3	31.99
52.2	61.81	52.2	45.16	52.2	29.31	52.2	8.74	52.2	9	52.2	-233.47	52.2	24.78	52.2	11.4	52.2	9.19	52.2	7.47	52.2	0.72	52.2	-138.17	52.2	-27.27	52.2	-9.81	52.2	-1.58	52.2	2.08	52.2	10.77	52.2	-212.45	52.2	43.29	52.2	12.16	52.2	6.46	52.2	6.76	52.2	5.29	52.2	-229.83	52.2	33.47
53.1	63.69	53.1	45.22	53.1	30.15	53.1	9.53	53.1	11.27	53.1	-230.67	53.1	25.51	53.1	14.67	53.1	10.44	53.1	9.59	53.1	2.59	53.1	-139.99	53.1	-31.36	53.1	-8.78	53.1	-3.47	53.1	3.03	53.1	9.56	53.1	-212.1	53.1	40.28	53.1	11.29	53.1	7.27	53.1	4.74	53.1	8.68	53.1	-232.19	53.1	29.26
54	61.88	54	44.25	54	29.24	54	9.19	54	9.6	54	-232.36	54	24.14	54	10.88	54	9.2	54	9.95	54	2.53	54	-138.99	54	-29.75	54	-8.88	54	-2.27	54	3.24	54	10.57	54	-215.26	54	39.88	54	10.61	54	7.44	54	5.73	54	5.69	54	-233.16	54	30.68
54.9	62.59	54.9	44.47	54.9	30.12	54.9	10.35	54.9	9.45	54.9	-235.54	54.9	24.92	54.9	14.3	54.9	7.98	54.9	7.89	54.9	3.27	54.9	-140.42	54.9	-29.21	54.9	-8.11	54.9	-2.23	54.9	0.61	54.9	11.06	54.9	-215.32	54.9	44.14	54.9	12.32	54.9	7.75	54.9	5.94	54.9	7.75	54.9	-231.31	54.9	32.06
55.8	64.32	55.8	43.16	55.8	28.25	55.8	10.79	55.8	8.74	55.8	-232.81	55.8	25.96	55.8	11.19	55.8	8.74	55.8	8.44	55.8	2.6	55.8	-140.39	55.8	-30.82	55.8	-9.52	55.8	-4.19	55.8	2.45	55.8	12.15	55.8	-214.46	55.8	43.57	55.8	10.31	55.8	6.48	55.8	7.4	55.8	6.17	55.8	-231.77	55.8	29.98
56.7	63.63	56.7	44.31	56.7	28.3	56.7	11.34	56.7	9.99	56.7	-232.44	56.7	24.71	56.7	13.77	56.7	8.85	56.7	9.46	56.7	4.46	56.7	-142.36	56.7	-31.37	56.7	-7.46	56.7	-2.79	56.7	4.07	56.7	11.16	56.7	-216.4	56.7	42.35	56.7	11.81	56.7	4.73	56.7	7.35	56.7	5.26	56.7	-233.12	56.7	31.64
57.6	63.81	57.6	42.32	57.6	25.22	57.6	10.99	57.6	9.85	57.6	-234.86	57.6	25.97	57.6	12.73	57.6	5.14	57.6	9.57	57.6	0.64	57.6	-136.46	57.6	-28.38	57.6	-8.5	57.6	-5.9	57.6	1.89	57.6	9.27	57.6	-215.57	57.6	44.34	57.6	12.03	57.6	7.35	57.6	6.91	57.6	8.6	57.6	-235.15	57.6	32.47
58.5	62.9	58.5	45.95	58.5	24.06	58.5	7.87	58.5	10.46	58.5	-234.84	58.5	25.26	58.5	13.63	58.5	6.9	58.5	8.64	58.5	2.88	58.5	-138.97	58.5	-29.59	58.5	-7.85	58.5	-2.11	58.5	3.5	58.5	10.19	58.5	-213.7	58.5	43.77	58.5	12.84	58.5	8.87	58.5	5.14	58.5	5.38	58.5	-234.58	58.5	30.69
59.4	65.32	59.4	45.5	59.4	26.53	59.4	12.24	59.4	12.72	59.4	-236.16	59.4	23.7	59.4	13.63	59.4	9.03	59.4	11.84	59.4	3.59	59.4	-141.88	59.4	-33	59.4	-9.67	59.4	-1.89	59.4	1.43	59.4	12.52	59.4	-217.38	59.4	41.54	59.4	10.9	59.4	7.26	59.4	4.74	59.4	8.92	59.4	-233.39	59.4	30.07
60.3	62.02	60.3	44.68	60.3	27.66	60.3	9.31	60.3	6.73	60.3	-233.56	60.3	27.1	60.3	15.45	60.3	8.05	60.3	8.78	60.3	1.3	60.3	-141.08	60.3	-28.69	60.3	-9.16	60.3	-2.58	60.3	3.08	60.3	12.76	60.3	-218.68	60.3	44.95	60.3	12.58	60.3	7.11	60.3	4.39	60.3	6.82	60.3	-233.03	60.3	30.37
61.2	65.83	61.2	45.9	61.2	27.14	61.2	8.98	61.2	11.8	61.2	-237.25	61.2	27.52	61.2	11.74	61.2	8.22	61.2	8.68	61.2	2.18	61.2	-139.36	61.2	-29.61	61.2	-8.61	61.2	-0.99	61.2	2.78	61.2	13.91	61.2	-214.62	61.2	43.6	61.2	14.29	61.2	6.4	61.2	6.94	61.2	6.6	61.2	-231.2	61.2	29.47
62.1	61.67	62.1	44.32	62.1	25.4	62.1	9.25	62.1	8.87	62.1	-232.48	62.1	22.83	62.1	11	62.1	5.14	62.1	9.24	62.1	2.05	62.1	-140.41	62.1	-31.13	62.1	-10.56	62.1	-5.61	62.1	2.92	62.1	10.98	62.1	-216.61	62.1	45.93	62.1	14.33	62.1	9.38	62.1	6.52	62.1	6.62	62.1	-232.38	62.1	33.16
63	65.29	63	44.81	63	21.85	63	8.25	63	6.5	63	-233.95	63	25.25	63	14.08	63	5.7	63	5.85	63	0.77	63	-141.27	63	-31.53	63	-7.85	63	-4.08	63	2.04	63	11.07	63	-215.3	63	44.38	63	12.65	63	7.14	63	5.05	63	7.85	63	-233.91	63	32.43
63.9	64.65	63.9	45.84	63.9	25.98	63.9	9.74	63.9	10.02	63.9	-234.32	63.9	23.91	63.9	13.21	63.9	7.73	63.9	10.4	63.9	4.7	63.9	-138.44	63.9	-33.87	63.9	-7.66	63.9	-2.93	63.9	3.33	63.9	11.06	63.9	-217.05	63.9	44.88	63.9	13.3	63.9	5.35	63.9	4.75	63.9	7.77	63.9	-234.35	63.9	31
64.8	63.2	64.8	43.17	64.8	25.82	64.8	6.74	64.8	8.1	64.8	-233.77	64.8	25	64.8	12.09	64.8	6.07	64.8	7.98	64.8	0.21	64.8	-139.6	64.8	-30.97	64.8	-9.6	64.8	-3.48	64.8	3.07	64.8	9.04	64.8	-214.3	64.8	44.29	64.8	14.25	64.8	7.1	64.8	8.33	64.8	6.59	64.8	-231.58	64.8	30.14
65.7	63.48	65.7	47.09	65.7	23.48	65.7	7.72	65.7	5.9	65.7	-236.2	65.7	26.48	65.7	15.88	65.7	5.84	65.7	8.6	65.7	-1.02	65.7	-141.38	65.7	-30.93	65.7	-8.45	65.7	-1.35	65.7	3.85	65.7	11.05	65.7	-213.35	65.7	43.75	65.7	11.28	65.7	8.32	65.7	5.89	65.7	7.56	65.7	-232.69	65.7	29.7
66.6	63.7	66.6	42.72	66.6	25.99	66.6	9.34	66.6	11.34	66.6	-232.63	66.6	25.01	66.6	12.15	66.6	6.42	66.6	10.05	66.6	2.43	66.6	-141.09	66.6	-31.14	66.6	-10.24	66.6	-3.68	66.6	3.04	66.6	11.72	66.6	-218.03	66.6	46.68	66.6	12.63	66.6	5	66.6	5.1	66.6	7.65	66.6	-228.51	66.6	31.88
67.5	63.54	67.5	44.99	67.5	25.15	67.5	7.43	67.5	9	67.5	-230.76	67.5	25.08	67.5	12.23	67.5	4.85	67.5	6.53	67.5	1.7	67.5	-138.78	67.5	-30.79	67.5	-9.07	67.5	-4.12	67.5	3.5	67.5	8.82	67.5	-217.53	67.5	47.99	67.5	13.18	67.5	5.42	67.5	4.72	67.5	5.04	67.5	-231.76	67.5	31.14
68.4	63.83	68.4	45.44	68.4	24.47	68.4	6.58	68.4	11.54	68.4	-235.47	68.4	27.47	68.4	13.77	68.4	7.63	68.4	5.39	68.4	3.57	68.4	-143.95	68.4	-31.67	68.4	-9.24	68.4	-1.73	68.4	0.38	68.4	12.36	68.4	-221.25	68.4	49.3	68.4	13.23	68.4	6.97	68.4	6.92	68.4	8.47	68.4	-233.4	68.4	33.32
69.3	65.2	69.3	45.93	69.3	23.68	69.3	7.93	69.3	9.54	69.3	-234.11	69.3	28.72	69.3	13.05	69.3	6.09	69.3	7.23	69.3	2.31	69.3	-142.39	69.3	-31.58	69.3	-7.82	69.3	-1.02	69.3	4.5	69.3	11.11	69.3	-218.62	69.3	48	69.3	11.62	69.3	7.19	69.3	6.76	69.3	7.02	69.3	-233.4	69.3	33.12
70.2	62.5	70.2	44.56	70.2	22.79	70.2	9.47	70.2	10.97	70.2	-231.78	70.2	24.2	70.2	13.79	70.2	6.77	70.2	7.51	70.2	1.62	70.2	-138.93	70.2	-33.42	70.2	-7.32	70.2	-2.97	70.2	2.5	70.2	13.62	70.2	-215.98	70.2	48.26	70.2	13.5	70.2	6.55	70.2	5.59	70.2	7.68	70.2	-232.6	70.2	31.66
71.1	61.47	71.1	44.65	71.1	23.33	71.1	8.02	71.1	10.74	71.1	-231.62	71.1	22.03	71.1	13.47	71.1	5.22	71.1	7.19	71.1	3.12	71.1	-140.1	71.1	-32.18	71.1	-9.67	71.1	-3.9	71.1	1.95	71.1	11.66	71.1	-215.29	71.1	49.3	71.1	14.62	71.1	5.28	71.1	4.73	71.1	9.14	71.1	-232.46	71.1	29.99
72	63.26	72	45.29	72	24.27	72	8.69	72	9.56	72	-230.5	72	25.21	72	13.42	72	5.27	72	6.81	72	3.99	72	-134.97	72	-29.15	72	-5.3	72	-2.81	72	3.39	72	10.4	72	-216.34	72	52.51	72	13.62	72	7.45	72	5.53	72	6.5	72	-233.47	72	32.46
72.9	61.4	72.9	44.98	72.9	22.26	72.9	7.51	72.9	8.45	72.9	-232.46	72.9	22.58	72.9	11.83	72.9	6.62	72.9	8.78	72.9	1.62	72.9	-140.41	72.9	-31.85	72.9	-9.69	72.9	-3.76	72.9	3.47	72.9	11.72	72.9	-215.5	72.9	50.96	72.9	14.8	72.9	6.05	72.9	7.58	72.9	8.19	72.9	-233.11	72.9	30.85
73.8	64.34	73.8	46.19	73.8	21.63	73.8	8.65	73.8	12.34	73.8	-228.62	73.8	25.53	73.8	12.89	73.8	5.85	73.8	7.8	73.8	2.02	73.8	-133.21	73.8	-21.61	73.8	-9.95	73.8	-4.83	73.8	1.88	73.8	5.46	73.8	-214.57	73.8	59.71	73.8	15.57	73.8	6.66	73.8	3.07	73.8	4.1	73.8	-239.44	73.8	29.09
74.7	19.36	74.7	28.91	74.7	8.24	74.7	-0.74	74.7	67.1	74.7	-208.69	74.7	22.47	74.7	11.28	74.7	1.06	74.7	1.4	74.7	60.69	74.7	-111.44	74.7	95.94	74.7	47.88	74.7	0.19	74.7	2.21	74.7	3.74	74.7	-216.16	74.7	175.25	74.7	17.08	74.7	6.96	74.7	3.75	74.7	3.65	74.7	-232.81	74.7	21
75.6	-9.94	75.6	16.25	75.6	-0.53	75.6	-7.06	75.6	-21.23	75.6	-223.75	75.6	15.13	75.6	8.07	75.6	0.25	75.6	-0.23	75.6	-25.84	75.6	-128.01	75.6	46.94	75.6	27.11	75.6	0.47	75.6	-2.21	75.6	8.62	75.6	-216.45	75.6	134.43	75.6	18.9	75.6	6.23	75.6	-1.23	75.6	5.63	75.6	-230.52	75.6	12.34
76.5	-15.19	76.5	12.06	76.5	-3.45	76.5	-8.05	76.5	7.36	76.5	-227.66	76.5	12.56	76.5	7.6	76.5	-2.2	76.5	-1.74	76.5	0.32	76.5	-132.89	76.5	-10.89	76.5	1.15	76.5	-1.38	76.5	-0.66	76.5	9.49	76.5	-214.41	76.5	75.98	76.5	16.58	76.5	4.83	76.5	-0.71	76.5	7.16	76.5	-232.04	76.5	9.64
77.4	-17.56	77.4	12.95	77.4	-3.82	77.4	-7.15	77.4	5.78	77.4	-228.32	77.4	10.98	77.4	8.33	77.4	0.01	77.4	-0.7	77.4	1.11	77.4	-131.16	77.4	-21.08	77.4	-0.61	77.4	1.27	77.4	-0.9	77.4	11.84	77.4	-215.47	77.4	67.38	77.4	16.35	77.4	6.19	77.4	-1.36	77.4	6.66	77.4	-230.37	77.4	9.87
78.3	-18	78.3	11.63	78.3	-0.61	78.3	-10.37	78.3	3.51	78.3	-228.06	78.3	13.26	78.3	7.61	78.3	0.48	78.3	-2.55	78.3	-1.03	78.3	-130.01	78.3	-20.57	78.3	-0.26	78.3	0.54	78.3	-1.27	78.3	10.27	78.3	-211.89	78.3	65.4	78.3	15.27	78.3	5.78	78.3	0.46	78.3	7.43	78.3	-231.6	78.3	8.1
79.2	-19.21	79.2	11.77	79.2	-3.05	79.2	-5.55	79.2	5.47	79.2	-228.53	79.2	14.44	79.2	8.3	79.2	-2.96	79.2	-1.24	79.2	-1.63	79.2	-132.57	79.2	-21.02	79.2	-1.78	79.2	-1.71	79.2	-2.76	79.2	9.56	79.2	-214	79.2	64.73	79.2	15.14	79.2	6.87	79.2	-0.55	79.2	4.31	79.2	-228	79.2	6.74
80.1	-15.88	80.1	13.76	80.1	-3.65	80.1	-6.63	80.1	4.93	80.1	-228.41	80.1	14.27	80.1	8.65	80.1	-0.02	80.1	-2.83	80.1	-2.79	80.1	-132.69	80.1	-21.33	80.1	-1.23	80.1	2.32	80.1	-1.33	80.1	7.78	80.1	-214.33	80.1	63.06	80.1	15.94	80.1	6.1	80.1	2.05	80.1	6.73	80.1	-230.63	80.1	6.68
81	-22.23	81	14.11	81	-1.7	81	-5.7	81	6.41	81	-230.92	81	11.6	81	8.97	81	0.45	81	-1.46	81	-0.56	81	-133.53	81	-19.01	81	-1.2	81	0.57	81	-1.46	81	9	81	-217.82	81	61.6	81	17.16	81	6.01	81	-3.26	81	4.84	81	-230.19	81	5.74
81.9	-19.66	81.9	12.25	81.9	-2.54	81.9	-7.51	81.9	5.32	81.9	-230.21	81.9	13.54	81.9	6.01	81.9	0.33	81.9	-1.45	81.9	-3.29	81.9	-131.41	81.9	-18.98	81.9	-4.62	81.9	-0.84	81.9	-1.9	81.9	8.72	81.9	-214.14	81.9	65.63	81.9	14.84	81.9	5.79	81.9	-1.06	81.9	6.66	81.9	-227.1	81.9	7.99
82.8	-20.98	82.8	12.29	82.8	-5.32	82.8	-5.79	82.8	1.74	82.8	-228.49	82.8	11.44	82.8	10.08	82.8	-1.12	82.8	-2.01	82.8	-1.86	82.8	-131.35	82.8	-21.07	82.8	0.42	82.8	0.85	82.8	-1.99	82.8	9.3	82.8	-214.46	82.8	64.14	82.8	17.37	82.8	7.49	82.8	-1.54	82.8	5.35	82.8	-230.43	82.8	8.17
83.7	-20.81	83.7	13.24	83.7	-1.6	83.7	-8.01	83.7	7.68	83.7	-226.08	83.7	12.48	83.7	6.99	83.7	-1.01	83.7	-0.55	83.7	-0.8	83.7	-131.86	83.7	-22.37	83.7	-1	83.7	0.23	83.7	0.15	83.7	9.41	83.7	-216.51	83.7	62.66	83.7	16.57	83.7	7.45	83.7	0.37	83.7	7.68	83.7	-229.79	83.7	7.04
84.6	-19.47	84.6	12.59	84.6	-3.45	84.6	-7.41	84.6	6.37	84.6	-229.21	84.6	11.68	84.6	7.55	84.6	-0.36	84.6	-3.14	84.6	-2.62	84.6	-132.06	84.6	-24.82	84.6	-2.44	84.6	3.09	84.6	-2.82	84.6	10.36	84.6	-215.95	84.6	62.62	84.6	15.89	84.6	6.57	84.6	-1.84	84.6	6.85	84.6	-230.01	84.6	8.68
85.5	-20.78	85.5	12.33	85.5	-4.6	85.5	-6.49	85.5	4.96	85.5	-226.89	85.5	10.65	85.5	7.71	85.5	-0.25	85.5	-2.32	85.5	-1.32	85.5	-130.33	85.5	-21.28	85.5	-4.02	85.5	0.2	85.5	-4.02	85.5	10.22	85.5	-213.56	85.5	63.47	85.5	16.48	85.5	8.7	85.5	-2.79	85.5	6.48	85.5	-227.62	85.5	6.8
86.4	-20.94	86.4	12.82	86.4	-4.67	86.4	-8.92	86.4	5.81	86.4	-227.41	86.4	12.75	86.4	8.66	86.4	-3.06	86.4	-1.48	86.4	-1.5	86.4	-130.92	86.4	-23.71	86.4	-0.76	86.4	0.19	86.4	-2.76	86.4	9.48	86.4	-212.07	86.4	58.48	86.4	14.98	86.4	7.31	86.4	0.26	86.4	9.5	86.4	-228.92	86.4	5.48
87.3	-19.68	87.3	14.25	87.3	-2.68	87.3	-7.86	87.3	3.87	87.3	-225.9	87.3	12.07	87.3	8.47	87.3	-1.85	87.3	-3.51	87.3	-3.38	87.3	-131.57	87.3	-22.91	87.3	-2.58	87.3	-1.03	87.3	-2.79	87.3	8.76	87.3	-215.51	87.3	61.9	87.3	17.1	87.3	9.84	87.3	-1.27	87.3	8.16	87.3	-229.07	87.3	6.1
88.2	-20.42	88.2	15.58	88.2	-2.53	88.2	-6.91	88.2	7.13	88.2	-226.57	88.2	11.15	88.2	7.37	88.2	-0.17	88.2	-3.78	88.2	0.47	88.2	-133.03	88.2	-23.86	88.2	-0.03	88.2	1.74	88.2	-3.6	88.2	11.07	88.2	-215.36	88.2	61.93	88.2	17.56	88.2	6.37	88.2	-2.9	88.2	9.68	88.2	-226.9	88.2	6.52
89.1	-23	89.1	12.73	89.1	-3.74	89.1	-5.84	89.1	4.9	89.1	-227.71	89.1	10.6	89.1	8.83	89.1	-2.27	89.1	-3.59	89.1	-1.87	89.1	-131.94	89.1	-22.37	89.1	-2.8	89.1	-2.18	89.1	-2.36	89.1	11.18	89.1	-214.96	89.1	62.55	89.1	16.34	89.1	7.05	89.1	-1.84	89.1	8.81	89.1	-226.37	89.1	5.64
90	-19.21	90	13.21	90	-2.81	90	-9.86	90	6.66	90	-226.52	90	11.95	90	9.77	90	-0.43	90	-2.59	90	-3.04	90	-130.68	90	-21.94	90	-0.58	90	0.66	90	-3.45	90	9.77	90	-214.75	90	61.64	90	19.39	90	6.16	90	-1.89	90	7.91	90	-227.72	90	5.28
90.9	-24.01	90.9	14.31	90.9	-1.15	90.9	-8.8	90.9	3.06	90.9	-226.55	90.9	11.29	90.9	7.55	90.9	1.84	90.9	-4.13	90.9	-3.01	90.9	-132.96	90.9	-21.03	90.9	-2.1	90.9	-0.05	90.9	-3.52	90.9	12.15	90.9	-214.86	90.9	62.55	90.9	17.46	90.9	6.16	90.9	0.51	90.9	9.2	90.9	-227.27	90.9	4.13
91.8	-23.82	91.8	13.84	91.8	-1.88	91.8	-8.78	91.8	4.6	91.8	-224.13	91.8	10.31	91.8	9.23	91.8	0.52	91.8	-3.16	91.8	0.67	91.8	-126.66	91.8	-22.21	91.8	-1.97	91.8	-0.33	91.8	-5.67	91.8	11.59	91.8	-211.7	91.8	63.09	91.8	17.38	91.8	9.62	91.8	-1.45	91.8	8.23	91.8	-228.6	91.8	7.21
92.7	-22.37	92.7	14.18	92.7	-0.5	92.7	-7.06	92.7	5.49	92.7	-227.85	92.7	12.36	92.7	10.02	92.7	0.18	92.7	-0.49	92.7	-0.64	92.7	-129.76	92.7	-20.98	92.7	0.18	92.7	1.71	92.7	-4.15	92.7	10.02	92.7	-213.34	92.7	62.24	92.7	17.5	92.7	9.48	92.7	-1.02	92.7	9.95	92.7	-227.59	92.7	6.07
93.6	-22.11	93.6	13.62	93.6	-3.16	93.6	-8.42	93.6	4.25	93.6	-225.61	93.6	11	93.6	6.66	93.6	1.14	93.6	-1.87	93.6	-4.42	93.6	-130.33	93.6	-23.2	93.6	-3.55	93.6	0.6	93.6	-4.01	93.6	8.29	93.6	-214	93.6	61.17	93.6	16.21	93.6	8.46	93.6	-0.15	93.6	8.7	93.6	-230.09	93.6	4.69
94.5	-23.24	94.5	11.03	94.5	-2.13	94.5	-9.58	94.5	4.92	94.5	-224.99	94.5	9.63	94.5	7.71	94.5	-1.89	94.5	-2.19	94.5	0.36	94.5	-131.33	94.5	-22.65	94.5	0.27	94.5	-1.02	94.5	-3.78	94.5	13.28	94.5	-213.32	94.5	62.77	94.5	18.7	94.5	7.84	94.5	-4.06	94.5	9.72	94.5	-227.38	94.5	5.17
95.4	-21.84	95.4	12.1	95.4	-3.94	95.4	-9.84	95.4	4.51	95.4	-229.54	95.4	9.79	95.4	7.13	95.4	-2.21	95.4	-3.35	95.4	0	95.4	-134.92	95.4	-23.95	95.4	-1.37	95.4	-0.82	95.4	-3	95.4	9.34	95.4	-216.17	95.4	61.18	95.4	18.18	95.4	6.89	95.4	-1.06	95.4	8.26	95.4	-227.92	95.4	4.35
96.3	-24.3	96.3	12.04	96.3	0.3	96.3	-9.16	96.3	6.43	96.3	-226.48	96.3	9.61	96.3	6.78	96.3	1.48	96.3	-4.26	96.3	-2.44	96.3	-133.55	96.3	-23.88	96.3	-2.18	96.3	1.03	96.3	-3.67	96.3	6.53	96.3	-216.45	96.3	59.17	96.3	18.48	96.3	7.47	96.3	-2.11	96.3	6.93	96.3	-229.23	96.3	4.14
97.2	-24.48	97.2	14.95	97.2	0.29	97.2	-9.09	97.2	4.94	97.2	-225.2	97.2	12.6	97.2	9.85	97.2	-2.68	97.2	-3.39	97.2	-1.02	97.2	-133.15	97.2	-20.63	97.2	-1.53	97.2	-1.48	97.2	-4.27	97.2	9.92	97.2	-214.73	97.2	62.46	97.2	20.03	97.2	8.78	97.2	-1.96	97.2	11.31	97.2	-226.49	97.2	5.53
98.1	-22.41	98.1	11.93	98.1	-1.96	98.1	-8.36	98.1	5.74	98.1	-226.09	98.1	10.69	98.1	6.92	98.1	-0.04	98.1	-2.22	98.1	-1.42	98.1	-131.88	98.1	-21.07	98.1	-1.72	98.1	-0.71	98.1	-2.72	98.1	9.92	98.1	-212.37	98.1	62.87	98.1	18.13	98.1	8.27	98.1	1.86	98.1	10.42	98.1	-224.91	98.1	4.7
99	-24.77	99	15.06	99	-2.85	99	-6.8	99	6.39	99	-225.75	99	9.12	99	9.91	99	-1.31	99	-2.16	99	-1.94	99	-132.49	99	-24.28	99	-0.04	99	1.48	99	-3.55	99	9.28	99	-213.39	99	58.71	99	18.24	99	9.56	99	-0.71	99	9.06	99	-227.72	99	6.13
99.9	-22.75	99.9	12.82	99.9	-2.11	99.9	-7.5	99.9	4.84	99.9	-228.47	99.9	10.27	99.9	9.75	99.9	0.03	99.9	-0.86	99.9	1.39	99.9	-131.32	99.9	-24.93	99.9	-0.26	99.9	1.07	99.9	-2	99.9	10.65	99.9	-214.8	99.9	60.77	99.9	19.05	99.9	8.62	99.9	2.09	99.9	9.52	99.9	-226.71	99.9	4.93
100.8	-23.65	100.8	13.11	100.8	-1.59	100.8	-8.99	100.8	3.68	100.8	-229.79	100.8	9.06	100.8	9.8	100.8	-0.1	100.8	-4.1	100.8	-1.61	100.8	-133.3	100.8	-23.71	100.8	1.72	100.8	2.19	100.8	-3.83	100.8	9.94	100.8	-216.97	100.8	60.9	100.8	17.83	100.8	11.15	100.8	0.07	100.8	10.94	100.8	-229.22	100.8	5.42
101.7	-22.98	101.7	11.81	101.7	-0.12	101.7	-9.31	101.7	4.29	101.7	-227.28	101.7	12.38	101.7	5.78	101.7	-0.08	101.7	-2.3	101.7	-1.47	101.7	-132.37	101.7	-22.94	101.7	-2.52	101.7	0.87	101.7	-1.47	101.7	8.68	101.7	-215.21	101.7	61.98	101.7	17.29	101.7	11.87	101.7	0.26	101.7	9.58	101.7	-226.07	101.7	5.04
102.6	-22.45	102.6	10.94	102.6	-0.23	102.6	-9.56	102.6	5.04	102.6	-224.48	102.6	10.61	102.6	7.42	102.6	-1.34	102.6	-3.66	102.6	-3.11	102.6	-131.31	102.6	-22.2	102.6	0.54	102.6	2.21	102.6	-4.83	102.6	10.25	102.6	-213.84	102.6	63.3	102.6	19.13	102.6	10.78	102.6	-0.67	102.6	11.17	102.6	-225.87	102.6	5.57
103.5	-21.77	103.5	13.1	103.5	-1.13	103.5	-6.45	103.5	4.46	103.5	-223.54	103.5	8.65	103.5	9.99	103.5	-0.82	103.5	-2.65	103.5	0.75	103.5	-132.22	103.5	-23.13	103.5	-0.45	103.5	0.12	103.5	-4.33	103.5	10.36	103.5	-216.37	103.5	61.4	103.5	16.16	103.5	11.27	103.5	-1.14	103.5	10.92	103.5	-226.82	103.5	5.11
104.4	-23.71	104.4	12.03	104.4	-2.5	104.4	-6.89	104.4	5.44	104.4	-227.15	104.4	8.64	104.4	9.22	104.4	-2.12	104.4	-4.8	104.4	-3.3	104.4	-133.65	104.4	-23.53	104.4	-1.69	104.4	-0.05	104.4	-6.13	104.4	8.8	104.4	-213.87	104.4	59.85	104.4	19.2	104.4	10.05	104.4	-1.97	104.4	9.12	104.4	-224.99	104.4	2.4
105.3	-25.91	105.3	13	105.3	-1.77	105.3	-11.12	105.3	5.65	105.3	-228.38	105.3	9.45	105.3	9.67	105.3	1.59	105.3	-2.73	105.3	0.63	105.3	-132.82	105.3	-25.73	105.3	-1.75	105.3	1.17	105.3	-3.73	105.3	10.44	105.3	-214.85	105.3	60.05	105.3	17.85	105.3	11.56	105.3	-0.55	105.3	11.84	105.3	-226.56	105.3	5.01
106.2	-21.97	106.2	12.14	106.2	-0.23	106.2	-10.67	106.2	3.42	106.2	-224.23	106.2	11.3	106.2	7.53	106.2	0.88	106.2	-5.45	106.2	-4.21	106.2	-130.16	106.2	-22.19	106.2	-1.24	106.2	-0.58	106.2	-6.65	106.2	9.71	106.2	-212.63	106.2	60.82	106.2	19.71	106.2	9.41	106.2	-1.44	106.2	11.61	106.2	-224.1	106.2	5.45
107.1	-21.22	107.1	13.17	107.1	0	107.1	-8.54	107.1	5.1	107.1	-227.28	107.1	11.23	107.1	7.01	107.1	0.85	107.1	-3.55	107.1	-1.95	107.1	-131.31	107.1	-23.36	107.1	-3.85	107.1	0.18	107.1	-5.12	107.1	10.66	107.1	-217.15	107.1	62.08	107.1	17.66	107.1	11.62	107.1	-0.39	107.1	11.88	107.1	-226.61	107.1	5.43
108	-22.91	108	14.73	108	-0.35	108	-6.05	108	8.23	108	-225.39	108	13.34	108	10.11	108	1.12	108	-3.74	108	-1.26	108	-130.57	108	-20.41	108	-3.36	108	1.98	108	-6.76	108	9.28	108	-212.35	108	61.34	108	16.82	108	13.58	108	1.53	108	10.71	108	-222.96	108	5.42
108.9	-24.05	108.9	11.5	108.9	-0.62	108.9	-9.57	108.9	6.43	108.9	-226.52	108.9	9.24	108.9	7.62	108.9	-2.21	108.9	-6.12	108.9	-2.67	108.9	-132.91	108.9	-23.59	108.9	-0.9	108.9	0.13	108.9	-7.24	108.9	8.36	108.9	-215.87	108.9	60.91	108.9	19.03	108.9	11.58	108.9	-2.11	108.9	7.33	108.9	-225.93	108.9	5.35
109.8	-22.64	109.8	10.89	109.8	-0.24	109.8	-10.46	109.8	6.11	109.8	-228.27	109.8	11.17	109.8	7.39	109.8	1.4	109.8	-6.67	109.8	-2.74	109.8	-131.58	109.8	-24.75	109.8	-2.31	109.8	0.74	109.8	-4.15	109.8	9.74	109.8	-216.62	109.8	60.05	109.8	15.79	109.8	9.99	109.8	0.14	109.8	11.77	109.8	-225.2	109.8	5.08
110.7	-23.56	110.7	12.86	110.7	2.02	110.7	-9.61	110.7	7.67	110.7	-225.55	110.7	9.29	110.7	7.86	110.7	0.97	110.7	-3.23	110.7	-2.43	110.7	-131.95	110.7	-22.75	110.7	1.37	110.7	0.47	110.7	-5.18	110.7	9.51	110.7	-215.81	110.7	63.73	110.7	18.86	110.7	11.21	110.7	0.93	110.7	16.05	110.7	-225.46	110.7	6.57
111.6	-21.48	111.6	13.5	111.6	-2.45	111.6	-8.58	111.6	9.1	111.6	-228.52	111.6	11.54	111.6	7.69	111.6	0.21	111.6	-4.07	111.6	1.33	111.6	-135.16	111.6	-20.89	111.6	-4.06	111.6	1.19	111.6	-5.12	111.6	8.92	111.6	-215	111.6	61.49	111.6	17.73	111.6	11.06	111.6	-0.42	111.6	11.28	111.6	-222.2	111.6	4.94
112.5	-23.32	112.5	14.21	112.5	4.14	112.5	-7.75	112.5	6.89	112.5	-225.88	112.5	9.65	112.5	9.81	112.5	0.87	112.5	-4.55	112.5	-3.82	112.5	-131.8	112.5	-22	112.5	-2.98	112.5	-1.37	112.5	-5.55	112.5	8.31	112.5	-215.59	112.5	63.3	112.5	16.98	112.5	10.53	112.5	-0.97	112.5	12.93	112.5	-225.07	112.5	5.9
113.4	-21.6	113.4	13.85	113.4	2.18	113.4	-7.55	113.4	4.05	113.4	-225.26	113.4	10.64	113.4	10.79	113.4	-0.03	113.4	-3.05	113.4	-3.49	113.4	-130.14	113.4	-24.62	113.4	1.89	113.4	-1.07	113.4	-3.74	113.4	8.95	113.4	-214.93	113.4	59.92	113.4	21.67	113.4	13.03	113.4	1.35	113.4	10.59	113.4	-226.99	113.4	5.78
114.3	-24.2	114.3	13.47	114.3	0.68	114.3	-9.8	114.3	9.66	114.3	-223.02	114.3	10.72	114.3	9.9	114.3	1.67	114.3	-1.47	114.3	-0.14	114.3	-128.71	114.3	-22.42	114.3	-1.54	114.3	0.66	114.3	-3.93	114.3	9.89	114.3	-216.95	114.3	62.31	114.3	19.62	114.3	12.91	114.3	-1.09	114.3	12.85	114.3	-225.98	114.3	6.05
115.2	-22.36	115.2	16.1	115.2	2.01	115.2	-9.04	115.2	8.01	115.2	-228.18	115.2	9.15	115.2	8.81	115.2	1.05	115.2	-3.31	115.2	-2.88	115.2	-135.16	115.2	-23.33	115.2	-2.46	115.2	0.67	115.2	-4.02	115.2	8.96	115.2	-215.35	115.2	61.73	115.2	18.25	115.2	12.11	115.2	0.23	115.2	12.6	115.2	-224.09	115.2	4.51
116.1	-23.36	116.1	11.23	116.1	0.1	116.1	-7.68	116.1	7.2	116.1	-224.79	116.1	10.92	116.1	5.66	116.1	-0.36	116.1	-3.19	116.1	-1.02	116.1	-131.77	116.1	-22.88	116.1	-5.54	116.1	-1.05	116.1	-4.61	116.1	7.03	116.1	-215.37	116.1	60.07	116.1	16.58	116.1	13.33	116.1	0.6	116.1	13.71	116.1	-223.41	116.1	3.13
117	-22.3	117	15.96	117	1.79	117	-7.21	117	6.58	117	-225.77	117	12.38	117	9.48	117	0.7	117	-4.04	117	-4.71	117	-132.9	117	-23.36	117	-1.98	117	-0.49	117	-5.75	117	5.39	117	-215.78	117	60.94	117	22.23	117	13.49	117	-1.78	117	9.96	117	-225.04	117	4.69
117.9	-23.07	117.9	14.56	117.9	0.16	117.9	-7.25	117.9	7.22	117.9	-227	117.9	12.5	117.9	7.67	117.9	2.34	117.9	-3.94	117.9	-2.61	117.9	-131.68	117.9	-20.11	117.9	-4.46	117.9	1.17	117.9	-3.51	117.9	9.41	117.9	-215.53	117.9	62.46	117.9	18.51	117.9	12.99	117.9	2.27	117.9	14.36	117.9	-221.93	117.9	4.96
118.8	-23.1	118.8	14.66	118.8	0.61	118.8	-5.09	118.8	4.89	118.8	-223	118.8	9.62	118.8	7.49	118.8	-0.25	118.8	-5.53	118.8	-0.83	118.8	-129.1	118.8	-23.44	118.8	-1.96	118.8	0.24	118.8	-7.9	118.8	12.72	118.8	-216.41	118.8	61.01	118.8	20.33	118.8	13.69	118.8	-1.37	118.8	13.32	118.8	-227.8	118.8	6.26
119.7	-23.3	119.7	13.8	119.7	0.28	119.7	-5.93	119.7	7.66	119.7	-225.95	119.7	9.93	119.7	8.43	119.7	2.64	119.7	-4.68	119.7	-0.34	119.7	-133.1	119.7	-22.85	119.7	0.23	119.7	1.76	119.7	-7.85	119.7	10.6	119.7	-215.81	119.7	60.74	119.7	20.44	119.7	11.77	119.7	0.98	119.7	13.84	119.7	-224.68	119.7	5.82
120.6	-20.31	120.6	13.04	120.6	-0.13	120.6	-8.2	120.6	6.02	120.6	-225.49	120.6	11.6	120.6	7.61	120.6	0.84	120.6	-4.43	120.6	-4.26	120.6	-132.59	120.6	-22.54	120.6	-3.18	120.6	1.75	120.6	-7.07	120.6	8.58	120.6	-217.8	120.6	60.22	120.6	18.49	120.6	13.35	120.6	0.27	120.6	12.65	120.6	-226.01	120.6	4.8
121.5	-22.41	121.5	11.17	121.5	-0.8	121.5	-10.68	121.5	7.48	121.5	-224.3	121.5	10.6	121.5	8.24	121.5	1.1	121.5	-6.66	121.5	-1.94	121.5	-130.07	121.5	-24.14	121.5	-2.2	121.5	1.5	121.5	-7.25	121.5	9.33	121.5	-214.51	121.5	61.83	121.5	19.04	121.5	11.74	121.5	-0.56	121.5	11.32	121.5	-224.22	121.5	5.44
122.4	-22.09	122.4	13.78	122.4	2.53	122.4	-9.46	122.4	8.12	122.4	-224.04	122.4	12.65	122.4	6.97	122.4	3.21	122.4	-5.03	122.4	-1.58	122.4	-131.51	122.4	-21.24	122.4	-2.35	122.4	1.36	122.4	-6.2	122.4	8.54	122.4	-215.31	122.4	60.74	122.4	21.03	122.4	11.97	122.4	1.06	122.4	11.55	122.4	-222.84	122.4	3.28
123.3	-22.15	123.3	13.9	123.3	1.83	123.3	-6.56	123.3	6.62	123.3	-225.68	123.3	11.45	123.3	9.1	123.3	2.1	123.3	-4.96	123.3	-3.16	123.3	-131.38	123.3	-22.46	123.3	-5.93	123.3	0.48	123.3	-7.59	123.3	6.88	123.3	-214.3	123.3	60.33	123.3	18.78	123.3	14.79	123.3	-4.45	123.3	14.13	123.3	-224.11	123.3	6.64
124.2	-23.96	124.2	12.32	124.2	-1.31	124.2	-7.78	124.2	8.68	124.2	-226.57	124.2	8.6	124.2	8.01	124.2	2.16	124.2	-5.7	124.2	-1.45	124.2	-131.64	124.2	-24.18	124.2	-2.77	124.2	1.36	124.2	-7.72	124.2	10.02	124.2	-217.49	124.2	59.05	124.2	21.02	124.2	14.56	124.2	1.66	124.2	16.26	124.2	-224.27	124.2	3.15
125.1	-22.84	125.1	13.81	125.1	-1.36	125.1	-9.18	125.1	7.05	125.1	-223.81	125.1	10.78	125.1	6.6	125.1	1.48	125.1	-5.33	125.1	-1.2	125.1	-131.59	125.1	-23.78	125.1	-3.71	125.1	0.19	125.1	-8.32	125.1	11.88	125.1	-215.47	125.1	63.06	125.1	19.39	125.1	14.3	125.1	-1.25	125.1	15.07	125.1	-222.14	125.1	6.37
126	-21.72	126	15.52	126	0.88	126	-7.9	126	6.08	126	-223.88	126	10.59	126	8.95	126	0.58	126	-2.88	126	0.02	126	-132.88	126	-22.97	126	-4.29	126	0.64	126	-5.07	126	7.36	126	-214.62	126	60.92	126	19.78	126	15.96	126	0.62	126	15.05	126	-224.08	126	3.48
126.9	-23.25	126.9	14.93	126.9	2.87	126.9	-7.7	126.9	7.73	126.9	-225.17	126.9	10.63	126.9	7.28	126.9	1.24	126.9	-6.92	126.9	-1.03	126.9	-130.6	126.9	-21.67	126.9	-2.87	126.9	1.24	126.9	-7.37	126.9	9.34	126.9	-215	126.9	63.46	126.9	18.74	126.9	15.76	126.9	1.77	126.9	12.02	126.9	-225.64	126.9	4.28
127.8	-22.18	127.8	12.67	127.8	1.48	127.8	-7.21	127.8	7.32	127.8	-225.74	127.8	11.63	127.8	9.46	127.8	2.17	127.8	-2.79	127.8	-0.34	127.8	-131.32	127.8	-22.48	127.8	-3.1	127.8	1.87	127.8	-6.29	127.8	9.71	127.8	-217.69	127.8	62.23	127.8	20.38	127.8	17.23	127.8	-0.9	127.8	14.3	127.8	-222.4	127.8	3.74
128.7	-22.5	128.7	12.74	128.7	-0.28	128.7	-9.58	128.7	7.63	128.7	-225.75	128.7	9.27	128.7	6.66	128.7	0.79	128.7	-3.08	128.7	0.55	128.7	-129.92	128.7	-24.85	128.7	-3.83	128.7	-1.05	128.7	-4.2	128.7	10.51	128.7	-213.11	128.7	60.08	128.7	21.88	128.7	12.49	128.7	-0.93	128.7	13.24	128.7	-221.42	128.7	1.44
129.6	-22.92	129.6	15.06	129.6	1.34	129.6	-7.27	129.6	7.78	129.6	-224.14	129.6	9.74	129.6	7.16	129.6	1.54	129.6	-1.58	129.6	-3.37	129.6	-132.02	129.6	-24.47	129.6	-3.62	129.6	-0.87	129.6	-7.55	129.6	6.53	129.6	-219.28	129.6	59.52	129.6	20.54	129.6	13.82	129.6	-1.33	129.6	12.28	129.6	-223.29	129.6	5.25
130.5	-24.45	130.5	14.72	130.5	0.93	130.5	-9.56	130.5	8.8	130.5	-225.18	130.5	10.37	130.5	7.95	130.5	1.28	130.5	-4.39	130.5	-3.2	130.5	-132.54	130.5	-23.05	130.5	-6.2	130.5	0.44	130.5	-7.49	130.5	8.62	130.5	-217	130.5	59.33	130.5	18.52	130.5	13.64	130.5	-0.74	130.5	13.96	130.5	-225.17	130.5	3.08
131.4	-21.84	131.4	16.57	131.4	0.99	131.4	-8.56	131.4	6.51	131.4	-222.72	131.4	11.68	131.4	8.62	131.4	3.75	131.4	-4.71	131.4	-1.65	131.4	-132.47	131.4	-22.48	131.4	-4.2	131.4	0.97	131.4	-6.75	131.4	9.41	131.4	-218.94	131.4	60.25	131.4	17.76	131.4	15.39	131.4	0.91	131.4	14.92	131.4	-221.59	131.4	3.4
132.3	-22.33	132.3	12.02	132.3	-1.2	132.3	-7.39	132.3	7.82	132.3	-224.73	132.3	11.81	132.3	6.9	132.3	3.41	132.3	-4.96	132.3	-1.46	132.3	-129.86	132.3	-21.05	132.3	-4.71	132.3	1.34	132.3	-6.42	132.3	9.4	132.3	-215.28	132.3	61.46	132.3	19.22	132.3	14.87	132.3	0.93	132.3	13.75	132.3	-223.08	132.3	4.67
133.2	-21.25	133.2	12.44	133.2	2.28	133.2	-8.52	133.2	8.22	133.2	-224.07	133.2	9.38	133.2	8.5	133.2	2.27	133.2	-3.79	133.2	-2.52	133.2	-130.7	133.2	-25.85	133.2	-2.1	133.2	-1.47	133.2	-7.69	133.2	10.62	133.2	-216.69	133.2	60.32	133.2	22.3	133.2	14.98	133.2	-0.05	133.2	14.1	133.2	-222.19	133.2	5.99
134.1	-22.65	134.1	16	134.1	2.86	134.1	-7.1	134.1	8.54	134.1	-226.23	134.1	10.08	134.1	7.44	134.1	3.18	134.1	-2.58	134.1	0.31	134.1	-130.76	134.1	-22.62	134.1	-2.25	134.1	1.55	134.1	-6.43	134.1	9.18	134.1	-214.2	134.1	61.8	134.1	22.49	134.1	16.33	134.1	-1.79	134.1	13.96	134.1	-222.61	134.1	5.29
135	-20.48	135	11.65	135	0.65	135	-7.57	135	8.18	135	-224.99	135	10.67	135	7.78	135	3.84	135	-4.61	135	0.41	135	-132.11	135	-24.2	135	-2.09	135	0.04	135	-6.46	135	8.29	135	-217.13	135	60.54	135	22.01	135	15.07	135	2.17	135	15.13	135	-221.67	135	5.65
135.9	-24.35	135.9	12.95	135.9	3.4	135.9	-8.05	135.9	10.91	135.9	-219.82	135.9	9.96	135.9	8.28	135.9	0.55	135.9	-3.65	135.9	-0.05	135.9	-129.97	135.9	-24.42	135.9	-3.88	135.9	-1.12	135.9	-7.87	135.9	8.62	135.9	-216.76	135.9	59.14	135.9	20.28	135.9	17.26	135.9	1.25	135.9	16.05	135.9	-224.56	135.9	4.31
136.8	-23.09	136.8	14.68	136.8	2.87	136.8	-8.54	136.8	10.37	136.8	-224.38	136.8	10.74	136.8	9.34	136.8	0.81	136.8	-5.02	136.8	-0.22	136.8	-132.61	136.8	-22.71	136.8	-2.71	136.8	-1.48	136.8	-8.63	136.8	9.4	136.8	-217.97	136.8	61.4	136.8	21.66	136.8	15.82	136.8	-0.59	136.8	16.34	136.8	-224.25	136.8	4.09
137.7	-21.63	137.7	14.25	137.7	3.97	137.7	-7.74	137.7	9.22	137.7	-224.26	137.7	9.65	137.7	10.71	137.7	1.97	137.7	-4.63	137.7	-1.58	137.7	-131.69	137.7	-24.07	137.7	-1.91	137.7	1.36	137.7	-9.22	137.7	9.48	137.7	-219.39	137.7	59.79	137.7	19.61	137.7	17.54	137.7	0.29	137.7	15.2	137.7	-223.62	137.7	3.29
138.6	-23.14	138.6	14.21	138.6	1.59	138.6	-5.74	138.6	5.39	138.6	-223.34	138.6	9.55	138.6	8.23	138.6	-0.11	138.6	-2.11	138.6	-1.32	138.6	-132.07	138.6	-24.48	138.6	0.14	138.6	-1.15	138.6	-8.05	138.6	9.82	138.6	-218.81	138.6	61.25	138.6	22.61	138.6	16.28	138.6	2.08	138.6	17.57	138.6	-224.26	138.6	5.04
139.5	-22.37	139.5	15.69	139.5	3.26	139.5	-6.29	139.5	7.74	139.5	-224.66	139.5	11.61	139.5	9.17	139.5	2.99	139.5	-4.2	139.5	-1.26	139.5	-131.75	139.5	-24.4	139.5	-5.13	139.5	2.43	139.5	-7.59	139.5	7.94	139.5	-217.44	139.5	61.63	139.5	20.01	139.5	16.94	139.5	-1.53	139.5	16.19	139.5	-225.85	139.5	2.95
140.4	-21.73	140.4	12.95	140.4	2.35	140.4	-6.73	140.4	9.29	140.4	-222.85	140.4	9.21	140.4	6.12	140.4	2.92	140.4	-3.04	140.4	-1.61	140.4	-131.76	140.4	-23.11	140.4	-4.32	140.4	0.47	140.4	-7.63	140.4	9.59	140.4	-217.22	140.4	61.71	140.4	21.08	140.4	16.03	140.4	1.41	140.4	17.04	140.4	-223.26	140.4	4.99
141.3	-22.97	141.3	17.01	141.3	4.22	141.3	-8.34	141.3	8.6	141.3	-223.61	141.3	9.77	141.3	8.56	141.3	3.13	141.3	-3.38	141.3	-1.42	141.3	-128.86	141.3	-22.84	141.3	-1.96	141.3	1.14	141.3	-5.34	141.3	8.72	141.3	-215.34	141.3	62.35	141.3	23.06	141.3	16.16	141.3	0.68	141.3	14.89	141.3	-221.13	141.3	5.51
142.2	-23.81	142.2	15.28	142.2	2.36	142.2	-8.88	142.2	8.15	142.2	-223.91	142.2	9.32	142.2	9.64	142.2	2.73	142.2	-4.97	142.2	-2.12	142.2	-128.93	142.2	-24.29	142.2	-1.87	142.2	-0.4	142.2	-7.42	142.2	9.89	142.2	-216.69	142.2	62.98	142.2	21.79	142.2	16.83	142.2	1.81	142.2	15.78	142.2	-221.47	142.2	6.36
143.1	-21.88	143.1	15.99	143.1	2.77	143.1	-6.33	143.1	7	143.1	-223.92	143.1	8.36	143.1	9.25	143.1	1.81	143.1	-4.34	143.1	0.15	143.1	-132.84	143.1	-25.49	143.1	-2.7	143.1	-1.37	143.1	-5.58	143.1	9.48	143.1	-217.91	143.1	60.75	143.1	23.18	143.1	17.19	143.1	1.7	143.1	12.78	143.1	-223.43	143.1	5.01
144	-21.66	144	14.19	144	4.06	144	-7.72	144	11.9	144	-225.27	144	9.5	144	9.75	144	4.73	144	-4.01	144	0.2	144	-128.45	144	-24.34	144	0.04	144	1.03	144	-7.6	144	8.11	144	-217.42	144	60.4	144	21.28	144	17.75	144	0.62	144	17.09	144	-225.24	144	1.45
144.9	-21.59	144.9	14.98	144.9	3.6	144.9	-8.32	144.9	7.4	144.9	-225.82	144.9	11.96	144.9	6.77	144.9	3.57	144.9	-6.39	144.9	-0.63	144.9	-134.01	144.9	-23.38	144.9	-3.75	144.9	2.11	144.9	-8.57	144.9	8.14	144.9	-216.54	144.9	60.89	144.9	21.9	144.9	18.63	144.9	2.35	144.9	18.18	144.9	-222.68	144.9	5.01
145.8	-23	145.8	16.59	145.8	2.38	145.8	-5.51	145.8	8.23	145.8	-224.07	145.8	8.76	145.8	10.76	145.8	2.01	145.8	-4.6	145.8	-0.82	145.8	-129.49	145.8	-22.03	145.8	-4.65	145.8	1.52	145.8	-7.64	145.8	6.94	145.8	-218.37	145.8	62.41	145.8	22.09	145.8	21.66	145.8	2.71	145.8	15.54	145.8	-220.46	145.8	6.11
146.7	-20.28	146.7	13.15	146.7	5	146.7	-7.65	146.7	10.54	146.7	-225.15	146.7	10.31	146.7	9.45	146.7	4.2	146.7	-3.59	146.7	0.64	146.7	-134.05	146.7	-24.44	146.7	-2.51	146.7	-0.94	146.7	-6.65	146.7	8.96	146.7	-220.47	146.7	60.08	146.7	23.22	146.7	17.7	146.7	0.2	146.7	14.72	146.7	-224.67	146.7	2.69
147.6	-23.85	147.6	15.43	147.6	3.74	147.6	-6.6	147.6	7.99	147.6	-222.52	147.6	9.58	147.6	7.42	147.6	2.41	147.6	-3.46	147.6	-1.19	147.6	-128.1	147.6	-23.87	147.6	-3.68	147.6	0.64	147.6	-7.54	147.6	7.16	147.6	-216.26	147.6	62.95	147.6	22.3	147.6	18.1	147.6	1.25	147.6	16.35	147.6	-221.48	147.6	7.51
148.5	-21.4	148.5	13.52	148.5	5.14	148.5	-9.19	148.5	9.31	148.5	-222.41	148.5	11.21	148.5	8.16	148.5	2.25	148.5	-6.72	148.5	-0.83	148.5	-129.21	148.5	-23.73	148.5	-2.78	148.5	0.5	148.5	-9.02	148.5	8.49	148.5	-216.74	148.5	63.15	148.5	23.97	148.5	17.93	148.5	2.26	148.5	20.43	148.5	-222.54	148.5	6.74
149.4	-21.55	149.4	15.92	149.4	3.3	149.4	-7.5	149.4	8.72	149.4	-222.1	149.4	10	149.4	11.32	149.4	4.86	149.4	-4.58	149.4	0.39	149.4	-130.4	149.4	-23.87	149.4	1.07	149.4	1.01	149.4	-7.93	149.4	8.59	149.4	-216.99	149.4	61.94	149.4	26.23	149.4	19.79	149.4	0.56	149.4	17.39	149.4	-219.25	149.4	6.02
150.3	-20.86	150.3	15.16	150.3	4.88	150.3	-8.28	150.3	9.99	150.3	-224.21	150.3	8.08	150.3	7.74	150.3	3.86	150.3	-0.96	150.3	1	150.3	-129.7	150.3	-27.39	150.3	-6.78	150.3	2.21	150.3	-5.05	150.3	9.06	150.3	-216.02	150.3	61.81	150.3	19.81	150.3	19.74	150.3	2.66	150.3	17.59	150.3	-220.55	150.3	5.51
151.2	-23.31	151.2	17.03	151.2	4.36	151.2	-7.12	151.2	11.57	151.2	-224.4	151.2	8.96	151.2	8.76	151.2	5.13	151.2	-7.28	151.2	0.81	151.2	-131.92	151.2	-25.02	151.2	-3.99	151.2	2.75	151.2	-10.34	151.2	9.63	151.2	-218.54	151.2	63.36	151.2	22.25	151.2	21.82	151.2	2.22	151.2	15.97	151.2	-220.79	151.2	6.73
152.1	-21.87	152.1	14.75	152.1	2.57	152.1	-10.09	152.1	6.54	152.1	-224.12	152.1	9.09	152.1	8.14	152.1	5.36	152.1	-4.26	152.1	-3.31	152.1	-131.68	152.1	-22.57	152.1	-4.97	152.1	0.33	152.1	-7.2	152.1	7.9	152.1	-215.4	152.1	62.77	152.1	22.04	152.1	17.6	152.1	1.72	152.1	17.92	152.1	-217.95	152.1	4.31
153	-24.22	153	13.68	153	4.88	153	-8.44	153	11.58	153	-222.8	153	9.14	153	10.62	153	2.11	153	-4.94	153	0.26	153	-132.15	153	-24.12	153	-2.7	153	-1	153	-7.66	153	7.45	153	-219.87	153	61.17	153	23.07	153	18.48	153	0.95	153	17.22	153	-220.69	153	2.46
153.9	-21.12	153.9	14.52	153.9	3.07	153.9	-7.98	153.9	10.05	153.9	-222.5	153.9	9.7	153.9	8.02	153.9	1.76	153.9	-4.1	153.9	-0.57	153.9	-128.98	153.9	-23.62	153.9	-4.12	153.9	-0.85	153.9	-7.79	153.9	6.41	153.9	-217.34	153.9	61.58	153.9	21.82	153.9	19.34	153.9	3.17	153.9	16.31	153.9	-219.57	153.9	6.5
154.8	-22.16	154.8	16.66	154.8	1.68	154.8	-7.19	154.8	8.16	154.8	-223.82	154.8	8.14	154.8	8.57	154.8	2.63	154.8	-3.44	154.8	-1.33	154.8	-130.26	154.8	-25.2	154.8	-3.98	154.8	1.11	154.8	-8.47	154.8	9.76	154.8	-215.87	154.8	61.1	154.8	23.64	154.8	20.18	154.8	1.55	154.8	20.56	154.8	-219.99	154.8	2.28
155.7	-22.29	155.7	13.85	155.7	5.87	155.7	-8.19	155.7	10.66	155.7	-222.08	155.7	10.77	155.7	10.27	155.7	2.9	155.7	-6.39	155.7	0.29	155.7	-129.04	155.7	-23.41	155.7	-3.01	155.7	-2.4	155.7	-7.95	155.7	7.5	155.7	-215.92	155.7	61.85	155.7	23.22	155.7	20.28	155.7	3.05	155.7	18.7	155.7	-220.17	155.7	4.69
156.6	-24.28	156.6	16.11	156.6	4.68	156.6	-6.77	156.6	10.24	156.6	-222.99	156.6	9.17	156.6	7.79	156.6	4.75	156.6	-3.2	156.6	-0.69	156.6	-130.49	156.6	-21.84	156.6	-5.38	156.6	-0.7	156.6	-9.84	156.6	9.17	156.6	-218.57	156.6	62.81	156.6	23.71	156.6	18.63	156.6	2.26	156.6	19.3	156.6	-222.3	156.6	2.33
157.5	-22.66	157.5	17.76	157.5	3.35	157.5	-6.97	157.5	10.16	157.5	-223.37	157.5	9.35	157.5	10.94	157.5	5.65	157.5	-3.49	157.5	0.67	157.5	-131.25	157.5	-23.06	157.5	-4.2	157.5	2.64	157.5	-7.19	157.5	10.5	157.5	-215.84	157.5	63.83	157.5	23.62	157.5	19.3	157.5	2.42	157.5	17.29	157.5	-219.13	157.5	5.57
158.4	-21.32	158.4	14.58	158.4	3.97	158.4	-8.73	158.4	10.6	158.4	-222.69	158.4	9.86	158.4	9.38	158.4	4.49	158.4	-2.71	158.4	-0.68	158.4	-129.18	158.4	-23.34	158.4	-2.12	158.4	1.07	158.4	-9.07	158.4	7.49	158.4	-216.73	158.4	63.17	158.4	24.17	158.4	20.72	158.4	4.27	158.4	15.53	158.4	-220.33	158.4	5.01
159.3	-22.28	159.3	18.54	159.3	4.07	159.3	-8.06	159.3	8.45	159.3	-221.62	159.3	10.85	159.3	9.29	159.3	4.93	159.3	-3.89	159.3	-3.73	159.3	-128.56	159.3	-25.26	159.3	-3.84	159.3	-0.8	159.3	-9.21	159.3	8.55	159.3	-217.05	159.3	61.04	159.3	23.58	159.3	18.11	159.3	0.57	159.3	19.6	159.3	-217.54	159.3	3.04
160.2	-22.1	160.2	17.88	160.2	5.44	160.2	-6.98	160.2	12.69	160.2	-222.59	160.2	8.79	160.2	9.73	160.2	3.81	160.2	-3.13	160.2	1.18	160.2	-128.66	160.2	-21.92	160.2	-1.74	160.2	1.23	160.2	-8.65	160.2	8.63	160.2	-216.67	160.2	62.74	160.2	23.86	160.2	20.3	160.2	2.54	160.2	18.39	160.2	-219.3	160.2	3.26
161.1	-21.24	161.1	15.6	161.1	4.19	161.1	-7.82	161.1	10.71	161.1	-223.83	161.1	7.53	161.1	9.7	161.1	4.34	161.1	-5.76	161.1	0.34	161.1	-131.68	161.1	-24.68	161.1	-2.82	161.1	0.98	161.1	-10.52	161.1	8.08	161.1	-215.5	161.1	60.94	161.1	23.5	161.1	19.26	161.1	-0.18	161.1	18.8	161.1	-219.27	161.1	5.13
162	-20.07	162	16.88	162	6.94	162	-7.95	162	9.88	162	-224.1	162	10.96	162	9.58	162	4.73	162	-4.78	162	-1.35	162	-130.81	162	-23.15	162	-2.08	162	-0.64	162	-8.63	162	8.8	162	-217.35	162	60.78	162	26.08	162	21.36	162	3.77	162	19.78	162	-219.01	162	2.76
162.9	-22.49	162.9	15.12	162.9	6.79	162.9	-6.81	162.9	10.51	162.9	-220.67	162.9	9.56	162.9	9.5	162.9	4.75	162.9	-4.12	162.9	-1.02	162.9	-130.4	162.9	-24.46	162.9	-5.39	162.9	2.1	162.9	-9.39	162.9	7.13	162.9	-218.59	162.9	61.71	162.9	24.1	162.9	22.61	162.9	2.04	162.9	18.77	162.9	-217.14	162.9	6.9
163.8	-21.06	163.8	15.19	163.8	5.06	163.8	-9.88	163.8	8.96	163.8	-223.79	163.8	11.29	163.8	11.06	163.8	3.48	163.8	-6.22	163.8	-3.35	163.8	-131.58	163.8	-22.71	163.8	-2.01	163.8	1.32	163.8	-7.6	163.8	8.18	163.8	-220.96	163.8	64.46	163.8	25.4	163.8	21.96	163.8	3.47	163.8	21.74	163.8	-222.08	163.8	5.46
164.7	-23.33	164.7	16.37	164.7	4.88	164.7	-5.6	164.7	9.33	164.7	-224.76	164.7	9.95	164.7	8.4	164.7	2.6	164.7	-2.17	164.7	-3.71	164.7	-131.36	164.7	-23.83	164.7	-2.71	164.7	0.02	164.7	-9.45	164.7	8.02	164.7	-218.81	164.7	63.14	164.7	24.9	164.7	21.61	164.7	-0.07	164.7	19.04	164.7	-219.26	164.7	5.12
165.6	-22.73	165.6	15.76	165.6	3.72	165.6	-8.12	165.6	11.9	165.6	-221.88	165.6	8.12	165.6	11.31	165.6	3.73	165.6	-5.93	165.6	-0.24	165.6	-129.59	165.6	-26.71	165.6	-3.79	165.6	-2.18	165.6	-10.02	165.6	7.79	165.6	-217.82	165.6	61.3	165.6	23.7	165.6	19.23	165.6	0.56	165.6	18.62	165.6	-218	165.6	5.75
166.5	-24.01	166.5	15.92	166.5	4.19	166.5	-5.37	166.5	10.34	166.5	-221.73	166.5	5.85	166.5	10.91	166.5	4.89	166.5	-4.25	166.5	-2.32	166.5	-128.83	166.5	-27.01	166.5	-4.6	166.5	2.56	166.5	-13.22	166.5	6.08	166.5	-218.71	166.5	62.17	166.5	22.07	166.5	22.66	166.5	1.27	166.5	18.59	166.5	-220.46	166.5	7.38
167.4	-25.24	167.4	15.73	167.4	5.89	167.4	-7.41	167.4	8.99	167.4	-220.93	167.4	7.26	167.4	9.16	167.4	4.17	167.4	-3.06	167.4	-3.6	167.4	-130.02	167.4	-23.22	167.4	-6.32	167.4	2.83	167.4	-8.13	167.4	9.95	167.4	-220	167.4	62.88	167.4	22.93	167.4	21.47	167.4	2.5	167.4	20.8	167.4	-220.59	167.4	3.82
168.3	-22.75	168.3	18.01	168.3	6.4	168.3	-6.74	168.3	12.61	168.3	-224.81	168.3	10.52	168.3	10.94	168.3	5.15	168.3	-4.61	168.3	0.29	168.3	-132.93	168.3	-24.21	168.3	-3.69	168.3	1.25	168.3	-9.31	168.3	7.52	168.3	-220.76	168.3	59.64	168.3	25.23	168.3	22.32	168.3	4.49	168.3	17.1	168.3	-220.47	168.3	2.67
169.2	-21.77	169.2	16.41	169.2	6.92	169.2	-7.13	169.2	11.74	169.2	-222.24	169.2	10.56	169.2	10.18	169.2	5.66	169.2	-3.69	169.2	-0.4	169.2	-131.47	169.2	-21.7	169.2	-3.43	169.2	-0.29	169.2	-8.25	169.2	7.85	169.2	-220.77	169.2	61.65	169.2	27.23	169.2	21.74	169.2	2.28	169.2	20.28	169.2	-219.42	169.2	7.21
170.1	-22.24	170.1	16.3	170.1	5.08	170.1	-8.21	170.1	10.69	170.1	-221.36	170.1	7.4	170.1	12.08	170.1	1.78	170.1	-5.09	170.1	0.39	170.1	-128.85	170.1	-25.3	170.1	-2.61	170.1	-1.07	170.1	-7.67	170.1	8.6	170.1	-217.17	170.1	57.85	170.1	24.08	170.1	22.03	170.1	2.63	170.1	20.23	170.1	-218.51	170.1	2.47
171	-20.1	171	19.89	171	8.46	171	-7.31	171	9.11	171	-222.2	171	10.48	171	10.03	171	7.78	171	-5.3	171	-0.58	171	-131.23	171	-22.83	171	-2.64	171	1.85	171	-9.81	171	7.84	171	-219.49	171	62.22	171	25.69	171	24.65	171	0.2	171	17.86	171	-219.85	171	4.8
171.9	-20.78	171.9	15.73	171.9	6.18	171.9	-8.23	171.9	10.29	171.9	-224.68	171.9	11.21	171.9	8.66	171.9	3.71	171.9	-4.42	171.9	0.12	171.9	-131.21	171.9	-22.3	171.9	-4.56	171.9	-0.11	171.9	-7.65	171.9	7.58	171.9	-218.88	171.9	63.68	171.9	24.98	171.9	21.05	171.9	2.84	171.9	21.26	171.9	-218.47	171.9	5.56
172.8	-23.94	172.8	14.68	172.8	6.27	172.8	-5.53	172.8	11.31	172.8	-219.73	172.8	9.62	172.8	9.87	172.8	5.74	172.8	-3.65	172.8	-0.79	172.8	-129.06	172.8	-24.42	172.8	-2.76	172.8	1.85	172.8	-8.79	172.8	8.85	172.8	-216.23	172.8	62.04	172.8	25.51	172.8	23.72	172.8	3.88	172.8	19.22	172.8	-218.09	172.8	5.68
173.7	-20.67	173.7	16.96	173.7	5.45	173.7	-7.18	173.7	10.41	173.7	-219.99	173.7	8.49	173.7	11.52	173.7	6.19	173.7	-5.41	173.7	-1.14	173.7	-130.01	173.7	-25.86	173.7	-1.4	173.7	-0.64	173.7	-11.37	173.7	7.43	173.7	-215.98	173.7	62.34	173.7	25.85	173.7	24.41	173.7	-0.79	173.7	19.82	173.7	-214.35	173.7	6.47
174.6	-21.37	174.6	13.18	174.6	6.16	174.6	-5.01	174.6	11.26	174.6	-220.92	174.6	10.32	174.6	7.62	174.6	6.06	174.6	-4.29	174.6	-0.88	174.6	-130.13	174.6	-22.31	174.6	-2.5	174.6	0.9	174.6	-10.15	174.6	7.6	174.6	-217.06	174.6	63.68	174.6	25.98	174.6	22.43	174.6	3.36	174.6	20.77	174.6	-216.8	174.6	4.8
175.5	-21.49	175.5	16.74	175.5	5.61	175.5	-7.44	175.5	12.25	175.5	-223.16	175.5	8.21	175.5	8.45	175.5	3.56	175.5	-4.05	175.5	3.06	175.5	-131.06	175.5	-23.76	175.5	-3.45	175.5	-0.86	175.5	-8.81	175.5	6.75	175.5	-218.01	175.5	64.1	175.5	24.7	175.5	21.46	175.5	2.96	175.5	19.42	175.5	-215.64	175.5	6.21
176.4	-22.65	176.4	15.65	176.4	7.91	176.4	-8.85	176.4	10.07	176.4	-223.23	176.4	8.7	176.4	11.34	176.4	6.45	176.4	-4.2	176.4	1.39	176.4	-129.45	176.4	-22.88	176.4	-2.18	176.4	-1.15	176.4	-11.69	176.4	8.83	176.4	-219.74	176.4	63.82	176.4	26.21	176.4	23.72	176.4	1.58	176.4	20.57	176.4	-220.2	176.4	6.3
177.3	-20.24	177.3	15.61	177.3	6.07	177.3	-8.34	177.3	10.91	177.3	-222.42	177.3	11.51	177.3	8.81	177.3	4.32	177.3	-4.3	177.3	-1.58	177.3	-132.71	177.3	-23.86	177.3	-4.56	177.3	-0.58	177.3	-8.21	177.3	6.39	177.3	-220.24	177.3	63.03	177.3	26.85	177.3	20.79	177.3	4.16	177.3	20.44	177.3	-217.96	177.3	4.66
178.2	-21.5	178.2	17.6	178.2	8.74	178.2	-4.56	178.2	11.36	178.2	-222.36	178.2	9.6	178.2	11.61	178.2	6.16	178.2	-2.5	178.2	1.17	178.2	-130.15	178.2	-25.69	178.2	-4.55	178.2	0.76	178.2	-9.24	178.2	9.06	178.2	-220.17	178.2	62.69	178.2	24.74	178.2	23.93	178.2	2.78	178.2	21.29	178.2	-218.64	178.2	5.88
179.1	-22.75	179.1	16.18	179.1	5.75	179.1	-6.63	179.1	9.45	179.1	-219.82	179.1	9.7	179.1	11.64	179.1	4.98	179.1	-5.1	179.1	0.04	179.1	-131.4	179.1	-24.71	179.1	-0.67	179.1	-0.29	179.1	-10.33	179.1	8.63	179.1	-219.04	179.1	63.13	179.1	25.63	179.1	22.98	179.1	1.79	179.1	24.6	179.1	-216.79	179.1	4.64
180	-22.13	180	17.16	180	5.65	180	-6.57	180	10.06	180	-221.99	180	9.96	180	7.46	180	4.5	180	-4.48	180	-1.66	180	-130.78	180	-22.33	180	-5.12	180	-0.02	180	-9.96	180	6.14	180	-217.69	180	63.04	180	25.6	180	25.62	180	2.28	180	19.85	180	-217.97	180	4.99
180.9	-21.58	180.9	18.31	180.9	6.19	180.9	-5.35	180.9	11.49	180.9	-223.35	180.9	8.32	180.9	11.88	180.9	6.04	180.9	-2.84	180.9	0.82	180.9	-131.02	180.9	-26.22	180.9	-1.45	180.9	-0.71	180.9	-10.52	180.9	8.91	180.9	-220.58	180.9	59.9	180.9	25.79	180.9	24.51	180.9	2.2	180.9	21.38	180.9	-219.13	180.9	4.58
181.8	-20.23	181.8	15.16	181.8	3.56	181.8	-5.28	181.8	11.12	181.8	-219.5	181.8	9.47	181.8	9.95	181.8	4.03	181.8	-4.19	181.8	-1.01	181.8	-129.36	181.8	-25	181.8	-4.25	181.8	0.05	181.8	-9.64	181.8	8.29	181.8	-219.54	181.8	62.13	181.8	26.05	181.8	24	181.8	2.95	181.8	22.91	181.8	-217.25	181.8	2.72
182.7	-20.25	182.7	18.31	182.7	6.13	182.7	-7.94	182.7	11.38	182.7	-222.95	182.7	10.09	182.7	10.26	182.7	5.93	182.7	-3.31	182.7	1.63	182.7	-130.58	182.7	-24.26	182.7	-3.43	182.7	0.39	182.7	-11.01	182.7	7.88	182.7	-217	182.7	62.69	182.7	27.3	182.7	24.59	182.7	4.09	182.7	21.95	182.7	-218.56	182.7	5.6
183.6	-20.59	183.6	18.31	183.6	9.05	183.6	-5.93	183.6	10.47	183.6	-219.82	183.6	9.72	183.6	11.33	183.6	5.56	183.6	-4.79	183.6	-1.71	183.6	-130.52	183.6	-25.61	183.6	-2.04	183.6	0.64	183.6	-10.17	183.6	8.37	183.6	-220.55	183.6	61.8	183.6	26.5	183.6	25.33	183.6	1.24	183.6	23.72	183.6	-216.5	183.6	4.99
184.5	-21.79	184.5	16.94	184.5	10.55	184.5	-8.85	184.5	10.39	184.5	-223.39	184.5	9.63	184.5	10.62	184.5	6.03	184.5	-7.04	184.5	-0.54	184.5	-131.49	184.5	-24.06	184.5	-3.34	184.5	-1.06	184.5	-13.76	184.5	6.45	184.5	-219.98	184.5	63.75	184.5	26.73	184.5	24.37	184.5	1.51	184.5	20.93	184.5	-217.73	184.5	8.52
185.4	-19.43	185.4	15.88	185.4	7.78	185.4	-7.25	185.4	10.44	185.4	-223.04	185.4	9.08	185.4	10.3	185.4	6.37	185.4	-3.82	185.4	-0.06	185.4	-129.94	185.4	-26.07	185.4	-5	185.4	1.54	185.4	-11.04	185.4	8.81	185.4	-218.39	185.4	61.95	185.4	25.5	185.4	25.22	185.4	1.52	185.4	20.97	185.4	-218.53	185.4	5.88
186.3	-22.7	186.3	17.68	186.3	6.57	186.3	-7.83	186.3	8.19	186.3	-220.29	186.3	8.36	186.3	9.74	186.3	5.35	186.3	-3.33	186.3	-2.8	186.3	-131.78	186.3	-26.03	186.3	-5.81	186.3	0.11	186.3	-11.37	186.3	6.1	186.3	-219.51	186.3	62.52	186.3	25.72	186.3	23.68	186.3	1.68	186.3	23.97	186.3	-214.74	186.3	5.12
187.2	-23.26	187.2	16.33	187.2	9.9	187.2	-7.69	187.2	11.04	187.2	-220.79	187.2	9.73	187.2	9.48	187.2	5.62	187.2	-3.23	187.2	-1.94	187.2	-130.08	187.2	-23.44	187.2	-5.16	187.2	-0.75	187.2	-7.89	187.2	6.96	187.2	-217.55	187.2	64.09	187.2	26.89	187.2	25.47	187.2	2.53	187.2	22.34	187.2	-214.59	187.2	6.22
188.1	-22.5	188.1	17.56	188.1	7.73	188.1	-6.29	188.1	11.27	188.1	-221.69	188.1	9.35	188.1	9.58	188.1	6.52	188.1	-5.11	188.1	-0.74	188.1	-131.23	188.1	-24.97	188.1	-4.83	188.1	-0.26	188.1	-11.62	188.1	6.59	188.1	-216.87	188.1	61.4	188.1	26.97	188.1	24.49	188.1	3.43	188.1	20.64	188.1	-215.97	188.1	5.18
189	-23.2	189	16.96	189	7.06	189	-6.83	189	10.2	189	-222.56	189	9.36	189	10.48	189	4.72	189	-2.15	189	-3.09	189	-128.89	189	-24.79	189	-4.64	189	0.06	189	-10.31	189	8.83	189	-219.73	189	63.23	189	26.75	189	25.66	189	0.84	189	24.87	189	-218.85	189	5.93
189.9	-21.34	189.9	15.41	189.9	6.02	189.9	-7.27	189.9	11.59	189.9	-223.92	189.9	5.9	189.9	7.72	189.9	4.95	189.9	-5.26	189.9	-0.28	189.9	-133.69	189.9	-26.61	189.9	-4.93	189.9	0.97	189.9	-11.67	189.9	8.43	189.9	-220.15	189.9	63.02	189.9	27.31	189.9	24.47	189.9	2.71	189.9	22.67	189.9	-217.42	189.9	5.94
190.8	-22.37	190.8	15.5	190.8	9.13	190.8	-6.91	190.8	10.31	190.8	-221.16	190.8	7.45	190.8	10.05	190.8	4.49	190.8	-5.04	190.8	0.22	190.8	-130.7	190.8	-25.49	190.8	-4.77	190.8	-0.45	190.8	-9.75	190.8	5.61	190.8	-219.07	190.8	62.25	190.8	26.69	190.8	26.88	190.8	4.11	190.8	21.65	190.8	-217.6	190.8	5.46
191.7	-21.16	191.7	17.85	191.7	6.57	191.7	-5.59	191.7	10.26	191.7	-222.02	191.7	7.18	191.7	9.41	191.7	4.14	191.7	-3.59	191.7	-0.54	191.7	-129.47	191.7	-25.33	191.7	-4.04	191.7	-1.49	191.7	-10.23	191.7	8.5	191.7	-220.49	191.7	61.41	191.7	28.18	191.7	24.58	191.7	1.48	191.7	25.2	191.7	-215.68	191.7	6.45
192.6	-22.95	192.6	15.45	192.6	6.68	192.6	-8.12	192.6	10.33	192.6	-224.16	192.6	10.82	192.6	12.53	192.6	4.6	192.6	-3.71	192.6	-1.51	192.6	-129.68	192.6	-23.58	192.6	-2.62	192.6	-0.82	192.6	-11.67	192.6	9.49	192.6	-220.51	192.6	62.58	192.6	27.52	192.6	26.13	192.6	1.83	192.6	26.11	192.6	-218.31	192.6	4.07
193.5	-19.79	193.5	17.16	193.5	6.14	193.5	-10.46	193.5	15.11	193.5	-220.84	193.5	7.97	193.5	11.18	193.5	4	193.5	-5	193.5	2.96	193.5	-131.59	193.5	-26.35	193.5	-4.26	193.5	-0.22	193.5	-12.51	193.5	8.07	193.5	-220.81	193.5	62.94	193.5	28.25	193.5	27.71	193.5	3.15	193.5	26.47	193.5	-214.58	193.5	6.13
194.4	-20.48	194.4	18.37	194.4	9.45	194.4	-7.54	194.4	9.79	194.4	-222.2	194.4	10.3	194.4	13.29	194.4	7.49	194.4	-6.67	194.4	1.44	194.4	-131.66	194.4	-24.51	194.4	-3.29	194.4	1.57	194.4	-12.52	194.4	8.13	194.4	-220.84	194.4	62.58	194.4	27.04	194.4	26.65	194.4	2.45	194.4	24.18	194.4	-216.29	194.4	2.75
195.3	-19.4	195.3	20.94	195.3	7.63	195.3	-8.14	195.3	10.56	195.3	-222.58	195.3	7.67	195.3	11.07	195.3	8.26	195.3	-6.12	195.3	0.29	195.3	-132.51	195.3	-24.66	195.3	-5.28	195.3	1.92	195.3	-10.62	195.3	8.75	195.3	-221.49	195.3	62.4	195.3	24.85	195.3	26.39	195.3	3.82	195.3	23.64	195.3	-215.67	195.3	6.31
196.2	-20.05	196.2	18.84	196.2	10.71	196.2	-5.33	196.2	12.72	196.2	-218.8	196.2	10.95	196.2	9.63	196.2	8.59	196.2	-2.65	196.2	-0.42	196.2	-128.95	196.2	-21.72	196.2	-2.7	196.2	-2.17	196.2	-8.1	196.2	5.43	196.2	-218.87	196.2	63.86	196.2	30.45	196.2	23.39	196.2	3.83	196.2	24.17	196.2	-214.81	196.2	6.44
197.1	-19.9	197.1	16.7	197.1	9.05	197.1	-5.48	197.1	11.7	197.1	-220.55	197.1	7.53	197.1	11.49	197.1	5.62	197.1	-3.84	197.1	0.32	197.1	-128.52	197.1	-25.13	197.1	-2.55	197.1	0.65	197.1	-11.33	197.1	5.6	197.1	-220.38	197.1	62.91	197.1	28.12	197.1	29.45	197.1	4.3	197.1	24.85	197.1	-216.62	197.1	5.08
198	-21.26	198	15.01	198	8.68	198	-6.44	198	11.15	198	-221.18	198	9.1	198	10.76	198	6.5	198	-4.41	198	-0.7	198	-129.17	198	-24.46	198	-2.79	198	-1.94	198	-11.17	198	7.74	198	-220.1	198	63.56	198	29.36	198	28.23	198	3.74	198	23.75	198	-215.39	198	6.72
198.9	-17.87	198.9	14.59	198.9	5.66	198.9	-5.09	198.9	14.35	198.9	-218.84	198.9	9.37	198.9	8.98	198.9	7.29	198.9	-5	198.9	0.76	198.9	-129.64	198.9	-24.38	198.9	-4.27	198.9	2.79	198.9	-15.57	198.9	8.21	198.9	-221.03	198.9	62.72	198.9	28.38	198.9	28.96	198.9	2.4	198.9	22.77	198.9	-216.63	198.9	5.46
199.8	-20.98	199.8	15.69	199.8	10.52	199.8	-7.97	199.8	13.48	199.8	-222.36	199.8	8.63	199.8	9.4	199.8	8.28	199.8	-7.58	199.8	3.26	199.8	-130.96	199.8	-23.08	199.8	-2.7	199.8	1.08	199.8	-14.15	199.8	5.55	199.8	-220.93	199.8	65.9	199.8	27.55	199.8	27.62	199.8	1.93	199.8	23.1	199.8	-216.49	199.8	5.57
200.7	-22.47	200.7	18.03	200.7	9.48	200.7	-7.58	200.7	12.41	200.7	-220.1	200.7	11.02	200.7	10.98	200.7	8.71	200.7	-4.87	200.7	0.88	200.7	-131.83	200.7	-24.78	200.7	-6.22	200.7	1.62	200.7	-10.61	200.7	4.65	200.7	-221.65	200.7	61.22	200.7	29.03	200.7	27.73	200.7	4.54	200.7	23.76	200.7	-216.88	200.7	5
201.6	-18.34	201.6	15.93	201.6	7.57	201.6	-10.57	201.6	11.5	201.6	-220.57	201.6	10.91	201.6	8.04	201.6	5.82	201.6	-7.03	201.6	-0.63	201.6	-128.7	201.6	-24.11	201.6	-6.56	201.6	0.43	201.6	-11.78	201.6	8.12	201.6	-219.85	201.6	62.31	201.6	28.55	201.6	28.09	201.6	4.85	201.6	21.57	201.6	-214.73	201.6	4.73
202.5	-19.31	202.5	15.65	202.5	8.13	202.5	-5.54	202.5	14.25	202.5	-221.9	202.5	7.38	202.5	11.08	202.5	7.16	202.5	-2.99	202.5	0.98	202.5	-129.27	202.5	-26.01	202.5	-3.61	202.5	0.8	202.5	-12.91	202.5	6.06	202.5	-219.43	202.5	63.07	202.5	29.04	202.5	28.33	202.5	2.77	202.5	24.18	202.5	-214.18	202.5	5.77
203.4	-21.54	203.4	15.89	203.4	10.28	203.4	-6.8	203.4	9.21	203.4	-219.82	203.4	10.58	203.4	9.8	203.4	9.77	203.4	-6.62	203.4	-4.85	203.4	-132.21	203.4	-24.62	203.4	-4.47	203.4	1.47	203.4	-14.04	203.4	3.68	203.4	-220.37	203.4	62.53	203.4	30.64	203.4	27.65	203.4	3.43	203.4	24.06	203.4	-215.83	203.4	5.88
204.3	-19.27	204.3	16.49	204.3	8.64	204.3	-6.73	204.3	10.62	204.3	-220.34	204.3	10.08	204.3	8.74	204.3	6.26	204.3	-5.85	204.3	-0.69	204.3	-133.84	204.3	-26.81	204.3	-4.59	204.3	-1.53	204.3	-13.21	204.3	8.22	204.3	-222.93	204.3	63.52	204.3	28.75	204.3	29.36	204.3	2.68	204.3	24.75	204.3	-217.04	204.3	8.31
205.2	-21.8	205.2	18.27	205.2	8.06	205.2	-8.1	205.2	11.81	205.2	-219.74	205.2	10.21	205.2	12.05	205.2	5.48	205.2	-8.64	205.2	0.27	205.2	-130.01	205.2	-24.23	205.2	-3.37	205.2	-1.23	205.2	-15.64	205.2	7.33	205.2	-223.05	205.2	62.76	205.2	28.12	205.2	28.85	205.2	3.71	205.2	25.76	205.2	-215.28	205.2	4.99
206.1	-20.91	206.1	18.95	206.1	10.16	206.1	-5.04	206.1	11.86	206.1	-220.43	206.1	10.78	206.1	9.7	206.1	8.04	206.1	-7.22	206.1	-2.87	206.1	-129.7	206.1	-25.17	206.1	-5.53	206.1	0.34	206.1	-11.71	206.1	6.73	206.1	-221.96	206.1	62.34	206.1	29.21	206.1	28.14	206.1	7.2	206.1	24.33	206.1	-216.12	206.1	3.88
207	-19.35	207	18.14	207	8.23	207	-5	207	14.48	207	-222.16	207	9.49	207	11.72	207	6.4	207	-4.95	207	2.47	207	-130.95	207	-27.03	207	-4.65	207	1.79	207	-12	207	8.49	207	-219.96	207	63	207	29.79	207	27.38	207	5.12	207	25.09	207	-213.96	207	5.08
207.9	-18.42	207.9	19.1	207.9	9.44	207.9	-6.79	207.9	10.63	207.9	-221.54	207.9	11.48	207.9	11.03	207.9	6.54	207.9	-5.9	207.9	-2.57	207.9	-131.91	207.9	-23.01	207.9	-6.02	207.9	0.99	207.9	-13.64	207.9	5.84	207.9	-220.98	207.9	61.68	207.9	28.01	207.9	30.2	207.9	4.87	207.9	24.58	207.9	-215.7	207.9	5.2
208.8	-20.47	208.8	16.13	208.8	10.58	208.8	-8.34	208.8	13.24	208.8	-221.47	208.8	9.66	208.8	9.73	208.8	8.94	208.8	-5.19	208.8	-0.31	208.8	-128.48	208.8	-25.01	208.8	-4.99	208.8	2.33	208.8	-11.12	208.8	7.37	208.8	-221.23	208.8	64.74	208.8	27.41	208.8	30.21	208.8	5.42	208.8	25.83	208.8	-215.34	208.8	5.45
209.7	-19.32	209.7	20.32	209.7	7.76	209.7	-6.94	209.7	11.51	209.7	-221.72	209.7	10.33	209.7	9.24	209.7	6.74	209.7	-4.09	209.7	0.28	209.7	-130.71	209.7	-24.84	209.7	-5.09	209.7	0.28	209.7	-11.67	209.7	7.04	209.7	-218.94	209.7	63.35	209.7	30.61	209.7	27.69	209.7	2.83	209.7	25.28	209.7	-211.72	209.7	5.56
210.6	-18.24	210.6	15.78	210.6	9.02	210.6	-5.57	210.6	11.63	210.6	-218.09	210.6	10.9	210.6	12.41	210.6	7.1	210.6	-5.49	210.6	-0.02	210.6	-129.47	210.6	-26.08	210.6	-2.61	210.6	0.23	210.6	-13.26	210.6	7.95	210.6	-222.34	210.6	65.06	210.6	31.16	210.6	28.22	210.6	5.59	210.6	26.12	210.6	-215.68	210.6	5.95
211.5	-19.27	211.5	19.81	211.5	8.29	211.5	-5.69	211.5	13.17	211.5	-218.72	211.5	8.8	211.5	9.38	211.5	7.98	211.5	-4.12	211.5	0.29	211.5	-131.89	211.5	-23.09	211.5	-5.86	211.5	1.15	211.5	-10.27	211.5	5.24	211.5	-222.82	211.5	65.21	211.5	30.65	211.5	29.64	211.5	4.63	211.5	27.7	211.5	-217.36	211.5	7.05
212.4	-19.75	212.4	18.24	212.4	5.27	212.4	-7.57	212.4	14.27	212.4	-219.65	212.4	7.31	212.4	10.2	212.4	5.48	212.4	-4.3	212.4	-0.6	212.4	-130.45	212.4	-25.96	212.4	-2.91	212.4	0.35	212.4	-12.19	212.4	5.48	212.4	-223.07	212.4	65.05	212.4	31.7	212.4	32.83	212.4	5.38	212.4	27.82	212.4	-214.44	212.4	3.19
213.3	-21.61	213.3	17.82	213.3	8.55	213.3	-6.95	213.3	13.62	213.3	-220.55	213.3	9.1	213.3	11.51	213.3	7.89	213.3	-6.15	213.3	-1.61	213.3	-128.47	213.3	-25.51	213.3	-5	213.3	1.6	213.3	-15.35	213.3	8.4	213.3	-220.08	213.3	63.52	213.3	29.68	213.3	31.15	213.3	3.65	213.3	29.04	213.3	-214.34	213.3	6.27
214.2	-20.47	214.2	18.5	214.2	7.68	214.2	-5.84	214.2	16.85	214.2	-220.37	214.2	9.28	214.2	10.79	214.2	6.62	214.2	-4.53	214.2	4.44	214.2	-129.5	214.2	-23.49	214.2	-2.84	214.2	-0.11	214.2	-13.66	214.2	10.26	214.2	-220.92	214.2	64.75	214.2	28.72	214.2	28.77	214.2	3.65	214.2	28.38	214.2	-213.58	214.2	5.06
215.1	-21.37	215.1	17.3	215.1	11.16	215.1	-6.75	215.1	13.66	215.1	-219.95	215.1	11.39	215.1	8.89	215.1	6.61	215.1	-5.66	215.1	1.97	215.1	-129.97	215.1	-23.85	215.1	-3.67	215.1	-1.4	215.1	-14.17	215.1	7.83	215.1	-221.98	215.1	63.94	215.1	29.4	215.1	29.39	215.1	6.01	215.1	30.38	215.1	-214.98	215.1	6.66
216	-20.43	216	17.5	216	10.43	216	-6.93	216	13.72	216	-219.85	216	10.18	216	11.93	216	6.79	216	-5.27	216	2.36	216	-128.85	216	-23.75	216	-2.33	216	-4.19	216	-13.81	216	6.78	216	-221.29	216	63.14	216	31.87	216	29.39	216	7	216	26.52	216	-213.26	216	4.01
216.9	-20.66	216.9	17.79	216.9	8.37	216.9	-5.2	216.9	12.96	216.9	-218.8	216.9	9.6	216.9	11.85	216.9	5.88	216.9	-4.4	216.9	1.49	216.9	-129.4	216.9	-23.87	216.9	-5.68	216.9	-2.03	216.9	-13.75	216.9	7.14	216.9	-218.61	216.9	64.38	216.9	29.68	216.9	29.66	216.9	4.21	216.9	24.94	216.9	-211.78	216.9	6.98
217.8	-19.14	217.8	18.2	217.8	10.18	217.8	-5.91	217.8	16.66	217.8	-218.61	217.8	9.6	217.8	10.05	217.8	6.62	217.8	-4.8	217.8	-0.6	217.8	-132.51	217.8	-25.63	217.8	-4.38	217.8	-0.4	217.8	-15.33	217.8	5.02	217.8	-223.49	217.8	63.31	217.8	31.02	217.8	29.86	217.8	3.7	217.8	26.94	217.8	-215.24	217.8	6.36
218.7	-19.49	218.7	19.89	218.7	11.32	218.7	-7.73	218.7	14	218.7	-218.85	218.7	9.54	218.7	12.12	218.7	8.75	218.7	-6.12	218.7	1.7	218.7	-127.44	218.7	-24.94	218.7	-4.19	218.7	-0.13	218.7	-13.6	218.7	7.01	218.7	-220.27	218.7	64.96	218.7	30.79	218.7	30.6	218.7	6.93	218.7	27.02	218.7	-215.67	218.7	7.03
219.6	-19.08	219.6	19.43	219.6	6.44	219.6	-7.22	219.6	14.77	219.6	-219.21	219.6	8.93	219.6	10.84	219.6	6.42	219.6	-5.06	219.6	0.92	219.6	-129.32	219.6	-25.85	219.6	-4.72	219.6	-0.87	219.6	-12.77	219.6	8.01	219.6	-220.65	219.6	65.49	219.6	29.91	219.6	30.79	219.6	8.1	219.6	28	219.6	-215.56	219.6	6.28
220.5	-19.22	220.5	18.64	220.5	10.8	220.5	-4.6	220.5	13.31	220.5	-223.37	220.5	9.64	220.5	11.9	220.5	9.89	220.5	-4.46	220.5	0.15	220.5	-132.09	220.5	-26.99	220.5	-5.21	220.5	0.66	220.5	-13.3	220.5	7.16	220.5	-220.01	220.5	65.27	220.5	28.98	220.5	30.5	220.5	4.01	220.5	28.26	220.5	-213.89	220.5	6.74
221.4	-19.36	221.4	19.3	221.4	9.89	221.4	-5.85	221.4	12.22	221.4	-218	221.4	7.63	221.4	9.59	221.4	6.97	221.4	-4.22	221.4	0.88	221.4	-130.14	221.4	-27.84	221.4	-4.44	221.4	0.74	221.4	-11.42	221.4	6.32	221.4	-221.85	221.4	65.44	221.4	29.97	221.4	30.38	221.4	4.61	221.4	26.77	221.4	-211.97	221.4	5.97
222.3	-21.14	222.3	20.19	222.3	11.24	222.3	-5.46	222.3	14.24	222.3	-220.72	222.3	7.06	222.3	11.39	222.3	8.93	222.3	-8.03	222.3	-0.62	222.3	-128.4	222.3	-26.47	222.3	-6.02	222.3	1.01	222.3	-15.98	222.3	6.93	222.3	-222.87	222.3	64.51	222.3	30.68	222.3	30.4	222.3	4.74	222.3	27.51	222.3	-213.82	222.3	6.29
223.2	-19.64	223.2	16.7	223.2	10.96	223.2	-5.42	223.2	12.38	223.2	-221.2	223.2	9.44	223.2	11.78	223.2	7.32	223.2	-7.99	223.2	-2	223.2	-127.46	223.2	-27.18	223.2	-2.92	223.2	-0.8	223.2	-15.9	223.2	6.79	223.2	-219.93	223.2	65.99	223.2	34.41	223.2	32.4	223.2	4.39	223.2	25.64	223.2	-213.1	223.2	7.31
224.1	-22.15	224.1	18.6	224.1	11.58	224.1	-8.05	224.1	12.98	224.1	-219.49	224.1	7.67	224.1	13.52	224.1	8.45	224.1	-6.53	224.1	-0.75	224.1	-129.91	224.1	-28.1	224.1	-4.7	224.1	0.86	224.1	-13.55	224.1	6.59	224.1	-221.48	224.1	64.43	224.1	29.66	224.1	31.47	224.1	4.46	224.1	28.6	224.1	-212.49	224.1	3.77
225	-18.75	225	17.12	225	6.31	225	-4.94	225	13.88	225	-220.06	225	11.11	225	11.82	225	7.61	225	-4.78	225	2.08	225	-130.6	225	-25.53	225	-3.52	225	-0.78	225	-14.61	225	6.24	225	-223.12	225	66.51	225	31.91	225	29.45	225	5.03	225	27.36	225	-213.51	225	7.95
225.9	-19.33	225.9	21.58	225.9	11.64	225.9	-6.04	225.9	12.4	225.9	-221.83	225.9	10.44	225.9	12.42	225.9	9.18	225.9	-4.93	225.9	-0.28	225.9	-130.9	225.9	-26.8	225.9	-3.49	225.9	0.32	225.9	-12.71	225.9	6.87	225.9	-221.03	225.9	63.34	225.9	32.4	225.9	30.41	225.9	5.69	225.9	30.8	225.9	-212.04	225.9	6
226.8	-17.75	226.8	17.73	226.8	8.56	226.8	-8.02	226.8	13.34	226.8	-220.39	226.8	8.02	226.8	10.71	226.8	8.59	226.8	-4.87	226.8	1.81	226.8	-128.22	226.8	-27.47	226.8	-5.24	226.8	2.41	226.8	-16.06	226.8	8.88	226.8	-221.92	226.8	62.98	226.8	31.06	226.8	32.87	226.8	2.57	226.8	30.89	226.8	-213.64	226.8	5.49
227.7	-19.12	227.7	19.66	227.7	9.96	227.7	-7.4	227.7	15.32	227.7	-218.5	227.7	10.43	227.7	14.54	227.7	7.7	227.7	-5.26	227.7	2.49	227.7	-131.08	227.7	-25.46	227.7	-3.03	227.7	1.93	227.7	-11.31	227.7	5.75	227.7	-222.25	227.7	64.62	227.7	30.87	227.7	34.91	227.7	5.44	227.7	27.85	227.7	-213.52	227.7	6.6
228.6	-19.3	228.6	22.08	228.6	11.41	228.6	-7.17	228.6	14.22	228.6	-220.68	228.6	9.5	228.6	12.67	228.6	8.92	228.6	-4.32	228.6	-0.26	228.6	-131.29	228.6	-25.11	228.6	-5.06	228.6	0.76	228.6	-14.97	228.6	6.24	228.6	-221.32	228.6	66.71	228.6	30.75	228.6	33.09	228.6	4.84	228.6	29.01	228.6	-212.02	228.6	6.61
229.5	-20.1	229.5	22.49	229.5	10.55	229.5	-8.35	229.5	9.82	229.5	-219.19	229.5	6.28	229.5	12.59	229.5	7.28	229.5	-5.14	229.5	-0.62	229.5	-131.85	229.5	-29.01	229.5	-4.35	229.5	1.05	229.5	-14.92	229.5	8.23	229.5	-221.5	229.5	64.76	229.5	31.72	229.5	30.93	229.5	3.97	229.5	31.35	229.5	-213.55	229.5	5.19
230.4	-20.24	230.4	19.21	230.4	7.78	230.4	-5.37	230.4	14.9	230.4	-221.02	230.4	9.98	230.4	10.3	230.4	7.17	230.4	-6.12	230.4	0.88	230.4	-131.03	230.4	-26.58	230.4	-5	230.4	-0.71	230.4	-15.16	230.4	6.47	230.4	-221.95	230.4	64.89	230.4	29.71	230.4	31.67	230.4	4.65	230.4	28.46	230.4	-213.98	230.4	4.93
231.3	-20.89	231.3	18.2	231.3	11.34	231.3	-6.14	231.3	12.67	231.3	-221.56	231.3	8.36	231.3	12.65	231.3	7.02	231.3	-2.93	231.3	-1.37	231.3	-129.8	231.3	-26.99	231.3	-3.27	231.3	-0.46	231.3	-13.45	231.3	6.24	231.3	-223.34	231.3	64.78	231.3	32.36	231.3	33.24	231.3	3.41	231.3	27.74	231.3	-212.3	231.3	6.84
232.2	-20.66	232.2	19.14	232.2	12.94	232.2	-5.41	232.2	16.26	232.2	-223.67	232.2	8.33	232.2	9.29	232.2	8.89	232.2	-2.38	232.2	-0.74	232.2	-132.4	232.2	-26.41	232.2	-4.33	232.2	-0.58	232.2	-14.99	232.2	6.78	232.2	-221.84	232.2	66.79	232.2	33.52	232.2	32.96	232.2	4.81	232.2	28.4	232.2	-212.48	232.2	6.17
233.1	-19.44	233.1	16.42	233.1	11.87	233.1	-7.26	233.1	12.74	233.1	-220.39	233.1	9.2	233.1	11.42	233.1	8.28	233.1	-5.95	233.1	-0.61	233.1	-132.05	233.1	-24.19	233.1	-4.09	233.1	0.2	233.1	-15.2	233.1	5.28	233.1	-221.26	233.1	66.37	233.1	32.55	233.1	32.49	233.1	5.08	233.1	26.78	233.1	-210.84	233.1	4.63
234	-18.37	234	19.93	234	11.27	234	-6.91	234	13.43	234	-221.53	234	8.08	234	13.04	234	9.42	234	-5.39	234	1.82	234	-131.25	234	-27.64	234	-2.57	234	-0.04	234	-13.7	234	6.67	234	-220.38	234	64.58	234	32.11	234	32.9	234	6.21	234	29.25	234	-211.76	234	4.87
234.9	-20.45	234.9	19.72	234.9	11.32	234.9	-2.48	234.9	14.58	234.9	-218.86	234.9	8.27	234.9	12	234.9	8.04	234.9	-1.66	234.9	1.77	234.9	-131.24	234.9	-24.88	234.9	-6.13	234.9	-1.77	234.9	-13.24	234.9	7.54	234.9	-221.19	234.9	66.5	234.9	34.23	234.9	33.99	234.9	5.68	234.9	29.63	234.9	-213.38	234.9	6.72
235.8	-17.36	235.8	18.46	235.8	15.19	235.8	-4.41	235.8	15.13	235.8	-218.84	235.8	7.3	235.8	10.42	235.8	10.89	235.8	-6.92	235.8	1.36	235.8	-130.85	235.8	-25.68	235.8	-4.33	235.8	-0.54	235.8	-16.63	235.8	6.87	235.8	-223.04	235.8	65.96	235.8	34.33	235.8	32.21	235.8	3.57	235.8	28.18	235.8	-213.39	235.8	5.38
236.7	-18.61	236.7	19.12	236.7	11.18	236.7	-5.84	236.7	15.17	236.7	-219.88	236.7	9.45	236.7	11.34	236.7	7.38	236.7	-5.54	236.7	0.08	236.7	-128.69	236.7	-25.99	236.7	-7.16	236.7	0.22	236.7	-14.59	236.7	4.07	236.7	-221.03	236.7	67.88	236.7	32.19	236.7	34.71	236.7	6.45	236.7	29.15	236.7	-211.55	236.7	7.31
237.6	-19.07	237.6	19.83	237.6	11.27	237.6	-7.72	237.6	12.69	237.6	-220.9	237.6	9.55	237.6	14.28	237.6	9.6	237.6	-4.26	237.6	-2.94	237.6	-131.38	237.6	-27.16	237.6	-2.41	237.6	1.32	237.6	-13.65	237.6	8.29	237.6	-222.41	237.6	64.36	237.6	33.77	237.6	35.33	237.6	4.72	237.6	30.13	237.6	-213.07	237.6	7.44
238.5	-18.93	238.5	21.05	238.5	10.76	238.5	-4.76	238.5	14.85	238.5	-221.44	238.5	9.25	238.5	12.93	238.5	6.64	238.5	-3.96	238.5	2.34	238.5	-132.26	238.5	-26.63	238.5	-3.86	238.5	-1.9	238.5	-13.37	238.5	6.67	238.5	-221.85	238.5	67.9	238.5	33.69	238.5	31.93	238.5	6.33	238.5	29.22	238.5	-212.7	238.5	6.89
239.4	-18.68	239.4	17.96	239.4	9.71	239.4	-5.41	239.4	14.62	239.4	-220.33	239.4	10.54	239.4	8.05	239.4	7.11	239.4	-5.59	239.4	0.65	239.4	-130.71	239.4	-24.24	239.4	-7.95	239.4	0.39	239.4	-16.54	239.4	5.83	239.4	-219.65	239.4	66.72	239.4	31.67	239.4	34.96	239.4	4.39	239.4	32.63	239.4	-211.99	239.4	6.75
240.3	-18.93	240.3	19.77	240.3	13.67	240.3	-6.3	240.3	14.59	240.3	-215.86	240.3	9.37	240.3	12.87	240.3	9.77	240.3	-6.19	240.3	2.01	240.3	-130.31	240.3	-23.82	240.3	-4.16	240.3	1.22	240.3	-15.17	240.3	7.94	240.3	-223.6	240.3	66.06	240.3	33.6	240.3	33.44	240.3	4.55	240.3	31.14	240.3	-211.09	240.3	5.94
241.2	-20.31	241.2	22.49	241.2	10.08	241.2	-6.21	241.2	16.43	241.2	-221.57	241.2	7.63	241.2	9.64	241.2	8.52	241.2	-4.61	241.2	0.55	241.2	-131.8	241.2	-26.69	241.2	-5.18	241.2	0.12	241.2	-13.97	241.2	6.71	241.2	-225.46	241.2	65.82	241.2	33.05	241.2	33.85	241.2	4.72	241.2	31.95	241.2	-211.98	241.2	5.71
242.1	-21.18	242.1	21.52	242.1	10.75	242.1	-5.53	242.1	14.17	242.1	-220.37	242.1	8.23	242.1	13.37	242.1	8.59	242.1	-4.09	242.1	0.71	242.1	-134.36	242.1	-25.68	242.1	-5.66	242.1	0.4	242.1	-16.1	242.1	5.66	242.1	-224.33	242.1	65.98	242.1	33.69	242.1	35.63	242.1	5.14	242.1	27.28	242.1	-209.15	242.1	4.55
243	-20.82	243	19.82	243	11.53	243	-19.65	243	15.32	243	-216.56	243	8.4	243	12.14	243	8.03	243	-0.57	243	0.11	243	-131.02	243	-25.44	243	-5.24	243	1.19	243	-15.81	243	6.31	243	-221.25	243	66.42	243	33.65	243	36.85	243	3.31	243	30.64	243	-209.3	243	5.28
243.9	-17.73	243.9	18.79	243.9	10.84	243.9	-7.58	243.9	13.46	243.9	-221.01	243.9	9.65	243.9	11.72	243.9	7.18	243.9	-4.64	243.9	0.84	243.9	-129.81	243.9	-28.04	243.9	-4.24	243.9	1.54	243.9	-13.26	243.9	4.91	243.9	-221.53	243.9	66.32	243.9	33.7	243.9	33.47	243.9	6.93	243.9	28.84	243.9	-211.27	243.9	8.55
244.8	-20.97	244.8	22.16	244.8	12.56	244.8	-7.25	244.8	14.31	244.8	-221.21	244.8	8.74	244.8	14.08	244.8	8.28	244.8	-5.91	244.8	0.11	244.8	-132.55	244.8	-26.79	244.8	-4.56	244.8	-1.18	244.8	-16.3	244.8	4.93	244.8	-223.5	244.8	64.52	244.8	32.91	244.8	38.14	244.8	2.27	244.8	29.55	244.8	-208.67	244.8	4.61
245.7	-17.9	245.7	20.28	245.7	14.32	245.7	-7.36	245.7	12.47	245.7	-217.46	245.7	8.09	245.7	15.91	245.7	9.42	245.7	-4.92	245.7	0.38	245.7	-128.85	245.7	-29.04	245.7	-2.36	245.7	-1.15	245.7	-17.09	245.7	9.61	245.7	-221.7	245.7	65.98	245.7	34.57	245.7	36.15	245.7	3	245.7	32.06	245.7	-209.87	245.7	5.26
246.6	-16.21	246.6	20.79	246.6	13.24	246.6	-5.59	246.6	13.46	246.6	-219.65	246.6	10.52	246.6	13.67	246.6	8.99	246.6	-5.5	246.6	1.54	246.6	-129.48	246.6	-25.77	246.6	-6.29	246.6	-0.57	246.6	-14.35	246.6	7.6	246.6	-223.61	246.6	65.68	246.6	32.23	246.6	35.3	246.6	8.29	246.6	32.71	246.6	-212.38	246.6	5.94
247.5	-19	247.5	20.83	247.5	12.64	247.5	-7.16	247.5	16.6	247.5	-222.35	247.5	8.46	247.5	10.36	247.5	7.64	247.5	-4.53	247.5	1.39	247.5	-131.43	247.5	-29.05	247.5	-5.64	247.5	-0.36	247.5	-13.71	247.5	8.02	247.5	-220.28	247.5	63.87	247.5	34.22	247.5	36.49	247.5	7.69	247.5	32.77	247.5	-209.95	247.5	6.72
248.4	-19.62	248.4	20.31	248.4	11.91	248.4	-4.85	248.4	16.87	248.4	-218.48	248.4	7.88	248.4	11.38	248.4	7.64	248.4	-3.94	248.4	1.97	248.4	-130.54	248.4	-27.05	248.4	-6.43	248.4	-1.91	248.4	-15.51	248.4	7.87	248.4	-225.03	248.4	66.36	248.4	33.25	248.4	34.06	248.4	8.03	248.4	33.73	248.4	-211.48	248.4	7.9
249.3	-20.53	249.3	20.19	249.3	11.01	249.3	-6.14	249.3	14.99	249.3	-220.03	249.3	9.28	249.3	12.14	249.3	7.04	249.3	-6.42	249.3	-0.84	249.3	-129.2	249.3	-25.46	249.3	-5.3	249.3	-0.57	249.3	-15.46	249.3	4.86	249.3	-220.95	249.3	66.03	249.3	33.53	249.3	36.03	249.3	6.39	249.3	32.47	249.3	-211.91	249.3	4.71
250.2	-18.91	250.2	17.95	250.2	11.45	250.2	-5.52	250.2	14.13	250.2	-217.72	250.2	9.3	250.2	12.87	250.2	8.1	250.2	-5.67	250.2	-0.81	250.2	-130.78	250.2	-27.17	250.2	-4.91	250.2	-0.08	250.2	-14.79	250.2	7.27	250.2	-222.6	250.2	64.87	250.2	33.47	250.2	36.34	250.2	5.82	250.2	33.41	250.2	-210.37	250.2	5.48
251.1	-19.05	251.1	21.19	251.1	11.6	251.1	-4.44	251.1	16.58	251.1	-218.74	251.1	9.74	251.1	13.05	251.1	6.51	251.1	-4.08	251.1	2.83	251.1	-130.47	251.1	-26.37	251.1	-4.22	251.1	-1.29	251.1	-15.36	251.1	6.34	251.1	-221.39	251.1	65.09	251.1	34.83	251.1	36.3	251.1	8.64	251.1	32.03	251.1	-208.29	251.1	5.91
252	-18.53	252	20.4	252	15.11	252	-6.02	252	12.49	252	-219.5	252	10.11	252	11.15	252	10.61	252	-7.35	252	-0.51	252	-130.95	252	-23.58	252	-3.86	252	-0.73	252	-17.38	252	7.45	252	-226.01	252	65.95	252	35.28	252	34.32	252	6.78	252	33.43	252	-210.77	252	6.95
252.9	-18.55	252.9	20.9	252.9	10.41	252.9	-7.18	252.9	18.47	252.9	-218.93	252.9	9.54	252.9	12.62	252.9	9.45	252.9	-8.26	252.9	3.56	252.9	-130.91	252.9	-28.66	252.9	-4.54	252.9	1.07	252.9	-15.52	252.9	8.31	252.9	-226.34	252.9	64.24	252.9	34.22	252.9	37.01	252.9	6.76	252.9	34.55	252.9	-208.49	252.9	4.75
253.8	-19.13	253.8	21.11	253.8	11.72	253.8	-6.73	253.8	16.23	253.8	-221.97	253.8	9.96	253.8	12.81	253.8	7.39	253.8	-5.51	253.8	3.68	253.8	-131.45	253.8	-26.97	253.8	-4.92	253.8	2	253.8	-15.37	253.8	8.91	253.8	-222.08	253.8	66.5	253.8	35.05	253.8	39.74	253.8	8.09	253.8	35.72	253.8	-210.63	253.8	4.26
254.7	-20.39	254.7	18.82	254.7	14.6	254.7	-6.32	254.7	17.53	254.7	-219.21	254.7	11.53	254.7	11.23	254.7	10.58	254.7	-6.22	254.7	0.8	254.7	-128.21	254.7	-26.98	254.7	-4.55	254.7	-0.05	254.7	-15.48	254.7	5.76	254.7	-221.73	254.7	67.42	254.7	34.44	254.7	39.02	254.7	8.89	254.7	31.96	254.7	-209.36	254.7	5.29
255.6	-18.03	255.6	22.82	255.6	15.06	255.6	-7.08	255.6	15.42	255.6	-217.51	255.6	8.86	255.6	13.06	255.6	12.43	255.6	-8.12	255.6	0.35	255.6	-130.72	255.6	-27.62	255.6	-4.99	255.6	0.85	255.6	-15.81	255.6	6.83	255.6	-225.21	255.6	67.86	255.6	33.4	255.6	38.14	255.6	5.79	255.6	34.17	255.6	-208.31	255.6	8.31
256.5	-21.71	256.5	19.43	256.5	14.82	256.5	-5.61	256.5	15.02	256.5	-216.98	256.5	6.33	256.5	14.18	256.5	9.12	256.5	-5.63	256.5	0.28	256.5	-131.5	256.5	-26.84	256.5	-3.66	256.5	-1.26	256.5	-14.67	256.5	3.43	256.5	-223.44	256.5	67	256.5	37.96	256.5	36.83	256.5	8.21	256.5	31.41	256.5	-208.6	256.5	6.15
257.4	-17.85	257.4	21.77	257.4	13.07	257.4	-7.12	257.4	16.38	257.4	-219.06	257.4	9.87	257.4	13.93	257.4	9.95	257.4	-4.13	257.4	3.1	257.4	-130.02	257.4	-26.13	257.4	-5.92	257.4	-0.87	257.4	-15.32	257.4	7.13	257.4	-222.94	257.4	66.76	257.4	34.56	257.4	40.18	257.4	7.03	257.4	34.33	257.4	-210.77	257.4	4.34
258.3	-19.74	258.3	20.25	258.3	11.54	258.3	-6.52	258.3	14.37	258.3	-217.87	258.3	10.91	258.3	10.91	258.3	7.94	258.3	-5.58	258.3	-2.47	258.3	-128.52	258.3	-25.77	258.3	-6.27	258.3	-1.39	258.3	-15.68	258.3	5.81	258.3	-221.86	258.3	67.49	258.3	35.9	258.3	37	258.3	7.05	258.3	33.04	258.3	-211.22	258.3	5.74
259.2	-19.04	259.2	18.3	259.2	10.63	259.2	-4.46	259.2	15.15	259.2	-217.91	259.2	10.19	259.2	12.84	259.2	7.5	259.2	-5.13	259.2	0.46	259.2	-127.92	259.2	-26.85	259.2	-5.53	259.2	-0.79	259.2	-18.96	259.2	3.67	259.2	-223.25	259.2	66.76	259.2	35.69	259.2	38.35	259.2	5.14	259.2	34.17	259.2	-210.04	259.2	7.12
260.1	-18.89	260.1	22.05	260.1	11.23	260.1	-4.38	260.1	14.84	260.1	-216.79	260.1	8.15	260.1	11.77	260.1	9.67	260.1	-4.33	260.1	2.86	260.1	-130.23	260.1	-27.55	260.1	-6.7	260.1	0.03	260.1	-16.59	260.1	6.44	260.1	-224.22	260.1	65.51	260.1	34.65	260.1	40.23	260.1	7.67	260.1	32.41	260.1	-209.98	260.1	6.49
261	-19.3	261	20.18	261	14.31	261	-7.16	261	17.95	261	-217.94	261	8.32	261	13.76	261	12.97	261	-6.36	261	0.48	261	-128.58	261	-27.36	261	-4.14	261	1.76	261	-15.61	261	4.12	261	-221.45	261	64.5	261	34.77	261	36.89	261	7.99	261	33.25	261	-209.94	261	4.24
261.9	-18.61	261.9	20.63	261.9	9.67	261.9	-7.65	261.9	16.5	261.9	-219.69	261.9	7.45	261.9	11.22	261.9	8.67	261.9	-6.91	261.9	2.19	261.9	-129.06	261.9	-25.26	261.9	-7.33	261.9	-0.87	261.9	-15.97	261.9	8.36	261.9	-223.69	261.9	67.31	261.9	36.04	261.9	38.02	261.9	6.88	261.9	33.16	261.9	-208.67	261.9	6.45
262.8	-19.4	262.8	21.82	262.8	12.01	262.8	-5.54	262.8	14.9	262.8	-218.18	262.8	9.11	262.8	11.93	262.8	9.63	262.8	-6.51	262.8	1.14	262.8	-130.99	262.8	-27.13	262.8	-4.7	262.8	0.85	262.8	-19.08	262.8	5.45	262.8	-223.21	262.8	65.01	262.8	37.42	262.8	39.09	262.8	8.26	262.8	30.51	262.8	-207.26	262.8	7.14
263.7	-18.92	263.7	20.74	263.7	14.33	263.7	-5.75	263.7	14.91	263.7	-220.42	263.7	8.94	263.7	13.18	263.7	10.93	263.7	-4.9	263.7	0.28	263.7	-132.85	263.7	-25.09	263.7	-4.59	263.7	1.72	263.7	-16.26	263.7	6.14	263.7	-226.12	263.7	68.74	263.7	37.3	263.7	40.38	263.7	6.26	263.7	33.14	263.7	-209.51	263.7	6.41
264.6	-19.6	264.6	22.75	264.6	12.85	264.6	-5.14	264.6	16.54	264.6	-220.9	264.6	10.26	264.6	13.1	264.6	8.8	264.6	-6.28	264.6	2.4	264.6	-131.58	264.6	-26.38	264.6	-8.31	264.6	-0.98	264.6	-17.67	264.6	8.14	264.6	-221.81	264.6	67.4	264.6	34.55	264.6	39.14	264.6	6.57	264.6	34.65	264.6	-205.49	264.6	5.9
265.5	-18.06	265.5	22.67	265.5	11.65	265.5	-5.42	265.5	14.62	265.5	-218.1	265.5	8.08	265.5	14.73	265.5	8.91	265.5	-6.25	265.5	-0.24	265.5	-129.06	265.5	-27.8	265.5	-3.22	265.5	-2.53	265.5	-20.99	265.5	4.4	265.5	-222.72	265.5	66.12	265.5	37.25	265.5	38.72	265.5	5.6	265.5	34.73	265.5	-207.57	265.5	7.11
266.4	-19.73	266.4	22.44	266.4	11.76	266.4	-5.22	266.4	17.05	266.4	-219.71	266.4	9.51	266.4	13.49	266.4	10.09	266.4	-4.57	266.4	-0.39	266.4	-128.01	266.4	-28.04	266.4	-6.64	266.4	-0.38	266.4	-17.4	266.4	3.29	266.4	-221.99	266.4	64.64	266.4	35.37	266.4	40.36	266.4	7.51	266.4	34.63	266.4	-206.68	266.4	4.76
267.3	-18.18	267.3	19.95	267.3	13.29	267.3	-6.35	267.3	14.55	267.3	-216.62	267.3	8.24	267.3	12.74	267.3	10.78	267.3	-5.33	267.3	1.59	267.3	-129.61	267.3	-28.55	267.3	-5.6	267.3	0.87	267.3	-17.74	267.3	6.36	267.3	-222.18	267.3	65.67	267.3	37.89	267.3	39	267.3	7.15	267.3	33.42	267.3	-206.91	267.3	6.39
268.2	-17.5	268.2	20.72	268.2	14.28	268.2	-7	268.2	16.77	268.2	-215.04	268.2	7.7	268.2	11.41	268.2	11.24	268.2	-5.57	268.2	2.58	268.2	-128.77	268.2	-27.11	268.2	-4.65	268.2	2.65	268.2	-15.74	268.2	5.76	268.2	-223.69	268.2	66.57	268.2	36.48	268.2	39.59	268.2	7.48	268.2	34.54	268.2	-206.33	268.2	5.82
269.1	-18.94	269.1	19.49	269.1	12.99	269.1	-4.55	269.1	14.95	269.1	-219.78	269.1	7.1	269.1	12.38	269.1	10.08	269.1	-6.55	269.1	1.11	269.1	-131.14	269.1	-29.93	269.1	-4.77	269.1	-0.12	269.1	-17.14	269.1	6.33	269.1	-224.19	269.1	65.39	269.1	38.17	269.1	42	269.1	6.51	269.1	34.78	269.1	-208.02	269.1	5.94
270	-16.77	270	20.91	270	16.8	270	-6.65	270	17	270	-219.18	270	7.35	270	12.08	270	11.03	270	-6.57	270	2.21	270	-129.62	270	-29.89	270	-5.4	270	-1.8	270	-17.06	270	6.3	270	-222.91	270	66.22	270	34.22	270	40.19	270	7.07	270	36.05	270	-207.07	270	7.33
270.9	-16.67	270.9	21.9	270.9	12.85	270.9	-4.7	270.9	14.21	270.9	-219.99	270.9	9.84	270.9	12.36	270.9	9.74	270.9	-5.52	270.9	-0.62	270.9	-131.02	270.9	-26.35	270.9	-7.83	270.9	-0.29	270.9	-17.51	270.9	5.38	270.9	-224.27	270.9	69.05	270.9	36.82	270.9	42.01	270.9	6.14	270.9	36.91	270.9	-207.03	270.9	6.43
271.8	-18.21	271.8	24.71	271.8	15.03	271.8	-6.55	271.8	16.73	271.8	-217.64	271.8	10.92	271.8	13.55	271.8	11.21	271.8	-6.86	271.8	1.7	271.8	-129.86	271.8	-27.28	271.8	-7.77	271.8	0.31	271.8	-18.27	271.8	5.18	271.8	-223.9	271.8	65.53	271.8	36.31	271.8	39.49	271.8	7.58	271.8	35.16	271.8	-208.73	271.8	5.73
272.7	-17.26	272.7	21.28	272.7	14.27	272.7	-5.86	272.7	12.32	272.7	-217.4	272.7	9.52	272.7	13.39	272.7	12.32	272.7	-6.12	272.7	0.34	272.7	-129.19	272.7	-26.7	272.7	-6.03	272.7	2.71	272.7	-17.7	272.7	6.58	272.7	-223.03	272.7	68.51	272.7	37.27	272.7	41.6	272.7	7.47	272.7	36.09	272.7	-204.78	272.7	6.31
273.6	-17.95	273.6	23.25	273.6	15.84	273.6	-5.24	273.6	18.37	273.6	-217.09	273.6	10.65	273.6	14.06	273.6	10.07	273.6	-7.94	273.6	1.37	273.6	-127.73	273.6	-23.55	273.6	-6.12	273.6	-0.2	273.6	-18.72	273.6	5.25	273.6	-222.04	273.6	69.25	273.6	35.76	273.6	41.3	273.6	6.76	273.6	35.23	273.6	-206.32	273.6	3.02
274.5	-17.42	274.5	24.91	274.5	14.08	274.5	-5.56	274.5	16.45	274.5	-216.91	274.5	11.33	274.5	12.19	274.5	11.99	274.5	-6.61	274.5	1.14	274.5	-131.01	274.5	-26.42	274.5	-5.11	274.5	1.01	274.5	-18.67	274.5	6.3	274.5	-225.87	274.5	67.55	274.5	38.23	274.5	41.14	274.5	9.6	274.5	36.43	274.5	-208.29	274.5	6.07
275.4	-18.91	275.4	23.62	275.4	15.51	275.4	-6.52	275.4	16.94	275.4	-215.02	275.4	8.69	275.4	13.49	275.4	11.8	275.4	-8.91	275.4	1.15	275.4	-128.48	275.4	-29.22	275.4	-7.16	275.4	0.46	275.4	-19.28	275.4	6.42	275.4	-223.93	275.4	66.38	275.4	36.33	275.4	40.3	275.4	6.64	275.4	36.24	275.4	-208.11	275.4	6.15
276.3	-19.39	276.3	21.94	276.3	13.36	276.3	-4.81	276.3	16.98	276.3	-217.71	276.3	9.89	276.3	12.41	276.3	8.9	276.3	-4.66	276.3	2.58	276.3	-131.25	276.3	-29.5	276.3	-5.29	276.3	1.87	276.3	-15.62	276.3	8.03	276.3	-224.09	276.3	65.44	276.3	37.01	276.3	42.18	276.3	6.38	276.3	35.23	276.3	-206.91	276.3	7.41
277.2	-20.47	277.2	19.61	277.2	15.65	277.2	-5.08	277.2	18.35	277.2	-216.5	277.2	7.44	277.2	10.56	277.2	12.25	277.2	-7.88	277.2	1.19	277.2	-128.56	277.2	-27.48	277.2	-6.44	277.2	0.95	277.2	-17.92	277.2	4.7	277.2	-223.77	277.2	67.82	277.2	37.81	277.2	41.99	277.2	9.05	277.2	33.41	277.2	-206.25	277.2	6.27
278.1	-20.01	278.1	20.8	278.1	14.91	278.1	-5.78	278.1	15.79	278.1	-218.67	278.1	6.76	278.1	12.65	278.1	12.55	278.1	-7.72	278.1	2.79	278.1	-130.43	278.1	-26.94	278.1	-7.73	278.1	1.74	278.1	-18.48	278.1	6.22	278.1	-224.58	278.1	66.25	278.1	35.93	278.1	41.1	278.1	8.53	278.1	37.58	278.1	-207.59	278.1	5.06
279	-18.95	279	22.76	279	13.93	279	-7.26	279	17.27	279	-216.2	279	9.03	279	13.65	279	11.96	279	-7.83	279	-0.51	279	-126.06	279	-25	279	-4.85	279	2.12	279	-20.69	279	4.72	279	-221.36	279	68.5	279	39.78	279	42.74	279	6.1	279	36.23	279	-204.99	279	6.18
279.9	-16.26	279.9	21.89	279.9	15.08	279.9	-3.39	279.9	18.21	279.9	-213.62	279.9	8.62	279.9	11.8	279.9	10.99	279.9	-5.68	279.9	0.68	279.9	-128.8	279.9	-27.45	279.9	-8.01	279.9	1.95	279.9	-17.82	279.9	5.41	279.9	-223.76	279.9	67.37	279.9	37.52	279.9	45.37	279.9	8.69	279.9	38.23	279.9	-207.09	279.9	4.4
280.8	-17.7	280.8	23.19	280.8	12.28	280.8	-7.88	280.8	19.45	280.8	-219.66	280.8	8.2	280.8	13.33	280.8	11.56	280.8	-7.05	280.8	1.94	280.8	-131.05	280.8	-27.5	280.8	-6.45	280.8	0.02	280.8	-19.29	280.8	4.09	280.8	-222.62	280.8	67.11	280.8	39.21	280.8	43.4	280.8	5.77	280.8	34.58	280.8	-206.61	280.8	7.35
281.7	-17.09	281.7	22.09	281.7	13.61	281.7	-6.92	281.7	16.58	281.7	-217.28	281.7	9.22	281.7	13.43	281.7	10.66	281.7	-5.54	281.7	2.42	281.7	-129.75	281.7	-27.17	281.7	-5.73	281.7	-0.02	281.7	-20.33	281.7	4.42	281.7	-223.4	281.7	66.99	281.7	38.75	281.7	43.42	281.7	6.6	281.7	35.94	281.7	-207.82	281.7	7.4
282.6	-17.77	282.6	22.71	282.6	16.2	282.6	-8.04	282.6	16.14	282.6	-218.42	282.6	7.91	282.6	15.97	282.6	11.99	282.6	-8.26	282.6	-0.04	282.6	-127.55	282.6	-29.75	282.6	-4.95	282.6	1.04	282.6	-19.04	282.6	4.88	282.6	-222.44	282.6	66.19	282.6	38.63	282.6	44.56	282.6	7.13	282.6	38.7	282.6	-205.51	282.6	5.89
283.5	-18.62	283.5	22.22	283.5	14.43	283.5	-5.7	283.5	16.49	283.5	-213.93	283.5	8.1	283.5	14.52	283.5	10.47	283.5	-5.53	283.5	2.47	283.5	-129.79	283.5	-27.87	283.5	-4.08	283.5	-0.45	283.5	-19.44	283.5	6.21	283.5	-225.42	283.5	67.86	283.5	40.35	283.5	43.94	283.5	6.65	283.5	37.79	283.5	-206.78	283.5	5.7
284.4	-17.98	284.4	22.74	284.4	13.77	284.4	-2	284.4	16.41	284.4	-216.98	284.4	8.28	284.4	14.62	284.4	12.27	284.4	-5.78	284.4	1.29	284.4	-129.47	284.4	-27.09	284.4	-7.16	284.4	1.01	284.4	-21.58	284.4	5.07	284.4	-223.34	284.4	69.46	284.4	38.01	284.4	44.15	284.4	7.91	284.4	36.88	284.4	-204.75	284.4	6.94
285.3	-16.39	285.3	23.94	285.3	15.39	285.3	-2.43	285.3	17.14	285.3	-219.43	285.3	8.44	285.3	15.84	285.3	10.42	285.3	-4.55	285.3	0.77	285.3	-131.09	285.3	-29.3	285.3	-5.82	285.3	-0.33	285.3	-19.27	285.3	4.11	285.3	-224.85	285.3	69.06	285.3	38.63	285.3	42.91	285.3	7.9	285.3	35.2	285.3	-206.39	285.3	6.5
286.2	-15.61	286.2	20.81	286.2	15.82	286.2	-5.99	286.2	17.49	286.2	-217.05	286.2	9.57	286.2	12.61	286.2	9.5	286.2	-6.46	286.2	1.16	286.2	-130.4	286.2	-26.82	286.2	-7.87	286.2	-0.68	286.2	-20.23	286.2	3.83	286.2	-223.07	286.2	69.66	286.2	39.58	286.2	41.3	286.2	5.24	286.2	39.11	286.2	-208.01	286.2	7.85
287.1	-18.32	287.1	25.09	287.1	15.84	287.1	-5.65	287.1	16.96	287.1	-215.76	287.1	9.42	287.1	14.8	287.1	9.57	287.1	-6.44	287.1	3.04	287.1	-127.33	287.1	-27.37	287.1	-6.62	287.1	-0.36	287.1	-17.22	287.1	8.78	287.1	-222.77	287.1	66.97	287.1	39.39	287.1	44.19	287.1	6.8	287.1	37.9	287.1	-205.46	287.1	5.87
288	-15.78	288	19.65	288	16.94	288	-4.98	288	17.23	288	-216.67	288	9.43	288	13.05	288	12.76	288	-4	288	2.72	288	-129.28	288	-28.56	288	-5.94	288	-0.56	288	-18.16	288	7.93	288	-225.29	288	68.7	288	39.61	288	44.83	288	8.68	288	37.51	288	-206.23	288	7.53
288.9	-15.9	288.9	23.64	288.9	14.46	288.9	-8.9	288.9	18.18	288.9	-216.9	288.9	6.29	288.9	15.12	288.9	9.06	288.9	-9.24	288.9	-0.23	288.9	-130.23	288.9	-28.8	288.9	-3.72	288.9	-1.86	288.9	-20.94	288.9	3.42	288.9	-224.18	288.9	68.04	288.9	40.84	288.9	42.03	288.9	8.83	288.9	36.92	288.9	-203.33	288.9	5.78
289.8	-17.53	289.8	24.73	289.8	16.11	289.8	-5.3	289.8	17.06	289.8	-216.68	289.8	6.95	289.8	15.25	289.8	10.28	289.8	-6.95	289.8	-0.46	289.8	-127.36	289.8	-28.64	289.8	-7.4	289.8	-3.18	289.8	-20.62	289.8	5.07	289.8	-223.97	289.8	65.82	289.8	38.98	289.8	42.07	289.8	7.42	289.8	39.19	289.8	-204.75	289.8	3.51
290.7	-17.3	290.7	24.72	290.7	14.68	290.7	-6.07	290.7	15.96	290.7	-218.53	290.7	8.97	290.7	15.07	290.7	12.11	290.7	-7.84	290.7	0.94	290.7	-130.28	290.7	-28.37	290.7	-6.72	290.7	-0.4	290.7	-18	290.7	4.71	290.7	-225.35	290.7	67.51	290.7	39.85	290.7	43.71	290.7	9.17	290.7	38.13	290.7	-205.13	290.7	6.83
291.6	-17.59	291.6	22.18	291.6	16.32	291.6	-5.75	291.6	16.33	291.6	-216.21	291.6	8.84	291.6	14.29	291.6	13.64	291.6	-5.95	291.6	2.79	291.6	-126.82	291.6	-27.94	291.6	-6.27	291.6	-0.24	291.6	-20.11	291.6	5.45	291.6	-221.79	291.6	67.36	291.6	39.01	291.6	43.21	291.6	5.54	291.6	37.98	291.6	-203.94	291.6	6.39
292.5	-18.9	292.5	21.61	292.5	14.79	292.5	-7.75	292.5	16.41	292.5	-216.15	292.5	6.53	292.5	13.26	292.5	11.8	292.5	-6.5	292.5	1.81	292.5	-130.33	292.5	-27.25	292.5	-8.34	292.5	-0.73	292.5	-20.52	292.5	5.2	292.5	-224.72	292.5	69.46	292.5	37	292.5	43.68	292.5	8.95	292.5	36.67	292.5	-202.98	292.5	6.55
293.4	-18.57	293.4	22.44	293.4	18.32	293.4	-7.1	293.4	16.33	293.4	-215.83	293.4	9	293.4	13.8	293.4	11.66	293.4	-6.32	293.4	-0.62	293.4	-127.64	293.4	-28.18	293.4	-5.25	293.4	-1.66	293.4	-16.76	293.4	4.57	293.4	-224.14	293.4	67.33	293.4	39.57	293.4	42.69	293.4	8.38	293.4	38.6	293.4	-205.71	293.4	5.12
294.3	-17.02	294.3	25.44	294.3	14.55	294.3	-2.49	294.3	16.93	294.3	-219.41	294.3	7.71	294.3	15.62	294.3	10.09	294.3	-5.71	294.3	0.56	294.3	-132.96	294.3	-28.21	294.3	-5.89	294.3	-0.43	294.3	-18.75	294.3	4.27	294.3	-226.77	294.3	67.72	294.3	40.49	294.3	44.43	294.3	7.08	294.3	37.85	294.3	-204.74	294.3	4.89
295.2	-20.26	295.2	25.91	295.2	15.85	295.2	-5.63	295.2	19.38	295.2	-214.05	295.2	8.32	295.2	15.68	295.2	11.79	295.2	-7.33	295.2	0.71	295.2	-126.76	295.2	-25.93	295.2	-6.91	295.2	-0.16	295.2	-20.55	295.2	5.23	295.2	-223.81	295.2	67.5	295.2	40.91	295.2	44.88	295.2	9.64	295.2	40.74	295.2	-205.86	295.2	6.22
296.1	-16.61	296.1	21.94	296.1	15.79	296.1	-5.43	296.1	19.05	296.1	-216.28	296.1	8.18	296.1	13.36	296.1	11.97	296.1	-7.03	296.1	2.84	296.1	-128.96	296.1	-29.59	296.1	-6.43	296.1	-0.83	296.1	-20.74	296.1	5.4	296.1	-225.54	296.1	67.38	296.1	41.33	296.1	46.36	296.1	7.16	296.1	39.87	296.1	-202.12	296.1	7.1
297	-18.75	297	22.03	297	14.77	297	-4.09	297	16.45	297	-216.28	297	6.25	297	11	297	8.05	297	-6.21	297	-1.98	297	-128.82	297	-29.5	297	-6.57	297	-3.37	297	-18.03	297	5.03	297	-227.49	297	67.55	297	42.54	297	45.16	297	8.42	297	38.7	297	-203.64	297	6.43
297.9	-17.23	297.9	24.08	297.9	16.16	297.9	-2.42	297.9	18.4	297.9	-215.36	297.9	9.31	297.9	13.43	297.9	11.56	297.9	-6.69	297.9	3.36	297.9	-130.88	297.9	-28.9	297.9	-8.08	297.9	-2.31	297.9	-19.82	297.9	6.17	297.9	-225.9	297.9	68.38	297.9	37.61	297.9	43.69	297.9	6.71	297.9	38.86	297.9	-203.62	297.9	7.69
298.8	-17.42	298.8	21.44	298.8	16.6	298.8	-7.04	298.8	15.12	298.8	-219.24	298.8	8.56	298.8	12.23	298.8	10.33	298.8	-6.73	298.8	-0.95	298.8	-131.21	298.8	-26.84	298.8	-8.02	298.8	-1.91	298.8	-21.62	298.8	5.11	298.8	-224.33	298.8	71.87	298.8	37.63	298.8	45.65	298.8	9.63	298.8	38.92	298.8	-202.35	298.8	9.68
299.7	-15.56	299.7	23.94	299.7	18.79	299.7	-9.94	299.7	19.6	299.7	-216.68	299.7	7.23	299.7	13.27	299.7	12.91	299.7	-8.09	299.7	4.72	299.7	-128.79	299.7	-29.43	299.7	-7.54	299.7	0.87	299.7	-23.63	299.7	7.72	299.7	-223.69	299.7	69.01	299.7	41.3	299.7	46.71	299.7	5.21	299.7	40.82	299.7	-202.91	299.7	8.07
300.6	-15.97	300.6	22.83	300.6	17.24	300.6	-8.05	300.6	17.6	300.6	-218.98	300.6	10.27	300.6	12.38	300.6	13.81	300.6	-7.61	300.6	1.71	300.6	-130.43	300.6	-29.71	300.6	-8.19	300.6	1.73	300.6	-18.2	300.6	6	300.6	-224.35	300.6	65.61	300.6	39.06	300.6	46.5	300.6	7.7	300.6	39.89	300.6	-204.31	300.6	5.64
301.5	-17.77	301.5	22.15	301.5	15.69	301.5	-6.19	301.5	17.92	301.5	-215.77	301.5	6.71	301.5	14.75	301.5	11.85	301.5	-7.97	301.5	0.9	301.5	-130.16	301.5	-31.52	301.5	-8.71	301.5	-2.31	301.5	-20.74	301.5	6.13	301.5	-225.3	301.5	67.14	301.5	41.74	301.5	44.64	301.5	7.77	301.5	38.73	301.5	-204.07	301.5	6.77
302.4	-17.65	302.4	22.36	302.4	13.54	302.4	-5.77	302.4	14.61	302.4	-216.6	302.4	8.59	302.4	12.98	302.4	12.17	302.4	-9.06	302.4	0.63	302.4	-128.28	302.4	-28.57	302.4	-7.07	302.4	-0.6	302.4	-20.09	302.4	4.9	302.4	-224.12	302.4	67.6	302.4	41.28	302.4	45.72	302.4	10.63	302.4	36.77	302.4	-202.66	302.4	7.45
303.3	-17.24	303.3	22.3	303.3	17.49	303.3	-3.38	303.3	15.12	303.3	-217.3	303.3	8.4	303.3	13.17	303.3	9.37	303.3	-6.16	303.3	0.04	303.3	-129.26	303.3	-29.19	303.3	-6.9	303.3	-0.04	303.3	-21.33	303.3	3.72	303.3	-223.38	303.3	66.77	303.3	40.49	303.3	44.88	303.3	7.91	303.3	40.58	303.3	-204.21	303.3	6.9
304.2	-18.15	304.2	22.72	304.2	14.76	304.2	-5.56	304.2	15.81	304.2	-215.9	304.2	7.07	304.2	10.87	304.2	13.35	304.2	-6.28	304.2	2.57	304.2	-127.02	304.2	-30.35	304.2	-9.22	304.2	1.11	304.2	-20.93	304.2	4.79	304.2	-221.89	304.2	68.26	304.2	40.67	304.2	48.09	304.2	7.45	304.2	38.65	304.2	-202.72	304.2	7.68
305.1	-17.17	305.1	23.19	305.1	20.61	305.1	-5.23	305.1	17.16	305.1	-215.16	305.1	8.28	305.1	13.28	305.1	11.94	305.1	-7.89	305.1	1.01	305.1	-126.16	305.1	-29.95	305.1	-10.21	305.1	-1.15	305.1	-20.48	305.1	3.18	305.1	-223.87	305.1	70.48	305.1	39.78	305.1	47.8	305.1	9.69	305.1	38.59	305.1	-203.43	305.1	9.06
306	-17.19	306	22.11	306	17.66	306	-3.6	306	18.28	306	-218.96	306	9.68	306	12.53	306	11.2	306	-6.01	306	0.81	306	-128	306	-28.21	306	-7.38	306	-1.27	306	-22.16	306	5.21	306	-221.97	306	68.73	306	40.04	306	45.78	306	8.84	306	41.04	306	-202.16	306	7.77
306.9	-15.16	306.9	24.58	306.9	16.32	306.9	-7.44	306.9	16.17	306.9	-219.06	306.9	10.17	306.9	16.04	306.9	13.63	306.9	-7.54	306.9	0.47	306.9	-127.99	306.9	-30.44	306.9	-7.57	306.9	0.9	306.9	-21.85	306.9	7.72	306.9	-224.99	306.9	67	306.9	42.83	306.9	46.39	306.9	9.69	306.9	41.36	306.9	-202.22	306.9	6.6
307.8	-18.5	307.8	26.1	307.8	16.15	307.8	-4.09	307.8	17	307.8	-214.55	307.8	9.63	307.8	14.9	307.8	11.2	307.8	-7.65	307.8	1	307.8	-126.96	307.8	-27.28	307.8	-5.11	307.8	-2.29	307.8	-21.03	307.8	5.27	307.8	-224.81	307.8	68.15	307.8	41.21	307.8	44.69	307.8	8.54	307.8	40.99	307.8	-201.92	307.8	5.02
308.7	-16.69	308.7	23.57	308.7	17.9	308.7	-4.77	308.7	19.87	308.7	-215.26	308.7	11.09	308.7	13.64	308.7	12.8	308.7	-6.52	308.7	2.33	308.7	-126.41	308.7	-27.33	308.7	-6.25	308.7	0.92	308.7	-21.2	308.7	5.88	308.7	-221.6	308.7	68.03	308.7	42.53	308.7	48	308.7	8.15	308.7	42.39	308.7	-199.99	308.7	5.87
309.6	-17.93	309.6	21.94	309.6	17.8	309.6	-5.47	309.6	18.34	309.6	-213.06	309.6	6.45	309.6	14.61	309.6	13.96	309.6	-7.96	309.6	0.49	309.6	-127.11	309.6	-28.19	309.6	-6.94	309.6	-0.37	309.6	-22.52	309.6	3.64	309.6	-225.99	309.6	68.95	309.6	43.18	309.6	44.82	309.6	6.67	309.6	39.98	309.6	-202.77	309.6	8.21
310.5	-15.6	310.5	22.94	310.5	17.92	310.5	-4.41	310.5	18.32	310.5	-213.42	310.5	9.78	310.5	14.6	310.5	10.65	310.5	-6.29	310.5	0.05	310.5	-128.46	310.5	-26.06	310.5	-3.7	310.5	-2.24	310.5	-21.14	310.5	5.37	310.5	-225.24	310.5	71.32	310.5	42.98	310.5	48.33	310.5	11.18	310.5	41.09	310.5	-200.82	310.5	6.55
311.4	-16.74	311.4	23.42	311.4	13.88	311.4	-5.36	311.4	16.39	311.4	-216.47	311.4	7.22	311.4	15.77	311.4	10.56	311.4	-8.55	311.4	0.9	311.4	-127.78	311.4	-28.06	311.4	-6.03	311.4	0.01	311.4	-21.6	311.4	5.61	311.4	-222.83	311.4	71.13	311.4	40.99	311.4	48.24	311.4	7.61	311.4	42.21	311.4	-200.16	311.4	8.98
312.3	-16.26	312.3	23.84	312.3	17.76	312.3	-3.08	312.3	18.3	312.3	-217.5	312.3	7.2	312.3	13.26	312.3	13.6	312.3	-5.92	312.3	1.51	312.3	-127.94	312.3	-30.29	312.3	-6.32	312.3	-0.23	312.3	-20.28	312.3	4.23	312.3	-223.69	312.3	69.1	312.3	41.1	312.3	46.4	312.3	6.58	312.3	40.82	312.3	-202.91	312.3	6.74
313.2	-14.02	313.2	23.28	313.2	15.06	313.2	-4.9	313.2	19.76	313.2	-212.83	313.2	11.83	313.2	12.68	313.2	9.25	313.2	-8.03	313.2	2.1	313.2	-126.65	313.2	-27.94	313.2	-8.17	313.2	-0.33	313.2	-21.67	313.2	3.79	313.2	-224.8	313.2	68.66	313.2	42.35	313.2	47.69	313.2	9.67	313.2	38.47	313.2	-202.78	313.2	5.66
314.1	-15.35	314.1	26.63	314.1	16.06	314.1	-7.45	314.1	17.22	314.1	-215.14	314.1	9.1	314.1	14.39	314.1	11.88	314.1	-9.28	314.1	0.55	314.1	-129.82	314.1	-29.09	314.1	-7.23	314.1	-1.48	314.1	-21.11	314.1	2.63	314.1	-223.69	314.1	69.74	314.1	44.37	314.1	49.55	314.1	9.66	314.1	41.42	314.1	-200.83	314.1	6.69
315	-16.73	315	23.21	315	16.07	315	-4.61	315	18.02	315	-217.52	315	8.44	315	14.43	315	9.6	315	-6.05	315	1.88	315	-130.4	315	-30.49	315	-4.3	315	-3.1	315	-23	315	5.74	315	-226.03	315	66.56	315	43.13	315	46.29	315	7.31	315	41.39	315	-203.21	315	7.05
315.9	-17.15	315.9	23.28	315.9	17.64	315.9	-5.65	315.9	16.23	315.9	-217.83	315.9	8.95	315.9	12.53	315.9	12.01	315.9	-6.9	315.9	-0.82	315.9	-129.81	315.9	-29.07	315.9	-8.37	315.9	-1.85	315.9	-20.43	315.9	3.05	315.9	-224.27	315.9	68.58	315.9	44.06	315.9	47.38	315.9	9.93	315.9	40.28	315.9	-201.08	315.9	5.75
316.8	-15.02	316.8	21.99	316.8	18.34	316.8	-5.99	316.8	16.66	316.8	-213.26	316.8	7.93	316.8	14.89	316.8	12.57	316.8	-7.49	316.8	-0.5	316.8	-129.39	316.8	-28.31	316.8	-4.24	316.8	0.79	316.8	-20.43	316.8	2.25	316.8	-225.94	316.8	68.46	316.8	43.6	316.8	46.98	316.8	8.83	316.8	38.91	316.8	-200.7	316.8	6.61
317.7	-17.74	317.7	22.37	317.7	18.83	317.7	-7.67	317.7	15.6	317.7	-210.32	317.7	6.39	317.7	13.56	317.7	12.21	317.7	-8.69	317.7	2.16	317.7	-127.72	317.7	-24.62	317.7	-2.65	317.7	0.02	317.7	-21.46	317.7	4.54	317.7	-224.93	317.7	72.48	317.7	41.95	317.7	48.1	317.7	7.84	317.7	42.92	317.7	-199.4	317.7	8.11
318.6	-16.7	318.6	27.18	318.6	16.38	318.6	-4.79	318.6	15.48	318.6	-219.46	318.6	7.38	318.6	14.52	318.6	13.05	318.6	-5.11	318.6	-2.17	318.6	-131.94	318.6	-31.87	318.6	-12.45	318.6	-1.25	318.6	-20.27	318.6	3.18	318.6	-225.26	318.6	67.07	318.6	41.89	318.6	45.81	318.6	7.01	318.6	38.14	318.6	-202.08	318.6	6.48
319.5	-15.26	319.5	23.12	319.5	17.58	319.5	-5.58	319.5	12.36	319.5	-222.47	319.5	9.03	319.5	14.51	319.5	11.39	319.5	-7.85	319.5	-2.02	319.5	-133.79	319.5	-33.44	319.5	-8.48	319.5	-1.52	319.5	-20.38	319.5	3.84	319.5	-223.39	319.5	66.43	319.5	43.19	319.5	47.6	319.5	9.74	319.5	40.23	319.5	-200.95	319.5	6.39
320.4	-19.3	320.4	24.12	320.4	17.64	320.4	-3.74	320.4	18.76	320.4	-217.25	320.4	6.28	320.4	13.61	320.4	13.1	320.4	-6.91	320.4	4.04	320.4	-130	320.4	-28.47	320.4	-5.9	320.4	-1.16	320.4	-22.11	320.4	4.39	320.4	-225.84	320.4	69.86	320.4	41.27	320.4	46.1	320.4	8	320.4	40.2	320.4	-202.97	320.4	6.36
321.3	-19.82	321.3	22.51	321.3	16.98	321.3	-8.17	321.3	19.24	321.3	-214.03	321.3	7.72	321.3	14.81	321.3	13.05	321.3	-8.03	321.3	1.96	321.3	-129.16	321.3	-29.2	321.3	-6.48	321.3	0.16	321.3	-20.54	321.3	3.89	321.3	-223.68	321.3	69.81	321.3	42.69	321.3	50.83	321.3	8.73	321.3	39.62	321.3	-200.45	321.3	7.7
322.2	-17.82	322.2	24.55	322.2	17.56	322.2	-7.09	322.2	16.78	322.2	-217.12	322.2	7.98	322.2	13.92	322.2	13.27	322.2	-7.24	322.2	0.78	322.2	-130.29	322.2	-29.59	322.2	-6.67	322.2	-1.12	322.2	-23.55	322.2	5.04	322.2	-224.22	322.2	68.33	322.2	38.73	322.2	47.85	322.2	8.31	322.2	41.86	322.2	-200.16	322.2	6.24
323.1	-17.42	323.1	23.8	323.1	18.88	323.1	-4.06	323.1	12.36	323.1	-215.89	323.1	8.65	323.1	15.57	323.1	13.68	323.1	-5.34	323.1	-0.11	323.1	-126.5	323.1	-28.55	323.1	-7.84	323.1	0.98	323.1	-19.94	323.1	6.32	323.1	-224.04	323.1	69.03	323.1	42.5	323.1	50.06	323.1	9.1	323.1	43.41	323.1	-199.81	323.1	8.59
324	-17.31	324	25.43	324	16.47	324	-8.92	324	20.67	324	-216.91	324	8.21	324	16.11	324	10.12	324	-10.02	324	2.96	324	-130.08	324	-27.66	324	-7.72	324	-2.72	324	-22.8	324	6.85	324	-226.48	324	66.5	324	43.15	324	49.17	324	10.19	324	44.49	324	-202.07	324	5.83
324.9	-15.06	324.9	23.99	324.9	17.2	324.9	-3.13	324.9	17.09	324.9	-216.46	324.9	8.16	324.9	15.41	324.9	12.32	324.9	-4.72	324.9	0.46	324.9	-125.65	324.9	-29.91	324.9	-6.94	324.9	-1.17	324.9	-21.36	324.9	2.05	324.9	-223.04	324.9	67.49	324.9	42.88	324.9	47.68	324.9	9.73	324.9	41.78	324.9	-198.62	324.9	7.29
325.8	-17.26	325.8	24.79	325.8	18.31	325.8	-4.32	325.8	18.27	325.8	-217.05	325.8	6.73	325.8	14.94	325.8	10.29	325.8	-7.45	325.8	4.64	325.8	-130.08	325.8	-31.59	325.8	-6.38	325.8	-1.82	325.8	-20.49	325.8	6.28	325.8	-224.57	325.8	66.89	325.8	42.43	325.8	49.16	325.8	11.28	325.8	42.84	325.8	-197.8	325.8	8.49
326.7	-17.67	326.7	23.61	326.7	17.39	326.7	-5.5	326.7	16.79	326.7	-217.41	326.7	7.35	326.7	13.94	326.7	10.9	326.7	-5.42	326.7	0.52	326.7	-127.99	326.7	-29.7	326.7	-7.77	326.7	-1.27	326.7	-20.9	326.7	4.42	326.7	-225.05	326.7	69.89	326.7	44.85	326.7	50.72	326.7	9.33	326.7	44.47	326.7	-203.59	326.7	4.9
327.6	-15.36	327.6	24.77	327.6	17.11	327.6	-6.83	327.6	16.18	327.6	-215.78	327.6	6.22	327.6	14.92	327.6	13.98	327.6	-7.77	327.6	1.79	327.6	-128.22	327.6	-30.72	327.6	-6.91	327.6	-1.19	327.6	-20.65	327.6	5.21	327.6	-225.28	327.6	68.9	327.6	45.37	327.6	50.05	327.6	11.78	327.6	41.67	327.6	-200.07	327.6	5.15
328.5	-16.63	328.5	24.28	328.5	19.5	328.5	-6.09	328.5	19.05	328.5	-216.42	328.5	8.38	328.5	13.21	328.5	14	328.5	-7.29	328.5	3.52	328.5	-129.28	328.5	-28.34	328.5	-8.72	328.5	0.5	328.5	-22.57	328.5	2.57	328.5	-224.93	328.5	70.94	328.5	41.46	328.5	50.08	328.5	7.65	328.5	40.15	328.5	-201.26	328.5	5.72
329.4	-18.99	329.4	24.33	329.4	18.08	329.4	-2.62	329.4	17.29	329.4	-213.18	329.4	9.7	329.4	16.16	329.4	10.38	329.4	-6.53	329.4	1.94	329.4	-126.04	329.4	-28.3	329.4	-5.63	329.4	-1.2	329.4	-21.44	329.4	6.32	329.4	-225.07	329.4	69.58	329.4	42.27	329.4	50.46	329.4	10.41	329.4	43.13	329.4	-203.28	329.4	8.9
330.3	-17.66	330.3	22.74	330.3	18.5	330.3	-6.86	330.3	19.4	330.3	-216.38	330.3	7.75	330.3	14.37	330.3	12.99	330.3	-7.91	330.3	0.77	330.3	-130.49	330.3	-29.04	330.3	-5.29	330.3	-0.39	330.3	-22.22	330.3	3.6	330.3	-224.31	330.3	67.98	330.3	43.63	330.3	51.89	330.3	8.89	330.3	40.98	330.3	-198.88	330.3	7.38
331.2	-13.95	331.2	25.22	331.2	17.22	331.2	-4.38	331.2	17.82	331.2	-212.97	331.2	10.04	331.2	14.85	331.2	11.57	331.2	-8.51	331.2	1.39	331.2	-123.46	331.2	-28.9	331.2	-6.78	331.2	-1.03	331.2	-22.68	331.2	3.48	331.2	-223.98	331.2	70.41	331.2	46.21	331.2	49.82	331.2	9.19	331.2	42	331.2	-199.22	331.2	7.01
332.1	-14.57	332.1	25.24	332.1	17.26	332.1	-5.76	332.1	18.63	332.1	-217.64	332.1	10.33	332.1	16.17	332.1	11.91	332.1	-6.41	332.1	1.83	332.1	-128.35	332.1	-29.6	332.1	-6	332.1	-0.77	332.1	-24.01	332.1	1.67	332.1	-221.89	332.1	70.27	332.1	44.37	332.1	50	332.1	8.38	332.1	41.56	332.1	-198.15	332.1	8.94
333	-15.52	333	26.68	333	19.67	333	-5.03	333	17.55	333	-212.54	333	9.33	333	13.26	333	12.83	333	-9.07	333	1.39	333	-128.28	333	-28.3	333	-8.49	333	-1.15	333	-24.89	333	5.27	333	-224.19	333	71.77	333	42.23	333	49.05	333	7.56	333	42.93	333	-199.4	333	6.92
333.9	-12.94	333.9	25.76	333.9	15.91	333.9	-3.37	333.9	20.1	333.9	-215.48	333.9	8.5	333.9	15.43	333.9	12.29	333.9	-6.06	333.9	1.52	333.9	-129.54	333.9	-30.57	333.9	-6.31	333.9	-1.72	333.9	-21.91	333.9	5.03	333.9	-223.95	333.9	69.85	333.9	43.05	333.9	50.75	333.9	8.65	333.9	43.12	333.9	-198.82	333.9	8.28
334.8	-17.68	334.8	26.45	334.8	16.98	334.8	-4.13	334.8	20.56	334.8	-215.22	334.8	7.51	334.8	15.99	334.8	10.14	334.8	-5.82	334.8	1.76	334.8	-126.9	334.8	-27.32	334.8	-7.84	334.8	0.04	334.8	-23.75	334.8	1.21	334.8	-224.11	334.8	71.07	334.8	45.77	334.8	50.49	334.8	8.23	334.8	44.21	334.8	-196.33	334.8	6.13
335.7	-16.43	335.7	22.9	335.7	17.42	335.7	-7.04	335.7	19.95	335.7	-217.99	335.7	9.07	335.7	15.44	335.7	13.37	335.7	-7.55	335.7	2.82	335.7	-130.33	335.7	-30.58	335.7	-8.12	335.7	-0.35	335.7	-22.89	335.7	4.34	335.7	-226.77	335.7	67.89	335.7	44.37	335.7	51.82	335.7	10.52	335.7	43.85	335.7	-199.47	335.7	5.2
336.6	-16.1	336.6	26.02	336.6	19.05	336.6	-4.57	336.6	20.03	336.6	-214.16	336.6	8.55	336.6	14.16	336.6	13.07	336.6	-6.12	336.6	1.45	336.6	-127.35	336.6	-32.07	336.6	-9.09	336.6	0.64	336.6	-22.77	336.6	4.44	336.6	-224.22	336.6	67.28	336.6	46.26	336.6	52.67	336.6	10.04	336.6	44.67	336.6	-197.96	336.6	3.81
337.5	-17.02	337.5	24.09	337.5	16.47	337.5	-4.29	337.5	18.63	337.5	-213.74	337.5	7.62	337.5	14.84	337.5	11.54	337.5	-9.95	337.5	-1.24	337.5	-126.67	337.5	-29.31	337.5	-7.63	337.5	0.67	337.5	-22.71	337.5	5.16	337.5	-224.71	337.5	71.02	337.5	43.19	337.5	51.94	337.5	7.82	337.5	44.2	337.5	-198.52	337.5	6.96
338.4	-15.44	338.4	25.53	338.4	17.98	338.4	-6.45	338.4	20.04	338.4	-213.33	338.4	8.02	338.4	15.74	338.4	12.49	338.4	-10.12	338.4	2.95	338.4	-128.69	338.4	-30.76	338.4	-7.6	338.4	-2.11	338.4	-24	338.4	3.99	338.4	-226.69	338.4	69.62	338.4	44.22	338.4	51.86	338.4	9.25	338.4	46.61	338.4	-198.71	338.4	6.41
339.3	-17.19	339.3	25.96	339.3	17.24	339.3	-5.83	339.3	19.34	339.3	-213.98	339.3	7.62	339.3	15.08	339.3	11.38	339.3	-9.17	339.3	2.93	339.3	-128.39	339.3	-31.31	339.3	-6.69	339.3	1.52	339.3	-24.63	339.3	2.82	339.3	-227.72	339.3	70.5	339.3	45.94	339.3	52.62	339.3	8.85	339.3	44.39	339.3	-200.52	339.3	6.11
340.2	-16.31	340.2	27.35	340.2	19.29	340.2	-5.18	340.2	19.76	340.2	-218.01	340.2	9.21	340.2	13.78	340.2	14.42	340.2	-5.96	340.2	-0.61	340.2	-129.61	340.2	-29.53	340.2	-8.84	340.2	-0.43	340.2	-22.56	340.2	3.94	340.2	-225.52	340.2	70.41	340.2	46.22	340.2	50.97	340.2	9.5	340.2	44.05	340.2	-198.74	340.2	6.53
341.1	-15.77	341.1	26.99	341.1	17.64	341.1	-5.44	341.1	20.16	341.1	-214.21	341.1	9.35	341.1	16.09	341.1	11.49	341.1	-6.9	341.1	1.14	341.1	-127.51	341.1	-29.44	341.1	-6.64	341.1	-0.23	341.1	-24.47	341.1	2.73	341.1	-225.9	341.1	68.75	341.1	47.05	341.1	51.76	341.1	9.41	341.1	41.57	341.1	-198.8	341.1	6.83
342	-14.45	342	24.07	342	20.16	342	-3.7	342	18.22	342	-216.16	342	7.38	342	14.31	342	12.68	342	-8.81	342	0.64	342	-128.01	342	-31.85	342	-7.02	342	-0.94	342	-24.37	342	1.2	342	-228.25	342	69.25	342	45.57	342	51.3	342	9.45	342	45.33	342	-199.37	342	7.69
342.9	-16.97	342.9	24.82	342.9	17.38	342.9	-6.56	342.9	20.26	342.9	-214.07	342.9	9.15	342.9	13.26	342.9	12.77	342.9	-4.47	342.9	0.61	342.9	-127.43	342.9	-30.71	342.9	-7.18	342.9	2.31	342.9	-20.97	342.9	4.51	342.9	-224.57	342.9	71.25	342.9	45.41	342.9	53.94	342.9	9.02	342.9	44.41	342.9	-199.13	342.9	7.36
343.8	-15.76	343.8	25.9	343.8	17.87	343.8	-6.74	343.8	19.52	343.8	-218.6	343.8	9.15	343.8	14.35	343.8	12.67	343.8	-7.83	343.8	1.89	343.8	-128.88	343.8	-30.78	343.8	-9.02	343.8	-1.73	343.8	-22.65	343.8	2.26	343.8	-224.15	343.8	68.47	343.8	44.24	343.8	53.52	343.8	10.05	343.8	44.02	343.8	-196.4	343.8	6.82
344.7	-16.42	344.7	25.72	344.7	15.85	344.7	-4.6	344.7	18.23	344.7	-215.97	344.7	9	344.7	14.16	344.7	11.86	344.7	-6.06	344.7	1.13	344.7	-127.21	344.7	-29.05	344.7	-8.67	344.7	-1.34	344.7	-23.39	344.7	3.44	344.7	-225.54	344.7	69.15	344.7	43.91	344.7	52.52	344.7	9.07	344.7	43.78	344.7	-199.65	344.7	5.23
345.6	-16.44	345.6	24.26	345.6	17.16	345.6	-3.67	345.6	18.88	345.6	-215.74	345.6	5.77	345.6	15.19	345.6	10.21	345.6	-8.14	345.6	1.42	345.6	-128.86	345.6	-30.72	345.6	-6.57	345.6	-1.13	345.6	-25.22	345.6	4.92	345.6	-225.85	345.6	71.8	345.6	45.84	345.6	53.27	345.6	9.22	345.6	47.11	345.6	-198.21	345.6	7.01
346.5	-16.53	346.5	26.48	346.5	20.87	346.5	-2.88	346.5	21.22	346.5	-212.2	346.5	5.7	346.5	16.11	346.5	13.71	346.5	-7.5	346.5	4.14	346.5	-126.33	346.5	-30.76	346.5	-6.29	346.5	-1.17	346.5	-25.05	346.5	4.78	346.5	-226.73	346.5	71.32	346.5	46.18	346.5	54.06	346.5	12.11	346.5	45.62	346.5	-198.94	346.5	8.11
347.4	-17.3	347.4	27.02	347.4	20.58	347.4	-4.72	347.4	19.78	347.4	-213.02	347.4	10.12	347.4	14.2	347.4	15.26	347.4	-8.03	347.4	3.15	347.4	-127.78	347.4	-28.11	347.4	-6.38	347.4	-0.78	347.4	-23.01	347.4	2.31	347.4	-225.97	347.4	70.61	347.4	47.03	347.4	52.71	347.4	11.94	347.4	44.57	347.4	-198.09	347.4	8.4
348.3	-14.25	348.3	25.81	348.3	20.3	348.3	-3.93	348.3	20.73	348.3	-216.23	348.3	6.43	348.3	14.26	348.3	13.61	348.3	-7.2	348.3	2.89	348.3	-126.55	348.3	-29.84	348.3	-6.61	348.3	2.29	348.3	-23.08	348.3	4.85	348.3	-223.94	348.3	71.87	348.3	45.57	348.3	55.5	348.3	10.75	348.3	45.11	348.3	-196.53	348.3	6.5
349.2	-16.29	349.2	25.34	349.2	21.12	349.2	-4.78	349.2	19.81	349.2	-211.77	349.2	7.47	349.2	14.12	349.2	12.86	349.2	-8.34	349.2	0.43	349.2	-128.47	349.2	-30.04	349.2	-8.57	349.2	-0.66	349.2	-23.98	349.2	3.26	349.2	-227.03	349.2	71.12	349.2	45.55	349.2	56.27	349.2	8.42	349.2	44.84	349.2	-196.23	349.2	8.04
350.1	-17	350.1	20.82	350.1	21.6	350.1	-3.65	350.1	22.87	350.1	-214.66	350.1	7.19	350.1	13.92	350.1	17.44	350.1	-6.83	350.1	1.05	350.1	-129.56	350.1	-28.6	350.1	-5.58	350.1	0.57	350.1	-23.32	350.1	5.06	350.1	-225.88	350.1	70.85	350.1	45.5	350.1	54.22	350.1	9.82	350.1	45.93	350.1	-197.1	350.1	7.22
351	-15.36	351	23.86	351	18.34	351	-5.7	351	19.31	351	-212.87	351	10.43	351	15.43	351	12.09	351	-8.72	351	1.16	351	-126.92	351	-28.76	351	-6.62	351	1.02	351	-24.38	351	5.16	351	-225.82	351	71.63	351	44.44	351	56.26	351	10.09	351	47.84	351	-196.9	351	7.92
351.9	-14.42	351.9	23.79	351.9	21.18	351.9	-3.77	351.9	19.57	351.9	-212.47	351.9	9.82	351.9	14.59	351.9	14.67	351.9	-7.41	351.9	3.02	351.9	-123.13	351.9	-28.59	351.9	-7.27	351.9	-1.25	351.9	-25.11	351.9	1.58	351.9	-225.48	351.9	73.74	351.9	45.8	351.9	54	351.9	9.94	351.9	44.38	351.9	-201.89	351.9	9.08
352.8	-13.52	352.8	26.52	352.8	20.75	352.8	-2.66	352.8	21.23	352.8	-211.15	352.8	8.76	352.8	18.28	352.8	14.95	352.8	-7.18	352.8	2.26	352.8	-126.73	352.8	-28.47	352.8	-5.71	352.8	1.93	352.8	-21.95	352.8	3.46	352.8	-220.93	352.8	73.38	352.8	47.12	352.8	55.22	352.8	11.03	352.8	44.3	352.8	-195.51	352.8	9.02
353.7	-15.22	353.7	25.34	353.7	19.64	353.7	-4.25	353.7	19.08	353.7	-215.8	353.7	8.08	353.7	14.68	353.7	12.58	353.7	-8.21	353.7	-0.47	353.7	-129.4	353.7	-30.79	353.7	-8.82	353.7	-2.56	353.7	-23.41	353.7	5.13	353.7	-225.58	353.7	69.85	353.7	45.88	353.7	53.66	353.7	12.45	353.7	47.05	353.7	-197.16	353.7	8.34
354.6	-16.15	354.6	26.57	354.6	16.98	354.6	-4.11	354.6	18.32	354.6	-215.15	354.6	8.42	354.6	14.05	354.6	13.41	354.6	-6.79	354.6	1.45	354.6	-129.02	354.6	-32.3	354.6	-9.83	354.6	-0.46	354.6	-24.22	354.6	4.31	354.6	-223.67	354.6	67.8	354.6	46.03	354.6	53.79	354.6	10.14	354.6	46.62	354.6	-196.05	354.6	5.76
355.5	-17.83	355.5	26.9	355.5	21.2	355.5	-6.24	355.5	19.92	355.5	-213.66	355.5	8.48	355.5	16.31	355.5	15.08	355.5	-8.36	355.5	2.06	355.5	-129.32	355.5	-28.96	355.5	-6.98	355.5	-2.01	355.5	-22.93	355.5	3.27	355.5	-226.88	355.5	71.04	355.5	46.04	355.5	55.64	355.5	11.19	355.5	48.18	355.5	-195.82	355.5	6.77
356.4	-18.08	356.4	28.89	356.4	19.14	356.4	-3.81	356.4	17.55	356.4	-212.22	356.4	6.38	356.4	15.26	356.4	14.76	356.4	-9.63	356.4	0.88	356.4	-126.69	356.4	-29.87	356.4	-8.82	356.4	0.04	356.4	-26.32	356.4	2.72	356.4	-226.06	356.4	72.02	356.4	45.81	356.4	53.47	356.4	9.61	356.4	47.25	356.4	-197.52	356.4	6.88
357.3	-16.18	357.3	25.19	357.3	20.74	357.3	-5.36	357.3	20.27	357.3	-214.11	357.3	7.91	357.3	14.34	357.3	14.96	357.3	-9.03	357.3	2.33	357.3	-129.96	357.3	-31.02	357.3	-8.3	357.3	0.96	357.3	-25.14	357.3	1.51	357.3	-228.01	357.3	72.1	357.3	46.77	357.3	55.87	357.3	11.59	357.3	46.5	357.3	-196.01	357.3	7.47
358.2	-12.4	358.2	26.42	358.2	18.89	358.2	-5.34	358.2	19.55	358.2	-215.09	358.2	9.68	358.2	16.62	358.2	13.84	358.2	-6.87	358.2	0.45	358.2	-127.75	358.2	-30.43	358.2	-8.92	358.2	1.25	358.2	-24.14	358.2	3.8	358.2	-225.41	358.2	72.75	358.2	46.48	358.2	54.45	358.2	8.95	358.2	46.52	358.2	-198.88	358.2	6.77
359.1	-15.12	359.1	27.44	359.1	20.15	359.1	-6.94	359.1	20.93	359.1	-215.54	359.1	8.65	359.1	16.97	359.1	15.31	359.1	-10.15	359.1	2.76	359.1	-130.03	359.1	-26.67	359.1	-6.31	359.1	0.22	359.1	-25.7	359.1	2.18	359.1	-226.94	359.1	73.19	359.1	48.48	359.1	57.01	359.1	10.09	359.1	47.51	359.1	-196.47	359.1	8.45
360	-15.48	360	24.66	360	22.22	360	-7.11	360	18.03	360	-212.42	360	8.14	360	15.92	360	16.6	360	-7.92	360	3.2	360	-126.99	360	-28.23	360	-7.86	360	0.37	360	-24.54	360	4.75	360	-229.63	360	72.62	360	45.61	360	55.89	360	10.19	360	48.71	360	-199.71	360	7.21
360.9	-15.04	360.9	25.05	360.9	20.24	360.9	-6.63	360.9	20.9	360.9	-217.22	360.9	8.66	360.9	14.4	360.9	15.8	360.9	-7.58	360.9	0.23	360.9	-129.04	360.9	-31.18	360.9	-7	360.9	0.67	360.9	-25.19	360.9	4.52	360.9	-227.32	360.9	71.36	360.9	47.25	360.9	57.34	360.9	10.46	360.9	46.71	360.9	-198.54	360.9	7.83
361.8	-12.85	361.8	24.86	361.8	18.44	361.8	-6.98	361.8	20.58	361.8	-212.14	361.8	7.89	361.8	14.6	361.8	16.23	361.8	-7.18	361.8	2.06	361.8	-127.88	361.8	-32.73	361.8	-8.93	361.8	-0.07	361.8	-22.82	361.8	1.63	361.8	-228.91	361.8	69.94	361.8	47.74	361.8	54.93	361.8	11.71	361.8	45.58	361.8	-194.76	361.8	8.93
362.7	-15.35	362.7	25.79	362.7	20.36	362.7	-6.53	362.7	20.44	362.7	-214.27	362.7	8.26	362.7	14.93	362.7	13.42	362.7	-8.93	362.7	2.04	362.7	-129.94	362.7	-29.22	362.7	-8.83	362.7	-0.75	362.7	-24.59	362.7	4.44	362.7	-227.08	362.7	72.37	362.7	44.83	362.7	56.79	362.7	9.19	362.7	49.24	362.7	-196.16	362.7	6.24
363.6	-12.47	363.6	25.58	363.6	20.66	363.6	-6.37	363.6	20.64	363.6	-215.13	363.6	9.49	363.6	15.93	363.6	16.65	363.6	-7.22	363.6	3.72	363.6	-130.08	363.6	-30.19	363.6	-6.76	363.6	2.79	363.6	-23.29	363.6	6.37	363.6	-230.31	363.6	74.13	363.6	48.87	363.6	60.52	363.6	13.13	363.6	49.44	363.6	-195.09	363.6	6.48
364.5	-16.68	364.5	25.09	364.5	20.09	364.5	-4.77	364.5	22.38	364.5	-214.72	364.5	8.3	364.5	16.97	364.5	13.74	364.5	-9.09	364.5	4.63	364.5	-126.49	364.5	-30.42	364.5	-5.22	364.5	-0.02	364.5	-24.28	364.5	5.29	364.5	-226.3	364.5	72.04	364.5	48.88	364.5	56.99	364.5	11.68	364.5	48.1	364.5	-195.72	364.5	7.79
365.4	-17.37	365.4	27.24	365.4	18.91	365.4	-5.36	365.4	22.68	365.4	-215.2	365.4	7.22	365.4	16.54	365.4	15.55	365.4	-7.22	365.4	2.92	365.4	-130.19	365.4	-31.46	365.4	-6.97	365.4	0.37	365.4	-23.73	365.4	7.33	365.4	-228.12	365.4	73.96	365.4	48.37	365.4	57.62	365.4	10.32	365.4	49.65	365.4	-196.4	365.4	10.23
366.3	-13.91	366.3	25.68	366.3	20.37	366.3	-6.7	366.3	22.81	366.3	-217.66	366.3	7.36	366.3	17.29	366.3	16.39	366.3	-7.67	366.3	4.99	366.3	-127.63	366.3	-31.59	366.3	-6.92	366.3	0.89	366.3	-23.1	366.3	2.51	366.3	-228.07	366.3	72.01	366.3	50	366.3	57.65	366.3	10.46	366.3	49.26	366.3	-194.34	366.3	8.65
367.2	-13.75	367.2	26.5	367.2	24.43	367.2	-5.24	367.2	22.13	367.2	-215.81	367.2	10.2	367.2	15.19	367.2	17.5	367.2	-6.24	367.2	2.43	367.2	-129.85	367.2	-27.63	367.2	-8.61	367.2	1.43	367.2	-24.35	367.2	3.58	367.2	-227.83	367.2	72.94	367.2	47.83	367.2	57.61	367.2	11.45	367.2	48.34	367.2	-194.98	367.2	5.84
368.1	-13.91	368.1	27.97	368.1	22.78	368.1	-6.53	368.1	21.72	368.1	-214.08	368.1	9.59	368.1	17.28	368.1	17.06	368.1	-7.03	368.1	2.08	368.1	-127.97	368.1	-29.35	368.1	-7.87	368.1	-0.15	368.1	-26.04	368.1	4.46	368.1	-227.14	368.1	71.56	368.1	46.54	368.1	57.75	368.1	10.69	368.1	48.65	368.1	-194.83	368.1	6.38
369	-16.91	369	25.93	369	17.51	369	-6.21	369	19.46	369	-214.5	369	7.2	369	16.29	369	14.3	369	-8.64	369	4.01	369	-126.19	369	-28.44	369	-7.43	369	0.74	369	-24.23	369	5.61	369	-226.82	369	73.84	369	47.94	369	56.17	369	9.05	369	50.86	369	-195.97	369	8.18
369.9	-17.19	369.9	29.88	369.9	18.9	369.9	-7.13	369.9	22.07	369.9	-212.09	369.9	9.81	369.9	15.4	369.9	16.79	369.9	-8.55	369.9	3.63	369.9	-129.43	369.9	-28.54	369.9	-8.57	369.9	-0.08	369.9	-22.17	369.9	3.08	369.9	-227.43	369.9	73.33	369.9	47.2	369.9	56.85	369.9	13.28	369.9	48.48	369.9	-194.32	369.9	7.86
370.8	-15.87	370.8	25.66	370.8	18.98	370.8	-3.75	370.8	22.35	370.8	-214.12	370.8	10.42	370.8	16.03	370.8	14.29	370.8	-7.67	370.8	2.63	370.8	-126.97	370.8	-27.7	370.8	-7.85	370.8	-1.32	370.8	-26.22	370.8	3.6	370.8	-228.59	370.8	73.56	370.8	47.05	370.8	56.86	370.8	11.64	370.8	50.29	370.8	-197.37	370.8	6.89
371.7	-13.8	371.7	27.64	371.7	19.49	371.7	-5.55	371.7	20.97	371.7	-215.76	371.7	7.94	371.7	16.81	371.7	13.82	371.7	-7.05	371.7	3.79	371.7	-129.82	371.7	-31.46	371.7	-7.95	371.7	0.52	371.7	-25.53	371.7	3.34	371.7	-227.74	371.7	74.23	371.7	48.24	371.7	57.95	371.7	12.36	371.7	50.06	371.7	-193.3	371.7	7.86
372.6	-14.44	372.6	27.05	372.6	22.48	372.6	-3.69	372.6	19.02	372.6	-214.12	372.6	9.42	372.6	15.04	372.6	13.45	372.6	-9.41	372.6	-1.39	372.6	-127.39	372.6	-31.29	372.6	-9.83	372.6	-0.71	372.6	-25.81	372.6	5.54	372.6	-227.29	372.6	71.18	372.6	46.34	372.6	56.84	372.6	12.75	372.6	49.58	372.6	-195.73	372.6	6.26
373.5	-16.1	373.5	27.21	373.5	21.92	373.5	-1.33	373.5	24.2	373.5	-213.96	373.5	8	373.5	17.01	373.5	16.43	373.5	-7.43	373.5	3.8	373.5	-125.84	373.5	-26.95	373.5	-8.62	373.5	-0.42	373.5	-24.48	373.5	4.51	373.5	-223.63	373.5	76.74	373.5	47.87	373.5	58.8	373.5	10.57	373.5	48.96	373.5	-194.91	373.5	9.73
374.4	-16.09	374.4	26.14	374.4	23.05	374.4	-4.57	374.4	24.84	374.4	-213.54	374.4	8.58	374.4	15.68	374.4	17.2	374.4	-7.98	374.4	3.58	374.4	-128.44	374.4	-29.53	374.4	-7.95	374.4	-0.45	374.4	-25.93	374.4	2.58	374.4	-226.76	374.4	75.05	374.4	48.29	374.4	58.03	374.4	10.44	374.4	49.1	374.4	-195.05	374.4	7.02
375.3	-14.8	375.3	26.79	375.3	23.31	375.3	-1.63	375.3	19.31	375.3	-212.47	375.3	11.65	375.3	17.06	375.3	17.66	375.3	-6.71	375.3	0.77	375.3	-126.2	375.3	-28.99	375.3	-9.6	375.3	-0.12	375.3	-25	375.3	2.06	375.3	-226.16	375.3	72.57	375.3	47.41	375.3	60.1	375.3	10.82	375.3	50.22	375.3	-194.8	375.3	8.36
376.2	-16.58	376.2	25.98	376.2	21.49	376.2	-6.08	376.2	24.17	376.2	-213	376.2	7.9	376.2	16.16	376.2	16.78	376.2	-8.98	376.2	2.33	376.2	-130.05	376.2	-29.11	376.2	-8.8	376.2	-0.04	376.2	-23.77	376.2	3.33	376.2	-227.65	376.2	72.28	376.2	48.55	376.2	58.01	376.2	12.41	376.2	49.45	376.2	-192.76	376.2	7.75
377.1	-12.85	377.1	28.47	377.1	22.62	377.1	-6.57	377.1	19.66	377.1	-213.81	377.1	9.99	377.1	17.6	377.1	16.33	377.1	-6.55	377.1	0.4	377.1	-129	377.1	-30.97	377.1	-7.59	377.1	-0.8	377.1	-26.95	377.1	3.88	377.1	-227.5	377.1	71.35	377.1	50.08	377.1	58.39	377.1	8.62	377.1	49.88	377.1	-193.23	377.1	6.31
378	-16.14	378	29.2	378	24.61	378	-4.28	378	23.77	378	-211.85	378	6.52	378	16.72	378	17.87	378	-8.26	378	4.2	378	-128.1	378	-31.6	378	-7.91	378	-0.74	378	-25.16	378	2.38	378	-229.65	378	73.33	378	50.76	378	60	378	12.89	378	49.29	378	-195.24	378	7.01
378.9	-14.3	378.9	27.33	378.9	20.99	378.9	-2.69	378.9	21.42	378.9	-211.89	378.9	7.67	378.9	16.08	378.9	13.85	378.9	-7.49	378.9	4.88	378.9	-127.14	378.9	-30.2	378.9	-7.66	378.9	-0.96	378.9	-23.15	378.9	4.11	378.9	-227.47	378.9	74.91	378.9	48.39	378.9	61.02	378.9	11.6	378.9	49.94	378.9	-194.16	378.9	9.37
379.8	-14.94	379.8	25.93	379.8	21.82	379.8	-2.69	379.8	23.5	379.8	-213.92	379.8	11.61	379.8	14.52	379.8	15.84	379.8	-4.85	379.8	3.62	379.8	-125.4	379.8	-26.94	379.8	-6.13	379.8	-0.37	379.8	-23.14	379.8	4.49	379.8	-226.37	379.8	74.13	379.8	50.91	379.8	59.11	379.8	12.13	379.8	50.31	379.8	-194	379.8	8.62
380.7	-13.34	380.7	25.58	380.7	21.89	380.7	-3.55	380.7	20.17	380.7	-215.73	380.7	8.56	380.7	17.66	380.7	15.66	380.7	-5.81	380.7	1.03	380.7	-126.34	380.7	-30.93	380.7	-9.27	380.7	0.69	380.7	-24.89	380.7	2.46	380.7	-224.75	380.7	73.02	380.7	50.32	380.7	60.69	380.7	8.49	380.7	50.54	380.7	-192.93	380.7	5.43
381.6	-15.7	381.6	26.26	381.6	22.98	381.6	-3.78	381.6	19.88	381.6	-214.29	381.6	7.39	381.6	15.14	381.6	17.15	381.6	-10.01	381.6	1.53	381.6	-127.15	381.6	-32.65	381.6	-8.68	381.6	-0.99	381.6	-26.59	381.6	4.43	381.6	-228.7	381.6	71.28	381.6	48.86	381.6	59.44	381.6	12.4	381.6	50.05	381.6	-195.14	381.6	7.63
382.5	-13.14	382.5	26.36	382.5	22.33	382.5	-5.59	382.5	22.5	382.5	-212.02	382.5	10.3	382.5	15.92	382.5	15.43	382.5	-9.7	382.5	3.5	382.5	-126.54	382.5	-30.22	382.5	-8.56	382.5	-0.66	382.5	-26.58	382.5	3.32	382.5	-226.82	382.5	75.22	382.5	49.36	382.5	59.69	382.5	12.65	382.5	50.34	382.5	-194.41	382.5	8.83
383.4	-16.23	383.4	27.33	383.4	22.51	383.4	-6.08	383.4	19.36	383.4	-213.92	383.4	9.99	383.4	17.76	383.4	16.19	383.4	-8.51	383.4	2.18	383.4	-128.2	383.4	-31.03	383.4	-9.44	383.4	-0.89	383.4	-24.83	383.4	3.33	383.4	-229.76	383.4	73.68	383.4	50.34	383.4	59.28	383.4	12.67	383.4	50.09	383.4	-194.73	383.4	8.15
384.3	-14.41	384.3	27.89	384.3	23.89	384.3	-5.81	384.3	21.61	384.3	-213.42	384.3	6.94	384.3	16.83	384.3	19.19	384.3	-8.85	384.3	1.98	384.3	-131.74	384.3	-31.55	384.3	-8.39	384.3	-0.82	384.3	-27.68	384.3	2.58	384.3	-230.74	384.3	72.2	384.3	49.44	384.3	59.29	384.3	9.78	384.3	50.82	384.3	-193.42	384.3	8.81
385.2	-16.3	385.2	24.21	385.2	20.95	385.2	-5.99	385.2	22.89	385.2	-215.86	385.2	7.82	385.2	16.8	385.2	17.3	385.2	-8.24	385.2	4.86	385.2	-131.32	385.2	-29.11	385.2	-7.14	385.2	0.37	385.2	-25.37	385.2	3.86	385.2	-226.36	385.2	75.2	385.2	50.55	385.2	60.52	385.2	12.47	385.2	50.6	385.2	-193.72	385.2	8.82
386.1	-15.18	386.1	30.55	386.1	22.91	386.1	-5.11	386.1	22.05	386.1	-213.95	386.1	7.27	386.1	15.75	386.1	15.44	386.1	-8.02	386.1	3.73	386.1	-128.72	386.1	-33.43	386.1	-10.3	386.1	-0.14	386.1	-26.87	386.1	1.38	386.1	-225.84	386.1	73.49	386.1	50.79	386.1	60.26	386.1	12.12	386.1	49.41	386.1	-193.16	386.1	7.92
387	-16.86	387	26.86	387	23.14	387	-4.53	387	22.32	387	-214.44	387	8.1	387	17.53	387	16.11	387	-7.88	387	1.62	387	-128.69	387	-31.14	387	-8.93	387	-0.71	387	-26.49	387	4.45	387	-227.75	387	71.43	387	50.88	387	61.37	387	13.83	387	54.18	387	-192.86	387	9.85
387.9	-12.96	387.9	28.42	387.9	22.26	387.9	-4.82	387.9	20.05	387.9	-213.04	387.9	8.95	387.9	18.48	387.9	17.03	387.9	-8.6	387.9	2.33	387.9	-127.8	387.9	-27.87	387.9	-6.91	387.9	-0.26	387.9	-27.79	387.9	1.77	387.9	-228.9	387.9	74.8	387.9	51.22	387.9	60.77	387.9	11.32	387.9	49.97	387.9	-194.8	387.9	8.22
388.8	-15.17	388.8	28.05	388.8	23.09	388.8	-4.43	388.8	21.61	388.8	-214.02	388.8	8.13	388.8	18.48	388.8	15.28	388.8	-9.35	388.8	2.73	388.8	-128.17	388.8	-29.62	388.8	-9.22	388.8	-0.97	388.8	-26.21	388.8	1.28	388.8	-226.24	388.8	74.75	388.8	49.91	388.8	61.11	388.8	11.99	388.8	51.23	388.8	-194.29	388.8	8.13
389.7	-15.84	389.7	27.26	389.7	23.73	389.7	-5.06	389.7	23.78	389.7	-212.15	389.7	6.67	389.7	16.89	389.7	19.22	389.7	-5.48	389.7	2.8	389.7	-126.37	389.7	-30.24	389.7	-7.5	389.7	-0.35	389.7	-24.91	389.7	4.79	389.7	-230.68	389.7	75.11	389.7	50.64	389.7	60.94	389.7	8.7	389.7	51.81	389.7	-194.19	389.7	8.57
390.6	-14.22	390.6	26.65	390.6	23.37	390.6	-7.57	390.6	25.23	390.6	-211.46	390.6	8.42	390.6	16.62	390.6	17.62	390.6	-9.4	390.6	5.4	390.6	-124.35	390.6	-30.41	390.6	-8	390.6	0.53	390.6	-27.94	390.6	2.84	390.6	-226.82	390.6	74.41	390.6	49.07	390.6	63.9	390.6	11.41	390.6	50.23	390.6	-194.22	390.6	7.41
391.5	-14.78	391.5	27.82	391.5	23.28	391.5	-5.23	391.5	20.98	391.5	-213.58	391.5	8.29	391.5	18.13	391.5	16.51	391.5	-8.81	391.5	4.95	391.5	-126.66	391.5	-31.9	391.5	-10.18	391.5	0.32	391.5	-26.13	391.5	2.4	391.5	-230.54	391.5	76.06	391.5	49.27	391.5	62.19	391.5	13.85	391.5	51.41	391.5	-194.39	391.5	7.66
392.4	-15.53	392.4	23.16	392.4	20.67	392.4	-4.47	392.4	23.35	392.4	-214.72	392.4	7.65	392.4	15.59	392.4	16.49	392.4	-7.38	392.4	1.03	392.4	-127.99	392.4	-29.26	392.4	-7.52	392.4	0.52	392.4	-25.99	392.4	3.59	392.4	-227.98	392.4	75.68	392.4	52.14	392.4	61.44	392.4	11.26	392.4	52.75	392.4	-193.28	392.4	9.06
393.3	-15.58	393.3	28.28	393.3	20.74	393.3	-5.21	393.3	21.56	393.3	-212.64	393.3	9.87	393.3	17.08	393.3	16.68	393.3	-9.55	393.3	2.55	393.3	-126.3	393.3	-31.24	393.3	-7.1	393.3	-0.26	393.3	-25.75	393.3	2.41	393.3	-229.38	393.3	75.87	393.3	50.99	393.3	61.41	393.3	13.45	393.3	49.67	393.3	-194.73	393.3	7.7
394.2	-14.47	394.2	27.8	394.2	20.47	394.2	-3.97	394.2	20.5	394.2	-212.24	394.2	9.49	394.2	17.5	394.2	14.93	394.2	-7.31	394.2	3.29	394.2	-126.2	394.2	-31.52	394.2	-6.76	394.2	-0.9	394.2	-28.14	394.2	3.57	394.2	-226.44	394.2	73.79	394.2	52.07	394.2	61.48	394.2	11.53	394.2	53.24	394.2	-193.82	394.2	6.41
395.1	-15.26	395.1	28.23	395.1	23.66	395.1	-5.24	395.1	24.56	395.1	-211.91	395.1	7.71	395.1	17.44	395.1	15.06	395.1	-6.71	395.1	4.15	395.1	-127.36	395.1	-31.25	395.1	-8.38	395.1	-2.29	395.1	-26.88	395.1	4.86	395.1	-230.81	395.1	74.29	395.1	52.26	395.1	61.01	395.1	11.75	395.1	52.79	395.1	-191.98	395.1	9.25
396	-15.03	396	26.41	396	23.45	396	-6.37	396	20.7	396	-214.48	396	7.86	396	15.7	396	14.76	396	-9.43	396	0.22	396	-128.73	396	-30.71	396	-9.3	396	0.22	396	-24.38	396	2.15	396	-228.53	396	73.03	396	51.28	396	63.16	396	12.25	396	51.48	396	-192.05	396	8.78
396.9	-15.95	396.9	28.1	396.9	21.31	396.9	-6.29	396.9	25.23	396.9	-212.82	396.9	10.15	396.9	16.78	396.9	16.98	396.9	-8.58	396.9	4.54	396.9	-126.69	396.9	-27.73	396.9	-8.28	396.9	-1.66	396.9	-25.06	396.9	4.93	396.9	-226.63	396.9	77.07	396.9	51.7	396.9	61.77	396.9	12.91	396.9	53.79	396.9	-189.96	396.9	7.59
397.8	-13.38	397.8	30.75	397.8	23.52	397.8	-7.19	397.8	22.04	397.8	-211.81	397.8	9.04	397.8	17.77	397.8	17.71	397.8	-10.99	397.8	1.09	397.8	-126.34	397.8	-31.17	397.8	-8.71	397.8	-0.33	397.8	-29.11	397.8	2.1	397.8	-226.18	397.8	75.25	397.8	52.13	397.8	64.12	397.8	13.41	397.8	52.56	397.8	-191.55	397.8	8.46
398.7	-14.82	398.7	24.93	398.7	20.91	398.7	-5.08	398.7	21.38	398.7	-216.23	398.7	7.26	398.7	16.5	398.7	16.62	398.7	-7.48	398.7	5.18	398.7	-131.51	398.7	-31.41	398.7	-9.81	398.7	0.11	398.7	-28.25	398.7	3.31	398.7	-227.96	398.7	74.34	398.7	53.33	398.7	63.62	398.7	12.29	398.7	55.38	398.7	-191.45	398.7	6.68
399.6	-17.91	399.6	28.36	399.6	24	399.6	-4.58	399.6	22.8	399.6	-211.8	399.6	6.72	399.6	20.61	399.6	15.17	399.6	-10.45	399.6	3.73	399.6	-130.66	399.6	-31.2	399.6	-6.37	399.6	-2.05	399.6	-28.93	399.6	4.31	399.6	-230.25	399.6	75.27	399.6	51.87	399.6	62.03	399.6	12.73	399.6	52.64	399.6	-190.65	399.6	8.19
400.5	-14.76	400.5	29.07	400.5	23.64	400.5	-2.17	400.5	20.97	400.5	-212.56	400.5	6.83	400.5	16.16	400.5	16.41	400.5	-8.06	400.5	2.05	400.5	-125.77	400.5	-31.15	400.5	-10.37	400.5	-0.8	400.5	-26.71	400.5	2.95	400.5	-227.94	400.5	75.4	400.5	50.94	400.5	61.64	400.5	14.54	400.5	51.9	400.5	-191.8	400.5	7.8
401.4	-15.97	401.4	28.2	401.4	22.96	401.4	-1.68	401.4	21.59	401.4	-212.45	401.4	9.43	401.4	16.86	401.4	17.86	401.4	-7.18	401.4	4.91	401.4	-127.52	401.4	-27.63	401.4	-11.01	401.4	-0.08	401.4	-26.57	401.4	3.42	401.4	-227.15	401.4	78.12	401.4	48.85	401.4	64.31	401.4	11.49	401.4	52.03	401.4	-190.86	401.4	9.13
402.3	-14.34	402.3	28.02	402.3	21.56	402.3	-2.48	402.3	22.27	402.3	-211.12	402.3	8.75	402.3	18.61	402.3	18.07	402.3	-6.14	402.3	3.07	402.3	-128.68	402.3	-31.41	402.3	-7.9	402.3	0.87	402.3	-26.12	402.3	1.87	402.3	-232.43	402.3	74.86	402.3	53.92	402.3	64.23	402.3	11.68	402.3	52.78	402.3	-191.63	402.3	8.2
403.2	-14.13	403.2	30.3	403.2	22.84	403.2	-4.96	403.2	20.1	403.2	-213.25	403.2	7.8	403.2	17.86	403.2	17.08	403.2	-8.33	403.2	0.61	403.2	-127.56	403.2	-32.61	403.2	-9.87	403.2	-2.32	403.2	-25.29	403.2	2.48	403.2	-228.98	403.2	73.12	403.2	52.29	403.2	64.59	403.2	14.74	403.2	53.94	403.2	-191.93	403.2	8.5
404.1	-15.29	404.1	26.57	404.1	22.12	404.1	-4.4	404.1	24.96	404.1	-211.9	404.1	8.85	404.1	16.9	404.1	16.25	404.1	-6.85	404.1	3.24	404.1	-127.52	404.1	-31.09	404.1	-8.77	404.1	1.26	404.1	-28.2	404.1	4.94	404.1	-232.39	404.1	76.18	404.1	50.18	404.1	64.5	404.1	11.74	404.1	54.32	404.1	-191.2	404.1	7.63
405	-14.72	405	28.25	405	19.6	405	-4.47	405	21.04	405	-213.21	405	8.32	405	19.02	405	16.42	405	-9.04	405	2.5	405	-126.93	405	-31.19	405	-8.06	405	0.56	405	-28.08	405	2.52	405	-230.12	405	75.35	405	50.79	405	64.1	405	13.06	405	56.14	405	-192.39	405	7.22
405.9	-15.43	405.9	26.41	405.9	25.28	405.9	-6.5	405.9	23.82	405.9	-216.31	405.9	8.34	405.9	16	405.9	14.94	405.9	-10.6	405.9	2.09	405.9	-128.79	405.9	-31.99	405.9	-9.89	405.9	-0.62	405.9	-25.81	405.9	4.23	405.9	-227.69	405.9	70.51	405.9	53.2	405.9	63.56	405.9	14.72	405.9	51.92	405.9	-192.18	405.9	5.25
406.8	-16.37	406.8	26.38	406.8	27.87	406.8	-3.76	406.8	24.14	406.8	-213.21	406.8	6.9	406.8	15.66	406.8	19.49	406.8	-6.51	406.8	2.61	406.8	-126.74	406.8	-32.63	406.8	-11.4	406.8	0.13	406.8	-25.43	406.8	3.36	406.8	-229.05	406.8	76.72	406.8	53.65	406.8	64.43	406.8	13.09	406.8	55.02	406.8	-190.76	406.8	9.21
407.7	-13.5	407.7	27.79	407.7	22.94	407.7	-6.45	407.7	25.91	407.7	-210.7	407.7	8	407.7	18.41	407.7	16.91	407.7	-8.64	407.7	3.52	407.7	-128.72	407.7	-30.14	407.7	-7.35	407.7	-1.92	407.7	-27.17	407.7	4.37	407.7	-230.82	407.7	77.09	407.7	51.13	407.7	64.59	407.7	13.62	407.7	54.46	407.7	-189.93	407.7	8.42
408.6	-14.2	408.6	30.07	408.6	23.08	408.6	-4.24	408.6	22.27	408.6	-210.89	408.6	8.1	408.6	19.46	408.6	14.27	408.6	-8.45	408.6	0.1	408.6	-128.53	408.6	-33.96	408.6	-10.22	408.6	-1.73	408.6	-28.95	408.6	2.18	408.6	-230.79	408.6	75.99	408.6	53.21	408.6	65.72	408.6	12.11	408.6	52.85	408.6	-193.8	408.6	11.5
409.5	-13.54	409.5	29.72	409.5	22.87	409.5	-4.9	409.5	21.64	409.5	-212.88	409.5	10.86	409.5	19.29	409.5	16.29	409.5	-7.31	409.5	1.75	409.5	-124.67	409.5	-29.8	409.5	-6.81	409.5	0.33	409.5	-28.41	409.5	4	409.5	-228.42	409.5	77.33	409.5	53.97	409.5	65.41	409.5	13.76	409.5	55.33	409.5	-188.75	409.5	5.19
410.4	-16.33	410.4	26.05	410.4	25.56	410.4	-3.2	410.4	21.01	410.4	-214.05	410.4	7.67	410.4	16.67	410.4	17.07	410.4	-7.09	410.4	1.42	410.4	-125.41	410.4	-30.5	410.4	-8.3	410.4	-1.82	410.4	-27.33	410.4	3.42	410.4	-228.4	410.4	76.7	410.4	53.62	410.4	62.16	410.4	14.02	410.4	54.53	410.4	-193.1	410.4	7.49
411.3	-13.36	411.3	26.37	411.3	23.91	411.3	-6.88	411.3	21.37	411.3	-210.89	411.3	9.72	411.3	15.49	411.3	17.03	411.3	-8.02	411.3	2.14	411.3	-126.65	411.3	-28.62	411.3	-8.96	411.3	1.49	411.3	-29.83	411.3	2.74	411.3	-231.11	411.3	76.93	411.3	53.29	411.3	67.2	411.3	11.66	411.3	54.31	411.3	-188.86	411.3	7.45
412.2	-17.51	412.2	27.62	412.2	24.57	412.2	-4.5	412.2	24.02	412.2	-213.65	412.2	9.53	412.2	17.23	412.2	17.06	412.2	-6.77	412.2	2.55	412.2	-128.58	412.2	-29.9	412.2	-8.61	412.2	-0.61	412.2	-25.72	412.2	3.98	412.2	-230.46	412.2	75.27	412.2	54.33	412.2	64.61	412.2	13.04	412.2	54.92	412.2	-189.68	412.2	6.63
413.1	-14.09	413.1	29.08	413.1	24.49	413.1	-2.94	413.1	25.21	413.1	-210.45	413.1	6.68	413.1	15.7	413.1	15.58	413.1	-9.07	413.1	2.71	413.1	-124.89	413.1	-30.24	413.1	-10.69	413.1	-1.68	413.1	-27.25	413.1	2.41	413.1	-229.07	413.1	77.35	413.1	53.32	413.1	64.15	413.1	13.85	413.1	55.43	413.1	-191.42	413.1	10.17
414	-13.37	414	29.25	414	23.37	414	-3.9	414	26.11	414	-211.71	414	10.26	414	16.98	414	17.93	414	-9.53	414	3.82	414	-128.12	414	-29.25	414	-8.97	414	1.64	414	-29.93	414	2.5	414	-230.36	414	75.96	414	53.07	414	64.79	414	11.76	414	57.66	414	-190.87	414	8.94
414.9	-13.01	414.9	29.23	414.9	23.42	414.9	-6.01	414.9	23.91	414.9	-210.03	414.9	9.26	414.9	18.44	414.9	17.99	414.9	-8.98	414.9	4.84	414.9	-125.69	414.9	-32.51	414.9	-10.82	414.9	0.34	414.9	-26.86	414.9	4.39	414.9	-229.98	414.9	75.84	414.9	51.71	414.9	66.58	414.9	16.19	414.9	57.44	414.9	-191.56	414.9	8.97
415.8	-14.64	415.8	28.76	415.8	23.26	415.8	-2.19	415.8	24.55	415.8	-213.61	415.8	9.33	415.8	18.66	415.8	18.27	415.8	-9.49	415.8	2.89	415.8	-127.72	415.8	-30.09	415.8	-7.12	415.8	-0.89	415.8	-28.05	415.8	2.93	415.8	-229.42	415.8	74.94	415.8	52.37	415.8	65.45	415.8	15.72	415.8	55.75	415.8	-189.78	415.8	6.19
416.7	-14.61	416.7	30.72	416.7	23.01	416.7	-4.41	416.7	22.46	416.7	-212.82	416.7	7.39	416.7	19.34	416.7	16.07	416.7	-9.58	416.7	2.75	416.7	-128.57	416.7	-31.3	416.7	-5.74	416.7	-1.89	416.7	-28.14	416.7	3.25	416.7	-230.3	416.7	79.15	416.7	53.78	416.7	66.56	416.7	11.47	416.7	55.91	416.7	-190.52	416.7	10.5
417.6	-13.76	417.6	29.17	417.6	23.3	417.6	-4.92	417.6	22.11	417.6	-212.43	417.6	11.06	417.6	18.68	417.6	17.7	417.6	-8.77	417.6	2.17	417.6	-127.21	417.6	-31.41	417.6	-8.39	417.6	-0.32	417.6	-27.68	417.6	2.43	417.6	-228.18	417.6	75.06	417.6	54.4	417.6	64.37	417.6	13.32	417.6	55.84	417.6	-189.57	417.6	9.51
418.5	-16.16	418.5	30.2	418.5	25.72	418.5	-2.71	418.5	22.4	418.5	-211.61	418.5	9.21	418.5	15.6	418.5	18.4	418.5	-7.56	418.5	3.54	418.5	-126.68	418.5	-31.97	418.5	-9.73	418.5	0.12	418.5	-28.5	418.5	2.21	418.5	-228.35	418.5	74.82	418.5	52.32	418.5	67.71	418.5	13.45	418.5	52.69	418.5	-190.8	418.5	8.22
419.4	-14.17	419.4	30.32	419.4	22.1	419.4	-2.88	419.4	23.37	419.4	-213.1	419.4	6.52	419.4	17.01	419.4	15.84	419.4	-9.44	419.4	1.57	419.4	-128.5	419.4	-32	419.4	-12	419.4	-1.42	419.4	-33.49	419.4	2.36	419.4	-230.85	419.4	74.51	419.4	55.29	419.4	66.58	419.4	12.12	419.4	58.6	419.4	-191.61	419.4	7.09
420.3	-11.69	420.3	29.82	420.3	23.22	420.3	-3.89	420.3	24.01	420.3	-213.24	420.3	7.6	420.3	17.71	420.3	18.28	420.3	-7.72	420.3	2.67	420.3	-129.45	420.3	-30.82	420.3	-7.54	420.3	-0.56	420.3	-29.26	420.3	1.59	420.3	-230.13	420.3	75.87	420.3	53.85	420.3	66.21	420.3	14.82	420.3	57.27	420.3	-189.51	420.3	9.56
421.2	-13.41	421.2	27.24	421.2	25.4	421.2	-3.49	421.2	23.76	421.2	-214.11	421.2	9.14	421.2	19.64	421.2	15.9	421.2	-7.99	421.2	2.57	421.2	-127.16	421.2	-30.82	421.2	-9.44	421.2	2.16	421.2	-29.58	421.2	2.23	421.2	-231.95	421.2	75.97	421.2	52.53	421.2	69.22	421.2	13.16	421.2	57.83	421.2	-191.55	421.2	7.14
422.1	-15.14	422.1	30.81	422.1	24.17	422.1	-4.11	422.1	24.4	422.1	-213.22	422.1	6.7	422.1	20.36	422.1	19.19	422.1	-7.98	422.1	1.7	422.1	-129.52	422.1	-31.28	422.1	-11.3	422.1	0.44	422.1	-29.82	422.1	1.85	422.1	-231.3	422.1	75.99	422.1	53.77	422.1	69.5	422.1	11.76	422.1	55.57	422.1	-190.91	422.1	7.17
423	-11.18	423	27.95	423	25.25	423	-3.16	423	24.89	423	-211.87	423	10.56	423	16.81	423	19.43	423	-8.41	423	5.17	423	-125.37	423	-29.26	423	-9.12	423	-0.26	423	-31.36	423	4.01	423	-230.16	423	75.31	423	54.56	423	68.78	423	12.15	423	57.17	423	-190.64	423	7.08
423.9	-14.18	423.9	29.64	423.9	23.36	423.9	-3.91	423.9	23.57	423.9	-210.77	423.9	7.96	423.9	17.58	423.9	18.25	423.9	-9.44	423.9	2.57	423.9	-126.14	423.9	-31.34	423.9	-7.43	423.9	0.41	423.9	-30.14	423.9	3.25	423.9	-228.8	423.9	78.86	423.9	55.74	423.9	66.93	423.9	15.3	423.9	56.09	423.9	-189.42	423.9	10.16
424.8	-13.55	424.8	26.92	424.8	26.56	424.8	-7.16	424.8	25.43	424.8	-212.45	424.8	8.88	424.8	15.42	424.8	19.67	424.8	-11.14	424.8	2.66	424.8	-128.77	424.8	-32.54	424.8	-8.39	424.8	-1.61	424.8	-30.21	424.8	2.99	424.8	-232.68	424.8	78.52	424.8	55.8	424.8	67.81	424.8	12.71	424.8	56.38	424.8	-190.3	424.8	8.88
425.7	-14.86	425.7	29.8	425.7	25.14	425.7	-3.31	425.7	25.3	425.7	-211.16	425.7	8.24	425.7	18.41	425.7	17.18	425.7	-7.21	425.7	3.24	425.7	-127.03	425.7	-31.47	425.7	-8.85	425.7	-0.15	425.7	-30.56	425.7	4.13	425.7	-230.95	425.7	75.81	425.7	54.74	425.7	71	425.7	11.74	425.7	60.29	425.7	-188.23	425.7	8.12
426.6	-14.34	426.6	28.68	426.6	27.69	426.6	-5.21	426.6	24.15	426.6	-211.33	426.6	8.01	426.6	17.6	426.6	17.95	426.6	-10.83	426.6	4.08	426.6	-127.7	426.6	-33.68	426.6	-9.39	426.6	-0.49	426.6	-31.16	426.6	2.78	426.6	-231.54	426.6	79.33	426.6	55.43	426.6	68.37	426.6	11.37	426.6	57.18	426.6	-187.94	426.6	11.03
427.5	-12.47	427.5	28.25	427.5	26.84	427.5	-1.29	427.5	23.76	427.5	-210.75	427.5	9.06	427.5	19.95	427.5	20.76	427.5	-8.37	427.5	2.14	427.5	-126.56	427.5	-32.34	427.5	-9	427.5	1.92	427.5	-30.68	427.5	1.98	427.5	-229.92	427.5	79.45	427.5	56.32	427.5	69.37	427.5	12.65	427.5	56.1	427.5	-190.58	427.5	10.37
428.4	-14.79	428.4	28.12	428.4	25.02	428.4	-2.01	428.4	26.12	428.4	-215.1	428.4	8.79	428.4	18.95	428.4	16.92	428.4	-8.87	428.4	6.15	428.4	-130.03	428.4	-31.72	428.4	-8.81	428.4	-1.31	428.4	-30.44	428.4	5.86	428.4	-231.13	428.4	77.8	428.4	54.96	428.4	68.58	428.4	13.36	428.4	58.25	428.4	-190.79	428.4	9.32
429.3	-15.47	429.3	29.07	429.3	25.97	429.3	-2.89	429.3	25.29	429.3	-210.91	429.3	10.68	429.3	18.76	429.3	17.61	429.3	-9.94	429.3	4.84	429.3	-129.11	429.3	-28.51	429.3	-9.92	429.3	-1.08	429.3	-32.94	429.3	4.36	429.3	-233.15	429.3	77.05	429.3	55.72	429.3	69.87	429.3	11.92	429.3	58.49	429.3	-188.54	429.3	7.7
430.2	-13.56	430.2	30.28	430.2	26.46	430.2	-3.27	430.2	22.89	430.2	-212.81	430.2	9.16	430.2	18.21	430.2	18.01	430.2	-9.56	430.2	2.56	430.2	-127.57	430.2	-31.08	430.2	-8.46	430.2	0.46	430.2	-30.09	430.2	0.76	430.2	-231.99	430.2	75.91	430.2	54.27	430.2	68.9	430.2	14.1	430.2	58.33	430.2	-191.23	430.2	7.62
431.1	-14.44	431.1	29.33	431.1	26.25	431.1	-0.68	431.1	23.41	431.1	-210.72	431.1	7.32	431.1	17.83	431.1	18.36	431.1	-8.18	431.1	2.27	431.1	-128.82	431.1	-34.55	431.1	-9.72	431.1	0.86	431.1	-30.57	431.1	2.42	431.1	-230.82	431.1	74.82	431.1	55.06	431.1	71.51	431.1	12.98	431.1	57.95	431.1	-186.21	431.1	6.99
432	-13.43	432	27.25	432	22.3	432	-4.01	432	26.1	432	-213.48	432	8.63	432	17.2	432	17.23	432	-5.59	432	6.1	432	-128.24	432	-30.48	432	-11.49	432	1.03	432	-28.45	432	1.57	432	-231.46	432	80.07	432	54.41	432	71.93	432	14.74	432	57.91	432	-193.77	432	10.06
432.9	-13.19	432.9	29.68	432.9	24.99	432.9	-5.27	432.9	23.21	432.9	-211.63	432.9	11.36	432.9	16.28	432.9	17.05	432.9	-9.35	432.9	5.89	432.9	-125.5	432.9	-31.58	432.9	-9.24	432.9	-1.88	432.9	-30.2	432.9	3.89	432.9	-231.03	432.9	75.92	432.9	55.82	432.9	68.43	432.9	14.38	432.9	61.89	432.9	-187.47	432.9	8.36
433.8	-14.67	433.8	28.74	433.8	25.83	433.8	-7.13	433.8	24.93	433.8	-211.21	433.8	6.63	433.8	18.15	433.8	18.2	433.8	-8.27	433.8	4.11	433.8	-126.26	433.8	-33.79	433.8	-9.21	433.8	-1.17	433.8	-29.34	433.8	1.19	433.8	-230.28	433.8	75.14	433.8	56.94	433.8	69.55	433.8	13.92	433.8	57.27	433.8	-188.11	433.8	6.13
434.7	-14.06	434.7	28.48	434.7	25.01	434.7	-5.03	434.7	23.43	434.7	-212.58	434.7	11.18	434.7	19.46	434.7	18.79	434.7	-9.48	434.7	5.11	434.7	-127.61	434.7	-30.94	434.7	-8.94	434.7	-0.2	434.7	-29.94	434.7	3.57	434.7	-231.16	434.7	78.26	434.7	54.05	434.7	68.31	434.7	11.21	434.7	57.82	434.7	-188.29	434.7	8.05
435.6	-15.02	435.6	31.04	435.6	25.15	435.6	-5.32	435.6	24.99	435.6	-211.01	435.6	7.11	435.6	17.87	435.6	19.12	435.6	-9.23	435.6	1.7	435.6	-128.03	435.6	-33.33	435.6	-10.9	435.6	-0.04	435.6	-29.26	435.6	1.33	435.6	-229.68	435.6	78.72	435.6	57.31	435.6	68.38	435.6	13.48	435.6	58.65	435.6	-186.96	435.6	8.51
436.5	-14.76	436.5	28.07	436.5	26.54	436.5	-6.09	436.5	23.14	436.5	-215.01	436.5	7.98	436.5	18.12	436.5	19.23	436.5	-9.65	436.5	0.7	436.5	-129.57	436.5	-30.31	436.5	-8.76	436.5	-0.35	436.5	-30.83	436.5	-0.34	436.5	-231.55	436.5	77.92	436.5	57.31	436.5	69.41	436.5	14.4	436.5	58.98	436.5	-188.19	436.5	8.5
437.4	-12.66	437.4	30.12	437.4	24.97	437.4	-5.32	437.4	24.51	437.4	-210.96	437.4	8.99	437.4	16.68	437.4	18.21	437.4	-9.38	437.4	3.28	437.4	-126.57	437.4	-31.18	437.4	-10.18	437.4	-1.3	437.4	-29.03	437.4	3.92	437.4	-231.2	437.4	79.1	437.4	56.74	437.4	67.76	437.4	15.07	437.4	56.76	437.4	-188.76	437.4	8.77
438.3	-13.93	438.3	29	438.3	24.68	438.3	-3.71	438.3	25.44	438.3	-214.97	438.3	6.37	438.3	15.67	438.3	18.41	438.3	-7.99	438.3	3.65	438.3	-129.78	438.3	-33.51	438.3	-12.04	438.3	-0.07	438.3	-28.96	438.3	1.8	438.3	-230.9	438.3	76.26	438.3	56.86	438.3	68.67	438.3	14.54	438.3	59.22	438.3	-187.32	438.3	8.89
439.2	-14.31	439.2	29.17	439.2	23.56	439.2	-5.81	439.2	25.45	439.2	-211.29	439.2	7.05	439.2	19.98	439.2	15.86	439.2	-11.09	439.2	2.08	439.2	-125.34	439.2	-33.23	439.2	-8	439.2	-1.34	439.2	-31.42	439.2	1.38	439.2	-228.7	439.2	77.31	439.2	58.35	439.2	71.3	439.2	13.99	439.2	59.94	439.2	-187.31	439.2	6.85
440.1	-13.87	440.1	28.65	440.1	24.77	440.1	-5.38	440.1	24.42	440.1	-212.47	440.1	8.93	440.1	18.22	440.1	17.43	440.1	-7.02	440.1	4.25	440.1	-128.82	440.1	-31.7	440.1	-7.9	440.1	-0.27	440.1	-30.34	440.1	2.12	440.1	-232.27	440.1	79.27	440.1	56.53	440.1	69.64	440.1	13.82	440.1	60.21	440.1	-186.81	440.1	8.48
441	-13.87	441	30.03	441	25.59	441	-4.68	441	23.63	441	-214.17	441	6.8	441	16.6	441	19.2	441	-7.7	441	3.35	441	-126.1	441	-33.83	441	-6.94	441	-1.12	441	-29.69	441	1.26	441	-230.31	441	78.76	441	57.69	441	69.47	441	13.73	441	57.79	441	-185.13	441	9.49
441.9	-13.15	441.9	30.88	441.9	25.9	441.9	-3.04	441.9	23.27	441.9	-212.85	441.9	7.22	441.9	19.4	441.9	19.02	441.9	-7.8	441.9	1.66	441.9	-127.55	441.9	-33.23	441.9	-6.91	441.9	0.62	441.9	-30.46	441.9	3.56	441.9	-230.23	441.9	76.53	441.9	57.73	441.9	70.02	441.9	13.5	441.9	59.6	441.9	-186.6	441.9	5.71
442.8	-12.89	442.8	29.7	442.8	27.65	442.8	-2.79	442.8	24.53	442.8	-212.09	442.8	9.08	442.8	20.78	442.8	18.24	442.8	-8.94	442.8	4.38	442.8	-127.36	442.8	-33.57	442.8	-9.38	442.8	-0.79	442.8	-31.19	442.8	1.9	442.8	-232.12	442.8	79.05	442.8	57.44	442.8	72.95	442.8	15.23	442.8	57.44	442.8	-187.94	442.8	8.12
443.7	-11.18	443.7	30.07	443.7	25.44	443.7	-3.77	443.7	27.76	443.7	-213.91	443.7	9.17	443.7	19.2	443.7	19.98	443.7	-9.59	443.7	2.15	443.7	-129.05	443.7	-32.24	443.7	-8.47	443.7	1.97	443.7	-32.82	443.7	3.99	443.7	-231.61	443.7	81.67	443.7	57.87	443.7	72.57	443.7	14.18	443.7	57.97	443.7	-187.59	443.7	10.44
444.6	-13.15	444.6	29.7	444.6	26.45	444.6	-4.42	444.6	24.92	444.6	-210.79	444.6	9.69	444.6	18.52	444.6	20.12	444.6	-8.2	444.6	5.74	444.6	-126.84	444.6	-32.34	444.6	-10.57	444.6	-1.02	444.6	-29.74	444.6	3.28	444.6	-232.7	444.6	77.64	444.6	55.51	444.6	70.98	444.6	14.44	444.6	59.4	444.6	-188.05	444.6	8.06
[truncated: 22 more columns]

## Sheet: Data corrected
X	L1A1	L1A2	L1A3	L1A4	L1A5	L1A6		L2A1	L2A2	L2A3	L2A4	L2A5	L2A6		L3A1	L3A2	L3A3	L3A4	L3A5	L3A6		L4A1	L4A2	L4A3	L4A4	L4A5	L4A6
-246.6	13.12	0.18	-5.7	13.33	4.84	0		8.93	-3.55	-11.25	8.41	0.97	0		3.38	-2.35	-7.69	11.26	-2.58	0		22.4	2.9	-18.31	22.58	-1.68	0
-245.7	15.33	3.71	-3.88	14.24	4.13	0		11.1	-1.36	-11.66	8.83	0.8	0		4.85	-4.46	-9.57	7.67	-4.93	0		22.91	5.53	-14.2	22.12	-3.53	0
-244.8	12.42	0.48	-4.98	13.63	1.29	0		9.69	-4.68	-11.19	11.68	-1.23	0		1.77	-0.32	-5.24	14.09	0.02	0		22.47	4.42	-12.74	24.72	2.9	0
-243.9	11.25	0.56	-7.39	12.55	4.26	0		6.63	-7.03	-14.19	7.13	1.52	0		3.85	-1.78	-8.04	10.98	-2.55	0		22.26	4.1	-14.56	24.92	-1.49	0
-243	12.93	-2.01	-5.56	13.66	7.17	0		9.62	-6.04	-11.54	8.01	1.52	0		4.42	-1.04	-5.85	11.3	-0.61	0		24	6.74	-17.43	22.06	1.11	0
-242.1	14.69	2.59	-6.6	17.59	4.78	0		10.92	-3.41	-11.01	10.24	4.49	0		6.1	-1.63	-3.55	13.07	0.37	0		22.48	4.61	-14.46	22.04	-1.41	0
-241.2	5.67	-5.55	-13.23	7.09	3.59	0		3.98	-7.81	-16.34	4.73	0.6	0		7.92	2.88	-8.94	9.55	-3.14	0		23.5	2.16	-17.09	22.46	-1.71	0
-240.3	8.3	-7.75	-13.32	6.33	0.25	0		2.68	-9.92	-14.73	7.52	0.62	0		3.97	-4.38	-9.52	6.87	-3.29	0		21.78	2.98	-15.39	18.75	-3.52	0
-239.4	22.14	9.4	4.66	23.27	7.13	0		18.5	7.77	-3.1	20.34	5.58	0		-1.5	-10.68	-7.25	12.7	-0.74	0		16.37	6.96	-14.64	22.09	0.03	0
-238.5	16.87	4.21	-4.21	19.94	5.3	0		10.16	0.21	-12.09	11.94	1.72	0		0.6	-1.68	-8.73	12.44	-1.74	0		24.98	6.87	-12.32	25.44	0.53	0
-237.6	13.47	1.33	-5.29	15.53	3.91	0		7.87	-4.97	-10.09	8.67	0.76	0		0.01	-5.11	-10.35	6.96	-5.38	0		17.66	2.81	-13.96	24.56	-1.13	0
-236.7	12.91	-0.83	-7.83	16.13	7.07	0		9.78	-2.2	-14.08	12.04	6.47	0		0.44	-2.93	-11.5	10.32	-1.31	0		17.3	4.89	-14.76	23.31	-2.05	0
-235.8	11.92	2.58	-7.39	11.83	3.75	0		10.85	-1.6	-11.93	8.47	3.56	0		0.57	-4.4	-7.87	6.13	-2.03	0		19.48	2.87	-13.41	21.19	-0.81	0
-234.9	14.24	0.32	-5.98	13.85	5.54	0		7.48	-8.47	-12.9	7.27	3.42	0		0.33	-0.32	-8	10.17	-2.81	0		18.86	3.77	-15.6	24.05	-0.42	0
-234	12.57	3.67	-5.08	15.99	6.33	0		10.85	-1.49	-9.49	13.1	3.85	0		2.74	0.38	-6.94	13.71	-1.75	0		22.96	5.56	-14.09	23.78	-0.11	0
-233.1	11.88	-2.01	-7.62	13.19	1.49	0		11.32	-4.71	-11.07	9	2.89	0		4.81	-1.23	-8.25	10.81	-1.01	0		18.39	5.41	-16.32	22.08	-1.91	0
-232.2	12.03	0.97	-5.22	13.79	1.63	0		7.01	-3.4	-13.13	7.57	-1.2	0		0.88	-0.55	-7.26	9.97	0.78	0		17.37	2.75	-14.26	21.51	-0.55	0
-231.3	9.84	0.86	-6.85	13.35	3.17	0		7.12	-2.43	-10.13	11.12	2.48	0		2.71	-0.97	-6.12	12.33	-0.67	0		17.78	6.38	-13.14	22.15	-1.97	0
-230.4	13.48	4.89	-4.99	14.76	5.08	0		9.41	-0.53	-7.1	11.31	5.44	0		0.34	-3.19	-6.46	8.98	-3.27	0		19.3	4.82	-12.13	22.88	-2.34	0
-229.5	11.6	0.37	-5.11	13.07	4.26	0		5.15	-3.57	-10.71	7.5	2.29	0		2.16	-3.53	-6.32	10.7	-0.98	0		20.48	4.44	-15.8	18.96	0.47	0
-228.6	13.24	2.53	-4.69	14.59	4.87	0		9.81	-4.37	-11.44	8.63	2.05	0		1.29	-3.32	-9.51	8.28	-3.12	0		14.53	2.75	-16.81	17.63	-2.52	0
-227.7	12.1	4.34	-3.43	12.91	2.86	0		6.96	-2.02	-7.25	7.95	2.88	0		1.64	-2.43	-5.03	10.74	-0.6	0		17.35	4.26	-15.81	21.27	-3.15	0
-226.8	13.1	2.85	-5.5	14.08	5.98	0		10.39	-4.05	-6.59	10.94	4.62	0		1.56	-3.47	-5.59	10.14	-3.27	0		19.01	2.9	-14.92	18.95	-3.26	0
-225.9	12.16	2.94	-4.55	15.09	7.74	0		6.87	-4.25	-12.81	9.92	1.44	0		3.08	-2.94	-7.38	10.78	-1.47	0		14.89	2.09	-14.14	18.69	-5.12	0
-225	13.79	0.16	-2.54	13.02	2.67	0		10.74	-3.54	-9.14	9.72	2.05	0		6.02	-1.48	-6.51	12.96	-1.58	0		17.09	2.66	-18.35	20.71	-2.48	0
-224.1	10.58	-1.81	-9.94	10.35	1.01	0		9.71	-2.02	-11.03	7.86	1.92	0		1.7	-3.44	-7.65	10.09	-4.28	0		16.33	-1.9	-17.89	19.13	-2.61	0
-223.2	12.86	3.3	-5.37	15.45	6.01	0		7.84	-5.69	-12.37	8.49	1.22	0		-0.62	-4.43	-9.42	7	-2.51	0		14.73	0.44	-16.66	20.19	-4.02	0
-222.3	14.4	4.45	-4.8	16.12	7.92	0		6.06	-3.44	-8.91	12.36	4.13	0		2.96	-0.51	-5.26	12.33	-1.16	0		18.82	3.95	-13.27	22.78	-1.7	0
-221.4	13.34	2.28	-3.34	15.8	4.99	0		9.95	-2.4	-10.86	9.89	2.83	0		3.53	-1.29	-6.69	8.96	0.05	0		14.72	1.01	-16.93	18.14	-3.19	0
-220.5	14.12	0.09	-5.31	11.91	3.86	0		12.24	-3.67	-9.68	10.14	3.29	0		2.44	-3.96	-8.17	10.21	-1.15	0		18.23	6.13	-12.92	22.02	0.13	0
-219.6	10.5	-1.69	-7.69	9.81	3.55	0		7.58	-3.67	-11.23	5.82	2.69	0		-0.63	-4.66	-9.04	6.3	-2.76	0		20.87	4.54	-13.03	24.66	0.61	0
-218.7	14.43	2.51	-4.09	12.3	5.19	0		10.54	0.24	-8.77	13	3.77	0		3.66	0.37	-5.12	13.64	-0.89	0		19.77	4.54	-12.82	22.15	-3.51	0
-217.8	8.6	-5.57	-9.38	7.67	0.98	0		7.83	-3.93	-11.04	6.14	0.56	0		3.91	-0.5	-5.75	10.75	-2.16	0		16.75	2.93	-12.76	20.39	0.55	0
-216.9	10.15	-1.87	-6.63	11	3.42	0		7.35	-4.31	-11.59	6.23	0.55	0		3.12	-2.28	-7.97	8.17	-2.62	0		18.02	4.03	-13.74	20.15	-1.9	0
-216	11.03	0.74	-5.56	14.7	4.63	0		7.33	-3.57	-8.44	9.92	3.88	0		1.76	-3.72	-5.38	11.35	-0.05	0		16.22	0.01	-12.69	20.8	-1.14	0
-215.1	10.15	0.35	-3.22	12.32	5.45	0		9.54	-1.74	-7.14	9.91	3.15	0		3.41	-1.5	-8.61	9.96	-1.54	0		17.91	4.9	-15.2	17.65	-1.39	0
-214.2	10.49	-1.19	-6.94	10.25	3.1	0		8.85	-2.63	-7.9	9.13	5.37	0		4.87	-2.5	-5.99	10.78	1.83	0		19.15	2.27	-13.11	20.27	-1.37	0
-213.3	12.15	-0.47	-8.88	11.28	2.33	0		6.29	-5.96	-15.2	5.96	-0.4	0		1.06	-3.89	-6.2	9.45	-2.56	0		17.74	2.45	-13.53	19.92	-2.31	0
-212.4	14.28	2.56	-3.59	15.11	6.25	0		11.23	0.04	-6.61	11.65	6.14	0		4.68	-2.55	-9.2	12.27	0.57	0		18.47	4.85	-14.92	21.14	0.1	0
-211.5	6.92	-2.11	-6.52	13.36	0.51	0		4.65	-3.6	-9.66	10.13	3.27	0		1.77	1.04	-4.32	12.18	1.93	0		17.25	4.71	-14.77	21.45	-1.65	0
-210.6	7.41	2.05	-3.59	11.77	4.28	0		4.54	-4.31	-9.46	8.01	2.8	0		3.84	-2.87	-3.83	9.74	0.41	0		19.36	3.69	-13.6	20.12	-0.45	0
-209.7	11.39	0	-5.52	11.8	2.8	0		5.49	-5.52	-11.69	6.73	-2.31	0		2.16	-4.89	-6.36	10.71	-0.62	0		21.15	3.81	-10.81	21.49	3.2	0
-208.8	11.44	0.47	-2.58	15.9	5.69	0		5.75	-5.39	-9.15	5.36	0.44	0		1.99	0.15	-2.83	10.57	-0.84	0		17.74	5.87	-8.96	22.61	2.67	0
-207.9	9.49	1.17	-6.6	11.98	5.97	0		3.28	-6.04	-9.66	9.18	2.65	0		-0.2	-3.42	-5.46	8.16	-2.46	0		15.99	2.27	-14.89	19.23	-0.62	0
-207	11.91	1.71	-5.4	13.29	6.93	0		12.48	0.87	-8.11	11.35	7.44	0		2.29	-2.85	-7.28	8.05	-2.8	0		17.36	2.24	-9.96	19.45	-1.24	0
-206.1	7.67	-0.87	-6.31	11.08	1.87	0		5.63	-5.76	-8.46	6.16	3.77	0		3.05	-1.99	-4.77	7.61	0.45	0		14.77	2.68	-14.44	15.55	-2.7	0
-205.2	6.98	-1.9	-8.72	7.66	0.88	0		4.06	-8.19	-12.25	4.96	0.64	0		2.02	-4.26	-5.49	9.77	-0.81	0		19.95	1.19	-11.26	18.87	-1.5	0
-204.3	11.33	0.75	-2.41	15.25	5.04	0		8.76	-1.66	-8.19	9.16	3.01	0		4.73	-1.65	-8.21	8.94	-0.71	0		18.96	3.74	-12.43	19.66	0.91	0
-203.4	8.63	0.02	-5.81	9.41	2.62	0		7.17	-1.32	-10.34	5.92	2.45	0		1.26	-2.24	-7.1	10.76	-2.31	0		14.84	3.05	-13.71	20.63	-0.7	0
-202.5	8.41	-0.53	-5.43	9.69	3.46	0		7.13	-4.1	-11.6	6.33	1.87	0		1.23	-0.96	-5.75	8.59	-0.81	0		17.3	4.25	-11.48	17.42	-0.68	0
-201.6	9.28	1.15	-2.89	14.39	2.05	0		8.29	-0.03	-7.12	13.98	5.88	0		1.43	-4.78	-8.55	11.05	2.03	0		16.05	1.36	-14.85	18.15	-3.08	0
-200.7	8.4	-1.98	-5.28	8.61	2.28	0		5.37	-2.18	-8.55	6.93	3.14	0		2.88	1.06	-4.29	9.37	-0.54	0		18.46	6.34	-9.94	21.63	2.22	0
-199.8	7.21	-0.62	-6.77	11.05	3.66	0		7.74	-2.03	-7.97	9.01	2.83	0		4.24	3.49	-0.49	14.13	2.58	0		17.85	4.3	-11.29	20.41	1.31	0
-198.9	11.05	1.04	-2.44	14.12	4.08	0		5.28	-3.01	-8.36	8.47	-1.29	0		2.21	-1.65	-8.47	10.51	-2.72	0		16.42	2.29	-12.53	16.24	-1.55	0
-198	10.07	1.98	-4.1	11.71	2.17	0		7.82	-3.01	-7.45	10.94	3.01	0		3.32	-3.43	-5.96	11.66	-0.24	0		17.18	1.28	-12.11	17.27	-0.42	0
-197.1	12.84	1.5	-3.47	13.06	3.85	0		5.42	-5.77	-10.46	4.97	-0.23	0		2.32	-3.22	-5.65	9.09	0.93	0		16.32	3.58	-12	16.91	0.66	0
-196.2	11.18	-0.97	-2.3	15.14	3.11	0		11.09	1.17	-4.15	11.48	2.85	0		6.4	0.76	-1.51	12.09	1.35	0		14.47	0.49	-13.03	17.46	-3.88	0
-195.3	8.36	2.13	-7.57	9.44	0.84	0		3.06	-3.41	-13	4.93	-2.13	0		0.64	-2.35	-7.91	9.13	-1.49	0		11.57	1.58	-16.16	16.12	-1.7	0
-194.4	9.01	-0.49	-8.02	13.45	0.32	0		6.95	-2.49	-5.77	10.49	0.54	0		3.53	-2.1	-2.64	10.6	1.34	0		16.55	2.88	-14.21	16.92	1.37	0
-193.5	8.16	-2.21	-6.59	8.49	1.78	0		3.52	-7.04	-10.76	7.51	1.52	0		2.25	-1.18	-4.17	9.96	-1.18	0		16.87	1.92	-10.55	20.62	0.22	0
-192.6	9.22	-0.07	-5.87	8.53	0.83	0		4.66	-3.98	-9.38	7.25	1.08	0		2.12	-2.4	-5.93	10.66	0.65	0		16.67	3.09	-12.32	20.15	0.99	0
-191.7	10.35	2.11	-4.72	14.27	2.73	0		7.15	-3.75	-9.98	7.05	0.55	0		3.81	-3.32	-6.04	7.56	-0.18	0		20.89	3.69	-8.21	17.81	4.63	0
-190.8	9.92	2.91	-5.48	10.99	4.47	0		6.93	1.34	-6.88	8.56	6.3	0		4.44	0.18	-2.24	8.16	1.69	0		16.21	4.21	-11.08	17.89	0.03	0
-189.9	9.66	-2.79	-7.24	10.07	2.31	0		5.15	-3.69	-8.55	7.28	0.58	0		1.37	0.05	-2.84	8.39	-2.49	0		13.95	3.18	-12.12	14.31	-4.28	0
-189	7.69	0.72	-5.64	10.56	2.25	0		3.23	-5.34	-9.18	4.63	-0.15	0		2.08	-0.54	-4.62	7.6	-0.62	0		17.87	7.09	-7.92	19.03	0.44	0
-188.1	7.24	-0.64	-7.85	9.24	2.68	0		3.3	-3.34	-9.22	8.36	1.21	0		2.06	-0.29	-3.84	11.54	-2.1	0		18	6.93	-11.35	20.51	-0.58	0
-187.2	10.69	1.87	-2.4	14.94	5.08	0		5.84	-4.77	-9.4	7.11	0.91	0		2.4	-3.27	-4.47	8.8	-0.45	0		15.3	3.23	-11.36	19.19	1.34	0
-186.3	11.66	1.03	-3.33	11.5	3.02	0		8.6	-1.54	-3.14	8.46	4.26	0		2.69	-3.06	-6.5	6.9	-1.96	0		14.75	1.66	-13.43	16.24	-0.66	0
-185.4	8.53	0.33	-4.47	11.37	3.03	0		3.77	-3.16	-10.51	8.47	1.58	0		4.63	2.99	-2.65	10.82	2.57	0		18.32	9.21	-7.63	20.43	2.19	0
-184.5	7.1	-1.48	-7.55	6.88	1.46	0		10.67	-2.64	-7.66	9.3	1.72	0		7.5	0.52	-3.64	10.9	2.01	0		16.9	5.01	-11.46	16.91	2.87	0
-183.6	12.18	2.06	-3.78	13.15	4.95	0		5.17	-2.94	-8.49	7.03	3.77	0		-0.1	-1.82	-6.08	7.25	-0.18	0		14.35	5.28	-10.5	18.01	0.44	0
-182.7	7.85	-0.02	-6.1	10.54	2.57	0		9.26	1.48	-6.01	9.9	1.6	0		3.29	0.87	-3.77	10.2	0.97	0		14.59	4.35	-10.67	20.79	0.36	0
-181.8	11.87	2.74	-2.05	12.54	7.92	0		8.58	-1.77	-5.12	10.2	5.2	0		-0.05	-3.63	-7.67	6.19	-4.37	0		13.79	2.27	-14.24	16.7	-3.56	0
-180.9	9.74	2.12	-2.67	13.11	4.43	0		9.28	1.49	-5.17	9.49	3.49	0		3.26	-1.38	-4.01	8.92	-1.78	0		19.83	4.56	-8.69	17.39	1.31	0
-180	12.02	0.38	-3.66	11.89	5.72	0		9.4	-0.53	-5.01	8.46	4.55	0		3.05	0.01	-3.01	10.72	1.43	0		15.46	3.95	-11.95	18.9	0.47	0
-179.1	6.74	-0.1	-6.39	6.45	-0.22	0		3.46	-4.1	-9.66	2.79	-1.85	0		0.11	-0.13	-4.95	9.79	0.92	0		13.44	6.02	-9.51	17.59	0.7	0
-178.2	10.2	1.29	-2.37	11.86	3.88	0		4.43	-3.29	-8	8.35	1.84	0		-4.52	-5.17	-8.67	7.37	-1.83	0		13.73	2.34	-10.94	16.5	1.02	0
-177.3	8.3	0.79	-5.53	9.77	2.95	0		7.05	-1.27	-4.46	5.12	2.02	0		0.27	-1.59	-2.6	6.96	1	0		14.81	4.61	-10.02	14.13	-1.08	0
-176.4	11.07	5.23	-0.84	15.09	8.26	0		8.59	-1.91	-5.56	10.65	4.98	0		7.3	-1.43	-1.93	9.22	-0.44	0		17.48	3.9	-11.41	16.18	1.71	0
-175.5	7.57	1.28	-4.57	10.6	4.32	0		8.09	-0.55	-6.65	9.76	2.87	0		2.5	-0.13	-1.38	10.63	-1.87	0		10.61	3.49	-10.35	13.54	-4.23	0
-174.6	6.89	-0.25	-6.04	7.06	2.27	0		4.53	-6.24	-7.36	2.93	3.6	0		-0.1	-4.66	-6.1	2.08	-1.5	0		14.32	3.72	-9.48	14.12	1.35	0
-173.7	9.4	0.8	-3.56	10.45	2.36	0		5.37	-1.13	-9.63	5.37	-0.99	0		0.02	-3.44	-7.91	4.48	-0.76	0		12.71	3.08	-12.31	12.59	0.4	0
-172.8	6.79	-0.3	-4.65	9.5	2.47	0		7.98	-2.2	-7.56	7.87	2.19	0		2.26	-3.97	-4	7.34	-1.48	0		12.32	2.35	-9.98	13.26	-1.55	0
-171.9	6.06	-0.74	-3.09	8.37	2.13	0		5.76	-4.3	-8.13	5.68	2.54	0		2.32	-1.9	-4.25	7.22	-0.92	0		14.87	0.63	-12.64	14.51	-4.02	0
-171	4.3	-3.33	-7.6	8.34	1.13	0		4.29	-5.17	-7.98	4.91	-0.9	0		1.54	-2.5	-5.12	10.89	-1.46	0		15.06	2.49	-7.73	18.03	0.55	0
-170.1	7.09	-0.03	-4.54	9.18	3.86	0		4.7	-4.22	-9.1	7.46	2.68	0		1.61	-1.46	-7.63	8.39	0.38	0		11.44	3.58	-11.34	16.25	0.2	0
-169.2	7.91	1	-3.12	10.16	3.45	0		8.08	2.22	-2.6	11.4	5.09	0		4.06	2.66	-1.93	13.15	2.74	0		15.09	3.89	-9.64	17.95	1.41	0
-168.3	9.9	2.11	-1.18	12.8	6.29	0		6.45	-0.43	-4.52	5.76	2.82	0		1.76	-1.25	-5.35	6.5	-1.91	0		14.5	2.23	-11.43	15.64	-2.61	0
-167.4	9.6	0.29	-3.87	8.53	4.33	0		6.97	-2.66	-8.08	9.03	1.7	0		0.99	-3.28	-7	7.63	-2.86	0		13.44	0.32	-13.13	15.82	-1.67	0
-166.5	7.93	-0.49	-5.46	9.58	0.88	0		5	-4.45	-7.89	6.98	-0.56	0		-0.35	-4.74	-8.16	4.01	-3.53	0		13.4	2.11	-10.05	15.53	0.03	0
-165.6	7.08	0.22	-3.46	12.41	4.49	0		4.75	-4.26	-8.02	7.11	1.66	0		0.67	-3.47	-3.98	5.98	-2.68	0		15.1	2.39	-10.22	15.21	0.24	0
-164.7	6.91	2.52	-2.12	7.01	1.46	0		2.64	-3.37	-9.65	3.5	0.77	0		-0.53	-5.01	-9.08	5.1	-1.65	0		13.55	1.89	-11.53	16.13	0.29	0
-163.8	8.37	3.44	-0.35	11.26	4.03	0		6.15	-1.89	-7.8	3.38	-0.27	0		1.84	-3.89	-5.39	5.06	-2.81	0		13.21	1.69	-9.38	16.76	-0.46	0
-162.9	7.47	0.85	-2.04	10.1	3.21	0		7.5	-1.18	-7.5	7.55	3.07	0		0.41	-3.31	-4.5	6.15	-2.89	0		16.55	3.63	-8.03	15.9	1.53	0
-162	9.19	2.43	-3.24	9.55	4.38	0		5.49	-1.03	-5.04	7.4	3.02	0		5.18	-0.9	-1.62	10.99	0.95	0		14.32	3.34	-12.18	15.15	-0.78	0
-161.1	8.62	-1.1	-1.37	8.35	2	0		6.5	-3.54	-5.02	6.75	1.82	0		5.08	0.22	-3.76	9.03	1.08	0		14.71	6.7	-11.44	14.47	1.02	0
-160.2	9.22	-0.71	-3.53	7.66	1.95	0		5.66	-2.95	-7.35	5.74	0.83	0		1.59	-2.59	-6.11	5.45	-2.54	0		13.69	0.69	-10.21	13.89	-1.14	0
-159.3	4.59	0.22	-6.23	10.1	1.99	0		3.85	-1.52	-6.68	7.99	5.41	0		-0.82	-4.22	-4.94	6.11	1.26	0		9.05	-1.37	-12.48	11.94	-5.15	0
-158.4	10.19	4.15	1.03	12.34	7.09	0		4.14	-1.86	-6.3	6.48	0.69	0		1.19	-2.66	-3.38	6.63	-3.4	0		12.61	3.74	-6.52	14.57	0.68	0
-157.5	7.53	0.57	-3.53	8.03	2.83	0		5.18	0.39	-4.48	6.73	4.06	0		0.73	-0.8	-2.33	10.19	-0.28	0		12.91	4.54	-8.36	15.19	-0.77	0
-156.6	6.54	1.92	-7.05	9.31	-0.22	0		4.9	-1.47	-9.56	5.02	0.46	0		4.11	2.34	-1.32	9.26	1.25	0		11.34	4.47	-10.58	12.99	-0.29	0
-155.7	8.18	-1.5	-5.08	8.44	4.69	0		5.64	-3.27	-10.47	4.31	3.05	0		2.67	0.49	-4.99	5.95	1.59	0		12.44	2.24	-11.89	12.06	-1.31	0
-154.8	5.04	-0.61	-2.68	10.06	3.08	0		5.06	-2.85	-7.05	7.48	3.03	0		5.05	1.12	-1.5	8.08	0.06	0		15.93	8.31	-5.65	18.61	2.58	0
-153.9	11.69	5.23	-1.78	11.25	5.41	0		7.52	-0.37	-4	10.58	4.57	0		3.6	-1.13	-1.29	11.39	1.47	0		14.79	5.14	-9.46	17.16	1.69	0
-153	5.58	0.56	-2.54	9.55	1.76	0		5.34	-1.13	-3.67	8.17	2.99	0		3.73	0.64	-0.14	9.65	1.48	0		12.47	0.14	-8.97	14.64	-0.52	0
-152.1	9.55	0.04	-1.03	8.97	3.25	0		5.71	-0.93	-7.67	7.43	1.33	0		2.35	0	-3.13	8.48	-1.59	0		13.52	4.03	-8.6	14.08	-0.19	0
-151.2	5.83	-0.85	-3.4	7.25	1.73	0		2.77	-2.48	-8.52	4.27	1.6	0		1.15	-0.1	-3.55	8.1	1.96	0		12.57	3.76	-9.22	12.17	0.48	0
-150.3	8.19	0.45	-1.9	9.06	3.8	0		5.97	-3.01	-5.87	7.97	1.18	0		5.08	-1.98	-0.69	9.36	2.93	0		12.66	0.88	-7.85	13.89	-1.63	0
-149.4	12.16	0.88	-1.55	12.7	5.13	0		8.51	-3.33	-3.97	6.31	2.45	0		1.62	-1.71	-2.91	6.16	-1.03	0		12.32	3.93	-6.87	14.18	1.39	0
-148.5	9.59	5.27	0.36	11.96	3.67	0		6.69	1.01	-4.82	10.85	1.08	0		3.61	1.31	-3.57	9.86	-0.41	0		11.59	2.24	-9.91	14.19	-2.14	0
-147.6	1.61	-1.65	-6.07	6.1	1.17	0		-2.26	-4.2	-7.96	2.45	-0.49	0		0.37	-4.18	-0.82	7.69	-1.78	0		14.43	0.92	-8.81	13.1	0.84	0
-146.7	7.79	1.26	-4.76	9.32	3.32	0		8.6	3.24	-2.49	8.41	7.29	0		5.26	0.13	-1.68	7.8	2.7	0		10.78	3.1	-9.41	12	-0.32	0
-145.8	3.32	-5.03	-9.2	5.53	0.14	0		4.87	-2.04	-7.96	4.58	-0.1	0		-0.28	-0.96	-6.94	5.42	-2.4	0		12.3	3.53	-9.07	14.64	1.91	0
-144.9	7.28	2.77	-4.94	10.99	4.73	0		3.08	0	-6.69	7.82	0.39	0		2.69	-1.25	-4.36	6.83	-2.82	0		11.67	3.28	-5.2	14.34	0	0
-144	10.6	2.7	0.1	13.11	5.09	0		8.72	-1.46	-3.68	6.09	2.88	0		2.76	-4.78	-6.05	4.26	-2.61	0		10.22	1.19	-11.13	12.59	-0.15	0
-143.1	3.3	0.28	-4.41	6.79	1.8	0		5.17	0.64	-7.76	6.68	2.81	0		0.59	-1.13	-6.58	4.9	0.68	0		9.94	3.15	-9.13	14.17	2.42	0
-142.2	4.91	-0.39	-3.73	7.89	0.65	0		4.76	-0.62	-5.29	5.18	2.94	0		-0.58	-2.66	-6.62	3.27	0.35	0		7.01	1.02	-11.75	12.52	-0.9	0
-141.3	7.22	2.67	-2.42	7.03	2.48	0		8.85	1.24	-3.08	7.77	4.65	0		2.06	1.04	-5.61	3.8	-2.72	0		11.87	2.66	-10.27	9.86	-3.65	0
-140.4	5.57	-0.26	-4.63	7.83	1.69	0		4.85	-1.28	-8.03	4.44	1.15	0		3.57	3.3	-1.59	9.07	0.06	0		13.31	3.92	-9.23	13.78	2.32	0
-139.5	3.51	-0.32	-4.1	8.98	2.34	0		4.61	-0.65	-6.02	5.42	2.09	0		2.24	0.15	-2.81	6.32	-2.12	0		10.12	2.34	-8.76	12.45	-0.75	0
-138.6	2.66	-0.2	-5.18	6.27	-0.1	0		3.23	-1.81	-5.26	7.39	0.6	0		0.46	-3.02	-2.92	5.26	-0.57	0		11.96	4.56	-8.87	16.13	0.92	0
-137.7	2.77	-3.6	-11.17	7	-0.65	0		7.92	0.23	-6.01	8.19	2.05	0		4.68	0.05	-0.86	7.93	-0.07	0		15.93	5.79	-5.34	15.47	1.72	0
-136.8	4.83	1.07	-4.4	6.13	2.81	0		2.42	-2.23	-8.6	3.12	1.82	0		0.39	-1.41	-5.71	5.56	-2.46	0		10.39	1	-7.42	13.82	-1.7	0
-135.9	5.74	2.06	-0.53	10.69	6.18	0		4.26	-0.94	-6.69	6.96	1.33	0		3.62	-0.32	-2.85	6.93	-2.21	0		10.61	3.73	-8.95	12.07	-2.09	0
-135	7.63	2.15	-3.55	8.99	1.6	0		4.27	-1.13	-3.85	6.7	0.36	0		0.17	-1.62	-1.58	6.94	-1.77	0		10.6	5.24	-6.44	11.98	-0.03	0
-134.1	2.35	-0.15	-4.31	8.04	-0.84	0		5.12	-1.62	-5.03	8.42	0.59	0		-0.69	-0.33	-6.54	7.21	-2.12	0		11.63	2.8	-10.66	11.22	1.7	0
-133.2	9.48	3	-1.32	11.37	4.1	0		6.09	-1.34	-5.67	6.07	2.62	0		-0.39	-0.06	-1.29	5.67	0.08	0		6.2	-0.02	-7.42	9.51	-0.32	0
-132.3	4.02	-1.85	-5.43	5.81	4.12	0		4.97	1.85	-3.48	6.33	5.02	0		1.75	0.32	-0.87	7.83	1.36	0		11.07	0.64	-6.44	12.85	-1.13	0
-131.4	5.56	2.21	-1.53	5.77	3.01	0		4.31	1.5	-5.52	6.64	3.53	0		2.01	4.64	-1.85	10.94	3.63	0		13.45	5.98	-6.17	13.1	0.86	0
-130.5	7.91	-0.89	-3.71	7.43	3.92	0		5.25	-2.33	-5.21	7.25	0.86	0		2.47	-3.99	-0.74	5.14	-2.94	0		14.88	7.12	-3.79	13.7	2.73	0
-129.6	6.29	-0.43	-5.69	6.78	0.41	0		3.6	-2.69	-7.16	5.11	0.76	0		1.22	-0.39	-1.32	7.34	-0.11	0		13.57	5.08	-4.64	14.54	2.96	0
-128.7	1.26	-3.17	-6.76	5.31	-1.41	0		2.72	-4.08	-6.53	4.5	-2.18	0		3.52	-0.76	0.29	9	1.41	0		11.92	4.01	-5.3	13.13	3.3	0
-127.8	5.48	2.91	-4.14	7.76	3.31	0		4.16	1.26	-3.52	8.9	3.38	0		-1.58	0.4	-2.6	5.39	-1.22	0		5.18	0.34	-11.06	7.01	-4.07	0
-126.9	6.64	-1.49	-3.6	4.24	3.55	0		3.51	-4.9	-8.07	3.14	0.19	0		0.06	-1.15	-4.28	4.71	-1.07	0		9.04	-1.89	-9.43	10.23	-2.69	0
-126	5.53	0.65	-2.34	8.51	2.38	0		3.15	-0.56	-6.38	5.65	2.55	0		1.04	-1.8	-4.61	6.83	-1	0		8.78	-0.52	-10.82	9.46	-2.62	0
-125.1	6.9	2.28	-3.65	7.53	6.08	0		3.34	2.52	-5.24	6.5	4.09	0		-0.82	-2.54	-5.41	4.12	-1.04	0		10.21	2.67	-10.52	12.36	1.79	0
-124.2	5.27	-1.1	-3.43	9.65	2.5	0		5.63	0.01	-2.95	7.7	2.12	0		3.54	0.85	-2.4	6.85	0.33	0		7.9	0.78	-10.59	12.83	-3.23	0
-123.3	3.44	-1.74	-3.25	8.13	3.56	0		4.38	0.29	-2.02	9.49	3.4	0		0.49	0.14	-3.71	7.61	1.62	0		10.56	1.83	-6.37	12.61	2.35	0
-122.4	4.11	3.63	0.21	8.19	1.37	0		2.43	-0.86	-6.24	3.85	-2.14	0		1.92	-0.35	-1.05	7.02	-1.79	0		14.49	5.51	-6.5	13.9	1.55	0
-121.5	8.03	1.47	-1.75	6.7	0.01	0		3.93	-1.43	-2.5	5.31	0.82	0		4.61	3.15	1.16	10.96	4.46	0		9.75	3.93	-8.82	10	0.03	0
-120.6	3.93	2.04	-5.19	5.79	0.66	0		3.42	-1.61	-7.14	4.22	0.64	0		2.37	-1.77	-2.23	5.4	-0.79	0		8.91	4.13	-5.44	12.81	0.15	0
-119.7	5.74	2.41	-1.06	7.85	1.7	0		8.04	1.87	-2.87	6.76	2.41	0		2.99	-0.15	-4.1	5.25	-3.62	0		9.6	0.38	-7.69	11.53	0.89	0
-118.8	3.98	-1.18	-4.13	4.27	0.38	0		5.84	-2.44	-4.9	3.13	1.04	0		4.32	1.59	-2.2	7.36	1.99	0		11.22	2.11	-5.76	12.96	2.29	0
-117.9	4.78	1.46	-4.22	5.77	2.47	0		2.4	-3.54	-8.65	2.51	1.61	0		7.93	1.04	0.5	8.03	6.34	0		13.76	3.54	-7.73	12.18	3.21	0
-117	6.67	2.48	-0.02	8.08	3.42	0		4.54	-0.23	-3.79	5.85	1.45	0		1.53	1.03	-0.71	9.35	1.94	0		8.62	2.07	-7.03	12.82	3.43	0
-116.1	4.45	-0.19	-7.61	4.99	0	0		5.73	-2.92	-3.74	6.32	-0.31	0		3.46	1.06	-2.86	7.9	2.73	0		10.89	5.29	-6.53	12.04	1.98	0
-115.2	6.4	-1.28	-3.39	9.52	5.05	0		2.94	-3.61	-6.34	4.48	0.62	0		0.4	-1.44	-2.9	5.19	-1.6	0		7.54	2.86	-9.72	10.12	-0.49	0
-114.3	2.07	-0.19	-5.5	7.34	3.65	0		0.88	-3.02	-6.43	5.2	2.05	0		2.02	2.11	-1.64	7.2	3.57	0		10.21	5.45	-5.57	9.93	1.45	0
-113.4	6.36	-2.65	-1.33	4.41	1.13	0		7.72	2	1.44	8.74	5.3	0		4.56	2.26	1.25	8.24	5.13	0		11.15	5.1	-5.95	11.85	2.58	0
-112.5	5.88	1.27	-1.41	7.57	1.22	0		2.66	-0.42	-4.12	2.5	1.71	0		-1.91	0.93	-0.44	4.62	1.55	0		6.92	0.77	-8.69	9.89	-1.4	0
-111.6	2.09	-0.49	-6.28	4.18	0.49	0		3.33	-1.92	-3.36	5.24	3.91	0		-0.64	-0.7	-3.4	2.73	1.83	0		10.42	3.5	-6.95	10.66	2.4	0
-110.7	5.72	-0.51	-2.3	7.25	1.32	0		4.87	-0.48	-1.47	7.15	5.12	0		4.2	1.24	2.88	10.44	4.14	0		11.23	3.4	-4.02	13.24	1.64	0
-109.8	5.2	1.61	-4.18	8.23	0.19	0		3.27	0.67	-5.1	6.85	2.05	0		1.2	0.15	-0.65	3.78	0.88	0		9.71	2.07	-5.83	7.67	-0.53	0
-108.9	0.26	-1.11	-6.13	4	-1.06	0		-0.74	-3.39	-6.91	4.15	0.07	0		0.97	-0.77	-2.67	6.66	1.01	0		7.48	2.32	-7.64	6.74	-1.54	0
-108	5.52	0.47	-3.13	7.09	3.72	0		5.95	-1.42	-2.33	6.45	4.07	0		2.81	-0.08	-2.08	5.82	0.53	0		10.61	4.02	-7.17	9.79	1.5	0
-107.1	6.19	5.73	0.55	7.7	2.46	0		4.32	0.58	-3.74	4.01	0.35	0		4.62	-0.99	-2.18	5.97	-0.58	0		10.41	3.21	-3.05	11.35	2.86	0
-106.2	5.13	1.1	-1.95	6.59	4.02	0		1.97	-0.91	-6.75	1.08	0.1	0		0.15	-1.46	-0.7	4.19	0.26	0		6.82	1.45	-7.41	8.6	-1.24	0
-105.3	4.11	1.03	-2.46	4.95	1.73	0		3.6	0.1	-2.9	3.96	1.85	0		0.74	-0.56	-2.01	2.39	0.3	0		4.91	1.52	-7.46	7.61	-0.49	0
-104.4	-0.65	-2.53	-3.03	3.92	-2.95	0		2.9	-0.19	-2.36	4.79	-0.14	0		1.04	1.41	0.28	6.17	-1.02	0		8.45	1.3	-6.06	5.44	-1.66	0
-103.5	3.82	3.08	-2.94	4.43	-0.26	0		0.25	0.07	-6.19	0.71	-3.42	0		2.07	0.34	-2.52	5.75	0.65	0		10.55	2.5	-5.66	10.63	0.04	0
-102.6	5.24	1.12	-0.93	9.16	2.44	0		6.16	-0.18	-0.46	8.34	6.71	0		0.31	-0.6	-2.43	2.37	-0.79	0		7.5	4.98	-6.23	7.23	-3.23	0
-101.7	6.56	-2.25	-1.13	8.67	1.07	0		4.56	-0.43	-7.62	4.16	0.94	0		2.19	3.68	-1.96	7.39	1.43	0		9.88	3.83	-3.85	11.1	1.05	0
-100.8	-1.92	-2.55	-6.5	3.95	-0.67	0		2.57	-2	-4.62	4.47	2.08	0		4.44	1.17	1.56	6.17	2.4	0		8.16	2.34	-6.31	9.49	0.5	0
-99.9	5.16	2.65	-0.04	9.15	3.02	0		3.82	2.66	-3.43	4.25	3.66	0		0.59	1.05	-3.44	3.8	-2.22	0		8.43	1.94	-2.82	8.35	-0.19	0
-99	6.4	0.71	-4.74	7.7	1.24	0		6.16	-0.23	-5.96	4.97	1.79	0		3.18	2.7	1.25	7.52	3.16	0		7.41	2.07	-4.69	11.04	0.72	0
-98.1	7.25	0.46	-1.07	4.16	4.16	0		6.28	4.12	0.61	6.54	6.02	0		1.37	1.06	-0.87	4.47	0.14	0		8.97	2.32	-7.95	8.73	1.27	0
-97.2	1.37	0.08	-4.01	5.31	2.22	0		5.41	-0.85	-4.16	5.26	3.03	0		3.48	-2.04	-1.17	4.56	-1.06	0		11.29	2.97	-4.47	8.75	1.05	0
-96.3	4.76	2.58	0.81	8.51	2.93	0		4	-0.52	-0.5	5.03	1.43	0		3.63	0.52	0.1	6.55	-1.09	0		7.53	0.98	-4.49	8.02	-1.01	0
-95.4	6.1	4.44	-0.47	10.57	1.76	0		2.82	-0.4	-4.12	2.7	1.96	0		-1.92	-2.53	-4.46	3.73	0.44	0		7.09	3.91	-3.53	11.65	2.29	0
-94.5	4.36	1.76	-2.18	9.25	-0.45	0		6.56	-0.76	-2.87	7.35	1.62	0		-0.87	-4.74	-5.01	2.69	-1.97	0		6.92	-0.5	-6.97	8.82	-0.72	0
-93.6	4.61	3.28	-0.38	5.1	2.31	0		-0.97	-2.92	-4.75	2.26	-3.16	0		0.39	2.55	-3.58	6.99	-2.05	0		7.4	2.78	-6.68	8.83	0.61	0
-92.7	5.42	1.9	-0.1	5.7	3.8	0		4.63	0.94	-1.2	5.79	3.64	0		3.15	2.94	-0.53	5.44	2.81	0		9.06	6.09	-4.51	10.12	2.12	0
-91.8	3.63	1.61	-4.45	7.6	0.73	0		1.14	2.19	-2.38	6.91	0.92	0		0.25	-0.02	-1.01	5.03	0.05	0		6.1	-2.03	-5.96	4.88	-0.32	0
-90.9	3.52	0.9	-1.43	1.93	0.51	0		4.62	0.52	-5.24	4.19	-2.21	0		2.85	-0.69	-3.99	3.6	-0.5	0		7.04	-0.82	-6.75	6.09	1.23	0
-90	5.59	2.07	-2.37	4.74	3.14	0		4.21	0.57	-2.84	4.46	2.36	0		4.64	2.36	-1.01	6.39	1.26	0		7.86	2.49	-5.36	8.51	0.87	0
-89.1	4.78	1.35	-0.05	4.7	0.87	0		3.15	-0.37	-0.96	3.54	5.22	0		0.35	0.25	0.43	5.99	3.07	0		10.96	7.22	-1.77	9.84	3.94	0
-88.2	2.3	1.54	-1.89	6.61	3.5	0		4.08	0.06	-4.15	5.5	2.74	0		1.41	0.1	-1.23	4.51	0.6	0		8.59	3.57	-2.87	9.1	0.36	0
-87.3	1.85	-2.72	-2.39	4.19	0.64	0		2.46	-2.16	-2.92	2.72	2.31	0		3.09	-0.85	0.83	3.4	-0.14	0		5.25	0.02	-6.24	4.23	-1.76	0
-86.4	6.35	0.99	-1.76	2.61	1.71	0		2.93	-1.14	-3.8	2.7	-2.06	0		2.35	-0.9	-1.15	5.38	1.12	0		11.35	4.51	-3.34	10.8	3.84	0
-85.5	0.14	-3.17	-5.61	2.7	-0.24	0		0.49	-3.79	-5.22	2.34	0.97	0		1.44	0.2	-4.18	5.34	2.39	0		2.16	-0.25	-6.75	8.15	0.44	0
-84.6	3.16	0.09	-2.59	3.05	1.19	0		1.59	-1.95	-3.72	3.66	-0.38	0		1.53	-1.07	-0.64	4.69	0.49	0		4.3	-0.26	-5.34	3.87	-0.09	0
-83.7	0.9	-1.26	-3.97	5.43	0.97	0		1.65	0.5	-3.58	6.35	1.56	0		3.31	1.15	0.29	4.3	3.7	0		5.75	1.73	-6.73	5.62	1.27	0
-82.8	1.95	-0.77	-4.23	2.48	2.9	0		4.91	-1.9	-0.81	2.98	4.04	0		3.76	0.29	-1.79	3.45	-0.18	0		11.2	3.79	-2.01	11.47	4.04	0
-81.9	6.82	0.32	1.86	8.69	4.15	0		3.7	0.79	-2.1	6.4	5.62	0		-0.35	0.59	-1.41	5.86	1.98	0		6.59	3.01	-2.71	9.25	3.15	0
-81	5.26	2.46	-1.54	6.46	2.44	0		3.77	2.08	-0.54	7.71	3.99	0		1.4	2.55	-0.1	6.61	0.12	0		7.49	4.03	-3.84	9.14	1.05	0
-80.1	1.65	0.96	-3.34	3.84	3.59	0		2.18	-0.66	-1.64	3.86	2.11	0		2.26	1.01	0.04	3.66	-0.38	0		6.95	2.96	-4.68	4.76	-2.19	0
-79.2	1.49	-1.42	-2.2	2.79	-1.48	0		4.71	1.19	-2.09	2.89	3.17	0		3.66	1.18	-0.56	4.92	0.82	0		8.09	2.41	-3.51	7.55	0.89	0
-78.3	4.54	0.48	-4.24	5.33	3.22	0		1.61	-1.59	-4.05	4.3	2.05	0		0.88	-0.62	-0.36	4.7	0.59	0		7.16	2.51	-2.68	6.64	1.99	0
-77.4	4.21	0.48	-0.59	5.3	2.11	0		3.46	-1.62	-1.45	4.13	4.02	0		0.74	-3.61	-4.66	1.96	-0.27	0		8.47	0.27	-4.76	7.1	1.97	0
-76.5	5.05	1.48	-3.32	2.41	2.29	0		1.62	-1.98	-3.79	2.82	0.43	0		1.13	0.75	-0.67	4.11	-0.15	0		6.11	3.5	-2.36	4.85	-0.03	0
-75.6	0.69	-3.83	-5.42	3.38	-0.37	0		1.43	-3.47	-5.69	1.11	0.63	0		0.53	-1.27	-3.11	3.79	0.86	0		4.32	-0.12	-6.12	5.21	-0.36	0
-74.7	4.45	-1.27	-4.38	5.49	-0.15	0		2.58	-1	-3.85	3.38	1.62	0		1.38	-2.3	-3.89	2.43	-2.92	0		5.34	-0.57	-6.9	2.98	-1.86	0
-73.8	3.96	-1.75	-2.11	5.36	1.41	0		6.43	3.16	1.58	5.83	6.32	0		0.67	1.45	-0.45	2.37	1.25	0		5.93	2.15	-3.5	5.87	-0.12	0
-72.9	0.32	1.28	-0.93	5.12	2.14	0		3.45	1.47	-0.08	5.06	2.59	0		2.44	0.35	0.61	3.4	-0.86	0		5.79	0.36	-4.06	6.24	-1.72	0
-72	2.82	-0.83	-3.21	1.66	-0.42	0		-1.7	-2.44	-3.56	2.48	2.83	0		-2.77	-0.76	-1.74	3.12	-0.36	0		5.53	2.66	-3.18	6.75	0.39	0
-71.1	4.14	1.88	-0.56	6.01	2.5	0		3.63	2.79	0.94	4.64	2.98	0		3.85	4.39	2.37	8.53	1	0		8.02	3.45	-4.73	5.22	-1.36	0
-70.2	3.29	1.83	-0.11	7.47	5.92	0		5.2	2.97	1.72	6.83	4.54	0		-1.1	-0.68	-2.2	2.69	2.32	0		5.63	2.53	-4.07	7.71	3.12	0
-69.3	0.42	0.74	-2.25	2.16	-0.71	0		3.72	1.38	0.3	6.76	1.98	0		2.45	1.88	-0.23	2.6	1.61	0		3.56	0.35	-4.5	2.57	0.75	0
-68.4	7.06	1.34	0.45	9.1	3.3	0		4.65	1.17	-1.91	3.91	2.08	0		1.37	-1.03	-0.52	5.97	0.83	0		3.43	0.62	-4.89	7.33	0.01	0
-67.5	1.82	-0.26	0.24	0.61	2.21	0		2.13	-3.76	-5.9	2.25	-1.92	0		1.25	0.22	-0.93	4.9	-0.03	0		4.11	-0.22	-4.3	5.51	-0.01	0
-66.6	1.7	0.02	1.03	3.29	0.74	0		1.08	1.45	2.48	5.89	3.08	0		-1.66	0.33	2.14	4.92	2.3	0		3.49	1.7	-1.01	6.44	1.42	0
-65.7	3.34	-1.35	-3.19	4.27	-0.89	0		5.78	2.3	2.52	9.22	5.38	0		3.71	0.14	1.05	6.72	3.43	0		8.29	3.79	-3.23	8.03	1.44	0
-64.8	2.82	3.08	-1.49	6.75	0.13	0		0.18	0.31	0.55	3.43	-0.48	0		-1.86	-0.75	-0.99	3.48	-1.58	0		4.75	3.12	-3.95	5.64	1.97	0
-63.9	3.69	3.76	0.63	6.56	2.33	0		3.88	4	0.05	4.2	1.56	0		1.87	2.16	0.05	3.8	0.09	0		6.18	0.17	-3.54	5.99	-2.38	0
-63	2.14	0.54	-0.61	1.82	-1.8	0		2.71	-1.2	-1.01	3.78	0.52	0		1.37	0.47	-0.1	4.76	1.74	0		6.32	0.75	-3.93	2.63	1.74	0
-62.1	1.79	3.02	2	2.2	7.37	0		-0.07	0.52	-3.29	2.16	2.54	0		0.74	-0.65	-3.29	3.99	-0.44	0		6.09	1.35	-3.92	5.91	1.78	0
-61.2	3.78	2.09	-1.7	3.4	4.21	0		0.63	0.96	-4.47	2.17	2.58	0		0.41	-2.36	-2.4	1.64	0.59	0		6.12	2.59	-2.6	7.35	2.98	0
-60.3	0.73	-1.24	-3.74	2.32	0.34	0		2.51	-0.87	-0.73	3.1	4.01	0		1.92	0.13	1.96	5.51	1.93	0		3.45	-1.61	-5.83	3.85	-1.12	0
-59.4	-0.32	-1.67	-1.35	1.83	-1.02	0		1.43	-0.12	-1.99	0.76	3.89	0		2.6	-1.72	-2.08	2.75	1.13	0		6.82	1.87	-3.95	6.35	-1.57	0
-58.5	1.2	-0.7	-1.87	3.39	1.66	0		-0.84	-0.92	-3.69	3.09	-0.08	0		-1.14	-1.55	-2.17	-0.01	-1.73	0		4.5	3	0.71	3.81	0.49	0
-57.6	0.14	1.44	-1.15	1	0.46	0		-1.91	0.35	-3.79	-0.47	-0.15	0		-1.86	-3.14	-2.28	2.06	-0.72	0		2.12	-0.1	-8.15	3.52	-1.3	0
-56.7	3.94	3.15	1.06	4.92	4.1	0		1.3	-0.16	-1.06	3.44	2.63	0		1.47	1.16	0.12	4.46	1.16	0		6.11	4.62	-0.76	6.44	1.68	0
-55.8	-0.5	-1.28	-3.62	0.02	1.58	0		4.57	0.81	-2.35	3.89	7.1	0		2.87	1.02	2.45	6.72	2.16	0		4.85	4.13	-0.58	4.48	-1.24	0
-54.9	3.65	1.19	-1.01	4.53	0.74	0		1.23	0.89	-2.43	1.51	0.74	0		3.85	0.89	0.77	4.04	4.98	0		3.4	0.06	-5.1	4.17	-0.4	0
-54	3.29	-0.13	-1.34	4.87	2.95	0		2.81	1.59	-0.86	5.15	5.2	0		2.4	2.38	3.21	5.84	6.02	0		4.33	3.14	-1.2	5.91	3.39	0
-53.1	2.35	1.7	-0.25	2.52	1.78	0		2.68	0.03	0.66	4.59	1.31	0		0.81	0.06	1.85	0.92	0.92	0		3.52	3.34	-0.62	4.6	0.03	0
-52.2	1.01	-2.44	-0.92	1.3	3.79	0		-2.31	-4.46	-5.36	1.6	0.01	0		-4.48	-5.01	-2.35	0.79	-2.74	0		0.8	-2.42	-4.38	1.88	-1	0
-51.3	3.45	2.17	-1.25	8.9	-0.31	0		-0.39	1.69	-0.7	5.55	-1.64	0		0.68	-0.13	-0.38	2.95	-1.97	0		3.25	-2.87	-7.17	-0.41	-2.09	0
-50.4	2.39	0.58	-0.95	3.9	5.16	0		2.77	0.56	0.55	5.59	5.18	0		5.9	1.77	4.32	9.07	3.33	0		4.35	2.2	-4.36	5.2	0.14	0
-49.5	2.81	1.94	-1.89	5.58	4.31	0		2.01	0.53	-1.64	2.22	3.8	0		3.93	1.71	0.58	6.73	1.54	0		5.94	4.92	-2.5	6.15	1.57	0
-48.6	-1.18	-1.67	-3.27	0.78	-0.67	0		3.82	3.34	1.18	3.26	2.7	0		1.74	2.55	-0.24	3.16	2.02	0		4.23	3.72	-3.65	2.51	2.79	0
-47.7	3.34	5.36	-0.53	6.03	2.56	0		3.6	5.65	-0.23	7.02	1.77	0		5.07	5.34	2.9	5.74	3.1	0		7.39	-0.12	0.01	4.66	1.17	0
-46.8	2.94	3.46	1.45	3.25	2.33	0		1.98	2.09	-0.58	3.02	0.55	0		-0.77	-1.08	-1.81	2.58	-1.75	0		2.01	-0.03	-3.26	1.94	-0.99	0
-45.9	3.66	3.61	-0.18	4.08	3.42	0		2.9	1.99	-1.72	2.56	2.55	0		5.61	3.1	-0.33	3.3	1.49	0		7.93	4.33	-0.4	4.06	4.22	0
-45	5.24	2.76	-0.97	3.42	1.31	0		2.21	0.35	-3.82	3.32	-1.57	0		-1.54	-1.57	-1.8	2.24	-1.39	0		1.06	2.74	-2.06	3.27	-2.78	0
-44.1	2.07	-1.2	-3.53	2.72	2.82	0		-0.33	1.01	-1.46	3.97	3.57	0		2.03	2.52	2.42	5.91	4.53	0		4.78	3.75	0.03	4.67	4.67	0
-43.2	-0.2	0.66	-4.26	3.13	-0.47	0		-0.78	0.46	-1.49	2.96	3.79	0		-2.09	0.14	-2.42	0.37	0.32	0		3.19	2.95	-2.83	3.52	0.78	0
-42.3	2.29	3.04	4.49	6.73	1.43	0		3.04	5.3	5.51	5.72	4.31	0		-0.66	-0.15	-0.79	3.34	1.94	0		0.48	-0.17	-4.14	1.49	1.44	0
-41.4	3.89	1.86	0.41	4.24	1.6	0		2.26	1.36	0.7	2.91	3.73	0		1.35	-0.29	2.21	2.29	1.89	0		2.47	-1.31	-5.49	0.78	0.04	0
-40.5	-1.11	-0.31	-1.19	2.09	1.51	0		0.93	0.1	-1.64	-0.47	-0.9	0		2.55	-0.35	-0.06	3.97	1.65	0		5.32	1.56	-1.17	2.46	2.15	0
-39.6	-3.8	-2.46	-5.41	-1.16	-1.81	0		-0.27	-0.54	-3.83	-0.29	1.06	0		3.04	1.18	-0.39	3.71	2.72	0		4.91	4.49	-1.32	5.47	3.1	0
-38.7	4.25	2.52	2.47	4.89	3.84	0		4.69	-1.14	-0.7	1.79	1.73	0		1.09	-0.07	0.22	3.15	1.88	0		3.85	3.34	0.37	4.43	1.2	0
-37.8	1.95	2.34	0.44	3.41	3.18	0		1.2	1.66	-0.91	3.08	1.87	0		0.27	-0.99	1.27	4.89	2.59	0		3.59	2.28	-2.88	4.56	4.18	0
-36.9	2.94	-0.21	1.91	1.45	2.88	0		3.34	1.48	1.7	1.44	3.26	0		1.54	1.53	2.15	2.48	-0.41	0		2.61	2.34	-3.21	2.15	-1.08	0
-36	-1.48	-3.63	-1.85	2.5	0.83	0		4.08	1.66	-0.67	4.06	3.88	0		5.61	5.44	3.44	5.93	6.55	0		4.04	3.19	-0.79	4.62	2.47	0
-35.1	-0.22	-1.56	-2.54	0.42	0.36	0		2.83	1.4	-1.37	4	2.44	0		0.74	-0.74	-1.31	1.54	1.37	0		2.72	-1.25	-3.49	-1.3	-3.51	0
-34.2	1.12	-0.48	-4.54	1.61	0.14	0		0.01	-1.03	-1.69	0.08	1.67	0		2.13	0.36	1.97	2.59	3.64	0		2.43	1.12	-1.48	1.91	3.05	0
-33.3	2.15	0.3	-1.24	1.9	-2.06	0		-0.58	2.09	-0.23	1.3	1.98	0		2.99	2.95	2.58	3.63	4.23	0		1.46	1.07	-0.77	0.45	2.09	0
-32.4	1.09	1.5	-0.33	3.96	0.53	0		1.46	0.21	-0.36	2.77	2.82	0		2.03	-0.85	0.27	1.07	0.56	0		6.28	3.09	-1.95	2.48	3.09	0
-31.5	-1.7	0.47	-1.46	-0.82	0.1	0		-0.58	1.38	1.45	2.2	1.35	0		1.06	1.77	1.46	1.06	1.03	0		-1.7	-2.37	-2.34	1.12	-2.09	0
-30.6	0.97	0.09	-2.89	-0.52	2.49	0		-0.39	1.67	-0.46	1.9	1.85	0		0.47	-0.67	0.17	0.48	0.54	0		4.56	5.1	-0.77	2.98	1.17	0
-29.7	4.82	2.5	3.27	5.85	1.89	0		0.55	1.43	0.59	3.24	5.38	0		1.41	1.89	-0.47	3.05	2.76	0		4.08	2.99	-1.56	1.83	1.44	0
-28.8	-0.94	-0.25	-1.82	1.86	1.74	0		-0.31	2.45	-1	3.2	1.76	0		3.23	5.22	4.25	4.99	6.71	0		4.31	2.03	-1.55	4.33	3.76	0
-27.9	4.42	1.62	2.09	3.07	2.03	0		1.77	1.83	1.61	3.58	3.12	0		-2.33	0.52	-1.18	0.58	0.46	0		-0.96	-3.91	-3.28	-2.08	-1.47	0
-27	1.42	1.81	-0.51	0.09	3.22	0		2.69	2.04	0.25	3.63	3.72	0		-1.08	-3.59	-1.1	3.57	0.09	0		0.82	-0.39	-0.47	2.49	1.31	0
-26.1	-2.71	-4.01	-0.96	0.39	-1.69	0		1.99	0.9	1.56	0.35	0.24	0		5.62	5.05	3.29	4.15	4.94	0		2.1	1.96	-3.75	5.19	1.75	0
-25.2	-1.08	-2.23	-0.74	0.81	0.02	0		1.94	0.93	2.88	4.11	1.53	0		1.38	-0.98	1.53	2.51	1.3	0		4.15	-0.35	-1.31	2.67	2.42	0
-24.3	-3.47	-1.82	-1.96	-0.98	-3.45	0		-0.14	-3.15	0.17	-0.45	-0.42	0		-1.05	-4.96	-1.77	-2.43	-1.27	0		3.48	2.14	-0.86	3.08	3.78	0
-23.4	0.88	-2.84	-0.23	1.06	2.21	0		1.29	-1.76	0.33	-2.37	2.61	0		-2	-4.28	-2.5	-3.9	-2.17	0		-0.03	-0.85	-4.15	-0.27	0.17	0
-22.5	0.96	-0.57	0.33	2.9	1.49	0		-1.93	1.4	-0.95	-0.71	-2.03	0		-1.13	1.1	0.27	0.91	2.98	0		2.36	2.76	0.03	3.44	2.32	0
-21.6	2.37	2.62	-0.04	4.31	0.69	0		-0.61	-0.1	-3.48	-2.33	-0.83	0		0.24	1.01	-0.48	-1.06	1.07	0		0.83	-0.03	-1.8	1.29	-0.28	0
-20.7	-4.18	-1.78	-3.08	-0.52	-2.01	0		-2.14	-0.48	-2.78	-0.38	-1.02	0		3.09	3.68	2.14	1.54	3.24	0		3.37	1.06	1.04	1.78	0.88	0
-19.8	-2.29	-2.68	-0.02	0.35	3.68	0		-0.82	-1.73	-0.4	0.81	2.21	0		1.35	2.05	4.09	3.95	0.52	0		2.44	4.34	0.66	2.26	0.35	0
-18.9	0.48	0.67	-2.39	-0.9	0.65	0		-0.74	1.53	-0.42	0.04	-1.62	0		-4.34	-3.8	-4.41	-4.27	-3.75	0		0.68	0.44	-3.08	-2.02	0.89	0
-18	-1.42	0.27	-2.88	-0.84	0.8	0		0.31	-1.28	-0.4	-1.61	2.25	0		-0.18	-0.77	1.39	-0.28	0.22	0		0.2	1.83	0.04	-0.08	-0.6	0
-17.1	-1.05	-0.02	-0.01	-0.17	-1.18	0		0.2	0.93	2.32	0.71	-0.96	0		-1.67	-1.84	-0.9	-3.31	-3.86	0		-1.28	-1.45	-4.01	-2.4	-2.22	0
-16.2	-0.39	2.02	-0.87	2.83	1.97	0		0.8	1.82	0.06	2.03	4.51	0		1	0.57	0.7	0.84	0.87	0		1.16	0.8	0.57	2.75	2.58	0
-15.3	3.46	1.32	-0.48	3.74	0.56	0		1.89	2.14	1.51	2.41	2.33	0		0.31	2.03	0.26	2.01	3.84	0		0.07	-0.22	-0.14	1.93	1.77	0
-14.4	1.6	1.13	-0.26	4.43	-0.29	0		-1.18	0.62	-0.64	2.12	0.69	0		-0.56	0.75	1.15	1.3	0.63	0		-0.66	-1.06	-2.16	-0.72	-0.24	0
-13.5	1.6	0.9	2.82	2.69	4.2	0		-1.64	4.95	1.01	3.32	1.96	0		-0.68	1.55	0.05	5.37	2.68	0		-2.75	-3.47	-5.7	1.33	-2.68	0
-12.6	-4.42	-2.47	-4.33	-0.59	-2.9	0		-0.21	0.12	-0.98	-0.15	0.76	0		4.58	0.59	2.56	2.98	5.37	0		7.14	3.34	4.16	3.43	5.09	0
-11.7	4.18	2.12	2.47	3.73	2.25	0		3.09	3.03	2.95	1.32	3.81	0		1.66	1.29	0.01	0.77	0.99	0		-1.81	0.6	-0.77	0.18	1.35	0
-10.8	1.72	3.65	1.48	4.24	2.43	0		-0.27	1.41	1.55	0.79	3.03	0		1.51	2.62	1.83	2.95	4.76	0		1.07	2.99	0.14	3.05	2.52	0
-9.9	2.8	-0.19	-0.97	0.32	-1.38	0		-0.28	-0.09	-2.29	-1.22	-1.63	0		0.67	0.63	0.61	-1.81	1.11	0		0.81	-1.48	-0.35	-2.54	2.06	0
-9	0.93	1.4	0.22	3.97	2.23	0		1.06	1.21	0.52	2.05	2	0		0.76	-0.55	1.73	0.91	1.53	0		-3.85	-2.52	-1.65	-3.89	-1.7	0
-8.1	0.76	-1.4	1.43	1.73	-0.09	0		2.01	-1.05	-0.21	-1.92	-0.18	0		2.7	2.48	0.65	2.19	4.9	0		3.78	1.91	3.5	3.12	2.75	0
-7.2	-0.71	0.78	3.34	2.46	0.6	0		0.13	2.14	1.9	1.87	0	0		-1.25	-0.06	-1.85	1.35	-0.98	0		-2.15	0.43	-1.13	0.63	-2.22	0
-6.3	3.06	2.17	0.96	1.02	1.42	0		-0.99	0.78	-1.78	-2.72	-0.65	0		-0.96	0.21	-1.29	-1.36	-1.14	0		-1.02	-1.74	-2.89	-2.09	-2.05	0
-5.4	-2.24	1.4	-4.33	-2.57	-1.5	0		2.17	3.91	2.95	2.65	1.38	0		1.75	1.19	2.65	2.2	1.78	0		-0.71	0.6	-1.45	-0.28	-0.54	0
-4.5	-2.54	-2.01	-1.66	-0.51	1.71	0		-2.93	-2.02	-0.64	-2.09	0.76	0		0.01	-2.59	-0.7	-1.91	-1.15	0		1.21	-0.16	1.47	-0.11	0.03	0
-3.6	1.08	0.71	-0.66	-0.24	0.79	0		-2.57	-0.03	-0.85	-0.02	-0.19	0		-1.64	-0.95	-3.1	-0.58	-1.58	0		0.47	-0.79	-2.83	-1.39	0.07	0
-2.7	2.32	-0.15	0.87	0.22	4.09	0		4.91	4.6	3.66	0.5	3.19	0		0.91	2.94	3.19	1.12	1.01	0		3.87	2.12	2.84	1.85	2.56	0
-1.8	-3.79	-0.3	-2	-3.94	-6.64	0		-1.32	0.13	-0.35	-1.07	-2.78	0		-0.8	0.31	-2.49	-1.19	1.23	0		-2.36	1.29	-0.96	-0.22	0.11	0
-0.9	0.33	-1.38	1.82	0.38	-2.41	0		2.12	0.95	0.92	0.92	1.72	0		3.26	1.3	3.24	4.31	6.47	0		-2.05	-1.09	-0.65	-1.68	1.8	0
0	2.43	0.28	2	0.71	1.95	0		-0.27	1.11	3.55	2.61	2.7	0		3.68	2.06	0.99	1.15	1.12	0		1.12	-0.16	0.77	-0.78	0.67	0
0.9	-0.8	0.55	0.71	0.85	3.47	0		-0.93	0.84	1.09	0.29	0.8	0		1.11	0.7	3.94	-0.44	-2.53	0		-1.03	-0.64	-0.91	0.43	-2.99	0
1.8	-0.79	1.34	0.34	-1.72	0.43	0		1.71	4.16	3.35	2.48	2.67	0		2.14	4.45	3.55	-0.21	2.63	0		0.14	0.76	-0.8	-1.43	1.82	0
2.7	-2.07	-2.61	-2.43	-5.09	-1.55	0		-1.57	2.69	3.43	-2.47	0.59	0		1.92	2.55	3.12	2.36	3.65	0		-0.45	0.8	-1.45	-1.14	0.51	0
3.6	-1.26	-0.28	-1.81	-0.08	0.86	0		0.31	2.25	0.97	1.29	1.14	0		3.93	1.21	3.78	2.6	3.88	0		-0.93	-2.66	0.16	-0.23	2.32	0
4.5	0.21	-0.39	-2.56	-1.44	0.17	0		1.96	5.31	2.24	3.77	2.96	0		2.61	3.05	2.81	1.76	2.24	0		0.26	0.39	1.87	-3.59	0.23	0
5.4	-0.09	-0.06	-0.71	-0.29	0.13	0		-1.73	1.79	1.8	-0.8	-1.19	0		-2.59	-2.97	-1.78	-3.8	1.85	0		-1.8	-2.18	-1.77	-2.27	2.07	0
6.3	-3.95	-1.7	-4.62	0.82	-1.4	0		-1.73	1.09	0.8	0.59	1.6	0		0.53	2.2	2.79	4.83	3.72	0		-0.78	2.88	-1.09	1.95	1.31	0
7.2	1.19	-0.83	-1.11	39.91	2.04	0		0.52	3.28	1.33	27.67	4.03	0		-0.44	0.4	0.63	-0.05	2.97	0		-0.4	-1.19	-1.74	10.51	1.14	0
8.1	-6.11	-2.21	6.42	4300.72	2581.27	0		-8.32	-4.97	0.91	5324.05	2705.65	0		2.13	1.56	0.38	7568.16	339.31	0		-0.97	-2.9	-1.28	8324.29	739.13	0
9	-1738.11	-1644.11	-1630.58	776.64	1644.62	0		-1009.38	-637.22	-629.07	2045.88	1484.1	0		3734.11	-281.77	-266.54	4524.85	508.33	0		7705.08	-151.01	-149.32	3352.18	-1946.87	0
9.9	-2398.52	-2053.82	-2057.03	-2076.33	-9198.29	0		-17629	-17394.7	-17394.4	-17398.8	-24235.5	0		-19969.9	-19373.5	-19314.8	-19308.5	-19298.7	0		5761.78	9868.45	9867.69	9867.3	9869.95	0
10.8	23382.4	23453.6	23446.8	23425.7	23423.4	0		7424.96	6817.41	6815.1	6814.54	6799.58	0		-1861.64	-978.55	-957.89	-949.47	-939.45	0		-872.27	3189.56	3183.19	3184.08	3189.17	0
11.7	3305.83	3525.35	3515.46	3493.42	3489.53	0		5658.95	5388.91	5384.74	5382.14	5371.38	0		-333.37	-911.15	-900.79	-894.76	-886.63	0		961.18	-128.88	-136.49	-135.05	-130.72	0
12.6	2052.42	2283.27	2268.36	2249.06	2248.19	0		5489.69	5371.98	5369.51	5365.96	5358.63	0		1770.58	1443.99	1455.25	1459.36	1470.3	0		2817.25	2430.28	2425.08	2422.46	2427.99	0
13.5	2081.75	2161.68	2148.83	2129.4	2126.06	0		7118.68	7186.22	7182.88	7180.17	7171.47	0		72.8	2565.29	2579.8	2582.16	2593.76	0		1799.19	4231.85	4227.42	4227.14	4228.5	0
14.4	4064.3	4451.95	4441.29	4420.63	4416.4	0		7882.26	8021.23	8011.4	8009.41	8002.46	0		3035.69	2124.01	2128.58	2131.27	2143.53	0		4984.74	4364.76	4356.18	4353.58	4359.37	0
15.3	6055.43	6576.12	6565.21	6549.59	6540.83	0		8212.66	8308.9	8300.68	8304.66	8289.3	0		1411.2	1680.74	1686.98	1692.19	1706.34	0		2399.87	3199.21	3192.41	3191.66	3194.05	0
16.2	6134.61	6960.12	6944.25	6926.32	6925.48	0		8369.11	8354.22	8336.31	8336.88	8332.38	0		1715.44	1265.29	1269.16	1273.17	1283.29	0		-11322.5	-11348.8	-11355.8	-11358.8	-11355	0
17.1	6059.33	6954.41	6942.34	6921.62	6920.1	0		8405.48	8312.67	8296.79	8295.38	8288.98	0		1314.32	884.82	892.42	895.14	906.44	0		-12195.3	-12528.8	-12533.6	-12536.2	-12533.9	0
18	6732.37	6939.22	6921.9	6904.61	6900.37	0		8085.6	8184.62	8168.97	8172.12	8160.57	0		-366.69	469.24	476	482.33	490.19	0		-13529.5	-13116.7	-13124	-13125.1	-13121.4	0
18.9	6916.85	6920.46	6901.92	6886.56	6878.9	0		7889.3	7884.38	7871.16	7872.53	7860.79	0		-526.58	127.12	135.54	139.87	148.33	0		-14481	-13624.1	-13629.4	-13632.3	-13633.3	0
19.8	6904.83	6900.11	6880.52	6860.67	6858.85	0		7413.11	7415.34	7396.22	7398.87	7389.7	0		20.61	43.14	46.49	53.92	60.64	0		-13931.7	-13920.1	-13926.9	-13930.9	-13930	0
20.7	6888.4	6881.6	6863.87	6844.42	6844.12	0		6779.16	6779.82	6764.74	6762.39	6758.14	0		-25.76	-7.01	-1.95	3.18	10.52	0		-14079	-14078	-14084.7	-14086.6	-14085	0
21.6	7689.32	7680.97	7665.29	7643.49	7643.98	0		6579.69	6576.12	6565.61	6563.42	6555.61	0		-302.84	-276.81	-279.39	-271.15	-265.16	0		-9228.93	-9234.05	-9239.25	-9239.35	-9237.7	0
22.5	6622.32	6609.35	6593.95	6575.31	6566.92	0		3623.6	3612.95	3605.86	3605.61	3592.24	0		16452.7	16469.1	16470.8	16479.1	16488.1	0		19363.7	19354.8	19342.5	19349.7	19349.7	0
23.4	3394.52	3383.65	3365.75	3347.74	3347.85	0		2697.53	2691.92	2682.29	2684.21	2677.96	0		16954.7	16972.7	16977.6	16983.5	16990.5	0		20103.1	20095.3	20083.8	20084.4	20084.8	0
24.3	6764.51	6749.46	6732.74	6717.76	6706.95	0		8147.42	8136.29	8132.23	8133.95	8120.47	0		-164.45	-135.06	-138.81	-134.42	-122.99	0		-12.41	-28.19	-34.47	-34.06	-32.1	0
25.2	626.1	611.25	598.81	579.19	572.71	0		726.62	716.33	710.27	713.36	700.38	0		180.51	200.48	203.01	210.55	219.63	0		259.15	244.41	239.37	238.73	239.76	0
26.1	298.46	283.32	268.02	248.21	246.23	0		162.7	151	149.22	147.65	140.99	0		177.25	197.74	204.24	209.28	218.31	0		256.8	238.8	235.52	235.58	235.4	0
27	297.93	276.24	265.91	248.08	241.83	0		161.54	148.42	148.65	146.62	134.31	0		182.5	201.66	207.81	212.41	220.21	0		260.38	241.16	240.57	241.74	238.67	0
27.9	292.84	276.08	262.81	242.58	239.61	0		156.08	146.85	143.05	143.29	135.8	0		179.06	198.87	206.42	209.63	223.01	0		257.03	238.64	236.52	237.31	235.72	0
28.8	297.66	280.29	270.39	246.65	245.12	0		160.32	148.64	149.16	148.5	139.55	0		178.85	197.92	203.66	211.18	217.78	0		257.09	239.41	235.59	236.64	235.33	0
29.7	294.2	274.24	260.61	240.78	239.99	0		161.4	145	145.42	142.84	137.26	0		179.2	198.23	206.22	213.33	219.56	0		261.01	244.14	239.22	239.8	241.6	0
30.6	297.13	277.51	262.64	244.89	238.67	0		159.09	147.32	142.6	144.22	135.77	0		181.68	203.06	204.51	212.32	218.86	0		261.07	243.22	236.92	241.05	235.83	0
31.5	292.43	273.32	260.86	243.27	237.59	0		157.92	146.01	144.24	143.82	134.96	0		176.92	196.2	204.27	208.18	218.47	0		257.38	235.82	236.45	231.42	235.49	0
32.4	293.09	276.43	264.75	243.73	238.66	0		161.98	151.01	149.85	147.53	138.23	0		179.39	199.53	206.68	208.75	220.54	0		257.32	239.34	231.55	231.23	232.22	0
33.3	293.06	273.9	261.19	241.29	238.26	0		155.84	144.93	143.55	141.31	133.56	0		180.41	200.02	204.32	210.43	218.53	0		257.12	236.58	232.77	233.32	231.75	0
34.2	292.45	275.05	261.06	241.93	239.02	0		156.71	146.85	144.46	146.4	135.27	0		178.09	197.9	204.79	213.67	218.32	0		258.05	236.75	235.65	236.21	234	0
35.1	296.44	275.85	263.1	245.94	243.8	0		158.06	147.77	146.46	145.4	138.37	0		179.23	198.57	204.31	209.97	220.76	0		261.13	239.61	234.95	236.31	235.34	0
36	292.69	272.23	259.06	242.96	237.83	0		161.44	150.87	148.32	149.41	139.17	0		179.27	200.36	205.75	213.68	222.5	0		260.49	236.28	234.5	233.72	234.02	0
36.9	299.67	279.09	268.05	246.96	242.17	0		159.46	145.32	147.29	146.95	137.13	0		181.05	200.02	205.78	212.94	221.26	0		262.54	237.31	236.56	236.44	234.48	0
37.8	297.16	277.01	264.43	246.84	243.89	0		161.76	147.52	148.1	147.06	137.94	0		180.57	199.89	206.9	211.41	220.59	0		263.82	240.12	238.93	239.53	235.06	0
38.7	290.71	275.93	260.99	241.48	236.8	0		160.7	148.7	147.82	147.83	137.55	0		179.17	200.54	205.48	212.43	220.04	0		262.95	239.27	235.95	236.48	235.05	0
39.6	300.44	280.99	266.81	248.65	245.68	0		160.54	151.63	149.56	147.03	142.07	0		180.85	202.77	207.69	213.04	221.8	0		262.94	240.73	235.98	234.23	235.05	0
40.5	297.55	276.95	264.93	244.34	240.22	0		163.31	150.38	147.48	147.54	137.74	0		182.93	200.26	208.04	213.01	220.09	0		264.91	239.81	237.97	235.91	236.32	0
41.4	295.42	272.23	263.14	241.57	239.9	0		164.2	148.28	148.58	147.12	139.99	0		180.98	203.49	207.08	214.41	222.63	0		263.94	237.83	236.38	236.62	235.35	0
42.3	296.07	275.88	266.04	264.46	239.07	0		164.1	151.3	151.14	166.96	138.17	0		179.05	201.98	209.02	213.58	220.55	0		261.86	238.77	234.08	244.02	231.84	0
43.2	294.69	274.83	262.09	298.05	245.93	0		162.17	150.49	144.65	-233.02	141.33	0		184.52	206.64	208.78	295.53	220.31	0		270.07	241.94	237.61	357.09	235.46	0
44.1	300.44	281.56	266.44	244.79	239.56	0		163.05	152.64	146.31	147.97	133.25	0		179.01	200.34	208.74	212.57	219.15	0		265.68	242.16	239.2	233.74	235.54	0
45	299.14	279.57	265.77	243.31	241.81	0		162.96	149.31	148.27	148.17	139.59	0		183.31	202.81	208.57	212.82	222.41	0		269.72	241.29	236.65	235.28	237.12	0
45.9	297.05	279.3	262.17	243.47	240.49	0		163.75	150.48	146.98	149.31	138.48	0		183.34	204.71	210.95	214.48	219.51	0		270.13	241.9	239.2	236.66	235.73	0
46.8	294.69	274.49	258.98	241.29	238.22	0		161.04	150.57	144.17	145.92	136.81	0		179.74	201.99	207.14	213.22	220.15	0		265.75	240.92	233.79	235.4	235.18	0
47.7	299.64	282.42	264.58	246.78	245.79	0		164.01	153.9	148.47	150.66	142.94	0		178.87	201.59	206.89	213.08	222.16	0		267.53	238.33	234.2	234.03	235.62	0
48.6	297.19	278.25	263.78	244.07	240.48	0		162.42	148.72	147.77	147.81	137.46	0		179.95	202.02	205.88	212.01	221.54	0		270.62	244.47	238.39	236.53	236.92	0
49.5	296.13	275.46	265.26	244.76	240.52	0		163.36	150.81	148.47	148.74	139.47	0		183.19	202.81	208.92	211.69	223.52	0		271.41	241.59	240.5	234.74	239.13	0
50.4	296.23	280.07	264.22	243.73	245.12	0		162.57	152.13	146.89	146.81	141.13	0		184.99	208.07	210.15	217.7	230.16	0		271.9	243.64	239.25	239.72	241.83	0
51.3	294.31	275.65	262.58	239.25	235.92	0		165.85	154.17	152.29	149.18	140.65	0		182.41	204.05	209.82	216.87	222.98	0		269.75	241.2	237	237.02	237.12	0
52.2	295.28	278.63	262.78	242.21	242.47	0		162.95	149.57	147.36	145.64	138.89	0		185.18	202.64	210.87	214.53	223.22	0		273.12	241.99	236.29	236.59	235.12	0
53.1	294.36	275.89	260.82	240.2	241.94	0		165.5	154.66	150.43	149.58	142.58	0		180.74	203.32	208.63	215.13	221.66	0		272.47	243.48	239.46	236.93	240.87	0
54	294.24	276.61	261.6	241.55	241.96	0		163.13	149.87	148.19	148.94	141.52	0		185.51	206.38	212.99	218.5	225.83	0		273.04	243.77	240.6	238.89	238.85	0
54.9	298.13	280.01	265.66	245.89	244.99	0		165.34	154.72	148.4	148.31	143.69	0		186.11	207.21	213.09	215.93	226.38	0		275.45	243.63	239.06	237.25	239.06	0
55.8	297.13	275.97	261.06	243.6	241.55	0		166.35	151.58	149.13	148.83	142.99	0		183.64	204.94	210.27	216.91	226.61	0		275.34	242.08	238.25	239.17	237.94	0
56.7	296.07	276.75	260.74	243.78	242.43	0		167.07	156.13	151.21	151.82	146.82	0		185.03	208.94	213.61	220.47	227.56	0		275.47	244.93	237.85	240.47	238.38	0
57.6	298.67	277.18	260.08	245.85	244.71	0		162.43	149.19	141.6	146.03	137.1	0		187.19	207.07	209.67	217.46	224.84	0		279.49	247.18	242.5	242.06	243.75	0
58.5	297.74	280.79	258.9	242.71	245.3	0		164.23	152.6	145.87	147.61	141.85	0		184.11	205.85	211.59	217.2	223.89	0		278.35	247.42	243.45	239.72	239.96	0
59.4	301.48	281.66	262.69	248.4	248.88	0		165.58	155.51	150.91	153.72	145.47	0		184.38	207.71	215.49	218.81	229.9	0		274.93	244.29	240.65	238.13	242.31	0
60.3	295.58	278.24	261.22	242.87	240.29	0		168.18	156.53	149.13	149.86	142.38	0		189.99	209.52	216.1	221.76	231.44	0		277.98	245.61	240.14	237.42	239.85	0
61.2	303.08	283.15	264.39	246.23	249.05	0		166.88	151.1	147.58	148.04	141.54	0		185.01	206.01	213.63	217.4	228.53	0		274.8	245.49	237.6	238.14	237.8	0
62.1	294.15	276.8	257.88	241.73	241.35	0		163.24	151.41	145.55	149.65	142.46	0		185.48	206.05	211	219.53	227.59	0		278.31	246.71	241.76	238.9	239	0
63	299.24	278.76	255.8	242.2	240.45	0		166.52	155.35	146.97	147.12	142.04	0		183.77	207.45	211.22	217.34	226.37	0		278.29	246.56	241.05	238.96	241.76	0
63.9	298.97	280.16	260.3	244.06	244.34	0		162.35	151.65	146.17	148.84	143.14	0		183.18	209.39	214.12	220.38	228.11	0		279.23	247.65	239.7	239.1	242.12	0
64.8	296.97	276.94	259.59	240.51	241.87	0		164.6	151.69	145.67	147.58	139.81	0		183.33	204.7	210.82	217.37	223.34	0		275.87	245.83	238.68	239.91	238.17	0
65.7	299.68	283.29	259.68	243.92	242.1	0		167.86	157.26	147.22	149.98	140.36	0		182.42	204.9	212	217.2	224.4	0		276.44	243.97	241.01	238.58	240.25	0
66.6	296.33	275.35	258.62	241.97	243.97	0		166.1	153.24	147.51	151.14	143.52	0		186.89	207.79	214.35	221.07	229.75	0		275.19	241.14	233.51	233.61	236.16	0
67.5	294.3	275.75	255.91	238.19	239.76	0		163.86	151.01	143.63	145.31	140.48	0		186.74	208.46	213.41	221.03	226.35	0		279.75	244.94	237.18	236.48	236.8	0
68.4	299.3	280.91	259.94	242.05	247.01	0		171.42	157.72	151.58	149.34	147.52	0		189.58	212.01	219.52	221.63	233.61	0		282.7	246.63	240.37	240.32	241.87	0
69.3	299.31	280.04	257.79	242.04	243.65	0		171.11	155.44	148.48	149.62	144.7	0		187.04	210.8	217.6	223.12	229.73	0		281.4	245.02	240.59	240.16	240.42	0
70.2	294.28	276.34	254.57	241.25	242.75	0		163.13	152.72	145.7	146.44	140.55	0		182.56	208.66	213.01	218.48	229.6	0		280.86	246.1	239.15	238.19	240.28	0
71.1	293.09	276.27	254.95	239.64	242.36	0		162.13	153.57	145.32	147.29	143.22	0		183.11	205.62	211.39	217.24	226.95	0		281.76	247.08	237.74	237.19	241.6	0
72	293.76	275.79	254.77	239.19	240.06	0		160.18	148.39	140.24	141.78	138.96	0		187.19	211.04	213.53	219.73	226.74	0		285.98	247.09	240.92	239	239.97	0
72.9	293.86	277.44	254.72	239.97	240.91	0		162.99	152.24	147.03	149.19	142.03	0		183.65	205.81	211.74	218.97	227.22	0		284.07	247.91	239.16	240.69	241.3	0
73.8	292.96	274.81	250.25	237.27	240.96	0		158.74	146.1	139.06	141.01	135.23	0		192.96	204.62	209.74	216.45	220.03	0		299.15	255.01	246.1	242.51	243.54	0
74.7	228.05	237.6	216.93	207.95	275.79	0		133.91	122.72	112.5	112.84	172.13	0		312.1	264.04	216.35	218.37	219.9	0		408.06	249.89	239.77	236.56	236.46	0
75.6	213.81	240	223.22	216.69	202.52	0		143.14	136.08	128.26	127.78	102.17	0		263.39	243.56	216.92	214.24	225.07	0		364.95	249.42	236.75	229.29	236.15	0
76.5	212.47	239.72	224.21	219.61	235.02	0		145.45	140.49	130.69	131.15	133.21	0		203.52	215.56	213.03	213.75	223.9	0		308.02	248.62	236.87	231.33	239.2	0
77.4	210.76	241.27	224.5	221.17	234.1	0		142.14	139.49	131.17	130.46	132.27	0		194.39	214.86	216.74	214.57	227.31	0		297.75	246.72	236.56	229.01	237.03	0
78.3	210.06	239.69	227.45	217.69	231.57	0		143.27	137.62	130.49	127.46	128.98	0		191.32	211.63	212.43	210.62	222.16	0		297	246.87	237.38	232.06	239.03	0
79.2	209.32	240.3	225.48	222.98	234	0		147.01	140.87	129.61	131.33	130.94	0		192.98	212.22	212.29	211.24	223.56	0		292.73	243.14	234.87	227.45	232.31	0
80.1	212.53	242.17	224.76	221.78	233.34	0		146.96	141.34	132.67	129.86	129.9	0		193	213.1	216.65	213	222.11	0		293.69	246.57	236.73	232.68	237.36	0
81	208.69	245.03	229.22	225.22	237.33	0		145.13	142.5	133.98	132.07	132.97	0		198.81	216.62	218.39	216.36	226.82	0		291.79	247.35	236.2	226.93	235.03	0
81.9	210.55	242.46	227.67	222.7	235.53	0		144.95	137.42	131.74	129.96	128.12	0		195.16	209.52	213.3	212.24	222.86	0		292.73	241.94	232.89	226.04	233.76	0
82.8	207.51	240.78	223.17	222.7	230.23	0		142.79	141.43	130.23	129.34	129.49	0		193.39	214.88	215.31	212.47	223.76	0		294.57	247.8	237.92	228.89	235.78	0
83.7	205.27	239.32	224.48	218.07	233.76	0		144.34	138.85	130.85	131.31	131.06	0		194.14	215.51	216.74	216.66	225.92	0		292.45	246.36	237.24	230.16	237.47	0
84.6	209.74	241.8	225.76	221.8	235.58	0		143.74	139.61	131.7	128.92	129.44	0		191.13	213.51	219.04	213.13	226.31	0		292.63	245.9	236.58	228.17	236.86	0
85.5	206.11	239.22	222.29	220.4	231.85	0		140.98	138.04	130.08	128.01	129.01	0		192.28	209.54	213.76	209.54	223.78	0		291.09	244.1	236.32	224.83	234.1	0
86.4	206.47	240.23	222.74	218.49	233.22	0		143.67	139.58	127.86	129.44	129.42	0		188.36	211.31	212.26	209.31	221.55	0		287.4	243.9	236.23	229.18	238.42	0
87.3	206.22	240.15	223.22	218.04	229.77	0		143.64	140.04	129.72	128.06	128.19	0		192.6	212.93	214.48	212.72	224.27	0		290.97	246.17	238.91	227.8	237.23	0
88.2	206.15	242.15	224.04	219.66	233.7	0		144.18	140.4	132.86	129.25	133.5	0		191.5	215.33	217.1	211.76	226.43	0		288.83	244.46	233.27	224	236.58	0
89.1	204.71	240.44	223.97	221.87	232.61	0		142.54	140.77	129.67	128.35	130.07	0		192.59	212.16	212.78	212.6	226.14	0		288.92	242.71	233.42	224.53	235.18	0
90	207.31	239.73	223.71	216.66	233.18	0		142.63	140.45	130.25	128.09	127.64	0		192.81	214.17	215.41	211.3	224.52	0		289.36	247.11	233.88	225.83	235.63	0
90.9	202.54	240.86	225.4	217.75	229.61	0		144.25	140.51	134.8	128.83	129.95	0		193.83	212.76	214.81	211.34	227.01	0		289.82	244.73	233.43	227.78	236.47	0
91.8	200.31	237.97	222.25	215.35	228.73	0		136.97	135.89	127.18	123.5	127.33	0		189.49	209.73	211.37	206.03	223.29	0		291.69	245.98	238.22	227.15	236.83	0
92.7	205.48	242.03	227.35	220.79	233.34	0		142.12	139.78	129.94	129.27	129.12	0		192.36	213.52	215.05	209.19	223.36	0		289.83	245.09	237.07	226.57	237.54	0
93.6	203.5	239.23	222.45	217.19	229.86	0		141.33	136.99	131.47	128.46	125.91	0		190.8	210.45	214.6	209.99	222.29	0		291.26	246.3	238.55	229.94	238.79	0
94.5	201.75	236.02	222.86	215.41	229.91	0		140.96	139.04	129.44	129.14	131.69	0		190.67	213.59	212.3	209.54	226.6	0		290.15	246.08	235.22	223.32	237.1	0
95.4	207.7	241.64	225.6	219.7	234.05	0		144.71	142.05	132.71	131.57	134.92	0		192.22	214.8	215.35	213.17	225.51	0		289.1	246.1	234.81	226.86	236.18	0
96.3	202.18	238.52	226.78	217.32	232.91	0		143.16	140.33	135.03	129.29	131.11	0		192.57	214.27	217.48	212.78	222.98	0		288.4	247.71	236.7	227.12	236.16	0
97.2	200.72	240.15	225.49	216.11	230.14	0		145.75	143	130.47	129.76	132.13	0		194.1	213.2	213.25	210.46	224.65	0		288.95	246.52	235.27	224.53	237.8	0
98.1	203.68	238.02	224.13	217.73	231.83	0		142.57	138.8	131.84	129.66	130.46	0		191.3	210.65	211.66	209.65	222.29	0		287.78	243.04	233.18	226.77	235.33	0
99	200.98	240.81	222.9	218.95	232.14	0		141.61	142.4	131.18	130.33	130.55	0		189.11	213.35	214.87	209.84	222.67	0		286.43	245.96	237.28	227.01	236.78	0
99.9	205.72	241.29	226.36	220.97	233.31	0		141.59	141.07	131.35	130.46	132.71	0		189.87	214.54	215.87	212.8	225.45	0		287.48	245.76	235.33	228.8	236.23	0
100.8	206.14	242.9	228.2	220.8	233.47	0		142.36	143.1	133.2	129.2	131.69	0		193.26	218.69	219.16	213.14	226.91	0		290.12	247.05	240.37	229.29	240.16	0
101.7	204.3	239.09	227.16	217.97	231.57	0		144.75	138.15	132.29	130.07	130.9	0		192.27	212.69	216.08	213.74	223.89	0		288.05	243.36	237.94	226.33	235.65	0
102.6	202.03	235.42	224.25	214.92	229.52	0		141.92	138.73	129.97	127.65	128.2	0		191.64	214.38	216.05	209.01	224.09	0		289.17	245	236.65	225.2	237.04	0
103.5	201.77	236.64	222.41	217.09	228	0		140.87	142.21	131.4	129.57	132.97	0		193.24	215.92	216.49	212.04	226.73	0		288.22	242.98	238.09	225.68	237.74	0
104.4	203.44	239.18	224.65	220.26	232.59	0		142.29	142.87	131.53	128.85	130.35	0		190.34	212.18	213.82	207.74	222.67	0		284.84	244.19	235.04	223.02	234.11	0
105.3	202.47	241.38	226.61	217.26	234.03	0		142.27	142.49	134.41	130.09	133.45	0		189.12	213.1	216.02	211.12	225.29	0		286.61	244.41	238.12	226.01	238.4	0
106.2	202.26	236.37	224	213.56	227.65	0		141.46	137.69	131.04	124.71	125.95	0		190.44	211.39	212.05	205.98	222.34	0		284.92	243.81	233.51	222.66	235.71	0
107.1	206.06	240.45	227.28	218.74	232.38	0		142.54	138.32	132.16	127.76	129.36	0		193.79	213.3	217.33	212.03	227.81	0		288.69	244.27	238.23	226.22	238.49	0
108	202.48	240.12	225.04	219.34	233.62	0		143.91	140.68	131.69	126.83	129.31	0		191.94	208.99	214.33	205.59	221.63	0		284.3	239.78	236.54	224.49	233.67	0
108.9	202.47	238.02	225.9	216.95	232.95	0		142.15	140.53	130.7	126.79	130.24	0		192.28	214.97	216	208.63	224.23	0		286.84	244.96	237.51	223.82	233.26	0
109.8	205.63	239.16	228.03	217.81	234.38	0		142.75	138.97	132.98	124.91	128.84	0		191.87	214.31	217.36	212.47	226.36	0		285.25	240.99	235.19	225.34	236.97	0
110.7	201.99	238.41	227.57	215.94	233.22	0		141.24	139.81	132.92	128.72	129.52	0		193.06	217.18	216.28	210.63	225.32	0		289.19	244.32	236.67	226.39	241.51	0
111.6	207.04	242.02	226.07	219.94	237.62	0		146.7	142.85	135.37	131.09	136.49	0		194.11	210.94	216.19	209.88	223.92	0		283.69	239.93	233.26	221.78	233.48	0
112.5	202.56	240.09	230.02	218.13	232.77	0		141.45	141.61	132.67	127.25	127.98	0		193.59	212.61	214.22	210.04	223.9	0		288.37	242.05	235.6	224.1	238	0
113.4	203.66	239.11	227.44	217.71	229.31	0		140.78	140.93	130.11	127.09	126.65	0		190.31	216.82	213.86	211.19	223.88	0		286.91	248.66	240.02	228.34	237.58	0
114.3	198.82	236.49	223.7	213.22	232.68	0		139.43	138.61	130.38	127.24	128.57	0		194.53	215.41	217.61	213.02	226.84	0		288.29	245.6	238.89	224.89	238.83	0
115.2	205.82	244.28	230.19	219.14	236.19	0		144.31	143.97	136.21	131.85	132.28	0		192.02	212.89	216.02	211.33	224.31	0		285.82	242.34	236.2	224.32	236.69	0
116.1	201.43	236.02	224.89	217.11	231.99	0		142.69	137.43	131.41	128.58	130.75	0		192.49	209.83	214.32	210.76	222.4	0		283.48	239.99	236.74	224.01	237.12	0
117	203.47	241.73	227.56	218.56	232.35	0		145.28	142.38	133.6	128.86	128.19	0		192.42	213.8	215.29	210.03	221.17	0		285.98	247.27	238.53	223.26	235	0
117.9	203.93	241.56	227.16	219.75	234.22	0		144.18	139.35	134.02	127.74	129.07	0		195.42	211.07	216.7	212.02	224.94	0		284.39	240.44	234.92	224.2	236.29	0
118.8	199.9	237.66	223.61	217.91	227.89	0		138.72	136.59	128.85	123.57	128.27	0		192.97	214.45	216.65	208.51	229.13	0		288.81	248.13	241.49	226.43	241.12	0
119.7	202.65	239.75	226.23	220.02	233.61	0		143.03	141.53	135.74	128.42	132.76	0		192.96	216.04	217.57	207.96	226.41	0		285.42	245.12	236.45	225.66	238.52	0
120.6	205.18	238.53	225.36	217.29	231.51	0		144.19	140.2	133.43	128.16	128.33	0		195.26	214.62	219.55	210.73	226.38	0		286.23	244.5	239.36	226.28	238.66	0
121.5	201.89	235.47	223.5	213.62	231.78	0		140.67	138.31	131.17	123.41	128.13	0		190.37	212.31	216.01	207.26	223.84	0		286.05	243.26	235.96	223.66	235.54	0
122.4	201.95	237.82	226.57	214.58	232.16	0		144.16	138.48	134.72	126.48	129.93	0		194.07	212.96	216.67	209.11	223.85	0		283.58	243.87	234.81	223.9	234.39	0
123.3	203.53	239.58	227.51	219.12	232.3	0		142.83	140.48	133.48	126.42	128.22	0		191.84	208.37	214.78	206.71	221.18	0		284.44	242.89	238.9	219.66	238.24	0
124.2	202.61	238.89	225.26	218.79	235.25	0		140.24	139.65	133.8	125.94	130.19	0		193.31	214.72	218.85	209.77	227.51	0		283.32	245.29	238.83	225.93	240.53	0
125.1	200.97	237.62	222.45	214.63	230.86	0		142.37	138.19	133.07	126.26	130.39	0		191.69	211.76	215.66	207.15	227.35	0		285.2	241.53	236.44	220.89	237.21	0
126	202.16	239.4	224.76	215.98	229.96	0		143.47	141.83	133.46	130	132.9	0		191.65	210.33	215.26	209.55	221.98	0		285	243.86	240.04	224.7	239.13	0
126.9	201.92	240.1	228.04	217.47	232.9	0		141.23	137.88	131.84	123.68	129.57	0		193.33	212.13	216.24	207.63	224.34	0		289.1	244.38	241.4	227.41	237.66	0
127.8	203.56	238.41	227.22	218.53	233.06	0		142.95	140.78	133.49	128.53	130.98	0		195.21	214.59	219.56	211.4	227.4	0		284.63	242.78	239.63	221.5	236.7	0
128.7	203.25	238.49	225.47	216.17	233.38	0		139.19	136.58	130.71	126.84	130.47	0		188.26	209.28	212.06	208.91	223.62	0		281.5	243.3	233.91	220.49	234.66	0
129.6	201.22	239.2	225.48	216.87	231.92	0		141.76	139.18	133.56	130.44	128.65	0		194.81	215.66	218.41	211.73	225.81	0		282.81	243.83	237.11	221.96	235.57	0
130.5	200.73	239.9	226.11	215.62	233.98	0		142.91	140.49	133.82	128.15	129.34	0		193.95	210.8	217.44	209.51	225.62	0		284.5	243.69	238.81	224.43	239.13	0
131.4	200.88	239.29	223.71	214.16	229.23	0		144.15	141.09	136.22	127.76	130.82	0		196.46	214.74	219.91	212.19	228.35	0		281.84	239.35	236.98	222.5	236.51	0
132.3	202.4	236.75	223.53	217.34	232.55	0		141.67	136.76	133.27	124.9	128.4	0		194.23	210.57	216.62	208.86	224.68	0		284.54	242.3	237.95	224.01	236.83	0
133.2	202.82	236.51	226.35	215.55	232.29	0		140.08	139.2	132.97	126.91	128.18	0		190.84	214.59	215.22	209	227.31	0		282.51	244.49	237.17	222.14	236.29	0
134.1	203.58	242.23	229.09	219.13	234.77	0		140.84	138.2	133.94	128.18	131.07	0		191.58	211.95	215.75	207.77	223.38	0		284.41	245.1	238.94	220.82	236.57	0
135	204.51	236.64	225.64	217.42	233.17	0		142.78	139.89	135.95	127.5	132.52	0		192.93	215.04	217.17	210.67	225.42	0		282.21	243.68	236.74	223.84	236.8	0
135.9	195.47	232.77	223.22	211.77	230.73	0		139.93	138.25	130.52	126.32	129.92	0		192.34	212.88	215.64	208.89	225.38	0		283.7	244.84	241.82	225.81	240.61	0
136.8	201.29	239.06	227.25	215.84	234.75	0		143.35	141.95	133.42	127.59	132.39	0		195.26	215.26	216.49	209.34	227.37	0		285.65	245.91	240.07	223.66	240.59	0
137.7	202.63	238.51	228.23	216.52	233.48	0		141.34	142.4	133.66	127.06	130.11	0		195.32	217.48	220.75	210.17	228.87	0		283.41	243.23	241.16	223.91	238.82	0
138.6	200.2	237.55	224.93	217.6	228.73	0		141.62	140.3	131.96	129.96	130.75	0		194.33	218.95	217.66	210.76	228.63	0		285.51	246.87	240.54	226.34	241.83	0
139.5	202.29	240.35	227.92	218.37	232.4	0		143.36	140.92	134.74	127.55	130.49	0		193.04	212.31	219.87	209.85	225.38	0		287.48	245.86	242.79	224.32	242.04	0
140.4	201.12	235.8	225.2	216.12	232.14	0		140.97	137.88	134.68	128.72	130.15	0		194.11	212.9	217.69	209.59	226.81	0		284.97	244.34	239.29	224.67	240.3	0
141.3	200.64	240.62	227.83	215.27	232.21	0		138.63	137.42	131.99	125.48	127.44	0		192.5	213.38	216.48	210	224.06	0		283.48	244.19	237.29	221.81	236.02	0
142.2	200.1	239.19	226.27	215.03	232.06	0		138.25	138.57	131.66	123.96	126.81	0		192.4	214.82	216.29	209.27	226.58	0		284.45	243.26	238.3	223.28	237.25	0
143.1	202.04	239.91	226.69	217.59	230.92	0		141.2	142.09	134.65	128.5	132.99	0		192.42	215.21	216.54	212.33	227.39	0		284.18	246.61	240.62	225.13	236.21	0
144	203.61	239.46	229.33	217.55	237.17	0		137.95	138.2	133.18	124.44	128.65	0		193.08	217.46	218.45	209.82	225.53	0		285.64	246.52	242.99	225.86	242.33	0
144.9	204.23	240.8	229.42	217.5	233.22	0		145.97	140.78	137.58	127.62	133.38	0		193.16	212.79	218.65	207.97	224.68	0		283.57	244.58	241.31	225.03	240.86	0
145.8	201.07	240.66	226.45	218.56	232.3	0		138.25	140.25	131.5	124.89	128.67	0		196.34	213.72	219.89	210.73	225.31	0		282.87	242.55	242.12	223.17	236	0
146.7	204.87	238.3	230.15	217.5	235.69	0		144.36	143.5	138.25	130.46	134.69	0		196.03	217.96	219.53	213.82	229.43	0		284.75	247.89	242.37	224.87	239.39	0
147.6	198.67	237.95	226.26	215.92	230.51	0		137.68	135.52	130.51	124.64	126.91	0		192.39	212.58	216.9	208.72	223.42	0		284.43	243.78	239.58	222.73	237.83	0
148.5	201.01	235.93	227.55	213.22	231.72	0		140.42	137.37	131.46	122.49	128.38	0		193.01	213.96	217.24	207.72	225.23	0		285.69	246.51	240.47	224.8	242.97	0
149.4	200.55	238.02	225.4	214.6	230.82	0		140.4	141.72	135.26	125.82	130.79	0		193.12	218.06	218	209.06	225.58	0		281.19	245.48	239.04	219.81	236.64	0
150.3	203.35	239.37	229.09	215.93	234.2	0		137.78	137.44	133.56	128.74	130.7	0		188.63	209.24	218.23	210.97	225.08	0		282.36	240.36	240.29	223.21	238.14	0
151.2	201.09	241.43	228.76	217.28	235.97	0		140.88	140.68	137.05	124.64	132.73	0		193.52	214.55	221.29	208.2	228.17	0		284.15	243.04	242.61	223.01	236.76	0
152.1	202.25	238.87	226.69	214.03	230.66	0		140.77	139.82	137.04	127.42	128.37	0		192.83	210.43	215.73	208.2	223.3	0		280.72	239.99	235.55	219.67	235.87	0
153	198.58	236.48	227.68	214.36	234.38	0		141.29	142.77	134.26	127.21	132.41	0		195.75	217.17	218.87	212.21	227.32	0		281.86	243.76	239.17	221.64	237.91	0
153.9	201.38	237.02	225.57	214.52	232.55	0		138.68	137	130.74	124.88	128.41	0		193.72	213.22	216.49	209.55	223.75	0		281.15	241.39	238.91	222.74	235.88	0
154.8	201.66	240.48	225.5	216.63	231.98	0		138.4	138.83	132.89	126.82	128.93	0		190.67	211.89	216.98	207.4	225.63	0		281.09	243.63	240.17	221.54	240.55	0
155.7	199.79	235.93	227.95	213.89	232.74	0		139.81	139.31	131.94	122.65	129.33	0		192.51	212.91	213.52	207.97	223.42	0		282.02	243.39	240.45	223.22	238.87	0
156.6	198.71	239.1	227.67	216.22	233.23	0		139.66	138.28	135.24	127.29	129.8	0		196.73	213.19	217.87	208.73	227.74	0		285.11	246.01	240.93	224.56	241.6	0
157.5	200.71	241.13	226.72	216.4	233.53	0		140.6	142.19	136.9	127.76	131.92	0		192.78	211.64	218.48	208.65	226.34	0		282.96	242.75	238.43	221.55	236.42	0
158.4	201.37	237.27	226.66	213.96	233.29	0		139.04	138.56	133.67	126.47	128.5	0		193.39	214.61	217.8	207.66	224.22	0		283.5	244.5	241.05	224.6	235.86	0
159.3	199.34	240.16	225.69	213.56	230.07	0		139.41	137.85	133.49	124.67	124.83	0		191.79	213.21	216.25	207.84	225.6	0		278.58	241.12	235.65	218.11	237.14	0
160.2	200.49	240.47	228.03	215.61	235.28	0		137.45	138.39	132.47	125.53	129.84	0		194.75	214.93	217.9	208.02	225.3	0		282.04	243.16	239.6	221.84	237.69	0
161.1	202.59	239.43	228.02	216.01	234.54	0		139.21	141.38	136.02	125.92	132.02	0		190.82	212.68	216.48	204.98	223.58	0		280.21	242.77	238.53	219.09	238.07	0
162	204.03	240.98	231.04	216.15	233.98	0		141.77	140.39	135.54	126.03	129.46	0		194.2	215.27	216.71	208.72	226.15	0		279.79	245.09	240.37	222.78	238.79	0
162.9	198.18	235.79	227.46	213.86	231.18	0		139.96	139.9	135.15	126.28	129.38	0		194.13	213.2	220.69	209.2	225.72	0		278.85	241.24	239.75	219.18	235.91	0
163.8	202.73	238.98	228.85	213.91	232.75	0		142.87	142.64	135.06	125.36	128.23	0		198.25	218.95	222.28	213.36	229.14	0		286.54	247.48	244.04	225.55	243.82	0
164.7	201.43	241.13	229.64	219.16	234.09	0		141.31	139.76	133.96	129.19	127.65	0		194.98	216.1	218.83	209.36	226.83	0		282.4	244.16	240.87	219.19	238.3	0
165.6	199.15	237.64	225.6	213.76	233.78	0		137.71	140.9	133.32	123.66	129.35	0		191.11	214.03	215.64	207.8	225.61	0		279.3	241.7	237.23	218.56	236.62	0
166.5	197.72	237.65	225.92	216.36	232.07	0		134.68	139.74	133.72	124.58	126.51	0		191.7	214.11	221.27	205.49	224.79	0		282.63	242.53	243.12	221.73	239.05	0
167.4	195.69	236.66	226.82	213.52	229.92	0		137.28	139.18	134.19	126.96	126.42	0		196.78	213.68	222.83	211.87	229.95	0		283.47	243.52	242.06	223.09	241.39	0
168.3	202.06	242.82	231.21	218.07	237.42	0		143.45	143.87	138.08	128.32	133.22	0		196.55	217.07	222.01	211.45	228.28	0		280.11	245.7	242.79	224.96	237.57	0
169.2	200.47	238.65	229.16	215.11	233.98	0		142.03	141.65	137.13	127.78	131.07	0		199.07	217.34	220.48	212.52	228.62	0		281.07	246.65	241.16	221.7	239.7	0
170.1	199.12	237.66	226.44	213.15	232.05	0		136.25	140.93	130.63	123.76	129.24	0		191.87	214.56	216.1	209.5	225.77	0		276.36	242.59	240.54	221.14	238.74	0
171	202.1	242.09	230.66	214.89	231.31	0		141.71	141.26	139.01	125.93	130.65	0		196.66	216.85	221.34	209.68	227.33	0		282.07	245.54	244.5	220.05	237.71	0
171.9	203.9	240.41	230.86	216.45	234.97	0		142.42	139.87	134.92	126.79	131.33	0		196.58	214.32	218.77	211.23	226.46	0		282.15	243.45	239.52	221.31	239.73	0
172.8	195.79	234.41	226	214.2	231.04	0		138.68	138.93	134.8	125.41	128.27	0		191.81	213.47	218.08	207.44	225.08	0		280.13	243.6	241.81	221.97	237.31	0
173.7	199.32	236.95	225.44	212.81	230.4	0		138.5	141.53	136.2	124.6	128.87	0		190.12	214.58	215.34	204.61	223.41	0		276.69	240.2	238.76	213.56	234.17	0
174.6	199.55	234.1	227.08	215.91	232.18	0		140.45	137.75	136.19	125.84	129.25	0		194.75	214.56	217.96	206.91	224.66	0		280.48	242.78	239.23	220.16	237.57	0
175.5	201.67	239.9	228.77	215.72	235.41	0		139.27	139.51	134.62	127.01	134.12	0		194.25	214.56	217.15	209.2	224.76	0		279.74	240.34	237.1	218.6	235.06	0
176.4	200.58	238.88	231.14	214.38	233.3	0		138.15	140.79	135.9	125.25	130.84	0		196.86	217.56	218.59	208.05	228.57	0		284.02	246.41	243.92	221.78	240.77	0
177.3	202.18	238.03	228.49	214.08	233.33	0		144.22	141.52	137.03	128.41	131.13	0		196.38	215.68	219.66	212.03	226.63	0		280.99	244.81	238.75	222.12	238.4	0
178.2	200.86	239.96	231.1	217.8	233.72	0		139.75	141.76	136.31	127.65	131.32	0		194.48	215.62	220.93	210.93	229.23	0		281.33	243.38	242.57	221.42	239.93	0
179.1	197.07	236	225.57	213.19	229.27	0		141.1	143.04	136.38	126.3	131.44	0		194.33	218.37	218.75	208.71	227.67	0		279.92	242.42	239.77	218.58	241.39	0
180	199.86	239.15	227.64	215.42	232.05	0		140.74	138.24	135.28	126.3	129.12	0		195.36	212.57	217.67	207.73	223.83	0		281.01	243.57	243.59	220.25	237.82	0
180.9	201.77	241.66	229.54	218	234.84	0		139.34	142.9	137.06	128.18	131.84	0		194.36	219.13	219.87	210.06	229.49	0		279.03	244.92	243.64	221.33	240.51	0
181.8	199.27	234.66	223.06	214.22	230.62	0		138.83	139.31	133.39	125.17	128.35	0		194.54	215.29	219.59	209.9	227.83	0		279.38	243.3	241.25	220.2	240.16	0
182.7	202.7	241.26	229.08	215.01	234.33	0		140.67	140.84	136.51	127.27	132.21	0		192.74	213.57	217.39	205.99	224.88	0		281.25	245.86	243.15	222.65	240.51	0
183.6	199.23	238.13	228.87	213.89	230.29	0		140.24	141.85	136.08	125.73	128.81	0		194.94	218.51	221.19	210.38	228.92	0		278.3	243	241.83	217.74	240.22	0
184.5	201.6	240.33	233.94	214.54	233.78	0		141.12	142.11	137.52	124.45	130.95	0		195.92	216.64	218.92	206.22	226.43	0		281.48	244.46	242.1	219.24	238.66	0
185.4	203.61	238.92	230.82	215.79	233.48	0		139.02	140.24	136.31	126.12	129.88	0		192.32	213.39	219.93	207.35	227.2	0		280.48	244.03	243.75	220.05	239.5	0
186.3	197.59	237.97	226.86	212.46	228.48	0		140.14	141.52	137.13	128.45	128.98	0		193.48	213.7	219.62	208.14	225.61	0		277.26	240.46	238.42	216.42	238.71	0
187.2	197.53	237.12	230.69	213.1	231.83	0		139.81	139.56	135.7	126.85	128.14	0		194.11	212.39	216.8	209.66	224.51	0		278.68	241.48	240.06	217.12	236.93	0
188.1	199.19	239.25	229.42	215.4	232.96	0		140.58	140.81	137.75	126.12	130.49	0		191.9	212.04	216.61	205.25	223.46	0		277.37	242.94	240.46	219.4	236.61	0
189	199.36	239.52	229.62	215.73	232.76	0		138.25	139.37	133.61	126.74	125.8	0		194.94	215.09	219.79	209.42	228.56	0		282.08	245.6	244.51	219.69	243.72	0
189.9	202.58	239.33	229.94	216.65	235.51	0		139.59	141.41	138.64	128.43	133.41	0		193.54	215.22	221.12	208.48	228.58	0		280.44	244.73	241.89	220.13	240.09	0
190.8	198.79	236.66	230.29	214.25	231.47	0		138.15	140.75	135.19	125.66	130.92	0		193.58	214.3	218.62	209.32	224.68	0		279.85	244.29	244.48	221.71	239.25	0
191.7	200.86	239.87	228.59	216.43	232.28	0		136.65	138.88	133.61	125.88	128.93	0		195.16	216.45	219	210.26	228.99	0		277.09	243.86	240.26	217.16	240.88	0
192.6	201.21	239.61	230.84	216.04	234.49	0		140.5	142.21	134.28	125.97	128.17	0		196.93	217.89	219.69	208.84	230	0		280.89	245.83	244.44	220.14	244.42	0
193.5	201.05	238	226.98	210.38	235.95	0		139.56	142.77	135.59	126.59	134.55	0		194.46	216.55	220.59	208.3	228.88	0		277.52	242.83	242.29	217.73	241.05	0
194.4	201.72	240.57	231.65	214.66	231.99	0		141.96	144.95	139.15	124.99	133.1	0		196.33	217.55	222.41	208.32	228.97	0		278.87	243.33	242.94	218.74	240.47	0
195.3	203.18	243.52	230.21	214.44	233.14	0		140.18	143.58	140.77	126.39	132.8	0		196.83	216.21	223.41	210.87	230.24	0		278.07	240.52	242.06	219.49	239.31	0
196.2	198.75	237.64	229.51	213.47	231.52	0		139.9	138.58	137.54	126.3	128.53	0		197.15	216.17	216.7	210.77	224.3	0		278.67	245.26	238.2	218.64	238.98	0
197.1	200.65	237.25	229.6	215.07	232.25	0		136.05	140.01	134.14	124.68	128.84	0		195.25	217.83	221.03	209.05	225.98	0		279.53	244.74	246.07	220.92	241.47	0
198	199.92	236.19	229.86	214.74	232.33	0		138.27	139.93	135.67	124.76	128.47	0		195.64	217.31	218.16	208.93	227.84	0		278.95	244.75	243.62	219.13	239.14	0
198.9	200.97	233.43	224.5	213.75	233.19	0		139.01	138.62	136.93	124.64	130.4	0		196.65	216.76	223.82	205.46	229.24	0		279.35	245.01	245.59	219.03	239.4	0
199.8	201.38	238.05	232.88	214.39	235.84	0		139.59	140.36	139.24	123.38	134.22	0		197.85	218.23	222.01	206.78	226.48	0		282.39	244.04	244.11	218.42	239.59	0
200.7	197.63	238.13	229.58	212.52	232.51	0		142.85	142.81	140.54	126.96	132.71	0		196.87	215.43	223.27	211.04	226.3	0		278.1	245.91	244.61	221.42	240.64	0
201.6	202.23	236.5	228.14	210	232.07	0		139.61	136.74	134.52	121.67	128.07	0		195.74	213.29	220.28	208.07	227.97	0		277.04	243.28	242.82	219.58	236.3	0
202.5	202.59	237.55	230.03	216.36	236.15	0		136.65	140.35	136.43	126.28	130.25	0		193.42	215.82	220.23	206.52	225.49	0		277.25	243.22	242.51	216.95	238.36	0
203.4	198.28	235.71	230.1	213.02	229.03	0		142.79	142.01	141.98	125.59	127.36	0		195.75	215.9	221.84	206.33	224.05	0		278.36	246.47	243.48	219.26	239.89	0
204.3	201.07	236.83	228.98	213.61	230.96	0		143.92	142.58	140.1	127.99	133.15	0		196.12	218.34	221.4	209.72	231.15	0		280.56	245.79	246.4	219.72	241.79	0
205.2	197.94	238.01	227.8	211.64	231.55	0		140.22	142.06	135.49	121.37	130.28	0		198.82	219.68	221.82	207.41	230.38	0		278.04	243.4	244.13	218.99	241.04	0
206.1	199.52	239.38	230.59	215.39	232.29	0		140.48	139.4	137.74	122.48	126.83	0		196.79	216.43	222.3	210.25	228.69	0		278.46	245.33	244.26	223.32	240.45	0
207	202.81	240.3	230.39	217.16	236.64	0		140.44	142.67	137.35	126	133.42	0		192.93	215.31	221.75	207.96	228.45	0		276.96	243.75	241.34	219.08	239.05	0
207.9	203.12	240.64	230.98	214.75	232.17	0		143.39	142.94	138.45	126.01	129.34	0		197.97	214.96	221.97	207.34	226.82	0		277.38	243.71	245.9	220.57	240.28	0
208.8	201	237.6	232.05	213.13	234.71	0		138.14	138.21	137.42	123.29	128.17	0		196.22	216.24	223.56	210.11	228.6	0		280.08	242.75	245.55	220.76	241.17	0
209.7	202.4	242.04	229.48	214.78	233.23	0		141.04	139.95	137.45	126.62	130.99	0		194.1	213.85	219.22	207.27	225.98	0		275.07	242.33	239.41	214.55	237	0
210.6	199.85	233.87	227.11	212.52	229.72	0		140.37	141.88	136.57	123.98	129.45	0		196.26	219.73	222.57	209.08	230.29	0		280.74	246.84	243.9	221.27	241.8	0
211.5	199.45	238.53	227.01	213.03	231.89	0		140.69	141.27	139.87	127.77	132.18	0		199.73	216.96	223.97	212.55	228.06	0		282.57	248.01	247	221.99	245.06	0
212.4	199.9	237.89	224.92	212.08	233.92	0		137.76	140.65	135.93	126.15	129.85	0		197.11	220.16	223.42	210.88	228.55	0		279.49	246.14	247.27	219.82	242.26	0
213.3	198.94	238.37	229.1	213.6	234.17	0		137.57	139.98	136.36	122.32	126.86	0		194.57	215.08	221.68	204.73	228.48	0		277.86	244.02	245.49	217.99	243.38	0
214.2	199.9	238.87	228.05	214.53	237.22	0		138.78	140.29	136.12	124.97	133.94	0		197.43	218.08	220.81	207.26	231.18	0		278.33	242.3	242.35	217.23	241.96	0
215.1	198.58	237.25	231.11	213.2	233.61	0		141.36	138.86	136.58	124.31	131.94	0		198.13	218.31	220.58	207.81	229.81	0		278.92	244.38	244.37	220.99	245.36	0
216	199.42	237.35	230.28	212.92	233.57	0		139.03	140.78	135.64	123.58	131.21	0		197.54	218.96	217.1	207.48	228.07	0		276.4	245.13	242.65	220.26	239.78	0
216.9	198.14	236.59	227.17	213.6	231.76	0		139	141.25	135.28	125	130.89	0		194.74	212.93	216.58	204.86	225.75	0		276.16	241.46	241.44	215.99	236.72	0
217.8	199.47	236.81	228.79	212.7	235.27	0		142.11	142.56	139.13	127.71	131.91	0		197.86	219.11	223.09	208.16	228.51	0		278.55	246.26	245.1	218.94	242.18	0
218.7	199.36	238.74	230.17	211.12	232.85	0		136.98	139.56	136.19	121.32	129.14	0		195.33	216.08	220.14	206.67	227.28	0		280.63	246.46	246.27	222.6	242.69	0
219.6	200.13	238.64	225.65	211.99	233.98	0		138.25	140.16	135.74	124.26	130.24	0		194.8	215.93	219.78	207.88	228.66	0		281.05	245.47	246.35	223.66	243.56	0
220.5	204.15	242.01	234.17	218.77	236.68	0		141.73	143.99	141.98	127.63	132.24	0		193.02	214.8	220.67	206.71	227.17	0		279.16	242.87	244.39	217.9	242.15	0
221.4	198.64	237.3	227.89	212.15	230.22	0		137.77	139.73	137.11	125.92	131.02	0		194.01	217.41	222.59	210.43	228.17	0		277.41	241.94	242.35	216.58	238.74	0
222.3	199.58	240.91	231.96	215.26	234.96	0		135.46	139.79	137.33	120.37	127.78	0		196.4	216.85	223.88	206.89	229.8	0		278.33	244.5	244.22	218.56	241.33	0
223.2	201.56	237.9	232.16	215.78	233.58	0		136.9	139.24	134.78	119.47	125.46	0		192.75	217.01	219.13	204.03	226.72	0		279.09	247.51	245.5	217.49	238.74	0
224.1	197.34	238.09	231.07	211.44	232.47	0		137.58	143.43	138.36	123.38	129.16	0		193.38	216.78	222.34	207.93	228.07	0		276.92	242.15	243.96	216.95	241.09	0
225	201.31	237.18	226.37	215.12	233.94	0		141.71	142.42	138.21	125.82	132.68	0		197.59	219.6	222.34	208.51	229.36	0		280.02	245.42	242.96	218.54	240.87	0
225.9	202.5	243.41	233.47	215.79	234.23	0		141.34	143.32	140.08	125.97	130.62	0		194.23	217.54	221.35	208.32	227.9	0		275.38	244.44	242.45	217.73	242.84	0
226.8	202.64	238.12	228.95	212.37	233.73	0		136.24	138.93	136.81	123.35	130.03	0		194.45	216.68	224.33	205.86	230.8	0		276.62	244.7	246.51	216.21	244.53	0
227.7	199.38	238.16	228.46	211.1	233.82	0		141.51	145.62	138.78	125.82	133.57	0		196.79	219.22	224.18	210.94	228	0		278.14	244.39	248.43	218.96	241.37	0
228.6	201.38	242.76	232.09	213.51	234.9	0		140.79	143.96	140.21	126.97	131.03	0		196.21	216.26	222.08	206.35	227.56	0		278.73	242.77	245.11	216.86	241.03	0
229.5	199.09	241.68	229.74	210.84	229.01	0		138.13	144.44	139.13	126.71	131.23	0		192.49	217.15	222.55	206.58	229.73	0		278.31	245.27	244.48	217.52	244.9	0
230.4	200.78	240.23	228.8	215.65	235.92	0		141.01	141.33	138.2	124.91	131.91	0		195.37	216.95	221.24	206.79	228.42	0		278.87	243.69	245.65	218.63	242.44	0
231.3	200.67	239.76	232.9	215.42	234.23	0		138.16	142.45	136.82	126.87	128.43	0		196.35	220.07	222.88	209.89	229.58	0		277.08	244.66	245.54	215.71	240.04	0
232.2	203.01	242.81	236.61	218.26	239.93	0		140.73	141.69	141.29	130.02	131.66	0		195.43	217.51	221.26	206.85	228.62	0		279.27	246	245.44	217.29	240.88	0
233.1	200.95	236.81	232.26	213.13	233.13	0		141.25	143.47	140.33	126.1	131.44	0		197.07	217.17	221.46	206.06	226.54	0		277.21	243.39	243.33	215.92	237.62	0
234	203.16	241.46	232.8	214.62	234.96	0		139.33	144.29	140.67	125.86	133.07	0		192.74	217.81	220.34	206.68	227.05	0		276.34	243.87	244.66	217.97	241.01	0
234.9	198.41	238.58	230.18	216.38	233.44	0		139.51	143.24	139.28	129.58	133.01	0		196.31	215.06	219.42	207.95	228.73	0		279.88	247.61	247.37	219.06	243.01	0
235.8	201.48	237.3	234.03	214.43	233.97	0		138.15	141.27	141.74	123.93	132.21	0		197.36	218.71	222.5	206.41	229.91	0		279.35	247.72	245.6	216.96	241.57	0
236.7	201.27	239	231.06	214.04	235.05	0		138.14	140.03	136.07	123.15	128.77	0		195.04	213.87	221.25	206.44	225.1	0		279.43	243.74	246.26	218	240.7	0
237.6	201.83	240.73	232.17	213.18	233.59	0		140.93	145.66	140.98	127.12	128.44	0		195.25	220	223.73	208.76	230.7	0		277.43	246.84	248.4	217.79	243.2	0
238.5	202.51	242.49	232.2	216.68	236.29	0		141.51	145.19	138.9	128.3	134.6	0		195.22	217.99	219.95	208.48	228.52	0		280.6	246.39	244.63	219.03	241.92	0
239.4	201.65	238.29	230.04	214.92	234.95	0		141.25	138.76	137.82	125.12	131.36	0		195.41	211.7	220.04	203.11	225.48	0		278.71	243.66	246.95	216.38	244.62	0
240.3	196.93	235.63	229.53	209.56	230.45	0		139.68	143.18	140.08	124.12	132.32	0		199.78	219.44	224.82	208.43	231.54	0		277.15	244.69	244.53	215.64	242.23	0
241.2	201.26	244.06	231.65	215.36	238	0		139.43	141.44	140.32	127.19	132.35	0		198.77	220.28	225.58	211.49	232.17	0		277.8	245.03	245.83	216.7	243.93	0
242.1	199.19	241.89	231.12	214.84	234.54	0		142.59	147.73	142.95	130.27	135.07	0		198.65	218.67	224.73	208.23	229.99	0		275.13	242.84	244.78	214.29	236.43	0
243	195.74	236.38	228.09	196.91	231.88	0		139.42	143.16	139.05	130.45	131.13	0		195.81	216.01	222.44	205.44	227.56	0		275.72	242.95	246.15	212.61	239.94	0
243.9	203.28	239.8	231.85	213.43	234.47	0		139.46	141.53	136.99	125.17	130.65	0		193.49	217.29	223.07	208.27	226.44	0		277.59	244.97	244.74	218.2	240.11	0
244.8	200.24	243.37	233.77	213.96	235.52	0		141.29	146.63	140.83	126.64	132.66	0		196.71	218.94	222.32	207.2	228.43	0		273.19	241.58	246.81	210.94	238.22	0
245.7	199.56	237.74	231.78	210.1	229.93	0		136.94	144.76	138.27	123.93	129.23	0		192.66	219.34	220.55	204.61	231.31	0		275.85	244.44	246.02	212.87	241.93	0
246.6	203.44	240.44	232.89	214.06	233.11	0		140	143.15	138.47	123.98	131.02	0		197.84	217.32	223.04	209.26	231.21	0		278.06	244.61	247.68	220.67	245.09	0
247.5	203.35	243.18	234.99	215.19	238.95	0		139.89	141.79	139.07	126.9	132.82	0		191.23	214.64	219.92	206.57	228.3	0		273.82	244.17	246.44	217.64	242.72	0
248.4	198.86	238.79	230.39	213.63	235.35	0		138.42	141.92	138.18	126.6	132.51	0		197.98	218.6	223.12	209.52	232.9	0		277.84	244.73	245.54	219.51	245.21	0
249.3	199.5	240.22	231.04	213.89	235.02	0		138.48	141.34	136.24	122.78	128.36	0		195.49	215.65	220.38	205.49	225.81	0		277.94	245.44	247.94	218.3	244.38	0
250.2	198.81	235.67	229.17	212.2	231.85	0		140.08	143.65	138.88	125.11	129.97	0		195.43	217.69	222.52	207.81	229.87	0		275.24	243.84	246.71	216.19	243.78	0
251.1	199.69	239.93	230.34	214.3	235.32	0		140.21	143.52	136.98	126.39	133.3	0		195.02	217.17	220.1	206.03	227.73	0		273.38	243.12	244.59	216.93	240.32	0
252	200.97	239.9	234.61	213.48	231.99	0		141.06	142.1	141.56	123.6	130.44	0		202.43	222.15	225.28	208.63	233.46	0		276.72	246.05	245.09	217.55	244.2	0
252.9	200.38	239.83	229.34	211.75	237.4	0		140.45	143.53	140.36	122.65	134.47	0		197.68	221.8	227.41	210.82	234.65	0		272.73	242.71	245.5	215.25	243.04	0
253.8	202.84	243.08	233.69	215.24	238.2	0		141.41	144.26	138.84	125.94	135.13	0		195.11	217.16	224.08	206.71	230.99	0		277.13	245.68	250.37	218.72	246.35	0
254.7	198.82	238.03	233.81	212.89	236.74	0		139.74	139.44	138.79	121.99	129.01	0		194.75	217.18	221.68	206.25	227.49	0		276.78	243.8	248.38	218.25	241.32	0
255.6	199.48	240.33	232.57	210.43	232.93	0		139.58	143.78	143.15	122.6	131.07	0		197.59	220.22	226.06	209.4	232.04	0		276.17	241.71	246.45	214.1	242.48	0
256.5	195.27	236.41	231.8	211.37	232	0		137.83	145.68	140.62	125.87	131.78	0		196.6	219.78	222.18	208.77	226.87	0		275.6	246.56	245.43	216.81	240.01	0
257.4	201.21	240.83	232.13	211.94	235.44	0		139.89	143.95	139.97	125.89	133.12	0		196.81	217.02	222.07	207.62	230.07	0		277.53	245.33	250.95	217.8	245.1	0
258.3	198.13	238.12	229.41	211.35	232.24	0		139.43	139.43	136.46	122.94	126.05	0		196.09	215.59	220.47	206.18	227.67	0		278.71	247.12	248.22	218.27	244.26	0
259.2	198.87	236.21	228.54	213.45	233.06	0		138.11	140.76	135.42	122.79	128.38	0		196.4	217.72	222.46	204.29	226.92	0		276.8	245.73	248.39	215.18	244.21	0
260.1	197.9	238.84	228.02	212.41	231.63	0		138.38	142	139.9	125.9	133.09	0		196.67	217.52	224.25	207.63	230.66	0		275.49	244.63	250.21	217.65	242.39	0
261	198.64	238.12	232.25	210.78	235.89	0		136.9	142.34	141.55	122.22	129.06	0		194.09	217.31	223.21	205.84	225.57	0		274.44	244.71	246.83	217.93	243.19	0
261.9	201.08	240.32	229.36	212.04	236.19	0		136.51	140.28	137.73	122.15	131.25	0		198.43	216.36	222.82	207.72	232.05	0		275.98	244.71	246.69	215.55	241.83	0
262.8	198.78	240	230.19	212.64	233.08	0		140.1	142.92	140.62	124.48	132.13	0		196.08	218.51	224.06	204.13	228.66	0		272.27	244.68	246.35	215.52	237.77	0
263.7	201.5	241.16	234.75	214.67	235.33	0		141.79	146.03	143.78	127.95	133.13	0		201.03	221.53	227.84	209.86	232.26	0		278.25	246.81	249.89	215.77	242.65	0
264.6	201.3	243.65	233.75	215.76	237.44	0		141.84	144.68	140.38	125.3	133.98	0		195.43	213.5	220.83	204.14	229.95	0		272.89	240.04	244.63	212.06	240.14	0
265.5	200.04	240.77	229.75	212.68	232.72	0		137.14	143.79	137.97	122.81	128.82	0		194.92	219.5	220.19	201.73	227.12	0		273.69	244.82	246.29	213.17	242.3	0
266.4	199.98	242.15	231.47	214.49	236.76	0		137.52	141.5	138.1	123.44	127.62	0		193.95	215.35	221.61	204.59	225.28	0		271.32	242.05	247.04	214.19	241.31	0
267.3	198.44	236.57	229.91	210.27	231.17	0		137.85	142.35	140.39	124.28	131.2	0		193.63	216.58	223.05	204.44	228.54	0		272.58	244.8	245.91	214.06	240.33	0
268.2	197.54	235.76	229.32	208.04	231.81	0		136.47	140.18	140.01	123.2	131.35	0		196.58	219.04	226.34	207.95	229.45	0		272.9	242.81	245.92	213.81	240.87	0
269.1	200.84	239.27	232.77	215.23	234.73	0		138.24	143.52	141.22	124.59	132.25	0		194.26	219.42	224.07	207.05	230.52	0		273.41	246.19	250.02	214.53	242.8	0
270	202.41	240.09	235.98	212.53	236.18	0		136.97	141.7	140.65	123.05	131.83	0		193.02	217.51	221.11	205.85	229.21	0		273.29	241.29	247.26	214.14	243.12	0
270.9	203.32	241.89	232.84	215.29	234.2	0		140.86	143.38	140.76	125.5	130.4	0		197.92	216.44	223.98	206.76	229.65	0		276.08	243.85	249.04	213.17	243.94	0
271.8	199.43	242.35	232.67	211.09	234.37	0		140.78	143.41	141.07	123	131.56	0		196.62	216.13	224.21	205.63	229.08	0		274.26	245.04	248.22	216.31	243.89	0
272.7	200.14	238.68	231.67	211.54	229.72	0		138.71	142.58	141.51	123.07	129.53	0		196.33	217	225.74	205.33	229.61	0		273.29	242.05	246.38	212.25	240.87	0
273.6	199.14	240.34	232.93	211.85	235.46	0		138.38	141.79	137.8	119.79	129.1	0		198.49	215.92	221.84	203.32	227.29	0		275.57	242.08	247.62	213.08	241.55	0
274.5	199.49	241.82	230.99	211.35	233.36	0		142.34	143.2	143	124.4	132.15	0		199.45	220.76	226.88	207.2	232.17	0		275.84	246.52	249.43	217.89	244.72	0
275.4	196.11	238.64	230.53	208.5	231.96	0		137.17	141.97	140.28	119.57	129.63	0		194.71	216.77	224.39	204.65	230.35	0		274.49	244.44	248.41	214.75	244.35	0
276.3	198.32	239.65	231.07	212.9	234.69	0		141.14	143.66	140.15	126.59	133.83	0		194.59	218.8	225.96	208.47	232.12	0		272.35	243.92	249.09	213.29	242.14	0
277.2	196.03	236.11	232.15	211.42	234.85	0		136	139.12	140.81	120.68	129.75	0		196.29	217.33	224.72	205.85	228.47	0		274.07	244.06	248.24	215.3	239.66	0
278.1	198.66	239.47	233.58	212.89	234.46	0		137.19	143.08	142.98	122.71	133.22	0		197.64	216.85	226.32	206.1	230.8	0		273.84	243.52	248.69	216.12	245.17	0
279	197.25	238.96	230.13	208.94	233.47	0		135.09	139.71	138.02	118.23	125.55	0		196.36	216.51	223.48	200.67	226.08	0		273.49	244.77	247.73	211.09	241.22	0
279.9	197.36	235.51	228.7	210.23	231.83	0		137.42	140.6	139.79	123.12	129.48	0		196.31	215.75	225.71	205.94	229.17	0		274.46	244.61	252.46	215.78	245.32	0
280.8	201.96	242.85	231.94	211.78	239.11	0		139.25	144.38	142.61	124	132.99	0		195.12	216.17	222.64	203.33	226.71	0		273.72	245.82	250.01	212.38	241.19	0
281.7	200.19	239.37	230.89	210.36	233.86	0		138.97	143.18	140.41	124.21	132.17	0		196.23	217.67	223.38	203.07	227.82	0		274.81	246.57	251.24	214.42	243.76	0
282.6	200.65	241.13	234.62	210.38	234.56	0		135.46	143.52	139.54	119.29	127.51	0		192.69	217.49	223.48	203.4	227.32	0		271.7	244.14	250.07	212.64	244.21	0
283.5	195.31	236.15	228.36	208.23	230.42	0		137.89	144.31	140.26	124.26	132.26	0		197.55	221.34	224.97	205.98	231.63	0		274.64	247.13	250.72	213.43	244.57	0
284.4	199	239.72	230.75	214.98	233.39	0		137.75	144.09	141.74	123.69	130.76	0		196.25	216.18	224.35	201.76	228.41	0		274.21	242.76	248.9	212.66	241.63	0
285.3	203.04	243.37	234.82	217	236.57	0		139.53	146.93	141.51	126.54	131.86	0		195.55	219.03	224.52	205.58	228.96	0		275.45	245.02	249.3	214.29	241.59	0
286.2	201.44	237.86	232.87	211.06	234.54	0		139.97	143.01	139.9	123.94	131.56	0		196.25	215.2	222.39	202.84	226.9	0		277.67	247.59	249.31	213.25	247.12	0
287.1	197.44	240.85	231.6	210.11	232.72	0		136.75	142.13	136.9	120.89	130.37	0		195.4	216.15	222.41	205.55	231.55	0		272.43	244.85	249.65	212.26	243.36	0
288	200.89	236.32	233.61	211.69	233.9	0		138.71	142.33	142.04	125.28	132	0		196.73	219.35	224.73	207.13	233.22	0		274.93	245.84	251.06	214.91	243.74	0
288.9	201	240.54	231.36	208	235.08	0		136.52	145.35	139.29	120.99	130	0		195.38	220.46	222.32	203.24	227.6	0		271.37	244.17	245.36	212.16	240.25	0
289.8	199.15	241.41	232.79	211.38	233.74	0		134.31	142.61	137.64	120.41	126.9	0		195.33	216.57	220.79	203.35	229.04	0		270.57	243.73	246.82	212.17	243.94	0
290.7	201.23	243.25	233.21	212.46	234.49	0		139.25	145.35	142.39	122.44	131.22	0		196.98	218.63	224.95	207.35	230.06	0		272.64	244.98	248.84	214.3	243.26	0
291.6	198.62	238.39	232.53	210.46	232.54	0		135.66	141.11	140.46	120.87	129.61	0		193.85	215.52	221.55	201.68	227.24	0		271.3	242.95	247.15	209.48	241.92	0
292.5	197.25	237.76	230.94	208.4	232.56	0		136.86	143.59	142.13	123.83	132.14	0		197.47	216.38	223.99	204.2	229.92	0		272.44	239.98	246.66	211.93	239.65	0
293.4	197.26	238.27	234.15	208.73	232.16	0		136.64	141.44	139.3	121.32	127.02	0		195.96	218.89	222.48	207.38	228.71	0		273.04	245.28	248.4	214.09	244.31	0
294.3	202.39	244.85	233.96	216.92	236.34	0		140.67	148.58	143.05	127.25	133.52	0		198.56	220.88	226.34	208.02	231.04	0		272.46	245.23	249.17	211.82	242.59	0
295.2	193.79	239.96	229.9	208.42	233.43	0		135.08	142.44	138.55	119.43	127.47	0		197.88	216.9	223.65	203.26	229.04	0		273.36	246.77	250.74	215.5	246.6	0
296.1	199.67	238.22	232.07	210.85	235.33	0		137.14	142.32	140.93	121.93	131.8	0		195.95	219.11	224.71	204.8	230.94	0		269.5	243.45	248.48	209.28	241.99	0
297	197.53	238.31	231.05	212.19	232.73	0		135.07	139.82	136.87	122.61	126.84	0		197.99	220.92	224.12	209.46	232.52	0		271.19	246.18	248.8	212.06	242.34	0
297.9	198.13	239.44	231.52	212.94	233.76	0		140.19	144.31	142.44	124.19	134.24	0		197	217.82	223.59	206.08	232.07	0		272	241.23	247.31	210.33	242.48	0
298.8	201.82	240.68	235.84	212.2	234.36	0		139.77	143.44	141.54	124.48	130.26	0		197.49	216.31	222.42	202.71	229.44	0		274.22	239.98	248	211.98	241.27	0
299.7	201.12	240.62	235.47	206.74	236.28	0		136.02	142.06	141.7	120.7	133.51	0		194.26	216.15	224.56	200.06	231.41	0		271.92	244.21	249.62	208.12	243.73	0
300.6	203.01	241.81	236.22	210.93	236.58	0		140.7	142.81	144.24	122.82	132.14	0		194.64	216.16	226.08	206.15	230.35	0		269.92	243.37	250.81	212.01	244.2	0
301.5	198	237.92	231.46	209.58	233.69	0		136.87	144.91	142.01	122.19	131.06	0		193.78	216.59	222.99	204.56	231.43	0		271.21	245.81	248.71	211.84	242.8	0
302.4	198.95	238.96	230.14	210.83	231.21	0		136.87	141.26	140.45	119.22	128.91	0		195.55	217.05	223.52	204.03	229.02	0		270.26	243.94	248.38	213.29	239.43	0
303.3	200.06	239.6	234.79	213.92	232.42	0		137.66	142.43	138.63	123.1	129.3	0		194.19	216.48	223.34	202.05	227.1	0		270.98	244.7	249.09	212.12	244.79	0
304.2	197.75	238.62	230.66	210.34	231.71	0		134.09	137.89	140.37	120.74	129.59	0		191.54	212.67	223	200.96	226.68	0		270.98	243.39	250.81	210.17	241.37	0
305.1	197.99	238.35	235.77	209.93	232.32	0		134.44	139.44	138.1	118.27	127.17	0		193.92	213.66	222.72	203.39	227.05	0		273.91	243.21	251.23	213.12	242.02	0
306	201.77	241.07	236.62	215.36	237.24	0		137.68	140.53	139.2	121.99	128.81	0		193.76	214.59	220.7	199.81	227.18	0		270.89	242.2	247.94	211	243.2	0
306.9	203.9	243.64	235.38	211.62	235.23	0		138.16	144.03	141.62	120.45	128.46	0		194.55	217.42	225.89	203.14	232.71	0		269.22	245.05	248.61	211.91	243.58	0
307.8	196.05	240.65	230.7	210.46	231.55	0		136.59	141.86	138.16	119.31	127.96	0		197.53	219.7	222.52	203.78	230.08	0		270.07	243.13	246.61	210.46	242.91	0
308.7	198.57	238.83	233.16	210.49	235.13	0		137.5	140.05	139.21	119.89	128.74	0		194.27	215.35	222.52	200.4	227.48	0		268.02	242.52	247.99	208.14	242.38	0
309.6	195.13	235	230.86	207.59	231.4	0		133.56	141.72	141.07	119.15	127.6	0		197.8	219.05	225.62	203.47	229.63	0		271.72	245.95	247.59	209.44	242.75	0
310.5	197.82	236.36	231.34	209.01	231.74	0		138.24	143.06	139.11	122.17	128.51	0		199.18	221.54	223	204.1	230.61	0		272.14	243.8	249.15	212	241.91	0
311.4	199.73	239.89	230.35	211.11	232.86	0		135	143.55	138.34	119.23	128.68	0		194.77	216.8	222.84	201.23	228.44	0		271.29	241.15	248.4	207.77	242.37	0
312.3	201.24	241.34	235.26	214.42	235.8	0		135.14	141.2	141.54	122.02	129.45	0		193.4	217.37	223.46	203.41	227.92	0		272.01	244.01	249.31	209.49	243.73	0
313.2	198.81	236.11	227.89	207.93	232.59	0		138.48	139.33	135.9	118.62	128.75	0		196.86	216.63	224.47	203.13	228.59	0		271.44	245.13	250.47	212.45	241.25	0
314.1	199.79	241.77	231.2	207.69	232.36	0		138.92	144.21	141.7	120.54	130.37	0		194.6	216.46	222.21	202.58	226.32	0		270.57	245.2	250.38	210.49	242.25	0
315	200.79	240.73	233.59	212.91	235.54	0		138.84	144.83	140	124.35	132.28	0		195.54	221.73	222.93	203.03	231.77	0		269.77	246.34	249.5	210.52	244.6	0
315.9	200.68	241.11	235.47	212.18	234.06	0		138.76	142.34	141.82	122.91	128.99	0		195.2	215.9	222.42	203.84	227.32	0		269.66	245.14	248.46	211.01	241.36	0
316.8	198.24	235.25	231.6	207.27	229.92	0		137.32	144.28	141.96	121.9	128.89	0		197.63	221.7	226.73	205.51	228.19	0		269.16	244.3	247.68	209.53	239.61	0
317.7	192.58	232.69	229.15	202.65	225.92	0		134.11	141.28	139.93	119.03	129.88	0		200.31	222.28	224.95	203.47	229.47	0		271.88	241.35	247.5	207.24	242.32	0
318.6	202.76	246.64	235.84	214.67	234.94	0		139.32	146.46	144.99	126.83	129.77	0		193.39	212.81	224.01	204.99	228.44	0		269.15	243.97	247.89	209.09	240.22	0
319.5	207.21	245.59	240.05	216.89	234.83	0		142.82	148.3	145.18	125.94	131.77	0		189.95	214.91	221.87	203.01	227.23	0		267.38	244.14	248.55	210.69	241.18	0
320.4	197.95	241.37	234.89	213.51	236.01	0		136.28	143.61	143.1	123.09	134.04	0		197.37	219.94	224.68	203.73	230.23	0		272.83	244.24	249.07	210.97	243.17	0
321.3	194.21	236.54	231.01	205.86	233.27	0		136.88	143.97	142.21	121.13	131.12	0		194.48	217.2	223.84	203.14	227.57	0		270.26	243.14	251.28	209.18	240.07	0
322.2	199.3	241.67	234.68	210.03	233.9	0		138.27	144.21	143.56	123.05	131.07	0		194.63	217.55	223.1	200.67	229.26	0		268.49	238.89	248.01	208.47	242.02	0
323.1	198.47	239.69	234.77	211.83	228.25	0		135.15	142.07	140.18	121.16	126.39	0		195.49	216.2	225.02	204.1	230.36	0		268.84	242.31	249.87	208.91	243.22	0
324	199.6	242.34	233.38	207.99	237.58	0		138.29	146.19	140.2	120.06	133.04	0		198.82	218.76	223.76	203.68	233.33	0		268.57	245.22	251.24	212.26	246.56	0
324.9	201.4	240.45	233.66	213.33	233.55	0		133.81	141.06	137.97	120.93	126.11	0		193.13	216.1	221.87	201.68	225.09	0		266.11	241.5	246.3	208.35	240.4	0
325.8	199.79	241.84	235.36	212.73	235.32	0		136.81	145.02	140.37	122.63	134.72	0		192.98	218.19	222.75	204.08	230.85	0		264.69	240.23	246.96	209.08	240.64	0
326.7	199.74	241.02	234.8	211.91	234.2	0		135.34	141.93	138.89	122.57	128.51	0		195.35	217.28	223.78	204.15	229.47	0		273.48	248.44	254.31	212.92	248.06	0
327.6	200.42	240.55	232.89	208.95	231.96	0		134.44	143.14	142.2	120.45	130.01	0		194.56	218.37	224.09	204.63	230.49	0		268.97	245.44	250.12	211.85	241.74	0
328.5	199.79	240.7	235.92	210.33	235.47	0		137.66	142.49	143.28	121.99	132.8	0		196.59	216.21	225.43	202.36	227.5	0		272.2	242.72	251.34	208.91	241.41	0
329.4	194.19	237.51	231.26	210.56	230.47	0		135.74	142.2	136.42	119.51	127.98	0		196.77	219.44	223.87	203.63	231.39	0		272.86	245.55	253.74	213.69	246.41	0
330.3	198.72	239.12	234.88	209.52	235.78	0		138.24	144.86	143.48	122.58	131.26	0		195.27	219.02	223.92	202.09	227.91	0		266.86	242.51	250.77	207.77	239.86	0
331.2	199.02	238.19	230.19	208.59	230.79	0		133.5	138.31	135.03	114.95	124.85	0		195.08	217.2	222.95	201.3	227.46	0		269.63	245.43	249.04	208.41	241.22	0
332.1	203.07	242.88	234.9	211.88	236.27	0		138.68	144.52	140.26	121.94	130.18	0		192.29	215.89	221.12	197.88	223.56	0		268.42	242.52	248.15	206.53	239.71	0
333	197.02	239.22	232.21	207.51	230.09	0		137.61	141.54	141.11	119.21	129.67	0		195.89	215.7	223.04	199.3	229.46	0		271.17	241.63	248.45	206.96	242.33	0
333.9	202.54	241.24	231.39	212.11	235.58	0		138.04	144.97	141.83	123.48	131.06	0		193.38	217.64	222.23	202.04	228.98	0		268.67	241.87	249.57	207.47	241.94	0
334.8	197.54	241.67	232.2	211.09	235.78	0		134.41	142.89	137.04	121.08	128.66	0		196.79	216.27	224.15	200.36	225.32	0		267.4	242.1	246.82	204.56	240.54	0
335.7	201.56	240.89	235.41	210.95	237.94	0		139.4	145.77	143.7	122.78	133.15	0		196.19	218.65	226.42	203.88	231.11	0		267.36	243.84	251.29	209.99	243.32	0
336.6	198.06	240.18	233.21	209.59	234.19	0		135.9	141.51	140.42	121.23	128.8	0		192.15	215.13	224.86	201.45	228.66	0		265.24	244.22	250.63	208	242.63	0
337.5	196.72	237.83	230.21	209.45	232.37	0		134.29	141.51	138.21	116.72	125.43	0		195.4	217.08	225.38	202	229.87	0		269.54	241.71	250.46	206.34	242.72	0
338.4	197.89	238.86	231.31	206.88	233.37	0		136.71	144.43	141.18	118.57	131.64	0		195.93	219.09	224.58	202.69	230.68	0		268.33	242.93	250.57	207.96	245.32	0
339.3	196.79	239.94	231.22	208.15	233.32	0		136.01	143.47	139.77	119.22	131.32	0		196.41	221.03	229.24	203.09	230.54	0		271.02	246.46	253.14	209.37	244.91	0
340.2	201.7	245.36	237.3	212.83	237.77	0		138.82	143.39	144.03	123.65	129	0		195.99	216.68	225.09	202.96	229.46	0		269.15	244.96	249.71	208.24	242.79	0
341.1	198.44	241.2	231.85	208.77	234.37	0		136.86	143.6	139	120.61	128.65	0		196.46	219.26	225.67	201.43	228.63	0		267.55	245.85	250.56	208.21	240.37	0
342	201.71	240.23	236.32	212.46	234.38	0		135.39	142.32	140.69	119.2	128.65	0		196.4	221.23	227.31	203.88	229.45	0		268.62	244.94	250.67	208.82	244.7	0
342.9	197.1	238.89	231.45	207.51	234.33	0		136.58	140.69	140.2	122.96	128.04	0		193.86	217.39	226.88	203.6	229.08	0		270.38	244.54	253.07	208.15	243.54	0
343.8	202.84	244.5	236.47	211.86	238.12	0		138.03	143.23	141.55	121.05	130.77	0		193.37	215.13	222.42	201.5	226.41	0		264.87	240.64	249.92	206.45	240.42	0
344.7	199.55	241.69	231.82	211.37	234.2	0		136.21	141.37	139.07	121.15	128.34	0		196.49	216.87	224.2	202.15	228.98	0		268.8	243.56	252.17	208.72	243.43	0
345.6	199.3	240	232.9	212.07	234.62	0		134.63	144.05	139.07	120.72	130.28	0		195.13	219.28	224.72	200.63	230.77	0		270.01	244.05	251.48	207.43	245.32	0
346.5	195.67	238.68	233.07	209.32	233.42	0		132.03	142.44	140.04	118.83	130.47	0		195.97	220.44	225.56	201.68	231.51	0		270.26	245.12	253	211.05	244.56	0
347.4	195.72	240.04	233.6	208.3	232.8	0		137.9	141.98	143.04	119.75	130.93	0		197.86	219.59	225.19	202.96	228.28	0		268.7	245.12	250.8	210.03	242.66	0
348.3	201.98	242.04	236.53	212.3	236.96	0		132.98	140.81	140.16	119.35	129.44	0		194.1	217.33	226.23	200.86	228.79	0		268.4	242.1	252.03	207.28	241.64	0
349.2	195.48	237.11	232.89	206.99	231.58	0		135.94	142.59	141.33	120.13	128.9	0		196.99	218.46	226.37	203.05	230.29	0		267.35	241.78	252.5	204.65	241.07	0
350.1	197.66	235.48	236.26	211.01	237.53	0		136.75	143.48	147	122.73	130.61	0		197.28	220.3	226.45	202.56	230.94	0		267.95	242.6	251.32	206.92	243.03	0
351	197.51	236.73	231.21	207.17	232.18	0		137.35	142.35	139.01	118.2	128.08	0		197.06	219.2	226.84	201.44	230.98	0		268.53	241.34	253.16	206.99	244.74	0
351.9	198.05	236.26	233.65	208.7	232.04	0		132.95	137.72	137.8	115.72	126.15	0		196.89	218.21	224.23	200.37	227.06	0		275.63	247.69	255.89	211.83	246.27	0
352.8	197.63	237.67	231.9	208.49	232.38	0		135.49	145.01	141.68	119.55	128.99	0		192.46	215.22	222.86	198.98	224.39	0		268.89	242.63	250.73	206.54	239.81	0
353.7	200.58	241.14	235.44	211.55	234.88	0		137.48	144.08	141.98	121.19	128.93	0		194.79	216.76	223.02	202.17	230.71	0		267.01	243.04	250.82	209.61	244.21	0
354.6	199	241.72	232.13	211.04	233.47	0		137.44	143.07	142.43	122.23	130.47	0		191.37	213.84	223.21	199.45	227.98	0		263.85	242.08	249.84	206.19	242.67	0
355.5	195.83	240.56	234.86	207.42	233.58	0		137.8	145.63	144.4	120.96	131.38	0		197.92	219.9	224.87	203.95	230.15	0		266.86	241.86	251.46	207.01	244	0
356.4	194.14	241.11	231.36	208.41	229.77	0		133.07	141.95	141.45	117.06	127.57	0		196.19	217.24	226.1	199.74	228.78	0		269.54	243.33	250.99	207.13	244.77	0
357.3	197.93	239.3	234.85	208.75	234.38	0		137.87	144.3	144.92	120.93	132.29	0		196.99	219.71	228.97	202.87	229.52	0		268.11	242.78	251.88	207.6	242.51	0
358.2	202.69	241.51	233.98	209.75	234.64	0		137.43	144.37	141.59	120.88	128.2	0		194.98	216.49	226.66	201.27	229.21	0		271.63	245.36	253.33	207.83	245.4	0
359.1	200.42	242.98	235.69	208.6	236.47	0		138.68	147	145.34	119.88	132.79	0		200.27	220.63	227.16	201.24	229.12	0		269.66	244.95	253.48	206.56	243.98	0
360	196.94	237.08	234.64	205.31	230.45	0		135.13	142.91	143.59	119.07	130.19	0		201.4	221.77	230	205.09	234.38	0		272.33	245.32	255.6	209.9	248.42	0
360.9	202.18	242.27	237.46	210.59	238.12	0		137.7	143.44	144.84	121.46	129.27	0		196.14	220.32	227.99	202.13	231.84	0		269.9	245.79	255.88	209	245.25	0
361.8	199.29	237	230.58	205.16	232.72	0		135.77	142.48	144.11	120.7	129.94	0		196.18	219.98	228.84	206.09	230.54	0		264.7	242.5	249.69	206.47	240.34	0
362.7	198.92	240.06	234.63	207.74	234.71	0		138.2	144.87	143.36	121.01	131.98	0		197.86	218.25	226.33	202.49	231.52	0		268.53	240.99	252.95	205.35	245.4	0
363.6	202.66	240.71	235.79	208.76	235.77	0		139.57	146.01	146.73	122.86	133.8	0		200.12	223.55	233.1	207.02	236.68	0		269.22	243.96	255.61	208.22	244.53	0
364.5	198.04	239.81	234.81	209.95	237.1	0		134.79	143.46	140.23	117.4	131.12	0		195.88	221.08	226.28	202.02	231.59	0		267.76	244.6	252.71	207.4	243.82	0
365.4	197.83	242.44	234.11	209.84	237.88	0		137.41	146.73	145.74	122.97	133.11	0		196.66	221.15	228.49	204.39	235.45	0		270.36	244.77	254.02	206.72	246.05	0
366.3	203.75	243.34	238.03	210.96	240.47	0		134.99	144.92	144.02	119.96	132.62	0		196.48	221.15	228.96	204.97	230.58	0		266.35	244.34	251.99	204.8	243.6	0
367.2	202.06	242.31	240.24	210.57	237.94	0		140.05	145.04	147.35	123.61	132.28	0		200.2	219.22	229.26	203.48	231.41	0		267.92	242.81	252.59	206.43	243.32	0
368.1	200.17	242.05	236.86	207.55	235.8	0		137.56	145.25	145.03	120.94	130.05	0		197.79	219.27	226.99	201.1	231.6	0		266.39	241.37	252.58	205.52	243.48	0
369	197.59	240.43	232.01	208.29	233.96	0		133.39	142.48	140.49	117.55	130.2	0		198.38	219.39	227.56	202.59	232.43	0		269.81	243.91	252.14	205.02	246.83	0
369.9	194.9	241.97	230.99	204.96	234.16	0		139.24	144.83	146.22	120.88	133.06	0		198.89	218.86	227.35	205.26	230.51	0		267.65	241.52	251.17	207.6	242.8	0
370.8	198.25	239.78	233.1	210.37	236.47	0		137.39	143	141.26	119.3	129.6	0		200.89	220.74	227.27	202.37	232.19	0		270.93	244.42	254.23	209.01	247.66	0
371.7	201.96	243.4	235.25	210.21	236.73	0		137.76	146.63	143.64	122.77	133.61	0		196.28	219.79	228.26	202.21	231.08	0		267.53	241.54	251.25	205.66	243.36	0
372.6	199.68	241.17	236.6	210.43	233.14	0		136.81	142.43	140.84	117.98	126	0		196	217.46	226.58	201.48	232.83	0		266.91	242.07	252.57	208.48	245.31	0
373.5	197.86	241.17	235.88	212.63	238.16	0		133.84	142.85	142.27	118.41	129.64	0		196.68	215.01	223.21	199.15	228.14	0		271.65	242.78	253.71	205.48	243.87	0
374.4	197.45	239.68	236.59	208.97	238.38	0		137.02	144.12	145.64	120.46	132.02	0		197.23	218.81	226.31	200.83	229.34	0		270.1	243.34	253.08	205.49	244.15	0
375.3	197.67	239.26	235.78	210.84	231.78	0		137.85	143.26	143.86	119.49	126.97	0		197.17	216.56	226.04	201.16	228.22	0		267.37	242.21	254.9	205.62	245.02	0
376.2	196.42	238.98	234.49	206.92	237.17	0		137.95	146.21	146.83	121.07	132.38	0		198.54	218.85	227.61	203.88	230.98	0		265.04	241.31	250.77	205.17	242.21	0
377.1	200.96	242.28	236.43	207.24	233.47	0		138.99	146.6	145.33	122.45	129.4	0		196.53	219.91	226.7	200.55	231.38	0		264.58	243.31	251.62	201.85	243.11	0
378	195.71	241.05	236.46	207.57	235.62	0		134.62	144.82	145.97	119.84	132.3	0		198.05	221.74	228.91	204.49	232.03	0		268.57	246	255.24	208.13	244.53	0
378.9	197.59	239.22	232.88	209.2	233.31	0		134.81	143.22	140.99	119.65	132.02	0		197.27	219.81	226.51	204.32	231.58	0		269.07	242.55	255.18	205.76	244.1	0
379.8	198.98	239.85	235.74	211.23	237.42	0		137.01	139.92	141.24	120.55	129.02	0		199.43	220.24	226	203.23	230.86	0		268.13	244.91	253.11	206.13	244.31	0
380.7	202.39	241.31	237.62	212.18	235.9	0		134.9	144	142	120.53	127.37	0		193.82	215.48	225.44	199.86	227.21	0		265.95	243.25	253.62	201.42	243.47	0
381.6	198.59	240.55	237.27	210.51	234.17	0		134.54	142.29	144.3	117.14	128.68	0		196.05	220.02	227.71	202.11	233.13	0		266.42	244	254.58	207.54	245.19	0
382.5	198.88	238.38	234.35	206.43	234.52	0		136.84	142.46	141.97	116.84	130.04	0		196.6	218.26	226.16	200.24	230.14	0		269.63	243.77	254.1	207.06	244.75	0
383.4	197.69	241.25	236.43	207.84	233.28	0		138.19	145.96	144.39	119.69	130.38	0		198.73	220.32	228.87	204.93	233.09	0		268.41	245.07	254.01	207.4	244.82	0
384.3	199.01	241.31	237.31	207.61	235.03	0		138.68	148.57	150.93	122.89	133.72	0		199.19	222.35	229.92	203.06	233.32	0		265.62	242.86	252.71	203.2	244.24	0
385.2	199.56	240.07	236.81	209.87	238.75	0		139.14	148.12	148.62	123.08	136.18	0		197.25	219.22	226.73	200.99	230.22	0		268.92	244.27	254.24	206.19	244.32	0
386.1	198.77	244.5	236.86	208.84	236	0		135.99	144.47	144.16	120.7	132.45	0		192.41	215.54	225.7	198.97	227.22	0		266.65	243.95	253.42	205.28	242.57	0
387	197.58	241.3	237.58	209.91	236.76	0		136.79	146.22	144.8	120.81	130.31	0		196.61	218.82	227.04	201.26	232.2	0		264.29	243.74	254.23	206.69	247.04	0
387.9	200.08	241.46	235.3	208.22	233.09	0		136.75	146.28	144.83	119.2	130.13	0		201.03	221.99	228.64	201.11	230.67	0		269.6	246.02	255.57	206.12	244.77	0
388.8	198.85	242.07	237.11	209.59	235.63	0		136.3	146.65	143.45	118.82	130.9	0		196.62	217.02	225.27	200.03	227.52	0		269.04	244.2	255.4	206.28	245.52	0
389.7	196.31	239.41	235.88	207.09	235.93	0		133.04	143.26	145.59	120.89	129.17	0		200.44	223.18	230.33	205.77	235.47	0		269.3	244.83	255.13	202.89	246	0
390.6	197.24	238.11	234.83	203.89	236.69	0		132.77	140.97	141.97	114.95	129.75	0		196.41	218.82	227.35	198.88	229.66	0		268.63	243.29	258.12	205.63	244.45	0
391.5	198.8	241.4	236.86	208.35	234.56	0		134.95	144.79	143.17	117.85	131.61	0		198.64	220.36	230.86	204.41	232.94	0		270.45	243.66	256.58	208.24	245.8	0
392.4	199.19	237.88	235.39	210.25	238.07	0		135.64	143.58	144.48	120.61	129.02	0		198.72	220.46	228.5	201.99	231.57	0		268.96	245.42	254.72	204.54	246.03	0
393.3	197.06	240.92	233.38	207.43	234.2	0		136.17	143.38	142.98	116.75	128.85	0		198.14	222.28	229.12	203.63	231.79	0		270.6	245.72	256.14	208.18	244.4	0
394.2	197.77	240.04	232.71	208.27	232.74	0		135.69	143.7	141.13	118.89	129.49	0		194.92	219.68	225.54	198.3	230.01	0		267.61	245.89	255.3	205.35	247.06	0
395.1	196.65	240.14	235.57	206.67	236.47	0		135.07	144.8	142.42	120.65	131.51	0		199.56	222.43	228.52	203.93	235.67	0		266.27	244.24	252.99	203.73	244.77	0
396	199.45	240.89	237.93	208.11	235.18	0		136.59	144.43	143.49	119.3	128.95	0		197.82	219.23	228.75	204.15	230.68	0		265.08	243.33	255.21	204.3	243.53	0
396.9	196.87	240.92	234.13	206.53	238.05	0		136.84	143.47	143.67	118.11	131.23	0		198.9	218.35	224.97	201.57	231.56	0		267.03	241.66	251.73	202.87	243.75	0
397.8	198.43	242.56	235.33	204.62	233.85	0		135.38	144.11	144.05	115.35	127.43	0		195.01	217.47	225.85	197.07	228.28	0		266.8	243.68	255.67	204.96	244.11	0
398.7	201.41	241.16	237.14	211.15	237.61	0		138.77	148.01	148.13	124.03	136.69	0		196.55	218.15	228.07	199.71	231.27	0		265.79	244.78	255.07	203.74	246.83	0
399.6	193.89	240.16	235.8	207.22	234.6	0		137.38	151.27	145.83	120.21	134.39	0		199.05	223.88	228.2	201.32	234.56	0		265.92	242.52	252.68	203.38	243.29	0
400.5	197.8	241.63	236.2	210.39	233.53	0		132.6	141.93	142.18	117.71	127.82	0		196.79	217.57	227.14	201.23	230.89	0		267.2	242.74	253.44	206.34	243.7	0
401.4	196.48	240.65	235.41	210.77	234.04	0		136.95	144.38	145.38	120.34	132.43	0		199.52	216.14	227.07	200.58	230.57	0		268.98	239.71	255.17	202.35	242.89	0
402.3	196.78	239.14	232.68	208.64	233.39	0		137.43	147.29	146.75	122.54	131.75	0		201.02	224.53	233.3	206.31	234.3	0		266.49	245.55	255.86	203.31	244.41	0
403.2	199.12	243.55	236.09	208.29	233.35	0		135.36	145.42	144.64	119.23	128.17	0		196.37	219.11	226.66	203.69	231.46	0		265.05	244.22	256.52	206.67	245.87	0
404.1	196.61	238.47	234.02	207.5	236.86	0		136.37	144.42	143.77	120.67	130.76	0		201.3	223.62	233.65	204.19	237.33	0		267.38	241.38	255.7	202.94	245.52	0
405	198.49	241.46	232.81	208.74	234.25	0		135.25	145.95	143.35	117.89	129.43	0		198.93	222.06	230.68	202.04	232.64	0		267.74	243.18	256.49	205.45	248.53	0
405.9	200.88	242.72	241.59	209.81	240.13	0		137.13	144.79	143.73	118.19	130.88	0		195.7	217.8	227.07	201.88	231.92	0		262.69	245.38	255.74	206.9	244.1	0
406.8	196.84	239.59	241.08	209.45	237.35	0		133.64	142.4	146.23	120.23	129.35	0		196.42	217.65	229.18	203.62	232.41	0		267.48	244.41	255.19	203.85	245.78	0
407.7	197.2	238.49	233.64	204.25	236.61	0		136.72	147.13	145.63	120.08	132.24	0		200.68	223.47	228.9	203.65	235.19	0		267.02	241.06	254.52	203.55	244.39	0
408.6	196.69	240.96	233.97	206.65	233.16	0		136.63	147.99	142.8	120.08	128.63	0		196.83	220.57	229.06	201.84	232.97	0		269.79	247.01	259.52	205.91	246.65	0
409.5	199.34	242.6	235.75	207.98	234.52	0		135.53	143.96	140.96	117.36	126.42	0		198.62	221.61	228.75	200.01	232.42	0		266.08	242.72	254.16	202.51	244.08	0
410.4	197.72	240.1	239.61	210.85	235.06	0		133.08	142.08	142.48	118.32	126.83	0		197.9	220.1	226.58	201.07	231.82	0		269.8	246.72	255.26	207.12	247.63	0
411.3	197.53	237.26	234.8	204.01	232.26	0		136.37	142.14	143.68	118.63	128.79	0		202.49	222.15	232.6	201.28	233.85	0		265.79	242.15	256.06	200.52	243.17	0
412.2	196.14	241.27	238.22	209.15	237.67	0		138.11	145.81	145.64	121.81	131.13	0		200.56	221.85	229.85	204.74	234.44	0		264.95	244.01	254.29	202.72	244.6	0
413.1	196.36	239.53	234.94	207.51	235.66	0		131.57	140.59	140.47	115.82	127.6	0		198.83	218.38	227.39	201.82	231.48	0		268.77	244.74	255.57	205.27	246.85	0
414	198.34	240.96	235.08	207.81	237.82	0		138.38	145.1	146.05	118.59	131.94	0		201.11	221.39	232	200.43	232.86	0		266.83	243.94	255.66	202.63	248.53	0
414.9	197.02	239.26	233.45	204.02	233.94	0		134.95	144.13	143.68	116.71	130.53	0		197.47	219.16	230.32	203.12	234.37	0		267.4	243.27	258.14	207.75	249	0
415.8	198.97	242.37	236.87	211.42	238.16	0		137.05	146.38	145.99	118.23	130.61	0		199.33	222.3	228.53	201.37	232.35	0		264.72	242.15	255.23	205.5	245.53	0
416.7	198.21	243.54	235.83	208.41	235.28	0		135.96	147.91	144.64	118.99	131.32	0		199	224.56	228.41	202.16	233.55	0		269.67	244.3	257.08	201.99	246.43	0
417.6	198.67	241.6	235.73	207.51	234.54	0		138.27	145.89	144.91	118.44	129.38	0		196.77	219.79	227.86	200.5	230.61	0		264.63	243.97	253.94	202.89	245.41	0
418.5	195.45	241.81	237.33	208.9	234.01	0		135.89	142.28	145.08	119.12	130.22	0		196.38	218.62	228.47	199.85	230.56	0		265.62	243.12	258.51	204.25	243.49	0
419.4	198.93	243.42	235.2	210.22	236.47	0		135.02	145.51	144.34	119.06	130.07	0		198.85	218.85	229.43	197.36	233.21	0		266.12	246.9	258.19	203.73	250.21	0
420.3	201.55	243.06	236.46	209.35	237.25	0		137.05	147.16	147.73	121.73	132.12	0		199.31	222.59	229.57	200.87	231.72	0		265.38	243.36	255.72	204.33	246.78	0
421.2	200.7	241.35	239.51	210.62	237.87	0		136.3	146.8	143.06	119.17	129.73	0		201.13	222.51	234.11	202.37	234.18	0		267.52	244.08	260.77	204.71	249.38	0
422.1	198.08	244.03	237.39	209.11	237.62	0		136.22	149.88	148.71	121.54	131.22	0		200.02	220	231.74	201.48	233.15	0		266.9	244.68	260.41	202.67	246.48	0
423	200.69	239.82	237.12	208.71	236.76	0		135.93	142.18	144.8	116.96	130.54	0		200.9	221.04	229.9	198.8	234.17	0		265.95	245.2	259.42	202.79	247.81	0
423.9	196.59	240.41	234.13	206.86	234.34	0		134.1	143.72	144.39	116.7	128.71	0		197.46	221.37	229.21	198.66	232.05	0		268.28	245.16	256.35	204.72	245.51	0
424.8	198.9	239.37	239.01	205.29	237.88	0		137.65	144.19	148.44	117.63	131.43	0		200.14	224.29	231.07	202.47	235.67	0		268.82	246.1	258.11	203.01	246.68	0
425.7	196.3	240.96	236.3	207.85	236.46	0		135.27	145.44	144.21	119.82	130.27	0		199.48	222.1	230.8	200.39	235.08	0		264.04	242.97	259.23	199.97	248.52	0
426.6	196.99	240.01	239.02	206.12	235.48	0		135.71	145.3	145.65	116.87	131.78	0		197.86	222.15	231.05	200.38	234.32	0		267.27	243.37	256.31	199.31	245.12	0
427.5	198.28	239	237.59	209.46	234.51	0		135.62	146.51	147.32	118.19	128.7	0		197.58	220.92	231.84	199.24	231.9	0		270.03	246.9	259.95	203.23	246.68	0
428.4	200.31	243.22	240.12	213.09	241.22	0		138.82	148.98	146.95	121.16	136.18	0		199.41	222.32	229.82	200.69	236.99	0		268.59	245.75	259.37	204.15	249.04	0
429.3	195.44	239.98	236.88	208.02	236.2	0		139.79	147.87	146.72	119.17	133.95	0		204.64	223.23	232.07	200.21	237.51	0		265.59	244.26	258.41	200.46	247.03	0
430.2	199.25	243.09	239.27	209.54	235.7	0		136.73	145.78	145.58	118.01	130.13	0		200.91	223.53	232.45	201.9	232.75	0		267.14	245.5	260.13	205.33	249.56	0
431.1	196.28	240.05	236.97	210.04	234.13	0		136.14	146.65	147.18	120.64	131.09	0		196.27	221.1	231.68	200.25	233.24	0		261.03	241.27	257.72	199.19	244.16	0
432	200.05	240.73	235.78	209.47	239.58	0		136.87	145.44	145.47	122.65	134.34	0		200.98	219.97	232.49	203.01	233.03	0		273.84	248.18	265.7	208.51	251.68	0
432.9	198.44	241.31	236.62	206.36	234.84	0		136.86	141.78	142.55	116.15	131.39	0		199.45	221.79	229.15	200.83	234.92	0		263.39	243.29	255.9	201.85	249.36	0
433.8	196.54	239.95	237.04	204.08	236.14	0		132.89	144.41	144.46	117.99	130.37	0		196.49	221.07	229.11	200.94	231.47	0		263.25	245.05	257.66	202.03	245.38	0
434.7	198.52	241.06	237.59	207.55	236.01	0		138.79	147.07	146.4	118.13	132.72	0		200.22	222.22	230.96	201.22	234.73	0		266.55	242.34	256.6	199.5	246.11	0
435.6	195.99	242.05	236.16	205.69	236	0		135.14	145.9	147.15	118.8	129.73	0		196.35	218.78	229.64	200.42	231.01	0		265.68	244.27	255.34	200.44	245.61	0
436.5	200.25	243.08	241.55	208.92	238.15	0		137.55	147.69	148.8	119.92	130.27	0		201.24	222.79	231.2	200.72	231.21	0		266.11	245.5	257.6	202.59	247.17	0
437.4	198.3	241.08	235.93	205.64	235.47	0		135.56	143.25	144.78	117.19	129.85	0		200.02	221.02	229.9	202.17	235.12	0		267.86	245.5	256.52	203.83	245.52	0
438.3	201.04	243.97	239.65	211.26	240.41	0		136.15	145.45	148.19	121.79	133.43	0		197.39	218.86	230.83	201.94	232.7	0		263.58	244.18	255.99	201.86	246.54	0
439.2	196.98	240.46	234.85	205.48	236.74	0		132.39	145.32	141.2	114.25	127.42	0		195.47	220.7	227.36	197.28	230.08	0		264.62	245.66	258.61	201.3	247.25	0
440.1	198.6	241.12	237.24	207.09	236.89	0		137.75	147.04	146.25	121.8	133.07	0		200.57	224.37	232	201.93	234.39	0		266.08	243.34	256.45	200.63	247.02	0
441	200.3	244.2	239.76	209.49	237.8	0		132.9	142.7	145.3	118.4	129.45	0		196.48	223.37	229.19	200.62	231.57	0		263.89	242.82	254.6	198.86	242.92	0
441.9	199.7	243.73	238.75	209.81	236.12	0		134.77	146.95	146.57	119.75	129.21	0		197	223.32	230.85	199.77	233.79	0		263.13	244.33	256.62	200.1	246.2	0
442.8	199.2	241.79	239.74	209.3	236.62	0		136.44	148.14	145.6	118.42	131.74	0		198.55	222.74	231.33	200.93	234.02	0		266.99	245.38	260.89	203.17	245.38	0
443.7	202.73	243.98	239.35	210.14	241.67	0		138.22	148.25	149.03	119.46	131.2	0		199.37	223.14	233.58	198.79	235.6	0		269.26	245.46	260.16	201.77	245.56	0
444.6	197.64	240.49	237.24	206.37	235.71	0		136.53	145.36	146.96	118.64	132.58	0		200.36	222.13	231.68	202.96	235.98	0		265.69	243.56	259.03	202.49	247.45	0
0	0	0	0	0	0	0		0	0	0	0	0	0		0	0	0	0	0	0		0	0	0	0	0	0
0	0	0	0	0	0	0		0	0	0	0	0	0		0	0	0	0	0	0		0	0	0	0	0	0
0	0	0	0	0	0	0		0	0	0	0	0	0		0	0	0	0	0	0		0	0	0	0	0	0
0	0	0	0	0	0	0		0	0	0	0	0	0		0	0	0	0	0	0		0	0	0	0	0	0
0	0	0	0	0	0	0		0	0	0	0	0	0		0	0	0	0	0	0		0	0	0	0	0	0
0	0	0	0	0	0	0		0	0	0	0	0	0		0	0	0	0	0	0		0	0	0	0	0	0
0	0	0	0	0	0	0		0	0	0	0	0	0		0	0	0	0	0	0		0	0	0	0	0	0
0	0	0	0	0	0	0		0	0	0	0	0	0		0	0	0	0	0	0		0	0	0	0	0	0
0	0	0	0	0	0	0		0	0	0	0	0	0		0	0	0	0	0	0		0	0	0	0	0	0
0	0	0	0	0	0	0		0	0	0	0	0	0		0	0	0	0	0	0		0	0	0	0	0	0
0	0	0	0	0	0	0		0	0	0	0	0	0		0	0	0	0	0	0		0	0	0	0	0	0
0	0	0	0	0	0	0		0	0	0	0	0	0		0	0	0	0	0	0		0	0	0	0	0	0
0	0	0	0	0	0	0		0	0	0	0	0	0		0	0	0	0	0	0		0	0	0	0	0	0
0	0	0	0	0	0	0		0	0	0	0	0	0		0	0	0	0	0	0		0	0	0	0	0	0
0	0	0	0	0	0	0		0	0	0	0	0	0		0	0	0	0	0	0		0	0	0	0	0	0
0	0	0	0	0	0	0		0	0	0	0	0	0		0	0	0	0	0	0		0	0	0	0	0	0
0	0	0	0	0	0	0		0	0	0	0	0	0		0	0	0	0	0	0		0	0	0	0	0	0
0	0	0	0	0	0	0		0	0	0	0	0	0		0	0	0	0	0	0		0	0	0	0	0	0
0	0	0	0	0	0	0		0	0	0	0	0	0		0	0	0	0	0	0		0	0	0	0	0	0
0	0	0	0	0	0	0		0	0	0	0	0	0		0	0	0	0	0	0		0	0	0	0	0	0
0	0	0	0	0	0	0		0	0	0	0	0	0		0	0	0	0	0	0		0	0	0	0	0	0
0	0	0	0	0	0	0		0	0	0	0	0	0		0	0	0	0	0	0		0	0	0	0	0	0
0	0	0	0	0	0	0		0	0	0	0	0	0		0	0	0	0	0	0		0	0	0	0	0	0
0	0	0	0	0	0	0		0	0	0	0	0	0		0	0	0	0	0	0		0	0	0	0	0	0
0	0	0	0	0	0	0		0	0	0	0	0	0		0	0	0	0	0	0		0	0	0	0	0	0
0	0	0	0	0	0	0		0	0	0	0	0	0		0	0	0	0	0	0		0	0	0	0	0	0
0	0	0	0	0	0	0		0	0	0	0	0	0		0	0	0	0	0	0		0	0	0	0	0	0
0	0	0	0	0	0	0		0	0	0	0	0	0		0	0	0	0	0	0		0	0	0	0	0	0
0	0	0	0	0	0	0		0	0	0	0	0	0		0	0	0	0	0	0		0	0	0	0	0	0
0	0	0	0	0	0	0		0	0	0	0	0	0		0	0	0	0	0	0		0	0	0	0	0	0
0	0	0	0	0	0	0		0	0	0	0	0	0		0	0	0	0	0	0		0	0	0	0	0	0
0	0	0	0	0	0	0		0	0	0	0	0	0		0	0	0	0	0	0		0	0	0	0	0	0
0	0	0	0	0	0	0		0	0	0	0	0	0		0	0	0	0	0	0		0	0	0	0	0	0
0	0	0	0	0	0	0		0	0	0	0	0	0		0	0	0	0	0	0		0	0	0	0	0	0
0	0	0	0	0	0	0		0	0	0	0	0	0		0	0	0	0	0	0		0	0	0	0	0	0
0	0	0	0	0	0	0		0	0	0	0	0	0		0	0	0	0	0	0		0	0	0	0	0	0
0	0	0	0	0	0	0		0	0	0	0	0	0		0	0	0	0	0	0		0	0	0	0	0	0
0	0	0	0	0	0	0		0	0	0	0	0	0		0	0	0	0	0	0		0	0	0	0	0	0
0	0	0	0	0	0	0		0	0	0	0	0	0		0	0	0	0	0	0		0	0	0	0	0	0
0	0	0	0	0	0	0		0	0	0	0	0	0		0	0	0	0	0	0		0	0	0	0	0	0
0	0	0	0	0	0	0		0	0	0	0	0	0		0	0	0	0	0	0		0	0	0	0	0	0
0	0	0	0	0	0	0		0	0	0	0	0	0		0	0	0	0	0	0		0	0	0	0	0	0
0	0	0	0	0	0	0		0	0	0	0	0	0		0	0	0	0	0	0		0	0	0	0	0	0
0	0	0	0	0	0	0		0	0	0	0	0	0		0	0	0	0	0	0		0	0	0	0	0	0
0	0	0	0	0	0	0		0	0	0	0	0	0		0	0	0	0	0	0		0	0	0	0	0	0
0	0	0	0	0	0	0		0	0	0	0	0	0		0	0	0	0	0	0		0	0	0	0	0	0
0	0	0	0	0	0	0		0	0	0	0	0	0		0	0	0	0	0	0		0	0	0	0	0	0
0	0	0	0	0	0	0		0	0	0	0	0	0		0	0	0	0	0	0		0	0	0	0	0	0
0	0	0	0	0	0	0		0	0	0	0	0	0		0	0	0	0	0	0		0	0	0	0	0	0
0	0	0	0	0	0	0		0	0	0	0	0	0		0	0	0	0	0	0		0	0	0	0	0	0
0	0	0	0	0	0	0		0	0	0	0	0	0		0	0	0	0	0	0		0	0	0	0	0	0
0	0	0	0	0	0	0		0	0	0	0	0	0		0	0	0	0	0	0		0	0	0	0	0	0
0	0	0	0	0	0	0		0	0	0	0	0	0		0	0	0	0	0	0		0	0	0	0	0	0
0	0	0	0	0	0	0		0	0	0	0	0	0		0	0	0	0	0	0		0	0	0	0	0	0
0	0	0	0	0	0	0		0	0	0	0	0	0		0	0	0	0	0	0		0	0	0	0	0	0
0	0	0	0	0	0	0		0	0	0	0	0	0		0	0	0	0	0	0		0	0	0	0	0	0
0	0	0	0	0	0	0		0	0	0	0	0	0		0	0	0	0	0	0		0	0	0	0	0	0
0	0	0	0	0	0	0		0	0	0	0	0	0		0	0	0	0	0	0		0	0	0	0	0	0
0	0	0	0	0	0	0		0	0	0	0	0	0		0	0	0	0	0	0		0	0	0	0	0	0
0	0	0	0	0	0	0		0	0	0	0	0	0		0	0	0	0	0	0		0	0	0	0	0	0
0	0	0	0	0	0	0		0	0	0	0	0	0		0	0	0	0	0	0		0	0	0	0	0	0
0	0	0	0	0	0	0		0	0	0	0	0	0		0	0	0	0	0	0		0	0	0	0	0	0
0	0	0	0	0	0	0		0	0	0	0	0	0		0	0	0	0	0	0		0	0	0	0	0	0
0	0	0	0	0	0	0		0	0	0	0	0	0		0	0	0	0	0	0		0	0	0	0	0	0
0	0	0	0	0	0	0		0	0	0	0	0	0		0	0	0	0	0	0		0	0	0	0	0	0
0	0	0	0	0	0	0		0	0	0	0	0	0		0	0	0	0	0	0		0	0	0	0	0	0
0	0	0	0	0	0	0		0	0	0	0	0	0		0	0	0	0	0	0		0	0	0	0	0	0
0	0	0	0	0	0	0		0	0	0	0	0	0		0	0	0	0	0	0		0	0	0	0	0	0
0	0	0	0	0	0	0		0	0	0	0	0	0		0	0	0	0	0	0		0	0	0	0	0	0
0	0	0	0	0	0	0		0	0	0	0	0	0		0	0	0	0	0	0		0	0	0	0	0	0
0	0	0	0	0	0	0		0	0	0	0	0	0		0	0	0	0	0	0		0	0	0	0	0	0
0	0	0	0	0	0	0		0	0	0	0	0	0		0	0	0	0	0	0		0	0	0	0	0	0
0	0	0	0	0	0	0		0	0	0	0	0	0		0	0	0	0	0	0		0	0	0	0	0	0
0	0	0	0	0	0	0		0	0	0	0	0	0		0	0	0	0	0	0		0	0	0	0	0	0
0	0	0	0	0	0	0		0	0	0	0	0	0		0	0	0	0	0	0		0	0	0	0	0	0
0	0	0	0	0	0	0		0	0	0	0	0	0		0	0	0	0	0	0		0	0	0	0	0	0
0	0	0	0	0	0	0		0	0	0	0	0	0		0	0	0	0	0	0		0	0	0	0	0	0
0	0	0	0	0	0	0		0	0	0	0	0	0		0	0	0	0	0	0		0	0	0	0	0	0
0	0	0	0	0	0	0		0	0	0	0	0	0		0	0	0	0	0	0		0	0	0	0	0	0
0	0	0	0	0	0	0		0	0	0	0	0	0		0	0	0	0	0	0		0	0	0	0	0	0
0	0	0	0	0	0	0		0	0	0	0	0	0		0	0	0	0	0	0		0	0	0	0	0	0
0	0	0	0	0	0	0		0	0	0	0	0	0		0	0	0	0	0	0		0	0	0	0	0	0
0	0	0	0	0	0	0		0	0	0	0	0	0		0	0	0	0	0	0		0	0	0	0	0	0
0	0	0	0	0	0	0		0	0	0	0	0	0		0	0	0	0	0	0		0	0	0	0	0	0
0	0	0	0	0	0	0		0	0	0	0	0	0		0	0	0	0	0	0		0	0	0	0	0	0
0	0	0	0	0	0	0		0	0	0	0	0	0		0	0	0	0	0	0		0	0	0	0	0	0
0	0	0	0	0	0	0		0	0	0	0	0	0		0	0	0	0	0	0		0	0	0	0	0	0
0	0	0	0	0	0	0		0	0	0	0	0	0		0	0	0	0	0	0		0	0	0	0	0	0
0	0	0	0	0	0	0		0	0	0	0	0	0		0	0	0	0	0	0		0	0	0	0	0	0
0	0	0	0	0	0	0		0	0	0	0	0	0		0	0	0	0	0	0		0	0	0	0	0	0
0	0	0	0	0	0	0		0	0	0	0	0	0		0	0	0	0	0	0		0	0	0	0	0	0
0	0	0	0	0	0	0		0	0	0	0	0	0		0	0	0	0	0	0		0	0	0	0	0	0
0	0	0	0	0	0	0		0	0	0	0	0	0		0	0	0	0	0	0		0	0	0	0	0	0
0	0	0	0	0	0	0		0	0	0	0	0	0		0	0	0	0	0	0		0	0	0	0	0	0
0	0	0	0	0	0	0		0	0	0	0	0	0		0	0	0	0	0	0		0	0	0	0	0	0
0	0	0	0	0	0	0		0	0	0	0	0	0		0	0	0	0	0	0		0	0	0	0	0	0
0	0	0	0	0	0	0		0	0	0	0	0	0		0	0	0	0	0	0		0	0	0	0	0	0
0	0	0	0	0	0	0		0	0	0	0	0	0		0	0	0	0	0	0		0	0	0	0	0	0
0	0	0	0	0	0	0		0	0	0	0	0	0		0	0	0	0	0	0		0	0	0	0	0	0
0	0	0	0	0	0	0		0	0	0	0	0	0		0	0	0	0	0	0		0	0	0	0	0	0
0	0	0	0	0	0	0		0	0	0	0	0	0		0	0	0	0	0	0		0	0	0	0	0	0
0	0	0	0	0	0	0		0	0	0	0	0	0		0	0	0	0	0	0		0	0	0	0	0	0
0	0	0	0	0	0	0		0	0	0	0	0	0		0	0	0	0	0	0		0	0	0	0	0	0
0	0	0	0	0	0	0		0	0	0	0	0	0		0	0	0	0	0	0		0	0	0	0	0	0
0	0	0	0	0	0	0		0	0	0	0	0	0		0	0	0	0	0	0		0	0	0	0	0	0
0	0	0	0	0	0	0		0	0	0	0	0	0		0	0	0	0	0	0		0	0	0	0	0	0
0	0	0	0	0	0	0		0	0	0	0	0	0		0	0	0	0	0	0		0	0	0	0	0	0
0	0	0	0	0	0	0		0	0	0	0	0	0		0	0	0	0	0	0		0	0	0	0	0	0
0	0	0	0	0	0	0		0	0	0	0	0	0		0	0	0	0	0	0		0	0	0	0	0	0
0	0	0	0	0	0	0		0	0	0	0	0	0		0	0	0	0	0	0		0	0	0	0	0	0
0	0	0	0	0	0	0		0	0	0	0	0	0		0	0	0	0	0	0		0	0	0	0	0	0
0	0	0	0	0	0	0		0	0	0	0	0	0		0	0	0	0	0	0		0	0	0	0	0	0
0	0	0	0	0	0	0		0	0	0	0	0	0		0	0	0	0	0	0		0	0	0	0	0	0
0	0	0	0	0	0	0		0	0	0	0	0	0		0	0	0	0	0	0		0	0	0	0	0	0
0	0	0	0	0	0	0		0	0	0	0	0	0		0	0	0	0	0	0		0	0	0	0	0	0
0	0	0	0	0	0	0		0	0	0	0	0	0		0	0	0	0	0	0		0	0	0	0	0	0
0	0	0	0	0	0	0		0	0	0	0	0	0		0	0	0	0	0	0		0	0	0	0	0	0
0	0	0	0	0	0	0		0	0	0	0	0	0		0	0	0	0	0	0		0	0	0	0	0	0
0	0	0	0	0	0	0		0	0	0	0	0	0		0	0	0	0	0	0		0	0	0	0	0	0
0	0	0	0	0	0	0		0	0	0	0	0	0		0	0	0	0	0	0		0	0	0	0	0	0
0	0	0	0	0	0	0		0	0	0	0	0	0		0	0	0	0	0	0		0	0	0	0	0	0
0	0	0	0	0	0	0		0	0	0	0	0	0		0	0	0	0	0	0		0	0	0	0	0	0
0	0	0	0	0	0	0		0	0	0	0	0	0		0	0	0	0	0	0		0	0	0	0	0	0
0	0	0	0	0	0	0		0	0	0	0	0	0		0	0	0	0	0	0		0	0	0	0	0	0
0	0	0	0	0	0	0		0	0	0	0	0	0		0	0	0	0	0	0		0	0	0	0	0	0
0	0	0	0	0	0	0		0	0	0	0	0	0		0	0	0	0	0	0		0	0	0	0	0	0
0	0	0	0	0	0	0		0	0	0	0	0	0		0	0	0	0	0	0		0	0	0	0	0	0
0	0	0	0	0	0	0		0	0	0	0	0	0		0	0	0	0	0	0		0	0	0	0	0	0
0	0	0	0	0	0	0		0	0	0	0	0	0		0	0	0	0	0	0		0	0	0	0	0	0
0	0	0	0	0	0	0		0	0	0	0	0	0		0	0	0	0	0	0		0	0	0	0	0	0
0	0	0	0	0	0	0		0	0	0	0	0	0		0	0	0	0	0	0		0	0	0	0	0	0
0	0	0	0	0	0	0		0	0	0	0	0	0		0	0	0	0	0	0		0	0	0	0	0	0
0	0	0	0	0	0	0		0	0	0	0	0	0		0	0	0	0	0	0		0	0	0	0	0	0
0	0	0	0	0	0	0		0	0	0	0	0	0		0	0	0	0	0	0		0	0	0	0	0	0
0	0	0	0	0	0	0		0	0	0	0	0	0		0	0	0	0	0	0		0	0	0	0	0	0
0	0	0	0	0	0	0		0	0	0	0	0	0		0	0	0	0	0	0		0	0	0	0	0	0
0	0	0	0	0	0	0		0	0	0	0	0	0		0	0	0	0	0	0		0	0	0	0	0	0
0	0	0	0	0	0	0		0	0	0	0	0	0		0	0	0	0	0	0		0	0	0	0	0	0
0	0	0	0	0	0	0		0	0	0	0	0	0		0	0	0	0	0	0		0	0	0	0	0	0
0	0	0	0	0	0	0		0	0	0	0	0	0		0	0	0	0	0	0		0	0	0	0	0	0
0	0	0	0	0	0	0		0	0	0	0	0	0		0	0	0	0	0	0		0	0	0	0	0	0
0	0	0	0	0	0	0		0	0	0	0	0	0		0	0	0	0	0	0		0	0	0	0	0	0
0	0	0	0	0	0	0		0	0	0	0	0	0		0	0	0	0	0	0		0	0	0	0	0	0
0	0	0	0	0	0	0		0	0	0	0	0	0		0	0	0	0	0	0		0	0	0	0	0	0
0	0	0	0	0	0	0		0	0	0	0	0	0		0	0	0	0	0	0		0	0	0	0	0	0
0	0	0	0	0	0	0		0	0	0	0	0	0		0	0	0	0	0	0		0	0	0	0	0	0
0	0	0	0	0	0	0		0	0	0	0	0	0		0	0	0	0	0	0		0	0	0	0	0	0
0	0	0	0	0	0	0		0	0	0	0	0	0		0	0	0	0	0	0		0	0	0	0	0	0
0	0	0	0	0	0	0		0	0	0	0	0	0		0	0	0	0	0	0		0	0	0	0	0	0
0	0	0	0	0	0	0		0	0	0	0	0	0		0	0	0	0	0	0		0	0	0	0	0	0
0	0	0	0	0	0	0		0	0	0	0	0	0		0	0	0	0	0	0		0	0	0	0	0	0
0	0	0	0	0	0	0		0	0	0	0	0	0		0	0	0	0	0	0		0	0	0	0	0	0
0	0	0	0	0	0	0		0	0	0	0	0	0		0	0	0	0	0	0		0	0	0	0	0	0
0	0	0	0	0	0	0		0	0	0	0	0	0		0	0	0	0	0	0		0	0	0	0	0	0
0	0	0	0	0	0	0		0	0	0	0	0	0		0	0	0	0	0	0		0	0	0	0	0	0
0	0	0	0	0	0	0		0	0	0	0	0	0		0	0	0	0	0	0		0	0	0	0	0	0
0	0	0	0	0	0	0		0	0	0	0	0	0		0	0	0	0	0	0		0	0	0	0	0	0
0	0	0	0	0	0	0		0	0	0	0	0	0		0	0	0	0	0	0		0	0	0	0	0	0
0	0	0	0	0	0	0		0	0	0	0	0	0		0	0	0	0	0	0		0	0	0	0	0	0
0	0	0	0	0	0	0		0	0	0	0	0	0		0	0	0	0	0	0		0	0	0	0	0	0
0	0	0	0	0	0	0		0	0	0	0	0	0		0	0	0	0	0	0		0	0	0	0	0	0
0	0	0	0	0	0	0		0	0	0	0	0	0		0	0	0	0	0	0		0	0	0	0	0	0
0	0	0	0	0	0	0		0	0	0	0	0	0		0	0	0	0	0	0		0	0	0	0	0	0
0	0	0	0	0	0	0		0	0	0	0	0	0		0	0	0	0	0	0		0	0	0	0	0	0
0	0	0	0	0	0	0		0	0	0	0	0	0		0	0	0	0	0	0		0	0	0	0	0	0
0	0	0	0	0	0	0		0	0	0	0	0	0		0	0	0	0	0	0		0	0	0	0	0	0
0	0	0	0	0	0	0		0	0	0	0	0	0		0	0	0	0	0	0		0	0	0	0	0	0
0	0	0	0	0	0	0		0	0	0	0	0	0		0	0	0	0	0	0		0	0	0	0	0	0
0	0	0	0	0	0	0		0	0	0	0	0	0		0	0	0	0	0	0		0	0	0	0	0	0
0	0	0	0	0	0	0		0	0	0	0	0	0		0	0	0	0	0	0		0	0	0	0	0	0
0	0	0	0	0	0	0		0	0	0	0	0	0		0	0	0	0	0	0		0	0	0	0	0	0
0	0	0	0	0	0	0		0	0	0	0	0	0		0	0	0	0	0	0		0	0	0	0	0	0
0	0	0	0	0	0	0		0	0	0	0	0	0		0	0	0	0	0	0		0	0	0	0	0	0
0	0	0	0	0	0	0		0	0	0	0	0	0		0	0	0	0	0	0		0	0	0	0	0	0
0	0	0	0	0	0	0		0	0	0	0	0	0		0	0	0	0	0	0		0	0	0	0	0	0
0	0	0	0	0	0	0		0	0	0	0	0	0		0	0	0	0	0	0		0	0	0	0	0	0
0	0	0	0	0	0	0		0	0	0	0	0	0		0	0	0	0	0	0		0	0	0	0	0	0
0	0	0	0	0	0	0		0	0	0	0	0	0		0	0	0	0	0	0		0	0	0	0	0	0
0	0	0	0	0	0	0		0	0	0	0	0	0		0	0	0	0	0	0		0	0	0	0	0	0
0	0	0	0	0	0	0		0	0	0	0	0	0		0	0	0	0	0	0		0	0	0	0	0	0
0	0	0	0	0	0	0		0	0	0	0	0	0		0	0	0	0	0	0		0	0	0	0	0	0
0	0	0	0	0	0	0		0	0	0	0	0	0		0	0	0	0	0	0		0	0	0	0	0	0
0	0	0	0	0	0	0		0	0	0	0	0	0		0	0	0	0	0	0		0	0	0	0	0	0
0	0	0	0	0	0	0		0	0	0	0	0	0		0	0	0	0	0	0		0	0	0	0	0	0
0	0	0	0	0	0	0		0	0	0	0	0	0		0	0	0	0	0	0		0	0	0	0	0	0
0	0	0	0	0	0	0		0	0	0	0	0	0		0	0	0	0	0	0		0	0	0	0	0	0
0	0	0	0	0	0	0		0	0	0	0	0	0		0	0	0	0	0	0		0	0	0	0	0	0
0	0	0	0	0	0	0		0	0	0	0	0	0		0	0	0	0	0	0		0	0	0	0	0	0
0	0	0	0	0	0	0		0	0	0	0	0	0		0	0	0	0	0	0		0	0	0	0	0	0
0	0	0	0	0	0	0		0	0	0	0	0	0		0	0	0	0	0	0		0	0	0	0	0	0
0	0	0	0	0	0	0		0	0	0	0	0	0		0	0	0	0	0	0		0	0	0	0	0	0
0	0	0	0	0	0	0		0	0	0	0	0	0		0	0	0	0	0	0		0	0	0	0	0	0
0	0	0	0	0	0	0		0	0	0	0	0	0		0	0	0	0	0	0		0	0	0	0	0	0
0	0	0	0	0	0	0		0	0	0	0	0	0		0	0	0	0	0	0		0	0	0	0	0	0
0	0	0	0	0	0	0		0	0	0	0	0	0		0	0	0	0	0	0		0	0	0	0	0	0
0	0	0	0	0	0	0		0	0	0	0	0	0		0	0	0	0	0	0		0	0	0	0	0	0
0	0	0	0	0	0	0		0	0	0	0	0	0		0	0	0	0	0	0		0	0	0	0	0	0
0	0	0	0	0	0	0		0	0	0	0	0	0		0	0	0	0	0	0		0	0	0	0	0	0
0	0	0	0	0	0	0		0	0	0	0	0	0		0	0	0	0	0	0		0	0	0	0	0	0
0	0	0	0	0	0	0		0	0	0	0	0	0		0	0	0	0	0	0		0	0	0	0	0	0
0	0	0	0	0	0	0		0	0	0	0	0	0		0	0	0	0	0	0		0	0	0	0	0	0
0	0	0	0	0	0	0		0	0	0	0	0	0		0	0	0	0	0	0		0	0	0	0	0	0
0	0	0	0	0	0	0		0	0	0	0	0	0		0	0	0	0	0	0		0	0	0	0	0	0
0	0	0	0	0	0	0		0	0	0	0	0	0		0	0	0	0	0	0		0	0	0	0	0	0
0	0	0	0	0	0	0		0	0	0	0	0	0		0	0	0	0	0	0		0	0	0	0	0	0
0	0	0	0	0	0	0		0	0	0	0	0	0		0	0	0	0	0	0		0	0	0	0	0	0
0	0	0	0	0	0	0		0	0	0	0	0	0		0	0	0	0	0	0		0	0	0	0	0	0
0	0	0	0	0	0	0		0	0	0	0	0	0		0	0	0	0	0	0		0	0	0	0	0	0
0	0	0	0	0	0	0		0	0	0	0	0	0		0	0	0	0	0	0		0	0	0	0	0	0
0	0	0	0	0	0	0		0	0	0	0	0	0		0	0	0	0	0	0		0	0	0	0	0	0
0	0	0	0	0	0	0		0	0	0	0	0	0		0	0	0	0	0	0		0	0	0	0	0	0
0	0	0	0	0	0	0		0	0	0	0	0	0		0	0	0	0	0	0		0	0	0	0	0	0
0	0	0	0	0	0	0		0	0	0	0	0	0		0	0	0	0	0	0		0	0	0	0	0	0
0	0	0	0	0	0	0		0	0	0	0	0	0		0	0	0	0	0	0		0	0	0	0	0	0
0	0	0	0	0	0	0		0	0	0	0	0	0		0	0	0	0	0	0		0	0	0	0	0	0
0	0	0	0	0	0	0		0	0	0	0	0	0		0	0	0	0	0	0		0	0	0	0	0	0
0	0	0	0	0	0	0		0	0	0	0	0	0		0	0	0	0	0	0		0	0	0	0	0	0
0	0	0	0	0	0	0		0	0	0	0	0	0		0	0	0	0	0	0		0	0	0	0	0	0
0	0	0	0	0	0	0		0	0	0	0	0	0		0	0	0	0	0	0		0	0	0	0	0	0
0	0	0	0	0	0	0		0	0	0	0	0	0		0	0	0	0	0	0		0	0	0	0	0	0
0	0	0	0	0	0	0		0	0	0	0	0	0		0	0	0	0	0	0		0	0	0	0	0	0
0	0	0	0	0	0	0		0	0	0	0	0	0		0	0	0	0	0	0		0	0	0	0	0	0
0	0	0	0	0	0	0		0	0	0	0	0	0		0	0	0	0	0	0		0	0	0	0	0	0
0	0	0	0	0	0	0		0	0	0	0	0	0		0	0	0	0	0	0		0	0	0	0	0	0
0	0	0	0	0	0	0		0	0	0	0	0	0		0	0	0	0	0	0		0	0	0	0	0	0
0	0	0	0	0	0	0		0	0	0	0	0	0		0	0	0	0	0	0		0	0	0	0	0	0
0	0	0	0	0	0	0		0	0	0	0	0	0		0	0	0	0	0	0		0	0	0	0	0	0
0	0	0	0	0	0	0		0	0	0	0	0	0		0	0	0	0	0	0		0	0	0	0	0	0
0	0	0	0	0	0	0		0	0	0	0	0	0		0	0	0	0	0	0		0	0	0	0	0	0
0	0	0	0	0	0	0		0	0	0	0	0	0		0	0	0	0	0	0		0	0	0	0	0	0
0	0	0	0	0	0	0		0	0	0	0	0	0		0	0	0	0	0	0		0	0	0	0	0	0
0	0	0	0	0	0	0		0	0	0	0	0	0		0	0	0	0	0	0		0	0	0	0	0	0
0	0	0	0	0	0	0		0	0	0	0	0	0		0	0	0	0	0	0		0	0	0	0	0	0
0	0	0	0	0	0	0		0	0	0	0	0	0		0	0	0	0	0	0		0	0	0	0	0	0
0	0	0	0	0	0	0		0	0	0	0	0	0		0	0	0	0	0	0		0	0	0	0	0	0
0	0	0	0	0	0	0		0	0	0	0	0	0		0	0	0	0	0	0		0	0	0	0	0	0
0	0	0	0	0	0	0		0	0	0	0	0	0		0	0	0	0	0	0		0	0	0	0	0	0
0	0	0	0	0	0	0		0	0	0	0	0	0		0	0	0	0	0	0		0	0	0	0	0	0
0	0	0	0	0	0	0		0	0	0	0	0	0		0	0	0	0	0	0		0	0	0	0	0	0
0	0	0	0	0	0	0		0	0	0	0	0	0		0	0	0	0	0	0		0	0	0	0	0	0
0	0	0	0	0	0	0		0	0	0	0	0	0		0	0	0	0	0	0		0	0	0	0	0	0
0	0	0	0	0	0	0		0	0	0	0	0	0		0	0	0	0	0	0		0	0	0	0	0	0
0	0	0	0	0	0	0		0	0	0	0	0	0		0	0	0	0	0	0		0	0	0	0	0	0
0	0	0	0	0	0	0		0	0	0	0	0	0		0	0	0	0	0	0		0	0	0	0	0	0
0	0	0	0	0	0	0		0	0	0	0	0	0		0	0	0	0	0	0		0	0	0	0	0	0
0	0	0	0	0	0	0		0	0	0	0	0	0		0	0	0	0	0	0		0	0	0	0	0	0
0	0	0	0	0	0	0		0	0	0	0	0	0		0	0	0	0	0	0		0	0	0	0	0	0
0	0	0	0	0	0	0		0	0	0	0	0	0		0	0	0	0	0	0		0	0	0	0	0	0
0	0	0	0	0	0	0		0	0	0	0	0	0		0	0	0	0	0	0		0	0	0	0	0	0
0	0	0	0	0	0	0		0	0	0	0	0	0		0	0	0	0	0	0		0	0	0	0	0	0
0	0	0	0	0	0	0		0	0	0	0	0	0		0	0	0	0	0	0		0	0	0	0	0	0
0	0	0	0	0	0	0		0	0	0	0	0	0		0	0	0	0	0	0		0	0	0	0	0	0
0	0	0	0	0	0	0		0	0	0	0	0	0		0	0	0	0	0	0		0	0	0	0	0	0
0	0	0	0	0	0	0		0	0	0	0	0	0		0	0	0	0	0	0		0	0	0	0	0	0
0	0	0	0	0	0	0		0	0	0	0	0	0		0	0	0	0	0	0		0	0	0	0	0	0
0	0	0	0	0	0	0		0	0	0	0	0	0		0	0	0	0	0	0		0	0	0	0	0	0

## Sheet: Data corrected cropped
X	L1A1	L1A2	L1A3	L1A4	L1A5	L1A6		L2A1	L2A2	L2A3	L2A4	L2A5	L2A6		L3A1	L3A2	L3A3	L3A4	L3A5	L3A6		L4A1	L4A2	L4A3	L4A4	L4A5	L4A6
-10.8	1.72	3.65	1.48	4.24	2.43	0		-0.27	1.41	1.55	0.79	3.03	0		1.51	2.62	1.83	2.95	4.76	0		1.07	2.99	0.14	3.05	2.52	0
-9.9	2.8	-0.19	-0.97	0.32	-1.38	0		-0.28	-0.09	-2.29	-1.22	-1.63	0		0.67	0.63	0.61	-1.81	1.11	0		0.81	-1.48	-0.35	-2.54	2.06	0
-9	0.93	1.4	0.22	3.97	2.23	0		1.06	1.21	0.52	2.05	2	0		0.76	-0.55	1.73	0.91	1.53	0		-3.85	-2.52	-1.65	-3.89	-1.7	0
-8.1	0.76	-1.4	1.43	1.73	-0.09	0		2.01	-1.05	-0.21	-1.92	-0.18	0		2.7	2.48	0.65	2.19	4.9	0		3.78	1.91	3.5	3.12	2.75	0
-7.2	-0.71	0.78	3.34	2.46	0.6	0		0.13	2.14	1.9	1.87	0	0		-1.25	-0.06	-1.85	1.35	-0.98	0		-2.15	0.43	-1.13	0.63	-2.22	0
-6.3	3.06	2.17	0.96	1.02	1.42	0		-0.99	0.78	-1.78	-2.72	-0.65	0		-0.96	0.21	-1.29	-1.36	-1.14	0		-1.02	-1.74	-2.89	-2.09	-2.05	0
-5.4	-2.24	1.4	-4.33	-2.57	-1.5	0		2.17	3.91	2.95	2.65	1.38	0		1.75	1.19	2.65	2.2	1.78	0		-0.71	0.6	-1.45	-0.28	-0.54	0
-4.5	-2.54	-2.01	-1.66	-0.51	1.71	0		-2.93	-2.02	-0.64	-2.09	0.76	0		0.01	-2.59	-0.7	-1.91	-1.15	0		1.21	-0.16	1.47	-0.11	0.03	0
-3.6	1.08	0.71	-0.66	-0.24	0.79	0		-2.57	-0.03	-0.85	-0.02	-0.19	0		-1.64	-0.95	-3.1	-0.58	-1.58	0		0.47	-0.79	-2.83	-1.39	0.07	0
-2.7	2.32	-0.15	0.87	0.22	4.09	0		4.91	4.6	3.66	0.5	3.19	0		0.91	2.94	3.19	1.12	1.01	0		3.87	2.12	2.84	1.85	2.56	0
-1.8	-3.79	-0.3	-2	-3.94	-6.64	0		-1.32	0.13	-0.35	-1.07	-2.78	0		-0.8	0.31	-2.49	-1.19	1.23	0		-2.36	1.29	-0.96	-0.22	0.11	0
-0.9	0.33	-1.38	1.82	0.38	-2.41	0		2.12	0.95	0.92	0.92	1.72	0		3.26	1.3	3.24	4.31	6.47	0		-2.05	-1.09	-0.65	-1.68	1.8	0
0	2.43	0.28	2	0.71	1.95	0		-0.27	1.11	3.55	2.61	2.7	0		3.68	2.06	0.99	1.15	1.12	0		1.12	-0.16	0.77	-0.78	0.67	0
0.9	-0.8	0.55	0.71	0.85	3.47	0		-0.93	0.84	1.09	0.29	0.8	0		1.11	0.7	3.94	-0.44	-2.53	0		-1.03	-0.64	-0.91	0.43	-2.99	0
1.8	-0.79	1.34	0.34	-1.72	0.43	0		1.71	4.16	3.35	2.48	2.67	0		2.14	4.45	3.55	-0.21	2.63	0		0.14	0.76	-0.8	-1.43	1.82	0
2.7	-2.07	-2.61	-2.43	-5.09	-1.55	0		-1.57	2.69	3.43	-2.47	0.59	0		1.92	2.55	3.12	2.36	3.65	0		-0.45	0.8	-1.45	-1.14	0.51	0
3.6	-1.26	-0.28	-1.81	-0.08	0.86	0		0.31	2.25	0.97	1.29	1.14	0		3.93	1.21	3.78	2.6	3.88	0		-0.93	-2.66	0.16	-0.23	2.32	0
4.5	0.21	-0.39	-2.56	-1.44	0.17	0		1.96	5.31	2.24	3.77	2.96	0		2.61	3.05	2.81	1.76	2.24	0		0.26	0.39	1.87	-3.59	0.23	0
5.4	-0.09	-0.06	-0.71	-0.29	0.13	0		-1.73	1.79	1.8	-0.8	-1.19	0		-2.59	-2.97	-1.78	-3.8	1.85	0		-1.8	-2.18	-1.77	-2.27	2.07	0
6.3	-3.95	-1.7	-4.62	0.82	-1.4	0		-1.73	1.09	0.8	0.59	1.6	0		0.53	2.2	2.79	4.83	3.72	0		-0.78	2.88	-1.09	1.95	1.31	0
7.2	1.19	-0.83	-1.11	39.91	2.04	0		0.52	3.28	1.33	27.67	4.03	0		-0.44	0.4	0.63	-0.05	2.97	0		-0.4	-1.19	-1.74	10.51	1.14	0
8.1	-6.11	-2.21	6.42	4300.72	2581.27	0		-8.32	-4.97	0.91	5324.05	2705.65	0		2.13	1.56	0.38	7568.16	339.31	0		-0.97	-2.9	-1.28	8324.29	739.13	0
9	-1738.11	-1644.11	-1630.58	776.64	1644.62	0		-1009.38	-637.22	-629.07	2045.88	1484.1	0		3734.11	-281.77	-266.54	4524.85	508.33	0		7705.08	-151.01	-149.32	3352.18	-1946.87	0
9.9	-2398.52	-2053.82	-2057.03	-2076.33	-9198.29	0		-17629	-17394.7	-17394.4	-17398.8	-24235.5	0		-19969.9	-19373.5	-19314.8	-19308.5	-19298.7	0		5761.78	9868.45	9867.69	9867.3	9869.95	0
10.8	23382.4	23453.6	23446.8	23425.7	23423.4	0		7424.96	6817.41	6815.1	6814.54	6799.58	0		-1861.64	-978.55	-957.89	-949.47	-939.45	0		-872.27	3189.56	3183.19	3184.08	3189.17	0
11.7	3305.83	3525.35	3515.46	3493.42	3489.53	0		5658.95	5388.91	5384.74	5382.14	5371.38	0		-333.37	-911.15	-900.79	-894.76	-886.63	0		961.18	-128.88	-136.49	-135.05	-130.72	0
12.6	2052.42	2283.27	2268.36	2249.06	2248.19	0		5489.69	5371.98	5369.51	5365.96	5358.63	0		1770.58	1443.99	1455.25	1459.36	1470.3	0		2817.25	2430.28	2425.08	2422.46	2427.99	0
13.5	2081.75	2161.68	2148.83	2129.4	2126.06	0		7118.68	7186.22	7182.88	7180.17	7171.47	0		72.8	2565.29	2579.8	2582.16	2593.76	0		1799.19	4231.85	4227.42	4227.14	4228.5	0
14.4	4064.3	4451.95	4441.29	4420.63	4416.4	0		7882.26	8021.23	8011.4	8009.41	8002.46	0		3035.69	2124.01	2128.58	2131.27	2143.53	0		4984.74	4364.76	4356.18	4353.58	4359.37	0
15.3	6055.43	6576.12	6565.21	6549.59	6540.83	0		8212.66	8308.9	8300.68	8304.66	8289.3	0		1411.2	1680.74	1686.98	1692.19	1706.34	0		2399.87	3199.21	3192.41	3191.66	3194.05	0
16.2	6134.61	6960.12	6944.25	6926.32	6925.48	0		8369.11	8354.22	8336.31	8336.88	8332.38	0		1715.44	1265.29	1269.16	1273.17	1283.29	0		-11322.5	-11348.8	-11355.8	-11358.8	-11355	0
17.1	6059.33	6954.41	6942.34	6921.62	6920.1	0		8405.48	8312.67	8296.79	8295.38	8288.98	0		1314.32	884.82	892.42	895.14	906.44	0		-12195.3	-12528.8	-12533.6	-12536.2	-12533.9	0
18	6732.37	6939.22	6921.9	6904.61	6900.37	0		8085.6	8184.62	8168.97	8172.12	8160.57	0		-366.69	469.24	476	482.33	490.19	0		-13529.5	-13116.7	-13124	-13125.1	-13121.4	0
18.9	6916.85	6920.46	6901.92	6886.56	6878.9	0		7889.3	7884.38	7871.16	7872.53	7860.79	0		-526.58	127.12	135.54	139.87	148.33	0		-14481	-13624.1	-13629.4	-13632.3	-13633.3	0
19.8	6904.83	6900.11	6880.52	6860.67	6858.85	0		7413.11	7415.34	7396.22	7398.87	7389.7	0		20.61	43.14	46.49	53.92	60.64	0		-13931.7	-13920.1	-13926.9	-13930.9	-13930	0
20.7	6888.4	6881.6	6863.87	6844.42	6844.12	0		6779.16	6779.82	6764.74	6762.39	6758.14	0		-25.76	-7.01	-1.95	3.18	10.52	0		-14079	-14078	-14084.7	-14086.6	-14085	0
21.6	7689.32	7680.97	7665.29	7643.49	7643.98	0		6579.69	6576.12	6565.61	6563.42	6555.61	0		-302.84	-276.81	-279.39	-271.15	-265.16	0		-9228.93	-9234.05	-9239.25	-9239.35	-9237.7	0
22.5	6622.32	6609.35	6593.95	6575.31	6566.92	0		3623.6	3612.95	3605.86	3605.61	3592.24	0		16452.7	16469.1	16470.8	16479.1	16488.1	0		19363.7	19354.8	19342.5	19349.7	19349.7	0
23.4	3394.52	3383.65	3365.75	3347.74	3347.85	0		2697.53	2691.92	2682.29	2684.21	2677.96	0		16954.7	16972.7	16977.6	16983.5	16990.5	0		20103.1	20095.3	20083.8	20084.4	20084.8	0
24.3	6764.51	6749.46	6732.74	6717.76	6706.95	0		8147.42	8136.29	8132.23	8133.95	8120.47	0		-164.45	-135.06	-138.81	-134.42	-122.99	0		-12.41	-28.19	-34.47	-34.06	-32.1	0
25.2	626.1	611.25	598.81	579.19	572.71	0		726.62	716.33	710.27	713.36	700.38	0		180.51	200.48	203.01	210.55	219.63	0		259.15	244.41	239.37	238.73	239.76	0
26.1	298.46	283.32	268.02	248.21	246.23	0		162.7	151	149.22	147.65	140.99	0		177.25	197.74	204.24	209.28	218.31	0		256.8	238.8	235.52	235.58	235.4	0
27	297.93	276.24	265.91	248.08	241.83	0		161.54	148.42	148.65	146.62	134.31	0		182.5	201.66	207.81	212.41	220.21	0		260.38	241.16	240.57	241.74	238.67	0
27.9	292.84	276.08	262.81	242.58	239.61	0		156.08	146.85	143.05	143.29	135.8	0		179.06	198.87	206.42	209.63	223.01	0		257.03	238.64	236.52	237.31	235.72	0
28.8	297.66	280.29	270.39	246.65	245.12	0		160.32	148.64	149.16	148.5	139.55	0		178.85	197.92	203.66	211.18	217.78	0		257.09	239.41	235.59	236.64	235.33	0
29.7	294.2	274.24	260.61	240.78	239.99	0		161.4	145	145.42	142.84	137.26	0		179.2	198.23	206.22	213.33	219.56	0		261.01	244.14	239.22	239.8	241.6	0
30.6	297.13	277.51	262.64	244.89	238.67	0		159.09	147.32	142.6	144.22	135.77	0		181.68	203.06	204.51	212.32	218.86	0		261.07	243.22	236.92	241.05	235.83	0
31.5	292.43	273.32	260.86	243.27	237.59	0		157.92	146.01	144.24	143.82	134.96	0		176.92	196.2	204.27	208.18	218.47	0		257.38	235.82	236.45	231.42	235.49	0
32.4	293.09	276.43	264.75	243.73	238.66	0		161.98	151.01	149.85	147.53	138.23	0		179.39	199.53	206.68	208.75	220.54	0		257.32	239.34	231.55	231.23	232.22	0
33.3	293.06	273.9	261.19	241.29	238.26	0		155.84	144.93	143.55	141.31	133.56	0		180.41	200.02	204.32	210.43	218.53	0		257.12	236.58	232.77	233.32	231.75	0
34.2	292.45	275.05	261.06	241.93	239.02	0		156.71	146.85	144.46	146.4	135.27	0		178.09	197.9	204.79	213.67	218.32	0		258.05	236.75	235.65	236.21	234	0
35.1	296.44	275.85	263.1	245.94	243.8	0		158.06	147.77	146.46	145.4	138.37	0		179.23	198.57	204.31	209.97	220.76	0		261.13	239.61	234.95	236.31	235.34	0
36	292.69	272.23	259.06	242.96	237.83	0		161.44	150.87	148.32	149.41	139.17	0		179.27	200.36	205.75	213.68	222.5	0		260.49	236.28	234.5	233.72	234.02	0
36.9	299.67	279.09	268.05	246.96	242.17	0		159.46	145.32	147.29	146.95	137.13	0		181.05	200.02	205.78	212.94	221.26	0		262.54	237.31	236.56	236.44	234.48	0
37.8	297.16	277.01	264.43	246.84	243.89	0		161.76	147.52	148.1	147.06	137.94	0		180.57	199.89	206.9	211.41	220.59	0		263.82	240.12	238.93	239.53	235.06	0
38.7	290.71	275.93	260.99	241.48	236.8	0		160.7	148.7	147.82	147.83	137.55	0		179.17	200.54	205.48	212.43	220.04	0		262.95	239.27	235.95	236.48	235.05	0
39.6	300.44	280.99	266.81	248.65	245.68	0		160.54	151.63	149.56	147.03	142.07	0		180.85	202.77	207.69	213.04	221.8	0		262.94	240.73	235.98	234.23	235.05	0
40.5	297.55	276.95	264.93	244.34	240.22	0		163.31	150.38	147.48	147.54	137.74	0		182.93	200.26	208.04	213.01	220.09	0		264.91	239.81	237.97	235.91	236.32	0
41.4	295.42	272.23	263.14	241.57	239.9	0		164.2	148.28	148.58	147.12	139.99	0		180.98	203.49	207.08	214.41	222.63	0		263.94	237.83	236.38	236.62	235.35	0
42.3	296.07	275.88	266.04	264.46	239.07	0		164.1	151.3	151.14	166.96	138.17	0		179.05	201.98	209.02	213.58	220.55	0		261.86	238.77	234.08	244.02	231.84	0
43.2	294.69	274.83	262.09	298.05	245.93	0		162.17	150.49	144.65	-233.02	141.33	0		184.52	206.64	208.78	295.53	220.31	0		270.07	241.94	237.61	357.09	235.46	0
44.1	300.44	281.56	266.44	244.79	239.56	0		163.05	152.64	146.31	147.97	133.25	0		179.01	200.34	208.74	212.57	219.15	0		265.68	242.16	239.2	233.74	235.54	0
45	299.14	279.57	265.77	243.31	241.81	0		162.96	149.31	148.27	148.17	139.59	0		183.31	202.81	208.57	212.82	222.41	0		269.72	241.29	236.65	235.28	237.12	0
45.9	297.05	279.3	262.17	243.47	240.49	0		163.75	150.48	146.98	149.31	138.48	0		183.34	204.71	210.95	214.48	219.51	0		270.13	241.9	239.2	236.66	235.73	0
46.8	294.69	274.49	258.98	241.29	238.22	0		161.04	150.57	144.17	145.92	136.81	0		179.74	201.99	207.14	213.22	220.15	0		265.75	240.92	233.79	235.4	235.18	0
47.7	299.64	282.42	264.58	246.78	245.79	0		164.01	153.9	148.47	150.66	142.94	0		178.87	201.59	206.89	213.08	222.16	0		267.53	238.33	234.2	234.03	235.62	0
48.6	297.19	278.25	263.78	244.07	240.48	0		162.42	148.72	147.77	147.81	137.46	0		179.95	202.02	205.88	212.01	221.54	0		270.62	244.47	238.39	236.53	236.92	0
49.5	296.13	275.46	265.26	244.76	240.52	0		163.36	150.81	148.47	148.74	139.47	0		183.19	202.81	208.92	211.69	223.52	0		271.41	241.59	240.5	234.74	239.13	0
50.4	296.23	280.07	264.22	243.73	245.12	0		162.57	152.13	146.89	146.81	141.13	0		184.99	208.07	210.15	217.7	230.16	0		271.9	243.64	239.25	239.72	241.83	0
51.3	294.31	275.65	262.58	239.25	235.92	0		165.85	154.17	152.29	149.18	140.65	0		182.41	204.05	209.82	216.87	222.98	0		269.75	241.2	237	237.02	237.12	0
52.2	295.28	278.63	262.78	242.21	242.47	0		162.95	149.57	147.36	145.64	138.89	0		185.18	202.64	210.87	214.53	223.22	0		273.12	241.99	236.29	236.59	235.12	0
53.1	294.36	275.89	260.82	240.2	241.94	0		165.5	154.66	150.43	149.58	142.58	0		180.74	203.32	208.63	215.13	221.66	0		272.47	243.48	239.46	236.93	240.87	0
54	294.24	276.61	261.6	241.55	241.96	0		163.13	149.87	148.19	148.94	141.52	0		185.51	206.38	212.99	218.5	225.83	0		273.04	243.77	240.6	238.89	238.85	0
54.9	298.13	280.01	265.66	245.89	244.99	0		165.34	154.72	148.4	148.31	143.69	0		186.11	207.21	213.09	215.93	226.38	0		275.45	243.63	239.06	237.25	239.06	0
55.8	297.13	275.97	261.06	243.6	241.55	0		166.35	151.58	149.13	148.83	142.99	0		183.64	204.94	210.27	216.91	226.61	0		275.34	242.08	238.25	239.17	237.94	0
56.7	296.07	276.75	260.74	243.78	242.43	0		167.07	156.13	151.21	151.82	146.82	0		185.03	208.94	213.61	220.47	227.56	0		275.47	244.93	237.85	240.47	238.38	0
57.6	298.67	277.18	260.08	245.85	244.71	0		162.43	149.19	141.6	146.03	137.1	0		187.19	207.07	209.67	217.46	224.84	0		279.49	247.18	242.5	242.06	243.75	0
58.5	297.74	280.79	258.9	242.71	245.3	0		164.23	152.6	145.87	147.61	141.85	0		184.11	205.85	211.59	217.2	223.89	0		278.35	247.42	243.45	239.72	239.96	0
59.4	301.48	281.66	262.69	248.4	248.88	0		165.58	155.51	150.91	153.72	145.47	0		184.38	207.71	215.49	218.81	229.9	0		274.93	244.29	240.65	238.13	242.31	0
60.3	295.58	278.24	261.22	242.87	240.29	0		168.18	156.53	149.13	149.86	142.38	0		189.99	209.52	216.1	221.76	231.44	0		277.98	245.61	240.14	237.42	239.85	0
61.2	303.08	283.15	264.39	246.23	249.05	0		166.88	151.1	147.58	148.04	141.54	0		185.01	206.01	213.63	217.4	228.53	0		274.8	245.49	237.6	238.14	237.8	0
62.1	294.15	276.8	257.88	241.73	241.35	0		163.24	151.41	145.55	149.65	142.46	0		185.48	206.05	211	219.53	227.59	0		278.31	246.71	241.76	238.9	239	0
63	299.24	278.76	255.8	242.2	240.45	0		166.52	155.35	146.97	147.12	142.04	0		183.77	207.45	211.22	217.34	226.37	0		278.29	246.56	241.05	238.96	241.76	0
63.9	298.97	280.16	260.3	244.06	244.34	0		162.35	151.65	146.17	148.84	143.14	0		183.18	209.39	214.12	220.38	228.11	0		279.23	247.65	239.7	239.1	242.12	0
64.8	296.97	276.94	259.59	240.51	241.87	0		164.6	151.69	145.67	147.58	139.81	0		183.33	204.7	210.82	217.37	223.34	0		275.87	245.83	238.68	239.91	238.17	0
65.7	299.68	283.29	259.68	243.92	242.1	0		167.86	157.26	147.22	149.98	140.36	0		182.42	204.9	212	217.2	224.4	0		276.44	243.97	241.01	238.58	240.25	0
66.6	296.33	275.35	258.62	241.97	243.97	0		166.1	153.24	147.51	151.14	143.52	0		186.89	207.79	214.35	221.07	229.75	0		275.19	241.14	233.51	233.61	236.16	0
67.5	294.3	275.75	255.91	238.19	239.76	0		163.86	151.01	143.63	145.31	140.48	0		186.74	208.46	213.41	221.03	226.35	0		279.75	244.94	237.18	236.48	236.8	0
68.4	299.3	280.91	259.94	242.05	247.01	0		171.42	157.72	151.58	149.34	147.52	0		189.58	212.01	219.52	221.63	233.61	0		282.7	246.63	240.37	240.32	241.87	0
69.3	299.31	280.04	257.79	242.04	243.65	0		171.11	155.44	148.48	149.62	144.7	0		187.04	210.8	217.6	223.12	229.73	0		281.4	245.02	240.59	240.16	240.42	0
70.2	294.28	276.34	254.57	241.25	242.75	0		163.13	152.72	145.7	146.44	140.55	0		182.56	208.66	213.01	218.48	229.6	0		280.86	246.1	239.15	238.19	240.28	0
71.1	293.09	276.27	254.95	239.64	242.36	0		162.13	153.57	145.32	147.29	143.22	0		183.11	205.62	211.39	217.24	226.95	0		281.76	247.08	237.74	237.19	241.6	0
72	293.76	275.79	254.77	239.19	240.06	0		160.18	148.39	140.24	141.78	138.96	0		187.19	211.04	213.53	219.73	226.74	0		285.98	247.09	240.92	239	239.97	0
72.9	293.86	277.44	254.72	239.97	240.91	0		162.99	152.24	147.03	149.19	142.03	0		183.65	205.81	211.74	218.97	227.22	0		284.07	247.91	239.16	240.69	241.3	0
73.8	292.96	274.81	250.25	237.27	240.96	0		158.74	146.1	139.06	141.01	135.23	0		192.96	204.62	209.74	216.45	220.03	0		299.15	255.01	246.1	242.51	243.54	0
74.7	228.05	237.6	216.93	207.95	275.79	0		133.91	122.72	112.5	112.84	172.13	0		312.1	264.04	216.35	218.37	219.9	0		408.06	249.89	239.77	236.56	236.46	0
75.6	213.81	240	223.22	216.69	202.52	0		143.14	136.08	128.26	127.78	102.17	0		263.39	243.56	216.92	214.24	225.07	0		364.95	249.42	236.75	229.29	236.15	0
76.5	212.47	239.72	224.21	219.61	235.02	0		145.45	140.49	130.69	131.15	133.21	0		203.52	215.56	213.03	213.75	223.9	0		308.02	248.62	236.87	231.33	239.2	0
77.4	210.76	241.27	224.5	221.17	234.1	0		142.14	139.49	131.17	130.46	132.27	0		194.39	214.86	216.74	214.57	227.31	0		297.75	246.72	236.56	229.01	237.03	0
78.3	210.06	239.69	227.45	217.69	231.57	0		143.27	137.62	130.49	127.46	128.98	0		191.32	211.63	212.43	210.62	222.16	0		297	246.87	237.38	232.06	239.03	0
79.2	209.32	240.3	225.48	222.98	234	0		147.01	140.87	129.61	131.33	130.94	0		192.98	212.22	212.29	211.24	223.56	0		292.73	243.14	234.87	227.45	232.31	0
80.1	212.53	242.17	224.76	221.78	233.34	0		146.96	141.34	132.67	129.86	129.9	0		193	213.1	216.65	213	222.11	0		293.69	246.57	236.73	232.68	237.36	0
81	208.69	245.03	229.22	225.22	237.33	0		145.13	142.5	133.98	132.07	132.97	0		198.81	216.62	218.39	216.36	226.82	0		291.79	247.35	236.2	226.93	235.03	0
81.9	210.55	242.46	227.67	222.7	235.53	0		144.95	137.42	131.74	129.96	128.12	0		195.16	209.52	213.3	212.24	222.86	0		292.73	241.94	232.89	226.04	233.76	0
82.8	207.51	240.78	223.17	222.7	230.23	0		142.79	141.43	130.23	129.34	129.49	0		193.39	214.88	215.31	212.47	223.76	0		294.57	247.8	237.92	228.89	235.78	0
83.7	205.27	239.32	224.48	218.07	233.76	0		144.34	138.85	130.85	131.31	131.06	0		194.14	215.51	216.74	216.66	225.92	0		292.45	246.36	237.24	230.16	237.47	0
84.6	209.74	241.8	225.76	221.8	235.58	0		143.74	139.61	131.7	128.92	129.44	0		191.13	213.51	219.04	213.13	226.31	0		292.63	245.9	236.58	228.17	236.86	0
85.5	206.11	239.22	222.29	220.4	231.85	0		140.98	138.04	130.08	128.01	129.01	0		192.28	209.54	213.76	209.54	223.78	0		291.09	244.1	236.32	224.83	234.1	0
86.4	206.47	240.23	222.74	218.49	233.22	0		143.67	139.58	127.86	129.44	129.42	0		188.36	211.31	212.26	209.31	221.55	0		287.4	243.9	236.23	229.18	238.42	0
87.3	206.22	240.15	223.22	218.04	229.77	0		143.64	140.04	129.72	128.06	128.19	0		192.6	212.93	214.48	212.72	224.27	0		290.97	246.17	238.91	227.8	237.23	0
88.2	206.15	242.15	224.04	219.66	233.7	0		144.18	140.4	132.86	129.25	133.5	0		191.5	215.33	217.1	211.76	226.43	0		288.83	244.46	233.27	224	236.58	0
89.1	204.71	240.44	223.97	221.87	232.61	0		142.54	140.77	129.67	128.35	130.07	0		192.59	212.16	212.78	212.6	226.14	0		288.92	242.71	233.42	224.53	235.18	0
90	207.31	239.73	223.71	216.66	233.18	0		142.63	140.45	130.25	128.09	127.64	0		192.81	214.17	215.41	211.3	224.52	0		289.36	247.11	233.88	225.83	235.63	0
90.9	202.54	240.86	225.4	217.75	229.61	0		144.25	140.51	134.8	128.83	129.95	0		193.83	212.76	214.81	211.34	227.01	0		289.82	244.73	233.43	227.78	236.47	0
91.8	200.31	237.97	222.25	215.35	228.73	0		136.97	135.89	127.18	123.5	127.33	0		189.49	209.73	211.37	206.03	223.29	0		291.69	245.98	238.22	227.15	236.83	0
92.7	205.48	242.03	227.35	220.79	233.34	0		142.12	139.78	129.94	129.27	129.12	0		192.36	213.52	215.05	209.19	223.36	0		289.83	245.09	237.07	226.57	237.54	0
93.6	203.5	239.23	222.45	217.19	229.86	0		141.33	136.99	131.47	128.46	125.91	0		190.8	210.45	214.6	209.99	222.29	0		291.26	246.3	238.55	229.94	238.79	0
94.5	201.75	236.02	222.86	215.41	229.91	0		140.96	139.04	129.44	129.14	131.69	0		190.67	213.59	212.3	209.54	226.6	0		290.15	246.08	235.22	223.32	237.1	0
95.4	207.7	241.64	225.6	219.7	234.05	0		144.71	142.05	132.71	131.57	134.92	0		192.22	214.8	215.35	213.17	225.51	0		289.1	246.1	234.81	226.86	236.18	0
96.3	202.18	238.52	226.78	217.32	232.91	0		143.16	140.33	135.03	129.29	131.11	0		192.57	214.27	217.48	212.78	222.98	0		288.4	247.71	236.7	227.12	236.16	0
97.2	200.72	240.15	225.49	216.11	230.14	0		145.75	143	130.47	129.76	132.13	0		194.1	213.2	213.25	210.46	224.65	0		288.95	246.52	235.27	224.53	237.8	0
98.1	203.68	238.02	224.13	217.73	231.83	0		142.57	138.8	131.84	129.66	130.46	0		191.3	210.65	211.66	209.65	222.29	0		287.78	243.04	233.18	226.77	235.33	0
99	200.98	240.81	222.9	218.95	232.14	0		141.61	142.4	131.18	130.33	130.55	0		189.11	213.35	214.87	209.84	222.67	0		286.43	245.96	237.28	227.01	236.78	0
99.9	205.72	241.29	226.36	220.97	233.31	0		141.59	141.07	131.35	130.46	132.71	0		189.87	214.54	215.87	212.8	225.45	0		287.48	245.76	235.33	228.8	236.23	0
100.8	206.14	242.9	228.2	220.8	233.47	0		142.36	143.1	133.2	129.2	131.69	0		193.26	218.69	219.16	213.14	226.91	0		290.12	247.05	240.37	229.29	240.16	0
101.7	204.3	239.09	227.16	217.97	231.57	0		144.75	138.15	132.29	130.07	130.9	0		192.27	212.69	216.08	213.74	223.89	0		288.05	243.36	237.94	226.33	235.65	0
102.6	202.03	235.42	224.25	214.92	229.52	0		141.92	138.73	129.97	127.65	128.2	0		191.64	214.38	216.05	209.01	224.09	0		289.17	245	236.65	225.2	237.04	0
103.5	201.77	236.64	222.41	217.09	228	0		140.87	142.21	131.4	129.57	132.97	0		193.24	215.92	216.49	212.04	226.73	0		288.22	242.98	238.09	225.68	237.74	0
104.4	203.44	239.18	224.65	220.26	232.59	0		142.29	142.87	131.53	128.85	130.35	0		190.34	212.18	213.82	207.74	222.67	0		284.84	244.19	235.04	223.02	234.11	0
105.3	202.47	241.38	226.61	217.26	234.03	0		142.27	142.49	134.41	130.09	133.45	0		189.12	213.1	216.02	211.12	225.29	0		286.61	244.41	238.12	226.01	238.4	0
106.2	202.26	236.37	224	213.56	227.65	0		141.46	137.69	131.04	124.71	125.95	0		190.44	211.39	212.05	205.98	222.34	0		284.92	243.81	233.51	222.66	235.71	0
107.1	206.06	240.45	227.28	218.74	232.38	0		142.54	138.32	132.16	127.76	129.36	0		193.79	213.3	217.33	212.03	227.81	0		288.69	244.27	238.23	226.22	238.49	0
108	202.48	240.12	225.04	219.34	233.62	0		143.91	140.68	131.69	126.83	129.31	0		191.94	208.99	214.33	205.59	221.63	0		284.3	239.78	236.54	224.49	233.67	0
108.9	202.47	238.02	225.9	216.95	232.95	0		142.15	140.53	130.7	126.79	130.24	0		192.28	214.97	216	208.63	224.23	0		286.84	244.96	237.51	223.82	233.26	0
109.8	205.63	239.16	228.03	217.81	234.38	0		142.75	138.97	132.98	124.91	128.84	0		191.87	214.31	217.36	212.47	226.36	0		285.25	240.99	235.19	225.34	236.97	0
110.7	201.99	238.41	227.57	215.94	233.22	0		141.24	139.81	132.92	128.72	129.52	0		193.06	217.18	216.28	210.63	225.32	0		289.19	244.32	236.67	226.39	241.51	0
111.6	207.04	242.02	226.07	219.94	237.62	0		146.7	142.85	135.37	131.09	136.49	0		194.11	210.94	216.19	209.88	223.92	0		283.69	239.93	233.26	221.78	233.48	0
112.5	202.56	240.09	230.02	218.13	232.77	0		141.45	141.61	132.67	127.25	127.98	0		193.59	212.61	214.22	210.04	223.9	0		288.37	242.05	235.6	224.1	238	0
113.4	203.66	239.11	227.44	217.71	229.31	0		140.78	140.93	130.11	127.09	126.65	0		190.31	216.82	213.86	211.19	223.88	0		286.91	248.66	240.02	228.34	237.58	0
114.3	198.82	236.49	223.7	213.22	232.68	0		139.43	138.61	130.38	127.24	128.57	0		194.53	215.41	217.61	213.02	226.84	0		288.29	245.6	238.89	224.89	238.83	0
115.2	205.82	244.28	230.19	219.14	236.19	0		144.31	143.97	136.21	131.85	132.28	0		192.02	212.89	216.02	211.33	224.31	0		285.82	242.34	236.2	224.32	236.69	0
116.1	201.43	236.02	224.89	217.11	231.99	0		142.69	137.43	131.41	128.58	130.75	0		192.49	209.83	214.32	210.76	222.4	0		283.48	239.99	236.74	224.01	237.12	0
117	203.47	241.73	227.56	218.56	232.35	0		145.28	142.38	133.6	128.86	128.19	0		192.42	213.8	215.29	210.03	221.17	0		285.98	247.27	238.53	223.26	235	0
117.9	203.93	241.56	227.16	219.75	234.22	0		144.18	139.35	134.02	127.74	129.07	0		195.42	211.07	216.7	212.02	224.94	0		284.39	240.44	234.92	224.2	236.29	0
118.8	199.9	237.66	223.61	217.91	227.89	0		138.72	136.59	128.85	123.57	128.27	0		192.97	214.45	216.65	208.51	229.13	0		288.81	248.13	241.49	226.43	241.12	0
119.7	202.65	239.75	226.23	220.02	233.61	0		143.03	141.53	135.74	128.42	132.76	0		192.96	216.04	217.57	207.96	226.41	0		285.42	245.12	236.45	225.66	238.52	0
120.6	205.18	238.53	225.36	217.29	231.51	0		144.19	140.2	133.43	128.16	128.33	0		195.26	214.62	219.55	210.73	226.38	0		286.23	244.5	239.36	226.28	238.66	0
121.5	201.89	235.47	223.5	213.62	231.78	0		140.67	138.31	131.17	123.41	128.13	0		190.37	212.31	216.01	207.26	223.84	0		286.05	243.26	235.96	223.66	235.54	0
122.4	201.95	237.82	226.57	214.58	232.16	0		144.16	138.48	134.72	126.48	129.93	0		194.07	212.96	216.67	209.11	223.85	0		283.58	243.87	234.81	223.9	234.39	0
123.3	203.53	239.58	227.51	219.12	232.3	0		142.83	140.48	133.48	126.42	128.22	0		191.84	208.37	214.78	206.71	221.18	0		284.44	242.89	238.9	219.66	238.24	0
124.2	202.61	238.89	225.26	218.79	235.25	0		140.24	139.65	133.8	125.94	130.19	0		193.31	214.72	218.85	209.77	227.51	0		283.32	245.29	238.83	225.93	240.53	0
125.1	200.97	237.62	222.45	214.63	230.86	0		142.37	138.19	133.07	126.26	130.39	0		191.69	211.76	215.66	207.15	227.35	0		285.2	241.53	236.44	220.89	237.21	0
126	202.16	239.4	224.76	215.98	229.96	0		143.47	141.83	133.46	130	132.9	0		191.65	210.33	215.26	209.55	221.98	0		285	243.86	240.04	224.7	239.13	0
126.9	201.92	240.1	228.04	217.47	232.9	0		141.23	137.88	131.84	123.68	129.57	0		193.33	212.13	216.24	207.63	224.34	0		289.1	244.38	241.4	227.41	237.66	0
127.8	203.56	238.41	227.22	218.53	233.06	0		142.95	140.78	133.49	128.53	130.98	0		195.21	214.59	219.56	211.4	227.4	0		284.63	242.78	239.63	221.5	236.7	0
128.7	203.25	238.49	225.47	216.17	233.38	0		139.19	136.58	130.71	126.84	130.47	0		188.26	209.28	212.06	208.91	223.62	0		281.5	243.3	233.91	220.49	234.66	0
129.6	201.22	239.2	225.48	216.87	231.92	0		141.76	139.18	133.56	130.44	128.65	0		194.81	215.66	218.41	211.73	225.81	0		282.81	243.83	237.11	221.96	235.57	0
130.5	200.73	239.9	226.11	215.62	233.98	0		142.91	140.49	133.82	128.15	129.34	0		193.95	210.8	217.44	209.51	225.62	0		284.5	243.69	238.81	224.43	239.13	0
131.4	200.88	239.29	223.71	214.16	229.23	0		144.15	141.09	136.22	127.76	130.82	0		196.46	214.74	219.91	212.19	228.35	0		281.84	239.35	236.98	222.5	236.51	0
132.3	202.4	236.75	223.53	217.34	232.55	0		141.67	136.76	133.27	124.9	128.4	0		194.23	210.57	216.62	208.86	224.68	0		284.54	242.3	237.95	224.01	236.83	0
133.2	202.82	236.51	226.35	215.55	232.29	0		140.08	139.2	132.97	126.91	128.18	0		190.84	214.59	215.22	209	227.31	0		282.51	244.49	237.17	222.14	236.29	0
134.1	203.58	242.23	229.09	219.13	234.77	0		140.84	138.2	133.94	128.18	131.07	0		191.58	211.95	215.75	207.77	223.38	0		284.41	245.1	238.94	220.82	236.57	0
135	204.51	236.64	225.64	217.42	233.17	0		142.78	139.89	135.95	127.5	132.52	0		192.93	215.04	217.17	210.67	225.42	0		282.21	243.68	236.74	223.84	236.8	0
135.9	195.47	232.77	223.22	211.77	230.73	0		139.93	138.25	130.52	126.32	129.92	0		192.34	212.88	215.64	208.89	225.38	0		283.7	244.84	241.82	225.81	240.61	0
136.8	201.29	239.06	227.25	215.84	234.75	0		143.35	141.95	133.42	127.59	132.39	0		195.26	215.26	216.49	209.34	227.37	0		285.65	245.91	240.07	223.66	240.59	0
137.7	202.63	238.51	228.23	216.52	233.48	0		141.34	142.4	133.66	127.06	130.11	0		195.32	217.48	220.75	210.17	228.87	0		283.41	243.23	241.16	223.91	238.82	0
138.6	200.2	237.55	224.93	217.6	228.73	0		141.62	140.3	131.96	129.96	130.75	0		194.33	218.95	217.66	210.76	228.63	0		285.51	246.87	240.54	226.34	241.83	0
139.5	202.29	240.35	227.92	218.37	232.4	0		143.36	140.92	134.74	127.55	130.49	0		193.04	212.31	219.87	209.85	225.38	0		287.48	245.86	242.79	224.32	242.04	0
140.4	201.12	235.8	225.2	216.12	232.14	0		140.97	137.88	134.68	128.72	130.15	0		194.11	212.9	217.69	209.59	226.81	0		284.97	244.34	239.29	224.67	240.3	0
141.3	200.64	240.62	227.83	215.27	232.21	0		138.63	137.42	131.99	125.48	127.44	0		192.5	213.38	216.48	210	224.06	0		283.48	244.19	237.29	221.81	236.02	0
142.2	200.1	239.19	226.27	215.03	232.06	0		138.25	138.57	131.66	123.96	126.81	0		192.4	214.82	216.29	209.27	226.58	0		284.45	243.26	238.3	223.28	237.25	0
143.1	202.04	239.91	226.69	217.59	230.92	0		141.2	142.09	134.65	128.5	132.99	0		192.42	215.21	216.54	212.33	227.39	0		284.18	246.61	240.62	225.13	236.21	0
144	203.61	239.46	229.33	217.55	237.17	0		137.95	138.2	133.18	124.44	128.65	0		193.08	217.46	218.45	209.82	225.53	0		285.64	246.52	242.99	225.86	242.33	0
144.9	204.23	240.8	229.42	217.5	233.22	0		145.97	140.78	137.58	127.62	133.38	0		193.16	212.79	218.65	207.97	224.68	0		283.57	244.58	241.31	225.03	240.86	0
145.8	201.07	240.66	226.45	218.56	232.3	0		138.25	140.25	131.5	124.89	128.67	0		196.34	213.72	219.89	210.73	225.31	0		282.87	242.55	242.12	223.17	236	0
146.7	204.87	238.3	230.15	217.5	235.69	0		144.36	143.5	138.25	130.46	134.69	0		196.03	217.96	219.53	213.82	229.43	0		284.75	247.89	242.37	224.87	239.39	0
147.6	198.67	237.95	226.26	215.92	230.51	0		137.68	135.52	130.51	124.64	126.91	0		192.39	212.58	216.9	208.72	223.42	0		284.43	243.78	239.58	222.73	237.83	0
148.5	201.01	235.93	227.55	213.22	231.72	0		140.42	137.37	131.46	122.49	128.38	0		193.01	213.96	217.24	207.72	225.23	0		285.69	246.51	240.47	224.8	242.97	0
149.4	200.55	238.02	225.4	214.6	230.82	0		140.4	141.72	135.26	125.82	130.79	0		193.12	218.06	218	209.06	225.58	0		281.19	245.48	239.04	219.81	236.64	0
150.3	203.35	239.37	229.09	215.93	234.2	0		137.78	137.44	133.56	128.74	130.7	0		188.63	209.24	218.23	210.97	225.08	0		282.36	240.36	240.29	223.21	238.14	0
151.2	201.09	241.43	228.76	217.28	235.97	0		140.88	140.68	137.05	124.64	132.73	0		193.52	214.55	221.29	208.2	228.17	0		284.15	243.04	242.61	223.01	236.76	0
152.1	202.25	238.87	226.69	214.03	230.66	0		140.77	139.82	137.04	127.42	128.37	0		192.83	210.43	215.73	208.2	223.3	0		280.72	239.99	235.55	219.67	235.87	0
153	198.58	236.48	227.68	214.36	234.38	0		141.29	142.77	134.26	127.21	132.41	0		195.75	217.17	218.87	212.21	227.32	0		281.86	243.76	239.17	221.64	237.91	0
153.9	201.38	237.02	225.57	214.52	232.55	0		138.68	137	130.74	124.88	128.41	0		193.72	213.22	216.49	209.55	223.75	0		281.15	241.39	238.91	222.74	235.88	0
154.8	201.66	240.48	225.5	216.63	231.98	0		138.4	138.83	132.89	126.82	128.93	0		190.67	211.89	216.98	207.4	225.63	0		281.09	243.63	240.17	221.54	240.55	0
155.7	199.79	235.93	227.95	213.89	232.74	0		139.81	139.31	131.94	122.65	129.33	0		192.51	212.91	213.52	207.97	223.42	0		282.02	243.39	240.45	223.22	238.87	0
156.6	198.71	239.1	227.67	216.22	233.23	0		139.66	138.28	135.24	127.29	129.8	0		196.73	213.19	217.87	208.73	227.74	0		285.11	246.01	240.93	224.56	241.6	0
157.5	200.71	241.13	226.72	216.4	233.53	0		140.6	142.19	136.9	127.76	131.92	0		192.78	211.64	218.48	208.65	226.34	0		282.96	242.75	238.43	221.55	236.42	0
158.4	201.37	237.27	226.66	213.96	233.29	0		139.04	138.56	133.67	126.47	128.5	0		193.39	214.61	217.8	207.66	224.22	0		283.5	244.5	241.05	224.6	235.86	0
159.3	199.34	240.16	225.69	213.56	230.07	0		139.41	137.85	133.49	124.67	124.83	0		191.79	213.21	216.25	207.84	225.6	0		278.58	241.12	235.65	218.11	237.14	0
160.2	200.49	240.47	228.03	215.61	235.28	0		137.45	138.39	132.47	125.53	129.84	0		194.75	214.93	217.9	208.02	225.3	0		282.04	243.16	239.6	221.84	237.69	0
161.1	202.59	239.43	228.02	216.01	234.54	0		139.21	141.38	136.02	125.92	132.02	0		190.82	212.68	216.48	204.98	223.58	0		280.21	242.77	238.53	219.09	238.07	0
162	204.03	240.98	231.04	216.15	233.98	0		141.77	140.39	135.54	126.03	129.46	0		194.2	215.27	216.71	208.72	226.15	0		279.79	245.09	240.37	222.78	238.79	0
162.9	198.18	235.79	227.46	213.86	231.18	0		139.96	139.9	135.15	126.28	129.38	0		194.13	213.2	220.69	209.2	225.72	0		278.85	241.24	239.75	219.18	235.91	0
163.8	202.73	238.98	228.85	213.91	232.75	0		142.87	142.64	135.06	125.36	128.23	0		198.25	218.95	222.28	213.36	229.14	0		286.54	247.48	244.04	225.55	243.82	0
164.7	201.43	241.13	229.64	219.16	234.09	0		141.31	139.76	133.96	129.19	127.65	0		194.98	216.1	218.83	209.36	226.83	0		282.4	244.16	240.87	219.19	238.3	0
165.6	199.15	237.64	225.6	213.76	233.78	0		137.71	140.9	133.32	123.66	129.35	0		191.11	214.03	215.64	207.8	225.61	0		279.3	241.7	237.23	218.56	236.62	0
166.5	197.72	237.65	225.92	216.36	232.07	0		134.68	139.74	133.72	124.58	126.51	0		191.7	214.11	221.27	205.49	224.79	0		282.63	242.53	243.12	221.73	239.05	0
167.4	195.69	236.66	226.82	213.52	229.92	0		137.28	139.18	134.19	126.96	126.42	0		196.78	213.68	222.83	211.87	229.95	0		283.47	243.52	242.06	223.09	241.39	0
168.3	202.06	242.82	231.21	218.07	237.42	0		143.45	143.87	138.08	128.32	133.22	0		196.55	217.07	222.01	211.45	228.28	0		280.11	245.7	242.79	224.96	237.57	0
169.2	200.47	238.65	229.16	215.11	233.98	0		142.03	141.65	137.13	127.78	131.07	0		199.07	217.34	220.48	212.52	228.62	0		281.07	246.65	241.16	221.7	239.7	0
170.1	199.12	237.66	226.44	213.15	232.05	0		136.25	140.93	130.63	123.76	129.24	0		191.87	214.56	216.1	209.5	225.77	0		276.36	242.59	240.54	221.14	238.74	0
171	202.1	242.09	230.66	214.89	231.31	0		141.71	141.26	139.01	125.93	130.65	0		196.66	216.85	221.34	209.68	227.33	0		282.07	245.54	244.5	220.05	237.71	0
171.9	203.9	240.41	230.86	216.45	234.97	0		142.42	139.87	134.92	126.79	131.33	0		196.58	214.32	218.77	211.23	226.46	0		282.15	243.45	239.52	221.31	239.73	0
172.8	195.79	234.41	226	214.2	231.04	0		138.68	138.93	134.8	125.41	128.27	0		191.81	213.47	218.08	207.44	225.08	0		280.13	243.6	241.81	221.97	237.31	0
173.7	199.32	236.95	225.44	212.81	230.4	0		138.5	141.53	136.2	124.6	128.87	0		190.12	214.58	215.34	204.61	223.41	0		276.69	240.2	238.76	213.56	234.17	0
174.6	199.55	234.1	227.08	215.91	232.18	0		140.45	137.75	136.19	125.84	129.25	0		194.75	214.56	217.96	206.91	224.66	0		280.48	242.78	239.23	220.16	237.57	0
175.5	201.67	239.9	228.77	215.72	235.41	0		139.27	139.51	134.62	127.01	134.12	0		194.25	214.56	217.15	209.2	224.76	0		279.74	240.34	237.1	218.6	235.06	0
176.4	200.58	238.88	231.14	214.38	233.3	0		138.15	140.79	135.9	125.25	130.84	0		196.86	217.56	218.59	208.05	228.57	0		284.02	246.41	243.92	221.78	240.77	0
177.3	202.18	238.03	228.49	214.08	233.33	0		144.22	141.52	137.03	128.41	131.13	0		196.38	215.68	219.66	212.03	226.63	0		280.99	244.81	238.75	222.12	238.4	0
178.2	200.86	239.96	231.1	217.8	233.72	0		139.75	141.76	136.31	127.65	131.32	0		194.48	215.62	220.93	210.93	229.23	0		281.33	243.38	242.57	221.42	239.93	0
179.1	197.07	236	225.57	213.19	229.27	0		141.1	143.04	136.38	126.3	131.44	0		194.33	218.37	218.75	208.71	227.67	0		279.92	242.42	239.77	218.58	241.39	0
180	199.86	239.15	227.64	215.42	232.05	0		140.74	138.24	135.28	126.3	129.12	0		195.36	212.57	217.67	207.73	223.83	0		281.01	243.57	243.59	220.25	237.82	0
180.9	201.77	241.66	229.54	218	234.84	0		139.34	142.9	137.06	128.18	131.84	0		194.36	219.13	219.87	210.06	229.49	0		279.03	244.92	243.64	221.33	240.51	0
181.8	199.27	234.66	223.06	214.22	230.62	0		138.83	139.31	133.39	125.17	128.35	0		194.54	215.29	219.59	209.9	227.83	0		279.38	243.3	241.25	220.2	240.16	0
182.7	202.7	241.26	229.08	215.01	234.33	0		140.67	140.84	136.51	127.27	132.21	0		192.74	213.57	217.39	205.99	224.88	0		281.25	245.86	243.15	222.65	240.51	0
183.6	199.23	238.13	228.87	213.89	230.29	0		140.24	141.85	136.08	125.73	128.81	0		194.94	218.51	221.19	210.38	228.92	0		278.3	243	241.83	217.74	240.22	0
184.5	201.6	240.33	233.94	214.54	233.78	0		141.12	142.11	137.52	124.45	130.95	0		195.92	216.64	218.92	206.22	226.43	0		281.48	244.46	242.1	219.24	238.66	0
185.4	203.61	238.92	230.82	215.79	233.48	0		139.02	140.24	136.31	126.12	129.88	0		192.32	213.39	219.93	207.35	227.2	0		280.48	244.03	243.75	220.05	239.5	0
186.3	197.59	237.97	226.86	212.46	228.48	0		140.14	141.52	137.13	128.45	128.98	0		193.48	213.7	219.62	208.14	225.61	0		277.26	240.46	238.42	216.42	238.71	0
187.2	197.53	237.12	230.69	213.1	231.83	0		139.81	139.56	135.7	126.85	128.14	0		194.11	212.39	216.8	209.66	224.51	0		278.68	241.48	240.06	217.12	236.93	0
188.1	199.19	239.25	229.42	215.4	232.96	0		140.58	140.81	137.75	126.12	130.49	0		191.9	212.04	216.61	205.25	223.46	0		277.37	242.94	240.46	219.4	236.61	0
189	199.36	239.52	229.62	215.73	232.76	0		138.25	139.37	133.61	126.74	125.8	0		194.94	215.09	219.79	209.42	228.56	0		282.08	245.6	244.51	219.69	243.72	0
189.9	202.58	239.33	229.94	216.65	235.51	0		139.59	141.41	138.64	128.43	133.41	0		193.54	215.22	221.12	208.48	228.58	0		280.44	244.73	241.89	220.13	240.09	0
190.8	198.79	236.66	230.29	214.25	231.47	0		138.15	140.75	135.19	125.66	130.92	0		193.58	214.3	218.62	209.32	224.68	0		279.85	244.29	244.48	221.71	239.25	0
191.7	200.86	239.87	228.59	216.43	232.28	0		136.65	138.88	133.61	125.88	128.93	0		195.16	216.45	219	210.26	228.99	0		277.09	243.86	240.26	217.16	240.88	0
192.6	201.21	239.61	230.84	216.04	234.49	0		140.5	142.21	134.28	125.97	128.17	0		196.93	217.89	219.69	208.84	230	0		280.89	245.83	244.44	220.14	244.42	0
193.5	201.05	238	226.98	210.38	235.95	0		139.56	142.77	135.59	126.59	134.55	0		194.46	216.55	220.59	208.3	228.88	0		277.52	242.83	242.29	217.73	241.05	0
194.4	201.72	240.57	231.65	214.66	231.99	0		141.96	144.95	139.15	124.99	133.1	0		196.33	217.55	222.41	208.32	228.97	0		278.87	243.33	242.94	218.74	240.47	0
195.3	203.18	243.52	230.21	214.44	233.14	0		140.18	143.58	140.77	126.39	132.8	0		196.83	216.21	223.41	210.87	230.24	0		278.07	240.52	242.06	219.49	239.31	0
196.2	198.75	237.64	229.51	213.47	231.52	0		139.9	138.58	137.54	126.3	128.53	0		197.15	216.17	216.7	210.77	224.3	0		278.67	245.26	238.2	218.64	238.98	0
197.1	200.65	237.25	229.6	215.07	232.25	0		136.05	140.01	134.14	124.68	128.84	0		195.25	217.83	221.03	209.05	225.98	0		279.53	244.74	246.07	220.92	241.47	0
198	199.92	236.19	229.86	214.74	232.33	0		138.27	139.93	135.67	124.76	128.47	0		195.64	217.31	218.16	208.93	227.84	0		278.95	244.75	243.62	219.13	239.14	0
198.9	200.97	233.43	224.5	213.75	233.19	0		139.01	138.62	136.93	124.64	130.4	0		196.65	216.76	223.82	205.46	229.24	0		279.35	245.01	245.59	219.03	239.4	0
199.8	201.38	238.05	232.88	214.39	235.84	0		139.59	140.36	139.24	123.38	134.22	0		197.85	218.23	222.01	206.78	226.48	0		282.39	244.04	244.11	218.42	239.59	0
200.7	197.63	238.13	229.58	212.52	232.51	0		142.85	142.81	140.54	126.96	132.71	0		196.87	215.43	223.27	211.04	226.3	0		278.1	245.91	244.61	221.42	240.64	0
201.6	202.23	236.5	228.14	210	232.07	0		139.61	136.74	134.52	121.67	128.07	0		195.74	213.29	220.28	208.07	227.97	0		277.04	243.28	242.82	219.58	236.3	0
202.5	202.59	237.55	230.03	216.36	236.15	0		136.65	140.35	136.43	126.28	130.25	0		193.42	215.82	220.23	206.52	225.49	0		277.25	243.22	242.51	216.95	238.36	0
203.4	198.28	235.71	230.1	213.02	229.03	0		142.79	142.01	141.98	125.59	127.36	0		195.75	215.9	221.84	206.33	224.05	0		278.36	246.47	243.48	219.26	239.89	0
204.3	201.07	236.83	228.98	213.61	230.96	0		143.92	142.58	140.1	127.99	133.15	0		196.12	218.34	221.4	209.72	231.15	0		280.56	245.79	246.4	219.72	241.79	0
205.2	197.94	238.01	227.8	211.64	231.55	0		140.22	142.06	135.49	121.37	130.28	0		198.82	219.68	221.82	207.41	230.38	0		278.04	243.4	244.13	218.99	241.04	0
206.1	199.52	239.38	230.59	215.39	232.29	0		140.48	139.4	137.74	122.48	126.83	0		196.79	216.43	222.3	210.25	228.69	0		278.46	245.33	244.26	223.32	240.45	0
207	202.81	240.3	230.39	217.16	236.64	0		140.44	142.67	137.35	126	133.42	0		192.93	215.31	221.75	207.96	228.45	0		276.96	243.75	241.34	219.08	239.05	0
207.9	203.12	240.64	230.98	214.75	232.17	0		143.39	142.94	138.45	126.01	129.34	0		197.97	214.96	221.97	207.34	226.82	0		277.38	243.71	245.9	220.57	240.28	0
208.8	201	237.6	232.05	213.13	234.71	0		138.14	138.21	137.42	123.29	128.17	0		196.22	216.24	223.56	210.11	228.6	0		280.08	242.75	245.55	220.76	241.17	0
209.7	202.4	242.04	229.48	214.78	233.23	0		141.04	139.95	137.45	126.62	130.99	0		194.1	213.85	219.22	207.27	225.98	0		275.07	242.33	239.41	214.55	237	0
210.6	199.85	233.87	227.11	212.52	229.72	0		140.37	141.88	136.57	123.98	129.45	0		196.26	219.73	222.57	209.08	230.29	0		280.74	246.84	243.9	221.27	241.8	0
211.5	199.45	238.53	227.01	213.03	231.89	0		140.69	141.27	139.87	127.77	132.18	0		199.73	216.96	223.97	212.55	228.06	0		282.57	248.01	247	221.99	245.06	0
212.4	199.9	237.89	224.92	212.08	233.92	0		137.76	140.65	135.93	126.15	129.85	0		197.11	220.16	223.42	210.88	228.55	0		279.49	246.14	247.27	219.82	242.26	0
213.3	198.94	238.37	229.1	213.6	234.17	0		137.57	139.98	136.36	122.32	126.86	0		194.57	215.08	221.68	204.73	228.48	0		277.86	244.02	245.49	217.99	243.38	0
214.2	199.9	238.87	228.05	214.53	237.22	0		138.78	140.29	136.12	124.97	133.94	0		197.43	218.08	220.81	207.26	231.18	0		278.33	242.3	242.35	217.23	241.96	0
215.1	198.58	237.25	231.11	213.2	233.61	0		141.36	138.86	136.58	124.31	131.94	0		198.13	218.31	220.58	207.81	229.81	0		278.92	244.38	244.37	220.99	245.36	0
216	199.42	237.35	230.28	212.92	233.57	0		139.03	140.78	135.64	123.58	131.21	0		197.54	218.96	217.1	207.48	228.07	0		276.4	245.13	242.65	220.26	239.78	0
216.9	198.14	236.59	227.17	213.6	231.76	0		139	141.25	135.28	125	130.89	0		194.74	212.93	216.58	204.86	225.75	0		276.16	241.46	241.44	215.99	236.72	0
217.8	199.47	236.81	228.79	212.7	235.27	0		142.11	142.56	139.13	127.71	131.91	0		197.86	219.11	223.09	208.16	228.51	0		278.55	246.26	245.1	218.94	242.18	0
218.7	199.36	238.74	230.17	211.12	232.85	0		136.98	139.56	136.19	121.32	129.14	0		195.33	216.08	220.14	206.67	227.28	0		280.63	246.46	246.27	222.6	242.69	0
219.6	200.13	238.64	225.65	211.99	233.98	0		138.25	140.16	135.74	124.26	130.24	0		194.8	215.93	219.78	207.88	228.66	0		281.05	245.47	246.35	223.66	243.56	0
220.5	204.15	242.01	234.17	218.77	236.68	0		141.73	143.99	141.98	127.63	132.24	0		193.02	214.8	220.67	206.71	227.17	0		279.16	242.87	244.39	217.9	242.15	0
221.4	198.64	237.3	227.89	212.15	230.22	0		137.77	139.73	137.11	125.92	131.02	0		194.01	217.41	222.59	210.43	228.17	0		277.41	241.94	242.35	216.58	238.74	0
222.3	199.58	240.91	231.96	215.26	234.96	0		135.46	139.79	137.33	120.37	127.78	0		196.4	216.85	223.88	206.89	229.8	0		278.33	244.5	244.22	218.56	241.33	0
223.2	201.56	237.9	232.16	215.78	233.58	0		136.9	139.24	134.78	119.47	125.46	0		192.75	217.01	219.13	204.03	226.72	0		279.09	247.51	245.5	217.49	238.74	0
224.1	197.34	238.09	231.07	211.44	232.47	0		137.58	143.43	138.36	123.38	129.16	0		193.38	216.78	222.34	207.93	228.07	0		276.92	242.15	243.96	216.95	241.09	0
225	201.31	237.18	226.37	215.12	233.94	0		141.71	142.42	138.21	125.82	132.68	0		197.59	219.6	222.34	208.51	229.36	0		280.02	245.42	242.96	218.54	240.87	0
225.9	202.5	243.41	233.47	215.79	234.23	0		141.34	143.32	140.08	125.97	130.62	0		194.23	217.54	221.35	208.32	227.9	0		275.38	244.44	242.45	217.73	242.84	0
226.8	202.64	238.12	228.95	212.37	233.73	0		136.24	138.93	136.81	123.35	130.03	0		194.45	216.68	224.33	205.86	230.8	0		276.62	244.7	246.51	216.21	244.53	0
227.7	199.38	238.16	228.46	211.1	233.82	0		141.51	145.62	138.78	125.82	133.57	0		196.79	219.22	224.18	210.94	228	0		278.14	244.39	248.43	218.96	241.37	0
228.6	201.38	242.76	232.09	213.51	234.9	0		140.79	143.96	140.21	126.97	131.03	0		196.21	216.26	222.08	206.35	227.56	0		278.73	242.77	245.11	216.86	241.03	0
229.5	199.09	241.68	229.74	210.84	229.01	0		138.13	144.44	139.13	126.71	131.23	0		192.49	217.15	222.55	206.58	229.73	0		278.31	245.27	244.48	217.52	244.9	0
230.4	200.78	240.23	228.8	215.65	235.92	0		141.01	141.33	138.2	124.91	131.91	0		195.37	216.95	221.24	206.79	228.42	0		278.87	243.69	245.65	218.63	242.44	0
231.3	200.67	239.76	232.9	215.42	234.23	0		138.16	142.45	136.82	126.87	128.43	0		196.35	220.07	222.88	209.89	229.58	0		277.08	244.66	245.54	215.71	240.04	0
232.2	203.01	242.81	236.61	218.26	239.93	0		140.73	141.69	141.29	130.02	131.66	0		195.43	217.51	221.26	206.85	228.62	0		279.27	246	245.44	217.29	240.88	0
233.1	200.95	236.81	232.26	213.13	233.13	0		141.25	143.47	140.33	126.1	131.44	0		197.07	217.17	221.46	206.06	226.54	0		277.21	243.39	243.33	215.92	237.62	0
234	203.16	241.46	232.8	214.62	234.96	0		139.33	144.29	140.67	125.86	133.07	0		192.74	217.81	220.34	206.68	227.05	0		276.34	243.87	244.66	217.97	241.01	0
234.9	198.41	238.58	230.18	216.38	233.44	0		139.51	143.24	139.28	129.58	133.01	0		196.31	215.06	219.42	207.95	228.73	0		279.88	247.61	247.37	219.06	243.01	0
235.8	201.48	237.3	234.03	214.43	233.97	0		138.15	141.27	141.74	123.93	132.21	0		197.36	218.71	222.5	206.41	229.91	0		279.35	247.72	245.6	216.96	241.57	0
236.7	201.27	239	231.06	214.04	235.05	0		138.14	140.03	136.07	123.15	128.77	0		195.04	213.87	221.25	206.44	225.1	0		279.43	243.74	246.26	218	240.7	0
237.6	201.83	240.73	232.17	213.18	233.59	0		140.93	145.66	140.98	127.12	128.44	0		195.25	220	223.73	208.76	230.7	0		277.43	246.84	248.4	217.79	243.2	0
238.5	202.51	242.49	232.2	216.68	236.29	0		141.51	145.19	138.9	128.3	134.6	0		195.22	217.99	219.95	208.48	228.52	0		280.6	246.39	244.63	219.03	241.92	0
239.4	201.65	238.29	230.04	214.92	234.95	0		141.25	138.76	137.82	125.12	131.36	0		195.41	211.7	220.04	203.11	225.48	0		278.71	243.66	246.95	216.38	244.62	0
240.3	196.93	235.63	229.53	209.56	230.45	0		139.68	143.18	140.08	124.12	132.32	0		199.78	219.44	224.82	208.43	231.54	0		277.15	244.69	244.53	215.64	242.23	0
241.2	201.26	244.06	231.65	215.36	238	0		139.43	141.44	140.32	127.19	132.35	0		198.77	220.28	225.58	211.49	232.17	0		277.8	245.03	245.83	216.7	243.93	0
242.1	199.19	241.89	231.12	214.84	234.54	0		142.59	147.73	142.95	130.27	135.07	0		198.65	218.67	224.73	208.23	229.99	0		275.13	242.84	244.78	214.29	236.43	0
243	195.74	236.38	228.09	196.91	231.88	0		139.42	143.16	139.05	130.45	131.13	0		195.81	216.01	222.44	205.44	227.56	0		275.72	242.95	246.15	212.61	239.94	0
243.9	203.28	239.8	231.85	213.43	234.47	0		139.46	141.53	136.99	125.17	130.65	0		193.49	217.29	223.07	208.27	226.44	0		277.59	244.97	244.74	218.2	240.11	0
244.8	200.24	243.37	233.77	213.96	235.52	0		141.29	146.63	140.83	126.64	132.66	0		196.71	218.94	222.32	207.2	228.43	0		273.19	241.58	246.81	210.94	238.22	0
245.7	199.56	237.74	231.78	210.1	229.93	0		136.94	144.76	138.27	123.93	129.23	0		192.66	219.34	220.55	204.61	231.31	0		275.85	244.44	246.02	212.87	241.93	0
[truncated: 138 more rows]
