# Supplementary material for: Simvastatin Sodium Salt and Fluvastatin Interact with Human Gap Junction Gamma-3 Protein
Source: PLoS One. 2016 Feb 10;11(2):e0148266. doi: 10.1371/journal.pone.0148266 (PMC4749215; doi:10.1371/journal.pone.0148266)
Supplement: S9 Dataset — (ZIP) [file pone.0148266.s010.zip › S9_Dataset/heptanol_1.xlsx]

## Sheet: heptanol
L1A1()_X	L1A1()_Y	L1A2()_X	L1A2()_Y	L1A3()_X	L1A3()_Y	L1A4()_X	L1A4()_Y	L1A5()_X	L1A5()_Y	L1A6()_X	L1A6()_Y	L2A1()_X	L2A1()_Y	L2A2()_X	L2A2()_Y	L2A3()_X	L2A3()_Y	L2A4()_X	L2A4()_Y	L2A5()_X	L2A5()_Y	L2A6()_X	L2A6()_Y	L3A1()_X	L3A1()_Y	L3A2()_X	L3A2()_Y	L3A3()_X	L3A3()_Y	L3A4()_X	L3A4()_Y	L3A5()_X	L3A5()_Y	L3A6()_X	L3A6()_Y	L4A1()_X	L4A1()_Y	L4A2()_X	L4A2()_Y	L4A3()_X	L4A3()_Y	L4A4()_X	L4A4()_Y	L4A5()_X	L4A5()_Y	L4A6()_X	L4A6()_Y	L5A1()_X	L5A1()_Y
-241.2	-1.41	-241.2	4.11	-241.2	-6.18	-241.2	-2.42	-241.2	-5.39	-241.2	-5.82	-241.2	-2.65	-241.2	-0.18	-241.2	-2.32	-241.2	0.17	-241.2	-2.58	-241.2	-4.63	-241.2	2.77	-241.2	3.45	-241.2	-0.98	-241.2	5.87	-241.2	0.2	-241.2	0.73	-241.2	-0.14	-241.2	0.06	-241.2	-7.28	-241.2	-3.9	-241.2	-3.29	-241.2	-4.62	-241.2	-1.77
-240.3	-2.04	-240.3	2.21	-240.3	-6.54	-240.3	-6.28	-240.3	-5.12	-240.3	-6.77	-240.3	0.76	-240.3	0.69	-240.3	-4.6	-240.3	-0.06	-240.3	-1.46	-240.3	-2.41	-240.3	5.4	-240.3	3.68	-240.3	-2.25	-240.3	6.86	-240.3	-0.77	-240.3	1.87	-240.3	2.09	-240.3	0.25	-240.3	-7.07	-240.3	-2.8	-240.3	-3.22	-240.3	-0.57	-240.3	-0.46
-239.4	-3.95	-239.4	2.8	-239.4	-5.76	-239.4	-4.19	-239.4	-7.27	-239.4	-5.23	-239.4	-2.48	-239.4	-0.21	-239.4	-4.32	-239.4	0.3	-239.4	-2.54	-239.4	-4.71	-239.4	1.46	-239.4	2.34	-239.4	2.68	-239.4	4.77	-239.4	1.46	-239.4	1.09	-239.4	-4.4	-239.4	-0.22	-239.4	-5.73	-239.4	-2.36	-239.4	-2.44	-239.4	-2.84	-239.4	-3.33
-238.5	-3.41	-238.5	5.67	-238.5	-4.57	-238.5	-4.3	-238.5	-2.95	-238.5	-6.72	-238.5	-0.21	-238.5	-1.21	-238.5	-5.09	-238.5	0.41	-238.5	-3.75	-238.5	-4.13	-238.5	3.68	-238.5	0.48	-238.5	0.34	-238.5	8.29	-238.5	-0.75	-238.5	0.82	-238.5	-0.66	-238.5	-0.62	-238.5	-6.34	-238.5	-0.98	-238.5	-3.49	-238.5	-2.6	-238.5	-0.56
-237.6	-2.3	-237.6	1.96	-237.6	-6.55	-237.6	-5.23	-237.6	-2.92	-237.6	-7.1	-237.6	-1.04	-237.6	0.15	-237.6	-3.21	-237.6	-0.55	-237.6	-4.06	-237.6	-2.99	-237.6	2.55	-237.6	3.43	-237.6	0.56	-237.6	7.84	-237.6	-1.4	-237.6	0.45	-237.6	-2.07	-237.6	1.41	-237.6	-6.98	-237.6	2.44	-237.6	0.1	-237.6	-2.56	-237.6	0.21
-236.7	-4.24	-236.7	2.77	-236.7	-4.8	-236.7	-4.96	-236.7	-2.66	-236.7	-3.78	-236.7	-4.11	-236.7	-2.22	-236.7	-3.05	-236.7	-1.06	-236.7	-5.71	-236.7	-3.71	-236.7	2.14	-236.7	0.62	-236.7	-2.6	-236.7	6.22	-236.7	0.16	-236.7	-1.31	-236.7	-3.26	-236.7	-1.26	-236.7	-5.25	-236.7	-0.04	-236.7	2.59	-236.7	-3.51	-236.7	-4.54
-235.8	-7.26	-235.8	4.13	-235.8	-4.14	-235.8	-3.48	-235.8	-3.33	-235.8	-6.89	-235.8	-3.16	-235.8	-2.63	-235.8	-2.79	-235.8	-0.58	-235.8	-4.01	-235.8	-4.01	-235.8	2.67	-235.8	1.03	-235.8	2.84	-235.8	7.09	-235.8	-0.32	-235.8	-0.22	-235.8	-3.72	-235.8	2.42	-235.8	-6.14	-235.8	-5.34	-235.8	-6.99	-235.8	-7.18	-235.8	-1.85
-234.9	-3.06	-234.9	4.24	-234.9	-4.36	-234.9	-2.99	-234.9	-4.99	-234.9	-6.93	-234.9	-0.19	-234.9	-1.99	-234.9	-4.84	-234.9	-0.8	-234.9	-2.41	-234.9	-5.7	-234.9	4.77	-234.9	2.35	-234.9	0.52	-234.9	6.21	-234.9	0.4	-234.9	1.03	-234.9	1.12	-234.9	1.38	-234.9	-6.94	-234.9	-5.16	-234.9	-5.65	-234.9	-5.81	-234.9	0.77
-234	-3.35	-234	1.77	-234	-6	-234	-6.23	-234	-5.01	-234	-7.44	-234	-1.9	-234	-3.21	-234	-3.94	-234	-1.48	-234	-2.67	-234	-4.6	-234	2.08	-234	1.42	-234	-2.62	-234	7.9	-234	1.45	-234	0.25	-234	-1.45	-234	-0.13	-234	-7.71	-234	-2.03	-234	-3.07	-234	-5.02	-234	0.21
-233.1	-3.14	-233.1	2.41	-233.1	-3.21	-233.1	-4.76	-233.1	-5.23	-233.1	-6.7	-233.1	-2.19	-233.1	-2.08	-233.1	-2.75	-233.1	-0.04	-233.1	-3.87	-233.1	-6.46	-233.1	3.69	-233.1	0.64	-233.1	0.48	-233.1	7.46	-233.1	-1.58	-233.1	-0.62	-233.1	-2.12	-233.1	0.07	-233.1	-7.17	-233.1	-4.25	-233.1	-5.89	-233.1	-3.24	-233.1	-0.4
-232.2	-4.44	-232.2	3.6	-232.2	-6.92	-232.2	-4.13	-232.2	-4.27	-232.2	-7.39	-232.2	-1.25	-232.2	0.57	-232.2	-3.98	-232.2	1.47	-232.2	-2.83	-232.2	-6.81	-232.2	0.79	-232.2	1.23	-232.2	1.76	-232.2	6	-232.2	0.14	-232.2	1.45	-232.2	-3.06	-232.2	-1.51	-232.2	-5.86	-232.2	-4.18	-232.2	0.88	-232.2	-1.01	-232.2	1.27
-231.3	-2.31	-231.3	1.54	-231.3	-4.72	-231.3	-2.52	-231.3	-4.65	-231.3	-4.61	-231.3	-2.73	-231.3	-0.93	-231.3	-3.45	-231.3	-0.88	-231.3	-0.91	-231.3	-1.9	-231.3	1.28	-231.3	1.42	-231.3	1.31	-231.3	7.27	-231.3	2.11	-231.3	2.56	-231.3	-2.29	-231.3	-1.72	-231.3	-5.6	-231.3	-0.47	-231.3	-0.29	-231.3	-3.47	-231.3	-0.67
-230.4	-2.79	-230.4	2.28	-230.4	-7.18	-230.4	-4.02	-230.4	-3.25	-230.4	-5.72	-230.4	0.66	-230.4	-4.71	-230.4	-3.7	-230.4	-1.67	-230.4	-2.25	-230.4	-4.05	-230.4	3.8	-230.4	1.44	-230.4	-0.12	-230.4	2.9	-230.4	0.2	-230.4	1	-230.4	0.19	-230.4	0.26	-230.4	-5.1	-230.4	-4.1	-230.4	-3.24	-230.4	-2.64	-230.4	-0.54
-229.5	-3.47	-229.5	3.87	-229.5	-3.62	-229.5	-4.07	-229.5	-6.35	-229.5	-6.61	-229.5	-2.23	-229.5	-2.07	-229.5	-2.77	-229.5	-0.24	-229.5	-4.76	-229.5	-5.18	-229.5	2.68	-229.5	1.23	-229.5	0.61	-229.5	5.98	-229.5	-1	-229.5	-0.03	-229.5	-1.92	-229.5	0.64	-229.5	-5.52	-229.5	-2.3	-229.5	-2.37	-229.5	-3.04	-229.5	-1.52
-228.6	-2.58	-228.6	4.65	-228.6	-4.06	-228.6	-4.37	-228.6	-4.06	-228.6	-4.93	-228.6	-0.07	-228.6	-0.11	-228.6	-2.31	-228.6	-0.42	-228.6	-4.22	-228.6	-2.44	-228.6	4.52	-228.6	3.94	-228.6	3.27	-228.6	4.95	-228.6	-0.91	-228.6	-1.28	-228.6	-1.56	-228.6	2.11	-228.6	-5.57	-228.6	-3.14	-228.6	-3.02	-228.6	-3.22	-228.6	-2.64
-227.7	-5.13	-227.7	3.47	-227.7	-4.14	-227.7	-2.96	-227.7	-3.79	-227.7	-4.92	-227.7	-1.93	-227.7	-1.68	-227.7	-3.11	-227.7	1.15	-227.7	-3.27	-227.7	-4.97	-227.7	3.21	-227.7	3.49	-227.7	2.04	-227.7	5.02	-227.7	0.48	-227.7	-2.71	-227.7	-2.22	-227.7	0.15	-227.7	-4.27	-227.7	-2.5	-227.7	-3.55	-227.7	-5.66	-227.7	-0.79
-226.8	-4.74	-226.8	1.87	-226.8	-5.66	-226.8	-4.46	-226.8	-6.3	-226.8	-6.83	-226.8	-3.71	-226.8	-1.78	-226.8	-1.86	-226.8	-2.96	-226.8	-4.67	-226.8	-1.46	-226.8	1.6	-226.8	3.51	-226.8	1.01	-226.8	4.43	-226.8	-0.3	-226.8	1.62	-226.8	-1.66	-226.8	-0.41	-226.8	-6.75	-226.8	-3.91	-226.8	-1.36	-226.8	-3.1	-226.8	-0.33
-225.9	-3.8	-225.9	4.87	-225.9	-6.56	-225.9	-5.23	-225.9	-4.29	-225.9	-3.71	-225.9	-3.2	-225.9	1.6	-225.9	-3.03	-225.9	-1.96	-225.9	-1.21	-225.9	-1.85	-225.9	3.71	-225.9	3.28	-225.9	2.29	-225.9	5.65	-225.9	1.27	-225.9	-0.26	-225.9	-1.47	-225.9	0.05	-225.9	-3.67	-225.9	-2.36	-225.9	-2.78	-225.9	-3.85	-225.9	-0.46
-225	-1.9	-225	2.81	-225	-3.79	-225	-3.73	-225	-6.62	-225	-3.6	-225	-1.13	-225	0.08	-225	-0.31	-225	-2	-225	-3.66	-225	-6.8	-225	4.3	-225	1.86	-225	2.02	-225	6.01	-225	1.34	-225	-0.8	-225	-1.66	-225	0.47	-225	-4.99	-225	-3.26	-225	-2.18	-225	-3.27	-225	-1.21
-224.1	-3.43	-224.1	1.29	-224.1	-3.39	-224.1	-4.34	-224.1	-5.48	-224.1	-6.15	-224.1	-5.52	-224.1	2.78	-224.1	-2.57	-224.1	2.97	-224.1	0.5	-224.1	-2.47	-224.1	1.28	-224.1	2.57	-224.1	-1.03	-224.1	7.47	-224.1	2.52	-224.1	1.42	-224.1	0.16	-224.1	-0.49	-224.1	-6.42	-224.1	-0.66	-224.1	-2.97	-224.1	-3.17	-224.1	0.93
-223.2	-2.52	-223.2	3.08	-223.2	-7.67	-223.2	-4.65	-223.2	-3.07	-223.2	-5.81	-223.2	-1.09	-223.2	0.02	-223.2	-6.06	-223.2	-2.89	-223.2	-0.86	-223.2	-1.74	-223.2	1.84	-223.2	2.93	-223.2	-0.05	-223.2	7.01	-223.2	-0.27	-223.2	2.35	-223.2	-1.04	-223.2	2.31	-223.2	-5.89	-223.2	-4.33	-223.2	-2.31	-223.2	-2.05	-223.2	0.06
-222.3	-3.56	-222.3	3.55	-222.3	-4.82	-222.3	-2.01	-222.3	-4.24	-222.3	-5.13	-222.3	-0.28	-222.3	1.6	-222.3	-3.35	-222.3	3.9	-222.3	-0.98	-222.3	-3.56	-222.3	3.18	-222.3	3.17	-222.3	1.96	-222.3	6.97	-222.3	-0.22	-222.3	2.5	-222.3	-3.51	-222.3	2.5	-222.3	-4.35	-222.3	-0.62	-222.3	-2.12	-222.3	-3.3	-222.3	-2.67
-221.4	-5.02	-221.4	4.59	-221.4	-4.28	-221.4	-4.34	-221.4	-2.87	-221.4	-6.35	-221.4	-5.01	-221.4	-1.17	-221.4	-2.12	-221.4	-0.03	-221.4	-2.44	-221.4	-5.51	-221.4	2.97	-221.4	1.55	-221.4	2.76	-221.4	6.38	-221.4	-1.68	-221.4	-0.35	-221.4	-2.87	-221.4	0.61	-221.4	-6.4	-221.4	-2.59	-221.4	-3.38	-221.4	-2.8	-221.4	-1.39
-220.5	-4.19	-220.5	2.36	-220.5	-5.14	-220.5	-2.69	-220.5	-4.15	-220.5	-4.73	-220.5	-2.43	-220.5	0.04	-220.5	-2.74	-220.5	-2.15	-220.5	-4.76	-220.5	-3.09	-220.5	1.94	-220.5	1.28	-220.5	1.99	-220.5	4.95	-220.5	1.71	-220.5	-0.05	-220.5	1.09	-220.5	-0.36	-220.5	-4.52	-220.5	-2.21	-220.5	-1.51	-220.5	-6.08	-220.5	-0.17
-219.6	-4.53	-219.6	2.17	-219.6	-6.05	-219.6	-5.63	-219.6	-5.62	-219.6	-7.18	-219.6	-1.43	-219.6	-4.37	-219.6	-4.1	-219.6	-0.73	-219.6	-3.1	-219.6	-4.41	-219.6	3.02	-219.6	-0.48	-219.6	0.35	-219.6	5.9	-219.6	0.89	-219.6	2.25	-219.6	-1.86	-219.6	0.71	-219.6	-5.93	-219.6	-2.46	-219.6	-2.54	-219.6	1.77	-219.6	-0.82
-218.7	-1.73	-218.7	4.4	-218.7	-5.41	-218.7	-2.67	-218.7	-3.13	-218.7	-4.37	-218.7	-1.2	-218.7	-0.72	-218.7	-2.51	-218.7	0.23	-218.7	-2.32	-218.7	-2.73	-218.7	1.76	-218.7	2.65	-218.7	-0.37	-218.7	6.69	-218.7	0.38	-218.7	0.3	-218.7	-2.15	-218.7	-0.22	-218.7	-6.43	-218.7	-3	-218.7	-2.58	-218.7	-2.51	-218.7	-0.18
-217.8	-2.66	-217.8	0.55	-217.8	-5.42	-217.8	-3.9	-217.8	-2.59	-217.8	-7.02	-217.8	-2.45	-217.8	-2.61	-217.8	-4.5	-217.8	-1.22	-217.8	-1.33	-217.8	-2.84	-217.8	1.87	-217.8	-0.02	-217.8	0.74	-217.8	8.02	-217.8	0.92	-217.8	0.18	-217.8	-1.24	-217.8	1.6	-217.8	-7.49	-217.8	-0.67	-217.8	-2.03	-217.8	-3.19	-217.8	-1.28
-216.9	-2.88	-216.9	3.41	-216.9	-3.32	-216.9	-4.32	-216.9	-6.75	-216.9	-4.46	-216.9	-2.3	-216.9	-1.98	-216.9	-1.45	-216.9	-0.49	-216.9	-2.08	-216.9	-2.11	-216.9	2.13	-216.9	1.01	-216.9	1.9	-216.9	5.27	-216.9	-0.33	-216.9	1.71	-216.9	-0.61	-216.9	0.55	-216.9	-4.06	-216.9	-2.39	-216.9	-3.4	-216.9	-3.85	-216.9	-0.28
-216	-2.74	-216	1.55	-216	-3.19	-216	-2.33	-216	-1.27	-216	-5.82	-216	-0.36	-216	1.68	-216	-1.34	-216	0.31	-216	-1.82	-216	-5.88	-216	5.15	-216	3.06	-216	1.01	-216	7.3	-216	0.83	-216	0.37	-216	0.82	-216	-1.23	-216	-4.7	-216	-0.33	-216	-4.31	-216	-2.8	-216	-0.57
-215.1	-2.79	-215.1	1.39	-215.1	-5.65	-215.1	-1.3	-215.1	-5.02	-215.1	-6.51	-215.1	-1.69	-215.1	-2.47	-215.1	-2.76	-215.1	0	-215.1	-1.78	-215.1	-2.72	-215.1	2.89	-215.1	0.78	-215.1	2.06	-215.1	5.89	-215.1	0.16	-215.1	1.56	-215.1	-1.53	-215.1	-0.33	-215.1	-4.25	-215.1	-0.03	-215.1	-1.64	-215.1	-0.89	-215.1	-0.2
-214.2	-0.88	-214.2	1.17	-214.2	-3.58	-214.2	-5.02	-214.2	-3.86	-214.2	-4.44	-214.2	1.01	-214.2	-2.52	-214.2	-3.88	-214.2	-1.56	-214.2	-2.49	-214.2	-2.21	-214.2	4.47	-214.2	0.72	-214.2	0.81	-214.2	4.69	-214.2	0.9	-214.2	-1.93	-214.2	-0.07	-214.2	-1.46	-214.2	-4.98	-214.2	-1.85	-214.2	-2.79	-214.2	-5.27	-214.2	0
-213.3	-3.68	-213.3	4.51	-213.3	-0.68	-213.3	-3.08	-213.3	-3.45	-213.3	-3.42	-213.3	0.22	-213.3	-2.96	-213.3	-2.38	-213.3	-0.85	-213.3	-3.35	-213.3	-2.21	-213.3	5.01	-213.3	1.03	-213.3	1.45	-213.3	5.26	-213.3	-0.33	-213.3	1.34	-213.3	-0.53	-213.3	1.45	-213.3	-6.13	-213.3	-2.57	-213.3	-3.24	-213.3	-5.5	-213.3	-0.75
-212.4	-2.49	-212.4	1.12	-212.4	-2.33	-212.4	-3.79	-212.4	-6.05	-212.4	-5.97	-212.4	-1.68	-212.4	-1.38	-212.4	-1.72	-212.4	0.3	-212.4	-5.83	-212.4	-4.06	-212.4	3.1	-212.4	1.95	-212.4	-0.1	-212.4	5.28	-212.4	-2.67	-212.4	-2.45	-212.4	-2.49	-212.4	1.17	-212.4	-3.17	-212.4	-1.46	-212.4	-2.83	-212.4	-6.17	-212.4	0.55
-211.5	-3.21	-211.5	3.39	-211.5	-6.53	-211.5	-2.95	-211.5	-6.92	-211.5	-3.23	-211.5	-0.98	-211.5	-0.72	-211.5	-1.24	-211.5	0.84	-211.5	-3.77	-211.5	-2.71	-211.5	3.58	-211.5	1.02	-211.5	1.31	-211.5	7.97	-211.5	0.46	-211.5	-0.26	-211.5	-0.38	-211.5	-0.14	-211.5	-5.98	-211.5	0.36	-211.5	-4.28	-211.5	-1.68	-211.5	-1.07
-210.6	-5.19	-210.6	3.85	-210.6	-4.19	-210.6	-3.83	-210.6	-6.22	-210.6	-5.04	-210.6	-2.14	-210.6	-0.72	-210.6	-1.13	-210.6	1.4	-210.6	-1.87	-210.6	-3.66	-210.6	1.34	-210.6	1.76	-210.6	0.51	-210.6	8.55	-210.6	2.39	-210.6	0.48	-210.6	-1.45	-210.6	-0.21	-210.6	-6.25	-210.6	0.43	-210.6	-0.68	-210.6	-1.97	-210.6	-1.22
-209.7	-2.06	-209.7	3.07	-209.7	-5.67	-209.7	-5.33	-209.7	-2.36	-209.7	-3.48	-209.7	-1.04	-209.7	0.01	-209.7	-3.5	-209.7	0.16	-209.7	-0.25	-209.7	-3.52	-209.7	2.89	-209.7	3.01	-209.7	-1.17	-209.7	9.03	-209.7	-0.38	-209.7	0.66	-209.7	-0.62	-209.7	0.88	-209.7	-7.1	-209.7	-0.47	-209.7	-3.19	-209.7	-1.94	-209.7	0.89
-208.8	-2.81	-208.8	1.02	-208.8	-3.85	-208.8	-2.7	-208.8	-4.87	-208.8	-4.9	-208.8	-2.53	-208.8	-1.08	-208.8	-2.73	-208.8	1.83	-208.8	-2.27	-208.8	-3.28	-208.8	1.4	-208.8	3.49	-208.8	0.55	-208.8	8.22	-208.8	1.97	-208.8	-0.19	-208.8	-2.27	-208.8	1.99	-208.8	-4.72	-208.8	0.11	-208.8	-1.48	-208.8	-1.92	-208.8	-2.43
-207.9	-2.95	-207.9	0.77	-207.9	-6.67	-207.9	-3.91	-207.9	-2.72	-207.9	-5.09	-207.9	0.33	-207.9	-1.46	-207.9	-3.8	-207.9	-0.29	-207.9	-2.79	-207.9	-1.3	-207.9	5.55	-207.9	0.08	-207.9	1.67	-207.9	5.88	-207.9	-0.37	-207.9	-0.3	-207.9	-4.12	-207.9	-1.13	-207.9	-3.9	-207.9	-0.14	-207.9	-0.61	-207.9	-5.41	-207.9	-2.8
-207	-3.73	-207	2.46	-207	-2.72	-207	-4.29	-207	-5.78	-207	-5.82	-207	-0.13	-207	-0.41	-207	-0.16	-207	-0.53	-207	-2.32	-207	-3.73	-207	5.38	-207	1.86	-207	-0.54	-207	5.27	-207	-1.99	-207	0.13	-207	-1.64	-207	0.82	-207	-5.62	-207	0.54	-207	-2.69	-207	-3.08	-207	-0.82
-206.1	-0.55	-206.1	1.64	-206.1	-4.62	-206.1	-4.36	-206.1	-3.83	-206.1	-7.64	-206.1	-0.7	-206.1	-2.22	-206.1	-2.56	-206.1	-0.24	-206.1	-0.11	-206.1	-1.33	-206.1	0.99	-206.1	1.67	-206.1	-0.14	-206.1	6.43	-206.1	1.15	-206.1	0.74	-206.1	-2.54	-206.1	0	-206.1	-3.73	-206.1	-3.37	-206.1	-3.31	-206.1	-1.72	-206.1	-0.14
-205.2	-1.99	-205.2	2.49	-205.2	-4.24	-205.2	-2.8	-205.2	-2.4	-205.2	-4.85	-205.2	-1.74	-205.2	-2.18	-205.2	-3.4	-205.2	1.07	-205.2	-3.21	-205.2	-2.85	-205.2	3.12	-205.2	-0.87	-205.2	1.9	-205.2	6.97	-205.2	-0.32	-205.2	1.38	-205.2	-1.14	-205.2	0.41	-205.2	-3.44	-205.2	-2.24	-205.2	-3.91	-205.2	-2.4	-205.2	-3.64
-204.3	-0.37	-204.3	1.83	-204.3	-5.78	-204.3	-4.79	-204.3	-5.1	-204.3	-4.37	-204.3	0.93	-204.3	-2.27	-204.3	-1.69	-204.3	0.56	-204.3	-0.54	-204.3	-4.1	-204.3	0.93	-204.3	0.51	-204.3	1.02	-204.3	7.41	-204.3	1.61	-204.3	-0.89	-204.3	-0.8	-204.3	0.06	-204.3	-4.98	-204.3	-0.6	-204.3	-1.71	-204.3	-5.17	-204.3	0.66
-203.4	-3.59	-203.4	2.24	-203.4	-5.1	-203.4	-2.16	-203.4	-3.97	-203.4	-5.06	-203.4	-0.71	-203.4	-0.1	-203.4	-3.78	-203.4	2.37	-203.4	-0.55	-203.4	-0.97	-203.4	3.31	-203.4	3.1	-203.4	1.2	-203.4	6.95	-203.4	0.94	-203.4	1.36	-203.4	-1.25	-203.4	0.01	-203.4	-3.29	-203.4	-2.95	-203.4	-0.65	-203.4	-4.89	-203.4	0.14
-202.5	-2.3	-202.5	3.06	-202.5	-4.98	-202.5	-3.91	-202.5	-5.32	-202.5	-5.77	-202.5	-1.88	-202.5	-1.03	-202.5	-3.66	-202.5	0.93	-202.5	0.01	-202.5	-2.98	-202.5	4.34	-202.5	2.51	-202.5	-2.06	-202.5	7.13	-202.5	4.13	-202.5	0.97	-202.5	-0.55	-202.5	-0.33	-202.5	-6.24	-202.5	-3.11	-202.5	-2.78	-202.5	-5.75	-202.5	1.39
-201.6	-3.28	-201.6	2.58	-201.6	-7.31	-201.6	-3.9	-201.6	-3.07	-201.6	-6.61	-201.6	-0.92	-201.6	-0.51	-201.6	-1.19	-201.6	-1.77	-201.6	-4.78	-201.6	-4.63	-201.6	2.67	-201.6	2.45	-201.6	1.04	-201.6	4.86	-201.6	1.74	-201.6	-0.77	-201.6	-0.41	-201.6	0.9	-201.6	-4.06	-201.6	-2.81	-201.6	0.01	-201.6	-2.82	-201.6	-0.19
-200.7	-2.46	-200.7	2.82	-200.7	-6.17	-200.7	-3.39	-200.7	-2.89	-200.7	-5.49	-200.7	-1.86	-200.7	1.08	-200.7	-0.47	-200.7	2.98	-200.7	1.48	-200.7	-2.65	-200.7	-0.02	-200.7	2.01	-200.7	1.49	-200.7	5	-200.7	2.15	-200.7	1.93	-200.7	-3.47	-200.7	0.15	-200.7	-4.21	-200.7	-2.32	-200.7	-1.43	-200.7	-0.25	-200.7	-1.08
-199.8	-2.74	-199.8	2.48	-199.8	-5.26	-199.8	-3.25	-199.8	-4.94	-199.8	-4.47	-199.8	-1.23	-199.8	0.23	-199.8	-1.04	-199.8	-1.94	-199.8	-1.89	-199.8	-4.33	-199.8	2.04	-199.8	1.79	-199.8	1.44	-199.8	4.47	-199.8	2.78	-199.8	0	-199.8	-2.18	-199.8	0.94	-199.8	-4.28	-199.8	-2.27	-199.8	-0.08	-199.8	-3.19	-199.8	-2.21
-198.9	-1.5	-198.9	0.86	-198.9	-5.36	-198.9	-2.28	-198.9	-3.68	-198.9	-4.15	-198.9	-4.24	-198.9	-0.3	-198.9	-4.37	-198.9	0.69	-198.9	0.1	-198.9	-2.92	-198.9	2.32	-198.9	2.59	-198.9	-0.22	-198.9	5	-198.9	2.09	-198.9	1.46	-198.9	-2.92	-198.9	1.02	-198.9	-6.68	-198.9	-1.76	-198.9	-1.39	-198.9	-0.01	-198.9	-1.95
-198	-2.87	-198	-0.55	-198	-5.17	-198	-3.95	-198	-2.34	-198	-3.85	-198	-3.94	-198	0.43	-198	-1.07	-198	-1.07	-198	-0.49	-198	-2.8	-198	0.65	-198	2.98	-198	0.97	-198	5.72	-198	2.66	-198	-1.81	-198	-2.83	-198	2.64	-198	-5.01	-198	-0.8	-198	-3.45	-198	-2.75	-198	-0.65
-197.1	-2.09	-197.1	3.04	-197.1	-6.29	-197.1	-1.9	-197.1	-2.84	-197.1	-4.08	-197.1	-2.25	-197.1	1.78	-197.1	-2.57	-197.1	-0.09	-197.1	-3.23	-197.1	-3.52	-197.1	1.73	-197.1	0.19	-197.1	0.67	-197.1	5.87	-197.1	0.14	-197.1	0.94	-197.1	-1.35	-197.1	-0.52	-197.1	-3.74	-197.1	-1.52	-197.1	-2.91	-197.1	-3.03	-197.1	-1.46
-196.2	-2.62	-196.2	3.58	-196.2	-4.24	-196.2	-1.88	-196.2	-3.6	-196.2	-4.53	-196.2	-3.16	-196.2	-0.18	-196.2	-2.55	-196.2	2.1	-196.2	0.32	-196.2	-3.26	-196.2	1.85	-196.2	0.89	-196.2	-0.78	-196.2	5.66	-196.2	0.45	-196.2	0.94	-196.2	-1.01	-196.2	-0.77	-196.2	-6.01	-196.2	-0.67	-196.2	-1.64	-196.2	-4.59	-196.2	0.7
-195.3	-3.06	-195.3	4.17	-195.3	-5.51	-195.3	-5.31	-195.3	-4.19	-195.3	-6.29	-195.3	0.29	-195.3	-0.43	-195.3	-2.28	-195.3	-2.07	-195.3	-1.49	-195.3	-3.67	-195.3	3.45	-195.3	1	-195.3	0.59	-195.3	7.8	-195.3	-1.89	-195.3	1.79	-195.3	-1.27	-195.3	1.7	-195.3	-5.76	-195.3	-1.07	-195.3	-3.13	-195.3	0.3	-195.3	1.72
-194.4	-0.29	-194.4	2.16	-194.4	-2.77	-194.4	-4.87	-194.4	-2.66	-194.4	-4.43	-194.4	0.61	-194.4	-0.24	-194.4	-0.72	-194.4	2.72	-194.4	-0.54	-194.4	-0.06	-194.4	0.2	-194.4	3.72	-194.4	3.19	-194.4	7.92	-194.4	0.15	-194.4	-0.26	-194.4	-2.22	-194.4	-1.52	-194.4	-4.63	-194.4	-3.92	-194.4	-0.41	-194.4	-2.16	-194.4	0.1
-193.5	-4.66	-193.5	4.25	-193.5	-5.79	-193.5	-5.02	-193.5	-3.92	-193.5	-5.12	-193.5	0.03	-193.5	-0.44	-193.5	-1.13	-193.5	0.08	-193.5	-5.91	-193.5	-3.58	-193.5	1.9	-193.5	1.36	-193.5	1.63	-193.5	5.69	-193.5	-0.37	-193.5	1.46	-193.5	-4.1	-193.5	-1.1	-193.5	-4.4	-193.5	-2.54	-193.5	-1.89	-193.5	-2.52	-193.5	0.29
-192.6	-3.76	-192.6	3.3	-192.6	-6	-192.6	-3.57	-192.6	-5.81	-192.6	-5.64	-192.6	-1.47	-192.6	0.27	-192.6	-3.48	-192.6	-0.17	-192.6	-2.63	-192.6	-1.7	-192.6	1.27	-192.6	2.44	-192.6	0.4	-192.6	7.19	-192.6	-0.95	-192.6	1.25	-192.6	-3.55	-192.6	0.41	-192.6	-3.51	-192.6	-3.19	-192.6	-1.73	-192.6	-1.05	-192.6	1.26
-191.7	-1.64	-191.7	-0.39	-191.7	-5.18	-191.7	-1.87	-191.7	-2.96	-191.7	-6.39	-191.7	-3.68	-191.7	-2.88	-191.7	-3.54	-191.7	3.02	-191.7	-3.11	-191.7	-5.37	-191.7	0.94	-191.7	1.06	-191.7	-0.32	-191.7	7.07	-191.7	-1.23	-191.7	-0.77	-191.7	-4.07	-191.7	-0.95	-191.7	-5.17	-191.7	-2.87	-191.7	-4.03	-191.7	-3.12	-191.7	-1.55
-190.8	-4.63	-190.8	3.41	-190.8	-5.53	-190.8	-3.7	-190.8	-4.28	-190.8	-3.67	-190.8	-3.95	-190.8	-2.25	-190.8	-3.91	-190.8	1.58	-190.8	-4.78	-190.8	-5.06	-190.8	0.14	-190.8	0.3	-190.8	-0.31	-190.8	7.54	-190.8	0.04	-190.8	-0.08	-190.8	-1.66	-190.8	0.32	-190.8	-3.28	-190.8	-2.12	-190.8	-4.12	-190.8	-1.2	-190.8	-0.46
-189.9	-0.93	-189.9	3.08	-189.9	-4.58	-189.9	-2.03	-189.9	-3.36	-189.9	-4.03	-189.9	-2.84	-189.9	-2.93	-189.9	-1.43	-189.9	4	-189.9	-2.58	-189.9	-3	-189.9	1.44	-189.9	1.46	-189.9	1.48	-189.9	8.01	-189.9	0	-189.9	1.16	-189.9	-1.72	-189.9	2.01	-189.9	-4.81	-189.9	-1.39	-189.9	-2.9	-189.9	-3.48	-189.9	2.27
-189	-4.12	-189	4.17	-189	-3.2	-189	-3.26	-189	-4.6	-189	-6.36	-189	-3.25	-189	-0.56	-189	-1.54	-189	-2.61	-189	-1.28	-189	-4.93	-189	-0.28	-189	0.75	-189	-1.01	-189	4.67	-189	0.46	-189	0.62	-189	-2.96	-189	-0.44	-189	-4.6	-189	-0.06	-189	-2.66	-189	-1.05	-189	-0.87
-188.1	-3.01	-188.1	3.72	-188.1	-4.37	-188.1	-4.46	-188.1	-1.76	-188.1	-5.42	-188.1	-2.69	-188.1	1.13	-188.1	-4.6	-188.1	0.71	-188.1	-0.98	-188.1	-5.99	-188.1	1.27	-188.1	0.86	-188.1	-0.93	-188.1	6.53	-188.1	0.85	-188.1	-1.22	-188.1	0.54	-188.1	0.92	-188.1	-4.87	-188.1	-3.2	-188.1	-4.13	-188.1	-2.05	-188.1	-0.85
-187.2	-1.95	-187.2	1.45	-187.2	-5.52	-187.2	-3.23	-187.2	-4.17	-187.2	-4.68	-187.2	-0.4	-187.2	0.61	-187.2	-2.59	-187.2	-0.1	-187.2	-3.31	-187.2	-3.47	-187.2	4.61	-187.2	2.24	-187.2	-0.74	-187.2	4.28	-187.2	-0.41	-187.2	0.84	-187.2	0.56	-187.2	-0.79	-187.2	-4.28	-187.2	-2.66	-187.2	-2.06	-187.2	-2.37	-187.2	1.11
-186.3	-4.09	-186.3	1.24	-186.3	-3.21	-186.3	-1.7	-186.3	-0.83	-186.3	-4.16	-186.3	-2.41	-186.3	0.79	-186.3	-1.13	-186.3	-1.04	-186.3	-1.11	-186.3	-1.59	-186.3	1.57	-186.3	3.7	-186.3	-0.82	-186.3	5.62	-186.3	1.3	-186.3	-0.84	-186.3	-1.97	-186.3	0.16	-186.3	-5.01	-186.3	-0.21	-186.3	-0.69	-186.3	-2.22	-186.3	-2.41
-185.4	-3.27	-185.4	3.07	-185.4	-6.69	-185.4	-1.33	-185.4	-3.1	-185.4	-3.15	-185.4	-1.73	-185.4	-0.25	-185.4	-3.71	-185.4	2.22	-185.4	-5.36	-185.4	-2.21	-185.4	3.23	-185.4	1.31	-185.4	1.63	-185.4	6.61	-185.4	-0.94	-185.4	-1.03	-185.4	-2.2	-185.4	0.59	-185.4	-1.44	-185.4	-1.21	-185.4	-2.57	-185.4	-3.31	-185.4	-1.11
-184.5	-2.38	-184.5	4.64	-184.5	-4.81	-184.5	-2.04	-184.5	-3.46	-184.5	-2.66	-184.5	-0.37	-184.5	-1.75	-184.5	-3.66	-184.5	1.26	-184.5	-2.06	-184.5	-0.47	-184.5	3.15	-184.5	0.24	-184.5	0.85	-184.5	5.17	-184.5	0.51	-184.5	1.48	-184.5	-3.69	-184.5	-0.1	-184.5	-5.03	-184.5	-3.58	-184.5	-1.22	-184.5	-2.38	-184.5	0.76
-183.6	-0.63	-183.6	0.5	-183.6	-2.45	-183.6	-4.24	-183.6	-4.48	-183.6	-2.6	-183.6	-2.54	-183.6	0.3	-183.6	-0.32	-183.6	-0.66	-183.6	-2.71	-183.6	-2.12	-183.6	1.24	-183.6	2.27	-183.6	1.62	-183.6	6	-183.6	-0.47	-183.6	0.36	-183.6	-3.13	-183.6	0.92	-183.6	-4.28	-183.6	-1.26	-183.6	-0.73	-183.6	-0.96	-183.6	-0.39
-182.7	-5.53	-182.7	1.69	-182.7	-3.04	-182.7	-2.77	-182.7	-4.71	-182.7	-3.1	-182.7	-1.7	-182.7	-1.43	-182.7	-1.98	-182.7	-0.57	-182.7	-3.01	-182.7	0.67	-182.7	4.16	-182.7	-0.04	-182.7	2.09	-182.7	7.58	-182.7	3.45	-182.7	0.96	-182.7	1.45	-182.7	0.47	-182.7	-2.97	-182.7	-1.15	-182.7	0.78	-182.7	-1.96	-182.7	-1.44
-181.8	-2.67	-181.8	3.94	-181.8	-4.07	-181.8	-0.69	-181.8	-2.48	-181.8	-3.49	-181.8	-0.9	-181.8	1.37	-181.8	-2.31	-181.8	0.67	-181.8	-2.2	-181.8	-2.84	-181.8	2.83	-181.8	2.92	-181.8	0.6	-181.8	2.25	-181.8	-0.91	-181.8	0.11	-181.8	-1.02	-181.8	0.36	-181.8	-4.09	-181.8	-3.2	-181.8	-2.79	-181.8	-3.87	-181.8	-0.55
-180.9	-1.85	-180.9	1.74	-180.9	-2.94	-180.9	-5.33	-180.9	-3.16	-180.9	-6.1	-180.9	-0.63	-180.9	-0.02	-180.9	-3.08	-180.9	0.35	-180.9	-3.16	-180.9	-4.86	-180.9	0.75	-180.9	1.49	-180.9	0.47	-180.9	6.58	-180.9	0.8	-180.9	-2.73	-180.9	-2.93	-180.9	-0.72	-180.9	-3.79	-180.9	-2.45	-180.9	-0.12	-180.9	-3.67	-180.9	0.31
-180	-1.79	-180	0	-180	-3.34	-180	-5.19	-180	-4.49	-180	-4.59	-180	-1.57	-180	-0.24	-180	-1.93	-180	1.61	-180	-3.41	-180	-3.08	-180	2.65	-180	0.39	-180	0.76	-180	6.71	-180	2.83	-180	1.55	-180	-1.77	-180	-0.68	-180	-5.46	-180	-2.62	-180	-2.09	-180	-0.57	-180	-0.84
-179.1	-3.03	-179.1	2.52	-179.1	-3.38	-179.1	-7.46	-179.1	-5.27	-179.1	-2.85	-179.1	-4.56	-179.1	-2.22	-179.1	-2.13	-179.1	0.68	-179.1	-3.3	-179.1	-3.42	-179.1	0.39	-179.1	0.59	-179.1	1.5	-179.1	6.37	-179.1	-0.59	-179.1	1	-179.1	-1.95	-179.1	-1.82	-179.1	-4.54	-179.1	-2.74	-179.1	-0.91	-179.1	-1.16	-179.1	-0.88
-178.2	-3.3	-178.2	0.24	-178.2	-3.15	-178.2	-2.06	-178.2	-0.65	-178.2	-2.45	-178.2	-3.73	-178.2	-1.78	-178.2	-1.23	-178.2	0.42	-178.2	-1.44	-178.2	-0.37	-178.2	-0.42	-178.2	1.81	-178.2	1.23	-178.2	8.03	-178.2	0.32	-178.2	0.37	-178.2	-0.46	-178.2	-0.49	-178.2	-3.79	-178.2	-0.79	-178.2	-1.01	-178.2	-3.12	-178.2	1.62
-177.3	-2.67	-177.3	1.5	-177.3	-2.38	-177.3	-2.78	-177.3	-3.75	-177.3	-3.6	-177.3	1.89	-177.3	0.93	-177.3	-1.46	-177.3	-1.87	-177.3	-2.07	-177.3	-3.8	-177.3	5.53	-177.3	2.58	-177.3	1.21	-177.3	2.52	-177.3	1.43	-177.3	-0.55	-177.3	-0.02	-177.3	1.62	-177.3	-3.45	-177.3	-1.89	-177.3	-0.84	-177.3	-0.24	-177.3	-0.59
-176.4	-3.58	-176.4	3.4	-176.4	-4.33	-176.4	-2.85	-176.4	-2.4	-176.4	-2.12	-176.4	-3.54	-176.4	1.06	-176.4	-3.2	-176.4	0.87	-176.4	-2.27	-176.4	-0.85	-176.4	1.8	-176.4	1.25	-176.4	-1.54	-176.4	5.17	-176.4	1.73	-176.4	-0.18	-176.4	0.54	-176.4	-0.93	-176.4	-5.87	-176.4	0.91	-176.4	-0.63	-176.4	-3.09	-176.4	1.43
-175.5	0.65	-175.5	1.68	-175.5	-3.38	-175.5	-3.43	-175.5	-0.71	-175.5	-4.84	-175.5	-0.4	-175.5	0.11	-175.5	-2.07	-175.5	-0.03	-175.5	-0.44	-175.5	-2.2	-175.5	1.32	-175.5	-0.1	-175.5	0.09	-175.5	5.95	-175.5	0.97	-175.5	3.68	-175.5	-2.58	-175.5	-1.03	-175.5	-4.41	-175.5	-2.65	-175.5	-2.33	-175.5	-0.79	-175.5	-2.72
-174.6	-2.82	-174.6	4.42	-174.6	-3.02	-174.6	-4.86	-174.6	-1.91	-174.6	-4.27	-174.6	-0.05	-174.6	0.44	-174.6	-1.23	-174.6	-0.45	-174.6	-2.21	-174.6	-2.21	-174.6	2.9	-174.6	0.2	-174.6	-1.06	-174.6	4.23	-174.6	1.43	-174.6	-0.3	-174.6	-0.46	-174.6	-0.08	-174.6	-5.44	-174.6	-2.85	-174.6	-1.34	-174.6	-1.18	-174.6	0.62
-173.7	-2.52	-173.7	2.75	-173.7	-5.18	-173.7	-3.66	-173.7	-2.06	-173.7	-2.87	-173.7	-2.68	-173.7	-2.09	-173.7	-2.31	-173.7	-0.85	-173.7	-3.67	-173.7	-3.22	-173.7	0.16	-173.7	0.96	-173.7	0.34	-173.7	6.94	-173.7	-0.91	-173.7	-0.12	-173.7	-2.08	-173.7	-0.83	-173.7	-5.01	-173.7	0.5	-173.7	-1.81	-173.7	-2.15	-173.7	-0.8
-172.8	-3.72	-172.8	3.3	-172.8	-2.52	-172.8	-5.57	-172.8	-3.15	-172.8	-4.8	-172.8	-2.79	-172.8	-1.89	-172.8	-1.8	-172.8	-1.24	-172.8	-1.27	-172.8	-3.12	-172.8	0.75	-172.8	-0.22	-172.8	0.83	-172.8	5.91	-172.8	1.37	-172.8	0.43	-172.8	-2.57	-172.8	-1.79	-172.8	-0.73	-172.8	-3.05	-172.8	-0.34	-172.8	-0.31	-172.8	0.46
-171.9	-1.57	-171.9	1.66	-171.9	-5.12	-171.9	-3.82	-171.9	-1.98	-171.9	-5.49	-171.9	-4.62	-171.9	-3.17	-171.9	-3.81	-171.9	1.89	-171.9	0.07	-171.9	-1.66	-171.9	-1.98	-171.9	0.86	-171.9	0.86	-171.9	7.01	-171.9	1.43	-171.9	1	-171.9	-0.65	-171.9	2.01	-171.9	-4.31	-171.9	-1.09	-171.9	-1.47	-171.9	-1.54	-171.9	1.2
-171	-3.35	-171	1.92	-171	-2.06	-171	-2.75	-171	-4.18	-171	-2.57	-171	-1.49	-171	-0.55	-171	-1.46	-171	-2.44	-171	-5.14	-171	-2.38	-171	2.88	-171	3.6	-171	0.39	-171	5.07	-171	-0.3	-171	0.86	-171	-1.4	-171	2.31	-171	-5.12	-171	-0.86	-171	-1.07	-171	-1.76	-171	0.13
-170.1	-2.54	-170.1	1.98	-170.1	-3.41	-170.1	-2.86	-170.1	-2.61	-170.1	-4.89	-170.1	-0.99	-170.1	0.75	-170.1	-3.12	-170.1	-0.57	-170.1	-1.36	-170.1	0.45	-170.1	4.16	-170.1	0.23	-170.1	0.6	-170.1	4.12	-170.1	0.24	-170.1	2.78	-170.1	0.56	-170.1	-1.29	-170.1	-2.76	-170.1	-2.26	-170.1	-1.91	-170.1	-0.46	-170.1	-0.38
-169.2	-1.51	-169.2	3.53	-169.2	-3.92	-169.2	-4.17	-169.2	-3.29	-169.2	-6.62	-169.2	-1.7	-169.2	-0.04	-169.2	-2.98	-169.2	-0.03	-169.2	-0.11	-169.2	-2.34	-169.2	1.94	-169.2	1.09	-169.2	0.29	-169.2	3.65	-169.2	0.1	-169.2	1.23	-169.2	-0.54	-169.2	-1.55	-169.2	-2.41	-169.2	-4.08	-169.2	-2.86	-169.2	-2.63	-169.2	0.14
-168.3	-3.81	-168.3	3.12	-168.3	-2.77	-168.3	-3.35	-168.3	-3.27	-168.3	-6.38	-168.3	-1.04	-168.3	0.55	-168.3	-3.7	-168.3	1.73	-168.3	-1.75	-168.3	-5.46	-168.3	1.48	-168.3	1.94	-168.3	0.47	-168.3	5.91	-168.3	-0.5	-168.3	-0.59	-168.3	-1.54	-168.3	1.44	-168.3	-2.62	-168.3	-3.35	-168.3	0.4	-168.3	-3.7	-168.3	-1.08
-167.4	-3.31	-167.4	0.07	-167.4	-3.82	-167.4	-1.96	-167.4	-3.52	-167.4	-5.83	-167.4	-2.83	-167.4	-3.06	-167.4	-3.52	-167.4	0.72	-167.4	-0.49	-167.4	-3.41	-167.4	3	-167.4	1.91	-167.4	-1.62	-167.4	6.74	-167.4	-0.09	-167.4	1.12	-167.4	-0.46	-167.4	-0.53	-167.4	-4.29	-167.4	-2.2	-167.4	-3.46	-167.4	-0.83	-167.4	0.58
-166.5	-3.68	-166.5	1.33	-166.5	0.06	-166.5	-3.99	-166.5	-1.92	-166.5	-5.59	-166.5	-1.03	-166.5	1.15	-166.5	-0.82	-166.5	1.01	-166.5	-4.12	-166.5	-2.29	-166.5	1.61	-166.5	2.67	-166.5	-0.13	-166.5	5.78	-166.5	2.3	-166.5	0.69	-166.5	-0.83	-166.5	-0.93	-166.5	-3.63	-166.5	1.04	-166.5	-0.5	-166.5	-1.9	-166.5	1.55
-165.6	-1.31	-165.6	2.57	-165.6	-0.77	-165.6	-1.59	-165.6	-4.07	-165.6	-3.12	-165.6	-1.11	-165.6	1.77	-165.6	-0.31	-165.6	1.35	-165.6	-3.13	-165.6	-1.58	-165.6	4.15	-165.6	3.96	-165.6	-0.54	-165.6	3.83	-165.6	0.47	-165.6	0.16	-165.6	0.72	-165.6	3.38	-165.6	-4.73	-165.6	-3.44	-165.6	-1.37	-165.6	-4.65	-165.6	0.95
-164.7	-1.02	-164.7	1.63	-164.7	-1.84	-164.7	-3.88	-164.7	-3.18	-164.7	-1.33	-164.7	1.46	-164.7	-2.03	-164.7	-1.14	-164.7	-0.03	-164.7	-3.83	-164.7	-0.92	-164.7	2.45	-164.7	0.51	-164.7	-0.45	-164.7	5.25	-164.7	0.26	-164.7	0.81	-164.7	-3.33	-164.7	-1.42	-164.7	-2.63	-164.7	-0.36	-164.7	-1.77	-164.7	-0.06	-164.7	-1.94
-163.8	-1.61	-163.8	-0.35	-163.8	-0.7	-163.8	-2.15	-163.8	-3.29	-163.8	-4	-163.8	-1.73	-163.8	-2.01	-163.8	-2.39	-163.8	-0.97	-163.8	0.44	-163.8	-2.89	-163.8	0.52	-163.8	-0.14	-163.8	-0.13	-163.8	3.08	-163.8	0.72	-163.8	-0.61	-163.8	-5.53	-163.8	1.22	-163.8	-4.64	-163.8	-2.78	-163.8	-1.54	-163.8	-0.37	-163.8	-2.39
-162.9	-2.2	-162.9	1.9	-162.9	-2.35	-162.9	-2.13	-162.9	-3.54	-162.9	-4.89	-162.9	-4.44	-162.9	1.68	-162.9	-0.18	-162.9	-1.6	-162.9	-2.24	-162.9	-1.47	-162.9	-0.16	-162.9	3.07	-162.9	0.2	-162.9	3.41	-162.9	0.14	-162.9	0.47	-162.9	-2.35	-162.9	0.68	-162.9	-4.78	-162.9	-0.04	-162.9	-1.01	-162.9	-1.56	-162.9	-0.03
-162	-0.92	-162	0.65	-162	-0.09	-162	-1.89	-162	-0.93	-162	-4.17	-162	-2.03	-162	-0.24	-162	-1.55	-162	0.33	-162	-0.96	-162	-1.87	-162	1.09	-162	-0.09	-162	-1.43	-162	4.96	-162	0.35	-162	-0.02	-162	-1.32	-162	-0.96	-162	-3.58	-162	-1.18	-162	-1.63	-162	0.61	-162	1.12
-161.1	-2.59	-161.1	2.26	-161.1	-0.84	-161.1	-1.13	-161.1	-2.43	-161.1	-4.23	-161.1	-0.37	-161.1	-0.09	-161.1	-1.48	-161.1	3.19	-161.1	-1.86	-161.1	-2.78	-161.1	1.19	-161.1	0.94	-161.1	1.6	-161.1	7.41	-161.1	-0.61	-161.1	-0.99	-161.1	-0.36	-161.1	-0.44	-161.1	-2.7	-161.1	-0.55	-161.1	-2.06	-161.1	-4.79	-161.1	0.69
-160.2	-0.71	-160.2	2.68	-160.2	-2.28	-160.2	-3.86	-160.2	-2.85	-160.2	-3.98	-160.2	0.77	-160.2	-1.08	-160.2	-0.71	-160.2	-0.74	-160.2	-3.74	-160.2	-1.07	-160.2	0.38	-160.2	3.66	-160.2	-0.56	-160.2	5.77	-160.2	-1.82	-160.2	0.12	-160.2	-2.16	-160.2	1.29	-160.2	-4.57	-160.2	-2.03	-160.2	0.44	-160.2	-2.46	-160.2	-2.4
-159.3	-2.99	-159.3	0.51	-159.3	-4.22	-159.3	-1.62	-159.3	-3.59	-159.3	-5.35	-159.3	-3.55	-159.3	-0.84	-159.3	-2.68	-159.3	-2.44	-159.3	-0.64	-159.3	-3.37	-159.3	0.26	-159.3	2.82	-159.3	0.86	-159.3	3.5	-159.3	1.56	-159.3	-0.4	-159.3	-4.21	-159.3	2.32	-159.3	-3.69	-159.3	0.05	-159.3	-2.37	-159.3	-0.49	-159.3	-1.61
-158.4	-2.64	-158.4	2.03	-158.4	-3.16	-158.4	-3.63	-158.4	-1.04	-158.4	-2.96	-158.4	-0.04	-158.4	-0.86	-158.4	-2.54	-158.4	-2.72	-158.4	-0.88	-158.4	-4.21	-158.4	2.53	-158.4	1.47	-158.4	-0.83	-158.4	3.74	-158.4	-1.04	-158.4	-0.28	-158.4	0	-158.4	-0.69	-158.4	-3.09	-158.4	-1.51	-158.4	-1.79	-158.4	-3.04	-158.4	1.65
-157.5	-1.24	-157.5	2.37	-157.5	-3.93	-157.5	-3.29	-157.5	-1.08	-157.5	-3.86	-157.5	-2.13	-157.5	-1.97	-157.5	-1.16	-157.5	0.52	-157.5	0.02	-157.5	-0.6	-157.5	-0.53	-157.5	1.19	-157.5	-0.5	-157.5	4.5	-157.5	0.12	-157.5	0.76	-157.5	-1.85	-157.5	0.06	-157.5	-6.7	-157.5	-2.37	-157.5	-2.87	-157.5	-1.84	-157.5	-0.25
-156.6	-2.68	-156.6	0.39	-156.6	-3.4	-156.6	-1.81	-156.6	-0.77	-156.6	-4.61	-156.6	-2.44	-156.6	-0.7	-156.6	-0.14	-156.6	0.93	-156.6	-1.16	-156.6	-2.47	-156.6	1.38	-156.6	2.43	-156.6	1.13	-156.6	6.78	-156.6	-0.39	-156.6	0.65	-156.6	-2.13	-156.6	2.3	-156.6	-6.47	-156.6	-1.69	-156.6	-3.61	-156.6	-2.48	-156.6	-0.45
-155.7	0.99	-155.7	1.07	-155.7	-4.53	-155.7	-1.84	-155.7	-1.98	-155.7	-2.03	-155.7	0.91	-155.7	0.12	-155.7	-1.55	-155.7	2.58	-155.7	-1.44	-155.7	-1.61	-155.7	4.04	-155.7	1.23	-155.7	1	-155.7	3.93	-155.7	-0.62	-155.7	2.08	-155.7	-1.09	-155.7	1.03	-155.7	-4.15	-155.7	-1.53	-155.7	-0.95	-155.7	1.1	-155.7	-1.48
-154.8	-1.33	-154.8	1.79	-154.8	-3.79	-154.8	-3.7	-154.8	-2.9	-154.8	-2.25	-154.8	-2.18	-154.8	0.82	-154.8	-2.33	-154.8	-2.39	-154.8	-2.55	-154.8	-2.58	-154.8	1.4	-154.8	0.83	-154.8	-0.49	-154.8	4.58	-154.8	-0.05	-154.8	0.91	-154.8	0.76	-154.8	-0.98	-154.8	-3.98	-154.8	1.11	-154.8	0	-154.8	-0.02	-154.8	0.51
-153.9	-3.72	-153.9	1.66	-153.9	-5.09	-153.9	-0.64	-153.9	-1.9	-153.9	-2.71	-153.9	-1.41	-153.9	1.34	-153.9	-2.08	-153.9	-0.12	-153.9	-1.89	-153.9	-3.69	-153.9	2.3	-153.9	0.87	-153.9	0.49	-153.9	5.79	-153.9	2.09	-153.9	2.22	-153.9	-0.15	-153.9	1.96	-153.9	-3.83	-153.9	-1.31	-153.9	-2.43	-153.9	-0.21	-153.9	-1.68
-153	-3.38	-153	1.97	-153	-3.92	-153	-2.41	-153	-3.45	-153	-1.19	-153	1.24	-153	0.11	-153	-2.78	-153	-0.82	-153	-2.58	-153	-1.26	-153	2.77	-153	2.06	-153	-0.2	-153	6.68	-153	0.88	-153	0.74	-153	-0.2	-153	1.54	-153	-5.27	-153	-2.04	-153	-1.11	-153	-0.67	-153	1.23
-152.1	-0.6	-152.1	1.05	-152.1	-2.21	-152.1	-4.7	-152.1	-4.11	-152.1	-4.14	-152.1	-3.27	-152.1	0.53	-152.1	0.34	-152.1	0.51	-152.1	-0.11	-152.1	-3.29	-152.1	3.43	-152.1	-0.09	-152.1	0.74	-152.1	5.2	-152.1	1.31	-152.1	-1.11	-152.1	0.2	-152.1	1.05	-152.1	-5.48	-152.1	-2.08	-152.1	-0.65	-152.1	-2.34	-152.1	0.29
-151.2	-3.26	-151.2	1.74	-151.2	-3.7	-151.2	-2.99	-151.2	-0.78	-151.2	-6.21	-151.2	-0.81	-151.2	0.17	-151.2	-1.01	-151.2	2.4	-151.2	-0.83	-151.2	-1.41	-151.2	2.66	-151.2	-0.27	-151.2	1.83	-151.2	7.38	-151.2	0.59	-151.2	0.15	-151.2	-1.61	-151.2	-0.01	-151.2	-3.67	-151.2	-1.51	-151.2	-4.01	-151.2	-2.06	-151.2	-0.7
-150.3	-0.85	-150.3	5.03	-150.3	-5.44	-150.3	-0.84	-150.3	-2.73	-150.3	-4.77	-150.3	0.82	-150.3	1.41	-150.3	-2.84	-150.3	1.1	-150.3	-2.87	-150.3	-2.99	-150.3	2.73	-150.3	1.32	-150.3	-0.37	-150.3	5.27	-150.3	-1.84	-150.3	0.77	-150.3	-1.72	-150.3	1.57	-150.3	-3.8	-150.3	-1.84	-150.3	-0.8	-150.3	0.25	-150.3	-0.14
-149.4	-1.32	-149.4	2.77	-149.4	-3.92	-149.4	-4.52	-149.4	-2.16	-149.4	-1.98	-149.4	-0.81	-149.4	-0.56	-149.4	-1.36	-149.4	-0.18	-149.4	-1.37	-149.4	-2.54	-149.4	0.31	-149.4	1.86	-149.4	-0.81	-149.4	3.2	-149.4	0.93	-149.4	-1.69	-149.4	-0.61	-149.4	1.38	-149.4	-2.66	-149.4	-2.58	-149.4	-2.56	-149.4	-1.13	-149.4	-0.65
-148.5	-4.32	-148.5	-0.28	-148.5	-3.02	-148.5	-3.52	-148.5	-3.76	-148.5	-4.39	-148.5	-2.8	-148.5	-1.43	-148.5	-2.16	-148.5	-0.03	-148.5	0.57	-148.5	-2.7	-148.5	0.74	-148.5	0.88	-148.5	0.07	-148.5	2.25	-148.5	0.84	-148.5	-0.69	-148.5	-1	-148.5	1.71	-148.5	-3.79	-148.5	-2.98	-148.5	-3.05	-148.5	-2.76	-148.5	-0.81
-147.6	1.72	-147.6	1.74	-147.6	-2.62	-147.6	-0.2	-147.6	-2.77	-147.6	-3.45	-147.6	1.08	-147.6	0.78	-147.6	1.83	-147.6	0.98	-147.6	0.96	-147.6	-2.3	-147.6	2.3	-147.6	5.03	-147.6	1.06	-147.6	5.12	-147.6	0.16	-147.6	2.46	-147.6	-1.08	-147.6	2.45	-147.6	-5.01	-147.6	-0.15	-147.6	-3.43	-147.6	-0.06	-147.6	-0.43
-146.7	-1.61	-146.7	1.51	-146.7	-2.43	-146.7	-2.54	-146.7	-1.51	-146.7	-4.25	-146.7	-1.01	-146.7	-0.69	-146.7	-2.04	-146.7	2.08	-146.7	-2.4	-146.7	-3.3	-146.7	0.49	-146.7	0.63	-146.7	-0.69	-146.7	4.34	-146.7	1.17	-146.7	-2	-146.7	-1.88	-146.7	0.88	-146.7	-3.46	-146.7	0.3	-146.7	0.36	-146.7	-3.8	-146.7	1.3
-145.8	-1.57	-145.8	2	-145.8	-3.08	-145.8	-4.15	-145.8	-2.55	-145.8	-4.62	-145.8	-2.77	-145.8	0.06	-145.8	-3.14	-145.8	1.03	-145.8	-1.92	-145.8	-0.81	-145.8	0.91	-145.8	1.16	-145.8	0.2	-145.8	3.92	-145.8	0.15	-145.8	0.4	-145.8	-1.03	-145.8	0.66	-145.8	-3.5	-145.8	-5.77	-145.8	-1.57	-145.8	-0.84	-145.8	1.84
-144.9	-0.89	-144.9	-0.18	-144.9	-3.22	-144.9	-4.76	-144.9	-0.66	-144.9	-2.41	-144.9	0.52	-144.9	-1.61	-144.9	-2.96	-144.9	-1.34	-144.9	-0.9	-144.9	-0.51	-144.9	1.95	-144.9	0.26	-144.9	-0.21	-144.9	5.77	-144.9	-0.23	-144.9	0.66	-144.9	-0.9	-144.9	-0.86	-144.9	-0.47	-144.9	1.41	-144.9	-0.3	-144.9	-0.77	-144.9	-0.69
-144	-1.19	-144	2.3	-144	-2.91	-144	-3.82	-144	-2.44	-144	-4.89	-144	-1.81	-144	0.38	-144	0.23	-144	0.79	-144	-2.78	-144	-1.3	-144	3.73	-144	-0.15	-144	-0.73	-144	4.43	-144	-1.1	-144	-1.87	-144	0.28	-144	-0.31	-144	-5.17	-144	-0.79	-144	-1.98	-144	-5.12	-144	0.88
-143.1	-1.29	-143.1	2.31	-143.1	-4.43	-143.1	-1.56	-143.1	-2.67	-143.1	-4.14	-143.1	-1.49	-143.1	-0.96	-143.1	-5.33	-143.1	2.24	-143.1	-1.75	-143.1	-2.38	-143.1	1.05	-143.1	0.6	-143.1	0.52	-143.1	5.01	-143.1	-1.11	-143.1	0.23	-143.1	-1.57	-143.1	-1.55	-143.1	-3.2	-143.1	-1.18	-143.1	-1.95	-143.1	0.14	-143.1	-3.59
-142.2	-3.56	-142.2	3.72	-142.2	-2.69	-142.2	-0.47	-142.2	-3.17	-142.2	-3.67	-142.2	-4.86	-142.2	0.7	-142.2	-1.83	-142.2	-2.29	-142.2	-1.7	-142.2	-1.25	-142.2	-0.2	-142.2	1.49	-142.2	1.35	-142.2	2.85	-142.2	-0.68	-142.2	-0.97	-142.2	-0.51	-142.2	-0.79	-142.2	-3.74	-142.2	1.44	-142.2	-2.37	-142.2	-2.15	-142.2	0.9
-141.3	1.71	-141.3	0.25	-141.3	-4.5	-141.3	-2.66	-141.3	-0.43	-141.3	-2.17	-141.3	-1.48	-141.3	-3.97	-141.3	-1.13	-141.3	-0.33	-141.3	0.67	-141.3	-2.09	-141.3	2.46	-141.3	1.14	-141.3	2.31	-141.3	1.69	-141.3	1.51	-141.3	-2.45	-141.3	-1.51	-141.3	-0.01	-141.3	-5.69	-141.3	-1.92	-141.3	-1.41	-141.3	-3.09	-141.3	0.35
-140.4	0.14	-140.4	-0.21	-140.4	-0.73	-140.4	-2.99	-140.4	-1.75	-140.4	-3.24	-140.4	0.39	-140.4	0.32	-140.4	0.07	-140.4	2.11	-140.4	-0.62	-140.4	-0.51	-140.4	4.36	-140.4	0.23	-140.4	0.43	-140.4	7.1	-140.4	2.79	-140.4	1.57	-140.4	-0.12	-140.4	0.01	-140.4	-3.04	-140.4	-0.41	-140.4	-0.64	-140.4	-2.15	-140.4	-0.73
-139.5	-2.06	-139.5	0.72	-139.5	-1.93	-139.5	-2.16	-139.5	-1.37	-139.5	-3.8	-139.5	-3.03	-139.5	-0.82	-139.5	-1.66	-139.5	-1.11	-139.5	-1.91	-139.5	-5.39	-139.5	3.14	-139.5	1.77	-139.5	-1.32	-139.5	2.57	-139.5	-2.05	-139.5	-3.37	-139.5	-2.15	-139.5	-1.31	-139.5	-6.15	-139.5	-1.44	-139.5	-0.24	-139.5	-4.47	-139.5	0.16
-138.6	-0.56	-138.6	2.36	-138.6	-3.46	-138.6	-3.32	-138.6	-2.83	-138.6	-1.99	-138.6	-0.42	-138.6	-3.19	-138.6	-0.97	-138.6	1.05	-138.6	-0.85	-138.6	-2.93	-138.6	2.34	-138.6	1.14	-138.6	-1.33	-138.6	5.58	-138.6	0.24	-138.6	-1.76	-138.6	-0.48	-138.6	2.83	-138.6	-4.23	-138.6	0.19	-138.6	-3.73	-138.6	-2.36	-138.6	0.14
-137.7	-2.02	-137.7	1.96	-137.7	-2.25	-137.7	-2.01	-137.7	-4.27	-137.7	-1.99	-137.7	-0.97	-137.7	-1.61	-137.7	-0.99	-137.7	0.13	-137.7	-5.28	-137.7	-1.04	-137.7	2.97	-137.7	2.72	-137.7	-0.77	-137.7	4.22	-137.7	-2.21	-137.7	-0.49	-137.7	-1.22	-137.7	1.58	-137.7	-3.92	-137.7	-0.72	-137.7	-1.68	-137.7	-2.69	-137.7	-1.15
-136.8	-1.61	-136.8	0.85	-136.8	-2.58	-136.8	-3.14	-136.8	-1.53	-136.8	-4.05	-136.8	-2.73	-136.8	0.77	-136.8	-0.85	-136.8	-0.31	-136.8	-2.13	-136.8	-2.64	-136.8	1.46	-136.8	1.74	-136.8	0.13	-136.8	3.72	-136.8	-0.6	-136.8	-0.09	-136.8	-0.62	-136.8	2.01	-136.8	-4.48	-136.8	1.35	-136.8	-1.07	-136.8	-2.6	-136.8	0.93
-135.9	-0.61	-135.9	0.63	-135.9	-0.68	-135.9	-2.33	-135.9	-3.94	-135.9	-1.72	-135.9	-2.62	-135.9	0.08	-135.9	-1.64	-135.9	0.51	-135.9	-3.47	-135.9	-0.05	-135.9	0.29	-135.9	0.88	-135.9	-1.36	-135.9	5.58	-135.9	-0.76	-135.9	2.69	-135.9	-2.89	-135.9	-2.55	-135.9	-3	-135.9	-0.76	-135.9	-0.38	-135.9	-0.16	-135.9	-2.42
-135	-2	-135	0.94	-135	-2.61	-135	-1.21	-135	-4.34	-135	-5.93	-135	-0.66	-135	-0.96	-135	-2.76	-135	-0.61	-135	-3.42	-135	-3.13	-135	0.87	-135	-0.81	-135	-0.55	-135	2.11	-135	1	-135	0.82	-135	-1.36	-135	0.01	-135	-1.4	-135	-3.25	-135	-1.26	-135	-2.83	-135	-0.22
-134.1	1.08	-134.1	1.2	-134.1	-3.04	-134.1	-0.72	-134.1	-5.1	-134.1	-3.27	-134.1	-0.84	-134.1	-0.91	-134.1	-1.93	-134.1	1.7	-134.1	-5.81	-134.1	-1.37	-134.1	2.58	-134.1	1.87	-134.1	0.51	-134.1	5.27	-134.1	-0.77	-134.1	0.84	-134.1	-0.01	-134.1	1.31	-134.1	-3.95	-134.1	-1.47	-134.1	-1.91	-134.1	-1.07	-134.1	-1.62
-133.2	-2.11	-133.2	3.9	-133.2	-3.4	-133.2	-0.98	-133.2	-4.21	-133.2	-5.16	-133.2	-2.04	-133.2	-0.08	-133.2	0.37	-133.2	-0.46	-133.2	-1.49	-133.2	-3.17	-133.2	2.46	-133.2	0.83	-133.2	1.11	-133.2	1.91	-133.2	0.49	-133.2	-0.47	-133.2	-0.61	-133.2	-0.5	-133.2	-2.8	-133.2	-3.6	-133.2	-0.3	-133.2	-3.4	-133.2	-0.2
-132.3	-1.66	-132.3	0.05	-132.3	-1.19	-132.3	-2.65	-132.3	-1.75	-132.3	-3.8	-132.3	-2.23	-132.3	-1.11	-132.3	2.5	-132.3	0.88	-132.3	-1.9	-132.3	-2.75	-132.3	0.46	-132.3	0.35	-132.3	2.31	-132.3	3.99	-132.3	-0.93	-132.3	-0.64	-132.3	1.19	-132.3	-0.68	-132.3	-3.54	-132.3	-0.74	-132.3	-1.34	-132.3	-1.46	-132.3	-1.86
-131.4	0.54	-131.4	0.51	-131.4	-4.37	-131.4	-1.67	-131.4	-3.15	-131.4	-2.75	-131.4	0.45	-131.4	-0.42	-131.4	0.29	-131.4	-0.41	-131.4	-2.15	-131.4	-2	-131.4	1.98	-131.4	0.44	-131.4	-0.6	-131.4	4.05	-131.4	0.39	-131.4	-0.76	-131.4	-2.85	-131.4	-0.38	-131.4	-4.73	-131.4	-0.37	-131.4	-0.9	-131.4	1.04	-131.4	-0.18
-130.5	-0.94	-130.5	1.85	-130.5	-2.74	-130.5	-2.2	-130.5	-2.2	-130.5	-3.08	-130.5	0.73	-130.5	1.02	-130.5	-2.18	-130.5	-0.31	-130.5	-1.58	-130.5	-1.06	-130.5	1.26	-130.5	2.08	-130.5	1.26	-130.5	4.74	-130.5	0.67	-130.5	-0.67	-130.5	-0.26	-130.5	-2.02	-130.5	-2.64	-130.5	0.71	-130.5	-0.56	-130.5	-3.29	-130.5	-0.57
-129.6	-1.86	-129.6	0.74	-129.6	-2.52	-129.6	-2.19	-129.6	-0.69	-129.6	-4.59	-129.6	-1.73	-129.6	-0.77	-129.6	0	-129.6	1.73	-129.6	-0.38	-129.6	-1.24	-129.6	0.23	-129.6	-0.06	-129.6	-0.13	-129.6	5.13	-129.6	1.33	-129.6	0.21	-129.6	-3.19	-129.6	1.07	-129.6	-3.24	-129.6	-1.44	-129.6	-2.25	-129.6	-2.1	-129.6	1.02
-128.7	-2.13	-128.7	3.36	-128.7	-4.28	-128.7	-4.43	-128.7	-2.38	-128.7	-1.14	-128.7	-0.91	-128.7	0.15	-128.7	-1.08	-128.7	0.32	-128.7	-1	-128.7	-2.99	-128.7	1.35	-128.7	3.61	-128.7	-0.28	-128.7	4.25	-128.7	-1.46	-128.7	-1.8	-128.7	0.28	-128.7	-0.17	-128.7	-2.88	-128.7	-0.54	-128.7	-3.89	-128.7	0.42	-128.7	-0.19
-127.8	-1.87	-127.8	0.24	-127.8	-2.49	-127.8	-2.84	-127.8	-3.26	-127.8	-3.58	-127.8	-1.25	-127.8	-0.26	-127.8	-1.14	-127.8	-0.91	-127.8	-1.02	-127.8	-2.7	-127.8	1.45	-127.8	-1.12	-127.8	-0.24	-127.8	5.54	-127.8	1.46	-127.8	-1.77	-127.8	-1.53	-127.8	1.28	-127.8	-5.01	-127.8	-2.11	-127.8	-0.71	-127.8	-2.83	-127.8	-1.42
-126.9	-1.4	-126.9	2.98	-126.9	-3.33	-126.9	-1.58	-126.9	-0.69	-126.9	-2.72	-126.9	-1.66	-126.9	2.27	-126.9	-1.89	-126.9	-2.17	-126.9	-0.8	-126.9	-2.36	-126.9	-0.95	-126.9	1.35	-126.9	0.12	-126.9	3.45	-126.9	0.4	-126.9	0.85	-126.9	-3.8	-126.9	0.6	-126.9	-2.71	-126.9	-1.63	-126.9	-2.72	-126.9	-0.97	-126.9	-0.02
-126	-0.8	-126	0.49	-126	-1.62	-126	1.54	-126	-0.87	-126	-4.84	-126	-1.88	-126	0.96	-126	-0.11	-126	0.26	-126	-0.54	-126	-1.73	-126	0.64	-126	1.72	-126	-2.08	-126	4.72	-126	-0.18	-126	0.5	-126	-2.14	-126	-0.28	-126	-6.22	-126	-0.82	-126	-3.13	-126	-4.27	-126	-0.83
-125.1	-1.39	-125.1	0.82	-125.1	-1.75	-125.1	-2.12	-125.1	-1.06	-125.1	-5.44	-125.1	-2.99	-125.1	-0.78	-125.1	-2.79	-125.1	-1.11	-125.1	-1.12	-125.1	-1.76	-125.1	2.15	-125.1	0.62	-125.1	0.12	-125.1	3.58	-125.1	-2.92	-125.1	2.65	-125.1	-1.41	-125.1	0.22	-125.1	-1.79	-125.1	-1.45	-125.1	-3.76	-125.1	1.18	-125.1	-1.27
-124.2	-2.18	-124.2	3.1	-124.2	-1.82	-124.2	-3.97	-124.2	-0.96	-124.2	-2.65	-124.2	-3.52	-124.2	-0.47	-124.2	2.83	-124.2	-1.67	-124.2	-0.41	-124.2	-3.02	-124.2	0.05	-124.2	-0.99	-124.2	1.74	-124.2	2.19	-124.2	1.81	-124.2	0.2	-124.2	-3.44	-124.2	-0.39	-124.2	-3.58	-124.2	-0.86	-124.2	-0.52	-124.2	-0.59	-124.2	-0.7
-123.3	-0.18	-123.3	1.91	-123.3	-5.96	-123.3	-0.93	-123.3	-1.78	-123.3	-2.19	-123.3	-0.17	-123.3	-0.72	-123.3	-5.73	-123.3	0.97	-123.3	-3.75	-123.3	-2.64	-123.3	3.78	-123.3	2.28	-123.3	-1.63	-123.3	3.41	-123.3	-0.16	-123.3	-2.59	-123.3	-0.94	-123.3	-0.98	-123.3	-3.24	-123.3	-1.42	-123.3	0.58	-123.3	-1.46	-123.3	0.19
-122.4	-2.68	-122.4	1.08	-122.4	-3.67	-122.4	-1.3	-122.4	-3.27	-122.4	-0.42	-122.4	-2.76	-122.4	-1.51	-122.4	0.23	-122.4	0.79	-122.4	-1.44	-122.4	-1.43	-122.4	1.49	-122.4	-0.13	-122.4	0.51	-122.4	5.37	-122.4	1.37	-122.4	0.76	-122.4	-1	-122.4	-2	-122.4	-5.15	-122.4	0.27	-122.4	-0.03	-122.4	-0.65	-122.4	0.33
-121.5	-2.1	-121.5	1.55	-121.5	-2.63	-121.5	-2.77	-121.5	-1.46	-121.5	-4.5	-121.5	-1.45	-121.5	-0.83	-121.5	-3.03	-121.5	-1.46	-121.5	-1.08	-121.5	0	-121.5	1.03	-121.5	1.67	-121.5	-0.9	-121.5	2.34	-121.5	-0.12	-121.5	1.1	-121.5	-1.24	-121.5	-0.37	-121.5	-4.46	-121.5	-0.35	-121.5	-0.04	-121.5	-0.08	-121.5	0.83
-120.6	-0.21	-120.6	2.87	-120.6	-0.68	-120.6	-1.4	-120.6	0.35	-120.6	-3.93	-120.6	-1.74	-120.6	-1.08	-120.6	0.39	-120.6	0.88	-120.6	-0.77	-120.6	-2.58	-120.6	1.51	-120.6	-0.45	-120.6	1.76	-120.6	4.65	-120.6	-1.13	-120.6	-1.41	-120.6	-1.22	-120.6	-3.48	-120.6	-2.16	-120.6	0.1	-120.6	-0.26	-120.6	0.05	-120.6	-0.33
-119.7	-0.95	-119.7	-1.15	-119.7	-1.02	-119.7	-2.02	-119.7	-3.05	-119.7	-1.78	-119.7	-0.22	-119.7	1.52	-119.7	-1.22	-119.7	0.38	-119.7	-3.32	-119.7	-2.44	-119.7	2.52	-119.7	3.04	-119.7	1.69	-119.7	4.32	-119.7	-1.06	-119.7	0.22	-119.7	-0.73	-119.7	0.62	-119.7	-2.57	-119.7	-1.83	-119.7	-0.44	-119.7	-0.92	-119.7	-1.42
-118.8	0.9	-118.8	0.05	-118.8	-1.9	-118.8	-1.81	-118.8	-1.39	-118.8	-3.02	-118.8	0.24	-118.8	0.06	-118.8	-0.15	-118.8	-0.6	-118.8	-2.12	-118.8	-2.47	-118.8	1.58	-118.8	2.3	-118.8	5.02	-118.8	2.89	-118.8	0.11	-118.8	-1.06	-118.8	-1.01	-118.8	1.74	-118.8	-2.96	-118.8	-2.83	-118.8	-1.36	-118.8	-0.72	-118.8	-0.11
-117.9	-1.14	-117.9	2.98	-117.9	-2	-117.9	-4.63	-117.9	-2.05	-117.9	-2.36	-117.9	-0.95	-117.9	-0.98	-117.9	-0.29	-117.9	-1.98	-117.9	0.35	-117.9	-1.05	-117.9	2.74	-117.9	0.63	-117.9	0.59	-117.9	2.9	-117.9	1.94	-117.9	-1.88	-117.9	-0.91	-117.9	-1.35	-117.9	-3.73	-117.9	-0.71	-117.9	0.14	-117.9	-2.73	-117.9	0.43
-117	-2.64	-117	2.22	-117	-2.01	-117	1.56	-117	-2.64	-117	-1.77	-117	-1.2	-117	0.23	-117	-1.39	-117	1.32	-117	-0.68	-117	-0.53	-117	3	-117	1.25	-117	0.18	-117	2.35	-117	2.08	-117	-0.31	-117	-2.17	-117	-1.23	-117	-3.55	-117	-1.9	-117	-0.28	-117	-2.73	-117	-0.06
-116.1	-1.39	-116.1	1.9	-116.1	-6.4	-116.1	-3.06	-116.1	-2.54	-116.1	-4.54	-116.1	0.17	-116.1	0.49	-116.1	-2.52	-116.1	-1.29	-116.1	-1.96	-116.1	-0.85	-116.1	0.44	-116.1	1.34	-116.1	-1.1	-116.1	2.31	-116.1	1.04	-116.1	0.82	-116.1	-0.47	-116.1	-0.35	-116.1	-3.45	-116.1	-2.6	-116.1	0.89	-116.1	-1.61	-116.1	0.55
-115.2	-1.09	-115.2	2.36	-115.2	-1.32	-115.2	-2.46	-115.2	-5.93	-115.2	-3.29	-115.2	-0.37	-115.2	2.52	-115.2	-0.46	-115.2	1.18	-115.2	-2.31	-115.2	0.27	-115.2	2.66	-115.2	2	-115.2	0.89	-115.2	4.54	-115.2	1.08	-115.2	-0.21	-115.2	0.04	-115.2	0.91	-115.2	-4.09	-115.2	0.79	-115.2	-0.99	-115.2	-3.09	-115.2	0.7
-114.3	-3.16	-114.3	0.76	-114.3	-3.43	-114.3	-1.19	-114.3	-0.61	-114.3	-1.53	-114.3	-1.51	-114.3	2.46	-114.3	-1.08	-114.3	0.93	-114.3	-1.38	-114.3	-1.61	-114.3	1.77	-114.3	2.82	-114.3	2.3	-114.3	2.99	-114.3	-1.51	-114.3	-2.06	-114.3	-0.57	-114.3	-0.31	-114.3	-3.32	-114.3	-2.17	-114.3	-1.72	-114.3	-1.47	-114.3	-1.71
-113.4	-1.88	-113.4	-0.33	-113.4	-1.77	-113.4	-1.58	-113.4	-3.66	-113.4	-1.06	-113.4	-0.32	-113.4	0.21	-113.4	-1.92	-113.4	0.58	-113.4	-2.05	-113.4	-0.93	-113.4	1.9	-113.4	3.87	-113.4	-0.19	-113.4	3.73	-113.4	0.05	-113.4	0.7	-113.4	-0.44	-113.4	2.52	-113.4	-4.13	-113.4	-1.47	-113.4	0.21	-113.4	-3.63	-113.4	-0.43
-112.5	-1.41	-112.5	-0.1	-112.5	-3.75	-112.5	-1.82	-112.5	0.4	-112.5	-2.86	-112.5	1.49	-112.5	-3.48	-112.5	-4.99	-112.5	-0.97	-112.5	0.98	-112.5	-2.3	-112.5	2.02	-112.5	-0.01	-112.5	1.5	-112.5	3.92	-112.5	2.24	-112.5	1.41	-112.5	-2.02	-112.5	-0.87	-112.5	-2.31	-112.5	-4.17	-112.5	1.11	-112.5	-2.25	-112.5	1.68
-111.6	-3.06	-111.6	2.97	-111.6	-2.13	-111.6	-1.84	-111.6	0.3	-111.6	-2.48	-111.6	-2.17	-111.6	2.56	-111.6	-1.39	-111.6	0.52	-111.6	0.07	-111.6	-3.52	-111.6	0.69	-111.6	1.35	-111.6	1.4	-111.6	3.2	-111.6	1.16	-111.6	0.67	-111.6	-0.61	-111.6	0.09	-111.6	-3.21	-111.6	-1.16	-111.6	-0.72	-111.6	-1.05	-111.6	0.6
-110.7	-0.24	-110.7	-0.32	-110.7	-0.94	-110.7	-2.88	-110.7	-2.05	-110.7	0.65	-110.7	-0.52	-110.7	-1.9	-110.7	0.06	-110.7	0.82	-110.7	-2.15	-110.7	-2.67	-110.7	2.39	-110.7	0.47	-110.7	0.2	-110.7	3.48	-110.7	-2.29	-110.7	0.33	-110.7	-2.06	-110.7	0.52	-110.7	-2.82	-110.7	-1.96	-110.7	-2.96	-110.7	-2.2	-110.7	0.19
-109.8	0.71	-109.8	1.1	-109.8	-2.56	-109.8	-2.77	-109.8	-1.18	-109.8	-2.67	-109.8	-0.42	-109.8	0.6	-109.8	0.2	-109.8	-0.64	-109.8	-1.58	-109.8	-0.01	-109.8	2.27	-109.8	2.27	-109.8	2.33	-109.8	1.82	-109.8	-2.99	-109.8	1.09	-109.8	-1.77	-109.8	1.27	-109.8	-2.74	-109.8	-2.07	-109.8	-1.59	-109.8	-2.47	-109.8	0.66
-108.9	-0.89	-108.9	2.2	-108.9	-1.03	-108.9	-2.38	-108.9	0.86	-108.9	-1.23	-108.9	-0.91	-108.9	-0.77	-108.9	-0.43	-108.9	-0.6	-108.9	-1.47	-108.9	-2.1	-108.9	1.34	-108.9	0.95	-108.9	1.58	-108.9	4.41	-108.9	1.34	-108.9	0.05	-108.9	-1.71	-108.9	-1.12	-108.9	-1.93	-108.9	-1.88	-108.9	0.25	-108.9	-2.97	-108.9	-0.56
-108	-2.21	-108	1.79	-108	-0.47	-108	-0.54	-108	-3.9	-108	-4.68	-108	-3.05	-108	-0.02	-108	-1.33	-108	1.97	-108	-0.48	-108	-2.59	-108	2.15	-108	0.39	-108	-0.75	-108	5.06	-108	0.75	-108	-1.71	-108	0.06	-108	0.1	-108	-2.1	-108	1.33	-108	-2.21	-108	-1.42	-108	-0.92
-107.1	-1.07	-107.1	3.05	-107.1	0.13	-107.1	-2.88	-107.1	-1.45	-107.1	-1	-107.1	-0.29	-107.1	0.12	-107.1	-0.8	-107.1	-0.04	-107.1	-1.47	-107.1	-0.43	-107.1	4.37	-107.1	-0.51	-107.1	0.42	-107.1	5.55	-107.1	0.98	-107.1	-0.41	-107.1	-3.29	-107.1	0.1	-107.1	-2.77	-107.1	-0.24	-107.1	1.23	-107.1	-3.53	-107.1	-2.15
-106.2	-1.86	-106.2	3.49	-106.2	-1.09	-106.2	-0.31	-106.2	-5.09	-106.2	-3.63	-106.2	-2.56	-106.2	-0.34	-106.2	2.02	-106.2	0.75	-106.2	-3.61	-106.2	-2.53	-106.2	0.41	-106.2	0.55	-106.2	2.78	-106.2	2.97	-106.2	-1.95	-106.2	1.16	-106.2	-0.89	-106.2	1.99	-106.2	-2.27	-106.2	-0.56	-106.2	-1.65	-106.2	-1.14	-106.2	-1.02
-105.3	-1.81	-105.3	2.72	-105.3	-2.53	-105.3	-1.78	-105.3	-4.29	-105.3	-3.21	-105.3	-0.65	-105.3	-1.77	-105.3	-2.5	-105.3	0.19	-105.3	-3.11	-105.3	-3.1	-105.3	3.22	-105.3	0.16	-105.3	-0.37	-105.3	1.98	-105.3	-1.83	-105.3	-0.35	-105.3	-1.16	-105.3	-1.05	-105.3	-3.97	-105.3	-2.58	-105.3	-1.26	-105.3	-1.3	-105.3	0.71
-104.4	-1.41	-104.4	-2.47	-104.4	-1.22	-104.4	-1.15	-104.4	-3.04	-104.4	-3.79	-104.4	-0.62	-104.4	-1.71	-104.4	0.37	-104.4	-0.17	-104.4	-2.3	-104.4	-1.63	-104.4	0.64	-104.4	3.87	-104.4	0.62	-104.4	4.94	-104.4	-1.76	-104.4	2.3	-104.4	-2.67	-104.4	0.29	-104.4	-3.07	-104.4	0.88	-104.4	0.36	-104.4	0.95	-104.4	-0.77
-103.5	-1.54	-103.5	-0.35	-103.5	-2.27	-103.5	1.42	-103.5	-3.99	-103.5	-0.97	-103.5	-0.15	-103.5	-1.26	-103.5	-1.08	-103.5	2.62	-103.5	-0.73	-103.5	-3.09	-103.5	1.33	-103.5	0.46	-103.5	0.18	-103.5	5.18	-103.5	1.46	-103.5	-3.61	-103.5	-1.03	-103.5	-0.3	-103.5	-3.89	-103.5	-1.15	-103.5	1.56	-103.5	-1.84	-103.5	0.64
-102.6	-1.32	-102.6	-0.59	-102.6	-1.15	-102.6	-0.4	-102.6	-2.04	-102.6	-4.7	-102.6	-1.69	-102.6	-1.62	-102.6	-1.22	-102.6	-0.55	-102.6	-1.76	-102.6	-1.85	-102.6	0.7	-102.6	1.84	-102.6	-0.29	-102.6	3.25	-102.6	-0.01	-102.6	-1.19	-102.6	-0.73	-102.6	-0.18	-102.6	-1.92	-102.6	-0.45	-102.6	-0.93	-102.6	-1.22	-102.6	-1.82
-101.7	-1.51	-101.7	1.82	-101.7	-3.99	-101.7	-2.68	-101.7	0.18	-101.7	-1.04	-101.7	-1.91	-101.7	-0.36	-101.7	0.04	-101.7	-0.8	-101.7	-1.73	-101.7	-2.17	-101.7	1.18	-101.7	1.23	-101.7	-0.91	-101.7	3.84	-101.7	-0.78	-101.7	0.39	-101.7	-2.26	-101.7	1.2	-101.7	-4.84	-101.7	-1.66	-101.7	-3.1	-101.7	-0.43	-101.7	-1.95
-100.8	-1.49	-100.8	1.71	-100.8	-1.45	-100.8	-2.19	-100.8	-3.78	-100.8	-4.28	-100.8	0.35	-100.8	-0.95	-100.8	1.28	-100.8	-0.45	-100.8	-1.76	-100.8	-1.23	-100.8	1.95	-100.8	-1.52	-100.8	-0.54	-100.8	3	-100.8	-1.73	-100.8	-0.65	-100.8	-2.77	-100.8	-1	-100.8	-1.86	-100.8	-0.59	-100.8	-1.6	-100.8	-2.18	-100.8	-1.12
-99.9	-1.89	-99.9	-1.07	-99.9	-3.43	-99.9	-1.89	-99.9	-0.29	-99.9	-0.01	-99.9	-3.76	-99.9	0.8	-99.9	-0.08	-99.9	0.49	-99.9	-0.96	-99.9	-2.24	-99.9	-1.52	-99.9	3.14	-99.9	0.66	-99.9	5.07	-99.9	1.06	-99.9	-2.17	-99.9	-1.94	-99.9	0.76	-99.9	-3.34	-99.9	0.33	-99.9	0.94	-99.9	-0.52	-99.9	-0.72
-99	-1.18	-99	1.84	-99	-1.55	-99	-1.18	-99	-1.89	-99	-1.73	-99	0.24	-99	0.13	-99	-0.71	-99	-0.28	-99	-1.21	-99	-1.37	-99	0.8	-99	2.54	-99	0.28	-99	3.86	-99	1.5	-99	1.38	-99	-2.7	-99	0.49	-99	-2.97	-99	0.51	-99	1.4	-99	-2.25	-99	0.5
-98.1	2.37	-98.1	1.37	-98.1	-1.76	-98.1	-0.52	-98.1	-0.05	-98.1	-2.08	-98.1	0.1	-98.1	0.33	-98.1	0.88	-98.1	-1.29	-98.1	0.54	-98.1	0.3	-98.1	2.02	-98.1	0.39	-98.1	4.93	-98.1	3.01	-98.1	1.61	-98.1	0.02	-98.1	-1.56	-98.1	1.48	-98.1	-2.12	-98.1	-3.54	-98.1	0	-98.1	1.43	-98.1	-0.69
-97.2	2	-97.2	-0.34	-97.2	-2.01	-97.2	0.28	-97.2	-1.36	-97.2	-1.46	-97.2	1.11	-97.2	0.12	-97.2	-2.25	-97.2	1.93	-97.2	-1	-97.2	0.24	-97.2	2.27	-97.2	0.54	-97.2	-0.28	-97.2	3.48	-97.2	2.6	-97.2	0.44	-97.2	-0.49	-97.2	-0.13	-97.2	-3.08	-97.2	0.26	-97.2	1.46	-97.2	0.18	-97.2	1.28
-96.3	0.25	-96.3	1.03	-96.3	-0.13	-96.3	-0.93	-96.3	-2.56	-96.3	-3.9	-96.3	-0.38	-96.3	0.98	-96.3	0.17	-96.3	-1.31	-96.3	-2.53	-96.3	-3.88	-96.3	0.91	-96.3	0.77	-96.3	0.96	-96.3	3.22	-96.3	-1.91	-96.3	-1.47	-96.3	-1.63	-96.3	-1.72	-96.3	-3.31	-96.3	-1.43	-96.3	-1.43	-96.3	-3.79	-96.3	-0.4
-95.4	-1.57	-95.4	1.35	-95.4	-0.22	-95.4	-0.01	-95.4	0.49	-95.4	-0.9	-95.4	-1.17	-95.4	2.23	-95.4	0.73	-95.4	0.58	-95.4	-1.35	-95.4	-0.67	-95.4	-0.6	-95.4	1.3	-95.4	0.95	-95.4	3.5	-95.4	-1.54	-95.4	0.2	-95.4	-0.21	-95.4	0.93	-95.4	-4.19	-95.4	0.03	-95.4	-0.79	-95.4	-1.8	-95.4	0.54
-94.5	-0.41	-94.5	2.81	-94.5	-2.37	-94.5	-3.32	-94.5	-2.02	-94.5	-3.6	-94.5	-1.01	-94.5	0.08	-94.5	-1.29	-94.5	-2.65	-94.5	-2.11	-94.5	1.03	-94.5	-0.44	-94.5	3.08	-94.5	0.29	-94.5	1.38	-94.5	-2.5	-94.5	0.27	-94.5	-0.25	-94.5	1.39	-94.5	-2.09	-94.5	-1.95	-94.5	-1.71	-94.5	-2.34	-94.5	-0.76
-93.6	-2.76	-93.6	1.66	-93.6	0.81	-93.6	-1.56	-93.6	-2.66	-93.6	-3.22	-93.6	-0.93	-93.6	0.36	-93.6	1.26	-93.6	-1.09	-93.6	-1.68	-93.6	-1.66	-93.6	1.58	-93.6	0.75	-93.6	-0.15	-93.6	2.69	-93.6	-0.11	-93.6	-0.26	-93.6	1.47	-93.6	0.22	-93.6	-3.05	-93.6	-0.71	-93.6	-1.19	-93.6	-2.68	-93.6	0.61
-92.7	-0.27	-92.7	1.76	-92.7	0.29	-92.7	-2.29	-92.7	-1.61	-92.7	-2.97	-92.7	2.4	-92.7	0.47	-92.7	-1.58	-92.7	2.55	-92.7	0.81	-92.7	0.22	-92.7	3.86	-92.7	1.77	-92.7	-0.35	-92.7	2.21	-92.7	1.66	-92.7	0.59	-92.7	-0.91	-92.7	-1.57	-92.7	-1.94	-92.7	-0.49	-92.7	-0.66	-92.7	1.26	-92.7	0.44
-91.8	-0.24	-91.8	0.65	-91.8	-1.17	-91.8	-0.39	-91.8	-2.36	-91.8	-2.83	-91.8	-0.42	-91.8	-0.04	-91.8	-0.08	-91.8	1.7	-91.8	-2.15	-91.8	-1.28	-91.8	0.75	-91.8	1.29	-91.8	0.24	-91.8	3.41	-91.8	-0.06	-91.8	-1.3	-91.8	-2.41	-91.8	0.98	-91.8	-4.09	-91.8	-3.68	-91.8	-0.01	-91.8	-1.1	-91.8	-0.54
-90.9	-2.22	-90.9	-0.95	-90.9	-1.05	-90.9	-3	-90.9	-1.02	-90.9	-4.45	-90.9	1.26	-90.9	-1.79	-90.9	0.08	-90.9	-0.73	-90.9	-2.03	-90.9	-0.88	-90.9	2.02	-90.9	0.15	-90.9	0.29	-90.9	2.67	-90.9	0.65	-90.9	-1.13	-90.9	-2.74	-90.9	-1.14	-90.9	-4.12	-90.9	-1.63	-90.9	-0.42	-90.9	-0.72	-90.9	-1.88
-90	0.78	-90	-0.95	-90	-0.92	-90	-2.89	-90	-1.88	-90	-3.39	-90	0.32	-90	-2.34	-90	1.78	-90	0.67	-90	-3.04	-90	-0.3	-90	2.68	-90	1.9	-90	1.18	-90	3.94	-90	-0.59	-90	-1.94	-90	-0.22	-90	-0.87	-90	-1.06	-90	1.98	-90	-1.74	-90	-2.23	-90	-0.61
-89.1	-0.64	-89.1	2.9	-89.1	-0.63	-89.1	-1.56	-89.1	-0.81	-89.1	-2.82	-89.1	-2.01	-89.1	-1.71	-89.1	3.3	-89.1	-1.87	-89.1	-1	-89.1	-1.04	-89.1	1.34	-89.1	-0.46	-89.1	3.29	-89.1	3.11	-89.1	2.17	-89.1	0.13	-89.1	-1.39	-89.1	-0.42	-89.1	-1.31	-89.1	1.03	-89.1	-0.64	-89.1	-0.82	-89.1	-0.21
-88.2	-1.59	-88.2	1.14	-88.2	-1.65	-88.2	-3.95	-88.2	-1.93	-88.2	-1.53	-88.2	-3.07	-88.2	-0.09	-88.2	1.48	-88.2	-1.57	-88.2	-0.45	-88.2	-1.81	-88.2	0.51	-88.2	2.72	-88.2	1.25	-88.2	1.45	-88.2	1.16	-88.2	0.85	-88.2	-1.04	-88.2	1.39	-88.2	-1.94	-88.2	-0.39	-88.2	1.17	-88.2	-0.25	-88.2	-0.8
-87.3	-1.77	-87.3	2.61	-87.3	-3.04	-87.3	-0.79	-87.3	-1.64	-87.3	-3	-87.3	-1.89	-87.3	0.75	-87.3	0.19	-87.3	0.41	-87.3	-2.89	-87.3	-2.63	-87.3	2.67	-87.3	1.62	-87.3	0.04	-87.3	4.4	-87.3	-2.02	-87.3	1	-87.3	-2.13	-87.3	-0.65	-87.3	-3.53	-87.3	-1.08	-87.3	-1.28	-87.3	-2.04	-87.3	0.21
-86.4	-0.95	-86.4	0.23	-86.4	0.59	-86.4	1.51	-86.4	-1.65	-86.4	-2.6	-86.4	-0.28	-86.4	0.31	-86.4	-0.33	-86.4	0.38	-86.4	-1.47	-86.4	-2.41	-86.4	1.54	-86.4	-0.26	-86.4	0.68	-86.4	4.12	-86.4	3.17	-86.4	1.03	-86.4	-0.79	-86.4	0.68	-86.4	-2.56	-86.4	1.77	-86.4	1.1	-86.4	0.98	-86.4	0.6
-85.5	-1.32	-85.5	1	-85.5	-1.68	-85.5	-2.17	-85.5	-1.73	-85.5	-3.07	-85.5	-1.3	-85.5	-0.21	-85.5	-0.82	-85.5	-0.5	-85.5	-2.02	-85.5	0.49	-85.5	1.74	-85.5	-0.22	-85.5	-1.07	-85.5	4.76	-85.5	1.36	-85.5	-0.01	-85.5	-0.85	-85.5	0.18	-85.5	-1.02	-85.5	-0.6	-85.5	0.17	-85.5	-2.77	-85.5	0.15
-84.6	-0.68	-84.6	2.68	-84.6	-1.09	-84.6	-0.51	-84.6	-1.26	-84.6	-3.73	-84.6	-3.67	-84.6	1.07	-84.6	-0.47	-84.6	1.78	-84.6	-2.51	-84.6	-2.85	-84.6	-0.27	-84.6	-0.86	-84.6	1.87	-84.6	1.89	-84.6	-2.35	-84.6	-0.92	-84.6	-0.51	-84.6	-2.58	-84.6	-2.14	-84.6	0.1	-84.6	-2.03	-84.6	-1.24	-84.6	-0.69
-83.7	-0.23	-83.7	1.21	-83.7	-2.59	-83.7	-2.5	-83.7	-1.29	-83.7	-2.16	-83.7	-0.12	-83.7	-0.39	-83.7	-0.84	-83.7	-2.55	-83.7	-0.57	-83.7	-2.8	-83.7	2.15	-83.7	0.17	-83.7	0.92	-83.7	1.65	-83.7	-0.62	-83.7	0.47	-83.7	-1.79	-83.7	0.11	-83.7	-1.64	-83.7	-2.81	-83.7	-0.18	-83.7	1.38	-83.7	-1.11
-82.8	-0.16	-82.8	0.63	-82.8	-1.81	-82.8	-1.3	-82.8	-2.19	-82.8	-1.71	-82.8	-0.01	-82.8	0.4	-82.8	0.88	-82.8	-1.51	-82.8	-0.09	-82.8	-2.64	-82.8	1.58	-82.8	1.74	-82.8	0.9	-82.8	1.18	-82.8	1.12	-82.8	-1.99	-82.8	-0.5	-82.8	2.52	-82.8	-0.18	-82.8	-2.25	-82.8	-0.2	-82.8	-1.15	-82.8	0.32
-81.9	-0.58	-81.9	-0.25	-81.9	-1.39	-81.9	-2.5	-81.9	-2.66	-81.9	-0.11	-81.9	-1.12	-81.9	1.05	-81.9	0.79	-81.9	-0.23	-81.9	-1.54	-81.9	-2.91	-81.9	0.76	-81.9	1.63	-81.9	3.92	-81.9	2.01	-81.9	-0.12	-81.9	1.23	-81.9	-2.32	-81.9	1.47	-81.9	-1.41	-81.9	-0.92	-81.9	-1.6	-81.9	-0.22	-81.9	0.04
-81	-0.36	-81	2.38	-81	-1.79	-81	1.32	-81	-1.9	-81	-1.39	-81	-1.36	-81	-0.81	-81	-0.23	-81	1.34	-81	-0.25	-81	-2.8	-81	0.77	-81	2.54	-81	0.27	-81	2.09	-81	1.73	-81	-0.88	-81	-1.09	-81	0.76	-81	-0.17	-81	0.29	-81	-0.15	-81	-0.59	-81	0.39
-80.1	0.75	-80.1	0.49	-80.1	-2.12	-80.1	-1.41	-80.1	-0.86	-80.1	-1.51	-80.1	2.1	-80.1	1.17	-80.1	0.58	-80.1	-0.81	-80.1	-2.3	-80.1	0.49	-80.1	1.44	-80.1	1.59	-80.1	-0.23	-80.1	1.45	-80.1	-0.97	-80.1	-0.23	-80.1	-0.03	-80.1	0.76	-80.1	-1.94	-80.1	-1.46	-80.1	1.42	-80.1	-0.42	-80.1	0.35
-79.2	-1.01	-79.2	1.25	-79.2	-0.72	-79.2	-2.51	-79.2	0.13	-79.2	-5.42	-79.2	-0.87	-79.2	0.38	-79.2	-1.73	-79.2	0.89	-79.2	-3.07	-79.2	-1.71	-79.2	1.74	-79.2	0.2	-79.2	0.58	-79.2	3.23	-79.2	-0.78	-79.2	-2.85	-79.2	-1.67	-79.2	-0.8	-79.2	-1.29	-79.2	-1.59	-79.2	-0.21	-79.2	-4	-79.2	-1.45
-78.3	-2.74	-78.3	1.83	-78.3	-1.96	-78.3	-1.51	-78.3	-1.49	-78.3	-1.77	-78.3	-3.74	-78.3	1.74	-78.3	-0.07	-78.3	0.83	-78.3	-0.49	-78.3	-1.41	-78.3	-0.16	-78.3	1.43	-78.3	0.71	-78.3	2.33	-78.3	-0.27	-78.3	-0.13	-78.3	-2.94	-78.3	0.6	-78.3	-4.75	-78.3	1.47	-78.3	-1.02	-78.3	-0.18	-78.3	-0.62
-77.4	-0.14	-77.4	1.78	-77.4	-1.58	-77.4	-0.74	-77.4	-1.78	-77.4	-2.1	-77.4	2.31	-77.4	0.5	-77.4	-0.62	-77.4	-2.43	-77.4	-1.02	-77.4	0.69	-77.4	1.6	-77.4	2.29	-77.4	1.24	-77.4	2.42	-77.4	-0.48	-77.4	-1.35	-77.4	0.45	-77.4	-0.36	-77.4	-2.7	-77.4	-0.5	-77.4	-1.34	-77.4	-2.12	-77.4	1.95
-76.5	1.31	-76.5	1.52	-76.5	-1.76	-76.5	-3.66	-76.5	0.58	-76.5	-1.14	-76.5	-0.29	-76.5	-0.3	-76.5	0.92	-76.5	-1.65	-76.5	-0.21	-76.5	-3.28	-76.5	-0.67	-76.5	0.5	-76.5	1.41	-76.5	4.18	-76.5	-0.54	-76.5	-3.67	-76.5	-1.88	-76.5	1.31	-76.5	-1.66	-76.5	1.33	-76.5	1.58	-76.5	-1.75	-76.5	-0.28
-75.6	-1.08	-75.6	-0.41	-75.6	-2.03	-75.6	-1.68	-75.6	-2.17	-75.6	0.03	-75.6	-1.16	-75.6	-1.68	-75.6	1.44	-75.6	-0.3	-75.6	-1.25	-75.6	-0.62	-75.6	-0.9	-75.6	0.17	-75.6	1.16	-75.6	3.27	-75.6	0.8	-75.6	-1.29	-75.6	-4.6	-75.6	-0.18	-75.6	-2.2	-75.6	-1.39	-75.6	-0.3	-75.6	-1.11	-75.6	-1.13
-74.7	-2.5	-74.7	1.47	-74.7	-2.32	-74.7	1.52	-74.7	-0.21	-74.7	0.75	-74.7	-1.75	-74.7	0.37	-74.7	3.54	-74.7	-1.51	-74.7	-2.39	-74.7	-0.48	-74.7	-0.58	-74.7	1.31	-74.7	2.86	-74.7	2.79	-74.7	-0.47	-74.7	-0.5	-74.7	-1.97	-74.7	0.59	-74.7	-2.14	-74.7	0.2	-74.7	0.41	-74.7	0.63	-74.7	-0.91
-73.8	-2.72	-73.8	1.31	-73.8	-0.12	-73.8	-4.01	-73.8	-1.51	-73.8	-0.71	-73.8	-0.56	-73.8	0.82	-73.8	-0.04	-73.8	-3.35	-73.8	0.14	-73.8	-0.24	-73.8	2.65	-73.8	0.98	-73.8	1.95	-73.8	0.86	-73.8	0.63	-73.8	1.52	-73.8	0.61	-73.8	-0.72	-73.8	-1.63	-73.8	-0.69	-73.8	0.06	-73.8	0.51	-73.8	-1.63
-72.9	-1.36	-72.9	1.36	-72.9	-1.44	-72.9	-0.19	-72.9	-5.4	-72.9	-1.48	-72.9	0.7	-72.9	0.37	-72.9	0.54	-72.9	1.21	-72.9	-3.07	-72.9	0.78	-72.9	0.16	-72.9	1.36	-72.9	-0.4	-72.9	3.4	-72.9	1.15	-72.9	-1.65	-72.9	0.15	-72.9	1.05	-72.9	-3	-72.9	1.19	-72.9	2.17	-72.9	-1.16	-72.9	0.43
-72	-1.78	-72	-0.28	-72	-1.9	-72	0.27	-72	-0.34	-72	-1.92	-72	-3.18	-72	-0.63	-72	0.06	-72	0.71	-72	-0.33	-72	-2.87	-72	0.45	-72	-0.05	-72	-0.57	-72	1.01	-72	-1.04	-72	-0.54	-72	-0.24	-72	0.67	-72	-2.73	-72	-1.29	-72	0.22	-72	0.9	-72	2.16
-71.1	-1.67	-71.1	1.07	-71.1	-1.22	-71.1	0.04	-71.1	-1.53	-71.1	-2.17	-71.1	1.45	-71.1	-0.17	-71.1	0.69	-71.1	-1.04	-71.1	-1.13	-71.1	-3.16	-71.1	2.79	-71.1	0.29	-71.1	-0.68	-71.1	0.92	-71.1	-0.92	-71.1	1.45	-71.1	-2.14	-71.1	0.82	-71.1	-2.81	-71.1	-1.98	-71.1	0.17	-71.1	2.38	-71.1	-1.63
-70.2	0.49	-70.2	-2.9	-70.2	-1.57	-70.2	-0.03	-70.2	-0.19	-70.2	0.51	-70.2	1.21	-70.2	-1.86	-70.2	0.74	-70.2	-0.5	-70.2	-0.41	-70.2	0.34	-70.2	-0.45	-70.2	1.42	-70.2	1.85	-70.2	1.9	-70.2	-0.77	-70.2	-1	-70.2	-2.59	-70.2	0.57	-70.2	0.39	-70.2	-1.13	-70.2	1.22	-70.2	-2.27	-70.2	-2.31
-69.3	-1.82	-69.3	-1.24	-69.3	-0.42	-69.3	0.31	-69.3	-2.68	-69.3	-1.66	-69.3	-1.36	-69.3	-0.1	-69.3	0.31	-69.3	0.94	-69.3	-4.31	-69.3	-1.59	-69.3	1.06	-69.3	-0.46	-69.3	0.55	-69.3	3.8	-69.3	-0.19	-69.3	0.91	-69.3	-0.47	-69.3	0.94	-69.3	-2.23	-69.3	-1.08	-69.3	-1.44	-69.3	-3.25	-69.3	0.92
-68.4	-0.77	-68.4	-1.84	-68.4	-1.84	-68.4	-2.88	-68.4	-2.11	-68.4	-1.55	-68.4	-0.55	-68.4	-2.5	-68.4	0.33	-68.4	-0.86	-68.4	-1.32	-68.4	-1.58	-68.4	3.1	-68.4	0.05	-68.4	0.78	-68.4	0.99	-68.4	-0.04	-68.4	-2.78	-68.4	0.34	-68.4	-0.88	-68.4	-2.42	-68.4	-1.86	-68.4	-2.13	-68.4	-0.4	-68.4	-1.12
-67.5	-2.72	-67.5	1.58	-67.5	-3.18	-67.5	-3.46	-67.5	-2.18	-67.5	-2.44	-67.5	-0.19	-67.5	-1.79	-67.5	-2.45	-67.5	-1.45	-67.5	-2.61	-67.5	-1.68	-67.5	1.43	-67.5	-0.65	-67.5	-1.83	-67.5	0.17	-67.5	-1.45	-67.5	-2.55	-67.5	0.26	-67.5	0.12	-67.5	-5.41	-67.5	-0.34	-67.5	-3.87	-67.5	-2.43	-67.5	-1.01
-66.6	-1.08	-66.6	0.58	-66.6	0.96	-66.6	-2.26	-66.6	0.29	-66.6	-2.37	-66.6	-0.19	-66.6	0.17	-66.6	1.47	-66.6	-0.31	-66.6	-1.81	-66.6	-2.84	-66.6	-0.72	-66.6	0.07	-66.6	0.32	-66.6	3.99	-66.6	-1.32	-66.6	-1.44	-66.6	-3.88	-66.6	0.15	-66.6	-0.64	-66.6	0.17	-66.6	1	-66.6	0.93	-66.6	0.89
-65.7	-0.78	-65.7	-1.4	-65.7	-0.3	-65.7	-2.87	-65.7	0.02	-65.7	-0.65	-65.7	-0.16	-65.7	1.47	-65.7	1.26	-65.7	3.89	-65.7	1.13	-65.7	0.88	-65.7	0.6	-65.7	0.84	-65.7	-0.15	-65.7	4.19	-65.7	0.95	-65.7	-0.61	-65.7	-3.06	-65.7	2.04	-65.7	-3.31	-65.7	1.35	-65.7	-0.85	-65.7	-0.97	-65.7	-2
-64.8	-1.12	-64.8	-1.2	-64.8	-1.01	-64.8	-1.14	-64.8	-1.52	-64.8	-1.3	-64.8	0.22	-64.8	-2.09	-64.8	-0.22	-64.8	0.94	-64.8	-0.69	-64.8	-1.62	-64.8	2.22	-64.8	-0.42	-64.8	1.03	-64.8	0.64	-64.8	2.42	-64.8	-1.54	-64.8	-0.91	-64.8	0.14	-64.8	-3.2	-64.8	-2.47	-64.8	0.89	-64.8	-1.4	-64.8	-0.42
-63.9	-0.52	-63.9	-0.86	-63.9	-1.72	-63.9	-2.78	-63.9	-1.4	-63.9	-1.6	-63.9	-0.17	-63.9	0.82	-63.9	0	-63.9	-0.84	-63.9	-2.7	-63.9	1.33	-63.9	1.09	-63.9	-0.05	-63.9	1.7	-63.9	-0.3	-63.9	0.61	-63.9	-1.12	-63.9	-0.57	-63.9	0.55	-63.9	0.3	-63.9	-2.56	-63.9	-0.63	-63.9	-2.98	-63.9	-0.31
-63	-1.46	-63	0.84	-63	-2.46	-63	-0.83	-63	-0.16	-63	-3.74	-63	-0.9	-63	0.12	-63	-0.6	-63	-0.12	-63	-0.49	-63	-0.17	-63	0.52	-63	0.27	-63	0.9	-63	0.75	-63	-3.04	-63	-0.1	-63	-0.32	-63	-0.14	-63	-2.17	-63	-2.36	-63	-3.18	-63	-2.73	-63	1.51
-62.1	-1.6	-62.1	3.43	-62.1	0.03	-62.1	-2.84	-62.1	-1.33	-62.1	0.86	-62.1	-0.05	-62.1	2.45	-62.1	-1.37	-62.1	0.34	-62.1	-2.17	-62.1	-1.03	-62.1	2.79	-62.1	0.82	-62.1	0.03	-62.1	3.27	-62.1	1.53	-62.1	0.72	-62.1	-2.11	-62.1	0.35	-62.1	-1.98	-62.1	-0.81	-62.1	0.6	-62.1	0.05	-62.1	-0.65
-61.2	0.02	-61.2	2.13	-61.2	0.33	-61.2	0.64	-61.2	-0.31	-61.2	-0.03	-61.2	0.08	-61.2	-0.2	-61.2	0.75	-61.2	-0.78	-61.2	0.08	-61.2	-1.74	-61.2	1.75	-61.2	-1.22	-61.2	0.7	-61.2	-0.3	-61.2	0.74	-61.2	-2.33	-61.2	0.46	-61.2	-1.2	-61.2	-1.54	-61.2	-0.59	-61.2	-0.2	-61.2	-0.51	-61.2	-0.5
-60.3	-0.43	-60.3	1.7	-60.3	-1.57	-60.3	-1.98	-60.3	-2.09	-60.3	-0.27	-60.3	0.62	-60.3	0.94	-60.3	-1.48	-60.3	1.43	-60.3	-3.86	-60.3	-3.11	-60.3	0.25	-60.3	0.47	-60.3	2.16	-60.3	1.85	-60.3	-2.08	-60.3	-0.08	-60.3	-2.43	-60.3	-0.09	-60.3	-1.49	-60.3	-1.28	-60.3	-0.66	-60.3	-1.13	-60.3	-2.96
-59.4	-3.4	-59.4	0.48	-59.4	-2.49	-59.4	-0.79	-59.4	-0.33	-59.4	-3.89	-59.4	0.08	-59.4	-2.7	-59.4	-0.42	-59.4	3.3	-59.4	-0.68	-59.4	-3.45	-59.4	1.54	-59.4	-1.19	-59.4	0.51	-59.4	2.81	-59.4	-0.78	-59.4	-1.6	-59.4	-0.73	-59.4	-0.08	-59.4	-1.16	-59.4	-2.2	-59.4	0.41	-59.4	-0.41	-59.4	-0.6
-58.5	1.14	-58.5	1.92	-58.5	-0.98	-58.5	-2.52	-58.5	-1.41	-58.5	-2.54	-58.5	-0.8	-58.5	2.54	-58.5	-0.54	-58.5	-2.5	-58.5	-1.76	-58.5	-0.26	-58.5	0.85	-58.5	1.28	-58.5	-2.41	-58.5	-0.61	-58.5	-0.15	-58.5	0.35	-58.5	0.11	-58.5	1.65	-58.5	-3.37	-58.5	-1.22	-58.5	-0.64	-58.5	1.72	-58.5	-0.88
-57.6	1.44	-57.6	-0.46	-57.6	-0.97	-57.6	-0.18	-57.6	-2.17	-57.6	-3.1	-57.6	2.15	-57.6	0.96	-57.6	-2.19	-57.6	-0.14	-57.6	0.73	-57.6	-0.34	-57.6	0.77	-57.6	-1.04	-57.6	1.16	-57.6	-0.62	-57.6	1.89	-57.6	-1.26	-57.6	0.48	-57.6	-0.84	-57.6	0.87	-57.6	-0.94	-57.6	2.71	-57.6	-2.39	-57.6	2.52
-56.7	1.41	-56.7	0.69	-56.7	-1.13	-56.7	-1.19	-56.7	1.2	-56.7	-1.46	-56.7	0.28	-56.7	-0.62	-56.7	-0.28	-56.7	-0.25	-56.7	-0.18	-56.7	-0.59	-56.7	-0.69	-56.7	1.26	-56.7	0.09	-56.7	0.7	-56.7	-2.54	-56.7	-1.28	-56.7	-1.42	-56.7	1.08	-56.7	-3.05	-56.7	-2.49	-56.7	-2.03	-56.7	-1.92	-56.7	1.45
-55.8	1.92	-55.8	1.32	-55.8	-0.06	-55.8	-0.14	-55.8	-3.83	-55.8	-2.25	-55.8	-0.64	-55.8	0.9	-55.8	0.44	-55.8	0.45	-55.8	-0.74	-55.8	-1.74	-55.8	0.79	-55.8	2.35	-55.8	-0.3	-55.8	0.71	-55.8	2.08	-55.8	-0.46	-55.8	-0.38	-55.8	1.16	-55.8	-1.86	-55.8	0.77	-55.8	-0.69	-55.8	-2.46	-55.8	0.09
-54.9	-0.31	-54.9	0.31	-54.9	1.11	-54.9	1.06	-54.9	0.4	-54.9	-0.14	-54.9	-2.64	-54.9	-0.81	-54.9	0.19	-54.9	1.58	-54.9	-2.18	-54.9	0.04	-54.9	-0.42	-54.9	0.63	-54.9	0.48	-54.9	3.08	-54.9	-0.77	-54.9	0.35	-54.9	0.23	-54.9	-1.77	-54.9	-2.68	-54.9	0.55	-54.9	0.28	-54.9	-1.75	-54.9	0.87
-54	-0.08	-54	0.88	-54	0.9	-54	-1.61	-54	-0.65	-54	-1.38	-54	0.85	-54	-1.61	-54	0.4	-54	1.52	-54	0.08	-54	0.36	-54	2.38	-54	0.12	-54	-0.2	-54	4.1	-54	1.54	-54	0.75	-54	-0.41	-54	2.17	-54	-1.62	-54	-0.75	-54	0.61	-54	0.44	-54	-0.54
-53.1	0.47	-53.1	-1.71	-53.1	-0.03	-53.1	-0.34	-53.1	-0.36	-53.1	0.79	-53.1	-1.33	-53.1	0.15	-53.1	2.14	-53.1	0.13	-53.1	-1.79	-53.1	-2.49	-53.1	-0.49	-53.1	0.17	-53.1	-0.28	-53.1	0.52	-53.1	-0.76	-53.1	-0.1	-53.1	0.41	-53.1	-1.58	-53.1	-0.94	-53.1	-0.86	-53.1	1.65	-53.1	1.97	-53.1	-0.92
-52.2	-1.38	-52.2	-0.97	-52.2	-1.28	-52.2	-2.1	-52.2	0.03	-52.2	-2.76	-52.2	-1.54	-52.2	-1.22	-52.2	-0.15	-52.2	-2.39	-52.2	-3.29	-52.2	-2.04	-52.2	-0.42	-52.2	-0.83	-52.2	-0.2	-52.2	1.55	-52.2	-1.32	-52.2	-1.07	-52.2	-1.85	-52.2	-1.19	-52.2	-3.76	-52.2	-0.57	-52.2	-1.61	-52.2	1.96	-52.2	-0.36
-51.3	0.92	-51.3	-0.33	-51.3	-1.68	-51.3	0.13	-51.3	-1.95	-51.3	0.62	-51.3	-0.1	-51.3	-1.93	-51.3	-1.25	-51.3	0.97	-51.3	-0.89	-51.3	-2.27	-51.3	2.49	-51.3	-0.95	-51.3	-0.05	-51.3	0.81	-51.3	0.84	-51.3	0.99	-51.3	2.35	-51.3	-1.57	-51.3	-3.35	-51.3	0.01	-51.3	-0.38	-51.3	1.32	-51.3	0.76
-50.4	0.02	-50.4	0.96	-50.4	0.24	-50.4	-2.02	-50.4	0.2	-50.4	-2.05	-50.4	-0.91	-50.4	-0.82	-50.4	1.06	-50.4	0.16	-50.4	-1.94	-50.4	-2.16	-50.4	0.42	-50.4	-0.17	-50.4	-0.8	-50.4	0	-50.4	-0.98	-50.4	0.02	-50.4	-1.4	-50.4	-0.5	-50.4	-2.18	-50.4	-2.04	-50.4	-0.13	-50.4	-1.06	-50.4	1.52
-49.5	1.09	-49.5	-2.56	-49.5	0.52	-49.5	-2.05	-49.5	-0.83	-49.5	0.38	-49.5	-0.56	-49.5	-2.27	-49.5	-0.03	-49.5	-1.77	-49.5	-0.8	-49.5	-1.79	-49.5	1.56	-49.5	0.24	-49.5	-0.12	-49.5	-0.09	-49.5	-0.7	-49.5	-1.81	-49.5	1.12	-49.5	0.79	-49.5	-2.56	-49.5	-0.2	-49.5	-0.76	-49.5	1.25	-49.5	0.42
-48.6	0.08	-48.6	1.61	-48.6	-1.24	-48.6	-3.28	-48.6	1.38	-48.6	-2.82	-48.6	0.69	-48.6	1.2	-48.6	-0.22	-48.6	0.24	-48.6	-1.34	-48.6	-2.04	-48.6	-0.02	-48.6	-1.61	-48.6	0.14	-48.6	4.02	-48.6	-0.25	-48.6	-0.07	-48.6	-1.32	-48.6	-1.55	-48.6	-3.27	-48.6	0.76	-48.6	0.24	-48.6	-0.13	-48.6	0.52
-47.7	0.32	-47.7	0.34	-47.7	-0.89	-47.7	-1.12	-47.7	-1.48	-47.7	-0.44	-47.7	-1.98	-47.7	1.38	-47.7	-0.78	-47.7	-1.88	-47.7	-0.32	-47.7	0.2	-47.7	1.75	-47.7	0.08	-47.7	0.66	-47.7	0.53	-47.7	2.18	-47.7	-0.59	-47.7	-0.38	-47.7	-0.54	-47.7	-2.05	-47.7	-2.61	-47.7	2.48	-47.7	-1.82	-47.7	-0.5
-46.8	1.04	-46.8	-0.3	-46.8	1.09	-46.8	-1.94	-46.8	-1.8	-46.8	-1.45	-46.8	-0.8	-46.8	-1.71	-46.8	-0.95	-46.8	-0.11	-46.8	-1.86	-46.8	-1.97	-46.8	1.03	-46.8	-1.67	-46.8	-0.17	-46.8	1.84	-46.8	-1.32	-46.8	-0.53	-46.8	-1.17	-46.8	0.79	-46.8	-4.25	-46.8	-2.1	-46.8	0.76	-46.8	0.1	-46.8	-1.18
-45.9	-1.04	-45.9	0.23	-45.9	-2.44	-45.9	1.06	-45.9	-0.75	-45.9	0.74	-45.9	-2.86	-45.9	-0.93	-45.9	-0.71	-45.9	0.83	-45.9	-2.97	-45.9	0.68	-45.9	0.55	-45.9	-1.44	-45.9	-1.42	-45.9	1.52	-45.9	0.21	-45.9	0.44	-45.9	1.22	-45.9	1.06	-45.9	-2.37	-45.9	-2.13	-45.9	1.49	-45.9	-1.03	-45.9	1.5
-45	-1.66	-45	1.49	-45	0.63	-45	0.47	-45	0.04	-45	-1.71	-45	-2.25	-45	0.27	-45	1.21	-45	0.9	-45	-0.62	-45	-0.09	-45	2.27	-45	-0.81	-45	0.64	-45	2.43	-45	-1.37	-45	1.53	-45	1.3	-45	1.01	-45	-2.36	-45	-0.23	-45	-0.97	-45	0.15	-45	0.31
-44.1	-2.06	-44.1	0.29	-44.1	-0.67	-44.1	-0.17	-44.1	-1.95	-44.1	-2.9	-44.1	-0.77	-44.1	0	-44.1	0.22	-44.1	1.16	-44.1	-3.02	-44.1	-2.37	-44.1	1.05	-44.1	-0.13	-44.1	2.33	-44.1	2.36	-44.1	0.72	-44.1	-1.21	-44.1	-1.14	-44.1	-0.18	-44.1	-2.49	-44.1	-0.19	-44.1	0.74	-44.1	-0.05	-44.1	-1.26
-43.2	-1.35	-43.2	0.82	-43.2	-1.4	-43.2	1.07	-43.2	0.78	-43.2	-0.14	-43.2	-1.77	-43.2	1.09	-43.2	1.67	-43.2	3.31	-43.2	1.48	-43.2	-2.42	-43.2	-2.45	-43.2	0.4	-43.2	2.42	-43.2	2.09	-43.2	0.09	-43.2	-2.76	-43.2	-1.18	-43.2	0.58	-43.2	-1.13	-43.2	2.31	-43.2	-1.1	-43.2	-0.83	-43.2	0.89
-42.3	-0.19	-42.3	0.57	-42.3	-0.77	-42.3	0.45	-42.3	-0.58	-42.3	-0.4	-42.3	0.15	-42.3	0.34	-42.3	-0.67	-42.3	2.26	-42.3	-0.45	-42.3	1.5	-42.3	0.58	-42.3	1.31	-42.3	0.24	-42.3	0.77	-42.3	-1.9	-42.3	0.81	-42.3	-0.69	-42.3	0.3	-42.3	-2.57	-42.3	-1.12	-42.3	-0.03	-42.3	-2.71	-42.3	0.73
-41.4	0.33	-41.4	-0.55	-41.4	1.19	-41.4	1.32	-41.4	0.53	-41.4	-1.64	-41.4	-0.47	-41.4	-0.27	-41.4	-1.2	-41.4	-0.7	-41.4	-0.9	-41.4	-0.79	-41.4	-0.41	-41.4	-1.64	-41.4	0.4	-41.4	0.48	-41.4	0.14	-41.4	-1.49	-41.4	-0.79	-41.4	0.16	-41.4	-0.22	-41.4	-0.51	-41.4	-0.89	-41.4	-0.51	-41.4	-0.75
-40.5	0.4	-40.5	0.6	-40.5	-1.93	-40.5	-2.7	-40.5	-0.39	-40.5	-1.14	-40.5	-1.16	-40.5	0.74	-40.5	-1.32	-40.5	0.11	-40.5	-3.61	-40.5	-3.17	-40.5	-0.96	-40.5	2.07	-40.5	1.59	-40.5	2.7	-40.5	-1.12	-40.5	-1.97	-40.5	-1.76	-40.5	1.53	-40.5	-2.67	-40.5	-0.36	-40.5	3.15	-40.5	0.58	-40.5	0.7
-39.6	-1.32	-39.6	0.04	-39.6	-1.29	-39.6	-0.62	-39.6	-1.62	-39.6	-2.69	-39.6	-2.13	-39.6	2.97	-39.6	0.53	-39.6	1.85	-39.6	-0.5	-39.6	0.52	-39.6	-2.18	-39.6	2.74	-39.6	-0.44	-39.6	1.27	-39.6	0.2	-39.6	-0.71	-39.6	-2.43	-39.6	1.8	-39.6	-1.72	-39.6	-1.39	-39.6	-0.48	-39.6	0.49	-39.6	-1.44
-38.7	-0.27	-38.7	-1.44	-38.7	1.88	-38.7	-2.62	-38.7	-1.72	-38.7	0.31	-38.7	0.23	-38.7	0.52	-38.7	0.52	-38.7	-1.67	-38.7	0.59	-38.7	0.58	-38.7	0.99	-38.7	0.82	-38.7	1.07	-38.7	2.29	-38.7	1.09	-38.7	1.33	-38.7	-3.54	-38.7	0.6	-38.7	-2.32	-38.7	1.74	-38.7	-0.74	-38.7	1.83	-38.7	-0.39
-37.8	-0.61	-37.8	-2.12	-37.8	-0.66	-37.8	-0.42	-37.8	0.53	-37.8	0.32	-37.8	-0.94	-37.8	1.37	-37.8	-0.2	-37.8	-0.97	-37.8	-2.57	-37.8	-0.92	-37.8	1.36	-37.8	-0.54	-37.8	-1.04	-37.8	1.56	-37.8	-1.04	-37.8	-0.96	-37.8	-0.9	-37.8	0.62	-37.8	0.33	-37.8	0.38	-37.8	1.32	-37.8	-0.88	-37.8	-0.66
-36.9	-0.81	-36.9	-0.05	-36.9	-0.12	-36.9	0.74	-36.9	-0.94	-36.9	0.73	-36.9	-0.6	-36.9	-1.36	-36.9	0.15	-36.9	-2.39	-36.9	-3.44	-36.9	-0.19	-36.9	1.49	-36.9	0.96	-36.9	-0.24	-36.9	-0.33	-36.9	-0.99	-36.9	-1.77	-36.9	-0.35	-36.9	1.56	-36.9	-2.64	-36.9	-1.33	-36.9	2.78	-36.9	1.59	-36.9	2.13
-36	0.76	-36	-0.76	-36	-2.9	-36	-0.07	-36	-2.6	-36	-2.71	-36	-0.19	-36	-1.09	-36	-1.36	-36	2.24	-36	0.3	-36	0.57	-36	-0.07	-36	1.05	-36	1.21	-36	2.74	-36	1.3	-36	1.83	-36	-0.24	-36	0.84	-36	-2.42	-36	0.77	-36	1.26	-36	1.44	-36	-0.92
-35.1	-1.2	-35.1	0	-35.1	0.28	-35.1	-0.08	-35.1	1.85	-35.1	-1.99	-35.1	-0.27	-35.1	0.6	-35.1	1.71	-35.1	1.53	-35.1	0.54	-35.1	-0.51	-35.1	0.88	-35.1	1.71	-35.1	-0.46	-35.1	0.68	-35.1	0.15	-35.1	0.36	-35.1	-0.23	-35.1	1.1	-35.1	0.25	-35.1	-2.25	-35.1	-2.03	-35.1	-0.29	-35.1	1.51
-34.2	-1.77	-34.2	-1.02	-34.2	-1.03	-34.2	0.51	-34.2	-1.05	-34.2	-0.41	-34.2	-3.97	-34.2	0.15	-34.2	0.98	-34.2	0.83	-34.2	1.93	-34.2	-2.65	-34.2	-0.56	-34.2	0.18	-34.2	0.13	-34.2	1.4	-34.2	1.12	-34.2	-4.86	-34.2	0.63	-34.2	-0.09	-34.2	-0.5	-34.2	1.85	-34.2	1.62	-34.2	1.41	-34.2	-1.18
-33.3	0.2	-33.3	-0.09	-33.3	-2.07	-33.3	-0.31	-33.3	1.66	-33.3	-2	-33.3	-3.07	-33.3	-0.2	-33.3	-0.12	-33.3	-1.74	-33.3	-1.31	-33.3	-0.36	-33.3	-0.86	-33.3	-0.18	-33.3	0.04	-33.3	-1.05	-33.3	-0.94	-33.3	1.52	-33.3	0.38	-33.3	0.61	-33.3	-1.75	-33.3	-0.06	-33.3	-0.74	-33.3	1.36	-33.3	-0.35
-32.4	0.77	-32.4	-0.77	-32.4	1.22	-32.4	0.5	-32.4	0.18	-32.4	-2.26	-32.4	0.67	-32.4	1.17	-32.4	0.79	-32.4	-0.58	-32.4	0.76	-32.4	-0.94	-32.4	2.1	-32.4	0.94	-32.4	2.67	-32.4	2.23	-32.4	0.59	-32.4	0.85	-32.4	1.7	-32.4	0.53	-32.4	-1.17	-32.4	1.05	-32.4	-2.28	-32.4	0.99	-32.4	1.42
-31.5	-0.11	-31.5	0.29	-31.5	-0.42	-31.5	-1.24	-31.5	-2.25	-31.5	-2.79	-31.5	-1.29	-31.5	1.05	-31.5	2.17	-31.5	0.34	-31.5	-0.17	-31.5	0.57	-31.5	-0.72	-31.5	1.42	-31.5	1.92	-31.5	2.18	-31.5	-1.45	-31.5	-0.71	-31.5	-0.77	-31.5	3.77	-31.5	-0.26	-31.5	-0.25	-31.5	0.94	-31.5	-0.05	-31.5	0.02
-30.6	-0.9	-30.6	1.9	-30.6	0.43	-30.6	0.06	-30.6	-2.52	-30.6	-0.54	-30.6	-1.61	-30.6	1.52	-30.6	0.76	-30.6	-0.59	-30.6	-1.37	-30.6	-0.93	-30.6	0.99	-30.6	-1.87	-30.6	-0.45	-30.6	3.47	-30.6	0	-30.6	-0.05	-30.6	-2.61	-30.6	-0.96	-30.6	-2.35	-30.6	2.07	-30.6	-1.48	-30.6	2.28	-30.6	-0.82
-29.7	0.06	-29.7	0.4	-29.7	0.09	-29.7	-1.09	-29.7	-1.88	-29.7	-1.32	-29.7	1.47	-29.7	1.01	-29.7	2.97	-29.7	-1.54	-29.7	-1.88	-29.7	1.02	-29.7	1.33	-29.7	-0.75	-29.7	2.36	-29.7	0.5	-29.7	-1	-29.7	1.13	-29.7	-1.1	-29.7	-1.6	-29.7	-0.31	-29.7	-0.53	-29.7	0.31	-29.7	0.37	-29.7	1.49
-28.8	-0.97	-28.8	1.95	-28.8	1.46	-28.8	-2.26	-28.8	-2.55	-28.8	-0.64	-28.8	-0.21	-28.8	0.88	-28.8	4.55	-28.8	2.33	-28.8	-1.2	-28.8	-0.93	-28.8	0.93	-28.8	0.57	-28.8	2.79	-28.8	1.64	-28.8	-0.66	-28.8	-0.73	-28.8	1.38	-28.8	-0.5	-28.8	-0.14	-28.8	-3.1	-28.8	-0.22	-28.8	-1.89	-28.8	-1.15
-27.9	-0.55	-27.9	2.3	-27.9	0.21	-27.9	0.22	-27.9	1.92	-27.9	-2.02	-27.9	1.04	-27.9	0.47	-27.9	0.44	-27.9	0.12	-27.9	0.59	-27.9	0.52	-27.9	3.09	-27.9	1.32	-27.9	-1.6	-27.9	1.99	-27.9	-2.95	-27.9	-0.44	-27.9	-1.54	-27.9	0.93	-27.9	-0.79	-27.9	-1.21	-27.9	-0.43	-27.9	1.35	-27.9	-0.71
-27	-1.59	-27	-0.63	-27	-1.32	-27	0.89	-27	-1.25	-27	0.64	-27	-1.78	-27	2.96	-27	-0.08	-27	1.44	-27	-0.89	-27	0.33	-27	-0.72	-27	1.65	-27	-0.67	-27	1.68	-27	0.27	-27	-1.42	-27	-0.14	-27	2.07	-27	0.48	-27	-1.33	-27	0.37	-27	-0.86	-27	-0.16
-26.1	1.78	-26.1	-2.05	-26.1	-2.77	-26.1	1.01	-26.1	0.81	-26.1	-5.1	-26.1	-1.69	-26.1	0.01	-26.1	-0.99	-26.1	0.09	-26.1	1.96	-26.1	-0.02	-26.1	0.25	-26.1	0.51	-26.1	0.22	-26.1	3.06	-26.1	-0.05	-26.1	-0.09	-26.1	0.84	-26.1	1.92	-26.1	-1.08	-26.1	0.44	-26.1	-0.74	-26.1	-0.67	-26.1	1.06
-25.2	-0.23	-25.2	-0.2	-25.2	-0.73	-25.2	-0.99	-25.2	-0.26	-25.2	-0.2	-25.2	-0.94	-25.2	-0.05	-25.2	-0.06	-25.2	-0.53	-25.2	-0.71	-25.2	2.46	-25.2	-1.3	-25.2	0.24	-25.2	0.51	-25.2	3.73	-25.2	-2.75	-25.2	1.33	-25.2	-2.06	-25.2	-2.43	-25.2	0.85	-25.2	0.3	-25.2	-0.26	-25.2	-0.3	-25.2	-0.37
-24.3	0.85	-24.3	0.69	-24.3	0.38	-24.3	-1.64	-24.3	-0.69	-24.3	0.92	-24.3	-1.53	-24.3	3.08	-24.3	1.2	-24.3	-0.14	-24.3	1.48	-24.3	0.39	-24.3	0.05	-24.3	1.57	-24.3	2.21	-24.3	3.49	-24.3	-0.34	-24.3	-0.42	-24.3	-0.39	-24.3	0.37	-24.3	-3	-24.3	1	-24.3	0.09	-24.3	-0.99	-24.3	-0.3
-23.4	1.71	-23.4	0.27	-23.4	-1.44	-23.4	0.31	-23.4	-0.14	-23.4	-1.14	-23.4	0.64	-23.4	0.18	-23.4	1.1	-23.4	0.97	-23.4	-1.93	-23.4	0.3	-23.4	0.32	-23.4	2.17	-23.4	0.09	-23.4	3.19	-23.4	1.76	-23.4	0.71	-23.4	-3.98	-23.4	3.78	-23.4	-3.19	-23.4	-1.2	-23.4	1.57	-23.4	2.88	-23.4	-0.63
-22.5	2.57	-22.5	0.22	-22.5	-0.33	-22.5	-1.52	-22.5	-0.25	-22.5	-0.45	-22.5	1.15	-22.5	-0.98	-22.5	-0.08	-22.5	-1.53	-22.5	-0.4	-22.5	-1.32	-22.5	0.78	-22.5	-1.18	-22.5	1.78	-22.5	0.77	-22.5	1.6	-22.5	0.3	-22.5	-0.27	-22.5	0.82	-22.5	-0.57	-22.5	-1.22	-22.5	0.64	-22.5	-0.63	-22.5	-1.46
-21.6	0.24	-21.6	1.37	-21.6	1.31	-21.6	1.08	-21.6	0.53	-21.6	-1.24	-21.6	-0.86	-21.6	1.72	-21.6	-0.81	-21.6	-0.59	-21.6	-0.68	-21.6	-1.54	-21.6	2.35	-21.6	-0.7	-21.6	-0.68	-21.6	1.58	-21.6	1.06	-21.6	-3.03	-21.6	1.48	-21.6	0.61	-21.6	1.36	-21.6	-0.65	-21.6	1.35	-21.6	-1.9	-21.6	0.98
-20.7	0.79	-20.7	-0.64	-20.7	-2.21	-20.7	-0.64	-20.7	0.89	-20.7	-2.59	-20.7	1.44	-20.7	-1.15	-20.7	-2.09	-20.7	0.59	-20.7	-0.95	-20.7	-4.06	-20.7	0.35	-20.7	2.3	-20.7	0.27	-20.7	1.66	-20.7	2.21	-20.7	-3.13	-20.7	-1.26	-20.7	-0.19	-20.7	-2.53	-20.7	0.33	-20.7	2.36	-20.7	2.28	-20.7	-0.24
-19.8	0.62	-19.8	-0.68	-19.8	-0.3	-19.8	-0.78	-19.8	-2.46	-19.8	-0.37	-19.8	-1.46	-19.8	1.51	-19.8	0.13	-19.8	-0.99	-19.8	-2.25	-19.8	1.79	-19.8	-1.73	-19.8	0.36	-19.8	-3.39	-19.8	0.77	-19.8	-1.28	-19.8	2.67	-19.8	-0.61	-19.8	1.12	-19.8	-3.06	-19.8	1.33	-19.8	0.41	-19.8	-1.06	-19.8	1.73
-18.9	0.36	-18.9	0.07	-18.9	-0.47	-18.9	-0.77	-18.9	1.55	-18.9	-1.17	-18.9	0.89	-18.9	0.38	-18.9	1.46	-18.9	0.15	-18.9	0.88	-18.9	0.81	-18.9	2.9	-18.9	1.62	-18.9	0.27	-18.9	3.5	-18.9	2.23	-18.9	0.63	-18.9	1.07	-18.9	0.05	-18.9	-2.6	-18.9	2.6	-18.9	-1.26	-18.9	1.12	-18.9	0.63
-18	0.33	-18	-0.59	-18	-1.6	-18	-1.24	-18	0.66	-18	-1.51	-18	0.6	-18	0.93	-18	0.55	-18	-0.62	-18	-0.77	-18	0.82	-18	0.04	-18	0.97	-18	0.03	-18	0.1	-18	0.06	-18	-2.35	-18	-1.09	-18	-0.54	-18	-0.58	-18	1	-18	-2.61	-18	-2.14	-18	1.61
-17.1	1.7	-17.1	0.5	-17.1	-0.51	-17.1	-1.58	-17.1	1.81	-17.1	-1.62	-17.1	-1.32	-17.1	3.23	-17.1	-0.68	-17.1	-1.83	-17.1	-1.1	-17.1	-2.6	-17.1	-0.79	-17.1	2.22	-17.1	-0.07	-17.1	0.07	-17.1	-0.37	-17.1	-1.84	-17.1	-0.4	-17.1	0.78	-17.1	0.25	-17.1	-3.44	-17.1	1.2	-17.1	1.51	-17.1	-0.73
-16.2	0.13	-16.2	-0.58	-16.2	0.73	-16.2	-0.45	-16.2	0.66	-16.2	-0.83	-16.2	-0.28	-16.2	0.61	-16.2	3.41	-16.2	-0.23	-16.2	0.15	-16.2	-1.2	-16.2	1.24	-16.2	-0.99	-16.2	0.4	-16.2	0.06	-16.2	2.18	-16.2	-0.4	-16.2	0.12	-16.2	1.46	-16.2	-4.13	-16.2	-2.32	-16.2	2.63	-16.2	-0.81	-16.2	0.7
-15.3	-1.4	-15.3	-1.83	-15.3	0.18	-15.3	-1.63	-15.3	1.62	-15.3	-3.02	-15.3	-0.13	-15.3	-1.81	-15.3	0.5	-15.3	-1.6	-15.3	0.85	-15.3	0.82	-15.3	0.31	-15.3	2.28	-15.3	0.12	-15.3	0.5	-15.3	0.68	-15.3	0.54	-15.3	-3.26	-15.3	-0.41	-15.3	-0.94	-15.3	-0.1	-15.3	0.84	-15.3	0.2	-15.3	-2.15
-14.4	1.14	-14.4	2.06	-14.4	-1.26	-14.4	0.03	-14.4	0.05	-14.4	-0.57	-14.4	0.67	-14.4	4.15	-14.4	0.42	-14.4	-0.64	-14.4	0.71	-14.4	0.69	-14.4	0.54	-14.4	2.3	-14.4	1.62	-14.4	-1.11	-14.4	1.74	-14.4	-0.52	-14.4	-0.17	-14.4	0.29	-14.4	-1.96	-14.4	-2.77	-14.4	1.97	-14.4	-0.14	-14.4	1.11
-13.5	-0.84	-13.5	-1.94	-13.5	-0.34	-13.5	2.32	-13.5	-2.55	-13.5	-0.65	-13.5	-1.41	-13.5	-0.05	-13.5	0.89	-13.5	2.28	-13.5	-1.57	-13.5	-0.39	-13.5	-1.06	-13.5	1.6	-13.5	0.36	-13.5	3.23	-13.5	-0.18	-13.5	-0.47	-13.5	-0.53	-13.5	1.17	-13.5	1.88	-13.5	0.75	-13.5	0.83	-13.5	0.93	-13.5	-0.72
-12.6	0.92	-12.6	-1.58	-12.6	-0.23	-12.6	-1.8	-12.6	2.41	-12.6	-1.58	-12.6	-0.05	-12.6	-0.01	-12.6	2.13	-12.6	-2.36	-12.6	0.27	-12.6	-1.78	-12.6	-0.34	-12.6	0.93	-12.6	2.06	-12.6	0.3	-12.6	-0.96	-12.6	-0.64	-12.6	-1.16	-12.6	0.68	-12.6	-1.31	-12.6	1.26	-12.6	0.43	-12.6	1.23	-12.6	0.6
-11.7	0.8	-11.7	0.37	-11.7	1.03	-11.7	0	-11.7	-1.76	-11.7	-0.7	-11.7	-1.22	-11.7	1.41	-11.7	2.26	-11.7	-0.6	-11.7	-0.45	-11.7	-0.28	-11.7	-1.85	-11.7	1.58	-11.7	2.35	-11.7	-0.55	-11.7	-0.7	-11.7	0.11	-11.7	-1.66	-11.7	0.65	-11.7	-0.61	-11.7	-0.6	-11.7	-0.93	-11.7	0.73	-11.7	-0.57
-10.8	1.17	-10.8	-0.87	-10.8	0.9	-10.8	-0.85	-10.8	1.76	-10.8	-2.06	-10.8	-0.59	-10.8	1.38	-10.8	0.98	-10.8	-0.41	-10.8	-1.56	-10.8	-0.35	-10.8	0.04	-10.8	0.19	-10.8	0.48	-10.8	0.78	-10.8	-1.99	-10.8	-0.95	-10.8	-0.07	-10.8	-0.22	-10.8	-0.98	-10.8	1.52	-10.8	1.63	-10.8	0.5	-10.8	-0.26
-9.9	-0.79	-9.9	-0.09	-9.9	-0.98	-9.9	-0.63	-9.9	-0.45	-9.9	-1.29	-9.9	-0.2	-9.9	1.38	-9.9	0.55	-9.9	0.51	-9.9	-0.42	-9.9	-0.71	-9.9	-1.58	-9.9	0.04	-9.9	1.07	-9.9	0	-9.9	0.13	-9.9	-0.84	-9.9	-1.35	-9.9	-0.9	-9.9	0.91	-9.9	-0.21	-9.9	-0.41	-9.9	0.07	-9.9	-0.38
-9	0.62	-9	0.33	-9	0.49	-9	0.66	-9	1.75	-9	-0.22	-9	-0.89	-9	2.02	-9	-2.85	-9	-2.06	-9	1.17	-9	0.68	-9	-0.06	-9	0.23	-9	-1.26	-9	0.63	-9	2.1	-9	0.84	-9	-0.59	-9	-1.16	-9	-0.06	-9	-1.15	-9	1.48	-9	-0.07	-9	2.51
-8.1	1.97	-8.1	-2.35	-8.1	2.83	-8.1	-0.31	-8.1	-0.56	-8.1	-1.72	-8.1	-0.63	-8.1	-1.62	-8.1	1.27	-8.1	-0.28	-8.1	-1.51	-8.1	-1.24	-8.1	2.03	-8.1	-0.36	-8.1	1.38	-8.1	-0.63	-8.1	-1.21	-8.1	-0.39	-8.1	1.46	-8.1	-0.31	-8.1	1.52	-8.1	-3.98	-8.1	0.28	-8.1	-0.79	-8.1	1.15
-7.2	-0.92	-7.2	0.24	-7.2	-0.27	-7.2	0.39	-7.2	-0.32	-7.2	-0.74	-7.2	-1.53	-7.2	-0.29	-7.2	-1.17	-7.2	0.53	-7.2	0.33	-7.2	-0.75	-7.2	0.56	-7.2	-0.44	-7.2	0.15	-7.2	1.75	-7.2	-1.16	-7.2	-1.05	-7.2	-0.69	-7.2	1.33	-7.2	-2.16	-7.2	0.56	-7.2	1.49	-7.2	-0.87	-7.2	0.83
-6.3	0.32	-6.3	-1.59	-6.3	-0.38	-6.3	-3.48	-6.3	0.87	-6.3	1.58	-6.3	2.07	-6.3	-0.61	-6.3	-0.85	-6.3	0.33	-6.3	1.3	-6.3	3.11	-6.3	2.46	-6.3	0.91	-6.3	-2.19	-6.3	1.17	-6.3	1.1	-6.3	-0.36	-6.3	-0.72	-6.3	0.27	-6.3	-0.85	-6.3	-0.17	-6.3	-0.39	-6.3	0.09	-6.3	-0.03
-5.4	-1.24	-5.4	-1.46	-5.4	-2.54	-5.4	-2.38	-5.4	-0.11	-5.4	0.95	-5.4	0.5	-5.4	-0.59	-5.4	0.23	-5.4	-2.25	-5.4	-0.14	-5.4	0.82	-5.4	1.74	-5.4	1.04	-5.4	-1.99	-5.4	-0.73	-5.4	0	-5.4	-0.61	-5.4	-1.34	-5.4	-1.46	-5.4	-0.99	-5.4	1.3	-5.4	-0.77	-5.4	1.64	-5.4	-0.19
-4.5	0.48	-4.5	1.13	-4.5	-0.19	-4.5	1.24	-4.5	0.93	-4.5	-0.48	-4.5	-0.35	-4.5	-1.84	-4.5	2.01	-4.5	0.74	-4.5	-2.26	-4.5	3.51	-4.5	0.39	-4.5	-0.88	-4.5	1.67	-4.5	-0.09	-4.5	-4.32	-4.5	2.19	-4.5	-0.02	-4.5	2.04	-4.5	-1.41	-4.5	-0.92	-4.5	-1.43	-4.5	0.04	-4.5	-1.25
-3.6	-0.6	-3.6	-3.33	-3.6	1.92	-3.6	0.39	-3.6	-3.37	-3.6	1.41	-3.6	-1.02	-3.6	-2.17	-3.6	0.86	-3.6	0.49	-3.6	0.4	-3.6	-0.21	-3.6	-2.84	-3.6	0.88	-3.6	0.29	-3.6	0.26	-3.6	0.31	-3.6	0.21	-3.6	-2	-3.6	0.42	-3.6	0.71	-3.6	1.63	-3.6	-1.59	-3.6	1.01	-3.6	-0.28
-2.7	3.13	-2.7	0.8	-2.7	0.41	-2.7	-0.69	-2.7	1.05	-2.7	-0.06	-2.7	-0.26	-2.7	1.43	-2.7	-0.98	-2.7	-1.54	-2.7	-1.4	-2.7	0.48	-2.7	-0.36	-2.7	1.11	-2.7	0.07	-2.7	2.31	-2.7	0.32	-2.7	0.8	-2.7	-0.15	-2.7	-1.25	-2.7	1.23	-2.7	-1.16	-2.7	2.05	-2.7	-1.08	-2.7	-2.2
-1.8	0.04	-1.8	0.55	-1.8	0.4	-1.8	-0.13	-1.8	0.9	-1.8	1.81	-1.8	-0.2	-1.8	1.41	-1.8	-0.38	-1.8	0.26	-1.8	1.27	-1.8	1.6	-1.8	1.24	-1.8	-0.01	-1.8	-0.76	-1.8	1.26	-1.8	0.33	-1.8	-2.49	-1.8	0.08	-1.8	-0.5	-1.8	0	-1.8	0.16	-1.8	0.54	-1.8	-2.23	-1.8	0.28
-0.9	1.88	-0.9	-0.38	-0.9	-0.29	-0.9	-0.45	-0.9	0.74	-0.9	-0.68	-0.9	0.83	-0.9	0.05	-0.9	1.11	-0.9	1.99	-0.9	-0.7	-0.9	-0.06	-0.9	-0.6	-0.9	-1.54	-0.9	0.37	-0.9	1.36	-0.9	0.05	-0.9	1.34	-0.9	0.71	-0.9	1.05	-0.9	-2.15	-0.9	-0.52	-0.9	-1.09	-0.9	1.12	-0.9	2.1
0	1.22	0	-2.17	0	1.81	0	-0.03	0	-0.04	0	0.75	0	-0.34	0	1.57	0	0.7	0	0.02	0	-2.02	0	-2.85	0	0.11	0	0.73	0	2.88	0	-0.4	0	1.13	0	-3.42	0	0.97	0	-0.68	0	0.74	0	-1.25	0	-0.15	0	1.07	0	0.21
0.9	2.19	0.9	-0.9	0.9	2.12	0.9	-0.06	0.9	-0.25	0.9	-0.59	0.9	2.35	0.9	0.59	0.9	-0.8	0.9	-1.09	0.9	-3.17	0.9	-1.58	0.9	1.29	0.9	0.5	0.9	-1.96	0.9	-0.45	0.9	-3.62	0.9	0.03	0.9	-1.31	0.9	1.53	0.9	-1.03	0.9	-0.67	0.9	0.75	0.9	1.32	0.9	0.81
1.8	0.87	1.8	-0.14	1.8	1.12	1.8	0.14	1.8	1.5	1.8	-1.28	1.8	-2.87	1.8	0.37	1.8	1.73	1.8	-1.39	1.8	0.87	1.8	-1.37	1.8	-1.6	1.8	0.42	1.8	1.09	1.8	0.68	1.8	0.28	1.8	-0.11	1.8	0.61	1.8	0.39	1.8	-1.26	1.8	1.21	1.8	0.35	1.8	0.01	1.8	-1.16
2.7	2.1	2.7	-0.93	2.7	1.57	2.7	-1.88	2.7	-0.8	2.7	-0.52	2.7	-1.88	2.7	-0.22	2.7	2.8	2.7	-0.62	2.7	-2.05	2.7	-0.45	2.7	2.03	2.7	0.46	2.7	0.4	2.7	2.44	2.7	-1.74	2.7	-1.06	2.7	0.49	2.7	2.21	2.7	0.75	2.7	0.42	2.7	0.71	2.7	0.21	2.7	1.54
3.6	1.16	3.6	-1.46	3.6	2.02	3.6	-1.6	3.6	-1.74	3.6	0.72	3.6	-0.09	3.6	-0.35	3.6	1.06	3.6	-0.03	3.6	-1.31	3.6	0.13	3.6	-0.5	3.6	2.47	3.6	2.64	3.6	0.1	3.6	-0.27	3.6	-2.03	3.6	1.95	3.6	1.58	3.6	-1.06	3.6	-0.72	3.6	2.5	3.6	0.71	3.6	1.63
4.5	0.92	4.5	-1.63	4.5	-2.9	4.5	-2.45	4.5	0.41	4.5	-2.18	4.5	-2.55	4.5	-1.87	4.5	-1.28	4.5	0.4	4.5	0.17	4.5	-0.49	4.5	-2.03	4.5	0.37	4.5	0.93	4.5	1.39	4.5	-0.61	4.5	-1.54	4.5	-0.87	4.5	2.25	4.5	0.98	4.5	0.48	4.5	-1.46	4.5	-0.77	4.5	-0.43
5.4	1.03	5.4	-0.9	5.4	3.43	5.4	-0.33	5.4	0.79	5.4	1.55	5.4	0.66	5.4	2.22	5.4	1.7	5.4	-0.44	5.4	-1.05	5.4	0.25	5.4	0.07	5.4	0.36	5.4	2.41	5.4	-1.93	5.4	0.47	5.4	0.84	5.4	-0.21	5.4	-0.57	5.4	2.67	5.4	-1.88	5.4	1.15	5.4	1.14	5.4	0.81
6.3	0.33	6.3	-0.93	6.3	0.24	6.3	1.37	6.3	-0.52	6.3	0.57	6.3	1.88	6.3	0.79	6.3	0.77	6.3	0.75	6.3	1	6.3	0.23	6.3	1.68	6.3	-0.26	6.3	-0.22	6.3	2.18	6.3	0.07	6.3	-1.8	6.3	-0.11	6.3	0.23	6.3	-1.61	6.3	-0.39	6.3	0.03	6.3	0.9	6.3	0.57
7.2	0.72	7.2	-1.37	7.2	-1.01	7.2	-0.99	7.2	1.8	7.2	-0.68	7.2	-1.67	7.2	1.6	7.2	1.78	7.2	-0.1	7.2	-0.91	7.2	1.23	7.2	-0.8	7.2	0.26	7.2	1.49	7.2	0.09	7.2	-0.91	7.2	-1.48	7.2	0.49	7.2	-0.07	7.2	1.28	7.2	-0.84	7.2	0.87	7.2	-0.41	7.2	0.97
8.1	-1.2	8.1	0.01	8.1	-0.48	8.1	1.43	8.1	1.24	8.1	-4.08	8.1	-1.67	8.1	1.15	8.1	0.84	8.1	0.74	8.1	-0.89	8.1	-0.81	8.1	-0.76	8.1	0.76	8.1	2.44	8.1	0.13	8.1	-1.56	8.1	-2.64	8.1	-1.28	8.1	0.09	8.1	0.31	8.1	-2.4	8.1	-0.13	8.1	-2.81	8.1	2.14
9	0.12	9	-0.42	9	-1.71	9	-0.78	9	0.77	9	-3.23	9	-1.43	9	-0.99	9	0.74	9	-0.25	9	-0.51	9	-1.42	9	0.02	9	-0.03	9	2.59	9	0.6	9	1.07	9	2.51	9	-3.61	9	0.59	9	-1.38	9	-13.88	9	-12.59	9	-13.51	9	-1.71
9.9	1.44	9.9	-0.53	9.9	0.97	9.9	0.99	9.9	-2.14	9.9	-0.22	9.9	1.11	9.9	-0.42	9.9	-0.76	9.9	-1.36	9.9	0.17	9.9	0.46	9.9	1.57	9.9	0.27	9.9	-0.25	9.9	0.68	9.9	-2.86	9.9	-0.97	9.9	-2.07	9.9	2.48	9.9	-1.89	9.9	-14.84	9.9	-18.7	9.9	-10.01	9.9	1.68
10.8	1.69	10.8	1.55	10.8	1.03	10.8	2.11	10.8	-0.4	10.8	0.17	10.8	-1.16	10.8	0.65	10.8	0.57	10.8	3.47	10.8	-1.27	10.8	0.14	10.8	2.34	10.8	2.08	10.8	-0.53	10.8	0.71	10.8	-1.06	10.8	-1.92	10.8	-2.34	10.8	2.47	10.8	-1.44	10.8	-2.67	10.8	-4.62	10.8	1.17	10.8	2.91
11.7	3	11.7	0.38	11.7	2.66	11.7	0.95	11.7	1.08	11.7	0.39	11.7	0.28	11.7	-0.61	11.7	1.3	11.7	1.33	11.7	0.79	11.7	-0.57	11.7	2.32	11.7	1.89	11.7	0.7	11.7	-0.31	11.7	1.42	11.7	0.4	11.7	-3.94	11.7	2.09	11.7	1.88	11.7	2.45	11.7	-0.58	11.7	3.55	11.7	4.58
12.6	5.27	12.6	0.06	12.6	-1.14	12.6	1.16	12.6	-0.31	12.6	0.95	12.6	0.2	12.6	1.8	12.6	0	12.6	1.15	12.6	-1.42	12.6	-1.68	12.6	3.32	12.6	2.22	12.6	-0.31	12.6	0.75	12.6	-1.86	12.6	-3.47	12.6	-1.27	12.6	0.9	12.6	1.08	12.6	-0.2	12.6	2.16	12.6	-0.52	12.6	4.24
13.5	6.29	13.5	0.17	13.5	1.56	13.5	-0.17	13.5	-0.96	13.5	0.89	13.5	0.14	13.5	0.92	13.5	1.04	13.5	-1.04	13.5	-0.04	13.5	0.82	13.5	2.3	13.5	0.16	13.5	-0.21	13.5	0.49	13.5	-1.48	13.5	-2.46	13.5	-1.75	13.5	-1.65	13.5	-0.2	13.5	-0.71	13.5	-0.93	13.5	-0.87	13.5	5.78
14.4	3.16	14.4	0.1	14.4	-0.01	14.4	1.25	14.4	1.23	14.4	1.57	14.4	-1.03	14.4	1.58	14.4	1.71	14.4	-1.17	14.4	-2.76	14.4	0.05	14.4	2.79	14.4	0.36	14.4	-0.57	14.4	-1.52	14.4	-1.94	14.4	-0.26	14.4	-0.99	14.4	-0.08	14.4	-1.26	14.4	1.88	14.4	-0.39	14.4	2.11	14.4	4.69
15.3	5.3	15.3	-2.1	15.3	0.26	15.3	0.39	15.3	1.7	15.3	0.57	15.3	-0.52	15.3	-0.49	15.3	1.45	15.3	1.48	15.3	0.65	15.3	1.73	15.3	1.08	15.3	-1.93	15.3	0.61	15.3	0.19	15.3	0.27	15.3	-0.2	15.3	-2.33	15.3	0.78	15.3	1.43	15.3	1.28	15.3	-1.66	15.3	0.08	15.3	2.55
16.2	6.04	16.2	-2.07	16.2	2.21	16.2	0.35	16.2	-0.1	16.2	2.12	16.2	0.88	16.2	0.05	16.2	1.49	16.2	0.87	16.2	0.98	16.2	-0.39	16.2	2.24	16.2	0.02	16.2	-0.74	16.2	1.74	16.2	-0.78	16.2	-0.52	16.2	-2.41	16.2	2.35	16.2	-1.61	16.2	0.77	16.2	1.21	16.2	1.38	16.2	4.09
17.1	7.83	17.1	0.41	17.1	0.74	17.1	1.76	17.1	0.85	17.1	-0.02	17.1	-0.51	17.1	2.25	17.1	-1.41	17.1	1.11	17.1	0.95	17.1	-0.18	17.1	-0.43	17.1	1.42	17.1	-0.91	17.1	0.17	17.1	-2.29	17.1	0.75	17.1	-4.72	17.1	-0.25	17.1	2.53	17.1	2.14	17.1	-0.17	17.1	0.83	17.1	3.62
18	3.61	18	-0.16	18	-0.19	18	-2.23	18	1.79	18	0.07	18	-1.11	18	-0.26	18	1.39	18	-1.69	18	0.43	18	-1.12	18	0.55	18	0.28	18	1.17	18	-0.17	18	-1.32	18	0.38	18	-3.33	18	0.01	18	3.07	18	0.83	18	-1.52	18	1.81	18	4.13
18.9	5.17	18.9	-1.83	18.9	4.52	18.9	-1.33	18.9	4.7	18.9	-0.7	18.9	-0.38	18.9	-0.33	18.9	1.91	18.9	-0.2	18.9	0.69	18.9	1.21	18.9	3.29	18.9	0.55	18.9	0.32	18.9	-1.85	18.9	-2.21	18.9	-0.53	18.9	-3.47	18.9	-0.77	18.9	0.88	18.9	1.83	18.9	-1.06	18.9	1.94	18.9	3.14
19.8	5.92	19.8	-2.53	19.8	4.25	19.8	2.12	19.8	0.4	19.8	-0.07	19.8	3.04	19.8	-0.66	19.8	1.71	19.8	-0.11	19.8	-0.57	19.8	-0.24	19.8	2.92	19.8	-0.97	19.8	0.83	19.8	1.63	19.8	-1.98	19.8	0.49	19.8	-3.62	19.8	1.27	19.8	1.92	19.8	2.36	19.8	1.43	19.8	2.2	19.8	2.02
20.7	5.03	20.7	0.47	20.7	3.82	20.7	2.67	20.7	1.33	20.7	0.21	20.7	-0.28	20.7	2.19	20.7	2.49	20.7	-1.04	20.7	-1.13	20.7	-0.52	20.7	2.65	20.7	0.49	20.7	1.02	20.7	-1.83	20.7	-3.08	20.7	-2.78	20.7	-2.17	20.7	0.87	20.7	1.21	20.7	0.47	20.7	-0.21	20.7	0.28	20.7	3.27
21.6	8.28	21.6	-3.54	21.6	4.49	21.6	2.2	21.6	2.69	21.6	0.12	21.6	0.84	21.6	0.48	21.6	1.97	21.6	-0.51	21.6	0.42	21.6	2.89	21.6	0.18	21.6	2.77	21.6	0.67	21.6	0.17	21.6	-2.03	21.6	0.39	21.6	-1.25	21.6	3.8	21.6	-0.29	21.6	2.83	21.6	0.75	21.6	2.26	21.6	4.09
22.5	6.96	22.5	0.03	22.5	2.81	22.5	-0.86	22.5	-2.08	22.5	-1.03	22.5	2.1	22.5	-0.09	22.5	-0.26	22.5	0.79	22.5	-2.13	22.5	-1.23	22.5	1.68	22.5	-0.16	22.5	-0.26	22.5	-0.29	22.5	-0.68	22.5	-0.69	22.5	-4.48	22.5	2.27	22.5	0.83	22.5	1.46	22.5	1.27	22.5	0.55	22.5	2.75
23.4	5.69	23.4	-3.8	23.4	2.07	23.4	0.19	23.4	0.49	23.4	0.28	23.4	0.33	23.4	0.49	23.4	1.71	23.4	1.38	23.4	0.7	23.4	1.59	23.4	1.64	23.4	2.92	23.4	0.24	23.4	2.77	23.4	-0.82	23.4	0.08	23.4	-3.58	23.4	2.1	23.4	0.41	23.4	1.9	23.4	-2.28	23.4	2.36	23.4	3.35
24.3	6.46	24.3	-3.32	24.3	2.23	24.3	1.06	24.3	2.04	24.3	2.51	24.3	-0.85	24.3	-0.84	24.3	1.06	24.3	-1.38	24.3	-0.33	24.3	0.05	24.3	-0.78	24.3	0.21	24.3	0.72	24.3	0.41	24.3	-1.9	24.3	-2.32	24.3	-1.68	24.3	2.5	24.3	2.4	24.3	0.2	24.3	-2.63	24.3	0.37	24.3	3.99
25.2	6.42	25.2	-1.2	25.2	5.65	25.2	-0.14	25.2	-0.43	25.2	-1.61	25.2	3.08	25.2	1.65	25.2	3.08	25.2	1.35	25.2	-1.74	25.2	1.52	25.2	4.2	25.2	1.98	25.2	-0.16	25.2	1.93	25.2	-1.77	25.2	1.9	25.2	-2.12	25.2	2.58	25.2	0.72	25.2	0.48	25.2	0.46	25.2	2.18	25.2	2.93
26.1	3	26.1	-0.31	26.1	0.67	26.1	-0.63	26.1	0.81	26.1	-0.67	26.1	-1.59	26.1	-0.31	26.1	1.02	26.1	0.44	26.1	-0.23	26.1	-0.44	26.1	1.1	26.1	1.07	26.1	1.88	26.1	-0.78	26.1	-2.09	26.1	-0.79	26.1	-2.29	26.1	0.19	26.1	1.84	26.1	2.42	26.1	-0.72	26.1	1.59	26.1	3.3
27	4.13	27	-0.74	27	-0.7	27	0.91	27	1.68	27	-0.08	27	0.55	27	0.13	27	1.53	27	1.13	27	-1.17	27	0.72	27	1.53	27	1.08	27	-0.82	27	-1.71	27	0.55	27	1.39	27	-3.7	27	2.3	27	0.21	27	0.43	27	2.74	27	3.78	27	5.47
27.9	4.02	27.9	-0.11	27.9	1.89	27.9	1.24	27.9	-1.6	27.9	0.4	27.9	-0.71	27.9	1.96	27.9	0.48	27.9	1.08	27.9	-2.72	27.9	-1.1	27.9	0.28	27.9	0.45	27.9	1.1	27.9	1.8	27.9	-2.64	27.9	-2.3	27.9	-4.94	27.9	0.15	27.9	0.7	27.9	3.06	27.9	1.05	27.9	2.62	27.9	2.99
28.8	5.19	28.8	1.2	28.8	5.45	28.8	0.56	28.8	-2.4	28.8	-1.75	28.8	-0.09	28.8	4.11	28.8	0.52	28.8	-0.69	28.8	0.72	28.8	-1.73	28.8	0.37	28.8	2.61	28.8	-0.98	28.8	0.16	28.8	1.21	28.8	-1.84	28.8	-1.47	28.8	3.6	28.8	3.71	28.8	0.95	28.8	-1.76	28.8	0.42	28.8	4.21
29.7	5.37	29.7	-2.89	29.7	1.02	29.7	-0.06	29.7	-1.37	29.7	0.4	29.7	-0.57	29.7	1.07	29.7	-0.14	29.7	-2.04	29.7	-1.07	29.7	-0.73	29.7	0.96	29.7	1.1	29.7	-1.38	29.7	-0.51	29.7	-0.8	29.7	-2.47	29.7	-0.13	29.7	2.08	29.7	-0.31	29.7	2.23	29.7	1.42	29.7	2.55	29.7	4.95
30.6	6.1	30.6	-0.75	30.6	0.9	30.6	3.26	30.6	-0.33	30.6	-0.37	30.6	-0.46	30.6	-0.33	30.6	1.31	30.6	2.7	30.6	1.35	30.6	-2.26	30.6	1.27	30.6	0.2	30.6	-0.67	30.6	-1.98	30.6	-1.86	30.6	-3.15	30.6	-2.24	30.6	2.16	30.6	-0.22	30.6	-1.89	30.6	-0.81	30.6	1.42	30.6	2.94
31.5	4.88	31.5	0.37	31.5	3.67	31.5	0.59	31.5	-0.42	31.5	-0.39	31.5	-1.1	31.5	1.89	31.5	-0.22	31.5	-0.99	31.5	-0.73	31.5	0.16	31.5	2.3	31.5	1.02	31.5	-0.32	31.5	-1.19	31.5	0.33	31.5	-1.53	31.5	-3.31	31.5	2.06	31.5	3.37	31.5	0.41	31.5	-0.31	31.5	1.65	31.5	2.32
32.4	2.98	32.4	-2.03	32.4	2.79	32.4	-1.05	32.4	-0.26	32.4	0.07	32.4	0.72	32.4	1.75	32.4	4.31	32.4	-0.41	32.4	-1.93	32.4	-2.22	32.4	3.03	32.4	4.5	32.4	2.93	32.4	0.23	32.4	-2.18	32.4	-1.76	32.4	-0.43	32.4	2.36	32.4	2.77	32.4	0.67	32.4	2.23	32.4	5.51	32.4	4.75
33.3	7.64	33.3	-2.51	33.3	0.27	33.3	0.75	33.3	-2.82	33.3	2.1	33.3	-0.77	33.3	0.82	33.3	-1.58	33.3	-0.06	33.3	0.59	33.3	-1.69	33.3	0.21	33.3	0.52	33.3	-0.88	33.3	1.24	33.3	0.17	33.3	-1.01	33.3	-0.12	33.3	2.76	33.3	2.83	33.3	4.3	33.3	2.71	33.3	1.75	33.3	4.44
34.2	6.68	34.2	0.8	34.2	3.63	34.2	0.22	34.2	2.42	34.2	2.51	34.2	0.65	34.2	2.35	34.2	0.6	34.2	-0.64	34.2	-1.65	34.2	0.08	34.2	3.2	34.2	2.11	34.2	-1.19	34.2	-0.64	34.2	-3.33	34.2	0.54	34.2	-2.41	34.2	2.12	34.2	2.03	34.2	0.12	34.2	0.14	34.2	3.2	34.2	4.43
35.1	5.18	35.1	2.37	35.1	4.16	35.1	3.61	35.1	2.28	35.1	1.77	35.1	1.82	35.1	1.64	35.1	0.55	35.1	0.34	35.1	0.82	35.1	1.13	35.1	0.53	35.1	1.92	35.1	-2.33	35.1	0.63	35.1	-1.05	35.1	-3.11	35.1	-1.88	35.1	2.8	35.1	2.14	35.1	0.83	35.1	1.17	35.1	2.47	35.1	6.16
36	7.85	36	-0.06	36	3.67	36	-1.03	36	-0.87	36	1.02	36	0.09	36	1.73	36	1.66	36	-0.14	36	-1.56	36	-0.83	36	1.93	36	1.7	36	2.68	36	-1.26	36	1.13	36	-1.7	36	-0.79	36	2.32	36	3.95	36	0.47	36	2.5	36	3.97	36	3.53
36.9	4.24	36.9	-0.91	36.9	3.96	36.9	0.47	36.9	-0.3	36.9	2.04	36.9	-1	36.9	0.17	36.9	2.19	36.9	1.35	36.9	-0.52	36.9	-0.21	36.9	1.4	36.9	0.84	36.9	0.08	36.9	-0.33	36.9	-0.92	36.9	-1.73	36.9	-1.22	36.9	1.56	36.9	1.45	36.9	0.15	36.9	-2.37	36.9	4.05	36.9	4.59
37.8	5.18	37.8	-0.73	37.8	2.67	37.8	-1.29	37.8	2.34	37.8	2.09	37.8	0.29	37.8	0.11	37.8	3.28	37.8	-1.32	37.8	-2.2	37.8	1.95	37.8	1.22	37.8	0.67	37.8	2.21	37.8	-1.68	37.8	-0.67	37.8	-0.72	37.8	0.16	37.8	0.87	37.8	2.85	37.8	1.75	37.8	1.12	37.8	3.16	37.8	5.56
38.7	3.5	38.7	-2.1	38.7	2.63	38.7	1.38	38.7	0.3	38.7	-2.02	38.7	3.65	38.7	-0.6	38.7	1.9	38.7	-2.77	38.7	-0.56	38.7	-1.32	38.7	4.62	38.7	3.04	38.7	0.24	38.7	-0.35	38.7	-1.3	38.7	1.2	38.7	0.45	38.7	1.57	38.7	1.79	38.7	1.29	38.7	0.98	38.7	5.15	38.7	5.19
39.6	5.88	39.6	-0.19	39.6	2.82	39.6	-0.04	39.6	-0.41	39.6	1.07	39.6	-1.06	39.6	2.22	39.6	2.14	39.6	1.37	39.6	0.46	39.6	-0.79	39.6	2.35	39.6	3.19	39.6	0.24	39.6	0.2	39.6	-1.8	39.6	0.78	39.6	-0.68	39.6	3.27	39.6	3.99	39.6	0.82	39.6	1.01	39.6	3.58	39.6	1.98
40.5	6.65	40.5	-0.05	40.5	1.98	40.5	-3.24	40.5	0.61	40.5	1.07	40.5	-0.56	40.5	2.39	40.5	0.65	40.5	2.11	40.5	-3.52	40.5	0.89	40.5	2.04	40.5	1.98	40.5	-0.02	40.5	-0.88	40.5	-0.53	40.5	-0.64	40.5	0.46	40.5	1.48	40.5	2.29	40.5	1.22	40.5	3.78	40.5	5.11	40.5	5.31
41.4	6.16	41.4	-1.8	41.4	3.3	41.4	0.59	41.4	-3.59	41.4	1.79	41.4	0.87	41.4	0.69	41.4	0.35	41.4	0.2	41.4	0.42	41.4	2.63	41.4	-0.93	41.4	2.06	41.4	0.84	41.4	-1.93	41.4	0.24	41.4	0.82	41.4	-1.5	41.4	2.24	41.4	2.86	41.4	0.58	41.4	1.13	41.4	6.91	41.4	5.65
42.3	6.01	42.3	-0.28	42.3	4.93	42.3	0.32	42.3	2.37	42.3	1.9	42.3	-1.79	42.3	1.6	42.3	1.62	42.3	-1.58	42.3	-0.37	42.3	0.93	42.3	-0.55	42.3	3.36	42.3	-0.79	42.3	-0.8	42.3	-1.96	42.3	-0.75	42.3	-0.49	42.3	0.28	42.3	0.66	42.3	-0.57	42.3	0.77	42.3	3.01	42.3	3.86
43.2	4.05	43.2	-2	43.2	3.45	43.2	2.05	43.2	1.54	43.2	1.48	43.2	-0.97	43.2	0.16	43.2	1.87	43.2	0.96	43.2	-0.66	43.2	0.57	43.2	4.01	43.2	0.99	43.2	-0.27	43.2	-1.08	43.2	-1.32	43.2	-2.15	43.2	0.35	43.2	0.43	43.2	1.25	43.2	3.73	43.2	1.59	43.2	3.93	43.2	5.61
44.1	7.44	44.1	0.32	44.1	4.11	44.1	-0.32	44.1	0.95	44.1	-1.63	44.1	-0.69	44.1	0.13	44.1	1.93	44.1	-2.11	44.1	0.18	44.1	0.82	44.1	2.5	44.1	0.23	44.1	1.61	44.1	-2.14	44.1	-1.33	44.1	0.6	44.1	-0.54	44.1	2.44	44.1	3.93	44.1	-0.32	44.1	1.78	44.1	5.1	44.1	3.21
45	5.41	45	0.73	45	2.36	45	0.09	45	1.45	45	6	45	-1.74	45	0.34	45	1.44	45	1.47	45	-0.93	45	2.49	45	-1.3	45	0.21	45	0.21	45	0.71	45	0.81	45	-1.9	45	-2.47	45	2.44	45	0.44	45	3.6	45	2.08	45	4.22	45	4.06
45.9	6.1	45.9	-2.31	45.9	2.18	45.9	0.36	45.9	-0.42	45.9	-0.44	45.9	-0.17	45.9	0.32	45.9	0.5	45.9	1.21	45.9	-2	45.9	-0.31	45.9	2.91	45.9	3.9	45.9	-1.14	45.9	-0.1	45.9	-2.5	45.9	-5.31	45.9	-0.34	45.9	1.73	45.9	0.84	45.9	0.43	45.9	0.24	45.9	1.18	45.9	4.29
46.8	4.19	46.8	-1.59	46.8	-0.51	46.8	1.06	46.8	3.17	46.8	0.67	46.8	0.61	46.8	-1.74	46.8	0.69	46.8	0.66	46.8	0.86	46.8	1.14	46.8	2.47	46.8	0.9	46.8	-1.13	46.8	1.08	46.8	0.28	46.8	-0.17	46.8	0.7	46.8	1.66	46.8	4.04	46.8	2.43	46.8	-0.46	46.8	2.37	46.8	2.67
47.7	5.37	47.7	-1.3	47.7	3.22	47.7	1.09	47.7	0.31	47.7	-0.4	47.7	-0.58	47.7	1.73	47.7	2.16	47.7	-0.68	47.7	1.36	47.7	-1.38	47.7	0.57	47.7	2.29	47.7	0.62	47.7	-0.76	47.7	0.59	47.7	-1.19	47.7	-3.25	47.7	1.72	47.7	1.79	47.7	1.2	47.7	-1.44	47.7	5.42	47.7	2.3
48.6	6.32	48.6	-2.48	48.6	1.66	48.6	0.85	48.6	1.01	48.6	1.2	48.6	-1.06	48.6	-1.23	48.6	3.05	48.6	-0.05	48.6	-1.97	48.6	-0.7	48.6	-0.22	48.6	-0.27	48.6	1.83	48.6	-0.11	48.6	-1.42	48.6	-1.5	48.6	-1.16	48.6	2.36	48.6	1.57	48.6	1.95	48.6	2.5	48.6	3.55	48.6	4.24
49.5	5.18	49.5	-4.03	49.5	3.12	49.5	0.62	49.5	-2.14	49.5	1.76	49.5	1.59	49.5	0.66	49.5	1.13	49.5	-2.57	49.5	-1.66	49.5	1.27	49.5	3.68	49.5	1.09	49.5	-1.01	49.5	-1.8	49.5	0.24	49.5	-1.21	49.5	0.66	49.5	0.26	49.5	2.22	49.5	1.97	49.5	0.45	49.5	3.67	49.5	5.36
50.4	8.11	50.4	-2.9	50.4	4.19	50.4	-1.01	50.4	3.07	50.4	2.37	50.4	3.91	50.4	-1.3	50.4	0.26	50.4	-1.18	50.4	-0.52	50.4	-0.17	50.4	2.7	50.4	0.27	50.4	-0.61	50.4	-0.65	50.4	-0.57	50.4	-2.39	50.4	-0.55	50.4	0.49	50.4	1.84	50.4	0.98	50.4	1.23	50.4	4.52	50.4	3.09
51.3	4.82	51.3	0.73	51.3	-0.36	51.3	1.13	51.3	-1.04	51.3	1.44	51.3	1.42	51.3	0.67	51.3	1.29	51.3	-0.78	51.3	-2.22	51.3	1.75	51.3	2.78	51.3	0.15	51.3	-2.63	51.3	-0.38	51.3	-2.58	51.3	-2.99	51.3	-1.16	51.3	3	51.3	0.96	51.3	1.03	51.3	-0.03	51.3	4.68	51.3	1.53
52.2	7.91	52.2	-0.84	52.2	1.11	52.2	1.22	52.2	0.53	52.2	0.26	52.2	4.41	52.2	-0.43	52.2	-0.5	52.2	-1.9	52.2	-0.53	52.2	-0.68	52.2	1.16	52.2	-1.3	52.2	-0.82	52.2	-0.04	52.2	-1.38	52.2	1.11	52.2	-2.82	52.2	-0.3	52.2	1.3	52.2	3.97	52.2	1.54	52.2	5.28	52.2	2.88
53.1	5.77	53.1	-0.21	53.1	3.4	53.1	1.9	53.1	1.25	53.1	2.19	53.1	0.13	53.1	1.83	53.1	1.45	53.1	1.33	53.1	0.01	53.1	0.01	53.1	2.3	53.1	2.84	53.1	1.15	53.1	-3.52	53.1	1.16	53.1	-1.09	53.1	1.34	53.1	2.14	53.1	0.86	53.1	0.13	53.1	1.08	53.1	4.63	53.1	4.33
54	5.14	54	1.29	54	4.88	54	-3	54	1.08	54	0.92	54	2.01	54	2.49	54	1.74	54	-1.07	54	3.49	54	-0.04	54	2.55	54	2.46	54	-1.06	54	1.51	54	0.36	54	-0.98	54	-0.87	54	1.64	54	3.6	54	1.67	54	2.7	54	7.53	54	3.68
54.9	6.8	54.9	-3.17	54.9	3.01	54.9	1.6	54.9	2.43	54.9	0.36	54.9	2.27	54.9	-0.86	54.9	0.29	54.9	0.95	54.9	0.07	54.9	-2.13	54.9	0.5	54.9	0.04	54.9	-0.51	54.9	-1.38	54.9	-2.19	54.9	-2.46	54.9	-1.61	54.9	0.49	54.9	1.99	54.9	-0.66	54.9	-0.97	54.9	4.15	54.9	1.96
55.8	5.74	55.8	-2.09	55.8	3.61	55.8	-0.51	55.8	1.36	55.8	2.02	55.8	0.84	55.8	-0.78	55.8	2.36	55.8	1.86	55.8	1.19	55.8	0.27	55.8	3.7	55.8	-0.1	55.8	-1.23	55.8	2.44	55.8	-1	55.8	-1.25	55.8	1.54	55.8	1.48	55.8	2.88	55.8	2.05	55.8	0.4	55.8	7.05	55.8	5.51
56.7	6.23	56.7	-1.17	56.7	2.95	56.7	0.76	56.7	1.01	56.7	2.33	56.7	0.32	56.7	1.41	56.7	2.21	56.7	2.62	56.7	0.73	56.7	0.32	56.7	1.87	56.7	1.8	56.7	1.15	56.7	1.58	56.7	-2.21	56.7	-3.13	56.7	-2.06	56.7	1.21	56.7	1.9	56.7	0.43	56.7	3.29	56.7	3.94	56.7	1.6
57.6	6.6	57.6	-3.05	57.6	2.7	57.6	0.87	57.6	1.16	57.6	0.99	57.6	4.07	57.6	-0.57	57.6	2.48	57.6	-2.11	57.6	1.3	57.6	0.68	57.6	2.93	57.6	2.81	57.6	1.64	57.6	-0.84	57.6	-1.38	57.6	-2.2	57.6	-3.9	57.6	1.84	57.6	3.3	57.6	0.47	57.6	1.81	57.6	5.69	57.6	1.25
58.5	7.95	58.5	-0.4	58.5	0.05	58.5	0.84	58.5	0.72	58.5	1.46	58.5	2.01	58.5	0.53	58.5	1.07	58.5	0	58.5	-0.76	58.5	-1.43	58.5	2.4	58.5	-2.16	58.5	0.76	58.5	1.67	58.5	-2.05	58.5	-2.79	58.5	-1.44	58.5	-0.32	58.5	2.32	58.5	2.1	58.5	-0.81	58.5	3.73	58.5	4.04
59.4	5.45	59.4	-1.91	59.4	3.28	59.4	0.36	59.4	3.68	59.4	3.18	59.4	0.5	59.4	-0.83	59.4	2.66	59.4	2.42	59.4	-0.94	59.4	-2.19	59.4	1.05	59.4	-0.17	59.4	0.53	59.4	1.31	59.4	-2.72	59.4	-2.76	59.4	-2.66	59.4	0.13	59.4	4.19	59.4	0.66	59.4	1.45	59.4	6.54	59.4	3.42
60.3	7.03	60.3	-0.85	60.3	3.12	60.3	0.21	60.3	1.44	60.3	0.94	60.3	1.49	60.3	-0.61	60.3	0.28	60.3	1.42	60.3	-2.33	60.3	-1.09	60.3	-0.61	60.3	0.13	60.3	1.8	60.3	-2.25	60.3	-2.8	60.3	-3.54	60.3	-0.91	60.3	3.04	60.3	3.39	60.3	1.69	60.3	0.61	60.3	4.21	60.3	4.17
61.2	5.49	61.2	-0.68	61.2	6.59	61.2	1.24	61.2	2.33	61.2	1.09	61.2	-0.04	61.2	2.59	61.2	1.77	61.2	-0.17	61.2	2.13	61.2	0.38	61.2	1.3	61.2	3.24	61.2	-1.29	61.2	0.29	61.2	1.09	61.2	0.87	61.2	-0.51	61.2	2.65	61.2	1.97	61.2	0.44	61.2	0.77	61.2	6.44	61.2	5
62.1	5.7	62.1	-0.48	62.1	1.07	62.1	1.28	62.1	2.57	62.1	3.25	62.1	-0.49	62.1	1.24	62.1	2.71	62.1	-0.51	62.1	0.04	62.1	-1.21	62.1	0.4	62.1	1.14	62.1	1.91	62.1	-0.46	62.1	-0.54	62.1	-0.53	62.1	-2.57	62.1	2.13	62.1	2.77	62.1	-0.26	62.1	3.64	62.1	6.45	62.1	3.93
63	5.47	63	-3.02	63	2.84	63	2.71	63	2.21	63	2.02	63	1.82	63	-0.95	63	2.55	63	1.32	63	0.01	63	1.89	63	4.2	63	1.1	63	0.16	63	-0.17	63	-1.87	63	-1.16	63	1.44	63	2.39	63	3.21	63	1.44	63	0.31	63	5.43	63	4.11
63.9	4.82	63.9	0.25	63.9	1.9	63.9	-0.26	63.9	2.94	63.9	1.42	63.9	1.24	63.9	0.18	63.9	3.21	63.9	0.48	63.9	-0.01	63.9	-0.91	63.9	3.42	63.9	1.94	63.9	1.89	63.9	-2.07	63.9	-2.08	63.9	-1.22	63.9	1.25	63.9	2.67	63.9	3.79	63.9	1.25	63.9	-0.28	63.9	7.8	63.9	4.66
64.8	5.85	64.8	-1.91	64.8	1.5	64.8	0.42	64.8	2.06	64.8	2.33	64.8	0.06	64.8	0.4	64.8	1.7	64.8	-1.11	64.8	-1.45	64.8	1.28	64.8	1.99	64.8	1.43	64.8	0.91	64.8	0.45	64.8	-1.07	64.8	-0.24	64.8	1.69	64.8	4.24	64.8	3.68	64.8	0.03	64.8	3.01	64.8	6.38	64.8	4.08
65.7	7.44	65.7	-1.53	65.7	4.21	65.7	3.17	65.7	0.5	65.7	3.4	65.7	3.25	65.7	-2.56	65.7	1.32	65.7	1.45	65.7	-1.95	65.7	2.71	65.7	2.32	65.7	0.35	65.7	0.64	65.7	-0.15	65.7	-1.64	65.7	-2.08	65.7	0.47	65.7	1.85	65.7	4.55	65.7	3.19	65.7	0.73	65.7	1.61	65.7	3.96
66.6	6.53	66.6	0.36	66.6	2.67	66.6	2.51	66.6	0.86	66.6	3.57	66.6	2.35	66.6	-1.03	66.6	2.6	66.6	0.68	66.6	1.16	66.6	1.8	66.6	2.91	66.6	2.64	66.6	0.51	66.6	-2.67	66.6	1.88	66.6	0.23	66.6	-1.87	66.6	4.58	66.6	5.42	66.6	0.19	66.6	1.06	66.6	5.49	66.6	3.83
67.5	6.21	67.5	0.56	67.5	4.69	67.5	1.44	67.5	3.13	67.5	2.05	67.5	0.55	67.5	0.93	67.5	1.45	67.5	0.91	67.5	0.56	67.5	0.19	67.5	1.97	67.5	2.06	67.5	-1.18	67.5	1.45	67.5	-0.89	67.5	-0.64	67.5	0.55	67.5	2.97	67.5	1.53	67.5	3.65	67.5	2.11	67.5	7.41	67.5	3.52
68.4	4.35	68.4	-0.29	68.4	1.36	68.4	-0.07	68.4	0.08	68.4	6.48	68.4	-0.84	68.4	-0.01	68.4	-0.46	68.4	-1.45	68.4	-1.03	68.4	0.44	68.4	1.34	68.4	2.18	68.4	0.57	68.4	-2.19	68.4	-1.22	68.4	-2.09	68.4	-1.36	68.4	2.46	68.4	2.91	68.4	1.31	68.4	0.24	68.4	5.05	68.4	3.13
69.3	5.59	69.3	0.29	69.3	5.54	69.3	1.01	69.3	-1.1	69.3	0.98	69.3	-1.26	69.3	1.18	69.3	2.83	69.3	-1.74	69.3	-2.93	69.3	3.1	69.3	1.09	69.3	0.21	69.3	1.37	69.3	-0.34	69.3	-4.31	69.3	0.73	69.3	0.97	69.3	2.57	69.3	3.26	69.3	-0.1	69.3	0.19	69.3	5.69	69.3	5.3
70.2	6.07	70.2	-2.07	70.2	3.67	70.2	3.08	70.2	1.76	70.2	3.74	70.2	-0.53	70.2	1.93	70.2	3.18	70.2	-0.17	70.2	-0.92	70.2	2.88	70.2	1.59	70.2	3.15	70.2	-0.27	70.2	0.22	70.2	-1.77	70.2	-1.31	70.2	-1.71	70.2	4.14	70.2	2.52	70.2	0.03	70.2	2.16	70.2	3.27	70.2	3.3
71.1	6.72	71.1	-1.47	71.1	4.31	71.1	-1.49	71.1	1.14	71.1	2.33	71.1	-0.46	71.1	0.99	71.1	3.28	71.1	-0.77	71.1	-2.51	71.1	-0.32	71.1	0.64	71.1	2.36	71.1	0.94	71.1	-0.61	71.1	-3.88	71.1	-1.05	71.1	-0.13	71.1	2.43	71.1	4.85	71.1	0.03	71.1	-0.94	71.1	6.71	71.1	3.66
72	7.53	72	-3.02	72	4.82	72	1.93	72	-0.11	72	0.71	72	1.12	72	-1.24	72	3.49	72	1.24	72	-0.62	72	-0.37	72	3.47	72	1.63	72	1.06	72	-1.82	72	-1.35	72	0.99	72	0.98	72	3.6	72	5.27	72	3.56	72	0.14	72	7.61	72	3.52
72.9	8.62	72.9	-0.96	72.9	4.26	72.9	1.27	72.9	-0.18	72.9	1.99	72.9	3.66	72.9	0.14	72.9	1.1	72.9	-0.98	72.9	-0.9	72.9	-0.6	72.9	-0.12	72.9	-0.39	72.9	-2.54	72.9	0.5	72.9	-2.27	72.9	-0.59	72.9	-0.17	72.9	2.36	72.9	2.69	72.9	2.19	72.9	0.83	72.9	7.32	72.9	3.42
73.8	7.43	73.8	-0.67	73.8	5.53	73.8	-0.24	73.8	1.45	73.8	0.86	73.8	1.82	73.8	1.15	73.8	2.93	73.8	1.61	73.8	-0.74	73.8	1.25	73.8	1.5	73.8	0.91	73.8	-0.58	73.8	-0.23	73.8	-1.55	73.8	-0.97	73.8	-0.96	73.8	0.36	73.8	2.87	73.8	-0.24	73.8	0.55	73.8	6.37	73.8	3.2
74.7	2.16	74.7	-1.73	74.7	5.97	74.7	-0.08	74.7	0.82	74.7	3.39	74.7	0.31	74.7	1.01	74.7	2.47	74.7	0.92	74.7	-1.67	74.7	0.93	74.7	6.13	74.7	1.06	74.7	0.45	74.7	0.14	74.7	-0.1	74.7	0.02	74.7	3.05	74.7	2.32	74.7	4.3	74.7	0.64	74.7	-1.64	74.7	5.99	74.7	5.19
75.6	6.41	75.6	-2.98	75.6	7.06	75.6	-0.02	75.6	2.26	75.6	-0.31	75.6	1.78	75.6	-0.45	75.6	4.98	75.6	-0.98	75.6	0.91	75.6	-1.69	75.6	3.12	75.6	0.62	75.6	1.06	75.6	-0.22	75.6	-0.95	75.6	-1.01	75.6	-0.19	75.6	4.6	75.6	4.9	75.6	1.96	75.6	2.84	75.6	5.69	75.6	2.47
76.5	6.67	76.5	-4.18	76.5	3.29	76.5	-0.2	76.5	3.51	76.5	2.74	76.5	1.7	76.5	1.37	76.5	3.44	76.5	-1.55	76.5	0.88	76.5	-2.71	76.5	-0.06	76.5	0.08	76.5	1.03	76.5	0.77	76.5	0	76.5	-0.69	76.5	-0.6	76.5	-1.13	76.5	6.32	76.5	0.63	76.5	0.72	76.5	7.98	76.5	4.98
77.4	6.05	77.4	-1.6	77.4	5.06	77.4	-0.19	77.4	-0.2	77.4	3.13	77.4	-0.09	77.4	-1.21	77.4	1.45	77.4	-0.54	77.4	-2.07	77.4	1.43	77.4	-0.48	77.4	-1.17	77.4	0.61	77.4	0.59	77.4	-0.81	77.4	-1.05	77.4	-1.6	77.4	1.29	77.4	4.06	77.4	2.74	77.4	1.62	77.4	7.26	77.4	5.57
78.3	7.17	78.3	-0.52	78.3	5.04	78.3	1.48	78.3	2.59	78.3	1.12	78.3	0.53	78.3	0.02	78.3	2.48	78.3	-2.23	78.3	-0.07	78.3	-1.23	78.3	2	78.3	2.24	78.3	1.02	78.3	-3.64	78.3	-0.39	78.3	-2.74	78.3	-0.11	78.3	5.32	78.3	4.81	78.3	1.48	78.3	1.94	78.3	4.55	78.3	4.91
79.2	6.28	79.2	-2.59	79.2	5.69	79.2	-1.46	79.2	2.02	79.2	0.2	79.2	1.22	79.2	-1.94	79.2	3.52	79.2	-0.44	79.2	-2.45	79.2	-0.53	79.2	3.76	79.2	0.54	79.2	1.56	79.2	-0.23	79.2	-3.15	79.2	-5.3	79.2	2.82	79.2	2.59	79.2	6.67	79.2	3.45	79.2	1.03	79.2	3.98	79.2	2.99
80.1	7.83	80.1	-2.13	80.1	2.85	80.1	-0.94	80.1	1.67	80.1	2.75	80.1	4.88	80.1	-1.71	80.1	2.2	80.1	-2.4	80.1	-0.54	80.1	-0.29	80.1	1.79	80.1	1.2	80.1	-0.31	80.1	-0.18	80.1	-0.32	80.1	1.42	80.1	-0.8	80.1	3.51	80.1	3.5	80.1	4.59	80.1	5.87	80.1	13.03	80.1	3.88
81	4.5	81	-0.79	81	3.1	81	0.39	81	1.6	81	2.45	81	1.25	81	-0.13	81	2.35	81	-0.23	81	1.01	81	1.99	81	2.86	81	-0.33	81	-0.74	81	-2.07	81	-0.97	81	-0.21	81	0.55	81	3.48	81	3.52	81	-2.67	81	-4.05	81	3.86	81	3.98
81.9	4.53	81.9	-1.49	81.9	4.18	81.9	-0.4	81.9	2.61	81.9	0.71	81.9	0.05	81.9	0.71	81.9	2.84	81.9	-0.36	81.9	0.75	81.9	-1.35	81.9	0.81	81.9	0.25	81.9	0.31	81.9	-1.8	81.9	-1.65	81.9	-0.31	81.9	5.88	81.9	5	81.9	5.65	81.9	14.36	81.9	20.75	81.9	24.84	81.9	3.77
82.8	0.98	82.8	-1.9	82.8	3.69	82.8	-2.81	82.8	-1.15	82.8	2.38	82.8	0.61	82.8	-0.47	82.8	0.94	82.8	-1.69	82.8	1.93	82.8	-1.93	82.8	2.8	82.8	1.79	82.8	0.12	82.8	-3.04	82.8	-0.14	82.8	-0.8	82.8	2.53	82.8	2.13	82.8	4.2	82.8	15.18	82.8	17.95	82.8	19.39	82.8	2.79
83.7	1.27	83.7	-1.52	83.7	4.3	83.7	-3.45	83.7	1.27	83.7	2.13	83.7	0.39	83.7	2.1	83.7	-0.07	83.7	-0.04	83.7	-0.52	83.7	1.71	83.7	-1.01	83.7	1.01	83.7	0.94	83.7	3.96	83.7	0.5	83.7	-2.08	83.7	1.81	83.7	2.2	83.7	3.13	83.7	3.31	83.7	5.58	83.7	9.38	83.7	2.24
84.6	0.81	84.6	-2.4	84.6	2.55	84.6	0.06	84.6	3.14	84.6	1.55	84.6	-0.64	84.6	-0.96	84.6	2.32	84.6	1.15	84.6	-0.89	84.6	-0.9	84.6	-0.8	84.6	1.16	84.6	2.66	84.6	1.34	84.6	1.51	84.6	-0.56	84.6	2.34	84.6	2.26	84.6	5.47	84.6	3.38	84.6	6.23	84.6	6.96	84.6	0.87
85.5	3.64	85.5	-1.53	85.5	4.1	85.5	0.46	85.5	2.07	85.5	3.92	85.5	0.11	85.5	0.3	85.5	2.08	85.5	-0.16	85.5	-0.49	85.5	0.77	85.5	-0.67	85.5	1.7	85.5	-0.14	85.5	-0.56	85.5	0.78	85.5	0.65	85.5	3.54	85.5	1.99	85.5	2.38	85.5	2.22	85.5	3.98	85.5	7.4	85.5	2.31
86.4	2.42	86.4	-0.79	86.4	2.72	86.4	-1.27	86.4	-0.77	86.4	1.17	86.4	0.2	86.4	0.96	86.4	2.56	86.4	0.36	86.4	0.9	86.4	3.48	86.4	0.22	86.4	0.89	86.4	0.33	86.4	-0.44	86.4	0.13	86.4	2.51	86.4	3.71	86.4	1.43	86.4	4.51	86.4	1.69	86.4	2.96	86.4	7.65	86.4	-0.15
87.3	-0.15	87.3	-0.11	87.3	2.23	87.3	-1.75	87.3	3.26	87.3	0.55	87.3	-0.12	87.3	1.27	87.3	2.08	87.3	-1.18	87.3	0.61	87.3	-2.5	87.3	-1.77	87.3	3.59	87.3	0.57	87.3	0.96	87.3	0.12	87.3	-0.59	87.3	1.4	87.3	4.34	87.3	3.36	87.3	2.19	87.3	4.63	87.3	9.86	87.3	-0.71
88.2	3.53	88.2	-1.55	88.2	0.69	88.2	-1.74	88.2	2.04	88.2	4.44	88.2	1.28	88.2	-1.5	88.2	2.15	88.2	-2.17	88.2	0.31	88.2	1.57	88.2	-0.15	88.2	0.55	88.2	0.31	88.2	1.2	88.2	-0.17	88.2	-0.9	88.2	3.98	88.2	1.19	88.2	2.62	88.2	1.75	88.2	2.71	88.2	6.24	88.2	0.81
89.1	2.54	89.1	-0.82	89.1	2.5	89.1	1.28	89.1	3.32	89.1	2.87	89.1	-1.16	89.1	-0.5	89.1	1.95	89.1	0.78	89.1	-1.57	89.1	2.6	89.1	-0.23	89.1	2.95	89.1	0.85	89.1	-2.24	89.1	-2.24	89.1	0.04	89.1	3.62	89.1	1.48	89.1	3.25	89.1	-1.47	89.1	2.37	89.1	8.85	89.1	1.14
90	2.36	90	-0.91	90	3.57	90	1.15	90	2.34	90	3.11	90	-1.2	90	-0.71	90	1.53	90	-0.78	90	-1.12	90	1.2	90	-1.28	90	2.54	90	2.07	90	-1.09	90	-0.51	90	-0.98	90	1.61	90	4.1	90	4.03	90	-0.38	90	2.67	90	7.99	90	-0.59
90.9	2.49	90.9	-1.71	90.9	2.15	90.9	-0.52	90.9	4	90.9	2.43	90.9	1.33	90.9	-0.56	90.9	1.77	90.9	1.39	90.9	2.44	90.9	0.87	90.9	0.47	90.9	1.37	90.9	0.67	90.9	0	90.9	1.26	90.9	-0.81	90.9	5.49	90.9	2.44	90.9	4.04	90.9	0.32	90.9	1.1	90.9	6.17	90.9	0.8
91.8	0.78	91.8	-2.17	91.8	2.32	91.8	-2.21	91.8	2.82	91.8	-0.02	91.8	0.22	91.8	-0.14	91.8	3.57	91.8	0.03	91.8	1.07	91.8	-1.21	91.8	-0.82	91.8	3.49	91.8	1.41	91.8	0.66	91.8	0.72	91.8	-2.5	91.8	2.14	91.8	2.55	91.8	3.02	91.8	-0.25	91.8	3.82	91.8	7.84	91.8	-0.47
92.7	3.24	92.7	-3.02	92.7	2.54	92.7	-1.62	92.7	3.8	92.7	4.3	92.7	1.32	92.7	0.48	92.7	2.87	92.7	0.87	92.7	0.77	92.7	1.67	92.7	-0.1	92.7	3.06	92.7	-1.03	92.7	-0.34	92.7	0.84	92.7	0.81	92.7	3.11	92.7	3.04	92.7	2.9	92.7	1.11	92.7	2.54	92.7	7.3	92.7	1.49
93.6	2.46	93.6	-3	93.6	2.75	93.6	1.4	93.6	1.43	93.6	4.16	93.6	-0.68	93.6	-0.85	93.6	0.49	93.6	-1.13	93.6	1.2	93.6	3.37	93.6	-1.85	93.6	3.53	93.6	1.1	93.6	-0.11	93.6	2.04	93.6	-2.11	93.6	3.01	93.6	2.18	93.6	6.36	93.6	0.74	93.6	2.45	93.6	5.8	93.6	1.72
94.5	0.97	94.5	-1.63	94.5	1.19	94.5	-1.12	94.5	4.07	94.5	0.97	94.5	0.87	94.5	1.66	94.5	2.16	94.5	0.85	94.5	2	94.5	-0.86	94.5	1.72	94.5	0.78	94.5	1.02	94.5	1.87	94.5	-1.14	94.5	-1.69	94.5	1.54	94.5	1.34	94.5	3.79	94.5	0.72	94.5	1.63	94.5	4.27	94.5	-0.02
95.4	1.99	95.4	-3.94	95.4	2.4	95.4	-0.8	95.4	2.72	95.4	2.78	95.4	3.33	95.4	-3.32	95.4	2.13	95.4	-0.33	95.4	2.35	95.4	-0.25	95.4	1.33	95.4	1.83	95.4	-0.23	95.4	-0.07	95.4	1.12	95.4	0.71	95.4	1.97	95.4	3.02	95.4	1.72	95.4	1.58	95.4	2.59	95.4	7.84	95.4	-1.48
96.3	1.16	96.3	-1.86	96.3	2.28	96.3	0.17	96.3	2.59	96.3	2.57	96.3	-0.23	96.3	-1.84	96.3	2.75	96.3	-0.97	96.3	1.73	96.3	2.16	96.3	-0.75	96.3	-2.12	96.3	1.13	96.3	-1.18	96.3	0.31	96.3	-0.27	96.3	3.01	96.3	-1.64	96.3	4.53	96.3	-0.76	96.3	3.54	96.3	7.07	96.3	1.55
97.2	-0.4	97.2	-4.84	97.2	2.6	97.2	0.08	97.2	2.15	97.2	4.23	97.2	0.21	97.2	-1.77	97.2	2.18	97.2	-2.18	97.2	-2.36	97.2	-0.12	97.2	0.05	97.2	0.57	97.2	0.95	97.2	-1.04	97.2	-1.73	97.2	-1.56	97.2	3.12	97.2	2.13	97.2	5.18	97.2	3.38	97.2	3.42	97.2	3.16	97.2	0.85
98.1	-0.38	98.1	-1.84	98.1	6.09	98.1	0	98.1	2.33	98.1	2.85	98.1	-3.68	98.1	-0.29	98.1	2.86	98.1	2.12	98.1	0.75	98.1	-1.35	98.1	-1.09	98.1	2.5	98.1	1.09	98.1	1.6	98.1	0.28	98.1	-1.01	98.1	2.46	98.1	2.69	98.1	3.51	98.1	2.38	98.1	1.34	98.1	8.83	98.1	-1.28
99	3.39	99	-1.01	99	2.25	99	2.22	99	3.33	99	1.49	99	-0.03	99	-0.95	99	2.35	99	0	99	3.3	99	-0.53	99	0.05	99	0.16	99	0.53	99	-2.61	99	4.15	99	-0.24	99	5.29	99	1.58	99	3.33	99	0.31	99	3.25	99	6.73	99	1.81
99.9	0.39	99.9	-2.14	99.9	2.6	99.9	-1.03	99.9	3.52	99.9	2.43	99.9	0.58	99.9	-2.12	99.9	1.98	99.9	-0.54	99.9	1.01	99.9	0.57	99.9	-0.26	99.9	0.88	99.9	1.56	99.9	-1.16	99.9	0.79	99.9	1.5	99.9	1.51	99.9	3.73	99.9	3.93	99.9	1.12	99.9	0.71	99.9	8.38	99.9	-1.03
100.8	3.69	100.8	-3.03	100.8	2.09	100.8	-1.18	100.8	2.64	100.8	2.31	100.8	2.25	100.8	-0.18	100.8	1.59	100.8	-1.41	100.8	0.67	100.8	1.17	100.8	0.02	100.8	-0.51	100.8	-0.73	100.8	-1.34	100.8	2.32	100.8	0.45	100.8	2.03	100.8	-1.09	100.8	2.83	100.8	-0.54	100.8	2.86	100.8	5.98	100.8	-0.6
101.7	1.46	101.7	-0.78	101.7	3.19	101.7	-1.36	101.7	1.25	101.7	-0.67	101.7	-0.87	101.7	-0.95	101.7	1.97	101.7	-1.99	101.7	0.92	101.7	-0.01	101.7	1.25	101.7	0.59	101.7	0.15	101.7	-1.83	101.7	0.11	101.7	-0.24	101.7	1.98	101.7	0.58	101.7	1.68	101.7	1.3	101.7	2.87	101.7	5.73	101.7	-0.77
102.6	0.99	102.6	-2.84	102.6	0.23	102.6	-0.31	102.6	4.53	102.6	1.85	102.6	-1.18	102.6	0.27	102.6	1.38	102.6	1.23	102.6	0.49	102.6	0.25	102.6	-1.23	102.6	1.13	102.6	0.14	102.6	0.13	102.6	-0.15	102.6	1.34	102.6	2.26	102.6	2.66	102.6	2.38	102.6	-0.57	102.6	5.52	102.6	7.91	102.6	1.8
103.5	0.58	103.5	-0.29	103.5	1.82	103.5	-1.1	103.5	2.48	103.5	3.01	103.5	-1.78	103.5	-1.51	103.5	4.38	103.5	-0.43	103.5	1.84	103.5	-0.11	103.5	0.3	103.5	0.22	103.5	2.27	103.5	-2.56	103.5	0.77	103.5	-0.15	103.5	3.07	103.5	0.74	103.5	4.19	103.5	-1.11	103.5	1.85	103.5	5.79	103.5	-1.1
104.4	1.52	104.4	-3.46	104.4	3.73	104.4	-2.51	104.4	2.1	104.4	2.05	104.4	-0.64	104.4	-0.25	104.4	2.98	104.4	-2.67	104.4	2.18	104.4	-0.84	104.4	-1.51	104.4	-0.19	104.4	1.64	104.4	1.62	104.4	1.83	104.4	1.2	104.4	4.48	104.4	-0.55	104.4	3.44	104.4	1	104.4	3.07	104.4	6.44	104.4	1.39
105.3	2.89	105.3	-2.85	105.3	0.44	105.3	0.04	105.3	2.28	105.3	2.21	105.3	-1.78	105.3	-2.32	105.3	3.48	105.3	-0.57	105.3	-2.61	105.3	-1.24	105.3	0.37	105.3	-0.92	105.3	0.75	105.3	-0.21	105.3	0.45	105.3	-2.65	105.3	4.82	105.3	1.5	105.3	3.37	105.3	2.08	105.3	2.12	105.3	7.16	105.3	1.91
106.2	0.62	106.2	-2.86	106.2	4.34	106.2	-2.01	106.2	0.39	106.2	1.54	106.2	1.28	106.2	-0.45	106.2	2.96	106.2	0.7	106.2	0.45	106.2	-0.63	106.2	1.91	106.2	2.21	106.2	1.53	106.2	-0.39	106.2	2.13	106.2	-1.63	106.2	1.1	106.2	1.72	106.2	4.27	106.2	1.78	106.2	3.33	106.2	5.71	106.2	0.18
107.1	-0.86	107.1	-3.43	107.1	2.59	107.1	-2.83	107.1	1.61	107.1	1.83	107.1	2.31	107.1	-0.86	107.1	3.35	107.1	-0.33	107.1	0.53	107.1	2.57	107.1	0.36	107.1	1.86	107.1	2.14	107.1	0.92	107.1	-1.14	107.1	-0.1	107.1	4.07	107.1	1.78	107.1	5.83	107.1	1.3	107.1	4.53	107.1	6	107.1	1.85
108	2.3	108	1.53	108	1.86	108	-0.07	108	1.46	108	3.23	108	2.51	108	3.67	108	1.77	108	-1.14	108	0.93	108	2.51	108	0.25	108	2.8	108	-1.11	108	-2.06	108	1.41	108	0.36	108	4.9	108	0.29	108	3.77	108	-0.15	108	2.92	108	5.55	108	2.44
108.9	2.78	108.9	-0.58	108.9	1.6	108.9	-0.37	108.9	-0.18	108.9	3	108.9	1.02	108.9	0.6	108.9	3.1	108.9	0.56	108.9	0.11	108.9	0.54	108.9	-0.41	108.9	0.67	108.9	1.45	108.9	-1.18	108.9	0.39	108.9	-3.53	108.9	2.07	108.9	0.82	108.9	2.44	108.9	0.05	108.9	3.45	108.9	4.97	108.9	0.4
109.8	0.29	109.8	-2.51	109.8	1.96	109.8	1.52	109.8	1.37	109.8	1.39	109.8	-1.18	109.8	0.51	109.8	1.31	109.8	1.35	109.8	1.13	109.8	2.81	109.8	-2.51	109.8	-0.01	109.8	-0.14	109.8	1.49	109.8	2.02	109.8	-0.02	109.8	-0.51	109.8	0.71	109.8	2.6	109.8	1.24	109.8	1.21	109.8	6.1	109.8	-1.28
110.7	1.08	110.7	-3.01	110.7	1.8	110.7	-3.27	110.7	1.81	110.7	3.44	110.7	-0.23	110.7	1.46	110.7	2.79	110.7	-1.59	110.7	0.94	110.7	3.03	110.7	-0.23	110.7	1.96	110.7	0.92	110.7	-0.17	110.7	1.11	110.7	-0.3	110.7	2.28	110.7	1	110.7	3.44	110.7	1.8	110.7	2.98	110.7	7.25	110.7	-1.03
111.6	1.65	111.6	-3.93	111.6	2.35	111.6	0.3	111.6	1.67	111.6	1.96	111.6	1.44	111.6	-2.12	111.6	2.73	111.6	0.61	111.6	0.25	111.6	-0.54	111.6	-0.22	111.6	-0.54	111.6	-1.53	111.6	2.45	111.6	0.29	111.6	-1.51	111.6	2.83	111.6	3.06	111.6	1.79	111.6	0.62	111.6	3.53	111.6	6	111.6	0.01
112.5	-1.95	112.5	-2.79	112.5	3	112.5	2.55	112.5	0.14	112.5	2.73	112.5	-2.28	112.5	0.36	112.5	2.42	112.5	2.14	112.5	1.43	112.5	-0.86	112.5	-1.05	112.5	1.63	112.5	2.65	112.5	-0.95	112.5	-0.94	112.5	-1.68	112.5	3.06	112.5	2.51	112.5	3.91	112.5	0.28	112.5	0.98	112.5	3.96	112.5	2.27
113.4	2.24	113.4	-2.23	113.4	3.12	113.4	-2.7	113.4	4.16	113.4	2.87	113.4	-0.03	113.4	-0.97	113.4	2.23	113.4	-1.72	113.4	4.65	113.4	0.06	113.4	-3.52	113.4	2.64	113.4	0.12	113.4	0.38	113.4	2.93	113.4	-0.29	113.4	-0.98	113.4	3.8	113.4	3.12	113.4	2.81	113.4	1.89	113.4	6.87	113.4	-1.82
114.3	1.13	114.3	-3.1	114.3	0.95	114.3	-1.49	114.3	1.1	114.3	3.97	114.3	-0.38	114.3	0.01	114.3	3.42	114.3	-2.36	114.3	-0.88	114.3	3.64	114.3	-0.27	114.3	1.36	114.3	2.27	114.3	-4.5	114.3	1.1	114.3	2.98	114.3	1.89	114.3	2.75	114.3	5.23	114.3	-0.89	114.3	2.62	114.3	7.51	114.3	0.34
115.2	-0.14	115.2	-1.9	115.2	1.9	115.2	-1.46	115.2	2.01	115.2	5.2	115.2	0.8	115.2	-1.13	115.2	0.97	115.2	0.22	115.2	2.39	115.2	2.3	115.2	-0.99	115.2	-0.21	115.2	0.01	115.2	-1.38	115.2	2.18	115.2	1.55	115.2	0.77	115.2	1.97	115.2	3.52	115.2	1.49	115.2	1.81	115.2	7.19	115.2	0.12
116.1	3.44	116.1	-3.29	116.1	3.12	116.1	-1.76	116.1	3.31	116.1	2.24	116.1	1.52	116.1	-0.07	116.1	1.2	116.1	-1.12	116.1	1.32	116.1	-1.12	116.1	0.3	116.1	1.18	116.1	-2.07	116.1	-2.15	116.1	-0.26	116.1	0.16	116.1	2.12	116.1	1.71	116.1	4.36	116.1	-1.94	116.1	1.04	116.1	9	116.1	1.59
117	1.49	117	-5.85	117	4.95	117	-1.96	117	0.57	117	2.07	117	-1.46	117	0.76	117	1.64	117	1.69	117	1.03	117	-0.43	117	-0.06	117	0.56	117	0.96	117	-0.34	117	-1.12	117	-1.52	117	4.37	117	1.14	117	5.06	117	-0.43	117	4.09	117	4.71	117	1.31
117.9	3.01	117.9	-3.32	117.9	3.83	117.9	-3.49	117.9	1.87	117.9	3.29	117.9	-1.46	117.9	-0.33	117.9	4.7	117.9	-0.61	117.9	-0.61	117.9	3.56	117.9	-2.29	117.9	-0.11	117.9	2.07	117.9	-0.8	117.9	-0.86	117.9	-0.02	117.9	3.19	117.9	2.67	117.9	2.81	117.9	0.8	117.9	3.66	117.9	6.8	117.9	2.11
118.8	2.66	118.8	-4.25	118.8	2.59	118.8	-2.41	118.8	3.77	118.8	2.42	118.8	2.96	118.8	-2.13	118.8	-0.26	118.8	-3.27	118.8	-0.05	118.8	1.87	118.8	-0.83	118.8	0.71	118.8	-1.62	118.8	-0.3	118.8	-0.91	118.8	2	118.8	0.76	118.8	0.87	118.8	2.65	118.8	-0.72	118.8	2.36	118.8	5.2	118.8	-0.75
119.7	2.88	119.7	-3.42	119.7	2	119.7	-2.47	119.7	2.1	119.7	3.08	119.7	1.65	119.7	0.52	119.7	0.12	119.7	-0.81	119.7	0.02	119.7	2.09	119.7	0.48	119.7	1.97	119.7	-0.37	119.7	-0.71	119.7	-0.97	119.7	-0.89	119.7	1.67	119.7	2.2	119.7	4.23	119.7	1.42	119.7	2.75	119.7	4.97	119.7	-1.35
120.6	2.72	120.6	-3.14	120.6	2.71	120.6	-4.21	120.6	1.86	120.6	3.74	120.6	2.11	120.6	-0.13	120.6	0.51	120.6	-0.56	120.6	0.05	120.6	1.12	120.6	0.23	120.6	-0.3	120.6	-1.94	120.6	0.13	120.6	-2.18	120.6	-0.36	120.6	3.71	120.6	1.32	120.6	3.67	120.6	0.16	120.6	4.32	120.6	7.03	120.6	2.09
121.5	1.93	121.5	-4.92	121.5	3.14	121.5	1.54	121.5	3.32	121.5	3.96	121.5	2.9	121.5	-1.2	121.5	2.68	121.5	-0.83	121.5	1.4	121.5	2.98	121.5	0.53	121.5	1.68	121.5	0.81	121.5	-1.31	121.5	-0.66	121.5	0.52	121.5	1.35	121.5	4.43	121.5	3.7	121.5	0.08	121.5	1.39	121.5	5.17	121.5	0.3
122.4	2.42	122.4	-1.83	122.4	3.24	122.4	-2.84	122.4	2.12	122.4	3.58	122.4	0.19	122.4	-0.53	122.4	0.27	122.4	-3.54	122.4	-0.79	122.4	1.57	122.4	0.77	122.4	-1.59	122.4	0.03	122.4	-1.86	122.4	1.84	122.4	-0.54	122.4	5.06	122.4	0.22	122.4	2.29	122.4	1.38	122.4	1.73	122.4	6.22	122.4	1.13
123.3	1.87	123.3	-1.25	123.3	0.18	123.3	-0.78	123.3	2.43	123.3	0.67	123.3	0.29	123.3	0.08	123.3	1.86	123.3	-1.59	123.3	0.16	123.3	1.13	123.3	0.5	123.3	2.63	123.3	1.5	123.3	-3.24	123.3	-0.87	123.3	0.15	123.3	4.12	123.3	4.63	123.3	4.23	123.3	0.17	123.3	1.48	123.3	5.47	123.3	1.27
124.2	1.8	124.2	-3.35	124.2	4.02	124.2	-0.5	124.2	1.96	124.2	2.07	124.2	0.33	124.2	0.79	124.2	2.78	124.2	-2.72	124.2	-1.61	124.2	1.6	124.2	-1.01	124.2	1.27	124.2	2.12	124.2	-1.34	124.2	0.63	124.2	-1.05	124.2	0.33	124.2	-0.17	124.2	5.77	124.2	1.07	124.2	3.6	124.2	5.06	124.2	-0.76
125.1	0.47	125.1	-1.88	125.1	5.2	125.1	-2.61	125.1	2.97	125.1	0.63	125.1	0.99	125.1	2.63	125.1	2.81	125.1	-0.53	125.1	1.03	125.1	0.98	125.1	0.36	125.1	1.66	125.1	0.44	125.1	-2.7	125.1	1.25	125.1	-3.42	125.1	0.67	125.1	2.01	125.1	2.85	125.1	-0.7	125.1	3.42	125.1	7.46	125.1	0.62
126	2.31	126	-2.78	126	2.88	126	-1.62	126	1.14	126	2.28	126	2.34	126	-1.14	126	2.79	126	0.98	126	-0.34	126	0.69	126	2.65	126	1.89	126	-0.25	126	1.76	126	1.25	126	-0.14	126	5.05	126	3.44	126	2.74	126	1.01	126	2.14	126	9.01	126	1.17
126.9	1.3	126.9	-3.47	126.9	3.81	126.9	-0.18	126.9	1.92	126.9	1.24	126.9	0.84	126.9	0.29	126.9	0.55	126.9	0.87	126.9	-0.25	126.9	2.9	126.9	0.9	126.9	1.98	126.9	-0.03	126.9	-0.75	126.9	-0.94	126.9	0.7	126.9	1.99	126.9	2.22	126.9	4.16	126.9	0.29	126.9	2.46	126.9	3.31	126.9	0.96
127.8	2.53	127.8	-0.97	127.8	3.81	127.8	-2.83	127.8	0.64	127.8	0.82	127.8	-0.08	127.8	-0.53	127.8	1.2	127.8	-0.38	127.8	0.11	127.8	-1.78	127.8	-0.05	127.8	0.07	127.8	2.6	127.8	0.54	127.8	2.28	127.8	-0.28	127.8	3.85	127.8	-0.09	127.8	3.03	127.8	0.26	127.8	3.98	127.8	7.09	127.8	0.64
128.7	2.1	128.7	-4.41	128.7	2.47	128.7	-0.79	128.7	0.23	128.7	-0.02	128.7	2.1	128.7	0.85	128.7	2.66	128.7	-1.18	128.7	-0.37	128.7	2.16	128.7	0.36	128.7	0.2	128.7	-1.11	128.7	-0.99	128.7	0.86	128.7	-0.76	128.7	0.04	128.7	-0.8	128.7	2.39	128.7	1.19	128.7	1.06	128.7	5.1	128.7	0.01
129.6	-0.99	129.6	-2.58	129.6	0.64	129.6	-1.18	129.6	4.32	129.6	4.5	129.6	0.12	129.6	0.04	129.6	1.67	129.6	-0.29	129.6	0.54	129.6	3.18	129.6	-0.46	129.6	0.72	129.6	-2.46	129.6	-0.57	129.6	-1.49	129.6	1.32	129.6	2.52	129.6	1.1	129.6	3.01	129.6	1.38	129.6	1.89	129.6	6.35	129.6	1.13
130.5	4.11	130.5	-2.64	130.5	0.2	130.5	-3.38	130.5	1.06	130.5	3.07	130.5	0.56	130.5	-1.17	130.5	2.17	130.5	-3.78	130.5	-0.94	130.5	3.09	130.5	-2.41	130.5	1.28	130.5	-0.08	130.5	-0.87	130.5	0.12	130.5	0.45	130.5	-0.4	130.5	1.82	130.5	2.23	130.5	2.35	130.5	2.25	130.5	8.38	130.5	1.43
131.4	1.39	131.4	-3.89	131.4	3.34	131.4	-1.01	131.4	2.54	131.4	0.65	131.4	0.99	131.4	1.15	131.4	2.25	131.4	-1.07	131.4	0.98	131.4	4.51	131.4	0.03	131.4	2.31	131.4	0.77	131.4	-0.77	131.4	-0.42	131.4	0.33	131.4	0.62	131.4	1.45	131.4	3.73	131.4	0.54	131.4	3.01	131.4	5.14	131.4	-1
132.3	-0.85	132.3	-2.76	132.3	2.9	132.3	-2.07	132.3	1.2	132.3	3.71	132.3	-0.59	132.3	0.72	132.3	2.66	132.3	0.57	132.3	-2.03	132.3	1.27	132.3	0.32	132.3	-0.78	132.3	0	132.3	-1.41	132.3	-1.74	132.3	-0.7	132.3	2.06	132.3	-0.5	132.3	0.9	132.3	-0.51	132.3	2.23	132.3	4.24	132.3	-0.4
133.2	1.2	133.2	-1.28	133.2	0.39	133.2	1.47	133.2	2.08	133.2	4.19	133.2	-0.96	133.2	2.38	133.2	2.34	133.2	1.04	133.2	-2.05	133.2	1.55	133.2	-1.39	133.2	3.17	133.2	1.71	133.2	1.03	133.2	-2.6	133.2	-1.13	133.2	3.13	133.2	3.84	133.2	3.6	133.2	1.72	133.2	1.81	133.2	6.79	133.2	-0.05
134.1	2.67	134.1	-2.96	134.1	2.31	134.1	0.92	134.1	2.49	134.1	1.94	134.1	1.73	134.1	-0.98	134.1	0.69	134.1	-0.21	134.1	2.2	134.1	0.65	134.1	-1.97	134.1	0.15	134.1	0.29	134.1	0.6	134.1	0	134.1	-0.85	134.1	2.61	134.1	0.93	134.1	5.84	134.1	1.21	134.1	1.25	134.1	5.44	134.1	2.11
135	2.79	135	-3.18	135	3.52	135	-1.78	135	4.77	135	3.57	135	-0.19	135	-0.2	135	3.01	135	0.02	135	0.31	135	0.32	135	1.26	135	0.64	135	-0.4	135	-0.99	135	-1.16	135	-0.8	135	4.04	135	1.07	135	1.86	135	0.92	135	1.61	135	6.34	135	2.07
135.9	3.33	135.9	-1.71	135.9	1.08	135.9	0.98	135.9	1.34	135.9	2.47	135.9	0.88	135.9	-0.94	135.9	-0.18	135.9	0.91	135.9	0.1	135.9	3.17	135.9	-0.79	135.9	1.44	135.9	0.36	135.9	-0.87	135.9	-0.33	135.9	1.29	135.9	1.78	135.9	1.8	135.9	4.86	135.9	1.82	135.9	3.07	135.9	5.9	135.9	0.26
136.8	1.52	136.8	-2.26	136.8	-0.59	136.8	-2.37	136.8	1.64	136.8	3.1	136.8	-1.21	136.8	-0.16	136.8	1.62	136.8	0.23	136.8	-0.85	136.8	-0.65	136.8	-1.79	136.8	0.84	136.8	0.41	136.8	-1.05	136.8	-0.24	136.8	-0.83	136.8	2.13	136.8	3.39	136.8	1.15	136.8	1.28	136.8	1.73	136.8	6.4	136.8	1.4
137.7	0.85	137.7	-1.9	137.7	4.05	137.7	-2.57	137.7	1.83	137.7	3.64	137.7	2.04	137.7	0.34	137.7	2.21	137.7	0.59	137.7	2.48	137.7	2.18	137.7	1.93	137.7	-0.69	137.7	-0.1	137.7	-2.46	137.7	3.03	137.7	0.33	137.7	4.64	137.7	0.93	137.7	3.01	137.7	-0.27	137.7	3.11	137.7	8.23	137.7	2.07
138.6	4.04	138.6	-2.04	138.6	3.48	138.6	-0.85	138.6	5.02	138.6	0.32	138.6	0.78	138.6	-0.65	138.6	5.5	138.6	-2.89	138.6	0.07	138.6	-1.5	138.6	-2.23	138.6	0.54	138.6	3.67	138.6	-3.72	138.6	-1.93	138.6	-1.58	138.6	2.52	138.6	3.31	138.6	3.05	138.6	0.46	138.6	1.26	138.6	6.44	138.6	1.66
139.5	2.01	139.5	-3.71	139.5	2.76	139.5	-2.88	139.5	3.64	139.5	3.97	139.5	2.93	139.5	0.68	139.5	1.8	139.5	-0.7	139.5	0.87	139.5	3.37	139.5	-0.15	139.5	1.52	139.5	-0.42	139.5	-1.58	139.5	-0.1	139.5	-1.58	139.5	0.78	139.5	1.61	139.5	3.07	139.5	2.65	139.5	2.56	139.5	6.22	139.5	-0.06
140.4	1.58	140.4	-1.28	140.4	0.94	140.4	1.86	140.4	1.54	140.4	5.06	140.4	2.62	140.4	1.17	140.4	2.28	140.4	-0.96	140.4	2.23	140.4	0.92	140.4	0.93	140.4	1.67	140.4	1.13	140.4	-2.24	140.4	1.07	140.4	-0.48	140.4	3.82	140.4	2.04	140.4	5.01	140.4	1.86	140.4	3.47	140.4	8.25	140.4	1.12
141.3	-1.35	141.3	-2.22	141.3	4.47	141.3	-1.11	141.3	0.33	141.3	4.37	141.3	2.78	141.3	1.63	141.3	2.69	141.3	0.55	141.3	0.81	141.3	3.64	141.3	3.25	141.3	1.82	141.3	1.19	141.3	-1.61	141.3	1.13	141.3	-1.55	141.3	1.69	141.3	3.72	141.3	6.5	141.3	0.45	141.3	-0.59	141.3	3.87	141.3	0.09
142.2	3.32	142.2	-1.87	142.2	2.12	142.2	-2.18	142.2	4.16	142.2	1.41	142.2	2.71	142.2	-0.18	142.2	3.6	142.2	-1.01	142.2	1.61	142.2	1.83	142.2	-0.52	142.2	-1.38	142.2	0.77	142.2	-2.6	142.2	0.78	142.2	-1.1	142.2	1.51	142.2	0.38	142.2	1.74	142.2	0.76	142.2	2.16	142.2	4.81	142.2	0.01
143.1	1.54	143.1	0.51	143.1	2.89	143.1	-0.05	143.1	2.34	143.1	2.61	143.1	-0.92	143.1	2.62	143.1	2.67	143.1	-3.35	143.1	1.57	143.1	2.17	143.1	-0.28	143.1	-0.31	143.1	0.34	143.1	-2.46	143.1	0.61	143.1	0.48	143.1	3.19	143.1	1.2	143.1	3.61	143.1	1.29	143.1	1.6	143.1	6.29	143.1	1.44
144	2.52	144	-4.86	144	0.76	144	-2.66	144	-0.3	144	1.66	144	1.23	144	-1.8	144	2.38	144	-1.71	144	0.43	144	-1.42	144	1.37	144	0.55	144	1.27	144	-2.19	144	-0.65	144	0.22	144	1.56	144	-0.38	144	4.8	144	0.21	144	4.69	144	3.2	144	-2.06
144.9	1.44	144.9	-5.25	144.9	5.18	144.9	-0.18	144.9	2.37	144.9	1.16	144.9	-1.87	144.9	-0.14	144.9	3.38	144.9	-2.9	144.9	0.99	144.9	3.47	144.9	-0.92	144.9	0.83	144.9	1.38	144.9	-3.29	144.9	0.52	144.9	-3.26	144.9	3.47	144.9	1.02	144.9	3.92	144.9	-1.4	144.9	2.28	144.9	4.63	144.9	-0.1
145.8	2.83	145.8	-2.07	145.8	4.89	145.8	0.36	145.8	2.59	145.8	5.04	145.8	0.31	145.8	2.7	145.8	3.35	145.8	-2.8	145.8	1	145.8	2.79	145.8	0.12	145.8	0.8	145.8	1.07	145.8	-2.19	145.8	-0.4	145.8	-0.28	145.8	2.08	145.8	0.45	145.8	3.8	145.8	0.67	145.8	2.8	145.8	4.98	145.8	-0.61
146.7	1.34	146.7	-2.31	146.7	0.9	146.7	-1.26	146.7	1.44	146.7	2.88	146.7	0.44	146.7	-1.26	146.7	2.35	146.7	-2.13	146.7	1.02	146.7	0.29	146.7	-0.43	146.7	-0.75	146.7	3.34	146.7	-1.09	146.7	1.17	146.7	0.38	146.7	1.78	146.7	1.33	146.7	5.99	146.7	1.54	146.7	2.58	146.7	9.3	146.7	-1.06
147.6	3.69	147.6	-3.42	147.6	3.67	147.6	-2.46	147.6	4.35	147.6	2.25	147.6	0.83	147.6	-2.05	147.6	0.28	147.6	-1.97	147.6	1.53	147.6	0.07	147.6	-0.13	147.6	2.17	147.6	-0.73	147.6	-2.93	147.6	0.8	147.6	-2.37	147.6	1.35	147.6	4.93	147.6	2.25	147.6	-0.48	147.6	1.5	147.6	5.41	147.6	0.17
148.5	1.9	148.5	-1.29	148.5	2.83	148.5	0.31	148.5	3.5	148.5	0.82	148.5	-0.28	148.5	2.6	148.5	1.44	148.5	-0.46	148.5	1.31	148.5	3.17	148.5	-1.46	148.5	3.54	148.5	1.4	148.5	-2.79	148.5	0.45	148.5	0.1	148.5	0.4	148.5	0.21	148.5	3.75	148.5	-0.07	148.5	3.58	148.5	6.44	148.5	-0.61
149.4	-1.16	149.4	-2.46	149.4	4.16	149.4	-2.57	149.4	1.76	149.4	2.07	149.4	-0.99	149.4	1.82	149.4	1.11	149.4	-2.57	149.4	3.06	149.4	0.91	149.4	-0.62	149.4	1.71	149.4	-3.21	149.4	-2.79	149.4	2.83	149.4	-1.45	149.4	2.15	149.4	1.94	149.4	5.13	149.4	0.32	149.4	4.15	149.4	6.22	149.4	-0.66
150.3	2.89	150.3	-3.32	150.3	0.81	150.3	-2.04	150.3	1.14	150.3	2.17	150.3	1.88	150.3	-2.87	150.3	2.81	150.3	-0.77	150.3	0.74	150.3	1.7	150.3	-1.25	150.3	1.89	150.3	3.32	150.3	-2.02	150.3	-0.62	150.3	-0.51	150.3	2.82	150.3	1.79	150.3	3.84	150.3	2.46	150.3	2.8	150.3	6.73	150.3	0.59
151.2	2.64	151.2	-1.4	151.2	1.19	151.2	-1.89	151.2	2.74	151.2	0.91	151.2	1.51	151.2	3.13	151.2	-0.43	151.2	-2.33	151.2	0.98	151.2	0.23	151.2	-1.39	151.2	1.43	151.2	-1.75	151.2	-1.89	151.2	1.16	151.2	-1.92	151.2	1.51	151.2	3.53	151.2	3.68	151.2	1.37	151.2	3.74	151.2	4.21	151.2	1.35
152.1	3.14	152.1	-2.85	152.1	2.96	152.1	0.44	152.1	1.06	152.1	4.41	152.1	1.69	152.1	0.63	152.1	2.25	152.1	-2.5	152.1	0.01	152.1	0.17	152.1	-0.74	152.1	2.14	152.1	1.33	152.1	-3.12	152.1	0.78	152.1	-0.69	152.1	-0.43	152.1	2.98	152.1	3.07	152.1	1.56	152.1	3	152.1	5.99	152.1	-1.26
153	1.24	153	-3.54	153	5.64	153	-0.96	153	3.79	153	3.93	153	-0.1	153	-2.55	153	4.3	153	-2.6	153	0.92	153	2.77	153	0.39	153	0	153	0.37	153	-3.28	153	-1.77	153	2.42	153	3.95	153	1.08	153	2.55	153	1.9	153	1.87	153	6.05	153	1.13
153.9	1.11	153.9	-1.64	153.9	2.48	153.9	-1.04	153.9	3.78	153.9	1.59	153.9	-1.34	153.9	-0.04	153.9	3.28	153.9	-1.91	153.9	2.33	153.9	1.92	153.9	-0.47	153.9	-1.25	153.9	0.34	153.9	-4.74	153.9	0.21	153.9	0.63	153.9	3.31	153.9	-0.3	153.9	3.6	153.9	-2.61	153.9	2.83	153.9	7.35	153.9	-0.81
154.8	2.09	154.8	-4.45	154.8	0.57	154.8	0.51	154.8	6.31	154.8	1.05	154.8	0.98	154.8	-0.03	154.8	2.36	154.8	-0.36	154.8	2.38	154.8	0.86	154.8	-0.2	154.8	2	154.8	0.91	154.8	-2.03	154.8	-0.02	154.8	-1.26	154.8	2.71	154.8	2.42	154.8	2.35	154.8	2.75	154.8	4.93	154.8	4.77	154.8	2.69
155.7	2.88	155.7	-6.31	155.7	3.1	155.7	0.8	155.7	2.19	155.7	1.51	155.7	-0.31	155.7	1.19	155.7	0.9	155.7	0.99	155.7	1.28	155.7	0.21	155.7	-2.61	155.7	2.52	155.7	1.61	155.7	1.09	155.7	-1.52	155.7	-2	155.7	1.76	155.7	2.46	155.7	3.58	155.7	1.22	155.7	1.15	155.7	5.57	155.7	1
156.6	4.81	156.6	-4.64	156.6	2.29	156.6	-3.33	156.6	3.05	156.6	4.02	156.6	2.25	156.6	-0.16	156.6	0.7	156.6	-2.07	156.6	1.59	156.6	3.18	156.6	-0.6	156.6	1.72	156.6	-0.1	156.6	-2.57	156.6	-0.26	156.6	-1.91	156.6	1.41	156.6	2.96	156.6	4.22	156.6	1.63	156.6	2.06	156.6	4.7	156.6	-0.59
157.5	2.64	157.5	-2.95	157.5	4.62	157.5	-2.07	157.5	2.6	157.5	3.7	157.5	1.49	157.5	0.05	157.5	4.48	157.5	-1.97	157.5	0.74	157.5	1.78	157.5	-0.01	157.5	2.59	157.5	-0.01	157.5	-1.42	157.5	0.69	157.5	-3.22	157.5	2.55	157.5	2.7	157.5	3.36	157.5	1.03	157.5	3.09	157.5	7.28	157.5	-0.39
158.4	2.23	158.4	-2.13	158.4	5.22	158.4	-3	158.4	3.48	158.4	2.1	158.4	0.9	158.4	0.27	158.4	2.11	158.4	-0.71	158.4	2.21	158.4	2.44	158.4	0.93	158.4	1.3	158.4	1.44	158.4	-3.18	158.4	-0.42	158.4	-4.35	158.4	2.48	158.4	2.93	158.4	4.94	158.4	1.23	158.4	1.4	158.4	4.98	158.4	2.15
159.3	3.8	159.3	-1.93	159.3	1.58	159.3	-1.25	159.3	-0.29	159.3	4.11	159.3	2.12	159.3	-1.45	159.3	0.99	159.3	-2.38	159.3	-1.02	159.3	3.54	159.3	-1.84	159.3	-0.76	159.3	0.46	159.3	-2.26	159.3	-1.67	159.3	-0.53	159.3	1.31	159.3	1.68	159.3	2.7	159.3	1.24	159.3	4.02	159.3	5.65	159.3	-1.23
160.2	1.03	160.2	-1.7	160.2	1.15	160.2	0.16	160.2	0.83	160.2	4.01	160.2	-1.27	160.2	-0.66	160.2	4.5	160.2	-0.37	160.2	0.28	160.2	0.97	160.2	0.2	160.2	-1.66	160.2	-0.06	160.2	-1.48	160.2	-0.4	160.2	-2.76	160.2	3	160.2	-0.44	160.2	1.9	160.2	0.89	160.2	0.67	160.2	1.91	160.2	0.59
161.1	1.46	161.1	-2.29	161.1	3.29	161.1	-2.3	161.1	2.73	161.1	1.44	161.1	0.75	161.1	-0.19	161.1	2.06	161.1	-3.73	161.1	0.45	161.1	0.11	161.1	-2.59	161.1	0.87	161.1	0.12	161.1	-2.68	161.1	1.85	161.1	-2.39	161.1	1.17	161.1	2.93	161.1	3.07	161.1	2.79	161.1	2.28	161.1	7.73	161.1	0.81
162	2.26	162	-1.36	162	2.7	162	-2.16	162	1.76	162	2.25	162	0.11	162	-0.58	162	2.87	162	-2.35	162	-0.67	162	4.55	162	-3.17	162	-1.96	162	0.93	162	-2.93	162	-1.3	162	-1.63	162	1.21	162	2.66	162	4.83	162	-0.13	162	1.58	162	4.53	162	1.28
162.9	3.97	162.9	-3.12	162.9	3.07	162.9	-1.1	162.9	3.63	162.9	0.88	162.9	0.12	162.9	2.64	162.9	2.66	162.9	-2.11	162.9	2.67	162.9	0.02	162.9	-3.59	162.9	2.02	162.9	0.52	162.9	-3.31	162.9	-0.39	162.9	0.15	162.9	0.82	162.9	2.38	162.9	4.16	162.9	-0.11	162.9	3.01	162.9	7.35	162.9	-0.79
163.8	0.66	163.8	-2.98	163.8	4.23	163.8	-1.77	163.8	0.1	163.8	1.75	163.8	0.85	163.8	-0.63	163.8	5.05	163.8	-2.9	163.8	-1.78	163.8	2.61	163.8	-1.46	163.8	-0.72	163.8	-0.56	163.8	-1.48	163.8	-0.07	163.8	0.51	163.8	3.69	163.8	2.14	163.8	1.94	163.8	2.39	163.8	3.3	163.8	7.34	163.8	2.34
164.7	2.27	164.7	-3.94	164.7	4.15	164.7	-2.64	164.7	-0.21	164.7	3.29	164.7	0.77	164.7	0.51	164.7	4.88	164.7	-0.05	164.7	0.83	164.7	3.08	164.7	-0.36	164.7	0.47	164.7	1.67	164.7	-2.48	164.7	1.9	164.7	-0.46	164.7	2.93	164.7	0.08	164.7	4.66	164.7	-0.81	164.7	5.24	164.7	6.07	164.7	0.25
165.6	3.89	165.6	-4.46	165.6	4.46	165.6	1.43	165.6	3.64	165.6	5.26	165.6	-2.28	165.6	1.77	165.6	3.01	165.6	0.11	165.6	2.17	165.6	4.28	165.6	-3	165.6	1.83	165.6	0.07	165.6	-3	165.6	2.88	165.6	0.22	165.6	3.23	165.6	2.51	165.6	2.79	165.6	-1.75	165.6	3.84	165.6	5.21	165.6	0.03
166.5	1.2	166.5	-1.83	166.5	3.65	166.5	-0.48	166.5	1.72	166.5	3.43	166.5	-1.95	166.5	2.42	166.5	1.47	166.5	0.04	166.5	0.98	166.5	2.58	166.5	-1.11	166.5	1.9	166.5	-0.89	166.5	0.2	166.5	-0.34	166.5	0.7	166.5	1.06	166.5	1.78	166.5	2.9	166.5	2.87	166.5	2.25	166.5	6.8	166.5	1.53
167.4	1.48	167.4	-1.95	167.4	3.79	167.4	-1.21	167.4	1.6	167.4	2.37	167.4	0.95	167.4	1	167.4	2.67	167.4	1.08	167.4	-1.77	167.4	1.56	167.4	-1.35	167.4	-0.78	167.4	1.73	167.4	-2.01	167.4	-0.76	167.4	0.12	167.4	3.5	167.4	2.91	167.4	4.42	167.4	1.39	167.4	2.7	167.4	7.37	167.4	0.02
168.3	0.66	168.3	-2.14	168.3	1.32	168.3	2.39	168.3	4.51	168.3	4.65	168.3	1.32	168.3	-1.31	168.3	1.07	168.3	-1.44	168.3	0.21	168.3	2.02	168.3	-1.26	168.3	-1.32	168.3	-1.49	168.3	-4.63	168.3	-0.05	168.3	0.7	168.3	3.81	168.3	2.51	168.3	1.87	168.3	0.74	168.3	3.87	168.3	6.1	168.3	0.91
169.2	-0.61	169.2	-3.71	169.2	3.62	169.2	-0.31	169.2	2.18	169.2	3.6	169.2	0.58	169.2	-1.14	169.2	0.76	169.2	-0.04	169.2	-2.17	169.2	2.91	169.2	0.02	169.2	0.47	169.2	-0.74	169.2	-0.5	169.2	1.08	169.2	1.07	169.2	1.68	169.2	3.19	169.2	3.3	169.2	2.66	169.2	2.25	169.2	7.94	169.2	2.34
170.1	2.04	170.1	-1.28	170.1	2.1	170.1	-2.97	170.1	2.11	170.1	3.89	170.1	0.54	170.1	1.49	170.1	5.06	170.1	-0.08	170.1	1.37	170.1	1.23	170.1	-2.22	170.1	0.79	170.1	1.82	170.1	-1.82	170.1	1.22	170.1	-0.59	170.1	0.6	170.1	1.85	170.1	3.28	170.1	-1.49	170.1	0.95	170.1	5.64	170.1	1.08
171	0.75	171	-0.66	171	3.63	171	-3.45	171	3.63	171	2.39	171	1.71	171	3.05	171	0.65	171	-1.76	171	2.69	171	1.95	171	1.16	171	1.9	171	0.26	171	-1.79	171	0.55	171	-1.21	171	4.19	171	2.39	171	3.83	171	0.95	171	4.31	171	5.54	171	2.45
171.9	1.55	171.9	-2.12	171.9	1.33	171.9	-2.65	171.9	1.75	171.9	4.55	171.9	-1.14	171.9	0.92	171.9	2.79	171.9	-2.57	171.9	1.54	171.9	2.54	171.9	-1.06	171.9	1.84	171.9	2.33	171.9	-3.73	171.9	-1.5	171.9	-3.24	171.9	1.21	171.9	2.56	171.9	3.97	171.9	1.59	171.9	3.17	171.9	4.85	171.9	-0.12
172.8	4.09	172.8	-4.79	172.8	4.71	172.8	0.45	172.8	2.88	172.8	3.75	172.8	-0.04	172.8	0.31	172.8	2.9	172.8	0.36	172.8	1.91	172.8	1.61	172.8	-1.09	172.8	1.44	172.8	-0.68	172.8	-0.31	172.8	1.02	172.8	-1.81	172.8	1.72	172.8	2.94	172.8	3.87	172.8	1.69	172.8	1.36	172.8	5.71	172.8	0.53
173.7	1.5	173.7	-2.4	173.7	5.2	173.7	-0.82	173.7	5.34	173.7	1.99	173.7	-0.87	173.7	0.12	173.7	1.78	173.7	-0.53	173.7	0.26	173.7	-0.06	173.7	0.31	173.7	-0.36	173.7	1.44	173.7	-3.09	173.7	0.37	173.7	-2.42	173.7	2.13	173.7	2.05	173.7	4.58	173.7	0.27	173.7	4.77	173.7	7.41	173.7	0.01
174.6	2.89	174.6	-2.91	174.6	4.41	174.6	-2.3	174.6	2.01	174.6	2.04	174.6	0.57	174.6	-1.67	174.6	5.75	174.6	-3.63	174.6	1.46	174.6	2.27	174.6	-2.16	174.6	-2.39	174.6	-0.53	174.6	-3.15	174.6	0.66	174.6	-1.11	174.6	1.62	174.6	-0.25	174.6	3.25	174.6	2.13	174.6	1.58	174.6	5.77	174.6	2.58
175.5	1.33	175.5	-2.46	175.5	3.67	175.5	-0.42	175.5	3.22	175.5	4.51	175.5	-0.43	175.5	-0.86	175.5	2.77	175.5	-0.82	175.5	0.82	175.5	2.87	175.5	0.52	175.5	-1.42	175.5	0.93	175.5	-0.72	175.5	-0.4	175.5	-0.38	175.5	2.76	175.5	0.38	175.5	3.17	175.5	2.56	175.5	3.78	175.5	6.48	175.5	0.65
176.4	3.5	176.4	-3.32	176.4	3.8	176.4	1.16	176.4	1.52	176.4	4.47	176.4	-1.16	176.4	-2.08	176.4	4.05	176.4	-5	176.4	-0.01	176.4	1.33	176.4	-3.31	176.4	0.16	176.4	0.65	176.4	-4.51	176.4	-0.5	176.4	-0.42	176.4	1.13	176.4	2.7	176.4	3.33	176.4	4.01	176.4	1.79	176.4	8.37	176.4	-2.15
177.3	1.82	177.3	-2.16	177.3	3.98	177.3	-0.6	177.3	2.53	177.3	2.47	177.3	0.67	177.3	-0.41	177.3	3.9	177.3	-2.16	177.3	0.15	177.3	3.87	177.3	-1.9	177.3	1.27	177.3	2.7	177.3	-5.98	177.3	-0.92	177.3	0.95	177.3	3.46	177.3	3.8	177.3	6.25	177.3	-1.37	177.3	1.09	177.3	6.05	177.3	2.73
178.2	2.61	178.2	-3.16	178.2	2.29	178.2	0.58	178.2	2.09	178.2	3.73	178.2	3.16	178.2	-0.62	178.2	4.14	178.2	0.87	178.2	-0.43	178.2	0.69	178.2	1.05	178.2	0.41	178.2	1.81	178.2	0.22	178.2	-1.66	178.2	-2.04	178.2	0.8	178.2	1.01	178.2	3.76	178.2	3.5	178.2	2.52	178.2	6.65	178.2	0.77
179.1	1.49	179.1	-0.96	179.1	2.29	179.1	-2.22	179.1	3.91	179.1	7.2	179.1	-0.91	179.1	-0.57	179.1	1.72	179.1	-2.29	179.1	1.61	179.1	2.38	179.1	-2.17	179.1	3.43	179.1	1.03	179.1	-3.18	179.1	-1.02	179.1	0.56	179.1	0.17	179.1	3.13	179.1	4.5	179.1	2.1	179.1	2.39	179.1	6.31	179.1	0.36
180	1.98	180	-0.77	180	1.83	180	0.34	180	2.53	180	3.16	180	0.91	180	2.51	180	1.43	180	-1.32	180	1.37	180	0.58	180	-1.18	180	1.39	180	-0.68	180	-3.58	180	1.37	180	-2.31	180	3.07	180	1.14	180	2.75	180	0.93	180	3.69	180	5.32	180	-0.53
180.9	1.18	180.9	-0.96	180.9	4.7	180.9	-0.69	180.9	5.87	180.9	1.91	180.9	-0.14	180.9	0.15	180.9	4.49	180.9	-1.34	180.9	0.19	180.9	-0.5	180.9	-0.97	180.9	1.41	180.9	1.56	180.9	-3.6	180.9	-0.21	180.9	-2.3	180.9	0.7	180.9	1.23	180.9	4.91	180.9	-0.93	180.9	2.7	180.9	3.78	180.9	-1.09
181.8	1.71	181.8	-3.52	181.8	1.73	181.8	0.32	181.8	-0.05	181.8	2.85	181.8	-1.28	181.8	-0.4	181.8	2.22	181.8	-2.84	181.8	1.95	181.8	1.78	181.8	-1.45	181.8	0.33	181.8	0.72	181.8	-4.62	181.8	-0.92	181.8	1.69	181.8	1.16	181.8	3.31	181.8	3.12	181.8	4.16	181.8	2.55	181.8	7.95	181.8	-0.64
182.7	2.74	182.7	-5.2	182.7	2.45	182.7	0.02	182.7	2.03	182.7	0.19	182.7	2.79	182.7	0.79	182.7	3.35	182.7	-2.08	182.7	-0.52	182.7	2.04	182.7	0.94	182.7	1	182.7	-0.62	182.7	-3.48	182.7	0.11	182.7	0.79	182.7	3.46	182.7	2.38	182.7	3.25	182.7	1.28	182.7	0.99	182.7	5.88	182.7	0.98
183.6	1.69	183.6	-2.96	183.6	2.3	183.6	-1.53	183.6	2.17	183.6	4.3	183.6	0.04	183.6	1.76	183.6	2.89	183.6	-0.56	183.6	2.55	183.6	0.7	183.6	-2.33	183.6	1.01	183.6	-0.09	183.6	0.34	183.6	0.3	183.6	-1.09	183.6	2.15	183.6	1.54	183.6	3.44	183.6	1.42	183.6	2.42	183.6	5.15	183.6	-0.76
184.5	2.47	184.5	-3.39	184.5	3.27	184.5	0.89	184.5	2.6	184.5	3.99	184.5	0.7	184.5	-1.72	184.5	5.35	184.5	-1.53	184.5	0.8	184.5	0.68	184.5	0.02	184.5	-0.57	184.5	1	184.5	-1.47	184.5	-0.31	184.5	-0.69	184.5	0.45	184.5	1.98	184.5	3.72	184.5	-0.28	184.5	2.06	184.5	7.48	184.5	0.35
185.4	4.05	185.4	-4.39	185.4	2.63	185.4	-1.69	185.4	2.41	185.4	2.05	185.4	2.82	185.4	1.14	185.4	2.06	185.4	-3.25	185.4	1.99	185.4	2.9	185.4	-0.57	185.4	0.02	185.4	-1.25	185.4	-2.88	185.4	1.42	185.4	1.21	185.4	3.6	185.4	2.48	185.4	2.52	185.4	0.46	185.4	4.46	185.4	3.91	185.4	1.2
186.3	0.63	186.3	-3.96	186.3	3.12	186.3	-1.74	186.3	2.24	186.3	1.12	186.3	1.25	186.3	-0.12	186.3	0.33	186.3	0.47	186.3	0.26	186.3	0.93	186.3	0.33	186.3	-1.11	186.3	-1.17	186.3	-0.59	186.3	-0.05	186.3	0.11	186.3	3.64	186.3	1.53	186.3	4.83	186.3	0.32	186.3	3.68	186.3	8.09	186.3	-0.12
187.2	-0.23	187.2	-3.95	187.2	2.78	187.2	-2.58	187.2	2.71	187.2	1.57	187.2	1.01	187.2	-0.36	187.2	3.95	187.2	-1.75	187.2	-1.06	187.2	2.9	187.2	-0.21	187.2	-0.07	187.2	1.04	187.2	-2.35	187.2	-0.61	187.2	0.11	187.2	0.4	187.2	0.53	187.2	6.58	187.2	0.66	187.2	1.55	187.2	4.82	187.2	0.78
188.1	4.43	188.1	-2.65	188.1	2.01	188.1	-1.66	188.1	1.5	188.1	2.34	188.1	2.91	188.1	0.74	188.1	0.7	188.1	1.25	188.1	0.19	188.1	1.29	188.1	0.39	188.1	0.5	188.1	0.61	188.1	-1.6	188.1	-1.38	188.1	-0.7	188.1	2.3	188.1	0.63	188.1	3.27	188.1	-0.58	188.1	2.48	188.1	6.92	188.1	-0.26
189	0.98	189	-4.52	189	3.01	189	-2.03	189	3.07	189	2.58	189	-0.49	189	-0.91	189	2.69	189	-1.96	189	3.78	189	-0.44	189	-2.3	189	0.02	189	-1.56	189	0.7	189	-0.63	189	-1.14	189	2.01	189	3.91	189	4.75	189	2.61	189	0.58	189	5.98	189	1.18
189.9	2.17	189.9	-2.25	189.9	2.15	189.9	-3.28	189.9	1.69	189.9	4.54	189.9	1.45	189.9	2.01	189.9	1.82	189.9	-1.25	189.9	0.21	189.9	0.92	189.9	-0.46	189.9	2.38	189.9	0.63	189.9	-2.13	189.9	-0.4	189.9	-1.3	189.9	2.51	189.9	2.33	189.9	3.77	189.9	1.52	189.9	2.73	189.9	6.57	189.9	1.28
190.8	2.77	190.8	-4.15	190.8	4.94	190.8	1.53	190.8	2.61	190.8	3.99	190.8	3.56	190.8	-0.78	190.8	3.31	190.8	1.31	190.8	-1.04	190.8	1.3	190.8	2.84	190.8	0.12	190.8	2.09	190.8	-2.45	190.8	-1.62	190.8	0.45	190.8	3.69	190.8	2.18	190.8	3.78	190.8	2.79	190.8	2.02	190.8	6.99	190.8	0.41
191.7	3.06	191.7	-2.48	191.7	2.12	191.7	-0.17	191.7	4.19	191.7	3.25	191.7	0.69	191.7	2.4	191.7	2.9	191.7	0.56	191.7	5.82	191.7	4.24	191.7	-1.4	191.7	2.34	191.7	2.33	191.7	-2.13	191.7	2.79	191.7	0.34	191.7	3.22	191.7	0.89	191.7	6.6	191.7	-0.88	191.7	3.38	191.7	6.56	191.7	-0.42
192.6	2.8	192.6	-2.29	192.6	4.41	192.6	-1.58	192.6	1.37	192.6	1.38	192.6	1.16	192.6	1.91	192.6	3.35	192.6	-0.26	192.6	2.02	192.6	1.29	192.6	-0.82	192.6	-0.09	192.6	0.53	192.6	0.08	192.6	-0.05	192.6	1.31	192.6	1.45	192.6	1.4	192.6	4.31	192.6	3.36	192.6	2.98	192.6	6.15	192.6	1.69
193.5	1.8	193.5	-2.8	193.5	4.24	193.5	-1.76	193.5	4.26	193.5	4.8	193.5	-0.71	193.5	0.52	193.5	3.59	193.5	-0.57	193.5	0.45	193.5	0.14	193.5	-0.78	193.5	-0.32	193.5	0.54	193.5	-3.12	193.5	0.68	193.5	-2.47	193.5	3.18	193.5	1.66	193.5	5.57	193.5	-0.37	193.5	2.42	193.5	4.43	193.5	2.11
194.4	1.23	194.4	-5.74	194.4	1.63	194.4	-1.01	194.4	2.14	194.4	5.43	194.4	0.51	194.4	-2.91	194.4	-0.23	194.4	-2.34	194.4	2.44	194.4	1.01	194.4	-2.1	194.4	0.8	194.4	0.18	194.4	-1.68	194.4	0.12	194.4	-1.78	194.4	0.93	194.4	2.27	194.4	4.41	194.4	1.62	194.4	0.63	194.4	6.33	194.4	-0.9
195.3	1.31	195.3	-1.67	195.3	5.83	195.3	-2.68	195.3	-0.14	195.3	3.85	195.3	1.32	195.3	1.95	195.3	7.39	195.3	-2.48	195.3	-0.39	195.3	4.15	195.3	-1.77	195.3	1.07	195.3	1.59	195.3	-0.33	195.3	-0.35	195.3	0.4	195.3	0.65	195.3	2.2	195.3	5.49	195.3	2.18	195.3	2.24	195.3	7.19	195.3	0.36
196.2	2.05	196.2	-1.42	196.2	5.58	196.2	0	196.2	3.82	196.2	2.76	196.2	-1.02	196.2	1.53	196.2	3.36	196.2	1.23	196.2	1.15	196.2	1.98	196.2	-1.46	196.2	1.02	196.2	0.79	196.2	-0.41	196.2	0.03	196.2	2.37	196.2	1.96	196.2	4.21	196.2	3.56	196.2	0.92	196.2	5.34	196.2	6.66	196.2	1.85
197.1	1.89	197.1	-3.21	197.1	3.86	197.1	-0.25	197.1	5.89	197.1	-1.23	197.1	-0.75	197.1	-0.21	197.1	1.14	197.1	0.81	197.1	0.49	197.1	0.67	197.1	-1.01	197.1	-1.18	197.1	-0.86	197.1	-1.79	197.1	-0.85	197.1	0.39	197.1	2.7	197.1	3.48	197.1	3.56	197.1	0.55	197.1	2.98	197.1	4.88	197.1	1.01
198	2.35	198	-1.07	198	3.17	198	0.52	198	-0.17	198	3.69	198	2.2	198	2.61	198	4.72	198	0.34	198	-0.66	198	1.7	198	0.54	198	2.14	198	1.22	198	-4.17	198	0.99	198	0.75	198	4.64	198	2.81	198	4.94	198	0.85	198	4.41	198	7.21	198	3.62
198.9	3.57	198.9	-2.99	198.9	3.2	198.9	-0.45	198.9	2.7	198.9	3.61	198.9	2.92	198.9	-1.37	198.9	3.05	198.9	-1.53	198.9	0.61	198.9	2.44	198.9	1.38	198.9	0.04	198.9	1.91	198.9	-2.06	198.9	-0.12	198.9	0.87	198.9	2.67	198.9	5.16	198.9	5.74	198.9	1.24	198.9	2.34	198.9	4.8	198.9	-0.55
199.8	1.76	199.8	-4.5	199.8	3.4	199.8	0.63	199.8	3.25	199.8	4.42	199.8	1.48	199.8	0.92	199.8	3.27	199.8	0.91	199.8	2.3	199.8	1.9	199.8	-0.94	199.8	-0.6	199.8	0.7	199.8	-0.42	199.8	0.98	199.8	-0.83	199.8	0.42	199.8	3.59	199.8	2.33	199.8	3.15	199.8	5.62	199.8	6.19	199.8	-1.1
200.7	2.87	200.7	-1.99	200.7	4.61	200.7	-2.34	200.7	4.16	200.7	3.93	200.7	1.6	200.7	0.5	200.7	3.69	200.7	-2.19	200.7	-1.26	200.7	3.89	200.7	-0.71	200.7	2.02	200.7	0.26	200.7	-2.88	200.7	-0.19	200.7	1.19	200.7	0.08	200.7	1.32	200.7	4.2	200.7	2.03	200.7	3.32	200.7	8.81	200.7	0.47
201.6	3.31	201.6	-3.44	201.6	3.47	201.6	0.04	201.6	3.54	201.6	3.42	201.6	1.99	201.6	2.67	201.6	3.34	201.6	-1.3	201.6	3.93	201.6	3.29	201.6	0.23	201.6	-0.13	201.6	2.45	201.6	-3.39	201.6	-0.39	201.6	-0.57	201.6	3.64	201.6	1.65	201.6	6.06	201.6	-0.01	201.6	1.8	201.6	4.71	201.6	1.31
202.5	0.69	202.5	-3.39	202.5	1.56	202.5	1.04	202.5	2.39	202.5	3.36	202.5	0.07	202.5	1.38	202.5	1.28	202.5	-0.2	202.5	-0.64	202.5	2.08	202.5	-0.89	202.5	1.67	202.5	-0.47	202.5	-3.49	202.5	0.44	202.5	0.43	202.5	2.5	202.5	1.59	202.5	4.48	202.5	0.15	202.5	2.64	202.5	4.66	202.5	0.1
203.4	1.39	203.4	-4.03	203.4	1.58	203.4	-0.2	203.4	0.94	203.4	5.25	203.4	-0.87	203.4	0.23	203.4	3.03	203.4	0.54	203.4	0.91	203.4	3.96	203.4	-2.35	203.4	0.78	203.4	1.34	203.4	-2.83	203.4	-0.73	203.4	-1.32	203.4	2.41	203.4	2.38	203.4	3.38	203.4	-0.32	203.4	2.87	203.4	6.27	203.4	0.67
204.3	3.41	204.3	-1.8	204.3	0.49	204.3	-0.01	204.3	2.05	204.3	2.14	204.3	1.27	204.3	2.24	204.3	3.11	204.3	-0.74	204.3	-0.82	204.3	1.49	204.3	1.05	204.3	3.74	204.3	2.34	204.3	-1.17	204.3	-1.08	204.3	-0.28	204.3	1.63	204.3	4.88	204.3	5.48	204.3	1.86	204.3	4.18	204.3	7.77	204.3	-0.31
205.2	2.93	205.2	-2.67	205.2	0.83	205.2	-1.21	205.2	3.38	205.2	5.43	205.2	0.01	205.2	0.86	205.2	1.81	205.2	-1.32	205.2	0.2	205.2	4.38	205.2	-0.84	205.2	1.69	205.2	1.47	205.2	-3.77	205.2	-1.21	205.2	-0.24	205.2	3.21	205.2	2.89	205.2	4.74	205.2	1.02	205.2	0.81	205.2	3.95	205.2	2.77
206.1	2.45	206.1	-3.85	206.1	3.23	206.1	-0.7	206.1	1.72	206.1	1.27	206.1	2.38	206.1	-2.29	206.1	3.78	206.1	-0.19	206.1	0.62	206.1	0.58	206.1	-1.18	206.1	2.46	206.1	0.28	206.1	-3.24	206.1	0.19	206.1	-0.3	206.1	2.16	206.1	4.03	206.1	4.08	206.1	2.03	206.1	3.52	206.1	6.88	206.1	1.91
207	1.61	207	-4.91	207	5.33	207	-0.46	207	2.92	207	4.14	207	-0.8	207	-0.68	207	3.02	207	-1.04	207	-1.54	207	3.05	207	-1.4	207	0.04	207	1.06	207	-4.88	207	0.92	207	-0.26	207	0.55	207	4.59	207	3.93	207	-0.05	207	4.08	207	5.69	207	-2.42
207.9	-0.49	207.9	-2	207.9	2.58	207.9	-2.11	207.9	5.17	207.9	3.3	207.9	0.11	207.9	-0.04	207.9	1.79	207.9	-1.44	207.9	-0.13	207.9	1.9	207.9	-3.91	207.9	-0.74	207.9	-0.34	207.9	-2.44	207.9	-1.76	207.9	0.42	207.9	1.81	207.9	3.29	207.9	5.65	207.9	-0.27	207.9	4.31	207.9	3.11	207.9	-0.97
208.8	1.89	208.8	-4.33	208.8	3.61	208.8	2.97	208.8	4	208.8	1.64	208.8	-0.51	208.8	-2.52	208.8	3.37	208.8	-0.22	208.8	0.3	208.8	0.37	208.8	0.74	208.8	-0.13	208.8	-0.52	208.8	-4.45	208.8	-1.69	208.8	-2.84	208.8	2.64	208.8	2.57	208.8	2.92	208.8	1.9	208.8	2.83	208.8	5.27	208.8	-0.62
209.7	2.85	209.7	-5.29	209.7	2.05	209.7	-2.1	209.7	1.51	209.7	-0.58	209.7	1.21	209.7	-0.66	209.7	1.08	209.7	-2.13	209.7	-0.97	209.7	0.59	209.7	0.49	209.7	-1.43	209.7	0.2	209.7	-2.89	209.7	-0.06	209.7	-0.81	209.7	3.54	209.7	-0.02	209.7	3.86	209.7	1.79	209.7	4.37	209.7	9.01	209.7	-0.91
210.6	1.33	210.6	-5.46	210.6	3.11	210.6	-0.32	210.6	4.93	210.6	2.33	210.6	-2.4	210.6	0.48	210.6	3.3	210.6	-2.12	210.6	3.58	210.6	3.66	210.6	-1.23	210.6	1.74	210.6	2.75	210.6	-3.8	210.6	0.36	210.6	-1.41	210.6	4.88	210.6	1.51	210.6	5.59	210.6	1.68	210.6	5.08	210.6	5.5	210.6	0.15
211.5	1.52	211.5	-2.07	211.5	1.19	211.5	-0.74	211.5	1.95	211.5	3.81	211.5	1.9	211.5	1.08	211.5	1.8	211.5	-0.04	211.5	-0.27	211.5	2.55	211.5	-0.6	211.5	-0.38	211.5	1.48	211.5	-5.04	211.5	-2.08	211.5	-0.92	211.5	1.77	211.5	1.71	211.5	4.76	211.5	-1.05	211.5	2.2	211.5	6.33	211.5	1.59
212.4	0.2	212.4	-2.34	212.4	3.77	212.4	-1.48	212.4	2.06	212.4	3.08	212.4	1.05	212.4	0.27	212.4	3.25	212.4	-0.05	212.4	-0.79	212.4	1.52	212.4	1.12	212.4	2.63	212.4	2.04	212.4	-2.4	212.4	-1.43	212.4	-0.17	212.4	5.34	212.4	2.52	212.4	4.03	212.4	6.17	212.4	5.02	212.4	8.93	212.4	1.18
213.3	2.71	213.3	-0.27	213.3	3.94	213.3	-1.48	213.3	2.9	213.3	6.2	213.3	0.83	213.3	0.54	213.3	3.23	213.3	-2.26	213.3	1.67	213.3	0.95	213.3	-1.58	213.3	-2.07	213.3	0.67	213.3	-2.06	213.3	-1.63	213.3	-1.52	213.3	3.92	213.3	0.81	213.3	6.67	213.3	1.48	213.3	2.63	213.3	6.62	213.3	0.83
214.2	2.7	214.2	-2.82	214.2	3.84	214.2	-3.61	214.2	2.57	214.2	3.16	214.2	0.61	214.2	1.82	214.2	3.44	214.2	-1.56	214.2	-0.35	214.2	0.93	214.2	0.26	214.2	1.75	214.2	-0.69	214.2	-1.61	214.2	-0.79	214.2	-1.31	214.2	3.13	214.2	1.22	214.2	3.68	214.2	1.51	214.2	3.63	214.2	6.85	214.2	0.81
215.1	-0.05	215.1	-3.62	215.1	5.43	215.1	0	215.1	4.65	215.1	2.01	215.1	-1.16	215.1	0.32	215.1	5.42	215.1	-2.03	215.1	1.65	215.1	1.83	215.1	0.38	215.1	1.19	215.1	0.6	215.1	-3.19	215.1	-1.17	215.1	-0.14	215.1	3.69	215.1	1.11	215.1	3.88	215.1	1.44	215.1	4.59	215.1	4.27	215.1	1.07
216	1.68	216	-2.51	216	2.35	216	-0.43	216	3.04	216	4.09	216	1.1	216	-0.4	216	4.12	216	-0.95	216	0.3	216	3.25	216	-0.33	216	-0.31	216	3.25	216	-2.21	216	-0.94	216	0.08	216	2.27	216	1.61	216	5.87	216	1.76	216	3.15	216	8.33	216	0.07
216.9	4.19	216.9	-3.11	216.9	1.71	216.9	-2.32	216.9	3.79	216.9	1.88	216.9	-0.5	216.9	-0.68	216.9	1.21	216.9	-1.13	216.9	1.16	216.9	2.66	216.9	-1.77	216.9	-0.71	216.9	1.21	216.9	-4.31	216.9	-0.92	216.9	-0.57	216.9	1.44	216.9	1.73	216.9	6.67	216.9	2.02	216.9	2.05	216.9	6.41	216.9	0.09
217.8	1.39	217.8	-3.46	217.8	4.55	217.8	0.35	217.8	4.61	217.8	2.83	217.8	-0.86	217.8	0.29	217.8	2.68	217.8	0.1	217.8	0.95	217.8	2.51	217.8	-2.96	217.8	-0.29	217.8	1.88	217.8	-1.65	217.8	0.37	217.8	0.01	217.8	2.05	217.8	0.08	217.8	3.84	217.8	1.61	217.8	4.15	217.8	6.26	217.8	1.43
218.7	2.66	218.7	-4.29	218.7	1.33	218.7	-0.67	218.7	5.4	218.7	4.78	218.7	1.66	218.7	0.15	218.7	3.1	218.7	-3.3	218.7	0.39	218.7	3.39	218.7	0.74	218.7	-0.66	218.7	0.49	218.7	-1.89	218.7	0.49	218.7	-0.52	218.7	0.55	218.7	-0.37	218.7	6.94	218.7	1.5	218.7	2.05	218.7	5.78	218.7	0.1
219.6	1.72	219.6	-2.2	219.6	4.49	219.6	-1.45	219.6	4.66	219.6	0.78	219.6	2.58	219.6	0.34	219.6	5.49	219.6	-1.57	219.6	1.52	219.6	-0.12	219.6	0.4	219.6	-1.21	219.6	1.41	219.6	-0.6	219.6	-1.29	219.6	-1.55	219.6	1.17	219.6	2.04	219.6	5.26	219.6	0.49	219.6	2.68	219.6	3.53	219.6	-0.07
220.5	2.66	220.5	-4.23	220.5	2.85	220.5	-0.36	220.5	2.99	220.5	1.97	220.5	1.39	220.5	0.11	220.5	3.94	220.5	0.9	220.5	1.86	220.5	-0.06	220.5	-0.01	220.5	2.02	220.5	-0.82	220.5	-3.42	220.5	0.73	220.5	-1.18	220.5	2.89	220.5	2.33	220.5	2.52	220.5	-0.58	220.5	3.22	220.5	5.62	220.5	2.04
221.4	2.62	221.4	-3.11	221.4	7.08	221.4	-1.67	221.4	3.1	221.4	3.48	221.4	1.6	221.4	0.39	221.4	6.86	221.4	-2.06	221.4	1.55	221.4	1	221.4	-1.83	221.4	-0.37	221.4	1.04	221.4	-2.53	221.4	0.21	221.4	1.65	221.4	1.74	221.4	2.29	221.4	4.69	221.4	1.26	221.4	6.58	221.4	9.05	221.4	-1.49
222.3	2.74	222.3	-4.07	222.3	3.09	222.3	1.23	222.3	2.97	222.3	2.24	222.3	0.19	222.3	0.72	222.3	3.16	222.3	2.2	222.3	0.18	222.3	0.42	222.3	-2.18	222.3	0.94	222.3	0.01	222.3	-3.41	222.3	0.86	222.3	-0.24	222.3	0.04	222.3	2.53	222.3	3.39	222.3	0.18	222.3	5.35	222.3	6.98	222.3	0.06
223.2	3.62	223.2	-4.03	223.2	5.27	223.2	-2.26	223.2	1.63	223.2	5.08	223.2	2.33	223.2	0.4	223.2	4.34	223.2	0.93	223.2	0.53	223.2	3.79	223.2	0.87	223.2	-0.96	223.2	3.13	223.2	-2.75	223.2	1.99	223.2	1.89	223.2	1.71	223.2	2.13	223.2	4.55	223.2	-0.52	223.2	5.71	223.2	7.09	223.2	-0.27
224.1	4.14	224.1	-6.64	224.1	0.86	224.1	0.92	224.1	2.31	224.1	2.51	224.1	3.83	224.1	-0.87	224.1	2.88	224.1	-1.03	224.1	-0.92	224.1	2.94	224.1	1.11	224.1	-1.31	224.1	1.57	224.1	-3.13	224.1	-0.79	224.1	0.48	224.1	2.77	224.1	1.28	224.1	3.24	224.1	2.31	224.1	5.51	224.1	7.54	224.1	0.38
225	2.83	225	-4.3	225	2.81	225	-1.46	225	2.84	225	2.9	225	1.17	225	-0.96	225	3.76	225	-2.49	225	0.45	225	0.65	225	-0.68	225	-0.93	225	1.19	225	-4.94	225	-0.54	225	-0.13	225	1.28	225	2.1	225	3.91	225	0	225	3.81	225	5.93	225	-0.96
225.9	0.19	225.9	-2.13	225.9	3.23	225.9	-0.54	225.9	2.94	225.9	4.37	225.9	0.38	225.9	2.75	225.9	2.64	225.9	-0.5	225.9	1.2	225.9	0.49	225.9	-2.88	225.9	1.44	225.9	0.03	225.9	-1.85	225.9	0.22	225.9	-4.07	225.9	2.48	225.9	3.3	225.9	4.6	225.9	1.07	225.9	5.11	225.9	5.04	225.9	2.15
226.8	3.81	226.8	-3.89	226.8	1.62	226.8	-3	226.8	2.47	226.8	3.33	226.8	0.64	226.8	-0.18	226.8	2.01	226.8	-1.22	226.8	0.87	226.8	1.5	226.8	-1.48	226.8	-0.28	226.8	-0.22	226.8	-2.17	226.8	-0.39	226.8	-0.44	226.8	3.58	226.8	0.66	226.8	3.58	226.8	3.29	226.8	3.03	226.8	6.2	226.8	3.73
227.7	2.51	227.7	-2.98	227.7	4.95	227.7	1.35	227.7	3.62	227.7	4.05	227.7	-0.12	227.7	1.22	227.7	3.8	227.7	0.4	227.7	3.09	227.7	1.37	227.7	-2.33	227.7	1.05	227.7	0.03	227.7	-4.32	227.7	-0.8	227.7	-2.94	227.7	2.92	227.7	1.93	227.7	5.69	227.7	-1.4	227.7	0.33	227.7	6.23	227.7	0.28
228.6	1.41	228.6	-4.53	228.6	4.61	228.6	-1.45	228.6	3.01	228.6	4.09	228.6	2.72	228.6	-0.41	228.6	2.39	228.6	1	228.6	3.61	228.6	2.95	228.6	0.16	228.6	-0.72	228.6	2.86	228.6	-2.19	228.6	0.18	228.6	0.5	228.6	1.93	228.6	2.81	228.6	4.31	228.6	0.43	228.6	2.81	228.6	7.25	228.6	0.66
229.5	1.38	229.5	-1.81	229.5	1.79	229.5	-1.08	229.5	3.97	229.5	5.26	229.5	1.08	229.5	0.98	229.5	1.86	229.5	-1.75	229.5	-0.92	229.5	3.28	229.5	-1.03	229.5	0.15	229.5	1.27	229.5	-2.79	229.5	-1.09	229.5	-0.56	229.5	3.72	229.5	4.2	229.5	5.99	229.5	3.1	229.5	2.92	229.5	6.01	229.5	2.63
230.4	1.42	230.4	-1.78	230.4	3.6	230.4	1.58	230.4	3.09	230.4	1.1	230.4	-0.29	230.4	0.53	230.4	2.14	230.4	0.02	230.4	-1.08	230.4	2.98	230.4	-1.32	230.4	-0.85	230.4	-1.58	230.4	-4.61	230.4	-1.19	230.4	0.27	230.4	2.55	230.4	2.29	230.4	3.6	230.4	0.54	230.4	6	230.4	8.48	230.4	3.35
231.3	1.66	231.3	-2.94	231.3	3.57	231.3	-1.88	231.3	3.45	231.3	2.49	231.3	2.17	231.3	0.65	231.3	3.31	231.3	-0.48	231.3	0.57	231.3	1.89	231.3	-1.21	231.3	0.57	231.3	1.52	231.3	-1.4	231.3	-1.72	231.3	-1.3	231.3	1.03	231.3	3.95	231.3	5.98	231.3	2.99	231.3	1.28	231.3	9.92	231.3	-0.56
232.2	0.95	232.2	-1.5	232.2	0.36	232.2	0.65	232.2	1.95	232.2	0.46	232.2	1.16	232.2	1.38	232.2	3.7	232.2	-0.67	232.2	0.64	232.2	1.69	232.2	-1.29	232.2	-0.01	232.2	1.34	232.2	-4.65	232.2	-0.77	232.2	-3.07	232.2	1.97	232.2	2.18	232.2	4.83	232.2	1.43	232.2	3.92	232.2	5.85	232.2	0.2
233.1	2.39	233.1	-4.38	233.1	1.48	233.1	-2.89	233.1	4.14	233.1	3.17	233.1	-0.24	233.1	0.11	233.1	1.21	233.1	-1.31	233.1	0.66	233.1	2.78	233.1	-2.36	233.1	-0.98	233.1	0.21	233.1	-3.31	233.1	-0.3	233.1	2.26	233.1	0.19	233.1	1.12	233.1	4.47	233.1	1.65	233.1	4.76	233.1	8.03	233.1	-1.88
234	1.4	234	-2.97	234	2.43	234	-0.6	234	2.22	234	1.58	234	0.73	234	0.86	234	4.91	234	-1.39	234	0.35	234	1.65	234	0.3	234	1.17	234	0.65	234	-4	234	-0.56	234	-3.69	234	4.07	234	3.61	234	4.56	234	0.75	234	3.57	234	6.97	234	1.24
234.9	5.09	234.9	-2.5	234.9	4.56	234.9	-1.43	234.9	6.28	234.9	5.46	234.9	1.36	234.9	2.31	234.9	2.01	234.9	-1.76	234.9	1.03	234.9	2.74	234.9	-1.51	234.9	2.65	234.9	0.16	234.9	-4.71	234.9	-0.82	234.9	-0.9	234.9	-0.38	234.9	4.18	234.9	6.3	234.9	1.33	234.9	3.81	234.9	7.05	234.9	0.38
235.8	4.64	235.8	-1.48	235.8	3.91	235.8	-2.7	235.8	2.3	235.8	2.18	235.8	2.85	235.8	0.44	235.8	2.93	235.8	-0.93	235.8	0.5	235.8	1.72	235.8	-0.84	235.8	-1.83	235.8	0.09	235.8	-3.27	235.8	-0.75	235.8	-0.47	235.8	4.07	235.8	0.77	235.8	5.46	235.8	-0.8	235.8	2.39	235.8	6.52	235.8	1.86
236.7	2.25	236.7	-3.59	236.7	3.33	236.7	0.71	236.7	4.61	236.7	3.05	236.7	1.14	236.7	0.8	236.7	2.62	236.7	-2.09	236.7	3.02	236.7	0.52	236.7	-1.17	236.7	2.34	236.7	2.36	236.7	-3.61	236.7	-1.67	236.7	-1.61	236.7	2.25	236.7	3.34	236.7	5.53	236.7	1.35	236.7	6.1	236.7	6.26	236.7	0.74
237.6	1.92	237.6	-3.84	237.6	3.06	237.6	-2.49	237.6	5.15	237.6	4.35	237.6	0.57	237.6	0.47	237.6	4.2	237.6	-1.89	237.6	1.51	237.6	2.18	237.6	-0.08	237.6	-0.17	237.6	-0.47	237.6	-3.73	237.6	-1.69	237.6	-1.67	237.6	2.44	237.6	0.43	237.6	4.51	237.6	1.53	237.6	1.54	237.6	7.47	237.6	0.04
238.5	0.6	238.5	-3.46	238.5	6.14	238.5	-2.33	238.5	5.45	238.5	3.54	238.5	0.43	238.5	-2.32	238.5	4.97	238.5	-1.44	238.5	1.71	238.5	-0.28	238.5	-0.91	238.5	-0.9	238.5	2.2	238.5	-3.31	238.5	0.44	238.5	-0.93	238.5	0.36	238.5	2.41	238.5	4.96	238.5	1.34	238.5	4.95	238.5	8.03	238.5	1.64
239.4	2.62	239.4	-2.89	239.4	1.82	239.4	-0.8	239.4	3.78	239.4	4.24	239.4	1.25	239.4	3.59	239.4	0.78	239.4	-1.89	239.4	1.32	239.4	2.27	239.4	-0.36	239.4	3.53	239.4	0.84	239.4	-4.5	239.4	-0.07	239.4	1.19	239.4	3.92	239.4	2.75	239.4	3.26	239.4	1.13	239.4	6.75	239.4	5.94	239.4	0.56
240.3	3.57	240.3	-4.91	240.3	3.3	240.3	-1.1	240.3	2.87	240.3	3.94	240.3	2.09	240.3	-0.46	240.3	1.44	240.3	-2.45	240.3	0.01	240.3	0.14	240.3	0.64	240.3	1.13	240.3	-0.83	240.3	-2.11	240.3	-0.81	240.3	-2.37	240.3	2.05	240.3	2.17	240.3	3.54	240.3	2.19	240.3	4.41	240.3	7.84	240.3	0.54
241.2	2.66	241.2	-2.59	241.2	4.02	241.2	-0.64	241.2	2.88	241.2	3.67	241.2	-0.52	241.2	0.01	241.2	3.26	241.2	-1.09	241.2	2.64	241.2	5.03	241.2	-1.45	241.2	0.4	241.2	0.54	241.2	-5.37	241.2	0.27	241.2	1.34	241.2	1.44	241.2	3.75	241.2	6.47	241.2	0.21	241.2	3.89	241.2	5.65	241.2	0.4
242.1	2.02	242.1	-2.59	242.1	4.19	242.1	-1.91	242.1	4.98	242.1	1.8	242.1	0.6	242.1	1.42	242.1	4.37	242.1	-2.59	242.1	0.45	242.1	2.51	242.1	-1.49	242.1	-0.05	242.1	2.78	242.1	-3.7	242.1	-0.69	242.1	-1.1	242.1	3.59	242.1	2.46	242.1	6.99	242.1	-0.43	242.1	1.98	242.1	7.14	242.1	2.88
243	3.45	243	-2.26	243	6.84	243	-2.3	243	1.37	243	5.89	243	1.81	243	2.29	243	5.48	243	-0.18	243	-0.34	243	3.18	243	-0.69	243	-2.04	243	2.42	243	-1.57	243	-2.8	243	-0.39	243	4.47	243	0.44	243	4.91	243	2.99	243	1.37	243	6.13	243	2.64
243.9	3.54	243.9	-2.29	243.9	4.76	243.9	-1.09	243.9	2.7	243.9	2.8	243.9	3.65	243.9	1.06	243.9	1.81	243.9	-3.02	243.9	0.99	243.9	5.65	243.9	-0.57	243.9	0.24	243.9	0.01	243.9	-4.3	243.9	-0.27	243.9	1.86	243.9	2.92	243.9	4.04	243.9	2.67	243.9	1.37	243.9	2.4	243.9	7.19	243.9	0.86
244.8	3.42	244.8	-3.11	244.8	4.24	244.8	1.4	244.8	3.93	244.8	4.38	244.8	-0.12	244.8	1.91	244.8	2.25	244.8	-0.58	244.8	2.4	244.8	-0.02	244.8	-0.86	244.8	-0.56	244.8	0.66	244.8	-5.23	244.8	-0.8	244.8	-0.24	244.8	3.72	244.8	-0.1	244.8	6.35	244.8	2.69	244.8	4.14	244.8	6.25	244.8	1.63
245.7	3.46	245.7	-3.19	245.7	1.85	245.7	1.52	245.7	2.34	245.7	3.59	245.7	1.39	245.7	1.21	245.7	3.59	245.7	0.58	245.7	-0.58	245.7	6.89	245.7	-2.03	245.7	-1.63	245.7	0.91	245.7	-3.35	245.7	0.07	245.7	1.91	245.7	2.92	245.7	1.77	245.7	6.03	245.7	2.61	245.7	2.8	245.7	7.31	245.7	-0.34
246.6	3.82	246.6	-3.5	246.6	4.23	246.6	-2.67	246.6	1.53	246.6	3.7	246.6	0.72	246.6	1.03	246.6	4.62	246.6	-3.03	246.6	-0.26	246.6	0.08	246.6	-1.07	246.6	-0.73	246.6	2.91	246.6	-4.85	246.6	-1.18	246.6	-0.07	246.6	4.63	246.6	1.48	246.6	5.66	246.6	2.22	246.6	3.75	246.6	4.99	246.6	0.83
247.5	3.87	247.5	-1.7	247.5	6.18	247.5	-2	247.5	3.87	247.5	4.82	247.5	0.91	247.5	1.78	247.5	5.25	247.5	-0.25	247.5	0.47	247.5	-0.17	247.5	-4.43	247.5	0.7	247.5	1.18	247.5	-4.5	247.5	1.67	247.5	-0.8	247.5	1.72	247.5	4.66	247.5	5.42	247.5	0.82	247.5	3.62	247.5	6.41	247.5	-0.12
248.4	0.6	248.4	-1.78	248.4	3.15	248.4	-0.86	248.4	5.36	248.4	1.84	248.4	0.13	248.4	1.69	248.4	4.89	248.4	0.19	248.4	2.2	248.4	1.65	248.4	-1.92	248.4	0.07	248.4	0.8	248.4	-3.84	248.4	1.67	248.4	-0.57	248.4	2.66	248.4	2.03	248.4	4.76	248.4	1.52	248.4	4.25	248.4	7.48	248.4	0.51
249.3	2.66	249.3	-3.37	249.3	4.06	249.3	0.24	249.3	3.02	249.3	3.41	249.3	2.9	249.3	0.1	249.3	4.07	249.3	-0.95	249.3	0.69	249.3	2.36	249.3	-2.43	249.3	0.6	249.3	0.86	249.3	-2.65	249.3	0.57	249.3	-2.15	249.3	2.09	249.3	3.95	249.3	4.42	249.3	3.54	249.3	3.99	249.3	8.32	249.3	-0.08
250.2	3.06	250.2	-2.48	250.2	3.02	250.2	-2.82	250.2	1.56	250.2	6.4	250.2	-0.14	250.2	1.36	250.2	6.45	250.2	-3.17	250.2	1.16	250.2	1.14	250.2	-1.59	250.2	-0.01	250.2	3.54	250.2	-4.75	250.2	0.82	250.2	-2.45	250.2	2.73	250.2	1.21	250.2	4.58	250.2	4.76	250.2	3.93	250.2	7.81	250.2	2.43
251.1	2.17	251.1	-3.97	251.1	5.21	251.1	-0.89	251.1	5.15	251.1	2.61	251.1	1.09	251.1	2.6	251.1	4.3	251.1	-1.7	251.1	2.54	251.1	1.74	251.1	-0.84	251.1	-1.22	251.1	2.46	251.1	-2.87	251.1	0.14	251.1	-1.81	251.1	2.15	251.1	2.81	251.1	3.51	251.1	2.94	251.1	4.21	251.1	5.52	251.1	1.92
252	3.61	252	-3.92	252	4.06	252	-0.52	252	5.69	252	1.95	252	1.91	252	0.92	252	3.33	252	-1.26	252	3.34	252	0.94	252	-2.29	252	0.21	252	1.17	252	-2.64	252	0.87	252	-0.81	252	0.93	252	1.46	252	5.81	252	3.01	252	2.39	252	5.98	252	0.76
252.9	2.37	252.9	-3.24	252.9	3.54	252.9	-0.76	252.9	3.43	252.9	4.5	252.9	1.16	252.9	2.23	252.9	2.64	252.9	-2.17	252.9	1.68	252.9	1.84	252.9	0.04	252.9	-0.64	252.9	0.37	252.9	-5.47	252.9	-1.12	252.9	-0.23	252.9	1.65	252.9	2.97	252.9	8.6	252.9	1.51	252.9	3.91	252.9	6.27	252.9	-1
253.8	2.56	253.8	-2.19	253.8	4.44	253.8	-1.2	253.8	4.05	253.8	4.58	253.8	0.23	253.8	1.12	253.8	4.57	253.8	-2.48	253.8	-0.62	253.8	3.59	253.8	-0.44	253.8	0.55	253.8	1.5	253.8	-4.19	253.8	-0.52	253.8	-1.7	253.8	3.33	253.8	0.97	253.8	5.87	253.8	2.49	253.8	5.59	253.8	4.18	253.8	2.46
254.7	4.97	254.7	-1.17	254.7	3.15	254.7	1.41	254.7	3.68	254.7	4.62	254.7	0.3	254.7	3.62	254.7	3.02	254.7	-2.51	254.7	-1.29	254.7	1.91	254.7	-2.78	254.7	1.88	254.7	3.41	254.7	-4.39	254.7	-1.57	254.7	-1.89	254.7	3.98	254.7	4.61	254.7	7.57	254.7	3.08	254.7	3.39	254.7	6.34	254.7	2.54
255.6	4.82	255.6	-4.57	255.6	5.99	255.6	-0.03	255.6	5.24	255.6	1.34	255.6	0.49	255.6	0.45	255.6	3.79	255.6	-0.97	255.6	3.87	255.6	0.39	255.6	-0.78	255.6	-1.2	255.6	-0.07	255.6	-3.04	255.6	1.39	255.6	-3.64	255.6	3.03	255.6	2.07	255.6	3.94	255.6	-1.56	255.6	3.95	255.6	3.66	255.6	-1.28
256.5	3.54	256.5	-3.09	256.5	1.4	256.5	0.2	256.5	2.61	256.5	4.19	256.5	1.65	256.5	2.24	256.5	3.77	256.5	1.03	256.5	-0.29	256.5	3.72	256.5	-1.87	256.5	-0.9	256.5	2.3	256.5	-3.11	256.5	-1.29	256.5	-1.15	256.5	0.14	256.5	1.2	256.5	7.82	256.5	1.77	256.5	4.78	256.5	4.01	256.5	1.87
257.4	2.84	257.4	-4.34	257.4	3.41	257.4	-3.11	257.4	2.43	257.4	0.85	257.4	-0.6	257.4	-1.87	257.4	3.13	257.4	-1.71	257.4	3.54	257.4	3.11	257.4	-2.39	257.4	-1.05	257.4	-0.04	257.4	-2.64	257.4	0.98	257.4	-3.14	257.4	1.52	257.4	2.86	257.4	4.35	257.4	2.61	257.4	2.37	257.4	5.84	257.4	-1.74
258.3	2.15	258.3	-3.97	258.3	5.62	258.3	-1.54	258.3	5.94	258.3	5.28	258.3	2.43	258.3	-2.22	258.3	5.98	258.3	-0.73	258.3	1.32	258.3	4.27	258.3	-0.32	258.3	-1.41	258.3	2.45	258.3	-3.72	258.3	-1.19	258.3	-0.98	258.3	2.06	258.3	2.35	258.3	3.51	258.3	3.23	258.3	4.72	258.3	7.66	258.3	-0.05
259.2	3.93	259.2	-2.56	259.2	4.23	259.2	-2.73	259.2	2.28	259.2	5.86	259.2	-0.33	259.2	2.94	259.2	2.7	259.2	-0.72	259.2	-0.71	259.2	4.29	259.2	-2.64	259.2	2.56	259.2	0.37	259.2	-3.25	259.2	0.83	259.2	-1.09	259.2	3.36	259.2	4.38	259.2	4.11	259.2	3.13	259.2	4.33	259.2	6.88	259.2	-1.39
260.1	2.85	260.1	-2.73	260.1	4.1	260.1	-0.52	260.1	4.98	260.1	3.73	260.1	1.79	260.1	2.26	260.1	1.91	260.1	2.17	260.1	1.32	260.1	5.09	260.1	-1.75	260.1	-1.58	260.1	2.27	260.1	-4.52	260.1	-2.04	260.1	-2.55	260.1	2.78	260.1	2.09	260.1	7.99	260.1	-0.55	260.1	4.67	260.1	4.29	260.1	1.32
261	2.36	261	-3.56	261	5.99	261	-0.56	261	3.04	261	5.49	261	-1.3	261	0.78	261	2.01	261	-1.97	261	1.66	261	1.77	261	-5.28	261	-1.09	261	-0.41	261	-7.47	261	0.65	261	-0.62	261	1.27	261	2.27	261	5.34	261	1.18	261	4.69	261	7.22	261	0.24
261.9	3.1	261.9	-3.44	261.9	5.41	261.9	-0.02	261.9	3.67	261.9	5.8	261.9	1.33	261.9	2.17	261.9	2.45	261.9	-1.27	261.9	-2.2	261.9	1.94	261.9	0.12	261.9	0.78	261.9	-0.55	261.9	-5.65	261.9	-2.6	261.9	-0.87	261.9	3.63	261.9	2.7	261.9	6	261.9	-0.56	261.9	1.36	261.9	7.74	261.9	0.1
262.8	2.05	262.8	-6.19	262.8	5	262.8	-2.32	262.8	6.3	262.8	4.74	262.8	1.44	262.8	0.08	262.8	4.15	262.8	-0.23	262.8	2.88	262.8	2.6	262.8	-2.42	262.8	-0.41	262.8	1.92	262.8	-3.85	262.8	-1.33	262.8	2.42	262.8	4.22	262.8	2.97	262.8	6.99	262.8	3.13	262.8	3.62	262.8	10.42	262.8	2.76
263.7	1.79	263.7	-3.88	263.7	4.83	263.7	0.03	263.7	3.21	263.7	5.53	263.7	-1.96	263.7	1.9	263.7	3.66	263.7	-0.97	263.7	2.36	263.7	4.03	263.7	-1.47	263.7	2.87	263.7	1.38	263.7	-3.77	263.7	-0.97	263.7	-1.33	263.7	5.75	263.7	4.34	263.7	7.49	263.7	1.55	263.7	2.14	263.7	6.37	263.7	-0.16
264.6	3.63	264.6	-1.92	264.6	5.26	264.6	-1.5	264.6	2.94	264.6	2.23	264.6	2.53	264.6	0.79	264.6	6.34	264.6	-1.42	264.6	-1.5	264.6	0.69	264.6	0.03	264.6	1.41	264.6	-1.68	264.6	-6.57	264.6	-1.45	264.6	-1.23	264.6	3.74	264.6	2.34	264.6	5.48	264.6	1.34	264.6	3.99	264.6	7.09	264.6	1.11
265.5	5.78	265.5	-2.85	265.5	4.23	265.5	0.07	265.5	2.32	265.5	2.52	265.5	2.69	265.5	-0.61	265.5	2.41	265.5	-1.99	265.5	2.31	265.5	2.8	265.5	-1.42	265.5	1.1	265.5	0.95	265.5	-3.97	265.5	-0.75	265.5	1.69	265.5	4.69	265.5	1.51	265.5	5.44	265.5	1.96	265.5	2.29	265.5	10.54	265.5	1.49
266.4	3.21	266.4	-3.76	266.4	5.62	266.4	2.1	266.4	4.81	266.4	6.33	266.4	1.5	266.4	0.23	266.4	4.18	266.4	2.08	266.4	1.9	266.4	5.32	266.4	-2.78	266.4	-2.51	266.4	1.93	266.4	-2.41	266.4	-3.1	266.4	0.5	266.4	0.85	266.4	3.36	266.4	4.86	266.4	0.4	266.4	3.87	266.4	5.86	266.4	1.76
267.3	3.13	267.3	-3.99	267.3	6.66	267.3	-0.63	267.3	2.83	267.3	3.47	267.3	1.54	267.3	-1.24	267.3	3.75	267.3	-2.79	267.3	-1.34	267.3	-0.16	267.3	-1.7	267.3	-1.64	267.3	0.96	267.3	-3.55	267.3	-1.41	267.3	-1.72	267.3	2.27	267.3	1.31	267.3	4.05	267.3	3.42	267.3	2.78	267.3	5.83	267.3	1.67
268.2	2.52	268.2	-2.74	268.2	2.67	268.2	0.53	268.2	4.29	268.2	5.07	268.2	-1.91	268.2	3.86	268.2	2.02	268.2	-0.92	268.2	0.07	268.2	5.24	268.2	-0.74	268.2	2.42	268.2	-0.23	268.2	-5.19	268.2	-2.04	268.2	0.1	268.2	4.91	268.2	3.69	268.2	4.1	268.2	-0.62	268.2	2.24	268.2	9.55	268.2	-0.01
269.1	2.1	269.1	-4.16	269.1	6.66	269.1	-0.45	269.1	2.2	269.1	4.53	269.1	1.24	269.1	2.6	269.1	3.78	269.1	-1.74	269.1	-0.64	269.1	5.34	269.1	-0.8	269.1	-1.48	269.1	0.6	269.1	-3.47	269.1	-2.95	269.1	1.49	269.1	5.01	269.1	-0.26	269.1	4.51	269.1	-0.68	269.1	5.94	269.1	7	269.1	1.13
270	2.41	270	-3.41	270	5.25	270	1.99	270	3.88	270	3.88	270	1.23	270	2.66	270	3.18	270	-2.71	270	1.81	270	3.39	270	-0.96	270	2.14	270	1.37	270	-6.31	270	-2.33	270	0.81	270	1.81	270	3.85	270	6.5	270	2.84	270	3.3	270	7.22	270	0.1
270.9	2.55	270.9	-1.59	270.9	3.38	270.9	0.13	270.9	2.27	270.9	3.02	270.9	1.14	270.9	0.83	270.9	3.24	270.9	1.23	270.9	-0.97	270.9	3.11	270.9	-1.99	270.9	-1.38	270.9	3.32	270.9	-4.1	270.9	-1.59	270.9	0.45	270.9	1.04	270.9	2.72	270.9	8.03	270.9	2.34	270.9	2.33	270.9	8.06	270.9	0.33
271.8	2.42	271.8	-4.7	271.8	5.27	271.8	-0.68	271.8	5	271.8	4.36	271.8	1.71	271.8	1.73	271.8	4.9	271.8	-0.77	271.8	0.64	271.8	3.83	271.8	-1.41	271.8	0.86	271.8	1.19	271.8	-3.04	271.8	-2.19	271.8	0.76	271.8	4.6	271.8	4.03	271.8	4.48	271.8	2.99	271.8	3.79	271.8	6.79	271.8	2.07
272.7	2.66	272.7	-2.32	272.7	3.11	272.7	1.45	272.7	0.25	272.7	2.99	272.7	0.68	272.7	2.59	272.7	5.2	272.7	0.76	272.7	-1.2	272.7	2.52	272.7	0.41	272.7	0.47	272.7	-0.46	272.7	-3.42	272.7	-2.57	272.7	0.02	272.7	4.56	272.7	4.01	272.7	3.44	272.7	2.14	272.7	0.81	272.7	9.21	272.7	2.36
273.6	3.42	273.6	-3.61	273.6	3.7	273.6	-2.61	273.6	4.99	273.6	3.42	273.6	4.12	273.6	0.9	273.6	1.32	273.6	-0.5	273.6	2.57	273.6	3.77	273.6	1.51	273.6	1.34	273.6	-0.56	273.6	-4.85	273.6	-2.11	273.6	-0.18	273.6	3.13	273.6	3.17	273.6	6.18	273.6	0.88	273.6	1.63	273.6	3.13	273.6	-0.43
274.5	1.29	274.5	-2.25	274.5	3.17	274.5	0.86	274.5	3.76	274.5	1.32	274.5	1.12	274.5	0.25	274.5	2.74	274.5	0.59	274.5	0.84	274.5	0.96	274.5	-1.95	274.5	-0.09	274.5	1.33	274.5	-6.07	274.5	0.29	274.5	-0.51	274.5	1.8	274.5	0.69	274.5	6.28	274.5	5	274.5	2.76	274.5	11.49	274.5	0.32
275.4	2.74	275.4	-2.42	275.4	4.12	275.4	-0.48	275.4	3.67	275.4	3.03	275.4	-1.5	275.4	-0.03	275.4	4.24	275.4	-2.56	275.4	0.62	275.4	2.32	275.4	-2.36	275.4	0.7	275.4	-0.77	275.4	-4.15	275.4	-1.5	275.4	-2.23	275.4	3.63	275.4	1.61	275.4	6.33	275.4	1.11	275.4	4.41	275.4	7.41	275.4	2.13
276.3	3.4	276.3	-3.88	276.3	4.66	276.3	-0.98	276.3	2.57	276.3	2.88	276.3	4.15	276.3	0.34	276.3	5.31	276.3	-1.03	276.3	0.15	276.3	0.38	276.3	0.33	276.3	0.93	276.3	0.89	276.3	-3.58	276.3	-2.45	276.3	-3.24	276.3	3.05	276.3	5.07	276.3	5.77	276.3	1.99	276.3	2.6	276.3	6.68	276.3	1.06
277.2	3.55	277.2	-2.89	277.2	3.99	277.2	-1	277.2	2.62	277.2	5.59	277.2	0.98	277.2	-0.97	277.2	3.89	277.2	-1.13	277.2	-0.74	277.2	2.55	277.2	-2.46	277.2	-0.86	277.2	1.32	277.2	-3.91	277.2	1.33	277.2	0.23	277.2	2.03	277.2	2.11	277.2	4.56	277.2	0.49	277.2	3.26	277.2	9.57	277.2	0.31
278.1	3.4	278.1	-2.63	278.1	5.72	278.1	-1.76	278.1	4.02	278.1	3.61	278.1	0.73	278.1	1.69	278.1	3.72	278.1	-1.32	278.1	1.41	278.1	3.79	278.1	-1.28	278.1	-1.07	278.1	-1.33	278.1	-4.98	278.1	-0.04	278.1	-2.86	278.1	3.24	278.1	2.86	278.1	5.02	278.1	1.07	278.1	3.51	278.1	6.27	278.1	-1
279	1.58	279	-3.76	279	4.22	279	-0.08	279	5.07	279	3.91	279	-0.83	279	-0.05	279	2.7	279	-2.08	279	1.22	279	0.44	279	-2.97	279	0.13	279	0.11	279	-4.7	279	0.06	279	0.62	279	1.54	279	4.14	279	7.23	279	3.53	279	4.98	279	8.72	279	-1.01
279.9	2.74	279.9	-0.96	279.9	4.85	279.9	-1.78	279.9	4.63	279.9	3.63	279.9	4.39	279.9	2.26	279.9	4.74	279.9	-0.97	279.9	0.47	279.9	3.31	279.9	0.67	279.9	0.15	279.9	3.2	279.9	-6.1	279.9	-1.11	279.9	-0.17	279.9	2.32	279.9	2.6	279.9	6.7	279.9	1.09	279.9	4.74	279.9	6.79	279.9	-0.64
280.8	1.07	280.8	-4.13	280.8	2.26	280.8	-1.78	280.8	5.66	280.8	4.13	280.8	1.91	280.8	4.04	280.8	4.16	280.8	-1.7	280.8	3.37	280.8	0.45	280.8	1.41	280.8	2.06	280.8	2.16	280.8	-1.58	280.8	-0.47	280.8	-0.16	280.8	1.95	280.8	2.71	280.8	7.64	280.8	5.14	280.8	4.27	280.8	5.05	280.8	0.65
281.7	1.57	281.7	-3.37	281.7	3.53	281.7	0.08	281.7	3.85	281.7	6.07	281.7	0.9	281.7	0.65	281.7	4.13	281.7	-0.55	281.7	0.15	281.7	2.77	281.7	-1.09	281.7	0.16	281.7	0.85	281.7	-4.94	281.7	-0.85	281.7	-0.99	281.7	2.63	281.7	2.92	281.7	6.98	281.7	2.32	281.7	3.26	281.7	8.74	281.7	-0.16
282.6	2.76	282.6	-5.25	282.6	4.45	282.6	-0.39	282.6	5.78	282.6	7.33	282.6	3.76	282.6	-1.03	282.6	2.23	282.6	-1.98	282.6	0.23	282.6	3.78	282.6	-0.14	282.6	-2.36	282.6	1.14	282.6	-4.15	282.6	0.24	282.6	2.43	282.6	3.18	282.6	1.97	282.6	3.5	282.6	0.48	282.6	3.68	282.6	10.52	282.6	0.43
283.5	3.16	283.5	-2.49	283.5	5.52	283.5	0.34	283.5	5.15	283.5	3.13	283.5	1.71	283.5	0.88	283.5	2.87	283.5	1.17	283.5	0.86	283.5	0.97	283.5	-1.09	283.5	-1.21	283.5	1.59	283.5	-5.94	283.5	-0.57	283.5	-2.14	283.5	0.55	283.5	4.36	283.5	9.37	283.5	0.81	283.5	3.59	283.5	6.05	283.5	-2.05
284.4	4.22	284.4	-4.97	284.4	5.78	284.4	0.03	284.4	4.6	284.4	2.54	284.4	2.71	284.4	-0.71	284.4	2.5	284.4	-1.41	284.4	-0.31	284.4	1.8	284.4	-1.31	284.4	-0.47	284.4	0.43	284.4	-6.4	284.4	-1.54	284.4	0.38	284.4	2.02	284.4	3.66	284.4	5.04	284.4	-0.1	284.4	3.39	284.4	7.54	284.4	0.75
285.3	4.63	285.3	-6.02	285.3	3.45	285.3	-1.28	285.3	3.6	285.3	3.72	285.3	2.1	285.3	-0.14	285.3	2.75	285.3	-3.67	285.3	0.94	285.3	2.62	285.3	-3.29	285.3	-1.19	285.3	2.15	285.3	-4.83	285.3	-0.54	285.3	0.6	285.3	1.69	285.3	5.19	285.3	7.82	285.3	2.76	285.3	3.26	285.3	6.4	285.3	2.88
286.2	4.5	286.2	-5.22	286.2	5.98	286.2	-0.03	286.2	3.3	286.2	5.95	286.2	0.5	286.2	-0.38	286.2	4.3	286.2	-0.43	286.2	1.92	286.2	2.11	286.2	-3.3	286.2	-1.18	286.2	1.66	286.2	-2.69	286.2	0.46	286.2	-0.94	286.2	0.75	286.2	3.87	286.2	5.67	286.2	1.91	286.2	3.92	286.2	5.09	286.2	0.58
287.1	4.25	287.1	-4.29	287.1	5.06	287.1	-1.59	287.1	4.21	287.1	4.2	287.1	3.14	287.1	0.52	287.1	3.78	287.1	1.63	287.1	0.32	287.1	3	287.1	-2.04	287.1	0.27	287.1	0.76	287.1	-3.73	287.1	-1.46	287.1	-1.07	287.1	0.32	287.1	3.63	287.1	4.78	287.1	2.68	287.1	4.96	287.1	6.12	287.1	1.13
288	3.26	288	-2.45	288	4.68	288	-1.61	288	5.58	288	4.86	288	2.38	288	2.76	288	4.26	288	-4.89	288	1.09	288	2.31	288	-0.26	288	-1.15	288	1.39	288	-6.68	288	-1.45	288	-0.58	288	4.49	288	2.16	288	7.6	288	2.81	288	2.42	288	7.91	288	1.23
288.9	2.25	288.9	-2.5	288.9	7.63	288.9	1	288.9	4.9	288.9	3.04	288.9	0.31	288.9	1.81	288.9	3.14	288.9	0	288.9	1.08	288.9	2.71	288.9	-3.04	288.9	1.61	288.9	-1.52	288.9	-4.69	288.9	1.92	288.9	0.1	288.9	1.59	288.9	3.51	288.9	3.95	288.9	0.63	288.9	2.99	288.9	8.1	288.9	-1.56
289.8	2.21	289.8	-5.46	289.8	1.86	289.8	-0.56	289.8	4.12	289.8	5.14	289.8	1.35	289.8	0.83	289.8	1.78	289.8	0.05	289.8	0.65	289.8	3.81	289.8	-0.63	289.8	0.64	289.8	-0.05	289.8	-4.26	289.8	-1.07	289.8	0.13	289.8	4.21	289.8	3	289.8	5.99	289.8	-1.03	289.8	6.19	289.8	5.49	289.8	0.5
290.7	4.03	290.7	-5.78	290.7	6.43	290.7	1.13	290.7	3.3	290.7	3.76	290.7	1.49	290.7	0.85	290.7	5.45	290.7	0.1	290.7	2.03	290.7	2.38	290.7	-0.2	290.7	-1.11	290.7	0.69	290.7	-4.51	290.7	-0.42	290.7	-2.44	290.7	2.92	290.7	2.99	290.7	5.21	290.7	-0.43	290.7	4.26	290.7	7.31	290.7	1.27
291.6	4.36	291.6	-5.13	291.6	3.97	291.6	1.3	291.6	5.44	291.6	4.88	291.6	1.03	291.6	2.27	291.6	6.15	291.6	-0.4	291.6	0.77	291.6	2.95	291.6	-4.02	291.6	0.44	291.6	2.48	291.6	-3.6	291.6	-2.17	291.6	-1.77	291.6	2.23	291.6	3.55	291.6	5.4	291.6	3.04	291.6	6.05	291.6	6.55	291.6	0.46
292.5	2.36	292.5	-5.21	292.5	3.39	292.5	-1.38	292.5	3.79	292.5	1.12	292.5	1.37	292.5	-0.51	292.5	2.13	292.5	-1.95	292.5	-0.8	292.5	1.89	292.5	1.54	292.5	0.12	292.5	2.08	292.5	-3.76	292.5	-0.57	292.5	-0.37	292.5	2.44	292.5	3.37	292.5	7.04	292.5	2.46	292.5	3.66	292.5	9.11	292.5	-0.97
293.4	2.79	293.4	-4.79	293.4	6.55	293.4	-0.44	293.4	4.69	293.4	5.35	293.4	2.55	293.4	0.89	293.4	5.23	293.4	0.89	293.4	0.81	293.4	2.9	293.4	-1.38	293.4	0.25	293.4	2.6	293.4	-5.33	293.4	-0.73	293.4	-0.13	293.4	3.04	293.4	2.14	293.4	8.94	293.4	-1.42	293.4	4.1	293.4	5.96	293.4	0.32
294.3	3.99	294.3	-4	294.3	3.28	294.3	-0.64	294.3	6.01	294.3	4.17	294.3	1.79	294.3	1.59	294.3	2.72	294.3	-2.82	294.3	3.91	294.3	2.64	294.3	-1.4	294.3	0.33	294.3	2.04	294.3	-4.55	294.3	0.64	294.3	-2.55	294.3	4.35	294.3	4.39	294.3	7.15	294.3	2.09	294.3	4.16	294.3	7.7	294.3	-0.07
295.2	4.25	295.2	-4.53	295.2	4.21	295.2	-0.13	295.2	6.05	295.2	2.21	295.2	1.33	295.2	3.08	295.2	4.16	295.2	-0.82	295.2	0.99	295.2	2.26	295.2	-2.12	295.2	1.31	295.2	0.85	295.2	-4.73	295.2	-2.33	295.2	-0.73	295.2	3.12	295.2	2.26	295.2	7.17	295.2	0.96	295.2	3.67	295.2	8.68	295.2	-0.42
296.1	2.74	296.1	-4.58	296.1	5.97	296.1	-1.68	296.1	5.09	296.1	4.04	296.1	-0.15	296.1	2.48	296.1	4.02	296.1	0.72	296.1	-0.34	296.1	1.2	296.1	-3.87	296.1	1.8	296.1	-1.25	296.1	-2.23	296.1	-3.39	296.1	-2.34	296.1	1.53	296.1	4.36	296.1	3.77	296.1	1.32	296.1	3.87	296.1	7.51	296.1	-0.31
297	4.93	297	-3.33	297	6.06	297	-0.36	297	6.18	297	3.76	297	2.37	297	1.21	297	4.74	297	-1.19	297	0.27	297	1.69	297	-1.58	297	-0.93	297	-1.18	297	-6	297	-1.25	297	-2.86	297	2.47	297	2.8	297	4.93	297	1.52	297	0.74	297	5.21	297	-0.56
297.9	1.06	297.9	-3.87	297.9	7.89	297.9	-0.19	297.9	5.61	297.9	2.64	297.9	1.38	297.9	0.2	297.9	5.71	297.9	-0.24	297.9	0.31	297.9	2.46	297.9	1.3	297.9	-0.26	297.9	-0.94	297.9	-2.72	297.9	-0.72	297.9	-2.22	297.9	4.86	297.9	3.07	297.9	5.95	297.9	0.59	297.9	5.51	297.9	6.63	297.9	1.27
298.8	2.19	298.8	-5.74	298.8	5.6	298.8	-0.99	298.8	3.29	298.8	7.5	298.8	2.01	298.8	-1.12	298.8	5.61	298.8	-1.28	298.8	0.71	298.8	3.6	298.8	-0.03	298.8	-0.49	298.8	0.74	298.8	-4.12	298.8	-1.34	298.8	1.64	298.8	2.98	298.8	4.23	298.8	5.79	298.8	4.05	298.8	1.49	298.8	9.14	298.8	1.78
299.7	2.22	299.7	-2.69	299.7	4.87	299.7	1.69	299.7	6.87	299.7	4.04	299.7	0.19	299.7	1.46	299.7	2.5	299.7	-1.67	299.7	3.89	299.7	2.33	299.7	-0.96	299.7	0.5	299.7	-0.23	299.7	-5.11	299.7	-1.13	299.7	1.47	299.7	3.04	299.7	1.47	299.7	6.13	299.7	1.23	299.7	4.41	299.7	9	299.7	0.23
300.6	2.38	300.6	-2.65	300.6	5.4	300.6	0.25	300.6	7.44	300.6	3.66	300.6	1.37	300.6	-0.18	300.6	2.34	300.6	0.24	300.6	1.74	300.6	3.11	300.6	-1.25	300.6	-1.68	300.6	-0.09	300.6	-3.54	300.6	-2.44	300.6	-1.32	300.6	4.06	300.6	2.54	300.6	5.95	300.6	2.87	300.6	3.58	300.6	6.97	300.6	0.96
301.5	3.72	301.5	-3.39	301.5	3.53	301.5	0.81	301.5	6.21	301.5	4.86	301.5	4.04	301.5	3.9	301.5	3.76	301.5	-0.71	301.5	0.29	301.5	4.96	301.5	-0.08	301.5	0.96	301.5	-0.36	301.5	-3.82	301.5	0.65	301.5	2.63	301.5	2.89	301.5	1.05	301.5	8.02	301.5	0.41	301.5	4.49	301.5	9.45	301.5	2.27
302.4	0.59	302.4	-4.99	302.4	5.06	302.4	-2.4	302.4	3.75	302.4	2.88	302.4	-0.48	302.4	0.15	302.4	4.88	302.4	-3.6	302.4	0.36	302.4	1.99	302.4	-3.74	302.4	0.76	302.4	-1.74	302.4	-7.75	302.4	-1.03	302.4	-0.7	302.4	2.22	302.4	4.87	302.4	6.26	302.4	-1.03	302.4	4.33	302.4	8.97	302.4	1.11
303.3	3.56	303.3	-3.38	303.3	4.22	303.3	-0.44	303.3	5.24	303.3	5.14	303.3	1.38	303.3	3.21	303.3	5.22	303.3	0.35	303.3	5.52	303.3	4.94	303.3	0.04	303.3	0.66	303.3	-0.57	303.3	-5.57	303.3	1.45	303.3	0.64	303.3	4.86	303.3	2.25	303.3	3.62	303.3	2.16	303.3	2.9	303.3	6.77	303.3	0.76
304.2	3.48	304.2	-2.51	304.2	4.7	304.2	0.26	304.2	5.14	304.2	4.68	304.2	1.24	304.2	1.88	304.2	3.47	304.2	-0.44	304.2	1.5	304.2	1.21	304.2	-1.61	304.2	0.17	304.2	-0.47	304.2	-4.57	304.2	-2.61	304.2	-1.17	304.2	3.91	304.2	4.01	304.2	7.59	304.2	3.17	304.2	5.71	304.2	8.49	304.2	1.9
305.1	3.78	305.1	-6.24	305.1	4.4	305.1	0.17	305.1	3.21	305.1	5.1	305.1	1.23	305.1	1.67	305.1	2.92	305.1	-1.23	305.1	0.43	305.1	3.46	305.1	-1.64	305.1	-0.89	305.1	-0.52	305.1	-6.59	305.1	-2.71	305.1	0.62	305.1	2.7	305.1	4.84	305.1	5.64	305.1	0.84	305.1	3.57	305.1	8.21	305.1	2.03
306	2.63	306	-2.18	306	4.46	306	-3.3	306	6.02	306	2.59	306	1.73	306	1.17	306	5.4	306	-0.54	306	1.68	306	1.96	306	-1.09	306	-0.26	306	1.47	306	-4.85	306	-3	306	0.35	306	3.2	306	3.9	306	6.87	306	1	306	1.47	306	8.73	306	-0.81
306.9	1.8	306.9	-5.64	306.9	5.66	306.9	-0.35	306.9	5.02	306.9	5.22	306.9	1.77	306.9	1.14	306.9	2.3	306.9	-2.02	306.9	1.24	306.9	3.02	306.9	0.66	306.9	-1.23	306.9	1.29	306.9	-5.84	306.9	-0.06	306.9	0.18	306.9	4.5	306.9	2.28	306.9	6.49	306.9	1.48	306.9	5.11	306.9	6.18	306.9	-0.48
307.8	3.62	307.8	-1.98	307.8	4.68	307.8	-1.23	307.8	2.2	307.8	3.79	307.8	1.19	307.8	1.71	307.8	3.56	307.8	-1.55	307.8	3.43	307.8	3.49	307.8	-2.1	307.8	-1.53	307.8	0.31	307.8	-3.66	307.8	1.12	307.8	-2.22	307.8	3.84	307.8	5.09	307.8	7.03	307.8	1.72	307.8	4.63	307.8	6.47	307.8	0.33
308.7	4.39	308.7	-2.55	308.7	6.21	308.7	-0.51	308.7	4.49	308.7	4.34	308.7	0.09	308.7	0.98	308.7	5.55	308.7	-1.17	308.7	3.05	308.7	4.45	308.7	-2.51	308.7	-3.27	308.7	1.7	308.7	-5.22	308.7	0.45	308.7	0.25	308.7	3.66	308.7	1.33	308.7	7.03	308.7	1.99	308.7	4.78	308.7	8.7	308.7	1.96
309.6	1.15	309.6	-4.73	309.6	7.23	309.6	1.14	309.6	4.72	309.6	4.36	309.6	1.56	309.6	1.13	309.6	5.24	309.6	-0.82	309.6	0.86	309.6	4.15	309.6	-1.67	309.6	0.91	309.6	2.44	309.6	-5.68	309.6	1.65	309.6	-0.97	309.6	3.37	309.6	3.66	309.6	6.63	309.6	-1.56	309.6	4.76	309.6	6.47	309.6	1.33
310.5	2.23	310.5	-0.18	310.5	4.11	310.5	-1.3	310.5	5.38	310.5	4.75	310.5	0.67	310.5	3.79	310.5	5.02	310.5	-1.09	310.5	1.87	310.5	2.83	310.5	-1.33	310.5	2.11	310.5	0.56	310.5	-7.48	310.5	1.48	310.5	-1.23	310.5	2.72	310.5	3.76	310.5	6.55	310.5	2.02	310.5	5.26	310.5	9.26	310.5	0.41
311.4	1.12	311.4	-3.4	311.4	5.24	311.4	-2.32	311.4	4.93	311.4	5.59	311.4	-0.41	311.4	1.78	311.4	5.08	311.4	-3.04	311.4	0.01	311.4	2.5	311.4	-0.86	311.4	-1.11	311.4	1.61	311.4	-5.06	311.4	-0.41	311.4	-3.48	311.4	2.92	311.4	1.95	311.4	8.18	311.4	2.06	311.4	3.59	311.4	5.39	311.4	0.1
312.3	4.48	312.3	-4.35	312.3	4.7	312.3	-1.28	312.3	2.99	312.3	6.56	312.3	2.24	312.3	1.78	312.3	3.44	312.3	-3.13	312.3	0.36	312.3	3.02	312.3	-0.93	312.3	2.55	312.3	-0.7	312.3	-5.6	312.3	-0.84	312.3	0.4	312.3	2.14	312.3	3.21	312.3	6.47	312.3	-0.11	312.3	5.98	312.3	5.4	312.3	0.86
313.2	-0.12	313.2	-2.29	313.2	4.87	313.2	-1.38	313.2	6.22	313.2	5.9	313.2	-1.33	313.2	0.99	313.2	4.03	313.2	-1.76	313.2	1.28	313.2	3.28	313.2	-2.81	313.2	-0.5	313.2	0.57	313.2	-5.41	313.2	-2.61	313.2	-1.41	313.2	3.25	313.2	3.94	313.2	5.93	313.2	4.99	313.2	3.19	313.2	7.51	313.2	1.8
314.1	1.14	314.1	-4.37	314.1	5.85	314.1	-0.13	314.1	3.71	314.1	4.39	314.1	-0.08	314.1	2.32	314.1	5.54	314.1	-1.95	314.1	1.17	314.1	2.21	314.1	-1.57	314.1	-0.33	314.1	0.3	314.1	-3.85	314.1	2.21	314.1	-1.7	314.1	5.95	314.1	3.64	314.1	6.94	314.1	2.1	314.1	3.8	314.1	9	314.1	1.14
315	2.67	315	-3.62	315	4.27	315	-2.53	315	4.44	315	3.92	315	0.52	315	0.02	315	5.57	315	-1.32	315	-0.34	315	3.38	315	-0.37	315	2.24	315	0.4	315	-4.48	315	-0.08	315	0.46	315	3.88	315	4.16	315	4.44	315	4.55	315	5.6	315	7.19	315	3.22
315.9	3.38	315.9	-4.06	315.9	6.19	315.9	-2.74	315.9	4.33	315.9	4.72	315.9	2.91	315.9	0.24	315.9	4.68	315.9	-2.03	315.9	2.72	315.9	4.68	315.9	-1.05	315.9	0.72	315.9	-1.11	315.9	-6.39	315.9	1.03	315.9	0.16	315.9	3.23	315.9	2.38	315.9	5.28	315.9	0.05	315.9	5.49	315.9	7.76	315.9	-1.11
316.8	2.79	316.8	-5.04	316.8	3.41	316.8	-2.01	316.8	5.43	316.8	6.32	316.8	3.09	316.8	1.42	316.8	4.54	316.8	-0.21	316.8	1.86	316.8	1.73	316.8	-0.37	316.8	-0.41	316.8	0.62	316.8	-3.58	316.8	-0.83	316.8	-1.15	316.8	2.97	316.8	3.14	316.8	7.2	316.8	1.04	316.8	3.35	316.8	4.64	316.8	1.29
317.7	2.36	317.7	-5.23	317.7	6.36	317.7	-3.03	317.7	4.12	317.7	2.17	317.7	2.05	317.7	0.55	317.7	5.62	317.7	-4.48	317.7	0.7	317.7	2.54	317.7	-0.72	317.7	-0.62	317.7	0.82	317.7	-4.63	317.7	-0.91	317.7	0.1	317.7	1.91	317.7	1.87	317.7	7.68	317.7	5.22	317.7	4.63	317.7	5.93	317.7	0.59
318.6	3.57	318.6	-3.54	318.6	6.94	318.6	1.3	318.6	4.69	318.6	4.89	318.6	2.16	318.6	1.01	318.6	5.82	318.6	-0.33	318.6	0.52	318.6	1.74	318.6	-1.43	318.6	-0.74	318.6	4.06	318.6	-5.09	318.6	0.17	318.6	-1.66	318.6	5.17	318.6	1.06	318.6	9.98	318.6	2.61	318.6	5.43	318.6	4.86	318.6	1.34
319.5	0.98	319.5	-3.08	319.5	4.01	319.5	0.17	319.5	5.83	319.5	2.54	319.5	1.15	319.5	0.5	319.5	2.62	319.5	-0.89	319.5	2.12	319.5	2.44	319.5	0.18	319.5	-1.96	319.5	0.28	319.5	-5.65	319.5	-0.2	319.5	-0.44	319.5	3.88	319.5	2.48	319.5	7.06	319.5	2.56	319.5	4.86	319.5	5.01	319.5	2.57
320.4	2.91	320.4	-6.06	320.4	4.37	320.4	-0.45	320.4	3.46	320.4	4.79	320.4	0.8	320.4	-0.24	320.4	2.98	320.4	-0.75	320.4	1.98	320.4	3.29	320.4	-1.49	320.4	-0.2	320.4	2.87	320.4	-4.98	320.4	-1.15	320.4	-0.53	320.4	2.59	320.4	2.5	320.4	7.7	320.4	0.26	320.4	5.05	320.4	8.97	320.4	-0.09
321.3	3.69	321.3	-4.73	321.3	2.69	321.3	-1.48	321.3	5.41	321.3	5.56	321.3	2.9	321.3	-0.92	321.3	2.94	321.3	-1.81	321.3	-0.6	321.3	3.92	321.3	2.47	321.3	-2.01	321.3	-0.36	321.3	-4.27	321.3	-1.67	321.3	-0.94	321.3	6.75	321.3	6.78	321.3	6.15	321.3	2.62	321.3	3.26	321.3	6.91	321.3	2.19
322.2	5.36	322.2	-2.29	322.2	4.07	322.2	-0.19	322.2	6.82	322.2	5.34	322.2	2.26	322.2	2.5	322.2	4.3	322.2	-2.67	322.2	2.28	322.2	3.54	322.2	-2.01	322.2	2.42	322.2	2.59	322.2	-6.5	322.2	-0.35	322.2	0.11	322.2	3.84	322.2	4.68	322.2	7.31	322.2	2.2	322.2	3.85	322.2	7.09	322.2	0.58
323.1	5.59	323.1	-3.87	323.1	4.38	323.1	-0.3	323.1	4.95	323.1	5.45	323.1	4.27	323.1	1.05	323.1	4.4	323.1	-0.76	323.1	2.22	323.1	2.92	323.1	0.42	323.1	-0.51	323.1	-0.62	323.1	-3.45	323.1	-2.24	323.1	-1.07	323.1	4.92	323.1	2.25	323.1	4.97	323.1	4.91	323.1	3.84	323.1	7.6	323.1	0.8
324	1.57	324	-3.13	324	5.71	324	0.26	324	5.25	324	2.55	324	1.81	324	3.46	324	2.94	324	-1.39	324	1.53	324	3.04	324	-2.7	324	0.48	324	0.25	324	-7.16	324	-1.76	324	-0.26	324	1.15	324	2.81	324	7.92	324	1.88	324	6.12	324	7.78	324	0.56
324.9	3.4	324.9	-2.57	324.9	4.36	324.9	1.19	324.9	3.45	324.9	4.34	324.9	1.55	324.9	4.01	324.9	2.55	324.9	1.47	324.9	0.1	324.9	1.96	324.9	-1.36	324.9	0.48	324.9	-0.52	324.9	-5.87	324.9	0.12	324.9	-2.52	324.9	3	324.9	4.64	324.9	5.7	324.9	1.24	324.9	5.34	324.9	7.03	324.9	1.59
325.8	4.58	325.8	-2.45	325.8	5.76	325.8	0.79	325.8	4.24	325.8	5.02	325.8	-0.33	325.8	3.24	325.8	3	325.8	0.43	325.8	0.89	325.8	3.31	325.8	-1.65	325.8	0.33	325.8	0.53	325.8	-2.69	325.8	-0.23	325.8	-0.69	325.8	3.49	325.8	3.09	325.8	7.04	325.8	3.03	325.8	2.93	325.8	8.19	325.8	2
326.7	1.97	326.7	-2.91	326.7	7.49	326.7	-3.63	326.7	4.34	326.7	5.52	326.7	-0.72	326.7	3.12	326.7	3.61	326.7	-2.92	326.7	2.07	326.7	3.23	326.7	-2.97	326.7	-0.15	326.7	-1.64	326.7	-6.52	326.7	-1.13	326.7	-0.4	326.7	4.6	326.7	3.4	326.7	6.48	326.7	2.87	326.7	3.94	326.7	6.06	326.7	0.17
327.6	3.11	327.6	-2.2	327.6	4.43	327.6	-0.27	327.6	4.83	327.6	2.92	327.6	2.94	327.6	2.2	327.6	4.79	327.6	0.47	327.6	-1.02	327.6	1.06	327.6	-1.56	327.6	-2.31	327.6	-0.1	327.6	-5.73	327.6	-3.47	327.6	-1.23	327.6	2.55	327.6	3.5	327.6	6.3	327.6	0.23	327.6	3.51	327.6	9.05	327.6	-0.81
328.5	3.98	328.5	-6.65	328.5	4.62	328.5	-1.48	328.5	7.68	328.5	4.8	328.5	1.91	328.5	0.27	328.5	5.32	328.5	-0.21	328.5	3.78	328.5	3.74	328.5	-1.62	328.5	-1.25	328.5	2.33	328.5	-4.21	328.5	-1.56	328.5	-0.43	328.5	3.73	328.5	2.06	328.5	6.34	328.5	3.68	328.5	4.2	328.5	6.02	328.5	0.49
329.4	4.27	329.4	-4.36	329.4	5.03	329.4	1.39	329.4	5.09	329.4	3.75	329.4	0.37	329.4	2.74	329.4	3.98	329.4	1.58	329.4	1.32	329.4	2.06	329.4	-2.48	329.4	-0.36	329.4	1.25	329.4	-2.8	329.4	-2.56	329.4	0.4	329.4	2.26	329.4	1.16	329.4	4.25	329.4	3.22	329.4	1.4	329.4	10.02	329.4	-0.35
330.3	2.14	330.3	-4.63	330.3	6.89	330.3	0.38	330.3	5.59	330.3	3.88	330.3	3.08	330.3	1.21	330.3	2.56	330.3	-0.63	330.3	2.69	330.3	4.6	330.3	-0.27	330.3	0.41	330.3	-0.61	330.3	-6.79	330.3	-0.82	330.3	-1.68	330.3	3.4	330.3	3.16	330.3	7.7	330.3	0.28	330.3	4.15	330.3	4.96	330.3	0.97
331.2	1.68	331.2	-2.87	331.2	5.43	331.2	-0.5	331.2	8.85	331.2	5.67	331.2	1.08	331.2	2.51	331.2	1.57	331.2	-1.65	331.2	2.77	331.2	2.37	331.2	-0.92	331.2	-1.89	331.2	0.72	331.2	-6.84	331.2	1.65	331.2	0.17	331.2	5.16	331.2	2.41	331.2	5.89	331.2	1.25	331.2	5.59	331.2	6.85	331.2	-0.25
332.1	0.48	332.1	-4.16	332.1	5.41	332.1	-2.04	332.1	3.52	332.1	5.09	332.1	-0.02	332.1	-0.25	332.1	5.5	332.1	-1.74	332.1	-0.75	332.1	5.26	332.1	-2.7	332.1	-0.86	332.1	0.75	332.1	-6.76	332.1	-1.35	332.1	-0.7	332.1	2.44	332.1	1.9	332.1	5.76	332.1	1.74	332.1	5.53	332.1	9.07	332.1	-0.32
333	2.75	333	-3.21	333	4.78	333	-1.24	333	5.58	333	2.58	333	1.17	333	2.09	333	6.63	333	-2.5	333	1.08	333	1.55	333	-3.41	333	-1.19	333	3.18	333	-7.65	333	-0.8	333	-1.52	333	2.23	333	1.45	333	6.44	333	1.96	333	3.97	333	6.44	333	0.45
333.9	2.84	333.9	-4.53	333.9	5.88	333.9	0.27	333.9	5.12	333.9	4.1	333.9	-0.15	333.9	0.04	333.9	6.33	333.9	-2.13	333.9	2.06	333.9	4.13	333.9	-0.21	333.9	-1.41	333.9	0.96	333.9	-7.97	333.9	-2.31	333.9	-2.26	333.9	2.76	333.9	3.2	333.9	6.82	333.9	3.59	333.9	0.68	333.9	8	333.9	-1.07
334.8	0.95	334.8	-3.59	334.8	3.68	334.8	-0.64	334.8	4.61	334.8	2.6	334.8	-0.12	334.8	1.56	334.8	2.17	334.8	-4.27	334.8	0.22	334.8	2.61	334.8	-0.57	334.8	1.2	334.8	-0.28	334.8	-8.75	334.8	-0.57	334.8	-3.31	334.8	2.93	334.8	4.27	334.8	7.5	334.8	-0.81	334.8	2.99	334.8	8.5	334.8	0.56
335.7	3.24	335.7	-5.2	335.7	4.98	335.7	1.52	335.7	4.55	335.7	5.05	335.7	-0.01	335.7	2.05	335.7	4.52	335.7	-2.19	335.7	1.5	335.7	5.95	335.7	-0.43	335.7	-0.1	335.7	2.81	335.7	-6.88	335.7	0.25	335.7	0.3	335.7	3.48	335.7	3.41	335.7	6.06	335.7	2.41	335.7	2.96	335.7	7.1	335.7	0.22
336.6	3.03	336.6	-3.6	336.6	7.61	336.6	-0.52	336.6	3.68	336.6	5.19	336.6	2.03	336.6	2.9	336.6	5.88	336.6	-2.76	336.6	-1.78	336.6	3.27	336.6	-2.35	336.6	-0.02	336.6	-1.94	336.6	-4.98	336.6	-1.71	336.6	0.05	336.6	1.47	336.6	3.97	336.6	5.87	336.6	3.92	336.6	6.42	336.6	9.13	336.6	-0.87
337.5	1.3	337.5	-3.75	337.5	3.85	337.5	-2.92	337.5	4.94	337.5	3.12	337.5	1	337.5	-0.35	337.5	5.16	337.5	-1.67	337.5	1.85	337.5	3.3	337.5	-1.4	337.5	-2.41	337.5	1.05	337.5	-6.27	337.5	0.61	337.5	-1.94	337.5	3.65	337.5	2.47	337.5	6.92	337.5	3.99	337.5	4.94	337.5	5.76	337.5	0.35
338.4	2.56	338.4	-3.04	338.4	4.87	338.4	-1.33	338.4	2.55	338.4	3.23	338.4	1.82	338.4	2.17	338.4	3.9	338.4	-0.51	338.4	1.46	338.4	3.07	338.4	-1.26	338.4	0.35	338.4	1.85	338.4	-5.43	338.4	0.69	338.4	1.32	338.4	3.25	338.4	3.97	338.4	5.64	338.4	0.42	338.4	4.13	338.4	7.06	338.4	0.14
339.3	1.61	339.3	-3.09	339.3	5.39	339.3	-0.2	339.3	6.05	339.3	5.14	339.3	1.36	339.3	2.93	339.3	3.84	339.3	-3.44	339.3	3.61	339.3	2.64	339.3	-2.88	339.3	0.38	339.3	0.71	339.3	-6.82	339.3	-0.44	339.3	-1.44	339.3	2.74	339.3	3.22	339.3	7.74	339.3	0.56	339.3	3.71	339.3	5.87	339.3	0.5
340.2	2.32	340.2	-2.61	340.2	7.03	340.2	-0.42	340.2	6.45	340.2	6.13	340.2	-0.04	340.2	0.86	340.2	5.53	340.2	-3.05	340.2	1.92	340.2	3.53	340.2	-3.95	340.2	-2.63	340.2	-0.14	340.2	-6.49	340.2	-1.88	340.2	-0.99	340.2	3.83	340.2	1.18	340.2	5.21	340.2	3.5	340.2	2.38	340.2	7.63	340.2	0.76
341.1	2.34	341.1	-5.33	341.1	2.37	341.1	-0.55	341.1	4.96	341.1	6.24	341.1	1.36	341.1	0.85	341.1	2.06	341.1	-2.83	341.1	0.27	341.1	0.52	341.1	-3.53	341.1	-0.2	341.1	1.49	341.1	-7.97	341.1	-1.12	341.1	-1.32	341.1	3.59	341.1	2.19	341.1	8.14	341.1	2.57	341.1	3.91	341.1	6.91	341.1	3.17
342	5.13	342	-5.05	342	3.36	342	0.86	342	7.08	342	2.58	342	3	342	1.55	342	5.31	342	-0.53	342	2.98	342	2.92	342	-2.66	342	-0.49	342	0.97	342	-4.62	342	-0.24	342	2.88	342	2.02	342	2.15	342	5.65	342	3.49	342	4.29	342	8.35	342	0.35
342.9	3.91	342.9	-3.9	342.9	5.71	342.9	-0.74	342.9	6.03	342.9	5.26	342.9	-0.2	342.9	3.11	342.9	3.98	342.9	-1.14	342.9	1.33	342.9	3.22	342.9	-1.91	342.9	0.11	342.9	-1.19	342.9	-6.97	342.9	-2.59	342.9	-1.13	342.9	3.31	342.9	3.26	342.9	6.09	342.9	-2.33	342.9	3.8	342.9	10.06	342.9	1.33
343.8	1.6	343.8	-1.47	343.8	6.39	343.8	2.39	343.8	4.69	343.8	3.86	343.8	0	343.8	4.08	343.8	4.86	343.8	-1.71	343.8	0.83	343.8	3.92	343.8	-0.3	343.8	2.79	343.8	1.45	343.8	-6.8	343.8	-2.14	343.8	0.38	343.8	3.11	343.8	2.07	343.8	4.61	343.8	4.35	343.8	3.69	343.8	7.65	343.8	0.83
344.7	2.59	344.7	-5.2	344.7	3.48	344.7	-1.55	344.7	8.07	344.7	3.68	344.7	0.96	344.7	0.8	344.7	3.99	344.7	-4.36	344.7	2.76	344.7	5.05	344.7	-2.64	344.7	-0.39	344.7	2.09	344.7	-5.28	344.7	-0.69	344.7	0.83	344.7	-0.18	344.7	3.74	344.7	7.21	344.7	1.16	344.7	5.38	344.7	9	344.7	0.17
345.6	3.32	345.6	-4.41	345.6	6.09	345.6	-0.49	345.6	6.8	345.6	5.16	345.6	-0.72	345.6	0.93	345.6	3.34	345.6	-1.4	345.6	4.47	345.6	2.33	345.6	-2.19	345.6	-1.37	345.6	1.64	345.6	-6.01	345.6	-0.11	345.6	-1.89	345.6	3.15	345.6	3.04	345.6	5.54	345.6	2.81	345.6	5.24	345.6	6.25	345.6	-0.99
346.5	3.67	346.5	-3.48	346.5	7.97	346.5	-1.45	346.5	4.27	346.5	3.99	346.5	2.33	346.5	0.1	346.5	5.11	346.5	-0.75	346.5	0.56	346.5	4.37	346.5	-1.66	346.5	-1.81	346.5	0.97	346.5	-4.8	346.5	-0.32	346.5	-0.03	346.5	3.5	346.5	3.94	346.5	8.34	346.5	4.19	346.5	4.37	346.5	7.64	346.5	1.16
347.4	2.53	347.4	-4.48	347.4	5.05	347.4	-0.69	347.4	4.05	347.4	4.85	347.4	-0.29	347.4	2.57	347.4	3.94	347.4	-0.48	347.4	3.47	347.4	4.32	347.4	-2.05	347.4	1.09	347.4	2.17	347.4	-4.18	347.4	1.88	347.4	0.84	347.4	2.69	347.4	5.17	347.4	6.66	347.4	2.15	347.4	3.68	347.4	9.89	347.4	2.29
348.3	3.17	348.3	-2.97	348.3	2.72	348.3	-2.95	348.3	3.54	348.3	6.26	348.3	2.6	348.3	2.1	348.3	3.2	348.3	-1.63	348.3	1.46	348.3	5.55	348.3	-3.06	348.3	-1.82	348.3	0.81	348.3	-7.52	348.3	-0.66	348.3	-2.52	348.3	2.1	348.3	4.41	348.3	6.78	348.3	0.28	348.3	4.13	348.3	4.73	348.3	1.61
349.2	3.84	349.2	-0.82	349.2	2.66	349.2	0.87	349.2	5.79	349.2	4.34	349.2	-2.88	349.2	3.57	349.2	4.46	349.2	-2.93	349.2	3.82	349.2	4.04	349.2	-4.04	349.2	0.79	349.2	3.56	349.2	-5.37	349.2	0.26	349.2	-0.52	349.2	3.93	349.2	3.41	349.2	6.07	349.2	2.24	349.2	6.55	349.2	6.68	349.2	2
350.1	2.54	350.1	-3.94	350.1	5.11	350.1	-0.02	350.1	4.79	350.1	4.81	350.1	-1.88	350.1	2.44	350.1	3.97	350.1	-0.33	350.1	1.98	350.1	4.02	350.1	-2.77	350.1	-0.81	350.1	1.57	350.1	-6.01	350.1	-0.35	350.1	-0.22	350.1	4.7	350.1	3.2	350.1	5.99	350.1	2.92	350.1	4.43	350.1	7.9	350.1	2.92
351	1.12	351	-2.32	351	6.21	351	-2.23	351	5.76	351	6.69	351	-0.79	351	2.64	351	4.69	351	-1.81	351	2.17	351	4.14	351	-3.19	351	-0.95	351	0.11	351	-5.6	351	-0.42	351	-4.29	351	1.73	351	3.68	351	7.93	351	2.08	351	5.64	351	6.45	351	0.18
351.9	5.09	351.9	-6.38	351.9	5.25	351.9	-0.45	351.9	5.47	351.9	3.69	351.9	2.94	351.9	0.38	351.9	4.39	351.9	-1.27	351.9	0.33	351.9	4.38	351.9	-0.95	351.9	-0.74	351.9	-1.16	351.9	-6.42	351.9	-1.55	351.9	-1.58	351.9	3.86	351.9	4.38	351.9	7.02	351.9	1.8	351.9	6.87	351.9	6.65	351.9	1.16
352.8	2.36	352.8	-3.55	352.8	5.25	352.8	-1.17	352.8	4.48	352.8	5.99	352.8	1.57	352.8	3.82	352.8	5.86	352.8	-3.83	352.8	2.22	352.8	2.13	352.8	-1.95	352.8	0.88	352.8	2.39	352.8	-7.09	352.8	-2.01	352.8	-1.17	352.8	1.56	352.8	3.99	352.8	4.7	352.8	2.79	352.8	0.66	352.8	5.42	352.8	-0.33
353.7	2.76	353.7	-4.97	353.7	3.88	353.7	-2.08	353.7	4.81	353.7	4.63	353.7	3.56	353.7	-0.21	353.7	4.61	353.7	-4.32	353.7	1.95	353.7	4	353.7	-1.84	353.7	-0.65	353.7	1.5	353.7	-6.63	353.7	-1.58	353.7	-1.17	353.7	0.7	353.7	4.44	353.7	7.08	353.7	1.91	353.7	4.16	353.7	9.79	353.7	-1.87
354.6	4.67	354.6	-6.32	354.6	5.7	354.6	-1.56	354.6	5.96	354.6	5.4	354.6	2.4	354.6	0.99	354.6	5.91	354.6	-0.7	354.6	2.44	354.6	1.51	354.6	-0.11	354.6	0.76	354.6	2.52	354.6	-7.99	354.6	1.13	354.6	-3.29	354.6	2.91	354.6	3.52	354.6	5.68	354.6	0.94	354.6	4.84	354.6	6.24	354.6	1
355.5	3.55	355.5	-5.44	355.5	5.66	355.5	0.43	355.5	5.53	355.5	6.63	355.5	1.17	355.5	1.44	355.5	6.56	355.5	-0.81	355.5	3.66	355.5	5.57	355.5	-0.64	355.5	0.63	355.5	2.89	355.5	-5.11	355.5	-1.32	355.5	-0.96	355.5	4.2	355.5	3.95	355.5	6.27	355.5	1.73	355.5	2.14	355.5	8.14	355.5	1.02
356.4	4.3	356.4	-3.24	356.4	3.89	356.4	-2.63	356.4	5.94	356.4	3.56	356.4	1.14	356.4	0.59	356.4	2.8	356.4	-1.57	356.4	2.11	356.4	1.9	356.4	-3.58	356.4	0.11	356.4	1.04	356.4	-5.06	356.4	0.31	356.4	-2.4	356.4	1.73	356.4	3.89	356.4	5.64	356.4	3.15	356.4	7.37	356.4	9.41	356.4	-0.1
357.3	3.26	357.3	-3.06	357.3	3.8	357.3	-1.45	357.3	3.37	357.3	4.69	357.3	1.2	357.3	2.22	357.3	4.05	357.3	-0.73	357.3	0.66	357.3	2.21	357.3	-2.12	357.3	1.06	357.3	1.09	357.3	-6.06	357.3	-0.75	357.3	-0.59	357.3	5.59	357.3	2.74	357.3	5.56	357.3	-0.29	357.3	2.35	357.3	5.61	357.3	0.97
358.2	4.42	358.2	-1.11	358.2	2.72	358.2	-1.11	358.2	3.34	358.2	7.19	358.2	0.75	358.2	3.52	358.2	3.68	358.2	-1.89	358.2	0.75	358.2	3.07	358.2	0.46	358.2	0.23	358.2	0.64	358.2	-5.57	358.2	-0.47	358.2	-0.15	358.2	3.71	358.2	4.7	358.2	5.81	358.2	2.46	358.2	5.31	358.2	9.39	358.2	1.68
359.1	1.63	359.1	-4.29	359.1	6.23	359.1	-1.98	359.1	8.02	359.1	4.86	359.1	0.29	359.1	2.23	359.1	5.7	359.1	1.22	359.1	2.41	359.1	3.07	359.1	-3.66	359.1	0.83	359.1	2.39	359.1	-3.58	359.1	0.32	359.1	1.45	359.1	3.18	359.1	3.83	359.1	7.45	359.1	2.83	359.1	7.67	359.1	10.5	359.1	1.75
360	4.82	360	-1.62	360	6.75	360	-4.06	360	3.62	360	5.21	360	2.16	360	2.26	360	5.48	360	-1.92	360	2.85	360	2.66	360	-0.32	360	0.21	360	0.44	360	-4.93	360	-2.06	360	-0.02	360	4.77	360	5.96	360	6.06	360	2.73	360	2.48	360	7.61	360	1.28
360.9	3.38	360.9	-3.44	360.9	4.94	360.9	-3.57	360.9	4.06	360.9	4.88	360.9	1.82	360.9	2.45	360.9	3.59	360.9	0.08	360.9	1.29	360.9	1.65	360.9	-1.68	360.9	-1.49	360.9	1.58	360.9	-6.28	360.9	-1.95	360.9	-0.19	360.9	1.95	360.9	2.79	360.9	5.96	360.9	0.87	360.9	4.01	360.9	7.73	360.9	0.18
361.8	4.24	361.8	-5.21	361.8	2.48	361.8	0.37	361.8	4.03	361.8	2.76	361.8	2.04	361.8	3.14	361.8	4.6	361.8	-0.68	361.8	-0.4	361.8	2.11	361.8	-1.37	361.8	2.44	361.8	2.51	361.8	-7.83	361.8	-0.97	361.8	-0.13	361.8	5.11	361.8	4.4	361.8	5.16	361.8	0.61	361.8	4.8	361.8	8.75	361.8	1.66
362.7	4.15	362.7	-3.87	362.7	2.96	362.7	-2.13	362.7	3.4	362.7	4.14	362.7	3.41	362.7	-1.15	362.7	4.63	362.7	-1.12	362.7	-0.15	362.7	5.21	362.7	-0.26	362.7	-1.64	362.7	0.89	362.7	-5.43	362.7	-2.51	362.7	0.66	362.7	4.18	362.7	3.42	362.7	6.84	362.7	2.86	362.7	3.68	362.7	8.85	362.7	1.6
363.6	2.41	363.6	-1.96	363.6	2.06	363.6	-3.48	363.6	7.04	363.6	3.74	363.6	0.99	363.6	0.7	363.6	4.22	363.6	-2.32	363.6	2.13	363.6	4.11	363.6	-2.79	363.6	-0.85	363.6	-0.79	363.6	-3.87	363.6	-0.56	363.6	-0.2	363.6	3.87	363.6	3.22	363.6	5.87	363.6	1.99	363.6	2.84	363.6	9.37	363.6	0.53
364.5	3.81	364.5	-1.85	364.5	4.02	364.5	0.69	364.5	5.18	364.5	3.65	364.5	2.66	364.5	4.98	364.5	5.19	364.5	-3.64	364.5	2.31	364.5	3.25	364.5	-0.93	364.5	2.06	364.5	2.45	364.5	-9.01	364.5	-0.82	364.5	0.28	364.5	4.15	364.5	4.79	364.5	6.65	364.5	3.32	364.5	4.39	364.5	7.36	364.5	1.36
365.4	3.32	365.4	-4.84	365.4	6.59	365.4	-0.68	365.4	7.64	365.4	6.74	365.4	1.09	365.4	2.03	365.4	3.58	365.4	-3.69	365.4	3.22	365.4	5.13	365.4	-3.27	365.4	0.87	365.4	0.81	365.4	-8.7	365.4	-0.04	365.4	-1.39	365.4	5.46	365.4	4.73	365.4	5.94	365.4	0.63	365.4	5.49	365.4	9.03	365.4	2.07
366.3	4.27	366.3	-4.91	366.3	5.17	366.3	-3	366.3	5.83	366.3	3.85	366.3	0.28	366.3	0.24	366.3	0.67	366.3	-3	366.3	1.65	366.3	3.56	366.3	-3.52	366.3	-0.15	366.3	0.14	366.3	-6.08	366.3	-1.87	366.3	-0.04	366.3	3.13	366.3	2.54	366.3	7.23	366.3	2.2	366.3	2.89	366.3	8.05	366.3	0.74
367.2	3	367.2	-4.04	367.2	1.63	367.2	-0.13	367.2	3.28	367.2	2.64	367.2	1.66	367.2	1.38	367.2	1.76	367.2	-0.93	367.2	2.53	367.2	2.22	367.2	-3.46	367.2	1.03	367.2	2.63	367.2	-6.61	367.2	-0.6	367.2	-1.17	367.2	0.47	367.2	5.3	367.2	6.05	367.2	1.41	367.2	2.57	367.2	8.17	367.2	0.98
368.1	2.51	368.1	-1.86	368.1	4.5	368.1	-0.01	368.1	3.93	368.1	6.13	368.1	2.96	368.1	3.16	368.1	5.72	368.1	-0.44	368.1	1.15	368.1	3	368.1	-1.08	368.1	1.68	368.1	2.49	368.1	-5.95	368.1	0.58	368.1	-0.82	368.1	3.52	368.1	5.1	368.1	6.97	368.1	2.88	368.1	5.63	368.1	10.16	368.1	2.49
369	5.78	369	-1.05	369	4.63	369	-1.16	369	5.01	369	5.91	369	3.6	369	3.47	369	4.32	369	-4.53	369	1.26	369	5.94	369	0.19	369	0.88	369	0.66	369	-7.54	369	-4.01	369	-1.19	369	3.21	369	5.08	369	5.11	369	-0.2	369	3.24	369	6.09	369	-0.25
369.9	3.68	369.9	-2.74	369.9	2.27	369.9	-1.38	369.9	3.74	369.9	4.36	369.9	3.16	369.9	2.84	369.9	3.46	369.9	-1.19	369.9	2.21	369.9	3.04	369.9	-1.49	369.9	0.25	369.9	0.86	369.9	-6.69	369.9	-1.48	369.9	1.37	369.9	4.73	369.9	2.77	369.9	5.22	369.9	2.72	369.9	3.35	369.9	7.41	369.9	0.7
370.8	1.68	370.8	-3.41	370.8	4.78	370.8	-1.31	370.8	5.84	370.8	5.33	370.8	-0.68	370.8	1.89	370.8	5.87	370.8	-3.45	370.8	2.72	370.8	2.12	370.8	-3.88	370.8	0.64	370.8	0.59	370.8	-6.1	370.8	-1.5	370.8	0.95	370.8	3.36	370.8	3.12	370.8	7.26	370.8	2.01	370.8	5.58	370.8	10.46	370.8	1.15
371.7	3.97	371.7	-6.71	371.7	4.35	371.7	-2.44	371.7	4.43	371.7	5.81	371.7	1.51	371.7	0.59	371.7	5.82	371.7	-1.94	371.7	0.66	371.7	5.18	371.7	-0.1	371.7	-1.94	371.7	2.26	371.7	-6.53	371.7	-4.58	371.7	-0.18	371.7	4.91	371.7	1.22	371.7	5.99	371.7	2.17	371.7	3.77	371.7	8.25	371.7	0.86
372.6	2.8	372.6	-4.71	372.6	3.82	372.6	0.02	372.6	5.46	372.6	4.67	372.6	1.32	372.6	1.37	372.6	3.68	372.6	-0.56	372.6	-1.45	372.6	3.1	372.6	-1.19	372.6	-1	372.6	2.07	372.6	-4.54	372.6	-0.54	372.6	-0.23	372.6	3.48	372.6	3.78	372.6	8.08	372.6	4.92	372.6	3.42	372.6	8.27	372.6	1.02
373.5	3.12	373.5	-3.28	373.5	3.9	373.5	-2.2	373.5	6.54	373.5	0.96	373.5	2.03	373.5	3.38	373.5	3.03	373.5	-1.53	373.5	1.1	373.5	0.11	373.5	-2.66	373.5	1.29	373.5	1.67	373.5	-6.49	373.5	-0.84	373.5	-1.4	373.5	3.95	373.5	2.42	373.5	9.87	373.5	3.38	373.5	4.83	373.5	10.31	373.5	-0.13
374.4	2.39	374.4	-3.66	374.4	5.16	374.4	-1.15	374.4	6.3	374.4	5.22	374.4	0.19	374.4	1.35	374.4	5.33	374.4	-2.87	374.4	3.5	374.4	1.85	374.4	-3.65	374.4	-1.13	374.4	1.37	374.4	-7.33	374.4	-2.11	374.4	-0.27	374.4	2.53	374.4	3.82	374.4	5.34	374.4	2.74	374.4	4.97	374.4	7.31	374.4	-0.88
375.3	3.39	375.3	-2.85	375.3	3.73	375.3	-2.73	375.3	6.8	375.3	2.7	375.3	1.58	375.3	3.23	375.3	2.71	375.3	-0.59	375.3	3.3	375.3	-0.55	375.3	-3.03	375.3	-0.66	375.3	1.55	375.3	-5.26	375.3	1.79	375.3	-4.35	375.3	1.62	375.3	2.31	375.3	5	375.3	0.43	375.3	7.18	375.3	8.34	375.3	-0.41
376.2	1.13	376.2	-5.82	376.2	5.75	376.2	-0.16	376.2	1.99	376.2	4.01	376.2	-2.14	376.2	2.53	376.2	3.62	376.2	-0.9	376.2	-0.76	376.2	2.82	376.2	-2.28	376.2	0.31	376.2	0.34	376.2	-5.56	376.2	-3.2	376.2	0.73	376.2	6.5	376.2	2.85	376.2	5.84	376.2	7.35	376.2	4.66	376.2	12.06	376.2	1.53
377.1	2.53	377.1	-3.06	377.1	3.97	377.1	-1.43	377.1	5.07	377.1	4.51	377.1	2.56	377.1	3.06	377.1	4.82	377.1	-0.21	377.1	0.82	377.1	2.36	377.1	-0.62	377.1	-0.83	377.1	0.94	377.1	-6.73	377.1	-2.07	377.1	-2.3	377.1	5.12	377.1	2.63	377.1	5.57	377.1	4.23	377.1	4.43	377.1	6.52	377.1	-0.29
378	2.82	378	-4.66	378	5.25	378	-3.6	378	5.95	378	4.87	378	-0.18	378	2.32	378	5.91	378	-5.86	378	1.28	378	3.4	378	-2.86	378	-1.64	378	0.64	378	-7.76	378	0.55	378	0.12	378	4.52	378	4.24	378	5.6	378	2.24	378	3.07	378	7.72	378	2.12
378.9	4.06	378.9	-4.28	378.9	3.75	378.9	-0.3	378.9	4.66	378.9	3.78	378.9	3.39	378.9	3.65	378.9	4.04	378.9	-2.92	378.9	1.14	378.9	3.41	378.9	-1.47	378.9	2.2	378.9	0.53	378.9	-6.16	378.9	0.04	378.9	0.79	378.9	0.8	378.9	3.81	378.9	4.94	378.9	2.64	378.9	6.18	378.9	8.54	378.9	0.67
379.8	0.33	379.8	-4.34	379.8	1.53	379.8	0.57	379.8	5.13	379.8	4.82	379.8	-0.43	379.8	1.54	379.8	2.57	379.8	-0.91	379.8	0.32	379.8	6.73	379.8	-1.57	379.8	1.06	379.8	0.41	379.8	-4.76	379.8	-0.9	379.8	0.11	379.8	3.62	379.8	5.12	379.8	6.37	379.8	2.37	379.8	5.12	379.8	6.39	379.8	0.71
380.7	3.07	380.7	-4.34	380.7	2.24	380.7	-0.72	380.7	6.98	380.7	5.57	380.7	1.03	380.7	3.4	380.7	4.59	380.7	-0.15	380.7	1.95	380.7	2.11	380.7	-1.23	380.7	1.61	380.7	1.81	380.7	-4.64	380.7	-1.01	380.7	-1.82	380.7	4.19	380.7	4.17	380.7	7.1	380.7	3.14	380.7	5.64	380.7	10.01	380.7	2.39
381.6	1.81	381.6	-4.31	381.6	4.23	381.6	-3.46	381.6	2.48	381.6	3.76	381.6	0.69	381.6	3.81	381.6	6	381.6	-5.57	381.6	-2.01	381.6	1.92	381.6	-3.33	381.6	1.18	381.6	2.7	381.6	-7.83	381.6	-2.79	381.6	-1.84	381.6	3.31	381.6	4.61	381.6	6.72	381.6	1.81	381.6	4.86	381.6	6.78	381.6	1.28
382.5	2.82	382.5	-2.79	382.5	3.95	382.5	-0.75	382.5	2.53	382.5	5.25	382.5	1.48	382.5	3.16	382.5	0.84	382.5	-1.25	382.5	0.9	382.5	3.37	382.5	-3.15	382.5	1.12	382.5	2.35	382.5	-7.89	382.5	-0.41	382.5	-1.3	382.5	1.55	382.5	5.37	382.5	6.2	382.5	3.24	382.5	7.36	382.5	9.03	382.5	1.3
383.4	5.34	383.4	-4.33	383.4	6.87	383.4	1.4	383.4	4.26	383.4	8.24	383.4	0.32	383.4	3.34	383.4	7.6	383.4	-2.31	383.4	0.2	383.4	5.14	383.4	-1.11	383.4	1	383.4	2.66	383.4	-9.09	383.4	-0.29	383.4	1.04	383.4	3.39	383.4	6.08	383.4	7.34	383.4	7.09	383.4	9.79	383.4	13.42	383.4	0.56
384.3	2.06	384.3	-3.36	384.3	1.98	384.3	-2.04	384.3	4	384.3	4.09	384.3	-1.02	384.3	0.16	384.3	3.72	384.3	-3.56	384.3	1.08	384.3	2.42	384.3	-0.73	384.3	-2.83	384.3	1.34	384.3	-7.14	384.3	0.33	384.3	-1.61	384.3	2.55	384.3	0.19	384.3	6	384.3	-1.65	384.3	4.14	384.3	4.35	384.3	0.4
385.2	1.8	385.2	-4.01	385.2	5.23	385.2	-2.65	385.2	5.21	385.2	2.3	385.2	1.46	385.2	3	385.2	4.62	385.2	-1.77	385.2	0.85	385.2	3.99	385.2	-1.77	385.2	-1.78	385.2	2.82	385.2	-6.29	385.2	-0.67	385.2	1.57	385.2	3.14	385.2	1.4	385.2	5.87	385.2	-2.69	385.2	-1.98	385.2	5	385.2	1.07
386.1	1.82	386.1	-2.85	386.1	2.93	386.1	-0.97	386.1	4.35	386.1	5.97	386.1	1.46	386.1	1.37	386.1	4.2	386.1	-2.41	386.1	1.32	386.1	2.45	386.1	-1.51	386.1	-2.44	386.1	1.04	386.1	-6.82	386.1	-0.54	386.1	-1.03	386.1	2.59	386.1	4.19	386.1	5.89	386.1	1.79	386.1	4.91	386.1	8.35	386.1	0.72
387	4.38	387	-4.6	387	5.05	387	-1.25	387	6.1	387	4.83	387	1.31	387	4.51	387	6.15	387	-2.29	387	0.22	387	4.45	387	-1.08	387	0.25	387	1.25	387	-6.16	387	-1.97	387	-3.41	387	2.63	387	3.35	387	6.22	387	1.72	387	3.98	387	6.64	387	0.4
387.9	2.47	387.9	-4.56	387.9	4.36	387.9	0.63	387.9	4.25	387.9	6.83	387.9	-0.22	387.9	2.43	387.9	6.64	387.9	-1.65	387.9	3.75	387.9	2.14	387.9	-1.06	387.9	0.06	387.9	2.04	387.9	-6.17	387.9	1.88	387.9	-1.34	387.9	4.44	387.9	3.67	387.9	4.57	387.9	3.65	387.9	5.71	387.9	8.26	387.9	2.26
388.8	3	388.8	-4.09	388.8	3.95	388.8	-2.6	388.8	5.68	388.8	4.13	388.8	2.45	388.8	1.97	388.8	1.86	388.8	-1.48	388.8	0.32	388.8	2.63	388.8	-3.74	388.8	-0.95	388.8	-0.15	388.8	-8.22	388.8	-0.75	388.8	-2.73	388.8	2.9	388.8	4.35	388.8	7.41	388.8	1.26	388.8	5.62	388.8	8.61	388.8	0.93
389.7	3.55	389.7	-2.08	389.7	4.32	389.7	1.44	389.7	4.94	389.7	4.78	389.7	1.21	389.7	3.53	389.7	2.08	389.7	-4.49	389.7	2.24	389.7	3.27	389.7	-1.96	389.7	0.13	389.7	-0.28	389.7	-10.29	389.7	-0.61	389.7	-0.33	389.7	1.94	389.7	5.02	389.7	4.67	389.7	1.89	389.7	4.33	389.7	7.92	389.7	-0.56
390.6	4.53	390.6	-1.86	390.6	3.98	390.6	-0.28	390.6	4.41	390.6	4	390.6	2.17	390.6	2.38	390.6	3.92	390.6	-2.83	390.6	-0.1	390.6	3.62	390.6	-1.56	390.6	-1.57	390.6	1.67	390.6	-7.1	390.6	-2.63	390.6	-0.85	390.6	0.54	390.6	2.09	390.6	7.9	390.6	1.96	390.6	4.6	390.6	8.61	390.6	0.45
391.5	3.85	391.5	-3.48	391.5	5.31	391.5	-0.9	391.5	7.6	391.5	3.35	391.5	0.47	391.5	3.51	391.5	5.87	391.5	-0.94	391.5	2.55	391.5	2.47	391.5	-2.88	391.5	0.24	391.5	1.61	391.5	-7.22	391.5	-1.45	391.5	-1.88	391.5	2.94	391.5	3.02	391.5	7.1	391.5	1.34	391.5	4.49	391.5	8.17	391.5	-1
392.4	2.02	392.4	-4.91	392.4	4.9	392.4	0.2	392.4	4.11	392.4	3.72	392.4	-0.72	392.4	1.91	392.4	6.14	392.4	-2.2	392.4	1.12	392.4	3.2	392.4	-4.13	392.4	-1.2	392.4	1.26	392.4	-7.93	392.4	-2.09	392.4	0.39	392.4	5.48	392.4	3.25	392.4	5	392.4	1.56	392.4	3.58	392.4	7.96	392.4	1.55
393.3	4.66	393.3	-5.46	393.3	4.85	393.3	-1.59	393.3	5.12	393.3	5.73	393.3	1.23	393.3	3.95	393.3	6.07	393.3	-2.23	393.3	1.97	393.3	1.82	393.3	-2.2	393.3	-1.47	393.3	2.39	393.3	-6.81	393.3	-0.31	393.3	-3.32	393.3	7.16	393.3	3.1	393.3	6.22	393.3	0.47	393.3	5.94	393.3	7.19	393.3	3.24
394.2	1.91	394.2	-2.94	394.2	2.27	394.2	-2.5	394.2	6.2	394.2	7.73	394.2	-0.07	394.2	3.32	394.2	3.88	394.2	-3.55	394.2	2.5	394.2	4.77	394.2	-1.57	394.2	0.43	394.2	1.86	394.2	-5.19	394.2	-1.91	394.2	-1.33	394.2	2.13	394.2	4.23	394.2	4.04	394.2	4.3	394.2	4.96	394.2	8.73	394.2	-0.57
395.1	3.12	395.1	-6.29	395.1	6.76	395.1	-0.65	395.1	1.47	395.1	8.18	395.1	1.56	395.1	0.41	395.1	6.08	395.1	-2.01	395.1	2.01	395.1	4.51	395.1	-1.94	395.1	-1.24	395.1	1.03	395.1	-9.56	395.1	-0.79	395.1	-0.7	395.1	2.36	395.1	5.45	395.1	5.76	395.1	2.73	395.1	5.96	395.1	7.63	395.1	2.09
396	4.33	396	-1.84	396	3.67	396	-0.09	396	4.52	396	4.13	396	3.31	396	4.01	396	4.31	396	-1.94	396	1.92	396	3.59	396	-1.55	396	-2.18	396	1.76	396	-7.23	396	-0.23	396	-1.78	396	2.25	396	3.59	396	6.99	396	3.88	396	4.36	396	9.1	396	0
396.9	2.77	396.9	-5.5	396.9	3.56	396.9	-0.17	396.9	3.85	396.9	6.77	396.9	4.09	396.9	1.33	396.9	4.29	396.9	-1.53	396.9	3.12	396.9	4.76	396.9	-1.04	396.9	1	396.9	3.47	396.9	-5.59	396.9	0.21	396.9	0.59	396.9	4.56	396.9	2.86	396.9	7.52	396.9	4.12	396.9	3.69	396.9	7.71	396.9	0.72
397.8	4.02	397.8	-4	397.8	4.88	397.8	-1	397.8	3.72	397.8	4.21	397.8	0.19	397.8	3.19	397.8	6.11	397.8	-4.34	397.8	-0.02	397.8	5.28	397.8	-4.27	397.8	-0.73	397.8	1.49	397.8	-10.03	397.8	-1.22	397.8	-1.14	397.8	4.95	397.8	1.41	397.8	7.71	397.8	-0.86	397.8	6.1	397.8	6.44	397.8	0.22
398.7	2.98	398.7	-3.61	398.7	5.74	398.7	-2.46	398.7	7.35	398.7	3.24	398.7	0.68	398.7	2.86	398.7	3.45	398.7	-2.47	398.7	3.55	398.7	3.76	398.7	0.17	398.7	0.43	398.7	0.08	398.7	-3.58	398.7	-1.64	398.7	1.61	398.7	4.15	398.7	2.13	398.7	6.39	398.7	3.03	398.7	3.91	398.7	8.9	398.7	1.31
399.6	3.44	399.6	-4.41	399.6	2.03	399.6	1.96	399.6	8.24	399.6	3.27	399.6	1.19	399.6	1.93	399.6	1.54	399.6	-0.36	399.6	2.28	399.6	2.02	399.6	-2.35	399.6	0.98	399.6	0.76	399.6	-8.02	399.6	0.04	399.6	0.25	399.6	3.75	399.6	5.06	399.6	5.6	399.6	2.61	399.6	4.87	399.6	9.21	399.6	2.06
400.5	0.78	400.5	-4.23	400.5	5.64	400.5	-0.42	400.5	4.33	400.5	5.51	400.5	0.38	400.5	3.03	400.5	3.91	400.5	-4.52	400.5	3.42	400.5	5.07	400.5	-2.34	400.5	1.12	400.5	0.4	400.5	-7.48	400.5	-0.19	400.5	-1.1	400.5	2	400.5	3.87	400.5	5.72	400.5	5.01	400.5	5.39	400.5	9.03	400.5	-0.61
401.4	2.22	401.4	-6.32	401.4	3.35	401.4	0.95	401.4	5.86	401.4	7.22	401.4	0.15	401.4	2.07	401.4	5.22	401.4	0.35	401.4	0.99	401.4	4.27	401.4	-2.53	401.4	-0.7	401.4	2.46	401.4	-7.01	401.4	-2.48	401.4	0.87	401.4	3.14	401.4	3.05	401.4	6.42	401.4	0.03	401.4	5.12	401.4	7.4	401.4	0.23
402.3	4.02	402.3	-4.48	402.3	5.53	402.3	1.49	402.3	3.55	402.3	5.35	402.3	1.52	402.3	0.55	402.3	5.75	402.3	-4.26	402.3	0.13	402.3	3.8	402.3	-2.6	402.3	-1.31	402.3	0.9	402.3	-9.29	402.3	-1.94	402.3	-4.33	402.3	4.51	402.3	4.67	402.3	7.64	402.3	3.08	402.3	5.37	402.3	5.25	402.3	3.79
403.2	0.75	403.2	-3.71	403.2	5.59	403.2	-1.51	403.2	5.09	403.2	6.23	403.2	-0.65	403.2	2.02	403.2	2.06	403.2	-2.53	403.2	1.98	403.2	3.41	403.2	-1.05	403.2	0.12	403.2	-0.95	403.2	-6.11	403.2	0.98	403.2	0.72	403.2	2.43	403.2	2.99	403.2	6.44	403.2	3.95	403.2	4.63	403.2	8.05	403.2	-0.01
404.1	2.58	404.1	-3.43	404.1	3.67	404.1	-0.3	404.1	4.5	404.1	6.96	404.1	0.44	404.1	0.24	404.1	2	404.1	-2.48	404.1	2.75	404.1	4.69	404.1	-3.51	404.1	-0.12	404.1	0.24	404.1	-8.39	404.1	0.36	404.1	1.73	404.1	3.93	404.1	3.63	404.1	7.13	404.1	0.99	404.1	4.71	404.1	7.7	404.1	1.38
405	4.47	405	-0.49	405	3.02	405	-0.51	405	4.27	405	4.05	405	1.48	405	2.62	405	3.34	405	-0.26	405	0.73	405	3.25	405	-3.42	405	0.68	405	1.7	405	-8.74	405	0.72	405	-1.51	405	2.59	405	4.77	405	9.41	405	1.3	405	4.68	405	8.77	405	-0.82
405.9	2.22	405.9	-3.76	405.9	3.75	405.9	-1.24	405.9	4.6	405.9	5.37	405.9	1.75	405.9	3.06	405.9	4.88	405.9	-3.2	405.9	2.98	405.9	3.39	405.9	-1.94	405.9	-2.78	405.9	1.63	405.9	-5.92	405.9	-2.68	405.9	-0.65	405.9	3.03	405.9	2.99	405.9	4.88	405.9	3.68	405.9	2.36	405.9	7.83	405.9	0.09
406.8	1.67	406.8	-3.97	406.8	5.84	406.8	-1.11	406.8	6.78	406.8	4.89	406.8	0.97	406.8	3.03	406.8	6.16	406.8	-2.67	406.8	2.51	406.8	2.57	406.8	-2.24	406.8	-0.71	406.8	1.72	406.8	-8.03	406.8	-0.06	406.8	0.72	406.8	6.05	406.8	3.12	406.8	7.43	406.8	2.07	406.8	6.03	406.8	9.55	406.8	0.78
407.7	3.77	407.7	-4.43	407.7	6.06	407.7	-0.88	407.7	6.34	407.7	3.28	407.7	1.58	407.7	0.86	407.7	6	407.7	-1.22	407.7	0.33	407.7	3.18	407.7	-2.23	407.7	-1.58	407.7	3.17	407.7	-7.16	407.7	-4.74	407.7	-1.72	407.7	2.01	407.7	3	407.7	7.49	407.7	4.17	407.7	2.37	407.7	6.02	407.7	1.22
408.6	4.23	408.6	-1.85	408.6	5.36	408.6	-0.25	408.6	4.89	408.6	4.5	408.6	1.86	408.6	3.16	408.6	4.07	408.6	-2.76	408.6	1.66	408.6	3.87	408.6	-1.99	408.6	-1.34	408.6	-0.88	408.6	-7.44	408.6	-0.93	408.6	-1.85	408.6	2.97	408.6	5.4	408.6	5.6	408.6	3.42	408.6	4.38	408.6	10	408.6	1.12
409.5	4.37	409.5	-5.62	409.5	4.09	409.5	-0.66	409.5	5.26	409.5	3.99	409.5	2.44	409.5	0.48	409.5	3.33	409.5	-1.49	409.5	3.12	409.5	2.67	409.5	-1.72	409.5	-2.94	409.5	3.23	409.5	-8.97	409.5	-0.89	409.5	-3.27	409.5	5.3	409.5	4.22	409.5	8.51	409.5	1.05	409.5	2.97	409.5	7.08	409.5	3.09
410.4	3.73	410.4	-4.95	410.4	4.1	410.4	-2.34	410.4	4.52	410.4	4.34	410.4	1.32	410.4	2.77	410.4	5.84	410.4	-2.62	410.4	1.69	410.4	4.93	410.4	-1.9	410.4	0.14	410.4	1.56	410.4	-9.32	410.4	-1.58	410.4	0.65	410.4	2.83	410.4	4.74	410.4	8.66	410.4	1.16	410.4	7.27	410.4	11.12	410.4	0.93
411.3	3.08	411.3	-6.29	411.3	2.33	411.3	-0.79	411.3	7.52	411.3	3.42	411.3	3.07	411.3	-1.19	411.3	4.45	411.3	-1.04	411.3	2.93	411.3	2.21	411.3	-3.31	411.3	-0.67	411.3	1.09	411.3	-6.24	411.3	0.59	411.3	-0.75	411.3	2.93	411.3	2.39	411.3	5.28	411.3	0.23	411.3	5.63	411.3	9.56	411.3	1.28
412.2	5.8	412.2	-5.57	412.2	1.98	412.2	-1.64	412.2	5.42	412.2	4.42	412.2	2.45	412.2	2.37	412.2	3.23	412.2	-3.17	412.2	2.93	412.2	4.59	412.2	-4.13	412.2	-0.97	412.2	0.9	412.2	-9.46	412.2	1.16	412.2	0.95	412.2	2.07	412.2	3.81	412.2	6.17	412.2	1.74	412.2	4.38	412.2	7.95	412.2	0.99
413.1	1.86	413.1	-2.43	413.1	5.25	413.1	-2.04	413.1	7.47	413.1	1.95	413.1	1.97	413.1	1.71	413.1	4.67	413.1	-2.68	413.1	3.12	413.1	3.16	413.1	-0.88	413.1	-2.42	413.1	-1.73	413.1	-6.76	413.1	-0.41	413.1	-0.66	413.1	3.93	413.1	2.13	413.1	5.7	413.1	4.57	413.1	5.41	413.1	8.04	413.1	0.5
414	2.72	414	-1.96	414	4.8	414	1.38	414	7.95	414	5.13	414	0.88	414	2.92	414	2.14	414	-1.38	414	3.02	414	3.15	414	-2.29	414	0.64	414	0.35	414	-7.99	414	-0.42	414	-1.76	414	5.01	414	5.3	414	4.92	414	1.55	414	5.73	414	6.45	414	0.49
414.9	3.98	414.9	-6.01	414.9	5.46	414.9	-1.05	414.9	6.67	414.9	3.91	414.9	0.4	414.9	2.47	414.9	3.29	414.9	-1.78	414.9	3.55	414.9	2.68	414.9	-5.33	414.9	-0.78	414.9	1.65	414.9	-6.57	414.9	-1.37	414.9	-2.59	414.9	1.62	414.9	4.24	414.9	8.25	414.9	2.67	414.9	3.58	414.9	8.07	414.9	-1.01
415.8	1.5	415.8	-3.55	415.8	3.69	415.8	-1.16	415.8	5.39	415.8	6.88	415.8	0.01	415.8	4.21	415.8	2.38	415.8	-2.62	415.8	3.34	415.8	3.83	415.8	-2.03	415.8	0.76	415.8	-1.84	415.8	-7.1	415.8	1.11	415.8	-1.52	415.8	3.11	415.8	4.27	415.8	6.92	415.8	3.59	415.8	4.6	415.8	8.17	415.8	-0.36
416.7	3.64	416.7	-4.27	416.7	3.2	416.7	-1.98	416.7	6.08	416.7	6.9	416.7	3.24	416.7	2.9	416.7	3.15	416.7	-2.97	416.7	3.21	416.7	3.04	416.7	-1.38	416.7	-0.06	416.7	-0.77	416.7	-6.47	416.7	1.83	416.7	-2.93	416.7	1.29	416.7	3.94	416.7	4.71	416.7	3.79	416.7	4.96	416.7	5.58	416.7	-0.32
417.6	2.82	417.6	-2.77	417.6	5.86	417.6	0.11	417.6	7.77	417.6	6.44	417.6	2.56	417.6	2.83	417.6	5.81	417.6	-2.59	417.6	3.79	417.6	3.15	417.6	-3.12	417.6	1.84	417.6	-0.11	417.6	-7.64	417.6	0.91	417.6	-1.83	417.6	1.98	417.6	5.32	417.6	5.74	417.6	3.53	417.6	7.03	417.6	9.38	417.6	0.76
418.5	4.52	418.5	-3.45	418.5	5.17	418.5	-0.99	418.5	6.22	418.5	5.21	418.5	1.77	418.5	1.17	418.5	5.04	418.5	-1.16	418.5	2.92	418.5	4.17	418.5	-2.96	418.5	-1.28	418.5	0.85	418.5	-7.31	418.5	-1.48	418.5	-2.56	418.5	3.6	418.5	6.44	418.5	6.63	418.5	1.91	418.5	4.84	418.5	6.13	418.5	1.81
419.4	2.58	419.4	-6.14	419.4	1.66	419.4	-0.39	419.4	3.77	419.4	6	419.4	0.32	419.4	2.76	419.4	1.06	419.4	-1.8	419.4	3.34	419.4	5.93	419.4	-1.19	419.4	-0.77	419.4	-0.04	419.4	-7.92	419.4	-0.52	419.4	0.08	419.4	1.74	419.4	4.33	419.4	7.33	419.4	1.44	419.4	5.61	419.4	10.36	419.4	-0.91
420.3	6.04	420.3	-1.96	420.3	3.86	420.3	0.07	420.3	5.86	420.3	6.75	420.3	5.02	420.3	5.18	420.3	2.67	420.3	-2.04	420.3	3.09	420.3	2.38	420.3	-2.87	420.3	0.67	420.3	0.91	420.3	-8.45	420.3	-1	420.3	-4.46	420.3	3.76	420.3	3.44	420.3	7.17	420.3	0.73	420.3	4.17	420.3	5.67	420.3	2.25
421.2	0.49	421.2	-4	421.2	5.55	421.2	-3.39	421.2	6.08	421.2	7.36	421.2	0.33	421.2	1.47	421.2	3.64	421.2	-3.23	421.2	1.77	421.2	3.75	421.2	-1.55	421.2	0.89	421.2	0.29	421.2	-6.17	421.2	-2.35	421.2	0.8	421.2	2.57	421.2	4.67	421.2	7.91	421.2	4.33	421.2	3.89	421.2	8.1	421.2	1.95
422.1	3.86	422.1	-4.45	422.1	3.84	422.1	-1.52	422.1	3.4	422.1	7.56	422.1	0.87	422.1	1.96	422.1	3.15	422.1	-2.08	422.1	0.1	422.1	2.36	422.1	-3.29	422.1	-1.08	422.1	0.65	422.1	-8.61	422.1	-1.72	422.1	-1.64	422.1	2.94	422.1	2.14	422.1	5.51	422.1	1.71	422.1	7.43	422.1	10.67	422.1	0.52
423	4.38	423	-4.75	423	4.96	423	-1.43	423	8.35	423	4.79	423	2.33	423	3.93	423	2.71	423	-2.67	423	3.98	423	3.52	423	-3.36	423	-0.16	423	-0.56	423	-8.2	423	-1.39	423	-1.54	423	1.85	423	3.65	423	5.38	423	2.02	423	3.47	423	8.52	423	2.17
423.9	3.97	423.9	-6.57	423.9	3.46	423.9	-1.8	423.9	4.1	423.9	4.25	423.9	1.03	423.9	0.14	423.9	1.4	423.9	-1.8	423.9	1.39	423.9	2.51	423.9	-3.61	423.9	-0.75	423.9	0.66	423.9	-7.23	423.9	-1.93	423.9	-4.19	423.9	4.37	423.9	3.41	423.9	5.83	423.9	3.42	423.9	4.87	423.9	7.09	423.9	1.79
424.8	2.99	424.8	-3.32	424.8	3.58	424.8	-1.05	424.8	4.26	424.8	7.91	424.8	-0.99	424.8	3.2	424.8	3.54	424.8	-2.24	424.8	-1.47	424.8	4.89	424.8	-2.83	424.8	-0.85	424.8	4.06	424.8	-5.62	424.8	-1.71	424.8	0.74	424.8	5.18	424.8	5.11	424.8	9.19	424.8	4.13	424.8	5.94	424.8	10.14	424.8	3.04
425.7	3.01	425.7	-3.54	425.7	5.53	425.7	-2.35	425.7	5.93	425.7	5.26	425.7	2.09	425.7	3.77	425.7	4.94	425.7	-1.46	425.7	2.81	425.7	2.93	425.7	-0.71	425.7	0.29	425.7	1.05	425.7	-7.68	425.7	-0.44	425.7	-0.77	425.7	6.32	425.7	2.77	425.7	6.2	425.7	1.12	425.7	5.24	425.7	8.19	425.7	3.61
426.6	3.86	426.6	-4	426.6	6.15	426.6	-0.1	426.6	6.72	426.6	7.23	426.6	0.11	426.6	4.12	426.6	6.11	426.6	0.17	426.6	2.98	426.6	2.61	426.6	-2.02	426.6	0.67	426.6	-0.04	426.6	-7.99	426.6	1.85	426.6	-0.8	426.6	3.57	426.6	5.67	426.6	5.81	426.6	0.32	426.6	5.18	426.6	10.6	426.6	-0.78
427.5	3.32	427.5	-3.7	427.5	6.53	427.5	-0.42	427.5	5.34	427.5	5.88	427.5	0.83	427.5	2.08	427.5	2.01	427.5	-2.23	427.5	2.21	427.5	5.01	427.5	-4.27	427.5	-1.46	427.5	-0.62	427.5	-5.81	427.5	0.29	427.5	0.48	427.5	2.37	427.5	3.75	427.5	5.48	427.5	5.06	427.5	3.84	427.5	8.7	427.5	0.02
428.4	5.92	428.4	-6.99	428.4	4.11	428.4	-0.19	428.4	7.95	428.4	3.32	428.4	2.79	428.4	1.21	428.4	2.08	428.4	-1.81	428.4	1.85	428.4	5.14	428.4	-1.6	428.4	-0.31	428.4	1.46	428.4	-8.07	428.4	-1.51	428.4	3.6	428.4	3.58	428.4	6.81	428.4	5.62	428.4	4.98	428.4	3.68	428.4	8.26	428.4	0.25
429.3	2.09	429.3	-3.67	429.3	2.48	429.3	-2.83	429.3	3.94	429.3	7.73	429.3	1.33	429.3	1.98	429.3	5.32	429.3	-2.64	429.3	1.01	429.3	7.49	429.3	-2.94	429.3	-0.95	429.3	1.07	429.3	-9.01	429.3	-0.87	429.3	0.7	429.3	5.06	429.3	3.21	429.3	5.88	429.3	1.23	429.3	5.4	429.3	10.07	429.3	2.76
430.2	3.25	430.2	-4.65	430.2	3.81	430.2	-2.69	430.2	6.03	430.2	6.12	430.2	-0.9	430.2	2.17	430.2	3.33	430.2	-2.11	430.2	-0.01	430.2	5.61	430.2	-2.84	430.2	0.4	430.2	-0.49	430.2	-8.75	430.2	-2.16	430.2	-0.76	430.2	3.35	430.2	5.13	430.2	6.19	430.2	3.13	430.2	7.37	430.2	11.32	430.2	-0.39
431.1	2.86	431.1	-6.31	431.1	3.68	431.1	-1.36	431.1	4.33	431.1	7.54	431.1	1.8	431.1	1.98	431.1	5.32	431.1	-1.72	431.1	1.79	431.1	5.13	431.1	-2.48	431.1	-0.25	431.1	0.98	431.1	-5.79	431.1	-1.86	431.1	-0.07	431.1	4.31	431.1	2.39	431.1	4.33	431.1	5.24	431.1	4.2	431.1	9.46	431.1	0.5
432	2.61	432	-3.08	432	2.4	432	-4.3	432	5.59	432	3.87	432	0.65	432	4.67	432	2.9	432	-2.93	432	0.96	432	3.68	432	-0.65	432	1.24	432	3.2	432	-6.92	432	-2.2	432	0.56	432	3.14	432	5.94	432	8.32	432	1.41	432	5.33	432	10.03	432	1.12
432.9	3.56	432.9	-6.16	432.9	4.9	432.9	-0.43	432.9	7.96	432.9	4.03	432.9	0.61	432.9	3.84	432.9	6.65	432.9	-3.27	432.9	2.65	432.9	1.42	432.9	-1.38	432.9	0.66	432.9	-0.17	432.9	-6.62	432.9	-1.41	432.9	0.1	432.9	6.12	432.9	4.99	432.9	6.44	432.9	4.41	432.9	4.27	432.9	8.31	432.9	1.48
433.8	2.44	433.8	-4.11	433.8	3.27	433.8	-0.17	433.8	7.22	433.8	4.45	433.8	0.6	433.8	2.33	433.8	1.67	433.8	-2.99	433.8	5.13	433.8	2.74	433.8	-2.79	433.8	-1.78	433.8	1.45	433.8	-7.23	433.8	1.47	433.8	-1.48	433.8	3.41	433.8	6.17	433.8	7.89	433.8	4.41	433.8	2.42	433.8	12	433.8	-0.56
434.7	5.31	434.7	-4.89	434.7	5.21	434.7	-2.39	434.7	3.2	434.7	4.23	434.7	3.84	434.7	2.66	434.7	4.48	434.7	-4.22	434.7	-0.51	434.7	2.84	434.7	-1.95	434.7	-1.52	434.7	2.92	434.7	-11.33	434.7	-1.87	434.7	-2.24	434.7	3.26	434.7	2.96	434.7	7.76	434.7	3.65	434.7	5.8	434.7	9.65	434.7	1.1
435.6	3.97	435.6	-5.46	435.6	3.18	435.6	-1.45	435.6	7.19	435.6	5.67	435.6	4.18	435.6	2.02	435.6	3.31	435.6	-2.05	435.6	3.35	435.6	2.4	435.6	-0.41	435.6	-0.88	435.6	1.47	435.6	-8.28	435.6	0.59	435.6	1.07	435.6	5.84	435.6	3.92	435.6	7.1	435.6	1.9	435.6	6.76	435.6	9.48	435.6	-0.65
436.5	5.95	436.5	-5.19	436.5	5.24	436.5	0.04	436.5	5.74	436.5	7.01	436.5	4.15	436.5	4.2	436.5	4.15	436.5	-0.67	436.5	1.7	436.5	4.13	436.5	-2.27	436.5	-2.72	436.5	1.09	436.5	-6.95	436.5	-1.92	436.5	-0.06	436.5	4.85	436.5	1.62	436.5	4.64	436.5	4.61	436.5	6.85	436.5	11.05	436.5	3.21
437.4	5.01	437.4	-5.02	437.4	1.81	437.4	-1.15	437.4	5.46	437.4	6.96	437.4	1.83	437.4	0.65	437.4	3.81	437.4	-3.45	437.4	0.97	437.4	4.58	437.4	-2.55	437.4	-1.73	437.4	1.32	437.4	-6.65	437.4	-2.75	437.4	-2.69	437.4	4.55	437.4	2.65	437.4	4.75	437.4	2.74	437.4	8.07	437.4	6.31	437.4	1.36
438.3	3.85	438.3	-5.17	438.3	3.47	438.3	-1.3	438.3	6.57	438.3	5.6	438.3	0.39	438.3	2.07	438.3	2.39	438.3	-1.13	438.3	4.08	438.3	1	438.3	-4.26	438.3	0.6	438.3	0.15	438.3	-7.95	438.3	0.83	438.3	-3.48	438.3	4.81	438.3	6.66	438.3	7.22	438.3	3.83	438.3	6.34	438.3	10.25	438.3	0.28
439.2	3.11	439.2	-5.26	439.2	3.76	439.2	1.24	439.2	5.8	439.2	2.33	439.2	3.21	439.2	3.48	439.2	3.08	439.2	-2.04	439.2	2.99	439.2	3.95	439.2	-3.22	439.2	0.73	439.2	1.15	439.2	-7.45	439.2	-2.13	439.2	0.66	439.2	4.69	439.2	4.03	439.2	8.55	439.2	4.2	439.2	5.21	439.2	9.81	439.2	-0.93
440.1	3.6	440.1	-4.55	440.1	4.49	440.1	-1.33	440.1	8.81	440.1	6.31	440.1	1.63	440.1	2.85	440.1	4.9	440.1	-3.09	440.1	5.15	440.1	4.98	440.1	-2.55	440.1	-2.36	440.1	2.18	440.1	-8.09	440.1	-0.07	440.1	-1.29	440.1	3.87	440.1	3.35	440.1	7.01	440.1	3.04	440.1	5.7	440.1	6.5	440.1	0.6
441	1.54	441	-4.62	441	3.65	441	1.31	441	6.64	441	4.58	441	2.07	441	2.02	441	2.45	441	-1.3	441	0.43	441	2.91	441	-1.63	441	-1.38	441	0.37	441	-7.75	441	-3.92	441	-1.46	441	3.27	441	3.36	441	6.45	441	2.22	441	4.37	441	6.82	441	1.54
441.9	3.08	441.9	-2.65	441.9	8.05	441.9	-0.29	441.9	5.52	441.9	5.42	441.9	3.21	441.9	5.41	441.9	5.17	441.9	-2.19	441.9	2.38	441.9	1.78	441.9	0.02	441.9	1.21	441.9	2.68	441.9	-9.1	441.9	2.35	441.9	-1.96	441.9	4.77	441.9	7.04	441.9	8.05	441.9	1.15	441.9	6.12	441.9	9.36	441.9	1.62
442.8	5.21	442.8	-2.49	442.8	4.93	442.8	-0.86	442.8	4.24	442.8	6.99	442.8	2.83	442.8	4.17	442.8	2.03	442.8	-3.46	442.8	1.44	442.8	3.3	442.8	-3.77	442.8	1.08	442.8	-1.9	442.8	-8.22	442.8	-0.54	442.8	-0.28	442.8	3.76	442.8	5.52	442.8	3.57	442.8	1.81	442.8	4.64	442.8	9.14	442.8	-0.46
443.7	2.46	443.7	-5.27	443.7	5.12	443.7	-0.43	443.7	6.23	443.7	7.4	443.7	3.73	443.7	2.98	443.7	3.97	443.7	-3.2	443.7	1.96	443.7	3.46	443.7	-1.98	443.7	0.46	443.7	0.8	443.7	-8.59	443.7	0.48	443.7	-2.15	443.7	4.67	443.7	6.11	443.7	7.78	443.7	3.6	443.7	4.04	443.7	8.46	443.7	2.61
444.6	3.68	444.6	-5.56	444.6	3.44	444.6	-0.94	444.6	4.01	444.6	4.56	444.6	-0.16	444.6	1.65	444.6	4.52	444.6	-3.14	444.6	3.29	444.6	3.48	444.6	-2.95	444.6	-1.35	444.6	0.35	444.6	-8.56	444.6	-2	444.6	-2.65	444.6	3.98	444.6	3.62	444.6	4.56	444.6	2.4	444.6	3.81	444.6	9.42	444.6	1.45
445.5	4.76	445.5	-4.44	445.5	4.16	445.5	-0.65	445.5	5.9	445.5	6.46	445.5	1	445.5	0.73	445.5	3.78	445.5	-4.59	445.5	0.68	445.5	4.27	445.5	-2.78	445.5	-1.52	445.5	1.98	445.5	-10.28	445.5	-1.66	445.5	-1.65	445.5	4.93	445.5	3.96	445.5	4.81	445.5	1.63	445.5	4.95	445.5	9.26	445.5	3.09
446.4	3.25	446.4	-3.22	446.4	2.86	446.4	0.37	446.4	4.78	446.4	3.65	446.4	2.71	446.4	4.02	446.4	3.08	446.4	-3.99	446.4	1.44	446.4	3.01	446.4	-3.25	446.4	-1.38	446.4	1.84	446.4	-9.7	446.4	0.43	446.4	0.43	446.4	2.75	446.4	3.71	446.4	8.14	446.4	2.52	446.4	6.45	446.4	7.95	446.4	-0.28
447.3	3.42	447.3	-4.01	447.3	6.42	447.3	1.27	447.3	6.16	447.3	7.53	447.3	2.64	447.3	3.58	447.3	4.1	447.3	-2.2	447.3	3.06	447.3	4.64	447.3	-2.42	447.3	-0.07	447.3	-0.3	447.3	-7.09	447.3	-0.47	447.3	-1.36	447.3	4.28	447.3	4.38	447.3	8.64	447.3	3.07	447.3	5.14	447.3	11.7	447.3	0.95
448.2	3.32	448.2	-4.79	448.2	5.12	448.2	-2.25	448.2	6.32	448.2	7.25	448.2	2.04	448.2	0.05	448.2	4.07	448.2	-4.86	448.2	3.52	448.2	5.18	448.2	-2.2	448.2	-1.62	448.2	-1.25	448.2	-9.9	448.2	0.24	448.2	-1.1	448.2	5.28	448.2	4.46	448.2	7.37	448.2	3.25	448.2	5.76	448.2	6.98	448.2	1.52
449.1	6.15	449.1	-1.83	449.1	5.5	449.1	-2.74	449.1	6.94	449.1	6.25	449.1	2.34	449.1	2.48	449.1	4.19	449.1	-3.88	449.1	1.16	449.1	5.38	449.1	-2.43	449.1	-0.78	449.1	1.95	449.1	-9.29	449.1	-2.72	449.1	-1.95	449.1	3.56	449.1	4.99	449.1	8.5	449.1	1.88	449.1	3.03	449.1	7.35	449.1	0.87
450	3.8	450	-4.28	450	2.85	450	2.59	450	8.61	450	6.5	450	2.63	450	2.78	450	6.39	450	-0.98	450	2.08	450	5.82	450	-1.48	450	-1.37	450	1.45	450	-7.54	450	-2.54	450	-1.67	450	4.98	450	6.12	450	7.08	450	5.34	450	7	450	6.82	450	2.2
450.9	3.6	450.9	-6.07	450.9	3.98	450.9	0.94	450.9	5.72	450.9	4.7	450.9	1.4	450.9	2.29	450.9	3.05	450.9	-0.7	450.9	1.16	450.9	3.03	450.9	-1.83	450.9	0.44	450.9	0	450.9	-8.53	450.9	-1.56	450.9	-3.75	450.9	4.1	450.9	4.25	450.9	4.61	450.9	1.9	450.9	6.34	450.9	9.67	450.9	0.09
451.8	4.03	451.8	-4.23	451.8	4.16	451.8	1.53	451.8	7.79	451.8	7.48	451.8	1.56	451.8	2.58	451.8	4.03	451.8	-1.94	451.8	1.01	451.8	4.51	451.8	-1.5	451.8	0.6	451.8	0.09	451.8	-8.51	451.8	-2.29	451.8	-1.11	451.8	4.56	451.8	5.03	451.8	5.98	451.8	2.54	451.8	8.96	451.8	8.4	451.8	1.85
[truncated: 22 more columns]

## Sheet: Data corrected
X	L1A1	L1A2	L1A3	L1A4	L1A5	L1A6		L2A1	L2A2	L2A3	L2A4	L2A5	L2A6		L3A1	L3A2	L3A3	L3A4	L3A5	L3A6		L4A1	L4A2	L4A3	L4A4	L4A5	L4A6
-241.2	4.41	9.93	-0.36	3.4	0.43	0		1.98	4.45	2.31	4.8	2.05	0		2.04	2.72	-1.71	5.14	-0.53	0		4.48	4.68	-2.66	0.72	1.33	0
-240.3	4.73	8.98	0.23	0.49	1.65	0		3.17	3.1	-2.19	2.35	0.95	0		3.53	1.81	-4.12	4.99	-2.64	0		2.66	0.82	-6.5	-2.23	-2.65	0
-239.4	1.28	8.03	-0.53	1.04	-2.04	0		2.23	4.5	0.39	5.01	2.17	0		0.37	1.25	1.59	3.68	0.37	0		-1.56	2.62	-2.89	0.48	0.4	0
-238.5	3.31	12.39	2.15	2.42	3.77	0		3.92	2.92	-0.96	4.54	0.38	0		2.86	-0.34	-0.48	7.47	-1.57	0		1.94	1.98	-3.74	1.62	-0.89	0
-237.6	4.8	9.06	0.55	1.87	4.18	0		1.95	3.14	-0.22	2.44	-1.07	0		2.1	2.98	0.11	7.39	-1.85	0		0.49	3.97	-4.42	5	2.66	0
-236.7	-0.46	6.55	-1.02	-1.18	1.12	0		-0.4	1.49	0.66	2.65	-2	0		3.45	1.93	-1.29	7.53	1.47	0		0.25	2.25	-1.74	3.47	6.1	0
-235.8	-0.37	11.02	2.75	3.41	3.56	0		0.85	1.38	1.22	3.43	0	0		2.89	1.25	3.06	7.31	-0.1	0		3.46	9.6	1.04	1.84	0.19	0
-234.9	3.87	11.17	2.57	3.94	1.94	0		5.51	3.71	0.86	4.9	3.29	0		3.74	1.32	-0.51	5.18	-0.63	0		6.93	7.19	-1.13	0.65	0.16	0
-234	4.09	9.21	1.44	1.21	2.43	0		2.7	1.39	0.66	3.12	1.93	0		1.83	1.17	-2.87	7.65	1.2	0		3.57	4.89	-2.69	2.99	1.95	0
-233.1	3.56	9.11	3.49	1.94	1.47	0		4.27	4.38	3.71	6.42	2.59	0		4.31	1.26	1.1	8.08	-0.96	0		1.12	3.31	-3.93	-1.01	-2.65	0
-232.2	2.95	10.99	0.47	3.26	3.12	0		5.56	7.38	2.83	8.28	3.98	0		-0.66	-0.22	0.31	4.55	-1.31	0		-2.05	-0.5	-4.85	-3.17	1.89	0
-231.3	2.3	6.15	-0.11	2.09	-0.04	0		-0.83	0.97	-1.55	1.02	0.99	0		-1.28	-1.14	-1.25	4.71	-0.45	0		1.18	1.75	-2.13	3	3.18	0
-230.4	2.93	8	-1.46	1.7	2.47	0		4.71	-0.66	0.35	2.38	1.8	0		2.8	0.44	-1.12	1.9	-0.8	0		2.83	2.9	-2.46	-1.46	-0.6	0
-229.5	3.14	10.48	2.99	2.54	0.26	0		2.95	3.11	2.41	4.94	0.42	0		2.71	1.26	0.64	6.01	-0.97	0		1.12	3.68	-2.48	0.74	0.67	0
-228.6	2.35	9.58	0.87	0.56	0.87	0		2.37	2.33	0.13	2.02	-1.78	0		5.8	5.22	4.55	6.23	0.37	0		1.66	5.33	-2.35	0.08	0.2	0
-227.7	-0.21	8.39	0.78	1.96	1.13	0		3.04	3.29	1.86	6.12	1.7	0		5.92	6.2	4.75	7.73	3.19	0		3.44	5.81	1.39	3.16	2.11	0
-226.8	2.09	8.7	1.17	2.37	0.53	0		-2.25	-0.32	-0.4	-1.5	-3.21	0		-0.02	1.89	-0.61	2.81	-1.92	0		1.44	2.69	-3.65	-0.81	1.74	0
-225.9	-0.09	8.58	-2.85	-1.52	-0.58	0		-1.35	3.45	-1.18	-0.11	0.64	0		3.97	3.54	2.55	5.91	1.53	0		2.38	3.9	0.18	1.49	1.07	0
-225	1.7	6.41	-0.19	-0.13	-3.02	0		5.67	6.88	6.49	4.8	3.14	0		5.1	2.66	2.82	6.81	2.14	0		1.61	3.74	-1.72	0.01	1.09	0
-224.1	2.72	7.44	2.76	1.81	0.67	0		-3.05	5.25	-0.1	5.44	2.97	0		-0.14	1.15	-2.45	6.05	1.1	0		3.33	2.68	-3.25	2.51	0.2	0
-223.2	3.29	8.89	-1.86	1.16	2.74	0		0.65	1.76	-4.32	-1.15	0.88	0		-0.51	0.58	-2.4	4.66	-2.62	0		1.01	4.36	-3.84	-2.28	-0.26	0
-222.3	1.57	8.68	0.31	3.12	0.89	0		3.28	5.16	0.21	7.46	2.58	0		0.68	0.67	-0.54	4.47	-2.72	0		-0.21	5.8	-1.05	2.68	1.18	0
-221.4	1.33	10.94	2.07	2.01	3.48	0		0.5	4.34	3.39	5.48	3.07	0		3.32	1.9	3.11	6.73	-1.33	0		-0.07	3.41	-3.6	0.21	-0.58	0
-220.5	0.54	7.09	-0.41	2.04	0.58	0		0.66	3.13	0.35	0.94	-1.67	0		1.99	1.33	2.04	5	1.76	0		7.17	5.72	1.56	3.87	4.57	0
-219.6	2.65	9.35	1.13	1.55	1.56	0		2.98	0.04	0.31	3.68	1.31	0		0.77	-2.73	-1.9	3.65	-1.36	0		-3.63	-1.06	-7.7	-4.23	-4.31	0
-218.7	2.64	8.77	-1.04	1.7	1.24	0		1.53	2.01	0.22	2.96	0.41	0		1.46	2.35	-0.67	6.39	0.08	0		0.36	2.29	-3.92	-0.49	-0.07	0
-217.8	4.36	7.57	1.6	3.12	4.43	0		0.39	0.23	-1.66	1.62	1.51	0		1.69	-0.2	0.56	7.84	0.74	0		1.95	4.79	-4.3	2.52	1.16	0
-216.9	1.58	7.87	1.14	0.14	-2.29	0		-0.19	0.13	0.66	1.62	0.03	0		0.42	-0.7	0.19	3.56	-2.04	0		3.24	4.4	-0.21	1.46	0.45	0
-216	3.08	7.37	2.63	3.49	4.55	0		5.52	7.56	4.54	6.19	4.06	0		4.78	2.69	0.64	6.93	0.46	0		3.62	1.57	-1.9	2.47	-1.51	0
-215.1	3.72	7.9	0.86	5.21	1.49	0		1.03	0.25	-0.04	2.72	0.94	0		1.33	-0.78	0.5	4.33	-1.4	0		-0.64	0.56	-3.36	0.86	-0.75	0
-214.2	3.56	5.61	0.86	-0.58	0.58	0		3.22	-0.31	-1.67	0.65	-0.28	0		6.4	2.65	2.74	6.62	2.83	0		5.2	3.81	0.29	3.42	2.48	0
-213.3	-0.26	7.93	2.74	0.34	-0.03	0		2.43	-0.75	-0.17	1.36	-1.14	0		3.67	-0.31	0.11	3.92	-1.67	0		4.97	6.95	-0.63	2.93	2.26	0
-212.4	3.48	7.09	3.64	2.18	-0.08	0		2.38	2.68	2.34	4.36	-1.77	0		5.55	4.4	2.35	7.73	-0.22	0		3.68	7.34	3	4.71	3.34	0
-211.5	0.02	6.62	-3.3	0.28	-3.69	0		1.73	1.99	1.47	3.55	-1.06	0		3.84	1.28	1.57	8.23	0.72	0		1.3	1.54	-4.3	2.04	-2.6	0
-210.6	-0.15	8.89	0.85	1.21	-1.18	0		1.52	2.94	2.53	5.06	1.79	0		0.86	1.28	0.03	8.07	1.91	0		0.52	1.76	-4.28	2.4	1.29	0
-209.7	1.42	6.55	-2.19	-1.85	1.12	0		2.48	3.53	0.02	3.68	3.27	0		2.23	2.35	-1.83	8.37	-1.04	0		1.32	2.82	-5.16	1.47	-1.25	0
-208.8	2.09	5.92	1.05	2.2	0.03	0		0.75	2.2	0.55	5.11	1.01	0		1.59	3.68	0.74	8.41	2.16	0		-0.35	3.91	-2.8	2.03	0.44	0
-207.9	2.14	5.86	-1.58	1.18	2.37	0		1.63	-0.16	-2.5	1.01	-1.49	0		5.85	0.38	1.97	6.18	-0.07	0		1.29	4.28	1.51	5.27	4.8	0
-207	2.09	8.28	3.1	1.53	0.04	0		3.6	3.32	3.57	3.2	1.41	0		5.25	1.73	-0.67	5.14	-2.12	0		1.44	3.9	-2.54	3.62	0.39	0
-206.1	7.09	9.28	3.02	3.28	3.81	0		0.63	-0.89	-1.23	1.09	1.22	0		0.25	0.93	-0.88	5.69	0.41	0		-0.82	1.72	-2.01	-1.65	-1.59	0
-205.2	2.86	7.34	0.61	2.05	2.45	0		1.11	0.67	-0.55	3.92	-0.36	0		1.74	-2.25	0.52	5.59	-1.7	0		1.26	2.81	-1.04	0.16	-1.51	0
-204.3	4	6.2	-1.41	-0.42	-0.73	0		5.03	1.83	2.41	4.66	3.56	0		1.82	1.4	1.91	8.3	2.5	0		4.37	5.23	0.19	4.57	3.46	0
-203.4	1.47	7.3	-0.04	2.9	1.09	0		0.26	0.87	-2.81	3.34	0.42	0		1.95	1.74	-0.16	5.59	-0.42	0		3.64	4.9	1.6	1.94	4.24	0
-202.5	3.47	8.83	0.79	1.86	0.45	0		1.1	1.95	-0.68	3.91	2.99	0		3.37	1.54	-3.03	6.16	3.16	0		5.2	5.42	-0.49	2.64	2.97	0
-201.6	3.33	9.19	-0.7	2.71	3.54	0		3.71	4.12	3.44	2.86	-0.15	0		3.44	3.22	1.81	5.63	2.51	0		2.41	3.72	-1.24	0.01	2.83	0
-200.7	3.03	8.31	-0.68	2.1	2.6	0		0.79	3.73	2.18	5.63	4.13	0		-1.95	0.08	-0.44	3.07	0.22	0		-3.22	0.4	-3.96	-2.07	-1.18	0
-199.8	1.73	6.95	-0.79	1.22	-0.47	0		3.1	4.56	3.29	2.39	2.44	0		2.04	1.79	1.44	4.47	2.78	0		1.01	4.13	-1.09	0.92	3.11	0
-198.9	2.65	5.01	-1.21	1.87	0.47	0		-1.32	2.62	-1.45	3.61	3.02	0		0.86	1.13	-1.68	3.54	0.63	0		-2.91	1.03	-6.67	-1.75	-1.38	0
-198	0.98	3.3	-1.32	-0.1	1.51	0		-1.14	3.23	1.73	1.73	2.31	0		2.46	4.79	2.78	7.53	4.47	0		-0.08	5.39	-2.26	1.95	-0.7	0
-197.1	1.99	7.12	-2.21	2.18	1.24	0		1.27	5.3	0.95	3.43	0.29	0		0.79	-0.75	-0.27	4.93	-0.8	0		1.68	2.51	-0.71	1.51	0.12	0
-196.2	1.91	8.11	0.29	2.65	0.93	0		0.1	3.08	0.71	5.36	3.58	0		0.91	-0.05	-1.72	4.72	-0.49	0		3.58	3.82	-1.42	3.92	2.95	0
-195.3	3.23	10.46	0.78	0.98	2.1	0		3.96	3.24	1.39	1.6	2.18	0		1.66	-0.79	-1.2	6.01	-3.68	0		-1.57	1.4	-6.06	-1.37	-3.43	0
-194.4	4.14	6.59	1.66	-0.44	1.77	0		0.67	-0.18	-0.66	2.78	-0.48	0		0.46	3.98	3.45	8.18	0.41	0		-0.06	0.64	-2.47	-1.76	1.75	0
-193.5	0.46	9.37	-0.67	0.1	1.2	0		3.61	3.14	2.45	3.66	-2.33	0		0.44	-0.1	0.17	4.23	-1.83	0		-1.58	1.42	-1.88	-0.02	0.63	0
-192.6	1.88	8.94	-0.36	2.07	-0.17	0		0.23	1.97	-1.78	1.53	-0.93	0		0.02	1.19	-0.85	5.94	-2.2	0		-2.5	1.46	-2.46	-2.14	-0.68	0
-191.7	4.75	6	1.21	4.52	3.43	0		1.69	2.49	1.83	8.39	2.26	0		1.71	1.83	0.45	7.84	-0.46	0		-0.95	2.17	-2.05	0.25	-0.91	0
-190.8	-0.96	7.08	-1.86	-0.03	-0.61	0		1.11	2.81	1.15	6.64	0.28	0		0.22	0.38	-0.23	7.62	0.12	0		-0.46	1.52	-2.08	-0.92	-2.92	0
-189.9	3.1	7.11	-0.55	2	0.67	0		0.16	0.07	1.57	7	0.42	0		0.28	0.3	0.32	6.85	-1.16	0		1.76	5.49	-1.33	2.09	0.58	0
-189	2.24	10.53	3.16	3.1	1.76	0		1.68	4.37	3.39	2.32	3.65	0		-0.9	0.13	-1.63	4.05	-0.16	0		-1.91	0.61	-3.55	0.99	-1.61	0
-188.1	2.41	9.14	1.05	0.96	3.66	0		3.3	7.12	1.39	6.7	5.01	0		2.49	2.08	0.29	7.75	2.07	0		2.59	2.97	-2.82	-1.15	-2.08	0
-187.2	2.73	6.13	-0.84	1.45	0.51	0		3.07	4.08	0.88	3.37	0.16	0		3.77	1.4	-1.58	3.44	-1.25	0		2.93	1.58	-1.91	-0.29	0.31	0
-186.3	0.07	5.4	0.95	2.46	3.33	0		-0.82	2.38	0.46	0.55	0.48	0		2.41	4.54	0.02	6.46	2.14	0		0.25	2.38	-2.79	2.01	1.53	0
-185.4	-0.12	6.22	-3.54	1.82	0.05	0		0.48	1.96	-1.5	4.43	-3.15	0		4.26	2.34	2.66	7.64	0.09	0		1.11	3.9	1.87	2.1	0.74	0
-184.5	0.28	7.3	-2.15	0.62	-0.8	0		0.1	-1.28	-3.19	1.73	-1.59	0		1.67	-1.24	-0.63	3.69	-0.97	0		-1.31	2.28	-2.65	-1.2	1.16	0
-183.6	1.97	3.1	0.15	-1.64	-1.88	0		-0.42	2.42	1.8	1.46	-0.59	0		0.88	1.91	1.26	5.64	-0.83	0		-2.17	1.88	-3.32	-0.3	0.23	0
-182.7	-2.43	4.79	0.06	0.33	-1.61	0		-2.37	-2.1	-2.65	-1.24	-3.68	0		3.2	-1	1.13	6.62	2.49	0		3.41	2.43	-1.01	0.81	2.74	0
-181.8	0.82	7.43	-0.58	2.8	1.01	0		1.94	4.21	0.53	3.51	0.64	0		2.72	2.81	0.49	2.14	-1.02	0		2.85	4.23	-0.22	0.67	1.08	0
-180.9	4.25	7.84	3.16	0.77	2.94	0		4.23	4.84	1.78	5.21	1.7	0		3.48	4.22	3.2	9.31	3.53	0		0.74	2.95	-0.12	1.22	3.55	0
-180	2.8	4.59	1.25	-0.6	0.1	0		1.51	2.84	1.15	4.69	-0.33	0		1.1	-1.16	-0.79	5.16	1.28	0		-1.2	-0.11	-4.89	-2.05	-1.52	0
-179.1	-0.18	5.37	-0.53	-4.61	-2.42	0		-1.14	1.2	1.29	4.1	0.12	0		-0.61	-0.41	0.5	5.37	-1.59	0		-0.79	-0.66	-3.38	-1.58	0.25	0
-178.2	-0.85	2.69	-0.7	0.39	1.8	0		-3.36	-1.41	-0.86	0.79	-1.07	0		-0.79	1.44	0.86	7.66	-0.05	0		2.66	2.63	-0.67	2.33	2.11	0
-177.3	0.93	5.1	1.22	0.82	-0.15	0		5.69	4.73	2.34	1.93	1.73	0		6.08	3.13	1.76	3.07	1.98	0		0.22	1.86	-3.21	-1.65	-0.6	0
-176.4	-1.46	5.52	-2.21	-0.73	-0.28	0		-2.69	1.91	-2.35	1.72	-1.42	0		1.98	1.43	-1.36	5.35	1.91	0		3.63	2.16	-2.78	4	2.46	0
-175.5	5.49	6.52	1.46	1.41	4.13	0		1.8	2.31	0.13	2.17	1.76	0		-2.36	-3.78	-3.59	2.27	-2.71	0		-1.79	-0.24	-3.62	-1.86	-1.54	0
-174.6	1.45	8.69	1.25	-0.59	2.36	0		2.16	2.65	0.98	1.76	0	0		3.2	0.5	-0.76	4.53	1.73	0		0.72	1.1	-4.26	-1.67	-0.16	0
-173.7	0.35	5.62	-2.31	-0.79	0.81	0		0.54	1.13	0.91	2.37	-0.45	0		0.28	1.08	0.46	7.06	-0.79	0		0.07	1.32	-2.86	2.65	0.34	0
-172.8	1.08	8.1	2.28	-0.77	1.65	0		0.33	1.23	1.32	1.88	1.85	0		0.32	-0.65	0.4	5.48	0.94	0		-2.26	-1.48	-0.42	-2.74	-0.03	0
-171.9	3.92	7.15	0.37	1.67	3.51	0		-2.96	-1.51	-2.15	3.55	1.73	0		-2.98	-0.14	-0.14	6.01	0.43	0		0.89	3.55	-2.77	0.45	0.07	0
-171	-0.78	4.49	0.51	-0.18	-1.61	0		0.89	1.83	0.92	-0.06	-2.76	0		2.02	2.74	-0.47	4.21	-1.16	0		0.36	4.07	-3.36	0.9	0.69	0
-170.1	2.35	6.87	1.48	2.03	2.28	0		-1.44	0.3	-3.57	-1.02	-1.81	0		1.38	-2.55	-2.18	1.34	-2.54	0		1.02	-0.83	-2.3	-1.8	-1.45	0
-169.2	5.11	10.15	2.7	2.45	3.33	0		0.64	2.3	-0.64	2.31	2.23	0		0.71	-0.14	-0.94	2.42	-1.13	0		2.09	1.08	0.22	-1.45	-0.23	0
-168.3	2.57	9.5	3.61	3.03	3.11	0		4.42	6.01	1.76	7.19	3.71	0		2.07	2.53	1.06	6.5	0.09	0		2.16	5.14	1.08	0.35	4.1	0
-167.4	2.52	5.9	2.01	3.87	2.31	0		0.58	0.35	-0.11	4.13	2.92	0		1.88	0.79	-2.74	5.62	-1.21	0		0.37	0.3	-3.46	-1.37	-2.63	0
-166.5	1.91	6.92	5.65	1.6	3.67	0		1.26	3.44	1.47	3.3	-1.83	0		0.92	1.98	-0.82	5.09	1.61	0		1.07	0.97	-1.73	2.94	1.4	0
-165.6	1.81	5.69	2.35	1.53	-0.95	0		0.47	3.35	1.27	2.93	-1.55	0		3.99	3.8	-0.7	3.67	0.31	0		5.37	8.03	-0.08	1.21	3.28	0
-164.7	0.31	2.96	-0.51	-2.55	-1.85	0		2.38	-1.11	-0.22	0.89	-2.91	0		1.64	-0.3	-1.26	4.44	-0.55	0		-3.27	-1.36	-2.57	-0.3	-1.71	0
-163.8	2.39	3.65	3.3	1.85	0.71	0		1.16	0.88	0.5	1.92	3.33	0		1.13	0.47	0.48	3.69	1.33	0		-5.16	1.59	-4.27	-2.41	-1.17	0
-162.9	2.69	6.79	2.54	2.76	1.35	0		-2.97	3.15	1.29	-0.13	-0.77	0		-0.63	2.6	-0.27	2.94	-0.33	0		-0.79	2.24	-3.22	1.52	0.55	0
-162	3.25	4.82	4.08	2.28	3.24	0		-0.16	1.63	0.32	2.2	0.91	0		1.11	-0.07	-1.41	4.98	0.37	0		-1.93	-1.57	-4.19	-1.79	-2.24	0
-161.1	1.64	6.49	3.39	3.1	1.8	0		2.41	2.69	1.3	5.97	0.92	0		2.18	1.93	2.59	8.4	0.38	0		4.43	4.35	2.09	4.24	2.73	0
-160.2	3.27	6.66	1.7	0.12	1.13	0		1.84	-0.01	0.36	0.33	-2.67	0		0.26	3.54	-0.68	5.65	-1.94	0		0.3	3.75	-2.11	0.43	2.9	0
-159.3	2.36	5.86	1.13	3.73	1.76	0		-0.18	2.53	0.69	0.93	2.73	0		0.66	3.22	1.26	3.9	1.96	0		-3.72	2.81	-3.2	0.54	-1.88	0
-158.4	0.32	4.99	-0.2	-0.67	1.92	0		4.17	3.35	1.67	1.49	3.33	0		2.81	1.75	-0.55	4.02	-0.76	0		3.04	2.35	-0.05	1.53	1.25	0
-157.5	2.62	6.23	-0.07	0.57	2.78	0		-1.53	-1.37	-0.56	1.12	0.62	0		-1.29	0.43	-1.26	3.74	-0.64	0		-0.01	1.9	-4.86	-0.53	-1.03	0
-156.6	1.93	5	1.21	2.8	3.84	0		0.03	1.77	2.33	3.4	1.31	0		0.73	1.78	0.48	6.13	-1.04	0		0.35	4.78	-3.99	0.79	-1.13	0
-155.7	3.02	3.1	-2.5	0.19	0.05	0		2.52	1.73	0.06	4.19	0.17	0		1.96	-0.85	-1.08	1.85	-2.7	0		-2.19	-0.07	-5.25	-2.63	-2.05	0
-154.8	0.92	4.04	-1.54	-1.45	-0.65	0		0.4	3.4	0.25	0.19	0.03	0		0.49	-0.08	-1.4	3.67	-0.96	0		0.78	-0.96	-3.96	1.13	0.02	0
-153.9	-1.01	4.37	-2.38	2.07	0.81	0		2.28	5.03	1.61	3.57	1.8	0		0.08	-1.35	-1.73	3.57	-0.13	0		0.06	2.17	-3.62	-1.1	-2.22	0
-153	-2.19	3.16	-2.73	-1.22	-2.26	0		2.5	1.37	-1.52	0.44	-1.32	0		2.03	1.32	-0.94	5.94	0.14	0		0.47	2.21	-4.6	-1.37	-0.44	0
-152.1	3.54	5.19	1.93	-0.56	0.03	0		0.02	3.82	3.63	3.8	3.18	0		4.54	1.02	1.85	6.31	2.42	0		2.54	3.39	-3.14	0.26	1.69	0
-151.2	2.95	7.95	2.51	3.22	5.43	0		0.6	1.58	0.4	3.81	0.58	0		2.51	-0.42	1.68	7.23	0.44	0		0.45	2.05	-1.61	0.55	-1.95	0
-150.3	3.92	9.8	-0.67	3.93	2.04	0		3.81	4.4	0.15	4.09	0.12	0		1.96	0.55	-1.14	4.5	-2.61	0		-1.97	1.32	-4.05	-2.09	-1.05	0
-149.4	0.66	4.75	-1.94	-2.54	-0.18	0		1.73	1.98	1.18	2.36	1.17	0		2	3.55	0.88	4.89	2.62	0		0.52	2.51	-1.53	-1.45	-1.43	0
-148.5	0.07	4.11	1.37	0.87	0.63	0		-0.1	1.27	0.54	2.67	3.27	0		1.43	1.57	0.76	2.94	1.53	0		1.76	4.47	-1.03	-0.22	-0.29	0
-147.6	5.17	5.19	0.83	3.25	0.68	0		3.38	3.08	4.13	3.28	3.26	0		-0.16	2.57	-1.4	2.66	-2.3	0		-1.02	2.51	-4.95	-0.09	-3.37	0
-146.7	2.64	5.76	1.82	1.71	2.74	0		2.29	2.61	1.26	5.38	0.9	0		2.49	2.63	1.31	6.34	3.17	0		1.92	4.68	0.34	4.1	4.16	0
-145.8	3.05	6.62	1.54	0.47	2.07	0		-1.96	0.87	-2.33	1.84	-1.11	0		0.51	0.76	-0.2	3.52	-0.25	0		-0.19	1.5	-2.66	-4.93	-0.73	0
-144.9	1.52	2.23	-0.81	-2.35	1.75	0		1.03	-1.1	-2.45	-0.83	-0.39	0		1.29	-0.4	-0.87	5.11	-0.89	0		-0.13	-0.09	0.3	2.18	0.47	0
-144	3.7	7.19	1.98	1.07	2.45	0		-0.51	1.68	1.53	2.09	-1.48	0		5.6	1.72	1.14	6.3	0.77	0		5.4	4.81	-0.05	4.33	3.14	0
-143.1	2.85	6.45	-0.29	2.58	1.47	0		0.89	1.42	-2.95	4.62	0.63	0		0.82	0.37	0.29	4.78	-1.34	0		-1.71	-1.69	-3.34	-1.32	-2.09	0
-142.2	0.11	7.39	0.98	3.2	0.5	0		-3.61	1.95	-0.58	-1.04	-0.45	0		0.77	2.46	2.32	3.82	0.29	0		1.64	1.36	-1.59	3.59	-0.22	0
-141.3	3.88	2.42	-2.33	-0.49	1.74	0		0.61	-1.88	0.96	1.76	2.76	0		4.91	3.59	4.76	4.14	3.96	0		1.58	3.08	-2.6	1.17	1.68	0
-140.4	3.38	3.03	2.51	0.25	1.49	0		0.9	0.83	0.58	2.62	-0.11	0		2.79	-1.34	-1.14	5.53	1.22	0		2.03	2.16	-0.89	1.74	1.51	0
-139.5	1.74	4.52	1.87	1.64	2.43	0		2.36	4.57	3.73	4.28	3.48	0		6.51	5.14	2.05	5.94	1.32	0		2.32	3.16	-1.68	3.03	4.23	0
-138.6	1.43	4.35	-1.47	-1.33	-0.84	0		2.51	-0.26	1.96	3.98	2.08	0		4.1	2.9	0.43	7.34	2	0		1.88	5.19	-1.87	2.55	-1.37	0
-137.7	-0.03	3.95	-0.26	-0.02	-2.28	0		0.07	-0.57	0.05	1.17	-4.24	0		3.46	3.21	-0.28	4.71	-1.72	0		1.47	4.27	-1.23	1.97	1.01	0
-136.8	2.44	4.9	1.47	0.91	2.52	0		-0.09	3.41	1.79	2.33	0.51	0		1.55	1.83	0.22	3.81	-0.51	0		1.98	4.61	-1.88	3.95	1.53	0
-135.9	1.11	2.35	1.04	-0.61	-2.22	0		-2.57	0.13	-1.59	0.56	-3.42	0		-2.4	-1.81	-4.05	2.89	-3.45	0		-2.73	-2.39	-2.84	-0.6	-0.22	0
-135	3.93	6.87	3.32	4.72	1.59	0		2.47	2.17	0.37	2.52	-0.29	0		0.05	-1.63	-1.37	1.29	0.18	0		1.47	2.84	1.43	-0.42	1.57	0
-134.1	4.35	4.47	0.23	2.55	-1.83	0		0.53	0.46	-0.56	3.07	-4.44	0		1.74	1.03	-0.33	4.43	-1.61	0		1.06	2.38	-2.88	-0.4	-0.84	0
-133.2	3.05	9.06	1.76	4.18	0.95	0		1.13	3.09	3.54	2.71	1.68	0		2.93	1.3	1.58	2.38	0.96	0		2.79	2.9	0.6	-0.2	3.1	0
-132.3	2.14	3.85	2.61	1.15	2.05	0		0.52	1.64	5.25	3.63	0.85	0		1.1	0.99	2.95	4.63	-0.29	0		2.65	0.78	-2.08	0.72	0.12	0
-131.4	3.29	3.26	-1.62	1.08	-0.4	0		2.45	1.58	2.29	1.59	-0.15	0		2.74	1.2	0.16	4.81	1.15	0		-3.89	-1.42	-5.77	-1.41	-1.94	0
-130.5	2.14	4.93	0.34	0.88	0.88	0		1.79	2.08	-1.12	0.75	-0.52	0		1.93	2.75	1.93	5.41	1.34	0		3.03	1.27	0.65	4	2.73	0
-129.6	2.73	5.33	2.07	2.4	3.9	0		-0.49	0.47	1.24	2.97	0.86	0		0.02	-0.27	-0.34	4.92	1.12	0		-1.09	3.17	-1.14	0.66	-0.15	0
-128.7	-0.99	4.5	-3.14	-3.29	-1.24	0		2.08	3.14	1.91	3.31	1.99	0		3.15	5.41	1.52	6.05	0.34	0		-0.14	-0.59	-3.3	-0.96	-4.31	0
-127.8	1.71	3.82	1.09	0.74	0.32	0		1.45	2.44	1.56	1.79	1.68	0		3.22	0.65	1.53	7.31	3.23	0		1.3	4.11	-2.18	0.72	2.12	0
-126.9	1.32	5.7	-0.61	1.14	2.03	0		0.7	4.63	0.47	0.19	1.56	0		-1.8	0.5	-0.73	2.6	-0.45	0		-2.83	1.57	-1.74	-0.66	-1.75	0
-126	4.04	5.33	3.22	6.38	3.97	0		-0.15	2.69	1.62	1.99	1.19	0		0.14	1.22	-2.58	4.22	-0.68	0		2.13	3.99	-1.95	3.45	1.14	0
-125.1	4.05	6.26	3.69	3.32	4.38	0		-1.23	0.98	-1.03	0.65	0.64	0		-0.5	-2.03	-2.53	0.93	-5.57	0		-2.59	-0.96	-2.97	-2.63	-4.94	0
-124.2	0.47	5.75	0.83	-1.32	1.69	0		-0.5	2.55	5.85	1.35	2.61	0		-0.15	-1.19	1.54	1.99	1.61	0		-2.85	0.2	-2.99	-0.27	0.07	0
-123.3	2.01	4.1	-3.77	1.26	0.41	0		2.47	1.92	-3.09	3.61	-1.11	0		6.37	4.87	0.96	6	2.43	0		0.52	0.48	-1.78	0.04	2.04	0
-122.4	-2.26	1.5	-3.25	-0.88	-2.85	0		-1.33	-0.08	1.66	2.22	-0.01	0		0.73	-0.89	-0.25	4.61	0.61	0		-0.35	-1.35	-4.5	0.92	0.62	0
-121.5	2.4	6.05	1.87	1.73	3.04	0		-1.45	-0.83	-3.03	-1.46	-1.08	0		-0.07	0.57	-2	1.24	-1.22	0		-1.16	-0.29	-4.38	-0.27	0.04	0
-120.6	3.72	6.8	3.25	2.53	4.28	0		0.84	1.5	2.97	3.46	1.81	0		2.92	0.96	3.17	6.06	0.28	0		-1.27	-3.53	-2.21	0.05	-0.31	0
-119.7	0.83	0.63	0.76	-0.24	-1.27	0		2.22	3.96	1.22	2.82	-0.88	0		2.3	2.82	1.47	4.1	-1.28	0		0.19	1.54	-1.65	-0.91	0.48	0
-118.8	3.92	3.07	1.12	1.21	1.63	0		2.71	2.53	2.32	1.87	0.35	0		2.64	3.36	6.08	3.95	1.17	0		-0.29	2.46	-2.24	-2.11	-0.64	0
-117.9	1.22	5.34	0.36	-2.27	0.31	0		0.1	0.07	0.76	-0.93	1.4	0		4.62	2.51	2.47	4.78	3.82	0		1.82	1.38	-1	2.02	2.87	0
-117	-0.87	3.99	-0.24	3.33	-0.87	0		-0.67	0.76	-0.86	1.85	-0.15	0		3.31	1.56	0.49	2.66	2.39	0		0.56	1.5	-0.82	0.83	2.45	0
-116.1	3.15	6.44	-1.86	1.48	2	0		1.02	1.34	-1.67	-0.44	-1.11	0		-0.38	0.52	-1.92	1.49	0.22	0		1.14	1.26	-1.84	-0.99	2.5	0
-115.2	2.2	5.65	1.97	0.83	-2.64	0		-0.64	2.25	-0.73	0.91	-2.58	0		2.87	2.21	1.1	4.75	1.29	0		3.13	4	-1	3.88	2.1	0
-114.3	-1.63	2.29	-1.9	0.34	0.92	0		0.1	4.07	0.53	2.54	0.23	0		3.83	4.88	4.36	5.05	0.55	0		0.9	1.16	-1.85	-0.7	-0.25	0
-113.4	-0.82	0.73	-0.71	-0.52	-2.6	0		0.61	1.14	-0.99	1.51	-1.12	0		1.2	3.17	-0.89	3.03	-0.65	0		3.19	6.15	-0.5	2.16	3.84	0
-112.5	1.45	2.76	-0.89	1.04	3.26	0		3.79	-1.18	-2.69	1.33	3.28	0		0.61	-1.42	0.09	2.51	0.83	0		0.23	1.38	-0.06	-1.92	3.36	0
-111.6	-0.58	5.45	0.35	0.64	2.78	0		1.35	6.08	2.13	4.04	3.59	0		0.02	0.68	0.73	2.53	0.49	0		0.44	1.14	-2.16	-0.11	0.33	0
-110.7	-0.89	-0.97	-1.59	-3.53	-2.7	0		2.15	0.77	2.73	3.49	0.52	0		2.06	0.14	-0.13	3.15	-2.62	0		0.14	2.72	-0.62	0.24	-0.76	0
-109.8	3.38	3.77	0.11	-0.1	1.49	0		-0.41	0.61	0.21	-0.63	-1.57	0		1.18	1.18	1.24	0.73	-4.08	0		0.7	3.74	-0.27	0.4	0.88	0
-108.9	0.34	3.43	0.2	-1.15	2.09	0		1.19	1.33	1.67	1.5	0.63	0		1.29	0.9	1.53	4.36	1.29	0		1.26	1.85	1.04	1.09	3.22	0
-108	2.47	6.47	4.21	4.14	0.78	0		-0.46	2.57	1.26	4.56	2.11	0		3.86	2.1	0.96	6.77	2.46	0		1.48	1.52	-0.68	2.75	-0.79	0
-107.1	-0.07	4.05	1.13	-1.88	-0.45	0		0.14	0.55	-0.37	0.39	-1.04	0		4.78	-0.1	0.83	5.96	1.39	0		0.24	3.63	0.76	3.29	4.76	0
-106.2	1.77	7.12	2.54	3.32	-1.46	0		-0.03	2.19	4.55	3.28	-1.08	0		-0.75	-0.61	1.62	1.81	-3.11	0		0.25	3.13	-1.13	0.58	-0.51	0
-105.3	1.4	5.93	0.68	1.43	-1.08	0		2.45	1.33	0.6	3.29	-0.01	0		3.57	0.51	-0.02	2.33	-1.48	0		0.14	0.25	-2.67	-1.28	0.04	0
-104.4	2.38	1.32	2.57	2.64	0.75	0		1.01	-0.08	2	1.46	-0.67	0		-1.66	1.57	-1.68	2.64	-4.06	0		-3.62	-0.66	-4.02	-0.07	-0.59	0
-103.5	-0.57	0.62	-1.3	2.39	-3.02	0		2.94	1.83	2.01	5.71	2.36	0		4.94	4.07	3.79	8.79	5.07	0		0.81	1.54	-2.05	0.69	3.4	0
-102.6	3.38	4.11	3.55	4.3	2.66	0		0.16	0.23	0.63	1.3	0.09	0		1.89	3.03	0.9	4.44	1.18	0		0.49	1.04	-0.7	0.77	0.29	0
-101.7	-0.47	2.86	-2.95	-1.64	1.22	0		0.26	1.81	2.21	1.37	0.44	0		0.79	0.84	-1.3	3.45	-1.17	0		-1.83	1.63	-4.41	-1.23	-2.67	0
-100.8	2.79	5.99	2.83	2.09	0.5	0		1.58	0.28	2.51	0.78	-0.53	0		2.6	-0.87	0.11	3.65	-1.08	0		-0.59	1.18	0.32	1.59	0.58	0
-99.9	-1.88	-1.06	-3.42	-1.88	-0.28	0		-1.52	3.04	2.16	2.73	1.28	0		0.65	5.31	2.83	7.24	3.23	0		-1.42	1.28	-2.82	0.85	1.46	0
-99	0.55	3.57	0.18	0.55	-0.16	0		1.61	1.5	0.66	1.09	0.16	0		-0.58	1.16	-1.1	2.48	0.12	0		-0.45	2.74	-0.72	2.76	3.65	0
-98.1	4.45	3.45	0.32	1.56	2.03	0		-0.2	0.03	0.58	-1.59	0.24	0		2	0.37	4.91	2.99	1.59	0		-2.99	0.05	-3.55	-4.97	-1.43	0
-97.2	3.46	1.12	-0.55	1.74	0.1	0		0.87	-0.12	-2.49	1.69	-1.24	0		1.83	0.1	-0.72	3.04	2.16	0		-0.67	-0.31	-3.26	0.08	1.28	0
-96.3	4.15	4.93	3.77	2.97	1.34	0		3.5	4.86	4.05	2.57	1.35	0		2.38	2.24	2.43	4.69	-0.44	0		2.16	2.07	0.48	2.36	2.36	0
-95.4	-0.67	2.25	0.68	0.89	1.39	0		-0.5	2.9	1.4	1.25	-0.68	0		-0.8	1.1	0.75	3.3	-1.74	0		1.59	2.73	-2.39	1.83	1.01	0
-94.5	3.19	6.41	1.23	0.28	1.58	0		-2.04	-0.95	-2.32	-3.68	-3.14	0		-0.71	2.81	0.02	1.11	-2.77	0		2.09	3.73	0.25	0.39	0.63	0
-93.6	0.46	4.88	4.03	1.66	0.56	0		0.73	2.02	2.92	0.57	-0.02	0		1.84	1.01	0.11	2.95	0.15	0		4.15	2.9	-0.37	1.97	1.49	0
-92.7	2.7	4.73	3.26	0.68	1.36	0		2.18	0.25	-1.8	2.33	0.59	0		3.27	1.18	-0.94	1.62	1.07	0		-2.17	-2.83	-3.2	-1.75	-1.92	0
-91.8	2.59	3.48	1.66	2.44	0.47	0		0.86	1.24	1.2	2.98	-0.87	0		2.05	2.59	1.54	4.71	1.24	0		-1.31	2.08	-2.99	-2.58	1.09	0
-90.9	2.23	3.5	3.4	1.45	3.43	0		2.14	-0.91	0.96	0.15	-1.15	0		3.15	1.28	1.42	3.8	1.78	0		-2.02	-0.42	-3.4	-0.91	0.3	0
-90	4.17	2.44	2.47	0.5	1.51	0		0.62	-2.04	2.08	0.97	-2.74	0		4.62	3.84	3.12	5.88	1.35	0		2.01	1.36	1.17	4.21	0.49	0
-89.1	2.18	5.72	2.19	1.26	2.01	0		-0.97	-0.67	4.34	-0.83	0.04	0		1.21	-0.59	3.16	2.98	2.04	0		-0.57	0.4	-0.49	1.85	0.18	0
-88.2	-0.06	2.67	-0.12	-2.42	-0.4	0		-1.26	1.72	3.29	0.24	1.36	0		-0.34	1.87	0.4	0.6	0.31	0		-0.79	1.64	-1.69	-0.14	1.42	0
-87.3	1.23	5.61	-0.04	2.21	1.36	0		0.74	3.38	2.82	3.04	-0.26	0		1.67	0.62	-0.96	3.4	-3.02	0		-0.09	1.39	-1.49	0.96	0.76	0
-86.4	1.65	2.83	3.19	4.11	0.95	0		2.13	2.72	2.08	2.79	0.94	0		0.51	-1.29	-0.35	3.09	2.14	0		-1.77	-0.3	-3.54	0.79	0.12	0
-85.5	1.75	4.07	1.39	0.9	1.34	0		-1.79	-0.7	-1.31	-0.99	-2.51	0		1.75	-0.21	-1.06	4.77	1.37	0		1.92	2.95	1.75	2.17	2.94	0
-84.6	3.05	6.41	2.64	3.22	2.47	0		-0.82	3.92	2.38	4.63	0.34	0		0.65	0.06	2.79	2.81	-1.43	0		0.73	-1.34	-0.9	1.34	-0.79	0
-83.7	1.93	3.37	-0.43	-0.34	0.87	0		2.68	2.41	1.96	0.25	2.23	0		1.68	-0.3	0.45	1.18	-1.09	0		-3.17	-1.27	-3.02	-4.19	-1.56	0
-82.8	1.55	2.34	-0.1	0.41	-0.48	0		2.63	3.04	3.52	1.13	2.55	0		3.57	3.73	2.89	3.17	3.11	0		0.65	3.67	0.97	-1.1	0.95	0
-81.9	-0.47	-0.14	-1.28	-2.39	-2.55	0		1.79	3.96	3.7	2.68	1.37	0		-0.47	0.4	2.69	0.78	-1.35	0		-2.1	1.69	-1.19	-0.7	-1.38	0
-81	1.03	3.77	-0.4	2.71	-0.51	0		1.44	1.99	2.57	4.14	2.55	0		1.65	3.42	1.15	2.97	2.61	0		-0.5	1.35	0.42	0.88	0.44	0
-80.1	2.26	2	-0.61	0.1	0.65	0		1.61	0.68	0.09	-1.3	-2.79	0		1.67	1.82	0	1.68	-0.74	0		0.39	1.18	-1.52	-1.04	1.84	0
-79.2	4.41	6.67	4.7	2.91	5.55	0		0.84	2.09	-0.02	2.6	-1.36	0		4.59	3.05	3.43	6.08	2.07	0		2.33	3.2	2.71	2.41	3.79	0
-78.3	-0.97	3.6	-0.19	0.26	0.28	0		-2.33	3.15	1.34	2.24	0.92	0		-0.03	1.56	0.84	2.46	-0.14	0		-2.76	0.78	-4.57	1.65	-0.84	0
-77.4	1.96	3.88	0.52	1.36	0.32	0		1.62	-0.19	-1.31	-3.12	-1.71	0		2.95	3.64	2.59	3.77	0.87	0		2.57	1.76	-0.58	1.62	0.78	0
-76.5	2.45	2.66	-0.62	-2.52	1.72	0		2.99	2.98	4.2	1.63	3.07	0		3	4.17	5.08	7.85	3.13	0		-0.13	3.06	0.09	3.08	3.33	0
-75.6	-1.11	-0.44	-2.06	-1.71	-2.2	0		-0.54	-1.06	2.06	0.32	-0.63	0		0.39	1.46	2.45	4.56	2.09	0		-3.49	0.93	-1.09	-0.28	0.81	0
-74.7	-3.25	0.72	-3.07	0.77	-0.96	0		-1.27	0.85	4.02	-1.03	-1.91	0		-0.08	1.81	3.36	3.29	0.03	0		-2.6	-0.04	-2.77	-0.43	-0.22	0
-73.8	-2.01	2.02	0.59	-3.3	-0.8	0		-0.32	1.06	0.2	-3.11	0.38	0		1.13	-0.54	0.43	-0.66	-0.89	0		0.1	-1.23	-2.14	-1.2	-0.45	0
-72.9	0.12	2.84	0.04	1.29	-3.92	0		-0.08	-0.41	-0.24	0.43	-3.85	0		1.81	3.01	1.25	5.05	2.8	0		1.31	2.21	-1.84	2.35	3.33	0
-72	0.14	1.64	0.02	2.19	1.58	0		-0.31	2.24	2.93	3.58	2.54	0		0.99	0.49	-0.03	1.55	-0.5	0		-1.14	-0.23	-3.63	-2.19	-0.68	0
-71.1	0.5	3.24	0.95	2.21	0.64	0		4.61	2.99	3.85	2.12	2.03	0		1.34	-1.16	-2.13	-0.53	-2.37	0		-4.52	-1.56	-5.19	-4.36	-2.21	0
-70.2	-0.02	-3.41	-2.08	-0.54	-0.7	0		0.87	-2.2	0.4	-0.84	-0.75	0		0.55	2.42	2.85	2.9	0.23	0		-0.32	2.84	2.66	1.14	3.49	0
-69.3	-0.16	0.42	1.24	1.97	-1.02	0		0.23	1.49	1.9	2.53	-2.72	0		0.15	-1.37	-0.36	2.89	-1.1	0		2.78	4.19	1.02	2.17	1.81	0
-68.4	0.78	-0.29	-0.29	-1.33	-0.56	0		1.03	-0.92	1.91	0.72	0.26	0		5.88	2.83	3.56	3.77	2.74	0		0.74	-0.48	-2.02	-1.46	-1.73	0
-67.5	-0.28	4.02	-0.74	-1.02	0.26	0		1.49	-0.11	-0.77	0.23	-0.93	0		3.98	1.9	0.72	2.72	1.1	0		2.69	2.55	-2.98	2.09	-1.44	0
-66.6	1.29	2.95	3.33	0.11	2.66	0		2.65	3.01	4.31	2.53	1.03	0		0.72	1.51	1.76	5.43	0.12	0		-4.81	-0.78	-1.57	-0.76	0.07	0
-65.7	-0.13	-0.75	0.35	-2.22	0.67	0		-1.04	0.59	0.38	3.01	0.25	0		1.21	1.45	0.46	4.8	1.56	0		-2.09	3.01	-2.34	2.32	0.12	0
-64.8	0.18	0.1	0.29	0.16	-0.22	0		1.84	-0.47	1.4	2.56	0.93	0		3.76	1.12	2.57	2.18	3.96	0		0.49	1.54	-1.8	-1.07	2.29	0
-63.9	1.08	0.74	-0.12	-1.18	0.2	0		-1.5	-0.51	-1.33	-2.17	-4.03	0		2.21	1.07	2.82	0.82	1.73	0		2.41	3.53	3.28	0.42	2.35	0
-63	2.28	4.58	1.28	2.91	3.58	0		-0.73	0.29	-0.43	0.05	-0.32	0		0.62	0.37	1	0.85	-2.94	0		2.41	2.59	0.56	0.37	-0.45	0
-62.1	-2.46	2.57	-0.83	-3.7	-2.19	0		0.98	3.48	-0.34	1.37	-1.14	0		2.07	0.1	-0.69	2.55	0.81	0		-2.16	0.3	-2.03	-0.86	0.55	0
-61.2	0.05	2.16	0.36	0.67	-0.28	0		1.82	1.54	2.49	0.96	1.82	0		4.08	1.11	3.03	2.03	3.07	0		0.97	-0.69	-1.03	-0.08	0.31	0
-60.3	-0.16	1.97	-1.3	-1.71	-1.82	0		3.73	4.05	1.63	4.54	-0.75	0		0.33	0.55	2.24	1.93	-2	0		-1.3	1.04	-0.36	-0.15	0.47	0
-59.4	0.49	4.37	1.4	3.1	3.56	0		3.53	0.75	3.03	6.75	2.77	0		3.14	0.41	2.11	4.41	0.82	0		-0.32	0.33	-0.75	-1.79	0.82	0
-58.5	3.68	4.46	1.56	0.02	1.13	0		-0.54	2.8	-0.28	-2.24	-1.5	0		0.5	0.93	-2.76	-0.96	-0.5	0		-1.61	-0.07	-5.09	-2.94	-2.36	0
-57.6	4.54	2.64	2.13	2.92	0.93	0		2.49	1.3	-1.85	0.2	1.07	0		2.03	0.22	2.42	0.64	3.15	0		2.87	1.55	3.26	1.45	5.1	0
-56.7	2.87	2.15	0.33	0.27	2.66	0		0.87	-0.03	0.31	0.34	0.41	0		0.59	2.54	1.37	1.98	-1.26	0		0.5	3	-1.13	-0.57	-0.11	0
-55.8	4.17	3.57	2.19	2.11	-1.58	0		1.1	2.64	2.18	2.19	1	0		1.25	2.81	0.16	1.17	2.54	0		2.08	3.62	0.6	3.23	1.77	0
-54.9	-0.17	0.45	1.25	1.2	0.54	0		-2.68	-0.85	0.15	1.54	-2.22	0		-0.77	0.28	0.13	2.73	-1.12	0		1.98	-0.02	-0.93	2.3	2.03	0
-54	1.3	2.26	2.28	-0.23	0.73	0		0.49	-1.97	0.04	1.16	-0.28	0		1.63	-0.63	-0.95	3.35	0.79	0		-0.85	1.73	-2.06	-1.19	0.17	0
-53.1	-0.32	-2.5	-0.82	-1.13	-1.15	0		1.16	2.64	4.63	2.62	0.7	0		-0.39	0.27	-0.18	0.62	-0.66	0		-1.56	-3.55	-2.91	-2.83	-0.32	0
-52.2	1.38	1.79	1.48	0.66	2.79	0		0.5	0.82	1.89	-0.35	-1.25	0		0.65	0.24	0.87	2.62	-0.25	0		-3.81	-3.15	-5.72	-2.53	-3.57	0
-51.3	0.3	-0.95	-2.3	-0.49	-2.57	0		2.17	0.34	1.02	3.24	1.38	0		1.5	-1.94	-1.04	-0.18	-0.15	0		1.03	-2.89	-4.67	-1.31	-1.7	0
-50.4	2.07	3.01	2.29	0.03	2.25	0		1.25	1.34	3.22	2.32	0.22	0		0.4	-0.19	-0.82	-0.02	-1	0		-0.34	0.56	-1.12	-0.98	0.93	0
-49.5	0.71	-2.94	0.14	-2.43	-1.21	0		1.23	-0.48	1.76	0.02	0.99	0		3.37	2.05	1.69	1.72	1.11	0		-0.13	-0.46	-3.81	-1.45	-2.01	0
-48.6	2.9	4.43	1.58	-0.46	4.2	0		2.73	3.24	1.82	2.28	0.7	0		0.05	-1.54	0.21	4.09	-0.18	0		-1.19	-1.42	-3.14	0.89	0.37	0
-47.7	0.76	0.78	-0.45	-0.68	-1.04	0		-2.18	1.18	-0.98	-2.08	-0.52	0		2.34	0.67	1.25	1.12	2.77	0		1.44	1.28	-0.23	-0.79	4.3	0
-46.8	2.49	1.15	2.54	-0.49	-0.35	0		1.17	0.26	1.02	1.86	0.11	0		1.56	-1.14	0.36	2.37	-0.79	0		-1.27	0.69	-4.35	-2.2	0.66	0
-45.9	-1.78	-0.51	-3.18	0.32	-1.49	0		-3.54	-1.61	-1.39	0.15	-3.65	0		0.11	-1.88	-1.86	1.08	-0.23	0		2.25	2.09	-1.34	-1.1	2.52	0
-45	0.05	3.2	2.34	2.18	1.75	0		-2.16	0.36	1.3	0.99	-0.53	0		0.74	-2.34	-0.89	0.9	-2.9	0		1.15	0.86	-2.51	-0.38	-1.12	0
-44.1	0.84	3.19	2.23	2.73	0.95	0		1.6	2.37	2.59	3.53	-0.65	0		2.26	1.08	3.54	3.57	1.93	0		-1.09	-0.13	-2.44	-0.14	0.79	0
-43.2	-1.21	0.96	-1.26	1.21	0.92	0		0.65	3.51	4.09	5.73	3.9	0		0.31	3.16	5.18	4.85	2.85	0		-0.35	1.41	-0.3	3.14	-0.27	0
-42.3	0.21	0.97	-0.37	0.85	-0.18	0		-1.35	-1.16	-2.17	0.76	-1.95	0		-0.23	0.5	-0.57	-0.04	-2.71	0		2.02	3.01	0.14	1.59	2.68	0
-41.4	1.97	1.09	2.83	2.96	2.17	0		0.32	0.52	-0.41	0.09	-0.11	0		1.08	-0.15	1.89	1.97	1.63	0		-0.28	0.67	0.29	0	-0.38	0
-40.5	1.54	1.74	-0.79	-1.56	0.75	0		2.01	3.91	1.85	3.28	-0.44	0		1.01	4.04	3.56	4.67	0.85	0		-2.34	0.95	-3.25	-0.94	2.57	0
-39.6	1.37	2.73	1.4	2.07	1.07	0		-2.65	2.45	0.01	1.33	-1.02	0		-1.47	3.45	0.27	1.98	0.91	0		-2.92	1.31	-2.21	-1.88	-0.97	0
-38.7	-0.58	-1.75	1.57	-2.93	-2.03	0		-0.35	-0.06	-0.06	-2.25	0.01	0		-0.34	-0.51	-0.26	0.96	-0.24	0		-5.37	-1.23	-4.15	-0.09	-2.57	0
-37.8	-0.93	-2.44	-0.98	-0.74	0.21	0		-0.02	2.29	0.72	-0.05	-1.65	0		2.32	0.42	-0.08	2.52	-0.08	0		-0.02	1.5	1.21	1.26	2.2	0
-36.9	-1.54	-0.78	-0.85	0.01	-1.67	0		-0.41	-1.17	0.34	-2.2	-3.25	0		3.26	2.73	1.53	1.44	0.78	0		-1.94	-0.03	-4.23	-2.92	1.19	0
-36	3.47	1.95	-0.19	2.64	0.11	0		-0.76	-1.66	-1.93	1.67	-0.27	0		-1.9	-0.78	-0.62	0.91	-0.53	0		-1.68	-0.6	-3.86	-0.67	-0.18	0
-35.1	0.79	1.99	2.27	1.91	3.84	0		0.24	1.11	2.22	2.04	1.05	0		0.52	1.35	-0.82	0.32	-0.21	0		0.06	1.39	0.54	-1.96	-1.74	0
-34.2	-1.36	-0.61	-0.62	0.92	-0.64	0		-1.32	2.8	3.63	3.48	4.58	0		4.3	5.04	4.99	6.26	5.98	0		-0.78	-1.5	-1.91	0.44	0.21	0
-33.3	2.2	1.91	-0.07	1.69	3.66	0		-2.71	0.16	0.24	-1.38	-0.95	0		-2.38	-1.7	-1.48	-2.57	-2.46	0		-0.98	-0.75	-3.11	-1.42	-2.1	0
-32.4	3.03	1.49	3.48	2.76	2.44	0		1.61	2.11	1.73	0.36	1.7	0		1.25	0.09	1.82	1.38	-0.26	0		0.71	-0.46	-2.16	0.06	-3.27	0
-31.5	2.68	3.08	2.37	1.55	0.54	0		-1.86	0.48	1.6	-0.23	-0.74	0		-0.01	2.13	2.63	2.89	-0.74	0		-0.72	3.82	-0.21	-0.2	0.99	0
-30.6	-0.36	2.44	0.97	0.6	-1.98	0		-0.68	2.45	1.69	0.34	-0.44	0		1.04	-1.82	-0.4	3.52	0.05	0		-4.89	-3.24	-4.63	-0.21	-3.76	0
-29.7	1.38	1.72	1.41	0.23	-0.56	0		0.45	-0.01	1.95	-2.56	-2.9	0		0.2	-1.88	1.23	-0.63	-2.13	0		-1.47	-1.97	-0.68	-0.9	-0.06	0
-28.8	-0.33	2.59	2.1	-1.62	-1.91	0		0.72	1.81	5.48	3.26	-0.27	0		1.66	1.3	3.52	2.37	0.07	0		3.27	1.39	1.75	-1.21	1.67	0
-27.9	1.47	4.32	2.23	2.24	3.94	0		0.52	-0.05	-0.08	-0.4	0.07	0		3.53	1.76	-1.16	2.43	-2.51	0		-2.89	-0.42	-2.14	-2.56	-1.78	0
-27	-2.23	-1.27	-1.96	0.25	-1.89	0		-2.11	2.63	-0.41	1.11	-1.22	0		0.7	3.07	0.75	3.1	1.69	0		0.72	2.93	1.34	-0.47	1.23	0
-26.1	6.88	3.05	2.33	6.11	5.91	0		-1.67	0.03	-0.97	0.11	1.98	0		0.34	0.6	0.31	3.15	0.04	0		1.51	2.59	-0.41	1.11	-0.07	0
-25.2	-0.03	0	-0.53	-0.79	-0.06	0		-3.4	-2.51	-2.52	-2.99	-3.17	0		-2.63	-1.09	-0.82	2.4	-4.08	0		-1.76	-2.13	1.15	0.6	0.04	0
-24.3	-0.07	-0.23	-0.54	-2.56	-1.61	0		-1.92	2.69	0.81	-0.53	1.09	0		0.47	1.99	2.63	3.91	0.08	0		0.6	1.36	-2.01	1.99	1.08	0
-23.4	2.85	1.41	-0.3	1.45	1	0		0.34	-0.12	0.8	0.67	-2.23	0		-0.39	1.46	-0.62	2.48	1.05	0		-6.86	0.9	-6.07	-4.08	-1.31	0
-22.5	3.02	0.67	0.12	-1.07	0.2	0		2.47	0.34	1.24	-0.21	0.92	0		0.48	-1.48	1.48	0.47	1.3	0		0.36	1.45	0.06	-0.59	1.27	0
-21.6	1.48	2.61	2.55	2.32	1.77	0		0.68	3.26	0.73	0.95	0.86	0		5.38	2.33	2.35	4.61	4.09	0		3.38	2.51	3.26	1.25	3.25	0
-20.7	3.38	1.95	0.38	1.95	3.48	0		5.5	2.91	1.97	4.65	3.11	0		3.48	5.43	3.4	4.79	5.34	0		-3.54	-2.47	-4.81	-1.95	0.08	0
-19.8	0.99	-0.31	0.07	-0.41	-2.09	0		-3.25	-0.28	-1.66	-2.78	-4.04	0		-4.4	-2.31	-6.06	-1.9	-3.95	0		0.45	2.18	-2	2.39	1.47	0
-18.9	1.53	1.24	0.7	0.4	2.72	0		0.08	-0.43	0.65	-0.66	0.07	0		2.27	0.99	-0.36	2.87	1.6	0		-0.05	-1.07	-3.72	1.48	-2.38	0
-18	1.84	0.92	-0.09	0.27	2.17	0		-0.22	0.11	-0.27	-1.44	-1.59	0		2.39	3.32	2.38	2.45	2.41	0		1.05	1.6	1.56	3.14	-0.47	0
-17.1	3.32	2.12	1.11	0.04	3.43	0		1.28	5.83	1.92	0.77	1.5	0		1.05	4.06	1.77	1.91	1.47	0		-1.91	-0.73	-1.26	-4.95	-0.31	0
-16.2	0.96	0.25	1.56	0.38	1.49	0		0.92	1.81	4.61	0.97	1.35	0		1.64	-0.59	0.8	0.46	2.58	0		0.93	2.27	-3.32	-1.51	3.44	0
-15.3	1.62	1.19	3.2	1.39	4.64	0		-0.95	-2.63	-0.32	-2.42	0.03	0		-0.23	1.74	-0.42	-0.04	0.14	0		-3.46	-0.61	-1.14	-0.3	0.64	0
-14.4	1.71	2.63	-0.69	0.6	0.62	0		-0.02	3.46	-0.27	-1.33	0.02	0		1.06	2.82	2.14	-0.59	2.26	0		-0.03	0.43	-1.82	-2.63	2.11	0
-13.5	-0.19	-1.29	0.31	2.97	-1.9	0		-1.02	0.34	1.28	2.67	-1.18	0		-0.59	2.07	0.83	3.7	0.29	0		-1.46	0.24	0.95	-0.18	-0.1	0
-12.6	2.5	0	1.35	-0.22	3.99	0		1.73	1.77	3.91	-0.58	2.05	0		0.3	1.57	2.7	0.94	-0.32	0		-2.39	-0.55	-2.54	0.03	-0.8	0
-11.7	1.5	1.07	1.73	0.7	-1.06	0		-0.94	1.69	2.54	-0.32	-0.17	0		-1.96	1.47	2.24	-0.66	-0.81	0		-2.39	-0.08	-1.34	-1.33	-1.66	0
-10.8	3.23	1.19	2.96	1.21	3.82	0		-0.24	1.73	1.33	-0.06	-1.21	0		0.99	1.14	1.43	1.73	-1.04	0		-0.57	-0.72	-1.48	1.02	1.13	0
-9.9	0.5	1.2	0.31	0.66	0.84	0		0.51	2.09	1.26	1.22	0.29	0		-0.74	0.88	1.91	0.84	0.97	0		-1.42	-0.97	0.84	-0.28	-0.48	0
-9	0.84	0.55	0.71	0.88	1.97	0		-1.57	1.34	-3.53	-2.74	0.49	0		-0.9	-0.61	-2.1	-0.21	1.26	0		-0.52	-1.09	0.01	-1.08	1.55	0
-8.1	3.69	-0.63	4.55	1.41	1.16	0		0.61	-0.38	2.51	0.96	-0.27	0		2.42	0.03	1.77	-0.24	-0.82	0		2.25	0.48	2.31	-3.19	1.07	0
-7.2	-0.18	0.98	0.47	1.13	0.42	0		-0.78	0.46	-0.42	1.28	1.08	0		1.61	0.61	1.2	2.8	-0.11	0		0.18	2.2	-1.29	1.43	2.36	0
-6.3	-1.26	-3.17	-1.96	-5.06	-0.71	0		-1.04	-3.72	-3.96	-2.78	-1.81	0		2.82	1.27	-1.83	1.53	1.46	0		-0.81	0.18	-0.94	-0.26	-0.48	0
-5.4	-2.19	-2.41	-3.49	-3.33	-1.06	0		-0.32	-1.41	-0.59	-3.07	-0.96	0		2.35	1.65	-1.38	-0.12	0.61	0		-2.98	-3.1	-2.63	-0.34	-2.41	0
-4.5	0.96	1.61	0.29	1.72	1.41	0		-3.86	-5.35	-1.5	-2.77	-5.77	0		-1.8	-3.07	-0.52	-2.28	-6.51	0		-0.06	2	-1.45	-0.96	-1.47	0
-3.6	-2.01	-4.74	0.51	-1.02	-4.78	0		-0.81	-1.96	1.07	0.7	0.61	0		-3.05	0.67	0.08	0.05	0.1	0		-3.01	-0.59	-0.3	0.62	-2.6	0
-2.7	3.19	0.86	0.47	-0.63	1.11	0		-0.74	0.95	-1.46	-2.02	-1.88	0		-1.16	0.31	-0.73	1.51	-0.48	0		0.93	-0.17	2.31	-0.08	3.13	0
-1.8	-1.77	-1.26	-1.41	-1.94	-0.91	0		-1.8	-0.19	-1.98	-1.34	-0.33	0		3.73	2.48	1.73	3.75	2.82	0		2.31	1.73	2.23	2.39	2.77	0
-0.9	2.56	0.3	0.39	0.23	1.42	0		0.89	0.11	1.17	2.05	-0.64	0		-1.94	-2.88	-0.97	0.02	-1.29	0		-0.41	-0.07	-3.27	-1.64	-2.21	0
0	0.47	-2.92	1.06	-0.78	-0.79	0		2.51	4.42	3.55	2.87	0.83	0		3.53	4.15	6.3	3.02	4.55	0		-0.1	-1.75	-0.33	-2.32	-1.22	0
0.9	2.78	-0.31	2.71	0.53	0.34	0		3.93	2.17	0.78	0.49	-1.59	0		1.26	0.47	-1.99	-0.48	-3.65	0		-2.63	0.21	-2.35	-1.99	-0.57	0
1.8	2.15	1.14	2.4	1.42	2.78	0		-1.5	1.74	3.1	-0.02	2.24	0		-1.49	0.53	1.2	0.79	0.39	0		0.6	0.38	-1.27	1.2	0.34	0
2.7	2.62	-0.41	2.09	-1.36	-0.28	0		-1.43	0.23	3.25	-0.17	-1.6	0		3.09	1.52	1.46	3.5	-0.68	0		0.28	2	0.54	0.21	0.5	0
3.6	0.44	-2.18	1.3	-2.32	-2.46	0		-0.22	-0.48	0.93	-0.16	-1.44	0		1.53	4.5	4.67	2.13	1.76	0		1.24	0.87	-1.77	-1.43	1.79	0
4.5	3.1	0.55	-0.72	-0.27	2.59	0		-2.06	-1.38	-0.79	0.89	0.66	0		-0.49	1.91	2.47	2.93	0.93	0		-0.1	3.02	1.75	1.25	-0.69	0
5.4	-0.52	-2.45	1.88	-1.88	-0.76	0		0.41	1.97	1.45	-0.69	-1.3	0		-0.77	-0.48	1.57	-2.77	-0.37	0		-1.35	-1.71	1.53	-3.02	0.01	0
6.3	-0.24	-1.5	-0.33	0.8	-1.09	0		1.65	0.56	0.54	0.52	0.77	0		3.48	1.54	1.58	3.98	1.87	0		-1.01	-0.67	-2.51	-1.29	-0.87	0
7.2	1.4	-0.69	-0.33	-0.31	2.48	0		-2.9	0.37	0.55	-1.33	-2.14	0		0.68	1.74	2.97	1.57	0.57	0		0.9	0.34	1.69	-0.43	1.28	0
8.1	2.88	4.09	3.6	5.51	5.32	0		-0.86	1.96	1.65	1.55	-0.08	0		1.88	3.4	5.08	2.77	1.08	0		1.53	2.9	3.12	0.41	2.68	0
9	3.35	2.81	1.52	2.45	4	0		-0.01	0.43	2.16	1.17	0.91	0		-2.49	-2.54	0.08	-1.91	-1.44	0		9.9	14.1	12.13	-0.37	0.92	0
9.9	1.66	-0.31	1.19	1.21	-1.92	0		0.65	-0.88	-1.22	-1.82	-0.29	0		2.54	1.24	0.72	1.65	-1.89	0		7.94	12.49	8.12	-4.83	-8.69	0
10.8	1.52	1.38	0.86	1.94	-0.57	0		-1.3	0.51	0.43	3.33	-1.41	0		4.26	4	1.39	2.63	0.86	0		-3.51	1.3	-2.61	-3.84	-5.79	0
11.7	2.61	-0.01	2.27	0.56	0.69	0		0.85	-0.04	1.87	1.9	1.36	0		1.92	1.49	0.3	-0.71	1.02	0		-7.49	-1.46	-1.67	-1.1	-4.13	0
12.6	4.32	-0.89	-2.09	0.21	-1.26	0		1.88	3.48	1.68	2.83	0.26	0		6.79	5.69	3.16	4.22	1.61	0		-0.75	1.42	1.6	0.32	2.68	0
13.5	5.4	-0.72	0.67	-1.06	-1.85	0		-0.68	0.1	0.22	-1.86	-0.86	0		4.76	2.62	2.25	2.95	0.98	0		-0.88	-0.78	0.67	0.16	-0.06	0
14.4	1.59	-1.47	-1.58	-0.32	-0.34	0		-1.08	1.53	1.66	-1.22	-2.81	0		3.05	0.62	-0.31	-1.26	-1.68	0		-3.1	-2.19	-3.37	-0.23	-2.5	0
15.3	4.73	-2.67	-0.31	-0.18	1.13	0		-2.25	-2.22	-0.28	-0.25	-1.08	0		1.28	-1.73	0.81	0.39	0.47	0		-2.41	0.7	1.35	1.2	-1.74	0
16.2	3.92	-4.19	0.09	-1.77	-2.22	0		1.27	0.44	1.88	1.26	1.37	0		2.76	0.54	-0.22	2.26	-0.26	0		-3.79	0.97	-2.99	-0.61	-0.17	0
17.1	7.85	0.43	0.76	1.78	0.87	0		-0.33	2.43	-1.23	1.29	1.13	0		-1.18	0.67	-1.66	-0.58	-3.04	0		-5.55	-1.08	1.7	1.31	-1	0
18	3.54	-0.23	-0.26	-2.3	1.72	0		0.01	0.86	2.51	-0.57	1.55	0		0.17	-0.1	0.79	-0.55	-1.7	0		-5.14	-1.8	1.26	-0.98	-3.33	0
18.9	5.87	-1.13	5.22	-0.63	5.4	0		-1.59	-1.54	0.7	-1.41	-0.52	0		3.82	1.08	0.85	-1.32	-1.68	0		-5.41	-2.71	-1.06	-0.11	-3	0
19.8	5.99	-2.46	4.32	2.19	0.47	0		3.28	-0.42	1.95	0.13	-0.33	0		2.43	-1.46	0.34	1.14	-2.47	0		-5.82	-0.93	-0.28	0.16	-0.77	0
20.7	4.82	0.26	3.61	2.46	1.12	0		0.24	2.71	3.01	-0.52	-0.61	0		5.43	3.27	3.8	0.95	-0.3	0		-2.45	0.59	0.93	0.19	-0.49	0
21.6	8.16	-3.66	4.37	2.08	2.57	0		-2.05	-2.41	-0.92	-3.4	-2.47	0		-0.21	2.38	0.28	-0.22	-2.42	0		-3.51	1.54	-2.55	0.57	-1.51	0
22.5	7.99	1.06	3.84	0.17	-1.05	0		3.33	1.14	0.97	2.02	-0.9	0		2.37	0.53	0.43	0.4	0.01	0		-5.03	1.72	0.28	0.91	0.72	0
23.4	5.41	-4.08	1.79	-0.09	0.21	0		-1.26	-1.1	0.12	-0.21	-0.89	0		1.56	2.84	0.16	2.69	-0.9	0		-5.94	-0.26	-1.95	-0.46	-4.64	0
24.3	3.95	-5.83	-0.28	-1.45	-0.47	0		-0.9	-0.89	1.01	-1.43	-0.38	0		1.54	2.53	3.04	2.73	0.42	0		-2.05	2.13	2.03	-0.17	-3	0
25.2	8.03	0.41	7.26	1.47	1.18	0		1.56	0.13	1.56	-0.17	-3.26	0		2.3	0.08	-2.06	0.03	-3.67	0		-4.3	0.4	-1.46	-1.7	-1.72	0
26.1	3.67	0.36	1.34	0.04	1.48	0		-1.15	0.13	1.46	0.88	0.21	0		1.89	1.86	2.67	0.01	-1.3	0		-3.88	-1.4	0.25	0.83	-2.31	0
27	4.21	-0.66	-0.62	0.99	1.76	0		-0.17	-0.59	0.81	0.41	-1.89	0		0.14	-0.31	-2.21	-3.1	-0.84	0		-7.48	-1.48	-3.57	-3.35	-1.04	0
27.9	3.62	-0.51	1.49	0.84	-2	0		0.39	3.06	1.58	2.18	-1.62	0		2.58	2.75	3.4	4.1	-0.34	0		-7.56	-2.47	-1.92	0.44	-1.57	0
28.8	6.94	2.95	7.2	2.31	-0.65	0		1.64	5.84	2.25	1.04	2.45	0		2.21	4.45	0.86	2	3.05	0		-1.89	3.18	3.29	0.53	-2.18	0
29.7	4.97	-3.29	0.62	-0.46	-1.77	0		0.16	1.8	0.59	-1.31	-0.34	0		3.43	3.57	1.09	1.96	1.67	0		-2.68	-0.47	-2.86	-0.32	-1.13	0
30.6	6.47	-0.38	1.27	3.63	0.04	0		1.8	1.93	3.57	4.96	3.61	0		4.42	3.35	2.48	1.17	1.29	0		-3.66	0.74	-1.64	-3.31	-2.23	0
31.5	5.27	0.76	4.06	0.98	-0.03	0		-1.26	1.73	-0.38	-1.15	-0.89	0		3.83	2.55	1.21	0.34	1.86	0		-4.96	0.41	1.72	-1.24	-1.96	0
32.4	2.91	-2.1	2.72	-1.12	-0.33	0		2.94	3.97	6.53	1.81	0.29	0		4.79	6.26	4.69	1.99	-0.42	0		-5.94	-3.15	-2.74	-4.84	-3.28	0
33.3	5.54	-4.61	-1.83	-1.35	-4.92	0		0.92	2.51	0.11	1.63	2.28	0		1.22	1.53	0.13	2.25	1.18	0		-1.87	1.01	1.08	2.55	0.96	0
34.2	4.17	-1.71	1.12	-2.29	-0.09	0		0.57	2.27	0.52	-0.72	-1.73	0		2.66	1.57	-1.73	-1.18	-3.87	0		-5.61	-1.08	-1.17	-3.08	-3.06	0
35.1	3.41	0.6	2.39	1.84	0.51	0		0.69	0.51	-0.58	-0.79	-0.31	0		3.64	5.03	0.78	3.74	2.06	0		-4.35	0.33	-0.33	-1.64	-1.3	0
36	6.83	-1.08	2.65	-2.05	-1.89	0		0.92	2.56	2.49	0.69	-0.73	0		3.63	3.4	4.38	0.44	2.83	0		-4.76	-1.65	-0.02	-3.5	-1.47	0
36.9	2.2	-2.95	1.92	-1.57	-2.34	0		-0.79	0.38	2.4	1.56	-0.31	0		3.13	2.57	1.81	1.4	0.81	0		-5.27	-2.49	-2.6	-3.9	-6.42	0
37.8	3.09	-2.82	0.58	-3.38	0.25	0		-1.66	-1.84	1.33	-3.27	-4.15	0		1.94	1.39	2.93	-0.96	0.05	0		-3	-2.29	-0.31	-1.41	-2.04	0
38.7	5.52	-0.08	4.65	3.4	2.32	0		4.97	0.72	3.22	-1.45	0.76	0		3.42	1.84	-0.96	-1.55	-2.5	0		-4.7	-3.58	-3.36	-3.86	-4.17	0
39.6	4.81	-1.26	1.75	-1.11	-1.48	0		-0.27	3.01	2.93	2.16	1.25	0		1.57	2.41	-0.54	-0.58	-2.58	0		-4.26	-0.31	0.41	-2.76	-2.57	0
40.5	5.58	-1.12	0.91	-4.31	-0.46	0		-1.45	1.5	-0.24	1.22	-4.41	0		2.68	2.62	0.62	-0.24	0.11	0		-4.65	-3.63	-2.82	-3.89	-1.33	0
41.4	4.37	-3.59	1.51	-1.2	-5.38	0		-1.76	-1.94	-2.28	-2.43	-2.21	0		-1.75	1.24	0.02	-2.75	-0.58	0		-8.41	-4.67	-4.05	-6.33	-5.78	0
42.3	4.11	-2.18	3.03	-1.58	0.47	0		-2.72	0.67	0.69	-2.51	-1.3	0		0.2	4.11	-0.04	-0.05	-1.21	0		-3.5	-2.73	-2.35	-3.58	-2.24	0
43.2	2.57	-3.48	1.97	0.57	0.06	0		-1.54	-0.41	1.3	0.39	-1.23	0		6.16	3.14	1.88	1.07	0.83	0		-3.58	-3.5	-2.68	-0.2	-2.34	0
44.1	9.07	1.95	5.74	1.31	2.58	0		-1.51	-0.69	1.11	-2.93	-0.64	0		1.9	-0.37	1.01	-2.74	-1.93	0		-5.64	-2.66	-1.17	-5.42	-3.32	0
45	-0.59	-5.27	-3.64	-5.91	-4.55	0		-4.23	-2.15	-1.05	-1.02	-3.42	0		0.6	2.11	2.11	2.61	2.71	0		-6.69	-1.78	-3.78	-0.62	-2.14	0
45.9	6.54	-1.87	2.62	0.8	0.02	0		0.14	0.63	0.81	1.52	-1.69	0		8.22	9.21	4.17	5.21	2.81	0		-1.52	0.55	-0.34	-0.75	-0.94	0
46.8	3.52	-2.26	-1.18	0.39	2.5	0		-0.53	-2.88	-0.45	-0.48	-0.28	0		2.64	1.07	-0.96	1.25	0.45	0		-1.67	-0.71	1.67	0.06	-2.83	0
47.7	5.77	-0.9	3.62	1.49	0.71	0		0.8	3.11	3.54	0.7	2.74	0		1.76	3.48	1.81	0.43	1.78	0		-8.67	-3.7	-3.63	-4.22	-6.86	0
48.6	5.12	-3.68	0.46	-0.35	-0.19	0		-0.36	-0.53	3.75	0.65	-1.27	0		1.28	1.23	3.33	1.39	0.08	0		-4.71	-1.19	-1.98	-1.6	-1.05	0
49.5	3.42	-5.79	1.36	-1.14	-3.9	0		0.32	-0.61	-0.14	-3.84	-2.93	0		4.89	2.3	0.2	-0.59	1.45	0		-3.01	-3.41	-1.45	-1.7	-3.22	0
50.4	5.74	-5.27	1.82	-3.38	0.7	0		4.08	-1.13	0.43	-1.01	-0.35	0		5.09	2.66	1.78	1.74	1.82	0		-5.07	-4.03	-2.68	-3.54	-3.29	0
51.3	3.38	-0.71	-1.8	-0.31	-2.48	0		-0.33	-1.08	-0.46	-2.53	-3.97	0		5.77	3.14	0.36	2.61	0.41	0		-5.84	-1.68	-3.72	-3.65	-4.71	0
52.2	7.65	-1.1	0.85	0.96	0.27	0		5.09	0.25	0.18	-1.22	0.15	0		0.05	-2.41	-1.93	-1.15	-2.49	0		-8.1	-5.58	-3.98	-1.31	-3.74	0
53.1	3.58	-2.4	1.21	-0.29	-0.94	0		0.12	1.82	1.44	1.32	0	0		3.39	3.93	2.24	-2.43	2.25	0		-3.29	-2.49	-3.77	-4.5	-3.55	0
54	4.22	0.37	3.96	-3.92	0.16	0		2.05	2.53	1.78	-1.03	3.53	0		3.53	3.44	-0.08	2.49	1.34	0		-8.4	-5.89	-3.93	-5.86	-4.83	0
54.9	6.44	-3.53	2.65	1.24	2.07	0		4.4	1.27	2.42	3.08	2.2	0		2.96	2.5	1.95	1.08	0.27	0		-5.76	-3.66	-2.16	-4.81	-5.12	0
55.8	3.72	-4.11	1.59	-2.53	-0.66	0		0.57	-1.05	2.09	1.59	0.92	0		4.95	1.15	0.02	3.69	0.25	0		-5.51	-5.57	-4.17	-5	-6.65	0
56.7	3.9	-3.5	0.62	-1.57	-1.32	0		0	1.09	1.89	2.3	0.41	0		5	4.93	4.28	4.71	0.92	0		-6	-2.73	-2.04	-3.51	-0.65	0
57.6	5.61	-4.04	1.71	-0.12	0.17	0		3.39	-1.25	1.8	-2.79	0.62	0		5.13	5.01	3.84	1.36	0.82	0		-9.59	-3.85	-2.39	-5.22	-3.88	0
58.5	6.49	-1.86	-1.41	-0.62	-0.74	0		3.44	1.96	2.5	1.43	0.67	0		5.19	0.63	3.55	4.46	0.74	0		-5.17	-4.05	-1.41	-1.63	-4.54	0
59.4	2.27	-5.09	0.1	-2.82	0.5	0		2.69	1.36	4.85	4.61	1.25	0		3.81	2.59	3.29	4.07	0.04	0		-9.2	-6.41	-2.35	-5.88	-5.09	0
60.3	6.09	-1.79	2.18	-0.73	0.5	0		2.58	0.48	1.37	2.51	-1.24	0		2.93	3.67	5.34	1.29	0.74	0		-5.12	-1.17	-0.82	-2.52	-3.6	0
61.2	4.4	-1.77	5.5	0.15	1.24	0		-0.42	2.21	1.39	-0.55	1.75	0		0.43	2.37	-2.16	-0.58	0.22	0		-6.95	-3.79	-4.47	-6	-5.67	0
62.1	2.45	-3.73	-2.18	-1.97	-0.68	0		0.72	2.45	3.92	0.7	1.25	0		0.93	1.67	2.44	0.07	-0.01	0		-9.02	-4.32	-3.68	-6.71	-2.81	0
63	3.45	-5.04	0.82	0.69	0.19	0		-0.07	-2.84	0.66	-0.57	-1.88	0		5.36	2.26	1.32	0.99	-0.71	0		-3.99	-3.04	-2.22	-3.99	-5.12	0
63.9	3.4	-1.17	0.48	-1.68	1.52	0		2.15	1.09	4.12	1.39	0.9	0		4.64	3.16	3.11	-0.85	-0.86	0		-6.55	-5.13	-4.01	-6.55	-8.08	0
64.8	3.52	-4.24	-0.83	-1.91	-0.27	0		-1.22	-0.88	0.42	-2.39	-2.73	0		2.23	1.67	1.15	0.69	-0.83	0		-4.69	-2.14	-2.7	-6.35	-3.37	0
65.7	4.04	-4.93	0.81	-0.23	-2.9	0		0.54	-5.27	-1.39	-1.26	-4.66	0		4.4	2.43	2.72	1.93	0.44	0		-1.14	0.24	2.94	1.58	-0.88	0
66.6	2.96	-3.21	-0.9	-1.06	-2.71	0		0.55	-2.83	0.8	-1.12	-0.64	0		2.68	2.41	0.28	-2.9	1.65	0		-7.36	-0.91	-0.07	-5.3	-4.43	0
67.5	4.16	-1.49	2.64	-0.61	1.08	0		0.36	0.74	1.26	0.72	0.37	0		2.61	2.7	-0.54	2.09	-0.25	0		-6.86	-4.44	-5.88	-3.76	-5.3	0
68.4	-2.13	-6.77	-5.12	-6.55	-6.4	0		-1.28	-0.45	-0.9	-1.89	-1.47	0		3.43	4.27	2.66	-0.1	0.87	0		-6.41	-2.59	-2.14	-3.74	-4.81	0
69.3	4.61	-0.69	4.56	0.03	-2.08	0		-4.36	-1.92	-0.27	-4.84	-6.03	0		0.36	-0.52	0.64	-1.07	-5.04	0		-4.72	-3.12	-2.43	-5.79	-5.5	0
70.2	2.33	-5.81	-0.07	-0.66	-1.98	0		-3.41	-0.95	0.3	-3.05	-3.8	0		2.9	4.46	1.04	1.53	-0.46	0		-4.98	0.87	-0.75	-3.24	-1.11	0
71.1	4.39	-3.8	1.98	-3.82	-1.19	0		-0.14	1.31	3.6	-0.45	-2.19	0		1.69	3.41	1.99	0.44	-2.83	0		-6.84	-4.28	-1.86	-6.68	-7.65	0
72	6.82	-3.73	4.11	1.22	-0.82	0		1.49	-0.87	3.86	1.61	-0.25	0		2.48	0.64	0.07	-2.81	-2.34	0		-6.63	-4.01	-2.34	-4.05	-7.47	0
72.9	6.63	-2.95	2.27	-0.72	-2.17	0		4.26	0.74	1.7	-0.38	-0.3	0		0.47	0.2	-1.95	1.09	-1.68	0		-7.49	-4.96	-4.63	-5.13	-6.49	0
73.8	6.57	-1.53	4.67	-1.1	0.59	0		0.57	-0.1	1.68	0.36	-1.99	0		2.47	1.88	0.39	0.74	-0.58	0		-7.33	-6.01	-3.5	-6.61	-5.82	0
74.7	-1.23	-5.12	2.58	-3.47	-2.57	0		-0.62	0.08	1.54	-0.01	-2.6	0		6.11	1.04	0.43	0.12	-0.12	0		-2.94	-3.67	-1.69	-5.35	-7.63	0
75.6	6.72	-2.67	7.37	0.29	2.57	0		3.47	1.24	6.67	0.71	2.6	0		4.13	1.63	2.07	0.79	0.06	0		-5.88	-1.09	-0.79	-3.73	-2.85	0
76.5	3.93	-6.92	0.55	-2.94	0.77	0		4.41	4.08	6.15	1.16	3.59	0		0.63	0.77	1.72	1.46	0.69	0		-8.58	-9.11	-1.66	-7.35	-7.26	0
77.4	2.92	-4.73	1.93	-3.32	-3.33	0		-1.52	-2.64	0.02	-1.97	-3.5	0		0.57	-0.12	1.66	1.64	0.24	0		-8.86	-5.97	-3.2	-4.52	-5.64	0
78.3	6.05	-1.64	3.92	0.36	1.47	0		1.76	1.25	3.71	-1	1.16	0		4.74	4.98	3.76	-0.9	2.35	0		-4.66	0.77	0.26	-3.07	-2.61	0
79.2	6.08	-2.79	5.49	-1.66	1.82	0		1.75	-1.41	4.05	0.09	-1.92	0		9.06	5.84	6.86	5.07	2.15	0		-1.16	-1.39	2.69	-0.53	-2.95	0
80.1	5.08	-4.88	0.1	-3.69	-1.08	0		5.17	-1.42	2.49	-2.11	-0.25	0		0.37	-0.22	-1.73	-1.6	-1.74	0		-13.83	-9.52	-9.53	-8.44	-7.16	0
81	2.05	-3.24	0.65	-2.06	-0.85	0		-0.74	-2.12	0.36	-2.22	-0.98	0		3.07	-0.12	-0.53	-1.86	-0.76	0		-3.31	-0.38	-0.34	-6.53	-7.91	0
81.9	3.82	-2.2	3.47	-1.11	1.9	0		1.4	2.06	4.19	0.99	2.1	0		1.12	0.56	0.62	-1.49	-1.34	0		-18.96	-19.84	-19.19	-10.48	-4.09	0
82.8	-1.4	-4.28	1.31	-5.19	-3.53	0		2.54	1.46	2.87	0.24	3.86	0		3.6	2.59	0.92	-2.24	0.66	0		-16.86	-17.26	-15.19	-4.21	-1.44	0
83.7	-0.86	-3.65	2.17	-5.58	-0.86	0		-1.32	0.39	-1.78	-1.75	-2.23	0		1.07	3.09	3.02	6.04	2.58	0		-7.57	-7.18	-6.25	-6.07	-3.8	0
84.6	-0.74	-3.95	1	-1.49	1.59	0		0.26	-0.06	3.22	2.05	0.01	0		-0.24	1.72	3.22	1.9	2.07	0		-4.62	-4.7	-1.49	-3.58	-0.73	0
85.5	-0.28	-5.45	0.18	-3.46	-1.85	0		-0.66	-0.47	1.31	-0.93	-1.26	0		-1.32	1.05	-0.79	-1.21	0.13	0		-3.86	-5.41	-5.02	-5.18	-3.42	0
86.4	1.25	-1.96	1.55	-2.44	-1.94	0		-3.28	-2.52	-0.92	-3.12	-2.58	0		-2.29	-1.62	-2.18	-2.95	-2.38	0		-3.94	-6.22	-3.14	-5.96	-4.69	0
87.3	-0.7	-0.66	1.68	-2.3	2.71	0		2.38	3.77	4.58	1.32	3.11	0		-1.18	4.18	1.16	1.55	0.71	0		-8.46	-5.52	-6.5	-7.67	-5.23	0
88.2	-0.91	-5.99	-3.75	-6.18	-2.4	0		-0.29	-3.07	0.58	-3.74	-1.26	0		0.75	1.45	1.21	2.1	0.73	0		-2.26	-5.05	-3.62	-4.49	-3.53	0
89.1	-0.33	-3.69	-0.37	-1.59	0.45	0		-3.76	-3.1	-0.65	-1.82	-4.17	0		-0.27	2.91	0.81	-2.28	-2.28	0		-5.23	-7.37	-5.6	-10.32	-6.48	0
90	-0.75	-4.02	0.46	-1.96	-0.77	0		-2.4	-1.91	0.33	-1.98	-2.32	0		-0.3	3.52	3.05	-0.11	0.47	0		-6.38	-3.89	-3.96	-8.37	-5.32	0
90.9	0.06	-4.14	-0.28	-2.95	1.57	0		0.46	-1.43	0.9	0.52	1.57	0		1.28	2.18	1.48	0.81	2.07	0		-0.68	-3.73	-2.13	-5.85	-5.07	0
91.8	0.8	-2.15	2.34	-2.19	2.84	0		1.43	1.07	4.78	1.24	2.28	0		1.68	5.99	3.91	3.16	3.22	0		-5.7	-5.29	-4.82	-8.09	-4.02	0
92.7	-1.06	-7.32	-1.76	-5.92	-0.5	0		-0.35	-1.19	1.2	-0.8	-0.9	0		-0.91	2.25	-1.84	-1.15	0.03	0		-4.19	-4.26	-4.4	-6.19	-4.76	0
93.6	-1.7	-7.16	-1.41	-2.76	-2.73	0		-4.05	-4.22	-2.88	-4.5	-2.17	0		0.26	5.64	3.21	2	4.15	0		-2.79	-3.62	0.56	-5.06	-3.35	0
94.5	0	-2.6	0.22	-2.09	3.1	0		1.73	2.52	3.02	1.71	2.86	0		3.41	2.47	2.71	3.56	0.55	0		-2.73	-2.93	-0.48	-3.55	-2.64	0
95.4	-0.79	-6.72	-0.38	-3.58	-0.06	0		3.58	-3.07	2.38	-0.08	2.6	0		0.62	1.12	-0.94	-0.78	0.41	0		-5.87	-4.82	-6.12	-6.26	-5.25	0
96.3	-1.41	-4.43	-0.29	-2.4	0.02	0		-2.39	-4	0.59	-3.13	-0.43	0		-0.48	-1.85	1.4	-0.91	0.58	0		-4.06	-8.71	-2.54	-7.83	-3.53	0
97.2	-4.63	-9.07	-1.63	-4.15	-2.08	0		0.33	-1.65	2.3	-2.06	-2.24	0		1.61	2.13	2.51	0.52	-0.17	0		-0.04	-1.03	2.02	0.22	0.26	0
98.1	-3.23	-4.69	3.24	-2.85	-0.52	0		-2.33	1.06	4.21	3.47	2.1	0		-0.08	3.51	2.1	2.61	1.29	0		-6.37	-6.14	-5.32	-6.45	-7.49	0
99	1.9	-2.5	0.76	0.73	1.84	0		0.5	-0.42	2.88	0.53	3.83	0		0.29	0.4	0.77	-2.37	4.39	0		-1.44	-5.15	-3.4	-6.42	-3.48	0
99.9	-2.04	-4.57	0.17	-3.46	1.09	0		0.01	-2.69	1.41	-1.11	0.44	0		-1.76	-0.62	0.06	-2.66	-0.71	0		-6.87	-4.65	-4.45	-7.26	-7.67	0
100.8	1.38	-5.34	-0.22	-3.49	0.33	0		1.08	-1.35	0.42	-2.58	-0.5	0		-0.43	-0.96	-1.18	-1.79	1.87	0		-3.95	-7.07	-3.15	-6.52	-3.12	0
101.7	2.13	-0.11	3.86	-0.69	1.92	0		-0.86	-0.94	1.98	-1.98	0.93	0		1.49	0.83	0.39	-1.59	0.35	0		-3.75	-5.15	-4.05	-4.43	-2.86	0
102.6	-0.86	-4.69	-1.62	-2.16	2.68	0		-1.43	0.02	1.13	0.98	0.24	0		-2.57	-0.21	-1.2	-1.21	-1.49	0		-5.65	-5.25	-5.53	-8.48	-2.39	0
103.5	-2.43	-3.3	-1.19	-4.11	-0.53	0		-1.67	-1.4	4.49	-0.32	1.95	0		0.45	0.37	2.42	-2.41	0.92	0		-2.72	-5.05	-1.6	-6.9	-3.94	0
104.4	-0.53	-5.51	1.68	-4.56	0.05	0		0.2	0.59	3.82	-1.83	3.02	0		-2.71	-1.39	0.44	0.42	0.63	0		-1.96	-6.99	-3	-5.44	-3.37	0
105.3	0.68	-5.06	-1.77	-2.17	0.07	0		-0.54	-1.08	4.72	0.67	-1.37	0		3.02	1.73	3.4	2.44	3.1	0		-2.34	-5.66	-3.79	-5.08	-5.04	0
106.2	-0.92	-4.4	2.8	-3.55	-1.15	0		1.91	0.18	3.59	1.33	1.08	0		3.54	3.84	3.16	1.24	3.76	0		-4.61	-3.99	-1.44	-3.93	-2.38	0
107.1	-2.69	-5.26	0.76	-4.66	-0.22	0		-0.26	-3.43	0.78	-2.9	-2.04	0		0.46	1.96	2.24	1.02	-1.04	0		-1.93	-4.22	-0.17	-4.7	-1.47	0
108	-0.93	-1.7	-1.37	-3.3	-1.77	0		0	1.16	-0.74	-3.65	-1.58	0		-0.11	2.44	-1.47	-2.42	1.05	0		-0.65	-5.26	-1.78	-5.7	-2.63	0
108.9	-0.22	-3.58	-1.4	-3.37	-3.18	0		0.48	0.06	2.56	0.02	-0.43	0		3.12	4.2	4.98	2.35	3.92	0		-2.9	-4.15	-2.53	-4.92	-1.52	0
109.8	-1.1	-3.9	0.57	0.13	-0.02	0		-3.99	-2.3	-1.5	-1.46	-1.68	0		-2.49	0.01	-0.12	1.51	2.04	0		-6.61	-5.39	-3.5	-4.86	-4.89	0
110.7	-2.36	-6.45	-1.64	-6.71	-1.63	0		-3.26	-1.57	-0.24	-4.62	-2.09	0		0.07	2.26	1.22	0.13	1.41	0		-4.97	-6.25	-3.81	-5.45	-4.27	0
111.6	-0.31	-5.89	0.39	-1.66	-0.29	0		1.98	-1.58	3.27	1.15	0.79	0		1.29	0.97	-0.02	3.96	1.8	0		-3.17	-2.94	-4.21	-5.38	-2.47	0
112.5	-4.68	-5.52	0.27	-0.18	-2.59	0		-1.42	1.22	3.28	3	2.29	0		0.63	3.31	4.33	0.73	0.74	0		-0.9	-1.45	-0.05	-3.68	-2.98	0
113.4	-0.63	-5.1	0.25	-5.57	1.29	0		-0.09	-1.03	2.17	-1.78	4.59	0		-3.23	2.93	0.41	0.67	3.22	0		-7.85	-3.07	-3.75	-4.06	-4.98	0
114.3	-2.84	-7.07	-3.02	-5.46	-2.87	0		-4.02	-3.63	-0.22	-6	-4.52	0		-3.25	-1.62	-0.71	-7.48	-1.88	0		-5.62	-4.76	-2.28	-8.4	-4.89	0
115.2	-5.34	-7.1	-3.3	-6.66	-3.19	0		-1.5	-3.43	-1.33	-2.08	0.09	0		-2.54	-1.76	-1.54	-2.93	0.63	0		-6.42	-5.22	-3.67	-5.7	-5.38	0
116.1	1.2	-5.53	0.88	-4	1.07	0		2.64	1.05	2.32	0	2.44	0		0.14	1.02	-2.23	-2.31	-0.42	0		-6.88	-7.29	-4.64	-10.94	-7.96	0
117	-0.58	-7.92	2.88	-4.03	-1.5	0		-1.03	1.19	2.07	2.12	1.46	0		1.46	2.08	2.48	1.18	0.4	0		-0.34	-3.57	0.35	-5.14	-0.62	0
117.9	-0.28	-6.61	0.54	-6.78	-1.42	0		-5.02	-3.89	1.14	-4.17	-4.17	0		-2.27	-0.09	2.09	-0.78	-0.84	0		-3.61	-4.13	-3.99	-6	-3.14	0
118.8	0.24	-6.67	0.17	-4.83	1.35	0		1.09	-4	-2.13	-5.14	-1.92	0		-2.83	-1.29	-3.62	-2.3	-2.91	0		-4.44	-4.33	-2.55	-5.92	-2.84	0
119.7	-0.2	-6.5	-1.08	-5.55	-0.98	0		-0.44	-1.57	-1.97	-2.9	-2.07	0		1.37	2.86	0.52	0.18	-0.08	0		-3.3	-2.77	-0.74	-3.55	-2.22	0
120.6	-1.02	-6.88	-1.03	-7.95	-1.88	0		0.99	-1.25	-0.61	-1.68	-1.07	0		0.59	0.06	-1.58	0.49	-1.82	0		-3.32	-5.71	-3.36	-6.87	-2.71	0
121.5	-2.03	-8.88	-0.82	-2.42	-0.64	0		-0.08	-4.18	-0.3	-3.81	-1.58	0		0.01	1.16	0.29	-1.83	-1.18	0		-3.82	-0.74	-1.47	-5.09	-3.78	0
122.4	-1.16	-5.41	-0.34	-6.42	-1.46	0		-1.38	-2.1	-1.3	-5.11	-2.36	0		1.31	-1.05	0.57	-1.32	2.38	0		-1.16	-6	-3.93	-4.84	-4.49	0
123.3	1.2	-1.92	-0.49	-1.45	1.76	0		-0.84	-1.05	0.73	-2.72	-0.97	0		0.35	2.48	1.35	-3.39	-1.02	0		-1.35	-0.84	-1.24	-5.3	-3.99	0
124.2	-0.27	-5.42	1.95	-2.57	-0.11	0		-1.27	-0.81	1.18	-4.32	-3.21	0		0.04	2.32	3.17	-0.29	1.68	0		-4.73	-5.23	0.71	-3.99	-1.46	0
125.1	-0.16	-2.51	4.57	-3.24	2.34	0		0.01	1.65	1.83	-1.51	0.05	0		3.78	5.08	3.86	0.72	4.67	0		-6.79	-5.45	-4.61	-8.16	-4.04	0
126	0.03	-5.06	0.6	-3.9	-1.14	0		1.65	-1.83	2.1	0.29	-1.03	0		2.79	2.03	-0.11	1.9	1.39	0		-3.96	-5.57	-6.27	-8	-6.87	0
126.9	0.06	-4.71	2.57	-1.42	0.68	0		-2.06	-2.61	-2.35	-2.03	-3.15	0		0.2	1.28	-0.73	-1.45	-1.64	0		-1.32	-1.09	0.85	-3.02	-0.85	0
127.8	1.71	-1.79	2.99	-3.65	-0.18	0		1.7	1.25	2.98	1.4	1.89	0		0.23	0.35	2.88	0.82	2.56	0		-3.24	-7.18	-4.06	-6.83	-3.11	0
128.7	2.12	-4.39	2.49	-0.77	0.25	0		-0.06	-1.31	0.5	-3.34	-2.53	0		1.12	0.96	-0.35	-0.23	1.62	0		-5.06	-5.9	-2.71	-3.91	-4.04	0
129.6	-5.49	-7.08	-3.86	-5.68	-0.18	0		-3.06	-3.14	-1.51	-3.47	-2.64	0		-1.78	-0.6	-3.78	-1.89	-2.81	0		-3.83	-5.25	-3.34	-4.97	-4.46	0
130.5	1.04	-5.71	-2.87	-6.45	-2.01	0		-2.53	-4.26	-0.92	-6.87	-4.03	0		-2.86	0.83	-0.53	-1.32	-0.33	0		-8.78	-6.56	-6.15	-6.03	-6.13	0
131.4	0.74	-4.54	2.69	-1.66	1.89	0		-3.52	-3.36	-2.26	-5.58	-3.53	0		-0.3	1.98	0.44	-1.1	-0.75	0		-4.52	-3.69	-1.41	-4.6	-2.13	0
132.3	-4.56	-6.47	-0.81	-5.78	-2.51	0		-1.86	-0.55	1.39	-0.7	-3.3	0		1.02	-0.08	0.7	-0.71	-1.04	0		-2.18	-4.74	-3.34	-4.75	-2.01	0
133.2	-2.99	-5.47	-3.8	-2.72	-2.11	0		-2.51	0.83	0.79	-0.51	-3.6	0		-0.26	4.3	2.84	2.16	-1.47	0		-3.66	-2.95	-3.19	-5.07	-4.98	0
134.1	0.73	-4.9	0.37	-1.02	0.55	0		1.08	-1.63	0.04	-0.86	1.55	0		-1.12	1	1.14	1.45	0.85	0		-2.83	-4.51	0.4	-4.23	-4.19	0
135	-0.78	-6.75	-0.05	-5.35	1.2	0		-0.51	-0.52	2.69	-0.3	-0.01	0		2.06	1.44	0.4	-0.19	-0.36	0		-2.3	-5.27	-4.48	-5.42	-4.73	0
135.9	0.86	-4.18	-1.39	-1.49	-1.13	0		-2.29	-4.11	-3.35	-2.26	-3.07	0		-2.08	0.15	-0.93	-2.16	-1.62	0		-4.12	-4.1	-1.04	-4.08	-2.83	0
136.8	-1.58	-5.36	-3.69	-5.47	-1.46	0		-0.56	0.49	2.27	0.88	-0.2	0		-0.96	1.67	1.24	-0.22	0.59	0		-4.27	-3.01	-5.25	-5.12	-4.67	0
137.7	-2.79	-5.54	0.41	-6.21	-1.81	0		-0.14	-1.84	0.03	-1.59	0.3	0		1.6	-1.02	-0.43	-2.79	2.7	0		-3.59	-7.3	-5.22	-8.5	-5.12	0
138.6	3.72	-2.36	3.16	-1.17	4.7	0		2.28	0.85	7	-1.39	1.57	0		-0.65	2.12	5.25	-2.14	-0.35	0		-3.92	-3.13	-3.39	-5.98	-5.18	0
139.5	-1.96	-7.68	-1.21	-6.85	-0.33	0		-0.44	-2.69	-1.57	-4.07	-2.5	0		1.43	3.1	1.16	0	1.48	0		-5.44	-4.61	-3.15	-3.57	-3.66	0
140.4	-3.48	-6.34	-4.12	-3.2	-3.52	0		1.7	0.25	1.36	-1.88	1.31	0		1.41	2.15	1.61	-1.76	1.55	0		-4.43	-6.21	-3.24	-6.39	-4.78	0
141.3	-5.72	-6.59	0.1	-5.48	-4.04	0		-0.86	-2.01	-0.95	-3.09	-2.83	0		4.8	3.37	2.74	-0.06	2.68	0		-2.18	-0.15	2.63	-3.42	-4.46	0
142.2	1.91	-3.28	0.71	-3.59	2.75	0		0.88	-2.01	1.77	-2.84	-0.22	0		0.58	-0.28	1.87	-1.5	1.88	0		-3.3	-4.43	-3.07	-4.05	-2.65	0
143.1	-1.07	-2.1	0.28	-2.66	-0.27	0		-3.09	0.45	0.5	-5.52	-0.6	0		-0.76	-0.79	-0.14	-2.94	0.13	0		-3.1	-5.09	-2.68	-5	-4.69	0
144	0.86	-6.52	-0.9	-4.32	-1.96	0		2.65	-0.38	3.8	-0.29	1.85	0		1.15	0.33	1.05	-2.41	-0.87	0		-1.64	-3.58	1.6	-2.99	1.49	0
144.9	0.28	-6.41	4.02	-1.34	1.21	0		-5.34	-3.61	-0.09	-6.37	-2.48	0		2.34	4.09	4.64	-0.03	3.78	0		-1.16	-3.61	-0.71	-6.03	-2.35	0
145.8	-2.21	-7.11	-0.15	-4.68	-2.45	0		-2.48	-0.09	0.56	-5.59	-1.79	0		0.4	1.08	1.35	-1.91	-0.12	0		-2.9	-4.53	-1.18	-4.31	-2.18	0
146.7	-1.54	-5.19	-1.98	-4.14	-1.44	0		0.15	-1.55	2.06	-2.42	0.73	0		-0.81	-1.13	2.96	-1.47	0.79	0		-7.52	-7.97	-3.31	-7.76	-6.72	0
147.6	1.44	-5.67	1.42	-4.71	2.1	0		0.76	-2.12	0.21	-2.04	1.46	0		2.24	4.54	1.64	-0.56	3.17	0		-4.06	-0.48	-3.16	-5.89	-3.91	0
148.5	1.08	-2.11	2.01	-0.51	2.68	0		-3.45	-0.57	-1.73	-3.63	-1.86	0		-1.56	3.44	1.3	-2.89	0.35	0		-6.04	-6.23	-2.69	-6.51	-2.86	0
149.4	-3.23	-4.53	2.09	-4.64	-0.31	0		-1.9	0.91	0.2	-3.48	2.15	0		0.83	3.16	-1.76	-1.34	4.28	0		-4.07	-4.28	-1.09	-5.9	-2.07	0
150.3	0.72	-5.49	-1.36	-4.21	-1.03	0		0.18	-4.57	1.11	-2.47	-0.96	0		-0.74	2.4	3.83	-1.51	-0.11	0		-3.91	-4.94	-2.89	-4.27	-3.93	0
151.2	1.73	-2.31	0.28	-2.8	1.83	0		1.28	2.9	-0.66	-2.56	0.75	0		0.53	3.35	0.17	0.03	3.08	0		-2.7	-0.68	-0.53	-2.84	-0.47	0
152.1	-1.27	-7.26	-1.45	-3.97	-3.35	0		1.52	0.46	2.08	-2.67	-0.16	0		-0.05	2.83	2.02	-2.43	1.47	0		-6.42	-3.01	-2.92	-4.43	-2.99	0
153	-2.69	-7.47	1.71	-4.89	-0.14	0		-2.87	-5.32	1.53	-5.37	-1.85	0		-2.03	-2.42	-2.05	-5.7	-4.19	0		-2.1	-4.97	-3.5	-4.15	-4.18	0
153.9	-0.48	-3.23	0.89	-2.63	2.19	0		-3.26	-1.96	1.36	-3.83	0.41	0		-1.1	-1.88	-0.29	-5.37	-0.42	0		-4.04	-7.65	-3.75	-9.96	-4.52	0
154.8	1.04	-5.5	-0.48	-0.54	5.26	0		0.12	-0.89	1.5	-1.22	1.52	0		1.06	3.26	2.17	-0.77	1.24	0		-2.06	-2.35	-2.42	-2.02	0.16	0
155.7	1.37	-7.82	1.59	-0.71	0.68	0		-0.52	0.98	0.69	0.78	1.07	0		-0.61	4.52	3.61	3.09	0.48	0		-3.81	-3.11	-1.99	-4.35	-4.42	0
156.6	0.79	-8.66	-1.73	-7.35	-0.97	0		-0.93	-3.34	-2.48	-5.25	-1.59	0		1.31	3.63	1.81	-0.66	1.65	0		-3.29	-1.74	-0.48	-3.07	-2.64	0
157.5	-1.06	-6.65	0.92	-5.77	-1.1	0		-0.29	-1.73	2.7	-3.75	-1.04	0		3.21	5.81	3.21	1.8	3.91	0		-4.73	-4.58	-3.92	-6.25	-4.19	0
158.4	0.13	-4.23	3.12	-5.1	1.38	0		-1.54	-2.17	-0.33	-3.15	-0.23	0		5.28	5.65	5.79	1.17	3.93	0		-2.5	-2.05	-0.04	-3.75	-3.58	0
159.3	-0.31	-6.04	-2.53	-5.36	-4.4	0		-1.42	-4.99	-2.55	-5.92	-4.56	0		-1.31	-0.23	0.99	-1.73	-1.14	0		-4.34	-3.97	-2.95	-4.41	-1.63	0
160.2	-2.98	-5.71	-2.86	-3.85	-3.18	0		-2.24	-1.63	3.53	-1.34	-0.69	0		2.96	1.1	2.7	1.28	2.36	0		1.09	-2.35	-0.01	-1.02	-1.24	0
161.1	0.02	-3.73	1.85	-3.74	1.29	0		0.64	-0.3	1.95	-3.84	0.34	0		-0.2	3.26	2.51	-0.29	4.24	0		-6.56	-4.8	-4.66	-4.94	-5.45	0
162	0.01	-3.61	0.45	-4.41	-0.49	0		-4.44	-5.13	-1.68	-6.9	-5.22	0		-1.54	-0.33	2.56	-1.3	0.33	0		-3.32	-1.87	0.3	-4.66	-2.95	0
162.9	3.09	-4	2.19	-1.98	2.75	0		0.1	2.62	2.64	-2.13	2.65	0		-3.74	1.87	0.37	-3.46	-0.54	0		-6.53	-4.97	-3.19	-7.46	-4.34	0
163.8	-1.09	-4.73	2.48	-3.52	-1.65	0		-1.76	-3.24	2.44	-5.51	-4.39	0		-1.97	-1.23	-1.07	-1.99	-0.58	0		-3.65	-5.2	-5.4	-4.95	-4.04	0
164.7	-1.02	-7.23	0.86	-5.93	-3.5	0		-2.31	-2.57	1.8	-3.13	-2.25	0		0.1	0.93	2.13	-2.02	2.36	0		-3.14	-5.99	-1.41	-6.88	-0.83	0
165.6	-1.37	-9.72	-0.8	-3.83	-1.62	0		-6.56	-2.51	-1.27	-4.17	-2.11	0		-3.22	1.61	-0.15	-3.22	2.66	0		-1.98	-2.7	-2.42	-6.96	-1.37	0
166.5	-2.23	-5.26	0.22	-3.91	-1.71	0		-4.53	-0.16	-1.11	-2.54	-1.6	0		-1.81	1.2	-1.59	-0.5	-1.04	0		-5.74	-5.02	-3.9	-3.93	-4.55	0
167.4	-0.89	-4.32	1.42	-3.58	-0.77	0		-0.61	-0.56	1.11	-0.48	-3.33	0		-1.47	-0.9	1.61	-2.13	-0.88	0		-3.87	-4.46	-2.95	-5.98	-4.67	0
168.3	-3.99	-6.79	-3.33	-2.26	-0.14	0		-0.7	-3.33	-0.95	-3.46	-1.81	0		-1.96	-2.02	-2.19	-5.33	-0.75	0		-2.29	-3.59	-4.23	-5.36	-2.23	0
169.2	-4.21	-7.31	0.02	-3.91	-1.42	0		-2.33	-4.05	-2.15	-2.95	-5.08	0		-1.05	-0.6	-1.81	-1.57	0.01	0		-6.26	-4.75	-4.64	-5.28	-5.69	0
170.1	-1.85	-5.17	-1.79	-6.86	-1.78	0		-0.69	0.26	3.83	-1.31	0.14	0		-1.63	1.38	2.41	-1.23	1.81	0		-5.04	-3.79	-2.36	-7.13	-4.69	0
171	-1.64	-3.05	1.24	-5.84	1.24	0		-0.24	1.1	-1.3	-3.71	0.74	0		2.37	3.11	1.47	-0.58	1.76	0		-1.35	-3.15	-1.71	-4.59	-1.23	0
171.9	-3	-6.67	-3.22	-7.2	-2.8	0		-3.68	-1.62	0.25	-5.11	-1	0		2.18	5.08	5.57	-0.49	1.74	0		-3.64	-2.29	-0.88	-3.26	-1.68	0
172.8	0.34	-8.54	0.96	-3.3	-0.87	0		-1.65	-1.3	1.29	-1.25	0.3	0		0.72	3.25	1.13	1.5	2.83	0		-3.99	-2.77	-1.84	-4.02	-4.35	0
173.7	-0.49	-4.39	3.21	-2.81	3.35	0		-0.81	0.18	1.84	-0.47	0.32	0		2.73	2.06	3.86	-0.67	2.79	0		-5.28	-5.36	-2.83	-7.14	-2.64	0
174.6	0.85	-4.95	2.37	-4.34	-0.03	0		-1.7	-3.94	3.48	-5.9	-0.81	0		-1.05	-1.28	0.58	-2.04	1.77	0		-4.15	-6.02	-2.52	-3.64	-4.19	0
175.5	-3.18	-6.97	-0.84	-4.93	-1.29	0		-3.3	-3.73	-0.1	-3.69	-2.05	0		0.9	-1.04	1.31	-0.34	-0.02	0		-3.72	-6.1	-3.31	-3.92	-2.7	0
176.4	-0.97	-7.79	-0.67	-3.31	-2.95	0		-2.49	-3.41	2.72	-6.33	-1.34	0		-2.89	0.58	1.07	-4.09	-0.08	0		-7.24	-5.67	-5.04	-4.36	-6.58	0
177.3	-0.65	-4.63	1.51	-3.07	0.06	0		-3.2	-4.28	0.03	-6.03	-3.72	0		-2.85	0.32	1.75	-6.93	-1.87	0		-2.59	-2.25	0.2	-7.42	-4.96	0
178.2	-1.12	-6.89	-1.44	-3.15	-1.64	0		2.47	-1.31	3.45	0.18	-1.12	0		3.09	2.45	3.85	2.26	0.38	0		-5.85	-5.64	-2.89	-3.15	-4.13	0
179.1	-5.71	-8.16	-4.91	-9.42	-3.29	0		-3.29	-2.95	-0.66	-4.67	-0.77	0		-2.73	2.87	0.47	-3.74	-1.58	0		-6.14	-3.18	-1.81	-4.21	-3.92	0
180	-1.18	-3.93	-1.33	-2.82	-0.63	0		0.33	1.93	0.85	-1.9	0.79	0		1.13	3.7	1.63	-1.27	3.68	0		-2.25	-4.18	-2.57	-4.39	-1.63	0
180.9	-0.73	-2.87	2.79	-2.6	3.96	0		0.36	0.65	4.99	-0.84	0.69	0		1.33	3.71	3.86	-1.3	2.09	0		-3.08	-2.55	1.13	-4.71	-1.08	0
181.8	-1.14	-6.37	-1.12	-2.53	-2.9	0		-3.06	-2.18	0.44	-4.62	0.17	0		-3.14	-1.36	-0.97	-6.31	-2.61	0		-6.79	-4.64	-4.83	-3.79	-5.4	0
182.7	2.55	-5.39	2.26	-0.17	1.84	0		0.75	-1.25	1.31	-4.12	-2.56	0		0.15	0.21	-1.41	-4.27	-0.68	0		-2.42	-3.5	-2.63	-4.6	-4.89	0
183.6	-2.61	-7.26	-2	-5.83	-2.13	0		-0.66	1.06	2.19	-1.26	1.85	0		-1.24	2.1	1	1.43	1.39	0		-3	-3.61	-1.71	-3.73	-2.73	0
184.5	-1.52	-7.38	-0.72	-3.1	-1.39	0		0.02	-2.4	4.67	-2.21	0.12	0		0.71	0.12	1.69	-0.78	0.38	0		-7.03	-5.5	-3.76	-7.76	-5.42	0
185.4	2	-6.44	0.58	-3.74	0.36	0		-0.08	-1.76	-0.84	-6.15	-0.91	0		-1.78	-1.19	-2.46	-4.09	0.21	0		-0.31	-1.43	-1.39	-3.45	0.55	0
186.3	-0.49	-5.08	2	-2.86	1.12	0		0.32	-1.05	-0.6	-0.46	-0.67	0		0.22	-1.22	-1.28	-0.7	-0.16	0		-4.45	-6.56	-3.26	-7.77	-4.41	0
187.2	-1.8	-5.52	1.21	-4.15	1.14	0		-1.89	-3.26	1.05	-4.65	-3.96	0		-0.32	-0.18	0.93	-2.46	-0.72	0		-4.42	-4.29	1.76	-4.16	-3.27	0
188.1	2.09	-4.99	-0.33	-4	-0.84	0		1.62	-0.55	-0.59	-0.04	-1.1	0		1.09	1.2	1.31	-0.9	-0.68	0		-4.62	-6.29	-3.65	-7.5	-4.44	0
189	-1.6	-7.1	0.43	-4.61	0.49	0		-0.05	-0.47	3.13	-1.52	4.22	0		-1.16	1.16	-0.42	1.84	0.51	0		-3.97	-2.07	-1.23	-3.37	-5.4	0
189.9	-2.37	-6.79	-2.39	-7.82	-2.85	0		0.53	1.09	0.9	-2.17	-0.71	0		0.84	3.68	1.93	-0.83	0.9	0		-4.06	-4.24	-2.8	-5.05	-3.84	0
190.8	-1.22	-8.14	0.95	-2.46	-1.38	0		2.26	-2.08	2.01	0.01	-2.34	0		2.39	-0.33	1.64	-2.9	-2.07	0		-3.3	-4.81	-3.21	-4.2	-4.97	0
191.7	-0.19	-5.73	-1.13	-3.42	0.94	0		-3.55	-1.84	-1.34	-3.68	1.58	0		-1.74	2	1.99	-2.47	2.45	0		-3.34	-5.67	0.04	-7.44	-3.18	0
192.6	1.42	-3.67	3.03	-2.96	-0.01	0		-0.13	0.62	2.06	-1.55	0.73	0		-2.13	-1.4	-0.78	-1.23	-1.36	0		-4.7	-4.75	-1.84	-2.79	-3.17	0
193.5	-3	-7.6	-0.56	-6.56	-0.54	0		-0.85	0.38	3.45	-0.71	0.31	0		1.69	2.15	3.01	-0.65	3.15	0		-1.25	-2.77	1.14	-4.8	-2.01	0
194.4	-4.2	-11.17	-3.8	-6.44	-3.29	0		-0.5	-3.92	-1.24	-3.35	1.43	0		-0.32	2.58	1.96	0.1	1.9	0		-5.4	-4.06	-1.92	-4.71	-5.7	0
195.3	-2.54	-5.52	1.98	-6.53	-3.99	0		-2.83	-2.2	3.24	-6.63	-4.54	0		-2.17	0.67	1.19	-0.73	-0.75	0		-6.54	-4.99	-1.7	-5.01	-4.95	0
196.2	-0.71	-4.18	2.82	-2.76	1.06	0		-3	-0.45	1.38	-0.75	-0.83	0		-3.83	-1.35	-1.58	-2.78	-2.34	0		-4.7	-2.45	-3.1	-5.74	-1.32	0
197.1	3.12	-1.98	5.09	0.98	7.12	0		-1.42	-0.88	0.47	0.14	-0.18	0		-1.4	-1.57	-1.25	-2.18	-1.24	0		-2.18	-1.4	-1.32	-4.33	-1.9	0
198	-1.34	-4.76	-0.52	-3.17	-3.86	0		0.5	0.91	3.02	-1.36	-2.36	0		-0.21	1.39	0.47	-4.92	0.24	0		-2.57	-4.4	-2.27	-6.36	-2.8	0
198.9	-0.04	-6.6	-0.41	-4.06	-0.91	0		0.48	-3.81	0.61	-3.97	-1.83	0		0.51	-0.83	1.04	-2.93	-0.99	0		-2.13	0.36	0.94	-3.56	-2.46	0
199.8	-2.66	-8.92	-1.02	-3.79	-1.17	0		-0.42	-0.98	1.37	-0.99	0.4	0		-0.11	0.23	1.53	0.41	1.81	0		-5.77	-2.6	-3.86	-3.04	-0.57	0
200.7	-1.06	-5.92	0.68	-6.27	0.23	0		-2.29	-3.39	-0.2	-6.08	-5.15	0		-1.9	0.83	-0.93	-4.07	-1.38	0		-8.73	-7.49	-4.61	-6.78	-5.49	0
201.6	-0.11	-6.86	0.05	-3.38	0.12	0		-1.3	-0.62	0.05	-4.59	0.64	0		0.8	0.44	3.02	-2.82	0.18	0		-1.07	-3.06	1.35	-4.72	-2.91	0
202.5	-2.67	-6.75	-1.8	-2.32	-0.97	0		-2.01	-0.7	-0.8	-2.28	-2.72	0		-1.32	1.24	-0.9	-3.92	0.01	0		-2.16	-3.07	-0.18	-4.51	-2.02	0
203.4	-3.86	-9.28	-3.67	-5.45	-4.31	0		-4.83	-3.73	-0.93	-3.42	-3.05	0		-1.03	2.1	2.66	-1.51	0.59	0		-3.86	-3.89	-2.89	-6.59	-3.4	0
204.3	1.27	-3.94	-1.65	-2.15	-0.09	0		-0.22	0.75	1.62	-2.23	-2.31	0		1.33	4.02	2.62	-0.89	-0.8	0		-6.14	-2.89	-2.29	-5.91	-3.59	0
205.2	-2.5	-8.1	-4.6	-6.64	-2.05	0		-4.37	-3.52	-2.57	-5.7	-4.18	0		-0.6	1.93	1.71	-3.53	-0.97	0		-0.74	-1.06	0.79	-2.93	-3.14	0
206.1	1.18	-5.12	1.96	-1.97	0.45	0		1.8	-2.87	3.2	-0.77	0.04	0		-0.88	2.76	0.58	-2.94	0.49	0		-4.72	-2.85	-2.8	-4.85	-3.36	0
207	-2.53	-9.05	1.19	-4.6	-1.22	0		-3.85	-3.73	-0.03	-4.09	-4.59	0		-1.14	0.3	1.32	-4.62	1.18	0		-5.14	-1.1	-1.76	-5.74	-1.61	0
207.9	-3.79	-5.3	-0.72	-5.41	1.87	0		-1.79	-1.94	-0.11	-3.34	-2.03	0		-4.33	-1.16	-0.76	-2.86	-2.18	0		-1.3	0.18	2.54	-3.38	1.2	0
208.8	0.25	-5.97	1.97	1.33	2.36	0		-0.88	-2.89	3	-0.59	-0.07	0		3.58	2.71	2.32	-1.61	1.15	0		-2.63	-2.7	-2.35	-3.37	-2.44	0
209.7	3.43	-4.71	2.63	-1.52	2.09	0		0.62	-1.25	0.49	-2.72	-1.56	0		1.3	-0.62	1.01	-2.08	0.75	0		-5.47	-9.03	-5.15	-7.22	-4.64	0
210.6	-1	-7.79	0.78	-2.65	2.6	0		-6.06	-3.18	-0.36	-5.78	-0.08	0		0.18	3.15	4.16	-2.39	1.77	0		-0.62	-3.99	0.09	-3.82	-0.42	0
211.5	-2.29	-5.88	-2.62	-4.55	-1.86	0		-0.65	-1.47	-0.75	-2.59	-2.82	0		0.32	0.54	2.4	-4.12	-1.16	0		-4.56	-4.62	-1.57	-7.38	-4.13	0
212.4	-2.88	-5.42	0.69	-4.56	-1.02	0		-0.47	-1.25	1.73	-1.57	-2.31	0		1.29	2.8	2.21	-2.23	-1.26	0		-3.59	-6.41	-4.9	-2.76	-3.91	0
213.3	-3.49	-6.47	-2.26	-7.68	-3.3	0		-0.12	-0.41	2.28	-3.21	0.72	0		-0.06	-0.55	2.19	-0.54	-0.11	0		-2.7	-5.81	0.05	-5.14	-3.99	0
214.2	-0.46	-5.98	0.68	-6.77	-0.59	0		-0.32	0.89	2.51	-2.49	-1.28	0		1.57	3.06	0.62	-0.3	0.52	0		-3.72	-5.63	-3.17	-5.34	-3.22	0
215.1	-2.06	-5.63	3.42	-2.01	2.64	0		-2.99	-1.51	3.59	-3.86	-0.18	0		0.52	1.33	0.74	-3.05	-1.03	0		-0.58	-3.16	-0.39	-2.83	0.32	0
216	-2.41	-6.6	-1.74	-4.52	-1.05	0		-2.15	-3.65	0.87	-4.2	-2.95	0		-0.41	-0.39	3.17	-2.29	-1.02	0		-6.06	-6.72	-2.46	-6.57	-5.18	0
216.9	2.31	-4.99	-0.17	-4.2	1.91	0		-3.16	-3.34	-1.45	-3.79	-1.5	0		-1.2	-0.14	1.78	-3.74	-0.35	0		-4.97	-4.68	0.26	-4.39	-4.36	0
217.8	-1.44	-6.29	1.72	-2.48	1.78	0		-3.37	-2.22	0.17	-2.41	-1.56	0		-2.97	-0.3	1.87	-1.66	0.36	0		-4.21	-6.18	-2.42	-4.65	-2.11	0
218.7	-2.12	-9.07	-3.45	-5.45	0.62	0		-1.73	-3.24	-0.29	-6.69	-3	0		1.26	-0.14	1.01	-1.37	1.01	0		-5.23	-6.15	1.16	-4.28	-3.73	0
219.6	0.94	-2.98	3.71	-2.23	3.88	0		2.7	0.46	5.61	-1.45	1.64	0		1.95	0.34	2.96	0.95	0.26	0		-2.36	-1.49	1.73	-3.04	-0.85	0
220.5	0.69	-6.2	0.88	-2.33	1.02	0		1.45	0.17	4	0.96	1.92	0		1.17	3.2	0.36	-2.24	1.91	0		-2.73	-3.29	-3.1	-6.2	-2.4	0
221.4	-0.86	-6.59	3.6	-5.15	-0.38	0		0.6	-0.61	5.86	-3.06	0.55	0		-3.48	-2.02	-0.61	-4.18	-1.44	0		-7.31	-6.76	-4.36	-7.79	-2.47	0
222.3	0.5	-6.31	0.85	-1.01	0.73	0		-0.23	0.3	2.74	1.78	-0.24	0		-1.94	1.18	0.25	-3.17	1.1	0		-6.94	-4.45	-3.59	-6.8	-1.63	0
223.2	-1.46	-9.11	0.19	-7.34	-3.45	0		-1.46	-3.39	0.55	-2.86	-3.26	0		-1.02	-2.85	1.24	-4.64	0.1	0		-5.38	-4.96	-2.54	-7.61	-1.38	0
224.1	1.63	-9.15	-1.65	-1.59	-0.2	0		0.89	-3.81	-0.06	-3.97	-3.86	0		0.63	-1.79	1.09	-3.61	-1.27	0		-4.77	-6.26	-4.3	-5.23	-2.03	0
225	-0.07	-7.2	-0.09	-4.36	-0.06	0		0.52	-1.61	3.11	-3.14	-0.2	0		-0.55	-0.8	1.32	-4.81	-0.41	0		-4.65	-3.83	-2.02	-5.93	-2.12	0
225.9	-4.18	-6.5	-1.14	-4.91	-1.43	0		-0.11	2.26	2.15	-0.99	0.71	0		1.19	5.51	4.1	2.22	4.29	0		-2.56	-1.74	-0.44	-3.97	0.07	0
226.8	0.48	-7.22	-1.71	-6.33	-0.86	0		-0.86	-1.68	0.51	-2.72	-0.63	0		-1.04	0.16	0.22	-1.73	0.05	0		-2.62	-5.54	-2.62	-2.91	-3.17	0
227.7	-1.54	-7.03	0.9	-2.7	-0.43	0		-1.49	-0.15	2.43	-0.97	1.72	0		0.61	3.99	2.97	-1.38	2.14	0		-3.31	-4.3	-0.54	-7.63	-5.9	0
228.6	-2.68	-8.62	0.52	-5.54	-1.08	0		-0.23	-3.36	-0.56	-1.95	0.66	0		-0.34	-1.22	2.36	-2.69	-0.32	0		-5.32	-4.44	-2.94	-6.82	-4.44	0
229.5	-3.88	-7.07	-3.47	-6.34	-1.29	0		-2.2	-2.3	-1.42	-5.03	-4.2	0		-0.47	0.71	1.83	-2.23	-0.53	0		-2.29	-1.81	-0.02	-2.91	-3.09	0
230.4	0.32	-2.88	2.5	0.48	1.99	0		-3.27	-2.45	-0.84	-2.96	-4.06	0		-1.59	-1.12	-1.85	-4.88	-1.46	0		-5.93	-6.19	-4.88	-7.94	-2.48	0
231.3	-0.83	-5.43	1.08	-4.37	0.96	0		0.28	-1.24	1.42	-2.37	-1.32	0		0.09	1.87	2.82	-0.1	-0.42	0		-8.89	-5.97	-3.94	-6.93	-8.64	0
232.2	0.49	-1.96	-0.1	0.19	1.49	0		-0.53	-0.31	2.01	-2.36	-1.05	0		1.78	3.06	4.41	-1.58	2.3	0		-3.88	-3.67	-1.02	-4.42	-1.93	0
233.1	-0.78	-7.55	-1.69	-6.06	0.97	0		-3.02	-2.67	-1.57	-4.09	-2.12	0		-4.62	-3.24	-2.05	-5.57	-2.56	0		-7.84	-6.91	-3.56	-6.38	-3.27	0
234	-0.18	-4.55	0.85	-2.18	0.64	0		-0.92	-0.79	3.26	-3.04	-1.3	0		3.99	4.86	4.34	-0.31	3.13	0		-2.9	-3.36	-2.41	-6.22	-3.4	0
234.9	-0.37	-7.96	-0.9	-6.89	0.82	0		-1.38	-0.43	-0.73	-4.5	-1.71	0		-0.61	3.55	1.06	-3.81	0.08	0		-7.43	-2.87	-0.75	-5.72	-3.24	0
235.8	2.46	-3.66	1.73	-4.88	0.12	0		1.13	-1.28	1.21	-2.65	-1.22	0		-0.37	-1.36	0.56	-2.8	-0.28	0		-2.45	-5.75	-1.06	-7.32	-4.13	0
236.7	-0.8	-6.64	0.28	-2.34	1.56	0		0.62	0.28	2.1	-2.61	2.5	0		0.44	3.95	3.97	-2	-0.06	0		-4.01	-2.92	-0.73	-4.91	-0.16	0
237.6	-2.43	-8.19	-1.29	-6.84	0.8	0		-1.61	-1.71	2.02	-4.07	-0.67	0		1.59	1.5	1.2	-2.06	-0.02	0		-5.03	-7.04	-2.96	-5.94	-5.93	0
238.5	-2.94	-7	2.6	-5.87	1.91	0		0.71	-2.04	5.25	-1.16	1.99	0		0.02	0.03	3.13	-2.38	1.37	0		-7.67	-5.62	-3.07	-6.69	-3.08	0
239.4	-1.62	-7.13	-2.42	-5.04	-0.46	0		-1.02	1.32	-1.49	-4.16	-0.95	0		-1.55	2.34	-0.35	-5.69	-1.26	0		-2.02	-3.19	-2.68	-4.81	0.81	0
240.3	-0.37	-8.85	-0.64	-5.04	-1.07	0		1.95	-0.6	1.3	-2.59	-0.13	0		3.01	3.5	1.54	0.26	1.56	0		-5.79	-5.67	-4.3	-5.65	-3.43	0
241.2	-1.01	-6.26	0.35	-4.31	-0.79	0		-5.55	-5.02	-1.77	-6.12	-2.39	0		-2.79	-0.94	-0.8	-6.71	-1.07	0		-4.21	-1.9	0.82	-5.44	-1.76	0
242.1	0.22	-4.39	2.39	-3.71	3.18	0		-1.91	-1.09	1.86	-5.1	-2.06	0		-0.39	1.05	3.88	-2.6	0.41	0		-3.55	-4.68	-0.15	-7.57	-5.16	0
243	-2.44	-8.15	0.95	-8.19	-4.52	0		-1.37	-0.89	2.3	-3.36	-3.52	0		-0.3	-1.65	2.81	-1.18	-2.41	0		-1.66	-5.69	-1.22	-3.14	-4.76	0
243.9	0.74	-5.09	1.96	-3.89	-0.1	0		-2	-4.59	-3.84	-8.67	-4.66	0		-2.43	-1.62	-1.85	-6.16	-2.13	0		-4.27	-3.15	-4.52	-5.82	-4.79	0
244.8	-0.96	-7.49	-0.14	-2.98	-0.45	0		-0.1	1.93	2.27	-0.56	2.42	0		-0.62	-0.32	0.9	-4.99	-0.56	0		-2.53	-6.35	0.1	-3.56	-2.11	0
245.7	-0.13	-6.78	-1.74	-2.07	-1.25	0		-5.5	-5.68	-3.3	-6.31	-7.47	0		-3.94	-3.54	-1	-5.26	-1.84	0		-4.39	-5.54	-1.28	-4.7	-4.51	0
246.6	0.12	-7.2	0.53	-6.37	-2.17	0		0.64	0.95	4.54	-3.11	-0.34	0		-1	-0.66	2.98	-4.78	-1.11	0		-0.36	-3.51	0.67	-2.77	-1.24	0
247.5	-0.95	-6.52	1.36	-6.82	-0.95	0		1.08	1.95	5.42	-0.08	0.64	0		-3.63	1.5	1.98	-3.7	2.47	0		-4.69	-1.75	-0.99	-5.59	-2.79	0
248.4	-1.24	-3.62	1.31	-2.7	3.52	0		-1.52	0.04	3.24	-1.46	0.55	0		-1.35	0.64	1.37	-3.27	2.24	0		-4.82	-5.45	-2.72	-5.96	-3.23	0
249.3	-0.75	-6.78	0.65	-3.17	-0.39	0		0.54	-2.26	1.71	-3.31	-1.67	0		-0.28	2.75	3.01	-0.5	2.72	0		-6.23	-4.37	-3.9	-4.78	-4.33	0
250.2	-3.34	-8.88	-3.38	-9.22	-4.84	0		-1.28	0.22	5.31	-4.31	0.02	0		0.86	2.44	5.99	-2.3	3.27	0		-5.08	-6.6	-3.23	-3.05	-3.88	0
251.1	-0.44	-6.58	2.6	-3.5	2.54	0		-0.65	0.86	2.56	-3.44	0.8	0		0.97	0.59	4.27	-1.06	1.95	0		-3.37	-2.71	-2.01	-2.58	-1.31	0
252	1.66	-5.87	2.11	-2.47	3.74	0		0.97	-0.02	2.39	-2.2	2.4	0		-1.48	1.02	1.98	-1.83	1.68	0		-5.05	-4.52	-0.17	-2.97	-3.59	0
252.9	-2.13	-7.74	-0.96	-5.26	-1.07	0		-0.68	0.39	0.8	-4.01	-0.16	0		0.27	-0.41	0.6	-5.24	-0.89	0		-4.62	-3.3	2.33	-4.76	-2.36	0
253.8	-2.02	-6.77	-0.14	-5.78	-0.53	0		-3.36	-2.47	0.98	-6.07	-4.21	0		1.26	2.25	3.2	-2.49	1.18	0		-0.85	-3.21	1.69	-1.69	1.41	0
254.7	0.35	-5.79	-1.47	-3.21	-0.94	0		-1.61	1.71	1.11	-4.42	-3.2	0		-0.89	3.77	5.3	-2.5	0.32	0		-2.36	-1.73	1.23	-3.26	-2.95	0
255.6	3.48	-5.91	4.65	-1.37	3.9	0		0.1	0.06	3.4	-1.36	3.48	0		2.86	2.44	3.57	0.6	5.03	0		-0.63	-1.59	0.28	-5.22	0.29	0
256.5	-0.65	-7.28	-2.79	-3.99	-1.58	0		-2.07	-1.48	0.05	-2.69	-4.01	0		-0.72	0.25	3.45	-1.96	-0.14	0		-3.87	-2.81	3.81	-2.24	0.77	0
257.4	1.99	-5.19	2.56	-3.96	1.58	0		-3.71	-4.98	0.02	-4.82	0.43	0		0.75	2.09	3.1	0.5	4.12	0		-4.32	-2.98	-1.49	-3.23	-3.47	0
258.3	-3.13	-9.25	0.34	-6.82	0.66	0		-1.84	-6.49	1.71	-5	-2.95	0		0.66	-0.43	3.43	-2.74	-0.21	0		-5.6	-5.31	-4.15	-4.43	-2.94	0
259.2	-1.93	-8.42	-1.63	-8.59	-3.58	0		-4.62	-1.35	-1.59	-5.01	-5	0		-1.55	3.65	1.46	-2.16	1.92	0		-3.52	-2.5	-2.77	-3.75	-2.55	0
260.1	-0.88	-6.46	0.37	-4.25	1.25	0		-3.3	-2.83	-3.18	-2.92	-3.77	0		0.8	0.97	4.82	-1.97	0.51	0		-1.51	-2.2	3.7	-4.84	0.38	0
261	-3.13	-9.05	0.5	-6.05	-2.45	0		-3.07	-0.99	0.24	-3.74	-0.11	0		-4.66	-0.47	0.21	-6.85	1.27	0		-5.95	-4.95	-1.88	-6.04	-2.53	0
261.9	-2.7	-9.24	-0.39	-5.82	-2.13	0		-0.61	0.23	0.51	-3.21	-4.14	0		0.99	1.65	0.32	-4.78	-1.73	0		-4.11	-5.04	-1.74	-8.3	-6.38	0
262.8	-2.69	-10.93	0.26	-7.06	1.56	0		-1.16	-2.52	1.55	-2.83	0.28	0		-4.84	-2.83	-0.5	-6.27	-3.75	0		-6.2	-7.45	-3.43	-7.29	-6.8	0
263.7	-3.74	-9.41	-0.7	-5.5	-2.32	0		-5.99	-2.13	-0.37	-5	-1.67	0		-0.14	4.2	2.71	-2.44	0.36	0		-0.62	-2.03	1.12	-4.82	-4.23	0
264.6	1.4	-4.15	3.03	-3.73	0.71	0		1.84	0.1	5.65	-2.11	-2.19	0		1.26	2.64	-0.45	-5.34	-0.22	0		-3.35	-4.75	-1.61	-5.75	-3.1	0
265.5	3.26	-5.37	1.71	-2.45	-0.2	0		-0.11	-3.41	-0.39	-4.79	-0.49	0		-3.11	-0.59	-0.74	-5.66	-2.44	0		-5.85	-9.03	-5.1	-8.58	-8.25	0
266.4	-3.12	-10.09	-0.71	-4.23	-1.52	0		-3.82	-5.09	-1.14	-3.24	-3.42	0		-3.28	-3.01	1.43	-2.91	-3.6	0		-5.01	-2.5	-1	-5.46	-1.99	0
267.3	-0.34	-7.46	3.19	-4.1	-0.64	0		1.7	-1.08	3.91	-2.63	-1.18	0		0.02	0.08	2.68	-1.83	0.31	0		-3.56	-4.52	-1.78	-2.41	-3.05	0
268.2	-2.55	-7.81	-2.4	-4.54	-0.78	0		-7.15	-1.38	-3.22	-6.16	-5.17	0		-0.84	2.32	-0.33	-5.29	-2.14	0		-4.64	-5.86	-5.45	-10.17	-7.31	0
269.1	-2.43	-8.69	2.13	-4.98	-2.33	0		-4.1	-2.74	-1.56	-7.08	-5.98	0		-2.29	-2.97	-0.89	-4.96	-4.44	0		-1.99	-7.26	-2.49	-7.68	-1.06	0
270	-1.47	-7.29	1.37	-1.89	0	0		-2.16	-0.73	-0.21	-6.1	-1.58	0		-1.77	1.33	0.56	-7.12	-3.14	0		-5.41	-3.37	-0.72	-4.38	-3.92	0
270.9	-0.47	-4.61	0.36	-2.89	-0.75	0		-1.97	-2.28	0.13	-1.88	-4.08	0		-2.44	-1.83	2.87	-4.55	-2.04	0		-7.02	-5.34	-0.03	-5.72	-5.73	0
271.8	-1.94	-9.06	0.91	-5.04	0.64	0		-2.12	-2.1	1.07	-4.6	-3.19	0		-2.17	0.1	0.43	-3.8	-2.95	0		-2.19	-2.76	-2.31	-3.8	-3	0
272.7	-0.33	-5.31	0.12	-1.54	-2.74	0		-1.84	0.07	2.68	-1.76	-3.72	0		0.39	0.45	-0.48	-3.44	-2.59	0		-4.65	-5.2	-5.77	-7.07	-8.4	0
273.6	0	-7.03	0.28	-6.03	1.57	0		0.35	-2.87	-2.45	-4.27	-1.2	0		1.69	1.52	-0.38	-4.67	-1.93	0		0	0.04	3.05	-2.25	-1.5	0
274.5	-0.03	-3.57	1.85	-0.46	2.44	0		0.16	-0.71	1.78	-0.37	-0.12	0		-1.44	0.42	1.84	-5.56	0.8	0		-9.69	-10.8	-5.21	-6.49	-8.73	0
275.4	-0.29	-5.45	1.09	-3.51	0.64	0		-3.82	-2.35	1.92	-4.88	-1.7	0		-0.13	2.93	1.46	-1.92	0.73	0		-3.78	-5.8	-1.08	-6.3	-3	0
276.3	0.52	-6.76	1.78	-3.86	-0.31	0		3.77	-0.04	4.93	-1.41	-0.23	0		3.57	4.17	4.13	-0.34	0.79	0		-3.63	-1.61	-0.91	-4.69	-4.08	0
277.2	-2.04	-8.48	-1.6	-6.59	-2.97	0		-1.57	-3.52	1.34	-3.68	-3.29	0		-2.69	-1.09	1.09	-4.14	1.1	0		-7.54	-7.46	-5.01	-9.08	-6.31	0
278.1	-0.21	-6.24	2.11	-5.37	0.41	0		-3.06	-2.1	-0.07	-5.11	-2.38	0		1.58	1.79	1.53	-2.12	2.82	0		-3.03	-3.41	-1.25	-5.2	-2.76	0
279	-2.33	-7.67	0.31	-3.99	1.16	0		-1.27	-0.49	2.26	-2.52	0.78	0		-3.59	-0.49	-0.51	-5.32	-0.56	0		-7.18	-4.58	-1.49	-5.19	-3.74	0
279.9	-0.89	-4.59	1.22	-5.41	1	0		1.08	-1.05	1.43	-4.28	-2.84	0		0.84	0.32	3.37	-5.93	-0.94	0		-4.47	-4.19	-0.09	-5.7	-2.05	0
280.8	-3.06	-8.26	-1.87	-5.91	1.53	0		1.46	3.59	3.71	-2.15	2.92	0		1.57	2.22	2.32	-1.42	-0.31	0		-3.1	-2.34	2.59	0.09	-0.78	0
281.7	-4.5	-9.44	-2.54	-5.99	-2.22	0		-1.87	-2.12	1.36	-3.32	-2.62	0		-0.1	1.15	1.84	-3.95	0.14	0		-6.11	-5.82	-1.76	-6.42	-5.48	0
282.6	-4.57	-12.58	-2.88	-7.72	-1.55	0		-0.02	-4.81	-1.55	-5.76	-3.55	0		-2.57	-4.79	-1.29	-6.58	-2.19	0		-7.34	-8.55	-7.02	-10.04	-6.84	0
283.5	0.03	-5.62	2.39	-2.79	2.02	0		0.74	-0.09	1.9	0.2	-0.11	0		1.05	0.93	3.73	-3.8	1.57	0		-5.5	-1.69	3.32	-5.24	-2.46	0
284.4	1.68	-7.51	3.24	-2.51	2.06	0		0.91	-2.51	0.7	-3.21	-2.11	0		-1.69	-0.85	0.05	-6.78	-1.92	0		-5.52	-3.88	-2.5	-7.64	-4.15	0
285.3	0.91	-9.74	-0.27	-5	-0.12	0		-0.52	-2.76	0.13	-6.29	-1.68	0		-3.89	-1.79	1.55	-5.43	-1.14	0		-4.71	-1.21	1.42	-3.64	-3.14	0
286.2	-1.45	-11.17	0.03	-5.98	-2.65	0		-1.61	-2.49	2.19	-2.54	-0.19	0		-2.36	-0.24	2.6	-1.75	1.4	0		-4.34	-1.22	0.58	-3.18	-1.17	0
287.1	0.05	-8.49	0.86	-5.79	0.01	0		0.14	-2.48	0.78	-1.37	-2.68	0		-0.97	1.34	1.83	-2.66	-0.39	0		-5.8	-2.49	-1.34	-3.44	-1.16	0
288	-1.6	-7.31	-0.18	-6.47	0.72	0		0.07	0.45	1.95	-7.2	-1.22	0		0.32	-0.57	1.97	-6.1	-0.87	0		-3.42	-5.75	-0.31	-5.1	-5.49	0
288.9	-0.79	-5.54	4.59	-2.04	1.86	0		-2.4	-0.9	0.43	-2.71	-1.63	0		-3.14	1.51	-1.62	-4.79	1.82	0		-6.51	-4.59	-4.15	-7.47	-5.11	0
289.8	-2.93	-10.6	-3.28	-5.7	-1.02	0		-2.46	-2.98	-2.03	-3.76	-3.16	0		-0.76	0.51	-0.18	-4.39	-1.2	0		-1.28	-2.49	0.5	-6.52	0.7	0
290.7	0.27	-9.54	2.67	-2.63	-0.46	0		-0.89	-1.53	3.07	-2.28	-0.35	0		2.24	1.33	3.13	-2.07	2.02	0		-4.39	-4.32	-2.1	-7.74	-3.05	0
291.6	-0.52	-10.01	-0.91	-3.58	0.56	0		-1.92	-0.68	3.2	-3.35	-2.18	0		-2.25	2.21	4.25	-1.83	-0.4	0		-4.32	-3	-1.15	-3.51	-0.5	0
292.5	1.24	-6.33	2.27	-2.5	2.67	0		-0.52	-2.4	0.24	-3.84	-2.69	0		1.91	0.49	2.45	-3.39	-0.2	0		-6.67	-5.74	-2.07	-6.65	-5.45	0
293.4	-2.56	-10.14	1.2	-5.79	-0.66	0		-0.35	-2.01	2.33	-2.01	-2.09	0		-1.25	0.38	2.73	-5.2	-0.6	0		-2.92	-3.82	2.98	-7.38	-1.86	0
294.3	-0.18	-8.17	-0.89	-4.81	1.84	0		-0.85	-1.05	0.08	-5.46	1.27	0		1.15	2.88	4.59	-2	3.19	0		-3.35	-3.31	-0.55	-5.61	-3.54	0
295.2	2.04	-6.74	2	-2.34	3.84	0		-0.93	0.82	1.9	-3.08	-1.27	0		-1.39	2.04	1.58	-4	-1.6	0		-5.56	-6.42	-1.51	-7.72	-5.01	0
296.1	-1.3	-8.62	1.93	-5.72	1.05	0		-1.35	1.28	2.82	-0.48	-1.54	0		-1.53	4.14	1.09	0.11	-1.05	0		-5.98	-3.15	-3.74	-6.19	-3.64	0
297	1.17	-7.09	2.3	-4.12	2.42	0		0.68	-0.48	3.05	-2.88	-1.42	0		1.28	1.93	1.68	-3.14	1.61	0		-2.74	-2.41	-0.28	-3.69	-4.47	0
297.9	-1.58	-6.51	5.25	-2.83	2.97	0		-1.08	-2.26	3.25	-2.7	-2.15	0		3.52	1.96	1.28	-0.5	1.5	0		-1.77	-3.56	-0.68	-6.04	-1.12	0
298.8	-5.31	-13.24	-1.9	-8.49	-4.21	0		-1.59	-4.72	2.01	-4.88	-2.89	0		-1.67	-2.13	-0.9	-5.76	-2.98	0		-6.16	-4.91	-3.35	-5.09	-7.65	0
299.7	-1.82	-6.73	0.83	-2.35	2.83	0		-2.14	-0.87	0.17	-4	1.56	0		-2.43	-0.97	-1.7	-6.58	-2.6	0		-5.96	-7.53	-2.87	-7.77	-4.59	0
300.6	-1.28	-6.31	1.74	-3.41	3.78	0		-1.74	-3.29	-0.77	-2.87	-1.37	0		0.07	-0.36	1.23	-2.22	-1.12	0		-2.91	-4.43	-1.02	-4.1	-3.39	0
301.5	-1.14	-8.25	-1.33	-4.05	1.35	0		-0.92	-1.06	-1.2	-5.67	-4.67	0		-2.71	-1.67	-2.99	-6.45	-1.98	0		-6.56	-8.4	-1.43	-9.04	-4.96	0
302.4	-2.29	-7.87	2.18	-5.28	0.87	0		-2.47	-1.84	2.89	-5.59	-1.63	0		-3.04	1.46	-1.04	-7.05	-0.33	0		-6.75	-4.1	-2.71	-10	-4.64	0
303.3	-1.58	-8.52	-0.92	-5.58	0.1	0		-3.56	-1.73	0.28	-4.59	0.58	0		-0.6	0.02	-1.21	-6.21	0.81	0		-1.91	-4.52	-3.15	-4.61	-3.87	0
304.2	-1.2	-7.19	0.02	-4.42	0.46	0		0.03	0.67	2.26	-1.65	0.29	0		-0.44	1.34	0.7	-3.4	-1.44	0		-4.58	-4.48	-0.9	-5.32	-2.78	0
305.1	-1.32	-11.34	-0.7	-4.93	-1.89	0		-2.23	-1.79	-0.54	-4.69	-3.03	0		-2.26	-1.51	-1.14	-7.21	-3.33	0		-5.51	-3.37	-2.57	-7.37	-4.64	0
306	0.04	-4.77	1.87	-5.89	3.43	0		-0.23	-0.79	3.44	-2.5	-0.28	0		-1.44	-0.61	1.12	-5.2	-3.35	0		-5.53	-4.83	-1.86	-7.73	-7.26	0
306.9	-3.42	-10.86	0.44	-5.57	-0.2	0		-1.25	-1.88	-0.72	-5.04	-1.78	0		0.48	-1.41	1.11	-6.02	-0.24	0		-1.68	-3.9	0.31	-4.7	-1.07	0
307.8	-0.17	-5.77	0.89	-5.02	-1.59	0		-2.3	-1.78	0.07	-5.04	-0.06	0		0.12	0.69	2.53	-1.44	3.34	0		-2.63	-1.38	0.56	-4.75	-1.84	0
308.7	0.05	-6.89	1.87	-4.85	0.15	0		-4.36	-3.47	1.1	-5.62	-1.4	0		-2.76	-3.52	1.45	-5.47	0.2	0		-5.04	-7.37	-1.67	-6.71	-3.92	0
309.6	-3.21	-9.09	2.87	-3.22	0.36	0		-2.59	-3.02	1.09	-4.97	-3.29	0		-0.7	1.88	3.41	-4.71	2.62	0		-3.1	-2.81	0.16	-8.03	-1.71	0
310.5	-2.52	-4.93	-0.64	-6.05	0.63	0		-2.16	0.96	2.19	-3.92	-0.96	0		-0.1	3.34	1.79	-6.25	2.71	0		-6.54	-5.5	-2.71	-7.24	-4	0
311.4	-4.47	-8.99	-0.35	-7.91	-0.66	0		-2.91	-0.72	2.58	-5.54	-2.49	0		2.62	2.37	5.09	-1.58	3.07	0		-2.47	-3.44	2.79	-3.33	-1.8	0
312.3	-2.08	-10.91	-1.86	-7.84	-3.57	0		-0.78	-1.24	0.42	-6.15	-2.66	0		-1.33	2.15	-1.1	-6	-1.24	0		-3.26	-2.19	1.07	-5.51	0.58	0
313.2	-6.02	-8.19	-1.03	-7.28	0.32	0		-4.61	-2.29	0.75	-5.04	-2	0		-1.4	0.91	1.98	-4	-1.2	0		-4.26	-3.57	-1.58	-2.52	-4.32	0
314.1	-3.25	-8.76	1.46	-4.52	-0.68	0		-2.29	0.11	3.33	-4.16	-1.04	0		0.13	1.37	2	-2.15	3.91	0		-3.05	-5.36	-2.06	-6.9	-5.2	0
315	-1.25	-7.54	0.35	-6.45	0.52	0		-2.86	-3.36	2.19	-4.7	-3.72	0		-0.83	1.78	-0.06	-4.94	-0.54	0		-3.31	-3.03	-2.75	-2.64	-1.59	0
315.9	-1.34	-8.78	1.47	-7.46	-0.39	0		-1.77	-4.44	0	-6.71	-1.96	0		-1.21	0.56	-1.27	-6.55	0.87	0		-4.53	-5.38	-2.48	-7.71	-2.27	0
316.8	-3.53	-11.36	-2.91	-8.33	-0.89	0		1.36	-0.31	2.81	-1.94	0.13	0		0.78	0.74	1.77	-2.43	0.32	0		-1.67	-1.5	2.56	-3.6	-1.29	0
317.7	0.19	-7.4	4.19	-5.2	1.95	0		-0.49	-1.99	3.08	-7.02	-1.84	0		-0.82	-0.72	0.72	-4.73	-1.01	0		-4.02	-4.06	1.75	-0.71	-1.3	0
318.6	-1.32	-8.43	2.05	-3.59	-0.2	0		0.42	-0.73	4.08	-2.07	-1.22	0		0.23	0.92	5.72	-3.43	1.83	0		0.31	-3.8	5.12	-2.25	0.57	0
319.5	-1.56	-5.62	1.47	-2.37	3.29	0		-1.29	-1.94	0.18	-3.33	-0.32	0		0.62	-1.52	0.72	-5.21	0.24	0		-1.13	-2.53	2.05	-2.45	-0.15	0
320.4	-1.88	-10.85	-0.42	-5.24	-1.33	0		-2.49	-3.53	-0.31	-4.04	-1.31	0		-0.96	0.33	3.4	-4.45	-0.62	0		-6.38	-6.47	-1.27	-8.71	-3.92	0
321.3	-1.87	-10.29	-2.87	-7.04	-0.15	0		-1.02	-4.84	-0.98	-5.73	-4.52	0		3.41	-1.07	0.58	-3.33	-0.73	0		-0.16	-0.13	-0.76	-4.29	-3.65	0
322.2	0.02	-7.63	-1.27	-5.53	1.48	0		-1.28	-1.04	0.76	-6.21	-1.26	0		-2.12	2.31	2.48	-6.61	-0.46	0		-3.25	-2.41	0.22	-4.89	-3.24	0
323.1	0.14	-9.32	-1.07	-5.75	-0.5	0		1.35	-1.87	1.48	-3.68	-0.7	0		1.49	0.56	0.45	-2.38	-1.17	0		-2.68	-5.35	-2.63	-2.69	-3.76	0
324	-0.98	-5.68	3.16	-2.29	2.7	0		-1.23	0.42	-0.1	-4.43	-1.51	0		-2.44	0.74	0.51	-6.9	-1.5	0		-6.63	-4.97	0.14	-5.9	-1.66	0
324.9	-0.94	-6.91	0.02	-3.15	-0.89	0		-0.41	2.05	0.59	-0.49	-1.86	0		1.16	3	2	-3.35	2.64	0		-4.03	-2.39	-1.33	-5.79	-1.69	0
325.8	-0.44	-7.47	0.74	-4.23	-0.78	0		-3.64	-0.07	-0.31	-2.88	-2.42	0		-0.96	1.02	1.22	-2	0.46	0		-4.7	-5.1	-1.15	-5.16	-5.26	0
326.7	-3.55	-8.43	1.97	-9.15	-1.18	0		-3.95	-0.11	0.38	-6.15	-1.16	0		-2.57	0.25	-1.24	-6.12	-0.73	0		-1.46	-2.66	0.42	-3.19	-2.12	0
327.6	0.19	-5.12	1.51	-3.19	1.91	0		1.88	1.14	3.73	-0.59	-2.08	0		-0.33	-1.08	1.13	-4.5	-2.24	0		-6.5	-5.55	-2.75	-8.82	-5.54	0
328.5	-0.82	-11.45	-0.18	-6.28	2.88	0		-1.83	-3.47	1.58	-3.95	0.04	0		-1.19	-0.82	2.76	-3.78	-1.13	0		-2.29	-3.96	0.32	-2.34	-1.82	0
329.4	0.52	-8.11	1.28	-2.36	1.34	0		-1.69	0.68	1.92	-0.48	-0.74	0		-2.88	-0.76	0.85	-3.2	-2.96	0		-7.76	-8.86	-5.77	-6.8	-8.62	0
330.3	-1.74	-8.51	3.01	-3.5	1.71	0		-1.52	-3.39	-2.04	-5.23	-1.91	0		1.41	2.09	1.07	-5.11	0.86	0		-1.56	-1.8	2.74	-4.68	-0.81	0
331.2	-3.99	-8.54	-0.24	-6.17	3.18	0		-1.29	0.14	-0.8	-4.02	0.4	0		-1.09	-2.06	0.55	-7.01	1.48	0		-1.69	-4.44	-0.96	-5.6	-1.26	0
332.1	-4.61	-9.25	0.32	-7.13	-1.57	0		-5.28	-5.51	0.24	-7	-6.01	0		-2	-0.16	1.45	-6.06	-0.65	0		-6.63	-7.17	-3.31	-7.33	-3.54	0
333	0.17	-5.79	2.2	-3.82	3	0		-0.38	0.54	5.08	-4.05	-0.47	0		-1.89	0.33	4.7	-6.13	0.72	0		-4.21	-4.99	0	-4.48	-2.47	0
333.9	-1.26	-8.63	1.78	-3.83	1.02	0		-4.28	-4.09	2.2	-6.26	-2.07	0		2.05	0.85	3.22	-5.71	-0.05	0		-5.24	-4.8	-1.18	-4.41	-7.32	0
334.8	-1.65	-6.19	1.08	-3.24	2.01	0		-2.73	-1.05	-0.44	-6.88	-2.39	0		2.74	4.51	3.03	-5.44	2.74	0		-5.57	-4.23	-1	-9.31	-5.51	0
335.7	-1.81	-10.25	-0.07	-3.53	-0.5	0		-5.96	-3.9	-1.43	-8.14	-4.45	0		-0.73	-0.4	2.51	-7.18	-0.05	0		-3.62	-3.69	-1.04	-4.69	-4.14	0
336.6	-2.16	-8.79	2.42	-5.71	-1.51	0		-1.24	-0.37	2.61	-6.03	-5.05	0		-2.4	-0.07	-1.99	-5.03	-1.76	0		-7.66	-5.16	-3.26	-5.21	-2.71	0
337.5	-1.82	-6.87	0.73	-6.04	1.82	0		-2.3	-3.65	1.86	-4.97	-1.45	0		0.54	-0.47	2.99	-4.33	2.55	0		-2.11	-3.29	1.16	-1.77	-0.82	0
338.4	-0.67	-6.27	1.64	-4.56	-0.68	0		-1.25	-0.9	0.83	-3.58	-1.61	0		-2.58	-0.97	0.53	-6.75	-0.63	0		-3.81	-3.09	-1.42	-6.64	-2.93	0
339.3	-3.53	-8.23	0.25	-5.34	0.91	0		-1.28	0.29	1.2	-6.08	0.97	0		-1.44	1.82	2.15	-5.38	1	0		-3.13	-2.65	1.87	-5.31	-2.16	0
340.2	-3.81	-8.74	0.9	-6.55	0.32	0		-3.57	-2.67	2	-6.58	-1.61	0		-2.96	-1.64	0.85	-5.5	-0.89	0		-3.8	-6.45	-2.42	-4.13	-5.25	0
341.1	-3.9	-11.57	-3.87	-6.79	-1.28	0		0.84	0.33	1.54	-3.35	-0.25	0		-2.21	1.12	2.81	-6.65	0.2	0		-3.32	-4.72	1.23	-4.34	-3	0
342	2.55	-7.63	0.78	-1.72	4.5	0		0.08	-1.37	2.39	-3.45	0.06	0		-5.54	-3.37	-1.91	-7.5	-3.12	0		-6.33	-6.2	-2.7	-4.86	-4.06	0
342.9	-1.35	-9.16	0.45	-6	0.77	0		-3.42	-0.11	0.76	-4.36	-1.89	0		-0.78	1.24	-0.06	-5.84	-1.46	0		-6.75	-6.8	-3.97	-12.39	-6.26	0
343.8	-2.26	-5.33	2.53	-1.47	0.83	0		-3.92	0.16	0.94	-5.63	-3.09	0		-0.68	2.41	1.07	-7.18	-2.52	0		-4.54	-5.58	-3.04	-3.3	-3.96	0
344.7	-1.09	-8.88	-0.2	-5.23	4.39	0		-4.09	-4.25	-1.06	-9.41	-2.29	0		-3.47	-1.22	1.26	-6.11	-1.52	0		-9.18	-5.26	-1.79	-7.84	-3.62	0
345.6	-1.84	-9.57	0.93	-5.65	1.64	0		-3.05	-1.4	1.01	-3.73	2.14	0		-0.3	0.52	3.53	-4.12	1.78	0		-3.1	-3.21	-0.71	-3.44	-1.01	0
346.5	-0.32	-7.47	3.98	-5.44	0.28	0		-2.04	-4.27	0.74	-5.12	-3.81	0		-1.63	-1.78	1	-4.77	-0.29	0		-4.14	-3.7	0.7	-3.45	-3.27	0
347.4	-2.32	-9.33	0.2	-5.54	-0.8	0		-4.61	-1.75	-0.38	-4.8	-0.85	0		-2.89	0.25	1.33	-5.02	1.04	0		-7.2	-4.72	-3.23	-7.74	-6.21	0
348.3	-3.09	-9.23	-3.54	-9.21	-2.72	0		-2.95	-3.45	-2.35	-7.18	-4.09	0		-0.54	0.7	3.33	-5	1.86	0		-2.63	-0.32	2.05	-4.45	-0.6	0
349.2	-0.5	-5.16	-1.68	-3.47	1.45	0		-6.92	-0.47	0.42	-6.97	-0.22	0		-3.52	1.31	4.08	-4.85	0.78	0		-2.75	-3.27	-0.61	-4.44	-0.13	0
350.1	-2.27	-8.75	0.3	-4.83	-0.02	0		-5.9	-1.58	-0.05	-4.35	-2.04	0		-2.55	-0.59	1.79	-5.79	-0.13	0		-3.2	-4.7	-1.91	-4.98	-3.47	0
351	-5.57	-9.01	-0.48	-8.92	-0.93	0		-4.93	-1.5	0.55	-5.95	-1.97	0		1.1	3.34	4.4	-1.31	3.87	0		-4.72	-2.77	1.48	-4.37	-0.81	0
351.9	1.4	-10.07	1.56	-4.14	1.78	0		-1.44	-4	0.01	-5.65	-4.05	0		0.63	0.84	0.42	-4.84	0.03	0		-2.79	-2.27	0.37	-4.85	0.22	0
352.8	-3.63	-9.54	-0.74	-7.16	-1.51	0		-0.56	1.69	3.73	-5.96	0.09	0		-0.78	2.05	3.56	-5.92	-0.84	0		-3.86	-1.43	-0.72	-2.63	-4.76	0
353.7	-1.87	-9.6	-0.75	-6.71	0.18	0		-0.44	-4.21	0.61	-8.32	-2.05	0		-0.67	0.52	2.67	-5.46	-0.41	0		-9.09	-5.35	-2.71	-7.88	-5.63	0
354.6	-0.73	-11.72	0.3	-6.96	0.56	0		0.89	-0.52	4.4	-2.21	0.93	0		3.18	4.05	5.81	-4.7	4.42	0		-3.33	-2.72	-0.56	-5.3	-1.4	0
355.5	-3.08	-12.07	-0.97	-6.2	-1.1	0		-4.4	-4.13	0.99	-6.38	-1.91	0		0.32	1.59	3.85	-4.15	-0.36	0		-3.94	-4.19	-1.87	-6.41	-6	0
356.4	0.74	-6.8	0.33	-6.19	2.38	0		-0.76	-1.31	0.9	-3.47	0.21	0		-1.18	2.51	3.44	-2.66	2.71	0		-7.68	-5.52	-3.77	-6.26	-2.04	0
357.3	-1.43	-7.75	-0.89	-6.14	-1.32	0		-1.01	0.01	1.84	-2.94	-1.55	0		-1.53	1.65	1.68	-5.47	-0.16	0		-0.02	-2.87	-0.05	-5.9	-3.26	0
358.2	-2.77	-8.3	-4.47	-8.3	-3.85	0		-2.32	0.45	0.61	-4.96	-2.32	0		0.61	0.38	0.79	-5.42	-0.32	0		-5.68	-4.69	-3.58	-6.93	-4.08	0
359.1	-3.23	-9.15	1.37	-6.84	3.16	0		-2.78	-0.84	2.63	-1.85	-0.66	0		-5.11	-0.62	0.94	-5.03	-1.13	0		-7.32	-6.67	-3.05	-7.67	-2.83	0
360	-0.39	-6.83	1.54	-9.27	-1.59	0		-0.5	-0.4	2.82	-4.58	0.19	0		-0.3	0.23	0.46	-4.91	-2.04	0		-2.84	-1.65	-1.55	-4.88	-5.13	0
360.9	-1.5	-8.32	0.06	-8.45	-0.82	0		0.17	0.8	1.94	-1.57	-0.36	0		-1.49	-1.3	1.77	-6.09	-1.76	0		-5.78	-4.94	-1.77	-6.86	-3.72	0
361.8	1.48	-7.97	-0.28	-2.39	1.27	0		-0.07	1.03	2.49	-2.79	-2.51	0		-1.24	2.57	2.64	-7.7	-0.84	0		-3.64	-4.35	-3.59	-8.14	-3.95	0
362.7	0.01	-8.01	-1.18	-6.27	-0.74	0		-1.8	-6.36	-0.58	-6.33	-5.36	0		-0.92	-2.3	0.23	-6.09	-3.17	0		-4.67	-5.43	-2.01	-5.99	-5.17	0
363.6	-1.33	-5.7	-1.68	-7.22	3.3	0		-3.12	-3.41	0.11	-6.43	-1.98	0		-2.59	-0.65	-0.59	-3.67	-0.36	0		-5.5	-6.15	-3.5	-7.38	-6.53	0
364.5	0.16	-5.5	0.37	-2.96	1.53	0		-0.59	1.73	1.94	-6.89	-0.94	0		-1.21	1.78	2.17	-9.29	-1.1	0		-3.21	-2.57	-0.71	-4.04	-2.97	0
365.4	-3.42	-11.58	-0.15	-7.42	0.9	0		-4.04	-3.1	-1.55	-8.82	-1.91	0		-1.88	2.26	2.2	-7.31	1.35	0		-3.57	-4.3	-3.09	-8.4	-3.54	0
366.3	0.42	-8.76	1.32	-6.85	1.98	0		-3.28	-3.32	-2.89	-6.56	-1.91	0		-3.48	-0.11	0.18	-6.04	-1.83	0		-4.92	-5.51	-0.82	-5.85	-5.16	0
367.2	0.36	-6.68	-1.01	-2.77	0.64	0		-0.56	-0.84	-0.46	-3.15	0.31	0		-2.29	2.2	3.8	-5.44	0.57	0		-7.7	-2.87	-2.12	-6.76	-5.6	0
368.1	-3.62	-7.99	-1.63	-6.14	-2.2	0		-0.04	0.16	2.72	-3.44	-1.85	0		-0.26	2.5	3.31	-5.13	1.4	0		-6.64	-5.06	-3.19	-7.28	-4.53	0
369	-0.13	-6.96	-1.28	-7.07	-0.9	0		-2.34	-2.47	-1.62	-10.47	-4.68	0		1.38	2.07	1.85	-6.35	-2.82	0		-2.88	-1.01	-0.98	-6.29	-2.85	0
369.9	-0.68	-7.1	-2.09	-5.74	-0.62	0		0.12	-0.2	0.42	-4.23	-0.83	0		-2.86	-1.12	-0.51	-8.06	-2.85	0		-2.68	-4.64	-2.19	-4.69	-4.06	0
370.8	-3.65	-8.74	-0.55	-6.64	0.51	0		-2.8	-0.23	3.75	-5.57	0.6	0		-4.83	-0.31	-0.36	-7.05	-2.45	0		-7.1	-7.34	-3.2	-8.45	-4.88	0
371.7	-1.84	-12.52	-1.46	-8.25	-1.38	0		-3.67	-4.59	0.64	-7.12	-4.52	0		0.08	-1.76	2.44	-6.35	-4.4	0		-3.34	-7.03	-2.26	-6.08	-4.48	0
372.6	-1.87	-9.38	-0.85	-4.65	0.79	0		-1.78	-1.73	0.58	-3.66	-4.55	0		-0.96	-0.77	2.3	-4.31	-0.31	0		-4.79	-4.49	-0.19	-3.35	-4.85	0
373.5	2.16	-4.24	2.94	-3.16	5.58	0		1.92	3.27	2.92	-1.64	0.99	0		-1.26	2.69	3.07	-5.09	0.56	0		-6.36	-7.89	-0.44	-6.93	-5.48	0
374.4	-2.83	-8.88	-0.06	-6.37	1.08	0		-1.66	-0.5	3.48	-4.72	1.65	0		-3.38	-0.86	1.64	-7.06	-1.84	0		-4.78	-3.49	-1.97	-4.57	-2.34	0
375.3	0.69	-5.55	1.03	-5.43	4.1	0		2.13	3.78	3.26	-0.04	3.85	0		1.32	3.69	5.9	-0.91	6.14	0		-6.72	-6.03	-3.34	-7.91	-1.16	0
376.2	-2.88	-9.83	1.74	-4.17	-2.02	0		-4.96	-0.29	0.8	-3.72	-3.58	0		-3.01	-0.42	-0.39	-6.29	-3.93	0		-5.56	-9.21	-6.22	-4.71	-7.4	0
377.1	-1.98	-7.57	-0.54	-5.94	0.56	0		0.2	0.7	2.46	-2.57	-1.54	0		1.68	1.47	3.24	-4.43	0.23	0		-1.4	-3.89	-0.95	-2.29	-2.09	0
378	-2.05	-9.53	0.38	-8.47	1.08	0		-3.58	-1.08	2.51	-9.26	-2.12	0		-2.98	-1.76	0.52	-7.88	0.43	0		-3.2	-3.48	-2.12	-5.48	-4.65	0
378.9	0.28	-8.06	-0.03	-4.08	0.88	0		-0.02	0.24	0.63	-6.33	-2.27	0		-2.26	1.41	-0.26	-6.95	-0.75	0		-7.74	-4.73	-3.6	-5.9	-2.36	0
379.8	-4.49	-9.16	-3.29	-4.25	0.31	0		-7.16	-5.19	-4.16	-7.64	-6.41	0		-1.68	0.95	0.3	-4.87	-1.01	0		-2.77	-1.27	-0.02	-4.02	-1.27	0
380.7	-2.5	-9.91	-3.33	-6.29	1.41	0		-1.08	1.29	2.48	-2.26	-0.16	0		0.59	3.43	3.63	-2.82	0.81	0		-5.82	-5.84	-2.91	-6.87	-4.37	0
381.6	-1.95	-8.07	0.47	-7.22	-1.28	0		-1.23	1.89	4.08	-7.49	-3.93	0		-1.49	3.02	4.54	-5.99	-0.95	0		-3.47	-2.17	-0.06	-4.97	-1.92	0
382.5	-2.43	-8.04	-1.3	-6	-2.72	0		-1.89	-0.21	-2.53	-4.62	-2.47	0		-1.85	2.42	3.65	-6.59	0.89	0		-7.48	-3.66	-2.83	-5.79	-1.67	0
383.4	-2.9	-12.57	-1.37	-6.84	-3.98	0		-4.82	-1.8	2.46	-7.45	-4.94	0		-2.15	-0.04	1.62	-10.13	-1.33	0		-10.03	-7.34	-6.08	-6.33	-3.63	0
384.3	-2.03	-7.45	-2.11	-6.13	-0.09	0		-3.44	-2.26	1.3	-5.98	-1.34	0		0.88	-1.22	2.95	-5.53	1.94	0		-1.8	-4.16	1.65	-6	-0.21	0
385.2	-0.5	-6.31	2.93	-4.95	2.91	0		-2.53	-0.99	0.63	-5.76	-3.14	0		-3.34	-3.35	1.25	-7.86	-2.24	0		-1.86	-3.6	0.87	-7.69	-6.98	0
386.1	-4.15	-8.82	-3.04	-6.94	-1.62	0		-0.99	-1.08	1.75	-4.86	-1.13	0		-0.48	-1.41	2.07	-5.79	0.49	0		-5.76	-4.16	-2.46	-6.56	-3.44	0
387	-0.45	-9.43	0.22	-6.08	1.27	0		-3.14	0.06	1.7	-6.74	-4.23	0		2.33	3.66	4.66	-2.75	1.44	0		-4.01	-3.29	-0.42	-4.92	-2.66	0
387.9	-4.36	-11.39	-2.47	-6.2	-2.58	0		-2.36	0.29	4.5	-3.79	1.61	0		0.28	1.4	3.38	-4.83	3.22	0		-3.82	-4.59	-3.69	-4.61	-2.55	0
388.8	-1.13	-8.22	-0.18	-6.73	1.55	0		-0.18	-0.66	-0.77	-4.11	-2.31	0		-1.01	1.78	2.58	-5.49	1.98	0		-5.71	-4.26	-1.2	-7.35	-2.99	0
389.7	-1.23	-6.86	-0.46	-3.34	0.16	0		-2.06	0.26	-1.19	-7.76	-1.03	0		-1.63	0.46	0.05	-9.96	-0.28	0		-5.98	-2.9	-3.25	-6.03	-3.59	0
390.6	0.53	-5.86	-0.02	-4.28	0.41	0		-1.45	-1.24	0.3	-6.45	-3.72	0		-0.71	-0.72	2.52	-6.25	-1.78	0		-8.07	-6.52	-0.71	-6.65	-4.01	0
391.5	0.5	-6.83	1.96	-4.25	4.25	0		-2	1.04	3.4	-3.41	0.08	0		-1	2.12	3.49	-5.34	0.43	0		-5.23	-5.15	-1.07	-6.83	-3.68	0
392.4	-1.7	-8.63	1.18	-3.52	0.39	0		-3.92	-1.29	2.94	-5.4	-2.08	0		-4.52	-1.59	0.87	-8.32	-2.48	0		-2.48	-4.71	-2.96	-6.4	-4.38	0
393.3	-1.07	-11.19	-0.88	-7.32	-0.61	0		-0.59	2.13	4.25	-4.05	0.15	0		1.12	1.85	5.71	-3.49	3.01	0		-0.03	-4.09	-0.97	-6.72	-1.25	0
394.2	-5.82	-10.67	-5.46	-10.23	-1.53	0		-4.84	-1.45	-0.89	-8.32	-2.27	0		-0.24	1.76	3.19	-3.86	-0.58	0		-6.6	-4.5	-4.69	-4.43	-3.77	0
395.1	-5.06	-14.47	-1.42	-8.83	-6.71	0		-2.95	-4.1	1.57	-6.52	-2.5	0		-1.24	-0.54	1.73	-8.86	-0.09	0		-5.27	-2.18	-1.87	-4.9	-1.67	0
396	0.2	-5.97	-0.46	-4.22	0.39	0		-0.28	0.42	0.72	-5.53	-1.67	0		0.23	-0.4	3.54	-5.45	1.55	0		-6.85	-5.51	-2.11	-5.22	-4.74	0
396.9	-4	-12.27	-3.21	-6.94	-2.92	0		-0.67	-3.43	-0.47	-6.29	-1.64	0		-1.63	0.41	2.88	-6.18	-0.38	0		-3.15	-4.85	-0.19	-3.59	-4.02	0
397.8	-0.19	-8.21	0.67	-5.21	-0.49	0		-5.09	-2.09	0.83	-9.62	-5.3	0		-3.13	0.41	2.63	-8.89	-0.08	0		-1.49	-5.03	1.27	-7.3	-0.34	0
398.7	-0.26	-6.85	2.5	-5.7	4.11	0		-3.08	-0.9	-0.31	-6.23	-0.21	0		-1.44	-1.18	-1.53	-5.19	-3.25	0		-4.75	-6.77	-2.51	-5.87	-4.99	0
399.6	0.17	-7.68	-1.24	-1.31	4.97	0		-0.83	-0.09	-0.48	-2.38	0.26	0		-2.6	0.73	0.51	-8.27	-0.21	0		-5.46	-4.15	-3.61	-6.6	-4.34	0
400.5	-4.73	-9.74	0.13	-5.93	-1.18	0		-4.69	-2.04	-1.16	-9.59	-1.65	0		-1.24	2.22	1.5	-6.38	0.91	0		-7.03	-5.16	-3.31	-4.02	-3.64	0
401.4	-5	-13.54	-3.87	-6.27	-1.36	0		-4.12	-2.2	0.95	-3.92	-3.28	0		-3.4	-1.57	1.59	-7.88	-3.35	0		-4.26	-4.35	-0.98	-7.37	-2.28	0
402.3	-1.33	-9.83	0.18	-3.86	-1.8	0		-2.28	-3.25	1.95	-8.06	-3.67	0		1.73	3.02	5.23	-4.96	2.39	0		-0.74	-0.58	2.39	-2.17	0.12	0
403.2	-5.48	-9.94	-0.64	-7.74	-1.14	0		-4.06	-1.39	-1.35	-5.94	-1.43	0		-1.77	-0.6	-1.67	-6.83	0.26	0		-5.62	-5.06	-1.61	-4.1	-3.42	0
404.1	-4.38	-10.39	-3.29	-7.26	-2.46	0		-4.25	-4.45	-2.69	-7.17	-1.94	0		-5.24	-1.85	-1.49	-10.12	-1.37	0		-3.77	-4.07	-0.57	-6.71	-2.99	0
405	0.42	-4.54	-1.03	-4.56	0.22	0		-1.77	-0.63	0.09	-3.51	-2.52	0		-1.91	2.19	3.21	-7.23	2.23	0		-6.18	-4	0.64	-7.47	-4.09	0
405.9	-3.15	-9.13	-1.62	-6.61	-0.77	0		-1.64	-0.33	1.49	-6.59	-0.41	0		-1.29	-2.13	2.28	-5.27	-2.03	0		-4.8	-4.84	-2.95	-4.15	-5.47	0
406.8	-3.22	-8.86	0.95	-6	1.89	0		-1.6	0.46	3.59	-5.24	-0.06	0		-2.96	-1.43	1	-8.75	-0.78	0		-3.5	-6.43	-2.12	-7.48	-3.52	0
407.7	0.49	-7.71	2.78	-4.16	3.06	0		-1.6	-2.32	2.82	-4.4	-2.85	0		-0.51	0.14	4.89	-5.44	-3.02	0		-4.01	-3.02	1.47	-1.85	-3.65	0
408.6	-0.27	-6.35	0.86	-4.75	0.39	0		-2.01	-0.71	0.2	-6.63	-2.21	0		-0.14	0.51	0.97	-5.59	0.92	0		-7.03	-4.6	-4.4	-6.58	-5.62	0
409.5	0.38	-9.61	0.1	-4.65	1.27	0		-0.23	-2.19	0.66	-4.16	0.45	0		1.55	0.33	6.5	-5.7	2.38	0		-1.78	-2.86	1.43	-6.03	-4.11	0
410.4	-0.61	-9.29	-0.24	-6.68	0.18	0		-3.61	-2.16	0.91	-7.55	-3.24	0		-2.55	-0.51	0.91	-9.97	-2.23	0		-8.29	-6.38	-2.46	-9.96	-3.85	0
411.3	-0.34	-9.71	-1.09	-4.21	4.1	0		0.86	-3.4	2.24	-3.25	0.72	0		-2.56	0.08	1.84	-5.49	1.34	0		-6.63	-7.17	-4.28	-9.33	-3.93	0
412.2	1.38	-9.99	-2.44	-6.06	1	0		-2.14	-2.22	-1.36	-7.76	-1.66	0		-5.08	-1.92	-0.05	-10.41	0.21	0		-5.88	-4.14	-1.78	-6.21	-3.57	0
413.1	-0.09	-4.38	3.3	-3.99	5.52	0		-1.19	-1.45	1.51	-5.84	-0.04	0		-0.22	-1.76	-1.07	-6.1	0.25	0		-4.11	-5.91	-2.34	-3.47	-2.63	0
414	-2.41	-7.09	-0.33	-3.75	2.82	0		-2.27	-0.23	-1.01	-4.53	-0.13	0		-0.53	2.4	2.11	-6.23	1.34	0		-1.44	-1.15	-1.53	-4.9	-0.72	0
414.9	0.07	-9.92	1.55	-4.96	2.76	0		-2.28	-0.21	0.61	-4.46	0.87	0		-2.74	1.81	4.24	-3.98	1.22	0		-6.45	-3.83	0.18	-5.4	-4.49	0
415.8	-5.38	-10.43	-3.19	-8.04	-1.49	0		-3.82	0.38	-1.45	-6.45	-0.49	0		-0.51	2.28	-0.32	-5.58	2.63	0		-5.06	-3.9	-1.25	-4.58	-3.57	0
416.7	-3.26	-11.17	-3.7	-8.88	-0.82	0		0.2	-0.14	0.11	-6.01	0.17	0		1.55	2.87	2.16	-3.54	4.76	0		-4.29	-1.64	-0.87	-1.79	-0.62	0
417.6	-3.62	-9.21	-0.58	-6.33	1.33	0		-0.59	-0.32	2.66	-5.74	0.64	0		-1.29	3.67	1.72	-5.81	2.74	0		-7.4	-4.06	-3.64	-5.85	-2.35	0
418.5	-0.69	-8.66	-0.04	-6.2	1.01	0		-2.4	-3	0.87	-5.33	-1.25	0		-0.4	1.28	3.41	-4.75	1.08	0		-2.53	0.31	0.5	-4.22	-1.29	0
419.4	-3.42	-12.14	-4.34	-6.39	-2.23	0		-5.61	-3.17	-4.87	-7.73	-2.59	0		-1.27	-0.85	-0.12	-8	-0.6	0		-8.62	-6.03	-3.03	-8.92	-4.75	0
420.3	-0.71	-8.71	-2.89	-6.68	-0.89	0		2.64	2.8	0.29	-4.42	0.71	0		1.59	5.13	5.37	-3.99	3.46	0		-1.91	-2.23	1.5	-4.94	-1.5	0
421.2	-6.87	-11.36	-1.81	-10.75	-1.28	0		-3.42	-2.28	-0.11	-6.98	-1.98	0		-2.35	0.09	-0.51	-6.97	-3.15	0		-5.53	-3.43	-0.19	-3.77	-4.21	0
422.1	-3.7	-12.01	-3.72	-9.08	-4.16	0		-1.49	-0.4	0.79	-4.44	-2.26	0		-1.65	0.56	2.29	-6.97	-0.08	0		-7.73	-8.53	-5.16	-8.96	-3.24	0
423	-0.41	-9.54	0.17	-6.22	3.56	0		-1.19	0.41	-0.81	-6.19	0.46	0		-1.82	1.38	0.98	-6.66	0.15	0		-6.67	-4.87	-3.14	-6.5	-5.05	0
423.9	-0.28	-10.82	-0.79	-6.05	-0.15	0		-1.48	-2.37	-1.11	-4.31	-1.12	0		0.58	3.44	4.85	-3.04	2.26	0		-2.72	-3.68	-1.26	-3.67	-2.22	0
424.8	-4.92	-11.23	-4.33	-8.96	-3.65	0		-5.88	-1.69	-1.35	-7.13	-6.36	0		-3.57	-1.59	3.32	-6.36	-2.45	0		-4.96	-5.03	-0.95	-6.01	-4.2	0
425.7	-2.25	-8.8	0.27	-7.61	0.67	0		-0.84	0.84	2.01	-4.39	-0.12	0		0.06	1.06	1.82	-6.91	0.33	0		-1.87	-5.42	-1.99	-7.07	-2.95	0
426.6	-3.37	-11.23	-1.08	-7.33	-0.51	0		-2.5	1.51	3.5	-2.44	0.37	0		-1.22	1.47	0.76	-7.19	2.65	0		-7.03	-4.93	-4.79	-10.28	-5.42	0
427.5	-2.56	-9.58	0.65	-6.3	-0.54	0		-4.18	-2.93	-3	-7.24	-2.8	0		-4.75	-1.94	-1.1	-6.29	-0.19	0		-6.33	-4.95	-3.22	-3.64	-4.86	0
428.4	2.6	-10.31	0.79	-3.51	4.63	0		-2.35	-3.93	-3.06	-6.95	-3.29	0		-5.2	-3.91	-2.14	-11.67	-5.11	0		-4.68	-1.45	-2.64	-3.28	-4.58	0
429.3	-5.64	-11.4	-5.25	-10.56	-3.79	0		-6.16	-5.51	-2.17	-10.13	-6.48	0		-3.64	-1.65	0.37	-9.71	-1.57	0		-5.01	-6.86	-4.19	-8.84	-4.67	0
430.2	-2.87	-10.77	-2.31	-8.81	-0.09	0		-6.51	-3.44	-2.28	-7.72	-5.62	0		-2.08	1.16	0.27	-7.99	-1.4	0		-7.97	-6.19	-5.13	-8.19	-3.95	0
431.1	-4.68	-13.85	-3.86	-8.9	-3.21	0		-3.33	-3.15	0.19	-6.85	-3.34	0		-2.41	-0.18	1.05	-5.72	-1.79	0		-5.15	-7.07	-5.13	-4.22	-5.26	0
432	-1.26	-6.95	-1.47	-8.17	1.72	0		-3.03	0.99	-0.78	-6.61	-2.72	0		-1.21	0.68	2.64	-7.48	-2.76	0		-6.89	-4.09	-1.71	-8.62	-4.7	0
432.9	-0.47	-10.19	0.87	-4.46	3.93	0		-0.81	2.42	5.23	-4.69	1.23	0		-1.48	0.56	-0.27	-6.72	-1.51	0		-2.19	-3.32	-1.87	-3.9	-4.04	0
433.8	-2.01	-8.56	-1.18	-4.62	2.77	0		-2.14	-0.41	-1.07	-5.73	2.39	0		-1.31	-0.3	2.93	-5.75	2.95	0		-8.59	-5.83	-4.11	-7.59	-9.58	0
434.7	1.08	-9.12	0.98	-6.62	-1.03	0		1	-0.18	1.64	-7.06	-3.35	0		0.29	0.72	5.16	-9.09	0.37	0		-6.39	-6.69	-1.89	-6	-3.85	0
435.6	-1.7	-11.13	-2.49	-7.12	1.52	0		1.78	-0.38	0.91	-4.45	0.95	0		-1.48	-1.95	0.4	-9.35	-0.48	0		-3.64	-5.56	-2.38	-7.58	-2.72	0
436.5	-1.06	-12.2	-1.77	-6.97	-1.27	0		0.02	0.07	0.02	-4.8	-2.43	0		-2.21	-2.66	1.15	-6.89	-1.86	0		-6.2	-9.43	-6.41	-6.44	-4.2	0
437.4	-1.95	-11.98	-5.15	-8.11	-1.5	0		-2.75	-3.93	-0.77	-8.03	-3.61	0		0.14	0.96	4.01	-3.96	-0.06	0		-1.76	-3.66	-1.56	-3.57	1.76	0
438.3	-1.75	-10.77	-2.13	-6.9	0.97	0		-0.61	1.07	1.39	-2.13	3.08	0		-0.78	4.08	3.63	-4.47	4.31	0		-5.44	-3.59	-3.03	-6.42	-3.91	0
439.2	0.78	-7.59	1.43	-1.09	3.47	0		-0.74	-0.47	-0.87	-5.99	-0.96	0		-3.88	0.07	0.49	-8.11	-2.79	0		-5.12	-5.78	-1.26	-5.61	-4.6	0
440.1	-2.71	-10.86	-1.82	-7.64	2.5	0		-3.35	-2.13	-0.08	-8.07	0.17	0		-1.26	-1.07	3.47	-6.8	1.22	0		-2.63	-3.15	0.51	-3.46	-0.8	0
441	-3.04	-9.2	-0.93	-3.27	2.06	0		-0.84	-0.89	-0.46	-4.21	-2.48	0		-0.17	0.08	1.83	-6.29	-2.46	0		-3.55	-3.46	-0.37	-4.6	-2.45	0
441.9	-2.34	-8.07	2.63	-5.71	0.1	0		1.43	3.63	3.39	-3.97	0.6	0		1.98	3.17	4.64	-7.14	4.31	0		-4.59	-2.32	-1.31	-8.21	-3.24	0
442.8	-1.78	-9.48	-2.06	-7.85	-2.75	0		-0.47	0.87	-1.27	-6.76	-1.86	0		-3.49	1.36	-1.62	-7.94	-0.26	0		-5.38	-3.62	-5.57	-7.33	-4.5	0
443.7	-4.94	-12.67	-2.28	-7.83	-1.17	0		0.27	-0.48	0.51	-6.66	-1.5	0		0.17	2.61	2.95	-6.44	2.63	0		-3.79	-2.35	-0.68	-4.86	-4.42	0
444.6	-0.88	-10.12	-1.12	-5.5	-0.55	0		-3.64	-1.83	1.04	-6.62	-0.19	0		-0.3	1.3	3	-5.91	0.65	0		-5.44	-5.8	-4.86	-7.02	-5.61	0
445.5	-1.7	-10.9	-2.3	-7.11	-0.56	0		-3.27	-3.54	-0.49	-8.86	-3.59	0		-1.13	0.13	3.63	-8.63	-0.01	0		-4.33	-5.3	-4.45	-7.63	-4.31	0
446.4	-0.4	-6.87	-0.79	-3.28	1.13	0		-0.3	1.01	0.07	-7	-1.57	0		-3.68	-1.81	1.41	-10.13	0	0		-5.2	-4.24	0.19	-5.43	-1.5	0
447.3	-4.11	-11.54	-1.11	-6.26	-1.37	0		-2	-1.06	-0.54	-6.84	-1.58	0		-1.06	1.29	1.06	-5.73	0.89	0		-7.42	-7.32	-3.06	-8.63	-6.56	0
448.2	-3.93	-12.04	-2.13	-9.5	-0.93	0		-3.14	-5.13	-1.11	-10.04	-1.66	0		-1.1	-0.52	-0.15	-8.8	1.34	0		-1.7	-2.52	0.39	-3.73	-1.22	0
449.1	-0.1	-8.08	-0.75	-8.99	0.69	0		-3.04	-2.9	-1.19	-9.26	-4.22	0		-0.48	1.17	3.9	-7.34	-0.77	0		-3.79	-2.36	1.15	-5.47	-4.32	0
450	-2.7	-10.78	-3.65	-3.91	2.11	0		-3.19	-3.04	0.57	-6.8	-3.74	0		0.19	0.3	3.12	-5.87	-0.87	0		-1.84	-0.7	0.26	-1.48	0.18	0
450.9	-1.1	-10.77	-0.72	-3.76	1.02	0		-1.63	-0.74	0.02	-3.73	-1.87	0		1.92	4.19	3.75	-4.78	2.19	0		-5.57	-5.42	-5.06	-7.77	-3.33	0
451.8	-3.45	-11.71	-3.32	-5.95	0.31	0		-2.95	-1.93	-0.48	-6.45	-3.5	0		-0.39	1.71	1.2	-7.4	-1.18	0		-3.84	-3.37	-2.42	-5.86	0.56	0
0	0	0	0	0	0	0		0	0	0	0	0	0		0	0	0	0	0	0		0	0	0	0	0	0
0	0	0	0	0	0	0		0	0	0	0	0	0		0	0	0	0	0	0		0	0	0	0	0	0
0	0	0	0	0	0	0		0	0	0	0	0	0		0	0	0	0	0	0		0	0	0	0	0	0
0	0	0	0	0	0	0		0	0	0	0	0	0		0	0	0	0	0	0		0	0	0	0	0	0
0	0	0	0	0	0	0		0	0	0	0	0	0		0	0	0	0	0	0		0	0	0	0	0	0
0	0	0	0	0	0	0		0	0	0	0	0	0		0	0	0	0	0	0		0	0	0	0	0	0
0	0	0	0	0	0	0		0	0	0	0	0	0		0	0	0	0	0	0		0	0	0	0	0	0
0	0	0	0	0	0	0		0	0	0	0	0	0		0	0	0	0	0	0		0	0	0	0	0	0
0	0	0	0	0	0	0		0	0	0	0	0	0		0	0	0	0	0	0		0	0	0	0	0	0
0	0	0	0	0	0	0		0	0	0	0	0	0		0	0	0	0	0	0		0	0	0	0	0	0
0	0	0	0	0	0	0		0	0	0	0	0	0		0	0	0	0	0	0		0	0	0	0	0	0
0	0	0	0	0	0	0		0	0	0	0	0	0		0	0	0	0	0	0		0	0	0	0	0	0
0	0	0	0	0	0	0		0	0	0	0	0	0		0	0	0	0	0	0		0	0	0	0	0	0
0	0	0	0	0	0	0		0	0	0	0	0	0		0	0	0	0	0	0		0	0	0	0	0	0
0	0	0	0	0	0	0		0	0	0	0	0	0		0	0	0	0	0	0		0	0	0	0	0	0
0	0	0	0	0	0	0		0	0	0	0	0	0		0	0	0	0	0	0		0	0	0	0	0	0
0	0	0	0	0	0	0		0	0	0	0	0	0		0	0	0	0	0	0		0	0	0	0	0	0
0	0	0	0	0	0	0		0	0	0	0	0	0		0	0	0	0	0	0		0	0	0	0	0	0
0	0	0	0	0	0	0		0	0	0	0	0	0		0	0	0	0	0	0		0	0	0	0	0	0
0	0	0	0	0	0	0		0	0	0	0	0	0		0	0	0	0	0	0		0	0	0	0	0	0
0	0	0	0	0	0	0		0	0	0	0	0	0		0	0	0	0	0	0		0	0	0	0	0	0
0	0	0	0	0	0	0		0	0	0	0	0	0		0	0	0	0	0	0		0	0	0	0	0	0
0	0	0	0	0	0	0		0	0	0	0	0	0		0	0	0	0	0	0		0	0	0	0	0	0
0	0	0	0	0	0	0		0	0	0	0	0	0		0	0	0	0	0	0		0	0	0	0	0	0
0	0	0	0	0	0	0		0	0	0	0	0	0		0	0	0	0	0	0		0	0	0	0	0	0
0	0	0	0	0	0	0		0	0	0	0	0	0		0	0	0	0	0	0		0	0	0	0	0	0
0	0	0	0	0	0	0		0	0	0	0	0	0		0	0	0	0	0	0		0	0	0	0	0	0
0	0	0	0	0	0	0		0	0	0	0	0	0		0	0	0	0	0	0		0	0	0	0	0	0
0	0	0	0	0	0	0		0	0	0	0	0	0		0	0	0	0	0	0		0	0	0	0	0	0
0	0	0	0	0	0	0		0	0	0	0	0	0		0	0	0	0	0	0		0	0	0	0	0	0
0	0	0	0	0	0	0		0	0	0	0	0	0		0	0	0	0	0	0		0	0	0	0	0	0
0	0	0	0	0	0	0		0	0	0	0	0	0		0	0	0	0	0	0		0	0	0	0	0	0
0	0	0	0	0	0	0		0	0	0	0	0	0		0	0	0	0	0	0		0	0	0	0	0	0
0	0	0	0	0	0	0		0	0	0	0	0	0		0	0	0	0	0	0		0	0	0	0	0	0
0	0	0	0	0	0	0		0	0	0	0	0	0		0	0	0	0	0	0		0	0	0	0	0	0
0	0	0	0	0	0	0		0	0	0	0	0	0		0	0	0	0	0	0		0	0	0	0	0	0
0	0	0	0	0	0	0		0	0	0	0	0	0		0	0	0	0	0	0		0	0	0	0	0	0
0	0	0	0	0	0	0		0	0	0	0	0	0		0	0	0	0	0	0		0	0	0	0	0	0
0	0	0	0	0	0	0		0	0	0	0	0	0		0	0	0	0	0	0		0	0	0	0	0	0
0	0	0	0	0	0	0		0	0	0	0	0	0		0	0	0	0	0	0		0	0	0	0	0	0
0	0	0	0	0	0	0		0	0	0	0	0	0		0	0	0	0	0	0		0	0	0	0	0	0
0	0	0	0	0	0	0		0	0	0	0	0	0		0	0	0	0	0	0		0	0	0	0	0	0
0	0	0	0	0	0	0		0	0	0	0	0	0		0	0	0	0	0	0		0	0	0	0	0	0
0	0	0	0	0	0	0		0	0	0	0	0	0		0	0	0	0	0	0		0	0	0	0	0	0
0	0	0	0	0	0	0		0	0	0	0	0	0		0	0	0	0	0	0		0	0	0	0	0	0
0	0	0	0	0	0	0		0	0	0	0	0	0		0	0	0	0	0	0		0	0	0	0	0	0
0	0	0	0	0	0	0		0	0	0	0	0	0		0	0	0	0	0	0		0	0	0	0	0	0
0	0	0	0	0	0	0		0	0	0	0	0	0		0	0	0	0	0	0		0	0	0	0	0	0
0	0	0	0	0	0	0		0	0	0	0	0	0		0	0	0	0	0	0		0	0	0	0	0	0
0	0	0	0	0	0	0		0	0	0	0	0	0		0	0	0	0	0	0		0	0	0	0	0	0
0	0	0	0	0	0	0		0	0	0	0	0	0		0	0	0	0	0	0		0	0	0	0	0	0
0	0	0	0	0	0	0		0	0	0	0	0	0		0	0	0	0	0	0		0	0	0	0	0	0
0	0	0	0	0	0	0		0	0	0	0	0	0		0	0	0	0	0	0		0	0	0	0	0	0
0	0	0	0	0	0	0		0	0	0	0	0	0		0	0	0	0	0	0		0	0	0	0	0	0
0	0	0	0	0	0	0		0	0	0	0	0	0		0	0	0	0	0	0		0	0	0	0	0	0
0	0	0	0	0	0	0		0	0	0	0	0	0		0	0	0	0	0	0		0	0	0	0	0	0
0	0	0	0	0	0	0		0	0	0	0	0	0		0	0	0	0	0	0		0	0	0	0	0	0
0	0	0	0	0	0	0		0	0	0	0	0	0		0	0	0	0	0	0		0	0	0	0	0	0
0	0	0	0	0	0	0		0	0	0	0	0	0		0	0	0	0	0	0		0	0	0	0	0	0
0	0	0	0	0	0	0		0	0	0	0	0	0		0	0	0	0	0	0		0	0	0	0	0	0
0	0	0	0	0	0	0		0	0	0	0	0	0		0	0	0	0	0	0		0	0	0	0	0	0
0	0	0	0	0	0	0		0	0	0	0	0	0		0	0	0	0	0	0		0	0	0	0	0	0
0	0	0	0	0	0	0		0	0	0	0	0	0		0	0	0	0	0	0		0	0	0	0	0	0
0	0	0	0	0	0	0		0	0	0	0	0	0		0	0	0	0	0	0		0	0	0	0	0	0
0	0	0	0	0	0	0		0	0	0	0	0	0		0	0	0	0	0	0		0	0	0	0	0	0
0	0	0	0	0	0	0		0	0	0	0	0	0		0	0	0	0	0	0		0	0	0	0	0	0
0	0	0	0	0	0	0		0	0	0	0	0	0		0	0	0	0	0	0		0	0	0	0	0	0
0	0	0	0	0	0	0		0	0	0	0	0	0		0	0	0	0	0	0		0	0	0	0	0	0
0	0	0	0	0	0	0		0	0	0	0	0	0		0	0	0	0	0	0		0	0	0	0	0	0
0	0	0	0	0	0	0		0	0	0	0	0	0		0	0	0	0	0	0		0	0	0	0	0	0
0	0	0	0	0	0	0		0	0	0	0	0	0		0	0	0	0	0	0		0	0	0	0	0	0
0	0	0	0	0	0	0		0	0	0	0	0	0		0	0	0	0	0	0		0	0	0	0	0	0
0	0	0	0	0	0	0		0	0	0	0	0	0		0	0	0	0	0	0		0	0	0	0	0	0
0	0	0	0	0	0	0		0	0	0	0	0	0		0	0	0	0	0	0		0	0	0	0	0	0
0	0	0	0	0	0	0		0	0	0	0	0	0		0	0	0	0	0	0		0	0	0	0	0	0
0	0	0	0	0	0	0		0	0	0	0	0	0		0	0	0	0	0	0		0	0	0	0	0	0
0	0	0	0	0	0	0		0	0	0	0	0	0		0	0	0	0	0	0		0	0	0	0	0	0
0	0	0	0	0	0	0		0	0	0	0	0	0		0	0	0	0	0	0		0	0	0	0	0	0
0	0	0	0	0	0	0		0	0	0	0	0	0		0	0	0	0	0	0		0	0	0	0	0	0
0	0	0	0	0	0	0		0	0	0	0	0	0		0	0	0	0	0	0		0	0	0	0	0	0
0	0	0	0	0	0	0		0	0	0	0	0	0		0	0	0	0	0	0		0	0	0	0	0	0
0	0	0	0	0	0	0		0	0	0	0	0	0		0	0	0	0	0	0		0	0	0	0	0	0
0	0	0	0	0	0	0		0	0	0	0	0	0		0	0	0	0	0	0		0	0	0	0	0	0
0	0	0	0	0	0	0		0	0	0	0	0	0		0	0	0	0	0	0		0	0	0	0	0	0
0	0	0	0	0	0	0		0	0	0	0	0	0		0	0	0	0	0	0		0	0	0	0	0	0
0	0	0	0	0	0	0		0	0	0	0	0	0		0	0	0	0	0	0		0	0	0	0	0	0
0	0	0	0	0	0	0		0	0	0	0	0	0		0	0	0	0	0	0		0	0	0	0	0	0
0	0	0	0	0	0	0		0	0	0	0	0	0		0	0	0	0	0	0		0	0	0	0	0	0
0	0	0	0	0	0	0		0	0	0	0	0	0		0	0	0	0	0	0		0	0	0	0	0	0
0	0	0	0	0	0	0		0	0	0	0	0	0		0	0	0	0	0	0		0	0	0	0	0	0
0	0	0	0	0	0	0		0	0	0	0	0	0		0	0	0	0	0	0		0	0	0	0	0	0
0	0	0	0	0	0	0		0	0	0	0	0	0		0	0	0	0	0	0		0	0	0	0	0	0
0	0	0	0	0	0	0		0	0	0	0	0	0		0	0	0	0	0	0		0	0	0	0	0	0
0	0	0	0	0	0	0		0	0	0	0	0	0		0	0	0	0	0	0		0	0	0	0	0	0
0	0	0	0	0	0	0		0	0	0	0	0	0		0	0	0	0	0	0		0	0	0	0	0	0
0	0	0	0	0	0	0		0	0	0	0	0	0		0	0	0	0	0	0		0	0	0	0	0	0
0	0	0	0	0	0	0		0	0	0	0	0	0		0	0	0	0	0	0		0	0	0	0	0	0
0	0	0	0	0	0	0		0	0	0	0	0	0		0	0	0	0	0	0		0	0	0	0	0	0
0	0	0	0	0	0	0		0	0	0	0	0	0		0	0	0	0	0	0		0	0	0	0	0	0
0	0	0	0	0	0	0		0	0	0	0	0	0		0	0	0	0	0	0		0	0	0	0	0	0
0	0	0	0	0	0	0		0	0	0	0	0	0		0	0	0	0	0	0		0	0	0	0	0	0
0	0	0	0	0	0	0		0	0	0	0	0	0		0	0	0	0	0	0		0	0	0	0	0	0
0	0	0	0	0	0	0		0	0	0	0	0	0		0	0	0	0	0	0		0	0	0	0	0	0
0	0	0	0	0	0	0		0	0	0	0	0	0		0	0	0	0	0	0		0	0	0	0	0	0
0	0	0	0	0	0	0		0	0	0	0	0	0		0	0	0	0	0	0		0	0	0	0	0	0
0	0	0	0	0	0	0		0	0	0	0	0	0		0	0	0	0	0	0		0	0	0	0	0	0
0	0	0	0	0	0	0		0	0	0	0	0	0		0	0	0	0	0	0		0	0	0	0	0	0
0	0	0	0	0	0	0		0	0	0	0	0	0		0	0	0	0	0	0		0	0	0	0	0	0
0	0	0	0	0	0	0		0	0	0	0	0	0		0	0	0	0	0	0		0	0	0	0	0	0
0	0	0	0	0	0	0		0	0	0	0	0	0		0	0	0	0	0	0		0	0	0	0	0	0
0	0	0	0	0	0	0		0	0	0	0	0	0		0	0	0	0	0	0		0	0	0	0	0	0
0	0	0	0	0	0	0		0	0	0	0	0	0		0	0	0	0	0	0		0	0	0	0	0	0
0	0	0	0	0	0	0		0	0	0	0	0	0		0	0	0	0	0	0		0	0	0	0	0	0
0	0	0	0	0	0	0		0	0	0	0	0	0		0	0	0	0	0	0		0	0	0	0	0	0
0	0	0	0	0	0	0		0	0	0	0	0	0		0	0	0	0	0	0		0	0	0	0	0	0
0	0	0	0	0	0	0		0	0	0	0	0	0		0	0	0	0	0	0		0	0	0	0	0	0
0	0	0	0	0	0	0		0	0	0	0	0	0		0	0	0	0	0	0		0	0	0	0	0	0
0	0	0	0	0	0	0		0	0	0	0	0	0		0	0	0	0	0	0		0	0	0	0	0	0
0	0	0	0	0	0	0		0	0	0	0	0	0		0	0	0	0	0	0		0	0	0	0	0	0
0	0	0	0	0	0	0		0	0	0	0	0	0		0	0	0	0	0	0		0	0	0	0	0	0
0	0	0	0	0	0	0		0	0	0	0	0	0		0	0	0	0	0	0		0	0	0	0	0	0
0	0	0	0	0	0	0		0	0	0	0	0	0		0	0	0	0	0	0		0	0	0	0	0	0
0	0	0	0	0	0	0		0	0	0	0	0	0		0	0	0	0	0	0		0	0	0	0	0	0
0	0	0	0	0	0	0		0	0	0	0	0	0		0	0	0	0	0	0		0	0	0	0	0	0
0	0	0	0	0	0	0		0	0	0	0	0	0		0	0	0	0	0	0		0	0	0	0	0	0
0	0	0	0	0	0	0		0	0	0	0	0	0		0	0	0	0	0	0		0	0	0	0	0	0
0	0	0	0	0	0	0		0	0	0	0	0	0		0	0	0	0	0	0		0	0	0	0	0	0
0	0	0	0	0	0	0		0	0	0	0	0	0		0	0	0	0	0	0		0	0	0	0	0	0
0	0	0	0	0	0	0		0	0	0	0	0	0		0	0	0	0	0	0		0	0	0	0	0	0
0	0	0	0	0	0	0		0	0	0	0	0	0		0	0	0	0	0	0		0	0	0	0	0	0
0	0	0	0	0	0	0		0	0	0	0	0	0		0	0	0	0	0	0		0	0	0	0	0	0
0	0	0	0	0	0	0		0	0	0	0	0	0		0	0	0	0	0	0		0	0	0	0	0	0
0	0	0	0	0	0	0		0	0	0	0	0	0		0	0	0	0	0	0		0	0	0	0	0	0
0	0	0	0	0	0	0		0	0	0	0	0	0		0	0	0	0	0	0		0	0	0	0	0	0
0	0	0	0	0	0	0		0	0	0	0	0	0		0	0	0	0	0	0		0	0	0	0	0	0
0	0	0	0	0	0	0		0	0	0	0	0	0		0	0	0	0	0	0		0	0	0	0	0	0
0	0	0	0	0	0	0		0	0	0	0	0	0		0	0	0	0	0	0		0	0	0	0	0	0
0	0	0	0	0	0	0		0	0	0	0	0	0		0	0	0	0	0	0		0	0	0	0	0	0
0	0	0	0	0	0	0		0	0	0	0	0	0		0	0	0	0	0	0		0	0	0	0	0	0
0	0	0	0	0	0	0		0	0	0	0	0	0		0	0	0	0	0	0		0	0	0	0	0	0
0	0	0	0	0	0	0		0	0	0	0	0	0		0	0	0	0	0	0		0	0	0	0	0	0
0	0	0	0	0	0	0		0	0	0	0	0	0		0	0	0	0	0	0		0	0	0	0	0	0
0	0	0	0	0	0	0		0	0	0	0	0	0		0	0	0	0	0	0		0	0	0	0	0	0
0	0	0	0	0	0	0		0	0	0	0	0	0		0	0	0	0	0	0		0	0	0	0	0	0
0	0	0	0	0	0	0		0	0	0	0	0	0		0	0	0	0	0	0		0	0	0	0	0	0
0	0	0	0	0	0	0		0	0	0	0	0	0		0	0	0	0	0	0		0	0	0	0	0	0
0	0	0	0	0	0	0		0	0	0	0	0	0		0	0	0	0	0	0		0	0	0	0	0	0
0	0	0	0	0	0	0		0	0	0	0	0	0		0	0	0	0	0	0		0	0	0	0	0	0
0	0	0	0	0	0	0		0	0	0	0	0	0		0	0	0	0	0	0		0	0	0	0	0	0
0	0	0	0	0	0	0		0	0	0	0	0	0		0	0	0	0	0	0		0	0	0	0	0	0
0	0	0	0	0	0	0		0	0	0	0	0	0		0	0	0	0	0	0		0	0	0	0	0	0
0	0	0	0	0	0	0		0	0	0	0	0	0		0	0	0	0	0	0		0	0	0	0	0	0
0	0	0	0	0	0	0		0	0	0	0	0	0		0	0	0	0	0	0		0	0	0	0	0	0
0	0	0	0	0	0	0		0	0	0	0	0	0		0	0	0	0	0	0		0	0	0	0	0	0
0	0	0	0	0	0	0		0	0	0	0	0	0		0	0	0	0	0	0		0	0	0	0	0	0
0	0	0	0	0	0	0		0	0	0	0	0	0		0	0	0	0	0	0		0	0	0	0	0	0
0	0	0	0	0	0	0		0	0	0	0	0	0		0	0	0	0	0	0		0	0	0	0	0	0
0	0	0	0	0	0	0		0	0	0	0	0	0		0	0	0	0	0	0		0	0	0	0	0	0
0	0	0	0	0	0	0		0	0	0	0	0	0		0	0	0	0	0	0		0	0	0	0	0	0
0	0	0	0	0	0	0		0	0	0	0	0	0		0	0	0	0	0	0		0	0	0	0	0	0
0	0	0	0	0	0	0		0	0	0	0	0	0		0	0	0	0	0	0		0	0	0	0	0	0
0	0	0	0	0	0	0		0	0	0	0	0	0		0	0	0	0	0	0		0	0	0	0	0	0
0	0	0	0	0	0	0		0	0	0	0	0	0		0	0	0	0	0	0		0	0	0	0	0	0
0	0	0	0	0	0	0		0	0	0	0	0	0		0	0	0	0	0	0		0	0	0	0	0	0
0	0	0	0	0	0	0		0	0	0	0	0	0		0	0	0	0	0	0		0	0	0	0	0	0
0	0	0	0	0	0	0		0	0	0	0	0	0		0	0	0	0	0	0		0	0	0	0	0	0
0	0	0	0	0	0	0		0	0	0	0	0	0		0	0	0	0	0	0		0	0	0	0	0	0
0	0	0	0	0	0	0		0	0	0	0	0	0		0	0	0	0	0	0		0	0	0	0	0	0
0	0	0	0	0	0	0		0	0	0	0	0	0		0	0	0	0	0	0		0	0	0	0	0	0
0	0	0	0	0	0	0		0	0	0	0	0	0		0	0	0	0	0	0		0	0	0	0	0	0
0	0	0	0	0	0	0		0	0	0	0	0	0		0	0	0	0	0	0		0	0	0	0	0	0
0	0	0	0	0	0	0		0	0	0	0	0	0		0	0	0	0	0	0		0	0	0	0	0	0
0	0	0	0	0	0	0		0	0	0	0	0	0		0	0	0	0	0	0		0	0	0	0	0	0
0	0	0	0	0	0	0		0	0	0	0	0	0		0	0	0	0	0	0		0	0	0	0	0	0
0	0	0	0	0	0	0		0	0	0	0	0	0		0	0	0	0	0	0		0	0	0	0	0	0
0	0	0	0	0	0	0		0	0	0	0	0	0		0	0	0	0	0	0		0	0	0	0	0	0
0	0	0	0	0	0	0		0	0	0	0	0	0		0	0	0	0	0	0		0	0	0	0	0	0
0	0	0	0	0	0	0		0	0	0	0	0	0		0	0	0	0	0	0		0	0	0	0	0	0
0	0	0	0	0	0	0		0	0	0	0	0	0		0	0	0	0	0	0		0	0	0	0	0	0
0	0	0	0	0	0	0		0	0	0	0	0	0		0	0	0	0	0	0		0	0	0	0	0	0
0	0	0	0	0	0	0		0	0	0	0	0	0		0	0	0	0	0	0		0	0	0	0	0	0
0	0	0	0	0	0	0		0	0	0	0	0	0		0	0	0	0	0	0		0	0	0	0	0	0
0	0	0	0	0	0	0		0	0	0	0	0	0		0	0	0	0	0	0		0	0	0	0	0	0
0	0	0	0	0	0	0		0	0	0	0	0	0		0	0	0	0	0	0		0	0	0	0	0	0
0	0	0	0	0	0	0		0	0	0	0	0	0		0	0	0	0	0	0		0	0	0	0	0	0
0	0	0	0	0	0	0		0	0	0	0	0	0		0	0	0	0	0	0		0	0	0	0	0	0
0	0	0	0	0	0	0		0	0	0	0	0	0		0	0	0	0	0	0		0	0	0	0	0	0
0	0	0	0	0	0	0		0	0	0	0	0	0		0	0	0	0	0	0		0	0	0	0	0	0
0	0	0	0	0	0	0		0	0	0	0	0	0		0	0	0	0	0	0		0	0	0	0	0	0
0	0	0	0	0	0	0		0	0	0	0	0	0		0	0	0	0	0	0		0	0	0	0	0	0
0	0	0	0	0	0	0		0	0	0	0	0	0		0	0	0	0	0	0		0	0	0	0	0	0
0	0	0	0	0	0	0		0	0	0	0	0	0		0	0	0	0	0	0		0	0	0	0	0	0
0	0	0	0	0	0	0		0	0	0	0	0	0		0	0	0	0	0	0		0	0	0	0	0	0
0	0	0	0	0	0	0		0	0	0	0	0	0		0	0	0	0	0	0		0	0	0	0	0	0
0	0	0	0	0	0	0		0	0	0	0	0	0		0	0	0	0	0	0		0	0	0	0	0	0
0	0	0	0	0	0	0		0	0	0	0	0	0		0	0	0	0	0	0		0	0	0	0	0	0
0	0	0	0	0	0	0		0	0	0	0	0	0		0	0	0	0	0	0		0	0	0	0	0	0
0	0	0	0	0	0	0		0	0	0	0	0	0		0	0	0	0	0	0		0	0	0	0	0	0
0	0	0	0	0	0	0		0	0	0	0	0	0		0	0	0	0	0	0		0	0	0	0	0	0
0	0	0	0	0	0	0		0	0	0	0	0	0		0	0	0	0	0	0		0	0	0	0	0	0
0	0	0	0	0	0	0		0	0	0	0	0	0		0	0	0	0	0	0		0	0	0	0	0	0
0	0	0	0	0	0	0		0	0	0	0	0	0		0	0	0	0	0	0		0	0	0	0	0	0
0	0	0	0	0	0	0		0	0	0	0	0	0		0	0	0	0	0	0		0	0	0	0	0	0
0	0	0	0	0	0	0		0	0	0	0	0	0		0	0	0	0	0	0		0	0	0	0	0	0
0	0	0	0	0	0	0		0	0	0	0	0	0		0	0	0	0	0	0		0	0	0	0	0	0
0	0	0	0	0	0	0		0	0	0	0	0	0		0	0	0	0	0	0		0	0	0	0	0	0
0	0	0	0	0	0	0		0	0	0	0	0	0		0	0	0	0	0	0		0	0	0	0	0	0
0	0	0	0	0	0	0		0	0	0	0	0	0		0	0	0	0	0	0		0	0	0	0	0	0
0	0	0	0	0	0	0		0	0	0	0	0	0		0	0	0	0	0	0		0	0	0	0	0	0
0	0	0	0	0	0	0		0	0	0	0	0	0		0	0	0	0	0	0		0	0	0	0	0	0
0	0	0	0	0	0	0		0	0	0	0	0	0		0	0	0	0	0	0		0	0	0	0	0	0
0	0	0	0	0	0	0		0	0	0	0	0	0		0	0	0	0	0	0		0	0	0	0	0	0
0	0	0	0	0	0	0		0	0	0	0	0	0		0	0	0	0	0	0		0	0	0	0	0	0
0	0	0	0	0	0	0		0	0	0	0	0	0		0	0	0	0	0	0		0	0	0	0	0	0
0	0	0	0	0	0	0		0	0	0	0	0	0		0	0	0	0	0	0		0	0	0	0	0	0
0	0	0	0	0	0	0		0	0	0	0	0	0		0	0	0	0	0	0		0	0	0	0	0	0
0	0	0	0	0	0	0		0	0	0	0	0	0		0	0	0	0	0	0		0	0	0	0	0	0
0	0	0	0	0	0	0		0	0	0	0	0	0		0	0	0	0	0	0		0	0	0	0	0	0
0	0	0	0	0	0	0		0	0	0	0	0	0		0	0	0	0	0	0		0	0	0	0	0	0
0	0	0	0	0	0	0		0	0	0	0	0	0		0	0	0	0	0	0		0	0	0	0	0	0
0	0	0	0	0	0	0		0	0	0	0	0	0		0	0	0	0	0	0		0	0	0	0	0	0
0	0	0	0	0	0	0		0	0	0	0	0	0		0	0	0	0	0	0		0	0	0	0	0	0
0	0	0	0	0	0	0		0	0	0	0	0	0		0	0	0	0	0	0		0	0	0	0	0	0
0	0	0	0	0	0	0		0	0	0	0	0	0		0	0	0	0	0	0		0	0	0	0	0	0
0	0	0	0	0	0	0		0	0	0	0	0	0		0	0	0	0	0	0		0	0	0	0	0	0
0	0	0	0	0	0	0		0	0	0	0	0	0		0	0	0	0	0	0		0	0	0	0	0	0
0	0	0	0	0	0	0		0	0	0	0	0	0		0	0	0	0	0	0		0	0	0	0	0	0
0	0	0	0	0	0	0		0	0	0	0	0	0		0	0	0	0	0	0		0	0	0	0	0	0
0	0	0	0	0	0	0		0	0	0	0	0	0		0	0	0	0	0	0		0	0	0	0	0	0
0	0	0	0	0	0	0		0	0	0	0	0	0		0	0	0	0	0	0		0	0	0	0	0	0
0	0	0	0	0	0	0		0	0	0	0	0	0		0	0	0	0	0	0		0	0	0	0	0	0
0	0	0	0	0	0	0		0	0	0	0	0	0		0	0	0	0	0	0		0	0	0	0	0	0
0	0	0	0	0	0	0		0	0	0	0	0	0		0	0	0	0	0	0		0	0	0	0	0	0
0	0	0	0	0	0	0		0	0	0	0	0	0		0	0	0	0	0	0		0	0	0	0	0	0
0	0	0	0	0	0	0		0	0	0	0	0	0		0	0	0	0	0	0		0	0	0	0	0	0
0	0	0	0	0	0	0		0	0	0	0	0	0		0	0	0	0	0	0		0	0	0	0	0	0
0	0	0	0	0	0	0		0	0	0	0	0	0		0	0	0	0	0	0		0	0	0	0	0	0
0	0	0	0	0	0	0		0	0	0	0	0	0		0	0	0	0	0	0		0	0	0	0	0	0
0	0	0	0	0	0	0		0	0	0	0	0	0		0	0	0	0	0	0		0	0	0	0	0	0
0	0	0	0	0	0	0		0	0	0	0	0	0		0	0	0	0	0	0		0	0	0	0	0	0
0	0	0	0	0	0	0		0	0	0	0	0	0		0	0	0	0	0	0		0	0	0	0	0	0
0	0	0	0	0	0	0		0	0	0	0	0	0		0	0	0	0	0	0		0	0	0	0	0	0
0	0	0	0	0	0	0		0	0	0	0	0	0		0	0	0	0	0	0		0	0	0	0	0	0
0	0	0	0	0	0	0		0	0	0	0	0	0		0	0	0	0	0	0		0	0	0	0	0	0
0	0	0	0	0	0	0		0	0	0	0	0	0		0	0	0	0	0	0		0	0	0	0	0	0
0	0	0	0	0	0	0		0	0	0	0	0	0		0	0	0	0	0	0		0	0	0	0	0	0
0	0	0	0	0	0	0		0	0	0	0	0	0		0	0	0	0	0	0		0	0	0	0	0	0
0	0	0	0	0	0	0		0	0	0	0	0	0		0	0	0	0	0	0		0	0	0	0	0	0
0	0	0	0	0	0	0		0	0	0	0	0	0		0	0	0	0	0	0		0	0	0	0	0	0
0	0	0	0	0	0	0		0	0	0	0	0	0		0	0	0	0	0	0		0	0	0	0	0	0
0	0	0	0	0	0	0		0	0	0	0	0	0		0	0	0	0	0	0		0	0	0	0	0	0
0	0	0	0	0	0	0		0	0	0	0	0	0		0	0	0	0	0	0		0	0	0	0	0	0
0	0	0	0	0	0	0		0	0	0	0	0	0		0	0	0	0	0	0		0	0	0	0	0	0
0	0	0	0	0	0	0		0	0	0	0	0	0		0	0	0	0	0	0		0	0	0	0	0	0

## Sheet: Data corrected cropped
X	L1A1	L1A2	L1A3	L1A4	L1A5	L1A6		L2A1	L2A2	L2A3	L2A4	L2A5	L2A6		L3A1	L3A2	L3A3	L3A4	L3A5	L3A6		L4A1	L4A2	L4A3	L4A4	L4A5	L4A6
-5.4	-2.19	-2.41	-3.49	-3.33	-1.06	0		-0.32	-1.41	-0.59	-3.07	-0.96	0		2.35	1.65	-1.38	-0.12	0.61	0		-2.98	-3.1	-2.63	-0.34	-2.41	0
-4.5	0.96	1.61	0.29	1.72	1.41	0		-3.86	-5.35	-1.5	-2.77	-5.77	0		-1.8	-3.07	-0.52	-2.28	-6.51	0		-0.06	2	-1.45	-0.96	-1.47	0
-3.6	-2.01	-4.74	0.51	-1.02	-4.78	0		-0.81	-1.96	1.07	0.7	0.61	0		-3.05	0.67	0.08	0.05	0.1	0		-3.01	-0.59	-0.3	0.62	-2.6	0
-2.7	3.19	0.86	0.47	-0.63	1.11	0		-0.74	0.95	-1.46	-2.02	-1.88	0		-1.16	0.31	-0.73	1.51	-0.48	0		0.93	-0.17	2.31	-0.08	3.13	0
-1.8	-1.77	-1.26	-1.41	-1.94	-0.91	0		-1.8	-0.19	-1.98	-1.34	-0.33	0		3.73	2.48	1.73	3.75	2.82	0		2.31	1.73	2.23	2.39	2.77	0
-0.9	2.56	0.3	0.39	0.23	1.42	0		0.89	0.11	1.17	2.05	-0.64	0		-1.94	-2.88	-0.97	0.02	-1.29	0		-0.41	-0.07	-3.27	-1.64	-2.21	0
0	0.47	-2.92	1.06	-0.78	-0.79	0		2.51	4.42	3.55	2.87	0.83	0		3.53	4.15	6.3	3.02	4.55	0		-0.1	-1.75	-0.33	-2.32	-1.22	0
0.9	2.78	-0.31	2.71	0.53	0.34	0		3.93	2.17	0.78	0.49	-1.59	0		1.26	0.47	-1.99	-0.48	-3.65	0		-2.63	0.21	-2.35	-1.99	-0.57	0
1.8	2.15	1.14	2.4	1.42	2.78	0		-1.5	1.74	3.1	-0.02	2.24	0		-1.49	0.53	1.2	0.79	0.39	0		0.6	0.38	-1.27	1.2	0.34	0
2.7	2.62	-0.41	2.09	-1.36	-0.28	0		-1.43	0.23	3.25	-0.17	-1.6	0		3.09	1.52	1.46	3.5	-0.68	0		0.28	2	0.54	0.21	0.5	0
3.6	0.44	-2.18	1.3	-2.32	-2.46	0		-0.22	-0.48	0.93	-0.16	-1.44	0		1.53	4.5	4.67	2.13	1.76	0		1.24	0.87	-1.77	-1.43	1.79	0
4.5	3.1	0.55	-0.72	-0.27	2.59	0		-2.06	-1.38	-0.79	0.89	0.66	0		-0.49	1.91	2.47	2.93	0.93	0		-0.1	3.02	1.75	1.25	-0.69	0
5.4	-0.52	-2.45	1.88	-1.88	-0.76	0		0.41	1.97	1.45	-0.69	-1.3	0		-0.77	-0.48	1.57	-2.77	-0.37	0		-1.35	-1.71	1.53	-3.02	0.01	0
6.3	-0.24	-1.5	-0.33	0.8	-1.09	0		1.65	0.56	0.54	0.52	0.77	0		3.48	1.54	1.58	3.98	1.87	0		-1.01	-0.67	-2.51	-1.29	-0.87	0
7.2	1.4	-0.69	-0.33	-0.31	2.48	0		-2.9	0.37	0.55	-1.33	-2.14	0		0.68	1.74	2.97	1.57	0.57	0		0.9	0.34	1.69	-0.43	1.28	0
8.1	2.88	4.09	3.6	5.51	5.32	0		-0.86	1.96	1.65	1.55	-0.08	0		1.88	3.4	5.08	2.77	1.08	0		1.53	2.9	3.12	0.41	2.68	0
9	3.35	2.81	1.52	2.45	4	0		-0.01	0.43	2.16	1.17	0.91	0		-2.49	-2.54	0.08	-1.91	-1.44	0		9.9	14.1	12.13	-0.37	0.92	0
9.9	1.66	-0.31	1.19	1.21	-1.92	0		0.65	-0.88	-1.22	-1.82	-0.29	0		2.54	1.24	0.72	1.65	-1.89	0		7.94	12.49	8.12	-4.83	-8.69	0
10.8	1.52	1.38	0.86	1.94	-0.57	0		-1.3	0.51	0.43	3.33	-1.41	0		4.26	4	1.39	2.63	0.86	0		-3.51	1.3	-2.61	-3.84	-5.79	0
11.7	2.61	-0.01	2.27	0.56	0.69	0		0.85	-0.04	1.87	1.9	1.36	0		1.92	1.49	0.3	-0.71	1.02	0		-7.49	-1.46	-1.67	-1.1	-4.13	0
12.6	4.32	-0.89	-2.09	0.21	-1.26	0		1.88	3.48	1.68	2.83	0.26	0		6.79	5.69	3.16	4.22	1.61	0		-0.75	1.42	1.6	0.32	2.68	0
13.5	5.4	-0.72	0.67	-1.06	-1.85	0		-0.68	0.1	0.22	-1.86	-0.86	0		4.76	2.62	2.25	2.95	0.98	0		-0.88	-0.78	0.67	0.16	-0.06	0
14.4	1.59	-1.47	-1.58	-0.32	-0.34	0		-1.08	1.53	1.66	-1.22	-2.81	0		3.05	0.62	-0.31	-1.26	-1.68	0		-3.1	-2.19	-3.37	-0.23	-2.5	0
15.3	4.73	-2.67	-0.31	-0.18	1.13	0		-2.25	-2.22	-0.28	-0.25	-1.08	0		1.28	-1.73	0.81	0.39	0.47	0		-2.41	0.7	1.35	1.2	-1.74	0
16.2	3.92	-4.19	0.09	-1.77	-2.22	0		1.27	0.44	1.88	1.26	1.37	0		2.76	0.54	-0.22	2.26	-0.26	0		-3.79	0.97	-2.99	-0.61	-0.17	0
17.1	7.85	0.43	0.76	1.78	0.87	0		-0.33	2.43	-1.23	1.29	1.13	0		-1.18	0.67	-1.66	-0.58	-3.04	0		-5.55	-1.08	1.7	1.31	-1	0
18	3.54	-0.23	-0.26	-2.3	1.72	0		0.01	0.86	2.51	-0.57	1.55	0		0.17	-0.1	0.79	-0.55	-1.7	0		-5.14	-1.8	1.26	-0.98	-3.33	0
18.9	5.87	-1.13	5.22	-0.63	5.4	0		-1.59	-1.54	0.7	-1.41	-0.52	0		3.82	1.08	0.85	-1.32	-1.68	0		-5.41	-2.71	-1.06	-0.11	-3	0
19.8	5.99	-2.46	4.32	2.19	0.47	0		3.28	-0.42	1.95	0.13	-0.33	0		2.43	-1.46	0.34	1.14	-2.47	0		-5.82	-0.93	-0.28	0.16	-0.77	0
20.7	4.82	0.26	3.61	2.46	1.12	0		0.24	2.71	3.01	-0.52	-0.61	0		5.43	3.27	3.8	0.95	-0.3	0		-2.45	0.59	0.93	0.19	-0.49	0
21.6	8.16	-3.66	4.37	2.08	2.57	0		-2.05	-2.41	-0.92	-3.4	-2.47	0		-0.21	2.38	0.28	-0.22	-2.42	0		-3.51	1.54	-2.55	0.57	-1.51	0
22.5	7.99	1.06	3.84	0.17	-1.05	0		3.33	1.14	0.97	2.02	-0.9	0		2.37	0.53	0.43	0.4	0.01	0		-5.03	1.72	0.28	0.91	0.72	0
23.4	5.41	-4.08	1.79	-0.09	0.21	0		-1.26	-1.1	0.12	-0.21	-0.89	0		1.56	2.84	0.16	2.69	-0.9	0		-5.94	-0.26	-1.95	-0.46	-4.64	0
24.3	3.95	-5.83	-0.28	-1.45	-0.47	0		-0.9	-0.89	1.01	-1.43	-0.38	0		1.54	2.53	3.04	2.73	0.42	0		-2.05	2.13	2.03	-0.17	-3	0
25.2	8.03	0.41	7.26	1.47	1.18	0		1.56	0.13	1.56	-0.17	-3.26	0		2.3	0.08	-2.06	0.03	-3.67	0		-4.3	0.4	-1.46	-1.7	-1.72	0
26.1	3.67	0.36	1.34	0.04	1.48	0		-1.15	0.13	1.46	0.88	0.21	0		1.89	1.86	2.67	0.01	-1.3	0		-3.88	-1.4	0.25	0.83	-2.31	0
27	4.21	-0.66	-0.62	0.99	1.76	0		-0.17	-0.59	0.81	0.41	-1.89	0		0.14	-0.31	-2.21	-3.1	-0.84	0		-7.48	-1.48	-3.57	-3.35	-1.04	0
27.9	3.62	-0.51	1.49	0.84	-2	0		0.39	3.06	1.58	2.18	-1.62	0		2.58	2.75	3.4	4.1	-0.34	0		-7.56	-2.47	-1.92	0.44	-1.57	0
28.8	6.94	2.95	7.2	2.31	-0.65	0		1.64	5.84	2.25	1.04	2.45	0		2.21	4.45	0.86	2	3.05	0		-1.89	3.18	3.29	0.53	-2.18	0
29.7	4.97	-3.29	0.62	-0.46	-1.77	0		0.16	1.8	0.59	-1.31	-0.34	0		3.43	3.57	1.09	1.96	1.67	0		-2.68	-0.47	-2.86	-0.32	-1.13	0
30.6	6.47	-0.38	1.27	3.63	0.04	0		1.8	1.93	3.57	4.96	3.61	0		4.42	3.35	2.48	1.17	1.29	0		-3.66	0.74	-1.64	-3.31	-2.23	0
31.5	5.27	0.76	4.06	0.98	-0.03	0		-1.26	1.73	-0.38	-1.15	-0.89	0		3.83	2.55	1.21	0.34	1.86	0		-4.96	0.41	1.72	-1.24	-1.96	0
32.4	2.91	-2.1	2.72	-1.12	-0.33	0		2.94	3.97	6.53	1.81	0.29	0		4.79	6.26	4.69	1.99	-0.42	0		-5.94	-3.15	-2.74	-4.84	-3.28	0
33.3	5.54	-4.61	-1.83	-1.35	-4.92	0		0.92	2.51	0.11	1.63	2.28	0		1.22	1.53	0.13	2.25	1.18	0		-1.87	1.01	1.08	2.55	0.96	0
34.2	4.17	-1.71	1.12	-2.29	-0.09	0		0.57	2.27	0.52	-0.72	-1.73	0		2.66	1.57	-1.73	-1.18	-3.87	0		-5.61	-1.08	-1.17	-3.08	-3.06	0
35.1	3.41	0.6	2.39	1.84	0.51	0		0.69	0.51	-0.58	-0.79	-0.31	0		3.64	5.03	0.78	3.74	2.06	0		-4.35	0.33	-0.33	-1.64	-1.3	0
36	6.83	-1.08	2.65	-2.05	-1.89	0		0.92	2.56	2.49	0.69	-0.73	0		3.63	3.4	4.38	0.44	2.83	0		-4.76	-1.65	-0.02	-3.5	-1.47	0
36.9	2.2	-2.95	1.92	-1.57	-2.34	0		-0.79	0.38	2.4	1.56	-0.31	0		3.13	2.57	1.81	1.4	0.81	0		-5.27	-2.49	-2.6	-3.9	-6.42	0
37.8	3.09	-2.82	0.58	-3.38	0.25	0		-1.66	-1.84	1.33	-3.27	-4.15	0		1.94	1.39	2.93	-0.96	0.05	0		-3	-2.29	-0.31	-1.41	-2.04	0
38.7	5.52	-0.08	4.65	3.4	2.32	0		4.97	0.72	3.22	-1.45	0.76	0		3.42	1.84	-0.96	-1.55	-2.5	0		-4.7	-3.58	-3.36	-3.86	-4.17	0
39.6	4.81	-1.26	1.75	-1.11	-1.48	0		-0.27	3.01	2.93	2.16	1.25	0		1.57	2.41	-0.54	-0.58	-2.58	0		-4.26	-0.31	0.41	-2.76	-2.57	0
40.5	5.58	-1.12	0.91	-4.31	-0.46	0		-1.45	1.5	-0.24	1.22	-4.41	0		2.68	2.62	0.62	-0.24	0.11	0		-4.65	-3.63	-2.82	-3.89	-1.33	0
41.4	4.37	-3.59	1.51	-1.2	-5.38	0		-1.76	-1.94	-2.28	-2.43	-2.21	0		-1.75	1.24	0.02	-2.75	-0.58	0		-8.41	-4.67	-4.05	-6.33	-5.78	0
42.3	4.11	-2.18	3.03	-1.58	0.47	0		-2.72	0.67	0.69	-2.51	-1.3	0		0.2	4.11	-0.04	-0.05	-1.21	0		-3.5	-2.73	-2.35	-3.58	-2.24	0
43.2	2.57	-3.48	1.97	0.57	0.06	0		-1.54	-0.41	1.3	0.39	-1.23	0		6.16	3.14	1.88	1.07	0.83	0		-3.58	-3.5	-2.68	-0.2	-2.34	0
44.1	9.07	1.95	5.74	1.31	2.58	0		-1.51	-0.69	1.11	-2.93	-0.64	0		1.9	-0.37	1.01	-2.74	-1.93	0		-5.64	-2.66	-1.17	-5.42	-3.32	0
45	-0.59	-5.27	-3.64	-5.91	-4.55	0		-4.23	-2.15	-1.05	-1.02	-3.42	0		0.6	2.11	2.11	2.61	2.71	0		-6.69	-1.78	-3.78	-0.62	-2.14	0
45.9	6.54	-1.87	2.62	0.8	0.02	0		0.14	0.63	0.81	1.52	-1.69	0		8.22	9.21	4.17	5.21	2.81	0		-1.52	0.55	-0.34	-0.75	-0.94	0
46.8	3.52	-2.26	-1.18	0.39	2.5	0		-0.53	-2.88	-0.45	-0.48	-0.28	0		2.64	1.07	-0.96	1.25	0.45	0		-1.67	-0.71	1.67	0.06	-2.83	0
47.7	5.77	-0.9	3.62	1.49	0.71	0		0.8	3.11	3.54	0.7	2.74	0		1.76	3.48	1.81	0.43	1.78	0		-8.67	-3.7	-3.63	-4.22	-6.86	0
48.6	5.12	-3.68	0.46	-0.35	-0.19	0		-0.36	-0.53	3.75	0.65	-1.27	0		1.28	1.23	3.33	1.39	0.08	0		-4.71	-1.19	-1.98	-1.6	-1.05	0
49.5	3.42	-5.79	1.36	-1.14	-3.9	0		0.32	-0.61	-0.14	-3.84	-2.93	0		4.89	2.3	0.2	-0.59	1.45	0		-3.01	-3.41	-1.45	-1.7	-3.22	0
50.4	5.74	-5.27	1.82	-3.38	0.7	0		4.08	-1.13	0.43	-1.01	-0.35	0		5.09	2.66	1.78	1.74	1.82	0		-5.07	-4.03	-2.68	-3.54	-3.29	0
51.3	3.38	-0.71	-1.8	-0.31	-2.48	0		-0.33	-1.08	-0.46	-2.53	-3.97	0		5.77	3.14	0.36	2.61	0.41	0		-5.84	-1.68	-3.72	-3.65	-4.71	0
52.2	7.65	-1.1	0.85	0.96	0.27	0		5.09	0.25	0.18	-1.22	0.15	0		0.05	-2.41	-1.93	-1.15	-2.49	0		-8.1	-5.58	-3.98	-1.31	-3.74	0
53.1	3.58	-2.4	1.21	-0.29	-0.94	0		0.12	1.82	1.44	1.32	0	0		3.39	3.93	2.24	-2.43	2.25	0		-3.29	-2.49	-3.77	-4.5	-3.55	0
54	4.22	0.37	3.96	-3.92	0.16	0		2.05	2.53	1.78	-1.03	3.53	0		3.53	3.44	-0.08	2.49	1.34	0		-8.4	-5.89	-3.93	-5.86	-4.83	0
54.9	6.44	-3.53	2.65	1.24	2.07	0		4.4	1.27	2.42	3.08	2.2	0		2.96	2.5	1.95	1.08	0.27	0		-5.76	-3.66	-2.16	-4.81	-5.12	0
55.8	3.72	-4.11	1.59	-2.53	-0.66	0		0.57	-1.05	2.09	1.59	0.92	0		4.95	1.15	0.02	3.69	0.25	0		-5.51	-5.57	-4.17	-5	-6.65	0
56.7	3.9	-3.5	0.62	-1.57	-1.32	0		0	1.09	1.89	2.3	0.41	0		5	4.93	4.28	4.71	0.92	0		-6	-2.73	-2.04	-3.51	-0.65	0
57.6	5.61	-4.04	1.71	-0.12	0.17	0		3.39	-1.25	1.8	-2.79	0.62	0		5.13	5.01	3.84	1.36	0.82	0		-9.59	-3.85	-2.39	-5.22	-3.88	0
58.5	6.49	-1.86	-1.41	-0.62	-0.74	0		3.44	1.96	2.5	1.43	0.67	0		5.19	0.63	3.55	4.46	0.74	0		-5.17	-4.05	-1.41	-1.63	-4.54	0
59.4	2.27	-5.09	0.1	-2.82	0.5	0		2.69	1.36	4.85	4.61	1.25	0		3.81	2.59	3.29	4.07	0.04	0		-9.2	-6.41	-2.35	-5.88	-5.09	0
60.3	6.09	-1.79	2.18	-0.73	0.5	0		2.58	0.48	1.37	2.51	-1.24	0		2.93	3.67	5.34	1.29	0.74	0		-5.12	-1.17	-0.82	-2.52	-3.6	0
61.2	4.4	-1.77	5.5	0.15	1.24	0		-0.42	2.21	1.39	-0.55	1.75	0		0.43	2.37	-2.16	-0.58	0.22	0		-6.95	-3.79	-4.47	-6	-5.67	0
62.1	2.45	-3.73	-2.18	-1.97	-0.68	0		0.72	2.45	3.92	0.7	1.25	0		0.93	1.67	2.44	0.07	-0.01	0		-9.02	-4.32	-3.68	-6.71	-2.81	0
63	3.45	-5.04	0.82	0.69	0.19	0		-0.07	-2.84	0.66	-0.57	-1.88	0		5.36	2.26	1.32	0.99	-0.71	0		-3.99	-3.04	-2.22	-3.99	-5.12	0
63.9	3.4	-1.17	0.48	-1.68	1.52	0		2.15	1.09	4.12	1.39	0.9	0		4.64	3.16	3.11	-0.85	-0.86	0		-6.55	-5.13	-4.01	-6.55	-8.08	0
64.8	3.52	-4.24	-0.83	-1.91	-0.27	0		-1.22	-0.88	0.42	-2.39	-2.73	0		2.23	1.67	1.15	0.69	-0.83	0		-4.69	-2.14	-2.7	-6.35	-3.37	0
65.7	4.04	-4.93	0.81	-0.23	-2.9	0		0.54	-5.27	-1.39	-1.26	-4.66	0		4.4	2.43	2.72	1.93	0.44	0		-1.14	0.24	2.94	1.58	-0.88	0
66.6	2.96	-3.21	-0.9	-1.06	-2.71	0		0.55	-2.83	0.8	-1.12	-0.64	0		2.68	2.41	0.28	-2.9	1.65	0		-7.36	-0.91	-0.07	-5.3	-4.43	0
67.5	4.16	-1.49	2.64	-0.61	1.08	0		0.36	0.74	1.26	0.72	0.37	0		2.61	2.7	-0.54	2.09	-0.25	0		-6.86	-4.44	-5.88	-3.76	-5.3	0
68.4	-2.13	-6.77	-5.12	-6.55	-6.4	0		-1.28	-0.45	-0.9	-1.89	-1.47	0		3.43	4.27	2.66	-0.1	0.87	0		-6.41	-2.59	-2.14	-3.74	-4.81	0
69.3	4.61	-0.69	4.56	0.03	-2.08	0		-4.36	-1.92	-0.27	-4.84	-6.03	0		0.36	-0.52	0.64	-1.07	-5.04	0		-4.72	-3.12	-2.43	-5.79	-5.5	0
70.2	2.33	-5.81	-0.07	-0.66	-1.98	0		-3.41	-0.95	0.3	-3.05	-3.8	0		2.9	4.46	1.04	1.53	-0.46	0		-4.98	0.87	-0.75	-3.24	-1.11	0
71.1	4.39	-3.8	1.98	-3.82	-1.19	0		-0.14	1.31	3.6	-0.45	-2.19	0		1.69	3.41	1.99	0.44	-2.83	0		-6.84	-4.28	-1.86	-6.68	-7.65	0
72	6.82	-3.73	4.11	1.22	-0.82	0		1.49	-0.87	3.86	1.61	-0.25	0		2.48	0.64	0.07	-2.81	-2.34	0		-6.63	-4.01	-2.34	-4.05	-7.47	0
72.9	6.63	-2.95	2.27	-0.72	-2.17	0		4.26	0.74	1.7	-0.38	-0.3	0		0.47	0.2	-1.95	1.09	-1.68	0		-7.49	-4.96	-4.63	-5.13	-6.49	0
73.8	6.57	-1.53	4.67	-1.1	0.59	0		0.57	-0.1	1.68	0.36	-1.99	0		2.47	1.88	0.39	0.74	-0.58	0		-7.33	-6.01	-3.5	-6.61	-5.82	0
74.7	-1.23	-5.12	2.58	-3.47	-2.57	0		-0.62	0.08	1.54	-0.01	-2.6	0		6.11	1.04	0.43	0.12	-0.12	0		-2.94	-3.67	-1.69	-5.35	-7.63	0
75.6	6.72	-2.67	7.37	0.29	2.57	0		3.47	1.24	6.67	0.71	2.6	0		4.13	1.63	2.07	0.79	0.06	0		-5.88	-1.09	-0.79	-3.73	-2.85	0
76.5	3.93	-6.92	0.55	-2.94	0.77	0		4.41	4.08	6.15	1.16	3.59	0		0.63	0.77	1.72	1.46	0.69	0		-8.58	-9.11	-1.66	-7.35	-7.26	0
77.4	2.92	-4.73	1.93	-3.32	-3.33	0		-1.52	-2.64	0.02	-1.97	-3.5	0		0.57	-0.12	1.66	1.64	0.24	0		-8.86	-5.97	-3.2	-4.52	-5.64	0
78.3	6.05	-1.64	3.92	0.36	1.47	0		1.76	1.25	3.71	-1	1.16	0		4.74	4.98	3.76	-0.9	2.35	0		-4.66	0.77	0.26	-3.07	-2.61	0
79.2	6.08	-2.79	5.49	-1.66	1.82	0		1.75	-1.41	4.05	0.09	-1.92	0		9.06	5.84	6.86	5.07	2.15	0		-1.16	-1.39	2.69	-0.53	-2.95	0
80.1	5.08	-4.88	0.1	-3.69	-1.08	0		5.17	-1.42	2.49	-2.11	-0.25	0		0.37	-0.22	-1.73	-1.6	-1.74	0		-13.83	-9.52	-9.53	-8.44	-7.16	0
81	2.05	-3.24	0.65	-2.06	-0.85	0		-0.74	-2.12	0.36	-2.22	-0.98	0		3.07	-0.12	-0.53	-1.86	-0.76	0		-3.31	-0.38	-0.34	-6.53	-7.91	0
81.9	3.82	-2.2	3.47	-1.11	1.9	0		1.4	2.06	4.19	0.99	2.1	0		1.12	0.56	0.62	-1.49	-1.34	0		-18.96	-19.84	-19.19	-10.48	-4.09	0
82.8	-1.4	-4.28	1.31	-5.19	-3.53	0		2.54	1.46	2.87	0.24	3.86	0		3.6	2.59	0.92	-2.24	0.66	0		-16.86	-17.26	-15.19	-4.21	-1.44	0
83.7	-0.86	-3.65	2.17	-5.58	-0.86	0		-1.32	0.39	-1.78	-1.75	-2.23	0		1.07	3.09	3.02	6.04	2.58	0		-7.57	-7.18	-6.25	-6.07	-3.8	0
84.6	-0.74	-3.95	1	-1.49	1.59	0		0.26	-0.06	3.22	2.05	0.01	0		-0.24	1.72	3.22	1.9	2.07	0		-4.62	-4.7	-1.49	-3.58	-0.73	0
85.5	-0.28	-5.45	0.18	-3.46	-1.85	0		-0.66	-0.47	1.31	-0.93	-1.26	0		-1.32	1.05	-0.79	-1.21	0.13	0		-3.86	-5.41	-5.02	-5.18	-3.42	0
86.4	1.25	-1.96	1.55	-2.44	-1.94	0		-3.28	-2.52	-0.92	-3.12	-2.58	0		-2.29	-1.62	-2.18	-2.95	-2.38	0		-3.94	-6.22	-3.14	-5.96	-4.69	0
87.3	-0.7	-0.66	1.68	-2.3	2.71	0		2.38	3.77	4.58	1.32	3.11	0		-1.18	4.18	1.16	1.55	0.71	0		-8.46	-5.52	-6.5	-7.67	-5.23	0
88.2	-0.91	-5.99	-3.75	-6.18	-2.4	0		-0.29	-3.07	0.58	-3.74	-1.26	0		0.75	1.45	1.21	2.1	0.73	0		-2.26	-5.05	-3.62	-4.49	-3.53	0
89.1	-0.33	-3.69	-0.37	-1.59	0.45	0		-3.76	-3.1	-0.65	-1.82	-4.17	0		-0.27	2.91	0.81	-2.28	-2.28	0		-5.23	-7.37	-5.6	-10.32	-6.48	0
90	-0.75	-4.02	0.46	-1.96	-0.77	0		-2.4	-1.91	0.33	-1.98	-2.32	0		-0.3	3.52	3.05	-0.11	0.47	0		-6.38	-3.89	-3.96	-8.37	-5.32	0
90.9	0.06	-4.14	-0.28	-2.95	1.57	0		0.46	-1.43	0.9	0.52	1.57	0		1.28	2.18	1.48	0.81	2.07	0		-0.68	-3.73	-2.13	-5.85	-5.07	0
91.8	0.8	-2.15	2.34	-2.19	2.84	0		1.43	1.07	4.78	1.24	2.28	0		1.68	5.99	3.91	3.16	3.22	0		-5.7	-5.29	-4.82	-8.09	-4.02	0
92.7	-1.06	-7.32	-1.76	-5.92	-0.5	0		-0.35	-1.19	1.2	-0.8	-0.9	0		-0.91	2.25	-1.84	-1.15	0.03	0		-4.19	-4.26	-4.4	-6.19	-4.76	0
93.6	-1.7	-7.16	-1.41	-2.76	-2.73	0		-4.05	-4.22	-2.88	-4.5	-2.17	0		0.26	5.64	3.21	2	4.15	0		-2.79	-3.62	0.56	-5.06	-3.35	0
94.5	0	-2.6	0.22	-2.09	3.1	0		1.73	2.52	3.02	1.71	2.86	0		3.41	2.47	2.71	3.56	0.55	0		-2.73	-2.93	-0.48	-3.55	-2.64	0
95.4	-0.79	-6.72	-0.38	-3.58	-0.06	0		3.58	-3.07	2.38	-0.08	2.6	0		0.62	1.12	-0.94	-0.78	0.41	0		-5.87	-4.82	-6.12	-6.26	-5.25	0
96.3	-1.41	-4.43	-0.29	-2.4	0.02	0		-2.39	-4	0.59	-3.13	-0.43	0		-0.48	-1.85	1.4	-0.91	0.58	0		-4.06	-8.71	-2.54	-7.83	-3.53	0
97.2	-4.63	-9.07	-1.63	-4.15	-2.08	0		0.33	-1.65	2.3	-2.06	-2.24	0		1.61	2.13	2.51	0.52	-0.17	0		-0.04	-1.03	2.02	0.22	0.26	0
98.1	-3.23	-4.69	3.24	-2.85	-0.52	0		-2.33	1.06	4.21	3.47	2.1	0		-0.08	3.51	2.1	2.61	1.29	0		-6.37	-6.14	-5.32	-6.45	-7.49	0
99	1.9	-2.5	0.76	0.73	1.84	0		0.5	-0.42	2.88	0.53	3.83	0		0.29	0.4	0.77	-2.37	4.39	0		-1.44	-5.15	-3.4	-6.42	-3.48	0
99.9	-2.04	-4.57	0.17	-3.46	1.09	0		0.01	-2.69	1.41	-1.11	0.44	0		-1.76	-0.62	0.06	-2.66	-0.71	0		-6.87	-4.65	-4.45	-7.26	-7.67	0
100.8	1.38	-5.34	-0.22	-3.49	0.33	0		1.08	-1.35	0.42	-2.58	-0.5	0		-0.43	-0.96	-1.18	-1.79	1.87	0		-3.95	-7.07	-3.15	-6.52	-3.12	0
101.7	2.13	-0.11	3.86	-0.69	1.92	0		-0.86	-0.94	1.98	-1.98	0.93	0		1.49	0.83	0.39	-1.59	0.35	0		-3.75	-5.15	-4.05	-4.43	-2.86	0
102.6	-0.86	-4.69	-1.62	-2.16	2.68	0		-1.43	0.02	1.13	0.98	0.24	0		-2.57	-0.21	-1.2	-1.21	-1.49	0		-5.65	-5.25	-5.53	-8.48	-2.39	0
103.5	-2.43	-3.3	-1.19	-4.11	-0.53	0		-1.67	-1.4	4.49	-0.32	1.95	0		0.45	0.37	2.42	-2.41	0.92	0		-2.72	-5.05	-1.6	-6.9	-3.94	0
104.4	-0.53	-5.51	1.68	-4.56	0.05	0		0.2	0.59	3.82	-1.83	3.02	0		-2.71	-1.39	0.44	0.42	0.63	0		-1.96	-6.99	-3	-5.44	-3.37	0
105.3	0.68	-5.06	-1.77	-2.17	0.07	0		-0.54	-1.08	4.72	0.67	-1.37	0		3.02	1.73	3.4	2.44	3.1	0		-2.34	-5.66	-3.79	-5.08	-5.04	0
106.2	-0.92	-4.4	2.8	-3.55	-1.15	0		1.91	0.18	3.59	1.33	1.08	0		3.54	3.84	3.16	1.24	3.76	0		-4.61	-3.99	-1.44	-3.93	-2.38	0
107.1	-2.69	-5.26	0.76	-4.66	-0.22	0		-0.26	-3.43	0.78	-2.9	-2.04	0		0.46	1.96	2.24	1.02	-1.04	0		-1.93	-4.22	-0.17	-4.7	-1.47	0
108	-0.93	-1.7	-1.37	-3.3	-1.77	0		0	1.16	-0.74	-3.65	-1.58	0		-0.11	2.44	-1.47	-2.42	1.05	0		-0.65	-5.26	-1.78	-5.7	-2.63	0
108.9	-0.22	-3.58	-1.4	-3.37	-3.18	0		0.48	0.06	2.56	0.02	-0.43	0		3.12	4.2	4.98	2.35	3.92	0		-2.9	-4.15	-2.53	-4.92	-1.52	0
109.8	-1.1	-3.9	0.57	0.13	-0.02	0		-3.99	-2.3	-1.5	-1.46	-1.68	0		-2.49	0.01	-0.12	1.51	2.04	0		-6.61	-5.39	-3.5	-4.86	-4.89	0
110.7	-2.36	-6.45	-1.64	-6.71	-1.63	0		-3.26	-1.57	-0.24	-4.62	-2.09	0		0.07	2.26	1.22	0.13	1.41	0		-4.97	-6.25	-3.81	-5.45	-4.27	0
111.6	-0.31	-5.89	0.39	-1.66	-0.29	0		1.98	-1.58	3.27	1.15	0.79	0		1.29	0.97	-0.02	3.96	1.8	0		-3.17	-2.94	-4.21	-5.38	-2.47	0
112.5	-4.68	-5.52	0.27	-0.18	-2.59	0		-1.42	1.22	3.28	3	2.29	0		0.63	3.31	4.33	0.73	0.74	0		-0.9	-1.45	-0.05	-3.68	-2.98	0
113.4	-0.63	-5.1	0.25	-5.57	1.29	0		-0.09	-1.03	2.17	-1.78	4.59	0		-3.23	2.93	0.41	0.67	3.22	0		-7.85	-3.07	-3.75	-4.06	-4.98	0
114.3	-2.84	-7.07	-3.02	-5.46	-2.87	0		-4.02	-3.63	-0.22	-6	-4.52	0		-3.25	-1.62	-0.71	-7.48	-1.88	0		-5.62	-4.76	-2.28	-8.4	-4.89	0
115.2	-5.34	-7.1	-3.3	-6.66	-3.19	0		-1.5	-3.43	-1.33	-2.08	0.09	0		-2.54	-1.76	-1.54	-2.93	0.63	0		-6.42	-5.22	-3.67	-5.7	-5.38	0
116.1	1.2	-5.53	0.88	-4	1.07	0		2.64	1.05	2.32	0	2.44	0		0.14	1.02	-2.23	-2.31	-0.42	0		-6.88	-7.29	-4.64	-10.94	-7.96	0
117	-0.58	-7.92	2.88	-4.03	-1.5	0		-1.03	1.19	2.07	2.12	1.46	0		1.46	2.08	2.48	1.18	0.4	0		-0.34	-3.57	0.35	-5.14	-0.62	0
117.9	-0.28	-6.61	0.54	-6.78	-1.42	0		-5.02	-3.89	1.14	-4.17	-4.17	0		-2.27	-0.09	2.09	-0.78	-0.84	0		-3.61	-4.13	-3.99	-6	-3.14	0
118.8	0.24	-6.67	0.17	-4.83	1.35	0		1.09	-4	-2.13	-5.14	-1.92	0		-2.83	-1.29	-3.62	-2.3	-2.91	0		-4.44	-4.33	-2.55	-5.92	-2.84	0
119.7	-0.2	-6.5	-1.08	-5.55	-0.98	0		-0.44	-1.57	-1.97	-2.9	-2.07	0		1.37	2.86	0.52	0.18	-0.08	0		-3.3	-2.77	-0.74	-3.55	-2.22	0
120.6	-1.02	-6.88	-1.03	-7.95	-1.88	0		0.99	-1.25	-0.61	-1.68	-1.07	0		0.59	0.06	-1.58	0.49	-1.82	0		-3.32	-5.71	-3.36	-6.87	-2.71	0
121.5	-2.03	-8.88	-0.82	-2.42	-0.64	0		-0.08	-4.18	-0.3	-3.81	-1.58	0		0.01	1.16	0.29	-1.83	-1.18	0		-3.82	-0.74	-1.47	-5.09	-3.78	0
122.4	-1.16	-5.41	-0.34	-6.42	-1.46	0		-1.38	-2.1	-1.3	-5.11	-2.36	0		1.31	-1.05	0.57	-1.32	2.38	0		-1.16	-6	-3.93	-4.84	-4.49	0
123.3	1.2	-1.92	-0.49	-1.45	1.76	0		-0.84	-1.05	0.73	-2.72	-0.97	0		0.35	2.48	1.35	-3.39	-1.02	0		-1.35	-0.84	-1.24	-5.3	-3.99	0
124.2	-0.27	-5.42	1.95	-2.57	-0.11	0		-1.27	-0.81	1.18	-4.32	-3.21	0		0.04	2.32	3.17	-0.29	1.68	0		-4.73	-5.23	0.71	-3.99	-1.46	0
125.1	-0.16	-2.51	4.57	-3.24	2.34	0		0.01	1.65	1.83	-1.51	0.05	0		3.78	5.08	3.86	0.72	4.67	0		-6.79	-5.45	-4.61	-8.16	-4.04	0
126	0.03	-5.06	0.6	-3.9	-1.14	0		1.65	-1.83	2.1	0.29	-1.03	0		2.79	2.03	-0.11	1.9	1.39	0		-3.96	-5.57	-6.27	-8	-6.87	0
126.9	0.06	-4.71	2.57	-1.42	0.68	0		-2.06	-2.61	-2.35	-2.03	-3.15	0		0.2	1.28	-0.73	-1.45	-1.64	0		-1.32	-1.09	0.85	-3.02	-0.85	0
127.8	1.71	-1.79	2.99	-3.65	-0.18	0		1.7	1.25	2.98	1.4	1.89	0		0.23	0.35	2.88	0.82	2.56	0		-3.24	-7.18	-4.06	-6.83	-3.11	0
128.7	2.12	-4.39	2.49	-0.77	0.25	0		-0.06	-1.31	0.5	-3.34	-2.53	0		1.12	0.96	-0.35	-0.23	1.62	0		-5.06	-5.9	-2.71	-3.91	-4.04	0
129.6	-5.49	-7.08	-3.86	-5.68	-0.18	0		-3.06	-3.14	-1.51	-3.47	-2.64	0		-1.78	-0.6	-3.78	-1.89	-2.81	0		-3.83	-5.25	-3.34	-4.97	-4.46	0
130.5	1.04	-5.71	-2.87	-6.45	-2.01	0		-2.53	-4.26	-0.92	-6.87	-4.03	0		-2.86	0.83	-0.53	-1.32	-0.33	0		-8.78	-6.56	-6.15	-6.03	-6.13	0
131.4	0.74	-4.54	2.69	-1.66	1.89	0		-3.52	-3.36	-2.26	-5.58	-3.53	0		-0.3	1.98	0.44	-1.1	-0.75	0		-4.52	-3.69	-1.41	-4.6	-2.13	0
132.3	-4.56	-6.47	-0.81	-5.78	-2.51	0		-1.86	-0.55	1.39	-0.7	-3.3	0		1.02	-0.08	0.7	-0.71	-1.04	0		-2.18	-4.74	-3.34	-4.75	-2.01	0
133.2	-2.99	-5.47	-3.8	-2.72	-2.11	0		-2.51	0.83	0.79	-0.51	-3.6	0		-0.26	4.3	2.84	2.16	-1.47	0		-3.66	-2.95	-3.19	-5.07	-4.98	0
134.1	0.73	-4.9	0.37	-1.02	0.55	0		1.08	-1.63	0.04	-0.86	1.55	0		-1.12	1	1.14	1.45	0.85	0		-2.83	-4.51	0.4	-4.23	-4.19	0
135	-0.78	-6.75	-0.05	-5.35	1.2	0		-0.51	-0.52	2.69	-0.3	-0.01	0		2.06	1.44	0.4	-0.19	-0.36	0		-2.3	-5.27	-4.48	-5.42	-4.73	0
135.9	0.86	-4.18	-1.39	-1.49	-1.13	0		-2.29	-4.11	-3.35	-2.26	-3.07	0		-2.08	0.15	-0.93	-2.16	-1.62	0		-4.12	-4.1	-1.04	-4.08	-2.83	0
136.8	-1.58	-5.36	-3.69	-5.47	-1.46	0		-0.56	0.49	2.27	0.88	-0.2	0		-0.96	1.67	1.24	-0.22	0.59	0		-4.27	-3.01	-5.25	-5.12	-4.67	0
137.7	-2.79	-5.54	0.41	-6.21	-1.81	0		-0.14	-1.84	0.03	-1.59	0.3	0		1.6	-1.02	-0.43	-2.79	2.7	0		-3.59	-7.3	-5.22	-8.5	-5.12	0
138.6	3.72	-2.36	3.16	-1.17	4.7	0		2.28	0.85	7	-1.39	1.57	0		-0.65	2.12	5.25	-2.14	-0.35	0		-3.92	-3.13	-3.39	-5.98	-5.18	0
139.5	-1.96	-7.68	-1.21	-6.85	-0.33	0		-0.44	-2.69	-1.57	-4.07	-2.5	0		1.43	3.1	1.16	0	1.48	0		-5.44	-4.61	-3.15	-3.57	-3.66	0
140.4	-3.48	-6.34	-4.12	-3.2	-3.52	0		1.7	0.25	1.36	-1.88	1.31	0		1.41	2.15	1.61	-1.76	1.55	0		-4.43	-6.21	-3.24	-6.39	-4.78	0
141.3	-5.72	-6.59	0.1	-5.48	-4.04	0		-0.86	-2.01	-0.95	-3.09	-2.83	0		4.8	3.37	2.74	-0.06	2.68	0		-2.18	-0.15	2.63	-3.42	-4.46	0
142.2	1.91	-3.28	0.71	-3.59	2.75	0		0.88	-2.01	1.77	-2.84	-0.22	0		0.58	-0.28	1.87	-1.5	1.88	0		-3.3	-4.43	-3.07	-4.05	-2.65	0
143.1	-1.07	-2.1	0.28	-2.66	-0.27	0		-3.09	0.45	0.5	-5.52	-0.6	0		-0.76	-0.79	-0.14	-2.94	0.13	0		-3.1	-5.09	-2.68	-5	-4.69	0
144	0.86	-6.52	-0.9	-4.32	-1.96	0		2.65	-0.38	3.8	-0.29	1.85	0		1.15	0.33	1.05	-2.41	-0.87	0		-1.64	-3.58	1.6	-2.99	1.49	0
144.9	0.28	-6.41	4.02	-1.34	1.21	0		-5.34	-3.61	-0.09	-6.37	-2.48	0		2.34	4.09	4.64	-0.03	3.78	0		-1.16	-3.61	-0.71	-6.03	-2.35	0
145.8	-2.21	-7.11	-0.15	-4.68	-2.45	0		-2.48	-0.09	0.56	-5.59	-1.79	0		0.4	1.08	1.35	-1.91	-0.12	0		-2.9	-4.53	-1.18	-4.31	-2.18	0
146.7	-1.54	-5.19	-1.98	-4.14	-1.44	0		0.15	-1.55	2.06	-2.42	0.73	0		-0.81	-1.13	2.96	-1.47	0.79	0		-7.52	-7.97	-3.31	-7.76	-6.72	0
147.6	1.44	-5.67	1.42	-4.71	2.1	0		0.76	-2.12	0.21	-2.04	1.46	0		2.24	4.54	1.64	-0.56	3.17	0		-4.06	-0.48	-3.16	-5.89	-3.91	0
148.5	1.08	-2.11	2.01	-0.51	2.68	0		-3.45	-0.57	-1.73	-3.63	-1.86	0		-1.56	3.44	1.3	-2.89	0.35	0		-6.04	-6.23	-2.69	-6.51	-2.86	0
149.4	-3.23	-4.53	2.09	-4.64	-0.31	0		-1.9	0.91	0.2	-3.48	2.15	0		0.83	3.16	-1.76	-1.34	4.28	0		-4.07	-4.28	-1.09	-5.9	-2.07	0
150.3	0.72	-5.49	-1.36	-4.21	-1.03	0		0.18	-4.57	1.11	-2.47	-0.96	0		-0.74	2.4	3.83	-1.51	-0.11	0		-3.91	-4.94	-2.89	-4.27	-3.93	0
151.2	1.73	-2.31	0.28	-2.8	1.83	0		1.28	2.9	-0.66	-2.56	0.75	0		0.53	3.35	0.17	0.03	3.08	0		-2.7	-0.68	-0.53	-2.84	-0.47	0
152.1	-1.27	-7.26	-1.45	-3.97	-3.35	0		1.52	0.46	2.08	-2.67	-0.16	0		-0.05	2.83	2.02	-2.43	1.47	0		-6.42	-3.01	-2.92	-4.43	-2.99	0
153	-2.69	-7.47	1.71	-4.89	-0.14	0		-2.87	-5.32	1.53	-5.37	-1.85	0		-2.03	-2.42	-2.05	-5.7	-4.19	0		-2.1	-4.97	-3.5	-4.15	-4.18	0
153.9	-0.48	-3.23	0.89	-2.63	2.19	0		-3.26	-1.96	1.36	-3.83	0.41	0		-1.1	-1.88	-0.29	-5.37	-0.42	0		-4.04	-7.65	-3.75	-9.96	-4.52	0
154.8	1.04	-5.5	-0.48	-0.54	5.26	0		0.12	-0.89	1.5	-1.22	1.52	0		1.06	3.26	2.17	-0.77	1.24	0		-2.06	-2.35	-2.42	-2.02	0.16	0
155.7	1.37	-7.82	1.59	-0.71	0.68	0		-0.52	0.98	0.69	0.78	1.07	0		-0.61	4.52	3.61	3.09	0.48	0		-3.81	-3.11	-1.99	-4.35	-4.42	0
156.6	0.79	-8.66	-1.73	-7.35	-0.97	0		-0.93	-3.34	-2.48	-5.25	-1.59	0		1.31	3.63	1.81	-0.66	1.65	0		-3.29	-1.74	-0.48	-3.07	-2.64	0
157.5	-1.06	-6.65	0.92	-5.77	-1.1	0		-0.29	-1.73	2.7	-3.75	-1.04	0		3.21	5.81	3.21	1.8	3.91	0		-4.73	-4.58	-3.92	-6.25	-4.19	0
158.4	0.13	-4.23	3.12	-5.1	1.38	0		-1.54	-2.17	-0.33	-3.15	-0.23	0		5.28	5.65	5.79	1.17	3.93	0		-2.5	-2.05	-0.04	-3.75	-3.58	0
159.3	-0.31	-6.04	-2.53	-5.36	-4.4	0		-1.42	-4.99	-2.55	-5.92	-4.56	0		-1.31	-0.23	0.99	-1.73	-1.14	0		-4.34	-3.97	-2.95	-4.41	-1.63	0
160.2	-2.98	-5.71	-2.86	-3.85	-3.18	0		-2.24	-1.63	3.53	-1.34	-0.69	0		2.96	1.1	2.7	1.28	2.36	0		1.09	-2.35	-0.01	-1.02	-1.24	0
161.1	0.02	-3.73	1.85	-3.74	1.29	0		0.64	-0.3	1.95	-3.84	0.34	0		-0.2	3.26	2.51	-0.29	4.24	0		-6.56	-4.8	-4.66	-4.94	-5.45	0
162	0.01	-3.61	0.45	-4.41	-0.49	0		-4.44	-5.13	-1.68	-6.9	-5.22	0		-1.54	-0.33	2.56	-1.3	0.33	0		-3.32	-1.87	0.3	-4.66	-2.95	0
162.9	3.09	-4	2.19	-1.98	2.75	0		0.1	2.62	2.64	-2.13	2.65	0		-3.74	1.87	0.37	-3.46	-0.54	0		-6.53	-4.97	-3.19	-7.46	-4.34	0
163.8	-1.09	-4.73	2.48	-3.52	-1.65	0		-1.76	-3.24	2.44	-5.51	-4.39	0		-1.97	-1.23	-1.07	-1.99	-0.58	0		-3.65	-5.2	-5.4	-4.95	-4.04	0
164.7	-1.02	-7.23	0.86	-5.93	-3.5	0		-2.31	-2.57	1.8	-3.13	-2.25	0		0.1	0.93	2.13	-2.02	2.36	0		-3.14	-5.99	-1.41	-6.88	-0.83	0
165.6	-1.37	-9.72	-0.8	-3.83	-1.62	0		-6.56	-2.51	-1.27	-4.17	-2.11	0		-3.22	1.61	-0.15	-3.22	2.66	0		-1.98	-2.7	-2.42	-6.96	-1.37	0
166.5	-2.23	-5.26	0.22	-3.91	-1.71	0		-4.53	-0.16	-1.11	-2.54	-1.6	0		-1.81	1.2	-1.59	-0.5	-1.04	0		-5.74	-5.02	-3.9	-3.93	-4.55	0
167.4	-0.89	-4.32	1.42	-3.58	-0.77	0		-0.61	-0.56	1.11	-0.48	-3.33	0		-1.47	-0.9	1.61	-2.13	-0.88	0		-3.87	-4.46	-2.95	-5.98	-4.67	0
168.3	-3.99	-6.79	-3.33	-2.26	-0.14	0		-0.7	-3.33	-0.95	-3.46	-1.81	0		-1.96	-2.02	-2.19	-5.33	-0.75	0		-2.29	-3.59	-4.23	-5.36	-2.23	0
169.2	-4.21	-7.31	0.02	-3.91	-1.42	0		-2.33	-4.05	-2.15	-2.95	-5.08	0		-1.05	-0.6	-1.81	-1.57	0.01	0		-6.26	-4.75	-4.64	-5.28	-5.69	0
170.1	-1.85	-5.17	-1.79	-6.86	-1.78	0		-0.69	0.26	3.83	-1.31	0.14	0		-1.63	1.38	2.41	-1.23	1.81	0		-5.04	-3.79	-2.36	-7.13	-4.69	0
171	-1.64	-3.05	1.24	-5.84	1.24	0		-0.24	1.1	-1.3	-3.71	0.74	0		2.37	3.11	1.47	-0.58	1.76	0		-1.35	-3.15	-1.71	-4.59	-1.23	0
171.9	-3	-6.67	-3.22	-7.2	-2.8	0		-3.68	-1.62	0.25	-5.11	-1	0		2.18	5.08	5.57	-0.49	1.74	0		-3.64	-2.29	-0.88	-3.26	-1.68	0
172.8	0.34	-8.54	0.96	-3.3	-0.87	0		-1.65	-1.3	1.29	-1.25	0.3	0		0.72	3.25	1.13	1.5	2.83	0		-3.99	-2.77	-1.84	-4.02	-4.35	0
173.7	-0.49	-4.39	3.21	-2.81	3.35	0		-0.81	0.18	1.84	-0.47	0.32	0		2.73	2.06	3.86	-0.67	2.79	0		-5.28	-5.36	-2.83	-7.14	-2.64	0
174.6	0.85	-4.95	2.37	-4.34	-0.03	0		-1.7	-3.94	3.48	-5.9	-0.81	0		-1.05	-1.28	0.58	-2.04	1.77	0		-4.15	-6.02	-2.52	-3.64	-4.19	0
175.5	-3.18	-6.97	-0.84	-4.93	-1.29	0		-3.3	-3.73	-0.1	-3.69	-2.05	0		0.9	-1.04	1.31	-0.34	-0.02	0		-3.72	-6.1	-3.31	-3.92	-2.7	0
176.4	-0.97	-7.79	-0.67	-3.31	-2.95	0		-2.49	-3.41	2.72	-6.33	-1.34	0		-2.89	0.58	1.07	-4.09	-0.08	0		-7.24	-5.67	-5.04	-4.36	-6.58	0
177.3	-0.65	-4.63	1.51	-3.07	0.06	0		-3.2	-4.28	0.03	-6.03	-3.72	0		-2.85	0.32	1.75	-6.93	-1.87	0		-2.59	-2.25	0.2	-7.42	-4.96	0
178.2	-1.12	-6.89	-1.44	-3.15	-1.64	0		2.47	-1.31	3.45	0.18	-1.12	0		3.09	2.45	3.85	2.26	0.38	0		-5.85	-5.64	-2.89	-3.15	-4.13	0
179.1	-5.71	-8.16	-4.91	-9.42	-3.29	0		-3.29	-2.95	-0.66	-4.67	-0.77	0		-2.73	2.87	0.47	-3.74	-1.58	0		-6.14	-3.18	-1.81	-4.21	-3.92	0
180	-1.18	-3.93	-1.33	-2.82	-0.63	0		0.33	1.93	0.85	-1.9	0.79	0		1.13	3.7	1.63	-1.27	3.68	0		-2.25	-4.18	-2.57	-4.39	-1.63	0
180.9	-0.73	-2.87	2.79	-2.6	3.96	0		0.36	0.65	4.99	-0.84	0.69	0		1.33	3.71	3.86	-1.3	2.09	0		-3.08	-2.55	1.13	-4.71	-1.08	0
181.8	-1.14	-6.37	-1.12	-2.53	-2.9	0		-3.06	-2.18	0.44	-4.62	0.17	0		-3.14	-1.36	-0.97	-6.31	-2.61	0		-6.79	-4.64	-4.83	-3.79	-5.4	0
182.7	2.55	-5.39	2.26	-0.17	1.84	0		0.75	-1.25	1.31	-4.12	-2.56	0		0.15	0.21	-1.41	-4.27	-0.68	0		-2.42	-3.5	-2.63	-4.6	-4.89	0
183.6	-2.61	-7.26	-2	-5.83	-2.13	0		-0.66	1.06	2.19	-1.26	1.85	0		-1.24	2.1	1	1.43	1.39	0		-3	-3.61	-1.71	-3.73	-2.73	0
184.5	-1.52	-7.38	-0.72	-3.1	-1.39	0		0.02	-2.4	4.67	-2.21	0.12	0		0.71	0.12	1.69	-0.78	0.38	0		-7.03	-5.5	-3.76	-7.76	-5.42	0
185.4	2	-6.44	0.58	-3.74	0.36	0		-0.08	-1.76	-0.84	-6.15	-0.91	0		-1.78	-1.19	-2.46	-4.09	0.21	0		-0.31	-1.43	-1.39	-3.45	0.55	0
186.3	-0.49	-5.08	2	-2.86	1.12	0		0.32	-1.05	-0.6	-0.46	-0.67	0		0.22	-1.22	-1.28	-0.7	-0.16	0		-4.45	-6.56	-3.26	-7.77	-4.41	0
187.2	-1.8	-5.52	1.21	-4.15	1.14	0		-1.89	-3.26	1.05	-4.65	-3.96	0		-0.32	-0.18	0.93	-2.46	-0.72	0		-4.42	-4.29	1.76	-4.16	-3.27	0
188.1	2.09	-4.99	-0.33	-4	-0.84	0		1.62	-0.55	-0.59	-0.04	-1.1	0		1.09	1.2	1.31	-0.9	-0.68	0		-4.62	-6.29	-3.65	-7.5	-4.44	0
189	-1.6	-7.1	0.43	-4.61	0.49	0		-0.05	-0.47	3.13	-1.52	4.22	0		-1.16	1.16	-0.42	1.84	0.51	0		-3.97	-2.07	-1.23	-3.37	-5.4	0
189.9	-2.37	-6.79	-2.39	-7.82	-2.85	0		0.53	1.09	0.9	-2.17	-0.71	0		0.84	3.68	1.93	-0.83	0.9	0		-4.06	-4.24	-2.8	-5.05	-3.84	0
190.8	-1.22	-8.14	0.95	-2.46	-1.38	0		2.26	-2.08	2.01	0.01	-2.34	0		2.39	-0.33	1.64	-2.9	-2.07	0		-3.3	-4.81	-3.21	-4.2	-4.97	0
191.7	-0.19	-5.73	-1.13	-3.42	0.94	0		-3.55	-1.84	-1.34	-3.68	1.58	0		-1.74	2	1.99	-2.47	2.45	0		-3.34	-5.67	0.04	-7.44	-3.18	0
192.6	1.42	-3.67	3.03	-2.96	-0.01	0		-0.13	0.62	2.06	-1.55	0.73	0		-2.13	-1.4	-0.78	-1.23	-1.36	0		-4.7	-4.75	-1.84	-2.79	-3.17	0
193.5	-3	-7.6	-0.56	-6.56	-0.54	0		-0.85	0.38	3.45	-0.71	0.31	0		1.69	2.15	3.01	-0.65	3.15	0		-1.25	-2.77	1.14	-4.8	-2.01	0
194.4	-4.2	-11.17	-3.8	-6.44	-3.29	0		-0.5	-3.92	-1.24	-3.35	1.43	0		-0.32	2.58	1.96	0.1	1.9	0		-5.4	-4.06	-1.92	-4.71	-5.7	0
195.3	-2.54	-5.52	1.98	-6.53	-3.99	0		-2.83	-2.2	3.24	-6.63	-4.54	0		-2.17	0.67	1.19	-0.73	-0.75	0		-6.54	-4.99	-1.7	-5.01	-4.95	0
196.2	-0.71	-4.18	2.82	-2.76	1.06	0		-3	-0.45	1.38	-0.75	-0.83	0		-3.83	-1.35	-1.58	-2.78	-2.34	0		-4.7	-2.45	-3.1	-5.74	-1.32	0
197.1	3.12	-1.98	5.09	0.98	7.12	0		-1.42	-0.88	0.47	0.14	-0.18	0		-1.4	-1.57	-1.25	-2.18	-1.24	0		-2.18	-1.4	-1.32	-4.33	-1.9	0
198	-1.34	-4.76	-0.52	-3.17	-3.86	0		0.5	0.91	3.02	-1.36	-2.36	0		-0.21	1.39	0.47	-4.92	0.24	0		-2.57	-4.4	-2.27	-6.36	-2.8	0
198.9	-0.04	-6.6	-0.41	-4.06	-0.91	0		0.48	-3.81	0.61	-3.97	-1.83	0		0.51	-0.83	1.04	-2.93	-0.99	0		-2.13	0.36	0.94	-3.56	-2.46	0
199.8	-2.66	-8.92	-1.02	-3.79	-1.17	0		-0.42	-0.98	1.37	-0.99	0.4	0		-0.11	0.23	1.53	0.41	1.81	0		-5.77	-2.6	-3.86	-3.04	-0.57	0
200.7	-1.06	-5.92	0.68	-6.27	0.23	0		-2.29	-3.39	-0.2	-6.08	-5.15	0		-1.9	0.83	-0.93	-4.07	-1.38	0		-8.73	-7.49	-4.61	-6.78	-5.49	0
201.6	-0.11	-6.86	0.05	-3.38	0.12	0		-1.3	-0.62	0.05	-4.59	0.64	0		0.8	0.44	3.02	-2.82	0.18	0		-1.07	-3.06	1.35	-4.72	-2.91	0
202.5	-2.67	-6.75	-1.8	-2.32	-0.97	0		-2.01	-0.7	-0.8	-2.28	-2.72	0		-1.32	1.24	-0.9	-3.92	0.01	0		-2.16	-3.07	-0.18	-4.51	-2.02	0
203.4	-3.86	-9.28	-3.67	-5.45	-4.31	0		-4.83	-3.73	-0.93	-3.42	-3.05	0		-1.03	2.1	2.66	-1.51	0.59	0		-3.86	-3.89	-2.89	-6.59	-3.4	0
204.3	1.27	-3.94	-1.65	-2.15	-0.09	0		-0.22	0.75	1.62	-2.23	-2.31	0		1.33	4.02	2.62	-0.89	-0.8	0		-6.14	-2.89	-2.29	-5.91	-3.59	0
205.2	-2.5	-8.1	-4.6	-6.64	-2.05	0		-4.37	-3.52	-2.57	-5.7	-4.18	0		-0.6	1.93	1.71	-3.53	-0.97	0		-0.74	-1.06	0.79	-2.93	-3.14	0
206.1	1.18	-5.12	1.96	-1.97	0.45	0		1.8	-2.87	3.2	-0.77	0.04	0		-0.88	2.76	0.58	-2.94	0.49	0		-4.72	-2.85	-2.8	-4.85	-3.36	0
207	-2.53	-9.05	1.19	-4.6	-1.22	0		-3.85	-3.73	-0.03	-4.09	-4.59	0		-1.14	0.3	1.32	-4.62	1.18	0		-5.14	-1.1	-1.76	-5.74	-1.61	0
207.9	-3.79	-5.3	-0.72	-5.41	1.87	0		-1.79	-1.94	-0.11	-3.34	-2.03	0		-4.33	-1.16	-0.76	-2.86	-2.18	0		-1.3	0.18	2.54	-3.38	1.2	0
208.8	0.25	-5.97	1.97	1.33	2.36	0		-0.88	-2.89	3	-0.59	-0.07	0		3.58	2.71	2.32	-1.61	1.15	0		-2.63	-2.7	-2.35	-3.37	-2.44	0
209.7	3.43	-4.71	2.63	-1.52	2.09	0		0.62	-1.25	0.49	-2.72	-1.56	0		1.3	-0.62	1.01	-2.08	0.75	0		-5.47	-9.03	-5.15	-7.22	-4.64	0
210.6	-1	-7.79	0.78	-2.65	2.6	0		-6.06	-3.18	-0.36	-5.78	-0.08	0		0.18	3.15	4.16	-2.39	1.77	0		-0.62	-3.99	0.09	-3.82	-0.42	0
211.5	-2.29	-5.88	-2.62	-4.55	-1.86	0		-0.65	-1.47	-0.75	-2.59	-2.82	0		0.32	0.54	2.4	-4.12	-1.16	0		-4.56	-4.62	-1.57	-7.38	-4.13	0
212.4	-2.88	-5.42	0.69	-4.56	-1.02	0		-0.47	-1.25	1.73	-1.57	-2.31	0		1.29	2.8	2.21	-2.23	-1.26	0		-3.59	-6.41	-4.9	-2.76	-3.91	0
213.3	-3.49	-6.47	-2.26	-7.68	-3.3	0		-0.12	-0.41	2.28	-3.21	0.72	0		-0.06	-0.55	2.19	-0.54	-0.11	0		-2.7	-5.81	0.05	-5.14	-3.99	0
214.2	-0.46	-5.98	0.68	-6.77	-0.59	0		-0.32	0.89	2.51	-2.49	-1.28	0		1.57	3.06	0.62	-0.3	0.52	0		-3.72	-5.63	-3.17	-5.34	-3.22	0
215.1	-2.06	-5.63	3.42	-2.01	2.64	0		-2.99	-1.51	3.59	-3.86	-0.18	0		0.52	1.33	0.74	-3.05	-1.03	0		-0.58	-3.16	-0.39	-2.83	0.32	0
216	-2.41	-6.6	-1.74	-4.52	-1.05	0		-2.15	-3.65	0.87	-4.2	-2.95	0		-0.41	-0.39	3.17	-2.29	-1.02	0		-6.06	-6.72	-2.46	-6.57	-5.18	0
216.9	2.31	-4.99	-0.17	-4.2	1.91	0		-3.16	-3.34	-1.45	-3.79	-1.5	0		-1.2	-0.14	1.78	-3.74	-0.35	0		-4.97	-4.68	0.26	-4.39	-4.36	0
217.8	-1.44	-6.29	1.72	-2.48	1.78	0		-3.37	-2.22	0.17	-2.41	-1.56	0		-2.97	-0.3	1.87	-1.66	0.36	0		-4.21	-6.18	-2.42	-4.65	-2.11	0
218.7	-2.12	-9.07	-3.45	-5.45	0.62	0		-1.73	-3.24	-0.29	-6.69	-3	0		1.26	-0.14	1.01	-1.37	1.01	0		-5.23	-6.15	1.16	-4.28	-3.73	0
219.6	0.94	-2.98	3.71	-2.23	3.88	0		2.7	0.46	5.61	-1.45	1.64	0		1.95	0.34	2.96	0.95	0.26	0		-2.36	-1.49	1.73	-3.04	-0.85	0
220.5	0.69	-6.2	0.88	-2.33	1.02	0		1.45	0.17	4	0.96	1.92	0		1.17	3.2	0.36	-2.24	1.91	0		-2.73	-3.29	-3.1	-6.2	-2.4	0
221.4	-0.86	-6.59	3.6	-5.15	-0.38	0		0.6	-0.61	5.86	-3.06	0.55	0		-3.48	-2.02	-0.61	-4.18	-1.44	0		-7.31	-6.76	-4.36	-7.79	-2.47	0
222.3	0.5	-6.31	0.85	-1.01	0.73	0		-0.23	0.3	2.74	1.78	-0.24	0		-1.94	1.18	0.25	-3.17	1.1	0		-6.94	-4.45	-3.59	-6.8	-1.63	0
223.2	-1.46	-9.11	0.19	-7.34	-3.45	0		-1.46	-3.39	0.55	-2.86	-3.26	0		-1.02	-2.85	1.24	-4.64	0.1	0		-5.38	-4.96	-2.54	-7.61	-1.38	0
224.1	1.63	-9.15	-1.65	-1.59	-0.2	0		0.89	-3.81	-0.06	-3.97	-3.86	0		0.63	-1.79	1.09	-3.61	-1.27	0		-4.77	-6.26	-4.3	-5.23	-2.03	0
225	-0.07	-7.2	-0.09	-4.36	-0.06	0		0.52	-1.61	3.11	-3.14	-0.2	0		-0.55	-0.8	1.32	-4.81	-0.41	0		-4.65	-3.83	-2.02	-5.93	-2.12	0
225.9	-4.18	-6.5	-1.14	-4.91	-1.43	0		-0.11	2.26	2.15	-0.99	0.71	0		1.19	5.51	4.1	2.22	4.29	0		-2.56	-1.74	-0.44	-3.97	0.07	0
226.8	0.48	-7.22	-1.71	-6.33	-0.86	0		-0.86	-1.68	0.51	-2.72	-0.63	0		-1.04	0.16	0.22	-1.73	0.05	0		-2.62	-5.54	-2.62	-2.91	-3.17	0
227.7	-1.54	-7.03	0.9	-2.7	-0.43	0		-1.49	-0.15	2.43	-0.97	1.72	0		0.61	3.99	2.97	-1.38	2.14	0		-3.31	-4.3	-0.54	-7.63	-5.9	0
228.6	-2.68	-8.62	0.52	-5.54	-1.08	0		-0.23	-3.36	-0.56	-1.95	0.66	0		-0.34	-1.22	2.36	-2.69	-0.32	0		-5.32	-4.44	-2.94	-6.82	-4.44	0
229.5	-3.88	-7.07	-3.47	-6.34	-1.29	0		-2.2	-2.3	-1.42	-5.03	-4.2	0		-0.47	0.71	1.83	-2.23	-0.53	0		-2.29	-1.81	-0.02	-2.91	-3.09	0
230.4	0.32	-2.88	2.5	0.48	1.99	0		-3.27	-2.45	-0.84	-2.96	-4.06	0		-1.59	-1.12	-1.85	-4.88	-1.46	0		-5.93	-6.19	-4.88	-7.94	-2.48	0
231.3	-0.83	-5.43	1.08	-4.37	0.96	0		0.28	-1.24	1.42	-2.37	-1.32	0		0.09	1.87	2.82	-0.1	-0.42	0		-8.89	-5.97	-3.94	-6.93	-8.64	0
232.2	0.49	-1.96	-0.1	0.19	1.49	0		-0.53	-0.31	2.01	-2.36	-1.05	0		1.78	3.06	4.41	-1.58	2.3	0		-3.88	-3.67	-1.02	-4.42	-1.93	0
233.1	-0.78	-7.55	-1.69	-6.06	0.97	0		-3.02	-2.67	-1.57	-4.09	-2.12	0		-4.62	-3.24	-2.05	-5.57	-2.56	0		-7.84	-6.91	-3.56	-6.38	-3.27	0
234	-0.18	-4.55	0.85	-2.18	0.64	0		-0.92	-0.79	3.26	-3.04	-1.3	0		3.99	4.86	4.34	-0.31	3.13	0		-2.9	-3.36	-2.41	-6.22	-3.4	0
234.9	-0.37	-7.96	-0.9	-6.89	0.82	0		-1.38	-0.43	-0.73	-4.5	-1.71	0		-0.61	3.55	1.06	-3.81	0.08	0		-7.43	-2.87	-0.75	-5.72	-3.24	0
235.8	2.46	-3.66	1.73	-4.88	0.12	0		1.13	-1.28	1.21	-2.65	-1.22	0		-0.37	-1.36	0.56	-2.8	-0.28	0		-2.45	-5.75	-1.06	-7.32	-4.13	0
236.7	-0.8	-6.64	0.28	-2.34	1.56	0		0.62	0.28	2.1	-2.61	2.5	0		0.44	3.95	3.97	-2	-0.06	0		-4.01	-2.92	-0.73	-4.91	-0.16	0
237.6	-2.43	-8.19	-1.29	-6.84	0.8	0		-1.61	-1.71	2.02	-4.07	-0.67	0		1.59	1.5	1.2	-2.06	-0.02	0		-5.03	-7.04	-2.96	-5.94	-5.93	0
238.5	-2.94	-7	2.6	-5.87	1.91	0		0.71	-2.04	5.25	-1.16	1.99	0		0.02	0.03	3.13	-2.38	1.37	0		-7.67	-5.62	-3.07	-6.69	-3.08	0
239.4	-1.62	-7.13	-2.42	-5.04	-0.46	0		-1.02	1.32	-1.49	-4.16	-0.95	0		-1.55	2.34	-0.35	-5.69	-1.26	0		-2.02	-3.19	-2.68	-4.81	0.81	0
240.3	-0.37	-8.85	-0.64	-5.04	-1.07	0		1.95	-0.6	1.3	-2.59	-0.13	0		3.01	3.5	1.54	0.26	1.56	0		-5.79	-5.67	-4.3	-5.65	-3.43	0
241.2	-1.01	-6.26	0.35	-4.31	-0.79	0		-5.55	-5.02	-1.77	-6.12	-2.39	0		-2.79	-0.94	-0.8	-6.71	-1.07	0		-4.21	-1.9	0.82	-5.44	-1.76	0
242.1	0.22	-4.39	2.39	-3.71	3.18	0		-1.91	-1.09	1.86	-5.1	-2.06	0		-0.39	1.05	3.88	-2.6	0.41	0		-3.55	-4.68	-0.15	-7.57	-5.16	0
243	-2.44	-8.15	0.95	-8.19	-4.52	0		-1.37	-0.89	2.3	-3.36	-3.52	0		-0.3	-1.65	2.81	-1.18	-2.41	0		-1.66	-5.69	-1.22	-3.14	-4.76	0
243.9	0.74	-5.09	1.96	-3.89	-0.1	0		-2	-4.59	-3.84	-8.67	-4.66	0		-2.43	-1.62	-1.85	-6.16	-2.13	0		-4.27	-3.15	-4.52	-5.82	-4.79	0
244.8	-0.96	-7.49	-0.14	-2.98	-0.45	0		-0.1	1.93	2.27	-0.56	2.42	0		-0.62	-0.32	0.9	-4.99	-0.56	0		-2.53	-6.35	0.1	-3.56	-2.11	0
245.7	-0.13	-6.78	-1.74	-2.07	-1.25	0		-5.5	-5.68	-3.3	-6.31	-7.47	0		-3.94	-3.54	-1	-5.26	-1.84	0		-4.39	-5.54	-1.28	-4.7	-4.51	0
246.6	0.12	-7.2	0.53	-6.37	-2.17	0		0.64	0.95	4.54	-3.11	-0.34	0		-1	-0.66	2.98	-4.78	-1.11	0		-0.36	-3.51	0.67	-2.77	-1.24	0
247.5	-0.95	-6.52	1.36	-6.82	-0.95	0		1.08	1.95	5.42	-0.08	0.64	0		-3.63	1.5	1.98	-3.7	2.47	0		-4.69	-1.75	-0.99	-5.59	-2.79	0
248.4	-1.24	-3.62	1.31	-2.7	3.52	0		-1.52	0.04	3.24	-1.46	0.55	0		-1.35	0.64	1.37	-3.27	2.24	0		-4.82	-5.45	-2.72	-5.96	-3.23	0
249.3	-0.75	-6.78	0.65	-3.17	-0.39	0		0.54	-2.26	1.71	-3.31	-1.67	0		-0.28	2.75	3.01	-0.5	2.72	0		-6.23	-4.37	-3.9	-4.78	-4.33	0
250.2	-3.34	-8.88	-3.38	-9.22	-4.84	0		-1.28	0.22	5.31	-4.31	0.02	0		0.86	2.44	5.99	-2.3	3.27	0		-5.08	-6.6	-3.23	-3.05	-3.88	0
251.1	-0.44	-6.58	2.6	-3.5	2.54	0		-0.65	0.86	2.56	-3.44	0.8	0		0.97	0.59	4.27	-1.06	1.95	0		-3.37	-2.71	-2.01	-2.58	-1.31	0
252	1.66	-5.87	2.11	-2.47	3.74	0		0.97	-0.02	2.39	-2.2	2.4	0		-1.48	1.02	1.98	-1.83	1.68	0		-5.05	-4.52	-0.17	-2.97	-3.59	0
252.9	-2.13	-7.74	-0.96	-5.26	-1.07	0		-0.68	0.39	0.8	-4.01	-0.16	0		0.27	-0.41	0.6	-5.24	-0.89	0		-4.62	-3.3	2.33	-4.76	-2.36	0
253.8	-2.02	-6.77	-0.14	-5.78	-0.53	0		-3.36	-2.47	0.98	-6.07	-4.21	0		1.26	2.25	3.2	-2.49	1.18	0		-0.85	-3.21	1.69	-1.69	1.41	0
254.7	0.35	-5.79	-1.47	-3.21	-0.94	0		-1.61	1.71	1.11	-4.42	-3.2	0		-0.89	3.77	5.3	-2.5	0.32	0		-2.36	-1.73	1.23	-3.26	-2.95	0
255.6	3.48	-5.91	4.65	-1.37	3.9	0		0.1	0.06	3.4	-1.36	3.48	0		2.86	2.44	3.57	0.6	5.03	0		-0.63	-1.59	0.28	-5.22	0.29	0
256.5	-0.65	-7.28	-2.79	-3.99	-1.58	0		-2.07	-1.48	0.05	-2.69	-4.01	0		-0.72	0.25	3.45	-1.96	-0.14	0		-3.87	-2.81	3.81	-2.24	0.77	0
257.4	1.99	-5.19	2.56	-3.96	1.58	0		-3.71	-4.98	0.02	-4.82	0.43	0		0.75	2.09	3.1	0.5	4.12	0		-4.32	-2.98	-1.49	-3.23	-3.47	0
258.3	-3.13	-9.25	0.34	-6.82	0.66	0		-1.84	-6.49	1.71	-5	-2.95	0		0.66	-0.43	3.43	-2.74	-0.21	0		-5.6	-5.31	-4.15	-4.43	-2.94	0
259.2	-1.93	-8.42	-1.63	-8.59	-3.58	0		-4.62	-1.35	-1.59	-5.01	-5	0		-1.55	3.65	1.46	-2.16	1.92	0		-3.52	-2.5	-2.77	-3.75	-2.55	0
260.1	-0.88	-6.46	0.37	-4.25	1.25	0		-3.3	-2.83	-3.18	-2.92	-3.77	0		0.8	0.97	4.82	-1.97	0.51	0		-1.51	-2.2	3.7	-4.84	0.38	0
261	-3.13	-9.05	0.5	-6.05	-2.45	0		-3.07	-0.99	0.24	-3.74	-0.11	0		-4.66	-0.47	0.21	-6.85	1.27	0		-5.95	-4.95	-1.88	-6.04	-2.53	0
261.9	-2.7	-9.24	-0.39	-5.82	-2.13	0		-0.61	0.23	0.51	-3.21	-4.14	0		0.99	1.65	0.32	-4.78	-1.73	0		-4.11	-5.04	-1.74	-8.3	-6.38	0
262.8	-2.69	-10.93	0.26	-7.06	1.56	0		-1.16	-2.52	1.55	-2.83	0.28	0		-4.84	-2.83	-0.5	-6.27	-3.75	0		-6.2	-7.45	-3.43	-7.29	-6.8	0
263.7	-3.74	-9.41	-0.7	-5.5	-2.32	0		-5.99	-2.13	-0.37	-5	-1.67	0		-0.14	4.2	2.71	-2.44	0.36	0		-0.62	-2.03	1.12	-4.82	-4.23	0
264.6	1.4	-4.15	3.03	-3.73	0.71	0		1.84	0.1	5.65	-2.11	-2.19	0		1.26	2.64	-0.45	-5.34	-0.22	0		-3.35	-4.75	-1.61	-5.75	-3.1	0
265.5	3.26	-5.37	1.71	-2.45	-0.2	0		-0.11	-3.41	-0.39	-4.79	-0.49	0		-3.11	-0.59	-0.74	-5.66	-2.44	0		-5.85	-9.03	-5.1	-8.58	-8.25	0
266.4	-3.12	-10.09	-0.71	-4.23	-1.52	0		-3.82	-5.09	-1.14	-3.24	-3.42	0		-3.28	-3.01	1.43	-2.91	-3.6	0		-5.01	-2.5	-1	-5.46	-1.99	0
267.3	-0.34	-7.46	3.19	-4.1	-0.64	0		1.7	-1.08	3.91	-2.63	-1.18	0		0.02	0.08	2.68	-1.83	0.31	0		-3.56	-4.52	-1.78	-2.41	-3.05	0
268.2	-2.55	-7.81	-2.4	-4.54	-0.78	0		-7.15	-1.38	-3.22	-6.16	-5.17	0		-0.84	2.32	-0.33	-5.29	-2.14	0		-4.64	-5.86	-5.45	-10.17	-7.31	0
269.1	-2.43	-8.69	2.13	-4.98	-2.33	0		-4.1	-2.74	-1.56	-7.08	-5.98	0		-2.29	-2.97	-0.89	-4.96	-4.44	0		-1.99	-7.26	-2.49	-7.68	-1.06	0
270	-1.47	-7.29	1.37	-1.89	0	0		-2.16	-0.73	-0.21	-6.1	-1.58	0		-1.77	1.33	0.56	-7.12	-3.14	0		-5.41	-3.37	-0.72	-4.38	-3.92	0
270.9	-0.47	-4.61	0.36	-2.89	-0.75	0		-1.97	-2.28	0.13	-1.88	-4.08	0		-2.44	-1.83	2.87	-4.55	-2.04	0		-7.02	-5.34	-0.03	-5.72	-5.73	0
271.8	-1.94	-9.06	0.91	-5.04	0.64	0		-2.12	-2.1	1.07	-4.6	-3.19	0		-2.17	0.1	0.43	-3.8	-2.95	0		-2.19	-2.76	-2.31	-3.8	-3	0
272.7	-0.33	-5.31	0.12	-1.54	-2.74	0		-1.84	0.07	2.68	-1.76	-3.72	0		0.39	0.45	-0.48	-3.44	-2.59	0		-4.65	-5.2	-5.77	-7.07	-8.4	0
273.6	0	-7.03	0.28	-6.03	1.57	0		0.35	-2.87	-2.45	-4.27	-1.2	0		1.69	1.52	-0.38	-4.67	-1.93	0		0	0.04	3.05	-2.25	-1.5	0
274.5	-0.03	-3.57	1.85	-0.46	2.44	0		0.16	-0.71	1.78	-0.37	-0.12	0		-1.44	0.42	1.84	-5.56	0.8	0		-9.69	-10.8	-5.21	-6.49	-8.73	0
275.4	-0.29	-5.45	1.09	-3.51	0.64	0		-3.82	-2.35	1.92	-4.88	-1.7	0		-0.13	2.93	1.46	-1.92	0.73	0		-3.78	-5.8	-1.08	-6.3	-3	0
276.3	0.52	-6.76	1.78	-3.86	-0.31	0		3.77	-0.04	4.93	-1.41	-0.23	0		3.57	4.17	4.13	-0.34	0.79	0		-3.63	-1.61	-0.91	-4.69	-4.08	0
277.2	-2.04	-8.48	-1.6	-6.59	-2.97	0		-1.57	-3.52	1.34	-3.68	-3.29	0		-2.69	-1.09	1.09	-4.14	1.1	0		-7.54	-7.46	-5.01	-9.08	-6.31	0
278.1	-0.21	-6.24	2.11	-5.37	0.41	0		-3.06	-2.1	-0.07	-5.11	-2.38	0		1.58	1.79	1.53	-2.12	2.82	0		-3.03	-3.41	-1.25	-5.2	-2.76	0
279	-2.33	-7.67	0.31	-3.99	1.16	0		-1.27	-0.49	2.26	-2.52	0.78	0		-3.59	-0.49	-0.51	-5.32	-0.56	0		-7.18	-4.58	-1.49	-5.19	-3.74	0
279.9	-0.89	-4.59	1.22	-5.41	1	0		1.08	-1.05	1.43	-4.28	-2.84	0		0.84	0.32	3.37	-5.93	-0.94	0		-4.47	-4.19	-0.09	-5.7	-2.05	0
280.8	-3.06	-8.26	-1.87	-5.91	1.53	0		1.46	3.59	3.71	-2.15	2.92	0		1.57	2.22	2.32	-1.42	-0.31	0		-3.1	-2.34	2.59	0.09	-0.78	0
281.7	-4.5	-9.44	-2.54	-5.99	-2.22	0		-1.87	-2.12	1.36	-3.32	-2.62	0		-0.1	1.15	1.84	-3.95	0.14	0		-6.11	-5.82	-1.76	-6.42	-5.48	0
282.6	-4.57	-12.58	-2.88	-7.72	-1.55	0		-0.02	-4.81	-1.55	-5.76	-3.55	0		-2.57	-4.79	-1.29	-6.58	-2.19	0		-7.34	-8.55	-7.02	-10.04	-6.84	0
283.5	0.03	-5.62	2.39	-2.79	2.02	0		0.74	-0.09	1.9	0.2	-0.11	0		1.05	0.93	3.73	-3.8	1.57	0		-5.5	-1.69	3.32	-5.24	-2.46	0
284.4	1.68	-7.51	3.24	-2.51	2.06	0		0.91	-2.51	0.7	-3.21	-2.11	0		-1.69	-0.85	0.05	-6.78	-1.92	0		-5.52	-3.88	-2.5	-7.64	-4.15	0
285.3	0.91	-9.74	-0.27	-5	-0.12	0		-0.52	-2.76	0.13	-6.29	-1.68	0		-3.89	-1.79	1.55	-5.43	-1.14	0		-4.71	-1.21	1.42	-3.64	-3.14	0
286.2	-1.45	-11.17	0.03	-5.98	-2.65	0		-1.61	-2.49	2.19	-2.54	-0.19	0		-2.36	-0.24	2.6	-1.75	1.4	0		-4.34	-1.22	0.58	-3.18	-1.17	0
287.1	0.05	-8.49	0.86	-5.79	0.01	0		0.14	-2.48	0.78	-1.37	-2.68	0		-0.97	1.34	1.83	-2.66	-0.39	0		-5.8	-2.49	-1.34	-3.44	-1.16	0
288	-1.6	-7.31	-0.18	-6.47	0.72	0		0.07	0.45	1.95	-7.2	-1.22	0		0.32	-0.57	1.97	-6.1	-0.87	0		-3.42	-5.75	-0.31	-5.1	-5.49	0
288.9	-0.79	-5.54	4.59	-2.04	1.86	0		-2.4	-0.9	0.43	-2.71	-1.63	0		-3.14	1.51	-1.62	-4.79	1.82	0		-6.51	-4.59	-4.15	-7.47	-5.11	0
289.8	-2.93	-10.6	-3.28	-5.7	-1.02	0		-2.46	-2.98	-2.03	-3.76	-3.16	0		-0.76	0.51	-0.18	-4.39	-1.2	0		-1.28	-2.49	0.5	-6.52	0.7	0
290.7	0.27	-9.54	2.67	-2.63	-0.46	0		-0.89	-1.53	3.07	-2.28	-0.35	0		2.24	1.33	3.13	-2.07	2.02	0		-4.39	-4.32	-2.1	-7.74	-3.05	0
291.6	-0.52	-10.01	-0.91	-3.58	0.56	0		-1.92	-0.68	3.2	-3.35	-2.18	0		-2.25	2.21	4.25	-1.83	-0.4	0		-4.32	-3	-1.15	-3.51	-0.5	0
292.5	1.24	-6.33	2.27	-2.5	2.67	0		-0.52	-2.4	0.24	-3.84	-2.69	0		1.91	0.49	2.45	-3.39	-0.2	0		-6.67	-5.74	-2.07	-6.65	-5.45	0
293.4	-2.56	-10.14	1.2	-5.79	-0.66	0		-0.35	-2.01	2.33	-2.01	-2.09	0		-1.25	0.38	2.73	-5.2	-0.6	0		-2.92	-3.82	2.98	-7.38	-1.86	0
294.3	-0.18	-8.17	-0.89	-4.81	1.84	0		-0.85	-1.05	0.08	-5.46	1.27	0		1.15	2.88	4.59	-2	3.19	0		-3.35	-3.31	-0.55	-5.61	-3.54	0
295.2	2.04	-6.74	2	-2.34	3.84	0		-0.93	0.82	1.9	-3.08	-1.27	0		-1.39	2.04	1.58	-4	-1.6	0		-5.56	-6.42	-1.51	-7.72	-5.01	0
296.1	-1.3	-8.62	1.93	-5.72	1.05	0		-1.35	1.28	2.82	-0.48	-1.54	0		-1.53	4.14	1.09	0.11	-1.05	0		-5.98	-3.15	-3.74	-6.19	-3.64	0
297	1.17	-7.09	2.3	-4.12	2.42	0		0.68	-0.48	3.05	-2.88	-1.42	0		1.28	1.93	1.68	-3.14	1.61	0		-2.74	-2.41	-0.28	-3.69	-4.47	0
297.9	-1.58	-6.51	5.25	-2.83	2.97	0		-1.08	-2.26	3.25	-2.7	-2.15	0		3.52	1.96	1.28	-0.5	1.5	0		-1.77	-3.56	-0.68	-6.04	-1.12	0
298.8	-5.31	-13.24	-1.9	-8.49	-4.21	0		-1.59	-4.72	2.01	-4.88	-2.89	0		-1.67	-2.13	-0.9	-5.76	-2.98	0		-6.16	-4.91	-3.35	-5.09	-7.65	0
299.7	-1.82	-6.73	0.83	-2.35	2.83	0		-2.14	-0.87	0.17	-4	1.56	0		-2.43	-0.97	-1.7	-6.58	-2.6	0		-5.96	-7.53	-2.87	-7.77	-4.59	0
300.6	-1.28	-6.31	1.74	-3.41	3.78	0		-1.74	-3.29	-0.77	-2.87	-1.37	0		0.07	-0.36	1.23	-2.22	-1.12	0		-2.91	-4.43	-1.02	-4.1	-3.39	0
301.5	-1.14	-8.25	-1.33	-4.05	1.35	0		-0.92	-1.06	-1.2	-5.67	-4.67	0		-2.71	-1.67	-2.99	-6.45	-1.98	0		-6.56	-8.4	-1.43	-9.04	-4.96	0
302.4	-2.29	-7.87	2.18	-5.28	0.87	0		-2.47	-1.84	2.89	-5.59	-1.63	0		-3.04	1.46	-1.04	-7.05	-0.33	0		-6.75	-4.1	-2.71	-10	-4.64	0
303.3	-1.58	-8.52	-0.92	-5.58	0.1	0		-3.56	-1.73	0.28	-4.59	0.58	0		-0.6	0.02	-1.21	-6.21	0.81	0		-1.91	-4.52	-3.15	-4.61	-3.87	0
304.2	-1.2	-7.19	0.02	-4.42	0.46	0		0.03	0.67	2.26	-1.65	0.29	0		-0.44	1.34	0.7	-3.4	-1.44	0		-4.58	-4.48	-0.9	-5.32	-2.78	0
305.1	-1.32	-11.34	-0.7	-4.93	-1.89	0		-2.23	-1.79	-0.54	-4.69	-3.03	0		-2.26	-1.51	-1.14	-7.21	-3.33	0		-5.51	-3.37	-2.57	-7.37	-4.64	0
306	0.04	-4.77	1.87	-5.89	3.43	0		-0.23	-0.79	3.44	-2.5	-0.28	0		-1.44	-0.61	1.12	-5.2	-3.35	0		-5.53	-4.83	-1.86	-7.73	-7.26	0
306.9	-3.42	-10.86	0.44	-5.57	-0.2	0		-1.25	-1.88	-0.72	-5.04	-1.78	0		0.48	-1.41	1.11	-6.02	-0.24	0		-1.68	-3.9	0.31	-4.7	-1.07	0
307.8	-0.17	-5.77	0.89	-5.02	-1.59	0		-2.3	-1.78	0.07	-5.04	-0.06	0		0.12	0.69	2.53	-1.44	3.34	0		-2.63	-1.38	0.56	-4.75	-1.84	0
308.7	0.05	-6.89	1.87	-4.85	0.15	0		-4.36	-3.47	1.1	-5.62	-1.4	0		-2.76	-3.52	1.45	-5.47	0.2	0		-5.04	-7.37	-1.67	-6.71	-3.92	0
309.6	-3.21	-9.09	2.87	-3.22	0.36	0		-2.59	-3.02	1.09	-4.97	-3.29	0		-0.7	1.88	3.41	-4.71	2.62	0		-3.1	-2.81	0.16	-8.03	-1.71	0
310.5	-2.52	-4.93	-0.64	-6.05	0.63	0		-2.16	0.96	2.19	-3.92	-0.96	0		-0.1	3.34	1.79	-6.25	2.71	0		-6.54	-5.5	-2.71	-7.24	-4	0
311.4	-4.47	-8.99	-0.35	-7.91	-0.66	0		-2.91	-0.72	2.58	-5.54	-2.49	0		2.62	2.37	5.09	-1.58	3.07	0		-2.47	-3.44	2.79	-3.33	-1.8	0
312.3	-2.08	-10.91	-1.86	-7.84	-3.57	0		-0.78	-1.24	0.42	-6.15	-2.66	0		-1.33	2.15	-1.1	-6	-1.24	0		-3.26	-2.19	1.07	-5.51	0.58	0
313.2	-6.02	-8.19	-1.03	-7.28	0.32	0		-4.61	-2.29	0.75	-5.04	-2	0		-1.4	0.91	1.98	-4	-1.2	0		-4.26	-3.57	-1.58	-2.52	-4.32	0
314.1	-3.25	-8.76	1.46	-4.52	-0.68	0		-2.29	0.11	3.33	-4.16	-1.04	0		0.13	1.37	2	-2.15	3.91	0		-3.05	-5.36	-2.06	-6.9	-5.2	0
315	-1.25	-7.54	0.35	-6.45	0.52	0		-2.86	-3.36	2.19	-4.7	-3.72	0		-0.83	1.78	-0.06	-4.94	-0.54	0		-3.31	-3.03	-2.75	-2.64	-1.59	0
315.9	-1.34	-8.78	1.47	-7.46	-0.39	0		-1.77	-4.44	0	-6.71	-1.96	0		-1.21	0.56	-1.27	-6.55	0.87	0		-4.53	-5.38	-2.48	-7.71	-2.27	0
316.8	-3.53	-11.36	-2.91	-8.33	-0.89	0		1.36	-0.31	2.81	-1.94	0.13	0		0.78	0.74	1.77	-2.43	0.32	0		-1.67	-1.5	2.56	-3.6	-1.29	0
317.7	0.19	-7.4	4.19	-5.2	1.95	0		-0.49	-1.99	3.08	-7.02	-1.84	0		-0.82	-0.72	0.72	-4.73	-1.01	0		-4.02	-4.06	1.75	-0.71	-1.3	0
318.6	-1.32	-8.43	2.05	-3.59	-0.2	0		0.42	-0.73	4.08	-2.07	-1.22	0		0.23	0.92	5.72	-3.43	1.83	0		0.31	-3.8	5.12	-2.25	0.57	0
319.5	-1.56	-5.62	1.47	-2.37	3.29	0		-1.29	-1.94	0.18	-3.33	-0.32	0		0.62	-1.52	0.72	-5.21	0.24	0		-1.13	-2.53	2.05	-2.45	-0.15	0
320.4	-1.88	-10.85	-0.42	-5.24	-1.33	0		-2.49	-3.53	-0.31	-4.04	-1.31	0		-0.96	0.33	3.4	-4.45	-0.62	0		-6.38	-6.47	-1.27	-8.71	-3.92	0
321.3	-1.87	-10.29	-2.87	-7.04	-0.15	0		-1.02	-4.84	-0.98	-5.73	-4.52	0		3.41	-1.07	0.58	-3.33	-0.73	0		-0.16	-0.13	-0.76	-4.29	-3.65	0
322.2	0.02	-7.63	-1.27	-5.53	1.48	0		-1.28	-1.04	0.76	-6.21	-1.26	0		-2.12	2.31	2.48	-6.61	-0.46	0		-3.25	-2.41	0.22	-4.89	-3.24	0
323.1	0.14	-9.32	-1.07	-5.75	-0.5	0		1.35	-1.87	1.48	-3.68	-0.7	0		1.49	0.56	0.45	-2.38	-1.17	0		-2.68	-5.35	-2.63	-2.69	-3.76	0
324	-0.98	-5.68	3.16	-2.29	2.7	0		-1.23	0.42	-0.1	-4.43	-1.51	0		-2.44	0.74	0.51	-6.9	-1.5	0		-6.63	-4.97	0.14	-5.9	-1.66	0
324.9	-0.94	-6.91	0.02	-3.15	-0.89	0		-0.41	2.05	0.59	-0.49	-1.86	0		1.16	3	2	-3.35	2.64	0		-4.03	-2.39	-1.33	-5.79	-1.69	0
325.8	-0.44	-7.47	0.74	-4.23	-0.78	0		-3.64	-0.07	-0.31	-2.88	-2.42	0		-0.96	1.02	1.22	-2	0.46	0		-4.7	-5.1	-1.15	-5.16	-5.26	0
326.7	-3.55	-8.43	1.97	-9.15	-1.18	0		-3.95	-0.11	0.38	-6.15	-1.16	0		-2.57	0.25	-1.24	-6.12	-0.73	0		-1.46	-2.66	0.42	-3.19	-2.12	0
327.6	0.19	-5.12	1.51	-3.19	1.91	0		1.88	1.14	3.73	-0.59	-2.08	0		-0.33	-1.08	1.13	-4.5	-2.24	0		-6.5	-5.55	-2.75	-8.82	-5.54	0
328.5	-0.82	-11.45	-0.18	-6.28	2.88	0		-1.83	-3.47	1.58	-3.95	0.04	0		-1.19	-0.82	2.76	-3.78	-1.13	0		-2.29	-3.96	0.32	-2.34	-1.82	0
329.4	0.52	-8.11	1.28	-2.36	1.34	0		-1.69	0.68	1.92	-0.48	-0.74	0		-2.88	-0.76	0.85	-3.2	-2.96	0		-7.76	-8.86	-5.77	-6.8	-8.62	0
330.3	-1.74	-8.51	3.01	-3.5	1.71	0		-1.52	-3.39	-2.04	-5.23	-1.91	0		1.41	2.09	1.07	-5.11	0.86	0		-1.56	-1.8	2.74	-4.68	-0.81	0
331.2	-3.99	-8.54	-0.24	-6.17	3.18	0		-1.29	0.14	-0.8	-4.02	0.4	0		-1.09	-2.06	0.55	-7.01	1.48	0		-1.69	-4.44	-0.96	-5.6	-1.26	0
332.1	-4.61	-9.25	0.32	-7.13	-1.57	0		-5.28	-5.51	0.24	-7	-6.01	0		-2	-0.16	1.45	-6.06	-0.65	0		-6.63	-7.17	-3.31	-7.33	-3.54	0
333	0.17	-5.79	2.2	-3.82	3	0		-0.38	0.54	5.08	-4.05	-0.47	0		-1.89	0.33	4.7	-6.13	0.72	0		-4.21	-4.99	0	-4.48	-2.47	0
333.9	-1.26	-8.63	1.78	-3.83	1.02	0		-4.28	-4.09	2.2	-6.26	-2.07	0		2.05	0.85	3.22	-5.71	-0.05	0		-5.24	-4.8	-1.18	-4.41	-7.32	0
334.8	-1.65	-6.19	1.08	-3.24	2.01	0		-2.73	-1.05	-0.44	-6.88	-2.39	0		2.74	4.51	3.03	-5.44	2.74	0		-5.57	-4.23	-1	-9.31	-5.51	0
335.7	-1.81	-10.25	-0.07	-3.53	-0.5	0		-5.96	-3.9	-1.43	-8.14	-4.45	0		-0.73	-0.4	2.51	-7.18	-0.05	0		-3.62	-3.69	-1.04	-4.69	-4.14	0
336.6	-2.16	-8.79	2.42	-5.71	-1.51	0		-1.24	-0.37	2.61	-6.03	-5.05	0		-2.4	-0.07	-1.99	-5.03	-1.76	0		-7.66	-5.16	-3.26	-5.21	-2.71	0
337.5	-1.82	-6.87	0.73	-6.04	1.82	0		-2.3	-3.65	1.86	-4.97	-1.45	0		0.54	-0.47	2.99	-4.33	2.55	0		-2.11	-3.29	1.16	-1.77	-0.82	0
338.4	-0.67	-6.27	1.64	-4.56	-0.68	0		-1.25	-0.9	0.83	-3.58	-1.61	0		-2.58	-0.97	0.53	-6.75	-0.63	0		-3.81	-3.09	-1.42	-6.64	-2.93	0
339.3	-3.53	-8.23	0.25	-5.34	0.91	0		-1.28	0.29	1.2	-6.08	0.97	0		-1.44	1.82	2.15	-5.38	1	0		-3.13	-2.65	1.87	-5.31	-2.16	0
340.2	-3.81	-8.74	0.9	-6.55	0.32	0		-3.57	-2.67	2	-6.58	-1.61	0		-2.96	-1.64	0.85	-5.5	-0.89	0		-3.8	-6.45	-2.42	-4.13	-5.25	0
341.1	-3.9	-11.57	-3.87	-6.79	-1.28	0		0.84	0.33	1.54	-3.35	-0.25	0		-2.21	1.12	2.81	-6.65	0.2	0		-3.32	-4.72	1.23	-4.34	-3	0
342	2.55	-7.63	0.78	-1.72	4.5	0		0.08	-1.37	2.39	-3.45	0.06	0		-5.54	-3.37	-1.91	-7.5	-3.12	0		-6.33	-6.2	-2.7	-4.86	-4.06	0
342.9	-1.35	-9.16	0.45	-6	0.77	0		-3.42	-0.11	0.76	-4.36	-1.89	0		-0.78	1.24	-0.06	-5.84	-1.46	0		-6.75	-6.8	-3.97	-12.39	-6.26	0
343.8	-2.26	-5.33	2.53	-1.47	0.83	0		-3.92	0.16	0.94	-5.63	-3.09	0		-0.68	2.41	1.07	-7.18	-2.52	0		-4.54	-5.58	-3.04	-3.3	-3.96	0
344.7	-1.09	-8.88	-0.2	-5.23	4.39	0		-4.09	-4.25	-1.06	-9.41	-2.29	0		-3.47	-1.22	1.26	-6.11	-1.52	0		-9.18	-5.26	-1.79	-7.84	-3.62	0
345.6	-1.84	-9.57	0.93	-5.65	1.64	0		-3.05	-1.4	1.01	-3.73	2.14	0		-0.3	0.52	3.53	-4.12	1.78	0		-3.1	-3.21	-0.71	-3.44	-1.01	0
346.5	-0.32	-7.47	3.98	-5.44	0.28	0		-2.04	-4.27	0.74	-5.12	-3.81	0		-1.63	-1.78	1	-4.77	-0.29	0		-4.14	-3.7	0.7	-3.45	-3.27	0
347.4	-2.32	-9.33	0.2	-5.54	-0.8	0		-4.61	-1.75	-0.38	-4.8	-0.85	0		-2.89	0.25	1.33	-5.02	1.04	0		-7.2	-4.72	-3.23	-7.74	-6.21	0
348.3	-3.09	-9.23	-3.54	-9.21	-2.72	0		-2.95	-3.45	-2.35	-7.18	-4.09	0		-0.54	0.7	3.33	-5	1.86	0		-2.63	-0.32	2.05	-4.45	-0.6	0
349.2	-0.5	-5.16	-1.68	-3.47	1.45	0		-6.92	-0.47	0.42	-6.97	-0.22	0		-3.52	1.31	4.08	-4.85	0.78	0		-2.75	-3.27	-0.61	-4.44	-0.13	0
350.1	-2.27	-8.75	0.3	-4.83	-0.02	0		-5.9	-1.58	-0.05	-4.35	-2.04	0		-2.55	-0.59	1.79	-5.79	-0.13	0		-3.2	-4.7	-1.91	-4.98	-3.47	0
351	-5.57	-9.01	-0.48	-8.92	-0.93	0		-4.93	-1.5	0.55	-5.95	-1.97	0		1.1	3.34	4.4	-1.31	3.87	0		-4.72	-2.77	1.48	-4.37	-0.81	0
351.9	1.4	-10.07	1.56	-4.14	1.78	0		-1.44	-4	0.01	-5.65	-4.05	0		0.63	0.84	0.42	-4.84	0.03	0		-2.79	-2.27	0.37	-4.85	0.22	0
352.8	-3.63	-9.54	-0.74	-7.16	-1.51	0		-0.56	1.69	3.73	-5.96	0.09	0		-0.78	2.05	3.56	-5.92	-0.84	0		-3.86	-1.43	-0.72	-2.63	-4.76	0
353.7	-1.87	-9.6	-0.75	-6.71	0.18	0		-0.44	-4.21	0.61	-8.32	-2.05	0		-0.67	0.52	2.67	-5.46	-0.41	0		-9.09	-5.35	-2.71	-7.88	-5.63	0
354.6	-0.73	-11.72	0.3	-6.96	0.56	0		0.89	-0.52	4.4	-2.21	0.93	0		3.18	4.05	5.81	-4.7	4.42	0		-3.33	-2.72	-0.56	-5.3	-1.4	0
355.5	-3.08	-12.07	-0.97	-6.2	-1.1	0		-4.4	-4.13	0.99	-6.38	-1.91	0		0.32	1.59	3.85	-4.15	-0.36	0		-3.94	-4.19	-1.87	-6.41	-6	0
356.4	0.74	-6.8	0.33	-6.19	2.38	0		-0.76	-1.31	0.9	-3.47	0.21	0		-1.18	2.51	3.44	-2.66	2.71	0		-7.68	-5.52	-3.77	-6.26	-2.04	0
357.3	-1.43	-7.75	-0.89	-6.14	-1.32	0		-1.01	0.01	1.84	-2.94	-1.55	0		-1.53	1.65	1.68	-5.47	-0.16	0		-0.02	-2.87	-0.05	-5.9	-3.26	0
358.2	-2.77	-8.3	-4.47	-8.3	-3.85	0		-2.32	0.45	0.61	-4.96	-2.32	0		0.61	0.38	0.79	-5.42	-0.32	0		-5.68	-4.69	-3.58	-6.93	-4.08	0
359.1	-3.23	-9.15	1.37	-6.84	3.16	0		-2.78	-0.84	2.63	-1.85	-0.66	0		-5.11	-0.62	0.94	-5.03	-1.13	0		-7.32	-6.67	-3.05	-7.67	-2.83	0
360	-0.39	-6.83	1.54	-9.27	-1.59	0		-0.5	-0.4	2.82	-4.58	0.19	0		-0.3	0.23	0.46	-4.91	-2.04	0		-2.84	-1.65	-1.55	-4.88	-5.13	0
360.9	-1.5	-8.32	0.06	-8.45	-0.82	0		0.17	0.8	1.94	-1.57	-0.36	0		-1.49	-1.3	1.77	-6.09	-1.76	0		-5.78	-4.94	-1.77	-6.86	-3.72	0
361.8	1.48	-7.97	-0.28	-2.39	1.27	0		-0.07	1.03	2.49	-2.79	-2.51	0		-1.24	2.57	2.64	-7.7	-0.84	0		-3.64	-4.35	-3.59	-8.14	-3.95	0
362.7	0.01	-8.01	-1.18	-6.27	-0.74	0		-1.8	-6.36	-0.58	-6.33	-5.36	0		-0.92	-2.3	0.23	-6.09	-3.17	0		-4.67	-5.43	-2.01	-5.99	-5.17	0
363.6	-1.33	-5.7	-1.68	-7.22	3.3	0		-3.12	-3.41	0.11	-6.43	-1.98	0		-2.59	-0.65	-0.59	-3.67	-0.36	0		-5.5	-6.15	-3.5	-7.38	-6.53	0
364.5	0.16	-5.5	0.37	-2.96	1.53	0		-0.59	1.73	1.94	-6.89	-0.94	0		-1.21	1.78	2.17	-9.29	-1.1	0		-3.21	-2.57	-0.71	-4.04	-2.97	0
365.4	-3.42	-11.58	-0.15	-7.42	0.9	0		-4.04	-3.1	-1.55	-8.82	-1.91	0		-1.88	2.26	2.2	-7.31	1.35	0		-3.57	-4.3	-3.09	-8.4	-3.54	0
366.3	0.42	-8.76	1.32	-6.85	1.98	0		-3.28	-3.32	-2.89	-6.56	-1.91	0		-3.48	-0.11	0.18	-6.04	-1.83	0		-4.92	-5.51	-0.82	-5.85	-5.16	0
367.2	0.36	-6.68	-1.01	-2.77	0.64	0		-0.56	-0.84	-0.46	-3.15	0.31	0		-2.29	2.2	3.8	-5.44	0.57	0		-7.7	-2.87	-2.12	-6.76	-5.6	0
368.1	-3.62	-7.99	-1.63	-6.14	-2.2	0		-0.04	0.16	2.72	-3.44	-1.85	0		-0.26	2.5	3.31	-5.13	1.4	0		-6.64	-5.06	-3.19	-7.28	-4.53	0
369	-0.13	-6.96	-1.28	-7.07	-0.9	0		-2.34	-2.47	-1.62	-10.47	-4.68	0		1.38	2.07	1.85	-6.35	-2.82	0		-2.88	-1.01	-0.98	-6.29	-2.85	0
369.9	-0.68	-7.1	-2.09	-5.74	-0.62	0		0.12	-0.2	0.42	-4.23	-0.83	0		-2.86	-1.12	-0.51	-8.06	-2.85	0		-2.68	-4.64	-2.19	-4.69	-4.06	0
370.8	-3.65	-8.74	-0.55	-6.64	0.51	0		-2.8	-0.23	3.75	-5.57	0.6	0		-4.83	-0.31	-0.36	-7.05	-2.45	0		-7.1	-7.34	-3.2	-8.45	-4.88	0
371.7	-1.84	-12.52	-1.46	-8.25	-1.38	0		-3.67	-4.59	0.64	-7.12	-4.52	0		0.08	-1.76	2.44	-6.35	-4.4	0		-3.34	-7.03	-2.26	-6.08	-4.48	0
372.6	-1.87	-9.38	-0.85	-4.65	0.79	0		-1.78	-1.73	0.58	-3.66	-4.55	0		-0.96	-0.77	2.3	-4.31	-0.31	0		-4.79	-4.49	-0.19	-3.35	-4.85	0
373.5	2.16	-4.24	2.94	-3.16	5.58	0		1.92	3.27	2.92	-1.64	0.99	0		-1.26	2.69	3.07	-5.09	0.56	0		-6.36	-7.89	-0.44	-6.93	-5.48	0
374.4	-2.83	-8.88	-0.06	-6.37	1.08	0		-1.66	-0.5	3.48	-4.72	1.65	0		-3.38	-0.86	1.64	-7.06	-1.84	0		-4.78	-3.49	-1.97	-4.57	-2.34	0
375.3	0.69	-5.55	1.03	-5.43	4.1	0		2.13	3.78	3.26	-0.04	3.85	0		1.32	3.69	5.9	-0.91	6.14	0		-6.72	-6.03	-3.34	-7.91	-1.16	0
