# Supplementary material for: Simvastatin Sodium Salt and Fluvastatin Interact with Human Gap Junction Gamma-3 Protein
Source: PLoS One. 2016 Feb 10;11(2):e0148266. doi: 10.1371/journal.pone.0148266 (PMC4749215; doi:10.1371/journal.pone.0148266)
Supplement: S9 Dataset — (ZIP) [file pone.0148266.s010.zip › S9_Dataset/heptanol_2.xlsx]

## Sheet: heptanol
L1A1()_X	L1A1()_Y	L1A2()_X	L1A2()_Y	L1A3()_X	L1A3()_Y	L1A4()_X	L1A4()_Y	L1A5()_X	L1A5()_Y	L1A6()_X	L1A6()_Y	L2A1()_X	L2A1()_Y	L2A2()_X	L2A2()_Y	L2A3()_X	L2A3()_Y	L2A4()_X	L2A4()_Y	L2A5()_X	L2A5()_Y	L2A6()_X	L2A6()_Y	L3A1()_X	L3A1()_Y	L3A2()_X	L3A2()_Y	L3A3()_X	L3A3()_Y	L3A4()_X	L3A4()_Y	L3A5()_X	L3A5()_Y	L3A6()_X	L3A6()_Y	L4A1()_X	L4A1()_Y	L4A2()_X	L4A2()_Y	L4A3()_X	L4A3()_Y	L4A4()_X	L4A4()_Y	L4A5()_X	L4A5()_Y	L4A6()_X	L4A6()_Y	L5A1()_X	L5A1()_Y
-241.2	-1.91	-241.2	4	-241.2	-4.47	-241.2	-2.34	-241.2	-3.22	-241.2	-3.35	-241.2	-1.66	-241.2	0.7	-241.2	-3.61	-241.2	0.13	-241.2	-4.61	-241.2	-1.59	-241.2	2.12	-241.2	3.8	-241.2	0.84	-241.2	7.65	-241.2	0.92	-241.2	0.47	-241.2	-0.45	-241.2	-0.47	-241.2	-5.91	-241.2	0.74	-241.2	-2.76	-241.2	-3.22	-241.2	-0.95
-240.3	-3.58	-240.3	5.4	-240.3	-2.5	-240.3	-1.88	-240.3	-1.77	-240.3	-2.76	-240.3	-5.04	-240.3	0.06	-240.3	-2.53	-240.3	-1.19	-240.3	-2.9	-240.3	-5.03	-240.3	0.79	-240.3	3.62	-240.3	1.3	-240.3	5.72	-240.3	1.57	-240.3	0.8	-240.3	-1.02	-240.3	3.57	-240.3	-3.89	-240.3	-0.55	-240.3	-1.87	-240.3	-2.14	-240.3	-3.33
-239.4	-2.28	-239.4	6.62	-239.4	-8.24	-239.4	-3.11	-239.4	-2.9	-239.4	-4.46	-239.4	-1.88	-239.4	2.25	-239.4	-5.06	-239.4	0.79	-239.4	-3.61	-239.4	-1.33	-239.4	1.58	-239.4	3.18	-239.4	-1.45	-239.4	8.15	-239.4	-1.95	-239.4	0.29	-239.4	-0.4	-239.4	1.52	-239.4	-6.09	-239.4	-1.31	-239.4	-0.22	-239.4	-3.44	-239.4	-0.01
-238.5	-1.48	-238.5	4.74	-238.5	-7.38	-238.5	-1.62	-238.5	-3.63	-238.5	-4.12	-238.5	-0.43	-238.5	-0.23	-238.5	-6.22	-238.5	0.09	-238.5	-3.37	-238.5	-2.96	-238.5	2.98	-238.5	2.55	-238.5	-1.24	-238.5	5.81	-238.5	1.31	-238.5	0.92	-238.5	-0.84	-238.5	0.78	-238.5	-4.53	-238.5	0.5	-238.5	-0.78	-238.5	-0.51	-238.5	-1.29
-237.6	-4.36	-237.6	3.48	-237.6	-3.89	-237.6	-1.66	-237.6	-5.58	-237.6	-1.92	-237.6	-3.46	-237.6	-0.66	-237.6	-4.31	-237.6	-1.55	-237.6	-4.91	-237.6	-3.07	-237.6	-1.28	-237.6	3.03	-237.6	-0.1	-237.6	6.86	-237.6	-0.41	-237.6	0.58	-237.6	-1.05	-237.6	2.79	-237.6	-6.35	-237.6	-2.46	-237.6	-2.04	-237.6	-1.65	-237.6	0.05
-236.7	-4.07	-236.7	5.79	-236.7	-7.72	-236.7	0.94	-236.7	-2.92	-236.7	-3.96	-236.7	-5.24	-236.7	1.68	-236.7	-2.93	-236.7	1.62	-236.7	-2.32	-236.7	-1.32	-236.7	-0.35	-236.7	4.27	-236.7	1.48	-236.7	9.36	-236.7	2.28	-236.7	2.36	-236.7	-1.89	-236.7	1.11	-236.7	-6.4	-236.7	-0.41	-236.7	-2.26	-236.7	0.38	-236.7	-0.6
-235.8	-3.16	-235.8	6.22	-235.8	-5.68	-235.8	-3.06	-235.8	-3.24	-235.8	-3.92	-235.8	-3.13	-235.8	0.48	-235.8	-4.74	-235.8	-3.17	-235.8	-1.74	-235.8	-6.08	-235.8	2.26	-235.8	1.97	-235.8	-1.26	-235.8	8.03	-235.8	-0.35	-235.8	-1.97	-235.8	-1.82	-235.8	1.8	-235.8	-4.8	-235.8	-1.44	-235.8	-2.16	-235.8	-5.34	-235.8	0.63
-234.9	-0.6	-234.9	5.87	-234.9	-7.9	-234.9	-1.94	-234.9	-3.63	-234.9	-3.37	-234.9	-0.36	-234.9	0.8	-234.9	-3.45	-234.9	-3.3	-234.9	-3.85	-234.9	-2.15	-234.9	2.29	-234.9	2.2	-234.9	-0.07	-234.9	6.17	-234.9	-2.08	-234.9	1.99	-234.9	0.5	-234.9	0.77	-234.9	-5.34	-234.9	-0.99	-234.9	-4	-234.9	-1.25	-234.9	1.27
-234	-3.13	-234	4.36	-234	-5.74	-234	-2.49	-234	-3.55	-234	-3.21	-234	-0.77	-234	1.59	-234	-5.22	-234	-0.18	-234	-1.36	-234	-1.43	-234	2.84	-234	2.15	-234	-2.89	-234	8.86	-234	-0.4	-234	3.04	-234	1.04	-234	0.3	-234	-3.76	-234	0.14	-234	-3.85	-234	-0.29	-234	0.13
-233.1	-2.93	-233.1	3.7	-233.1	-6.63	-233.1	-3.07	-233.1	-4.15	-233.1	-1.67	-233.1	-2.12	-233.1	1.15	-233.1	-6.92	-233.1	0.1	-233.1	-1.54	-233.1	-0.69	-233.1	0.22	-233.1	2.3	-233.1	-1.33	-233.1	4.26	-233.1	1.83	-233.1	2.46	-233.1	-0.72	-233.1	3.22	-233.1	-4.02	-233.1	0.52	-233.1	-2.2	-233.1	1.41	-233.1	-0.04
-232.2	-1.36	-232.2	4.88	-232.2	-4.87	-232.2	-1.73	-232.2	-3.82	-232.2	-2.31	-232.2	-2.75	-232.2	0.17	-232.2	-2.71	-232.2	0.28	-232.2	-3.04	-232.2	-2.32	-232.2	1.02	-232.2	3.89	-232.2	2.4	-232.2	6.46	-232.2	0.81	-232.2	2.54	-232.2	0.6	-232.2	1.39	-232.2	-0.48	-232.2	-2.3	-232.2	-0.9	-232.2	-0.98	-232.2	-1.85
-231.3	-1.39	-231.3	4.81	-231.3	-5.2	-231.3	-1.21	-231.3	-5.27	-231.3	-3.32	-231.3	-1.47	-231.3	-0.47	-231.3	-2.43	-231.3	-0.54	-231.3	-3.12	-231.3	-3.39	-231.3	3.52	-231.3	5.39	-231.3	1.76	-231.3	4.92	-231.3	-0.53	-231.3	1.13	-231.3	-0.49	-231.3	2.01	-231.3	-4.01	-231.3	-2.68	-231.3	-1.7	-231.3	-3.12	-231.3	-0.5
-230.4	-2.67	-230.4	5.11	-230.4	-5.07	-230.4	-0.04	-230.4	-2.21	-230.4	-1.59	-230.4	-0.29	-230.4	2.02	-230.4	-4.28	-230.4	2.42	-230.4	-0.82	-230.4	-4.61	-230.4	2.45	-230.4	1.62	-230.4	-0.25	-230.4	8.15	-230.4	2.4	-230.4	0.05	-230.4	-2.06	-230.4	1.28	-230.4	-4.43	-230.4	0.76	-230.4	-3.23	-230.4	-1.58	-230.4	-3.42
-229.5	-3.37	-229.5	3.93	-229.5	-3.16	-229.5	-3.06	-229.5	-4.24	-229.5	-0.76	-229.5	-3.73	-229.5	0.03	-229.5	-4.04	-229.5	0.19	-229.5	-1.75	-229.5	-2.52	-229.5	3.26	-229.5	2.2	-229.5	-2.23	-229.5	6.63	-229.5	1.81	-229.5	0.41	-229.5	0.46	-229.5	1.5	-229.5	-5.52	-229.5	-1.23	-229.5	-1.28	-229.5	-3.01	-229.5	-0.35
-228.6	-0.85	-228.6	4.63	-228.6	-5.8	-228.6	-1.19	-228.6	-2.49	-228.6	-2.56	-228.6	1.77	-228.6	1.23	-228.6	-4.62	-228.6	-0.14	-228.6	-4.09	-228.6	-0.95	-228.6	5.78	-228.6	3.2	-228.6	-1.17	-228.6	5.18	-228.6	1.32	-228.6	0.11	-228.6	-0.78	-228.6	2.53	-228.6	-5.02	-228.6	-2.07	-228.6	-1.55	-228.6	-4.27	-228.6	-1.87
-227.7	-2.34	-227.7	5.07	-227.7	-4.65	-227.7	-2.65	-227.7	-2.25	-227.7	-1.12	-227.7	-1.87	-227.7	1.66	-227.7	-0.85	-227.7	-0.46	-227.7	-2.07	-227.7	-2.43	-227.7	2.77	-227.7	3.84	-227.7	2.8	-227.7	5.21	-227.7	1.72	-227.7	1.17	-227.7	0.34	-227.7	2.49	-227.7	-4.77	-227.7	-0.93	-227.7	-4.92	-227.7	-2.37	-227.7	-0.42
-226.8	-0.86	-226.8	3.93	-226.8	-3.24	-226.8	-0.64	-226.8	-2.53	-226.8	-4	-226.8	-2.48	-226.8	1.19	-226.8	-2.48	-226.8	2.37	-226.8	-2.06	-226.8	-3.75	-226.8	1.06	-226.8	5.4	-226.8	1.28	-226.8	6.08	-226.8	0.93	-226.8	-0.13	-226.8	1.43	-226.8	2.39	-226.8	-3.57	-226.8	-1.39	-226.8	-2.87	-226.8	-1.59	-226.8	3.41
-225.9	-2.84	-225.9	6.38	-225.9	-4.09	-225.9	-3.1	-225.9	-2.56	-225.9	-3.35	-225.9	-2.89	-225.9	1.99	-225.9	-2.98	-225.9	-1.62	-225.9	-1	-225.9	-6.54	-225.9	1.22	-225.9	4.11	-225.9	-0.65	-225.9	6.61	-225.9	2.88	-225.9	0.38	-225.9	0.64	-225.9	1.18	-225.9	-3.46	-225.9	0.64	-225.9	0.62	-225.9	-1.46	-225.9	-0.77
-225	-3.08	-225	4.57	-225	-6.09	-225	0.66	-225	-2.66	-225	-2.33	-225	-1.69	-225	0.68	-225	-4.19	-225	-1.85	-225	-1.53	-225	-0.65	-225	1.99	-225	1.88	-225	1.14	-225	4.14	-225	2.11	-225	2.37	-225	0.05	-225	2.03	-225	-4.29	-225	-2.26	-225	0.07	-225	-0.46	-225	0.9
-224.1	-2.27	-224.1	6.09	-224.1	-6.17	-224.1	-3.4	-224.1	-4.05	-224.1	-2.02	-224.1	-0.47	-224.1	2.1	-224.1	-0.97	-224.1	-1.53	-224.1	-2.26	-224.1	-3.04	-224.1	4.05	-224.1	2.42	-224.1	1.11	-224.1	4.44	-224.1	1.75	-224.1	-0.24	-224.1	-0.81	-224.1	-0.33	-224.1	-4.34	-224.1	-0.76	-224.1	-0.5	-224.1	-2.63	-224.1	-1.16
-223.2	-2.49	-223.2	6.33	-223.2	-5.67	-223.2	0.7	-223.2	-3.2	-223.2	-5.64	-223.2	0.78	-223.2	0.81	-223.2	-3.81	-223.2	2.77	-223.2	-1.25	-223.2	-4.86	-223.2	2.39	-223.2	3.67	-223.2	-2.24	-223.2	8.62	-223.2	1.81	-223.2	0.41	-223.2	-1.69	-223.2	0.78	-223.2	-4.45	-223.2	1.42	-223.2	-1.69	-223.2	0.49	-223.2	0.61
-222.3	-2.11	-222.3	5.7	-222.3	-4.65	-222.3	-1.32	-222.3	-2.12	-222.3	-4.37	-222.3	-4.03	-222.3	0.56	-222.3	-5.71	-222.3	0.11	-222.3	-1.16	-222.3	-2.05	-222.3	1.23	-222.3	1.67	-222.3	-1.3	-222.3	3.71	-222.3	1.37	-222.3	1.59	-222.3	-0.03	-222.3	0.63	-222.3	-3.27	-222.3	-0.48	-222.3	-2.23	-222.3	-2.89	-222.3	0.02
-221.4	-2.26	-221.4	4.83	-221.4	-4.85	-221.4	-1.94	-221.4	-4.23	-221.4	-5.04	-221.4	-2.49	-221.4	2.14	-221.4	-1.99	-221.4	0.35	-221.4	-0.35	-221.4	-5.34	-221.4	1.46	-221.4	5.06	-221.4	-0.23	-221.4	6.04	-221.4	2.21	-221.4	1.5	-221.4	-1.41	-221.4	3.24	-221.4	-2.04	-221.4	-2.19	-221.4	-1.28	-221.4	-2.48	-221.4	-0.8
-220.5	-2.32	-220.5	4.85	-220.5	-7.11	-220.5	-3.64	-220.5	-2.74	-220.5	-1.53	-220.5	-2.91	-220.5	1.32	-220.5	-4.54	-220.5	-1.77	-220.5	-2.76	-220.5	-4.15	-220.5	-0.55	-220.5	5.06	-220.5	0.02	-220.5	4.47	-220.5	0.38	-220.5	-0.11	-220.5	-2.92	-220.5	2.1	-220.5	-3.83	-220.5	0.09	-220.5	-0.19	-220.5	-0.96	-220.5	-1.2
-219.6	1.29	-219.6	7.76	-219.6	-4.54	-219.6	-0.67	-219.6	1.31	-219.6	-3.08	-219.6	-0.69	-219.6	3.79	-219.6	-2.19	-219.6	0.53	-219.6	-1.45	-219.6	-2.65	-219.6	1.66	-219.6	4.49	-219.6	0.22	-219.6	4.56	-219.6	-0.84	-219.6	1.24	-219.6	-3.5	-219.6	-0.01	-219.6	-3.1	-219.6	-3.99	-219.6	-2.18	-219.6	-4.16	-219.6	-2.86
-218.7	-4.96	-218.7	5.99	-218.7	-4.27	-218.7	-1.18	-218.7	-3.09	-218.7	-5	-218.7	-2.46	-218.7	1.06	-218.7	-4.67	-218.7	-0.96	-218.7	-3.52	-218.7	-4.95	-218.7	2.35	-218.7	2.18	-218.7	-1.3	-218.7	4.78	-218.7	-0.97	-218.7	0.81	-218.7	-1.13	-218.7	2.2	-218.7	-5.07	-218.7	-1.86	-218.7	-1.39	-218.7	-2.81	-218.7	0.47
-217.8	-1.6	-217.8	4.07	-217.8	-6.86	-217.8	-4.32	-217.8	-1.98	-217.8	-1.88	-217.8	-2.46	-217.8	1.84	-217.8	-3.43	-217.8	-2.72	-217.8	-1.9	-217.8	-2.89	-217.8	2.72	-217.8	2.6	-217.8	0.47	-217.8	5.49	-217.8	-0.16	-217.8	0.21	-217.8	-1.07	-217.8	-0.88	-217.8	-3.85	-217.8	-1.99	-217.8	-1.62	-217.8	-2.47	-217.8	-1.78
-216.9	-2.34	-216.9	4.02	-216.9	-6.65	-216.9	-2.06	-216.9	-4.66	-216.9	-4.29	-216.9	-2.6	-216.9	2.4	-216.9	-2.54	-216.9	0.61	-216.9	-1.45	-216.9	-3.77	-216.9	0.26	-216.9	3.51	-216.9	2.33	-216.9	6.63	-216.9	2.54	-216.9	0.62	-216.9	-0.8	-216.9	1.83	-216.9	-2.35	-216.9	-1.57	-216.9	0.35	-216.9	-1.83	-216.9	0.49
-216	-2.38	-216	4.6	-216	-2.71	-216	-2.24	-216	-2.9	-216	-0.8	-216	-0.29	-216	2.16	-216	-3.51	-216	0.15	-216	0.68	-216	-4.39	-216	0.71	-216	3.55	-216	0.56	-216	5.24	-216	1.48	-216	1.55	-216	-0.85	-216	1.91	-216	-3.35	-216	-0.58	-216	-1.27	-216	1.15	-216	0.74
-215.1	-5.21	-215.1	4.83	-215.1	-5.54	-215.1	-0.14	-215.1	-3.78	-215.1	-4.32	-215.1	-2.96	-215.1	0.4	-215.1	-4.63	-215.1	1.06	-215.1	-2.98	-215.1	-3.02	-215.1	-1.45	-215.1	1.23	-215.1	-2.17	-215.1	6.56	-215.1	-0.75	-215.1	-0.09	-215.1	-1.13	-215.1	-0.78	-215.1	-4.99	-215.1	-0.3	-215.1	-0.03	-215.1	-2.35	-215.1	1.2
-214.2	-1.1	-214.2	2.7	-214.2	-3.27	-214.2	0.74	-214.2	-4.03	-214.2	-4.69	-214.2	-1.83	-214.2	1.01	-214.2	-1.67	-214.2	1.44	-214.2	-6.24	-214.2	-2.8	-214.2	1.3	-214.2	3.08	-214.2	-0.62	-214.2	5.7	-214.2	-0.55	-214.2	0.02	-214.2	-0.79	-214.2	2.03	-214.2	-3.85	-214.2	0.13	-214.2	-2.07	-214.2	-3.19	-214.2	-0.66
-213.3	-0.59	-213.3	9.06	-213.3	-3	-213.3	-2.27	-213.3	-3.77	-213.3	-3.14	-213.3	1.31	-213.3	3.11	-213.3	-0.99	-213.3	-1.09	-213.3	-1.84	-213.3	-5.66	-213.3	2.28	-213.3	1.74	-213.3	0.05	-213.3	4.78	-213.3	0.62	-213.3	-1.68	-213.3	-1.17	-213.3	0.33	-213.3	-4.67	-213.3	-1.24	-213.3	-0.14	-213.3	-1.71	-213.3	-0.92
-212.4	-3.84	-212.4	4.09	-212.4	-4.77	-212.4	-0.72	-212.4	-2.79	-212.4	-5.77	-212.4	-1.23	-212.4	-0.02	-212.4	-2.54	-212.4	-2.61	-212.4	-2.51	-212.4	-6.13	-212.4	1.85	-212.4	2.4	-212.4	-0.74	-212.4	3.71	-212.4	0.53	-212.4	-0.5	-212.4	0.66	-212.4	2.02	-212.4	-5.83	-212.4	0.57	-212.4	-4.47	-212.4	-1.73	-212.4	1.84
-211.5	-2.84	-211.5	6.55	-211.5	-5.53	-211.5	-1.27	-211.5	-1.82	-211.5	-4.04	-211.5	-3.27	-211.5	0.26	-211.5	-3.15	-211.5	-1.35	-211.5	-3.77	-211.5	-2.02	-211.5	0.18	-211.5	3.35	-211.5	-1.41	-211.5	5.52	-211.5	0.59	-211.5	2.64	-211.5	-2.72	-211.5	1.94	-211.5	-5.27	-211.5	-1.25	-211.5	0.66	-211.5	-0.99	-211.5	0.02
-210.6	-3.84	-210.6	6.66	-210.6	-6.8	-210.6	-3.01	-210.6	-3.44	-210.6	-1.93	-210.6	-2.23	-210.6	3.47	-210.6	-4.29	-210.6	-3.54	-210.6	-0.83	-210.6	-4.9	-210.6	0.44	-210.6	1.55	-210.6	-1.4	-210.6	2.73	-210.6	1.94	-210.6	-1.35	-210.6	-1.12	-210.6	0.09	-210.6	-5.52	-210.6	-3.42	-210.6	-1.58	-210.6	-0.98	-210.6	-1
-209.7	-3.2	-209.7	7.09	-209.7	-4.52	-209.7	-0.86	-209.7	-1.59	-209.7	-6.42	-209.7	-2.56	-209.7	3.63	-209.7	-2.27	-209.7	0.44	-209.7	-2.48	-209.7	-6.57	-209.7	1.62	-209.7	4.81	-209.7	-0.32	-209.7	5.07	-209.7	0.11	-209.7	0.09	-209.7	-1.1	-209.7	1.53	-209.7	-5.61	-209.7	-1.45	-209.7	-2.33	-209.7	-1.74	-209.7	-0.96
-208.8	-4.33	-208.8	4.52	-208.8	-4.06	-208.8	-2.53	-208.8	-1.32	-208.8	-4.21	-208.8	0.18	-208.8	1.05	-208.8	-1.89	-208.8	2.06	-208.8	0.56	-208.8	-3.14	-208.8	2.02	-208.8	4.69	-208.8	1.73	-208.8	5.73	-208.8	1.36	-208.8	2.28	-208.8	1.13	-208.8	-0.29	-208.8	-3.45	-208.8	-0.9	-208.8	0.85	-208.8	-0.98	-208.8	1.36
-207.9	-1.16	-207.9	3.86	-207.9	-2.51	-207.9	-0.62	-207.9	-2.41	-207.9	-2.86	-207.9	-3.36	-207.9	2.79	-207.9	-0.69	-207.9	1.5	-207.9	-1.55	-207.9	-3.87	-207.9	1.1	-207.9	2.42	-207.9	1.52	-207.9	4.79	-207.9	0.14	-207.9	-0.73	-207.9	-1.12	-207.9	0.4	-207.9	-4.41	-207.9	-1.43	-207.9	-3.32	-207.9	-1.13	-207.9	-0.27
-207	-2.96	-207	7.25	-207	-4.54	-207	-1.37	-207	-1.86	-207	-1.47	-207	-2.34	-207	1.85	-207	-2.12	-207	0.28	-207	-2.14	-207	-0.82	-207	1.72	-207	2.82	-207	1.62	-207	7.09	-207	0.41	-207	2.08	-207	0.04	-207	-0.78	-207	-3.94	-207	0.49	-207	0.2	-207	-1.53	-207	-0.05
-206.1	-2.54	-206.1	2.39	-206.1	-1.73	-206.1	-2.95	-206.1	-4.36	-206.1	-2.67	-206.1	-1.7	-206.1	2.31	-206.1	-1.79	-206.1	-2.09	-206.1	-4.44	-206.1	-2.04	-206.1	2.67	-206.1	4.53	-206.1	-1.4	-206.1	4.28	-206.1	-1.64	-206.1	0.74	-206.1	0.05	-206.1	1.57	-206.1	-3.37	-206.1	0.46	-206.1	-2.72	-206.1	-1.92	-206.1	0.02
-205.2	-1.01	-205.2	2.95	-205.2	-0.21	-205.2	0.16	-205.2	-3.82	-205.2	-3.37	-205.2	-1.7	-205.2	3.39	-205.2	0.26	-205.2	-1.41	-205.2	0.46	-205.2	-4.69	-205.2	-0.21	-205.2	3.66	-205.2	1.56	-205.2	5.1	-205.2	4.28	-205.2	-1.73	-205.2	-0.91	-205.2	-0.62	-205.2	-4.31	-205.2	0.35	-205.2	0.2	-205.2	-2.63	-205.2	-1.09
-204.3	-3.64	-204.3	5.31	-204.3	-5.94	-204.3	-1.78	-204.3	0.49	-204.3	-1.84	-204.3	-0.86	-204.3	2.92	-204.3	-2.1	-204.3	2.12	-204.3	1.87	-204.3	-1.88	-204.3	2.08	-204.3	3.63	-204.3	0.59	-204.3	8.22	-204.3	2.99	-204.3	3.53	-204.3	-0.57	-204.3	1.08	-204.3	-4.93	-204.3	-0.32	-204.3	-2.3	-204.3	-0.38	-204.3	-0.69
-203.4	-3.91	-203.4	3.56	-203.4	-5.07	-203.4	-3.63	-203.4	-4.46	-203.4	-3.68	-203.4	-4.78	-203.4	0.08	-203.4	-4.31	-203.4	-1.21	-203.4	-0.72	-203.4	-4.25	-203.4	-1.36	-203.4	3.71	-203.4	-1.04	-203.4	2.68	-203.4	2.78	-203.4	-1.05	-203.4	0.63	-203.4	2.39	-203.4	-2.75	-203.4	-2.26	-203.4	-0.36	-203.4	-2.53	-203.4	-0.33
-202.5	-3.56	-202.5	5.12	-202.5	-3.6	-202.5	-3.71	-202.5	-2.94	-202.5	-3.02	-202.5	-1.87	-202.5	0.16	-202.5	-2.63	-202.5	-1.1	-202.5	-2.73	-202.5	-2.52	-202.5	1.7	-202.5	0.53	-202.5	1.07	-202.5	4.69	-202.5	1.56	-202.5	-0.95	-202.5	-1.73	-202.5	0.54	-202.5	-2.07	-202.5	-1.34	-202.5	-1.56	-202.5	-1.61	-202.5	0.36
-201.6	-1.84	-201.6	4.53	-201.6	-4.48	-201.6	1.01	-201.6	-3.54	-201.6	-5.37	-201.6	-3.76	-201.6	0.61	-201.6	-3.24	-201.6	3.48	-201.6	-1.83	-201.6	-3.53	-201.6	0.31	-201.6	3.14	-201.6	-1.79	-201.6	7.58	-201.6	2.08	-201.6	0.77	-201.6	-0.48	-201.6	-0.02	-201.6	-5.34	-201.6	-2.16	-201.6	1.46	-201.6	-0.71	-201.6	0.03
-200.7	-4.33	-200.7	2.35	-200.7	-3.54	-200.7	-1.98	-200.7	-0.88	-200.7	-1.74	-200.7	-4.03	-200.7	1.73	-200.7	-3.5	-200.7	1.87	-200.7	0.16	-200.7	-4.14	-200.7	1.13	-200.7	2.46	-200.7	-1.54	-200.7	6.38	-200.7	1.56	-200.7	0.4	-200.7	0.47	-200.7	0.25	-200.7	-2.65	-200.7	-2.45	-200.7	-3.37	-200.7	-5.07	-200.7	-1.14
-199.8	-3.09	-199.8	5.11	-199.8	-4.68	-199.8	-1.29	-199.8	0.41	-199.8	-0.36	-199.8	-1.97	-199.8	1.3	-199.8	-3.86	-199.8	-1.57	-199.8	-2.09	-199.8	-4.13	-199.8	1.16	-199.8	3.44	-199.8	0.16	-199.8	5.47	-199.8	0.77	-199.8	0.55	-199.8	-1.1	-199.8	2.67	-199.8	-3.28	-199.8	0.32	-199.8	-3.14	-199.8	-1.62	-199.8	-1.39
-198.9	-1.4	-198.9	6.94	-198.9	-5.22	-198.9	-3.59	-198.9	-1.36	-198.9	-2.42	-198.9	-2.32	-198.9	3.9	-198.9	-2.42	-198.9	1.06	-198.9	-0.13	-198.9	-3.23	-198.9	-1.55	-198.9	3.8	-198.9	0.61	-198.9	6.68	-198.9	1.92	-198.9	-0.69	-198.9	-3.14	-198.9	0.57	-198.9	-4.03	-198.9	-1.43	-198.9	0.2	-198.9	-1.87	-198.9	-2.25
-198	-2.12	-198	2.34	-198	-3.13	-198	-0.48	-198	-3.34	-198	-2.95	-198	-1.02	-198	1.47	-198	-5.86	-198	1.06	-198	-1.71	-198	-2.09	-198	1.54	-198	3.3	-198	-2.73	-198	3.49	-198	3.12	-198	0.62	-198	-1.83	-198	-0.07	-198	-1.95	-198	-3.43	-198	-0.01	-198	-1.47	-198	1.38
-197.1	-1.8	-197.1	2.75	-197.1	-3.24	-197.1	2.52	-197.1	-2.57	-197.1	-1.75	-197.1	0.12	-197.1	1.19	-197.1	-2.05	-197.1	2.46	-197.1	-5.19	-197.1	-2.94	-197.1	2.79	-197.1	3.35	-197.1	-0.66	-197.1	5.43	-197.1	1.87	-197.1	2.48	-197.1	-1.13	-197.1	3.18	-197.1	-3.04	-197.1	0.51	-197.1	-0.95	-197.1	-2.09	-197.1	-0.41
-196.2	-0.36	-196.2	4	-196.2	-2.98	-196.2	0.55	-196.2	-0.91	-196.2	-2.42	-196.2	-1.05	-196.2	2.17	-196.2	-0.46	-196.2	-0.93	-196.2	-0.89	-196.2	-2.44	-196.2	1.94	-196.2	2.76	-196.2	2.38	-196.2	2	-196.2	3.19	-196.2	2.57	-196.2	-2.49	-196.2	1.09	-196.2	-2.33	-196.2	-1.81	-196.2	-0.41	-196.2	-2.74	-196.2	-0.12
-195.3	-2.68	-195.3	5.21	-195.3	-3.76	-195.3	0.58	-195.3	-1.27	-195.3	-4.85	-195.3	-0.69	-195.3	1.66	-195.3	-1.92	-195.3	0.26	-195.3	-2.11	-195.3	-1.8	-195.3	1.25	-195.3	1.72	-195.3	1.62	-195.3	5.35	-195.3	2.25	-195.3	0.38	-195.3	-2.19	-195.3	-0.28	-195.3	-1.79	-195.3	0.02	-195.3	-1.13	-195.3	-1.02	-195.3	-1.75
-194.4	-0.54	-194.4	5.36	-194.4	-4.32	-194.4	-1.38	-194.4	-2.41	-194.4	-4.05	-194.4	-0.58	-194.4	1.31	-194.4	-5.51	-194.4	0.91	-194.4	-1.69	-194.4	-2.67	-194.4	2.95	-194.4	1.63	-194.4	-1.37	-194.4	6.17	-194.4	0.93	-194.4	-0.93	-194.4	-1.11	-194.4	-0.07	-194.4	-4.95	-194.4	-1.9	-194.4	0.61	-194.4	-0.95	-194.4	-1.94
-193.5	-1.1	-193.5	3.75	-193.5	-6.77	-193.5	-1.73	-193.5	-3.3	-193.5	-5.76	-193.5	-2.38	-193.5	1.51	-193.5	-4.23	-193.5	0.94	-193.5	-4.31	-193.5	-3.68	-193.5	1.06	-193.5	2.4	-193.5	0.64	-193.5	6.38	-193.5	-0.96	-193.5	-0.27	-193.5	-1.67	-193.5	1.99	-193.5	-2.66	-193.5	-0.42	-193.5	0.86	-193.5	-1.27	-193.5	1.32
-192.6	-2.6	-192.6	2.92	-192.6	-3.09	-192.6	-0.06	-192.6	-3.32	-192.6	-3.34	-192.6	-1.83	-192.6	1.07	-192.6	-4.68	-192.6	-0.23	-192.6	-1.88	-192.6	-4.8	-192.6	0.59	-192.6	4.03	-192.6	-2.75	-192.6	5.22	-192.6	0.72	-192.6	0.35	-192.6	0.09	-192.6	1.54	-192.6	-4.43	-192.6	-0.44	-192.6	-0.42	-192.6	-2.4	-192.6	-1.55
-191.7	-1.58	-191.7	3.75	-191.7	-3.5	-191.7	-1.46	-191.7	-2.31	-191.7	-0.61	-191.7	-0.16	-191.7	2.87	-191.7	-1.89	-191.7	0.06	-191.7	-0.35	-191.7	-2.53	-191.7	2.63	-191.7	3.82	-191.7	0.85	-191.7	4.5	-191.7	0.39	-191.7	-0.46	-191.7	2.04	-191.7	0.72	-191.7	-3.12	-191.7	0.2	-191.7	-1.82	-191.7	-3.25	-191.7	1.74
-190.8	-1.16	-190.8	3.99	-190.8	-3.63	-190.8	0.99	-190.8	-2.32	-190.8	-2.36	-190.8	-2.22	-190.8	3.64	-190.8	-3.1	-190.8	1.53	-190.8	-3.61	-190.8	-2.08	-190.8	-0.07	-190.8	3.94	-190.8	-0.63	-190.8	4.84	-190.8	0.78	-190.8	0.64	-190.8	0.14	-190.8	1.35	-190.8	-2.66	-190.8	0.6	-190.8	-0.21	-190.8	-0.39	-190.8	1.71
-189.9	-1.52	-189.9	3.38	-189.9	-4.55	-189.9	-2.58	-189.9	-1.73	-189.9	-2.45	-189.9	-3.2	-189.9	-0.42	-189.9	-3.39	-189.9	2.07	-189.9	-2.33	-189.9	-1.58	-189.9	0.28	-189.9	3.59	-189.9	0.46	-189.9	4.55	-189.9	-0.55	-189.9	0.57	-189.9	-1.2	-189.9	2.77	-189.9	-4.85	-189.9	-1.35	-189.9	-1.44	-189.9	-2.59	-189.9	-2.86
-189	-0.64	-189	4.09	-189	-2.42	-189	1.69	-189	-3.1	-189	-2.07	-189	0.48	-189	-1.39	-189	-0.89	-189	2.48	-189	-3.73	-189	-1.82	-189	-0.21	-189	0.26	-189	1.39	-189	5.55	-189	-0.43	-189	-0.47	-189	-3.1	-189	0.05	-189	-3.24	-189	-0.12	-189	1.54	-189	-3.17	-189	-0.48
-188.1	-0.58	-188.1	3.41	-188.1	-6.8	-188.1	-2.61	-188.1	-4.63	-188.1	-2.15	-188.1	-1.95	-188.1	1.02	-188.1	-3.47	-188.1	0.53	-188.1	-3.04	-188.1	-1.78	-188.1	3.15	-188.1	4.29	-188.1	0.13	-188.1	5.33	-188.1	1.21	-188.1	2.16	-188.1	0.62	-188.1	0.17	-188.1	-2.49	-188.1	0.52	-188.1	-2.05	-188.1	-1.45	-188.1	-1.37
-187.2	-0.81	-187.2	2.45	-187.2	-4.91	-187.2	1.24	-187.2	-2.24	-187.2	1.49	-187.2	-1.38	-187.2	-1.13	-187.2	-3.81	-187.2	2.35	-187.2	-2.43	-187.2	-2.4	-187.2	-0.6	-187.2	4.08	-187.2	-1.63	-187.2	4.7	-187.2	2.04	-187.2	-1.64	-187.2	-1.47	-187.2	2.38	-187.2	-3.61	-187.2	0.24	-187.2	-1.79	-187.2	-3.59	-187.2	1.66
-186.3	-2.22	-186.3	4.78	-186.3	-4.05	-186.3	-4.44	-186.3	-2.04	-186.3	-3.91	-186.3	-1.05	-186.3	0.07	-186.3	-1.12	-186.3	-2.36	-186.3	-0.28	-186.3	-2.69	-186.3	-0.14	-186.3	2.6	-186.3	-0.96	-186.3	5.7	-186.3	1.34	-186.3	-0.32	-186.3	-1.55	-186.3	0.75	-186.3	-5.75	-186.3	0.69	-186.3	-0.78	-186.3	-2.3	-186.3	-0.27
-185.4	-2.67	-185.4	6.02	-185.4	-4.25	-185.4	-1.72	-185.4	-3.38	-185.4	-2.73	-185.4	-2.55	-185.4	1.16	-185.4	-3.7	-185.4	-1.53	-185.4	0.95	-185.4	-3.12	-185.4	1.61	-185.4	4.66	-185.4	-1.4	-185.4	4.1	-185.4	1.84	-185.4	0.31	-185.4	-0.91	-185.4	0.39	-185.4	-4.29	-185.4	-0.27	-185.4	-0.02	-185.4	-1.85	-185.4	-2.76
-184.5	-3.59	-184.5	3.72	-184.5	-1.91	-184.5	0.79	-184.5	-2.14	-184.5	-4.79	-184.5	0.24	-184.5	1.58	-184.5	-2.57	-184.5	1.24	-184.5	0.09	-184.5	-4.65	-184.5	3.47	-184.5	4.81	-184.5	0.43	-184.5	5.35	-184.5	0.48	-184.5	-2.57	-184.5	-0.21	-184.5	2.28	-184.5	-2.56	-184.5	-0.49	-184.5	-1.9	-184.5	-2.52	-184.5	0.66
-183.6	-2.64	-183.6	2.51	-183.6	-3.04	-183.6	0.68	-183.6	-1.69	-183.6	-3.76	-183.6	0.49	-183.6	0.01	-183.6	-3.47	-183.6	-0.95	-183.6	-3.77	-183.6	-5.4	-183.6	2.28	-183.6	1.86	-183.6	-1.06	-183.6	2.54	-183.6	-0.02	-183.6	-1.64	-183.6	-0.7	-183.6	-0.49	-183.6	-3.54	-183.6	-0.21	-183.6	-1.37	-183.6	-3.2	-183.6	-1.94
-182.7	-0.72	-182.7	4.45	-182.7	-5.91	-182.7	-0.9	-182.7	-0.98	-182.7	1.35	-182.7	-0.12	-182.7	-0.64	-182.7	-2.1	-182.7	0.92	-182.7	-1.67	-182.7	-0.57	-182.7	0.65	-182.7	2.61	-182.7	1.93	-182.7	3.1	-182.7	-0.72	-182.7	1.64	-182.7	-2.3	-182.7	0.4	-182.7	-2.8	-182.7	-1.39	-182.7	0.2	-182.7	0.33	-182.7	-1.38
-181.8	-1.42	-181.8	2.61	-181.8	-2.37	-181.8	1.71	-181.8	-1.94	-181.8	-4.17	-181.8	-1.46	-181.8	0.5	-181.8	-2.38	-181.8	2.38	-181.8	-0.22	-181.8	-3.9	-181.8	0.82	-181.8	3.94	-181.8	0.43	-181.8	6.12	-181.8	-0.01	-181.8	-1.61	-181.8	-2.53	-181.8	1.32	-181.8	-2.86	-181.8	-0.72	-181.8	-1.96	-181.8	-2.63	-181.8	-2.16
-180.9	0.19	-180.9	4.23	-180.9	-3.71	-180.9	-4.7	-180.9	-3.01	-180.9	-1.26	-180.9	-1.45	-180.9	-0.54	-180.9	-2.15	-180.9	-2.71	-180.9	-4.14	-180.9	-2.98	-180.9	0.55	-180.9	2.57	-180.9	1.75	-180.9	4.97	-180.9	-0.17	-180.9	-2.22	-180.9	-0.48	-180.9	0.77	-180.9	-2.04	-180.9	-1.65	-180.9	-2.44	-180.9	-3.72	-180.9	-1.25
-180	-1.4	-180	2.5	-180	-2.27	-180	-1.43	-180	-2.05	-180	-2.57	-180	-2.45	-180	0.21	-180	-2.27	-180	-1.01	-180	-1.86	-180	-0.64	-180	-1.55	-180	3.74	-180	0.96	-180	3.6	-180	0.95	-180	1.42	-180	-2.45	-180	-0.32	-180	-2.17	-180	1.67	-180	-1.65	-180	-0.51	-180	-0.08
-179.1	-1.42	-179.1	1.75	-179.1	-4.41	-179.1	-2.22	-179.1	-5.04	-179.1	-2.39	-179.1	-2.22	-179.1	-1.36	-179.1	-2.67	-179.1	0.23	-179.1	-2.37	-179.1	-2.83	-179.1	1.04	-179.1	3.08	-179.1	-0.76	-179.1	5.65	-179.1	-1.12	-179.1	-1.18	-179.1	1.92	-179.1	2.37	-179.1	-3.62	-179.1	0.3	-179.1	-2.23	-179.1	-1.47	-179.1	1.23
-178.2	-1.26	-178.2	4.23	-178.2	-4.33	-178.2	-0.64	-178.2	-2.77	-178.2	-3.93	-178.2	-0.78	-178.2	0.22	-178.2	-1.75	-178.2	-0.22	-178.2	-0.07	-178.2	-3.75	-178.2	2.02	-178.2	2.18	-178.2	1.62	-178.2	5.35	-178.2	0.91	-178.2	-2.13	-178.2	1.27	-178.2	1.04	-178.2	-4.41	-178.2	-0.4	-178.2	-1.51	-178.2	-3.21	-178.2	0.24
-177.3	0.23	-177.3	4.26	-177.3	-3.21	-177.3	-0.55	-177.3	-4.15	-177.3	-2.02	-177.3	-0.37	-177.3	-0.37	-177.3	-3.53	-177.3	-0.71	-177.3	-1.56	-177.3	-3.11	-177.3	2.4	-177.3	3.47	-177.3	-0.42	-177.3	3.91	-177.3	-3.31	-177.3	2.9	-177.3	1.05	-177.3	1.44	-177.3	-2.98	-177.3	-0.65	-177.3	-4.79	-177.3	0.25	-177.3	1.28
-176.4	-2.43	-176.4	5.09	-176.4	-2.34	-176.4	0.29	-176.4	-2	-176.4	-3.08	-176.4	-2.78	-176.4	-0.26	-176.4	-1.41	-176.4	0.7	-176.4	0.34	-176.4	-0.86	-176.4	-0.87	-176.4	4.42	-176.4	0.59	-176.4	3.78	-176.4	1.97	-176.4	0.55	-176.4	-2.19	-176.4	1.37	-176.4	-2.11	-176.4	0.67	-176.4	-0.57	-176.4	-0.9	-176.4	0.28
-175.5	-0.76	-175.5	3.56	-175.5	-1.24	-175.5	0.28	-175.5	-0.67	-175.5	-4.31	-175.5	-0.84	-175.5	0.13	-175.5	-3.46	-175.5	1.85	-175.5	-0.7	-175.5	-2.61	-175.5	0.25	-175.5	1.28	-175.5	-3.19	-175.5	6.15	-175.5	0.72	-175.5	-0.71	-175.5	-2.12	-175.5	-0.27	-175.5	-5.25	-175.5	0.43	-175.5	-1.53	-175.5	-0.87	-175.5	-1.27
-174.6	-1.64	-174.6	3.54	-174.6	-5.25	-174.6	-3.59	-174.6	-0.5	-174.6	-0.95	-174.6	0.04	-174.6	1.57	-174.6	-1.95	-174.6	-0.01	-174.6	-1.82	-174.6	-1.15	-174.6	-0.05	-174.6	2.78	-174.6	0.8	-174.6	5.32	-174.6	1.91	-174.6	0.1	-174.6	-0.9	-174.6	-0.08	-174.6	-6.96	-174.6	-1.58	-174.6	-0.43	-174.6	0.73	-174.6	-1.1
-173.7	-3.1	-173.7	3.2	-173.7	-3.76	-173.7	-0.69	-173.7	-3.13	-173.7	-0.99	-173.7	-1.95	-173.7	0.51	-173.7	-1.44	-173.7	1.04	-173.7	-3.56	-173.7	-0.86	-173.7	0.86	-173.7	1.83	-173.7	0.25	-173.7	5.38	-173.7	0.39	-173.7	-1.86	-173.7	-1.86	-173.7	-0.49	-173.7	-3.65	-173.7	-0.9	-173.7	-1.32	-173.7	-3.18	-173.7	1.2
-172.8	-2.06	-172.8	1.88	-172.8	-4.18	-172.8	-2.46	-172.8	-3.55	-172.8	-3.69	-172.8	-1.14	-172.8	-0.69	-172.8	-2.45	-172.8	0.77	-172.8	-3.43	-172.8	-2.54	-172.8	-0.3	-172.8	3.07	-172.8	-0.65	-172.8	5.09	-172.8	0.47	-172.8	0.46	-172.8	-3.48	-172.8	0.44	-172.8	-2.34	-172.8	-1.01	-172.8	-0.04	-172.8	1.32	-172.8	-2.29
-171.9	-1.9	-171.9	4.78	-171.9	-4.37	-171.9	-1.48	-171.9	-1.85	-171.9	-3.42	-171.9	-0.45	-171.9	1.97	-171.9	-2.91	-171.9	1.93	-171.9	-1.17	-171.9	-2.16	-171.9	1	-171.9	3.48	-171.9	-0.51	-171.9	6.13	-171.9	0.41	-171.9	1.26	-171.9	-2.1	-171.9	3.01	-171.9	-1.79	-171.9	0.3	-171.9	-3.44	-171.9	-2.39	-171.9	0.98
-171	-1.98	-171	6.15	-171	-2.44	-171	-4.06	-171	-2.09	-171	-4.1	-171	-0.71	-171	1.58	-171	-2.94	-171	-0.14	-171	-2.13	-171	-3.63	-171	0.58	-171	2.43	-171	0.31	-171	4.53	-171	-0.72	-171	-1.03	-171	-1.62	-171	0.71	-171	-2.66	-171	-0.7	-171	-0.68	-171	-2.26	-171	0.36
-170.1	-2.52	-170.1	5.15	-170.1	-2.67	-170.1	-0.74	-170.1	-2.39	-170.1	0.84	-170.1	-2.65	-170.1	1.71	-170.1	-4.15	-170.1	-1.97	-170.1	-0.43	-170.1	-0.71	-170.1	2.52	-170.1	4.19	-170.1	-0.14	-170.1	3.09	-170.1	-0.57	-170.1	-1.59	-170.1	-0.24	-170.1	-0.18	-170.1	-1.2	-170.1	-1.19	-170.1	-0.09	-170.1	-0.37	-170.1	-0.22
-169.2	-0.62	-169.2	2.96	-169.2	-2.87	-169.2	-2.5	-169.2	-0.71	-169.2	-2.06	-169.2	-1.89	-169.2	0.3	-169.2	-2.2	-169.2	-1.14	-169.2	-1.71	-169.2	-4.52	-169.2	1.14	-169.2	2.61	-169.2	-0.07	-169.2	4.7	-169.2	-0.85	-169.2	-3.45	-169.2	-0.61	-169.2	-1.55	-169.2	-1.98	-169.2	-1.79	-169.2	-2.48	-169.2	-2.76	-169.2	0.8
-168.3	-0.46	-168.3	3	-168.3	-4.61	-168.3	-0.53	-168.3	-1.48	-168.3	-3.58	-168.3	-2.94	-168.3	1.92	-168.3	-2.17	-168.3	-0.43	-168.3	-0.64	-168.3	-2.74	-168.3	-1.2	-168.3	3.83	-168.3	0.53	-168.3	4.83	-168.3	2.57	-168.3	-1.26	-168.3	-3.51	-168.3	0.41	-168.3	-3.43	-168.3	-0.59	-168.3	1.25	-168.3	-3.5	-168.3	-0.98
-167.4	-2.93	-167.4	3.97	-167.4	-3.27	-167.4	-1.51	-167.4	-3.41	-167.4	-2.7	-167.4	-3.85	-167.4	0.81	-167.4	-3.72	-167.4	-1.73	-167.4	-1.42	-167.4	-1.97	-167.4	-1.38	-167.4	3.01	-167.4	0.08	-167.4	4.2	-167.4	-0.39	-167.4	-3.02	-167.4	-0.19	-167.4	0.33	-167.4	-2.82	-167.4	-0.17	-167.4	-1.54	-167.4	-2.75	-167.4	-2.56
-166.5	-1.49	-166.5	1.98	-166.5	-3.94	-166.5	-1.15	-166.5	-0.78	-166.5	-1.9	-166.5	-1.94	-166.5	1.47	-166.5	-3.62	-166.5	-0.76	-166.5	-1.07	-166.5	-2.97	-166.5	1.51	-166.5	3.19	-166.5	-1.33	-166.5	5.06	-166.5	2.63	-166.5	2.19	-166.5	-1.28	-166.5	1.25	-166.5	-2.52	-166.5	-1.91	-166.5	2.71	-166.5	0.37	-166.5	-2.21
-165.6	-2.96	-165.6	4.87	-165.6	-5.32	-165.6	-3.93	-165.6	-0.71	-165.6	0.33	-165.6	-1.56	-165.6	2.38	-165.6	-3.27	-165.6	-0.25	-165.6	-2.48	-165.6	-0.01	-165.6	-0.27	-165.6	1.83	-165.6	-0.5	-165.6	2.4	-165.6	0.93	-165.6	1.44	-165.6	-2.24	-165.6	1.08	-165.6	-3.51	-165.6	0.28	-165.6	-1.64	-165.6	-0.59	-165.6	-1.16
-164.7	-4.05	-164.7	2.13	-164.7	-4.44	-164.7	-3.29	-164.7	-1.01	-164.7	-1.22	-164.7	-1.15	-164.7	-1.38	-164.7	-1.37	-164.7	-3.12	-164.7	-1.86	-164.7	-1.44	-164.7	1.81	-164.7	0.61	-164.7	-1	-164.7	4.33	-164.7	2.49	-164.7	2.53	-164.7	-0.82	-164.7	-1.71	-164.7	-4.99	-164.7	0.22	-164.7	-2.72	-164.7	-2.28	-164.7	-1.66
-163.8	-0.09	-163.8	2.87	-163.8	-4	-163.8	-0.1	-163.8	-0.5	-163.8	-2.25	-163.8	-2.16	-163.8	0.21	-163.8	-2.48	-163.8	-1.33	-163.8	0.48	-163.8	-1.12	-163.8	0.65	-163.8	0.97	-163.8	-0.72	-163.8	3.2	-163.8	2.14	-163.8	1.38	-163.8	-1.28	-163.8	1.67	-163.8	-3.68	-163.8	0.99	-163.8	2.9	-163.8	-1.34	-163.8	-1.57
-162.9	-1.93	-162.9	4.97	-162.9	-3.85	-162.9	1.29	-162.9	-0.89	-162.9	-0.28	-162.9	-0.5	-162.9	1.72	-162.9	-2.75	-162.9	0.87	-162.9	-0.02	-162.9	-4.48	-162.9	1.11	-162.9	3.56	-162.9	0.33	-162.9	4.96	-162.9	0.23	-162.9	0.48	-162.9	-2.19	-162.9	1.87	-162.9	-1.46	-162.9	-2.42	-162.9	-2.56	-162.9	0.74	-162.9	0.03
-162	-2.55	-162	3.11	-162	-3.52	-162	-0.91	-162	-2.15	-162	-2.9	-162	-1.47	-162	0.72	-162	-2.62	-162	0.18	-162	-0.65	-162	-3.11	-162	1.15	-162	4.06	-162	0.15	-162	3.76	-162	1.21	-162	2.59	-162	-2.1	-162	0.1	-162	-4.31	-162	-1.97	-162	-0.46	-162	0.01	-162	-1.07
-161.1	-0.48	-161.1	2.91	-161.1	-3.24	-161.1	0.77	-161.1	-3.3	-161.1	-4.06	-161.1	1.04	-161.1	1.65	-161.1	-2.6	-161.1	0.81	-161.1	-1.8	-161.1	-1.87	-161.1	1.92	-161.1	2.62	-161.1	-0.86	-161.1	3.35	-161.1	3.95	-161.1	-0.23	-161.1	-2.65	-161.1	0.16	-161.1	-2.91	-161.1	0.02	-161.1	1.97	-161.1	-0.74	-161.1	-2.9
-160.2	-1	-160.2	5.59	-160.2	-2.32	-160.2	-2.25	-160.2	-0.66	-160.2	-2.65	-160.2	0.04	-160.2	1.5	-160.2	-3.06	-160.2	-0.5	-160.2	0.52	-160.2	-3.22	-160.2	0.96	-160.2	2.62	-160.2	-2.96	-160.2	4.41	-160.2	2.37	-160.2	0.51	-160.2	-0.83	-160.2	3.26	-160.2	-2.82	-160.2	-2.74	-160.2	-0.59	-160.2	-0.73	-160.2	-1.26
-159.3	-2.51	-159.3	3.93	-159.3	-1.32	-159.3	-0.71	-159.3	0.19	-159.3	1.44	-159.3	-2.92	-159.3	-0.43	-159.3	-0.27	-159.3	0.26	-159.3	-1.9	-159.3	-0.56	-159.3	0.34	-159.3	0.77	-159.3	-0.41	-159.3	4.98	-159.3	1.9	-159.3	0.92	-159.3	0.51	-159.3	0.18	-159.3	-3.87	-159.3	-0.46	-159.3	0.62	-159.3	-0.88	-159.3	2.67
-158.4	-0.67	-158.4	-0.77	-158.4	-5.53	-158.4	1.04	-158.4	-1.9	-158.4	-0.61	-158.4	-1.14	-158.4	-0.79	-158.4	-2.09	-158.4	2.05	-158.4	-1.72	-158.4	-0.29	-158.4	4.19	-158.4	1.5	-158.4	1.23	-158.4	3.22	-158.4	-0.36	-158.4	1.75	-158.4	-0.55	-158.4	-0.39	-158.4	-1.62	-158.4	-2.76	-158.4	-1.49	-158.4	0.2	-158.4	-0.75
-157.5	-1.56	-157.5	1.78	-157.5	-4.22	-157.5	1.58	-157.5	-2.05	-157.5	-3.05	-157.5	0.8	-157.5	1.54	-157.5	-1.08	-157.5	0.82	-157.5	-0.85	-157.5	-2.6	-157.5	0.26	-157.5	3.06	-157.5	0.99	-157.5	4.24	-157.5	-0.56	-157.5	-0.81	-157.5	-0.87	-157.5	0.63	-157.5	-2.98	-157.5	-2.21	-157.5	-1.23	-157.5	-0.97	-157.5	-0.54
-156.6	-0.27	-156.6	3.2	-156.6	-2.87	-156.6	-0.16	-156.6	-2.18	-156.6	-3.2	-156.6	-2.45	-156.6	0.94	-156.6	-2.46	-156.6	-0.29	-156.6	-0.3	-156.6	-1.75	-156.6	1.09	-156.6	0.84	-156.6	-1.44	-156.6	2.46	-156.6	0.72	-156.6	-0.77	-156.6	-0.18	-156.6	1.16	-156.6	-3.86	-156.6	0.04	-156.6	-1.53	-156.6	-2.27	-156.6	-1.14
-155.7	-0.75	-155.7	3.48	-155.7	-6.3	-155.7	-0.85	-155.7	-0.7	-155.7	-1.06	-155.7	-2.82	-155.7	2.25	-155.7	-2.9	-155.7	1.49	-155.7	-3.18	-155.7	-1.22	-155.7	-0.83	-155.7	3.44	-155.7	0.4	-155.7	4.49	-155.7	2.74	-155.7	1.51	-155.7	-1.78	-155.7	1.55	-155.7	-4.84	-155.7	-1.51	-155.7	1.38	-155.7	0.36	-155.7	-1.03
-154.8	0.14	-154.8	4.68	-154.8	-1.44	-154.8	1.55	-154.8	-2.07	-154.8	0.09	-154.8	-0.58	-154.8	0.59	-154.8	-2.72	-154.8	0.4	-154.8	-2.37	-154.8	-1.64	-154.8	1.84	-154.8	2.12	-154.8	-1.05	-154.8	2.21	-154.8	-0.46	-154.8	0.93	-154.8	1.8	-154.8	2.11	-154.8	-1.05	-154.8	-2.07	-154.8	-0.88	-154.8	-0.13	-154.8	-0.03
-153.9	-0.35	-153.9	2.13	-153.9	-1.87	-153.9	-0.11	-153.9	-1.99	-153.9	-2.66	-153.9	-2.17	-153.9	0.18	-153.9	-2.41	-153.9	-0.36	-153.9	-1.56	-153.9	-1.7	-153.9	0.89	-153.9	2.18	-153.9	1.51	-153.9	3.21	-153.9	2	-153.9	-0.36	-153.9	-0.51	-153.9	-0.9	-153.9	-2.61	-153.9	-0.58	-153.9	-1.33	-153.9	-1.03	-153.9	2.19
-153	-3.45	-153	3.47	-153	-2.42	-153	-0.76	-153	-2.66	-153	0.76	-153	-0.54	-153	2.69	-153	-2.41	-153	0.62	-153	-2.41	-153	1.3	-153	1.57	-153	4.01	-153	-0.21	-153	5.29	-153	1.73	-153	0.24	-153	-0.77	-153	0.14	-153	-3.08	-153	-0.21	-153	-0.8	-153	-3.76	-153	-0.35
-152.1	-2.27	-152.1	6.36	-152.1	-3.69	-152.1	0.25	-152.1	-0.73	-152.1	0.71	-152.1	-2.67	-152.1	4.55	-152.1	-1.16	-152.1	1.05	-152.1	-1.01	-152.1	-1.72	-152.1	-0.54	-152.1	1.28	-152.1	0.66	-152.1	5.11	-152.1	0.38	-152.1	-0.76	-152.1	1.16	-152.1	1.96	-152.1	-1.05	-152.1	-0.33	-152.1	-2.04	-152.1	-0.03	-152.1	0.31
-151.2	-1.35	-151.2	3.76	-151.2	-0.19	-151.2	-0.18	-151.2	-3.29	-151.2	0.58	-151.2	-0.45	-151.2	0.64	-151.2	-0.52	-151.2	-0.48	-151.2	-2.27	-151.2	-2.95	-151.2	0.43	-151.2	1.79	-151.2	0.77	-151.2	3.95	-151.2	1.61	-151.2	-0.42	-151.2	-0.73	-151.2	1.5	-151.2	-4.29	-151.2	-0.55	-151.2	1.26	-151.2	-1.95	-151.2	-0.95
-150.3	-0.29	-150.3	2.45	-150.3	-3.25	-150.3	0.81	-150.3	-1.8	-150.3	1.14	-150.3	-0.07	-150.3	-0.59	-150.3	-2.2	-150.3	1.81	-150.3	-2.28	-150.3	-0.81	-150.3	2.45	-150.3	1.41	-150.3	0.51	-150.3	4.47	-150.3	0.74	-150.3	0.62	-150.3	-0.84	-150.3	0.36	-150.3	-3.07	-150.3	-1.46	-150.3	0.01	-150.3	0.18	-150.3	-0.78
-149.4	-0.9	-149.4	2.79	-149.4	-2.5	-149.4	-1.08	-149.4	-1.89	-149.4	-1.4	-149.4	-1.25	-149.4	-0.48	-149.4	0.44	-149.4	-1.61	-149.4	-3.68	-149.4	-1.72	-149.4	1.02	-149.4	2.22	-149.4	0.7	-149.4	4.13	-149.4	-0.51	-149.4	-0.18	-149.4	1.53	-149.4	0.52	-149.4	-5.17	-149.4	-1.01	-149.4	-1.53	-149.4	-0.64	-149.4	-0.14
-148.5	-1.76	-148.5	5.96	-148.5	-1.95	-148.5	-1.99	-148.5	-0.45	-148.5	-2.29	-148.5	-2.13	-148.5	0.84	-148.5	-2.97	-148.5	-0.05	-148.5	-2.88	-148.5	-1.05	-148.5	0.16	-148.5	2.07	-148.5	-1.35	-148.5	3.85	-148.5	-0.54	-148.5	0.48	-148.5	-2.3	-148.5	-0.36	-148.5	-2.35	-148.5	-1.44	-148.5	-0.64	-148.5	-1.19	-148.5	1.65
-147.6	-2.16	-147.6	4.54	-147.6	-3.08	-147.6	-0.12	-147.6	0.27	-147.6	-3.9	-147.6	-1.79	-147.6	1.67	-147.6	-2.18	-147.6	1.15	-147.6	-0.98	-147.6	-1.09	-147.6	0.97	-147.6	0.5	-147.6	2.42	-147.6	5.16	-147.6	-2.02	-147.6	2.53	-147.6	0.03	-147.6	-0.18	-147.6	0.62	-147.6	0.67	-147.6	-2.32	-147.6	0.44	-147.6	-0.29
-146.7	-1.77	-146.7	3.54	-146.7	-5.07	-146.7	-1.47	-146.7	-1.37	-146.7	-2.59	-146.7	-0.1	-146.7	1.09	-146.7	-1.89	-146.7	2.14	-146.7	-0.84	-146.7	-1.52	-146.7	1.83	-146.7	2.21	-146.7	0.68	-146.7	4.1	-146.7	0.73	-146.7	-0.89	-146.7	-0.58	-146.7	-0.5	-146.7	-0.48	-146.7	-3.16	-146.7	0.64	-146.7	-1.63	-146.7	0.01
-145.8	-3.75	-145.8	1.59	-145.8	-1.16	-145.8	0.42	-145.8	0.23	-145.8	-1.99	-145.8	-1.22	-145.8	0.01	-145.8	0.61	-145.8	1.39	-145.8	-1.03	-145.8	-0.56	-145.8	-0.51	-145.8	3.96	-145.8	1.11	-145.8	4.75	-145.8	3.12	-145.8	-0.4	-145.8	-1.95	-145.8	1.53	-145.8	-3.63	-145.8	0.27	-145.8	1.55	-145.8	-0.5	-145.8	0.5
-144.9	-1.94	-144.9	-0.27	-144.9	-3.52	-144.9	-3.48	-144.9	-6.24	-144.9	-2.59	-144.9	-0.66	-144.9	-0.42	-144.9	-2.26	-144.9	-0.36	-144.9	-4.41	-144.9	-3.34	-144.9	0.52	-144.9	4.56	-144.9	1.45	-144.9	4.05	-144.9	-1.71	-144.9	-0.65	-144.9	-2.3	-144.9	0.53	-144.9	-2.08	-144.9	-0.03	-144.9	-1.79	-144.9	-1.71	-144.9	0.45
-144	-1.55	-144	0.49	-144	-2.91	-144	-1.64	-144	-1.54	-144	-2.52	-144	2.02	-144	-0.02	-144	-2.18	-144	0.07	-144	-1.65	-144	-2.91	-144	2.05	-144	0.89	-144	-1.09	-144	4.55	-144	1.36	-144	1.36	-144	-1.88	-144	-1.95	-144	-3.01	-144	1.56	-144	-1.83	-144	0.3	-144	-0.21
-143.1	-1.48	-143.1	3.03	-143.1	-2.37	-143.1	2.01	-143.1	-1.31	-143.1	-3.38	-143.1	-2.13	-143.1	0.98	-143.1	-0.02	-143.1	1.8	-143.1	-0.37	-143.1	-0.54	-143.1	-0.17	-143.1	1.49	-143.1	-0.89	-143.1	3.57	-143.1	-0.01	-143.1	0.23	-143.1	-0.02	-143.1	1.11	-143.1	-0.54	-143.1	0.39	-143.1	-3.79	-143.1	-1.83	-143.1	0.72
-142.2	-2.76	-142.2	0.73	-142.2	-2.09	-142.2	-1.21	-142.2	-0.28	-142.2	-1.63	-142.2	-2.21	-142.2	-0.2	-142.2	-1.87	-142.2	1.75	-142.2	-3.13	-142.2	-1.48	-142.2	0.13	-142.2	3.77	-142.2	-1.16	-142.2	4.21	-142.2	1.02	-142.2	0.76	-142.2	-0.05	-142.2	-0.13	-142.2	-1.69	-142.2	-1.61	-142.2	0.78	-142.2	-0.06	-142.2	1.18
-141.3	-0.68	-141.3	1.43	-141.3	-4.59	-141.3	-2.03	-141.3	-1.29	-141.3	-1.34	-141.3	-1.93	-141.3	-1.09	-141.3	-0.52	-141.3	1.24	-141.3	-2.66	-141.3	-0.16	-141.3	-0.26	-141.3	2.15	-141.3	0.64	-141.3	4.55	-141.3	1.03	-141.3	2.62	-141.3	0.94	-141.3	0.22	-141.3	-2.3	-141.3	-0.66	-141.3	-0.95	-141.3	-2.27	-141.3	1.22
-140.4	-2.74	-140.4	6.11	-140.4	-2.52	-140.4	0.14	-140.4	-2.28	-140.4	-3.23	-140.4	-2.75	-140.4	1.98	-140.4	0.43	-140.4	0.67	-140.4	-2.93	-140.4	-6	-140.4	0.75	-140.4	2.44	-140.4	-0.28	-140.4	4.04	-140.4	-1.32	-140.4	-2.01	-140.4	1.5	-140.4	1.35	-140.4	-4.52	-140.4	-0.53	-140.4	-0.87	-140.4	0.22	-140.4	0.09
-139.5	-0.59	-139.5	2.85	-139.5	0.23	-139.5	1.13	-139.5	-0.75	-139.5	-2.41	-139.5	0.03	-139.5	1.56	-139.5	0.71	-139.5	1.8	-139.5	-2.93	-139.5	-2.7	-139.5	0.94	-139.5	4.78	-139.5	1.22	-139.5	4.16	-139.5	0.03	-139.5	0.29	-139.5	-2.26	-139.5	0.8	-139.5	-1.81	-139.5	1.58	-139.5	-0.79	-139.5	-0.8	-139.5	-1.09
-138.6	-2.35	-138.6	2.79	-138.6	-0.91	-138.6	1.24	-138.6	-2.53	-138.6	-2.04	-138.6	-0.66	-138.6	-0.75	-138.6	1.38	-138.6	0.44	-138.6	-0.76	-138.6	-1.84	-138.6	0.8	-138.6	2.7	-138.6	1.26	-138.6	5.15	-138.6	2.69	-138.6	0.14	-138.6	-1.07	-138.6	0.83	-138.6	-4.93	-138.6	2.8	-138.6	0.63	-138.6	-4.51	-138.6	1.21
-137.7	-1.86	-137.7	0.26	-137.7	-3.22	-137.7	-2.95	-137.7	-0.86	-137.7	-1.34	-137.7	-3.07	-137.7	1.38	-137.7	-2.67	-137.7	0.77	-137.7	-0.44	-137.7	-0.93	-137.7	-2.03	-137.7	3.65	-137.7	-1.11	-137.7	5.01	-137.7	1.09	-137.7	1.92	-137.7	-1.83	-137.7	1.15	-137.7	-4.4	-137.7	1.17	-137.7	1.39	-137.7	-1.64	-137.7	-1.82
-136.8	-1.17	-136.8	3.81	-136.8	-1.74	-136.8	0.95	-136.8	-4.02	-136.8	-3.68	-136.8	-2.68	-136.8	2.67	-136.8	-1.63	-136.8	-0.35	-136.8	-1.96	-136.8	-2.65	-136.8	0.64	-136.8	1.96	-136.8	-0.58	-136.8	5.22	-136.8	1.44	-136.8	0.04	-136.8	1.92	-136.8	1.49	-136.8	-5.47	-136.8	1.45	-136.8	-0.44	-136.8	-1.02	-136.8	0.46
-135.9	1.05	-135.9	3.96	-135.9	-2.52	-135.9	0.02	-135.9	-0.96	-135.9	-0.95	-135.9	-0.58	-135.9	0.67	-135.9	-0.42	-135.9	-0.33	-135.9	-0.65	-135.9	-1.52	-135.9	-0.08	-135.9	4	-135.9	1.66	-135.9	4.73	-135.9	-1.16	-135.9	-1.36	-135.9	-1.27	-135.9	2.02	-135.9	-2.94	-135.9	-0.42	-135.9	-1.27	-135.9	-0.75	-135.9	-1.04
-135	-2.02	-135	0.45	-135	-0.7	-135	1.28	-135	-0.97	-135	0.13	-135	-0.92	-135	-0.62	-135	-0.45	-135	1.63	-135	-4.33	-135	-1.11	-135	-0.43	-135	3.53	-135	2.24	-135	5.64	-135	-1.08	-135	0.57	-135	-2.93	-135	1.33	-135	-0.88	-135	-0.57	-135	-0.3	-135	-1.77	-135	-0.24
-134.1	-0.46	-134.1	3.68	-134.1	-4.18	-134.1	-0.05	-134.1	-0.95	-134.1	0.49	-134.1	1.25	-134.1	0.47	-134.1	-3.31	-134.1	1.36	-134.1	-2.63	-134.1	-0.02	-134.1	1.52	-134.1	0	-134.1	0.11	-134.1	4.33	-134.1	-0.35	-134.1	0.03	-134.1	1.09	-134.1	2.64	-134.1	-3.73	-134.1	-0.46	-134.1	-0.21	-134.1	-1.52	-134.1	-0.28
-133.2	-1.31	-133.2	2.42	-133.2	-3.34	-133.2	0.3	-133.2	-2.15	-133.2	-0.92	-133.2	-2.36	-133.2	0.14	-133.2	-1.19	-133.2	1.47	-133.2	-1.91	-133.2	0.53	-133.2	-2.48	-133.2	1.98	-133.2	-0.01	-133.2	5.94	-133.2	-0.2	-133.2	-0.19	-133.2	-3.62	-133.2	-1.41	-133.2	-0.31	-133.2	2.11	-133.2	-0.11	-133.2	-3.47	-133.2	0.18
-132.3	-1.51	-132.3	2.03	-132.3	-2.77	-132.3	-0.58	-132.3	-2.68	-132.3	-3.67	-132.3	0.42	-132.3	-1.02	-132.3	-0.56	-132.3	0.77	-132.3	-3.82	-132.3	-2.26	-132.3	-1.62	-132.3	1.04	-132.3	-0.14	-132.3	4.71	-132.3	-0.29	-132.3	0.98	-132.3	-2.85	-132.3	0.23	-132.3	-1.8	-132.3	0.37	-132.3	-1.07	-132.3	-2.65	-132.3	-1.51
-131.4	-1.93	-131.4	5.08	-131.4	-1.73	-131.4	1.04	-131.4	-2.65	-131.4	-0.65	-131.4	-1.21	-131.4	2.65	-131.4	-2.47	-131.4	2.29	-131.4	-1.4	-131.4	-2.91	-131.4	0.76	-131.4	4.83	-131.4	0.09	-131.4	3.8	-131.4	1.28	-131.4	0.57	-131.4	-0.41	-131.4	0.38	-131.4	-3.73	-131.4	0.04	-131.4	1.92	-131.4	-1.79	-131.4	0.52
-130.5	-1.62	-130.5	4.79	-130.5	-4.08	-130.5	-0.19	-130.5	-1.76	-130.5	-2.37	-130.5	-0.81	-130.5	0.31	-130.5	-0.56	-130.5	2.53	-130.5	-2.92	-130.5	-2.67	-130.5	0.85	-130.5	1.63	-130.5	0.69	-130.5	5.86	-130.5	0.15	-130.5	-2.22	-130.5	2.46	-130.5	0.16	-130.5	-0.55	-130.5	1.4	-130.5	-0.46	-130.5	-2.04	-130.5	2.68
-129.6	1.73	-129.6	0.48	-129.6	-3.4	-129.6	-2.35	-129.6	-2.22	-129.6	0.09	-129.6	-0.54	-129.6	-2.12	-129.6	-0.12	-129.6	-0.11	-129.6	-1.46	-129.6	-1.67	-129.6	1.24	-129.6	-0.14	-129.6	0.1	-129.6	5.04	-129.6	1.13	-129.6	0.57	-129.6	-0.15	-129.6	1.04	-129.6	-0.87	-129.6	-1.31	-129.6	-0.62	-129.6	-0.66	-129.6	-0.47
-128.7	0.73	-128.7	-0.27	-128.7	-2.79	-128.7	-1.01	-128.7	-1.37	-128.7	-4.52	-128.7	-3.83	-128.7	-0.07	-128.7	-2.58	-128.7	2.05	-128.7	-1.14	-128.7	-4.19	-128.7	-0.61	-128.7	0.93	-128.7	-0.09	-128.7	4.97	-128.7	-1.19	-128.7	-1.18	-128.7	-2.48	-128.7	0.33	-128.7	-2.83	-128.7	1.34	-128.7	-0.33	-128.7	0.47	-128.7	-0.81
-127.8	0.49	-127.8	1.63	-127.8	-3.21	-127.8	-1.13	-127.8	-0.18	-127.8	0.42	-127.8	1.98	-127.8	-1.44	-127.8	-1.5	-127.8	0.16	-127.8	0.38	-127.8	-3.99	-127.8	2.1	-127.8	0.44	-127.8	-0.05	-127.8	4.51	-127.8	-2.68	-127.8	-2.72	-127.8	-1.73	-127.8	-0.72	-127.8	-3.54	-127.8	-0.13	-127.8	-1.35	-127.8	-2.13	-127.8	-1.13
-126.9	-0.8	-126.9	4.76	-126.9	-3.86	-126.9	-0.59	-126.9	-3.85	-126.9	-0.4	-126.9	-0.73	-126.9	1.74	-126.9	-3.15	-126.9	0.98	-126.9	-2.26	-126.9	-2.31	-126.9	0.76	-126.9	2.82	-126.9	-1.64	-126.9	4.31	-126.9	0.55	-126.9	-0.61	-126.9	0.92	-126.9	1.27	-126.9	-4.59	-126.9	2.1	-126.9	1.27	-126.9	0.69	-126.9	-0.18
-126	-2.53	-126	1.66	-126	-4.19	-126	1.84	-126	-2.38	-126	-3.84	-126	-2.4	-126	0.85	-126	-0.82	-126	0.16	-126	-0.47	-126	-1.29	-126	0.45	-126	1.6	-126	0.94	-126	3.75	-126	1	-126	1.23	-126	-0.19	-126	-1.28	-126	-0.69	-126	-0.54	-126	1.81	-126	1.22	-126	1.11
-125.1	-1.31	-125.1	2.1	-125.1	-4.17	-125.1	-2.16	-125.1	-1.55	-125.1	-1.26	-125.1	-0.8	-125.1	1.14	-125.1	-1.08	-125.1	-1.07	-125.1	-1.69	-125.1	-1.7	-125.1	-0.01	-125.1	0.52	-125.1	0.51	-125.1	4.3	-125.1	-0.16	-125.1	-2.37	-125.1	-0.78	-125.1	0.07	-125.1	-3.67	-125.1	-1.67	-125.1	-0.94	-125.1	-0.91	-125.1	0.58
-124.2	-2.16	-124.2	2.81	-124.2	-1.13	-124.2	-2.16	-124.2	-1.26	-124.2	0.72	-124.2	-2.59	-124.2	1.86	-124.2	1.51	-124.2	2.19	-124.2	-2.09	-124.2	0.32	-124.2	-0.82	-124.2	2.48	-124.2	1.42	-124.2	2.48	-124.2	-0.05	-124.2	1.61	-124.2	-2.09	-124.2	2.18	-124.2	-2.03	-124.2	-0.66	-124.2	-1.75	-124.2	-1.32	-124.2	-2.17
-123.3	-1.18	-123.3	1.97	-123.3	-2.61	-123.3	-1.13	-123.3	-2.56	-123.3	-3.15	-123.3	-2.34	-123.3	1.11	-123.3	0.4	-123.3	-0.97	-123.3	-3.2	-123.3	-0.95	-123.3	1.15	-123.3	1	-123.3	-0.83	-123.3	1.77	-123.3	-0.71	-123.3	1.44	-123.3	-0.1	-123.3	0.33	-123.3	-1.86	-123.3	-0.06	-123.3	-0.95	-123.3	-0.99	-123.3	0.68
-122.4	-0.95	-122.4	3.1	-122.4	-1.58	-122.4	-1.42	-122.4	-1.16	-122.4	-1.65	-122.4	-1.22	-122.4	3.12	-122.4	-1.76	-122.4	-0.4	-122.4	-1.88	-122.4	-1.87	-122.4	-1.14	-122.4	1.24	-122.4	0.29	-122.4	3.26	-122.4	1.65	-122.4	-0.13	-122.4	-0.54	-122.4	0.66	-122.4	-3.31	-122.4	0.75	-122.4	0.55	-122.4	-0.14	-122.4	1.12
-121.5	-0.91	-121.5	3.67	-121.5	-0.82	-121.5	1.4	-121.5	1.12	-121.5	0.52	-121.5	-0.48	-121.5	2.9	-121.5	-2.44	-121.5	-0.24	-121.5	-1.86	-121.5	-1.2	-121.5	1.47	-121.5	2.88	-121.5	-2.03	-121.5	5.65	-121.5	-1.96	-121.5	-1.24	-121.5	-0.54	-121.5	0.77	-121.5	-3	-121.5	1.86	-121.5	-1.98	-121.5	-2.95	-121.5	-1.83
-120.6	1.27	-120.6	2.73	-120.6	-4.54	-120.6	-2.31	-120.6	-3.73	-120.6	-1.98	-120.6	0.31	-120.6	0.7	-120.6	-1.64	-120.6	-0.8	-120.6	-0.88	-120.6	-3.33	-120.6	0.11	-120.6	1.72	-120.6	0.39	-120.6	5.4	-120.6	1.49	-120.6	1.81	-120.6	-0.22	-120.6	-0.72	-120.6	-1.02	-120.6	2.18	-120.6	0.33	-120.6	-1.56	-120.6	-0.95
-119.7	0.07	-119.7	2.23	-119.7	-4.6	-119.7	1.38	-119.7	-0.09	-119.7	0	-119.7	1.26	-119.7	0.3	-119.7	-0.72	-119.7	1.61	-119.7	-0.28	-119.7	0.69	-119.7	-0.89	-119.7	2.36	-119.7	-0.08	-119.7	3.87	-119.7	1.54	-119.7	-0.22	-119.7	-0.17	-119.7	0.8	-119.7	-1.68	-119.7	0.7	-119.7	1.35	-119.7	-1.6	-119.7	0.02
-118.8	0	-118.8	3.84	-118.8	-1.85	-118.8	-4.1	-118.8	-4.13	-118.8	-3.95	-118.8	-0.12	-118.8	-1.17	-118.8	0.55	-118.8	-0.67	-118.8	-2.52	-118.8	-1.7	-118.8	-0.88	-118.8	1.7	-118.8	-1.73	-118.8	4.08	-118.8	0.67	-118.8	-1.4	-118.8	-0.28	-118.8	-0.82	-118.8	-2.81	-118.8	1.32	-118.8	3.07	-118.8	1.21	-118.8	1.15
-117.9	0.18	-117.9	0.86	-117.9	-3.3	-117.9	1.73	-117.9	-4.21	-117.9	-1.66	-117.9	-2.43	-117.9	-2.29	-117.9	-2.08	-117.9	-0.22	-117.9	-3.4	-117.9	-2.77	-117.9	-0.44	-117.9	0.71	-117.9	0.64	-117.9	3.06	-117.9	-0.41	-117.9	-1.14	-117.9	-1.11	-117.9	0.73	-117.9	-1.58	-117.9	-0.27	-117.9	0.33	-117.9	-3.61	-117.9	-4.07
-117	-0.37	-117	2.66	-117	-2.98	-117	-0.78	-117	-1.26	-117	-4.87	-117	-0.69	-117	3.78	-117	-1.19	-117	-0.02	-117	-0.26	-117	-3.17	-117	0.36	-117	1.48	-117	-1.75	-117	3.88	-117	1.12	-117	-1.57	-117	0.65	-117	-0.65	-117	-4.16	-117	-0.56	-117	-0.46	-117	-1.27	-117	-0.88
-116.1	0.66	-116.1	1.87	-116.1	-4.83	-116.1	-0.48	-116.1	-1.33	-116.1	-0.74	-116.1	-0.4	-116.1	0.49	-116.1	-3.13	-116.1	2.35	-116.1	-1.84	-116.1	-2.47	-116.1	0.95	-116.1	2.58	-116.1	-2.81	-116.1	3.8	-116.1	2.93	-116.1	0.71	-116.1	0.92	-116.1	1.91	-116.1	-1.64	-116.1	-0.19	-116.1	-1.84	-116.1	0.87	-116.1	-0.46
-115.2	-1.47	-115.2	2.32	-115.2	-2.28	-115.2	-0.08	-115.2	-1.42	-115.2	1.27	-115.2	-1.99	-115.2	2.05	-115.2	-3.79	-115.2	0.38	-115.2	-2.22	-115.2	0.32	-115.2	0.09	-115.2	2.47	-115.2	-0.58	-115.2	2.43	-115.2	0.29	-115.2	1.18	-115.2	-1.33	-115.2	0.2	-115.2	-3.13	-115.2	0.96	-115.2	-0.68	-115.2	1.04	-115.2	-1.03
-114.3	0	-114.3	4.15	-114.3	-1.25	-114.3	1.16	-114.3	-3.32	-114.3	-1.04	-114.3	0.26	-114.3	0.6	-114.3	-1.53	-114.3	1.07	-114.3	-3.73	-114.3	0.02	-114.3	1.23	-114.3	2.01	-114.3	-1.57	-114.3	2.34	-114.3	-1.38	-114.3	0.43	-114.3	-0.14	-114.3	2.08	-114.3	-2.94	-114.3	0.04	-114.3	-0.71	-114.3	-1.26	-114.3	-2.63
-113.4	0.66	-113.4	0.9	-113.4	-2.36	-113.4	-2.19	-113.4	-0.14	-113.4	-3.98	-113.4	0.17	-113.4	0.46	-113.4	-2.31	-113.4	0.56	-113.4	-1.36	-113.4	-2.58	-113.4	0.89	-113.4	2.14	-113.4	-0.44	-113.4	4.54	-113.4	-0.51	-113.4	0.2	-113.4	-1.16	-113.4	-2.02	-113.4	-2.77	-113.4	-1.08	-113.4	-2.08	-113.4	-1.84	-113.4	1.23
-112.5	-2.79	-112.5	2.25	-112.5	-0.82	-112.5	1.75	-112.5	-1.62	-112.5	-1.92	-112.5	-0.8	-112.5	0.57	-112.5	-1.68	-112.5	-1.63	-112.5	-0.21	-112.5	-2.1	-112.5	0.91	-112.5	1.22	-112.5	2.19	-112.5	3.02	-112.5	1.34	-112.5	-1.36	-112.5	-1.16	-112.5	-1.25	-112.5	-0.49	-112.5	0.2	-112.5	0.8	-112.5	-2.51	-112.5	0.38
-111.6	-4.38	-111.6	3.18	-111.6	-1.64	-111.6	1.07	-111.6	1.21	-111.6	-2.74	-111.6	-3.28	-111.6	0.73	-111.6	-0.8	-111.6	-0.71	-111.6	-2.93	-111.6	-2.46	-111.6	1.17	-111.6	2.73	-111.6	0.5	-111.6	2.56	-111.6	1.12	-111.6	1.75	-111.6	-0.04	-111.6	2.26	-111.6	-2.33	-111.6	-1.75	-111.6	1.37	-111.6	0.49	-111.6	-0.22
-110.7	0.22	-110.7	1.31	-110.7	-1.59	-110.7	1.84	-110.7	0.16	-110.7	-2.69	-110.7	-2.11	-110.7	-0.92	-110.7	-2.65	-110.7	1.74	-110.7	0.4	-110.7	-2.68	-110.7	-1.11	-110.7	2	-110.7	-2.9	-110.7	3.4	-110.7	2.49	-110.7	-0.01	-110.7	-2.17	-110.7	1.11	-110.7	-4.02	-110.7	0.04	-110.7	0.82	-110.7	-0.78	-110.7	-0.15
-109.8	-0.59	-109.8	2.03	-109.8	-2.23	-109.8	-2.5	-109.8	-1.48	-109.8	-2.45	-109.8	2.59	-109.8	0.11	-109.8	-1.26	-109.8	2.84	-109.8	-1.98	-109.8	-1.77	-109.8	1.74	-109.8	0.99	-109.8	-0.21	-109.8	5.56	-109.8	3.26	-109.8	-1.04	-109.8	-2.48	-109.8	-1.79	-109.8	-2.57	-109.8	0.93	-109.8	-1.85	-109.8	-4.19	-109.8	-0.67
-108.9	-1.6	-108.9	3.51	-108.9	-1.89	-108.9	-2.37	-108.9	-0.29	-108.9	0	-108.9	-2.04	-108.9	1.15	-108.9	-1.85	-108.9	-1.98	-108.9	-2.61	-108.9	-3.63	-108.9	0.54	-108.9	2.45	-108.9	-3.99	-108.9	2.9	-108.9	-1.14	-108.9	-0.5	-108.9	-0.27	-108.9	2.86	-108.9	-2.58	-108.9	0.31	-108.9	-0.38	-108.9	-2.47	-108.9	0.15
-108	-3.03	-108	2.03	-108	-2.92	-108	-1.09	-108	2.23	-108	-0.63	-108	-1.76	-108	-0.76	-108	-1.5	-108	0.78	-108	2.69	-108	1.42	-108	0.44	-108	2.48	-108	1.46	-108	2.67	-108	2.77	-108	-0.62	-108	-0.35	-108	1.9	-108	0	-108	-2.84	-108	1.71	-108	-0.84	-108	1.92
-107.1	-0.27	-107.1	1.17	-107.1	-2.68	-107.1	-0.65	-107.1	-0.27	-107.1	-1.98	-107.1	-1.34	-107.1	-0.17	-107.1	-2.91	-107.1	0.86	-107.1	-0.22	-107.1	-2.25	-107.1	0.35	-107.1	-0.72	-107.1	-1.16	-107.1	2.12	-107.1	-0.06	-107.1	-1.7	-107.1	-0.39	-107.1	0.65	-107.1	-3.66	-107.1	-1.12	-107.1	-0.79	-107.1	-1.39	-107.1	0.25
-106.2	1.63	-106.2	0.79	-106.2	-5.01	-106.2	0.01	-106.2	1.37	-106.2	0.77	-106.2	-0.32	-106.2	-0.95	-106.2	-0.91	-106.2	2.29	-106.2	-2.04	-106.2	-2.3	-106.2	-1.42	-106.2	0.92	-106.2	-0.61	-106.2	2.63	-106.2	-0.88	-106.2	-2.84	-106.2	0.12	-106.2	-0.45	-106.2	-1.23	-106.2	0.85	-106.2	-1.21	-106.2	-2.33	-106.2	-0.79
-105.3	-3.22	-105.3	1.29	-105.3	-2.83	-105.3	0	-105.3	-0.61	-105.3	-3.22	-105.3	-0.09	-105.3	0.66	-105.3	-3.91	-105.3	-0.09	-105.3	-1.75	-105.3	-1.42	-105.3	1.5	-105.3	0.58	-105.3	-1.87	-105.3	2.77	-105.3	0.6	-105.3	1.02	-105.3	-0.24	-105.3	-0.65	-105.3	-1.67	-105.3	0.16	-105.3	0.22	-105.3	-2.68	-105.3	0.26
-104.4	-1.4	-104.4	2.59	-104.4	-2.47	-104.4	0.24	-104.4	-2.54	-104.4	-0.46	-104.4	-1.64	-104.4	-0.89	-104.4	-1.99	-104.4	0.52	-104.4	-2.19	-104.4	-1.07	-104.4	-1.52	-104.4	1.31	-104.4	-1.1	-104.4	2.04	-104.4	0.27	-104.4	-1.34	-104.4	-1.35	-104.4	-0.05	-104.4	-1.17	-104.4	-0.83	-104.4	1.62	-104.4	-1.17	-104.4	0.05
-103.5	2.3	-103.5	0.59	-103.5	-2.03	-103.5	-0.4	-103.5	-1.25	-103.5	-0.12	-103.5	-0.29	-103.5	1.6	-103.5	-1.57	-103.5	-0.82	-103.5	-1.13	-103.5	1.57	-103.5	-0.48	-103.5	3.83	-103.5	-1.48	-103.5	0.53	-103.5	1.37	-103.5	0.09	-103.5	-0.05	-103.5	-1.22	-103.5	-1.42	-103.5	-0.16	-103.5	-2.97	-103.5	-0.55	-103.5	-0.59
-102.6	-1.05	-102.6	2.11	-102.6	-3.73	-102.6	-1.56	-102.6	-1.84	-102.6	-3.68	-102.6	-0.13	-102.6	-0.82	-102.6	-1.2	-102.6	1.42	-102.6	-1.74	-102.6	-2.21	-102.6	0.34	-102.6	2.63	-102.6	-1.21	-102.6	1.67	-102.6	-0.21	-102.6	0.33	-102.6	-1.88	-102.6	0.31	-102.6	-2.32	-102.6	-0.57	-102.6	-0.54	-102.6	-2.18	-102.6	-0.26
-101.7	0.6	-101.7	2.29	-101.7	-1.25	-101.7	1.09	-101.7	-1.44	-101.7	0.66	-101.7	-1.56	-101.7	0.67	-101.7	-0.49	-101.7	3.05	-101.7	0.66	-101.7	2.64	-101.7	1.66	-101.7	1.42	-101.7	-0.2	-101.7	4.33	-101.7	3.64	-101.7	-0.39	-101.7	-0.55	-101.7	-2.07	-101.7	-1.53	-101.7	0.64	-101.7	2.33	-101.7	-2.55	-101.7	0.31
-100.8	-1.89	-100.8	1.1	-100.8	-2.69	-100.8	-0.23	-100.8	-0.37	-100.8	0.89	-100.8	-0.68	-100.8	-3.06	-100.8	-2.63	-100.8	-0.15	-100.8	-0.87	-100.8	-2.24	-100.8	1.03	-100.8	0.71	-100.8	-2.72	-100.8	2.51	-100.8	-0.76	-100.8	-0.2	-100.8	-0.34	-100.8	0.84	-100.8	-4.24	-100.8	-1.85	-100.8	2.5	-100.8	0.96	-100.8	0.11
-99.9	-0.7	-99.9	0.03	-99.9	-4.86	-99.9	1.24	-99.9	-2.76	-99.9	0.2	-99.9	-2.46	-99.9	3.32	-99.9	-0.12	-99.9	1.93	-99.9	-1.46	-99.9	-0.58	-99.9	-0.46	-99.9	1.21	-99.9	1.03	-99.9	2.17	-99.9	0.06	-99.9	-0.85	-99.9	-0.94	-99.9	-0.47	-99.9	-2.51	-99.9	-0.54	-99.9	0.16	-99.9	-1.14	-99.9	-0.89
-99	-1.56	-99	2.82	-99	-1.54	-99	-1.4	-99	-0.37	-99	-2.07	-99	-0.08	-99	-1.44	-99	-3.06	-99	-0.1	-99	-1.93	-99	-0.63	-99	1.61	-99	3.22	-99	-1.47	-99	2.84	-99	0.92	-99	0.63	-99	-1	-99	-0.5	-99	-2.78	-99	0.19	-99	-0.25	-99	-0.52	-99	1.2
-98.1	-0.34	-98.1	-0.02	-98.1	-1.44	-98.1	-1.24	-98.1	-2.62	-98.1	-1.79	-98.1	0.3	-98.1	-1.22	-98.1	0.04	-98.1	-0.24	-98.1	-0.85	-98.1	-2.69	-98.1	-0.83	-98.1	0.8	-98.1	0.8	-98.1	-0.3	-98.1	0.28	-98.1	0.2	-98.1	0.08	-98.1	0.38	-98.1	1.39	-98.1	-0.9	-98.1	-0.71	-98.1	-0.85	-98.1	-0.02
-97.2	-1.64	-97.2	1.23	-97.2	-4.11	-97.2	0.59	-97.2	0.12	-97.2	-1.75	-97.2	-0.72	-97.2	-0.75	-97.2	-1.81	-97.2	1.03	-97.2	-3.04	-97.2	-4.07	-97.2	-0.79	-97.2	0.19	-97.2	0.14	-97.2	0.85	-97.2	-1.53	-97.2	-0.16	-97.2	-0.6	-97.2	0.92	-97.2	-3.95	-97.2	-1.08	-97.2	-2.23	-97.2	-0.4	-97.2	0.32
-96.3	-0.7	-96.3	1.32	-96.3	-2.28	-96.3	-0.53	-96.3	-0.02	-96.3	-2.43	-96.3	-0.85	-96.3	-2.14	-96.3	-0.72	-96.3	0.09	-96.3	-0.35	-96.3	-1.36	-96.3	-0.42	-96.3	0.78	-96.3	0.39	-96.3	0.74	-96.3	2.24	-96.3	-1.54	-96.3	-1.71	-96.3	-0.45	-96.3	0.3	-96.3	-1.04	-96.3	-0.4	-96.3	-0.42	-96.3	0.22
-95.4	0.34	-95.4	0.95	-95.4	-3.32	-95.4	0.39	-95.4	-0.9	-95.4	-2.24	-95.4	1.19	-95.4	-0.26	-95.4	-1.13	-95.4	-0.54	-95.4	-1.8	-95.4	-5.75	-95.4	1.85	-95.4	3.06	-95.4	0.32	-95.4	2.96	-95.4	0.41	-95.4	1.06	-95.4	0.47	-95.4	-0.17	-95.4	-2	-95.4	0.09	-95.4	-1.71	-95.4	-0.59	-95.4	-0.51
-94.5	-2.22	-94.5	0.81	-94.5	-3.71	-94.5	2.37	-94.5	-1.16	-94.5	-0.66	-94.5	-0.55	-94.5	-1.67	-94.5	-1.97	-94.5	1.42	-94.5	-1.01	-94.5	0.2	-94.5	0.71	-94.5	0.53	-94.5	-2.53	-94.5	4.19	-94.5	0.58	-94.5	0	-94.5	0.1	-94.5	-1.86	-94.5	-2.45	-94.5	0.48	-94.5	-1.81	-94.5	1.12	-94.5	0.96
-93.6	-1.67	-93.6	0.91	-93.6	-2.04	-93.6	-1.18	-93.6	-2.18	-93.6	-1.95	-93.6	-2.38	-93.6	-0.27	-93.6	0.32	-93.6	-1.1	-93.6	-1.92	-93.6	-2.7	-93.6	-0.8	-93.6	0.39	-93.6	-0.13	-93.6	1.24	-93.6	-2.23	-93.6	0.79	-93.6	-0.68	-93.6	0.35	-93.6	-2.79	-93.6	-1.13	-93.6	-1.1	-93.6	-0.41	-93.6	-1.07
-92.7	-1.81	-92.7	1.63	-92.7	-3.81	-92.7	-1.8	-92.7	-2.49	-92.7	-0.15	-92.7	-0.26	-92.7	1.3	-92.7	-3.76	-92.7	-1.29	-92.7	-1.06	-92.7	-1.27	-92.7	1.43	-92.7	2.78	-92.7	0.28	-92.7	1.16	-92.7	3.4	-92.7	-1.84	-92.7	0.3	-92.7	0.64	-92.7	-0.47	-92.7	2.19	-92.7	-0.66	-92.7	-0.03	-92.7	-1.4
-91.8	-0.75	-91.8	0.94	-91.8	0.08	-91.8	-1.59	-91.8	1.54	-91.8	-0.88	-91.8	0.55	-91.8	0.91	-91.8	0.98	-91.8	1.06	-91.8	1.27	-91.8	-3.35	-91.8	-1.43	-91.8	2.78	-91.8	0.21	-91.8	2.51	-91.8	1.77	-91.8	-1.68	-91.8	-1.66	-91.8	1.93	-91.8	-1.96	-91.8	1.2	-91.8	-1.29	-91.8	-1.93	-91.8	0.32
-90.9	-0.43	-90.9	3.73	-90.9	-2.42	-90.9	1.46	-90.9	-0.73	-90.9	-2.38	-90.9	-1.15	-90.9	-0.58	-90.9	-1.27	-90.9	1.7	-90.9	-4.12	-90.9	-1.48	-90.9	0.63	-90.9	2.61	-90.9	0.22	-90.9	3.92	-90.9	-0.2	-90.9	-2.33	-90.9	0.29	-90.9	1.45	-90.9	-1.78	-90.9	-1.07	-90.9	-0.56	-90.9	-0.81	-90.9	-0.83
-90	-2.43	-90	2.6	-90	-4.02	-90	1.1	-90	-2.47	-90	-4.11	-90	-0.91	-90	-0.66	-90	-3.1	-90	-1.31	-90	-2.08	-90	-0.25	-90	0.86	-90	2.14	-90	-1.31	-90	2.55	-90	0.34	-90	3.41	-90	0.46	-90	0.81	-90	-2.27	-90	0.34	-90	-0.91	-90	0.48	-90	-0.65
-89.1	-1.06	-89.1	1.8	-89.1	-2.47	-89.1	-1.58	-89.1	-1.32	-89.1	-1.46	-89.1	1.25	-89.1	0.11	-89.1	-0.99	-89.1	1.15	-89.1	-1.67	-89.1	-0.17	-89.1	-0.87	-89.1	0.97	-89.1	-1.64	-89.1	2.72	-89.1	-0.12	-89.1	0.88	-89.1	-2.29	-89.1	-1.51	-89.1	-2.61	-89.1	-0.33	-89.1	-1.15	-89.1	-1.28	-89.1	-0.03
-88.2	1.05	-88.2	2.72	-88.2	-2.72	-88.2	-2.22	-88.2	-0.84	-88.2	-0.51	-88.2	2.51	-88.2	0.17	-88.2	-0.98	-88.2	-0.79	-88.2	-2.07	-88.2	-3.7	-88.2	1.11	-88.2	0.27	-88.2	-0.94	-88.2	2.24	-88.2	-0.59	-88.2	-0.4	-88.2	1	-88.2	-1.47	-88.2	-3.59	-88.2	-0.17	-88.2	0.59	-88.2	-2.27	-88.2	0.85
-87.3	-0.3	-87.3	1.16	-87.3	-3.16	-87.3	-1.12	-87.3	-1.43	-87.3	0.69	-87.3	-0.6	-87.3	0.26	-87.3	-1.69	-87.3	1.49	-87.3	-1.59	-87.3	-0.41	-87.3	-1.6	-87.3	1.09	-87.3	0.62	-87.3	3.63	-87.3	0.67	-87.3	0.28	-87.3	-2.38	-87.3	2.27	-87.3	-0.38	-87.3	0.56	-87.3	0.08	-87.3	-1.03	-87.3	-0.71
-86.4	0.79	-86.4	2.66	-86.4	-2.61	-86.4	-2.03	-86.4	0.84	-86.4	0.07	-86.4	2.06	-86.4	0.87	-86.4	-0.53	-86.4	0.58	-86.4	-0.46	-86.4	-1.79	-86.4	0.88	-86.4	3.41	-86.4	-0.21	-86.4	4.46	-86.4	-0.73	-86.4	-0.56	-86.4	-3.11	-86.4	-1.51	-86.4	-0.62	-86.4	2.44	-86.4	-1.15	-86.4	-0.83	-86.4	-0.59
-85.5	-0.94	-85.5	0.72	-85.5	-4.55	-85.5	0.42	-85.5	-0.32	-85.5	-3.28	-85.5	1.64	-85.5	-0.46	-85.5	-2.38	-85.5	2.4	-85.5	-0.94	-85.5	-2.64	-85.5	1.55	-85.5	1.11	-85.5	0.13	-85.5	1.32	-85.5	2.1	-85.5	0.81	-85.5	0.88	-85.5	-1.38	-85.5	-1.64	-85.5	-0.85	-85.5	-1	-85.5	0.51	-85.5	1.86
-84.6	-2.03	-84.6	2.3	-84.6	-1.52	-84.6	-4.47	-84.6	-1.08	-84.6	-1.12	-84.6	-0.74	-84.6	0.5	-84.6	0.8	-84.6	-0.21	-84.6	-0.38	-84.6	-1.03	-84.6	0.58	-84.6	1.07	-84.6	-1.07	-84.6	4.56	-84.6	-1.32	-84.6	-1	-84.6	-0.02	-84.6	0.59	-84.6	-2.77	-84.6	1.22	-84.6	-3.12	-84.6	-3.09	-84.6	-0.33
-83.7	0.36	-83.7	2.54	-83.7	-1.14	-83.7	0.39	-83.7	-1.59	-83.7	-0.82	-83.7	1.03	-83.7	0.8	-83.7	-1.41	-83.7	3.16	-83.7	-2.5	-83.7	-0.41	-83.7	-0.74	-83.7	1.29	-83.7	-0.94	-83.7	2.16	-83.7	-0.47	-83.7	0.1	-83.7	-1.97	-83.7	-0.62	-83.7	-0.37	-83.7	-0.86	-83.7	1.27	-83.7	0.3	-83.7	1.35
-82.8	1.92	-82.8	0.75	-82.8	0.82	-82.8	-0.27	-82.8	-1.91	-82.8	-2.23	-82.8	0.95	-82.8	-1.48	-82.8	-0.79	-82.8	0.26	-82.8	-1.53	-82.8	-2.3	-82.8	-0.32	-82.8	-0.25	-82.8	0.27	-82.8	3.63	-82.8	1.05	-82.8	-1.55	-82.8	-2.15	-82.8	-0.89	-82.8	-2.01	-82.8	1.39	-82.8	1.5	-82.8	0.37	-82.8	0.05
-81.9	0.11	-81.9	1.43	-81.9	-1.78	-81.9	-0.52	-81.9	-2.04	-81.9	-1.85	-81.9	-0.81	-81.9	1.08	-81.9	-0.43	-81.9	1.42	-81.9	-2.76	-81.9	-3.25	-81.9	-0.32	-81.9	2.35	-81.9	-1.54	-81.9	2.53	-81.9	1.6	-81.9	-0.93	-81.9	-2.78	-81.9	0.49	-81.9	-1.72	-81.9	0.39	-81.9	-2.09	-81.9	0.08	-81.9	-2.69
-81	-2.48	-81	1.93	-81	-3.71	-81	-2.01	-81	0.45	-81	-1.74	-81	-1.66	-81	-0.06	-81	-0.42	-81	-1.57	-81	-0.3	-81	-2.77	-81	0.69	-81	2.6	-81	-0.49	-81	2.27	-81	1.94	-81	-2.16	-81	-0.28	-81	0.79	-81	-1.24	-81	-0.2	-81	-0.4	-81	-4.14	-81	-2.22
-80.1	2.96	-80.1	0.81	-80.1	0.11	-80.1	-1.34	-80.1	2.95	-80.1	-3.21	-80.1	0.15	-80.1	0.35	-80.1	-1.9	-80.1	-4.13	-80.1	-0.92	-80.1	-0.93	-80.1	0.32	-80.1	-0.24	-80.1	-0.75	-80.1	0.9	-80.1	-1.4	-80.1	0.66	-80.1	-2.18	-80.1	-2.2	-80.1	-1.96	-80.1	1.17	-80.1	-1.26	-80.1	-1.94	-80.1	-1.59
-79.2	-3.7	-79.2	1.6	-79.2	-0.72	-79.2	-0.82	-79.2	-0.81	-79.2	-1.51	-79.2	-1.74	-79.2	0.59	-79.2	-0.62	-79.2	0.8	-79.2	-0.54	-79.2	0.34	-79.2	-0.32	-79.2	0.81	-79.2	-0.24	-79.2	1.67	-79.2	0.4	-79.2	-0.74	-79.2	-0.27	-79.2	-0.68	-79.2	-0.07	-79.2	-0.49	-79.2	-1.3	-79.2	-1.02	-79.2	0.89
-78.3	-3.65	-78.3	1.23	-78.3	-5.43	-78.3	-1.93	-78.3	0.61	-78.3	-1.18	-78.3	-0.65	-78.3	-0.04	-78.3	-2.72	-78.3	2.17	-78.3	0.19	-78.3	-2.25	-78.3	1.5	-78.3	1.43	-78.3	-0.59	-78.3	0.51	-78.3	-1.78	-78.3	1.12	-78.3	-0.54	-78.3	-0.02	-78.3	-0.33	-78.3	0.46	-78.3	-2.42	-78.3	0.07	-78.3	-1.3
-77.4	0.52	-77.4	1.63	-77.4	-3.06	-77.4	-1.52	-77.4	0.89	-77.4	-0.28	-77.4	-0.42	-77.4	-1.2	-77.4	0.07	-77.4	-0.71	-77.4	-1.78	-77.4	-1.75	-77.4	0.16	-77.4	0.6	-77.4	0.38	-77.4	2.92	-77.4	1.83	-77.4	-1.03	-77.4	-1.58	-77.4	-0.84	-77.4	-0.04	-77.4	0.09	-77.4	-0.65	-77.4	1.4	-77.4	-1.05
-76.5	0.14	-76.5	1.14	-76.5	-1.22	-76.5	-2.22	-76.5	-0.86	-76.5	0.7	-76.5	1.02	-76.5	0.96	-76.5	-0.34	-76.5	-2.47	-76.5	-1.83	-76.5	-2.26	-76.5	2.82	-76.5	2.29	-76.5	-0.99	-76.5	2.28	-76.5	-0.13	-76.5	-1.22	-76.5	1.84	-76.5	0.6	-76.5	-2.05	-76.5	-0.08	-76.5	0.15	-76.5	-1.36	-76.5	0.32
-75.6	-2.51	-75.6	0.87	-75.6	-0.26	-75.6	1.38	-75.6	-0.78	-75.6	-3.34	-75.6	2.2	-75.6	-0.64	-75.6	-2.41	-75.6	2.65	-75.6	-1.76	-75.6	-1.27	-75.6	0.92	-75.6	0.09	-75.6	-1.66	-75.6	1.61	-75.6	-0.77	-75.6	0.49	-75.6	-2.07	-75.6	-0.5	-75.6	-1.9	-75.6	0.77	-75.6	0.5	-75.6	-2.07	-75.6	-1.46
-74.7	-1.77	-74.7	0.7	-74.7	-3.05	-74.7	-1.34	-74.7	-0.42	-74.7	0.1	-74.7	-1.64	-74.7	1.06	-74.7	-2.28	-74.7	0.67	-74.7	-1.6	-74.7	-3.53	-74.7	1.32	-74.7	1.31	-74.7	-0.07	-74.7	2.89	-74.7	-0.15	-74.7	0.02	-74.7	1.5	-74.7	-0.36	-74.7	-2.19	-74.7	2.13	-74.7	-0.26	-74.7	0.61	-74.7	-0.13
-73.8	-0.72	-73.8	0.55	-73.8	-0.63	-73.8	-0.24	-73.8	0.33	-73.8	-0.25	-73.8	-0.11	-73.8	0.48	-73.8	-0.8	-73.8	2.61	-73.8	-1.14	-73.8	-1.18	-73.8	1.22	-73.8	1.03	-73.8	-1.59	-73.8	3.23	-73.8	-0.94	-73.8	-0.34	-73.8	1.62	-73.8	-0.94	-73.8	-2.28	-73.8	-0.55	-73.8	0.05	-73.8	-0.24	-73.8	0.74
-72.9	0.82	-72.9	2.46	-72.9	-1.05	-72.9	0.38	-72.9	1.51	-72.9	-0.96	-72.9	0.07	-72.9	-1.3	-72.9	0.94	-72.9	-2.55	-72.9	-1.62	-72.9	-2.13	-72.9	1.34	-72.9	-0.8	-72.9	1.32	-72.9	-0.3	-72.9	-0.04	-72.9	-2.37	-72.9	1.13	-72.9	-0.26	-72.9	-0.32	-72.9	-1.71	-72.9	0.23	-72.9	-0.37	-72.9	0.32
-72	1.64	-72	1.69	-72	-1.44	-72	0.14	-72	0.1	-72	-2	-72	3.57	-72	-1.93	-72	-0.42	-72	0.39	-72	0.43	-72	-2.06	-72	2.74	-72	-0.95	-72	-1.84	-72	2.33	-72	-0.35	-72	-0.15	-72	0.46	-72	0.8	-72	-1.76	-72	-0.36	-72	-1.6	-72	-1.05	-72	-1.35
-71.1	0.38	-71.1	0	-71.1	-4.69	-71.1	0.35	-71.1	-1.88	-71.1	-1.47	-71.1	-2.1	-71.1	1.79	-71.1	-0.57	-71.1	0.05	-71.1	-3.31	-71.1	-2.82	-71.1	-2.7	-71.1	0.98	-71.1	0.1	-71.1	2.68	-71.1	0	-71.1	-0.43	-71.1	-0.44	-71.1	-0.33	-71.1	-0.01	-71.1	0.9	-71.1	-0.41	-71.1	1.26	-71.1	-0.63
-70.2	-0.03	-70.2	3.46	-70.2	-2.35	-70.2	-1.92	-70.2	0.2	-70.2	1.87	-70.2	-0.11	-70.2	0.76	-70.2	-0.39	-70.2	0.52	-70.2	-0.69	-70.2	-1.84	-70.2	0.08	-70.2	2.48	-70.2	-0.45	-70.2	1.44	-70.2	-1.21	-70.2	-0.22	-70.2	-0.14	-70.2	1.66	-70.2	-1.96	-70.2	-0.27	-70.2	-1.74	-70.2	0.37	-70.2	-1.32
-69.3	-0.59	-69.3	2.18	-69.3	-0.55	-69.3	-1.54	-69.3	1.44	-69.3	-0.06	-69.3	0.45	-69.3	3.23	-69.3	-0.64	-69.3	2.18	-69.3	-1.26	-69.3	1.02	-69.3	1.97	-69.3	2.34	-69.3	1.22	-69.3	3.37	-69.3	-1.57	-69.3	0.51	-69.3	-0.84	-69.3	1.52	-69.3	-0.52	-69.3	0.61	-69.3	-1.85	-69.3	-1.77	-69.3	-0.78
-68.4	-1.99	-68.4	2.76	-68.4	-1.42	-68.4	-0.63	-68.4	-0.65	-68.4	-0.03	-68.4	-0.58	-68.4	0.63	-68.4	0.71	-68.4	1.19	-68.4	0.07	-68.4	0.48	-68.4	1.39	-68.4	1.32	-68.4	-0.83	-68.4	3.06	-68.4	-0.53	-68.4	0.29	-68.4	0.74	-68.4	1.38	-68.4	-0.48	-68.4	1.05	-68.4	0.05	-68.4	0.46	-68.4	-0.85
-67.5	1.35	-67.5	0.96	-67.5	-0.89	-67.5	0.15	-67.5	-0.67	-67.5	0.47	-67.5	-0.7	-67.5	1.76	-67.5	1.36	-67.5	0.86	-67.5	-1.37	-67.5	-3.88	-67.5	-1.11	-67.5	2.56	-67.5	1.03	-67.5	1.05	-67.5	1.39	-67.5	-1.28	-67.5	-3	-67.5	0.8	-67.5	-0.38	-67.5	-0.67	-67.5	-0.35	-67.5	1.41	-67.5	-1.13
-66.6	-1.76	-66.6	0.83	-66.6	-1.78	-66.6	-2.37	-66.6	-1.33	-66.6	0.67	-66.6	-0.15	-66.6	1.29	-66.6	-1.42	-66.6	-2.32	-66.6	-3.27	-66.6	0.75	-66.6	1.13	-66.6	2.45	-66.6	-0.14	-66.6	2.69	-66.6	-1.23	-66.6	1.54	-66.6	-1.08	-66.6	-1.72	-66.6	-0.81	-66.6	0.24	-66.6	-1.53	-66.6	-1.66	-66.6	-1.13
-65.7	-0.91	-65.7	4.61	-65.7	1.65	-65.7	-2.12	-65.7	0.94	-65.7	1.13	-65.7	-2.29	-65.7	0.89	-65.7	-2.68	-65.7	0.96	-65.7	-1.34	-65.7	-1.13	-65.7	-2.71	-65.7	1.35	-65.7	-1.9	-65.7	3.75	-65.7	1.74	-65.7	-0.51	-65.7	-3.58	-65.7	-0.39	-65.7	0.56	-65.7	-0.3	-65.7	-0.05	-65.7	-1.91	-65.7	-2.07
-64.8	-0.33	-64.8	0.19	-64.8	-1.86	-64.8	0.43	-64.8	-1.32	-64.8	-2.09	-64.8	0.42	-64.8	-0.07	-64.8	-0.83	-64.8	-0.08	-64.8	-1.54	-64.8	-3.15	-64.8	1.42	-64.8	0.15	-64.8	-0.46	-64.8	0.22	-64.8	2.32	-64.8	-2.13	-64.8	1.02	-64.8	-0.95	-64.8	-0.26	-64.8	-3.05	-64.8	0.71	-64.8	-2.24	-64.8	-1.14
-63.9	-1.07	-63.9	0.42	-63.9	-1.85	-63.9	-2.88	-63.9	3.75	-63.9	-1.57	-63.9	2.26	-63.9	-0.96	-63.9	-1.49	-63.9	-2.68	-63.9	-0.97	-63.9	-1.6	-63.9	1.49	-63.9	2.05	-63.9	-1.6	-63.9	-1.48	-63.9	1.31	-63.9	-0.16	-63.9	-0.62	-63.9	0.59	-63.9	-1.12	-63.9	-2.31	-63.9	2.96	-63.9	-0.92	-63.9	1.24
-63	1.57	-63	1.47	-63	-1.88	-63	-1.31	-63	-1.31	-63	-0.09	-63	-0.69	-63	2.06	-63	-1.49	-63	0.95	-63	-1.19	-63	-0.18	-63	-0.66	-63	2.29	-63	1.65	-63	4.32	-63	-0.31	-63	-0.46	-63	-2.19	-63	2.1	-63	0.71	-63	1.18	-63	-0.53	-63	-1.72	-63	-1.17
-62.1	2.23	-62.1	1.31	-62.1	-0.47	-62.1	1.23	-62.1	-1.06	-62.1	0.81	-62.1	0.98	-62.1	0.85	-62.1	-2.2	-62.1	1.03	-62.1	-1.81	-62.1	-1.8	-62.1	0.47	-62.1	1.25	-62.1	-2.17	-62.1	2.7	-62.1	1.24	-62.1	-0.5	-62.1	-0.46	-62.1	0.49	-62.1	-0.46	-62.1	0.65	-62.1	-0.23	-62.1	0.76	-62.1	-0.71
-61.2	-1.55	-61.2	1.98	-61.2	-0.7	-61.2	-2.39	-61.2	-0.37	-61.2	1.82	-61.2	0.96	-61.2	-1.39	-61.2	-2.13	-61.2	-1.64	-61.2	-2.4	-61.2	-3.02	-61.2	-0.62	-61.2	1.37	-61.2	-1.08	-61.2	0.51	-61.2	0.86	-61.2	-2.14	-61.2	-2.54	-61.2	2.77	-61.2	-1.28	-61.2	0.02	-61.2	2.77	-61.2	-1.3	-61.2	-0.58
-60.3	-1.18	-60.3	0.04	-60.3	-4.11	-60.3	1.92	-60.3	-1.59	-60.3	-0.24	-60.3	-0.14	-60.3	-0.3	-60.3	-0.96	-60.3	0.24	-60.3	-1.67	-60.3	-2.04	-60.3	0.93	-60.3	1.72	-60.3	0.08	-60.3	0.92	-60.3	2.05	-60.3	-0.29	-60.3	0.64	-60.3	1.64	-60.3	-1.56	-60.3	0.59	-60.3	1.47	-60.3	0.41	-60.3	-0.33
-59.4	1.66	-59.4	1.35	-59.4	-2.69	-59.4	-0.93	-59.4	-1.48	-59.4	0.83	-59.4	0	-59.4	3.1	-59.4	-1.92	-59.4	-0.82	-59.4	-3.6	-59.4	-2.13	-59.4	1.08	-59.4	2.64	-59.4	-2.05	-59.4	-0.21	-59.4	-1.21	-59.4	0.09	-59.4	1.21	-59.4	2.01	-59.4	0.56	-59.4	0.91	-59.4	0.67	-59.4	-0.57	-59.4	-0.58
-58.5	-0.11	-58.5	0.11	-58.5	0.48	-58.5	-0.82	-58.5	0.95	-58.5	-0.66	-58.5	-0.46	-58.5	0	-58.5	-0.19	-58.5	0.1	-58.5	-2.25	-58.5	-1.84	-58.5	-0.08	-58.5	1.3	-58.5	2.62	-58.5	1.93	-58.5	1.77	-58.5	-2.07	-58.5	0.66	-58.5	-0.17	-58.5	-2.35	-58.5	0.05	-58.5	-0.5	-58.5	-2.76	-58.5	-0.18
-57.6	-1.3	-57.6	-2.14	-57.6	0.06	-57.6	-0.31	-57.6	-1.53	-57.6	-2.79	-57.6	-1.61	-57.6	-2.05	-57.6	0.58	-57.6	0.05	-57.6	-2.74	-57.6	-2.68	-57.6	-2.13	-57.6	1.54	-57.6	0.23	-57.6	0.81	-57.6	-0.55	-57.6	0.41	-57.6	-3.35	-57.6	-0.13	-57.6	-2.96	-57.6	-1.52	-57.6	-0.71	-57.6	-0.32	-57.6	-0.99
-56.7	-0.63	-56.7	1.64	-56.7	0.41	-56.7	-1.12	-56.7	-2.28	-56.7	0.99	-56.7	-1.01	-56.7	0.04	-56.7	-1.43	-56.7	-0.94	-56.7	-0.79	-56.7	-0.5	-56.7	-0.39	-56.7	1.79	-56.7	-3.26	-56.7	0.83	-56.7	0.62	-56.7	-1.31	-56.7	0.44	-56.7	0.24	-56.7	-4.05	-56.7	2.32	-56.7	-0.01	-56.7	0.73	-56.7	0.1
-55.8	-0.2	-55.8	1.89	-55.8	-2.41	-55.8	-1.31	-55.8	-0.56	-55.8	0.23	-55.8	0.02	-55.8	1.57	-55.8	-3.46	-55.8	-0.68	-55.8	-1.61	-55.8	0.53	-55.8	-0.44	-55.8	3.22	-55.8	0.05	-55.8	0.66	-55.8	-1.92	-55.8	-2.29	-55.8	-0.04	-55.8	1.31	-55.8	-2.21	-55.8	3.3	-55.8	0.2	-55.8	-0.5	-55.8	1.03
-54.9	1.61	-54.9	-1.42	-54.9	-0.8	-54.9	-1.78	-54.9	-1.09	-54.9	-1.53	-54.9	1.72	-54.9	0.86	-54.9	1.14	-54.9	-0.78	-54.9	-2.38	-54.9	-1.69	-54.9	1.5	-54.9	1.05	-54.9	-1.59	-54.9	2	-54.9	0.81	-54.9	-1.99	-54.9	0.49	-54.9	0.74	-54.9	-2.54	-54.9	1.72	-54.9	-0.34	-54.9	-0.66	-54.9	0.51
-54	-0.45	-54	0.74	-54	-5.04	-54	-0.2	-54	-1.26	-54	-0.98	-54	-1.67	-54	-2.19	-54	2.75	-54	-1.27	-54	-2.16	-54	-2.09	-54	2.88	-54	1.28	-54	0.74	-54	1.02	-54	-1.48	-54	-1.19	-54	1.61	-54	1.76	-54	-1.74	-54	1.42	-54	1.19	-54	0.02	-54	-0.08
-53.1	0.98	-53.1	0.87	-53.1	-2.06	-53.1	2.97	-53.1	-0.97	-53.1	-0.08	-53.1	-0.25	-53.1	-0.14	-53.1	-0.41	-53.1	1	-53.1	-1.81	-53.1	-2.3	-53.1	-1.66	-53.1	0.61	-53.1	1.59	-53.1	1.85	-53.1	-0.11	-53.1	-0.94	-53.1	-1.41	-53.1	-1.24	-53.1	-1.17	-53.1	0.48	-53.1	-2.13	-53.1	-0.35	-53.1	-0.36
-52.2	0.8	-52.2	-0.65	-52.2	-3.01	-52.2	-2.27	-52.2	0.72	-52.2	-1.63	-52.2	1.59	-52.2	0.78	-52.2	-0.4	-52.2	-0.42	-52.2	-2.41	-52.2	-3.46	-52.2	1.16	-52.2	-0.05	-52.2	-1.31	-52.2	0.23	-52.2	1.08	-52.2	-1.02	-52.2	-0.6	-52.2	-1.76	-52.2	0.36	-52.2	2.61	-52.2	-0.48	-52.2	-1.61	-52.2	-0.71
-51.3	-0.89	-51.3	-0.14	-51.3	0.58	-51.3	1.44	-51.3	0.75	-51.3	0.66	-51.3	0.46	-51.3	-0.31	-51.3	-1.46	-51.3	0.99	-51.3	-0.01	-51.3	-2.61	-51.3	0.27	-51.3	1.73	-51.3	-0.53	-51.3	2.72	-51.3	1.95	-51.3	-0.46	-51.3	-0.77	-51.3	-1.54	-51.3	-3.21	-51.3	0.35	-51.3	0.9	-51.3	0.54	-51.3	1.02
-50.4	-1.81	-50.4	-0.83	-50.4	-0.94	-50.4	-0.52	-50.4	-0.59	-50.4	-1.86	-50.4	-2.69	-50.4	-1.52	-50.4	-1.28	-50.4	-0.34	-50.4	-1.53	-50.4	-2.14	-50.4	-1.24	-50.4	-1.38	-50.4	-0.56	-50.4	1.93	-50.4	0.95	-50.4	-0.42	-50.4	-1.21	-50.4	0.94	-50.4	0.48	-50.4	2.02	-50.4	0.44	-50.4	-0.57	-50.4	-1.01
-49.5	1.39	-49.5	-1.45	-49.5	-4.76	-49.5	-1.24	-49.5	-0.61	-49.5	-0.04	-49.5	0.96	-49.5	-0.2	-49.5	0.36	-49.5	0.61	-49.5	-1.11	-49.5	-2.6	-49.5	1.76	-49.5	1.24	-49.5	0.38	-49.5	0.98	-49.5	-1.71	-49.5	-0.87	-49.5	0.35	-49.5	1.27	-49.5	-0.44	-49.5	1.52	-49.5	-0.28	-49.5	-2.9	-49.5	-0.98
-48.6	0.4	-48.6	-0.94	-48.6	-3.73	-48.6	-0.57	-48.6	-0.96	-48.6	1.48	-48.6	0.19	-48.6	-0.48	-48.6	-0.44	-48.6	-0.87	-48.6	-1.94	-48.6	-1.64	-48.6	0.55	-48.6	1.1	-48.6	-0.94	-48.6	1	-48.6	0.61	-48.6	-0.71	-48.6	0.07	-48.6	1.45	-48.6	-1.64	-48.6	-0.17	-48.6	0.82	-48.6	-1.05	-48.6	-1.53
-47.7	0.04	-47.7	0.38	-47.7	-1.31	-47.7	-0.3	-47.7	-0.66	-47.7	-3	-47.7	-1.77	-47.7	-0.83	-47.7	-0.28	-47.7	0.18	-47.7	-2.05	-47.7	-1.99	-47.7	0.48	-47.7	0.77	-47.7	-0.18	-47.7	3.24	-47.7	1.88	-47.7	-0.13	-47.7	-0.58	-47.7	1.3	-47.7	-1.54	-47.7	1.91	-47.7	2.97	-47.7	2.08	-47.7	-0.69
-46.8	-2.39	-46.8	1.91	-46.8	-0.05	-46.8	-0.56	-46.8	-1.72	-46.8	2.99	-46.8	-3.32	-46.8	-1.19	-46.8	-0.23	-46.8	0.55	-46.8	-1.3	-46.8	-1.95	-46.8	-1.4	-46.8	0.42	-46.8	-1.22	-46.8	1.88	-46.8	3.96	-46.8	-0.28	-46.8	0.3	-46.8	-0.15	-46.8	-0.41	-46.8	1.01	-46.8	1.89	-46.8	-0.05	-46.8	-0.4
-45.9	-0.2	-45.9	2.76	-45.9	-3.52	-45.9	-1.13	-45.9	-2.87	-45.9	-1.67	-45.9	-0.12	-45.9	0.18	-45.9	-0.26	-45.9	1.64	-45.9	0.66	-45.9	1.65	-45.9	1.74	-45.9	-0.25	-45.9	-0.4	-45.9	3.36	-45.9	2.37	-45.9	-0.11	-45.9	0.88	-45.9	-0.27	-45.9	0.23	-45.9	0.23	-45.9	0.91	-45.9	0.23	-45.9	-1.15
-45	0.65	-45	0.37	-45	-2.65	-45	-0.77	-45	0.08	-45	-1.97	-45	0.03	-45	-0.1	-45	-2.12	-45	0.53	-45	-2.13	-45	-1.03	-45	-0.7	-45	0.7	-45	-1.79	-45	2.67	-45	-0.58	-45	0.04	-45	-2.77	-45	-0.17	-45	-2.22	-45	0.03	-45	-0.2	-45	-0.58	-45	0.59
-44.1	-0.83	-44.1	2.48	-44.1	-2	-44.1	-2.07	-44.1	0.94	-44.1	-0.03	-44.1	2.22	-44.1	0.07	-44.1	0.52	-44.1	-1.17	-44.1	-1.86	-44.1	0.08	-44.1	1.22	-44.1	0.07	-44.1	-0.88	-44.1	1.06	-44.1	2.61	-44.1	3.33	-44.1	-0.66	-44.1	0.58	-44.1	0.02	-44.1	0.11	-44.1	3.63	-44.1	2.43	-44.1	-1.13
-43.2	-0.33	-43.2	3.26	-43.2	0.4	-43.2	-1.21	-43.2	-0.04	-43.2	-0.86	-43.2	-1.97	-43.2	-0.2	-43.2	1.4	-43.2	-1.99	-43.2	-0.39	-43.2	-1.57	-43.2	-0.92	-43.2	0.24	-43.2	1.78	-43.2	2.07	-43.2	0.58	-43.2	0.4	-43.2	1.52	-43.2	-1.69	-43.2	0.01	-43.2	0.16	-43.2	2.49	-43.2	-0.94	-43.2	2.35
-42.3	0.5	-42.3	0.47	-42.3	-0.45	-42.3	-1.36	-42.3	0.83	-42.3	2.59	-42.3	0.08	-42.3	0.18	-42.3	-1.27	-42.3	-0.58	-42.3	-2.04	-42.3	0.02	-42.3	0.74	-42.3	2.38	-42.3	-1.99	-42.3	3.08	-42.3	1.17	-42.3	0.2	-42.3	1.6	-42.3	0.78	-42.3	-3.05	-42.3	2.39	-42.3	0.25	-42.3	1.95	-42.3	-0.4
-41.4	-1.45	-41.4	0.03	-41.4	-2.62	-41.4	-1.1	-41.4	-3.14	-41.4	-1.07	-41.4	-1.93	-41.4	0.54	-41.4	-1.81	-41.4	0.32	-41.4	0.29	-41.4	-1.48	-41.4	-1.58	-41.4	0.04	-41.4	0.83	-41.4	0.52	-41.4	1.25	-41.4	-0.1	-41.4	-1.97	-41.4	0.47	-41.4	-0.31	-41.4	1.45	-41.4	-1.37	-41.4	0.19	-41.4	-1.49
-40.5	0.13	-40.5	0.47	-40.5	-1.02	-40.5	0.45	-40.5	3.15	-40.5	-1.57	-40.5	1.1	-40.5	-0.78	-40.5	-0.49	-40.5	-0.43	-40.5	0.35	-40.5	-0.05	-40.5	1.94	-40.5	0.38	-40.5	0.41	-40.5	2.8	-40.5	-0.56	-40.5	-1.65	-40.5	-0.67	-40.5	1.96	-40.5	-0.52	-40.5	1.11	-40.5	-0.56	-40.5	0.01	-40.5	-1.54
-39.6	-0.26	-39.6	2.26	-39.6	-3.05	-39.6	-0.56	-39.6	2.34	-39.6	-2.79	-39.6	-2	-39.6	1.08	-39.6	-0.66	-39.6	-0.98	-39.6	-0.49	-39.6	-1.34	-39.6	-2.04	-39.6	2.25	-39.6	-0.27	-39.6	1.39	-39.6	1.01	-39.6	-1.72	-39.6	-1.74	-39.6	0.01	-39.6	0.63	-39.6	0.55	-39.6	-1.67	-39.6	-0.1	-39.6	-0.14
-38.7	-0.63	-38.7	1.53	-38.7	-0.26	-38.7	0.97	-38.7	-0.03	-38.7	0.61	-38.7	1.17	-38.7	2.33	-38.7	-1.28	-38.7	1.05	-38.7	1.78	-38.7	1.84	-38.7	1.22	-38.7	1.4	-38.7	-2.24	-38.7	1.69	-38.7	2.28	-38.7	-0.49	-38.7	1.9	-38.7	-0.25	-38.7	-0.28	-38.7	0.69	-38.7	2.39	-38.7	1.15	-38.7	2.32
-37.8	-1.44	-37.8	2.47	-37.8	-2.27	-37.8	-1.01	-37.8	0.06	-37.8	-2.2	-37.8	-0.85	-37.8	0.16	-37.8	-2.4	-37.8	-0.18	-37.8	1.3	-37.8	-1.82	-37.8	0.69	-37.8	1.1	-37.8	-0.26	-37.8	1.67	-37.8	2.15	-37.8	-0.64	-37.8	1	-37.8	-1.52	-37.8	0.45	-37.8	1.18	-37.8	1.93	-37.8	-1.11	-37.8	1.64
-36.9	-1.03	-36.9	0.27	-36.9	-1.72	-36.9	1.06	-36.9	2.09	-36.9	-0.14	-36.9	0.32	-36.9	0.7	-36.9	-1.9	-36.9	0.65	-36.9	-0.04	-36.9	-1.11	-36.9	0.57	-36.9	1.48	-36.9	-1.02	-36.9	-1.74	-36.9	1.45	-36.9	-2.28	-36.9	-0.26	-36.9	1.8	-36.9	-1.37	-36.9	-1.92	-36.9	-0.08	-36.9	-2.08	-36.9	0.49
-36	-0.42	-36	0.19	-36	1.62	-36	-3.47	-36	1.71	-36	-0.09	-36	-1.32	-36	-0.08	-36	-0.05	-36	0.1	-36	-0.03	-36	0.77	-36	0.84	-36	0.74	-36	-0.39	-36	0.43	-36	-1.69	-36	-1.57	-36	-0.93	-36	-3.84	-36	-0.65	-36	0.5	-36	0.78	-36	-0.32	-36	-0.69
-35.1	-0.7	-35.1	-2.06	-35.1	-1.63	-35.1	0.59	-35.1	-1.54	-35.1	0.98	-35.1	-0.75	-35.1	1.83	-35.1	0.56	-35.1	2	-35.1	-1.87	-35.1	2.39	-35.1	0.81	-35.1	0.49	-35.1	-0.76	-35.1	2.41	-35.1	0.93	-35.1	1.15	-35.1	-1.57	-35.1	0.14	-35.1	0.4	-35.1	-0.07	-35.1	1.19	-35.1	-1.99	-35.1	-0.68
-34.2	0.3	-34.2	-0.55	-34.2	-1.49	-34.2	1.58	-34.2	-2.24	-34.2	1.79	-34.2	1.72	-34.2	0.85	-34.2	0.91	-34.2	0.92	-34.2	-3.63	-34.2	1.38	-34.2	1.71	-34.2	1.94	-34.2	1.52	-34.2	0.73	-34.2	-1.36	-34.2	-0.53	-34.2	1.18	-34.2	-1.15	-34.2	0.42	-34.2	-3.82	-34.2	0.08	-34.2	-0.56	-34.2	1.19
-33.3	-1.12	-33.3	3.34	-33.3	-1.16	-33.3	-2.44	-33.3	1.79	-33.3	0.51	-33.3	0.75	-33.3	0.87	-33.3	0.04	-33.3	0.11	-33.3	0.43	-33.3	-0.37	-33.3	-1.86	-33.3	0.88	-33.3	-0.14	-33.3	0.39	-33.3	-1.57	-33.3	-0.01	-33.3	-2.08	-33.3	-1.01	-33.3	-0.26	-33.3	0.26	-33.3	1	-33.3	-1.18	-33.3	-2.57
-32.4	-0.28	-32.4	0.45	-32.4	-2.47	-32.4	-1.69	-32.4	-0.37	-32.4	-1.23	-32.4	-0.67	-32.4	2.2	-32.4	-0.4	-32.4	-0.29	-32.4	0.3	-32.4	0.84	-32.4	1.48	-32.4	2.58	-32.4	-1.17	-32.4	-0.11	-32.4	2.46	-32.4	1.78	-32.4	0.24	-32.4	0.92	-32.4	-0.61	-32.4	-0.57	-32.4	-0.59	-32.4	-0.69	-32.4	1.19
-31.5	0.97	-31.5	0.36	-31.5	-2.7	-31.5	-0.34	-31.5	-0.71	-31.5	-0.64	-31.5	-1.02	-31.5	-1.86	-31.5	0	-31.5	-1.12	-31.5	-0.81	-31.5	-0.02	-31.5	-3.87	-31.5	0.29	-31.5	0.62	-31.5	1.17	-31.5	0.4	-31.5	0.96	-31.5	-2.59	-31.5	1.14	-31.5	0.16	-31.5	0.07	-31.5	-1.2	-31.5	1.13	-31.5	-0.45
-30.6	-0.42	-30.6	1.95	-30.6	-1.22	-30.6	0.09	-30.6	-0.64	-30.6	-1.32	-30.6	0.84	-30.6	1.68	-30.6	-0.12	-30.6	0.55	-30.6	-3.1	-30.6	-1.1	-30.6	-0.67	-30.6	1.93	-30.6	1.4	-30.6	0.73	-30.6	1.45	-30.6	-0.83	-30.6	-0.74	-30.6	-0.31	-30.6	-1.09	-30.6	0.86	-30.6	1.48	-30.6	-0.31	-30.6	1.69
-29.7	-2	-29.7	-0.07	-29.7	-1.38	-29.7	-3.58	-29.7	0.48	-29.7	1.17	-29.7	-2.03	-29.7	-0.89	-29.7	0.84	-29.7	-3.14	-29.7	1.41	-29.7	0.71	-29.7	-1.23	-29.7	0.82	-29.7	1.75	-29.7	0.28	-29.7	-1.09	-29.7	-1.44	-29.7	-2.94	-29.7	2.26	-29.7	-2.53	-29.7	-0.41	-29.7	2.3	-29.7	-2.49	-29.7	0.26
-28.8	-0.99	-28.8	0.09	-28.8	1.35	-28.8	-1.94	-28.8	-1.38	-28.8	1.27	-28.8	1.05	-28.8	0.5	-28.8	2.03	-28.8	-1.21	-28.8	-0.56	-28.8	-0.04	-28.8	-0.39	-28.8	2.24	-28.8	0.8	-28.8	0.26	-28.8	3.14	-28.8	1.68	-28.8	-0.85	-28.8	2.59	-28.8	-0.55	-28.8	1.14	-28.8	4.07	-28.8	2.3	-28.8	-1.28
-27.9	-1.79	-27.9	1.69	-27.9	0.04	-27.9	1.98	-27.9	2.42	-27.9	1.62	-27.9	0.61	-27.9	1.15	-27.9	-0.68	-27.9	-0.76	-27.9	-0.76	-27.9	0.52	-27.9	1.42	-27.9	1.59	-27.9	1.27	-27.9	1.32	-27.9	0.2	-27.9	-1.36	-27.9	0.89	-27.9	-0.23	-27.9	4.1	-27.9	0.98	-27.9	0.74	-27.9	-0.89	-27.9	0.7
-27	-1.68	-27	1.78	-27	-1.25	-27	-1.34	-27	-0.5	-27	-1.79	-27	-1.25	-27	0.25	-27	1.43	-27	2.61	-27	0.05	-27	-3.26	-27	0.28	-27	2.35	-27	0.88	-27	-0.01	-27	-1.27	-27	-1.5	-27	1.46	-27	-0.36	-27	-0.32	-27	-2.24	-27	-3.61	-27	-0.53	-27	1.22
-26.1	1.4	-26.1	1.89	-26.1	-1.33	-26.1	-1.32	-26.1	-0.7	-26.1	-1.8	-26.1	-0.09	-26.1	-1.24	-26.1	-2.37	-26.1	-1.43	-26.1	0.62	-26.1	-3.56	-26.1	-0.38	-26.1	-0.62	-26.1	-1.99	-26.1	2.43	-26.1	1.18	-26.1	-0.81	-26.1	-0.03	-26.1	-0.41	-26.1	-1.39	-26.1	0.27	-26.1	0.92	-26.1	0.15	-26.1	0.43
-25.2	-0.79	-25.2	0.35	-25.2	-0.52	-25.2	-1.84	-25.2	-1.07	-25.2	0.63	-25.2	1	-25.2	-3.37	-25.2	2.79	-25.2	-0.6	-25.2	0.03	-25.2	0.68	-25.2	2.66	-25.2	1.44	-25.2	-1.27	-25.2	2.14	-25.2	-0.23	-25.2	0.15	-25.2	1.69	-25.2	1.18	-25.2	0.48	-25.2	1.71	-25.2	0.75	-25.2	-0.29	-25.2	-0.47
-24.3	-0.28	-24.3	1.16	-24.3	-4.79	-24.3	-2.43	-24.3	1.32	-24.3	1.12	-24.3	0.6	-24.3	0.75	-24.3	-1.63	-24.3	-1.07	-24.3	-0.72	-24.3	0	-24.3	0.14	-24.3	0.75	-24.3	1.68	-24.3	-2.48	-24.3	-0.7	-24.3	-1.27	-24.3	1.04	-24.3	0.18	-24.3	0.5	-24.3	-0.73	-24.3	-1.92	-24.3	-2.84	-24.3	1.41
-23.4	0.98	-23.4	-0.93	-23.4	-3.78	-23.4	2.88	-23.4	1.51	-23.4	0	-23.4	-0.9	-23.4	-2.33	-23.4	-1.46	-23.4	0.55	-23.4	-0.01	-23.4	0.56	-23.4	0.96	-23.4	1.03	-23.4	-1.27	-23.4	1.45	-23.4	-1.08	-23.4	0.45	-23.4	2.63	-23.4	0.04	-23.4	-1.03	-23.4	2.3	-23.4	0.12	-23.4	1.5	-23.4	1.55
-22.5	-0.92	-22.5	0.02	-22.5	0.97	-22.5	-1.11	-22.5	0.32	-22.5	-1.27	-22.5	-0.33	-22.5	3.33	-22.5	2.7	-22.5	0.85	-22.5	-0.1	-22.5	-2.81	-22.5	-1.42	-22.5	3.41	-22.5	-0.39	-22.5	1.81	-22.5	1.38	-22.5	-1.05	-22.5	-0.89	-22.5	0.94	-22.5	-2.27	-22.5	0.6	-22.5	0.2	-22.5	-0.72	-22.5	0.29
-21.6	-2.78	-21.6	0.46	-21.6	-1.74	-21.6	1.83	-21.6	-1.42	-21.6	1.48	-21.6	-0.68	-21.6	1.3	-21.6	-1.99	-21.6	0.73	-21.6	-0.88	-21.6	1.08	-21.6	-0.03	-21.6	1.39	-21.6	-5.4	-21.6	0.73	-21.6	-0.17	-21.6	0.62	-21.6	0.27	-21.6	1.34	-21.6	0.02	-21.6	-0.77	-21.6	0.48	-21.6	0.34	-21.6	0.91
-20.7	0.56	-20.7	-1.34	-20.7	-0.99	-20.7	-1.52	-20.7	1.33	-20.7	0.72	-20.7	-1.66	-20.7	0.29	-20.7	-0.38	-20.7	-1.46	-20.7	1.33	-20.7	0.97	-20.7	-0.68	-20.7	2.23	-20.7	-1.53	-20.7	1.11	-20.7	0.02	-20.7	-1.14	-20.7	0.59	-20.7	1.3	-20.7	-2.67	-20.7	0.44	-20.7	-2.9	-20.7	1.26	-20.7	-2.33
-19.8	-1.75	-19.8	-0.92	-19.8	0.11	-19.8	-1.73	-19.8	3.52	-19.8	-1.06	-19.8	0.07	-19.8	-1.23	-19.8	0.6	-19.8	1.66	-19.8	1.06	-19.8	0.16	-19.8	-1.03	-19.8	1.5	-19.8	-1.55	-19.8	2.35	-19.8	1.64	-19.8	1.7	-19.8	-2.89	-19.8	2.03	-19.8	-0.71	-19.8	4.05	-19.8	0.83	-19.8	1.68	-19.8	-1.39
-18.9	1.63	-18.9	1.43	-18.9	0.06	-18.9	1.14	-18.9	0.27	-18.9	-1.19	-18.9	-0.68	-18.9	-0.27	-18.9	0.73	-18.9	-0.56	-18.9	1.04	-18.9	-0.79	-18.9	-1.15	-18.9	1.93	-18.9	-0.25	-18.9	0.18	-18.9	-0.19	-18.9	1.42	-18.9	-1.58	-18.9	-0.27	-18.9	1.09	-18.9	3.31	-18.9	-0.28	-18.9	1.64	-18.9	-0.33
-18	1.51	-18	-1.83	-18	-1.93	-18	-0.8	-18	1.02	-18	-0.98	-18	1.77	-18	-0.27	-18	-2.15	-18	-1	-18	-3.08	-18	-1.72	-18	2.49	-18	0.48	-18	-1.05	-18	2.2	-18	-1.57	-18	-2.45	-18	0.37	-18	0.76	-18	2.57	-18	2.12	-18	-0.44	-18	-0.93	-18	1.22
-17.1	-2.22	-17.1	1.57	-17.1	-1.41	-17.1	1.01	-17.1	-2.28	-17.1	1.49	-17.1	-2.98	-17.1	1.09	-17.1	-1.07	-17.1	0.01	-17.1	0.06	-17.1	2.95	-17.1	-0.53	-17.1	2.12	-17.1	-0.12	-17.1	1.08	-17.1	2.62	-17.1	0.12	-17.1	0.89	-17.1	-0.69	-17.1	1.64	-17.1	-0.13	-17.1	-0.4	-17.1	-1.01	-17.1	1.26
-16.2	2.08	-16.2	2.4	-16.2	-2.59	-16.2	-1.77	-16.2	-0.75	-16.2	1.21	-16.2	0.55	-16.2	0.18	-16.2	1.51	-16.2	1.2	-16.2	-1.45	-16.2	1.39	-16.2	1.04	-16.2	0.62	-16.2	1.8	-16.2	0.33	-16.2	0.24	-16.2	1.25	-16.2	-1.04	-16.2	-0.49	-16.2	-0.56	-16.2	-2.01	-16.2	0.34	-16.2	0.63	-16.2	-1.73
-15.3	0.03	-15.3	-2.45	-15.3	4.72	-15.3	-0.8	-15.3	1.29	-15.3	0.2	-15.3	-0.86	-15.3	-1.39	-15.3	3.16	-15.3	0.32	-15.3	-1.38	-15.3	-0.76	-15.3	-0.08	-15.3	-0.47	-15.3	0.47	-15.3	-0.74	-15.3	1.35	-15.3	0.27	-15.3	-2.24	-15.3	0.74	-15.3	-1.19	-15.3	1.53	-15.3	1	-15.3	-0.61	-15.3	-0.92
-14.4	0.22	-14.4	0.92	-14.4	-0.57	-14.4	-0.02	-14.4	-1.58	-14.4	-2.3	-14.4	1.82	-14.4	-0.8	-14.4	0.67	-14.4	0.25	-14.4	-1.58	-14.4	-2.63	-14.4	0.84	-14.4	1.16	-14.4	0.41	-14.4	1.37	-14.4	0.89	-14.4	-0.55	-14.4	-0.34	-14.4	0.03	-14.4	0.26	-14.4	0.03	-14.4	2.34	-14.4	0.08	-14.4	0.79
-13.5	-0.57	-13.5	1.99	-13.5	1.45	-13.5	-0.74	-13.5	-0.89	-13.5	1.83	-13.5	0.81	-13.5	0.94	-13.5	0.56	-13.5	0.14	-13.5	-3	-13.5	-0.21	-13.5	0.3	-13.5	0.63	-13.5	0.03	-13.5	1.02	-13.5	-1.88	-13.5	-2.09	-13.5	-0.76	-13.5	1.51	-13.5	0.76	-13.5	1.43	-13.5	-2.57	-13.5	-0.59	-13.5	0.96
-12.6	1.04	-12.6	2.86	-12.6	-1.72	-12.6	0.18	-12.6	1.51	-12.6	-2.11	-12.6	-0.28	-12.6	1.07	-12.6	-1.53	-12.6	-1.65	-12.6	0.1	-12.6	-0.58	-12.6	-0.22	-12.6	0.87	-12.6	-0.45	-12.6	-2.19	-12.6	0.6	-12.6	-1.32	-12.6	0.24	-12.6	-1.36	-12.6	1.56	-12.6	-1.71	-12.6	-0.5	-12.6	-0.79	-12.6	-1.51
-11.7	-1.49	-11.7	-1.89	-11.7	-1.45	-11.7	-1.22	-11.7	2.11	-11.7	0.09	-11.7	-0.78	-11.7	1.17	-11.7	1.24	-11.7	-0.95	-11.7	-0.74	-11.7	-1.71	-11.7	1.13	-11.7	1.04	-11.7	-0.19	-11.7	3.08	-11.7	2.16	-11.7	-0.39	-11.7	1.38	-11.7	0.71	-11.7	-2.12	-11.7	2.97	-11.7	2.79	-11.7	-0.74	-11.7	-0.38
-10.8	-0.09	-10.8	-1.26	-10.8	-2.23	-10.8	-0.14	-10.8	1.42	-10.8	-0.23	-10.8	0.95	-10.8	0.82	-10.8	-0.64	-10.8	-1.04	-10.8	0.31	-10.8	1.59	-10.8	1.49	-10.8	-1.34	-10.8	-0.61	-10.8	-1.72	-10.8	0.31	-10.8	2.28	-10.8	-0.6	-10.8	-0.49	-10.8	1.42	-10.8	-1.61	-10.8	1.02	-10.8	2.92	-10.8	-0.14
-9.9	-3.98	-9.9	0.58	-9.9	-0.66	-9.9	0.86	-9.9	-0.36	-9.9	0.15	-9.9	-2.17	-9.9	-0.86	-9.9	0.43	-9.9	1.42	-9.9	1.07	-9.9	0.42	-9.9	-1.08	-9.9	0.82	-9.9	-0.49	-9.9	2.34	-9.9	1.36	-9.9	0.55	-9.9	0.8	-9.9	0.43	-9.9	0.16	-9.9	-0.24	-9.9	-0.93	-9.9	-1.18	-9.9	2.89
-9	0.91	-9	-2.64	-9	-0.72	-9	0.42	-9	0	-9	-1.25	-9	-0.44	-9	1	-9	1.87	-9	0.7	-9	0.3	-9	2.75	-9	-0.6	-9	1.62	-9	-0.06	-9	-2.19	-9	-0.68	-9	0.88	-9	-0.14	-9	0.44	-9	0.1	-9	-1.23	-9	0.6	-9	0.12	-9	0.36
-8.1	-2.83	-8.1	1.32	-8.1	-0.57	-8.1	-0.16	-8.1	-2.26	-8.1	1.79	-8.1	-1.66	-8.1	0.42	-8.1	-0.8	-8.1	-0.31	-8.1	0.38	-8.1	-1.26	-8.1	-0.78	-8.1	1.61	-8.1	-0.87	-8.1	-3.36	-8.1	-2.5	-8.1	1.09	-8.1	1.31	-8.1	1.75	-8.1	1.14	-8.1	-1.46	-8.1	0.43	-8.1	1.2	-8.1	1.63
-7.2	-1.63	-7.2	0.42	-7.2	1.7	-7.2	-1.3	-7.2	0.73	-7.2	0.77	-7.2	-1.08	-7.2	-2.23	-7.2	2.03	-7.2	-1.54	-7.2	-0.64	-7.2	0.14	-7.2	1.12	-7.2	-1.51	-7.2	0.92	-7.2	-2.32	-7.2	0.85	-7.2	1.03	-7.2	0	-7.2	0.96	-7.2	2.1	-7.2	-2.54	-7.2	0.04	-7.2	-0.34	-7.2	0.24
-6.3	1.22	-6.3	-1.5	-6.3	1.2	-6.3	1.17	-6.3	0.05	-6.3	-0.49	-6.3	-1.38	-6.3	-1.91	-6.3	0.73	-6.3	-0.2	-6.3	1.14	-6.3	0.31	-6.3	-1.68	-6.3	-0.75	-6.3	0.4	-6.3	-0.57	-6.3	1.44	-6.3	2.38	-6.3	-1.71	-6.3	-0.02	-6.3	-0.17	-6.3	2.48	-6.3	-0.1	-6.3	1.08	-6.3	0.5
-5.4	-0.85	-5.4	-0.29	-5.4	1.91	-5.4	-1.42	-5.4	2.18	-5.4	0.79	-5.4	1.38	-5.4	-0.42	-5.4	-0.61	-5.4	-2.23	-5.4	2.39	-5.4	0.18	-5.4	-0.4	-5.4	0.78	-5.4	0.12	-5.4	-0.11	-5.4	0.76	-5.4	-1.15	-5.4	-1.55	-5.4	0	-5.4	-2.34	-5.4	0.63	-5.4	-0.16	-5.4	-0.11	-5.4	-1.24
-4.5	0	-4.5	-1.19	-4.5	1.13	-4.5	-1.31	-4.5	1.63	-4.5	-0.2	-4.5	-1.16	-4.5	-0.31	-4.5	0.27	-4.5	1.95	-4.5	-1	-4.5	-0.2	-4.5	1.49	-4.5	0.33	-4.5	-1.08	-4.5	1.61	-4.5	-0.74	-4.5	-0.7	-4.5	0.13	-4.5	0.07	-4.5	-1.49	-4.5	-0.42	-4.5	0.3	-4.5	-0.33	-4.5	-0.2
-3.6	0.86	-3.6	0.75	-3.6	-2.88	-3.6	0.12	-3.6	0.9	-3.6	-0.97	-3.6	0.63	-3.6	0.46	-3.6	0.69	-3.6	0.15	-3.6	-1.65	-3.6	-1.1	-3.6	-1.37	-3.6	1.39	-3.6	0	-3.6	-1.62	-3.6	0.43	-3.6	-3.14	-3.6	-0.11	-3.6	1.9	-3.6	-0.11	-3.6	-3.19	-3.6	1.43	-3.6	-1.25	-3.6	0
-2.7	2.74	-2.7	-0.03	-2.7	-0.06	-2.7	1.02	-2.7	0.59	-2.7	2.7	-2.7	1.16	-2.7	1.67	-2.7	1.16	-2.7	0.06	-2.7	-0.78	-2.7	-0.97	-2.7	-0.4	-2.7	1.45	-2.7	4.06	-2.7	0.51	-2.7	0.67	-2.7	-0.92	-2.7	0.84	-2.7	-0.21	-2.7	-0.07	-2.7	1.11	-2.7	1.01	-2.7	0.61	-2.7	1.23
-1.8	1.93	-1.8	0.59	-1.8	-0.02	-1.8	0.56	-1.8	-3.22	-1.8	0.19	-1.8	-0.93	-1.8	0.44	-1.8	-1.26	-1.8	-0.89	-1.8	-0.96	-1.8	-2.01	-1.8	0.15	-1.8	0.79	-1.8	0.32	-1.8	0.77	-1.8	-0.07	-1.8	2.38	-1.8	0.81	-1.8	-0.11	-1.8	1.53	-1.8	1.77	-1.8	-0.55	-1.8	0.7	-1.8	-2.06
-0.9	-0.04	-0.9	-1.51	-0.9	-1.09	-0.9	-2.9	-0.9	-0.19	-0.9	1.37	-0.9	1.05	-0.9	-2.36	-0.9	0.49	-0.9	-3.08	-0.9	-0.45	-0.9	2.06	-0.9	0.97	-0.9	-1.92	-0.9	0.91	-0.9	0.41	-0.9	-1.35	-0.9	-0.71	-0.9	1.05	-0.9	-1.24	-0.9	-0.01	-0.9	2.88	-0.9	-1.03	-0.9	-1.47	-0.9	0.07
0	-1.31	0	1.14	0	-0.26	0	1.88	0	-1.1	0	1.54	0	-1.51	0	0.25	0	-0.41	0	0.26	0	0.85	0	-1.53	0	-0.87	0	0.49	0	-0.44	0	0.51	0	-1.32	0	-3.35	0	1.68	0	1.23	0	0.72	0	2.88	0	-0.35	0	-1.81	0	2.07
0.9	-0.48	0.9	1.02	0.9	-1.64	0.9	0.06	0.9	0.89	0.9	1.07	0.9	2.73	0.9	1.49	0.9	0.06	0.9	-1.7	0.9	-1.21	0.9	1	0.9	1.4	0.9	1.34	0.9	-1.12	0.9	-1.19	0.9	1.32	0.9	-0.24	0.9	0.32	0.9	-2.07	0.9	0.98	0.9	1.17	0.9	3.81	0.9	0.15	0.9	2.81
1.8	0.85	1.8	0.52	1.8	-2.35	1.8	-1.23	1.8	1.33	1.8	0.42	1.8	1.14	1.8	1.81	1.8	2.65	1.8	-1.82	1.8	1.26	1.8	0.06	1.8	0.99	1.8	-0.04	1.8	1.83	1.8	-1.07	1.8	0.45	1.8	-0.73	1.8	1.14	1.8	0.83	1.8	-0.04	1.8	0.79	1.8	0.65	1.8	0.05	1.8	0.1
2.7	-1.76	2.7	-0.32	2.7	1.34	2.7	-1.28	2.7	3.11	2.7	1.51	2.7	1.4	2.7	0	2.7	1.56	2.7	1.25	2.7	0.32	2.7	-1.07	2.7	-0.41	2.7	0.51	2.7	-0.52	2.7	0.86	2.7	2.23	2.7	-3.65	2.7	1.29	2.7	0.71	2.7	0.93	2.7	0.78	2.7	1.67	2.7	0.13	2.7	0.53
3.6	1.79	3.6	0.03	3.6	1.8	3.6	-2.34	3.6	1.57	3.6	1.17	3.6	0.21	3.6	0.63	3.6	-0.43	3.6	-0.36	3.6	-0.26	3.6	-0.2	3.6	-1.65	3.6	1.53	3.6	1.23	3.6	1.35	3.6	0.38	3.6	-0.75	3.6	1.46	3.6	-0.43	3.6	-0.18	3.6	2.01	3.6	1.02	3.6	-1.8	3.6	0.01
4.5	0.87	4.5	1.71	4.5	-0.74	4.5	-0.2	4.5	2.54	4.5	1.55	4.5	0.13	4.5	1.14	4.5	2.39	4.5	-0.06	4.5	0.26	4.5	1.22	4.5	0.8	4.5	1.14	4.5	0.69	4.5	1.51	4.5	-0.52	4.5	-1.94	4.5	-0.58	4.5	-2.49	4.5	0.63	4.5	1.04	4.5	2.26	4.5	-1.39	4.5	0.86
5.4	1.58	5.4	-0.64	5.4	-1.86	5.4	0.26	5.4	1.89	5.4	-1.14	5.4	3.09	5.4	1.91	5.4	-1.32	5.4	0.37	5.4	0.59	5.4	-0.53	5.4	-0.73	5.4	2.13	5.4	0.34	5.4	-0.15	5.4	-0.25	5.4	0.2	5.4	0.09	5.4	1.45	5.4	2.4	5.4	-0.8	5.4	0.08	5.4	0.49	5.4	-1.37
6.3	-1.02	6.3	0.48	6.3	-0.48	6.3	-0.11	6.3	2.26	6.3	0.48	6.3	-1.31	6.3	1.58	6.3	2.55	6.3	-2.72	6.3	0.2	6.3	1.42	6.3	1.17	6.3	0.25	6.3	2.39	6.3	-2.04	6.3	2.83	6.3	0.79	6.3	-0.28	6.3	-0.92	6.3	0.47	6.3	0.36	6.3	2.1	6.3	-3.9	6.3	-2.95
7.2	0.12	7.2	-1.39	7.2	-0.77	7.2	-3.98	7.2	2.46	7.2	-0.24	7.2	-1.34	7.2	-1.08	7.2	0.15	7.2	-0.88	7.2	0.69	7.2	1.04	7.2	-1.99	7.2	-0.3	7.2	-0.23	7.2	-0.17	7.2	3.56	7.2	2.05	7.2	1.03	7.2	-2	7.2	0	7.2	2.09	7.2	2.07	7.2	3.25	7.2	1.94
8.1	-0.27	8.1	-1.56	8.1	-0.66	8.1	0.29	8.1	0.08	8.1	-2.25	8.1	-2.72	8.1	-1.2	8.1	-0.16	8.1	-0.53	8.1	-1.7	8.1	-0.77	8.1	-2.06	8.1	-1	8.1	-0.21	8.1	1.91	8.1	-0.72	8.1	-0.44	8.1	2.14	8.1	-1.61	8.1	1.76	8.1	0.5	8.1	0.13	8.1	-1.89	8.1	3.76
9	-2.29	9	-5.12	9	-0.88	9	-1.48	9	-1.47	9	0.14	9	-1.92	9	-2.5	9	-0.2	9	-1.86	9	-3.5	9	-0.03	9	-1.17	9	-0.26	9	-0.17	9	-1.08	9	-1.81	9	0.63	9	-3.07	9	-2.12	9	0.72	9	0.97	9	-2.44	9	-1.54	9	2.02
9.9	2.43	9.9	-1.75	9.9	1.36	9.9	0.77	9.9	0.53	9.9	0.12	9.9	-1.19	9.9	0.21	9.9	1.4	9.9	-1.45	9.9	0.84	9.9	2.91	9.9	0.42	9.9	-1.31	9.9	1.43	9.9	-1.14	9.9	-1.51	9.9	0.52	9.9	-3.87	9.9	-1.27	9.9	-0.18	9.9	1.16	9.9	0.48	9.9	2.44	9.9	3.11
10.8	0.39	10.8	-0.43	10.8	1.23	10.8	-1.25	10.8	0.18	10.8	0.71	10.8	1.04	10.8	-0.32	10.8	1.72	10.8	-1.24	10.8	-0.92	10.8	-3.14	10.8	1.93	10.8	0.17	10.8	0	10.8	-0.4	10.8	-0.35	10.8	-2.38	10.8	-1.09	10.8	1.21	10.8	1.11	10.8	4.14	10.8	0.15	10.8	0.42	10.8	3.94
11.7	0.57	11.7	-0.29	11.7	1.07	11.7	1.89	11.7	0.82	11.7	-0.26	11.7	-0.7	11.7	1.08	11.7	-0.16	11.7	0.94	11.7	2.56	11.7	0.57	11.7	-1.01	11.7	-0.21	11.7	-1.88	11.7	-1.94	11.7	1.2	11.7	-0.82	11.7	-3.53	11.7	-0.06	11.7	0.01	11.7	3.16	11.7	0.53	11.7	-1.1	11.7	4.3
12.6	0.09	12.6	0.89	12.6	1.14	12.6	-1.57	12.6	-0.15	12.6	0.25	12.6	-0.74	12.6	1.54	12.6	0.04	12.6	0.9	12.6	-2.57	12.6	-4.65	12.6	2.55	12.6	2.68	12.6	-2.73	12.6	-0.35	12.6	-0.91	12.6	-3.57	12.6	-0.8	12.6	1.18	12.6	0.08	12.6	0.86	12.6	0.18	12.6	1.47	12.6	3.92
13.5	5.05	13.5	1.2	13.5	1.92	13.5	3.43	13.5	-2.33	13.5	1.62	13.5	-0.16	13.5	0.54	13.5	1.95	13.5	2.2	13.5	-2.5	13.5	-1.47	13.5	0.09	13.5	1.28	13.5	-0.35	13.5	1.59	13.5	-0.07	13.5	-2.29	13.5	-2.97	13.5	1.55	13.5	2.68	13.5	2.08	13.5	1.54	13.5	0.23	13.5	3.5
14.4	1.44	14.4	-1.48	14.4	1.27	14.4	2.4	14.4	1.89	14.4	0.13	14.4	0.94	14.4	0.14	14.4	0.96	14.4	-1.07	14.4	-0.27	14.4	-0.08	14.4	3.08	14.4	1.36	14.4	1.24	14.4	-2.23	14.4	-1.22	14.4	-0.63	14.4	-1.93	14.4	0.78	14.4	3.38	14.4	-0.44	14.4	0.46	14.4	2.36	14.4	1.96
15.3	2.89	15.3	-1.61	15.3	1.79	15.3	0.57	15.3	1.52	15.3	1.69	15.3	1.8	15.3	-1.57	15.3	3.3	15.3	1.95	15.3	1.65	15.3	0.75	15.3	2.8	15.3	-0.52	15.3	-1.94	15.3	0.72	15.3	1.1	15.3	1.82	15.3	-4.66	15.3	-1.24	15.3	1.41	15.3	1.21	15.3	1.59	15.3	2.13	15.3	1.48
16.2	3.91	16.2	0.91	16.2	0.26	16.2	0.29	16.2	1.75	16.2	3.18	16.2	-0.11	16.2	3.78	16.2	0.51	16.2	-1.59	16.2	0.56	16.2	0.92	16.2	-0.71	16.2	0.51	16.2	-1.78	16.2	-2.46	16.2	0.7	16.2	-2.83	16.2	-2.25	16.2	1	16.2	2.66	16.2	1.72	16.2	-0.21	16.2	-0.76	16.2	4.12
17.1	6.73	17.1	-2.85	17.1	-0.39	17.1	0.28	17.1	2.38	17.1	0.3	17.1	1.39	17.1	-2.5	17.1	-0.54	17.1	1.17	17.1	-0.6	17.1	0.42	17.1	2.53	17.1	1.07	17.1	-0.62	17.1	1.53	17.1	-0.84	17.1	-3.88	17.1	-1.77	17.1	2.1	17.1	2.01	17.1	2.2	17.1	-0.51	17.1	-2.61	17.1	4.28
18	4.54	18	-2.51	18	2.39	18	-0.97	18	1.03	18	1	18	0.21	18	-2.29	18	0.99	18	-1.37	18	-3.33	18	-2.09	18	-0.36	18	-0.94	18	2.23	18	-1.98	18	-0.93	18	-1.56	18	-0.87	18	0.34	18	2.8	18	0.16	18	0.21	18	2.69	18	3.51
18.9	3.73	18.9	-0.59	18.9	3.59	18.9	-0.43	18.9	-0.41	18.9	-0.18	18.9	1.38	18.9	-0.29	18.9	2.69	18.9	-1.49	18.9	-0.73	18.9	1.59	18.9	0.62	18.9	2.48	18.9	0.04	18.9	-0.87	18.9	-1.93	18.9	-3.07	18.9	-2.09	18.9	1.62	18.9	1.25	18.9	0.71	18.9	0.14	18.9	2.16	18.9	2.4
19.8	4.24	19.8	-3.7	19.8	1.18	19.8	0.69	19.8	2.05	19.8	2.32	19.8	0.84	19.8	-3.23	19.8	0.91	19.8	-2.04	19.8	-0.51	19.8	-0.82	19.8	0.1	19.8	-1.23	19.8	-1.3	19.8	-1.85	19.8	-0.9	19.8	-2.56	19.8	-3.94	19.8	-0.1	19.8	2.61	19.8	0.05	19.8	0.09	19.8	2.26	19.8	1.54
20.7	4.84	20.7	-2.78	20.7	-1.29	20.7	4.77	20.7	2.02	20.7	-0.81	20.7	0.39	20.7	-2.99	20.7	-1.49	20.7	0.69	20.7	0.83	20.7	1	20.7	0.93	20.7	-1.01	20.7	-3.18	20.7	-1.83	20.7	-1.06	20.7	-1.43	20.7	-2.88	20.7	-0.05	20.7	0.56	20.7	-0.86	20.7	0.59	20.7	2.34	20.7	3.48
21.6	4.46	21.6	-1.91	21.6	0.4	21.6	0.42	21.6	-0.18	21.6	1.6	21.6	-0.06	21.6	-2.01	21.6	1.19	21.6	-2.08	21.6	-1.83	21.6	-0.1	21.6	1.73	21.6	-0.5	21.6	-0.19	21.6	-2.55	21.6	-0.91	21.6	-1.09	21.6	-2.41	21.6	0.56	21.6	1.68	21.6	1.54	21.6	-0.1	21.6	0.31	21.6	0.92
22.5	3.27	22.5	-0.99	22.5	-0.22	22.5	1.93	22.5	0.29	22.5	1.52	22.5	1.17	22.5	-2.18	22.5	-0.54	22.5	0.01	22.5	0.08	22.5	0.39	22.5	-1.31	22.5	0.71	22.5	-3.1	22.5	-1.49	22.5	-1.66	22.5	-3.52	22.5	-3.79	22.5	2.56	22.5	0.32	22.5	-1.47	22.5	1.17	22.5	-0.69	22.5	3.86
23.4	3.98	23.4	-2.09	23.4	0.14	23.4	-0.21	23.4	0.15	23.4	3.52	23.4	1.09	23.4	-1.97	23.4	-1.28	23.4	-0.95	23.4	1.42	23.4	0.53	23.4	2.23	23.4	0.17	23.4	0.01	23.4	-0.39	23.4	-1.19	23.4	-0.01	23.4	-4.08	23.4	0.79	23.4	2.51	23.4	1.83	23.4	0.48	23.4	3.49	23.4	0.44
24.3	3.83	24.3	-3.04	24.3	0.92	24.3	1.4	24.3	0.33	24.3	-0.04	24.3	1.86	24.3	-0.88	24.3	0.83	24.3	0.72	24.3	0.18	24.3	-1.13	24.3	2.03	24.3	1.08	24.3	-0.47	24.3	-1.3	24.3	-2.29	24.3	-4.35	24.3	-2.4	24.3	1.87	24.3	1.43	24.3	3.69	24.3	-0.13	24.3	-0.8	24.3	3.13
25.2	4.19	25.2	-2.75	25.2	1.28	25.2	1.48	25.2	0.33	25.2	-0.34	25.2	1.64	25.2	-2.38	25.2	2.05	25.2	-1.02	25.2	-0.08	25.2	-0.65	25.2	1.33	25.2	1.66	25.2	-0.38	25.2	-0.45	25.2	-1.53	25.2	0.45	25.2	-0.52	25.2	0.03	25.2	1.13	25.2	1.03	25.2	0.57	25.2	2.73	25.2	5
26.1	5.87	26.1	-2.41	26.1	2.32	26.1	0.15	26.1	2.99	26.1	2.18	26.1	0.53	26.1	-1.8	26.1	-0.76	26.1	-0.13	26.1	-0.9	26.1	-0.4	26.1	0.12	26.1	0.68	26.1	-1.39	26.1	0.69	26.1	-2.18	26.1	0.21	26.1	-2.73	26.1	2.15	26.1	3.28	26.1	2.31	26.1	-0.22	26.1	0.74	26.1	2.79
27	5.44	27	-4.58	27	-0.91	27	0.43	27	-0.31	27	1.79	27	2.24	27	-1.75	27	-1.68	27	1.89	27	1.66	27	0.37	27	-0.23	27	0.83	27	0.38	27	1.19	27	-0.5	27	-1.56	27	-2.35	27	1.31	27	4.52	27	-0.7	27	-1.5	27	0.81	27	3.83
27.9	3.88	27.9	-1.02	27.9	0.51	27.9	0.45	27.9	1.63	27.9	2.11	27.9	-0.73	27.9	-0.38	27.9	-0.4	27.9	0.68	27.9	-1.59	27.9	-1.28	27.9	0.66	27.9	0.37	27.9	-0.51	27.9	-0.28	27.9	-1.78	27.9	-2.91	27.9	-2.24	27.9	1.72	27.9	2.32	27.9	0.82	27.9	2.34	27.9	-0.65	27.9	3.05
28.8	3.29	28.8	-3.72	28.8	0.91	28.8	1.6	28.8	1.12	28.8	1.07	28.8	0.37	28.8	-0.36	28.8	-0.52	28.8	1.51	28.8	2.3	28.8	1.18	28.8	-1.17	28.8	1.24	28.8	0.03	28.8	-0.2	28.8	0.16	28.8	-1.3	28.8	-4.42	28.8	1.62	28.8	2.9	28.8	2.02	28.8	1.11	28.8	1.21	28.8	1.51
29.7	2.22	29.7	-1.96	29.7	-0.56	29.7	2.39	29.7	1.44	29.7	0.14	29.7	-2.2	29.7	-1.17	29.7	-0.01	29.7	0.2	29.7	-0.17	29.7	-0.28	29.7	0.83	29.7	0.29	29.7	-1.62	29.7	-0.75	29.7	-0.83	29.7	-2.59	29.7	-3.21	29.7	0.51	29.7	0.56	29.7	0.46	29.7	-0.86	29.7	-1.52	29.7	1.07
30.6	2.94	30.6	-4.02	30.6	2.08	30.6	1.84	30.6	0.51	30.6	1.3	30.6	-0.16	30.6	-1.15	30.6	1.25	30.6	-0.63	30.6	-1.35	30.6	-1.56	30.6	0.42	30.6	2.49	30.6	-0.29	30.6	-0.93	30.6	-2.53	30.6	-1.79	30.6	-0.99	30.6	3.16	30.6	1.79	30.6	0.76	30.6	-1.11	30.6	4.35	30.6	2.11
31.5	4.54	31.5	-3.81	31.5	0.38	31.5	3.31	31.5	2.82	31.5	4.82	31.5	0.99	31.5	0.59	31.5	2.78	31.5	0.8	31.5	-0.22	31.5	0.11	31.5	0.01	31.5	0.19	31.5	1.32	31.5	0.38	31.5	0.84	31.5	-0.17	31.5	-3.21	31.5	1.08	31.5	3.01	31.5	0.88	31.5	1.59	31.5	-0.22	31.5	2.33
32.4	5	32.4	-2.56	32.4	-2.7	32.4	2.17	32.4	2.18	32.4	-1.16	32.4	1.31	32.4	-3.08	32.4	-0.7	32.4	0.34	32.4	0.35	32.4	-2.22	32.4	1.8	32.4	-2.26	32.4	-1.34	32.4	-0.86	32.4	1.42	32.4	-0.6	32.4	-0.7	32.4	0.27	32.4	2.53	32.4	1.17	32.4	2.03	32.4	2.1	32.4	5.71
33.3	4.32	33.3	-1.15	33.3	-0.52	33.3	1.44	33.3	2.53	33.3	-0.63	33.3	1.52	33.3	-1.05	33.3	0.97	33.3	-0.53	33.3	-0.63	33.3	-0.18	33.3	0.49	33.3	-1.04	33.3	0.24	33.3	-1.19	33.3	0.46	33.3	0.13	33.3	-3.83	33.3	1.75	33.3	1.28	33.3	2.78	33.3	0.92	33.3	4.26	33.3	4.8
34.2	2.74	34.2	-5.14	34.2	0.67	34.2	-0.61	34.2	2.65	34.2	0.66	34.2	-0.01	34.2	-3.94	34.2	-0.82	34.2	-0.71	34.2	-1.72	34.2	1.08	34.2	2.17	34.2	1.24	34.2	-1.41	34.2	-0.68	34.2	-0.85	34.2	-0.41	34.2	-1.49	34.2	1.16	34.2	3.16	34.2	-0.04	34.2	-0.48	34.2	0.97	34.2	3.37
35.1	2.55	35.1	-1.87	35.1	1.13	35.1	0.34	35.1	-1.63	35.1	1.02	35.1	2.08	35.1	0.92	35.1	-2.16	35.1	0.3	35.1	-0.9	35.1	-0.31	35.1	0.52	35.1	1.44	35.1	-3.89	35.1	-0.27	35.1	0.93	35.1	-0.13	35.1	-1.37	35.1	0.36	35.1	2.1	35.1	2.33	35.1	1.04	35.1	3.04	35.1	3.14
36	6.67	36	-1.98	36	2.45	36	-0.2	36	2.86	36	1.89	36	1.57	36	-0.99	36	0.92	36	-1.33	36	-1.19	36	0.62	36	2.12	36	1.58	36	0.06	36	-2.41	36	-2.79	36	-0.5	36	0.53	36	1.94	36	3.17	36	-0.61	36	-0.51	36	3.88	36	5.4
36.9	3.43	36.9	-3.54	36.9	2.5	36.9	-0.28	36.9	1.24	36.9	0.64	36.9	3.67	36.9	-0.84	36.9	2.4	36.9	0.47	36.9	0.23	36.9	1.43	36.9	2.18	36.9	1.45	36.9	0.57	36.9	-1.94	36.9	-2.39	36.9	0.52	36.9	0.95	36.9	0.4	36.9	2.17	36.9	2.11	36.9	0.69	36.9	0.83	36.9	4.99
37.8	4.77	37.8	-4.32	37.8	1.39	37.8	2.15	37.8	0.85	37.8	0.75	37.8	-0.71	37.8	-1.75	37.8	1.31	37.8	-1.57	37.8	-0.71	37.8	-2.48	37.8	0.09	37.8	0.23	37.8	-0.18	37.8	-0.91	37.8	-1.64	37.8	-1.56	37.8	-0.64	37.8	1.84	37.8	1.1	37.8	3.72	37.8	0.02	37.8	1.56	37.8	4.93
38.7	2.68	38.7	-0.76	38.7	1.73	38.7	-1.37	38.7	0.05	38.7	1.08	38.7	0.02	38.7	-2.78	38.7	0.51	38.7	-0.96	38.7	-0.54	38.7	0.66	38.7	2.04	38.7	-1.01	38.7	-0.24	38.7	1.37	38.7	0.79	38.7	-1.24	38.7	-2.95	38.7	2.16	38.7	4.05	38.7	4.66	38.7	-0.37	38.7	1.68	38.7	0.73
39.6	2.89	39.6	-1.59	39.6	2.06	39.6	2.07	39.6	0.97	39.6	2.67	39.6	0.27	39.6	-2.64	39.6	2.35	39.6	-1.34	39.6	-1.15	39.6	-0.09	39.6	-0.62	39.6	-0.81	39.6	1.14	39.6	-3.65	39.6	0.37	39.6	-1.33	39.6	-0.69	39.6	0.15	39.6	4.17	39.6	-0.7	39.6	2.44	39.6	0.77	39.6	2.71
40.5	6.42	40.5	-3.98	40.5	2.58	40.5	0.61	40.5	-0.24	40.5	5.35	40.5	0.18	40.5	-1.46	40.5	1.79	40.5	-1.06	40.5	-2.46	40.5	-0.75	40.5	-0.81	40.5	2.47	40.5	0.83	40.5	-0.88	40.5	-0.77	40.5	-3.48	40.5	-2.33	40.5	1.03	40.5	4.25	40.5	1.43	40.5	-1.38	40.5	0.94	40.5	2.07
41.4	4.85	41.4	-4.28	41.4	-0.47	41.4	2.84	41.4	1.41	41.4	2.41	41.4	2.26	41.4	-1.97	41.4	-2.91	41.4	-0.2	41.4	0.49	41.4	-0.43	41.4	1.61	41.4	-0.76	41.4	-1.21	41.4	-0.79	41.4	-1.81	41.4	-2.96	41.4	-2.35	41.4	-0.06	41.4	2.13	41.4	-0.89	41.4	-0.55	41.4	2.38	41.4	2.87
42.3	3.8	42.3	-5.68	42.3	3.26	42.3	0.06	42.3	-0.02	42.3	3.1	42.3	0.29	42.3	-5.35	42.3	1.12	42.3	-1.05	42.3	-0.88	42.3	1.45	42.3	-0.35	42.3	-1.87	42.3	-0.01	42.3	-0.43	42.3	0.13	42.3	0.47	42.3	0.43	42.3	0.25	42.3	3.4	42.3	2.76	42.3	1.18	42.3	3.73	42.3	5.06
43.2	4.83	43.2	-1.83	43.2	3.47	43.2	-0.1	43.2	1.72	43.2	2.17	43.2	0.69	43.2	-2.11	43.2	0.64	43.2	0.31	43.2	2.77	43.2	0.37	43.2	0.55	43.2	0.18	43.2	-1.49	43.2	0.51	43.2	0.4	43.2	-1.74	43.2	-4.12	43.2	1.75	43.2	2.71	43.2	1.51	43.2	0.1	43.2	0.63	43.2	2.54
44.1	1.49	44.1	-3.27	44.1	2.86	44.1	1.69	44.1	1.88	44.1	1.14	44.1	-2.56	44.1	-2.33	44.1	-0.11	44.1	-0.93	44.1	0.56	44.1	-0.89	44.1	-0.75	44.1	1.86	44.1	-1.91	44.1	-0.33	44.1	-1.55	44.1	-0.35	44.1	1	44.1	0.15	44.1	3.71	44.1	2.36	44.1	1.75	44.1	1.45	44.1	3.65
45	2.92	45	-3.94	45	1.19	45	-0.47	45	-0.15	45	4.06	45	-0.87	45	-2.55	45	2.22	45	-1.86	45	-1.86	45	1.53	45	-0.07	45	0.99	45	0.31	45	-2.98	45	-2.25	45	-0.51	45	0.02	45	-0.55	45	4.49	45	1.08	45	1.09	45	2.66	45	4.68
45.9	4.48	45.9	-1.15	45.9	3.27	45.9	1.37	45.9	-0.04	45.9	3.06	45.9	0.37	45.9	-1.07	45.9	0.43	45.9	0.38	45.9	1.27	45.9	-2.31	45.9	0.71	45.9	0.2	45.9	-1.32	45.9	-1.44	45.9	0.24	45.9	-1.49	45.9	-0.06	45.9	2.15	45.9	3.97	45.9	1.92	45.9	-0.26	45.9	2.31	45.9	3.72
46.8	2.42	46.8	-1.9	46.8	2.51	46.8	1.47	46.8	1.63	46.8	5.98	46.8	0.93	46.8	-2.65	46.8	1.8	46.8	-2.44	46.8	-0.42	46.8	0.69	46.8	1.02	46.8	1.01	46.8	-2.06	46.8	-1.81	46.8	-2.25	46.8	-1.48	46.8	-2.55	46.8	2.58	46.8	1.86	46.8	2.4	46.8	-0.23	46.8	2.54	46.8	0.39
47.7	2.1	47.7	-3.84	47.7	1.7	47.7	1.54	47.7	2.7	47.7	0.4	47.7	-1.37	47.7	-1.74	47.7	2.46	47.7	3.08	47.7	-0.8	47.7	0.95	47.7	0.62	47.7	1.25	47.7	-0.96	47.7	-0.44	47.7	-1.03	47.7	1.03	47.7	-0.6	47.7	4.09	47.7	2.11	47.7	1.58	47.7	2.2	47.7	2.97	47.7	5.03
48.6	5.51	48.6	-4.34	48.6	2.83	48.6	0.4	48.6	-0.48	48.6	2.6	48.6	1.45	48.6	-2.63	48.6	0.03	48.6	-1.03	48.6	-2.73	48.6	1.31	48.6	0.09	48.6	-0.38	48.6	-0.55	48.6	-2.22	48.6	-1.07	48.6	-1.81	48.6	-0.9	48.6	0.37	48.6	3.75	48.6	2.36	48.6	0.67	48.6	3.97	48.6	3.22
49.5	2.24	49.5	-2.86	49.5	1.95	49.5	-1.41	49.5	-0.1	49.5	3.72	49.5	2.26	49.5	0.07	49.5	0.01	49.5	-1.66	49.5	-1.23	49.5	0.72	49.5	1.82	49.5	0.84	49.5	-3.08	49.5	1.12	49.5	-2.22	49.5	-1.35	49.5	0.28	49.5	2.3	49.5	1.06	49.5	2.24	49.5	0.91	49.5	2.83	49.5	2.31
50.4	3.38	50.4	-1.97	50.4	1.25	50.4	1.16	50.4	0.79	50.4	2.9	50.4	0.39	50.4	-1.38	50.4	0.61	50.4	-0.56	50.4	0.36	50.4	0.77	50.4	0.37	50.4	-1.49	50.4	2.23	50.4	-0.89	50.4	-2.31	50.4	1.72	50.4	1.14	50.4	0.97	50.4	4.63	50.4	4.65	50.4	0.81	50.4	4.78	50.4	4.19
51.3	2.72	51.3	-2.69	51.3	1.82	51.3	-1.13	51.3	1.81	51.3	-0.29	51.3	1.84	51.3	-2.75	51.3	1.39	51.3	-1.5	51.3	-2.54	51.3	0.91	51.3	2.32	51.3	0.52	51.3	-1.36	51.3	-2.7	51.3	-0.38	51.3	-1.85	51.3	0.47	51.3	0.66	51.3	1.67	51.3	3.04	51.3	1.52	51.3	1.38	51.3	3.11
52.2	2.68	52.2	-2.98	52.2	2.73	52.2	2.69	52.2	1.29	52.2	1.81	52.2	0.15	52.2	-2.61	52.2	0.79	52.2	0.47	52.2	-2.85	52.2	1.42	52.2	0.21	52.2	0.42	52.2	-0.16	52.2	-1.84	52.2	-1.32	52.2	1.15	52.2	-1.57	52.2	2.03	52.2	2.88	52.2	3.02	52.2	1.24	52.2	4.16	52.2	3.33
53.1	3.62	53.1	-2.33	53.1	1.33	53.1	0	53.1	2.16	53.1	-0.1	53.1	1.82	53.1	-2.9	53.1	-0.61	53.1	-0.37	53.1	-0.55	53.1	-0.06	53.1	-0.89	53.1	-0.19	53.1	-0.92	53.1	-0.92	53.1	-1.79	53.1	0.04	53.1	-1.86	53.1	0.61	53.1	3.95	53.1	1.75	53.1	0.22	53.1	3.46	53.1	2
54	2.08	54	-3.13	54	1.24	54	1.4	54	3.27	54	1.86	54	0.64	54	-3.85	54	2.65	54	-0.21	54	3.19	54	0.58	54	0.55	54	-1.21	54	1.14	54	-1.27	54	-1.05	54	-1.05	54	-1.43	54	2.93	54	4.1	54	2.64	54	0.12	54	2.78	54	1.67
54.9	6.57	54.9	-3.03	54.9	2.93	54.9	0.5	54.9	-1.18	54.9	0.37	54.9	2.36	54.9	-1.9	54.9	-0.2	54.9	-1.01	54.9	-1.01	54.9	2.54	54.9	-0.45	54.9	-0.96	54.9	-1.38	54.9	-0.71	54.9	-1.69	54.9	-0.99	54.9	-1.03	54.9	1.5	54.9	3.69	54.9	1.96	54.9	1.2	54.9	1.34	54.9	1.86
55.8	5.99	55.8	-3.35	55.8	1.01	55.8	0.74	55.8	4.49	55.8	1.69	55.8	1.46	55.8	-0.09	55.8	-0.18	55.8	1.09	55.8	2.26	55.8	0.26	55.8	-0.01	55.8	1.99	55.8	-1.96	55.8	-0.23	55.8	-1.3	55.8	-3.29	55.8	-0.72	55.8	0.94	55.8	2.21	55.8	4.74	55.8	-0.33	55.8	2.52	55.8	3.82
56.7	4.01	56.7	-2.35	56.7	0.36	56.7	-1.96	56.7	-2.01	56.7	4.28	56.7	0.51	56.7	-2.1	56.7	0.75	56.7	-2.01	56.7	-0.78	56.7	0.1	56.7	1.07	56.7	-1.54	56.7	-1.51	56.7	-2.69	56.7	-0.64	56.7	-0.52	56.7	-0.08	56.7	2.04	56.7	3.7	56.7	-0.49	56.7	0.74	56.7	4.97	56.7	2.48
57.6	2.57	57.6	-1.3	57.6	2.64	57.6	5.13	57.6	4.17	57.6	0.88	57.6	-0.47	57.6	-2.56	57.6	-0.14	57.6	2.85	57.6	-0.4	57.6	0.29	57.6	0.21	57.6	0.78	57.6	-0.33	57.6	-1.16	57.6	-2.44	57.6	-1.39	57.6	-2.71	57.6	0.03	57.6	5.44	57.6	3.17	57.6	0.95	57.6	2.97	57.6	3.18
58.5	3.88	58.5	-3.55	58.5	1.07	58.5	0.12	58.5	0.24	58.5	1.71	58.5	0.19	58.5	-0.37	58.5	0.15	58.5	-0.79	58.5	-1.19	58.5	2.34	58.5	-0.27	58.5	0.4	58.5	0.64	58.5	0.33	58.5	-2.23	58.5	1.08	58.5	-0.44	58.5	0.4	58.5	4.51	58.5	1.43	58.5	2.25	58.5	4.26	58.5	1.83
59.4	2.4	59.4	-2.8	59.4	2.79	59.4	-0.01	59.4	1.63	59.4	2.44	59.4	2.04	59.4	0.78	59.4	-1.43	59.4	-1.47	59.4	1.62	59.4	2.71	59.4	0.41	59.4	2.49	59.4	-3.24	59.4	-1.8	59.4	1.69	59.4	0.73	59.4	-0.61	59.4	1.56	59.4	3.58	59.4	1.73	59.4	3.85	59.4	5.3	59.4	4.65
60.3	1.77	60.3	-3.27	60.3	2.04	60.3	0.34	60.3	2.5	60.3	3.43	60.3	0.22	60.3	-0.76	60.3	0.56	60.3	-0.96	60.3	0.59	60.3	1.64	60.3	-0.72	60.3	0.88	60.3	-0.94	60.3	-2.42	60.3	-1.77	60.3	1.12	60.3	-1.32	60.3	2.39	60.3	3.43	60.3	0.04	60.3	2.17	60.3	5.14	60.3	4.93
61.2	4.26	61.2	-1.12	61.2	-0.22	61.2	2.75	61.2	1.42	61.2	2.21	61.2	0.75	61.2	0.36	61.2	-0.4	61.2	0.6	61.2	-1.06	61.2	2.16	61.2	0.22	61.2	0.05	61.2	-2.85	61.2	-2.46	61.2	0.76	61.2	0.73	61.2	-1.42	61.2	0.07	61.2	2.23	61.2	2.55	61.2	5.06	61.2	4.07	61.2	2.55
62.1	4.05	62.1	-2.59	62.1	2.93	62.1	0.97	62.1	-0.91	62.1	5.1	62.1	0.47	62.1	-1.84	62.1	2.02	62.1	-0.38	62.1	-1.43	62.1	0.21	62.1	-0.52	62.1	0.84	62.1	1.12	62.1	-0.95	62.1	-2.35	62.1	1.86	62.1	0.75	62.1	0.81	62.1	2.72	62.1	2.11	62.1	1.12	62.1	3.91	62.1	1.8
63	3.14	63	-3.02	63	2.29	63	1.05	63	3.3	63	2.74	63	-0.82	63	-2.79	63	0.62	63	-0.11	63	0.26	63	-0.61	63	-1.89	63	1.96	63	-1.4	63	0.43	63	-0.47	63	-1.1	63	0	63	3.04	63	4.82	63	1.96	63	1.11	63	5.66	63	2.96
63.9	4.07	63.9	-3.67	63.9	1.39	63.9	2.58	63.9	0.3	63.9	-0.17	63.9	0.51	63.9	-2.19	63.9	1.01	63.9	-0.59	63.9	1.95	63.9	-2.47	63.9	0.44	63.9	0.62	63.9	0.96	63.9	1.01	63.9	-0.46	63.9	-3.25	63.9	0.39	63.9	1.62	63.9	4.15	63.9	4.02	63.9	0.66	63.9	3.79	63.9	3.04
64.8	3.96	64.8	-3.23	64.8	1.88	64.8	0.58	64.8	1.36	64.8	2.87	64.8	2.22	64.8	-1.28	64.8	-1.46	64.8	-0.23	64.8	-2.84	64.8	1.88	64.8	2.36	64.8	-1.45	64.8	-2.39	64.8	-0.94	64.8	-2.27	64.8	-1.09	64.8	-1.49	64.8	0.23	64.8	4.36	64.8	2.12	64.8	2.27	64.8	3.79	64.8	3.24
65.7	2.94	65.7	-2.23	65.7	1.76	65.7	4.38	65.7	0	65.7	2.9	65.7	0.13	65.7	-3	65.7	1.5	65.7	-1.25	65.7	-4.03	65.7	1.27	65.7	1.83	65.7	-0.93	65.7	-2.68	65.7	-3.39	65.7	-3.22	65.7	-1.74	65.7	1.63	65.7	1.56	65.7	3.29	65.7	0.77	65.7	-0.3	65.7	4.52	65.7	2.88
66.6	1.93	66.6	-0.46	66.6	4.48	66.6	0.26	66.6	1.46	66.6	3.4	66.6	-0.04	66.6	-1.34	66.6	2.45	66.6	-1.2	66.6	1.6	66.6	0.35	66.6	1.22	66.6	-0.37	66.6	-0.1	66.6	-1.87	66.6	-0.79	66.6	-2.06	66.6	0.21	66.6	3.34	66.6	3.56	66.6	3.33	66.6	0.6	66.6	2.94	66.6	1.08
67.5	4.44	67.5	-2.48	67.5	0.3	67.5	-2.2	67.5	2.83	67.5	1.59	67.5	1.45	67.5	-2.21	67.5	0	67.5	-0.72	67.5	2.56	67.5	0.14	67.5	-1.43	67.5	-1.47	67.5	-1.29	67.5	0.03	67.5	0.64	67.5	2.19	67.5	2.6	67.5	1.21	67.5	2.62	67.5	3.36	67.5	3.27	67.5	6.32	67.5	2.89
68.4	0.81	68.4	-2.2	68.4	2.43	68.4	0.05	68.4	3.17	68.4	1.97	68.4	0.23	68.4	-0.96	68.4	0.9	68.4	1.05	68.4	1.69	68.4	0.93	68.4	0.37	68.4	2.11	68.4	-0.38	68.4	-0.07	68.4	1.95	68.4	0.79	68.4	2.94	68.4	2.91	68.4	3.11	68.4	2.57	68.4	4.74	68.4	4.13	68.4	0.26
69.3	2.04	69.3	-2.84	69.3	3.06	69.3	0.95	69.3	3.31	69.3	2.69	69.3	1.64	69.3	-1.06	69.3	3.04	69.3	1.66	69.3	0.3	69.3	-2.7	69.3	1.69	69.3	0.52	69.3	1.56	69.3	-0.55	69.3	-0.83	69.3	0.85	69.3	3.13	69.3	1	69.3	3.15	69.3	0.3	69.3	1.9	69.3	4.68	69.3	1.65
70.2	2.87	70.2	-3.23	70.2	-1.17	70.2	-0.01	70.2	-0.08	70.2	2.4	70.2	0.7	70.2	-0.73	70.2	0.72	70.2	1.92	70.2	-0.7	70.2	2.18	70.2	1.47	70.2	0.85	70.2	1.08	70.2	0.89	70.2	0.96	70.2	-0.92	70.2	3.22	70.2	0.42	70.2	4.16	70.2	2.66	70.2	2.99	70.2	3.21	70.2	-0.83
71.1	1.99	71.1	-2.37	71.1	-1.72	71.1	0.91	71.1	3.6	71.1	0.49	71.1	2.52	71.1	-2.77	71.1	1.1	71.1	-2.48	71.1	0.06	71.1	1.31	71.1	1.59	71.1	0.24	71.1	0.22	71.1	-0.64	71.1	1.23	71.1	-1.54	71.1	1.62	71.1	1.07	71.1	4.23	71.1	3.68	71.1	2.93	71.1	4.33	71.1	0.46
72	-1.67	72	-2.31	72	-1.17	72	-1.58	72	3	72	3.09	72	-1.82	72	-2.64	72	-0.06	72	1.05	72	-1.11	72	-0.23	72	-2.58	72	1.16	72	-1.54	72	0.38	72	1.3	72	0.31	72	1.4	72	2.57	72	4.89	72	1.29	72	3.29	72	5.14	72	0.24
72.9	0.67	72.9	-4.27	72.9	0.54	72.9	0.06	72.9	1.39	72.9	3.43	72.9	2.16	72.9	-2.88	72.9	1.37	72.9	0.62	72.9	-1.95	72.9	-0.65	72.9	0.44	72.9	0.05	72.9	0.39	72.9	0.05	72.9	-1.13	72.9	-0.42	72.9	3.86	72.9	1.02	72.9	6.63	72.9	0.47	72.9	2.45	72.9	5.91	72.9	1.7
73.8	-0.13	73.8	-2.37	73.8	1.74	73.8	0.06	73.8	1.09	73.8	2.9	73.8	0.73	73.8	-1.85	73.8	0.99	73.8	-1.54	73.8	0.29	73.8	0.89	73.8	-2.25	73.8	0.75	73.8	0.1	73.8	-0.49	73.8	1.15	73.8	1.04	73.8	0.68	73.8	-0.36	73.8	4.19	73.8	0.81	73.8	4.5	73.8	2.01	73.8	0.02
74.7	3.33	74.7	-0.03	74.7	0.57	74.7	-0.83	74.7	0.63	74.7	5.61	74.7	-0.66	74.7	1.64	74.7	2.7	74.7	-1.63	74.7	-1.14	74.7	0.73	74.7	1.65	74.7	2.6	74.7	1.51	74.7	-1.2	74.7	-1	74.7	0.29	74.7	3.11	74.7	1.52	74.7	3.84	74.7	2.27	74.7	3.14	74.7	5.65	74.7	-0.02
75.6	3.06	75.6	-1.43	75.6	1.39	75.6	-1.62	75.6	3.24	75.6	1.61	75.6	1.4	75.6	-2.14	75.6	1.83	75.6	-0.75	75.6	1.08	75.6	-3.18	75.6	0.09	75.6	0.04	75.6	-0.11	75.6	1.48	75.6	2.79	75.6	-2.24	75.6	1.8	75.6	0.28	75.6	5.22	75.6	4.21	75.6	1.88	75.6	2.64	75.6	-1.37
76.5	-0.22	76.5	-4.07	76.5	0.34	76.5	-0.14	76.5	3.47	76.5	5	76.5	-1.84	76.5	-1.35	76.5	2.01	76.5	-0.92	76.5	0.22	76.5	1.73	76.5	0.22	76.5	3	76.5	2.65	76.5	0.83	76.5	0.65	76.5	1.43	76.5	2.53	76.5	0.36	76.5	4.58	76.5	2.58	76.5	2.98	76.5	5.78	76.5	0.03
77.4	1.8	77.4	-3.3	77.4	1.99	77.4	-0.82	77.4	2.14	77.4	4.78	77.4	-0.64	77.4	-1.61	77.4	1.99	77.4	1.48	77.4	1.2	77.4	1.06	77.4	-0.41	77.4	1.43	77.4	2.18	77.4	-1.51	77.4	2.47	77.4	-0.84	77.4	3.69	77.4	1.12	77.4	4.85	77.4	1.15	77.4	2.88	77.4	5.01	77.4	0.3
78.3	0.76	78.3	-3.06	78.3	-1.23	78.3	-0.63	78.3	3.46	78.3	0.42	78.3	-0.27	78.3	-1.05	78.3	1.34	78.3	-3.95	78.3	1.32	78.3	0.98	78.3	-1.58	78.3	0.15	78.3	0.48	78.3	-0.41	78.3	0.77	78.3	-0.44	78.3	1.35	78.3	1.12	78.3	1.22	78.3	0.43	78.3	1.94	78.3	2.66	78.3	0.77
79.2	-0.97	79.2	-1.12	79.2	0.99	79.2	-3.03	79.2	1.85	79.2	1.55	79.2	-1.16	79.2	0.79	79.2	1.35	79.2	-1.76	79.2	-0.58	79.2	3.05	79.2	-0.47	79.2	1.64	79.2	2.06	79.2	1.16	79.2	0.95	79.2	0.6	79.2	0.56	79.2	0.7	79.2	3.68	79.2	2.47	79.2	4.81	79.2	4.26	79.2	-3.37
80.1	0.14	80.1	-1.84	80.1	-0.66	80.1	-2.79	80.1	-0.26	80.1	2.16	80.1	0.36	80.1	-2.41	80.1	0.46	80.1	-3.46	80.1	-0.28	80.1	1.65	80.1	-0.88	80.1	-0.43	80.1	-0.28	80.1	-1	80.1	0.38	80.1	2.34	80.1	1.83	80.1	2.37	80.1	4.82	80.1	0.13	80.1	2.57	80.1	5.74	80.1	0.95
81	1.28	81	-1.9	81	0.9	81	-1.47	81	0.51	81	0.77	81	0.58	81	-3.17	81	1.08	81	0.24	81	-1.17	81	0.38	81	-0.34	81	-1.32	81	-1.89	81	-1.15	81	-1.09	81	0.83	81	2.23	81	0.79	81	6.45	81	-0.11	81	1.38	81	3.11	81	-1.15
81.9	1.2	81.9	-0.91	81.9	2.11	81.9	-1.45	81.9	1.47	81.9	4.58	81.9	-0.67	81.9	-0.13	81.9	2.72	81.9	0.07	81.9	0.68	81.9	3.46	81.9	-0.38	81.9	2.7	81.9	-1.67	81.9	0.39	81.9	1.21	81.9	1.66	81.9	3.12	81.9	-0.4	81.9	1.55	81.9	0.99	81.9	3.4	81.9	5.2	81.9	-0.19
82.8	1.22	82.8	-3.9	82.8	-1.02	82.8	0.19	82.8	1.02	82.8	1.18	82.8	0.67	82.8	-3.64	82.8	-0.82	82.8	-2.17	82.8	-0.95	82.8	-0.95	82.8	0.59	82.8	-2.14	82.8	1.14	82.8	-2.33	82.8	0.08	82.8	0.02	82.8	1.96	82.8	1.3	82.8	5.27	82.8	0.92	82.8	3.12	82.8	2.23	82.8	0.46
83.7	-0.02	83.7	-6.02	83.7	0.46	83.7	0.84	83.7	3.66	83.7	5.48	83.7	1.25	83.7	-3.42	83.7	2.03	83.7	2.47	83.7	-1.27	83.7	1.37	83.7	0.77	83.7	0.88	83.7	-1.09	83.7	1.8	83.7	0.22	83.7	-2.52	83.7	1.68	83.7	2.18	83.7	2.53	83.7	4.51	83.7	1.52	83.7	3.83	83.7	0.56
84.6	-2.19	84.6	-4.47	84.6	1.89	84.6	-3.25	84.6	3.61	84.6	2.64	84.6	-0.58	84.6	-2.3	84.6	1.39	84.6	-1.12	84.6	0.27	84.6	0.81	84.6	0.53	84.6	1.34	84.6	-0.76	84.6	-0.59	84.6	-0.89	84.6	-0.82	84.6	3.2	84.6	1.29	84.6	2.23	84.6	1.24	84.6	2.57	84.6	3.65	84.6	3.2
85.5	1.06	85.5	-2.36	85.5	2.21	85.5	1.74	85.5	0.94	85.5	1.59	85.5	-0.33	85.5	-1.91	85.5	2.68	85.5	0.66	85.5	-0.08	85.5	-0.73	85.5	-0.4	85.5	-0.95	85.5	0.7	85.5	2.37	85.5	-1.06	85.5	-0.9	85.5	1.43	85.5	0.73	85.5	4.01	85.5	1.45	85.5	1.06	85.5	4.04	85.5	-0.67
86.4	0.66	86.4	-1.76	86.4	4.89	86.4	-2.68	86.4	2.88	86.4	2.01	86.4	0.71	86.4	1.02	86.4	3.24	86.4	-0.86	86.4	1.56	86.4	0.93	86.4	-0.2	86.4	1.59	86.4	1.9	86.4	-0.34	86.4	-1.96	86.4	-0.62	86.4	1.88	86.4	3.26	86.4	3.19	86.4	0.66	86.4	1.88	86.4	2.46	86.4	1.65
87.3	0.98	87.3	-3.1	87.3	1.17	87.3	-2.05	87.3	-0.08	87.3	3.25	87.3	0.55	87.3	-2.26	87.3	0.61	87.3	-3.06	87.3	-0.06	87.3	0.3	87.3	1.68	87.3	0.88	87.3	0.41	87.3	-3.75	87.3	-2.15	87.3	-0.94	87.3	1.42	87.3	2.12	87.3	3.23	87.3	-1.03	87.3	0.17	87.3	4.47	87.3	0.25
88.2	2.99	88.2	-4.15	88.2	0.16	88.2	-0.9	88.2	2.83	88.2	5.44	88.2	1.56	88.2	-0.67	88.2	1.76	88.2	0.5	88.2	-0.42	88.2	0.65	88.2	1.15	88.2	-0.07	88.2	0.87	88.2	1.21	88.2	2.59	88.2	-2.98	88.2	2.27	88.2	1.11	88.2	3.8	88.2	-0.45	88.2	4.26	88.2	2.5	88.2	1.08
89.1	1.81	89.1	-1.61	89.1	2.52	89.1	1.11	89.1	0.67	89.1	0.97	89.1	0.53	89.1	-2.37	89.1	3.54	89.1	1.53	89.1	-0.53	89.1	1.4	89.1	-2.14	89.1	-1.21	89.1	0.88	89.1	1.52	89.1	0.73	89.1	1.29	89.1	0.42	89.1	0.97	89.1	4.71	89.1	2.24	89.1	1.75	89.1	5.21	89.1	0.34
90	1.11	90	-4.52	90	2.38	90	0.08	90	1.1	90	2.16	90	1.72	90	-2.84	90	3.38	90	-2.45	90	-1.15	90	-0.72	90	1.47	90	0.59	90	0.06	90	-2.48	90	-0.3	90	0.84	90	3.49	90	1.81	90	2.99	90	1.49	90	1.26	90	3.02	90	-0.22
90.9	0.04	90.9	-2.03	90.9	1.3	90.9	-0.37	90.9	-0.19	90.9	1.67	90.9	-0.63	90.9	-2.01	90.9	0.19	90.9	-2.09	90.9	-0.88	90.9	3.83	90.9	-1.76	90.9	0.9	90.9	0.07	90.9	-1.02	90.9	-0.17	90.9	0.63	90.9	1.01	90.9	0.58	90.9	3.93	90.9	3.96	90.9	1.26	90.9	4.98	90.9	1.5
91.8	1.4	91.8	-1.3	91.8	3.1	91.8	-1.39	91.8	2.72	91.8	4.16	91.8	0.79	91.8	-0.82	91.8	3.88	91.8	-0.97	91.8	0.49	91.8	1.26	91.8	-1.62	91.8	0.29	91.8	-0.78	91.8	-0.26	91.8	1.58	91.8	-0.09	91.8	0.85	91.8	1.69	91.8	2.7	91.8	1.79	91.8	4.26	91.8	3.73	91.8	0.18
92.7	0.66	92.7	-4.3	92.7	-0.21	92.7	-2.44	92.7	3.5	92.7	1.69	92.7	-1.49	92.7	-2.86	92.7	1.61	92.7	-1.41	92.7	1.46	92.7	0.5	92.7	-1.39	92.7	1.05	92.7	0.29	92.7	-2.63	92.7	-1.05	92.7	1.92	92.7	0.72	92.7	0.33	92.7	4.13	92.7	0.35	92.7	1.12	92.7	5.89	92.7	-1.57
93.6	1.48	93.6	-2.86	93.6	0.12	93.6	1.13	93.6	0.72	93.6	4.07	93.6	0.47	93.6	-1.72	93.6	-1.18	93.6	1.15	93.6	1.04	93.6	2.27	93.6	-1.29	93.6	0.15	93.6	0.36	93.6	-0.12	93.6	1.05	93.6	3.6	93.6	0.89	93.6	0.92	93.6	6.46	93.6	1.04	93.6	3.08	93.6	6.91	93.6	1
94.5	2.35	94.5	-4.62	94.5	2.4	94.5	-1.19	94.5	3.78	94.5	2.28	94.5	0.74	94.5	-2.28	94.5	2.92	94.5	-1.48	94.5	-0.87	94.5	-1.22	94.5	1.46	94.5	-1.85	94.5	1.11	94.5	-2.07	94.5	-0.96	94.5	-1.72	94.5	2.99	94.5	-0.99	94.5	3.63	94.5	1.06	94.5	-0.43	94.5	1.56	94.5	-0.21
95.4	1.6	95.4	-3.49	95.4	2.26	95.4	-1.19	95.4	1.29	95.4	3.5	95.4	0.05	95.4	-3.04	95.4	2.8	95.4	-3.94	95.4	1.42	95.4	0.51	95.4	1.15	95.4	-1.97	95.4	1.34	95.4	-0.6	95.4	0.36	95.4	-0.62	95.4	1.31	95.4	0.9	95.4	4.19	95.4	0.79	95.4	-0.75	95.4	4.49	95.4	0.59
96.3	1.22	96.3	-5.49	96.3	0.23	96.3	-0.57	96.3	0.42	96.3	2.51	96.3	2.3	96.3	-0.52	96.3	1.4	96.3	-3.02	96.3	1.07	96.3	-1.57	96.3	0.15	96.3	1.42	96.3	-0.1	96.3	-0.04	96.3	1.24	96.3	-2.03	96.3	2.66	96.3	1.38	96.3	1.18	96.3	1.3	96.3	3.85	96.3	4.12	96.3	0.23
97.2	2.15	97.2	-0.77	97.2	2.18	97.2	-1.85	97.2	3.32	97.2	2.3	97.2	3.99	97.2	-2.09	97.2	2.41	97.2	-1.28	97.2	1.66	97.2	-1.19	97.2	1.91	97.2	0.21	97.2	1.09	97.2	-0.24	97.2	2	97.2	0.68	97.2	3.17	97.2	1.52	97.2	3.17	97.2	-0.12	97.2	2.18	97.2	2.67	97.2	0.42
98.1	1.7	98.1	-3.15	98.1	2.9	98.1	-2.42	98.1	3.49	98.1	1.67	98.1	0.17	98.1	-1.67	98.1	1.39	98.1	-3.94	98.1	0.25	98.1	0.07	98.1	-0.4	98.1	-0.37	98.1	-1.08	98.1	-1.92	98.1	0.65	98.1	-2.92	98.1	3.52	98.1	4.33	98.1	1.94	98.1	0.57	98.1	2.83	98.1	4.78	98.1	2.12
99	2.01	99	-3.57	99	0.18	99	-0.19	99	4.45	99	2.84	99	-0.85	99	-1.96	99	2.51	99	-0.78	99	0.63	99	0.2	99	-1.97	99	0.11	99	-0.5	99	-2.64	99	0.11	99	1.16	99	-0.26	99	2.14	99	0.74	99	-0.99	99	0.04	99	2.37	99	-2.19
99.9	0.79	99.9	-3.32	99.9	1.16	99.9	-1.94	99.9	-0.33	99.9	3.08	99.9	1	99.9	-3.2	99.9	0.84	99.9	-2.68	99.9	0.32	99.9	2.43	99.9	-1.65	99.9	0.56	99.9	-0.08	99.9	0.15	99.9	0.81	99.9	-0.73	99.9	1.29	99.9	3.33	99.9	3.53	99.9	3.29	99.9	1.51	99.9	3.17	99.9	-0.31
100.8	1.9	100.8	-3.31	100.8	2.25	100.8	-2.43	100.8	2.98	100.8	3.24	100.8	0.02	100.8	-0.45	100.8	2.95	100.8	-3.27	100.8	1.84	100.8	1.17	100.8	-0.94	100.8	1.83	100.8	2.49	100.8	-1.68	100.8	-0.83	100.8	-2.52	100.8	2.92	100.8	2.73	100.8	4.57	100.8	0.73	100.8	0.43	100.8	2.37	100.8	0.54
101.7	0.64	101.7	-1.47	101.7	1.33	101.7	-2.73	101.7	4.04	101.7	2.14	101.7	0.01	101.7	-1.3	101.7	0.86	101.7	-1.01	101.7	-0.39	101.7	1.09	101.7	-0.71	101.7	0.66	101.7	-1.14	101.7	-0.2	101.7	0.6	101.7	-0.55	101.7	3.14	101.7	2.03	101.7	3.75	101.7	1.24	101.7	3.83	101.7	4.74	101.7	1.83
102.6	0.19	102.6	-1.51	102.6	2.27	102.6	1.8	102.6	1.75	102.6	3.04	102.6	1.42	102.6	0.97	102.6	3.15	102.6	0.12	102.6	0.07	102.6	0.12	102.6	-0.44	102.6	1.21	102.6	0.69	102.6	1.61	102.6	1.62	102.6	-1.09	102.6	1.49	102.6	0.67	102.6	5.46	102.6	1.84	102.6	3.81	102.6	1.56	102.6	-1.29
103.5	3.17	103.5	-2.85	103.5	0.63	103.5	-0.44	103.5	0.93	103.5	3.59	103.5	1.39	103.5	-2.99	103.5	1.38	103.5	-1.2	103.5	0.32	103.5	1.62	103.5	-0.8	103.5	-0.16	103.5	-0.6	103.5	-2.47	103.5	0.96	103.5	-2.05	103.5	4.63	103.5	-0.69	103.5	2.19	103.5	1.95	103.5	1.97	103.5	2.24	103.5	2.05
104.4	-0.33	104.4	-3.64	104.4	-1.8	104.4	0.03	104.4	2.71	104.4	6.41	104.4	1.76	104.4	-0.63	104.4	-0.86	104.4	-0.96	104.4	0.99	104.4	5.4	104.4	1.44	104.4	0.02	104.4	-2.18	104.4	-0.37	104.4	0.89	104.4	2.38	104.4	0.88	104.4	-1.45	104.4	-0.12	104.4	1.7	104.4	1.74	104.4	3.94	104.4	-0.82
105.3	2.01	105.3	-2.32	105.3	2.91	105.3	-1.42	105.3	1.52	105.3	2.91	105.3	1.02	105.3	-0.02	105.3	1.74	105.3	0.14	105.3	-0.4	105.3	1.28	105.3	1.1	105.3	0.13	105.3	-1.64	105.3	-3.98	105.3	-0.64	105.3	2.27	105.3	3.63	105.3	1.26	105.3	2.48	105.3	-0.55	105.3	1.34	105.3	4.08	105.3	1.43
106.2	-0.77	106.2	-4.21	106.2	-0.27	106.2	-0.49	106.2	2.9	106.2	2.99	106.2	0.25	106.2	-3.67	106.2	1.56	106.2	-3.07	106.2	0.92	106.2	1.54	106.2	0.94	106.2	-0.37	106.2	0.16	106.2	-1.57	106.2	-0.88	106.2	-0.78	106.2	2.96	106.2	1.32	106.2	3.55	106.2	4.41	106.2	2.56	106.2	1.98	106.2	1.26
107.1	1.52	107.1	-4.13	107.1	3.34	107.1	3.14	107.1	3.7	107.1	0.76	107.1	1.53	107.1	0.38	107.1	1.82	107.1	1.27	107.1	-1.07	107.1	2.44	107.1	1.17	107.1	1.51	107.1	-0.69	107.1	-1.83	107.1	-1.03	107.1	1.37	107.1	2.63	107.1	1.46	107.1	2.72	107.1	0.36	107.1	0.83	107.1	3.98	107.1	-0.39
108	2.17	108	-1.29	108	0.73	108	-0.18	108	4.07	108	2.18	108	2.04	108	-0.9	108	1.49	108	-0.7	108	-1.85	108	-0.17	108	0.1	108	0.69	108	0.27	108	-0.99	108	-0.08	108	-1.81	108	2.36	108	1.87	108	2.37	108	-0.61	108	0.91	108	2.15	108	-1.73
108.9	3.19	108.9	-3.58	108.9	0.22	108.9	-0.38	108.9	1.61	108.9	2.16	108.9	1.64	108.9	-2.5	108.9	1.12	108.9	-0.43	108.9	2.04	108.9	-0.13	108.9	-1.2	108.9	0.36	108.9	0.11	108.9	-0.71	108.9	1.35	108.9	-1.9	108.9	1.57	108.9	-0.07	108.9	2.1	108.9	1.16	108.9	-0.2	108.9	2.43	108.9	0.95
109.8	-0.08	109.8	-4.94	109.8	2.37	109.8	-4.76	109.8	2.54	109.8	0.37	109.8	-0.66	109.8	-2.9	109.8	4.51	109.8	-0.61	109.8	1.13	109.8	1.46	109.8	-2.82	109.8	0.26	109.8	0.83	109.8	1.55	109.8	1.94	109.8	0.91	109.8	2	109.8	1.36	109.8	2.26	109.8	1.99	109.8	3.91	109.8	5.11	109.8	0.78
110.7	2.03	110.7	-2.07	110.7	-0.71	110.7	-1.97	110.7	-0.57	110.7	1.1	110.7	1.46	110.7	-1.17	110.7	-0.81	110.7	-2.52	110.7	-0.75	110.7	2.78	110.7	1.19	110.7	2.11	110.7	-0.26	110.7	1.26	110.7	-0.56	110.7	-0.92	110.7	4.69	110.7	1.09	110.7	4.13	110.7	1.84	110.7	1.36	110.7	1.79	110.7	2.19
111.6	1.57	111.6	-4.98	111.6	1.44	111.6	-3.34	111.6	0.67	111.6	3.38	111.6	0.92	111.6	-2.43	111.6	2.9	111.6	0.48	111.6	0.82	111.6	1.94	111.6	-0.58	111.6	0.51	111.6	-0.25	111.6	-1.77	111.6	1.74	111.6	-1.09	111.6	1.98	111.6	1.55	111.6	6.34	111.6	1.52	111.6	3.55	111.6	4.31	111.6	3.56
112.5	-0.47	112.5	-3.19	112.5	1.06	112.5	-0.11	112.5	3.36	112.5	0.09	112.5	0.48	112.5	-2.28	112.5	2.53	112.5	-1.17	112.5	-0.12	112.5	0.84	112.5	-0.43	112.5	0.6	112.5	-0.45	112.5	-0.68	112.5	2.34	112.5	1.14	112.5	1.38	112.5	2.53	112.5	1.72	112.5	3.68	112.5	5.1	112.5	4.96	112.5	-0.35
113.4	2.52	113.4	-2.3	113.4	4.13	113.4	-1.73	113.4	0.74	113.4	1.74	113.4	1.16	113.4	-0.38	113.4	1.64	113.4	-0.48	113.4	1	113.4	1.22	113.4	-0.55	113.4	0.13	113.4	-1.61	113.4	0.28	113.4	1.11	113.4	0.63	113.4	1.31	113.4	1.38	113.4	3.1	113.4	0.68	113.4	2.63	113.4	2.54	113.4	0.37
114.3	2.95	114.3	-2.73	114.3	-0.68	114.3	-0.23	114.3	1.83	114.3	4.06	114.3	0.76	114.3	-2.95	114.3	-1.52	114.3	0.33	114.3	2.12	114.3	2.97	114.3	0.02	114.3	-0.82	114.3	-1.48	114.3	-2.06	114.3	1.6	114.3	0.79	114.3	3.25	114.3	0.05	114.3	2.86	114.3	0.96	114.3	2.99	114.3	4.23	114.3	0.66
115.2	0.77	115.2	-3.11	115.2	2.55	115.2	-1.4	115.2	0.25	115.2	3.17	115.2	0.34	115.2	-2.49	115.2	2.27	115.2	0.04	115.2	-0.07	115.2	2.15	115.2	-0.52	115.2	1.42	115.2	0.15	115.2	-0.68	115.2	-0.1	115.2	-2.78	115.2	3.82	115.2	-0.31	115.2	4.43	115.2	1.16	115.2	2.82	115.2	2.75	115.2	1.07
116.1	0.5	116.1	-0.78	116.1	1	116.1	-2.28	116.1	1.94	116.1	0.09	116.1	-1.12	116.1	0.25	116.1	-0.63	116.1	-1	116.1	0.07	116.1	-2.69	116.1	-2.08	116.1	0.78	116.1	-0.77	116.1	-1.64	116.1	-0.1	116.1	-1.87	116.1	2.9	116.1	-0.31	116.1	2.17	116.1	0.99	116.1	2.17	116.1	2.68	116.1	-0.58
117	0.25	117	-2.4	117	1.93	117	1.86	117	2.62	117	4.67	117	-0.47	117	-0.92	117	2.08	117	-1.14	117	-0.48	117	-0.08	117	-1.21	117	-0.98	117	0.17	117	-3.45	117	-0.75	117	-1.77	117	2.22	117	1.04	117	5.44	117	-0.17	117	1.9	117	4.06	117	-0.77
117.9	1.67	117.9	-4.26	117.9	1.57	117.9	-0.62	117.9	2.06	117.9	6.27	117.9	0.51	117.9	-1.67	117.9	0.48	117.9	-3.39	117.9	0.52	117.9	3.19	117.9	-1.6	117.9	1.5	117.9	0.31	117.9	0.38	117.9	0.94	117.9	1.6	117.9	3.16	117.9	3.27	117.9	3.54	117.9	2.54	117.9	2.68	117.9	4.96	117.9	2.35
118.8	1.88	118.8	-7.6	118.8	2.17	118.8	-0.91	118.8	2.07	118.8	5.19	118.8	2.63	118.8	-3.11	118.8	2.42	118.8	-3.09	118.8	0.16	118.8	1.75	118.8	-0.68	118.8	-0.24	118.8	-1.69	118.8	-0.98	118.8	-1.04	118.8	0.79	118.8	1.64	118.8	0.17	118.8	3.46	118.8	0.93	118.8	3.85	118.8	4.36	118.8	-0.64
119.7	2.29	119.7	-0.94	119.7	2.5	119.7	-0.2	119.7	2.09	119.7	4.1	119.7	0.73	119.7	-1.31	119.7	2.05	119.7	-1.24	119.7	-0.54	119.7	2.55	119.7	-2.78	119.7	-0.42	119.7	-0.45	119.7	-1.64	119.7	-1.05	119.7	2.61	119.7	0.89	119.7	0.82	119.7	3.99	119.7	0.59	119.7	3.12	119.7	3.95	119.7	2.02
120.6	0.03	120.6	-3.14	120.6	0.1	120.6	0.03	120.6	3.29	120.6	0.16	120.6	0.02	120.6	0.5	120.6	-1.21	120.6	-1.45	120.6	0.6	120.6	0.91	120.6	-1.97	120.6	1.38	120.6	1.17	120.6	-2.38	120.6	-1.51	120.6	2.03	120.6	0.3	120.6	1.97	120.6	6.11	120.6	-0.07	120.6	2.02	120.6	4.18	120.6	0.9
121.5	0.46	121.5	-1.49	121.5	1.21	121.5	-1.83	121.5	2.72	121.5	5.11	121.5	0.19	121.5	-0.89	121.5	0.55	121.5	-2.45	121.5	0.22	121.5	0.12	121.5	1.72	121.5	-0.62	121.5	0.38	121.5	-0.46	121.5	0.39	121.5	-2.38	121.5	1.85	121.5	2.57	121.5	2.76	121.5	1.81	121.5	1.76	121.5	4.15	121.5	-3.38
122.4	0.5	122.4	-4.18	122.4	2.75	122.4	-0.23	122.4	-0.35	122.4	5.01	122.4	1.98	122.4	-4.62	122.4	4.1	122.4	-2.01	122.4	-0.88	122.4	3.97	122.4	-0.62	122.4	-2.18	122.4	-0.72	122.4	-3.49	122.4	2.26	122.4	-0.84	122.4	0.75	122.4	-0.92	122.4	2.12	122.4	-1.86	122.4	1.44	122.4	1.54	122.4	0.41
123.3	-0.22	123.3	-3.18	123.3	0.12	123.3	1.19	123.3	4.23	123.3	1.59	123.3	1.14	123.3	-0.28	123.3	0.92	123.3	0.45	123.3	-0.05	123.3	2.37	123.3	1.26	123.3	0.26	123.3	-2.27	123.3	1.02	123.3	-0.16	123.3	0.73	123.3	0.98	123.3	-0.22	123.3	1.2	123.3	-0.08	123.3	2.09	123.3	2.98	123.3	-1.97
124.2	1.07	124.2	-5	124.2	0.04	124.2	-1.51	124.2	3.56	124.2	2.01	124.2	1.95	124.2	-3.32	124.2	3.4	124.2	-0.27	124.2	0.69	124.2	-0.84	124.2	-0.15	124.2	0.76	124.2	3.39	124.2	-2.56	124.2	-0.28	124.2	0.12	124.2	2.1	124.2	0.66	124.2	5.04	124.2	2.3	124.2	2.41	124.2	4.07	124.2	-0.34
125.1	-1.7	125.1	-5.36	125.1	2.36	125.1	-1.84	125.1	1.61	125.1	2.91	125.1	-1.19	125.1	-2.78	125.1	3.75	125.1	-1.26	125.1	-2.2	125.1	3.96	125.1	-1.69	125.1	-0.21	125.1	3.95	125.1	-0.59	125.1	-0.01	125.1	-0.09	125.1	2.87	125.1	-2.54	125.1	5.67	125.1	3.03	125.1	2.03	125.1	4.02	125.1	-0.01
126	2.44	126	-4.68	126	1.32	126	-1.77	126	1.71	126	2.04	126	4.7	126	-1.3	126	1.34	126	-3.13	126	1.47	126	0.88	126	1.9	126	-0.36	126	0.59	126	-2.77	126	0.32	126	0.56	126	4.64	126	0.4	126	6.01	126	1.74	126	2.44	126	4.76	126	2.65
126.9	0.08	126.9	-4.5	126.9	0.25	126.9	0.52	126.9	3	126.9	4.52	126.9	-1.13	126.9	-2.49	126.9	2.44	126.9	-0.25	126.9	-1.08	126.9	0.34	126.9	-2.6	126.9	1.88	126.9	2.23	126.9	-2.39	126.9	1.36	126.9	0.15	126.9	1.56	126.9	2.14	126.9	5.39	126.9	-1.38	126.9	1.51	126.9	3.34	126.9	2.04
127.8	-0.73	127.8	-3.11	127.8	1.98	127.8	-1.19	127.8	1.62	127.8	4.01	127.8	0.37	127.8	-2.08	127.8	1.92	127.8	-2.83	127.8	0.84	127.8	2.26	127.8	-1.52	127.8	-1.69	127.8	-1.38	127.8	-2.2	127.8	-0.38	127.8	-2.78	127.8	0.3	127.8	1.78	127.8	2.71	127.8	0.59	127.8	0.31	127.8	2.97	127.8	0.14
128.7	-0.3	128.7	-4.73	128.7	1.76	128.7	0.55	128.7	4.91	128.7	2.71	128.7	0.42	128.7	-1.69	128.7	0.84	128.7	-2.36	128.7	4.76	128.7	-0.92	128.7	-0.54	128.7	-0.91	128.7	-1.94	128.7	-1.86	128.7	0.71	128.7	-1.69	128.7	2.71	128.7	0.84	128.7	4.08	128.7	2.38	128.7	3.24	128.7	2.81	128.7	0.32
129.6	3.34	129.6	-3.61	129.6	3.77	129.6	-0.55	129.6	2.44	129.6	1.98	129.6	-1.12	129.6	0.59	129.6	2	129.6	-1.75	129.6	2.62	129.6	1.23	129.6	-1.29	129.6	1.39	129.6	0.3	129.6	-0.23	129.6	2.75	129.6	-0.23	129.6	1.32	129.6	0.47	129.6	2.16	129.6	3.56	129.6	2.07	129.6	4.02	129.6	1.46
130.5	-0.59	130.5	-5.32	130.5	2.05	130.5	-0.61	130.5	-1.03	130.5	4.86	130.5	-0.17	130.5	-1.57	130.5	0.86	130.5	-4.35	130.5	-3.35	130.5	-0.63	130.5	-4.07	130.5	0.26	130.5	0.02	130.5	-4.56	130.5	0.45	130.5	0.32	130.5	2	130.5	0.03	130.5	1.66	130.5	0.03	130.5	2.28	130.5	4.96	130.5	0.83
131.4	1.89	131.4	-3.15	131.4	5.06	131.4	-1.71	131.4	2.48	131.4	4.56	131.4	1.86	131.4	-0.98	131.4	5.52	131.4	-3.68	131.4	0.48	131.4	-0.11	131.4	-1.51	131.4	1.32	131.4	1.31	131.4	-3.67	131.4	-0.11	131.4	-0.73	131.4	2.92	131.4	1.39	131.4	5.38	131.4	0.19	131.4	1.04	131.4	1.98	131.4	0.81
132.3	0.53	132.3	-2.5	132.3	0.05	132.3	1.31	132.3	-0.23	132.3	2.98	132.3	2.15	132.3	-1.33	132.3	1.46	132.3	0.55	132.3	-1.49	132.3	3.1	132.3	0.37	132.3	0.6	132.3	0.41	132.3	-1.64	132.3	-1.23	132.3	0.76	132.3	2.32	132.3	4.1	132.3	4.49	132.3	2.31	132.3	2.58	132.3	4.85	132.3	1.19
133.2	1.04	133.2	-2.57	133.2	0.06	133.2	-3.11	133.2	4.28	133.2	-0.12	133.2	1.24	133.2	-2.57	133.2	1.91	133.2	-0.35	133.2	2.79	133.2	4.38	133.2	-0.8	133.2	-0.14	133.2	-0.83	133.2	0.13	133.2	1.81	133.2	1.65	133.2	2.61	133.2	1.02	133.2	2.86	133.2	1.75	133.2	4.43	133.2	5.19	133.2	1.2
134.1	2.06	134.1	-3.18	134.1	3.3	134.1	-1.39	134.1	2.15	134.1	3.59	134.1	3.22	134.1	-1.31	134.1	3.06	134.1	-0.17	134.1	-1.25	134.1	2.11	134.1	0.8	134.1	-0.42	134.1	-0.4	134.1	-0.63	134.1	0.56	134.1	-0.57	134.1	1.67	134.1	-0.16	134.1	3.35	134.1	2.55	134.1	2.7	134.1	4.69	134.1	-0.61
135	2.91	135	-0.8	135	1.45	135	-0.87	135	2.86	135	3.69	135	2.64	135	-0.21	135	1.32	135	-0.98	135	0.4	135	2.26	135	0.18	135	1.45	135	-0.53	135	-4.13	135	-0.48	135	0.74	135	3.31	135	2.08	135	4.75	135	3.27	135	1.91	135	3.46	135	0.29
135.9	-1.52	135.9	-1.09	135.9	1	135.9	-0.49	135.9	1.21	135.9	1.24	135.9	0.59	135.9	-0.29	135.9	4.41	135.9	-2.63	135.9	-1.31	135.9	1.23	135.9	-1.54	135.9	1.07	135.9	3.29	135.9	-3.48	135.9	-1.15	135.9	-1.12	135.9	2.94	135.9	1.93	135.9	4.89	135.9	2.82	135.9	1.77	135.9	1.53	135.9	-0.8
136.8	-0.49	136.8	-2.22	136.8	3.69	136.8	-2.37	136.8	1.42	136.8	4.24	136.8	0	136.8	-0.84	136.8	2.38	136.8	-1.41	136.8	1.07	136.8	2.82	136.8	-0.18	136.8	1.27	136.8	0.82	136.8	-1.03	136.8	0.17	136.8	-0.72	136.8	1.86	136.8	3.5	136.8	4.43	136.8	2.06	136.8	2.9	136.8	1.78	136.8	-0.63
137.7	2.57	137.7	-1.87	137.7	1.67	137.7	1.7	137.7	3.38	137.7	0.37	137.7	0.71	137.7	-1.04	137.7	1.44	137.7	-1.17	137.7	0.9	137.7	1.71	137.7	0.17	137.7	-1.92	137.7	0.17	137.7	-2.03	137.7	-0.69	137.7	-0.55	137.7	3.66	137.7	-0.01	137.7	3.93	137.7	2.55	137.7	1.04	137.7	4.61	137.7	-1.39
138.6	2.06	138.6	-3.55	138.6	0.39	138.6	-2.18	138.6	2.32	138.6	3.35	138.6	-0.05	138.6	-1.88	138.6	5.18	138.6	-0.58	138.6	1.43	138.6	-1.5	138.6	-2.43	138.6	0.92	138.6	0.82	138.6	-3.13	138.6	0.96	138.6	-2.65	138.6	-0.44	138.6	2.35	138.6	4	138.6	1.06	138.6	3.3	138.6	2.66	138.6	0.77
139.5	0.07	139.5	-3.89	139.5	2.49	139.5	-1.11	139.5	2.16	139.5	2.16	139.5	3.28	139.5	-3.58	139.5	1.68	139.5	-1.79	139.5	2.62	139.5	1.86	139.5	0.69	139.5	-1.14	139.5	-1.06	139.5	-2.31	139.5	-0.76	139.5	-0.02	139.5	3.07	139.5	1.01	139.5	2.18	139.5	1.5	139.5	0.94	139.5	3.89	139.5	0.18
140.4	-0.92	140.4	-4.34	140.4	2.82	140.4	0	140.4	3.07	140.4	1.38	140.4	2.63	140.4	-2.48	140.4	0.87	140.4	-0.41	140.4	0.09	140.4	-0.81	140.4	-1.55	140.4	-0.84	140.4	-0.08	140.4	-2.56	140.4	0.27	140.4	-0.36	140.4	0.41	140.4	-2.04	140.4	4.92	140.4	1.19	140.4	2.7	140.4	2.32	140.4	-0.91
141.3	1.84	141.3	-3.49	141.3	1.75	141.3	-2.26	141.3	1.47	141.3	4.41	141.3	0.81	141.3	-1.66	141.3	1.6	141.3	-1.88	141.3	-1.75	141.3	3.41	141.3	-0.8	141.3	1.07	141.3	0.71	141.3	-1.68	141.3	-0.15	141.3	0.32	141.3	0.75	141.3	2.41	141.3	4.18	141.3	3.84	141.3	2.96	141.3	1.5	141.3	0.01
142.2	0.53	142.2	-4.33	142.2	-1.15	142.2	0.69	142.2	3.2	142.2	1.81	142.2	0.5	142.2	-2.24	142.2	1.91	142.2	-0.39	142.2	1.29	142.2	-0.21	142.2	0.46	142.2	-1.65	142.2	0.37	142.2	-3.92	142.2	2.37	142.2	-0.12	142.2	2.4	142.2	2.07	142.2	3.86	142.2	1.67	142.2	4.18	142.2	4.22	142.2	0.82
143.1	-2.96	143.1	-3.84	143.1	2.49	143.1	-0.65	143.1	2.71	143.1	2.2	143.1	-0.54	143.1	-1.06	143.1	0.93	143.1	0.17	143.1	1.43	143.1	-0.45	143.1	-0.28	143.1	0.48	143.1	-0.87	143.1	-1.09	143.1	-0.04	143.1	-0.94	143.1	2.06	143.1	3.54	143.1	4.18	143.1	4.88	143.1	2.11	143.1	3.32	143.1	-0.31
144	2.11	144	-3.87	144	4.8	144	-1.56	144	1.55	144	4.07	144	2.21	144	-4.79	144	2.88	144	-1.54	144	-2.01	144	-0.84	144	0.41	144	1.7	144	0.98	144	-0.77	144	0.53	144	-2.5	144	2.05	144	1.55	144	4.08	144	3.56	144	3.58	144	1.98	144	-0.29
144.9	1.64	144.9	-2.94	144.9	2.03	144.9	-0.15	144.9	1.18	144.9	3.61	144.9	3.31	144.9	-1.18	144.9	1.6	144.9	0.72	144.9	-2.07	144.9	2.72	144.9	-2.18	144.9	0.67	144.9	-1.23	144.9	-0.98	144.9	-1.52	144.9	-0.63	144.9	2.14	144.9	2.68	144.9	2.16	144.9	0.56	144.9	4.21	144.9	2.27	144.9	1.9
145.8	3.25	145.8	-2.04	145.8	2.04	145.8	-1.63	145.8	4.36	145.8	4.6	145.8	1.42	145.8	-1.61	145.8	2.33	145.8	0.59	145.8	-2.31	145.8	2.6	145.8	-1.02	145.8	-0.5	145.8	0.08	145.8	-1.04	145.8	-3.51	145.8	-0.49	145.8	1.74	145.8	1.8	145.8	3.94	145.8	2.37	145.8	2.03	145.8	2.9	145.8	-1.11
146.7	1	146.7	-2.76	146.7	0.34	146.7	-2.43	146.7	1.85	146.7	4.49	146.7	1.73	146.7	-0.69	146.7	2.53	146.7	0.29	146.7	1.01	146.7	1.75	146.7	-0.17	146.7	1.47	146.7	1.3	146.7	-2.23	146.7	0.65	146.7	-1.78	146.7	1.42	146.7	1.45	146.7	3	146.7	0.52	146.7	3.66	146.7	6.21	146.7	0.28
147.6	-1.19	147.6	-3.8	147.6	3.41	147.6	-2.99	147.6	3.3	147.6	3.2	147.6	0.79	147.6	-1.31	147.6	0.73	147.6	-0.14	147.6	-0.28	147.6	0.18	147.6	0.88	147.6	1.07	147.6	-2.27	147.6	-1.37	147.6	-0.05	147.6	-0.03	147.6	0.48	147.6	1.89	147.6	3.2	147.6	3.29	147.6	2.55	147.6	1.82	147.6	-0.95
148.5	-0.35	148.5	-7.09	148.5	1.39	148.5	-3.18	148.5	2.77	148.5	0.89	148.5	0.91	148.5	-1.47	148.5	3.78	148.5	-5.28	148.5	0.21	148.5	-0.8	148.5	-1.17	148.5	-0.64	148.5	0.63	148.5	-1.59	148.5	-1.66	148.5	-0.1	148.5	1.12	148.5	2.69	148.5	2.87	148.5	3.12	148.5	3.4	148.5	4.3	148.5	0.55
149.4	-0.34	149.4	-3.37	149.4	1.34	149.4	0.04	149.4	2.56	149.4	3.02	149.4	-0.07	149.4	-3	149.4	0.23	149.4	-0.69	149.4	0.06	149.4	1.84	149.4	-0.46	149.4	-0.21	149.4	0.56	149.4	-2.02	149.4	-2.96	149.4	-0.45	149.4	-0.85	149.4	-0.29	149.4	4.75	149.4	0.53	149.4	-1.5	149.4	3.57	149.4	-2.66
150.3	-0.14	150.3	-5.42	150.3	1.34	150.3	-2.94	150.3	2.09	150.3	4.71	150.3	-0.02	150.3	-3.07	150.3	2.93	150.3	-1.79	150.3	1.08	150.3	0.51	150.3	-0.09	150.3	-0.52	150.3	2.35	150.3	-3.48	150.3	-0.92	150.3	0.86	150.3	3.28	150.3	0.84	150.3	3.39	150.3	0.18	150.3	0.13	150.3	4.37	150.3	1.19
151.2	3.15	151.2	-5.2	151.2	-0.07	151.2	-1.37	151.2	2.89	151.2	5.05	151.2	0.71	151.2	-2.82	151.2	0.52	151.2	-1.79	151.2	-0.73	151.2	1.93	151.2	-0.31	151.2	-0.33	151.2	1.36	151.2	-3.79	151.2	-0.91	151.2	-0.81	151.2	1.41	151.2	1.99	151.2	5.27	151.2	0.28	151.2	3.49	151.2	2.57	151.2	1
152.1	-1.51	152.1	-1.05	152.1	-0.32	152.1	-2.04	152.1	2.22	152.1	3.83	152.1	1.66	152.1	0.74	152.1	2.63	152.1	-1.19	152.1	-0.47	152.1	1.69	152.1	0.41	152.1	0.72	152.1	0.29	152.1	0.05	152.1	-0.09	152.1	-1.67	152.1	3.24	152.1	1.36	152.1	5.63	152.1	2.38	152.1	1.26	152.1	3.67	152.1	0.73
153	1.44	153	-1.48	153	2.38	153	-0.29	153	1.56	153	3.12	153	0.71	153	1.05	153	1.21	153	0.1	153	0.86	153	0.47	153	-1.47	153	0.99	153	-0.01	153	-3.69	153	2.69	153	-0.73	153	1.46	153	0.06	153	3.95	153	0.8	153	3.08	153	2.91	153	-0.78
153.9	1	153.9	-3.36	153.9	1.61	153.9	-1.45	153.9	-0.53	153.9	6.72	153.9	2.91	153.9	-3.19	153.9	2.19	153.9	-2.55	153.9	-1.88	153.9	2.74	153.9	0.5	153.9	0.46	153.9	-1	153.9	-4.16	153.9	-2.07	153.9	1.58	153.9	2.53	153.9	3.41	153.9	2.97	153.9	0.74	153.9	0.88	153.9	2.22	153.9	0.17
154.8	1.11	154.8	-4.79	154.8	0.38	154.8	-1.65	154.8	3.65	154.8	2.31	154.8	0.32	154.8	-3.19	154.8	0.4	154.8	1.03	154.8	0.39	154.8	1.54	154.8	0.01	154.8	3	154.8	-1.27	154.8	-0.47	154.8	0.2	154.8	-1.44	154.8	3.57	154.8	2.57	154.8	4.6	154.8	0.21	154.8	2.45	154.8	4.3	154.8	1.42
155.7	2.23	155.7	-4.14	155.7	1.96	155.7	-0.14	155.7	0.44	155.7	3.24	155.7	1.6	155.7	-2.26	155.7	0.94	155.7	-1.51	155.7	1.18	155.7	0.81	155.7	-1.19	155.7	-0.63	155.7	-0.7	155.7	-1.54	155.7	2.26	155.7	-2.6	155.7	1.5	155.7	-0.6	155.7	2.96	155.7	4.55	155.7	4.14	155.7	4.72	155.7	1.07
156.6	1.09	156.6	-3.43	156.6	2.07	156.6	-0.7	156.6	4.72	156.6	1.01	156.6	0.79	156.6	-1.77	156.6	3.58	156.6	-2.27	156.6	1.99	156.6	1.45	156.6	2.22	156.6	1.21	156.6	0.7	156.6	-3.2	156.6	-0.85	156.6	-1.3	156.6	4.56	156.6	2.11	156.6	2.06	156.6	1.82	156.6	2.68	156.6	4.98	156.6	1.1
157.5	2.24	157.5	-2.3	157.5	1.56	157.5	-3.57	157.5	0.87	157.5	1.18	157.5	3.34	157.5	0.77	157.5	2.54	157.5	-1.78	157.5	-0.73	157.5	2.7	157.5	1.25	157.5	0.53	157.5	0.74	157.5	0.24	157.5	2.15	157.5	0.65	157.5	2.57	157.5	1.33	157.5	3.9	157.5	3.34	157.5	2.31	157.5	6.17	157.5	-1.63
158.4	0.27	158.4	-5.71	158.4	2.71	158.4	-3.13	158.4	1.74	158.4	3.14	158.4	0.96	158.4	-5.44	158.4	2.99	158.4	-2.24	158.4	0.02	158.4	2.64	158.4	-1.18	158.4	0.5	158.4	-0.1	158.4	-3.72	158.4	0.07	158.4	0.05	158.4	3.32	158.4	1.94	158.4	3.38	158.4	2.14	158.4	3.16	158.4	0.47	158.4	3.49
159.3	1.9	159.3	-2.95	159.3	2.22	159.3	-0.57	159.3	3.35	159.3	2.55	159.3	0.43	159.3	-0.1	159.3	4.29	159.3	-2	159.3	0.79	159.3	-2.14	159.3	-1.44	159.3	1.51	159.3	2.53	159.3	-3.81	159.3	-0.04	159.3	-1.29	159.3	3.79	159.3	2.12	159.3	4.26	159.3	1.11	159.3	2.5	159.3	3.34	159.3	1.23
160.2	1.07	160.2	-0.36	160.2	1.96	160.2	-0.07	160.2	1.31	160.2	3.55	160.2	-0.33	160.2	0.13	160.2	2.82	160.2	-0.18	160.2	-1.58	160.2	1.55	160.2	-1.48	160.2	0.6	160.2	1.01	160.2	-1.61	160.2	1.48	160.2	0.34	160.2	1.77	160.2	-1.25	160.2	4.71	160.2	-0.02	160.2	3.5	160.2	2.91	160.2	-0.49
161.1	0.76	161.1	-7.39	161.1	4.83	161.1	-1.55	161.1	4.37	161.1	2.72	161.1	0.63	161.1	-1.12	161.1	2.33	161.1	-2.97	161.1	1.95	161.1	0.37	161.1	-0.75	161.1	1.78	161.1	-0.95	161.1	-3.31	161.1	0.02	161.1	-1.15	161.1	-0.29	161.1	1.17	161.1	2.86	161.1	-0.74	161.1	3.35	161.1	1.26	161.1	-2.23
162	1.8	162	-2.03	162	0.68	162	-2.21	162	1.1	162	4.48	162	1.59	162	-1.65	162	2.14	162	-0.31	162	0.33	162	1.03	162	0.25	162	0.16	162	-0.08	162	-3.33	162	0.22	162	-0.83	162	1.6	162	0.23	162	3.47	162	4.08	162	1.64	162	5.72	162	-0.89
162.9	0.36	162.9	-2.05	162.9	2.81	162.9	-1.88	162.9	2.39	162.9	2.24	162.9	0.85	162.9	-0.48	162.9	3.32	162.9	1.31	162.9	-0.7	162.9	-0.12	162.9	0.09	162.9	-1.58	162.9	-1.3	162.9	-2.94	162.9	-0.02	162.9	-0.24	162.9	2.19	162.9	0.95	162.9	3.75	162.9	0.15	162.9	1.81	162.9	3.58	162.9	1.42
163.8	-0.34	163.8	-3.11	163.8	4.38	163.8	-1.48	163.8	2.5	163.8	3.44	163.8	1.41	163.8	-2.27	163.8	4.52	163.8	0.42	163.8	-0.33	163.8	1.97	163.8	1.97	163.8	-0.74	163.8	-0.33	163.8	-2.64	163.8	0.89	163.8	-1.63	163.8	3.7	163.8	-0.47	163.8	4.83	163.8	2.54	163.8	2.98	163.8	1.4	163.8	0.95
164.7	1.86	164.7	-4.85	164.7	0.82	164.7	0.52	164.7	5.53	164.7	5.18	164.7	-0.34	164.7	-2.37	164.7	0.16	164.7	-0.94	164.7	1.58	164.7	3.39	164.7	-0.51	164.7	-1.91	164.7	-0.42	164.7	-5.8	164.7	-0.88	164.7	-0.69	164.7	2.54	164.7	0.96	164.7	4.08	164.7	1.78	164.7	1.89	164.7	2.68	164.7	0.19
165.6	2.81	165.6	-1.29	165.6	1.59	165.6	-1.04	165.6	0.82	165.6	4.07	165.6	2.23	165.6	0.39	165.6	1.6	165.6	-0.04	165.6	0.29	165.6	2.31	165.6	0.74	165.6	0.12	165.6	0.6	165.6	-1.62	165.6	0.31	165.6	-0.86	165.6	3.5	165.6	0.26	165.6	4.11	165.6	3.97	165.6	2.64	165.6	4.84	165.6	0.31
166.5	2.3	166.5	-5.09	166.5	-1.2	166.5	-2.19	166.5	0.8	166.5	3.98	166.5	2.75	166.5	-0.83	166.5	-0.41	166.5	-1.87	166.5	-1.14	166.5	2.52	166.5	0.52	166.5	-2.62	166.5	-1	166.5	-5.4	166.5	-0.68	166.5	1.56	166.5	3.73	166.5	0.17	166.5	5.22	166.5	1.63	166.5	2.54	166.5	5	166.5	0.76
167.4	1.63	167.4	-6.6	167.4	4.07	167.4	-3.12	167.4	-0.56	167.4	2.08	167.4	0.95	167.4	-1.84	167.4	2.04	167.4	-3.42	167.4	-1.47	167.4	1.13	167.4	-2.03	167.4	0.41	167.4	-1.72	167.4	-4.19	167.4	2.14	167.4	-1.31	167.4	0.97	167.4	1.98	167.4	3.37	167.4	2.27	167.4	4.06	167.4	2.49	167.4	-0.79
168.3	0.23	168.3	-5.1	168.3	2.71	168.3	0.31	168.3	2.25	168.3	5.46	168.3	0.99	168.3	-3.18	168.3	2.18	168.3	0.5	168.3	1.05	168.3	0.05	168.3	1.48	168.3	-0.97	168.3	0.42	168.3	-2.19	168.3	-0.16	168.3	-2.18	168.3	2.82	168.3	-0.69	168.3	4.08	168.3	2.75	168.3	2.97	168.3	2.02	168.3	1.03
169.2	-0.78	169.2	-4.51	169.2	2.09	169.2	-2.12	169.2	4.5	169.2	3.66	169.2	0.48	169.2	-2.58	169.2	0.93	169.2	-0.29	169.2	2.26	169.2	0.83	169.2	-2.06	169.2	1.4	169.2	-0.59	169.2	-2.6	169.2	0.96	169.2	0.07	169.2	0.51	169.2	1.65	169.2	4.91	169.2	1.6	169.2	1.15	169.2	3.91	169.2	-1.43
170.1	1.95	170.1	-5.98	170.1	3.67	170.1	-4.72	170.1	3.57	170.1	3.34	170.1	2.91	170.1	-0.4	170.1	1.88	170.1	-2.15	170.1	3.25	170.1	0.1	170.1	0.87	170.1	0.9	170.1	-0.31	170.1	0.87	170.1	1.21	170.1	0.32	170.1	1.5	170.1	2.14	170.1	4.52	170.1	4.44	170.1	2.04	170.1	2.7	170.1	-2.02
171	1.91	171	-4.15	171	2.41	171	-1.69	171	2.47	171	1.76	171	2.42	171	-2.89	171	2.14	171	-2.55	171	-0.6	171	-0.5	171	-0.76	171	-0.43	171	-1.47	171	-3.14	171	-1.03	171	-1.16	171	3.08	171	0.51	171	2.76	171	-0.47	171	1.57	171	3.05	171	1.28
171.9	1.53	171.9	-4.59	171.9	2.1	171.9	-2.55	171.9	3	171.9	3.94	171.9	3.63	171.9	-2.82	171.9	0.48	171.9	-2.11	171.9	2.55	171.9	1.11	171.9	0.06	171.9	1.61	171.9	-1.44	171.9	-4.14	171.9	0.74	171.9	0.1	171.9	0.27	171.9	3.06	171.9	3.11	171.9	1.38	171.9	2.05	171.9	4.89	171.9	-1.19
172.8	1.22	172.8	-3.29	172.8	2.36	172.8	-0.17	172.8	3.62	172.8	4.98	172.8	1	172.8	-1.9	172.8	3.16	172.8	-0.15	172.8	0.67	172.8	0.9	172.8	2.02	172.8	-2.47	172.8	1.13	172.8	-1.12	172.8	0.02	172.8	-2.81	172.8	0.89	172.8	1.82	172.8	6.02	172.8	4.9	172.8	3.32	172.8	2.36	172.8	0.1
173.7	-0.27	173.7	0.2	173.7	2.83	173.7	0.35	173.7	3.93	173.7	2.47	173.7	-0.42	173.7	0.37	173.7	1.77	173.7	-2.79	173.7	-0.52	173.7	-0.36	173.7	-2.23	173.7	0.3	173.7	0.65	173.7	-2.58	173.7	-1.37	173.7	-2.54	173.7	0.92	173.7	1.27	173.7	5.02	173.7	1.26	173.7	3.18	173.7	1.65	173.7	-0.47
174.6	1.65	174.6	-3.92	174.6	0.68	174.6	-2.14	174.6	1.49	174.6	3.88	174.6	-0.07	174.6	-0.02	174.6	1.96	174.6	0.27	174.6	1.37	174.6	2.13	174.6	-1.71	174.6	0.99	174.6	1.62	174.6	-3.78	174.6	-1.95	174.6	-1.95	174.6	3.31	174.6	1.41	174.6	3.1	174.6	-0.35	174.6	3.1	174.6	3.48	174.6	1.9
175.5	0.96	175.5	-2.41	175.5	3.84	175.5	-3.05	175.5	3.3	175.5	3.13	175.5	-0.08	175.5	-2.34	175.5	4.14	175.5	-0.03	175.5	0.08	175.5	1.38	175.5	-0.07	175.5	-3.15	175.5	1.49	175.5	0.6	175.5	-0.19	175.5	-1.4	175.5	0.65	175.5	-0.01	175.5	5.91	175.5	1.56	175.5	4.22	175.5	2.97	175.5	-1.88
176.4	-1.39	176.4	-5.97	176.4	0.45	176.4	-2.07	176.4	3.32	176.4	2.34	176.4	1.43	176.4	-2.27	176.4	-0.12	176.4	-3.52	176.4	1.27	176.4	-0.14	176.4	-1.03	176.4	0.03	176.4	-1.73	176.4	-3.19	176.4	1.04	176.4	-2.63	176.4	1.06	176.4	0.23	176.4	3.37	176.4	2.44	176.4	1.8	176.4	2.29	176.4	-0.35
177.3	1.34	177.3	-6.24	177.3	-1.81	177.3	-2.22	177.3	2.22	177.3	4.76	177.3	-1.04	177.3	-3.55	177.3	-0.86	177.3	-1.67	177.3	1.6	177.3	2.34	177.3	0.11	177.3	-1.1	177.3	-0.8	177.3	-5.67	177.3	0.49	177.3	-1.2	177.3	2.61	177.3	-0.05	177.3	5.05	177.3	-0.19	177.3	2.82	177.3	4.42	177.3	0.52
178.2	1.71	178.2	-2.25	178.2	1.92	178.2	-2.38	178.2	2.6	178.2	5.73	178.2	-1.1	178.2	-1.88	178.2	-0.04	178.2	-0.05	178.2	-1.21	178.2	2.33	178.2	-2	178.2	-2.72	178.2	0.05	178.2	-1.79	178.2	-1.22	178.2	-2.51	178.2	0.13	178.2	1.36	178.2	4.26	178.2	3.11	178.2	2.49	178.2	4.4	178.2	0.11
179.1	1.99	179.1	-3.04	179.1	2.54	179.1	-2.83	179.1	2.12	179.1	2.71	179.1	0.8	179.1	-3	179.1	1.22	179.1	-2.07	179.1	2.54	179.1	1.29	179.1	0.91	179.1	-2.95	179.1	-1.33	179.1	-6.43	179.1	0.68	179.1	1.05	179.1	1.16	179.1	-0.01	179.1	5.37	179.1	0.82	179.1	3.17	179.1	4.16	179.1	-0.41
180	2.64	180	-5.42	180	0.03	180	-1.58	180	2.11	180	4.31	180	1.76	180	-0.74	180	0.02	180	-0.62	180	-0.07	180	3.08	180	0.09	180	0.25	180	0.57	180	-2.86	180	-0.63	180	1.38	180	3.75	180	1.69	180	5.73	180	0.19	180	2.11	180	4.2	180	-0.36
180.9	0.04	180.9	-4.02	180.9	2.96	180.9	-3.36	180.9	2.75	180.9	2.77	180.9	0.18	180.9	-1.6	180.9	2.82	180.9	-0.52	180.9	-1.32	180.9	1.64	180.9	-1.13	180.9	0.42	180.9	0.8	180.9	-1.64	180.9	-0.71	180.9	-1.81	180.9	4.55	180.9	-0.57	180.9	4.99	180.9	1.34	180.9	3.12	180.9	3.5	180.9	3.28
181.8	0.84	181.8	-4.71	181.8	0.99	181.8	-1.76	181.8	1.52	181.8	1.3	181.8	1.24	181.8	-1.29	181.8	1.22	181.8	-2.13	181.8	-1.86	181.8	0.68	181.8	-1.68	181.8	-0.47	181.8	1.15	181.8	-2.32	181.8	-0.14	181.8	-1.44	181.8	1.69	181.8	1.82	181.8	3.96	181.8	3.87	181.8	2.79	181.8	2.02	181.8	-0.43
182.7	1.7	182.7	-6.71	182.7	2.44	182.7	-1	182.7	1.85	182.7	4.91	182.7	-0.73	182.7	-3.36	182.7	2.13	182.7	-4.18	182.7	0.33	182.7	3.3	182.7	-1.9	182.7	-0.1	182.7	0.76	182.7	-5.77	182.7	-1.51	182.7	-0.47	182.7	0.97	182.7	1.36	182.7	3.77	182.7	0.24	182.7	0.12	182.7	1.3	182.7	-0.98
183.6	1.78	183.6	-3.77	183.6	0.59	183.6	2.25	183.6	-0.04	183.6	3.22	183.6	1.31	183.6	-3.46	183.6	4.27	183.6	-0.88	183.6	-0.97	183.6	2.56	183.6	0.83	183.6	-0.73	183.6	1.88	183.6	-1.94	183.6	-0.56	183.6	1.34	183.6	3.3	183.6	1.56	183.6	5.9	183.6	0.33	183.6	2.94	183.6	4.5	183.6	-0.84
184.5	1.46	184.5	-3.64	184.5	1.17	184.5	-0.79	184.5	1.09	184.5	2.4	184.5	0.99	184.5	-4.07	184.5	0.13	184.5	-1.73	184.5	0.8	184.5	4.15	184.5	-0.68	184.5	1.5	184.5	-1.98	184.5	-2.25	184.5	-1.33	184.5	0.23	184.5	1.5	184.5	2.27	184.5	6.59	184.5	0.9	184.5	1.48	184.5	3.2	184.5	-0.05
185.4	-0.39	185.4	-5.21	185.4	1.97	185.4	-0.46	185.4	2.21	185.4	4.06	185.4	0.71	185.4	-2.06	185.4	0.09	185.4	-0.37	185.4	4.19	185.4	2.59	185.4	-0.26	185.4	0.52	185.4	-2.13	185.4	-3.1	185.4	1.73	185.4	-1.54	185.4	2.9	185.4	1.11	185.4	2.8	185.4	2.38	185.4	1.6	185.4	4.98	185.4	2.24
186.3	0.24	186.3	-3.84	186.3	1.13	186.3	-2.19	186.3	2.25	186.3	3.8	186.3	-1.29	186.3	-1.75	186.3	0.45	186.3	-3.9	186.3	0.93	186.3	3.62	186.3	-0.75	186.3	-0.47	186.3	0.37	186.3	-3.18	186.3	-0.32	186.3	-0.75	186.3	2.09	186.3	1.11	186.3	3.93	186.3	1.21	186.3	3.47	186.3	3.81	186.3	-0.76
187.2	-0.84	187.2	-3.67	187.2	1.89	187.2	-1.31	187.2	3.73	187.2	3.72	187.2	2.2	187.2	-3.27	187.2	1.92	187.2	-2.49	187.2	-0.95	187.2	0.8	187.2	0.13	187.2	-2.01	187.2	-0.38	187.2	-4.11	187.2	1.04	187.2	0.73	187.2	1.2	187.2	-1.05	187.2	4.94	187.2	1.66	187.2	4.76	187.2	5.37	187.2	-3.11
188.1	-0.85	188.1	-4.8	188.1	2.4	188.1	-1.9	188.1	3.29	188.1	4.32	188.1	0.57	188.1	-1.63	188.1	2.47	188.1	-3.09	188.1	1.48	188.1	2.63	188.1	-1.61	188.1	-1.27	188.1	2.12	188.1	-3.12	188.1	-0.53	188.1	-1.92	188.1	1.62	188.1	0.59	188.1	7.14	188.1	0.77	188.1	2.36	188.1	0.9	188.1	1.53
189	1.28	189	-4.01	189	1.01	189	-1.36	189	3.67	189	3.7	189	-0.28	189	-0.92	189	2.87	189	-0.35	189	1.07	189	0.19	189	0.3	189	0.06	189	-2.83	189	-2.41	189	-1.21	189	0.48	189	3.42	189	2.15	189	1.42	189	2.94	189	1.71	189	4.07	189	1.44
189.9	2.18	189.9	-4.9	189.9	1.34	189.9	-2.69	189.9	3.37	189.9	0.69	189.9	1.75	189.9	-2.57	189.9	2.06	189.9	-2.61	189.9	0.25	189.9	1.09	189.9	0.15	189.9	-0.51	189.9	-2.61	189.9	-5.34	189.9	-0.9	189.9	-0.72	189.9	4.94	189.9	0.32	189.9	1.53	189.9	0.19	189.9	3.07	189.9	3.85	189.9	2.48
190.8	0.71	190.8	-5.49	190.8	-0.07	190.8	-1.06	190.8	3.96	190.8	4.36	190.8	1.49	190.8	0.28	190.8	1.53	190.8	-2.87	190.8	1.09	190.8	1.74	190.8	0.43	190.8	-0.77	190.8	-1.62	190.8	-3.25	190.8	2.6	190.8	-1.02	190.8	2.88	190.8	0.39	190.8	3.82	190.8	1.38	190.8	4.11	190.8	5.77	190.8	-1.29
191.7	0.76	191.7	-5.1	191.7	2.84	191.7	-1.07	191.7	1.51	191.7	2.72	191.7	-0.72	191.7	-0.42	191.7	3.83	191.7	-0.62	191.7	2.03	191.7	1.56	191.7	-1.46	191.7	1.98	191.7	-0.4	191.7	-1.32	191.7	2.4	191.7	1.08	191.7	2.82	191.7	1.1	191.7	3.12	191.7	0.88	191.7	2.74	191.7	3.76	191.7	0.08
192.6	0.47	192.6	-3.99	192.6	2.29	192.6	-1.4	192.6	3.37	192.6	3.67	192.6	1.17	192.6	-0.54	192.6	2.12	192.6	-2.54	192.6	-1.23	192.6	0.81	192.6	-0.85	192.6	-2.01	192.6	0.59	192.6	-3.69	192.6	-0.4	192.6	-1.96	192.6	1.07	192.6	-0.58	192.6	4.38	192.6	2.95	192.6	4.52	192.6	3.15	192.6	-0.19
193.5	1.57	193.5	-5.35	193.5	2.91	193.5	-3.85	193.5	2.14	193.5	2.79	193.5	3.44	193.5	-3.54	193.5	1.7	193.5	-1.25	193.5	-1.3	193.5	1.37	193.5	-0.54	193.5	-1.81	193.5	-0.1	193.5	-2.03	193.5	-1.26	193.5	-0.84	193.5	3.32	193.5	0.28	193.5	4.22	193.5	0.41	193.5	2.73	193.5	2.8	193.5	1
194.4	3.22	194.4	-6.76	194.4	2.23	194.4	-0.97	194.4	1.71	194.4	3.98	194.4	1.98	194.4	-1.5	194.4	-0.16	194.4	0.22	194.4	0.62	194.4	3.37	194.4	1.59	194.4	0.06	194.4	-0.82	194.4	-4.01	194.4	-0.46	194.4	-0.74	194.4	3.85	194.4	1.35	194.4	6.78	194.4	2.53	194.4	0.83	194.4	3.67	194.4	0.63
195.3	-0.8	195.3	-2.82	195.3	2.66	195.3	-1.01	195.3	3.17	195.3	3.24	195.3	1.85	195.3	-2.12	195.3	2.96	195.3	-1.08	195.3	2.36	195.3	2.73	195.3	0.99	195.3	-0.93	195.3	1.79	195.3	-3.14	195.3	2.49	195.3	0.8	195.3	3.59	195.3	0.09	195.3	4.77	195.3	2.11	195.3	2.75	195.3	3.86	195.3	0.97
196.2	2.11	196.2	-2.06	196.2	1.63	196.2	-1.74	196.2	3.33	196.2	4.79	196.2	1.52	196.2	0.06	196.2	3.03	196.2	-1.96	196.2	0.29	196.2	1.33	196.2	-0.49	196.2	-1.38	196.2	-1.59	196.2	-3.07	196.2	-0.28	196.2	-4.82	196.2	3.73	196.2	-0.91	196.2	3.3	196.2	1.21	196.2	1.24	196.2	2.89	196.2	-0.71
197.1	1.81	197.1	-3.17	197.1	2.28	197.1	-1.25	197.1	2.51	197.1	1.6	197.1	0.68	197.1	-1.7	197.1	2.5	197.1	-1.85	197.1	1.47	197.1	2.13	197.1	-0.15	197.1	-0.53	197.1	0.5	197.1	-3.21	197.1	1.24	197.1	-2.4	197.1	2.05	197.1	2.57	197.1	7.1	197.1	1.89	197.1	3.54	197.1	4.35	197.1	-0.55
198	-0.05	198	-3.94	198	4.53	198	-0.35	198	5.51	198	3.35	198	0.85	198	-1.24	198	5.62	198	-1.62	198	2.02	198	1.17	198	-0.51	198	-0.15	198	0.69	198	-3.86	198	-3.22	198	-2.06	198	2.56	198	2.75	198	4.4	198	2.89	198	2.91	198	2.37	198	0.39
198.9	0.49	198.9	-3.07	198.9	2.37	198.9	-1.51	198.9	2.4	198.9	6.63	198.9	2.88	198.9	-0.11	198.9	2.53	198.9	-2.08	198.9	1.39	198.9	1.54	198.9	1.48	198.9	-0.32	198.9	-1.39	198.9	-2.58	198.9	-1.32	198.9	-0.28	198.9	3.88	198.9	0.19	198.9	4.71	198.9	2.56	198.9	2.9	198.9	5.31	198.9	0
199.8	-0.84	199.8	-5.66	199.8	1.69	199.8	-1.42	199.8	2.53	199.8	0.49	199.8	-1.97	199.8	-0.9	199.8	1.95	199.8	-0.5	199.8	-0.72	199.8	-0.59	199.8	-0.82	199.8	-0.12	199.8	0.17	199.8	-4.19	199.8	-2.28	199.8	-2.08	199.8	3.74	199.8	1.68	199.8	5.53	199.8	1.97	199.8	1.95	199.8	4.68	199.8	0.15
200.7	1.2	200.7	-5.94	200.7	2.13	200.7	-0.27	200.7	3.66	200.7	4.01	200.7	1.12	200.7	-2.25	200.7	2.88	200.7	-2.52	200.7	-0.39	200.7	1.64	200.7	-1.68	200.7	-2.13	200.7	0.81	200.7	-5.1	200.7	-1.56	200.7	0.66	200.7	2.8	200.7	1.17	200.7	6.29	200.7	1.98	200.7	2.58	200.7	4.89	200.7	1.43
201.6	0.55	201.6	-6.71	201.6	2.88	201.6	-1.06	201.6	6.14	201.6	2.82	201.6	-1.64	201.6	-1.94	201.6	0.89	201.6	-3.72	201.6	1.53	201.6	1.77	201.6	-3.15	201.6	0.33	201.6	-1.3	201.6	-4.7	201.6	-1.64	201.6	-1.08	201.6	3.12	201.6	2.38	201.6	2.77	201.6	2.17	201.6	2.34	201.6	3.15	201.6	-1.11
202.5	1.58	202.5	-2.95	202.5	0.34	202.5	-0.49	202.5	3.53	202.5	5.1	202.5	2.2	202.5	-0.38	202.5	3.26	202.5	-1.08	202.5	0.05	202.5	0.96	202.5	-0.13	202.5	0.98	202.5	1.41	202.5	-3.23	202.5	-0.65	202.5	-2.16	202.5	1.84	202.5	0.75	202.5	4.45	202.5	1.63	202.5	2.25	202.5	2.42	202.5	-1.18
203.4	3.13	203.4	-4.04	203.4	-0.46	203.4	-2.23	203.4	3.36	203.4	3.16	203.4	2.92	203.4	-1.44	203.4	4.78	203.4	-0.88	203.4	0.9	203.4	3.45	203.4	0.9	203.4	-1.11	203.4	1.53	203.4	-3.62	203.4	0.84	203.4	-0.9	203.4	3.08	203.4	1.6	203.4	6.32	203.4	3.64	203.4	1.39	203.4	3.48	203.4	1.29
204.3	3.75	204.3	-4.22	204.3	0.29	204.3	-2.31	204.3	1.78	204.3	5.29	204.3	1.58	204.3	-3.66	204.3	1.63	204.3	-2.46	204.3	-1.46	204.3	4.99	204.3	-0.07	204.3	-0.72	204.3	1.07	204.3	-2.36	204.3	-2.09	204.3	1.08	204.3	3.31	204.3	-0.19	204.3	3.07	204.3	2.55	204.3	4.11	204.3	4.05	204.3	-0.48
205.2	2.64	205.2	-2.46	205.2	0.35	205.2	-0.07	205.2	7.22	205.2	4.18	205.2	-0.13	205.2	-0.35	205.2	2.41	205.2	-1.66	205.2	1.5	205.2	2.18	205.2	-1.91	205.2	-0.8	205.2	0.19	205.2	-2.91	205.2	0.23	205.2	0.34	205.2	2.17	205.2	2.59	205.2	4.46	205.2	1.52	205.2	2.66	205.2	5.1	205.2	-0.08
206.1	-0.3	206.1	-4.68	206.1	1.46	206.1	0.03	206.1	1.8	206.1	1.19	206.1	1	206.1	-2.03	206.1	3.5	206.1	-2.52	206.1	-0.89	206.1	-0.02	206.1	-2.5	206.1	-1.45	206.1	0.84	206.1	-3.98	206.1	-0.21	206.1	-2.28	206.1	2.79	206.1	0.56	206.1	3.48	206.1	2.93	206.1	3.45	206.1	4.41	206.1	2.25
207	2.53	207	-3.16	207	3.76	207	-0.8	207	5.57	207	2.71	207	1.38	207	-1.62	207	1.63	207	-2.62	207	0.7	207	0.13	207	2.04	207	1.4	207	-0.66	207	-2.88	207	-0.99	207	-3.47	207	3.03	207	1.52	207	4.06	207	3.7	207	2.4	207	2.14	207	0.7
207.9	1.99	207.9	-4.14	207.9	3.92	207.9	-2.57	207.9	-0.43	207.9	0.79	207.9	0.29	207.9	-0.6	207.9	3.48	207.9	-1.78	207.9	0.64	207.9	-2.14	207.9	-0.33	207.9	-0.14	207.9	0.17	207.9	-4.02	207.9	-0.56	207.9	-3.34	207.9	2.1	207.9	2.03	207.9	6.51	207.9	3.24	207.9	2.41	207.9	2.82	207.9	-1.4
208.8	3.27	208.8	-2.98	208.8	1.88	208.8	-0.62	208.8	3.54	208.8	2.92	208.8	1.51	208.8	-2.25	208.8	2.17	208.8	1.29	208.8	-0.92	208.8	3.1	208.8	1.01	208.8	0.41	208.8	0.83	208.8	-1.68	208.8	-2.2	208.8	-0.9	208.8	5.01	208.8	2.56	208.8	7.84	208.8	-1.02	208.8	1.28	208.8	0.7	208.8	0.95
209.7	1.76	209.7	-5.29	209.7	3.33	209.7	-0.6	209.7	2.79	209.7	3.3	209.7	0.97	209.7	-0.83	209.7	2.67	209.7	-1.78	209.7	1.9	209.7	3.56	209.7	-1.28	209.7	3.13	209.7	-2.48	209.7	-6.37	209.7	1.35	209.7	-0.63	209.7	2.55	209.7	1.61	209.7	4.84	209.7	1.94	209.7	3.69	209.7	1.93	209.7	-0.22
210.6	2.86	210.6	-3.88	210.6	3.58	210.6	-0.6	210.6	3.51	210.6	3.89	210.6	-0.63	210.6	-1.46	210.6	2.97	210.6	-2.08	210.6	-1.57	210.6	3	210.6	-1.59	210.6	-0.47	210.6	-1.02	210.6	-2.85	210.6	0.36	210.6	-0.68	210.6	1.47	210.6	2.38	210.6	3.54	210.6	1.58	210.6	3.54	210.6	2.59	210.6	-1.3
211.5	0.56	211.5	-6.41	211.5	3.7	211.5	-0.6	211.5	4.63	211.5	1.79	211.5	-0.34	211.5	-3.77	211.5	0.16	211.5	-0.9	211.5	-1.64	211.5	2.27	211.5	-0.64	211.5	-1.62	211.5	-0.1	211.5	-3.14	211.5	-1.73	211.5	0.64	211.5	3.2	211.5	2.94	211.5	4.38	211.5	1.02	211.5	3.39	211.5	5.14	211.5	0.16
212.4	3.59	212.4	-5.23	212.4	0.66	212.4	-0.81	212.4	4.12	212.4	2.44	212.4	2.61	212.4	-3.1	212.4	0.76	212.4	-1.49	212.4	0.89	212.4	0.49	212.4	-1.73	212.4	0.42	212.4	-0.79	212.4	-4.48	212.4	0.32	212.4	-0.46	212.4	4.55	212.4	1.05	212.4	3.99	212.4	1.37	212.4	1.01	212.4	4.81	212.4	0.56
213.3	1.7	213.3	-4.56	213.3	5.41	213.3	-2.57	213.3	2.3	213.3	1.06	213.3	1.77	213.3	-1.54	213.3	1.99	213.3	-2.16	213.3	1.09	213.3	1.62	213.3	-0.99	213.3	-0.68	213.3	0.69	213.3	-4.03	213.3	-0.72	213.3	-0.89	213.3	2.55	213.3	1.29	213.3	5.36	213.3	0.74	213.3	1.31	213.3	0.8	213.3	2.18
214.2	1.53	214.2	-3.09	214.2	2.32	214.2	-2.09	214.2	1.38	214.2	4.41	214.2	2.51	214.2	-1.5	214.2	3.45	214.2	-2.38	214.2	1.61	214.2	-0.16	214.2	0.6	214.2	0.39	214.2	0.73	214.2	-1.85	214.2	0.31	214.2	-2.41	214.2	2.41	214.2	1.25	214.2	4.9	214.2	2.39	214.2	2.81	214.2	3.06	214.2	1.35
215.1	1.43	215.1	-3.39	215.1	2.23	215.1	0	215.1	0.8	215.1	3.47	215.1	-1.35	215.1	-2.53	215.1	0.94	215.1	-0.71	215.1	-1.35	215.1	1.07	215.1	0.33	215.1	-0.47	215.1	-1.79	215.1	-4.59	215.1	1.66	215.1	-1.99	215.1	3.99	215.1	0.73	215.1	3.95	215.1	0.72	215.1	2.57	215.1	3.07	215.1	0.78
216	-0.53	216	-3.71	216	2.12	216	-0.28	216	4.01	216	5.83	216	-0.32	216	-0.12	216	1.03	216	0.61	216	-1.14	216	4.26	216	-2.05	216	0.98	216	-0.29	216	-1.61	216	-0.79	216	-0.08	216	0.91	216	-0.48	216	5.56	216	1.92	216	1.33	216	1.98	216	0.18
216.9	3.72	216.9	-4.03	216.9	1.81	216.9	-0.57	216.9	2.61	216.9	5.03	216.9	1.3	216.9	-0.98	216.9	3.06	216.9	-1.17	216.9	-0.04	216.9	5.92	216.9	-2.23	216.9	-1.99	216.9	-0.79	216.9	-2.71	216.9	-1.21	216.9	3.16	216.9	2.59	216.9	-1.17	216.9	3.91	216.9	2.75	216.9	4.37	216.9	5.01	216.9	-0.57
217.8	2.56	217.8	-6.76	217.8	3.31	217.8	-1.07	217.8	7.2	217.8	2.65	217.8	0.82	217.8	-1.2	217.8	2.16	217.8	-1.72	217.8	1.36	217.8	0.1	217.8	-0.79	217.8	1.66	217.8	-2.33	217.8	-3.2	217.8	0.67	217.8	-0.9	217.8	3.36	217.8	1.21	217.8	4.22	217.8	3.99	217.8	3.01	217.8	4.53	217.8	2.56
218.7	1.13	218.7	-7.56	218.7	1.94	218.7	-5.16	218.7	2.66	218.7	4.57	218.7	1.78	218.7	-2.49	218.7	1.88	218.7	-3.6	218.7	-0.46	218.7	2.96	218.7	-1.04	218.7	0.85	218.7	0.92	218.7	-3.79	218.7	-1.8	218.7	0.38	218.7	2.01	218.7	2.55	218.7	5.99	218.7	2.89	218.7	1.58	218.7	3.74	218.7	2.27
219.6	-0.46	219.6	-5.05	219.6	1.18	219.6	-0.94	219.6	1.43	219.6	2.95	219.6	2.43	219.6	-1.12	219.6	4.92	219.6	2.7	219.6	-0.22	219.6	2.14	219.6	-1.17	219.6	0.86	219.6	-0.71	219.6	-2.63	219.6	0.33	219.6	-1.67	219.6	0.52	219.6	0.11	219.6	2.43	219.6	2.28	219.6	1.53	219.6	6.17	219.6	-1.53
220.5	2.46	220.5	-4.66	220.5	2.33	220.5	-0.41	220.5	1.45	220.5	4.79	220.5	-1.11	220.5	-0.7	220.5	1.62	220.5	-0.14	220.5	1.39	220.5	2.74	220.5	-3.14	220.5	-2.14	220.5	-2.01	220.5	-2.84	220.5	0.29	220.5	-1.22	220.5	2.88	220.5	0.93	220.5	1.08	220.5	1.55	220.5	2.16	220.5	4.69	220.5	1
221.4	0.63	221.4	-2.78	221.4	4.25	221.4	-2.9	221.4	4.29	221.4	2.8	221.4	2.21	221.4	-3.77	221.4	3.73	221.4	-2.74	221.4	2.79	221.4	-0.18	221.4	-1.11	221.4	-2.93	221.4	1.81	221.4	-5.58	221.4	-0.47	221.4	-1.63	221.4	3.62	221.4	-1.22	221.4	6.47	221.4	1.44	221.4	2.83	221.4	5.85	221.4	2.13
222.3	-0.42	222.3	-3.6	222.3	3.67	222.3	-1.56	222.3	1.64	222.3	4.35	222.3	1.37	222.3	-1.22	222.3	3.79	222.3	0.42	222.3	-0.63	222.3	4.48	222.3	-1.22	222.3	-0.98	222.3	-0.68	222.3	-3.27	222.3	-0.04	222.3	1.92	222.3	1.53	222.3	0.68	222.3	4.78	222.3	-0.56	222.3	2.6	222.3	4.44	222.3	-0.69
223.2	1.1	223.2	-4.97	223.2	0.74	223.2	-1.38	223.2	2.03	223.2	1.87	223.2	2.23	223.2	-2.25	223.2	2.96	223.2	-3.11	223.2	-0.12	223.2	1.2	223.2	-0.56	223.2	-0.13	223.2	0.4	223.2	-5.27	223.2	0.56	223.2	1.09	223.2	3.06	223.2	1.3	223.2	4.12	223.2	3.16	223.2	4.36	223.2	2.65	223.2	1.05
224.1	0.73	224.1	-6.97	224.1	3.32	224.1	-1.52	224.1	6.08	224.1	4.62	224.1	3.08	224.1	-2.41	224.1	2.67	224.1	-0.47	224.1	1.61	224.1	4.34	224.1	0.62	224.1	-1.26	224.1	1.41	224.1	-2.52	224.1	-0.6	224.1	0.08	224.1	2.36	224.1	2.42	224.1	5.71	224.1	2.44	224.1	3.17	224.1	2.83	224.1	1.58
225	-0.7	225	-4.89	225	3.85	225	-0.6	225	2.41	225	3.99	225	0.15	225	-1.47	225	2.43	225	-0.26	225	-0.14	225	0.32	225	-1.93	225	-1.29	225	-1.75	225	-3.45	225	0.79	225	-2.64	225	3.32	225	0.31	225	4.24	225	3.92	225	2.16	225	3.95	225	2.34
225.9	1.51	225.9	-3.85	225.9	2.26	225.9	0.15	225.9	4.59	225.9	3.47	225.9	3.03	225.9	-0.08	225.9	1.39	225.9	-1.8	225.9	0.78	225.9	2.79	225.9	0.11	225.9	-1.12	225.9	-1.32	225.9	-4.14	225.9	0.31	225.9	-0.51	225.9	3.47	225.9	1.69	225.9	3.78	225.9	2.53	225.9	2.35	225.9	2.87	225.9	0.49
226.8	4.08	226.8	-4.82	226.8	3.05	226.8	0.34	226.8	3.52	226.8	3.23	226.8	1.84	226.8	-2.03	226.8	0.27	226.8	-1	226.8	0.3	226.8	2.54	226.8	0.29	226.8	-0.96	226.8	-0.3	226.8	-4.7	226.8	1.17	226.8	0.37	226.8	2.5	226.8	1.48	226.8	5.15	226.8	0.92	226.8	4.39	226.8	5.07	226.8	-0.18
227.7	0.59	227.7	-6	227.7	5.5	227.7	-2.01	227.7	3.84	227.7	1.62	227.7	2.43	227.7	-3.26	227.7	4.22	227.7	-1.75	227.7	1.46	227.7	1.55	227.7	1.59	227.7	-2.72	227.7	1.79	227.7	-4.29	227.7	2.27	227.7	1.78	227.7	3.15	227.7	1.35	227.7	8.16	227.7	0.72	227.7	4.7	227.7	5.09	227.7	2.53
228.6	1.1	228.6	-6.52	228.6	2.79	228.6	-3.3	228.6	4.24	228.6	4.28	228.6	1.43	228.6	-4.2	228.6	3.01	228.6	-2.51	228.6	0.23	228.6	4.92	228.6	0.13	228.6	-1.34	228.6	1.68	228.6	-2.84	228.6	-1.59	228.6	3.28	228.6	4.24	228.6	1.22	228.6	4.63	228.6	1.78	228.6	3.14	228.6	4.5	228.6	2.04
229.5	1.08	229.5	-5.28	229.5	1.18	229.5	-0.03	229.5	0.33	229.5	2.97	229.5	1.67	229.5	-3.01	229.5	2.19	229.5	-2.83	229.5	0.39	229.5	3.08	229.5	-2.04	229.5	-2.55	229.5	0.88	229.5	-4.42	229.5	1.57	229.5	2.34	229.5	0.86	229.5	-0.05	229.5	1.14	229.5	1.37	229.5	5.44	229.5	5.55	229.5	-0.69
230.4	1.14	230.4	-3.47	230.4	3.65	230.4	-2.01	230.4	3.7	230.4	2.48	230.4	3.89	230.4	-4.82	230.4	2.06	230.4	-2.52	230.4	-0.96	230.4	0.49	230.4	-1.14	230.4	-3.73	230.4	-2.16	230.4	-4.83	230.4	0	230.4	-2.36	230.4	1.59	230.4	-0.23	230.4	3.37	230.4	0.29	230.4	4.4	230.4	3.3	230.4	3.5
231.3	1	231.3	-4.28	231.3	-0.32	231.3	-1.92	231.3	1.72	231.3	5.99	231.3	0.24	231.3	0.16	231.3	1.29	231.3	-0.6	231.3	0.23	231.3	3.91	231.3	-2.89	231.3	-0.33	231.3	-0.83	231.3	-2.5	231.3	0.25	231.3	-0.51	231.3	1.89	231.3	0.7	231.3	5.9	231.3	1.48	231.3	1.59	231.3	3.22	231.3	0.62
232.2	0.61	232.2	-3.65	232.2	2.13	232.2	-0.45	232.2	2.69	232.2	4.11	232.2	3.32	232.2	-1.32	232.2	2.8	232.2	-1.86	232.2	-0.56	232.2	3.4	232.2	-0.93	232.2	0.22	232.2	1.31	232.2	-4.72	232.2	-0.66	232.2	-1.58	232.2	4.61	232.2	2.53	232.2	5.34	232.2	3.42	232.2	1.32	232.2	6.78	232.2	2
233.1	1.74	233.1	-5.15	233.1	3.01	233.1	-2.76	233.1	4.36	233.1	5.59	233.1	1.18	233.1	-1.99	233.1	2.65	233.1	-2.25	233.1	1.4	233.1	4.45	233.1	-1.87	233.1	-1.98	233.1	-1.06	233.1	-5.92	233.1	1.46	233.1	1.22	233.1	2.58	233.1	0.94	233.1	2.86	233.1	1.62	233.1	3.93	233.1	3.29	233.1	0.69
234	0.57	234	-3.67	234	2.97	234	-0.38	234	3.89	234	4.72	234	0.31	234	-1.15	234	3.81	234	-1.15	234	2.57	234	3.09	234	-0.6	234	0.37	234	-0.11	234	-4.53	234	2.11	234	0.47	234	2.25	234	3.29	234	6.31	234	-0.33	234	2.96	234	3.9	234	0.23
234.9	0.75	234.9	-5.03	234.9	2.56	234.9	0.37	234.9	2.91	234.9	3.84	234.9	2.77	234.9	-2.79	234.9	3.69	234.9	-0.41	234.9	-2.97	234.9	3.63	234.9	0.29	234.9	-3.47	234.9	0.45	234.9	-4.5	234.9	-1.75	234.9	-1.38	234.9	4.52	234.9	1.14	234.9	6.85	234.9	2.18	234.9	1.41	234.9	2.76	234.9	5.25
235.8	0.44	235.8	-6.29	235.8	1.98	235.8	-1.16	235.8	6.01	235.8	3.19	235.8	-0.15	235.8	-2.72	235.8	3.74	235.8	-1.64	235.8	1.29	235.8	0.61	235.8	-0.38	235.8	0.24	235.8	2.52	235.8	-2.69	235.8	-0.3	235.8	0.58	235.8	2.57	235.8	2.55	235.8	4.05	235.8	2.35	235.8	3.89	235.8	4.73	235.8	0.13
236.7	2.19	236.7	-4.34	236.7	2.81	236.7	-1.75	236.7	2.94	236.7	4.48	236.7	0.72	236.7	-2.28	236.7	3.18	236.7	-3.32	236.7	-0.53	236.7	3.19	236.7	-1.28	236.7	-0.66	236.7	-0.27	236.7	-4.53	236.7	-1.12	236.7	0.17	236.7	2.34	236.7	1.71	236.7	7.14	236.7	4.81	236.7	2.01	236.7	4.45	236.7	-3.63
237.6	1.85	237.6	-4.27	237.6	-0.92	237.6	-2.62	237.6	4.01	237.6	3.94	237.6	-0.33	237.6	-1.85	237.6	1.37	237.6	0.47	237.6	2.14	237.6	0.91	237.6	-2.07	237.6	0.4	237.6	1.94	237.6	-2.22	237.6	0.52	237.6	-1.15	237.6	1.9	237.6	0.94	237.6	4.29	237.6	1.94	237.6	3.65	237.6	5.9	237.6	0.77
238.5	0.54	238.5	-4.28	238.5	1.38	238.5	-0.97	238.5	3.72	238.5	2.77	238.5	0.51	238.5	-2.41	238.5	2	238.5	-0.98	238.5	-0.6	238.5	2.32	238.5	-1.7	238.5	-0.11	238.5	-1.93	238.5	-6.08	238.5	-1.07	238.5	-1.09	238.5	1.47	238.5	3.16	238.5	3	238.5	0.93	238.5	2.61	238.5	3.03	238.5	-1.28
239.4	2.37	239.4	-3.71	239.4	2.22	239.4	-0.94	239.4	3.31	239.4	3.68	239.4	0.88	239.4	-1.82	239.4	4.78	239.4	-0.07	239.4	1.91	239.4	2.21	239.4	-0.76	239.4	-0.27	239.4	2.2	239.4	-3.14	239.4	-1.33	239.4	-0.77	239.4	1.7	239.4	0.72	239.4	5.63	239.4	2	239.4	3.66	239.4	4.62	239.4	-1.55
240.3	1.63	240.3	-4.97	240.3	0.55	240.3	-1.39	240.3	3.75	240.3	5.02	240.3	3.37	240.3	-0.64	240.3	1.17	240.3	-2.09	240.3	1.67	240.3	1.57	240.3	3.34	240.3	0.13	240.3	-1.38	240.3	-6.65	240.3	1.11	240.3	-0.04	240.3	3.77	240.3	2.29	240.3	7.39	240.3	2.84	240.3	2.37	240.3	6.79	240.3	0.23
241.2	1.72	241.2	-6.16	241.2	2.16	241.2	0.03	241.2	6.52	241.2	2.41	241.2	-0.49	241.2	0.19	241.2	1.65	241.2	-0.81	241.2	1.27	241.2	2	241.2	-0.46	241.2	0.24	241.2	-0.57	241.2	-3.21	241.2	0.99	241.2	-0.02	241.2	3.56	241.2	0.36	241.2	5.66	241.2	3.01	241.2	4.74	241.2	3.72	241.2	2.67
242.1	2.17	242.1	-7.65	242.1	0.85	242.1	-3.67	242.1	4.81	242.1	3.66	242.1	2.94	242.1	-1.84	242.1	3.01	242.1	-2.45	242.1	0.93	242.1	0.94	242.1	1.16	242.1	-0.46	242.1	0.66	242.1	-4.37	242.1	-0.05	242.1	-2.24	242.1	2.87	242.1	0.47	242.1	5.93	242.1	0.8	242.1	2.82	242.1	1.82	242.1	-1.57
243	2.68	243	-2.05	243	0.2	243	1.14	243	2.22	243	3.62	243	2.46	243	0.3	243	3.59	243	-1.23	243	0.43	243	2.35	243	-0.59	243	-0.15	243	0.79	243	-7.16	243	-0.23	243	-0.86	243	1.83	243	3.4	243	5.63	243	1.78	243	2.99	243	2.31	243	1.46
243.9	2.34	243.9	-7.42	243.9	2.26	243.9	-0.91	243.9	2.73	243.9	2.37	243.9	3.14	243.9	-2.66	243.9	6.03	243.9	-1.55	243.9	0.4	243.9	2.86	243.9	-0.93	243.9	0.24	243.9	2.81	243.9	-2.94	243.9	0.37	243.9	2.18	243.9	1.18	243.9	2.23	243.9	4.31	243.9	4.08	243.9	5.21	243.9	1.84	243.9	-2.16
244.8	1.87	244.8	-3.73	244.8	3.11	244.8	-1.22	244.8	3.01	244.8	5.14	244.8	0.93	244.8	-0.17	244.8	1.86	244.8	-1	244.8	1.17	244.8	5.07	244.8	-3.83	244.8	0.15	244.8	0.29	244.8	-4.58	244.8	-2.35	244.8	-0.68	244.8	1.24	244.8	1.13	244.8	3.62	244.8	1.13	244.8	2.24	244.8	2.4	244.8	0.38
245.7	2.76	245.7	-3.72	245.7	1.4	245.7	-1.62	245.7	3.75	245.7	3.72	245.7	0.54	245.7	-0.53	245.7	2.39	245.7	-2.94	245.7	2.21	245.7	0.55	245.7	-1.77	245.7	-0.2	245.7	-1.09	245.7	-4.65	245.7	-1.33	245.7	-3.54	245.7	3.56	245.7	2.92	245.7	3.98	245.7	-0.15	245.7	0.13	245.7	0.53	245.7	-1.74
246.6	2.76	246.6	-4.87	246.6	2.04	246.6	-0.2	246.6	3.23	246.6	3.31	246.6	3.12	246.6	-2.49	246.6	1.61	246.6	-1.63	246.6	1.03	246.6	2.38	246.6	-0.19	246.6	-0.81	246.6	0.31	246.6	-3.98	246.6	-1.95	246.6	0.48	246.6	4.99	246.6	2.8	246.6	4.44	246.6	2.1	246.6	1.71	246.6	4.33	246.6	2.05
247.5	4.7	247.5	-6.66	247.5	0.21	247.5	-2.19	247.5	2.73	247.5	3.89	247.5	2.66	247.5	-3.13	247.5	2.17	247.5	-0.84	247.5	0.55	247.5	2.76	247.5	0.02	247.5	-1.85	247.5	0.63	247.5	-4.35	247.5	-0.77	247.5	-0.15	247.5	2.62	247.5	1.78	247.5	4.99	247.5	1.1	247.5	4.36	247.5	4.65	247.5	-0.29
248.4	2.1	248.4	-4.34	248.4	1.38	248.4	0.25	248.4	4.14	248.4	5.54	248.4	0.52	248.4	-0.83	248.4	3	248.4	-1.48	248.4	0.74	248.4	1.02	248.4	-0.4	248.4	-2.1	248.4	0.39	248.4	-3.89	248.4	-1.42	248.4	-3.07	248.4	2.28	248.4	1.1	248.4	5.4	248.4	3	248.4	3.05	248.4	3.81	248.4	-1.85
249.3	-0.18	249.3	-6.4	249.3	1.64	249.3	-0.44	249.3	3.11	249.3	7.25	249.3	0.67	249.3	-1.36	249.3	0.65	249.3	-1.69	249.3	0.4	249.3	2.97	249.3	0.26	249.3	-0.08	249.3	-1.11	249.3	-4.83	249.3	-0.82	249.3	-1.03	249.3	4.01	249.3	3.87	249.3	5.93	249.3	2.71	249.3	3.03	249.3	4.08	249.3	1.45
250.2	2.35	250.2	-4.75	250.2	0.83	250.2	-2.59	250.2	3.79	250.2	3.38	250.2	2.53	250.2	-1.01	250.2	4.83	250.2	-3.05	250.2	1.3	250.2	2	250.2	-1.55	250.2	-0.56	250.2	-1.32	250.2	-6.26	250.2	1.2	250.2	-0.9	250.2	1.26	250.2	-0.03	250.2	5.47	250.2	3.27	250.2	4.11	250.2	4.65	250.2	0.75
251.1	-0.39	251.1	-4.98	251.1	5.33	251.1	-0.98	251.1	6.26	251.1	4.17	251.1	0.38	251.1	-0.34	251.1	5.12	251.1	-0.81	251.1	1.93	251.1	2.19	251.1	-3.06	251.1	-1.82	251.1	-0.8	251.1	-5.21	251.1	1.24	251.1	-0.02	251.1	3.17	251.1	-1.4	251.1	4.88	251.1	2.1	251.1	3.94	251.1	5.44	251.1	-0.14
252	1.58	252	-5.63	252	2.72	252	1.07	252	1.29	252	4.69	252	2.43	252	-1.03	252	4.4	252	-3.83	252	0.46	252	2.41	252	-1.6	252	-1.47	252	-1.25	252	-4.72	252	-0.76	252	0.24	252	1.53	252	-1.4	252	4.8	252	0.76	252	2.67	252	4.09	252	-1.25
252.9	3.23	252.9	-5.18	252.9	2.9	252.9	-0.91	252.9	1.45	252.9	5.31	252.9	1.89	252.9	-2.52	252.9	3.8	252.9	-0.47	252.9	-1.28	252.9	5.37	252.9	0.22	252.9	-2.01	252.9	0.76	252.9	-5.81	252.9	0.85	252.9	-0.49	252.9	3.06	252.9	0.31	252.9	5.62	252.9	2.51	252.9	1.64	252.9	3.28	252.9	-1.12
253.8	3.04	253.8	-3.38	253.8	2.1	253.8	-2.58	253.8	3.91	253.8	5.1	253.8	0.69	253.8	1.49	253.8	3.8	253.8	-2.51	253.8	0.47	253.8	1.97	253.8	-2.3	253.8	-0.21	253.8	-0.3	253.8	-4.24	253.8	1.9	253.8	1.46	253.8	1.42	253.8	1.08	253.8	4.23	253.8	2.61	253.8	4.69	253.8	5.98	253.8	-2.1
254.7	-1.44	254.7	-6.26	254.7	3.03	254.7	-2.19	254.7	6.76	254.7	3.59	254.7	1.17	254.7	-0.62	254.7	2.69	254.7	-1.23	254.7	2.22	254.7	0.98	254.7	-0.32	254.7	-2.25	254.7	-0.85	254.7	-4.96	254.7	1.74	254.7	-4.19	254.7	0.24	254.7	1.74	254.7	3.18	254.7	2.84	254.7	3.39	254.7	3.29	254.7	0.52
255.6	2.04	255.6	-7.61	255.6	2.79	255.6	-0.46	255.6	3.42	255.6	5.33	255.6	3.52	255.6	-1.35	255.6	1.79	255.6	0.71	255.6	-0.34	255.6	4.49	255.6	-1.59	255.6	-0.81	255.6	-0.43	255.6	-6.49	255.6	0.07	255.6	2.79	255.6	3.73	255.6	1.55	255.6	3.7	255.6	-0.25	255.6	3.84	255.6	5.92	255.6	2.98
256.5	2.29	256.5	-6.68	256.5	0.81	256.5	-2.25	256.5	2.4	256.5	3.09	256.5	2.98	256.5	-1.23	256.5	3.31	256.5	-3.28	256.5	0.65	256.5	3.03	256.5	-2.61	256.5	0.81	256.5	3.56	256.5	-5.53	256.5	0.87	256.5	-1.56	256.5	0.02	256.5	0.5	256.5	5.66	256.5	3.39	256.5	1.67	256.5	3.87	256.5	-1.65
257.4	2.28	257.4	-4.26	257.4	0.95	257.4	-0.4	257.4	2.85	257.4	1.52	257.4	2.26	257.4	0.04	257.4	1.58	257.4	-2.63	257.4	-1.85	257.4	2.48	257.4	-0.1	257.4	2.35	257.4	0.64	257.4	-4.03	257.4	-3.43	257.4	-1.39	257.4	2.22	257.4	0.71	257.4	3.93	257.4	0.82	257.4	3.03	257.4	2.15	257.4	-0.59
258.3	2.8	258.3	-8.39	258.3	1.84	258.3	-2.54	258.3	2.73	258.3	2.64	258.3	-0.48	258.3	-0.71	258.3	1.9	258.3	-3.74	258.3	-1.47	258.3	1.84	258.3	-2.71	258.3	-0.81	258.3	0.77	258.3	-6.99	258.3	-2.94	258.3	-0.46	258.3	2.67	258.3	0.85	258.3	6.05	258.3	-0.24	258.3	0.53	258.3	3.01	258.3	-0.34
259.2	4.81	259.2	-6.17	259.2	3.83	259.2	-1.87	259.2	3.02	259.2	3.62	259.2	1.47	259.2	0.38	259.2	3.61	259.2	-1.33	259.2	1.77	259.2	-0.05	259.2	-4.25	259.2	0.08	259.2	1.24	259.2	-3.63	259.2	1.62	259.2	-1.68	259.2	3.29	259.2	0.36	259.2	5.89	259.2	1.77	259.2	4.54	259.2	2.95	259.2	1.91
260.1	0.58	260.1	-3.65	260.1	2.55	260.1	-0.68	260.1	4.31	260.1	1.74	260.1	2.07	260.1	-0.07	260.1	4.45	260.1	-2.85	260.1	2.43	260.1	0.23	260.1	-1.31	260.1	-1.1	260.1	0.29	260.1	-4.37	260.1	0.08	260.1	-1.18	260.1	2.28	260.1	-0.71	260.1	5.14	260.1	3.74	260.1	1.96	260.1	4.8	260.1	1.33
261	0	261	-6.54	261	2.5	261	-1.57	261	4.84	261	7.23	261	1.52	261	-2.55	261	3.24	261	-2.2	261	1.21	261	5.34	261	0.22	261	0.03	261	-0.57	261	-5.69	261	2.06	261	-1.11	261	1.84	261	2.67	261	5.45	261	1.12	261	4.98	261	4.46	261	2.33
261.9	2.05	261.9	-8.28	261.9	2	261.9	0.69	261.9	1.43	261.9	7.27	261.9	1.83	261.9	-0.09	261.9	0.91	261.9	0.2	261.9	1.43	261.9	5.2	261.9	0.05	261.9	2.23	261.9	-0.59	261.9	-3.27	261.9	-1.51	261.9	0.79	261.9	1.96	261.9	1.38	261.9	5.3	261.9	1.86	261.9	2.31	261.9	4.44	261.9	1.18
262.8	1.12	262.8	-5.17	262.8	2.22	262.8	-0.93	262.8	2.51	262.8	6.57	262.8	0.09	262.8	-0.64	262.8	0.78	262.8	-3.32	262.8	2.09	262.8	2.21	262.8	-2.05	262.8	-0.89	262.8	-0.53	262.8	-6.88	262.8	1.35	262.8	-1.94	262.8	3.79	262.8	-0.74	262.8	4.44	262.8	-0.58	262.8	2.78	262.8	2.87	262.8	0.7
263.7	4.24	263.7	-4.9	263.7	3.33	263.7	-2.94	263.7	3.35	263.7	7.71	263.7	1.75	263.7	-0.05	263.7	1.14	263.7	-0.67	263.7	0.96	263.7	3.96	263.7	0.11	263.7	-0.86	263.7	-0.93	263.7	-2.39	263.7	0.71	263.7	-0.36	263.7	2.94	263.7	2.31	263.7	4.97	263.7	3.49	263.7	3.89	263.7	5.72	263.7	-1.26
264.6	1.82	264.6	-3.88	264.6	1.76	264.6	-0.11	264.6	5.3	264.6	2.04	264.6	2.72	264.6	-1.82	264.6	0.25	264.6	-2.53	264.6	3.51	264.6	2.47	264.6	-0.05	264.6	-1.22	264.6	-0.54	264.6	-5.45	264.6	1.61	264.6	1.11	264.6	2.32	264.6	1.4	264.6	4.65	264.6	3.84	264.6	6.16	264.6	4.48	264.6	0.02
265.5	2.55	265.5	-7.48	265.5	0.97	265.5	-1.04	265.5	2.31	265.5	4.05	265.5	0.09	265.5	-2.57	265.5	2.94	265.5	-4.13	265.5	-0.57	265.5	3.44	265.5	-1.71	265.5	-0.66	265.5	1	265.5	-5.38	265.5	-0.38	265.5	0.36	265.5	1.68	265.5	1.59	265.5	4.47	265.5	1.65	265.5	2.91	265.5	4.06	265.5	1.65
266.4	1.64	266.4	-5.69	266.4	3.57	266.4	-0.79	266.4	4.94	266.4	6.27	266.4	1.57	266.4	-2.23	266.4	2.78	266.4	-0.68	266.4	1.83	266.4	4.3	266.4	-1.54	266.4	-1.28	266.4	0.11	266.4	-3.62	266.4	0.22	266.4	0.39	266.4	3.55	266.4	2.73	266.4	6.81	266.4	2	266.4	3.99	266.4	3.7	266.4	2.57
267.3	2.22	267.3	-5.96	267.3	0.65	267.3	-1.3	267.3	4.23	267.3	6.15	267.3	2.28	267.3	-1.08	267.3	3.12	267.3	-3.28	267.3	2.92	267.3	4.67	267.3	-0.17	267.3	-1.84	267.3	2.56	267.3	-6.34	267.3	2.16	267.3	-1.14	267.3	5.04	267.3	-0.24	267.3	8.98	267.3	-0.52	267.3	4.14	267.3	3.01	267.3	2.03
268.2	0.93	268.2	-4.81	268.2	3.57	268.2	-0.79	268.2	5.17	268.2	1.63	268.2	1.01	268.2	1.33	268.2	2.79	268.2	-2.3	268.2	4.84	268.2	2.76	268.2	-1.89	268.2	3.19	268.2	-2.86	268.2	-4.65	268.2	0.38	268.2	-0.67	268.2	2.57	268.2	4	268.2	6.69	268.2	5.35	268.2	2.77	268.2	1.86	268.2	0.43
269.1	0.91	269.1	-5.52	269.1	1.15	269.1	-2.88	269.1	6.04	269.1	3.49	269.1	2.4	269.1	-3.4	269.1	1.49	269.1	-3.73	269.1	2.24	269.1	1.55	269.1	-0.42	269.1	-1.23	269.1	-0.49	269.1	-5.83	269.1	3	269.1	-1	269.1	2.76	269.1	2.98	269.1	6	269.1	0.7	269.1	5.17	269.1	3.64	269.1	0.2
270	0.78	270	-4.3	270	2.58	270	-0.9	270	2.88	270	6.99	270	0.95	270	-2.89	270	3.22	270	-2.8	270	2.38	270	2.43	270	-2.81	270	-2.58	270	-0.35	270	-5.3	270	0.22	270	-2.03	270	2.71	270	1.24	270	6.54	270	4.52	270	3.49	270	4.43	270	2.08
270.9	-0.64	270.9	-6.98	270.9	3.08	270.9	-3.92	270.9	3.86	270.9	2.89	270.9	-0.85	270.9	-3.16	270.9	3.52	270.9	-3.88	270.9	1.29	270.9	1.19	270.9	0.16	270.9	-0.89	270.9	0.19	270.9	-5.21	270.9	2.46	270.9	-1.78	270.9	3.07	270.9	0.68	270.9	6.98	270.9	3.87	270.9	4.56	270.9	2.69	270.9	0.74
271.8	1.58	271.8	-6.45	271.8	3.19	271.8	-0.99	271.8	1.81	271.8	3.74	271.8	0.36	271.8	-3.08	271.8	3.34	271.8	-0.93	271.8	-1.39	271.8	2.42	271.8	-0.84	271.8	-3.05	271.8	1.58	271.8	-6.19	271.8	-0.46	271.8	-1.44	271.8	1.93	271.8	1.33	271.8	6.68	271.8	1.41	271.8	3.56	271.8	6.73	271.8	-0.21
272.7	2.18	272.7	-5.73	272.7	3.51	272.7	-0.48	272.7	4.49	272.7	3.62	272.7	1.35	272.7	-1.71	272.7	3.49	272.7	-1.2	272.7	0.88	272.7	1.11	272.7	-1.19	272.7	-1.93	272.7	0.25	272.7	-3.43	272.7	-2.38	272.7	-0.82	272.7	4.12	272.7	1.1	272.7	5.8	272.7	1.06	272.7	3.42	272.7	2.14	272.7	2.78
273.6	2.65	273.6	-1.4	273.6	3.45	273.6	-0.31	273.6	4.01	273.6	2.41	273.6	1.45	273.6	-1	273.6	3.62	273.6	-3.01	273.6	2.75	273.6	2.49	273.6	-1.49	273.6	-2.63	273.6	1.25	273.6	-4.61	273.6	1.01	273.6	-0.92	273.6	2.84	273.6	-0.55	273.6	8.34	273.6	3.4	273.6	3.01	273.6	4.49	273.6	-0.81
274.5	4.82	274.5	-3.81	274.5	3.53	274.5	-2.63	274.5	1.98	274.5	1.59	274.5	2.66	274.5	-1.11	274.5	4.14	274.5	-4.89	274.5	-0.02	274.5	2.96	274.5	-0.16	274.5	-1.01	274.5	0.47	274.5	-7.22	274.5	0.27	274.5	-0.08	274.5	3.75	274.5	1.21	274.5	4.75	274.5	0.56	274.5	3.08	274.5	5.3	274.5	1.35
275.4	1.02	275.4	-5.43	275.4	0.73	275.4	-1.02	275.4	3.24	275.4	5.87	275.4	1.41	275.4	-0.53	275.4	4.31	275.4	-3.74	275.4	0.78	275.4	1.63	275.4	-1.56	275.4	-3.51	275.4	1.04	275.4	-4.45	275.4	0.51	275.4	-2.17	275.4	1.93	275.4	0.12	275.4	3.69	275.4	4.11	275.4	5.03	275.4	4.85	275.4	1.34
276.3	2.15	276.3	-6.84	276.3	0.88	276.3	-2.03	276.3	3.36	276.3	2.15	276.3	1.06	276.3	-0.9	276.3	2.38	276.3	-2.07	276.3	0.67	276.3	1.96	276.3	-2.42	276.3	-0.68	276.3	0.18	276.3	-5.07	276.3	-0.9	276.3	-0.86	276.3	-0.55	276.3	0.89	276.3	6.38	276.3	2.01	276.3	2.85	276.3	4.1	276.3	-1.46
277.2	3.06	277.2	-3.58	277.2	2.61	277.2	-0.49	277.2	2.35	277.2	4	277.2	1.19	277.2	0.86	277.2	4.52	277.2	-3.47	277.2	0.51	277.2	1.63	277.2	-1.63	277.2	1.29	277.2	2.31	277.2	-6.76	277.2	0.25	277.2	-3.06	277.2	1.55	277.2	2.32	277.2	8.87	277.2	0.88	277.2	3.27	277.2	4.68	277.2	1.41
278.1	4.32	278.1	-8.58	278.1	3.33	278.1	-3.41	278.1	2.6	278.1	6.89	278.1	1.78	278.1	-3.88	278.1	3.35	278.1	-2.7	278.1	3.29	278.1	2.79	278.1	-2.09	278.1	-4.14	278.1	1.01	278.1	-6.42	278.1	-1.1	278.1	-0.24	278.1	0.16	278.1	1.08	278.1	6.55	278.1	1.09	278.1	1.96	278.1	3.44	278.1	0.33
279	-1.31	279	-6	279	1.32	279	-1.68	279	4.72	279	2.33	279	1.38	279	-1.15	279	0.38	279	-0.53	279	-0.08	279	3.18	279	-0.9	279	-1.67	279	0.99	279	-4.22	279	-0.15	279	-1.98	279	5.67	279	0.35	279	6.07	279	3.57	279	4.82	279	2.72	279	-0.19
279.9	2.23	279.9	-6.57	279.9	3.34	279.9	0.51	279.9	4.8	279.9	3.4	279.9	2.02	279.9	-1.23	279.9	5.66	279.9	-0.29	279.9	2.85	279.9	4.54	279.9	-1.03	279.9	0.35	279.9	1.15	279.9	-4.03	279.9	-0.11	279.9	0.17	279.9	-0.37	279.9	1.95	279.9	5.24	279.9	1.64	279.9	2.38	279.9	4.59	279.9	-0.11
280.8	3.01	280.8	-4.89	280.8	4.9	280.8	0.7	280.8	4.23	280.8	5.34	280.8	1.66	280.8	-1.27	280.8	3.22	280.8	-0.37	280.8	2.1	280.8	3.22	280.8	-2.43	280.8	-0.08	280.8	-0.13	280.8	-5.57	280.8	-0.69	280.8	-0.64	280.8	3.41	280.8	0.1	280.8	4.49	280.8	1.22	280.8	3.89	280.8	4.4	280.8	0.58
281.7	2.9	281.7	-6.18	281.7	2.28	281.7	-0.01	281.7	3.28	281.7	6.61	281.7	0.41	281.7	2.32	281.7	2.15	281.7	-1.51	281.7	-1.06	281.7	4.81	281.7	-2.57	281.7	1.28	281.7	2.87	281.7	-4.9	281.7	-1.99	281.7	-1.72	281.7	1.74	281.7	2.33	281.7	8.78	281.7	2.25	281.7	2.88	281.7	3.08	281.7	1.05
282.6	3.75	282.6	-3.25	282.6	1.78	282.6	-1.87	282.6	2.11	282.6	5.92	282.6	1.21	282.6	-0.72	282.6	5.06	282.6	-1.28	282.6	-1.16	282.6	3.53	282.6	-1.7	282.6	-0.94	282.6	1.47	282.6	-4.61	282.6	-1.79	282.6	2.87	282.6	2.42	282.6	1.77	282.6	6.21	282.6	1.83	282.6	2.7	282.6	3.94	282.6	0.42
283.5	1.88	283.5	-5.21	283.5	1.92	283.5	-0.86	283.5	4.37	283.5	5.96	283.5	-1.35	283.5	-4.27	283.5	4.16	283.5	-2.73	283.5	1.37	283.5	3.4	283.5	-3.01	283.5	-3	283.5	-0.21	283.5	-7.67	283.5	-1.15	283.5	0.3	283.5	2.78	283.5	0.6	283.5	5.82	283.5	0.73	283.5	4.24	283.5	5.82	283.5	0.01
284.4	3.37	284.4	-3.86	284.4	3.34	284.4	-0.88	284.4	3.72	284.4	1.62	284.4	1.15	284.4	1.34	284.4	4.41	284.4	-0.7	284.4	1.89	284.4	2.01	284.4	-0.08	284.4	-0.9	284.4	0.42	284.4	-3.73	284.4	-1.99	284.4	2.36	284.4	3.77	284.4	1.78	284.4	4.32	284.4	5.16	284.4	2.58	284.4	5.77	284.4	0.23
285.3	1.55	285.3	-2.72	285.3	2.23	285.3	-1.25	285.3	3.34	285.3	6.5	285.3	-0.79	285.3	-1.53	285.3	3.41	285.3	-2.21	285.3	1.67	285.3	2.83	285.3	-3	285.3	-1.99	285.3	0.08	285.3	-5.29	285.3	-0.13	285.3	-1.09	285.3	2.75	285.3	0.18	285.3	3.27	285.3	3.24	285.3	2.78	285.3	2.72	285.3	-0.43
286.2	0.14	286.2	-5.49	286.2	2.03	286.2	-0.53	286.2	5.73	286.2	4.68	286.2	3.04	286.2	-1.72	286.2	2.36	286.2	-2.46	286.2	0.98	286.2	3.31	286.2	0.81	286.2	-0.79	286.2	0.71	286.2	-4.01	286.2	-1.67	286.2	-1.21	286.2	3.21	286.2	2.68	286.2	5.33	286.2	2.93	286.2	3	286.2	5.26	286.2	0.57
287.1	1.07	287.1	-4.9	287.1	2.34	287.1	0.4	287.1	5.04	287.1	3.32	287.1	1.13	287.1	-1.43	287.1	2.92	287.1	-2.12	287.1	2.98	287.1	0.28	287.1	-1.67	287.1	-2.22	287.1	1.96	287.1	-5.51	287.1	-1.26	287.1	-2.09	287.1	2.98	287.1	1.49	287.1	5.65	287.1	2.84	287.1	3.89	287.1	3.57	287.1	2.06
288	-0.41	288	-5.69	288	3.79	288	-0.44	288	4.23	288	5.04	288	-0.63	288	-0.67	288	2.17	288	-2.12	288	0.52	288	4.1	288	-0.95	288	-1.72	288	-0.86	288	-5.5	288	-1.27	288	1.14	288	5.11	288	0.2	288	5.32	288	3.95	288	2.26	288	3.78	288	0.47
288.9	1.21	288.9	-7.58	288.9	1.24	288.9	-0.74	288.9	5.46	288.9	6.01	288.9	-0.04	288.9	-2.25	288.9	1.13	288.9	-2.4	288.9	-0.36	288.9	3.38	288.9	-1.9	288.9	0.59	288.9	1.86	288.9	-6.56	288.9	0.67	288.9	1.62	288.9	2.08	288.9	1.27	288.9	6.27	288.9	2.55	288.9	4.78	288.9	6.62	288.9	-1.26
289.8	2.58	289.8	-5.15	289.8	3.09	289.8	-0.68	289.8	4.31	289.8	2.84	289.8	2.14	289.8	-0.93	289.8	4.9	289.8	0.47	289.8	0.56	289.8	1.92	289.8	-1.58	289.8	-1.83	289.8	1	289.8	-4.91	289.8	0.78	289.8	-0.28	289.8	2.5	289.8	-0.85	289.8	7.13	289.8	3.48	289.8	2.71	289.8	3.88	289.8	-1.17
290.7	0.67	290.7	-7.3	290.7	1.49	290.7	-2.41	290.7	3.88	290.7	3.69	290.7	2.45	290.7	-2.52	290.7	2.23	290.7	-2.31	290.7	0.6	290.7	0.5	290.7	-1.61	290.7	-0.06	290.7	2.32	290.7	-5.75	290.7	-1.81	290.7	-0.88	290.7	2.75	290.7	1.87	290.7	5.21	290.7	-0.18	290.7	2.17	290.7	3.5	290.7	1.27
291.6	2.32	291.6	-6.41	291.6	1.66	291.6	-2.78	291.6	4.08	291.6	7.34	291.6	3.06	291.6	-3.48	291.6	-0.1	291.6	-1.96	291.6	2.12	291.6	2.71	291.6	-1.11	291.6	-0.13	291.6	-0.25	291.6	-5.41	291.6	-1.68	291.6	-0.74	291.6	1.96	291.6	2.5	291.6	6.59	291.6	2.03	291.6	1.23	291.6	4.49	291.6	-0.51
292.5	1.83	292.5	-4.65	292.5	2.55	292.5	-0.44	292.5	2.89	292.5	2.78	292.5	1.01	292.5	0.85	292.5	5.36	292.5	-0.64	292.5	0.41	292.5	2.67	292.5	-2.4	292.5	-2.34	292.5	0.43	292.5	-4.46	292.5	1	292.5	-0.19	292.5	2.62	292.5	0.38	292.5	3.99	292.5	4.46	292.5	3.68	292.5	3.4	292.5	-0.14
293.4	0.45	293.4	-6.29	293.4	3.06	293.4	-1.26	293.4	3.66	293.4	1.83	293.4	0.16	293.4	1.16	293.4	1.43	293.4	-1.07	293.4	2	293.4	1.37	293.4	-2.01	293.4	0.03	293.4	-1.92	293.4	-5.41	293.4	-1.4	293.4	-2.13	293.4	2.89	293.4	-0.68	293.4	4.12	293.4	2.98	293.4	3.59	293.4	4.15	293.4	1.41
294.3	2.85	294.3	-5.23	294.3	1.65	294.3	0.84	294.3	7.08	294.3	4.05	294.3	1.98	294.3	-2.17	294.3	4.4	294.3	-2.31	294.3	1.71	294.3	3.45	294.3	-0.26	294.3	-0.98	294.3	3.7	294.3	-7.12	294.3	-2.03	294.3	-1.66	294.3	3.21	294.3	3.66	294.3	5.77	294.3	2.66	294.3	4.06	294.3	4.19	294.3	-0.34
295.2	3.19	295.2	-6.73	295.2	5.62	295.2	-1.52	295.2	4.06	295.2	5.2	295.2	2.41	295.2	-1.75	295.2	3.07	295.2	-2.23	295.2	3.54	295.2	1.41	295.2	-2.41	295.2	-1.55	295.2	0.13	295.2	-5.37	295.2	-1.41	295.2	-0.9	295.2	1.58	295.2	1.41	295.2	5.86	295.2	1.72	295.2	2.05	295.2	5.59	295.2	1.8
296.1	-0.68	296.1	-3.51	296.1	2.53	296.1	-0.04	296.1	3.26	296.1	3.72	296.1	-1.66	296.1	-2.61	296.1	0.06	296.1	-1.12	296.1	-0.55	296.1	5.24	296.1	-1.38	296.1	-1.39	296.1	-1.6	296.1	-6.14	296.1	-1.61	296.1	0.46	296.1	2.36	296.1	0.68	296.1	6.55	296.1	-0.25	296.1	3.22	296.1	4.62	296.1	-1.95
297	0.48	297	-4.36	297	2.12	297	-1.49	297	2.07	297	6.62	297	1.27	297	0.42	297	1.21	297	-1.37	297	-1.5	297	3.79	297	-0.98	297	0.39	297	-2.36	297	-4.55	297	-1.34	297	-1.55	297	3.44	297	2.71	297	2.24	297	1.39	297	2.66	297	4.34	297	-1.48
297.9	2.49	297.9	-7.24	297.9	0.25	297.9	-1.73	297.9	2.69	297.9	4.81	297.9	0.96	297.9	-1.21	297.9	3.27	297.9	-0.85	297.9	3.46	297.9	0.44	297.9	-2.16	297.9	-1.06	297.9	0.06	297.9	-4.29	297.9	0.96	297.9	-0.41	297.9	3.15	297.9	1	297.9	5.37	297.9	0.43	297.9	3.74	297.9	6.29	297.9	1.34
298.8	3.2	298.8	-7.31	298.8	0.49	298.8	-0.52	298.8	4.71	298.8	4.49	298.8	3.15	298.8	-0.01	298.8	3.17	298.8	0.47	298.8	0.58	298.8	4.44	298.8	0.3	298.8	-2.46	298.8	0.74	298.8	-3.78	298.8	-1.18	298.8	-0.87	298.8	2.3	298.8	0.74	298.8	4.61	298.8	3.97	298.8	3.22	298.8	4.96	298.8	-1.97
299.7	0.61	299.7	-6.66	299.7	3.3	299.7	0.03	299.7	3.08	299.7	5.22	299.7	-2.17	299.7	-0.95	299.7	2.27	299.7	-0.76	299.7	0.39	299.7	2.25	299.7	-2.86	299.7	-2.01	299.7	-0.97	299.7	-4.41	299.7	-2.18	299.7	0.94	299.7	4.02	299.7	1.87	299.7	5.49	299.7	2.92	299.7	2.26	299.7	6.49	299.7	1.52
300.6	-0.5	300.6	-7.34	300.6	0.62	300.6	-1.86	300.6	3.69	300.6	4.28	300.6	-0.25	300.6	-0.63	300.6	2.52	300.6	-3.35	300.6	-0.29	300.6	3.25	300.6	-2.73	300.6	-2.22	300.6	0.03	300.6	-5.86	300.6	-0.75	300.6	0.96	300.6	1.41	300.6	0.26	300.6	7.35	300.6	0.5	300.6	2.93	300.6	3.38	300.6	-1.45
301.5	2.61	301.5	-6.54	301.5	2.08	301.5	-2.42	301.5	5.07	301.5	3.52	301.5	-0.51	301.5	-2.9	301.5	4.33	301.5	-1.27	301.5	1.3	301.5	3.65	301.5	-2.28	301.5	-2.19	301.5	2.28	301.5	-3.59	301.5	1.5	301.5	-2.78	301.5	4.35	301.5	1.08	301.5	8.02	301.5	1.21	301.5	4.84	301.5	1.78	301.5	1.88
302.4	1.33	302.4	-4.01	302.4	4.12	302.4	-2.3	302.4	3.74	302.4	3.64	302.4	2.41	302.4	-0.92	302.4	3.06	302.4	-3.39	302.4	1.52	302.4	3.12	302.4	-1.34	302.4	-0.28	302.4	-0.46	302.4	-4.84	302.4	-0.55	302.4	0.05	302.4	1.79	302.4	2.29	302.4	4.69	302.4	2.16	302.4	3.11	302.4	4.08	302.4	0.83
303.3	1.64	303.3	-3.91	303.3	3.25	303.3	-0.65	303.3	6.69	303.3	3.05	303.3	1.21	303.3	-2.43	303.3	3.18	303.3	-2.21	303.3	0.52	303.3	2.97	303.3	-0.46	303.3	-2.41	303.3	0.6	303.3	-4.69	303.3	-1.65	303.3	-1.73	303.3	2.52	303.3	1.64	303.3	5.16	303.3	2.26	303.3	4.11	303.3	7.21	303.3	-1.95
304.2	2.81	304.2	-2.74	304.2	3.14	304.2	-1.35	304.2	3.6	304.2	4.86	304.2	2.83	304.2	0.19	304.2	2.88	304.2	-1.85	304.2	0.13	304.2	3.93	304.2	-0.01	304.2	-0.5	304.2	0.95	304.2	-4.79	304.2	1.01	304.2	1.88	304.2	6.72	304.2	1.98	304.2	5.72	304.2	2.51	304.2	2.52	304.2	5.23	304.2	1.75
305.1	1.14	305.1	-6.84	305.1	0.53	305.1	-2.34	305.1	5.19	305.1	4.69	305.1	2.61	305.1	-3.57	305.1	2.82	305.1	-1.87	305.1	2.22	305.1	1.84	305.1	0.1	305.1	-1	305.1	-0.29	305.1	-6.48	305.1	-0.52	305.1	-1.28	305.1	4.33	305.1	3.25	305.1	7.67	305.1	2.42	305.1	2.39	305.1	5.39	305.1	2.19
306	1.6	306	-6.41	306	1.03	306	-1.49	306	3.97	306	5.3	306	3.03	306	-2.55	306	2.57	306	-4.56	306	-0.2	306	0.68	306	-0.38	306	0.51	306	3.14	306	-5.81	306	-0.34	306	-0.5	306	1.52	306	3.15	306	6.51	306	4.57	306	4.71	306	6.29	306	1.16
306.9	2.51	306.9	-6.12	306.9	2.75	306.9	-4.25	306.9	2.15	306.9	9.13	306.9	2.07	306.9	0.84	306.9	3.16	306.9	-4.3	306.9	0.4	306.9	6.13	306.9	-0.8	306.9	-0.52	306.9	-0.82	306.9	-5.4	306.9	0	306.9	-0.72	306.9	4.57	306.9	0.81	306.9	6.17	306.9	3.11	306.9	3.36	306.9	2.52	306.9	2.56
307.8	2.21	307.8	-7.21	307.8	2.75	307.8	-1.43	307.8	4.23	307.8	3.57	307.8	1.41	307.8	-3.44	307.8	0	307.8	-2.22	307.8	-1.04	307.8	1.6	307.8	-1.36	307.8	-0.63	307.8	-0.74	307.8	-7.38	307.8	-1.97	307.8	-2.8	307.8	2.58	307.8	2.21	307.8	7.86	307.8	1.83	307.8	4.41	307.8	5.87	307.8	2.04
308.7	0.84	308.7	-4	308.7	1.03	308.7	-1.57	308.7	3.71	308.7	2.51	308.7	-0.41	308.7	0.13	308.7	3.64	308.7	-1.94	308.7	2.64	308.7	1.8	308.7	-3.25	308.7	-0.7	308.7	0.54	308.7	-6.36	308.7	-0.4	308.7	-0.22	308.7	0.82	308.7	1.78	308.7	6.55	308.7	1.7	308.7	2.13	308.7	5.09	308.7	0.02
309.6	4	309.6	-4.04	309.6	3.93	309.6	-0.22	309.6	1.42	309.6	5.11	309.6	1.31	309.6	-0.07	309.6	4.28	309.6	-2.53	309.6	-0.75	309.6	2.53	309.6	-0.75	309.6	-1.76	309.6	-0.56	309.6	-6.98	309.6	0.13	309.6	0.03	309.6	3.61	309.6	0.66	309.6	4.54	309.6	0.85	309.6	4.68	309.6	5.86	309.6	1.75
310.5	-0.54	310.5	-6.68	310.5	1.44	310.5	-2.33	310.5	4.34	310.5	4.1	310.5	-0.13	310.5	-2.47	310.5	1.52	310.5	-2.8	310.5	0.93	310.5	3.92	310.5	0.19	310.5	-0.84	310.5	-0.83	310.5	-6.94	310.5	-0.95	310.5	2.63	310.5	2.79	310.5	1.24	310.5	5.39	310.5	0.98	310.5	2.27	310.5	4.16	310.5	0.92
311.4	1.08	311.4	-7.28	311.4	-1.31	311.4	-2.35	311.4	5.86	311.4	3.41	311.4	1	311.4	-1.17	311.4	1.63	311.4	-1.17	311.4	1.39	311.4	1.77	311.4	1.4	311.4	-1.27	311.4	-0.81	311.4	-4.01	311.4	-1.34	311.4	-1.63	311.4	3.12	311.4	1.95	311.4	4.67	311.4	2.76	311.4	2.74	311.4	5.06	311.4	-1.37
312.3	1.46	312.3	-5.4	312.3	4.31	312.3	-0.5	312.3	1.16	312.3	4.74	312.3	1.16	312.3	0.01	312.3	3.23	312.3	-1.81	312.3	2.37	312.3	1.69	312.3	-2.85	312.3	-2.02	312.3	-0.08	312.3	-7.09	312.3	2.41	312.3	0.17	312.3	3.49	312.3	1.84	312.3	6	312.3	2.12	312.3	2.93	312.3	4.49	312.3	1.54
313.2	2.18	313.2	-5.1	313.2	4.8	313.2	-0.47	313.2	5.22	313.2	3.61	313.2	2.05	313.2	-0.75	313.2	3.42	313.2	-1.36	313.2	0.9	313.2	2.58	313.2	-0.62	313.2	-1.76	313.2	-0.5	313.2	-5.97	313.2	-2.66	313.2	1.05	313.2	5	313.2	0.42	313.2	7	313.2	2.36	313.2	4.29	313.2	5.11	313.2	1.15
314.1	1.8	314.1	-5.82	314.1	3.98	314.1	-3.4	314.1	3.98	314.1	4.85	314.1	-0.91	314.1	0.8	314.1	4.25	314.1	-4.49	314.1	0.99	314.1	3.04	314.1	-3.01	314.1	-0.27	314.1	0.62	314.1	-5.8	314.1	-1.24	314.1	0.25	314.1	2.84	314.1	4.75	314.1	6.05	314.1	2.29	314.1	3.14	314.1	4.25	314.1	0.37
315	-0.52	315	-5.33	315	3.31	315	-2.88	315	4.27	315	3.99	315	0.68	315	-1.02	315	3.56	315	-1.54	315	1.08	315	3.52	315	-1.33	315	-1.03	315	-0.07	315	-5.29	315	-0.65	315	-0.18	315	1.77	315	2.22	315	5.47	315	2.9	315	2.8	315	4.23	315	-0.21
315.9	0.56	315.9	-7.65	315.9	0.87	315.9	-0.69	315.9	2.96	315.9	3.38	315.9	0.8	315.9	-2.76	315.9	2.87	315.9	-1.94	315.9	2.68	315.9	2.92	315.9	-2.66	315.9	-1.64	315.9	1.44	315.9	-6.71	315.9	1.3	315.9	-0.63	315.9	1.6	315.9	0.59	315.9	6.92	315.9	2.21	315.9	5.44	315.9	3.73	315.9	0.93
316.8	1.7	316.8	-4.88	316.8	1.09	316.8	-3.52	316.8	3.27	316.8	4.23	316.8	2.23	316.8	-0.65	316.8	0.52	316.8	-4.12	316.8	1.37	316.8	3.7	316.8	-0.2	316.8	-1.72	316.8	-0.3	316.8	-8.04	316.8	-1.22	316.8	0.53	316.8	4.05	316.8	0.82	316.8	5.68	316.8	1	316.8	2.21	316.8	2.57	316.8	2.52
317.7	2.81	317.7	-5.84	317.7	2.69	317.7	-1.52	317.7	4.81	317.7	4.58	317.7	2.51	317.7	-2.8	317.7	3.84	317.7	-3.1	317.7	2.19	317.7	3.35	317.7	0.11	317.7	-3.01	317.7	0.11	317.7	-5.85	317.7	0.17	317.7	-2.35	317.7	2.44	317.7	2.36	317.7	7.06	317.7	0.69	317.7	5.11	317.7	4.08	317.7	1.95
318.6	2.06	318.6	-7.73	318.6	2.38	318.6	-2.16	318.6	4.91	318.6	6.77	318.6	1.66	318.6	-2.46	318.6	2.94	318.6	-2.34	318.6	0.94	318.6	5.02	318.6	-1.59	318.6	-1.04	318.6	2.25	318.6	-6.79	318.6	-0.59	318.6	0.12	318.6	3.63	318.6	0.01	318.6	6.85	318.6	2.1	318.6	6.98	318.6	7.2	318.6	-0.84
319.5	2.69	319.5	-8.51	319.5	3.43	319.5	-1.76	319.5	4.76	319.5	3.36	319.5	0.7	319.5	-1.69	319.5	4.03	319.5	-0.78	319.5	3.33	319.5	0.76	319.5	-1.27	319.5	-1.35	319.5	1.98	319.5	-4.8	319.5	0.55	319.5	0.19	319.5	2.89	319.5	-0.54	319.5	6.46	319.5	3.34	319.5	4.05	319.5	4.89	319.5	0.28
320.4	2.95	320.4	-5.29	320.4	4.41	320.4	-2.07	320.4	5.36	320.4	5.74	320.4	3.69	320.4	-1.77	320.4	3.83	320.4	-2.67	320.4	3.94	320.4	4.1	320.4	-0.67	320.4	-3.11	320.4	-1.01	320.4	-5.63	320.4	0.76	320.4	-0.06	320.4	4.13	320.4	1.37	320.4	5.52	320.4	0.85	320.4	2.55	320.4	4.56	320.4	1.13
321.3	0.39	321.3	-5.32	321.3	0.32	321.3	-2.19	321.3	4.86	321.3	4.62	321.3	1.11	321.3	-0.39	321.3	5.24	321.3	-3.62	321.3	1.13	321.3	3.13	321.3	0.42	321.3	-0.73	321.3	-0.15	321.3	-7.11	321.3	0.01	321.3	-1.92	321.3	3.9	321.3	1.4	321.3	5.72	321.3	2.33	321.3	5.4	321.3	6.02	321.3	1.37
322.2	1.26	322.2	-6.03	322.2	4.74	322.2	-2.7	322.2	3.24	322.2	3.2	322.2	1.44	322.2	-0.27	322.2	3.63	322.2	-2.43	322.2	3.06	322.2	2.94	322.2	-2.01	322.2	-2.52	322.2	-0.52	322.2	-5.15	322.2	-1.17	322.2	0.11	322.2	2.11	322.2	0.06	322.2	8.08	322.2	2.62	322.2	3.28	322.2	4.81	322.2	1.21
323.1	1.63	323.1	-4.45	323.1	-0.77	323.1	-2.91	323.1	5.13	323.1	6.03	323.1	0.48	323.1	-1.18	323.1	0.66	323.1	-2.27	323.1	0.6	323.1	4.96	323.1	-3.57	323.1	-2.24	323.1	0.15	323.1	-5.62	323.1	-0.11	323.1	-1.39	323.1	0.65	323.1	1.28	323.1	5.76	323.1	3.84	323.1	2.08	323.1	4.34	323.1	-1.11
324	0.26	324	-7.86	324	0.77	324	-0.73	324	5.61	324	5.05	324	1.68	324	-2.17	324	2.74	324	-1.73	324	-1.32	324	3.42	324	-1.6	324	-2.33	324	-0.9	324	-5.36	324	-1.1	324	-0.26	324	2.97	324	0.04	324	3.42	324	2.74	324	4.05	324	3.78	324	-0.68
324.9	1.17	324.9	-6.02	324.9	2.96	324.9	-3.48	324.9	6	324.9	6.38	324.9	2.51	324.9	-2.09	324.9	2.86	324.9	-3.7	324.9	2.08	324.9	4.05	324.9	-0.97	324.9	-3.08	324.9	-0.86	324.9	-6.42	324.9	-0.82	324.9	-0.26	324.9	0.77	324.9	1.29	324.9	5.44	324.9	1.47	324.9	3.29	324.9	3.74	324.9	-2.38
325.8	-1.65	325.8	-7.44	325.8	1.99	325.8	-1.81	325.8	6.6	325.8	2.9	325.8	0.12	325.8	-1.98	325.8	2.35	325.8	-5.34	325.8	3.31	325.8	5.14	325.8	-0.91	325.8	-0.05	325.8	0.09	325.8	-5.84	325.8	1.17	325.8	3.06	325.8	2.09	325.8	0.79	325.8	5.62	325.8	2.84	325.8	4.54	325.8	5.29	325.8	0.56
326.7	3.01	326.7	-3.6	326.7	2.45	326.7	-1.33	326.7	4.19	326.7	5.76	326.7	0.47	326.7	-1.71	326.7	1.97	326.7	-1.73	326.7	-0.33	326.7	3.06	326.7	-2.63	326.7	-1.38	326.7	-0.29	326.7	-6.76	326.7	-1.4	326.7	-1.81	326.7	3.06	326.7	2.4	326.7	5.14	326.7	2.71	326.7	6.21	326.7	7.71	326.7	1.83
327.6	1.96	327.6	-5.26	327.6	4.11	327.6	-1.43	327.6	5.54	327.6	4.87	327.6	2.3	327.6	-1.31	327.6	3.72	327.6	-1.42	327.6	0.35	327.6	3.71	327.6	0.5	327.6	-1	327.6	0.13	327.6	-4.31	327.6	-0.68	327.6	0.05	327.6	4.94	327.6	1.94	327.6	4.65	327.6	3.93	327.6	3.04	327.6	5.56	327.6	1.63
328.5	0.6	328.5	-4.64	328.5	4.18	328.5	-2.98	328.5	2.92	328.5	1.41	328.5	1.88	328.5	1.34	328.5	5.13	328.5	-3.78	328.5	1.19	328.5	4.12	328.5	-1.46	328.5	1.01	328.5	0.12	328.5	-5.88	328.5	-0.25	328.5	1.47	328.5	2.57	328.5	1.78	328.5	5.6	328.5	2.85	328.5	3.43	328.5	4.4	328.5	0.16
329.4	-0.02	329.4	-8.43	329.4	4.01	329.4	-3.63	329.4	4.07	329.4	4.92	329.4	1.3	329.4	-3.25	329.4	3.92	329.4	-3.48	329.4	-1.33	329.4	3.14	329.4	-0.15	329.4	0.76	329.4	0.65	329.4	-7.06	329.4	-3.31	329.4	-2.13	329.4	3.91	329.4	3.33	329.4	7.16	329.4	1.91	329.4	1.88	329.4	3.91	329.4	2.78
330.3	3.95	330.3	-3.75	330.3	3.16	330.3	-0.4	330.3	4	330.3	4.98	330.3	2.88	330.3	0.71	330.3	4.23	330.3	-0.92	330.3	1.94	330.3	0.7	330.3	-1.14	330.3	0.44	330.3	0.37	330.3	-4.57	330.3	0.06	330.3	-2.99	330.3	2.53	330.3	-0.13	330.3	5.99	330.3	2.78	330.3	3.97	330.3	4.27	330.3	0.99
331.2	2.58	331.2	-5.37	331.2	1.34	331.2	-3.12	331.2	4.97	331.2	2.41	331.2	3.49	331.2	-0.5	331.2	1.28	331.2	-4.73	331.2	2.74	331.2	2.47	331.2	-2.89	331.2	-0.39	331.2	-0.56	331.2	-6.65	331.2	0.14	331.2	0.48	331.2	1.9	331.2	1.98	331.2	5.57	331.2	1.54	331.2	2.94	331.2	4.91	331.2	1.99
332.1	1.47	332.1	-6.29	332.1	0.34	332.1	-1.4	332.1	3.98	332.1	2.72	332.1	1.85	332.1	-2.45	332.1	1.8	332.1	-2.85	332.1	-1.33	332.1	1.87	332.1	-2.67	332.1	-1.12	332.1	1.55	332.1	-7.14	332.1	-0.69	332.1	-2.27	332.1	0.58	332.1	1.35	332.1	3.75	332.1	4.04	332.1	3.11	332.1	3.86	332.1	-1.62
333	0.67	333	-6.27	333	3.78	333	-1.13	333	2.82	333	4.37	333	-1.2	333	-1	333	0.14	333	-3.71	333	1.22	333	2.61	333	-2.7	333	-0.02	333	-1.03	333	-7.57	333	0.43	333	-1.57	333	4.05	333	2.6	333	6.53	333	0.97	333	4.95	333	4.5	333	1.93
333.9	0.78	333.9	-6.65	333.9	3.93	333.9	0.72	333.9	2.57	333.9	4.47	333.9	2.94	333.9	-3.07	333.9	2.18	333.9	-2.46	333.9	0.63	333.9	3.48	333.9	-1.19	333.9	-1.62	333.9	-1.27	333.9	-6.36	333.9	1.2	333.9	-1.36	333.9	3.57	333.9	2.85	333.9	5.32	333.9	-0.06	333.9	4.47	333.9	4.23	333.9	1.74
334.8	2.89	334.8	-4.03	334.8	2.22	334.8	-0.77	334.8	6.38	334.8	1.54	334.8	0.92	334.8	-0.72	334.8	5.58	334.8	-3.08	334.8	3.84	334.8	1.73	334.8	-2.25	334.8	-2.43	334.8	1.43	334.8	-7.97	334.8	0.18	334.8	-1.17	334.8	1.75	334.8	-2.55	334.8	6.5	334.8	2.53	334.8	4.36	334.8	4.87	334.8	0.9
335.7	2.24	335.7	-6.82	335.7	1.99	335.7	-0.99	335.7	6.48	335.7	4.29	335.7	2.13	335.7	-4.47	335.7	2.92	335.7	-4.41	335.7	1.35	335.7	3.74	335.7	-1.93	335.7	-1.91	335.7	-0.08	335.7	-6.87	335.7	-1.32	335.7	-1.51	335.7	2.96	335.7	2.28	335.7	5.31	335.7	0.31	335.7	2.9	335.7	3.28	335.7	0.99
336.6	1.54	336.6	-7.33	336.6	1.72	336.6	-2.52	336.6	2.98	336.6	6.44	336.6	2.18	336.6	-0.66	336.6	3.17	336.6	-3.11	336.6	1.06	336.6	3.62	336.6	-1.48	336.6	0.46	336.6	-1.07	336.6	-6.19	336.6	0.37	336.6	-1.07	336.6	2.96	336.6	0.63	336.6	3.83	336.6	3.03	336.6	3.57	336.6	4.14	336.6	1.8
337.5	4.55	337.5	-4.72	337.5	0.88	337.5	-2.08	337.5	4.26	337.5	4.64	337.5	3.65	337.5	-0.08	337.5	2.42	337.5	-0.46	337.5	-0.12	337.5	3.92	337.5	0.56	337.5	1.18	337.5	-0.61	337.5	-4.57	337.5	-0.34	337.5	1.78	337.5	3.25	337.5	1.13	337.5	4.88	337.5	3.13	337.5	2.65	337.5	4.1	337.5	0.18
338.4	0.18	338.4	-7.05	338.4	2.33	338.4	0.31	338.4	1.24	338.4	5.54	338.4	1.99	338.4	-1.67	338.4	2.08	338.4	-2.17	338.4	1.61	338.4	4	338.4	-2.4	338.4	-0.52	338.4	2.14	338.4	-8.89	338.4	-2.21	338.4	-0.12	338.4	1.89	338.4	1.07	338.4	6.68	338.4	1.75	338.4	1.77	338.4	4.96	338.4	1.88
339.3	0.82	339.3	-8.49	339.3	1.14	339.3	-1.53	339.3	5.18	339.3	3.46	339.3	2.14	339.3	-1.78	339.3	2.97	339.3	-0.97	339.3	2.2	339.3	2.87	339.3	-2.79	339.3	-0.72	339.3	0.27	339.3	-5.14	339.3	0.64	339.3	-1.29	339.3	2.61	339.3	2.25	339.3	7.11	339.3	3.16	339.3	2.99	339.3	5.88	339.3	1
340.2	0.63	340.2	-5.23	340.2	3.46	340.2	-0.87	340.2	3.88	340.2	6.34	340.2	0.1	340.2	0.39	340.2	2.29	340.2	-1	340.2	1.23	340.2	2.93	340.2	-2.36	340.2	-2.12	340.2	0.11	340.2	-6	340.2	0.3	340.2	-1.27	340.2	4.45	340.2	1	340.2	7.06	340.2	4.17	340.2	2.46	340.2	3.51	340.2	0.26
341.1	2.56	341.1	-8.12	341.1	0.69	341.1	-0.37	341.1	3.55	341.1	3.22	341.1	2.61	341.1	-2.73	341.1	3.25	341.1	-2.65	341.1	0.4	341.1	2.86	341.1	-0.8	341.1	-3.23	341.1	1.28	341.1	-5.91	341.1	0.29	341.1	-0.28	341.1	4.55	341.1	1.83	341.1	5.96	341.1	2.89	341.1	3.44	341.1	2.46	341.1	0.57
342	1.29	342	-6.99	342	2.54	342	-2.77	342	5.84	342	6.42	342	2.71	342	-2.68	342	4.24	342	-1.05	342	3.2	342	3.43	342	-0.4	342	-3.58	342	0.23	342	-6.24	342	0.5	342	-1.2	342	5.09	342	0.08	342	6.43	342	2.31	342	4.49	342	5.74	342	3.73
342.9	3.27	342.9	-5.45	342.9	2.17	342.9	-0.29	342.9	4.41	342.9	4.96	342.9	2.68	342.9	0.14	342.9	3.22	342.9	-1.94	342.9	2.42	342.9	3.22	342.9	-1.95	342.9	-0.25	342.9	-0.89	342.9	-5.16	342.9	-0.27	342.9	-1.52	342.9	4.88	342.9	1.93	342.9	6.97	342.9	2.41	342.9	2.55	342.9	2.06	342.9	0.42
343.8	-0.1	343.8	-5.96	343.8	1.24	343.8	-3.56	343.8	4.48	343.8	3.24	343.8	2.13	343.8	-1.71	343.8	3.32	343.8	-2.4	343.8	4.16	343.8	3.67	343.8	-1.53	343.8	-1.08	343.8	2.77	343.8	-5.5	343.8	1.56	343.8	1.94	343.8	2.13	343.8	1.67	343.8	4	343.8	2	343.8	3.16	343.8	6.77	343.8	0.94
344.7	4.1	344.7	-6.15	344.7	2.38	344.7	-2.89	344.7	4.4	344.7	5.12	344.7	2.63	344.7	-2.35	344.7	3.34	344.7	-0.65	344.7	3.5	344.7	3.29	344.7	-0.47	344.7	-2.61	344.7	0.52	344.7	-7.27	344.7	-0.22	344.7	-1.73	344.7	4.16	344.7	-1.28	344.7	6.74	344.7	1.48	344.7	4.36	344.7	4.06	344.7	-0.64
345.6	1.99	345.6	-6.26	345.6	1.79	345.6	-1.34	345.6	4.68	345.6	5.53	345.6	0.94	345.6	-0.2	345.6	4.53	345.6	-2.03	345.6	2.56	345.6	4.59	345.6	-1.11	345.6	0.57	345.6	3.14	345.6	-4.52	345.6	0.36	345.6	1.5	345.6	3.79	345.6	2.4	345.6	7.48	345.6	2.73	345.6	4.11	345.6	4.77	345.6	3.31
346.5	1.86	346.5	-6.37	346.5	0.42	346.5	-0.78	346.5	4.24	346.5	2.67	346.5	1.83	346.5	-1.46	346.5	3.07	346.5	-0.38	346.5	3.84	346.5	0.11	346.5	0.25	346.5	-1.24	346.5	-0.62	346.5	-4.36	346.5	0.71	346.5	-0.97	346.5	3.97	346.5	2.12	346.5	5.6	346.5	4.2	346.5	1.85	346.5	6.1	346.5	0.17
347.4	2.25	347.4	-7.74	347.4	0.81	347.4	-3.03	347.4	5.13	347.4	7.89	347.4	-0.32	347.4	0.09	347.4	3.04	347.4	-2.14	347.4	2.46	347.4	4.4	347.4	-0.37	347.4	0.77	347.4	-1.68	347.4	-5.87	347.4	0.36	347.4	1.09	347.4	4.78	347.4	2.82	347.4	4.24	347.4	2.56	347.4	3.26	347.4	5.75	347.4	2.09
348.3	3.5	348.3	-2.94	348.3	1.64	348.3	-1.48	348.3	6.53	348.3	3.27	348.3	2.83	348.3	-1.04	348.3	2.22	348.3	-3.91	348.3	1.79	348.3	2.42	348.3	-2.26	348.3	-1.54	348.3	0.18	348.3	-7.41	348.3	-0.72	348.3	0.59	348.3	3.23	348.3	4.18	348.3	6.02	348.3	2.31	348.3	2.14	348.3	4	348.3	0.14
349.2	0.99	349.2	-3.7	349.2	2.19	349.2	-4.01	349.2	2.58	349.2	4.6	349.2	2.84	349.2	-1.55	349.2	3.16	349.2	-5.11	349.2	2.08	349.2	4.66	349.2	0.51	349.2	-2.61	349.2	-0.21	349.2	-5.79	349.2	1.97	349.2	0.21	349.2	3.93	349.2	-0.37	349.2	5.11	349.2	2.42	349.2	3.98	349.2	6.54	349.2	1.56
350.1	0.37	350.1	-4.62	350.1	3.96	350.1	1.07	350.1	3.62	350.1	3.5	350.1	-0.05	350.1	-1.5	350.1	2.97	350.1	-0.94	350.1	0.31	350.1	3.46	350.1	-3.07	350.1	-2.47	350.1	0.96	350.1	-8.11	350.1	0.86	350.1	-2.59	350.1	3.8	350.1	2.28	350.1	5.92	350.1	1.29	350.1	4.38	350.1	3.59	350.1	0.22
351	0.43	351	-4.95	351	5.18	351	0.77	351	5.89	351	5.26	351	-0.09	351	-2.35	351	4.53	351	-3.18	351	2.6	351	2.45	351	-4.28	351	-1.21	351	1.3	351	-7	351	0.19	351	1.15	351	1.49	351	1.78	351	5.46	351	2.46	351	3.7	351	7.5	351	0.04
351.9	2.19	351.9	-6.36	351.9	3.86	351.9	-0.84	351.9	4.91	351.9	2.63	351.9	0.21	351.9	-2.44	351.9	4.23	351.9	-2.44	351.9	1.63	351.9	3.12	351.9	-3.23	351.9	0.15	351.9	3.64	351.9	-7.75	351.9	-0.05	351.9	1.01	351.9	-0.07	351.9	2.16	351.9	7.65	351.9	2.65	351.9	1.77	351.9	7.02	351.9	-0.65
352.8	2.69	352.8	-6.63	352.8	3.85	352.8	-3.65	352.8	3.49	352.8	6.42	352.8	2.27	352.8	-3.31	352.8	3.29	352.8	-1.99	352.8	1.3	352.8	2.18	352.8	-0.49	352.8	-2.54	352.8	0.11	352.8	-3.13	352.8	-1.01	352.8	1.36	352.8	1.37	352.8	0.75	352.8	6.87	352.8	3.68	352.8	2.97	352.8	6.46	352.8	1.34
353.7	1.82	353.7	-7.29	353.7	2.42	353.7	-1.23	353.7	4.8	353.7	4.45	353.7	1.23	353.7	-2.79	353.7	0.85	353.7	-3.45	353.7	1.1	353.7	2.69	353.7	-1.79	353.7	-0.72	353.7	-0.58	353.7	-8.26	353.7	-1.14	353.7	2.41	353.7	4.15	353.7	1.43	353.7	4.68	353.7	2.39	353.7	2.77	353.7	5.21	353.7	1.36
354.6	2.71	354.6	-6.88	354.6	0.62	354.6	-2.09	354.6	4.42	354.6	4.03	354.6	2.24	354.6	-1.06	354.6	-0.5	354.6	-3.32	354.6	1.59	354.6	3.05	354.6	0.6	354.6	-1.31	354.6	-0.88	354.6	-6.28	354.6	1.75	354.6	-1.21	354.6	3.9	354.6	-0.08	354.6	7.09	354.6	3.14	354.6	4.63	354.6	7.73	354.6	0.47
355.5	2.75	355.5	-7.31	355.5	4.64	355.5	-3.83	355.5	2.72	355.5	3.63	355.5	1.31	355.5	-1.17	355.5	2	355.5	-3.72	355.5	0.29	355.5	3.84	355.5	-1.88	355.5	-1.55	355.5	-2.02	355.5	-7.48	355.5	-1.8	355.5	3.37	355.5	1.24	355.5	3.09	355.5	5.15	355.5	-0.26	355.5	1.87	355.5	6.57	355.5	2.72
356.4	1.07	356.4	-2.87	356.4	1.46	356.4	-2.26	356.4	5.46	356.4	5.5	356.4	-0.64	356.4	0.79	356.4	3.94	356.4	-2.47	356.4	0.2	356.4	5.21	356.4	-4.07	356.4	0.34	356.4	-0.42	356.4	-4.23	356.4	0.39	356.4	-0.03	356.4	2.7	356.4	2.94	356.4	6.1	356.4	4.76	356.4	6.96	356.4	2.77	356.4	1.43
357.3	2.96	357.3	-8.57	357.3	0.38	357.3	-2.99	357.3	3.84	357.3	4.4	357.3	1.47	357.3	-1.03	357.3	3.81	357.3	-3.57	357.3	-0.05	357.3	5.2	357.3	-0.45	357.3	-0.92	357.3	0.94	357.3	-6.5	357.3	-1.16	357.3	0.2	357.3	3.12	357.3	1.11	357.3	6.01	357.3	4.77	357.3	1.26	357.3	4.79	357.3	-1.12
358.2	4.58	358.2	-6.5	358.2	0.66	358.2	-2.05	358.2	4.46	358.2	7.16	358.2	3.13	358.2	-3.35	358.2	1.91	358.2	-1.79	358.2	3.51	358.2	3.77	358.2	-0.81	358.2	-1.34	358.2	-1.39	358.2	-6.11	358.2	2.16	358.2	0.01	358.2	2.51	358.2	1.37	358.2	3.14	358.2	3.22	358.2	4.97	358.2	4.13	358.2	0.62
359.1	0.91	359.1	-7.6	359.1	0.36	359.1	-3.66	359.1	8.57	359.1	5.98	359.1	1.05	359.1	-1.72	359.1	3.26	359.1	-3.34	359.1	2.8	359.1	4.57	359.1	-1.36	359.1	-1.45	359.1	-0.65	359.1	-7.55	359.1	0.91	359.1	-2.44	359.1	2.54	359.1	2.17	359.1	5.28	359.1	3.77	359.1	5.63	359.1	2.87	359.1	0.75
360	0.76	360	-6.95	360	2.72	360	-1.28	360	4.51	360	3.73	360	0.98	360	-1.34	360	2.17	360	-1.07	360	1.32	360	1.01	360	-1.27	360	0.37	360	0.46	360	-6.08	360	0.51	360	-2.01	360	4.18	360	2.69	360	4.36	360	2.96	360	3.53	360	6.36	360	-0.23
360.9	4.6	360.9	-6.06	360.9	2.99	360.9	-1.46	360.9	4.93	360.9	3.55	360.9	2.99	360.9	-2.65	360.9	3.69	360.9	-3.17	360.9	0.35	360.9	2.22	360.9	-0.53	360.9	-1.8	360.9	-1	360.9	-6.37	360.9	-1.98	360.9	-0.77	360.9	2.79	360.9	0.83	360.9	4.69	360.9	0.89	360.9	4.41	360.9	7.57	360.9	-0.32
361.8	2.71	361.8	-7.67	361.8	5.3	361.8	-0.68	361.8	5.2	361.8	6.19	361.8	3.81	361.8	-2.19	361.8	4.85	361.8	-1.3	361.8	3.3	361.8	2.82	361.8	-3.38	361.8	-2.52	361.8	1.26	361.8	-5.37	361.8	0.21	361.8	0.07	361.8	3.94	361.8	1.2	361.8	7.5	361.8	2.26	361.8	5.45	361.8	5.16	361.8	2.82
362.7	4.22	362.7	-4.77	362.7	0.97	362.7	-2.34	362.7	3.26	362.7	3.01	362.7	0.91	362.7	0.6	362.7	1.38	362.7	-2.88	362.7	-1.4	362.7	4.72	362.7	-2.93	362.7	-0.98	362.7	-1.95	362.7	-5.98	362.7	-1.22	362.7	2.04	362.7	5.14	362.7	0.97	362.7	4.98	362.7	4.15	362.7	4.87	362.7	4.48	362.7	2.81
363.6	1.17	363.6	-7.32	363.6	-0.1	363.6	-0.77	363.6	4.87	363.6	6.96	363.6	2.82	363.6	-0.12	363.6	3.72	363.6	-1.37	363.6	0.74	363.6	5.01	363.6	-1.54	363.6	-1.14	363.6	1.22	363.6	-7.4	363.6	-2.48	363.6	-0.72	363.6	4.31	363.6	1.27	363.6	8.21	363.6	4.33	363.6	3.39	363.6	5.49	363.6	3.19
364.5	0.72	364.5	-4.78	364.5	0.77	364.5	-3.78	364.5	5.06	364.5	5.99	364.5	2.48	364.5	0.02	364.5	3.69	364.5	-2.38	364.5	2.82	364.5	3.63	364.5	-1.27	364.5	-1.13	364.5	1.81	364.5	-5.63	364.5	-0.59	364.5	1.51	364.5	2.13	364.5	1.26	364.5	5.61	364.5	2.02	364.5	3.87	364.5	5.53	364.5	-0.22
365.4	3.14	365.4	-5.68	365.4	3.52	365.4	-1.46	365.4	6.96	365.4	2.97	365.4	2.1	365.4	-0.8	365.4	3.82	365.4	-2.45	365.4	2.3	365.4	4.57	365.4	-1.41	365.4	0.08	365.4	0.28	365.4	-4.37	365.4	-0.67	365.4	0.63	365.4	4.06	365.4	3.11	365.4	6	365.4	4.74	365.4	4.8	365.4	5.25	365.4	2.05
366.3	4.31	366.3	-6.82	366.3	3.13	366.3	-2.16	366.3	5.23	366.3	5.44	366.3	2.15	366.3	-1.69	366.3	3.02	366.3	-5.41	366.3	1.68	366.3	3.54	366.3	-1.6	366.3	-3.09	366.3	-0.28	366.3	-7.7	366.3	-1.05	366.3	0.93	366.3	4.38	366.3	0.34	366.3	4.36	366.3	2.89	366.3	4.13	366.3	5.71	366.3	3.4
367.2	1.78	367.2	-6.08	367.2	1.47	367.2	-2.94	367.2	7.07	367.2	5.63	367.2	2.66	367.2	0.5	367.2	2.77	367.2	-2.87	367.2	3.6	367.2	3.66	367.2	-1.83	367.2	-1.52	367.2	2.01	367.2	-6.92	367.2	1.02	367.2	-1.45	367.2	0.34	367.2	2.46	367.2	6.5	367.2	1.45	367.2	3.35	367.2	4.2	367.2	0.58
368.1	3.53	368.1	-6.76	368.1	2.39	368.1	-1.95	368.1	5.62	368.1	5.33	368.1	1.7	368.1	-1.28	368.1	2.32	368.1	-3	368.1	1.09	368.1	2.58	368.1	-0.49	368.1	-0.68	368.1	0.16	368.1	-7.69	368.1	-0.78	368.1	-1.46	368.1	3.44	368.1	2.22	368.1	5.23	368.1	1.19	368.1	2.61	368.1	6.47	368.1	1.31
369	0.1	369	-7.12	369	1.68	369	1.8	369	5.75	369	5.55	369	1.49	369	-2.1	369	3.66	369	-1.07	369	3.25	369	5.27	369	-2.39	369	-1.92	369	-0.7	369	-5.44	369	0.63	369	2.54	369	1.8	369	0.98	369	5.93	369	4.29	369	5.9	369	4.3	369	0.2
369.9	3.92	369.9	-7.73	369.9	1.25	369.9	-2.1	369.9	6.64	369.9	4.81	369.9	4.17	369.9	-1.6	369.9	3.6	369.9	-1.23	369.9	0.73	369.9	1.14	369.9	-1.12	369.9	-2.68	369.9	1.15	369.9	-7.19	369.9	-1.83	369.9	-1.4	369.9	2.74	369.9	3.66	369.9	6.31	369.9	2.33	369.9	4.02	369.9	6.44	369.9	3.67
370.8	3.09	370.8	-7.93	370.8	2.81	370.8	-1.73	370.8	5.65	370.8	4.65	370.8	2.12	370.8	0	370.8	2.5	370.8	-2.06	370.8	5.24	370.8	2.54	370.8	-2.73	370.8	0.3	370.8	-1.57	370.8	-7.07	370.8	-0.01	370.8	-1.1	370.8	3.53	370.8	4.24	370.8	4.44	370.8	2.58	370.8	4.14	370.8	5.62	370.8	0.8
371.7	1.78	371.7	-7.16	371.7	1.39	371.7	-1.6	371.7	6.24	371.7	2.74	371.7	0.96	371.7	-3.48	371.7	3.44	371.7	-4.01	371.7	2.4	371.7	3.56	371.7	-0.73	371.7	-3.31	371.7	0.88	371.7	-7.84	371.7	-1.57	371.7	-0.04	371.7	3.48	371.7	-0.03	371.7	8.23	371.7	1.03	371.7	3.62	371.7	5.38	371.7	1.03
372.6	5.43	372.6	-7.49	372.6	5.45	372.6	0.51	372.6	2.88	372.6	2.21	372.6	4.56	372.6	-2.61	372.6	3.82	372.6	-1.31	372.6	0.58	372.6	2.24	372.6	0.01	372.6	-3.11	372.6	-0.31	372.6	-5.4	372.6	-1.57	372.6	0.55	372.6	2.88	372.6	-0.06	372.6	4.38	372.6	5.07	372.6	4.61	372.6	5.8	372.6	0.02
373.5	4.09	373.5	-6.38	373.5	4.12	373.5	-1.72	373.5	6.5	373.5	4.84	373.5	1.38	373.5	-2.43	373.5	2.7	373.5	-2	373.5	2.67	373.5	4.26	373.5	-0.09	373.5	-1.57	373.5	-1.28	373.5	-7.98	373.5	0.12	373.5	0.82	373.5	2.94	373.5	2.33	373.5	4.66	373.5	1.52	373.5	3.29	373.5	7.13	373.5	-1
374.4	3.41	374.4	-4.59	374.4	1.64	374.4	-0.24	374.4	1.96	374.4	4.1	374.4	3.95	374.4	0.49	374.4	3.46	374.4	-1.1	374.4	0.54	374.4	3.47	374.4	-0.83	374.4	-0.95	374.4	2.08	374.4	-5.26	374.4	0.8	374.4	-0.56	374.4	2.68	374.4	1.41	374.4	7.7	374.4	5.1	374.4	5.83	374.4	6.52	374.4	0.48
375.3	0.49	375.3	-7.24	375.3	2.67	375.3	-0.6	375.3	3.31	375.3	5.41	375.3	1.49	375.3	-0.94	375.3	4.05	375.3	-1.12	375.3	0.96	375.3	3.18	375.3	-2.23	375.3	-1.51	375.3	-1.28	375.3	-7.25	375.3	-1.72	375.3	0.49	375.3	3.99	375.3	-1.5	375.3	4.6	375.3	2.65	375.3	3.5	375.3	3.96	375.3	0.01
376.2	1.24	376.2	-7.05	376.2	5.25	376.2	0.07	376.2	5.9	376.2	4.71	376.2	2.34	376.2	-1.64	376.2	5.07	376.2	-1.76	376.2	2.77	376.2	4.67	376.2	-4.06	376.2	-0.42	376.2	0.59	376.2	-5.67	376.2	-1.46	376.2	-0.37	376.2	3.94	376.2	1.86	376.2	5.34	376.2	0.63	376.2	4.18	376.2	5.84	376.2	-1.17
377.1	1.9	377.1	-3.38	377.1	3.02	377.1	-2.86	377.1	6.22	377.1	6.9	377.1	2.02	377.1	0.26	377.1	2.59	377.1	-3.56	377.1	2.28	377.1	4.65	377.1	-1.81	377.1	-1.51	377.1	-2.02	377.1	-8.19	377.1	-0.27	377.1	-1.7	377.1	2.64	377.1	1.18	377.1	6.37	377.1	1.07	377.1	4.73	377.1	3.05	377.1	2.54
378	3.32	378	-7.41	378	4.85	378	-3.05	378	5.65	378	7.05	378	1.43	378	-2.51	378	3.03	378	-5.32	378	2.8	378	3.99	378	-4.32	378	-1.77	378	-0.72	378	-5.45	378	-1.13	378	-2.67	378	2.35	378	1.34	378	6.57	378	3.31	378	5.12	378	3.84	378	-1.51
378.9	2.28	378.9	-6.12	378.9	4.87	378.9	-2.88	378.9	6.15	378.9	5.64	378.9	1.85	378.9	-2.02	378.9	5.97	378.9	-2.44	378.9	2.31	378.9	2.77	378.9	-3.23	378.9	-4.1	378.9	1.36	378.9	-7.49	378.9	-2.6	378.9	0.69	378.9	4.58	378.9	1.5	378.9	7.08	378.9	1.32	378.9	5.08	378.9	3.81	378.9	2.54
379.8	4.55	379.8	-5.55	379.8	3.52	379.8	-0.92	379.8	4.32	379.8	5.64	379.8	3.89	379.8	-1.5	379.8	2.01	379.8	-3.53	379.8	3.64	379.8	4.33	379.8	-0.76	379.8	-1.84	379.8	-0.07	379.8	-7.44	379.8	-0.05	379.8	0.03	379.8	3.95	379.8	0.99	379.8	6.95	379.8	1.59	379.8	2.72	379.8	4.54	379.8	2.21
380.7	0.77	380.7	-8.3	380.7	3.02	380.7	-0.04	380.7	1.51	380.7	5.84	380.7	1.74	380.7	-0.63	380.7	3.98	380.7	-3.92	380.7	-1.71	380.7	4.3	380.7	-1.17	380.7	-0.69	380.7	-0.76	380.7	-9.81	380.7	-2.92	380.7	1.42	380.7	5.18	380.7	1.61	380.7	3.72	380.7	2	380.7	0.98	380.7	7.42	380.7	0.8
381.6	1.91	381.6	-5.44	381.6	3.42	381.6	1.11	381.6	2.19	381.6	3.95	381.6	3.73	381.6	1.07	381.6	3.49	381.6	-0.21	381.6	1.53	381.6	2.92	381.6	1.72	381.6	-1.96	381.6	-1.29	381.6	-6.49	381.6	-0.07	381.6	-2.2	381.6	3.96	381.6	1.07	381.6	5.35	381.6	3.04	381.6	5.02	381.6	6.87	381.6	-0.09
382.5	1.21	382.5	-3.71	382.5	4.96	382.5	-3.68	382.5	5.25	382.5	5.12	382.5	1.27	382.5	-1	382.5	4.15	382.5	-3.76	382.5	1.87	382.5	3.57	382.5	-3.74	382.5	-2.07	382.5	1.45	382.5	-6.92	382.5	-0.83	382.5	-0.69	382.5	3.08	382.5	2.05	382.5	6.51	382.5	3.39	382.5	2.86	382.5	1.73	382.5	0.99
383.4	2.27	383.4	-7.62	383.4	2.13	383.4	-3.59	383.4	6.25	383.4	5.02	383.4	1.21	383.4	-2.51	383.4	3.18	383.4	-3.5	383.4	1.45	383.4	2.44	383.4	-1.99	383.4	0.09	383.4	0.23	383.4	-7.3	383.4	0.64	383.4	-4.49	383.4	3.52	383.4	0.95	383.4	3.68	383.4	3.56	383.4	4.91	383.4	3.24	383.4	-1.56
384.3	2.24	384.3	-8.71	384.3	2.28	384.3	-1.05	384.3	5.53	384.3	3.84	384.3	2.85	384.3	-2.88	384.3	2.07	384.3	-1.24	384.3	-0.05	384.3	3.27	384.3	-1.47	384.3	-2.04	384.3	-1.57	384.3	-7.59	384.3	-0.67	384.3	-1.12	384.3	2.35	384.3	0.97	384.3	6.24	384.3	2.99	384.3	4.49	384.3	3.25	384.3	0.85
385.2	2.77	385.2	-7.3	385.2	1.42	385.2	-1.83	385.2	4.7	385.2	5.05	385.2	2.1	385.2	-1.45	385.2	3.62	385.2	-4.34	385.2	0.47	385.2	3.19	385.2	0.91	385.2	-2.85	385.2	1.9	385.2	-8.15	385.2	-0.9	385.2	-0.08	385.2	4.38	385.2	1.58	385.2	5.74	385.2	2.26	385.2	3.51	385.2	4.29	385.2	1.81
386.1	3.88	386.1	-7.17	386.1	2.84	386.1	0.23	386.1	3.24	386.1	6.05	386.1	3.36	386.1	-1.52	386.1	0.84	386.1	-2.54	386.1	2.83	386.1	6.18	386.1	-1.11	386.1	-1.71	386.1	-2.47	386.1	-6.94	386.1	0.12	386.1	0.5	386.1	2.79	386.1	2.96	386.1	5.08	386.1	1.75	386.1	2.33	386.1	4.08	386.1	-0.7
387	4.32	387	-5.87	387	2.65	387	-3.72	387	4.37	387	6.65	387	1.91	387	-1.38	387	4.12	387	-5.42	387	-0.19	387	4.85	387	-4.08	387	-0.98	387	2.04	387	-7.3	387	-2.13	387	-1.29	387	4.22	387	2.97	387	7.1	387	1.52	387	4.46	387	2.23	387	-0.36
387.9	2.27	387.9	-4.79	387.9	5.8	387.9	-3.82	387.9	5.72	387.9	4.51	387.9	1.17	387.9	-0.91	387.9	4.63	387.9	-3.53	387.9	1.99	387.9	4.56	387.9	-3.4	387.9	-0.49	387.9	0.94	387.9	-6.1	387.9	-2.34	387.9	-1.34	387.9	2.07	387.9	3.2	387.9	5.91	387.9	2.07	387.9	2.82	387.9	3.62	387.9	0.31
388.8	3.54	388.8	-4.63	388.8	2.08	388.8	-2.29	388.8	4.57	388.8	5.58	388.8	5.72	388.8	-0.38	388.8	0.34	388.8	-2.63	388.8	3.96	388.8	2.05	388.8	-0.77	388.8	1.54	388.8	1.13	388.8	-7.89	388.8	2.41	388.8	-0.73	388.8	0.98	388.8	1.94	388.8	7.9	388.8	0.8	388.8	5.89	388.8	2.76	388.8	-1.37
389.7	2.96	389.7	-10.91	389.7	3	389.7	-2.14	389.7	6.21	389.7	3.63	389.7	0.86	389.7	-0.33	389.7	3.19	389.7	-4.18	389.7	2	389.7	3.35	389.7	-2.39	389.7	0.03	389.7	0.85	389.7	-9.09	389.7	0.44	389.7	-0.34	389.7	3	389.7	2.23	389.7	7.7	389.7	0.61	389.7	4.87	389.7	6.36	389.7	0.76
390.6	3.37	390.6	-5.93	390.6	1.64	390.6	-2.19	390.6	4.58	390.6	5.08	390.6	2.72	390.6	-2.35	390.6	4.94	390.6	-1.62	390.6	-0.39	390.6	2.23	390.6	-1.3	390.6	-3.15	390.6	0.07	390.6	-5.25	390.6	-2.03	390.6	-0.37	390.6	2.39	390.6	1.71	390.6	4.26	390.6	2.83	390.6	4.26	390.6	5.78	390.6	0.05
391.5	2.13	391.5	-6.73	391.5	3.51	391.5	-4.48	391.5	6.72	391.5	5.61	391.5	4.95	391.5	-0.06	391.5	3.76	391.5	-3.44	391.5	2.23	391.5	2.34	391.5	0.74	391.5	-0.2	391.5	1.54	391.5	-7.62	391.5	-2.39	391.5	0.22	391.5	3.64	391.5	2.56	391.5	7.68	391.5	1.62	391.5	2.52	391.5	3.78	391.5	-0.62
392.4	2.05	392.4	-5.57	392.4	4	392.4	-2.71	392.4	4.06	392.4	6.45	392.4	1.89	392.4	-0.39	392.4	4.58	392.4	-2.61	392.4	-0.23	392.4	3.72	392.4	-2.27	392.4	-1.28	392.4	1.72	392.4	-6.64	392.4	0.12	392.4	0.66	392.4	4.93	392.4	4	392.4	9.78	392.4	3.48	392.4	5.49	392.4	6.34	392.4	2.37
393.3	2.36	393.3	-6.4	393.3	3.6	393.3	-1.43	393.3	4.99	393.3	4.78	393.3	3.48	393.3	-1.2	393.3	1.98	393.3	-1.83	393.3	0.01	393.3	3.63	393.3	-2.55	393.3	1.17	393.3	-0.13	393.3	-7.05	393.3	-1.19	393.3	1.44	393.3	1.21	393.3	1.21	393.3	6.85	393.3	3.02	393.3	6.54	393.3	5.71	393.3	2.06
394.2	1.24	394.2	-6.64	394.2	0.66	394.2	-3.03	394.2	5.22	394.2	7	394.2	1.74	394.2	-1.07	394.2	3.06	394.2	-3.62	394.2	1.28	394.2	3.69	394.2	-0.35	394.2	-2.73	394.2	0.06	394.2	-8.83	394.2	-0.28	394.2	0.94	394.2	1.99	394.2	0.43	394.2	5.8	394.2	1.63	394.2	4.83	394.2	5.48	394.2	1.01
395.1	3.84	395.1	-6.74	395.1	3.69	395.1	0.46	395.1	5.01	395.1	7.03	395.1	3.67	395.1	-0.05	395.1	4	395.1	-1.71	395.1	2.08	395.1	4.65	395.1	-1.82	395.1	-0.56	395.1	-0.34	395.1	-6.4	395.1	-0.83	395.1	0.8	395.1	1.13	395.1	2.13	395.1	6.25	395.1	3.93	395.1	5.08	395.1	3.66	395.1	0
396	0.3	396	-4.43	396	3.77	396	0.11	396	6.9	396	7.08	396	0.9	396	1.15	396	3.6	396	-2.33	396	3.8	396	5.15	396	-5.18	396	-0.98	396	2.09	396	-7.11	396	-1.14	396	0.42	396	2.3	396	1.13	396	5.92	396	5.07	396	2.31	396	5.63	396	-0.13
396.9	1.34	396.9	-6.64	396.9	3.41	396.9	-1.35	396.9	5.41	396.9	9.99	396.9	3.26	396.9	-0.58	396.9	3.66	396.9	-2.89	396.9	1.49	396.9	4.97	396.9	-1.09	396.9	-2.8	396.9	1.71	396.9	-9.19	396.9	-0.01	396.9	-0.44	396.9	3.55	396.9	1.53	396.9	7.17	396.9	0.12	396.9	2.96	396.9	4.92	396.9	2.39
397.8	3.03	397.8	-7.85	397.8	1.88	397.8	-2.4	397.8	5.54	397.8	6.11	397.8	2	397.8	-0.36	397.8	3.28	397.8	-4.51	397.8	1.49	397.8	2.38	397.8	-2.27	397.8	-0.23	397.8	1.64	397.8	-6.94	397.8	-1.51	397.8	-1.12	397.8	2.11	397.8	1.9	397.8	6.94	397.8	2.88	397.8	0.86	397.8	5.77	397.8	1.29
398.7	2	398.7	-8.35	398.7	3.54	398.7	-0.96	398.7	4.68	398.7	5.6	398.7	2.02	398.7	-0.07	398.7	2.19	398.7	1.43	398.7	2.13	398.7	4.81	398.7	0.59	398.7	-0.99	398.7	0.28	398.7	-6.39	398.7	0.47	398.7	1.19	398.7	3.9	398.7	1.98	398.7	6.05	398.7	1.3	398.7	3.97	398.7	5.97	398.7	0.48
399.6	3.5	399.6	-5.28	399.6	4.71	399.6	-0.09	399.6	4.54	399.6	8.68	399.6	4.13	399.6	1.42	399.6	2.68	399.6	-1.64	399.6	-0.13	399.6	4.93	399.6	-1.92	399.6	-2.44	399.6	-1.94	399.6	-6.01	399.6	-1.96	399.6	1.66	399.6	4.87	399.6	0.39	399.6	4.67	399.6	3.97	399.6	1.81	399.6	5.59	399.6	1.77
400.5	2.53	400.5	-7.14	400.5	5.43	400.5	-3.78	400.5	6.66	400.5	4.93	400.5	1.72	400.5	1.29	400.5	3.69	400.5	-4.89	400.5	3.9	400.5	2.1	400.5	-0.37	400.5	0.95	400.5	-0.59	400.5	-6.83	400.5	0.67	400.5	-2	400.5	6.07	400.5	1.7	400.5	5.7	400.5	1.05	400.5	6.11	400.5	6.04	400.5	2.07
401.4	2.83	401.4	-7.33	401.4	3.79	401.4	-3.37	401.4	5.16	401.4	3.95	401.4	2.37	401.4	-2.63	401.4	3.92	401.4	-4.07	401.4	1.68	401.4	3.08	401.4	-1.8	401.4	-1.95	401.4	-0.44	401.4	-7.09	401.4	-1.87	401.4	-1.43	401.4	3.72	401.4	-0.54	401.4	5.35	401.4	2.93	401.4	2.41	401.4	5.34	401.4	1.51
402.3	2.19	402.3	-6.77	402.3	3.09	402.3	-3.5	402.3	7.01	402.3	4.08	402.3	1.49	402.3	-2.36	402.3	2.53	402.3	-3.77	402.3	3.01	402.3	1.65	402.3	-2.95	402.3	-3.07	402.3	2.33	402.3	-6.79	402.3	-0.47	402.3	0.34	402.3	2.15	402.3	2.33	402.3	5.93	402.3	3.47	402.3	5.03	402.3	3.77	402.3	0.36
403.2	4.64	403.2	-7.05	403.2	2.62	403.2	-4.06	403.2	4.51	403.2	4.8	403.2	0.1	403.2	-2.4	403.2	2.74	403.2	-3.88	403.2	1.97	403.2	1.02	403.2	-3.19	403.2	-1.85	403.2	0.3	403.2	-5.68	403.2	-1.63	403.2	-1.48	403.2	3.4	403.2	2.38	403.2	2.23	403.2	3.54	403.2	2.75	403.2	3.14	403.2	-0.67
404.1	4.09	404.1	-5.5	404.1	2.55	404.1	-4.69	404.1	6.23	404.1	6.23	404.1	4.72	404.1	-2.64	404.1	2.19	404.1	-3.82	404.1	-0.48	404.1	5.44	404.1	-1.56	404.1	-1	404.1	0.08	404.1	-8.77	404.1	-3.46	404.1	-2.12	404.1	3.36	404.1	3.15	404.1	8.38	404.1	3.04	404.1	3.29	404.1	4.94	404.1	1.75
405	0.47	405	-7.43	405	2.98	405	-2.71	405	2.97	405	4.16	405	0.21	405	-0.8	405	3.96	405	-1.85	405	2.66	405	5.63	405	-3.38	405	-2.34	405	0.6	405	-5.72	405	-1.57	405	-0.71	405	2.43	405	1.06	405	8.15	405	3.66	405	3.28	405	3.81	405	0.46
405.9	1.62	405.9	-5.54	405.9	3.96	405.9	-0.6	405.9	4.73	405.9	5.77	405.9	0.96	405.9	-1.07	405.9	4.29	405.9	-4.45	405.9	1.76	405.9	4.18	405.9	-2.63	405.9	-1.19	405.9	1.19	405.9	-9.15	405.9	1.09	405.9	-0.59	405.9	3.48	405.9	5.08	405.9	6.93	405.9	3.31	405.9	4.09	405.9	5.22	405.9	1.82
406.8	1.92	406.8	-6.09	406.8	2.67	406.8	-1.05	406.8	5.84	406.8	4.01	406.8	1.48	406.8	-1.77	406.8	3.45	406.8	-4.19	406.8	1.43	406.8	4.36	406.8	-2.47	406.8	-3.91	406.8	-1.55	406.8	-8.82	406.8	-3.75	406.8	-2.14	406.8	4.93	406.8	1.76	406.8	6.14	406.8	1.72	406.8	1.67	406.8	5.64	406.8	0.15
407.7	3.92	407.7	-10.26	407.7	1.05	407.7	-1.6	407.7	5.22	407.7	4.69	407.7	3.22	407.7	-2.28	407.7	3.43	407.7	-1.58	407.7	3.03	407.7	1.94	407.7	-0.76	407.7	-3.68	407.7	-0.68	407.7	-9.42	407.7	1.09	407.7	-0.31	407.7	4.13	407.7	0.24	407.7	6.7	407.7	3.28	407.7	5.58	407.7	4.47	407.7	1.95
408.6	1.76	408.6	-8.92	408.6	3.59	408.6	-3.47	408.6	5.94	408.6	6.57	408.6	3.69	408.6	-1.53	408.6	2.75	408.6	-3.37	408.6	1.94	408.6	5.68	408.6	-0.2	408.6	0.5	408.6	-0.11	408.6	-7.75	408.6	-1.34	408.6	0.93	408.6	3.21	408.6	2.69	408.6	6.77	408.6	2.82	408.6	2.29	408.6	4.78	408.6	-1.49
409.5	-0.16	409.5	-5.42	409.5	2.82	409.5	-1.22	409.5	5.91	409.5	5.1	409.5	1.86	409.5	-1.04	409.5	3.71	409.5	-2.98	409.5	3.12	409.5	2.99	409.5	-1.09	409.5	-3.06	409.5	-0.06	409.5	-7.33	409.5	0.79	409.5	-2.82	409.5	3.83	409.5	0.48	409.5	6.37	409.5	3.01	409.5	4.64	409.5	3.27	409.5	0.5
410.4	3.63	410.4	-5.6	410.4	0.08	410.4	-3.71	410.4	5.83	410.4	6.36	410.4	1.54	410.4	0.8	410.4	0.99	410.4	-3.08	410.4	-0.85	410.4	4.83	410.4	-3.33	410.4	-1.14	410.4	-2.45	410.4	-7.75	410.4	-0.65	410.4	-1.55	410.4	2.47	410.4	1.48	410.4	5.53	410.4	3.25	410.4	2.48	410.4	2.43	410.4	1.16
411.3	3.17	411.3	-10.02	411.3	1.85	411.3	-0.67	411.3	4.85	411.3	4.62	411.3	3.43	411.3	-3.23	411.3	1.55	411.3	-1.74	411.3	3.42	411.3	3.59	411.3	-1.72	411.3	-3.24	411.3	-1.55	411.3	-6.39	411.3	2.11	411.3	-1.7	411.3	3.58	411.3	2.17	411.3	6.69	411.3	5.8	411.3	4.47	411.3	4.26	411.3	0.29
412.2	1.19	412.2	-8	412.2	2.88	412.2	-3.04	412.2	2.81	412.2	7.51	412.2	1.33	412.2	-1.21	412.2	2.83	412.2	-3.99	412.2	0.22	412.2	5.24	412.2	-1.19	412.2	0.35	412.2	-1.49	412.2	-8.14	412.2	-3.27	412.2	0.54	412.2	1.8	412.2	2.78	412.2	3.68	412.2	3.98	412.2	2.01	412.2	4.25	412.2	0.54
413.1	2.67	413.1	-7.09	413.1	2.91	413.1	-3.74	413.1	3.15	413.1	5.26	413.1	3.47	413.1	-1.97	413.1	4.5	413.1	-3.04	413.1	1.33	413.1	4.48	413.1	-0.76	413.1	-0.81	413.1	0.23	413.1	-8.66	413.1	0.45	413.1	-0.52	413.1	5.82	413.1	1.73	413.1	6.27	413.1	1.41	413.1	4.41	413.1	7.25	413.1	1.05
414	0.56	414	-8.62	414	2.04	414	-3.7	414	5.35	414	5.87	414	0.85	414	-1.62	414	1.8	414	-2.32	414	0.79	414	3.89	414	-2.93	414	-1.35	414	-1.26	414	-7.65	414	-1.1	414	0.63	414	4.43	414	2.23	414	7.71	414	1.56	414	3.87	414	5	414	1.42
414.9	1.24	414.9	-7.28	414.9	3.51	414.9	-2.76	414.9	4.03	414.9	3.68	414.9	2.77	414.9	-2.21	414.9	4.15	414.9	-2.69	414.9	2.73	414.9	2.72	414.9	-3.2	414.9	-2.22	414.9	0.56	414.9	-8.12	414.9	-0.62	414.9	-1.03	414.9	3.33	414.9	0.79	414.9	7.54	414.9	4.69	414.9	1.64	414.9	3.87	414.9	3.38
415.8	-1.2	415.8	-7.65	415.8	3.14	415.8	-3.35	415.8	3.13	415.8	5.93	415.8	0.26	415.8	-0.51	415.8	3.58	415.8	-4.17	415.8	2.01	415.8	4.06	415.8	-2.3	415.8	0.17	415.8	1.77	415.8	-8.1	415.8	-1.12	415.8	-0.43	415.8	4.38	415.8	3.12	415.8	6.16	415.8	3.84	415.8	2.97	415.8	4.01	415.8	1.22
416.7	3.12	416.7	-5.69	416.7	1.81	416.7	-1.65	416.7	4.73	416.7	8.44	416.7	2.73	416.7	-3.82	416.7	4.02	416.7	-1.66	416.7	0.76	416.7	5.91	416.7	0.83	416.7	-2.73	416.7	-0.69	416.7	-5.12	416.7	-0.45	416.7	0.18	416.7	3.7	416.7	1.5	416.7	4.23	416.7	4.44	416.7	5.43	416.7	5.86	416.7	-0.95
417.6	1.97	417.6	-5.12	417.6	1.69	417.6	-1.69	417.6	7.19	417.6	8.11	417.6	-0.4	417.6	-1.52	417.6	-0.39	417.6	-3.44	417.6	3.4	417.6	3.36	417.6	-3.52	417.6	-3.37	417.6	-0.55	417.6	-7.75	417.6	0.25	417.6	-1.15	417.6	4.73	417.6	-0.21	417.6	8.78	417.6	3.57	417.6	3.3	417.6	8.28	417.6	2.32
418.5	1.82	418.5	-8.47	418.5	4	418.5	-2.6	418.5	5.79	418.5	7.36	418.5	2.79	418.5	1.98	418.5	5.12	418.5	-4.96	418.5	2.97	418.5	3.65	418.5	-0.64	418.5	-0.45	418.5	-0.17	418.5	-6.45	418.5	-1.79	418.5	-0.81	418.5	1.42	418.5	1.83	418.5	8.22	418.5	3.66	418.5	3.23	418.5	5.68	418.5	0.35
419.4	1.08	419.4	-4.97	419.4	1.38	419.4	-2.77	419.4	5.09	419.4	5.15	419.4	0.85	419.4	1.31	419.4	2.71	419.4	-2.69	419.4	1.96	419.4	4.81	419.4	-2.17	419.4	-0.09	419.4	-1.83	419.4	-8.8	419.4	1.83	419.4	0.35	419.4	1.75	419.4	3.35	419.4	5.47	419.4	2.46	419.4	5.86	419.4	4	419.4	-0.34
420.3	1.87	420.3	-4.77	420.3	2.59	420.3	-1.56	420.3	4.84	420.3	4.32	420.3	2.57	420.3	0.37	420.3	4.48	420.3	-2.88	420.3	1.36	420.3	1.9	420.3	-1.48	420.3	-1.41	420.3	-0.17	420.3	-8.34	420.3	-0.05	420.3	-3.15	420.3	4.68	420.3	2.65	420.3	5.8	420.3	1.53	420.3	2.41	420.3	3.86	420.3	0.49
421.2	3.73	421.2	-4.06	421.2	3.91	421.2	-2.36	421.2	7.66	421.2	5.61	421.2	2.53	421.2	0.77	421.2	5.32	421.2	-2.72	421.2	4.8	421.2	4.73	421.2	-1.77	421.2	-2.3	421.2	0.75	421.2	-8.96	421.2	-0.59	421.2	-0.31	421.2	2	421.2	1.64	421.2	6.65	421.2	3.43	421.2	4.67	421.2	3.71	421.2	2.29
422.1	0.5	422.1	-9.26	422.1	2.31	422.1	-3.69	422.1	5.95	422.1	4.06	422.1	2.71	422.1	-2.29	422.1	2.72	422.1	-3.6	422.1	2.43	422.1	2.86	422.1	-0.09	422.1	-4.49	422.1	-0.04	422.1	-7.99	422.1	-0.45	422.1	-1.76	422.1	4.95	422.1	1.16	422.1	6.71	422.1	5.07	422.1	4.91	422.1	4.11	422.1	1.86
423	0.77	423	-9.53	423	2.89	423	-2.32	423	4.64	423	5.29	423	2.62	423	-2.37	423	4.53	423	-4.69	423	1.87	423	6.32	423	-2.32	423	-2.99	423	0.74	423	-8.04	423	-0.24	423	0.78	423	3.32	423	-0.38	423	6	423	3.51	423	3.7	423	7.42	423	-0.25
423.9	3.91	423.9	-6.74	423.9	1.55	423.9	-2.8	423.9	5.22	423.9	5.51	423.9	3.13	423.9	-1.37	423.9	3.76	423.9	-3.21	423.9	2.2	423.9	3.93	423.9	-2.36	423.9	-2.62	423.9	0.67	423.9	-8.38	423.9	-0.64	423.9	2.12	423.9	3.14	423.9	0.61	423.9	7.02	423.9	3.09	423.9	4	423.9	3.25	423.9	2.32
424.8	1.38	424.8	-7.47	424.8	2.18	424.8	-2.4	424.8	3.73	424.8	7.42	424.8	0.91	424.8	-2.2	424.8	4.71	424.8	-5.05	424.8	-0.38	424.8	3.85	424.8	-3.66	424.8	-1.52	424.8	1.23	424.8	-8.94	424.8	-1.71	424.8	-1.54	424.8	0.7	424.8	2.41	424.8	8.43	424.8	3.19	424.8	2.01	424.8	4.51	424.8	0.95
425.7	3.76	425.7	-8.1	425.7	4.29	425.7	0.09	425.7	4.75	425.7	5.53	425.7	3.22	425.7	-1.11	425.7	5.62	425.7	-4.14	425.7	0.36	425.7	3.67	425.7	-0.17	425.7	-1.94	425.7	1.09	425.7	-10.67	425.7	-1.78	425.7	-1.63	425.7	3.89	425.7	1	425.7	6.35	425.7	3.7	425.7	3.53	425.7	5.31	425.7	-0.74
426.6	2.56	426.6	-9.21	426.6	4.22	426.6	-1.11	426.6	5.59	426.6	5.53	426.6	0.52	426.6	-1.2	426.6	3.07	426.6	-2.6	426.6	2.48	426.6	3.53	426.6	-2.85	426.6	0.16	426.6	-2.34	426.6	-7.99	426.6	-0.96	426.6	0.44	426.6	4.26	426.6	2.17	426.6	5.53	426.6	4.54	426.6	3.65	426.6	3.29	426.6	-0.01
427.5	4.41	427.5	-7.96	427.5	3.37	427.5	-3.53	427.5	4.55	427.5	3.92	427.5	1.24	427.5	-1.78	427.5	4.24	427.5	-1.15	427.5	3.29	427.5	4.88	427.5	-3.13	427.5	-1.32	427.5	-0.01	427.5	-4.82	427.5	0.93	427.5	-1.24	427.5	4.54	427.5	0.94	427.5	5.01	427.5	3.98	427.5	3.06	427.5	5.86	427.5	2.02
428.4	2.64	428.4	-6.77	428.4	5.02	428.4	-4.28	428.4	5.1	428.4	5.95	428.4	2.67	428.4	0.22	428.4	5.69	428.4	-3.42	428.4	0.62	428.4	2.42	428.4	-1.96	428.4	-1.59	428.4	1.91	428.4	-8.54	428.4	-2.07	428.4	-0.35	428.4	1.6	428.4	2.75	428.4	7.22	428.4	3.42	428.4	4.39	428.4	6.71	428.4	-0.45
429.3	3.05	429.3	-7.18	429.3	3.88	429.3	-3.99	429.3	7.52	429.3	6.74	429.3	3.31	429.3	-0.76	429.3	5.08	429.3	-4.85	429.3	3.7	429.3	6.72	429.3	-2.51	429.3	-1.98	429.3	1.68	429.3	-9.17	429.3	-0.52	429.3	-0.54	429.3	2.9	429.3	1.54	429.3	5.83	429.3	3.24	429.3	4.45	429.3	6.05	429.3	1.42
430.2	0.28	430.2	-7.51	430.2	3.32	430.2	-3.1	430.2	5.02	430.2	3.3	430.2	-2.49	430.2	-2.19	430.2	6.39	430.2	-3.68	430.2	2.69	430.2	3.35	430.2	-2.41	430.2	-3.92	430.2	1.12	430.2	-10.76	430.2	-1.17	430.2	-0.48	430.2	5.24	430.2	1.24	430.2	7.48	430.2	4.07	430.2	2.68	430.2	5.99	430.2	1.03
431.1	3.36	431.1	-5.84	431.1	4.09	431.1	-1.99	431.1	5.3	431.1	3.84	431.1	1.89	431.1	-2.03	431.1	5.7	431.1	-4.38	431.1	4.16	431.1	1.39	431.1	-1.89	431.1	-1.57	431.1	0.51	431.1	-9.21	431.1	1.45	431.1	-2.76	431.1	4.46	431.1	1.55	431.1	6.52	431.1	2.35	431.1	7.27	431.1	2.4	431.1	1.45
432	2.91	432	-8.86	432	4.14	432	-3.53	432	3.86	432	3.05	432	0.5	432	-2.18	432	5.08	432	-2.68	432	2.34	432	1.95	432	-3.85	432	0.57	432	-0.04	432	-7.17	432	0.18	432	2.41	432	4.63	432	2.62	432	6.96	432	2.32	432	4.56	432	4.94	432	1.4
432.9	0.41	432.9	-5.06	432.9	3.09	432.9	-1.59	432.9	5.68	432.9	7.25	432.9	-0.88	432.9	-1.68	432.9	1.66	432.9	-4.13	432.9	2.11	432.9	4.07	432.9	-3.55	432.9	-1.61	432.9	0.7	432.9	-7.03	432.9	-0.01	432.9	0.3	432.9	2.84	432.9	1.75	432.9	9.14	432.9	2.99	432.9	4.08	432.9	4.7	432.9	2.01
433.8	2.05	433.8	-7.14	433.8	2.22	433.8	-1.52	433.8	7.55	433.8	6.59	433.8	1.37	433.8	-2.32	433.8	1.6	433.8	-2.57	433.8	1.79	433.8	4.65	433.8	-2	433.8	-2.96	433.8	-1.06	433.8	-6.55	433.8	-2.66	433.8	-0.48	433.8	3.21	433.8	1.94	433.8	8.93	433.8	4.18	433.8	2.4	433.8	4.64	433.8	-0.67
434.7	-0.06	434.7	-8.01	434.7	4.74	434.7	-3.13	434.7	4.08	434.7	1.47	434.7	0.9	434.7	-0.73	434.7	5.43	434.7	-4.17	434.7	0.34	434.7	0.26	434.7	-0.25	434.7	-5.33	434.7	0.82	434.7	-9.45	434.7	-1.94	434.7	-4.43	434.7	2.81	434.7	-0.42	434.7	7.62	434.7	2.96	434.7	5.26	434.7	3.31	434.7	-0.84
435.6	4.33	435.6	-5.97	435.6	3.11	435.6	-1.44	435.6	6.42	435.6	7.22	435.6	2.06	435.6	-1.94	435.6	3.86	435.6	-3.57	435.6	1.31	435.6	1.58	435.6	-1.4	435.6	-1.49	435.6	-0.12	435.6	-10.12	435.6	-0.79	435.6	-4.05	435.6	4.35	435.6	1.95	435.6	6.14	435.6	1.57	435.6	3.63	435.6	4.16	435.6	-0.19
436.5	2.7	436.5	-8.78	436.5	3.32	436.5	-0.73	436.5	3.05	436.5	7.27	436.5	3.47	436.5	-0.81	436.5	7.04	436.5	-2.35	436.5	1.54	436.5	4	436.5	-2.95	436.5	-1.56	436.5	2	436.5	-8.88	436.5	-0.47	436.5	-1.51	436.5	2.37	436.5	1.91	436.5	4.84	436.5	3.11	436.5	2.5	436.5	4.65	436.5	0.97
437.4	1.91	437.4	-9.31	437.4	3.4	437.4	-0.15	437.4	5.52	437.4	5.88	437.4	3.52	437.4	-3.23	437.4	5.63	437.4	-2.73	437.4	-0.51	437.4	1.17	437.4	-0.82	437.4	-2	437.4	1.2	437.4	-7.64	437.4	-1.25	437.4	-0.93	437.4	3.21	437.4	2.31	437.4	7.24	437.4	2.35	437.4	4.47	437.4	5.34	437.4	0.42
[truncated: 22 more columns]

## Sheet: Data corrected
X	L1A1	L1A2	L1A3	L1A4	L1A5	L1A6		L2A1	L2A2	L2A3	L2A4	L2A5	L2A6		L3A1	L3A2	L3A3	L3A4	L3A5	L3A6		L4A1	L4A2	L4A3	L4A4	L4A5	L4A6
-241.2	1.44	7.35	-1.12	1.01	0.13	0		-0.07	2.29	-2.02	1.72	-3.02	0		1.65	3.33	0.37	7.18	0.45	0		2.77	2.75	-2.69	3.96	0.46	0
-240.3	-0.82	8.16	0.26	0.88	0.99	0		-0.01	5.09	2.5	3.84	2.13	0		-0.01	2.82	0.5	4.92	0.77	0		1.12	5.71	-1.75	1.59	0.27	0
-239.4	2.18	11.08	-3.78	1.35	1.56	0		-0.55	3.58	-3.73	2.12	-2.28	0		1.29	2.89	-1.74	7.86	-2.24	0		3.04	4.96	-2.65	2.13	3.22	0
-238.5	2.64	8.86	-3.26	2.5	0.49	0		2.53	2.73	-3.26	3.05	-0.41	0		2.06	1.63	-2.16	4.89	0.39	0		-0.33	1.29	-4.02	1.01	-0.27	0
-237.6	-2.44	5.4	-1.97	0.26	-3.66	0		-0.39	2.41	-1.24	1.52	-1.84	0		-1.86	2.45	-0.68	6.28	-0.99	0		0.6	4.44	-4.7	-0.81	-0.39	0
-236.7	-0.11	9.75	-3.76	4.9	1.04	0		-3.92	3	-1.61	2.94	-1	0		-2.71	1.91	-0.88	7	-0.08	0		-2.27	0.73	-6.78	-0.79	-2.64	0
-235.8	0.76	10.14	-1.76	0.86	0.68	0		2.95	6.56	1.34	2.91	4.34	0		4.23	3.94	0.71	10	1.62	0		3.52	7.14	0.54	3.9	3.18	0
-234.9	2.77	9.24	-4.53	1.43	-0.26	0		1.79	2.95	-1.3	-1.15	-1.7	0		0.3	0.21	-2.06	4.18	-4.07	0		1.75	2.02	-4.09	0.26	-2.75	0
-234	0.08	7.57	-2.53	0.72	-0.34	0		0.66	3.02	-3.79	1.25	0.07	0		-0.2	-0.89	-5.93	5.82	-3.44	0		1.33	0.59	-3.47	0.43	-3.56	0
-233.1	-1.26	5.37	-4.96	-1.4	-2.48	0		-1.43	1.84	-6.23	0.79	-0.85	0		-2.24	-0.16	-3.79	1.8	-0.63	0		-2.13	1.81	-5.43	-0.89	-3.61	0
-232.2	0.95	7.19	-2.56	0.58	-1.51	0		-0.43	2.49	-0.39	2.6	-0.72	0		-1.52	1.35	-0.14	3.92	-1.73	0		1.58	2.37	0.5	-1.32	0.08	0
-231.3	1.93	8.13	-1.88	2.11	-1.95	0		1.92	2.92	0.96	2.85	0.27	0		2.39	4.26	0.63	3.79	-1.66	0		2.63	5.13	-0.89	0.44	1.42	0
-230.4	-1.08	6.7	-3.48	1.55	-0.62	0		4.32	6.63	0.33	7.03	3.79	0		2.4	1.57	-0.3	8.1	2.35	0		-0.48	2.86	-2.85	2.34	-1.65	0
-229.5	-2.61	4.69	-2.4	-2.3	-3.48	0		-1.21	2.55	-1.52	2.71	0.77	0		2.85	1.79	-2.64	6.22	1.4	0		3.47	4.51	-2.51	1.78	1.73	0
-228.6	1.71	7.19	-3.24	1.37	0.07	0		2.72	2.18	-3.67	0.81	-3.14	0		5.67	3.09	-1.28	5.07	1.21	0		3.49	6.8	-0.75	2.2	2.72	0
-227.7	-1.22	6.19	-3.53	-1.53	-1.13	0		0.56	4.09	1.58	1.97	0.36	0		1.6	2.67	1.63	4.04	0.55	0		2.71	4.86	-2.4	1.44	-2.55	0
-226.8	3.14	7.93	0.76	3.36	1.47	0		1.27	4.94	1.27	6.12	1.69	0		1.19	5.53	1.41	6.21	1.06	0		3.02	3.98	-1.98	0.2	-1.28	0
-225.9	0.51	9.73	-0.74	0.25	0.79	0		3.65	8.53	3.56	4.92	5.54	0		0.84	3.73	-1.03	6.23	2.5	0		2.1	2.64	-2	2.1	2.08	0
-225	-0.75	6.9	-3.76	2.99	-0.33	0		-1.04	1.33	-3.54	-1.2	-0.88	0		-0.38	-0.49	-1.23	1.77	-0.26	0		0.51	2.49	-3.83	-1.8	0.53	0
-224.1	-0.25	8.11	-4.15	-1.38	-2.03	0		2.57	5.14	2.07	1.51	0.78	0		4.29	2.66	1.35	4.68	1.99	0		1.82	2.3	-1.71	1.87	2.13	0
-223.2	3.15	11.97	-0.03	6.34	2.44	0		5.64	5.67	1.05	7.63	3.61	0		1.98	3.26	-2.65	8.21	1.4	0		-2.18	0.29	-4.94	0.93	-2.18	0
-222.3	2.26	10.07	-0.28	3.05	2.25	0		-1.98	2.61	-3.66	2.16	0.89	0		-0.36	0.08	-2.89	2.12	-0.22	0		2.86	3.52	-0.38	2.41	0.66	0
-221.4	2.78	9.87	0.19	3.1	0.81	0		2.85	7.48	3.35	5.69	4.99	0		-0.04	3.56	-1.73	4.54	0.71	0		1.07	5.72	0.44	0.29	1.2	0
-220.5	-0.79	6.38	-5.58	-2.11	-1.21	0		1.24	5.47	-0.39	2.38	1.39	0		-0.44	5.17	0.13	4.58	0.49	0		-1.96	3.06	-2.87	1.05	0.77	0
-219.6	4.37	10.84	-1.46	2.41	4.39	0		1.96	6.44	0.46	3.18	1.2	0		0.42	3.25	-1.02	3.32	-2.08	0		0.66	4.15	1.06	0.17	1.98	0
-218.7	0.04	10.99	0.73	3.82	1.91	0		2.49	6.01	0.28	3.99	1.43	0		1.54	1.37	-2.11	3.97	-1.78	0		1.68	5.01	-2.26	0.95	1.42	0
-217.8	0.28	5.95	-4.98	-2.44	-0.1	0		0.43	4.73	-0.54	0.17	0.99	0		2.51	2.39	0.26	5.28	-0.37	0		1.4	1.59	-1.38	0.48	0.85	0
-216.9	1.95	8.31	-2.36	2.23	-0.37	0		1.17	6.17	1.23	4.38	2.32	0		-0.36	2.89	1.71	6.01	1.92	0		1.03	3.66	-0.52	0.26	2.18	0
-216	-1.58	5.4	-1.91	-1.44	-2.1	0		4.1	6.55	0.88	4.54	5.07	0		-0.84	2	-0.99	3.69	-0.07	0		-2	0.76	-4.5	-1.73	-2.42	0
-215.1	-0.89	9.15	-1.22	4.18	0.54	0		0.06	3.42	-1.61	4.08	0.04	0		-1.36	1.32	-2.08	6.65	-0.66	0		1.22	1.57	-2.64	2.05	2.32	0
-214.2	3.59	7.39	1.42	5.43	0.66	0		0.97	3.81	1.13	4.24	-3.44	0		1.28	3.06	-0.64	5.68	-0.57	0		2.4	5.22	-0.66	3.32	1.12	0
-213.3	2.55	12.2	0.14	0.87	-0.63	0		6.97	8.77	4.67	4.57	3.82	0		3.96	3.42	1.73	6.46	2.3	0		0.54	2.04	-2.96	0.47	1.57	0
-212.4	1.93	9.86	1	5.05	2.98	0		4.9	6.11	3.59	3.52	3.62	0		2.35	2.9	-0.24	4.21	1.03	0		2.39	3.75	-4.1	2.3	-2.74	0
-211.5	1.2	10.59	-1.49	2.77	2.22	0		-1.25	2.28	-1.13	0.67	-1.75	0		-2.46	0.71	-4.05	2.88	-2.05	0		-1.73	2.93	-4.28	-0.26	1.65	0
-210.6	-1.91	8.59	-4.87	-1.08	-1.51	0		2.67	8.37	0.61	1.36	4.07	0		1.79	2.9	-0.05	4.08	3.29	0		-0.14	1.07	-4.54	-2.44	-0.6	0
-209.7	3.22	13.51	1.9	5.56	4.83	0		4.01	10.2	4.3	7.01	4.09	0		1.53	4.72	-0.41	4.98	0.02	0		0.64	3.27	-3.87	0.29	-0.59	0
-208.8	-0.12	8.73	0.15	1.68	2.89	0		3.32	4.19	1.25	5.2	3.7	0		-0.26	2.41	-0.55	3.45	-0.92	0		2.11	0.69	-2.47	0.08	1.83	0
-207.9	1.7	6.72	0.35	2.24	0.45	0		0.51	6.66	3.18	5.37	2.32	0		1.83	3.15	2.25	5.52	0.87	0		0.01	1.53	-3.28	-0.3	-2.19	0
-207	-1.49	8.72	-3.07	0.1	-0.39	0		-1.52	2.67	-1.3	1.1	-1.32	0		-0.36	0.74	-0.46	5.01	-1.67	0		1.57	0.75	-2.41	2.02	1.73	0
-206.1	0.13	5.06	0.94	-0.28	-1.69	0		0.34	4.35	0.25	-0.05	-2.4	0		1.93	3.79	-2.14	3.54	-2.38	0		1.97	3.49	-1.45	2.38	-0.8	0
-205.2	2.36	6.32	3.16	3.53	-0.45	0		2.99	8.08	4.95	3.28	5.15	0		1.52	5.39	3.29	6.83	6.01	0		1.72	2.01	-1.68	2.98	2.83	0
-204.3	-1.8	7.15	-4.1	0.06	2.33	0		1.02	4.8	-0.22	4	3.75	0		-1.45	0.1	-2.94	4.69	-0.54	0		-0.19	1.46	-4.55	0.06	-1.92	0
-203.4	-0.23	7.24	-1.39	0.05	-0.78	0		-0.53	4.33	-0.06	3.04	3.53	0		-0.31	4.76	0.01	3.73	3.83	0		3.16	4.92	-0.22	0.27	2.17	0
-202.5	-0.54	8.14	-0.58	-0.69	0.08	0		0.65	2.68	-0.11	1.42	-0.21	0		2.65	1.48	2.02	5.64	2.51	0		-0.12	2.15	-0.46	0.27	0.05	0
-201.6	3.53	9.9	0.89	6.38	1.83	0		-0.23	4.14	0.29	7.01	1.7	0		-0.46	2.37	-2.56	6.81	1.31	0		0.23	0.69	-4.63	-1.45	2.17	0
-200.7	-2.59	4.09	-1.8	-0.24	0.86	0		0.11	5.87	0.64	6.01	4.3	0		0.73	2.06	-1.94	5.98	1.16	0		5.54	5.32	2.42	2.62	1.7	0
-199.8	-2.73	5.47	-4.32	-0.93	0.77	0		2.16	5.43	0.27	2.56	2.04	0		0.61	2.89	-0.39	4.92	0.22	0		0.52	4.29	-1.66	1.94	-1.52	0
-198.9	1.02	9.36	-2.8	-1.17	1.06	0		0.91	7.13	0.81	4.29	3.1	0		-0.86	4.49	1.3	7.37	2.61	0		-1.27	2.44	-2.16	0.44	2.07	0
-198	0.83	5.29	-0.18	2.47	-0.39	0		1.07	3.56	-3.77	3.15	0.38	0		0.92	2.68	-3.35	2.87	2.5	0		-0.36	1.4	-0.48	-1.96	1.46	0
-197.1	-0.05	4.5	-1.49	4.27	-0.82	0		3.06	4.13	0.89	5.4	-2.25	0		0.31	0.87	-3.14	2.95	-0.61	0		0.96	5.27	-0.95	2.6	1.14	0
-196.2	2.06	6.42	-0.56	2.97	1.51	0		1.39	4.61	1.98	1.51	1.55	0		-0.63	0.19	-0.19	-0.57	0.62	0		0.25	3.83	0.41	0.93	2.33	0
-195.3	2.17	10.06	1.09	5.43	3.58	0		1.11	3.46	-0.12	2.06	-0.31	0		0.87	1.34	1.24	4.97	1.87	0		-1.17	0.74	-0.77	1.04	-0.11	0
-194.4	3.51	9.41	-0.27	2.67	1.64	0		2.09	3.98	-2.84	3.58	0.98	0		3.88	2.56	-0.44	7.1	1.86	0		-0.16	0.88	-4	-0.95	1.56	0
-193.5	4.66	9.51	-1.01	4.03	2.46	0		1.3	5.19	-0.55	4.62	-0.63	0		1.33	2.67	0.91	6.65	-0.69	0		-0.4	3.26	-1.39	0.85	2.13	0
-192.6	0.74	6.26	0.25	3.28	0.02	0		2.97	5.87	0.12	4.57	2.92	0		0.24	3.68	-3.1	4.87	0.37	0		2.49	3.94	-2.03	1.96	1.98	0
-191.7	-0.97	4.36	-2.89	-0.85	-1.7	0		2.37	5.4	0.64	2.59	2.18	0		3.09	4.28	1.31	4.96	0.85	0		5.29	3.97	0.13	3.45	1.43	0
-190.8	1.2	6.35	-1.27	3.35	0.04	0		-0.14	5.72	-1.02	3.61	-1.53	0		-0.71	3.3	-1.27	4.2	0.14	0		0.53	1.74	-2.27	0.99	0.18	0
-189.9	0.93	5.83	-2.1	-0.13	0.72	0		-1.62	1.16	-1.81	3.65	-0.75	0		-0.29	3.02	-0.11	3.98	-1.12	0		1.39	5.36	-2.26	1.24	1.15	0
-189	1.43	6.16	-0.35	3.76	-1.03	0		2.3	0.43	0.93	4.3	-1.91	0		0.26	0.73	1.86	6.02	0.04	0		0.07	3.22	-0.07	3.05	4.71	0
-188.1	1.57	5.56	-4.65	-0.46	-2.48	0		-0.17	2.8	-1.69	2.31	-1.26	0		0.99	2.13	-2.03	3.17	-0.95	0		2.07	1.62	-1.04	1.97	-0.6	0
-187.2	-2.3	0.96	-6.4	-0.25	-3.73	0		1.02	1.27	-1.41	4.75	-0.03	0		1.04	5.72	0.01	6.34	3.68	0		2.12	5.97	-0.02	3.83	1.8	0
-186.3	1.69	8.69	-0.14	-0.53	1.87	0		1.64	2.76	1.57	0.33	2.41	0		0.18	2.92	-0.64	6.02	1.66	0		0.75	3.05	-3.45	2.99	1.52	0
-185.4	0.06	8.75	-1.52	1.01	-0.65	0		0.57	4.28	-0.58	1.59	4.07	0		1.3	4.35	-1.71	3.79	1.53	0		0.94	2.24	-2.44	1.58	1.83	0
-184.5	1.2	8.51	2.88	5.58	2.65	0		4.89	6.23	2.08	5.89	4.74	0		6.04	7.38	3	7.92	3.05	0		2.31	4.8	-0.04	2.03	0.62	0
-183.6	1.12	6.27	0.72	4.44	2.07	0		5.89	5.41	1.93	4.45	1.63	0		3.92	3.5	0.58	4.18	1.62	0		2.5	2.71	-0.34	2.99	1.83	0
-182.7	-2.07	3.1	-7.26	-2.25	-2.33	0		0.45	-0.07	-1.53	1.49	-1.1	0		-0.99	0.97	0.29	1.46	-2.36	0		-2.63	0.07	-3.13	-1.72	-0.13	0
-181.8	2.75	6.78	1.8	5.88	2.23	0		2.44	4.4	1.52	6.28	3.68	0		2.43	5.55	2.04	7.73	1.6	0		0.1	3.95	-0.23	1.91	0.67	0
-180.9	1.45	5.49	-2.45	-3.44	-1.75	0		1.53	2.44	0.83	0.27	-1.16	0		2.77	4.79	3.97	7.19	2.05	0		3.24	4.49	1.68	2.07	1.28	0
-180	1.17	5.07	0.3	1.14	0.52	0		-1.81	0.85	-1.63	-0.37	-1.22	0		-2.97	2.32	-0.46	2.18	-0.47	0		-1.94	0.19	-1.66	2.18	-1.14	0
-179.1	0.97	4.14	-2.02	0.17	-2.65	0		0.61	1.47	0.16	3.06	0.46	0		2.22	4.26	0.42	6.83	0.06	0		3.39	3.84	-2.15	1.77	-0.76	0
-178.2	2.67	8.16	-0.4	3.29	1.16	0		2.97	3.97	2	3.53	3.68	0		4.15	4.31	3.75	7.48	3.04	0		4.48	4.25	-1.2	2.81	1.7	0
-177.3	2.25	6.28	-1.19	1.47	-2.13	0		2.74	2.74	-0.42	2.4	1.55	0		-0.5	0.57	-3.32	1.01	-6.21	0		0.8	1.19	-3.23	-0.9	-5.04	0
-176.4	0.65	8.17	0.74	3.37	1.08	0		-1.92	0.6	-0.55	1.56	1.2	0		-1.42	3.87	0.04	3.23	1.42	0		-1.29	2.27	-1.21	1.57	0.33	0
-175.5	3.55	7.87	3.07	4.59	3.64	0		1.77	2.74	-0.85	4.46	1.91	0		0.96	1.99	-2.48	6.86	1.43	0		-1.25	0.6	-4.38	1.3	-0.66	0
-174.6	-0.69	4.49	-4.3	-2.64	0.45	0		1.19	2.72	-0.8	1.14	-0.67	0		-0.15	2.68	0.7	5.22	1.81	0		-1.63	-0.81	-7.69	-2.31	-1.16	0
-173.7	-2.11	4.19	-2.77	0.3	-2.14	0		-1.09	1.37	-0.58	1.9	-2.7	0		2.72	3.69	2.11	7.24	2.25	0		1.32	2.69	-0.47	2.28	1.86	0
-172.8	1.63	5.57	-0.49	1.23	0.14	0		1.4	1.85	0.09	3.31	-0.89	0		-0.76	2.61	-1.11	4.63	0.01	0		-4.8	-0.88	-3.66	-2.33	-1.36	0
-171.9	1.52	8.2	-0.95	1.94	1.57	0		1.71	4.13	-0.75	4.09	0.99	0		-0.26	2.22	-1.77	4.87	-0.85	0		0.29	5.4	0.6	2.69	-1.05	0
-171	2.12	10.25	1.66	0.04	2.01	0		2.92	5.21	0.69	3.49	1.5	0		1.61	3.46	1.34	5.56	0.31	0		0.64	2.97	-0.4	1.56	1.58	0
-170.1	-3.36	4.31	-3.51	-1.58	-3.23	0		-1.94	2.42	-3.44	-1.26	0.28	0		4.11	5.78	1.45	4.68	1.02	0		0.13	0.19	-0.83	-0.82	0.28	0
-169.2	1.44	5.02	-0.81	-0.44	1.35	0		2.63	4.82	2.32	3.38	2.81	0		4.59	6.06	3.38	8.15	2.6	0		2.15	1.21	0.78	0.97	0.28	0
-168.3	3.12	6.58	-1.03	3.05	2.1	0		-0.2	4.66	0.57	2.31	2.1	0		0.06	5.09	1.79	6.09	3.83	0		-0.01	3.91	0.07	2.91	4.75	0
-167.4	-0.23	6.67	-0.57	1.19	-0.71	0		-1.88	2.78	-1.75	0.24	0.55	0		1.64	6.03	3.1	7.22	2.63	0		2.56	3.08	-0.07	2.58	1.21	0
-166.5	0.41	3.88	-2.04	0.75	1.12	0		1.03	4.44	-0.65	2.21	1.9	0		-0.68	1	-3.52	2.87	0.44	0		-1.65	0.88	-2.89	-2.28	2.34	0
-165.6	-3.29	4.54	-5.65	-4.26	-1.04	0		-1.55	2.39	-3.26	-0.24	-2.47	0		-1.71	0.39	-1.94	0.96	-0.51	0		-1.65	1.67	-2.92	0.87	-1.05	0
-164.7	-2.83	3.35	-3.22	-2.07	0.21	0		0.29	0.06	0.07	-1.68	-0.42	0		-0.72	-1.92	-3.53	1.8	-0.04	0		1.46	0.57	-2.71	2.5	-0.44	0
-163.8	2.16	5.12	-1.75	2.15	1.75	0		-1.04	1.33	-1.36	-0.21	1.6	0		-0.73	-0.41	-2.1	1.82	0.76	0		0.06	3.01	-2.34	2.33	4.24	0
-162.9	-1.65	5.25	-3.57	1.57	-0.61	0		3.98	6.2	1.73	5.35	4.46	0		0.63	3.08	-0.15	4.48	-0.25	0		-2.93	1.13	-2.2	-3.16	-3.3	0
-162	0.35	6.01	-0.62	1.99	0.75	0		1.64	3.83	0.49	3.29	2.46	0		-1.44	1.47	-2.44	1.17	-1.38	0		-2.11	0.09	-4.32	-1.98	-0.47	0
-161.1	3.58	6.97	0.82	4.83	0.76	0		2.91	3.52	-0.73	2.68	0.07	0		2.15	2.85	-0.63	3.58	4.18	0		-1.91	0.9	-2.17	0.76	2.71	0
-160.2	1.65	8.24	0.33	0.4	1.99	0		3.26	4.72	0.16	2.72	3.74	0		0.45	2.11	-3.47	3.9	1.86	0		-0.1	3.99	-2.09	-2.01	0.14	0
-159.3	-3.95	2.49	-2.76	-2.15	-1.25	0		-2.36	0.13	0.29	0.82	-1.34	0		-0.58	-0.15	-1.33	4.06	0.98	0		1.39	1.06	-2.99	0.42	1.5	0
-158.4	-0.06	-0.16	-4.92	1.65	-1.29	0		-0.85	-0.5	-1.8	2.34	-1.43	0		2.44	-0.25	-0.52	1.47	-2.11	0		-0.75	-0.59	-1.82	-2.96	-1.69	0
-157.5	1.49	4.83	-1.17	4.63	1	0		3.4	4.14	1.52	3.42	1.75	0		1.07	3.87	1.8	5.05	0.25	0		0.1	1.6	-2.01	-1.24	-0.26	0
-156.6	2.93	6.4	0.33	3.04	1.02	0		-0.7	2.69	-0.71	1.46	1.45	0		1.86	1.61	-0.67	3.23	1.49	0		2.09	3.43	-1.59	2.31	0.74	0
-155.7	0.31	4.54	-5.24	0.21	0.36	0		-1.6	3.47	-1.68	2.71	-1.96	0		-2.34	1.93	-1.11	2.98	1.23	0		-2.14	1.19	-5.2	-1.87	1.02	0
-154.8	0.05	4.59	-1.53	1.46	-2.16	0		1.06	2.23	-1.08	2.04	-0.73	0		0.91	1.19	-1.98	1.28	-1.39	0		1.93	2.24	-0.92	-1.94	-0.75	0
-153.9	2.31	4.79	0.79	2.55	0.67	0		-0.47	1.88	-0.71	1.34	0.14	0		1.25	2.54	1.87	3.57	2.36	0		0.52	0.13	-1.58	0.45	-0.3	0
-153	-4.21	2.71	-3.18	-1.52	-3.42	0		-1.84	1.39	-3.71	-0.68	-3.71	0		1.33	3.77	-0.45	5.05	1.49	0		2.99	3.9	0.68	3.55	2.96	0
-152.1	-2.98	5.65	-4.4	-0.46	-1.44	0		-0.95	6.27	0.56	2.77	0.71	0		0.22	2.04	1.42	5.87	1.14	0		1.19	1.99	-1.02	-0.3	-2.01	0
-151.2	-1.93	3.18	-0.77	-0.76	-3.87	0		2.5	3.59	2.43	2.47	0.68	0		0.85	2.21	1.19	4.37	2.03	0		1.22	3.45	-2.34	1.4	3.21	0
-150.3	-1.43	1.31	-4.39	-0.33	-2.94	0		0.74	0.22	-1.39	2.62	-1.47	0		1.83	0.79	-0.11	3.85	0.12	0		-1.02	0.18	-3.25	-1.64	-0.17	0
-149.4	0.5	4.19	-1.1	0.32	-0.49	0		0.47	1.24	2.16	0.11	-1.96	0		1.2	2.4	0.88	4.31	-0.33	0		2.17	1.16	-4.53	-0.37	-0.89	0
-148.5	0.53	8.25	0.34	0.3	1.84	0		-1.08	1.89	-1.92	1	-1.83	0		-0.32	1.59	-1.83	3.37	-1.02	0		-1.11	0.83	-1.16	-0.25	0.55	0
-147.6	1.74	8.44	0.82	3.78	4.17	0		-0.7	2.76	-1.09	2.24	0.11	0		-1.56	-2.03	-0.11	2.63	-4.55	0		-0.41	-0.62	0.18	0.23	-2.76	0
-146.7	0.82	6.13	-2.48	1.12	1.22	0		1.42	2.61	-0.37	3.66	0.68	0		2.72	3.1	1.57	4.99	1.62	0		1.05	1.13	1.15	-1.53	2.27	0
-145.8	-1.76	3.58	0.83	2.41	2.22	0		-0.66	0.57	1.17	1.95	-0.47	0		-0.11	4.36	1.51	5.15	3.52	0		-1.45	2.03	-3.13	0.77	2.05	0
-144.9	0.65	2.32	-0.93	-0.89	-3.65	0		2.68	2.92	1.08	2.98	-1.07	0		1.17	5.21	2.1	4.7	-1.06	0		-0.59	2.24	-0.37	1.68	-0.08	0
-144	0.97	3.01	-0.39	0.88	0.98	0		4.93	2.89	0.73	2.98	1.26	0		0.69	-0.47	-2.45	3.19	0	0		-2.18	-2.25	-3.31	1.26	-2.13	0
-143.1	1.9	6.41	1.01	5.39	2.07	0		-1.59	1.52	0.52	2.34	0.17	0		-0.4	1.26	-1.12	3.34	-0.24	0		1.81	2.94	1.29	2.22	-1.96	0
-142.2	-1.13	2.36	-0.46	0.42	1.35	0		-0.73	1.28	-0.39	3.23	-1.65	0		-0.63	3.01	-1.92	3.45	0.26	0		0.01	-0.07	-1.63	-1.55	0.84	0
-141.3	0.66	2.77	-3.25	-0.69	0.05	0		-1.77	-0.93	-0.36	1.4	-2.5	0		-2.88	-0.47	-1.98	1.93	-1.59	0		3.21	2.49	-0.03	1.61	1.32	0
-140.4	0.49	9.34	0.71	3.37	0.95	0		3.25	7.98	6.43	6.67	3.07	0		2.76	4.45	1.73	6.05	0.69	0		1.28	1.13	-4.74	-0.75	-1.09	0
-139.5	1.82	5.26	2.64	3.54	1.66	0		2.73	4.26	3.41	4.5	-0.23	0		0.65	4.49	0.93	3.87	-0.26	0		-1.46	1.6	-1.01	2.38	0.01	0
-138.6	-0.31	4.83	1.13	3.28	-0.49	0		1.18	1.09	3.22	2.28	1.08	0		0.66	2.56	1.12	5.01	2.55	0		3.44	5.34	-0.42	7.31	5.14	0
-137.7	-0.52	1.6	-1.88	-1.61	0.48	0		-2.14	2.31	-1.74	1.7	0.49	0		-3.95	1.73	-3.03	3.09	-0.83	0		-0.19	2.79	-2.76	2.81	3.03	0
-136.8	2.51	7.49	1.94	4.63	-0.34	0		-0.03	5.32	1.02	2.3	0.69	0		0.6	1.92	-0.62	5.18	1.4	0		2.94	2.51	-4.45	2.47	0.58	0
-135.9	2	4.91	-1.57	0.97	-0.01	0		0.94	2.19	1.1	1.19	0.87	0		1.28	5.36	3.02	6.09	0.2	0		-0.52	2.77	-2.19	0.33	-0.52	0
-135	-2.15	0.32	-0.83	1.15	-1.1	0		0.19	0.49	0.66	2.74	-3.22	0		-1	2.96	1.67	5.07	-1.65	0		-1.16	3.1	0.89	1.2	1.47	0
-134.1	-0.95	3.19	-4.67	-0.54	-1.44	0		1.27	0.49	-3.29	1.38	-2.61	0		1.49	-0.03	0.08	4.3	-0.38	0		2.61	4.16	-2.21	1.06	1.31	0
-133.2	-0.39	3.34	-2.42	1.22	-1.23	0		-2.89	-0.39	-1.72	0.94	-2.44	0		-2.29	2.17	0.18	6.13	-0.01	0		-0.15	2.06	3.16	5.58	3.36	0
-132.3	2.16	5.7	0.9	3.09	0.99	0		2.68	1.24	1.7	3.03	-1.56	0		-2.6	0.06	-1.12	3.73	-1.27	0		-0.2	2.88	0.85	3.02	1.58	0
-131.4	-1.28	5.73	-1.08	1.69	-2	0		1.7	5.56	0.44	5.2	1.51	0		0.19	4.26	-0.48	3.23	0.71	0		1.38	2.17	-1.94	1.83	3.71	0
-130.5	0.75	7.16	-1.71	2.18	0.61	0		1.86	2.98	2.11	5.2	-0.25	0		3.07	3.85	2.91	8.08	2.37	0		4.5	2.2	1.49	3.44	1.58	0
-129.6	1.64	0.39	-3.49	-2.44	-2.31	0		1.13	-0.45	1.55	1.56	0.21	0		0.67	-0.71	-0.47	4.47	0.56	0		0.51	1.7	-0.21	-0.65	0.04	0
-128.7	5.25	4.25	1.73	3.51	3.15	0		0.36	4.12	1.61	6.24	3.05	0		0.57	2.11	1.09	6.15	-0.01	0		-2.95	-0.14	-3.3	0.87	-0.8	0
-127.8	0.07	1.21	-3.63	-1.55	-0.6	0		5.97	2.55	2.49	4.15	4.37	0		4.82	3.16	2.67	7.23	0.04	0		0.4	1.41	-1.41	2	0.78	0
-126.9	-0.4	5.16	-3.46	-0.19	-3.45	0		1.58	4.05	-0.84	3.29	0.05	0		1.37	3.43	-1.03	4.92	1.16	0		0.23	0.58	-5.28	1.41	0.58	0
-126	1.31	5.5	-0.35	5.68	1.46	0		-1.11	2.14	0.47	1.45	0.82	0		-0.78	0.37	-0.29	2.52	-0.23	0		-1.41	-2.5	-1.91	-1.76	0.59	0
-125.1	-0.05	3.36	-2.91	-0.9	-0.29	0		0.9	2.84	0.62	0.63	0.01	0		2.36	2.89	2.88	6.67	2.21	0		0.13	0.98	-2.76	-0.76	-0.03	0
-124.2	-2.88	2.09	-1.85	-2.88	-1.98	0		-2.91	1.54	1.19	1.87	-2.41	0		-2.43	0.87	-0.19	0.87	-1.66	0		-0.77	3.5	-0.71	0.66	-0.43	0
-123.3	1.97	5.12	0.54	2.02	0.59	0		-1.39	2.06	1.35	-0.02	-2.25	0		-0.29	-0.44	-2.27	0.33	-2.15	0		0.89	1.32	-0.87	0.93	0.04	0
-122.4	0.7	4.75	0.07	0.23	0.49	0		0.65	4.99	0.11	1.47	-0.01	0		-1.01	1.37	0.42	3.39	1.78	0		-0.4	0.8	-3.17	0.89	0.69	0
-121.5	-1.43	3.15	-1.34	0.88	0.6	0		0.72	4.1	-1.24	0.96	-0.66	0		2.71	4.12	-0.79	6.89	-0.72	0		2.41	3.72	-0.05	4.81	0.97	0
-120.6	3.25	4.71	-2.56	-0.33	-1.75	0		3.64	4.03	1.69	2.53	2.45	0		-1.7	-0.09	-1.42	3.59	-0.32	0		1.34	0.84	0.54	3.74	1.89	0
-119.7	0.07	2.23	-4.6	1.38	-0.09	0		0.57	-0.39	-1.41	0.92	-0.97	0		-0.67	2.58	0.14	4.09	1.76	0		1.43	2.4	-0.08	2.3	2.95	0
-118.8	3.95	7.79	2.1	-0.15	-0.18	0		1.58	0.53	2.25	1.03	-0.82	0		0.52	3.1	-0.33	5.48	2.07	0		-1.49	-2.03	-4.02	0.11	1.86	0
-117.9	1.84	2.52	-1.64	3.39	-2.55	0		0.34	0.48	0.69	2.55	-0.63	0		0.7	1.85	1.78	4.2	0.73	0		2.5	4.34	2.03	3.34	3.94	0
-117	4.5	7.53	1.89	4.09	3.61	0		2.48	6.95	1.98	3.15	2.91	0		1.93	3.05	-0.18	5.45	2.69	0		1.92	0.62	-2.89	0.71	0.81	0
-116.1	1.4	2.61	-4.09	0.26	-0.59	0		2.07	2.96	-0.66	4.82	0.63	0		0.24	1.87	-3.52	3.09	2.22	0		0.05	1.04	-2.51	-1.06	-2.71	0
-115.2	-2.74	1.05	-3.55	-1.35	-2.69	0		-2.31	1.73	-4.11	0.06	-2.54	0		-1.09	1.29	-1.76	1.25	-0.89	0		-2.37	-0.84	-4.17	-0.08	-1.72	0
-114.3	1.04	5.19	-0.21	2.2	-2.28	0		0.24	0.58	-1.55	1.05	-3.75	0		0.8	1.58	-2	1.91	-1.81	0		1.12	3.34	-1.68	1.3	0.55	0
-113.4	4.64	4.88	1.62	1.79	3.84	0		2.75	3.04	0.27	3.14	1.22	0		0.69	1.94	-0.64	4.34	-0.71	0		0.68	-0.18	-0.93	0.76	-0.24	0
-112.5	-0.87	4.17	1.1	3.67	0.3	0		1.3	2.67	0.42	0.47	1.89	0		2.27	2.58	3.55	4.38	2.7	0		1.35	1.26	2.02	2.71	3.31	0
-111.6	-1.64	5.92	1.1	3.81	3.95	0		-0.82	3.19	1.66	1.75	-0.47	0		-0.58	0.98	-1.25	0.81	-0.63	0		-0.53	1.77	-2.82	-2.24	0.88	0
-110.7	2.91	4	1.1	4.53	2.85	0		0.57	1.76	0.03	4.42	3.08	0		-1.1	2.01	-2.89	3.41	2.5	0		-1.39	1.89	-3.24	0.82	1.6	0
-109.8	1.86	4.48	0.22	-0.05	0.97	0		4.36	1.88	0.51	4.61	-0.21	0		2.78	2.03	0.83	6.6	4.3	0		1.71	2.4	1.62	5.12	2.34	0
-108.9	-1.6	3.51	-1.89	-2.37	-0.29	0		1.59	4.78	1.78	1.65	1.02	0		1.04	2.95	-3.49	3.4	-0.64	0		2.2	5.33	-0.11	2.78	2.09	0
-108	-2.4	2.66	-2.29	-0.46	2.86	0		-3.18	-2.18	-2.92	-0.64	1.27	0		1.06	3.1	2.08	3.29	3.39	0		0.49	2.74	0.84	-2	2.55	0
-107.1	1.71	3.15	-0.7	1.33	1.71	0		0.91	2.08	-0.66	3.11	2.03	0		2.05	0.98	0.54	3.82	1.64	0		1	2.04	-2.27	0.27	0.6	0
-106.2	0.86	0.02	-5.78	-0.76	0.6	0		1.98	1.35	1.39	4.59	0.26	0		1.42	3.76	2.23	5.47	1.96	0		2.45	1.88	1.1	3.18	1.12	0
-105.3	0	4.51	0.39	3.22	2.61	0		1.33	2.08	-2.49	1.33	-0.33	0		0.48	-0.44	-2.89	1.75	-0.42	0		2.44	2.03	1.01	2.84	2.9	0
-104.4	-0.94	3.05	-2.01	0.7	-2.08	0		-0.57	0.18	-0.92	1.59	-1.12	0		-0.18	2.65	0.24	3.38	1.61	0		-0.18	1.12	0	0.34	2.79	0
-103.5	2.42	0.71	-1.91	-0.28	-1.13	0		-1.86	0.03	-3.14	-2.39	-2.7	0		-0.57	3.74	-1.57	0.44	1.28	0		0.5	-0.67	-0.87	0.39	-2.42	0
-102.6	2.63	5.79	-0.05	2.12	1.84	0		2.08	1.39	1.01	3.63	0.47	0		0.01	2.3	-1.54	1.34	-0.54	0		0.3	2.49	-0.14	1.61	1.64	0
-101.7	-0.06	1.63	-1.91	0.43	-2.1	0		-4.2	-1.97	-3.13	0.41	-1.98	0		2.05	1.81	0.19	4.72	4.03	0		2	0.48	1.02	3.19	4.88	0
-100.8	-2.78	0.21	-3.58	-1.12	-1.26	0		1.56	-0.82	-0.39	2.09	1.37	0		1.23	0.91	-2.52	2.71	-0.56	0		-1.3	-0.12	-5.2	-2.81	1.54	0
-99.9	-0.9	-0.17	-5.06	1.04	-2.96	0		-1.88	3.9	0.46	2.51	-0.88	0		0.39	2.06	1.88	3.02	0.91	0		0.2	0.67	-1.37	0.6	1.3	0
-99	0.51	4.89	0.53	0.67	1.7	0		0.55	-0.81	-2.43	0.53	-1.3	0		0.98	2.59	-2.1	2.21	0.29	0		-0.48	0.02	-2.26	0.71	0.27	0
-98.1	1.45	1.77	0.35	0.55	-0.83	0		2.99	1.47	2.73	2.45	1.84	0		-1.03	0.6	0.6	-0.5	0.08	0		0.93	1.23	2.24	-0.05	0.14	0
-97.2	0.11	2.98	-2.36	2.34	1.87	0		3.35	3.32	2.26	5.1	1.03	0		-0.63	0.35	0.3	1.01	-1.37	0		-0.2	1.32	-3.55	-0.68	-1.83	0
-96.3	1.73	3.75	0.15	1.9	2.41	0		0.51	-0.78	0.64	1.45	1.01	0		1.12	2.32	1.93	2.28	3.78	0		-1.29	-0.03	0.72	-0.62	0.02	0
-95.4	2.58	3.19	-1.08	2.63	1.34	0		6.94	5.49	4.62	5.21	3.95	0		0.79	2	-0.74	1.9	-0.65	0		1.06	0.42	-1.41	0.68	-1.12	0
-94.5	-1.56	1.47	-3.05	3.03	-0.5	0		-0.75	-1.87	-2.17	1.22	-1.21	0		0.71	0.53	-2.53	4.19	0.58	0		-1.02	-2.98	-3.57	-0.64	-2.93	0
-93.6	0.28	2.86	-0.09	0.77	-0.23	0		0.32	2.43	3.02	1.6	0.78	0		-1.59	-0.4	-0.92	0.45	-3.02	0		-0.27	0.76	-2.38	-0.72	-0.69	0
-92.7	-1.66	1.78	-3.66	-1.65	-2.34	0		1.01	2.57	-2.49	-0.02	0.21	0		3.27	4.62	2.12	3	5.24	0		0.33	0.67	-0.44	2.22	-0.63	0
-91.8	0.13	1.82	0.96	-0.71	2.42	0		3.9	4.26	4.33	4.41	4.62	0		0.25	4.46	1.89	4.19	3.45	0		0.27	3.86	-0.03	3.13	0.64	0
-90.9	1.95	6.11	-0.04	3.84	1.65	0		0.33	0.9	0.21	3.18	-2.64	0		2.96	4.94	2.55	6.25	2.13	0		1.1	2.26	-0.97	-0.26	0.25	0
-90	1.68	6.71	0.09	5.21	1.64	0		-0.66	-0.41	-2.85	-1.06	-1.83	0		-2.55	-1.27	-4.72	-0.86	-3.07	0		-0.02	0.33	-2.75	-0.14	-1.39	0
-89.1	0.4	3.26	-1.01	-0.12	0.14	0		1.42	0.28	-0.82	1.32	-1.5	0		-1.75	0.09	-2.52	1.84	-1	0		-1.01	-0.23	-1.33	0.95	0.13	0
-88.2	1.56	3.23	-2.21	-1.71	-0.33	0		6.21	3.87	2.72	2.91	1.63	0		1.51	0.67	-0.54	2.64	-0.19	0		3.27	0.8	-1.32	2.1	2.86	0
-87.3	-0.99	0.47	-3.85	-1.81	-2.12	0		-0.19	0.67	-1.28	1.9	-1.18	0		-1.88	0.81	0.34	3.35	0.39	0		-1.35	3.3	0.65	1.59	1.11	0
-86.4	0.72	2.59	-2.68	-2.1	0.77	0		3.85	2.66	1.26	2.37	1.33	0		1.44	3.97	0.35	5.02	-0.17	0		-2.28	-0.68	0.21	3.27	-0.32	0
-85.5	2.34	4	-1.27	3.7	2.96	0		4.28	2.18	0.26	5.04	1.7	0		0.74	0.3	-0.68	0.51	1.29	0		0.37	-1.89	-2.15	-1.36	-1.51	0
-84.6	-0.91	3.42	-0.4	-3.35	0.04	0		0.29	1.53	1.83	0.82	0.65	0		1.58	2.07	-0.07	5.56	-0.32	0		3.07	3.68	0.32	4.31	-0.03	0
-83.7	1.18	3.36	-0.32	1.21	-0.77	0		1.44	1.21	-1	3.57	-2.09	0		-0.84	1.19	-1.04	2.06	-0.57	0		-2.27	-0.92	-0.67	-1.16	0.97	0
-82.8	4.15	2.98	3.05	1.96	0.32	0		3.25	0.82	1.51	2.56	0.77	0		1.23	1.3	1.82	5.18	2.6	0		-2.52	-1.26	-2.38	1.02	1.13	0
-81.9	1.96	3.28	0.07	1.33	-0.19	0		2.44	4.33	2.82	4.67	0.49	0		0.61	3.28	-0.61	3.46	2.53	0		-2.86	0.41	-1.8	0.31	-2.17	0
-81	-0.74	3.67	-1.97	-0.27	2.19	0		1.11	2.71	2.35	1.2	2.47	0		2.85	4.76	1.67	4.43	4.1	0		3.86	4.93	2.9	3.94	3.74	0
-80.1	6.17	4.02	3.32	1.87	6.16	0		1.08	1.28	-0.97	-3.2	0.01	0		-0.34	-0.9	-1.41	0.24	-2.06	0		-0.24	-0.26	-0.02	3.11	0.68	0
-79.2	-2.19	3.11	0.79	0.69	0.7	0		-2.08	0.25	-0.96	0.46	-0.88	0		0.42	1.55	0.5	2.41	1.14	0		0.75	0.34	0.95	0.53	-0.28	0
-78.3	-2.47	2.41	-4.25	-0.75	1.79	0		1.6	2.21	-0.47	4.42	2.44	0		0.38	0.31	-1.71	-0.61	-2.9	0		-0.61	-0.09	-0.4	0.39	-2.49	0
-77.4	0.8	1.91	-2.78	-1.24	1.17	0		1.33	0.55	1.82	1.04	-0.03	0		1.19	1.63	1.41	3.95	2.86	0		-2.98	-2.24	-1.44	-1.31	-2.05	0
-76.5	-0.56	0.44	-1.92	-2.92	-1.56	0		3.28	3.22	1.92	-0.21	0.43	0		4.04	3.51	0.23	3.5	1.09	0		3.2	1.96	-0.69	1.28	1.51	0
-75.6	0.83	4.21	3.08	4.72	2.56	0		3.47	0.63	-1.14	3.92	-0.49	0		0.43	-0.4	-2.15	1.12	-1.26	0		0	1.57	0.17	2.84	2.57	0
-74.7	-1.87	0.6	-3.15	-1.44	-0.52	0		1.89	4.59	1.25	4.2	1.93	0		1.3	1.29	-0.09	2.87	-0.17	0		0.89	-0.97	-2.8	1.52	-0.87	0
-73.8	-0.47	0.8	-0.38	0.01	0.58	0		1.07	1.66	0.38	3.79	0.04	0		1.56	1.37	-1.25	3.57	-0.6	0		1.86	-0.7	-2.04	-0.31	0.29	0
-72.9	1.78	3.42	-0.09	1.34	2.47	0		2.2	0.83	3.07	-0.42	0.51	0		3.71	1.57	3.69	2.07	2.33	0		1.5	0.11	0.05	-1.34	0.6	0
-72	3.64	3.69	0.56	2.14	2.1	0		5.63	0.13	1.64	2.45	2.49	0		2.89	-0.8	-1.69	2.48	-0.2	0		1.51	1.85	-0.71	0.69	-0.55	0
-71.1	1.85	1.47	-3.22	1.82	-0.41	0		0.72	4.61	2.25	2.87	-0.49	0		-2.27	1.41	0.53	3.11	0.43	0		-1.7	-1.59	-1.27	-0.36	-1.67	0
-70.2	-1.9	1.59	-4.22	-3.79	-1.67	0		1.73	2.6	1.45	2.36	1.15	0		0.3	2.7	-0.23	1.66	-0.99	0		-0.51	1.29	-2.33	-0.64	-2.11	0
-69.3	-0.53	2.24	-0.49	-1.48	1.5	0		-0.57	2.21	-1.66	1.16	-2.28	0		1.46	1.83	0.71	2.86	-2.08	0		0.93	3.29	1.25	2.38	-0.08	0
-68.4	-1.96	2.79	-1.39	-0.6	-0.62	0		-1.06	0.15	0.23	0.71	-0.41	0		1.1	1.03	-1.12	2.77	-0.82	0		0.28	0.92	-0.94	0.59	-0.41	0
-67.5	0.88	0.49	-1.36	-0.32	-1.14	0		3.18	5.64	5.24	4.74	2.51	0		0.17	3.84	2.31	2.33	2.67	0		-4.41	-0.61	-1.79	-2.08	-1.76	0
-66.6	-2.43	0.16	-2.45	-3.04	-2	0		-0.9	0.54	-2.17	-3.07	-4.02	0		-0.41	0.91	-1.68	1.15	-2.77	0		0.58	-0.06	0.85	1.9	0.13	0
-65.7	-2.04	3.48	0.52	-3.25	-0.19	0		-1.16	2.02	-1.55	2.09	-0.21	0		-2.2	1.86	-1.39	4.26	2.25	0		-1.67	1.52	2.47	1.61	1.86	0
-64.8	1.76	2.28	0.23	2.52	0.77	0		3.57	3.08	2.32	3.07	1.61	0		3.55	2.28	1.67	2.35	4.45	0		3.26	1.29	1.98	-0.81	2.95	0
-63.9	0.5	1.99	-0.28	-1.31	5.32	0		3.86	0.64	0.11	-1.08	0.63	0		1.65	2.21	-1.44	-1.32	1.47	0		0.3	1.51	-0.2	-1.39	3.88	0
-63	1.66	1.56	-1.79	-1.22	-1.22	0		-0.51	2.24	-1.31	1.13	-1.01	0		-0.2	2.75	2.11	4.78	0.15	0		-0.47	3.82	2.43	2.9	1.19	0
-62.1	1.42	0.5	-1.28	0.42	-1.87	0		2.78	2.65	-0.4	2.83	-0.01	0		0.97	1.75	-1.67	3.2	1.74	0		-1.22	-0.27	-1.22	-0.11	-0.99	0
-61.2	-3.37	0.16	-2.52	-4.21	-2.19	0		3.98	1.63	0.89	1.38	0.62	0		1.52	3.51	1.06	2.65	3	0		-1.24	4.07	0.02	1.32	4.07	0
-60.3	-0.94	0.28	-3.87	2.16	-1.35	0		1.9	1.74	1.08	2.28	0.37	0		1.22	2.01	0.37	1.21	2.34	0		0.23	1.23	-1.97	0.18	1.06	0
-59.4	0.83	0.52	-3.52	-1.76	-2.31	0		2.13	5.23	0.21	1.31	-1.47	0		0.99	2.55	-2.14	-0.3	-1.3	0		1.78	2.58	1.13	1.48	1.24	0
-58.5	0.55	0.77	1.14	-0.16	1.61	0		1.38	1.84	1.65	1.94	-0.41	0		1.99	3.37	4.69	4	3.84	0		3.42	2.59	0.41	2.81	2.26	0
-57.6	1.49	0.65	2.85	2.48	1.26	0		1.07	0.63	3.26	2.73	-0.06	0		-2.54	1.13	-0.18	0.4	-0.96	0		-3.03	0.19	-2.64	-1.2	-0.39	0
-56.7	-1.62	0.65	-0.58	-2.11	-3.27	0		-0.51	0.54	-0.93	-0.44	-0.29	0		0.92	3.1	-1.95	2.14	1.93	0		-0.29	-0.49	-4.78	1.59	-0.74	0
-55.8	-0.43	1.66	-2.64	-1.54	-0.79	0		-0.51	1.04	-3.99	-1.21	-2.14	0		1.85	5.51	2.34	2.95	0.37	0		0.46	1.81	-1.71	3.8	0.7	0
-54.9	3.14	0.11	0.73	-0.25	0.44	0		3.41	2.55	2.83	0.91	-0.69	0		3.49	3.04	0.4	3.99	2.8	0		1.15	1.4	-1.88	2.38	0.32	0
-54	0.53	1.72	-4.06	0.78	-0.28	0		0.42	-0.1	4.84	0.82	-0.07	0		4.07	2.47	1.93	2.21	-0.29	0		1.59	1.74	-1.76	1.4	1.17	0
-53.1	1.06	0.95	-1.98	3.05	-0.89	0		2.05	2.16	1.89	3.3	0.49	0		-0.72	1.55	2.53	2.79	0.83	0		-1.06	-0.89	-0.82	0.83	-1.78	0
-52.2	2.43	0.98	-1.38	-0.64	2.35	0		5.05	4.24	3.06	3.04	1.05	0		2.18	0.97	-0.29	1.25	2.1	0		1.01	-0.15	1.97	4.22	1.13	0
-51.3	-1.55	-0.8	-0.08	0.78	0.09	0		3.07	2.3	1.15	3.6	2.6	0		0.73	2.19	-0.07	3.18	2.41	0		-1.31	-2.08	-3.75	-0.19	0.36	0
-50.4	0.05	1.03	0.92	1.34	1.27	0		-0.55	0.62	0.86	1.8	0.61	0		-0.82	-0.96	-0.14	2.35	1.37	0		-0.64	1.51	1.05	2.59	1.01	0
-49.5	1.43	-1.41	-4.72	-1.2	-0.57	0		3.56	2.4	2.96	3.21	1.49	0		2.63	2.11	1.25	1.85	-0.84	0		3.25	4.17	2.46	4.42	2.62	0
-48.6	-1.08	-2.42	-5.21	-2.05	-2.44	0		1.83	1.16	1.2	0.77	-0.3	0		1.26	1.81	-0.23	1.71	1.32	0		1.12	2.5	-0.59	0.88	1.87	0
-47.7	3.04	3.38	1.69	2.7	2.34	0		0.22	1.16	1.71	2.17	-0.06	0		0.61	0.9	-0.05	3.37	2.01	0		-2.66	-0.78	-3.62	-0.17	0.89	0
-46.8	-5.38	-1.08	-3.04	-3.55	-4.71	0		-1.37	0.76	1.72	2.5	0.65	0		-1.12	0.7	-0.94	2.16	4.24	0		0.35	-0.1	-0.36	1.06	1.94	0
-45.9	1.47	4.43	-1.85	0.54	-1.2	0		-1.77	-1.47	-1.91	-0.01	-0.99	0		1.85	-0.14	-0.29	3.47	2.48	0		0.65	-0.5	0	0	0.68	0
-45	2.62	2.34	-0.68	1.2	2.05	0		1.06	0.93	-1.09	1.56	-1.1	0		-0.74	0.66	-1.83	2.63	-0.62	0		-2.19	0.41	-1.64	0.61	0.38	0
-44.1	-0.8	2.51	-1.97	-2.04	0.97	0		2.14	-0.01	0.44	-1.25	-1.94	0		-2.11	-3.26	-4.21	-2.27	-0.72	0		-3.09	-1.85	-2.41	-2.32	1.2	0
-43.2	0.53	4.12	1.26	-0.35	0.82	0		-0.4	1.37	2.97	-0.42	1.18	0		-1.32	-0.16	1.38	1.67	0.18	0		2.46	-0.75	0.95	1.1	3.43	0
-42.3	-2.09	-2.12	-3.04	-3.95	-1.76	0		0.06	0.16	-1.29	-0.6	-2.06	0		0.54	2.18	-2.19	2.88	0.97	0		-0.35	-1.17	-5	0.44	-1.7	0
-41.4	-0.38	1.1	-1.55	-0.03	-2.07	0		-0.45	2.02	-0.33	1.8	1.77	0		-1.48	0.14	0.93	0.62	1.35	0		-2.16	0.28	-0.5	1.26	-1.56	0
-40.5	1.7	2.04	0.55	2.02	4.72	0		1.15	-0.73	-0.44	-0.38	0.4	0		3.59	2.03	2.06	4.45	1.09	0		-0.68	1.95	-0.53	1.1	-0.57	0
-39.6	2.53	5.05	-0.26	2.23	5.13	0		-0.66	2.42	0.68	0.36	0.85	0		-0.32	3.97	1.45	3.11	2.73	0		-1.64	0.11	0.73	0.65	-1.57	0
-38.7	-1.24	0.92	-0.87	0.36	-0.64	0		-0.67	0.49	-3.12	-0.79	-0.06	0		1.71	1.89	-1.75	2.18	2.77	0		0.75	-1.4	-1.43	-0.46	1.24	0
-37.8	0.76	4.67	-0.07	1.19	2.26	0		0.97	1.98	-0.58	1.64	3.12	0		1.33	1.74	0.38	2.31	2.79	0		2.11	-0.41	1.56	2.29	3.04	0
-36.9	-0.89	0.41	-1.58	1.2	2.23	0		1.43	1.81	-0.79	1.76	1.07	0		2.85	3.76	1.26	0.54	3.73	0		1.82	3.88	0.71	0.16	2	0
-36	-0.33	0.28	1.71	-3.38	1.8	0		-2.09	-0.85	-0.82	-0.67	-0.8	0		2.41	2.31	1.18	2	-0.12	0		-0.61	-3.52	-0.33	0.82	1.1	0
-35.1	-1.68	-3.04	-2.61	-0.39	-2.52	0		-3.14	-0.56	-1.83	-0.39	-4.26	0		-0.34	-0.66	-1.91	1.26	-0.22	0		0.42	2.13	2.39	1.92	3.18	0
-34.2	-1.49	-2.34	-3.28	-0.21	-4.03	0		0.34	-0.53	-0.47	-0.46	-5.01	0		2.24	2.47	2.05	1.26	-0.83	0		1.74	-0.59	0.98	-3.26	0.64	0
-33.3	-1.63	2.83	-1.67	-2.95	1.28	0		1.12	1.24	0.41	0.48	0.8	0		-1.85	0.89	-0.13	0.4	-1.56	0		-0.9	0.17	0.92	1.44	2.18	0
-32.4	0.95	1.68	-1.24	-0.46	0.86	0		-1.51	1.36	-1.24	-1.13	-0.54	0		-0.3	0.8	-2.95	-1.89	0.68	0		0.93	1.61	0.08	0.12	0.1	0
-31.5	1.61	1	-2.06	0.3	-0.07	0		-1	-1.84	0.02	-1.1	-0.79	0		-4.83	-0.67	-0.34	0.21	-0.56	0		-3.72	0.01	-0.97	-1.06	-2.33	0
-30.6	0.9	3.27	0.1	1.41	0.68	0		1.94	2.78	0.98	1.65	-2	0		0.16	2.76	2.23	1.56	2.28	0		-0.43	0	-0.78	1.17	1.79	0
-29.7	-3.17	-1.24	-2.55	-4.75	-0.69	0		-2.74	-1.6	0.13	-3.85	0.7	0		0.21	2.26	3.19	1.72	0.35	0		-0.45	4.75	-0.04	2.08	4.79	0
-28.8	-2.26	-1.18	0.08	-3.21	-2.65	0		1.09	0.54	2.07	-1.17	-0.52	0		-2.07	0.56	-0.88	-1.42	1.46	0		-3.15	0.29	-2.85	-1.16	1.77	0
-27.9	-3.41	0.07	-1.58	0.36	0.8	0		0.09	0.63	-1.2	-1.28	-1.28	0		2.78	2.95	2.63	2.68	1.56	0		1.78	0.66	4.99	1.87	1.63	0
-27	0.11	3.57	0.54	0.45	1.29	0		2.01	3.51	4.69	5.87	3.31	0		1.78	3.85	2.38	1.49	0.23	0		1.99	0.17	0.21	-1.71	-3.08	0
-26.1	3.2	3.69	0.47	0.48	1.1	0		3.47	2.32	1.19	2.13	4.18	0		0.43	0.19	-1.18	3.24	1.99	0		-0.18	-0.56	-1.54	0.12	0.77	0
-25.2	-1.42	-0.28	-1.15	-2.47	-1.7	0		0.32	-4.05	2.11	-1.28	-0.65	0		2.51	1.29	-1.42	1.99	-0.38	0		1.98	1.47	0.77	2	1.04	0
-24.3	-1.4	0.04	-5.91	-3.55	0.2	0		0.6	0.75	-1.63	-1.07	-0.72	0		1.41	2.02	2.95	-1.21	0.57	0		3.88	3.02	3.34	2.11	0.92	0
-23.4	0.98	-0.93	-3.78	2.88	1.51	0		-1.46	-2.89	-2.02	-0.01	-0.57	0		0.51	0.58	-1.72	1	-1.53	0		1.13	-1.46	-2.53	0.8	-1.38	0
-22.5	0.35	1.29	2.24	0.16	1.59	0		2.48	6.14	5.51	3.66	2.71	0		-0.37	4.46	0.66	2.86	2.43	0		-0.17	1.66	-1.55	1.32	0.92	0
-21.6	-4.26	-1.02	-3.22	0.35	-2.9	0		-1.76	0.22	-3.07	-0.35	-1.96	0		-0.65	0.77	-6.02	0.11	-0.79	0		-0.07	1	-0.32	-1.11	0.14	0
-20.7	-0.16	-2.06	-1.71	-2.24	0.61	0		-2.63	-0.68	-1.35	-2.43	0.36	0		0.46	3.37	-0.39	2.25	1.16	0		-0.67	0.04	-3.93	-0.82	-4.16	0
-19.8	-0.69	0.14	1.17	-0.67	4.58	0		-0.09	-1.39	0.44	1.5	0.9	0		-2.73	-0.2	-3.25	0.65	-0.06	0		-4.57	0.35	-2.39	2.37	-0.85	0
-18.9	2.82	2.62	1.25	2.33	1.46	0		0.11	0.52	1.52	0.23	1.83	0		-2.57	0.51	-1.67	-1.24	-1.61	0		-3.22	-1.91	-0.55	1.67	-1.92	0
-18	2.49	-0.85	-0.95	0.18	2	0		3.49	1.45	-0.43	0.72	-1.36	0		4.94	2.93	1.4	4.65	0.88	0		1.3	1.69	3.5	3.05	0.49	0
-17.1	-3.71	0.08	-2.9	-0.48	-3.77	0		-5.93	-1.86	-4.02	-2.94	-2.89	0		-0.65	2	-0.24	0.96	2.5	0		1.9	0.32	2.65	0.88	0.61	0
-16.2	0.87	1.19	-3.8	-2.98	-1.96	0		-0.84	-1.21	0.12	-0.19	-2.84	0		-0.21	-0.63	0.55	-0.92	-1.01	0		-1.67	-1.12	-1.19	-2.64	-0.29	0
-15.3	-0.17	-2.65	4.52	-1	1.09	0		-0.1	-0.63	3.92	1.08	-0.62	0		-0.35	-0.74	0.2	-1.01	1.08	0		-1.63	1.35	-0.58	2.14	1.61	0
-14.4	2.52	3.22	1.73	2.28	0.72	0		4.45	1.83	3.3	2.88	1.05	0		1.39	1.71	0.96	1.92	1.44	0		-0.42	-0.05	0.18	-0.05	2.26	0
-13.5	-2.4	0.16	-0.38	-2.57	-2.72	0		1.02	1.15	0.77	0.35	-2.79	0		2.39	2.72	2.12	3.11	0.21	0		-0.17	2.1	1.35	2.02	-1.98	0
-12.6	3.15	4.97	0.39	2.29	3.62	0		0.3	1.65	-0.95	-1.07	0.68	0		1.1	2.19	0.87	-0.87	1.92	0		1.03	-0.57	2.35	-0.92	0.29	0
-11.7	-1.58	-1.98	-1.54	-1.31	2.02	0		0.93	2.88	2.95	0.76	0.97	0		1.52	1.43	0.2	3.47	2.55	0		2.12	1.45	-1.38	3.71	3.53	0
-10.8	0.14	-1.03	-2	0.09	1.65	0		-0.64	-0.77	-2.23	-2.63	-1.28	0		-0.79	-3.62	-2.89	-4	-1.97	0		-3.52	-3.41	-1.5	-4.53	-1.9	0
-9.9	-4.13	0.43	-0.81	0.71	-0.51	0		-2.59	-1.28	0.01	1	0.65	0		-1.63	0.27	-1.04	1.79	0.81	0		1.98	1.61	1.34	0.94	0.25	0
-9	2.16	-1.39	0.53	1.67	1.25	0		-3.19	-1.75	-0.88	-2.05	-2.45	0		-1.48	0.74	-0.94	-3.07	-1.56	0		-0.26	0.32	-0.02	-1.35	0.48	0
-8.1	-4.62	-0.47	-2.36	-1.95	-4.05	0		-0.4	1.68	0.46	0.95	1.64	0		-1.87	0.52	-1.96	-4.45	-3.59	0		0.11	0.55	-0.06	-2.66	-0.77	0
-7.2	-2.4	-0.35	0.93	-2.07	-0.04	0		-1.22	-2.37	1.89	-1.68	-0.78	0		0.09	-2.54	-0.11	-3.35	-0.18	0		0.34	1.3	2.44	-2.2	0.38	0
-6.3	1.71	-1.01	1.69	1.66	0.54	0		-1.69	-2.22	0.42	-0.51	0.83	0		-4.06	-3.13	-1.98	-2.95	-0.94	0		-2.79	-1.1	-1.25	1.4	-1.18	0
-5.4	-1.64	-1.08	1.12	-2.21	1.39	0		1.2	-0.6	-0.79	-2.41	2.21	0		0.75	1.93	1.27	1.04	1.91	0		-1.44	0.11	-2.23	0.74	-0.05	0
-4.5	0.2	-0.99	1.33	-1.11	1.83	0		-0.96	-0.11	0.47	2.15	-0.8	0		2.19	1.03	-0.38	2.31	-0.04	0		0.46	0.4	-1.16	-0.09	0.63	0
-3.6	1.83	1.72	-1.91	1.09	1.87	0		1.73	1.56	1.79	1.25	-0.55	0		1.77	4.53	3.14	1.52	3.57	0		1.14	3.15	1.14	-1.94	2.68	0
-2.7	0.04	-2.73	-2.76	-1.68	-2.11	0		2.13	2.64	2.13	1.03	0.19	0		0.52	2.37	4.98	1.43	1.59	0		0.23	-0.82	-0.68	0.5	0.4	0
-1.8	1.74	0.4	-0.21	0.37	-3.41	0		1.08	2.45	0.75	1.12	1.05	0		-2.23	-1.59	-2.06	-1.61	-2.45	0		0.11	-0.81	0.83	1.07	-1.25	0
-0.9	-1.41	-2.88	-2.46	-4.27	-1.56	0		-1.01	-4.42	-1.57	-5.14	-2.51	0		1.68	-1.21	1.62	1.12	-0.64	0		2.52	0.23	1.46	4.35	0.44	0
0	-2.85	-0.4	-1.8	0.34	-2.64	0		0.02	1.78	1.12	1.79	2.38	0		2.48	3.84	2.91	3.86	2.03	0		3.49	3.04	2.53	4.69	1.46	0
0.9	-1.55	-0.05	-2.71	-1.01	-0.18	0		1.73	0.49	-0.94	-2.7	-2.21	0		1.64	1.58	-0.88	-0.95	1.56	0		0.17	-2.22	0.83	1.02	3.66	0
1.8	0.43	0.1	-2.77	-1.65	0.91	0		1.08	1.75	2.59	-1.88	1.2	0		1.72	0.69	2.56	-0.34	1.18	0		1.09	0.78	-0.09	0.74	0.6	0
2.7	-3.27	-1.83	-0.17	-2.79	1.6	0		2.47	1.07	2.63	2.32	1.39	0		3.24	4.16	3.13	4.51	5.88	0		1.16	0.58	0.8	0.65	1.54	0
3.6	0.62	-1.14	0.63	-3.51	0.4	0		0.41	0.83	-0.23	-0.16	-0.06	0		-0.9	2.28	1.98	2.1	1.13	0		3.26	1.37	1.62	3.81	2.82	0
4.5	-0.68	0.16	-2.29	-1.75	0.99	0		-1.09	-0.08	1.17	-1.28	-0.96	0		2.74	3.08	2.63	3.45	1.42	0		0.81	-1.1	2.02	2.43	3.65	0
5.4	2.72	0.5	-0.72	1.4	3.03	0		3.62	2.44	-0.79	0.9	1.12	0		-0.93	1.93	0.14	-0.35	-0.45	0		-0.4	0.96	1.91	-1.29	-0.41	0
6.3	-1.5	0	-0.96	-0.59	1.78	0		-2.73	0.16	1.13	-4.14	-1.22	0		0.38	-0.54	1.6	-2.83	2.04	0		3.62	2.98	4.37	4.26	6	0
7.2	0.36	-1.15	-0.53	-3.74	2.7	0		-2.38	-2.12	-0.89	-1.92	-0.35	0		-4.04	-2.35	-2.28	-2.22	1.51	0		-2.22	-5.25	-3.25	-1.16	-1.18	0
8.1	1.98	0.69	1.59	2.54	2.33	0		-1.95	-0.43	0.61	0.24	-0.93	0		-1.62	-0.56	0.23	2.35	-0.28	0		4.03	0.28	3.65	2.39	2.02	0
9	-2.43	-5.26	-1.02	-1.62	-1.61	0		-1.89	-2.47	-0.17	-1.83	-3.47	0		-1.8	-0.89	-0.8	-1.71	-2.44	0		-1.53	-0.58	2.26	2.51	-0.9	0
9.9	2.31	-1.87	1.24	0.65	0.41	0		-4.1	-2.7	-1.51	-4.36	-2.07	0		-0.1	-1.83	0.91	-1.66	-2.03	0		-6.31	-3.71	-2.62	-1.28	-1.96	0
10.8	-0.32	-1.14	0.52	-1.96	-0.53	0		4.18	2.82	4.86	1.9	2.22	0		4.31	2.55	2.38	1.98	2.03	0		-1.51	0.79	0.69	3.72	-0.27	0
11.7	0.83	-0.03	1.33	2.15	1.08	0		-1.27	0.51	-0.73	0.37	1.99	0		-0.19	0.61	-1.06	-1.12	2.02	0		-2.43	1.04	1.11	4.26	1.63	0
12.6	-0.16	0.64	0.89	-1.82	-0.4	0		3.91	6.19	4.69	5.55	2.08	0		6.12	6.25	0.84	3.22	2.66	0		-2.27	-0.29	-1.39	-0.61	-1.29	0
13.5	3.43	-0.42	0.3	1.81	-3.95	0		1.31	2.01	3.42	3.67	-1.03	0		2.38	3.57	1.94	3.88	2.22	0		-3.2	1.32	2.45	1.85	1.31	0
14.4	1.31	-1.61	1.14	2.27	1.76	0		1.02	0.22	1.04	-0.99	-0.19	0		3.71	1.99	1.87	-1.6	-0.59	0		-4.29	-1.58	1.02	-2.8	-1.9	0
15.3	1.2	-3.3	0.1	-1.12	-0.17	0		1.05	-2.32	2.55	1.2	0.9	0		0.98	-2.34	-3.76	-1.1	-0.72	0		-6.79	-3.37	-0.72	-0.92	-0.54	0
16.2	0.73	-2.27	-2.92	-2.89	-1.43	0		-1.03	2.86	-0.41	-2.51	-0.36	0		2.12	3.34	1.05	0.37	3.53	0		-1.49	1.76	3.42	2.48	0.55	0
17.1	6.43	-3.15	-0.69	-0.02	2.08	0		0.97	-2.92	-0.96	0.75	-1.02	0		6.41	4.95	3.26	5.41	3.04	0		0.84	4.71	4.62	4.81	2.1	0
18	3.54	-3.51	1.39	-1.97	0.03	0		2.3	-0.2	3.08	0.72	-1.24	0		1.2	0.62	3.79	-0.42	0.63	0		-3.56	-2.35	0.11	-2.53	-2.48	0
18.9	3.91	-0.41	3.77	-0.25	-0.23	0		-0.21	-1.88	1.1	-3.08	-2.32	0		3.69	5.55	3.11	2.2	1.14	0		-4.25	-0.54	-0.91	-1.45	-2.02	0
19.8	1.92	-6.02	-1.14	-1.63	-0.27	0		1.66	-2.41	1.73	-1.22	0.31	0		2.66	1.33	1.26	0.71	1.66	0		-6.2	-2.36	0.35	-2.21	-2.17	0
20.7	5.65	-1.97	-0.48	5.58	2.83	0		-0.61	-3.99	-2.49	-0.31	-0.17	0		2.36	0.42	-1.75	-0.4	0.37	0		-5.22	-2.39	-1.78	-3.2	-1.75	0
21.6	2.86	-3.51	-1.2	-1.18	-1.78	0		0.04	-1.91	1.29	-1.98	-1.73	0		2.82	0.59	0.9	-1.46	0.18	0		-2.72	0.25	1.37	1.23	-0.41	0
22.5	1.75	-2.51	-1.74	0.41	-1.23	0		0.78	-2.57	-0.93	-0.38	-0.31	0		2.21	4.23	0.42	2.03	1.86	0		-3.1	3.25	1.01	-0.78	1.86	0
23.4	0.46	-5.61	-3.38	-3.73	-3.37	0		0.56	-2.5	-1.81	-1.48	0.89	0		2.24	0.18	0.02	-0.38	-1.18	0		-7.57	-2.7	-0.98	-1.66	-3.01	0
24.3	3.87	-3	0.96	1.44	0.37	0		2.99	0.25	1.96	1.85	1.31	0		6.38	5.43	3.88	3.05	2.06	0		-1.6	2.67	2.23	4.49	0.67	0
25.2	4.53	-2.41	1.62	1.82	0.67	0		2.29	-1.73	2.7	-0.37	0.57	0		0.88	1.21	-0.83	-0.9	-1.98	0		-3.25	-2.7	-1.6	-1.7	-2.16	0
26.1	3.69	-4.59	0.14	-2.03	0.81	0		0.93	-1.4	-0.36	0.27	-0.5	0		-0.09	0.47	-1.6	0.48	-2.39	0		-3.47	1.41	2.54	1.57	-0.96	0
27	3.65	-6.37	-2.7	-1.36	-2.1	0		1.87	-2.12	-2.05	1.52	1.29	0		1.33	2.39	1.94	2.75	1.06	0		-3.16	0.5	3.71	-1.51	-2.31	0
27.9	1.77	-3.13	-1.6	-1.66	-0.48	0		0.55	0.9	0.88	1.96	-0.31	0		3.57	3.28	2.4	2.63	1.13	0		-1.59	2.37	2.97	1.47	2.99	0
28.8	2.22	-4.79	-0.16	0.53	0.05	0		-0.81	-1.54	-1.7	0.33	1.12	0		0.13	2.54	1.33	1.1	1.46	0		-5.63	0.41	1.69	0.81	-0.1	0
29.7	2.08	-2.1	-0.7	2.25	1.3	0		-1.92	-0.89	0.27	0.48	0.11	0		3.42	2.88	0.97	1.84	1.76	0		-1.69	2.03	2.08	1.98	0.66	0
30.6	1.64	-5.32	0.78	0.54	-0.79	0		1.4	0.41	2.81	0.93	0.21	0		2.21	4.28	1.5	0.86	-0.74	0		-5.34	-1.19	-2.56	-3.59	-5.46	0
31.5	-0.28	-8.63	-4.44	-1.51	-2	0		0.88	0.48	2.67	0.69	-0.33	0		0.18	0.36	1.49	0.55	1.01	0		-2.99	1.3	3.23	1.1	1.81	0
32.4	6.16	-1.4	-1.54	3.33	3.34	0		3.53	-0.86	1.52	2.56	2.57	0		2.4	-1.66	-0.74	-0.26	2.02	0		-2.8	-1.83	0.43	-0.93	-0.07	0
33.3	4.95	-0.52	0.11	2.07	3.16	0		1.7	-0.87	1.15	-0.35	-0.45	0		0.36	-1.17	0.11	-1.32	0.33	0		-8.09	-2.51	-2.98	-1.48	-3.34	0
34.2	2.08	-5.8	0.01	-1.27	1.99	0		-1.09	-5.02	-1.9	-1.79	-2.8	0		2.58	1.65	-1	-0.27	-0.44	0		-2.46	0.19	2.19	-1.01	-1.45	0
35.1	1.53	-2.89	0.11	-0.68	-2.65	0		2.39	1.23	-1.85	0.61	-0.59	0		0.65	1.57	-3.76	-0.14	1.06	0		-4.41	-2.68	-0.94	-0.71	-2	0
36	4.78	-3.87	0.56	-2.09	0.97	0		0.95	-1.61	0.3	-1.95	-1.81	0		2.62	2.08	0.56	-1.91	-2.29	0		-3.35	-1.94	-0.71	-4.49	-4.39	0
36.9	2.79	-4.18	1.86	-0.92	0.6	0		2.24	-2.27	0.97	-0.96	-1.2	0		1.66	0.93	0.05	-2.46	-2.91	0		0.12	-0.43	1.34	1.28	-0.14	0
37.8	4.02	-5.07	0.64	1.4	0.1	0		1.77	0.73	3.79	0.91	1.77	0		1.65	1.79	1.38	0.65	-0.08	0		-2.2	0.28	-0.46	2.16	-1.54	0
38.7	1.6	-1.84	0.65	-2.45	-1.03	0		-0.64	-3.44	-0.15	-1.62	-1.2	0		3.28	0.23	1	2.61	2.03	0		-4.63	0.48	2.37	2.98	-2.05	0
39.6	0.22	-4.26	-0.61	-0.6	-1.7	0		0.36	-2.55	2.44	-1.25	-1.06	0		0.71	0.52	2.47	-2.32	1.7	0		-1.46	-0.62	3.4	-1.47	1.67	0
40.5	1.07	-9.33	-2.77	-4.74	-5.59	0		0.93	-0.71	2.54	-0.31	-1.71	0		2.67	5.95	4.31	2.6	2.71	0		-3.27	0.09	3.31	0.49	-2.32	0
41.4	2.44	-6.69	-2.88	0.43	-1	0		2.69	-1.54	-2.48	0.23	0.92	0		4.57	2.2	1.75	2.17	1.15	0		-4.73	-2.44	-0.25	-3.27	-2.93	0
42.3	0.7	-8.78	0.16	-3.04	-3.12	0		-1.16	-6.8	-0.33	-2.5	-2.33	0		-0.82	-2.34	-0.48	-0.9	-0.34	0		-3.3	-3.48	-0.33	-0.97	-2.55	0
43.2	2.66	-4	1.3	-2.27	-0.45	0		0.32	-2.48	0.27	-0.06	2.4	0		2.29	1.92	0.25	2.25	2.14	0		-4.75	1.12	2.08	0.88	-0.53	0
44.1	0.35	-4.41	1.72	0.55	0.74	0		-1.67	-1.44	0.78	-0.04	1.45	0		-0.4	2.21	-1.56	0.02	-1.2	0		-0.45	-1.3	2.26	0.91	0.3	0
45	-1.14	-8	-2.87	-4.53	-4.21	0		-2.4	-4.08	0.69	-3.39	-3.39	0		0.44	1.5	0.82	-2.47	-1.74	0		-2.64	-3.21	1.83	-1.58	-1.57	0
45.9	1.42	-4.21	0.21	-1.69	-3.1	0		2.68	1.24	2.74	2.69	3.58	0		2.2	1.69	0.17	0.05	1.73	0		-2.37	-0.16	1.66	-0.39	-2.57	0
46.8	-3.56	-7.88	-3.47	-4.51	-4.35	0		0.24	-3.34	1.11	-3.13	-1.11	0		2.5	2.49	-0.58	-0.33	-0.77	0		-5.09	0.04	-0.68	-0.14	-2.77	0
47.7	1.7	-4.24	1.3	1.14	2.3	0		-2.32	-2.69	1.51	2.13	-1.75	0		-0.41	0.22	-1.99	-1.47	-2.06	0		-3.57	1.12	-0.86	-1.39	-0.77	0
48.6	2.91	-6.94	0.23	-2.2	-3.08	0		0.14	-3.94	-1.28	-2.34	-4.04	0		1.9	1.43	1.26	-0.41	0.74	0		-4.87	-3.6	-0.22	-1.61	-3.3	0
49.5	-1.48	-6.58	-1.77	-5.13	-3.82	0		1.54	-0.65	-0.71	-2.38	-1.95	0		3.17	2.19	-1.73	2.47	-0.87	0		-2.55	-0.53	-1.77	-0.59	-1.92	0
50.4	0.48	-4.87	-1.65	-1.74	-2.11	0		-0.38	-2.15	-0.16	-1.33	-0.41	0		-1.35	-3.21	0.51	-2.61	-4.03	0		-3.64	-3.81	-0.15	-0.13	-3.97	0
51.3	3.01	-2.4	2.11	-0.84	2.1	0		0.93	-3.66	0.48	-2.41	-3.45	0		4.17	2.37	0.49	-0.85	1.47	0		-0.91	-0.72	0.29	1.66	0.14	0
52.2	0.87	-4.79	0.92	0.88	-0.52	0		-1.27	-4.03	-0.63	-0.95	-4.27	0		-0.94	-0.73	-1.31	-2.99	-2.47	0		-5.73	-2.13	-1.28	-1.14	-2.92	0
53.1	3.72	-2.23	1.43	0.1	2.26	0		1.88	-2.84	-0.55	-0.31	-0.49	0		-0.93	-0.23	-0.96	-0.96	-1.83	0		-5.32	-2.85	0.49	-1.71	-3.24	0
54	0.22	-4.99	-0.62	-0.46	1.41	0		0.06	-4.43	2.07	-0.79	2.61	0		1.6	-0.16	2.19	-0.22	0	0		-4.21	0.15	1.32	-0.14	-2.66	0
54.9	6.2	-3.4	2.56	0.13	-1.55	0		-0.18	-4.44	-2.74	-3.55	-3.55	0		0.54	0.03	-0.39	0.28	-0.7	0		-2.37	0.16	2.35	0.62	-0.14	0
55.8	4.3	-5.04	-0.68	-0.95	2.8	0		1.2	-0.35	-0.44	0.83	2	0		3.28	5.28	1.33	3.06	1.99	0		-3.24	-1.58	-0.31	2.22	-2.85	0
56.7	-0.27	-6.63	-3.92	-6.24	-6.29	0		0.41	-2.2	0.65	-2.11	-0.88	0		1.59	-1.02	-0.99	-2.17	-0.12	0		-5.05	-2.93	-1.27	-5.46	-4.23	0
57.6	1.69	-2.18	1.76	4.25	3.29	0		-0.76	-2.85	-0.43	2.56	-0.69	0		1.6	2.17	1.06	0.23	-1.05	0		-5.68	-2.94	2.47	0.2	-2.02	0
58.5	2.17	-5.26	-0.64	-1.59	-1.47	0		-2.15	-2.71	-2.19	-3.13	-3.53	0		-1.35	-0.68	-0.44	-0.75	-3.31	0		-4.7	-3.86	0.25	-2.83	-2.01	0
59.4	-0.04	-5.24	0.35	-2.45	-0.81	0		-0.67	-1.93	-4.14	-4.18	-1.09	0		-0.32	1.76	-3.97	-2.53	0.96	0		-5.91	-3.74	-1.72	-3.57	-1.45	0
60.3	-1.66	-6.7	-1.39	-3.09	-0.93	0		-1.42	-2.4	-1.08	-2.6	-1.05	0		-1.84	-0.24	-2.06	-3.54	-2.89	0		-6.46	-2.75	-1.71	-5.1	-2.97	0
61.2	2.05	-3.33	-2.43	0.54	-0.79	0		-1.41	-1.8	-2.56	-1.56	-3.22	0		-0.51	-0.68	-3.58	-3.19	0.03	0		-5.49	-4	-1.84	-1.52	0.99	0
62.1	-1.05	-7.69	-2.17	-4.13	-6.01	0		0.26	-2.05	1.81	-0.59	-1.64	0		-2.38	-1.02	-0.74	-2.81	-4.21	0		-3.16	-3.1	-1.19	-1.8	-2.79	0
63	0.4	-5.76	-0.45	-1.69	0.56	0		-0.21	-2.18	1.23	0.5	0.87	0		-0.79	3.06	-0.3	1.53	0.63	0		-5.66	-2.62	-0.84	-3.7	-4.55	0
63.9	4.24	-3.5	1.56	2.75	0.47	0		2.98	0.28	3.48	1.88	4.42	0		3.69	3.87	4.21	4.26	2.79	0		-3.4	-2.17	0.36	0.23	-3.13	0
64.8	1.09	-6.1	-0.99	-2.29	-1.51	0		0.34	-3.16	-3.34	-2.11	-4.72	0		3.45	-0.36	-1.3	0.15	-1.18	0		-5.28	-3.56	0.57	-1.67	-1.52	0
65.7	0.04	-5.13	-1.14	1.48	-2.9	0		-1.14	-4.27	0.23	-2.52	-5.3	0		3.57	0.81	-0.94	-1.65	-1.48	0		-2.89	-2.96	-1.23	-3.75	-4.82	0
66.6	-1.47	-3.86	1.08	-3.14	-1.94	0		-0.39	-1.69	2.1	-1.55	1.25	0		3.28	1.69	1.96	0.19	1.27	0		-2.73	0.4	0.62	0.39	-2.34	0
67.5	2.85	-4.07	-1.29	-3.79	1.24	0		1.31	-2.35	-0.14	-0.86	2.42	0		-3.62	-3.66	-3.48	-2.16	-1.55	0		-3.72	-5.11	-3.7	-2.96	-3.05	0
68.4	-1.16	-4.17	0.46	-1.92	1.2	0		-0.7	-1.89	-0.03	0.12	0.76	0		-0.42	1.32	-1.17	-0.86	1.16	0		-1.19	-1.22	-1.02	-1.56	0.61	0
69.3	-0.65	-5.53	0.37	-1.74	0.62	0		4.34	1.64	5.74	4.36	3	0		0.84	-0.33	0.71	-1.4	-1.68	0		-1.55	-3.68	-1.53	-4.38	-2.78	0
70.2	0.47	-5.63	-3.57	-2.41	-2.48	0		-1.48	-2.91	-1.46	-0.26	-2.88	0		2.39	1.77	2	1.81	1.88	0		0.01	-2.79	0.95	-0.55	-0.22	0
71.1	1.5	-2.86	-2.21	0.42	3.11	0		1.21	-4.08	-0.21	-3.79	-1.25	0		3.13	1.78	1.76	0.9	2.77	0		-2.71	-3.26	-0.1	-0.65	-1.4	0
72	-4.76	-5.4	-4.26	-4.67	-0.09	0		-1.59	-2.41	0.17	1.28	-0.88	0		-2.89	0.85	-1.85	0.07	0.99	0		-3.74	-2.57	-0.25	-3.85	-1.85	0
72.9	-2.76	-7.7	-2.89	-3.37	-2.04	0		2.81	-2.23	2.02	1.27	-1.3	0		0.86	0.47	0.81	0.47	-0.71	0		-2.05	-4.89	0.72	-5.44	-3.46	0
73.8	-3.03	-5.27	-1.16	-2.84	-1.81	0		-0.16	-2.74	0.1	-2.43	-0.6	0		-3.29	-0.29	-0.94	-1.53	0.11	0		-1.33	-2.37	2.18	-1.2	2.49	0
74.7	-2.28	-5.64	-5.04	-6.44	-4.98	0		-1.39	0.91	1.97	-2.36	-1.87	0		1.36	2.31	1.22	-1.49	-1.29	0		-2.54	-4.13	-1.81	-3.38	-2.51	0
75.6	1.45	-3.04	-0.22	-3.23	1.63	0		4.58	1.04	5.01	2.43	4.26	0		2.33	2.28	2.13	3.72	5.03	0		-0.84	-2.36	2.58	1.57	-0.76	0
76.5	-5.22	-9.07	-4.66	-5.14	-1.53	0		-3.57	-3.08	0.28	-2.65	-1.51	0		-1.21	1.57	1.22	-0.6	-0.78	0		-3.25	-5.42	-1.2	-3.2	-2.8	0
77.4	-2.98	-8.08	-2.79	-5.6	-2.64	0		-1.7	-2.67	0.93	0.42	0.14	0		0.43	2.27	3.02	-0.67	3.31	0		-1.32	-3.89	-0.16	-3.86	-2.13	0
78.3	0.34	-3.48	-1.65	-1.05	3.04	0		-1.25	-2.03	0.36	-4.93	0.34	0		-1.14	0.59	0.92	0.03	1.21	0		-1.31	-1.54	-1.44	-2.23	-0.72	0
79.2	-2.52	-2.67	-0.56	-4.58	0.3	0		-4.21	-2.26	-1.7	-4.81	-3.63	0		-1.07	1.04	1.46	0.56	0.35	0		-3.7	-3.56	-0.58	-1.79	0.55	0
80.1	-2.02	-4	-2.82	-4.95	-2.42	0		-1.29	-4.06	-1.19	-5.11	-1.93	0		-3.22	-2.77	-2.62	-3.34	-1.96	0		-3.91	-3.37	-0.92	-5.61	-3.17	0
81	0.51	-2.67	0.13	-2.24	-0.26	0		0.2	-3.55	0.7	-0.14	-1.55	0		-1.17	-2.15	-2.72	-1.98	-1.92	0		-0.88	-2.32	3.34	-3.22	-1.73	0
81.9	-3.38	-5.49	-2.47	-6.03	-3.11	0		-4.13	-3.59	-0.74	-3.39	-2.78	0		-2.04	1.04	-3.33	-1.27	-0.45	0		-2.08	-5.6	-3.65	-4.21	-1.8	0
82.8	0.04	-5.08	-2.2	-0.99	-0.16	0		1.62	-2.69	0.13	-1.22	0	0		0.57	-2.16	1.12	-2.35	0.06	0		-0.27	-0.93	3.04	-1.31	0.89	0
83.7	-5.5	-11.5	-5.02	-4.64	-1.82	0		-0.12	-4.79	0.66	1.1	-2.64	0		3.29	3.4	1.43	4.32	2.74	0		-2.15	-1.65	-1.3	0.68	-2.31	0
84.6	-4.83	-7.11	-0.75	-5.89	0.97	0		-1.39	-3.11	0.58	-1.93	-0.54	0		1.35	2.16	0.06	0.23	-0.07	0		-0.45	-2.36	-1.42	-2.41	-1.08	0
85.5	-0.53	-3.95	0.62	0.15	-0.65	0		0.4	-1.18	3.41	1.39	0.65	0		0.5	-0.05	1.6	3.27	-0.16	0		-2.61	-3.31	-0.03	-2.59	-2.98	0
86.4	-1.35	-3.77	2.88	-4.69	0.87	0		-0.22	0.09	2.31	-1.79	0.63	0		0.42	2.21	2.52	0.28	-1.34	0		-0.58	0.8	0.73	-1.8	-0.58	0
87.3	-2.27	-6.35	-2.08	-5.3	-3.33	0		0.25	-2.56	0.31	-3.36	-0.36	0		2.62	1.82	1.35	-2.81	-1.21	0		-3.05	-2.35	-1.24	-5.5	-4.3	0
88.2	-2.45	-9.59	-5.28	-6.34	-2.61	0		0.91	-1.32	1.11	-0.15	-1.07	0		4.13	2.91	3.85	4.19	5.57	0		-0.23	-1.39	1.3	-2.95	1.76	0
89.1	0.84	-2.58	1.55	0.14	-0.3	0		-0.87	-3.77	2.14	0.13	-1.93	0		-3.43	-2.5	-0.41	0.23	-0.56	0		-4.79	-4.24	-0.5	-2.97	-3.46	0
90	-1.05	-6.68	0.22	-2.08	-1.06	0		2.44	-2.12	4.1	-1.73	-0.43	0		0.63	-0.25	-0.78	-3.32	-1.14	0		0.47	-1.21	-0.03	-1.53	-1.76	0
90.9	-1.63	-3.7	-0.37	-2.04	-1.86	0		-4.46	-5.84	-3.64	-5.92	-4.71	0		-2.39	0.27	-0.56	-1.65	-0.8	0		-3.97	-4.4	-1.05	-1.02	-3.72	0
91.8	-2.76	-5.46	-1.06	-5.55	-1.44	0		-0.47	-2.08	2.62	-2.23	-0.77	0		-1.53	0.38	-0.69	-0.17	1.67	0		-2.88	-2.04	-1.03	-1.94	0.53	0
92.7	-1.03	-5.99	-1.9	-4.13	1.81	0		-1.99	-3.36	1.11	-1.91	0.96	0		-3.31	-0.87	-1.63	-4.55	-2.97	0		-5.17	-5.56	-1.76	-5.54	-4.77	0
93.6	-2.59	-6.93	-3.95	-2.94	-3.35	0		-1.8	-3.99	-3.45	-1.12	-1.23	0		-4.89	-3.45	-3.24	-3.72	-2.55	0		-6.02	-5.99	-0.45	-5.87	-3.83	0
94.5	0.07	-6.9	0.12	-3.47	1.5	0		1.96	-1.06	4.14	-0.26	0.35	0		3.18	-0.13	2.83	-0.35	0.76	0		1.43	-2.55	2.07	-0.5	-1.99	0
95.4	-1.9	-6.99	-1.24	-4.69	-2.21	0		-0.46	-3.55	2.29	-4.45	0.91	0		1.77	-1.35	1.96	0.02	0.98	0		-3.18	-3.59	-0.3	-3.7	-5.24	0
96.3	-1.29	-8	-2.28	-3.08	-2.09	0		3.87	1.05	2.97	-1.45	2.64	0		2.18	3.45	1.93	1.99	3.27	0		-1.46	-2.74	-2.94	-2.82	-0.27	0
97.2	-0.15	-3.07	-0.12	-4.15	1.02	0		5.18	-0.9	3.6	-0.09	2.85	0		1.23	-0.47	0.41	-0.92	1.32	0		0.5	-1.15	0.5	-2.79	-0.49	0
98.1	0.03	-4.82	1.23	-4.09	1.82	0		0.1	-1.74	1.32	-4.01	0.18	0		2.52	2.55	1.84	1	3.57	0		-1.26	-0.45	-2.84	-4.21	-1.95	0
99	-0.83	-6.41	-2.66	-3.03	1.61	0		-1.05	-2.16	2.31	-0.98	0.43	0		-3.13	-1.05	-1.66	-3.8	-1.05	0		-2.63	-0.23	-1.63	-3.36	-2.33	0
99.9	-2.29	-6.4	-1.92	-5.02	-3.41	0		-1.43	-5.63	-1.59	-5.11	-2.11	0		-0.92	1.29	0.65	0.88	1.54	0		-1.88	0.16	0.36	0.12	-1.66	0
100.8	-1.34	-6.55	-0.99	-5.67	-0.26	0		-1.15	-1.62	1.78	-4.44	0.67	0		1.58	4.35	5.01	0.84	1.69	0		0.55	0.36	2.2	-1.64	-1.94	0
101.7	-1.5	-3.61	-0.81	-4.87	1.9	0		-1.08	-2.39	-0.23	-2.1	-1.48	0		-0.16	1.21	-0.59	0.35	1.15	0		-1.6	-2.71	-0.99	-3.5	-0.91	0
102.6	-2.85	-4.55	-0.77	-1.24	-1.29	0		1.3	0.85	3.03	0	-0.05	0		0.65	2.3	1.78	2.7	2.71	0		-0.07	-0.89	3.9	0.28	2.25	0
103.5	-0.42	-6.44	-2.96	-4.03	-2.66	0		-0.23	-4.61	-0.24	-2.82	-1.3	0		1.25	1.89	1.45	-0.42	3.01	0		2.39	-2.93	-0.05	-0.29	-0.27	0
104.4	-6.74	-10.05	-8.21	-6.38	-3.7	0		-3.64	-6.03	-6.26	-6.36	-4.41	0		-0.94	-2.36	-4.56	-2.75	-1.49	0		-3.06	-5.39	-4.06	-2.24	-2.2	0
105.3	-0.9	-5.23	0	-4.33	-1.39	0		-0.26	-1.3	0.46	-1.14	-1.68	0		-1.17	-2.14	-3.91	-6.25	-2.91	0		-0.45	-2.82	-1.6	-4.63	-2.74	0
106.2	-3.76	-7.2	-3.26	-3.48	-0.09	0		-1.29	-5.21	0.02	-4.61	-0.62	0		1.72	0.41	0.94	-0.79	-0.1	0		0.98	-0.66	1.57	2.43	0.58	0
107.1	0.76	-4.89	2.58	2.38	2.94	0		-0.91	-2.06	-0.62	-1.17	-3.51	0		-0.2	0.14	-2.06	-3.2	-2.4	0		-1.35	-2.52	-1.26	-3.62	-3.15	0
108	-0.01	-3.47	-1.45	-2.36	1.89	0		2.21	-0.73	1.66	-0.53	-1.68	0		1.91	2.5	2.08	0.82	1.73	0		0.21	-0.28	0.22	-2.76	-1.24	0
108.9	1.03	-5.74	-1.94	-2.54	-0.55	0		1.77	-2.37	1.25	-0.3	2.17	0		0.7	2.26	2.01	1.19	3.25	0		-0.86	-2.5	-0.33	-1.27	-2.63	0
109.8	-0.45	-5.31	2	-5.13	2.17	0		-2.12	-4.36	3.05	-2.07	-0.33	0		-3.73	-0.65	-0.08	0.64	1.03	0		-3.11	-3.75	-2.85	-3.12	-1.2	0
110.7	0.93	-3.17	-1.81	-3.07	-1.67	0		-1.32	-3.95	-3.59	-5.3	-3.53	0		2.11	3.03	0.66	2.18	0.36	0		2.9	-0.7	2.34	0.05	-0.43	0
111.6	-1.81	-8.36	-1.94	-6.72	-2.71	0		-1.02	-4.37	0.96	-1.46	-1.12	0		0.51	1.6	0.84	-0.68	2.83	0		-2.33	-2.76	2.03	-2.79	-0.76	0
112.5	-0.56	-3.28	0.97	-0.2	3.27	0		-0.36	-3.12	1.69	-2.01	-0.96	0		-1.57	-0.54	-1.59	-1.82	1.2	0		-3.58	-2.43	-3.24	-1.28	0.14	0
113.4	0.78	-4.04	2.39	-3.47	-1	0		-0.06	-1.6	0.42	-1.7	-0.22	0		-1.18	-0.5	-2.24	-0.35	0.48	0		-1.23	-1.16	0.56	-1.86	0.09	0
114.3	-1.11	-6.79	-4.74	-4.29	-2.23	0		-2.21	-5.92	-4.49	-2.64	-0.85	0		-0.77	-1.61	-2.27	-2.85	0.81	0		-0.98	-4.18	-1.37	-3.27	-1.24	0
115.2	-2.4	-6.28	-0.62	-4.57	-2.92	0		-1.81	-4.64	0.12	-2.11	-2.22	0		2.26	4.2	2.93	2.1	2.68	0		1.07	-3.06	1.68	-1.59	0.07	0
116.1	0.41	-0.87	0.91	-2.37	1.85	0		1.57	2.94	2.06	1.69	2.76	0		-0.21	2.65	1.1	0.23	1.77	0		0.22	-2.99	-0.51	-1.69	-0.51	0
117	-4.42	-7.07	-2.74	-2.81	-2.05	0		-0.39	-0.84	2.16	-1.06	-0.4	0		0.56	0.79	1.94	-1.68	1.02	0		-1.84	-3.02	1.38	-4.23	-2.16	0
117.9	-4.6	-10.53	-4.7	-6.89	-4.21	0		-2.68	-4.86	-2.71	-6.58	-2.67	0		-3.2	-0.1	-1.29	-1.22	-0.66	0		-1.8	-1.69	-1.42	-2.42	-2.28	0
118.8	-3.31	-12.79	-3.02	-6.1	-3.12	0		0.88	-4.86	0.67	-4.84	-1.59	0		-1.47	-1.03	-2.48	-1.77	-1.83	0		-2.72	-4.19	-0.9	-3.43	-0.51	0
119.7	-1.81	-5.04	-1.6	-4.3	-2.01	0		-1.82	-3.86	-0.5	-3.79	-3.09	0		-5.39	-3.03	-3.06	-4.25	-3.66	0		-3.06	-3.13	0.04	-3.36	-0.83	0
120.6	-0.13	-3.3	-0.06	-0.13	3.13	0		-0.89	-0.41	-2.12	-2.36	-0.31	0		-4	-0.65	-0.86	-4.41	-3.54	0		-3.88	-2.21	1.93	-4.25	-2.16	0
121.5	-4.65	-6.6	-3.9	-6.94	-2.39	0		0.07	-1.01	0.43	-2.57	0.1	0		4.1	1.76	2.76	1.92	2.77	0		-2.3	-1.58	-1.39	-2.34	-2.39	0
122.4	-4.51	-9.19	-2.26	-5.24	-5.36	0		-1.99	-8.59	0.13	-5.98	-4.85	0		0.22	-1.34	0.12	-2.65	3.1	0		-0.79	-2.46	0.58	-3.4	-0.1	0
123.3	-1.81	-4.77	-1.47	-0.4	2.64	0		-1.23	-2.65	-1.45	-1.92	-2.42	0		0.53	-0.47	-3	0.29	-0.89	0		-2	-3.2	-1.78	-3.06	-0.89	0
124.2	-0.94	-7.01	-1.97	-3.52	1.55	0		2.79	-2.48	4.24	0.57	1.53	0		-0.27	0.64	3.27	-2.68	-0.4	0		-1.97	-3.41	0.97	-1.77	-1.66	0
125.1	-4.61	-8.27	-0.55	-4.75	-1.3	0		-5.15	-6.74	-0.21	-5.22	-6.16	0		-1.6	-0.12	4.04	-0.5	0.08	0		-1.15	-6.56	1.65	-0.99	-1.99	0
126	0.4	-6.72	-0.72	-3.81	-0.33	0		3.82	-2.18	0.46	-4.01	0.59	0		1.34	-0.92	0.03	-3.33	-0.24	0		-0.12	-4.36	1.25	-3.02	-2.32	0
126.9	-4.44	-9.02	-4.27	-4	-1.52	0		-1.47	-2.83	2.1	-0.59	-1.42	0		-2.75	1.73	2.08	-2.54	1.21	0		-1.78	-1.2	2.05	-4.72	-1.83	0
127.8	-4.74	-7.12	-2.03	-5.2	-2.39	0		-1.89	-4.34	-0.34	-5.09	-1.42	0		1.26	1.09	1.4	0.58	2.4	0		-2.67	-1.19	-0.26	-2.38	-2.66	0
128.7	-3.01	-7.44	-0.95	-2.16	2.2	0		1.34	-0.77	1.76	-1.44	5.68	0		1.15	0.78	-0.25	-0.17	2.4	0		-0.1	-1.97	1.27	-0.43	0.43	0
129.6	1.36	-5.59	1.79	-2.53	0.46	0		-2.35	-0.64	0.77	-2.98	1.39	0		-1.06	1.62	0.53	0	2.98	0		-2.7	-3.55	-1.86	-0.46	-1.95	0
130.5	-5.45	-10.18	-2.81	-5.47	-5.89	0		0.46	-0.94	1.49	-3.72	-2.72	0		-4.39	-0.06	-0.3	-4.88	0.13	0		-2.96	-4.93	-3.3	-4.93	-2.68	0
131.4	-2.67	-7.71	0.5	-6.27	-2.08	0		1.97	-0.87	5.63	-3.57	0.59	0		-0.78	2.05	2.04	-2.94	0.62	0		0.94	-0.59	3.4	-1.79	-0.94	0
132.3	-2.45	-5.48	-2.93	-1.67	-3.21	0		-0.95	-4.43	-1.64	-2.55	-4.59	0		-0.39	-0.16	-0.35	-2.4	-1.99	0		-2.53	-0.75	-0.36	-2.54	-2.27	0
133.2	1.16	-2.45	0.18	-2.99	4.4	0		-3.14	-6.95	-2.47	-4.73	-1.59	0		-2.45	-1.79	-2.48	-1.52	0.16	0		-2.58	-4.17	-2.33	-3.44	-0.76	0
134.1	-1.53	-6.77	-0.29	-4.98	-1.44	0		1.11	-3.42	0.95	-2.28	-3.36	0		1.37	0.15	0.17	-0.06	1.13	0		-3.02	-4.85	-1.34	-2.14	-1.99	0
135	-0.78	-4.49	-2.24	-4.56	-0.83	0		0.38	-2.47	-0.94	-3.24	-1.86	0		-0.56	0.71	-1.27	-4.87	-1.22	0		-0.15	-1.38	1.29	-0.19	-1.55	0
135.9	-2.76	-2.33	-0.24	-1.73	-0.03	0		-0.64	-1.52	3.18	-3.86	-2.54	0		-0.42	2.19	4.41	-2.36	-0.03	0		1.41	0.4	3.36	1.29	0.24	0
136.8	-4.73	-6.46	-0.55	-6.61	-2.82	0		-2.82	-3.66	-0.44	-4.23	-1.75	0		0.54	1.99	1.54	-0.31	0.89	0		0.08	1.72	2.65	0.28	1.12	0
137.7	2.2	-2.24	1.3	1.33	3.01	0		-1	-2.75	-0.27	-2.88	-0.81	0		0.72	-1.37	0.72	-1.48	-0.14	0		-0.95	-4.62	-0.68	-2.06	-3.57	0
138.6	-1.29	-6.9	-2.96	-5.53	-1.03	0		1.45	-0.38	6.68	0.92	2.93	0		0.22	3.57	3.47	-0.48	3.61	0		-3.1	-0.31	1.34	-1.6	0.64	0
139.5	-2.09	-6.05	0.33	-3.27	0	0		1.42	-5.44	-0.18	-3.65	0.76	0		0.71	-1.12	-1.04	-2.29	-0.74	0		-0.82	-2.88	-1.71	-2.39	-2.95	0
140.4	-2.3	-5.72	1.44	-1.38	1.69	0		3.44	-1.67	1.68	0.4	0.9	0		-1.19	-0.48	0.28	-2.2	0.63	0		-1.91	-4.36	2.6	-1.13	0.38	0
141.3	-2.57	-7.9	-2.66	-6.67	-2.94	0		-2.6	-5.07	-1.81	-5.29	-5.16	0		-1.12	0.75	0.39	-2	-0.47	0		-0.75	0.91	2.68	2.34	1.46	0
142.2	-1.28	-6.14	-2.96	-1.12	1.39	0		0.71	-2.03	2.12	-0.18	1.5	0		0.58	-1.53	0.49	-3.8	2.49	0		-1.82	-2.15	-0.36	-2.55	-0.04	0
143.1	-5.16	-6.04	0.29	-2.85	0.51	0		-0.09	-0.61	1.38	0.62	1.88	0		0.66	1.42	0.07	-0.15	0.9	0		-1.26	0.22	0.86	1.56	-1.21	0
144	-1.96	-7.94	0.73	-5.63	-2.52	0		3.05	-3.95	3.72	-0.7	-1.17	0		2.91	4.2	3.48	1.73	3.03	0		0.07	-0.43	2.1	1.58	1.6	0
144.9	-1.97	-6.55	-1.58	-3.76	-2.43	0		0.59	-3.9	-1.12	-2	-4.79	0		-1.55	1.3	-0.6	-0.35	-0.89	0		-0.13	0.41	-0.11	-1.71	1.94	0
145.8	-1.35	-6.64	-2.56	-6.23	-0.24	0		-1.18	-4.21	-0.27	-2.01	-4.91	0		-0.53	-0.01	0.57	-0.55	-3.02	0		-1.16	-1.1	1.04	-0.53	-0.87	0
146.7	-3.49	-7.25	-4.15	-6.92	-2.64	0		-0.02	-2.44	0.78	-1.46	-0.74	0		1.61	3.25	3.08	-0.45	2.43	0		-4.79	-4.76	-3.21	-5.69	-2.55	0
147.6	-4.39	-7	0.21	-6.19	0.1	0		0.61	-1.49	0.55	-0.32	-0.46	0		0.91	1.1	-2.24	-1.34	-0.02	0		-1.34	0.07	1.38	1.47	0.73	0
148.5	-1.24	-7.98	0.5	-4.07	1.88	0		1.71	-0.67	4.58	-4.48	1.01	0		-1.07	-0.54	0.73	-1.49	-1.56	0		-3.18	-1.61	-1.43	-1.18	-0.9	0
149.4	-3.36	-6.39	-1.68	-2.98	-0.46	0		-1.91	-4.84	-1.61	-2.53	-1.78	0		-0.01	0.24	1.01	-1.57	-2.51	0		-4.42	-3.86	1.18	-3.04	-5.07	0
150.3	-4.85	-10.13	-3.37	-7.65	-2.62	0		-0.53	-3.58	2.42	-2.3	0.57	0		-0.95	-1.38	1.49	-4.34	-1.78	0		-1.09	-3.53	-0.98	-4.19	-4.24	0
151.2	-1.9	-10.25	-5.12	-6.42	-2.16	0		-1.22	-4.75	-1.41	-3.72	-2.66	0		0.5	0.48	2.17	-2.98	-0.1	0		-1.16	-0.58	2.7	-2.29	0.92	0
152.1	-5.34	-4.88	-4.15	-5.87	-1.61	0		-0.03	-0.95	0.94	-2.88	-2.16	0		2.08	2.39	1.96	1.72	1.58	0		-0.43	-2.31	1.96	-1.29	-2.41	0
153	-1.68	-4.6	-0.74	-3.41	-1.56	0		0.24	0.58	0.74	-0.37	0.39	0		-0.74	1.72	0.72	-2.96	3.42	0		-1.45	-2.85	1.04	-2.11	0.17	0
153.9	-5.72	-10.08	-5.11	-8.17	-7.25	0		0.17	-5.93	-0.55	-5.29	-4.62	0		-1.08	-1.12	-2.58	-5.74	-3.65	0		0.31	1.19	0.75	-1.48	-1.34	0
154.8	-1.2	-7.1	-1.93	-3.96	1.34	0		-1.22	-4.73	-1.14	-0.51	-1.15	0		1.45	4.44	0.17	0.97	1.64	0		-0.73	-1.73	0.3	-4.09	-1.85	0
155.7	-1.01	-7.38	-1.28	-3.38	-2.8	0		0.79	-3.07	0.13	-2.32	0.37	0		1.41	1.97	1.9	1.06	4.86	0		-3.22	-5.32	-1.76	-0.17	-0.58	0
156.6	0.08	-4.44	1.06	-1.71	3.71	0		-0.66	-3.22	2.13	-3.72	0.54	0		3.52	2.51	2	-1.9	0.45	0		-0.42	-2.87	-2.92	-3.16	-2.3	0
157.5	1.06	-3.48	0.38	-4.75	-0.31	0		0.64	-1.93	-0.16	-4.48	-3.43	0		0.6	-0.12	0.09	-0.41	1.5	0		-3.6	-4.84	-2.27	-2.83	-3.86	0
158.4	-2.87	-8.85	-0.43	-6.27	-1.4	0		-1.68	-8.08	0.35	-4.88	-2.62	0		-1.23	0.45	-0.15	-3.77	0.02	0		2.85	1.47	2.91	1.67	2.69	0
159.3	-0.65	-5.5	-0.33	-3.12	0.8	0		2.57	2.04	6.43	0.14	2.93	0		-0.15	2.8	3.82	-2.52	1.25	0		0.45	-1.22	0.92	-2.23	-0.84	0
160.2	-2.48	-3.91	-1.59	-3.62	-2.24	0		-1.88	-1.42	1.27	-1.73	-3.13	0		-1.82	0.26	0.67	-1.95	1.14	0		-1.14	-4.16	1.8	-2.93	0.59	0
161.1	-1.96	-10.11	2.11	-4.27	1.65	0		0.26	-1.49	1.96	-3.34	1.58	0		0.4	2.93	0.2	-2.16	1.17	0		-1.55	-0.09	1.6	-2	2.09	0
162	-2.68	-6.51	-3.8	-6.69	-3.38	0		0.56	-2.68	1.11	-1.34	-0.7	0		1.08	0.99	0.75	-2.5	1.05	0		-4.12	-5.49	-2.25	-1.64	-4.08	0
162.9	-1.88	-4.29	0.57	-4.12	0.15	0		0.97	-0.36	3.44	1.43	-0.58	0		0.33	-1.34	-1.06	-2.7	0.22	0		-1.39	-2.63	0.17	-3.43	-1.77	0
163.8	-3.78	-6.55	0.94	-4.92	-0.94	0		-0.56	-4.24	2.55	-1.55	-2.3	0		3.6	0.89	1.3	-1.01	2.52	0		2.3	-1.87	3.43	1.14	1.58	0
164.7	-3.32	-10.03	-4.36	-4.66	0.35	0		-3.73	-5.76	-3.23	-4.33	-1.81	0		0.18	-1.22	0.27	-5.11	-0.19	0		-0.14	-1.72	1.4	-0.9	-0.79	0
165.6	-1.26	-5.36	-2.48	-5.11	-3.25	0		-0.08	-1.92	-0.71	-2.35	-2.02	0		1.6	0.98	1.46	-0.76	1.17	0		-1.34	-4.58	-0.73	-0.87	-2.2	0
166.5	-1.68	-9.07	-5.18	-6.17	-3.18	0		0.23	-3.35	-2.93	-4.39	-3.66	0		-1.04	-4.18	-2.56	-6.96	-2.24	0		-1.27	-4.83	0.22	-3.37	-2.46	0
167.4	-0.45	-8.68	1.99	-5.2	-2.64	0		-0.18	-2.97	0.91	-4.55	-2.6	0		-0.72	1.72	-0.41	-2.88	3.45	0		-1.52	-0.51	0.88	-0.22	1.57	0
168.3	-5.23	-10.56	-2.75	-5.15	-3.21	0		0.94	-3.23	2.13	0.45	1	0		3.66	1.21	2.6	-0.01	2.02	0		0.8	-2.71	2.06	0.73	0.95	0
169.2	-4.44	-8.17	-1.57	-5.78	0.84	0		-0.35	-3.41	0.1	-1.12	1.43	0		-2.13	1.33	-0.66	-2.67	0.89	0		-3.4	-2.26	1	-2.31	-2.76	0
170.1	-1.39	-9.32	0.33	-8.06	0.23	0		2.81	-0.5	1.78	-2.25	3.15	0		0.55	0.58	-0.63	0.55	0.89	0		-1.2	-0.56	1.82	1.74	-0.66	0
171	0.15	-5.91	0.65	-3.45	0.71	0		2.92	-2.39	2.64	-2.05	-0.1	0		0.4	0.73	-0.31	-1.98	0.13	0		0.03	-2.54	-0.29	-3.52	-1.48	0
171.9	-2.41	-8.53	-1.84	-6.49	-0.94	0		2.52	-3.93	-0.63	-3.22	1.44	0		-0.04	1.51	-1.54	-4.24	0.64	0		-4.62	-1.83	-1.78	-3.51	-2.84	0
172.8	-3.76	-8.27	-2.62	-5.15	-1.36	0		0.1	-2.8	2.26	-1.05	-0.23	0		4.83	0.34	3.94	1.69	2.83	0		-1.47	-0.54	3.66	2.54	0.96	0
173.7	-2.74	-2.27	0.36	-2.12	1.46	0		-0.06	0.73	2.13	-2.43	-0.16	0		0.31	2.84	3.19	-0.04	1.17	0		-0.73	-0.38	3.37	-0.39	1.53	0
174.6	-2.23	-7.8	-3.2	-6.02	-2.39	0		-2.2	-2.15	-0.17	-1.86	-0.76	0		0.24	2.94	3.57	-1.83	0	0		-0.17	-2.07	-0.38	-3.83	-0.38	0
175.5	-2.17	-5.54	0.71	-6.18	0.17	0		-1.46	-3.72	2.76	-1.41	-1.3	0		1.33	-1.75	2.89	2	1.21	0		-2.32	-2.98	2.94	-1.41	1.25	0
176.4	-3.73	-8.31	-1.89	-4.41	0.98	0		1.57	-2.13	0.02	-3.38	1.41	0		1.6	2.66	0.9	-0.56	3.67	0		-1.23	-2.06	1.08	0.15	-0.49	0
177.3	-3.42	-11	-6.57	-6.98	-2.54	0		-3.38	-5.89	-3.2	-4.01	-0.74	0		1.31	0.1	0.4	-4.47	1.69	0		-1.81	-4.47	0.63	-4.61	-1.6	0
178.2	-4.02	-7.98	-3.81	-8.11	-3.13	0		-3.43	-4.21	-2.37	-2.38	-3.54	0		0.51	-0.21	2.56	0.72	1.29	0		-4.27	-3.04	-0.14	-1.29	-1.91	0
179.1	-0.72	-5.75	-0.17	-5.54	-0.59	0		-0.49	-4.29	-0.07	-3.36	1.25	0		-0.14	-4	-2.38	-7.48	-0.37	0		-3	-4.17	1.21	-3.34	-0.99	0
180	-1.67	-9.73	-4.28	-5.89	-2.2	0		-1.32	-3.82	-3.06	-3.7	-3.15	0		-1.29	-1.13	-0.81	-4.24	-2.01	0		-0.45	-2.51	1.53	-4.01	-2.09	0
180.9	-2.73	-6.79	0.19	-6.13	-0.02	0		-1.46	-3.24	1.18	-2.16	-2.96	0		0.68	2.23	2.61	0.17	1.1	0		1.05	-4.07	1.49	-2.16	-0.38	0
181.8	-0.46	-6.01	-0.31	-3.06	0.22	0		0.56	-1.97	0.54	-2.81	-2.54	0		-0.24	0.97	2.59	-0.88	1.3	0		-0.33	-0.2	1.94	1.85	0.77	0
182.7	-3.21	-11.62	-2.47	-5.91	-3.06	0		-4.03	-6.66	-1.17	-7.48	-2.97	0		-1.43	0.37	1.23	-5.3	-1.04	0		-0.33	0.06	2.47	-1.06	-1.18	0
183.6	-1.44	-6.99	-2.63	-0.97	-3.26	0		-1.25	-6.02	1.71	-3.44	-3.53	0		-0.51	-2.07	0.54	-3.28	-1.9	0		-1.2	-2.94	1.4	-4.17	-1.56	0
184.5	-0.94	-6.04	-1.23	-3.19	-1.31	0		-3.16	-8.22	-4.02	-5.88	-3.35	0		-0.91	1.27	-2.21	-2.48	-1.56	0		-1.7	-0.93	3.39	-2.3	-1.72	0
185.4	-4.45	-9.27	-2.09	-4.52	-1.85	0		-1.88	-4.65	-2.5	-2.96	1.6	0		1.28	2.06	-0.59	-1.56	3.27	0		-2.08	-3.87	-2.18	-2.6	-3.38	0
186.3	-3.56	-7.64	-2.67	-5.99	-1.55	0		-4.91	-5.37	-3.17	-7.52	-2.69	0		0	0.28	1.12	-2.43	0.43	0		-1.72	-2.7	0.12	-2.6	-0.34	0
187.2	-4.56	-7.39	-1.83	-5.03	0.01	0		1.4	-4.07	1.12	-3.29	-1.75	0		-0.6	-2.74	-1.11	-4.84	0.31	0		-4.17	-6.42	-0.43	-3.71	-0.61	0
188.1	-5.17	-9.12	-1.92	-6.22	-1.03	0		-2.06	-4.26	-0.16	-5.72	-1.15	0		0.31	0.65	4.04	-1.2	1.39	0		0.72	-0.31	6.24	-0.13	1.46	0
189	-2.42	-7.71	-2.69	-5.06	-0.03	0		-0.47	-1.11	2.68	-0.54	0.88	0		-0.18	-0.42	-3.31	-2.89	-1.69	0		-0.65	-1.92	-2.65	-1.13	-2.36	0
189.9	1.49	-5.59	0.65	-3.38	2.68	0		0.66	-3.66	0.97	-3.7	-0.84	0		0.87	0.21	-1.89	-4.62	-0.18	0		1.09	-3.53	-2.32	-3.66	-0.78	0
190.8	-3.65	-9.85	-4.43	-5.42	-0.4	0		-0.25	-1.46	-0.21	-4.61	-0.65	0		1.45	0.25	-0.6	-2.23	3.62	0		-2.89	-5.38	-1.95	-4.39	-1.66	0
191.7	-1.96	-7.82	0.12	-3.79	-1.21	0		-2.28	-1.98	2.27	-2.18	0.47	0		-2.54	0.9	-1.48	-2.4	1.32	0		-0.94	-2.66	-0.64	-2.88	-1.02	0
192.6	-3.2	-7.66	-1.38	-5.07	-0.3	0		0.36	-1.35	1.31	-3.35	-2.04	0		1.11	-0.05	2.55	-1.73	1.56	0		-2.08	-3.73	1.23	-0.2	1.37	0
193.5	-1.22	-8.14	0.12	-6.64	-0.65	0		2.07	-4.91	0.33	-2.62	-2.67	0		0.3	-0.97	0.74	-1.19	-0.42	0		0.52	-2.52	1.42	-2.39	-0.07	0
194.4	-0.76	-10.74	-1.75	-4.95	-2.27	0		-1.39	-4.87	-3.53	-3.15	-2.75	0		2.33	0.8	-0.08	-3.27	0.28	0		0.18	-2.32	3.11	-1.14	-2.84	0
195.3	-4.04	-6.06	-0.58	-4.25	-0.07	0		-0.88	-4.85	0.23	-3.81	-0.37	0		0.19	-1.73	0.99	-3.94	1.69	0		-0.27	-3.77	0.91	-1.75	-1.11	0
196.2	-2.68	-6.85	-3.16	-6.53	-1.46	0		0.19	-1.27	1.7	-3.29	-1.04	0		4.33	3.44	3.23	1.75	4.54	0		0.84	-3.8	0.41	-1.68	-1.65	0
197.1	0.21	-4.77	0.68	-2.85	0.91	0		-1.45	-3.83	0.37	-3.98	-0.66	0		2.25	1.87	2.9	-0.81	3.64	0		-2.3	-1.78	2.75	-2.46	-0.81	0
198	-3.4	-7.29	1.18	-3.7	2.16	0		-0.32	-2.41	4.45	-2.79	0.85	0		1.55	1.91	2.75	-1.8	-1.16	0		0.19	0.38	2.03	0.52	0.54	0
198.9	-6.14	-9.7	-4.26	-8.14	-4.23	0		1.34	-1.65	0.99	-3.62	-0.15	0		1.76	-0.04	-1.11	-2.3	-1.04	0		-1.43	-5.12	-0.6	-2.75	-2.41	0
199.8	-1.33	-6.15	1.2	-1.91	2.04	0		-1.38	-0.31	2.54	0.09	-0.13	0		1.26	1.96	2.25	-2.11	-0.2	0		-0.94	-3	0.85	-2.71	-2.73	0
200.7	-2.81	-9.95	-1.88	-4.28	-0.35	0		-0.52	-3.89	1.24	-4.16	-2.03	0		-2.34	-2.79	0.15	-5.76	-2.22	0		-2.09	-3.72	1.4	-2.91	-2.31	0
201.6	-2.27	-9.53	0.06	-3.88	3.32	0		-3.41	-3.71	-0.88	-5.49	-0.24	0		-2.07	1.41	-0.22	-3.62	-0.56	0		-0.03	-0.77	-0.38	-0.98	-0.81	0
202.5	-3.52	-8.05	-4.76	-5.59	-1.57	0		1.24	-1.34	2.3	-2.04	-0.91	0		2.03	3.14	3.57	-1.07	1.51	0		-0.58	-1.67	2.03	-0.79	-0.17	0
203.4	-0.03	-7.2	-3.62	-5.39	0.2	0		-0.53	-4.89	1.33	-4.33	-2.55	0		1.8	-0.21	2.43	-2.72	1.74	0		-0.4	-1.88	2.84	0.16	-2.09	0
204.3	-1.54	-9.51	-5	-7.6	-3.51	0		-3.41	-8.65	-3.36	-7.45	-6.45	0		-1.15	-1.8	-0.01	-3.44	-3.17	0		-0.74	-4.24	-0.98	-1.5	0.06	0
205.2	-1.54	-6.64	-3.83	-4.25	3.04	0		-2.31	-2.53	0.23	-3.84	-0.68	0		-2.25	-1.14	-0.15	-3.25	-0.11	0		-2.93	-2.51	-0.64	-3.58	-2.44	0
206.1	-1.49	-5.87	0.27	-1.16	0.61	0		1.02	-2.01	3.52	-2.5	-0.87	0		-0.22	0.83	3.12	-1.7	2.07	0		-1.62	-3.85	-0.93	-1.48	-0.96	0
207	-0.18	-5.87	1.05	-3.51	2.86	0		1.25	-1.75	1.5	-2.75	0.57	0		5.51	4.87	2.81	0.59	2.48	0		0.89	-0.62	1.92	1.56	0.26	0
207.9	1.2	-4.93	3.13	-3.36	-1.22	0		2.43	1.54	5.62	0.36	2.78	0		3.01	3.2	3.51	-0.68	2.78	0		-0.72	-0.79	3.69	0.42	-0.41	0
208.8	0.35	-5.9	-1.04	-3.54	0.62	0		-1.59	-5.35	-0.93	-1.81	-4.02	0		1.91	1.31	1.73	-0.78	-1.3	0		4.31	1.86	7.14	-1.72	0.58	0
209.7	-1.54	-8.59	0.03	-3.9	-0.51	0		-2.59	-4.39	-0.89	-5.34	-1.66	0		-0.65	3.76	-1.85	-5.74	1.98	0		0.62	-0.32	2.91	0.01	1.76	0
210.6	-1.03	-7.77	-0.31	-4.49	-0.38	0		-3.63	-4.46	-0.03	-5.08	-4.57	0		-0.91	0.21	-0.34	-2.17	1.04	0		-1.12	-0.21	0.95	-1.01	0.95	0
211.5	-1.23	-8.2	1.91	-2.39	2.84	0		-2.61	-6.04	-2.11	-3.17	-3.91	0		-1.28	-2.26	-0.74	-3.78	-2.37	0		-1.94	-2.2	-0.76	-4.12	-1.75	0
212.4	1.15	-7.67	-1.78	-3.25	1.68	0		2.12	-3.59	0.27	-1.98	0.4	0		-1.27	0.88	-0.33	-4.02	0.78	0		-0.26	-3.76	-0.82	-3.44	-3.8	0
213.3	0.64	-5.62	4.35	-3.63	1.24	0		0.15	-3.16	0.37	-3.78	-0.53	0		-0.1	0.21	1.58	-3.14	0.17	0		1.75	0.49	4.56	-0.06	0.51	0
214.2	-2.88	-7.5	-2.09	-6.5	-3.03	0		2.67	-1.34	3.61	-2.22	1.77	0		3.01	2.8	3.14	0.56	2.72	0		-0.65	-1.81	1.84	-0.67	-0.25	0
215.1	-2.04	-6.86	-1.24	-3.47	-2.67	0		-2.42	-3.6	-0.13	-1.78	-2.42	0		2.32	1.52	0.2	-2.6	3.65	0		0.92	-2.34	0.88	-2.35	-0.5	0
216	-6.36	-9.54	-3.71	-6.11	-1.82	0		-4.58	-4.38	-3.23	-3.65	-5.4	0		-1.97	1.06	-0.21	-1.53	-0.71	0		-1.07	-2.46	3.58	-0.06	-0.65	0
216.9	-1.31	-9.06	-3.22	-5.6	-2.42	0		-4.62	-6.9	-2.86	-7.09	-5.96	0		-5.39	-5.15	-3.95	-5.87	-4.37	0		-2.42	-6.18	-1.1	-2.26	-0.64	0
217.8	-0.09	-9.41	0.66	-3.72	4.55	0		0.72	-1.3	2.06	-1.82	1.26	0		0.11	2.56	-1.43	-2.3	1.57	0		-1.17	-3.32	-0.31	-0.54	-1.52	0
218.7	-3.44	-12.13	-2.63	-9.73	-1.91	0		-1.18	-5.45	-1.08	-6.56	-3.42	0		-1.42	0.47	0.54	-4.17	-2.18	0		-1.73	-1.19	2.25	-0.85	-2.16	0
219.6	-3.41	-8	-1.77	-3.89	-1.52	0		0.29	-3.26	2.78	0.56	-2.36	0		0.5	2.53	0.96	-0.96	2	0		-5.65	-6.06	-3.74	-3.89	-4.64	0
220.5	-2.33	-9.45	-2.46	-5.2	-3.34	0		-3.85	-3.44	-1.12	-2.88	-1.35	0		-1.92	-0.92	-0.79	-1.62	1.51	0		-1.81	-3.76	-3.61	-3.14	-2.53	0
221.4	-2.17	-5.58	1.45	-5.7	1.49	0		2.39	-3.59	3.91	-2.56	2.97	0		0.52	-1.3	3.44	-3.95	1.16	0		-2.23	-7.07	0.62	-4.41	-3.02	0
222.3	-4.77	-7.95	-0.68	-5.91	-2.71	0		-3.11	-5.7	-0.69	-4.06	-5.11	0		-3.14	-2.9	-2.6	-5.19	-1.96	0		-2.91	-3.76	0.34	-5	-1.84	0
223.2	-0.77	-6.84	-1.13	-3.25	0.16	0		1.03	-3.45	1.76	-4.31	-1.32	0		-1.65	-1.22	-0.69	-6.36	-0.53	0		0.41	-1.35	1.47	0.51	1.71	0
224.1	-3.89	-11.59	-1.3	-6.14	1.46	0		-1.26	-6.75	-1.67	-4.81	-2.73	0		0.54	-1.34	1.33	-2.6	-0.68	0		-0.47	-0.41	2.88	-0.39	0.34	0
225	-4.69	-8.88	-0.14	-4.59	-1.58	0		-0.17	-1.79	2.11	-0.58	-0.46	0		0.71	1.35	0.89	-0.81	3.43	0		-0.63	-3.64	0.29	-0.03	-1.79	0
225.9	-1.96	-7.32	-1.21	-3.32	1.12	0		0.24	-2.87	-1.4	-4.59	-2.01	0		0.62	-0.61	-0.81	-3.63	0.82	0		0.6	-1.18	0.91	-0.34	-0.52	0
226.8	0.85	-8.05	-0.18	-2.89	0.29	0		-0.7	-4.57	-2.27	-3.54	-2.24	0		-0.08	-1.33	-0.67	-5.07	0.8	0		-2.57	-3.59	0.08	-4.15	-0.68	0
227.7	-1.03	-7.62	3.88	-3.63	2.22	0		0.88	-4.81	2.67	-3.3	-0.09	0		-0.19	-4.5	0.01	-6.07	0.49	0		-1.94	-3.74	3.07	-4.37	-0.39	0
228.6	-3.18	-10.8	-1.49	-7.58	-0.04	0		-3.49	-9.12	-1.91	-7.43	-4.69	0		-3.15	-4.62	-1.6	-6.12	-4.87	0		-0.26	-3.28	0.13	-2.72	-1.36	0
229.5	-1.89	-8.25	-1.79	-3	-2.64	0		-1.41	-6.09	-0.89	-5.91	-2.69	0		-4.38	-4.89	-1.46	-6.76	-0.77	0		-4.69	-5.6	-4.41	-4.18	-0.11	0
230.4	-1.34	-5.95	1.17	-4.49	1.22	0		3.4	-5.31	1.57	-3.01	-1.45	0		1.22	-1.37	0.2	-2.47	2.36	0		-1.71	-3.53	0.07	-3.01	1.1	0
231.3	-4.99	-10.27	-6.31	-7.91	-4.27	0		-3.67	-3.75	-2.62	-4.51	-3.68	0		-2.38	0.18	-0.32	-1.99	0.76	0		-1.33	-2.52	2.68	-1.74	-1.63	0
232.2	-3.5	-7.76	-1.98	-4.56	-1.42	0		-0.08	-4.72	-0.6	-5.26	-3.96	0		0.65	1.8	2.89	-3.14	0.92	0		-2.17	-4.25	-1.44	-3.36	-5.46	0
233.1	-3.85	-10.74	-2.58	-8.35	-1.23	0		-3.27	-6.44	-1.8	-6.7	-3.05	0		-3.09	-3.2	-2.28	-7.14	0.24	0		-0.71	-2.35	-0.43	-1.67	0.64	0
234	-4.15	-8.39	-1.75	-5.1	-0.83	0		-2.78	-4.24	0.72	-4.24	-0.52	0		-1.07	-0.1	-0.58	-5	1.64	0		-1.65	-0.61	2.41	-4.23	-0.94	0
234.9	-3.09	-8.87	-1.28	-3.47	-0.93	0		-0.86	-6.42	0.06	-4.04	-6.6	0		1.67	-2.09	1.83	-3.12	-0.37	0		1.76	-1.62	4.09	-0.58	-1.35	0
235.8	-2.75	-9.48	-1.21	-4.35	2.82	0		-0.76	-3.33	3.13	-2.25	0.68	0		-0.96	-0.34	1.94	-3.27	-0.88	0		-2.16	-2.18	-0.68	-2.38	-0.84	0
236.7	-2.29	-8.82	-1.67	-6.23	-1.54	0		-2.47	-5.47	-0.01	-6.51	-3.72	0		-1.45	-0.83	-0.44	-4.7	-1.29	0		-2.11	-2.74	2.69	0.36	-2.44	0
237.6	-2.09	-8.21	-4.86	-6.56	0.07	0		-1.24	-2.76	0.46	-0.44	1.23	0		-0.92	1.55	3.09	-1.07	1.67	0		-4	-4.96	-1.61	-3.96	-2.25	0
238.5	-2.23	-7.05	-1.39	-3.74	0.95	0		-1.81	-4.73	-0.32	-3.3	-2.92	0		-0.61	0.98	-0.84	-4.99	0.02	0		-1.56	0.13	-0.03	-2.1	-0.42	0
239.4	-1.31	-7.39	-1.46	-4.62	-0.37	0		-1.33	-4.03	2.57	-2.28	-0.3	0		0.01	0.5	2.97	-2.37	-0.56	0		-2.92	-3.9	1.01	-2.62	-0.96	0
240.3	-3.39	-9.99	-4.47	-6.41	-1.27	0		1.8	-2.21	-0.4	-3.66	0.1	0		3.38	0.17	-1.34	-6.61	1.15	0		-3.02	-4.5	0.6	-3.95	-4.42	0
241.2	-0.69	-8.57	-0.25	-2.38	4.11	0		-2.49	-1.81	-0.35	-2.81	-0.73	0		-0.44	0.26	-0.55	-3.19	1.01	0		-0.16	-3.36	1.94	-0.71	1.02	0
242.1	-1.49	-11.31	-2.81	-7.33	1.15	0		2	-2.78	2.07	-3.39	-0.01	0		3.4	1.78	2.9	-2.13	2.19	0		1.05	-1.35	4.11	-1.02	1	0
243	-0.94	-5.67	-3.42	-2.48	-1.4	0		0.11	-2.05	1.24	-3.58	-1.92	0		0.27	0.71	1.65	-6.3	0.63	0		-0.48	1.09	3.32	-0.53	0.68	0
243.9	-0.03	-9.79	-0.11	-3.28	0.36	0		0.28	-5.52	3.17	-4.41	-2.46	0		-3.11	-1.94	0.63	-5.12	-1.81	0		-0.66	0.39	2.47	2.24	3.37	0
244.8	-3.27	-8.87	-2.03	-6.36	-2.13	0		-4.14	-5.24	-3.21	-6.07	-3.9	0		-3.15	0.83	0.97	-3.9	-1.67	0		-1.16	-1.27	1.22	-1.27	-0.16	0
245.7	-0.96	-7.44	-2.32	-5.34	0.03	0		-0.01	-1.08	1.84	-3.49	1.66	0		1.77	3.34	2.45	-1.11	2.21	0		3.03	2.39	3.45	-0.68	-0.4	0
246.6	-0.55	-8.18	-1.27	-3.51	-0.08	0		0.74	-4.87	-0.77	-4.01	-1.35	0		-0.67	-1.29	-0.17	-4.46	-2.43	0		0.66	-1.53	0.11	-2.23	-2.62	0
247.5	0.81	-10.55	-3.68	-6.08	-1.16	0		-0.1	-5.89	-0.59	-3.6	-2.21	0		0.17	-1.7	0.78	-4.2	-0.62	0		-2.03	-2.87	0.34	-3.55	-0.29	0
248.4	-3.44	-9.88	-4.16	-5.29	-1.4	0		-0.5	-1.85	1.98	-2.5	-0.28	0		2.67	0.97	3.46	-0.82	1.65	0		-1.53	-2.71	1.59	-0.81	-0.76	0
249.3	-7.43	-13.65	-5.61	-7.69	-4.14	0		-2.3	-4.33	-2.32	-4.66	-2.57	0		1.29	0.95	-0.08	-3.8	0.21	0		-0.07	-0.21	1.85	-1.37	-1.05	0
250.2	-1.03	-8.13	-2.55	-5.97	0.41	0		0.53	-3.01	2.83	-5.05	-0.7	0		-0.65	0.34	-0.42	-5.36	2.1	0		-3.39	-4.68	0.82	-1.38	-0.54	0
251.1	-4.56	-9.15	1.16	-5.15	2.09	0		-1.81	-2.53	2.93	-3	-0.26	0		-3.04	-1.8	-0.78	-5.19	1.26	0		-2.27	-6.84	-0.56	-3.34	-1.5	0
252	-3.11	-10.32	-1.97	-3.62	-3.4	0		0.02	-3.44	1.99	-6.24	-1.95	0		-1.84	-1.71	-1.49	-4.96	-1	0		-2.56	-5.49	0.71	-3.33	-1.42	0
252.9	-2.08	-10.49	-2.41	-6.22	-3.86	0		-3.48	-7.89	-1.57	-5.84	-6.65	0		0.71	-1.52	1.25	-5.32	1.34	0		-0.22	-2.97	2.34	-0.77	-1.64	0
253.8	-2.06	-8.48	-3	-7.68	-1.19	0		-1.28	-0.48	1.83	-4.48	-1.5	0		-3.76	-1.67	-1.76	-5.7	0.44	0		-4.56	-4.9	-1.75	-3.37	-1.29	0
254.7	-5.03	-9.85	-0.56	-5.78	3.17	0		0.19	-1.6	1.71	-2.21	1.24	0		3.87	1.94	3.34	-0.77	5.93	0		-3.05	-1.55	-0.11	-0.45	0.1	0
255.6	-3.29	-12.94	-2.54	-5.79	-1.91	0		-0.97	-5.84	-2.7	-3.78	-4.83	0		-4.38	-3.6	-3.22	-9.28	-2.72	0		-2.19	-4.37	-2.22	-6.17	-2.08	0
256.5	-0.8	-9.77	-2.28	-5.34	-0.69	0		-0.05	-4.26	0.28	-6.31	-2.38	0		-1.05	2.37	5.12	-3.97	2.43	0		-3.85	-3.37	1.79	-0.48	-2.2	0
257.4	0.76	-5.78	-0.57	-1.92	1.33	0		-0.22	-2.44	-0.9	-5.11	-4.33	0		1.29	3.74	2.03	-2.64	-2.04	0		0.07	-1.44	1.78	-1.33	0.88	0
258.3	0.16	-11.03	-0.8	-5.18	0.09	0		-2.32	-2.55	0.06	-5.58	-3.31	0		-2.25	-0.35	1.23	-6.53	-2.48	0		-0.34	-2.16	3.04	-3.25	-2.48	0
259.2	1.19	-9.79	0.21	-5.49	-0.6	0		1.52	0.43	3.66	-1.28	1.82	0		-2.57	1.76	2.92	-1.95	3.3	0		0.34	-2.59	2.94	-1.18	1.59	0
260.1	-1.16	-5.39	0.81	-2.42	2.57	0		1.84	-0.3	4.22	-3.08	2.2	0		-0.13	0.08	1.47	-3.19	1.26	0		-2.52	-5.51	0.34	-1.06	-2.84	0
261	-7.23	-13.77	-4.73	-8.8	-2.39	0		-3.82	-7.89	-2.1	-7.54	-4.13	0		1.33	1.14	0.54	-4.58	3.17	0		-2.62	-1.79	0.99	-3.34	0.52	0
261.9	-5.22	-15.55	-5.27	-6.58	-5.84	0		-3.37	-5.29	-4.29	-5	-3.77	0		-0.74	1.44	-1.38	-4.06	-2.3	0		-2.48	-3.06	0.86	-2.58	-2.13	0
262.8	-5.45	-11.74	-4.35	-7.5	-4.06	0		-2.12	-2.85	-1.43	-5.53	-0.12	0		-0.11	1.05	1.41	-4.94	3.29	0		0.92	-3.61	1.57	-3.45	-0.09	0
263.7	-3.47	-12.61	-4.38	-10.65	-4.36	0		-2.21	-4.01	-2.82	-4.63	-3	0		0.47	-0.5	-0.57	-2.03	1.07	0		-2.78	-3.41	-0.75	-2.23	-1.83	0
264.6	-0.22	-5.92	-0.28	-2.15	3.26	0		0.25	-4.29	-2.22	-5	1.04	0		-1.16	-2.33	-1.65	-6.56	0.5	0		-2.16	-3.08	0.17	-0.64	1.68	0
265.5	-1.5	-11.53	-3.08	-5.09	-1.74	0		-3.35	-6.01	-0.5	-7.57	-4.01	0		-2.07	-1.02	0.64	-5.74	-0.74	0		-2.38	-2.47	0.41	-2.41	-1.15	0
266.4	-4.63	-11.96	-2.7	-7.06	-1.33	0		-2.73	-6.53	-1.52	-4.98	-2.47	0		-1.93	-1.67	-0.28	-4.01	-0.17	0		-0.15	-0.97	3.11	-1.7	0.29	0
267.3	-3.93	-12.11	-5.5	-7.45	-1.92	0		-2.39	-5.75	-1.55	-7.95	-1.75	0		0.97	-0.7	3.7	-5.2	3.3	0		2.03	-3.25	5.97	-3.53	1.13	0
268.2	-0.7	-6.44	1.94	-2.42	3.54	0		-1.75	-1.43	0.03	-5.06	2.08	0		-1.22	3.86	-2.19	-3.98	1.05	0		0.71	2.14	4.83	3.49	0.91	0
269.1	-2.58	-9.01	-2.34	-6.37	2.55	0		0.85	-4.95	-0.06	-5.28	0.69	0		0.58	-0.23	0.51	-4.83	4	0		-0.88	-0.66	2.36	-2.94	1.53	0
270	-6.21	-11.29	-4.41	-7.89	-4.11	0		-1.48	-5.32	0.79	-5.23	-0.05	0		-0.78	-0.55	1.68	-3.27	2.25	0		-1.72	-3.19	2.11	0.09	-0.94	0
270.9	-3.53	-9.87	0.19	-6.81	0.97	0		-2.04	-4.35	2.33	-5.07	0.1	0		1.94	0.89	1.97	-3.43	4.24	0		0.38	-2.01	4.29	1.18	1.87	0
271.8	-2.16	-10.19	-0.55	-4.73	-1.93	0		-2.06	-5.5	0.92	-3.35	-3.81	0		0.6	-1.61	3.02	-4.75	0.98	0		-4.8	-5.4	-0.05	-5.32	-3.17	0
272.7	-1.44	-9.35	-0.11	-4.1	0.87	0		0.24	-2.82	2.38	-2.31	-0.23	0		-0.37	-1.11	1.07	-2.61	-1.56	0		1.98	-1.04	3.66	-1.08	1.28	0
273.6	0.24	-3.81	1.04	-2.72	1.6	0		-1.04	-3.49	1.13	-5.5	0.26	0		-0.57	-1.71	2.17	-3.69	1.93	0		-1.65	-5.04	3.85	-1.09	-1.48	0
274.5	3.23	-5.4	1.94	-4.22	0.39	0		-0.3	-4.07	1.18	-7.85	-2.98	0		-0.08	-0.93	0.55	-7.14	0.35	0		-1.55	-4.09	-0.55	-4.74	-2.22	0
275.4	-4.85	-11.3	-5.14	-6.89	-2.63	0		-0.22	-2.16	2.68	-5.37	-0.85	0		0.61	-1.34	3.21	-2.28	2.68	0		-2.92	-4.73	-1.16	-0.74	0.18	0
276.3	0	-8.99	-1.27	-4.18	1.21	0		-0.9	-2.86	0.42	-4.03	-1.29	0		-1.56	0.18	1.04	-4.21	-0.04	0		-4.65	-3.21	2.28	-2.09	-1.25	0
277.2	-0.94	-7.58	-1.39	-4.49	-1.65	0		-0.44	-0.77	2.89	-5.1	-1.12	0		1.43	4.35	5.37	-3.7	3.31	0		-3.13	-2.36	4.19	-3.8	-1.41	0
278.1	-2.57	-15.47	-3.56	-10.3	-4.29	0		-1.01	-6.67	0.56	-5.49	0.5	0		-1.85	-3.9	1.25	-6.18	-0.86	0		-3.28	-2.36	3.11	-2.35	-1.48	0
279	-3.64	-8.33	-1.01	-4.01	2.39	0		-1.8	-4.33	-2.8	-3.71	-3.26	0		1.08	0.31	2.97	-2.24	1.83	0		2.95	-2.37	3.35	0.85	2.1	0
279.9	-1.17	-9.97	-0.06	-2.89	1.4	0		-2.52	-5.77	1.12	-4.83	-1.69	0		-1.2	0.18	0.98	-4.2	-0.28	0		-4.96	-2.64	0.65	-2.95	-2.21	0
280.8	-2.33	-10.23	-0.44	-4.64	-1.11	0		-1.56	-4.49	0	-3.59	-1.12	0		-1.79	0.56	0.51	-4.93	-0.05	0		-0.99	-4.3	0.09	-3.18	-0.51	0
281.7	-3.71	-12.79	-4.33	-6.62	-3.33	0		-4.4	-2.49	-2.66	-6.32	-5.87	0		-0.85	3	4.59	-3.18	-0.27	0		-1.34	-0.75	5.7	-0.83	-0.2	0
282.6	-2.17	-9.17	-4.14	-7.79	-3.81	0		-2.32	-4.25	1.53	-4.81	-4.69	0		-4.57	-3.81	-1.4	-7.48	-4.66	0		-1.52	-2.17	2.27	-2.11	-1.24	0
283.5	-4.08	-11.17	-4.04	-6.82	-1.59	0		-4.75	-7.67	0.76	-6.13	-2.03	0		-3.31	-3.3	-0.51	-7.97	-1.45	0		-3.04	-5.22	0	-5.09	-1.58	0
284.4	1.75	-5.48	1.72	-2.5	2.1	0		-0.86	-0.67	2.4	-2.71	-0.12	0		-2.44	-3.26	-1.94	-6.09	-4.35	0		-2	-3.99	-1.45	-0.61	-3.19	0
285.3	-4.95	-9.22	-4.27	-7.75	-3.16	0		-3.62	-4.36	0.58	-5.04	-1.16	0		-1.91	-0.9	1.17	-4.2	0.96	0		0.03	-2.54	0.55	0.52	0.06	0
286.2	-4.54	-10.17	-2.65	-5.21	1.05	0		-0.27	-5.03	-0.95	-5.77	-2.33	0		2.02	0.42	1.92	-2.8	-0.46	0		-2.05	-2.58	0.07	-2.33	-2.26	0
287.1	-2.25	-8.22	-0.98	-2.92	1.72	0		0.85	-1.71	2.64	-2.4	2.7	0		0.42	-0.13	4.05	-3.42	0.83	0		-0.59	-2.08	2.08	-0.73	0.32	0
288	-5.45	-10.73	-1.25	-5.48	-0.81	0		-4.73	-4.77	-1.93	-6.22	-3.58	0		-2.09	-2.86	-2	-6.64	-2.41	0		1.33	-3.58	1.54	0.17	-1.52	0
288.9	-4.8	-13.59	-4.77	-6.75	-0.55	0		-3.42	-5.63	-2.25	-5.78	-3.74	0		-3.52	-1.03	0.24	-8.18	-0.95	0		-4.54	-5.35	-0.35	-4.07	-1.84	0
289.8	-0.26	-7.99	0.25	-3.52	1.47	0		0.22	-2.85	2.98	-1.45	-1.36	0		-1.3	-1.55	1.28	-4.63	1.06	0		-1.38	-4.73	3.25	-0.4	-1.17	0
290.7	-3.02	-10.99	-2.2	-6.1	0.19	0		1.95	-3.02	1.73	-2.81	0.1	0		-0.73	0.82	3.2	-4.87	-0.93	0		-0.75	-1.63	1.71	-3.68	-1.33	0
291.6	-5.02	-13.75	-5.68	-10.12	-3.26	0		0.35	-6.19	-2.81	-4.67	-0.59	0		-0.37	0.61	0.49	-4.67	-0.94	0		-2.53	-1.99	2.1	-2.46	-3.26	0
292.5	-0.95	-7.43	-0.23	-3.22	0.11	0		-1.66	-1.82	2.69	-3.31	-2.26	0		-2.21	-2.15	0.62	-4.27	1.19	0		-0.78	-3.02	0.59	1.06	0.28	0
293.4	-1.38	-8.12	1.23	-3.09	1.83	0		-1.21	-0.21	0.06	-2.44	0.63	0		0.12	2.16	0.21	-3.28	0.73	0		-1.26	-4.83	-0.03	-1.17	-0.56	0
294.3	-1.2	-9.28	-2.4	-3.21	3.03	0		-1.47	-5.62	0.95	-5.76	-1.74	0		1.4	0.68	5.36	-5.46	-0.37	0		-0.98	-0.53	1.58	-1.53	-0.13	0
295.2	-2.01	-11.93	0.42	-6.72	-1.14	0		1	-3.16	1.66	-3.64	2.13	0		-1.51	-0.65	1.03	-4.47	-0.51	0		-4.01	-4.18	0.27	-3.87	-3.54	0
296.1	-4.4	-7.23	-1.19	-3.76	-0.46	0		-6.9	-7.85	-5.18	-6.36	-5.79	0		-1.84	-1.85	-2.06	-6.6	-2.07	0		-2.26	-3.94	1.93	-4.87	-1.4	0
297	-6.14	-10.98	-4.5	-8.11	-4.55	0		-2.52	-3.37	-2.58	-5.16	-5.29	0		0.57	1.94	-0.81	-3	0.21	0		-0.9	-1.63	-2.1	-2.95	-1.68	0
297.9	-2.32	-12.05	-4.56	-6.54	-2.12	0		0.52	-1.65	2.83	-1.29	3.02	0		-1.75	-0.65	0.47	-3.88	1.37	0		-3.14	-5.29	-0.92	-5.86	-2.55	0
298.8	-1.29	-11.8	-4	-5.01	0.22	0		-1.29	-4.45	-1.27	-3.97	-3.86	0		1.17	-1.59	1.61	-2.91	-0.31	0		-2.66	-4.22	-0.35	-0.99	-1.74	0
299.7	-4.61	-11.88	-1.92	-5.19	-2.14	0		-4.42	-3.2	0.02	-3.01	-1.86	0		-3.8	-2.95	-1.91	-5.35	-3.12	0		-2.47	-4.62	-1	-3.57	-4.23	0
300.6	-4.78	-11.62	-3.66	-6.14	-0.59	0		-3.5	-3.88	-0.73	-6.6	-3.54	0		-3.69	-3.18	-0.93	-6.82	-1.71	0		-1.97	-3.12	3.97	-2.88	-0.45	0
301.5	-0.91	-10.06	-1.44	-5.94	1.55	0		-4.16	-6.55	0.68	-4.92	-2.35	0		0.5	0.59	5.06	-0.81	4.28	0		2.57	-0.7	6.24	-0.57	3.06	0
302.4	-2.31	-7.65	0.48	-5.94	0.1	0		-0.71	-4.04	-0.06	-6.51	-1.6	0		-1.39	-0.33	-0.51	-4.89	-0.6	0		-2.29	-1.79	0.61	-1.92	-0.97	0
303.3	-1.41	-6.96	0.2	-3.7	3.64	0		-1.76	-5.4	0.21	-5.18	-2.45	0		1.27	-0.68	2.33	-2.96	0.08	0		-4.69	-5.57	-2.05	-4.95	-3.1	0
304.2	-2.05	-7.6	-1.72	-6.21	-1.26	0		-1.1	-3.74	-1.05	-5.78	-3.8	0		-1.89	-2.38	-0.93	-6.67	-0.87	0		1.49	-3.25	0.49	-2.72	-2.71	0
305.1	-3.55	-11.53	-4.16	-7.03	0.5	0		0.77	-5.41	0.98	-3.71	0.38	0		1.38	0.28	0.99	-5.2	0.76	0		-1.06	-2.14	2.28	-2.97	-3	0
306	-3.7	-11.71	-4.27	-6.79	-1.33	0		2.35	-3.23	1.89	-5.24	-0.88	0		0.12	1.01	3.64	-5.31	0.16	0		-4.77	-3.14	0.22	-1.72	-1.58	0
306.9	-6.62	-15.25	-6.38	-13.38	-6.98	0		-4.06	-5.29	-2.97	-10.43	-5.73	0		-0.08	0.2	-0.1	-4.68	0.72	0		2.05	-1.71	3.65	0.59	0.84	0
307.8	-1.36	-10.78	-0.82	-5	0.66	0		-0.19	-5.04	-1.6	-3.82	-2.64	0		1.44	2.17	2.06	-4.58	0.83	0		-3.29	-3.66	1.99	-4.04	-1.46	0
308.7	-1.67	-6.51	-1.48	-4.08	1.2	0		-2.21	-1.67	1.84	-3.74	0.84	0		-3.03	-0.48	0.76	-6.14	-0.18	0		-4.27	-3.31	1.46	-3.39	-2.96	0
309.6	-1.11	-9.15	-1.18	-5.33	-3.69	0		-1.22	-2.6	1.75	-5.06	-3.28	0		-0.78	-1.79	-0.59	-7.01	0.1	0		-2.25	-5.2	-1.32	-5.01	-1.18	0
310.5	-4.64	-10.78	-2.66	-6.43	0.24	0		-4.05	-6.39	-2.4	-6.72	-2.99	0		-2.44	-3.47	-3.46	-9.57	-3.58	0		-1.37	-2.92	1.23	-3.18	-1.89	0
311.4	-2.33	-10.69	-4.72	-5.76	2.45	0		-0.77	-2.94	-0.14	-2.94	-0.38	0		3.03	0.36	0.82	-2.38	0.29	0		-1.94	-3.11	-0.39	-2.3	-2.32	0
312.3	-3.28	-10.14	-0.43	-5.24	-3.58	0		-0.53	-1.68	1.54	-3.5	0.68	0		-3.02	-2.19	-0.25	-7.26	2.24	0		-1	-2.65	1.51	-2.37	-1.56	0
313.2	-1.43	-8.71	1.19	-4.08	1.61	0		-0.53	-3.33	0.84	-3.94	-1.68	0		-1.67	-2.81	-1.55	-7.02	-3.71	0		-0.11	-4.69	1.89	-2.75	-0.82	0
314.1	-3.05	-10.67	-0.87	-8.25	-0.87	0		-3.95	-2.24	1.21	-7.53	-2.05	0		-3.26	-0.52	0.37	-6.05	-1.49	0		-1.41	0.5	1.8	-1.96	-1.11	0
315	-4.51	-9.32	-0.68	-6.87	0.28	0		-2.84	-4.54	0.04	-5.06	-2.44	0		-1.15	-0.85	0.11	-5.11	-0.47	0		-2.46	-2.01	1.24	-1.33	-1.43	0
315.9	-2.82	-11.03	-2.51	-4.07	-0.42	0		-2.12	-5.68	-0.05	-4.86	-0.24	0		-2.03	-1.01	2.07	-6.08	1.93	0		-2.13	-3.14	3.19	-1.52	1.71	0
316.8	-2.53	-9.11	-3.14	-7.75	-0.96	0		-1.47	-4.35	-3.18	-7.82	-2.33	0		-0.73	-2.25	-0.83	-8.57	-1.75	0		1.48	-1.75	3.11	-1.57	-0.36	0
317.7	-1.77	-10.42	-1.89	-6.1	0.23	0		-0.84	-6.15	0.49	-6.45	-1.16	0		2.46	-0.66	2.46	-3.5	2.52	0		-1.64	-1.72	2.98	-3.39	1.03	0
318.6	-4.71	-14.5	-4.39	-8.93	-1.86	0		-3.36	-7.48	-2.08	-7.36	-4.08	0		-1.71	-1.16	2.13	-6.91	-0.71	0		-3.57	-7.19	-0.35	-5.1	-0.22	0
319.5	-0.67	-11.87	0.07	-5.12	1.4	0		-0.06	-2.45	3.27	-1.54	2.57	0		-1.46	-1.54	1.79	-4.99	0.36	0		-2	-5.43	1.57	-1.55	-0.84	0
320.4	-2.79	-11.03	-1.33	-7.81	-0.38	0		-0.41	-5.87	-0.27	-6.77	-0.16	0		-0.61	-3.05	-0.95	-5.57	0.82	0		-0.43	-3.19	0.96	-3.71	-2.01	0
321.3	-4.23	-9.94	-4.3	-6.81	0.24	0		-2.02	-3.52	2.11	-6.75	-2	0		2.34	1.19	1.77	-5.19	1.93	0		-2.12	-4.62	-0.3	-3.69	-0.62	0
322.2	-1.94	-9.23	1.54	-5.9	0.04	0		-1.5	-3.21	0.69	-5.37	0.12	0		-2.12	-2.63	-0.63	-5.26	-1.28	0		-2.7	-4.75	3.27	-2.19	-1.53	0
323.1	-4.4	-10.48	-6.8	-8.94	-0.9	0		-4.48	-6.14	-4.3	-7.23	-4.36	0		-2.18	-0.85	1.54	-4.23	1.28	0		-3.69	-3.06	1.42	-0.5	-2.26	0
324	-4.79	-12.91	-4.28	-5.78	0.56	0		-1.74	-5.59	-0.68	-5.15	-4.74	0		-1.34	-2.07	-0.64	-5.1	-0.84	0		-0.81	-3.74	-0.36	-1.04	0.27	0
324.9	-5.21	-12.4	-3.42	-9.86	-0.38	0		-1.54	-6.14	-1.19	-7.75	-1.97	0		-0.71	-2.82	-0.6	-6.16	-0.56	0		-2.97	-2.45	1.7	-2.27	-0.45	0
325.8	-4.55	-10.34	-0.91	-4.71	3.7	0		-5.02	-7.12	-2.79	-10.48	-1.83	0		-3.97	-3.11	-2.97	-8.9	-1.89	0		-3.2	-4.5	0.33	-2.45	-0.75	0
326.7	-2.75	-9.36	-3.31	-7.09	-1.57	0		-2.59	-4.77	-1.09	-4.79	-3.39	0		-0.82	0.43	1.52	-4.95	0.41	0		-4.65	-5.31	-2.57	-5	-1.5	0
327.6	-2.91	-10.13	-0.76	-6.3	0.67	0		-1.41	-5.02	0.01	-5.13	-3.36	0		0.45	-1.05	0.08	-4.36	-0.73	0		-0.62	-3.62	-0.91	-1.63	-2.52	0
328.5	-0.81	-6.05	2.77	-4.39	1.51	0		-2.24	-2.78	1.01	-7.9	-2.93	0		-2.93	-0.46	-1.35	-7.35	-1.72	0		-1.83	-2.62	1.2	-1.55	-0.97	0
329.4	-4.94	-13.35	-0.91	-8.55	-0.85	0		-1.84	-6.39	0.78	-6.62	-4.47	0		1.98	2.89	2.78	-4.93	-1.18	0		0	-0.58	3.25	-2	-2.03	0
330.3	-1.03	-8.73	-1.82	-5.38	-0.98	0		2.18	0.01	3.53	-1.62	1.24	0		1.85	3.43	3.36	-1.58	3.05	0		-1.74	-4.4	1.72	-1.49	-0.3	0
331.2	0.17	-7.78	-1.07	-5.53	2.56	0		1.02	-2.97	-1.19	-7.2	0.27	0		-3.37	-0.87	-1.04	-7.13	-0.34	0		-3.01	-2.93	0.66	-3.37	-1.97	0
332.1	-1.25	-9.01	-2.38	-4.12	1.26	0		-0.02	-4.32	-0.07	-4.72	-3.2	0		-0.4	1.15	3.82	-4.87	1.58	0		-3.28	-2.51	-0.11	0.18	-0.75	0
333	-3.7	-10.64	-0.59	-5.5	-1.55	0		-3.81	-3.61	-2.47	-6.32	-1.39	0		-1.13	1.55	0.54	-6	2	0		-0.45	-1.9	2.03	-3.53	0.45	0
333.9	-3.69	-11.12	-0.54	-3.75	-1.9	0		-0.54	-6.55	-1.3	-5.94	-2.85	0		0.17	-0.26	0.09	-5	2.56	0		-0.66	-1.38	1.09	-4.29	0.24	0
334.8	1.35	-5.57	0.68	-2.31	4.84	0		-0.81	-2.45	3.85	-4.81	2.11	0		-1.08	-1.26	2.6	-6.8	1.35	0		-3.12	-7.42	1.63	-2.34	-0.51	0
335.7	-2.05	-11.11	-2.3	-5.28	2.19	0		-1.61	-8.21	-0.82	-8.15	-2.39	0		-0.42	-0.4	1.43	-5.36	0.19	0		-0.32	-1	2.03	-2.97	-0.38	0
336.6	-4.9	-13.77	-4.72	-8.96	-3.46	0		-1.44	-4.28	-0.45	-6.73	-2.56	0		-0.41	1.53	0	-5.12	1.44	0		-1.18	-3.51	-0.31	-1.11	-0.57	0
337.5	-0.09	-9.36	-3.76	-6.72	-0.38	0		-0.27	-4	-1.5	-4.38	-4.04	0		-1.22	-0.6	-2.39	-6.35	-2.12	0		-0.85	-2.97	0.78	-0.97	-1.45	0
338.4	-5.36	-12.59	-3.21	-5.23	-4.3	0		-2.01	-5.67	-1.92	-6.17	-2.39	0		-2.28	-0.4	2.26	-8.77	-2.09	0		-3.07	-3.89	1.72	-3.21	-3.19	0
339.3	-2.64	-11.95	-2.32	-4.99	1.72	0		-0.73	-4.65	0.1	-3.84	-0.67	0		-1.5	0.57	1.56	-3.85	1.93	0		-3.27	-3.63	1.23	-2.72	-2.89	0
340.2	-5.71	-11.57	-2.88	-7.21	-2.46	0		-2.83	-2.54	-0.64	-3.93	-1.7	0		-1.09	-0.85	1.38	-4.73	1.57	0		0.94	-2.51	3.55	0.66	-1.05	0
341.1	-0.66	-11.34	-2.53	-3.59	0.33	0		-0.25	-5.59	0.39	-5.51	-2.46	0		-0.52	-2.95	1.56	-5.63	0.57	0		2.09	-0.63	3.5	0.43	0.98	0
342	-5.13	-13.41	-3.88	-9.19	-0.58	0		-0.72	-6.11	0.81	-4.48	-0.23	0		0.8	-2.38	1.43	-5.04	1.7	0		-0.65	-5.66	0.69	-3.43	-1.25	0
342.9	-1.69	-10.41	-2.79	-5.25	-0.55	0		-0.54	-3.08	0	-5.16	-0.8	0		-0.43	1.27	0.63	-3.64	1.25	0		2.82	-0.13	4.91	0.35	0.49	0
343.8	-3.34	-9.2	-2	-6.8	1.24	0		-1.54	-5.38	-0.35	-6.07	0.49	0		-3.47	-3.02	0.83	-7.44	-0.38	0		-4.64	-5.1	-2.77	-4.77	-3.61	0
344.7	-1.02	-11.27	-2.74	-8.01	-0.72	0		-0.66	-5.64	0.05	-3.94	0.21	0		1.26	-0.88	2.25	-5.54	1.51	0		0.1	-5.34	2.68	-2.58	0.3	0
345.6	-3.54	-11.79	-3.74	-6.87	-0.85	0		-3.65	-4.79	-0.06	-6.62	-2.03	0		-2.61	-0.93	1.64	-6.02	-1.14	0		-0.98	-2.37	2.71	-2.04	-0.66	0
346.5	-0.81	-9.04	-2.25	-3.45	1.57	0		1.72	-1.57	2.96	-0.49	3.73	0		1.22	-0.27	0.35	-3.39	1.68	0		-2.13	-3.98	-0.5	-1.9	-4.25	0
347.4	-5.64	-15.63	-7.08	-10.92	-2.76	0		-4.72	-4.31	-1.36	-6.54	-1.94	0		-1.46	-0.32	-2.77	-6.96	-0.73	0		-0.97	-2.93	-1.51	-3.19	-2.49	0
348.3	0.23	-6.21	-1.63	-4.75	3.26	0		0.41	-3.46	-0.2	-6.33	-0.63	0		-2.85	-2.13	-0.41	-8	-1.31	0		-0.77	0.18	2.02	-1.69	-1.86	0
349.2	-3.61	-8.3	-2.41	-8.61	-2.02	0		-1.82	-6.21	-1.5	-9.77	-2.58	0		0.3	-2.82	-0.42	-6	1.76	0		-2.61	-6.91	-1.43	-4.12	-2.56	0
350.1	-3.13	-8.12	0.46	-2.43	0.12	0		-3.51	-4.96	-0.49	-4.4	-3.15	0		-0.48	0.12	3.55	-5.52	3.45	0		0.21	-1.31	2.33	-2.3	0.79	0
351	-4.83	-10.21	-0.08	-4.49	0.63	0		-2.54	-4.8	2.08	-5.63	0.15	0		-5.43	-2.36	0.15	-8.15	-0.96	0		-6.01	-5.72	-2.04	-5.04	-3.8	0
351.9	-0.44	-8.99	1.23	-3.47	2.28	0		-2.91	-5.56	1.11	-5.56	-1.49	0		-4.24	-0.86	2.63	-8.76	-1.06	0		-7.09	-4.86	0.63	-4.37	-5.25	0
352.8	-3.73	-13.05	-2.57	-10.07	-2.93	0		0.09	-5.49	1.11	-4.17	-0.88	0		-1.85	-3.9	-1.25	-4.49	-2.37	0		-5.09	-5.71	0.41	-2.78	-3.49	0
353.7	-2.63	-11.74	-2.03	-5.68	0.35	0		-1.46	-5.48	-1.84	-6.14	-1.59	0		-4.2	-3.13	-2.99	-10.67	-3.55	0		-1.06	-3.78	-0.53	-2.82	-2.44	0
354.6	-1.32	-10.91	-3.41	-6.12	0.39	0		-0.81	-4.11	-3.55	-6.37	-1.46	0		1.81	-0.1	0.33	-5.07	2.96	0		-3.83	-7.81	-0.64	-4.59	-3.1	0
355.5	-0.88	-10.94	1.01	-7.46	-0.91	0		-2.53	-5.01	-1.84	-7.56	-3.55	0		-5.25	-4.92	-5.39	-10.85	-5.17	0		-5.33	-3.48	-1.42	-6.83	-4.7	0
356.4	-4.43	-8.37	-4.04	-7.76	-0.04	0		-5.85	-4.42	-1.27	-7.68	-5.01	0		-4.04	0.37	-0.39	-4.2	0.42	0		-0.07	0.17	3.33	1.99	4.19	0
357.3	-1.44	-12.97	-4.02	-7.39	-0.56	0		-3.73	-6.23	-1.39	-8.77	-5.25	0		-0.65	-1.12	0.74	-6.7	-1.36	0		-1.67	-3.68	1.22	-0.02	-3.53	0
358.2	-2.58	-13.66	-6.5	-9.21	-2.7	0		-0.64	-7.12	-1.86	-5.56	-0.26	0		-0.82	-1.35	-1.4	-6.12	2.15	0		-1.62	-2.76	-0.99	-0.91	0.84	0
359.1	-5.07	-13.58	-5.62	-9.64	2.59	0		-3.52	-6.29	-1.31	-7.91	-1.77	0		1.08	0.99	1.79	-5.11	3.35	0		-0.33	-0.7	2.41	0.9	2.76	0
360	-2.97	-10.68	-1.01	-5.01	0.78	0		-0.03	-2.35	1.16	-2.08	0.31	0		0.74	2.38	2.47	-4.07	2.52	0		-2.18	-3.67	-2	-3.4	-2.83	0
360.9	1.05	-9.61	-0.56	-5.01	1.38	0		0.77	-4.87	1.47	-5.39	-1.87	0		0.24	-1.03	-0.23	-5.6	-1.21	0		-4.78	-6.74	-2.88	-6.68	-3.16	0
361.8	-3.48	-13.86	-0.89	-6.87	-0.99	0		0.99	-5.01	2.03	-4.12	0.48	0		-3.45	-2.59	1.19	-5.44	0.14	0		-1.22	-3.96	2.34	-2.9	0.29	0
362.7	1.21	-7.78	-2.04	-5.35	0.25	0		-3.81	-4.12	-3.34	-7.6	-6.12	0		-4.97	-3.02	-3.99	-8.02	-3.26	0		0.66	-3.51	0.5	-0.33	0.39	0
363.6	-5.79	-14.28	-7.06	-7.73	-2.09	0		-2.19	-5.13	-1.29	-6.38	-4.27	0		-0.82	-0.42	1.94	-6.68	-1.76	0		-1.18	-4.22	2.72	-1.16	-2.1	0
364.5	-5.27	-10.77	-5.22	-9.77	-0.93	0		-1.15	-3.61	0.06	-6.01	-0.81	0		-2.78	-2.64	0.3	-7.14	-2.1	0		-3.4	-4.27	0.08	-3.51	-1.66	0
365.4	0.17	-8.65	0.55	-4.43	3.99	0		-2.47	-5.37	-0.75	-7.02	-2.27	0		-2.04	-0.55	-0.35	-5	-1.3	0		-1.19	-2.14	0.75	-0.51	-0.45	0
366.3	-1.13	-12.26	-2.31	-7.6	-0.21	0		-1.39	-5.23	-0.52	-8.95	-1.86	0		-2.53	-4.02	-1.21	-8.63	-1.98	0		-1.33	-5.37	-1.35	-2.82	-1.58	0
367.2	-3.85	-11.71	-4.16	-8.57	1.44	0		-1	-3.16	-0.89	-6.53	-0.06	0		-0.38	-0.07	3.46	-5.47	2.47	0		-3.86	-1.74	2.3	-2.75	-0.85	0
368.1	-1.8	-12.09	-2.94	-7.28	0.29	0		-0.88	-3.86	-0.26	-5.58	-1.49	0		0.97	0.78	1.62	-6.23	0.68	0		-3.03	-4.25	-1.24	-5.28	-3.86	0
369	-5.45	-12.67	-3.87	-3.75	0.2	0		-3.78	-7.37	-1.61	-6.34	-2.02	0		-4.93	-4.46	-3.24	-7.98	-1.91	0		-2.5	-3.32	1.63	-0.01	1.6	0
369.9	-0.89	-12.54	-3.56	-6.91	1.83	0		3.03	-2.74	2.46	-2.37	-0.41	0		0.28	-1.28	2.55	-5.79	-0.43	0		-3.7	-2.78	-0.13	-4.11	-2.42	0
370.8	-1.56	-12.58	-1.84	-6.38	1	0		-0.42	-2.54	-0.04	-4.6	2.7	0		-1.63	1.4	-0.47	-5.97	1.09	0		-2.09	-1.38	-1.18	-3.04	-1.48	0
371.7	-0.96	-9.9	-1.35	-4.34	3.5	0		-2.6	-7.04	-0.12	-7.57	-1.16	0		-0.69	-3.27	0.92	-7.8	-1.53	0		-1.9	-5.41	2.85	-4.35	-1.76	0
372.6	3.22	-9.7	3.24	-1.7	0.67	0		2.32	-4.85	1.58	-3.55	-1.66	0		-0.54	-3.66	-0.86	-5.95	-2.12	0		-2.92	-5.86	-1.42	-0.73	-1.19	0
373.5	-0.75	-11.22	-0.72	-6.56	1.66	0		-2.88	-6.69	-1.56	-6.26	-1.59	0		-0.91	-2.39	-2.1	-8.8	-0.7	0		-4.19	-4.8	-2.47	-5.61	-3.84	0
374.4	-0.69	-8.69	-2.46	-4.34	-2.14	0		0.48	-2.98	-0.01	-4.57	-2.93	0		-0.27	-0.39	2.64	-4.7	1.36	0		-3.84	-5.11	1.18	-1.42	-0.69	0
375.3	-4.92	-12.65	-2.74	-6.01	-2.1	0		-1.69	-4.12	0.87	-4.3	-2.22	0		-2.72	-2	-1.77	-7.74	-2.21	0		0.03	-5.46	0.64	-1.31	-0.46	0
376.2	-3.47	-11.76	0.54	-4.64	1.19	0		-2.33	-6.31	0.4	-6.43	-1.9	0		-3.69	-0.05	0.96	-5.3	-1.09	0		-1.9	-3.98	-0.5	-5.21	-1.66	0
377.1	-5	-10.28	-3.88	-9.76	-0.68	0		-2.63	-4.39	-2.06	-8.21	-2.37	0		-0.11	0.19	-0.32	-6.49	1.43	0		-0.41	-1.87	3.32	-1.98	1.68	0
378	-3.73	-14.46	-2.2	-10.1	-1.4	0		-2.56	-6.5	-0.96	-9.31	-1.19	0		-1.65	0.9	1.95	-2.78	1.54	0		-1.49	-2.5	2.73	-0.53	1.28	0
378.9	-3.36	-11.76	-0.77	-8.52	0.51	0		-0.92	-4.79	3.2	-5.21	-0.46	0		-3.92	-4.79	0.67	-8.18	-3.29	0		0.77	-2.31	3.27	-2.49	1.27	0
379.8	-1.09	-11.19	-2.12	-6.56	-1.32	0		-0.44	-5.83	-2.32	-7.86	-0.69	0		-0.79	-1.87	-0.1	-7.47	-0.08	0		-0.59	-3.55	2.41	-2.95	-1.82	0
380.7	-5.07	-14.14	-2.82	-5.88	-4.33	0		-2.56	-4.93	-0.32	-8.22	-6.01	0		-2.59	-2.11	-2.18	-11.23	-4.34	0		-2.24	-5.81	-3.7	-5.42	-6.44	0
381.6	-2.04	-9.39	-0.53	-2.84	-1.76	0		0.81	-1.85	0.57	-3.13	-1.39	0		3.92	0.24	0.91	-4.29	2.13	0		-2.91	-5.8	-1.52	-3.83	-1.85	0
382.5	-3.91	-8.83	-0.16	-8.8	0.13	0		-2.3	-4.57	0.58	-7.33	-1.7	0		-3.05	-1.38	2.14	-6.23	-0.14	0		1.35	0.32	4.78	1.66	1.13	0
383.4	-2.75	-12.64	-2.89	-8.61	1.23	0		-1.23	-4.95	0.74	-5.94	-0.99	0		2.5	4.58	4.72	-2.81	5.13	0		0.28	-2.29	0.44	0.32	1.67	0
384.3	-1.6	-12.55	-1.56	-4.89	1.69	0		-0.42	-6.15	-1.2	-4.51	-3.32	0		-0.35	-0.92	-0.45	-6.47	0.45	0		-0.9	-2.28	2.99	-0.26	1.24	0
385.2	-2.28	-12.35	-3.63	-6.88	-0.35	0		-1.09	-4.64	0.43	-7.53	-2.72	0		0.99	-2.77	1.98	-8.07	-0.82	0		0.09	-2.71	1.45	-2.03	-0.78	0
386.1	-2.17	-13.22	-3.21	-5.82	-2.81	0		-2.82	-7.7	-5.34	-8.72	-3.35	0		-1.61	-2.21	-2.97	-7.44	-0.38	0		-1.29	-1.12	1	-2.33	-1.75	0
387	-2.33	-12.52	-4	-10.37	-2.28	0		-2.94	-6.23	-0.73	-10.27	-5.04	0		-2.79	0.31	3.33	-6.01	-0.84	0		1.99	0.74	4.87	-0.71	2.23	0
387.9	-2.24	-9.3	1.29	-8.33	1.21	0		-3.39	-5.47	0.07	-8.09	-2.57	0		-2.06	0.85	2.28	-4.76	-1	0		-1.55	-0.42	2.29	-1.55	-0.8	0
388.8	-2.04	-10.21	-3.5	-7.87	-1.01	0		3.67	-2.43	-1.71	-4.68	1.91	0		-0.04	2.27	1.86	-7.16	3.14	0		-1.78	-0.82	5.14	-1.96	3.13	0
389.7	-0.67	-14.54	-0.63	-5.77	2.58	0		-2.49	-3.68	-0.16	-7.53	-1.35	0		-2.05	0.37	1.19	-8.75	0.78	0		-3.36	-4.13	1.34	-5.75	-1.49	0
390.6	-1.71	-11.01	-3.44	-7.27	-0.5	0		0.49	-4.58	2.71	-3.85	-2.62	0		-0.93	-2.78	0.44	-4.88	-1.66	0		-3.39	-4.07	-1.52	-2.95	-1.52	0
391.5	-3.48	-12.34	-2.1	-10.09	1.11	0		2.61	-2.4	1.42	-5.78	-0.11	0		0.52	-0.42	1.32	-7.84	-2.61	0		-0.14	-1.22	3.9	-2.16	-1.26	0
392.4	-4.4	-12.02	-2.45	-9.16	-2.39	0		-1.83	-4.11	0.86	-6.33	-3.95	0		-2.93	-1.94	1.06	-7.3	-0.54	0		-1.41	-2.34	3.44	-2.86	-0.85	0
393.3	-2.42	-11.18	-1.18	-6.21	0.21	0		-0.15	-4.83	-1.65	-5.46	-3.62	0		-3.99	-0.27	-1.57	-8.49	-2.63	0		-4.5	-4.5	1.14	-2.69	0.83	0
394.2	-5.76	-13.64	-6.34	-10.03	-1.78	0		-1.95	-4.76	-0.63	-7.31	-2.41	0		-1.29	-3.67	-0.88	-9.77	-1.22	0		-3.49	-5.05	0.32	-3.85	-0.65	0
395.1	-3.19	-13.77	-3.34	-6.57	-2.02	0		-0.98	-4.7	-0.65	-6.36	-2.57	0		-2.62	-1.36	-1.14	-7.2	-1.63	0		-2.53	-1.53	2.59	0.27	1.42	0
396	-6.78	-11.51	-3.31	-6.97	-0.18	0		-4.25	-4	-1.55	-7.48	-1.35	0		-5.6	-1.4	1.67	-7.53	-1.56	0		-3.33	-4.5	0.29	-0.56	-3.32	0
396.9	-8.65	-16.63	-6.58	-11.34	-4.58	0		-1.71	-5.55	-1.31	-7.86	-3.48	0		-0.65	-2.36	2.15	-8.75	0.43	0		-1.37	-3.39	2.25	-4.8	-1.96	0
397.8	-3.08	-13.96	-4.23	-8.51	-0.57	0		-0.38	-2.74	0.9	-6.89	-0.89	0		-1.15	0.89	2.76	-5.82	-0.39	0		-3.66	-3.87	1.17	-2.89	-4.91	0
398.7	-3.6	-13.95	-2.06	-6.56	-0.92	0		-2.79	-4.88	-2.62	-3.38	-2.68	0		-0.6	-2.18	-0.91	-7.58	-0.72	0		-2.07	-3.99	0.08	-4.67	-2	0
399.6	-5.18	-13.96	-3.97	-8.77	-4.14	0		-0.8	-3.51	-2.25	-6.57	-5.06	0		-3.58	-4.1	-3.6	-7.67	-3.62	0		-0.72	-5.2	-0.92	-1.62	-3.78	0
400.5	-2.4	-12.07	0.5	-8.71	1.73	0		-0.38	-0.81	1.59	-6.99	1.8	0		1.63	2.95	1.41	-4.83	2.67	0		0.03	-4.34	-0.34	-4.99	0.07	0
401.4	-1.12	-11.28	-0.16	-7.32	1.21	0		-0.71	-5.71	0.84	-7.15	-1.4	0		-0.37	-0.52	0.99	-5.66	-0.44	0		-1.62	-5.88	0.01	-2.41	-2.93	0
402.3	-1.89	-10.85	-0.99	-7.58	2.93	0		-0.16	-4.01	0.88	-5.42	1.36	0		-3.29	-3.41	1.99	-7.13	-0.81	0		-1.62	-1.44	2.16	-0.3	1.26	0
403.2	-0.16	-11.85	-2.18	-8.86	-0.29	0		-0.92	-3.42	1.72	-4.9	0.95	0		-1.71	-0.37	1.78	-4.2	-0.15	0		0.26	-0.76	-0.91	0.4	-0.39	0
404.1	-2.14	-11.73	-3.68	-10.92	0	0		-0.72	-8.08	-3.25	-9.26	-5.92	0		0.56	1.12	2.2	-6.65	-1.34	0		-1.58	-1.79	3.44	-1.9	-1.65	0
405	-3.69	-11.59	-1.18	-6.87	-1.19	0		-5.42	-6.43	-1.67	-7.48	-2.97	0		-2.67	-1.63	1.31	-5.01	-0.86	0		-1.38	-2.75	4.34	-0.15	-0.53	0
405.9	-4.15	-11.31	-1.81	-6.37	-1.04	0		-3.22	-5.25	0.11	-8.63	-2.42	0		-2.04	-0.6	1.78	-8.56	1.68	0		-1.74	-0.14	1.71	-1.91	-1.13	0
406.8	-2.09	-10.1	-1.34	-5.06	1.83	0		-2.88	-6.13	-0.91	-8.55	-2.93	0		-0.33	-1.77	0.59	-6.68	-1.61	0		-0.71	-3.88	0.5	-3.92	-3.97	0
407.7	-0.77	-14.95	-3.64	-6.29	0.53	0		1.28	-4.22	1.49	-3.52	1.09	0		-0.45	-3.37	-0.37	-9.11	1.4	0		-0.34	-4.23	2.23	-1.19	1.11	0
408.6	-4.81	-15.49	-2.98	-10.04	-0.63	0		-1.99	-7.21	-2.93	-9.05	-3.74	0		-1.13	-0.43	-1.04	-8.68	-2.27	0		-1.57	-2.09	1.99	-1.96	-2.49	0
409.5	-5.26	-10.52	-2.28	-6.32	0.81	0		-1.13	-4.03	0.72	-5.97	0.13	0		1.73	-0.24	2.76	-4.51	3.61	0		0.56	-2.79	3.1	-0.26	1.37	0
410.4	-2.73	-11.96	-6.28	-10.07	-0.53	0		-3.29	-4.03	-3.84	-7.91	-5.68	0		-1.78	0.41	-0.9	-6.2	0.9	0		0.04	-0.95	3.1	0.82	0.05	0
411.3	-1.45	-14.64	-2.77	-5.29	0.23	0		-0.16	-6.82	-2.04	-5.33	-0.17	0		-0.02	-1.54	0.15	-4.69	3.81	0		-0.68	-2.09	2.43	1.54	0.21	0
412.2	-6.32	-15.51	-4.63	-10.55	-4.7	0		-3.91	-6.45	-2.41	-9.23	-5.02	0		-1.73	-0.19	-2.03	-8.68	-3.81	0		-2.45	-1.47	-0.57	-0.27	-2.24	0
413.1	-2.59	-12.35	-2.35	-9	-2.11	0		-1.01	-6.45	0.02	-7.52	-3.15	0		-0.24	-0.29	0.75	-8.14	0.97	0		-1.43	-5.52	-0.98	-5.84	-2.84	0
414	-5.31	-14.49	-3.83	-9.57	-0.52	0		-3.04	-5.51	-2.09	-6.21	-3.1	0		-3.56	-1.98	-1.89	-8.28	-1.73	0		-0.57	-2.77	2.71	-3.44	-1.13	0
414.9	-2.44	-10.96	-0.17	-6.44	0.35	0		0.05	-4.93	1.43	-5.41	0.01	0		-2.17	-1.19	1.59	-7.09	0.41	0		-0.54	-3.08	3.67	0.82	-2.23	0
415.8	-7.13	-13.58	-2.79	-9.28	-2.8	0		-3.8	-4.57	-0.48	-8.23	-2.05	0		-1.87	0.6	2.2	-7.67	-0.69	0		0.37	-0.89	2.15	-0.17	-1.04	0
416.7	-5.32	-14.13	-6.63	-10.09	-3.71	0		-3.18	-9.73	-1.89	-7.57	-5.15	0		0.65	-2.91	-0.87	-5.3	-0.63	0		-2.16	-4.36	-1.63	-1.42	-0.43	0
417.6	-6.14	-13.23	-6.42	-9.8	-0.92	0		-3.76	-4.88	-3.75	-6.8	0.04	0		-2.37	-2.22	0.6	-6.6	1.4	0		-3.55	-8.49	0.5	-4.71	-4.98	0
418.5	-5.54	-15.83	-3.36	-9.96	-1.57	0		-0.86	-1.67	1.47	-8.61	-0.68	0		0.17	0.36	0.64	-5.64	-0.98	0		-4.26	-3.85	2.54	-2.02	-2.45	0
419.4	-4.07	-10.12	-3.77	-7.92	-0.06	0		-3.96	-3.5	-2.1	-7.5	-2.85	0		-2.52	-0.44	-2.18	-9.15	1.48	0		-2.25	-0.65	1.47	-1.54	1.86	0
420.3	-2.45	-9.09	-1.73	-5.88	0.52	0		0.67	-1.53	2.58	-4.78	-0.54	0		1.67	1.74	2.98	-5.19	3.1	0		0.82	-1.21	1.94	-2.33	-1.45	0
421.2	-1.88	-9.67	-1.7	-7.97	2.05	0		-2.2	-3.96	0.59	-7.45	0.07	0		-1.46	-1.99	1.06	-8.65	-0.28	0		-1.71	-2.07	2.94	-0.28	0.96	0
422.1	-3.56	-13.32	-1.75	-7.75	1.89	0		-0.15	-5.15	-0.14	-6.46	-0.43	0		1.67	-2.73	1.72	-6.23	1.31	0		0.84	-2.95	2.6	0.96	0.8	0
423	-4.52	-14.82	-2.4	-7.61	-0.65	0		-3.7	-8.69	-1.79	-11.01	-4.45	0		-3.1	-3.77	-0.04	-8.82	-1.02	0		-4.1	-7.8	-1.42	-3.91	-3.72	0
423.9	-1.6	-12.25	-3.96	-8.31	-0.29	0		-0.8	-5.3	-0.17	-7.14	-1.73	0		-4.48	-4.74	-1.45	-10.5	-2.76	0		-0.11	-2.64	3.77	-0.16	0.75	0
424.8	-6.04	-14.89	-5.24	-9.82	-3.69	0		-2.94	-6.05	0.86	-8.9	-4.23	0		-2.12	0.02	2.77	-7.4	-0.17	0		-3.81	-2.1	3.92	-1.32	-2.5	0
425.7	-1.77	-13.63	-1.24	-5.44	-0.78	0		-0.45	-4.78	1.95	-7.81	-3.31	0		1.46	-0.31	2.72	-9.04	-0.15	0		-1.42	-4.31	1.04	-1.61	-1.78	0
426.6	-2.97	-14.74	-1.31	-6.64	0.06	0		-3.01	-4.73	-0.46	-6.13	-1.05	0		-3.29	-0.28	-2.78	-8.43	-1.4	0		0.97	-1.12	2.24	1.25	0.36	0
427.5	0.49	-11.88	-0.55	-7.45	0.63	0		-3.64	-6.66	-0.64	-6.03	-1.59	0		-1.89	-0.08	1.23	-3.58	2.17	0		-1.32	-4.92	-0.85	-1.88	-2.8	0
428.4	-3.31	-12.72	-0.93	-10.23	-0.85	0		0.25	-2.2	3.27	-5.84	-1.8	0		-1.61	-1.24	2.26	-8.19	-1.72	0		-5.11	-3.96	0.51	-3.29	-2.32	0
429.3	-3.69	-13.92	-2.86	-10.73	0.78	0		-3.41	-7.48	-1.64	-11.57	-3.02	0		-1.97	-1.44	2.22	-8.63	0.02	0		-3.15	-4.51	-0.22	-2.81	-1.6	0
430.2	-3.02	-10.81	0.02	-6.4	1.72	0		-5.84	-5.54	3.04	-7.03	-0.66	0		-1.93	-3.44	1.6	-10.28	-0.69	0		-0.75	-4.75	1.49	-1.92	-3.31	0
431.1	-0.48	-9.68	0.25	-5.83	1.46	0		0.5	-3.42	4.31	-5.77	2.77	0		0.87	1.19	3.27	-6.45	4.21	0		2.06	-0.85	4.12	-0.05	4.87	0
432	-0.14	-11.91	1.09	-6.58	0.81	0		-1.45	-4.13	3.13	-4.63	0.39	0		-6.26	-1.84	-2.45	-9.58	-2.23	0		-0.31	-2.32	2.02	-2.62	-0.38	0
432.9	-6.84	-12.31	-4.16	-8.84	-1.57	0		-4.95	-5.75	-2.41	-8.2	-1.96	0		-3.85	-1.91	0.4	-7.33	-0.31	0		-1.86	-2.95	4.44	-1.71	-0.62	0
433.8	-4.54	-13.73	-4.37	-8.11	0.96	0		-3.28	-6.97	-3.05	-7.22	-2.86	0		-1.52	-2.48	-0.58	-6.07	-2.18	0		-1.43	-2.7	4.29	-0.46	-2.24	0
434.7	-1.53	-9.48	3.27	-4.6	2.61	0		0.64	-0.99	5.17	-4.43	0.08	0		4.18	-0.9	5.25	-5.02	2.49	0		-0.5	-3.73	4.31	-0.35	1.95	0
435.6	-2.89	-13.19	-4.11	-8.66	-0.8	0		0.48	-3.52	2.28	-5.15	-0.27	0		2.65	2.56	3.93	-6.07	3.26	0		0.19	-2.21	1.98	-2.59	-0.53	0
436.5	-4.57	-16.05	-3.95	-8	-4.22	0		-0.53	-4.81	3.04	-6.35	-2.46	0		-1.44	-0.05	3.51	-7.37	1.04	0		-2.28	-2.74	0.19	-1.54	-2.15	0
437.4	-3.97	-15.19	-2.48	-6.03	-0.36	0		2.35	-4.4	4.46	-3.9	-1.68	0		0.11	-1.07	2.13	-6.71	-0.32	0		-2.13	-3.03	1.9	-2.99	-0.87	0
0	0	0	0	0	0	0		0	0	0	0	0	0		0	0	0	0	0	0		0	0	0	0	0	0
0	0	0	0	0	0	0		0	0	0	0	0	0		0	0	0	0	0	0		0	0	0	0	0	0
0	0	0	0	0	0	0		0	0	0	0	0	0		0	0	0	0	0	0		0	0	0	0	0	0
0	0	0	0	0	0	0		0	0	0	0	0	0		0	0	0	0	0	0		0	0	0	0	0	0
0	0	0	0	0	0	0		0	0	0	0	0	0		0	0	0	0	0	0		0	0	0	0	0	0
0	0	0	0	0	0	0		0	0	0	0	0	0		0	0	0	0	0	0		0	0	0	0	0	0
0	0	0	0	0	0	0		0	0	0	0	0	0		0	0	0	0	0	0		0	0	0	0	0	0
0	0	0	0	0	0	0		0	0	0	0	0	0		0	0	0	0	0	0		0	0	0	0	0	0
0	0	0	0	0	0	0		0	0	0	0	0	0		0	0	0	0	0	0		0	0	0	0	0	0
0	0	0	0	0	0	0		0	0	0	0	0	0		0	0	0	0	0	0		0	0	0	0	0	0
0	0	0	0	0	0	0		0	0	0	0	0	0		0	0	0	0	0	0		0	0	0	0	0	0
0	0	0	0	0	0	0		0	0	0	0	0	0		0	0	0	0	0	0		0	0	0	0	0	0
0	0	0	0	0	0	0		0	0	0	0	0	0		0	0	0	0	0	0		0	0	0	0	0	0
0	0	0	0	0	0	0		0	0	0	0	0	0		0	0	0	0	0	0		0	0	0	0	0	0
0	0	0	0	0	0	0		0	0	0	0	0	0		0	0	0	0	0	0		0	0	0	0	0	0
0	0	0	0	0	0	0		0	0	0	0	0	0		0	0	0	0	0	0		0	0	0	0	0	0
0	0	0	0	0	0	0		0	0	0	0	0	0		0	0	0	0	0	0		0	0	0	0	0	0
0	0	0	0	0	0	0		0	0	0	0	0	0		0	0	0	0	0	0		0	0	0	0	0	0
0	0	0	0	0	0	0		0	0	0	0	0	0		0	0	0	0	0	0		0	0	0	0	0	0
0	0	0	0	0	0	0		0	0	0	0	0	0		0	0	0	0	0	0		0	0	0	0	0	0
0	0	0	0	0	0	0		0	0	0	0	0	0		0	0	0	0	0	0		0	0	0	0	0	0
0	0	0	0	0	0	0		0	0	0	0	0	0		0	0	0	0	0	0		0	0	0	0	0	0
0	0	0	0	0	0	0		0	0	0	0	0	0		0	0	0	0	0	0		0	0	0	0	0	0
0	0	0	0	0	0	0		0	0	0	0	0	0		0	0	0	0	0	0		0	0	0	0	0	0
0	0	0	0	0	0	0		0	0	0	0	0	0		0	0	0	0	0	0		0	0	0	0	0	0
0	0	0	0	0	0	0		0	0	0	0	0	0		0	0	0	0	0	0		0	0	0	0	0	0
0	0	0	0	0	0	0		0	0	0	0	0	0		0	0	0	0	0	0		0	0	0	0	0	0
0	0	0	0	0	0	0		0	0	0	0	0	0		0	0	0	0	0	0		0	0	0	0	0	0
0	0	0	0	0	0	0		0	0	0	0	0	0		0	0	0	0	0	0		0	0	0	0	0	0
0	0	0	0	0	0	0		0	0	0	0	0	0		0	0	0	0	0	0		0	0	0	0	0	0
0	0	0	0	0	0	0		0	0	0	0	0	0		0	0	0	0	0	0		0	0	0	0	0	0
0	0	0	0	0	0	0		0	0	0	0	0	0		0	0	0	0	0	0		0	0	0	0	0	0
0	0	0	0	0	0	0		0	0	0	0	0	0		0	0	0	0	0	0		0	0	0	0	0	0
0	0	0	0	0	0	0		0	0	0	0	0	0		0	0	0	0	0	0		0	0	0	0	0	0
0	0	0	0	0	0	0		0	0	0	0	0	0		0	0	0	0	0	0		0	0	0	0	0	0
0	0	0	0	0	0	0		0	0	0	0	0	0		0	0	0	0	0	0		0	0	0	0	0	0
0	0	0	0	0	0	0		0	0	0	0	0	0		0	0	0	0	0	0		0	0	0	0	0	0
0	0	0	0	0	0	0		0	0	0	0	0	0		0	0	0	0	0	0		0	0	0	0	0	0
0	0	0	0	0	0	0		0	0	0	0	0	0		0	0	0	0	0	0		0	0	0	0	0	0
0	0	0	0	0	0	0		0	0	0	0	0	0		0	0	0	0	0	0		0	0	0	0	0	0
0	0	0	0	0	0	0		0	0	0	0	0	0		0	0	0	0	0	0		0	0	0	0	0	0
0	0	0	0	0	0	0		0	0	0	0	0	0		0	0	0	0	0	0		0	0	0	0	0	0
0	0	0	0	0	0	0		0	0	0	0	0	0		0	0	0	0	0	0		0	0	0	0	0	0
0	0	0	0	0	0	0		0	0	0	0	0	0		0	0	0	0	0	0		0	0	0	0	0	0
0	0	0	0	0	0	0		0	0	0	0	0	0		0	0	0	0	0	0		0	0	0	0	0	0
0	0	0	0	0	0	0		0	0	0	0	0	0		0	0	0	0	0	0		0	0	0	0	0	0
0	0	0	0	0	0	0		0	0	0	0	0	0		0	0	0	0	0	0		0	0	0	0	0	0
0	0	0	0	0	0	0		0	0	0	0	0	0		0	0	0	0	0	0		0	0	0	0	0	0
0	0	0	0	0	0	0		0	0	0	0	0	0		0	0	0	0	0	0		0	0	0	0	0	0
0	0	0	0	0	0	0		0	0	0	0	0	0		0	0	0	0	0	0		0	0	0	0	0	0
0	0	0	0	0	0	0		0	0	0	0	0	0		0	0	0	0	0	0		0	0	0	0	0	0
0	0	0	0	0	0	0		0	0	0	0	0	0		0	0	0	0	0	0		0	0	0	0	0	0
0	0	0	0	0	0	0		0	0	0	0	0	0		0	0	0	0	0	0		0	0	0	0	0	0
0	0	0	0	0	0	0		0	0	0	0	0	0		0	0	0	0	0	0		0	0	0	0	0	0
0	0	0	0	0	0	0		0	0	0	0	0	0		0	0	0	0	0	0		0	0	0	0	0	0
0	0	0	0	0	0	0		0	0	0	0	0	0		0	0	0	0	0	0		0	0	0	0	0	0
0	0	0	0	0	0	0		0	0	0	0	0	0		0	0	0	0	0	0		0	0	0	0	0	0
0	0	0	0	0	0	0		0	0	0	0	0	0		0	0	0	0	0	0		0	0	0	0	0	0
0	0	0	0	0	0	0		0	0	0	0	0	0		0	0	0	0	0	0		0	0	0	0	0	0
0	0	0	0	0	0	0		0	0	0	0	0	0		0	0	0	0	0	0		0	0	0	0	0	0
0	0	0	0	0	0	0		0	0	0	0	0	0		0	0	0	0	0	0		0	0	0	0	0	0
0	0	0	0	0	0	0		0	0	0	0	0	0		0	0	0	0	0	0		0	0	0	0	0	0
0	0	0	0	0	0	0		0	0	0	0	0	0		0	0	0	0	0	0		0	0	0	0	0	0
0	0	0	0	0	0	0		0	0	0	0	0	0		0	0	0	0	0	0		0	0	0	0	0	0
0	0	0	0	0	0	0		0	0	0	0	0	0		0	0	0	0	0	0		0	0	0	0	0	0
0	0	0	0	0	0	0		0	0	0	0	0	0		0	0	0	0	0	0		0	0	0	0	0	0
0	0	0	0	0	0	0		0	0	0	0	0	0		0	0	0	0	0	0		0	0	0	0	0	0
0	0	0	0	0	0	0		0	0	0	0	0	0		0	0	0	0	0	0		0	0	0	0	0	0
0	0	0	0	0	0	0		0	0	0	0	0	0		0	0	0	0	0	0		0	0	0	0	0	0
0	0	0	0	0	0	0		0	0	0	0	0	0		0	0	0	0	0	0		0	0	0	0	0	0
0	0	0	0	0	0	0		0	0	0	0	0	0		0	0	0	0	0	0		0	0	0	0	0	0
0	0	0	0	0	0	0		0	0	0	0	0	0		0	0	0	0	0	0		0	0	0	0	0	0
0	0	0	0	0	0	0		0	0	0	0	0	0		0	0	0	0	0	0		0	0	0	0	0	0
0	0	0	0	0	0	0		0	0	0	0	0	0		0	0	0	0	0	0		0	0	0	0	0	0
0	0	0	0	0	0	0		0	0	0	0	0	0		0	0	0	0	0	0		0	0	0	0	0	0
0	0	0	0	0	0	0		0	0	0	0	0	0		0	0	0	0	0	0		0	0	0	0	0	0
0	0	0	0	0	0	0		0	0	0	0	0	0		0	0	0	0	0	0		0	0	0	0	0	0
0	0	0	0	0	0	0		0	0	0	0	0	0		0	0	0	0	0	0		0	0	0	0	0	0
0	0	0	0	0	0	0		0	0	0	0	0	0		0	0	0	0	0	0		0	0	0	0	0	0
0	0	0	0	0	0	0		0	0	0	0	0	0		0	0	0	0	0	0		0	0	0	0	0	0
0	0	0	0	0	0	0		0	0	0	0	0	0		0	0	0	0	0	0		0	0	0	0	0	0
0	0	0	0	0	0	0		0	0	0	0	0	0		0	0	0	0	0	0		0	0	0	0	0	0
0	0	0	0	0	0	0		0	0	0	0	0	0		0	0	0	0	0	0		0	0	0	0	0	0
0	0	0	0	0	0	0		0	0	0	0	0	0		0	0	0	0	0	0		0	0	0	0	0	0
0	0	0	0	0	0	0		0	0	0	0	0	0		0	0	0	0	0	0		0	0	0	0	0	0
0	0	0	0	0	0	0		0	0	0	0	0	0		0	0	0	0	0	0		0	0	0	0	0	0
0	0	0	0	0	0	0		0	0	0	0	0	0		0	0	0	0	0	0		0	0	0	0	0	0
0	0	0	0	0	0	0		0	0	0	0	0	0		0	0	0	0	0	0		0	0	0	0	0	0
0	0	0	0	0	0	0		0	0	0	0	0	0		0	0	0	0	0	0		0	0	0	0	0	0
0	0	0	0	0	0	0		0	0	0	0	0	0		0	0	0	0	0	0		0	0	0	0	0	0
0	0	0	0	0	0	0		0	0	0	0	0	0		0	0	0	0	0	0		0	0	0	0	0	0
0	0	0	0	0	0	0		0	0	0	0	0	0		0	0	0	0	0	0		0	0	0	0	0	0
0	0	0	0	0	0	0		0	0	0	0	0	0		0	0	0	0	0	0		0	0	0	0	0	0
0	0	0	0	0	0	0		0	0	0	0	0	0		0	0	0	0	0	0		0	0	0	0	0	0
0	0	0	0	0	0	0		0	0	0	0	0	0		0	0	0	0	0	0		0	0	0	0	0	0
0	0	0	0	0	0	0		0	0	0	0	0	0		0	0	0	0	0	0		0	0	0	0	0	0
0	0	0	0	0	0	0		0	0	0	0	0	0		0	0	0	0	0	0		0	0	0	0	0	0
0	0	0	0	0	0	0		0	0	0	0	0	0		0	0	0	0	0	0		0	0	0	0	0	0
0	0	0	0	0	0	0		0	0	0	0	0	0		0	0	0	0	0	0		0	0	0	0	0	0
0	0	0	0	0	0	0		0	0	0	0	0	0		0	0	0	0	0	0		0	0	0	0	0	0
0	0	0	0	0	0	0		0	0	0	0	0	0		0	0	0	0	0	0		0	0	0	0	0	0
0	0	0	0	0	0	0		0	0	0	0	0	0		0	0	0	0	0	0		0	0	0	0	0	0
0	0	0	0	0	0	0		0	0	0	0	0	0		0	0	0	0	0	0		0	0	0	0	0	0
0	0	0	0	0	0	0		0	0	0	0	0	0		0	0	0	0	0	0		0	0	0	0	0	0
0	0	0	0	0	0	0		0	0	0	0	0	0		0	0	0	0	0	0		0	0	0	0	0	0
0	0	0	0	0	0	0		0	0	0	0	0	0		0	0	0	0	0	0		0	0	0	0	0	0
0	0	0	0	0	0	0		0	0	0	0	0	0		0	0	0	0	0	0		0	0	0	0	0	0
0	0	0	0	0	0	0		0	0	0	0	0	0		0	0	0	0	0	0		0	0	0	0	0	0
0	0	0	0	0	0	0		0	0	0	0	0	0		0	0	0	0	0	0		0	0	0	0	0	0
0	0	0	0	0	0	0		0	0	0	0	0	0		0	0	0	0	0	0		0	0	0	0	0	0
0	0	0	0	0	0	0		0	0	0	0	0	0		0	0	0	0	0	0		0	0	0	0	0	0
0	0	0	0	0	0	0		0	0	0	0	0	0		0	0	0	0	0	0		0	0	0	0	0	0
0	0	0	0	0	0	0		0	0	0	0	0	0		0	0	0	0	0	0		0	0	0	0	0	0
0	0	0	0	0	0	0		0	0	0	0	0	0		0	0	0	0	0	0		0	0	0	0	0	0
0	0	0	0	0	0	0		0	0	0	0	0	0		0	0	0	0	0	0		0	0	0	0	0	0
0	0	0	0	0	0	0		0	0	0	0	0	0		0	0	0	0	0	0		0	0	0	0	0	0
0	0	0	0	0	0	0		0	0	0	0	0	0		0	0	0	0	0	0		0	0	0	0	0	0
0	0	0	0	0	0	0		0	0	0	0	0	0		0	0	0	0	0	0		0	0	0	0	0	0
0	0	0	0	0	0	0		0	0	0	0	0	0		0	0	0	0	0	0		0	0	0	0	0	0
0	0	0	0	0	0	0		0	0	0	0	0	0		0	0	0	0	0	0		0	0	0	0	0	0
0	0	0	0	0	0	0		0	0	0	0	0	0		0	0	0	0	0	0		0	0	0	0	0	0
0	0	0	0	0	0	0		0	0	0	0	0	0		0	0	0	0	0	0		0	0	0	0	0	0
0	0	0	0	0	0	0		0	0	0	0	0	0		0	0	0	0	0	0		0	0	0	0	0	0
0	0	0	0	0	0	0		0	0	0	0	0	0		0	0	0	0	0	0		0	0	0	0	0	0
0	0	0	0	0	0	0		0	0	0	0	0	0		0	0	0	0	0	0		0	0	0	0	0	0
0	0	0	0	0	0	0		0	0	0	0	0	0		0	0	0	0	0	0		0	0	0	0	0	0
0	0	0	0	0	0	0		0	0	0	0	0	0		0	0	0	0	0	0		0	0	0	0	0	0
0	0	0	0	0	0	0		0	0	0	0	0	0		0	0	0	0	0	0		0	0	0	0	0	0
0	0	0	0	0	0	0		0	0	0	0	0	0		0	0	0	0	0	0		0	0	0	0	0	0
0	0	0	0	0	0	0		0	0	0	0	0	0		0	0	0	0	0	0		0	0	0	0	0	0
0	0	0	0	0	0	0		0	0	0	0	0	0		0	0	0	0	0	0		0	0	0	0	0	0
0	0	0	0	0	0	0		0	0	0	0	0	0		0	0	0	0	0	0		0	0	0	0	0	0
0	0	0	0	0	0	0		0	0	0	0	0	0		0	0	0	0	0	0		0	0	0	0	0	0
0	0	0	0	0	0	0		0	0	0	0	0	0		0	0	0	0	0	0		0	0	0	0	0	0
0	0	0	0	0	0	0		0	0	0	0	0	0		0	0	0	0	0	0		0	0	0	0	0	0
0	0	0	0	0	0	0		0	0	0	0	0	0		0	0	0	0	0	0		0	0	0	0	0	0
0	0	0	0	0	0	0		0	0	0	0	0	0		0	0	0	0	0	0		0	0	0	0	0	0
0	0	0	0	0	0	0		0	0	0	0	0	0		0	0	0	0	0	0		0	0	0	0	0	0
0	0	0	0	0	0	0		0	0	0	0	0	0		0	0	0	0	0	0		0	0	0	0	0	0
0	0	0	0	0	0	0		0	0	0	0	0	0		0	0	0	0	0	0		0	0	0	0	0	0
0	0	0	0	0	0	0		0	0	0	0	0	0		0	0	0	0	0	0		0	0	0	0	0	0
0	0	0	0	0	0	0		0	0	0	0	0	0		0	0	0	0	0	0		0	0	0	0	0	0
0	0	0	0	0	0	0		0	0	0	0	0	0		0	0	0	0	0	0		0	0	0	0	0	0
0	0	0	0	0	0	0		0	0	0	0	0	0		0	0	0	0	0	0		0	0	0	0	0	0
0	0	0	0	0	0	0		0	0	0	0	0	0		0	0	0	0	0	0		0	0	0	0	0	0
0	0	0	0	0	0	0		0	0	0	0	0	0		0	0	0	0	0	0		0	0	0	0	0	0
0	0	0	0	0	0	0		0	0	0	0	0	0		0	0	0	0	0	0		0	0	0	0	0	0
0	0	0	0	0	0	0		0	0	0	0	0	0		0	0	0	0	0	0		0	0	0	0	0	0
0	0	0	0	0	0	0		0	0	0	0	0	0		0	0	0	0	0	0		0	0	0	0	0	0
0	0	0	0	0	0	0		0	0	0	0	0	0		0	0	0	0	0	0		0	0	0	0	0	0
0	0	0	0	0	0	0		0	0	0	0	0	0		0	0	0	0	0	0		0	0	0	0	0	0
0	0	0	0	0	0	0		0	0	0	0	0	0		0	0	0	0	0	0		0	0	0	0	0	0
0	0	0	0	0	0	0		0	0	0	0	0	0		0	0	0	0	0	0		0	0	0	0	0	0
0	0	0	0	0	0	0		0	0	0	0	0	0		0	0	0	0	0	0		0	0	0	0	0	0
0	0	0	0	0	0	0		0	0	0	0	0	0		0	0	0	0	0	0		0	0	0	0	0	0
0	0	0	0	0	0	0		0	0	0	0	0	0		0	0	0	0	0	0		0	0	0	0	0	0
0	0	0	0	0	0	0		0	0	0	0	0	0		0	0	0	0	0	0		0	0	0	0	0	0
0	0	0	0	0	0	0		0	0	0	0	0	0		0	0	0	0	0	0		0	0	0	0	0	0
0	0	0	0	0	0	0		0	0	0	0	0	0		0	0	0	0	0	0		0	0	0	0	0	0
0	0	0	0	0	0	0		0	0	0	0	0	0		0	0	0	0	0	0		0	0	0	0	0	0
0	0	0	0	0	0	0		0	0	0	0	0	0		0	0	0	0	0	0		0	0	0	0	0	0
0	0	0	0	0	0	0		0	0	0	0	0	0		0	0	0	0	0	0		0	0	0	0	0	0
0	0	0	0	0	0	0		0	0	0	0	0	0		0	0	0	0	0	0		0	0	0	0	0	0
0	0	0	0	0	0	0		0	0	0	0	0	0		0	0	0	0	0	0		0	0	0	0	0	0
0	0	0	0	0	0	0		0	0	0	0	0	0		0	0	0	0	0	0		0	0	0	0	0	0
0	0	0	0	0	0	0		0	0	0	0	0	0		0	0	0	0	0	0		0	0	0	0	0	0
0	0	0	0	0	0	0		0	0	0	0	0	0		0	0	0	0	0	0		0	0	0	0	0	0
0	0	0	0	0	0	0		0	0	0	0	0	0		0	0	0	0	0	0		0	0	0	0	0	0
0	0	0	0	0	0	0		0	0	0	0	0	0		0	0	0	0	0	0		0	0	0	0	0	0
0	0	0	0	0	0	0		0	0	0	0	0	0		0	0	0	0	0	0		0	0	0	0	0	0
0	0	0	0	0	0	0		0	0	0	0	0	0		0	0	0	0	0	0		0	0	0	0	0	0
0	0	0	0	0	0	0		0	0	0	0	0	0		0	0	0	0	0	0		0	0	0	0	0	0
0	0	0	0	0	0	0		0	0	0	0	0	0		0	0	0	0	0	0		0	0	0	0	0	0
0	0	0	0	0	0	0		0	0	0	0	0	0		0	0	0	0	0	0		0	0	0	0	0	0
0	0	0	0	0	0	0		0	0	0	0	0	0		0	0	0	0	0	0		0	0	0	0	0	0
0	0	0	0	0	0	0		0	0	0	0	0	0		0	0	0	0	0	0		0	0	0	0	0	0
0	0	0	0	0	0	0		0	0	0	0	0	0		0	0	0	0	0	0		0	0	0	0	0	0
0	0	0	0	0	0	0		0	0	0	0	0	0		0	0	0	0	0	0		0	0	0	0	0	0
0	0	0	0	0	0	0		0	0	0	0	0	0		0	0	0	0	0	0		0	0	0	0	0	0
0	0	0	0	0	0	0		0	0	0	0	0	0		0	0	0	0	0	0		0	0	0	0	0	0
0	0	0	0	0	0	0		0	0	0	0	0	0		0	0	0	0	0	0		0	0	0	0	0	0
0	0	0	0	0	0	0		0	0	0	0	0	0		0	0	0	0	0	0		0	0	0	0	0	0
0	0	0	0	0	0	0		0	0	0	0	0	0		0	0	0	0	0	0		0	0	0	0	0	0
0	0	0	0	0	0	0		0	0	0	0	0	0		0	0	0	0	0	0		0	0	0	0	0	0
0	0	0	0	0	0	0		0	0	0	0	0	0		0	0	0	0	0	0		0	0	0	0	0	0
0	0	0	0	0	0	0		0	0	0	0	0	0		0	0	0	0	0	0		0	0	0	0	0	0
0	0	0	0	0	0	0		0	0	0	0	0	0		0	0	0	0	0	0		0	0	0	0	0	0
0	0	0	0	0	0	0		0	0	0	0	0	0		0	0	0	0	0	0		0	0	0	0	0	0
0	0	0	0	0	0	0		0	0	0	0	0	0		0	0	0	0	0	0		0	0	0	0	0	0
0	0	0	0	0	0	0		0	0	0	0	0	0		0	0	0	0	0	0		0	0	0	0	0	0
0	0	0	0	0	0	0		0	0	0	0	0	0		0	0	0	0	0	0		0	0	0	0	0	0
0	0	0	0	0	0	0		0	0	0	0	0	0		0	0	0	0	0	0		0	0	0	0	0	0
0	0	0	0	0	0	0		0	0	0	0	0	0		0	0	0	0	0	0		0	0	0	0	0	0
0	0	0	0	0	0	0		0	0	0	0	0	0		0	0	0	0	0	0		0	0	0	0	0	0
0	0	0	0	0	0	0		0	0	0	0	0	0		0	0	0	0	0	0		0	0	0	0	0	0
0	0	0	0	0	0	0		0	0	0	0	0	0		0	0	0	0	0	0		0	0	0	0	0	0
0	0	0	0	0	0	0		0	0	0	0	0	0		0	0	0	0	0	0		0	0	0	0	0	0
0	0	0	0	0	0	0		0	0	0	0	0	0		0	0	0	0	0	0		0	0	0	0	0	0
0	0	0	0	0	0	0		0	0	0	0	0	0		0	0	0	0	0	0		0	0	0	0	0	0
0	0	0	0	0	0	0		0	0	0	0	0	0		0	0	0	0	0	0		0	0	0	0	0	0
0	0	0	0	0	0	0		0	0	0	0	0	0		0	0	0	0	0	0		0	0	0	0	0	0
0	0	0	0	0	0	0		0	0	0	0	0	0		0	0	0	0	0	0		0	0	0	0	0	0
0	0	0	0	0	0	0		0	0	0	0	0	0		0	0	0	0	0	0		0	0	0	0	0	0
0	0	0	0	0	0	0		0	0	0	0	0	0		0	0	0	0	0	0		0	0	0	0	0	0
0	0	0	0	0	0	0		0	0	0	0	0	0		0	0	0	0	0	0		0	0	0	0	0	0
0	0	0	0	0	0	0		0	0	0	0	0	0		0	0	0	0	0	0		0	0	0	0	0	0
0	0	0	0	0	0	0		0	0	0	0	0	0		0	0	0	0	0	0		0	0	0	0	0	0
0	0	0	0	0	0	0		0	0	0	0	0	0		0	0	0	0	0	0		0	0	0	0	0	0
0	0	0	0	0	0	0		0	0	0	0	0	0		0	0	0	0	0	0		0	0	0	0	0	0
0	0	0	0	0	0	0		0	0	0	0	0	0		0	0	0	0	0	0		0	0	0	0	0	0
0	0	0	0	0	0	0		0	0	0	0	0	0		0	0	0	0	0	0		0	0	0	0	0	0
0	0	0	0	0	0	0		0	0	0	0	0	0		0	0	0	0	0	0		0	0	0	0	0	0
0	0	0	0	0	0	0		0	0	0	0	0	0		0	0	0	0	0	0		0	0	0	0	0	0
0	0	0	0	0	0	0		0	0	0	0	0	0		0	0	0	0	0	0		0	0	0	0	0	0
0	0	0	0	0	0	0		0	0	0	0	0	0		0	0	0	0	0	0		0	0	0	0	0	0
0	0	0	0	0	0	0		0	0	0	0	0	0		0	0	0	0	0	0		0	0	0	0	0	0
0	0	0	0	0	0	0		0	0	0	0	0	0		0	0	0	0	0	0		0	0	0	0	0	0
0	0	0	0	0	0	0		0	0	0	0	0	0		0	0	0	0	0	0		0	0	0	0	0	0
0	0	0	0	0	0	0		0	0	0	0	0	0		0	0	0	0	0	0		0	0	0	0	0	0
0	0	0	0	0	0	0		0	0	0	0	0	0		0	0	0	0	0	0		0	0	0	0	0	0
0	0	0	0	0	0	0		0	0	0	0	0	0		0	0	0	0	0	0		0	0	0	0	0	0
0	0	0	0	0	0	0		0	0	0	0	0	0		0	0	0	0	0	0		0	0	0	0	0	0
0	0	0	0	0	0	0		0	0	0	0	0	0		0	0	0	0	0	0		0	0	0	0	0	0
0	0	0	0	0	0	0		0	0	0	0	0	0		0	0	0	0	0	0		0	0	0	0	0	0
0	0	0	0	0	0	0		0	0	0	0	0	0		0	0	0	0	0	0		0	0	0	0	0	0
0	0	0	0	0	0	0		0	0	0	0	0	0		0	0	0	0	0	0		0	0	0	0	0	0
0	0	0	0	0	0	0		0	0	0	0	0	0		0	0	0	0	0	0		0	0	0	0	0	0
0	0	0	0	0	0	0		0	0	0	0	0	0		0	0	0	0	0	0		0	0	0	0	0	0
0	0	0	0	0	0	0		0	0	0	0	0	0		0	0	0	0	0	0		0	0	0	0	0	0
0	0	0	0	0	0	0		0	0	0	0	0	0		0	0	0	0	0	0		0	0	0	0	0	0
0	0	0	0	0	0	0		0	0	0	0	0	0		0	0	0	0	0	0		0	0	0	0	0	0
0	0	0	0	0	0	0		0	0	0	0	0	0		0	0	0	0	0	0		0	0	0	0	0	0
0	0	0	0	0	0	0		0	0	0	0	0	0		0	0	0	0	0	0		0	0	0	0	0	0
0	0	0	0	0	0	0		0	0	0	0	0	0		0	0	0	0	0	0		0	0	0	0	0	0
0	0	0	0	0	0	0		0	0	0	0	0	0		0	0	0	0	0	0		0	0	0	0	0	0
0	0	0	0	0	0	0		0	0	0	0	0	0		0	0	0	0	0	0		0	0	0	0	0	0
0	0	0	0	0	0	0		0	0	0	0	0	0		0	0	0	0	0	0		0	0	0	0	0	0
0	0	0	0	0	0	0		0	0	0	0	0	0		0	0	0	0	0	0		0	0	0	0	0	0
0	0	0	0	0	0	0		0	0	0	0	0	0		0	0	0	0	0	0		0	0	0	0	0	0
0	0	0	0	0	0	0		0	0	0	0	0	0		0	0	0	0	0	0		0	0	0	0	0	0
0	0	0	0	0	0	0		0	0	0	0	0	0		0	0	0	0	0	0		0	0	0	0	0	0
0	0	0	0	0	0	0		0	0	0	0	0	0		0	0	0	0	0	0		0	0	0	0	0	0
0	0	0	0	0	0	0		0	0	0	0	0	0		0	0	0	0	0	0		0	0	0	0	0	0
0	0	0	0	0	0	0		0	0	0	0	0	0		0	0	0	0	0	0		0	0	0	0	0	0
0	0	0	0	0	0	0		0	0	0	0	0	0		0	0	0	0	0	0		0	0	0	0	0	0
0	0	0	0	0	0	0		0	0	0	0	0	0		0	0	0	0	0	0		0	0	0	0	0	0
0	0	0	0	0	0	0		0	0	0	0	0	0		0	0	0	0	0	0		0	0	0	0	0	0
0	0	0	0	0	0	0		0	0	0	0	0	0		0	0	0	0	0	0		0	0	0	0	0	0
0	0	0	0	0	0	0		0	0	0	0	0	0		0	0	0	0	0	0		0	0	0	0	0	0
0	0	0	0	0	0	0		0	0	0	0	0	0		0	0	0	0	0	0		0	0	0	0	0	0
0	0	0	0	0	0	0		0	0	0	0	0	0		0	0	0	0	0	0		0	0	0	0	0	0
0	0	0	0	0	0	0		0	0	0	0	0	0		0	0	0	0	0	0		0	0	0	0	0	0
0	0	0	0	0	0	0		0	0	0	0	0	0		0	0	0	0	0	0		0	0	0	0	0	0
0	0	0	0	0	0	0		0	0	0	0	0	0		0	0	0	0	0	0		0	0	0	0	0	0
0	0	0	0	0	0	0		0	0	0	0	0	0		0	0	0	0	0	0		0	0	0	0	0	0
0	0	0	0	0	0	0		0	0	0	0	0	0		0	0	0	0	0	0		0	0	0	0	0	0
0	0	0	0	0	0	0		0	0	0	0	0	0		0	0	0	0	0	0		0	0	0	0	0	0
0	0	0	0	0	0	0		0	0	0	0	0	0		0	0	0	0	0	0		0	0	0	0	0	0
0	0	0	0	0	0	0		0	0	0	0	0	0		0	0	0	0	0	0		0	0	0	0	0	0
0	0	0	0	0	0	0		0	0	0	0	0	0		0	0	0	0	0	0		0	0	0	0	0	0
0	0	0	0	0	0	0		0	0	0	0	0	0		0	0	0	0	0	0		0	0	0	0	0	0
0	0	0	0	0	0	0		0	0	0	0	0	0		0	0	0	0	0	0		0	0	0	0	0	0
0	0	0	0	0	0	0		0	0	0	0	0	0		0	0	0	0	0	0		0	0	0	0	0	0
0	0	0	0	0	0	0		0	0	0	0	0	0		0	0	0	0	0	0		0	0	0	0	0	0
0	0	0	0	0	0	0		0	0	0	0	0	0		0	0	0	0	0	0		0	0	0	0	0	0
0	0	0	0	0	0	0		0	0	0	0	0	0		0	0	0	0	0	0		0	0	0	0	0	0
0	0	0	0	0	0	0		0	0	0	0	0	0		0	0	0	0	0	0		0	0	0	0	0	0
0	0	0	0	0	0	0		0	0	0	0	0	0		0	0	0	0	0	0		0	0	0	0	0	0
0	0	0	0	0	0	0		0	0	0	0	0	0		0	0	0	0	0	0		0	0	0	0	0	0
0	0	0	0	0	0	0		0	0	0	0	0	0		0	0	0	0	0	0		0	0	0	0	0	0

## Sheet: Data corrected cropped
X	L1A1	L1A2	L1A3	L1A4	L1A5	L1A6		L2A1	L2A2	L2A3	L2A4	L2A5	L2A6		L3A1	L3A2	L3A3	L3A4	L3A5	L3A6		L4A1	L4A2	L4A3	L4A4	L4A5	L4A6
-5.4	-1.64	-1.08	1.12	-2.21	1.39	0		1.2	-0.6	-0.79	-2.41	2.21	0		0.75	1.93	1.27	1.04	1.91	0		-1.44	0.11	-2.23	0.74	-0.05	0
-4.5	0.2	-0.99	1.33	-1.11	1.83	0		-0.96	-0.11	0.47	2.15	-0.8	0		2.19	1.03	-0.38	2.31	-0.04	0		0.46	0.4	-1.16	-0.09	0.63	0
-3.6	1.83	1.72	-1.91	1.09	1.87	0		1.73	1.56	1.79	1.25	-0.55	0		1.77	4.53	3.14	1.52	3.57	0		1.14	3.15	1.14	-1.94	2.68	0
-2.7	0.04	-2.73	-2.76	-1.68	-2.11	0		2.13	2.64	2.13	1.03	0.19	0		0.52	2.37	4.98	1.43	1.59	0		0.23	-0.82	-0.68	0.5	0.4	0
-1.8	1.74	0.4	-0.21	0.37	-3.41	0		1.08	2.45	0.75	1.12	1.05	0		-2.23	-1.59	-2.06	-1.61	-2.45	0		0.11	-0.81	0.83	1.07	-1.25	0
-0.9	-1.41	-2.88	-2.46	-4.27	-1.56	0		-1.01	-4.42	-1.57	-5.14	-2.51	0		1.68	-1.21	1.62	1.12	-0.64	0		2.52	0.23	1.46	4.35	0.44	0
0	-2.85	-0.4	-1.8	0.34	-2.64	0		0.02	1.78	1.12	1.79	2.38	0		2.48	3.84	2.91	3.86	2.03	0		3.49	3.04	2.53	4.69	1.46	0
0.9	-1.55	-0.05	-2.71	-1.01	-0.18	0		1.73	0.49	-0.94	-2.7	-2.21	0		1.64	1.58	-0.88	-0.95	1.56	0		0.17	-2.22	0.83	1.02	3.66	0
1.8	0.43	0.1	-2.77	-1.65	0.91	0		1.08	1.75	2.59	-1.88	1.2	0		1.72	0.69	2.56	-0.34	1.18	0		1.09	0.78	-0.09	0.74	0.6	0
2.7	-3.27	-1.83	-0.17	-2.79	1.6	0		2.47	1.07	2.63	2.32	1.39	0		3.24	4.16	3.13	4.51	5.88	0		1.16	0.58	0.8	0.65	1.54	0
3.6	0.62	-1.14	0.63	-3.51	0.4	0		0.41	0.83	-0.23	-0.16	-0.06	0		-0.9	2.28	1.98	2.1	1.13	0		3.26	1.37	1.62	3.81	2.82	0
4.5	-0.68	0.16	-2.29	-1.75	0.99	0		-1.09	-0.08	1.17	-1.28	-0.96	0		2.74	3.08	2.63	3.45	1.42	0		0.81	-1.1	2.02	2.43	3.65	0
5.4	2.72	0.5	-0.72	1.4	3.03	0		3.62	2.44	-0.79	0.9	1.12	0		-0.93	1.93	0.14	-0.35	-0.45	0		-0.4	0.96	1.91	-1.29	-0.41	0
6.3	-1.5	0	-0.96	-0.59	1.78	0		-2.73	0.16	1.13	-4.14	-1.22	0		0.38	-0.54	1.6	-2.83	2.04	0		3.62	2.98	4.37	4.26	6	0
7.2	0.36	-1.15	-0.53	-3.74	2.7	0		-2.38	-2.12	-0.89	-1.92	-0.35	0		-4.04	-2.35	-2.28	-2.22	1.51	0		-2.22	-5.25	-3.25	-1.16	-1.18	0
8.1	1.98	0.69	1.59	2.54	2.33	0		-1.95	-0.43	0.61	0.24	-0.93	0		-1.62	-0.56	0.23	2.35	-0.28	0		4.03	0.28	3.65	2.39	2.02	0
9	-2.43	-5.26	-1.02	-1.62	-1.61	0		-1.89	-2.47	-0.17	-1.83	-3.47	0		-1.8	-0.89	-0.8	-1.71	-2.44	0		-1.53	-0.58	2.26	2.51	-0.9	0
9.9	2.31	-1.87	1.24	0.65	0.41	0		-4.1	-2.7	-1.51	-4.36	-2.07	0		-0.1	-1.83	0.91	-1.66	-2.03	0		-6.31	-3.71	-2.62	-1.28	-1.96	0
10.8	-0.32	-1.14	0.52	-1.96	-0.53	0		4.18	2.82	4.86	1.9	2.22	0		4.31	2.55	2.38	1.98	2.03	0		-1.51	0.79	0.69	3.72	-0.27	0
11.7	0.83	-0.03	1.33	2.15	1.08	0		-1.27	0.51	-0.73	0.37	1.99	0		-0.19	0.61	-1.06	-1.12	2.02	0		-2.43	1.04	1.11	4.26	1.63	0
12.6	-0.16	0.64	0.89	-1.82	-0.4	0		3.91	6.19	4.69	5.55	2.08	0		6.12	6.25	0.84	3.22	2.66	0		-2.27	-0.29	-1.39	-0.61	-1.29	0
13.5	3.43	-0.42	0.3	1.81	-3.95	0		1.31	2.01	3.42	3.67	-1.03	0		2.38	3.57	1.94	3.88	2.22	0		-3.2	1.32	2.45	1.85	1.31	0
14.4	1.31	-1.61	1.14	2.27	1.76	0		1.02	0.22	1.04	-0.99	-0.19	0		3.71	1.99	1.87	-1.6	-0.59	0		-4.29	-1.58	1.02	-2.8	-1.9	0
15.3	1.2	-3.3	0.1	-1.12	-0.17	0		1.05	-2.32	2.55	1.2	0.9	0		0.98	-2.34	-3.76	-1.1	-0.72	0		-6.79	-3.37	-0.72	-0.92	-0.54	0
16.2	0.73	-2.27	-2.92	-2.89	-1.43	0		-1.03	2.86	-0.41	-2.51	-0.36	0		2.12	3.34	1.05	0.37	3.53	0		-1.49	1.76	3.42	2.48	0.55	0
17.1	6.43	-3.15	-0.69	-0.02	2.08	0		0.97	-2.92	-0.96	0.75	-1.02	0		6.41	4.95	3.26	5.41	3.04	0		0.84	4.71	4.62	4.81	2.1	0
18	3.54	-3.51	1.39	-1.97	0.03	0		2.3	-0.2	3.08	0.72	-1.24	0		1.2	0.62	3.79	-0.42	0.63	0		-3.56	-2.35	0.11	-2.53	-2.48	0
18.9	3.91	-0.41	3.77	-0.25	-0.23	0		-0.21	-1.88	1.1	-3.08	-2.32	0		3.69	5.55	3.11	2.2	1.14	0		-4.25	-0.54	-0.91	-1.45	-2.02	0
19.8	1.92	-6.02	-1.14	-1.63	-0.27	0		1.66	-2.41	1.73	-1.22	0.31	0		2.66	1.33	1.26	0.71	1.66	0		-6.2	-2.36	0.35	-2.21	-2.17	0
20.7	5.65	-1.97	-0.48	5.58	2.83	0		-0.61	-3.99	-2.49	-0.31	-0.17	0		2.36	0.42	-1.75	-0.4	0.37	0		-5.22	-2.39	-1.78	-3.2	-1.75	0
21.6	2.86	-3.51	-1.2	-1.18	-1.78	0		0.04	-1.91	1.29	-1.98	-1.73	0		2.82	0.59	0.9	-1.46	0.18	0		-2.72	0.25	1.37	1.23	-0.41	0
22.5	1.75	-2.51	-1.74	0.41	-1.23	0		0.78	-2.57	-0.93	-0.38	-0.31	0		2.21	4.23	0.42	2.03	1.86	0		-3.1	3.25	1.01	-0.78	1.86	0
23.4	0.46	-5.61	-3.38	-3.73	-3.37	0		0.56	-2.5	-1.81	-1.48	0.89	0		2.24	0.18	0.02	-0.38	-1.18	0		-7.57	-2.7	-0.98	-1.66	-3.01	0
24.3	3.87	-3	0.96	1.44	0.37	0		2.99	0.25	1.96	1.85	1.31	0		6.38	5.43	3.88	3.05	2.06	0		-1.6	2.67	2.23	4.49	0.67	0
25.2	4.53	-2.41	1.62	1.82	0.67	0		2.29	-1.73	2.7	-0.37	0.57	0		0.88	1.21	-0.83	-0.9	-1.98	0		-3.25	-2.7	-1.6	-1.7	-2.16	0
26.1	3.69	-4.59	0.14	-2.03	0.81	0		0.93	-1.4	-0.36	0.27	-0.5	0		-0.09	0.47	-1.6	0.48	-2.39	0		-3.47	1.41	2.54	1.57	-0.96	0
27	3.65	-6.37	-2.7	-1.36	-2.1	0		1.87	-2.12	-2.05	1.52	1.29	0		1.33	2.39	1.94	2.75	1.06	0		-3.16	0.5	3.71	-1.51	-2.31	0
27.9	1.77	-3.13	-1.6	-1.66	-0.48	0		0.55	0.9	0.88	1.96	-0.31	0		3.57	3.28	2.4	2.63	1.13	0		-1.59	2.37	2.97	1.47	2.99	0
28.8	2.22	-4.79	-0.16	0.53	0.05	0		-0.81	-1.54	-1.7	0.33	1.12	0		0.13	2.54	1.33	1.1	1.46	0		-5.63	0.41	1.69	0.81	-0.1	0
29.7	2.08	-2.1	-0.7	2.25	1.3	0		-1.92	-0.89	0.27	0.48	0.11	0		3.42	2.88	0.97	1.84	1.76	0		-1.69	2.03	2.08	1.98	0.66	0
30.6	1.64	-5.32	0.78	0.54	-0.79	0		1.4	0.41	2.81	0.93	0.21	0		2.21	4.28	1.5	0.86	-0.74	0		-5.34	-1.19	-2.56	-3.59	-5.46	0
31.5	-0.28	-8.63	-4.44	-1.51	-2	0		0.88	0.48	2.67	0.69	-0.33	0		0.18	0.36	1.49	0.55	1.01	0		-2.99	1.3	3.23	1.1	1.81	0
32.4	6.16	-1.4	-1.54	3.33	3.34	0		3.53	-0.86	1.52	2.56	2.57	0		2.4	-1.66	-0.74	-0.26	2.02	0		-2.8	-1.83	0.43	-0.93	-0.07	0
33.3	4.95	-0.52	0.11	2.07	3.16	0		1.7	-0.87	1.15	-0.35	-0.45	0		0.36	-1.17	0.11	-1.32	0.33	0		-8.09	-2.51	-2.98	-1.48	-3.34	0
34.2	2.08	-5.8	0.01	-1.27	1.99	0		-1.09	-5.02	-1.9	-1.79	-2.8	0		2.58	1.65	-1	-0.27	-0.44	0		-2.46	0.19	2.19	-1.01	-1.45	0
35.1	1.53	-2.89	0.11	-0.68	-2.65	0		2.39	1.23	-1.85	0.61	-0.59	0		0.65	1.57	-3.76	-0.14	1.06	0		-4.41	-2.68	-0.94	-0.71	-2	0
36	4.78	-3.87	0.56	-2.09	0.97	0		0.95	-1.61	0.3	-1.95	-1.81	0		2.62	2.08	0.56	-1.91	-2.29	0		-3.35	-1.94	-0.71	-4.49	-4.39	0
36.9	2.79	-4.18	1.86	-0.92	0.6	0		2.24	-2.27	0.97	-0.96	-1.2	0		1.66	0.93	0.05	-2.46	-2.91	0		0.12	-0.43	1.34	1.28	-0.14	0
37.8	4.02	-5.07	0.64	1.4	0.1	0		1.77	0.73	3.79	0.91	1.77	0		1.65	1.79	1.38	0.65	-0.08	0		-2.2	0.28	-0.46	2.16	-1.54	0
38.7	1.6	-1.84	0.65	-2.45	-1.03	0		-0.64	-3.44	-0.15	-1.62	-1.2	0		3.28	0.23	1	2.61	2.03	0		-4.63	0.48	2.37	2.98	-2.05	0
39.6	0.22	-4.26	-0.61	-0.6	-1.7	0		0.36	-2.55	2.44	-1.25	-1.06	0		0.71	0.52	2.47	-2.32	1.7	0		-1.46	-0.62	3.4	-1.47	1.67	0
40.5	1.07	-9.33	-2.77	-4.74	-5.59	0		0.93	-0.71	2.54	-0.31	-1.71	0		2.67	5.95	4.31	2.6	2.71	0		-3.27	0.09	3.31	0.49	-2.32	0
41.4	2.44	-6.69	-2.88	0.43	-1	0		2.69	-1.54	-2.48	0.23	0.92	0		4.57	2.2	1.75	2.17	1.15	0		-4.73	-2.44	-0.25	-3.27	-2.93	0
42.3	0.7	-8.78	0.16	-3.04	-3.12	0		-1.16	-6.8	-0.33	-2.5	-2.33	0		-0.82	-2.34	-0.48	-0.9	-0.34	0		-3.3	-3.48	-0.33	-0.97	-2.55	0
43.2	2.66	-4	1.3	-2.27	-0.45	0		0.32	-2.48	0.27	-0.06	2.4	0		2.29	1.92	0.25	2.25	2.14	0		-4.75	1.12	2.08	0.88	-0.53	0
44.1	0.35	-4.41	1.72	0.55	0.74	0		-1.67	-1.44	0.78	-0.04	1.45	0		-0.4	2.21	-1.56	0.02	-1.2	0		-0.45	-1.3	2.26	0.91	0.3	0
45	-1.14	-8	-2.87	-4.53	-4.21	0		-2.4	-4.08	0.69	-3.39	-3.39	0		0.44	1.5	0.82	-2.47	-1.74	0		-2.64	-3.21	1.83	-1.58	-1.57	0
45.9	1.42	-4.21	0.21	-1.69	-3.1	0		2.68	1.24	2.74	2.69	3.58	0		2.2	1.69	0.17	0.05	1.73	0		-2.37	-0.16	1.66	-0.39	-2.57	0
46.8	-3.56	-7.88	-3.47	-4.51	-4.35	0		0.24	-3.34	1.11	-3.13	-1.11	0		2.5	2.49	-0.58	-0.33	-0.77	0		-5.09	0.04	-0.68	-0.14	-2.77	0
47.7	1.7	-4.24	1.3	1.14	2.3	0		-2.32	-2.69	1.51	2.13	-1.75	0		-0.41	0.22	-1.99	-1.47	-2.06	0		-3.57	1.12	-0.86	-1.39	-0.77	0
48.6	2.91	-6.94	0.23	-2.2	-3.08	0		0.14	-3.94	-1.28	-2.34	-4.04	0		1.9	1.43	1.26	-0.41	0.74	0		-4.87	-3.6	-0.22	-1.61	-3.3	0
49.5	-1.48	-6.58	-1.77	-5.13	-3.82	0		1.54	-0.65	-0.71	-2.38	-1.95	0		3.17	2.19	-1.73	2.47	-0.87	0		-2.55	-0.53	-1.77	-0.59	-1.92	0
50.4	0.48	-4.87	-1.65	-1.74	-2.11	0		-0.38	-2.15	-0.16	-1.33	-0.41	0		-1.35	-3.21	0.51	-2.61	-4.03	0		-3.64	-3.81	-0.15	-0.13	-3.97	0
51.3	3.01	-2.4	2.11	-0.84	2.1	0		0.93	-3.66	0.48	-2.41	-3.45	0		4.17	2.37	0.49	-0.85	1.47	0		-0.91	-0.72	0.29	1.66	0.14	0
52.2	0.87	-4.79	0.92	0.88	-0.52	0		-1.27	-4.03	-0.63	-0.95	-4.27	0		-0.94	-0.73	-1.31	-2.99	-2.47	0		-5.73	-2.13	-1.28	-1.14	-2.92	0
53.1	3.72	-2.23	1.43	0.1	2.26	0		1.88	-2.84	-0.55	-0.31	-0.49	0		-0.93	-0.23	-0.96	-0.96	-1.83	0		-5.32	-2.85	0.49	-1.71	-3.24	0
54	0.22	-4.99	-0.62	-0.46	1.41	0		0.06	-4.43	2.07	-0.79	2.61	0		1.6	-0.16	2.19	-0.22	0	0		-4.21	0.15	1.32	-0.14	-2.66	0
54.9	6.2	-3.4	2.56	0.13	-1.55	0		-0.18	-4.44	-2.74	-3.55	-3.55	0		0.54	0.03	-0.39	0.28	-0.7	0		-2.37	0.16	2.35	0.62	-0.14	0
55.8	4.3	-5.04	-0.68	-0.95	2.8	0		1.2	-0.35	-0.44	0.83	2	0		3.28	5.28	1.33	3.06	1.99	0		-3.24	-1.58	-0.31	2.22	-2.85	0
56.7	-0.27	-6.63	-3.92	-6.24	-6.29	0		0.41	-2.2	0.65	-2.11	-0.88	0		1.59	-1.02	-0.99	-2.17	-0.12	0		-5.05	-2.93	-1.27	-5.46	-4.23	0
57.6	1.69	-2.18	1.76	4.25	3.29	0		-0.76	-2.85	-0.43	2.56	-0.69	0		1.6	2.17	1.06	0.23	-1.05	0		-5.68	-2.94	2.47	0.2	-2.02	0
58.5	2.17	-5.26	-0.64	-1.59	-1.47	0		-2.15	-2.71	-2.19	-3.13	-3.53	0		-1.35	-0.68	-0.44	-0.75	-3.31	0		-4.7	-3.86	0.25	-2.83	-2.01	0
59.4	-0.04	-5.24	0.35	-2.45	-0.81	0		-0.67	-1.93	-4.14	-4.18	-1.09	0		-0.32	1.76	-3.97	-2.53	0.96	0		-5.91	-3.74	-1.72	-3.57	-1.45	0
60.3	-1.66	-6.7	-1.39	-3.09	-0.93	0		-1.42	-2.4	-1.08	-2.6	-1.05	0		-1.84	-0.24	-2.06	-3.54	-2.89	0		-6.46	-2.75	-1.71	-5.1	-2.97	0
61.2	2.05	-3.33	-2.43	0.54	-0.79	0		-1.41	-1.8	-2.56	-1.56	-3.22	0		-0.51	-0.68	-3.58	-3.19	0.03	0		-5.49	-4	-1.84	-1.52	0.99	0
62.1	-1.05	-7.69	-2.17	-4.13	-6.01	0		0.26	-2.05	1.81	-0.59	-1.64	0		-2.38	-1.02	-0.74	-2.81	-4.21	0		-3.16	-3.1	-1.19	-1.8	-2.79	0
63	0.4	-5.76	-0.45	-1.69	0.56	0		-0.21	-2.18	1.23	0.5	0.87	0		-0.79	3.06	-0.3	1.53	0.63	0		-5.66	-2.62	-0.84	-3.7	-4.55	0
63.9	4.24	-3.5	1.56	2.75	0.47	0		2.98	0.28	3.48	1.88	4.42	0		3.69	3.87	4.21	4.26	2.79	0		-3.4	-2.17	0.36	0.23	-3.13	0
64.8	1.09	-6.1	-0.99	-2.29	-1.51	0		0.34	-3.16	-3.34	-2.11	-4.72	0		3.45	-0.36	-1.3	0.15	-1.18	0		-5.28	-3.56	0.57	-1.67	-1.52	0
65.7	0.04	-5.13	-1.14	1.48	-2.9	0		-1.14	-4.27	0.23	-2.52	-5.3	0		3.57	0.81	-0.94	-1.65	-1.48	0		-2.89	-2.96	-1.23	-3.75	-4.82	0
66.6	-1.47	-3.86	1.08	-3.14	-1.94	0		-0.39	-1.69	2.1	-1.55	1.25	0		3.28	1.69	1.96	0.19	1.27	0		-2.73	0.4	0.62	0.39	-2.34	0
67.5	2.85	-4.07	-1.29	-3.79	1.24	0		1.31	-2.35	-0.14	-0.86	2.42	0		-3.62	-3.66	-3.48	-2.16	-1.55	0		-3.72	-5.11	-3.7	-2.96	-3.05	0
68.4	-1.16	-4.17	0.46	-1.92	1.2	0		-0.7	-1.89	-0.03	0.12	0.76	0		-0.42	1.32	-1.17	-0.86	1.16	0		-1.19	-1.22	-1.02	-1.56	0.61	0
69.3	-0.65	-5.53	0.37	-1.74	0.62	0		4.34	1.64	5.74	4.36	3	0		0.84	-0.33	0.71	-1.4	-1.68	0		-1.55	-3.68	-1.53	-4.38	-2.78	0
70.2	0.47	-5.63	-3.57	-2.41	-2.48	0		-1.48	-2.91	-1.46	-0.26	-2.88	0		2.39	1.77	2	1.81	1.88	0		0.01	-2.79	0.95	-0.55	-0.22	0
71.1	1.5	-2.86	-2.21	0.42	3.11	0		1.21	-4.08	-0.21	-3.79	-1.25	0		3.13	1.78	1.76	0.9	2.77	0		-2.71	-3.26	-0.1	-0.65	-1.4	0
72	-4.76	-5.4	-4.26	-4.67	-0.09	0		-1.59	-2.41	0.17	1.28	-0.88	0		-2.89	0.85	-1.85	0.07	0.99	0		-3.74	-2.57	-0.25	-3.85	-1.85	0
72.9	-2.76	-7.7	-2.89	-3.37	-2.04	0		2.81	-2.23	2.02	1.27	-1.3	0		0.86	0.47	0.81	0.47	-0.71	0		-2.05	-4.89	0.72	-5.44	-3.46	0
73.8	-3.03	-5.27	-1.16	-2.84	-1.81	0		-0.16	-2.74	0.1	-2.43	-0.6	0		-3.29	-0.29	-0.94	-1.53	0.11	0		-1.33	-2.37	2.18	-1.2	2.49	0
74.7	-2.28	-5.64	-5.04	-6.44	-4.98	0		-1.39	0.91	1.97	-2.36	-1.87	0		1.36	2.31	1.22	-1.49	-1.29	0		-2.54	-4.13	-1.81	-3.38	-2.51	0
75.6	1.45	-3.04	-0.22	-3.23	1.63	0		4.58	1.04	5.01	2.43	4.26	0		2.33	2.28	2.13	3.72	5.03	0		-0.84	-2.36	2.58	1.57	-0.76	0
76.5	-5.22	-9.07	-4.66	-5.14	-1.53	0		-3.57	-3.08	0.28	-2.65	-1.51	0		-1.21	1.57	1.22	-0.6	-0.78	0		-3.25	-5.42	-1.2	-3.2	-2.8	0
77.4	-2.98	-8.08	-2.79	-5.6	-2.64	0		-1.7	-2.67	0.93	0.42	0.14	0		0.43	2.27	3.02	-0.67	3.31	0		-1.32	-3.89	-0.16	-3.86	-2.13	0
78.3	0.34	-3.48	-1.65	-1.05	3.04	0		-1.25	-2.03	0.36	-4.93	0.34	0		-1.14	0.59	0.92	0.03	1.21	0		-1.31	-1.54	-1.44	-2.23	-0.72	0
79.2	-2.52	-2.67	-0.56	-4.58	0.3	0		-4.21	-2.26	-1.7	-4.81	-3.63	0		-1.07	1.04	1.46	0.56	0.35	0		-3.7	-3.56	-0.58	-1.79	0.55	0
80.1	-2.02	-4	-2.82	-4.95	-2.42	0		-1.29	-4.06	-1.19	-5.11	-1.93	0		-3.22	-2.77	-2.62	-3.34	-1.96	0		-3.91	-3.37	-0.92	-5.61	-3.17	0
81	0.51	-2.67	0.13	-2.24	-0.26	0		0.2	-3.55	0.7	-0.14	-1.55	0		-1.17	-2.15	-2.72	-1.98	-1.92	0		-0.88	-2.32	3.34	-3.22	-1.73	0
81.9	-3.38	-5.49	-2.47	-6.03	-3.11	0		-4.13	-3.59	-0.74	-3.39	-2.78	0		-2.04	1.04	-3.33	-1.27	-0.45	0		-2.08	-5.6	-3.65	-4.21	-1.8	0
82.8	0.04	-5.08	-2.2	-0.99	-0.16	0		1.62	-2.69	0.13	-1.22	0	0		0.57	-2.16	1.12	-2.35	0.06	0		-0.27	-0.93	3.04	-1.31	0.89	0
83.7	-5.5	-11.5	-5.02	-4.64	-1.82	0		-0.12	-4.79	0.66	1.1	-2.64	0		3.29	3.4	1.43	4.32	2.74	0		-2.15	-1.65	-1.3	0.68	-2.31	0
84.6	-4.83	-7.11	-0.75	-5.89	0.97	0		-1.39	-3.11	0.58	-1.93	-0.54	0		1.35	2.16	0.06	0.23	-0.07	0		-0.45	-2.36	-1.42	-2.41	-1.08	0
85.5	-0.53	-3.95	0.62	0.15	-0.65	0		0.4	-1.18	3.41	1.39	0.65	0		0.5	-0.05	1.6	3.27	-0.16	0		-2.61	-3.31	-0.03	-2.59	-2.98	0
86.4	-1.35	-3.77	2.88	-4.69	0.87	0		-0.22	0.09	2.31	-1.79	0.63	0		0.42	2.21	2.52	0.28	-1.34	0		-0.58	0.8	0.73	-1.8	-0.58	0
87.3	-2.27	-6.35	-2.08	-5.3	-3.33	0		0.25	-2.56	0.31	-3.36	-0.36	0		2.62	1.82	1.35	-2.81	-1.21	0		-3.05	-2.35	-1.24	-5.5	-4.3	0
88.2	-2.45	-9.59	-5.28	-6.34	-2.61	0		0.91	-1.32	1.11	-0.15	-1.07	0		4.13	2.91	3.85	4.19	5.57	0		-0.23	-1.39	1.3	-2.95	1.76	0
89.1	0.84	-2.58	1.55	0.14	-0.3	0		-0.87	-3.77	2.14	0.13	-1.93	0		-3.43	-2.5	-0.41	0.23	-0.56	0		-4.79	-4.24	-0.5	-2.97	-3.46	0
90	-1.05	-6.68	0.22	-2.08	-1.06	0		2.44	-2.12	4.1	-1.73	-0.43	0		0.63	-0.25	-0.78	-3.32	-1.14	0		0.47	-1.21	-0.03	-1.53	-1.76	0
90.9	-1.63	-3.7	-0.37	-2.04	-1.86	0		-4.46	-5.84	-3.64	-5.92	-4.71	0		-2.39	0.27	-0.56	-1.65	-0.8	0		-3.97	-4.4	-1.05	-1.02	-3.72	0
91.8	-2.76	-5.46	-1.06	-5.55	-1.44	0		-0.47	-2.08	2.62	-2.23	-0.77	0		-1.53	0.38	-0.69	-0.17	1.67	0		-2.88	-2.04	-1.03	-1.94	0.53	0
92.7	-1.03	-5.99	-1.9	-4.13	1.81	0		-1.99	-3.36	1.11	-1.91	0.96	0		-3.31	-0.87	-1.63	-4.55	-2.97	0		-5.17	-5.56	-1.76	-5.54	-4.77	0
93.6	-2.59	-6.93	-3.95	-2.94	-3.35	0		-1.8	-3.99	-3.45	-1.12	-1.23	0		-4.89	-3.45	-3.24	-3.72	-2.55	0		-6.02	-5.99	-0.45	-5.87	-3.83	0
94.5	0.07	-6.9	0.12	-3.47	1.5	0		1.96	-1.06	4.14	-0.26	0.35	0		3.18	-0.13	2.83	-0.35	0.76	0		1.43	-2.55	2.07	-0.5	-1.99	0
95.4	-1.9	-6.99	-1.24	-4.69	-2.21	0		-0.46	-3.55	2.29	-4.45	0.91	0		1.77	-1.35	1.96	0.02	0.98	0		-3.18	-3.59	-0.3	-3.7	-5.24	0
96.3	-1.29	-8	-2.28	-3.08	-2.09	0		3.87	1.05	2.97	-1.45	2.64	0		2.18	3.45	1.93	1.99	3.27	0		-1.46	-2.74	-2.94	-2.82	-0.27	0
97.2	-0.15	-3.07	-0.12	-4.15	1.02	0		5.18	-0.9	3.6	-0.09	2.85	0		1.23	-0.47	0.41	-0.92	1.32	0		0.5	-1.15	0.5	-2.79	-0.49	0
98.1	0.03	-4.82	1.23	-4.09	1.82	0		0.1	-1.74	1.32	-4.01	0.18	0		2.52	2.55	1.84	1	3.57	0		-1.26	-0.45	-2.84	-4.21	-1.95	0
99	-0.83	-6.41	-2.66	-3.03	1.61	0		-1.05	-2.16	2.31	-0.98	0.43	0		-3.13	-1.05	-1.66	-3.8	-1.05	0		-2.63	-0.23	-1.63	-3.36	-2.33	0
99.9	-2.29	-6.4	-1.92	-5.02	-3.41	0		-1.43	-5.63	-1.59	-5.11	-2.11	0		-0.92	1.29	0.65	0.88	1.54	0		-1.88	0.16	0.36	0.12	-1.66	0
100.8	-1.34	-6.55	-0.99	-5.67	-0.26	0		-1.15	-1.62	1.78	-4.44	0.67	0		1.58	4.35	5.01	0.84	1.69	0		0.55	0.36	2.2	-1.64	-1.94	0
101.7	-1.5	-3.61	-0.81	-4.87	1.9	0		-1.08	-2.39	-0.23	-2.1	-1.48	0		-0.16	1.21	-0.59	0.35	1.15	0		-1.6	-2.71	-0.99	-3.5	-0.91	0
102.6	-2.85	-4.55	-0.77	-1.24	-1.29	0		1.3	0.85	3.03	0	-0.05	0		0.65	2.3	1.78	2.7	2.71	0		-0.07	-0.89	3.9	0.28	2.25	0
103.5	-0.42	-6.44	-2.96	-4.03	-2.66	0		-0.23	-4.61	-0.24	-2.82	-1.3	0		1.25	1.89	1.45	-0.42	3.01	0		2.39	-2.93	-0.05	-0.29	-0.27	0
104.4	-6.74	-10.05	-8.21	-6.38	-3.7	0		-3.64	-6.03	-6.26	-6.36	-4.41	0		-0.94	-2.36	-4.56	-2.75	-1.49	0		-3.06	-5.39	-4.06	-2.24	-2.2	0
105.3	-0.9	-5.23	0	-4.33	-1.39	0		-0.26	-1.3	0.46	-1.14	-1.68	0		-1.17	-2.14	-3.91	-6.25	-2.91	0		-0.45	-2.82	-1.6	-4.63	-2.74	0
106.2	-3.76	-7.2	-3.26	-3.48	-0.09	0		-1.29	-5.21	0.02	-4.61	-0.62	0		1.72	0.41	0.94	-0.79	-0.1	0		0.98	-0.66	1.57	2.43	0.58	0
107.1	0.76	-4.89	2.58	2.38	2.94	0		-0.91	-2.06	-0.62	-1.17	-3.51	0		-0.2	0.14	-2.06	-3.2	-2.4	0		-1.35	-2.52	-1.26	-3.62	-3.15	0
108	-0.01	-3.47	-1.45	-2.36	1.89	0		2.21	-0.73	1.66	-0.53	-1.68	0		1.91	2.5	2.08	0.82	1.73	0		0.21	-0.28	0.22	-2.76	-1.24	0
108.9	1.03	-5.74	-1.94	-2.54	-0.55	0		1.77	-2.37	1.25	-0.3	2.17	0		0.7	2.26	2.01	1.19	3.25	0		-0.86	-2.5	-0.33	-1.27	-2.63	0
109.8	-0.45	-5.31	2	-5.13	2.17	0		-2.12	-4.36	3.05	-2.07	-0.33	0		-3.73	-0.65	-0.08	0.64	1.03	0		-3.11	-3.75	-2.85	-3.12	-1.2	0
110.7	0.93	-3.17	-1.81	-3.07	-1.67	0		-1.32	-3.95	-3.59	-5.3	-3.53	0		2.11	3.03	0.66	2.18	0.36	0		2.9	-0.7	2.34	0.05	-0.43	0
111.6	-1.81	-8.36	-1.94	-6.72	-2.71	0		-1.02	-4.37	0.96	-1.46	-1.12	0		0.51	1.6	0.84	-0.68	2.83	0		-2.33	-2.76	2.03	-2.79	-0.76	0
112.5	-0.56	-3.28	0.97	-0.2	3.27	0		-0.36	-3.12	1.69	-2.01	-0.96	0		-1.57	-0.54	-1.59	-1.82	1.2	0		-3.58	-2.43	-3.24	-1.28	0.14	0
113.4	0.78	-4.04	2.39	-3.47	-1	0		-0.06	-1.6	0.42	-1.7	-0.22	0		-1.18	-0.5	-2.24	-0.35	0.48	0		-1.23	-1.16	0.56	-1.86	0.09	0
114.3	-1.11	-6.79	-4.74	-4.29	-2.23	0		-2.21	-5.92	-4.49	-2.64	-0.85	0		-0.77	-1.61	-2.27	-2.85	0.81	0		-0.98	-4.18	-1.37	-3.27	-1.24	0
115.2	-2.4	-6.28	-0.62	-4.57	-2.92	0		-1.81	-4.64	0.12	-2.11	-2.22	0		2.26	4.2	2.93	2.1	2.68	0		1.07	-3.06	1.68	-1.59	0.07	0
116.1	0.41	-0.87	0.91	-2.37	1.85	0		1.57	2.94	2.06	1.69	2.76	0		-0.21	2.65	1.1	0.23	1.77	0		0.22	-2.99	-0.51	-1.69	-0.51	0
117	-4.42	-7.07	-2.74	-2.81	-2.05	0		-0.39	-0.84	2.16	-1.06	-0.4	0		0.56	0.79	1.94	-1.68	1.02	0		-1.84	-3.02	1.38	-4.23	-2.16	0
117.9	-4.6	-10.53	-4.7	-6.89	-4.21	0		-2.68	-4.86	-2.71	-6.58	-2.67	0		-3.2	-0.1	-1.29	-1.22	-0.66	0		-1.8	-1.69	-1.42	-2.42	-2.28	0
118.8	-3.31	-12.79	-3.02	-6.1	-3.12	0		0.88	-4.86	0.67	-4.84	-1.59	0		-1.47	-1.03	-2.48	-1.77	-1.83	0		-2.72	-4.19	-0.9	-3.43	-0.51	0
119.7	-1.81	-5.04	-1.6	-4.3	-2.01	0		-1.82	-3.86	-0.5	-3.79	-3.09	0		-5.39	-3.03	-3.06	-4.25	-3.66	0		-3.06	-3.13	0.04	-3.36	-0.83	0
120.6	-0.13	-3.3	-0.06	-0.13	3.13	0		-0.89	-0.41	-2.12	-2.36	-0.31	0		-4	-0.65	-0.86	-4.41	-3.54	0		-3.88	-2.21	1.93	-4.25	-2.16	0
121.5	-4.65	-6.6	-3.9	-6.94	-2.39	0		0.07	-1.01	0.43	-2.57	0.1	0		4.1	1.76	2.76	1.92	2.77	0		-2.3	-1.58	-1.39	-2.34	-2.39	0
122.4	-4.51	-9.19	-2.26	-5.24	-5.36	0		-1.99	-8.59	0.13	-5.98	-4.85	0		0.22	-1.34	0.12	-2.65	3.1	0		-0.79	-2.46	0.58	-3.4	-0.1	0
123.3	-1.81	-4.77	-1.47	-0.4	2.64	0		-1.23	-2.65	-1.45	-1.92	-2.42	0		0.53	-0.47	-3	0.29	-0.89	0		-2	-3.2	-1.78	-3.06	-0.89	0
124.2	-0.94	-7.01	-1.97	-3.52	1.55	0		2.79	-2.48	4.24	0.57	1.53	0		-0.27	0.64	3.27	-2.68	-0.4	0		-1.97	-3.41	0.97	-1.77	-1.66	0
125.1	-4.61	-8.27	-0.55	-4.75	-1.3	0		-5.15	-6.74	-0.21	-5.22	-6.16	0		-1.6	-0.12	4.04	-0.5	0.08	0		-1.15	-6.56	1.65	-0.99	-1.99	0
126	0.4	-6.72	-0.72	-3.81	-0.33	0		3.82	-2.18	0.46	-4.01	0.59	0		1.34	-0.92	0.03	-3.33	-0.24	0		-0.12	-4.36	1.25	-3.02	-2.32	0
126.9	-4.44	-9.02	-4.27	-4	-1.52	0		-1.47	-2.83	2.1	-0.59	-1.42	0		-2.75	1.73	2.08	-2.54	1.21	0		-1.78	-1.2	2.05	-4.72	-1.83	0
127.8	-4.74	-7.12	-2.03	-5.2	-2.39	0		-1.89	-4.34	-0.34	-5.09	-1.42	0		1.26	1.09	1.4	0.58	2.4	0		-2.67	-1.19	-0.26	-2.38	-2.66	0
128.7	-3.01	-7.44	-0.95	-2.16	2.2	0		1.34	-0.77	1.76	-1.44	5.68	0		1.15	0.78	-0.25	-0.17	2.4	0		-0.1	-1.97	1.27	-0.43	0.43	0
129.6	1.36	-5.59	1.79	-2.53	0.46	0		-2.35	-0.64	0.77	-2.98	1.39	0		-1.06	1.62	0.53	0	2.98	0		-2.7	-3.55	-1.86	-0.46	-1.95	0
130.5	-5.45	-10.18	-2.81	-5.47	-5.89	0		0.46	-0.94	1.49	-3.72	-2.72	0		-4.39	-0.06	-0.3	-4.88	0.13	0		-2.96	-4.93	-3.3	-4.93	-2.68	0
131.4	-2.67	-7.71	0.5	-6.27	-2.08	0		1.97	-0.87	5.63	-3.57	0.59	0		-0.78	2.05	2.04	-2.94	0.62	0		0.94	-0.59	3.4	-1.79	-0.94	0
132.3	-2.45	-5.48	-2.93	-1.67	-3.21	0		-0.95	-4.43	-1.64	-2.55	-4.59	0		-0.39	-0.16	-0.35	-2.4	-1.99	0		-2.53	-0.75	-0.36	-2.54	-2.27	0
133.2	1.16	-2.45	0.18	-2.99	4.4	0		-3.14	-6.95	-2.47	-4.73	-1.59	0		-2.45	-1.79	-2.48	-1.52	0.16	0		-2.58	-4.17	-2.33	-3.44	-0.76	0
134.1	-1.53	-6.77	-0.29	-4.98	-1.44	0		1.11	-3.42	0.95	-2.28	-3.36	0		1.37	0.15	0.17	-0.06	1.13	0		-3.02	-4.85	-1.34	-2.14	-1.99	0
135	-0.78	-4.49	-2.24	-4.56	-0.83	0		0.38	-2.47	-0.94	-3.24	-1.86	0		-0.56	0.71	-1.27	-4.87	-1.22	0		-0.15	-1.38	1.29	-0.19	-1.55	0
135.9	-2.76	-2.33	-0.24	-1.73	-0.03	0		-0.64	-1.52	3.18	-3.86	-2.54	0		-0.42	2.19	4.41	-2.36	-0.03	0		1.41	0.4	3.36	1.29	0.24	0
136.8	-4.73	-6.46	-0.55	-6.61	-2.82	0		-2.82	-3.66	-0.44	-4.23	-1.75	0		0.54	1.99	1.54	-0.31	0.89	0		0.08	1.72	2.65	0.28	1.12	0
137.7	2.2	-2.24	1.3	1.33	3.01	0		-1	-2.75	-0.27	-2.88	-0.81	0		0.72	-1.37	0.72	-1.48	-0.14	0		-0.95	-4.62	-0.68	-2.06	-3.57	0
138.6	-1.29	-6.9	-2.96	-5.53	-1.03	0		1.45	-0.38	6.68	0.92	2.93	0		0.22	3.57	3.47	-0.48	3.61	0		-3.1	-0.31	1.34	-1.6	0.64	0
139.5	-2.09	-6.05	0.33	-3.27	0	0		1.42	-5.44	-0.18	-3.65	0.76	0		0.71	-1.12	-1.04	-2.29	-0.74	0		-0.82	-2.88	-1.71	-2.39	-2.95	0
140.4	-2.3	-5.72	1.44	-1.38	1.69	0		3.44	-1.67	1.68	0.4	0.9	0		-1.19	-0.48	0.28	-2.2	0.63	0		-1.91	-4.36	2.6	-1.13	0.38	0
141.3	-2.57	-7.9	-2.66	-6.67	-2.94	0		-2.6	-5.07	-1.81	-5.29	-5.16	0		-1.12	0.75	0.39	-2	-0.47	0		-0.75	0.91	2.68	2.34	1.46	0
142.2	-1.28	-6.14	-2.96	-1.12	1.39	0		0.71	-2.03	2.12	-0.18	1.5	0		0.58	-1.53	0.49	-3.8	2.49	0		-1.82	-2.15	-0.36	-2.55	-0.04	0
143.1	-5.16	-6.04	0.29	-2.85	0.51	0		-0.09	-0.61	1.38	0.62	1.88	0		0.66	1.42	0.07	-0.15	0.9	0		-1.26	0.22	0.86	1.56	-1.21	0
144	-1.96	-7.94	0.73	-5.63	-2.52	0		3.05	-3.95	3.72	-0.7	-1.17	0		2.91	4.2	3.48	1.73	3.03	0		0.07	-0.43	2.1	1.58	1.6	0
144.9	-1.97	-6.55	-1.58	-3.76	-2.43	0		0.59	-3.9	-1.12	-2	-4.79	0		-1.55	1.3	-0.6	-0.35	-0.89	0		-0.13	0.41	-0.11	-1.71	1.94	0
145.8	-1.35	-6.64	-2.56	-6.23	-0.24	0		-1.18	-4.21	-0.27	-2.01	-4.91	0		-0.53	-0.01	0.57	-0.55	-3.02	0		-1.16	-1.1	1.04	-0.53	-0.87	0
146.7	-3.49	-7.25	-4.15	-6.92	-2.64	0		-0.02	-2.44	0.78	-1.46	-0.74	0		1.61	3.25	3.08	-0.45	2.43	0		-4.79	-4.76	-3.21	-5.69	-2.55	0
147.6	-4.39	-7	0.21	-6.19	0.1	0		0.61	-1.49	0.55	-0.32	-0.46	0		0.91	1.1	-2.24	-1.34	-0.02	0		-1.34	0.07	1.38	1.47	0.73	0
148.5	-1.24	-7.98	0.5	-4.07	1.88	0		1.71	-0.67	4.58	-4.48	1.01	0		-1.07	-0.54	0.73	-1.49	-1.56	0		-3.18	-1.61	-1.43	-1.18	-0.9	0
149.4	-3.36	-6.39	-1.68	-2.98	-0.46	0		-1.91	-4.84	-1.61	-2.53	-1.78	0		-0.01	0.24	1.01	-1.57	-2.51	0		-4.42	-3.86	1.18	-3.04	-5.07	0
150.3	-4.85	-10.13	-3.37	-7.65	-2.62	0		-0.53	-3.58	2.42	-2.3	0.57	0		-0.95	-1.38	1.49	-4.34	-1.78	0		-1.09	-3.53	-0.98	-4.19	-4.24	0
151.2	-1.9	-10.25	-5.12	-6.42	-2.16	0		-1.22	-4.75	-1.41	-3.72	-2.66	0		0.5	0.48	2.17	-2.98	-0.1	0		-1.16	-0.58	2.7	-2.29	0.92	0
152.1	-5.34	-4.88	-4.15	-5.87	-1.61	0		-0.03	-0.95	0.94	-2.88	-2.16	0		2.08	2.39	1.96	1.72	1.58	0		-0.43	-2.31	1.96	-1.29	-2.41	0
153	-1.68	-4.6	-0.74	-3.41	-1.56	0		0.24	0.58	0.74	-0.37	0.39	0		-0.74	1.72	0.72	-2.96	3.42	0		-1.45	-2.85	1.04	-2.11	0.17	0
153.9	-5.72	-10.08	-5.11	-8.17	-7.25	0		0.17	-5.93	-0.55	-5.29	-4.62	0		-1.08	-1.12	-2.58	-5.74	-3.65	0		0.31	1.19	0.75	-1.48	-1.34	0
154.8	-1.2	-7.1	-1.93	-3.96	1.34	0		-1.22	-4.73	-1.14	-0.51	-1.15	0		1.45	4.44	0.17	0.97	1.64	0		-0.73	-1.73	0.3	-4.09	-1.85	0
155.7	-1.01	-7.38	-1.28	-3.38	-2.8	0		0.79	-3.07	0.13	-2.32	0.37	0		1.41	1.97	1.9	1.06	4.86	0		-3.22	-5.32	-1.76	-0.17	-0.58	0
156.6	0.08	-4.44	1.06	-1.71	3.71	0		-0.66	-3.22	2.13	-3.72	0.54	0		3.52	2.51	2	-1.9	0.45	0		-0.42	-2.87	-2.92	-3.16	-2.3	0
157.5	1.06	-3.48	0.38	-4.75	-0.31	0		0.64	-1.93	-0.16	-4.48	-3.43	0		0.6	-0.12	0.09	-0.41	1.5	0		-3.6	-4.84	-2.27	-2.83	-3.86	0
158.4	-2.87	-8.85	-0.43	-6.27	-1.4	0		-1.68	-8.08	0.35	-4.88	-2.62	0		-1.23	0.45	-0.15	-3.77	0.02	0		2.85	1.47	2.91	1.67	2.69	0
159.3	-0.65	-5.5	-0.33	-3.12	0.8	0		2.57	2.04	6.43	0.14	2.93	0		-0.15	2.8	3.82	-2.52	1.25	0		0.45	-1.22	0.92	-2.23	-0.84	0
160.2	-2.48	-3.91	-1.59	-3.62	-2.24	0		-1.88	-1.42	1.27	-1.73	-3.13	0		-1.82	0.26	0.67	-1.95	1.14	0		-1.14	-4.16	1.8	-2.93	0.59	0
161.1	-1.96	-10.11	2.11	-4.27	1.65	0		0.26	-1.49	1.96	-3.34	1.58	0		0.4	2.93	0.2	-2.16	1.17	0		-1.55	-0.09	1.6	-2	2.09	0
162	-2.68	-6.51	-3.8	-6.69	-3.38	0		0.56	-2.68	1.11	-1.34	-0.7	0		1.08	0.99	0.75	-2.5	1.05	0		-4.12	-5.49	-2.25	-1.64	-4.08	0
162.9	-1.88	-4.29	0.57	-4.12	0.15	0		0.97	-0.36	3.44	1.43	-0.58	0		0.33	-1.34	-1.06	-2.7	0.22	0		-1.39	-2.63	0.17	-3.43	-1.77	0
163.8	-3.78	-6.55	0.94	-4.92	-0.94	0		-0.56	-4.24	2.55	-1.55	-2.3	0		3.6	0.89	1.3	-1.01	2.52	0		2.3	-1.87	3.43	1.14	1.58	0
164.7	-3.32	-10.03	-4.36	-4.66	0.35	0		-3.73	-5.76	-3.23	-4.33	-1.81	0		0.18	-1.22	0.27	-5.11	-0.19	0		-0.14	-1.72	1.4	-0.9	-0.79	0
165.6	-1.26	-5.36	-2.48	-5.11	-3.25	0		-0.08	-1.92	-0.71	-2.35	-2.02	0		1.6	0.98	1.46	-0.76	1.17	0		-1.34	-4.58	-0.73	-0.87	-2.2	0
166.5	-1.68	-9.07	-5.18	-6.17	-3.18	0		0.23	-3.35	-2.93	-4.39	-3.66	0		-1.04	-4.18	-2.56	-6.96	-2.24	0		-1.27	-4.83	0.22	-3.37	-2.46	0
167.4	-0.45	-8.68	1.99	-5.2	-2.64	0		-0.18	-2.97	0.91	-4.55	-2.6	0		-0.72	1.72	-0.41	-2.88	3.45	0		-1.52	-0.51	0.88	-0.22	1.57	0
168.3	-5.23	-10.56	-2.75	-5.15	-3.21	0		0.94	-3.23	2.13	0.45	1	0		3.66	1.21	2.6	-0.01	2.02	0		0.8	-2.71	2.06	0.73	0.95	0
169.2	-4.44	-8.17	-1.57	-5.78	0.84	0		-0.35	-3.41	0.1	-1.12	1.43	0		-2.13	1.33	-0.66	-2.67	0.89	0		-3.4	-2.26	1	-2.31	-2.76	0
170.1	-1.39	-9.32	0.33	-8.06	0.23	0		2.81	-0.5	1.78	-2.25	3.15	0		0.55	0.58	-0.63	0.55	0.89	0		-1.2	-0.56	1.82	1.74	-0.66	0
171	0.15	-5.91	0.65	-3.45	0.71	0		2.92	-2.39	2.64	-2.05	-0.1	0		0.4	0.73	-0.31	-1.98	0.13	0		0.03	-2.54	-0.29	-3.52	-1.48	0
171.9	-2.41	-8.53	-1.84	-6.49	-0.94	0		2.52	-3.93	-0.63	-3.22	1.44	0		-0.04	1.51	-1.54	-4.24	0.64	0		-4.62	-1.83	-1.78	-3.51	-2.84	0
172.8	-3.76	-8.27	-2.62	-5.15	-1.36	0		0.1	-2.8	2.26	-1.05	-0.23	0		4.83	0.34	3.94	1.69	2.83	0		-1.47	-0.54	3.66	2.54	0.96	0
173.7	-2.74	-2.27	0.36	-2.12	1.46	0		-0.06	0.73	2.13	-2.43	-0.16	0		0.31	2.84	3.19	-0.04	1.17	0		-0.73	-0.38	3.37	-0.39	1.53	0
174.6	-2.23	-7.8	-3.2	-6.02	-2.39	0		-2.2	-2.15	-0.17	-1.86	-0.76	0		0.24	2.94	3.57	-1.83	0	0		-0.17	-2.07	-0.38	-3.83	-0.38	0
175.5	-2.17	-5.54	0.71	-6.18	0.17	0		-1.46	-3.72	2.76	-1.41	-1.3	0		1.33	-1.75	2.89	2	1.21	0		-2.32	-2.98	2.94	-1.41	1.25	0
176.4	-3.73	-8.31	-1.89	-4.41	0.98	0		1.57	-2.13	0.02	-3.38	1.41	0		1.6	2.66	0.9	-0.56	3.67	0		-1.23	-2.06	1.08	0.15	-0.49	0
177.3	-3.42	-11	-6.57	-6.98	-2.54	0		-3.38	-5.89	-3.2	-4.01	-0.74	0		1.31	0.1	0.4	-4.47	1.69	0		-1.81	-4.47	0.63	-4.61	-1.6	0
178.2	-4.02	-7.98	-3.81	-8.11	-3.13	0		-3.43	-4.21	-2.37	-2.38	-3.54	0		0.51	-0.21	2.56	0.72	1.29	0		-4.27	-3.04	-0.14	-1.29	-1.91	0
179.1	-0.72	-5.75	-0.17	-5.54	-0.59	0		-0.49	-4.29	-0.07	-3.36	1.25	0		-0.14	-4	-2.38	-7.48	-0.37	0		-3	-4.17	1.21	-3.34	-0.99	0
180	-1.67	-9.73	-4.28	-5.89	-2.2	0		-1.32	-3.82	-3.06	-3.7	-3.15	0		-1.29	-1.13	-0.81	-4.24	-2.01	0		-0.45	-2.51	1.53	-4.01	-2.09	0
180.9	-2.73	-6.79	0.19	-6.13	-0.02	0		-1.46	-3.24	1.18	-2.16	-2.96	0		0.68	2.23	2.61	0.17	1.1	0		1.05	-4.07	1.49	-2.16	-0.38	0
181.8	-0.46	-6.01	-0.31	-3.06	0.22	0		0.56	-1.97	0.54	-2.81	-2.54	0		-0.24	0.97	2.59	-0.88	1.3	0		-0.33	-0.2	1.94	1.85	0.77	0
182.7	-3.21	-11.62	-2.47	-5.91	-3.06	0		-4.03	-6.66	-1.17	-7.48	-2.97	0		-1.43	0.37	1.23	-5.3	-1.04	0		-0.33	0.06	2.47	-1.06	-1.18	0
183.6	-1.44	-6.99	-2.63	-0.97	-3.26	0		-1.25	-6.02	1.71	-3.44	-3.53	0		-0.51	-2.07	0.54	-3.28	-1.9	0		-1.2	-2.94	1.4	-4.17	-1.56	0
184.5	-0.94	-6.04	-1.23	-3.19	-1.31	0		-3.16	-8.22	-4.02	-5.88	-3.35	0		-0.91	1.27	-2.21	-2.48	-1.56	0		-1.7	-0.93	3.39	-2.3	-1.72	0
185.4	-4.45	-9.27	-2.09	-4.52	-1.85	0		-1.88	-4.65	-2.5	-2.96	1.6	0		1.28	2.06	-0.59	-1.56	3.27	0		-2.08	-3.87	-2.18	-2.6	-3.38	0
186.3	-3.56	-7.64	-2.67	-5.99	-1.55	0		-4.91	-5.37	-3.17	-7.52	-2.69	0		0	0.28	1.12	-2.43	0.43	0		-1.72	-2.7	0.12	-2.6	-0.34	0
187.2	-4.56	-7.39	-1.83	-5.03	0.01	0		1.4	-4.07	1.12	-3.29	-1.75	0		-0.6	-2.74	-1.11	-4.84	0.31	0		-4.17	-6.42	-0.43	-3.71	-0.61	0
188.1	-5.17	-9.12	-1.92	-6.22	-1.03	0		-2.06	-4.26	-0.16	-5.72	-1.15	0		0.31	0.65	4.04	-1.2	1.39	0		0.72	-0.31	6.24	-0.13	1.46	0
189	-2.42	-7.71	-2.69	-5.06	-0.03	0		-0.47	-1.11	2.68	-0.54	0.88	0		-0.18	-0.42	-3.31	-2.89	-1.69	0		-0.65	-1.92	-2.65	-1.13	-2.36	0
189.9	1.49	-5.59	0.65	-3.38	2.68	0		0.66	-3.66	0.97	-3.7	-0.84	0		0.87	0.21	-1.89	-4.62	-0.18	0		1.09	-3.53	-2.32	-3.66	-0.78	0
190.8	-3.65	-9.85	-4.43	-5.42	-0.4	0		-0.25	-1.46	-0.21	-4.61	-0.65	0		1.45	0.25	-0.6	-2.23	3.62	0		-2.89	-5.38	-1.95	-4.39	-1.66	0
191.7	-1.96	-7.82	0.12	-3.79	-1.21	0		-2.28	-1.98	2.27	-2.18	0.47	0		-2.54	0.9	-1.48	-2.4	1.32	0		-0.94	-2.66	-0.64	-2.88	-1.02	0
192.6	-3.2	-7.66	-1.38	-5.07	-0.3	0		0.36	-1.35	1.31	-3.35	-2.04	0		1.11	-0.05	2.55	-1.73	1.56	0		-2.08	-3.73	1.23	-0.2	1.37	0
193.5	-1.22	-8.14	0.12	-6.64	-0.65	0		2.07	-4.91	0.33	-2.62	-2.67	0		0.3	-0.97	0.74	-1.19	-0.42	0		0.52	-2.52	1.42	-2.39	-0.07	0
194.4	-0.76	-10.74	-1.75	-4.95	-2.27	0		-1.39	-4.87	-3.53	-3.15	-2.75	0		2.33	0.8	-0.08	-3.27	0.28	0		0.18	-2.32	3.11	-1.14	-2.84	0
195.3	-4.04	-6.06	-0.58	-4.25	-0.07	0		-0.88	-4.85	0.23	-3.81	-0.37	0		0.19	-1.73	0.99	-3.94	1.69	0		-0.27	-3.77	0.91	-1.75	-1.11	0
196.2	-2.68	-6.85	-3.16	-6.53	-1.46	0		0.19	-1.27	1.7	-3.29	-1.04	0		4.33	3.44	3.23	1.75	4.54	0		0.84	-3.8	0.41	-1.68	-1.65	0
197.1	0.21	-4.77	0.68	-2.85	0.91	0		-1.45	-3.83	0.37	-3.98	-0.66	0		2.25	1.87	2.9	-0.81	3.64	0		-2.3	-1.78	2.75	-2.46	-0.81	0
198	-3.4	-7.29	1.18	-3.7	2.16	0		-0.32	-2.41	4.45	-2.79	0.85	0		1.55	1.91	2.75	-1.8	-1.16	0		0.19	0.38	2.03	0.52	0.54	0
198.9	-6.14	-9.7	-4.26	-8.14	-4.23	0		1.34	-1.65	0.99	-3.62	-0.15	0		1.76	-0.04	-1.11	-2.3	-1.04	0		-1.43	-5.12	-0.6	-2.75	-2.41	0
199.8	-1.33	-6.15	1.2	-1.91	2.04	0		-1.38	-0.31	2.54	0.09	-0.13	0		1.26	1.96	2.25	-2.11	-0.2	0		-0.94	-3	0.85	-2.71	-2.73	0
200.7	-2.81	-9.95	-1.88	-4.28	-0.35	0		-0.52	-3.89	1.24	-4.16	-2.03	0		-2.34	-2.79	0.15	-5.76	-2.22	0		-2.09	-3.72	1.4	-2.91	-2.31	0
201.6	-2.27	-9.53	0.06	-3.88	3.32	0		-3.41	-3.71	-0.88	-5.49	-0.24	0		-2.07	1.41	-0.22	-3.62	-0.56	0		-0.03	-0.77	-0.38	-0.98	-0.81	0
202.5	-3.52	-8.05	-4.76	-5.59	-1.57	0		1.24	-1.34	2.3	-2.04	-0.91	0		2.03	3.14	3.57	-1.07	1.51	0		-0.58	-1.67	2.03	-0.79	-0.17	0
203.4	-0.03	-7.2	-3.62	-5.39	0.2	0		-0.53	-4.89	1.33	-4.33	-2.55	0		1.8	-0.21	2.43	-2.72	1.74	0		-0.4	-1.88	2.84	0.16	-2.09	0
204.3	-1.54	-9.51	-5	-7.6	-3.51	0		-3.41	-8.65	-3.36	-7.45	-6.45	0		-1.15	-1.8	-0.01	-3.44	-3.17	0		-0.74	-4.24	-0.98	-1.5	0.06	0
205.2	-1.54	-6.64	-3.83	-4.25	3.04	0		-2.31	-2.53	0.23	-3.84	-0.68	0		-2.25	-1.14	-0.15	-3.25	-0.11	0		-2.93	-2.51	-0.64	-3.58	-2.44	0
206.1	-1.49	-5.87	0.27	-1.16	0.61	0		1.02	-2.01	3.52	-2.5	-0.87	0		-0.22	0.83	3.12	-1.7	2.07	0		-1.62	-3.85	-0.93	-1.48	-0.96	0
207	-0.18	-5.87	1.05	-3.51	2.86	0		1.25	-1.75	1.5	-2.75	0.57	0		5.51	4.87	2.81	0.59	2.48	0		0.89	-0.62	1.92	1.56	0.26	0
207.9	1.2	-4.93	3.13	-3.36	-1.22	0		2.43	1.54	5.62	0.36	2.78	0		3.01	3.2	3.51	-0.68	2.78	0		-0.72	-0.79	3.69	0.42	-0.41	0
208.8	0.35	-5.9	-1.04	-3.54	0.62	0		-1.59	-5.35	-0.93	-1.81	-4.02	0		1.91	1.31	1.73	-0.78	-1.3	0		4.31	1.86	7.14	-1.72	0.58	0
209.7	-1.54	-8.59	0.03	-3.9	-0.51	0		-2.59	-4.39	-0.89	-5.34	-1.66	0		-0.65	3.76	-1.85	-5.74	1.98	0		0.62	-0.32	2.91	0.01	1.76	0
210.6	-1.03	-7.77	-0.31	-4.49	-0.38	0		-3.63	-4.46	-0.03	-5.08	-4.57	0		-0.91	0.21	-0.34	-2.17	1.04	0		-1.12	-0.21	0.95	-1.01	0.95	0
211.5	-1.23	-8.2	1.91	-2.39	2.84	0		-2.61	-6.04	-2.11	-3.17	-3.91	0		-1.28	-2.26	-0.74	-3.78	-2.37	0		-1.94	-2.2	-0.76	-4.12	-1.75	0
212.4	1.15	-7.67	-1.78	-3.25	1.68	0		2.12	-3.59	0.27	-1.98	0.4	0		-1.27	0.88	-0.33	-4.02	0.78	0		-0.26	-3.76	-0.82	-3.44	-3.8	0
213.3	0.64	-5.62	4.35	-3.63	1.24	0		0.15	-3.16	0.37	-3.78	-0.53	0		-0.1	0.21	1.58	-3.14	0.17	0		1.75	0.49	4.56	-0.06	0.51	0
214.2	-2.88	-7.5	-2.09	-6.5	-3.03	0		2.67	-1.34	3.61	-2.22	1.77	0		3.01	2.8	3.14	0.56	2.72	0		-0.65	-1.81	1.84	-0.67	-0.25	0
215.1	-2.04	-6.86	-1.24	-3.47	-2.67	0		-2.42	-3.6	-0.13	-1.78	-2.42	0		2.32	1.52	0.2	-2.6	3.65	0		0.92	-2.34	0.88	-2.35	-0.5	0
216	-6.36	-9.54	-3.71	-6.11	-1.82	0		-4.58	-4.38	-3.23	-3.65	-5.4	0		-1.97	1.06	-0.21	-1.53	-0.71	0		-1.07	-2.46	3.58	-0.06	-0.65	0
216.9	-1.31	-9.06	-3.22	-5.6	-2.42	0		-4.62	-6.9	-2.86	-7.09	-5.96	0		-5.39	-5.15	-3.95	-5.87	-4.37	0		-2.42	-6.18	-1.1	-2.26	-0.64	0
217.8	-0.09	-9.41	0.66	-3.72	4.55	0		0.72	-1.3	2.06	-1.82	1.26	0		0.11	2.56	-1.43	-2.3	1.57	0		-1.17	-3.32	-0.31	-0.54	-1.52	0
218.7	-3.44	-12.13	-2.63	-9.73	-1.91	0		-1.18	-5.45	-1.08	-6.56	-3.42	0		-1.42	0.47	0.54	-4.17	-2.18	0		-1.73	-1.19	2.25	-0.85	-2.16	0
219.6	-3.41	-8	-1.77	-3.89	-1.52	0		0.29	-3.26	2.78	0.56	-2.36	0		0.5	2.53	0.96	-0.96	2	0		-5.65	-6.06	-3.74	-3.89	-4.64	0
220.5	-2.33	-9.45	-2.46	-5.2	-3.34	0		-3.85	-3.44	-1.12	-2.88	-1.35	0		-1.92	-0.92	-0.79	-1.62	1.51	0		-1.81	-3.76	-3.61	-3.14	-2.53	0
221.4	-2.17	-5.58	1.45	-5.7	1.49	0		2.39	-3.59	3.91	-2.56	2.97	0		0.52	-1.3	3.44	-3.95	1.16	0		-2.23	-7.07	0.62	-4.41	-3.02	0
222.3	-4.77	-7.95	-0.68	-5.91	-2.71	0		-3.11	-5.7	-0.69	-4.06	-5.11	0		-3.14	-2.9	-2.6	-5.19	-1.96	0		-2.91	-3.76	0.34	-5	-1.84	0
223.2	-0.77	-6.84	-1.13	-3.25	0.16	0		1.03	-3.45	1.76	-4.31	-1.32	0		-1.65	-1.22	-0.69	-6.36	-0.53	0		0.41	-1.35	1.47	0.51	1.71	0
224.1	-3.89	-11.59	-1.3	-6.14	1.46	0		-1.26	-6.75	-1.67	-4.81	-2.73	0		0.54	-1.34	1.33	-2.6	-0.68	0		-0.47	-0.41	2.88	-0.39	0.34	0
225	-4.69	-8.88	-0.14	-4.59	-1.58	0		-0.17	-1.79	2.11	-0.58	-0.46	0		0.71	1.35	0.89	-0.81	3.43	0		-0.63	-3.64	0.29	-0.03	-1.79	0
225.9	-1.96	-7.32	-1.21	-3.32	1.12	0		0.24	-2.87	-1.4	-4.59	-2.01	0		0.62	-0.61	-0.81	-3.63	0.82	0		0.6	-1.18	0.91	-0.34	-0.52	0
226.8	0.85	-8.05	-0.18	-2.89	0.29	0		-0.7	-4.57	-2.27	-3.54	-2.24	0		-0.08	-1.33	-0.67	-5.07	0.8	0		-2.57	-3.59	0.08	-4.15	-0.68	0
227.7	-1.03	-7.62	3.88	-3.63	2.22	0		0.88	-4.81	2.67	-3.3	-0.09	0		-0.19	-4.5	0.01	-6.07	0.49	0		-1.94	-3.74	3.07	-4.37	-0.39	0
228.6	-3.18	-10.8	-1.49	-7.58	-0.04	0		-3.49	-9.12	-1.91	-7.43	-4.69	0		-3.15	-4.62	-1.6	-6.12	-4.87	0		-0.26	-3.28	0.13	-2.72	-1.36	0
229.5	-1.89	-8.25	-1.79	-3	-2.64	0		-1.41	-6.09	-0.89	-5.91	-2.69	0		-4.38	-4.89	-1.46	-6.76	-0.77	0		-4.69	-5.6	-4.41	-4.18	-0.11	0
230.4	-1.34	-5.95	1.17	-4.49	1.22	0		3.4	-5.31	1.57	-3.01	-1.45	0		1.22	-1.37	0.2	-2.47	2.36	0		-1.71	-3.53	0.07	-3.01	1.1	0
231.3	-4.99	-10.27	-6.31	-7.91	-4.27	0		-3.67	-3.75	-2.62	-4.51	-3.68	0		-2.38	0.18	-0.32	-1.99	0.76	0		-1.33	-2.52	2.68	-1.74	-1.63	0
232.2	-3.5	-7.76	-1.98	-4.56	-1.42	0		-0.08	-4.72	-0.6	-5.26	-3.96	0		0.65	1.8	2.89	-3.14	0.92	0		-2.17	-4.25	-1.44	-3.36	-5.46	0
233.1	-3.85	-10.74	-2.58	-8.35	-1.23	0		-3.27	-6.44	-1.8	-6.7	-3.05	0		-3.09	-3.2	-2.28	-7.14	0.24	0		-0.71	-2.35	-0.43	-1.67	0.64	0
234	-4.15	-8.39	-1.75	-5.1	-0.83	0		-2.78	-4.24	0.72	-4.24	-0.52	0		-1.07	-0.1	-0.58	-5	1.64	0		-1.65	-0.61	2.41	-4.23	-0.94	0
234.9	-3.09	-8.87	-1.28	-3.47	-0.93	0		-0.86	-6.42	0.06	-4.04	-6.6	0		1.67	-2.09	1.83	-3.12	-0.37	0		1.76	-1.62	4.09	-0.58	-1.35	0
235.8	-2.75	-9.48	-1.21	-4.35	2.82	0		-0.76	-3.33	3.13	-2.25	0.68	0		-0.96	-0.34	1.94	-3.27	-0.88	0		-2.16	-2.18	-0.68	-2.38	-0.84	0
236.7	-2.29	-8.82	-1.67	-6.23	-1.54	0		-2.47	-5.47	-0.01	-6.51	-3.72	0		-1.45	-0.83	-0.44	-4.7	-1.29	0		-2.11	-2.74	2.69	0.36	-2.44	0
237.6	-2.09	-8.21	-4.86	-6.56	0.07	0		-1.24	-2.76	0.46	-0.44	1.23	0		-0.92	1.55	3.09	-1.07	1.67	0		-4	-4.96	-1.61	-3.96	-2.25	0
238.5	-2.23	-7.05	-1.39	-3.74	0.95	0		-1.81	-4.73	-0.32	-3.3	-2.92	0		-0.61	0.98	-0.84	-4.99	0.02	0		-1.56	0.13	-0.03	-2.1	-0.42	0
239.4	-1.31	-7.39	-1.46	-4.62	-0.37	0		-1.33	-4.03	2.57	-2.28	-0.3	0		0.01	0.5	2.97	-2.37	-0.56	0		-2.92	-3.9	1.01	-2.62	-0.96	0
240.3	-3.39	-9.99	-4.47	-6.41	-1.27	0		1.8	-2.21	-0.4	-3.66	0.1	0		3.38	0.17	-1.34	-6.61	1.15	0		-3.02	-4.5	0.6	-3.95	-4.42	0
241.2	-0.69	-8.57	-0.25	-2.38	4.11	0		-2.49	-1.81	-0.35	-2.81	-0.73	0		-0.44	0.26	-0.55	-3.19	1.01	0		-0.16	-3.36	1.94	-0.71	1.02	0
242.1	-1.49	-11.31	-2.81	-7.33	1.15	0		2	-2.78	2.07	-3.39	-0.01	0		3.4	1.78	2.9	-2.13	2.19	0		1.05	-1.35	4.11	-1.02	1	0
243	-0.94	-5.67	-3.42	-2.48	-1.4	0		0.11	-2.05	1.24	-3.58	-1.92	0		0.27	0.71	1.65	-6.3	0.63	0		-0.48	1.09	3.32	-0.53	0.68	0
243.9	-0.03	-9.79	-0.11	-3.28	0.36	0		0.28	-5.52	3.17	-4.41	-2.46	0		-3.11	-1.94	0.63	-5.12	-1.81	0		-0.66	0.39	2.47	2.24	3.37	0
244.8	-3.27	-8.87	-2.03	-6.36	-2.13	0		-4.14	-5.24	-3.21	-6.07	-3.9	0		-3.15	0.83	0.97	-3.9	-1.67	0		-1.16	-1.27	1.22	-1.27	-0.16	0
245.7	-0.96	-7.44	-2.32	-5.34	0.03	0		-0.01	-1.08	1.84	-3.49	1.66	0		1.77	3.34	2.45	-1.11	2.21	0		3.03	2.39	3.45	-0.68	-0.4	0
246.6	-0.55	-8.18	-1.27	-3.51	-0.08	0		0.74	-4.87	-0.77	-4.01	-1.35	0		-0.67	-1.29	-0.17	-4.46	-2.43	0		0.66	-1.53	0.11	-2.23	-2.62	0
247.5	0.81	-10.55	-3.68	-6.08	-1.16	0		-0.1	-5.89	-0.59	-3.6	-2.21	0		0.17	-1.7	0.78	-4.2	-0.62	0		-2.03	-2.87	0.34	-3.55	-0.29	0
248.4	-3.44	-9.88	-4.16	-5.29	-1.4	0		-0.5	-1.85	1.98	-2.5	-0.28	0		2.67	0.97	3.46	-0.82	1.65	0		-1.53	-2.71	1.59	-0.81	-0.76	0
249.3	-7.43	-13.65	-5.61	-7.69	-4.14	0		-2.3	-4.33	-2.32	-4.66	-2.57	0		1.29	0.95	-0.08	-3.8	0.21	0		-0.07	-0.21	1.85	-1.37	-1.05	0
250.2	-1.03	-8.13	-2.55	-5.97	0.41	0		0.53	-3.01	2.83	-5.05	-0.7	0		-0.65	0.34	-0.42	-5.36	2.1	0		-3.39	-4.68	0.82	-1.38	-0.54	0
251.1	-4.56	-9.15	1.16	-5.15	2.09	0		-1.81	-2.53	2.93	-3	-0.26	0		-3.04	-1.8	-0.78	-5.19	1.26	0		-2.27	-6.84	-0.56	-3.34	-1.5	0
252	-3.11	-10.32	-1.97	-3.62	-3.4	0		0.02	-3.44	1.99	-6.24	-1.95	0		-1.84	-1.71	-1.49	-4.96	-1	0		-2.56	-5.49	0.71	-3.33	-1.42	0
252.9	-2.08	-10.49	-2.41	-6.22	-3.86	0		-3.48	-7.89	-1.57	-5.84	-6.65	0		0.71	-1.52	1.25	-5.32	1.34	0		-0.22	-2.97	2.34	-0.77	-1.64	0
253.8	-2.06	-8.48	-3	-7.68	-1.19	0		-1.28	-0.48	1.83	-4.48	-1.5	0		-3.76	-1.67	-1.76	-5.7	0.44	0		-4.56	-4.9	-1.75	-3.37	-1.29	0
254.7	-5.03	-9.85	-0.56	-5.78	3.17	0		0.19	-1.6	1.71	-2.21	1.24	0		3.87	1.94	3.34	-0.77	5.93	0		-3.05	-1.55	-0.11	-0.45	0.1	0
255.6	-3.29	-12.94	-2.54	-5.79	-1.91	0		-0.97	-5.84	-2.7	-3.78	-4.83	0		-4.38	-3.6	-3.22	-9.28	-2.72	0		-2.19	-4.37	-2.22	-6.17	-2.08	0
256.5	-0.8	-9.77	-2.28	-5.34	-0.69	0		-0.05	-4.26	0.28	-6.31	-2.38	0		-1.05	2.37	5.12	-3.97	2.43	0		-3.85	-3.37	1.79	-0.48	-2.2	0
257.4	0.76	-5.78	-0.57	-1.92	1.33	0		-0.22	-2.44	-0.9	-5.11	-4.33	0		1.29	3.74	2.03	-2.64	-2.04	0		0.07	-1.44	1.78	-1.33	0.88	0
258.3	0.16	-11.03	-0.8	-5.18	0.09	0		-2.32	-2.55	0.06	-5.58	-3.31	0		-2.25	-0.35	1.23	-6.53	-2.48	0		-0.34	-2.16	3.04	-3.25	-2.48	0
259.2	1.19	-9.79	0.21	-5.49	-0.6	0		1.52	0.43	3.66	-1.28	1.82	0		-2.57	1.76	2.92	-1.95	3.3	0		0.34	-2.59	2.94	-1.18	1.59	0
260.1	-1.16	-5.39	0.81	-2.42	2.57	0		1.84	-0.3	4.22	-3.08	2.2	0		-0.13	0.08	1.47	-3.19	1.26	0		-2.52	-5.51	0.34	-1.06	-2.84	0
261	-7.23	-13.77	-4.73	-8.8	-2.39	0		-3.82	-7.89	-2.1	-7.54	-4.13	0		1.33	1.14	0.54	-4.58	3.17	0		-2.62	-1.79	0.99	-3.34	0.52	0
261.9	-5.22	-15.55	-5.27	-6.58	-5.84	0		-3.37	-5.29	-4.29	-5	-3.77	0		-0.74	1.44	-1.38	-4.06	-2.3	0		-2.48	-3.06	0.86	-2.58	-2.13	0
262.8	-5.45	-11.74	-4.35	-7.5	-4.06	0		-2.12	-2.85	-1.43	-5.53	-0.12	0		-0.11	1.05	1.41	-4.94	3.29	0		0.92	-3.61	1.57	-3.45	-0.09	0
263.7	-3.47	-12.61	-4.38	-10.65	-4.36	0		-2.21	-4.01	-2.82	-4.63	-3	0		0.47	-0.5	-0.57	-2.03	1.07	0		-2.78	-3.41	-0.75	-2.23	-1.83	0
264.6	-0.22	-5.92	-0.28	-2.15	3.26	0		0.25	-4.29	-2.22	-5	1.04	0		-1.16	-2.33	-1.65	-6.56	0.5	0		-2.16	-3.08	0.17	-0.64	1.68	0
265.5	-1.5	-11.53	-3.08	-5.09	-1.74	0		-3.35	-6.01	-0.5	-7.57	-4.01	0		-2.07	-1.02	0.64	-5.74	-0.74	0		-2.38	-2.47	0.41	-2.41	-1.15	0
266.4	-4.63	-11.96	-2.7	-7.06	-1.33	0		-2.73	-6.53	-1.52	-4.98	-2.47	0		-1.93	-1.67	-0.28	-4.01	-0.17	0		-0.15	-0.97	3.11	-1.7	0.29	0
267.3	-3.93	-12.11	-5.5	-7.45	-1.92	0		-2.39	-5.75	-1.55	-7.95	-1.75	0		0.97	-0.7	3.7	-5.2	3.3	0		2.03	-3.25	5.97	-3.53	1.13	0
268.2	-0.7	-6.44	1.94	-2.42	3.54	0		-1.75	-1.43	0.03	-5.06	2.08	0		-1.22	3.86	-2.19	-3.98	1.05	0		0.71	2.14	4.83	3.49	0.91	0
269.1	-2.58	-9.01	-2.34	-6.37	2.55	0		0.85	-4.95	-0.06	-5.28	0.69	0		0.58	-0.23	0.51	-4.83	4	0		-0.88	-0.66	2.36	-2.94	1.53	0
270	-6.21	-11.29	-4.41	-7.89	-4.11	0		-1.48	-5.32	0.79	-5.23	-0.05	0		-0.78	-0.55	1.68	-3.27	2.25	0		-1.72	-3.19	2.11	0.09	-0.94	0
270.9	-3.53	-9.87	0.19	-6.81	0.97	0		-2.04	-4.35	2.33	-5.07	0.1	0		1.94	0.89	1.97	-3.43	4.24	0		0.38	-2.01	4.29	1.18	1.87	0
271.8	-2.16	-10.19	-0.55	-4.73	-1.93	0		-2.06	-5.5	0.92	-3.35	-3.81	0		0.6	-1.61	3.02	-4.75	0.98	0		-4.8	-5.4	-0.05	-5.32	-3.17	0
272.7	-1.44	-9.35	-0.11	-4.1	0.87	0		0.24	-2.82	2.38	-2.31	-0.23	0		-0.37	-1.11	1.07	-2.61	-1.56	0		1.98	-1.04	3.66	-1.08	1.28	0
273.6	0.24	-3.81	1.04	-2.72	1.6	0		-1.04	-3.49	1.13	-5.5	0.26	0		-0.57	-1.71	2.17	-3.69	1.93	0		-1.65	-5.04	3.85	-1.09	-1.48	0
274.5	3.23	-5.4	1.94	-4.22	0.39	0		-0.3	-4.07	1.18	-7.85	-2.98	0		-0.08	-0.93	0.55	-7.14	0.35	0		-1.55	-4.09	-0.55	-4.74	-2.22	0
275.4	-4.85	-11.3	-5.14	-6.89	-2.63	0		-0.22	-2.16	2.68	-5.37	-0.85	0		0.61	-1.34	3.21	-2.28	2.68	0		-2.92	-4.73	-1.16	-0.74	0.18	0
276.3	0	-8.99	-1.27	-4.18	1.21	0		-0.9	-2.86	0.42	-4.03	-1.29	0		-1.56	0.18	1.04	-4.21	-0.04	0		-4.65	-3.21	2.28	-2.09	-1.25	0
277.2	-0.94	-7.58	-1.39	-4.49	-1.65	0		-0.44	-0.77	2.89	-5.1	-1.12	0		1.43	4.35	5.37	-3.7	3.31	0		-3.13	-2.36	4.19	-3.8	-1.41	0
278.1	-2.57	-15.47	-3.56	-10.3	-4.29	0		-1.01	-6.67	0.56	-5.49	0.5	0		-1.85	-3.9	1.25	-6.18	-0.86	0		-3.28	-2.36	3.11	-2.35	-1.48	0
279	-3.64	-8.33	-1.01	-4.01	2.39	0		-1.8	-4.33	-2.8	-3.71	-3.26	0		1.08	0.31	2.97	-2.24	1.83	0		2.95	-2.37	3.35	0.85	2.1	0
279.9	-1.17	-9.97	-0.06	-2.89	1.4	0		-2.52	-5.77	1.12	-4.83	-1.69	0		-1.2	0.18	0.98	-4.2	-0.28	0		-4.96	-2.64	0.65	-2.95	-2.21	0
280.8	-2.33	-10.23	-0.44	-4.64	-1.11	0		-1.56	-4.49	0	-3.59	-1.12	0		-1.79	0.56	0.51	-4.93	-0.05	0		-0.99	-4.3	0.09	-3.18	-0.51	0
281.7	-3.71	-12.79	-4.33	-6.62	-3.33	0		-4.4	-2.49	-2.66	-6.32	-5.87	0		-0.85	3	4.59	-3.18	-0.27	0		-1.34	-0.75	5.7	-0.83	-0.2	0
282.6	-2.17	-9.17	-4.14	-7.79	-3.81	0		-2.32	-4.25	1.53	-4.81	-4.69	0		-4.57	-3.81	-1.4	-7.48	-4.66	0		-1.52	-2.17	2.27	-2.11	-1.24	0
283.5	-4.08	-11.17	-4.04	-6.82	-1.59	0		-4.75	-7.67	0.76	-6.13	-2.03	0		-3.31	-3.3	-0.51	-7.97	-1.45	0		-3.04	-5.22	0	-5.09	-1.58	0
284.4	1.75	-5.48	1.72	-2.5	2.1	0		-0.86	-0.67	2.4	-2.71	-0.12	0		-2.44	-3.26	-1.94	-6.09	-4.35	0		-2	-3.99	-1.45	-0.61	-3.19	0
285.3	-4.95	-9.22	-4.27	-7.75	-3.16	0		-3.62	-4.36	0.58	-5.04	-1.16	0		-1.91	-0.9	1.17	-4.2	0.96	0		0.03	-2.54	0.55	0.52	0.06	0
286.2	-4.54	-10.17	-2.65	-5.21	1.05	0		-0.27	-5.03	-0.95	-5.77	-2.33	0		2.02	0.42	1.92	-2.8	-0.46	0		-2.05	-2.58	0.07	-2.33	-2.26	0
287.1	-2.25	-8.22	-0.98	-2.92	1.72	0		0.85	-1.71	2.64	-2.4	2.7	0		0.42	-0.13	4.05	-3.42	0.83	0		-0.59	-2.08	2.08	-0.73	0.32	0
288	-5.45	-10.73	-1.25	-5.48	-0.81	0		-4.73	-4.77	-1.93	-6.22	-3.58	0		-2.09	-2.86	-2	-6.64	-2.41	0		1.33	-3.58	1.54	0.17	-1.52	0
288.9	-4.8	-13.59	-4.77	-6.75	-0.55	0		-3.42	-5.63	-2.25	-5.78	-3.74	0		-3.52	-1.03	0.24	-8.18	-0.95	0		-4.54	-5.35	-0.35	-4.07	-1.84	0
289.8	-0.26	-7.99	0.25	-3.52	1.47	0		0.22	-2.85	2.98	-1.45	-1.36	0		-1.3	-1.55	1.28	-4.63	1.06	0		-1.38	-4.73	3.25	-0.4	-1.17	0
290.7	-3.02	-10.99	-2.2	-6.1	0.19	0		1.95	-3.02	1.73	-2.81	0.1	0		-0.73	0.82	3.2	-4.87	-0.93	0		-0.75	-1.63	1.71	-3.68	-1.33	0
291.6	-5.02	-13.75	-5.68	-10.12	-3.26	0		0.35	-6.19	-2.81	-4.67	-0.59	0		-0.37	0.61	0.49	-4.67	-0.94	0		-2.53	-1.99	2.1	-2.46	-3.26	0
292.5	-0.95	-7.43	-0.23	-3.22	0.11	0		-1.66	-1.82	2.69	-3.31	-2.26	0		-2.21	-2.15	0.62	-4.27	1.19	0		-0.78	-3.02	0.59	1.06	0.28	0
293.4	-1.38	-8.12	1.23	-3.09	1.83	0		-1.21	-0.21	0.06	-2.44	0.63	0		0.12	2.16	0.21	-3.28	0.73	0		-1.26	-4.83	-0.03	-1.17	-0.56	0
294.3	-1.2	-9.28	-2.4	-3.21	3.03	0		-1.47	-5.62	0.95	-5.76	-1.74	0		1.4	0.68	5.36	-5.46	-0.37	0		-0.98	-0.53	1.58	-1.53	-0.13	0
295.2	-2.01	-11.93	0.42	-6.72	-1.14	0		1	-3.16	1.66	-3.64	2.13	0		-1.51	-0.65	1.03	-4.47	-0.51	0		-4.01	-4.18	0.27	-3.87	-3.54	0
296.1	-4.4	-7.23	-1.19	-3.76	-0.46	0		-6.9	-7.85	-5.18	-6.36	-5.79	0		-1.84	-1.85	-2.06	-6.6	-2.07	0		-2.26	-3.94	1.93	-4.87	-1.4	0
297	-6.14	-10.98	-4.5	-8.11	-4.55	0		-2.52	-3.37	-2.58	-5.16	-5.29	0		0.57	1.94	-0.81	-3	0.21	0		-0.9	-1.63	-2.1	-2.95	-1.68	0
297.9	-2.32	-12.05	-4.56	-6.54	-2.12	0		0.52	-1.65	2.83	-1.29	3.02	0		-1.75	-0.65	0.47	-3.88	1.37	0		-3.14	-5.29	-0.92	-5.86	-2.55	0
298.8	-1.29	-11.8	-4	-5.01	0.22	0		-1.29	-4.45	-1.27	-3.97	-3.86	0		1.17	-1.59	1.61	-2.91	-0.31	0		-2.66	-4.22	-0.35	-0.99	-1.74	0
299.7	-4.61	-11.88	-1.92	-5.19	-2.14	0		-4.42	-3.2	0.02	-3.01	-1.86	0		-3.8	-2.95	-1.91	-5.35	-3.12	0		-2.47	-4.62	-1	-3.57	-4.23	0
300.6	-4.78	-11.62	-3.66	-6.14	-0.59	0		-3.5	-3.88	-0.73	-6.6	-3.54	0		-3.69	-3.18	-0.93	-6.82	-1.71	0		-1.97	-3.12	3.97	-2.88	-0.45	0
301.5	-0.91	-10.06	-1.44	-5.94	1.55	0		-4.16	-6.55	0.68	-4.92	-2.35	0		0.5	0.59	5.06	-0.81	4.28	0		2.57	-0.7	6.24	-0.57	3.06	0
302.4	-2.31	-7.65	0.48	-5.94	0.1	0		-0.71	-4.04	-0.06	-6.51	-1.6	0		-1.39	-0.33	-0.51	-4.89	-0.6	0		-2.29	-1.79	0.61	-1.92	-0.97	0
303.3	-1.41	-6.96	0.2	-3.7	3.64	0		-1.76	-5.4	0.21	-5.18	-2.45	0		1.27	-0.68	2.33	-2.96	0.08	0		-4.69	-5.57	-2.05	-4.95	-3.1	0
304.2	-2.05	-7.6	-1.72	-6.21	-1.26	0		-1.1	-3.74	-1.05	-5.78	-3.8	0		-1.89	-2.38	-0.93	-6.67	-0.87	0		1.49	-3.25	0.49	-2.72	-2.71	0
305.1	-3.55	-11.53	-4.16	-7.03	0.5	0		0.77	-5.41	0.98	-3.71	0.38	0		1.38	0.28	0.99	-5.2	0.76	0		-1.06	-2.14	2.28	-2.97	-3	0
306	-3.7	-11.71	-4.27	-6.79	-1.33	0		2.35	-3.23	1.89	-5.24	-0.88	0		0.12	1.01	3.64	-5.31	0.16	0		-4.77	-3.14	0.22	-1.72	-1.58	0
306.9	-6.62	-15.25	-6.38	-13.38	-6.98	0		-4.06	-5.29	-2.97	-10.43	-5.73	0		-0.08	0.2	-0.1	-4.68	0.72	0		2.05	-1.71	3.65	0.59	0.84	0
307.8	-1.36	-10.78	-0.82	-5	0.66	0		-0.19	-5.04	-1.6	-3.82	-2.64	0		1.44	2.17	2.06	-4.58	0.83	0		-3.29	-3.66	1.99	-4.04	-1.46	0
308.7	-1.67	-6.51	-1.48	-4.08	1.2	0		-2.21	-1.67	1.84	-3.74	0.84	0		-3.03	-0.48	0.76	-6.14	-0.18	0		-4.27	-3.31	1.46	-3.39	-2.96	0
309.6	-1.11	-9.15	-1.18	-5.33	-3.69	0		-1.22	-2.6	1.75	-5.06	-3.28	0		-0.78	-1.79	-0.59	-7.01	0.1	0		-2.25	-5.2	-1.32	-5.01	-1.18	0
310.5	-4.64	-10.78	-2.66	-6.43	0.24	0		-4.05	-6.39	-2.4	-6.72	-2.99	0		-2.44	-3.47	-3.46	-9.57	-3.58	0		-1.37	-2.92	1.23	-3.18	-1.89	0
311.4	-2.33	-10.69	-4.72	-5.76	2.45	0		-0.77	-2.94	-0.14	-2.94	-0.38	0		3.03	0.36	0.82	-2.38	0.29	0		-1.94	-3.11	-0.39	-2.3	-2.32	0
312.3	-3.28	-10.14	-0.43	-5.24	-3.58	0		-0.53	-1.68	1.54	-3.5	0.68	0		-3.02	-2.19	-0.25	-7.26	2.24	0		-1	-2.65	1.51	-2.37	-1.56	0
313.2	-1.43	-8.71	1.19	-4.08	1.61	0		-0.53	-3.33	0.84	-3.94	-1.68	0		-1.67	-2.81	-1.55	-7.02	-3.71	0		-0.11	-4.69	1.89	-2.75	-0.82	0
314.1	-3.05	-10.67	-0.87	-8.25	-0.87	0		-3.95	-2.24	1.21	-7.53	-2.05	0		-3.26	-0.52	0.37	-6.05	-1.49	0		-1.41	0.5	1.8	-1.96	-1.11	0
315	-4.51	-9.32	-0.68	-6.87	0.28	0		-2.84	-4.54	0.04	-5.06	-2.44	0		-1.15	-0.85	0.11	-5.11	-0.47	0		-2.46	-2.01	1.24	-1.33	-1.43	0
315.9	-2.82	-11.03	-2.51	-4.07	-0.42	0		-2.12	-5.68	-0.05	-4.86	-0.24	0		-2.03	-1.01	2.07	-6.08	1.93	0		-2.13	-3.14	3.19	-1.52	1.71	0
316.8	-2.53	-9.11	-3.14	-7.75	-0.96	0		-1.47	-4.35	-3.18	-7.82	-2.33	0		-0.73	-2.25	-0.83	-8.57	-1.75	0		1.48	-1.75	3.11	-1.57	-0.36	0
317.7	-1.77	-10.42	-1.89	-6.1	0.23	0		-0.84	-6.15	0.49	-6.45	-1.16	0		2.46	-0.66	2.46	-3.5	2.52	0		-1.64	-1.72	2.98	-3.39	1.03	0
318.6	-4.71	-14.5	-4.39	-8.93	-1.86	0		-3.36	-7.48	-2.08	-7.36	-4.08	0		-1.71	-1.16	2.13	-6.91	-0.71	0		-3.57	-7.19	-0.35	-5.1	-0.22	0
319.5	-0.67	-11.87	0.07	-5.12	1.4	0		-0.06	-2.45	3.27	-1.54	2.57	0		-1.46	-1.54	1.79	-4.99	0.36	0		-2	-5.43	1.57	-1.55	-0.84	0
320.4	-2.79	-11.03	-1.33	-7.81	-0.38	0		-0.41	-5.87	-0.27	-6.77	-0.16	0		-0.61	-3.05	-0.95	-5.57	0.82	0		-0.43	-3.19	0.96	-3.71	-2.01	0
321.3	-4.23	-9.94	-4.3	-6.81	0.24	0		-2.02	-3.52	2.11	-6.75	-2	0		2.34	1.19	1.77	-5.19	1.93	0		-2.12	-4.62	-0.3	-3.69	-0.62	0
322.2	-1.94	-9.23	1.54	-5.9	0.04	0		-1.5	-3.21	0.69	-5.37	0.12	0		-2.12	-2.63	-0.63	-5.26	-1.28	0		-2.7	-4.75	3.27	-2.19	-1.53	0
323.1	-4.4	-10.48	-6.8	-8.94	-0.9	0		-4.48	-6.14	-4.3	-7.23	-4.36	0		-2.18	-0.85	1.54	-4.23	1.28	0		-3.69	-3.06	1.42	-0.5	-2.26	0
324	-4.79	-12.91	-4.28	-5.78	0.56	0		-1.74	-5.59	-0.68	-5.15	-4.74	0		-1.34	-2.07	-0.64	-5.1	-0.84	0		-0.81	-3.74	-0.36	-1.04	0.27	0
324.9	-5.21	-12.4	-3.42	-9.86	-0.38	0		-1.54	-6.14	-1.19	-7.75	-1.97	0		-0.71	-2.82	-0.6	-6.16	-0.56	0		-2.97	-2.45	1.7	-2.27	-0.45	0
325.8	-4.55	-10.34	-0.91	-4.71	3.7	0		-5.02	-7.12	-2.79	-10.48	-1.83	0		-3.97	-3.11	-2.97	-8.9	-1.89	0		-3.2	-4.5	0.33	-2.45	-0.75	0
326.7	-2.75	-9.36	-3.31	-7.09	-1.57	0		-2.59	-4.77	-1.09	-4.79	-3.39	0		-0.82	0.43	1.52	-4.95	0.41	0		-4.65	-5.31	-2.57	-5	-1.5	0
327.6	-2.91	-10.13	-0.76	-6.3	0.67	0		-1.41	-5.02	0.01	-5.13	-3.36	0		0.45	-1.05	0.08	-4.36	-0.73	0		-0.62	-3.62	-0.91	-1.63	-2.52	0
328.5	-0.81	-6.05	2.77	-4.39	1.51	0		-2.24	-2.78	1.01	-7.9	-2.93	0		-2.93	-0.46	-1.35	-7.35	-1.72	0		-1.83	-2.62	1.2	-1.55	-0.97	0
329.4	-4.94	-13.35	-0.91	-8.55	-0.85	0		-1.84	-6.39	0.78	-6.62	-4.47	0		1.98	2.89	2.78	-4.93	-1.18	0		0	-0.58	3.25	-2	-2.03	0
330.3	-1.03	-8.73	-1.82	-5.38	-0.98	0		2.18	0.01	3.53	-1.62	1.24	0		1.85	3.43	3.36	-1.58	3.05	0		-1.74	-4.4	1.72	-1.49	-0.3	0
331.2	0.17	-7.78	-1.07	-5.53	2.56	0		1.02	-2.97	-1.19	-7.2	0.27	0		-3.37	-0.87	-1.04	-7.13	-0.34	0		-3.01	-2.93	0.66	-3.37	-1.97	0
332.1	-1.25	-9.01	-2.38	-4.12	1.26	0		-0.02	-4.32	-0.07	-4.72	-3.2	0		-0.4	1.15	3.82	-4.87	1.58	0		-3.28	-2.51	-0.11	0.18	-0.75	0
333	-3.7	-10.64	-0.59	-5.5	-1.55	0		-3.81	-3.61	-2.47	-6.32	-1.39	0		-1.13	1.55	0.54	-6	2	0		-0.45	-1.9	2.03	-3.53	0.45	0
333.9	-3.69	-11.12	-0.54	-3.75	-1.9	0		-0.54	-6.55	-1.3	-5.94	-2.85	0		0.17	-0.26	0.09	-5	2.56	0		-0.66	-1.38	1.09	-4.29	0.24	0
334.8	1.35	-5.57	0.68	-2.31	4.84	0		-0.81	-2.45	3.85	-4.81	2.11	0		-1.08	-1.26	2.6	-6.8	1.35	0		-3.12	-7.42	1.63	-2.34	-0.51	0
335.7	-2.05	-11.11	-2.3	-5.28	2.19	0		-1.61	-8.21	-0.82	-8.15	-2.39	0		-0.42	-0.4	1.43	-5.36	0.19	0		-0.32	-1	2.03	-2.97	-0.38	0
336.6	-4.9	-13.77	-4.72	-8.96	-3.46	0		-1.44	-4.28	-0.45	-6.73	-2.56	0		-0.41	1.53	0	-5.12	1.44	0		-1.18	-3.51	-0.31	-1.11	-0.57	0
337.5	-0.09	-9.36	-3.76	-6.72	-0.38	0		-0.27	-4	-1.5	-4.38	-4.04	0		-1.22	-0.6	-2.39	-6.35	-2.12	0		-0.85	-2.97	0.78	-0.97	-1.45	0
338.4	-5.36	-12.59	-3.21	-5.23	-4.3	0		-2.01	-5.67	-1.92	-6.17	-2.39	0		-2.28	-0.4	2.26	-8.77	-2.09	0		-3.07	-3.89	1.72	-3.21	-3.19	0
339.3	-2.64	-11.95	-2.32	-4.99	1.72	0		-0.73	-4.65	0.1	-3.84	-0.67	0		-1.5	0.57	1.56	-3.85	1.93	0		-3.27	-3.63	1.23	-2.72	-2.89	0
340.2	-5.71	-11.57	-2.88	-7.21	-2.46	0		-2.83	-2.54	-0.64	-3.93	-1.7	0		-1.09	-0.85	1.38	-4.73	1.57	0		0.94	-2.51	3.55	0.66	-1.05	0
341.1	-0.66	-11.34	-2.53	-3.59	0.33	0		-0.25	-5.59	0.39	-5.51	-2.46	0		-0.52	-2.95	1.56	-5.63	0.57	0		2.09	-0.63	3.5	0.43	0.98	0
342	-5.13	-13.41	-3.88	-9.19	-0.58	0		-0.72	-6.11	0.81	-4.48	-0.23	0		0.8	-2.38	1.43	-5.04	1.7	0		-0.65	-5.66	0.69	-3.43	-1.25	0
342.9	-1.69	-10.41	-2.79	-5.25	-0.55	0		-0.54	-3.08	0	-5.16	-0.8	0		-0.43	1.27	0.63	-3.64	1.25	0		2.82	-0.13	4.91	0.35	0.49	0
343.8	-3.34	-9.2	-2	-6.8	1.24	0		-1.54	-5.38	-0.35	-6.07	0.49	0		-3.47	-3.02	0.83	-7.44	-0.38	0		-4.64	-5.1	-2.77	-4.77	-3.61	0
344.7	-1.02	-11.27	-2.74	-8.01	-0.72	0		-0.66	-5.64	0.05	-3.94	0.21	0		1.26	-0.88	2.25	-5.54	1.51	0		0.1	-5.34	2.68	-2.58	0.3	0
345.6	-3.54	-11.79	-3.74	-6.87	-0.85	0		-3.65	-4.79	-0.06	-6.62	-2.03	0		-2.61	-0.93	1.64	-6.02	-1.14	0		-0.98	-2.37	2.71	-2.04	-0.66	0
346.5	-0.81	-9.04	-2.25	-3.45	1.57	0		1.72	-1.57	2.96	-0.49	3.73	0		1.22	-0.27	0.35	-3.39	1.68	0		-2.13	-3.98	-0.5	-1.9	-4.25	0
347.4	-5.64	-15.63	-7.08	-10.92	-2.76	0		-4.72	-4.31	-1.36	-6.54	-1.94	0		-1.46	-0.32	-2.77	-6.96	-0.73	0		-0.97	-2.93	-1.51	-3.19	-2.49	0
348.3	0.23	-6.21	-1.63	-4.75	3.26	0		0.41	-3.46	-0.2	-6.33	-0.63	0		-2.85	-2.13	-0.41	-8	-1.31	0		-0.77	0.18	2.02	-1.69	-1.86	0
349.2	-3.61	-8.3	-2.41	-8.61	-2.02	0		-1.82	-6.21	-1.5	-9.77	-2.58	0		0.3	-2.82	-0.42	-6	1.76	0		-2.61	-6.91	-1.43	-4.12	-2.56	0
350.1	-3.13	-8.12	0.46	-2.43	0.12	0		-3.51	-4.96	-0.49	-4.4	-3.15	0		-0.48	0.12	3.55	-5.52	3.45	0		0.21	-1.31	2.33	-2.3	0.79	0
351	-4.83	-10.21	-0.08	-4.49	0.63	0		-2.54	-4.8	2.08	-5.63	0.15	0		-5.43	-2.36	0.15	-8.15	-0.96	0		-6.01	-5.72	-2.04	-5.04	-3.8	0
351.9	-0.44	-8.99	1.23	-3.47	2.28	0		-2.91	-5.56	1.11	-5.56	-1.49	0		-4.24	-0.86	2.63	-8.76	-1.06	0		-7.09	-4.86	0.63	-4.37	-5.25	0
352.8	-3.73	-13.05	-2.57	-10.07	-2.93	0		0.09	-5.49	1.11	-4.17	-0.88	0		-1.85	-3.9	-1.25	-4.49	-2.37	0		-5.09	-5.71	0.41	-2.78	-3.49	0
353.7	-2.63	-11.74	-2.03	-5.68	0.35	0		-1.46	-5.48	-1.84	-6.14	-1.59	0		-4.2	-3.13	-2.99	-10.67	-3.55	0		-1.06	-3.78	-0.53	-2.82	-2.44	0
354.6	-1.32	-10.91	-3.41	-6.12	0.39	0		-0.81	-4.11	-3.55	-6.37	-1.46	0		1.81	-0.1	0.33	-5.07	2.96	0		-3.83	-7.81	-0.64	-4.59	-3.1	0
355.5	-0.88	-10.94	1.01	-7.46	-0.91	0		-2.53	-5.01	-1.84	-7.56	-3.55	0		-5.25	-4.92	-5.39	-10.85	-5.17	0		-5.33	-3.48	-1.42	-6.83	-4.7	0
356.4	-4.43	-8.37	-4.04	-7.76	-0.04	0		-5.85	-4.42	-1.27	-7.68	-5.01	0		-4.04	0.37	-0.39	-4.2	0.42	0		-0.07	0.17	3.33	1.99	4.19	0
357.3	-1.44	-12.97	-4.02	-7.39	-0.56	0		-3.73	-6.23	-1.39	-8.77	-5.25	0		-0.65	-1.12	0.74	-6.7	-1.36	0		-1.67	-3.68	1.22	-0.02	-3.53	0
358.2	-2.58	-13.66	-6.5	-9.21	-2.7	0		-0.64	-7.12	-1.86	-5.56	-0.26	0		-0.82	-1.35	-1.4	-6.12	2.15	0		-1.62	-2.76	-0.99	-0.91	0.84	0
359.1	-5.07	-13.58	-5.62	-9.64	2.59	0		-3.52	-6.29	-1.31	-7.91	-1.77	0		1.08	0.99	1.79	-5.11	3.35	0		-0.33	-0.7	2.41	0.9	2.76	0
360	-2.97	-10.68	-1.01	-5.01	0.78	0		-0.03	-2.35	1.16	-2.08	0.31	0		0.74	2.38	2.47	-4.07	2.52	0		-2.18	-3.67	-2	-3.4	-2.83	0
360.9	1.05	-9.61	-0.56	-5.01	1.38	0		0.77	-4.87	1.47	-5.39	-1.87	0		0.24	-1.03	-0.23	-5.6	-1.21	0		-4.78	-6.74	-2.88	-6.68	-3.16	0
361.8	-3.48	-13.86	-0.89	-6.87	-0.99	0		0.99	-5.01	2.03	-4.12	0.48	0		-3.45	-2.59	1.19	-5.44	0.14	0		-1.22	-3.96	2.34	-2.9	0.29	0
362.7	1.21	-7.78	-2.04	-5.35	0.25	0		-3.81	-4.12	-3.34	-7.6	-6.12	0		-4.97	-3.02	-3.99	-8.02	-3.26	0		0.66	-3.51	0.5	-0.33	0.39	0
363.6	-5.79	-14.28	-7.06	-7.73	-2.09	0		-2.19	-5.13	-1.29	-6.38	-4.27	0		-0.82	-0.42	1.94	-6.68	-1.76	0		-1.18	-4.22	2.72	-1.16	-2.1	0
364.5	-5.27	-10.77	-5.22	-9.77	-0.93	0		-1.15	-3.61	0.06	-6.01	-0.81	0		-2.78	-2.64	0.3	-7.14	-2.1	0		-3.4	-4.27	0.08	-3.51	-1.66	0
365.4	0.17	-8.65	0.55	-4.43	3.99	0		-2.47	-5.37	-0.75	-7.02	-2.27	0		-2.04	-0.55	-0.35	-5	-1.3	0		-1.19	-2.14	0.75	-0.51	-0.45	0
366.3	-1.13	-12.26	-2.31	-7.6	-0.21	0		-1.39	-5.23	-0.52	-8.95	-1.86	0		-2.53	-4.02	-1.21	-8.63	-1.98	0		-1.33	-5.37	-1.35	-2.82	-1.58	0
367.2	-3.85	-11.71	-4.16	-8.57	1.44	0		-1	-3.16	-0.89	-6.53	-0.06	0		-0.38	-0.07	3.46	-5.47	2.47	0		-3.86	-1.74	2.3	-2.75	-0.85	0
368.1	-1.8	-12.09	-2.94	-7.28	0.29	0		-0.88	-3.86	-0.26	-5.58	-1.49	0		0.97	0.78	1.62	-6.23	0.68	0		-3.03	-4.25	-1.24	-5.28	-3.86	0
369	-5.45	-12.67	-3.87	-3.75	0.2	0		-3.78	-7.37	-1.61	-6.34	-2.02	0		-4.93	-4.46	-3.24	-7.98	-1.91	0		-2.5	-3.32	1.63	-0.01	1.6	0
369.9	-0.89	-12.54	-3.56	-6.91	1.83	0		3.03	-2.74	2.46	-2.37	-0.41	0		0.28	-1.28	2.55	-5.79	-0.43	0		-3.7	-2.78	-0.13	-4.11	-2.42	0
370.8	-1.56	-12.58	-1.84	-6.38	1	0		-0.42	-2.54	-0.04	-4.6	2.7	0		-1.63	1.4	-0.47	-5.97	1.09	0		-2.09	-1.38	-1.18	-3.04	-1.48	0
371.7	-0.96	-9.9	-1.35	-4.34	3.5	0		-2.6	-7.04	-0.12	-7.57	-1.16	0		-0.69	-3.27	0.92	-7.8	-1.53	0		-1.9	-5.41	2.85	-4.35	-1.76	0
372.6	3.22	-9.7	3.24	-1.7	0.67	0		2.32	-4.85	1.58	-3.55	-1.66	0		-0.54	-3.66	-0.86	-5.95	-2.12	0		-2.92	-5.86	-1.42	-0.73	-1.19	0
373.5	-0.75	-11.22	-0.72	-6.56	1.66	0		-2.88	-6.69	-1.56	-6.26	-1.59	0		-0.91	-2.39	-2.1	-8.8	-0.7	0		-4.19	-4.8	-2.47	-5.61	-3.84	0
374.4	-0.69	-8.69	-2.46	-4.34	-2.14	0		0.48	-2.98	-0.01	-4.57	-2.93	0		-0.27	-0.39	2.64	-4.7	1.36	0		-3.84	-5.11	1.18	-1.42	-0.69	0
375.3	-4.92	-12.65	-2.74	-6.01	-2.1	0		-1.69	-4.12	0.87	-4.3	-2.22	0		-2.72	-2	-1.77	-7.74	-2.21	0		0.03	-5.46	0.64	-1.31	-0.46	0
