# Supplementary material for: Simvastatin Sodium Salt and Fluvastatin Interact with Human Gap Junction Gamma-3 Protein
Source: PLoS One. 2016 Feb 10;11(2):e0148266. doi: 10.1371/journal.pone.0148266 (PMC4749215; doi:10.1371/journal.pone.0148266)
Supplement: S9 Dataset — (ZIP) [file pone.0148266.s010.zip › S9_Dataset/niflumic acid_1.xlsx]

## Sheet: niflumic acid
L1A1()_X	L1A1()_Y	L1A2()_X	L1A2()_Y	L1A3()_X	L1A3()_Y	L1A4()_X	L1A4()_Y	L1A5()_X	L1A5()_Y	L1A6()_X	L1A6()_Y	L2A1()_X	L2A1()_Y	L2A2()_X	L2A2()_Y	L2A3()_X	L2A3()_Y	L2A4()_X	L2A4()_Y	L2A5()_X	L2A5()_Y	L2A6()_X	L2A6()_Y	L3A1()_X	L3A1()_Y	L3A2()_X	L3A2()_Y	L3A3()_X	L3A3()_Y	L3A4()_X	L3A4()_Y	L3A5()_X	L3A5()_Y	L3A6()_X	L3A6()_Y	L4A1()_X	L4A1()_Y	L4A2()_X	L4A2()_Y	L4A3()_X	L4A3()_Y	L4A4()_X	L4A4()_Y	L4A5()_X	L4A5()_Y	L4A6()_X	L4A6()_Y	L5A1()_X	L5A1()_Y
-240.3	-11.08	-240.3	-17.99	-240.3	-16.28	-240.3	-20.32	-240.3	-13.82	-240.3	-15.25	-240.3	-0.73	-240.3	-6.1	-240.3	-8.16	-240.3	-4.12	-240.3	-4.37	-240.3	-1.08	-240.3	5.64	-240.3	6.44	-240.3	2.22	-240.3	7.18	-240.3	4.59	-240.3	8.28	-240.3	-3.29	-240.3	-8.03	-240.3	-14.19	-240.3	-2.4	-240.3	-7.58	-240.3	-5.41	-240.3	-1
-239.4	-7.17	-239.4	-18.69	-239.4	-15.9	-239.4	-18.51	-239.4	-14.44	-239.4	-14.99	-239.4	-0.42	-239.4	-7.19	-239.4	-11.92	-239.4	-0.87	-239.4	-5.11	-239.4	-1.87	-239.4	5.17	-239.4	5.71	-239.4	0.52	-239.4	9.02	-239.4	2.8	-239.4	3.04	-239.4	-3.58	-239.4	-9.59	-239.4	-15.38	-239.4	-3.36	-239.4	-9.55	-239.4	-7.63	-239.4	-3.12
-238.5	-6.92	-238.5	-14.12	-238.5	-14.83	-238.5	-17.13	-238.5	-15.22	-238.5	-14.27	-238.5	-0.34	-238.5	-5.68	-238.5	-10.25	-238.5	-1	-238.5	-3.63	-238.5	-0.08	-238.5	4.44	-238.5	6.8	-238.5	0.35	-238.5	9.31	-238.5	2.08	-238.5	6.46	-238.5	-5.18	-238.5	-7.13	-238.5	-13.28	-238.5	-2.8	-238.5	-8.14	-238.5	-5.92	-238.5	-2.55
-237.6	-9.61	-237.6	-14.18	-237.6	-16.79	-237.6	-17.87	-237.6	-16.5	-237.6	-17.44	-237.6	-1.52	-237.6	-4.19	-237.6	-12.05	-237.6	-2.16	-237.6	-4.71	-237.6	-0.55	-237.6	6.97	-237.6	8.39	-237.6	-0.65	-237.6	9.52	-237.6	2.87	-237.6	6.63	-237.6	-0.6	-237.6	-8.61	-237.6	-14.72	-237.6	-2.93	-237.6	-8.61	-237.6	-8.19	-237.6	-1.3
-236.7	-6.67	-236.7	-16.36	-236.7	-15.9	-236.7	-12.91	-236.7	-7.95	-236.7	-10.24	-236.7	-0.43	-236.7	-5.78	-236.7	-11.16	-236.7	1.52	-236.7	0.29	-236.7	3.8	-236.7	5.36	-236.7	4.64	-236.7	1.45	-236.7	7.83	-236.7	3.94	-236.7	6.55	-236.7	-2.9	-236.7	-9.66	-236.7	-14.05	-236.7	-3.41	-236.7	-9.06	-236.7	-6.33	-236.7	-1.73
-235.8	-8.21	-235.8	-14.13	-235.8	-15.46	-235.8	-13.41	-235.8	-12.03	-235.8	-9.8	-235.8	-2.86	-235.8	-5.31	-235.8	-9.91	-235.8	1.5	-235.8	1.21	-235.8	1.85	-235.8	4.64	-235.8	3.47	-235.8	1.69	-235.8	5.35	-235.8	1.33	-235.8	5.44	-235.8	-3.35	-235.8	-9.24	-235.8	-13.59	-235.8	-5.55	-235.8	-10.84	-235.8	-7.07	-235.8	-0.49
-234.9	-8.47	-234.9	-16.21	-234.9	-14.78	-234.9	-25.18	-234.9	-24.8	-234.9	-24.99	-234.9	-2.93	-234.9	-5.18	-234.9	-11	-234.9	-13.55	-234.9	-12.19	-234.9	-12.69	-234.9	5.98	-234.9	5.58	-234.9	-0.51	-234.9	8.38	-234.9	2.15	-234.9	3.29	-234.9	0.31	-234.9	-9.98	-234.9	-12.74	-234.9	-3.74	-234.9	-11.88	-234.9	-6.78	-234.9	-2.73
-234	-6.61	-234	-17.33	-234	-13.82	-234	-18.36	-234	-16.98	-234	-20.08	-234	-2.24	-234	-5.67	-234	-11.03	-234	-4.76	-234	-6.48	-234	-5.06	-234	4.92	-234	4.61	-234	-1.29	-234	7.1	-234	3.76	-234	4.76	-234	-1.49	-234	-8.78	-234	-11.21	-234	-4.4	-234	-6.39	-234	-7.18	-234	-1.31
-233.1	-9.77	-233.1	-13.39	-233.1	-15.91	-233.1	-18.25	-233.1	-13.03	-233.1	-17.23	-233.1	-1.5	-233.1	-6.14	-233.1	-8.7	-233.1	-2.88	-233.1	-5.64	-233.1	-1.7	-233.1	4.46	-233.1	5.93	-233.1	0.94	-233.1	9.77	-233.1	1.09	-233.1	4.39	-233.1	-2.71	-233.1	-8.63	-233.1	-13.09	-233.1	-1.25	-233.1	-6.94	-233.1	-10.12	-233.1	0.38
-232.2	-9.94	-232.2	-15.92	-232.2	-13.75	-232.2	-15.69	-232.2	-16.33	-232.2	-17.61	-232.2	-1.02	-232.2	-6.04	-232.2	-9.58	-232.2	-3.2	-232.2	-3.74	-232.2	-1.38	-232.2	5.78	-232.2	3.55	-232.2	1.25	-232.2	7.77	-232.2	2.63	-232.2	8.71	-232.2	-1.3	-232.2	-10.21	-232.2	-12.57	-232.2	-4.12	-232.2	-7.1	-232.2	-7.23	-232.2	0.06
-231.3	-9.04	-231.3	-17.6	-231.3	-11.84	-231.3	-17.97	-231.3	-13.39	-231.3	-17.43	-231.3	-1.74	-231.3	-6.03	-231.3	-8.99	-231.3	-5.71	-231.3	-4.39	-231.3	-2.03	-231.3	6.29	-231.3	6.05	-231.3	-1.22	-231.3	5.53	-231.3	2.01	-231.3	4.15	-231.3	-0.45	-231.3	-9.13	-231.3	-12.72	-231.3	-4.77	-231.3	-9.43	-231.3	-8.29	-231.3	0.53
-230.4	-8.09	-230.4	-13.21	-230.4	-15.48	-230.4	-15.84	-230.4	-14.36	-230.4	-15.99	-230.4	-0.8	-230.4	-5.68	-230.4	-9.38	-230.4	0.14	-230.4	-3.59	-230.4	-3.01	-230.4	7.5	-230.4	4.76	-230.4	-0.43	-230.4	10.5	-230.4	3.96	-230.4	4.86	-230.4	-1.92	-230.4	-8.81	-230.4	-13.56	-230.4	-5.22	-230.4	-9.06	-230.4	-6.53	-230.4	-3.93
-229.5	-9.1	-229.5	-16.18	-229.5	-16.96	-229.5	-19.49	-229.5	-13.76	-229.5	-17.09	-229.5	-1.26	-229.5	-3.95	-229.5	-10.96	-229.5	-4.11	-229.5	-4.05	-229.5	-2.81	-229.5	6.07	-229.5	7.2	-229.5	-0.01	-229.5	8.51	-229.5	1.59	-229.5	4.18	-229.5	-4.26	-229.5	-9.1	-229.5	-14.67	-229.5	-1.92	-229.5	-7.58	-229.5	-9.17	-229.5	-2.33
-228.6	-8.93	-228.6	-15.49	-228.6	-13	-228.6	-16	-228.6	-14.2	-228.6	-17.54	-228.6	-1.26	-228.6	-5.98	-228.6	-10.21	-228.6	-2.24	-228.6	-3.53	-228.6	-1.7	-228.6	3.01	-228.6	7.5	-228.6	-0.29	-228.6	7.25	-228.6	5.05	-228.6	6.88	-228.6	-6.44	-228.6	-7.93	-228.6	-12.92	-228.6	-4.48	-228.6	-8.26	-228.6	-6.06	-228.6	-2.08
-227.7	-9.39	-227.7	-16.16	-227.7	-13.02	-227.7	-17.24	-227.7	-14.96	-227.7	-16.24	-227.7	-1.07	-227.7	-5.84	-227.7	-8.29	-227.7	-2.29	-227.7	-3.44	-227.7	-3.47	-227.7	5.62	-227.7	6.78	-227.7	1.18	-227.7	10.03	-227.7	4.2	-227.7	4.58	-227.7	-4.25	-227.7	-9.11	-227.7	-11.16	-227.7	-3.38	-227.7	-4.83	-227.7	-6.27	-227.7	-3.92
-226.8	-8.82	-226.8	-17.15	-226.8	-12.8	-226.8	-14.15	-226.8	-12.47	-226.8	-15.55	-226.8	-2.22	-226.8	-8.19	-226.8	-6.87	-226.8	-0.59	-226.8	-3.23	-226.8	-3.12	-226.8	6.26	-226.8	4.48	-226.8	-1.52	-226.8	8.76	-226.8	3.68	-226.8	7.46	-226.8	-1.8	-226.8	-8.26	-226.8	-15.2	-226.8	-3.46	-226.8	-8.3	-226.8	-6.13	-226.8	-0.48
-225.9	-7.14	-225.9	-14.21	-225.9	-13.17	-225.9	-16.62	-225.9	-13.47	-225.9	-17.19	-225.9	2.63	-225.9	-7.03	-225.9	-9.85	-225.9	-5.04	-225.9	-3.87	-225.9	-4.86	-225.9	6.09	-225.9	4.67	-225.9	-0.19	-225.9	7.86	-225.9	3.7	-225.9	4.28	-225.9	-1.01	-225.9	-6.42	-225.9	-11.55	-225.9	-3.14	-225.9	-6.8	-225.9	-6.19	-225.9	1.12
-225	-7.54	-225	-16.99	-225	-16.26	-225	-14.91	-225	-11.76	-225	-16.17	-225	-2.76	-225	-7.2	-225	-10.4	-225	-2.53	-225	-3.72	-225	-0.69	-225	2.55	-225	5.73	-225	-0.49	-225	7.08	-225	1.82	-225	6.48	-225	-2.25	-225	-7.38	-225	-12.17	-225	-4.72	-225	-8.85	-225	-9.01	-225	-1.34
-224.1	-8.08	-224.1	-15.74	-224.1	-12.89	-224.1	-15.82	-224.1	-14.52	-224.1	-15.09	-224.1	0.59	-224.1	-6.72	-224.1	-7.2	-224.1	-4.3	-224.1	-3.78	-224.1	-1.09	-224.1	4.29	-224.1	5.32	-224.1	0.17	-224.1	7.4	-224.1	2.13	-224.1	6.52	-224.1	-2.41	-224.1	-7.42	-224.1	-12.47	-224.1	-2.92	-224.1	-7.09	-224.1	-5.46	-224.1	-3.11
-223.2	-6.77	-223.2	-14.96	-223.2	-13.18	-223.2	-14.5	-223.2	-15.07	-223.2	-17.2	-223.2	1.29	-223.2	-7.05	-223.2	-8.26	-223.2	-4.75	-223.2	-1.8	-223.2	-2.44	-223.2	5.7	-223.2	4.29	-223.2	1.17	-223.2	8.25	-223.2	2.36	-223.2	9.31	-223.2	0.12	-223.2	-8.92	-223.2	-11.85	-223.2	-4.56	-223.2	-7.11	-223.2	-6.07	-223.2	-1.71
-222.3	-8.97	-222.3	-13.3	-222.3	-13.93	-222.3	-16.55	-222.3	-14.76	-222.3	-14.11	-222.3	0.29	-222.3	-4.52	-222.3	-8.97	-222.3	-2.48	-222.3	-4.8	-222.3	-3.05	-222.3	6.01	-222.3	6.72	-222.3	0.19	-222.3	7.92	-222.3	4.25	-222.3	5.32	-222.3	-2.19	-222.3	-7.01	-222.3	-13.99	-222.3	-3.38	-222.3	-6.71	-222.3	-6.1	-222.3	-0.25
-221.4	-7.28	-221.4	-16.88	-221.4	-13.35	-221.4	-15.23	-221.4	-12.74	-221.4	-13.71	-221.4	-0.73	-221.4	-7.13	-221.4	-9.33	-221.4	-2.18	-221.4	-2.53	-221.4	-0.81	-221.4	3.87	-221.4	5.03	-221.4	1.17	-221.4	8.96	-221.4	5.32	-221.4	4.02	-221.4	-4.43	-221.4	-8.12	-221.4	-11	-221.4	-0.92	-221.4	-5.82	-221.4	-6.56	-221.4	0.02
-220.5	-9.81	-220.5	-14.7	-220.5	-12.45	-220.5	-14.32	-220.5	-12.73	-220.5	-15.84	-220.5	-0.03	-220.5	-8.81	-220.5	-9.38	-220.5	-3.33	-220.5	-1.2	-220.5	-2.81	-220.5	6.78	-220.5	5.31	-220.5	-0.29	-220.5	6.63	-220.5	3.62	-220.5	6.69	-220.5	-3.51	-220.5	-7.64	-220.5	-11.93	-220.5	-3.97	-220.5	-7.43	-220.5	-6.29	-220.5	-0.67
-219.6	-7.47	-219.6	-14.64	-219.6	-14.22	-219.6	-14.8	-219.6	-13.8	-219.6	-15.17	-219.6	1.32	-219.6	-6.54	-219.6	-9.05	-219.6	-1.19	-219.6	-0.41	-219.6	-5.12	-219.6	7.06	-219.6	5.18	-219.6	0.11	-219.6	7.43	-219.6	5.58	-219.6	3.46	-219.6	-3.64	-219.6	-8.25	-219.6	-14.48	-219.6	-4.26	-219.6	-4.9	-219.6	-5.84	-219.6	-0.41
-218.7	-6.79	-218.7	-12.68	-218.7	-15.28	-218.7	-16.44	-218.7	-13.28	-218.7	-15.23	-218.7	-0.97	-218.7	-5.26	-218.7	-10.28	-218.7	-4.97	-218.7	-2.09	-218.7	-0.84	-218.7	4.84	-218.7	6.96	-218.7	-1.81	-218.7	5.38	-218.7	3.41	-218.7	4.48	-218.7	-2.03	-218.7	-7.68	-218.7	-12.52	-218.7	-5.72	-218.7	-8.55	-218.7	-5.92	-218.7	0.12
-217.8	-8.66	-217.8	-13.03	-217.8	-12.24	-217.8	-15.92	-217.8	-12.99	-217.8	-16.84	-217.8	-0.77	-217.8	-5.66	-217.8	-6.75	-217.8	-1.46	-217.8	-2.76	-217.8	-3.28	-217.8	3.43	-217.8	4.73	-217.8	2.3	-217.8	7.76	-217.8	4.04	-217.8	7.69	-217.8	-4.2	-217.8	-7.9	-217.8	-12.6	-217.8	-5.24	-217.8	-6.7	-217.8	-7.73	-217.8	-3.1
-216.9	-6.31	-216.9	-15.43	-216.9	-12.94	-216.9	-14.36	-216.9	-13.29	-216.9	-16.23	-216.9	-0.88	-216.9	-6.57	-216.9	-5.86	-216.9	-3.11	-216.9	-4.21	-216.9	-1.77	-216.9	6.02	-216.9	4.51	-216.9	0.6	-216.9	6.08	-216.9	2.94	-216.9	7.66	-216.9	-1.75	-216.9	-7.82	-216.9	-12.84	-216.9	-4.7	-216.9	-8.69	-216.9	-6.18	-216.9	0.83
-216	-7.21	-216	-13.64	-216	-13.23	-216	-14.62	-216	-11.61	-216	-14.99	-216	-0.83	-216	-4.62	-216	-7.51	-216	-2.12	-216	-0.7	-216	-0.66	-216	4.76	-216	6.91	-216	-0.84	-216	7.56	-216	4.89	-216	7.43	-216	-2.13	-216	-7.32	-216	-12.47	-216	-2.56	-216	-7.54	-216	-5.63	-216	-0.81
-215.1	-8.43	-215.1	-11.73	-215.1	-12.95	-215.1	-13.99	-215.1	-14.05	-215.1	-13.74	-215.1	-2.77	-215.1	-4.12	-215.1	-9.29	-215.1	-2.86	-215.1	-3.54	-215.1	-0.38	-215.1	5.06	-215.1	4.52	-215.1	-2.13	-215.1	6.79	-215.1	1.68	-215.1	5.5	-215.1	-0.43	-215.1	-7.84	-215.1	-12.54	-215.1	-3.11	-215.1	-7.95	-215.1	-4.86	-215.1	-1.34
-214.2	-6.52	-214.2	-14.57	-214.2	-12.63	-214.2	-17.75	-214.2	-14.04	-214.2	-12.72	-214.2	-0.54	-214.2	-3.74	-214.2	-7.7	-214.2	-3.52	-214.2	-3.91	-214.2	-4.33	-214.2	6.3	-214.2	4.38	-214.2	-0.95	-214.2	5.27	-214.2	2.3	-214.2	5.11	-214.2	-1.93	-214.2	-8.8	-214.2	-12.87	-214.2	-6.19	-214.2	-8.29	-214.2	-7.28	-214.2	-0.86
-213.3	-8.02	-213.3	-14.83	-213.3	-13.1	-213.3	-16.54	-213.3	-11.4	-213.3	-16.58	-213.3	-1.78	-213.3	-5.95	-213.3	-9.46	-213.3	-5.11	-213.3	-2.67	-213.3	-5.05	-213.3	4.8	-213.3	5.68	-213.3	-0.42	-213.3	6.8	-213.3	3.5	-213.3	4.06	-213.3	-2.6	-213.3	-7.53	-213.3	-12.67	-213.3	-5.45	-213.3	-8.2	-213.3	-6.71	-213.3	-0.68
-212.4	-7.29	-212.4	-12.3	-212.4	-11.14	-212.4	-16.54	-212.4	-12.17	-212.4	-12.13	-212.4	-1.33	-212.4	-6.43	-212.4	-10.31	-212.4	-4.46	-212.4	-3.52	-212.4	-0.23	-212.4	5.76	-212.4	5.56	-212.4	0.57	-212.4	7.2	-212.4	1.61	-212.4	3.05	-212.4	-4.45	-212.4	-7.58	-212.4	-11.03	-212.4	-2.49	-212.4	-5.99	-212.4	-8.18	-212.4	-1.19
-211.5	-5.2	-211.5	-12.59	-211.5	-10.95	-211.5	-16.28	-211.5	-12.23	-211.5	-15.41	-211.5	1.21	-211.5	-6.72	-211.5	-9.99	-211.5	-6.67	-211.5	-2.5	-211.5	-4.13	-211.5	6.76	-211.5	4.04	-211.5	-0.76	-211.5	5.68	-211.5	2.01	-211.5	5	-211.5	-3.85	-211.5	-6.66	-211.5	-11.31	-211.5	-4.95	-211.5	-6.78	-211.5	-5.64	-211.5	-2.11
-210.6	-6.19	-210.6	-11.68	-210.6	-14.28	-210.6	-15.54	-210.6	-11.6	-210.6	-11.98	-210.6	-1.52	-210.6	-4.81	-210.6	-9.53	-210.6	-2.31	-210.6	-0.4	-210.6	-1.87	-210.6	3.87	-210.6	3.58	-210.6	0.34	-210.6	7.2	-210.6	4.13	-210.6	2.05	-210.6	-3.66	-210.6	-8.79	-210.6	-9.55	-210.6	-3.32	-210.6	-7.83	-210.6	-9.01	-210.6	-0.88
-209.7	-6.96	-209.7	-14.44	-209.7	-11.09	-209.7	-14.24	-209.7	-12.75	-209.7	-12.56	-209.7	-1.42	-209.7	-6.67	-209.7	-8.54	-209.7	-4.86	-209.7	-2.85	-209.7	-2.65	-209.7	4.53	-209.7	3.56	-209.7	-0.18	-209.7	7.39	-209.7	3.44	-209.7	2.47	-209.7	-2.14	-209.7	-7.64	-209.7	-11.96	-209.7	-2.94	-209.7	-3.7	-209.7	-9.89	-209.7	-2.21
-208.8	-7.73	-208.8	-12.2	-208.8	-12.31	-208.8	-15.75	-208.8	-10.01	-208.8	-12.37	-208.8	-1.61	-208.8	-5.47	-208.8	-5.72	-208.8	-3.35	-208.8	-0.66	-208.8	-1.55	-208.8	3.6	-208.8	4.97	-208.8	0.83	-208.8	5.33	-208.8	3.38	-208.8	5.52	-208.8	-3.2	-208.8	-6.81	-208.8	-12.1	-208.8	-5.78	-208.8	-7.74	-208.8	-7.72	-208.8	-2.97
-207.9	-7.65	-207.9	-13.55	-207.9	-13.15	-207.9	-17.05	-207.9	-11.86	-207.9	-14.67	-207.9	-0.95	-207.9	-4.13	-207.9	-7.81	-207.9	-4.34	-207.9	-2.63	-207.9	-3.55	-207.9	7.06	-207.9	7.37	-207.9	1.75	-207.9	6.51	-207.9	3.36	-207.9	4.84	-207.9	-0.42	-207.9	-8.83	-207.9	-9.99	-207.9	-3.58	-207.9	-9.1	-207.9	-5.6	-207.9	-2.57
-207	-6.36	-207	-10.16	-207	-10.57	-207	-11.21	-207	-12.32	-207	-13.57	-207	0.07	-207	-3.06	-207	-8.01	-207	-0.6	-207	-2.65	-207	-3.42	-207	7.17	-207	3.94	-207	-0.6	-207	7.43	-207	4.01	-207	4.52	-207	-2.58	-207	-8.41	-207	-12.66	-207	-4.99	-207	-5.51	-207	-4.07	-207	-1.22
-206.1	-6.71	-206.1	-15.11	-206.1	-11.92	-206.1	-13.47	-206.1	-11.48	-206.1	-14.21	-206.1	-2.01	-206.1	-7.09	-206.1	-6.52	-206.1	1.35	-206.1	-3.56	-206.1	-1.1	-206.1	4.64	-206.1	3.63	-206.1	0.8	-206.1	8.54	-206.1	3.19	-206.1	5.39	-206.1	-1.63	-206.1	-9.3	-206.1	-12.21	-206.1	-2.04	-206.1	-5.37	-206.1	-3.1	-206.1	-0.49
-205.2	-7.34	-205.2	-13.84	-205.2	-12.72	-205.2	-12.98	-205.2	-13.21	-205.2	-12.6	-205.2	-0.65	-205.2	-7.29	-205.2	-9.01	-205.2	-1.96	-205.2	-2.27	-205.2	-1.15	-205.2	5.71	-205.2	3.39	-205.2	-0.16	-205.2	5.02	-205.2	2.58	-205.2	3.34	-205.2	-1.92	-205.2	-7.08	-205.2	-11.01	-205.2	-6.26	-205.2	-6.62	-205.2	-8.34	-205.2	0
-204.3	-6.59	-204.3	-12.27	-204.3	-13.55	-204.3	-15.25	-204.3	-15.49	-204.3	-14.64	-204.3	0.53	-204.3	-4.29	-204.3	-8.1	-204.3	-4.64	-204.3	-4.97	-204.3	-3.07	-204.3	4.45	-204.3	5.38	-204.3	1.07	-204.3	7.39	-204.3	2.28	-204.3	5.24	-204.3	-2.08	-204.3	-7.99	-204.3	-11.7	-204.3	-2.33	-204.3	-5.08	-204.3	-5.83	-204.3	0.03
-203.4	-6.94	-203.4	-13.92	-203.4	-11.67	-203.4	-14.1	-203.4	-11.18	-203.4	-11.33	-203.4	1.04	-203.4	-3.85	-203.4	-9.36	-203.4	-1.94	-203.4	-2.26	-203.4	-1.56	-203.4	5.23	-203.4	5.89	-203.4	1.31	-203.4	7.62	-203.4	1.73	-203.4	6.11	-203.4	0.09	-203.4	-6.93	-203.4	-10.88	-203.4	-1.49	-203.4	-8.26	-203.4	-3.77	-203.4	-2.08
-202.5	-8.96	-202.5	-11.23	-202.5	-12.03	-202.5	-14.74	-202.5	-14.13	-202.5	-13.2	-202.5	-1.91	-202.5	-6.99	-202.5	-7.57	-202.5	-2.23	-202.5	-2.62	-202.5	-1.88	-202.5	2.78	-202.5	2.5	-202.5	1.17	-202.5	7.91	-202.5	4.25	-202.5	4.35	-202.5	-1.53	-202.5	-6.92	-202.5	-8.5	-202.5	-1.01	-202.5	-3.67	-202.5	-6.62	-202.5	2.12
-201.6	-8.91	-201.6	-13.7	-201.6	-13.41	-201.6	-13.58	-201.6	-9.11	-201.6	-13.77	-201.6	-2.88	-201.6	-5.86	-201.6	-9.39	-201.6	-0.84	-201.6	-3.96	-201.6	-0.15	-201.6	5.9	-201.6	4.88	-201.6	-2.67	-201.6	7.47	-201.6	1.45	-201.6	6.78	-201.6	-3.09	-201.6	-6.46	-201.6	-11.41	-201.6	-3.6	-201.6	-7.42	-201.6	-3.86	-201.6	-1.43
-200.7	-7.52	-200.7	-13.34	-200.7	-9.96	-200.7	-12.66	-200.7	-9.29	-200.7	-12.96	-200.7	-2.73	-200.7	-3.82	-200.7	-9.67	-200.7	-3.59	-200.7	-2.35	-200.7	-2.58	-200.7	3.51	-200.7	5.95	-200.7	0.31	-200.7	6.66	-200.7	2.22	-200.7	4.77	-200.7	-2.46	-200.7	-7.79	-200.7	-11.78	-200.7	-2.73	-200.7	-7.82	-200.7	-4.65	-200.7	-0.1
-199.8	-5.7	-199.8	-12.8	-199.8	-10.77	-199.8	-13.42	-199.8	-10.37	-199.8	-9.71	-199.8	-0.92	-199.8	-6.05	-199.8	-6.53	-199.8	0.41	-199.8	-2.38	-199.8	-1.46	-199.8	4.58	-199.8	4.19	-199.8	2.59	-199.8	7.87	-199.8	4.1	-199.8	4.74	-199.8	-2.59	-199.8	-8.14	-199.8	-9.17	-199.8	-4.91	-199.8	-7.24	-199.8	-7.57	-199.8	-0.47
-198.9	-7.78	-198.9	-14.86	-198.9	-9.3	-198.9	-13.57	-198.9	-12.85	-198.9	-13.74	-198.9	-0.72	-198.9	-6.96	-198.9	-7.36	-198.9	-1.77	-198.9	-3.37	-198.9	-1.27	-198.9	6.37	-198.9	4.12	-198.9	-0.38	-198.9	8.13	-198.9	1.74	-198.9	3.79	-198.9	-2.35	-198.9	-5.31	-198.9	-12.03	-198.9	-2.67	-198.9	-6.02	-198.9	-4.49	-198.9	-1.31
-198	-6.82	-198	-12.29	-198	-10.34	-198	-13.35	-198	-10.91	-198	-9.7	-198	-0.64	-198	-4.84	-198	-7.06	-198	-2.42	-198	-3.05	-198	0.46	-198	5.8	-198	3.45	-198	-0.61	-198	6.35	-198	1.42	-198	2.37	-198	-1.95	-198	-6.78	-198	-13.23	-198	-2.53	-198	-8.89	-198	-5.67	-198	0.71
-197.1	-4.71	-197.1	-11.76	-197.1	-14.41	-197.1	-13.06	-197.1	-10.01	-197.1	-11.4	-197.1	0.32	-197.1	-4.91	-197.1	-7.61	-197.1	-1.87	-197.1	-2.44	-197.1	-1.68	-197.1	5.34	-197.1	5.04	-197.1	1.15	-197.1	6.71	-197.1	2.71	-197.1	3.95	-197.1	-1.39	-197.1	-4.76	-197.1	-10.76	-197.1	-3.89	-197.1	-6.44	-197.1	-6.89	-197.1	-0.59
-196.2	-8.93	-196.2	-11.15	-196.2	-10.74	-196.2	-13.86	-196.2	-11.06	-196.2	-12.19	-196.2	-1.58	-196.2	-5.75	-196.2	-5.22	-196.2	-3.42	-196.2	-2.24	-196.2	-3.65	-196.2	4.83	-196.2	4.14	-196.2	1.78	-196.2	8.19	-196.2	3.89	-196.2	2.25	-196.2	-2.5	-196.2	-8.51	-196.2	-10.85	-196.2	-3.53	-196.2	-7.08	-196.2	-5.64	-196.2	-1.79
-195.3	-8.69	-195.3	-11.8	-195.3	-11.36	-195.3	-12.31	-195.3	-11.87	-195.3	-13.77	-195.3	-3.23	-195.3	-3.84	-195.3	-8.02	-195.3	-2.55	-195.3	-5.22	-195.3	0.66	-195.3	4.73	-195.3	4.21	-195.3	-0.41	-195.3	6.63	-195.3	1.53	-195.3	6.12	-195.3	-0.36	-195.3	-9	-195.3	-12.54	-195.3	-3.77	-195.3	-6.58	-195.3	-3.45	-195.3	-1.64
-194.4	-9.04	-194.4	-11.56	-194.4	-11.06	-194.4	-10.8	-194.4	-13.08	-194.4	-10.74	-194.4	-1.2	-194.4	-5.57	-194.4	-6.07	-194.4	-0.12	-194.4	-4.09	-194.4	-3.65	-194.4	4.53	-194.4	4.65	-194.4	1.2	-194.4	7.19	-194.4	3.22	-194.4	3.7	-194.4	-3.84	-194.4	-6.21	-194.4	-8.98	-194.4	-2.66	-194.4	-7.31	-194.4	-7.15	-194.4	-2.4
-193.5	-2.95	-193.5	-12.44	-193.5	-10.78	-193.5	-11.54	-193.5	-12.62	-193.5	-12.47	-193.5	-0.65	-193.5	-3.53	-193.5	-6.22	-193.5	-0.91	-193.5	-7	-193.5	-1.28	-193.5	0.69	-193.5	4.5	-193.5	-0.6	-193.5	5.56	-193.5	3.35	-193.5	3.73	-193.5	-3.61	-193.5	-7.42	-193.5	-11.31	-193.5	-3.9	-193.5	-5.7	-193.5	-7.52	-193.5	0.16
-192.6	-9.12	-192.6	-13.36	-192.6	-11.69	-192.6	-15.38	-192.6	-9.81	-192.6	-9.94	-192.6	-1.51	-192.6	-4.37	-192.6	-7.65	-192.6	-7	-192.6	-2.45	-192.6	-1.96	-192.6	2.84	-192.6	7.1	-192.6	-0.55	-192.6	5.43	-192.6	2.4	-192.6	2.35	-192.6	-0.29	-192.6	-5.37	-192.6	-13.67	-192.6	-2.99	-192.6	-6.41	-192.6	-4.99	-192.6	-1.24
-191.7	-3.97	-191.7	-11.44	-191.7	-12.29	-191.7	-9.85	-191.7	-8.04	-191.7	-10.92	-191.7	-0.43	-191.7	-4.98	-191.7	-7.77	-191.7	-0.16	-191.7	-4.02	-191.7	-1.71	-191.7	5.65	-191.7	4.11	-191.7	2.04	-191.7	4.2	-191.7	0.25	-191.7	3.78	-191.7	-4.9	-191.7	-6.11	-191.7	-10.6	-191.7	-5.72	-191.7	-6.1	-191.7	-8.08	-191.7	-3.08
-190.8	-6.95	-190.8	-14.08	-190.8	-8.77	-190.8	-12.05	-190.8	-12.33	-190.8	-10.15	-190.8	-1.9	-190.8	-6.4	-190.8	-7.13	-190.8	-1.33	-190.8	-2.52	-190.8	0.64	-190.8	3.49	-190.8	3.97	-190.8	-0.26	-190.8	8.62	-190.8	0.64	-190.8	3.71	-190.8	-4.59	-190.8	-8.03	-190.8	-10.07	-190.8	-3.22	-190.8	-7.21	-190.8	-5.44	-190.8	-2.66
-189.9	-6.32	-189.9	-11.9	-189.9	-10.3	-189.9	-12.2	-189.9	-7.23	-189.9	-13.24	-189.9	1.17	-189.9	-5.01	-189.9	-7.3	-189.9	-0.14	-189.9	-2.55	-189.9	-4.96	-189.9	3.47	-189.9	3.52	-189.9	-0.74	-189.9	8.13	-189.9	2.65	-189.9	3.1	-189.9	-2.58	-189.9	-6.45	-189.9	-11.4	-189.9	-1.97	-189.9	-5.15	-189.9	-7.84	-189.9	1.18
-189	-6	-189	-10.35	-189	-8.09	-189	-10.49	-189	-9.25	-189	-10.58	-189	-1.32	-189	-3.91	-189	-9.77	-189	-0.95	-189	-0.61	-189	-0.59	-189	2.98	-189	3.9	-189	0.69	-189	5.77	-189	2.14	-189	4.43	-189	-4.5	-189	-9.36	-189	-9.73	-189	-4.2	-189	-7.61	-189	-5.7	-189	-2.66
-188.1	-6.43	-188.1	-10.97	-188.1	-9.84	-188.1	-11.45	-188.1	-9.29	-188.1	-13.72	-188.1	-0.34	-188.1	-5.53	-188.1	-6.21	-188.1	-2.04	-188.1	0.29	-188.1	-4.97	-188.1	3.09	-188.1	3.79	-188.1	2.25	-188.1	7.02	-188.1	4.04	-188.1	2.45	-188.1	-3.84	-188.1	-7.77	-188.1	-11	-188.1	-1.88	-188.1	-5.83	-188.1	-6.1	-188.1	-1.56
-187.2	-6.49	-187.2	-11.75	-187.2	-10.5	-187.2	-15.08	-187.2	-11.11	-187.2	-13.07	-187.2	1.13	-187.2	-5.87	-187.2	-8.08	-187.2	-2.36	-187.2	-3.93	-187.2	-1.58	-187.2	5.05	-187.2	4.56	-187.2	0.46	-187.2	6.14	-187.2	1.66	-187.2	4.88	-187.2	-1.83	-187.2	-6.65	-187.2	-9.59	-187.2	-0.58	-187.2	-6.62	-187.2	-4.37	-187.2	-1.06
-186.3	-8.13	-186.3	-11.08	-186.3	-9.72	-186.3	-13.55	-186.3	-10.19	-186.3	-12.46	-186.3	-0.18	-186.3	-3.64	-186.3	-6.48	-186.3	-3.39	-186.3	-3.05	-186.3	-3.51	-186.3	4.04	-186.3	4.84	-186.3	2.15	-186.3	5.54	-186.3	3.62	-186.3	2.36	-186.3	-2.49	-186.3	-5.95	-186.3	-10.76	-186.3	-3.25	-186.3	-6.47	-186.3	-6.7	-186.3	-2.05
-185.4	-6.35	-185.4	-9.06	-185.4	-9.33	-185.4	-12.45	-185.4	-9.53	-185.4	-13.2	-185.4	-0.28	-185.4	-5.38	-185.4	-5.46	-185.4	-3.18	-185.4	-1.62	-185.4	-3.48	-185.4	5.34	-185.4	5.28	-185.4	1.59	-185.4	7.28	-185.4	4.31	-185.4	4.78	-185.4	-2.64	-185.4	-8.34	-185.4	-8.85	-185.4	-2.96	-185.4	-7.73	-185.4	-7.87	-185.4	0.01
-184.5	-7.45	-184.5	-8.81	-184.5	-11.62	-184.5	-11.61	-184.5	-6.75	-184.5	-13.54	-184.5	-1.49	-184.5	-5.09	-184.5	-8.68	-184.5	-3.71	-184.5	-0.49	-184.5	-2.52	-184.5	4.47	-184.5	3.11	-184.5	0.06	-184.5	5.99	-184.5	3.5	-184.5	1.2	-184.5	-2.21	-184.5	-6.09	-184.5	-10.25	-184.5	-2.73	-184.5	-4.3	-184.5	-6.08	-184.5	-1.44
-183.6	-4.74	-183.6	-12.32	-183.6	-11.99	-183.6	-11.65	-183.6	-12.84	-183.6	-11.92	-183.6	0.73	-183.6	-5.78	-183.6	-8.95	-183.6	-2.83	-183.6	-4.83	-183.6	-0.38	-183.6	4.52	-183.6	2.34	-183.6	1.57	-183.6	5.87	-183.6	0.63	-183.6	4.33	-183.6	-2.7	-183.6	-7.88	-183.6	-9.67	-183.6	-1.97	-183.6	-5.34	-183.6	-5.74	-183.6	0.09
-182.7	-5.85	-182.7	-12.84	-182.7	-11.78	-182.7	-12.14	-182.7	-9.88	-182.7	-11.45	-182.7	-2.73	-182.7	-6.73	-182.7	-6.82	-182.7	-1.86	-182.7	-3.13	-182.7	-4.2	-182.7	2.5	-182.7	5.84	-182.7	0.83	-182.7	6.9	-182.7	1.53	-182.7	3.63	-182.7	-3.52	-182.7	-6.34	-182.7	-10.1	-182.7	-2.8	-182.7	-4.87	-182.7	-4.35	-182.7	-1.29
-181.8	-4.79	-181.8	-11.56	-181.8	-11.96	-181.8	-11.81	-181.8	-7.9	-181.8	-10.2	-181.8	0.59	-181.8	-4.09	-181.8	-7.84	-181.8	-5.4	-181.8	-0.35	-181.8	-0.94	-181.8	3.29	-181.8	3.76	-181.8	0.75	-181.8	3.69	-181.8	2.57	-181.8	2.81	-181.8	-3.99	-181.8	-4.88	-181.8	-11.37	-181.8	-2.25	-181.8	-5.98	-181.8	-4.67	-181.8	-1.71
-180.9	-5.61	-180.9	-10.57	-180.9	-11.22	-180.9	-11.19	-180.9	-7.47	-180.9	-13.11	-180.9	-0.64	-180.9	-5.25	-180.9	-6.27	-180.9	-1.9	-180.9	-2.52	-180.9	-2.5	-180.9	7.43	-180.9	4.55	-180.9	-0.61	-180.9	6.72	-180.9	2.3	-180.9	2.12	-180.9	-0.84	-180.9	-6.63	-180.9	-10.17	-180.9	-3.86	-180.9	-3.93	-180.9	-6.78	-180.9	-0.08
-180	-4.86	-180	-9.46	-180	-8.84	-180	-12.47	-180	-11.21	-180	-11.47	-180	-0.27	-180	-5.64	-180	-5.13	-180	-1.79	-180	-0.73	-180	-1.16	-180	3.49	-180	4.68	-180	0.6	-180	7.55	-180	3.05	-180	4.38	-180	-2.57	-180	-4.76	-180	-10.08	-180	-2.7	-180	-6.34	-180	-4.99	-180	1.17
-179.1	-5.1	-179.1	-10.64	-179.1	-10.58	-179.1	-11.95	-179.1	-8.36	-179.1	-10.8	-179.1	-1.66	-179.1	-3.27	-179.1	-7.08	-179.1	-2.34	-179.1	-4.11	-179.1	-1.78	-179.1	3.36	-179.1	6.89	-179.1	0.74	-179.1	6.5	-179.1	1.27	-179.1	5	-179.1	-3.06	-179.1	-7.9	-179.1	-10.55	-179.1	-2.32	-179.1	-7.57	-179.1	-5.74	-179.1	-0.58
-178.2	-4.32	-178.2	-10.76	-178.2	-8.56	-178.2	-14.55	-178.2	-7.42	-178.2	-9.51	-178.2	-0.61	-178.2	-5.17	-178.2	-7.2	-178.2	-3.14	-178.2	-2.27	-178.2	-0.03	-178.2	3.05	-178.2	4.56	-178.2	-1.41	-178.2	4.4	-178.2	3.14	-178.2	4.23	-178.2	-2.3	-178.2	-7.77	-178.2	-7.06	-178.2	-3.4	-178.2	-4.59	-178.2	-5.94	-178.2	-0.38
-177.3	-6.94	-177.3	-11.38	-177.3	-9.91	-177.3	-12.03	-177.3	-10.35	-177.3	-14.09	-177.3	-2.62	-177.3	-6.62	-177.3	-6.03	-177.3	-2.44	-177.3	-2.81	-177.3	-4.24	-177.3	3.39	-177.3	5.77	-177.3	1.23	-177.3	5.25	-177.3	4.02	-177.3	4.61	-177.3	-2.54	-177.3	-5.16	-177.3	-7.64	-177.3	-1.63	-177.3	-5.34	-177.3	-4.38	-177.3	-1.22
-176.4	-6	-176.4	-10.42	-176.4	-11.37	-176.4	-10.53	-176.4	-7.78	-176.4	-11.96	-176.4	-0.33	-176.4	-5.5	-176.4	-6.81	-176.4	-0.41	-176.4	-2.5	-176.4	-1.53	-176.4	6.38	-176.4	4.55	-176.4	4.77	-176.4	6.72	-176.4	2.98	-176.4	6.51	-176.4	-1.2	-176.4	-5.91	-176.4	-7.44	-176.4	-4.62	-176.4	-3.93	-176.4	-3.88	-176.4	-1.34
-175.5	-5.4	-175.5	-8.9	-175.5	-8.71	-175.5	-10.58	-175.5	-8.18	-175.5	-12.49	-175.5	-3.29	-175.5	-2.21	-175.5	-8.85	-175.5	-3.54	-175.5	-0.09	-175.5	-1.86	-175.5	2.78	-175.5	4.89	-175.5	-0.66	-175.5	3.46	-175.5	3.77	-175.5	6.85	-175.5	-1.2	-175.5	-5.9	-175.5	-10.31	-175.5	-2.8	-175.5	-6.73	-175.5	-6.84	-175.5	-0.24
-174.6	-4.69	-174.6	-11.54	-174.6	-9.22	-174.6	-12.84	-174.6	-10.27	-174.6	-9.05	-174.6	-2.31	-174.6	-6.95	-174.6	-6.78	-174.6	-3.78	-174.6	-4.65	-174.6	-1.96	-174.6	1.74	-174.6	5.19	-174.6	0.02	-174.6	8.03	-174.6	0.89	-174.6	3.71	-174.6	-4.75	-174.6	-4.96	-174.6	-10.02	-174.6	-2.2	-174.6	-7.01	-174.6	-3.01	-174.6	-2.03
-173.7	-5.6	-173.7	-9.36	-173.7	-10.63	-173.7	-11.41	-173.7	-10.03	-173.7	-9.52	-173.7	-0.75	-173.7	-3.56	-173.7	-3.82	-173.7	-3.61	-173.7	-2.62	-173.7	-1.51	-173.7	1.93	-173.7	5.4	-173.7	1.63	-173.7	7.96	-173.7	0.77	-173.7	5.67	-173.7	-3.8	-173.7	-5.74	-173.7	-10.86	-173.7	0.11	-173.7	-6.89	-173.7	-4.58	-173.7	-0.75
-172.8	-8.12	-172.8	-8.52	-172.8	-10.1	-172.8	-11.64	-172.8	-11.07	-172.8	-10.9	-172.8	-1.11	-172.8	-3.48	-172.8	-8.04	-172.8	-0.6	-172.8	-1.84	-172.8	-2.74	-172.8	3.5	-172.8	4.72	-172.8	-1.15	-172.8	5.89	-172.8	2.74	-172.8	2.98	-172.8	1.4	-172.8	-5.78	-172.8	-8.79	-172.8	-2.9	-172.8	-5.79	-172.8	-5.2	-172.8	1.65
-171.9	-3.89	-171.9	-9.28	-171.9	-10.03	-171.9	-8.56	-171.9	-9.64	-171.9	-10.24	-171.9	0.51	-171.9	-4.96	-171.9	-7.27	-171.9	-0.91	-171.9	-3.62	-171.9	-2.34	-171.9	4.41	-171.9	3.01	-171.9	-2.37	-171.9	5.83	-171.9	0.76	-171.9	2.45	-171.9	-0.26	-171.9	-6.12	-171.9	-9.88	-171.9	-4.44	-171.9	-4.92	-171.9	-8.22	-171.9	1.55
-171	-5.37	-171	-10.15	-171	-8.65	-171	-11.8	-171	-8.58	-171	-11.22	-171	-1.5	-171	-5.81	-171	-7.35	-171	-3.77	-171	-1.81	-171	-1.31	-171	6.11	-171	5.6	-171	-1.53	-171	3.01	-171	1.08	-171	2.9	-171	0.43	-171	-4.46	-171	-9.87	-171	-3.63	-171	-5.83	-171	-5.36	-171	0.7
-170.1	-6.39	-170.1	-11.49	-170.1	-7.76	-170.1	-10.89	-170.1	-8.96	-170.1	-11.96	-170.1	1.43	-170.1	-5.64	-170.1	-6.97	-170.1	-1.71	-170.1	-2.61	-170.1	-1.92	-170.1	5.78	-170.1	5.35	-170.1	-1.39	-170.1	4.89	-170.1	2	-170.1	3.88	-170.1	-1.28	-170.1	-4.37	-170.1	-8.17	-170.1	-4.41	-170.1	-3.41	-170.1	-4.67	-170.1	-0.16
-169.2	-6.55	-169.2	-11.82	-169.2	-7.81	-169.2	-11.09	-169.2	-10.65	-169.2	-10.87	-169.2	-0.66	-169.2	-3.45	-169.2	-3.41	-169.2	-1.82	-169.2	-3.04	-169.2	-1.49	-169.2	5.84	-169.2	4.74	-169.2	1.49	-169.2	6.29	-169.2	0.95	-169.2	5.07	-169.2	-1.62	-169.2	-4.73	-169.2	-10.7	-169.2	-3.45	-169.2	-6.07	-169.2	-3.86	-169.2	-0.26
-168.3	-5.72	-168.3	-6.28	-168.3	-7.41	-168.3	-6.98	-168.3	-8.09	-168.3	-9.78	-168.3	-0.11	-168.3	-4	-168.3	-5.75	-168.3	-3.97	-168.3	-2.28	-168.3	-0.23	-168.3	3.31	-168.3	5.15	-168.3	1.69	-168.3	4.97	-168.3	1.79	-168.3	6.68	-168.3	-2.1	-168.3	-4.64	-168.3	-7.76	-168.3	-3.33	-168.3	-5.64	-168.3	-1.57	-168.3	0.15
-167.4	-5.1	-167.4	-10.49	-167.4	-7.01	-167.4	-8.48	-167.4	-10.14	-167.4	-11.65	-167.4	-0.35	-167.4	-4.75	-167.4	-5.74	-167.4	1.07	-167.4	-3.12	-167.4	-3.08	-167.4	4.13	-167.4	2.95	-167.4	-0.99	-167.4	9.61	-167.4	4.32	-167.4	6.56	-167.4	-3.55	-167.4	-7.8	-167.4	-9.26	-167.4	0.02	-167.4	-5.02	-167.4	-3.87	-167.4	-2.88
-166.5	-5.13	-166.5	-7.93	-166.5	-8.38	-166.5	-13.1	-166.5	-11.64	-166.5	-10.76	-166.5	-1.77	-166.5	-3.16	-166.5	-5.84	-166.5	-3.26	-166.5	-1.16	-166.5	-1.16	-166.5	4.25	-166.5	3.1	-166.5	0.61	-166.5	5.9	-166.5	4.18	-166.5	3.32	-166.5	-0.59	-166.5	-7.16	-166.5	-10.35	-166.5	-3.66	-166.5	-3.98	-166.5	-6	-166.5	1.3
-165.6	-6.92	-165.6	-8.66	-165.6	-9.64	-165.6	-11.48	-165.6	-8.74	-165.6	-11.81	-165.6	-2.37	-165.6	-2.45	-165.6	-6.97	-165.6	-3.77	-165.6	-0.55	-165.6	-3.71	-165.6	5.95	-165.6	4.67	-165.6	0.74	-165.6	4.63	-165.6	3.86	-165.6	5.59	-165.6	0.55	-165.6	-6.52	-165.6	-9.44	-165.6	-2.3	-165.6	-3.45	-165.6	-2	-165.6	0.87
-164.7	-5.76	-164.7	-10.17	-164.7	-7.94	-164.7	-10.13	-164.7	-9.24	-164.7	-11.15	-164.7	1.61	-164.7	-6.84	-164.7	-5.1	-164.7	-3.11	-164.7	-1.89	-164.7	-4.43	-164.7	3.81	-164.7	0.81	-164.7	1.16	-164.7	5.82	-164.7	3.83	-164.7	4.78	-164.7	-4.21	-164.7	-6.59	-164.7	-9.89	-164.7	-1.33	-164.7	-4.41	-164.7	-5.44	-164.7	-2.09
-163.8	-5.69	-163.8	-7.3	-163.8	-7.19	-163.8	-11.78	-163.8	-12.76	-163.8	-11.38	-163.8	-1.58	-163.8	-4.3	-163.8	-5.34	-163.8	-0.8	-163.8	-4.05	-163.8	-2.17	-163.8	3.43	-163.8	3.38	-163.8	1.57	-163.8	5.36	-163.8	0.3	-163.8	4.44	-163.8	-3.5	-163.8	-4.56	-163.8	-9.85	-163.8	-2.55	-163.8	-4.8	-163.8	-5.28	-163.8	-3.73
-162.9	-7.01	-162.9	-8.6	-162.9	-11.26	-162.9	-11.87	-162.9	-7.74	-162.9	-9.67	-162.9	-3.59	-162.9	-3.51	-162.9	-7.83	-162.9	-1.99	-162.9	-1.29	-162.9	-0.56	-162.9	2.39	-162.9	3.49	-162.9	0.71	-162.9	5.55	-162.9	3.26	-162.9	4.21	-162.9	-2.74	-162.9	-7.81	-162.9	-8.98	-162.9	-2.83	-162.9	-5.62	-162.9	-4.26	-162.9	-1.28
-162	-6.51	-162	-9.91	-162	-7.97	-162	-9.16	-162	-8.12	-162	-6.78	-162	-1.85	-162	-3.95	-162	-5.45	-162	-1.4	-162	-0.76	-162	1.08	-162	3.47	-162	3.76	-162	-1.53	-162	4.8	-162	2.59	-162	3.44	-162	-0.93	-162	-5.64	-162	-11.1	-162	-3.15	-162	-4.48	-162	-3.7	-162	0.6
-161.1	-4.86	-161.1	-6.94	-161.1	-7.4	-161.1	-7.47	-161.1	-8.08	-161.1	-7.92	-161.1	0.7	-161.1	-5	-161.1	-3.44	-161.1	-1.81	-161.1	-0.75	-161.1	-1.19	-161.1	4.28	-161.1	4.29	-161.1	-0.09	-161.1	2.92	-161.1	1	-161.1	2.23	-161.1	-3.26	-161.1	-6.96	-161.1	-8.86	-161.1	-3.89	-161.1	-4.22	-161.1	-7.21	-161.1	-1.82
-160.2	-5	-160.2	-8.53	-160.2	-10.42	-160.2	-8.96	-160.2	-8.34	-160.2	-9.55	-160.2	0.29	-160.2	-4.53	-160.2	-6.33	-160.2	-2.58	-160.2	-1.64	-160.2	-1.23	-160.2	4.28	-160.2	5.83	-160.2	0.88	-160.2	6	-160.2	0.59	-160.2	3.85	-160.2	-1.6	-160.2	-6.08	-160.2	-10.04	-160.2	-3.96	-160.2	-4.45	-160.2	-2.16	-160.2	0.06
-159.3	-5.43	-159.3	-10.45	-159.3	-7.68	-159.3	-10.25	-159.3	-7.67	-159.3	-10.48	-159.3	-0.16	-159.3	-2.43	-159.3	-5.25	-159.3	-0.71	-159.3	-2	-159.3	-2.64	-159.3	2.29	-159.3	7.51	-159.3	0.3	-159.3	5.65	-159.3	2.14	-159.3	3.48	-159.3	-2.65	-159.3	-5.24	-159.3	-9.74	-159.3	-1.38	-159.3	-3.04	-159.3	-6.23	-159.3	0.23
-158.4	-5.62	-158.4	-7.8	-158.4	-8.5	-158.4	-10.04	-158.4	-9.96	-158.4	-11.19	-158.4	-1.41	-158.4	-2.36	-158.4	-6.32	-158.4	-3.02	-158.4	-2.1	-158.4	0.13	-158.4	1.38	-158.4	6.2	-158.4	1.63	-158.4	3.23	-158.4	0.25	-158.4	3.47	-158.4	-2.97	-158.4	-4.97	-158.4	-9.57	-158.4	-2.17	-158.4	-6.19	-158.4	-4.05	-158.4	-1.07
-157.5	-5.45	-157.5	-10.8	-157.5	-7.51	-157.5	-9.87	-157.5	-9.38	-157.5	-10.43	-157.5	1.09	-157.5	-6.41	-157.5	-4.35	-157.5	0.87	-157.5	-2.51	-157.5	-4.19	-157.5	4.66	-157.5	3.07	-157.5	2.24	-157.5	3.46	-157.5	4.17	-157.5	3.06	-157.5	-2.58	-157.5	-5.87	-157.5	-9.73	-157.5	-4.45	-157.5	-2.82	-157.5	-3.74	-157.5	-0.72
-156.6	-5.51	-156.6	-7.23	-156.6	-10.69	-156.6	-10.32	-156.6	-11.3	-156.6	-12.94	-156.6	0.62	-156.6	-3.45	-156.6	-5.59	-156.6	-2.45	-156.6	-3.06	-156.6	-1.92	-156.6	3.27	-156.6	4.92	-156.6	1.56	-156.6	7.21	-156.6	1.64	-156.6	2.4	-156.6	-3.66	-156.6	-5.54	-156.6	-8.48	-156.6	-1.66	-156.6	-5.67	-156.6	-5.88	-156.6	-1.99
-155.7	-3.82	-155.7	-9	-155.7	-6.49	-155.7	-12.72	-155.7	-10.99	-155.7	-9.8	-155.7	-1.05	-155.7	-4.47	-155.7	-3.12	-155.7	-3.32	-155.7	-3.76	-155.7	-2.3	-155.7	4.1	-155.7	4.13	-155.7	-0.4	-155.7	4.78	-155.7	2.14	-155.7	2.23	-155.7	-3.07	-155.7	-3.47	-155.7	-9.44	-155.7	-1.16	-155.7	-4.07	-155.7	-7.07	-155.7	-2.73
-154.8	-3.12	-154.8	-9.18	-154.8	-6.81	-154.8	-10.72	-154.8	-7.82	-154.8	-10.62	-154.8	-0.46	-154.8	-5.37	-154.8	-6.71	-154.8	-1.68	-154.8	-2.34	-154.8	-1.08	-154.8	3.74	-154.8	3.52	-154.8	0.33	-154.8	5.25	-154.8	3.06	-154.8	4.64	-154.8	-1.99	-154.8	-4.03	-154.8	-7.67	-154.8	-0.99	-154.8	-6.38	-154.8	-4	-154.8	-1.37
-153.9	-6.51	-153.9	-8.85	-153.9	-5.38	-153.9	-10.27	-153.9	-6.4	-153.9	-10.28	-153.9	-0.57	-153.9	-5	-153.9	-5.13	-153.9	-1.54	-153.9	-2.18	-153.9	0.25	-153.9	4.25	-153.9	3.67	-153.9	-0.08	-153.9	7.31	-153.9	1.04	-153.9	5.87	-153.9	-4.45	-153.9	-4.13	-153.9	-8.25	-153.9	0.09	-153.9	-5.27	-153.9	-4.08	-153.9	-2.37
-153	-6.8	-153	-8.41	-153	-5.97	-153	-10.1	-153	-7.9	-153	-8.59	-153	-0.51	-153	-1.97	-153	-3.3	-153	-4.26	-153	-2.08	-153	-2.75	-153	2.11	-153	6.37	-153	1.2	-153	5.64	-153	3.39	-153	3.29	-153	-3.18	-153	-3.39	-153	-6.34	-153	-1.57	-153	-4.33	-153	-5.51	-153	0.87
-152.1	-3.12	-152.1	-7.16	-152.1	-8.66	-152.1	-8.99	-152.1	-10.38	-152.1	-9.4	-152.1	-2.22	-152.1	-4.58	-152.1	-9.28	-152.1	-3.25	-152.1	-2.43	-152.1	-0.75	-152.1	5.32	-152.1	3.33	-152.1	-1.69	-152.1	5.57	-152.1	2.37	-152.1	4.09	-152.1	-0.6	-152.1	-5.47	-152.1	-9.84	-152.1	-1.07	-152.1	-5.72	-152.1	-5.45	-152.1	-1.73
-151.2	-4.51	-151.2	-10.22	-151.2	-7.18	-151.2	-9.77	-151.2	-5.89	-151.2	-9.83	-151.2	-1.37	-151.2	-3.79	-151.2	-4.8	-151.2	-2.36	-151.2	1.84	-151.2	-1.71	-151.2	1.13	-151.2	5.66	-151.2	-2.28	-151.2	7.56	-151.2	1.87	-151.2	3.81	-151.2	-3.07	-151.2	-1.08	-151.2	-9	-151.2	-2.09	-151.2	-5.2	-151.2	-5.4	-151.2	1.05
-150.3	-5.59	-150.3	-9.11	-150.3	-6.47	-150.3	-8.84	-150.3	-9.31	-150.3	-9.63	-150.3	1.17	-150.3	-3.77	-150.3	-5.43	-150.3	-3.14	-150.3	-1.37	-150.3	-1	-150.3	6.1	-150.3	4.12	-150.3	-0.57	-150.3	6.58	-150.3	2.66	-150.3	5.05	-150.3	-3.32	-150.3	-6.91	-150.3	-8.34	-150.3	-1.93	-150.3	-3.18	-150.3	-5.17	-150.3	-0.97
-149.4	-5.94	-149.4	-10.05	-149.4	-6.82	-149.4	-6.89	-149.4	-6.47	-149.4	-9.98	-149.4	-0.91	-149.4	-3.72	-149.4	-3.88	-149.4	-1.53	-149.4	-1.34	-149.4	0.18	-149.4	1.8	-149.4	5.36	-149.4	0.09	-149.4	5.02	-149.4	1.38	-149.4	4.84	-149.4	-2.68	-149.4	-5.42	-149.4	-8.26	-149.4	-2.34	-149.4	-3.67	-149.4	-5.76	-149.4	0.78
-148.5	-2.8	-148.5	-7.3	-148.5	-8.4	-148.5	-8.57	-148.5	-4.99	-148.5	-10.26	-148.5	1.04	-148.5	-4.5	-148.5	-4.02	-148.5	-2.41	-148.5	1.6	-148.5	-3.27	-148.5	3.05	-148.5	5.11	-148.5	1.51	-148.5	6.01	-148.5	4.37	-148.5	3.99	-148.5	-2.94	-148.5	-3.71	-148.5	-6.7	-148.5	-1.02	-148.5	-2.47	-148.5	-4.16	-148.5	-1.65
-147.6	-4.6	-147.6	-10.12	-147.6	-7.95	-147.6	-7.88	-147.6	-4.99	-147.6	-9.95	-147.6	-1.59	-147.6	-7.24	-147.6	-3.98	-147.6	-2.53	-147.6	0.99	-147.6	-0.37	-147.6	2.41	-147.6	2.36	-147.6	2.4	-147.6	3.1	-147.6	1.42	-147.6	4.25	-147.6	-1.97	-147.6	-5.61	-147.6	-6.38	-147.6	-3.69	-147.6	-6.4	-147.6	-5.06	-147.6	-0.85
-146.7	-4.66	-146.7	-8.15	-146.7	-6.96	-146.7	-7.75	-146.7	-10.34	-146.7	-8.69	-146.7	-1.14	-146.7	-3.3	-146.7	-5.69	-146.7	-1.89	-146.7	-4.78	-146.7	-1.75	-146.7	2.12	-146.7	5.17	-146.7	1.54	-146.7	5.32	-146.7	3.07	-146.7	2.96	-146.7	-3.67	-146.7	-3.84	-146.7	-5.8	-146.7	-2.42	-146.7	-4.68	-146.7	-4.84	-146.7	-0.21
-145.8	-4.01	-145.8	-8.03	-145.8	-6.9	-145.8	-11.47	-145.8	-6.31	-145.8	-9.25	-145.8	-0.97	-145.8	-5.35	-145.8	-5.67	-145.8	-1.21	-145.8	-0.26	-145.8	0.53	-145.8	4.52	-145.8	2.35	-145.8	-0.64	-145.8	3.99	-145.8	-0.65	-145.8	5.79	-145.8	-0.96	-145.8	-5.17	-145.8	-5.94	-145.8	-2.35	-145.8	-3.67	-145.8	-4.17	-145.8	-0.81
-144.9	-3.28	-144.9	-5.88	-144.9	-7.65	-144.9	-7.02	-144.9	-8.53	-144.9	-9.24	-144.9	-0.27	-144.9	-3.16	-144.9	-2.58	-144.9	-1.13	-144.9	-0.29	-144.9	-0.81	-144.9	2.71	-144.9	5.11	-144.9	4.34	-144.9	6.13	-144.9	4.64	-144.9	4.72	-144.9	0.19	-144.9	-4.59	-144.9	-6.41	-144.9	-1.08	-144.9	-4.4	-144.9	-2.57	-144.9	-1.17
-144	-6.27	-144	-8.86	-144	-5.28	-144	-8.39	-144	-5.57	-144	-8.59	-144	-0.38	-144	-2.87	-144	-6.12	-144	-2.47	-144	-1.61	-144	0.94	-144	2.66	-144	3.77	-144	0.28	-144	5.48	-144	0.71	-144	4.97	-144	-0.9	-144	-6.11	-144	-8.57	-144	-0.92	-144	-5.77	-144	-3.29	-144	0.48
-143.1	-2.92	-143.1	-8.59	-143.1	-6.94	-143.1	-6.99	-143.1	-6.08	-143.1	-9.67	-143.1	-0.78	-143.1	-5.02	-143.1	-2.61	-143.1	-2.89	-143.1	-0.43	-143.1	-4.7	-143.1	3.48	-143.1	3.2	-143.1	2.14	-143.1	2.05	-143.1	2.14	-143.1	3	-143.1	-1.18	-143.1	-3.93	-143.1	-5.72	-143.1	-2.82	-143.1	-7.2	-143.1	-2.51	-143.1	-0.79
-142.2	-2.17	-142.2	-9.17	-142.2	-10.49	-142.2	-9.44	-142.2	-6.32	-142.2	-7.18	-142.2	1.28	-142.2	-3.73	-142.2	-6.47	-142.2	-3.52	-142.2	-3.12	-142.2	-1.47	-142.2	3.23	-142.2	3.21	-142.2	0.78	-142.2	4.88	-142.2	2.24	-142.2	2.53	-142.2	-1.2	-142.2	-5.02	-142.2	-6.7	-142.2	-0.95	-142.2	-2.24	-142.2	-4.53	-142.2	0.48
-141.3	-4.62	-141.3	-8.75	-141.3	-7.82	-141.3	-6.92	-141.3	-6.5	-141.3	-7.77	-141.3	-0.27	-141.3	-4.35	-141.3	-4.53	-141.3	-1.62	-141.3	-3.37	-141.3	-2.44	-141.3	1.96	-141.3	3.29	-141.3	0.59	-141.3	4.61	-141.3	0.05	-141.3	2.85	-141.3	-2.8	-141.3	-6.52	-141.3	-8.21	-141.3	-3.39	-141.3	-2.34	-141.3	-2.72	-141.3	0.2
-140.4	-5.11	-140.4	-10.01	-140.4	-6	-140.4	-8.26	-140.4	-4.41	-140.4	-8.54	-140.4	-1.48	-140.4	-4.54	-140.4	-3.88	-140.4	-2.19	-140.4	-2.04	-140.4	-1.23	-140.4	4.13	-140.4	2.3	-140.4	-0.55	-140.4	6.59	-140.4	-1.27	-140.4	3.07	-140.4	-0.94	-140.4	-5.21	-140.4	-8.57	-140.4	-0.16	-140.4	-4.06	-140.4	-4.13	-140.4	1.5
-139.5	-2.85	-139.5	-8.03	-139.5	-8.91	-139.5	-4.96	-139.5	-8.98	-139.5	-6.58	-139.5	-0.46	-139.5	-4.33	-139.5	-5.52	-139.5	1.33	-139.5	-2.93	-139.5	0.78	-139.5	2.33	-139.5	3.72	-139.5	0.86	-139.5	4.3	-139.5	1.6	-139.5	4.2	-139.5	-0.03	-139.5	-4.89	-139.5	-8.37	-139.5	-0.95	-139.5	-5.83	-139.5	-3.54	-139.5	1.05
-138.6	-4.31	-138.6	-7.64	-138.6	-8.3	-138.6	-8.52	-138.6	-6.46	-138.6	-4.81	-138.6	-2.97	-138.6	-4.13	-138.6	-5.1	-138.6	-1.19	-138.6	-1.22	-138.6	-0.81	-138.6	2.82	-138.6	2.37	-138.6	0.77	-138.6	5.91	-138.6	0.72	-138.6	2.18	-138.6	0.5	-138.6	-5.48	-138.6	-8.35	-138.6	-3.48	-138.6	-5.94	-138.6	-6.41	-138.6	-0.2
-137.7	-4.68	-137.7	-8.47	-137.7	-4.3	-137.7	-8.45	-137.7	-5.39	-137.7	-6.82	-137.7	1.56	-137.7	-7.16	-137.7	-2.76	-137.7	-2.13	-137.7	0.22	-137.7	-0.15	-137.7	2.49	-137.7	0.72	-137.7	0.4	-137.7	2.81	-137.7	3.27	-137.7	2.31	-137.7	-2.37	-137.7	-6.51	-137.7	-6.79	-137.7	-4.39	-137.7	-4.92	-137.7	-4.16	-137.7	-1.89
-136.8	-4.46	-136.8	-7.87	-136.8	-4.57	-136.8	-7.93	-136.8	-7.29	-136.8	-6.41	-136.8	-2.81	-136.8	-5.74	-136.8	-2.3	-136.8	-1.79	-136.8	-2.12	-136.8	-2.08	-136.8	1.83	-136.8	2.15	-136.8	3.47	-136.8	4.6	-136.8	1.53	-136.8	4.21	-136.8	-1.93	-136.8	-5.37	-136.8	-4.91	-136.8	-3.42	-136.8	-5.47	-136.8	-0.37	-136.8	-0.75
-135.9	-5.45	-135.9	-5.91	-135.9	-4.98	-135.9	-7.61	-135.9	-6.69	-135.9	-7.35	-135.9	-0.34	-135.9	-1.88	-135.9	-6.52	-135.9	1.12	-135.9	-2.19	-135.9	-3.14	-135.9	2.85	-135.9	5.39	-135.9	-1.35	-135.9	6.72	-135.9	1.64	-135.9	2.4	-135.9	-2.19	-135.9	-5.93	-135.9	-7.17	-135.9	-1.53	-135.9	-4.27	-135.9	-3.49	-135.9	-0.35
-135	-2.01	-135	-7.5	-135	-5.25	-135	-7.08	-135	-6.64	-135	-4.85	-135	1.71	-135	-2.34	-135	-3.78	-135	-2.32	-135	-1.14	-135	-1.36	-135	2.98	-135	5.04	-135	-0.07	-135	3.03	-135	1.39	-135	2.82	-135	-3.52	-135	-6.08	-135	-7.84	-135	-1.17	-135	-3.91	-135	-3.49	-135	0.19
-134.1	-0.8	-134.1	-6.33	-134.1	-7.79	-134.1	-5.88	-134.1	-8.36	-134.1	-7.26	-134.1	-2.87	-134.1	-5.02	-134.1	-3.76	-134.1	-1.07	-134.1	-1.47	-134.1	-0.41	-134.1	0.41	-134.1	0.76	-134.1	-0.03	-134.1	4.92	-134.1	2.14	-134.1	4.12	-134.1	-1.4	-134.1	-7.03	-134.1	-6.87	-134.1	-3.31	-134.1	-6.03	-134.1	-3.54	-134.1	-0.64
-133.2	-5.77	-133.2	-6.83	-133.2	-6.09	-133.2	-7.81	-133.2	-6.73	-133.2	-8.38	-133.2	-0.86	-133.2	-3.35	-133.2	-4.56	-133.2	-2.83	-133.2	-0.36	-133.2	-3.58	-133.2	3.96	-133.2	3.12	-133.2	0.6	-133.2	3.87	-133.2	4.09	-133.2	3.43	-133.2	-0.93	-133.2	-4.17	-133.2	-6.96	-133.2	-0.77	-133.2	-4.45	-133.2	-4.33	-133.2	-1
-132.3	-2.41	-132.3	-6.42	-132.3	-6.83	-132.3	-9.39	-132.3	-6.78	-132.3	-8.57	-132.3	0.44	-132.3	-3.93	-132.3	-4.53	-132.3	-3.79	-132.3	-0.14	-132.3	-2.07	-132.3	3.58	-132.3	3.2	-132.3	-2.56	-132.3	1.99	-132.3	2.74	-132.3	1.66	-132.3	-0.93	-132.3	-2.35	-132.3	-8.24	-132.3	-0.16	-132.3	-4.39	-132.3	-5.53	-132.3	0.84
-131.4	-7.34	-131.4	-8.18	-131.4	-9.72	-131.4	-6.11	-131.4	-6.04	-131.4	-9.38	-131.4	-0.1	-131.4	-3.48	-131.4	-5.59	-131.4	1.56	-131.4	-0.46	-131.4	-3.91	-131.4	5.22	-131.4	4.04	-131.4	-0.85	-131.4	4.19	-131.4	0.67	-131.4	4.3	-131.4	-2.62	-131.4	-4.68	-131.4	-6.87	-131.4	-2.16	-131.4	-4.88	-131.4	-3.78	-131.4	-2.79
-130.5	-4.06	-130.5	-7	-130.5	-6.35	-130.5	-9.88	-130.5	-6.66	-130.5	-2.92	-130.5	-3.97	-130.5	-2.72	-130.5	-4.29	-130.5	-2.56	-130.5	-2.26	-130.5	0.66	-130.5	0.78	-130.5	5.9	-130.5	0.18	-130.5	3.33	-130.5	0.28	-130.5	0.99	-130.5	-1.45	-130.5	-5.26	-130.5	-7.46	-130.5	-2.32	-130.5	-4.31	-130.5	-5.11	-130.5	-1.53
-129.6	-4.42	-129.6	-5.24	-129.6	-6.29	-129.6	-7.44	-129.6	-7.38	-129.6	-8.45	-129.6	-1.67	-129.6	-3.21	-129.6	-5.58	-129.6	-2.79	-129.6	-3.54	-129.6	-0.85	-129.6	0.67	-129.6	3.51	-129.6	1.93	-129.6	2.28	-129.6	2.3	-129.6	1.69	-129.6	-2.52	-129.6	-5.01	-129.6	-6.13	-129.6	-3.67	-129.6	-4.31	-129.6	-4.72	-129.6	-0.22
-128.7	-2.17	-128.7	-6.1	-128.7	-4.45	-128.7	-7.24	-128.7	-5.28	-128.7	-8.22	-128.7	1.96	-128.7	-1.74	-128.7	-4.24	-128.7	-2.82	-128.7	0.02	-128.7	-2.79	-128.7	5.8	-128.7	4.11	-128.7	-0.43	-128.7	4.38	-128.7	1.97	-128.7	2.23	-128.7	-2.28	-128.7	-4.25	-128.7	-7.71	-128.7	-2.19	-128.7	-3.74	-128.7	-3.79	-128.7	-1.23
-127.8	-3.72	-127.8	-4.96	-127.8	-7.52	-127.8	-8.06	-127.8	-7.05	-127.8	-7.17	-127.8	1.07	-127.8	-2.52	-127.8	-5.24	-127.8	-2.73	-127.8	-0.61	-127.8	0.14	-127.8	1.92	-127.8	2.86	-127.8	0.29	-127.8	2.87	-127.8	2.58	-127.8	5.24	-127.8	-4.33	-127.8	-4.81	-127.8	-6.85	-127.8	-2.02	-127.8	-4.12	-127.8	-3.42	-127.8	-1.58
-126.9	-2.84	-126.9	-8.41	-126.9	-4.37	-126.9	-7.46	-126.9	-8.75	-126.9	-3.35	-126.9	0.01	-126.9	-3.36	-126.9	-3.7	-126.9	-2.34	-126.9	-1.68	-126.9	2.26	-126.9	1.52	-126.9	2.86	-126.9	0.54	-126.9	5.54	-126.9	2.25	-126.9	2.15	-126.9	-1.48	-126.9	-3.25	-126.9	-7.43	-126.9	-0.52	-126.9	-5.94	-126.9	-0.64	-126.9	0.06
-126	-4.79	-126	-7.13	-126	-5.14	-126	-5.37	-126	-8.22	-126	-7	-126	-1.31	-126	-2.47	-126	-3.72	-126	0.79	-126	-1.39	-126	-1.03	-126	3.78	-126	3.19	-126	2.11	-126	4.92	-126	-1.44	-126	1.46	-126	-2.53	-126	-5.51	-126	-7.83	-126	-2.33	-126	-6.27	-126	-6.69	-126	-2.6
-125.1	-2.91	-125.1	-7.32	-125.1	-7.32	-125.1	-5.7	-125.1	-6.89	-125.1	-8.68	-125.1	-1.7	-125.1	-3.1	-125.1	-5.75	-125.1	-0.62	-125.1	-2.89	-125.1	-1.69	-125.1	1.6	-125.1	3.15	-125.1	-1.19	-125.1	3.83	-125.1	2.12	-125.1	1.06	-125.1	-3.49	-125.1	-5.02	-125.1	-6.19	-125.1	-2.46	-125.1	-4.3	-125.1	-5.34	-125.1	-2.68
-124.2	-3.36	-124.2	-8.51	-124.2	-4.85	-124.2	-7.49	-124.2	-6.52	-124.2	-6.62	-124.2	0.18	-124.2	-5.42	-124.2	-3.35	-124.2	-2.32	-124.2	-1.66	-124.2	-0.63	-124.2	2.52	-124.2	3.69	-124.2	0.28	-124.2	3.88	-124.2	1.12	-124.2	2	-124.2	-1.24	-124.2	-3.92	-124.2	-6.77	-124.2	0.12	-124.2	-3.33	-124.2	-2.7	-124.2	-1.49
-123.3	-1.58	-123.3	-6.15	-123.3	-5.7	-123.3	-5.14	-123.3	-4.57	-123.3	-7.62	-123.3	0.58	-123.3	-5.95	-123.3	-3.21	-123.3	-1.86	-123.3	-0.53	-123.3	-2.09	-123.3	5.1	-123.3	4.03	-123.3	-0.24	-123.3	3.29	-123.3	3.26	-123.3	1.45	-123.3	-1.44	-123.3	-1.49	-123.3	-6	-123.3	-0.99	-123.3	-3.33	-123.3	-1.17	-123.3	-1.42
-122.4	-1.95	-122.4	-8.78	-122.4	-7.09	-122.4	-7.02	-122.4	-5.74	-122.4	-9.26	-122.4	-1.27	-122.4	-3.21	-122.4	-3.68	-122.4	-0.85	-122.4	-2.82	-122.4	-1.87	-122.4	2.71	-122.4	1.61	-122.4	-0.13	-122.4	3.64	-122.4	0	-122.4	3.21	-122.4	-2.37	-122.4	-4.99	-122.4	-7.27	-122.4	-1.42	-122.4	-4.09	-122.4	-4.13	-122.4	-3.55
-121.5	-1.51	-121.5	-6.89	-121.5	-5.67	-121.5	-5.05	-121.5	-7.66	-121.5	-6.73	-121.5	0.84	-121.5	-1.6	-121.5	-6.89	-121.5	-1.71	-121.5	-2.14	-121.5	-1.13	-121.5	3.08	-121.5	4.08	-121.5	0.03	-121.5	2.64	-121.5	0.8	-121.5	4.11	-121.5	-1.17	-121.5	-4.01	-121.5	-4.89	-121.5	-2.09	-121.5	-5.52	-121.5	-2.1	-121.5	1.64
-120.6	-2.27	-120.6	-6.72	-120.6	-5.85	-120.6	-6.13	-120.6	-5	-120.6	-8.15	-120.6	-0.59	-120.6	-5.46	-120.6	-4.45	-120.6	-0.11	-120.6	0.36	-120.6	-1.86	-120.6	3.39	-120.6	1.49	-120.6	0.14	-120.6	5.49	-120.6	1.54	-120.6	2.77	-120.6	-2.27	-120.6	-5.29	-120.6	-6.93	-120.6	-2.81	-120.6	-4.71	-120.6	-6.72	-120.6	-1.78
-119.7	-5.04	-119.7	-5.7	-119.7	-3.91	-119.7	-7.62	-119.7	-5.49	-119.7	-6.89	-119.7	-0.71	-119.7	-3.1	-119.7	-3.27	-119.7	-3.23	-119.7	-1.21	-119.7	-1.71	-119.7	2.53	-119.7	4.51	-119.7	-0.96	-119.7	2.65	-119.7	2.43	-119.7	1.91	-119.7	-2.09	-119.7	-3.08	-119.7	-7.12	-119.7	-2.25	-119.7	-2.68	-119.7	-3.89	-119.7	-0.88
-118.8	-2.46	-118.8	-4.97	-118.8	-4.69	-118.8	-4.42	-118.8	-6.88	-118.8	-7.93	-118.8	0.9	-118.8	-3.94	-118.8	-1.8	-118.8	0.35	-118.8	-0.9	-118.8	-1.65	-118.8	4.85	-118.8	4.01	-118.8	2.88	-118.8	3.52	-118.8	1.26	-118.8	2.8	-118.8	-1.33	-118.8	-3.47	-118.8	-8.22	-118.8	-3.26	-118.8	-4.38	-118.8	-2.62	-118.8	0.4
-117.9	-2.55	-117.9	-7.88	-117.9	-7.43	-117.9	-7.29	-117.9	-4.84	-117.9	-4.04	-117.9	-0.09	-117.9	-3.69	-117.9	-4.53	-117.9	-3.64	-117.9	-0.27	-117.9	-2.01	-117.9	1.54	-117.9	2.11	-117.9	1.87	-117.9	1.82	-117.9	2.39	-117.9	3.57	-117.9	-0.83	-117.9	-3.41	-117.9	-5.32	-117.9	-3.9	-117.9	-1.68	-117.9	-1.55	-117.9	0.32
-117	-3.12	-117	-9.03	-117	-8.24	-117	-7.54	-117	-6.1	-117	-4.69	-117	0.27	-117	-3.29	-117	-5.14	-117	-2.1	-117	0.92	-117	-1.57	-117	2.71	-117	2.46	-117	0.47	-117	6.09	-117	0.88	-117	1.35	-117	-2.52	-117	-5	-117	-7.36	-117	-0.22	-117	-5.18	-117	-4.69	-117	1
-116.1	-3.32	-116.1	-5.44	-116.1	-4.1	-116.1	-4.15	-116.1	-5.93	-116.1	-8.34	-116.1	0.64	-116.1	-3.01	-116.1	-2.51	-116.1	0.7	-116.1	-0.05	-116.1	-2.5	-116.1	3.29	-116.1	1.99	-116.1	0.27	-116.1	3.81	-116.1	2.01	-116.1	2.69	-116.1	-1.24	-116.1	-4.56	-116.1	-5.37	-116.1	-1.11	-116.1	-3.25	-116.1	-4.82	-116.1	-0.28
-115.2	-2.48	-115.2	-6.99	-115.2	-6.59	-115.2	-7.59	-115.2	-7.66	-115.2	-5.14	-115.2	0.59	-115.2	-3.83	-115.2	-4.59	-115.2	-0.92	-115.2	-2.15	-115.2	-2.48	-115.2	4.35	-115.2	3.49	-115.2	-0.04	-115.2	2.74	-115.2	2.54	-115.2	-0.28	-115.2	-0.72	-115.2	-1.93	-115.2	-5.19	-115.2	-2.23	-115.2	-3.46	-115.2	-2.96	-115.2	-1.99
-114.3	-2.78	-114.3	-4.59	-114.3	-6.18	-114.3	-6.39	-114.3	-6.47	-114.3	-4.91	-114.3	-0.94	-114.3	-3.03	-114.3	-3.6	-114.3	-1.42	-114.3	-0.94	-114.3	-0.7	-114.3	2.34	-114.3	2.17	-114.3	1.65	-114.3	2.72	-114.3	1.88	-114.3	4.02	-114.3	-4.49	-114.3	-3.34	-114.3	-4.12	-114.3	-0.94	-114.3	-5.5	-114.3	-0.92	-114.3	-3.36
-113.4	-3.4	-113.4	-7.81	-113.4	-6.96	-113.4	-6.09	-113.4	-6.28	-113.4	-8.96	-113.4	-1.98	-113.4	-2.5	-113.4	-3.63	-113.4	-1.09	-113.4	-2.72	-113.4	-1.69	-113.4	2.47	-113.4	4.73	-113.4	-0.02	-113.4	3	-113.4	-1.25	-113.4	5	-113.4	-0.34	-113.4	-4.15	-113.4	-7.35	-113.4	-1.88	-113.4	-1.79	-113.4	-2.59	-113.4	-1.44
-112.5	-2.99	-112.5	-6.8	-112.5	-9.23	-112.5	-7.8	-112.5	-5.24	-112.5	-5.9	-112.5	-1.46	-112.5	-4.44	-112.5	-6.48	-112.5	-2.58	-112.5	0.15	-112.5	-0.15	-112.5	5.06	-112.5	1.87	-112.5	0.49	-112.5	0.9	-112.5	1.69	-112.5	1.6	-112.5	0.49	-112.5	-4.91	-112.5	-7.97	-112.5	-3.67	-112.5	-4.17	-112.5	-5.88	-112.5	1.14
-111.6	-3.19	-111.6	-7.49	-111.6	-5.51	-111.6	-7.94	-111.6	-3.43	-111.6	-6.24	-111.6	0.19	-111.6	-3.4	-111.6	-3.41	-111.6	-0.62	-111.6	-1.08	-111.6	-0.09	-111.6	0.55	-111.6	2.96	-111.6	1.89	-111.6	2.24	-111.6	2.46	-111.6	2.08	-111.6	-3.11	-111.6	-5.18	-111.6	-5.31	-111.6	-2.78	-111.6	-2.61	-111.6	-3.37	-111.6	-0.97
-110.7	-1.02	-110.7	-4.56	-110.7	-7.31	-110.7	-4.3	-110.7	-4.08	-110.7	-3.75	-110.7	-0.7	-110.7	-1.96	-110.7	-5.25	-110.7	0.66	-110.7	-0.85	-110.7	1.2	-110.7	3.68	-110.7	2.75	-110.7	-0.89	-110.7	2.63	-110.7	0.33	-110.7	4.43	-110.7	-2.57	-110.7	-3.68	-110.7	-6.99	-110.7	-0.88	-110.7	-3.47	-110.7	-2.85	-110.7	-1.09
-109.8	-3.35	-109.8	-6.13	-109.8	-5.05	-109.8	-7.84	-109.8	-6.04	-109.8	-6.66	-109.8	-0.75	-109.8	-4.11	-109.8	-3.26	-109.8	0.02	-109.8	1.3	-109.8	0.54	-109.8	1.66	-109.8	2.45	-109.8	3.59	-109.8	5.34	-109.8	3.55	-109.8	3.02	-109.8	-1.95	-109.8	-4.06	-109.8	-6.3	-109.8	-2.86	-109.8	-2.46	-109.8	-3.44	-109.8	-1.06
-108.9	-3.92	-108.9	-6.73	-108.9	-6.4	-108.9	-4.59	-108.9	-5.42	-108.9	-5.91	-108.9	-0.08	-108.9	-4.75	-108.9	-2.23	-108.9	-1.12	-108.9	-2.13	-108.9	1.03	-108.9	1.69	-108.9	4.73	-108.9	2.81	-108.9	2.75	-108.9	1.79	-108.9	3.97	-108.9	-1.8	-108.9	-3.73	-108.9	-3.46	-108.9	-3.77	-108.9	-1.05	-108.9	-3.92	-108.9	-2.35
-108	-2.68	-108	-5.83	-108	-6.16	-108	-4.78	-108	-7.52	-108	-5.36	-108	-0.26	-108	-1.8	-108	-4.22	-108	0.83	-108	-0.27	-108	-1.62	-108	2.27	-108	4.08	-108	-0.25	-108	4.18	-108	1.7	-108	2.66	-108	-1.42	-108	-2.99	-108	-5.13	-108	-1.93	-108	-4.31	-108	-6.14	-108	-0.48
-107.1	-3.76	-107.1	-6.97	-107.1	-7.47	-107.1	-6.2	-107.1	-5.64	-107.1	-8.67	-107.1	-1.63	-107.1	-4.65	-107.1	-5.45	-107.1	-1.31	-107.1	-2.04	-107.1	-2.28	-107.1	2.23	-107.1	3.57	-107.1	-1	-107.1	3.47	-107.1	-0.85	-107.1	2.81	-107.1	-1.83	-107.1	-2.44	-107.1	-6.79	-107.1	-1.94	-107.1	-5.37	-107.1	-2.14	-107.1	-0.46
-106.2	-1.64	-106.2	-3.33	-106.2	-3.83	-106.2	-6.11	-106.2	-5.24	-106.2	-5.33	-106.2	-0.08	-106.2	-1.63	-106.2	-2.37	-106.2	-0.64	-106.2	-1.57	-106.2	-2.12	-106.2	1.85	-106.2	3.3	-106.2	0.06	-106.2	3.55	-106.2	0.78	-106.2	1.36	-106.2	-2.51	-106.2	-3.99	-106.2	-7.64	-106.2	-3.27	-106.2	-3.93	-106.2	-1.84	-106.2	0.99
-105.3	-2.08	-105.3	-4.94	-105.3	-5.74	-105.3	-7.62	-105.3	-5.46	-105.3	-4.87	-105.3	-0.63	-105.3	-1.91	-105.3	-5.12	-105.3	-1.55	-105.3	-1.1	-105.3	-0.33	-105.3	2.62	-105.3	3.51	-105.3	-0.86	-105.3	3.66	-105.3	0.53	-105.3	2.94	-105.3	-0.25	-105.3	-3.36	-105.3	-5.04	-105.3	-1.73	-105.3	-4.46	-105.3	-3.16	-105.3	0.49
-104.4	-4.2	-104.4	-5.54	-104.4	-6.22	-104.4	-7.14	-104.4	-5.75	-104.4	-7.28	-104.4	0.38	-104.4	-1.01	-104.4	-2.61	-104.4	-3.15	-104.4	-0.23	-104.4	-2.27	-104.4	2.39	-104.4	3.96	-104.4	-0.6	-104.4	1.11	-104.4	1.64	-104.4	2.14	-104.4	-3.4	-104.4	-2.04	-104.4	-6.4	-104.4	-2.94	-104.4	-3.26	-104.4	-3.25	-104.4	-2.97
-103.5	-3.27	-103.5	-7.64	-103.5	-6.7	-103.5	-2.9	-103.5	-3.5	-103.5	-3.88	-103.5	1.02	-103.5	-4.87	-103.5	-3.57	-103.5	0.58	-103.5	-0.52	-103.5	-0.08	-103.5	2.49	-103.5	3.85	-103.5	-0.09	-103.5	2.26	-103.5	2.82	-103.5	3.18	-103.5	-3.12	-103.5	-3.87	-103.5	-3.7	-103.5	-1.89	-103.5	-3.21	-103.5	-1.99	-103.5	-2.69
-102.6	-2.13	-102.6	-7.38	-102.6	-4.46	-102.6	-7.62	-102.6	-2.66	-102.6	-8.01	-102.6	0.75	-102.6	-1.19	-102.6	-4.18	-102.6	-3.54	-102.6	0.38	-102.6	-3.22	-102.6	2.38	-102.6	4.57	-102.6	0.02	-102.6	1.77	-102.6	2.1	-102.6	1.85	-102.6	-2.29	-102.6	-2.6	-102.6	-6.71	-102.6	-4.51	-102.6	-3.55	-102.6	-0.6	-102.6	0
-101.7	-2.56	-101.7	-8.03	-101.7	-4.17	-101.7	-7.38	-101.7	-2.8	-101.7	-5.69	-101.7	-0.65	-101.7	-3.28	-101.7	-2.04	-101.7	-1	-101.7	-2.56	-101.7	1.72	-101.7	2.48	-101.7	4.09	-101.7	2.32	-101.7	5.34	-101.7	1.8	-101.7	4.98	-101.7	-1.53	-101.7	-2.43	-101.7	-4.79	-101.7	-3.13	-101.7	-2.75	-101.7	-2.37	-101.7	-2.13
-100.8	-1.8	-100.8	-3.34	-100.8	-3.21	-100.8	-4.08	-100.8	-3.12	-100.8	-4.02	-100.8	0.95	-100.8	0.18	-100.8	-1.4	-100.8	-0.81	-100.8	2.02	-100.8	1.41	-100.8	3.42	-100.8	2.76	-100.8	3.01	-100.8	1.78	-100.8	3.06	-100.8	2.12	-100.8	-1.16	-100.8	-5.26	-100.8	-5.26	-100.8	-1.72	-100.8	-2.13	-100.8	-3.57	-100.8	0.8
-99.9	-2.98	-99.9	-7.4	-99.9	-5.25	-99.9	-6.38	-99.9	-3.82	-99.9	-5.2	-99.9	-0.53	-99.9	-3.15	-99.9	-4.17	-99.9	-1.34	-99.9	-0.14	-99.9	-0.71	-99.9	3.16	-99.9	3.07	-99.9	-0.62	-99.9	3.28	-99.9	1.34	-99.9	2.1	-99.9	-2.85	-99.9	-2.97	-99.9	-5.24	-99.9	-1.51	-99.9	-2.43	-99.9	-3.55	-99.9	-1.22
-99	-4.66	-99	-3.45	-99	-6.03	-99	-6.71	-99	-5.48	-99	-4.77	-99	0.22	-99	-2.28	-99	-1.74	-99	-0.67	-99	-1.28	-99	0.74	-99	1.79	-99	3.25	-99	0.82	-99	4.37	-99	0.89	-99	3.17	-99	-2.79	-99	-3.06	-99	-6.16	-99	-0.01	-99	-5.61	-99	-1.97	-99	-0.57
-98.1	-1.92	-98.1	-5.05	-98.1	-5.11	-98.1	-6.21	-98.1	-4.97	-98.1	-5.95	-98.1	1.69	-98.1	-2.01	-98.1	-2.8	-98.1	-0.55	-98.1	-2.36	-98.1	-3.8	-98.1	3.58	-98.1	2.06	-98.1	2.07	-98.1	3.55	-98.1	3.47	-98.1	2.9	-98.1	-0.2	-98.1	-4.26	-98.1	-6.1	-98.1	-2.63	-98.1	-2.57	-98.1	0.31	-98.1	-1.32
-97.2	-3.4	-97.2	-7.89	-97.2	-5.92	-97.2	-5.76	-97.2	-4.05	-97.2	-6.97	-97.2	0.14	-97.2	-2.61	-97.2	-4.4	-97.2	-2.62	-97.2	-1.04	-97.2	-3.01	-97.2	3.53	-97.2	2.71	-97.2	-0.16	-97.2	2.96	-97.2	0.48	-97.2	0.49	-97.2	-1.01	-97.2	-3.3	-97.2	-3.73	-97.2	-1.44	-97.2	-3.78	-97.2	-3.51	-97.2	0
-96.3	-0.17	-96.3	-6.99	-96.3	-4.72	-96.3	-4.83	-96.3	-4.77	-96.3	-5.44	-96.3	-1.14	-96.3	-2.85	-96.3	-1.07	-96.3	-0.42	-96.3	-2.45	-96.3	-2.61	-96.3	0.2	-96.3	3.1	-96.3	0.86	-96.3	4.4	-96.3	-0.29	-96.3	2.21	-96.3	-1.2	-96.3	-6.47	-96.3	-4.75	-96.3	-0.64	-96.3	-1.82	-96.3	-4.18	-96.3	-0.15
-95.4	-3.16	-95.4	-4.91	-95.4	-5.43	-95.4	-6.15	-95.4	-6.34	-95.4	-5.71	-95.4	-1.36	-95.4	-1.97	-95.4	-3.42	-95.4	-2.5	-95.4	-2.12	-95.4	-2.9	-95.4	-1.11	-95.4	0.42	-95.4	-0.33	-95.4	3.57	-95.4	-0.49	-95.4	2.12	-95.4	-3.13	-95.4	-2.82	-95.4	-3.02	-95.4	0.9	-95.4	-5.16	-95.4	-0.72	-95.4	-0.25
-94.5	-2.61	-94.5	-5.01	-94.5	-2.97	-94.5	-5.23	-94.5	-2.54	-94.5	-5.41	-94.5	-1.81	-94.5	-5.29	-94.5	0.49	-94.5	-0.33	-94.5	-1.46	-94.5	-0.37	-94.5	2.13	-94.5	3.48	-94.5	-0.78	-94.5	3.7	-94.5	0.89	-94.5	1.43	-94.5	-3.43	-94.5	-1.23	-94.5	-6.59	-94.5	-3.27	-94.5	-1.25	-94.5	-3.93	-94.5	-2.11
-93.6	-4.26	-93.6	-6.02	-93.6	-6.92	-93.6	-4.86	-93.6	-2.98	-93.6	-6.92	-93.6	0.01	-93.6	-2.35	-93.6	-2.5	-93.6	0.51	-93.6	-1.22	-93.6	-2.32	-93.6	0.93	-93.6	3.97	-93.6	-0.03	-93.6	5.36	-93.6	-1.14	-93.6	3.52	-93.6	-0.45	-93.6	-3.66	-93.6	-7.44	-93.6	1.1	-93.6	-4.53	-93.6	-2.78	-93.6	0.15
-92.7	-5.22	-92.7	-4.83	-92.7	-4.62	-92.7	-6.57	-92.7	-4.33	-92.7	-6.37	-92.7	-3.16	-92.7	-2.56	-92.7	-3.02	-92.7	-0.53	-92.7	-0.54	-92.7	-3.8	-92.7	3.47	-92.7	3.02	-92.7	0.73	-92.7	2.71	-92.7	2.72	-92.7	0.49	-92.7	-1.87	-92.7	-4.45	-92.7	-4.72	-92.7	-2.03	-92.7	-1.28	-92.7	-1.95	-92.7	2.04
-91.8	-4.03	-91.8	-6.2	-91.8	-2.84	-91.8	-3.97	-91.8	-5.55	-91.8	-3.11	-91.8	-1.16	-91.8	-2.57	-91.8	-3.19	-91.8	-0.9	-91.8	-0.97	-91.8	0.28	-91.8	4.97	-91.8	4.03	-91.8	-0.44	-91.8	1.84	-91.8	-1.1	-91.8	1.55	-91.8	0.87	-91.8	-3.36	-91.8	-5.44	-91.8	-1.28	-91.8	-2.13	-91.8	0.18	-91.8	-0.29
-90.9	-2.11	-90.9	-2.84	-90.9	-5.05	-90.9	-4.28	-90.9	-6.18	-90.9	-5.2	-90.9	-2.96	-90.9	1.19	-90.9	-3.6	-90.9	0.6	-90.9	-2.62	-90.9	-2.67	-90.9	-0.56	-90.9	3.97	-90.9	-0.08	-90.9	2.89	-90.9	2.35	-90.9	4.15	-90.9	-2.75	-90.9	-4.83	-90.9	-3.91	-90.9	-1.14	-90.9	-2.03	-90.9	-2.85	-90.9	-0.35
-90	-0.67	-90	-4.89	-90	-3.63	-90	-4.71	-90	-5.69	-90	-2.82	-90	0.62	-90	-3.51	-90	-2.47	-90	-1.08	-90	-1.73	-90	0.37	-90	2.2	-90	0.56	-90	0.1	-90	0.56	-90	-0.78	-90	4.02	-90	-5.13	-90	-3.05	-90	-5.21	-90	-1.51	-90	-3.44	-90	-0.45	-90	-1
-89.1	-3.57	-89.1	-7.43	-89.1	-4.06	-89.1	-5.93	-89.1	-3.95	-89.1	-2.4	-89.1	-0.19	-89.1	-2.82	-89.1	-1.27	-89.1	-1.55	-89.1	-1.16	-89.1	-2.44	-89.1	1.38	-89.1	2.7	-89.1	0.51	-89.1	3.85	-89.1	0.53	-89.1	1.05	-89.1	-1.56	-89.1	-2.75	-89.1	-5.96	-89.1	0.37	-89.1	-0.83	-89.1	-0.19	-89.1	-0.27
-88.2	-1.82	-88.2	-4.75	-88.2	-4.41	-88.2	-7.43	-88.2	-4.66	-88.2	-5.61	-88.2	0.54	-88.2	-1.45	-88.2	-3.93	-88.2	-1.41	-88.2	-0.94	-88.2	-2.95	-88.2	5.16	-88.2	2.38	-88.2	0.86	-88.2	1.9	-88.2	1.53	-88.2	1.16	-88.2	-1.28	-88.2	-2.94	-88.2	-5.59	-88.2	-1.51	-88.2	-2.95	-88.2	-3.01	-88.2	0.49
-87.3	-3.13	-87.3	-3.89	-87.3	-6.44	-87.3	-3.04	-87.3	-4.83	-87.3	-3.67	-87.3	0.94	-87.3	0.5	-87.3	-2.64	-87.3	0.55	-87.3	-1.06	-87.3	0.93	-87.3	0.3	-87.3	4.16	-87.3	1.24	-87.3	4.36	-87.3	0.77	-87.3	2.09	-87.3	-3.3	-87.3	-2.68	-87.3	-3.57	-87.3	-1.26	-87.3	-1.89	-87.3	-2.35	-87.3	-0.77
-86.4	-2.59	-86.4	-5.07	-86.4	-5.07	-86.4	-4	-86.4	-4.43	-86.4	-5.72	-86.4	-0.44	-86.4	-0.24	-86.4	-3.19	-86.4	-0.64	-86.4	-2.67	-86.4	-3.08	-86.4	0.72	-86.4	4.5	-86.4	1.41	-86.4	1.68	-86.4	-0.13	-86.4	2.45	-86.4	-3.77	-86.4	-3.39	-86.4	-4.58	-86.4	-3.94	-86.4	-2.59	-86.4	-0.53	-86.4	-0.64
-85.5	-3.03	-85.5	-4.84	-85.5	-3	-85.5	-2.6	-85.5	-6.76	-85.5	-5.46	-85.5	-1.84	-85.5	-1.5	-85.5	-2.49	-85.5	-2.36	-85.5	-1.69	-85.5	-0.29	-85.5	2.48	-85.5	0.85	-85.5	0.45	-85.5	1.78	-85.5	-0.6	-85.5	2.16	-85.5	-2.46	-85.5	-5.4	-85.5	-3.62	-85.5	-0.2	-85.5	-3.44	-85.5	-2.16	-85.5	0.62
-84.6	-2.74	-84.6	-4.08	-84.6	-5.52	-84.6	-1.88	-84.6	-1.08	-84.6	-3.03	-84.6	-1.64	-84.6	-1.08	-84.6	-4.55	-84.6	-0.54	-84.6	2.79	-84.6	-1.22	-84.6	3.21	-84.6	4.2	-84.6	1.92	-84.6	4.79	-84.6	2.74	-84.6	1.37	-84.6	0.03	-84.6	-4.75	-84.6	-3.12	-84.6	1.48	-84.6	-2.26	-84.6	-0.95	-84.6	0.82
-83.7	-2.65	-83.7	-6.15	-83.7	-2.58	-83.7	-3.42	-83.7	-4.32	-83.7	-4.21	-83.7	-0.88	-83.7	-2.2	-83.7	0.62	-83.7	-0.01	-83.7	-0.93	-83.7	-0.83	-83.7	2.61	-83.7	0.89	-83.7	-1.89	-83.7	4.82	-83.7	0.45	-83.7	4.16	-83.7	-1.08	-83.7	-3.89	-83.7	-3.96	-83.7	1.03	-83.7	-1.03	-83.7	-0.21	-83.7	-0.96
-82.8	-2.25	-82.8	-1.85	-82.8	-6.3	-82.8	-5.69	-82.8	-1.28	-82.8	-2.35	-82.8	-2.01	-82.8	-1.51	-82.8	-3.71	-82.8	-2.12	-82.8	-0.49	-82.8	-2.51	-82.8	2.02	-82.8	3.03	-82.8	-1.16	-82.8	3.36	-82.8	0.81	-82.8	1.33	-82.8	-1.58	-82.8	-4.4	-82.8	-5.08	-82.8	0.37	-82.8	-2	-82.8	-0.24	-82.8	-2.03
-81.9	-1.07	-81.9	-5.9	-81.9	-4.13	-81.9	-4.43	-81.9	-3.27	-81.9	-4.75	-81.9	-0.16	-81.9	-3.72	-81.9	-0.75	-81.9	-0.28	-81.9	-1.12	-81.9	-1.87	-81.9	2.32	-81.9	1.58	-81.9	4.28	-81.9	2.04	-81.9	-0.82	-81.9	0.17	-81.9	-1.61	-81.9	-3.88	-81.9	-3.92	-81.9	0.5	-81.9	-3.39	-81.9	-5.25	-81.9	-0.45
-81	-4.28	-81	-4.38	-81	-5.57	-81	-5.41	-81	-1.66	-81	-6.57	-81	-1.63	-81	-0.04	-81	-4.73	-81	-1.75	-81	1.18	-81	-1	-81	0.94	-81	3.61	-81	0.69	-81	3.47	-81	0.45	-81	-0.05	-81	-3.49	-81	-1.89	-81	-5.43	-81	0.2	-81	-3.12	-81	-1.4	-81	-2.21
-80.1	-2.16	-80.1	-3.78	-80.1	-2.12	-80.1	-5.47	-80.1	-5.99	-80.1	-4.84	-80.1	1.82	-80.1	-1.83	-80.1	-1.91	-80.1	0	-80.1	-2.23	-80.1	-2.22	-80.1	3.2	-80.1	2.92	-80.1	0.88	-80.1	2.74	-80.1	1.02	-80.1	1.37	-80.1	-1.65	-80.1	-1.01	-80.1	-4.87	-80.1	1.48	-80.1	-1.55	-80.1	-2.38	-80.1	-0.83
-79.2	-2.97	-79.2	-5.21	-79.2	-4.33	-79.2	-5.02	-79.2	-5.7	-79.2	-3.68	-79.2	-1.23	-79.2	-0.6	-79.2	-2.68	-79.2	-1.77	-79.2	-2.18	-79.2	1.91	-79.2	2.23	-79.2	2.81	-79.2	0.21	-79.2	3.99	-79.2	1.66	-79.2	2.22	-79.2	-2.4	-79.2	-1.67	-79.2	-4.76	-79.2	-0.39	-79.2	-3.51	-79.2	-0.33	-79.2	-2.05
-78.3	-2.36	-78.3	-5.81	-78.3	-5.78	-78.3	-5.24	-78.3	-1.29	-78.3	-0.97	-78.3	-1.36	-78.3	-3.99	-78.3	-2.96	-78.3	-3.15	-78.3	-0.11	-78.3	-2.31	-78.3	2.21	-78.3	0.97	-78.3	-0.27	-78.3	1.04	-78.3	1.95	-78.3	-0.31	-78.3	-1.89	-78.3	-4.2	-78.3	-5.48	-78.3	-2.22	-78.3	-0.82	-78.3	-1.34	-78.3	1.62
-77.4	-3.62	-77.4	-4.82	-77.4	-3.62	-77.4	-4.27	-77.4	-3.68	-77.4	-5.88	-77.4	-2.49	-77.4	-2.54	-77.4	-3.17	-77.4	-0.6	-77.4	-1.95	-77.4	-2.49	-77.4	0.63	-77.4	4.05	-77.4	1.88	-77.4	3.59	-77.4	1.87	-77.4	0.61	-77.4	-1.8	-77.4	-2.19	-77.4	-2.59	-77.4	0.57	-77.4	-1.42	-77.4	-1.45	-77.4	-1.68
-76.5	-3.86	-76.5	-4.53	-76.5	-3.62	-76.5	-2.48	-76.5	-2.43	-76.5	-0.22	-76.5	-2.27	-76.5	-1.03	-76.5	-2.89	-76.5	-0.86	-76.5	-0.17	-76.5	2.04	-76.5	1.71	-76.5	2.25	-76.5	-0.22	-76.5	2.92	-76.5	4.22	-76.5	3.87	-76.5	-0.61	-76.5	-1.87	-76.5	-6.74	-76.5	0.64	-76.5	-1.12	-76.5	0.45	-76.5	-1.14
-75.6	-3.91	-75.6	-3.36	-75.6	-5.07	-75.6	-3.85	-75.6	-2.66	-75.6	-6.09	-75.6	1.18	-75.6	-0.17	-75.6	-2.18	-75.6	0.39	-75.6	0.11	-75.6	-0.98	-75.6	3.35	-75.6	3.63	-75.6	1.95	-75.6	0.88	-75.6	2.01	-75.6	2.6	-75.6	-1.17	-75.6	-2.11	-75.6	-1.37	-75.6	-1.63	-75.6	-1.64	-75.6	-3.2	-75.6	-0.55
-74.7	-3.51	-74.7	-4.43	-74.7	-4.15	-74.7	-6.04	-74.7	-4.14	-74.7	-2.95	-74.7	-0.18	-74.7	-3	-74.7	-1.66	-74.7	-2.56	-74.7	-3.9	-74.7	1.64	-74.7	1.37	-74.7	2.51	-74.7	0.18	-74.7	1.14	-74.7	1.32	-74.7	2.12	-74.7	-0.24	-74.7	-2.41	-74.7	-2.8	-74.7	-1.04	-74.7	-1.1	-74.7	-3.14	-74.7	-1.22
-73.8	-2.33	-73.8	-5.39	-73.8	-5.29	-73.8	-1.2	-73.8	-4.71	-73.8	-2.85	-73.8	-0.44	-73.8	-2.36	-73.8	-4.65	-73.8	-0.52	-73.8	-2.63	-73.8	-1.76	-73.8	0.76	-73.8	3.97	-73.8	-1.28	-73.8	1.58	-73.8	1.39	-73.8	1.45	-73.8	0.23	-73.8	-3.02	-73.8	-6.07	-73.8	-1.65	-73.8	-1.72	-73.8	-2.02	-73.8	0.81
-72.9	-3.06	-72.9	-3.37	-72.9	-5.75	-72.9	-5.58	-72.9	-1.92	-72.9	-1.69	-72.9	-0.85	-72.9	-1.87	-72.9	-4.07	-72.9	-1.84	-72.9	1.53	-72.9	1.94	-72.9	1.23	-72.9	3.92	-72.9	-1.02	-72.9	1.97	-72.9	2.25	-72.9	2.56	-72.9	-1.08	-72.9	-0.88	-72.9	-5.45	-72.9	1.93	-72.9	-2.09	-72.9	-1.08	-72.9	-1.07
-72	-1.46	-72	-4.52	-72	-2.3	-72	-4.68	-72	-3.04	-72	-4.46	-72	-2.5	-72	-3.44	-72	-0.9	-72	-3.06	-72	-1.31	-72	-1.44	-72	3.92	-72	-0.65	-72	1.04	-72	3.14	-72	-0.08	-72	0.56	-72	1.08	-72	-3.67	-72	-3.16	-72	-1.1	-72	-3.55	-72	0.32	-72	-1.86
-71.1	-2.54	-71.1	-2.3	-71.1	-1.86	-71.1	-2.77	-71.1	-2	-71.1	-2.05	-71.1	2.2	-71.1	0	-71.1	-1.4	-71.1	0.46	-71.1	-0.33	-71.1	0.34	-71.1	2.84	-71.1	2.1	-71.1	-0.13	-71.1	2.5	-71.1	-0.85	-71.1	0.55	-71.1	-2.35	-71.1	-4.09	-71.1	-4.89	-71.1	-0.3	-71.1	-3.72	-71.1	-3.16	-71.1	-0.1
-70.2	-2.67	-70.2	-3.11	-70.2	-3.64	-70.2	-3.22	-70.2	-6.25	-70.2	-1.66	-70.2	-1.97	-70.2	-0.37	-70.2	-2.26	-70.2	0.01	-70.2	-2.57	-70.2	0.16	-70.2	-0.98	-70.2	2.61	-70.2	0.59	-70.2	1.97	-70.2	-0.79	-70.2	4.63	-70.2	-1.91	-70.2	-2.4	-70.2	-2.78	-70.2	-1.8	-70.2	-3.73	-70.2	-1.27	-70.2	-0.29
-69.3	0.92	-69.3	-4.67	-69.3	-4.02	-69.3	-7.13	-69.3	-2.98	-69.3	-4.38	-69.3	1.58	-69.3	-1.92	-69.3	-1.73	-69.3	-4.23	-69.3	-2.36	-69.3	-0.85	-69.3	2.62	-69.3	3.17	-69.3	0.98	-69.3	1.83	-69.3	-0.48	-69.3	2.33	-69.3	-1.43	-69.3	-0.94	-69.3	-4.1	-69.3	0.49	-69.3	-3.72	-69.3	-1.02	-69.3	-1.68
-68.4	-2.5	-68.4	-2.79	-68.4	-3.89	-68.4	-3.7	-68.4	-1.67	-68.4	-2.26	-68.4	-1.37	-68.4	-0.27	-68.4	-3.74	-68.4	0.53	-68.4	-0.98	-68.4	2.23	-68.4	1.02	-68.4	1.12	-68.4	-0.44	-68.4	2.69	-68.4	0.05	-68.4	5.7	-68.4	-3.9	-68.4	-2.66	-68.4	-2.69	-68.4	-0.13	-68.4	-3.02	-68.4	0.43	-68.4	-1.88
-67.5	-2.24	-67.5	-1.2	-67.5	-5.08	-67.5	-5.62	-67.5	-2.82	-67.5	-3.12	-67.5	-0.52	-67.5	-0.62	-67.5	-2.04	-67.5	-0.54	-67.5	-2.31	-67.5	0.99	-67.5	2.46	-67.5	1.74	-67.5	-2.37	-67.5	1.68	-67.5	1.15	-67.5	1.91	-67.5	-0.6	-67.5	-2.79	-67.5	-6.05	-67.5	-0.29	-67.5	-1.05	-67.5	-2.16	-67.5	-2.41
-66.6	-1.76	-66.6	-3.29	-66.6	-2.43	-66.6	0.04	-66.6	-2.09	-66.6	-2.38	-66.6	0.28	-66.6	-0.95	-66.6	-3.03	-66.6	-0.99	-66.6	1.99	-66.6	0.77	-66.6	2.16	-66.6	2.29	-66.6	0.62	-66.6	1.85	-66.6	2.17	-66.6	1.23	-66.6	1.91	-66.6	-5.04	-66.6	-2.2	-66.6	-0.03	-66.6	0.57	-66.6	-3.9	-66.6	-0.22
-65.7	0.19	-65.7	-3.04	-65.7	-2.84	-65.7	-3.17	-65.7	-1.32	-65.7	-5.05	-65.7	0.64	-65.7	-2.47	-65.7	-2.18	-65.7	-0.67	-65.7	0.25	-65.7	1.25	-65.7	0.18	-65.7	1.09	-65.7	1.04	-65.7	1.1	-65.7	-2.55	-65.7	1.33	-65.7	-2.83	-65.7	-3.07	-65.7	-4.4	-65.7	-1.64	-65.7	-3.43	-65.7	-1.61	-65.7	0.54
-64.8	-3.3	-64.8	-1.79	-64.8	-3.85	-64.8	-3.66	-64.8	-2.68	-64.8	-4.89	-64.8	-1.58	-64.8	-1.49	-64.8	-1.49	-64.8	-1.05	-64.8	-2.36	-64.8	-2.79	-64.8	1.9	-64.8	2.68	-64.8	0.41	-64.8	0.64	-64.8	2.28	-64.8	1.51	-64.8	-1.21	-64.8	-1.14	-64.8	-3.17	-64.8	-1.83	-64.8	0.25	-64.8	-4.71	-64.8	-3.84
-63.9	-2.45	-63.9	-2.6	-63.9	-0.76	-63.9	-3.06	-63.9	-3.56	-63.9	-2.11	-63.9	-2.22	-63.9	-2.37	-63.9	-2.51	-63.9	-0.38	-63.9	-0.63	-63.9	-2.22	-63.9	1.3	-63.9	3.17	-63.9	-1.81	-63.9	1.67	-63.9	0.42	-63.9	2.16	-63.9	-1.82	-63.9	-2.38	-63.9	-2.8	-63.9	-1.28	-63.9	-2.15	-63.9	-3.28	-63.9	-0.06
-63	-1.24	-63	-2.56	-63	-3.14	-63	-3.58	-63	-3.39	-63	-4.13	-63	-1.55	-63	-0.99	-63	-3.04	-63	-0.72	-63	0.04	-63	-2.95	-63	-0.61	-63	1.56	-63	1.13	-63	3.43	-63	1.6	-63	2.46	-63	-5.09	-63	-2.13	-63	-2.37	-63	-2.17	-63	-2.82	-63	-0.99	-63	-1.87
-62.1	-2.11	-62.1	-2.84	-62.1	-2.37	-62.1	-1.87	-62.1	-4.28	-62.1	-1.42	-62.1	-1.89	-62.1	1.1	-62.1	-3.22	-62.1	-0.04	-62.1	-2.55	-62.1	1.34	-62.1	-0.53	-62.1	1.44	-62.1	-0.74	-62.1	3.08	-62.1	-0.22	-62.1	2.81	-62.1	-5.53	-62.1	-4.33	-62.1	-3.35	-62.1	0.34	-62.1	-2.41	-62.1	0.98	-62.1	-2.95
-61.2	-3.87	-61.2	-4.29	-61.2	-2.1	-61.2	-0.82	-61.2	-1.93	-61.2	-0.92	-61.2	-2.57	-61.2	-0.71	-61.2	-0.48	-61.2	2.29	-61.2	0.47	-61.2	2.55	-61.2	1.58	-61.2	0.09	-61.2	-1.24	-61.2	0.89	-61.2	0.41	-61.2	2.11	-61.2	-1.54	-61.2	-4.07	-61.2	-3.35	-61.2	0.86	-61.2	-2.64	-61.2	-1.11	-61.2	-0.89
-60.3	-1.28	-60.3	-2.08	-60.3	-2.21	-60.3	-5.57	-60.3	-6.66	-60.3	-4.28	-60.3	0.96	-60.3	-1.28	-60.3	-2.18	-60.3	-3.93	-60.3	-0.62	-60.3	-1.73	-60.3	1.37	-60.3	3.73	-60.3	1.92	-60.3	0	-60.3	3.42	-60.3	2.23	-60.3	-3.79	-60.3	-0.45	-60.3	-3.58	-60.3	-1.48	-60.3	-0.11	-60.3	-0.89	-60.3	-0.57
-59.4	-1.68	-59.4	-2.68	-59.4	-0.58	-59.4	-3.56	-59.4	-2.89	-59.4	-4.43	-59.4	-0.72	-59.4	-1.19	-59.4	-2.05	-59.4	0.29	-59.4	3.25	-59.4	-1.81	-59.4	-0.27	-59.4	2.46	-59.4	-1.12	-59.4	1.75	-59.4	1.08	-59.4	-0.56	-59.4	-2.15	-59.4	-1.99	-59.4	-0.8	-59.4	1.33	-59.4	-0.78	-59.4	-0.11	-59.4	-1.06
-58.5	-1.96	-58.5	-2.9	-58.5	-2.24	-58.5	-2.82	-58.5	-2.54	-58.5	-1.72	-58.5	-0.01	-58.5	-3.05	-58.5	1.11	-58.5	-1.81	-58.5	-2.46	-58.5	-1.37	-58.5	1.08	-58.5	0.48	-58.5	3.56	-58.5	3.01	-58.5	-0.61	-58.5	0.88	-58.5	-2.29	-58.5	-1.85	-58.5	-5.1	-58.5	0.85	-58.5	0.73	-58.5	-1.15	-58.5	-2.03
-57.6	-2.43	-57.6	-0.6	-57.6	-2.16	-57.6	-4.65	-57.6	-1.39	-57.6	-4.91	-57.6	-1	-57.6	0.28	-57.6	-2.39	-57.6	0.28	-57.6	1.51	-57.6	-2.07	-57.6	-0.26	-57.6	0.78	-57.6	0.97	-57.6	4.3	-57.6	-1.66	-57.6	2.72	-57.6	-1.84	-57.6	-2.85	-57.6	-2.04	-57.6	0.84	-57.6	-2.81	-57.6	0.7	-57.6	1.41
-56.7	-3.2	-56.7	0.12	-56.7	-2.51	-56.7	-4.99	-56.7	-0.61	-56.7	-3.22	-56.7	-2	-56.7	-2.64	-56.7	-2.29	-56.7	-3.17	-56.7	1.59	-56.7	-0.54	-56.7	1.12	-56.7	-0.6	-56.7	0.12	-56.7	0.96	-56.7	0.95	-56.7	-1.29	-56.7	-1.41	-56.7	-2.86	-56.7	-2.44	-56.7	1.36	-56.7	-1.44	-56.7	-1.45	-56.7	0.16
-55.8	-1.97	-55.8	-2.64	-55.8	-2.38	-55.8	-3.11	-55.8	-2.04	-55.8	-2.91	-55.8	-1.21	-55.8	-2.63	-55.8	2.52	-55.8	-0.46	-55.8	1.07	-55.8	-1.76	-55.8	0.68	-55.8	1.99	-55.8	1.75	-55.8	0.29	-55.8	0.46	-55.8	-0.22	-55.8	-0.39	-55.8	-3.51	-55.8	-4.09	-55.8	-2.4	-55.8	-0.54	-55.8	-3.1	-55.8	-0.36
-54.9	-1.84	-54.9	-1.64	-54.9	-2.75	-54.9	-4.28	-54.9	-1.24	-54.9	-4.19	-54.9	-1.38	-54.9	-0.96	-54.9	-2.38	-54.9	-1.3	-54.9	-0.08	-54.9	-1.82	-54.9	0.06	-54.9	2.11	-54.9	0.76	-54.9	2.47	-54.9	0.91	-54.9	-0.39	-54.9	-1.29	-54.9	-2.24	-54.9	-1.27	-54.9	-0.94	-54.9	-1.69	-54.9	-1.95	-54.9	0.19
-54	-2.47	-54	-4.18	-54	-1.99	-54	-0.62	-54	-2.01	-54	-4.91	-54	0.55	-54	-3.7	-54	-4.62	-54	-1.96	-54	-1.77	-54	-1.77	-54	0.78	-54	2.97	-54	0.19	-54	1.66	-54	0.54	-54	1.59	-54	-0.28	-54	-0.32	-54	-2.19	-54	-0.71	-54	-2.64	-54	-2.09	-54	-0.35
-53.1	-2.57	-53.1	-2.38	-53.1	-2.05	-53.1	-1.23	-53.1	-3.87	-53.1	-2.57	-53.1	-1.09	-53.1	-2.16	-53.1	-3.32	-53.1	-1.49	-53.1	0.49	-53.1	-0.24	-53.1	0.99	-53.1	2.3	-53.1	-0.82	-53.1	-0.17	-53.1	1.89	-53.1	0.76	-53.1	-0.07	-53.1	-1.21	-53.1	-3.84	-53.1	-0.12	-53.1	-1.8	-53.1	-3.45	-53.1	0.17
-52.2	-0.67	-52.2	-2.48	-52.2	-2.96	-52.2	-4.22	-52.2	-3.86	-52.2	-1.29	-52.2	-0.87	-52.2	-2.18	-52.2	-0.97	-52.2	-1.01	-52.2	-1.9	-52.2	0.53	-52.2	1.67	-52.2	1.94	-52.2	0.66	-52.2	1.66	-52.2	0.88	-52.2	0.82	-52.2	0.13	-52.2	-2.11	-52.2	-3.17	-52.2	-1.33	-52.2	-1.03	-52.2	-0.09	-52.2	1.82
-51.3	-1.68	-51.3	-1.31	-51.3	-1.11	-51.3	-3.56	-51.3	-2.95	-51.3	-2.32	-51.3	0.35	-51.3	-1.04	-51.3	-2.47	-51.3	0.17	-51.3	0.57	-51.3	0.25	-51.3	1.32	-51.3	1.62	-51.3	0.36	-51.3	2.5	-51.3	-1.24	-51.3	2.07	-51.3	-0.8	-51.3	-2.18	-51.3	-6.12	-51.3	2.59	-51.3	-2.63	-51.3	0.34	-51.3	0.79
-50.4	0.27	-50.4	-1.09	-50.4	-0.42	-50.4	-2.06	-50.4	-1	-50.4	-4.4	-50.4	0.14	-50.4	-0.57	-50.4	-2.2	-50.4	-2	-50.4	-0.45	-50.4	-1.79	-50.4	1.08	-50.4	2.68	-50.4	-0.6	-50.4	1.71	-50.4	1.05	-50.4	3	-50.4	1.74	-50.4	0.13	-50.4	-4.29	-50.4	1.33	-50.4	-0.53	-50.4	-0.21	-50.4	0.94
-49.5	-2.05	-49.5	-2.01	-49.5	-2.64	-49.5	-5.34	-49.5	-1.25	-49.5	-1.31	-49.5	-0.16	-49.5	-0.87	-49.5	-0.48	-49.5	-0.44	-49.5	1.73	-49.5	1.23	-49.5	1.57	-49.5	1.69	-49.5	0.16	-49.5	1.83	-49.5	1.8	-49.5	1.75	-49.5	-0.91	-49.5	-2.83	-49.5	-2.86	-49.5	0.37	-49.5	-2.22	-49.5	1.83	-49.5	-1.42
-48.6	-0.9	-48.6	-1.81	-48.6	-2.85	-48.6	-1.59	-48.6	-1.25	-48.6	-2.87	-48.6	0.8	-48.6	-1.87	-48.6	-0.94	-48.6	0.4	-48.6	-1.64	-48.6	1	-48.6	0.26	-48.6	1.7	-48.6	0.43	-48.6	1.29	-48.6	1.53	-48.6	3.68	-48.6	-1.5	-48.6	0.48	-48.6	-3.71	-48.6	0.97	-48.6	-0.02	-48.6	-2.13	-48.6	-0.17
-47.7	0.84	-47.7	-1.61	-47.7	-4.3	-47.7	-2.83	-47.7	-1.73	-47.7	-1.46	-47.7	-1.13	-47.7	1.12	-47.7	-2.61	-47.7	-0.66	-47.7	0.15	-47.7	-0.29	-47.7	0.5	-47.7	3.24	-47.7	-0.29	-47.7	1.75	-47.7	1.69	-47.7	1.88	-47.7	-0.9	-47.7	0.42	-47.7	-1.98	-47.7	0.66	-47.7	-0.94	-47.7	-0.3	-47.7	1.36
-46.8	2.52	-46.8	-4.13	-46.8	-0.33	-46.8	0.23	-46.8	-0.62	-46.8	1.08	-46.8	4.15	-46.8	-2.47	-46.8	-0.92	-46.8	-0.34	-46.8	-0.25	-46.8	0.84	-46.8	1.36	-46.8	2.54	-46.8	-0.29	-46.8	0.16	-46.8	-0.49	-46.8	0.2	-46.8	-1.17	-46.8	-3.38	-46.8	-5.33	-46.8	-1	-46.8	-1.78	-46.8	-0.87	-46.8	-1.12
-45.9	-0.8	-45.9	-2.6	-45.9	-1.46	-45.9	-0.12	-45.9	0.32	-45.9	-1.49	-45.9	1.27	-45.9	-2.06	-45.9	-2.23	-45.9	1.25	-45.9	2.37	-45.9	0.9	-45.9	1.8	-45.9	2.2	-45.9	-0.44	-45.9	2.54	-45.9	2.08	-45.9	2.77	-45.9	-2.31	-45.9	-0.92	-45.9	-4.43	-45.9	0.23	-45.9	-1.22	-45.9	-1.91	-45.9	-3.5
-45	0.15	-45	0.98	-45	-1.29	-45	-3.7	-45	-4.23	-45	-3.57	-45	-1.02	-45	0.96	-45	-1.23	-45	-0.15	-45	-2.16	-45	-1.08	-45	-1.05	-45	2.89	-45	-0.62	-45	0.91	-45	1.46	-45	1.49	-45	-0.63	-45	-1.12	-45	-4.05	-45	0.69	-45	-1.61	-45	-1.71	-45	0.47
-44.1	0.06	-44.1	-2.01	-44.1	-0.93	-44.1	-1.47	-44.1	-1.6	-44.1	-3.74	-44.1	-0.78	-44.1	-1.93	-44.1	-0.65	-44.1	3.03	-44.1	-0.76	-44.1	-0.98	-44.1	0.96	-44.1	1.97	-44.1	2.52	-44.1	4.1	-44.1	1.3	-44.1	2.4	-44.1	0.09	-44.1	1.04	-44.1	1.07	-44.1	-0.1	-44.1	-0.79	-44.1	-1.23	-44.1	0.11
-43.2	-0.16	-43.2	-0.93	-43.2	-0.41	-43.2	-1.26	-43.2	-2.28	-43.2	-0.22	-43.2	0.46	-43.2	-0.84	-43.2	-1.27	-43.2	1.95	-43.2	0.6	-43.2	1.66	-43.2	0.2	-43.2	1.5	-43.2	0.34	-43.2	1.91	-43.2	0.33	-43.2	2.53	-43.2	-3.45	-43.2	-3.67	-43.2	-1.71	-43.2	0.49	-43.2	-2.06	-43.2	0.25	-43.2	-1.9
-42.3	-2.78	-42.3	-0.45	-42.3	-1.43	-42.3	-4.11	-42.3	-2.67	-42.3	-3.53	-42.3	-2.64	-42.3	-1.28	-42.3	-2.18	-42.3	-2.04	-42.3	1.38	-42.3	2.8	-42.3	0.36	-42.3	-1.7	-42.3	1.79	-42.3	2.11	-42.3	2.8	-42.3	3.22	-42.3	-1.39	-42.3	-0.9	-42.3	-1.73	-42.3	3.64	-42.3	-0.09	-42.3	1.57	-42.3	0.4
-41.4	-1.94	-41.4	-0.27	-41.4	0.33	-41.4	-1.42	-41.4	-0.84	-41.4	-3.71	-41.4	-0.88	-41.4	-2.3	-41.4	1.48	-41.4	-1.14	-41.4	0.72	-41.4	-0.43	-41.4	0.53	-41.4	0.12	-41.4	1.9	-41.4	0.36	-41.4	0.42	-41.4	1.14	-41.4	-1.09	-41.4	-1.13	-41.4	-0.81	-41.4	-2.1	-41.4	0.48	-41.4	-0.34	-41.4	0.54
-40.5	-2.7	-40.5	-0.52	-40.5	-1.11	-40.5	-3.04	-40.5	-3.38	-40.5	-3.51	-40.5	0.65	-40.5	1.13	-40.5	-0.48	-40.5	0.25	-40.5	0.81	-40.5	-0.14	-40.5	0.71	-40.5	3.03	-40.5	-1.92	-40.5	0.9	-40.5	0.73	-40.5	2.75	-40.5	-0.8	-40.5	-2.74	-40.5	-3.54	-40.5	0.38	-40.5	-2.93	-40.5	-0.24	-40.5	0.25
-39.6	-2.47	-39.6	-2.38	-39.6	-1.03	-39.6	-4.48	-39.6	-2.39	-39.6	-1.48	-39.6	-3.19	-39.6	0.45	-39.6	-0.4	-39.6	-3.39	-39.6	-0.45	-39.6	-1.27	-39.6	-1.53	-39.6	4.14	-39.6	1.97	-39.6	0.4	-39.6	-0.24	-39.6	-0.75	-39.6	-0.34	-39.6	0.68	-39.6	-1.81	-39.6	-1.67	-39.6	-0.49	-39.6	0.83	-39.6	-0.02
-38.7	-0.64	-38.7	-2.16	-38.7	-0.1	-38.7	-2.38	-38.7	-2	-38.7	-1.79	-38.7	-0.62	-38.7	-2.67	-38.7	-1.92	-38.7	-0.18	-38.7	-0.64	-38.7	-2.26	-38.7	-1.15	-38.7	-0.07	-38.7	0.1	-38.7	0.66	-38.7	-1.49	-38.7	-1.98	-38.7	-1.88	-38.7	-1.76	-38.7	-2.37	-38.7	0.49	-38.7	-1.58	-38.7	-0.15	-38.7	-0.89
-37.8	0.14	-37.8	-1.49	-37.8	-2.92	-37.8	-0.94	-37.8	-1.97	-37.8	-1.66	-37.8	1.37	-37.8	-0.19	-37.8	-3.98	-37.8	0.28	-37.8	0.28	-37.8	-1.65	-37.8	2.96	-37.8	1.25	-37.8	-0.77	-37.8	0.73	-37.8	1.7	-37.8	1.33	-37.8	0.87	-37.8	-3.19	-37.8	0.14	-37.8	-0.89	-37.8	-1.74	-37.8	-0.57	-37.8	-1.55
-36.9	-1.08	-36.9	-1.11	-36.9	-0.05	-36.9	-1.22	-36.9	-2.94	-36.9	-0.53	-36.9	-1.26	-36.9	0.34	-36.9	-1.12	-36.9	1.71	-36.9	-1.69	-36.9	1.03	-36.9	-0.39	-36.9	2.58	-36.9	0.42	-36.9	2.35	-36.9	-1.52	-36.9	2.39	-36.9	0.08	-36.9	-1.69	-36.9	0.8	-36.9	0.72	-36.9	-0.24	-36.9	1.25	-36.9	0.68
-36	0.97	-36	-2.11	-36	-2	-36	-1.71	-36	-1.4	-36	-2.67	-36	-1.03	-36	0.69	-36	-1.93	-36	-1.45	-36	-2.5	-36	2.65	-36	0.94	-36	1.31	-36	1.92	-36	0.07	-36	0.06	-36	5.64	-36	-1.42	-36	-2.18	-36	0.79	-36	1.35	-36	-0.31	-36	1.08	-36	-1.09
-35.1	0.54	-35.1	2.42	-35.1	0.45	-35.1	-3.65	-35.1	-0.91	-35.1	-1.81	-35.1	1.2	-35.1	-1.42	-35.1	-1.47	-35.1	-2.52	-35.1	-0.92	-35.1	1.36	-35.1	0.02	-35.1	2.52	-35.1	-0.2	-35.1	0.64	-35.1	-0.9	-35.1	-0.37	-35.1	-2.11	-35.1	1.61	-35.1	-1.69	-35.1	-0.48	-35.1	0.74	-35.1	-0.68	-35.1	-0.24
-34.2	-2.3	-34.2	-2.38	-34.2	-2.29	-34.2	-1.33	-34.2	-1.11	-34.2	-2.79	-34.2	-1.45	-34.2	-1.31	-34.2	-1.59	-34.2	-2.51	-34.2	1.69	-34.2	-2.56	-34.2	-2.91	-34.2	1.78	-34.2	0.96	-34.2	-0.31	-34.2	1.42	-34.2	1.77	-34.2	-0.29	-34.2	1.36	-34.2	-2.3	-34.2	0.66	-34.2	-0.53	-34.2	0.34	-34.2	1.25
-33.3	0.16	-33.3	-0.24	-33.3	1.57	-33.3	-1.52	-33.3	-0.43	-33.3	-0.96	-33.3	-0.94	-33.3	0.72	-33.3	2.37	-33.3	0.73	-33.3	-1.4	-33.3	0.81	-33.3	3.65	-33.3	2.65	-33.3	1.83	-33.3	1.51	-33.3	0.45	-33.3	1.94	-33.3	0.03	-33.3	0.6	-33.3	-0.15	-33.3	-1.02	-33.3	-0.93	-33.3	0.23	-33.3	1.76
-32.4	-0.74	-32.4	-1.12	-32.4	-0.9	-32.4	-1.02	-32.4	0.48	-32.4	-0.56	-32.4	0.55	-32.4	0.78	-32.4	1.3	-32.4	-2.55	-32.4	1.68	-32.4	1.19	-32.4	1.16	-32.4	3.32	-32.4	1.84	-32.4	1.46	-32.4	-0.3	-32.4	3.13	-32.4	-2.1	-32.4	-1.8	-32.4	-0.8	-32.4	-0.81	-32.4	-2.23	-32.4	-0.34	-32.4	-0.8
-31.5	-0.52	-31.5	-1.05	-31.5	-0.55	-31.5	-2.23	-31.5	0.54	-31.5	1.04	-31.5	0.96	-31.5	-0.78	-31.5	-0.34	-31.5	-0.95	-31.5	1.26	-31.5	1.34	-31.5	2.17	-31.5	1.96	-31.5	-0.51	-31.5	1.32	-31.5	0.26	-31.5	0.9	-31.5	0.84	-31.5	-0.16	-31.5	-2.38	-31.5	-1.35	-31.5	0.66	-31.5	0.39	-31.5	1.2
-30.6	0.39	-30.6	-1.07	-30.6	1.19	-30.6	-1.99	-30.6	-1.14	-30.6	-2.27	-30.6	0.32	-30.6	-1.4	-30.6	-3.47	-30.6	-1.42	-30.6	-1.44	-30.6	-2.09	-30.6	1.33	-30.6	2.13	-30.6	0.13	-30.6	-0.32	-30.6	-1.08	-30.6	0.32	-30.6	-0.33	-30.6	0.66	-30.6	-1.71	-30.6	-1.35	-30.6	-1.53	-30.6	-0.45	-30.6	-0.43
-29.7	-1.34	-29.7	-3.88	-29.7	-0.33	-29.7	-3.69	-29.7	-0.37	-29.7	-4.28	-29.7	-0.28	-29.7	-3.25	-29.7	0.33	-29.7	-2.19	-29.7	0.34	-29.7	-2.05	-29.7	0.79	-29.7	0.45	-29.7	-0.35	-29.7	-0.28	-29.7	0.36	-29.7	1.27	-29.7	0.01	-29.7	-4.41	-29.7	-0.08	-29.7	-1.01	-29.7	-0.23	-29.7	1.12	-29.7	0.63
-28.8	-1.01	-28.8	-4.23	-28.8	0.48	-28.8	-1.43	-28.8	-1.08	-28.8	-4.38	-28.8	1.14	-28.8	-1.12	-28.8	1.44	-28.8	-1.91	-28.8	1.38	-28.8	-1.53	-28.8	2.2	-28.8	1.8	-28.8	2.87	-28.8	0.63	-28.8	3.58	-28.8	0.4	-28.8	-1.09	-28.8	-0.28	-28.8	0.91	-28.8	-0.83	-28.8	-0.73	-28.8	-1.11	-28.8	-0.53
-27.9	1.99	-27.9	0.19	-27.9	0.08	-27.9	-1.81	-27.9	0.83	-27.9	-1.89	-27.9	-2.57	-27.9	-0.77	-27.9	0.4	-27.9	-0.02	-27.9	1.68	-27.9	0.71	-27.9	-2.37	-27.9	0.44	-27.9	2.1	-27.9	-1.1	-27.9	-0.55	-27.9	-1.8	-27.9	-2.37	-27.9	-0.41	-27.9	-1.47	-27.9	-2.16	-27.9	-0.5	-27.9	-1.92	-27.9	-1.12
-27	-2.73	-27	-1.3	-27	-1.28	-27	-1.07	-27	-1.97	-27	-0.19	-27	0.35	-27	-2.71	-27	-0.55	-27	1.62	-27	-3.49	-27	3.13	-27	-0.25	-27	2.02	-27	-0.89	-27	2.19	-27	0.02	-27	0.95	-27	0.1	-27	0.73	-27	-2.14	-27	-0.71	-27	0.93	-27	0.43	-27	-0.18
-26.1	-1.96	-26.1	-3.47	-26.1	0.54	-26.1	-2.39	-26.1	-1.52	-26.1	-0.23	-26.1	-0.21	-26.1	-1.48	-26.1	1.06	-26.1	-0.81	-26.1	1.36	-26.1	-0.43	-26.1	-1.63	-26.1	2.8	-26.1	3.47	-26.1	-0.61	-26.1	1.41	-26.1	0.68	-26.1	-2.32	-26.1	-0.58	-26.1	-0.38	-26.1	0.37	-26.1	1.12	-26.1	1.17	-26.1	-0.73
-25.2	0.59	-25.2	-1.87	-25.2	-0.07	-25.2	-1.78	-25.2	0.23	-25.2	-1.1	-25.2	1.63	-25.2	-1.67	-25.2	-1.09	-25.2	-1.33	-25.2	1.96	-25.2	-0.57	-25.2	1.14	-25.2	-0.02	-25.2	-0.53	-25.2	3.33	-25.2	-0.05	-25.2	2.28	-25.2	-0.82	-25.2	-0.54	-25.2	-2.13	-25.2	4.06	-25.2	-1.89	-25.2	0.02	-25.2	0.51
-24.3	-1.43	-24.3	0.16	-24.3	2.07	-24.3	-1.09	-24.3	0.38	-24.3	0.8	-24.3	-0.88	-24.3	0.19	-24.3	-0.25	-24.3	1.07	-24.3	1.84	-24.3	-0.47	-24.3	-0.38	-24.3	1.93	-24.3	-0.91	-24.3	1.45	-24.3	2.15	-24.3	-0.12	-24.3	-2.56	-24.3	0.24	-24.3	-3.2	-24.3	-0.17	-24.3	-1.21	-24.3	-0.71	-24.3	0.05
-23.4	0.1	-23.4	-3.03	-23.4	2.82	-23.4	-1.03	-23.4	0.63	-23.4	1.23	-23.4	-1.33	-23.4	-0.74	-23.4	1.89	-23.4	0.45	-23.4	0.82	-23.4	2.77	-23.4	1.46	-23.4	2.44	-23.4	-0.92	-23.4	-0.19	-23.4	-0.18	-23.4	2.63	-23.4	-0.42	-23.4	-0.01	-23.4	-2.07	-23.4	0.3	-23.4	1.51	-23.4	-0.66	-23.4	0.11
-22.5	-1.54	-22.5	0.4	-22.5	-2.46	-22.5	0.52	-22.5	0.09	-22.5	2.32	-22.5	0.08	-22.5	0.24	-22.5	0.58	-22.5	2.04	-22.5	2.17	-22.5	1.77	-22.5	-0.17	-22.5	0.77	-22.5	2.17	-22.5	0.73	-22.5	1.36	-22.5	1.25	-22.5	-2.98	-22.5	-0.45	-22.5	-0.87	-22.5	0.29	-22.5	2.61	-22.5	2.8	-22.5	0.16
-21.6	1.76	-21.6	-1.84	-21.6	-1.71	-21.6	-2.13	-21.6	-3.41	-21.6	-0.7	-21.6	2.93	-21.6	-0.37	-21.6	-2.54	-21.6	-1.75	-21.6	-0.57	-21.6	0.03	-21.6	2.64	-21.6	1.62	-21.6	0.79	-21.6	1.41	-21.6	0.36	-21.6	-2.05	-21.6	0.67	-21.6	-1.16	-21.6	-0.76	-21.6	1.52	-21.6	-1.55	-21.6	-0.4	-21.6	0.15
-20.7	-0.4	-20.7	0.87	-20.7	1.19	-20.7	0.33	-20.7	-0.93	-20.7	-1.34	-20.7	2.01	-20.7	2.82	-20.7	0.37	-20.7	-0.62	-20.7	-0.73	-20.7	-1.55	-20.7	0.7	-20.7	3.26	-20.7	2.33	-20.7	0.93	-20.7	0.75	-20.7	0.1	-20.7	1.08	-20.7	-0.84	-20.7	-0.04	-20.7	-0.3	-20.7	-1.51	-20.7	2.02	-20.7	0.26
-19.8	-2.82	-19.8	-0.42	-19.8	-4.43	-19.8	-1.51	-19.8	-3.44	-19.8	-0.47	-19.8	-1.11	-19.8	-0.36	-19.8	-4.53	-19.8	0.12	-19.8	-1.2	-19.8	1.01	-19.8	1.1	-19.8	2.29	-19.8	-2.55	-19.8	2.36	-19.8	0.84	-19.8	-0.99	-19.8	-1.19	-19.8	0.09	-19.8	-3.4	-19.8	0.96	-19.8	1.37	-19.8	-0.78	-19.8	1.48
-18.9	0.62	-18.9	0.26	-18.9	-0.87	-18.9	0.99	-18.9	-0.47	-18.9	0.54	-18.9	0.18	-18.9	-3.3	-18.9	0.4	-18.9	0.8	-18.9	1.54	-18.9	0.58	-18.9	0.71	-18.9	-1.63	-18.9	0.41	-18.9	0.44	-18.9	3.06	-18.9	1.75	-18.9	0.32	-18.9	-0.54	-18.9	-0.03	-18.9	-0.05	-18.9	2.71	-18.9	0.69	-18.9	0.54
-18	-1.87	-18	1.1	-18	-0.96	-18	0.51	-18	0.1	-18	-1.57	-18	0.39	-18	0.41	-18	-0.34	-18	-0.86	-18	1.53	-18	0.3	-18	0.93	-18	-0.67	-18	0.71	-18	-0.61	-18	3.35	-18	0.6	-18	-3.03	-18	-0.59	-18	-0.17	-18	0.22	-18	2.37	-18	0.54	-18	-0.86
-17.1	-0.95	-17.1	-1.96	-17.1	-2.21	-17.1	-1.1	-17.1	-1.72	-17.1	1.41	-17.1	0.11	-17.1	-2.66	-17.1	-2.66	-17.1	-1.17	-17.1	-0.23	-17.1	2.98	-17.1	1.08	-17.1	0.97	-17.1	0.61	-17.1	0.29	-17.1	0.26	-17.1	1.68	-17.1	1.79	-17.1	2.68	-17.1	0.02	-17.1	-1.68	-17.1	0.61	-17.1	-1.65	-17.1	0.95
-16.2	0.14	-16.2	-0.57	-16.2	0.76	-16.2	-1.66	-16.2	-1.09	-16.2	-1.07	-16.2	0.73	-16.2	1.18	-16.2	-0.8	-16.2	0.76	-16.2	2.26	-16.2	-1.82	-16.2	0.18	-16.2	1.48	-16.2	-1.31	-16.2	0.1	-16.2	-1.07	-16.2	-0.76	-16.2	-0.39	-16.2	0	-16.2	-1.61	-16.2	-0.04	-16.2	-1.87	-16.2	0.19	-16.2	0.31
-15.3	0.33	-15.3	-0.76	-15.3	1.05	-15.3	-0.33	-15.3	-1.54	-15.3	-1.58	-15.3	0.89	-15.3	1.46	-15.3	0.41	-15.3	2.11	-15.3	0.49	-15.3	0.92	-15.3	1.52	-15.3	2.13	-15.3	-1.54	-15.3	0.35	-15.3	-0.58	-15.3	1.78	-15.3	-1.84	-15.3	1.28	-15.3	-0.53	-15.3	0.74	-15.3	0.71	-15.3	-1.24	-15.3	-0.37
-14.4	-1.9	-14.4	-2.07	-14.4	-1.91	-14.4	-2.86	-14.4	2.7	-14.4	1.32	-14.4	-3.03	-14.4	-1.04	-14.4	-1.93	-14.4	-1.51	-14.4	-0.1	-14.4	1.09	-14.4	-0.03	-14.4	1.74	-14.4	0.33	-14.4	0.61	-14.4	-0.61	-14.4	1.1	-14.4	0.01	-14.4	-0.95	-14.4	2.04	-14.4	-0.55	-14.4	0.97	-14.4	-0.45	-14.4	1.54
-13.5	-2.4	-13.5	0.78	-13.5	-0.57	-13.5	-2.35	-13.5	-0.69	-13.5	-0.66	-13.5	0.61	-13.5	0.29	-13.5	1.64	-13.5	-2.59	-13.5	1.28	-13.5	0.72	-13.5	1.88	-13.5	1.58	-13.5	1.76	-13.5	-1.69	-13.5	2.83	-13.5	-0.64	-13.5	0.42	-13.5	-2.06	-13.5	2.61	-13.5	1.02	-13.5	1.72	-13.5	0.68	-13.5	1.28
-12.6	-0.23	-12.6	-1.52	-12.6	0.12	-12.6	1.22	-12.6	-1.88	-12.6	-2.24	-12.6	-1.4	-12.6	-0.38	-12.6	-0.48	-12.6	-2.65	-12.6	-1.68	-12.6	-2.1	-12.6	-0.58	-12.6	-0.95	-12.6	-1.36	-12.6	-0.07	-12.6	0.15	-12.6	-0.68	-12.6	-0.84	-12.6	-0.25	-12.6	-1.58	-12.6	-0.75	-12.6	1.64	-12.6	-0.99	-12.6	0.82
-11.7	0.42	-11.7	-2.13	-11.7	1.32	-11.7	0.39	-11.7	-0.19	-11.7	-3.8	-11.7	-1	-11.7	0.81	-11.7	-1.57	-11.7	-1.9	-11.7	0.68	-11.7	-0.21	-11.7	-0.53	-11.7	1.83	-11.7	2.29	-11.7	-0.35	-11.7	-0.81	-11.7	-2.27	-11.7	1.24	-11.7	0.81	-11.7	-0.62	-11.7	-0.01	-11.7	0.75	-11.7	-1.41	-11.7	-1.01
-10.8	-1.47	-10.8	-0.68	-10.8	0.19	-10.8	-0.71	-10.8	-1.31	-10.8	0.3	-10.8	-0.76	-10.8	1.99	-10.8	-1.22	-10.8	-2.09	-10.8	0.75	-10.8	1.13	-10.8	-1.65	-10.8	4.12	-10.8	-1.54	-10.8	-0.61	-10.8	0.4	-10.8	-1.79	-10.8	-0.32	-10.8	-0.11	-10.8	-0.95	-10.8	-0.54	-10.8	2.32	-10.8	-0.82	-10.8	-0.54
-9.9	-2.07	-9.9	-0.27	-9.9	0.29	-9.9	0.95	-9.9	1.61	-9.9	-0.35	-9.9	-4.1	-9.9	-2.24	-9.9	0.12	-9.9	0.87	-9.9	0	-9.9	-1.06	-9.9	-1.08	-9.9	1.09	-9.9	0.45	-9.9	0.05	-9.9	0.88	-9.9	-1.05	-9.9	0.91	-9.9	-0.41	-9.9	1.59	-9.9	1.78	-9.9	-0.25	-9.9	0.4	-9.9	-1.59
-9	0.46	-9	-1.82	-9	-0.54	-9	0.97	-9	1.83	-9	0.5	-9	2.2	-9	0.63	-9	-0.54	-9	-0.69	-9	-0.25	-9	0.21	-9	1.05	-9	1.39	-9	-1.54	-9	0.43	-9	-1.17	-9	0.79	-9	-0.72	-9	-1.53	-9	-0.72	-9	-1.52	-9	-2.77	-9	1.37	-9	-1.42
-8.1	1.1	-8.1	-2.39	-8.1	-2.12	-8.1	1.76	-8.1	-0.33	-8.1	1.26	-8.1	1.43	-8.1	-1.42	-8.1	2.6	-8.1	-0.17	-8.1	0.52	-8.1	-0.29	-8.1	0.27	-8.1	2.46	-8.1	0.71	-8.1	0.83	-8.1	0.76	-8.1	-2.07	-8.1	1.81	-8.1	0.38	-8.1	-0.86	-8.1	-0.49	-8.1	0.15	-8.1	0.42	-8.1	1.56
-7.2	-3.86	-7.2	-0.94	-7.2	-1.06	-7.2	-0.3	-7.2	-1.07	-7.2	-0.39	-7.2	-1.81	-7.2	-0.12	-7.2	-0.57	-7.2	-0.5	-7.2	-0.86	-7.2	1	-7.2	-1.85	-7.2	0.08	-7.2	-1.73	-7.2	1.52	-7.2	-0.38	-7.2	1.48	-7.2	0.71	-7.2	-0.78	-7.2	-0.75	-7.2	0.31	-7.2	0	-7.2	-0.41	-7.2	3.56
-6.3	-0.69	-6.3	-0.64	-6.3	1.23	-6.3	0.85	-6.3	-2.01	-6.3	3.29	-6.3	-0.91	-6.3	-0.9	-6.3	-1.08	-6.3	2.68	-6.3	-0.15	-6.3	0.87	-6.3	0.49	-6.3	0.92	-6.3	0.13	-6.3	0.24	-6.3	0.81	-6.3	-0.66	-6.3	-1.04	-6.3	-1.28	-6.3	2.6	-6.3	1.3	-6.3	-0.77	-6.3	-0.37	-6.3	-0.68
-5.4	0.01	-5.4	0.33	-5.4	0.18	-5.4	1.53	-5.4	3.11	-5.4	-1.46	-5.4	0.6	-5.4	1.26	-5.4	-0.68	-5.4	-0.43	-5.4	2.12	-5.4	-0.77	-5.4	0.67	-5.4	0.53	-5.4	-1.71	-5.4	0.87	-5.4	-1.01	-5.4	0.09	-5.4	-0.47	-5.4	-0.62	-5.4	1.08	-5.4	1.3	-5.4	0.14	-5.4	0.59	-5.4	2.02
-4.5	-0.23	-4.5	2	-4.5	-1.36	-4.5	-0.41	-4.5	-0.44	-4.5	-2.43	-4.5	0.51	-4.5	2.39	-4.5	0.8	-4.5	0.74	-4.5	-0.16	-4.5	-1.26	-4.5	0.04	-4.5	-0.13	-4.5	3.07	-4.5	-1.73	-4.5	2.41	-4.5	1.02	-4.5	0.52	-4.5	0.43	-4.5	0.11	-4.5	-0.28	-4.5	0.21	-4.5	-1.09	-4.5	1.35
-3.6	0.73	-3.6	1.37	-3.6	1.02	-3.6	-0.37	-3.6	-0.64	-3.6	1.73	-3.6	2.63	-3.6	1.29	-3.6	-2.45	-3.6	0.05	-3.6	-0.13	-3.6	2.14	-3.6	1.22	-3.6	1.35	-3.6	-0.19	-3.6	0.31	-3.6	-0.26	-3.6	0.12	-3.6	-0.65	-3.6	1.28	-3.6	-1.37	-3.6	-1.87	-3.6	-0.5	-3.6	0	-3.6	-0.28
-2.7	0.61	-2.7	1.63	-2.7	1.19	-2.7	0.34	-2.7	-1.5	-2.7	-3.51	-2.7	-2.3	-2.7	-0.87	-2.7	1.32	-2.7	-2.54	-2.7	0.47	-2.7	-1.42	-2.7	-1.62	-2.7	-0.41	-2.7	2.95	-2.7	-0.1	-2.7	1.7	-2.7	0.69	-2.7	-0.21	-2.7	-0.3	-2.7	0.79	-2.7	2.46	-2.7	1.19	-2.7	0.26	-2.7	1.08
-1.8	0.17	-1.8	1.71	-1.8	-0.41	-1.8	-0.21	-1.8	-0.8	-1.8	0.29	-1.8	-1.24	-1.8	1.23	-1.8	0.21	-1.8	0.06	-1.8	-1.6	-1.8	1.25	-1.8	0.2	-1.8	-0.31	-1.8	1.69	-1.8	-0.8	-1.8	-1.41	-1.8	1.02	-1.8	0.11	-1.8	1.83	-1.8	0.48	-1.8	-2.03	-1.8	-0.09	-1.8	0.66	-1.8	-0.55
-0.9	1.17	-0.9	-0.91	-0.9	2.14	-0.9	-0.06	-0.9	2.21	-0.9	-0.11	-0.9	0.67	-0.9	0.31	-0.9	-0.01	-0.9	1.51	-0.9	2.89	-0.9	0.86	-0.9	-1.22	-0.9	-0.91	-0.9	0	-0.9	1.77	-0.9	1.21	-0.9	0.05	-0.9	-1.41	-0.9	0.87	-0.9	0.51	-0.9	0.64	-0.9	1.06	-0.9	-0.42	-0.9	-1.67
0	-0.24	0	2.2	0	3.03	0	0.05	0	1.33	0	0.68	0	0.49	0	0.41	0	1.78	0	-0.23	0	1.99	0	0.58	0	1.41	0	1.84	0	0.23	0	1.78	0	-0.04	0	3.2	0	1.34	0	1.37	0	-0.66	0	1.52	0	-1.49	0	2.37	0	-1.49
0.9	-3.2	0.9	-0.6	0.9	-0.04	0.9	-1.25	0.9	-0.83	0.9	0.15	0.9	-1.6	0.9	-1.22	0.9	-0.25	0.9	0.29	0.9	0.9	0.9	0.16	0.9	-1.06	0.9	2.92	0.9	0.64	0.9	0.73	0.9	-0.27	0.9	-1.05	0.9	0.01	0.9	2.22	0.9	-0.81	0.9	-0.19	0.9	0.05	0.9	-0.23	0.9	-0.9
1.8	-0.55	1.8	0.83	1.8	-2.34	1.8	-0.57	1.8	2.79	1.8	-2.09	1.8	-0.64	1.8	-1.31	1.8	0.5	1.8	0.01	1.8	0.81	1.8	-0.04	1.8	-0.86	1.8	1.31	1.8	0.07	1.8	-1	1.8	-0.8	1.8	0.98	1.8	2.17	1.8	2.21	1.8	2	1.8	1.41	1.8	1.16	1.8	0.42	1.8	2.05
2.7	-0.16	2.7	1.7	2.7	0.64	2.7	2	2.7	1.75	2.7	1.05	2.7	0.37	2.7	1.47	2.7	1.24	2.7	1.89	2.7	0.46	2.7	2.48	2.7	-0.83	2.7	-0.23	2.7	-0.35	2.7	2.05	2.7	1.16	2.7	0.57	2.7	1.23	2.7	-1.12	2.7	1.91	2.7	3.12	2.7	1.2	2.7	1.31	2.7	1.27
3.6	1.77	3.6	0.35	3.6	2.47	3.6	0.76	3.6	3.86	3.6	0.5	3.6	0.57	3.6	0.71	3.6	0.66	3.6	1.46	3.6	2.77	3.6	0.84	3.6	-0.3	3.6	1.04	3.6	2.22	3.6	0.23	3.6	1.59	3.6	-0.94	3.6	0.18	3.6	-0.47	3.6	3.07	3.6	-1.56	3.6	0.59	3.6	1.02	3.6	-1.3
4.5	0.86	4.5	1.93	4.5	0.63	4.5	0.88	4.5	0.36	4.5	0.45	4.5	0.13	4.5	2.09	4.5	-1.03	4.5	0.61	4.5	2.26	4.5	3.24	4.5	-1.78	4.5	-0.17	4.5	0.59	4.5	-0.89	4.5	-0.41	4.5	1.84	4.5	-1.97	4.5	-0.66	4.5	0	4.5	0.75	4.5	-0.49	4.5	2.16	4.5	-0.54
5.4	-2.4	5.4	2.25	5.4	-0.33	5.4	-1.58	5.4	-3.8	5.4	0.57	5.4	-1.39	5.4	0.98	5.4	0.96	5.4	-0.41	5.4	-1.99	5.4	0.65	5.4	0.77	5.4	1.39	5.4	1.65	5.4	1.69	5.4	1.38	5.4	2.06	5.4	0.08	5.4	1.07	5.4	-0.66	5.4	0.53	5.4	1.51	5.4	2.37	5.4	1.05
6.3	0.18	6.3	-0.01	6.3	1.05	6.3	-1.49	6.3	2.72	6.3	0.31	6.3	-2.36	6.3	2.13	6.3	0.42	6.3	-0.05	6.3	0.92	6.3	0.88	6.3	0.03	6.3	2.35	6.3	1.64	6.3	-1.07	6.3	1.62	6.3	-0.58	6.3	-0.29	6.3	0.93	6.3	1	6.3	-0.23	6.3	1.6	6.3	-0.47	6.3	0.45
7.2	2.72	7.2	-0.4	7.2	3.52	7.2	0.32	7.2	-0.09	7.2	-1.94	7.2	0.28	7.2	-1.01	7.2	-0.26	7.2	0.57	7.2	0.53	7.2	-0.03	7.2	0.68	7.2	0.67	7.2	-0.68	7.2	0.01	7.2	0.88	7.2	1.17	7.2	0.98	7.2	-0.82	7.2	1.79	7.2	-0.43	7.2	1.85	7.2	-0.21	7.2	0.42
8.1	-0.31	8.1	1.95	8.1	3.61	8.1	-0.97	8.1	-4.09	8.1	-2.03	8.1	-2.82	8.1	1.66	8.1	1.52	8.1	0.5	8.1	-4.39	8.1	-3.76	8.1	0.45	8.1	0.89	8.1	-1.32	8.1	-0.42	8.1	-2.18	8.1	-1.28	8.1	2.51	8.1	1.84	8.1	-1.74	8.1	0.2	8.1	-3.36	8.1	-0.9	8.1	2.42
9	8.14	9	4.03	9	5.14	9	-12.67	9	-32.58	9	-5.74	9	-2.44	9	1.47	9	0.86	9	-11.56	9	-20.72	9	-5.62	9	-2.06	9	2	9	2.58	9	1.68	9	-14.71	9	1.23	9	-4.06	9	-0.06	9	1.97	9	1.57	9	-20.91	9	0.09	9	3.68
9.9	18.13	9.9	12.55	9.9	8.49	9.9	-7.1	9.9	-39.56	9.9	-0.66	9.9	0.07	9.9	0.69	9.9	0.82	9.9	-9.87	9.9	-26.44	9.9	-0.14	9.9	0.14	9.9	-0.54	9.9	-1.33	9.9	0.26	9.9	-16.36	9.9	-1.36	9.9	-5.36	9.9	0.34	9.9	-0.43	9.9	1.52	9.9	-23.83	9.9	-1.53	9.9	4.47
10.8	23.12	10.8	12.56	10.8	11.33	10.8	1.42	10.8	-31.02	10.8	-1.7	10.8	-0.43	10.8	5.01	10.8	0.96	10.8	-3.94	10.8	-20.49	10.8	0.21	10.8	-1.27	10.8	1.68	10.8	-0.12	10.8	-0.59	10.8	-17.65	10.8	0.45	10.8	-4.73	10.8	2.45	10.8	2.41	10.8	1.78	10.8	-26.04	10.8	1.56	10.8	6
11.7	25.28	11.7	14.04	11.7	12.41	11.7	2.38	11.7	-28.99	11.7	0.32	11.7	3.01	11.7	2.39	11.7	2.3	11.7	0.57	11.7	-17.53	11.7	-1.5	11.7	0.36	11.7	-0.89	11.7	-0.13	11.7	0.83	11.7	-16.27	11.7	0.82	11.7	-6.18	11.7	-0.69	11.7	1.11	11.7	1.15	11.7	-24.3	11.7	0.98	11.7	7.47
12.6	22.79	12.6	16.98	12.6	12.65	12.6	6.87	12.6	-30.54	12.6	0.91	12.6	-0.63	12.6	4.96	12.6	4.04	12.6	2.78	12.6	-14.2	12.6	0.78	12.6	-0.09	12.6	-0.01	12.6	0.19	12.6	1.74	12.6	-14.95	12.6	-0.7	12.6	-3.69	12.6	2.62	12.6	3.58	12.6	0.27	12.6	-25.81	12.6	0.72	12.6	9.32
13.5	24.53	13.5	14.91	13.5	13.41	13.5	4.97	13.5	-29.63	13.5	0.58	13.5	1.04	13.5	2.3	13.5	4.22	13.5	2.66	13.5	-14.66	13.5	-0.92	13.5	-2.85	13.5	0.25	13.5	1.03	13.5	0.13	13.5	-18.02	13.5	-1.56	13.5	-8.81	13.5	1.52	13.5	1.35	13.5	2.93	13.5	-26.78	13.5	1.09	13.5	6.99
14.4	27.13	14.4	15.86	14.4	12.89	14.4	5.79	14.4	-28.44	14.4	0.57	14.4	0.52	14.4	2.96	14.4	3.76	14.4	0.6	14.4	-14.33	14.4	-0.36	14.4	-3.43	14.4	0.63	14.4	1.03	14.4	1.55	14.4	-16.64	14.4	-0.88	14.4	-6	14.4	2.18	14.4	2.69	14.4	3.25	14.4	-25.47	14.4	0.17	14.4	7.06
15.3	28.04	15.3	18.81	15.3	14.28	15.3	6.25	15.3	-30.24	15.3	-0.89	15.3	0.68	15.3	6.41	15.3	3.75	15.3	2.78	15.3	-15.61	15.3	-2.53	15.3	-4.8	15.3	1.88	15.3	0.15	15.3	1.25	15.3	-17.52	15.3	-4.29	15.3	-7.39	15.3	1.86	15.3	1.54	15.3	2.51	15.3	-26.16	15.3	-0.55	15.3	7.74
16.2	23.85	16.2	17.81	16.2	12.43	16.2	5.33	16.2	-26.98	16.2	0.84	16.2	0.75	16.2	3.25	16.2	4.05	16.2	0.29	16.2	-15.35	16.2	-1.56	16.2	-2.24	16.2	-1.63	16.2	1.43	16.2	0.92	16.2	-19.25	16.2	-1.92	16.2	-6.53	16.2	4.39	16.2	1.87	16.2	3.45	16.2	-25.53	16.2	0.57	16.2	5.61
17.1	24.58	17.1	17.03	17.1	10.85	17.1	4.14	17.1	-30.01	17.1	1.56	17.1	0.95	17.1	4.83	17.1	0.61	17.1	2.1	17.1	-16.67	17.1	-1.42	17.1	-2.27	17.1	2.27	17.1	-4.25	17.1	2.21	17.1	-18.07	17.1	-2.54	17.1	-3.82	17.1	2.52	17.1	1.61	17.1	4.35	17.1	-24.93	17.1	2.03	17.1	4
18	25.54	18	14.94	18	13.08	18	5.4	18	-28.82	18	1.45	18	2.56	18	3.08	18	1.76	18	2.3	18	-16.11	18	1.17	18	-1.16	18	0.19	18	0.56	18	0.74	18	-17.73	18	-1.66	18	-3.19	18	4.3	18	1.84	18	1.74	18	-24.52	18	1.55	18	7.23
18.9	24.8	18.9	17.25	18.9	11.32	18.9	7.22	18.9	-26.68	18.9	1.21	18.9	1.35	18.9	5.65	18.9	3.19	18.9	3.16	18.9	-14.96	18.9	1.09	18.9	-1.5	18.9	0.09	18.9	3.09	18.9	0.78	18.9	-20.79	18.9	-2.31	18.9	-5.39	18.9	2.23	18.9	5.9	18.9	1.89	18.9	-26.1	18.9	0.35	18.9	7.71
19.8	25.39	19.8	17.71	19.8	12.46	19.8	3.69	19.8	-28.44	19.8	1.78	19.8	0.05	19.8	3.29	19.8	1.05	19.8	-0.08	19.8	-15.44	19.8	-1	19.8	-1.82	19.8	-1.5	19.8	-2.43	19.8	-0.27	19.8	-21.73	19.8	-5.34	19.8	-4.46	19.8	3.04	19.8	3.96	19.8	2.54	19.8	-25.78	19.8	-0.53	19.8	6.65
20.7	27.76	20.7	17.45	20.7	13.5	20.7	5.86	20.7	-28.26	20.7	-1.07	20.7	1.28	20.7	3.52	20.7	4.65	20.7	2.25	20.7	-16.78	20.7	-3.74	20.7	-3.37	20.7	1.68	20.7	-1.59	20.7	1.26	20.7	-18.35	20.7	-1.51	20.7	-3.65	20.7	4.4	20.7	1.25	20.7	2.05	20.7	-24.74	20.7	3.01	20.7	6.92
21.6	26.18	21.6	16.76	21.6	12.24	21.6	5.07	21.6	-27.35	21.6	-0.57	21.6	2.3	21.6	1.57	21.6	0.76	21.6	1.14	21.6	-13.88	21.6	-1.18	21.6	-1.51	21.6	0.64	21.6	-1.15	21.6	0.18	21.6	-17.13	21.6	-2.41	21.6	-2.4	21.6	2.79	21.6	3.13	21.6	2.07	21.6	-25.81	21.6	4.3	21.6	7.95
22.5	25.7	22.5	18.22	22.5	12.26	22.5	7.51	22.5	-30.64	22.5	-0.75	22.5	0.69	22.5	5.59	22.5	2.74	22.5	3.85	22.5	-15.55	22.5	-0.19	22.5	-5.82	22.5	1.75	22.5	1.06	22.5	2.2	22.5	-17.64	22.5	-2.06	22.5	-6.16	22.5	3.59	22.5	4.98	22.5	4.67	22.5	-23.98	22.5	4.01	22.5	6.07
23.4	25.37	23.4	18.05	23.4	13.75	23.4	7.61	23.4	-27.44	23.4	0.48	23.4	1.38	23.4	3.56	23.4	4.4	23.4	2.3	23.4	-15.28	23.4	-0.78	23.4	-3.46	23.4	1.21	23.4	0.14	23.4	-0.18	23.4	-17.69	23.4	-4.67	23.4	-1.93	23.4	3.15	23.4	2.48	23.4	1.72	23.4	-24.27	23.4	1.47	23.4	6.94
24.3	26.69	24.3	16.8	24.3	14.52	24.3	7.81	24.3	-26	24.3	-2.41	24.3	3.93	24.3	3.9	24.3	4.26	24.3	0.31	24.3	-11.44	24.3	-1.23	24.3	-3.16	24.3	-1.49	24.3	-0.52	24.3	-0.04	24.3	-15.93	24.3	-2.33	24.3	-5.35	24.3	1.76	24.3	3.56	24.3	2.3	24.3	-25.81	24.3	3.52	24.3	7.81
25.2	27.72	25.2	19.62	25.2	12.03	25.2	7.84	25.2	-24.7	25.2	0.22	25.2	0.02	25.2	4.64	25.2	2.25	25.2	3.29	25.2	-12.1	25.2	1.4	25.2	-3.77	25.2	0.15	25.2	-0.01	25.2	2.52	25.2	-16.01	25.2	-1.73	25.2	-4.78	25.2	2.37	25.2	4.09	25.2	3.49	25.2	-25.39	25.2	1.86	25.2	5.37
26.1	28.8	26.1	17.53	26.1	11.82	26.1	7.06	26.1	-24.68	26.1	1.47	26.1	3.35	26.1	3.09	26.1	1.33	26.1	4.85	26.1	-12.01	26.1	2.58	26.1	-1.63	26.1	0.5	26.1	-2.58	26.1	3.21	26.1	-16.81	26.1	-2.73	26.1	-1.19	26.1	0.71	26.1	3.08	26.1	2.84	26.1	-26.06	26.1	2.27	26.1	9.4
27	26.92	27	19.55	27	13.93	27	7.74	27	-24.81	27	1.1	27	-0.68	27	5.17	27	1.92	27	2.71	27	-13.64	27	-2.77	27	-5.39	27	1.35	27	0.01	27	-0.05	27	-18.88	27	-3.32	27	-3.6	27	2.78	27	4.61	27	5.04	27	-25.61	27	3.31	27	7.64
27.9	27.6	27.9	15.87	27.9	11.71	27.9	5.99	27.9	-26.62	27.9	1.96	27.9	2.55	27.9	0.71	27.9	1.59	27.9	-0.49	27.9	-15.14	27.9	0.27	27.9	-4.82	27.9	0.59	27.9	-0.46	27.9	-0.92	27.9	-18.68	27.9	-0.75	27.9	-4.17	27.9	3.16	27.9	1.37	27.9	2.34	27.9	-23.1	27.9	7.32	27.9	7.42
28.8	27.76	28.8	18.38	28.8	11.16	28.8	9.35	28.8	-26.67	28.8	2.51	28.8	0.66	28.8	4.94	28.8	0.13	28.8	5.29	28.8	-13.07	28.8	1.48	28.8	-2.67	28.8	-0.81	28.8	-1.96	28.8	2.52	28.8	-19.54	28.8	-1.15	28.8	-2.54	28.8	0.42	28.8	2.42	28.8	4.99	28.8	-24.2	28.8	4.86	28.8	7.39
29.7	26.7	29.7	19.36	29.7	12.68	29.7	9.51	29.7	-27.37	29.7	2.66	29.7	1.77	29.7	3.57	29.7	5.12	29.7	1.5	29.7	-13.54	29.7	-0.89	29.7	-2.13	29.7	-1.67	29.7	-0.9	29.7	1.22	29.7	-18.16	29.7	-2.68	29.7	-1.61	29.7	0.87	29.7	4.45	29.7	1.85	29.7	-22.89	29.7	3.39	29.7	5.29
30.6	27.74	30.6	18.8	30.6	14.62	30.6	8.87	30.6	-24.9	30.6	1.49	30.6	4.29	30.6	4.41	30.6	2.06	30.6	4.97	30.6	-12.17	30.6	0.11	30.6	-0.58	30.6	-0.19	30.6	-0.77	30.6	2.65	30.6	-16.75	30.6	-2.09	30.6	-2.53	30.6	1.76	30.6	2.48	30.6	2.32	30.6	-21.96	30.6	4.26	30.6	6.39
31.5	28.26	31.5	17.14	31.5	14.93	31.5	8.63	31.5	-26.8	31.5	2.66	31.5	4.19	31.5	3.02	31.5	3.67	31.5	2.41	31.5	-15.13	31.5	2.82	31.5	-2.68	31.5	0.49	31.5	-1.34	31.5	1	31.5	-18.93	31.5	0.35	31.5	-1.13	31.5	1.81	31.5	4.82	31.5	1.83	31.5	-22.4	31.5	5.14	31.5	8.01
32.4	25.71	32.4	19.6	32.4	12.16	32.4	9.02	32.4	-24.48	32.4	2.53	32.4	2.83	32.4	5.32	32.4	1.52	32.4	2.52	32.4	-14.24	32.4	1.21	32.4	-3.75	32.4	0.67	32.4	0.35	32.4	-0.71	32.4	-16.33	32.4	-0.84	32.4	-3.88	32.4	3.47	32.4	6.19	32.4	2.33	32.4	-21.74	32.4	4	32.4	5.43
33.3	29.16	33.3	16.18	33.3	13.15	33.3	7.32	33.3	-24.46	33.3	2.08	33.3	1.08	33.3	3.72	33.3	1.53	33.3	2.55	33.3	-12.97	33.3	1.71	33.3	-5.75	33.3	-0.39	33.3	1.1	33.3	0.17	33.3	-18.73	33.3	-6.55	33.3	-3.52	33.3	2.23	33.3	4.81	33.3	4.24	33.3	-24.46	33.3	3.58	33.3	7.81
34.2	27.54	34.2	17.66	34.2	12.83	34.2	8.1	34.2	-28.31	34.2	2.64	34.2	1.28	34.2	4.84	34.2	2.97	34.2	2.37	34.2	-12.58	34.2	0.07	34.2	-3.34	34.2	0.96	34.2	-0.21	34.2	1.02	34.2	-18.77	34.2	-4.26	34.2	-1.04	34.2	4.52	34.2	5.9	34.2	3.19	34.2	-25.2	34.2	2.44	34.2	8.95
35.1	25.05	35.1	17.51	35.1	13.96	35.1	9	35.1	-24.8	35.1	1.72	35.1	0.92	35.1	5.67	35.1	2.26	35.1	5.98	35.1	-13.81	35.1	0.24	35.1	-2.24	35.1	-0.49	35.1	-1.21	35.1	2.28	35.1	-19.41	35.1	-3.86	35.1	0.41	35.1	2.04	35.1	5.88	35.1	1.14	35.1	-23.7	35.1	3.93	35.1	6.56
36	25.84	36	18.03	36	14.89	36	9.2	36	-22.03	36	2.03	36	2.21	36	2.94	36	4.62	36	3.04	36	-11.36	36	0.14	36	-2.57	36	-1.14	36	-1.65	36	0.39	36	-15.88	36	-2.36	36	-2.74	36	2.74	36	3.96	36	2.93	36	-21.61	36	2.63	36	6.97
36.9	28.35	36.9	21.05	36.9	14.08	36.9	11.28	36.9	-26.75	36.9	1.9	36.9	0.76	36.9	5.84	36.9	4.77	36.9	3.78	36.9	-12.3	36.9	0.87	36.9	-4.14	36.9	0.19	36.9	0.11	36.9	0.64	36.9	-17.79	36.9	-0.88	36.9	-1.93	36.9	2.39	36.9	2.66	36.9	4.12	36.9	-23.09	36.9	7.23	36.9	6.6
37.8	25.74	37.8	21.54	37.8	12.4	37.8	7.73	37.8	-25.43	37.8	4.04	37.8	3.33	37.8	6.53	37.8	1.52	37.8	3.06	37.8	-15.14	37.8	-2.98	37.8	-2.78	37.8	-1.7	37.8	-0.52	37.8	3.48	37.8	-20.08	37.8	-4.71	37.8	-1.98	37.8	1.5	37.8	2.15	37.8	4.09	37.8	-21.86	37.8	4.74	37.8	9.24
38.7	28	38.7	19.46	38.7	14.58	38.7	7.31	38.7	-21.89	38.7	2.77	38.7	4.97	38.7	4.23	38.7	2.28	38.7	0.76	38.7	-12.69	38.7	-1.05	38.7	-2.18	38.7	0.38	38.7	-1.23	38.7	1.48	38.7	-19.48	38.7	-1.21	38.7	1.8	38.7	4.76	38.7	4.87	38.7	4.91	38.7	-23.47	38.7	5.36	38.7	7.42
39.6	26.84	39.6	17.68	39.6	13.36	39.6	10.47	39.6	-22.75	39.6	1.04	39.6	1.63	39.6	3.63	39.6	4.04	39.6	2.89	39.6	-13.85	39.6	1.72	39.6	-4.02	39.6	3.56	39.6	1.83	39.6	0.34	39.6	-17.39	39.6	-1.2	39.6	-0.96	39.6	4.78	39.6	6.46	39.6	4.14	39.6	-23.37	39.6	5.74	39.6	6.78
40.5	28.13	40.5	18.02	40.5	14.58	40.5	8.43	40.5	-24.52	40.5	5.61	40.5	2.39	40.5	3.92	40.5	0.93	40.5	4.3	40.5	-11.27	40.5	3.39	40.5	-4.79	40.5	1.12	40.5	-4.45	40.5	1.83	40.5	-17.56	40.5	2.25	40.5	0.39	40.5	3.24	40.5	3.87	40.5	3.27	40.5	-23.81	40.5	8.07	40.5	9.14
41.4	24.57	41.4	21.73	41.4	14.36	41.4	8.49	41.4	-24.14	41.4	1.89	41.4	1.74	41.4	3.48	41.4	4.49	41.4	4.53	41.4	-13.06	41.4	0.71	41.4	-3.48	41.4	-2.48	41.4	0.96	41.4	2.79	41.4	-18.84	41.4	-1.35	41.4	-0.13	41.4	3	41.4	5.33	41.4	7.46	41.4	-22.89	41.4	3.24	41.4	5.03
42.3	25.44	42.3	18.05	42.3	14.34	42.3	9.13	42.3	-25.31	42.3	2.55	42.3	2.62	42.3	3.33	42.3	3.91	42.3	4.12	42.3	-12.72	42.3	1.29	42.3	-2.99	42.3	-1.21	42.3	1.38	42.3	1.29	42.3	-18.78	42.3	-1.45	42.3	-0.97	42.3	4.65	42.3	4.41	42.3	3.92	42.3	-22.33	42.3	5.75	42.3	7.6
43.2	30.03	43.2	20.41	43.2	12.97	43.2	9.02	43.2	-24.23	43.2	2.01	43.2	4.49	43.2	4.4	43.2	0.76	43.2	3.7	43.2	-12.57	43.2	-1.42	43.2	-3.25	43.2	-0.31	43.2	-0.66	43.2	-0.32	43.2	-17.52	43.2	-3.64	43.2	-1.93	43.2	3.29	43.2	4.55	43.2	4.35	43.2	-21.5	43.2	6.16	43.2	6.75
44.1	26.15	44.1	18.6	44.1	13.48	44.1	8.06	44.1	-25.23	44.1	3.66	44.1	1.68	44.1	5.14	44.1	4	44.1	3.13	44.1	-13.13	44.1	-0.69	44.1	-3.57	44.1	2.8	44.1	-1	44.1	1.16	44.1	-18.15	44.1	-4.55	44.1	-0.32	44.1	3.48	44.1	4.69	44.1	3.54	44.1	-24.61	44.1	4.73	44.1	7.88
45	27.46	45	18.24	45	16.86	45	9.03	45	-22.13	45	3.95	45	2.17	45	4.18	45	6.38	45	1.72	45	-11.75	45	2.17	45	-3.27	45	1.76	45	-0.23	45	3.31	45	-16.74	45	-0.73	45	0.72	45	5.33	45	4.29	45	4.78	45	-19.94	45	5.43	45	4.9
45.9	27.3	45.9	20.23	45.9	14.97	45.9	11.01	45.9	-22.89	45.9	3.34	45.9	2.73	45.9	5.9	45.9	3.27	45.9	4.28	45.9	-12.29	45.9	1.62	45.9	-3.77	45.9	-0.95	45.9	-1.55	45.9	3.15	45.9	-19.11	45.9	-3.68	45.9	0	45.9	2.03	45.9	5.47	45.9	4.39	45.9	-23.83	45.9	7.74	45.9	6.39
46.8	29.1	46.8	18.2	46.8	14.43	46.8	8.17	46.8	-22.48	46.8	3.99	46.8	3.95	46.8	2.55	46.8	5.65	46.8	1.04	46.8	-12.06	46.8	-1.49	46.8	-3.66	46.8	-1.31	46.8	0.91	46.8	2.86	46.8	-18.4	46.8	-3.18	46.8	0.83	46.8	3.83	46.8	6.16	46.8	3.84	46.8	-19.82	46.8	7.97	46.8	8.42
47.7	26.23	47.7	18.83	47.7	14.31	47.7	11.04	47.7	-23	47.7	1.71	47.7	-0.56	47.7	2.44	47.7	5.46	47.7	5.51	47.7	-12.08	47.7	-2.92	47.7	-5.75	47.7	-1.07	47.7	1.91	47.7	1.5	47.7	-17.93	47.7	-6.33	47.7	-0.44	47.7	4.16	47.7	6.46	47.7	3.18	47.7	-22.97	47.7	7.53	47.7	7.16
48.6	28.24	48.6	19.25	48.6	15.32	48.6	8.94	48.6	-22.39	48.6	4.2	48.6	4.27	48.6	5.62	48.6	2.32	48.6	1.95	48.6	-13.45	48.6	0.08	48.6	-1.15	48.6	-0.35	48.6	2.01	48.6	-0.76	48.6	-18.53	48.6	-3	48.6	1.36	48.6	3.87	48.6	7.39	48.6	1.53	48.6	-21.93	48.6	6.1	48.6	5.93
49.5	26.53	49.5	17.06	49.5	10.73	49.5	9.16	49.5	-22.16	49.5	1.97	49.5	1.71	49.5	1.6	49.5	0.41	49.5	2.83	49.5	-11.1	49.5	-1.2	49.5	-3.28	49.5	-0.38	49.5	-1.09	49.5	1.68	49.5	-16.54	49.5	-3.97	49.5	2.49	49.5	5.8	49.5	3.62	49.5	2.9	49.5	-23	49.5	8.23	49.5	7.62
50.4	30.45	50.4	19.51	50.4	12.22	50.4	7.97	50.4	-19.64	50.4	2.95	50.4	3.54	50.4	5.7	50.4	2.97	50.4	6.57	50.4	-11.62	50.4	-1.66	50.4	-2.93	50.4	0.5	50.4	1.63	50.4	2.22	50.4	-18.27	50.4	-4.51	50.4	2.11	50.4	3.56	50.4	7.15	50.4	4.63	50.4	-21.1	50.4	8.32	50.4	8.11
51.3	27.11	51.3	18.91	51.3	15.73	51.3	8.61	51.3	-22.63	51.3	3.58	51.3	1.75	51.3	3.67	51.3	0.9	51.3	2.04	51.3	-11.22	51.3	1.07	51.3	-2.8	51.3	0.9	51.3	-0.38	51.3	0.23	51.3	-18.15	51.3	-5.16	51.3	-0.04	51.3	4.61	51.3	5.35	51.3	5.72	51.3	-20.02	51.3	7.06	51.3	4.4
52.2	28.12	52.2	19.25	52.2	14.69	52.2	7.6	52.2	-21.08	52.2	3.82	52.2	1.29	52.2	3.92	52.2	0.77	52.2	1.94	52.2	-10.19	52.2	-0.68	52.2	-1.68	52.2	-0.05	52.2	-0.24	52.2	1.13	52.2	-18	52.2	-6.47	52.2	2.45	52.2	3.65	52.2	7.63	52.2	4.26	52.2	-21.2	52.2	6.88	52.2	6.59
53.1	26.46	53.1	18.03	53.1	14.68	53.1	10.23	53.1	-21.26	53.1	4.06	53.1	2.27	53.1	4.77	53.1	2.73	53.1	3.87	53.1	-12.17	53.1	2.25	53.1	-2.01	53.1	1.55	53.1	0.32	53.1	0.04	53.1	-18.43	53.1	-3.29	53.1	2.59	53.1	6.18	53.1	6.71	53.1	4.67	53.1	-21.4	53.1	7.85	53.1	4.8
54	27.2	54	18.41	54	14.71	54	7.36	54	-21.93	54	1.43	54	1.96	54	1.68	54	3.06	54	3.9	54	-10.73	54	2.02	54	-3.77	54	-1.15	54	-1.84	54	2.7	54	-18.33	54	-1.54	54	1.62	54	6.66	54	2.22	54	2.36	54	-20.22	54	7.11	54	6.07
54.9	27.38	54.9	18.5	54.9	16.63	54.9	9.82	54.9	-21.62	54.9	2.09	54.9	3.9	54.9	1.74	54.9	3.65	54.9	4.29	54.9	-10.11	54.9	0.02	54.9	-4.68	54.9	-1.89	54.9	-1.5	54.9	-1.03	54.9	-19.18	54.9	-3.92	54.9	3.63	54.9	3.94	54.9	5.4	54.9	2.08	54.9	-21.89	54.9	8.58	54.9	6.79
55.8	29.8	55.8	21.29	55.8	16.01	55.8	10.48	55.8	-21.18	55.8	6.28	55.8	3.93	55.8	5.27	55.8	3.39	55.8	4.52	55.8	-9.33	55.8	1	55.8	-4.12	55.8	0.71	55.8	-0.3	55.8	2.7	55.8	-18.23	55.8	-4.8	55.8	4.2	55.8	5.08	55.8	5.66	55.8	6.31	55.8	-22.68	55.8	8.93	55.8	6.89
56.7	27.48	56.7	18.89	56.7	13.3	56.7	11.93	56.7	-18.17	56.7	4.43	56.7	0.8	56.7	5.09	56.7	3.37	56.7	3.93	56.7	-8.3	56.7	0.46	56.7	-4.79	56.7	-0.86	56.7	-0.77	56.7	1.58	56.7	-16.16	56.7	-3.28	56.7	4.05	56.7	3.66	56.7	5.4	56.7	4.1	56.7	-21.92	56.7	8.65	56.7	8.68
57.6	27.25	57.6	20.3	57.6	16.09	57.6	10.13	57.6	-22.88	57.6	1.42	57.6	2.76	57.6	5.85	57.6	5.41	57.6	4.32	57.6	-8.24	57.6	0.56	57.6	-4.47	57.6	1.53	57.6	2.15	57.6	2.9	57.6	-13.66	57.6	-3.6	57.6	4.93	57.6	3.49	57.6	8.03	57.6	4.61	57.6	-18.34	57.6	6.93	57.6	8.58
58.5	26.96	58.5	19.76	58.5	12.1	58.5	10.31	58.5	-17.85	58.5	5.68	58.5	2	58.5	3.97	58.5	2.11	58.5	3.37	58.5	-9.92	58.5	1.58	58.5	-2.33	58.5	-0.67	58.5	-0.82	58.5	0.02	58.5	-17.1	58.5	-4.48	58.5	2.63	58.5	6.57	58.5	6.64	58.5	2.66	58.5	-21.22	58.5	7.23	58.5	7.77
59.4	27.64	59.4	19	59.4	15.29	59.4	11.24	59.4	-20.04	59.4	2.7	59.4	5.09	59.4	4.04	59.4	4.83	59.4	3.23	59.4	-10.66	59.4	0.85	59.4	-2.65	59.4	0.13	59.4	-2.47	59.4	1.65	59.4	-18.51	59.4	-2.13	59.4	3.91	59.4	6.09	59.4	4.96	59.4	3.45	59.4	-21.17	59.4	9.32	59.4	8.78
60.3	29.69	60.3	19.63	60.3	14.5	60.3	9.71	60.3	-18.81	60.3	1.98	60.3	2.19	60.3	3.45	60.3	4.12	60.3	2.08	60.3	-8.04	60.3	-0.41	60.3	-6.4	60.3	1.72	60.3	-0.04	60.3	0.44	60.3	-16.23	60.3	-2.55	60.3	3.06	60.3	7.14	60.3	6.49	60.3	4.78	60.3	-19.61	60.3	8.18	60.3	6.03
61.2	28.38	61.2	17.39	61.2	14.2	61.2	11.28	61.2	-19.27	61.2	1.64	61.2	1.86	61.2	3.41	61.2	4	61.2	9.08	61.2	-10.72	61.2	-2.49	61.2	-6.18	61.2	1.13	61.2	1	61.2	3.51	61.2	-17.94	61.2	-3.76	61.2	4.83	61.2	5.45	61.2	7.65	61.2	5.4	61.2	-20.35	61.2	12.01	61.2	7.98
62.1	29.51	62.1	19.83	62.1	15.3	62.1	8.94	62.1	-20.23	62.1	3.81	62.1	3.76	62.1	3.79	62.1	3.15	62.1	5.39	62.1	-11.93	62.1	1.12	62.1	-3.06	62.1	-1.69	62.1	0.57	62.1	1.19	62.1	-20.2	62.1	-1.54	62.1	4.95	62.1	5.56	62.1	6.78	62.1	5.86	62.1	-22.24	62.1	10.19	62.1	9.29
63	28.86	63	19.71	63	12.55	63	9.41	63	-21.06	63	3.65	63	1.74	63	3.57	63	3.74	63	3.14	63	-11.55	63	2.45	63	-4.39	63	-1.57	63	0.21	63	-0.53	63	-19.18	63	-2.67	63	5.83	63	4.57	63	6.8	63	1.35	63	-20.97	63	11.31	63	6.85
63.9	25.68	63.9	17.49	63.9	17.02	63.9	10.45	63.9	-19.78	63.9	2.32	63.9	0.47	63.9	3.21	63.9	3.27	63.9	4.26	63.9	-10.62	63.9	-2.33	63.9	-2.83	63.9	0.11	63.9	0.74	63.9	2.03	63.9	-16.2	63.9	-5.84	63.9	5	63.9	7.34	63.9	7.33	63.9	3.37	63.9	-20.91	63.9	8.83	63.9	6.49
64.8	28.25	64.8	18.87	64.8	18.49	64.8	11.57	64.8	-15.29	64.8	7.42	64.8	1.69	64.8	5.31	64.8	5.54	64.8	4.31	64.8	-6.37	64.8	2.72	64.8	-5.06	64.8	-0.08	64.8	0.07	64.8	0.47	64.8	-17.19	64.8	-3.64	64.8	2.59	64.8	6.76	64.8	6.21	64.8	1.6	64.8	-19.75	64.8	10.13	64.8	5.67
65.7	27.26	65.7	17.67	65.7	15.43	65.7	19.91	65.7	-9.59	65.7	15.75	65.7	2.58	65.7	3.43	65.7	4.79	65.7	11.53	65.7	1.39	65.7	8.97	65.7	-3.22	65.7	-1.17	65.7	-1.49	65.7	0.17	65.7	-18.59	65.7	-3.5	65.7	5.57	65.7	5.13	65.7	5.75	65.7	4.21	65.7	-21.31	65.7	8.59	65.7	7.27
66.6	30.56	66.6	15.7	66.6	16.32	66.6	1.55	66.6	-27.57	66.6	-4.28	66.6	1.43	66.6	4.66	66.6	4.11	66.6	-6.01	66.6	-15.62	66.6	-9.51	66.6	-4.76	66.6	0.35	66.6	-1.2	66.6	-0.95	66.6	-17.36	66.6	-3.71	66.6	6.19	66.6	5.3	66.6	8.46	66.6	3.9	66.6	-23.02	66.6	12.44	66.6	8.2
67.5	20.3	67.5	13.63	67.5	13.54	67.5	12.06	67.5	-6.86	67.5	4.72	67.5	0.97	67.5	3.44	67.5	4.29	67.5	7.7	67.5	-2.75	67.5	-0.12	67.5	-3.39	67.5	-1.13	67.5	-0.25	67.5	0.22	67.5	-17.59	67.5	-5.94	67.5	9.81	67.5	5.67	67.5	8.17	67.5	2.93	67.5	-16.85	67.5	7.7	67.5	7.93
68.4	7.85	68.4	6.34	68.4	4.72	68.4	22.4	68.4	2.33	68.4	9.5	68.4	0.76	68.4	0.5	68.4	3.04	68.4	16.35	68.4	6.06	68.4	4.83	68.4	-0.93	68.4	0.24	68.4	0.83	68.4	1.52	68.4	-10.58	68.4	-2.19	68.4	13.53	68.4	5.37	68.4	6.69	68.4	3.27	68.4	-10.3	68.4	9.67	68.4	2.88
69.3	3.64	69.3	3.56	69.3	4.7	69.3	6.97	69.3	-0.48	69.3	5.21	69.3	1.29	69.3	1.4	69.3	-0.08	69.3	4.99	69.3	0.29	69.3	0.37	69.3	-1.73	69.3	1.9	69.3	-1.02	69.3	1.86	69.3	-6.4	69.3	-5.18	69.3	12.95	69.3	5.65	69.3	6.43	69.3	4.58	69.3	-3.44	69.3	7.25	69.3	1.6
70.2	3.96	70.2	4.47	70.2	3.17	70.2	6.36	70.2	3.3	70.2	4.92	70.2	1.74	70.2	2.35	70.2	0.8	70.2	4.37	70.2	3.98	70.2	2.35	70.2	-2.48	70.2	1.47	70.2	-2.76	70.2	-0.77	70.2	-4.91	70.2	-3.29	70.2	10.52	70.2	5.78	70.2	2.54	70.2	3.79	70.2	-1.47	70.2	12.11	70.2	1.09
71.1	3.71	71.1	0.17	71.1	4.16	71.1	5.21	71.1	3.99	71.1	6.21	71.1	4.53	71.1	0.72	71.1	0.99	71.1	3.52	71.1	2.06	71.1	1.93	71.1	0.95	71.1	2.51	71.1	-0.63	71.1	1.59	71.1	-4.3	71.1	-3.89	71.1	13.17	71.1	4.52	71.1	4.72	71.1	2.53	71.1	-1.53	71.1	8.98	71.1	1.13
72	5.23	72	1.97	72	5.19	72	4.54	72	4.83	72	5.69	72	4.61	72	0.69	72	0.5	72	2.18	72	5.03	72	1.15	72	-0.82	72	-0.41	72	1.35	72	1.68	72	-3.26	72	-4.27	72	11.68	72	4.59	72	5.63	72	5.21	72	0.35	72	8.35	72	-0.53
72.9	2.66	72.9	2.32	72.9	3.52	72.9	4.6	72.9	6.13	72.9	3.48	72.9	-1.34	72.9	1.07	72.9	0.7	72.9	0.28	72.9	4.04	72.9	1.73	72.9	-2.36	72.9	0.34	72.9	0.64	72.9	-1.66	72.9	-2.01	72.9	-3.65	72.9	11.43	72.9	4.71	72.9	6.06	72.9	1.53	72.9	1.61	72.9	13.43	72.9	0.75
73.8	2.97	73.8	1.4	73.8	4.89	73.8	6.06	73.8	7.7	73.8	6.12	73.8	0.7	73.8	1.97	73.8	4.13	73.8	2.54	73.8	6.73	73.8	2.45	73.8	-0.44	73.8	-0.33	73.8	1.66	73.8	1.21	73.8	-2.25	73.8	-1.1	73.8	12.81	73.8	2.53	73.8	4.73	73.8	5.03	73.8	3.35	73.8	9.01	73.8	3.21
74.7	3.26	74.7	2.11	74.7	3.96	74.7	4.88	74.7	6.89	74.7	7.89	74.7	2.33	74.7	0.78	74.7	1.25	74.7	1.32	74.7	5.49	74.7	1.1	74.7	-1.89	74.7	1.38	74.7	2.66	74.7	-2.68	74.7	0.57	74.7	-4.66	74.7	12.92	74.7	7.58	74.7	5.45	74.7	1.07	74.7	3.16	74.7	9.08	74.7	2.51
75.6	4.78	75.6	3.06	75.6	6.69	75.6	4.44	75.6	6.07	75.6	3.41	75.6	1.47	75.6	0.57	75.6	1.62	75.6	4.25	75.6	1.64	75.6	2.3	75.6	-2.73	75.6	-2.01	75.6	-1.58	75.6	0.59	75.6	-3.18	75.6	-2.13	75.6	13.15	75.6	5.27	75.6	5.8	75.6	4.29	75.6	4.12	75.6	10.73	75.6	2.19
76.5	4.2	76.5	3.2	76.5	1.04	76.5	5.06	76.5	7.2	76.5	6.6	76.5	2.01	76.5	3.03	76.5	-0.32	76.5	4.5	76.5	5.07	76.5	0	76.5	-0.93	76.5	2.68	76.5	1.41	76.5	-2.18	76.5	-0.3	76.5	-4.5	76.5	12.49	76.5	5.73	76.5	7.9	76.5	-0.2	76.5	4.19	76.5	10.27	76.5	2.58
77.4	2.15	77.4	5.21	77.4	3.51	77.4	3.77	77.4	11.23	77.4	7.26	77.4	-1.34	77.4	1.83	77.4	2.35	77.4	1.75	77.4	7.66	77.4	2.07	77.4	-4.23	77.4	0.53	77.4	1.85	77.4	-0.29	77.4	-0.18	77.4	-3.38	77.4	11.56	77.4	4.21	77.4	5.36	77.4	1.98	77.4	3.59	77.4	11.04	77.4	2.27
78.3	3.33	78.3	2.16	78.3	2.3	78.3	5.12	78.3	6.04	78.3	5.53	78.3	2.83	78.3	2.89	78.3	0.19	78.3	4.09	78.3	4.01	78.3	-1.49	78.3	-2.18	78.3	2.83	78.3	-0.51	78.3	0.13	78.3	0.36	78.3	-2.88	78.3	10.47	78.3	6.97	78.3	5.08	78.3	1.24	78.3	4.51	78.3	14.99	78.3	-0.34
79.2	3.54	79.2	2.88	79.2	4.31	79.2	6.5	79.2	6.67	79.2	6.7	79.2	4.7	79.2	1.44	79.2	1.95	79.2	6.02	79.2	8.64	79.2	3.98	79.2	-1.22	79.2	-1.66	79.2	-0.11	79.2	-1.41	79.2	1.6	79.2	0.01	79.2	14	79.2	3.29	79.2	4.88	79.2	1.03	79.2	4.38	79.2	12.03	79.2	1.58
80.1	-0.46	80.1	2.42	80.1	6.03	80.1	6.25	80.1	8.95	80.1	7.25	80.1	3.31	80.1	-0.14	80.1	0.16	80.1	2.43	80.1	7.08	80.1	2.38	80.1	-2.34	80.1	2.33	80.1	0.42	80.1	-2.79	80.1	-0.42	80.1	-1.34	80.1	12.43	80.1	7.43	80.1	6.97	80.1	1.32	80.1	5.18	80.1	13.64	80.1	2.35
81	2.84	81	3.11	81	2.35	81	6.36	81	8.44	81	7.42	81	1.22	81	4.08	81	3.66	81	3.65	81	7.44	81	1.84	81	-3.42	81	2.92	81	0.53	81	0.31	81	-0.63	81	-0.02	81	12.57	81	7	81	5.44	81	3.14	81	3.61	81	11.19	81	-0.2
81.9	3.29	81.9	2.94	81.9	4.39	81.9	4.94	81.9	9	81.9	7.82	81.9	3.78	81.9	1.37	81.9	3.28	81.9	1.42	81.9	4.48	81.9	3.55	81.9	-2.91	81.9	0.96	81.9	1.17	81.9	-2.6	81.9	-0.76	81.9	-2.47	81.9	14.09	81.9	5.4	81.9	8.18	81.9	2.84	81.9	5.61	81.9	11.99	81.9	4.18
82.8	1.07	82.8	2.11	82.8	6.19	82.8	5.74	82.8	8.31	82.8	5.31	82.8	2.58	82.8	2.46	82.8	2.98	82.8	2.23	82.8	5.94	82.8	1	82.8	-2.19	82.8	-0.34	82.8	-0.7	82.8	-2.91	82.8	-1.05	82.8	-2.43	82.8	11.04	82.8	4.86	82.8	4.91	82.8	1.69	82.8	7.28	82.8	11.29	82.8	1.86
83.7	2.34	83.7	2.33	83.7	4.28	83.7	5.56	83.7	8.99	83.7	6.47	83.7	3.67	83.7	1.95	83.7	1.71	83.7	1.24	83.7	6.59	83.7	4.53	83.7	0.27	83.7	1.57	83.7	0.59	83.7	-0.91	83.7	-1.23	83.7	0.18	83.7	14.65	83.7	3.63	83.7	4.87	83.7	1.16	83.7	4.98	83.7	10.37	83.7	1.34
84.6	2.17	84.6	0.88	84.6	5.48	84.6	6.28	84.6	11.42	84.6	5.49	84.6	3.53	84.6	-0.43	84.6	3.61	84.6	4.72	84.6	8.61	84.6	-0.02	84.6	-2.99	84.6	1.27	84.6	1.47	84.6	-1.61	84.6	-1.63	84.6	-3.28	84.6	10.42	84.6	7.25	84.6	4.26	84.6	2.02	84.6	3.15	84.6	10.42	84.6	1.72
85.5	3.1	85.5	2.25	85.5	2.13	85.5	3.03	85.5	8.07	85.5	3.86	85.5	3.9	85.5	0.3	85.5	2.92	85.5	0.46	85.5	6.07	85.5	1.93	85.5	-0.9	85.5	-1.3	85.5	1.64	85.5	-2.53	85.5	1.5	85.5	-1.46	85.5	13.45	85.5	3.54	85.5	3.53	85.5	1.23	85.5	5.87	85.5	11.24	85.5	3.16
86.4	1.58	86.4	5.78	86.4	6.06	86.4	2.82	86.4	10.44	86.4	6.75	86.4	1.96	86.4	4	86.4	2.75	86.4	-0.46	86.4	7.46	86.4	-0.4	86.4	-0.1	86.4	3.23	86.4	1.55	86.4	-1.87	86.4	1.26	86.4	-3.01	86.4	11.77	86.4	4.72	86.4	6.72	86.4	4.43	86.4	7.67	86.4	10.02	86.4	0.54
87.3	3.72	87.3	2.12	87.3	5.97	87.3	4.66	87.3	8.3	87.3	6.08	87.3	0.8	87.3	1.08	87.3	3.42	87.3	-0.46	87.3	5.8	87.3	1.44	87.3	-3.01	87.3	1.07	87.3	1.79	87.3	-3.17	87.3	1.52	87.3	-3.92	87.3	13.62	87.3	5.3	87.3	7.39	87.3	1.52	87.3	6.41	87.3	8.77	87.3	0.09
88.2	1.67	88.2	2.7	88.2	5.31	88.2	5.76	88.2	12.48	88.2	7.44	88.2	0.87	88.2	0.86	88.2	2.09	88.2	1.51	88.2	5.18	88.2	0.74	88.2	-0.2	88.2	-2.73	88.2	0.93	88.2	-1.28	88.2	-2.02	88.2	-2.13	88.2	12.26	88.2	5.79	88.2	6.15	88.2	4.46	88.2	4.35	88.2	12.46	88.2	3.04
89.1	2.23	89.1	3.93	89.1	3.8	89.1	4.34	89.1	8.45	89.1	6.44	89.1	4.03	89.1	3.03	89.1	0.77	89.1	1.38	89.1	5.29	89.1	-0.31	89.1	-2.94	89.1	0.95	89.1	-0.15	89.1	-2.56	89.1	-1.17	89.1	-2.58	89.1	12.29	89.1	6.78	89.1	7.03	89.1	1.3	89.1	5.71	89.1	10.04	89.1	2.97
90	3.7	90	5.6	90	5.89	90	5.69	90	11.29	90	9.44	90	2.94	90	2.69	90	3.68	90	1.74	90	8.08	90	2.5	90	-2.24	90	-0.58	90	2.3	90	-1.16	90	-0.36	90	-1.42	90	12.14	90	6.64	90	7.14	90	2.9	90	4.99	90	10.45	90	1.85
90.9	1.23	90.9	0.82	90.9	3.9	90.9	3.68	90.9	8.06	90.9	5.04	90.9	3.55	90.9	1.93	90.9	2.54	90.9	2.45	90.9	6.25	90.9	1.37	90.9	-2.55	90.9	0.03	90.9	-1.23	90.9	-1.53	90.9	-0.62	90.9	-0.39	90.9	12.62	90.9	4.43	90.9	6.34	90.9	3	90.9	4.45	90.9	15.25	90.9	1.04
91.8	0.85	91.8	4.1	91.8	6.34	91.8	3.84	91.8	9.83	91.8	9.81	91.8	-0.44	91.8	4.7	91.8	5.68	91.8	0.96	91.8	7.12	91.8	1.79	91.8	-3.81	91.8	-0.24	91.8	0.21	91.8	-1.77	91.8	-2.05	91.8	-3.66	91.8	12.92	91.8	5.35	91.8	6.56	91.8	2.08	91.8	5.83	91.8	12.31	91.8	2.61
92.7	1.34	92.7	2.33	92.7	4.37	92.7	4.2	92.7	10.86	92.7	6.55	92.7	2	92.7	-0.05	92.7	2.11	92.7	2.05	92.7	4.81	92.7	3.67	92.7	-3.25	92.7	-2.57	92.7	0.45	92.7	-0.79	92.7	-2.66	92.7	-1.19	92.7	12.27	92.7	4.13	92.7	5.37	92.7	4.71	92.7	6.42	92.7	9.38	92.7	1.53
93.6	3.38	93.6	2.31	93.6	5.42	93.6	5.55	93.6	7.56	93.6	8.77	93.6	3.06	93.6	2.51	93.6	3.78	93.6	2.69	93.6	5.14	93.6	4.07	93.6	-3.38	93.6	1.58	93.6	1.4	93.6	-1.92	93.6	1.82	93.6	-3.98	93.6	11.9	93.6	4	93.6	5.27	93.6	1.71	93.6	7	93.6	9.77	93.6	1.29
94.5	3.85	94.5	4.95	94.5	5.73	94.5	5.75	94.5	9.36	94.5	4.49	94.5	4.76	94.5	2.16	94.5	3.27	94.5	5.56	94.5	5.37	94.5	-0.54	94.5	-1.32	94.5	-0.5	94.5	0.19	94.5	1.09	94.5	-0.99	94.5	-2.54	94.5	12.47	94.5	5.44	94.5	6.66	94.5	4.12	94.5	4.81	94.5	13.32	94.5	0.45
95.4	1.83	95.4	4.17	95.4	2.99	95.4	7.64	95.4	7.54	95.4	8.97	95.4	0.71	95.4	5.06	95.4	2.71	95.4	4.42	95.4	7.53	95.4	1.47	95.4	-3.43	95.4	1.33	95.4	1.5	95.4	-1.28	95.4	0.2	95.4	-2.92	95.4	13	95.4	5.14	95.4	7.13	95.4	2.85	95.4	5.29	95.4	11.09	95.4	2.66
96.3	1.83	96.3	3.33	96.3	3.31	96.3	6.58	96.3	9.99	96.3	5.72	96.3	1.77	96.3	2.59	96.3	2.72	96.3	2.21	96.3	6.32	96.3	0.47	96.3	-3.76	96.3	-0.04	96.3	1.59	96.3	-3.73	96.3	-0.25	96.3	-2.84	96.3	12.35	96.3	4.71	96.3	8.18	96.3	3.81	96.3	5.97	96.3	10.57	96.3	3.29
97.2	2.75	97.2	3.62	97.2	4.29	97.2	6.57	97.2	7.33	97.2	5.16	97.2	2.4	97.2	2.5	97.2	1.94	97.2	4.39	97.2	3.03	97.2	2.84	97.2	-2.07	97.2	-1.5	97.2	1.26	97.2	-1.08	97.2	-1.2	97.2	-0.57	97.2	12.12	97.2	3.72	97.2	5.3	97.2	3.55	97.2	5.69	97.2	12.67	97.2	2.28
98.1	-0.56	98.1	3.73	98.1	3.89	98.1	5.07	98.1	10.71	98.1	6.88	98.1	2.12	98.1	4.25	98.1	2.68	98.1	0.51	98.1	8.83	98.1	2.62	98.1	-4.57	98.1	-0.01	98.1	0.95	98.1	0.65	98.1	-0.53	98.1	-2.5	98.1	10.51	98.1	5.66	98.1	6.54	98.1	2.91	98.1	6.07	98.1	10.76	98.1	1.73
99	1.46	99	2.39	99	6.02	99	5.38	99	9.17	99	7.65	99	2.56	99	2.15	99	5.19	99	2.48	99	4.58	99	0.67	99	-1.77	99	0.53	99	1.37	99	-4.59	99	-1.74	99	-3.49	99	12.01	99	4.57	99	8.35	99	1.06	99	5.2	99	11.29	99	1.21
99.9	0.83	99.9	5.57	99.9	4.29	99.9	6.73	99.9	9.08	99.9	6.81	99.9	3.73	99.9	2.82	99.9	2.31	99.9	2.65	99.9	4.31	99.9	3.4	99.9	-2.3	99.9	0.04	99.9	-0.22	99.9	-4.83	99.9	-1.42	99.9	-2.9	99.9	10.69	99.9	4.49	99.9	5.7	99.9	0.94	99.9	8.14	99.9	11.19	99.9	0.16
100.8	2.04	100.8	2.47	100.8	5.37	100.8	5.85	100.8	10.68	100.8	1.98	100.8	3.73	100.8	2.29	100.8	4.4	100.8	0.54	100.8	6.98	100.8	2.59	100.8	-4.03	100.8	0.94	100.8	1.45	100.8	-1.76	100.8	-0.74	100.8	0.63	100.8	11.35	100.8	5.42	100.8	6.11	100.8	3.24	100.8	6.9	100.8	12.63	100.8	0.8
101.7	5.52	101.7	2.46	101.7	4.93	101.7	4.88	101.7	9.69	101.7	4.22	101.7	7.35	101.7	3.02	101.7	2.83	101.7	1.82	101.7	8.04	101.7	2.88	101.7	-0.48	101.7	1.22	101.7	1.69	101.7	-1.44	101.7	1.94	101.7	1.62	101.7	13.16	101.7	6.31	101.7	8.77	101.7	2.48	101.7	6.75	101.7	11.58	101.7	0.5
102.6	2.12	102.6	3.92	102.6	3.56	102.6	1.93	102.6	7.77	102.6	7.79	102.6	2.6	102.6	1.77	102.6	3	102.6	0.32	102.6	6.83	102.6	1.63	102.6	-1.52	102.6	-1.05	102.6	-1.8	102.6	-4.81	102.6	-0.04	102.6	-2.69	102.6	13.63	102.6	5.56	102.6	7.16	102.6	-0.28	102.6	6.93	102.6	11.79	102.6	1.9
103.5	3.13	103.5	4.14	103.5	3.6	103.5	4.61	103.5	10.59	103.5	5.39	103.5	3.24	103.5	1.98	103.5	2.59	103.5	5.33	103.5	4.88	103.5	2.45	103.5	-2.52	103.5	-1.64	103.5	-0.98	103.5	0.69	103.5	-0.55	103.5	-2.76	103.5	9.51	103.5	4.53	103.5	5.46	103.5	4.76	103.5	6.57	103.5	10.2	103.5	0.4
104.4	1.2	104.4	2.97	104.4	3.82	104.4	8.42	104.4	8.31	104.4	8.34	104.4	2.14	104.4	4.24	104.4	2.02	104.4	3.93	104.4	6.53	104.4	1.95	104.4	-4.74	104.4	1.02	104.4	0.33	104.4	-0.92	104.4	2.45	104.4	-2.94	104.4	10.11	104.4	4.86	104.4	6.28	104.4	3.37	104.4	6.62	104.4	10.83	104.4	-1.9
105.3	2.01	105.3	2.09	105.3	5.3	105.3	4.74	105.3	9.3	105.3	6.86	105.3	1.66	105.3	1.57	105.3	3.47	105.3	2.46	105.3	7.36	105.3	0.59	105.3	-3.59	105.3	2.03	105.3	0.78	105.3	-2.43	105.3	1.59	105.3	-3.49	105.3	13.87	105.3	7.83	105.3	6.18	105.3	1.34	105.3	6.21	105.3	9.48	105.3	2.12
106.2	1.09	106.2	4.14	106.2	4.27	106.2	4.65	106.2	9.53	106.2	7.76	106.2	4.1	106.2	3.48	106.2	2.69	106.2	-1.09	106.2	8.1	106.2	2.95	106.2	-1.47	106.2	-0.59	106.2	0.02	106.2	-3.1	106.2	2.22	106.2	-2.53	106.2	12.75	106.2	3.76	106.2	8.01	106.2	2.64	106.2	8.06	106.2	13.49	106.2	0.38
107.1	1.79	107.1	4.3	107.1	5	107.1	3.97	107.1	10.47	107.1	5.64	107.1	3.73	107.1	2.76	107.1	2.24	107.1	1.4	107.1	7.24	107.1	-0.59	107.1	-2.04	107.1	-0.03	107.1	-1.74	107.1	-3.05	107.1	0.74	107.1	-3.84	107.1	10.15	107.1	5.64	107.1	6.75	107.1	0.71	107.1	8.04	107.1	10.44	107.1	-0.41
108	3.64	108	4.27	108	3.8	108	6.92	108	8.41	108	6.62	108	3.75	108	-0.7	108	0.64	108	3.2	108	6.35	108	1.7	108	-1.36	108	-1.02	108	0.42	108	-2.76	108	1.95	108	-2.7	108	10.77	108	6.93	108	5.36	108	1.44	108	6.46	108	12.02	108	0.44
108.9	1.71	108.9	4.27	108.9	5.01	108.9	4.04	108.9	7.6	108.9	3.83	108.9	3.3	108.9	1.93	108.9	3.99	108.9	1.22	108.9	7.65	108.9	1.59	108.9	-2.32	108.9	-1.78	108.9	-0.78	108.9	-2.44	108.9	-0.18	108.9	-0.85	108.9	11.41	108.9	3.79	108.9	5.54	108.9	1.22	108.9	6.14	108.9	13.43	108.9	0.58
109.8	1.16	109.8	4.19	109.8	6.35	109.8	3.98	109.8	7.59	109.8	5.76	109.8	3.69	109.8	2.2	109.8	3.44	109.8	3.01	109.8	4.6	109.8	1.68	109.8	-1.88	109.8	-0.19	109.8	0.48	109.8	1.43	109.8	1.01	109.8	-1.88	109.8	12.94	109.8	4.21	109.8	6.64	109.8	5.3	109.8	8.47	109.8	9.23	109.8	2.05
110.7	0.71	110.7	2.41	110.7	5.58	110.7	5.81	110.7	9.97	110.7	5.36	110.7	0.63	110.7	2.08	110.7	2.03	110.7	1.86	110.7	5.2	110.7	1.57	110.7	-2.86	110.7	-1.63	110.7	-1.54	110.7	-3.18	110.7	-1.66	110.7	-3.25	110.7	10.93	110.7	1.75	110.7	4.42	110.7	2.83	110.7	5.74	110.7	9.94	110.7	-0.2
111.6	3.31	111.6	2.71	111.6	4.98	111.6	4.32	111.6	6.98	111.6	4.83	111.6	3.7	111.6	2.37	111.6	1.9	111.6	3.59	111.6	5.21	111.6	0.77	111.6	-4.35	111.6	-0.88	111.6	1.24	111.6	-1.9	111.6	-0.09	111.6	-0.84	111.6	10.43	111.6	4.81	111.6	7.05	111.6	1.01	111.6	7.81	111.6	11.15	111.6	1.64
112.5	2.12	112.5	2.75	112.5	5.8	112.5	4.08	112.5	9.47	112.5	4.77	112.5	2.78	112.5	1.49	112.5	6.47	112.5	-0.01	112.5	6.53	112.5	-0.37	112.5	-2.14	112.5	-0.31	112.5	2.54	112.5	-1.2	112.5	-0.87	112.5	-5.33	112.5	9.78	112.5	5.77	112.5	6.23	112.5	3.39	112.5	4.97	112.5	12.5	112.5	-0.18
113.4	0.53	113.4	4.14	113.4	4.94	113.4	3.3	113.4	10.11	113.4	6.54	113.4	-1.26	113.4	4.85	113.4	2.03	113.4	2.9	113.4	6.49	113.4	3.45	113.4	-5.29	113.4	-0.41	113.4	-1.57	113.4	-3.21	113.4	2.6	113.4	-5.01	113.4	11.6	113.4	5.68	113.4	5.21	113.4	2.15	113.4	7.47	113.4	11.82	113.4	0.14
114.3	0.19	114.3	3.48	114.3	6.73	114.3	5.71	114.3	7.56	114.3	7.17	114.3	0.54	114.3	3.21	114.3	2.76	114.3	2.23	114.3	3.85	114.3	0.94	114.3	-3.09	114.3	0.14	114.3	-0.73	114.3	-2.66	114.3	-1.91	114.3	-3.39	114.3	11.52	114.3	4.35	114.3	6.78	114.3	-0.25	114.3	7.09	114.3	10.85	114.3	-1.04
115.2	2.35	115.2	1.44	115.2	5.7	115.2	3.83	115.2	8.75	115.2	6.8	115.2	3.16	115.2	3.4	115.2	4.6	115.2	0.12	115.2	7.35	115.2	2.73	115.2	-2.6	115.2	0.59	115.2	0.39	115.2	-3.35	115.2	2.09	115.2	-1.48	115.2	11.87	115.2	6.46	115.2	7.63	115.2	2.15	115.2	7.24	115.2	12.31	115.2	1.14
116.1	2.17	116.1	5.73	116.1	3.11	116.1	4.89	116.1	8.51	116.1	9.31	116.1	2.25	116.1	5.16	116.1	3.89	116.1	1.63	116.1	6.71	116.1	4.23	116.1	-1.98	116.1	0.21	116.1	-0.32	116.1	-3.3	116.1	-0.74	116.1	-2.27	116.1	12.24	116.1	4.44	116.1	8.48	116.1	1.92	116.1	6.89	116.1	12.8	116.1	1.04
117	2.62	117	2.34	117	6.76	117	7.28	117	10.68	117	8.84	117	2.58	117	2.52	117	2.53	117	2.63	117	5.94	117	3.9	117	-0.95	117	-1.29	117	-1.92	117	-3.4	117	-3.12	117	-2.57	117	14.14	117	4.69	117	6.84	117	0.52	117	5.75	117	13.68	117	2.55
117.9	2.71	117.9	3.61	117.9	7.53	117.9	6.44	117.9	11.1	117.9	8.18	117.9	3.2	117.9	2.42	117.9	3.78	117.9	2.47	117.9	5.67	117.9	2.89	117.9	-2.91	117.9	1.41	117.9	0.03	117.9	-2.73	117.9	-1.09	117.9	-2.52	117.9	11.93	117.9	7.27	117.9	5.81	117.9	3.65	117.9	8.35	117.9	13.17	117.9	0.76
118.8	2.16	118.8	5.29	118.8	3.07	118.8	4.53	118.8	10.36	118.8	8.3	118.8	1.5	118.8	7.08	118.8	3.37	118.8	2.36	118.8	9.21	118.8	4.72	118.8	-2.46	118.8	2.45	118.8	-1.68	118.8	-3.44	118.8	0.98	118.8	-1.02	118.8	10.45	118.8	6.77	118.8	7.04	118.8	2.21	118.8	6.31	118.8	12.19	118.8	0.81
119.7	2.71	119.7	4.54	119.7	4.66	119.7	5.02	119.7	10.52	119.7	8.23	119.7	2.24	119.7	1.77	119.7	4.94	119.7	1.74	119.7	6.51	119.7	0.36	119.7	-2.88	119.7	-0.39	119.7	1.88	119.7	-2.17	119.7	0.8	119.7	-4.36	119.7	11.75	119.7	6.22	119.7	8.64	119.7	1.25	119.7	7.91	119.7	8.7	119.7	-0.34
120.6	2.06	120.6	1.67	120.6	4.66	120.6	5.68	120.6	9.2	120.6	9.13	120.6	4.57	120.6	2.18	120.6	3.08	120.6	1.13	120.6	5.23	120.6	1.28	120.6	-2.76	120.6	-0.27	120.6	0.49	120.6	-3.18	120.6	-0.49	120.6	-3.22	120.6	11.6	120.6	6.81	120.6	6.38	120.6	2.07	120.6	6.46	120.6	12	120.6	0.5
121.5	3.23	121.5	5.38	121.5	7.02	121.5	4.91	121.5	6.39	121.5	7.08	121.5	1.42	121.5	3.41	121.5	2.92	121.5	1.25	121.5	5.51	121.5	2.37	121.5	-4.02	121.5	-0.2	121.5	-1.01	121.5	-1.02	121.5	-0.49	121.5	-2.95	121.5	11.68	121.5	7.14	121.5	6.91	121.5	4.43	121.5	7.33	121.5	11.63	121.5	0.53
122.4	4.81	122.4	5.02	122.4	5.06	122.4	4.84	122.4	11.35	122.4	7.84	122.4	4.88	122.4	2.61	122.4	3.54	122.4	3.33	122.4	8.86	122.4	2.86	122.4	-1.73	122.4	-0.46	122.4	-1.08	122.4	-0.57	122.4	1.33	122.4	-1.54	122.4	13.22	122.4	4.68	122.4	4.28	122.4	4.83	122.4	7.96	122.4	13.84	122.4	1.69
123.3	2.41	123.3	4.56	123.3	4.13	123.3	4.14	123.3	8.75	123.3	5.97	123.3	2.08	123.3	4.97	123.3	4.2	123.3	4.3	123.3	7.48	123.3	3.85	123.3	-1.4	123.3	1.03	123.3	-1.14	123.3	-4.06	123.3	-0.2	123.3	-0.81	123.3	11.42	123.3	7.36	123.3	6.09	123.3	0.43	123.3	4.37	123.3	14.86	123.3	-0.79
124.2	3.83	124.2	4.01	124.2	6.18	124.2	4.89	124.2	10.29	124.2	5.92	124.2	3.67	124.2	3.31	124.2	2.12	124.2	2.4	124.2	6.76	124.2	2.17	124.2	-1.99	124.2	-0.58	124.2	2.84	124.2	-0.99	124.2	-0.02	124.2	-2.3	124.2	14.91	124.2	5.2	124.2	9.85	124.2	4.19	124.2	6.14	124.2	12.36	124.2	0.1
125.1	2.97	125.1	6.38	125.1	5.84	125.1	7.52	125.1	9.69	125.1	9.75	125.1	4.03	125.1	4.21	125.1	2.68	125.1	3.14	125.1	7.23	125.1	5.97	125.1	-2.64	125.1	-2.23	125.1	-0.91	125.1	-1.42	125.1	-1.26	125.1	-3.42	125.1	12	125.1	3.57	125.1	7.04	125.1	3.51	125.1	6.56	125.1	14.8	125.1	1.84
126	1.75	126	3.72	126	5.9	126	5.77	126	9.28	126	7.35	126	3.72	126	2.88	126	4.78	126	3.76	126	7.83	126	3.4	126	-1.76	126	-2.47	126	2.01	126	-1.58	126	2.13	126	-3.75	126	12.43	126	5.18	126	9.83	126	1.56	126	6.92	126	11.38	126	-0.09
126.9	3.05	126.9	2.98	126.9	3.19	126.9	6.86	126.9	9.56	126.9	8.74	126.9	2.21	126.9	5.47	126.9	3.84	126.9	0.8	126.9	7.12	126.9	3.85	126.9	-3.34	126.9	0.29	126.9	0.29	126.9	-2.02	126.9	1.01	126.9	0.19	126.9	11.87	126.9	5.8	126.9	6.29	126.9	2.32	126.9	8.59	126.9	14.77	126.9	1.37
127.8	1.88	127.8	3.93	127.8	4.48	127.8	8.66	127.8	12.5	127.8	4.77	127.8	2.06	127.8	4.06	127.8	3.3	127.8	2.44	127.8	9.63	127.8	2.04	127.8	-1.52	127.8	-1.16	127.8	-0.91	127.8	-3.33	127.8	0.16	127.8	-3.59	127.8	14.06	127.8	6.47	127.8	8.09	127.8	1.95	127.8	6.51	127.8	11.46	127.8	1.76
128.7	0.65	128.7	5.78	128.7	5.35	128.7	4.03	128.7	7.78	128.7	6.26	128.7	1.76	128.7	2.68	128.7	2.67	128.7	2.41	128.7	6.47	128.7	2.81	128.7	-3.39	128.7	-0.65	128.7	2.08	128.7	-4.09	128.7	-2.09	128.7	-2.9	128.7	12.91	128.7	6.71	128.7	8.11	128.7	2.7	128.7	7.1	128.7	10.98	128.7	-0.73
129.6	0.81	129.6	2.72	129.6	7.71	129.6	5.34	129.6	11.31	129.6	8.69	129.6	2.31	129.6	3.16	129.6	4.15	129.6	2.84	129.6	5.97	129.6	5.05	129.6	-3.09	129.6	-0.13	129.6	0.74	129.6	-1.88	129.6	-1.32	129.6	-0.75	129.6	10.7	129.6	6.07	129.6	7.88	129.6	2.28	129.6	5.36	129.6	16.09	129.6	-0.39
130.5	1.24	130.5	5	130.5	5.63	130.5	6.06	130.5	12.34	130.5	9.14	130.5	3.85	130.5	3.35	130.5	1.98	130.5	1.59	130.5	5.21	130.5	1.79	130.5	-2.28	130.5	0.31	130.5	2.05	130.5	-4.36	130.5	-1.38	130.5	-0.85	130.5	11.04	130.5	5.27	130.5	10.16	130.5	2.76	130.5	7.92	130.5	12.85	130.5	-0.45
131.4	1.59	131.4	3.32	131.4	3.32	131.4	3.67	131.4	9.85	131.4	6.21	131.4	1.71	131.4	2.41	131.4	3.87	131.4	1.34	131.4	6.04	131.4	3.26	131.4	-4.13	131.4	-1.46	131.4	1.48	131.4	-2.49	131.4	-2.1	131.4	-0.55	131.4	12.84	131.4	4.8	131.4	8.08	131.4	1.76	131.4	5.46	131.4	14.46	131.4	0.42
132.3	3.95	132.3	3.8	132.3	4.02	132.3	6.31	132.3	6.91	132.3	6.12	132.3	2.53	132.3	4.3	132.3	0.6	132.3	3.42	132.3	1.76	132.3	1.9	132.3	-4.26	132.3	1.77	132.3	-0.99	132.3	-1.59	132.3	-0.44	132.3	-1.99	132.3	11.07	132.3	6.93	132.3	6.11	132.3	1.43	132.3	7.87	132.3	12.89	132.3	2.24
133.2	1.87	133.2	2.75	133.2	5.61	133.2	6.61	133.2	8.52	133.2	6.73	133.2	1.92	133.2	2.91	133.2	3	133.2	4.57	133.2	5.56	133.2	-0.36	133.2	-1.77	133.2	0.06	133.2	-0.57	133.2	-1.76	133.2	0.36	133.2	-3.57	133.2	14.95	133.2	5.74	133.2	6.18	133.2	1.76	133.2	8.64	133.2	11.15	133.2	2.01
134.1	2.27	134.1	3.89	134.1	6.25	134.1	4.96	134.1	12.21	134.1	10.92	134.1	3.22	134.1	4.02	134.1	6.1	134.1	1.34	134.1	6.41	134.1	4.79	134.1	-3.7	134.1	1.25	134.1	0.9	134.1	-2.47	134.1	0.71	134.1	-5.87	134.1	12.42	134.1	6.11	134.1	8.26	134.1	3.7	134.1	7.25	134.1	8.61	134.1	1.04
135	1.85	135	5.37	135	6.44	135	3.73	135	9.26	135	8.49	135	0.25	135	1.47	135	5.39	135	2.02	135	2.96	135	4.26	135	-5.57	135	-0.41	135	0.93	135	-2.79	135	-2.23	135	-1.85	135	12.34	135	5.15	135	8.32	135	3.61	135	7.29	135	14.13	135	3.79
135.9	2.43	135.9	1.85	135.9	6.08	135.9	5.84	135.9	9.95	135.9	8.67	135.9	3.85	135.9	2.48	135.9	6.21	135.9	-0.25	135.9	5.25	135.9	4.2	135.9	-2.62	135.9	-2.9	135.9	-0.15	135.9	-5.07	135.9	-2.16	135.9	-3.06	135.9	12.81	135.9	3.95	135.9	6.01	135.9	2.45	135.9	4.49	135.9	13.78	135.9	0.92
136.8	0.01	136.8	3.58	136.8	7.07	136.8	6.73	136.8	9.53	136.8	8.86	136.8	2.64	136.8	3.14	136.8	2.94	136.8	1.59	136.8	3.25	136.8	4.61	136.8	-3.11	136.8	0.14	136.8	0.33	136.8	-2.73	136.8	0.16	136.8	-4.64	136.8	13.66	136.8	6.19	136.8	7.5	136.8	1	136.8	7.41	136.8	11.82	136.8	-1.15
137.7	1.13	137.7	4.74	137.7	5.78	137.7	6.7	137.7	9.93	137.7	7.83	137.7	3.02	137.7	4.71	137.7	2.9	137.7	4.62	137.7	4.73	137.7	4.53	137.7	-5.39	137.7	-0.47	137.7	1.91	137.7	-2.65	137.7	0.01	137.7	-3.53	137.7	9.6	137.7	4.97	137.7	10.13	137.7	0.05	137.7	8.92	137.7	10.47	137.7	-0.7
138.6	2.86	138.6	2.73	138.6	3.97	138.6	6.31	138.6	8.1	138.6	6.9	138.6	2.91	138.6	0.7	138.6	1.91	138.6	1.88	138.6	6.62	138.6	1.36	138.6	-2.92	138.6	-2.51	138.6	-0.86	138.6	-2.17	138.6	1.15	138.6	-4.31	138.6	12.7	138.6	5.89	138.6	6.56	138.6	2.65	138.6	7.55	138.6	12.56	138.6	1.74
139.5	3.07	139.5	5.26	139.5	5.65	139.5	5.8	139.5	8.9	139.5	7.49	139.5	3.79	139.5	4.49	139.5	3.98	139.5	3.62	139.5	5.14	139.5	1.79	139.5	-4.21	139.5	1.95	139.5	1.63	139.5	-4.37	139.5	0.11	139.5	-3.39	139.5	11.56	139.5	8.14	139.5	9.51	139.5	1.84	139.5	5.81	139.5	13.39	139.5	1.33
140.4	2.72	140.4	7.91	140.4	6.32	140.4	4.98	140.4	8.2	140.4	11.28	140.4	3.37	140.4	4.95	140.4	4.02	140.4	-0.11	140.4	4.42	140.4	4.26	140.4	-3.25	140.4	-0.54	140.4	1.37	140.4	-5.06	140.4	-1.64	140.4	-1.24	140.4	13.1	140.4	4.95	140.4	8.59	140.4	-0.78	140.4	6.18	140.4	13.6	140.4	1.34
141.3	3.86	141.3	4.14	141.3	4.71	141.3	5.65	141.3	9.01	141.3	9.55	141.3	2.47	141.3	3.8	141.3	3.45	141.3	0.5	141.3	6.3	141.3	2.77	141.3	-3.9	141.3	-0.52	141.3	0.9	141.3	-4.13	141.3	1.03	141.3	-2.14	141.3	13.23	141.3	6.32	141.3	8.15	141.3	0.99	141.3	8.64	141.3	13.66	141.3	0.93
142.2	1.4	142.2	7.08	142.2	8.49	142.2	6.54	142.2	9.78	142.2	9.27	142.2	2.96	142.2	2.43	142.2	3.8	142.2	0.86	142.2	5.61	142.2	3.93	142.2	-3.88	142.2	-0.75	142.2	0.59	142.2	-5.03	142.2	0.28	142.2	-2.85	142.2	12.8	142.2	7.48	142.2	9.97	142.2	3.99	142.2	8.23	142.2	11.69	142.2	0.8
143.1	0.54	143.1	4.32	143.1	7.18	143.1	6.69	143.1	11.4	143.1	5.45	143.1	1.86	143.1	4.75	143.1	6.51	143.1	2.19	143.1	5.5	143.1	3.22	143.1	-1.56	143.1	0.13	143.1	2.7	143.1	-3.43	143.1	-0.91	143.1	-1.62	143.1	11.21	143.1	8.9	143.1	8.85	143.1	3.31	143.1	8.96	143.1	12.04	143.1	-1.31
144	1.23	144	6.27	144	7.56	144	7.38	144	10.28	144	8.38	144	3.15	144	4.49	144	4.38	144	4.23	144	6.24	144	3.65	144	-4.27	144	-2.04	144	0.56	144	-3.03	144	-0.87	144	-1.66	144	12.96	144	6.59	144	8.02	144	3	144	7.3	144	13.82	144	-0.34
144.9	2.86	144.9	8.46	144.9	6.04	144.9	7.53	144.9	7.43	144.9	7.23	144.9	1.22	144.9	3.59	144.9	6.82	144.9	3.06	144.9	3.85	144.9	1.57	144.9	-4.17	144.9	0.13	144.9	1.64	144.9	-5.42	144.9	0.02	144.9	-3.65	144.9	12.65	144.9	8.48	144.9	9.97	144.9	1.93	144.9	6.83	144.9	14.19	144.9	-1.07
145.8	2.66	145.8	4.68	145.8	7.24	145.8	5.95	145.8	10.53	145.8	5.82	145.8	1.26	145.8	2.83	145.8	1.8	145.8	1.25	145.8	4.38	145.8	1.02	145.8	-5.51	145.8	0.45	145.8	-0.38	145.8	-3.91	145.8	0.09	145.8	-3.96	145.8	11.61	145.8	6.24	145.8	9.85	145.8	2.77	145.8	6.38	145.8	13.16	145.8	0.38
146.7	3.27	146.7	2.86	146.7	5.42	146.7	6.13	146.7	9.65	146.7	9.29	146.7	1.44	146.7	2.67	146.7	4.91	146.7	1.07	146.7	5.04	146.7	2.86	146.7	-2.83	146.7	-0.4	146.7	-0.72	146.7	-4.2	146.7	0.86	146.7	-0.77	146.7	12.95	146.7	7.95	146.7	8.47	146.7	3.82	146.7	7.82	146.7	12.91	146.7	0.69
147.6	4	147.6	5.86	147.6	4.79	147.6	8.58	147.6	10.17	147.6	8.5	147.6	3.29	147.6	4.95	147.6	3.4	147.6	3.38	147.6	8.6	147.6	2.71	147.6	-2.9	147.6	-0.46	147.6	0.57	147.6	-6.6	147.6	0.16	147.6	-3.16	147.6	11.84	147.6	7.24	147.6	9.27	147.6	0.2	147.6	4.59	147.6	11.46	147.6	-0.47
148.5	1.47	148.5	4.47	148.5	6.59	148.5	6.5	148.5	11.32	148.5	7.46	148.5	2.14	148.5	2.74	148.5	6.29	148.5	0.6	148.5	7.9	148.5	1.45	148.5	-3.17	148.5	-2.58	148.5	-0.93	148.5	-5.01	148.5	-0.85	148.5	-3.2	148.5	13.14	148.5	5.52	148.5	5.71	148.5	1.96	148.5	7.77	148.5	11.29	148.5	1.48
149.4	1.22	149.4	3.12	149.4	7.27	149.4	5.61	149.4	10.09	149.4	7.45	149.4	0.64	149.4	4.62	149.4	2.37	149.4	-0.28	149.4	7.52	149.4	1.52	149.4	-3.68	149.4	0.91	149.4	-1.24	149.4	-6.25	149.4	-0.91	149.4	-3.11	149.4	12.56	149.4	6.24	149.4	6.99	149.4	2.52	149.4	7.42	149.4	11.99	149.4	0.55
150.3	4.59	150.3	4.31	150.3	7.64	150.3	5.63	150.3	9.04	150.3	7.08	150.3	3.43	150.3	3.17	150.3	5.54	150.3	0.93	150.3	7.42	150.3	2.43	150.3	-1.77	150.3	-1.43	150.3	1.07	150.3	-7.1	150.3	1.59	150.3	-3.14	150.3	13.04	150.3	6.67	150.3	8.7	150.3	2.09	150.3	8.48	150.3	12.14	150.3	0.01
151.2	1.25	151.2	3.27	151.2	6.2	151.2	4.14	151.2	10.55	151.2	9.99	151.2	0.85	151.2	1.97	151.2	2.78	151.2	1.36	151.2	8.61	151.2	4.71	151.2	-4.19	151.2	-1.26	151.2	0.12	151.2	-4.35	151.2	0.78	151.2	-2.18	151.2	12.19	151.2	7.99	151.2	8.82	151.2	0.02	151.2	8.19	151.2	12.82	151.2	0.04
152.1	3.04	152.1	5.23	152.1	7.39	152.1	7.23	152.1	6.29	152.1	10.67	152.1	0.79	152.1	4.31	152.1	5.58	152.1	3.73	152.1	3.23	152.1	2.89	152.1	-2.48	152.1	1	152.1	1.89	152.1	-3.68	152.1	-1.66	152.1	-2.34	152.1	11.86	152.1	5.38	152.1	7.41	152.1	3.28	152.1	7.48	152.1	14.76	152.1	-2.14
153	4	153	4.02	153	4.76	153	7.49	153	10.23	153	9.65	153	3.59	153	1.69	153	5.32	153	1.81	153	8.02	153	5.33	153	-3.32	153	-1.79	153	-0.95	153	-4.28	153	-0.78	153	-1.75	153	11.22	153	6.44	153	9.45	153	2.33	153	8.38	153	12.65	153	-0.78
153.9	3.71	153.9	4.84	153.9	6.9	153.9	6.59	153.9	9.2	153.9	10.55	153.9	2.5	153.9	3.9	153.9	5.61	153.9	4.38	153.9	5.36	153.9	3.32	153.9	-2.44	153.9	-1.05	153.9	1.35	153.9	-2.42	153.9	0.98	153.9	-1.72	153.9	13.36	153.9	7.37	153.9	8.35	153.9	0.92	153.9	9.22	153.9	12.05	153.9	2.3
154.8	3.67	154.8	6.89	154.8	5.73	154.8	7.7	154.8	7.76	154.8	8.87	154.8	3.04	154.8	7.83	154.8	2.24	154.8	2.86	154.8	6.2	154.8	4.09	154.8	-4.06	154.8	0.62	154.8	-1.13	154.8	-2.68	154.8	-0.45	154.8	-1.36	154.8	12.16	154.8	7.88	154.8	9.48	154.8	3.33	154.8	5.01	154.8	15.53	154.8	-0.02
155.7	3.76	155.7	4.67	155.7	6.08	155.7	5.27	155.7	9.54	155.7	7.77	155.7	1.21	155.7	3.33	155.7	6.51	155.7	2.69	155.7	6.72	155.7	1	155.7	-2.05	155.7	-1.97	155.7	0.81	155.7	-3.8	155.7	0.45	155.7	-4.85	155.7	13.34	155.7	7.68	155.7	10.44	155.7	2.75	155.7	6.89	155.7	13.1	155.7	-0.02
156.6	4.37	156.6	3.52	156.6	5.28	156.6	6.58	156.6	9.43	156.6	6.94	156.6	1.87	156.6	4.26	156.6	2.21	156.6	0.57	156.6	5.13	156.6	3.87	156.6	-3.55	156.6	0.82	156.6	-0.6	156.6	-6.02	156.6	-1.01	156.6	-2.14	156.6	12.89	156.6	6.78	156.6	9.71	156.6	3.16	156.6	8.28	156.6	12.55	156.6	0.19
157.5	3.22	157.5	4.72	157.5	4.83	157.5	7.92	157.5	10.14	157.5	9.34	157.5	4.6	157.5	4.79	157.5	3.81	157.5	3.93	157.5	9.12	157.5	4.1	157.5	-1.29	157.5	-0.47	157.5	0.87	157.5	-2.25	157.5	0.1	157.5	-2.99	157.5	13.33	157.5	7.21	157.5	9.08	157.5	2.12	157.5	6.64	157.5	13.9	157.5	2.2
158.4	2.57	158.4	5.15	158.4	6.11	158.4	4.94	158.4	9	158.4	10.85	158.4	3.2	158.4	6.96	158.4	5.56	158.4	0.1	158.4	4.77	158.4	6.08	158.4	-5.63	158.4	1.7	158.4	0.05	158.4	-5.54	158.4	-2.53	158.4	-1.03	158.4	9.67	158.4	7.07	158.4	8.11	158.4	3.18	158.4	7.35	158.4	12.07	158.4	0.12
159.3	4.64	159.3	5.1	159.3	7.03	159.3	6.75	159.3	11.67	159.3	9.39	159.3	3.55	159.3	3.76	159.3	3.02	159.3	3.91	159.3	7.61	159.3	2.04	159.3	-1.7	159.3	1.42	159.3	-0.47	159.3	-1.68	159.3	1.45	159.3	-3.45	159.3	12.76	159.3	6.76	159.3	9.65	159.3	2.13	159.3	9.82	159.3	11.78	159.3	1.52
160.2	3.96	160.2	4.62	160.2	6.62	160.2	5.93	160.2	11.81	160.2	10.66	160.2	4.2	160.2	0.54	160.2	4.79	160.2	1.99	160.2	6.77	160.2	2.33	160.2	-4	160.2	-4.02	160.2	-0.54	160.2	-3.83	160.2	-0.43	160.2	-5.94	160.2	11.45	160.2	5.02	160.2	8.78	160.2	2.82	160.2	9.65	160.2	14.34	160.2	-0.39
161.1	1.71	161.1	5.54	161.1	6.11	161.1	7.49	161.1	9.64	161.1	9.16	161.1	2.26	161.1	3.73	161.1	2.93	161.1	2.73	161.1	7.25	161.1	1.55	161.1	-6	161.1	-0.59	161.1	-0.39	161.1	-5	161.1	0.67	161.1	-4.07	161.1	12.08	161.1	5.87	161.1	8.26	161.1	2.75	161.1	7.45	161.1	11.86	161.1	1.47
162	1.18	162	3.53	162	7.28	162	5.82	162	11.78	162	8.54	162	2.66	162	3.94	162	5.46	162	0.75	162	4.63	162	1.87	162	-5.62	162	-1.54	162	2.85	162	-3.92	162	-2.18	162	-2.37	162	10.42	162	6.61	162	9.78	162	1.65	162	6.51	162	14.11	162	-0.66
162.9	3.75	162.9	4.29	162.9	8.22	162.9	9.31	162.9	11.99	162.9	11.3	162.9	1.14	162.9	4.27	162.9	4.29	162.9	4.39	162.9	6.15	162.9	6.17	162.9	-3.04	162.9	1.09	162.9	1.22	162.9	-3.68	162.9	-1.59	162.9	-1.74	162.9	14.07	162.9	7.84	162.9	10.44	162.9	2.85	162.9	6.61	162.9	12.02	162.9	0.98
163.8	6.01	163.8	4.65	163.8	6.99	163.8	5.88	163.8	12.16	163.8	9.52	163.8	3.83	163.8	3.32	163.8	4.92	163.8	0.87	163.8	7.52	163.8	4.17	163.8	-3.64	163.8	-1.54	163.8	2.11	163.8	-6.48	163.8	0.45	163.8	-5.92	163.8	14.97	163.8	6.5	163.8	9.99	163.8	1.98	163.8	9.59	163.8	10.92	163.8	3.88
164.7	4.22	164.7	4.37	164.7	7.97	164.7	9.04	164.7	8.06	164.7	7.46	164.7	4.35	164.7	3.46	164.7	5.15	164.7	2.61	164.7	6.69	164.7	1.58	164.7	-2.23	164.7	-1.59	164.7	-2.19	164.7	-4.42	164.7	0.52	164.7	-4.53	164.7	13.26	164.7	6.39	164.7	8.94	164.7	3.27	164.7	5.93	164.7	13.46	164.7	1.4
165.6	0.14	165.6	6.46	165.6	6.25	165.6	7.16	165.6	10.6	165.6	8.88	165.6	3.8	165.6	6.1	165.6	3.35	165.6	2.24	165.6	6.59	165.6	3.85	165.6	-1.36	165.6	-1.01	165.6	1.05	165.6	-3.68	165.6	1.23	165.6	-3.63	165.6	14.06	165.6	5.51	165.6	10.64	165.6	1.72	165.6	9.03	165.6	12.7	165.6	1.04
166.5	1.98	166.5	5.73	166.5	5.09	166.5	6.02	166.5	9.41	166.5	11.4	166.5	2.96	166.5	4.49	166.5	5.14	166.5	3.48	166.5	6.33	166.5	3.56	166.5	-1.47	166.5	-0.3	166.5	2.5	166.5	-3.25	166.5	-0.7	166.5	-2.75	166.5	11.95	166.5	7.38	166.5	10.17	166.5	4.79	166.5	7.16	166.5	14.14	166.5	-0.72
167.4	2.53	167.4	5.8	167.4	7.72	167.4	7.4	167.4	10.2	167.4	7.42	167.4	3.06	167.4	4.39	167.4	5.57	167.4	2.43	167.4	5.74	167.4	3.32	167.4	-4.88	167.4	-0.17	167.4	2.05	167.4	-4.42	167.4	1.54	167.4	-1.92	167.4	10.58	167.4	6.81	167.4	8.62	167.4	1.89	167.4	9.03	167.4	14.42	167.4	-0.23
168.3	1.74	168.3	6.45	168.3	7.56	168.3	7.51	168.3	11.91	168.3	7.76	168.3	2.32	168.3	3.27	168.3	5.03	168.3	2.23	168.3	5.67	168.3	1.31	168.3	-3.89	168.3	-0.62	168.3	0.58	168.3	-5.71	168.3	-3	168.3	-1.54	168.3	12.55	168.3	4.85	168.3	9.66	168.3	2.81	168.3	6.12	168.3	14.02	168.3	2
169.2	2.94	169.2	5.73	169.2	7.74	169.2	9.13	169.2	9.64	169.2	10.15	169.2	2.98	169.2	4.42	169.2	4.27	169.2	4.89	169.2	7.44	169.2	2.59	169.2	-4.15	169.2	-1.66	169.2	1.98	169.2	-4.13	169.2	-0.86	169.2	-4.85	169.2	12.81	169.2	6.36	169.2	10.76	169.2	2.52	169.2	7.49	169.2	11.08	169.2	0.27
170.1	3.16	170.1	6.64	170.1	8.22	170.1	5.15	170.1	11.54	170.1	8.12	170.1	2.29	170.1	2.48	170.1	3.92	170.1	1.44	170.1	4.25	170.1	3.35	170.1	-3.84	170.1	-1.07	170.1	-0.88	170.1	-2.74	170.1	-1.4	170.1	-0.88	170.1	11.42	170.1	7.7	170.1	6.84	170.1	2.08	170.1	9.19	170.1	12.42	170.1	0.84
171	1.42	171	5.42	171	9.12	171	6.5	171	11.75	171	6.6	171	1.63	171	4.25	171	6.84	171	0.95	171	6.84	171	1.7	171	-3.82	171	-0.41	171	1.08	171	-4.62	171	-0.32	171	-3.54	171	11.57	171	8.13	171	10.78	171	2.14	171	9.8	171	14.63	171	1.33
171.9	1.81	171.9	5.99	171.9	8.79	171.9	6.84	171.9	11.67	171.9	10.08	171.9	3.11	171.9	5.11	171.9	3.24	171.9	3.08	171.9	6.81	171.9	3.42	171.9	-1.51	171.9	-1.73	171.9	1.38	171.9	-2.48	171.9	-0.08	171.9	-5.02	171.9	11.94	171.9	6.54	171.9	13.03	171.9	4.28	171.9	9.5	171.9	14.01	171.9	-0.31
172.8	2.69	172.8	5.68	172.8	7.83	172.8	6.83	172.8	10.18	172.8	7.27	172.8	4.89	172.8	3.53	172.8	4.78	172.8	0.66	172.8	6.28	172.8	0.91	172.8	-0.71	172.8	-1.23	172.8	1.39	172.8	-4.92	172.8	-2.87	172.8	-6.22	172.8	12.44	172.8	6.98	172.8	10.06	172.8	1.15	172.8	8.57	172.8	12.07	172.8	1.09
173.7	2.34	173.7	6.99	173.7	8.25	173.7	6.35	173.7	12.51	173.7	8.14	173.7	4.05	173.7	4.16	173.7	4.96	173.7	1.79	173.7	6.43	173.7	3.23	173.7	-4.31	173.7	-0.21	173.7	0.19	173.7	-5.11	173.7	0.38	173.7	-3.42	173.7	10.17	173.7	8.85	173.7	7.26	173.7	2.31	173.7	7.97	173.7	11.82	173.7	1.12
174.6	5.75	174.6	5.74	174.6	7.59	174.6	5.82	174.6	12.03	174.6	5.43	174.6	3.77	174.6	4.96	174.6	4.06	174.6	0.12	174.6	4.98	174.6	1.06	174.6	-3.59	174.6	-0.82	174.6	0.2	174.6	-6.05	174.6	-0.95	174.6	-2.12	174.6	12.24	174.6	6.71	174.6	11.2	174.6	4.37	174.6	6.95	174.6	13.87	174.6	2.46
175.5	3.27	175.5	4.25	175.5	9.57	175.5	8.59	175.5	7.67	175.5	11.35	175.5	3.24	175.5	3.26	175.5	5.72	175.5	4.06	175.5	5.48	175.5	3.13	175.5	-2.36	175.5	-1.75	175.5	1.83	175.5	-4.78	175.5	1.25	175.5	-4.78	175.5	13.63	175.5	6.37	175.5	8.41	175.5	0.89	175.5	9.72	175.5	13.32	175.5	1.65
176.4	2.65	176.4	7.27	176.4	7.07	176.4	2.68	176.4	11.9	176.4	9.95	176.4	6.76	176.4	4.61	176.4	5.25	176.4	-1.74	176.4	7.11	176.4	2.24	176.4	0.26	176.4	-1.35	176.4	-0.19	176.4	-4.54	176.4	2.38	176.4	-3.98	176.4	14.1	176.4	6.6	176.4	9.12	176.4	5.25	176.4	10.09	176.4	13.46	176.4	2.34
177.3	1.2	177.3	7.46	177.3	6.39	177.3	6.07	177.3	11.16	177.3	9.16	177.3	1.41	177.3	6.29	177.3	4.66	177.3	1.68	177.3	5.3	177.3	2.69	177.3	-3.31	177.3	0.16	177.3	0.05	177.3	-5.44	177.3	-0.85	177.3	-5.1	177.3	11.15	177.3	7.01	177.3	9.46	177.3	1.67	177.3	7.64	177.3	15.88	177.3	0.09
178.2	1.98	178.2	4.84	178.2	9.38	178.2	6.32	178.2	10.67	178.2	8.43	178.2	3.15	178.2	3.48	178.2	4.09	178.2	0.17	178.2	7.78	178.2	4.12	178.2	-4.12	178.2	-0.52	178.2	-1.72	178.2	-6.15	178.2	-2	178.2	-2.53	178.2	11.82	178.2	6.63	178.2	9.16	178.2	2.15	178.2	6.52	178.2	13.78	178.2	-0.13
179.1	2.89	179.1	3.2	179.1	8.43	179.1	7.72	179.1	10.33	179.1	10.25	179.1	3.68	179.1	2.6	179.1	6.57	179.1	1.41	179.1	5.62	179.1	1.24	179.1	-3.1	179.1	0.01	179.1	1.62	179.1	-4.91	179.1	-0.84	179.1	-6.43	179.1	11.29	179.1	7.31	179.1	7.92	179.1	2.76	179.1	8.84	179.1	12.04	179.1	-0.42
180	3.13	180	4.13	180	5.94	180	6.14	180	10.07	180	8.21	180	1.4	180	3.21	180	4.67	180	2.78	180	7.58	180	2.7	180	-6.38	180	-2.86	180	-1.35	180	-3.52	180	1.45	180	-4.32	180	11.01	180	6.62	180	10.14	180	2.54	180	9.48	180	12.34	180	1.7
180.9	3.29	180.9	8.1	180.9	9.86	180.9	10.76	180.9	11.19	180.9	4.96	180.9	5.03	180.9	4.05	180.9	7.31	180.9	3.31	180.9	6.22	180.9	3.21	180.9	-1.84	180.9	-2.68	180.9	4.49	180.9	-6.1	180.9	0.65	180.9	-3	180.9	13.81	180.9	6.87	180.9	11.24	180.9	5.75	180.9	10	180.9	13.34	180.9	1.41
181.8	1.2	181.8	4.52	181.8	11.82	181.8	9.37	181.8	10.86	181.8	10.82	181.8	3.62	181.8	4.95	181.8	8.61	181.8	0	181.8	5.58	181.8	2.97	181.8	-2.25	181.8	2.45	181.8	1.01	181.8	-6.17	181.8	-2.4	181.8	-3.71	181.8	12.01	181.8	7.99	181.8	8.95	181.8	1.95	181.8	7.66	181.8	13.74	181.8	-1.6
182.7	0.31	182.7	7.07	182.7	9.57	182.7	10.34	182.7	11.01	182.7	8.85	182.7	1.03	182.7	3.91	182.7	6.54	182.7	2.89	182.7	4.84	182.7	2	182.7	-4.63	182.7	-0.26	182.7	4.45	182.7	-3.44	182.7	-4.25	182.7	-3.95	182.7	14.08	182.7	8.14	182.7	11.32	182.7	5.07	182.7	9.31	182.7	13.78	182.7	0.62
183.6	4.63	183.6	7.61	183.6	7.76	183.6	10.52	183.6	12.27	183.6	7.22	183.6	3.56	183.6	4.71	183.6	4.83	183.6	3.73	183.6	5.2	183.6	3.28	183.6	-4.91	183.6	-3.15	183.6	-0.94	183.6	-3.99	183.6	-4.39	183.6	-1.05	183.6	13.72	183.6	6.52	183.6	8.76	183.6	3.51	183.6	9.1	183.6	12.94	183.6	2.72
184.5	2.1	184.5	5.47	184.5	6.91	184.5	7.08	184.5	9.02	184.5	11.67	184.5	0.31	184.5	4.34	184.5	6.27	184.5	3.28	184.5	4.67	184.5	4.49	184.5	-4.79	184.5	0.02	184.5	0.13	184.5	-4.69	184.5	-1.56	184.5	-2.56	184.5	15.02	184.5	8.33	184.5	9.58	184.5	1.82	184.5	8.35	184.5	11.54	184.5	1.61
185.4	2.86	185.4	4.42	185.4	9.47	185.4	8.65	185.4	7.76	185.4	7.81	185.4	1.72	185.4	1.38	185.4	5.51	185.4	4.8	185.4	7.1	185.4	2.38	185.4	-4.36	185.4	-3.75	185.4	-0.81	185.4	-3.43	185.4	-1.63	185.4	-2.52	185.4	12.63	185.4	8.11	185.4	9.85	185.4	2.44	185.4	6.47	185.4	12.24	185.4	0.18
186.3	2.69	186.3	6.26	186.3	10.51	186.3	7.55	186.3	10.19	186.3	8.83	186.3	3.98	186.3	2.31	186.3	3.76	186.3	3.42	186.3	5.99	186.3	2.65	186.3	-4.96	186.3	-1.21	186.3	-2.78	186.3	-4.8	186.3	0.25	186.3	-2.77	186.3	12.64	186.3	6.43	186.3	8.23	186.3	2.52	186.3	10.38	186.3	14.82	186.3	1.85
187.2	2.6	187.2	4.62	187.2	4.6	187.2	6.61	187.2	12.09	187.2	8.74	187.2	1.51	187.2	4.72	187.2	5.16	187.2	2.32	187.2	6.53	187.2	2.76	187.2	-4.13	187.2	-0.51	187.2	2.23	187.2	-5.26	187.2	-3.21	187.2	-2.99	187.2	14.67	187.2	6.12	187.2	10.12	187.2	3.19	187.2	7.45	187.2	13.25	187.2	2.9
188.1	4.26	188.1	4.8	188.1	5.96	188.1	7.62	188.1	10.41	188.1	10.16	188.1	3.45	188.1	3.72	188.1	5.13	188.1	1.94	188.1	5.23	188.1	3.31	188.1	-4.72	188.1	-0.63	188.1	-0.3	188.1	-6.29	188.1	-2.51	188.1	-3.81	188.1	13.15	188.1	7.46	188.1	8.52	188.1	1.65	188.1	7.79	188.1	11.61	188.1	0.18
189	3.13	189	4.05	189	10.18	189	10.12	189	14.08	189	10.53	189	3.02	189	3.9	189	7.17	189	3.53	189	8.57	189	5.98	189	-5.45	189	1.07	189	2.39	189	-7.35	189	-0.62	189	-3.53	189	10.39	189	7.96	189	11.07	189	0.02	189	9.76	189	12.21	189	0.78
189.9	5.08	189.9	6.05	189.9	8.66	189.9	5.91	189.9	14.48	189.9	11.35	189.9	1.84	189.9	5.12	189.9	8.04	189.9	3.61	189.9	6.37	189.9	3.77	189.9	-6.06	189.9	-2.2	189.9	0.79	189.9	-3.59	189.9	-0.26	189.9	-1.84	189.9	11.54	189.9	5.86	189.9	9.41	189.9	1.7	189.9	8.01	189.9	12.23	189.9	-0.45
190.8	2.63	190.8	6.53	190.8	8.43	190.8	9.48	190.8	12.2	190.8	8.79	190.8	3.06	190.8	4.48	190.8	3.7	190.8	2.26	190.8	7.07	190.8	3.16	190.8	-3.84	190.8	-1.72	190.8	-2.63	190.8	-5.72	190.8	-2.42	190.8	-1.83	190.8	13.58	190.8	9.23	190.8	8.29	190.8	4.45	190.8	10.04	190.8	15.67	190.8	2.66
191.7	1.52	191.7	5.88	191.7	5.33	191.7	6.3	191.7	11.41	191.7	7.39	191.7	0.17	191.7	4.2	191.7	7.53	191.7	4.74	191.7	6.04	191.7	3.34	191.7	-4.28	191.7	-1.39	191.7	3.57	191.7	-3.43	191.7	-2.99	191.7	-3.03	191.7	11.68	191.7	9.52	191.7	10.35	191.7	3.66	191.7	8.2	191.7	14.47	191.7	1.5
192.6	6.26	192.6	6.85	192.6	6.22	192.6	9.58	192.6	10.89	192.6	8.71	192.6	5.92	192.6	5.96	192.6	3.93	192.6	4.13	192.6	5.44	192.6	4.01	192.6	-3.48	192.6	-1.61	192.6	2.25	192.6	-5.22	192.6	-0.74	192.6	-2.3	192.6	13.54	192.6	6.36	192.6	8.56	192.6	2.98	192.6	10.09	192.6	13.97	192.6	0.98
193.5	2.56	193.5	7.34	193.5	8.38	193.5	6.65	193.5	11.76	193.5	11.98	193.5	2.38	193.5	3.37	193.5	4.07	193.5	1	193.5	3.97	193.5	5.23	193.5	-4.34	193.5	-1.97	193.5	0.14	193.5	-5.64	193.5	-0.84	193.5	-2.21	193.5	13.4	193.5	7.02	193.5	9.34	193.5	3.01	193.5	9.57	193.5	14.63	193.5	2.59
194.4	4.8	194.4	4.49	194.4	9.85	194.4	6.92	194.4	9.6	194.4	6.82	194.4	0.86	194.4	2.15	194.4	5.99	194.4	2.11	194.4	4.33	194.4	1.48	194.4	-5.95	194.4	-1.91	194.4	0.15	194.4	-4.45	194.4	-0.42	194.4	-4.1	194.4	14.33	194.4	9.28	194.4	11.16	194.4	1.59	194.4	7.81	194.4	13.77	194.4	2.29
195.3	3.48	195.3	7.23	195.3	6.56	195.3	7.86	195.3	12.77	195.3	10.02	195.3	2.81	195.3	5.12	195.3	6.31	195.3	3.77	195.3	6.32	195.3	2.74	195.3	-6.19	195.3	0.55	195.3	-1.29	195.3	-3.07	195.3	0.16	195.3	-5.51	195.3	11.37	195.3	9.34	195.3	8.57	195.3	3.39	195.3	8.31	195.3	12.39	195.3	-0.6
196.2	4.08	196.2	7.27	196.2	8.4	196.2	8.55	196.2	10.07	196.2	8.92	196.2	4.03	196.2	5.99	196.2	7.02	196.2	4.6	196.2	6.1	196.2	1.83	196.2	-4.35	196.2	-0.34	196.2	-0.44	196.2	-3.05	196.2	0.79	196.2	-4.15	196.2	12.62	196.2	9	196.2	8.58	196.2	3.31	196.2	8.69	196.2	15.93	196.2	0.04
197.1	2.28	197.1	7.24	197.1	7.88	197.1	6.53	197.1	10.63	197.1	8.89	197.1	4.17	197.1	3.39	197.1	5.09	197.1	2.67	197.1	5.12	197.1	1.93	197.1	-3.58	197.1	-1.36	197.1	0.05	197.1	-6.04	197.1	-0.85	197.1	-4.08	197.1	13.43	197.1	8.44	197.1	9.57	197.1	2.76	197.1	8.25	197.1	16.55	197.1	1.81
198	3.9	198	7.77	198	8.44	198	7.66	198	8.68	198	9.73	198	3.31	198	5	198	7.45	198	3.32	198	5.26	198	5.44	198	-3.88	198	-3.18	198	-0.06	198	-3.66	198	0.86	198	-3.32	198	13.6	198	8.61	198	10.57	198	2.34	198	9.75	198	14.42	198	1.16
198.9	3.25	198.9	5.67	198.9	10.61	198.9	9.51	198.9	9.4	198.9	8.96	198.9	2.86	198.9	3.5	198.9	5.71	198.9	1.19	198.9	5.4	198.9	2.95	198.9	-5.27	198.9	-3.44	198.9	0.54	198.9	-7.75	198.9	-0.21	198.9	-1.15	198.9	12.47	198.9	8.44	198.9	11.46	198.9	2.57	198.9	9.7	198.9	15.68	198.9	0.65
199.8	3.77	199.8	7.89	199.8	6.85	199.8	8.82	199.8	13.13	199.8	8.16	199.8	3.75	199.8	6.12	199.8	6.16	199.8	4.73	199.8	6.22	199.8	2.88	199.8	-3.81	199.8	-2.2	199.8	1.49	199.8	-5.28	199.8	-1.9	199.8	-2.14	199.8	12.66	199.8	8.49	199.8	9.42	199.8	1.66	199.8	8.15	199.8	14.91	199.8	-0.51
200.7	2.1	200.7	6.66	200.7	7.66	200.7	4.37	200.7	8.82	200.7	10.84	200.7	0.14	200.7	3.27	200.7	5.94	200.7	1.51	200.7	4.32	200.7	1.05	200.7	-7.04	200.7	-2.57	200.7	0.92	200.7	-5.22	200.7	-3.14	200.7	-2.11	200.7	12.26	200.7	7.85	200.7	11.71	200.7	1.74	200.7	7.98	200.7	13.74	200.7	0.81
201.6	5.16	201.6	6.43	201.6	9.14	201.6	6.66	201.6	11.61	201.6	9.55	201.6	1.81	201.6	4	201.6	3.21	201.6	2.62	201.6	7.14	201.6	4.26	201.6	-6.81	201.6	-0.89	201.6	0.02	201.6	-4.36	201.6	0.07	201.6	-1.75	201.6	9.51	201.6	8.07	201.6	11.3	201.6	3.16	201.6	8.71	201.6	15	201.6	-0.26
202.5	4.26	202.5	6.92	202.5	6.47	202.5	7.09	202.5	11.88	202.5	7.9	202.5	3.41	202.5	7.32	202.5	4.13	202.5	0.39	202.5	8.57	202.5	1.37	202.5	-3.42	202.5	0.39	202.5	-2.28	202.5	-3.86	202.5	-1.37	202.5	-5.79	202.5	13.4	202.5	9	202.5	9.03	202.5	5.27	202.5	9.54	202.5	14.3	202.5	-0.8
203.4	5.26	203.4	5.86	203.4	7.38	203.4	9.04	203.4	9.79	203.4	10.06	203.4	3.73	203.4	3.02	203.4	5.08	203.4	1.36	203.4	6.83	203.4	4.05	203.4	-1.49	203.4	-1.82	203.4	0.69	203.4	-6.96	203.4	-0.97	203.4	-5.71	203.4	13.49	203.4	7.74	203.4	8.18	203.4	4.15	203.4	7.77	203.4	12.38	203.4	1.28
204.3	1.98	204.3	8.26	204.3	9.69	204.3	8.47	204.3	11.73	204.3	9	204.3	1.45	204.3	6.42	204.3	6.15	204.3	1.09	204.3	5.18	204.3	2.88	204.3	-6.93	204.3	-1.54	204.3	-1.44	204.3	-4.19	204.3	-2.37	204.3	-3.83	204.3	12.62	204.3	6.87	204.3	12.54	204.3	2.84	204.3	7.39	204.3	13.9	204.3	1.97
205.2	5.42	205.2	8.28	205.2	8.17	205.2	5.78	205.2	13.09	205.2	7.21	205.2	3.09	205.2	6.6	205.2	4.43	205.2	-0.16	205.2	7.77	205.2	2.79	205.2	-3.95	205.2	-1.66	205.2	-0.08	205.2	-6.74	205.2	-1.98	205.2	-3.29	205.2	15.83	205.2	7.17	205.2	11.83	205.2	4.65	205.2	6.06	205.2	13.8	205.2	1.57
206.1	2.77	206.1	4.75	206.1	8.26	206.1	9.08	206.1	13.6	206.1	11.27	206.1	4.73	206.1	3.63	206.1	5.73	206.1	2.88	206.1	7.78	206.1	5.28	206.1	-1.85	206.1	-2.03	206.1	2.54	206.1	-2.82	206.1	0.92	206.1	-2.93	206.1	13.01	206.1	9.15	206.1	13.42	206.1	2.87	206.1	8.48	206.1	17.64	206.1	-1.15
207	4.88	207	4.55	207	9.6	207	8.54	207	12.83	207	9.71	207	2.09	207	2.06	207	6.33	207	4.93	207	6.72	207	2.33	207	-4.77	207	-1.77	207	1.98	207	-4.78	207	-1.05	207	-6.46	207	14.11	207	9.11	207	13.12	207	3.31	207	10.63	207	13.21	207	1.65
207.9	2.14	207.9	6.66	207.9	9.09	207.9	6.53	207.9	12.48	207.9	8.52	207.9	5.68	207.9	5.07	207.9	5.72	207.9	0.75	207.9	7.14	207.9	2.18	207.9	-2.19	207.9	-2.72	207.9	2.88	207.9	-6.77	207.9	-4.34	207.9	-3.44	207.9	14.21	207.9	9.83	207.9	13.12	207.9	4.28	207.9	7.02	207.9	15.3	207.9	0.25
208.8	4.03	208.8	10.11	208.8	6.95	208.8	8.54	208.8	10.41	208.8	8.19	208.8	4.75	208.8	7.71	208.8	2.52	208.8	3.14	208.8	7.2	208.8	2.82	208.8	-3.05	208.8	1.08	208.8	-0.67	208.8	-6.21	208.8	-1.51	208.8	-2.51	208.8	11.55	208.8	10.14	208.8	12.47	208.8	0.83	208.8	9.17	208.8	15.94	208.8	0.03
209.7	3.16	209.7	9.6	209.7	7.01	209.7	7.17	209.7	8.16	209.7	9.87	209.7	3.33	209.7	4.26	209.7	4.4	209.7	1.37	209.7	4.35	209.7	3.61	209.7	-4.99	209.7	-3.21	209.7	-0.29	209.7	-6.2	209.7	0.74	209.7	-3.48	209.7	13.51	209.7	8.08	209.7	8.76	209.7	2.42	209.7	10.2	209.7	13.78	209.7	-0.1
210.6	-0.37	210.6	7.33	210.6	9.85	210.6	6.7	210.6	11.24	210.6	11.67	210.6	3.23	210.6	4.79	210.6	8.25	210.6	1.13	210.6	5.77	210.6	6.51	210.6	-3.43	210.6	-1.99	210.6	0.1	210.6	-7.01	210.6	-1.64	210.6	-4.14	210.6	11.21	210.6	9.11	210.6	9.73	210.6	4.18	210.6	8.79	210.6	15.73	210.6	-0.52
211.5	2.34	211.5	5.03	211.5	9.58	211.5	7.75	211.5	9.54	211.5	8.41	211.5	1.6	211.5	3.4	211.5	6.21	211.5	1.48	211.5	4.26	211.5	4.62	211.5	-4.1	211.5	-2.38	211.5	0.58	211.5	-5.58	211.5	-0.45	211.5	-0.54	211.5	14.5	211.5	10.83	211.5	10.69	211.5	2.12	211.5	9.29	211.5	15.76	211.5	0.97
212.4	2.63	212.4	8.93	212.4	10.24	212.4	7.28	212.4	12.18	212.4	10.66	212.4	1.91	212.4	6.41	212.4	4.9	212.4	3.48	212.4	8.01	212.4	3.23	212.4	-3.48	212.4	-3.14	212.4	-4.13	212.4	-3.88	212.4	-0.89	212.4	-4.91	212.4	14.61	212.4	8.8	212.4	9.53	212.4	6.82	212.4	8.81	212.4	17.05	212.4	0
213.3	3.63	213.3	5.43	213.3	7.45	213.3	13.01	213.3	16.25	213.3	8.89	213.3	4.03	213.3	3.09	213.3	5.24	213.3	3.09	213.3	7.24	213.3	3.36	213.3	-4.7	213.3	-2.01	213.3	2.73	213.3	-4.81	213.3	-2.78	213.3	-4.96	213.3	12.65	213.3	9.7	213.3	11.76	213.3	2.5	213.3	7.8	213.3	12.12	213.3	-1.51
214.2	1.66	214.2	6.35	214.2	8.98	214.2	8.82	214.2	11.13	214.2	11.75	214.2	1.82	214.2	3.9	214.2	7.16	214.2	-0.84	214.2	4.64	214.2	6.89	214.2	-2.73	214.2	-0.86	214.2	1.7	214.2	-6.67	214.2	-1.6	214.2	-2.59	214.2	12.15	214.2	8.83	214.2	11.45	214.2	1.86	214.2	10.25	214.2	13.17	214.2	-1.1
215.1	0.7	215.1	8.13	215.1	8.07	215.1	7.27	215.1	8.38	215.1	10.05	215.1	1.76	215.1	5.37	215.1	4.7	215.1	3.72	215.1	4.87	215.1	8.47	215.1	-4.77	215.1	-2.13	215.1	1.54	215.1	-3.08	215.1	-2.95	215.1	-0.74	215.1	13.98	215.1	8.25	215.1	12.44	215.1	2.77	215.1	9	215.1	16.01	215.1	-0.42
216	3.74	216	7.22	216	9.99	216	7.59	216	11.29	216	7.29	216	3.22	216	5.07	216	6.85	216	3.47	216	6.07	216	1.64	216	-3.22	216	-0.8	216	0.83	216	-4.71	216	-0.26	216	-3.95	216	13.78	216	6.75	216	11.18	216	3.56	216	9.45	216	13.39	216	1.69
216.9	-0.33	216.9	3.82	216.9	3.06	216.9	20.66	216.9	12.45	216.9	12.21	216.9	1.83	216.9	1.17	216.9	0.58	216.9	11.57	216.9	5.76	216.9	5.37	216.9	-4.13	216.9	-0.71	216.9	0.74	216.9	-5.47	216.9	-0.99	216.9	-2.97	216.9	12.87	216.9	7.5	216.9	11.94	216.9	2.78	216.9	8.87	216.9	15.05	216.9	0.22
217.8	-2.59	217.8	4	217.8	1.74	217.8	3.67	217.8	12.73	217.8	8.32	217.8	1.02	217.8	1.82	217.8	3.12	217.8	0.73	217.8	6.46	217.8	2.9	217.8	-4.99	217.8	-1.69	217.8	0.47	217.8	-3.36	217.8	-1.83	217.8	-1.57	217.8	11.93	217.8	7.82	217.8	10.68	217.8	4.93	217.8	8.09	217.8	14.72	217.8	1.16
218.7	-1.64	218.7	2.56	218.7	2.56	218.7	5.01	218.7	10.25	218.7	9.8	218.7	1.03	218.7	1.8	218.7	2.68	218.7	0.9	218.7	3.58	218.7	1.29	218.7	-4.41	218.7	-0.84	218.7	1.53	218.7	-2.34	218.7	-3.34	218.7	-4.27	218.7	13.48	218.7	8.75	218.7	10.45	218.7	3.59	218.7	9.05	218.7	14.52	218.7	0.97
219.6	-2.9	219.6	3.75	219.6	1.25	219.6	5.6	219.6	9.13	219.6	9.71	219.6	1.93	219.6	3.49	219.6	1.91	219.6	-1.52	219.6	6.14	219.6	2.79	219.6	-4.48	219.6	-0.61	219.6	2.64	219.6	-5.33	219.6	-1.19	219.6	-2.86	219.6	12.77	219.6	7.04	219.6	13.3	219.6	4.08	219.6	11.65	219.6	15.33	219.6	0.89
220.5	-2.68	220.5	3.39	220.5	3.8	220.5	4.74	220.5	13.81	220.5	10.47	220.5	-0.02	220.5	-0.33	220.5	3.1	220.5	-0.77	220.5	5.97	220.5	2	220.5	-3.47	220.5	-0.86	220.5	0.29	220.5	-2.86	220.5	-1.85	220.5	-1.5	220.5	12.46	220.5	7.92	220.5	9.14	220.5	4.53	220.5	9.63	220.5	17.08	220.5	2.12
221.4	-1.39	221.4	5.11	221.4	2.06	221.4	7.05	221.4	12.35	221.4	11.95	221.4	2.01	221.4	3.48	221.4	1.93	221.4	1.51	221.4	7.42	221.4	5.51	221.4	-4.72	221.4	0.27	221.4	0.85	221.4	-4.83	221.4	0.63	221.4	-1.27	221.4	11.44	221.4	9.56	221.4	9.18	221.4	2.8	221.4	9.07	221.4	14.59	221.4	0.45
222.3	-0.62	222.3	3.93	222.3	2.36	222.3	5.01	222.3	11.06	222.3	9.3	222.3	1.41	222.3	3.16	222.3	0.19	222.3	1.92	222.3	4.8	222.3	1.93	222.3	-5.05	222.3	0.71	222.3	1.59	222.3	-2.69	222.3	-3.18	222.3	-2.01	222.3	11.15	222.3	10.2	222.3	11.3	222.3	4.69	222.3	11.28	222.3	15.3	222.3	-0.51
223.2	-4.26	223.2	4.56	223.2	4.54	223.2	5.71	223.2	10.29	223.2	9.94	223.2	1.17	223.2	3.46	223.2	2.87	223.2	-0.26	223.2	4.32	223.2	4.18	223.2	-2.76	223.2	0.85	223.2	2.97	223.2	-4.6	223.2	-0.54	223.2	-4.4	223.2	13.48	223.2	8.47	223.2	13.15	223.2	2.87	223.2	13.29	223.2	15.93	223.2	0.33
224.1	-0.69	224.1	2.59	224.1	3.05	224.1	7.23	224.1	10.12	224.1	8.42	224.1	1.68	224.1	-0.83	224.1	1.61	224.1	1.55	224.1	5.74	224.1	3.93	224.1	-4.48	224.1	-1.3	224.1	-0.33	224.1	-5.1	224.1	-1.28	224.1	-2.74	224.1	15.48	224.1	8.77	224.1	10.76	224.1	1.95	224.1	10.6	224.1	16.28	224.1	3.36
225	-0.49	225	5.62	225	4.51	225	6.88	225	11.45	225	10.63	225	0.07	225	3.57	225	1.23	225	0.57	225	4.68	225	3.2	225	-5.92	225	0.22	225	2.28	225	-3.69	225	-2.58	225	-4.9	225	14.85	225	8.49	225	11.1	225	3.28	225	6.63	225	14.39	225	2.58
225.9	-1.08	225.9	4.41	225.9	2.54	225.9	7.01	225.9	11.57	225.9	11.28	225.9	2.1	225.9	3.72	225.9	0.21	225.9	1.36	225.9	5.82	225.9	5.36	225.9	-3.16	225.9	0.81	225.9	0.91	225.9	-4.7	225.9	-0.97	225.9	-4.2	225.9	14.1	225.9	8.52	225.9	12.6	225.9	3.23	225.9	8.5	225.9	13.38	225.9	-0.1
226.8	-0.45	226.8	3.56	226.8	0.97	226.8	6.88	226.8	11.04	226.8	9.62	226.8	0.67	226.8	1.03	226.8	-0.5	226.8	0.64	226.8	3.75	226.8	0.2	226.8	-5.01	226.8	-1.52	226.8	-2.1	226.8	-3.19	226.8	-2.73	226.8	-4	226.8	11.82	226.8	8.93	226.8	11.17	226.8	2.99	226.8	7.72	226.8	13.52	226.8	-0.83
227.7	-1.75	227.7	1.23	227.7	1.55	227.7	6.62	227.7	14.87	227.7	9.26	227.7	-0.72	227.7	-0.63	227.7	2.83	227.7	3.99	227.7	6.37	227.7	3.84	227.7	-5.94	227.7	-0.42	227.7	4.1	227.7	-1.96	227.7	-1.55	227.7	-2.3	227.7	13.12	227.7	8.66	227.7	11.87	227.7	4.35	227.7	10.41	227.7	15.93	227.7	1.42
228.6	-0.26	228.6	2.16	228.6	2.74	228.6	6.23	228.6	12.75	228.6	10.29	228.6	1.1	228.6	1.39	228.6	2.67	228.6	0.74	228.6	7.11	228.6	2.51	228.6	-5.35	228.6	0.35	228.6	2.81	228.6	-3.02	228.6	-1.28	228.6	-5.6	228.6	10.92	228.6	8.71	228.6	10.77	228.6	4.71	228.6	10.37	228.6	13.52	228.6	-0.09
229.5	-1.07	229.5	0.84	229.5	4.41	229.5	6.58	229.5	10.8	229.5	9.09	229.5	0.97	229.5	0.01	229.5	1.59	229.5	0.7	229.5	4.62	229.5	3.96	229.5	-5.36	229.5	-0.58	229.5	1.04	229.5	-4.05	229.5	-3.47	229.5	-2.42	229.5	14.16	229.5	9.84	229.5	9.89	229.5	3.87	229.5	10.19	229.5	13.98	229.5	2.07
230.4	-2.04	230.4	2.05	230.4	2.92	230.4	3.24	230.4	12.43	230.4	7.24	230.4	1.5	230.4	1.51	230.4	0.04	230.4	1.61	230.4	3.48	230.4	2.82	230.4	-5.25	230.4	-1.55	230.4	0.83	230.4	-4.2	230.4	-3.65	230.4	-3.68	230.4	12.77	230.4	6.75	230.4	13.74	230.4	2.62	230.4	6.95	230.4	15.91	230.4	1.24
231.3	0.93	231.3	4.41	231.3	1.12	231.3	9.98	231.3	9.7	231.3	9.54	231.3	1.48	231.3	3.86	231.3	1.62	231.3	3.45	231.3	4.31	231.3	2.48	231.3	-5.11	231.3	-0.94	231.3	2.29	231.3	-4.2	231.3	1.47	231.3	-4.14	231.3	12.89	231.3	9.26	231.3	13.89	231.3	3.39	231.3	11.79	231.3	13.59	231.3	1.7
232.2	0.13	232.2	4.78	232.2	4.05	232.2	5.54	232.2	12.82	232.2	8.17	232.2	2.14	232.2	2.35	232.2	2.65	232.2	0.12	232.2	3.81	232.2	2.45	232.2	-4.48	232.2	-0.71	232.2	3.7	232.2	-2.18	232.2	-3.17	232.2	-3.26	232.2	13.42	232.2	8.2	232.2	12.64	232.2	6.64	232.2	7.07	232.2	15.14	232.2	2.08
233.1	-0.76	233.1	5.08	233.1	2.61	233.1	3.17	233.1	11.78	233.1	9.91	233.1	2.83	233.1	1.27	233.1	1.58	233.1	-2.5	233.1	6.03	233.1	2.76	233.1	-3.55	233.1	-0.92	233.1	0.22	233.1	-3.57	233.1	-1.08	233.1	-1.23	233.1	12	233.1	9.76	233.1	11.23	233.1	2.65	233.1	8.24	233.1	18.03	233.1	2.29
234	-1.53	234	4.87	234	1.69	234	6.12	234	15.5	234	9.85	234	1.96	234	4.39	234	-0.6	234	1.5	234	6.71	234	4.28	234	-3.94	234	-0.51	234	1.3	234	-3.88	234	-2.92	234	-2.39	234	12.63	234	10.44	234	12.56	234	3.52	234	10.01	234	15.52	234	1.84
234.9	-2.52	234.9	2.57	234.9	2.99	234.9	7.39	234.9	14.55	234.9	10.33	234.9	-0.08	234.9	3.79	234.9	2.16	234.9	2.62	234.9	4.08	234.9	3.25	234.9	-4.34	234.9	-1.42	234.9	1.38	234.9	-4.67	234.9	-2.32	234.9	-4.33	234.9	13.71	234.9	7.62	234.9	12.22	234.9	3.5	234.9	8.64	234.9	14.19	234.9	0.99
235.8	-2.76	235.8	4.52	235.8	2.69	235.8	7.51	235.8	12.49	235.8	9.06	235.8	1.05	235.8	0.13	235.8	-0.13	235.8	-0.04	235.8	8.24	235.8	3.8	235.8	-4.25	235.8	-2.89	235.8	1.23	235.8	-7.34	235.8	-1.17	235.8	-1.07	235.8	14.33	235.8	10.75	235.8	12.56	235.8	2.9	235.8	9.62	235.8	17.98	235.8	0
236.7	-0.2	236.7	4.56	236.7	1.65	236.7	4.22	236.7	12.6	236.7	12.21	236.7	2.48	236.7	2.56	236.7	-0.66	236.7	-0.24	236.7	4.98	236.7	6.76	236.7	-2.79	236.7	0.73	236.7	-1.22	236.7	-3.26	236.7	-1.39	236.7	-1.84	236.7	14.62	236.7	9.67	236.7	10.21	236.7	3.83	236.7	10.86	236.7	18.42	236.7	2.34
237.6	-2.62	237.6	4.31	237.6	1.19	237.6	6.57	237.6	10.82	237.6	10.99	237.6	0.69	237.6	4.53	237.6	2.4	237.6	-0.42	237.6	3.75	237.6	3.71	237.6	-3.37	237.6	0.82	237.6	0.36	237.6	-4.97	237.6	-2.11	237.6	-1.55	237.6	14.45	237.6	10.51	237.6	12.23	237.6	3.02	237.6	8.54	237.6	15.75	237.6	0.92
238.5	-1.36	238.5	0.58	238.5	3.65	238.5	8	238.5	15.62	238.5	10.23	238.5	2.25	238.5	1.55	238.5	1.39	238.5	1.88	238.5	8.77	238.5	4.43	238.5	-3.78	238.5	-3.3	238.5	1.64	238.5	-4.95	238.5	-0.33	238.5	-3.9	238.5	14.14	238.5	6.57	238.5	13.3	238.5	4.84	238.5	8.85	238.5	14.97	238.5	-0.16
239.4	-2.57	239.4	4.39	239.4	5.05	239.4	6.2	239.4	12.52	239.4	11.96	239.4	-2.56	239.4	2.82	239.4	3.4	239.4	2.18	239.4	4.99	239.4	3.48	239.4	-6.49	239.4	-2.51	239.4	0.62	239.4	-5.23	239.4	-1.94	239.4	-4.18	239.4	12.82	239.4	8.01	239.4	11.08	239.4	2.13	239.4	11.58	239.4	14.39	239.4	2.87
240.3	-2.81	240.3	3.79	240.3	0.34	240.3	7.45	240.3	13.67	240.3	11.55	240.3	0.65	240.3	0.6	240.3	3.41	240.3	4.04	240.3	6.51	240.3	3.6	240.3	-3.95	240.3	-1.44	240.3	2.82	240.3	-4.66	240.3	-2.91	240.3	-3.3	240.3	15.36	240.3	8.14	240.3	12.46	240.3	4.82	240.3	9.56	240.3	15.49	240.3	0.92
241.2	-2.19	241.2	2.83	241.2	3.45	241.2	4.34	241.2	12.39	241.2	10.3	241.2	-0.23	241.2	2.47	241.2	3.23	241.2	-1.11	241.2	5.59	241.2	2.76	241.2	-6.08	241.2	-3.15	241.2	2.05	241.2	-5.43	241.2	-2.37	241.2	-4.39	241.2	13.43	241.2	9.75	241.2	12.24	241.2	3.5	241.2	10.26	241.2	15.12	241.2	0.74
242.1	-1.66	242.1	4.33	242.1	1.13	242.1	9.37	242.1	12.25	242.1	9.08	242.1	-0.24	242.1	3.54	242.1	1.46	242.1	2.71	242.1	6.79	242.1	0.89	242.1	-4.25	242.1	0.8	242.1	0.4	242.1	-4.56	242.1	-2.59	242.1	-4.92	242.1	13.84	242.1	8.36	242.1	12.16	242.1	3.12	242.1	10.24	242.1	13.09	242.1	1.46
243	-3.05	243	3.36	243	0.67	243	6.93	243	8.85	243	8.76	243	0.29	243	2.82	243	1.48	243	0.58	243	4.75	243	3.36	243	-6.07	243	0.52	243	0.71	243	-5.83	243	-1.23	243	-4.7	243	12.34	243	11.37	243	12.25	243	2.71	243	10.46	243	17.85	243	1.27
243.9	1.67	243.9	3.4	243.9	4.49	243.9	8.3	243.9	11.05	243.9	8.17	243.9	2.72	243.9	2.29	243.9	-0.07	243.9	2.81	243.9	5.87	243.9	0.12	243.9	-5.34	243.9	-0.26	243.9	1.21	243.9	-3.71	243.9	-1.09	243.9	-6.89	243.9	13.32	243.9	11.87	243.9	13.73	243.9	6.58	243.9	11.95	243.9	15.05	243.9	2.03
244.8	-1.21	244.8	4.49	244.8	2.84	244.8	3.92	244.8	12.72	244.8	8.11	244.8	1.61	244.8	2.42	244.8	0.92	244.8	0.75	244.8	4.72	244.8	1.68	244.8	-3.95	244.8	-0.25	244.8	0.89	244.8	-1.95	244.8	-0.72	244.8	-1.72	244.8	15.17	244.8	10.16	244.8	11.42	244.8	3.96	244.8	11.97	244.8	14.86	244.8	0.64
245.7	-2.41	245.7	4.34	245.7	2.27	245.7	11.16	245.7	10.13	245.7	9.27	245.7	1.65	245.7	2.82	245.7	0.87	245.7	3.48	245.7	3.48	245.7	6.48	245.7	-4	245.7	1.17	245.7	-1.46	245.7	-4.02	245.7	-1.5	245.7	-2.7	245.7	12.39	245.7	10.03	245.7	11.04	245.7	6.76	245.7	9.07	245.7	15.35	245.7	-3.5
246.6	0.35	246.6	2.43	246.6	1.04	246.6	6.59	246.6	11.62	246.6	10.45	246.6	1.02	246.6	4.88	246.6	0.46	246.6	1.74	246.6	8.64	246.6	2.08	246.6	-4.82	246.6	1.9	246.6	1.58	246.6	-5.81	246.6	-0.63	246.6	-4.91	246.6	12.44	246.6	10.76	246.6	13.11	246.6	2	246.6	12.15	246.6	15.75	246.6	2.56
247.5	-1.75	247.5	5.95	247.5	3.19	247.5	7.31	247.5	13.43	247.5	11.18	247.5	2.8	247.5	5.21	247.5	1.43	247.5	2.28	247.5	7.22	247.5	2.26	247.5	-1.78	247.5	0.37	247.5	2.09	247.5	-4.01	247.5	-1.23	247.5	-5.51	247.5	14	247.5	8.37	247.5	12.91	247.5	6.75	247.5	7.5	247.5	17.4	247.5	0.47
248.4	-2.48	248.4	4.1	248.4	1.17	248.4	6.15	248.4	13.07	248.4	10.25	248.4	3.14	248.4	3.62	248.4	2.48	248.4	-0.56	248.4	7.85	248.4	3.06	248.4	-4.33	248.4	0.72	248.4	1.05	248.4	-6.81	248.4	0.17	248.4	-3.52	248.4	11.81	248.4	9.71	248.4	12.19	248.4	5.16	248.4	12.39	248.4	16.98	248.4	1.33
249.3	-0.31	249.3	4.54	249.3	4.41	249.3	6.77	249.3	14.22	249.3	11.69	249.3	1.83	249.3	4.45	249.3	-0.9	249.3	0.3	249.3	6.51	249.3	2.25	249.3	-3.87	249.3	0.11	249.3	-1.3	249.3	-3.75	249.3	-3.57	249.3	-4.16	249.3	13.77	249.3	10.16	249.3	13.17	249.3	5.54	249.3	8.75	249.3	15.21	249.3	2.55
250.2	1.38	250.2	4.16	250.2	4.93	250.2	8.97	250.2	13.4	250.2	7.82	250.2	1.33	250.2	1.91	250.2	2.08	250.2	2.41	250.2	7.13	250.2	2.22	250.2	-5.31	250.2	-1.57	250.2	1.18	250.2	-3.18	250.2	-1.7	250.2	-2.91	250.2	14.06	250.2	11.1	250.2	12.71	250.2	6.37	250.2	11.08	250.2	15.21	250.2	1.11
251.1	-1.23	251.1	5.29	251.1	0.59	251.1	8.16	251.1	14.05	251.1	12.03	251.1	0.64	251.1	4.98	251.1	1.41	251.1	2.68	251.1	7.18	251.1	4.06	251.1	-4.56	251.1	-0.3	251.1	1.19	251.1	-5.4	251.1	2.18	251.1	-2.34	251.1	13.39	251.1	11.48	251.1	14.52	251.1	3.7	251.1	11.8	251.1	16.12	251.1	1.55
252	1.66	252	2.86	252	5.31	252	5.82	252	11.49	252	13.84	252	3.25	252	2.79	252	2.3	252	-0.21	252	4.05	252	6.02	252	-5.54	252	-0.48	252	1.43	252	-4.18	252	-0.75	252	-4.59	252	14.69	252	12.37	252	12.44	252	6.32	252	14.48	252	13.57	252	2.03
252.9	-1.07	252.9	5.63	252.9	1.95	252.9	5.04	252.9	10.47	252.9	9.71	252.9	1.55	252.9	2.17	252.9	0.08	252.9	0.27	252.9	3.77	252.9	3.89	252.9	-6.44	252.9	-0.79	252.9	1.99	252.9	-3.33	252.9	-4.02	252.9	-3.8	252.9	13.85	252.9	9.27	252.9	14.05	252.9	5.52	252.9	10.45	252.9	16.54	252.9	1.07
253.8	-0.58	253.8	2.21	253.8	5.22	253.8	5.37	253.8	9.67	253.8	9.89	253.8	-0.44	253.8	0.3	253.8	4.23	253.8	0.67	253.8	4.79	253.8	1.8	253.8	-5.96	253.8	-2.75	253.8	2.63	253.8	-2.6	253.8	-2.19	253.8	-3.5	253.8	14.41	253.8	7.99	253.8	15.31	253.8	4.53	253.8	9.8	253.8	17.44	253.8	0.54
254.7	0.03	254.7	4.86	254.7	2.4	254.7	5.81	254.7	10.15	254.7	9.85	254.7	1.78	254.7	2.06	254.7	2.36	254.7	1.51	254.7	4.21	254.7	2.04	254.7	-3.65	254.7	-1.05	254.7	2.31	254.7	-3.59	254.7	-0.28	254.7	-3.19	254.7	15.2	254.7	8.22	254.7	14.89	254.7	6.05	254.7	10.4	254.7	15.24	254.7	0.63
255.6	-2.5	255.6	3.35	255.6	1.33	255.6	5.36	255.6	14.12	255.6	8.37	255.6	-1.42	255.6	3.21	255.6	0.84	255.6	-0.75	255.6	6.63	255.6	3.95	255.6	-6.21	255.6	-0.3	255.6	0.86	255.6	-6.7	255.6	-0.69	255.6	-3.73	255.6	13.21	255.6	9.39	255.6	15.58	255.6	4.58	255.6	10.66	255.6	17.28	255.6	1.67
256.5	-2.48	256.5	2.92	256.5	3.97	256.5	6.86	256.5	11.95	256.5	12.13	256.5	-0.53	256.5	2.65	256.5	0.96	256.5	3.24	256.5	7.58	256.5	3.22	256.5	-4.73	256.5	-0.49	256.5	1.83	256.5	-2.87	256.5	-2.54	256.5	-6.03	256.5	15.26	256.5	8.34	256.5	13.57	256.5	5.75	256.5	8.9	256.5	17.54	256.5	3.78
257.4	-2.42	257.4	4.28	257.4	4.42	257.4	7.18	257.4	13.85	257.4	12.27	257.4	0.97	257.4	3.47	257.4	2.67	257.4	2.5	257.4	6.93	257.4	4.32	257.4	-3.91	257.4	0.26	257.4	1.35	257.4	-2.99	257.4	-3.43	257.4	-4.61	257.4	13.01	257.4	9.75	257.4	10.7	257.4	5.19	257.4	10.22	257.4	16.02	257.4	0.9
258.3	-1.32	258.3	6.05	258.3	2.08	258.3	5.25	258.3	12.32	258.3	10.01	258.3	0.2	258.3	0.56	258.3	-0.94	258.3	0.11	258.3	5.52	258.3	4.26	258.3	-4.25	258.3	-1.62	258.3	1.19	258.3	-6.2	258.3	0.1	258.3	-5.08	258.3	16.35	258.3	9.16	258.3	11.17	258.3	2.77	258.3	11.25	258.3	14.54	258.3	4.57
259.2	-0.33	259.2	5.33	259.2	5.48	259.2	7.56	259.2	12.22	259.2	10.97	259.2	0.88	259.2	4.13	259.2	2.69	259.2	2.2	259.2	8.22	259.2	3.48	259.2	-5.12	259.2	0.39	259.2	0.77	259.2	-2.82	259.2	-0.37	259.2	-3.76	259.2	11.93	259.2	9.29	259.2	13.97	259.2	5.36	259.2	9.2	259.2	14.9	259.2	0.7
260.1	-2.1	260.1	3.78	260.1	1.54	260.1	6.08	260.1	11.05	260.1	7.55	260.1	-0.79	260.1	2.71	260.1	0.26	260.1	0.53	260.1	6.98	260.1	2.1	260.1	-4.97	260.1	-0.43	260.1	1.55	260.1	-5.16	260.1	-1.39	260.1	-2.39	260.1	13.33	260.1	9.87	260.1	13.95	260.1	0.67	260.1	8.15	260.1	17.95	260.1	3.23
261	-4.36	261	4.18	261	4.93	261	9.01	261	10.89	261	13.07	261	1.51	261	2.85	261	2.45	261	1.09	261	4.54	261	5.49	261	-5.71	261	-2.55	261	1.35	261	-3.9	261	-1.15	261	-4.7	261	12.48	261	11.03	261	12.74	261	5.83	261	11.17	261	14.74	261	1.2
261.9	-1.09	261.9	4.1	261.9	3.76	261.9	10.08	261.9	13.64	261.9	8.59	261.9	2.37	261.9	3.05	261.9	0.44	261.9	3.43	261.9	8.53	261.9	3.44	261.9	-3.01	261.9	-2.14	261.9	-1.05	261.9	-4.34	261.9	-1.02	261.9	-3.72	261.9	12.26	261.9	10.04	261.9	12.39	261.9	5.21	261.9	10.72	261.9	15.73	261.9	0.21
262.8	-0.38	262.8	4.12	262.8	1.97	262.8	9.74	262.8	14.03	262.8	11.93	262.8	2.64	262.8	2.04	262.8	1.12	262.8	2.4	262.8	5.95	262.8	5.19	262.8	-2.27	262.8	-1.69	262.8	-0.15	262.8	-5.72	262.8	-1.52	262.8	-4.27	262.8	14.76	262.8	10.44	262.8	13.41	262.8	4.55	262.8	10.43	262.8	18.23	262.8	1.19
263.7	-0.31	263.7	4.63	263.7	2.33	263.7	8.72	263.7	12.6	263.7	12.01	263.7	1.21	263.7	3.82	263.7	1.66	263.7	3.31	263.7	4.33	263.7	3.99	263.7	-5.43	263.7	0.56	263.7	-0.49	263.7	-3.59	263.7	-1.12	263.7	-1.27	263.7	14.59	263.7	11.94	263.7	12.59	263.7	2.44	263.7	11.45	263.7	17.5	263.7	1.54
264.6	-1.26	264.6	6.11	264.6	5.8	264.6	8.06	264.6	13.34	264.6	9.79	264.6	-0.58	264.6	3.19	264.6	1.03	264.6	-2.69	264.6	6.32	264.6	3.9	264.6	-6.53	264.6	-1.1	264.6	0.85	264.6	-5.97	264.6	-2.38	264.6	-3.03	264.6	13.12	264.6	9.26	264.6	13.67	264.6	4.65	264.6	11.2	264.6	18.19	264.6	1.38
265.5	-0.3	265.5	6.59	265.5	2.27	265.5	7.24	265.5	11.16	265.5	9.92	265.5	1.72	265.5	3.09	265.5	2.07	265.5	1.24	265.5	4.67	265.5	4.12	265.5	-3.49	265.5	-2.08	265.5	1.81	265.5	-6.23	265.5	-1.59	265.5	-3.46	265.5	13.24	265.5	11.29	265.5	14.85	265.5	2.85	265.5	10.37	265.5	14.57	265.5	-0.88
266.4	-0.3	266.4	6.14	266.4	3.94	266.4	7.85	266.4	12.51	266.4	10.28	266.4	2.08	266.4	4.05	266.4	0.76	266.4	1.57	266.4	8.38	266.4	3.64	266.4	-3.13	266.4	-1.13	266.4	-0.03	266.4	-3.46	266.4	0.57	266.4	-2.23	266.4	16.4	266.4	10.23	266.4	15.7	266.4	6.18	266.4	11.54	266.4	15.32	266.4	1.25
267.3	-0.61	267.3	4.14	267.3	2.81	267.3	4.41	267.3	10.58	267.3	10.28	267.3	2.08	267.3	2.58	267.3	2.67	267.3	0.75	267.3	4.33	267.3	1.84	267.3	-5.91	267.3	-0.43	267.3	0.41	267.3	-2.87	267.3	-1.43	267.3	-3.29	267.3	14.18	267.3	11.22	267.3	12.11	267.3	5.06	267.3	10.54	267.3	18.36	267.3	1.6
268.2	-0.74	268.2	5.63	268.2	1.7	268.2	7.73	268.2	13.49	268.2	11.03	268.2	1.85	268.2	3.73	268.2	1.23	268.2	2.34	268.2	6.43	268.2	5.6	268.2	-4.58	268.2	0.04	268.2	1.1	268.2	-5.98	268.2	-2.6	268.2	-2.81	268.2	12.34	268.2	10.98	268.2	14.81	268.2	3	268.2	9.99	268.2	16.72	268.2	-0.47
269.1	-1	269.1	4.48	269.1	3.44	269.1	7.28	269.1	12.12	269.1	13.27	269.1	0.3	269.1	1.16	269.1	3.16	269.1	-1.61	269.1	5.11	269.1	3.08	269.1	-5.3	269.1	-1.02	269.1	1.87	269.1	-6.98	269.1	-1.92	269.1	-5.25	269.1	15.79	269.1	11.82	269.1	15.79	269.1	4.72	269.1	11.93	269.1	17.08	269.1	2.31
270	-2.97	270	6.84	270	4.02	270	7.27	270	13.69	270	8.86	270	-0.26	270	3.6	270	1.7	270	1.06	270	4.58	270	2.88	270	-5.34	270	-1.99	270	0.97	270	-4.67	270	-2.5	270	-5.03	270	15.13	270	7.6	270	14.53	270	2.92	270	10.61	270	16.72	270	1.4
270.9	-1.93	270.9	4.55	270.9	5.31	270.9	7.45	270.9	11.58	270.9	9.46	270.9	1.11	270.9	3.68	270.9	1.28	270.9	1.52	270.9	9.07	270.9	3.06	270.9	-7.21	270.9	-2.75	270.9	-0.35	270.9	-5.82	270.9	1.81	270.9	-2.7	270.9	14.21	270.9	7.61	270.9	15.44	270.9	5.2	270.9	12.52	270.9	16.01	270.9	3.02
271.8	-1.4	271.8	3.9	271.8	3.99	271.8	6.2	271.8	12.44	271.8	11.9	271.8	-0.75	271.8	2.39	271.8	3.68	271.8	-0.66	271.8	7.69	271.8	7.01	271.8	-8.7	271.8	0.5	271.8	5.26	271.8	-6.24	271.8	-0.15	271.8	-2.94	271.8	13.06	271.8	10.96	271.8	16.28	271.8	6.41	271.8	11.72	271.8	15.7	271.8	1.24
272.7	0.67	272.7	5.35	272.7	6.02	272.7	6.63	272.7	14.31	272.7	12.45	272.7	2.55	272.7	2.1	272.7	1.11	272.7	0.28	272.7	7.74	272.7	5.12	272.7	-5.16	272.7	-1.39	272.7	1.15	272.7	-6.09	272.7	-1.76	272.7	-3.21	272.7	14.37	272.7	8.98	272.7	17	272.7	4.6	272.7	12.93	272.7	16.22	272.7	2.06
273.6	-2.35	273.6	4.71	273.6	3.16	273.6	6.35	273.6	13.31	273.6	11.79	273.6	2.1	273.6	1.66	273.6	1.44	273.6	1.92	273.6	5.76	273.6	6.21	273.6	-4.63	273.6	-1.4	273.6	1.39	273.6	-4.23	273.6	-0.32	273.6	-2.23	273.6	13.87	273.6	10.06	273.6	12.84	273.6	4.58	273.6	9.4	273.6	20.07	273.6	2.63
274.5	-0.29	274.5	3.65	274.5	3.33	274.5	10.24	274.5	14.36	274.5	9.53	274.5	0.53	274.5	2.97	274.5	3.4	274.5	3.15	274.5	5.27	274.5	2.16	274.5	-3.16	274.5	-0.68	274.5	2.8	274.5	-5.3	274.5	-1.77	274.5	-5.38	274.5	15.8	274.5	13.12	274.5	15.62	274.5	4.94	274.5	8.98	274.5	15.06	274.5	2.16
275.4	-0.7	275.4	5.15	275.4	5.32	275.4	9.4	275.4	11.81	275.4	10.46	275.4	1.66	275.4	3.61	275.4	3.17	275.4	3.5	275.4	4.6	275.4	2.77	275.4	-3.46	275.4	-0.6	275.4	4.37	275.4	-5.35	275.4	-2.78	275.4	-5.08	275.4	15.82	275.4	10.94	275.4	14.73	275.4	5.16	275.4	9.96	275.4	14.89	275.4	1.19
276.3	0.5	276.3	4.22	276.3	5.49	276.3	5.02	276.3	11.5	276.3	10.52	276.3	1.58	276.3	3.19	276.3	4.12	276.3	-1.8	276.3	3.99	276.3	3.87	276.3	-6.44	276.3	-1.58	276.3	3.34	276.3	-6.69	276.3	-4.9	276.3	-6.31	276.3	13.58	276.3	8.31	276.3	16.52	276.3	4.13	276.3	8.97	276.3	15.48	276.3	1.48
277.2	1.38	277.2	5.25	277.2	1.82	277.2	7.41	277.2	11.52	277.2	10.98	277.2	2.83	277.2	2.61	277.2	1.3	277.2	3.02	277.2	7.96	277.2	3.07	277.2	-7.92	277.2	-0.38	277.2	1.61	277.2	-2.47	277.2	-1.3	277.2	-5.28	277.2	12.6	277.2	11.04	277.2	16.08	277.2	7.55	277.2	10.49	277.2	16.59	277.2	1.54
278.1	0.95	278.1	8.26	278.1	4.02	278.1	7.03	278.1	11.22	278.1	12.57	278.1	0.45	278.1	4.62	278.1	2.45	278.1	2.08	278.1	3.97	278.1	4.92	278.1	-6	278.1	-1.61	278.1	1.51	278.1	-5.99	278.1	-2.15	278.1	-4.3	278.1	16.02	278.1	8.38	278.1	14.21	278.1	5.63	278.1	12.97	278.1	15.46	278.1	1.81
279	-0.34	279	7.34	279	5.45	279	5.85	279	16.04	279	9.79	279	1.23	279	3.43	279	3.86	279	1.6	279	7.26	279	3.4	279	-6.29	279	-1.67	279	0.71	279	-6.33	279	-0.4	279	-3.51	279	13.56	279	11.25	279	15.43	279	3.71	279	13.4	279	17.44	279	-0.95
279.9	1.66	279.9	4.97	279.9	5.06	279.9	7.53	279.9	12.91	279.9	13.44	279.9	2.42	279.9	1.7	279.9	2.12	279.9	-0.99	279.9	4.4	279.9	5.02	279.9	-5.07	279.9	-1.57	279.9	3.56	279.9	-2.95	279.9	-1.84	279.9	-2.28	279.9	15.82	279.9	12.11	279.9	15.83	279.9	6.03	279.9	13.15	279.9	17.68	279.9	4.68
280.8	0.37	280.8	7.68	280.8	3.63	280.8	5.89	280.8	11.88	280.8	12.58	280.8	0.92	280.8	4.38	280.8	3.03	280.8	-1.23	280.8	6.38	280.8	6.41	280.8	-6.84	280.8	-0.68	280.8	2.08	280.8	-7.64	280.8	0.24	280.8	-2.24	280.8	13.43	280.8	11.33	280.8	13.06	280.8	3.72	280.8	9.35	280.8	19.37	280.8	1.15
281.7	-1.75	281.7	6.4	281.7	5.83	281.7	5.56	281.7	12.82	281.7	11.24	281.7	0.99	281.7	2.67	281.7	4.71	281.7	0.9	281.7	6.3	281.7	2.61	281.7	-6.41	281.7	-2.39	281.7	0.65	281.7	-4.87	281.7	-2.3	281.7	-5.7	281.7	14.66	281.7	9.22	281.7	15.11	281.7	6.17	281.7	11.55	281.7	15.02	281.7	0.05
282.6	1.05	282.6	6.26	282.6	5.19	282.6	9.1	282.6	13.95	282.6	9.79	282.6	4.72	282.6	3.17	282.6	3.05	282.6	1.73	282.6	6.32	282.6	2.75	282.6	-4.39	282.6	-2.53	282.6	0.23	282.6	-6.57	282.6	-1.74	282.6	-3.49	282.6	14.77	282.6	11.7	282.6	14.48	282.6	6.37	282.6	10.27	282.6	17.01	282.6	0.27
283.5	-1.93	283.5	4.73	283.5	0.96	283.5	7.77	283.5	11.52	283.5	12.73	283.5	1.03	283.5	4	283.5	2.43	283.5	2.08	283.5	6.29	283.5	6.48	283.5	-5.28	283.5	0.19	283.5	2.87	283.5	-3.25	283.5	-1.53	283.5	-2.44	283.5	14.76	283.5	12.29	283.5	15.47	283.5	5.63	283.5	9.72	283.5	17.07	283.5	0.96
284.4	0.67	284.4	6.27	284.4	6.22	284.4	7.45	284.4	14.86	284.4	11.66	284.4	2.47	284.4	4.75	284.4	3.11	284.4	2.09	284.4	7.16	284.4	2.85	284.4	-6.07	284.4	-1.68	284.4	2.52	284.4	-5.21	284.4	-0.93	284.4	-2.23	284.4	14.34	284.4	10.73	284.4	14.64	284.4	4.24	284.4	12.67	284.4	18.56	284.4	2.58
285.3	-2.48	285.3	5.73	285.3	3.81	285.3	7.5	285.3	12.31	285.3	13.56	285.3	-0.74	285.3	3.45	285.3	2.7	285.3	-0.42	285.3	5.3	285.3	7.1	285.3	-6.44	285.3	-2.56	285.3	2.16	285.3	-8.42	285.3	-2.74	285.3	-4.09	285.3	15.56	285.3	10.29	285.3	14.96	285.3	4.23	285.3	9.42	285.3	17.16	285.3	0.65
286.2	1.13	286.2	7.08	286.2	2.36	286.2	7.11	286.2	12.48	286.2	12.52	286.2	-0.17	286.2	4.06	286.2	-0.95	286.2	1.47	286.2	5.27	286.2	2.05	286.2	-5.43	286.2	-2.12	286.2	0.56	286.2	-6.32	286.2	-3.39	286.2	-7.4	286.2	15.14	286.2	11.31	286.2	15.83	286.2	4.64	286.2	11.25	286.2	17.66	286.2	-1.79
287.1	-0.14	287.1	4.67	287.1	4.37	287.1	5.7	287.1	13.35	287.1	11.92	287.1	1.14	287.1	3.92	287.1	2.53	287.1	0.3	287.1	6.33	287.1	2.52	287.1	-6.25	287.1	-1.94	287.1	1.63	287.1	-6.45	287.1	-1.26	287.1	-3.91	287.1	12.77	287.1	9.95	287.1	15.26	287.1	5.01	287.1	12.86	287.1	16.65	287.1	1.2
288	-3.96	288	7.25	288	3.92	288	10.01	288	13.95	288	11.41	288	-0.74	288	3.58	288	0.66	288	2.69	288	5.39	288	4.13	288	-6.42	288	-0.13	288	-1.3	288	-6.23	288	-2.01	288	-2.58	288	15.02	288	11.06	288	15.96	288	8.16	288	14.01	288	19.92	288	1.91
288.9	1.51	288.9	3.49	288.9	4.05	288.9	8.3	288.9	11.5	288.9	15.75	288.9	3.27	288.9	0.23	288.9	1.18	288.9	-0.73	288.9	5.66	288.9	3.96	288.9	-2.57	288.9	-1.73	288.9	-0.78	288.9	-5.19	288.9	-0.51	288.9	-4.04	288.9	15.34	288.9	12.95	288.9	13.61	288.9	6.27	288.9	9.64	288.9	16.41	288.9	-0.24
289.8	0.88	289.8	5.15	289.8	4.54	289.8	7.91	289.8	14.13	289.8	11.58	289.8	1.37	289.8	3.59	289.8	4.26	289.8	0.18	289.8	6.71	289.8	5.45	289.8	-5.89	289.8	-1.37	289.8	-0.01	289.8	-7.42	289.8	-2.38	289.8	-4.83	289.8	13.84	289.8	9.53	289.8	15.22	289.8	5.56	289.8	11.94	289.8	16.72	289.8	0.18
290.7	0.74	290.7	4.68	290.7	6.07	290.7	7.17	290.7	14.92	290.7	10.59	290.7	3.84	290.7	4.3	290.7	3.67	290.7	-0.77	290.7	6.62	290.7	3.42	290.7	-4.83	290.7	-0.44	290.7	1.49	290.7	-6.39	290.7	-1.69	290.7	-3.88	290.7	13.78	290.7	13.78	290.7	16.46	290.7	5.01	290.7	11.26	290.7	18.54	290.7	3.03
291.6	0.08	291.6	7.35	291.6	3.75	291.6	7.89	291.6	12.64	291.6	11.34	291.6	3.86	291.6	5.79	291.6	0.94	291.6	0.1	291.6	7.16	291.6	6.69	291.6	-3.25	291.6	-1.6	291.6	-0.68	291.6	-6.49	291.6	0.71	291.6	-4.74	291.6	14.78	291.6	11.71	291.6	14.45	291.6	6.53	291.6	11.02	291.6	16.28	291.6	2.72
292.5	-1.4	292.5	5.83	292.5	4.68	292.5	6.41	292.5	12.61	292.5	13.94	292.5	0.66	292.5	4.89	292.5	2.06	292.5	0.91	292.5	6.04	292.5	6.31	292.5	-5.55	292.5	-0.66	292.5	2.33	292.5	-6.7	292.5	0.25	292.5	-4.17	292.5	15.84	292.5	10.5	292.5	18.01	292.5	3.66	292.5	14.82	292.5	16.02	292.5	2
293.4	0.31	293.4	7.34	293.4	4.15	293.4	6.89	293.4	12.72	293.4	13.79	293.4	0.63	293.4	5.79	293.4	2.57	293.4	0.73	293.4	5.19	293.4	4.95	293.4	-8.54	293.4	0.28	293.4	-0.6	293.4	-5.94	293.4	-4.73	293.4	-4.93	293.4	13.64	293.4	11.21	293.4	12.47	293.4	6.81	293.4	10.61	293.4	17.89	293.4	1.88
294.3	1.59	294.3	5.66	294.3	3.73	294.3	6.53	294.3	8.5	294.3	11.95	294.3	2.86	294.3	3.18	294.3	0.7	294.3	1.89	294.3	5.66	294.3	5.9	294.3	-4.97	294.3	-2.29	294.3	0.56	294.3	-6.62	294.3	0.92	294.3	-3.46	294.3	12.34	294.3	11.48	294.3	18.47	294.3	3.16	294.3	13.65	294.3	15.34	294.3	0.21
295.2	0.87	295.2	6.05	295.2	5.01	295.2	10.61	295.2	15.04	295.2	11.4	295.2	3.02	295.2	4.79	295.2	4.56	295.2	-0.09	295.2	6.86	295.2	3.5	295.2	-6.26	295.2	0.64	295.2	0.27	295.2	-9.06	295.2	-1.53	295.2	-3.7	295.2	12.83	295.2	11.57	295.2	16.73	295.2	6.1	295.2	11.51	295.2	15.93	295.2	2.5
296.1	-0.35	296.1	3.81	296.1	4.41	296.1	9.01	296.1	12.89	296.1	10.73	296.1	3.76	296.1	1.72	296.1	3.77	296.1	1.53	296.1	10.52	296.1	7.29	296.1	-4.37	296.1	-0.68	296.1	1.7	296.1	-7.19	296.1	4.66	296.1	-2.85	296.1	15.6	296.1	10.5	296.1	17.07	296.1	2.84	296.1	13.67	296.1	18.97	296.1	0.74
297	-1.72	297	6.18	297	4.86	297	4.44	297	14.07	297	11.2	297	4.47	297	4.97	297	1.65	297	2.95	297	6.93	297	3.28	297	-2.81	297	0.49	297	-1.41	297	-3.55	297	-1.52	297	-3.8	297	16.12	297	11.99	297	17.19	297	4.63	297	12.1	297	19.93	297	2.47
297.9	0.21	297.9	6.73	297.9	3.31	297.9	6.35	297.9	12.66	297.9	10.33	297.9	0.87	297.9	4.08	297.9	1.18	297.9	0.1	297.9	3.86	297.9	1.47	297.9	-6.66	297.9	-1.96	297.9	1.61	297.9	-7.14	297.9	-3.71	297.9	-4.88	297.9	14.84	297.9	11.9	297.9	16.39	297.9	6.33	297.9	13.47	297.9	17.93	297.9	0.5
298.8	-2.17	298.8	6.25	298.8	4.96	298.8	11.15	298.8	13.88	298.8	13.07	298.8	1.54	298.8	4.84	298.8	1.34	298.8	1.87	298.8	5.95	298.8	3.97	298.8	-5.15	298.8	-1.22	298.8	-0.05	298.8	-5.99	298.8	-0.56	298.8	-6.9	298.8	12.9	298.8	9.95	298.8	15.72	298.8	6.3	298.8	11.82	298.8	15.82	298.8	2.16
299.7	-0.67	299.7	6.77	299.7	4.72	299.7	8.17	299.7	15.14	299.7	10.02	299.7	2.16	299.7	4.37	299.7	1.73	299.7	1.48	299.7	5.53	299.7	2.89	299.7	-5.17	299.7	-3.12	299.7	0.22	299.7	-5.28	299.7	-2.47	299.7	-5.79	299.7	12.83	299.7	9.64	299.7	15.33	299.7	4.66	299.7	12.1	299.7	17.83	299.7	-0.61
300.6	0.28	300.6	4.82	300.6	6.14	300.6	8.73	300.6	13.09	300.6	12.59	300.6	2.38	300.6	3.48	300.6	4.16	300.6	1.02	300.6	5.44	300.6	4.8	300.6	-3.89	300.6	-1.46	300.6	2.18	300.6	-5.64	300.6	-2.21	300.6	-2.82	300.6	14.83	300.6	10.86	300.6	16.83	300.6	4.49	300.6	11.21	300.6	21.43	300.6	1.22
301.5	0.18	301.5	5.74	301.5	5.16	301.5	6.04	301.5	13.61	301.5	13.69	301.5	2.65	301.5	4.79	301.5	2.88	301.5	-0.56	301.5	7.42	301.5	3.6	301.5	-4.59	301.5	-1.7	301.5	1.65	301.5	-4.61	301.5	-2.89	301.5	-5.78	301.5	14.81	301.5	14.49	301.5	15.41	301.5	3.22	301.5	12.45	301.5	14.12	301.5	1
302.4	-0.69	302.4	7.55	302.4	3.24	302.4	10.26	302.4	12.88	302.4	8.47	302.4	3.13	302.4	4.29	302.4	2.54	302.4	1.55	302.4	5.58	302.4	2.17	302.4	-3.61	302.4	-1.93	302.4	0.34	302.4	-3.13	302.4	-4.74	302.4	-3.27	302.4	14.05	302.4	11.98	302.4	15.53	302.4	9.23	302.4	10.55	302.4	18.06	302.4	0.68
303.3	0.14	303.3	3.62	303.3	5.11	303.3	9.25	303.3	12.67	303.3	10.86	303.3	1.38	303.3	2.93	303.3	2.81	303.3	0.84	303.3	6.28	303.3	2.73	303.3	-6.01	303.3	-1.5	303.3	1.58	303.3	-5.97	303.3	-4.34	303.3	-4.46	303.3	14.67	303.3	10.91	303.3	18.28	303.3	5.93	303.3	12.05	303.3	17.2	303.3	1.22
304.2	-1.72	304.2	6.99	304.2	4.39	304.2	7.43	304.2	17.1	304.2	12.49	304.2	-0.16	304.2	4.71	304.2	5.21	304.2	1.33	304.2	7.4	304.2	5.05	304.2	-5.52	304.2	-1.63	304.2	2.37	304.2	-6.69	304.2	-3.55	304.2	-4.07	304.2	15.49	304.2	13.63	304.2	15.45	304.2	4.1	304.2	10.62	304.2	18.56	304.2	2.27
305.1	1.17	305.1	6.38	305.1	5.85	305.1	8.32	305.1	13.79	305.1	12.52	305.1	2.14	305.1	3.37	305.1	1.9	305.1	1.54	305.1	8.02	305.1	6.75	305.1	-5.55	305.1	-4.73	305.1	-0.41	305.1	-7.47	305.1	-0.51	305.1	-4.01	305.1	14.82	305.1	11.19	305.1	14.63	305.1	5.48	305.1	12.03	305.1	16.72	305.1	0.05
306	-1.6	306	4.59	306	5.38	306	6.95	306	13.26	306	11.34	306	0.22	306	2.52	306	2.7	306	0.39	306	8.28	306	4.21	306	-5.71	306	-2.67	306	-0.77	306	-5.24	306	-1.36	306	0.28	306	13.17	306	8.01	306	14.45	306	5.8	306	11.05	306	19.43	306	1.56
306.9	1.28	306.9	5.26	306.9	3.49	306.9	8.2	306.9	11.22	306.9	12.38	306.9	1.38	306.9	4.84	306.9	1.97	306.9	-0.03	306.9	3.08	306.9	3.76	306.9	-8.64	306.9	-1.25	306.9	0.24	306.9	-5.84	306.9	-4.29	306.9	-3.46	306.9	14.88	306.9	11.54	306.9	14.43	306.9	6.54	306.9	11.16	306.9	17.6	306.9	1.05
307.8	0.41	307.8	5.65	307.8	5.24	307.8	9.66	307.8	15.32	307.8	11.71	307.8	-0.07	307.8	2.89	307.8	1.68	307.8	1.85	307.8	9.5	307.8	1.92	307.8	-7.17	307.8	-2	307.8	-1.04	307.8	-6.59	307.8	-2.04	307.8	-7.83	307.8	15.89	307.8	11.95	307.8	14.18	307.8	5.26	307.8	11.44	307.8	17.88	307.8	2.67
308.7	-0.52	308.7	6.37	308.7	2.36	308.7	8.1	308.7	15.51	308.7	10.74	308.7	0.58	308.7	4.01	308.7	1.04	308.7	-0.9	308.7	6.51	308.7	1.48	308.7	-7.1	308.7	0.36	308.7	0.16	308.7	-6.6	308.7	-0.93	308.7	-7.8	308.7	15.79	308.7	11.79	308.7	17.52	308.7	5.65	308.7	11.72	308.7	18.42	308.7	4.67
309.6	0.4	309.6	7.19	309.6	5.37	309.6	8.46	309.6	12.47	309.6	12.85	309.6	1.68	309.6	6.83	309.6	3.12	309.6	0.03	309.6	5.85	309.6	3.98	309.6	-6.45	309.6	-1.41	309.6	2.82	309.6	-5.35	309.6	-1.38	309.6	-1.87	309.6	13.54	309.6	11.14	309.6	17.2	309.6	5.04	309.6	13.32	309.6	18.31	309.6	2.3
310.5	1.49	310.5	5.2	310.5	5.23	310.5	15.21	310.5	22.67	310.5	21.55	310.5	0.66	310.5	3.84	310.5	3.91	310.5	7.3	310.5	13.83	310.5	12.78	310.5	-5.25	310.5	0.06	310.5	2.2	310.5	-8.51	310.5	-4.32	310.5	-3.22	310.5	13.08	310.5	11.91	310.5	17.53	310.5	5.11	310.5	10.62	310.5	18.72	310.5	-0.36
311.4	1.58	311.4	6.79	311.4	4.32	311.4	8.87	311.4	12.08	311.4	12.25	311.4	-0.88	311.4	2.94	311.4	0.1	311.4	1.54	311.4	5.04	311.4	4.56	311.4	-7.57	311.4	-3.07	311.4	0.67	311.4	-6.02	311.4	-3.99	311.4	-5.23	311.4	13.2	311.4	10.37	311.4	15.25	311.4	3.53	311.4	11.65	311.4	14.96	311.4	1.4
312.3	1.71	312.3	5.64	312.3	5.2	312.3	-1.41	312.3	4.31	312.3	-3.48	312.3	-0.67	312.3	3.75	312.3	2.45	312.3	-7.83	312.3	-6.02	312.3	-8.12	312.3	-6.65	312.3	-1.31	312.3	0.42	312.3	-5.88	312.3	-3.97	312.3	-2.79	312.3	14.66	312.3	10.66	312.3	16.15	312.3	6.58	312.3	13.23	312.3	19.29	312.3	3.41
313.2	-0.27	313.2	5.37	313.2	5.26	313.2	7.59	313.2	10.02	313.2	11.9	313.2	-1.41	313.2	5.12	313.2	1.24	313.2	-0.67	313.2	4.21	313.2	2.58	313.2	-6.46	313.2	-1.13	313.2	-0.5	313.2	-5.61	313.2	-3.53	313.2	-2.88	313.2	16.34	313.2	11.1	313.2	15.7	313.2	4.75	313.2	11.26	313.2	19.89	313.2	1.96
314.1	0.34	314.1	5.85	314.1	4.22	314.1	8.25	314.1	13.61	314.1	12.86	314.1	-0.2	314.1	5.29	314.1	1.75	314.1	4.08	314.1	5.9	314.1	6.02	314.1	-7.01	314.1	-2.36	314.1	0.25	314.1	-4.25	314.1	-2.11	314.1	0.06	314.1	12.55	314.1	9.71	314.1	14.52	314.1	8.79	314.1	14.13	314.1	18.36	314.1	2.25
315	-0.96	315	5.99	315	5.63	315	8.9	315	13.57	315	11.57	315	0.24	315	4.1	315	1.57	315	1.18	315	6.28	315	4.45	315	-5.9	315	-2.56	315	1.3	315	-7.53	315	-1.23	315	-5.57	315	14.31	315	11.28	315	18.01	315	3.5	315	9.88	315	18.93	315	1.32
315.9	-2.94	315.9	6	315.9	3.21	315.9	10.99	315.9	12.97	315.9	10.46	315.9	0.06	315.9	2.61	315.9	3.68	315.9	2.17	315.9	4.42	315.9	4.62	315.9	-7.19	315.9	-2.19	315.9	1.32	315.9	-5.41	315.9	-3.52	315.9	-4.55	315.9	11.17	315.9	10.73	315.9	15.1	315.9	4.11	315.9	13.3	315.9	18.51	315.9	-0.47
316.8	-1.64	316.8	7.15	316.8	4.08	316.8	8.91	316.8	13.59	316.8	11.45	316.8	-1.11	316.8	6.84	316.8	0.98	316.8	2.37	316.8	4.96	316.8	3.4	316.8	-8.88	316.8	0	316.8	1.63	316.8	-8.39	316.8	-3.88	316.8	-5.25	316.8	15.38	316.8	9.94	316.8	17.54	316.8	2.68	316.8	10.39	316.8	17.88	316.8	3.36
317.7	-0.54	317.7	6.8	317.7	1.67	317.7	9.48	317.7	11	317.7	11.58	317.7	0.77	317.7	3.75	317.7	3.59	317.7	2.39	317.7	2.63	317.7	2.13	317.7	-7.91	317.7	-1.95	317.7	1.23	317.7	-6.69	317.7	-4.79	317.7	-6.72	317.7	12.51	317.7	12.65	317.7	16.27	317.7	5.34	317.7	13.11	317.7	17.03	317.7	2.87
318.6	-0.49	318.6	6.1	318.6	3.22	318.6	8.52	318.6	15.88	318.6	12.81	318.6	0.72	318.6	5.29	318.6	-0.78	318.6	0.58	318.6	6.86	318.6	3.06	318.6	-6.09	318.6	-0.94	318.6	0.87	318.6	-7.1	318.6	-1.38	318.6	-5.09	318.6	13.5	318.6	11.89	318.6	17.29	318.6	6.06	318.6	12.96	318.6	18.3	318.6	3.35
319.5	-1.14	319.5	3.63	319.5	2.27	319.5	8.75	319.5	13.19	319.5	11.08	319.5	1.22	319.5	0.75	319.5	3.41	319.5	0.45	319.5	6.64	319.5	3.36	319.5	-7.39	319.5	-2.31	319.5	2.84	319.5	-6.33	319.5	-2.21	319.5	-3.91	319.5	13.57	319.5	11.82	319.5	15.47	319.5	5.08	319.5	13.16	319.5	17.17	319.5	1.72
320.4	-1.43	320.4	7.25	320.4	5.83	320.4	6.93	320.4	10.85	320.4	12.59	320.4	0.32	320.4	2.64	320.4	2.79	320.4	1.75	320.4	5.46	320.4	3.66	320.4	-6.48	320.4	0.35	320.4	0.35	320.4	-5.75	320.4	-1.25	320.4	-5.71	320.4	13.7	320.4	13.24	320.4	16.57	320.4	5.16	320.4	11.89	320.4	19.53	320.4	3.26
321.3	1.25	321.3	6.89	321.3	3.4	321.3	10.93	321.3	13.31	321.3	9.15	321.3	0.39	321.3	2.98	321.3	2.34	321.3	3.17	321.3	6.13	321.3	2.5	321.3	-4.18	321.3	-2.81	321.3	0.67	321.3	-7.23	321.3	-2.56	321.3	-3.65	321.3	16.4	321.3	8.94	321.3	16.1	321.3	6.44	321.3	11.03	321.3	17.56	321.3	3.31
322.2	0.5	322.2	7.11	322.2	2.43	322.2	7.31	322.2	13.89	322.2	11.25	322.2	3.45	322.2	4.32	322.2	3.43	322.2	-1.08	322.2	7.14	322.2	4.36	322.2	-4.91	322.2	-2.27	322.2	1.57	322.2	-6.54	322.2	-2.32	322.2	-4.71	322.2	14.24	322.2	11.47	322.2	17.73	322.2	5.82	322.2	13.77	322.2	18.48	322.2	1.24
323.1	-0.76	323.1	5.92	323.1	3.91	323.1	7.95	323.1	13.94	323.1	15.25	323.1	1.89	323.1	2.3	323.1	3.45	323.1	-0.29	323.1	4.2	323.1	4.59	323.1	-4.3	323.1	-1.22	323.1	0.68	323.1	-6.59	323.1	-2.43	323.1	-7	323.1	14.72	323.1	11.89	323.1	15.86	323.1	5.89	323.1	12.56	323.1	16.44	323.1	0.38
324	-1.44	324	8	324	1.97	324	9.69	324	14.28	324	12.37	324	0.94	324	2.42	324	-0.6	324	2.44	324	5.04	324	3.83	324	-6.05	324	0.15	324	0.96	324	-6.7	324	-1.12	324	-5.4	324	14.87	324	11.68	324	14.95	324	4.42	324	12.89	324	16.87	324	1.85
324.9	0.18	324.9	6.21	324.9	2.05	324.9	10.25	324.9	12.23	324.9	15.22	324.9	3.01	324.9	4.76	324.9	1.95	324.9	3.54	324.9	6.35	324.9	3.06	324.9	-6.09	324.9	-1.05	324.9	0.13	324.9	-4.62	324.9	-1.27	324.9	-4.32	324.9	13.41	324.9	12.35	324.9	17.38	324.9	6.3	324.9	14.63	324.9	17.87	324.9	2.25
325.8	-1.32	325.8	7.18	325.8	6.61	325.8	7.46	325.8	15.1	325.8	14.09	325.8	-0.16	325.8	5.42	325.8	4.86	325.8	-0.92	325.8	7.4	325.8	4.53	325.8	-6.04	325.8	-1.43	325.8	1.6	325.8	-9.28	325.8	-2.95	325.8	-1.83	325.8	14.76	325.8	9.58	325.8	19.05	325.8	5.52	325.8	10.28	325.8	18.87	325.8	2.11
326.7	0.48	326.7	8.06	326.7	2.62	326.7	9.53	326.7	13.9	326.7	11.24	326.7	2.53	326.7	4.2	326.7	2.67	326.7	2.36	326.7	7.11	326.7	5.41	326.7	-7.14	326.7	-3.75	326.7	1.03	326.7	-7.56	326.7	-1.22	326.7	-2.29	326.7	14.46	326.7	13.15	326.7	17.7	326.7	6.82	326.7	10.27	326.7	20.19	326.7	3.77
327.6	2.68	327.6	6.87	327.6	6.04	327.6	8.84	327.6	12.3	327.6	14.2	327.6	3.75	327.6	3.61	327.6	3.54	327.6	1.8	327.6	6.15	327.6	6.29	327.6	-5.58	327.6	-2.96	327.6	0.71	327.6	-8.96	327.6	-4.03	327.6	-4.98	327.6	13.56	327.6	12.15	327.6	16.5	327.6	5.1	327.6	13.35	327.6	17.23	327.6	0.73
328.5	-0.34	328.5	5.46	328.5	4.22	328.5	7.42	328.5	10.42	328.5	10.39	328.5	1.86	328.5	3.01	328.5	0.42	328.5	1.96	328.5	5.77	328.5	3.37	328.5	-6.13	328.5	-0.76	328.5	0.22	328.5	-6.52	328.5	-0.59	328.5	-7.88	328.5	15.9	328.5	11.08	328.5	15.98	328.5	4.81	328.5	14.8	328.5	16.53	328.5	2.98
329.4	-1.29	329.4	5.02	329.4	4.55	329.4	8.97	329.4	14.97	329.4	13.74	329.4	4.93	329.4	3.72	329.4	3.37	329.4	1.04	329.4	6.48	329.4	5.73	329.4	-3.9	329.4	-0.32	329.4	0.75	329.4	-6.19	329.4	-0.73	329.4	-3.31	329.4	14.49	329.4	14.57	329.4	14.68	329.4	6.57	329.4	12.3	329.4	19.45	329.4	2.69
330.3	-2.05	330.3	7.66	330.3	5.41	330.3	7.37	330.3	13.69	330.3	12.64	330.3	0.94	330.3	3.21	330.3	2.65	330.3	-0.74	330.3	3.07	330.3	5.83	330.3	-7.57	330.3	-2.13	330.3	2.23	330.3	-9.49	330.3	-2.32	330.3	-3.57	330.3	12.81	330.3	12.36	330.3	16.58	330.3	4.29	330.3	13.41	330.3	18.34	330.3	0.13
331.2	-1.26	331.2	4.75	331.2	4.61	331.2	9.35	331.2	12.3	331.2	9.97	331.2	2.51	331.2	4.81	331.2	4.86	331.2	1.62	331.2	3.79	331.2	2.53	331.2	-4.26	331.2	-0.07	331.2	0.64	331.2	-8.08	331.2	-4.85	331.2	-6.96	331.2	15.39	331.2	12.4	331.2	17.22	331.2	3.18	331.2	13.09	331.2	19.3	331.2	1.1
332.1	-0.38	332.1	7.03	332.1	4.9	332.1	8.08	332.1	11.7	332.1	12.9	332.1	2.71	332.1	4.58	332.1	3.18	332.1	-0.49	332.1	7.8	332.1	5.44	332.1	-6.26	332.1	-1.43	332.1	2.65	332.1	-7.55	332.1	-0.35	332.1	-2.95	332.1	14.54	332.1	11.77	332.1	20.97	332.1	7.73	332.1	12.61	332.1	21.2	332.1	0.52
333	0.4	333	7.25	333	4.99	333	7.09	333	14.48	333	13.84	333	2.31	333	3.1	333	3.87	333	2.41	333	5.6	333	3.94	333	-5.57	333	-3.61	333	2.13	333	-6.86	333	-3.59	333	-4.68	333	15.88	333	12.34	333	15.35	333	4.41	333	13.13	333	18.7	333	5.15
333.9	0	333.9	8.1	333.9	3.45	333.9	8.34	333.9	14.9	333.9	10.11	333.9	3.21	333.9	4.68	333.9	4.62	333.9	1.37	333.9	7.86	333.9	4.15	333.9	-5.95	333.9	-1.66	333.9	0.18	333.9	-7.76	333.9	-0.26	333.9	-3.78	333.9	14.42	333.9	13.65	333.9	17	333.9	5.43	333.9	13.54	333.9	20.18	333.9	0.87
334.8	-2.08	334.8	8.44	334.8	7.99	334.8	7.69	334.8	13.72	334.8	11.63	334.8	0.26	334.8	5.88	334.8	4.21	334.8	1.74	334.8	8.19	334.8	4.23	334.8	-7.37	334.8	-1.33	334.8	0.91	334.8	-7.01	334.8	0.3	334.8	-4.3	334.8	13.67	334.8	10.71	334.8	18.56	334.8	4.09	334.8	14.24	334.8	19.19	334.8	1.13
335.7	0	335.7	6.09	335.7	3.3	335.7	9.47	335.7	10.02	335.7	12.76	335.7	1.42	335.7	4.56	335.7	1.34	335.7	0.53	335.7	4.86	335.7	4.17	335.7	-6.08	335.7	-1.3	335.7	2.11	335.7	-8.89	335.7	-1.62	335.7	-4.26	335.7	14.81	335.7	12.5	335.7	16.71	335.7	5.02	335.7	12.58	335.7	18.33	335.7	1.17
336.6	0.14	336.6	6.8	336.6	7.44	336.6	9.76	336.6	12.74	336.6	14.09	336.6	3.47	336.6	5.07	336.6	2.84	336.6	2.68	336.6	5.2	336.6	5.65	336.6	-5.09	336.6	-2.78	336.6	0.57	336.6	-9.74	336.6	-2.11	336.6	-5.85	336.6	15.73	336.6	11.92	336.6	16.1	336.6	5.79	336.6	11.73	336.6	20.5	336.6	1.01
337.5	-0.8	337.5	6.94	337.5	6.03	337.5	9.61	337.5	16.24	337.5	14.5	337.5	2.33	337.5	6	337.5	0.43	337.5	1.27	337.5	6	337.5	3.49	337.5	-5.07	337.5	-2.03	337.5	0.65	337.5	-8.93	337.5	-2.55	337.5	-7.6	337.5	14.64	337.5	12.89	337.5	17.58	337.5	4.76	337.5	13.12	337.5	20.52	337.5	2.86
338.4	-1	338.4	6.73	338.4	4.04	338.4	9.84	338.4	12.65	338.4	12.58	338.4	0.89	338.4	4.67	338.4	1.52	338.4	1.21	338.4	5.08	338.4	5.34	338.4	-6.49	338.4	1.69	338.4	-1.64	338.4	-8.66	338.4	-2.24	338.4	-4.22	338.4	16.64	338.4	12.76	338.4	17.22	338.4	4.68	338.4	11.64	338.4	19.51	338.4	1.37
339.3	-0.83	339.3	2.75	339.3	8.37	339.3	8.95	339.3	13.88	339.3	14.81	339.3	1.49	339.3	3.97	339.3	4.99	339.3	1.87	339.3	6.03	339.3	5.89	339.3	-5.92	339.3	-1.98	339.3	4.04	339.3	-4.74	339.3	-0.75	339.3	-7.53	339.3	15.29	339.3	13.21	339.3	19.04	339.3	7.1	339.3	14.26	339.3	17.1	339.3	1.31
340.2	0.04	340.2	6.33	340.2	5.46	340.2	7.4	340.2	13.02	340.2	12.85	340.2	3.87	340.2	2.9	340.2	1.67	340.2	-1.32	340.2	5.05	340.2	5.04	340.2	-5.44	340.2	-3.48	340.2	0.06	340.2	-7.52	340.2	-1	340.2	-5.96	340.2	16.71	340.2	13.1	340.2	16.26	340.2	5.84	340.2	16.08	340.2	19.83	340.2	1.59
341.1	1.28	341.1	5.78	341.1	6.69	341.1	7.64	341.1	15.59	341.1	13.6	341.1	2.61	341.1	6.2	341.1	4.14	341.1	3.86	341.1	7.19	341.1	7.74	341.1	-4.84	341.1	-0.29	341.1	1.33	341.1	-4.66	341.1	-3.84	341.1	-2.7	341.1	15.7	341.1	13.16	341.1	17.94	341.1	7.96	341.1	11.34	341.1	18.92	341.1	1.71
342	0.69	342	4.87	342	6.21	342	7.85	342	12.45	342	10.93	342	1.46	342	4.86	342	3.61	342	-0.24	342	6.88	342	3.49	342	-4.14	342	-1.84	342	1.92	342	-7.41	342	-1.62	342	-6.57	342	17.12	342	14.06	342	18.2	342	6.41	342	14.59	342	18.07	342	2.45
342.9	0.79	342.9	5.54	342.9	4.66	342.9	7.9	342.9	14.84	342.9	14.1	342.9	3.43	342.9	1.3	342.9	3.91	342.9	-0.85	342.9	9.91	342.9	2.84	342.9	-4.17	342.9	-2.63	342.9	0.6	342.9	-8.69	342.9	-0.93	342.9	-4.76	342.9	16.11	342.9	14.02	342.9	16.95	342.9	4.58	342.9	15.05	342.9	19.09	342.9	-0.08
343.8	-0.11	343.8	7.6	343.8	2.83	343.8	10.26	343.8	12.27	343.8	11.66	343.8	3.54	343.8	4.2	343.8	1.9	343.8	0.4	343.8	6.48	343.8	4.5	343.8	-5.21	343.8	-1.24	343.8	2.04	343.8	-6.77	343.8	-0.87	343.8	-4.52	343.8	14.78	343.8	13.93	343.8	18.94	343.8	6.9	343.8	14.2	343.8	20.54	343.8	0.51
344.7	-0.96	344.7	6.03	344.7	6.99	344.7	9.98	344.7	12.92	344.7	12.16	344.7	3.77	344.7	6.69	344.7	3.97	344.7	1.07	344.7	5.25	344.7	4.88	344.7	-4.17	344.7	-1.22	344.7	2.74	344.7	-6.58	344.7	-4.11	344.7	-5.24	344.7	14.61	344.7	9.45	344.7	19.71	344.7	5.98	344.7	13.5	344.7	19.12	344.7	-0.01
345.6	-0.66	345.6	6.75	345.6	5.14	345.6	8.9	345.6	13.17	345.6	13.01	345.6	1.1	345.6	4.79	345.6	-0.14	345.6	-0.2	345.6	6.16	345.6	5.49	345.6	-5.2	345.6	-0.67	345.6	-1.28	345.6	-7.31	345.6	-3.66	345.6	-4.63	345.6	16.29	345.6	12.16	345.6	19.37	345.6	5.41	345.6	10.75	345.6	19.98	345.6	2.62
346.5	2.64	346.5	6.67	346.5	4.46	346.5	9.03	346.5	14.48	346.5	11.16	346.5	2.72	346.5	4.36	346.5	3.39	346.5	2.77	346.5	7.58	346.5	7.14	346.5	-7.04	346.5	0.53	346.5	-0.4	346.5	-6.64	346.5	-1.5	346.5	-4.08	346.5	15.61	346.5	11.94	346.5	17.08	346.5	5.73	346.5	15.05	346.5	19.34	346.5	-0.99
347.4	0.95	347.4	5.92	347.4	5.29	347.4	8.54	347.4	12.41	347.4	13.9	347.4	3.04	347.4	3.89	347.4	1.08	347.4	0.57	347.4	5.5	347.4	5.41	347.4	-6.51	347.4	-3.84	347.4	0.83	347.4	-7.79	347.4	0.29	347.4	-1.56	347.4	13.16	347.4	9.67	347.4	16.97	347.4	5.55	347.4	14.72	347.4	20.08	347.4	-1.41
348.3	1.88	348.3	4.05	348.3	3.56	348.3	9.14	348.3	13.34	348.3	13.71	348.3	3.31	348.3	4.56	348.3	0.76	348.3	3.61	348.3	6.15	348.3	6.05	348.3	-6.04	348.3	0.73	348.3	0.5	348.3	-7.82	348.3	-4.6	348.3	-6.76	348.3	15.33	348.3	13.4	348.3	17.07	348.3	4.88	348.3	12.32	348.3	17.69	348.3	1.76
349.2	0.47	349.2	7.48	349.2	5.87	349.2	9.09	349.2	14.98	349.2	12.46	349.2	3.75	349.2	6.36	349.2	2.59	349.2	-0.27	349.2	6.7	349.2	6.29	349.2	-5.72	349.2	-1.06	349.2	1.06	349.2	-9.58	349.2	-2.53	349.2	-5.89	349.2	14.99	349.2	13.81	349.2	19.21	349.2	8.1	349.2	11.19	349.2	17.39	349.2	1.54
350.1	-0.72	350.1	9.53	350.1	3.8	350.1	9.42	350.1	13.32	350.1	12.35	350.1	2.29	350.1	6.73	350.1	1.13	350.1	1.12	350.1	6.76	350.1	4.16	350.1	-6.23	350.1	-0.46	350.1	0.08	350.1	-7.89	350.1	-2.09	350.1	-6.13	350.1	15.78	350.1	13.92	350.1	16.5	350.1	7.28	350.1	13.35	350.1	19.95	350.1	2.24
351	1.39	351	7.71	351	4.83	351	9.69	351	14.65	351	10.75	351	3.82	351	4.83	351	3.43	351	4.24	351	5.69	351	2.35	351	-5.28	351	-3.55	351	-1.3	351	-5.17	351	-3.63	351	-5.59	351	14.55	351	10.67	351	17.15	351	4.66	351	11.22	351	22.53	351	-0.37
351.9	0.58	351.9	8.2	351.9	4.55	351.9	8.42	351.9	15.92	351.9	12.56	351.9	4.39	351.9	3.45	351.9	4	351.9	1.72	351.9	5.69	351.9	5.9	351.9	-4.94	351.9	-1.65	351.9	3.83	351.9	-7.36	351.9	-3.81	351.9	-4.65	351.9	12.65	351.9	13.63	351.9	17.9	351.9	7.03	351.9	13.94	351.9	20.22	351.9	-0.26
352.8	0.04	352.8	7.05	352.8	3.65	352.8	8.1	352.8	15.26	352.8	13.86	352.8	1.7	352.8	6.28	352.8	3.09	352.8	1.06	352.8	6.51	352.8	7.88	352.8	-5.87	352.8	0.69	352.8	2.12	352.8	-10.22	352.8	-4.49	352.8	1.73	352.8	15.33	352.8	15.06	352.8	17.69	352.8	4.38	352.8	12.95	352.8	20.11	352.8	-1.22
353.7	1.34	353.7	6.35	353.7	5.62	353.7	6.98	353.7	17.43	353.7	13.31	353.7	4.47	353.7	3.73	353.7	3.65	353.7	1.54	353.7	7.13	353.7	3.97	353.7	-3.5	353.7	-1.3	353.7	-0.01	353.7	-8.45	353.7	-2.21	353.7	-7.07	353.7	16.07	353.7	13.55	353.7	19.45	353.7	3.89	353.7	12.56	353.7	20.23	353.7	1.34
354.6	-1.56	354.6	6.95	354.6	6.23	354.6	9.39	354.6	16.4	354.6	14.02	354.6	-0.45	354.6	3.68	354.6	2.82	354.6	2.16	354.6	6.91	354.6	5.89	354.6	-7.77	354.6	-5.04	354.6	1.12	354.6	-8.39	354.6	-3.07	354.6	-5.61	354.6	13.24	354.6	11.34	354.6	18.19	354.6	3.64	354.6	12.86	354.6	19.92	354.6	0.85
355.5	-0.11	355.5	5.87	355.5	5.46	355.5	9.91	355.5	14.05	355.5	12.68	355.5	1.75	355.5	6.73	355.5	2.57	355.5	2.51	355.5	5.79	355.5	7.17	355.5	-6.79	355.5	-0.01	355.5	2.01	355.5	-7.8	355.5	-1.56	355.5	-4.32	355.5	18.88	355.5	12.97	355.5	18.89	355.5	4.08	355.5	12.05	355.5	19.62	355.5	2.02
356.4	1.19	356.4	6.72	356.4	7.2	356.4	10.79	356.4	13.25	356.4	14.38	356.4	2.65	356.4	3.89	356.4	3.55	356.4	2.93	356.4	5.48	356.4	6.63	356.4	-5.46	356.4	-0.04	356.4	-0.16	356.4	-6.22	356.4	-4.25	356.4	-5.78	356.4	15.38	356.4	15.03	356.4	17.46	356.4	6.51	356.4	10.22	356.4	18.65	356.4	1.25
357.3	0.65	357.3	7.83	357.3	4.97	357.3	12.15	357.3	13.44	357.3	12.34	357.3	1.11	357.3	6.34	357.3	2.43	357.3	3.65	357.3	7.02	357.3	3.84	357.3	-6.43	357.3	-0.84	357.3	0.51	357.3	-7.23	357.3	-1	357.3	-4.69	357.3	16.2	357.3	13.22	357.3	16.2	357.3	8.23	357.3	13.59	357.3	19.77	357.3	0.76
358.2	-0.67	358.2	7.65	358.2	6.01	358.2	9.98	358.2	15.55	358.2	13.35	358.2	4.14	358.2	3.94	358.2	4.01	358.2	1.08	358.2	4.76	358.2	5.1	358.2	-4.06	358.2	-1.78	358.2	0.42	358.2	-7.89	358.2	-4.15	358.2	-7.95	358.2	13.28	358.2	14.6	358.2	17.98	358.2	8.5	358.2	14.64	358.2	17.69	358.2	1.75
359.1	0.81	359.1	4.95	359.1	5.01	359.1	9.1	359.1	14.8	359.1	11.51	359.1	2.3	359.1	3.4	359.1	1.83	359.1	2.33	359.1	4.43	359.1	6.11	359.1	-8.14	359.1	-2.53	359.1	0.66	359.1	-5.64	359.1	-1.64	359.1	-4.65	359.1	15.32	359.1	11.15	359.1	19.12	359.1	5.83	359.1	13.54	359.1	17.07	359.1	1.88
360	-2.59	360	6.47	360	4.85	360	11.01	360	16.56	360	13.54	360	2.2	360	4.62	360	3.95	360	2.48	360	8.09	360	6.38	360	-4.86	360	-2.33	360	2.03	360	-6.59	360	-3.2	360	-4.82	360	16.48	360	12.5	360	19.36	360	6.91	360	11.47	360	19.95	360	0.54
360.9	0.14	360.9	8.35	360.9	4.74	360.9	9.57	360.9	15.81	360.9	11.25	360.9	2.11	360.9	4.8	360.9	3.73	360.9	0.9	360.9	8.13	360.9	7.37	360.9	-7.8	360.9	-3.11	360.9	1.61	360.9	-7.74	360.9	-1.21	360.9	-3.72	360.9	15.07	360.9	13.47	360.9	17.09	360.9	5.79	360.9	14.79	360.9	19.35	360.9	1.06
361.8	0.56	361.8	9.7	361.8	3.67	361.8	12.24	361.8	15.67	361.8	12.2	361.8	4.33	361.8	7.54	361.8	1.57	361.8	2.33	361.8	7.92	361.8	4.04	361.8	-5.51	361.8	0.35	361.8	-0.1	361.8	-5.64	361.8	-1.57	361.8	-2.08	361.8	14.81	361.8	13.91	361.8	19.85	361.8	7.65	361.8	15.04	361.8	19.17	361.8	0.86
362.7	-0.96	362.7	6.37	362.7	5.63	362.7	9.79	362.7	13.71	362.7	11.86	362.7	1.45	362.7	4.76	362.7	3.86	362.7	0.04	362.7	6.58	362.7	3.2	362.7	-8.7	362.7	-3.04	362.7	-1.14	362.7	-7.07	362.7	-3.5	362.7	-5.67	362.7	13.69	362.7	12.27	362.7	19.08	362.7	9.05	362.7	11.83	362.7	18	362.7	0.57
363.6	-0.26	363.6	5.78	363.6	7.01	363.6	7.31	363.6	12.69	363.6	11.56	363.6	1.77	363.6	4.16	363.6	4.76	363.6	-0.45	363.6	3.69	363.6	3.75	363.6	-6.02	363.6	-0.4	363.6	2.72	363.6	-8.25	363.6	-2.93	363.6	-6.15	363.6	13.57	363.6	13.83	363.6	19.89	363.6	2.63	363.6	16.08	363.6	19.94	363.6	-0.26
364.5	1.76	364.5	8.85	364.5	3.6	364.5	10.88	364.5	10.68	364.5	14.3	364.5	3.76	364.5	5.64	364.5	2.08	364.5	0.95	364.5	3.88	364.5	5.95	364.5	-4.27	364.5	-0.92	364.5	1.17	364.5	-8.88	364.5	-0.41	364.5	-3.97	364.5	16.22	364.5	13.96	364.5	18.41	364.5	5.2	364.5	14.23	364.5	21.28	364.5	1.12
365.4	-1.69	365.4	9.44	365.4	5.69	365.4	7.17	365.4	13.54	365.4	10.92	365.4	1.35	365.4	4.37	365.4	2.66	365.4	1.87	365.4	8.15	365.4	2.99	365.4	-3.89	365.4	-0.06	365.4	0.88	365.4	-6.44	365.4	-1.15	365.4	-5.18	365.4	16.37	365.4	14.1	365.4	19.78	365.4	5.97	365.4	16.59	365.4	20.73	365.4	1.81
366.3	0.2	366.3	7.98	366.3	4.76	366.3	11.83	366.3	13.85	366.3	12.37	366.3	1.5	366.3	6.4	366.3	3.3	366.3	1.58	366.3	5.81	366.3	3.42	366.3	-7.64	366.3	-0.93	366.3	0.89	366.3	-7.03	366.3	-0.42	366.3	-4.85	366.3	14.07	366.3	14.13	366.3	21.24	366.3	3.98	366.3	15.08	366.3	20.26	366.3	-1.45
367.2	1.41	367.2	7.55	367.2	6.28	367.2	8.69	367.2	14.18	367.2	12.55	367.2	2.1	367.2	6.25	367.2	2.74	367.2	2.25	367.2	7.73	367.2	6.9	367.2	-6.49	367.2	0.59	367.2	1.73	367.2	-8.28	367.2	-3.26	367.2	-3.47	367.2	17.23	367.2	15.83	367.2	18.44	367.2	6.94	367.2	14.71	367.2	20.35	367.2	0.25
368.1	-1.04	368.1	8.94	368.1	8.21	368.1	8.09	368.1	13.66	368.1	15.43	368.1	2.24	368.1	5.54	368.1	3.66	368.1	-0.99	368.1	7.35	368.1	6.66	368.1	-6.04	368.1	-3.18	368.1	0.14	368.1	-6.63	368.1	-0.19	368.1	-7.75	368.1	13.25	368.1	12.63	368.1	17.72	368.1	7.61	368.1	13.41	368.1	18.02	368.1	-1.34
369	1.25	369	7.77	369	6.07	369	12.1	369	16.15	369	11.71	369	3.97	369	6.21	369	2.71	369	-0.24	369	7.05	369	3.98	369	-5.61	369	-3.9	369	1.73	369	-9.67	369	-2.61	369	-4.85	369	15.55	369	12.46	369	19.13	369	6.11	369	13.6	369	21.76	369	0.93
369.9	0.98	369.9	7.05	369.9	6.48	369.9	9.05	369.9	14.32	369.9	13.7	369.9	0.46	369.9	5.98	369.9	2.74	369.9	2.32	369.9	6.73	369.9	4.27	369.9	-7.81	369.9	-1.29	369.9	1.8	369.9	-7.17	369.9	-2.47	369.9	-4.28	369.9	15.71	369.9	12.83	369.9	18.9	369.9	4.74	369.9	14.61	369.9	20.24	369.9	1.34
370.8	-0.89	370.8	7.25	370.8	6.8	370.8	10.51	370.8	12.49	370.8	15.06	370.8	1.6	370.8	3.99	370.8	3.59	370.8	1.39	370.8	6.92	370.8	7.63	370.8	-4.46	370.8	-0.98	370.8	-0.37	370.8	-8.11	370.8	-3.62	370.8	-5.45	370.8	18.49	370.8	14	370.8	19.96	370.8	6.82	370.8	12.04	370.8	18.55	370.8	1.51
371.7	0.62	371.7	6.88	371.7	3.77	371.7	9.35	371.7	14.24	371.7	14.24	371.7	1.59	371.7	5.32	371.7	2.62	371.7	2.62	371.7	5.75	371.7	4.95	371.7	-6.65	371.7	-1.64	371.7	1.68	371.7	-6.79	371.7	-5.02	371.7	-5.41	371.7	14.84	371.7	14.59	371.7	20.12	371.7	7.36	371.7	12.35	371.7	19.36	371.7	-0.48
372.6	1.76	372.6	6.38	372.6	6.38	372.6	9.46	372.6	12.74	372.6	11.79	372.6	0.87	372.6	4.44	372.6	3.37	372.6	2.12	372.6	5.59	372.6	3.73	372.6	-6.73	372.6	-3.05	372.6	1.72	372.6	-7.16	372.6	-0.8	372.6	-4.5	372.6	15.78	372.6	13.84	372.6	19.93	372.6	7.74	372.6	14.14	372.6	20.05	372.6	1.71
373.5	1.01	373.5	5.53	373.5	5.08	373.5	9.9	373.5	14.81	373.5	12.59	373.5	3.1	373.5	2.49	373.5	1.94	373.5	0.84	373.5	6.12	373.5	6.88	373.5	-7.3	373.5	-2.5	373.5	0.11	373.5	-7.85	373.5	-3.22	373.5	-3.71	373.5	18.7	373.5	12.32	373.5	21.37	373.5	4.42	373.5	12.16	373.5	17.84	373.5	3.3
374.4	0.72	374.4	7.3	374.4	6.8	374.4	10.36	374.4	14.02	374.4	14.97	374.4	1.94	374.4	5.5	374.4	5.82	374.4	4.01	374.4	7.02	374.4	3.83	374.4	-7.07	374.4	-1.7	374.4	2.74	374.4	-7.74	374.4	-2.84	374.4	-5.53	374.4	13.86	374.4	11.9	374.4	19.25	374.4	5.63	374.4	10.69	374.4	20.44	374.4	0.41
375.3	1.48	375.3	4.05	375.3	5.62	375.3	10.1	375.3	15.34	375.3	14.22	375.3	3.77	375.3	1.94	375.3	3.74	375.3	1.25	375.3	6.02	375.3	3.45	375.3	-4.91	375.3	-3.32	375.3	1.71	375.3	-8.15	375.3	-3.23	375.3	-6.78	375.3	16.55	375.3	12.35	375.3	18.42	375.3	5.5	375.3	13.48	375.3	21.6	375.3	0.74
376.2	1.41	376.2	7.14	376.2	6.7	376.2	7.55	376.2	14.33	376.2	15.39	376.2	1.87	376.2	4.48	376.2	4.97	376.2	2.79	376.2	6.31	376.2	3.64	376.2	-5.83	376.2	-3.24	376.2	0.03	376.2	-8.38	376.2	-2.48	376.2	-6.51	376.2	15.97	376.2	12.06	376.2	19.72	376.2	4.69	376.2	16.76	376.2	19.85	376.2	3.56
377.1	0.7	377.1	7.75	377.1	5.76	377.1	8.63	377.1	14.78	377.1	16.49	377.1	2.03	377.1	4.18	377.1	5.06	377.1	3.17	377.1	6.28	377.1	5.62	377.1	-6.06	377.1	-2.51	377.1	1.98	377.1	-6.41	377.1	-2.94	377.1	-5.71	377.1	14.89	377.1	13.29	377.1	19.94	377.1	7.6	377.1	15.09	377.1	18.48	377.1	2.33
378	-0.2	378	8.17	378	7.8	378	8.11	378	17.17	378	13.64	378	2.57	378	4.96	378	6.4	378	-0.24	378	5.64	378	2.99	378	-6.95	378	-3.27	378	-0.84	378	-7.37	378	-1.23	378	-4.34	378	16.34	378	13.4	378	17.66	378	9.17	378	13.79	378	22.15	378	0.24
378.9	0.85	378.9	6.55	378.9	5.92	378.9	10.52	378.9	14.73	378.9	13.24	378.9	2.19	378.9	4.48	378.9	2.23	378.9	3.15	378.9	3.87	378.9	4	378.9	-7.09	378.9	-1.5	378.9	1.66	378.9	-8.93	378.9	-5.09	378.9	-7.35	378.9	16.36	378.9	15.21	378.9	18.78	378.9	5.6	378.9	12.09	378.9	18.82	378.9	0.14
379.8	0.55	379.8	8.4	379.8	6.3	379.8	8.49	379.8	16.25	379.8	12.12	379.8	1.6	379.8	4.71	379.8	1.73	379.8	2.06	379.8	7.47	379.8	5.36	379.8	-5.95	379.8	-3.8	379.8	-1.57	379.8	-8.1	379.8	-2.34	379.8	-3.86	379.8	14.52	379.8	11.41	379.8	18.26	379.8	6.11	379.8	16.35	379.8	20.45	379.8	-1.37
380.7	1.87	380.7	10.26	380.7	5.38	380.7	11.43	380.7	14.82	380.7	14.78	380.7	2.28	380.7	6.24	380.7	3.04	380.7	1.56	380.7	6.94	380.7	4.89	380.7	-6.49	380.7	-2.56	380.7	2.11	380.7	-9.36	380.7	-2.85	380.7	-6.98	380.7	16.76	380.7	15.88	380.7	20.12	380.7	6.43	380.7	13.42	380.7	19.33	380.7	1.67
381.6	0.68	381.6	8.84	381.6	7.88	381.6	7.39	381.6	15.86	381.6	12.91	381.6	3.14	381.6	5.01	381.6	5.16	381.6	0.83	381.6	8.15	381.6	4.24	381.6	-5.45	381.6	-2.8	381.6	2.36	381.6	-5.92	381.6	-1.64	381.6	-4.56	381.6	18.16	381.6	14.65	381.6	21.54	381.6	4.89	381.6	15.38	381.6	18.58	381.6	1.95
382.5	2.01	382.5	9.51	382.5	4.14	382.5	7.12	382.5	16.02	382.5	11.9	382.5	1.06	382.5	5.4	382.5	1.71	382.5	-1.77	382.5	7.3	382.5	5.67	382.5	-7.69	382.5	-2.71	382.5	2.28	382.5	-10.42	382.5	-3.89	382.5	-4.45	382.5	16.07	382.5	12.89	382.5	23.13	382.5	5.93	382.5	12.31	382.5	19.23	382.5	0.51
383.4	-0.53	383.4	7.6	383.4	7.54	383.4	10.77	383.4	12.86	383.4	13.97	383.4	2.27	383.4	4.46	383.4	2.34	383.4	1.31	383.4	6.63	383.4	6.3	383.4	-5.27	383.4	-2.17	383.4	-1.29	383.4	-8.25	383.4	-2.7	383.4	-4.95	383.4	16.67	383.4	14.25	383.4	21.37	383.4	4.41	383.4	12.84	383.4	19.5	383.4	2.73
384.3	-1.35	384.3	5.78	384.3	3.59	384.3	8.93	384.3	13.35	384.3	12.21	384.3	2.81	384.3	5.94	384.3	2.67	384.3	0.73	384.3	6.43	384.3	3.73	384.3	-2.95	384.3	-0.75	384.3	0.64	384.3	-6.43	384.3	-0.15	384.3	-6.89	384.3	17.17	384.3	15.46	384.3	20.29	384.3	5.66	384.3	14.51	384.3	20.51	384.3	2.59
385.2	-1.11	385.2	7.39	385.2	7.2	385.2	10.66	385.2	15.33	385.2	16.44	385.2	1.78	385.2	6.44	385.2	4.28	385.2	2.17	385.2	7.19	385.2	7.6	385.2	-6.05	385.2	-2.92	385.2	0.75	385.2	-9.16	385.2	-2.68	385.2	-4.1	385.2	17.47	385.2	10.25	385.2	18.62	385.2	5.44	385.2	12.4	385.2	19.48	385.2	1.57
386.1	-1.11	386.1	6.37	386.1	5.94	386.1	8.03	386.1	13.31	386.1	13.66	386.1	0.66	386.1	5.08	386.1	5.02	386.1	0.01	386.1	4.79	386.1	2.96	386.1	-7.02	386.1	-1.08	386.1	0.74	386.1	-9.4	386.1	-4.54	386.1	-4.04	386.1	15.54	386.1	16.32	386.1	21.35	386.1	6.73	386.1	14.89	386.1	20.16	386.1	1.15
387	2.69	387	9.47	387	7.04	387	8.48	387	14.14	387	11.78	387	6.36	387	4.01	387	2.52	387	-0.35	387	9.71	387	4.93	387	-6.46	387	-4.93	387	-0.3	387	-9.93	387	-2.31	387	-3.86	387	15.36	387	13.26	387	19.64	387	6.64	387	17.01	387	20.13	387	0.57
387.9	0.83	387.9	9.74	387.9	7.19	387.9	11.49	387.9	12.36	387.9	13.53	387.9	2.44	387.9	4.8	387.9	2.71	387.9	1.14	387.9	5.39	387.9	1.03	387.9	-4.95	387.9	-1.74	387.9	-0.29	387.9	-8.51	387.9	-4.05	387.9	-6.73	387.9	17.85	387.9	15.25	387.9	18.16	387.9	6.47	387.9	16.62	387.9	20.91	387.9	2.69
388.8	0.28	388.8	6.9	388.8	6.71	388.8	8.35	388.8	14.66	388.8	15.13	388.8	0.16	388.8	4.21	388.8	2.07	388.8	2.83	388.8	8.94	388.8	5.92	388.8	-6.64	388.8	-1.66	388.8	0.47	388.8	-7.8	388.8	-0.51	388.8	-6.94	388.8	16.72	388.8	12.68	388.8	20.23	388.8	5.14	388.8	15.05	388.8	20.58	388.8	2.24
389.7	0.65	389.7	10.05	389.7	7.38	389.7	8.67	389.7	18.17	389.7	13.77	389.7	3.42	389.7	5.24	389.7	3.17	389.7	1.81	389.7	6.81	389.7	5.86	389.7	-6.79	389.7	-2.19	389.7	2.41	389.7	-8.16	389.7	-3.03	389.7	-1.6	389.7	17.33	389.7	15.16	389.7	21.6	389.7	7.28	389.7	15.62	389.7	19.27	389.7	1.85
390.6	0.14	390.6	8.88	390.6	7.73	390.6	6.94	390.6	15.84	390.6	11.4	390.6	1.71	390.6	4.3	390.6	4.78	390.6	1.84	390.6	6.19	390.6	3.19	390.6	-6.44	390.6	-3.57	390.6	2.42	390.6	-8.46	390.6	-1.96	390.6	-6.08	390.6	17.05	390.6	14.43	390.6	21.2	390.6	5.31	390.6	14.56	390.6	20.48	390.6	1.11
391.5	1.2	391.5	7.24	391.5	6.47	391.5	12.14	391.5	13.96	391.5	12.95	391.5	2.55	391.5	5.3	391.5	3.71	391.5	4.42	391.5	3.71	391.5	6.07	391.5	-5.08	391.5	-1.91	391.5	1.67	391.5	-8.72	391.5	-3.5	391.5	-5.59	391.5	15.83	391.5	14.01	391.5	18.78	391.5	6.93	391.5	15.26	391.5	21.1	391.5	0.41
392.4	2.55	392.4	8.6	392.4	6.12	392.4	9.19	392.4	13.61	392.4	12.9	392.4	3.08	392.4	3.47	392.4	5.2	392.4	1.63	392.4	8.24	392.4	6.31	392.4	-6.92	392.4	-1.66	392.4	1.69	392.4	-9.32	392.4	0.29	392.4	-4.28	392.4	15.13	392.4	13.87	392.4	22.93	392.4	5.5	392.4	16.47	392.4	18.04	392.4	1.82
393.3	-0.24	393.3	7.49	393.3	6.72	393.3	10.98	393.3	14.05	393.3	11.07	393.3	2.9	393.3	5.39	393.3	5.84	393.3	1.53	393.3	5.15	393.3	3.17	393.3	-6.32	393.3	-1.6	393.3	1.18	393.3	-8.8	393.3	-4.15	393.3	-5.92	393.3	15.91	393.3	16.55	393.3	20.65	393.3	7.87	393.3	14	393.3	22.53	393.3	0.22
394.2	1.42	394.2	7.42	394.2	7.06	394.2	9.48	394.2	14.91	394.2	13.53	394.2	3.89	394.2	6.46	394.2	6.2	394.2	-0.77	394.2	8.12	394.2	3.88	394.2	-6.19	394.2	-2.22	394.2	2.66	394.2	-11.06	394.2	-3	394.2	-7.55	394.2	16.82	394.2	13.3	394.2	19.9	394.2	6.16	394.2	15.47	394.2	19.89	394.2	2.61
395.1	0	395.1	8.86	395.1	6.26	395.1	10.83	395.1	16.11	395.1	11.23	395.1	0.3	395.1	6.27	395.1	4.31	395.1	3.07	395.1	5.53	395.1	4.6	395.1	-7.32	395.1	-4.39	395.1	-2.69	395.1	-7.04	395.1	-1.94	395.1	-7.86	395.1	16.63	395.1	14.68	395.1	18.01	395.1	7.71	395.1	15.79	395.1	19.44	395.1	0.81
396	0.67	396	8.85	396	6.39	396	10.98	396	17.59	396	11.31	396	4.01	396	4.91	396	4.4	396	2.05	396	9.47	396	4.88	396	-6.15	396	-3.29	396	2.19	396	-7.3	396	-1.02	396	-3.78	396	16.65	396	14	396	20.32	396	6	396	14.66	396	19.58	396	2
396.9	2.66	396.9	8.26	396.9	8.89	396.9	9.67	396.9	16.28	396.9	13.53	396.9	2.24	396.9	5.42	396.9	4.72	396.9	1.09	396.9	4.93	396.9	4.75	396.9	-7.09	396.9	-2.69	396.9	1.79	396.9	-10.61	396.9	-1.74	396.9	-4.78	396.9	18.42	396.9	16.3	396.9	20.24	396.9	7.4	396.9	14.08	396.9	20.28	396.9	0.73
397.8	1.07	397.8	9.67	397.8	7.75	397.8	9.93	397.8	14.86	397.8	13.21	397.8	1.9	397.8	6	397.8	4.8	397.8	0.44	397.8	4.95	397.8	6.27	397.8	-6.34	397.8	-2.5	397.8	1.32	397.8	-8.62	397.8	-2.83	397.8	-4.82	397.8	17.14	397.8	14.59	397.8	20.84	397.8	9.3	397.8	15.01	397.8	19.66	397.8	3.33
398.7	0.97	398.7	6.87	398.7	9.44	398.7	10.83	398.7	16.44	398.7	16.09	398.7	1.01	398.7	4.59	398.7	4.44	398.7	1.41	398.7	7.04	398.7	5.06	398.7	-6.14	398.7	-4.7	398.7	1.35	398.7	-8.43	398.7	-2.33	398.7	-2.77	398.7	15.54	398.7	14.8	398.7	22.38	398.7	7.28	398.7	14.64	398.7	23.1	398.7	0.18
399.6	-0.92	399.6	7.42	399.6	10.71	399.6	9.66	399.6	14.95	399.6	13.99	399.6	1.31	399.6	5.22	399.6	5.57	399.6	1.05	399.6	5.57	399.6	5.21	399.6	-4.02	399.6	-1.53	399.6	0.8	399.6	-10.28	399.6	-4.22	399.6	-4.99	399.6	17.69	399.6	14.73	399.6	21.53	399.6	4.84	399.6	14.83	399.6	21.8	399.6	2.05
400.5	1.79	400.5	9.95	400.5	6.22	400.5	9.12	400.5	16.32	400.5	15.56	400.5	0.08	400.5	6.74	400.5	5.36	400.5	1.24	400.5	5.46	400.5	6.04	400.5	-6.25	400.5	-1.27	400.5	1.39	400.5	-9.08	400.5	-4.04	400.5	-5.81	400.5	17.66	400.5	13.91	400.5	20.41	400.5	8.05	400.5	13.02	400.5	19.71	400.5	1.54
401.4	0.25	401.4	8	401.4	7.09	401.4	12.98	401.4	15.71	401.4	12.93	401.4	3.6	401.4	4.43	401.4	4.6	401.4	4.34	401.4	6.97	401.4	4.65	401.4	-5.91	401.4	-4.02	401.4	-0.01	401.4	-6.97	401.4	-0.47	401.4	-5.26	401.4	17.06	401.4	16.43	401.4	20.2	401.4	7.68	401.4	15.12	401.4	19.22	401.4	1.27
402.3	1.14	402.3	7.92	402.3	5.97	402.3	8.46	402.3	14.51	402.3	13.6	402.3	6.25	402.3	4.95	402.3	3.28	402.3	0.43	402.3	6.62	402.3	5.63	402.3	-7.21	402.3	-3.67	402.3	0.15	402.3	-8.66	402.3	-3.11	402.3	-5.88	402.3	15.4	402.3	14.24	402.3	19.66	402.3	6.18	402.3	15.51	402.3	20.01	402.3	0.19
403.2	0.05	403.2	8.99	403.2	6.93	403.2	9.93	403.2	16.03	403.2	13.64	403.2	2.08	403.2	5.23	403.2	3.67	403.2	2.14	403.2	6.8	403.2	2.95	403.2	-6.84	403.2	-1.69	403.2	1.23	403.2	-6.67	403.2	-2.06	403.2	-6.57	403.2	16.81	403.2	14.63	403.2	21.53	403.2	7.32	403.2	16.18	403.2	20.56	403.2	0.84
404.1	0.9	404.1	8.71	404.1	7.02	404.1	12.57	404.1	15.07	404.1	14.32	404.1	-0.81	404.1	7.71	404.1	1.78	404.1	3.03	404.1	6.35	404.1	4.49	404.1	-11.82	404.1	-0.78	404.1	-0.08	404.1	-10.02	404.1	-3.57	404.1	-6.65	404.1	15.36	404.1	14.29	404.1	22.03	404.1	8.06	404.1	17.17	404.1	23.68	404.1	2.87
405	0.85	405	10.2	405	7.19	405	8.39	405	13.39	405	12.64	405	-0.56	405	6.53	405	5.59	405	-1.73	405	5.95	405	6.4	405	-10.43	405	-0.79	405	2.95	405	-11.75	405	-1.32	405	-3.38	405	17.03	405	15.34	405	22.23	405	6.96	405	15.04	405	23.22	405	1.83
405.9	1.39	405.9	8.29	405.9	5.36	405.9	10.45	405.9	14.9	405.9	14.98	405.9	2.9	405.9	8.72	405.9	1.74	405.9	1.18	405.9	9.05	405.9	7.04	405.9	-8.33	405.9	-1.01	405.9	0.82	405.9	-9.69	405.9	-2.04	405.9	-5.66	405.9	15.92	405.9	15.73	405.9	19.12	405.9	5.82	405.9	15.36	405.9	21.74	405.9	2.09
406.8	-0.39	406.8	7.32	406.8	10.4	406.8	10	406.8	15.84	406.8	12.96	406.8	2	406.8	5.56	406.8	3.06	406.8	0.27	406.8	6.99	406.8	2.57	406.8	-8.79	406.8	-2.2	406.8	-0.82	406.8	-7.31	406.8	-4.14	406.8	-4.45	406.8	15.8	406.8	15.78	406.8	18.89	406.8	6.76	406.8	13.95	406.8	21.71	406.8	1.02
407.7	-0.48	407.7	9.28	407.7	7.75	407.7	8.62	407.7	17.54	407.7	15.78	407.7	0.5	407.7	3.76	407.7	2.48	407.7	0.74	407.7	6.52	407.7	9.46	407.7	-6.79	407.7	-3.4	407.7	-0.65	407.7	-8.07	407.7	-2.31	407.7	-3.18	407.7	17.02	407.7	14.77	407.7	22.42	407.7	9.63	407.7	16.71	407.7	21.75	407.7	4.31
408.6	-1.98	408.6	7.78	408.6	6.19	408.6	9.4	408.6	14.92	408.6	10.68	408.6	-0.23	408.6	4.61	408.6	4.32	408.6	-0.83	408.6	6.65	408.6	1.43	408.6	-6.76	408.6	-1.3	408.6	1.71	408.6	-9.06	408.6	-4.26	408.6	-6.44	408.6	17.5	408.6	15.35	408.6	21.14	408.6	7.55	408.6	16.38	408.6	19.48	408.6	2.77
409.5	0.68	409.5	8.01	409.5	6.15	409.5	10.68	409.5	14.7	409.5	15.39	409.5	1.3	409.5	3.44	409.5	6.01	409.5	2.67	409.5	8.88	409.5	5	409.5	-7.5	409.5	-1.76	409.5	3.18	409.5	-8.82	409.5	-2.51	409.5	-6.87	409.5	16.29	409.5	16.78	409.5	20.69	409.5	6.29	409.5	13.78	409.5	19.98	409.5	2.48
410.4	1.39	410.4	9.29	410.4	8.61	410.4	9.06	410.4	17.09	410.4	13.69	410.4	0.16	410.4	7.52	410.4	3.44	410.4	0.85	410.4	7.37	410.4	5.07	410.4	-7.19	410.4	-1.2	410.4	-0.37	410.4	-9.82	410.4	-4.13	410.4	-5.63	410.4	16.61	410.4	15.92	410.4	19.49	410.4	6.47	410.4	14.83	410.4	22.93	410.4	0.7
411.3	2.8	411.3	6.82	411.3	5.4	411.3	10.42	411.3	14	411.3	12.84	411.3	-0.06	411.3	4.54	411.3	4.94	411.3	0.57	411.3	5.89	411.3	2.47	411.3	-10.63	411.3	-5.29	411.3	0.24	411.3	-9.82	411.3	-2.96	411.3	-7.09	411.3	15.49	411.3	13.94	411.3	20.52	411.3	6.4	411.3	15.36	411.3	22.58	411.3	1.26
412.2	1.61	412.2	8.17	412.2	5.66	412.2	10.21	412.2	15.28	412.2	15.56	412.2	4.2	412.2	5.49	412.2	5.48	412.2	-0.2	412.2	6.58	412.2	5.28	412.2	-6.8	412.2	-0.99	412.2	3.03	412.2	-11.64	412.2	-2.04	412.2	-3.26	412.2	17.4	412.2	16.76	412.2	23.37	412.2	7.03	412.2	16.3	412.2	21.96	412.2	2.34
413.1	-0.04	413.1	5.76	413.1	6.65	413.1	10.15	413.1	14.53	413.1	12.71	413.1	3.84	413.1	5.66	413.1	5.44	413.1	2.17	413.1	8.26	413.1	5.93	413.1	-6.31	413.1	-2.46	413.1	1.7	413.1	-8.96	413.1	-2.94	413.1	-6	413.1	18.27	413.1	16.39	413.1	21.06	413.1	5.35	413.1	14.39	413.1	18.39	413.1	3.74
414	2.63	414	7.06	414	8.9	414	9.12	414	15.28	414	13.37	414	2.44	414	5.82	414	7.03	414	0.55	414	4.56	414	5.45	414	-6.81	414	-2.62	414	1.39	414	-9.95	414	-4.44	414	-4.46	414	17.77	414	14.65	414	21.28	414	5.13	414	15.44	414	19.81	414	1.25
414.9	2.86	414.9	8.84	414.9	6.7	414.9	7.91	414.9	15.78	414.9	12.55	414.9	2.06	414.9	5.75	414.9	1.88	414.9	-0.2	414.9	5.78	414.9	4.42	414.9	-6.37	414.9	-2.04	414.9	-1.61	414.9	-8.36	414.9	-2.44	414.9	-6.58	414.9	17.28	414.9	15.66	414.9	20.02	414.9	8.04	414.9	14.92	414.9	21.33	414.9	-0.41
415.8	-1.44	415.8	8.13	415.8	9.06	415.8	10.42	415.8	14.14	415.8	13.32	415.8	0.95	415.8	5.1	415.8	4.57	415.8	0.22	415.8	6.24	415.8	5.42	415.8	-7.33	415.8	-2.6	415.8	-0.19	415.8	-11.43	415.8	-4.07	415.8	-6.06	415.8	14.7	415.8	15.23	415.8	20.5	415.8	5.71	415.8	13.85	415.8	21.61	415.8	0.44
416.7	1.53	416.7	8.87	416.7	6.71	416.7	10.67	416.7	18.09	416.7	14.89	416.7	1.69	416.7	6.05	416.7	5.56	416.7	2.33	416.7	8.45	416.7	5.58	416.7	-6.77	416.7	-3.35	416.7	2.01	416.7	-11.43	416.7	-1.85	416.7	-5.62	416.7	17	416.7	14.76	416.7	21.82	416.7	5.98	416.7	16.22	416.7	20.58	416.7	1.24
417.6	2.21	417.6	7.49	417.6	4.89	417.6	11.6	417.6	15.35	417.6	10.48	417.6	4.78	417.6	6.12	417.6	1.96	417.6	2.58	417.6	5.59	417.6	4.1	417.6	-6.51	417.6	-3.45	417.6	0.35	417.6	-7.11	417.6	-3.16	417.6	-3.83	417.6	17.94	417.6	13.44	417.6	19.92	417.6	4.88	417.6	15.1	417.6	21.72	417.6	1.74
418.5	0.51	418.5	8.64	418.5	8.48	418.5	9.59	418.5	15.49	418.5	11.77	418.5	3.07	418.5	6.99	418.5	3.54	418.5	-0.46	418.5	6.38	418.5	4.6	418.5	-5.92	418.5	-3.17	418.5	4.78	418.5	-9.84	418.5	-4.67	418.5	-5.25	418.5	17.15	418.5	15.22	418.5	22.91	418.5	7.4	418.5	16.11	418.5	23.09	418.5	1.19
419.4	1.34	419.4	6.89	419.4	6.79	419.4	9.64	419.4	17.27	419.4	12.87	419.4	0.92	419.4	5.91	419.4	5.28	419.4	0.61	419.4	8.46	419.4	6.27	419.4	-6.89	419.4	-3.54	419.4	1.72	419.4	-9.06	419.4	-0.42	419.4	-6.12	419.4	17.22	419.4	14.47	419.4	20.05	419.4	7.72	419.4	16.78	419.4	19.27	419.4	0.46
420.3	-0.85	420.3	10.19	420.3	8.24	420.3	12.77	420.3	16.33	420.3	11.52	420.3	3.09	420.3	6.88	420.3	4.37	420.3	0.43	420.3	5.52	420.3	1.76	420.3	-4.48	420.3	-1.89	420.3	0.25	420.3	-9.61	420.3	-2.17	420.3	-6.52	420.3	17.45	420.3	16.43	420.3	22.89	420.3	7.92	420.3	14.6	420.3	20.73	420.3	0.86
421.2	1.5	421.2	10.47	421.2	8.03	421.2	8.33	421.2	14.37	421.2	16.55	421.2	3.74	421.2	7.48	421.2	4.43	421.2	0.58	421.2	7.28	421.2	5.62	421.2	-6.07	421.2	-1.32	421.2	0.57	421.2	-12.08	421.2	-1.82	421.2	-5.77	421.2	18.15	421.2	18.4	421.2	20.38	421.2	3.43	421.2	14.67	421.2	21.13	421.2	0.7
422.1	2.41	422.1	9.64	422.1	6.31	422.1	11.45	422.1	15.52	422.1	13.88	422.1	3.31	422.1	6.93	422.1	4.52	422.1	1.58	422.1	7.84	422.1	4.97	422.1	-6.43	422.1	-3.82	422.1	1.9	422.1	-9.59	422.1	-3.63	422.1	-5.93	422.1	17.23	422.1	17.16	422.1	19.94	422.1	3.19	422.1	14.03	422.1	20.33	422.1	1.16
423	1.29	423	8.79	423	4.68	423	12.78	423	16.73	423	14.16	423	4.45	423	7.29	423	5.82	423	0.63	423	7.75	423	7	423	-5.86	423	-3.08	423	2.9	423	-8.4	423	-3.83	423	-5.04	423	17.49	423	18.58	423	20.35	423	8.1	423	15.82	423	21.03	423	1.64
423.9	1.5	423.9	10.94	423.9	6.48	423.9	11.23	423.9	15.91	423.9	15.36	423.9	3.62	423.9	6.28	423.9	4.27	423.9	2.74	423.9	5.91	423.9	6.65	423.9	-8.22	423.9	-2.34	423.9	1.73	423.9	-9.06	423.9	-3.8	423.9	-7.86	423.9	17.16	423.9	15.32	423.9	24.92	423.9	6.8	423.9	16.07	423.9	20.77	423.9	2.6
424.8	1.33	424.8	5.57	424.8	8.43	424.8	12.69	424.8	18	424.8	10.67	424.8	3.94	424.8	7.03	424.8	5.7	424.8	2.73	424.8	8.88	424.8	3.3	424.8	-6.81	424.8	-2.34	424.8	0.49	424.8	-8.07	424.8	-1.89	424.8	-5.67	424.8	16.48	424.8	17.8	424.8	22.61	424.8	7.34	424.8	14.79	424.8	18.97	424.8	1.67
425.7	-0.28	425.7	10.01	425.7	8.36	425.7	12.49	425.7	15.79	425.7	13.01	425.7	4.32	425.7	6.19	425.7	5.72	425.7	3.06	425.7	6.68	425.7	5.41	425.7	-5.86	425.7	-1.34	425.7	1.34	425.7	-7.89	425.7	-1.59	425.7	-7.13	425.7	16.51	425.7	16.77	425.7	21.33	425.7	8.62	425.7	17.72	425.7	19.47	425.7	3.4
426.6	1.21	426.6	9.1	426.6	8.14	426.6	8.92	426.6	16.34	426.6	11.03	426.6	3.56	426.6	6.72	426.6	5.32	426.6	1.74	426.6	5.95	426.6	5.35	426.6	-4.85	426.6	-2.83	426.6	1.4	426.6	-7.81	426.6	-3.82	426.6	-3.07	426.6	17.16	426.6	16.02	426.6	23.15	426.6	8.11	426.6	15.13	426.6	20.29	426.6	-0.4
427.5	1.62	427.5	8.42	427.5	7.33	427.5	12.91	427.5	14.42	427.5	13.84	427.5	1.78	427.5	5.71	427.5	6.55	427.5	3.16	427.5	6.17	427.5	5.13	427.5	-6.99	427.5	-1.67	427.5	2.21	427.5	-10.24	427.5	-3.84	427.5	-6.28	427.5	17.26	427.5	18.16	427.5	22.64	427.5	6.67	427.5	15.34	427.5	21.58	427.5	0.82
428.4	-1.15	428.4	7.49	428.4	9.36	428.4	10.2	428.4	16.49	428.4	14.68	428.4	3.29	428.4	5.3	428.4	5.01	428.4	0.06	428.4	6.76	428.4	4.78	428.4	-5.3	428.4	-4.15	428.4	1.75	428.4	-11.14	428.4	-3.79	428.4	-6.9	428.4	16.32	428.4	17.17	428.4	22.57	428.4	8.79	428.4	15.14	428.4	21.2	428.4	0.24
429.3	1.39	429.3	8.95	429.3	8.6	429.3	13.26	429.3	12.97	429.3	14.15	429.3	2.24	429.3	5.26	429.3	5.74	429.3	1.15	429.3	5.99	429.3	6.49	429.3	-8.25	429.3	-2.39	429.3	2.02	429.3	-10.55	429.3	-1.68	429.3	-5.48	429.3	16	429.3	19.45	429.3	22.29	429.3	7.13	429.3	16.21	429.3	20.32	429.3	1.67
430.2	1.89	430.2	6.36	430.2	9.85	430.2	9.1	430.2	17.33	430.2	12.03	430.2	3.4	430.2	4.54	430.2	6.25	430.2	0.55	430.2	4.16	430.2	3.7	430.2	-6.73	430.2	-3.41	430.2	1.83	430.2	-7.91	430.2	-3.63	430.2	-10.18	430.2	15.49	430.2	15.83	430.2	22.1	430.2	6.32	430.2	15.91	430.2	18.43	430.2	-0.87
431.1	0.42	431.1	9.9	431.1	9.75	431.1	7.94	431.1	17.65	431.1	12.88	431.1	1.29	431.1	5.42	431.1	7.95	431.1	2.67	431.1	6.58	431.1	5.28	431.1	-6.98	431.1	-2.87	431.1	1.93	431.1	-8.47	431.1	-4.04	431.1	-4.87	431.1	17.72	431.1	17.11	431.1	21.16	431.1	8.62	431.1	14.74	431.1	19.9	431.1	3.23
432	0.8	432	7.45	432	6.06	432	9.39	432	13.94	432	14.25	432	1.21	432	6.89	432	5.31	432	-0.75	432	5.62	432	4.72	432	-7.07	432	-1.7	432	1.91	432	-10.99	432	-2.71	432	-6.45	432	15.86	432	16.16	432	21.54	432	6.4	432	17.85	432	21.76	432	3.18
432.9	0.03	432.9	7.47	432.9	8.52	432.9	9.71	432.9	13.98	432.9	16.62	432.9	2.53	432.9	6.11	432.9	6.23	432.9	3.98	432.9	7.77	432.9	7.74	432.9	-6.87	432.9	-2.98	432.9	3.57	432.9	-8.02	432.9	-0.37	432.9	-5.74	432.9	18.05	432.9	16.47	432.9	24.87	432.9	8.81	432.9	15	432.9	21.91	432.9	1.43
433.8	-1.05	433.8	8.01	433.8	7.44	433.8	9.69	433.8	15.02	433.8	14.75	433.8	1.71	433.8	6.33	433.8	4.4	433.8	-0.37	433.8	6.25	433.8	6.54	433.8	-6.12	433.8	-1.02	433.8	-0.02	433.8	-10.51	433.8	-4.18	433.8	-3.02	433.8	17.06	433.8	17.36	433.8	19.57	433.8	6.7	433.8	17.58	433.8	21.23	433.8	0.35
434.7	1.65	434.7	10.54	434.7	8.04	434.7	10.13	434.7	14.38	434.7	14.2	434.7	2.49	434.7	6.29	434.7	4.85	434.7	1.28	434.7	4.35	434.7	5.48	434.7	-5.47	434.7	-2.45	434.7	-0.01	434.7	-9.67	434.7	-4.3	434.7	-5.64	434.7	17.94	434.7	16.98	434.7	21.51	434.7	6.47	434.7	17.09	434.7	21.53	434.7	-0.1
435.6	2.57	435.6	9.25	435.6	9.02	435.6	11.09	435.6	16.42	435.6	13.78	435.6	2.23	435.6	7.96	435.6	5.52	435.6	4.34	435.6	7.97	435.6	5.1	435.6	-8.61	435.6	-2.56	435.6	3.42	435.6	-10.11	435.6	-3.12	435.6	-6.56	435.6	16.75	435.6	16.22	435.6	22.65	435.6	8.15	435.6	15.5	435.6	21.68	435.6	2.67
436.5	-0.36	436.5	9.15	436.5	7.58	436.5	7.4	436.5	15.35	436.5	14.06	436.5	1.69	436.5	6.18	436.5	5.7	436.5	1.39	436.5	6.54	436.5	8.07	436.5	-9.24	436.5	-3.28	436.5	3.54	436.5	-8.22	436.5	-4.55	436.5	-6.08	436.5	17.29	436.5	15.36	436.5	22.39	436.5	5.31	436.5	16.61	436.5	20.21	436.5	1.33
437.4	4.55	437.4	11.76	437.4	7.49	437.4	9.65	437.4	15.66	437.4	14.69	437.4	4.95	437.4	7.22	437.4	5.87	437.4	0.66	437.4	6.79	437.4	5.68	437.4	-6.18	437.4	-2.92	437.4	0.89	437.4	-8.47	437.4	-3.59	437.4	-5.72	437.4	17.26	437.4	18.16	437.4	21.78	437.4	6.1	437.4	15.22	437.4	20.4	437.4	0.77
[truncated: 22 more columns]

## Sheet: Data corrected
X	L1A1	L1A2	L1A3	L1A4	L1A5	L1A6		L2A1	L2A2	L2A3	L2A4	L2A5	L2A6		L3A1	L3A2	L3A3	L3A4	L3A5	L3A6		L4A1	L4A2	L4A3	L4A4	L4A5	L4A6
-240.3	4.17	-2.74	-1.03	-5.07	1.43	0		0.35	-5.02	-7.08	-3.04	-3.29	0		-2.64	-1.84	-6.06	-1.1	-3.69	0		2.12	-2.62	-8.78	3.01	-2.17	0
-239.4	7.82	-3.7	-0.91	-3.52	0.55	0		1.45	-5.32	-10.05	1	-3.24	0		2.13	2.67	-2.52	5.98	-0.24	0		4.05	-1.96	-7.75	4.27	-1.92	0
-238.5	7.35	0.15	-0.56	-2.86	-0.95	0		-0.26	-5.6	-10.17	-0.92	-3.55	0		-2.02	0.34	-6.11	2.85	-4.38	0		0.74	-1.21	-7.36	3.12	-2.22	0
-237.6	7.83	3.26	0.65	-0.43	0.94	0		-0.97	-3.64	-11.5	-1.61	-4.16	0		0.34	1.76	-7.28	2.89	-3.76	0		7.59	-0.42	-6.53	5.26	-0.42	0
-236.7	3.57	-6.12	-5.66	-2.67	2.29	0		-4.23	-9.58	-14.96	-2.28	-3.51	0		-1.19	-1.91	-5.1	1.28	-2.61	0		3.43	-3.33	-7.72	2.92	-2.73	0
-235.8	1.59	-4.33	-5.66	-3.61	-2.23	0		-4.71	-7.16	-11.76	-0.35	-0.64	0		-0.8	-1.97	-3.75	-0.09	-4.11	0		3.72	-2.17	-6.52	1.52	-3.77	0
-234.9	16.52	8.78	10.21	-0.19	0.19	0		9.76	7.51	1.69	-0.86	0.5	0		2.69	2.29	-3.8	5.09	-1.14	0		7.09	-3.2	-5.96	3.04	-5.1	0
-234	13.47	2.75	6.26	1.72	3.1	0		2.82	-0.61	-5.97	0.3	-1.42	0		0.16	-0.15	-6.05	2.34	-1	0		5.69	-1.6	-4.03	2.78	0.79	0
-233.1	7.46	3.84	1.32	-1.02	4.2	0		0.2	-4.44	-7	-1.18	-3.94	0		0.07	1.54	-3.45	5.38	-3.3	0		7.41	1.49	-2.97	8.87	3.18	0
-232.2	7.67	1.69	3.86	1.92	1.28	0		0.36	-4.66	-8.2	-1.82	-2.36	0		-2.93	-5.16	-7.46	-0.94	-6.08	0		5.93	-2.98	-5.34	3.11	0.13	0
-231.3	8.39	-0.17	5.59	-0.54	4.04	0		0.29	-4	-6.96	-3.68	-2.36	0		2.14	1.9	-5.37	1.38	-2.14	0		7.84	-0.84	-4.43	3.52	-1.14	0
-230.4	7.9	2.78	0.51	0.15	1.63	0		2.21	-2.67	-6.37	3.15	-0.58	0		2.64	-0.1	-5.29	5.64	-0.9	0		4.61	-2.28	-7.03	1.31	-2.53	0
-229.5	7.99	0.91	0.13	-2.4	3.33	0		1.55	-1.14	-8.15	-1.3	-1.24	0		1.89	3.02	-4.19	4.33	-2.59	0		4.91	0.07	-5.5	7.25	1.59	0
-228.6	8.61	2.05	4.54	1.54	3.34	0		0.44	-4.28	-8.51	-0.54	-1.83	0		-3.87	0.62	-7.17	0.37	-1.83	0		-0.38	-1.87	-6.86	1.58	-2.2	0
-227.7	6.85	0.08	3.22	-1	1.28	0		2.4	-2.37	-4.82	1.18	0.03	0		1.04	2.2	-3.4	5.45	-0.38	0		2.02	-2.84	-4.89	2.89	1.44	0
-226.8	6.73	-1.6	2.75	1.4	3.08	0		0.9	-5.07	-3.75	2.53	-0.11	0		-1.2	-2.98	-8.98	1.3	-3.78	0		4.33	-2.13	-9.07	2.67	-2.17	0
-225.9	10.05	2.98	4.02	0.57	3.72	0		7.49	-2.17	-4.99	-0.18	0.99	0		1.81	0.39	-4.47	3.58	-0.58	0		5.18	-0.23	-5.36	3.05	-0.61	0
-225	8.63	-0.82	-0.09	1.26	4.41	0		-2.07	-6.51	-9.71	-1.84	-3.03	0		-3.93	-0.75	-6.97	0.6	-4.66	0		6.76	1.63	-3.16	4.29	0.16	0
-224.1	7.01	-0.65	2.2	-0.73	0.57	0		1.68	-5.63	-6.11	-3.21	-2.69	0		-2.23	-1.2	-6.35	0.88	-4.39	0		3.05	-1.96	-7.01	2.54	-1.63	0
-223.2	10.43	2.24	4.02	2.7	2.13	0		3.73	-4.61	-5.82	-2.31	0.64	0		-3.61	-5.02	-8.14	-1.06	-6.95	0		6.19	-2.85	-5.78	1.51	-1.04	0
-222.3	5.14	0.81	0.18	-2.44	-0.65	0		3.34	-1.47	-5.92	0.57	-1.75	0		0.69	1.4	-5.13	2.6	-1.07	0		3.91	-0.91	-7.89	2.72	-0.61	0
-221.4	6.43	-3.17	0.36	-1.52	0.97	0		0.08	-6.32	-8.52	-1.37	-1.72	0		-0.15	1.01	-2.85	4.94	1.3	0		2.13	-1.56	-4.44	5.64	0.74	0
-220.5	6.03	1.14	3.39	1.52	3.11	0		2.78	-6	-6.57	-0.52	1.61	0		0.09	-1.38	-6.98	-0.06	-3.07	0		2.78	-1.35	-5.64	2.32	-1.14	0
-219.6	7.7	0.53	0.95	0.37	1.37	0		6.44	-1.42	-3.93	3.93	4.71	0		3.6	1.72	-3.35	3.97	2.12	0		2.2	-2.41	-8.64	1.58	0.94	0
-218.7	8.44	2.55	-0.05	-1.21	1.95	0		-0.13	-4.42	-9.44	-4.13	-1.25	0		0.36	2.48	-6.29	0.9	-1.07	0		3.89	-1.76	-6.6	0.2	-2.63	0
-217.8	8.18	3.81	4.6	0.92	3.85	0		2.51	-2.38	-3.47	1.82	0.52	0		-4.26	-2.96	-5.39	0.07	-3.65	0		3.53	-0.17	-4.87	2.49	1.03	0
-216.9	9.92	0.8	3.29	1.87	2.94	0		0.89	-4.8	-4.09	-1.34	-2.44	0		-1.64	-3.15	-7.06	-1.58	-4.72	0		4.43	-1.64	-6.66	1.48	-2.51	0
-216	7.78	1.35	1.76	0.37	3.38	0		-0.17	-3.96	-6.85	-1.46	-0.04	0		-2.67	-0.52	-8.27	0.13	-2.54	0		3.5	-1.69	-6.84	3.07	-1.91	0
-215.1	5.31	2.01	0.79	-0.25	-0.31	0		-2.39	-3.74	-8.91	-2.48	-3.16	0		-0.44	-0.98	-7.63	1.29	-3.82	0		4.43	-2.98	-7.68	1.75	-3.09	0
-214.2	6.2	-1.85	0.09	-5.03	-1.32	0		3.79	0.59	-3.37	0.81	0.42	0		1.19	-0.73	-6.06	0.16	-2.81	0		5.35	-1.52	-5.59	1.09	-1.01	0
-213.3	8.56	1.75	3.48	0.04	5.18	0		3.27	-0.9	-4.41	-0.06	2.38	0		0.74	1.62	-4.48	2.74	-0.56	0		4.11	-0.82	-5.96	1.26	-1.49	0
-212.4	4.84	-0.17	0.99	-4.41	-0.04	0		-1.1	-6.2	-10.08	-4.23	-3.29	0		2.71	2.51	-2.48	4.15	-1.44	0		3.73	0.6	-2.85	5.69	2.19	0
-211.5	10.21	2.82	4.46	-0.87	3.18	0		5.34	-2.59	-5.86	-2.54	1.63	0		1.76	-0.96	-5.76	0.68	-2.99	0		1.79	-1.02	-5.67	0.69	-1.14	0
-210.6	5.79	0.3	-2.3	-3.56	0.38	0		0.35	-2.94	-7.66	-0.44	1.47	0		1.82	1.53	-1.71	5.15	2.08	0		5.35	0.22	-0.54	5.69	1.18	0
-209.7	5.6	-1.88	1.47	-1.68	-0.19	0		1.23	-4.02	-5.89	-2.21	-0.2	0		2.06	1.09	-2.65	4.92	0.97	0		7.75	2.25	-2.07	6.95	6.19	0
-208.8	4.64	0.17	0.06	-3.38	2.36	0		-0.06	-3.92	-4.17	-1.8	0.89	0		-1.92	-0.55	-4.69	-0.19	-2.14	0		4.52	0.91	-4.38	1.94	-0.02	0
-207.9	7.02	1.12	1.52	-2.38	2.81	0		2.6	-0.58	-4.26	-0.79	0.92	0		2.22	2.53	-3.09	1.67	-1.48	0		5.18	-3.23	-4.39	2.02	-3.5	0
-207	7.21	3.41	3	2.36	1.25	0		3.49	0.36	-4.59	2.82	0.77	0		2.65	-0.58	-5.12	2.91	-0.51	0		1.49	-4.34	-8.59	-0.92	-1.44	0
-206.1	7.5	-0.9	2.29	0.74	2.73	0		-0.91	-5.99	-5.42	2.45	-2.46	0		-0.75	-1.76	-4.59	3.15	-2.2	0		1.47	-6.2	-9.11	1.06	-2.27	0
-205.2	5.26	-1.24	-0.12	-0.38	-0.61	0		0.5	-6.14	-7.86	-0.81	-1.12	0		2.37	0.05	-3.5	1.68	-0.76	0		6.42	1.26	-2.67	2.08	1.72	0
-204.3	8.05	2.37	1.09	-0.61	-0.85	0		3.6	-1.22	-5.03	-1.57	-1.9	0		-0.79	0.14	-4.17	2.15	-2.96	0		3.75	-2.16	-5.87	3.5	0.75	0
-203.4	4.39	-2.59	-0.34	-2.77	0.15	0		2.6	-2.29	-7.8	-0.38	-0.7	0		-0.88	-0.22	-4.8	1.51	-4.38	0		3.86	-3.16	-7.11	2.28	-4.49	0
-202.5	4.24	1.97	1.17	-1.54	-0.93	0		-0.03	-5.11	-5.69	-0.35	-0.74	0		-1.57	-1.85	-3.18	3.56	-0.1	0		5.09	-0.3	-1.88	5.61	2.95	0
-201.6	4.86	0.07	0.36	0.19	4.66	0		-2.73	-5.71	-9.24	-0.69	-3.81	0		-0.88	-1.9	-9.45	0.69	-5.33	0		0.77	-2.6	-7.55	0.26	-3.56	0
-200.7	5.44	-0.38	3	0.3	3.67	0		-0.15	-1.24	-7.09	-1.01	0.23	0		-1.26	1.18	-4.46	1.89	-2.55	0		2.19	-3.14	-7.13	1.92	-3.17	0
-199.8	4.01	-3.09	-1.06	-3.71	-0.66	0		0.54	-4.59	-5.07	1.87	-0.92	0		-0.16	-0.55	-2.15	3.13	-0.64	0		4.98	-0.57	-1.6	2.66	0.33	0
-198.9	5.96	-1.12	4.44	0.17	0.89	0		0.55	-5.69	-6.09	-0.5	-2.1	0		2.58	0.33	-4.17	4.34	-2.05	0		2.14	-0.82	-7.54	1.82	-1.53	0
-198	2.88	-2.59	-0.64	-3.65	-1.21	0		-1.1	-5.3	-7.52	-2.88	-3.51	0		3.43	1.08	-2.98	3.98	-0.95	0		3.72	-1.11	-7.56	3.14	-3.22	0
-197.1	6.69	-0.36	-3.01	-1.66	1.39	0		2	-3.23	-5.93	-0.19	-0.76	0		1.39	1.09	-2.8	2.76	-1.24	0		5.5	2.13	-3.87	3	0.45	0
-196.2	3.26	1.04	1.45	-1.67	1.13	0		2.07	-2.1	-1.57	0.23	1.41	0		2.58	1.89	-0.47	5.94	1.64	0		3.14	-2.87	-5.21	2.11	-1.44	0
-195.3	5.08	1.97	2.41	1.46	1.9	0		-3.89	-4.5	-8.68	-3.21	-5.88	0		-1.39	-1.91	-6.53	0.51	-4.59	0		3.09	-5.55	-9.09	-0.32	-3.13	0
-194.4	1.7	-0.82	-0.32	-0.06	-2.34	0		2.45	-1.92	-2.42	3.53	-0.44	0		0.83	0.95	-2.5	3.49	-0.48	0		3.31	0.94	-1.83	4.49	-0.16	0
-193.5	9.52	0.03	1.69	0.93	-0.15	0		0.63	-2.25	-4.94	0.37	-5.72	0		-3.04	0.77	-4.33	1.83	-0.38	0		3.91	0.1	-3.79	3.62	1.82	0
-192.6	0.82	-3.42	-1.75	-5.44	0.13	0		0.45	-2.41	-5.69	-5.04	-0.49	0		0.49	4.75	-2.9	3.08	0.05	0		4.7	-0.38	-8.68	2	-1.42	0
-191.7	6.95	-0.52	-1.37	1.07	2.88	0		1.28	-3.27	-6.06	1.55	-2.31	0		1.87	0.33	-1.74	0.42	-3.53	0		3.18	1.97	-2.52	2.36	1.98	0
-190.8	3.2	-3.93	1.38	-1.9	-2.18	0		-2.54	-7.04	-7.77	-1.97	-3.16	0		-0.22	0.26	-3.97	4.91	-3.07	0		0.85	-2.59	-4.63	2.22	-1.77	0
-189.9	6.92	1.34	2.94	1.04	6.01	0		6.13	-0.05	-2.34	4.82	2.41	0		0.37	0.42	-3.84	5.03	-0.45	0		5.26	1.39	-3.56	5.87	2.69	0
-189	4.58	0.23	2.49	0.09	1.33	0		-0.73	-3.32	-9.18	-0.36	-0.02	0		-1.45	-0.53	-3.74	1.34	-2.29	0		1.2	-3.66	-4.03	1.5	-1.91	0
-188.1	7.29	2.75	3.88	2.27	4.43	0		4.63	-0.56	-1.24	2.93	5.26	0		0.64	1.34	-0.2	4.57	1.59	0		2.26	-1.67	-4.9	4.22	0.27	0
-187.2	6.58	1.32	2.57	-2.01	1.96	0		2.71	-4.29	-6.5	-0.78	-2.35	0		0.17	-0.32	-4.42	1.26	-3.22	0		2.54	-2.28	-5.22	3.79	-2.25	0
-186.3	4.33	1.38	2.74	-1.09	2.27	0		3.33	-0.13	-2.97	0.12	0.46	0		1.68	2.48	-0.21	3.18	1.26	0		4.21	0.75	-4.06	3.45	0.23	0
-185.4	6.85	4.14	3.87	0.75	3.67	0		3.2	-1.9	-1.98	0.3	1.86	0		0.56	0.5	-3.19	2.5	-0.47	0		5.23	-0.47	-0.98	4.91	0.14	0
-184.5	6.09	4.73	1.92	1.93	6.79	0		1.03	-2.57	-6.16	-1.19	2.03	0		3.27	1.91	-1.14	4.79	2.3	0		3.87	-0.01	-4.17	3.35	1.78	0
-183.6	7.18	-0.4	-0.07	0.27	-0.92	0		1.11	-5.4	-8.57	-2.45	-4.45	0		0.19	-1.99	-2.76	1.54	-3.7	0		3.04	-2.14	-3.93	3.77	0.4	0
-182.7	5.6	-1.39	-0.33	-0.69	1.57	0		1.47	-2.53	-2.62	2.34	1.07	0		-1.13	2.21	-2.8	3.27	-2.1	0		0.83	-1.99	-5.75	1.55	-0.52	0
-181.8	5.41	-1.36	-1.76	-1.61	2.3	0		1.53	-3.15	-6.9	-4.46	0.59	0		0.48	0.95	-2.06	0.88	-0.24	0		0.68	-0.21	-6.7	2.42	-1.31	0
-180.9	7.5	2.54	1.89	1.92	5.64	0		1.86	-2.75	-3.77	0.6	-0.02	0		5.31	2.43	-2.73	4.6	0.18	0		5.94	0.15	-3.39	2.92	2.85	0
-180	6.61	2.01	2.63	-1	0.26	0		0.89	-4.48	-3.97	-0.63	0.43	0		-0.89	0.3	-3.78	3.17	-1.33	0		2.42	0.23	-5.09	2.29	-1.35	0
-179.1	5.7	0.16	0.22	-1.15	2.44	0		0.12	-1.49	-5.3	-0.56	-2.33	0		-1.64	1.89	-4.26	1.5	-3.73	0		2.68	-2.16	-4.81	3.42	-1.83	0
-178.2	5.19	-1.25	0.95	-5.04	2.09	0		-0.58	-5.14	-7.17	-3.11	-2.24	0		-1.18	0.33	-5.64	0.17	-1.09	0		3.64	-1.83	-1.12	2.54	1.35	0
-177.3	7.15	2.71	4.18	2.06	3.74	0		1.62	-2.38	-1.79	1.8	1.43	0		-1.22	1.16	-3.38	0.64	-0.59	0		1.84	-0.78	-3.26	2.75	-0.96	0
-176.4	5.96	1.54	0.59	1.43	4.18	0		1.2	-3.97	-5.28	1.12	-0.97	0		-0.13	-1.96	-1.74	0.21	-3.53	0		2.68	-2.03	-3.56	-0.74	-0.05	0
-175.5	7.09	3.59	3.78	1.91	4.31	0		-1.43	-0.35	-6.99	-1.68	1.77	0		-4.07	-1.96	-7.51	-3.39	-3.08	0		5.64	0.94	-3.47	4.04	0.11	0
-174.6	4.36	-2.49	-0.17	-3.79	-1.22	0		-0.35	-4.99	-4.82	-1.82	-2.69	0		-1.97	1.48	-3.69	4.32	-2.82	0		-1.74	-1.95	-7.01	0.81	-4	0
-173.7	3.92	0.16	-1.11	-1.89	-0.51	0		0.76	-2.05	-2.31	-2.1	-1.11	0		-3.74	-0.27	-4.04	2.29	-4.9	0		0.78	-1.16	-6.28	4.69	-2.31	0
-172.8	2.78	2.38	0.8	-0.74	-0.17	0		1.63	-0.74	-5.3	2.14	0.9	0		0.52	1.74	-4.13	2.91	-0.24	0		6.6	-0.58	-3.59	2.3	-0.59	0
-171.9	6.35	0.96	0.21	1.68	0.6	0		2.85	-2.62	-4.93	1.43	-1.28	0		1.96	0.56	-4.82	3.38	-1.69	0		7.96	2.1	-1.66	3.78	3.3	0
-171	5.85	1.07	2.57	-0.58	2.64	0		-0.19	-4.5	-6.04	-2.46	-0.5	0		3.21	2.7	-4.43	0.11	-1.82	0		5.79	0.9	-4.51	1.73	-0.47	0
-170.1	5.57	0.47	4.2	1.07	3	0		3.35	-3.72	-5.05	0.21	-0.69	0		1.9	1.47	-5.27	1.01	-1.88	0		3.39	0.3	-3.5	0.26	1.26	0
-169.2	4.32	-0.95	3.06	-0.22	0.22	0		0.83	-1.96	-1.92	-0.33	-1.55	0		0.77	-0.33	-3.58	1.22	-4.12	0		2.24	-0.87	-6.84	0.41	-2.21	0
-168.3	4.06	3.5	2.37	2.8	1.69	0		0.12	-3.77	-5.52	-3.74	-2.05	0		-3.37	-1.53	-4.99	-1.71	-4.89	0		-0.53	-3.07	-6.19	-1.76	-4.07	0
-167.4	6.55	1.16	4.64	3.17	1.51	0		2.73	-1.67	-2.66	4.15	-0.04	0		-2.43	-3.61	-7.55	3.05	-2.24	0		0.32	-3.93	-5.39	3.89	-1.15	0
-166.5	5.63	2.83	2.38	-2.34	-0.88	0		-0.61	-2	-4.68	-2.1	0	0		0.93	-0.22	-2.71	2.58	0.86	0		5.41	-1.16	-4.35	2.34	2.02	0
-165.6	4.89	3.15	2.17	0.33	3.07	0		1.34	1.26	-3.26	-0.06	3.16	0		0.36	-0.92	-4.85	-0.96	-1.73	0		2.55	-4.52	-7.44	-0.3	-1.45	0
-164.7	5.39	0.98	3.21	1.02	1.91	0		6.04	-2.41	-0.67	1.32	2.54	0		-0.97	-3.97	-3.62	1.04	-0.95	0		1.23	-1.15	-4.45	4.11	1.03	0
-163.8	5.69	4.08	4.19	-0.4	-1.38	0		0.59	-2.13	-3.17	1.37	-1.88	0		-1.01	-1.06	-2.87	0.92	-4.14	0		1.78	0.72	-4.57	2.73	0.48	0
-162.9	2.66	1.07	-1.59	-2.2	1.93	0		-3.03	-2.95	-7.27	-1.43	-0.73	0		-1.82	-0.72	-3.5	1.34	-0.95	0		1.52	-3.55	-4.72	1.43	-1.36	0
-162	0.27	-3.13	-1.19	-2.38	-1.34	0		-2.93	-5.03	-6.53	-2.48	-1.84	0		0.03	0.32	-4.97	1.36	-0.85	0		2.77	-1.94	-7.4	0.55	-0.78	0
-161.1	3.06	0.98	0.52	0.45	-0.16	0		1.89	-3.81	-2.25	-0.62	0.44	0		2.05	2.06	-2.32	0.69	-1.23	0		3.95	0.25	-1.65	3.32	2.99	0
-160.2	4.55	1.02	-0.87	0.59	1.21	0		1.52	-3.3	-5.1	-1.35	-0.41	0		0.43	1.98	-2.97	2.15	-3.26	0		0.56	-3.92	-7.88	-1.8	-2.29	0
-159.3	5.05	0.03	2.8	0.23	2.81	0		2.48	0.21	-2.61	1.93	0.64	0		-1.19	4.03	-3.18	2.17	-1.34	0		3.58	0.99	-3.51	4.85	3.19	0
-158.4	5.57	3.39	2.69	1.15	1.23	0		-1.54	-2.49	-6.45	-3.15	-2.23	0		-2.09	2.73	-1.84	-0.24	-3.22	0		1.08	-0.92	-5.52	1.88	-2.14	0
-157.5	4.98	-0.37	2.92	0.56	1.05	0		5.28	-2.22	-0.16	5.06	1.68	0		1.6	0.01	-0.82	0.4	1.11	0		1.16	-2.13	-5.99	-0.71	0.92	0
-156.6	7.43	5.71	2.25	2.62	1.64	0		2.54	-1.53	-3.67	-0.53	-1.14	0		0.87	2.52	-0.84	4.81	-0.76	0		2.22	0.34	-2.6	4.22	0.21	0
-155.7	5.98	0.8	3.31	-2.92	-1.19	0		1.25	-2.17	-0.82	-1.02	-1.46	0		1.87	1.9	-2.63	2.55	-0.09	0		4	3.6	-2.37	5.91	3	0
-154.8	7.5	1.44	3.81	-0.1	2.8	0		0.62	-4.29	-5.63	-0.6	-1.26	0		-0.9	-1.12	-4.31	0.61	-1.58	0		2.01	-0.03	-3.67	3.01	-2.38	0
-153.9	3.77	1.43	4.9	0.01	3.88	0		-0.82	-5.25	-5.38	-1.79	-2.43	0		-1.62	-2.2	-5.95	1.44	-4.83	0		-0.37	-0.05	-4.17	4.17	-1.19	0
-153	1.79	0.18	2.62	-1.51	0.69	0		2.24	0.78	-0.55	-1.51	0.67	0		-1.18	3.08	-2.09	2.35	0.1	0		2.33	2.12	-0.83	3.94	1.18	0
-152.1	6.28	2.24	0.74	0.41	-0.98	0		-1.47	-3.83	-8.53	-2.5	-1.68	0		1.23	-0.76	-5.78	1.48	-1.72	0		4.85	-0.02	-4.39	4.38	-0.27	0
-151.2	5.32	-0.39	2.65	0.06	3.94	0		0.34	-2.08	-3.09	-0.65	3.55	0		-2.68	1.85	-6.09	3.75	-1.94	0		2.33	4.32	-3.6	3.31	0.2	0
-150.3	4.04	0.52	3.16	0.79	0.32	0		2.17	-2.77	-4.43	-2.14	-0.37	0		1.05	-0.93	-5.62	1.53	-2.39	0		1.85	-1.74	-3.17	3.24	1.99	0
-149.4	4.04	-0.07	3.16	3.09	3.51	0		-1.09	-3.9	-4.06	-1.71	-1.52	0		-3.04	0.52	-4.75	0.18	-3.46	0		3.08	0.34	-2.5	3.42	2.09	0
-148.5	7.46	2.96	1.86	1.69	5.27	0		4.31	-1.23	-0.75	0.86	4.87	0		-0.94	1.12	-2.48	2.02	0.38	0		1.22	0.45	-2.54	3.14	1.69	0
-147.6	5.35	-0.17	2	2.07	4.96	0		-1.22	-6.87	-3.61	-2.16	1.36	0		-1.84	-1.89	-1.85	-1.15	-2.83	0		3.09	-0.55	-1.32	1.37	-1.34	0
-146.7	4.03	0.54	1.73	0.94	-1.65	0		0.61	-1.55	-3.94	-0.14	-3.03	0		-0.84	2.21	-1.42	2.36	0.11	0		1.17	1	-0.96	2.42	0.16	0
-145.8	5.24	1.22	2.35	-2.22	2.94	0		-1.5	-5.88	-6.2	-1.74	-0.79	0		-1.27	-3.44	-6.43	-1.8	-6.44	0		3.21	-1	-1.77	1.82	0.5	0
-144.9	5.96	3.36	1.59	2.22	0.71	0		0.54	-2.35	-1.77	-0.32	0.52	0		-2.01	0.39	-0.38	1.41	-0.08	0		2.76	-2.02	-3.84	1.49	-1.83	0
-144	2.32	-0.27	3.31	0.2	3.02	0		-1.32	-3.81	-7.06	-3.41	-2.55	0		-2.31	-1.2	-4.69	0.51	-4.26	0		2.39	-2.82	-5.28	2.37	-2.48	0
-143.1	6.75	1.08	2.73	2.68	3.59	0		3.92	-0.32	2.09	1.81	4.27	0		0.48	0.2	-0.86	-0.95	-0.86	0		1.33	-1.42	-3.21	-0.31	-4.69	0
-142.2	5.01	-1.99	-3.31	-2.26	0.86	0		2.75	-2.26	-5	-2.05	-1.65	0		0.7	0.68	-1.75	2.35	-0.29	0		3.33	-0.49	-2.17	3.58	2.29	0
-141.3	3.15	-0.98	-0.05	0.85	1.27	0		2.17	-1.91	-2.09	0.82	-0.93	0		-0.89	0.44	-2.26	1.76	-2.8	0		-0.08	-3.8	-5.49	-0.67	0.38	0
-140.4	3.43	-1.47	2.54	0.28	4.13	0		-0.25	-3.31	-2.65	-0.96	-0.81	0		1.06	-0.77	-3.62	3.52	-4.34	0		3.19	-1.08	-4.44	3.97	0.07	0
-139.5	3.73	-1.45	-2.33	1.62	-2.4	0		-1.24	-5.11	-6.3	0.55	-3.71	0		-1.87	-0.48	-3.34	0.1	-2.6	0		3.51	-1.35	-4.83	2.59	-2.29	0
-138.6	0.5	-2.83	-3.49	-3.71	-1.65	0		-2.16	-3.32	-4.29	-0.38	-0.41	0		0.64	0.19	-1.41	3.73	-1.46	0		6.91	0.93	-1.94	2.93	0.47	0
-137.7	2.14	-1.65	2.52	-1.63	1.43	0		1.71	-7.01	-2.61	-1.98	0.37	0		0.18	-1.59	-1.91	0.5	0.96	0		1.79	-2.35	-2.63	-0.23	-0.76	0
-136.8	1.95	-1.46	1.84	-1.52	-0.88	0		-0.73	-3.66	-0.22	0.29	-0.04	0		-2.38	-2.06	-0.74	0.39	-2.68	0		-1.56	-5	-4.54	-3.05	-5.1	0
-135.9	1.9	1.44	2.37	-0.26	0.66	0		2.8	1.26	-3.38	4.26	0.95	0		0.45	2.99	-3.75	4.32	-0.76	0		1.3	-2.44	-3.68	1.96	-0.78	0
-135	2.84	-2.65	-0.4	-2.23	-1.79	0		3.07	-0.98	-2.42	-0.96	0.22	0		0.16	2.22	-2.89	0.21	-1.43	0		-0.03	-2.59	-4.35	2.32	-0.42	0
-134.1	6.46	0.93	-0.53	1.38	-1.1	0		-2.46	-4.61	-3.35	-0.66	-1.06	0		-3.71	-3.36	-4.15	0.8	-1.98	0		2.14	-3.49	-3.33	0.23	-2.49	0
-133.2	2.61	1.55	2.29	0.57	1.65	0		2.72	0.23	-0.98	0.75	3.22	0		0.53	-0.31	-2.83	0.44	0.66	0		3.4	0.16	-2.63	3.56	-0.12	0
-132.3	6.16	2.15	1.74	-0.82	1.79	0		2.51	-1.86	-2.46	-1.72	1.93	0		1.92	1.54	-4.22	0.33	1.08	0		4.6	3.18	-2.71	5.37	1.14	0
-131.4	2.04	1.2	-0.34	3.27	3.34	0		3.81	0.43	-1.68	5.47	3.45	0		0.92	-0.26	-5.15	-0.11	-3.63	0		1.16	-0.9	-3.09	1.62	-1.1	0
-130.5	-1.14	-4.08	-3.43	-6.96	-3.74	0		-4.63	-3.38	-4.95	-3.22	-2.92	0		-0.21	4.91	-0.81	2.34	-0.71	0		3.66	-0.15	-2.35	2.79	0.8	0
-129.6	4.03	3.21	2.16	1.01	1.07	0		-0.82	-2.36	-4.73	-1.94	-2.69	0		-1.02	1.82	0.24	0.59	0.61	0		2.2	-0.29	-1.41	1.05	0.41	0
-128.7	6.05	2.12	3.77	0.98	2.94	0		4.75	1.05	-1.45	-0.03	2.81	0		3.57	1.88	-2.66	2.15	-0.26	0		1.51	-0.46	-3.92	1.6	0.05	0
-127.8	3.45	2.21	-0.35	-0.89	0.12	0		0.93	-2.66	-5.38	-2.87	-0.75	0		-3.32	-2.38	-4.95	-2.37	-2.66	0		-0.91	-1.39	-3.43	1.4	-0.7	0
-126.9	0.51	-5.06	-1.02	-4.11	-5.4	0		-2.25	-5.62	-5.96	-4.6	-3.94	0		-0.63	0.71	-1.61	3.39	0.1	0		-0.84	-2.61	-6.79	0.12	-5.3	0
-126	2.21	-0.13	1.86	1.63	-1.22	0		-0.28	-1.44	-2.69	1.82	-0.36	0		2.32	1.73	0.65	3.46	-2.9	0		4.16	1.18	-1.14	4.36	0.42	0
-125.1	5.77	1.36	1.36	2.98	1.79	0		-0.01	-1.41	-4.06	1.07	-1.2	0		0.54	2.09	-2.25	2.77	1.06	0		1.85	0.32	-0.85	2.88	1.04	0
-124.2	3.26	-1.89	1.77	-0.87	0.1	0		0.81	-4.79	-2.72	-1.69	-1.03	0		0.52	1.69	-1.72	1.88	-0.88	0		1.46	-1.22	-4.07	2.82	-0.63	0
-123.3	6.04	1.47	1.92	2.48	3.05	0		2.67	-3.86	-1.12	0.23	1.56	0		3.65	2.58	-1.69	1.84	1.81	0		-0.27	-0.32	-4.83	0.18	-2.16	0
-122.4	7.31	0.48	2.17	2.24	3.52	0		0.6	-1.34	-1.81	1.02	-0.95	0		-0.5	-1.6	-3.34	0.43	-3.21	0		1.76	-0.86	-3.14	2.71	0.04	0
-121.5	5.22	-0.16	1.06	1.68	-0.93	0		1.97	-0.47	-5.76	-0.58	-1.01	0		-1.03	-0.03	-4.08	-1.47	-3.31	0		0.93	-1.91	-2.79	0.01	-3.42	0
-120.6	5.88	1.43	2.3	2.02	3.15	0		1.27	-3.6	-2.59	1.75	2.22	0		0.62	-1.28	-2.63	2.72	-1.23	0		4.45	1.43	-0.21	3.91	2.01	0
-119.7	1.85	1.19	2.98	-0.73	1.4	0		1	-1.39	-1.56	-1.52	0.5	0		0.62	2.6	-2.87	0.74	0.52	0		1.8	0.81	-3.23	1.64	1.21	0
-118.8	5.47	2.96	3.24	3.51	1.05	0		2.55	-2.29	-0.15	2	0.75	0		2.05	1.21	0.08	0.72	-1.54	0		1.29	-0.85	-5.6	-0.64	-1.76	0
-117.9	1.49	-3.84	-3.39	-3.25	-0.8	0		1.92	-1.68	-2.52	-1.63	1.74	0		-2.03	-1.46	-1.7	-1.75	-1.18	0		0.72	-1.86	-3.77	-2.35	-0.13	0
-117	1.57	-4.34	-3.55	-2.85	-1.41	0		1.84	-1.72	-3.57	-0.53	2.49	0		1.36	1.11	-0.88	4.74	-0.47	0		2.17	-0.31	-2.67	4.47	-0.49	0
-116.1	5.02	2.9	4.24	4.19	2.41	0		3.14	-0.51	-0.01	3.2	2.45	0		0.6	-0.7	-2.42	1.12	-0.68	0		3.58	0.26	-0.55	3.71	1.57	0
-115.2	2.66	-1.85	-1.45	-2.45	-2.52	0		3.07	-1.35	-2.11	1.56	0.33	0		4.63	3.77	0.24	3.02	2.82	0		2.24	1.03	-2.23	0.73	-0.5	0
-114.3	2.13	0.32	-1.27	-1.48	-1.56	0		-0.24	-2.33	-2.9	-0.72	-0.24	0		-1.68	-1.85	-2.37	-1.3	-2.14	0		-3.57	-2.42	-3.2	-0.02	-4.58	0
-113.4	5.56	1.15	2	2.87	2.68	0		-0.29	-0.81	-1.94	0.6	-1.03	0		-2.53	-0.27	-5.02	-2	-6.25	0		2.25	-1.56	-4.76	0.71	0.8	0
-112.5	2.91	-0.9	-3.33	-1.9	0.66	0		-1.31	-4.29	-6.33	-2.43	0.3	0		3.46	0.27	-1.11	-0.7	0.09	0		6.37	0.97	-2.09	2.21	1.71	0
-111.6	3.05	-1.25	0.73	-1.7	2.81	0		0.28	-3.31	-3.32	-0.53	-0.99	0		-1.53	0.88	-0.19	0.16	0.38	0		0.26	-1.81	-1.94	0.59	0.76	0
-110.7	2.73	-0.81	-3.56	-0.55	-0.33	0		-1.9	-3.16	-6.45	-0.54	-2.05	0		-0.75	-1.68	-5.32	-1.8	-4.1	0		0.28	-0.83	-4.14	1.97	-0.62	0
-109.8	3.31	0.53	1.61	-1.18	0.62	0		-1.29	-4.65	-3.8	-0.52	0.76	0		-1.36	-0.57	0.57	2.32	0.53	0		1.49	-0.62	-2.86	0.58	0.98	0
-108.9	1.99	-0.82	-0.49	1.32	0.49	0		-1.11	-5.78	-3.26	-2.15	-3.16	0		-2.28	0.76	-1.16	-1.22	-2.18	0		2.12	0.19	0.46	0.15	2.87	0
-108	2.68	-0.47	-0.8	0.58	-2.16	0		1.36	-0.18	-2.6	2.45	1.35	0		-0.39	1.42	-2.91	1.52	-0.96	0		4.72	3.15	1.01	4.21	1.83	0
-107.1	4.91	1.7	1.2	2.47	3.03	0		0.65	-2.37	-3.17	0.97	0.24	0		-0.58	0.76	-3.81	0.66	-3.66	0		0.31	-0.3	-4.65	0.2	-3.23	0
-106.2	3.69	2	1.5	-0.78	0.09	0		2.04	0.49	-0.25	1.48	0.55	0		0.49	1.94	-1.3	2.19	-0.58	0		-0.67	-2.15	-5.8	-1.43	-2.09	0
-105.3	2.79	-0.07	-0.87	-2.75	-0.59	0		-0.3	-1.58	-4.79	-1.22	-0.77	0		-0.32	0.57	-3.8	0.72	-2.41	0		2.91	-0.2	-1.88	1.43	-1.3	0
-104.4	3.08	1.74	1.06	0.14	1.53	0		2.65	1.26	-0.34	-0.88	2.04	0		0.25	1.82	-2.74	-1.03	-0.5	0		-0.15	1.21	-3.15	0.31	-0.01	0
-103.5	0.61	-3.76	-2.82	0.98	0.38	0		1.1	-4.79	-3.49	0.66	-0.44	0		-0.69	0.67	-3.27	-0.92	-0.36	0		-1.13	-1.88	-1.71	0.1	-1.22	0
-102.6	5.88	0.63	3.55	0.39	5.35	0		3.97	2.03	-0.96	-0.32	3.6	0		0.53	2.72	-1.83	-0.08	0.25	0		-1.69	-2	-6.11	-3.91	-2.95	0
-101.7	3.13	-2.34	1.52	-1.69	2.89	0		-2.37	-5	-3.76	-2.72	-4.28	0		-2.5	-0.89	-2.66	0.36	-3.18	0		0.84	-0.06	-2.42	-0.76	-0.38	0
-100.8	2.22	0.68	0.81	-0.06	0.9	0		-0.46	-1.23	-2.81	-2.22	0.61	0		1.3	0.64	0.89	-0.34	0.94	0		2.41	-1.69	-1.69	1.85	1.44	0
-99.9	2.22	-2.2	-0.05	-1.18	1.38	0		0.18	-2.44	-3.46	-0.63	0.57	0		1.06	0.97	-2.72	1.18	-0.76	0		0.7	0.58	-1.69	2.04	1.12	0
-99	0.11	1.32	-1.26	-1.94	-0.71	0		-0.52	-3.02	-2.48	-1.41	-2.02	0		-1.38	0.08	-2.35	1.2	-2.28	0		-0.82	-1.09	-4.19	1.96	-3.64	0
-98.1	4.03	0.9	0.84	-0.26	0.98	0		5.49	1.79	1	3.25	1.44	0		0.68	-0.84	-0.83	0.65	0.57	0		-0.51	-4.57	-6.41	-2.94	-2.88	0
-97.2	3.57	-0.92	1.05	1.21	2.92	0		3.15	0.4	-1.39	0.39	1.97	0		3.04	2.22	-0.65	2.47	-0.01	0		2.5	0.21	-0.22	2.07	-0.27	0
-96.3	5.27	-1.55	0.72	0.61	0.67	0		1.47	-0.24	1.54	2.19	0.16	0		-2.01	0.89	-1.35	2.19	-2.5	0		2.98	-2.29	-0.57	3.54	2.36	0
-95.4	2.55	0.8	0.28	-0.44	-0.63	0		1.54	0.93	-0.52	0.4	0.78	0		-3.23	-1.7	-2.45	1.45	-2.61	0		-2.41	-2.1	-2.3	1.62	-4.44	0
-94.5	2.8	0.4	2.44	0.18	2.87	0		-1.44	-4.92	0.86	0.04	-1.09	0		0.7	2.05	-2.21	2.27	-0.54	0		0.5	2.7	-2.66	0.66	2.68	0
-93.6	2.66	0.9	0	2.06	3.94	0		2.33	-0.03	-0.18	2.83	1.1	0		-2.59	0.45	-3.55	1.84	-4.66	0		2.33	-0.88	-4.66	3.88	-1.75	0
-92.7	1.15	1.54	1.75	-0.2	2.04	0		0.64	1.24	0.78	3.27	3.26	0		2.98	2.53	0.24	2.22	2.23	0		0.08	-2.5	-2.77	-0.08	0.67	0
-91.8	-0.92	-3.09	0.27	-0.86	-2.44	0		-1.44	-2.85	-3.47	-1.18	-1.25	0		3.42	2.48	-1.99	0.29	-2.65	0		0.69	-3.54	-5.62	-1.46	-2.31	0
-90.9	3.09	2.36	0.15	0.92	-0.98	0		-0.29	3.86	-0.93	3.27	0.05	0		-4.71	-0.18	-4.23	-1.26	-1.8	0		0.1	-1.98	-1.06	1.71	0.82	0
-90	2.15	-2.07	-0.81	-1.89	-2.87	0		0.25	-3.88	-2.84	-1.45	-2.1	0		-1.82	-3.46	-3.92	-3.46	-4.8	0		-4.68	-2.6	-4.76	-1.06	-2.99	0
-89.1	-1.17	-5.03	-1.66	-3.53	-1.55	0		2.25	-0.38	1.17	0.89	1.28	0		0.33	1.65	-0.54	2.8	-0.52	0		-1.37	-2.56	-5.77	0.56	-0.64	0
-88.2	3.79	0.86	1.2	-1.82	0.95	0		3.49	1.5	-0.98	1.54	2.01	0		4	1.22	-0.3	0.74	0.37	0		1.73	0.07	-2.58	1.5	0.06	0
-87.3	0.54	-0.22	-2.77	0.63	-1.16	0		0.01	-0.43	-3.57	-0.38	-1.99	0		-1.79	2.07	-0.85	2.27	-1.32	0		-0.95	-0.33	-1.22	1.09	0.46	0
-86.4	3.13	0.65	0.65	1.72	1.29	0		2.64	2.84	-0.11	2.44	0.41	0		-1.73	2.05	-1.04	-0.77	-2.58	0		-3.24	-2.86	-4.05	-3.41	-2.06	0
-85.5	2.43	0.62	2.46	2.86	-1.3	0		-1.55	-1.21	-2.2	-2.07	-1.4	0		0.32	-1.31	-1.71	-0.38	-2.76	0		-0.3	-3.24	-1.46	1.96	-1.28	0
-84.6	0.29	-1.05	-2.49	1.15	1.95	0		-0.42	0.14	-3.33	0.68	4.01	0		1.84	2.83	0.55	3.42	1.37	0		0.98	-3.8	-2.17	2.43	-1.31	0
-83.7	1.56	-1.94	1.63	0.79	-0.11	0		-0.05	-1.37	1.45	0.82	-0.1	0		-1.55	-3.27	-6.05	0.66	-3.71	0		-0.87	-3.68	-3.75	1.24	-0.82	0
-82.8	0.1	0.5	-3.95	-3.34	1.07	0		0.5	1	-1.2	0.39	2.02	0		0.69	1.7	-2.49	2.03	-0.52	0		-1.34	-4.16	-4.84	0.61	-1.76	0
-81.9	3.68	-1.15	0.62	0.32	1.48	0		1.71	-1.85	1.12	1.59	0.75	0		2.15	1.41	4.11	1.87	-0.99	0		3.64	1.37	1.33	5.75	1.86	0
-81	2.29	2.19	1	1.16	4.91	0		-0.63	0.96	-3.73	-0.75	2.18	0		0.99	3.66	0.74	3.52	0.5	0		-2.09	-0.49	-4.03	1.6	-1.72	0
-80.1	2.68	1.06	2.72	-0.63	-1.15	0		4.04	0.39	0.31	2.22	-0.01	0		1.83	1.55	-0.49	1.37	-0.35	0		0.73	1.37	-2.49	3.86	0.83	0
-79.2	0.71	-1.53	-0.65	-1.34	-2.02	0		-3.14	-2.51	-4.59	-3.68	-4.09	0		0.01	0.59	-2.01	1.77	-0.56	0		-2.07	-1.34	-4.43	-0.06	-3.18	0
-78.3	-1.39	-4.84	-4.81	-4.27	-0.32	0		0.95	-1.68	-0.65	-0.84	2.2	0		2.52	1.28	0.04	1.35	2.26	0		-0.55	-2.86	-4.14	-0.88	0.52	0
-77.4	2.26	1.06	2.26	1.61	2.2	0		0	-0.05	-0.68	1.89	0.54	0		0.02	3.44	1.27	2.98	1.26	0		-0.35	-0.74	-1.14	2.02	0.03	0
-76.5	-3.64	-4.31	-3.4	-2.26	-2.21	0		-4.31	-3.07	-4.93	-2.9	-2.21	0		-2.16	-1.62	-4.09	-0.95	0.35	0		-1.06	-2.32	-7.19	0.19	-1.57	0
-75.6	2.18	2.73	1.02	2.24	3.43	0		2.16	0.81	-1.2	1.37	1.09	0		0.75	1.03	-0.65	-1.72	-0.59	0		2.03	1.09	1.83	1.57	1.56	0
-74.7	-0.56	-1.48	-1.2	-3.09	-1.19	0		-1.82	-4.64	-3.3	-4.2	-5.54	0		-0.75	0.39	-1.94	-0.98	-0.8	0		2.9	0.73	0.34	2.1	2.04	0
-73.8	0.52	-2.54	-2.44	1.65	-1.86	0		1.32	-0.6	-2.89	1.24	-0.87	0		-0.69	2.52	-2.73	0.13	-0.06	0		2.25	-1	-4.05	0.37	0.3	0
-72.9	-1.37	-1.68	-4.06	-3.89	-0.23	0		-2.79	-3.81	-6.01	-3.78	-0.41	0		-1.33	1.36	-3.58	-0.59	-0.31	0		0	0.2	-4.37	3.01	-1.01	0
-72	3	-0.06	2.16	-0.22	1.42	0		-1.06	-2	0.54	-1.62	0.13	0		3.36	-1.21	0.48	2.58	-0.64	0		0.76	-3.99	-3.48	-1.42	-3.87	0
-71.1	-0.49	-0.25	0.19	-0.72	0.05	0		1.86	-0.34	-1.74	0.12	-0.67	0		2.29	1.55	-0.68	1.95	-1.4	0		0.81	-0.93	-1.73	2.86	-0.56	0
-70.2	-1.01	-1.45	-1.98	-1.56	-4.59	0		-2.13	-0.53	-2.42	-0.15	-2.73	0		-5.61	-2.02	-4.04	-2.66	-5.42	0		-0.64	-1.13	-1.51	-0.53	-2.46	0
-69.3	5.3	-0.29	0.36	-2.75	1.4	0		2.43	-1.07	-0.88	-3.38	-1.51	0		0.29	0.84	-1.35	-0.5	-2.81	0		-0.41	0.08	-3.08	1.51	-2.7	0
-68.4	-0.24	-0.53	-1.63	-1.44	0.59	0		-3.6	-2.5	-5.97	-1.7	-3.21	0		-4.68	-4.58	-6.14	-3.01	-5.65	0		-4.33	-3.09	-3.12	-0.56	-3.45	0
-67.5	0.88	1.92	-1.96	-2.5	0.3	0		-1.51	-1.61	-3.03	-1.53	-3.3	0		0.55	-0.17	-4.28	-0.23	-0.76	0		1.56	-0.63	-3.89	1.87	1.11	0
-66.6	0.62	-0.91	-0.05	2.42	0.29	0		-0.49	-1.72	-3.8	-1.76	1.22	0		0.93	1.06	-0.61	0.62	0.94	0		5.81	-1.14	1.7	3.87	4.47	0
-65.7	5.24	2.01	2.21	1.88	3.73	0		-0.61	-3.72	-3.43	-1.92	-1	0		-1.15	-0.24	-0.29	-0.23	-3.88	0		-1.22	-1.46	-2.79	-0.03	-1.82	0
-64.8	1.59	3.1	1.04	1.23	2.21	0		1.21	1.3	1.3	1.74	0.43	0		0.39	1.17	-1.1	-0.87	0.77	0		3.5	3.57	1.54	2.88	4.96	0
-63.9	-0.34	-0.49	1.35	-0.95	-1.45	0		0	-0.15	-0.29	1.84	1.59	0		-0.86	1.01	-3.97	-0.49	-1.74	0		1.46	0.9	0.48	2	1.13	0
-63	2.89	1.57	0.99	0.55	0.74	0		1.4	1.96	-0.09	2.23	2.99	0		-3.07	-0.9	-1.33	0.97	-0.86	0		-4.1	-1.14	-1.38	-1.18	-1.83	0
-62.1	-0.69	-1.42	-0.95	-0.45	-2.86	0		-3.23	-0.24	-4.56	-1.38	-3.89	0		-3.34	-1.37	-3.55	0.27	-3.03	0		-6.51	-5.31	-4.33	-0.64	-3.39	0
-61.2	-2.95	-3.37	-1.18	0.1	-1.01	0		-5.12	-3.26	-3.03	-0.26	-2.08	0		-0.53	-2.02	-3.35	-1.22	-1.7	0		-0.43	-2.96	-2.24	1.97	-1.53	0
-60.3	3	2.2	2.07	-1.29	-2.38	0		2.69	0.45	-0.45	-2.2	1.11	0		-0.86	1.5	-0.31	-2.23	1.19	0		-2.9	0.44	-2.69	-0.59	0.78	0
-59.4	2.75	1.75	3.85	0.87	1.54	0		1.09	0.62	-0.24	2.1	5.06	0		0.29	3.02	-0.56	2.31	1.64	0		-2.04	-1.88	-0.69	1.44	-0.67	0
-58.5	-0.24	-1.18	-0.52	-1.1	-0.82	0		1.36	-1.68	2.48	-0.44	-1.09	0		0.2	-0.4	2.68	2.13	-1.49	0		-1.14	-0.7	-3.95	2	1.88	0
-57.6	2.48	4.31	2.75	0.26	3.52	0		1.07	2.35	-0.32	2.35	3.58	0		-2.98	-1.94	-1.75	1.58	-4.38	0		-2.54	-3.55	-2.74	0.14	-3.51	0
-56.7	0.02	3.34	0.71	-1.77	2.61	0		-1.46	-2.1	-1.75	-2.63	2.13	0		2.41	0.69	1.41	2.25	2.24	0		0.04	-1.41	-0.99	2.81	0.01	0
-55.8	0.94	0.27	0.53	-0.2	0.87	0		0.55	-0.87	4.28	1.3	2.83	0		0.9	2.21	1.97	0.51	0.68	0		2.71	-0.41	-0.99	0.7	2.56	0
-54.9	2.35	2.55	1.44	-0.09	2.95	0		0.44	0.86	-0.56	0.52	1.74	0		0.45	2.5	1.15	2.86	1.3	0		0.66	-0.29	0.68	1.01	0.26	0
-54	2.44	0.73	2.92	4.29	2.9	0		2.32	-1.93	-2.85	-0.19	0	0		-0.81	1.38	-1.4	0.07	-1.05	0		1.81	1.77	-0.1	1.38	-0.55	0
-53.1	0	0.19	0.52	1.34	-1.3	0		-0.85	-1.92	-3.08	-1.25	0.73	0		0.23	1.54	-1.58	-0.93	1.13	0		3.38	2.24	-0.39	3.33	1.65	0
-52.2	0.62	-1.19	-1.67	-2.93	-2.57	0		-1.4	-2.71	-1.5	-1.54	-2.43	0		0.85	1.12	-0.16	0.84	0.06	0		0.22	-2.02	-3.08	-1.24	-0.94	0
-51.3	0.64	1.01	1.21	-1.24	-0.63	0		0.1	-1.29	-2.72	-0.08	0.32	0		-0.75	-0.45	-1.71	0.43	-3.31	0		-1.14	-2.52	-6.46	2.25	-2.97	0
-50.4	4.67	3.31	3.98	2.34	3.4	0		1.93	1.22	-0.41	-0.21	1.34	0		-1.92	-0.32	-3.6	-1.29	-1.95	0		1.95	0.34	-4.08	1.54	-0.32	0
-49.5	-0.74	-0.7	-1.33	-4.03	0.06	0		-1.39	-2.1	-1.71	-1.67	0.5	0		-0.18	-0.06	-1.59	0.08	0.05	0		-2.74	-4.66	-4.69	-1.46	-4.05	0
-48.6	1.97	1.06	0.02	1.28	1.62	0		-0.2	-2.87	-1.94	-0.6	-2.64	0		-3.42	-1.98	-3.25	-2.39	-2.15	0		0.63	2.61	-1.58	3.1	2.11	0
-47.7	2.3	-0.15	-2.84	-1.37	-0.27	0		-0.84	1.41	-2.32	-0.37	0.44	0		-1.38	1.36	-2.17	-0.13	-0.19	0		-0.6	0.72	-1.68	0.96	-0.64	0
-46.8	1.44	-5.21	-1.41	-0.85	-1.7	0		3.31	-3.31	-1.76	-1.18	-1.09	0		1.16	2.34	-0.49	-0.04	-0.69	0		-0.3	-2.51	-4.46	-0.13	-0.91	0
-45.9	0.69	-1.11	0.03	1.37	1.81	0		0.37	-2.96	-3.13	0.35	1.47	0		-0.97	-0.57	-3.21	-0.23	-0.69	0		-0.4	0.99	-2.52	2.14	0.69	0
-45	3.72	4.55	2.28	-0.13	-0.66	0		0.06	2.04	-0.15	0.93	-1.08	0		-2.54	1.4	-2.11	-0.58	-0.03	0		1.08	0.59	-2.34	2.4	0.1	0
-44.1	3.8	1.73	2.81	2.27	2.14	0		0.2	-0.95	0.33	4.01	0.22	0		-1.44	-0.43	0.12	1.7	-1.1	0		1.32	2.27	2.3	1.13	0.44	0
-43.2	0.06	-0.71	-0.19	-1.04	-2.06	0		-1.2	-2.5	-2.93	0.29	-1.06	0		-2.33	-1.03	-2.19	-0.62	-2.2	0		-3.7	-3.92	-1.96	0.24	-2.31	0
-42.3	0.75	3.08	2.1	-0.58	0.86	0		-5.44	-4.08	-4.98	-4.84	-1.42	0		-2.86	-4.92	-1.43	-1.11	-0.42	0		-2.96	-2.47	-3.3	2.07	-1.66	0
-41.4	1.77	3.44	4.04	2.29	2.87	0		-0.45	-1.87	1.91	-0.71	1.15	0		-0.61	-1.02	0.76	-0.78	-0.72	0		-0.75	-0.79	-0.47	-1.76	0.82	0
-40.5	0.81	2.99	2.4	0.47	0.13	0		0.79	1.27	-0.34	0.39	0.95	0		-2.04	0.28	-4.67	-1.85	-2.02	0		-0.56	-2.5	-3.3	0.62	-2.69	0
-39.6	-0.99	-0.9	0.45	-3	-0.91	0		-1.92	1.72	0.87	-2.12	0.82	0		-0.78	4.89	2.72	1.15	0.51	0		-1.17	-0.15	-2.64	-2.5	-1.32	0
-38.7	1.15	-0.37	1.69	-0.59	-0.21	0		1.64	-0.41	0.34	2.08	1.62	0		0.83	1.91	2.08	2.64	0.49	0		-1.73	-1.61	-2.22	0.64	-1.43	0
-37.8	1.8	0.17	-1.26	0.72	-0.31	0		3.02	1.46	-2.33	1.93	1.93	0		1.63	-0.08	-2.1	-0.6	0.37	0		1.44	-2.62	0.71	-0.32	-1.17	0
-36.9	-0.55	-0.58	0.48	-0.69	-2.41	0		-2.29	-0.69	-2.15	0.68	-2.72	0		-2.78	0.19	-1.97	-0.04	-3.91	0		-1.17	-2.94	-0.45	-0.53	-1.49	0
-36	3.64	0.56	0.67	0.96	1.27	0		-3.68	-1.96	-4.58	-4.1	-5.15	0		-4.7	-4.33	-3.72	-5.57	-5.58	0		-2.5	-3.26	-0.29	0.27	-1.39	0
-35.1	2.35	4.23	2.26	-1.84	0.9	0		-0.16	-2.78	-2.83	-3.88	-2.28	0		0.39	2.89	0.17	1.01	-0.53	0		-1.43	2.29	-1.01	0.2	1.42	0
-34.2	0.49	0.41	0.5	1.46	1.68	0		1.11	1.25	0.97	0.05	4.25	0		-4.68	0.01	-0.81	-2.08	-0.35	0		-0.63	1.02	-2.64	0.32	-0.87	0
-33.3	1.12	0.72	2.53	-0.56	0.53	0		-1.75	-0.09	1.56	-0.08	-2.21	0		1.71	0.71	-0.11	-0.43	-1.49	0		-0.2	0.37	-0.38	-1.25	-1.16	0
-32.4	-0.18	-0.56	-0.34	-0.46	1.04	0		-0.64	-0.41	0.11	-3.74	0.49	0		-1.97	0.19	-1.29	-1.67	-3.43	0		-1.76	-1.46	-0.46	-0.47	-1.89	0
-31.5	-1.56	-2.09	-1.59	-3.27	-0.5	0		-0.38	-2.12	-1.68	-2.29	-0.08	0		1.27	1.06	-1.41	0.42	-0.64	0		0.45	-0.55	-2.77	-1.74	0.27	0
-30.6	2.66	1.2	3.46	0.28	1.13	0		2.41	0.69	-1.38	0.67	0.65	0		1.01	1.81	-0.19	-0.64	-1.4	0		0.12	1.11	-1.26	-0.9	-1.08	0
-29.7	2.94	0.4	3.95	0.59	3.91	0		1.77	-1.2	2.38	-0.14	2.39	0		-0.48	-0.82	-1.62	-1.55	-0.91	0		-1.11	-5.53	-1.2	-2.13	-1.35	0
-28.8	3.37	0.15	4.86	2.95	3.3	0		2.67	0.41	2.97	-0.38	2.91	0		1.8	1.4	2.47	0.23	3.18	0		0.02	0.83	2.02	0.28	0.38	0
-27.9	3.88	2.08	1.97	0.08	2.72	0		-3.28	-1.48	-0.31	-0.73	0.97	0		-0.57	2.24	3.9	0.7	1.25	0		-0.45	1.51	0.45	-0.24	1.42	0
-27	-2.54	-1.11	-1.09	-0.88	-1.78	0		-2.78	-5.84	-3.68	-1.51	-6.62	0		-1.2	1.07	-1.84	1.24	-0.93	0		-0.33	0.3	-2.57	-1.14	0.5	0
-26.1	-1.73	-3.24	0.77	-2.16	-1.29	0		0.22	-1.05	1.49	-0.38	1.79	0		-2.31	2.12	2.79	-1.29	0.73	0		-3.49	-1.75	-1.55	-0.8	-0.05	0
-25.2	1.69	-0.77	1.03	-0.68	1.33	0		2.2	-1.1	-0.52	-0.76	2.53	0		-1.14	-2.3	-2.81	1.05	-2.33	0		-0.84	-0.56	-2.15	4.04	-1.91	0
-24.3	-2.23	-0.64	1.27	-1.89	-0.42	0		-0.41	0.66	0.22	1.54	2.31	0		-0.26	2.05	-0.79	1.57	2.27	0		-1.85	0.95	-2.49	0.54	-0.5	0
-23.4	-1.13	-4.26	1.59	-2.26	-0.6	0		-4.1	-3.51	-0.88	-2.32	-1.95	0		-1.17	-0.19	-3.55	-2.82	-2.81	0		0.24	0.65	-1.41	0.96	2.17	0
-22.5	-3.86	-1.92	-4.78	-1.8	-2.23	0		-1.69	-1.53	-1.19	0.27	0.4	0		-1.42	-0.48	0.92	-0.52	0.11	0		-5.78	-3.25	-3.67	-2.51	-0.19	0
-21.6	2.46	-1.14	-1.01	-1.43	-2.71	0		2.9	-0.4	-2.57	-1.78	-0.6	0		4.69	3.67	2.84	3.46	2.41	0		1.07	-0.76	-0.36	1.92	-1.15	0
-20.7	0.94	2.21	2.53	1.67	0.41	0		3.56	4.37	1.92	0.93	0.82	0		0.6	3.16	2.23	0.83	0.65	0		-0.94	-2.86	-2.06	-2.32	-3.53	0
-19.8	-2.35	0.05	-3.96	-1.04	-2.97	0		-2.12	-1.37	-5.54	-0.89	-2.21	0		2.09	3.28	-1.56	3.35	1.83	0		-0.41	0.87	-2.62	1.74	2.15	0
-18.9	0.08	-0.28	-1.41	0.45	-1.01	0		-0.4	-3.88	-0.18	0.22	0.96	0		-1.04	-3.38	-1.34	-1.31	1.31	0		-0.37	-1.23	-0.72	-0.74	2.02	0
-18	-0.3	2.67	0.61	2.08	1.67	0		0.09	0.11	-0.64	-1.16	1.23	0		0.33	-1.27	0.11	-1.21	2.75	0		-3.57	-1.13	-0.71	-0.32	1.83	0
-17.1	-2.36	-3.37	-3.62	-2.51	-3.13	0		-2.87	-5.64	-5.64	-4.15	-3.21	0		-0.6	-0.71	-1.07	-1.39	-1.42	0		3.44	4.33	1.67	-0.03	2.26	0
-16.2	1.21	0.5	1.83	-0.59	-0.02	0		2.55	3	1.02	2.58	4.08	0		0.94	2.24	-0.55	0.86	-0.31	0		-0.58	-0.19	-1.8	-0.23	-2.06	0
-15.3	1.91	0.82	2.63	1.25	0.04	0		-0.03	0.54	-0.51	1.19	-0.43	0		-0.26	0.35	-3.32	-1.43	-2.36	0		-0.6	2.52	0.71	1.98	1.95	0
-14.4	-3.22	-3.39	-3.23	-4.18	1.38	0		-4.12	-2.13	-3.02	-2.6	-1.19	0		-1.13	0.64	-0.77	-0.49	-1.71	0		0.46	-0.5	2.49	-0.1	1.42	0
-13.5	-1.74	1.44	0.09	-1.69	-0.03	0		-0.11	-0.43	0.92	-3.31	0.56	0		2.52	2.22	2.4	-1.05	3.47	0		-0.26	-2.74	1.93	0.34	1.04	0
-12.6	2.01	0.72	2.36	3.46	0.36	0		0.7	1.72	1.62	-0.55	0.42	0		0.1	-0.27	-0.68	0.61	0.83	0		0.15	0.74	-0.59	0.24	2.63	0
-11.7	4.22	1.67	5.12	4.19	3.61	0		-0.79	1.02	-1.36	-1.69	0.89	0		1.74	4.1	4.56	1.92	1.46	0		2.65	2.22	0.79	1.4	2.16	0
-10.8	-1.77	-0.98	-0.11	-1.01	-1.61	0		-1.89	0.86	-2.35	-3.22	-0.38	0		0.14	5.91	0.25	1.18	2.19	0		0.5	0.71	-0.13	0.28	3.14	0
-9.9	-1.72	0.08	0.64	1.3	1.96	0		-3.04	-1.18	1.18	1.93	1.06	0		-0.03	2.14	1.5	1.1	1.93	0		0.51	-0.81	1.19	1.38	-0.65	0
-9	-0.04	-2.32	-1.04	0.47	1.33	0		1.99	0.42	-0.75	-0.9	-0.46	0		0.26	0.6	-2.33	-0.36	-1.96	0		-2.09	-2.9	-2.09	-2.89	-4.14	0
-8.1	-0.16	-3.65	-3.38	0.5	-1.59	0		1.72	-1.13	2.89	0.12	0.81	0		2.34	4.53	2.78	2.9	2.83	0		1.39	-0.04	-1.28	-0.91	-0.27	0
-7.2	-3.47	-0.55	-0.67	0.09	-0.68	0		-2.81	-1.12	-1.57	-1.5	-1.86	0		-3.33	-1.4	-3.21	0.04	-1.86	0		1.12	-0.37	-0.34	0.72	0.41	0
-6.3	-3.98	-3.93	-2.06	-2.44	-5.3	0		-1.78	-1.77	-1.95	1.81	-1.02	0		1.15	1.58	0.79	0.9	1.47	0		-0.67	-0.91	2.97	1.67	-0.4	0
-5.4	1.47	1.79	1.64	2.99	4.57	0		1.37	2.03	0.09	0.34	2.89	0		0.58	0.44	-1.8	0.78	-1.1	0		-1.06	-1.21	0.49	0.71	-0.45	0
-4.5	2.2	4.43	1.07	2.02	1.99	0		1.77	3.65	2.06	2	1.1	0		-0.98	-1.15	2.05	-2.75	1.39	0		1.61	1.52	1.2	0.81	1.3	0
-3.6	-1	-0.36	-0.71	-2.1	-2.37	0		0.49	-0.85	-4.59	-2.09	-2.27	0		1.1	1.23	-0.31	0.19	-0.38	0		-0.65	1.28	-1.37	-1.87	-0.5	0
-2.7	4.12	5.14	4.7	3.85	2.01	0		-0.88	0.55	2.74	-1.12	1.89	0		-2.31	-1.1	2.26	-0.79	1.01	0		-0.47	-0.56	0.53	2.2	0.93	0
-1.8	-0.12	1.42	-0.7	-0.5	-1.09	0		-2.49	-0.02	-1.04	-1.19	-2.85	0		-0.82	-1.33	0.67	-1.82	-2.43	0		-0.55	1.17	-0.18	-2.69	-0.75	0
-0.9	1.28	-0.8	2.25	0.05	2.32	0		-0.19	-0.55	-0.87	0.65	2.03	0		-1.27	-0.96	-0.05	1.72	1.16	0		-0.99	1.29	0.93	1.06	1.48	0
0	-0.92	1.52	2.35	-0.63	0.65	0		-0.09	-0.17	1.2	-0.81	1.41	0		-1.79	-1.36	-2.97	-1.42	-3.24	0		-1.03	-1	-3.03	-0.85	-3.86	0
0.9	-3.35	-0.75	-0.19	-1.4	-0.98	0		-1.76	-1.38	-0.41	0.13	0.74	0		-0.01	3.97	1.69	1.78	0.78	0		0.24	2.45	-0.58	0.04	0.28	0
1.8	1.54	2.92	-0.25	1.52	4.88	0		-0.6	-1.27	0.54	0.05	0.85	0		-1.84	0.33	-0.91	-1.98	-1.78	0		1.75	1.79	1.58	0.99	0.74	0
2.7	-1.21	0.65	-0.41	0.95	0.7	0		-2.11	-1.01	-1.24	-0.59	-2.02	0		-1.4	-0.8	-0.92	1.48	0.59	0		-0.08	-2.43	0.6	1.81	-0.11	0
3.6	1.27	-0.15	1.97	0.26	3.36	0		-0.27	-0.13	-0.18	0.62	1.93	0		0.64	1.98	3.16	1.17	2.53	0		-0.84	-1.49	2.05	-2.58	-0.43	0
4.5	0.41	1.48	0.18	0.43	-0.09	0		-3.11	-1.15	-4.27	-2.63	-0.98	0		-3.62	-2.01	-1.25	-2.73	-2.25	0		-4.13	-2.82	-2.16	-1.41	-2.65	0
5.4	-2.97	1.68	-0.9	-2.15	-4.37	0		-2.04	0.33	0.31	-1.06	-2.64	0		-1.29	-0.67	-0.41	-0.37	-0.68	0		-2.29	-1.3	-3.03	-1.84	-0.86	0
6.3	-0.13	-0.32	0.74	-1.8	2.41	0		-3.24	1.25	-0.46	-0.93	0.04	0		0.61	2.93	2.22	-0.49	2.2	0		0.18	1.4	1.47	0.24	2.07	0
7.2	4.66	1.54	5.46	2.26	1.85	0		0.31	-0.98	-0.23	0.6	0.56	0		-0.49	-0.5	-1.85	-1.16	-0.29	0		1.19	-0.61	2	-0.22	2.06	0
8.1	1.72	3.98	5.64	1.06	-2.06	0		0.94	5.42	5.28	4.26	-0.63	0		1.73	2.17	-0.04	0.86	-0.9	0		3.41	2.74	-0.84	1.1	-2.46	0
9	13.88	9.77	10.88	-6.93	-26.84	0		3.18	7.09	6.48	-5.94	-15.1	0		-3.29	0.77	1.35	0.45	-15.94	0		-4.15	-0.15	1.88	1.48	-21	0
9.9	18.79	13.21	9.15	-6.44	-38.9	0		0.21	0.83	0.96	-9.73	-26.3	0		1.5	0.82	0.03	1.62	-15	0		-3.83	1.87	1.1	3.05	-22.3	0
10.8	24.82	14.26	13.03	3.12	-29.32	0		-0.64	4.8	0.75	-4.15	-20.7	0		-1.72	1.23	-0.57	-1.04	-18.1	0		-6.29	0.89	0.85	0.22	-27.6	0
11.7	24.96	13.72	12.09	2.06	-29.31	0		4.51	3.89	3.8	2.07	-16.03	0		-0.46	-1.71	-0.95	0.01	-17.09	0		-7.16	-1.67	0.13	0.17	-25.28	0
12.6	21.88	16.07	11.74	5.96	-31.45	0		-1.41	4.18	3.26	2	-14.98	0		0.61	0.69	0.89	2.44	-14.25	0		-4.41	1.9	2.86	-0.45	-26.53	0
13.5	23.95	14.33	12.83	4.39	-30.21	0		1.96	3.22	5.14	3.58	-13.74	0		-1.29	1.81	2.59	1.69	-16.46	0		-9.9	0.43	0.26	1.84	-27.87	0
14.4	26.56	15.29	12.32	5.22	-29.01	0		0.88	3.32	4.12	0.96	-13.97	0		-2.55	1.51	1.91	2.43	-15.76	0		-6.17	2.01	2.52	3.08	-25.64	0
15.3	28.93	19.7	15.17	7.14	-29.35	0		3.21	8.94	6.28	5.31	-13.08	0		-0.51	6.17	4.44	5.54	-13.23	0		-6.84	2.41	2.09	3.06	-25.61	0
16.2	23.01	16.97	11.59	4.49	-27.82	0		2.31	4.81	5.61	1.85	-13.79	0		-0.32	0.29	3.35	2.84	-17.33	0		-7.1	3.82	1.3	2.88	-26.1	0
17.1	23.02	15.47	9.29	2.58	-31.57	0		2.37	6.25	2.03	3.52	-15.25	0		0.27	4.81	-1.71	4.75	-15.53	0		-5.85	0.49	-0.42	2.32	-26.96	0
18	24.09	13.49	11.63	3.95	-30.27	0		1.39	1.91	0.59	1.13	-17.28	0		0.5	1.85	2.22	2.4	-16.07	0		-4.74	2.75	0.29	0.19	-26.07	0
18.9	23.59	16.04	10.11	6.01	-27.89	0		0.26	4.56	2.1	2.07	-16.05	0		0.81	2.4	5.4	3.09	-18.48	0		-5.74	1.88	5.55	1.54	-26.45	0
19.8	23.61	15.93	10.68	1.91	-30.22	0		1.05	4.29	2.05	0.92	-14.44	0		3.52	3.84	2.91	5.07	-16.39	0		-3.93	3.57	4.49	3.07	-25.25	0
20.7	28.83	18.52	14.57	6.93	-27.19	0		5.02	7.26	8.39	5.99	-13.04	0		-1.86	3.19	-0.08	2.77	-16.84	0		-6.66	1.39	-1.76	-0.96	-27.75	0
21.6	26.75	17.33	12.81	5.64	-26.78	0		3.48	2.75	1.94	2.32	-12.7	0		0.9	3.05	1.26	2.59	-14.72	0		-6.7	-1.51	-1.17	-2.23	-30.11	0
22.5	26.45	18.97	13.01	8.26	-29.89	0		0.88	5.78	2.93	4.04	-15.36	0		-3.76	3.81	3.12	4.26	-15.58	0		-10.17	-0.42	0.97	0.66	-27.99	0
23.4	24.89	17.57	13.27	7.13	-27.92	0		2.16	4.34	5.18	3.08	-14.5	0		1.21	5.88	4.81	4.49	-13.02	0		-3.4	1.68	1.01	0.25	-25.74	0
24.3	29.1	19.21	16.93	10.22	-23.59	0		5.16	5.13	5.49	1.54	-10.21	0		-0.83	0.84	1.81	2.29	-13.6	0		-8.87	-1.76	0.04	-1.22	-29.33	0
25.2	27.5	19.4	11.81	7.62	-24.92	0		-1.38	3.24	0.85	1.89	-13.5	0		-2.04	1.88	1.72	4.25	-14.28	0		-6.64	0.51	2.23	1.63	-27.25	0
26.1	27.33	16.06	10.35	5.59	-26.15	0		0.77	0.51	-1.25	2.27	-14.59	0		1.1	3.23	0.15	5.94	-14.08	0		-3.46	-1.56	0.81	0.57	-28.33	0
27	25.82	18.45	12.83	6.64	-25.91	0		2.09	7.94	4.69	5.48	-10.87	0		-2.07	4.67	3.33	3.27	-15.56	0		-6.91	-0.53	1.3	1.73	-28.92	0
27.9	25.64	13.91	9.75	4.03	-28.58	0		2.28	0.44	1.32	-0.76	-15.41	0		-4.07	1.34	0.29	-0.17	-17.93	0		-11.49	-4.16	-5.95	-4.98	-30.42	0
28.8	25.25	15.87	8.65	6.84	-29.18	0		-0.82	3.46	-1.35	3.81	-14.55	0		-1.52	0.34	-0.81	3.67	-18.39	0		-7.4	-4.44	-2.44	0.13	-29.06	0
29.7	24.04	16.7	10.02	6.85	-30.03	0		2.66	4.46	6.01	2.39	-12.65	0		0.55	1.01	1.78	3.9	-15.48	0		-5	-2.52	1.06	-1.54	-26.28	0
30.6	26.25	17.31	13.13	7.38	-26.39	0		4.18	4.3	1.95	4.86	-12.28	0		1.51	1.9	1.32	4.74	-14.66	0		-6.79	-2.5	-1.78	-1.94	-26.22	0
31.5	25.6	14.48	12.27	5.97	-29.46	0		1.37	0.2	0.85	-0.41	-17.95	0		-3.03	0.14	-1.69	0.65	-19.28	0		-6.27	-3.33	-0.32	-3.31	-27.54	0
32.4	23.18	17.07	9.63	6.49	-27.01	0		1.62	4.11	0.31	1.31	-15.45	0		-2.91	1.51	1.19	0.13	-15.49	0		-7.88	-0.53	2.19	-1.67	-25.74	0
33.3	27.08	14.1	11.07	5.24	-26.54	0		-0.63	2.01	-0.18	0.84	-14.68	0		0.8	6.16	7.65	6.72	-12.18	0		-7.1	-1.35	1.23	0.66	-28.04	0
34.2	24.9	15.02	10.19	5.46	-30.95	0		1.21	4.77	2.9	2.3	-12.65	0		0.92	5.22	4.05	5.28	-14.51	0		-3.48	2.08	3.46	0.75	-27.64	0
35.1	23.33	15.79	12.24	7.28	-26.52	0		0.68	5.43	2.02	5.74	-14.05	0		1.62	3.37	2.65	6.14	-15.55	0		-3.52	-1.89	1.95	-2.79	-27.63	0
36	23.81	16	12.86	7.17	-24.06	0		2.07	2.8	4.48	2.9	-11.5	0		-0.21	1.22	0.71	2.75	-13.52	0		-5.37	0.11	1.33	0.3	-24.24	0
36.9	26.45	19.15	12.18	9.38	-28.65	0		-0.11	4.97	3.9	2.91	-13.17	0		-3.26	1.07	0.99	1.52	-16.91	0		-9.16	-4.84	-4.57	-3.11	-30.32	0
37.8	21.7	17.5	8.36	3.69	-29.47	0		6.31	9.51	4.5	6.04	-12.16	0		1.93	3.01	4.19	8.19	-15.37	0		-6.72	-3.24	-2.59	-0.65	-26.6	0
38.7	25.23	16.69	11.81	4.54	-24.66	0		6.02	5.28	3.33	1.81	-11.64	0		-0.97	1.59	-0.02	2.69	-18.27	0		-3.56	-0.6	-0.49	-0.45	-28.83	0
39.6	25.8	16.64	12.32	9.43	-23.79	0		-0.09	1.91	2.32	1.17	-15.57	0		-2.82	4.76	3.03	1.54	-16.19	0		-6.7	-0.96	0.72	-1.6	-29.11	0
40.5	22.52	12.41	8.97	2.82	-30.13	0		-1	0.53	-2.46	0.91	-14.66	0		-7.04	-1.13	-6.7	-0.42	-19.81	0		-7.68	-4.83	-4.2	-4.8	-31.88	0
41.4	22.68	19.84	12.47	6.6	-26.03	0		1.03	2.77	3.78	3.82	-13.77	0		-2.13	-1.13	2.31	4.14	-17.49	0		-3.37	-0.24	2.09	4.22	-26.13	0
42.3	22.89	15.5	11.79	6.58	-27.86	0		1.33	2.04	2.62	2.83	-14.01	0		-1.54	0.24	2.83	2.74	-17.33	0		-6.72	-1.1	-1.34	-1.83	-28.08	0
43.2	28.02	18.4	10.96	7.01	-26.24	0		5.91	5.82	2.18	5.12	-11.15	0		0.39	3.33	2.98	3.32	-13.88	0		-8.09	-2.87	-1.61	-1.81	-27.66	0
44.1	22.49	14.94	9.82	4.4	-28.89	0		2.37	5.83	4.69	3.82	-12.44	0		0.98	7.35	3.55	5.71	-13.6	0		-5.05	-1.25	-0.04	-1.19	-29.34	0
45	23.51	14.29	12.91	5.08	-26.08	0		0	2.01	4.21	-0.45	-13.92	0		-2.54	2.49	0.5	4.04	-16.01	0		-4.71	-0.1	-1.14	-0.65	-25.37	0
45.9	23.96	16.89	11.63	7.67	-26.23	0		1.11	4.28	1.65	2.66	-13.91	0		-0.09	2.73	2.13	6.83	-15.43	0		-7.74	-5.71	-2.27	-3.35	-31.57	0
46.8	25.11	14.21	10.44	4.18	-26.47	0		5.44	4.04	7.14	2.53	-10.57	0		-0.48	1.87	4.09	6.04	-15.22	0		-7.14	-4.14	-1.81	-4.13	-27.79	0
47.7	24.52	17.12	12.6	9.33	-24.71	0		2.36	5.36	8.38	8.43	-9.16	0		0.58	5.26	8.24	7.83	-11.6	0		-7.97	-3.37	-1.07	-4.35	-30.5	0
48.6	24.04	15.05	11.12	4.74	-26.59	0		4.19	5.54	2.24	1.87	-13.53	0		1.85	2.65	5.01	2.24	-15.53	0		-4.74	-2.23	1.29	-4.57	-28.03	0
49.5	24.56	15.09	8.76	7.19	-24.13	0		2.91	2.8	1.61	4.03	-9.9	0		0.69	3.59	2.88	5.65	-12.57	0		-5.74	-2.43	-4.61	-5.33	-31.23	0
50.4	27.5	16.56	9.27	5.02	-22.59	0		5.2	7.36	4.63	8.23	-9.96	0		1.58	5.01	6.14	6.73	-13.76	0		-6.21	-4.76	-1.17	-3.69	-29.42	0
51.3	23.53	15.33	12.15	5.03	-26.21	0		0.68	2.6	-0.17	0.97	-12.29	0		2.36	6.06	4.78	5.39	-12.99	0		-7.1	-2.45	-1.71	-1.34	-27.08	0
52.2	24.3	15.43	10.87	3.78	-24.9	0		1.97	4.6	1.45	2.62	-9.51	0		4.79	6.42	6.23	7.6	-11.53	0		-4.43	-3.23	0.75	-2.62	-28.08	0
53.1	22.4	13.97	10.62	6.17	-25.32	0		0.02	2.52	0.48	1.62	-14.42	0		1.28	4.84	3.61	3.33	-15.14	0		-5.26	-1.67	-1.14	-3.18	-29.25	0
54	25.77	16.98	13.28	5.93	-23.36	0		-0.06	-0.34	1.04	1.88	-12.75	0		-2.23	0.39	-0.3	4.24	-16.79	0		-5.49	-0.45	-4.89	-4.75	-27.33	0
54.9	25.29	16.41	14.54	7.73	-23.71	0		3.88	1.72	3.63	4.27	-10.13	0		-0.76	2.03	2.42	2.89	-15.26	0		-4.95	-4.64	-3.18	-6.5	-30.47	0
55.8	23.52	15.01	9.73	4.2	-27.46	0		2.93	4.27	2.39	3.52	-10.33	0		0.68	5.51	4.5	7.5	-13.43	0		-4.73	-3.85	-3.27	-2.62	-31.61	0
56.7	23.05	14.46	8.87	7.5	-22.6	0		0.34	4.63	2.91	3.47	-8.76	0		-1.51	2.42	2.51	4.86	-12.88	0		-4.6	-4.99	-3.25	-4.55	-30.57	0
57.6	25.83	18.88	14.67	8.71	-24.3	0		2.2	5.29	4.85	3.76	-8.8	0		-0.87	5.13	5.75	6.5	-10.06	0		-2	-3.44	1.1	-2.32	-25.27	0
58.5	21.28	14.08	6.42	4.63	-23.53	0		0.42	2.39	0.53	1.79	-11.5	0		2.15	3.81	3.66	4.5	-12.62	0		-4.6	-0.66	-0.59	-4.57	-28.45	0
59.4	24.94	16.3	12.59	8.54	-22.74	0		4.24	3.19	3.98	2.38	-11.51	0		-0.52	2.26	-0.34	3.78	-16.38	0		-5.41	-3.23	-4.36	-5.87	-30.49	0
60.3	27.71	17.65	12.52	7.73	-20.79	0		2.6	3.86	4.53	2.49	-7.63	0		-3.85	4.27	2.51	2.99	-13.68	0		-5.12	-1.04	-1.69	-3.4	-27.79	0
61.2	26.74	15.75	12.56	9.64	-20.91	0		4.35	5.9	6.49	11.57	-8.23	0		-2.42	4.89	4.76	7.27	-14.18	0		-7.18	-6.56	-4.36	-6.61	-32.36	0
62.1	25.7	16.02	11.49	5.13	-24.04	0		2.64	2.67	2.03	4.27	-13.05	0		-1.52	-0.15	2.11	2.73	-18.66	0		-5.24	-4.63	-3.41	-4.33	-32.43	0
63	25.21	16.06	8.9	5.76	-24.71	0		-0.71	1.12	1.29	0.69	-14	0		-1.72	1.1	2.88	2.14	-16.51	0		-5.48	-6.74	-4.51	-9.96	-32.28	0
63.9	23.36	15.17	14.7	8.13	-22.1	0		2.8	5.54	5.6	6.59	-8.29	0		3.01	5.95	6.58	7.87	-10.36	0		-3.83	-1.49	-1.5	-5.46	-29.74	0
64.8	20.83	11.45	11.07	4.15	-22.71	0		-1.03	2.59	2.82	1.59	-9.09	0		-1.42	3.56	3.71	4.11	-13.55	0		-7.54	-3.37	-3.92	-8.53	-29.88	0
65.7	11.51	1.92	-0.32	4.16	-25.34	0		-6.39	-5.54	-4.18	2.56	-7.58	0		0.28	2.33	2.01	3.67	-15.09	0		-3.02	-3.46	-2.84	-4.38	-29.9	0
66.6	34.84	19.98	20.6	5.83	-23.29	0		10.94	14.17	13.62	3.5	-6.11	0		-1.05	4.06	2.51	2.76	-13.65	0		-6.25	-7.14	-3.98	-8.54	-35.46	0
67.5	15.58	8.91	8.82	7.34	-11.58	0		1.09	3.56	4.41	7.82	-2.63	0		2.55	4.81	5.69	6.16	-11.65	0		2.11	-2.03	0.47	-4.77	-24.55	0
68.4	-1.65	-3.16	-4.78	12.9	-7.17	0		-4.07	-4.33	-1.79	11.52	1.23	0		1.26	2.43	3.02	3.71	-8.39	0		3.86	-4.3	-2.98	-6.4	-19.97	0
69.3	-1.57	-1.65	-0.51	1.76	-5.69	0		0.92	1.03	-0.45	4.62	-0.08	0		3.45	7.08	4.16	7.04	-1.22	0		5.7	-1.6	-0.82	-2.67	-10.69	0
70.2	-0.96	-0.45	-1.75	1.44	-1.62	0		-0.61	0	-1.55	2.02	1.63	0		0.81	4.76	0.53	2.52	-1.62	0		-1.59	-6.33	-9.57	-8.32	-13.58	0
71.1	-2.5	-6.04	-2.05	-1	-2.22	0		2.6	-1.21	-0.94	1.59	0.13	0		4.84	6.4	3.26	5.48	-0.41	0		4.19	-4.46	-4.26	-6.45	-10.51	0
72	-0.46	-3.72	-0.5	-1.15	-0.86	0		3.46	-0.46	-0.65	1.03	3.88	0		3.45	3.86	5.62	5.95	1.01	0		3.33	-3.76	-2.72	-3.14	-8	0
72.9	-0.82	-1.16	0.04	1.12	2.65	0		-3.07	-0.66	-1.03	-1.45	2.31	0		1.29	3.99	4.29	1.99	1.64	0		-2	-8.72	-7.37	-11.9	-11.82	0
73.8	-3.15	-4.72	-1.23	-0.06	1.58	0		-1.75	-0.48	1.68	0.09	4.28	0		0.66	0.77	2.76	2.31	-1.15	0		3.8	-6.48	-4.28	-3.98	-5.66	0
74.7	-4.63	-5.78	-3.93	-3.01	-1	0		1.23	-0.32	0.15	0.22	4.39	0		2.77	6.04	7.32	1.98	5.23	0		3.84	-1.5	-3.63	-8.01	-5.92	0
75.6	1.37	-0.35	3.28	1.03	2.66	0		-0.83	-1.73	-0.68	1.95	-0.66	0		-0.6	0.12	0.55	2.72	-1.05	0		2.42	-5.46	-4.93	-6.44	-6.61	0
76.5	-2.4	-3.4	-5.56	-1.54	0.6	0		2.01	3.03	-0.32	4.5	5.07	0		3.57	7.18	5.91	2.32	4.2	0		2.22	-4.54	-2.37	-10.47	-6.08	0
77.4	-5.11	-2.05	-3.75	-3.49	3.97	0		-3.41	-0.24	0.28	-0.32	5.59	0		-0.85	3.91	5.23	3.09	3.2	0		0.52	-6.83	-5.68	-9.06	-7.45	0
78.3	-2.2	-3.37	-3.23	-0.41	0.51	0		4.32	4.38	1.68	5.58	5.5	0		0.7	5.71	2.37	3.01	3.24	0		-4.52	-8.02	-9.91	-13.75	-10.48	0
79.2	-3.16	-3.82	-2.39	-0.2	-0.03	0		0.72	-2.54	-2.03	2.04	4.66	0		-1.23	-1.67	-0.12	-1.42	1.59	0		1.97	-8.74	-7.15	-11	-7.65	0
80.1	-7.71	-4.83	-1.22	-1	1.7	0		0.93	-2.52	-2.22	0.05	4.7	0		-1	3.67	1.76	-1.45	0.92	0		-1.21	-6.21	-6.67	-12.32	-8.46	0
81	-4.58	-4.31	-5.07	-1.06	1.02	0		-0.62	2.24	1.82	1.81	5.6	0		-3.4	2.94	0.55	0.33	-0.61	0		1.38	-4.19	-5.75	-8.05	-7.58	0
81.9	-4.53	-4.88	-3.43	-2.88	1.18	0		0.23	-2.18	-0.27	-2.13	0.93	0		-0.44	3.43	3.64	-0.13	1.71	0		2.1	-6.59	-3.81	-9.15	-6.38	0
82.8	-4.24	-3.2	0.88	0.43	3	0		1.58	1.46	1.98	1.23	4.94	0		0.24	2.09	1.73	-0.48	1.38	0		-0.25	-6.43	-6.38	-9.6	-4.01	0
83.7	-4.13	-4.14	-2.19	-0.91	2.52	0		-0.86	-2.58	-2.82	-3.29	2.06	0		0.09	1.39	0.41	-1.09	-1.41	0		4.28	-6.74	-5.5	-9.21	-5.39	0
84.6	-3.32	-4.61	-0.01	0.79	5.93	0		3.55	-0.41	3.63	4.74	8.63	0		0.29	4.55	4.75	1.67	1.65	0		0	-3.17	-6.16	-8.4	-7.27	0
85.5	-0.76	-1.61	-1.73	-0.83	4.21	0		1.97	-1.63	0.99	-1.47	4.14	0		0.56	0.16	3.1	-1.07	2.96	0		2.21	-7.7	-7.71	-10.01	-5.37	0
86.4	-5.17	-0.97	-0.69	-3.93	3.69	0		2.36	4.4	3.15	-0.06	7.86	0		2.91	6.24	4.56	1.14	4.27	0		1.75	-5.3	-3.3	-5.59	-2.35	0
87.3	-2.36	-3.96	-0.11	-1.42	2.22	0		-0.64	-0.36	1.98	-1.9	4.36	0		0.91	4.99	5.71	0.75	5.44	0		4.85	-3.47	-1.38	-7.25	-2.36	0
88.2	-5.77	-4.74	-2.13	-1.68	5.04	0		0.13	0.12	1.35	0.77	4.44	0		1.93	-0.6	3.06	0.85	0.11	0		-0.2	-6.67	-6.31	-8	-8.11	0
89.1	-4.21	-2.51	-2.64	-2.1	2.01	0		4.34	3.34	1.08	1.69	5.6	0		-0.36	3.53	2.43	0.02	1.41	0		2.25	-3.26	-3.01	-8.74	-4.33	0
90	-5.74	-3.84	-3.55	-3.75	1.85	0		0.44	0.19	1.18	-0.76	5.58	0		-0.82	0.84	3.72	0.26	1.06	0		1.69	-3.81	-3.31	-7.55	-5.46	0
90.9	-3.81	-4.22	-1.14	-1.36	3.02	0		2.18	0.56	1.17	1.08	4.88	0		-2.16	0.42	-0.84	-1.14	-0.23	0		-2.63	-10.82	-8.91	-12.25	-10.8	0
91.8	-8.96	-5.71	-3.47	-5.97	0.02	0		-2.23	2.91	3.89	-0.83	5.33	0		-0.15	3.42	3.87	1.89	1.61	0		0.61	-6.96	-5.75	-10.23	-6.48	0
92.7	-5.21	-4.22	-2.18	-2.35	4.31	0		-1.67	-3.72	-1.56	-1.62	1.14	0		-2.06	-1.38	1.64	0.4	-1.47	0		2.89	-5.25	-4.01	-4.67	-2.96	0
93.6	-5.39	-6.46	-3.35	-3.22	-1.21	0		-1.01	-1.56	-0.29	-1.38	1.07	0		0.6	5.56	5.38	2.06	5.8	0		2.13	-5.77	-4.5	-8.06	-2.77	0
94.5	-0.64	0.46	1.24	1.26	4.87	0		5.3	2.7	3.81	6.1	5.91	0		1.22	2.04	2.73	3.63	1.55	0		-0.85	-7.88	-6.66	-9.2	-8.51	0
95.4	-7.14	-4.8	-5.98	-1.33	-1.43	0		-0.76	3.59	1.24	2.95	6.06	0		-0.51	4.25	4.42	1.64	3.12	0		1.91	-5.95	-3.96	-8.24	-5.8	0
96.3	-3.89	-2.39	-2.41	0.86	4.27	0		1.3	2.12	2.25	1.74	5.85	0		-0.92	2.8	4.43	-0.89	2.59	0		1.78	-5.86	-2.39	-6.76	-4.6	0
97.2	-2.41	-1.54	-0.87	1.41	2.17	0		-0.44	-0.34	-0.9	1.55	0.19	0		-1.5	-0.93	1.83	-0.51	-0.63	0		-0.55	-8.95	-7.37	-9.12	-6.98	0
98.1	-7.44	-3.15	-2.99	-1.81	3.83	0		-0.5	1.63	0.06	-2.11	6.21	0		-2.07	2.49	3.45	3.15	1.97	0		-0.25	-5.1	-4.22	-7.85	-4.69	0
99	-6.19	-5.26	-1.63	-2.27	1.52	0		1.89	1.48	4.52	1.81	3.91	0		1.72	4.02	4.86	-1.1	1.75	0		0.72	-6.72	-2.94	-10.23	-6.09	0
99.9	-5.98	-1.24	-2.52	-0.08	2.27	0		0.33	-0.58	-1.09	-0.75	0.91	0		0.6	2.94	2.68	-1.93	1.48	0		-0.5	-6.7	-5.49	-10.25	-3.05	0
100.8	0.06	0.49	3.39	3.87	8.7	0		1.14	-0.3	1.81	-2.05	4.39	0		-4.66	0.31	0.82	-2.39	-1.37	0		-1.28	-7.21	-6.52	-9.39	-5.73	0
101.7	1.3	-1.76	0.71	0.66	5.47	0		4.47	0.14	-0.05	-1.06	5.16	0		-2.1	-0.4	0.07	-3.06	0.32	0		1.58	-5.27	-2.81	-9.1	-4.83	0
102.6	-5.67	-3.87	-4.23	-5.86	-0.02	0		0.97	0.14	1.37	-1.31	5.2	0		1.17	1.64	0.89	-2.12	2.65	0		1.84	-6.23	-4.63	-12.07	-4.86	0
103.5	-2.26	-1.25	-1.79	-0.78	5.2	0		0.79	-0.47	0.14	2.88	2.43	0		0.24	1.12	1.78	3.45	2.21	0		-0.69	-5.67	-4.74	-5.44	-3.63	0
104.4	-7.14	-5.37	-4.52	0.08	-0.03	0		0.19	2.29	0.07	1.98	4.58	0		-1.8	3.96	3.27	2.02	5.39	0		-0.72	-5.97	-4.55	-7.46	-4.21	0
105.3	-4.85	-4.77	-1.56	-2.12	2.44	0		1.07	0.98	2.88	1.87	6.77	0		-0.1	5.52	4.27	1.06	5.08	0		4.39	-1.65	-3.3	-8.14	-3.27	0
106.2	-6.67	-3.62	-3.49	-3.11	1.77	0		1.15	0.53	-0.26	-4.04	5.15	0		1.06	1.94	2.55	-0.57	4.75	0		-0.74	-9.73	-5.48	-10.85	-5.43	0
107.1	-3.85	-1.34	-0.64	-1.67	4.83	0		4.32	3.35	2.83	1.99	7.83	0		1.8	3.81	2.1	0.79	4.58	0		-0.29	-4.8	-3.69	-9.73	-2.4	0
108	-2.98	-2.35	-2.82	0.3	1.79	0		2.05	-2.4	-1.06	1.5	4.65	0		1.34	1.68	3.12	-0.06	4.65	0		-1.25	-5.09	-6.66	-10.58	-5.56	0
108.9	-2.12	0.44	1.18	0.21	3.77	0		1.71	0.34	2.4	-0.37	6.06	0		-1.47	-0.93	0.07	-1.59	0.67	0		-2.02	-9.64	-7.89	-12.21	-7.29	0
109.8	-4.6	-1.57	0.59	-1.78	1.83	0		2.01	0.52	1.76	1.33	2.92	0		0	1.69	2.36	3.31	2.89	0		3.71	-5.02	-2.59	-3.93	-0.76	0
110.7	-4.65	-2.95	0.22	0.45	4.61	0		-0.94	0.51	0.46	0.29	3.63	0		0.39	1.62	1.71	0.07	1.59	0		0.99	-8.19	-5.52	-7.11	-4.2	0
111.6	-1.52	-2.12	0.15	-0.51	2.15	0		2.93	1.6	1.13	2.82	4.44	0		-3.51	-0.04	2.08	-1.06	0.75	0		-0.72	-6.34	-4.1	-10.14	-3.34	0
112.5	-2.65	-2.02	1.03	-0.69	4.7	0		3.15	1.86	6.84	0.36	6.9	0		3.19	5.02	7.87	4.13	4.46	0		-2.72	-6.73	-6.27	-9.11	-7.53	0
113.4	-6.01	-2.4	-1.6	-3.24	3.57	0		-4.71	1.4	-1.42	-0.55	3.04	0		-0.28	4.6	3.44	1.8	7.61	0		-0.22	-6.14	-6.61	-9.67	-4.35	0
114.3	-6.98	-3.69	-0.44	-1.46	0.39	0		-0.4	2.27	1.82	1.29	2.91	0		0.3	3.53	2.66	0.73	1.48	0		0.67	-6.5	-4.07	-11.1	-3.76	0
115.2	-4.45	-5.36	-1.1	-2.97	1.95	0		0.43	0.67	1.87	-2.61	4.62	0		-1.12	2.07	1.87	-1.87	3.57	0		-0.44	-5.85	-4.68	-10.16	-5.07	0
116.1	-7.14	-3.58	-6.2	-4.42	-0.8	0		-1.98	0.93	-0.34	-2.6	2.48	0		0.29	2.48	1.95	-1.03	1.53	0		-0.56	-8.36	-4.32	-10.88	-5.91	0
117	-6.22	-6.5	-2.08	-1.56	1.84	0		-1.32	-1.38	-1.37	-1.27	2.04	0		1.62	1.28	0.65	-0.83	-0.55	0		0.46	-8.99	-6.84	-13.16	-7.93	0
117.9	-5.47	-4.57	-0.65	-1.74	2.92	0		0.31	-0.47	0.89	-0.42	2.78	0		-0.39	3.93	2.55	-0.21	1.43	0		-1.24	-5.9	-7.36	-9.52	-4.82	0
118.8	-6.14	-3.01	-5.23	-3.77	2.06	0		-3.22	2.36	-1.35	-2.36	4.49	0		-1.44	3.47	-0.66	-2.42	2	0		-1.74	-5.42	-5.15	-9.98	-5.88	0
119.7	-5.52	-3.69	-3.57	-3.21	2.29	0		1.88	1.41	4.58	1.38	6.15	0		1.48	3.97	6.24	2.19	5.16	0		3.05	-2.48	-0.06	-7.45	-0.79	0
120.6	-7.07	-7.46	-4.47	-3.45	0.07	0		3.29	0.9	1.8	-0.15	3.95	0		0.46	2.95	3.71	0.04	2.73	0		-0.4	-5.19	-5.62	-9.93	-5.54	0
121.5	-3.85	-1.7	-0.06	-2.17	-0.69	0		-0.95	1.04	0.55	-1.12	3.14	0		-1.07	2.75	1.94	1.93	2.46	0		0.05	-4.49	-4.72	-7.2	-4.3	0
122.4	-3.03	-2.82	-2.78	-3	3.51	0		2.02	-0.25	0.68	0.47	6	0		-0.19	1.08	0.46	0.97	2.87	0		-0.62	-9.16	-9.56	-9.01	-5.88	0
123.3	-3.56	-1.41	-1.84	-1.83	2.78	0		-1.77	1.12	0.35	0.45	3.63	0		-0.59	1.84	-0.33	-3.25	0.61	0		-3.44	-7.5	-8.77	-14.43	-10.49	0
124.2	-2.09	-1.91	0.26	-1.03	4.37	0		1.5	1.14	-0.05	0.23	4.59	0		0.31	1.72	5.14	1.31	2.28	0		2.55	-7.16	-2.51	-8.17	-6.22	0
125.1	-6.78	-3.37	-3.91	-2.23	-0.06	0		-1.94	-1.76	-3.29	-2.83	1.26	0		0.78	1.19	2.51	2	2.16	0		-2.8	-11.23	-7.76	-11.29	-8.24	0
126	-5.6	-3.63	-1.45	-1.58	1.93	0		0.32	-0.52	1.38	0.36	4.43	0		1.99	1.28	5.76	2.17	5.88	0		1.05	-6.2	-1.55	-9.82	-4.46	0
126.9	-5.69	-5.76	-5.55	-1.88	0.82	0		-1.64	1.62	-0.01	-3.05	3.27	0		-3.53	0.1	0.1	-2.21	0.82	0		-2.9	-8.97	-8.48	-12.45	-6.18	0
127.8	-2.89	-0.84	-0.29	3.89	7.73	0		0.02	2.02	1.26	0.4	7.59	0		2.07	2.43	2.68	0.26	3.75	0		2.6	-4.99	-3.37	-9.51	-4.95	0
128.7	-5.61	-0.48	-0.91	-2.23	1.52	0		-1.05	-0.13	-0.14	-0.4	3.66	0		-0.49	2.25	4.98	-1.19	0.81	0		1.93	-4.27	-2.87	-8.28	-3.88	0
129.6	-7.88	-5.97	-0.98	-3.35	2.62	0		-2.74	-1.89	-0.9	-2.21	0.92	0		-2.34	0.62	1.49	-1.13	-0.57	0		-5.39	-10.02	-8.21	-13.81	-10.73	0
130.5	-7.9	-4.14	-3.51	-3.08	3.2	0		2.06	1.56	0.19	-0.2	3.42	0		-1.43	1.16	2.9	-3.51	-0.53	0		-1.81	-7.58	-2.69	-10.09	-4.93	0
131.4	-4.62	-2.89	-2.89	-2.54	3.64	0		-1.55	-0.85	0.61	-1.92	2.78	0		-3.58	-0.91	2.03	-1.94	-1.55	0		-1.62	-9.66	-6.38	-12.7	-9	0
132.3	-2.17	-2.32	-2.1	0.19	0.79	0		0.63	2.4	-1.3	1.52	-0.14	0		-2.27	3.76	1	0.4	1.55	0		-1.82	-5.96	-6.78	-11.46	-5.02	0
133.2	-4.86	-3.98	-1.12	-0.12	1.79	0		2.28	3.27	3.36	4.93	5.92	0		1.8	3.63	3	1.81	3.93	0		3.8	-5.41	-4.97	-9.39	-2.51	0
134.1	-8.65	-7.03	-4.67	-5.96	1.29	0		-1.57	-0.77	1.31	-3.45	1.62	0		2.17	7.12	6.77	3.4	6.58	0		3.81	-2.5	-0.35	-4.91	-1.36	0
135	-6.64	-3.12	-2.05	-4.76	0.77	0		-4.01	-2.79	1.13	-2.24	-1.3	0		-3.72	1.44	2.78	-0.94	-0.38	0		-1.79	-8.98	-5.81	-10.52	-6.84	0
135.9	-6.24	-6.82	-2.59	-2.83	1.28	0		-0.35	-1.72	2.01	-4.45	1.05	0		0.44	0.16	2.91	-2.01	0.9	0		-0.97	-9.83	-7.77	-11.33	-9.29	0
136.8	-8.85	-5.28	-1.79	-2.13	0.67	0		-1.97	-1.47	-1.67	-3.02	-1.36	0		1.53	4.78	4.97	1.91	4.8	0		1.84	-5.63	-4.32	-10.82	-4.41	0
137.7	-6.7	-3.09	-2.05	-1.13	2.1	0		-1.51	0.18	-1.63	0.09	0.2	0		-1.86	3.06	5.44	0.88	3.54	0		-0.87	-5.5	-0.34	-10.42	-1.55	0
138.6	-4.04	-4.17	-2.93	-0.59	1.2	0		1.55	-0.66	0.55	0.52	5.26	0		1.39	1.8	3.45	2.14	5.46	0		0.14	-6.67	-6	-9.91	-5.01	0
139.5	-4.42	-2.23	-1.84	-1.69	1.41	0		2	2.7	2.19	1.83	3.35	0		-0.82	5.34	5.02	-0.98	3.5	0		-1.83	-5.25	-3.88	-11.55	-7.58	0
140.4	-8.56	-3.37	-4.96	-6.3	-3.08	0		-0.89	0.69	-0.24	-4.37	0.16	0		-2.01	0.7	2.61	-3.82	-0.4	0		-0.5	-8.65	-5.01	-14.38	-7.42	0
141.3	-5.69	-5.41	-4.84	-3.9	-0.54	0		-0.3	1.03	0.68	-2.27	3.53	0		-1.76	1.62	3.04	-1.99	3.17	0		-0.43	-7.34	-5.51	-12.67	-5.02	0
142.2	-7.87	-2.19	-0.78	-2.73	0.51	0		-0.97	-1.5	-0.13	-3.07	1.68	0		-1.03	2.1	3.44	-2.18	3.13	0		1.11	-4.21	-1.72	-7.7	-3.46	0
143.1	-4.91	-1.13	1.73	1.24	5.95	0		-1.36	1.53	3.29	-1.03	2.28	0		0.06	1.75	4.32	-1.81	0.71	0		-0.83	-3.14	-3.19	-8.73	-3.08	0
144	-7.15	-2.11	-0.82	-1	1.9	0		-0.5	0.84	0.73	0.58	2.59	0		-2.61	-0.38	2.22	-1.37	0.79	0		-0.86	-7.23	-5.8	-10.82	-6.52	0
144.9	-4.37	1.23	-1.19	0.3	0.2	0		-0.35	2.02	5.25	1.49	2.28	0		-0.52	3.78	5.29	-1.77	3.67	0		-1.54	-5.71	-4.22	-12.26	-7.36	0
145.8	-3.16	-1.14	1.42	0.13	4.71	0		0.24	1.81	0.78	0.23	3.36	0		-1.55	4.41	3.58	0.05	4.05	0		-1.55	-6.92	-3.31	-10.39	-6.78	0
146.7	-6.02	-6.43	-3.87	-3.16	0.36	0		-1.42	-0.19	2.05	-1.79	2.18	0		-2.06	0.37	0.05	-3.43	1.63	0		0.04	-4.96	-4.44	-9.09	-5.09	0
147.6	-4.5	-2.64	-3.71	0.08	1.67	0		0.58	2.24	0.69	0.67	5.89	0		0.26	2.7	3.73	-3.44	3.32	0		0.38	-4.22	-2.19	-11.26	-6.87	0
148.5	-5.99	-2.99	-0.87	-0.96	3.86	0		0.69	1.29	4.84	-0.85	6.45	0		0.03	0.62	2.27	-1.81	2.35	0		1.85	-5.77	-5.58	-9.33	-3.52	0
149.4	-6.23	-4.33	-0.18	-1.84	2.64	0		-0.88	3.1	0.85	-1.8	6	0		-0.57	4.02	1.87	-3.14	2.2	0		0.57	-5.75	-5	-9.47	-4.57	0
150.3	-2.49	-2.77	0.56	-1.45	1.96	0		1	0.74	3.11	-1.5	4.99	0		1.37	1.71	4.21	-3.96	4.73	0		0.9	-5.47	-3.44	-10.05	-3.66	0
151.2	-8.74	-6.72	-3.79	-5.85	0.56	0		-3.86	-2.74	-1.93	-3.35	3.9	0		-2.01	0.92	2.3	-2.17	2.96	0		-0.63	-4.83	-4	-12.8	-4.63	0
152.1	-7.63	-5.44	-3.28	-3.44	-4.38	0		-2.1	1.42	2.69	0.84	0.34	0		-0.14	3.34	4.23	-1.34	0.68	0		-2.9	-9.38	-7.35	-11.48	-7.28	0
153	-5.65	-5.63	-4.89	-2.16	0.58	0		-1.74	-3.64	-0.01	-3.52	2.69	0		-1.57	-0.04	0.8	-2.53	0.97	0		-1.43	-6.21	-3.2	-10.32	-4.27	0
153.9	-6.84	-5.71	-3.65	-3.96	-1.35	0		-0.82	0.58	2.29	1.06	2.04	0		-0.72	0.67	3.07	-0.7	2.7	0		1.31	-4.68	-3.7	-11.13	-2.83	0
154.8	-5.2	-1.98	-3.14	-1.17	-1.11	0		-1.05	3.74	-1.85	-1.23	2.11	0		-2.7	1.98	0.23	-1.32	0.91	0		-3.37	-7.65	-6.05	-12.2	-10.52	0
155.7	-4.01	-3.1	-1.69	-2.5	1.77	0		0.21	2.33	5.51	1.69	5.72	0		2.8	2.88	5.66	1.05	5.3	0		0.24	-5.42	-2.66	-10.35	-6.21	0
156.6	-2.57	-3.42	-1.66	-0.36	2.49	0		-2	0.39	-1.66	-3.3	1.26	0		-1.41	2.96	1.54	-3.88	1.13	0		0.34	-5.77	-2.84	-9.39	-4.27	0
157.5	-6.12	-4.62	-4.51	-1.42	0.8	0		0.5	0.69	-0.29	-0.17	5.02	0		1.7	2.52	3.86	0.74	3.09	0		-0.57	-6.69	-4.82	-11.78	-7.26	0
158.4	-8.28	-5.7	-4.74	-5.91	-1.85	0		-2.88	0.88	-0.52	-5.98	-1.31	0		-4.6	2.73	1.08	-4.51	-1.5	0		-2.4	-5	-3.96	-8.89	-4.72	0
159.3	-4.75	-4.29	-2.36	-2.64	2.28	0		1.51	1.72	0.98	1.87	5.57	0		1.75	4.87	2.98	1.77	4.9	0		0.98	-5.02	-2.13	-9.65	-1.96	0
160.2	-6.7	-6.04	-4.04	-4.73	1.15	0		1.87	-1.79	2.46	-0.34	4.44	0		1.94	1.92	5.4	2.11	5.51	0		-2.89	-9.32	-5.56	-11.52	-4.69	0
161.1	-7.45	-3.62	-3.05	-1.67	0.48	0		0.71	2.18	1.38	1.18	5.7	0		-1.93	3.48	3.68	-0.93	4.74	0		0.22	-5.99	-3.6	-9.11	-4.41	0
162	-7.36	-5.01	-1.26	-2.72	3.24	0		0.79	2.07	3.59	-1.12	2.76	0		-3.25	0.83	5.22	-1.55	0.19	0		-3.69	-7.5	-4.33	-12.46	-7.6	0
162.9	-7.55	-7.01	-3.08	-1.99	0.69	0		-5.03	-1.9	-1.88	-1.78	-0.02	0		-1.3	2.83	2.96	-1.94	0.15	0		2.05	-4.18	-1.58	-9.17	-5.41	0
163.8	-3.51	-4.87	-2.53	-3.64	2.64	0		-0.34	-0.85	0.75	-3.3	3.35	0		2.28	4.38	8.03	-0.56	6.37	0		4.05	-4.42	-0.93	-8.94	-1.33	0
164.7	-3.24	-3.09	0.51	1.58	0.6	0		2.77	1.88	3.57	1.03	5.11	0		2.3	2.94	2.34	0.11	5.05	0		-0.2	-7.07	-4.52	-10.19	-7.53	0
165.6	-8.74	-2.42	-2.63	-1.72	1.72	0		-0.05	2.25	-0.5	-1.61	2.74	0		2.27	2.62	4.68	-0.05	4.86	0		1.36	-7.19	-2.06	-10.98	-3.67	0
166.5	-9.42	-5.67	-6.31	-5.38	-1.99	0		-0.6	0.93	1.58	-0.08	2.77	0		1.28	2.45	5.25	-0.5	2.05	0		-2.19	-6.76	-3.97	-9.35	-6.98	0
167.4	-4.89	-1.62	0.3	-0.02	2.78	0		-0.26	1.07	2.25	-0.89	2.42	0		-2.96	1.75	3.97	-2.5	3.46	0		-3.84	-7.61	-5.8	-12.53	-5.39	0
168.3	-6.02	-1.31	-0.2	-0.25	4.15	0		1.01	1.96	3.72	0.92	4.36	0		-2.35	0.92	2.12	-4.17	-1.46	0		-1.47	-9.17	-4.36	-11.21	-7.9	0
169.2	-7.21	-4.42	-2.41	-1.02	-0.51	0		0.39	1.83	1.68	2.3	4.85	0		0.7	3.19	6.83	0.72	3.99	0		1.73	-4.72	-0.32	-8.56	-3.59	0
170.1	-4.96	-1.48	0.1	-2.97	3.42	0		-1.06	-0.87	0.57	-1.91	0.9	0		-2.96	-0.19	0	-1.86	-0.52	0		-1	-4.72	-5.58	-10.34	-3.23	0
171	-5.18	-1.18	2.52	-0.1	5.15	0		-0.07	2.55	5.14	-0.75	5.14	0		-0.28	3.13	4.62	-1.08	3.22	0		-3.06	-6.5	-3.85	-12.49	-4.83	0
171.9	-8.27	-4.09	-1.29	-3.24	1.59	0		-0.31	1.69	-0.18	-0.34	3.39	0		3.51	3.29	6.4	2.54	4.94	0		-2.07	-7.47	-0.98	-9.73	-4.51	0
172.8	-4.58	-1.59	0.56	-0.44	2.91	0		3.98	2.62	3.87	-0.25	5.37	0		5.51	4.99	7.61	1.3	3.35	0		0.37	-5.09	-2.01	-10.92	-3.5	0
173.7	-5.8	-1.15	0.11	-1.79	4.37	0		0.82	0.93	1.73	-1.44	3.2	0		-0.89	3.21	3.61	-1.69	3.8	0		-1.65	-2.97	-4.56	-9.51	-3.85	0
174.6	0.32	0.31	2.16	0.39	6.6	0		2.71	3.9	3	-0.94	3.92	0		-1.47	1.3	2.32	-3.93	1.17	0		-1.63	-7.16	-2.67	-9.5	-6.92	0
175.5	-8.08	-7.1	-1.78	-2.76	-3.68	0		0.11	0.13	2.59	0.93	2.35	0		2.42	3.03	6.61	0	6.03	0		0.31	-6.95	-4.91	-12.43	-3.6	0
176.4	-7.3	-2.68	-2.88	-7.27	1.95	0		4.52	2.37	3.01	-3.98	4.87	0		4.24	2.63	3.79	-0.56	6.36	0		0.64	-6.86	-4.34	-8.21	-3.37	0
177.3	-7.96	-1.7	-2.77	-3.09	2	0		-1.28	3.6	1.97	-1.01	2.61	0		1.79	5.26	5.15	-0.34	4.25	0		-4.73	-8.87	-6.42	-14.21	-8.24	0
178.2	-6.45	-3.59	0.95	-2.11	2.24	0		-0.97	-0.64	-0.03	-3.95	3.66	0		-1.59	2.01	0.81	-3.62	0.53	0		-1.96	-7.15	-4.62	-11.63	-7.26	0
179.1	-7.36	-7.05	-1.82	-2.53	0.08	0		2.44	1.36	5.33	0.17	4.38	0		3.33	6.44	8.05	1.52	5.59	0		-0.75	-4.73	-4.12	-9.28	-3.2	0
180	-5.08	-4.08	-2.27	-2.07	1.86	0		-1.3	0.51	1.97	0.08	4.88	0		-2.06	1.46	2.97	0.8	5.77	0		-1.33	-5.72	-2.2	-9.8	-2.86	0
180.9	-1.67	3.14	4.9	5.8	6.23	0		1.82	0.84	4.1	0.1	3.01	0		1.16	0.32	7.49	-3.1	3.65	0		0.47	-6.47	-2.1	-7.59	-3.34	0
181.8	-9.62	-6.3	1	-1.45	0.04	0		0.65	1.98	5.64	-2.97	2.61	0		1.46	6.16	4.72	-2.46	1.31	0		-1.73	-5.75	-4.79	-11.79	-6.08	0
182.7	-8.54	-1.78	0.72	1.49	2.16	0		-0.97	1.91	4.54	0.89	2.84	0		-0.68	3.69	8.4	0.51	-0.3	0		0.3	-5.64	-2.46	-8.71	-4.47	0
183.6	-2.59	0.39	0.54	3.3	5.05	0		0.28	1.43	1.55	0.45	1.92	0		-3.86	-2.1	0.11	-2.94	-3.34	0		0.78	-6.42	-4.18	-9.43	-3.84	0
184.5	-9.57	-6.2	-4.76	-4.59	-2.65	0		-4.18	-0.15	1.78	-1.21	0.18	0		-2.23	2.58	2.69	-2.13	1	0		3.48	-3.21	-1.96	-9.72	-3.19	0
185.4	-4.95	-3.39	1.66	0.84	-0.05	0		-0.66	-1	3.13	2.42	4.72	0		-1.84	-1.23	1.71	-0.91	0.89	0		0.39	-4.13	-2.39	-9.8	-5.77	0
186.3	-6.14	-2.57	1.68	-1.28	1.36	0		1.33	-0.34	1.11	0.77	3.34	0		-2.19	1.56	-0.01	-2.03	3.02	0		-2.18	-8.39	-6.59	-12.3	-4.44	0
187.2	-6.14	-4.12	-4.14	-2.13	3.35	0		-1.25	1.96	2.4	-0.44	3.77	0		-1.14	2.48	5.22	-2.27	-0.22	0		1.42	-7.13	-3.13	-10.06	-5.8	0
188.1	-5.9	-5.36	-4.2	-2.54	0.25	0		0.14	0.41	1.82	-1.37	1.92	0		-0.91	3.18	3.51	-2.48	1.3	0		1.54	-4.15	-3.09	-9.96	-3.82	0
189	-7.4	-6.48	-0.35	-0.41	3.55	0		-2.96	-2.08	1.19	-2.45	2.59	0		-1.92	4.6	5.92	-3.82	2.91	0		-1.82	-4.25	-1.14	-12.19	-2.45	0
189.9	-6.27	-5.3	-2.69	-5.44	3.13	0		-1.93	1.35	4.27	-0.16	2.6	0		-4.22	-0.36	2.63	-1.75	1.58	0		-0.69	-6.37	-2.82	-10.53	-4.22	0
190.8	-6.16	-2.26	-0.36	0.69	3.41	0		-0.1	1.32	0.54	-0.9	3.91	0		-2.01	0.11	-0.8	-3.89	-0.59	0		-2.09	-6.44	-7.38	-11.22	-5.63	0
191.7	-5.87	-1.51	-2.06	-1.09	4.02	0		-3.17	0.86	4.19	1.4	2.7	0		-1.25	1.64	6.6	-0.4	0.04	0		-2.79	-4.95	-4.12	-10.81	-6.27	0
192.6	-2.45	-1.86	-2.49	0.87	2.18	0		1.91	1.95	-0.08	0.12	1.43	0		-1.18	0.69	4.55	-2.92	1.56	0		-0.43	-7.61	-5.41	-10.99	-3.88	0
193.5	-9.42	-4.64	-3.6	-5.33	-0.22	0		-2.85	-1.86	-1.16	-4.23	-1.26	0		-2.13	0.24	2.35	-3.43	1.37	0		-1.23	-7.61	-5.29	-11.62	-5.06	0
194.4	-2.02	-2.33	3.03	0.1	2.78	0		-0.62	0.67	4.51	0.63	2.85	0		-1.85	2.19	4.25	-0.35	3.68	0		0.56	-4.49	-2.61	-12.18	-5.96	0
195.3	-6.54	-2.79	-3.46	-2.16	2.75	0		0.07	2.38	3.57	1.03	3.58	0		-0.68	6.06	4.22	2.44	5.67	0		-1.02	-3.05	-3.82	-9	-4.08	0
196.2	-4.84	-1.65	-0.52	-0.37	1.15	0		2.2	4.16	5.19	2.77	4.27	0		-0.2	3.81	3.71	1.1	4.94	0		-3.31	-6.93	-7.35	-12.62	-7.24	0
197.1	-6.61	-1.65	-1.01	-2.36	1.74	0		2.24	1.46	3.16	0.74	3.19	0		0.5	2.72	4.13	-1.96	3.23	0		-3.12	-8.11	-6.98	-13.79	-8.3	0
198	-5.83	-1.96	-1.29	-2.07	-1.05	0		-2.13	-0.44	2.01	-2.12	-0.18	0		-0.56	0.14	3.26	-0.34	4.18	0		-0.82	-5.81	-3.85	-12.08	-4.67	0
198.9	-5.71	-3.29	1.65	0.55	0.44	0		-0.09	0.55	2.76	-1.76	2.45	0		-4.12	-2.29	1.69	-6.6	0.94	0		-3.21	-7.24	-4.22	-13.11	-5.98	0
199.8	-4.39	-0.27	-1.31	0.66	4.97	0		0.87	3.24	3.28	1.85	3.34	0		-1.67	-0.06	3.63	-3.14	0.24	0		-2.25	-6.42	-5.49	-13.25	-6.76	0
200.7	-8.74	-4.18	-3.18	-6.47	-2.02	0		-0.91	2.22	4.89	0.46	3.27	0		-4.93	-0.46	3.03	-3.11	-1.03	0		-1.48	-5.89	-2.03	-12	-5.76	0
201.6	-4.39	-3.12	-0.41	-2.89	2.06	0		-2.45	-0.26	-1.05	-1.64	2.88	0		-5.06	0.86	1.77	-2.61	1.82	0		-5.49	-6.93	-3.7	-11.84	-6.29	0
202.5	-3.64	-0.98	-1.43	-0.81	3.98	0		2.04	5.95	2.76	-0.98	7.2	0		2.37	6.18	3.51	1.93	4.42	0		-0.9	-5.3	-5.27	-9.03	-4.76	0
203.4	-4.8	-4.2	-2.68	-1.02	-0.27	0		-0.32	-1.03	1.03	-2.69	2.78	0		4.22	3.89	6.4	-1.25	4.74	0		1.11	-4.64	-4.2	-8.23	-4.61	0
204.3	-7.02	-0.74	0.69	-0.53	2.73	0		-1.43	3.54	3.27	-1.79	2.3	0		-3.1	2.29	2.39	-0.36	1.46	0		-1.28	-7.03	-1.36	-11.06	-6.51	0
205.2	-1.79	1.07	0.96	-1.43	5.88	0		0.3	3.81	1.64	-2.95	4.98	0		-0.66	1.63	3.21	-3.45	1.31	0		2.03	-6.63	-1.97	-9.15	-7.74	0
206.1	-8.5	-6.52	-3.01	-2.19	2.33	0		-0.55	-1.65	0.45	-2.4	2.5	0		1.08	0.9	5.47	0.11	3.85	0		-4.63	-8.49	-4.22	-14.77	-9.16	0
207	-4.83	-5.16	-0.11	-1.17	3.12	0		-0.24	-0.27	4	2.6	4.39	0		1.69	4.69	8.44	1.68	5.41	0		0.9	-4.1	-0.09	-9.9	-2.58	0
207.9	-6.38	-1.86	0.57	-1.99	3.96	0		3.5	2.89	3.54	-1.43	4.96	0		1.25	0.72	6.32	-3.33	-0.9	0		-1.09	-5.47	-2.18	-11.02	-8.28	0
208.8	-4.16	1.92	-1.24	0.35	2.22	0		1.93	4.89	-0.3	0.32	4.38	0		-0.54	3.59	1.84	-3.7	1	0		-4.39	-5.8	-3.47	-15.11	-6.77	0
209.7	-6.71	-0.27	-2.86	-2.7	-1.71	0		-0.28	0.65	0.79	-2.24	0.74	0		-1.51	0.27	3.19	-2.72	4.22	0		-0.27	-5.7	-5.02	-11.36	-3.58	0
210.6	-12.04	-4.34	-1.82	-4.97	-0.43	0		-3.28	-1.72	1.74	-5.38	-0.74	0		0.71	2.15	4.24	-2.87	2.5	0		-4.52	-6.62	-6	-11.55	-6.94	0
211.5	-6.07	-3.38	1.17	-0.66	1.13	0		-3.02	-1.22	1.59	-3.14	-0.36	0		-3.56	-1.84	1.12	-5.04	0.09	0		-1.26	-4.93	-5.07	-13.64	-6.47	0
212.4	-8.03	-1.73	-0.42	-3.38	1.52	0		-1.32	3.18	1.67	0.25	4.78	0		1.43	1.77	0.78	1.03	4.02	0		-2.44	-8.25	-7.52	-10.23	-8.24	0
213.3	-5.26	-3.46	-1.44	4.12	7.36	0		0.67	-0.27	1.88	-0.27	3.88	0		0.26	2.95	7.69	0.15	2.18	0		0.53	-2.42	-0.36	-9.62	-4.32	0
214.2	-10.09	-5.4	-2.77	-2.93	-0.62	0		-5.07	-2.99	0.27	-7.73	-2.25	0		-0.14	1.73	4.29	-4.08	0.99	0		-1.02	-4.34	-1.72	-11.31	-2.92	0
215.1	-9.35	-1.92	-1.98	-2.78	-1.67	0		-6.71	-3.1	-3.77	-4.75	-3.6	0		-4.03	-1.39	2.28	-2.34	-2.21	0		-2.03	-7.76	-3.57	-13.24	-7.01	0
216	-3.55	-0.07	2.7	0.3	4	0		1.58	3.43	5.21	1.83	4.43	0		0.73	3.15	4.78	-0.76	3.69	0		0.39	-6.64	-2.21	-9.83	-3.94	0
216.9	-12.54	-8.39	-9.15	8.45	0.24	0		-3.54	-4.2	-4.79	6.2	0.39	0		-1.16	2.26	3.71	-2.5	1.98	0		-2.18	-7.55	-3.11	-12.27	-6.18	0
217.8	-10.91	-4.32	-6.58	-4.65	4.41	0		-1.88	-1.08	0.22	-2.17	3.56	0		-3.42	-0.12	2.04	-1.79	-0.26	0		-2.79	-6.9	-4.04	-9.79	-6.63	0
218.7	-11.44	-7.24	-7.24	-4.79	0.45	0		-0.26	0.51	1.39	-0.39	2.29	0		-0.14	3.43	5.8	1.93	0.93	0		-1.04	-5.77	-4.07	-10.93	-5.47	0
219.6	-12.61	-5.96	-8.46	-4.11	-0.58	0		-0.86	0.7	-0.88	-4.31	3.35	0		-1.62	2.25	5.5	-2.47	1.67	0		-2.56	-8.29	-2.03	-11.25	-3.68	0
220.5	-13.15	-7.08	-6.67	-5.73	3.34	0		-2.02	-2.33	1.1	-2.77	3.97	0		-1.97	0.64	1.79	-1.36	-0.35	0		-4.62	-9.16	-7.94	-12.55	-7.45	0
221.4	-13.34	-6.84	-9.89	-4.9	0.4	0		-3.5	-2.03	-3.58	-4	1.91	0		-3.45	1.54	2.12	-3.56	1.9	0		-3.15	-5.03	-5.41	-11.79	-5.52	0
222.3	-9.92	-5.37	-6.94	-4.29	1.76	0		-0.52	1.23	-1.74	-0.01	2.87	0		-3.04	2.72	3.6	-0.68	-1.17	0		-4.15	-5.1	-4	-10.61	-4.02	0
223.2	-14.2	-5.38	-5.4	-4.23	0.35	0		-3.01	-0.72	-1.31	-4.44	0.14	0		1.64	5.25	7.37	-0.2	3.86	0		-2.45	-7.46	-2.78	-13.06	-2.64	0
224.1	-9.11	-5.83	-5.37	-1.19	1.7	0		-2.25	-4.76	-2.32	-2.38	1.81	0		-1.74	1.44	2.41	-2.36	1.46	0		-0.8	-7.51	-5.52	-14.33	-5.68	0
225	-11.12	-5.01	-6.12	-3.75	0.82	0		-3.13	0.37	-1.97	-2.63	1.48	0		-1.02	5.12	7.18	1.21	2.32	0		0.46	-5.9	-3.29	-11.11	-7.76	0
225.9	-12.36	-6.87	-8.74	-4.27	0.29	0		-3.26	-1.64	-5.15	-4	0.46	0		1.04	5.01	5.11	-0.5	3.23	0		0.72	-4.86	-0.78	-10.15	-4.88	0
226.8	-10.07	-6.06	-8.65	-2.74	1.42	0		0.47	0.83	-0.7	0.44	3.55	0		-1.01	2.48	1.9	0.81	1.27	0		-1.7	-4.59	-2.35	-10.53	-5.8	0
227.7	-11.01	-8.03	-7.71	-2.64	5.61	0		-4.56	-4.47	-1.01	0.15	2.53	0		-3.64	1.88	6.4	0.34	0.75	0		-2.81	-7.27	-4.06	-11.58	-5.52	0
228.6	-10.55	-8.13	-7.55	-4.06	2.46	0		-1.41	-1.12	0.16	-1.77	4.6	0		0.25	5.95	8.41	2.58	4.32	0		-2.6	-4.81	-2.75	-8.81	-3.15	0
229.5	-10.16	-8.25	-4.68	-2.51	1.71	0		-2.99	-3.95	-2.37	-3.26	0.66	0		-2.94	1.84	3.46	-1.63	-1.05	0		0.18	-4.14	-4.09	-10.11	-3.79	0
230.4	-9.28	-5.19	-4.32	-4	5.19	0		-1.32	-1.31	-2.78	-1.21	0.66	0		-1.57	2.13	4.51	-0.52	0.03	0		-3.14	-9.16	-2.17	-13.29	-8.96	0
231.3	-8.61	-5.13	-8.42	0.44	0.16	0		-1	1.38	-0.86	0.97	1.83	0		-0.97	3.2	6.43	-0.06	5.61	0		-0.7	-4.33	0.3	-10.2	-1.8	0
232.2	-8.04	-3.39	-4.12	-2.63	4.65	0		-0.31	-0.1	0.2	-2.33	1.36	0		-1.22	2.55	6.96	1.08	0.09	0		-1.72	-6.94	-2.5	-8.5	-8.07	0
233.1	-10.67	-4.83	-7.3	-6.74	1.87	0		0.07	-1.49	-1.18	-5.26	3.27	0		-2.32	0.31	1.45	-2.34	0.15	0		-6.03	-8.27	-6.8	-15.38	-9.79	0
234	-11.38	-4.98	-8.16	-3.73	5.65	0		-2.32	0.11	-4.88	-2.78	2.43	0		-1.55	1.88	3.69	-1.49	-0.53	0		-2.89	-5.08	-2.96	-12	-5.51	0
234.9	-12.85	-7.76	-7.34	-2.94	4.22	0		-3.33	0.54	-1.09	-0.63	0.83	0		-0.01	2.91	5.71	-0.34	2.01	0		-0.48	-6.57	-1.97	-10.69	-5.55	0
235.8	-11.82	-4.54	-6.37	-1.55	3.43	0		-2.75	-3.67	-3.93	-3.84	4.44	0		-3.18	-1.82	2.3	-6.27	-0.1	0		-3.65	-7.23	-5.42	-15.08	-8.36	0
236.7	-12.41	-7.65	-10.56	-7.99	0.39	0		-4.28	-4.2	-7.42	-7	-1.78	0		-0.95	2.57	0.62	-1.42	0.45	0		-3.8	-8.75	-8.21	-14.59	-7.56	0
237.6	-13.61	-6.68	-9.8	-4.42	-0.17	0		-3.02	0.82	-1.31	-4.13	0.04	0		-1.82	2.37	1.91	-3.42	-0.56	0		-1.3	-5.24	-3.52	-12.73	-7.21	0
238.5	-11.59	-9.65	-6.58	-2.23	5.39	0		-2.18	-2.88	-3.04	-2.55	4.34	0		0.12	0.6	5.54	-1.05	3.57	0		-0.83	-8.4	-1.67	-10.13	-6.12	0
239.4	-14.53	-7.57	-6.91	-5.76	0.56	0		-6.04	-0.66	-0.08	-1.3	1.51	0		-2.31	1.67	4.8	-1.05	2.24	0		-1.57	-6.38	-3.31	-12.26	-2.81	0
240.3	-14.36	-7.76	-11.21	-4.1	2.12	0		-2.95	-3	-0.19	0.44	2.91	0		-0.65	1.86	6.12	-1.36	0.39	0		-0.13	-7.35	-3.03	-10.67	-5.93	0
241.2	-12.49	-7.47	-6.85	-5.96	2.09	0		-2.99	-0.29	0.47	-3.87	2.83	0		-1.69	1.24	6.44	-1.04	2.02	0		-1.69	-5.37	-2.88	-11.62	-4.86	0
242.1	-10.74	-4.75	-7.95	0.29	3.17	0		-1.13	2.65	0.57	1.82	5.9	0		0.67	5.72	5.32	0.36	2.33	0		0.75	-4.73	-0.93	-9.97	-2.85	0
243	-11.81	-5.4	-8.09	-1.83	0.09	0		-3.07	-0.54	-1.88	-2.78	1.39	0		-1.37	5.22	5.41	-1.13	3.47	0		-5.51	-6.48	-5.6	-15.14	-7.39	0
243.9	-6.5	-4.77	-3.68	0.13	2.88	0		2.6	2.17	-0.19	2.69	5.75	0		1.55	6.63	8.1	3.18	5.8	0		-1.73	-3.18	-1.32	-8.47	-3.1	0
244.8	-9.32	-3.62	-5.27	-4.19	4.61	0		-0.07	0.74	-0.76	-0.93	3.04	0		-2.23	1.47	2.61	-0.23	1	0		0.31	-4.7	-3.44	-10.9	-2.89	0
245.7	-11.68	-4.93	-7	1.89	0.86	0		-4.83	-3.66	-5.61	-3	-3	0		-1.3	3.87	1.24	-1.32	1.2	0		-2.96	-5.32	-4.31	-8.59	-6.28	0
246.6	-10.1	-8.02	-9.41	-3.86	1.17	0		-1.06	2.8	-1.62	-0.34	6.56	0		0.09	6.81	6.49	-0.9	4.28	0		-3.31	-4.99	-2.64	-13.75	-3.6	0
247.5	-12.93	-5.23	-7.99	-3.87	2.25	0		0.54	2.95	-0.83	0.02	4.96	0		3.73	5.88	7.6	1.5	4.28	0		-3.4	-9.03	-4.49	-10.65	-9.9	0
248.4	-12.73	-6.15	-9.08	-4.1	2.82	0		0.08	0.56	-0.58	-3.62	4.79	0		-0.81	4.24	4.57	-3.29	3.69	0		-5.17	-7.27	-4.79	-11.82	-4.59	0
249.3	-12	-7.15	-7.28	-4.92	2.53	0		-0.42	2.2	-3.15	-1.95	4.26	0		0.29	4.27	2.86	0.41	0.59	0		-1.44	-5.05	-2.04	-9.67	-6.46	0
250.2	-6.44	-3.66	-2.89	1.15	5.58	0		-0.89	-0.31	-0.14	0.19	4.91	0		-2.4	1.34	4.09	-0.27	1.21	0		-1.15	-4.11	-2.5	-8.84	-4.13	0
251.1	-13.26	-6.74	-11.44	-3.87	2.02	0		-3.42	0.92	-2.65	-1.38	3.12	0		-2.22	2.04	3.53	-3.06	4.52	0		-2.73	-4.64	-1.6	-12.42	-4.32	0
252	-12.18	-10.98	-8.53	-8.02	-2.35	0		-2.77	-3.23	-3.72	-6.23	-1.97	0		-0.95	4.11	6.02	0.41	3.84	0		1.12	-1.2	-1.13	-7.25	0.91	0
252.9	-10.78	-4.08	-7.76	-4.67	0.76	0		-2.34	-1.72	-3.81	-3.62	-0.12	0		-2.64	3.01	5.79	0.47	-0.22	0		-2.69	-7.27	-2.49	-11.02	-6.09	0
253.8	-10.47	-7.68	-4.67	-4.52	-0.22	0		-2.24	-1.5	2.43	-1.13	2.99	0		-2.46	0.75	6.13	0.9	1.31	0		-3.03	-9.45	-2.13	-12.91	-7.64	0
254.7	-9.82	-4.99	-7.45	-4.04	0.3	0		-0.26	0.02	0.32	-0.53	2.17	0		-0.46	2.14	5.5	-0.4	2.91	0		-0.04	-7.02	-0.35	-9.19	-4.84	0
255.6	-10.87	-5.02	-7.04	-3.01	5.75	0		-5.37	-0.74	-3.11	-4.7	2.68	0		-2.48	3.43	4.59	-2.97	3.04	0		-4.07	-7.89	-1.7	-12.7	-6.62	0
256.5	-14.61	-9.21	-8.16	-5.27	-0.18	0		-3.75	-0.57	-2.26	0.02	4.36	0		1.3	5.54	7.86	3.16	3.49	0		-2.28	-9.2	-3.97	-11.79	-8.64	0
257.4	-14.69	-7.99	-7.85	-5.09	1.58	0		-3.35	-0.85	-1.65	-1.82	2.61	0		0.7	4.87	5.96	1.62	1.18	0		-3.01	-6.27	-5.32	-10.83	-5.8	0
258.3	-11.33	-3.96	-7.93	-4.76	2.31	0		-4.06	-3.7	-5.2	-4.15	1.26	0		0.83	3.46	6.27	-1.12	5.18	0		1.81	-5.38	-3.37	-11.77	-3.29	0
259.2	-11.3	-5.64	-5.49	-3.41	1.25	0		-2.6	0.65	-0.79	-1.28	4.74	0		-1.36	4.15	4.53	0.94	3.39	0		-2.97	-5.61	-0.93	-9.54	-5.7	0
260.1	-9.65	-3.77	-6.01	-1.47	3.5	0		-2.89	0.61	-1.84	-1.57	4.88	0		-2.58	1.96	3.94	-2.77	1	0		-4.62	-8.08	-4	-17.28	-9.8	0
261	-17.43	-8.89	-8.14	-4.06	-2.18	0		-3.98	-2.64	-3.04	-4.4	-0.95	0		-1.01	2.15	6.05	0.8	3.55	0		-2.26	-3.71	-2	-8.91	-3.57	0
261.9	-9.68	-4.49	-4.83	1.49	5.05	0		-1.07	-0.39	-3	-0.01	5.09	0		0.71	1.58	2.67	-0.62	2.7	0		-3.47	-5.69	-3.34	-10.52	-5.01	0
262.8	-12.31	-7.81	-9.96	-2.19	2.1	0		-2.55	-3.15	-4.07	-2.79	0.76	0		2	2.58	4.12	-1.45	2.75	0		-3.47	-7.79	-4.82	-13.68	-7.8	0
263.7	-12.32	-7.38	-9.68	-3.29	0.59	0		-2.78	-0.17	-2.33	-0.68	0.34	0		-4.16	1.83	0.78	-2.32	0.15	0		-2.91	-5.56	-4.91	-15.06	-6.05	0
264.6	-11.05	-3.68	-3.99	-1.73	3.55	0		-4.48	-0.71	-2.87	-6.59	2.42	0		-3.5	1.93	3.88	-2.94	0.65	0		-5.07	-8.93	-4.52	-13.54	-6.99	0
265.5	-10.22	-3.33	-7.65	-2.68	1.24	0		-2.4	-1.03	-2.05	-2.88	0.55	0		-0.03	1.38	5.27	-2.77	1.87	0		-1.33	-3.28	0.28	-11.72	-4.2	0
266.4	-10.58	-4.14	-6.34	-2.43	2.23	0		-1.56	0.41	-2.88	-2.07	4.74	0		-0.9	1.1	2.2	-1.23	2.8	0		1.08	-5.09	0.38	-9.14	-3.78	0
267.3	-10.89	-6.14	-7.47	-5.87	0.3	0		0.24	0.74	0.83	-1.09	2.49	0		-2.62	2.86	3.7	0.42	1.86	0		-4.18	-7.14	-6.25	-13.3	-7.82	0
268.2	-11.77	-5.4	-9.33	-3.3	2.46	0		-3.75	-1.87	-4.37	-3.26	0.83	0		-1.77	2.85	3.91	-3.17	0.21	0		-4.38	-5.74	-1.91	-13.72	-6.73	0
269.1	-14.27	-8.79	-9.83	-5.99	-1.15	0		-2.78	-1.92	0.08	-4.69	2.03	0		-0.05	4.23	7.12	-1.73	3.33	0		-1.29	-5.26	-1.29	-12.36	-5.15	0
270	-11.83	-2.02	-4.84	-1.59	4.83	0		-3.14	0.72	-1.18	-1.82	1.7	0		-0.31	3.04	6	0.36	2.53	0		-1.59	-9.12	-2.19	-13.8	-6.11	0
270.9	-11.39	-4.91	-4.15	-2.01	2.12	0		-1.95	0.62	-1.78	-1.54	6.01	0		-4.51	-0.05	2.35	-3.12	4.51	0		-1.8	-8.4	-0.57	-10.81	-3.49	0
271.8	-13.3	-8	-7.91	-5.7	0.54	0		-7.76	-4.62	-3.33	-7.67	0.68	0		-5.76	3.44	8.2	-3.3	2.79	0		-2.64	-4.74	0.58	-9.29	-3.98	0
272.7	-11.78	-7.1	-6.43	-5.82	1.86	0		-2.57	-3.02	-4.01	-4.84	2.62	0		-1.95	1.82	4.36	-2.88	1.45	0		-1.85	-7.24	0.78	-11.62	-3.29	0
273.6	-14.14	-7.08	-8.63	-5.44	1.52	0		-4.11	-4.55	-4.77	-4.29	-0.45	0		-2.4	0.83	3.62	-2	1.91	0		-6.2	-10.01	-7.23	-15.49	-10.67	0
274.5	-9.82	-5.88	-6.2	0.71	4.83	0		-1.63	0.81	1.24	0.99	3.11	0		2.22	4.7	8.18	0.08	3.61	0		0.74	-1.94	0.56	-10.12	-6.08	0
275.4	-11.16	-5.31	-5.14	-1.06	1.35	0		-1.11	0.84	0.4	0.73	1.83	0		1.62	4.48	9.45	-0.27	2.3	0		0.93	-3.95	-0.16	-9.73	-4.93	0
276.3	-10.02	-6.3	-5.03	-5.5	0.98	0		-2.29	-0.68	0.25	-5.67	0.12	0		-0.13	4.73	9.65	-0.38	1.41	0		-1.9	-7.17	1.04	-11.35	-6.51	0
277.2	-9.6	-5.73	-9.16	-3.57	0.54	0		-0.24	-0.46	-1.77	-0.05	4.89	0		-2.64	4.9	6.89	2.81	3.98	0		-3.99	-5.55	-0.51	-9.04	-6.1	0
278.1	-11.62	-4.31	-8.55	-5.54	-1.35	0		-4.47	-0.3	-2.47	-2.84	-0.95	0		-1.7	2.69	5.81	-1.69	2.15	0		0.56	-7.08	-1.25	-9.83	-2.49	0
279	-10.13	-2.45	-4.34	-3.94	6.25	0		-2.17	0.03	0.46	-1.8	3.86	0		-2.78	1.84	4.22	-2.82	3.11	0		-3.88	-6.19	-2.01	-13.73	-4.04	0
279.9	-11.78	-8.47	-8.38	-5.91	-0.53	0		-2.6	-3.32	-2.9	-6.01	-0.62	0		-2.79	0.71	5.84	-0.67	0.44	0		-1.86	-5.57	-1.85	-11.65	-4.53	0
280.8	-12.21	-4.9	-8.95	-6.69	-0.7	0		-5.49	-2.03	-3.38	-7.64	-0.03	0		-4.6	1.56	4.32	-5.4	2.48	0		-5.94	-8.04	-6.31	-15.65	-10.02	0
281.7	-12.99	-4.84	-5.41	-5.68	1.58	0		-1.62	0.06	2.1	-1.71	3.69	0		-0.71	3.31	6.35	0.83	3.4	0		-0.36	-5.8	0.09	-8.85	-3.47	0
282.6	-8.74	-3.53	-4.6	-0.69	4.16	0		1.97	0.42	0.3	-1.02	3.57	0		-0.9	0.96	3.72	-3.08	1.75	0		-2.24	-5.31	-2.53	-10.64	-6.74	0
283.5	-14.66	-8	-11.77	-4.96	-1.21	0		-5.45	-2.48	-4.05	-4.4	-0.19	0		-2.84	2.63	5.31	-0.81	0.91	0		-2.31	-4.78	-1.6	-11.44	-7.35	0
284.4	-10.99	-5.39	-5.44	-4.21	3.2	0		-0.38	1.9	0.26	-0.76	4.31	0		-3.84	0.55	4.75	-2.98	1.3	0		-4.22	-7.83	-3.92	-14.32	-5.89	0
285.3	-16.04	-7.83	-9.75	-6.06	-1.25	0		-7.84	-3.65	-4.4	-7.52	-1.8	0		-2.35	1.53	6.25	-4.33	1.35	0		-1.6	-6.87	-2.2	-12.93	-7.74	0
286.2	-11.39	-5.44	-10.16	-5.41	-0.04	0		-2.22	2.01	-3	-0.58	3.22	0		1.97	5.28	7.96	1.08	4.01	0		-2.52	-6.35	-1.83	-13.02	-6.41	0
287.1	-12.06	-7.25	-7.55	-6.22	1.43	0		-1.38	1.4	0.01	-2.22	3.81	0		-2.34	1.97	5.54	-2.54	2.65	0		-3.88	-6.7	-1.39	-11.64	-3.79	0
288	-15.37	-4.16	-7.49	-1.4	2.54	0		-4.87	-0.55	-3.47	-1.44	1.26	0		-3.84	2.45	1.28	-3.65	0.57	0		-4.9	-8.86	-3.96	-11.76	-5.91	0
288.9	-14.24	-12.26	-11.7	-7.45	-4.25	0		-0.69	-3.73	-2.78	-4.69	1.7	0		1.47	2.31	3.26	-1.15	3.53	0		-1.07	-3.46	-2.8	-10.14	-6.77	0
289.8	-10.7	-6.43	-7.04	-3.67	2.55	0		-4.08	-1.86	-1.19	-5.27	1.26	0		-1.06	3.46	4.82	-2.59	2.45	0		-2.88	-7.19	-1.5	-11.16	-4.78	0
290.7	-9.85	-5.91	-4.52	-3.42	4.33	0		0.42	0.88	0.25	-4.19	3.2	0		-0.95	3.44	5.37	-2.51	2.19	0		-4.76	-4.76	-2.08	-13.53	-7.28	0
291.6	-11.26	-3.99	-7.59	-3.45	1.3	0		-2.83	-0.9	-5.75	-6.59	0.47	0		1.49	3.14	4.06	-1.75	5.45	0		-1.5	-4.57	-1.83	-9.75	-5.26	0
292.5	-15.34	-8.11	-9.26	-7.53	-1.33	0		-5.65	-1.42	-4.25	-5.4	-0.27	0		-1.38	3.51	6.5	-2.53	4.42	0		-0.18	-5.52	1.99	-12.36	-1.2	0
293.4	-13.48	-6.45	-9.64	-6.9	-1.07	0		-4.32	0.84	-2.38	-4.22	0.24	0		-3.61	5.21	4.33	-1.01	0.2	0		-4.25	-6.68	-5.42	-11.08	-7.28	0
294.3	-10.36	-6.29	-8.22	-5.42	-3.45	0		-3.04	-2.72	-5.2	-4.01	-0.24	0		-1.51	1.17	4.02	-3.16	4.38	0		-3	-3.86	3.13	-12.18	-1.69	0
295.2	-10.53	-5.35	-6.39	-0.79	3.64	0		-0.48	1.29	1.06	-3.59	3.36	0		-2.56	4.34	3.97	-5.36	2.17	0		-3.1	-4.36	0.8	-9.83	-4.42	0
296.1	-11.08	-6.92	-6.32	-1.72	2.16	0		-3.53	-5.57	-3.52	-5.76	3.23	0		-1.52	2.17	4.55	-4.34	7.51	0		-3.37	-8.47	-1.9	-16.13	-5.3	0
297	-12.92	-5.02	-6.34	-6.76	2.87	0		1.19	1.69	-1.63	-0.33	3.65	0		0.99	4.29	2.39	0.25	2.28	0		-3.81	-7.94	-2.74	-15.3	-7.83	0
297.9	-10.12	-3.6	-7.02	-3.98	2.33	0		-0.6	2.61	-0.29	-1.37	2.39	0		-1.78	2.92	6.49	-2.26	1.17	0		-3.09	-6.03	-1.54	-11.6	-4.46	0
298.8	-15.24	-6.82	-8.11	-1.92	0.81	0		-2.43	0.87	-2.63	-2.1	1.98	0		1.75	5.68	6.85	0.91	6.34	0		-2.92	-5.87	-0.1	-9.52	-4	0
299.7	-10.69	-3.25	-5.3	-1.85	5.12	0		-0.73	1.48	-1.16	-1.41	2.64	0		0.62	2.67	6.01	0.51	3.32	0		-5	-8.19	-2.5	-13.17	-5.73	0
300.6	-12.31	-7.77	-6.45	-3.86	0.5	0		-2.42	-1.32	-0.64	-3.78	0.64	0		-1.07	1.36	5	-2.82	0.61	0		-6.6	-10.57	-4.6	-16.94	-10.22	0
301.5	-13.51	-7.95	-8.53	-7.65	-0.08	0		-0.95	1.19	-0.72	-4.16	3.82	0		1.19	4.08	7.43	1.17	2.89	0		0.69	0.37	1.29	-10.9	-1.67	0
302.4	-9.16	-0.92	-5.23	1.79	4.41	0		0.96	2.12	0.37	-0.62	3.41	0		-0.34	1.34	3.61	0.14	-1.47	0		-4.01	-6.08	-2.53	-8.83	-7.51	0
303.3	-10.72	-7.24	-5.75	-1.61	1.81	0		-1.35	0.2	0.08	-1.89	3.55	0		-1.55	2.96	6.04	-1.51	0.12	0		-2.53	-6.29	1.08	-11.27	-5.15	0
304.2	-14.21	-5.5	-8.1	-5.06	4.61	0		-5.21	-0.34	0.16	-3.72	2.35	0		-1.45	2.44	6.44	-2.62	0.52	0		-3.07	-4.93	-3.11	-14.46	-7.94	0
305.1	-11.35	-6.14	-6.67	-4.2	1.27	0		-4.61	-3.38	-4.85	-5.21	1.27	0		-1.54	-0.72	3.6	-3.46	3.5	0		-1.9	-5.53	-2.09	-11.24	-4.69	0
306	-12.94	-6.75	-5.96	-4.39	1.92	0		-3.99	-1.69	-1.51	-3.82	4.07	0		-5.99	-2.95	-1.05	-5.52	-1.64	0		-6.26	-11.42	-4.98	-13.63	-8.38	0
306.9	-11.1	-7.12	-8.89	-4.18	-1.16	0		-2.38	1.08	-1.79	-3.79	-0.68	0		-5.18	2.21	3.7	-2.38	-0.83	0		-2.72	-6.06	-3.17	-11.06	-6.44	0
307.8	-11.3	-6.06	-6.47	-2.05	3.61	0		-1.99	0.97	-0.24	-0.07	7.58	0		0.66	5.83	6.79	1.24	5.79	0		-1.99	-5.93	-3.7	-12.62	-6.44	0
308.7	-11.26	-4.37	-8.38	-2.64	4.77	0		-0.9	2.53	-0.44	-2.38	5.03	0		0.7	8.16	7.96	1.2	6.87	0		-2.63	-6.63	-0.9	-12.77	-6.7	0
309.6	-12.45	-5.66	-7.48	-4.39	-0.38	0		-2.3	2.85	-0.86	-3.95	1.87	0		-4.58	0.46	4.69	-3.48	0.49	0		-4.77	-7.17	-1.11	-13.27	-4.99	0
310.5	-20.06	-16.35	-16.32	-6.34	1.12	0		-12.12	-8.94	-8.87	-5.48	1.05	0		-2.03	3.28	5.42	-5.29	-1.1	0		-5.64	-6.81	-1.19	-13.61	-8.1	0
311.4	-10.67	-5.46	-7.93	-3.38	-0.17	0		-5.44	-1.62	-4.46	-3.02	0.48	0		-2.34	2.16	5.9	-0.79	1.24	0		-1.76	-4.59	0.29	-11.43	-3.31	0
312.3	5.19	9.12	8.68	2.07	7.79	0		7.45	11.87	10.57	0.29	2.1	0		-3.86	1.48	3.21	-3.09	-1.18	0		-4.63	-8.63	-3.14	-12.71	-6.06	0
313.2	-12.17	-6.53	-6.64	-4.31	-1.88	0		-3.99	2.54	-1.34	-3.25	1.63	0		-3.58	1.75	2.38	-2.73	-0.65	0		-3.55	-8.79	-4.19	-15.14	-8.63	0
314.1	-12.52	-7.01	-8.64	-4.61	0.75	0		-6.22	-0.73	-4.27	-1.94	-0.12	0		-7.07	-2.42	0.19	-4.31	-2.17	0		-5.81	-8.65	-3.84	-9.57	-4.23	0
315	-12.53	-5.58	-5.94	-2.67	2	0		-4.21	-0.35	-2.88	-3.27	1.83	0		-0.33	3.01	6.87	-1.96	4.34	0		-4.62	-7.65	-0.92	-15.43	-9.05	0
315.9	-13.4	-4.46	-7.25	0.53	2.51	0		-4.56	-2.01	-0.94	-2.45	-0.2	0		-2.64	2.36	5.87	-0.86	1.03	0		-7.34	-7.78	-3.41	-14.4	-5.21	0
316.8	-13.09	-4.3	-7.37	-2.54	2.14	0		-4.51	3.44	-2.42	-1.03	1.56	0		-3.63	5.25	6.88	-3.14	1.37	0		-2.5	-7.94	-0.34	-15.2	-7.49	0
317.7	-12.12	-4.78	-9.91	-2.1	-0.58	0		-1.36	1.62	1.46	0.26	0.5	0		-1.19	4.77	7.95	0.03	1.93	0		-4.52	-4.38	-0.76	-11.69	-3.92	0
318.6	-13.3	-6.71	-9.59	-4.29	3.07	0		-2.34	2.23	-3.84	-2.48	3.8	0		-1	4.15	5.96	-2.01	3.71	0		-4.8	-6.41	-1.01	-12.24	-5.34	0
319.5	-12.22	-7.45	-8.81	-2.33	2.11	0		-2.14	-2.61	0.05	-2.91	3.28	0		-3.48	1.6	6.75	-2.42	1.7	0		-3.6	-5.35	-1.7	-12.09	-4.01	0
320.4	-14.02	-5.34	-6.76	-5.66	-1.74	0		-3.34	-1.02	-0.87	-1.91	1.8	0		-0.77	6.06	6.06	-0.04	4.46	0		-5.83	-6.29	-2.96	-14.37	-7.64	0
321.3	-7.9	-2.26	-5.75	1.78	4.16	0		-2.11	0.48	-0.16	0.67	3.63	0		-0.53	0.84	4.32	-3.58	1.09	0		-1.16	-8.62	-1.46	-11.12	-6.53	0
322.2	-10.75	-4.14	-8.82	-3.94	2.64	0		-0.91	-0.04	-0.93	-5.44	2.78	0		-0.2	2.44	6.28	-1.83	2.39	0		-4.24	-7.01	-0.75	-12.66	-4.71	0
323.1	-16.01	-9.33	-11.34	-7.3	-1.31	0		-2.7	-2.29	-1.14	-4.88	-0.39	0		2.7	5.78	7.68	0.41	4.57	0		-1.72	-4.55	-0.58	-10.55	-3.88	0
324	-13.81	-4.37	-10.4	-2.68	1.91	0		-2.89	-1.41	-4.43	-1.39	1.21	0		-0.65	5.55	6.36	-1.3	4.28	0		-2	-5.19	-1.92	-12.45	-3.98	0
324.9	-15.04	-9.01	-13.17	-4.97	-2.99	0		-0.05	1.7	-1.11	0.48	3.29	0		-1.77	3.27	4.45	-0.3	3.05	0		-4.46	-5.52	-0.49	-11.57	-3.24	0
325.8	-15.41	-6.91	-7.48	-6.63	1.01	0		-4.69	0.89	0.33	-5.45	2.87	0		-4.21	0.4	3.43	-7.45	-1.12	0		-4.11	-9.29	0.18	-13.35	-8.59	0
326.7	-10.76	-3.18	-8.62	-1.71	2.66	0		-2.88	-1.21	-2.74	-3.05	1.7	0		-4.85	-1.46	3.32	-5.27	1.07	0		-5.73	-7.04	-2.49	-13.37	-9.92	0
327.6	-11.52	-7.33	-8.16	-5.36	-1.9	0		-2.54	-2.68	-2.75	-4.49	-0.14	0		-0.6	2.02	5.69	-3.98	0.95	0		-3.67	-5.08	-0.73	-12.13	-3.88	0
328.5	-10.73	-4.93	-6.17	-2.97	0.03	0		-1.51	-0.36	-2.95	-1.41	2.4	0		1.75	7.12	8.1	1.36	7.29	0		-0.63	-5.45	-0.55	-11.72	-1.73	0
329.4	-15.03	-8.72	-9.19	-4.77	1.23	0		-0.8	-2.01	-2.36	-4.69	0.75	0		-0.59	2.99	4.06	-2.88	2.58	0		-4.96	-4.88	-4.77	-12.88	-7.15	0
330.3	-14.69	-4.98	-7.23	-5.27	1.05	0		-4.89	-2.62	-3.18	-6.57	-2.76	0		-4	1.44	5.8	-5.92	1.25	0		-5.53	-5.98	-1.76	-14.05	-4.93	0
331.2	-11.23	-5.22	-5.36	-0.62	2.33	0		-0.02	2.28	2.33	-0.91	1.26	0		2.7	6.89	7.6	-1.12	2.11	0		-3.91	-6.9	-2.08	-16.12	-6.21	0
332.1	-13.28	-5.87	-8	-4.82	-1.2	0		-2.73	-0.86	-2.26	-5.93	2.36	0		-3.31	1.52	5.6	-4.6	2.6	0		-6.66	-9.43	-0.23	-13.47	-8.59	0
333	-13.44	-6.59	-8.85	-6.75	0.64	0		-1.63	-0.84	-0.07	-1.53	1.66	0		-0.89	1.07	6.81	-2.18	1.09	0		-2.82	-6.36	-3.35	-14.29	-5.57	0
333.9	-10.11	-2.01	-6.66	-1.77	4.79	0		-0.94	0.53	0.47	-2.78	3.71	0		-2.17	2.12	3.96	-3.98	3.52	0		-5.76	-6.53	-3.18	-14.75	-6.64	0
334.8	-13.71	-3.19	-3.64	-3.94	2.09	0		-3.97	1.65	-0.02	-2.49	3.96	0		-3.07	2.97	5.21	-2.71	4.6	0		-5.52	-8.48	-0.63	-15.1	-4.95	0
335.7	-12.76	-6.67	-9.46	-3.29	-2.74	0		-2.75	0.39	-2.83	-3.64	0.69	0		-1.82	2.96	6.37	-4.63	2.64	0		-3.52	-5.83	-1.62	-13.31	-5.75	0
336.6	-13.95	-7.29	-6.65	-4.33	-1.35	0		-2.18	-0.58	-2.81	-2.97	-0.45	0		0.76	3.07	6.42	-3.89	3.74	0		-4.77	-8.58	-4.4	-14.71	-8.77	0
337.5	-15.3	-7.56	-8.47	-4.89	1.74	0		-1.16	2.51	-3.06	-2.22	2.51	0		2.53	5.57	8.25	-1.33	5.05	0		-5.88	-7.63	-2.94	-15.76	-7.4	0
338.4	-13.58	-5.85	-8.54	-2.74	0.07	0		-4.45	-0.67	-3.82	-4.13	-0.26	0		-2.27	5.91	2.58	-4.44	1.98	0		-2.87	-6.75	-2.29	-14.83	-7.87	0
339.3	-15.64	-12.06	-6.44	-5.86	-0.93	0		-4.4	-1.92	-0.9	-4.02	0.14	0		1.61	5.55	11.57	2.79	6.78	0		-1.81	-3.89	1.94	-10	-2.84	0
340.2	-12.81	-6.52	-7.39	-5.45	0.17	0		-1.17	-2.14	-3.37	-6.36	0.01	0		0.52	2.48	6.02	-1.56	4.96	0		-3.12	-6.73	-3.57	-13.99	-3.75	0
341.1	-12.32	-7.82	-6.91	-5.96	1.99	0		-5.13	-1.54	-3.6	-3.88	-0.55	0		-2.14	2.41	4.03	-1.96	-1.14	0		-3.22	-5.76	-0.98	-10.96	-7.58	0
342	-10.24	-6.06	-4.72	-3.08	1.52	0		-2.03	1.37	0.12	-3.73	3.39	0		2.43	4.73	8.49	-0.84	4.95	0		-0.95	-4.01	0.13	-11.66	-3.48	0
342.9	-13.31	-8.56	-9.44	-6.2	0.74	0		0.59	-1.54	1.07	-3.69	7.07	0		0.59	2.13	5.36	-3.93	3.83	0		-2.98	-5.07	-2.14	-14.51	-4.04	0
343.8	-11.77	-4.06	-8.83	-1.4	0.61	0		-0.96	-0.3	-2.6	-4.1	1.98	0		-0.69	3.28	6.56	-2.25	3.65	0		-5.76	-6.61	-1.6	-13.64	-6.34	0
344.7	-13.12	-6.13	-5.17	-2.18	0.76	0		-1.11	1.81	-0.91	-3.81	0.37	0		1.07	4.02	7.98	-1.34	1.13	0		-4.51	-9.67	0.59	-13.14	-5.62	0
345.6	-13.67	-6.26	-7.87	-4.11	0.16	0		-4.39	-0.7	-5.63	-5.69	0.67	0		-0.57	3.96	3.35	-2.68	0.97	0		-3.69	-7.82	-0.61	-14.57	-9.23	0
346.5	-8.52	-4.49	-6.7	-2.13	3.32	0		-4.42	-2.78	-3.75	-4.37	0.44	0		-2.96	4.61	3.68	-2.56	2.58	0		-3.73	-7.4	-2.26	-13.61	-4.29	0
347.4	-12.95	-7.98	-8.61	-5.36	-1.49	0		-2.37	-1.52	-4.33	-4.84	0.09	0		-4.95	-2.28	2.39	-6.23	1.85	0		-6.92	-10.41	-3.11	-14.53	-5.36	0
348.3	-11.83	-9.66	-10.15	-4.57	-0.37	0		-2.74	-1.49	-5.29	-2.44	0.1	0		0.72	7.49	7.26	-1.06	2.16	0		-2.36	-4.29	-0.62	-12.81	-5.37	0
349.2	-11.99	-4.98	-6.59	-3.37	2.52	0		-2.54	0.07	-3.7	-6.56	0.41	0		0.17	4.83	6.95	-3.69	3.36	0		-2.4	-3.58	1.82	-9.29	-6.2	0
350.1	-13.07	-2.82	-8.55	-2.93	0.97	0		-1.87	2.57	-3.03	-3.04	2.6	0		-0.1	5.67	6.21	-1.76	4.04	0		-4.17	-6.03	-3.45	-12.67	-6.6	0
351	-9.36	-3.04	-5.92	-1.06	3.9	0		1.47	2.48	1.08	1.89	3.34	0		0.31	2.04	4.29	0.42	1.96	0		-7.98	-11.86	-5.38	-17.87	-11.31	0
351.9	-11.98	-4.36	-8.01	-4.14	3.36	0		-1.51	-2.45	-1.9	-4.18	-0.21	0		-0.29	3	8.48	-2.71	0.84	0		-7.57	-6.59	-2.32	-13.19	-6.28	0
352.8	-13.82	-6.81	-10.21	-5.76	1.4	0		-6.18	-1.6	-4.79	-6.82	-1.37	0		-7.6	-1.04	0.39	-11.95	-6.22	0		-4.78	-5.05	-2.42	-15.73	-7.16	0
353.7	-11.97	-6.96	-7.69	-6.33	4.12	0		0.5	-0.24	-0.32	-2.43	3.16	0		3.57	5.77	7.06	-1.38	4.86	0		-4.16	-6.68	-0.78	-16.34	-7.67	0
354.6	-15.58	-7.07	-7.79	-4.63	2.38	0		-6.34	-2.21	-3.07	-3.73	1.02	0		-2.16	0.57	6.73	-2.78	2.54	0		-6.68	-8.58	-1.73	-16.28	-7.06	0
355.5	-12.79	-6.81	-7.22	-2.77	1.37	0		-5.42	-0.44	-4.6	-4.66	-1.38	0		-2.47	4.31	6.33	-3.48	2.76	0		-0.74	-6.65	-0.73	-15.54	-7.57	0
356.4	-13.19	-7.66	-7.18	-3.59	-1.13	0		-3.98	-2.74	-3.08	-3.7	-1.15	0		0.32	5.74	5.62	-0.44	1.53	0		-3.27	-3.62	-1.19	-12.14	-8.43	0
357.3	-11.69	-4.51	-7.37	-0.19	1.1	0		-2.73	2.5	-1.41	-0.19	3.18	0		-1.74	3.85	5.2	-2.54	3.69	0		-3.57	-6.55	-3.57	-11.54	-6.18	0
358.2	-14.02	-5.7	-7.34	-3.37	2.2	0		-0.96	-1.16	-1.09	-4.02	-0.34	0		3.89	6.17	8.37	0.06	3.8	0		-4.41	-3.09	0.29	-9.19	-3.05	0
359.1	-10.7	-6.56	-6.5	-2.41	3.29	0		-3.81	-2.71	-4.28	-3.78	-1.68	0		-3.49	2.12	5.31	-0.99	3.01	0		-1.75	-5.92	2.05	-11.24	-3.53	0
360	-16.13	-7.07	-8.69	-2.53	3.02	0		-4.18	-1.76	-2.43	-3.9	1.71	0		-0.04	2.49	6.85	-1.77	1.62	0		-3.47	-7.45	-0.59	-13.04	-8.48	0
360.9	-11.11	-2.9	-6.51	-1.68	4.56	0		-5.26	-2.57	-3.64	-6.47	0.76	0		-4.08	0.61	5.33	-4.02	2.51	0		-4.28	-5.88	-2.26	-13.56	-4.56	0
361.8	-11.64	-2.5	-8.53	0.04	3.47	0		0.29	3.5	-2.47	-1.71	3.88	0		-3.43	2.43	1.98	-3.56	0.51	0		-4.36	-5.26	0.68	-11.52	-4.13	0
362.7	-12.82	-5.49	-6.23	-2.07	1.85	0		-1.75	1.56	0.66	-3.16	3.38	0		-3.03	2.63	4.53	-1.4	2.17	0		-4.31	-5.73	1.08	-8.95	-6.17	0
363.6	-11.82	-5.78	-4.55	-4.25	1.13	0		-1.98	0.41	1.01	-4.2	-0.06	0		0.13	5.75	8.87	-2.1	3.22	0		-6.37	-6.11	-0.05	-17.31	-3.86	0
364.5	-12.54	-5.45	-10.7	-3.42	-3.62	0		-2.19	-0.31	-3.87	-5	-2.07	0		-0.3	3.05	5.14	-4.91	3.56	0		-5.06	-7.32	-2.87	-16.08	-7.05	0
365.4	-12.61	-1.48	-5.23	-3.75	2.62	0		-1.64	1.38	-0.33	-1.12	5.16	0		1.29	5.12	6.06	-1.26	4.03	0		-4.36	-6.63	-0.95	-14.76	-4.14	0
366.3	-12.17	-4.39	-7.61	-0.54	1.48	0		-1.92	2.98	-0.12	-1.84	2.39	0		-2.79	3.92	5.74	-2.18	4.43	0		-6.19	-6.13	0.98	-16.28	-5.18	0
367.2	-11.14	-5	-6.27	-3.86	1.63	0		-4.8	-0.65	-4.16	-4.65	0.83	0		-3.02	4.06	5.2	-4.81	0.21	0		-3.12	-4.52	-1.91	-13.41	-5.64	0
368.1	-16.47	-6.49	-7.22	-7.34	-1.77	0		-4.42	-1.12	-3	-7.65	0.69	0		1.71	4.57	7.89	1.12	7.56	0		-4.77	-5.39	-0.3	-10.41	-4.61	0
369	-10.46	-3.94	-5.64	0.39	4.44	0		-0.01	2.23	-1.27	-4.22	3.07	0		-0.76	0.95	6.58	-4.82	2.24	0		-6.21	-9.3	-2.63	-15.65	-8.16	0
369.9	-12.72	-6.65	-7.22	-4.65	0.62	0		-3.81	1.71	-1.53	-1.95	2.46	0		-3.53	2.99	6.08	-2.89	1.81	0		-4.53	-7.41	-1.34	-15.5	-5.63	0
370.8	-15.95	-7.81	-8.26	-4.55	-2.57	0		-6.03	-3.64	-4.04	-6.24	-0.71	0		0.99	4.47	5.08	-2.66	1.83	0		-0.06	-4.55	1.41	-11.73	-6.51	0
371.7	-13.62	-7.36	-10.47	-4.89	0	0		-3.36	0.37	-2.33	-2.33	0.8	0		-1.24	3.77	7.09	-1.38	0.39	0		-4.52	-4.77	0.76	-12	-7.01	0
372.6	-10.03	-5.41	-5.41	-2.33	0.95	0		-2.86	0.71	-0.36	-1.61	1.86	0		-2.23	1.45	6.22	-2.66	3.7	0		-4.27	-6.21	-0.12	-12.31	-5.91	0
373.5	-11.58	-7.06	-7.51	-2.69	2.22	0		-3.78	-4.39	-4.94	-6.04	-0.76	0		-3.59	1.21	3.82	-4.14	0.49	0		0.86	-5.52	3.53	-13.42	-5.68	0
374.4	-14.25	-7.67	-8.17	-4.61	-0.95	0		-1.89	1.67	1.99	0.18	3.19	0		-1.54	3.83	8.27	-2.21	2.69	0		-6.58	-8.54	-1.19	-14.81	-9.75	0
375.3	-12.74	-10.17	-8.6	-4.12	1.12	0		0.32	-1.51	0.29	-2.2	2.57	0		1.87	3.46	8.49	-1.37	3.55	0		-5.05	-9.25	-3.18	-16.1	-8.12	0
376.2	-13.98	-8.25	-8.69	-7.84	-1.06	0		-1.77	0.84	1.33	-0.85	2.67	0		0.68	3.27	6.54	-1.87	4.03	0		-3.88	-7.79	-0.13	-15.16	-3.09	0
377.1	-15.79	-8.74	-10.73	-7.86	-1.71	0		-3.59	-1.44	-0.56	-2.45	0.66	0		-0.35	3.2	7.69	-0.7	2.77	0		-3.59	-5.19	1.46	-10.88	-3.39	0
378	-13.84	-5.47	-5.84	-5.53	3.53	0		-0.42	1.97	3.41	-3.23	2.65	0		-2.61	1.07	3.5	-3.03	3.11	0		-5.81	-8.75	-4.49	-12.98	-8.36	0
378.9	-12.39	-6.69	-7.32	-2.72	1.49	0		-1.81	0.48	-1.77	-0.85	-0.13	0		0.26	5.85	9.01	-1.58	2.26	0		-2.46	-3.61	-0.04	-13.22	-6.73	0
379.8	-11.57	-3.72	-5.82	-3.63	4.13	0		-3.76	-0.65	-3.63	-3.3	2.11	0		-2.09	0.06	2.29	-4.24	1.52	0		-5.93	-9.04	-2.19	-14.34	-4.1	0
380.7	-12.91	-4.52	-9.4	-3.35	0.04	0		-2.61	1.35	-1.85	-3.33	2.05	0		0.49	4.42	9.09	-2.38	4.13	0		-2.57	-3.45	0.79	-12.9	-5.91	0
381.6	-12.23	-4.07	-5.03	-5.52	2.95	0		-1.1	0.77	0.92	-3.41	3.91	0		-0.89	1.76	6.92	-1.36	2.92	0		-0.42	-3.93	2.96	-13.69	-3.2	0
382.5	-9.89	-2.39	-7.76	-4.78	4.12	0		-4.61	-0.27	-3.96	-7.44	1.63	0		-3.24	1.74	6.73	-5.97	0.56	0		-3.16	-6.34	3.9	-13.3	-6.92	0
383.4	-14.5	-6.37	-6.43	-3.2	-1.11	0		-4.03	-1.84	-3.96	-4.99	0.33	0		-0.32	2.78	3.66	-3.3	2.25	0		-2.83	-5.25	1.87	-15.09	-6.66	0
384.3	-13.56	-6.43	-8.62	-3.28	1.14	0		-0.92	2.21	-1.06	-3	2.7	0		3.94	6.14	7.53	0.46	6.74	0		-3.34	-5.05	-0.22	-14.85	-6	0
385.2	-17.55	-9.05	-9.24	-5.78	-1.11	0		-5.82	-1.16	-3.32	-5.43	-0.41	0		-1.95	1.18	4.85	-5.06	1.42	0		-2.01	-9.23	-0.86	-14.04	-7.08	0
386.1	-14.77	-7.29	-7.72	-5.63	-0.35	0		-2.3	2.12	2.06	-2.95	1.83	0		-2.98	2.96	4.78	-5.36	-0.5	0		-4.62	-3.84	1.19	-13.43	-5.27	0
387	-9.09	-2.31	-4.74	-3.3	2.36	0		1.43	-0.92	-2.41	-5.28	4.78	0		-2.6	-1.07	3.56	-6.07	1.55	0		-4.77	-6.87	-0.49	-13.49	-3.12	0
387.9	-12.7	-3.79	-6.34	-2.04	-1.17	0		1.41	3.77	1.68	0.11	4.36	0		1.78	4.99	6.44	-1.78	2.68	0		-3.06	-5.66	-2.75	-14.44	-4.29	0
388.8	-14.85	-8.23	-8.42	-6.78	-0.47	0		-5.76	-1.71	-3.85	-3.09	3.02	0		0.3	5.28	7.41	-0.86	6.43	0		-3.86	-7.9	-0.35	-15.44	-5.53	0
389.7	-13.12	-3.72	-6.39	-5.1	4.4	0		-2.44	-0.62	-2.69	-4.05	0.95	0		-5.19	-0.59	4.01	-6.56	-1.43	0		-1.94	-4.11	2.33	-11.99	-3.65	0
390.6	-11.26	-2.52	-3.67	-4.46	4.44	0		-1.48	1.11	1.59	-1.35	3	0		-0.36	2.51	8.5	-2.38	4.12	0		-3.43	-6.05	0.72	-15.17	-5.92	0
391.5	-11.75	-5.71	-6.48	-0.81	1.01	0		-3.52	-0.77	-2.36	-1.65	-2.36	0		0.51	3.68	7.26	-3.13	2.09	0		-5.27	-7.09	-2.32	-14.17	-5.84	0
392.4	-10.35	-4.3	-6.78	-3.71	0.71	0		-3.23	-2.84	-1.11	-4.68	1.93	0		-2.64	2.62	5.97	-5.04	4.57	0		-2.91	-4.17	4.89	-12.54	-1.57	0
393.3	-11.31	-3.58	-4.35	-0.09	2.98	0		-0.27	2.22	2.67	-1.64	1.98	0		-0.4	4.32	7.1	-2.88	1.77	0		-6.62	-5.98	-1.88	-14.66	-8.53	0
394.2	-12.11	-6.11	-6.47	-4.05	1.38	0		0.01	2.58	2.32	-4.65	4.24	0		1.36	5.33	10.21	-3.51	4.55	0		-3.07	-6.59	0.01	-13.73	-4.42	0
395.1	-11.23	-2.37	-4.97	-0.4	4.88	0		-4.3	1.67	-0.29	-1.53	0.93	0		0.54	3.47	5.17	0.82	5.92	0		-2.81	-4.76	-1.43	-11.73	-3.65	0
396	-10.64	-2.46	-4.92	-0.33	6.28	0		-0.87	0.03	-0.48	-2.83	4.59	0		-2.37	0.49	5.97	-3.52	2.76	0		-2.93	-5.58	0.74	-13.58	-4.92	0
396.9	-10.87	-5.27	-4.64	-3.86	2.75	0		-2.51	0.67	-0.03	-3.66	0.18	0		-2.31	2.09	6.57	-5.83	3.04	0		-1.86	-3.98	-0.04	-12.88	-6.2	0
397.8	-12.14	-3.54	-5.46	-3.28	1.65	0		-4.37	-0.27	-1.47	-5.83	-1.32	0		-1.52	2.32	6.14	-3.8	1.99	0		-2.52	-5.07	1.18	-10.36	-4.65	0
398.7	-15.12	-9.22	-6.65	-5.26	0.35	0		-4.05	-0.47	-0.62	-3.65	1.98	0		-3.37	-1.93	4.12	-5.66	0.44	0		-7.56	-8.3	-0.72	-15.82	-8.46	0
399.6	-14.91	-6.57	-3.28	-4.33	0.96	0		-3.9	0.01	0.36	-4.16	0.36	0		0.97	3.46	5.79	-5.29	0.77	0		-4.11	-7.07	-0.27	-16.96	-6.97	0
400.5	-13.77	-5.61	-9.34	-6.44	0.76	0		-5.96	0.7	-0.68	-4.8	-0.58	0		-0.44	4.54	7.2	-3.27	1.77	0		-2.05	-5.8	0.7	-11.66	-6.69	0
401.4	-12.68	-4.93	-5.84	0.05	2.78	0		-1.05	-0.22	-0.05	-0.31	2.32	0		-0.65	1.24	5.25	-1.71	4.79	0		-2.16	-2.79	0.98	-11.54	-4.1	0
402.3	-12.46	-5.68	-7.63	-5.14	0.91	0		0.62	-0.68	-2.35	-5.2	0.99	0		-1.33	2.21	6.03	-2.78	2.77	0		-4.61	-5.77	-0.35	-13.83	-4.5	0
403.2	-13.59	-4.65	-6.71	-3.71	2.39	0		-0.87	2.28	0.72	-0.81	3.85	0		-0.27	4.88	7.8	-0.1	4.51	0		-3.75	-5.93	0.97	-13.24	-4.38	0
404.1	-13.42	-5.61	-7.3	-1.75	0.75	0		-5.3	3.22	-2.71	-1.46	1.86	0		-5.17	5.87	6.57	-3.37	3.08	0		-8.32	-9.39	-1.65	-15.62	-6.51	0
405	-11.79	-2.44	-5.45	-4.25	0.75	0		-6.96	0.13	-0.81	-8.13	-0.45	0		-7.05	2.59	6.33	-8.37	2.06	0		-6.19	-7.88	-0.99	-16.26	-8.18	0
405.9	-13.59	-6.69	-9.62	-4.53	-0.08	0		-4.14	1.68	-5.3	-5.86	2.01	0		-2.67	4.65	6.48	-4.03	3.62	0		-5.82	-6.01	-2.62	-15.92	-6.38	0
406.8	-13.35	-5.64	-2.56	-2.96	2.88	0		-0.57	2.99	0.49	-2.3	4.42	0		-4.34	2.25	3.63	-2.86	0.31	0		-5.91	-5.93	-2.82	-14.95	-7.76	0
407.7	-16.26	-6.5	-8.03	-7.16	1.76	0		-8.96	-5.7	-6.98	-8.72	-2.94	0		-3.61	-0.22	2.53	-4.89	0.87	0		-4.73	-6.98	0.67	-12.12	-5.04	0
408.6	-12.66	-2.9	-4.49	-1.28	4.24	0		-1.66	3.18	2.89	-2.26	5.22	0		-0.32	5.14	8.15	-2.62	2.18	0		-1.98	-4.13	1.66	-11.93	-3.1	0
409.5	-14.71	-7.38	-9.24	-4.71	-0.69	0		-3.7	-1.56	1.01	-2.33	3.88	0		-0.63	5.11	10.05	-1.95	4.36	0		-3.69	-3.2	0.71	-13.69	-6.2	0
410.4	-12.3	-4.4	-5.08	-4.63	3.4	0		-4.91	2.45	-1.63	-4.22	2.3	0		-1.56	4.43	5.26	-4.19	1.5	0		-6.32	-7.01	-3.44	-16.46	-8.1	0
411.3	-10.04	-6.02	-7.44	-2.42	1.16	0		-2.53	2.07	2.47	-1.9	3.42	0		-3.54	1.8	7.33	-2.73	4.13	0		-7.09	-8.64	-2.06	-16.18	-7.22	0
412.2	-13.95	-7.39	-9.9	-5.35	-0.28	0		-1.08	0.21	0.2	-5.48	1.3	0		-3.54	2.27	6.29	-8.38	1.22	0		-4.56	-5.2	1.41	-14.93	-5.66	0
413.1	-12.75	-6.95	-6.06	-2.56	1.82	0		-2.09	-0.27	-0.49	-3.76	2.33	0		-0.31	3.54	7.7	-2.96	3.06	0		-0.12	-2	2.67	-13.04	-4	0
414	-10.74	-6.31	-4.47	-4.25	1.91	0		-3.01	0.37	1.58	-4.9	-0.89	0		-2.35	1.84	5.85	-5.49	0.02	0		-2.04	-5.16	1.47	-14.68	-4.37	0
414.9	-9.69	-3.71	-5.85	-4.64	3.23	0		-2.36	1.33	-2.54	-4.62	1.36	0		0.21	4.54	4.97	-1.78	4.14	0		-4.05	-5.67	-1.31	-13.29	-6.41	0
415.8	-14.76	-5.19	-4.26	-2.9	0.82	0		-4.47	-0.32	-0.85	-5.2	0.82	0		-1.27	3.46	5.87	-5.37	1.99	0		-6.91	-6.38	-1.11	-15.9	-7.76	0
416.7	-13.36	-6.02	-8.18	-4.22	3.2	0		-3.89	0.47	-0.02	-3.25	2.87	0		-1.15	2.27	7.63	-5.81	3.77	0		-3.58	-5.82	1.24	-14.6	-4.36	0
417.6	-8.27	-2.99	-5.59	1.12	4.87	0		0.68	2.02	-2.14	-1.52	1.49	0		-2.68	0.38	4.18	-3.28	0.67	0		-3.78	-8.28	-1.8	-16.84	-6.62	0
418.5	-11.26	-3.13	-3.29	-2.18	3.72	0		-1.53	2.39	-1.06	-5.06	1.78	0		-0.67	2.08	10.03	-4.59	0.58	0		-5.94	-7.87	-0.18	-15.69	-6.98	0
419.4	-11.53	-5.98	-6.08	-3.23	4.4	0		-5.35	-0.36	-0.99	-5.66	2.19	0		-0.77	2.58	7.84	-2.94	5.7	0		-2.05	-4.8	0.78	-11.55	-2.49	0
420.3	-12.37	-1.33	-3.28	1.25	4.81	0		1.33	5.12	2.61	-1.33	3.76	0		2.04	4.63	6.77	-3.09	4.35	0		-3.28	-4.3	2.16	-12.81	-6.13	0
421.2	-15.05	-6.08	-8.52	-8.22	-2.18	0		-1.88	1.86	-1.19	-5.04	1.66	0		-0.3	4.45	6.34	-6.31	3.95	0		-2.98	-2.73	-0.75	-17.7	-6.46	0
422.1	-11.47	-4.24	-7.57	-2.43	1.64	0		-1.66	1.96	-0.45	-3.39	2.87	0		-0.5	2.11	7.83	-3.66	2.3	0		-3.1	-3.17	-0.39	-17.14	-6.3	0
423	-12.87	-5.37	-9.48	-1.38	2.57	0		-2.55	0.29	-1.18	-6.37	0.75	0		-0.82	1.96	7.94	-3.36	1.21	0		-3.54	-2.45	-0.68	-12.93	-5.21	0
423.9	-13.86	-4.42	-8.88	-4.13	0.55	0		-3.03	-0.37	-2.38	-3.91	-0.74	0		-0.36	5.52	9.59	-1.2	4.06	0		-3.61	-5.45	4.15	-13.97	-4.7	0
424.8	-9.34	-5.1	-2.24	2.02	7.33	0		0.64	3.73	2.4	-0.57	5.58	0		-1.14	3.33	6.16	-2.4	3.78	0		-2.49	-1.17	3.64	-11.63	-4.18	0
425.7	-13.29	-3	-4.65	-0.52	2.78	0		-1.09	0.78	0.31	-2.35	1.27	0		1.27	5.79	8.47	-0.76	5.54	0		-2.96	-2.7	1.86	-10.85	-1.75	0
426.6	-9.82	-1.93	-2.89	-2.11	5.31	0		-1.79	1.37	-0.03	-3.61	0.6	0		-1.78	0.24	4.47	-4.74	-0.75	0		-3.13	-4.27	2.86	-12.18	-5.16	0
427.5	-12.22	-5.42	-6.51	-0.93	0.58	0		-3.35	0.58	1.42	-1.97	1.04	0		-0.71	4.61	8.49	-3.96	2.44	0		-4.32	-3.42	1.06	-14.91	-6.24	0
428.4	-15.83	-7.19	-5.32	-4.48	1.81	0		-1.49	0.52	0.23	-4.72	1.98	0		1.6	2.75	8.65	-4.24	3.11	0		-4.88	-4.03	1.37	-12.41	-6.06	0
429.3	-12.76	-5.2	-5.55	-0.89	-1.18	0		-4.25	-1.23	-0.75	-5.34	-0.5	0		-2.77	3.09	7.5	-5.07	3.8	0		-4.32	-0.87	1.97	-13.19	-4.11	0
430.2	-10.14	-5.67	-2.18	-2.93	5.3	0		-0.3	0.84	2.55	-3.15	0.46	0		3.45	6.77	12.01	2.27	6.55	0		-2.94	-2.6	3.67	-12.11	-2.52	0
431.1	-12.46	-2.98	-3.13	-4.94	4.77	0		-3.99	0.14	2.67	-2.61	1.3	0		-2.11	2	6.8	-3.6	0.83	0		-2.18	-2.79	1.26	-11.28	-5.16	0
432	-13.45	-6.8	-8.19	-4.86	-0.31	0		-3.51	2.17	0.59	-5.47	0.9	0		-0.62	4.75	8.36	-4.54	3.74	0		-5.9	-5.6	-0.22	-15.36	-3.91	0
432.9	-16.59	-9.15	-8.1	-6.91	-2.64	0		-5.21	-1.63	-1.51	-3.76	0.03	0		-1.13	2.76	9.31	-2.28	5.37	0		-3.86	-5.44	2.96	-13.1	-6.91	0
433.8	-15.8	-6.74	-7.31	-5.06	0.27	0		-4.83	-0.21	-2.14	-6.91	-0.29	0		-3.1	2	3	-7.49	-1.16	0		-4.17	-3.87	-1.66	-14.53	-3.65	0
434.7	-12.55	-3.66	-6.16	-4.07	0.18	0		-2.99	0.81	-0.63	-4.2	-1.13	0		0.17	3.19	5.63	-4.03	1.34	0		-3.59	-4.55	-0.02	-15.06	-4.44	0
435.6	-11.21	-4.53	-4.76	-2.69	2.64	0		-2.87	2.86	0.42	-0.76	2.87	0		-2.05	4	9.98	-3.55	3.44	0		-4.93	-5.46	0.97	-13.53	-6.18	0
436.5	-14.42	-4.91	-6.48	-6.66	1.29	0		-6.38	-1.89	-2.37	-6.68	-1.53	0		-3.16	2.8	9.62	-2.14	1.53	0		-2.92	-4.85	2.18	-14.9	-3.6	0
437.4	-10.14	-2.93	-7.2	-5.04	0.97	0		-0.73	1.54	0.19	-5.02	1.11	0		-0.46	2.8	6.61	-2.75	2.13	0		-3.14	-2.24	1.38	-14.3	-5.18	0
0	0	0	0	0	0	0		0	0	0	0	0	0		0	0	0	0	0	0		0	0	0	0	0	0
0	0	0	0	0	0	0		0	0	0	0	0	0		0	0	0	0	0	0		0	0	0	0	0	0
0	0	0	0	0	0	0		0	0	0	0	0	0		0	0	0	0	0	0		0	0	0	0	0	0
0	0	0	0	0	0	0		0	0	0	0	0	0		0	0	0	0	0	0		0	0	0	0	0	0
0	0	0	0	0	0	0		0	0	0	0	0	0		0	0	0	0	0	0		0	0	0	0	0	0
0	0	0	0	0	0	0		0	0	0	0	0	0		0	0	0	0	0	0		0	0	0	0	0	0
0	0	0	0	0	0	0		0	0	0	0	0	0		0	0	0	0	0	0		0	0	0	0	0	0
0	0	0	0	0	0	0		0	0	0	0	0	0		0	0	0	0	0	0		0	0	0	0	0	0
0	0	0	0	0	0	0		0	0	0	0	0	0		0	0	0	0	0	0		0	0	0	0	0	0
0	0	0	0	0	0	0		0	0	0	0	0	0		0	0	0	0	0	0		0	0	0	0	0	0
0	0	0	0	0	0	0		0	0	0	0	0	0		0	0	0	0	0	0		0	0	0	0	0	0
0	0	0	0	0	0	0		0	0	0	0	0	0		0	0	0	0	0	0		0	0	0	0	0	0
0	0	0	0	0	0	0		0	0	0	0	0	0		0	0	0	0	0	0		0	0	0	0	0	0
0	0	0	0	0	0	0		0	0	0	0	0	0		0	0	0	0	0	0		0	0	0	0	0	0
0	0	0	0	0	0	0		0	0	0	0	0	0		0	0	0	0	0	0		0	0	0	0	0	0
0	0	0	0	0	0	0		0	0	0	0	0	0		0	0	0	0	0	0		0	0	0	0	0	0
0	0	0	0	0	0	0		0	0	0	0	0	0		0	0	0	0	0	0		0	0	0	0	0	0
0	0	0	0	0	0	0		0	0	0	0	0	0		0	0	0	0	0	0		0	0	0	0	0	0
0	0	0	0	0	0	0		0	0	0	0	0	0		0	0	0	0	0	0		0	0	0	0	0	0
0	0	0	0	0	0	0		0	0	0	0	0	0		0	0	0	0	0	0		0	0	0	0	0	0
0	0	0	0	0	0	0		0	0	0	0	0	0		0	0	0	0	0	0		0	0	0	0	0	0
0	0	0	0	0	0	0		0	0	0	0	0	0		0	0	0	0	0	0		0	0	0	0	0	0
0	0	0	0	0	0	0		0	0	0	0	0	0		0	0	0	0	0	0		0	0	0	0	0	0
0	0	0	0	0	0	0		0	0	0	0	0	0		0	0	0	0	0	0		0	0	0	0	0	0
0	0	0	0	0	0	0		0	0	0	0	0	0		0	0	0	0	0	0		0	0	0	0	0	0
0	0	0	0	0	0	0		0	0	0	0	0	0		0	0	0	0	0	0		0	0	0	0	0	0
0	0	0	0	0	0	0		0	0	0	0	0	0		0	0	0	0	0	0		0	0	0	0	0	0
0	0	0	0	0	0	0		0	0	0	0	0	0		0	0	0	0	0	0		0	0	0	0	0	0
0	0	0	0	0	0	0		0	0	0	0	0	0		0	0	0	0	0	0		0	0	0	0	0	0
0	0	0	0	0	0	0		0	0	0	0	0	0		0	0	0	0	0	0		0	0	0	0	0	0
0	0	0	0	0	0	0		0	0	0	0	0	0		0	0	0	0	0	0		0	0	0	0	0	0
0	0	0	0	0	0	0		0	0	0	0	0	0		0	0	0	0	0	0		0	0	0	0	0	0
0	0	0	0	0	0	0		0	0	0	0	0	0		0	0	0	0	0	0		0	0	0	0	0	0
0	0	0	0	0	0	0		0	0	0	0	0	0		0	0	0	0	0	0		0	0	0	0	0	0
0	0	0	0	0	0	0		0	0	0	0	0	0		0	0	0	0	0	0		0	0	0	0	0	0
0	0	0	0	0	0	0		0	0	0	0	0	0		0	0	0	0	0	0		0	0	0	0	0	0
0	0	0	0	0	0	0		0	0	0	0	0	0		0	0	0	0	0	0		0	0	0	0	0	0
0	0	0	0	0	0	0		0	0	0	0	0	0		0	0	0	0	0	0		0	0	0	0	0	0
0	0	0	0	0	0	0		0	0	0	0	0	0		0	0	0	0	0	0		0	0	0	0	0	0
0	0	0	0	0	0	0		0	0	0	0	0	0		0	0	0	0	0	0		0	0	0	0	0	0
0	0	0	0	0	0	0		0	0	0	0	0	0		0	0	0	0	0	0		0	0	0	0	0	0
0	0	0	0	0	0	0		0	0	0	0	0	0		0	0	0	0	0	0		0	0	0	0	0	0
0	0	0	0	0	0	0		0	0	0	0	0	0		0	0	0	0	0	0		0	0	0	0	0	0
0	0	0	0	0	0	0		0	0	0	0	0	0		0	0	0	0	0	0		0	0	0	0	0	0
0	0	0	0	0	0	0		0	0	0	0	0	0		0	0	0	0	0	0		0	0	0	0	0	0
0	0	0	0	0	0	0		0	0	0	0	0	0		0	0	0	0	0	0		0	0	0	0	0	0
0	0	0	0	0	0	0		0	0	0	0	0	0		0	0	0	0	0	0		0	0	0	0	0	0
0	0	0	0	0	0	0		0	0	0	0	0	0		0	0	0	0	0	0		0	0	0	0	0	0
0	0	0	0	0	0	0		0	0	0	0	0	0		0	0	0	0	0	0		0	0	0	0	0	0
0	0	0	0	0	0	0		0	0	0	0	0	0		0	0	0	0	0	0		0	0	0	0	0	0
0	0	0	0	0	0	0		0	0	0	0	0	0		0	0	0	0	0	0		0	0	0	0	0	0
0	0	0	0	0	0	0		0	0	0	0	0	0		0	0	0	0	0	0		0	0	0	0	0	0
0	0	0	0	0	0	0		0	0	0	0	0	0		0	0	0	0	0	0		0	0	0	0	0	0
0	0	0	0	0	0	0		0	0	0	0	0	0		0	0	0	0	0	0		0	0	0	0	0	0
0	0	0	0	0	0	0		0	0	0	0	0	0		0	0	0	0	0	0		0	0	0	0	0	0
0	0	0	0	0	0	0		0	0	0	0	0	0		0	0	0	0	0	0		0	0	0	0	0	0
0	0	0	0	0	0	0		0	0	0	0	0	0		0	0	0	0	0	0		0	0	0	0	0	0
0	0	0	0	0	0	0		0	0	0	0	0	0		0	0	0	0	0	0		0	0	0	0	0	0
0	0	0	0	0	0	0		0	0	0	0	0	0		0	0	0	0	0	0		0	0	0	0	0	0
0	0	0	0	0	0	0		0	0	0	0	0	0		0	0	0	0	0	0		0	0	0	0	0	0
0	0	0	0	0	0	0		0	0	0	0	0	0		0	0	0	0	0	0		0	0	0	0	0	0
0	0	0	0	0	0	0		0	0	0	0	0	0		0	0	0	0	0	0		0	0	0	0	0	0
0	0	0	0	0	0	0		0	0	0	0	0	0		0	0	0	0	0	0		0	0	0	0	0	0
0	0	0	0	0	0	0		0	0	0	0	0	0		0	0	0	0	0	0		0	0	0	0	0	0
0	0	0	0	0	0	0		0	0	0	0	0	0		0	0	0	0	0	0		0	0	0	0	0	0
0	0	0	0	0	0	0		0	0	0	0	0	0		0	0	0	0	0	0		0	0	0	0	0	0
0	0	0	0	0	0	0		0	0	0	0	0	0		0	0	0	0	0	0		0	0	0	0	0	0
0	0	0	0	0	0	0		0	0	0	0	0	0		0	0	0	0	0	0		0	0	0	0	0	0
0	0	0	0	0	0	0		0	0	0	0	0	0		0	0	0	0	0	0		0	0	0	0	0	0
0	0	0	0	0	0	0		0	0	0	0	0	0		0	0	0	0	0	0		0	0	0	0	0	0
0	0	0	0	0	0	0		0	0	0	0	0	0		0	0	0	0	0	0		0	0	0	0	0	0
0	0	0	0	0	0	0		0	0	0	0	0	0		0	0	0	0	0	0		0	0	0	0	0	0
0	0	0	0	0	0	0		0	0	0	0	0	0		0	0	0	0	0	0		0	0	0	0	0	0
0	0	0	0	0	0	0		0	0	0	0	0	0		0	0	0	0	0	0		0	0	0	0	0	0
0	0	0	0	0	0	0		0	0	0	0	0	0		0	0	0	0	0	0		0	0	0	0	0	0
0	0	0	0	0	0	0		0	0	0	0	0	0		0	0	0	0	0	0		0	0	0	0	0	0
0	0	0	0	0	0	0		0	0	0	0	0	0		0	0	0	0	0	0		0	0	0	0	0	0
0	0	0	0	0	0	0		0	0	0	0	0	0		0	0	0	0	0	0		0	0	0	0	0	0
0	0	0	0	0	0	0		0	0	0	0	0	0		0	0	0	0	0	0		0	0	0	0	0	0
0	0	0	0	0	0	0		0	0	0	0	0	0		0	0	0	0	0	0		0	0	0	0	0	0
0	0	0	0	0	0	0		0	0	0	0	0	0		0	0	0	0	0	0		0	0	0	0	0	0
0	0	0	0	0	0	0		0	0	0	0	0	0		0	0	0	0	0	0		0	0	0	0	0	0
0	0	0	0	0	0	0		0	0	0	0	0	0		0	0	0	0	0	0		0	0	0	0	0	0
0	0	0	0	0	0	0		0	0	0	0	0	0		0	0	0	0	0	0		0	0	0	0	0	0
0	0	0	0	0	0	0		0	0	0	0	0	0		0	0	0	0	0	0		0	0	0	0	0	0
0	0	0	0	0	0	0		0	0	0	0	0	0		0	0	0	0	0	0		0	0	0	0	0	0
0	0	0	0	0	0	0		0	0	0	0	0	0		0	0	0	0	0	0		0	0	0	0	0	0
0	0	0	0	0	0	0		0	0	0	0	0	0		0	0	0	0	0	0		0	0	0	0	0	0
0	0	0	0	0	0	0		0	0	0	0	0	0		0	0	0	0	0	0		0	0	0	0	0	0
0	0	0	0	0	0	0		0	0	0	0	0	0		0	0	0	0	0	0		0	0	0	0	0	0
0	0	0	0	0	0	0		0	0	0	0	0	0		0	0	0	0	0	0		0	0	0	0	0	0
0	0	0	0	0	0	0		0	0	0	0	0	0		0	0	0	0	0	0		0	0	0	0	0	0
0	0	0	0	0	0	0		0	0	0	0	0	0		0	0	0	0	0	0		0	0	0	0	0	0
0	0	0	0	0	0	0		0	0	0	0	0	0		0	0	0	0	0	0		0	0	0	0	0	0
0	0	0	0	0	0	0		0	0	0	0	0	0		0	0	0	0	0	0		0	0	0	0	0	0
0	0	0	0	0	0	0		0	0	0	0	0	0		0	0	0	0	0	0		0	0	0	0	0	0
0	0	0	0	0	0	0		0	0	0	0	0	0		0	0	0	0	0	0		0	0	0	0	0	0
0	0	0	0	0	0	0		0	0	0	0	0	0		0	0	0	0	0	0		0	0	0	0	0	0
0	0	0	0	0	0	0		0	0	0	0	0	0		0	0	0	0	0	0		0	0	0	0	0	0
0	0	0	0	0	0	0		0	0	0	0	0	0		0	0	0	0	0	0		0	0	0	0	0	0
0	0	0	0	0	0	0		0	0	0	0	0	0		0	0	0	0	0	0		0	0	0	0	0	0
0	0	0	0	0	0	0		0	0	0	0	0	0		0	0	0	0	0	0		0	0	0	0	0	0
0	0	0	0	0	0	0		0	0	0	0	0	0		0	0	0	0	0	0		0	0	0	0	0	0
0	0	0	0	0	0	0		0	0	0	0	0	0		0	0	0	0	0	0		0	0	0	0	0	0
0	0	0	0	0	0	0		0	0	0	0	0	0		0	0	0	0	0	0		0	0	0	0	0	0
0	0	0	0	0	0	0		0	0	0	0	0	0		0	0	0	0	0	0		0	0	0	0	0	0
0	0	0	0	0	0	0		0	0	0	0	0	0		0	0	0	0	0	0		0	0	0	0	0	0
0	0	0	0	0	0	0		0	0	0	0	0	0		0	0	0	0	0	0		0	0	0	0	0	0
0	0	0	0	0	0	0		0	0	0	0	0	0		0	0	0	0	0	0		0	0	0	0	0	0
0	0	0	0	0	0	0		0	0	0	0	0	0		0	0	0	0	0	0		0	0	0	0	0	0
0	0	0	0	0	0	0		0	0	0	0	0	0		0	0	0	0	0	0		0	0	0	0	0	0
0	0	0	0	0	0	0		0	0	0	0	0	0		0	0	0	0	0	0		0	0	0	0	0	0
0	0	0	0	0	0	0		0	0	0	0	0	0		0	0	0	0	0	0		0	0	0	0	0	0
0	0	0	0	0	0	0		0	0	0	0	0	0		0	0	0	0	0	0		0	0	0	0	0	0
0	0	0	0	0	0	0		0	0	0	0	0	0		0	0	0	0	0	0		0	0	0	0	0	0
0	0	0	0	0	0	0		0	0	0	0	0	0		0	0	0	0	0	0		0	0	0	0	0	0
0	0	0	0	0	0	0		0	0	0	0	0	0		0	0	0	0	0	0		0	0	0	0	0	0
0	0	0	0	0	0	0		0	0	0	0	0	0		0	0	0	0	0	0		0	0	0	0	0	0
0	0	0	0	0	0	0		0	0	0	0	0	0		0	0	0	0	0	0		0	0	0	0	0	0
0	0	0	0	0	0	0		0	0	0	0	0	0		0	0	0	0	0	0		0	0	0	0	0	0
0	0	0	0	0	0	0		0	0	0	0	0	0		0	0	0	0	0	0		0	0	0	0	0	0
0	0	0	0	0	0	0		0	0	0	0	0	0		0	0	0	0	0	0		0	0	0	0	0	0
0	0	0	0	0	0	0		0	0	0	0	0	0		0	0	0	0	0	0		0	0	0	0	0	0
0	0	0	0	0	0	0		0	0	0	0	0	0		0	0	0	0	0	0		0	0	0	0	0	0
0	0	0	0	0	0	0		0	0	0	0	0	0		0	0	0	0	0	0		0	0	0	0	0	0
0	0	0	0	0	0	0		0	0	0	0	0	0		0	0	0	0	0	0		0	0	0	0	0	0
0	0	0	0	0	0	0		0	0	0	0	0	0		0	0	0	0	0	0		0	0	0	0	0	0
0	0	0	0	0	0	0		0	0	0	0	0	0		0	0	0	0	0	0		0	0	0	0	0	0
0	0	0	0	0	0	0		0	0	0	0	0	0		0	0	0	0	0	0		0	0	0	0	0	0
0	0	0	0	0	0	0		0	0	0	0	0	0		0	0	0	0	0	0		0	0	0	0	0	0
0	0	0	0	0	0	0		0	0	0	0	0	0		0	0	0	0	0	0		0	0	0	0	0	0
0	0	0	0	0	0	0		0	0	0	0	0	0		0	0	0	0	0	0		0	0	0	0	0	0
0	0	0	0	0	0	0		0	0	0	0	0	0		0	0	0	0	0	0		0	0	0	0	0	0
0	0	0	0	0	0	0		0	0	0	0	0	0		0	0	0	0	0	0		0	0	0	0	0	0
0	0	0	0	0	0	0		0	0	0	0	0	0		0	0	0	0	0	0		0	0	0	0	0	0
0	0	0	0	0	0	0		0	0	0	0	0	0		0	0	0	0	0	0		0	0	0	0	0	0
0	0	0	0	0	0	0		0	0	0	0	0	0		0	0	0	0	0	0		0	0	0	0	0	0
0	0	0	0	0	0	0		0	0	0	0	0	0		0	0	0	0	0	0		0	0	0	0	0	0
0	0	0	0	0	0	0		0	0	0	0	0	0		0	0	0	0	0	0		0	0	0	0	0	0
0	0	0	0	0	0	0		0	0	0	0	0	0		0	0	0	0	0	0		0	0	0	0	0	0
0	0	0	0	0	0	0		0	0	0	0	0	0		0	0	0	0	0	0		0	0	0	0	0	0
0	0	0	0	0	0	0		0	0	0	0	0	0		0	0	0	0	0	0		0	0	0	0	0	0
0	0	0	0	0	0	0		0	0	0	0	0	0		0	0	0	0	0	0		0	0	0	0	0	0
0	0	0	0	0	0	0		0	0	0	0	0	0		0	0	0	0	0	0		0	0	0	0	0	0
0	0	0	0	0	0	0		0	0	0	0	0	0		0	0	0	0	0	0		0	0	0	0	0	0
0	0	0	0	0	0	0		0	0	0	0	0	0		0	0	0	0	0	0		0	0	0	0	0	0
0	0	0	0	0	0	0		0	0	0	0	0	0		0	0	0	0	0	0		0	0	0	0	0	0
0	0	0	0	0	0	0		0	0	0	0	0	0		0	0	0	0	0	0		0	0	0	0	0	0
0	0	0	0	0	0	0		0	0	0	0	0	0		0	0	0	0	0	0		0	0	0	0	0	0
0	0	0	0	0	0	0		0	0	0	0	0	0		0	0	0	0	0	0		0	0	0	0	0	0
0	0	0	0	0	0	0		0	0	0	0	0	0		0	0	0	0	0	0		0	0	0	0	0	0
0	0	0	0	0	0	0		0	0	0	0	0	0		0	0	0	0	0	0		0	0	0	0	0	0
0	0	0	0	0	0	0		0	0	0	0	0	0		0	0	0	0	0	0		0	0	0	0	0	0
0	0	0	0	0	0	0		0	0	0	0	0	0		0	0	0	0	0	0		0	0	0	0	0	0
0	0	0	0	0	0	0		0	0	0	0	0	0		0	0	0	0	0	0		0	0	0	0	0	0
0	0	0	0	0	0	0		0	0	0	0	0	0		0	0	0	0	0	0		0	0	0	0	0	0
0	0	0	0	0	0	0		0	0	0	0	0	0		0	0	0	0	0	0		0	0	0	0	0	0
0	0	0	0	0	0	0		0	0	0	0	0	0		0	0	0	0	0	0		0	0	0	0	0	0
0	0	0	0	0	0	0		0	0	0	0	0	0		0	0	0	0	0	0		0	0	0	0	0	0
0	0	0	0	0	0	0		0	0	0	0	0	0		0	0	0	0	0	0		0	0	0	0	0	0
0	0	0	0	0	0	0		0	0	0	0	0	0		0	0	0	0	0	0		0	0	0	0	0	0
0	0	0	0	0	0	0		0	0	0	0	0	0		0	0	0	0	0	0		0	0	0	0	0	0
0	0	0	0	0	0	0		0	0	0	0	0	0		0	0	0	0	0	0		0	0	0	0	0	0
0	0	0	0	0	0	0		0	0	0	0	0	0		0	0	0	0	0	0		0	0	0	0	0	0
0	0	0	0	0	0	0		0	0	0	0	0	0		0	0	0	0	0	0		0	0	0	0	0	0
0	0	0	0	0	0	0		0	0	0	0	0	0		0	0	0	0	0	0		0	0	0	0	0	0
0	0	0	0	0	0	0		0	0	0	0	0	0		0	0	0	0	0	0		0	0	0	0	0	0
0	0	0	0	0	0	0		0	0	0	0	0	0		0	0	0	0	0	0		0	0	0	0	0	0
0	0	0	0	0	0	0		0	0	0	0	0	0		0	0	0	0	0	0		0	0	0	0	0	0
0	0	0	0	0	0	0		0	0	0	0	0	0		0	0	0	0	0	0		0	0	0	0	0	0
0	0	0	0	0	0	0		0	0	0	0	0	0		0	0	0	0	0	0		0	0	0	0	0	0
0	0	0	0	0	0	0		0	0	0	0	0	0		0	0	0	0	0	0		0	0	0	0	0	0
0	0	0	0	0	0	0		0	0	0	0	0	0		0	0	0	0	0	0		0	0	0	0	0	0
0	0	0	0	0	0	0		0	0	0	0	0	0		0	0	0	0	0	0		0	0	0	0	0	0
0	0	0	0	0	0	0		0	0	0	0	0	0		0	0	0	0	0	0		0	0	0	0	0	0
0	0	0	0	0	0	0		0	0	0	0	0	0		0	0	0	0	0	0		0	0	0	0	0	0
0	0	0	0	0	0	0		0	0	0	0	0	0		0	0	0	0	0	0		0	0	0	0	0	0
0	0	0	0	0	0	0		0	0	0	0	0	0		0	0	0	0	0	0		0	0	0	0	0	0
0	0	0	0	0	0	0		0	0	0	0	0	0		0	0	0	0	0	0		0	0	0	0	0	0
0	0	0	0	0	0	0		0	0	0	0	0	0		0	0	0	0	0	0		0	0	0	0	0	0
0	0	0	0	0	0	0		0	0	0	0	0	0		0	0	0	0	0	0		0	0	0	0	0	0
0	0	0	0	0	0	0		0	0	0	0	0	0		0	0	0	0	0	0		0	0	0	0	0	0
0	0	0	0	0	0	0		0	0	0	0	0	0		0	0	0	0	0	0		0	0	0	0	0	0
0	0	0	0	0	0	0		0	0	0	0	0	0		0	0	0	0	0	0		0	0	0	0	0	0
0	0	0	0	0	0	0		0	0	0	0	0	0		0	0	0	0	0	0		0	0	0	0	0	0
0	0	0	0	0	0	0		0	0	0	0	0	0		0	0	0	0	0	0		0	0	0	0	0	0
0	0	0	0	0	0	0		0	0	0	0	0	0		0	0	0	0	0	0		0	0	0	0	0	0
0	0	0	0	0	0	0		0	0	0	0	0	0		0	0	0	0	0	0		0	0	0	0	0	0
0	0	0	0	0	0	0		0	0	0	0	0	0		0	0	0	0	0	0		0	0	0	0	0	0
0	0	0	0	0	0	0		0	0	0	0	0	0		0	0	0	0	0	0		0	0	0	0	0	0
0	0	0	0	0	0	0		0	0	0	0	0	0		0	0	0	0	0	0		0	0	0	0	0	0
0	0	0	0	0	0	0		0	0	0	0	0	0		0	0	0	0	0	0		0	0	0	0	0	0
0	0	0	0	0	0	0		0	0	0	0	0	0		0	0	0	0	0	0		0	0	0	0	0	0
0	0	0	0	0	0	0		0	0	0	0	0	0		0	0	0	0	0	0		0	0	0	0	0	0
0	0	0	0	0	0	0		0	0	0	0	0	0		0	0	0	0	0	0		0	0	0	0	0	0
0	0	0	0	0	0	0		0	0	0	0	0	0		0	0	0	0	0	0		0	0	0	0	0	0
0	0	0	0	0	0	0		0	0	0	0	0	0		0	0	0	0	0	0		0	0	0	0	0	0
0	0	0	0	0	0	0		0	0	0	0	0	0		0	0	0	0	0	0		0	0	0	0	0	0
0	0	0	0	0	0	0		0	0	0	0	0	0		0	0	0	0	0	0		0	0	0	0	0	0
0	0	0	0	0	0	0		0	0	0	0	0	0		0	0	0	0	0	0		0	0	0	0	0	0
0	0	0	0	0	0	0		0	0	0	0	0	0		0	0	0	0	0	0		0	0	0	0	0	0
0	0	0	0	0	0	0		0	0	0	0	0	0		0	0	0	0	0	0		0	0	0	0	0	0
0	0	0	0	0	0	0		0	0	0	0	0	0		0	0	0	0	0	0		0	0	0	0	0	0
0	0	0	0	0	0	0		0	0	0	0	0	0		0	0	0	0	0	0		0	0	0	0	0	0
0	0	0	0	0	0	0		0	0	0	0	0	0		0	0	0	0	0	0		0	0	0	0	0	0
0	0	0	0	0	0	0		0	0	0	0	0	0		0	0	0	0	0	0		0	0	0	0	0	0
0	0	0	0	0	0	0		0	0	0	0	0	0		0	0	0	0	0	0		0	0	0	0	0	0
0	0	0	0	0	0	0		0	0	0	0	0	0		0	0	0	0	0	0		0	0	0	0	0	0
0	0	0	0	0	0	0		0	0	0	0	0	0		0	0	0	0	0	0		0	0	0	0	0	0
0	0	0	0	0	0	0		0	0	0	0	0	0		0	0	0	0	0	0		0	0	0	0	0	0
0	0	0	0	0	0	0		0	0	0	0	0	0		0	0	0	0	0	0		0	0	0	0	0	0
0	0	0	0	0	0	0		0	0	0	0	0	0		0	0	0	0	0	0		0	0	0	0	0	0
0	0	0	0	0	0	0		0	0	0	0	0	0		0	0	0	0	0	0		0	0	0	0	0	0
0	0	0	0	0	0	0		0	0	0	0	0	0		0	0	0	0	0	0		0	0	0	0	0	0
0	0	0	0	0	0	0		0	0	0	0	0	0		0	0	0	0	0	0		0	0	0	0	0	0
0	0	0	0	0	0	0		0	0	0	0	0	0		0	0	0	0	0	0		0	0	0	0	0	0
0	0	0	0	0	0	0		0	0	0	0	0	0		0	0	0	0	0	0		0	0	0	0	0	0
0	0	0	0	0	0	0		0	0	0	0	0	0		0	0	0	0	0	0		0	0	0	0	0	0
0	0	0	0	0	0	0		0	0	0	0	0	0		0	0	0	0	0	0		0	0	0	0	0	0
0	0	0	0	0	0	0		0	0	0	0	0	0		0	0	0	0	0	0		0	0	0	0	0	0
0	0	0	0	0	0	0		0	0	0	0	0	0		0	0	0	0	0	0		0	0	0	0	0	0
0	0	0	0	0	0	0		0	0	0	0	0	0		0	0	0	0	0	0		0	0	0	0	0	0
0	0	0	0	0	0	0		0	0	0	0	0	0		0	0	0	0	0	0		0	0	0	0	0	0
0	0	0	0	0	0	0		0	0	0	0	0	0		0	0	0	0	0	0		0	0	0	0	0	0
0	0	0	0	0	0	0		0	0	0	0	0	0		0	0	0	0	0	0		0	0	0	0	0	0
0	0	0	0	0	0	0		0	0	0	0	0	0		0	0	0	0	0	0		0	0	0	0	0	0
0	0	0	0	0	0	0		0	0	0	0	0	0		0	0	0	0	0	0		0	0	0	0	0	0
0	0	0	0	0	0	0		0	0	0	0	0	0		0	0	0	0	0	0		0	0	0	0	0	0
0	0	0	0	0	0	0		0	0	0	0	0	0		0	0	0	0	0	0		0	0	0	0	0	0
0	0	0	0	0	0	0		0	0	0	0	0	0		0	0	0	0	0	0		0	0	0	0	0	0
0	0	0	0	0	0	0		0	0	0	0	0	0		0	0	0	0	0	0		0	0	0	0	0	0
0	0	0	0	0	0	0		0	0	0	0	0	0		0	0	0	0	0	0		0	0	0	0	0	0
0	0	0	0	0	0	0		0	0	0	0	0	0		0	0	0	0	0	0		0	0	0	0	0	0
0	0	0	0	0	0	0		0	0	0	0	0	0		0	0	0	0	0	0		0	0	0	0	0	0
0	0	0	0	0	0	0		0	0	0	0	0	0		0	0	0	0	0	0		0	0	0	0	0	0
0	0	0	0	0	0	0		0	0	0	0	0	0		0	0	0	0	0	0		0	0	0	0	0	0
0	0	0	0	0	0	0		0	0	0	0	0	0		0	0	0	0	0	0		0	0	0	0	0	0
0	0	0	0	0	0	0		0	0	0	0	0	0		0	0	0	0	0	0		0	0	0	0	0	0
0	0	0	0	0	0	0		0	0	0	0	0	0		0	0	0	0	0	0		0	0	0	0	0	0
0	0	0	0	0	0	0		0	0	0	0	0	0		0	0	0	0	0	0		0	0	0	0	0	0
0	0	0	0	0	0	0		0	0	0	0	0	0		0	0	0	0	0	0		0	0	0	0	0	0
0	0	0	0	0	0	0		0	0	0	0	0	0		0	0	0	0	0	0		0	0	0	0	0	0
0	0	0	0	0	0	0		0	0	0	0	0	0		0	0	0	0	0	0		0	0	0	0	0	0
0	0	0	0	0	0	0		0	0	0	0	0	0		0	0	0	0	0	0		0	0	0	0	0	0
0	0	0	0	0	0	0		0	0	0	0	0	0		0	0	0	0	0	0		0	0	0	0	0	0
0	0	0	0	0	0	0		0	0	0	0	0	0		0	0	0	0	0	0		0	0	0	0	0	0
0	0	0	0	0	0	0		0	0	0	0	0	0		0	0	0	0	0	0		0	0	0	0	0	0
0	0	0	0	0	0	0		0	0	0	0	0	0		0	0	0	0	0	0		0	0	0	0	0	0
0	0	0	0	0	0	0		0	0	0	0	0	0		0	0	0	0	0	0		0	0	0	0	0	0
0	0	0	0	0	0	0		0	0	0	0	0	0		0	0	0	0	0	0		0	0	0	0	0	0
0	0	0	0	0	0	0		0	0	0	0	0	0		0	0	0	0	0	0		0	0	0	0	0	0
0	0	0	0	0	0	0		0	0	0	0	0	0		0	0	0	0	0	0		0	0	0	0	0	0
0	0	0	0	0	0	0		0	0	0	0	0	0		0	0	0	0	0	0		0	0	0	0	0	0
0	0	0	0	0	0	0		0	0	0	0	0	0		0	0	0	0	0	0		0	0	0	0	0	0
0	0	0	0	0	0	0		0	0	0	0	0	0		0	0	0	0	0	0		0	0	0	0	0	0
0	0	0	0	0	0	0		0	0	0	0	0	0		0	0	0	0	0	0		0	0	0	0	0	0
0	0	0	0	0	0	0		0	0	0	0	0	0		0	0	0	0	0	0		0	0	0	0	0	0
0	0	0	0	0	0	0		0	0	0	0	0	0		0	0	0	0	0	0		0	0	0	0	0	0
0	0	0	0	0	0	0		0	0	0	0	0	0		0	0	0	0	0	0		0	0	0	0	0	0
0	0	0	0	0	0	0		0	0	0	0	0	0		0	0	0	0	0	0		0	0	0	0	0	0
0	0	0	0	0	0	0		0	0	0	0	0	0		0	0	0	0	0	0		0	0	0	0	0	0
0	0	0	0	0	0	0		0	0	0	0	0	0		0	0	0	0	0	0		0	0	0	0	0	0
0	0	0	0	0	0	0		0	0	0	0	0	0		0	0	0	0	0	0		0	0	0	0	0	0
0	0	0	0	0	0	0		0	0	0	0	0	0		0	0	0	0	0	0		0	0	0	0	0	0
0	0	0	0	0	0	0		0	0	0	0	0	0		0	0	0	0	0	0		0	0	0	0	0	0
0	0	0	0	0	0	0		0	0	0	0	0	0		0	0	0	0	0	0		0	0	0	0	0	0
0	0	0	0	0	0	0		0	0	0	0	0	0		0	0	0	0	0	0		0	0	0	0	0	0
0	0	0	0	0	0	0		0	0	0	0	0	0		0	0	0	0	0	0		0	0	0	0	0	0
0	0	0	0	0	0	0		0	0	0	0	0	0		0	0	0	0	0	0		0	0	0	0	0	0
0	0	0	0	0	0	0		0	0	0	0	0	0		0	0	0	0	0	0		0	0	0	0	0	0
0	0	0	0	0	0	0		0	0	0	0	0	0		0	0	0	0	0	0		0	0	0	0	0	0

## Sheet: Data corrected cropped
X	L1A1	L1A2	L1A3	L1A4	L1A5	L1A6		L2A1	L2A2	L2A3	L2A4	L2A5	L2A6		L3A1	L3A2	L3A3	L3A4	L3A5	L3A6		L4A1	L4A2	L4A3	L4A4	L4A5	L4A6
-4.5	2.2	4.43	1.07	2.02	1.99	0		1.77	3.65	2.06	2	1.1	0		-0.98	-1.15	2.05	-2.75	1.39	0		1.61	1.52	1.2	0.81	1.3	0
-3.6	-1	-0.36	-0.71	-2.1	-2.37	0		0.49	-0.85	-4.59	-2.09	-2.27	0		1.1	1.23	-0.31	0.19	-0.38	0		-0.65	1.28	-1.37	-1.87	-0.5	0
-2.7	4.12	5.14	4.7	3.85	2.01	0		-0.88	0.55	2.74	-1.12	1.89	0		-2.31	-1.1	2.26	-0.79	1.01	0		-0.47	-0.56	0.53	2.2	0.93	0
-1.8	-0.12	1.42	-0.7	-0.5	-1.09	0		-2.49	-0.02	-1.04	-1.19	-2.85	0		-0.82	-1.33	0.67	-1.82	-2.43	0		-0.55	1.17	-0.18	-2.69	-0.75	0
-0.9	1.28	-0.8	2.25	0.05	2.32	0		-0.19	-0.55	-0.87	0.65	2.03	0		-1.27	-0.96	-0.05	1.72	1.16	0		-0.99	1.29	0.93	1.06	1.48	0
0	-0.92	1.52	2.35	-0.63	0.65	0		-0.09	-0.17	1.2	-0.81	1.41	0		-1.79	-1.36	-2.97	-1.42	-3.24	0		-1.03	-1	-3.03	-0.85	-3.86	0
0.9	-3.35	-0.75	-0.19	-1.4	-0.98	0		-1.76	-1.38	-0.41	0.13	0.74	0		-0.01	3.97	1.69	1.78	0.78	0		0.24	2.45	-0.58	0.04	0.28	0
1.8	1.54	2.92	-0.25	1.52	4.88	0		-0.6	-1.27	0.54	0.05	0.85	0		-1.84	0.33	-0.91	-1.98	-1.78	0		1.75	1.79	1.58	0.99	0.74	0
2.7	-1.21	0.65	-0.41	0.95	0.7	0		-2.11	-1.01	-1.24	-0.59	-2.02	0		-1.4	-0.8	-0.92	1.48	0.59	0		-0.08	-2.43	0.6	1.81	-0.11	0
3.6	1.27	-0.15	1.97	0.26	3.36	0		-0.27	-0.13	-0.18	0.62	1.93	0		0.64	1.98	3.16	1.17	2.53	0		-0.84	-1.49	2.05	-2.58	-0.43	0
4.5	0.41	1.48	0.18	0.43	-0.09	0		-3.11	-1.15	-4.27	-2.63	-0.98	0		-3.62	-2.01	-1.25	-2.73	-2.25	0		-4.13	-2.82	-2.16	-1.41	-2.65	0
5.4	-2.97	1.68	-0.9	-2.15	-4.37	0		-2.04	0.33	0.31	-1.06	-2.64	0		-1.29	-0.67	-0.41	-0.37	-0.68	0		-2.29	-1.3	-3.03	-1.84	-0.86	0
6.3	-0.13	-0.32	0.74	-1.8	2.41	0		-3.24	1.25	-0.46	-0.93	0.04	0		0.61	2.93	2.22	-0.49	2.2	0		0.18	1.4	1.47	0.24	2.07	0
7.2	4.66	1.54	5.46	2.26	1.85	0		0.31	-0.98	-0.23	0.6	0.56	0		-0.49	-0.5	-1.85	-1.16	-0.29	0		1.19	-0.61	2	-0.22	2.06	0
8.1	1.72	3.98	5.64	1.06	-2.06	0		0.94	5.42	5.28	4.26	-0.63	0		1.73	2.17	-0.04	0.86	-0.9	0		3.41	2.74	-0.84	1.1	-2.46	0
9	13.88	9.77	10.88	-6.93	-26.84	0		3.18	7.09	6.48	-5.94	-15.1	0		-3.29	0.77	1.35	0.45	-15.94	0		-4.15	-0.15	1.88	1.48	-21	0
9.9	18.79	13.21	9.15	-6.44	-38.9	0		0.21	0.83	0.96	-9.73	-26.3	0		1.5	0.82	0.03	1.62	-15	0		-3.83	1.87	1.1	3.05	-22.3	0
10.8	24.82	14.26	13.03	3.12	-29.32	0		-0.64	4.8	0.75	-4.15	-20.7	0		-1.72	1.23	-0.57	-1.04	-18.1	0		-6.29	0.89	0.85	0.22	-27.6	0
11.7	24.96	13.72	12.09	2.06	-29.31	0		4.51	3.89	3.8	2.07	-16.03	0		-0.46	-1.71	-0.95	0.01	-17.09	0		-7.16	-1.67	0.13	0.17	-25.28	0
12.6	21.88	16.07	11.74	5.96	-31.45	0		-1.41	4.18	3.26	2	-14.98	0		0.61	0.69	0.89	2.44	-14.25	0		-4.41	1.9	2.86	-0.45	-26.53	0
13.5	23.95	14.33	12.83	4.39	-30.21	0		1.96	3.22	5.14	3.58	-13.74	0		-1.29	1.81	2.59	1.69	-16.46	0		-9.9	0.43	0.26	1.84	-27.87	0
14.4	26.56	15.29	12.32	5.22	-29.01	0		0.88	3.32	4.12	0.96	-13.97	0		-2.55	1.51	1.91	2.43	-15.76	0		-6.17	2.01	2.52	3.08	-25.64	0
15.3	28.93	19.7	15.17	7.14	-29.35	0		3.21	8.94	6.28	5.31	-13.08	0		-0.51	6.17	4.44	5.54	-13.23	0		-6.84	2.41	2.09	3.06	-25.61	0
16.2	23.01	16.97	11.59	4.49	-27.82	0		2.31	4.81	5.61	1.85	-13.79	0		-0.32	0.29	3.35	2.84	-17.33	0		-7.1	3.82	1.3	2.88	-26.1	0
17.1	23.02	15.47	9.29	2.58	-31.57	0		2.37	6.25	2.03	3.52	-15.25	0		0.27	4.81	-1.71	4.75	-15.53	0		-5.85	0.49	-0.42	2.32	-26.96	0
18	24.09	13.49	11.63	3.95	-30.27	0		1.39	1.91	0.59	1.13	-17.28	0		0.5	1.85	2.22	2.4	-16.07	0		-4.74	2.75	0.29	0.19	-26.07	0
18.9	23.59	16.04	10.11	6.01	-27.89	0		0.26	4.56	2.1	2.07	-16.05	0		0.81	2.4	5.4	3.09	-18.48	0		-5.74	1.88	5.55	1.54	-26.45	0
19.8	23.61	15.93	10.68	1.91	-30.22	0		1.05	4.29	2.05	0.92	-14.44	0		3.52	3.84	2.91	5.07	-16.39	0		-3.93	3.57	4.49	3.07	-25.25	0
20.7	28.83	18.52	14.57	6.93	-27.19	0		5.02	7.26	8.39	5.99	-13.04	0		-1.86	3.19	-0.08	2.77	-16.84	0		-6.66	1.39	-1.76	-0.96	-27.75	0
21.6	26.75	17.33	12.81	5.64	-26.78	0		3.48	2.75	1.94	2.32	-12.7	0		0.9	3.05	1.26	2.59	-14.72	0		-6.7	-1.51	-1.17	-2.23	-30.11	0
22.5	26.45	18.97	13.01	8.26	-29.89	0		0.88	5.78	2.93	4.04	-15.36	0		-3.76	3.81	3.12	4.26	-15.58	0		-10.17	-0.42	0.97	0.66	-27.99	0
23.4	24.89	17.57	13.27	7.13	-27.92	0		2.16	4.34	5.18	3.08	-14.5	0		1.21	5.88	4.81	4.49	-13.02	0		-3.4	1.68	1.01	0.25	-25.74	0
24.3	29.1	19.21	16.93	10.22	-23.59	0		5.16	5.13	5.49	1.54	-10.21	0		-0.83	0.84	1.81	2.29	-13.6	0		-8.87	-1.76	0.04	-1.22	-29.33	0
25.2	27.5	19.4	11.81	7.62	-24.92	0		-1.38	3.24	0.85	1.89	-13.5	0		-2.04	1.88	1.72	4.25	-14.28	0		-6.64	0.51	2.23	1.63	-27.25	0
26.1	27.33	16.06	10.35	5.59	-26.15	0		0.77	0.51	-1.25	2.27	-14.59	0		1.1	3.23	0.15	5.94	-14.08	0		-3.46	-1.56	0.81	0.57	-28.33	0
27	25.82	18.45	12.83	6.64	-25.91	0		2.09	7.94	4.69	5.48	-10.87	0		-2.07	4.67	3.33	3.27	-15.56	0		-6.91	-0.53	1.3	1.73	-28.92	0
27.9	25.64	13.91	9.75	4.03	-28.58	0		2.28	0.44	1.32	-0.76	-15.41	0		-4.07	1.34	0.29	-0.17	-17.93	0		-11.49	-4.16	-5.95	-4.98	-30.42	0
28.8	25.25	15.87	8.65	6.84	-29.18	0		-0.82	3.46	-1.35	3.81	-14.55	0		-1.52	0.34	-0.81	3.67	-18.39	0		-7.4	-4.44	-2.44	0.13	-29.06	0
29.7	24.04	16.7	10.02	6.85	-30.03	0		2.66	4.46	6.01	2.39	-12.65	0		0.55	1.01	1.78	3.9	-15.48	0		-5	-2.52	1.06	-1.54	-26.28	0
30.6	26.25	17.31	13.13	7.38	-26.39	0		4.18	4.3	1.95	4.86	-12.28	0		1.51	1.9	1.32	4.74	-14.66	0		-6.79	-2.5	-1.78	-1.94	-26.22	0
31.5	25.6	14.48	12.27	5.97	-29.46	0		1.37	0.2	0.85	-0.41	-17.95	0		-3.03	0.14	-1.69	0.65	-19.28	0		-6.27	-3.33	-0.32	-3.31	-27.54	0
32.4	23.18	17.07	9.63	6.49	-27.01	0		1.62	4.11	0.31	1.31	-15.45	0		-2.91	1.51	1.19	0.13	-15.49	0		-7.88	-0.53	2.19	-1.67	-25.74	0
33.3	27.08	14.1	11.07	5.24	-26.54	0		-0.63	2.01	-0.18	0.84	-14.68	0		0.8	6.16	7.65	6.72	-12.18	0		-7.1	-1.35	1.23	0.66	-28.04	0
34.2	24.9	15.02	10.19	5.46	-30.95	0		1.21	4.77	2.9	2.3	-12.65	0		0.92	5.22	4.05	5.28	-14.51	0		-3.48	2.08	3.46	0.75	-27.64	0
35.1	23.33	15.79	12.24	7.28	-26.52	0		0.68	5.43	2.02	5.74	-14.05	0		1.62	3.37	2.65	6.14	-15.55	0		-3.52	-1.89	1.95	-2.79	-27.63	0
36	23.81	16	12.86	7.17	-24.06	0		2.07	2.8	4.48	2.9	-11.5	0		-0.21	1.22	0.71	2.75	-13.52	0		-5.37	0.11	1.33	0.3	-24.24	0
36.9	26.45	19.15	12.18	9.38	-28.65	0		-0.11	4.97	3.9	2.91	-13.17	0		-3.26	1.07	0.99	1.52	-16.91	0		-9.16	-4.84	-4.57	-3.11	-30.32	0
37.8	21.7	17.5	8.36	3.69	-29.47	0		6.31	9.51	4.5	6.04	-12.16	0		1.93	3.01	4.19	8.19	-15.37	0		-6.72	-3.24	-2.59	-0.65	-26.6	0
38.7	25.23	16.69	11.81	4.54	-24.66	0		6.02	5.28	3.33	1.81	-11.64	0		-0.97	1.59	-0.02	2.69	-18.27	0		-3.56	-0.6	-0.49	-0.45	-28.83	0
39.6	25.8	16.64	12.32	9.43	-23.79	0		-0.09	1.91	2.32	1.17	-15.57	0		-2.82	4.76	3.03	1.54	-16.19	0		-6.7	-0.96	0.72	-1.6	-29.11	0
40.5	22.52	12.41	8.97	2.82	-30.13	0		-1	0.53	-2.46	0.91	-14.66	0		-7.04	-1.13	-6.7	-0.42	-19.81	0		-7.68	-4.83	-4.2	-4.8	-31.88	0
41.4	22.68	19.84	12.47	6.6	-26.03	0		1.03	2.77	3.78	3.82	-13.77	0		-2.13	-1.13	2.31	4.14	-17.49	0		-3.37	-0.24	2.09	4.22	-26.13	0
42.3	22.89	15.5	11.79	6.58	-27.86	0		1.33	2.04	2.62	2.83	-14.01	0		-1.54	0.24	2.83	2.74	-17.33	0		-6.72	-1.1	-1.34	-1.83	-28.08	0
43.2	28.02	18.4	10.96	7.01	-26.24	0		5.91	5.82	2.18	5.12	-11.15	0		0.39	3.33	2.98	3.32	-13.88	0		-8.09	-2.87	-1.61	-1.81	-27.66	0
44.1	22.49	14.94	9.82	4.4	-28.89	0		2.37	5.83	4.69	3.82	-12.44	0		0.98	7.35	3.55	5.71	-13.6	0		-5.05	-1.25	-0.04	-1.19	-29.34	0
45	23.51	14.29	12.91	5.08	-26.08	0		0	2.01	4.21	-0.45	-13.92	0		-2.54	2.49	0.5	4.04	-16.01	0		-4.71	-0.1	-1.14	-0.65	-25.37	0
45.9	23.96	16.89	11.63	7.67	-26.23	0		1.11	4.28	1.65	2.66	-13.91	0		-0.09	2.73	2.13	6.83	-15.43	0		-7.74	-5.71	-2.27	-3.35	-31.57	0
46.8	25.11	14.21	10.44	4.18	-26.47	0		5.44	4.04	7.14	2.53	-10.57	0		-0.48	1.87	4.09	6.04	-15.22	0		-7.14	-4.14	-1.81	-4.13	-27.79	0
47.7	24.52	17.12	12.6	9.33	-24.71	0		2.36	5.36	8.38	8.43	-9.16	0		0.58	5.26	8.24	7.83	-11.6	0		-7.97	-3.37	-1.07	-4.35	-30.5	0
48.6	24.04	15.05	11.12	4.74	-26.59	0		4.19	5.54	2.24	1.87	-13.53	0		1.85	2.65	5.01	2.24	-15.53	0		-4.74	-2.23	1.29	-4.57	-28.03	0
49.5	24.56	15.09	8.76	7.19	-24.13	0		2.91	2.8	1.61	4.03	-9.9	0		0.69	3.59	2.88	5.65	-12.57	0		-5.74	-2.43	-4.61	-5.33	-31.23	0
50.4	27.5	16.56	9.27	5.02	-22.59	0		5.2	7.36	4.63	8.23	-9.96	0		1.58	5.01	6.14	6.73	-13.76	0		-6.21	-4.76	-1.17	-3.69	-29.42	0
51.3	23.53	15.33	12.15	5.03	-26.21	0		0.68	2.6	-0.17	0.97	-12.29	0		2.36	6.06	4.78	5.39	-12.99	0		-7.1	-2.45	-1.71	-1.34	-27.08	0
52.2	24.3	15.43	10.87	3.78	-24.9	0		1.97	4.6	1.45	2.62	-9.51	0		4.79	6.42	6.23	7.6	-11.53	0		-4.43	-3.23	0.75	-2.62	-28.08	0
53.1	22.4	13.97	10.62	6.17	-25.32	0		0.02	2.52	0.48	1.62	-14.42	0		1.28	4.84	3.61	3.33	-15.14	0		-5.26	-1.67	-1.14	-3.18	-29.25	0
54	25.77	16.98	13.28	5.93	-23.36	0		-0.06	-0.34	1.04	1.88	-12.75	0		-2.23	0.39	-0.3	4.24	-16.79	0		-5.49	-0.45	-4.89	-4.75	-27.33	0
54.9	25.29	16.41	14.54	7.73	-23.71	0		3.88	1.72	3.63	4.27	-10.13	0		-0.76	2.03	2.42	2.89	-15.26	0		-4.95	-4.64	-3.18	-6.5	-30.47	0
55.8	23.52	15.01	9.73	4.2	-27.46	0		2.93	4.27	2.39	3.52	-10.33	0		0.68	5.51	4.5	7.5	-13.43	0		-4.73	-3.85	-3.27	-2.62	-31.61	0
56.7	23.05	14.46	8.87	7.5	-22.6	0		0.34	4.63	2.91	3.47	-8.76	0		-1.51	2.42	2.51	4.86	-12.88	0		-4.6	-4.99	-3.25	-4.55	-30.57	0
57.6	25.83	18.88	14.67	8.71	-24.3	0		2.2	5.29	4.85	3.76	-8.8	0		-0.87	5.13	5.75	6.5	-10.06	0		-2	-3.44	1.1	-2.32	-25.27	0
58.5	21.28	14.08	6.42	4.63	-23.53	0		0.42	2.39	0.53	1.79	-11.5	0		2.15	3.81	3.66	4.5	-12.62	0		-4.6	-0.66	-0.59	-4.57	-28.45	0
59.4	24.94	16.3	12.59	8.54	-22.74	0		4.24	3.19	3.98	2.38	-11.51	0		-0.52	2.26	-0.34	3.78	-16.38	0		-5.41	-3.23	-4.36	-5.87	-30.49	0
60.3	27.71	17.65	12.52	7.73	-20.79	0		2.6	3.86	4.53	2.49	-7.63	0		-3.85	4.27	2.51	2.99	-13.68	0		-5.12	-1.04	-1.69	-3.4	-27.79	0
61.2	26.74	15.75	12.56	9.64	-20.91	0		4.35	5.9	6.49	11.57	-8.23	0		-2.42	4.89	4.76	7.27	-14.18	0		-7.18	-6.56	-4.36	-6.61	-32.36	0
62.1	25.7	16.02	11.49	5.13	-24.04	0		2.64	2.67	2.03	4.27	-13.05	0		-1.52	-0.15	2.11	2.73	-18.66	0		-5.24	-4.63	-3.41	-4.33	-32.43	0
63	25.21	16.06	8.9	5.76	-24.71	0		-0.71	1.12	1.29	0.69	-14	0		-1.72	1.1	2.88	2.14	-16.51	0		-5.48	-6.74	-4.51	-9.96	-32.28	0
63.9	23.36	15.17	14.7	8.13	-22.1	0		2.8	5.54	5.6	6.59	-8.29	0		3.01	5.95	6.58	7.87	-10.36	0		-3.83	-1.49	-1.5	-5.46	-29.74	0
64.8	20.83	11.45	11.07	4.15	-22.71	0		-1.03	2.59	2.82	1.59	-9.09	0		-1.42	3.56	3.71	4.11	-13.55	0		-7.54	-3.37	-3.92	-8.53	-29.88	0
65.7	11.51	1.92	-0.32	4.16	-25.34	0		-6.39	-5.54	-4.18	2.56	-7.58	0		0.28	2.33	2.01	3.67	-15.09	0		-3.02	-3.46	-2.84	-4.38	-29.9	0
66.6	34.84	19.98	20.6	5.83	-23.29	0		10.94	14.17	13.62	3.5	-6.11	0		-1.05	4.06	2.51	2.76	-13.65	0		-6.25	-7.14	-3.98	-8.54	-35.46	0
67.5	15.58	8.91	8.82	7.34	-11.58	0		1.09	3.56	4.41	7.82	-2.63	0		2.55	4.81	5.69	6.16	-11.65	0		2.11	-2.03	0.47	-4.77	-24.55	0
68.4	-1.65	-3.16	-4.78	12.9	-7.17	0		-4.07	-4.33	-1.79	11.52	1.23	0		1.26	2.43	3.02	3.71	-8.39	0		3.86	-4.3	-2.98	-6.4	-19.97	0
69.3	-1.57	-1.65	-0.51	1.76	-5.69	0		0.92	1.03	-0.45	4.62	-0.08	0		3.45	7.08	4.16	7.04	-1.22	0		5.7	-1.6	-0.82	-2.67	-10.69	0
70.2	-0.96	-0.45	-1.75	1.44	-1.62	0		-0.61	0	-1.55	2.02	1.63	0		0.81	4.76	0.53	2.52	-1.62	0		-1.59	-6.33	-9.57	-8.32	-13.58	0
71.1	-2.5	-6.04	-2.05	-1	-2.22	0		2.6	-1.21	-0.94	1.59	0.13	0		4.84	6.4	3.26	5.48	-0.41	0		4.19	-4.46	-4.26	-6.45	-10.51	0
72	-0.46	-3.72	-0.5	-1.15	-0.86	0		3.46	-0.46	-0.65	1.03	3.88	0		3.45	3.86	5.62	5.95	1.01	0		3.33	-3.76	-2.72	-3.14	-8	0
72.9	-0.82	-1.16	0.04	1.12	2.65	0		-3.07	-0.66	-1.03	-1.45	2.31	0		1.29	3.99	4.29	1.99	1.64	0		-2	-8.72	-7.37	-11.9	-11.82	0
73.8	-3.15	-4.72	-1.23	-0.06	1.58	0		-1.75	-0.48	1.68	0.09	4.28	0		0.66	0.77	2.76	2.31	-1.15	0		3.8	-6.48	-4.28	-3.98	-5.66	0
74.7	-4.63	-5.78	-3.93	-3.01	-1	0		1.23	-0.32	0.15	0.22	4.39	0		2.77	6.04	7.32	1.98	5.23	0		3.84	-1.5	-3.63	-8.01	-5.92	0
75.6	1.37	-0.35	3.28	1.03	2.66	0		-0.83	-1.73	-0.68	1.95	-0.66	0		-0.6	0.12	0.55	2.72	-1.05	0		2.42	-5.46	-4.93	-6.44	-6.61	0
76.5	-2.4	-3.4	-5.56	-1.54	0.6	0		2.01	3.03	-0.32	4.5	5.07	0		3.57	7.18	5.91	2.32	4.2	0		2.22	-4.54	-2.37	-10.47	-6.08	0
77.4	-5.11	-2.05	-3.75	-3.49	3.97	0		-3.41	-0.24	0.28	-0.32	5.59	0		-0.85	3.91	5.23	3.09	3.2	0		0.52	-6.83	-5.68	-9.06	-7.45	0
78.3	-2.2	-3.37	-3.23	-0.41	0.51	0		4.32	4.38	1.68	5.58	5.5	0		0.7	5.71	2.37	3.01	3.24	0		-4.52	-8.02	-9.91	-13.75	-10.48	0
79.2	-3.16	-3.82	-2.39	-0.2	-0.03	0		0.72	-2.54	-2.03	2.04	4.66	0		-1.23	-1.67	-0.12	-1.42	1.59	0		1.97	-8.74	-7.15	-11	-7.65	0
80.1	-7.71	-4.83	-1.22	-1	1.7	0		0.93	-2.52	-2.22	0.05	4.7	0		-1	3.67	1.76	-1.45	0.92	0		-1.21	-6.21	-6.67	-12.32	-8.46	0
81	-4.58	-4.31	-5.07	-1.06	1.02	0		-0.62	2.24	1.82	1.81	5.6	0		-3.4	2.94	0.55	0.33	-0.61	0		1.38	-4.19	-5.75	-8.05	-7.58	0
81.9	-4.53	-4.88	-3.43	-2.88	1.18	0		0.23	-2.18	-0.27	-2.13	0.93	0		-0.44	3.43	3.64	-0.13	1.71	0		2.1	-6.59	-3.81	-9.15	-6.38	0
82.8	-4.24	-3.2	0.88	0.43	3	0		1.58	1.46	1.98	1.23	4.94	0		0.24	2.09	1.73	-0.48	1.38	0		-0.25	-6.43	-6.38	-9.6	-4.01	0
83.7	-4.13	-4.14	-2.19	-0.91	2.52	0		-0.86	-2.58	-2.82	-3.29	2.06	0		0.09	1.39	0.41	-1.09	-1.41	0		4.28	-6.74	-5.5	-9.21	-5.39	0
84.6	-3.32	-4.61	-0.01	0.79	5.93	0		3.55	-0.41	3.63	4.74	8.63	0		0.29	4.55	4.75	1.67	1.65	0		0	-3.17	-6.16	-8.4	-7.27	0
85.5	-0.76	-1.61	-1.73	-0.83	4.21	0		1.97	-1.63	0.99	-1.47	4.14	0		0.56	0.16	3.1	-1.07	2.96	0		2.21	-7.7	-7.71	-10.01	-5.37	0
86.4	-5.17	-0.97	-0.69	-3.93	3.69	0		2.36	4.4	3.15	-0.06	7.86	0		2.91	6.24	4.56	1.14	4.27	0		1.75	-5.3	-3.3	-5.59	-2.35	0
87.3	-2.36	-3.96	-0.11	-1.42	2.22	0		-0.64	-0.36	1.98	-1.9	4.36	0		0.91	4.99	5.71	0.75	5.44	0		4.85	-3.47	-1.38	-7.25	-2.36	0
88.2	-5.77	-4.74	-2.13	-1.68	5.04	0		0.13	0.12	1.35	0.77	4.44	0		1.93	-0.6	3.06	0.85	0.11	0		-0.2	-6.67	-6.31	-8	-8.11	0
89.1	-4.21	-2.51	-2.64	-2.1	2.01	0		4.34	3.34	1.08	1.69	5.6	0		-0.36	3.53	2.43	0.02	1.41	0		2.25	-3.26	-3.01	-8.74	-4.33	0
90	-5.74	-3.84	-3.55	-3.75	1.85	0		0.44	0.19	1.18	-0.76	5.58	0		-0.82	0.84	3.72	0.26	1.06	0		1.69	-3.81	-3.31	-7.55	-5.46	0
90.9	-3.81	-4.22	-1.14	-1.36	3.02	0		2.18	0.56	1.17	1.08	4.88	0		-2.16	0.42	-0.84	-1.14	-0.23	0		-2.63	-10.82	-8.91	-12.25	-10.8	0
91.8	-8.96	-5.71	-3.47	-5.97	0.02	0		-2.23	2.91	3.89	-0.83	5.33	0		-0.15	3.42	3.87	1.89	1.61	0		0.61	-6.96	-5.75	-10.23	-6.48	0
92.7	-5.21	-4.22	-2.18	-2.35	4.31	0		-1.67	-3.72	-1.56	-1.62	1.14	0		-2.06	-1.38	1.64	0.4	-1.47	0		2.89	-5.25	-4.01	-4.67	-2.96	0
93.6	-5.39	-6.46	-3.35	-3.22	-1.21	0		-1.01	-1.56	-0.29	-1.38	1.07	0		0.6	5.56	5.38	2.06	5.8	0		2.13	-5.77	-4.5	-8.06	-2.77	0
94.5	-0.64	0.46	1.24	1.26	4.87	0		5.3	2.7	3.81	6.1	5.91	0		1.22	2.04	2.73	3.63	1.55	0		-0.85	-7.88	-6.66	-9.2	-8.51	0
95.4	-7.14	-4.8	-5.98	-1.33	-1.43	0		-0.76	3.59	1.24	2.95	6.06	0		-0.51	4.25	4.42	1.64	3.12	0		1.91	-5.95	-3.96	-8.24	-5.8	0
96.3	-3.89	-2.39	-2.41	0.86	4.27	0		1.3	2.12	2.25	1.74	5.85	0		-0.92	2.8	4.43	-0.89	2.59	0		1.78	-5.86	-2.39	-6.76	-4.6	0
97.2	-2.41	-1.54	-0.87	1.41	2.17	0		-0.44	-0.34	-0.9	1.55	0.19	0		-1.5	-0.93	1.83	-0.51	-0.63	0		-0.55	-8.95	-7.37	-9.12	-6.98	0
98.1	-7.44	-3.15	-2.99	-1.81	3.83	0		-0.5	1.63	0.06	-2.11	6.21	0		-2.07	2.49	3.45	3.15	1.97	0		-0.25	-5.1	-4.22	-7.85	-4.69	0
99	-6.19	-5.26	-1.63	-2.27	1.52	0		1.89	1.48	4.52	1.81	3.91	0		1.72	4.02	4.86	-1.1	1.75	0		0.72	-6.72	-2.94	-10.23	-6.09	0
99.9	-5.98	-1.24	-2.52	-0.08	2.27	0		0.33	-0.58	-1.09	-0.75	0.91	0		0.6	2.94	2.68	-1.93	1.48	0		-0.5	-6.7	-5.49	-10.25	-3.05	0
100.8	0.06	0.49	3.39	3.87	8.7	0		1.14	-0.3	1.81	-2.05	4.39	0		-4.66	0.31	0.82	-2.39	-1.37	0		-1.28	-7.21	-6.52	-9.39	-5.73	0
101.7	1.3	-1.76	0.71	0.66	5.47	0		4.47	0.14	-0.05	-1.06	5.16	0		-2.1	-0.4	0.07	-3.06	0.32	0		1.58	-5.27	-2.81	-9.1	-4.83	0
102.6	-5.67	-3.87	-4.23	-5.86	-0.02	0		0.97	0.14	1.37	-1.31	5.2	0		1.17	1.64	0.89	-2.12	2.65	0		1.84	-6.23	-4.63	-12.07	-4.86	0
103.5	-2.26	-1.25	-1.79	-0.78	5.2	0		0.79	-0.47	0.14	2.88	2.43	0		0.24	1.12	1.78	3.45	2.21	0		-0.69	-5.67	-4.74	-5.44	-3.63	0
104.4	-7.14	-5.37	-4.52	0.08	-0.03	0		0.19	2.29	0.07	1.98	4.58	0		-1.8	3.96	3.27	2.02	5.39	0		-0.72	-5.97	-4.55	-7.46	-4.21	0
105.3	-4.85	-4.77	-1.56	-2.12	2.44	0		1.07	0.98	2.88	1.87	6.77	0		-0.1	5.52	4.27	1.06	5.08	0		4.39	-1.65	-3.3	-8.14	-3.27	0
106.2	-6.67	-3.62	-3.49	-3.11	1.77	0		1.15	0.53	-0.26	-4.04	5.15	0		1.06	1.94	2.55	-0.57	4.75	0		-0.74	-9.73	-5.48	-10.85	-5.43	0
107.1	-3.85	-1.34	-0.64	-1.67	4.83	0		4.32	3.35	2.83	1.99	7.83	0		1.8	3.81	2.1	0.79	4.58	0		-0.29	-4.8	-3.69	-9.73	-2.4	0
108	-2.98	-2.35	-2.82	0.3	1.79	0		2.05	-2.4	-1.06	1.5	4.65	0		1.34	1.68	3.12	-0.06	4.65	0		-1.25	-5.09	-6.66	-10.58	-5.56	0
108.9	-2.12	0.44	1.18	0.21	3.77	0		1.71	0.34	2.4	-0.37	6.06	0		-1.47	-0.93	0.07	-1.59	0.67	0		-2.02	-9.64	-7.89	-12.21	-7.29	0
109.8	-4.6	-1.57	0.59	-1.78	1.83	0		2.01	0.52	1.76	1.33	2.92	0		0	1.69	2.36	3.31	2.89	0		3.71	-5.02	-2.59	-3.93	-0.76	0
110.7	-4.65	-2.95	0.22	0.45	4.61	0		-0.94	0.51	0.46	0.29	3.63	0		0.39	1.62	1.71	0.07	1.59	0		0.99	-8.19	-5.52	-7.11	-4.2	0
111.6	-1.52	-2.12	0.15	-0.51	2.15	0		2.93	1.6	1.13	2.82	4.44	0		-3.51	-0.04	2.08	-1.06	0.75	0		-0.72	-6.34	-4.1	-10.14	-3.34	0
112.5	-2.65	-2.02	1.03	-0.69	4.7	0		3.15	1.86	6.84	0.36	6.9	0		3.19	5.02	7.87	4.13	4.46	0		-2.72	-6.73	-6.27	-9.11	-7.53	0
113.4	-6.01	-2.4	-1.6	-3.24	3.57	0		-4.71	1.4	-1.42	-0.55	3.04	0		-0.28	4.6	3.44	1.8	7.61	0		-0.22	-6.14	-6.61	-9.67	-4.35	0
114.3	-6.98	-3.69	-0.44	-1.46	0.39	0		-0.4	2.27	1.82	1.29	2.91	0		0.3	3.53	2.66	0.73	1.48	0		0.67	-6.5	-4.07	-11.1	-3.76	0
115.2	-4.45	-5.36	-1.1	-2.97	1.95	0		0.43	0.67	1.87	-2.61	4.62	0		-1.12	2.07	1.87	-1.87	3.57	0		-0.44	-5.85	-4.68	-10.16	-5.07	0
116.1	-7.14	-3.58	-6.2	-4.42	-0.8	0		-1.98	0.93	-0.34	-2.6	2.48	0		0.29	2.48	1.95	-1.03	1.53	0		-0.56	-8.36	-4.32	-10.88	-5.91	0
117	-6.22	-6.5	-2.08	-1.56	1.84	0		-1.32	-1.38	-1.37	-1.27	2.04	0		1.62	1.28	0.65	-0.83	-0.55	0		0.46	-8.99	-6.84	-13.16	-7.93	0
117.9	-5.47	-4.57	-0.65	-1.74	2.92	0		0.31	-0.47	0.89	-0.42	2.78	0		-0.39	3.93	2.55	-0.21	1.43	0		-1.24	-5.9	-7.36	-9.52	-4.82	0
118.8	-6.14	-3.01	-5.23	-3.77	2.06	0		-3.22	2.36	-1.35	-2.36	4.49	0		-1.44	3.47	-0.66	-2.42	2	0		-1.74	-5.42	-5.15	-9.98	-5.88	0
119.7	-5.52	-3.69	-3.57	-3.21	2.29	0		1.88	1.41	4.58	1.38	6.15	0		1.48	3.97	6.24	2.19	5.16	0		3.05	-2.48	-0.06	-7.45	-0.79	0
120.6	-7.07	-7.46	-4.47	-3.45	0.07	0		3.29	0.9	1.8	-0.15	3.95	0		0.46	2.95	3.71	0.04	2.73	0		-0.4	-5.19	-5.62	-9.93	-5.54	0
121.5	-3.85	-1.7	-0.06	-2.17	-0.69	0		-0.95	1.04	0.55	-1.12	3.14	0		-1.07	2.75	1.94	1.93	2.46	0		0.05	-4.49	-4.72	-7.2	-4.3	0
122.4	-3.03	-2.82	-2.78	-3	3.51	0		2.02	-0.25	0.68	0.47	6	0		-0.19	1.08	0.46	0.97	2.87	0		-0.62	-9.16	-9.56	-9.01	-5.88	0
123.3	-3.56	-1.41	-1.84	-1.83	2.78	0		-1.77	1.12	0.35	0.45	3.63	0		-0.59	1.84	-0.33	-3.25	0.61	0		-3.44	-7.5	-8.77	-14.43	-10.49	0
124.2	-2.09	-1.91	0.26	-1.03	4.37	0		1.5	1.14	-0.05	0.23	4.59	0		0.31	1.72	5.14	1.31	2.28	0		2.55	-7.16	-2.51	-8.17	-6.22	0
125.1	-6.78	-3.37	-3.91	-2.23	-0.06	0		-1.94	-1.76	-3.29	-2.83	1.26	0		0.78	1.19	2.51	2	2.16	0		-2.8	-11.23	-7.76	-11.29	-8.24	0
126	-5.6	-3.63	-1.45	-1.58	1.93	0		0.32	-0.52	1.38	0.36	4.43	0		1.99	1.28	5.76	2.17	5.88	0		1.05	-6.2	-1.55	-9.82	-4.46	0
126.9	-5.69	-5.76	-5.55	-1.88	0.82	0		-1.64	1.62	-0.01	-3.05	3.27	0		-3.53	0.1	0.1	-2.21	0.82	0		-2.9	-8.97	-8.48	-12.45	-6.18	0
127.8	-2.89	-0.84	-0.29	3.89	7.73	0		0.02	2.02	1.26	0.4	7.59	0		2.07	2.43	2.68	0.26	3.75	0		2.6	-4.99	-3.37	-9.51	-4.95	0
128.7	-5.61	-0.48	-0.91	-2.23	1.52	0		-1.05	-0.13	-0.14	-0.4	3.66	0		-0.49	2.25	4.98	-1.19	0.81	0		1.93	-4.27	-2.87	-8.28	-3.88	0
129.6	-7.88	-5.97	-0.98	-3.35	2.62	0		-2.74	-1.89	-0.9	-2.21	0.92	0		-2.34	0.62	1.49	-1.13	-0.57	0		-5.39	-10.02	-8.21	-13.81	-10.73	0
130.5	-7.9	-4.14	-3.51	-3.08	3.2	0		2.06	1.56	0.19	-0.2	3.42	0		-1.43	1.16	2.9	-3.51	-0.53	0		-1.81	-7.58	-2.69	-10.09	-4.93	0
131.4	-4.62	-2.89	-2.89	-2.54	3.64	0		-1.55	-0.85	0.61	-1.92	2.78	0		-3.58	-0.91	2.03	-1.94	-1.55	0		-1.62	-9.66	-6.38	-12.7	-9	0
132.3	-2.17	-2.32	-2.1	0.19	0.79	0		0.63	2.4	-1.3	1.52	-0.14	0		-2.27	3.76	1	0.4	1.55	0		-1.82	-5.96	-6.78	-11.46	-5.02	0
133.2	-4.86	-3.98	-1.12	-0.12	1.79	0		2.28	3.27	3.36	4.93	5.92	0		1.8	3.63	3	1.81	3.93	0		3.8	-5.41	-4.97	-9.39	-2.51	0
134.1	-8.65	-7.03	-4.67	-5.96	1.29	0		-1.57	-0.77	1.31	-3.45	1.62	0		2.17	7.12	6.77	3.4	6.58	0		3.81	-2.5	-0.35	-4.91	-1.36	0
135	-6.64	-3.12	-2.05	-4.76	0.77	0		-4.01	-2.79	1.13	-2.24	-1.3	0		-3.72	1.44	2.78	-0.94	-0.38	0		-1.79	-8.98	-5.81	-10.52	-6.84	0
135.9	-6.24	-6.82	-2.59	-2.83	1.28	0		-0.35	-1.72	2.01	-4.45	1.05	0		0.44	0.16	2.91	-2.01	0.9	0		-0.97	-9.83	-7.77	-11.33	-9.29	0
136.8	-8.85	-5.28	-1.79	-2.13	0.67	0		-1.97	-1.47	-1.67	-3.02	-1.36	0		1.53	4.78	4.97	1.91	4.8	0		1.84	-5.63	-4.32	-10.82	-4.41	0
137.7	-6.7	-3.09	-2.05	-1.13	2.1	0		-1.51	0.18	-1.63	0.09	0.2	0		-1.86	3.06	5.44	0.88	3.54	0		-0.87	-5.5	-0.34	-10.42	-1.55	0
138.6	-4.04	-4.17	-2.93	-0.59	1.2	0		1.55	-0.66	0.55	0.52	5.26	0		1.39	1.8	3.45	2.14	5.46	0		0.14	-6.67	-6	-9.91	-5.01	0
139.5	-4.42	-2.23	-1.84	-1.69	1.41	0		2	2.7	2.19	1.83	3.35	0		-0.82	5.34	5.02	-0.98	3.5	0		-1.83	-5.25	-3.88	-11.55	-7.58	0
140.4	-8.56	-3.37	-4.96	-6.3	-3.08	0		-0.89	0.69	-0.24	-4.37	0.16	0		-2.01	0.7	2.61	-3.82	-0.4	0		-0.5	-8.65	-5.01	-14.38	-7.42	0
141.3	-5.69	-5.41	-4.84	-3.9	-0.54	0		-0.3	1.03	0.68	-2.27	3.53	0		-1.76	1.62	3.04	-1.99	3.17	0		-0.43	-7.34	-5.51	-12.67	-5.02	0
142.2	-7.87	-2.19	-0.78	-2.73	0.51	0		-0.97	-1.5	-0.13	-3.07	1.68	0		-1.03	2.1	3.44	-2.18	3.13	0		1.11	-4.21	-1.72	-7.7	-3.46	0
143.1	-4.91	-1.13	1.73	1.24	5.95	0		-1.36	1.53	3.29	-1.03	2.28	0		0.06	1.75	4.32	-1.81	0.71	0		-0.83	-3.14	-3.19	-8.73	-3.08	0
144	-7.15	-2.11	-0.82	-1	1.9	0		-0.5	0.84	0.73	0.58	2.59	0		-2.61	-0.38	2.22	-1.37	0.79	0		-0.86	-7.23	-5.8	-10.82	-6.52	0
144.9	-4.37	1.23	-1.19	0.3	0.2	0		-0.35	2.02	5.25	1.49	2.28	0		-0.52	3.78	5.29	-1.77	3.67	0		-1.54	-5.71	-4.22	-12.26	-7.36	0
145.8	-3.16	-1.14	1.42	0.13	4.71	0		0.24	1.81	0.78	0.23	3.36	0		-1.55	4.41	3.58	0.05	4.05	0		-1.55	-6.92	-3.31	-10.39	-6.78	0
146.7	-6.02	-6.43	-3.87	-3.16	0.36	0		-1.42	-0.19	2.05	-1.79	2.18	0		-2.06	0.37	0.05	-3.43	1.63	0		0.04	-4.96	-4.44	-9.09	-5.09	0
147.6	-4.5	-2.64	-3.71	0.08	1.67	0		0.58	2.24	0.69	0.67	5.89	0		0.26	2.7	3.73	-3.44	3.32	0		0.38	-4.22	-2.19	-11.26	-6.87	0
148.5	-5.99	-2.99	-0.87	-0.96	3.86	0		0.69	1.29	4.84	-0.85	6.45	0		0.03	0.62	2.27	-1.81	2.35	0		1.85	-5.77	-5.58	-9.33	-3.52	0
149.4	-6.23	-4.33	-0.18	-1.84	2.64	0		-0.88	3.1	0.85	-1.8	6	0		-0.57	4.02	1.87	-3.14	2.2	0		0.57	-5.75	-5	-9.47	-4.57	0
150.3	-2.49	-2.77	0.56	-1.45	1.96	0		1	0.74	3.11	-1.5	4.99	0		1.37	1.71	4.21	-3.96	4.73	0		0.9	-5.47	-3.44	-10.05	-3.66	0
151.2	-8.74	-6.72	-3.79	-5.85	0.56	0		-3.86	-2.74	-1.93	-3.35	3.9	0		-2.01	0.92	2.3	-2.17	2.96	0		-0.63	-4.83	-4	-12.8	-4.63	0
152.1	-7.63	-5.44	-3.28	-3.44	-4.38	0		-2.1	1.42	2.69	0.84	0.34	0		-0.14	3.34	4.23	-1.34	0.68	0		-2.9	-9.38	-7.35	-11.48	-7.28	0
153	-5.65	-5.63	-4.89	-2.16	0.58	0		-1.74	-3.64	-0.01	-3.52	2.69	0		-1.57	-0.04	0.8	-2.53	0.97	0		-1.43	-6.21	-3.2	-10.32	-4.27	0
153.9	-6.84	-5.71	-3.65	-3.96	-1.35	0		-0.82	0.58	2.29	1.06	2.04	0		-0.72	0.67	3.07	-0.7	2.7	0		1.31	-4.68	-3.7	-11.13	-2.83	0
154.8	-5.2	-1.98	-3.14	-1.17	-1.11	0		-1.05	3.74	-1.85	-1.23	2.11	0		-2.7	1.98	0.23	-1.32	0.91	0		-3.37	-7.65	-6.05	-12.2	-10.52	0
155.7	-4.01	-3.1	-1.69	-2.5	1.77	0		0.21	2.33	5.51	1.69	5.72	0		2.8	2.88	5.66	1.05	5.3	0		0.24	-5.42	-2.66	-10.35	-6.21	0
156.6	-2.57	-3.42	-1.66	-0.36	2.49	0		-2	0.39	-1.66	-3.3	1.26	0		-1.41	2.96	1.54	-3.88	1.13	0		0.34	-5.77	-2.84	-9.39	-4.27	0
157.5	-6.12	-4.62	-4.51	-1.42	0.8	0		0.5	0.69	-0.29	-0.17	5.02	0		1.7	2.52	3.86	0.74	3.09	0		-0.57	-6.69	-4.82	-11.78	-7.26	0
158.4	-8.28	-5.7	-4.74	-5.91	-1.85	0		-2.88	0.88	-0.52	-5.98	-1.31	0		-4.6	2.73	1.08	-4.51	-1.5	0		-2.4	-5	-3.96	-8.89	-4.72	0
159.3	-4.75	-4.29	-2.36	-2.64	2.28	0		1.51	1.72	0.98	1.87	5.57	0		1.75	4.87	2.98	1.77	4.9	0		0.98	-5.02	-2.13	-9.65	-1.96	0
160.2	-6.7	-6.04	-4.04	-4.73	1.15	0		1.87	-1.79	2.46	-0.34	4.44	0		1.94	1.92	5.4	2.11	5.51	0		-2.89	-9.32	-5.56	-11.52	-4.69	0
161.1	-7.45	-3.62	-3.05	-1.67	0.48	0		0.71	2.18	1.38	1.18	5.7	0		-1.93	3.48	3.68	-0.93	4.74	0		0.22	-5.99	-3.6	-9.11	-4.41	0
162	-7.36	-5.01	-1.26	-2.72	3.24	0		0.79	2.07	3.59	-1.12	2.76	0		-3.25	0.83	5.22	-1.55	0.19	0		-3.69	-7.5	-4.33	-12.46	-7.6	0
162.9	-7.55	-7.01	-3.08	-1.99	0.69	0		-5.03	-1.9	-1.88	-1.78	-0.02	0		-1.3	2.83	2.96	-1.94	0.15	0		2.05	-4.18	-1.58	-9.17	-5.41	0
163.8	-3.51	-4.87	-2.53	-3.64	2.64	0		-0.34	-0.85	0.75	-3.3	3.35	0		2.28	4.38	8.03	-0.56	6.37	0		4.05	-4.42	-0.93	-8.94	-1.33	0
164.7	-3.24	-3.09	0.51	1.58	0.6	0		2.77	1.88	3.57	1.03	5.11	0		2.3	2.94	2.34	0.11	5.05	0		-0.2	-7.07	-4.52	-10.19	-7.53	0
165.6	-8.74	-2.42	-2.63	-1.72	1.72	0		-0.05	2.25	-0.5	-1.61	2.74	0		2.27	2.62	4.68	-0.05	4.86	0		1.36	-7.19	-2.06	-10.98	-3.67	0
166.5	-9.42	-5.67	-6.31	-5.38	-1.99	0		-0.6	0.93	1.58	-0.08	2.77	0		1.28	2.45	5.25	-0.5	2.05	0		-2.19	-6.76	-3.97	-9.35	-6.98	0
167.4	-4.89	-1.62	0.3	-0.02	2.78	0		-0.26	1.07	2.25	-0.89	2.42	0		-2.96	1.75	3.97	-2.5	3.46	0		-3.84	-7.61	-5.8	-12.53	-5.39	0
168.3	-6.02	-1.31	-0.2	-0.25	4.15	0		1.01	1.96	3.72	0.92	4.36	0		-2.35	0.92	2.12	-4.17	-1.46	0		-1.47	-9.17	-4.36	-11.21	-7.9	0
169.2	-7.21	-4.42	-2.41	-1.02	-0.51	0		0.39	1.83	1.68	2.3	4.85	0		0.7	3.19	6.83	0.72	3.99	0		1.73	-4.72	-0.32	-8.56	-3.59	0
170.1	-4.96	-1.48	0.1	-2.97	3.42	0		-1.06	-0.87	0.57	-1.91	0.9	0		-2.96	-0.19	0	-1.86	-0.52	0		-1	-4.72	-5.58	-10.34	-3.23	0
171	-5.18	-1.18	2.52	-0.1	5.15	0		-0.07	2.55	5.14	-0.75	5.14	0		-0.28	3.13	4.62	-1.08	3.22	0		-3.06	-6.5	-3.85	-12.49	-4.83	0
171.9	-8.27	-4.09	-1.29	-3.24	1.59	0		-0.31	1.69	-0.18	-0.34	3.39	0		3.51	3.29	6.4	2.54	4.94	0		-2.07	-7.47	-0.98	-9.73	-4.51	0
172.8	-4.58	-1.59	0.56	-0.44	2.91	0		3.98	2.62	3.87	-0.25	5.37	0		5.51	4.99	7.61	1.3	3.35	0		0.37	-5.09	-2.01	-10.92	-3.5	0
173.7	-5.8	-1.15	0.11	-1.79	4.37	0		0.82	0.93	1.73	-1.44	3.2	0		-0.89	3.21	3.61	-1.69	3.8	0		-1.65	-2.97	-4.56	-9.51	-3.85	0
174.6	0.32	0.31	2.16	0.39	6.6	0		2.71	3.9	3	-0.94	3.92	0		-1.47	1.3	2.32	-3.93	1.17	0		-1.63	-7.16	-2.67	-9.5	-6.92	0
175.5	-8.08	-7.1	-1.78	-2.76	-3.68	0		0.11	0.13	2.59	0.93	2.35	0		2.42	3.03	6.61	0	6.03	0		0.31	-6.95	-4.91	-12.43	-3.6	0
