# Supplementary material for: Simvastatin Sodium Salt and Fluvastatin Interact with Human Gap Junction Gamma-3 Protein
Source: PLoS One. 2016 Feb 10;11(2):e0148266. doi: 10.1371/journal.pone.0148266 (PMC4749215; doi:10.1371/journal.pone.0148266)
Supplement: S9 Dataset — (ZIP) [file pone.0148266.s010.zip › S9_Dataset/niflumic acid_2.xlsx]

## Sheet: niflumic acid
L1A1()_X	L1A1()_Y	L1A2()_X	L1A2()_Y	L1A3()_X	L1A3()_Y	L1A4()_X	L1A4()_Y	L1A5()_X	L1A5()_Y	L1A6()_X	L1A6()_Y	L2A1()_X	L2A1()_Y	L2A2()_X	L2A2()_Y	L2A3()_X	L2A3()_Y	L2A4()_X	L2A4()_Y	L2A5()_X	L2A5()_Y	L2A6()_X	L2A6()_Y	L3A1()_X	L3A1()_Y	L3A2()_X	L3A2()_Y	L3A3()_X	L3A3()_Y	L3A4()_X	L3A4()_Y	L3A5()_X	L3A5()_Y	L3A6()_X	L3A6()_Y	L4A1()_X	L4A1()_Y	L4A2()_X	L4A2()_Y	L4A3()_X	L4A3()_Y	L4A4()_X	L4A4()_Y	L4A5()_X	L4A5()_Y	L4A6()_X	L4A6()_Y	L5A1()_X	L5A1()_Y
-240.3	-5.11	-240.3	-7.46	-240.3	-7.04	-240.3	-6.19	-240.3	-9.43	-240.3	-8	-240.3	-1.02	-240.3	-4.47	-240.3	-5.28	-240.3	-0.4	-240.3	-3.84	-240.3	-1.47	-240.3	3.36	-240.3	2.55	-240.3	-2.1	-240.3	6.46	-240.3	3.24	-240.3	3.85	-240.3	-3.35	-240.3	-4.61	-240.3	-8.86	-240.3	-3.39	-240.3	-2.61	-240.3	-4.58	-240.3	-3.2
-239.4	-5.97	-239.4	-7.55	-239.4	-6.71	-239.4	-10.2	-239.4	-7.58	-239.4	-7.08	-239.4	-1.64	-239.4	-4.9	-239.4	-3.26	-239.4	-0.51	-239.4	-2.77	-239.4	-1.68	-239.4	2.07	-239.4	2.77	-239.4	0.7	-239.4	5.88	-239.4	1.13	-239.4	1.68	-239.4	0.33	-239.4	-4.1	-239.4	-8.05	-239.4	-5.71	-239.4	-4.25	-239.4	-6.56	-239.4	4.03
-238.5	-5.9	-238.5	-6.85	-238.5	-8.86	-238.5	-8.69	-238.5	-8.59	-238.5	-6.58	-238.5	0.59	-238.5	-3.67	-238.5	-5.82	-238.5	-1	-238.5	-3.9	-238.5	-2.02	-238.5	3.29	-238.5	3.55	-238.5	-0.35	-238.5	6.34	-238.5	-0.7	-238.5	2.65	-238.5	0.44	-238.5	-4.12	-238.5	-7.36	-238.5	-2.76	-238.5	-5.64	-238.5	-7.89	-238.5	-1.1
-237.6	-4.37	-237.6	-7.74	-237.6	-7.33	-237.6	-6.39	-237.6	-5.95	-237.6	-5.63	-237.6	0.18	-237.6	-3.12	-237.6	-6.14	-237.6	-0.2	-237.6	-5.88	-237.6	-3.4	-237.6	2.19	-237.6	3.8	-237.6	-3.4	-237.6	3.72	-237.6	-2.15	-237.6	1.4	-237.6	-1.18	-237.6	-5.13	-237.6	-9.56	-237.6	-3.67	-237.6	-8.02	-237.6	-7.23	-237.6	-0.85
-236.7	-6.48	-236.7	-5.81	-236.7	-6.59	-236.7	-8.6	-236.7	-6.78	-236.7	-7.24	-236.7	-1.22	-236.7	-4.62	-236.7	-5.71	-236.7	-0.99	-236.7	-2.31	-236.7	-3.8	-236.7	4.55	-236.7	2.07	-236.7	-0.5	-236.7	6.48	-236.7	2.56	-236.7	1.12	-236.7	-0.54	-236.7	-4.14	-236.7	-7.46	-236.7	-3.5	-236.7	-4.98	-236.7	-6.09	-236.7	-2.01
-235.8	-5.05	-235.8	-5.88	-235.8	-5.97	-235.8	-7.12	-235.8	-6.25	-235.8	-8.71	-235.8	-3.41	-235.8	-4.19	-235.8	-5.07	-235.8	1.11	-235.8	-3.77	-235.8	-6.19	-235.8	3.11	-235.8	1.3	-235.8	-0.94	-235.8	4.74	-235.8	1.16	-235.8	1.07	-235.8	-1.26	-235.8	-4.72	-235.8	-6.87	-235.8	-2.61	-235.8	-6.13	-235.8	-5.56	-235.8	-0.24
-234.9	-6.57	-234.9	-9.3	-234.9	-8.33	-234.9	-7.17	-234.9	-4.65	-234.9	-7.59	-234.9	-3.99	-234.9	-4.8	-234.9	-4.61	-234.9	-3.69	-234.9	-2.51	-234.9	-3.99	-234.9	4.97	-234.9	3.24	-234.9	-0.37	-234.9	3.08	-234.9	0.35	-234.9	1.04	-234.9	-1.71	-234.9	-5.52	-234.9	-7.9	-234.9	-4.7	-234.9	-7.91	-234.9	-6.28	-234.9	-0.21
-234	-6.72	-234	-10.75	-234	-6.75	-234	-8.18	-234	-7.54	-234	-8.08	-234	-3.44	-234	-4.84	-234	-5.89	-234	-1.78	-234	-4.89	-234	-3.54	-234	2.46	-234	3	-234	0.13	-234	6.42	-234	-0.03	-234	3.48	-234	-1.83	-234	-5.46	-234	-6.52	-234	-2.25	-234	-5.95	-234	-6.31	-234	-0.91
-233.1	-5.78	-233.1	-9.4	-233.1	-6.09	-233.1	-5.12	-233.1	-6.8	-233.1	-8.21	-233.1	-1.5	-233.1	-4.91	-233.1	-3.67	-233.1	-0.25	-233.1	-5.75	-233.1	-3.82	-233.1	3.27	-233.1	2.42	-233.1	0.44	-233.1	4.68	-233.1	-1.96	-233.1	1.1	-233.1	-2.5	-233.1	-7.43	-233.1	-10.64	-233.1	-4.73	-233.1	-9.4	-233.1	-7.28	-233.1	0.69
-232.2	-5.22	-232.2	-8.82	-232.2	-4.77	-232.2	-9.15	-232.2	-6	-232.2	-7.14	-232.2	-1.83	-232.2	-4.98	-232.2	-2.49	-232.2	-2.69	-232.2	-0.98	-232.2	-4.08	-232.2	3.46	-232.2	4.36	-232.2	-0.61	-232.2	5.24	-232.2	2.91	-232.2	0.55	-232.2	-0.82	-232.2	-3.86	-232.2	-7.49	-232.2	-2.81	-232.2	-3.3	-232.2	-5.41	-232.2	1.32
-231.3	-7.01	-231.3	-8.15	-231.3	-7.06	-231.3	-9.6	-231.3	-7.4	-231.3	-9.13	-231.3	0.11	-231.3	-5.04	-231.3	-5.12	-231.3	-1.66	-231.3	-2.78	-231.3	-4.38	-231.3	3.94	-231.3	3.3	-231.3	0.27	-231.3	4.73	-231.3	1.29	-231.3	0.91	-231.3	0.49	-231.3	-4.99	-231.3	-9.14	-231.3	-3.78	-231.3	-4.7	-231.3	-5.52	-231.3	2.08
-230.4	-5.76	-230.4	-9.17	-230.4	-5.01	-230.4	-7.24	-230.4	-8.94	-230.4	-9.29	-230.4	-0.58	-230.4	-4.93	-230.4	-5.02	-230.4	0.83	-230.4	-1.44	-230.4	-3.27	-230.4	2.55	-230.4	4.5	-230.4	0.72	-230.4	4.72	-230.4	-0.2	-230.4	2.76	-230.4	-2.27	-230.4	-4.94	-230.4	-7.76	-230.4	-2.87	-230.4	-6.35	-230.4	-3.9	-230.4	-0.99
-229.5	-5.48	-229.5	-8.83	-229.5	-6.56	-229.5	-8.64	-229.5	-7.05	-229.5	-10.02	-229.5	0.06	-229.5	-3.22	-229.5	-4.3	-229.5	-1.68	-229.5	-4.74	-229.5	-3.93	-229.5	1.07	-229.5	3.55	-229.5	-1.69	-229.5	1.61	-229.5	-1.29	-229.5	3.03	-229.5	0.6	-229.5	-5.43	-229.5	-10.33	-229.5	-4.5	-229.5	-4.93	-229.5	-4.59	-229.5	3.66
-228.6	-4.49	-228.6	-6.37	-228.6	-6.63	-228.6	-7.64	-228.6	-6.42	-228.6	-9.94	-228.6	0.29	-228.6	-3.41	-228.6	-4.22	-228.6	-1.38	-228.6	-2.87	-228.6	-3.16	-228.6	1.25	-228.6	2.73	-228.6	0.42	-228.6	6.55	-228.6	2.34	-228.6	1.31	-228.6	-0.53	-228.6	-3.12	-228.6	-8.69	-228.6	-1.13	-228.6	-6.07	-228.6	-5.03	-228.6	1.27
-227.7	-4.26	-227.7	-9.35	-227.7	-5.59	-227.7	-7.08	-227.7	-4.94	-227.7	-5.67	-227.7	0	-227.7	-6.49	-227.7	-4.3	-227.7	-0.27	-227.7	-1.73	-227.7	-1.19	-227.7	2.25	-227.7	4.17	-227.7	0.08	-227.7	5.17	-227.7	1.2	-227.7	3.7	-227.7	0	-227.7	-6.39	-227.7	-8.49	-227.7	-3.49	-227.7	-7.62	-227.7	-3.38	-227.7	0.44
-226.8	-5.34	-226.8	-7.29	-226.8	-7.14	-226.8	-5.21	-226.8	-9.2	-226.8	-8.19	-226.8	-2.65	-226.8	-3.14	-226.8	-4.67	-226.8	1.02	-226.8	-5.25	-226.8	-4.94	-226.8	2.53	-226.8	3.67	-226.8	-1.74	-226.8	3.37	-226.8	0.22	-226.8	0.22	-226.8	1.06	-226.8	-4.84	-226.8	-7.48	-226.8	-3.9	-226.8	-8.11	-226.8	-3.67	-226.8	1.71
-225.9	-7.73	-225.9	-7.79	-225.9	-7	-225.9	-5.81	-225.9	-7.38	-225.9	-9.31	-225.9	-0.99	-225.9	-3.51	-225.9	-4.75	-225.9	1.73	-225.9	-2.16	-225.9	-3.67	-225.9	2.62	-225.9	2.49	-225.9	-1.34	-225.9	5.82	-225.9	1.25	-225.9	0.2	-225.9	-1.78	-225.9	-5.34	-225.9	-7.55	-225.9	-4.53	-225.9	-5.58	-225.9	-7.12	-225.9	-1.18
-225	-7.21	-225	-8.45	-225	-6	-225	-7.25	-225	-7.52	-225	-6.14	-225	-0.62	-225	-3.64	-225	-2.29	-225	-2.27	-225	-3.9	-225	-2.47	-225	3.09	-225	2.41	-225	1.29	-225	6.19	-225	0.15	-225	3.62	-225	-0.98	-225	-7.76	-225	-8.4	-225	-0.61	-225	-7.48	-225	-3.38	-225	0.59
-224.1	-6.05	-224.1	-6.08	-224.1	-7.42	-224.1	-5.35	-224.1	-6.42	-224.1	-5.12	-224.1	-0.35	-224.1	-2.51	-224.1	-5.01	-224.1	0.85	-224.1	-6.49	-224.1	-2.17	-224.1	4.44	-224.1	4.38	-224.1	1.05	-224.1	6.69	-224.1	0.51	-224.1	0.05	-224.1	1.56	-224.1	-4.34	-224.1	-6.32	-224.1	-1.45	-224.1	-5.78	-224.1	-5.88	-224.1	1.19
-223.2	-4.65	-223.2	-8.11	-223.2	-7.93	-223.2	-8.95	-223.2	-7.8	-223.2	-8.3	-223.2	-0.1	-223.2	-4.86	-223.2	-7.82	-223.2	-0.22	-223.2	-2.77	-223.2	-4.54	-223.2	0.7	-223.2	3.9	-223.2	-0.86	-223.2	5.83	-223.2	3.44	-223.2	0.58	-223.2	-1.28	-223.2	-4.89	-223.2	-9.64	-223.2	-2.03	-223.2	-6.05	-223.2	-2.98	-223.2	0.96
-222.3	-4.14	-222.3	-7.55	-222.3	-5.88	-222.3	-4.76	-222.3	-6.33	-222.3	-6.44	-222.3	0.97	-222.3	-5	-222.3	-5.32	-222.3	-0.54	-222.3	-1.02	-222.3	-2.86	-222.3	2.46	-222.3	3.35	-222.3	-1.42	-222.3	5.72	-222.3	2.39	-222.3	1.99	-222.3	-0.27	-222.3	-5.57	-222.3	-6.47	-222.3	-2.59	-222.3	-7.41	-222.3	-3.99	-222.3	1.05
-221.4	-4.71	-221.4	-9.61	-221.4	-6.68	-221.4	-8.84	-221.4	-6.41	-221.4	-7.02	-221.4	0.71	-221.4	-7.69	-221.4	-3.77	-221.4	-2.92	-221.4	-1.51	-221.4	-4.07	-221.4	2.6	-221.4	3.56	-221.4	-0.18	-221.4	4.76	-221.4	1.09	-221.4	1	-221.4	-2	-221.4	-6.13	-221.4	-8.56	-221.4	-1.9	-221.4	-5.48	-221.4	-4.47	-221.4	-1.31
-220.5	-5.19	-220.5	-4.46	-220.5	-3.08	-220.5	-5.5	-220.5	-6.8	-220.5	-5.17	-220.5	-2.82	-220.5	-5.84	-220.5	-2.45	-220.5	0.71	-220.5	-2.08	-220.5	-0.13	-220.5	2.36	-220.5	0.45	-220.5	1.62	-220.5	5.18	-220.5	-0.84	-220.5	2.66	-220.5	1.56	-220.5	-4.84	-220.5	-3.72	-220.5	-2.31	-220.5	-7.09	-220.5	-4.35	-220.5	2.65
-219.6	-6.93	-219.6	-5.9	-219.6	-4.56	-219.6	-6.11	-219.6	-6.97	-219.6	-7.64	-219.6	-2.65	-219.6	-2.92	-219.6	-2.68	-219.6	0.56	-219.6	-2.91	-219.6	-3.13	-219.6	0.9	-219.6	3.75	-219.6	1.07	-219.6	6.31	-219.6	2.07	-219.6	1.4	-219.6	0	-219.6	-4.19	-219.6	-6.51	-219.6	-4.04	-219.6	-5.63	-219.6	-5.48	-219.6	-0.45
-218.7	-3.03	-218.7	-6	-218.7	-7.48	-218.7	-6.51	-218.7	-8.09	-218.7	-9.13	-218.7	1.25	-218.7	-3.66	-218.7	-4.65	-218.7	1.02	-218.7	-3.4	-218.7	-4.23	-218.7	3.12	-218.7	1.98	-218.7	-1.04	-218.7	7.77	-218.7	1.04	-218.7	0.34	-218.7	-1.63	-218.7	-4.49	-218.7	-7.33	-218.7	-0.88	-218.7	-5.16	-218.7	-5.65	-218.7	-0.5
-217.8	-4.12	-217.8	-6.59	-217.8	-9.13	-217.8	-8.95	-217.8	-6.99	-217.8	-6.14	-217.8	0.18	-217.8	-2.25	-217.8	-4.46	-217.8	-0.7	-217.8	-4.06	-217.8	-0.31	-217.8	2.08	-217.8	3.33	-217.8	0.28	-217.8	5.82	-217.8	0.77	-217.8	2.06	-217.8	1.23	-217.8	-4.19	-217.8	-7.7	-217.8	-3.04	-217.8	-4.74	-217.8	-7.09	-217.8	1.2
-216.9	-3.78	-216.9	-7.02	-216.9	-6.66	-216.9	-7.29	-216.9	-6.39	-216.9	-8.53	-216.9	0.82	-216.9	-4.59	-216.9	-4.44	-216.9	-1.74	-216.9	-1.89	-216.9	-2.93	-216.9	3.26	-216.9	2.73	-216.9	-0.29	-216.9	4.95	-216.9	1.78	-216.9	0.87	-216.9	0.83	-216.9	-5.24	-216.9	-7.5	-216.9	-1.37	-216.9	-4.28	-216.9	-5.85	-216.9	0.72
-216	-4.74	-216	-6.21	-216	-6.92	-216	-6.9	-216	-9.58	-216	-7.72	-216	0.34	-216	-4.99	-216	-4.93	-216	1.41	-216	-3.52	-216	-6.6	-216	1.52	-216	2.91	-216	-2.3	-216	5.14	-216	1.8	-216	2.48	-216	-2.4	-216	-4.57	-216	-8.52	-216	-3.94	-216	-5.14	-216	-2.19	-216	0.17
-215.1	-2.82	-215.1	-5.13	-215.1	-7.08	-215.1	-8.7	-215.1	-6.08	-215.1	-5.9	-215.1	0.84	-215.1	-2.81	-215.1	-2.07	-215.1	-1.32	-215.1	-1.94	-215.1	-2.37	-215.1	1.11	-215.1	1.26	-215.1	1.89	-215.1	3.85	-215.1	2.03	-215.1	0.87	-215.1	-0.7	-215.1	-5.01	-215.1	-6.34	-215.1	-4.94	-215.1	-5.54	-215.1	-7.09	-215.1	0.45
-214.2	-4.03	-214.2	-7.83	-214.2	-8.05	-214.2	-9.34	-214.2	-7.51	-214.2	-5.51	-214.2	2.66	-214.2	-3.84	-214.2	-6.66	-214.2	-2.32	-214.2	-3	-214.2	-4.24	-214.2	3.62	-214.2	3.39	-214.2	0.4	-214.2	4.93	-214.2	1.01	-214.2	0.59	-214.2	0.99	-214.2	-4.07	-214.2	-7.03	-214.2	-1.26	-214.2	-6.86	-214.2	-5.1	-214.2	2.22
-213.3	-3.41	-213.3	-5.64	-213.3	-6.55	-213.3	-6.89	-213.3	-7.26	-213.3	-6.33	-213.3	0.37	-213.3	-2.81	-213.3	-4.6	-213.3	-0.49	-213.3	-3.6	-213.3	-2.52	-213.3	2.27	-213.3	0.11	-213.3	1.76	-213.3	3.29	-213.3	3.18	-213.3	1.13	-213.3	-1.29	-213.3	-4.27	-213.3	-7.48	-213.3	-2.75	-213.3	-4.13	-213.3	-6.02	-213.3	-0.96
-212.4	-4.04	-212.4	-6.28	-212.4	-7.75	-212.4	-4.81	-212.4	-8.26	-212.4	-8.47	-212.4	-0.37	-212.4	-4.87	-212.4	-4.53	-212.4	-1.36	-212.4	-3.35	-212.4	-2.47	-212.4	2.17	-212.4	1.3	-212.4	-3.07	-212.4	5.32	-212.4	0.72	-212.4	0.67	-212.4	0.86	-212.4	-4.14	-212.4	-9.48	-212.4	-4.29	-212.4	-5.29	-212.4	-7.08	-212.4	-0.45
-211.5	-6.33	-211.5	-6.13	-211.5	-5.34	-211.5	-4.71	-211.5	-5.43	-211.5	-5.73	-211.5	-0.58	-211.5	-6.22	-211.5	-4.43	-211.5	0.72	-211.5	-4.69	-211.5	-2.77	-211.5	0.87	-211.5	-0.55	-211.5	-0.16	-211.5	4.52	-211.5	2.33	-211.5	5.53	-211.5	-2.21	-211.5	-4.48	-211.5	-7.82	-211.5	-4.12	-211.5	-5.28	-211.5	-3.78	-211.5	0.87
-210.6	-5.41	-210.6	-6.43	-210.6	-6.44	-210.6	-8.2	-210.6	-6.95	-210.6	-7.74	-210.6	-0.65	-210.6	-5.7	-210.6	-4.8	-210.6	0.43	-210.6	-0.78	-210.6	-3.24	-210.6	2.37	-210.6	2.66	-210.6	-3.18	-210.6	4.38	-210.6	2.31	-210.6	-1.16	-210.6	-3.24	-210.6	-6.01	-210.6	-8.71	-210.6	-3.49	-210.6	-4.56	-210.6	-7.14	-210.6	-2.65
-209.7	-5.11	-209.7	-5.9	-209.7	-8.2	-209.7	-8.29	-209.7	-8.83	-209.7	-3.86	-209.7	-0.15	-209.7	-3.12	-209.7	-5.41	-209.7	-1.98	-209.7	-3.03	-209.7	-5.1	-209.7	1.76	-209.7	2.71	-209.7	0.49	-209.7	3.75	-209.7	2.37	-209.7	-2.71	-209.7	-2.73	-209.7	-3.56	-209.7	-6.7	-209.7	-3.83	-209.7	-6.63	-209.7	-6.53	-209.7	-1.74
-208.8	-2.64	-208.8	-6.75	-208.8	-4.34	-208.8	-6.97	-208.8	-4.54	-208.8	-5.04	-208.8	0.87	-208.8	-3.03	-208.8	-0.94	-208.8	0.92	-208.8	-3.92	-208.8	-2.03	-208.8	2.69	-208.8	2.57	-208.8	2.14	-208.8	6.5	-208.8	1.23	-208.8	2.29	-208.8	-1.03	-208.8	-2.67	-208.8	-6.4	-208.8	-1.79	-208.8	-5.45	-208.8	-4.84	-208.8	2.07
-207.9	-3.5	-207.9	-5.66	-207.9	-6.62	-207.9	-5.56	-207.9	-6.42	-207.9	-5.42	-207.9	0.85	-207.9	-3.27	-207.9	-5.43	-207.9	-0.23	-207.9	-3.36	-207.9	-2.49	-207.9	3.47	-207.9	4.25	-207.9	-0.34	-207.9	6.63	-207.9	-0.97	-207.9	2.13	-207.9	-0.73	-207.9	-4.78	-207.9	-5.88	-207.9	-2.25	-207.9	-7.26	-207.9	-5.28	-207.9	-1.59
-207	-8.83	-207	-6.52	-207	-6.07	-207	-6.52	-207	-6.94	-207	-4.16	-207	-1.69	-207	-5.35	-207	-3.36	-207	-1.22	-207	-3.31	-207	-2.56	-207	3.06	-207	0.99	-207	-0.96	-207	6.25	-207	0.62	-207	-0.71	-207	-1.46	-207	-5.06	-207	-8.1	-207	-3.43	-207	-5.26	-207	-6.34	-207	-1.06
-206.1	-5.3	-206.1	-7.51	-206.1	-6.09	-206.1	-6.19	-206.1	-8.11	-206.1	-4.32	-206.1	1.09	-206.1	-4.25	-206.1	-2.08	-206.1	-1.2	-206.1	-4.37	-206.1	-1.97	-206.1	3.53	-206.1	3.1	-206.1	-0.26	-206.1	4.61	-206.1	1.24	-206.1	0.88	-206.1	-0.81	-206.1	-5.33	-206.1	-9.47	-206.1	-1.85	-206.1	-6.19	-206.1	-5.81	-206.1	-0.47
-205.2	-4.47	-205.2	-7.73	-205.2	-7.64	-205.2	-6.87	-205.2	-7.82	-205.2	-6.2	-205.2	0.12	-205.2	-4.51	-205.2	-3.78	-205.2	-0.16	-205.2	-5.03	-205.2	-1.53	-205.2	3.18	-205.2	4.06	-205.2	2.88	-205.2	6.25	-205.2	1.57	-205.2	-1.42	-205.2	-0.36	-205.2	-4	-205.2	-5.7	-205.2	-1.08	-205.2	-3.68	-205.2	-5.89	-205.2	1.55
-204.3	-4.02	-204.3	-6.43	-204.3	-5.88	-204.3	-7.41	-204.3	-5.37	-204.3	-6.7	-204.3	-0.52	-204.3	-5.68	-204.3	-3.46	-204.3	-2.39	-204.3	-2.81	-204.3	-3.55	-204.3	1.31	-204.3	1.01	-204.3	-0.45	-204.3	3.56	-204.3	2.25	-204.3	1.45	-204.3	-1.49	-204.3	-4.06	-204.3	-7.66	-204.3	-3.43	-204.3	-5.9	-204.3	-3.74	-204.3	-1.1
-203.4	-5.55	-203.4	-7.38	-203.4	-6.53	-203.4	-7.37	-203.4	-5.87	-203.4	-6	-203.4	0.63	-203.4	-7.2	-203.4	-5.81	-203.4	-0.58	-203.4	-0.69	-203.4	-2.07	-203.4	2.06	-203.4	1.6	-203.4	-0.92	-203.4	3.28	-203.4	-0.16	-203.4	2.59	-203.4	0.36	-203.4	-3.96	-203.4	-7.12	-203.4	-4.68	-203.4	-6.88	-203.4	-2.5	-203.4	1.13
-202.5	-3.87	-202.5	-6.08	-202.5	-4.08	-202.5	-5.57	-202.5	-7.29	-202.5	-6.37	-202.5	-0.53	-202.5	-5.85	-202.5	-3.76	-202.5	-0.31	-202.5	-2.14	-202.5	-2.19	-202.5	2.01	-202.5	0.75	-202.5	-0.24	-202.5	1.95	-202.5	0.87	-202.5	-0.35	-202.5	0.4	-202.5	-5.75	-202.5	-7.07	-202.5	-3.08	-202.5	-5	-202.5	-4.89	-202.5	0.48
-201.6	-3.72	-201.6	-6.39	-201.6	-5.57	-201.6	-6.95	-201.6	-6.87	-201.6	-4.75	-201.6	1.1	-201.6	-5.31	-201.6	-6.27	-201.6	0.16	-201.6	-3.48	-201.6	-4.1	-201.6	1.86	-201.6	3.18	-201.6	-3.12	-201.6	5.23	-201.6	-0.19	-201.6	1.42	-201.6	-2.02	-201.6	-2.74	-201.6	-7.09	-201.6	-2.91	-201.6	-5.38	-201.6	-2.2	-201.6	0.58
-200.7	-6.91	-200.7	-5.13	-200.7	-5.67	-200.7	-5.91	-200.7	-7.83	-200.7	-9.38	-200.7	-1.17	-200.7	-2.67	-200.7	-3.6	-200.7	1.21	-200.7	-4.4	-200.7	-4.31	-200.7	2.95	-200.7	1.35	-200.7	-0.66	-200.7	4.47	-200.7	0.29	-200.7	-1.07	-200.7	0.22	-200.7	-4.29	-200.7	-6.76	-200.7	-3.27	-200.7	-6.95	-200.7	-3.53	-200.7	-0.13
-199.8	-3.81	-199.8	-5.8	-199.8	-6.04	-199.8	-7.77	-199.8	-5.99	-199.8	-5.52	-199.8	-1.38	-199.8	-4.36	-199.8	-3.75	-199.8	-2.96	-199.8	-3.54	-199.8	-2.64	-199.8	2.15	-199.8	2.14	-199.8	-2.16	-199.8	4.71	-199.8	1.32	-199.8	3.81	-199.8	-0.93	-199.8	-4.96	-199.8	-5.42	-199.8	-3.09	-199.8	-5.43	-199.8	-4.16	-199.8	-0.73
-198.9	-3.84	-198.9	-4.95	-198.9	-7.18	-198.9	-5.6	-198.9	-6.05	-198.9	-4.39	-198.9	-0.42	-198.9	-6.24	-198.9	-4.36	-198.9	0.07	-198.9	-2.1	-198.9	-2.81	-198.9	-0.96	-198.9	-0.57	-198.9	-0.1	-198.9	3.17	-198.9	0.67	-198.9	1.12	-198.9	-3.51	-198.9	-4.48	-198.9	-8.28	-198.9	-3.71	-198.9	-5.93	-198.9	-3.6	-198.9	0.96
-198	-5.56	-198	-5.77	-198	-7	-198	-6.2	-198	-7.06	-198	-4.88	-198	0.36	-198	-3.74	-198	-3.15	-198	-1.58	-198	-1.68	-198	-1.64	-198	2.61	-198	3.08	-198	0.89	-198	4.91	-198	0.97	-198	3.64	-198	-1.54	-198	-5.16	-198	-6.2	-198	-3.46	-198	-3.4	-198	-2.11	-198	0.03
-197.1	-4.41	-197.1	-7.97	-197.1	-5.53	-197.1	-6.42	-197.1	-5.85	-197.1	-4.04	-197.1	-0.86	-197.1	-2.87	-197.1	-5.57	-197.1	-1.38	-197.1	-3.3	-197.1	-3.75	-197.1	1.74	-197.1	4.58	-197.1	1.24	-197.1	3.05	-197.1	2.68	-197.1	0.85	-197.1	0.6	-197.1	-4.56	-197.1	-5.23	-197.1	-1.73	-197.1	-4.87	-197.1	-5.02	-197.1	1.19
-196.2	-3.25	-196.2	-7	-196.2	-5.7	-196.2	-5.24	-196.2	-7.32	-196.2	-5.58	-196.2	0.7	-196.2	-6.44	-196.2	-4.67	-196.2	0.23	-196.2	-4.1	-196.2	-1.28	-196.2	1.3	-196.2	3.59	-196.2	-0.17	-196.2	4.62	-196.2	0.23	-196.2	0.66	-196.2	-2.47	-196.2	-1.23	-196.2	-6.34	-196.2	-1.6	-196.2	-6.86	-196.2	-5.5	-196.2	-1.23
-195.3	-4.62	-195.3	-6.21	-195.3	-3.39	-195.3	-6.21	-195.3	-7.08	-195.3	-7	-195.3	0.6	-195.3	-3.59	-195.3	-3.62	-195.3	-1.74	-195.3	-1.89	-195.3	-4.13	-195.3	1.35	-195.3	2.44	-195.3	0.32	-195.3	5.36	-195.3	1.6	-195.3	0	-195.3	-2.09	-195.3	-4.17	-195.3	-6.36	-195.3	-3.35	-195.3	-4.17	-195.3	-3.18	-195.3	-0.56
-194.4	-2.47	-194.4	-2.54	-194.4	-5.5	-194.4	-5.22	-194.4	-4.17	-194.4	-4.8	-194.4	-0.52	-194.4	-2.45	-194.4	-4.52	-194.4	-0.52	-194.4	0.77	-194.4	-3.45	-194.4	2.14	-194.4	3.11	-194.4	-2.13	-194.4	3.03	-194.4	3.43	-194.4	1.01	-194.4	-1.61	-194.4	-2.95	-194.4	-6.26	-194.4	-3.28	-194.4	-5.52	-194.4	-3.95	-194.4	0.27
-193.5	-4.55	-193.5	-6.68	-193.5	-7.78	-193.5	-5.14	-193.5	-5.01	-193.5	-6.34	-193.5	-0.5	-193.5	-6.64	-193.5	-3.77	-193.5	-1.25	-193.5	-3.37	-193.5	-3.81	-193.5	0.77	-193.5	0.7	-193.5	-1.52	-193.5	4.95	-193.5	0.81	-193.5	-0.17	-193.5	-0.65	-193.5	-5.64	-193.5	-6.49	-193.5	-2.62	-193.5	-3.84	-193.5	-5.38	-193.5	-0.62
-192.6	-1.97	-192.6	-4.34	-192.6	-8.4	-192.6	-5.06	-192.6	-8.31	-192.6	-6.95	-192.6	0.71	-192.6	-3.51	-192.6	-6.02	-192.6	-0.84	-192.6	-2.81	-192.6	-4.8	-192.6	1.29	-192.6	2.28	-192.6	0.74	-192.6	6.03	-192.6	1.3	-192.6	-0.4	-192.6	0.41	-192.6	-4.35	-192.6	-5.93	-192.6	-1.69	-192.6	-3.7	-192.6	-5.32	-192.6	-0.65
-191.7	-3.36	-191.7	-5.59	-191.7	-6.85	-191.7	-5.94	-191.7	-6.82	-191.7	-4.64	-191.7	-2.28	-191.7	-6.57	-191.7	-3.88	-191.7	0.22	-191.7	-4.72	-191.7	-3.23	-191.7	0.27	-191.7	1.18	-191.7	-1.64	-191.7	3.55	-191.7	1.35	-191.7	2.81	-191.7	-2.57	-191.7	-1.85	-191.7	-7.79	-191.7	-2.72	-191.7	-3.79	-191.7	-4.63	-191.7	-1.94
-190.8	-3.6	-190.8	-3.24	-190.8	-6.55	-190.8	-5.48	-190.8	-4.3	-190.8	-4.82	-190.8	-1.79	-190.8	-4.49	-190.8	-1.57	-190.8	-1.12	-190.8	-0.11	-190.8	-5.05	-190.8	1.98	-190.8	0.76	-190.8	2.08	-190.8	3.21	-190.8	1.15	-190.8	-0.34	-190.8	-0.63	-190.8	-3.68	-190.8	-7	-190.8	-3.67	-190.8	-5.84	-190.8	-3.07	-190.8	1.3
-189.9	-5.74	-189.9	-4.37	-189.9	-4.25	-189.9	-5.25	-189.9	-5.64	-189.9	-8.51	-189.9	-0.58	-189.9	-4.98	-189.9	-4.16	-189.9	-0.32	-189.9	-2.53	-189.9	-3.66	-189.9	0.69	-189.9	1.85	-189.9	0.31	-189.9	5.16	-189.9	-0.8	-189.9	1.03	-189.9	-2.51	-189.9	-4.63	-189.9	-6.25	-189.9	-1.39	-189.9	-6.83	-189.9	-3.71	-189.9	-1.66
-189	-7.09	-189	-6.24	-189	-5.51	-189	-4.51	-189	-7.72	-189	-4.24	-189	-2.68	-189	-5.16	-189	-3.63	-189	0.79	-189	-3.1	-189	-1.83	-189	0.64	-189	1.53	-189	1.44	-189	3.84	-189	1.18	-189	5.16	-189	-0.74	-189	-5.38	-189	-5.21	-189	-4.34	-189	-5.96	-189	-4.41	-189	-1.23
-188.1	-2.82	-188.1	-5.25	-188.1	-2.86	-188.1	-5.56	-188.1	-6.09	-188.1	-7.68	-188.1	-0.48	-188.1	-1.96	-188.1	-4.83	-188.1	0.15	-188.1	-3.56	-188.1	-6.03	-188.1	-0.75	-188.1	3.43	-188.1	-2.43	-188.1	4.27	-188.1	2.58	-188.1	-1.7	-188.1	-2.72	-188.1	-5.34	-188.1	-8.44	-188.1	-1.65	-188.1	-1.86	-188.1	-5.43	-188.1	0.41
-187.2	-2.74	-187.2	-2.96	-187.2	-5.97	-187.2	-3.41	-187.2	-5.04	-187.2	-4.93	-187.2	0.16	-187.2	-3.84	-187.2	-5.99	-187.2	1.27	-187.2	-2.06	-187.2	-2.93	-187.2	1.7	-187.2	3.31	-187.2	1.02	-187.2	3	-187.2	1.28	-187.2	2.49	-187.2	-1.56	-187.2	-2.52	-187.2	-4.49	-187.2	-3.38	-187.2	-4.33	-187.2	-0.99	-187.2	0.23
-186.3	-4.92	-186.3	-6.03	-186.3	-4.26	-186.3	-2.98	-186.3	-4.76	-186.3	-5.05	-186.3	-0.22	-186.3	-4.58	-186.3	-2.38	-186.3	-0.89	-186.3	-1.98	-186.3	-3.08	-186.3	1.79	-186.3	3.64	-186.3	-0.13	-186.3	3.26	-186.3	0.63	-186.3	1.62	-186.3	-0.98	-186.3	-4.12	-186.3	-4.53	-186.3	-2.17	-186.3	-4.96	-186.3	-7.33	-186.3	1.2
-185.4	-4.12	-185.4	-4.5	-185.4	-1.52	-185.4	-3.44	-185.4	-3.93	-185.4	-6.31	-185.4	-1.46	-185.4	-4.2	-185.4	-3.1	-185.4	2.02	-185.4	-3.09	-185.4	-0.3	-185.4	0.82	-185.4	1.65	-185.4	-2.1	-185.4	5.1	-185.4	0.71	-185.4	1.34	-185.4	-0.23	-185.4	-4.28	-185.4	-5.89	-185.4	-1.58	-185.4	-4.01	-185.4	-4.55	-185.4	0.05
-184.5	-4.11	-184.5	-3.55	-184.5	-5.63	-184.5	-5.66	-184.5	-7.22	-184.5	-3.36	-184.5	-0.47	-184.5	-2.56	-184.5	-4.16	-184.5	1.58	-184.5	-3.67	-184.5	-0.43	-184.5	2.55	-184.5	3.21	-184.5	-0.21	-184.5	4.44	-184.5	0.81	-184.5	1.58	-184.5	-2.95	-184.5	-3.38	-184.5	-4.88	-184.5	-2.08	-184.5	-5.6	-184.5	-2.3	-184.5	-0.94
-183.6	-5.21	-183.6	-6.44	-183.6	-7.27	-183.6	-4.77	-183.6	-5.3	-183.6	-7.31	-183.6	-1.97	-183.6	-6.59	-183.6	-4.97	-183.6	0.12	-183.6	-0.83	-183.6	-3.07	-183.6	0.77	-183.6	0.99	-183.6	-0.42	-183.6	5.2	-183.6	0.45	-183.6	0.11	-183.6	1.01	-183.6	-3.95	-183.6	-4.11	-183.6	-3.11	-183.6	-6.89	-183.6	-4.6	-183.6	-0.22
-182.7	-4.55	-182.7	-4.5	-182.7	-6.05	-182.7	-2.47	-182.7	-4.71	-182.7	-6.52	-182.7	-2.26	-182.7	-2.19	-182.7	-4.24	-182.7	-0.99	-182.7	-2.39	-182.7	-5.06	-182.7	0.5	-182.7	3.77	-182.7	-1.79	-182.7	4.24	-182.7	1.19	-182.7	0.05	-182.7	-1.23	-182.7	-4.02	-182.7	-6.81	-182.7	-1.53	-182.7	-2.05	-182.7	-6.03	-182.7	0.18
-181.8	-2.65	-181.8	-5.87	-181.8	-6.09	-181.8	-4.39	-181.8	-5.33	-181.8	-5.07	-181.8	-0.23	-181.8	-2.99	-181.8	-2.12	-181.8	1.22	-181.8	-1.28	-181.8	-1.85	-181.8	1.99	-181.8	2.57	-181.8	-0.25	-181.8	3.83	-181.8	1.13	-181.8	0.87	-181.8	0.35	-181.8	-4.31	-181.8	-5.66	-181.8	-1.6	-181.8	-5.42	-181.8	-3.57	-181.8	2.53
-180.9	-5.04	-180.9	-4.76	-180.9	-3.82	-180.9	-7.11	-180.9	-6.36	-180.9	-6.37	-180.9	0.45	-180.9	-5.39	-180.9	-2.91	-180.9	-3.03	-180.9	-4.68	-180.9	-3.22	-180.9	2.27	-180.9	1.87	-180.9	0.91	-180.9	3.21	-180.9	-0.71	-180.9	1.96	-180.9	-0.9	-180.9	-3.91	-180.9	-6.02	-180.9	-4.14	-180.9	-5.28	-180.9	-2.7	-180.9	-0.87
-180	-5.37	-180	-5.27	-180	-4.2	-180	-6.01	-180	-4.39	-180	-6.76	-180	-2.79	-180	-5.32	-180	-3.77	-180	0.47	-180	-2.97	-180	-3.49	-180	0.43	-180	1.33	-180	0.16	-180	3.82	-180	1.11	-180	-0.74	-180	0.39	-180	-3.22	-180	-6.71	-180	-4.12	-180	-5.44	-180	-4.61	-180	0.66
-179.1	-4.25	-179.1	-5.37	-179.1	-6.12	-179.1	-4.94	-179.1	-5.73	-179.1	-4.33	-179.1	-2	-179.1	-2.38	-179.1	-3.76	-179.1	-0.23	-179.1	-1	-179.1	-2.83	-179.1	2.05	-179.1	0.63	-179.1	-0.18	-179.1	5.54	-179.1	1.69	-179.1	0.36	-179.1	-0.86	-179.1	-6.14	-179.1	-6.49	-179.1	-1.21	-179.1	-4.09	-179.1	-6.34	-179.1	-1.15
-178.2	-4.31	-178.2	-3.6	-178.2	-5.51	-178.2	-6.82	-178.2	-3.85	-178.2	-1.61	-178.2	-0.85	-178.2	-5.98	-178.2	-2.5	-178.2	0.56	-178.2	-2.39	-178.2	-1.11	-178.2	0.29	-178.2	0.63	-178.2	-0.43	-178.2	6.51	-178.2	0.69	-178.2	1.21	-178.2	0.53	-178.2	-5.4	-178.2	-6.81	-178.2	-0.68	-178.2	-4.25	-178.2	-2.88	-178.2	0.62
-177.3	-3.06	-177.3	-5.83	-177.3	-5.69	-177.3	-3.81	-177.3	-5.12	-177.3	-3.89	-177.3	-0.25	-177.3	-3.98	-177.3	-3.03	-177.3	0.26	-177.3	-3.08	-177.3	-1.49	-177.3	1.41	-177.3	0.23	-177.3	1.69	-177.3	0.78	-177.3	1.65	-177.3	0.57	-177.3	-2.57	-177.3	-6.36	-177.3	-7.39	-177.3	-3.85	-177.3	-4.09	-177.3	-4.55	-177.3	-2.73
-176.4	-3.22	-176.4	-6.5	-176.4	-4.24	-176.4	-6.42	-176.4	-4.4	-176.4	-3.61	-176.4	-3.2	-176.4	-4.35	-176.4	-3.67	-176.4	0.87	-176.4	-4.3	-176.4	-2.86	-176.4	-0.08	-176.4	2.94	-176.4	-0.53	-176.4	6.86	-176.4	-0.68	-176.4	0.94	-176.4	-1.05	-176.4	-2.5	-176.4	-3.77	-176.4	-0.28	-176.4	-6.45	-176.4	-1.15	-176.4	-0.1
-175.5	-3.09	-175.5	-3.41	-175.5	-4.42	-175.5	-5.06	-175.5	-8.13	-175.5	-9.31	-175.5	-0.75	-175.5	-3.22	-175.5	-2.31	-175.5	1.86	-175.5	-1.83	-175.5	-4.49	-175.5	2.15	-175.5	4.35	-175.5	1.2	-175.5	1.15	-175.5	2.48	-175.5	0.39	-175.5	1.06	-175.5	-2.28	-175.5	-6.18	-175.5	-4.5	-175.5	-5.39	-175.5	-5.12	-175.5	-0.54
-174.6	-4.2	-174.6	-6.69	-174.6	-3.8	-174.6	-3.65	-174.6	-6.46	-174.6	-1.42	-174.6	-2.06	-174.6	-4.26	-174.6	-5.22	-174.6	1.56	-174.6	-4.59	-174.6	-1.19	-174.6	-0.64	-174.6	1.24	-174.6	-0.19	-174.6	3.43	-174.6	0.19	-174.6	1	-174.6	-2.3	-174.6	-4.28	-174.6	-4.32	-174.6	-2.17	-174.6	-5.59	-174.6	-5.18	-174.6	0.32
-173.7	-3.81	-173.7	-4.4	-173.7	-7.1	-173.7	-4.33	-173.7	-4.25	-173.7	-5.01	-173.7	-2.09	-173.7	-5.19	-173.7	-3.37	-173.7	-0.9	-173.7	-1.64	-173.7	-2.27	-173.7	2.6	-173.7	-0.53	-173.7	1.93	-173.7	5.71	-173.7	1.74	-173.7	1.78	-173.7	-2.38	-173.7	-5.98	-173.7	-4.69	-173.7	-1.59	-173.7	-3.25	-173.7	-4.78	-173.7	2.43
-172.8	-5.27	-172.8	-6.01	-172.8	-6.77	-172.8	-6.33	-172.8	-4.4	-172.8	-3.03	-172.8	-0.85	-172.8	-5.33	-172.8	-5.02	-172.8	-1.9	-172.8	-2.24	-172.8	-2.96	-172.8	3.01	-172.8	1.31	-172.8	-0.39	-172.8	5.59	-172.8	0.17	-172.8	0.28	-172.8	-2.64	-172.8	-3.61	-172.8	-6.77	-172.8	-3	-172.8	-5.19	-172.8	-6.06	-172.8	-1.05
-171.9	-5.34	-171.9	-5.8	-171.9	-4.2	-171.9	-3.91	-171.9	-2.59	-171.9	-1.53	-171.9	-0.44	-171.9	-3.95	-171.9	-3.14	-171.9	-0.45	-171.9	-0.98	-171.9	-1.8	-171.9	3.29	-171.9	2.05	-171.9	-0.24	-171.9	4.71	-171.9	1.67	-171.9	-0.76	-171.9	-0.18	-171.9	-4.18	-171.9	-5.77	-171.9	-2.16	-171.9	-4.17	-171.9	-3.14	-171.9	1.6
-171	-3.96	-171	-4.49	-171	-4.04	-171	-5.88	-171	-7.57	-171	-5.27	-171	-1.92	-171	-5.72	-171	-1.68	-171	-0.25	-171	-3.2	-171	-1.86	-171	0.46	-171	0.1	-171	-0.54	-171	3.4	-171	0.55	-171	1.13	-171	-0.45	-171	-4.33	-171	-4.57	-171	-2.69	-171	-3.72	-171	-5.14	-171	-0.76
-170.1	-5.28	-170.1	-7.17	-170.1	-3.15	-170.1	-6.35	-170.1	-5.83	-170.1	-2.12	-170.1	-0.99	-170.1	-5.66	-170.1	-3.06	-170.1	-1.32	-170.1	-2.16	-170.1	-3.71	-170.1	2.21	-170.1	2.25	-170.1	-0.5	-170.1	4.41	-170.1	0.32	-170.1	1.03	-170.1	-1.24	-170.1	-3.34	-170.1	-5.57	-170.1	-0.33	-170.1	-4.65	-170.1	-2.67	-170.1	-1.76
-169.2	-3.68	-169.2	-5.81	-169.2	-3.71	-169.2	-7.95	-169.2	-4.87	-169.2	-7.54	-169.2	-1.72	-169.2	-4.87	-169.2	-5.51	-169.2	0.7	-169.2	-1.98	-169.2	-4.64	-169.2	-1.1	-169.2	0.67	-169.2	-1.91	-169.2	4.98	-169.2	3.42	-169.2	0.79	-169.2	-0.82	-169.2	-4.89	-169.2	-5.46	-169.2	0.07	-169.2	-2.75	-169.2	-3.23	-169.2	4.1
-168.3	-2.82	-168.3	-6.87	-168.3	-3.87	-168.3	-3.98	-168.3	-5.43	-168.3	-2.91	-168.3	-0.22	-168.3	-4.98	-168.3	-1.91	-168.3	0.18	-168.3	-3.57	-168.3	-2.74	-168.3	0.32	-168.3	0.72	-168.3	-1.7	-168.3	3.14	-168.3	0.24	-168.3	-0.49	-168.3	-1.14	-168.3	-4.67	-168.3	-5.76	-168.3	-2.33	-168.3	-4.14	-168.3	-2.1	-168.3	1.56
-167.4	-4.81	-167.4	-3.01	-167.4	-1.6	-167.4	-1.02	-167.4	-5.35	-167.4	-6.09	-167.4	0.73	-167.4	-5.4	-167.4	-2.47	-167.4	3.27	-167.4	-1.69	-167.4	-3.85	-167.4	2.57	-167.4	-1.01	-167.4	-1.97	-167.4	2.67	-167.4	2.15	-167.4	0.86	-167.4	0.2	-167.4	-5.54	-167.4	-6.66	-167.4	-2.27	-167.4	-4.03	-167.4	-6.45	-167.4	1.17
-166.5	-5.23	-166.5	-3.08	-166.5	-2.52	-166.5	-1.81	-166.5	-4.71	-166.5	-5.95	-166.5	-3.29	-166.5	-0.81	-166.5	-3.54	-166.5	1.73	-166.5	-1.71	-166.5	-4.48	-166.5	2.22	-166.5	3.78	-166.5	-0.34	-166.5	2.04	-166.5	0.5	-166.5	1.03	-166.5	-1.86	-166.5	-0.46	-166.5	-3.75	-166.5	-4.61	-166.5	-4.77	-166.5	-4.01	-166.5	-1.74
-165.6	-3.59	-165.6	-4.16	-165.6	-4.9	-165.6	-5.12	-165.6	-3.56	-165.6	-3.03	-165.6	1.65	-165.6	-3.63	-165.6	-2.81	-165.6	2.27	-165.6	-2.72	-165.6	-0.7	-165.6	1.67	-165.6	2.23	-165.6	-0.37	-165.6	6.32	-165.6	-0.42	-165.6	1.81	-165.6	-0.43	-165.6	-2.85	-165.6	-5.79	-165.6	-0.95	-165.6	-4.52	-165.6	-4.28	-165.6	0.51
-164.7	-2.84	-164.7	-3.68	-164.7	-6.64	-164.7	-2.96	-164.7	-6.58	-164.7	-8.43	-164.7	-0.66	-164.7	-2.4	-164.7	-2.46	-164.7	0.86	-164.7	-4.67	-164.7	-3.42	-164.7	-0.18	-164.7	3.72	-164.7	1.3	-164.7	5.37	-164.7	-0.47	-164.7	-0.63	-164.7	0.2	-164.7	-4.35	-164.7	-3.81	-164.7	-0.43	-164.7	-6.81	-164.7	-6.2	-164.7	-0.09
-163.8	-3.56	-163.8	-2.74	-163.8	-7.01	-163.8	-5.13	-163.8	-3.55	-163.8	-6.28	-163.8	0.71	-163.8	-3.69	-163.8	-3.35	-163.8	1.43	-163.8	-2.8	-163.8	-2.46	-163.8	1.27	-163.8	1.45	-163.8	2.15	-163.8	4.89	-163.8	0.39	-163.8	-0.54	-163.8	-1.79	-163.8	-3.8	-163.8	-4.35	-163.8	-2.42	-163.8	-6.47	-163.8	-3.1	-163.8	0.73
-162.9	-3.82	-162.9	-4.97	-162.9	-2.94	-162.9	-5.5	-162.9	-3.93	-162.9	-4.95	-162.9	-1.01	-162.9	-4.17	-162.9	-2.52	-162.9	-0.92	-162.9	-3.22	-162.9	-1.91	-162.9	1.74	-162.9	1.52	-162.9	-1.53	-162.9	4.07	-162.9	-1.02	-162.9	1.5	-162.9	0.61	-162.9	-4.63	-162.9	-5.21	-162.9	-1.46	-162.9	-5	-162.9	-4.43	-162.9	-0.74
-162	-4.11	-162	-3.05	-162	-4.56	-162	-5.06	-162	-6.41	-162	-7.09	-162	1.6	-162	-1.35	-162	-4.58	-162	0.05	-162	-1.05	-162	-4.83	-162	1.56	-162	1.79	-162	-1.85	-162	2.72	-162	3.05	-162	0.07	-162	-0.36	-162	-1.71	-162	-4.14	-162	-3.07	-162	-3.71	-162	-2.57	-162	0.16
-161.1	-1.29	-161.1	-3.93	-161.1	-4.41	-161.1	-3.58	-161.1	-4.84	-161.1	-5.41	-161.1	0.91	-161.1	-3.88	-161.1	-1.26	-161.1	-1.4	-161.1	-1.58	-161.1	-3.26	-161.1	0.44	-161.1	0.73	-161.1	1.31	-161.1	2.62	-161.1	1.13	-161.1	-0.35	-161.1	-2.82	-161.1	-4.13	-161.1	-3.64	-161.1	-1.31	-161.1	-3.65	-161.1	-5.55	-161.1	-1.64
-160.2	-4.76	-160.2	-5.11	-160.2	-3.83	-160.2	-7.05	-160.2	-5.13	-160.2	-4.19	-160.2	-0.99	-160.2	-5.3	-160.2	-3.01	-160.2	-2.86	-160.2	-2.71	-160.2	-3.2	-160.2	-1.24	-160.2	0.85	-160.2	-1.93	-160.2	1.61	-160.2	1.58	-160.2	-3.51	-160.2	-1.47	-160.2	-3.88	-160.2	-6.25	-160.2	-0.76	-160.2	-3	-160.2	-6.07	-160.2	-0.4
-159.3	-4.16	-159.3	-4.19	-159.3	-2.58	-159.3	-3.61	-159.3	-3.7	-159.3	-5.96	-159.3	-1.41	-159.3	-5.28	-159.3	-1.96	-159.3	-0.32	-159.3	-1.11	-159.3	-2.76	-159.3	1.63	-159.3	0.89	-159.3	-0.21	-159.3	2.74	-159.3	-0.08	-159.3	2.02	-159.3	1.71	-159.3	-5.3	-159.3	-5.63	-159.3	-2.64	-159.3	-2.88	-159.3	-3.71	-159.3	1.45
-158.4	-3.26	-158.4	-5.22	-158.4	-5.13	-158.4	-3.79	-158.4	-3.3	-158.4	-1.2	-158.4	0.94	-158.4	-4.96	-158.4	-4.77	-158.4	1.86	-158.4	-0.64	-158.4	-2.57	-158.4	1.35	-158.4	2.28	-158.4	-0.89	-158.4	4.72	-158.4	-0.68	-158.4	-0.04	-158.4	-1.55	-158.4	-0.8	-158.4	-4.73	-158.4	-1.93	-158.4	-5.47	-158.4	0.43	-158.4	-0.72
-157.5	0.66	-157.5	-4.22	-157.5	-4.56	-157.5	-7.14	-157.5	-5.7	-157.5	-3	-157.5	-0.6	-157.5	-4.82	-157.5	-2.04	-157.5	-0.52	-157.5	-1.78	-157.5	-1.24	-157.5	1.1	-157.5	2.12	-157.5	-0.14	-157.5	4.24	-157.5	1.39	-157.5	2.11	-157.5	-2.42	-157.5	-3.15	-157.5	-5.49	-157.5	-1.52	-157.5	-5.01	-157.5	-4.73	-157.5	1.25
-156.6	-1.62	-156.6	-3.22	-156.6	-5.59	-156.6	-3.62	-156.6	-4.64	-156.6	-4.69	-156.6	3.83	-156.6	-2.66	-156.6	-2.36	-156.6	0.06	-156.6	-3.66	-156.6	-4.12	-156.6	2.81	-156.6	0.78	-156.6	1.3	-156.6	0.88	-156.6	2.62	-156.6	1.92	-156.6	-0.98	-156.6	-6.95	-156.6	-4.12	-156.6	-3.37	-156.6	-3.94	-156.6	-0.37	-156.6	1.72
-155.7	-4.55	-155.7	-5.62	-155.7	-4.05	-155.7	-4.33	-155.7	-5.79	-155.7	-3.52	-155.7	-0.31	-155.7	-6.32	-155.7	-0.21	-155.7	-0.34	-155.7	-3.51	-155.7	-2.38	-155.7	0.37	-155.7	0.39	-155.7	1.72	-155.7	3.25	-155.7	2.57	-155.7	0.13	-155.7	1.65	-155.7	-2.4	-155.7	-3.8	-155.7	-3.26	-155.7	-2.89	-155.7	-3.77	-155.7	2.42
-154.8	-3.38	-154.8	-4.74	-154.8	-3.95	-154.8	-2.91	-154.8	-3.87	-154.8	-6.62	-154.8	1.47	-154.8	-4.78	-154.8	-3.56	-154.8	-2.23	-154.8	-2.68	-154.8	-3.35	-154.8	2.56	-154.8	-0.87	-154.8	-1	-154.8	2.4	-154.8	1.16	-154.8	0.77	-154.8	-1.34	-154.8	-2.48	-154.8	-5.02	-154.8	-0.58	-154.8	-5.72	-154.8	-0.24	-154.8	0.22
-153.9	-2.77	-153.9	-4.25	-153.9	-6	-153.9	-6.82	-153.9	-7	-153.9	-4.34	-153.9	0.34	-153.9	-2.51	-153.9	-2.54	-153.9	-0.56	-153.9	-2.66	-153.9	-2.09	-153.9	-0.23	-153.9	3.87	-153.9	0.63	-153.9	4.16	-153.9	-2.73	-153.9	-0.33	-153.9	-2.11	-153.9	-2.55	-153.9	-4.41	-153.9	-1.33	-153.9	-5.93	-153.9	-5.27	-153.9	-2.51
-153	-2.7	-153	-5.15	-153	-6.14	-153	-6.58	-153	-4.39	-153	-6.96	-153	-2.61	-153	-3.08	-153	-4.79	-153	-0.69	-153	-3.11	-153	-1.39	-153	-2.82	-153	-0.27	-153	-0.97	-153	4.11	-153	2.75	-153	2.5	-153	-4.84	-153	-5.74	-153	-2.09	-153	-3.26	-153	-4.71	-153	-4.82	-153	-1.96
-152.1	-3.17	-152.1	-4.69	-152.1	-3.94	-152.1	-4.92	-152.1	-3.2	-152.1	-2.08	-152.1	-0.79	-152.1	-5.22	-152.1	-2.58	-152.1	-1.5	-152.1	-2.25	-152.1	-0.93	-152.1	-2.31	-152.1	0.54	-152.1	-1.23	-152.1	2.39	-152.1	0.02	-152.1	-1.79	-152.1	-0.88	-152.1	-3.37	-152.1	-5.74	-152.1	-3.23	-152.1	-3.61	-152.1	-5.54	-152.1	0.3
-151.2	-3.7	-151.2	-6.09	-151.2	-5.79	-151.2	-3.2	-151.2	-3.34	-151.2	-3.57	-151.2	-1.41	-151.2	-7.61	-151.2	-2.82	-151.2	0.12	-151.2	-1.16	-151.2	-3.28	-151.2	4.04	-151.2	-0.15	-151.2	0.85	-151.2	0.69	-151.2	-0.56	-151.2	2.1	-151.2	-0.73	-151.2	-2.31	-151.2	-2.72	-151.2	-4.14	-151.2	-5	-151.2	-3.73	-151.2	-1.75
-150.3	-6.23	-150.3	-2.96	-150.3	-3.9	-150.3	-4.37	-150.3	-3.84	-150.3	-2.68	-150.3	-1.63	-150.3	-1.53	-150.3	-2.36	-150.3	-0.4	-150.3	-1.02	-150.3	0.63	-150.3	0.62	-150.3	2.48	-150.3	-2.05	-150.3	1.69	-150.3	2.63	-150.3	-1.1	-150.3	-3.48	-150.3	-3.2	-150.3	-5.66	-150.3	-3.43	-150.3	-2.32	-150.3	-8.59	-150.3	-2.51
-149.4	-2.43	-149.4	-2.26	-149.4	-2.61	-149.4	-4.22	-149.4	-5.2	-149.4	-3.55	-149.4	0.53	-149.4	-2.55	-149.4	-4.84	-149.4	0.15	-149.4	-3.62	-149.4	-1.46	-149.4	0.61	-149.4	2.12	-149.4	0.62	-149.4	4.85	-149.4	0.58	-149.4	1.66	-149.4	-0.37	-149.4	-3.73	-149.4	-4.08	-149.4	-2.46	-149.4	-5.17	-149.4	-3.64	-149.4	-0.09
-148.5	-2.13	-148.5	-6.71	-148.5	-2.23	-148.5	-3.79	-148.5	-3.63	-148.5	-2.58	-148.5	-1.35	-148.5	-3.75	-148.5	-3.6	-148.5	1.57	-148.5	0.12	-148.5	-1.06	-148.5	-0.95	-148.5	1.53	-148.5	-0.09	-148.5	4.97	-148.5	-0.68	-148.5	-1.52	-148.5	-0.55	-148.5	-0.82	-148.5	-4.65	-148.5	-2.8	-148.5	-5.16	-148.5	-7.36	-148.5	-0.71
-147.6	-4.56	-147.6	-2.16	-147.6	-3.96	-147.6	-5.03	-147.6	-2.44	-147.6	-3.7	-147.6	-0.73	-147.6	-4.14	-147.6	-2.31	-147.6	3.35	-147.6	-1.43	-147.6	-3.63	-147.6	-0.37	-147.6	0.83	-147.6	-0.24	-147.6	5.65	-147.6	0.92	-147.6	1.41	-147.6	1.24	-147.6	-3.09	-147.6	-5.64	-147.6	-1.85	-147.6	-1.82	-147.6	-3.02	-147.6	3.05
-146.7	-3.28	-146.7	-5.97	-146.7	-6.53	-146.7	-6.52	-146.7	-3.46	-146.7	-0.63	-146.7	2.51	-146.7	-4.01	-146.7	-3.97	-146.7	-1.56	-146.7	-1.9	-146.7	-1.83	-146.7	1.01	-146.7	1.29	-146.7	-0.38	-146.7	2.44	-146.7	1.41	-146.7	0.46	-146.7	-0.18	-146.7	-1.63	-146.7	-4.05	-146.7	-3.48	-146.7	-4.22	-146.7	-2.79	-146.7	0.46
-145.8	-1.62	-145.8	-6.03	-145.8	-6.14	-145.8	-2.17	-145.8	-7.08	-145.8	-5.28	-145.8	1.02	-145.8	-4.73	-145.8	-5.55	-145.8	1.3	-145.8	-3.77	-145.8	-1.34	-145.8	1.56	-145.8	2.1	-145.8	0.67	-145.8	3.62	-145.8	-1.16	-145.8	1.06	-145.8	0.21	-145.8	-2.48	-145.8	-2.54	-145.8	-2.37	-145.8	-5.12	-145.8	-4.84	-145.8	-0.93
-144.9	-4.71	-144.9	-3.89	-144.9	-3.34	-144.9	-3.22	-144.9	-4.24	-144.9	-1.38	-144.9	-1.06	-144.9	-3.09	-144.9	-1.04	-144.9	-1.45	-144.9	-2.52	-144.9	-1.27	-144.9	-1.58	-144.9	0.88	-144.9	-0.22	-144.9	3.09	-144.9	1.34	-144.9	0.71	-144.9	-2.67	-144.9	-4.85	-144.9	-7.98	-144.9	-2.63	-144.9	-4.42	-144.9	-4.73	-144.9	-0.1
-144	-2.52	-144	-2.84	-144	-2.91	-144	-3.45	-144	-5.06	-144	-2.9	-144	-3.14	-144	-2.66	-144	-1.27	-144	-0.39	-144	-2.35	-144	-2.53	-144	-0.14	-144	2.83	-144	1.2	-144	3.85	-144	2.81	-144	0.98	-144	-1.96	-144	-3.25	-144	-2.89	-144	-1.45	-144	-3.26	-144	-2.81	-144	-1.36
-143.1	-2.58	-143.1	-3.03	-143.1	-1.8	-143.1	-7.03	-143.1	-2.13	-143.1	-1.95	-143.1	3.11	-143.1	-3.03	-143.1	-1.9	-143.1	-0.47	-143.1	-3.59	-143.1	0.17	-143.1	2.49	-143.1	1.32	-143.1	-0.92	-143.1	3.77	-143.1	-1.82	-143.1	-0.93	-143.1	-1.59	-143.1	-3.1	-143.1	-3.31	-143.1	-3.48	-143.1	-4.18	-143.1	-3.61	-143.1	0.74
-142.2	-1.59	-142.2	-5.43	-142.2	-5.98	-142.2	-3.08	-142.2	-4.6	-142.2	-6.58	-142.2	-0.91	-142.2	-4.33	-142.2	-3.63	-142.2	0.92	-142.2	-2.87	-142.2	-1.56	-142.2	1.42	-142.2	0.44	-142.2	-0.48	-142.2	2.41	-142.2	1.59	-142.2	1.81	-142.2	-0.73	-142.2	-3.06	-142.2	-6.31	-142.2	-2.47	-142.2	-2.2	-142.2	-4.83	-142.2	0.85
-141.3	-2.44	-141.3	-3.38	-141.3	-5.25	-141.3	-4.6	-141.3	-4.11	-141.3	-5.79	-141.3	1.46	-141.3	-2.29	-141.3	-2.98	-141.3	-0.03	-141.3	-1.59	-141.3	-4.44	-141.3	0.98	-141.3	1.26	-141.3	-1.77	-141.3	2.98	-141.3	-0.23	-141.3	-0.4	-141.3	0.24	-141.3	-1.93	-141.3	-3.31	-141.3	-0.81	-141.3	-4.61	-141.3	-4.66	-141.3	2.36
-140.4	-1.1	-140.4	-4.1	-140.4	-1.91	-140.4	-3.92	-140.4	-3.73	-140.4	-5.72	-140.4	-1.12	-140.4	-2.72	-140.4	-1.79	-140.4	-0.1	-140.4	-3.43	-140.4	-3.4	-140.4	1.13	-140.4	-0.74	-140.4	0.84	-140.4	4.28	-140.4	0.68	-140.4	-0.58	-140.4	0	-140.4	-2.62	-140.4	-2.19	-140.4	-1.26	-140.4	-4.13	-140.4	-2.57	-140.4	-0.29
-139.5	-2.71	-139.5	-1.5	-139.5	-4.09	-139.5	-4.64	-139.5	-4.39	-139.5	-3.76	-139.5	0.69	-139.5	-1.69	-139.5	-2.76	-139.5	-0.81	-139.5	-1.67	-139.5	-1.13	-139.5	1.51	-139.5	1.21	-139.5	0.77	-139.5	4.21	-139.5	-0.32	-139.5	-0.27	-139.5	-2.6	-139.5	-3.32	-139.5	-1.82	-139.5	0.04	-139.5	-3.81	-139.5	-2.37	-139.5	0
-138.6	-0.79	-138.6	-3.87	-138.6	-6.68	-138.6	-4.46	-138.6	-5.07	-138.6	-2.05	-138.6	-0.91	-138.6	-2.51	-138.6	-3.44	-138.6	-1.28	-138.6	-0.67	-138.6	-4.42	-138.6	0.14	-138.6	-0.73	-138.6	2.19	-138.6	2.43	-138.6	0.6	-138.6	-0.33	-138.6	-1.51	-138.6	-4.06	-138.6	-5.27	-138.6	-2.29	-138.6	-1.92	-138.6	-1.96	-138.6	-2.29
-137.7	-4.72	-137.7	-2.79	-137.7	-2.4	-137.7	-3.58	-137.7	-5.47	-137.7	-2.17	-137.7	0.71	-137.7	-2.76	-137.7	-5.18	-137.7	-1.86	-137.7	-2.77	-137.7	-0.18	-137.7	4.28	-137.7	2.58	-137.7	-1.33	-137.7	1.72	-137.7	-0.31	-137.7	1.49	-137.7	4.08	-137.7	-1.37	-137.7	-3.01	-137.7	-2.34	-137.7	-3.37	-137.7	-2.61	-137.7	3.61
-136.8	-2.85	-136.8	-4.15	-136.8	-4.34	-136.8	-3.54	-136.8	-4.08	-136.8	-4.08	-136.8	-0.33	-136.8	-3.2	-136.8	-3.08	-136.8	0.41	-136.8	-0.76	-136.8	-4.49	-136.8	2.13	-136.8	0.02	-136.8	0.36	-136.8	2.32	-136.8	1.46	-136.8	0.3	-136.8	0.55	-136.8	-2.35	-136.8	-3.93	-136.8	-3.39	-136.8	-2.33	-136.8	-4.14	-136.8	2.22
-135.9	-4.32	-135.9	-3.91	-135.9	-4.15	-135.9	-2.23	-135.9	-4.9	-135.9	-4.95	-135.9	-0.96	-135.9	-1.83	-135.9	-4.49	-135.9	0.95	-135.9	-2.44	-135.9	0.22	-135.9	1.71	-135.9	1	-135.9	-1.85	-135.9	-0.32	-135.9	2.37	-135.9	1.96	-135.9	-1.03	-135.9	-3.44	-135.9	-4.54	-135.9	-3.31	-135.9	-2.17	-135.9	-4.37	-135.9	-0.69
-135	-2.49	-135	-4.71	-135	-2.56	-135	-3.6	-135	-1.43	-135	-3.83	-135	-1.24	-135	-4.49	-135	-2.82	-135	-0.02	-135	-1.11	-135	-3.43	-135	-0.07	-135	-0.3	-135	-0.15	-135	2.88	-135	1.54	-135	-1.21	-135	1.09	-135	-3.06	-135	-5.06	-135	-2.22	-135	-1.58	-135	-3.51	-135	2.16
-134.1	-4.37	-134.1	-0.82	-134.1	-4.33	-134.1	-5.36	-134.1	-4.58	-134.1	-2.76	-134.1	-0.44	-134.1	-1.39	-134.1	-2.5	-134.1	-0.37	-134.1	-2.08	-134.1	-2.1	-134.1	1.41	-134.1	3.29	-134.1	-0.73	-134.1	1.49	-134.1	-0.4	-134.1	0.66	-134.1	-0.2	-134.1	-3.39	-134.1	-5.11	-134.1	-3.53	-134.1	-2.55	-134.1	-2.79	-134.1	0.77
-133.2	-0.97	-133.2	-5.56	-133.2	-2.68	-133.2	-1.38	-133.2	-4.57	-133.2	-3.3	-133.2	-0.36	-133.2	-5.62	-133.2	-4.55	-133.2	3.54	-133.2	-2.32	-133.2	-1.99	-133.2	0.78	-133.2	1.59	-133.2	-1.77	-133.2	5.57	-133.2	2.23	-133.2	-1.42	-133.2	-0.93	-133.2	-0.68	-133.2	-5.13	-133.2	0.55	-133.2	-4.83	-133.2	-3.45	-133.2	0.67
-132.3	-2.17	-132.3	-3.9	-132.3	-2.81	-132.3	-0.65	-132.3	-5.62	-132.3	-3.66	-132.3	-1.04	-132.3	-4.07	-132.3	-1.87	-132.3	2.28	-132.3	-3.79	-132.3	-3.91	-132.3	1.52	-132.3	0.94	-132.3	-1.33	-132.3	0.81	-132.3	0.07	-132.3	-1.58	-132.3	1.36	-132.3	-1.2	-132.3	-4.63	-132.3	-0.4	-132.3	-1.69	-132.3	-4.04	-132.3	0.55
-131.4	-3.39	-131.4	-4.88	-131.4	-3.19	-131.4	-3.84	-131.4	-2.48	-131.4	-3.81	-131.4	-0.16	-131.4	-3.23	-131.4	-2.89	-131.4	0.79	-131.4	-0.34	-131.4	-2.32	-131.4	-0.84	-131.4	1.66	-131.4	0	-131.4	3.22	-131.4	-0.35	-131.4	-0.68	-131.4	-0.6	-131.4	-1.6	-131.4	-6.28	-131.4	-1.35	-131.4	-4.87	-131.4	-4.29	-131.4	0.01
-130.5	-2.41	-130.5	-2.13	-130.5	-4.53	-130.5	-4.45	-130.5	-6.55	-130.5	-4.62	-130.5	-0.61	-130.5	-3.01	-130.5	-1.6	-130.5	0.39	-130.5	-1.13	-130.5	-0.06	-130.5	-0.52	-130.5	-2.11	-130.5	-0.68	-130.5	3.06	-130.5	0.79	-130.5	-1.25	-130.5	-3.12	-130.5	-3.83	-130.5	-4.5	-130.5	-0.27	-130.5	-3.7	-130.5	-4.25	-130.5	-0.38
-129.6	-1.27	-129.6	-3.92	-129.6	-3.11	-129.6	-3.26	-129.6	-1.41	-129.6	-2.13	-129.6	0.94	-129.6	-2.05	-129.6	-2.36	-129.6	-0.04	-129.6	-2.25	-129.6	-1.04	-129.6	0.34	-129.6	1.11	-129.6	-0.52	-129.6	2.44	-129.6	-0.1	-129.6	-0.3	-129.6	-0.95	-129.6	-3.94	-129.6	-1.26	-129.6	-1.09	-129.6	-2.7	-129.6	-6.86	-129.6	2.55
-128.7	-5.37	-128.7	-3.26	-128.7	-1.52	-128.7	-2.86	-128.7	-4.45	-128.7	-2.23	-128.7	-1.88	-128.7	-1.43	-128.7	-2.2	-128.7	1.96	-128.7	-1.03	-128.7	-2.45	-128.7	-3.57	-128.7	2.71	-128.7	-2.71	-128.7	4.68	-128.7	1.17	-128.7	0.19	-128.7	-2.48	-128.7	-2.2	-128.7	-6.04	-128.7	0.43	-128.7	-5.19	-128.7	-2.06	-128.7	1.6
-127.8	-3.05	-127.8	-3.96	-127.8	-4.21	-127.8	-4.6	-127.8	-3.99	-127.8	-2.66	-127.8	-0.52	-127.8	-0.88	-127.8	-5.09	-127.8	-0.87	-127.8	-3.61	-127.8	-3.93	-127.8	1.65	-127.8	3.16	-127.8	1.4	-127.8	3.73	-127.8	-1.23	-127.8	-1.92	-127.8	1.46	-127.8	-2.51	-127.8	-3.96	-127.8	1.55	-127.8	-2.41	-127.8	-4.17	-127.8	4.1
-126.9	-2.3	-126.9	-3.27	-126.9	-5.22	-126.9	-1.84	-126.9	-4.3	-126.9	-2.81	-126.9	-0.32	-126.9	-5.96	-126.9	-2.26	-126.9	0.94	-126.9	-2.97	-126.9	-1.9	-126.9	0.9	-126.9	-1.5	-126.9	1.93	-126.9	1.01	-126.9	-1.42	-126.9	0.41	-126.9	1.66	-126.9	-4.17	-126.9	-4.85	-126.9	-2.63	-126.9	-2.47	-126.9	-1.87	-126.9	0.85
-126	-4.82	-126	-2.48	-126	-4.09	-126	-2.12	-126	-2.9	-126	-4.24	-126	-1.38	-126	-3.53	-126	-1.5	-126	-0.18	-126	-3.98	-126	-3.2	-126	1.03	-126	0.45	-126	0.34	-126	2.23	-126	0.89	-126	0.59	-126	-0.58	-126	-3.83	-126	-6.68	-126	0.11	-126	-2.27	-126	-2.87	-126	0.05
-125.1	-0.65	-125.1	-4.17	-125.1	-3.5	-125.1	-3.15	-125.1	-3.29	-125.1	-1.78	-125.1	0.62	-125.1	-2.77	-125.1	-2.5	-125.1	-0.32	-125.1	-2.06	-125.1	-2.59	-125.1	1.16	-125.1	1.63	-125.1	-0.2	-125.1	2.57	-125.1	0.14	-125.1	0.08	-125.1	-0.32	-125.1	-1.02	-125.1	-4.1	-125.1	-2.41	-125.1	-4.64	-125.1	-2.37	-125.1	-1.34
-124.2	-2.44	-124.2	-2.81	-124.2	-4.56	-124.2	-1.68	-124.2	-4.93	-124.2	-5.7	-124.2	-3.03	-124.2	-2.77	-124.2	-0.74	-124.2	3.71	-124.2	-2.19	-124.2	-2.16	-124.2	0.05	-124.2	-0.83	-124.2	0.24	-124.2	4.26	-124.2	1.3	-124.2	-0.55	-124.2	0.58	-124.2	-2.25	-124.2	-3.53	-124.2	-0.58	-124.2	-2.6	-124.2	-4.13	-124.2	-1.2
-123.3	-1.98	-123.3	-4.17	-123.3	-3.06	-123.3	-2.66	-123.3	-5.55	-123.3	-3.59	-123.3	1.48	-123.3	-2.45	-123.3	-1.92	-123.3	1.22	-123.3	-6.04	-123.3	-2.48	-123.3	0.5	-123.3	-0.97	-123.3	2	-123.3	3.8	-123.3	1.5	-123.3	-1.36	-123.3	-1.94	-123.3	-3	-123.3	-2.31	-123.3	-0.63	-123.3	-3.6	-123.3	-6.77	-123.3	-1.88
-122.4	-1.93	-122.4	-3.86	-122.4	-4.6	-122.4	-2.44	-122.4	-4.76	-122.4	-3.14	-122.4	-2.37	-122.4	-3.92	-122.4	-2.51	-122.4	2.11	-122.4	-4.23	-122.4	-5.16	-122.4	-0.82	-122.4	0.25	-122.4	-0.22	-122.4	4.64	-122.4	2.63	-122.4	-1.03	-122.4	2.52	-122.4	-1.64	-122.4	-2.75	-122.4	-0.5	-122.4	-3.08	-122.4	-4.67	-122.4	1.51
-121.5	-2.66	-121.5	-2.71	-121.5	-1.86	-121.5	-4.59	-121.5	-2.17	-121.5	-4.42	-121.5	-1.9	-121.5	-2.27	-121.5	-0.69	-121.5	-1.5	-121.5	-2.89	-121.5	-3.2	-121.5	2.21	-121.5	1.12	-121.5	0.06	-121.5	2.52	-121.5	-0.48	-121.5	-0.04	-121.5	-0.44	-121.5	-2.91	-121.5	-5.27	-121.5	-4.02	-121.5	-1.12	-121.5	-0.2	-121.5	1.95
-120.6	-2.43	-120.6	-4.38	-120.6	-4.51	-120.6	-1.92	-120.6	-4.79	-120.6	-2.47	-120.6	0.2	-120.6	-4.46	-120.6	-1.6	-120.6	1.61	-120.6	-1.22	-120.6	-2.32	-120.6	0.39	-120.6	0.29	-120.6	0	-120.6	3.34	-120.6	-0.06	-120.6	0.7	-120.6	-0.17	-120.6	-3.35	-120.6	-5.92	-120.6	0.44	-120.6	-4.45	-120.6	-1.22	-120.6	0.16
-119.7	-2.62	-119.7	-2.15	-119.7	-2.01	-119.7	-5.77	-119.7	-4.95	-119.7	-4.81	-119.7	-1.34	-119.7	-2.26	-119.7	-2.6	-119.7	2.6	-119.7	-3.54	-119.7	-4.75	-119.7	-0.67	-119.7	-0.01	-119.7	-0.11	-119.7	2.93	-119.7	1.44	-119.7	-0.65	-119.7	-2.57	-119.7	-3.91	-119.7	-3.34	-119.7	-3.29	-119.7	-3.35	-119.7	-1.83	-119.7	-2.33
-118.8	-3.34	-118.8	-2.14	-118.8	-2.75	-118.8	-3.18	-118.8	-6.07	-118.8	-2.68	-118.8	1.4	-118.8	-2.53	-118.8	-2.34	-118.8	2.13	-118.8	-3.43	-118.8	-2.48	-118.8	1.35	-118.8	2.05	-118.8	-1.26	-118.8	2.01	-118.8	1.92	-118.8	0.67	-118.8	1.19	-118.8	-1.15	-118.8	-5.84	-118.8	-2.15	-118.8	-4.19	-118.8	-1.64	-118.8	1.41
-117.9	-2.82	-117.9	-1.94	-117.9	1.11	-117.9	-4.9	-117.9	-4.46	-117.9	-3.22	-117.9	-0.57	-117.9	-3.87	-117.9	-0.33	-117.9	0.75	-117.9	-2.7	-117.9	-3.97	-117.9	0.98	-117.9	1.19	-117.9	0.43	-117.9	1.31	-117.9	-0.63	-117.9	-1.8	-117.9	-0.92	-117.9	-2.8	-117.9	-2.98	-117.9	-0.83	-117.9	-2.81	-117.9	-1.79	-117.9	3.2
-117	-2.06	-117	-2.92	-117	-3.57	-117	-1.78	-117	-1.85	-117	-5.35	-117	-1.47	-117	-3.11	-117	-0.97	-117	-0.43	-117	-0.79	-117	-1.82	-117	-0.06	-117	1.36	-117	2.1	-117	1.16	-117	1.57	-117	2.14	-117	-0.47	-117	-2.6	-117	-1.4	-117	-3.26	-117	-2.43	-117	-2.74	-117	2.24
-116.1	-3.7	-116.1	-4.41	-116.1	-5.56	-116.1	-2.04	-116.1	-3.61	-116.1	-4.65	-116.1	-3.25	-116.1	-2.75	-116.1	-5.68	-116.1	0.33	-116.1	-1.24	-116.1	-3.02	-116.1	-1.29	-116.1	0.88	-116.1	-1.57	-116.1	0.21	-116.1	2.38	-116.1	-1.6	-116.1	-0.79	-116.1	-2.07	-116.1	-4.48	-116.1	-1.81	-116.1	-3.5	-116.1	-3.78	-116.1	0.82
-115.2	-3.85	-115.2	-2.13	-115.2	-3.43	-115.2	-2.69	-115.2	-2.16	-115.2	-1.53	-115.2	-2.04	-115.2	-1	-115.2	-4.14	-115.2	-0.44	-115.2	-0.58	-115.2	-1.48	-115.2	-0.64	-115.2	2.36	-115.2	0.5	-115.2	3.05	-115.2	1.96	-115.2	-0.05	-115.2	-1.37	-115.2	-1.94	-115.2	-3.05	-115.2	0.47	-115.2	-2.4	-115.2	-4.41	-115.2	-0.44
-114.3	-1.85	-114.3	-0.62	-114.3	-2.43	-114.3	-4.31	-114.3	-3.22	-114.3	-3.97	-114.3	0.04	-114.3	-4.18	-114.3	-3.45	-114.3	-0.36	-114.3	-2.15	-114.3	0.33	-114.3	0.29	-114.3	-0.02	-114.3	-0.78	-114.3	1.97	-114.3	2.3	-114.3	2.02	-114.3	-1.75	-114.3	-3.61	-114.3	-3.6	-114.3	1.38	-114.3	-2.14	-114.3	-2.54	-114.3	-1.95
-113.4	-3.92	-113.4	-2.73	-113.4	-0.69	-113.4	-1.36	-113.4	-5.65	-113.4	-4.13	-113.4	-1.55	-113.4	-2.08	-113.4	-1.2	-113.4	-0.7	-113.4	-4.92	-113.4	-0.67	-113.4	0.22	-113.4	0.75	-113.4	-0.68	-113.4	0.58	-113.4	-0.51	-113.4	1.38	-113.4	2.01	-113.4	-2.65	-113.4	-3.74	-113.4	0.68	-113.4	-3.62	-113.4	-1.44	-113.4	2.64
-112.5	-2.03	-112.5	-2.55	-112.5	-3.15	-112.5	-3.47	-112.5	-5.25	-112.5	-3.13	-112.5	0.03	-112.5	-2.77	-112.5	-2.07	-112.5	0.4	-112.5	-2.79	-112.5	-2.17	-112.5	0.32	-112.5	1.98	-112.5	-0.11	-112.5	3.53	-112.5	-0.73	-112.5	-1.24	-112.5	1.52	-112.5	-1.02	-112.5	-2.83	-112.5	1.57	-112.5	-3.26	-112.5	-1.95	-112.5	3.01
-111.6	-3.36	-111.6	-1.56	-111.6	-2.18	-111.6	-1.48	-111.6	-4.13	-111.6	-1.42	-111.6	-2.91	-111.6	-2.22	-111.6	-2.64	-111.6	0.93	-111.6	-1.26	-111.6	-2.03	-111.6	-0.02	-111.6	1.34	-111.6	-0.31	-111.6	2.73	-111.6	0.74	-111.6	0.98	-111.6	0.92	-111.6	-2.03	-111.6	-3.73	-111.6	0.41	-111.6	-2.05	-111.6	-1.99	-111.6	0.6
-110.7	-3.62	-110.7	-1.19	-110.7	-1.38	-110.7	-1.57	-110.7	-3.13	-110.7	-1.39	-110.7	-0.69	-110.7	0.05	-110.7	-0.92	-110.7	1.39	-110.7	-1.53	-110.7	-1.77	-110.7	0.25	-110.7	2.64	-110.7	0.73	-110.7	1.28	-110.7	2.08	-110.7	-1.33	-110.7	-1.95	-110.7	-4.47	-110.7	-1.3	-110.7	-0.44	-110.7	-0.37	-110.7	-3.85	-110.7	0.34
-109.8	-4.17	-109.8	-3.64	-109.8	-5.68	-109.8	-2.96	-109.8	-2.79	-109.8	-3.55	-109.8	-2.14	-109.8	-4.28	-109.8	-5.25	-109.8	0.58	-109.8	-2.05	-109.8	-0.88	-109.8	0.26	-109.8	-2.08	-109.8	-0.98	-109.8	1.39	-109.8	-0.54	-109.8	1.47	-109.8	-1.29	-109.8	-3.91	-109.8	-3.9	-109.8	-1.28	-109.8	-7.75	-109.8	-1.79	-109.8	-1.78
-108.9	-1.79	-108.9	-2.43	-108.9	-2.2	-108.9	-3.84	-108.9	-2.82	-108.9	-4	-108.9	-1.95	-108.9	-1.65	-108.9	-3.43	-108.9	-0.8	-108.9	-1.76	-108.9	-3	-108.9	-0.36	-108.9	1.42	-108.9	-1.95	-108.9	0.88	-108.9	0.23	-108.9	-1.64	-108.9	1.82	-108.9	-2.11	-108.9	-1.5	-108.9	-0.9	-108.9	-3.35	-108.9	-3.06	-108.9	2.22
-108	-3.27	-108	-0.81	-108	-3.42	-108	-2.36	-108	-3.21	-108	-0.51	-108	-1.76	-108	0.29	-108	-0.8	-108	0.28	-108	-2.01	-108	-0.33	-108	-0.41	-108	2.98	-108	-1.74	-108	0.41	-108	-1.55	-108	1.02	-108	-1.09	-108	-4	-108	-5.11	-108	-0.38	-108	-3.58	-108	-2.41	-108	0
-107.1	-2.75	-107.1	-0.68	-107.1	-3.74	-107.1	-2.45	-107.1	-3.96	-107.1	-0.26	-107.1	-1.05	-107.1	-1.68	-107.1	-0.89	-107.1	0.29	-107.1	-3.23	-107.1	-1.18	-107.1	-0.3	-107.1	0.09	-107.1	1.48	-107.1	0.68	-107.1	-2.56	-107.1	-1.73	-107.1	0.1	-107.1	-1.5	-107.1	-2.3	-107.1	-1.1	-107.1	-4.36	-107.1	-1.28	-107.1	1.23
-106.2	-2.49	-106.2	0.68	-106.2	-2.79	-106.2	-3.77	-106.2	-5.03	-106.2	-0.31	-106.2	0.53	-106.2	-1.78	-106.2	-1.05	-106.2	0.28	-106.2	-3.47	-106.2	-0.45	-106.2	0.57	-106.2	1.28	-106.2	0.45	-106.2	2.88	-106.2	-0.01	-106.2	1.48	-106.2	-0.51	-106.2	-1.91	-106.2	-1.55	-106.2	-1.74	-106.2	-4.24	-106.2	-4.07	-106.2	0.79
-105.3	-1.05	-105.3	-2.47	-105.3	-2.57	-105.3	-1.3	-105.3	-5.1	-105.3	-0.18	-105.3	-0.59	-105.3	-2.36	-105.3	-2.98	-105.3	2.3	-105.3	-1.76	-105.3	-0.81	-105.3	0.63	-105.3	-0.39	-105.3	0.14	-105.3	3.18	-105.3	-0.02	-105.3	1.13	-105.3	-1.18	-105.3	-2.18	-105.3	-4.05	-105.3	-0.01	-105.3	-1.19	-105.3	-1.32	-105.3	-1.38
-104.4	-2.89	-104.4	-2.04	-104.4	-1.59	-104.4	-1.57	-104.4	-4.6	-104.4	-1.93	-104.4	-1.83	-104.4	-1.28	-104.4	-1.94	-104.4	2.5	-104.4	-1.83	-104.4	-1.65	-104.4	-1.44	-104.4	1.72	-104.4	1.72	-104.4	1.57	-104.4	1.54	-104.4	-0.93	-104.4	-0.95	-104.4	-1.9	-104.4	-3.35	-104.4	-0.76	-104.4	-3.36	-104.4	-2.49	-104.4	-0.63
-103.5	-4.16	-103.5	-2.82	-103.5	-0.93	-103.5	-2.75	-103.5	-2.08	-103.5	-2.56	-103.5	-2.45	-103.5	-1.88	-103.5	1.2	-103.5	1.53	-103.5	-1.79	-103.5	-1.65	-103.5	-3.22	-103.5	2.91	-103.5	1.34	-103.5	5.34	-103.5	2.3	-103.5	-1.54	-103.5	-1.77	-103.5	-1.95	-103.5	-2.77	-103.5	1.74	-103.5	-3.4	-103.5	-3.46	-103.5	-1.18
-102.6	-2.97	-102.6	-3.78	-102.6	-3.15	-102.6	-1.82	-102.6	-5.61	-102.6	-1.87	-102.6	1.24	-102.6	-0.89	-102.6	-1.37	-102.6	0.47	-102.6	-3.22	-102.6	-3.54	-102.6	0.35	-102.6	1.93	-102.6	0.68	-102.6	3.14	-102.6	-1.02	-102.6	-0.53	-102.6	-0.33	-102.6	-1.65	-102.6	-2.98	-102.6	0.09	-102.6	-5.16	-102.6	-4.12	-102.6	0.26
-101.7	-4.71	-101.7	-2.07	-101.7	0.08	-101.7	-1.76	-101.7	-4.11	-101.7	0.37	-101.7	-0.01	-101.7	-2.98	-101.7	-0.23	-101.7	1.35	-101.7	-1.56	-101.7	2.16	-101.7	0.33	-101.7	0.16	-101.7	0.17	-101.7	3.07	-101.7	1.56	-101.7	0.83	-101.7	-0.53	-101.7	-2.2	-101.7	-1.84	-101.7	-1.62	-101.7	-1.41	-101.7	-6.05	-101.7	0.11
-100.8	-0.72	-100.8	-4.6	-100.8	-3.11	-100.8	-2.82	-100.8	-3.53	-100.8	-2.11	-100.8	0.52	-100.8	-3.1	-100.8	-1.88	-100.8	0.29	-100.8	-2.61	-100.8	0.97	-100.8	-1.06	-100.8	2.7	-100.8	-0.81	-100.8	1.59	-100.8	0.86	-100.8	0.58	-100.8	-1.28	-100.8	-0.78	-100.8	-3.86	-100.8	0	-100.8	-2.04	-100.8	-1.43	-100.8	1.39
-99.9	-3.59	-99.9	-1.2	-99.9	-1.93	-99.9	-2.9	-99.9	-3.44	-99.9	0.29	-99.9	-1.66	-99.9	-1.39	-99.9	-0.46	-99.9	-0.05	-99.9	-1.74	-99.9	-0.1	-99.9	-3.18	-99.9	2.77	-99.9	1.55	-99.9	0.37	-99.9	-1.03	-99.9	-1.08	-99.9	0.27	-99.9	-1.79	-99.9	-2.65	-99.9	-1.89	-99.9	-3.3	-99.9	-1.78	-99.9	1.06
-99	-1.59	-99	-4.09	-99	-1.95	-99	-1.84	-99	-3.16	-99	-1.18	-99	-1.07	-99	-1.49	-99	0.21	-99	-2.11	-99	-4.37	-99	-1.96	-99	-0.45	-99	1.96	-99	0.6	-99	0.18	-99	-0.25	-99	0.62	-99	-0.52	-99	-2.53	-99	-3.32	-99	-0.93	-99	-3.84	-99	-2.35	-99	1.35
-98.1	-2.3	-98.1	-4	-98.1	-0.27	-98.1	1.31	-98.1	-3.3	-98.1	-0.13	-98.1	-0.79	-98.1	-3.91	-98.1	-1.78	-98.1	2.73	-98.1	-2.43	-98.1	-2.01	-98.1	0.7	-98.1	2.08	-98.1	-1.85	-98.1	4.47	-98.1	-1.06	-98.1	-1.35	-98.1	2.62	-98.1	-1.64	-98.1	-0.05	-98.1	1.57	-98.1	-3.07	-98.1	-3.29	-98.1	1.27
-97.2	-1.58	-97.2	-1.69	-97.2	-0.42	-97.2	-1.26	-97.2	-3.14	-97.2	-2.39	-97.2	0.73	-97.2	-2.11	-97.2	-1.73	-97.2	1.36	-97.2	-2.21	-97.2	-1.09	-97.2	-0.24	-97.2	0.32	-97.2	-1.61	-97.2	4.19	-97.2	-0.55	-97.2	-0.93	-97.2	2.21	-97.2	-2.66	-97.2	-4.37	-97.2	0.68	-97.2	-3.16	-97.2	-3.86	-97.2	1.14
-96.3	-2.7	-96.3	-1.37	-96.3	-2.72	-96.3	-3.4	-96.3	-5.92	-96.3	-2.29	-96.3	-1.73	-96.3	-2.21	-96.3	-1.61	-96.3	1.84	-96.3	-3.02	-96.3	-0.95	-96.3	0.56	-96.3	1.04	-96.3	0.41	-96.3	1.55	-96.3	-0.1	-96.3	-0.66	-96.3	-0.06	-96.3	-3.32	-96.3	-3.47	-96.3	-2	-96.3	-5.14	-96.3	-3.45	-96.3	1.72
-95.4	-1.97	-95.4	-3.24	-95.4	-2.52	-95.4	-1.96	-95.4	-2.67	-95.4	-1.67	-95.4	-2.51	-95.4	-3.05	-95.4	-1.13	-95.4	0.19	-95.4	-1.19	-95.4	-0.05	-95.4	-1.28	-95.4	0.29	-95.4	0.35	-95.4	2.12	-95.4	0.27	-95.4	-1.61	-95.4	-0.26	-95.4	-2.97	-95.4	-2.06	-95.4	-1.03	-95.4	-4.48	-95.4	-2.21	-95.4	0.97
-94.5	-2.05	-94.5	-1.71	-94.5	-2.62	-94.5	-0.72	-94.5	-1.69	-94.5	-4.89	-94.5	1.85	-94.5	-3.92	-94.5	-1.03	-94.5	1.47	-94.5	-1.73	-94.5	-2.34	-94.5	2.45	-94.5	0.97	-94.5	-1.92	-94.5	2.28	-94.5	0.7	-94.5	-0.1	-94.5	0.73	-94.5	-0.92	-94.5	-4.61	-94.5	-1.65	-94.5	-1.9	-94.5	-2.76	-94.5	2.38
-93.6	-1.07	-93.6	-1.68	-93.6	-2.2	-93.6	0.29	-93.6	-1.76	-93.6	-3.98	-93.6	-0.29	-93.6	-2.41	-93.6	-1.89	-93.6	1.71	-93.6	-3.57	-93.6	-1.98	-93.6	0.61	-93.6	2.24	-93.6	-0.43	-93.6	2.73	-93.6	1.56	-93.6	0.66	-93.6	0.56	-93.6	-0.1	-93.6	-3.31	-93.6	-0.2	-93.6	-3.87	-93.6	-1.41	-93.6	1.56
-92.7	-1.73	-92.7	-1.58	-92.7	-3.62	-92.7	-3.8	-92.7	-1.07	-92.7	-1.16	-92.7	-1.38	-92.7	-2.71	-92.7	-2.03	-92.7	-1.87	-92.7	-1.54	-92.7	0.02	-92.7	-0.71	-92.7	2.29	-92.7	1.35	-92.7	0.62	-92.7	-0.58	-92.7	0.65	-92.7	-0.39	-92.7	-2.01	-92.7	0.09	-92.7	0	-92.7	-3.08	-92.7	-2.48	-92.7	0.66
-91.8	-2.29	-91.8	-3.55	-91.8	-3.2	-91.8	-2.22	-91.8	-1.86	-91.8	-3.78	-91.8	-1.46	-91.8	-2.76	-91.8	-1.37	-91.8	-1.47	-91.8	1.05	-91.8	-0.71	-91.8	-1.7	-91.8	2.97	-91.8	-1.32	-91.8	1.18	-91.8	2.16	-91.8	2.38	-91.8	-1.34	-91.8	1.26	-91.8	-2.31	-91.8	-1.5	-91.8	-0.03	-91.8	-1.73	-91.8	-0.84
-90.9	-1.31	-90.9	-5.09	-90.9	-1.95	-90.9	-3.84	-90.9	-2.49	-90.9	-0.77	-90.9	0.7	-90.9	-2.77	-90.9	-3.03	-90.9	1.06	-90.9	-1.01	-90.9	-3.1	-90.9	1.39	-90.9	-0.71	-90.9	-3.49	-90.9	-1.68	-90.9	-0.38	-90.9	1.45	-90.9	-2.32	-90.9	-2.74	-90.9	-2.67	-90.9	-2.66	-90.9	-2.72	-90.9	-0.47	-90.9	-1.5
-90	-1.35	-90	-2.09	-90	-3.19	-90	-1.35	-90	-4.01	-90	-1.73	-90	-1.03	-90	-2.94	-90	-2.29	-90	2.24	-90	-0.57	-90	-3.22	-90	-1.19	-90	-0.59	-90	1.43	-90	2.37	-90	1.67	-90	-1.22	-90	1.88	-90	-5.26	-90	-1.02	-90	-0.52	-90	-3.11	-90	-1.23	-90	2.03
-89.1	-0.7	-89.1	0.29	-89.1	-2.94	-89.1	-0.27	-89.1	-5.3	-89.1	-2.39	-89.1	0.75	-89.1	-2.56	-89.1	-4.38	-89.1	1.73	-89.1	-4.17	-89.1	-0.88	-89.1	-0.89	-89.1	0.07	-89.1	-0.69	-89.1	1.76	-89.1	2.06	-89.1	-1.74	-89.1	-0.23	-89.1	-3.46	-89.1	-4.25	-89.1	-1.16	-89.1	-0.08	-89.1	-4.12	-89.1	2.22
-88.2	-4.2	-88.2	-3.02	-88.2	0.17	-88.2	-4.24	-88.2	-1.99	-88.2	-2.21	-88.2	-2.3	-88.2	-3.08	-88.2	0.61	-88.2	-0.83	-88.2	-0.51	-88.2	-1.04	-88.2	-0.14	-88.2	-0.03	-88.2	0.53	-88.2	2.81	-88.2	0	-88.2	2.48	-88.2	0.4	-88.2	-2.03	-88.2	-3.68	-88.2	1.33	-88.2	-1.06	-88.2	-1.62	-88.2	1.2
-87.3	-1.99	-87.3	-2.49	-87.3	-1.51	-87.3	-2.42	-87.3	-3.52	-87.3	-0.11	-87.3	-1.95	-87.3	-3.5	-87.3	-0.26	-87.3	1.12	-87.3	-1.46	-87.3	-0.91	-87.3	1.1	-87.3	-0.7	-87.3	0.72	-87.3	1.26	-87.3	-1.51	-87.3	-1.32	-87.3	0.56	-87.3	-2.77	-87.3	-2.54	-87.3	-2.05	-87.3	-3.36	-87.3	-2.43	-87.3	0.88
-86.4	-2.03	-86.4	-0.11	-86.4	-1.36	-86.4	-1.95	-86.4	-3.32	-86.4	-1.58	-86.4	0.04	-86.4	-0.67	-86.4	-0.92	-86.4	1.09	-86.4	-1.21	-86.4	1	-86.4	0.22	-86.4	1.79	-86.4	0.19	-86.4	4.33	-86.4	0.22	-86.4	0.59	-86.4	-0.68	-86.4	-3.02	-86.4	-2.63	-86.4	-1.79	-86.4	-3.78	-86.4	-2.96	-86.4	-1.04
-85.5	-0.94	-85.5	-1.41	-85.5	-4.49	-85.5	-1.23	-85.5	-3.94	-85.5	-3.75	-85.5	0.06	-85.5	-0.87	-85.5	-4.1	-85.5	0.1	-85.5	-0.27	-85.5	-1.36	-85.5	0.26	-85.5	1.05	-85.5	-2.95	-85.5	0.22	-85.5	1.57	-85.5	-1.17	-85.5	0.52	-85.5	0.49	-85.5	-3.27	-85.5	-1.2	-85.5	-1.08	-85.5	-4.02	-85.5	1.69
-84.6	-2.94	-84.6	-1.83	-84.6	-1.96	-84.6	-2.59	-84.6	-3.26	-84.6	-3.02	-84.6	-2.03	-84.6	-1.83	-84.6	-4.02	-84.6	0.15	-84.6	-0.46	-84.6	0.16	-84.6	-0.71	-84.6	0.71	-84.6	-2.99	-84.6	3.97	-84.6	3.01	-84.6	0.59	-84.6	2.51	-84.6	-3.63	-84.6	-3.09	-84.6	0.9	-84.6	-2	-84.6	-2.37	-84.6	1
-83.7	-2.19	-83.7	-2.75	-83.7	-1.64	-83.7	-2.97	-83.7	-1.79	-83.7	-0.99	-83.7	-0.18	-83.7	-4.16	-83.7	-2.28	-83.7	-1.96	-83.7	-1.69	-83.7	-2.92	-83.7	1.34	-83.7	-0.51	-83.7	-0.51	-83.7	0.44	-83.7	1.44	-83.7	-2.09	-83.7	-0.94	-83.7	-2.44	-83.7	-1.31	-83.7	-0.86	-83.7	-2.1	-83.7	-3.46	-83.7	-0.54
-82.8	-0.6	-82.8	-1.07	-82.8	-1.52	-82.8	-1.26	-82.8	-3.33	-82.8	-2.71	-82.8	2.14	-82.8	-0.38	-82.8	-2.33	-82.8	1.72	-82.8	-0.84	-82.8	-2.17	-82.8	1.09	-82.8	2.15	-82.8	-2.21	-82.8	1.15	-82.8	2.71	-82.8	-0.43	-82.8	0.04	-82.8	-1.06	-82.8	-3.11	-82.8	-0.85	-82.8	-1.16	-82.8	-0.72	-82.8	3.07
-81.9	1.02	-81.9	-0.39	-81.9	-4.24	-81.9	-3.03	-81.9	-1.86	-81.9	-2.42	-81.9	0.82	-81.9	-2.49	-81.9	-2.92	-81.9	0.04	-81.9	0.24	-81.9	-1.23	-81.9	-0.58	-81.9	-0.02	-81.9	0.69	-81.9	1.75	-81.9	0.78	-81.9	0.69	-81.9	0.82	-81.9	-2.29	-81.9	-2.35	-81.9	-2.56	-81.9	-2.64	-81.9	-0.81	-81.9	1.87
-81	-2.08	-81	-0.71	-81	-2.77	-81	1.39	-81	-4.47	-81	-2.01	-81	0.34	-81	-0.1	-81	-0.33	-81	-1.22	-81	-3.63	-81	-2.85	-81	-1.39	-81	1.07	-81	1.11	-81	-1.37	-81	0.22	-81	-0.44	-81	-0.59	-81	-1.86	-81	-0.86	-81	-1.44	-81	-1.44	-81	-0.99	-81	1.85
-80.1	-1.67	-80.1	-0.18	-80.1	-1.82	-80.1	-4.81	-80.1	-1.12	-80.1	-1.68	-80.1	0.42	-80.1	-1.59	-80.1	-2.7	-80.1	0.04	-80.1	-0.49	-80.1	0.21	-80.1	1.92	-80.1	-0.91	-80.1	-0.75	-80.1	1.88	-80.1	-0.12	-80.1	-0.12	-80.1	-0.47	-80.1	-1.77	-80.1	-3.73	-80.1	0.22	-80.1	-2.85	-80.1	-3.92	-80.1	-0.71
-79.2	-3.57	-79.2	-2.18	-79.2	-2.51	-79.2	-2.63	-79.2	-2.7	-79.2	-3.95	-79.2	0.12	-79.2	-1.2	-79.2	-0.65	-79.2	-0.18	-79.2	-0.17	-79.2	-3.07	-79.2	0.57	-79.2	0.3	-79.2	-1.72	-79.2	1.89	-79.2	1.61	-79.2	1.01	-79.2	-0.04	-79.2	-2.38	-79.2	-4.7	-79.2	0.52	-79.2	-4.29	-79.2	-1.92	-79.2	0.73
-78.3	1.12	-78.3	-1.58	-78.3	-2.03	-78.3	-0.17	-78.3	0.17	-78.3	-2.91	-78.3	-1.38	-78.3	-2.6	-78.3	-0.82	-78.3	-1.58	-78.3	-2.32	-78.3	-3.42	-78.3	-1.52	-78.3	-0.1	-78.3	-1.68	-78.3	-0.17	-78.3	-0.91	-78.3	-0.59	-78.3	-0.16	-78.3	-2.91	-78.3	-2.81	-78.3	-1.61	-78.3	-2.18	-78.3	-1.88	-78.3	-1.43
-77.4	-0.55	-77.4	-1.96	-77.4	-4.88	-77.4	-5.49	-77.4	-3.48	-77.4	-3.99	-77.4	0.63	-77.4	-5.27	-77.4	-2.79	-77.4	-0.8	-77.4	-2.74	-77.4	-0.52	-77.4	-1.86	-77.4	0.08	-77.4	-0.17	-77.4	0.78	-77.4	-0.11	-77.4	0.31	-77.4	-0.78	-77.4	0.52	-77.4	-3.24	-77.4	-1.67	-77.4	-1.73	-77.4	-1.8	-77.4	-1.18
-76.5	-2.46	-76.5	-1.66	-76.5	0.17	-76.5	-2.42	-76.5	-2.87	-76.5	-1.27	-76.5	0.98	-76.5	-3.35	-76.5	-2.19	-76.5	-0.92	-76.5	-1.85	-76.5	-2.48	-76.5	3.21	-76.5	0.92	-76.5	-2.19	-76.5	-0.63	-76.5	2.42	-76.5	3.76	-76.5	1.41	-76.5	-0.38	-76.5	-3.01	-76.5	-2.18	-76.5	0.28	-76.5	1.46	-76.5	1.21
-75.6	-1.34	-75.6	-2.43	-75.6	-4.35	-75.6	-3.67	-75.6	-3.8	-75.6	0.49	-75.6	-1.44	-75.6	0.04	-75.6	-3.12	-75.6	0.36	-75.6	-1.91	-75.6	-0.09	-75.6	-3.05	-75.6	2.1	-75.6	-0.77	-75.6	2.28	-75.6	0.11	-75.6	1.42	-75.6	-1.96	-75.6	-0.46	-75.6	-2.81	-75.6	-1.12	-75.6	-3.72	-75.6	-1.63	-75.6	-1.27
-74.7	-1.84	-74.7	-0.84	-74.7	0.7	-74.7	-2.2	-74.7	-3	-74.7	-2.04	-74.7	-0.32	-74.7	-2.12	-74.7	1.42	-74.7	-1.26	-74.7	-2.14	-74.7	-0.38	-74.7	-0.91	-74.7	0.36	-74.7	1.06	-74.7	2.22	-74.7	-1	-74.7	0.14	-74.7	1.09	-74.7	-0.88	-74.7	-3.38	-74.7	0.49	-74.7	-4.34	-74.7	-1.87	-74.7	1.2
-73.8	-2.77	-73.8	-1.44	-73.8	-2.96	-73.8	-4.11	-73.8	-3.06	-73.8	-1.98	-73.8	-0.55	-73.8	-2.38	-73.8	-1.16	-73.8	0.12	-73.8	-0.31	-73.8	-1.99	-73.8	0.42	-73.8	-2.01	-73.8	1.44	-73.8	0.06	-73.8	-1.32	-73.8	-1.22	-73.8	-0.34	-73.8	-0.47	-73.8	-0.61	-73.8	-1.68	-73.8	-4.54	-73.8	-3.07	-73.8	-0.85
-72.9	-1.53	-72.9	-1.1	-72.9	-2.92	-72.9	-4.05	-72.9	-4.2	-72.9	-0.35	-72.9	-0.27	-72.9	-1.39	-72.9	-1.7	-72.9	0.76	-72.9	-1.86	-72.9	-2.68	-72.9	-0.95	-72.9	-0.09	-72.9	-1.35	-72.9	1.26	-72.9	0.3	-72.9	-1.79	-72.9	0.94	-72.9	-1.23	-72.9	-3.48	-72.9	-0.4	-72.9	-2.92	-72.9	-1.85	-72.9	0.24
-72	-0.3	-72	-1.61	-72	-1.53	-72	-0.85	-72	0.03	-72	-0.5	-72	-0.05	-72	-0.78	-72	-2.48	-72	1.93	-72	2.38	-72	-0.48	-72	-2.37	-72	2.41	-72	-0.5	-72	3.17	-72	0.55	-72	-0.1	-72	-3.57	-72	-1.35	-72	-3.42	-72	-1.44	-72	-1.91	-72	0.47	-72	-1.42
-71.1	-2.8	-71.1	-5.33	-71.1	-0.79	-71.1	-0.29	-71.1	-1.05	-71.1	1.86	-71.1	-2.43	-71.1	-3.33	-71.1	-0.86	-71.1	-2.58	-71.1	-0.94	-71.1	0.61	-71.1	0.93	-71.1	0.89	-71.1	-1.86	-71.1	0.99	-71.1	1.34	-71.1	0.24	-71.1	0.93	-71.1	-1.98	-71.1	-3.81	-71.1	-0.67	-71.1	-2.21	-71.1	-0.69	-71.1	1.48
-70.2	-0.89	-70.2	-0.26	-70.2	-3.44	-70.2	-4.84	-70.2	-2.82	-70.2	-3.37	-70.2	-1.98	-70.2	-0.8	-70.2	-1.51	-70.2	-0.51	-70.2	-1.82	-70.2	-3.05	-70.2	-0.96	-70.2	0.34	-70.2	-0.24	-70.2	0.37	-70.2	1.26	-70.2	-2.02	-70.2	0.08	-70.2	-1.11	-70.2	-1.12	-70.2	-0.99	-70.2	-1.2	-70.2	-2.32	-70.2	0.87
-69.3	-2.4	-69.3	0.68	-69.3	-2.49	-69.3	0.09	-69.3	-2.9	-69.3	-2.09	-69.3	0.13	-69.3	-3.57	-69.3	0.09	-69.3	3.6	-69.3	-0.17	-69.3	-1.51	-69.3	-1.3	-69.3	0.9	-69.3	-0.01	-69.3	2.51	-69.3	0.5	-69.3	-2.1	-69.3	-0.77	-69.3	-0.71	-69.3	-1.98	-69.3	-1.03	-69.3	-2.45	-69.3	-1.93	-69.3	-0.49
-68.4	-1.25	-68.4	1.03	-68.4	-1.32	-68.4	-0.35	-68.4	-3.37	-68.4	-0.21	-68.4	-2.19	-68.4	-0.23	-68.4	-0.11	-68.4	2.17	-68.4	-3.4	-68.4	-2.54	-68.4	-0.84	-68.4	1.09	-68.4	0.91	-68.4	1.75	-68.4	-2.83	-68.4	-0.62	-68.4	-1.18	-68.4	-1.34	-68.4	-1.38	-68.4	0.81	-68.4	-5.74	-68.4	-1.44	-68.4	-1.11
-67.5	-1.25	-67.5	0.46	-67.5	-0.46	-67.5	-1.23	-67.5	-2.85	-67.5	-1.95	-67.5	-1.59	-67.5	-2.22	-67.5	-2.84	-67.5	0.94	-67.5	-1.99	-67.5	-1.68	-67.5	-1.68	-67.5	0.22	-67.5	0.21	-67.5	-2.24	-67.5	-2.38	-67.5	-1.03	-67.5	-0.96	-67.5	-2.91	-67.5	0.15	-67.5	-3.17	-67.5	-4.85	-67.5	-3.58	-67.5	-0.03
-66.6	-0.38	-66.6	-1.24	-66.6	-1.43	-66.6	-1.98	-66.6	-0.51	-66.6	0.1	-66.6	0.21	-66.6	-2.42	-66.6	-1.69	-66.6	2.12	-66.6	0.1	-66.6	0.88	-66.6	-1.74	-66.6	-1.55	-66.6	-2.49	-66.6	1.04	-66.6	0.09	-66.6	1.08	-66.6	0.73	-66.6	-1.77	-66.6	-4.1	-66.6	0	-66.6	-1.67	-66.6	-0.33	-66.6	0.24
-65.7	-2.01	-65.7	1.84	-65.7	-4.08	-65.7	0.02	-65.7	-1.42	-65.7	0.31	-65.7	-0.19	-65.7	-0.61	-65.7	-0.46	-65.7	2.15	-65.7	-1.61	-65.7	0.02	-65.7	0.34	-65.7	-0.73	-65.7	0.84	-65.7	0.29	-65.7	-2.02	-65.7	-0.77	-65.7	-0.8	-65.7	-1.03	-65.7	-3.24	-65.7	-1.31	-65.7	-4.69	-65.7	-4.5	-65.7	0.8
-64.8	-0.92	-64.8	-1.11	-64.8	-4.6	-64.8	-0.9	-64.8	-3.37	-64.8	-1.25	-64.8	0.24	-64.8	-1.27	-64.8	-0.98	-64.8	3.28	-64.8	-0.54	-64.8	-2.49	-64.8	-0.97	-64.8	2.41	-64.8	1.36	-64.8	3.26	-64.8	-1.27	-64.8	-1.51	-64.8	-0.88	-64.8	-1.43	-64.8	-0.77	-64.8	-1.1	-64.8	-3.8	-64.8	-2.47	-64.8	1.79
-63.9	0.67	-63.9	-2.16	-63.9	-0.15	-63.9	-4.02	-63.9	-2.02	-63.9	-0.25	-63.9	0.03	-63.9	-0.15	-63.9	-2.85	-63.9	1.7	-63.9	-1.51	-63.9	-2.56	-63.9	-0.4	-63.9	1.58	-63.9	0.07	-63.9	2.07	-63.9	1.56	-63.9	-1.79	-63.9	1.34	-63.9	-0.69	-63.9	-1.13	-63.9	0.93	-63.9	-0.03	-63.9	-2.78	-63.9	2.01
-63	-0.75	-63	-0.93	-63	-1.21	-63	-2.17	-63	-2.37	-63	0.4	-63	2.12	-63	-2.41	-63	-0.65	-63	-0.14	-63	-2.58	-63	-0.46	-63	1.39	-63	2.08	-63	0.59	-63	2.29	-63	1.84	-63	-1.25	-63	-0.47	-63	-0.01	-63	-2.56	-63	0.01	-63	0.09	-63	-1.23	-63	-0.85
-62.1	-1.02	-62.1	-2.55	-62.1	-0.13	-62.1	-0.33	-62.1	-2.54	-62.1	-1.43	-62.1	-1.61	-62.1	-2.78	-62.1	-3.93	-62.1	-0.63	-62.1	-0.72	-62.1	0.76	-62.1	-2.13	-62.1	0.14	-62.1	-0.24	-62.1	-2.11	-62.1	-0.04	-62.1	-1.61	-62.1	0.02	-62.1	-1.5	-62.1	-1.11	-62.1	-0.15	-62.1	-1.54	-62.1	-5.99	-62.1	1.89
-61.2	-0.1	-61.2	-3.34	-61.2	-0.44	-61.2	-1.86	-61.2	-1.31	-61.2	-4.29	-61.2	-0.63	-61.2	-1.52	-61.2	-1.26	-61.2	0.93	-61.2	-1.71	-61.2	-2.33	-61.2	0.59	-61.2	1.36	-61.2	-0.2	-61.2	-0.32	-61.2	-0.23	-61.2	1.25	-61.2	-1.36	-61.2	-0.72	-61.2	-3.78	-61.2	-1.77	-61.2	-1.91	-61.2	-1.08	-61.2	-1.53
-60.3	-0.87	-60.3	-0.79	-60.3	-4.01	-60.3	-2.65	-60.3	-0.54	-60.3	-0.75	-60.3	2.26	-60.3	-2.64	-60.3	0.95	-60.3	-0.49	-60.3	-0.43	-60.3	0.94	-60.3	0.94	-60.3	-0.6	-60.3	-1.48	-60.3	-0.09	-60.3	1.25	-60.3	0.49	-60.3	-0.13	-60.3	-1.51	-60.3	-1.79	-60.3	0.07	-60.3	-2.06	-60.3	-0.31	-60.3	-0.41
-59.4	-2.05	-59.4	-1.55	-59.4	-2.52	-59.4	-3.43	-59.4	-1.6	-59.4	-1.39	-59.4	-2.47	-59.4	-2.92	-59.4	-0.41	-59.4	-0.35	-59.4	-0.84	-59.4	0.26	-59.4	-1.08	-59.4	0.77	-59.4	-0.77	-59.4	-0.58	-59.4	-2.08	-59.4	0.94	-59.4	-2.25	-59.4	-1.34	-59.4	0.73	-59.4	-1.74	-59.4	-4.21	-59.4	-1.13	-59.4	0.51
-58.5	-2	-58.5	-2.35	-58.5	-2.96	-58.5	-1.93	-58.5	-1.23	-58.5	-0.06	-58.5	-1.16	-58.5	-1.99	-58.5	-2	-58.5	2.07	-58.5	-1.33	-58.5	-0.1	-58.5	-3.25	-58.5	0.47	-58.5	1.06	-58.5	0.21	-58.5	-2.32	-58.5	0.14	-58.5	-1.63	-58.5	1.45	-58.5	-0.32	-58.5	-1.38	-58.5	-2.82	-58.5	-0.49	-58.5	0.33
-57.6	-1.49	-57.6	-1.75	-57.6	-3.73	-57.6	-1.16	-57.6	-0.77	-57.6	0.54	-57.6	0.3	-57.6	-2.68	-57.6	-4.2	-57.6	2.14	-57.6	-2.76	-57.6	1.5	-57.6	2.37	-57.6	0.19	-57.6	-1.47	-57.6	-0.69	-57.6	-0.22	-57.6	0.99	-57.6	3	-57.6	-2.1	-57.6	-2.3	-57.6	-0.95	-57.6	-0.11	-57.6	-2.63	-57.6	2.59
-56.7	-2.54	-56.7	-1.35	-56.7	-0.49	-56.7	-2.44	-56.7	0.67	-56.7	-0.82	-56.7	-1.26	-56.7	-4.35	-56.7	-1.52	-56.7	1.18	-56.7	0.1	-56.7	0.24	-56.7	-1.97	-56.7	0.53	-56.7	0.56	-56.7	0.28	-56.7	0.5	-56.7	-1.25	-56.7	-1.84	-56.7	-2.08	-56.7	-3.1	-56.7	-2.67	-56.7	-2.72	-56.7	-1.43	-56.7	0.56
-55.8	-4.01	-55.8	-0.01	-55.8	-3.32	-55.8	-1.97	-55.8	-0.71	-55.8	-4.08	-55.8	-1.03	-55.8	0.75	-55.8	-0.5	-55.8	0.39	-55.8	-0.73	-55.8	-3.35	-55.8	-1.36	-55.8	1.87	-55.8	-0.61	-55.8	0.64	-55.8	2	-55.8	-1.31	-55.8	-2.27	-55.8	-2.83	-55.8	-0.54	-55.8	-0.06	-55.8	-0.24	-55.8	-2.91	-55.8	-0.25
-54.9	-2.49	-54.9	-1.84	-54.9	1.83	-54.9	-3.18	-54.9	-2.57	-54.9	0.11	-54.9	-0.35	-54.9	-1.47	-54.9	-1.73	-54.9	0.04	-54.9	1.84	-54.9	-1.03	-54.9	-1.99	-54.9	1.35	-54.9	-0.94	-54.9	1.22	-54.9	3.27	-54.9	-0.51	-54.9	-0.57	-54.9	-0.13	-54.9	-1.49	-54.9	2.07	-54.9	-2.46	-54.9	-2.7	-54.9	1.58
-54	-1.33	-54	-0.07	-54	-1.78	-54	-0.77	-54	-0.85	-54	-3.74	-54	-1.96	-54	0.78	-54	0.51	-54	2.66	-54	0.3	-54	-2.57	-54	-1.81	-54	1.11	-54	0.1	-54	1.03	-54	-0.18	-54	-1.29	-54	-1.9	-54	-0.67	-54	-1.83	-54	-0.11	-54	-3.28	-54	-4.4	-54	0.23
-53.1	-3.13	-53.1	-0.62	-53.1	-1.05	-53.1	0.1	-53.1	0.69	-53.1	-0.2	-53.1	0.08	-53.1	-2.69	-53.1	-1.7	-53.1	2.49	-53.1	0.65	-53.1	-0.05	-53.1	1.29	-53.1	-2.8	-53.1	0.25	-53.1	0.28	-53.1	-0.54	-53.1	0.45	-53.1	0.04	-53.1	-3.54	-53.1	-1.17	-53.1	-1.25	-53.1	-3.19	-53.1	-0.82	-53.1	0.65
-52.2	-2.15	-52.2	-0.14	-52.2	-1.19	-52.2	-0.97	-52.2	-0.08	-52.2	0.21	-52.2	0.93	-52.2	-0.73	-52.2	-0.43	-52.2	3.07	-52.2	0.27	-52.2	1.37	-52.2	1.35	-52.2	2.84	-52.2	1.13	-52.2	1.73	-52.2	2.56	-52.2	1.35	-52.2	1.24	-52.2	1.26	-52.2	-1.3	-52.2	-1.17	-52.2	-0.84	-52.2	-3.2	-52.2	1.31
-51.3	-0.88	-51.3	0.09	-51.3	-2.71	-51.3	-0.29	-51.3	-0.22	-51.3	-0.82	-51.3	1.89	-51.3	-2.71	-51.3	-2.44	-51.3	0.95	-51.3	-0.71	-51.3	0.66	-51.3	-1.75	-51.3	0.62	-51.3	1.03	-51.3	-0.48	-51.3	1.35	-51.3	-0.15	-51.3	0.21	-51.3	-0.52	-51.3	-3.1	-51.3	0.18	-51.3	0.21	-51.3	-1.36	-51.3	3.44
-50.4	-1.66	-50.4	1.12	-50.4	-3.07	-50.4	-3.28	-50.4	-3.59	-50.4	0.1	-50.4	0.28	-50.4	-0.38	-50.4	-1.43	-50.4	-0.62	-50.4	-0.33	-50.4	-2.29	-50.4	0.89	-50.4	1.6	-50.4	1.17	-50.4	4.25	-50.4	-0.08	-50.4	0.29	-50.4	-0.18	-50.4	0.61	-50.4	-1.88	-50.4	0.57	-50.4	-1.77	-50.4	-3.36	-50.4	-0.84
-49.5	-2.54	-49.5	-1.44	-49.5	-2.92	-49.5	-0.3	-49.5	-0.78	-49.5	-1.75	-49.5	-1.32	-49.5	-1.29	-49.5	0.41	-49.5	1.23	-49.5	-2.6	-49.5	0.08	-49.5	-0.39	-49.5	1.37	-49.5	-0.28	-49.5	-1.13	-49.5	-1.49	-49.5	0.32	-49.5	1.21	-49.5	-1.57	-49.5	-3.7	-49.5	-1.73	-49.5	-0.42	-49.5	-0.35	-49.5	1.54
-48.6	-1.37	-48.6	1.37	-48.6	-0.54	-48.6	-0.84	-48.6	-2.36	-48.6	-2.16	-48.6	-1.64	-48.6	-0.79	-48.6	-1.86	-48.6	-0.25	-48.6	-1.64	-48.6	-1.85	-48.6	-0.41	-48.6	-1.39	-48.6	-0.67	-48.6	1.19	-48.6	1.65	-48.6	-1.31	-48.6	-0.51	-48.6	-2.74	-48.6	-0.65	-48.6	0.21	-48.6	-0.21	-48.6	-2.02	-48.6	-0.15
-47.7	-2.18	-47.7	-0.74	-47.7	-0.95	-47.7	-1.65	-47.7	-2.72	-47.7	2.22	-47.7	-0.54	-47.7	-0.62	-47.7	-1.85	-47.7	1.23	-47.7	-0.96	-47.7	-0.01	-47.7	-2.65	-47.7	-0.29	-47.7	-1.35	-47.7	-0.09	-47.7	-1.34	-47.7	-1.55	-47.7	-0.42	-47.7	-1.21	-47.7	-0.91	-47.7	-0.28	-47.7	-2.72	-47.7	-1.23	-47.7	3.67
-46.8	-1.03	-46.8	1.04	-46.8	-1.24	-46.8	0.41	-46.8	-1.41	-46.8	-1.59	-46.8	-1.59	-46.8	1.62	-46.8	-0.4	-46.8	2.94	-46.8	0.36	-46.8	-0.78	-46.8	-0.74	-46.8	1.51	-46.8	-0.99	-46.8	1.87	-46.8	0.5	-46.8	-0.55	-46.8	-1.98	-46.8	-1.78	-46.8	-0.38	-46.8	1.97	-46.8	-3.9	-46.8	-1.28	-46.8	0.05
-45.9	-0.58	-45.9	-2.34	-45.9	-2.47	-45.9	-1.32	-45.9	-2	-45.9	2.06	-45.9	-1.26	-45.9	-0.53	-45.9	-0.08	-45.9	0.07	-45.9	-0.96	-45.9	0.36	-45.9	-1.48	-45.9	2.1	-45.9	2.92	-45.9	0	-45.9	-0.14	-45.9	-2.74	-45.9	-0.15	-45.9	-1.87	-45.9	1.86	-45.9	-0.95	-45.9	-2.76	-45.9	0.47	-45.9	0.4
-45	-2.67	-45	0.09	-45	0.63	-45	-0.2	-45	-1.05	-45	-1.93	-45	0.77	-45	-1.85	-45	-2.42	-45	1.02	-45	-2.31	-45	-2.93	-45	0.68	-45	-0.63	-45	-1.33	-45	0.95	-45	1.33	-45	0.23	-45	0.35	-45	-1.42	-45	-2.5	-45	-0.58	-45	-4.1	-45	-2.11	-45	2.01
-44.1	-3.5	-44.1	-1.42	-44.1	-0.95	-44.1	-2.04	-44.1	1.26	-44.1	1.03	-44.1	-1.97	-44.1	-0.82	-44.1	-1.82	-44.1	-0.61	-44.1	-1.09	-44.1	-0.56	-44.1	-2.57	-44.1	-0.85	-44.1	-0.89	-44.1	-0.37	-44.1	-1.75	-44.1	-0.82	-44.1	-1.02	-44.1	-3.95	-44.1	-1.31	-44.1	0.07	-44.1	-2.19	-44.1	-0.05	-44.1	-1.09
-43.2	0.35	-43.2	-0.26	-43.2	0.22	-43.2	-2.47	-43.2	-2.23	-43.2	-0.26	-43.2	-0.02	-43.2	-1.16	-43.2	0.09	-43.2	1.17	-43.2	0.46	-43.2	-0.71	-43.2	-0.26	-43.2	-1.04	-43.2	-1.26	-43.2	0.99	-43.2	0.05	-43.2	-1.05	-43.2	0.69	-43.2	-1.3	-43.2	-2.31	-43.2	1.3	-43.2	-0.86	-43.2	-1.51	-43.2	1.22
-42.3	0.1	-42.3	0.11	-42.3	-1.43	-42.3	-0.34	-42.3	-3.93	-42.3	-3.05	-42.3	-0.09	-42.3	-1.78	-42.3	-1	-42.3	1.18	-42.3	0.32	-42.3	-2.66	-42.3	-1.53	-42.3	-0.28	-42.3	0.18	-42.3	0.57	-42.3	1.77	-42.3	-1.25	-42.3	-0.14	-42.3	1.51	-42.3	-2.01	-42.3	0.82	-42.3	-2.85	-42.3	0.37	-42.3	2.2
-41.4	-0.11	-41.4	1.32	-41.4	1.01	-41.4	-2.41	-41.4	-0.97	-41.4	-1.18	-41.4	-0.52	-41.4	0.39	-41.4	-1.01	-41.4	-0.48	-41.4	0.37	-41.4	-0.84	-41.4	-1.01	-41.4	1.31	-41.4	-1.21	-41.4	0.18	-41.4	1.07	-41.4	0.45	-41.4	-0.62	-41.4	0.17	-41.4	-1.76	-41.4	-1.62	-41.4	-2.21	-41.4	-0.69	-41.4	-1.2
-40.5	-1.7	-40.5	0.15	-40.5	-1.54	-40.5	-2.3	-40.5	-1.05	-40.5	3.02	-40.5	0.2	-40.5	-0.3	-40.5	0.02	-40.5	0.02	-40.5	0.52	-40.5	2.38	-40.5	-1.15	-40.5	1.86	-40.5	-0.78	-40.5	-1.44	-40.5	0.42	-40.5	-1	-40.5	0.63	-40.5	-0.61	-40.5	-2.54	-40.5	-2.2	-40.5	-1.36	-40.5	-2.11	-40.5	1.39
-39.6	-2.91	-39.6	-0.83	-39.6	1.3	-39.6	-1.55	-39.6	-0.19	-39.6	-0.8	-39.6	-0.19	-39.6	-0.86	-39.6	3.04	-39.6	1.15	-39.6	0.07	-39.6	-1.91	-39.6	1.58	-39.6	3.52	-39.6	1.78	-39.6	1.07	-39.6	-0.72	-39.6	-1.12	-39.6	2.45	-39.6	-1.52	-39.6	-0.75	-39.6	-0.08	-39.6	-3.36	-39.6	-3.31	-39.6	-0.32
-38.7	-1.11	-38.7	-0.48	-38.7	0.03	-38.7	-2.27	-38.7	0.03	-38.7	0.7	-38.7	0.53	-38.7	-1.37	-38.7	-1.16	-38.7	3.15	-38.7	-1.43	-38.7	-1.42	-38.7	0.76	-38.7	1	-38.7	-0.5	-38.7	1.89	-38.7	-1.67	-38.7	1.17	-38.7	1.79	-38.7	2.3	-38.7	-0.22	-38.7	0.75	-38.7	-2.27	-38.7	-0.71	-38.7	1.72
-37.8	-2.91	-37.8	-1.49	-37.8	-3.67	-37.8	-2.07	-37.8	-1.72	-37.8	1.14	-37.8	0.96	-37.8	-0.71	-37.8	0.86	-37.8	0.67	-37.8	0.5	-37.8	0.36	-37.8	-0.48	-37.8	1.89	-37.8	0.64	-37.8	2.4	-37.8	1.13	-37.8	-3.4	-37.8	1.96	-37.8	-1.76	-37.8	-0.93	-37.8	-0.14	-37.8	-2.12	-37.8	-1.99	-37.8	0.67
-36.9	-3.13	-36.9	-2.28	-36.9	0.76	-36.9	0.41	-36.9	1.36	-36.9	-2.05	-36.9	-2.01	-36.9	-1.43	-36.9	0.65	-36.9	2.54	-36.9	2.58	-36.9	-1.14	-36.9	-0.67	-36.9	0.45	-36.9	0.12	-36.9	0.22	-36.9	1.68	-36.9	-1.72	-36.9	2.1	-36.9	0.08	-36.9	0.82	-36.9	-0.42	-36.9	-0.64	-36.9	0.22	-36.9	1.43
-36	-1.18	-36	0.54	-36	-2.19	-36	0.55	-36	-0.44	-36	-3.45	-36	1.28	-36	0.33	-36	-0.71	-36	1.83	-36	-0.43	-36	0.02	-36	-0.51	-36	0.44	-36	-0.11	-36	0.39	-36	-1.47	-36	0.48	-36	1.08	-36	-2.89	-36	-0.4	-36	0.75	-36	-0.51	-36	-1.47	-36	-1.1
-35.1	-0.97	-35.1	2.47	-35.1	-0.29	-35.1	0.06	-35.1	0.21	-35.1	0.17	-35.1	-1.53	-35.1	-0.72	-35.1	0.45	-35.1	0.44	-35.1	-2.07	-35.1	-0.73	-35.1	-1.18	-35.1	1.55	-35.1	-0.26	-35.1	3.46	-35.1	-1.11	-35.1	-0.16	-35.1	-0.16	-35.1	1.15	-35.1	-2.01	-35.1	0.49	-35.1	-1.32	-35.1	0.33	-35.1	2.33
-34.2	-0.81	-34.2	-0.38	-34.2	0.54	-34.2	-3.97	-34.2	-2.34	-34.2	-0.4	-34.2	0.42	-34.2	-1.21	-34.2	-0.58	-34.2	1.07	-34.2	-1.15	-34.2	2.81	-34.2	0.48	-34.2	0.22	-34.2	-0.06	-34.2	1.98	-34.2	-1.46	-34.2	-0.16	-34.2	-1.15	-34.2	0.15	-34.2	0.05	-34.2	-2.48	-34.2	-3.25	-34.2	-0.48	-34.2	-0.8
-33.3	-0.52	-33.3	-1.49	-33.3	-0.46	-33.3	-1.7	-33.3	-0.53	-33.3	1.08	-33.3	1.11	-33.3	-1.26	-33.3	-0.16	-33.3	2.22	-33.3	-0.55	-33.3	-0.69	-33.3	-0.99	-33.3	0.55	-33.3	1.3	-33.3	0.97	-33.3	-1.59	-33.3	0.47	-33.3	-0.1	-33.3	-1.51	-33.3	-0.75	-33.3	2.12	-33.3	-2.88	-33.3	0.97	-33.3	2.16
-32.4	0.52	-32.4	0.97	-32.4	-3.06	-32.4	0.08	-32.4	-1.07	-32.4	1.45	-32.4	-0.27	-32.4	-1.92	-32.4	-1.31	-32.4	0.74	-32.4	-0.89	-32.4	-0.59	-32.4	0.53	-32.4	-0.6	-32.4	-1.42	-32.4	0.96	-32.4	-1.9	-32.4	-0.95	-32.4	-0.04	-32.4	-0.13	-32.4	-3.21	-32.4	-1.7	-32.4	-2.31	-32.4	-1.4	-32.4	0.93
-31.5	-2.68	-31.5	-0.75	-31.5	-1.24	-31.5	1.32	-31.5	-1.82	-31.5	-0.41	-31.5	0.15	-31.5	-0.17	-31.5	0.25	-31.5	1.17	-31.5	-2.01	-31.5	1.22	-31.5	0.3	-31.5	0.59	-31.5	0.67	-31.5	-0.44	-31.5	-2.36	-31.5	2.43	-31.5	0.16	-31.5	0.02	-31.5	0	-31.5	-0.76	-31.5	-0.66	-31.5	1.37	-31.5	2.65
-30.6	-0.79	-30.6	1.66	-30.6	-0.39	-30.6	0.1	-30.6	-0.51	-30.6	-1.32	-30.6	0.14	-30.6	-0.41	-30.6	-0.59	-30.6	-0.55	-30.6	-1.55	-30.6	-0.5	-30.6	-1.46	-30.6	-0.14	-30.6	-0.65	-30.6	1.78	-30.6	-1.8	-30.6	-0.05	-30.6	1.79	-30.6	-1.54	-30.6	-0.81	-30.6	2.99	-30.6	-3.62	-30.6	-0.95	-30.6	0.87
-29.7	0.88	-29.7	0.35	-29.7	-0.89	-29.7	-2.27	-29.7	-1.56	-29.7	-0.32	-29.7	-0.65	-29.7	0.34	-29.7	0.61	-29.7	0.38	-29.7	-2.27	-29.7	2.04	-29.7	-1.55	-29.7	1.57	-29.7	0.51	-29.7	-1	-29.7	-1.21	-29.7	0.04	-29.7	0.06	-29.7	-0.05	-29.7	-3.85	-29.7	-0.4	-29.7	-3.45	-29.7	1.16	-29.7	-0.2
-28.8	-2.95	-28.8	1.67	-28.8	-1.02	-28.8	-0.28	-28.8	-2.88	-28.8	2.03	-28.8	-1.36	-28.8	0.02	-28.8	-2.07	-28.8	0.82	-28.8	-1.54	-28.8	1.28	-28.8	-0.04	-28.8	0.73	-28.8	-0.56	-28.8	0.99	-28.8	-1.86	-28.8	-0.1	-28.8	0.3	-28.8	0.12	-28.8	-0.14	-28.8	-0.29	-28.8	-3.55	-28.8	-1.91	-28.8	1.12
-27.9	-1.16	-27.9	-0.29	-27.9	-2.74	-27.9	-2.51	-27.9	-1.5	-27.9	-0.38	-27.9	-1.61	-27.9	-0.03	-27.9	-1.18	-27.9	0.65	-27.9	-0.58	-27.9	0.3	-27.9	-0.23	-27.9	-0.61	-27.9	-2.03	-27.9	-0.4	-27.9	-1.62	-27.9	-0.81	-27.9	0.04	-27.9	-1.43	-27.9	-2.42	-27.9	0.12	-27.9	-1.89	-27.9	-2.38	-27.9	-1.21
-27	-1.38	-27	0.89	-27	0.75	-27	0.21	-27	-2.09	-27	-0.91	-27	1.56	-27	-0.1	-27	0.45	-27	1.85	-27	-0.3	-27	2.31	-27	-2.6	-27	2.48	-27	-0.45	-27	-0.83	-27	0.93	-27	1.35	-27	0.07	-27	0	-27	-2.26	-27	-1.79	-27	-2.06	-27	-1.36	-27	0.32
-26.1	1.67	-26.1	0.05	-26.1	-0.38	-26.1	-0.54	-26.1	-0.9	-26.1	-3.21	-26.1	0.86	-26.1	1.2	-26.1	-0.31	-26.1	-0.18	-26.1	-0.07	-26.1	-3.31	-26.1	-0.4	-26.1	1.34	-26.1	1.1	-26.1	0.38	-26.1	-2.38	-26.1	-0.47	-26.1	-0.56	-26.1	-0.57	-26.1	0.35	-26.1	-0.48	-26.1	-3.41	-26.1	-0.36	-26.1	-0.94
-25.2	-1.37	-25.2	0.35	-25.2	1.16	-25.2	-2.05	-25.2	-3.47	-25.2	-3.73	-25.2	-1.62	-25.2	-0.89	-25.2	-0.75	-25.2	-2.27	-25.2	-2.23	-25.2	-2.85	-25.2	-0.2	-25.2	-1.08	-25.2	0.54	-25.2	-1.65	-25.2	0.12	-25.2	-2.1	-25.2	-0.25	-25.2	-2.27	-25.2	0.7	-25.2	-0.87	-25.2	-2.1	-25.2	-0.72	-25.2	0.3
-24.3	-0.93	-24.3	-0.21	-24.3	2.26	-24.3	-2.52	-24.3	-3.06	-24.3	-0.26	-24.3	2.02	-24.3	0.16	-24.3	1.52	-24.3	1.16	-24.3	-0.44	-24.3	-0.85	-24.3	0.44	-24.3	-1.74	-24.3	1.28	-24.3	-0.64	-24.3	2.48	-24.3	-1.07	-24.3	-1.11	-24.3	-2.91	-24.3	-0.1	-24.3	-0.38	-24.3	-2.77	-24.3	-0.75	-24.3	-1.01
-23.4	-1.21	-23.4	0.64	-23.4	-0.4	-23.4	1.27	-23.4	-0.8	-23.4	-1.63	-23.4	0.47	-23.4	1.64	-23.4	1.54	-23.4	-0.5	-23.4	0.92	-23.4	-2.29	-23.4	-0.06	-23.4	-1.05	-23.4	1.32	-23.4	-0.61	-23.4	0.05	-23.4	-0.63	-23.4	0.47	-23.4	-2.29	-23.4	-2.03	-23.4	1.01	-23.4	-1.45	-23.4	-1.33	-23.4	-0.75
-22.5	-3.44	-22.5	0.15	-22.5	0.82	-22.5	0.58	-22.5	1.78	-22.5	-0.44	-22.5	-2	-22.5	0.9	-22.5	2.97	-22.5	1.18	-22.5	-2.02	-22.5	1.69	-22.5	-0.92	-22.5	-0.18	-22.5	1.72	-22.5	-2.46	-22.5	-0.25	-22.5	-0.7	-22.5	0.65	-22.5	-1.98	-22.5	-1.4	-22.5	-2.28	-22.5	-0.69	-22.5	0.18	-22.5	1
-21.6	-0.05	-21.6	0.41	-21.6	-1.37	-21.6	-1.49	-21.6	-1.68	-21.6	0.49	-21.6	-2.08	-21.6	-0.69	-21.6	-0.66	-21.6	-1.35	-21.6	-0.65	-21.6	1.22	-21.6	0.23	-21.6	-0.21	-21.6	0.29	-21.6	-2.98	-21.6	0.01	-21.6	-1.53	-21.6	1.76	-21.6	-1.14	-21.6	-1.14	-21.6	-0.3	-21.6	-2.35	-21.6	0.06	-21.6	0.65
-20.7	-0.85	-20.7	0.36	-20.7	-1.42	-20.7	-1.91	-20.7	-0.95	-20.7	-0.36	-20.7	2.66	-20.7	-0.14	-20.7	-1.01	-20.7	0.45	-20.7	0.34	-20.7	0.62	-20.7	2.37	-20.7	0.49	-20.7	0.44	-20.7	-0.06	-20.7	0.54	-20.7	-0.04	-20.7	3.27	-20.7	-1.65	-20.7	0.43	-20.7	-0.4	-20.7	-2.33	-20.7	-0.81	-20.7	1.03
-19.8	2.25	-19.8	0.99	-19.8	-0.9	-19.8	0.94	-19.8	-0.51	-19.8	-1.72	-19.8	1.78	-19.8	0.98	-19.8	-0.94	-19.8	0.97	-19.8	-0.49	-19.8	-0.89	-19.8	-0.82	-19.8	0.82	-19.8	3.09	-19.8	-0.43	-19.8	-1.02	-19.8	0.18	-19.8	-0.71	-19.8	-0.39	-19.8	0.43	-19.8	-1.93	-19.8	-0.9	-19.8	-0.83	-19.8	1.47
-18.9	-0.79	-18.9	0.57	-18.9	-0.64	-18.9	-1.51	-18.9	-0.19	-18.9	-0.47	-18.9	1.4	-18.9	0.04	-18.9	0.22	-18.9	0.11	-18.9	-0.76	-18.9	1.08	-18.9	-0.98	-18.9	-0.55	-18.9	1.74	-18.9	-0.74	-18.9	-1.11	-18.9	-2.87	-18.9	-2.29	-18.9	-0.92	-18.9	0	-18.9	-0.85	-18.9	-0.6	-18.9	-3.15	-18.9	-1.18
-18	-3.04	-18	-0.14	-18	2.88	-18	1.31	-18	1.1	-18	-0.99	-18	-0.75	-18	-1.12	-18	1.86	-18	-0.64	-18	-0.92	-18	-1.18	-18	-0.85	-18	-1.24	-18	4.13	-18	-1.97	-18	-0.57	-18	-0.2	-18	-1.32	-18	-0.66	-18	3.3	-18	-2.33	-18	0.06	-18	-1.89	-18	-0.65
-17.1	-2.08	-17.1	2.6	-17.1	-1.56	-17.1	2.15	-17.1	-2.5	-17.1	-0.02	-17.1	0.94	-17.1	-0.64	-17.1	0.29	-17.1	1.56	-17.1	-1.67	-17.1	-0.31	-17.1	-1.88	-17.1	-1.13	-17.1	2.69	-17.1	0.07	-17.1	0.18	-17.1	-0.95	-17.1	0.09	-17.1	1.76	-17.1	-0.01	-17.1	-1.28	-17.1	-3.17	-17.1	-1.39	-17.1	-0.32
-16.2	-2.33	-16.2	-0.83	-16.2	-1.74	-16.2	0.82	-16.2	-2.21	-16.2	-0.39	-16.2	0.93	-16.2	-1.62	-16.2	0.59	-16.2	2.87	-16.2	-1.32	-16.2	1.97	-16.2	1.84	-16.2	-1.4	-16.2	-0.64	-16.2	-1.22	-16.2	0.07	-16.2	2.31	-16.2	-0.55	-16.2	-2.01	-16.2	-0.12	-16.2	-2.85	-16.2	-2.31	-16.2	1.17	-16.2	2.02
-15.3	-1.91	-15.3	1.08	-15.3	-1.55	-15.3	-3.16	-15.3	-0.55	-15.3	-0.28	-15.3	1.17	-15.3	1.23	-15.3	-1.78	-15.3	-0.34	-15.3	-2.38	-15.3	-1.42	-15.3	1.52	-15.3	-0.27	-15.3	0.48	-15.3	-1.46	-15.3	-0.64	-15.3	-2.77	-15.3	1.07	-15.3	-1.93	-15.3	-0.1	-15.3	-1.75	-15.3	-4.16	-15.3	-1.25	-15.3	1.95
-14.4	-2.72	-14.4	0.47	-14.4	-1.48	-14.4	-0.04	-14.4	-1.27	-14.4	-0.83	-14.4	0.21	-14.4	-0.16	-14.4	-2.36	-14.4	2.38	-14.4	-3.43	-14.4	-1.14	-14.4	-2.26	-14.4	-0.99	-14.4	0.04	-14.4	-0.5	-14.4	-1.15	-14.4	-4.22	-14.4	-1.28	-14.4	-1.93	-14.4	0.76	-14.4	-0.3	-14.4	-3.53	-14.4	-2.7	-14.4	-0.45
-13.5	0.09	-13.5	0.63	-13.5	2.04	-13.5	-3.39	-13.5	-2.76	-13.5	-1.59	-13.5	1.55	-13.5	1.14	-13.5	-0.29	-13.5	-1.19	-13.5	-1.42	-13.5	-1.73	-13.5	-0.09	-13.5	1.36	-13.5	1.64	-13.5	1.65	-13.5	-1.12	-13.5	-3.03	-13.5	-0.49	-13.5	0.93	-13.5	-0.16	-13.5	-0.81	-13.5	-0.49	-13.5	-4.19	-13.5	-0.03
-12.6	-1.76	-12.6	0.23	-12.6	-3.19	-12.6	1.19	-12.6	-0.8	-12.6	-0.84	-12.6	0.96	-12.6	-0.16	-12.6	-0.98	-12.6	2.67	-12.6	-1.31	-12.6	0.35	-12.6	-1.19	-12.6	-0.72	-12.6	-0.04	-12.6	-1.91	-12.6	0.83	-12.6	0.41	-12.6	0.45	-12.6	-0.29	-12.6	-0.87	-12.6	-2.09	-12.6	0.99	-12.6	0.39	-12.6	2.19
-11.7	-0.48	-11.7	0.31	-11.7	0.04	-11.7	-2.41	-11.7	-1.17	-11.7	-1.56	-11.7	-0.72	-11.7	0.53	-11.7	-0.33	-11.7	-0.19	-11.7	1.34	-11.7	-0.99	-11.7	-1.87	-11.7	1.03	-11.7	-0.48	-11.7	1.39	-11.7	-0.14	-11.7	-0.72	-11.7	0.62	-11.7	-0.42	-11.7	-1.32	-11.7	0.75	-11.7	-0.59	-11.7	-0.86	-11.7	0.21
-10.8	-0.31	-10.8	-1.02	-10.8	2.05	-10.8	-1.73	-10.8	1.72	-10.8	-0.99	-10.8	0.12	-10.8	1.01	-10.8	-0.23	-10.8	0.6	-10.8	2.31	-10.8	0.82	-10.8	2.22	-10.8	-0.03	-10.8	0.49	-10.8	-3.02	-10.8	1.6	-10.8	-1.98	-10.8	1.49	-10.8	-0.62	-10.8	0.51	-10.8	-0.32	-10.8	-0.08	-10.8	-1.13	-10.8	-0.47
-9.9	-2.82	-9.9	-0.87	-9.9	-0.49	-9.9	0.32	-9.9	2.48	-9.9	-0.15	-9.9	0.08	-9.9	-0.96	-9.9	-0.76	-9.9	0.36	-9.9	0.69	-9.9	2.46	-9.9	0.33	-9.9	1.06	-9.9	-1.44	-9.9	1.47	-9.9	1.77	-9.9	0.81	-9.9	2.26	-9.9	0.44	-9.9	0	-9.9	-0.99	-9.9	-0.36	-9.9	-1.06	-9.9	1.36
-9	-0.41	-9	0.12	-9	1.67	-9	-0.57	-9	-1.84	-9	0.61	-9	0.6	-9	0.4	-9	0.63	-9	1.21	-9	-1.2	-9	0.09	-9	-3.22	-9	1.77	-9	1.69	-9	1.44	-9	-0.06	-9	1.63	-9	-0.3	-9	0.52	-9	-1.3	-9	-0.6	-9	0.74	-9	1.95	-9	0.59
-8.1	-0.78	-8.1	-0.58	-8.1	-2.3	-8.1	0.85	-8.1	0.38	-8.1	3.05	-8.1	-1.5	-8.1	-0.31	-8.1	0.4	-8.1	1.78	-8.1	-0.68	-8.1	1.59	-8.1	0.21	-8.1	0.31	-8.1	2.46	-8.1	-4.54	-8.1	-0.01	-8.1	0.6	-8.1	-2.03	-8.1	1.36	-8.1	0.15	-8.1	-1.22	-8.1	0.61	-8.1	0.55	-8.1	-1.54
-7.2	0.64	-7.2	2.2	-7.2	0.67	-7.2	-1.43	-7.2	-0.78	-7.2	-0.25	-7.2	-0.37	-7.2	-0.24	-7.2	0.6	-7.2	-0.54	-7.2	-0.05	-7.2	-2	-7.2	1.5	-7.2	-2.18	-7.2	0.16	-7.2	-0.78	-7.2	-1.06	-7.2	-2.42	-7.2	1.55	-7.2	-0.42	-7.2	-0.97	-7.2	0.15	-7.2	-0.55	-7.2	0.32	-7.2	-1.91
-6.3	2.24	-6.3	-0.09	-6.3	-0.53	-6.3	0.78	-6.3	0.05	-6.3	-1.62	-6.3	1.16	-6.3	0.47	-6.3	0.52	-6.3	1.11	-6.3	-0.45	-6.3	-0.4	-6.3	0.71	-6.3	1.19	-6.3	0.79	-6.3	-0.02	-6.3	-0.06	-6.3	-1.43	-6.3	0.46	-6.3	0.19	-6.3	0.77	-6.3	1.69	-6.3	-2.65	-6.3	-1.92	-6.3	-0.88
-5.4	-1.36	-5.4	1.63	-5.4	0.06	-5.4	-1.7	-5.4	-1.36	-5.4	-0.27	-5.4	-1.41	-5.4	1.57	-5.4	-2.15	-5.4	-0.68	-5.4	-0.15	-5.4	1.47	-5.4	-0.84	-5.4	-1.14	-5.4	0	-5.4	-0.24	-5.4	2.18	-5.4	0.5	-5.4	0	-5.4	0	-5.4	-0.49	-5.4	-0.66	-5.4	-0.38	-5.4	1.99	-5.4	-1.59
-4.5	-3.31	-4.5	1.88	-4.5	1.93	-4.5	-1.13	-4.5	-0.87	-4.5	1.58	-4.5	-1.32	-4.5	-1.05	-4.5	-0.35	-4.5	-0.72	-4.5	-0.16	-4.5	-0.27	-4.5	-1.53	-4.5	0.07	-4.5	2.39	-4.5	-0.23	-4.5	0.44	-4.5	-1.24	-4.5	-0.41	-4.5	0.46	-4.5	2.06	-4.5	-1.13	-4.5	-1.98	-4.5	0.41	-4.5	1.5
-3.6	-1.34	-3.6	0.76	-3.6	-1.77	-3.6	0.18	-3.6	-0.61	-3.6	1.13	-3.6	-0.37	-3.6	0.68	-3.6	-2.82	-3.6	-0.57	-3.6	-1.2	-3.6	0.88	-3.6	0.85	-3.6	-1.2	-3.6	-1.26	-3.6	-0.98	-3.6	1.01	-3.6	0.67	-3.6	-0.9	-3.6	-0.33	-3.6	-0.55	-3.6	-0.42	-3.6	0.45	-3.6	-0.8	-3.6	-0.57
-2.7	0.28	-2.7	0.27	-2.7	-2.01	-2.7	1.41	-2.7	1.98	-2.7	-1.71	-2.7	-1	-2.7	1.22	-2.7	-2.38	-2.7	0.12	-2.7	1.64	-2.7	1.32	-2.7	-2.41	-2.7	0.54	-2.7	-2.1	-2.7	-1.69	-2.7	-3.33	-2.7	-1.62	-2.7	0.61	-2.7	-0.76	-2.7	-0.13	-2.7	-0.11	-2.7	-1.8	-2.7	-0.42	-2.7	0.49
-1.8	0.49	-1.8	-2.2	-1.8	-0.37	-1.8	-3.5	-1.8	-1.1	-1.8	0.16	-1.8	0.43	-1.8	0.5	-1.8	0.14	-1.8	-0.58	-1.8	0.09	-1.8	-0.26	-1.8	-0.71	-1.8	-0.03	-1.8	-1.12	-1.8	-1.17	-1.8	1.73	-1.8	-1.87	-1.8	-1.64	-1.8	0.11	-1.8	-0.84	-1.8	-1.66	-1.8	1.13	-1.8	1.46	-1.8	-1.01
-0.9	1.19	-0.9	1.28	-0.9	0.13	-0.9	-1.7	-0.9	0.59	-0.9	0.07	-0.9	0.19	-0.9	-1.56	-0.9	0.48	-0.9	1.28	-0.9	0.89	-0.9	-3.09	-0.9	-0.62	-0.9	-0.98	-0.9	-0.33	-0.9	1.58	-0.9	0.26	-0.9	-3.05	-0.9	1.88	-0.9	1.81	-0.9	-0.18	-0.9	0.27	-0.9	-1.08	-0.9	0.91	-0.9	1.61
0	-1.5	0	-0.22	0	-1.07	0	-0.83	0	2.09	0	-0.44	0	-1.19	0	0.37	0	-1.49	0	-1.27	0	-0.54	0	-2.56	0	-1.68	0	2.35	0	-1.57	0	-0.5	0	-0.43	0	-0.86	0	2.83	0	1.34	0	-0.18	0	0.29	0	-0.44	0	-0.4	0	2.04
0.9	-3.09	0.9	-0.1	0.9	-0.74	0.9	-0.14	0.9	-0.8	0.9	0.38	0.9	-0.34	0.9	-0.89	0.9	-1.42	0.9	2.04	0.9	-0.47	0.9	-0.86	0.9	-2.06	0.9	-0.31	0.9	-0.76	0.9	1.33	0.9	0.58	0.9	0.02	0.9	-0.44	0.9	0.67	0.9	-0.73	0.9	0.74	0.9	-1.57	0.9	1.55	0.9	0.98
1.8	2.05	1.8	0.84	1.8	0.04	1.8	-0.23	1.8	2.51	1.8	-1.14	1.8	2.98	1.8	-0.74	1.8	0.33	1.8	3.15	1.8	-1.08	1.8	-0.65	1.8	0.24	1.8	1.58	1.8	0.56	1.8	-1.43	1.8	-1.27	1.8	-2.58	1.8	2.82	1.8	2.43	1.8	-0.81	1.8	-0.77	1.8	-1.02	1.8	-0.48	1.8	0.75
2.7	-1.84	2.7	-0.84	2.7	0.13	2.7	-1.14	2.7	-2.3	2.7	-0.54	2.7	0.75	2.7	-0.61	2.7	0.14	2.7	0.48	2.7	0.5	2.7	-0.77	2.7	0.83	2.7	1.09	2.7	1.29	2.7	1.07	2.7	1.8	2.7	1.45	2.7	4.69	2.7	-0.15	2.7	1.8	2.7	1.68	2.7	-0.4	2.7	-0.01	2.7	3.79
3.6	-2.23	3.6	1.45	3.6	1.39	3.6	0.28	3.6	-1.69	3.6	-0.77	3.6	-0.79	3.6	0.45	3.6	1.67	3.6	1.43	3.6	1.03	3.6	0.57	3.6	-0.95	3.6	0.42	3.6	0.22	3.6	-0.67	3.6	2.91	3.6	-1.01	3.6	-0.13	3.6	-1.23	3.6	0.25	3.6	-2.59	3.6	1.47	3.6	0.05	3.6	1.97
4.5	-2.46	4.5	1.12	4.5	-2	4.5	-0.59	4.5	-0.7	4.5	-0.67	4.5	-1.16	4.5	-0.04	4.5	-0.82	4.5	1.15	4.5	-2.81	4.5	4.14	4.5	-2.14	4.5	-1.66	4.5	-0.48	4.5	-1	4.5	-1.23	4.5	0.65	4.5	-0.15	4.5	-0.47	4.5	-1.07	4.5	-0.18	4.5	-2.69	4.5	0.21	4.5	-0.74
5.4	-1.13	5.4	-0.73	5.4	-0.04	5.4	0.16	5.4	-0.75	5.4	-2.65	5.4	-0.77	5.4	1.26	5.4	0.7	5.4	0.6	5.4	-1.72	5.4	-1.86	5.4	-0.5	5.4	1.23	5.4	0.19	5.4	-3.1	5.4	-0.68	5.4	0.1	5.4	-1	5.4	2.04	5.4	0.92	5.4	0.37	5.4	0.16	5.4	0.65	5.4	0.23
6.3	1.51	6.3	0.25	6.3	-1.54	6.3	2.22	6.3	-0.91	6.3	1.54	6.3	-0.01	6.3	0.4	6.3	0.11	6.3	1.46	6.3	-1.35	6.3	0.33	6.3	0.08	6.3	0.32	6.3	-0.22	6.3	-2.56	6.3	2.04	6.3	-1.65	6.3	0.08	6.3	2.11	6.3	-0.32	6.3	-1.15	6.3	-1.02	6.3	0.37	6.3	0.75
7.2	-1.43	7.2	-0.94	7.2	-0.6	7.2	-1.08	7.2	-0.7	7.2	1.56	7.2	-0.24	7.2	1.49	7.2	-0.34	7.2	0.6	7.2	-2.08	7.2	-0.92	7.2	0.54	7.2	2.37	7.2	0.22	7.2	-3.18	7.2	-1.02	7.2	-0.98	7.2	0.17	7.2	1.69	7.2	0.16	7.2	-2.85	7.2	-0.03	7.2	3.13	7.2	2.14
8.1	1.08	8.1	-0.67	8.1	1.27	8.1	1.21	8.1	-3.23	8.1	0.27	8.1	-0.49	8.1	-0.94	8.1	-0.16	8.1	0.47	8.1	-3.14	8.1	1.56	8.1	-2.15	8.1	-0.67	8.1	-0.23	8.1	-0.81	8.1	-0.91	8.1	-1.19	8.1	-0.67	8.1	0.3	8.1	-0.75	8.1	-0.67	8.1	-1.11	8.1	-1.28	8.1	0.48
9	3.5	9	5.18	9	1.47	9	-0.05	9	-21.37	9	0.92	9	-1.12	9	0.26	9	0.33	9	1.86	9	-12.18	9	-0.17	9	-1.04	9	1.11	9	-0.87	9	0.39	9	-13.08	9	-1.53	9	-4.48	9	4.23	9	-1.64	9	0.69	9	-18.33	9	-0.96	9	3.22
9.9	15.27	9.9	9.86	9.9	4.95	9.9	3.59	9.9	-29.82	9.9	-0.76	9.9	2.18	9.9	0.34	9.9	-0.83	9.9	2.92	9.9	-15.18	9.9	-3.83	9.9	-2.4	9.9	-0.13	9.9	2.07	9.9	-1.77	9.9	-18.13	9.9	-2.96	9.9	-6.29	9.9	-2.64	9.9	1.88	9.9	-2.03	9.9	-26.97	9.9	-0.41	9.9	6.01
10.8	20.97	10.8	14.49	10.8	5.48	10.8	5.45	10.8	-29.72	10.8	-1.07	10.8	3.88	10.8	4.67	10.8	0.52	10.8	0.86	10.8	-19.08	10.8	0.26	10.8	-1.93	10.8	-0.2	10.8	0.84	10.8	-0.75	10.8	-19.05	10.8	1.32	10.8	-4.93	10.8	0.94	10.8	0.45	10.8	1.37	10.8	-24.95	10.8	0.33	10.8	7.68
11.7	22.46	11.7	14.64	11.7	11.09	11.7	4.17	11.7	-30.98	11.7	0.02	11.7	2.35	11.7	2.9	11.7	1.75	11.7	0.75	11.7	-15.84	11.7	1.84	11.7	-2.99	11.7	-0.06	11.7	0.69	11.7	0.2	11.7	-16.21	11.7	-0.91	11.7	-8.07	11.7	0.93	11.7	-0.04	11.7	2.06	11.7	-28.15	11.7	-0.38	11.7	4.55
12.6	21.81	12.6	18.3	12.6	9.89	12.6	6.13	12.6	-30.83	12.6	-0.01	12.6	1.97	12.6	5.27	12.6	1.34	12.6	2.85	12.6	-16.57	12.6	-0.11	12.6	-3.17	12.6	-1.8	12.6	1.09	12.6	1.18	12.6	-16.06	12.6	-1.29	12.6	-5.16	12.6	0.36	12.6	3.12	12.6	1.39	12.6	-27.99	12.6	0.48	12.6	7.45
13.5	23.58	13.5	17.36	13.5	10.12	13.5	9.07	13.5	-29.81	13.5	1.24	13.5	2.79	13.5	4.2	13.5	2.81	13.5	3.67	13.5	-14.4	13.5	0.52	13.5	-1.24	13.5	-0.08	13.5	-0.58	13.5	1.55	13.5	-16.07	13.5	0.33	13.5	-3.82	13.5	1.1	13.5	1.22	13.5	2.16	13.5	-26.13	13.5	2.06	13.5	7.75
14.4	23.64	14.4	16.87	14.4	7.62	14.4	5.56	14.4	-30.95	14.4	2.12	14.4	3.7	14.4	3.96	14.4	-0.28	14.4	0.05	14.4	-17.78	14.4	1.57	14.4	-3.38	14.4	-0.12	14.4	-0.28	14.4	-0.85	14.4	-18.99	14.4	-0.23	14.4	-6.26	14.4	1	14.4	2.03	14.4	3.5	14.4	-26.38	14.4	0.04	14.4	6.99
15.3	23.91	15.3	18.57	15.3	9.39	15.3	4.88	15.3	-30.01	15.3	2.83	15.3	2.1	15.3	4.62	15.3	0.28	15.3	0.85	15.3	-16.23	15.3	0.54	15.3	-1.79	15.3	0.75	15.3	-0.83	15.3	-0.12	15.3	-21.32	15.3	-1.54	15.3	-5.52	15.3	0.35	15.3	2.04	15.3	1.46	15.3	-28.54	15.3	-0.45	15.3	6.44
16.2	23.45	16.2	18.19	16.2	7.55	16.2	6.4	16.2	-31.16	16.2	0.47	16.2	2.05	16.2	4.39	16.2	1.25	16.2	1.66	16.2	-16.4	16.2	-1.02	16.2	-3.68	16.2	-0.59	16.2	-0.29	16.2	0.21	16.2	-16.42	16.2	0.71	16.2	-3.92	16.2	-1.23	16.2	0.35	16.2	1.62	16.2	-27.48	16.2	2.57	16.2	8.12
17.1	23.21	17.1	16.66	17.1	10	17.1	4.01	17.1	-27.83	17.1	0.6	17.1	2.06	17.1	2.72	17.1	0.64	17.1	2.9	17.1	-18.23	17.1	0.23	17.1	-4.96	17.1	-1.53	17.1	-1.88	17.1	1.04	17.1	-17.21	17.1	-1.24	17.1	-7.67	17.1	-0.36	17.1	-0.14	17.1	1.38	17.1	-26.13	17.1	-0.44	17.1	7.33
18	22.02	18	16.13	18	10.95	18	5.21	18	-29.89	18	-1.23	18	0.45	18	2.14	18	3.66	18	2.9	18	-16.07	18	1.15	18	-3.42	18	-2.54	18	0.71	18	0.33	18	-16.42	18	-1.66	18	-5.68	18	-1.64	18	0.37	18	-1.78	18	-24.15	18	1.32	18	6.87
18.9	24.63	18.9	18.02	18.9	11.46	18.9	5.46	18.9	-28.17	18.9	1.59	18.9	2.41	18.9	1.52	18.9	1.42	18.9	2.75	18.9	-14.31	18.9	3.83	18.9	-2.81	18.9	-5.06	18.9	-0.11	18.9	3.5	18.9	-18	18.9	0.1	18.9	-7.09	18.9	-1.68	18.9	0.64	18.9	3.64	18.9	-27.03	18.9	0.08	18.9	6.66
19.8	24.81	19.8	15.69	19.8	13.11	19.8	6.96	19.8	-26.87	19.8	-2.53	19.8	1.74	19.8	1.76	19.8	2.16	19.8	3.02	19.8	-15.5	19.8	-3.14	19.8	-3.62	19.8	-1.47	19.8	-1.58	19.8	1.24	19.8	-18.06	19.8	-2.65	19.8	-5.9	19.8	1.89	19.8	0.7	19.8	2.08	19.8	-26.86	19.8	0.27	19.8	7.56
20.7	25.93	20.7	19.69	20.7	10.09	20.7	6.78	20.7	-30.5	20.7	1.27	20.7	3.34	20.7	5.03	20.7	2.43	20.7	1.94	20.7	-15.85	20.7	-1.13	20.7	-4.23	20.7	-0.32	20.7	-0.63	20.7	0.34	20.7	-18.62	20.7	-3.68	20.7	-5.86	20.7	1.64	20.7	1.56	20.7	1.02	20.7	-27.4	20.7	1.41	20.7	6.58
21.6	23.28	21.6	18.32	21.6	7.9	21.6	4.05	21.6	-27.61	21.6	3	21.6	3.38	21.6	4.92	21.6	1.1	21.6	3.15	21.6	-15.65	21.6	-0.97	21.6	-3.32	21.6	-0.89	21.6	1.96	21.6	0.17	21.6	-15.88	21.6	-2.55	21.6	-6.36	21.6	-0.8	21.6	5.05	21.6	2.29	21.6	-24.73	21.6	1.65	21.6	4.91
22.5	26.58	22.5	17.4	22.5	11.81	22.5	6.56	22.5	-28.7	22.5	0.5	22.5	2.74	22.5	4.3	22.5	0.13	22.5	1.7	22.5	-15.42	22.5	-0.33	22.5	-2.69	22.5	0.21	22.5	-2.08	22.5	1.84	22.5	-19.57	22.5	-3	22.5	-4.63	22.5	0.39	22.5	1.6	22.5	2.26	22.5	-29.15	22.5	2.64	22.5	6.92
23.4	24.99	23.4	18.29	23.4	9.51	23.4	5.42	23.4	-28.19	23.4	-2.83	23.4	1.27	23.4	3.09	23.4	-0.53	23.4	3.94	23.4	-15.8	23.4	-1.8	23.4	-6.63	23.4	-0.54	23.4	-0.31	23.4	0.62	23.4	-18.57	23.4	-3.88	23.4	-4.29	23.4	4.38	23.4	1.15	23.4	1.09	23.4	-26.08	23.4	2.13	23.4	7.44
24.3	27.56	24.3	17.32	24.3	9.85	24.3	6.24	24.3	-28.96	24.3	0.62	24.3	5.47	24.3	0.35	24.3	1.45	24.3	2.9	24.3	-12.6	24.3	-2.2	24.3	-2.86	24.3	-1.5	24.3	0.18	24.3	-0.6	24.3	-14.53	24.3	-2.88	24.3	-6	24.3	2.66	24.3	2.37	24.3	-0.14	24.3	-26.01	24.3	1.03	24.3	7.19
25.2	24.82	25.2	20.99	25.2	11.2	25.2	6.62	25.2	-26.21	25.2	-0.82	25.2	2.56	25.2	3.75	25.2	0.1	25.2	1.45	25.2	-14.48	25.2	-0.26	25.2	-4.62	25.2	-1.85	25.2	-0.76	25.2	-1.13	25.2	-15.51	25.2	-1.26	25.2	-4.76	25.2	3.63	25.2	2.77	25.2	1.1	25.2	-23.26	25.2	1.6	25.2	7.8
26.1	24.45	26.1	17.43	26.1	10.17	26.1	6.05	26.1	-26.43	26.1	-1.09	26.1	3.73	26.1	2.4	26.1	-0.39	26.1	2.32	26.1	-13.7	26.1	-0.33	26.1	-2.73	26.1	-2.89	26.1	-1.35	26.1	-0.56	26.1	-17.07	26.1	-2.74	26.1	-2.99	26.1	0.12	26.1	1.5	26.1	-0.36	26.1	-26.57	26.1	2.7	26.1	8.12
27	27.35	27	17.73	27	13.75	27	6.31	27	-28.01	27	0.46	27	3.79	27	3.22	27	1.12	27	3.05	27	-15.37	27	-0.64	27	-3.36	27	-0.23	27	-0.14	27	-0.11	27	-16.94	27	-4.05	27	-4.08	27	2.79	27	3.21	27	3.22	27	-25.3	27	2.48	27	8.48
27.9	21.97	27.9	17.53	27.9	13.49	27.9	6.76	27.9	-28.39	27.9	4.72	27.9	3.44	27.9	2.6	27.9	3.84	27.9	3.6	27.9	-13.35	27.9	1.86	27.9	-3.4	27.9	-0.67	27.9	2	27.9	0.65	27.9	-17.33	27.9	-1	27.9	-3.28	27.9	1.45	27.9	-0.01	27.9	2.14	27.9	-27.41	27.9	3.76	27.9	7.88
28.8	24.77	28.8	17.17	28.8	10.97	28.8	4.3	28.8	-29.6	28.8	1.07	28.8	1.98	28.8	4.13	28.8	2.91	28.8	2.42	28.8	-15.02	28.8	-0.23	28.8	-3.74	28.8	-0.37	28.8	2.01	28.8	1.66	28.8	-16.53	28.8	-0.35	28.8	-3.71	28.8	0.46	28.8	5.08	28.8	0.96	28.8	-25.35	28.8	3.55	28.8	8.53
29.7	23.2	29.7	18.15	29.7	11.7	29.7	7.82	29.7	-28.04	29.7	1.54	29.7	1.91	29.7	2.34	29.7	0.35	29.7	3.02	29.7	-16.56	29.7	0.82	29.7	-5.09	29.7	-2.64	29.7	-1.3	29.7	0.51	29.7	-17.92	29.7	-1.05	29.7	-2.48	29.7	3.49	29.7	3.51	29.7	2.73	29.7	-26.81	29.7	2.18	29.7	8.98
30.6	24.22	30.6	18.37	30.6	11.37	30.6	5.65	30.6	-29.57	30.6	1.92	30.6	0.64	30.6	5.81	30.6	2.7	30.6	3.9	30.6	-15.58	30.6	-1.84	30.6	-3.17	30.6	0.44	30.6	2.64	30.6	2.05	30.6	-17.06	30.6	-3.79	30.6	-3.46	30.6	2.29	30.6	2.99	30.6	2.85	30.6	-26.87	30.6	2.28	30.6	5.63
31.5	25.59	31.5	19.79	31.5	10.36	31.5	7.64	31.5	-25.89	31.5	2.06	31.5	3.43	31.5	4.59	31.5	1.63	31.5	2.96	31.5	-13.29	31.5	0.46	31.5	-2.47	31.5	-1.53	31.5	1.15	31.5	2.1	31.5	-17.59	31.5	-2.55	31.5	-2.86	31.5	1.45	31.5	2	31.5	2.05	31.5	-27.29	31.5	4.01	31.5	5.71
32.4	25.07	32.4	16.82	32.4	9.33	32.4	5.28	32.4	-27.88	32.4	-1.96	32.4	2.23	32.4	2.37	32.4	-0.17	32.4	1	32.4	-12.82	32.4	-2.05	32.4	-2.26	32.4	-1.67	32.4	0.2	32.4	-0.72	32.4	-17.05	32.4	-4.06	32.4	-6.39	32.4	2.64	32.4	3.79	32.4	1.97	32.4	-23.64	32.4	1.91	32.4	5.71
33.3	25.81	33.3	20.22	33.3	12.85	33.3	7.84	33.3	-25.01	33.3	2.37	33.3	3.52	33.3	3.81	33.3	2.27	33.3	4.97	33.3	-16.68	33.3	0.54	33.3	-3.6	33.3	-1.72	33.3	1.28	33.3	1.06	33.3	-19.67	33.3	0.72	33.3	-2.45	33.3	-0.14	33.3	2.91	33.3	1.95	33.3	-25.44	33.3	4.59	33.3	6.37
34.2	26.94	34.2	17.61	34.2	9.36	34.2	5.52	34.2	-26.07	34.2	0.47	34.2	3.26	34.2	3.78	34.2	1.85	34.2	0.61	34.2	-15.43	34.2	-3.06	34.2	-1.63	34.2	0.26	34.2	0.22	34.2	1.95	34.2	-17.77	34.2	-5.13	34.2	-1.73	34.2	0.47	34.2	2.11	34.2	5.02	34.2	-26.5	34.2	2.96	34.2	5.66
35.1	23.25	35.1	19.39	35.1	12.69	35.1	7.84	35.1	-26.63	35.1	1.36	35.1	3.47	35.1	2.88	35.1	4.06	35.1	1.97	35.1	-15.73	35.1	-0.37	35.1	-2.47	35.1	-0.41	35.1	3.17	35.1	-0.98	35.1	-16.82	35.1	-0.95	35.1	-2.32	35.1	0.58	35.1	4.68	35.1	2.64	35.1	-26.19	35.1	3.38	35.1	6.44
36	25.05	36	18.41	36	9.82	36	5.89	36	-25.44	36	2.31	36	3.18	36	4.27	36	2.53	36	3.66	36	-12.92	36	2.24	36	-4.92	36	-0.5	36	0.4	36	-0.43	36	-16.82	36	-1.81	36	-0.5	36	2.37	36	2.99	36	0.8	36	-25.18	36	4.04	36	7.92
36.9	23.89	36.9	16.69	36.9	13.55	36.9	5.82	36.9	-24.29	36.9	1.95	36.9	1.14	36.9	1.51	36.9	2.82	36.9	3.68	36.9	-17.44	36.9	-0.21	36.9	-3.7	36.9	-1.06	36.9	-2.3	36.9	0.42	36.9	-20.57	36.9	-0.29	36.9	-0.25	36.9	1.35	36.9	0.21	36.9	2.68	36.9	-25.2	36.9	6.3	36.9	6.27
37.8	27.27	37.8	16.04	37.8	11.73	37.8	7.15	37.8	-27.08	37.8	0.01	37.8	3.85	37.8	3.11	37.8	1.48	37.8	1.65	37.8	-14.81	37.8	-0.97	37.8	-4.04	37.8	-1.18	37.8	0.68	37.8	2.87	37.8	-19.92	37.8	-1.87	37.8	-4.82	37.8	3.34	37.8	4.62	37.8	3.58	37.8	-24.8	37.8	3.01	37.8	5.32
38.7	23.11	38.7	19.15	38.7	12.43	38.7	6.48	38.7	-25.91	38.7	2.24	38.7	2.1	38.7	3.25	38.7	0.29	38.7	1.72	38.7	-12.82	38.7	1.54	38.7	-3.92	38.7	-1.48	38.7	0.74	38.7	-1.46	38.7	-19.88	38.7	-2.79	38.7	-0.17	38.7	1.11	38.7	3.12	38.7	3.96	38.7	-27.19	38.7	2.2	38.7	9.38
39.6	25.27	39.6	18.5	39.6	11.65	39.6	7.02	39.6	-22.89	39.6	-0.12	39.6	3.92	39.6	5.26	39.6	0.95	39.6	3.94	39.6	-12.82	39.6	-1.44	39.6	-4.09	39.6	-2.53	39.6	-0.21	39.6	-0.21	39.6	-17.73	39.6	-2.15	39.6	-1.65	39.6	0.12	39.6	3.91	39.6	-0.46	39.6	-22.52	39.6	3.47	39.6	9.16
40.5	22.94	40.5	17.98	40.5	11.26	40.5	6.16	40.5	-27.8	40.5	5.63	40.5	0.88	40.5	2.52	40.5	0.29	40.5	3.51	40.5	-15	40.5	3.64	40.5	-2.84	40.5	-2.51	40.5	-0.31	40.5	2.14	40.5	-17.8	40.5	-2.29	40.5	-2.9	40.5	2.84	40.5	3.74	40.5	1.88	40.5	-26.79	40.5	6.62	40.5	6.23
41.4	25.83	41.4	16.38	41.4	11.53	41.4	7.24	41.4	-25.29	41.4	1.74	41.4	3.66	41.4	1.79	41.4	0.46	41.4	3.7	41.4	-13.26	41.4	-1.13	41.4	-0.41	41.4	0.29	41.4	-1.6	41.4	2.6	41.4	-17.42	41.4	-3.77	41.4	0.33	41.4	3.21	41.4	1.33	41.4	2.72	41.4	-24.76	41.4	2.66	41.4	8.6
42.3	23.77	42.3	17.93	42.3	14.06	42.3	7.66	42.3	-27.28	42.3	0.13	42.3	2.97	42.3	1.75	42.3	3.78	42.3	1.57	42.3	-14.18	42.3	-0.67	42.3	-4.73	42.3	-2.45	42.3	0.8	42.3	1.24	42.3	-19.55	42.3	-3.51	42.3	-4.11	42.3	2.86	42.3	4.55	42.3	-0.82	42.3	-27.22	42.3	3.67	42.3	6.46
43.2	26.52	43.2	17.23	43.2	14.49	43.2	5.87	43.2	-25.91	43.2	2.21	43.2	3.72	43.2	4.66	43.2	3.53	43.2	3.52	43.2	-10.8	43.2	0.1	43.2	-2.29	43.2	-1.08	43.2	0.52	43.2	0.58	43.2	-16.49	43.2	-1.82	43.2	-0.78	43.2	2.81	43.2	3.26	43.2	2.8	43.2	-25.06	43.2	3.1	43.2	6.71
44.1	24.74	44.1	19.39	44.1	12.7	44.1	6.26	44.1	-27.24	44.1	2.97	44.1	2.82	44.1	3.89	44.1	2.53	44.1	1.43	44.1	-11.85	44.1	0.62	44.1	-4.38	44.1	1.42	44.1	0.49	44.1	-0.53	44.1	-17.18	44.1	-1.79	44.1	-2.96	44.1	3.65	44.1	2.62	44.1	2.43	44.1	-26.92	44.1	4.04	44.1	6.93
45	22.98	45	19.76	45	11.94	45	6.81	45	-28.66	45	3.89	45	3.19	45	3.96	45	0.77	45	1.91	45	-13.92	45	-2.77	45	-1.04	45	0.66	45	-0.2	45	0.13	45	-17.16	45	-5.24	45	-1.38	45	4.03	45	5.21	45	1.88	45	-24.57	45	4.7	45	7.26
45.9	26.69	45.9	18.31	45.9	12.03	45.9	8.11	45.9	-25.99	45.9	2.94	45.9	3.18	45.9	0.88	45.9	0.11	45.9	2.88	45.9	-15.29	45.9	-0.69	45.9	-3.21	45.9	-1.61	45.9	-2.2	45.9	0.53	45.9	-18.34	45.9	-4.15	45.9	0.49	45.9	2.46	45.9	4.74	45.9	1.48	45.9	-25.51	45.9	2.8	45.9	6.96
46.8	25.11	46.8	18.5	46.8	10.64	46.8	6.35	46.8	-25.95	46.8	2.37	46.8	2.66	46.8	3.22	46.8	2.89	46.8	3.21	46.8	-14.48	46.8	-0.5	46.8	-6.06	46.8	-0.65	46.8	-0.96	46.8	0.98	46.8	-17.39	46.8	-2.6	46.8	-0.94	46.8	3.43	46.8	3.49	46.8	1.96	46.8	-24.4	46.8	5.97	46.8	8.63
47.7	24.16	47.7	19.04	47.7	11.98	47.7	8.09	47.7	-24.76	47.7	2.57	47.7	0.65	47.7	2.51	47.7	3.56	47.7	3.54	47.7	-13.39	47.7	-0.28	47.7	-4.55	47.7	0.5	47.7	1.83	47.7	1.22	47.7	-18.15	47.7	-3.27	47.7	-2.49	47.7	4.25	47.7	3.34	47.7	1.1	47.7	-24.17	47.7	3.13	47.7	3.68
48.6	22.4	48.6	17.96	48.6	11.49	48.6	6.86	48.6	-25.79	48.6	2.58	48.6	2.35	48.6	5.11	48.6	2.26	48.6	3.89	48.6	-13.87	48.6	-0.23	48.6	-4.94	48.6	-1.15	48.6	0.59	48.6	-0.05	48.6	-19.59	48.6	-2.71	48.6	-3.49	48.6	1.57	48.6	5.39	48.6	1.05	48.6	-22.19	48.6	4.28	48.6	6.03
49.5	25.55	49.5	16.65	49.5	12.75	49.5	6.84	49.5	-23.53	49.5	1.86	49.5	0.76	49.5	3.44	49.5	1.78	49.5	0.97	49.5	-13.75	49.5	0.29	49.5	-4.48	49.5	-2.57	49.5	0.32	49.5	-2.79	49.5	-17.4	49.5	-3.88	49.5	-1.48	49.5	3.73	49.5	3.32	49.5	1.22	49.5	-24.13	49.5	5.8	49.5	7.52
50.4	25.22	50.4	17.7	50.4	14.58	50.4	7.86	50.4	-25.52	50.4	4.01	50.4	1.93	50.4	3.97	50.4	1.83	50.4	3.13	50.4	-13.09	50.4	-0.66	50.4	-4.17	50.4	0.52	50.4	-0.85	50.4	-1.19	50.4	-19.85	50.4	-2.82	50.4	1.06	50.4	4.14	50.4	1.87	50.4	1.13	50.4	-25	50.4	5.38	50.4	8.97
51.3	23.97	51.3	18.67	51.3	11.83	51.3	6.84	51.3	-26.56	51.3	2.22	51.3	2.9	51.3	6.11	51.3	3.61	51.3	1.9	51.3	-14.18	51.3	0.74	51.3	-3.91	51.3	-0.13	51.3	-1.09	51.3	0.08	51.3	-19.97	51.3	-3.4	51.3	-1	51.3	3.22	51.3	2.55	51.3	1.46	51.3	-25.14	51.3	3.9	51.3	6.96
52.2	23	52.2	20.97	52.2	14.68	52.2	4.4	52.2	-27.01	52.2	2.56	52.2	0.8	52.2	3.85	52.2	3.44	52.2	1.3	52.2	-15.64	52.2	2.46	52.2	-5.47	52.2	-2.73	52.2	-0.07	52.2	1.33	52.2	-18.51	52.2	-2.64	52.2	0.01	52.2	2.21	52.2	2.81	52.2	4.36	52.2	-23.93	52.2	5.57	52.2	8.34
53.1	26.13	53.1	17.82	53.1	12.01	53.1	6.35	53.1	-25.03	53.1	1.95	53.1	0.6	53.1	4.6	53.1	0.82	53.1	3.53	53.1	-13.02	53.1	-1.3	53.1	-5.71	53.1	1.12	53.1	-0.47	53.1	1.55	53.1	-16.8	53.1	-1.74	53.1	-2.31	53.1	4.92	53.1	3.97	53.1	2.7	53.1	-23	53.1	4.79	53.1	7.26
54	24.82	54	18.99	54	15.16	54	6.8	54	-24.34	54	2.44	54	2.4	54	3.59	54	2.39	54	4.66	54	-13.21	54	3.31	54	-4.93	54	-0.6	54	-0.72	54	0.18	54	-17.51	54	-0.55	54	0.67	54	5.41	54	4.58	54	3.17	54	-22.67	54	4.77	54	6.91
54.9	25.64	54.9	19.69	54.9	12.37	54.9	6.47	54.9	-25.4	54.9	3.2	54.9	3.54	54.9	3.44	54.9	1.9	54.9	3.05	54.9	-14.03	54.9	-0.36	54.9	-3.93	54.9	-2.68	54.9	0.11	54.9	-0.21	54.9	-19.22	54.9	-4.45	54.9	-0.11	54.9	0.37	54.9	2.9	54.9	3.42	54.9	-25.19	54.9	4.51	54.9	4.29
55.8	25.77	55.8	17.61	55.8	13.67	55.8	8.66	55.8	-26.45	55.8	2.25	55.8	3.25	55.8	2.59	55.8	1.36	55.8	3.11	55.8	-13.67	55.8	-0.94	55.8	-4.85	55.8	-1.37	55.8	0.07	55.8	1.54	55.8	-17.46	55.8	-3.08	55.8	-1.34	55.8	5.81	55.8	5.37	55.8	2.21	55.8	-20.12	55.8	4.53	55.8	5.72
56.7	26.75	56.7	17.72	56.7	12.03	56.7	6.69	56.7	-25.63	56.7	4.95	56.7	4.18	56.7	3.12	56.7	3.74	56.7	3.46	56.7	-13.25	56.7	2.37	56.7	-4.82	56.7	-1.49	56.7	-0.06	56.7	0.26	56.7	-16.41	56.7	0.27	56.7	-0.88	56.7	3.61	56.7	5.29	56.7	1.4	56.7	-22.75	56.7	7.55	56.7	6.83
57.6	24.54	57.6	18.76	57.6	12.1	57.6	7.51	57.6	-24.61	57.6	2.13	57.6	2.81	57.6	4.35	57.6	3.82	57.6	4.57	57.6	-10.35	57.6	-0.54	57.6	-4.04	57.6	-0.59	57.6	1.95	57.6	1.38	57.6	-17.95	57.6	-1.98	57.6	0.61	57.6	4.28	57.6	5.03	57.6	3.36	57.6	-24.86	57.6	4.68	57.6	7.33
58.5	24.09	58.5	18.08	58.5	10.91	58.5	7.37	58.5	-23.17	58.5	2.16	58.5	4.05	58.5	3.02	58.5	2.74	58.5	3.11	58.5	-11.79	58.5	1.19	58.5	-3.38	58.5	-1.86	58.5	1.93	58.5	-1.97	58.5	-16.58	58.5	-1.73	58.5	3.46	58.5	4.29	58.5	6.15	58.5	2.85	58.5	-21.65	58.5	3.83	58.5	7.95
59.4	24.55	59.4	18.58	59.4	11.75	59.4	5.83	59.4	-22.93	59.4	5.16	59.4	1.19	59.4	1.03	59.4	1.89	59.4	1.83	59.4	-12.62	59.4	2.31	59.4	-4.84	59.4	-2.93	59.4	0.56	59.4	-2.36	59.4	-17.61	59.4	-3.12	59.4	0.17	59.4	4.34	59.4	4.21	59.4	2.47	59.4	-23.91	59.4	5.15	59.4	5.49
60.3	26.26	60.3	20.5	60.3	11.66	60.3	9.22	60.3	-23.71	60.3	2.78	60.3	2.73	60.3	4.57	60.3	-0.14	60.3	2.25	60.3	-13.5	60.3	2.13	60.3	-3.54	60.3	-2.42	60.3	-1.1	60.3	-1.61	60.3	-18.4	60.3	-3.23	60.3	-0.4	60.3	2.2	60.3	3.51	60.3	3.61	60.3	-24.27	60.3	5.76	60.3	7.55
61.2	26.75	61.2	17.66	61.2	12.53	61.2	6.6	61.2	-24.15	61.2	2.93	61.2	1.29	61.2	2.92	61.2	2.11	61.2	5.29	61.2	-10.63	61.2	-0.27	61.2	-3.47	61.2	-1.89	61.2	0.73	61.2	-0.26	61.2	-15.75	61.2	0.22	61.2	-0.1	61.2	4.02	61.2	4.03	61.2	0.81	61.2	-22.78	61.2	7.49	61.2	6.13
62.1	24.98	62.1	19.62	62.1	15.15	62.1	5.46	62.1	-25.57	62.1	4.17	62.1	5.02	62.1	4.11	62.1	3.83	62.1	2.94	62.1	-13.97	62.1	2.88	62.1	-3.61	62.1	-1.56	62.1	1.26	62.1	1.4	62.1	-18.44	62.1	-1.73	62.1	-0.95	62.1	3.47	62.1	6.3	62.1	4.29	62.1	-25.42	62.1	6.52	62.1	5.01
63	26.52	63	17.95	63	14	63	6.43	63	-22.67	63	3.79	63	4.43	63	3.87	63	2.21	63	2.96	63	-11.41	63	2.33	63	-4.08	63	-2.59	63	-2.03	63	0.59	63	-17.48	63	-1.34	63	0.78	63	2.81	63	3.99	63	1.82	63	-23.67	63	7.47	63	7.65
63.9	23.68	63.9	17.69	63.9	14.73	63.9	6.1	63.9	-24.04	63.9	1.12	63.9	1.41	63.9	3.97	63.9	4.32	63.9	2.46	63.9	-12.1	63.9	-0.61	63.9	-3.69	63.9	0.04	63.9	-0.17	63.9	-0.31	63.9	-17.49	63.9	-4.07	63.9	1.5	63.9	4.36	63.9	2.79	63.9	1.7	63.9	-23.66	63.9	7.8	63.9	6.71
64.8	25.09	64.8	17.12	64.8	14.49	64.8	8.58	64.8	-25.39	64.8	3.26	64.8	3.42	64.8	4.19	64.8	1.14	64.8	4.53	64.8	-11.74	64.8	1.25	64.8	-5.05	64.8	-1.37	64.8	-0.04	64.8	0.84	64.8	-14.96	64.8	-2.89	64.8	-1.02	64.8	4.05	64.8	5.67	64.8	2.01	64.8	-24.51	64.8	7.86	64.8	8.09
65.7	24.71	65.7	19.78	65.7	10.6	65.7	6.57	65.7	-22.6	65.7	3	65.7	3.24	65.7	3	65.7	0.22	65.7	2.36	65.7	-12.43	65.7	-1.84	65.7	-1.82	65.7	-0.63	65.7	-1.4	65.7	-1.11	65.7	-20.06	65.7	-3.46	65.7	1.43	65.7	2.12	65.7	3.29	65.7	3.58	65.7	-23.65	65.7	6.52	65.7	6.37
66.6	27.85	66.6	20.18	66.6	12.82	66.6	5.98	66.6	-22.13	66.6	3.93	66.6	5.11	66.6	4.58	66.6	4.08	66.6	2.71	66.6	-10.88	66.6	0.74	66.6	-4.98	66.6	-0.12	66.6	1.48	66.6	0.18	66.6	-15.91	66.6	-2.14	66.6	3.97	66.6	2.53	66.6	4.33	66.6	2.01	66.6	-22.77	66.6	4.65	66.6	9.79
67.5	24.76	67.5	20.36	67.5	10.82	67.5	5.12	67.5	-22.85	67.5	4.85	67.5	4.87	67.5	1.59	67.5	1.87	67.5	2.17	67.5	-11.83	67.5	3.81	67.5	-4.96	67.5	-1.98	67.5	1.58	67.5	0.52	67.5	-16.86	67.5	-1.66	67.5	1.31	67.5	4.25	67.5	5.97	67.5	4.71	67.5	-23.21	67.5	6.82	67.5	8.15
68.4	23.25	68.4	19.81	68.4	11.92	68.4	5.86	68.4	-22.94	68.4	2.67	68.4	0.14	68.4	4.88	68.4	0.35	68.4	5.26	68.4	-13.72	68.4	1.72	68.4	-2.85	68.4	-0.49	68.4	-0.62	68.4	-0.27	68.4	-18.4	68.4	1.02	68.4	1.6	68.4	3.66	68.4	5.37	68.4	1.76	68.4	-21.12	68.4	10.16	68.4	8.14
69.3	23.44	69.3	19.8	69.3	11.97	69.3	4.05	69.3	-23.34	69.3	3.85	69.3	1.75	69.3	4.55	69.3	2.06	69.3	3.23	69.3	-12.1	69.3	-1.18	69.3	-4.62	69.3	0.34	69.3	0.79	69.3	-0.93	69.3	-19.24	69.3	-2.21	69.3	1.82	69.3	6.81	69.3	4.56	69.3	-0.57	69.3	-23.35	69.3	8.47	69.3	8.38
70.2	27	70.2	20	70.2	12.5	70.2	7.65	70.2	-22.25	70.2	3.71	70.2	5.47	70.2	2.7	70.2	1.2	70.2	3.95	70.2	-12.62	70.2	-0.64	70.2	-5.08	70.2	-1.12	70.2	-2.08	70.2	0.08	70.2	-17.69	70.2	-3.58	70.2	1.84	70.2	4.34	70.2	2.64	70.2	3.09	70.2	-21.83	70.2	7.25	70.2	9.61
71.1	24.59	71.1	20.91	71.1	12.87	71.1	6.46	71.1	-25.07	71.1	1.61	71.1	4.32	71.1	4.94	71.1	0.75	71.1	4.71	71.1	-14.11	71.1	-0.19	71.1	-2.96	71.1	0.25	71.1	0.26	71.1	0.32	71.1	-21.04	71.1	-2.9	71.1	4.11	71.1	6.97	71.1	4.93	71.1	2	71.1	-25	71.1	7.82	71.1	8.71
72	27.28	72	20.98	72	16.47	72	6.32	72	-25.23	72	3.7	72	3.98	72	3.87	72	5.85	72	3.52	72	-12.97	72	-0.2	72	-5.85	72	-2.06	72	1.43	72	0.09	72	-16.99	72	-5.09	72	1.47	72	3.7	72	4.45	72	0.95	72	-23.13	72	8.83	72	7.97
72.9	27.07	72.9	19.2	72.9	13.01	72.9	10.63	72.9	-24.18	72.9	6.68	72.9	3.17	72.9	2.93	72.9	2.89	72.9	5.18	72.9	-11.65	72.9	1.58	72.9	-5.47	72.9	-1.35	72.9	-0.09	72.9	-0.63	72.9	-20.11	72.9	-4.23	72.9	2	72.9	2.84	72.9	3.43	72.9	1.61	72.9	-24.43	72.9	8.17	72.9	8.18
73.8	25.84	73.8	19.13	73.8	13.53	73.8	6.45	73.8	-22.75	73.8	1.55	73.8	4.6	73.8	4.41	73.8	1.82	73.8	2.16	73.8	-11.35	73.8	-2.67	73.8	-5.22	73.8	0.08	73.8	1.45	73.8	-0.2	73.8	-18.04	73.8	-4.82	73.8	3.01	73.8	5.71	73.8	5.88	73.8	2.41	73.8	-23.34	73.8	6.98	73.8	7.22
74.7	28.16	74.7	20.76	74.7	11.49	74.7	8.07	74.7	-21.86	74.7	2.84	74.7	3.54	74.7	4.43	74.7	0.97	74.7	5.58	74.7	-11.42	74.7	0.47	74.7	-5.21	74.7	-1.66	74.7	-1.65	74.7	-0.25	74.7	-18.66	74.7	-3.65	74.7	4.36	74.7	3.33	74.7	3.83	74.7	4.38	74.7	-22.73	74.7	5.76	74.7	8.8
75.6	24.82	75.6	21.1	75.6	12.93	75.6	7.66	75.6	-23.55	75.6	4.75	75.6	2.59	75.6	4.13	75.6	2.4	75.6	6.72	75.6	-13.55	75.6	2.1	75.6	-5.34	75.6	-1.9	75.6	0.92	75.6	2.32	75.6	-18.05	75.6	-0.77	75.6	3.72	75.6	4.18	75.6	4.55	75.6	3.98	75.6	-22.33	75.6	7.17	75.6	8.4
76.5	26.04	76.5	17.52	76.5	15.28	76.5	6.01	76.5	-22.03	76.5	3.82	76.5	2.33	76.5	4.09	76.5	2.43	76.5	1.39	76.5	-10.11	76.5	-1.47	76.5	-5.67	76.5	-1.36	76.5	-2.18	76.5	1.39	76.5	-16.3	76.5	-4.15	76.5	3.39	76.5	3.05	76.5	4.29	76.5	4.03	76.5	-23.19	76.5	8.13	76.5	7.55
77.4	25.47	77.4	19.16	77.4	13.62	77.4	7.4	77.4	-21.97	77.4	3.9	77.4	4.02	77.4	4.62	77.4	3.19	77.4	4.1	77.4	-11.02	77.4	-0.49	77.4	-2.44	77.4	-1.19	77.4	2.35	77.4	2.67	77.4	-17.55	77.4	-5.66	77.4	5.72	77.4	3.39	77.4	5.22	77.4	4.98	77.4	-23.71	77.4	5.14	77.4	10.65
78.3	27.09	78.3	19.21	78.3	13.39	78.3	4.67	78.3	-22.77	78.3	3.31	78.3	4.84	78.3	2.3	78.3	1.07	78.3	3.02	78.3	-11.16	78.3	1.29	78.3	-3.77	78.3	-3.88	78.3	-0.23	78.3	0.83	78.3	-17.78	78.3	-1.6	78.3	4.55	78.3	4.58	78.3	5.29	78.3	2.62	78.3	-23.43	78.3	9.84	78.3	6.95
79.2	26.79	79.2	20.6	79.2	12.56	79.2	7.79	79.2	-22.7	79.2	4.9	79.2	5.13	79.2	4.84	79.2	3.94	79.2	1.43	79.2	-12.11	79.2	0.34	79.2	-3.8	79.2	-1.24	79.2	2.65	79.2	-0.23	79.2	-18.2	79.2	-2.98	79.2	3.63	79.2	6.36	79.2	5.69	79.2	3.77	79.2	-22.79	79.2	8.93	79.2	8.42
80.1	24.32	80.1	20.55	80.1	13.1	80.1	10.52	80.1	-21.25	80.1	3.3	80.1	0.6	80.1	3.37	80.1	2.53	80.1	4.05	80.1	-10.52	80.1	0.62	80.1	-5.26	80.1	-1.73	80.1	0.59	80.1	-0.95	80.1	-17.13	80.1	-2.02	80.1	1.45	80.1	5.94	80.1	7.01	80.1	2.23	80.1	-21.33	80.1	8.01	80.1	6.71
81	25.35	81	22.21	81	13.96	81	7.03	81	-21.32	81	2.65	81	-0.17	81	4.03	81	2.97	81	2.52	81	-12.87	81	3.54	81	-5.01	81	-1.43	81	2.22	81	-0.55	81	-14.88	81	-2.81	81	3.52	81	4.97	81	6.2	81	3.27	81	-21.2	81	7.64	81	7.61
81.9	16.25	81.9	16.65	81.9	12.72	81.9	5.02	81.9	-19.16	81.9	4.76	81.9	0.7	81.9	3.18	81.9	0.18	81.9	0.19	81.9	-7.84	81.9	-1.67	81.9	-1.58	81.9	-1.91	81.9	0.02	81.9	-1.03	81.9	-14.35	81.9	-2.39	81.9	6.98	81.9	4.24	81.9	2.85	81.9	4.5	81.9	-19.68	81.9	9.78	81.9	5.72
82.8	7.31	82.8	6.84	82.8	3.11	82.8	2.23	82.8	-11.87	82.8	2.55	82.8	1.54	82.8	2.17	82.8	0.51	82.8	1.73	82.8	-5.67	82.8	0.18	82.8	-2.88	82.8	-0.24	82.8	0.24	82.8	-1.23	82.8	-12.02	82.8	-2.27	82.8	10.01	82.8	5.73	82.8	5.51	82.8	2.19	82.8	-15.28	82.8	7.84	82.8	3.87
83.7	3.37	83.7	4.53	83.7	0.8	83.7	0.16	83.7	-8.02	83.7	3.43	83.7	1.43	83.7	2.77	83.7	0.83	83.7	1.78	83.7	-2.23	83.7	3.1	83.7	-2.09	83.7	0.29	83.7	-0.51	83.7	0.08	83.7	-3.24	83.7	-1.5	83.7	12.32	83.7	3.78	83.7	3.56	83.7	3.69	83.7	-4.51	83.7	8.43	83.7	1.79
84.6	2.93	84.6	4.15	84.6	2.68	84.6	0.21	84.6	1.33	84.6	3.17	84.6	0.97	84.6	3	84.6	2.11	84.6	3.57	84.6	0.55	84.6	3.1	84.6	-2.46	84.6	-0.21	84.6	-0.24	84.6	-0.72	84.6	-4.42	84.6	-2.42	84.6	9.87	84.6	4.91	84.6	6.68	84.6	1.5	84.6	-2.58	84.6	6.17	84.6	2.66
85.5	2.47	85.5	0.59	85.5	0.72	85.5	1.47	85.5	-0.57	85.5	2.44	85.5	4.39	85.5	-0.75	85.5	0.42	85.5	1.61	85.5	2.04	85.5	1.85	85.5	0.02	85.5	-0.42	85.5	-1.92	85.5	0.93	85.5	-1.53	85.5	-0.39	85.5	10.58	85.5	6.48	85.5	3.53	85.5	2.74	85.5	-2.68	85.5	7.04	85.5	2.71
86.4	3.54	86.4	4.07	86.4	0.4	86.4	-0.95	86.4	-1.9	86.4	2.58	86.4	2.58	86.4	3.03	86.4	1.15	86.4	2.99	86.4	0.79	86.4	0.39	86.4	-1.88	86.4	0.6	86.4	-0.77	86.4	-0.49	86.4	-4.46	86.4	-3.29	86.4	12.39	86.4	4.29	86.4	2.21	86.4	1.8	86.4	-0.9	86.4	7.81	86.4	3.88
87.3	4.04	87.3	3.31	87.3	2.26	87.3	2.16	87.3	-0.97	87.3	-0.8	87.3	1.72	87.3	1	87.3	1.8	87.3	1.49	87.3	0.32	87.3	-1.19	87.3	-2.17	87.3	-0.26	87.3	-1.27	87.3	-2.04	87.3	-3.03	87.3	0.06	87.3	11.09	87.3	4.61	87.3	3.81	87.3	2.31	87.3	0.83	87.3	8.81	87.3	2.66
88.2	2.24	88.2	4.31	88.2	2.54	88.2	-0.58	88.2	3.84	88.2	3.35	88.2	2.22	88.2	0.8	88.2	1.71	88.2	0.69	88.2	5.23	88.2	3.31	88.2	-2	88.2	1.67	88.2	1.52	88.2	-2.39	88.2	-1.74	88.2	1.48	88.2	11.77	88.2	7.14	88.2	6.23	88.2	1.9	88.2	-0.95	88.2	9.99	88.2	0.88
89.1	1.51	89.1	3.11	89.1	3.14	89.1	0.08	89.1	1.78	89.1	4.04	89.1	1.78	89.1	2.29	89.1	1.23	89.1	2.01	89.1	3.51	89.1	1.25	89.1	-3.96	89.1	1.4	89.1	2.17	89.1	0.17	89.1	-4.7	89.1	-1.29	89.1	11.25	89.1	4.91	89.1	4.7	89.1	2.77	89.1	-1.51	89.1	7.6	89.1	1.58
90	-0.62	90	2.9	90	2.56	90	4.43	90	0.35	90	3.63	90	0.32	90	0.29	90	2.37	90	2.89	90	1.54	90	2.98	90	-1.25	90	-0.27	90	1.39	90	-1	90	-1.28	90	-0.86	90	11.56	90	4.05	90	6.21	90	0.66	90	2.09	90	7.87	90	1.4
90.9	2.63	90.9	4.46	90.9	4.43	90.9	1.66	90.9	5.81	90.9	3.24	90.9	0.91	90.9	1.35	90.9	0.64	90.9	0.16	90.9	3.41	90.9	-0.83	90.9	-4.66	90.9	0.84	90.9	0.24	90.9	0.18	90.9	-0.91	90.9	-3.04	90.9	8.59	90.9	4.43	90.9	2.89	90.9	3.96	90.9	1.85	90.9	9.54	90.9	0.75
91.8	-0.07	91.8	2.12	91.8	3.04	91.8	1.76	91.8	3.74	91.8	2.99	91.8	1.79	91.8	0.68	91.8	2.43	91.8	2.37	91.8	4.56	91.8	2.85	91.8	-0.81	91.8	-0.8	91.8	0.5	91.8	-2.52	91.8	1.7	91.8	-1.43	91.8	10.2	91.8	4.48	91.8	6.49	91.8	2.53	91.8	3.2	91.8	7.68	91.8	0.75
92.7	2.93	92.7	1.38	92.7	2.89	92.7	0.38	92.7	5.11	92.7	4.51	92.7	2.86	92.7	0.72	92.7	1.22	92.7	3.1	92.7	3.51	92.7	1.28	92.7	-2.51	92.7	-1.02	92.7	0.07	92.7	0.05	92.7	0.25	92.7	-2.26	92.7	11.17	92.7	4.36	92.7	3.68	92.7	1.29	92.7	1.87	92.7	7.01	92.7	2.61
93.6	0.6	93.6	4.17	93.6	1.39	93.6	0.97	93.6	3.63	93.6	6.1	93.6	1.35	93.6	0.53	93.6	0.3	93.6	-0.9	93.6	2.93	93.6	2.25	93.6	-0.7	93.6	-0.75	93.6	-0.44	93.6	-1.2	93.6	0.22	93.6	-1.39	93.6	14.51	93.6	5.21	93.6	2.18	93.6	1.55	93.6	0.45	93.6	9.27	93.6	2.28
94.5	2.71	94.5	2.68	94.5	3.8	94.5	2.01	94.5	5.24	94.5	4.87	94.5	2.31	94.5	1.76	94.5	1.25	94.5	1.08	94.5	3.07	94.5	1.33	94.5	-2.98	94.5	0.77	94.5	-0.65	94.5	-3.34	94.5	-1.72	94.5	-2.53	94.5	12.29	94.5	7.43	94.5	4.31	94.5	-1.17	94.5	3.91	94.5	7.37	94.5	1.93
95.4	-1.24	95.4	3.35	95.4	2.96	95.4	3.67	95.4	6.91	95.4	4.05	95.4	1.28	95.4	3	95.4	2.11	95.4	0.8	95.4	3.82	95.4	0.11	95.4	-1.9	95.4	-1.15	95.4	-0.1	95.4	-2.74	95.4	-0.88	95.4	-1.63	95.4	10.9	95.4	5.32	95.4	4.51	95.4	1.93	95.4	3.24	95.4	8.13	95.4	-0.45
96.3	-0.55	96.3	3.64	96.3	2.75	96.3	2.08	96.3	3.73	96.3	3.5	96.3	1.54	96.3	1.28	96.3	-0.26	96.3	1.96	96.3	5.08	96.3	-4.02	96.3	-2.46	96.3	0.18	96.3	-1.55	96.3	-3.36	96.3	-0.39	96.3	-1.16	96.3	11.77	96.3	4.5	96.3	4.57	96.3	-0.23	96.3	0.57	96.3	9.63	96.3	1.14
97.2	-0.07	97.2	5.94	97.2	0.89	97.2	0.79	97.2	3.49	97.2	5.12	97.2	1.79	97.2	2.07	97.2	0.06	97.2	0.43	97.2	4.06	97.2	1.88	97.2	-1.52	97.2	-0.18	97.2	-0.61	97.2	-2.43	97.2	-0.18	97.2	-2.78	97.2	9.76	97.2	4.57	97.2	4.36	97.2	1.87	97.2	3.21	97.2	7.36	97.2	1.6
98.1	1.32	98.1	4.13	98.1	3.86	98.1	2.86	98.1	4.09	98.1	3.09	98.1	0.23	98.1	2.32	98.1	0.79	98.1	2.2	98.1	4.32	98.1	-0.1	98.1	-5.18	98.1	0.22	98.1	-0.46	98.1	-2.7	98.1	-2.25	98.1	-0.32	98.1	9.73	98.1	4.18	98.1	5.35	98.1	2.51	98.1	0.79	98.1	7.7	98.1	1.51
99	-0.29	99	2.66	99	2.95	99	0.31	99	6.29	99	4.92	99	2.85	99	0.17	99	2.19	99	1.08	99	4.1	99	1.65	99	-2.61	99	0	99	-1.73	99	-3.82	99	-0.61	99	-3.07	99	14.63	99	4.5	99	2.59	99	-0.02	99	4.59	99	8.18	99	5.4
99.9	-0.06	99.9	3.37	99.9	1.69	99.9	3.03	99.9	4.28	99.9	2.7	99.9	1.91	99.9	1.05	99.9	1.96	99.9	2.78	99.9	2.72	99.9	-0.07	99.9	-3.4	99.9	0.52	99.9	1.4	99.9	0.35	99.9	-0.25	99.9	-3.57	99.9	11.69	99.9	8.42	99.9	4.3	99.9	3.48	99.9	3.43	99.9	5.45	99.9	1.92
100.8	2.31	100.8	2.03	100.8	0.61	100.8	1.58	100.8	6.32	100.8	4.38	100.8	5.37	100.8	3.04	100.8	2.11	100.8	1.58	100.8	2.74	100.8	0.7	100.8	-2	100.8	0.82	100.8	2.09	100.8	-0.3	100.8	-1.1	100.8	-1.19	100.8	13.12	100.8	6.44	100.8	3.29	100.8	2.63	100.8	1.6	100.8	8.93	100.8	2.42
101.7	0.59	101.7	3.22	101.7	2.95	101.7	-0.8	101.7	7.06	101.7	1.95	101.7	1.78	101.7	0.75	101.7	2.8	101.7	2.04	101.7	2.6	101.7	-0.29	101.7	-3.46	101.7	0.08	101.7	-1.95	101.7	-2.25	101.7	-1.29	101.7	-3.94	101.7	12.42	101.7	6.17	101.7	3.93	101.7	0.92	101.7	2.53	101.7	5.76	101.7	4.3
102.6	1.15	102.6	2.82	102.6	1.39	102.6	1.9	102.6	4.28	102.6	2.75	102.6	0.4	102.6	0.89	102.6	0.4	102.6	4.45	102.6	3.13	102.6	-1.3	102.6	-2.84	102.6	-1.76	102.6	-0.35	102.6	-2.31	102.6	-1.24	102.6	-3.33	102.6	11.62	102.6	3.98	102.6	4.39	102.6	-0.3	102.6	3.98	102.6	6.53	102.6	1.83
103.5	3.11	103.5	2.43	103.5	2.9	103.5	-0.76	103.5	7.52	103.5	2.9	103.5	2.77	103.5	1.59	103.5	1.64	103.5	2.32	103.5	5.25	103.5	1.97	103.5	-2.53	103.5	-0.11	103.5	-1.23	103.5	-0.95	103.5	0.6	103.5	-0.25	103.5	12.77	103.5	5.37	103.5	2.29	103.5	1.41	103.5	4.21	103.5	9.12	103.5	3.4
104.4	1.42	104.4	4.18	104.4	3.3	104.4	2.83	104.4	7.55	104.4	3.15	104.4	1.57	104.4	2.91	104.4	2.7	104.4	1.99	104.4	3.23	104.4	1.51	104.4	-3.73	104.4	0.34	104.4	0.38	104.4	-2.04	104.4	-1.57	104.4	-1.41	104.4	11.48	104.4	5.26	104.4	5.94	104.4	1.4	104.4	1.48	104.4	8	104.4	3.39
105.3	1.93	105.3	3.34	105.3	1.77	105.3	2.75	105.3	5.42	105.3	3.18	105.3	0.52	105.3	3.2	105.3	1.55	105.3	1.62	105.3	5.14	105.3	0.42	105.3	-3.37	105.3	0.75	105.3	1	105.3	-1.63	105.3	1.31	105.3	-1.65	105.3	12.05	105.3	7.23	105.3	2.83	105.3	-1.32	105.3	3.85	105.3	7.58	105.3	1.4
106.2	2.87	106.2	1.33	106.2	2.89	106.2	0.25	106.2	6.98	106.2	4.74	106.2	0.9	106.2	0.66	106.2	3.07	106.2	2.02	106.2	3.14	106.2	0.15	106.2	-3.84	106.2	1.38	106.2	2.49	106.2	-1.03	106.2	-1.55	106.2	-0.81	106.2	11.01	106.2	5.39	106.2	4.07	106.2	-1.06	106.2	1.97	106.2	9.64	106.2	0.98
107.1	2.35	107.1	3.72	107.1	3.63	107.1	2.1	107.1	4.73	107.1	5.1	107.1	1.76	107.1	3.15	107.1	3.46	107.1	1.65	107.1	6.1	107.1	1.2	107.1	-2.58	107.1	0.63	107.1	2.65	107.1	-0.69	107.1	1.8	107.1	-1.52	107.1	10.38	107.1	4.22	107.1	7.15	107.1	3.51	107.1	3.68	107.1	10.46	107.1	-0.16
108	1.34	108	4.36	108	2.27	108	2.24	108	4.9	108	4.97	108	2	108	1.33	108	0.22	108	2.28	108	4.61	108	2.03	108	-3.49	108	-1.68	108	1.19	108	-0.43	108	1.71	108	-3.51	108	10.69	108	4.34	108	4.76	108	1.38	108	4.51	108	7.51	108	3.37
108.9	0.64	108.9	4.69	108.9	1.94	108.9	0.3	108.9	4.34	108.9	4.65	108.9	2.49	108.9	2.87	108.9	1.69	108.9	0.75	108.9	4.58	108.9	-0.35	108.9	-1.83	108.9	0.7	108.9	2.23	108.9	-0.82	108.9	0.92	108.9	-4.49	108.9	11.04	108.9	6.62	108.9	3.62	108.9	2.43	108.9	1.96	108.9	3.95	108.9	4.06
109.8	1.19	109.8	3.05	109.8	1.05	109.8	0.87	109.8	7.92	109.8	2.26	109.8	0.58	109.8	0.7	109.8	2.93	109.8	1.94	109.8	6.49	109.8	0.24	109.8	-2.61	109.8	0.43	109.8	2	109.8	-2.32	109.8	0.4	109.8	-2.83	109.8	11.38	109.8	4.87	109.8	5.29	109.8	1.86	109.8	2.67	109.8	8.09	109.8	0.71
110.7	0.16	110.7	1.86	110.7	2.85	110.7	1.59	110.7	6.42	110.7	4.4	110.7	2.34	110.7	-0.22	110.7	3.01	110.7	1.1	110.7	6.09	110.7	0.97	110.7	-2.99	110.7	-0.8	110.7	0.51	110.7	-3.76	110.7	0.19	110.7	-1.11	110.7	9.74	110.7	5.93	110.7	5.43	110.7	2.71	110.7	2.8	110.7	7.11	110.7	-0.42
111.6	0.05	111.6	4.45	111.6	4.64	111.6	0.33	111.6	4.82	111.6	3.81	111.6	2.96	111.6	1.86	111.6	2.5	111.6	1.24	111.6	4.34	111.6	-1.2	111.6	-2.71	111.6	0.97	111.6	1.23	111.6	-2.13	111.6	-2.85	111.6	-0.07	111.6	13.03	111.6	6.89	111.6	4.45	111.6	-0.29	111.6	1.93	111.6	6.42	111.6	0.68
112.5	-0.84	112.5	1.42	112.5	2.3	112.5	2.13	112.5	5.66	112.5	5.37	112.5	0.39	112.5	1.45	112.5	0.53	112.5	3.76	112.5	5.86	112.5	3.87	112.5	-3.5	112.5	-0.35	112.5	0.48	112.5	-3.18	112.5	1.05	112.5	-1.04	112.5	12.95	112.5	5.57	112.5	3.33	112.5	0.29	112.5	3.23	112.5	10.83	112.5	1.93
113.4	-1.5	113.4	2.65	113.4	2.44	113.4	1.65	113.4	6.64	113.4	3.69	113.4	2.38	113.4	1.58	113.4	-0.67	113.4	4.85	113.4	4.63	113.4	2.42	113.4	-3.3	113.4	-0.72	113.4	0.36	113.4	-1.37	113.4	-0.81	113.4	1.82	113.4	9.35	113.4	7.81	113.4	5.4	113.4	0.77	113.4	3.62	113.4	6.57	113.4	1.34
114.3	1.64	114.3	4.26	114.3	3.89	114.3	2.35	114.3	6.8	114.3	6.12	114.3	4.79	114.3	2.25	114.3	-0.49	114.3	1.6	114.3	5.05	114.3	3.59	114.3	0.95	114.3	-0.26	114.3	-0.55	114.3	-2.27	114.3	-0.37	114.3	0.52	114.3	12.19	114.3	5.01	114.3	4.73	114.3	1.01	114.3	2.63	114.3	8.9	114.3	-1.31
115.2	1.43	115.2	1.74	115.2	3.9	115.2	2.08	115.2	3.02	115.2	3.94	115.2	-0.36	115.2	-0.3	115.2	2.29	115.2	1.8	115.2	1.78	115.2	1.6	115.2	-3.17	115.2	-2.79	115.2	1.15	115.2	-2.51	115.2	0.4	115.2	-2.03	115.2	9.89	115.2	4.38	115.2	5.34	115.2	-0.07	115.2	3.74	115.2	8.34	115.2	2.45
116.1	1.17	116.1	0.7	116.1	1.07	116.1	2.57	116.1	6.09	116.1	4.17	116.1	1.13	116.1	-2.2	116.1	1	116.1	3.15	116.1	4.34	116.1	1.85	116.1	-4.8	116.1	-3.76	116.1	-2.01	116.1	-2.62	116.1	-2.37	116.1	-2.28	116.1	12.06	116.1	4.71	116.1	4.59	116.1	0.63	116.1	2.78	116.1	6.01	116.1	2.72
117	1.23	117	2.39	117	3.23	117	0.16	117	5.38	117	4.97	117	3.58	117	3.18	117	1.15	117	0.16	117	3.88	117	4.15	117	-1.66	117	-1.13	117	0.52	117	-2.56	117	-0.91	117	-0.15	117	13.36	117	6.87	117	3.95	117	2.72	117	3.05	117	9.81	117	2.45
117.9	3.09	117.9	3.94	117.9	1.77	117.9	0.46	117.9	5.4	117.9	6.11	117.9	4.86	117.9	0.31	117.9	1.5	117.9	2.6	117.9	3	117.9	2.52	117.9	-2.31	117.9	-3.37	117.9	-0.85	117.9	-1.95	117.9	-1.9	117.9	-2.08	117.9	11.14	117.9	4.31	117.9	4.72	117.9	0.89	117.9	3.52	117.9	8.83	117.9	-0.72
118.8	0.58	118.8	0.07	118.8	3.87	118.8	4.02	118.8	5.47	118.8	5.44	118.8	1.97	118.8	0.54	118.8	2.04	118.8	5.64	118.8	3.64	118.8	3.34	118.8	-2.68	118.8	-0.34	118.8	1.35	118.8	-2.43	118.8	-0.78	118.8	-0.48	118.8	12.84	118.8	7.4	118.8	5.39	118.8	0.19	118.8	3.95	118.8	7.29	118.8	1.22
119.7	0.6	119.7	2.84	119.7	5.54	119.7	2.79	119.7	6.01	119.7	3.51	119.7	4.5	119.7	-0.38	119.7	2.09	119.7	2.15	119.7	4.85	119.7	0.36	119.7	-1.49	119.7	-2	119.7	-1.58	119.7	-1.54	119.7	0.65	119.7	-1.72	119.7	11.05	119.7	6.56	119.7	5.47	119.7	0.81	119.7	5.07	119.7	7.78	119.7	1.95
120.6	1.99	120.6	5.48	120.6	5.02	120.6	-0.51	120.6	9.02	120.6	2.91	120.6	3.65	120.6	0.66	120.6	1.29	120.6	0.7	120.6	7.55	120.6	-0.58	120.6	-3.1	120.6	0.38	120.6	-0.51	120.6	-0.48	120.6	-1.01	120.6	-1.63	120.6	11.04	120.6	6.08	120.6	5.77	120.6	2.78	120.6	3.12	120.6	7.92	120.6	1.1
121.5	1.44	121.5	2.04	121.5	0.98	121.5	1.72	121.5	7.1	121.5	2.59	121.5	4.02	121.5	0.54	121.5	-0.56	121.5	0.46	121.5	5.53	121.5	2.47	121.5	-2.96	121.5	-0.76	121.5	0.4	121.5	-5.08	121.5	-0.43	121.5	-0.47	121.5	10.04	121.5	5.78	121.5	2.4	121.5	0.58	121.5	3.71	121.5	9.87	121.5	-1.86
122.4	-0.15	122.4	1.23	122.4	3.37	122.4	1.41	122.4	5.86	122.4	3.63	122.4	-1.56	122.4	2.55	122.4	2.44	122.4	1.36	122.4	4.22	122.4	-0.11	122.4	-4.9	122.4	-1.52	122.4	1.29	122.4	-4.02	122.4	1.41	122.4	-2.75	122.4	12.36	122.4	6.93	122.4	7.02	122.4	1.23	122.4	4.41	122.4	6.78	122.4	1.58
123.3	2.91	123.3	3.51	123.3	3.03	123.3	2.51	123.3	6.27	123.3	4.96	123.3	3.26	123.3	2.96	123.3	2.08	123.3	4.39	123.3	7.01	123.3	0.99	123.3	-2.89	123.3	-2.05	123.3	0.17	123.3	-2.32	123.3	1.32	123.3	-2.97	123.3	13.47	123.3	4.19	123.3	4.03	123.3	-0.02	123.3	2.63	123.3	7.27	123.3	1.63
124.2	1.22	124.2	4.45	124.2	3.24	124.2	0.31	124.2	6.26	124.2	4.86	124.2	1.97	124.2	2.68	124.2	1.85	124.2	1.9	124.2	5.87	124.2	1.92	124.2	-4.13	124.2	0.82	124.2	1.6	124.2	-1.16	124.2	0.2	124.2	-3.61	124.2	10.01	124.2	4.41	124.2	4.68	124.2	3.01	124.2	4.17	124.2	5.83	124.2	-0.62
125.1	1.57	125.1	3.42	125.1	1.96	125.1	2.28	125.1	7.4	125.1	2.82	125.1	2.53	125.1	-1.77	125.1	1.8	125.1	1.64	125.1	4.16	125.1	3.45	125.1	-2.85	125.1	-2.42	125.1	-0.32	125.1	-3.55	125.1	-0.69	125.1	0.58	125.1	11.24	125.1	4.62	125.1	5.07	125.1	1.55	125.1	4.21	125.1	7.4	125.1	0.94
126	2.17	126	1.78	126	1.14	126	0.86	126	6.71	126	4.91	126	2.98	126	1.3	126	3.5	126	1.48	126	6.48	126	0.83	126	-2.22	126	-1.39	126	2.11	126	-3.75	126	0.79	126	-1.87	126	10.87	126	2.79	126	5.36	126	0.75	126	3.91	126	7.27	126	1.68
126.9	1.27	126.9	3.98	126.9	3.76	126.9	0.31	126.9	4.71	126.9	6.75	126.9	0.53	126.9	3.39	126.9	0.87	126.9	2.07	126.9	4.96	126.9	2.46	126.9	-3.2	126.9	-0.21	126.9	-0.12	126.9	-2.51	126.9	2.82	126.9	-2.62	126.9	12.1	126.9	6.22	126.9	4.66	126.9	0.37	126.9	7.33	126.9	7.77	126.9	2.82
127.8	0.78	127.8	4.37	127.8	3.03	127.8	3.14	127.8	5.23	127.8	4.25	127.8	0.26	127.8	3.8	127.8	1.11	127.8	2.68	127.8	4.91	127.8	0	127.8	-3.22	127.8	-0.67	127.8	1.3	127.8	-2.81	127.8	1.28	127.8	-0.56	127.8	12.1	127.8	6.2	127.8	4.42	127.8	1.77	127.8	6.17	127.8	8.77	127.8	2.27
128.7	2.14	128.7	3.28	128.7	2.11	128.7	-0.68	128.7	6.41	128.7	6.86	128.7	1.77	128.7	0.31	128.7	2.12	128.7	1.45	128.7	4.62	128.7	3.75	128.7	-2.2	128.7	-2.45	128.7	0.91	128.7	-3.33	128.7	-0.6	128.7	0.53	128.7	12.35	128.7	4.97	128.7	5.41	128.7	0.98	128.7	3.84	128.7	9.19	128.7	1.46
129.6	1.5	129.6	2.19	129.6	5.16	129.6	3.41	129.6	6.12	129.6	2.88	129.6	3.05	129.6	0.42	129.6	0.9	129.6	2.4	129.6	3.7	129.6	0.81	129.6	-1.95	129.6	-3.63	129.6	-1.32	129.6	-2.78	129.6	0.07	129.6	-0.94	129.6	9.99	129.6	3.33	129.6	5.78	129.6	1.53	129.6	3.36	129.6	9.35	129.6	0.64
130.5	3.11	130.5	2.34	130.5	1.34	130.5	2.21	130.5	7.01	130.5	3.99	130.5	0.29	130.5	1.26	130.5	0.64	130.5	2.69	130.5	6.85	130.5	0.71	130.5	-4.11	130.5	-1.8	130.5	0.19	130.5	-3.31	130.5	0.39	130.5	-1.74	130.5	12.56	130.5	4	130.5	5.61	130.5	1.67	130.5	2.89	130.5	7.6	130.5	0.38
131.4	2.16	131.4	2.97	131.4	1.23	131.4	3.1	131.4	4.87	131.4	5.04	131.4	1.66	131.4	2.87	131.4	3.61	131.4	0.83	131.4	1.25	131.4	0.04	131.4	-3.03	131.4	-1.63	131.4	0.25	131.4	-4.99	131.4	0.21	131.4	-1.33	131.4	9.64	131.4	5.82	131.4	2.67	131.4	1.36	131.4	4.61	131.4	8.82	131.4	0.19
132.3	-1.41	132.3	3.13	132.3	4.01	132.3	-0.8	132.3	6.62	132.3	0.95	132.3	0.51	132.3	0.68	132.3	3.12	132.3	1.88	132.3	3.37	132.3	-0.35	132.3	-3.39	132.3	-1.51	132.3	0.69	132.3	-2.88	132.3	-1.94	132.3	-1.27	132.3	9.86	132.3	4.53	132.3	5.68	132.3	2.6	132.3	2.8	132.3	9.14	132.3	1.97
133.2	1.52	133.2	1.07	133.2	3.98	133.2	2.67	133.2	6.85	133.2	3.76	133.2	0.87	133.2	2.81	133.2	0.04	133.2	2.57	133.2	6.56	133.2	-0.02	133.2	-2.96	133.2	1.14	133.2	-0.56	133.2	-2.68	133.2	-1.62	133.2	-1.7	133.2	9.93	133.2	5.71	133.2	2.4	133.2	-0.1	133.2	3.59	133.2	7.57	133.2	1.27
134.1	2.14	134.1	2.7	134.1	2.47	134.1	1.92	134.1	6.42	134.1	2.39	134.1	3.34	134.1	2.39	134.1	3.39	134.1	1.94	134.1	4.58	134.1	-0.63	134.1	-3.61	134.1	0.11	134.1	2.6	134.1	-3.56	134.1	1.58	134.1	-2.05	134.1	9.51	134.1	7.18	134.1	5.48	134.1	1.13	134.1	3.16	134.1	9.42	134.1	-0.08
135	-0.32	135	3.78	135	4.72	135	2.84	135	3.96	135	4.89	135	3.66	135	2.35	135	3.51	135	3.4	135	5.14	135	1.92	135	-1.45	135	-0.18	135	2.8	135	-3.46	135	-2.23	135	-0.07	135	11.19	135	7.06	135	4.44	135	2.07	135	2.28	135	10.14	135	2.57
135.9	1.22	135.9	5.47	135.9	2.56	135.9	2.7	135.9	6.92	135.9	7.22	135.9	1.77	135.9	0.92	135.9	0.79	135.9	1.88	135.9	5.05	135.9	1.19	135.9	-2.51	135.9	-4.11	135.9	-0.5	135.9	-2.49	135.9	1.03	135.9	-3.14	135.9	10.34	135.9	3.63	135.9	5.35	135.9	2.5	135.9	4.41	135.9	7.88	135.9	0.45
136.8	3.43	136.8	3.11	136.8	5.01	136.8	2.2	136.8	6.28	136.8	4.3	136.8	4.04	136.8	5.48	136.8	2.18	136.8	0.95	136.8	4.19	136.8	-0.7	136.8	-1.88	136.8	-0.1	136.8	2.5	136.8	-3.45	136.8	1.65	136.8	-1.61	136.8	11.49	136.8	3.62	136.8	3.59	136.8	-1	136.8	6.91	136.8	8.48	136.8	0.07
137.7	1.29	137.7	5.46	137.7	3.87	137.7	0.52	137.7	4.46	137.7	3.76	137.7	0.63	137.7	5.07	137.7	2.16	137.7	2.95	137.7	3.78	137.7	0.63	137.7	-3.18	137.7	-1.84	137.7	2.59	137.7	-2.07	137.7	0.18	137.7	-0.7	137.7	11.86	137.7	5.08	137.7	6.42	137.7	-0.32	137.7	0.91	137.7	7.5	137.7	0.88
138.6	-0.39	138.6	2.25	138.6	3.19	138.6	1.39	138.6	7.69	138.6	4.76	138.6	2.59	138.6	3.79	138.6	2.37	138.6	2.3	138.6	3.89	138.6	1.59	138.6	-2.6	138.6	1.32	138.6	1.16	138.6	-2.36	138.6	-1.09	138.6	-1.56	138.6	14.15	138.6	3.62	138.6	5.53	138.6	1.33	138.6	4.79	138.6	9.24	138.6	4.03
139.5	0.94	139.5	3.99	139.5	3.02	139.5	0.85	139.5	4.16	139.5	5.73	139.5	1.42	139.5	2.55	139.5	1.96	139.5	0.75	139.5	4.28	139.5	3.22	139.5	-5.03	139.5	0.35	139.5	1.64	139.5	-3.19	139.5	-2.2	139.5	-0.22	139.5	10.06	139.5	5.76	139.5	5.11	139.5	1.99	139.5	2.51	139.5	7.93	139.5	0.08
140.4	0.28	140.4	4.12	140.4	0.15	140.4	0.45	140.4	7.88	140.4	3.08	140.4	3.02	140.4	1.42	140.4	0.67	140.4	1.46	140.4	2.75	140.4	3.06	140.4	-4.92	140.4	-0.53	140.4	-1.78	140.4	-3.23	140.4	-0.58	140.4	-1.8	140.4	9.2	140.4	8.18	140.4	4.16	140.4	1.25	140.4	3.28	140.4	6.6	140.4	-0.55
141.3	1.67	141.3	2.56	141.3	2.51	141.3	-0.07	141.3	8.41	141.3	3.08	141.3	4.07	141.3	3.12	141.3	1.51	141.3	0.38	141.3	5.19	141.3	2.55	141.3	-1.17	141.3	-0.49	141.3	1.78	141.3	-4.52	141.3	1.89	141.3	1.5	141.3	11.81	141.3	5.3	141.3	5.09	141.3	1.55	141.3	6.48	141.3	8.36	141.3	0.53
142.2	-1.53	142.2	1.66	142.2	2.96	142.2	4.17	142.2	8.04	142.2	4.21	142.2	1.12	142.2	3.07	142.2	0.62	142.2	4.35	142.2	4.09	142.2	2.71	142.2	-2.39	142.2	0.21	142.2	1.22	142.2	-1.22	142.2	-0.21	142.2	0.07	142.2	11.99	142.2	5.02	142.2	7.78	142.2	1.72	142.2	4.56	142.2	11.4	142.2	0.27
143.1	1.56	143.1	5.71	143.1	3.65	143.1	2.23	143.1	7.25	143.1	3.95	143.1	4.04	143.1	2.5	143.1	1.18	143.1	2.1	143.1	3.49	143.1	0.29	143.1	-2.14	143.1	-0.51	143.1	-0.62	143.1	-0.63	143.1	-0.19	143.1	-1.45	143.1	10.28	143.1	4.07	143.1	5.72	143.1	0.58	143.1	1.34	143.1	6.24	143.1	-0.95
144	1.61	144	3.51	144	3.69	144	2.12	144	4.49	144	4.61	144	4.25	144	2.98	144	1.72	144	1.93	144	2.81	144	3.04	144	-2.54	144	-0.01	144	1.55	144	-0.79	144	-0.97	144	-1.24	144	9.99	144	4.69	144	5.11	144	3.55	144	4.6	144	6.84	144	-0.96
144.9	2.46	144.9	3.72	144.9	3.06	144.9	-0.91	144.9	9.21	144.9	4.52	144.9	2.19	144.9	0.78	144.9	2.66	144.9	0.66	144.9	4.84	144.9	1.07	144.9	-0.64	144.9	1.09	144.9	1.26	144.9	-4.45	144.9	-1.21	144.9	-2.84	144.9	11.01	144.9	5.72	144.9	5.22	144.9	0.44	144.9	4.48	144.9	9.58	144.9	1.26
145.8	1.19	145.8	1.17	145.8	4.54	145.8	1.07	145.8	2.84	145.8	4.89	145.8	1.65	145.8	3.38	145.8	3.96	145.8	1.53	145.8	2.93	145.8	1.65	145.8	-2.55	145.8	-1.57	145.8	-0.27	145.8	-3.49	145.8	-0.23	145.8	-2.86	145.8	12.12	145.8	5.73	145.8	2.78	145.8	2.44	145.8	3.53	145.8	10.33	145.8	2.05
146.7	2.47	146.7	3.67	146.7	2.17	146.7	2.34	146.7	5.68	146.7	5.32	146.7	3.17	146.7	2.46	146.7	1.19	146.7	2.36	146.7	3.48	146.7	-0.06	146.7	-3.15	146.7	-1.67	146.7	0.79	146.7	-3.17	146.7	2.05	146.7	-2.47	146.7	8.79	146.7	6.51	146.7	5.11	146.7	-0.76	146.7	7.22	146.7	9.66	146.7	-0.11
147.6	4.03	147.6	3.02	147.6	3.13	147.6	0.48	147.6	4.97	147.6	2.63	147.6	4.76	147.6	1.77	147.6	3.36	147.6	2.34	147.6	2.01	147.6	1.14	147.6	-1.8	147.6	-2.04	147.6	2.07	147.6	-2.83	147.6	-1.11	147.6	-1.68	147.6	10.28	147.6	4.33	147.6	6.66	147.6	3.17	147.6	-0.18	147.6	8.53	147.6	-1.4
148.5	1.98	148.5	5.38	148.5	3.77	148.5	0.36	148.5	4.28	148.5	3.35	148.5	2.51	148.5	2.89	148.5	0.64	148.5	2.32	148.5	4.56	148.5	1.36	148.5	-1.74	148.5	-0.53	148.5	-1.9	148.5	-2.48	148.5	-1.46	148.5	-1.45	148.5	11.58	148.5	7.07	148.5	6.24	148.5	2.84	148.5	5.84	148.5	8.41	148.5	0.69
149.4	0.99	149.4	4.61	149.4	3.26	149.4	4.53	149.4	6.8	149.4	4.67	149.4	2.03	149.4	2.53	149.4	0.45	149.4	1.81	149.4	5.46	149.4	-0.26	149.4	-4.53	149.4	-1.37	149.4	-1.55	149.4	-2.7	149.4	0.23	149.4	-1.99	149.4	11.36	149.4	5.49	149.4	3.84	149.4	2.58	149.4	3.84	149.4	8.32	149.4	1.48
150.3	0.7	150.3	3.13	150.3	3.99	150.3	3.76	150.3	8.61	150.3	3.52	150.3	2.43	150.3	2	150.3	4.08	150.3	0.94	150.3	2.97	150.3	2.3	150.3	-3.5	150.3	-0.79	150.3	-0.09	150.3	-4.31	150.3	-0.82	150.3	-1.39	150.3	13.04	150.3	6.61	150.3	4.82	150.3	0.75	150.3	4.06	150.3	7.45	150.3	2.64
151.2	1.35	151.2	3.65	151.2	0.81	151.2	2.04	151.2	6.01	151.2	3.16	151.2	2.14	151.2	2.74	151.2	1.59	151.2	4.54	151.2	5.13	151.2	2.44	151.2	-2.94	151.2	-0.99	151.2	0.24	151.2	-2.52	151.2	0.23	151.2	-1.66	151.2	13.21	151.2	4.69	151.2	5.51	151.2	1.75	151.2	2.36	151.2	8.29	151.2	4.26
152.1	2.87	152.1	6.19	152.1	3.15	152.1	2.12	152.1	9.07	152.1	6.19	152.1	2.98	152.1	3.13	152.1	1.75	152.1	1.57	152.1	6.03	152.1	2.14	152.1	-4.73	152.1	0.1	152.1	-0.96	152.1	-3.14	152.1	1.43	152.1	-2.49	152.1	9.8	152.1	6.54	152.1	2.75	152.1	1.06	152.1	4.63	152.1	8.64	152.1	2.01
153	1.15	153	5.19	153	0.95	153	0.74	153	5.52	153	5.56	153	3.08	153	4.63	153	1.19	153	2.48	153	5.29	153	2.47	153	-0.36	153	-1.23	153	2.88	153	-3.44	153	-0.35	153	-2.41	153	12.09	153	6.65	153	5.43	153	1.51	153	3.66	153	6.13	153	2.08
153.9	-1.95	153.9	4.41	153.9	2.82	153.9	0.32	153.9	5.05	153.9	6.05	153.9	1.97	153.9	2.6	153.9	3.03	153.9	2.94	153.9	3.24	153.9	3.41	153.9	-3.96	153.9	-2.13	153.9	-1.43	153.9	-1.97	153.9	-1.37	153.9	-0.76	153.9	10.66	153.9	4.8	153.9	3.44	153.9	3.35	153.9	2	153.9	10.91	153.9	1.13
154.8	1.5	154.8	5.11	154.8	2.64	154.8	-0.63	154.8	4.53	154.8	6.46	154.8	1.96	154.8	2.74	154.8	1.24	154.8	-0.05	154.8	3.56	154.8	3.11	154.8	-2.49	154.8	-1.81	154.8	2.73	154.8	-2.66	154.8	-2.05	154.8	1.13	154.8	13.1	154.8	6.26	154.8	5.95	154.8	2.24	154.8	4.41	154.8	9.72	154.8	1.59
155.7	1.7	155.7	3.53	155.7	4.74	155.7	3	155.7	6.02	155.7	2.56	155.7	3.9	155.7	3.04	155.7	3.65	155.7	1.09	155.7	3.49	155.7	0.88	155.7	-5.08	155.7	-2.71	155.7	1.31	155.7	-3.19	155.7	-2.07	155.7	-0.78	155.7	11.58	155.7	3.05	155.7	4.18	155.7	-0.96	155.7	2.58	155.7	9.03	155.7	-0.4
156.6	1.34	156.6	5.55	156.6	3.33	156.6	0.97	156.6	5.06	156.6	3.94	156.6	0.65	156.6	2.47	156.6	3.18	156.6	1.71	156.6	3.84	156.6	0.34	156.6	-3.33	156.6	-2.77	156.6	2.01	156.6	-2.09	156.6	0.61	156.6	-1	156.6	11.52	156.6	5.09	156.6	5.42	156.6	2.75	156.6	5.18	156.6	11.43	156.6	0.01
157.5	1.35	157.5	5.51	157.5	4.09	157.5	4.49	157.5	6.37	157.5	3.84	157.5	2.31	157.5	5.62	157.5	0.28	157.5	6.34	157.5	3.3	157.5	2.93	157.5	-3.49	157.5	-2.13	157.5	1.19	157.5	-2.51	157.5	0.62	157.5	-0.92	157.5	12.32	157.5	6.38	157.5	5.58	157.5	0.4	157.5	6.04	157.5	9.86	157.5	1.58
158.4	0.79	158.4	2.2	158.4	3.22	158.4	1.5	158.4	5.32	158.4	1.93	158.4	1.38	158.4	2.66	158.4	1.67	158.4	2.07	158.4	3.91	158.4	-1.14	158.4	-5.06	158.4	-1.92	158.4	1.84	158.4	-5.14	158.4	0.91	158.4	-2.89	158.4	8.77	158.4	5.72	158.4	6.51	158.4	0.39	158.4	5.56	158.4	7.2	158.4	-0.74
159.3	0.98	159.3	6.29	159.3	6.95	159.3	2.47	159.3	6.76	159.3	8.3	159.3	1.44	159.3	3.7	159.3	3.34	159.3	1.35	159.3	6.18	159.3	4.62	159.3	-4.44	159.3	1.2	159.3	1.23	159.3	-5.95	159.3	-0.37	159.3	-0.68	159.3	13.32	159.3	6.36	159.3	5.07	159.3	-2.33	159.3	3.38	159.3	7.2	159.3	1.4
160.2	0.82	160.2	4.74	160.2	1.9	160.2	2.01	160.2	5.72	160.2	5.47	160.2	0.41	160.2	1.18	160.2	-0.18	160.2	3.96	160.2	3.82	160.2	1.54	160.2	-3.18	160.2	-0.22	160.2	0.82	160.2	-2.3	160.2	-1.43	160.2	-2.38	160.2	13.82	160.2	8.49	160.2	5.25	160.2	2.36	160.2	2.52	160.2	7.37	160.2	0.87
161.1	-1.12	161.1	2.74	161.1	4.06	161.1	3.05	161.1	6.32	161.1	4.12	161.1	0.88	161.1	2.75	161.1	3.4	161.1	2.38	161.1	3.94	161.1	2.77	161.1	-5.91	161.1	-0.48	161.1	1.6	161.1	-4.11	161.1	-0.01	161.1	0.17	161.1	9.32	161.1	5.14	161.1	5.71	161.1	2.37	161.1	5.86	161.1	7.55	161.1	2.22
162	0.22	162	3.38	162	1.77	162	1.72	162	6.97	162	3.69	162	1.87	162	2.22	162	1.66	162	3.52	162	3.04	162	2.25	162	-3.4	162	0.7	162	0.97	162	-2.14	162	-3.28	162	-2.06	162	11.2	162	5.22	162	7.77	162	2.98	162	3.47	162	8.68	162	1.41
162.9	1.55	162.9	4.08	162.9	3.65	162.9	1.71	162.9	4.86	162.9	4.93	162.9	2.97	162.9	4.27	162.9	3.48	162.9	0.96	162.9	4.43	162.9	1.91	162.9	-4.96	162.9	-1.06	162.9	-1.96	162.9	-3.31	162.9	-1.38	162.9	-3.27	162.9	10.79	162.9	5.62	162.9	3.23	162.9	0.21	162.9	2.84	162.9	9.24	162.9	2.14
163.8	2.97	163.8	3.19	163.8	3.02	163.8	1.09	163.8	9.25	163.8	6.88	163.8	1.69	163.8	2.5	163.8	3.52	163.8	2.28	163.8	4.82	163.8	3.16	163.8	-3.85	163.8	-1.28	163.8	-1.3	163.8	-4.05	163.8	-0.87	163.8	0	163.8	9.87	163.8	6.6	163.8	3.9	163.8	2.48	163.8	4.81	163.8	9.11	163.8	0.91
164.7	1.27	164.7	5.05	164.7	1.5	164.7	0.68	164.7	6.85	164.7	5.24	164.7	3.53	164.7	2.21	164.7	0.83	164.7	1.69	164.7	2.84	164.7	1.2	164.7	-2.78	164.7	-1.61	164.7	-0.43	164.7	-1.6	164.7	-0.03	164.7	-1.57	164.7	8.85	164.7	5.24	164.7	4.88	164.7	2.81	164.7	5.72	164.7	8.81	164.7	0.94
165.6	1.57	165.6	5.69	165.6	4.87	165.6	1.34	165.6	6.23	165.6	2.44	165.6	3.38	165.6	2.29	165.6	2.38	165.6	2.88	165.6	4.92	165.6	1.2	165.6	-2.36	165.6	-0.7	165.6	-1.31	165.6	-2.16	165.6	-2.93	165.6	0.35	165.6	11.55	165.6	6.4	165.6	3.55	165.6	0.48	165.6	4.13	165.6	9.61	165.6	3.48
166.5	2.11	166.5	5.4	166.5	2.25	166.5	0.94	166.5	5.71	166.5	2.67	166.5	3.51	166.5	3.68	166.5	0.87	166.5	2.16	166.5	3.89	166.5	1.47	166.5	-2.91	166.5	0.85	166.5	2.02	166.5	-3.2	166.5	-1.96	166.5	-1.54	166.5	10.77	166.5	5.46	166.5	6.9	166.5	1.73	166.5	1.09	166.5	9.23	166.5	2.64
167.4	0.1	167.4	1.86	167.4	2.51	167.4	4.59	167.4	7.03	167.4	5.77	167.4	2.38	167.4	0.9	167.4	1.79	167.4	4.42	167.4	2.45	167.4	3.64	167.4	-3.25	167.4	-0.43	167.4	0.9	167.4	-2.68	167.4	-1.45	167.4	-1.77	167.4	9.82	167.4	5.5	167.4	7.2	167.4	2.8	167.4	4.04	167.4	8.65	167.4	2.31
168.3	-0.22	168.3	2.32	168.3	3.03	168.3	0.65	168.3	7.07	168.3	4.82	168.3	3.08	168.3	-0.59	168.3	2.94	168.3	2.75	168.3	4.17	168.3	1.6	168.3	-2.59	168.3	-2.19	168.3	-0.28	168.3	-2.96	168.3	-0.17	168.3	-2.59	168.3	12.21	168.3	4.99	168.3	5.84	168.3	0.17	168.3	2.85	168.3	8.99	168.3	0.38
169.2	0.52	169.2	2.44	169.2	2.27	169.2	0.35	169.2	6.26	169.2	7.44	169.2	3.28	169.2	3.03	169.2	1.34	169.2	1.66	169.2	3.15	169.2	4.77	169.2	-4.09	169.2	0.17	169.2	-1.15	169.2	-3.18	169.2	-0.58	169.2	-0.87	169.2	10.75	169.2	6.28	169.2	5.14	169.2	-0.21	169.2	1.43	169.2	7.48	169.2	1.83
170.1	1.5	170.1	3.33	170.1	2.96	170.1	1.55	170.1	8.08	170.1	4.72	170.1	1.85	170.1	3.87	170.1	1.71	170.1	1.46	170.1	5.05	170.1	3.04	170.1	-3.46	170.1	-0.73	170.1	0.82	170.1	-3.59	170.1	-2.09	170.1	-0.52	170.1	12.83	170.1	5.69	170.1	6.18	170.1	3.25	170.1	3.23	170.1	8.83	170.1	-0.05
171	0.86	171	4.62	171	4.13	171	0.38	171	5.95	171	2.75	171	2.25	171	3	171	1.72	171	1.73	171	3.85	171	3.78	171	-3.05	171	-2.78	171	0.58	171	-3.64	171	-1.08	171	-1.74	171	12.44	171	4.28	171	4.42	171	-0.41	171	6.42	171	9.15	171	-1.69
171.9	-0.01	171.9	4.48	171.9	4	171.9	2.97	171.9	6.32	171.9	4.34	171.9	2.3	171.9	2.62	171.9	0.99	171.9	0.29	171.9	5.51	171.9	1.07	171.9	-1.36	171.9	-1.2	171.9	0.56	171.9	-3.55	171.9	1.39	171.9	-1.51	171.9	11.23	171.9	4.56	171.9	5.54	171.9	2.21	171.9	4.69	171.9	9.68	171.9	0.65
172.8	1.69	172.8	3.23	172.8	4.2	172.8	1.78	172.8	4.75	172.8	2.11	172.8	4.96	172.8	1.81	172.8	3.65	172.8	2.64	172.8	3.52	172.8	-1.29	172.8	-2.09	172.8	-0.81	172.8	-1.97	172.8	-2.93	172.8	-0.8	172.8	-3.62	172.8	10.53	172.8	6.03	172.8	4.56	172.8	2.77	172.8	1.89	172.8	8.55	172.8	0.11
173.7	-0.59	173.7	4.44	173.7	3.38	173.7	1.59	173.7	3.88	173.7	2.74	173.7	3.14	173.7	2.37	173.7	4.64	173.7	1.82	173.7	2.68	173.7	2.9	173.7	-0.78	173.7	-2.89	173.7	1.59	173.7	-2.87	173.7	0	173.7	0.3	173.7	12.91	173.7	5.92	173.7	6.08	173.7	3.63	173.7	3.65	173.7	11.07	173.7	2.79
174.6	2.01	174.6	3.69	174.6	1.47	174.6	3.73	174.6	7.47	174.6	1.07	174.6	1.55	174.6	3.73	174.6	-0.64	174.6	2.31	174.6	7.22	174.6	2.69	174.6	-3.09	174.6	-1.67	174.6	-1.48	174.6	-3.59	174.6	0.38	174.6	-2.61	174.6	11	174.6	4.55	174.6	5.47	174.6	3.67	174.6	5.09	174.6	4.92	174.6	0.56
175.5	2.5	175.5	3.92	175.5	3.54	175.5	2.13	175.5	4.7	175.5	3.89	175.5	5.61	175.5	3.02	175.5	1.94	175.5	0.96	175.5	3.43	175.5	3.06	175.5	-1.54	175.5	-0.09	175.5	-1.11	175.5	-3.4	175.5	-1.35	175.5	-1.21	175.5	9.08	175.5	6.86	175.5	7.48	175.5	1.05	175.5	3.48	175.5	8.18	175.5	-0.88
176.4	2.44	176.4	4.79	176.4	0.77	176.4	0.44	176.4	7.84	176.4	5.45	176.4	2.74	176.4	2.46	176.4	2.08	176.4	2.39	176.4	3.84	176.4	2.42	176.4	-3.28	176.4	-2.19	176.4	0.13	176.4	-3.7	176.4	-0.19	176.4	-1.2	176.4	10.26	176.4	4.8	176.4	6.37	176.4	1.35	176.4	3.41	176.4	9.84	176.4	1.32
177.3	1.56	177.3	4.55	177.3	5.4	177.3	1.16	177.3	5.53	177.3	5.94	177.3	3.47	177.3	2.54	177.3	2.25	177.3	1.49	177.3	3.4	177.3	4.72	177.3	-3.54	177.3	-2.73	177.3	0.15	177.3	-4.63	177.3	-2.4	177.3	0.58	177.3	11.91	177.3	3.83	177.3	6.24	177.3	-0.26	177.3	4.23	177.3	8.26	177.3	-0.25
178.2	-0.48	178.2	3.01	178.2	3.07	178.2	4.48	178.2	6.19	178.2	4.17	178.2	2.16	178.2	2.43	178.2	-0.06	178.2	4.59	178.2	4.44	178.2	2.95	178.2	-3.39	178.2	-2.42	178.2	-0.4	178.2	-3.95	178.2	0.3	178.2	-2.94	178.2	12.15	178.2	4.76	178.2	5.19	178.2	-0.21	178.2	4.93	178.2	8.53	178.2	2.4
179.1	2	179.1	5.43	179.1	4.61	179.1	0.82	179.1	5.15	179.1	5.27	179.1	1.95	179.1	5.52	179.1	1.96	179.1	0.21	179.1	3.1	179.1	4.71	179.1	-3.76	179.1	1.53	179.1	-0.47	179.1	-1.61	179.1	-2.33	179.1	-1.12	179.1	12.57	179.1	6.61	179.1	3.86	179.1	2.89	179.1	2.75	179.1	8.43	179.1	1.97
180	-0.07	180	2.49	180	2.93	180	2.7	180	6.19	180	3.96	180	2.24	180	1.41	180	3.13	180	1.3	180	6.4	180	4.67	180	-5.14	180	-1.42	180	-1.13	180	-3.37	180	1.39	180	0.87	180	8.85	180	3.62	180	4.05	180	4.75	180	2.86	180	11.42	180	1.01
180.9	2.18	180.9	1.32	180.9	5.1	180.9	1.98	180.9	9.16	180.9	2.92	180.9	2.67	180.9	0.64	180.9	-0.85	180.9	-0.02	180.9	5.4	180.9	1.57	180.9	-4.79	180.9	-0.55	180.9	-2.17	180.9	-4.79	180.9	-0.26	180.9	-1.2	180.9	12.62	180.9	5.24	180.9	7.97	180.9	3.11	180.9	5.9	180.9	9.21	180.9	2.94
181.8	1.72	181.8	4.51	181.8	4.76	181.8	1.69	181.8	6.55	181.8	2.52	181.8	2.88	181.8	1.55	181.8	3.41	181.8	2.97	181.8	5.71	181.8	3.93	181.8	-3.34	181.8	0.64	181.8	0.89	181.8	-2.8	181.8	0.47	181.8	1.66	181.8	12	181.8	6.77	181.8	5.25	181.8	1.8	181.8	5.18	181.8	9.81	181.8	2.9
182.7	1.42	182.7	3.26	182.7	4.29	182.7	3.85	182.7	9.17	182.7	5.88	182.7	1.33	182.7	3.91	182.7	0.86	182.7	-1.49	182.7	3.86	182.7	-1.08	182.7	-3.66	182.7	-1.08	182.7	-1.9	182.7	-6.6	182.7	0.46	182.7	-3.41	182.7	12	182.7	4.88	182.7	4.18	182.7	1.16	182.7	4.02	182.7	11.32	182.7	0.49
183.6	1.71	183.6	5.09	183.6	1.56	183.6	1.9	183.6	7.29	183.6	4.56	183.6	1.44	183.6	5.89	183.6	1.92	183.6	-0.78	183.6	6.16	183.6	2.2	183.6	-4.29	183.6	-0.87	183.6	0.95	183.6	-3.68	183.6	-1.14	183.6	-1.03	183.6	10.22	183.6	6.55	183.6	5.91	183.6	2.77	183.6	1.19	183.6	9.57	183.6	1.51
184.5	0.76	184.5	3.72	184.5	4.47	184.5	1.57	184.5	6.09	184.5	7.12	184.5	1.91	184.5	1.96	184.5	3.06	184.5	2.26	184.5	2.33	184.5	3.21	184.5	-3.44	184.5	-1.08	184.5	0.67	184.5	-4.74	184.5	0.69	184.5	-1.87	184.5	14.47	184.5	4.2	184.5	3.85	184.5	-0.4	184.5	6.71	184.5	8.54	184.5	3.51
185.4	3.01	185.4	6.51	185.4	2.24	185.4	2.06	185.4	3.76	185.4	5.68	185.4	4.45	185.4	3.66	185.4	2.27	185.4	1	185.4	3.45	185.4	4.08	185.4	-1.46	185.4	-2.65	185.4	-1.12	185.4	-2.2	185.4	-1.16	185.4	0.13	185.4	11.32	185.4	4.81	185.4	3.75	185.4	0.55	185.4	3.97	185.4	9.59	185.4	2.41
186.3	0.11	186.3	5.63	186.3	4.23	186.3	1.29	186.3	8.21	186.3	6.87	186.3	1.81	186.3	2.3	186.3	2.04	186.3	0.9	186.3	4.16	186.3	0.09	186.3	-3.82	186.3	0.51	186.3	1.02	186.3	-7.34	186.3	-0.28	186.3	-4.81	186.3	11.89	186.3	9.21	186.3	4.53	186.3	1.57	186.3	5.3	186.3	7.18	186.3	2
187.2	1.54	187.2	3.55	187.2	1.66	187.2	1.59	187.2	7.28	187.2	5.49	187.2	3.77	187.2	4.53	187.2	1.96	187.2	0.89	187.2	5.57	187.2	4.18	187.2	-3.43	187.2	-1.16	187.2	-0.51	187.2	-3.69	187.2	0.44	187.2	-2.03	187.2	10.9	187.2	5.8	187.2	4.74	187.2	3.15	187.2	5.23	187.2	9.49	187.2	-2.34
188.1	0.89	188.1	5.38	188.1	2.8	188.1	0.2	188.1	4.27	188.1	6.74	188.1	1.42	188.1	6	188.1	0.51	188.1	1.74	188.1	0.54	188.1	2.18	188.1	-2.72	188.1	1.5	188.1	-1.67	188.1	-3.38	188.1	-2.45	188.1	-3.36	188.1	11.2	188.1	5.99	188.1	4.29	188.1	-0.11	188.1	5.72	188.1	8.16	188.1	3.46
189	0.72	189	4.43	189	6.4	189	3.46	189	6.77	189	4.52	189	1.9	189	3.39	189	2.69	189	1.29	189	4.53	189	1.59	189	-4.3	189	-0.69	189	1.2	189	-2.46	189	-3.77	189	-1.66	189	10.38	189	7.12	189	6.73	189	3.85	189	3.78	189	12.27	189	2.09
189.9	2.19	189.9	3.03	189.9	2.49	189.9	1.75	189.9	7.06	189.9	5.72	189.9	4.85	189.9	2.58	189.9	3.88	189.9	-0.41	189.9	4.73	189.9	4.09	189.9	-0.47	189.9	-1.32	189.9	1.59	189.9	-4.11	189.9	-1.62	189.9	-1.27	189.9	11.7	189.9	7.47	189.9	6.16	189.9	1.51	189.9	4.69	189.9	8.84	189.9	1.25
190.8	0.62	190.8	6.19	190.8	4.27	190.8	1.15	190.8	6.96	190.8	4.77	190.8	2.3	190.8	3.18	190.8	3.86	190.8	1.92	190.8	4.82	190.8	2.69	190.8	-3.14	190.8	-1.53	190.8	0.59	190.8	-3.33	190.8	-1.28	190.8	-1.09	190.8	11.61	190.8	7.62	190.8	4.01	190.8	0.62	190.8	4.94	190.8	11.05	190.8	2.04
191.7	1.34	191.7	3.58	191.7	3.75	191.7	1.57	191.7	8.06	191.7	3.23	191.7	4.25	191.7	3.22	191.7	2.08	191.7	-0.05	191.7	3.22	191.7	1.55	191.7	-2.38	191.7	-0.79	191.7	0.02	191.7	-3.94	191.7	-2.65	191.7	-0.79	191.7	12.63	191.7	4.3	191.7	5.54	191.7	2.43	191.7	2.88	191.7	8.92	191.7	2.81
192.6	2.3	192.6	6.34	192.6	3.91	192.6	2.16	192.6	7.97	192.6	2.58	192.6	0.69	192.6	3.02	192.6	2.91	192.6	1.18	192.6	4.69	192.6	-0.65	192.6	-3.4	192.6	-2.05	192.6	1.11	192.6	-6.26	192.6	-0.5	192.6	-0.56	192.6	14.12	192.6	5.01	192.6	5.54	192.6	0.82	192.6	4.67	192.6	8.62	192.6	2.35
193.5	2.79	193.5	4.64	193.5	3.98	193.5	1.27	193.5	4.8	193.5	5.62	193.5	3.93	193.5	3.84	193.5	4.09	193.5	2.53	193.5	3.25	193.5	1.82	193.5	-1.66	193.5	-0.01	193.5	1.16	193.5	-4.35	193.5	-1.01	193.5	-1.92	193.5	11.47	193.5	6.73	193.5	4.49	193.5	-0.43	193.5	5.53	193.5	10.77	193.5	3.1
194.4	-0.04	194.4	5.13	194.4	2.77	194.4	1.55	194.4	8.02	194.4	5.76	194.4	3.58	194.4	3.51	194.4	1.72	194.4	1.25	194.4	4.61	194.4	5.1	194.4	-2.79	194.4	-0.71	194.4	0.08	194.4	-4.81	194.4	-0.51	194.4	-0.11	194.4	11.52	194.4	7.92	194.4	1.77	194.4	0.96	194.4	4.45	194.4	10.84	194.4	2.75
195.3	1.96	195.3	3.33	195.3	5.5	195.3	1.27	195.3	5.61	195.3	4.89	195.3	1.55	195.3	2.54	195.3	1.74	195.3	0.2	195.3	4.51	195.3	3.14	195.3	-4.85	195.3	-2.01	195.3	-0.45	195.3	-5.06	195.3	-2.19	195.3	-3.86	195.3	9.56	195.3	5.16	195.3	5.39	195.3	0.14	195.3	3.65	195.3	9.68	195.3	1.89
196.2	0.21	196.2	5.89	196.2	3.67	196.2	3.64	196.2	5.44	196.2	4.01	196.2	2.24	196.2	3.55	196.2	1.95	196.2	3.18	196.2	3.33	196.2	5.23	196.2	-3.06	196.2	-0.17	196.2	-0.7	196.2	-4.02	196.2	-4.34	196.2	-4.04	196.2	12.23	196.2	7.27	196.2	5.58	196.2	1.13	196.2	2.87	196.2	8.14	196.2	1.3
197.1	-2.04	197.1	2.76	197.1	4.49	197.1	0.23	197.1	7.34	197.1	2.8	197.1	0.68	197.1	2.46	197.1	4.78	197.1	1.1	197.1	6.46	197.1	0.38	197.1	-3.2	197.1	-2.05	197.1	1.83	197.1	-5.56	197.1	-0.03	197.1	-1.21	197.1	11.98	197.1	2.59	197.1	6.1	197.1	1.59	197.1	5.31	197.1	11.35	197.1	1.03
198	1.27	198	4.43	198	2.51	198	-0.14	198	7.87	198	3.69	198	0.55	198	1.82	198	2.08	198	2.09	198	5.6	198	0.25	198	-5.4	198	-1.4	198	-1.6	198	-2.97	198	-1.21	198	-2.53	198	10.31	198	5.56	198	6.22	198	1.92	198	4.72	198	8.62	198	1.13
198.9	3.07	198.9	4.37	198.9	2.83	198.9	2.29	198.9	6.27	198.9	4.72	198.9	3.16	198.9	4.44	198.9	0.36	198.9	0.58	198.9	4.85	198.9	2.35	198.9	-2.77	198.9	-0.17	198.9	-0.7	198.9	-5.28	198.9	-2.99	198.9	-3.73	198.9	12.53	198.9	4.07	198.9	5.96	198.9	2.06	198.9	3.98	198.9	7.76	198.9	1.12
199.8	2.09	199.8	3.39	199.8	3.79	199.8	1.95	199.8	6.8	199.8	5.89	199.8	2.54	199.8	3.17	199.8	3.1	199.8	3.07	199.8	2.52	199.8	3.26	199.8	-4.76	199.8	-1.03	199.8	0.58	199.8	-4.75	199.8	-1.24	199.8	-1.97	199.8	12.49	199.8	5.24	199.8	6.72	199.8	0.79	199.8	4.76	199.8	10.39	199.8	-0.28
200.7	1.79	200.7	5.8	200.7	4.34	200.7	1.93	200.7	8.78	200.7	6.93	200.7	3.02	200.7	2.86	200.7	1.68	200.7	4.61	200.7	6.91	200.7	2.72	200.7	-3.29	200.7	-1.83	200.7	1.51	200.7	0.04	200.7	0.71	200.7	-0.03	200.7	12.61	200.7	8.45	200.7	5.29	200.7	2.06	200.7	5.06	200.7	10.05	200.7	3.11
201.6	0.66	201.6	3.11	201.6	2.31	201.6	-0.78	201.6	7.18	201.6	6.21	201.6	2.85	201.6	-0.31	201.6	2.74	201.6	-0.48	201.6	4.79	201.6	2.08	201.6	-2.97	201.6	-1.1	201.6	1.22	201.6	-5.09	201.6	-0.55	201.6	-3.99	201.6	12.41	201.6	8.59	201.6	5.73	201.6	0.37	201.6	3.45	201.6	8.67	201.6	0.65
202.5	-1.46	202.5	4.34	202.5	4.63	202.5	3.18	202.5	5.48	202.5	7.18	202.5	2.2	202.5	1.61	202.5	3.26	202.5	2.06	202.5	4.29	202.5	3.6	202.5	-4.98	202.5	-3.08	202.5	2.03	202.5	-6.26	202.5	0.09	202.5	-2.07	202.5	11.42	202.5	7.84	202.5	7.94	202.5	-0.22	202.5	5.63	202.5	9.81	202.5	2.1
203.4	1.65	203.4	4.67	203.4	1.98	203.4	-0.25	203.4	8.16	203.4	9.05	203.4	2.29	203.4	2.82	203.4	1.08	203.4	-0.21	203.4	7.01	203.4	6.01	203.4	-4.14	203.4	-1.01	203.4	-0.31	203.4	-3.3	203.4	-0.66	203.4	-2.48	203.4	12.15	203.4	5.43	203.4	4.85	203.4	2.83	203.4	4.02	203.4	9.66	203.4	3.77
204.3	2.26	204.3	5.92	204.3	2.41	204.3	1.29	204.3	7.93	204.3	4.11	204.3	2.71	204.3	1.74	204.3	1.35	204.3	2.38	204.3	3.73	204.3	1.5	204.3	-4.22	204.3	-0.89	204.3	-0.18	204.3	-2.78	204.3	0.92	204.3	-1.22	204.3	12.76	204.3	7.49	204.3	4.22	204.3	3.58	204.3	3.82	204.3	11.35	204.3	2.28
205.2	2.71	205.2	4.41	205.2	5.45	205.2	0.47	205.2	6.2	205.2	5.83	205.2	1.97	205.2	2.4	205.2	1.61	205.2	-0.31	205.2	4.8	205.2	3.45	205.2	-3.2	205.2	-1.13	205.2	0.44	205.2	-3.55	205.2	-1.15	205.2	-3.8	205.2	10.13	205.2	5.83	205.2	7.57	205.2	3.74	205.2	3.46	205.2	8.51	205.2	1.41
206.1	0.65	206.1	5.6	206.1	2.64	206.1	0.84	206.1	4.33	206.1	4.43	206.1	1.87	206.1	7.89	206.1	2.81	206.1	1.72	206.1	4.56	206.1	1.61	206.1	-2.29	206.1	-1.99	206.1	2.25	206.1	-4.88	206.1	0.54	206.1	-2.4	206.1	12.97	206.1	6.11	206.1	7.25	206.1	1.15	206.1	4.32	206.1	11.45	206.1	2.75
207	0.21	207	6.78	207	0.69	207	-0.11	207	7.23	207	6.19	207	1.57	207	4.09	207	1.61	207	-0.67	207	2.18	207	3.06	207	-5.65	207	-3.25	207	1.24	207	-5.19	207	-0.98	207	0.18	207	11.45	207	4.59	207	6.35	207	2.38	207	1.27	207	12.37	207	1.63
207.9	1.2	207.9	5.5	207.9	4.76	207.9	2.35	207.9	8.42	207.9	3.95	207.9	2.29	207.9	3.72	207.9	4.08	207.9	1.2	207.9	3.28	207.9	1.24	207.9	-2.44	207.9	-1.73	207.9	2.66	207.9	-5.42	207.9	-0.49	207.9	-1.68	207.9	12.97	207.9	5.53	207.9	9.52	207.9	1.86	207.9	4.96	207.9	8.61	207.9	2.42
208.8	1.17	208.8	3.33	208.8	6.52	208.8	2.47	208.8	8.29	208.8	4.74	208.8	2.16	208.8	3.86	208.8	4.39	208.8	1.22	208.8	3.51	208.8	2.5	208.8	-2.09	208.8	-1.92	208.8	1.47	208.8	-5.62	208.8	-2.38	208.8	-2.28	208.8	10.19	208.8	6.63	208.8	8.5	208.8	3.12	208.8	2.27	208.8	9.36	208.8	1.13
209.7	2.73	209.7	6.11	209.7	4.46	209.7	0.93	209.7	6.48	209.7	6.54	209.7	4.08	209.7	1.98	209.7	2	209.7	-0.36	209.7	5.77	209.7	2.93	209.7	-2.78	209.7	-0.51	209.7	-1.05	209.7	-4.84	209.7	-0.01	209.7	0.02	209.7	9.27	209.7	5.81	209.7	5.2	209.7	1.8	209.7	4.73	209.7	11.78	209.7	1.81
210.6	1.69	210.6	3.9	210.6	4.13	210.6	3.47	210.6	7.67	210.6	2.99	210.6	0.88	210.6	3.03	210.6	3.14	210.6	3.29	210.6	5.18	210.6	3.92	210.6	-5.66	210.6	-1.67	210.6	2.1	210.6	-1.65	210.6	0.6	210.6	-0.46	210.6	9.99	210.6	6.42	210.6	8.59	210.6	2.09	210.6	3.71	210.6	9.93	210.6	0.03
211.5	0.1	211.5	3.62	211.5	3.46	211.5	1.76	211.5	6.38	211.5	4.03	211.5	0.63	211.5	5.61	211.5	4.26	211.5	1.85	211.5	5.44	211.5	0.06	211.5	-3.37	211.5	-0.59	211.5	1.27	211.5	-6.67	211.5	-0.58	211.5	-2.28	211.5	13.46	211.5	6.33	211.5	6.12	211.5	1.55	211.5	4.61	211.5	9.51	211.5	1.75
212.4	3.32	212.4	4.39	212.4	2.82	212.4	1.09	212.4	6.18	212.4	7.84	212.4	2.21	212.4	2.32	212.4	2.19	212.4	2.64	212.4	3.76	212.4	2.71	212.4	-4.44	212.4	-2.66	212.4	-1.4	212.4	-4.89	212.4	0.4	212.4	-3.07	212.4	10.46	212.4	7.79	212.4	7.31	212.4	1.65	212.4	6.54	212.4	9.2	212.4	1.71
213.3	-1.36	213.3	4.26	213.3	4.17	213.3	1.21	213.3	6.58	213.3	5.87	213.3	2.03	213.3	2.82	213.3	1.34	213.3	2.61	213.3	5.32	213.3	-0.39	213.3	-2.51	213.3	0.05	213.3	1.43	213.3	-4.12	213.3	-4.07	213.3	-2.24	213.3	11.13	213.3	5.61	213.3	5.75	213.3	2.89	213.3	0.34	213.3	9.38	213.3	1.46
214.2	2.11	214.2	5.96	214.2	4.17	214.2	3.21	214.2	5.43	214.2	6.28	214.2	1.37	214.2	3.96	214.2	1.94	214.2	0.35	214.2	3.18	214.2	3.69	214.2	-3.62	214.2	-1.03	214.2	0.43	214.2	-3.14	214.2	-1.77	214.2	-1.98	214.2	9.93	214.2	6.21	214.2	6.41	214.2	2.12	214.2	3.56	214.2	8.02	214.2	0.28
215.1	1.94	215.1	5.26	215.1	3.37	215.1	2.97	215.1	8.19	215.1	4.58	215.1	2.29	215.1	4.46	215.1	3.13	215.1	1.58	215.1	3.03	215.1	2.57	215.1	-4.24	215.1	-1.22	215.1	-0.35	215.1	-4.82	215.1	-1.58	215.1	-0.47	215.1	12.69	215.1	6.29	215.1	5.61	215.1	0.59	215.1	3.27	215.1	10.03	215.1	3.86
216	-0.73	216	3.37	216	3.03	216	1.25	216	8.19	216	4.2	216	2.09	216	4.19	216	0.37	216	3.34	216	4.53	216	4.04	216	-1.27	216	0.59	216	-1.7	216	-2.33	216	-1.74	216	-2.76	216	11.57	216	7.81	216	6.79	216	4.06	216	3.69	216	9.34	216	0.14
216.9	2.26	216.9	2.46	216.9	3.47	216.9	3.22	216.9	8.39	216.9	3.07	216.9	2.47	216.9	3.63	216.9	3.29	216.9	2.03	216.9	5.18	216.9	0.3	216.9	-3.78	216.9	0.11	216.9	2.2	216.9	-4.14	216.9	-2.56	216.9	-2.17	216.9	11.57	216.9	7.37	216.9	6.76	216.9	3.55	216.9	5.52	216.9	8.63	216.9	1.15
217.8	2.56	217.8	4.86	217.8	2.38	217.8	1.92	217.8	5.99	217.8	3.38	217.8	2.56	217.8	3.17	217.8	1.61	217.8	0.99	217.8	3.74	217.8	5.75	217.8	-2.55	217.8	-2.05	217.8	-1.35	217.8	-3.61	217.8	-0.35	217.8	-2.1	217.8	12.9	217.8	6.23	217.8	6.87	217.8	2.15	217.8	3.14	217.8	9.15	217.8	0.28
218.7	0.8	218.7	3.58	218.7	4.92	218.7	3.55	218.7	5.82	218.7	5.7	218.7	0.62	218.7	5.02	218.7	3.12	218.7	5.06	218.7	4.81	218.7	4.49	218.7	-3.46	218.7	-0.17	218.7	0.24	218.7	-2.05	218.7	-1.04	218.7	-2.45	218.7	11.51	218.7	7.46	218.7	5.95	218.7	2.08	218.7	5.85	218.7	10.83	218.7	1.53
219.6	2.41	219.6	4.52	219.6	4.82	219.6	3.92	219.6	7.55	219.6	5.56	219.6	1.75	219.6	4.59	219.6	3.06	219.6	2.34	219.6	5.63	219.6	5.45	219.6	-3.29	219.6	-0.56	219.6	1.84	219.6	-6.62	219.6	-1.03	219.6	0.99	219.6	13	219.6	7.29	219.6	6.5	219.6	-1.3	219.6	3.99	219.6	10.18	219.6	1.14
220.5	1.29	220.5	3.88	220.5	5.23	220.5	1.61	220.5	7.62	220.5	4.85	220.5	2.44	220.5	2.6	220.5	2.52	220.5	1.01	220.5	4.05	220.5	0.04	220.5	-3.75	220.5	-0.73	220.5	1.91	220.5	-5.38	220.5	-0.2	220.5	-2.52	220.5	12.72	220.5	8.12	220.5	8.29	220.5	2.53	220.5	3.5	220.5	10.73	220.5	1.24
221.4	1.89	221.4	4.57	221.4	4.31	221.4	3.18	221.4	6.73	221.4	6.32	221.4	4.08	221.4	4.27	221.4	2.84	221.4	1.15	221.4	4.89	221.4	2.65	221.4	-1.1	221.4	-2.79	221.4	1.11	221.4	-7.13	221.4	-0.33	221.4	-0.23	221.4	13.59	221.4	6.2	221.4	6.79	221.4	0.88	221.4	4.98	221.4	10.08	221.4	1.47
222.3	0.61	222.3	7.07	222.3	3.38	222.3	0.82	222.3	7.55	222.3	3.46	222.3	2.45	222.3	4.52	222.3	3.32	222.3	2.84	222.3	2.37	222.3	1.98	222.3	-3.18	222.3	-2.24	222.3	-0.87	222.3	-3.55	222.3	-3.44	222.3	-3.88	222.3	10.24	222.3	4.53	222.3	5.63	222.3	3.19	222.3	4.94	222.3	7.72	222.3	2.13
223.2	0.82	223.2	4.37	223.2	4.13	223.2	1.7	223.2	9.65	223.2	6.04	223.2	1.22	223.2	2.66	223.2	4.89	223.2	1.23	223.2	6.16	223.2	5.21	223.2	-3.72	223.2	-1.45	223.2	1.41	223.2	-2.92	223.2	1.29	223.2	-0.02	223.2	13.46	223.2	9.13	223.2	6.69	223.2	3.66	223.2	5.8	223.2	11.84	223.2	1.73
224.1	-0.29	224.1	5.28	224.1	5.47	224.1	1.59	224.1	7.88	224.1	4.64	224.1	2.49	224.1	5.67	224.1	2.53	224.1	1.15	224.1	7.92	224.1	3.5	224.1	-3.18	224.1	-1.52	224.1	-0.18	224.1	-5.29	224.1	0.68	224.1	-1.75	224.1	12.33	224.1	6.37	224.1	7.61	224.1	2.39	224.1	5.64	224.1	11.47	224.1	0.73
225	1.8	225	6.68	225	5.13	225	1.72	225	5.78	225	3.5	225	2.2	225	4.77	225	4.06	225	1.73	225	4.96	225	0.72	225	-3.17	225	-1.28	225	0.76	225	-4.44	225	-1.3	225	-0.77	225	12.25	225	6.08	225	5.82	225	2.2	225	4.95	225	10.79	225	2.02
225.9	0.76	225.9	7.91	225.9	5.18	225.9	1.76	225.9	7.96	225.9	6.38	225.9	1.63	225.9	1.54	225.9	3.45	225.9	-0.08	225.9	7.43	225.9	2.29	225.9	-5.56	225.9	-4.46	225.9	-0.47	225.9	-5.91	225.9	-0.67	225.9	-2.02	225.9	10.53	225.9	6.94	225.9	6.03	225.9	2.57	225.9	4.34	225.9	8.16	225.9	-0.65
226.8	2.07	226.8	5.73	226.8	5.04	226.8	1.52	226.8	6.51	226.8	2.07	226.8	4.28	226.8	4.67	226.8	2.05	226.8	1.77	226.8	0.98	226.8	2.79	226.8	-1.37	226.8	-1.26	226.8	0.64	226.8	-6.54	226.8	-3.48	226.8	-2.36	226.8	15.28	226.8	6.08	226.8	6.82	226.8	2.28	226.8	4.9	226.8	8.8	226.8	2.42
227.7	-1.5	227.7	4.56	227.7	3.2	227.7	1.51	227.7	6.64	227.7	4.36	227.7	0.48	227.7	2.15	227.7	2.99	227.7	1.36	227.7	3.55	227.7	3.72	227.7	-3.41	227.7	-3.8	227.7	1.93	227.7	-5.03	227.7	1.86	227.7	-1.21	227.7	12.2	227.7	8.82	227.7	6.72	227.7	2.11	227.7	6.54	227.7	10.11	227.7	1.13
228.6	1.06	228.6	5.64	228.6	4.17	228.6	2.18	228.6	6.54	228.6	5.44	228.6	1.84	228.6	3.73	228.6	4.64	228.6	1.46	228.6	4.6	228.6	2.63	228.6	-6.42	228.6	-3.46	228.6	1.81	228.6	-5.85	228.6	0.91	228.6	-1.3	228.6	10.46	228.6	6.06	228.6	6	228.6	1.39	228.6	5.93	228.6	10.42	228.6	2.94
229.5	1.78	229.5	4.95	229.5	4.15	229.5	0.21	229.5	9.17	229.5	3.37	229.5	2.84	229.5	1.34	229.5	4.32	229.5	-0.46	229.5	5.42	229.5	0.67	229.5	-4.29	229.5	-0.24	229.5	-0.01	229.5	-6.26	229.5	1.7	229.5	-4.08	229.5	10.78	229.5	7.53	229.5	5.93	229.5	0.18	229.5	5.13	229.5	9.48	229.5	0.1
230.4	-1.28	230.4	4.19	230.4	3.52	230.4	0.99	230.4	8.14	230.4	4.63	230.4	0.84	230.4	4.18	230.4	3.97	230.4	0.15	230.4	5.27	230.4	3.22	230.4	-1.57	230.4	-1.84	230.4	2.79	230.4	-4.2	230.4	0.84	230.4	-1.19	230.4	12.38	230.4	3.59	230.4	7.54	230.4	2.93	230.4	4.01	230.4	7.43	230.4	2.1
231.3	2.25	231.3	5.32	231.3	5.23	231.3	1.59	231.3	7.52	231.3	6.24	231.3	3.5	231.3	5.46	231.3	1.51	231.3	1.23	231.3	5.82	231.3	3.29	231.3	-3.79	231.3	-0.15	231.3	-0.71	231.3	-4.54	231.3	-0.8	231.3	-1.06	231.3	11.08	231.3	5.66	231.3	5.36	231.3	2	231.3	5.01	231.3	10.68	231.3	0.46
232.2	2.93	232.2	5.21	232.2	3.64	232.2	2.41	232.2	8.95	232.2	6.44	232.2	3.89	232.2	3.52	232.2	1.75	232.2	2.78	232.2	5.64	232.2	0.33	232.2	-1.83	232.2	-2.2	232.2	0.99	232.2	-2.39	232.2	-0.84	232.2	-3.31	232.2	12.14	232.2	5.41	232.2	6.4	232.2	1.43	232.2	5.02	232.2	8.07	232.2	0.75
233.1	3.89	233.1	4.43	233.1	4.58	233.1	2.7	233.1	7.79	233.1	5.46	233.1	5.62	233.1	3.81	233.1	2.2	233.1	1.99	233.1	6.01	233.1	3.24	233.1	-2.03	233.1	-3.58	233.1	0.53	233.1	-5.61	233.1	0.48	233.1	-3.21	233.1	13.99	233.1	4.34	233.1	5.7	233.1	0.94	233.1	5.87	233.1	9.11	233.1	2.66
234	2.07	234	4.2	234	4.35	234	1.75	234	5.16	234	5.77	234	5.02	234	1.68	234	2.62	234	2.09	234	4.41	234	2.92	234	-1.27	234	-1.45	234	-0.81	234	-6.04	234	-0.09	234	-0.99	234	12.96	234	6.35	234	5.6	234	1.22	234	3.9	234	9.54	234	-1.33
234.9	3.37	234.9	6.36	234.9	6.42	234.9	1.97	234.9	9.41	234.9	5.68	234.9	4.2	234.9	4.58	234.9	5.85	234.9	1.18	234.9	3.89	234.9	3.7	234.9	-3.53	234.9	-1.56	234.9	2.23	234.9	-4.23	234.9	-1.82	234.9	-2.56	234.9	12	234.9	7.72	234.9	6.73	234.9	3.48	234.9	4.69	234.9	8.86	234.9	2.18
235.8	3.16	235.8	3.92	235.8	3.46	235.8	1.2	235.8	7.47	235.8	3.89	235.8	5.14	235.8	3.73	235.8	1.33	235.8	-0.14	235.8	6.53	235.8	1.76	235.8	-6.23	235.8	-0.17	235.8	-0.6	235.8	-4.87	235.8	-1.37	235.8	-0.85	235.8	9.48	235.8	9.09	235.8	7.06	235.8	3.24	235.8	3.39	235.8	9.08	235.8	1.72
236.7	2.29	236.7	4.74	236.7	5.81	236.7	3.13	236.7	7.22	236.7	2.96	236.7	3.45	236.7	3.02	236.7	1.93	236.7	2.61	236.7	4.7	236.7	0.13	236.7	-2.78	236.7	-4.03	236.7	0.93	236.7	-4.86	236.7	-1.29	236.7	-2.98	236.7	14.11	236.7	6.76	236.7	7.18	236.7	2.47	236.7	5.19	236.7	10.21	236.7	2.99
237.6	3.69	237.6	6.38	237.6	7.2	237.6	2.28	237.6	4.13	237.6	4.69	237.6	5.05	237.6	6.49	237.6	5.86	237.6	1.27	237.6	4.52	237.6	2.34	237.6	-1.09	237.6	-0.47	237.6	1.68	237.6	-4.09	237.6	-2.41	237.6	-3.05	237.6	12.25	237.6	5.55	237.6	6.68	237.6	2.22	237.6	3.45	237.6	7.06	237.6	1.42
238.5	2.33	238.5	2.77	238.5	2.47	238.5	4.66	238.5	7.91	238.5	4.86	238.5	0.14	238.5	5.24	238.5	0.48	238.5	4.67	238.5	4.2	238.5	2.72	238.5	-4.58	238.5	-1.92	238.5	0.55	238.5	-6.36	238.5	-2.41	238.5	-0.97	238.5	11.53	238.5	7.23	238.5	5.77	238.5	0.98	238.5	4.72	238.5	10.2	238.5	-0.16
239.4	1.85	239.4	7.37	239.4	4.42	239.4	1.01	239.4	8.26	239.4	6.13	239.4	2.15	239.4	3.09	239.4	3.28	239.4	1.19	239.4	5.52	239.4	2.55	239.4	-2.66	239.4	-1.83	239.4	1.64	239.4	-6.62	239.4	0.98	239.4	-3.07	239.4	12.86	239.4	7.81	239.4	7.76	239.4	3.39	239.4	4.91	239.4	7.75	239.4	1.2
240.3	0.77	240.3	3.68	240.3	4.87	240.3	4.06	240.3	9.15	240.3	7.43	240.3	0.5	240.3	4.26	240.3	2.15	240.3	2.17	240.3	4.6	240.3	5.26	240.3	-4.56	240.3	0.53	240.3	-0.77	240.3	-4.49	240.3	-0.89	240.3	-0.57	240.3	9.46	240.3	5.46	240.3	5.19	240.3	1.13	240.3	5.39	240.3	11.2	240.3	0.02
241.2	1.7	241.2	5.97	241.2	5.35	241.2	-0.32	241.2	8	241.2	6.53	241.2	3.82	241.2	5.43	241.2	3.67	241.2	2.24	241.2	7.24	241.2	5.83	241.2	-3.47	241.2	2.59	241.2	-1.38	241.2	-3.75	241.2	-1.99	241.2	-2.84	241.2	11.66	241.2	9.99	241.2	5.06	241.2	0.63	241.2	3.24	241.2	9.78	241.2	-0.73
242.1	-0.47	242.1	5.11	242.1	4.11	242.1	2.33	242.1	6.02	242.1	7.42	242.1	1.09	242.1	4.68	242.1	4.28	242.1	2.48	242.1	3.52	242.1	4.37	242.1	-2.85	242.1	-1.8	242.1	1.36	242.1	-6.04	242.1	-0.28	242.1	-1.22	242.1	12.31	242.1	5.4	242.1	9.33	242.1	1.39	242.1	4.65	242.1	6.67	242.1	0.81
243	1.57	243	5.13	243	6.69	243	0.58	243	8.98	243	6.4	243	2.96	243	2.19	243	5.14	243	-0.46	243	6.55	243	0.15	243	-3.68	243	-2.97	243	1.7	243	-6.57	243	-0.36	243	-3.58	243	12.01	243	7.59	243	7.81	243	2.94	243	5.11	243	11.77	243	0.18
243.9	1.4	243.9	5.38	243.9	3.1	243.9	-1.14	243.9	9.86	243.9	6.65	243.9	1.37	243.9	5.66	243.9	4.12	243.9	-0.24	243.9	4.7	243.9	6.23	243.9	-2.47	243.9	-0.9	243.9	1.94	243.9	-2.84	243.9	-0.21	243.9	-0.54	243.9	11.85	243.9	8.58	243.9	6.14	243.9	5.63	243.9	6.63	243.9	10.32	243.9	1.33
244.8	-0.92	244.8	7.4	244.8	3.49	244.8	2.15	244.8	8.67	244.8	7.34	244.8	2.1	244.8	3.69	244.8	3.63	244.8	0.57	244.8	5.47	244.8	2.08	244.8	-2.58	244.8	-2.71	244.8	-0.1	244.8	-7.23	244.8	-3.01	244.8	-3.7	244.8	12.67	244.8	6.93	244.8	6.68	244.8	1.4	244.8	2.86	244.8	9.64	244.8	-0.88
245.7	1.46	245.7	5.3	245.7	7.19	245.7	0.17	245.7	7.1	245.7	3.38	245.7	3.27	245.7	5.29	245.7	1.94	245.7	2.33	245.7	3.05	245.7	2.19	245.7	-1.53	245.7	-3.58	245.7	-0.52	245.7	-4.25	245.7	-1.8	245.7	-1.2	245.7	12.95	245.7	4.94	245.7	8.77	245.7	2.25	245.7	3.53	245.7	10.91	245.7	-0.33
246.6	1.66	246.6	8.01	246.6	3.28	246.6	2.51	246.6	7.78	246.6	6.11	246.6	4.67	246.6	4.21	246.6	0.94	246.6	2.41	246.6	3.41	246.6	5.31	246.6	-3.13	246.6	-2.2	246.6	0.03	246.6	-6.89	246.6	-0.9	246.6	-0.24	246.6	12.12	246.6	5.37	246.6	5.94	246.6	2	246.6	6.94	246.6	11.51	246.6	2.53
247.5	3.58	247.5	5.07	247.5	5.81	247.5	0.72	247.5	7.7	247.5	5.89	247.5	2.43	247.5	0.87	247.5	3.15	247.5	1.09	247.5	5.92	247.5	0.75	247.5	-3.49	247.5	-4.29	247.5	0.02	247.5	-6.55	247.5	0.32	247.5	-4.04	247.5	13.97	247.5	7.58	247.5	7.88	247.5	3.66	247.5	6.42	247.5	10.75	247.5	2.94
248.4	3.05	248.4	7.24	248.4	3.01	248.4	2.61	248.4	7.91	248.4	5.68	248.4	0.37	248.4	6.3	248.4	3.52	248.4	3.67	248.4	5.51	248.4	3.63	248.4	-4.44	248.4	-1.74	248.4	-0.24	248.4	-5.32	248.4	-1.88	248.4	-3.5	248.4	13.46	248.4	7.68	248.4	4.34	248.4	0.46	248.4	6.92	248.4	9.51	248.4	1.45
249.3	1.97	249.3	6.67	249.3	7.18	249.3	1.96	249.3	5.98	249.3	6.98	249.3	3.75	249.3	2.33	249.3	4.41	249.3	1.58	249.3	3.73	249.3	3.85	249.3	-3.6	249.3	-0.96	249.3	0.5	249.3	-4.13	249.3	-0.85	249.3	-1.46	249.3	12.72	249.3	8.74	249.3	8.25	249.3	2.56	249.3	5.94	249.3	9.91	249.3	0.1
250.2	3.7	250.2	4.34	250.2	4.07	250.2	-0.23	250.2	7.84	250.2	5.85	250.2	1.92	250.2	3.16	250.2	2.6	250.2	2.24	250.2	4.8	250.2	3.82	250.2	-2.38	250.2	-2.91	250.2	1.25	250.2	-4.96	250.2	-1.06	250.2	-1.61	250.2	15.96	250.2	6.98	250.2	7.02	250.2	3.58	250.2	2.44	250.2	12.3	250.2	3.53
251.1	1.62	251.1	2.61	251.1	5.01	251.1	3.1	251.1	6.96	251.1	5.02	251.1	3	251.1	0.17	251.1	3.84	251.1	1.54	251.1	5.32	251.1	3.88	251.1	-2.12	251.1	-3.93	251.1	1.45	251.1	-6.08	251.1	-1.6	251.1	-1.71	251.1	13.28	251.1	7.55	251.1	6.95	251.1	5.64	251.1	6.06	251.1	9.6	251.1	-1
252	2.67	252	4.79	252	6.64	252	1.4	252	4.91	252	5.74	252	2.29	252	6.78	252	2.63	252	2.1	252	5.4	252	2.68	252	-2.48	252	0.73	252	-1.77	252	-5.77	252	0.38	252	-3.62	252	12.77	252	9.44	252	7.58	252	2.31	252	4.49	252	8.49	252	1.44
252.9	2.17	252.9	3.5	252.9	2.97	252.9	4.01	252.9	9.12	252.9	6.78	252.9	3.12	252.9	2.73	252.9	1.19	252.9	2.98	252.9	5.66	252.9	2.62	252.9	-3.85	252.9	-2.15	252.9	1.32	252.9	-3.07	252.9	-1.24	252.9	-1.23	252.9	12.27	252.9	6.54	252.9	6.41	252.9	2.53	252.9	5.62	252.9	10.89	252.9	0.24
253.8	1.77	253.8	4.19	253.8	2.45	253.8	3.62	253.8	7.43	253.8	4.43	253.8	3.34	253.8	3.14	253.8	0.99	253.8	1.94	253.8	3.63	253.8	3.09	253.8	-3.56	253.8	-1.82	253.8	-1.15	253.8	-3.79	253.8	-1.61	253.8	-2.68	253.8	10.56	253.8	5.8	253.8	5.75	253.8	2.24	253.8	3.05	253.8	9.11	253.8	1.54
254.7	3.27	254.7	4.14	254.7	7.59	254.7	1.62	254.7	8.15	254.7	7.08	254.7	0.88	254.7	5.29	254.7	1.63	254.7	4.57	254.7	6.92	254.7	3.48	254.7	-4.41	254.7	-3.29	254.7	1.45	254.7	-5.91	254.7	2.39	254.7	-1.78	254.7	11.82	254.7	6.62	254.7	5.83	254.7	2.74	254.7	4.36	254.7	9.42	254.7	-0.25
255.6	2.18	255.6	5.63	255.6	5.2	255.6	1.1	255.6	6.89	255.6	5.99	255.6	3.67	255.6	3.27	255.6	3.25	255.6	2.25	255.6	2.91	255.6	3.86	255.6	-1.34	255.6	-2.22	255.6	1.14	255.6	-3.77	255.6	-2.25	255.6	-2.82	255.6	11.49	255.6	7.83	255.6	6.81	255.6	1.8	255.6	5.83	255.6	11.65	255.6	0.88
256.5	-1.01	256.5	8.4	256.5	4.45	256.5	2.72	256.5	6.36	256.5	5.33	256.5	1.09	256.5	4.83	256.5	1.69	256.5	2.06	256.5	2.08	256.5	2.51	256.5	-4.01	256.5	-1.56	256.5	-0.47	256.5	-8.25	256.5	-3.35	256.5	-3.23	256.5	12.02	256.5	7.69	256.5	7.49	256.5	0.36	256.5	4.71	256.5	7.37	256.5	1.41
257.4	2.52	257.4	5.79	257.4	7.19	257.4	3.9	257.4	9.01	257.4	7.64	257.4	1.94	257.4	5.81	257.4	3.3	257.4	1.24	257.4	4.35	257.4	3.09	257.4	-3.34	257.4	-1.18	257.4	0.08	257.4	-4.66	257.4	-1.42	257.4	-2.62	257.4	11.99	257.4	7.56	257.4	8.2	257.4	1.99	257.4	6.69	257.4	8.21	257.4	1.37
258.3	1.48	258.3	5.62	258.3	6.65	258.3	0.49	258.3	8.03	258.3	2.76	258.3	3.44	258.3	3.94	258.3	3.61	258.3	-0.55	258.3	2.54	258.3	2.69	258.3	-3.68	258.3	-2.17	258.3	-0.24	258.3	-6.83	258.3	-0.85	258.3	-0.01	258.3	11.99	258.3	8.24	258.3	4.14	258.3	2.35	258.3	6.21	258.3	8.97	258.3	1.94
259.2	1.07	259.2	4.76	259.2	3.2	259.2	2.81	259.2	7.82	259.2	8.11	259.2	2.79	259.2	3.15	259.2	2.78	259.2	-0.07	259.2	4.31	259.2	4.84	259.2	-3.48	259.2	-1.83	259.2	0.72	259.2	-6.02	259.2	-1.42	259.2	-2.16	259.2	11.9	259.2	7.39	259.2	7.35	259.2	2.27	259.2	5.16	259.2	8.97	259.2	2
260.1	1.74	260.1	5.22	260.1	5.37	260.1	0.68	260.1	4.3	260.1	4.93	260.1	3.59	260.1	4.71	260.1	1.99	260.1	0.97	260.1	1.19	260.1	2.36	260.1	-3.99	260.1	-0.84	260.1	-0.56	260.1	-7.29	260.1	-1.96	260.1	-3.53	260.1	12.13	260.1	8.91	260.1	6.4	260.1	1.16	260.1	4.48	260.1	9.97	260.1	-1.39
261	0.98	261	4.91	261	6.8	261	4.66	261	9.81	261	5.87	261	4.43	261	3.86	261	4.7	261	3.02	261	7.34	261	3.16	261	-3.14	261	-1.73	261	-0.59	261	-5.55	261	0.93	261	-4.43	261	11.34	261	8.33	261	5.81	261	2.6	261	5.53	261	9.81	261	0.35
261.9	1.43	261.9	6.71	261.9	4.36	261.9	4.19	261.9	7.03	261.9	6.12	261.9	1.23	261.9	4.13	261.9	1.89	261.9	-0.07	261.9	6.38	261.9	2.33	261.9	-5.12	261.9	-1.95	261.9	-1.58	261.9	-4.22	261.9	0	261.9	-3.28	261.9	10.41	261.9	9.29	261.9	7.38	261.9	4.48	261.9	4.98	261.9	11.65	261.9	2.16
262.8	1.78	262.8	4.83	262.8	6.2	262.8	-0.42	262.8	6.38	262.8	6.44	262.8	3.58	262.8	3.91	262.8	0.99	262.8	2.66	262.8	3.52	262.8	4.19	262.8	-3.03	262.8	-2.77	262.8	-1.44	262.8	-5.65	262.8	-1.16	262.8	-0.93	262.8	13.29	262.8	5.94	262.8	7.09	262.8	2.16	262.8	7.43	262.8	8.73	262.8	3.11
263.7	3.5	263.7	6.38	263.7	6.39	263.7	2.82	263.7	8.76	263.7	5.92	263.7	4.4	263.7	3.45	263.7	3.51	263.7	1.74	263.7	5.29	263.7	2.54	263.7	-3.92	263.7	-3.21	263.7	0.49	263.7	-5.15	263.7	-0.73	263.7	-2.51	263.7	11.9	263.7	5.35	263.7	6.98	263.7	0.88	263.7	3.36	263.7	9.69	263.7	1
264.6	2.15	264.6	4.47	264.6	5.75	264.6	1.34	264.6	7.75	264.6	6.28	264.6	2.33	264.6	4.98	264.6	3.9	264.6	2	264.6	5.17	264.6	3.98	264.6	-4.19	264.6	-1.35	264.6	0.88	264.6	-6.59	264.6	-1.2	264.6	-1.96	264.6	13.12	264.6	7.97	264.6	7.05	264.6	0.21	264.6	5.45	264.6	9.81	264.6	1.85
265.5	2.96	265.5	7.39	265.5	5.07	265.5	0.79	265.5	7.2	265.5	5.05	265.5	2.28	265.5	5.84	265.5	3.55	265.5	2.02	265.5	6.09	265.5	2.32	265.5	-2.05	265.5	-2.57	265.5	-0.2	265.5	-5.41	265.5	0.11	265.5	-3.67	265.5	13.93	265.5	8.23	265.5	7.76	265.5	2.41	265.5	5.93	265.5	9.03	265.5	2.2
266.4	1.51	266.4	5.53	266.4	3.97	266.4	2.38	266.4	8.17	266.4	7.23	266.4	3.17	266.4	1.84	266.4	3.69	266.4	-0.64	266.4	3.21	266.4	3.2	266.4	-0.47	266.4	-3.84	266.4	2.37	266.4	-8.67	266.4	-0.09	266.4	-3.4	266.4	14.46	266.4	7.03	266.4	7.65	266.4	1.67	266.4	4.9	266.4	10.85	266.4	1.03
267.3	1.21	267.3	4.86	267.3	4.61	267.3	1.08	267.3	10.48	267.3	5.36	267.3	3.06	267.3	4.49	267.3	0.77	267.3	1.61	267.3	5.19	267.3	5.15	267.3	-5.1	267.3	-1.98	267.3	-1.92	267.3	-4.54	267.3	-0.96	267.3	-0.79	267.3	12.69	267.3	5.8	267.3	5.5	267.3	2.65	267.3	5.43	267.3	10.14	267.3	2.03
268.2	-1.15	268.2	5.92	268.2	6.53	268.2	2.7	268.2	6.35	268.2	6.48	268.2	3.85	268.2	4.68	268.2	2.77	268.2	1.12	268.2	7.81	268.2	2.85	268.2	-3.82	268.2	-1.88	268.2	0.66	268.2	-6.52	268.2	1.96	268.2	-2.88	268.2	13.06	268.2	7.99	268.2	8.95	268.2	2.39	268.2	5.78	268.2	9.41	268.2	2.96
269.1	0.3	269.1	5.87	269.1	5.34	269.1	2.06	269.1	7.87	269.1	5.56	269.1	0.75	269.1	3.32	269.1	2.07	269.1	-1.32	269.1	4.78	269.1	1.03	269.1	-4.91	269.1	-2.44	269.1	-0.98	269.1	-8.83	269.1	-2.58	269.1	-4.52	269.1	12.03	269.1	8.55	269.1	6.06	269.1	1.83	269.1	5.18	269.1	10.15	269.1	2.74
270	0.62	270	5.29	270	6.01	270	1.93	270	6.99	270	5.33	270	1.58	270	4.22	270	3.69	270	1.29	270	0.82	270	3.92	270	-3.78	270	-4.39	270	1.74	270	-6.63	270	-2.15	270	-4.29	270	11.1	270	8.69	270	9.7	270	1.85	270	6.54	270	10.93	270	2.46
270.9	2.3	270.9	4.57	270.9	2.9	270.9	4.17	270.9	7.01	270.9	6.47	270.9	3.04	270.9	3.15	270.9	2.99	270.9	3.19	270.9	5.11	270.9	2.02	270.9	-3.61	270.9	-3.05	270.9	-1.55	270.9	-6.26	270.9	-0.63	270.9	-1.23	270.9	12	270.9	6.76	270.9	6.21	270.9	2.27	270.9	5.78	270.9	13.04	270.9	1.46
271.8	5.33	271.8	7.52	271.8	4.12	271.8	3.14	271.8	7.46	271.8	3.57	271.8	2.46	271.8	5.09	271.8	3.87	271.8	1.3	271.8	4.52	271.8	1.22	271.8	-3.7	271.8	-1.8	271.8	1.47	271.8	-6.12	271.8	-3.08	271.8	-0.55	271.8	12.5	271.8	8.22	271.8	7.26	271.8	4.58	271.8	2.61	271.8	10.26	271.8	3.01
272.7	0.05	272.7	2.7	272.7	8.52	272.7	4.08	272.7	8.54	272.7	7.99	272.7	5.62	272.7	4.42	272.7	4.74	272.7	1.26	272.7	5.78	272.7	2.76	272.7	-1.54	272.7	-2.6	272.7	-1.6	272.7	-6.36	272.7	0.11	272.7	-2.26	272.7	12.34	272.7	8.14	272.7	6.29	272.7	3.41	272.7	5.65	272.7	9.57	272.7	1.79
273.6	2.11	273.6	5.48	273.6	6.98	273.6	0.21	273.6	8.51	273.6	8.1	273.6	1.36	273.6	4.39	273.6	4.68	273.6	4.35	273.6	2.37	273.6	1.85	273.6	-5.32	273.6	-1.63	273.6	0.55	273.6	-4.8	273.6	-1.41	273.6	-2	273.6	12.02	273.6	7.72	273.6	9.9	273.6	2.39	273.6	3.42	273.6	11.11	273.6	2.52
274.5	1.12	274.5	5.92	274.5	7.04	274.5	0.82	274.5	5.81	274.5	7.42	274.5	1.17	274.5	3.32	274.5	2.39	274.5	2.04	274.5	4.53	274.5	2.91	274.5	-5.09	274.5	-2.26	274.5	0.51	274.5	-7.52	274.5	0.44	274.5	-4.93	274.5	13.58	274.5	6.96	274.5	6.33	274.5	1.22	274.5	5.04	274.5	10.92	274.5	3.73
275.4	2.69	275.4	6.2	275.4	4.25	275.4	0.76	275.4	8.43	275.4	6.92	275.4	2.45	275.4	5.74	275.4	3.08	275.4	1.94	275.4	4.17	275.4	6.38	275.4	-3.45	275.4	-1.49	275.4	1.4	275.4	-6.64	275.4	-1.71	275.4	-1.53	275.4	13.86	275.4	9.26	275.4	8.28	275.4	3.45	275.4	3.63	275.4	7.68	275.4	1.47
276.3	-0.53	276.3	6.68	276.3	5.67	276.3	0.87	276.3	9.93	276.3	4	276.3	2.14	276.3	4.32	276.3	4.09	276.3	1.95	276.3	5	276.3	3.88	276.3	-4.72	276.3	-1.94	276.3	1.48	276.3	-5.96	276.3	-1.37	276.3	-4.56	276.3	12.33	276.3	7.75	276.3	5.92	276.3	2.27	276.3	5.09	276.3	7.25	276.3	2.46
277.2	2.98	277.2	5.39	277.2	5.53	277.2	-1.85	277.2	11.91	277.2	4.53	277.2	2.24	277.2	5.01	277.2	3.28	277.2	-0.59	277.2	6.19	277.2	4.79	277.2	-4.27	277.2	-3.21	277.2	0.59	277.2	-7.39	277.2	0.3	277.2	-1.68	277.2	13.64	277.2	6.28	277.2	6.3	277.2	1.99	277.2	6.23	277.2	11.58	277.2	2.41
278.1	1.51	278.1	7.29	278.1	7.16	278.1	3.08	278.1	6.6	278.1	6.68	278.1	2.79	278.1	5.16	278.1	5.72	278.1	1.43	278.1	4.25	278.1	3.36	278.1	-2.78	278.1	-1.03	278.1	1.85	278.1	-6.24	278.1	-1.25	278.1	-2.02	278.1	11.52	278.1	7.34	278.1	9.33	278.1	3.05	278.1	6.24	278.1	10.86	278.1	0.84
279	3.51	279	5.25	279	3.9	279	2.99	279	7.02	279	5.4	279	2.85	279	3.99	279	4.73	279	1.27	279	4.02	279	3.49	279	-2.7	279	-1.54	279	1.66	279	-6.16	279	-4.79	279	-1.7	279	11.37	279	7.75	279	6.45	279	1.32	279	4.15	279	11.22	279	2.25
279.9	2.33	279.9	6.68	279.9	3.84	279.9	1.71	279.9	8.6	279.9	5.78	279.9	2.58	279.9	5.39	279.9	1.37	279.9	2.49	279.9	3.92	279.9	3.69	279.9	-3.31	279.9	-2.16	279.9	-0.18	279.9	-5.47	279.9	-1.57	279.9	-0.98	279.9	11.65	279.9	9.15	279.9	6.79	279.9	1.99	279.9	5.76	279.9	11.55	279.9	0.54
280.8	2.2	280.8	7.08	280.8	5.89	280.8	1.91	280.8	6.98	280.8	6.7	280.8	2.91	280.8	3.05	280.8	5.4	280.8	-0.17	280.8	3.26	280.8	3.87	280.8	-3.49	280.8	-2.64	280.8	0.58	280.8	-10.09	280.8	-1.06	280.8	-4.63	280.8	13.01	280.8	7.56	280.8	8.49	280.8	1.43	280.8	4.95	280.8	9.84	280.8	2.11
281.7	1.71	281.7	5.7	281.7	5.72	281.7	3.23	281.7	8.62	281.7	4.83	281.7	0.84	281.7	2.72	281.7	5.17	281.7	2.35	281.7	6.44	281.7	3.79	281.7	-5.54	281.7	-3.02	281.7	-0.29	281.7	-5.16	281.7	0.6	281.7	-3.2	281.7	11.7	281.7	6.04	281.7	7.27	281.7	0.29	281.7	5.34	281.7	11.47	281.7	0
282.6	2.73	282.6	5.57	282.6	5.19	282.6	1.75	282.6	7.14	282.6	3.75	282.6	1.29	282.6	4.64	282.6	4.74	282.6	-1.76	282.6	3.93	282.6	3.4	282.6	-6.64	282.6	-1.42	282.6	0.82	282.6	-9.94	282.6	-1.79	282.6	-4.1	282.6	9.68	282.6	11.23	282.6	8.22	282.6	1.65	282.6	5.03	282.6	10.2	282.6	2.01
283.5	3.88	283.5	4.09	283.5	3.91	283.5	1.04	283.5	8.91	283.5	6.4	283.5	1.77	283.5	3.23	283.5	4.2	283.5	-1.06	283.5	4.17	283.5	3.71	283.5	-3.36	283.5	-3.68	283.5	1.03	283.5	-6.13	283.5	0.15	283.5	-3.5	283.5	14.3	283.5	9.32	283.5	6.52	283.5	3.6	283.5	6.62	283.5	9.64	283.5	2.14
284.4	1.69	284.4	7.01	284.4	2.7	284.4	4.22	284.4	10.24	284.4	5.36	284.4	5.63	284.4	3.42	284.4	2.92	284.4	-0.65	284.4	6.96	284.4	2.86	284.4	-2.12	284.4	-3.32	284.4	1.28	284.4	-5.65	284.4	-0.99	284.4	-0.32	284.4	12.29	284.4	7.11	284.4	6.98	284.4	2.27	284.4	5.15	284.4	10.82	284.4	0.64
285.3	2.95	285.3	6.37	285.3	5.35	285.3	2.45	285.3	8.75	285.3	3.37	285.3	4.37	285.3	5.95	285.3	5.54	285.3	1.29	285.3	3.94	285.3	0.73	285.3	-6.31	285.3	0.85	285.3	-0.82	285.3	-8.33	285.3	0.4	285.3	-0.87	285.3	9.71	285.3	9.82	285.3	9.34	285.3	2.36	285.3	6.42	285.3	11.08	285.3	1.46
286.2	3.78	286.2	5.12	286.2	1.88	286.2	-0.03	286.2	7.09	286.2	7.19	286.2	3.6	286.2	2.41	286.2	0.54	286.2	1.54	286.2	2.59	286.2	3.88	286.2	-2.93	286.2	-2.94	286.2	0.67	286.2	-5	286.2	-0.93	286.2	-1.47	286.2	13.46	286.2	8.54	286.2	7.34	286.2	1.58	286.2	4.47	286.2	10.77	286.2	1.41
287.1	3.08	287.1	5.1	287.1	9.31	287.1	2.14	287.1	8.84	287.1	4.59	287.1	2.07	287.1	2.57	287.1	3.66	287.1	1.02	287.1	5.85	287.1	1.24	287.1	-5.61	287.1	-2.76	287.1	-0.99	287.1	-6.66	287.1	-0.32	287.1	-2.65	287.1	11.83	287.1	9.14	287.1	8.16	287.1	0.21	287.1	7.4	287.1	11.85	287.1	1.27
288	3.24	288	5.59	288	4.42	288	4.37	288	9.12	288	4.85	288	2.33	288	5.42	288	3.32	288	3.11	288	4.88	288	5.08	288	-5.14	288	-3.01	288	-0.23	288	-8.22	288	-1.96	288	-1.33	288	10.08	288	9.75	288	7.04	288	-0.74	288	4.36	288	10.51	288	-1.8
288.9	2.84	288.9	3.92	288.9	4.46	288.9	-1.66	288.9	8.81	288.9	7.1	288.9	3.62	288.9	3.74	288.9	2.55	288.9	0.04	288.9	4.7	288.9	6.19	288.9	-5.11	288.9	-4.22	288.9	-0.92	288.9	-6.94	288.9	-2.37	288.9	-1.19	288.9	12.33	288.9	8.38	288.9	7.73	288.9	3.76	288.9	5.07	288.9	11.22	288.9	1.9
289.8	0.38	289.8	4.08	289.8	5.32	289.8	1.5	289.8	9.78	289.8	6.62	289.8	2.08	289.8	1.59	289.8	1.93	289.8	3.15	289.8	5.34	289.8	5.38	289.8	-3.21	289.8	-2.76	289.8	-0.05	289.8	-4.1	289.8	-1.65	289.8	-3	289.8	15.76	289.8	7.46	289.8	7.39	289.8	4.11	289.8	2.83	289.8	9.28	289.8	4.22
290.7	1.23	290.7	5.73	290.7	5.73	290.7	3.49	290.7	7.81	290.7	5.56	290.7	2.46	290.7	4.19	290.7	5.16	290.7	0.45	290.7	3.65	290.7	4.6	290.7	-2.29	290.7	-1.89	290.7	2.86	290.7	-6.49	290.7	-2.72	290.7	-2.74	290.7	12.51	290.7	6.02	290.7	7.02	290.7	3.92	290.7	5.83	290.7	9.86	290.7	0.55
291.6	3.27	291.6	5.98	291.6	3.1	291.6	5.31	291.6	9.09	291.6	3.29	291.6	4.54	291.6	2.97	291.6	2.97	291.6	2.77	291.6	4.23	291.6	1.4	291.6	-2.5	291.6	-3.7	291.6	-0.49	291.6	-6.27	291.6	-0.07	291.6	-2.14	291.6	12.24	291.6	4.54	291.6	5.73	291.6	2.14	291.6	6.49	291.6	9.72	291.6	0.04
292.5	4.33	292.5	6.89	292.5	3.24	292.5	4.01	292.5	7.04	292.5	8.56	292.5	2.48	292.5	4.19	292.5	2.44	292.5	2.02	292.5	6.03	292.5	2.49	292.5	-5.83	292.5	-3.26	292.5	0.38	292.5	-5.25	292.5	1.03	292.5	-2.88	292.5	11.2	292.5	7.17	292.5	7.87	292.5	2.42	292.5	5.34	292.5	10.42	292.5	2.97
293.4	2.03	293.4	6.68	293.4	4.41	293.4	3.39	293.4	7.62	293.4	5.1	293.4	0.07	293.4	5	293.4	2.77	293.4	2.93	293.4	5.39	293.4	3.36	293.4	-7.47	293.4	-1.44	293.4	1.48	293.4	-5.1	293.4	-3.89	293.4	-1.41	293.4	9.94	293.4	10.12	293.4	9.02	293.4	5.16	293.4	5.01	293.4	9.9	293.4	-0.45
294.3	1.3	294.3	6.24	294.3	7.69	294.3	1.89	294.3	6.55	294.3	10.49	294.3	0.27	294.3	4.62	294.3	4.87	294.3	0.81	294.3	5.01	294.3	6.43	294.3	-5.6	294.3	-0.68	294.3	-1.13	294.3	-5.84	294.3	0.85	294.3	-2.55	294.3	13.13	294.3	10.37	294.3	6.09	294.3	1.68	294.3	5.77	294.3	7.93	294.3	2.6
295.2	3	295.2	5.94	295.2	5.9	295.2	0.96	295.2	6.99	295.2	6.38	295.2	3.68	295.2	6.24	295.2	3.1	295.2	2.18	295.2	5.66	295.2	0.36	295.2	-2.45	295.2	0.29	295.2	1.55	295.2	-5.93	295.2	2.83	295.2	-4.29	295.2	13.12	295.2	8.51	295.2	8.11	295.2	3.18	295.2	5.68	295.2	9.65	295.2	2.45
296.1	0.26	296.1	4.4	296.1	4.76	296.1	4.77	296.1	7.82	296.1	4.29	296.1	2.91	296.1	4.6	296.1	6.26	296.1	2.71	296.1	4	296.1	1.81	296.1	-3.44	296.1	-0.87	296.1	0.72	296.1	-6.74	296.1	-0.62	296.1	-5.18	296.1	12.98	296.1	7.96	296.1	9.48	296.1	2.41	296.1	6.49	296.1	11.93	296.1	-0.21
297	1.71	297	6.8	297	7.26	297	3.1	297	9.03	297	4.47	297	0.58	297	4.82	297	1.66	297	0.95	297	7.04	297	3.93	297	-2.51	297	-2.27	297	-1.69	297	-5.83	297	2.22	297	-2.73	297	13.51	297	8.19	297	7.09	297	3.41	297	5.93	297	10.46	297	2.39
297.9	2.78	297.9	6.03	297.9	3.42	297.9	4.51	297.9	7.55	297.9	6.05	297.9	1.34	297.9	6.32	297.9	3.61	297.9	1.71	297.9	3.35	297.9	4.72	297.9	-5.49	297.9	-2.43	297.9	2.73	297.9	-6.48	297.9	-2.85	297.9	-2.72	297.9	13.68	297.9	6.79	297.9	9.68	297.9	1.37	297.9	6.61	297.9	9.24	297.9	1.17
298.8	0.42	298.8	8.09	298.8	6.66	298.8	3.8	298.8	9.68	298.8	8.85	298.8	1.85	298.8	4.51	298.8	4.91	298.8	2.8	298.8	3.46	298.8	1.51	298.8	-4.64	298.8	-3.88	298.8	0.62	298.8	-4.86	298.8	0.45	298.8	-3.7	298.8	13.9	298.8	8.59	298.8	8.69	298.8	2.36	298.8	5.17	298.8	8.42	298.8	1.65
299.7	-0.18	299.7	7.77	299.7	6.06	299.7	2.8	299.7	8.32	299.7	7.25	299.7	3.95	299.7	5.14	299.7	2.46	299.7	2.08	299.7	4.96	299.7	2.09	299.7	-4.72	299.7	-4.57	299.7	-1.36	299.7	-5.06	299.7	0.33	299.7	-0.04	299.7	11.88	299.7	7.82	299.7	6.67	299.7	3.84	299.7	5.09	299.7	12.09	299.7	1.27
300.6	2.37	300.6	6.19	300.6	5.92	300.6	1.91	300.6	7.16	300.6	3.65	300.6	3.11	300.6	5.04	300.6	4.14	300.6	0	300.6	5.83	300.6	0.65	300.6	-2.81	300.6	-2.53	300.6	1.21	300.6	-4.61	300.6	-1.28	300.6	-2.23	300.6	14.55	300.6	8.99	300.6	9.14	300.6	2.76	300.6	7.51	300.6	9.88	300.6	3.2
301.5	1.19	301.5	6.86	301.5	6.82	301.5	0.5	301.5	8.99	301.5	9.43	301.5	3.64	301.5	2.86	301.5	3.34	301.5	0.02	301.5	3.62	301.5	4.44	301.5	-4.52	301.5	-2.71	301.5	0.73	301.5	-7.31	301.5	-1	301.5	-2.04	301.5	12.12	301.5	9.35	301.5	9.31	301.5	5.53	301.5	4.68	301.5	11.25	301.5	1.05
302.4	2.84	302.4	4.16	302.4	5.19	302.4	2.71	302.4	4.64	302.4	6.06	302.4	4.12	302.4	1.55	302.4	3.63	302.4	0.58	302.4	5.72	302.4	4.05	302.4	-4.2	302.4	-3.62	302.4	-0.31	302.4	-7.05	302.4	-0.82	302.4	-0.62	302.4	13.57	302.4	9.08	302.4	8.54	302.4	2.65	302.4	5	302.4	11.78	302.4	1.79
303.3	1.99	303.3	6.06	303.3	4.75	303.3	2.22	303.3	8.33	303.3	5.78	303.3	4.61	303.3	4.68	303.3	4.69	303.3	1.1	303.3	3.08	303.3	4.39	303.3	-2.73	303.3	-2.35	303.3	-0.84	303.3	-6.82	303.3	1.05	303.3	-5.88	303.3	11.8	303.3	7.12	303.3	7.37	303.3	3.08	303.3	5.68	303.3	9.33	303.3	-0.89
304.2	1.97	304.2	8.12	304.2	6.64	304.2	1.96	304.2	10.16	304.2	8.96	304.2	-1.09	304.2	6.69	304.2	3.27	304.2	1.08	304.2	5.23	304.2	5.21	304.2	-6.01	304.2	-1.86	304.2	1.98	304.2	-7.15	304.2	0.27	304.2	-1.47	304.2	10.93	304.2	7.74	304.2	9.13	304.2	2.6	304.2	4.34	304.2	10.76	304.2	0.5
305.1	-0.19	305.1	6.88	305.1	5.94	305.1	3.46	305.1	7.19	305.1	6.2	305.1	2.59	305.1	6.48	305.1	4.23	305.1	1.39	305.1	5.42	305.1	4.68	305.1	-2.13	305.1	-2.7	305.1	-0.23	305.1	-8.79	305.1	1.35	305.1	-0.71	305.1	13.39	305.1	8.81	305.1	8.82	305.1	3.41	305.1	5.28	305.1	10.64	305.1	1.77
306	2.06	306	6.38	306	5.05	306	2.86	306	7.28	306	7.34	306	1.1	306	3.94	306	4.03	306	1.92	306	3.06	306	4.04	306	-5.43	306	-1.2	306	-1.86	306	-5.2	306	-1.12	306	-1.41	306	9.09	306	7.01	306	8.15	306	4.22	306	5.65	306	11.27	306	2.15
306.9	2.55	306.9	4.55	306.9	6.19	306.9	1.55	306.9	7.89	306.9	5.51	306.9	3.37	306.9	4.12	306.9	5.89	306.9	0.95	306.9	4.66	306.9	4.79	306.9	-3.55	306.9	-2.96	306.9	1.68	306.9	-7.1	306.9	-2.68	306.9	-2.94	306.9	12.43	306.9	8.7	306.9	7.32	306.9	1.03	306.9	5.17	306.9	11.07	306.9	-0.11
307.8	3.29	307.8	4.81	307.8	4.67	307.8	2.56	307.8	8.77	307.8	5.08	307.8	2.79	307.8	5.97	307.8	1.22	307.8	3.46	307.8	7.2	307.8	2.43	307.8	-4.91	307.8	-2.57	307.8	0.89	307.8	-3.46	307.8	0.15	307.8	-5.14	307.8	12.98	307.8	9.83	307.8	7.59	307.8	1.65	307.8	5.21	307.8	7.91	307.8	2.57
308.7	3.83	308.7	4.66	308.7	5.99	308.7	4.21	308.7	7.36	308.7	7.41	308.7	3.77	308.7	4.47	308.7	6.04	308.7	3.56	308.7	3.58	308.7	2.4	308.7	-4.46	308.7	-0.95	308.7	3.22	308.7	-5.28	308.7	-3.58	308.7	-1.48	308.7	13.01	308.7	9.62	308.7	7.46	308.7	3.57	308.7	6.29	308.7	15.06	308.7	3.96
309.6	2.31	309.6	6.07	309.6	8.13	309.6	3.81	309.6	11.53	309.6	9.76	309.6	2.01	309.6	3.74	309.6	5.31	309.6	1.58	309.6	7.25	309.6	5.46	309.6	-5.16	309.6	-0.73	309.6	3.51	309.6	-6.67	309.6	2.76	309.6	-0.9	309.6	14.28	309.6	9.76	309.6	8.86	309.6	4.3	309.6	5.51	309.6	10.46	309.6	2.54
310.5	1.93	310.5	5.47	310.5	5.15	310.5	2.79	310.5	10.77	310.5	6.95	310.5	1.2	310.5	2.96	310.5	4.24	310.5	0.12	310.5	6.81	310.5	3.97	310.5	-5.91	310.5	-3	310.5	1.1	310.5	-6.58	310.5	-0.29	310.5	-1.49	310.5	13.12	310.5	7.68	310.5	8.04	310.5	2.45	310.5	5.69	310.5	9.36	310.5	2.12
311.4	2.26	311.4	6.08	311.4	4.99	311.4	2.93	311.4	9.81	311.4	4.98	311.4	1	311.4	6.15	311.4	3.01	311.4	-0.33	311.4	5.87	311.4	5.19	311.4	-3.68	311.4	-1.06	311.4	0.82	311.4	-5.82	311.4	0.05	311.4	-2.27	311.4	11.25	311.4	8.41	311.4	7.6	311.4	3.84	311.4	6.33	311.4	11.84	311.4	2.09
312.3	0.09	312.3	9.18	312.3	8.6	312.3	4.32	312.3	9.77	312.3	7.7	312.3	1.47	312.3	5.28	312.3	4.55	312.3	3.35	312.3	3.94	312.3	3.63	312.3	-5.33	312.3	-2.36	312.3	1.28	312.3	-6	312.3	-2.59	312.3	-1.56	312.3	11.13	312.3	9.22	312.3	8.01	312.3	2.97	312.3	4.22	312.3	13.31	312.3	3.02
313.2	3.58	313.2	5.14	313.2	8.17	313.2	1.18	313.2	8.04	313.2	5.87	313.2	2.19	313.2	6.12	313.2	5.39	313.2	2.54	313.2	6.57	313.2	3.52	313.2	-4.23	313.2	-1.3	313.2	1.47	313.2	-6.87	313.2	1.88	313.2	-0.91	313.2	13.79	313.2	8.09	313.2	8.22	313.2	1.48	313.2	5.98	313.2	10.95	313.2	2.55
314.1	1.5	314.1	3.65	314.1	7.4	314.1	4.04	314.1	7.17	314.1	8.03	314.1	3.94	314.1	3.57	314.1	4.53	314.1	1.51	314.1	4.04	314.1	2.43	314.1	-2.72	314.1	-2.13	314.1	0.41	314.1	-7.93	314.1	0.31	314.1	-3.92	314.1	13.21	314.1	11.23	314.1	9.16	314.1	0.19	314.1	7.39	314.1	9.26	314.1	1.17
315	4.16	315	3.81	315	3.95	315	3.1	315	9.29	315	7.73	315	3.17	315	3.3	315	5.08	315	1.76	315	7.07	315	5.67	315	-3.51	315	-3.39	315	1.63	315	-6.72	315	-1.81	315	-1.28	315	12.47	315	8.25	315	8.98	315	3.28	315	4.8	315	11.13	315	-0.35
315.9	4.96	315.9	6.57	315.9	6.98	315.9	4.04	315.9	6.78	315.9	6.6	315.9	2.89	315.9	4.98	315.9	5.02	315.9	1.24	315.9	3.42	315.9	3.23	315.9	-3.15	315.9	-1.77	315.9	2.68	315.9	-6.82	315.9	0.3	315.9	-2.17	315.9	13.64	315.9	9.1	315.9	8.36	315.9	2.77	315.9	5.63	315.9	11.83	315.9	1.09
316.8	2.15	316.8	6.85	316.8	6.88	316.8	4.5	316.8	8.09	316.8	6.79	316.8	-0.3	316.8	6.79	316.8	4	316.8	1.96	316.8	4.78	316.8	5.29	316.8	-4.51	316.8	-1.32	316.8	1.01	316.8	-7.86	316.8	-1.58	316.8	-2.48	316.8	11.26	316.8	8.54	316.8	10.89	316.8	2.78	316.8	4.95	316.8	11.81	316.8	1.25
317.7	1.56	317.7	3.98	317.7	3.8	317.7	3.99	317.7	9.76	317.7	4.85	317.7	5.13	317.7	3.97	317.7	3.94	317.7	3.03	317.7	6.24	317.7	3.6	317.7	-2.18	317.7	-2.02	317.7	0.73	317.7	-7.16	317.7	-0.65	317.7	-0.96	317.7	11.81	317.7	9.77	317.7	5.99	317.7	5.48	317.7	4.09	317.7	12.01	317.7	0.58
318.6	1.95	318.6	4.94	318.6	6.83	318.6	4.83	318.6	8.17	318.6	7.26	318.6	1.44	318.6	3.54	318.6	3.78	318.6	1.63	318.6	4.84	318.6	2.29	318.6	-4.7	318.6	-3.05	318.6	1.51	318.6	-6.14	318.6	-1.4	318.6	-3.6	318.6	12.59	318.6	7.44	318.6	8.56	318.6	4.3	318.6	4.57	318.6	11.54	318.6	1.23
319.5	1.22	319.5	6.97	319.5	6.51	319.5	4.58	319.5	9.96	319.5	9.06	319.5	1.61	319.5	4.88	319.5	3.54	319.5	0.13	319.5	5.51	319.5	4.38	319.5	-5.13	319.5	-3.67	319.5	0.09	319.5	-6.95	319.5	-1.57	319.5	-2.25	319.5	12.91	319.5	8.46	319.5	9.44	319.5	3.41	319.5	6.51	319.5	11.31	319.5	4.35
320.4	1.92	320.4	2.81	320.4	4.14	320.4	4.79	320.4	5.75	320.4	7.91	320.4	0.94	320.4	4.49	320.4	1.68	320.4	2.41	320.4	4.9	320.4	5.09	320.4	-6.05	320.4	-3.23	320.4	-0.28	320.4	-7.02	320.4	-0.26	320.4	-2.98	320.4	12.38	320.4	10.69	320.4	6.81	320.4	2.04	320.4	6.5	320.4	9.55	320.4	1.17
321.3	-1.34	321.3	5.04	321.3	7.1	321.3	3.11	321.3	8	321.3	6.14	321.3	-0.5	321.3	4.09	321.3	5.2	321.3	2.34	321.3	4.2	321.3	3.88	321.3	-3.3	321.3	-3.05	321.3	0.28	321.3	-6.45	321.3	0	321.3	-1.58	321.3	11.89	321.3	10	321.3	8.38	321.3	0.69	321.3	6.05	321.3	11.85	321.3	1.16
322.2	2.23	322.2	4.19	322.2	10.34	322.2	6.06	322.2	9.72	322.2	6.11	322.2	3.41	322.2	3.77	322.2	7.53	322.2	3.32	322.2	6.21	322.2	2.45	322.2	-3.36	322.2	0.35	322.2	2.28	322.2	-7.63	322.2	-1.72	322.2	-3.74	322.2	12.73	322.2	11.34	322.2	9.47	322.2	3.25	322.2	4.1	322.2	10.82	322.2	2.66
323.1	4.39	323.1	5.34	323.1	5.57	323.1	0.54	323.1	8.53	323.1	6.74	323.1	3.01	323.1	4.2	323.1	4.15	323.1	2.35	323.1	4.09	323.1	5.17	323.1	-6.32	323.1	-2.48	323.1	0.61	323.1	-6.44	323.1	0.08	323.1	-0.58	323.1	11.29	323.1	11.07	323.1	9.32	323.1	1.94	323.1	6.25	323.1	13.64	323.1	1.99
324	2.42	324	8.87	324	6.7	324	1.75	324	9.94	324	7.32	324	3.4	324	4.97	324	4.12	324	1.69	324	3.63	324	2.99	324	-3.44	324	-1.25	324	-1.19	324	-5.72	324	-1.45	324	-4.12	324	11.59	324	9.52	324	8.06	324	4.26	324	6.62	324	10.61	324	2.07
324.9	1.74	324.9	6.28	324.9	5.83	324.9	2.45	324.9	9.34	324.9	8.89	324.9	2.52	324.9	5.83	324.9	2.76	324.9	2.53	324.9	5.1	324.9	5.46	324.9	-4.27	324.9	-2.83	324.9	0.5	324.9	-7.71	324.9	-0.33	324.9	-1.62	324.9	13.13	324.9	8.23	324.9	7.91	324.9	2.2	324.9	6.83	324.9	8.67	324.9	2.74
325.8	0.92	325.8	6.22	325.8	5.67	325.8	0.1	325.8	9.16	325.8	5.34	325.8	1.05	325.8	6.21	325.8	6.57	325.8	1.2	325.8	5.2	325.8	3.8	325.8	-5.67	325.8	-0.98	325.8	2.55	325.8	-6.34	325.8	-0.58	325.8	-2.33	325.8	14.36	325.8	8.78	325.8	10.44	325.8	2.94	325.8	6.73	325.8	11.57	325.8	3.18
326.7	5.09	326.7	8.29	326.7	6.54	326.7	1.25	326.7	9.5	326.7	7	326.7	3.92	326.7	5.19	326.7	0.98	326.7	-0.77	326.7	6.45	326.7	2.91	326.7	-2.97	326.7	-4.05	326.7	-1.15	326.7	-6.39	326.7	0.65	326.7	-4.03	326.7	12.11	326.7	9.04	326.7	8.56	326.7	4.25	326.7	5.66	326.7	11.69	326.7	0.19
327.6	1.43	327.6	5.78	327.6	5.59	327.6	4.23	327.6	8.86	327.6	5.46	327.6	5.18	327.6	6.43	327.6	4.57	327.6	3.1	327.6	6.36	327.6	5.25	327.6	-4.37	327.6	-2.67	327.6	1.29	327.6	-6.24	327.6	-2.38	327.6	-1.54	327.6	13.68	327.6	8.73	327.6	10.87	327.6	3.1	327.6	5.5	327.6	10.47	327.6	0.98
328.5	2.61	328.5	8.85	328.5	6.38	328.5	3.46	328.5	8.75	328.5	6.41	328.5	3.55	328.5	7.55	328.5	3.88	328.5	2.75	328.5	5.55	328.5	4.36	328.5	-4.9	328.5	-2.25	328.5	-1.54	328.5	-7.52	328.5	-0.86	328.5	-1.99	328.5	11.33	328.5	9.17	328.5	6.14	328.5	2.31	328.5	6.64	328.5	10.96	328.5	-0.49
329.4	3.34	329.4	3.65	329.4	4.67	329.4	3.54	329.4	7	329.4	9.76	329.4	1.99	329.4	4.43	329.4	4.32	329.4	2.38	329.4	4.19	329.4	3.21	329.4	-4	329.4	-3.6	329.4	1.13	329.4	-7.45	329.4	1.46	329.4	-3.45	329.4	12.16	329.4	8.22	329.4	8.86	329.4	2.62	329.4	8.16	329.4	10.71	329.4	0.37
330.3	2.54	330.3	7.63	330.3	6.81	330.3	2.6	330.3	5.29	330.3	7	330.3	2.15	330.3	4.31	330.3	4.04	330.3	2.21	330.3	2.57	330.3	5.75	330.3	-4.47	330.3	-2.22	330.3	1.56	330.3	-7.41	330.3	-3.11	330.3	-0.54	330.3	13.39	330.3	8.46	330.3	9.53	330.3	1.67	330.3	4.12	330.3	12.42	330.3	1.09
331.2	3.29	331.2	5.67	331.2	5.62	331.2	3.73	331.2	9.36	331.2	7.2	331.2	4.22	331.2	5.49	331.2	3.19	331.2	0.32	331.2	4.34	331.2	4.9	331.2	-4.65	331.2	-2.9	331.2	-0.93	331.2	-9.42	331.2	-1.1	331.2	-2.67	331.2	11.12	331.2	12.41	331.2	10.43	331.2	0.5	331.2	6.3	331.2	9.7	331.2	1.92
332.1	4.71	332.1	6.75	332.1	5.09	332.1	2.99	332.1	9.2	332.1	4.92	332.1	3.32	332.1	3.43	332.1	3.29	332.1	0.16	332.1	5.93	332.1	4.74	332.1	-5.56	332.1	-1.86	332.1	0.46	332.1	-6.52	332.1	-0.08	332.1	-1.24	332.1	12.56	332.1	8.54	332.1	9.37	332.1	2.85	332.1	7.13	332.1	9.79	332.1	1.46
333	2.64	333	5.96	333	4.78	333	2.01	333	7.4	333	4.73	333	0.63	333	3.7	333	3.57	333	1.29	333	6.23	333	3.95	333	-4.69	333	-4.1	333	-0.22	333	-6.6	333	1.11	333	-1.58	333	11.21	333	7.78	333	8.22	333	3.63	333	6.97	333	10.21	333	-1.38
333.9	1.93	333.9	6.17	333.9	5.94	333.9	5.29	333.9	8.77	333.9	5.48	333.9	1.27	333.9	4.57	333.9	5.64	333.9	2.25	333.9	7.06	333.9	1.12	333.9	-3.54	333.9	-1.96	333.9	0.4	333.9	-7.03	333.9	-1.02	333.9	-3.6	333.9	12.72	333.9	11.8	333.9	7.81	333.9	4.02	333.9	5.06	333.9	10.57	333.9	-0.55
334.8	1.74	334.8	6.94	334.8	2.44	334.8	7.21	334.8	8.96	334.8	7.17	334.8	2.4	334.8	4.26	334.8	1.95	334.8	3.17	334.8	3.73	334.8	5.75	334.8	-3.59	334.8	-3.84	334.8	2.16	334.8	-6.81	334.8	-0.45	334.8	-3.1	334.8	12.28	334.8	10.28	334.8	10.8	334.8	2.08	334.8	5.2	334.8	10.31	334.8	2.18
335.7	1.66	335.7	5.22	335.7	6.14	335.7	2.92	335.7	9.52	335.7	7.67	335.7	4.24	335.7	6.02	335.7	3.14	335.7	3.55	335.7	5.89	335.7	2.35	335.7	-2.43	335.7	-2.31	335.7	0.13	335.7	-9	335.7	-2.16	335.7	-3.36	335.7	14.81	335.7	6.11	335.7	10.53	335.7	0.66	335.7	4.86	335.7	11.2	335.7	1.77
336.6	2.96	336.6	4.19	336.6	8.93	336.6	3.24	336.6	6.22	336.6	6.21	336.6	1.23	336.6	2.96	336.6	6.32	336.6	2.94	336.6	4.76	336.6	2.67	336.6	-7.89	336.6	-2.67	336.6	2.43	336.6	-3.51	336.6	-1.57	336.6	-2.9	336.6	12.51	336.6	11.37	336.6	11.76	336.6	4.52	336.6	4.49	336.6	10.98	336.6	2.83
337.5	2.59	337.5	5.04	337.5	5.39	337.5	3.35	337.5	10.8	337.5	5.26	337.5	3.21	337.5	3.35	337.5	5.01	337.5	1.96	337.5	6.37	337.5	1.79	337.5	-1.21	337.5	-3.66	337.5	2.36	337.5	-8.42	337.5	-0.11	337.5	-1.31	337.5	13.69	337.5	7.24	337.5	11.13	337.5	2.44	337.5	6.98	337.5	11.57	337.5	0.54
338.4	3.03	338.4	7.22	338.4	7.02	338.4	1.89	338.4	7.76	338.4	5.55	338.4	1.62	338.4	4.79	338.4	3.05	338.4	0.65	338.4	5.58	338.4	3.63	338.4	-5.22	338.4	-3.09	338.4	-0.26	338.4	-6.81	338.4	-1.29	338.4	-2.8	338.4	11.62	338.4	9.11	338.4	8.66	338.4	3.19	338.4	8.41	338.4	10.3	338.4	3.54
339.3	5.22	339.3	6.5	339.3	8.28	339.3	5.06	339.3	7.89	339.3	5.64	339.3	2.91	339.3	5.97	339.3	4.73	339.3	0.9	339.3	4.22	339.3	2.31	339.3	-3.31	339.3	-2.04	339.3	-0.98	339.3	-5.41	339.3	-0.68	339.3	-0.99	339.3	13.67	339.3	7.79	339.3	8.91	339.3	5.04	339.3	4.55	339.3	11.05	339.3	1.2
340.2	2.26	340.2	5.48	340.2	8.22	340.2	2.62	340.2	6.52	340.2	8.08	340.2	2.82	340.2	2.54	340.2	6.45	340.2	0.59	340.2	5.87	340.2	3.05	340.2	-3.86	340.2	-4.07	340.2	3.41	340.2	-6.77	340.2	-0.9	340.2	-2.41	340.2	13.19	340.2	9.9	340.2	10.54	340.2	3.61	340.2	7.8	340.2	12.73	340.2	-1.23
341.1	3.15	341.1	8.22	341.1	4.62	341.1	3.89	341.1	6.1	341.1	6.24	341.1	4.6	341.1	7.34	341.1	5.38	341.1	3.13	341.1	5.77	341.1	2.54	341.1	-4.37	341.1	-4.05	341.1	1.93	341.1	-5.86	341.1	-1.55	341.1	-5.28	341.1	10.25	341.1	7.29	341.1	8.06	341.1	3.13	341.1	5.83	341.1	10.36	341.1	-0.19
342	3.14	342	5.94	342	5.55	342	0.21	342	6.84	342	5.02	342	2.77	342	5.11	342	4.36	342	2.46	342	7.12	342	2.29	342	-4.22	342	-1.03	342	1.15	342	-6.63	342	-0.89	342	-0.9	342	10.03	342	9.09	342	9.68	342	2.85	342	6.02	342	12.35	342	1.21
342.9	2.41	342.9	5.34	342.9	8.6	342.9	4.44	342.9	11.3	342.9	4.97	342.9	2.6	342.9	5.71	342.9	2.27	342.9	0.4	342.9	3.47	342.9	3.27	342.9	-4.22	342.9	-1.75	342.9	0.64	342.9	-7.89	342.9	-2.96	342.9	-1.25	342.9	13.6	342.9	10.99	342.9	8.13	342.9	4.56	342.9	6.05	342.9	14.12	342.9	2.5
343.8	1.98	343.8	6.1	343.8	6.32	343.8	1.96	343.8	10.11	343.8	5.12	343.8	2.76	343.8	3.05	343.8	4.95	343.8	2.65	343.8	4.7	343.8	4.77	343.8	-5.71	343.8	-3.1	343.8	0.22	343.8	-5.2	343.8	-0.69	343.8	-1	343.8	12.12	343.8	9.28	343.8	9.17	343.8	2.47	343.8	8.63	343.8	12.7	343.8	2.85
344.7	4.25	344.7	8.23	344.7	7.18	344.7	3.61	344.7	8.2	344.7	7.92	344.7	3.87	344.7	6.42	344.7	3.63	344.7	0.7	344.7	4.64	344.7	4.76	344.7	-2.83	344.7	-1.67	344.7	0.13	344.7	-10.21	344.7	-3.95	344.7	-2.67	344.7	14.2	344.7	9.97	344.7	7.38	344.7	3.08	344.7	4.64	344.7	8.58	344.7	0.15
345.6	2.82	345.6	5.44	345.6	4.13	345.6	0.29	345.6	8.44	345.6	6.31	345.6	2.84	345.6	5.09	345.6	2.32	345.6	0.32	345.6	5.34	345.6	4.71	345.6	-4.74	345.6	-1.79	345.6	-0.02	345.6	-8.27	345.6	-0.83	345.6	-1.92	345.6	13.65	345.6	9.24	345.6	8.89	345.6	4.13	345.6	3.73	345.6	10.67	345.6	4.22
346.5	1.35	346.5	4.59	346.5	10.35	346.5	3.4	346.5	6.18	346.5	7.09	346.5	1.12	346.5	4.34	346.5	8.15	346.5	1.6	346.5	5.17	346.5	5.71	346.5	-4.89	346.5	-3.75	346.5	2.23	346.5	-8.2	346.5	-1.16	346.5	-1.75	346.5	14.66	346.5	8.57	346.5	10.64	346.5	3.6	346.5	6.31	346.5	10.34	346.5	4.73
347.4	1.08	347.4	7.19	347.4	7.57	347.4	3.08	347.4	4.72	347.4	6.32	347.4	1.58	347.4	5.36	347.4	5.43	347.4	-0.7	347.4	2.78	347.4	3.94	347.4	-2.65	347.4	-2.71	347.4	1.35	347.4	-7.7	347.4	-3.07	347.4	-3.59	347.4	13.63	347.4	8.59	347.4	8	347.4	4.42	347.4	6.72	347.4	12.25	347.4	1.89
348.3	1.83	348.3	7.66	348.3	5.46	348.3	5.03	348.3	8.74	348.3	2.28	348.3	0.74	348.3	4.2	348.3	5.36	348.3	2.86	348.3	3.99	348.3	-1.92	348.3	-4.1	348.3	-5.02	348.3	1.43	348.3	-7.04	348.3	-0.01	348.3	-5.3	348.3	12.95	348.3	7.72	348.3	11.03	348.3	3.14	348.3	8.85	348.3	11.74	348.3	-1.17
349.2	1.08	349.2	7.43	349.2	4.75	349.2	2.63	349.2	8.23	349.2	7.87	349.2	0.74	349.2	4.14	349.2	4.39	349.2	0.86	349.2	3.72	349.2	5.21	349.2	-5.5	349.2	-3.15	349.2	2.4	349.2	-8.28	349.2	-3.9	349.2	-1.64	349.2	13.4	349.2	10.52	349.2	10.46	349.2	0.77	349.2	4.89	349.2	14.94	349.2	2.67
350.1	4.45	350.1	5.62	350.1	6.42	350.1	2.34	350.1	9.42	350.1	5.65	350.1	2.92	350.1	6.2	350.1	6.88	350.1	1.15	350.1	4.91	350.1	3.33	350.1	-6.65	350.1	-3.63	350.1	1.67	350.1	-8.3	350.1	-1.38	350.1	-2.82	350.1	11.51	350.1	7.49	350.1	7.07	350.1	3.05	350.1	6.64	350.1	12.54	350.1	1.83
351	2.4	351	7.03	351	5.38	351	2.38	351	9.38	351	6.32	351	2.37	351	7.57	351	3.73	351	1.85	351	3.93	351	2.55	351	-5.44	351	-0.55	351	1.77	351	-8.33	351	0.48	351	-3.91	351	12.02	351	12.06	351	10.76	351	4.2	351	7.16	351	12.61	351	3.99
351.9	3.19	351.9	6.46	351.9	5.78	351.9	2.21	351.9	7.55	351.9	7.83	351.9	3.3	351.9	5.23	351.9	2.68	351.9	2.31	351.9	3.69	351.9	4.62	351.9	-4.95	351.9	-2.56	351.9	-0.15	351.9	-8.61	351.9	-1.44	351.9	-2.63	351.9	13.31	351.9	9.04	351.9	9.33	351.9	2.07	351.9	7.83	351.9	11.92	351.9	2.09
352.8	2.8	352.8	6.04	352.8	6.93	352.8	1.96	352.8	9.44	352.8	8.01	352.8	4.48	352.8	4.59	352.8	6.77	352.8	1.43	352.8	6.55	352.8	4.98	352.8	-2.79	352.8	-3.93	352.8	1.42	352.8	-7.26	352.8	-0.71	352.8	-1.61	352.8	12.68	352.8	8.46	352.8	10.38	352.8	2.33	352.8	5.18	352.8	12.42	352.8	1.57
353.7	-0.39	353.7	5.09	353.7	8.7	353.7	2.31	353.7	9.89	353.7	9.37	353.7	2.45	353.7	5.43	353.7	6.59	353.7	1.37	353.7	3.01	353.7	4.93	353.7	-5.52	353.7	-2.85	353.7	4.85	353.7	-7.72	353.7	-2.18	353.7	-3.23	353.7	10.91	353.7	9.55	353.7	10.84	353.7	2.93	353.7	5.02	353.7	10.75	353.7	-1.01
354.6	1.7	354.6	5.58	354.6	7.23	354.6	5.58	354.6	11.38	354.6	3.78	354.6	3.93	354.6	7.73	354.6	4.76	354.6	2.3	354.6	3.49	354.6	1.52	354.6	-5.51	354.6	-1.18	354.6	0.31	354.6	-9.94	354.6	1.74	354.6	-5.25	354.6	12.14	354.6	10.98	354.6	9.5	354.6	1.94	354.6	10.71	354.6	12.03	354.6	0.52
355.5	0.49	355.5	5.63	355.5	6.33	355.5	3.64	355.5	8.9	355.5	8.12	355.5	1.91	355.5	3.52	355.5	4.68	355.5	3.13	355.5	4.62	355.5	1.6	355.5	-3.47	355.5	-3.03	355.5	0.05	355.5	-5.55	355.5	-2.35	355.5	-3.31	355.5	13.27	355.5	8.66	355.5	9.35	355.5	5.6	355.5	6.76	355.5	12.23	355.5	2.95
356.4	0.61	356.4	5.39	356.4	5.47	356.4	0.97	356.4	9.41	356.4	7.97	356.4	2.94	356.4	4.77	356.4	3.8	356.4	-0.18	356.4	5.89	356.4	4.66	356.4	-4.71	356.4	-2.54	356.4	1.5	356.4	-8.91	356.4	-0.93	356.4	-1.66	356.4	14.76	356.4	8.3	356.4	10.88	356.4	2.92	356.4	4.22	356.4	13.81	356.4	-0.49
357.3	4.99	357.3	9.2	357.3	5.28	357.3	3.02	357.3	8.25	357.3	7.33	357.3	4.77	357.3	5.96	357.3	4.04	357.3	2.95	357.3	2.68	357.3	5.31	357.3	-4.56	357.3	-2.76	357.3	1.69	357.3	-9.06	357.3	-0.65	357.3	-2.86	357.3	12.41	357.3	8.22	357.3	10.11	357.3	3.19	357.3	4.99	357.3	10.83	357.3	2.25
358.2	3.83	358.2	7.98	358.2	3.99	358.2	2.14	358.2	6.53	358.2	4.94	358.2	3.93	358.2	7.27	358.2	3.79	358.2	0.58	358.2	1.35	358.2	4.14	358.2	-3.4	358.2	-1.78	358.2	1.58	358.2	-8.11	358.2	-4.28	358.2	-1.83	358.2	15.5	358.2	9.07	358.2	9.37	358.2	3.89	358.2	5.05	358.2	13.2	358.2	3.08
359.1	2.33	359.1	5.84	359.1	7.72	359.1	1.08	359.1	10.06	359.1	7.83	359.1	0.8	359.1	5.19	359.1	4.62	359.1	-2.18	359.1	4.71	359.1	3.09	359.1	-3.81	359.1	-4.09	359.1	0.07	359.1	-10.31	359.1	-0.04	359.1	-2.63	359.1	12.69	359.1	8.88	359.1	8.3	359.1	2.65	359.1	6.53	359.1	13.23	359.1	2.94
360	3.6	360	6.12	360	7.2	360	-1.28	360	9.31	360	7.91	360	4.64	360	4.94	360	2.35	360	2.64	360	5.54	360	6.75	360	-3.35	360	-1.19	360	0.39	360	-4.88	360	-0.72	360	-2.92	360	13.63	360	8.37	360	8.63	360	3.86	360	4.27	360	13.94	360	4.18
360.9	2.14	360.9	8.72	360.9	5.92	360.9	1.27	360.9	11.23	360.9	7.66	360.9	2.3	360.9	4.49	360.9	3.34	360.9	1.26	360.9	8.71	360.9	3.24	360.9	-4.73	360.9	-2.54	360.9	0.57	360.9	-6.42	360.9	1.81	360.9	-4.12	360.9	11.31	360.9	9.61	360.9	8.55	360.9	4.32	360.9	5.56	360.9	11.73	360.9	0.18
361.8	2.41	361.8	4.37	361.8	5.77	361.8	1.99	361.8	7.53	361.8	8.44	361.8	3.2	361.8	7.07	361.8	4.59	361.8	1.86	361.8	5.13	361.8	5.53	361.8	-3.68	361.8	-3.2	361.8	1.49	361.8	-8.63	361.8	-1.67	361.8	-3.24	361.8	12.37	361.8	8.94	361.8	11.41	361.8	3.42	361.8	8.01	361.8	11.57	361.8	0.29
362.7	2.52	362.7	7.47	362.7	6.6	362.7	0.4	362.7	8.66	362.7	6.05	362.7	4.69	362.7	6.54	362.7	6.7	362.7	0.23	362.7	5.05	362.7	3.38	362.7	-3.92	362.7	-1.51	362.7	1.96	362.7	-8	362.7	-2.69	362.7	-2.01	362.7	12.9	362.7	10.89	362.7	9.41	362.7	2.24	362.7	6.59	362.7	11.72	362.7	1.71
363.6	3.55	363.6	6.91	363.6	9.55	363.6	1.82	363.6	6.96	363.6	8.52	363.6	3.3	363.6	7.45	363.6	4.8	363.6	-1.01	363.6	4.52	363.6	4.9	363.6	-3.62	363.6	-4.16	363.6	1.14	363.6	-7.49	363.6	-1.76	363.6	-1.71	363.6	11.68	363.6	10.45	363.6	8.8	363.6	1.7	363.6	7.61	363.6	13.05	363.6	0.06
364.5	3.74	364.5	6.37	364.5	6.98	364.5	2.95	364.5	6.6	364.5	8.07	364.5	2.08	364.5	5.46	364.5	5.16	364.5	0.81	364.5	4.07	364.5	5.35	364.5	-4.59	364.5	-2.17	364.5	-1.73	364.5	-6.67	364.5	-2.82	364.5	-3.73	364.5	14.46	364.5	9.42	364.5	8.08	364.5	1.39	364.5	4.36	364.5	9.19	364.5	1.8
365.4	3.1	365.4	5.66	365.4	4.74	365.4	3.35	365.4	8.53	365.4	6.95	365.4	5.3	365.4	4.64	365.4	4.38	365.4	1.76	365.4	3.2	365.4	3.78	365.4	-2.8	365.4	-4.17	365.4	1.76	365.4	-8.15	365.4	-3.32	365.4	-1.64	365.4	14.53	365.4	8.79	365.4	10.67	365.4	0.4	365.4	6.44	365.4	11.7	365.4	2.22
366.3	1.16	366.3	6.56	366.3	3.44	366.3	1.46	366.3	6.25	366.3	8.05	366.3	2.04	366.3	2.53	366.3	3.53	366.3	0.72	366.3	5.22	366.3	3.36	366.3	-2.98	366.3	-6.59	366.3	1.11	366.3	-6.97	366.3	-2.57	366.3	-3.35	366.3	13.92	366.3	9.52	366.3	8.35	366.3	5.02	366.3	5.02	366.3	12.62	366.3	1.7
367.2	1.86	367.2	9.06	367.2	7.51	367.2	2.98	367.2	10.16	367.2	9.47	367.2	2.61	367.2	6.57	367.2	3.19	367.2	0.66	367.2	4.52	367.2	5.03	367.2	-3.58	367.2	-3.11	367.2	1.69	367.2	-9.2	367.2	-0.26	367.2	-0.73	367.2	13.55	367.2	9.55	367.2	9.83	367.2	3.9	367.2	5.85	367.2	11.98	367.2	1.62
368.1	1.25	368.1	8.45	368.1	6.84	368.1	1.78	368.1	7.2	368.1	6.59	368.1	2.81	368.1	6.44	368.1	6.19	368.1	2.3	368.1	4.71	368.1	2.88	368.1	-1.91	368.1	-1.28	368.1	0.07	368.1	-6.07	368.1	0.65	368.1	-2.98	368.1	13.36	368.1	10.33	368.1	9.3	368.1	4.39	368.1	6.9	368.1	12.59	368.1	1.38
369	3.81	369	8.61	369	8.28	369	3.3	369	7.76	369	7.77	369	3.7	369	4.51	369	4.82	369	1.69	369	4.19	369	2.68	369	-2.89	369	-3.85	369	2.05	369	-7.8	369	1.44	369	-3.67	369	15.13	369	9.67	369	11.9	369	4.15	369	9.44	369	10.6	369	3.68
369.9	1.45	369.9	6.31	369.9	4.36	369.9	2.1	369.9	8.02	369.9	8.21	369.9	1.25	369.9	4.79	369.9	6.5	369.9	-0.39	369.9	4.8	369.9	5.84	369.9	-4.48	369.9	-3.55	369.9	2.35	369.9	-7.64	369.9	-1.6	369.9	-0.32	369.9	15.06	369.9	11.26	369.9	11.23	369.9	2.93	369.9	7.13	369.9	12.23	369.9	2.46
370.8	0.46	370.8	5.24	370.8	6.56	370.8	2.92	370.8	8.25	370.8	4.85	370.8	2.83	370.8	3.38	370.8	3.31	370.8	2.13	370.8	5.74	370.8	3.57	370.8	-2.43	370.8	-3.36	370.8	0.93	370.8	-7.27	370.8	-0.42	370.8	-2.3	370.8	14.32	370.8	9.57	370.8	9.24	370.8	3.62	370.8	6.11	370.8	10.97	370.8	3.12
371.7	5.24	371.7	6.95	371.7	6.1	371.7	4.04	371.7	5.45	371.7	6.2	371.7	2.48	371.7	5.02	371.7	4.34	371.7	2.97	371.7	3.74	371.7	4.88	371.7	-3.98	371.7	-2.98	371.7	1.13	371.7	-8.18	371.7	-0.97	371.7	-3.3	371.7	12.12	371.7	8.95	371.7	11.46	371.7	3.22	371.7	5.76	371.7	12.55	371.7	0.52
372.6	3.47	372.6	5.69	372.6	5.13	372.6	2.49	372.6	9.78	372.6	8.21	372.6	0.71	372.6	6.19	372.6	2.82	372.6	4.05	372.6	7.81	372.6	5.93	372.6	-2.61	372.6	-3.38	372.6	0.05	372.6	-6.83	372.6	0.55	372.6	-2.2	372.6	14.59	372.6	10.11	372.6	8.79	372.6	4.9	372.6	5.6	372.6	11.17	372.6	4.01
373.5	2.73	373.5	8.43	373.5	7.12	373.5	4.26	373.5	10.25	373.5	8.77	373.5	3.87	373.5	5.61	373.5	4.58	373.5	0.9	373.5	6.66	373.5	7.3	373.5	-4.56	373.5	-2.22	373.5	-0.27	373.5	-4.46	373.5	-0.86	373.5	-2.25	373.5	13.04	373.5	8.69	373.5	9.17	373.5	4.93	373.5	6.6	373.5	13.21	373.5	2.79
374.4	2.85	374.4	6.2	374.4	8.63	374.4	5.12	374.4	8.3	374.4	5.61	374.4	2.18	374.4	5.45	374.4	5.89	374.4	5.39	374.4	6.31	374.4	4.33	374.4	-4.46	374.4	-2.46	374.4	-0.71	374.4	-7.47	374.4	-3	374.4	-3.76	374.4	13.04	374.4	9.87	374.4	9.27	374.4	4.1	374.4	7.32	374.4	13.38	374.4	1.72
375.3	1.65	375.3	7.37	375.3	5.99	375.3	1.97	375.3	10.57	375.3	5.69	375.3	1.64	375.3	5.99	375.3	4.71	375.3	1.16	375.3	5.02	375.3	3.54	375.3	-4.72	375.3	-1.97	375.3	0.6	375.3	-7.47	375.3	-0.79	375.3	-2.59	375.3	12.46	375.3	9.08	375.3	8.81	375.3	1.55	375.3	8.61	375.3	14.98	375.3	0.75
376.2	1.42	376.2	7.04	376.2	8.86	376.2	2.6	376.2	8.36	376.2	6.87	376.2	2.71	376.2	4.71	376.2	4.52	376.2	-0.23	376.2	5.9	376.2	3.18	376.2	-3.61	376.2	-3.78	376.2	-0.24	376.2	-8.54	376.2	-0.86	376.2	-2.65	376.2	14	376.2	10.02	376.2	6.86	376.2	4.25	376.2	5.1	376.2	14	376.2	2.39
377.1	4.04	377.1	7.55	377.1	6.25	377.1	2.16	377.1	8.39	377.1	4.95	377.1	4.13	377.1	5.3	377.1	4.63	377.1	1.73	377.1	5.35	377.1	4.66	377.1	-5.59	377.1	-3.42	377.1	1.9	377.1	-7.34	377.1	0.3	377.1	-0.02	377.1	12.18	377.1	11.06	377.1	10.87	377.1	3.22	377.1	6.61	377.1	12.86	377.1	-0.21
378	3.26	378	8	378	5.63	378	4.02	378	6.17	378	6.57	378	3.09	378	7.25	378	3.6	378	0.87	378	7.06	378	2.91	378	-6.06	378	-4.27	378	3.97	378	-9.13	378	1.23	378	-2.58	378	12.04	378	8.9	378	10.96	378	2.54	378	7.05	378	10.66	378	1.11
378.9	2.63	378.9	7.76	378.9	5.49	378.9	4.77	378.9	7.96	378.9	7.88	378.9	1.41	378.9	7.28	378.9	3.34	378.9	0.45	378.9	4.12	378.9	2.34	378.9	-6.04	378.9	-2.43	378.9	-1.59	378.9	-10.56	378.9	-0.4	378.9	-4.17	378.9	11.42	378.9	9.73	378.9	7.35	378.9	1.14	378.9	6.95	378.9	9.72	378.9	-1.74
379.8	3.78	379.8	5.72	379.8	5.19	379.8	3.21	379.8	9.53	379.8	7.18	379.8	2.31	379.8	4.38	379.8	4.41	379.8	2.2	379.8	5.98	379.8	3.69	379.8	-5.8	379.8	-2.74	379.8	0.47	379.8	-8.3	379.8	-1.29	379.8	0.51	379.8	12.58	379.8	10.79	379.8	12.02	379.8	2.07	379.8	7.85	379.8	14.58	379.8	0.72
380.7	4.85	380.7	7.16	380.7	7.4	380.7	0.84	380.7	8.21	380.7	6.53	380.7	3.4	380.7	5.61	380.7	5.66	380.7	1.48	380.7	6.73	380.7	4	380.7	-4.77	380.7	-2.42	380.7	-0.2	380.7	-8.47	380.7	-0.26	380.7	-3.41	380.7	12.23	380.7	10.69	380.7	8.37	380.7	4.71	380.7	5.84	380.7	12.82	380.7	2.03
381.6	-0.66	381.6	6.74	381.6	5.37	381.6	4.98	381.6	9.74	381.6	4.32	381.6	2.1	381.6	5.78	381.6	4.28	381.6	1.81	381.6	4.73	381.6	3.06	381.6	-4.2	381.6	-3.47	381.6	0.18	381.6	-5.55	381.6	0.25	381.6	-1.75	381.6	12.08	381.6	10.92	381.6	9.64	381.6	3.14	381.6	7.28	381.6	14.12	381.6	1.99
382.5	4.51	382.5	6.64	382.5	7	382.5	2.63	382.5	10.86	382.5	8.38	382.5	2.32	382.5	5.73	382.5	4.66	382.5	1.2	382.5	5.33	382.5	4.79	382.5	-4.29	382.5	-1.16	382.5	0.82	382.5	-7.95	382.5	-1.59	382.5	-4.44	382.5	15.39	382.5	11.51	382.5	9.26	382.5	1.62	382.5	7.99	382.5	12.22	382.5	3.04
383.4	1.44	383.4	5.64	383.4	7.1	383.4	3.62	383.4	7.49	383.4	7.1	383.4	3.5	383.4	6.18	383.4	4.92	383.4	3.87	383.4	2.41	383.4	1.94	383.4	-2.86	383.4	-2.69	383.4	0.92	383.4	-8.44	383.4	-3.18	383.4	-2.21	383.4	11.25	383.4	8.54	383.4	11.79	383.4	1.86	383.4	5.2	383.4	12.84	383.4	1.98
384.3	0.44	384.3	6.24	384.3	5.27	384.3	1.88	384.3	7.05	384.3	7.87	384.3	-1.46	384.3	7.58	384.3	1.61	384.3	2.2	384.3	5.33	384.3	4.82	384.3	-5.27	384.3	-0.67	384.3	-1.67	384.3	-7.13	384.3	-1.85	384.3	-0.88	384.3	12.76	384.3	12.1	384.3	9.3	384.3	3.54	384.3	7.52	384.3	9.98	384.3	2.93
385.2	4.2	385.2	5.86	385.2	6.9	385.2	2.9	385.2	10	385.2	4.42	385.2	1.22	385.2	7.93	385.2	4.16	385.2	3.08	385.2	4.44	385.2	2.05	385.2	-2.87	385.2	-2.04	385.2	-0.36	385.2	-7.96	385.2	-1.94	385.2	-2.51	385.2	16.57	385.2	10.08	385.2	9.87	385.2	3.28	385.2	6.04	385.2	12.07	385.2	2.91
386.1	2.93	386.1	5.2	386.1	6.19	386.1	3.53	386.1	8.59	386.1	8.31	386.1	-0.82	386.1	6.74	386.1	5.05	386.1	2.24	386.1	5.28	386.1	8.24	386.1	-3.77	386.1	-3.04	386.1	0.85	386.1	-7.5	386.1	-1.88	386.1	-0.15	386.1	15.02	386.1	9.6	386.1	10.44	386.1	5.21	386.1	5.59	386.1	13.25	386.1	2.38
387	2.67	387	4.63	387	6.78	387	2.87	387	7.66	387	7.27	387	0.58	387	5.67	387	4.96	387	2.25	387	4.66	387	5.57	387	-5.36	387	-1.7	387	0.49	387	-7.62	387	0.29	387	-2.57	387	14.23	387	9.75	387	9.66	387	2.63	387	8.43	387	10.33	387	6.45
387.9	4.01	387.9	5.85	387.9	6.49	387.9	4.44	387.9	8.63	387.9	9.06	387.9	2.45	387.9	6.4	387.9	2.43	387.9	1.76	387.9	6.85	387.9	5.51	387.9	-3.65	387.9	-2.11	387.9	-0.18	387.9	-6.68	387.9	-0.38	387.9	-0.94	387.9	14.21	387.9	9.05	387.9	12.1	387.9	5.24	387.9	7.62	387.9	13.13	387.9	2.89
388.8	2	388.8	6.79	388.8	7.32	388.8	3.28	388.8	10.06	388.8	6.25	388.8	0.89	388.8	5.99	388.8	3.18	388.8	1.69	388.8	6.08	388.8	4.04	388.8	-2.68	388.8	-2.15	388.8	1.46	388.8	-7.26	388.8	2.02	388.8	-2.41	388.8	14.91	388.8	8.36	388.8	10.75	388.8	2.7	388.8	7.24	388.8	14.65	388.8	2.94
389.7	2.7	389.7	6.85	389.7	7.58	389.7	0.66	389.7	10.24	389.7	8.61	389.7	4.38	389.7	6.43	389.7	7.01	389.7	-0.25	389.7	4.32	389.7	5.3	389.7	-4.8	389.7	-1.4	389.7	1.69	389.7	-7.73	389.7	-3.18	389.7	-1.83	389.7	12.69	389.7	9.61	389.7	9.04	389.7	5.03	389.7	7.3	389.7	14.09	389.7	1.67
390.6	3.22	390.6	4.43	390.6	6.48	390.6	3.98	390.6	9.09	390.6	8.24	390.6	2.84	390.6	5.25	390.6	5.48	390.6	1.98	390.6	5.45	390.6	4.29	390.6	-4.78	390.6	-2.72	390.6	0.42	390.6	-8.89	390.6	-0.72	390.6	-3.07	390.6	11.73	390.6	10.22	390.6	9.27	390.6	3.73	390.6	6.48	390.6	10.36	390.6	0.46
391.5	4.01	391.5	6.14	391.5	6.05	391.5	1.9	391.5	8.18	391.5	7.1	391.5	2.08	391.5	6.09	391.5	1.99	391.5	1.2	391.5	4.58	391.5	4.09	391.5	-5.24	391.5	-4.03	391.5	-0.94	391.5	-9.08	391.5	-1.69	391.5	-2.27	391.5	11.77	391.5	9.71	391.5	10.17	391.5	2.91	391.5	6.83	391.5	11.96	391.5	2.2
392.4	3.57	392.4	5.69	392.4	6.46	392.4	3.67	392.4	8.25	392.4	5.37	392.4	2.76	392.4	4.74	392.4	4.3	392.4	2.42	392.4	5.89	392.4	4.49	392.4	-5.69	392.4	-2.79	392.4	1.14	392.4	-8.69	392.4	-0.77	392.4	-3.71	392.4	12.58	392.4	8.08	392.4	9.09	392.4	3.53	392.4	9.39	392.4	9.03	392.4	1.63
393.3	1.94	393.3	5.36	393.3	5.25	393.3	2.88	393.3	10.19	393.3	6.72	393.3	1.12	393.3	4.94	393.3	3.14	393.3	2.82	393.3	3.32	393.3	3.96	393.3	-7	393.3	-4.05	393.3	-0.34	393.3	-7.01	393.3	-1.26	393.3	-2.31	393.3	12.87	393.3	10.2	393.3	9.51	393.3	2.41	393.3	8.59	393.3	12.59	393.3	0.69
394.2	2.19	394.2	6.04	394.2	4.8	394.2	3.73	394.2	7.45	394.2	7.51	394.2	3.18	394.2	7.67	394.2	5.52	394.2	0.92	394.2	3.96	394.2	3.93	394.2	-3.17	394.2	-3.81	394.2	0.98	394.2	-10.74	394.2	-0.79	394.2	-4.29	394.2	14.07	394.2	8.15	394.2	11.4	394.2	4	394.2	6.36	394.2	11.95	394.2	0.39
395.1	0.73	395.1	6.95	395.1	6.14	395.1	1.25	395.1	10.58	395.1	8.34	395.1	0.48	395.1	8.3	395.1	3.82	395.1	2.45	395.1	6.52	395.1	2.81	395.1	-5.27	395.1	-2.14	395.1	-0.2	395.1	-7.51	395.1	0.44	395.1	-3.09	395.1	13.08	395.1	8.54	395.1	10.98	395.1	3.86	395.1	7.28	395.1	11.41	395.1	1.54
396	3.1	396	6.78	396	5.19	396	2.94	396	10.09	396	6.85	396	2.57	396	7.89	396	0.39	396	1.66	396	6.8	396	5.8	396	-5.36	396	-1.91	396	0.83	396	-9.4	396	-0.4	396	-0.57	396	13.29	396	9.2	396	12.81	396	2.3	396	6.92	396	10.41	396	1.53
396.9	4.09	396.9	7.09	396.9	5.19	396.9	2.73	396.9	7.65	396.9	8.63	396.9	3.33	396.9	5.85	396.9	5.42	396.9	3.08	396.9	4.42	396.9	4.12	396.9	-3.81	396.9	-2.94	396.9	0.58	396.9	-7.67	396.9	-1.17	396.9	-2.08	396.9	12.93	396.9	10.15	396.9	9.2	396.9	4.7	396.9	7.37	396.9	12.93	396.9	2.94
397.8	3.73	397.8	7.45	397.8	7.27	397.8	3.17	397.8	9.58	397.8	4.21	397.8	5.71	397.8	6.45	397.8	5.08	397.8	2.36	397.8	6.98	397.8	2.38	397.8	-2.26	397.8	-1.31	397.8	1.35	397.8	-9.66	397.8	0.36	397.8	-3.15	397.8	14.82	397.8	11.37	397.8	10.22	397.8	2.14	397.8	9.98	397.8	12.14	397.8	3.67
398.7	2.48	398.7	7.51	398.7	7.37	398.7	2.85	398.7	7.55	398.7	10.89	398.7	0.96	398.7	8.7	398.7	3.11	398.7	1.41	398.7	4.3	398.7	6.59	398.7	-5.72	398.7	-1.88	398.7	0.5	398.7	-9.55	398.7	-1.2	398.7	-1.73	398.7	13.36	398.7	9.18	398.7	10.47	398.7	3.39	398.7	6.6	398.7	13.36	398.7	2.5
399.6	0.95	399.6	4.86	399.6	8.34	399.6	3.02	399.6	9.83	399.6	8.46	399.6	2.6	399.6	2.74	399.6	4.16	399.6	-0.13	399.6	6.12	399.6	6.35	399.6	-2.15	399.6	-3	399.6	1.05	399.6	-8.72	399.6	-0.48	399.6	-1.8	399.6	13.04	399.6	12.37	399.6	10.22	399.6	6.94	399.6	8.87	399.6	11.18	399.6	0.92
400.5	2.23	400.5	7.57	400.5	4.88	400.5	0.22	400.5	9.07	400.5	5.49	400.5	3	400.5	5.98	400.5	4.24	400.5	1.37	400.5	6.27	400.5	3.68	400.5	-3.41	400.5	-3.14	400.5	0.2	400.5	-4.98	400.5	-1.67	400.5	-3.28	400.5	12.42	400.5	8.85	400.5	8.5	400.5	5.62	400.5	7.39	400.5	15.15	400.5	1.22
401.4	2.4	401.4	6.06	401.4	7.51	401.4	1.91	401.4	12.53	401.4	8.3	401.4	2.61	401.4	7.34	401.4	5.27	401.4	0.51	401.4	6.63	401.4	5.38	401.4	-4.58	401.4	1.42	401.4	0.26	401.4	-8.87	401.4	-0.37	401.4	-3.4	401.4	13.15	401.4	10.19	401.4	10.62	401.4	4.75	401.4	8.1	401.4	11.15	401.4	2.91
402.3	1.99	402.3	8.03	402.3	6.64	402.3	3.15	402.3	7.17	402.3	7.82	402.3	4.46	402.3	6	402.3	4.72	402.3	2.63	402.3	3.77	402.3	6.37	402.3	-4.22	402.3	-2.62	402.3	1.33	402.3	-8.32	402.3	-1.24	402.3	-0.96	402.3	14.08	402.3	8.13	402.3	9.42	402.3	4.44	402.3	5.94	402.3	13.25	402.3	1.38
403.2	3.18	403.2	7.87	403.2	5.76	403.2	5.72	403.2	7.94	403.2	7.47	403.2	2.85	403.2	6.33	403.2	3.81	403.2	0.8	403.2	5.62	403.2	4.11	403.2	-5.47	403.2	-3.92	403.2	2.59	403.2	-8.89	403.2	-0.36	403.2	-2.11	403.2	14.28	403.2	10.05	403.2	10.79	403.2	3.95	403.2	7.78	403.2	14.72	403.2	2.49
404.1	2.55	404.1	6.89	404.1	6.36	404.1	3.59	404.1	5.89	404.1	5.13	404.1	1.43	404.1	3.59	404.1	5.94	404.1	0.51	404.1	3.45	404.1	3.96	404.1	-5.17	404.1	-4.41	404.1	2.66	404.1	-9.38	404.1	-2.42	404.1	-3.12	404.1	11.41	404.1	10.13	404.1	9.73	404.1	1.72	404.1	7.64	404.1	12.15	404.1	-0.1
405	2.21	405	7.43	405	8.36	405	2.37	405	5.75	405	7.37	405	2.5	405	6.54	405	3.7	405	1.97	405	5.49	405	4.94	405	-2.23	405	-2.65	405	1.65	405	-7.67	405	-2.93	405	-1.96	405	12.83	405	9.5	405	12.76	405	2.77	405	4.99	405	12.65	405	1.89
405.9	1.36	405.9	6.36	405.9	5.51	405.9	2.67	405.9	9.86	405.9	7.74	405.9	2.25	405.9	8.94	405.9	3.43	405.9	0.59	405.9	6.23	405.9	4.5	405.9	-4.42	405.9	-2.52	405.9	1.91	405.9	-9.36	405.9	-1.35	405.9	-4.6	405.9	11.99	405.9	11.19	405.9	11.76	405.9	3.08	405.9	7.59	405.9	9.78	405.9	-1.51
406.8	2.42	406.8	7.8	406.8	6.87	406.8	5.86	406.8	9.27	406.8	9.45	406.8	3.1	406.8	5.12	406.8	4.27	406.8	3.27	406.8	8.93	406.8	4.58	406.8	-8.23	406.8	-2.96	406.8	-0.57	406.8	-8.76	406.8	0.37	406.8	-3.34	406.8	12.03	406.8	10.49	406.8	11.25	406.8	4.76	406.8	7.56	406.8	13.18	406.8	3.26
407.7	3.32	407.7	7.29	407.7	5.18	407.7	1.1	407.7	11.02	407.7	8.99	407.7	3.74	407.7	5.21	407.7	2.53	407.7	0.41	407.7	5.49	407.7	7.01	407.7	-3.6	407.7	-1.64	407.7	0.89	407.7	-7.87	407.7	-2.78	407.7	-0.98	407.7	11.86	407.7	12.99	407.7	11.63	407.7	5.87	407.7	5.94	407.7	11.18	407.7	2
408.6	3.8	408.6	7.83	408.6	7.25	408.6	3.21	408.6	10.18	408.6	7.36	408.6	1.59	408.6	6.1	408.6	5.42	408.6	1.53	408.6	5.6	408.6	3.39	408.6	-5.64	408.6	-2.24	408.6	2.35	408.6	-8.28	408.6	-0.7	408.6	-5.02	408.6	14.02	408.6	12.54	408.6	8.23	408.6	3.94	408.6	8.58	408.6	12.82	408.6	3.72
409.5	2.56	409.5	6.87	409.5	6.81	409.5	3.35	409.5	11.92	409.5	7.9	409.5	3.67	409.5	3.44	409.5	5.54	409.5	-0.47	409.5	3.28	409.5	6.88	409.5	-5.1	409.5	-2.18	409.5	3.28	409.5	-9.47	409.5	-1.49	409.5	-2.23	409.5	13.44	409.5	11.46	409.5	9.6	409.5	4	409.5	7.85	409.5	12.79	409.5	1.29
410.4	1.96	410.4	7.53	410.4	7.38	410.4	1.34	410.4	8.48	410.4	9.77	410.4	3.04	410.4	7.65	410.4	5.38	410.4	-0.47	410.4	3.21	410.4	6.91	410.4	-4.33	410.4	-4.33	410.4	2.03	410.4	-10.32	410.4	-2.98	410.4	-1.78	410.4	11.69	410.4	10.78	410.4	10.52	410.4	3.79	410.4	7.62	410.4	11.07	410.4	-0.46
411.3	2.98	411.3	8.04	411.3	7.36	411.3	0.87	411.3	8.39	411.3	7.85	411.3	5.14	411.3	5.94	411.3	3.88	411.3	0.44	411.3	6.27	411.3	4.91	411.3	-4.8	411.3	-4.07	411.3	-0.12	411.3	-7.51	411.3	0.44	411.3	-3.58	411.3	13.65	411.3	10.35	411.3	11.54	411.3	3.75	411.3	8.36	411.3	12.65	411.3	2.86
412.2	1.98	412.2	6.4	412.2	6.89	412.2	1.44	412.2	8.42	412.2	9.38	412.2	4.7	412.2	6.71	412.2	5	412.2	-2.12	412.2	5.61	412.2	7.91	412.2	-4.24	412.2	-3.55	412.2	1.44	412.2	-9.08	412.2	0.6	412.2	-3.05	412.2	13.29	412.2	9.54	412.2	8.61	412.2	5.09	412.2	7.33	412.2	10.02	412.2	3.11
413.1	0.55	413.1	7.11	413.1	5.96	413.1	1.16	413.1	8.28	413.1	8.04	413.1	3.34	413.1	7.59	413.1	5.8	413.1	-0.6	413.1	5.57	413.1	3.25	413.1	-4.13	413.1	-2.43	413.1	3.27	413.1	-8.49	413.1	-0.14	413.1	-2.67	413.1	12.61	413.1	11.16	413.1	12.57	413.1	3.05	413.1	9.28	413.1	13.51	413.1	1.27
414	3.51	414	6.8	414	6.42	414	0.75	414	9.05	414	4.08	414	2.6	414	4.83	414	2.72	414	1.42	414	6.44	414	4.97	414	-5.25	414	-5.11	414	-0.02	414	-9.01	414	0.75	414	-2.06	414	10.53	414	9.62	414	12.25	414	2.05	414	7.3	414	10.73	414	0.77
414.9	2.94	414.9	4.68	414.9	4.39	414.9	2.13	414.9	9.26	414.9	8.09	414.9	5.56	414.9	5.24	414.9	4.48	414.9	1.24	414.9	5.34	414.9	1.25	414.9	-2.99	414.9	-4.68	414.9	1.96	414.9	-8.41	414.9	-1.12	414.9	-4.05	414.9	14.03	414.9	10.36	414.9	10.27	414.9	5.57	414.9	9.25	414.9	14.52	414.9	1.85
415.8	2.17	415.8	9.14	415.8	8.39	415.8	5.5	415.8	8.21	415.8	8.43	415.8	0.88	415.8	7.84	415.8	4.32	415.8	1.27	415.8	5.47	415.8	5.17	415.8	-5.8	415.8	-0.66	415.8	0.46	415.8	-8.39	415.8	-3.17	415.8	-5	415.8	14.24	415.8	11.68	415.8	9.99	415.8	3.04	415.8	5.22	415.8	11.69	415.8	0.26
416.7	2.91	416.7	10.8	416.7	4.2	416.7	2.43	416.7	10.82	416.7	5.35	416.7	6.24	416.7	6.37	416.7	3.01	416.7	1.75	416.7	5.47	416.7	3.13	416.7	-3.18	416.7	-2.67	416.7	-0.56	416.7	-9.93	416.7	-0.15	416.7	-2.66	416.7	15.52	416.7	11.63	416.7	11.34	416.7	1	416.7	7.72	416.7	12.58	416.7	3.53
417.6	2.67	417.6	6.58	417.6	9.3	417.6	5.78	417.6	7.4	417.6	6.36	417.6	3.53	417.6	6.86	417.6	5.95	417.6	3.91	417.6	3.45	417.6	5.01	417.6	-4.07	417.6	-2.02	417.6	-0.21	417.6	-9.01	417.6	-1.15	417.6	-2.09	417.6	15.22	417.6	11.63	417.6	7.82	417.6	3.76	417.6	8.7	417.6	13.78	417.6	1.48
418.5	3.77	418.5	9.64	418.5	5.12	418.5	1.18	418.5	6.56	418.5	6.16	418.5	3.61	418.5	7.6	418.5	4.6	418.5	0.56	418.5	2.9	418.5	4.35	418.5	-5.24	418.5	-3.84	418.5	0.59	418.5	-9.76	418.5	-0.77	418.5	-1.86	418.5	12.27	418.5	11.27	418.5	11	418.5	3.99	418.5	7.38	418.5	14.21	418.5	1.03
419.4	2.38	419.4	8.56	419.4	2.39	419.4	2.33	419.4	9.96	419.4	6.99	419.4	3.13	419.4	5.59	419.4	2.55	419.4	-0.19	419.4	5.47	419.4	4.69	419.4	-2.89	419.4	-3.69	419.4	2.26	419.4	-8.17	419.4	0.36	419.4	-0.1	419.4	16.37	419.4	12.37	419.4	10.9	419.4	4.51	419.4	7.95	419.4	13.56	419.4	3.95
420.3	4.5	420.3	7.92	420.3	6.38	420.3	4.77	420.3	6.89	420.3	6.96	420.3	3.89	420.3	4.23	420.3	6.7	420.3	3.51	420.3	5.01	420.3	3.89	420.3	-5	420.3	-3.89	420.3	4.21	420.3	-8.59	420.3	-0.09	420.3	0.02	420.3	13.96	420.3	10.07	420.3	12.69	420.3	4.17	420.3	7.34	420.3	16.1	420.3	0.88
421.2	0.96	421.2	8.63	421.2	9.08	421.2	4.89	421.2	7.24	421.2	8.55	421.2	1.33	421.2	5.33	421.2	5.75	421.2	1.26	421.2	4.16	421.2	5.08	421.2	-5.32	421.2	-3.83	421.2	0.24	421.2	-9.5	421.2	-3.37	421.2	-4.71	421.2	16.77	421.2	13.59	421.2	11.06	421.2	3.97	421.2	3.61	421.2	12.1	421.2	2.25
422.1	4.88	422.1	6.21	422.1	8	422.1	3.07	422.1	11.29	422.1	7.11	422.1	4.3	422.1	6.67	422.1	5.37	422.1	1.19	422.1	2.77	422.1	4.92	422.1	-5.01	422.1	-1.85	422.1	1.8	422.1	-8.84	422.1	-1.14	422.1	-4.27	422.1	15.14	422.1	13.75	422.1	12.3	422.1	3.69	422.1	7.14	422.1	10.4	422.1	0.84
423	2.4	423	5.19	423	6	423	5.44	423	12.67	423	9.55	423	2.45	423	6.14	423	5.43	423	-0.34	423	4.68	423	6.52	423	-4.89	423	-1.07	423	0.63	423	-10.79	423	-4.78	423	-1.77	423	15.53	423	10.67	423	9.65	423	3.25	423	4.85	423	11.47	423	3.7
423.9	4.31	423.9	6.87	423.9	8.18	423.9	4.17	423.9	8.37	423.9	8.67	423.9	3.66	423.9	7.41	423.9	4.46	423.9	2.42	423.9	4.32	423.9	5.28	423.9	-3.19	423.9	-3.05	423.9	1.84	423.9	-8.8	423.9	-1.25	423.9	-3.49	423.9	16.29	423.9	10.13	423.9	9.21	423.9	4.31	423.9	8.72	423.9	13.9	423.9	3.71
424.8	3.83	424.8	6.19	424.8	6.95	424.8	3.03	424.8	7.41	424.8	8.8	424.8	4.55	424.8	7.2	424.8	5.45	424.8	4.11	424.8	4.43	424.8	4.31	424.8	-3.28	424.8	-0.68	424.8	2.1	424.8	-8.03	424.8	-1.96	424.8	-3.71	424.8	13.78	424.8	11.25	424.8	10.59	424.8	2.24	424.8	6.79	424.8	13.28	424.8	0.87
425.7	4.65	425.7	5.77	425.7	5.98	425.7	-0.45	425.7	9.21	425.7	7.81	425.7	3.57	425.7	5.27	425.7	4.09	425.7	0.56	425.7	6.08	425.7	3.65	425.7	-4.81	425.7	-3.6	425.7	1.9	425.7	-7.66	425.7	-0.7	425.7	-3.16	425.7	12.57	425.7	10.17	425.7	10.84	425.7	4.28	425.7	8.38	425.7	14.19	425.7	0.82
426.6	2.63	426.6	7.31	426.6	5.74	426.6	3.17	426.6	11.09	426.6	10.68	426.6	2.15	426.6	6.54	426.6	6.7	426.6	2.15	426.6	7.07	426.6	7.32	426.6	-5.89	426.6	-4.19	426.6	1.72	426.6	-8.8	426.6	-0.16	426.6	-4.33	426.6	13.54	426.6	7.89	426.6	11.71	426.6	4.95	426.6	6.26	426.6	10.1	426.6	4.21
427.5	1.7	427.5	6.76	427.5	4.79	427.5	4.11	427.5	8.36	427.5	7.76	427.5	2.28	427.5	5.13	427.5	2.81	427.5	1.72	427.5	2.79	427.5	5.59	427.5	-5.11	427.5	-3.38	427.5	1.2	427.5	-8.27	427.5	-3.31	427.5	-4.61	427.5	13.74	427.5	11.88	427.5	11.76	427.5	4.32	427.5	6.43	427.5	13.65	427.5	2.68
428.4	0.52	428.4	6.23	428.4	4.22	428.4	2.87	428.4	8.91	428.4	7.27	428.4	1.59	428.4	6.04	428.4	1.18	428.4	2.87	428.4	4.04	428.4	4.17	428.4	-6.44	428.4	-2.74	428.4	0.31	428.4	-8.69	428.4	0.04	428.4	-2.36	428.4	14.14	428.4	11.65	428.4	12.73	428.4	4.21	428.4	7.99	428.4	12.92	428.4	1.06
429.3	1.06	429.3	6.46	429.3	6.91	429.3	3.69	429.3	10.05	429.3	5.7	429.3	1.24	429.3	7.03	429.3	4.04	429.3	3.38	429.3	1.94	429.3	4.37	429.3	-5.01	429.3	-4.21	429.3	1.69	429.3	-8.26	429.3	-3.71	429.3	-3.14	429.3	14.8	429.3	10.82	429.3	12.71	429.3	3.52	429.3	6.27	429.3	13.17	429.3	1.25
430.2	3.23	430.2	6.33	430.2	4.98	430.2	5.17	430.2	12	430.2	7.3	430.2	3.04	430.2	5.48	430.2	3.59	430.2	0.88	430.2	6.7	430.2	5.39	430.2	-6	430.2	-3.36	430.2	0.1	430.2	-9.09	430.2	-1.85	430.2	-1.44	430.2	16.17	430.2	11.22	430.2	13.68	430.2	3.2	430.2	6.39	430.2	13.78	430.2	3.34
431.1	3.39	431.1	8.3	431.1	5.9	431.1	-0.19	431.1	9.6	431.1	9.53	431.1	1.63	431.1	6.81	431.1	3.58	431.1	-3.19	431.1	7.1	431.1	6.47	431.1	-4.52	431.1	-3.29	431.1	1.6	431.1	-11.59	431.1	1.66	431.1	-4.41	431.1	14.31	431.1	9.77	431.1	10.73	431.1	4.6	431.1	7.77	431.1	11.71	431.1	5.65
432	2.89	432	9.11	432	4.88	432	1.77	432	8.53	432	8.27	432	2.84	432	6.77	432	1.17	432	0.61	432	2.55	432	4.77	432	-4.4	432	-5.15	432	-0.16	432	-8.52	432	-2.68	432	-1.68	432	11.86	432	11.5	432	12.77	432	4.77	432	8.5	432	12.64	432	-0.4
432.9	4.05	432.9	5.8	432.9	5.4	432.9	4.47	432.9	7.14	432.9	7.27	432.9	3.45	432.9	8.06	432.9	3.78	432.9	0.83	432.9	6.25	432.9	3.83	432.9	-5.55	432.9	-0.67	432.9	1.4	432.9	-8.97	432.9	0.8	432.9	-3.43	432.9	15.46	432.9	11.15	432.9	10.45	432.9	4.71	432.9	7.07	432.9	13.18	432.9	2.52
433.8	3.51	433.8	6.6	433.8	4.49	433.8	2.4	433.8	10.2	433.8	8.92	433.8	4.15	433.8	5.51	433.8	5.02	433.8	0.15	433.8	4.9	433.8	4.82	433.8	-3.44	433.8	-1.96	433.8	-0.32	433.8	-10.66	433.8	0.21	433.8	-4.41	433.8	14.49	433.8	10.44	433.8	11.15	433.8	3.64	433.8	8.99	433.8	10.92	433.8	2.91
434.7	1.77	434.7	8.13	434.7	4.37	434.7	2.95	434.7	9.88	434.7	7.95	434.7	1.78	434.7	6.33	434.7	2.77	434.7	0.62	434.7	6.56	434.7	4.48	434.7	-7.35	434.7	-1.86	434.7	2.78	434.7	-8.2	434.7	-1.45	434.7	-2.7	434.7	13.57	434.7	13.08	434.7	12.58	434.7	4.7	434.7	9.24	434.7	12.63	434.7	3.75
435.6	3.56	435.6	7.57	435.6	4.79	435.6	2.87	435.6	9.66	435.6	8.58	435.6	1.76	435.6	5.32	435.6	5.38	435.6	0.24	435.6	3.91	435.6	3.18	435.6	-6.61	435.6	-4.15	435.6	1.72	435.6	-9.58	435.6	-2.35	435.6	-3.04	435.6	12.17	435.6	10.33	435.6	13.25	435.6	1.43	435.6	9.11	435.6	14.11	435.6	1.8
436.5	3.89	436.5	8.27	436.5	6.84	436.5	4.74	436.5	9.34	436.5	10.31	436.5	2.68	436.5	3.94	436.5	4.74	436.5	2.03	436.5	6.27	436.5	5.17	436.5	-6.3	436.5	-3.52	436.5	0.71	436.5	-8.21	436.5	-1.9	436.5	-3.08	436.5	15.21	436.5	11.08	436.5	8.42	436.5	6.04	436.5	9.37	436.5	11.69	436.5	2.96
437.4	2.42	437.4	7.8	437.4	5.2	437.4	6.17	437.4	11.65	437.4	8.03	437.4	3.49	437.4	7.3	437.4	6.99	437.4	0.57	437.4	7.35	437.4	3.48	437.4	-5.41	437.4	-4.53	437.4	2.73	437.4	-11.69	437.4	0.31	437.4	-3.22	437.4	11.64	437.4	10.53	437.4	12.83	437.4	4.04	437.4	9.61	437.4	11.13	437.4	0.83
438.3	0.07	438.3	9.07	438.3	7.55	438.3	5.93	438.3	9.1	438.3	7.85	438.3	2.29	438.3	7.05	438.3	4.89	438.3	1.99	438.3	4.43	438.3	2.61	438.3	-4.93	438.3	-3.74	438.3	0.18	438.3	-9.97	438.3	-1.52	438.3	-4.4	438.3	14.61	438.3	10.61	438.3	11.64	438.3	4.72	438.3	7.41	438.3	10.4	438.3	0.21
439.2	3.63	439.2	8.73	439.2	7.91	439.2	3.14	439.2	10.22	439.2	5.75	439.2	3.77	439.2	9.77	439.2	4.12	439.2	0.08	439.2	5.25	439.2	3.32	439.2	-3.91	439.2	-1.64	439.2	1.39	439.2	-11.62	439.2	-1.65	439.2	-1.92	439.2	13.71	439.2	10.72	439.2	11.93	439.2	2.07	439.2	7.32	439.2	15.01	439.2	1.86
440.1	5	440.1	7.77	440.1	6.52	440.1	2.43	440.1	9.77	440.1	9.71	440.1	4.77	440.1	5.45	440.1	5.37	440.1	1.8	440.1	2.98	440.1	5.08	440.1	-4.68	440.1	-2.95	440.1	0.93	440.1	-9.79	440.1	-0.87	440.1	-4.02	440.1	12.32	440.1	10.92	440.1	10.72	440.1	2.72	440.1	10.06	440.1	14.85	440.1	-0.84
441	2.57	441	7.13	441	6.73	441	1.19	441	9.05	441	7.25	441	2.58	441	6.03	441	6.93	441	-0.45	441	6.18	441	5.44	441	-4.73	441	-3.05	441	1.83	441	-10.53	441	-2.06	441	-0.69	441	14.31	441	11.45	441	12.42	441	2.55	441	7	441	13.87	441	3.23
441.9	3.27	441.9	5.47	441.9	3.89	441.9	1.44	441.9	9.15	441.9	5.98	441.9	2.85	441.9	5.36	441.9	3.89	441.9	2.22	441.9	5.69	441.9	2.02	441.9	-5.91	441.9	-5.58	441.9	1.26	441.9	-8.66	441.9	-2.1	441.9	-5.95	441.9	13.8	441.9	9.54	441.9	11.99	441.9	4.3	441.9	5.62	441.9	9.61	441.9	1.98
442.8	1.95	442.8	8.16	442.8	5.3	442.8	2.9	442.8	10.04	442.8	7.53	442.8	3.41	442.8	7.05	442.8	2.52	442.8	-1.35	442.8	7.24	442.8	6.47	442.8	-5.87	442.8	-4.75	442.8	1.49	442.8	-9.6	442.8	-0.18	442.8	-2.01	442.8	13.79	442.8	11.49	442.8	12.7	442.8	4.8	442.8	6.72	442.8	11.44	442.8	1.59
443.7	3	443.7	6.84	443.7	7.64	443.7	3.4	443.7	9.37	443.7	6.45	443.7	3.56	443.7	3.89	443.7	6.05	443.7	-1.12	443.7	5.46	443.7	3.24	443.7	-5.06	443.7	-4.89	443.7	1.15	443.7	-9.69	443.7	-1.5	443.7	-3.61	443.7	15.04	443.7	11.37	443.7	11.53	443.7	5.93	443.7	5.39	443.7	12.08	443.7	3.57
444.6	3.11	444.6	9.44	444.6	7.73	444.6	3.99	444.6	8.99	444.6	8.05	444.6	2.78	444.6	7	444.6	5.95	444.6	2.3	444.6	7.11	444.6	5.68	444.6	-5.62	444.6	-2.39	444.6	1.75	444.6	-8.77	444.6	0.25	444.6	-2.88	444.6	13.85	444.6	11.69	444.6	13.23	444.6	4.37	444.6	7.12	444.6	11.2	444.6	3.59
445.5	2.63	445.5	6.99	445.5	4.83	445.5	1.44	445.5	12.12	445.5	8.52	445.5	1.21	445.5	6.49	445.5	1.97	445.5	0.11	445.5	7.12	445.5	5.5	445.5	-5.38	445.5	-3.69	445.5	0.7	445.5	-7.92	445.5	0.06	445.5	-1.06	445.5	15.26	445.5	12.79	445.5	12.87	445.5	5.05	445.5	10.09	445.5	13.26	445.5	3.36
446.4	4.3	446.4	7.13	446.4	6.53	446.4	3.59	446.4	10.96	446.4	8.47	446.4	3.85	446.4	7.04	446.4	3.67	446.4	1.18	446.4	6.86	446.4	6	446.4	-3.47	446.4	-3.56	446.4	-0.56	446.4	-8.23	446.4	0.53	446.4	-3.56	446.4	16.32	446.4	11.15	446.4	11.79	446.4	5.28	446.4	6.8	446.4	13.05	446.4	0.62
447.3	1.02	447.3	9.69	447.3	4.93	447.3	5.69	447.3	11.05	447.3	6.21	447.3	1.8	447.3	5.8	447.3	2.28	447.3	1.8	447.3	6.46	447.3	4.15	447.3	-5.95	447.3	-5.05	447.3	-0.67	447.3	-6.37	447.3	0.23	447.3	-3.85	447.3	13.82	447.3	11.19	447.3	9.91	447.3	6.68	447.3	7.82	447.3	12.94	447.3	2.36
448.2	3.46	448.2	7.65	448.2	6.45	448.2	3.43	448.2	9.04	448.2	9.73	448.2	1.94	448.2	8.36	448.2	3.3	448.2	-0.02	448.2	2.33	448.2	5.54	448.2	-4.78	448.2	-4.28	448.2	0.7	448.2	-9.13	448.2	-3.34	448.2	-2.24	448.2	10.85	448.2	13.34	448.2	10.14	448.2	4.78	448.2	5.92	448.2	12.31	448.2	0.36
449.1	5.51	449.1	5.38	449.1	7.3	449.1	3.72	449.1	7.08	449.1	6.84	449.1	4.8	449.1	4.42	449.1	7.32	449.1	2.37	449.1	5.38	449.1	5.66	449.1	-3.35	449.1	-4.73	449.1	2.03	449.1	-11.2	449.1	1.59	449.1	-1.69	449.1	17.27	449.1	9.97	449.1	9.06	449.1	4.26	449.1	9.22	449.1	12.64	449.1	2.28
450	0.45	450	9.97	450	4.97	450	4.27	450	9.47	450	8.1	450	0.9	450	5.96	450	3.24	450	1.52	450	5.88	450	6.2	450	-5.41	450	-4.9	450	-1.27	450	-13.23	450	-0.07	450	-3.73	450	14.17	450	10.09	450	9.73	450	5.46	450	8.46	450	13.13	450	2.83
450.9	3.81	450.9	8.65	450.9	5.44	450.9	4.27	450.9	8.15	450.9	5.21	450.9	3.05	450.9	6.67	450.9	4.17	450.9	0.89	450.9	6.34	450.9	5.09	450.9	-5.43	450.9	-3.55	450.9	1.4	450.9	-11.66	450.9	-0.43	450.9	-3.27	450.9	14.62	450.9	11.45	450.9	11.19	450.9	2.73	450.9	8.2	450.9	12.03	450.9	3.03
451.8	2.9	451.8	7.5	451.8	6.84	451.8	3.84	451.8	11.07	451.8	10.81	451.8	1.32	451.8	7.38	451.8	5.24	451.8	1.78	451.8	3.85	451.8	7.47	451.8	-3.97	451.8	-3.57	451.8	1.71	451.8	-7.63	451.8	-2.35	451.8	-2.05	451.8	15	451.8	12.43	451.8	12.06	451.8	3.52	451.8	7.85	451.8	12.3	451.8	3
[truncated: 22 more columns]

## Sheet: Data corrected
X	L1A1	L1A2	L1A3	L1A4	L1A5	L1A6		L2A1	L2A2	L2A3	L2A4	L2A5	L2A6		L3A1	L3A2	L3A3	L3A4	L3A5	L3A6		L4A1	L4A2	L4A3	L4A4	L4A5	L4A6
-240.3	2.89	0.54	0.96	1.81	-1.43	0		0.45	-3	-3.81	1.07	-2.37	0		-0.49	-1.3	-5.95	2.61	-0.61	0		1.23	-0.03	-4.28	1.19	1.97	0
-239.4	1.11	-0.47	0.37	-3.12	-0.5	0		0.04	-3.22	-1.58	1.17	-1.09	0		0.39	1.09	-0.98	4.2	-0.55	0		6.89	2.46	-1.49	0.85	2.31	0
-238.5	0.68	-0.27	-2.28	-2.11	-2.01	0		2.61	-1.65	-3.8	1.02	-1.88	0		0.64	0.9	-3	3.69	-3.35	0		8.33	3.77	0.53	5.13	2.25	0
-237.6	1.26	-2.11	-1.7	-0.76	-0.32	0		3.58	0.28	-2.74	3.2	-2.48	0		0.79	2.4	-4.8	2.32	-3.55	0		6.05	2.1	-2.33	3.56	-0.79	0
-236.7	0.76	1.43	0.65	-1.36	0.46	0		2.58	-0.82	-1.91	2.81	1.49	0		3.43	0.95	-1.62	5.36	1.44	0		5.55	1.95	-1.37	2.59	1.11	0
-235.8	3.66	2.83	2.74	1.59	2.46	0		2.78	2	1.12	7.3	2.42	0		2.04	0.23	-2.01	3.67	0.09	0		4.3	0.84	-1.31	2.95	-0.57	0
-234.9	1.02	-1.71	-0.74	0.42	2.94	0		0	-0.81	-0.62	0.3	1.48	0		3.93	2.2	-1.41	2.04	-0.69	0		4.57	0.76	-1.62	1.58	-1.63	0
-234	1.36	-2.67	1.33	-0.1	0.54	0		0.1	-1.3	-2.35	1.76	-1.35	0		-1.02	-0.48	-3.35	2.94	-3.51	0		4.48	0.85	-0.21	4.06	0.36	0
-233.1	2.43	-1.19	2.12	3.09	1.41	0		2.32	-1.09	0.15	3.57	-1.93	0		2.17	1.32	-0.66	3.58	-3.06	0		4.78	-0.15	-3.36	2.55	-2.12	0
-232.2	1.92	-1.68	2.37	-2.01	1.14	0		2.25	-0.9	1.59	1.39	3.1	0		2.91	3.81	-1.16	4.69	2.36	0		4.59	1.55	-2.08	2.6	2.11	0
-231.3	2.12	0.98	2.07	-0.47	1.73	0		4.49	-0.66	-0.74	2.72	1.6	0		3.03	2.39	-0.64	3.82	0.38	0		6.01	0.53	-3.62	1.74	0.82	0
-230.4	3.53	0.12	4.28	2.05	0.35	0		2.69	-1.66	-1.75	4.1	1.83	0		-0.21	1.74	-2.04	1.96	-2.96	0		1.63	-1.04	-3.86	1.03	-2.45	0
-229.5	4.54	1.19	3.46	1.38	2.97	0		3.99	0.71	-0.37	2.25	-0.81	0		-1.96	0.52	-4.72	-1.42	-4.32	0		5.19	-0.84	-5.74	0.09	-0.34	0
-228.6	5.45	3.57	3.31	2.3	3.52	0		3.45	-0.25	-1.06	1.78	0.29	0		-0.06	1.42	-0.89	5.24	1.03	0		4.5	1.91	-3.66	3.9	-1.04	0
-227.7	1.41	-3.68	0.08	-1.41	0.73	0		1.19	-5.3	-3.11	0.92	-0.54	0		-1.45	0.47	-3.62	1.47	-2.5	0		3.38	-3.01	-5.11	-0.11	-4.24	0
-226.8	2.85	0.9	1.05	2.98	-1.01	0		2.29	1.8	0.27	5.96	-0.31	0		2.31	3.45	-1.96	3.15	0	0		4.73	-1.17	-3.81	-0.23	-4.44	0
-225.9	1.58	1.52	2.31	3.5	1.93	0		2.68	0.16	-1.08	5.4	1.51	0		2.42	2.29	-1.54	5.62	1.05	0		5.34	1.78	-0.43	2.59	1.54	0
-225	-1.07	-2.31	0.14	-1.11	-1.38	0		1.85	-1.17	0.18	0.2	-1.43	0		-0.53	-1.21	-2.33	2.57	-3.47	0		2.4	-4.38	-5.02	2.77	-4.1	0
-224.1	-0.93	-0.96	-2.3	-0.23	-1.3	0		1.82	-0.34	-2.84	3.02	-4.32	0		4.39	4.33	1	6.64	0.46	0		7.44	1.54	-0.44	4.43	0.1	0
-223.2	3.65	0.19	0.37	-0.65	0.5	0		4.44	-0.32	-3.28	4.32	1.77	0		0.12	3.32	-1.44	5.25	2.86	0		1.7	-1.91	-6.66	0.95	-3.07	0
-222.3	2.3	-1.11	0.56	1.68	0.11	0		3.83	-2.14	-2.46	2.32	1.84	0		0.47	1.36	-3.41	3.73	0.4	0		3.72	-1.58	-2.48	1.4	-3.42	0
-221.4	2.31	-2.59	0.34	-1.82	0.61	0		4.78	-3.62	0.3	1.15	2.56	0		1.6	2.56	-1.18	3.76	0.09	0		2.47	-1.66	-4.09	2.57	-1.01	0
-220.5	-0.02	0.71	2.09	-0.33	-1.63	0		-2.69	-5.71	-2.32	0.84	-1.95	0		-0.3	-2.21	-1.04	2.52	-3.5	0		5.91	-0.49	0.63	2.04	-2.74	0
-219.6	0.71	1.74	3.08	1.53	0.67	0		0.48	0.21	0.45	3.69	0.22	0		-0.5	2.35	-0.33	4.91	0.67	0		5.48	1.29	-1.03	1.44	-0.15	0
-218.7	6.1	3.13	1.65	2.62	1.04	0		5.48	0.57	-0.42	5.25	0.83	0		2.78	1.64	-1.38	7.43	0.7	0		4.02	1.16	-1.68	4.77	0.49	0
-217.8	2.02	-0.45	-2.99	-2.81	-0.85	0		0.49	-1.94	-4.15	-0.39	-3.75	0		0.02	1.27	-1.78	3.76	-1.29	0		8.32	2.9	-0.61	4.05	2.35	0
-216.9	4.75	1.51	1.87	1.24	2.14	0		3.75	-1.66	-1.51	1.19	1.04	0		2.39	1.86	-1.16	4.08	0.91	0		6.68	0.61	-1.65	4.48	1.57	0
-216	2.98	1.51	0.8	0.82	-1.86	0		6.94	1.61	1.67	8.01	3.08	0		-0.96	0.43	-4.78	2.66	-0.68	0		-0.21	-2.38	-6.33	-1.75	-2.95	0
-215.1	3.08	0.77	-1.18	-2.8	-0.18	0		3.21	-0.44	0.3	1.05	0.43	0		0.24	0.39	1.02	2.98	1.16	0		6.39	2.08	0.75	2.15	1.55	0
-214.2	1.48	-2.32	-2.54	-3.83	-2	0		6.9	0.4	-2.42	1.92	1.24	0		3.03	2.8	-0.19	4.34	0.42	0		6.09	1.03	-1.93	3.84	-1.76	0
-213.3	2.92	0.69	-0.22	-0.56	-0.93	0		2.89	-0.29	-2.08	2.03	-1.08	0		1.14	-1.02	0.63	2.16	2.05	0		4.73	1.75	-1.46	3.27	1.89	0
-212.4	4.43	2.19	0.72	3.66	0.21	0		2.1	-2.4	-2.06	1.11	-0.88	0		1.5	0.63	-3.74	4.65	0.05	0		7.94	2.94	-2.4	2.79	1.79	0
-211.5	-0.6	-0.4	0.39	1.02	0.3	0		2.19	-3.45	-1.66	3.49	-1.92	0		-4.66	-6.08	-5.69	-1.01	-3.2	0		1.57	-0.7	-4.04	-0.34	-1.5	0
-210.6	2.33	1.31	1.3	-0.46	0.79	0		2.59	-2.46	-1.56	3.67	2.46	0		3.53	3.82	-2.02	5.54	3.47	0		3.9	1.13	-1.57	3.65	2.58	0
-209.7	-1.25	-2.04	-4.34	-4.43	-4.97	0		4.95	1.98	-0.31	3.12	2.07	0		4.47	5.42	3.2	6.46	5.08	0		3.8	2.97	-0.17	2.7	-0.1	0
-208.8	2.4	-1.71	0.7	-1.93	0.5	0		2.9	-1	1.09	2.95	-1.89	0		0.4	0.28	-0.15	4.21	-1.06	0		3.81	2.17	-1.56	3.05	-0.61	0
-207.9	1.92	-0.24	-1.2	-0.14	-1	0		3.34	-0.78	-2.94	2.26	-0.87	0		1.34	2.12	-2.47	4.5	-3.1	0		4.55	0.5	-0.6	3.03	-1.98	0
-207	-4.67	-2.36	-1.91	-2.36	-2.78	0		0.87	-2.79	-0.8	1.34	-0.75	0		3.77	1.7	-0.25	6.96	1.33	0		4.88	1.28	-1.76	2.91	1.08	0
-206.1	-0.98	-3.19	-1.77	-1.87	-3.79	0		3.06	-2.28	-0.11	0.77	-2.4	0		2.65	2.22	-1.14	3.73	0.36	0		5	0.48	-3.66	3.96	-0.38	0
-205.2	1.73	-1.53	-1.44	-0.67	-1.62	0		1.65	-2.98	-2.25	1.37	-3.5	0		4.6	5.48	4.3	7.67	2.99	0		5.53	1.89	0.19	4.81	2.21	0
-204.3	2.68	0.27	0.82	-0.71	1.33	0		3.03	-2.13	0.09	1.16	0.74	0		-0.14	-0.44	-1.9	2.11	0.8	0		2.25	-0.32	-3.92	0.31	-2.16	0
-203.4	0.45	-1.38	-0.53	-1.37	0.13	0		2.7	-5.13	-3.74	1.49	1.38	0		-0.53	-0.99	-3.51	0.69	-2.75	0		2.86	-1.46	-4.62	-2.18	-4.38	0
-202.5	2.5	0.29	2.29	0.8	-0.92	0		1.66	-3.66	-1.57	1.88	0.05	0		2.36	1.1	0.11	2.3	1.22	0		5.29	-0.86	-2.18	1.81	-0.11	0
-201.6	1.03	-1.64	-0.82	-2.2	-2.12	0		5.2	-1.21	-2.17	4.26	0.62	0		0.44	1.76	-4.54	3.81	-1.61	0		0.18	-0.54	-4.89	-0.71	-3.18	0
-200.7	2.47	4.25	3.71	3.47	1.55	0		3.14	1.64	0.71	5.52	-0.09	0		4.02	2.42	0.41	5.54	1.36	0		3.75	-0.76	-3.23	0.26	-3.42	0
-199.8	1.71	-0.28	-0.52	-2.25	-0.47	0		1.26	-1.72	-1.11	-0.32	-0.9	0		-1.66	-1.67	-5.97	0.9	-2.49	0		3.23	-0.8	-1.26	1.07	-1.27	0
-198.9	0.55	-0.56	-2.79	-1.21	-1.66	0		2.39	-3.43	-1.55	2.88	0.71	0		-2.08	-1.69	-1.22	2.05	-0.45	0		0.09	-0.88	-4.68	-0.11	-2.33	0
-198	-0.68	-0.89	-2.12	-1.32	-2.18	0		2	-2.1	-1.51	0.06	-0.04	0		-1.03	-0.56	-2.75	1.27	-2.67	0		0.57	-3.05	-4.09	-1.35	-1.29	0
-197.1	-0.37	-3.93	-1.49	-2.38	-1.81	0		2.89	0.88	-1.82	2.37	0.45	0		0.89	3.73	0.39	2.2	1.83	0		5.62	0.46	-0.21	3.29	0.15	0
-196.2	2.33	-1.42	-0.12	0.34	-1.74	0		1.98	-5.16	-3.39	1.51	-2.82	0		0.64	2.93	-0.83	3.96	-0.43	0		3.03	4.27	-0.84	3.9	-1.36	0
-195.3	2.38	0.79	3.61	0.79	-0.08	0		4.73	0.54	0.51	2.39	2.24	0		1.35	2.44	0.32	5.36	1.6	0		1.09	-0.99	-3.18	-0.17	-0.99	0
-194.4	2.33	2.26	-0.7	-0.42	0.63	0		2.93	1	-1.07	2.93	4.22	0		1.13	2.1	-3.14	2.02	2.42	0		2.34	1	-2.31	0.67	-1.57	0
-193.5	1.79	-0.34	-1.44	1.2	1.33	0		3.31	-2.83	0.04	2.56	0.44	0		0.94	0.87	-1.35	5.12	0.98	0		4.73	-0.26	-1.11	2.76	1.54	0
-192.6	4.98	2.61	-1.45	1.89	-1.36	0		5.51	1.29	-1.22	3.96	1.99	0		1.69	2.68	1.14	6.43	1.7	0		5.73	0.97	-0.61	3.63	1.62	0
-191.7	1.28	-0.95	-2.21	-1.3	-2.18	0		0.95	-3.34	-0.65	3.45	-1.49	0		-2.54	-1.63	-4.45	0.74	-1.46	0		2.06	2.78	-3.16	1.91	0.84	0
-190.8	1.22	1.58	-1.73	-0.66	0.52	0		3.26	0.56	3.48	3.93	4.94	0		2.32	1.1	2.42	3.55	1.49	0		2.44	-0.61	-3.93	-0.6	-2.77	0
-189.9	2.77	4.14	4.26	3.26	2.87	0		3.08	-1.32	-0.5	3.34	1.13	0		-0.34	0.82	-0.72	4.13	-1.83	0		1.2	-0.92	-2.54	2.32	-3.12	0
-189	-2.85	-2	-1.27	-0.27	-3.48	0		-0.85	-3.33	-1.8	2.62	-1.27	0		-4.52	-3.63	-3.72	-1.32	-3.98	0		3.67	-0.97	-0.8	0.07	-1.55	0
-188.1	4.86	2.43	4.82	2.12	1.59	0		5.55	4.07	1.2	6.18	2.47	0		0.95	5.13	-0.73	5.97	4.28	0		2.71	0.09	-3.01	3.78	3.57	0
-187.2	2.19	1.97	-1.04	1.52	-0.11	0		3.09	-0.91	-3.06	4.2	0.87	0		-0.79	0.82	-1.47	0.51	-1.21	0		-0.57	-1.53	-3.5	-2.39	-3.34	0
-186.3	0.13	-0.98	0.79	2.07	0.29	0		2.86	-1.5	0.7	2.19	1.1	0		0.17	2.02	-1.75	1.64	-0.99	0		6.35	3.21	2.8	5.16	2.37	0
-185.4	2.19	1.81	4.79	2.87	2.38	0		-1.16	-3.9	-2.8	2.32	-2.79	0		-0.52	0.31	-3.44	3.76	-0.63	0		4.32	0.27	-1.34	2.97	0.54	0
-184.5	-0.75	-0.19	-2.27	-2.3	-3.86	0		-0.04	-2.13	-3.73	2.01	-3.24	0		0.97	1.63	-1.79	2.86	-0.77	0		-0.65	-1.08	-2.58	0.22	-3.3	0
-183.6	2.1	0.87	0.04	2.54	2.01	0		1.1	-3.52	-1.9	3.19	2.24	0		0.66	0.88	-0.53	5.09	0.34	0		5.61	0.65	0.49	1.49	-2.29	0
-182.7	1.97	2.02	0.47	4.05	1.81	0		2.8	2.87	0.82	4.07	2.67	0		0.45	3.72	-1.84	4.19	1.14	0		4.8	2.01	-0.78	4.5	3.98	0
-181.8	2.42	-0.8	-1.02	0.68	-0.26	0		1.62	-1.14	-0.27	3.07	0.57	0		1.12	1.7	-1.12	2.96	0.26	0		3.92	-0.74	-2.09	1.97	-1.85	0
-180.9	1.33	1.61	2.55	-0.74	0.01	0		3.67	-2.17	0.31	0.19	-1.46	0		0.31	-0.09	-1.05	1.25	-2.67	0		1.8	-1.21	-3.32	-1.44	-2.58	0
-180	1.39	1.49	2.56	0.75	2.37	0		0.7	-1.83	-0.28	3.96	0.52	0		1.17	2.07	0.9	4.56	1.85	0		5	1.39	-2.1	0.49	-0.83	0
-179.1	0.08	-1.04	-1.79	-0.61	-1.4	0		0.83	0.45	-0.93	2.6	1.83	0		1.69	0.27	-0.54	5.18	1.33	0		5.48	0.2	-0.15	5.13	2.25	0
-178.2	-2.7	-1.99	-3.9	-5.21	-2.24	0		0.26	-4.87	-1.39	1.67	-1.28	0		-0.92	-0.58	-1.64	5.3	-0.52	0		3.41	-2.52	-3.93	2.2	-1.37	0
-177.3	0.83	-1.94	-1.8	0.08	-1.23	0		1.24	-2.49	-1.54	1.75	-1.59	0		0.84	-0.34	1.12	0.21	1.08	0		1.98	-1.81	-2.84	0.7	0.46	0
-176.4	0.39	-2.89	-0.63	-2.81	-0.79	0		-0.34	-1.49	-0.81	3.73	-1.44	0		-1.02	2	-1.47	5.92	-1.62	0		0.1	-1.35	-2.62	0.87	-5.3	0
-175.5	6.22	5.9	4.89	4.25	1.18	0		3.74	1.27	2.18	6.35	2.66	0		1.76	3.96	0.81	0.76	2.09	0		6.18	2.84	-1.06	0.62	-0.27	0
-174.6	-2.78	-5.27	-2.38	-2.23	-5.04	0		-0.87	-3.07	-4.03	2.75	-3.4	0		-1.64	0.24	-1.19	2.43	-0.81	0		2.88	0.9	0.86	3.01	-0.41	0
-173.7	1.2	0.61	-2.09	0.68	0.76	0		0.18	-2.92	-1.1	1.37	0.63	0		0.82	-2.31	0.15	3.93	-0.04	0		2.4	-1.2	0.09	3.19	1.53	0
-172.8	-2.24	-2.98	-3.74	-3.3	-1.37	0		2.11	-2.37	-2.06	1.06	0.72	0		2.73	1.03	-0.67	5.31	-0.11	0		3.42	2.45	-0.71	3.06	0.87	0
-171.9	-3.81	-4.27	-2.67	-2.38	-1.06	0		1.36	-2.15	-1.34	1.35	0.82	0		4.05	2.81	0.52	5.47	2.43	0		2.96	-1.04	-2.63	0.98	-1.03	0
-171	1.31	0.78	1.23	-0.61	-2.3	0		-0.06	-3.86	0.18	1.61	-1.34	0		-0.67	-1.03	-1.67	2.27	-0.58	0		4.69	0.81	0.57	2.45	1.42	0
-170.1	-3.16	-5.05	-1.03	-4.23	-3.71	0		2.72	-1.95	0.65	2.39	1.55	0		1.18	1.22	-1.53	3.38	-0.71	0		1.43	-0.67	-2.9	2.34	-1.98	0
-169.2	3.86	1.73	3.83	-0.41	2.67	0		2.92	-0.23	-0.87	5.34	2.66	0		-1.89	-0.12	-2.7	4.19	2.63	0		2.41	-1.66	-2.23	3.3	0.48	0
-168.3	0.09	-3.96	-0.96	-1.07	-2.52	0		2.52	-2.24	0.83	2.92	-0.83	0		0.81	1.21	-1.21	3.63	0.73	0		0.96	-2.57	-3.66	-0.23	-2.04	0
-167.4	1.28	3.08	4.49	5.07	0.74	0		4.58	-1.55	1.38	7.12	2.16	0		1.71	-1.87	-2.83	1.81	1.29	0		6.65	0.91	-0.21	4.18	2.42	0
-166.5	0.72	2.87	3.43	4.14	1.24	0		1.19	3.67	0.94	6.21	2.77	0		1.19	2.75	-1.37	1.01	-0.53	0		2.15	3.55	0.26	-0.6	-0.76	0
-165.6	-0.56	-1.13	-1.87	-2.09	-0.53	0		2.35	-2.93	-2.11	2.97	-2.02	0		-0.14	0.42	-2.18	4.51	-2.23	0		3.85	1.43	-1.51	3.33	-0.24	0
-164.7	5.59	4.75	1.79	5.47	1.85	0		2.76	1.02	0.96	4.28	-1.25	0		0.45	4.35	1.93	6	0.16	0		6.4	1.85	2.39	5.77	-0.61	0
-163.8	2.72	3.54	-0.73	1.15	2.73	0		3.17	-1.23	-0.89	3.89	-0.34	0		1.81	1.99	2.69	5.43	0.93	0		1.31	-0.7	-1.25	0.68	-3.37	0
-162.9	1.13	-0.02	2.01	-0.55	1.02	0		0.9	-2.26	-0.61	0.99	-1.31	0		0.24	0.02	-3.03	2.57	-2.52	0		5.04	-0.2	-0.78	2.97	-0.57	0
-162	2.98	4.04	2.53	2.03	0.68	0		6.43	3.48	0.25	4.88	3.78	0		1.49	1.72	-1.92	2.65	2.98	0		2.21	0.86	-1.57	-0.5	-1.14	0
-161.1	4.12	1.48	1	1.83	0.57	0		4.17	-0.62	2	1.86	1.68	0		0.79	1.08	1.66	2.97	1.48	0		2.73	1.42	1.91	4.24	1.9	0
-160.2	-0.57	-0.92	0.36	-2.86	-0.94	0		2.21	-2.1	0.19	0.34	0.49	0		2.27	4.36	1.58	5.12	5.09	0		4.6	2.19	-0.18	5.31	3.07	0
-159.3	1.8	1.77	3.38	2.35	2.26	0		1.35	-2.52	0.8	2.44	1.65	0		-0.39	-1.13	-2.23	0.72	-2.1	0		5.42	-1.59	-1.92	1.07	0.83	0
-158.4	-2.06	-4.02	-3.93	-2.59	-2.1	0		3.51	-2.39	-2.2	4.43	1.93	0		1.39	2.32	-0.85	4.76	-0.64	0		-1.98	-1.23	-5.16	-2.36	-5.9	0
-157.5	3.66	-1.22	-1.56	-4.14	-2.7	0		0.64	-3.58	-0.8	0.72	-0.54	0		-1.01	0.01	-2.25	2.13	-0.72	0		2.31	1.58	-0.76	3.21	-0.28	0
-156.6	3.07	1.47	-0.9	1.07	0.05	0		7.95	1.46	1.76	4.18	0.46	0		0.89	-1.14	-0.62	-1.04	0.7	0		-0.61	-6.58	-3.75	-3	-3.57	0
-155.7	-1.03	-2.1	-0.53	-0.81	-2.27	0		2.07	-3.94	2.17	2.04	-1.13	0		0.24	0.26	1.59	3.12	2.44	0		5.42	1.37	-0.03	0.51	0.88	0
-154.8	3.24	1.88	2.67	3.71	2.75	0		4.82	-1.43	-0.21	1.12	0.67	0		1.79	-1.64	-1.77	1.63	0.39	0		-1.1	-2.24	-4.78	-0.34	-5.48	0
-153.9	1.57	0.09	-1.66	-2.48	-2.66	0		2.43	-0.42	-0.45	1.53	-0.57	0		0.1	4.2	0.96	4.49	-2.4	0		3.16	2.72	0.86	3.94	-0.66	0
-153	4.26	1.81	0.82	0.38	2.57	0		-1.22	-1.69	-3.4	0.7	-1.72	0		-5.32	-2.77	-3.47	1.61	0.25	0		-0.02	-0.92	2.73	1.56	0.11	0
-152.1	-1.09	-2.61	-1.86	-2.84	-1.12	0		0.14	-4.29	-1.65	-0.57	-1.32	0		-0.52	2.33	0.56	4.18	1.81	0		4.66	2.17	-0.2	2.31	1.93	0
-151.2	-0.13	-2.52	-2.22	0.37	0.23	0		1.87	-4.33	0.46	3.4	2.12	0		1.94	-2.25	-1.25	-1.41	-2.66	0		3	1.42	1.01	-0.41	-1.27	0
-150.3	-3.55	-0.28	-1.22	-1.69	-1.16	0		-2.26	-2.16	-2.99	-1.03	-1.65	0		1.72	3.58	-0.95	2.79	3.73	0		5.11	5.39	2.93	5.16	6.27	0
-149.4	1.12	1.29	0.94	-0.67	-1.65	0		1.99	-1.09	-3.38	1.61	-2.16	0		-1.05	0.46	-1.04	3.19	-1.08	0		3.27	-0.09	-0.44	1.18	-1.53	0
-148.5	0.45	-4.13	0.35	-1.21	-1.05	0		-0.29	-2.69	-2.54	2.63	1.18	0		0.57	3.05	1.43	6.49	0.84	0		6.81	6.54	2.71	4.56	2.2	0
-147.6	-0.86	1.54	-0.26	-1.33	1.26	0		2.9	-0.51	1.32	6.98	2.2	0		-1.78	-0.58	-1.65	4.24	-0.49	0		4.26	-0.07	-2.62	1.17	1.2	0
-146.7	-2.65	-5.34	-5.9	-5.89	-2.83	0		4.34	-2.18	-2.14	0.27	-0.07	0		0.55	0.83	-0.84	1.98	0.95	0		2.61	1.16	-1.26	-0.69	-1.43	0
-145.8	3.66	-0.75	-0.86	3.11	-1.8	0		2.36	-3.39	-4.21	2.64	-2.43	0		0.5	1.04	-0.39	2.56	-2.22	0		5.05	2.36	2.3	2.47	-0.28	0
-144.9	-3.33	-2.51	-1.96	-1.84	-2.86	0		0.21	-1.82	0.23	-0.18	-1.25	0		-2.29	0.17	-0.93	2.38	0.63	0		2.06	-0.12	-3.25	2.1	0.31	0
-144	0.38	0.06	-0.01	-0.55	-2.16	0		-0.61	-0.13	1.26	2.14	0.18	0		-1.12	1.85	0.22	2.87	1.83	0		0.85	-0.44	-0.08	1.36	-0.45	0
-143.1	-0.63	-1.08	0.15	-5.08	-0.18	0		2.94	-3.2	-2.07	-0.64	-3.76	0		3.42	2.25	0.01	4.7	-0.89	0		2.02	0.51	0.3	0.13	-0.57	0
-142.2	4.99	1.15	0.6	3.5	1.98	0		0.65	-2.77	-2.07	2.48	-1.31	0		-0.39	-1.37	-2.29	0.6	-0.22	0		4.1	1.77	-1.48	2.36	2.63	0
-141.3	3.35	2.41	0.54	1.19	1.68	0		5.9	2.15	1.46	4.41	2.85	0		1.38	1.66	-1.37	3.38	0.17	0		4.9	2.73	1.35	3.85	0.05	0
-140.4	4.62	1.62	3.81	1.8	1.99	0		2.28	0.68	1.61	3.3	-0.03	0		1.71	-0.16	1.42	4.86	1.26	0		2.57	-0.05	0.38	1.31	-1.56	0
-139.5	1.05	2.26	-0.33	-0.88	-0.63	0		1.82	-0.56	-1.63	0.32	-0.54	0		1.78	1.48	1.04	4.48	-0.05	0		-0.23	-0.95	0.55	2.41	-1.44	0
-138.6	1.26	-1.82	-4.63	-2.41	-3.02	0		3.51	1.91	0.98	3.14	3.75	0		0.47	-0.4	2.52	2.76	0.93	0		0.45	-2.1	-3.31	-0.33	0.04	0
-137.7	-2.55	-0.62	-0.23	-1.41	-3.3	0		0.89	-2.58	-5	-1.68	-2.59	0		2.79	1.09	-2.82	0.23	-1.8	0		6.69	1.24	-0.4	0.27	-0.76	0
-136.8	1.23	-0.07	-0.26	0.54	0	0		4.16	1.29	1.41	4.9	3.73	0		1.83	-0.28	0.06	2.02	1.16	0		4.69	1.79	0.21	0.75	1.81	0
-135.9	0.63	1.04	0.8	2.72	0.05	0		-1.18	-2.05	-4.71	0.73	-2.66	0		-0.25	-0.96	-3.81	-2.28	0.41	0		3.34	0.93	-0.17	1.06	2.2	0
-135	1.34	-0.88	1.27	0.23	2.4	0		2.19	-1.06	0.61	3.41	2.32	0		1.14	0.91	1.06	4.09	2.75	0		4.6	0.45	-1.55	1.29	1.93	0
-134.1	-1.61	1.94	-1.57	-2.6	-1.82	0		1.66	0.71	-0.4	1.73	0.02	0		0.75	2.63	-1.39	0.83	-1.06	0		2.59	-0.6	-2.32	-0.74	0.24	0
-133.2	2.33	-2.26	0.62	1.92	-1.27	0		1.63	-3.63	-2.56	5.53	-0.33	0		2.2	3.01	-0.35	6.99	3.65	0		2.52	2.77	-1.68	4	-1.38	0
-132.3	1.49	-0.24	0.85	3.01	-1.96	0		2.87	-0.16	2.04	6.19	0.12	0		3.1	2.52	0.25	2.39	1.65	0		5.4	2.84	-0.59	3.64	2.35	0
-131.4	0.42	-1.07	0.62	-0.03	1.33	0		2.16	-0.91	-0.57	3.11	1.98	0		-0.16	2.34	0.68	3.9	0.33	0		3.69	2.69	-1.99	2.94	-0.58	0
-130.5	2.21	2.49	0.09	0.17	-1.93	0		-0.55	-2.95	-1.54	0.45	-1.07	0		0.73	-0.86	0.57	4.31	2.04	0		1.13	0.42	-0.25	3.98	0.55	0
-129.6	0.86	-1.79	-0.98	-1.13	0.72	0		1.98	-1.01	-1.32	1	-1.21	0		0.64	1.41	-0.22	2.74	0.2	0		5.91	2.92	5.6	5.77	4.16	0
-128.7	-3.14	-1.03	0.71	-0.63	-2.22	0		0.57	1.02	0.25	4.41	1.42	0		-3.76	2.52	-2.9	4.49	0.98	0		-0.42	-0.14	-3.98	2.49	-3.13	0
-127.8	-0.39	-1.3	-1.55	-1.94	-1.33	0		3.41	3.05	-1.16	3.06	0.32	0		3.57	5.08	3.32	5.65	0.69	0		5.63	1.66	0.21	5.72	1.76	0
-126.9	0.51	-0.46	-2.41	0.97	-1.49	0		1.58	-4.06	-0.36	2.84	-1.07	0		0.49	-1.91	1.52	0.6	-1.83	0		3.53	-2.3	-2.98	-0.76	-0.6	0
-126	-0.58	1.76	0.15	2.12	1.34	0		1.82	-0.33	1.7	3.02	-0.78	0		0.44	-0.14	-0.25	1.64	0.3	0		2.29	-0.96	-3.81	2.98	0.6	0
-125.1	1.13	-2.39	-1.72	-1.37	-1.51	0		3.21	-0.18	0.09	2.27	0.53	0		1.08	1.55	-0.28	2.49	0.06	0		2.05	1.35	-1.73	-0.04	-2.27	0
-124.2	3.26	2.89	1.14	4.02	0.77	0		-0.87	-0.61	1.42	5.87	-0.03	0		0.6	-0.28	0.79	4.81	1.85	0		4.71	1.88	0.6	3.55	1.53	0
-123.3	1.61	-0.58	0.53	0.93	-1.96	0		3.96	0.03	0.56	3.7	-3.56	0		1.86	0.39	3.36	5.16	2.86	0		4.83	3.77	4.46	6.14	3.17	0
-122.4	1.21	-0.72	-1.46	0.7	-1.62	0		2.79	1.24	2.65	7.27	0.93	0		0.21	1.28	0.81	5.67	3.66	0		7.19	3.03	1.92	4.17	1.59	0
-121.5	1.76	1.71	2.56	-0.17	2.25	0		1.3	0.93	2.51	1.7	0.31	0		2.25	1.16	0.1	2.56	-0.44	0		-0.24	-2.71	-5.07	-3.82	-0.92	0
-120.6	0.04	-1.91	-2.04	0.55	-2.32	0		2.52	-2.14	0.72	3.93	1.1	0		-0.31	-0.41	-0.7	2.64	-0.76	0		1.05	-2.13	-4.7	1.66	-3.23	0
-119.7	2.19	2.66	2.8	-0.96	-0.14	0		3.41	2.49	2.15	7.35	1.21	0		-0.02	0.64	0.54	3.58	2.09	0		-0.74	-2.08	-1.51	-1.46	-1.52	0
-118.8	-0.66	0.54	-0.07	-0.5	-3.39	0		3.88	-0.05	0.14	4.61	-0.95	0		0.68	1.38	-1.93	1.34	1.25	0		2.83	0.49	-4.2	-0.51	-2.55	0
-117.9	0.4	1.28	4.33	-1.68	-1.24	0		3.4	0.1	3.64	4.72	1.27	0		2.78	2.99	2.23	3.11	1.17	0		0.87	-1.01	-1.19	0.96	-1.02	0
-117	3.29	2.43	1.78	3.57	3.5	0		0.35	-1.29	0.85	1.39	1.03	0		-2.2	-0.78	-0.04	-0.98	-0.57	0		2.27	0.14	1.34	-0.52	0.31	0
-116.1	0.95	0.24	-0.91	2.61	1.04	0		-0.23	0.27	-2.66	3.35	1.78	0		0.31	2.48	0.03	1.81	3.98	0		2.99	1.71	-0.7	1.97	0.28	0
-115.2	-2.32	-0.6	-1.9	-1.16	-0.63	0		-0.56	0.48	-2.66	1.04	0.9	0		-0.59	2.41	0.55	3.1	2.01	0		3.04	2.47	1.36	4.88	2.01	0
-114.3	2.12	3.35	1.54	-0.34	0.75	0		-0.29	-4.51	-3.78	-0.69	-2.48	0		-1.73	-2.04	-2.8	-0.05	0.28	0		0.79	-1.07	-1.06	3.92	0.4	0
-113.4	0.21	1.4	3.44	2.77	-1.52	0		-0.88	-1.41	-0.53	-0.03	-4.25	0		-1.16	-0.63	-2.06	-0.8	-1.89	0		3.45	-1.21	-2.3	2.12	-2.18	0
-112.5	1.1	0.58	-0.02	-0.34	-2.12	0		2.2	-0.6	0.1	2.57	-0.62	0		1.56	3.22	1.13	4.77	0.51	0		3.47	0.93	-0.88	3.52	-1.31	0
-111.6	-1.94	-0.14	-0.76	-0.06	-2.71	0		-0.88	-0.19	-0.61	2.96	0.77	0		-1	0.36	-1.29	1.75	-0.24	0		2.91	-0.04	-1.74	2.4	-0.06	0
-110.7	-2.23	0.2	0.01	-0.18	-1.74	0		1.08	1.82	0.85	3.16	0.24	0		1.58	3.97	2.06	2.61	3.41	0		1.9	-0.62	2.55	3.41	3.48	0
-109.8	-0.62	-0.09	-2.13	0.59	0.76	0		-1.26	-3.4	-4.37	1.46	-1.17	0		-1.21	-3.55	-2.45	-0.08	-2.01	0		0.5	-2.12	-2.11	0.51	-5.96	0
-108.9	2.21	1.57	1.8	0.16	1.18	0		1.05	1.35	-0.43	2.2	1.24	0		1.28	3.06	-0.31	2.52	1.87	0		4.88	0.95	1.56	2.16	-0.29	0
-108	-2.76	-0.3	-2.91	-1.85	-2.7	0		-1.43	0.62	-0.47	0.61	-1.68	0		-1.43	1.96	-2.76	-0.61	-2.57	0		1.32	-1.59	-2.7	2.03	-1.17	0
-107.1	-2.49	-0.42	-3.48	-2.19	-3.7	0		0.13	-0.5	0.29	1.47	-2.05	0		1.43	1.82	3.21	2.41	-0.83	0		1.38	-0.22	-1.02	0.18	-3.08	0
-106.2	-2.18	0.99	-2.48	-3.46	-4.72	0		0.98	-1.33	-0.6	0.73	-3.02	0		-0.91	-0.2	-1.03	1.4	-1.49	0		3.56	2.16	2.52	2.33	-0.17	0
-105.3	-0.87	-2.29	-2.39	-1.12	-4.92	0		0.22	-1.55	-2.17	3.11	-0.95	0		-0.5	-1.52	-0.99	2.05	-1.15	0		0.14	-0.86	-2.73	1.31	0.13	0
-104.4	-0.96	-0.11	0.34	0.36	-2.67	0		-0.18	0.37	-0.29	4.15	-0.18	0		-0.51	2.65	2.65	2.5	2.47	0		1.54	0.59	-0.86	1.73	-0.87	0
-103.5	-1.6	-0.26	1.63	-0.19	0.48	0		-0.8	-0.23	2.85	3.18	-0.14	0		-1.68	4.45	2.88	6.88	3.84	0		1.69	1.51	0.69	5.2	0.06	0
-102.6	-1.1	-1.91	-1.28	0.05	-3.74	0		4.78	2.65	2.17	4.01	0.32	0		0.88	2.46	1.21	3.67	-0.49	0		3.79	2.47	1.14	4.21	-1.04	0
-101.7	-5.08	-2.44	-0.29	-2.13	-4.48	0		-2.17	-5.14	-2.39	-0.81	-3.72	0		-0.5	-0.67	-0.66	2.24	0.73	0		5.52	3.85	4.21	4.43	4.64	0
-100.8	1.39	-2.49	-1	-0.71	-1.42	0		-0.45	-4.07	-2.85	-0.68	-3.58	0		-1.64	2.12	-1.39	1.01	0.28	0		0.15	0.65	-2.43	1.43	-0.61	0
-99.9	-3.88	-1.49	-2.22	-3.19	-3.73	0		-1.56	-1.29	-0.36	0.05	-1.64	0		-2.1	3.85	2.63	1.45	0.05	0		2.05	-0.01	-0.87	-0.11	-1.52	0
-99	-0.41	-2.91	-0.77	-0.66	-1.98	0		0.89	0.47	2.17	-0.15	-2.41	0		-1.07	1.34	-0.02	-0.44	-0.87	0		1.83	-0.18	-0.97	1.42	-1.49	0
-98.1	-2.17	-3.87	-0.14	1.44	-3.17	0		1.22	-1.9	0.23	4.74	-0.42	0		2.05	3.43	-0.5	5.82	0.29	0		5.91	1.65	3.24	4.86	0.22	0
-97.2	0.81	0.7	1.97	1.13	-0.75	0		1.82	-1.02	-0.64	2.45	-1.12	0		0.69	1.25	-0.68	5.12	0.38	0		6.07	1.2	-0.51	4.54	0.7	0
-96.3	-0.41	0.92	-0.43	-1.11	-3.63	0		-0.78	-1.26	-0.66	2.79	-2.07	0		1.22	1.7	1.07	2.21	0.56	0		3.39	0.13	-0.02	1.45	-1.69	0
-95.4	-0.3	-1.57	-0.85	-0.29	-1	0		-2.46	-3	-1.08	0.24	-1.14	0		0.33	1.9	1.96	3.73	1.88	0		1.95	-0.76	0.15	1.18	-2.27	0
-94.5	2.84	3.18	2.27	4.17	3.2	0		4.19	-1.58	1.31	3.81	0.61	0		2.55	1.07	-1.82	2.38	0.8	0		3.49	1.84	-1.85	1.11	0.86	0
-93.6	2.91	2.3	1.78	4.27	2.22	0		1.69	-0.43	0.09	3.69	-1.59	0		-0.05	1.58	-1.09	2.07	0.9	0		1.97	1.31	-1.9	1.21	-2.46	0
-92.7	-0.57	-0.42	-2.46	-2.64	0.09	0		-1.4	-2.73	-2.05	-1.89	-1.56	0		-1.36	1.64	0.7	-0.03	-1.23	0		2.09	0.47	2.57	2.48	-0.6	0
-91.8	1.49	0.23	0.58	1.56	1.92	0		-0.75	-2.05	-0.66	-0.76	1.76	0		-4.08	0.59	-3.7	-1.2	-0.22	0		0.39	2.99	-0.58	0.23	1.7	0
-90.9	-0.54	-4.32	-1.18	-3.07	-1.72	0		3.8	0.33	0.07	4.16	2.09	0		-0.06	-2.16	-4.94	-3.13	-1.83	0		-1.85	-2.27	-2.2	-2.19	-2.25	0
-90	0.38	-0.36	-1.46	0.38	-2.28	0		2.19	0.28	0.93	5.46	2.65	0		0.03	0.63	2.65	3.59	2.89	0		3.11	-4.03	0.21	0.71	-1.88	0
-89.1	1.69	2.68	-0.55	2.12	-2.91	0		1.63	-1.68	-3.5	2.61	-3.29	0		0.85	1.81	1.05	3.5	3.8	0		3.89	0.66	-0.13	2.96	4.04	0
-88.2	-1.99	-0.81	2.38	-2.03	0.22	0		-1.26	-2.04	1.65	0.21	0.53	0		-2.62	-2.51	-1.95	0.33	-2.48	0		2.02	-0.41	-2.06	2.95	0.56	0
-87.3	-1.88	-2.38	-1.4	-2.31	-3.41	0		-1.04	-2.59	0.65	2.03	-0.55	0		2.42	0.62	2.04	2.58	-0.19	0		2.99	-0.34	-0.11	0.38	-0.93	0
-86.4	-0.45	1.47	0.22	-0.37	-1.74	0		-0.96	-1.67	-1.92	0.09	-2.21	0		-0.37	1.2	-0.4	3.74	-0.37	0		2.28	-0.06	0.33	1.17	-0.82	0
-85.5	2.81	2.34	-0.74	2.52	-0.19	0		1.42	0.49	-2.74	1.46	1.09	0		1.43	2.22	-1.78	1.39	2.74	0		4.54	4.51	0.75	2.82	2.94	0
-84.6	0.08	1.19	1.06	0.43	-0.24	0		-2.19	-1.99	-4.18	-0.01	-0.62	0		-1.3	0.12	-3.58	3.38	2.42	0		4.88	-1.26	-0.72	3.27	0.37	0
-83.7	-1.2	-1.76	-0.65	-1.98	-0.8	0		2.74	-1.24	0.64	0.96	1.23	0		3.43	1.58	1.58	2.53	3.53	0		2.52	1.02	2.15	2.6	1.36	0
-82.8	2.11	1.64	1.19	1.45	-0.62	0		4.31	1.79	-0.16	3.89	1.33	0		1.52	2.58	-1.78	1.58	3.14	0		0.76	-0.34	-2.39	-0.13	-0.44	0
-81.9	3.44	2.03	-1.82	-0.61	0.56	0		2.05	-1.26	-1.69	1.27	1.47	0		-1.27	-0.71	0	1.06	0.09	0		1.63	-1.48	-1.54	-1.75	-1.83	0
-81	-0.07	1.3	-0.76	3.4	-2.46	0		3.19	2.75	2.52	1.63	-0.78	0		-0.95	1.51	1.55	-0.93	0.66	0		0.4	-0.87	0.13	-0.45	-0.45	0
-80.1	0.01	1.5	-0.14	-3.13	0.56	0		0.21	-1.8	-2.91	-0.17	-0.7	0		2.04	-0.79	-0.63	2	0	0		3.45	2.15	0.19	4.14	1.07	0
-79.2	0.38	1.77	1.44	1.32	1.25	0		3.19	1.87	2.42	2.89	2.9	0		-0.44	-0.71	-2.73	0.88	0.6	0		1.88	-0.46	-2.78	2.44	-2.37	0
-78.3	4.03	1.33	0.88	2.74	3.08	0		2.04	0.82	2.6	1.84	1.1	0		-0.93	0.49	-1.09	0.42	-0.32	0		1.72	-1.03	-0.93	0.27	-0.3	0
-77.4	3.44	2.03	-0.89	-1.5	0.51	0		1.15	-4.75	-2.27	-0.28	-2.22	0		-2.17	-0.23	-0.48	0.47	-0.42	0		1.02	2.32	-1.44	0.13	0.07	0
-76.5	-1.19	-0.39	1.44	-1.15	-1.6	0		3.46	-0.87	0.29	1.56	0.63	0		-0.55	-2.84	-5.95	-4.39	-1.34	0		-0.05	-1.84	-4.47	-3.64	-1.18	0
-75.6	-1.83	-2.92	-4.84	-4.16	-4.29	0		-1.35	0.13	-3.03	0.45	-1.82	0		-4.47	0.68	-2.19	0.86	-1.31	0		-0.33	1.17	-1.18	0.51	-2.09	0
-74.7	0.2	1.2	2.74	-0.16	-0.96	0		0.06	-1.74	1.8	-0.88	-1.76	0		-1.05	0.22	0.92	2.08	-1.14	0		2.96	0.99	-1.51	2.36	-2.47	0
-73.8	-0.79	0.54	-0.98	-2.13	-1.08	0		1.44	-0.39	0.83	2.11	1.68	0		1.64	-0.79	2.66	1.28	-0.1	0		2.73	2.6	2.46	1.39	-1.47	0
-72.9	-1.18	-0.75	-2.57	-3.7	-3.85	0		2.41	1.29	0.98	3.44	0.82	0		0.84	1.7	0.44	3.05	2.09	0		2.79	0.62	-1.63	1.45	-1.07	0
-72	0.2	-1.11	-1.03	-0.35	0.53	0		0.43	-0.3	-2	2.41	2.86	0		-2.27	2.51	-0.4	3.27	0.65	0		-4.04	-1.82	-3.89	-1.91	-2.38	0
-71.1	-4.66	-7.19	-2.65	-2.15	-2.91	0		-3.04	-3.94	-1.47	-3.19	-1.55	0		0.69	0.65	-2.1	0.75	1.1	0		1.62	-1.29	-3.12	0.02	-1.52	0
-70.2	2.48	3.11	-0.07	-1.47	0.55	0		1.07	2.25	1.54	2.54	1.23	0		1.06	2.36	1.78	2.39	3.28	0		2.4	1.21	1.2	1.33	1.12	0
-69.3	-0.31	2.77	-0.4	2.18	-0.81	0		1.64	-2.06	1.6	5.11	1.34	0		0.8	3	2.09	4.61	2.6	0		1.16	1.22	-0.05	0.9	-0.52	0
-68.4	-1.04	1.24	-1.11	-0.14	-3.16	0		0.35	2.31	2.43	4.71	-0.86	0		-0.22	1.71	1.53	2.37	-2.21	0		0.26	0.1	0.06	2.25	-4.3	0
-67.5	0.7	2.41	1.49	0.72	-0.9	0		0.09	-0.54	-1.16	2.62	-0.31	0		-0.65	1.25	1.24	-1.21	-1.35	0		2.62	0.67	3.73	0.41	-1.27	0
-66.6	-0.48	-1.34	-1.53	-2.08	-0.61	0		-0.67	-3.3	-2.57	1.24	-0.78	0		-2.82	-2.63	-3.57	-0.04	-0.99	0		1.06	-1.44	-3.77	0.33	-1.34	0
-65.7	-2.32	1.53	-4.39	-0.29	-1.73	0		-0.21	-0.63	-0.48	2.13	-1.63	0		1.11	0.04	1.61	1.06	-1.25	0		3.7	3.47	1.26	3.19	-0.19	0
-64.8	0.33	0.14	-3.35	0.35	-2.12	0		2.73	1.22	1.51	5.77	1.95	0		0.54	3.92	2.87	4.77	0.24	0		1.59	1.04	1.7	1.37	-1.33	0
-63.9	0.92	-1.91	0.1	-3.77	-1.77	0		2.59	2.41	-0.29	4.26	1.05	0		1.39	3.37	1.86	3.86	3.35	0		4.12	2.09	1.65	3.71	2.75	0
-63	-1.15	-1.33	-1.61	-2.57	-2.77	0		2.58	-1.95	-0.19	0.32	-2.12	0		2.64	3.33	1.84	3.54	3.09	0		0.76	1.22	-1.33	1.24	1.32	0
-62.1	0.41	-1.12	1.3	1.1	-1.11	0		-2.37	-3.54	-4.69	-1.39	-1.48	0		-0.52	1.75	1.37	-0.5	1.57	0		6.01	4.49	4.88	5.84	4.45	0
-61.2	4.19	0.95	3.85	2.43	2.98	0		1.7	0.81	1.07	3.26	0.62	0		-0.66	0.11	-1.45	-1.57	-1.48	0		-0.28	0.36	-2.7	-0.69	-0.83	0
-60.3	-0.12	-0.04	-3.26	-1.9	0.21	0		1.32	-3.58	0.01	-1.43	-1.37	0		0.45	-1.09	-1.97	-0.58	0.76	0		0.18	-1.2	-1.48	0.38	-1.75	0
-59.4	-0.66	-0.16	-1.13	-2.04	-0.21	0		-2.73	-3.18	-0.67	-0.61	-1.1	0		-2.02	-0.17	-1.71	-1.52	-3.02	0		-1.12	-0.21	1.86	-0.61	-3.08	0
-58.5	-1.94	-2.29	-2.9	-1.87	-1.17	0		-1.06	-1.89	-1.9	2.17	-1.23	0		-3.39	0.33	0.92	0.07	-2.46	0		-1.14	1.94	0.17	-0.89	-2.33	0
-57.6	-2.03	-2.29	-4.27	-1.7	-1.31	0		-1.2	-4.18	-5.7	0.64	-4.26	0		1.38	-0.8	-2.46	-1.68	-1.21	0		5.63	0.53	0.33	1.68	2.52	0
-56.7	-1.72	-0.53	0.33	-1.62	1.49	0		-1.5	-4.59	-1.76	0.94	-0.14	0		-0.72	1.78	1.81	1.53	1.75	0		-0.41	-0.65	-1.67	-1.24	-1.29	0
-55.8	0.07	4.07	0.76	2.11	3.37	0		2.32	4.1	2.85	3.74	2.62	0		-0.05	3.18	0.7	1.95	3.31	0		0.64	0.08	2.37	2.85	2.67	0
-54.9	-2.6	-1.95	1.72	-3.29	-2.68	0		0.68	-0.44	-0.7	1.07	2.87	0		-1.48	1.86	-0.43	1.73	3.78	0		2.13	2.57	1.21	4.77	0.24	0
-54	2.41	3.67	1.96	2.97	2.89	0		0.61	3.35	3.08	5.23	2.87	0		-0.52	2.4	1.39	2.32	1.11	0		2.5	3.73	2.57	4.29	1.12	0
-53.1	-2.93	-0.42	-0.85	0.3	0.89	0		0.13	-2.64	-1.65	2.54	0.7	0		0.84	-3.25	-0.2	-0.17	-0.99	0		0.86	-2.72	-0.35	-0.43	-2.37	0
-52.2	-2.36	-0.35	-1.4	-1.18	-0.29	0		-0.44	-2.1	-1.8	1.7	-1.1	0		0	1.49	-0.22	0.38	1.21	0		4.44	4.46	1.9	2.03	2.36	0
-51.3	-0.06	0.91	-1.89	0.53	0.6	0		1.23	-3.37	-3.1	0.29	-1.37	0		-1.6	0.77	1.18	-0.33	1.5	0		1.57	0.84	-1.74	1.54	1.57	0
-50.4	-1.76	1.02	-3.17	-3.38	-3.69	0		2.57	1.91	0.86	1.67	1.96	0		0.6	1.31	0.88	3.96	-0.37	0		3.18	3.97	1.48	3.93	1.59	0
-49.5	-0.79	0.31	-1.17	1.45	0.97	0		-1.4	-1.37	0.33	1.15	-2.68	0		-0.71	1.05	-0.6	-1.45	-1.81	0		1.56	-1.22	-3.35	-1.38	-0.07	0
-48.6	0.79	3.53	1.62	1.32	-0.2	0		0.21	1.06	-0.01	1.6	0.21	0		0.9	-0.08	0.64	2.5	2.96	0		1.51	-0.72	1.37	2.23	1.81	0
-47.7	-4.4	-2.96	-3.17	-3.87	-4.94	0		-0.53	-0.61	-1.84	1.24	-0.95	0		-1.1	1.26	0.2	1.46	0.21	0		0.81	0.02	0.32	0.95	-1.49	0
-46.8	0.56	2.63	0.35	2	0.18	0		-0.81	2.4	0.38	3.72	1.14	0		-0.19	2.06	-0.44	2.42	1.05	0		-0.7	-0.5	0.9	3.25	-2.62	0
-45.9	-2.64	-4.4	-4.53	-3.38	-4.06	0		-1.62	-0.89	-0.44	-0.29	-1.32	0		1.26	4.84	5.66	2.74	2.6	0		-0.62	-2.34	1.39	-1.42	-3.23	0
-45	-0.74	2.02	2.56	1.73	0.88	0		3.7	1.08	0.51	3.95	0.62	0		0.45	-0.86	-1.56	0.72	1.1	0		2.46	0.69	-0.39	1.53	-1.99	0
-44.1	-4.53	-2.45	-1.98	-3.07	0.23	0		-1.41	-0.26	-1.26	-0.05	-0.53	0		-1.75	-0.03	-0.07	0.45	-0.93	0		-0.97	-3.9	-1.26	0.12	-2.14	0
-43.2	0.61	0	0.48	-2.21	-1.97	0		0.69	-0.45	0.8	1.88	1.17	0		0.79	0.01	-0.21	2.04	1.1	0		2.2	0.21	-0.8	2.81	0.65	0
-42.3	3.15	3.16	1.62	2.71	-0.88	0		2.57	0.88	1.66	3.84	2.98	0		-0.28	0.97	1.43	1.82	3.02	0		-0.51	1.14	-2.38	0.45	-3.22	0
-41.4	1.07	2.5	2.19	-1.23	0.21	0		0.32	1.23	-0.17	0.36	1.21	0		-1.46	0.86	-1.66	-0.27	0.62	0		0.07	0.86	-1.07	-0.93	-1.52	0
-40.5	-4.72	-2.87	-4.56	-5.32	-4.07	0		-2.18	-2.68	-2.36	-2.36	-1.86	0		-0.15	2.86	0.22	-0.44	1.42	0		2.74	1.5	-0.43	-0.09	0.75	0
-39.6	-2.11	-0.03	2.1	-0.75	0.61	0		1.72	1.05	4.95	3.06	1.98	0		2.7	4.64	2.9	2.19	0.4	0		5.76	1.79	2.56	3.23	-0.05	0
-38.7	-1.81	-1.18	-0.67	-2.97	-0.67	0		1.95	0.05	0.26	4.57	-0.01	0		-0.41	-0.17	-1.67	0.72	-2.84	0		2.5	3.01	0.49	1.46	-1.56	0
-37.8	-4.05	-2.63	-4.81	-3.21	-2.86	0		0.6	-1.07	0.5	0.31	0.14	0		2.92	5.29	4.04	5.8	4.53	0		3.95	0.23	1.06	1.85	-0.13	0
-36.9	-1.08	-0.23	2.81	2.46	3.41	0		-0.87	-0.29	1.79	3.68	3.72	0		1.05	2.17	1.84	1.94	3.4	0		1.88	-0.14	0.6	-0.64	-0.86	0
-36	2.27	3.99	1.26	4	3.01	0		1.26	0.31	-0.73	1.81	-0.45	0		-0.99	-0.04	-0.59	-0.09	-1.95	0		2.55	-1.42	1.07	2.22	0.96	0
-35.1	-1.14	2.3	-0.46	-0.11	0.04	0		-0.8	0.01	1.18	1.17	-1.34	0		-1.02	1.71	-0.1	3.62	-0.95	0		-0.49	0.82	-2.34	0.16	-1.65	0
-34.2	-0.41	0.02	0.94	-3.57	-1.94	0		-2.39	-4.02	-3.39	-1.74	-3.96	0		0.64	0.38	0.1	2.14	-1.3	0		-0.67	0.63	0.53	-2	-2.77	0
-33.3	-1.6	-2.57	-1.54	-2.78	-1.61	0		1.8	-0.57	0.53	2.91	0.14	0		-1.46	0.08	0.83	0.5	-2.06	0		-1.07	-2.48	-1.72	1.15	-3.85	0
-32.4	-0.93	-0.48	-4.51	-1.37	-2.52	0		0.32	-1.33	-0.72	1.33	-0.3	0		1.48	0.35	-0.47	1.91	-0.95	0		1.36	1.27	-1.81	-0.3	-0.91	0
-31.5	-2.27	-0.34	-0.83	1.73	-1.41	0		-1.07	-1.39	-0.97	-0.05	-3.23	0		-2.13	-1.84	-1.76	-2.87	-4.79	0		-1.21	-1.35	-1.37	-2.13	-2.03	0
-30.6	0.53	2.98	0.93	1.42	0.81	0		0.64	0.09	-0.09	-0.05	-1.05	0		-1.41	-0.09	-0.6	1.83	-1.75	0		2.74	-0.59	0.14	3.94	-2.67	0
-29.7	1.2	0.67	-0.57	-1.95	-1.24	0		-2.69	-1.7	-1.43	-1.66	-4.31	0		-1.59	1.53	0.47	-1.04	-1.25	0		-1.1	-1.21	-5.01	-1.56	-4.61	0
-28.8	-4.98	-0.36	-3.05	-2.31	-4.91	0		-2.64	-1.26	-3.35	-0.46	-2.82	0		0.06	0.83	-0.46	1.09	-1.76	0		2.21	2.03	1.77	1.62	-1.64	0
-27.9	-0.78	0.09	-2.36	-2.13	-1.12	0		-1.91	-0.33	-1.48	0.35	-0.88	0		0.58	0.2	-1.22	0.41	-0.81	0		2.42	0.95	-0.04	2.5	0.49	0
-27	-0.47	1.8	1.66	1.12	-1.18	0		-0.75	-2.41	-1.86	-0.46	-2.61	0		-3.95	1.13	-1.8	-2.18	-0.42	0		1.43	1.36	-0.9	-0.43	-0.7	0
-26.1	4.88	3.26	2.83	2.67	2.31	0		4.17	4.51	3	3.13	3.24	0		0.07	1.81	1.57	0.85	-1.91	0		-0.2	-0.21	0.71	-0.12	-3.05	0
-25.2	2.36	4.08	4.89	1.68	0.26	0		1.23	1.96	2.1	0.58	0.62	0		1.9	1.02	2.64	0.45	2.22	0		0.47	-1.55	1.42	-0.15	-1.38	0
-24.3	-0.67	0.05	2.52	-2.26	-2.8	0		2.87	1.01	2.37	2.01	0.41	0		1.51	-0.67	2.35	0.43	3.55	0		-0.36	-2.16	0.65	0.37	-2.02	0
-23.4	0.42	2.27	1.23	2.9	0.83	0		2.76	3.93	3.83	1.79	3.21	0		0.57	-0.42	1.95	0.02	0.68	0		1.8	-0.96	-0.7	2.34	-0.12	0
-22.5	-3	0.59	1.26	1.02	2.22	0		-3.69	-0.79	1.28	-0.51	-3.71	0		-0.22	0.52	2.42	-1.76	0.45	0		0.47	-2.16	-1.58	-2.46	-0.87	0
-21.6	-0.54	-0.08	-1.86	-1.98	-2.17	0		-3.3	-1.91	-1.88	-2.57	-1.87	0		1.76	1.32	1.82	-1.45	1.54	0		1.7	-1.2	-1.2	-0.36	-2.41	0
-20.7	-0.49	0.72	-1.06	-1.55	-0.59	0		2.04	-0.76	-1.63	-0.17	-0.28	0		2.41	0.53	0.48	-0.02	0.58	0		4.08	-0.84	1.24	0.41	-1.52	0
-19.8	3.97	2.71	0.82	2.66	1.21	0		2.67	1.87	-0.05	1.86	0.4	0		-1	0.64	2.91	-0.61	-1.2	0		0.12	0.44	1.26	-1.1	-0.07	0
-18.9	-0.32	1.04	-0.17	-1.04	0.28	0		0.32	-1.04	-0.86	-0.97	-1.84	0		1.89	2.32	4.61	2.13	1.76	0		0.86	2.23	3.15	2.3	2.55	0
-18	-2.05	0.85	3.87	2.3	2.09	0		0.43	0.06	3.04	0.54	0.26	0		-0.65	-1.04	4.33	-1.77	-0.37	0		0.57	1.23	5.19	-0.44	1.95	0
-17.1	-2.06	2.62	-1.54	2.17	-2.48	0		1.25	-0.33	0.6	1.87	-1.36	0		-0.93	-0.18	3.64	1.02	1.13	0		1.48	3.15	1.38	0.11	-1.78	0
-16.2	-1.94	-0.44	-1.35	1.21	-1.82	0		-1.04	-3.59	-1.38	0.9	-3.29	0		-0.47	-3.71	-2.95	-3.53	-2.24	0		-1.72	-3.18	-1.29	-4.02	-3.48	0
-15.3	-1.63	1.36	-1.27	-2.88	-0.27	0		2.59	2.65	-0.36	1.08	-0.96	0		4.29	2.5	3.25	1.31	2.13	0		2.32	-0.68	1.15	-0.5	-2.91	0
-14.4	-1.89	1.3	-0.65	0.79	-0.44	0		1.35	0.98	-1.22	3.52	-2.29	0		1.96	3.23	4.26	3.72	3.07	0		1.42	0.77	3.46	2.4	-0.83	0
-13.5	1.68	2.22	3.63	-1.8	-1.17	0		3.28	2.87	1.44	0.54	0.31	0		2.94	4.39	4.67	4.68	1.91	0		3.7	5.12	4.03	3.38	3.7	0
-12.6	-0.92	1.07	-2.35	2.03	0.04	0		0.61	-0.51	-1.33	2.32	-1.66	0		-1.6	-1.13	-0.45	-2.32	0.42	0		0.06	-0.68	-1.26	-2.48	0.6	0
-11.7	1.08	1.87	1.6	-0.85	0.39	0		0.27	1.52	0.66	0.8	2.33	0		-1.15	1.75	0.24	2.11	0.58	0		1.48	0.44	-0.46	1.61	0.27	0
-10.8	0.68	-0.03	3.04	-0.74	2.71	0		-0.7	0.19	-1.05	-0.22	1.49	0		4.2	1.95	2.47	-1.04	3.58	0		2.62	0.51	1.64	0.81	1.05	0
-9.9	-2.67	-0.72	-0.34	0.47	2.63	0		-2.38	-3.42	-3.22	-2.1	-1.77	0		-0.48	0.25	-2.25	0.66	0.96	0		3.32	1.5	1.06	0.07	0.7	0
-9	-1.02	-0.49	1.06	-1.18	-2.45	0		0.51	0.31	0.54	1.12	-1.29	0		-4.85	0.14	0.06	-0.19	-1.69	0		-2.25	-1.43	-3.25	-2.55	-1.21	0
-8.1	-3.83	-3.63	-5.35	-2.2	-2.67	0		-3.09	-1.9	-1.19	0.19	-2.27	0		-0.39	-0.29	1.86	-5.14	-0.61	0		-2.58	0.81	-0.4	-1.77	0.06	0
-7.2	0.89	2.45	0.92	-1.18	-0.53	0		1.63	1.76	2.6	1.46	1.95	0		3.92	0.24	2.58	1.64	1.36	0		1.23	-0.74	-1.29	-0.17	-0.87	0
-6.3	3.86	1.53	1.09	2.4	1.67	0		1.56	0.87	0.92	1.51	-0.05	0		2.14	2.62	2.22	1.41	1.37	0		2.38	2.11	2.69	3.61	-0.73	0
-5.4	-1.09	1.9	0.33	-1.43	-1.09	0		-2.88	0.1	-3.62	-2.15	-1.62	0		-1.34	-1.64	-0.5	-0.74	1.68	0		-1.99	-1.99	-2.48	-2.65	-2.37	0
-4.5	-4.89	0.3	0.35	-2.71	-2.45	0		-1.05	-0.78	-0.08	-0.45	0.11	0		-0.29	1.31	3.63	1.01	1.68	0		-0.82	0.05	1.65	-1.54	-2.39	0
-3.6	-2.47	-0.37	-2.9	-0.95	-1.74	0		-1.25	-0.2	-3.7	-1.45	-2.08	0		0.18	-1.87	-1.93	-1.65	0.34	0		-0.1	0.47	0.25	0.38	1.25	0
-2.7	1.99	1.98	-0.3	3.12	3.69	0		-2.32	-0.1	-3.7	-1.2	0.32	0		-0.79	2.16	-0.48	-0.07	-1.71	0		1.03	-0.34	0.29	0.31	-1.38	0
-1.8	0.33	-2.36	-0.53	-3.66	-1.26	0		0.69	0.76	0.4	-0.32	0.35	0		1.16	1.84	0.75	0.7	3.6	0		-3.1	-1.35	-2.3	-3.12	-0.33	0
-0.9	1.12	1.21	0.06	-1.77	0.52	0		3.28	1.53	3.57	4.37	3.98	0		2.43	2.07	2.72	4.63	3.31	0		0.97	0.9	-1.09	-0.64	-1.99	0
0	-1.06	0.22	-0.63	-0.39	2.53	0		1.37	2.93	1.07	1.29	2.02	0		-0.82	3.21	-0.71	0.36	0.43	0		3.23	1.74	0.22	0.69	-0.04	0
0.9	-3.47	-0.48	-1.12	-0.52	-1.18	0		0.52	-0.03	-0.56	2.9	0.39	0		-2.08	-0.33	-0.78	1.31	0.56	0		-1.99	-0.88	-2.28	-0.81	-3.12	0
1.8	3.19	1.98	1.18	0.91	3.65	0		3.63	-0.09	0.98	3.8	-0.43	0		2.82	4.16	3.14	1.15	1.31	0		3.3	2.91	-0.33	-0.29	-0.54	0
2.7	-1.3	-0.3	0.67	-0.6	-1.76	0		1.52	0.16	0.91	1.25	1.27	0		-0.62	-0.36	-0.16	-0.38	0.35	0		4.7	-0.14	1.81	1.69	-0.39	0
3.6	-1.46	2.22	2.16	1.05	-0.92	0		-1.36	-0.12	1.1	0.86	0.46	0		0.06	1.43	1.23	0.34	3.92	0		-0.18	-1.28	0.2	-2.64	1.42	0
4.5	-1.79	1.79	-1.33	0.08	-0.03	0		-5.3	-4.18	-4.96	-2.99	-6.95	0		-2.79	-2.31	-1.13	-1.65	-1.88	0		-0.36	-0.68	-1.28	-0.39	-2.9	0
5.4	1.52	1.92	2.61	2.81	1.9	0		1.09	3.12	2.56	2.46	0.14	0		-0.6	1.13	0.09	-3.2	-0.78	0		-1.65	1.39	0.27	-0.28	-0.49	0
6.3	-0.03	-1.29	-3.08	0.68	-2.45	0		-0.34	0.07	-0.22	1.13	-1.68	0		1.73	1.97	1.43	-0.91	3.69	0		-0.29	1.74	-0.69	-1.52	-1.39	0
7.2	-2.99	-2.5	-2.16	-2.64	-2.26	0		0.68	2.41	0.58	1.52	-1.16	0		1.52	3.35	1.2	-2.2	-0.04	0		-2.96	-1.44	-2.97	-5.98	-3.16	0
8.1	0.81	-0.94	1	0.94	-3.5	0		-2.05	-2.5	-1.72	-1.09	-4.7	0		-0.96	0.52	0.96	0.38	0.28	0		0.61	1.58	0.53	0.61	0.17	0
9	2.58	4.26	0.55	-0.97	-22.29	0		-0.95	0.43	0.5	2.03	-12.01	0		0.49	2.64	0.66	1.92	-11.55	0		-3.52	5.19	-0.68	1.65	-17.37	0
9.9	16.03	10.62	5.71	4.35	-29.06	0		6.01	4.17	3	6.75	-11.35	0		0.56	2.83	5.03	1.19	-15.17	0		-5.88	-2.23	2.29	-1.62	-26.56	0
10.8	22.04	15.56	6.55	6.52	-28.65	0		3.62	4.41	0.26	0.6	-19.34	0		-3.25	-1.52	-0.48	-2.07	-20.37	0		-5.26	0.61	0.12	1.04	-25.28	0
11.7	22.44	14.62	11.07	4.15	-31	0		0.51	1.06	-0.09	-1.09	-17.68	0		-2.08	0.85	1.6	1.11	-15.3	0		-7.69	1.31	0.34	2.44	-27.77	0
12.6	21.82	18.31	9.9	6.14	-30.82	0		2.08	5.38	1.45	2.96	-16.46	0		-1.88	-0.51	2.38	2.47	-14.77	0		-5.64	-0.12	2.64	0.91	-28.47	0
13.5	22.34	16.12	8.88	7.83	-31.05	0		2.27	3.68	2.29	3.15	-14.92	0		-1.57	-0.41	-0.91	1.22	-16.4	0		-5.88	-0.96	-0.84	0.1	-28.19	0
14.4	21.52	14.75	5.5	3.44	-33.07	0		2.13	2.39	-1.85	-1.52	-19.35	0		-3.15	0.11	-0.05	-0.62	-18.76	0		-6.3	0.96	1.99	3.46	-26.42	0
15.3	21.08	15.74	6.56	2.05	-32.84	0		1.56	4.08	-0.26	0.31	-16.77	0		-0.25	2.29	0.71	1.42	-19.78	0		-5.07	0.8	2.49	1.91	-28.09	0
16.2	22.98	17.72	7.08	5.93	-31.63	0		3.07	5.41	2.27	2.68	-15.38	0		-4.39	-1.3	-1	-0.5	-17.13	0		-6.49	-3.8	-2.22	-0.95	-30.05	0
17.1	22.61	16.06	9.4	3.41	-28.43	0		1.83	2.49	0.41	2.67	-18.46	0		-3.72	-0.29	-0.64	2.28	-15.97	0		-7.23	0.08	0.3	1.82	-25.69	0
18	23.25	17.36	12.18	6.44	-28.66	0		-0.7	0.99	2.51	1.75	-17.22	0		-1.76	-0.88	2.37	1.99	-14.76	0		-7	-2.96	-0.95	-3.1	-25.47	0
18.9	23.04	16.43	9.87	3.87	-29.76	0		-1.42	-2.31	-2.41	-1.08	-18.14	0		-2.91	-5.16	-0.21	3.4	-18.1	0		-7.17	-1.76	0.56	3.56	-27.11	0
19.8	27.34	18.22	15.64	9.49	-24.34	0		4.88	4.9	5.3	6.16	-12.36	0		-0.97	1.18	1.07	3.89	-15.41	0		-6.17	1.62	0.43	1.81	-27.13	0
20.7	24.66	18.42	8.82	5.51	-31.77	0		4.47	6.16	3.56	3.07	-14.72	0		-0.55	3.36	3.05	4.02	-14.94	0		-7.27	0.23	0.15	-0.39	-28.81	0
21.6	20.28	15.32	4.9	1.05	-30.61	0		4.35	5.89	2.07	4.12	-14.68	0		-0.77	1.66	4.51	2.72	-13.33	0		-8.01	-2.45	3.4	0.64	-26.38	0
22.5	26.08	16.9	11.31	6.06	-29.2	0		3.07	4.63	0.46	2.03	-15.09	0		0.31	3.21	0.92	4.84	-16.57	0		-7.27	-2.25	-1.04	-0.38	-31.79	0
23.4	27.82	21.12	12.34	8.25	-25.36	0		3.07	4.89	1.27	5.74	-14	0		-2.75	3.34	3.57	4.5	-14.69	0		-6.42	2.25	-0.98	-1.04	-28.21	0
24.3	26.94	16.7	9.23	5.62	-29.58	0		7.67	2.55	3.65	5.1	-10.4	0		0.02	1.38	3.06	2.28	-11.65	0		-7.03	1.63	1.34	-1.17	-27.04	0
25.2	25.64	21.81	12.02	7.44	-25.39	0		2.82	4.01	0.36	1.71	-14.22	0		-3.36	-0.59	0.5	0.13	-14.25	0		-6.36	2.03	1.17	-0.5	-24.86	0
26.1	25.54	18.52	11.26	7.14	-25.34	0		4.06	2.73	-0.06	2.65	-13.37	0		0.01	-0.15	1.39	2.18	-14.33	0		-5.69	-2.58	-1.2	-3.06	-29.27	0
27	26.89	17.27	13.29	5.85	-28.47	0		4.43	3.86	1.76	3.69	-14.73	0		0.69	3.82	3.91	3.94	-12.89	0		-6.56	0.31	0.73	0.74	-27.78	0
27.9	17.25	12.81	8.77	2.04	-33.11	0		1.58	0.74	1.98	1.74	-15.21	0		-2.4	0.33	3	1.65	-16.33	0		-7.04	-2.31	-3.77	-1.62	-31.17	0
28.8	23.7	16.1	9.9	3.23	-30.67	0		2.21	4.36	3.14	2.65	-14.79	0		-3.39	-0.02	2.36	2.01	-16.18	0		-7.26	-3.09	1.53	-2.59	-28.9	0
29.7	21.66	16.61	10.16	6.28	-29.58	0		1.09	1.52	-0.47	2.2	-17.38	0		-4.04	-1.59	-0.25	1.56	-16.87	0		-4.66	1.31	1.33	0.55	-28.99	0
30.6	22.3	16.45	9.45	3.73	-31.49	0		2.48	7.65	4.54	5.74	-13.74	0		0.62	4.23	6.43	5.84	-13.27	0		-5.74	0.01	0.71	0.57	-29.15	0
31.5	23.53	17.73	8.3	5.58	-27.95	0		2.97	4.13	1.17	2.5	-13.75	0		0.08	1.02	3.7	4.65	-15.04	0		-6.87	-2.56	-2.01	-1.96	-31.3	0
32.4	27.03	18.78	11.29	7.24	-25.92	0		4.28	4.42	1.88	3.05	-10.77	0		1.8	2.39	4.26	3.34	-12.99	0		-8.3	0.73	1.88	0.06	-25.55	0
33.3	23.44	17.85	10.48	5.47	-27.38	0		2.98	3.27	1.73	4.43	-17.22	0		-4.32	-2.44	0.56	0.34	-20.39	0		-7.04	-4.73	-1.68	-2.64	-30.03	0
34.2	26.47	17.14	8.89	5.05	-26.54	0		6.32	6.84	4.91	3.67	-12.37	0		3.5	5.39	5.35	7.08	-12.64	0		-4.69	-2.49	-0.85	2.06	-29.46	0
35.1	21.89	18.03	11.33	6.48	-27.99	0		3.84	3.25	4.43	2.34	-15.36	0		-1.52	0.54	4.12	-0.03	-15.87	0		-5.7	-2.8	1.3	-0.74	-29.57	0
36	22.74	16.1	7.51	3.58	-27.75	0		0.94	2.03	0.29	1.42	-15.16	0		-3.11	1.31	2.21	1.38	-15.01	0		-4.54	-1.67	-1.05	-3.24	-29.22	0
36.9	21.94	14.74	11.6	3.87	-26.24	0		1.35	1.72	3.03	3.89	-17.23	0		-3.41	-0.77	-2.01	0.71	-20.28	0		-6.55	-4.95	-6.09	-3.62	-31.5	0
37.8	27.26	16.03	11.72	7.14	-27.09	0		4.82	4.08	2.45	2.62	-13.84	0		-2.17	0.69	2.55	4.74	-18.05	0		-7.83	0.33	1.61	0.57	-27.81	0
38.7	20.87	16.91	10.19	4.24	-28.15	0		0.56	1.71	-1.25	0.18	-14.36	0		-1.13	1.31	3.53	1.33	-17.09	0		-2.37	-1.09	0.92	1.76	-29.39	0
39.6	25.39	18.62	11.77	7.14	-22.77	0		5.36	6.7	2.39	5.38	-11.38	0		-1.94	-0.38	1.94	1.94	-15.58	0		-5.12	-3.35	0.44	-3.93	-25.99	0
40.5	17.31	12.35	5.63	0.53	-33.43	0		-2.76	-1.12	-3.35	-0.13	-18.64	0		-0.55	-0.22	1.98	4.43	-15.51	0		-9.52	-3.78	-2.88	-4.74	-33.41	0
41.4	24.09	14.64	9.79	5.5	-27.03	0		4.79	2.92	1.59	4.83	-12.13	0		3.36	4.06	2.17	6.37	-13.65	0		-2.33	0.55	-1.33	0.06	-27.42	0
42.3	23.64	17.8	13.93	7.53	-27.41	0		3.64	2.42	4.45	2.24	-13.51	0		-1.22	1.06	4.31	4.75	-16.04	0		-7.78	-0.81	0.88	-4.49	-30.89	0
43.2	24.31	15.02	12.28	3.66	-28.12	0		3.62	4.56	3.43	3.42	-10.9	0		-0.47	0.74	2.34	2.4	-14.67	0		-3.88	-0.29	0.16	-0.3	-28.16	0
44.1	21.77	16.42	9.73	3.29	-30.21	0		2.2	3.27	1.91	0.81	-12.47	0		-2.59	3.21	2.28	1.26	-15.39	0		-7	-0.39	-1.42	-1.61	-30.96	0
45	19.09	15.87	8.05	2.92	-32.55	0		5.96	6.73	3.54	4.68	-11.15	0		4.2	5.9	5.04	5.37	-11.92	0		-6.08	-0.67	0.51	-2.82	-29.27	0
45.9	23.75	15.37	9.09	5.17	-28.93	0		3.87	1.57	0.8	3.57	-14.6	0		0.94	2.54	1.95	4.68	-14.19	0		-2.31	-0.34	1.94	-1.32	-28.31	0
46.8	22.74	16.13	8.27	3.98	-28.32	0		3.16	3.72	3.39	3.71	-13.98	0		-3.46	1.95	1.64	3.58	-14.79	0		-6.91	-2.54	-2.48	-4.01	-30.37	0
47.7	21.59	16.47	9.41	5.52	-27.33	0		0.93	2.79	3.84	3.82	-13.11	0		-1.28	3.77	5.1	4.49	-14.88	0		-5.62	1.12	0.21	-2.03	-27.3	0
48.6	19.82	15.38	8.91	4.28	-28.37	0		2.58	5.34	2.49	4.12	-13.64	0		-2.23	1.56	3.3	2.66	-16.88	0		-7.77	-2.71	1.11	-3.23	-26.47	0
49.5	23.69	14.79	10.89	4.98	-25.39	0		0.47	3.15	1.49	0.68	-14.04	0		-0.6	1.31	4.2	1.09	-13.52	0		-7.28	-2.07	-2.48	-4.58	-29.93	0
50.4	21.21	13.69	10.57	3.85	-29.53	0		2.59	4.63	2.49	3.79	-12.43	0		-1.35	3.34	1.97	1.63	-17.03	0		-4.32	-1.24	-3.51	-4.25	-30.38	0
51.3	21.75	16.45	9.61	4.62	-28.78	0		2.16	5.37	2.87	1.16	-14.92	0		-0.51	3.27	2.31	3.48	-16.57	0		-4.9	-0.68	-1.35	-2.44	-29.04	0
52.2	20.44	18.41	12.12	1.84	-29.57	0		-1.66	1.39	0.98	-1.16	-18.1	0		-2.83	-0.09	2.57	3.97	-15.87	0		-5.56	-3.36	-2.76	-1.21	-29.5	0
53.1	24.18	15.87	10.06	4.4	-26.98	0		1.9	5.9	2.12	4.83	-11.72	0		-3.97	2.86	1.27	3.29	-15.06	0		-7.1	0.13	-0.82	-2.09	-27.79	0
54	22.38	16.55	12.72	4.36	-26.78	0		-0.91	0.28	-0.92	1.35	-16.52	0		-4.38	-0.05	-0.17	0.73	-16.96	0		-4.1	0.64	-0.19	-1.6	-27.44	0
54.9	22.44	16.49	9.17	3.27	-28.6	0		3.9	3.8	2.26	3.41	-13.67	0		0.52	1.77	4.56	4.24	-14.77	0		-4.62	-4.14	-1.61	-1.09	-29.7	0
55.8	23.52	15.36	11.42	6.41	-28.7	0		4.19	3.53	2.3	4.05	-12.73	0		-1.77	1.71	3.15	4.62	-14.38	0		-5.87	1.28	0.84	-2.32	-24.65	0
56.7	21.8	12.77	7.08	1.74	-30.58	0		1.81	0.75	1.37	1.09	-15.62	0		-5.09	-1.76	-0.33	-0.01	-16.68	0		-8.43	-3.94	-2.26	-6.15	-30.3	0
57.6	22.41	16.63	9.97	5.38	-26.74	0		3.35	4.89	4.36	5.11	-9.81	0		-2.06	1.39	3.93	3.36	-15.97	0		-4.07	-0.4	0.35	-1.32	-29.54	0
58.5	21.93	15.92	8.75	5.21	-25.33	0		2.86	1.83	1.55	1.92	-12.98	0		-1.65	-0.13	3.66	-0.24	-14.85	0		-0.37	0.46	2.32	-0.98	-25.48	0
59.4	19.39	13.42	6.59	0.67	-28.09	0		-1.12	-1.28	-0.42	-0.48	-14.93	0		-1.72	0.19	3.68	0.76	-14.49	0		-4.98	-0.81	-0.94	-2.68	-29.06	0
60.3	23.48	17.72	8.88	6.44	-26.49	0		0.6	2.44	-2.27	0.12	-15.63	0		-0.31	0.81	2.13	1.62	-15.17	0		-6.16	-3.56	-2.25	-2.15	-30.03	0
61.2	23.82	14.73	9.6	3.67	-27.08	0		1.56	3.19	2.38	5.56	-10.36	0		-3.69	-2.11	0.51	-0.48	-15.97	0		-7.59	-3.47	-3.46	-6.68	-30.27	0
62.1	20.81	15.45	10.98	1.29	-29.74	0		2.14	1.23	0.95	0.06	-16.85	0		-1.88	0.17	2.99	3.13	-16.71	0		-7.47	-3.05	-0.22	-2.23	-31.94	0
63	22.73	14.16	10.21	2.64	-26.46	0		2.1	1.54	-0.12	0.63	-13.74	0		-2.74	-1.25	-0.69	1.93	-16.14	0		-6.69	-4.66	-3.48	-5.65	-31.14	0
63.9	22.56	16.57	13.61	4.98	-25.16	0		2.02	4.58	4.93	3.07	-11.49	0		0.38	4.11	3.9	3.76	-13.42	0		-6.3	-3.44	-5.01	-6.1	-31.46	0
64.8	21.83	13.86	11.23	5.32	-28.65	0		2.17	2.94	-0.11	3.28	-12.99	0		-2.16	1.52	2.85	3.73	-12.07	0		-8.88	-3.81	-2.19	-5.85	-32.37	0
65.7	21.71	16.78	7.6	3.57	-25.6	0		5.08	4.84	2.06	4.2	-10.59	0		1.64	2.83	2.06	2.35	-16.6	0		-5.09	-4.4	-3.23	-2.94	-30.17	0
66.6	23.92	16.25	8.89	2.05	-26.06	0		4.37	3.84	3.34	1.97	-11.62	0		-2.84	2.02	3.62	2.32	-13.77	0		-0.68	-2.12	-0.32	-2.64	-27.42	0
67.5	19.91	15.51	5.97	0.27	-27.7	0		1.06	-2.22	-1.94	-1.64	-15.64	0		-3.3	-0.32	3.24	2.18	-15.2	0		-5.51	-2.57	-0.85	-2.11	-30.03	0
68.4	20.58	17.14	9.25	3.19	-25.61	0		-1.58	3.16	-1.37	3.54	-15.44	0		-3.87	-1.51	-1.64	-1.29	-19.42	0		-8.56	-6.5	-4.79	-8.4	-31.28	0
69.3	19.59	15.95	8.12	0.2	-27.19	0		2.93	5.73	3.24	4.41	-10.92	0		-2.41	2.55	3	1.28	-17.03	0		-6.65	-1.66	-3.91	-9.04	-31.82	0
70.2	23.29	16.29	8.79	3.94	-25.96	0		6.11	3.34	1.84	4.59	-11.98	0		-1.5	2.46	1.5	3.66	-14.11	0		-5.41	-2.91	-4.61	-4.16	-29.08	0
71.1	22.98	19.3	11.26	4.85	-26.68	0		4.51	5.13	0.94	4.9	-13.92	0		-0.06	3.15	3.16	3.22	-18.14	0		-3.71	-0.85	-2.89	-5.82	-32.82	0
72	23.58	17.28	12.77	2.62	-28.93	0		4.18	4.07	6.05	3.72	-12.77	0		-0.76	3.03	6.52	5.18	-11.9	0		-7.36	-5.13	-4.38	-7.88	-31.96	0
72.9	20.39	12.52	6.33	3.95	-30.86	0		1.59	1.35	1.31	3.6	-13.23	0		-1.24	2.88	4.14	3.6	-15.88	0		-6.17	-5.33	-4.74	-6.56	-32.6	0
73.8	24.29	17.58	11.98	4.9	-24.3	0		7.27	7.08	4.49	4.83	-8.68	0		-0.4	4.9	6.27	4.62	-13.22	0		-3.97	-1.27	-1.1	-4.57	-30.32	0
74.7	25.32	17.92	8.65	5.23	-24.7	0		3.07	3.96	0.5	5.11	-11.89	0		-1.56	1.99	2	3.4	-15.01	0		-1.4	-2.43	-1.93	-1.38	-28.49	0
75.6	20.07	16.35	8.18	2.91	-28.3	0		0.49	2.03	0.3	4.62	-15.65	0		-4.57	-1.13	1.69	3.09	-17.28	0		-3.45	-2.99	-2.62	-3.19	-29.5	0
76.5	22.22	13.7	11.46	2.19	-25.85	0		3.8	5.56	3.9	2.86	-8.64	0		-1.52	2.79	1.97	5.54	-12.15	0		-4.74	-5.08	-3.84	-4.1	-31.32	0
77.4	21.57	15.26	9.72	3.5	-25.87	0		4.51	5.11	3.68	4.59	-10.53	0		3.22	4.47	8.01	8.33	-11.89	0		0.58	-1.75	0.08	-0.16	-28.85	0
78.3	23.78	15.9	10.08	1.36	-26.08	0		3.55	1.01	-0.22	1.73	-12.45	0		-2.17	-2.28	1.37	2.43	-16.18	0		-5.29	-5.26	-4.55	-7.22	-33.27	0
79.2	21.89	15.7	7.66	2.89	-27.6	0		4.79	4.5	3.6	1.09	-12.45	0		-0.82	1.74	5.63	2.75	-15.22	0		-5.3	-2.57	-3.24	-5.16	-31.72	0
80.1	21.02	17.25	9.8	7.22	-24.55	0		-0.02	2.75	1.91	3.43	-11.14	0		-3.24	0.29	2.61	1.07	-15.11	0		-6.56	-2.07	-1	-5.78	-29.34	0
81	22.7	19.56	11.31	4.38	-23.97	0		-3.71	0.49	-0.57	-1.02	-16.41	0		-2.2	1.38	5.03	2.26	-12.07	0		-4.12	-2.67	-1.44	-4.37	-28.84	0
81.9	11.49	11.89	7.96	0.26	-23.92	0		2.37	4.85	1.85	1.86	-6.17	0		0.81	0.48	2.41	1.36	-11.96	0		-2.8	-5.54	-6.93	-5.28	-29.46	0
82.8	4.76	4.29	0.56	-0.32	-14.42	0		1.36	1.99	0.33	1.55	-5.85	0		-0.61	2.03	2.51	1.04	-9.75	0		2.17	-2.11	-2.33	-5.65	-23.12	0
83.7	-0.06	1.1	-2.63	-3.27	-11.45	0		-1.67	-0.33	-2.27	-1.32	-5.33	0		-0.59	1.79	0.99	1.58	-1.74	0		3.89	-4.65	-4.87	-4.74	-12.94	0
84.6	-0.24	0.98	-0.49	-2.96	-1.84	0		-2.13	-0.1	-0.99	0.47	-2.55	0		-0.04	2.21	2.18	1.7	-2	0		3.7	-1.26	0.51	-4.67	-8.75	0
85.5	0.03	-1.85	-1.72	-0.97	-3.01	0		2.54	-2.6	-1.43	-0.24	0.19	0		0.41	-0.03	-1.53	1.32	-1.14	0		3.54	-0.56	-3.51	-4.3	-9.72	0
86.4	0.96	1.49	-2.18	-3.53	-4.48	0		2.19	2.64	0.76	2.6	0.4	0		1.41	3.89	2.52	2.8	-1.17	0		4.58	-3.52	-5.6	-6.01	-8.71	0
87.3	4.84	4.11	3.06	2.96	-0.17	0		2.91	2.19	2.99	2.68	1.51	0		-2.23	-0.32	-1.33	-2.1	-3.09	0		2.28	-4.2	-5	-6.5	-7.98	0
88.2	-1.11	0.96	-0.81	-3.93	0.49	0		-1.09	-2.51	-1.6	-2.62	1.92	0		-3.48	0.19	0.04	-3.87	-3.22	0		1.78	-2.85	-3.76	-8.09	-10.94	0
89.1	-2.53	-0.93	-0.9	-3.96	-2.26	0		0.53	1.04	-0.02	0.76	2.26	0		-2.67	2.69	3.46	1.46	-3.41	0		3.65	-2.69	-2.9	-4.83	-9.11	0
90	-4.25	-0.73	-1.07	0.8	-3.28	0		-2.66	-2.69	-0.61	-0.09	-1.44	0		-0.39	0.59	2.25	-0.14	-0.42	0		3.69	-3.82	-1.66	-7.21	-5.78	0
90.9	-0.61	1.22	1.19	-1.58	2.57	0		1.74	2.18	1.47	0.99	4.24	0		-1.62	3.88	3.28	3.22	2.13	0		-0.95	-5.11	-6.65	-5.58	-7.69	0
91.8	-3.06	-0.87	0.05	-1.23	0.75	0		-1.06	-2.17	-0.42	-0.48	1.71	0		0.62	0.63	1.93	-1.09	3.13	0		2.52	-3.2	-1.19	-5.15	-4.48	0
92.7	-1.58	-3.13	-1.62	-4.13	0.6	0		1.58	-0.56	-0.06	1.82	2.23	0		-0.25	1.24	2.33	2.31	2.51	0		4.16	-2.65	-3.33	-5.72	-5.14	0
93.6	-5.5	-1.93	-4.71	-5.13	-2.47	0		-0.9	-1.72	-1.95	-3.15	0.68	0		0.69	0.64	0.95	0.19	1.61	0		5.24	-4.06	-7.09	-7.72	-8.82	0
94.5	-2.16	-2.19	-1.07	-2.86	0.37	0		0.98	0.43	-0.08	-0.25	1.74	0		-0.45	3.3	1.88	-0.81	0.81	0		4.92	0.06	-3.06	-8.54	-3.46	0
95.4	-5.29	-0.7	-1.09	-0.38	2.86	0		1.17	2.89	2	0.69	3.71	0		-0.27	0.48	1.53	-1.11	0.75	0		2.77	-2.81	-3.62	-6.2	-4.89	0
96.3	-4.05	0.14	-0.75	-1.42	0.23	0		5.56	5.3	3.76	5.98	9.1	0		-1.3	1.34	-0.39	-2.2	0.77	0		2.14	-5.13	-5.06	-9.86	-9.06	0
97.2	-5.19	0.82	-4.23	-4.33	-1.63	0		-0.09	0.19	-1.82	-1.45	2.18	0		1.26	2.6	2.17	0.35	2.6	0		2.4	-2.79	-3	-5.49	-4.15	0
98.1	-1.77	1.04	0.77	-0.23	1	0		0.33	2.42	0.89	2.3	4.42	0		-4.86	0.54	-0.14	-2.38	-1.93	0		2.03	-3.52	-2.35	-5.19	-6.91	0
99	-5.21	-2.26	-1.97	-4.61	1.37	0		1.2	-1.48	0.54	-0.57	2.45	0		0.46	3.07	1.34	-0.75	2.46	0		6.45	-3.68	-5.59	-8.2	-3.59	0
99.9	-2.76	0.67	-1.01	0.33	1.58	0		1.98	1.12	2.03	2.85	2.79	0		0.17	4.09	4.97	3.92	3.32	0		6.24	2.97	-1.15	-1.97	-2.02	0
100.8	-2.07	-2.35	-3.77	-2.8	1.94	0		4.67	2.34	1.41	0.88	2.04	0		-0.81	2.01	3.28	0.89	0.09	0		4.19	-2.49	-5.64	-6.3	-7.33	0
101.7	-1.36	1.27	1	-2.75	5.11	0		2.07	1.04	3.09	2.33	2.89	0		0.48	4.02	1.99	1.69	2.65	0		6.66	0.41	-1.83	-4.84	-3.23	0
102.6	-1.6	0.07	-1.36	-0.85	1.53	0		1.7	2.19	1.7	5.75	4.43	0		0.49	1.57	2.98	1.02	2.09	0		5.09	-2.55	-2.14	-6.83	-2.55	0
103.5	0.21	-0.47	0	-3.66	4.62	0		0.8	-0.38	-0.33	0.35	3.28	0		-2.28	0.14	-0.98	-0.7	0.85	0		3.65	-3.75	-6.83	-7.71	-4.91	0
104.4	-1.73	1.03	0.15	-0.32	4.4	0		0.06	1.4	1.19	0.48	1.72	0		-2.32	1.75	1.79	-0.63	-0.16	0		3.48	-2.74	-2.06	-6.6	-6.52	0
105.3	-1.25	0.16	-1.41	-0.43	2.24	0		0.1	2.78	1.13	1.2	4.72	0		-1.72	2.4	2.65	0.02	2.96	0		4.47	-0.35	-4.75	-8.9	-3.73	0
106.2	-1.87	-3.41	-1.85	-4.49	2.24	0		0.75	0.51	2.92	1.87	2.99	0		-3.03	2.19	3.3	-0.22	-0.74	0		1.37	-4.25	-5.57	-10.7	-7.67	0
107.1	-2.75	-1.38	-1.47	-3	-0.37	0		0.56	1.95	2.26	0.45	4.9	0		-1.06	2.15	4.17	0.83	3.32	0		-0.08	-6.24	-3.31	-6.95	-6.78	0
108	-3.63	-0.61	-2.7	-2.73	-0.07	0		-0.03	-0.7	-1.81	0.25	2.58	0		0.02	1.83	4.7	3.08	5.22	0		3.18	-3.17	-2.75	-6.13	-3	0
108.9	-4.01	0.04	-2.71	-4.35	-0.31	0		2.84	3.22	2.04	1.1	4.93	0		2.66	5.19	6.72	3.67	5.41	0		7.09	2.67	-0.33	-1.52	-1.99	0
109.8	-1.07	0.79	-1.21	-1.39	5.66	0		0.34	0.46	2.69	1.7	6.25	0		0.22	3.26	4.83	0.51	3.23	0		3.29	-3.22	-2.8	-6.23	-5.42	0
110.7	-4.24	-2.54	-1.55	-2.81	2.02	0		1.37	-1.19	2.04	0.13	5.12	0		-1.88	0.31	1.62	-2.65	1.3	0		2.63	-1.18	-1.68	-4.4	-4.31	0
111.6	-3.76	0.64	0.83	-3.48	1.01	0		4.16	3.06	3.7	2.44	5.54	0		-2.64	1.04	1.3	-2.06	-2.78	0		6.61	0.47	-1.97	-6.71	-4.49	0
112.5	-6.21	-3.95	-3.07	-3.24	0.29	0		-3.48	-2.42	-3.34	-0.11	1.99	0		-2.46	0.69	1.52	-2.14	2.09	0		2.12	-5.26	-7.5	-10.54	-7.6	0
113.4	-5.19	-1.04	-1.25	-2.04	2.95	0		-0.04	-0.84	-3.09	2.43	2.21	0		-5.12	-2.54	-1.46	-3.19	-2.63	0		2.78	1.24	-1.17	-5.8	-2.95	0
114.3	-4.48	-1.86	-2.23	-3.77	0.68	0		1.2	-1.34	-4.08	-1.99	1.46	0		0.43	-0.78	-1.07	-2.79	-0.89	0		3.29	-3.89	-4.17	-7.89	-6.27	0
115.2	-2.51	-2.2	-0.04	-1.86	-0.92	0		-1.96	-1.9	0.69	0.2	0.18	0		-1.14	-0.76	3.18	-0.48	2.43	0		1.55	-3.96	-3	-8.41	-4.6	0
116.1	-3	-3.47	-3.1	-1.6	1.92	0		-0.72	-4.05	-0.85	1.3	2.49	0		-2.52	-1.48	0.27	-0.34	-0.09	0		6.05	-1.3	-1.42	-5.38	-3.23	0
117	-3.74	-2.58	-1.74	-4.81	0.41	0		-0.57	-0.97	-3	-3.99	-0.27	0		-1.51	-0.98	0.67	-2.41	-0.76	0		3.55	-2.94	-5.86	-7.09	-6.76	0
117.9	-3.02	-2.17	-4.34	-5.65	-0.71	0		2.34	-2.21	-1.02	0.08	0.48	0		-0.23	-1.29	1.23	0.13	0.18	0		2.31	-4.52	-4.11	-7.94	-5.31	0
118.8	-4.86	-5.37	-1.57	-1.42	0.03	0		-1.37	-2.8	-1.3	2.3	0.3	0		-2.2	0.14	1.83	-1.95	-0.3	0		5.55	0.11	-1.9	-7.1	-3.34	0
119.7	-2.91	-0.67	2.03	-0.72	2.5	0		4.14	-0.74	1.73	1.79	4.49	0		0.23	-0.28	0.14	0.18	2.37	0		3.27	-1.22	-2.31	-6.97	-2.71	0
120.6	-0.92	2.57	2.11	-3.42	6.11	0		4.23	1.24	1.87	1.28	8.13	0		-1.47	2.01	1.12	1.15	0.62	0		3.12	-1.84	-2.15	-5.14	-4.8	0
121.5	-1.15	-0.55	-1.61	-0.87	4.51	0		1.55	-1.93	-3.03	-2.01	3.06	0		-2.49	-0.29	0.87	-4.61	0.04	0		0.17	-4.09	-7.47	-9.29	-6.16	0
122.4	-3.78	-2.4	-0.26	-2.22	2.23	0		-1.45	2.66	2.55	1.47	4.33	0		-2.15	1.23	4.04	-1.27	4.16	0		5.58	0.15	0.24	-5.55	-2.37	0
123.3	-2.05	-1.45	-1.93	-2.45	1.31	0		2.27	1.97	1.09	3.4	6.02	0		0.08	0.92	3.14	0.65	4.29	0		6.2	-3.08	-3.24	-7.29	-4.64	0
124.2	-3.64	-0.41	-1.62	-4.55	1.4	0		0.05	0.76	-0.07	-0.02	3.95	0		-0.52	4.43	5.21	2.45	3.81	0		4.18	-1.42	-1.15	-2.82	-1.66	0
125.1	-1.25	0.6	-0.86	-0.54	4.58	0		-0.92	-5.22	-1.65	-1.81	0.71	0		-3.43	-3	-0.9	-4.13	-1.27	0		3.84	-2.78	-2.33	-5.85	-3.19	0
126	-2.74	-3.13	-3.77	-4.05	1.8	0		2.15	0.47	2.67	0.65	5.65	0		-0.35	0.48	3.98	-1.88	2.66	0		3.6	-4.48	-1.91	-6.52	-3.36	0
126.9	-5.48	-2.77	-2.99	-6.44	-2.04	0		-1.93	0.93	-1.59	-0.39	2.5	0		-0.58	2.41	2.5	0.11	5.44	0		4.33	-1.55	-3.11	-7.4	-0.44	0
127.8	-3.47	0.12	-1.22	-1.11	0.98	0		0.26	3.8	1.11	2.68	4.91	0		-2.66	-0.11	1.86	-2.25	1.84	0		3.33	-2.57	-4.35	-7	-2.6	0
128.7	-4.72	-3.58	-4.75	-7.54	-0.45	0		-1.98	-3.44	-1.63	-2.3	0.87	0		-2.73	-2.98	0.38	-3.86	-1.13	0		3.16	-4.22	-3.78	-8.21	-5.35	0
129.6	-1.38	-0.69	2.28	0.53	3.24	0		2.24	-0.39	0.09	1.59	2.89	0		-1.01	-2.69	-0.38	-1.84	1.01	0		0.64	-6.02	-3.57	-7.82	-5.99	0
130.5	-0.88	-1.65	-2.65	-1.78	3.02	0		-0.42	0.55	-0.07	1.98	6.14	0		-2.37	-0.06	1.93	-1.57	2.13	0		4.96	-3.6	-1.99	-5.93	-4.71	0
131.4	-2.88	-2.07	-3.81	-1.94	-0.17	0		1.62	2.83	3.57	0.79	1.21	0		-1.7	-0.3	1.58	-3.66	1.54	0		0.82	-3	-6.15	-7.46	-4.21	0
132.3	-2.36	2.18	3.06	-1.75	5.67	0		0.86	1.03	3.47	2.23	3.72	0		-2.12	-0.24	1.96	-1.61	-0.67	0		0.72	-4.61	-3.46	-6.54	-6.34	0
133.2	-2.24	-2.69	0.22	-1.09	3.09	0		0.89	2.83	0.06	2.59	6.58	0		-1.26	2.84	1.14	-0.98	0.08	0		2.36	-1.86	-5.17	-7.67	-3.98	0
134.1	-0.25	0.31	0.08	-0.47	4.03	0		3.97	3.02	4.02	2.57	5.21	0		-1.56	2.16	4.65	-1.51	3.63	0		0.09	-2.24	-3.94	-8.29	-6.26	0
135	-5.21	-1.11	-0.17	-2.05	-0.93	0		1.74	0.43	1.59	1.48	3.22	0		-1.38	-0.11	2.87	-3.39	-2.16	0		1.05	-3.08	-5.7	-8.07	-7.86	0
135.9	-6	-1.75	-4.66	-4.52	-0.3	0		0.58	-0.27	-0.4	0.69	3.86	0		0.63	-0.97	2.64	0.65	4.17	0		2.46	-4.25	-2.53	-5.38	-3.47	0
136.8	-0.87	-1.19	0.71	-2.1	1.98	0		4.74	6.18	2.88	1.65	4.89	0		-0.27	1.51	4.11	-1.84	3.26	0		3.01	-4.86	-4.89	-9.48	-1.57	0
137.7	-2.47	1.7	0.11	-3.24	0.7	0		0	4.44	1.53	2.32	3.15	0		-2.48	-1.14	3.29	-1.37	0.88	0		4.36	-2.42	-1.08	-7.82	-6.59	0
138.6	-5.15	-2.51	-1.57	-3.37	2.93	0		1	2.2	0.78	0.71	2.3	0		-1.04	2.88	2.72	-0.8	0.47	0		4.91	-5.62	-3.71	-7.91	-4.45	0
139.5	-4.79	-1.74	-2.71	-4.88	-1.57	0		-1.8	-0.67	-1.26	-2.47	1.06	0		-4.81	0.57	1.86	-2.97	-1.98	0		2.13	-2.17	-2.82	-5.94	-5.42	0
140.4	-2.8	1.04	-2.93	-2.63	4.8	0		-0.04	-1.64	-2.39	-1.6	-0.31	0		-3.12	1.27	0.02	-1.43	1.22	0		2.6	1.58	-2.44	-5.35	-3.32	0
141.3	-1.41	-0.52	-0.57	-3.15	5.33	0		1.52	0.57	-1.04	-2.17	2.64	0		-2.67	-1.99	0.28	-6.02	0.39	0		3.45	-3.06	-3.27	-6.81	-1.88	0
142.2	-5.74	-2.55	-1.25	-0.04	3.83	0		-1.59	0.36	-2.09	1.64	1.38	0		-2.46	0.14	1.15	-1.29	-0.28	0		0.59	-6.38	-3.62	-9.68	-6.84	0
143.1	-2.39	1.76	-0.3	-1.72	3.3	0		3.75	2.21	0.89	1.81	3.2	0		-0.69	0.94	0.83	0.82	1.26	0		4.04	-2.17	-0.52	-5.66	-4.9	0
144	-3	-1.1	-0.92	-2.49	-0.12	0		1.21	-0.06	-1.32	-1.11	-0.23	0		-1.3	1.23	2.79	0.45	0.27	0		3.15	-2.15	-1.73	-3.29	-2.24	0
144.9	-2.06	-0.8	-1.46	-5.43	4.69	0		1.12	-0.29	1.59	-0.41	3.77	0		2.2	3.93	4.1	-1.61	1.63	0		1.43	-3.86	-4.36	-9.14	-5.1	0
145.8	-3.7	-3.72	-0.35	-3.82	-2.05	0		0	1.73	2.31	-0.12	1.28	0		0.31	1.29	2.59	-0.63	2.63	0		1.79	-4.6	-7.55	-7.89	-6.8	0
146.7	-2.85	-1.65	-3.15	-2.98	0.36	0		3.23	2.52	1.25	2.42	3.54	0		-0.68	0.8	3.26	-0.7	4.52	0		-0.87	-3.15	-4.55	-10.42	-2.44	0
147.6	1.4	0.39	0.5	-2.15	2.34	0		3.62	0.63	2.22	1.2	0.87	0		-0.12	-0.36	3.75	-1.15	0.57	0		1.75	-4.2	-1.87	-5.36	-8.71	0
148.5	-1.37	2.03	0.42	-2.99	0.93	0		1.15	1.53	-0.72	0.96	3.2	0		-0.29	0.92	-0.45	-1.03	-0.01	0		3.17	-1.34	-2.17	-5.57	-2.57	0
149.4	-3.68	-0.06	-1.41	-0.14	2.13	0		2.29	2.79	0.71	2.07	5.72	0		-2.54	0.62	0.44	-0.71	2.22	0		3.04	-2.83	-4.48	-5.74	-4.48	0
150.3	-2.82	-0.39	0.47	0.24	5.09	0		0.13	-0.3	1.78	-1.36	0.67	0		-2.11	0.6	1.3	-2.92	0.57	0		5.59	-0.84	-2.63	-6.7	-3.39	0
151.2	-1.81	0.49	-2.35	-1.12	2.85	0		-0.3	0.3	-0.85	2.1	2.69	0		-1.28	0.67	1.9	-0.86	1.89	0		4.92	-3.6	-2.78	-6.54	-5.93	0
152.1	-3.32	0	-3.04	-4.07	2.88	0		0.84	0.99	-0.39	-0.57	3.89	0		-2.24	2.59	1.53	-0.65	3.92	0		1.16	-2.1	-5.89	-7.58	-4.01	0
153	-4.41	-0.37	-4.61	-4.82	-0.04	0		0.61	2.16	-1.28	0.01	2.82	0		2.05	1.18	5.29	-1.03	2.06	0		5.96	0.52	-0.7	-4.62	-2.47	0
153.9	-8	-1.64	-3.23	-5.73	-1	0		-1.44	-0.81	-0.38	-0.47	-0.17	0		-3.2	-1.37	-0.67	-1.21	-0.61	0		-0.25	-6.11	-7.47	-7.56	-8.91	0
154.8	-4.96	-1.35	-3.82	-7.09	-1.93	0		-1.15	-0.37	-1.87	-3.16	0.45	0		-3.62	-2.94	1.6	-3.79	-3.18	0		3.38	-3.46	-3.77	-7.48	-5.31	0
155.7	-0.86	0.97	2.18	0.44	3.46	0		3.02	2.16	2.77	0.21	2.61	0		-4.3	-1.93	2.09	-2.41	-1.29	0		2.55	-5.98	-4.85	-9.99	-6.45	0
156.6	-2.6	1.61	-0.61	-2.97	1.12	0		0.31	2.13	2.84	1.37	3.5	0		-2.33	-1.77	3.01	-1.09	1.61	0		0.09	-6.34	-6.01	-8.68	-6.25	0
157.5	-2.49	1.67	0.25	0.65	2.53	0		-0.62	2.69	-2.65	3.41	0.37	0		-2.57	-1.21	2.11	-1.59	1.54	0		2.46	-3.48	-4.28	-9.46	-3.82	0
158.4	-1.14	0.27	1.29	-0.43	3.39	0		2.52	3.8	2.81	3.21	5.05	0		-2.17	0.97	4.73	-2.25	3.8	0		1.57	-1.48	-0.69	-6.81	-1.64	0
159.3	-7.32	-2.01	-1.35	-5.83	-1.54	0		-3.18	-0.92	-1.28	-3.27	1.56	0		-3.76	1.88	1.91	-5.27	0.31	0		6.12	-0.84	-2.13	-9.53	-3.82	0
160.2	-4.65	-0.73	-3.57	-3.46	0.25	0		-1.13	-0.36	-1.72	2.42	2.28	0		-0.8	2.16	3.2	0.08	0.95	0		6.45	1.12	-2.12	-5.01	-4.85	0
161.1	-5.24	-1.38	-0.06	-1.07	2.2	0		-1.89	-0.02	0.63	-0.39	1.17	0		-6.08	-0.65	1.43	-4.28	-0.18	0		1.77	-2.41	-1.84	-5.18	-1.69	0
162	-3.47	-0.31	-1.92	-1.97	3.28	0		-0.38	-0.03	-0.59	1.27	0.79	0		-1.34	2.76	3.03	-0.08	-1.22	0		2.52	-3.46	-0.91	-5.7	-5.21	0
162.9	-3.38	-0.85	-1.28	-3.22	-0.07	0		1.06	2.36	1.57	-0.95	2.52	0		-1.69	2.21	1.31	-0.04	1.89	0		1.55	-3.62	-6.01	-9.03	-6.4	0
163.8	-3.91	-3.69	-3.86	-5.79	2.37	0		-1.47	-0.66	0.36	-0.88	1.66	0		-3.85	-1.28	-1.3	-4.05	-0.87	0		0.76	-2.51	-5.21	-6.63	-4.3	0
164.7	-3.97	-0.19	-3.74	-4.56	1.61	0		2.33	1.01	-0.37	0.49	1.64	0		-1.21	-0.04	1.14	-0.03	1.54	0		0.04	-3.57	-3.93	-6	-3.09	0
165.6	-0.87	3.25	2.43	-1.1	3.79	0		2.18	1.09	1.18	1.68	3.72	0		-2.71	-1.05	-1.66	-2.51	-3.28	0		1.94	-3.21	-6.06	-9.13	-5.48	0
166.5	-0.56	2.73	-0.42	-1.73	3.04	0		2.04	2.21	-0.6	0.69	2.42	0		-1.37	2.39	3.56	-1.66	-0.42	0		1.54	-3.77	-2.33	-7.5	-8.14	0
167.4	-5.67	-3.91	-3.26	-1.18	1.26	0		-1.26	-2.74	-1.85	0.78	-1.19	0		-1.48	1.34	2.67	-0.91	0.32	0		1.17	-3.15	-1.45	-5.85	-4.61	0
168.3	-5.04	-2.5	-1.79	-4.17	2.25	0		1.48	-2.19	1.34	1.15	2.57	0		0	0.4	2.31	-0.37	2.42	0		3.22	-4	-3.15	-8.82	-6.14	0
169.2	-6.92	-5	-5.17	-7.09	-1.18	0		-1.49	-1.74	-3.43	-3.11	-1.62	0		-3.22	1.04	-0.28	-2.31	0.29	0		3.27	-1.2	-2.34	-7.69	-6.05	0
170.1	-3.22	-1.39	-1.76	-3.17	3.36	0		-1.19	0.83	-1.33	-1.58	2.01	0		-2.94	-0.21	1.34	-3.07	-1.57	0		4	-3.14	-2.65	-5.58	-5.6	0
171	-1.89	1.87	1.38	-2.37	3.2	0		-1.53	-0.78	-2.06	-2.05	0.07	0		-1.31	-1.04	2.32	-1.9	0.66	0		3.29	-4.87	-4.73	-9.56	-2.73	0
171.9	-4.35	0.14	-0.34	-1.37	1.98	0		1.23	1.55	-0.08	-0.78	4.44	0		0.15	0.31	2.07	-2.04	2.9	0		1.55	-5.12	-4.14	-7.47	-4.99	0
172.8	-0.42	1.12	2.09	-0.33	2.64	0		6.25	3.1	4.94	3.93	4.81	0		1.53	2.81	1.65	0.69	2.82	0		1.98	-2.52	-3.99	-5.78	-6.66	0
173.7	-3.33	1.7	0.64	-1.15	1.14	0		0.24	-0.53	1.74	-1.08	-0.22	0		-1.08	-3.19	1.29	-3.17	-0.3	0		1.84	-5.15	-4.99	-7.44	-7.42	0
174.6	0.94	2.62	0.4	2.66	6.4	0		-1.14	1.04	-3.33	-0.38	4.53	0		-0.48	0.94	1.13	-0.98	2.99	0		6.08	-0.37	0.55	-1.25	0.17	0
175.5	-1.39	0.03	-0.35	-1.76	0.81	0		2.55	-0.04	-1.12	-2.1	0.37	0		-0.33	1.12	0.1	-2.19	-0.14	0		0.9	-1.32	-0.7	-7.13	-4.7	0
176.4	-3.01	-0.66	-4.68	-5.01	2.39	0		0.32	0.04	-0.34	-0.03	1.42	0		-2.08	-0.99	1.33	-2.5	1.01	0		0.42	-5.04	-3.47	-8.49	-6.43	0
177.3	-4.38	-1.39	-0.54	-4.78	-0.41	0		-1.25	-2.18	-2.47	-3.23	-1.32	0		-4.12	-3.31	-0.43	-5.21	-2.98	0		3.65	-4.43	-2.02	-8.52	-4.03	0
178.2	-4.65	-1.16	-1.1	0.31	2.02	0		-0.79	-0.52	-3.01	1.64	1.49	0		-0.45	0.52	2.54	-1.01	3.24	0		3.62	-3.77	-3.34	-8.74	-3.6	0
179.1	-3.27	0.16	-0.66	-4.45	-0.12	0		-2.76	0.81	-2.75	-4.5	-1.61	0		-2.64	2.65	0.65	-0.49	-1.21	0		4.14	-1.82	-4.57	-5.54	-5.68	0
180	-4.03	-1.47	-1.03	-1.26	2.23	0		-2.43	-3.26	-1.54	-3.37	1.73	0		-6.01	-2.29	-2	-4.24	0.52	0		-2.57	-7.8	-7.37	-6.67	-8.56	0
180.9	-0.74	-1.6	2.18	-0.94	6.24	0		1.1	-0.93	-2.42	-1.59	3.83	0		-3.59	0.65	-0.97	-3.59	0.94	0		3.41	-3.97	-1.24	-6.1	-3.31	0
181.8	-0.8	1.99	2.24	-0.83	4.03	0		-1.05	-2.38	-0.52	-0.96	1.78	0		-5	-1.02	-0.77	-4.46	-1.19	0		2.19	-3.04	-4.56	-8.01	-4.63	0
182.7	-4.46	-2.62	-1.59	-2.03	3.29	0		2.41	4.99	1.94	-0.41	4.94	0		-0.25	2.33	1.51	-3.19	3.87	0		0.68	-6.44	-7.14	-10.16	-7.3	0
183.6	-2.85	0.53	-3	-2.66	2.73	0		-0.76	3.69	-0.28	-2.98	3.96	0		-3.26	0.16	1.98	-2.65	-0.11	0		0.65	-3.02	-3.66	-6.8	-8.38	0
184.5	-6.36	-3.4	-2.65	-5.55	-1.03	0		-1.3	-1.25	-0.15	-0.95	-0.88	0		-1.57	0.79	2.54	-2.87	2.56	0		5.93	-4.34	-4.69	-8.94	-1.83	0
185.4	-2.67	0.83	-3.44	-3.62	-1.92	0		0.37	-0.42	-1.81	-3.08	-0.63	0		-1.59	-2.78	-1.25	-2.33	-1.29	0		1.73	-4.78	-5.84	-9.04	-5.62	0
186.3	-6.76	-1.24	-2.64	-5.58	1.34	0		1.72	2.21	1.95	0.81	4.07	0		0.99	5.32	5.83	-2.53	4.53	0		4.71	2.03	-2.65	-5.61	-1.88	0
187.2	-3.95	-1.94	-3.83	-3.9	1.79	0		-0.41	0.35	-2.22	-3.29	1.39	0		-1.4	0.87	1.52	-1.66	2.47	0		1.41	-3.69	-4.75	-6.34	-4.26	0
188.1	-5.85	-1.36	-3.94	-6.54	-2.47	0		-0.76	3.82	-1.67	-0.44	-1.64	0		0.64	4.86	1.69	-0.02	0.91	0		3.04	-2.17	-3.87	-8.27	-2.44	0
189	-3.8	-0.09	1.88	-1.06	2.25	0		0.31	1.8	1.1	-0.3	2.94	0		-2.64	0.97	2.86	-0.8	-2.11	0		-1.89	-5.15	-5.54	-8.42	-8.49	0
189.9	-3.53	-2.69	-3.23	-3.97	1.34	0		0.76	-1.51	-0.21	-4.5	0.64	0		0.8	-0.05	2.86	-2.84	-0.35	0		2.86	-1.37	-2.68	-7.33	-4.15	0
190.8	-4.15	1.42	-0.5	-3.62	2.19	0		-0.39	0.49	1.17	-0.77	2.13	0		-2.05	-0.44	1.68	-2.24	-0.19	0		0.56	-3.43	-7.04	-10.43	-6.11	0
191.7	-1.89	0.35	0.52	-1.66	4.83	0		2.7	1.67	0.53	-1.6	1.67	0		-1.59	0	0.81	-3.15	-1.86	0		3.71	-4.62	-3.38	-6.49	-6.04	0
192.6	-0.28	3.76	1.33	-0.42	5.39	0		1.34	3.67	3.56	1.83	5.34	0		-2.84	-1.49	1.67	-5.7	0.06	0		5.5	-3.61	-3.08	-7.8	-3.95	0
193.5	-2.83	-0.98	-1.64	-4.35	-0.82	0		2.11	2.02	2.27	0.71	1.43	0		0.26	1.91	3.08	-2.43	0.91	0		0.7	-4.04	-6.28	-11.2	-5.24	0
194.4	-5.8	-0.63	-2.99	-4.21	2.26	0		-1.52	-1.59	-3.38	-3.85	-0.49	0		-2.68	-0.6	0.19	-4.7	-0.4	0		0.68	-2.92	-9.07	-9.88	-6.39	0
195.3	-2.93	-1.56	0.61	-3.62	0.72	0		-1.59	-0.6	-1.4	-2.94	1.37	0		-0.99	1.85	3.41	-1.2	1.67	0		-0.12	-4.52	-4.29	-9.54	-6.03	0
196.2	-3.8	1.88	-0.34	-0.37	1.43	0		-2.99	-1.68	-3.28	-2.05	-1.9	0		0.98	3.87	3.34	0.02	-0.3	0		4.09	-0.87	-2.56	-7.01	-5.27	0
197.1	-4.84	-0.04	1.69	-2.57	4.54	0		0.3	2.08	4.4	0.72	6.08	0		-1.99	-0.84	3.04	-4.35	1.18	0		0.63	-8.76	-5.25	-9.76	-6.04	0
198	-2.42	0.74	-1.18	-3.83	4.18	0		0.3	1.57	1.83	1.84	5.35	0		-2.87	1.13	0.93	-0.44	1.32	0		1.69	-3.06	-2.4	-6.7	-3.9	0
198.9	-1.65	-0.35	-1.89	-2.43	1.55	0		0.81	2.09	-1.99	-1.77	2.5	0		0.96	3.56	3.03	-1.55	0.74	0		4.77	-3.69	-1.8	-5.7	-3.78	0
199.8	-3.8	-2.5	-2.1	-3.94	0.91	0		-0.72	-0.09	-0.16	-0.19	-0.74	0		-2.79	0.94	2.55	-2.78	0.73	0		2.1	-5.15	-3.67	-9.6	-5.63	0
200.7	-5.14	-1.13	-2.59	-5	1.85	0		0.3	0.14	-1.04	1.89	4.19	0		-3.26	-1.8	1.54	0.07	0.74	0		2.56	-1.6	-4.76	-7.99	-4.99	0
201.6	-5.55	-3.1	-3.9	-6.99	0.97	0		0.77	-2.39	0.66	-2.56	2.71	0		1.02	2.89	5.21	-1.1	3.44	0		3.74	-0.08	-2.94	-8.3	-5.22	0
202.5	-8.64	-2.84	-2.55	-4	-1.7	0		-1.4	-1.99	-0.34	-1.54	0.69	0		-2.91	-1.01	4.1	-4.19	2.16	0		1.61	-1.97	-1.87	-10.03	-4.18	0
203.4	-7.4	-4.38	-7.07	-9.3	-0.89	0		-3.72	-3.19	-4.93	-6.22	1	0		-1.66	1.47	2.17	-0.82	1.82	0		2.49	-4.23	-4.81	-6.83	-5.64	0
204.3	-1.85	1.81	-1.7	-2.82	3.82	0		1.21	0.24	-0.15	0.88	2.23	0		-3	0.33	1.04	-1.56	2.14	0		1.41	-3.86	-7.13	-7.77	-7.53	0
205.2	-3.12	-1.42	-0.38	-5.36	0.37	0		-1.48	-1.05	-1.84	-3.76	1.35	0		0.6	2.67	4.24	0.25	2.65	0		1.62	-2.68	-0.94	-4.77	-5.05	0
206.1	-3.78	1.17	-1.79	-3.59	-0.1	0		0.26	6.28	1.2	0.11	2.95	0		0.11	0.41	4.65	-2.48	2.94	0		1.52	-5.34	-4.2	-10.3	-7.13	0
207	-5.98	0.59	-5.5	-6.3	1.04	0		-1.49	1.03	-1.45	-3.73	-0.88	0		-5.83	-3.43	1.06	-5.37	-1.16	0		-0.92	-7.78	-6.02	-9.99	-11.1	0
207.9	-2.75	1.55	0.81	-1.6	4.47	0		1.05	2.48	2.84	-0.04	2.04	0		-0.76	-0.05	4.34	-3.74	1.19	0		4.36	-3.08	0.91	-6.75	-3.65	0
208.8	-3.57	-1.41	1.78	-2.27	3.55	0		-0.34	1.36	1.89	-1.28	1.01	0		0.19	0.36	3.75	-3.34	-0.1	0		0.83	-2.73	-0.86	-6.24	-7.09	0
209.7	-3.81	-0.43	-2.08	-5.61	-0.06	0		1.15	-0.95	-0.93	-3.29	2.84	0		-2.8	-0.53	-1.07	-4.86	-0.03	0		-2.51	-5.97	-6.58	-9.98	-7.05	0
210.6	-1.3	0.91	1.14	0.48	4.68	0		-3.04	-0.89	-0.78	-0.63	1.26	0		-5.2	-1.21	2.56	-1.19	1.06	0		0.06	-3.51	-1.34	-7.84	-6.22	0
211.5	-3.93	-0.41	-0.57	-2.27	2.35	0		0.57	5.55	4.2	1.79	5.38	0		-1.09	1.69	3.55	-4.39	1.7	0		3.95	-3.18	-3.39	-7.96	-4.9	0
212.4	-4.52	-3.45	-5.02	-6.75	-1.66	0		-0.5	-0.39	-0.52	-0.07	1.05	0		-1.37	0.41	1.67	-1.82	3.47	0		1.26	-1.41	-1.89	-7.55	-2.66	0
213.3	-7.23	-1.61	-1.7	-4.66	0.71	0		2.42	3.21	1.73	3	5.71	0		-0.27	2.29	3.67	-1.88	-1.83	0		1.75	-3.77	-3.63	-6.49	-9.04	0
214.2	-4.17	-0.32	-2.11	-3.07	-0.85	0		-2.32	0.27	-1.75	-3.34	-0.51	0		-1.64	0.95	2.41	-1.16	0.21	0		1.91	-1.81	-1.61	-5.9	-4.46	0
215.1	-2.64	0.68	-1.21	-1.61	3.61	0		-0.28	1.89	0.56	-0.99	0.46	0		-3.77	-0.75	0.12	-4.35	-1.11	0		2.66	-3.74	-4.42	-9.44	-6.76	0
216	-4.93	-0.83	-1.17	-2.95	3.99	0		-1.95	0.15	-3.67	-0.7	0.49	0		1.49	3.35	1.06	0.43	1.02	0		2.23	-1.53	-2.55	-5.28	-5.65	0
216.9	-0.81	-0.61	0.4	0.15	5.32	0		2.17	3.33	2.99	1.73	4.88	0		-1.61	2.28	4.37	-1.97	-0.39	0		2.94	-1.26	-1.87	-5.08	-3.11	0
217.8	-0.82	1.48	-1	-1.46	2.61	0		-3.19	-2.58	-4.14	-4.76	-2.01	0		-0.45	0.05	0.75	-1.51	1.75	0		3.75	-2.92	-2.28	-7	-6.01	0
218.7	-4.9	-2.12	-0.78	-2.15	0.12	0		-3.87	0.53	-1.37	0.57	0.32	0		-1.01	2.28	2.69	0.4	1.41	0		0.68	-3.37	-4.88	-8.75	-4.98	0
219.6	-3.15	-1.04	-0.74	-1.64	1.99	0		-3.7	-0.86	-2.39	-3.11	0.18	0		-4.28	-1.55	0.85	-7.61	-2.02	0		2.82	-2.89	-3.68	-11.48	-6.19	0
220.5	-3.56	-0.97	0.38	-3.24	2.77	0		2.4	2.56	2.48	0.97	4.01	0		-1.23	1.79	4.43	-2.86	2.32	0		1.99	-2.61	-2.44	-8.2	-7.23	0
221.4	-4.43	-1.75	-2.01	-3.14	0.41	0		1.43	1.62	0.19	-1.5	2.24	0		-0.87	-2.56	1.34	-6.9	-0.1	0		3.51	-3.88	-3.29	-9.2	-5.1	0
222.3	-2.85	3.61	-0.08	-2.64	4.09	0		0.47	2.54	1.34	0.86	0.39	0		0.7	1.64	3.01	0.33	0.44	0		2.52	-3.19	-2.09	-4.53	-2.78	0
223.2	-5.22	-1.67	-1.91	-4.34	3.61	0		-3.99	-2.55	-0.32	-3.98	0.95	0		-3.7	-1.43	1.43	-2.9	1.31	0		1.62	-2.71	-5.15	-8.18	-6.04	0
224.1	-4.93	0.64	0.83	-3.05	3.24	0		-1.01	2.17	-0.97	-2.35	4.42	0		-1.43	0.23	1.57	-3.54	2.43	0		0.86	-5.1	-3.86	-9.08	-5.83	0
225	-1.7	3.18	1.63	-1.78	2.28	0		1.48	4.05	3.34	1.01	4.24	0		-2.4	-0.51	1.53	-3.67	-0.53	0		1.46	-4.71	-4.97	-8.59	-5.84	0
225.9	-5.62	1.53	-1.2	-4.62	1.58	0		-0.66	-0.75	1.16	-2.37	5.14	0		-3.54	-2.44	1.55	-3.89	1.35	0		2.37	-1.22	-2.13	-5.59	-3.82	0
226.8	0	3.66	2.97	-0.55	4.44	0		1.49	1.88	-0.74	-1.02	-1.81	0		0.99	1.1	3	-4.18	-1.12	0		6.48	-2.72	-1.98	-6.52	-3.9	0
227.7	-5.86	0.2	-1.16	-2.85	2.28	0		-3.24	-1.57	-0.73	-2.36	-0.17	0		-2.2	-2.59	3.14	-3.82	3.07	0		2.09	-1.29	-3.39	-8	-3.57	0
228.6	-4.38	0.2	-1.27	-3.26	1.1	0		-0.79	1.1	2.01	-1.17	1.97	0		-5.12	-2.16	3.11	-4.55	2.21	0		0.04	-4.36	-4.42	-9.03	-4.49	0
229.5	-1.59	1.58	0.78	-3.16	5.8	0		2.17	0.67	3.65	-1.13	4.75	0		-0.21	3.84	4.07	-2.18	5.78	0		1.3	-1.95	-3.55	-9.3	-4.35	0
230.4	-5.91	-0.44	-1.11	-3.64	3.51	0		-2.38	0.96	0.75	-3.07	2.05	0		-0.38	-0.65	3.98	-3.01	2.03	0		4.95	-3.84	0.11	-4.5	-3.42	0
231.3	-3.99	-0.92	-1.01	-4.65	1.28	0		0.21	2.17	-1.78	-2.06	2.53	0		-2.73	0.91	0.35	-3.48	0.26	0		0.4	-5.02	-5.32	-8.68	-5.67	0
232.2	-3.51	-1.23	-2.8	-4.03	2.51	0		3.56	3.19	1.42	2.45	5.31	0		1.48	1.11	4.3	0.92	2.47	0		4.07	-2.66	-1.67	-6.64	-3.05	0
233.1	-1.57	-1.03	-0.88	-2.76	2.33	0		2.38	0.57	-1.04	-1.25	2.77	0		1.18	-0.37	3.74	-2.4	3.69	0		4.88	-4.77	-3.41	-8.17	-3.24	0
234	-3.7	-1.57	-1.42	-4.02	-0.61	0		2.1	-1.24	-0.3	-0.83	1.49	0		-0.28	-0.46	0.18	-5.05	0.9	0		3.42	-3.19	-3.94	-8.32	-5.64	0
234.9	-2.31	0.68	0.74	-3.71	3.73	0		0.5	0.88	2.15	-2.52	0.19	0		-0.97	1	4.79	-1.67	0.74	0		3.14	-1.14	-2.13	-5.38	-4.17	0
235.8	-0.73	0.03	-0.43	-2.69	3.58	0		3.38	1.97	-0.43	-1.9	4.77	0		-5.38	0.68	0.25	-4.02	-0.52	0		0.4	0.01	-2.02	-5.84	-5.69	0
236.7	-0.67	1.78	2.85	0.17	4.26	0		3.32	2.89	1.8	2.48	4.57	0		0.2	-1.05	3.91	-1.88	1.69	0		3.9	-3.45	-3.03	-7.74	-5.02	0
237.6	-1	1.69	2.51	-2.41	-0.56	0		2.71	4.15	3.52	-1.07	2.18	0		1.96	2.58	4.73	-1.04	0.64	0		5.19	-1.51	-0.38	-4.84	-3.61	0
238.5	-2.53	-2.09	-2.39	-0.2	3.05	0		-2.58	2.52	-2.24	1.95	1.48	0		-3.61	-0.95	1.52	-5.39	-1.44	0		1.33	-2.97	-4.43	-9.22	-5.48	0
239.4	-4.28	1.24	-1.71	-5.12	2.13	0		-0.4	0.54	0.73	-1.36	2.97	0		0.41	1.24	4.71	-3.55	4.05	0		5.11	0.06	0.01	-4.36	-2.84	0
240.3	-6.66	-3.75	-2.56	-3.37	1.72	0		-4.76	-1	-3.11	-3.09	-0.66	0		-3.99	1.1	-0.2	-3.92	-0.32	0		-1.74	-5.74	-6.01	-10.07	-5.81	0
241.2	-4.83	-0.56	-1.18	-6.85	1.47	0		-2.01	-0.4	-2.16	-3.59	1.41	0		-0.63	5.43	1.46	-0.91	0.85	0		1.88	0.21	-4.72	-9.15	-6.54	0
242.1	-7.89	-2.31	-3.31	-5.09	-1.4	0		-3.28	0.31	-0.09	-1.89	-0.85	0		-1.63	-0.58	2.58	-4.82	0.94	0		5.64	-1.27	2.66	-5.28	-2.02	0
243	-4.83	-1.27	0.29	-5.82	2.58	0		2.81	2.04	4.99	-0.61	6.4	0		-0.1	0.61	5.28	-2.99	3.22	0		0.24	-4.18	-3.96	-8.83	-6.66	0
243.9	-5.25	-1.27	-3.55	-7.79	3.21	0		-4.86	-0.57	-2.11	-6.47	-1.53	0		-1.93	-0.36	2.48	-2.3	0.33	0		1.53	-1.74	-4.18	-4.69	-3.69	0
244.8	-8.26	0.06	-3.85	-5.19	1.33	0		0.02	1.61	1.55	-1.51	3.39	0		1.12	0.99	3.6	-3.53	0.69	0		3.03	-2.71	-2.96	-8.24	-6.78	0
245.7	-1.92	1.92	3.81	-3.21	3.72	0		1.08	3.1	-0.25	0.14	0.86	0		-0.33	-2.38	0.68	-3.05	-0.6	0		2.04	-5.97	-2.14	-8.66	-7.38	0
246.6	-4.45	1.9	-2.83	-3.6	1.67	0		-0.64	-1.1	-4.37	-2.9	-1.9	0		-2.89	-1.96	0.27	-6.65	-0.66	0		0.61	-6.14	-5.57	-9.51	-4.57	0
247.5	-2.31	-0.82	-0.08	-5.17	1.81	0		1.68	0.12	2.4	0.34	5.17	0		0.55	-0.25	4.06	-2.51	4.36	0		3.22	-3.17	-2.87	-7.09	-4.33	0
248.4	-2.63	1.56	-2.67	-3.07	2.23	0		-3.26	2.67	-0.11	0.04	1.88	0		-0.94	1.76	3.26	-1.82	1.62	0		3.95	-1.83	-5.17	-9.05	-2.59	0
249.3	-5.01	-0.31	0.2	-5.02	-1	0		-0.1	-1.52	0.56	-2.27	-0.12	0		-2.14	0.5	1.96	-2.67	0.61	0		2.81	-1.17	-1.66	-7.35	-3.97	0
250.2	-2.15	-1.51	-1.78	-6.08	1.99	0		-1.9	-0.66	-1.22	-1.58	0.98	0		-0.77	-1.3	2.86	-3.35	0.55	0		3.66	-5.32	-5.28	-8.72	-9.86	0
251.1	-3.4	-2.41	-0.01	-1.92	1.94	0		-0.88	-3.71	-0.04	-2.34	1.44	0		-0.41	-2.22	3.16	-4.37	0.11	0		3.68	-2.05	-2.65	-3.96	-3.54	0
252	-3.07	-0.95	0.9	-4.34	-0.83	0		-0.39	4.1	-0.05	-0.58	2.72	0		1.14	4.35	1.85	-2.15	4	0		4.28	0.95	-0.91	-6.18	-4	0
252.9	-4.61	-3.28	-3.81	-2.77	2.34	0		0.5	0.11	-1.43	0.36	3.04	0		-2.62	-0.92	2.55	-1.84	-0.01	0		1.38	-4.35	-4.48	-8.36	-5.27	0
253.8	-2.66	-0.24	-1.98	-0.81	3	0		0.25	0.05	-2.1	-1.15	0.54	0		-0.88	0.86	1.53	-1.11	1.07	0		1.45	-3.31	-3.36	-6.87	-6.06	0
254.7	-3.81	-2.94	0.51	-5.46	1.07	0		-2.6	1.81	-1.85	1.09	3.44	0		-2.63	-1.51	3.23	-4.13	4.17	0		2.4	-2.8	-3.59	-6.68	-5.06	0
255.6	-3.81	-0.36	-0.79	-4.89	0.9	0		-0.19	-0.59	-0.61	-1.61	-0.95	0		1.48	0.6	3.96	-0.95	0.57	0		-0.16	-3.82	-4.84	-9.85	-5.82	0
256.5	-6.34	3.07	-0.88	-2.61	1.03	0		-1.42	2.32	-0.82	-0.45	-0.43	0		-0.78	1.67	2.76	-5.02	-0.12	0		4.65	0.32	0.12	-7.01	-2.66	0
257.4	-5.12	-1.85	-0.45	-3.74	1.37	0		-1.15	2.72	0.21	-1.85	1.26	0		-0.72	1.44	2.7	-2.04	1.2	0		3.78	-0.65	-0.01	-6.22	-1.52	0
258.3	-1.28	2.86	3.89	-2.27	5.27	0		0.75	1.25	0.92	-3.24	-0.15	0		-3.67	-2.16	-0.23	-6.82	-0.84	0		3.02	-0.73	-4.83	-6.62	-2.76	0
259.2	-7.04	-3.35	-4.91	-5.3	-0.29	0		-2.05	-1.69	-2.06	-4.91	-0.53	0		-1.32	0.33	2.88	-3.86	0.74	0		2.93	-1.58	-1.62	-6.7	-3.81	0
260.1	-3.19	0.29	0.44	-4.25	-0.63	0		1.23	2.35	-0.37	-1.39	-1.17	0		-0.46	2.69	2.97	-3.76	1.57	0		2.16	-1.06	-3.57	-8.81	-5.49	0
261	-4.89	-0.96	0.93	-1.21	3.94	0		1.27	0.7	1.54	-0.14	4.18	0		1.29	2.7	3.84	-1.12	5.36	0		1.53	-1.48	-4	-7.21	-4.28	0
261.9	-4.69	0.59	-1.76	-1.93	0.91	0		-1.1	1.8	-0.44	-2.4	4.05	0		-1.84	1.33	1.7	-0.94	3.28	0		-1.24	-2.36	-4.27	-7.17	-6.67	0
262.8	-4.66	-1.61	-0.24	-6.86	-0.06	0		-0.61	-0.28	-3.2	-1.53	-0.67	0		-2.1	-1.84	-0.51	-4.72	-0.23	0		4.56	-2.79	-1.64	-6.57	-1.3	0
263.7	-2.42	0.46	0.47	-3.1	2.84	0		1.86	0.91	0.97	-0.8	2.75	0		-1.41	-0.7	3	-2.64	1.78	0		2.21	-4.34	-2.71	-8.81	-6.33	0
264.6	-4.13	-1.81	-0.53	-4.94	1.47	0		-1.65	1	-0.08	-1.98	1.19	0		-2.23	0.61	2.84	-4.63	0.76	0		3.31	-1.84	-2.76	-9.6	-4.36	0
265.5	-2.09	2.34	0.02	-4.26	2.15	0		-0.04	3.52	1.23	-0.3	3.77	0		1.62	1.1	3.47	-1.74	3.78	0		4.9	-0.8	-1.27	-6.62	-3.1	0
266.4	-5.72	-1.7	-3.26	-4.85	0.94	0		-0.03	-1.36	0.49	-3.84	0.01	0		2.93	-0.44	5.77	-5.27	3.31	0		3.61	-3.82	-3.2	-9.18	-5.95	0
267.3	-4.15	-0.5	-0.75	-4.28	5.12	0		-2.09	-0.66	-4.38	-3.54	0.04	0		-4.31	-1.19	-1.13	-3.75	-0.17	0		2.55	-4.34	-4.64	-7.49	-4.71	0
268.2	-7.63	-0.56	0.05	-3.78	-0.13	0		1	1.83	-0.08	-1.73	4.96	0		-0.94	1	3.54	-3.64	4.84	0		3.65	-1.42	-0.46	-7.02	-3.63	0
269.1	-5.26	0.31	-0.22	-3.5	2.31	0		-0.28	2.29	1.04	-2.35	3.75	0		-0.39	2.08	3.54	-4.31	1.94	0		1.88	-1.6	-4.09	-8.32	-4.97	0
270	-4.71	-0.04	0.68	-3.4	1.66	0		-2.34	0.3	-0.23	-2.63	-3.1	0		0.51	-0.1	6.03	-2.34	2.14	0		0.17	-2.24	-1.23	-9.08	-4.39	0
270.9	-4.17	-1.9	-3.57	-2.3	0.54	0		1.02	1.13	0.97	1.17	3.09	0		-2.38	-1.82	-0.32	-5.03	0.6	0		-1.04	-6.28	-6.83	-10.77	-7.26	0
271.8	1.76	3.95	0.55	-0.43	3.89	0		1.24	3.87	2.65	0.08	3.3	0		-3.15	-1.25	2.02	-5.57	-2.53	0		2.24	-2.04	-3	-5.68	-7.65	0
272.7	-7.94	-5.29	0.53	-3.91	0.55	0		2.86	1.66	1.98	-1.5	3.02	0		0.72	-0.34	0.66	-4.1	2.37	0		2.77	-1.43	-3.28	-6.16	-3.92	0
273.6	-5.99	-2.62	-1.12	-7.89	0.41	0		-0.49	2.54	2.83	2.5	0.52	0		-3.32	0.37	2.55	-2.8	0.59	0		0.91	-3.39	-1.21	-8.72	-7.69	0
274.5	-6.3	-1.5	-0.38	-6.6	-1.61	0		-1.74	0.41	-0.52	-0.87	1.62	0		-0.16	2.67	5.44	-2.59	5.37	0		2.66	-3.96	-4.59	-9.7	-5.88	0
275.4	-4.23	-0.72	-2.67	-6.16	1.51	0		-3.93	-0.64	-3.3	-4.44	-2.21	0		-1.92	0.04	2.93	-5.11	-0.18	0		6.18	1.58	0.6	-4.23	-4.05	0
276.3	-4.53	2.68	1.67	-3.13	5.93	0		-1.74	0.44	0.21	-1.93	1.12	0		-0.16	2.62	6.04	-1.4	3.19	0		5.08	0.5	-1.33	-4.98	-2.16	0
277.2	-1.55	0.86	1	-6.38	7.38	0		-2.55	0.22	-1.51	-5.38	1.4	0		-2.59	-1.53	2.27	-5.71	1.98	0		2.06	-5.3	-5.28	-9.59	-5.35	0
278.1	-5.17	0.61	0.48	-3.6	-0.08	0		-0.57	1.8	2.36	-1.93	0.89	0		-0.76	0.99	3.87	-4.22	0.77	0		0.66	-3.52	-1.53	-7.81	-4.62	0
279	-1.89	-0.15	-1.5	-2.41	1.62	0		-0.64	0.5	1.24	-2.22	0.53	0		-1	0.16	3.36	-4.46	-3.09	0		0.15	-3.47	-4.77	-9.9	-7.07	0
279.9	-3.45	0.9	-1.94	-4.07	2.82	0		-1.11	1.7	-2.32	-1.2	0.23	0		-2.33	-1.18	0.8	-4.49	-0.59	0		0.1	-2.4	-4.76	-9.56	-5.79	0
280.8	-4.5	0.38	-0.81	-4.79	0.28	0		-0.96	-0.82	1.53	-4.04	-0.61	0		1.14	1.99	5.21	-5.46	3.57	0		3.17	-2.28	-1.35	-8.41	-4.89	0
281.7	-3.12	0.87	0.89	-1.6	3.79	0		-2.95	-1.07	1.38	-1.44	2.65	0		-2.34	0.18	2.91	-1.96	3.8	0		0.23	-5.43	-4.2	-11.18	-6.13	0
282.6	-1.02	1.82	1.44	-2	3.39	0		-2.11	1.24	1.34	-5.16	0.53	0		-2.54	2.68	4.92	-5.84	2.31	0		-0.52	1.03	-1.98	-8.55	-5.17	0
283.5	-2.52	-2.31	-2.49	-5.36	2.51	0		-1.94	-0.48	0.49	-4.77	0.46	0		0.14	-0.18	4.53	-2.63	3.65	0		4.66	-0.32	-3.12	-6.04	-3.02	0
284.4	-3.67	1.65	-2.66	-1.14	4.88	0		2.77	0.56	0.06	-3.51	4.1	0		-1.8	-3	1.6	-5.33	-0.67	0		1.47	-3.71	-3.84	-8.55	-5.67	0
285.3	-0.42	3	1.98	-0.92	5.38	0		3.64	5.22	4.81	0.56	3.21	0		-5.44	1.72	0.05	-7.46	1.27	0		-1.37	-1.26	-1.74	-8.72	-4.66	0
286.2	-3.41	-2.07	-5.31	-7.22	-0.1	0		-0.28	-1.47	-3.34	-2.34	-1.29	0		-1.46	-1.47	2.14	-3.53	0.54	0		2.69	-2.23	-3.43	-9.19	-6.3	0
287.1	-1.51	0.51	4.72	-2.45	4.25	0		0.83	1.33	2.42	-0.22	4.61	0		-2.96	-0.11	1.66	-4.01	2.33	0		-0.02	-2.71	-3.69	-11.64	-4.45	0
288	-1.61	0.74	-0.43	-0.48	4.27	0		-2.75	0.34	-1.76	-1.97	-0.2	0		-3.81	-1.68	1.1	-6.89	-0.63	0		-0.43	-0.76	-3.47	-11.25	-6.15	0
288.9	-4.26	-3.18	-2.64	-8.76	1.71	0		-2.57	-2.45	-3.64	-6.15	-1.49	0		-3.92	-3.03	0.27	-5.75	-1.18	0		1.11	-2.84	-3.49	-7.46	-6.15	0
289.8	-6.24	-2.54	-1.3	-5.12	3.16	0		-3.3	-3.79	-3.45	-2.23	-0.04	0		-0.21	0.24	2.95	-1.1	1.35	0		6.48	-1.82	-1.89	-5.17	-6.45	0
290.7	-4.33	0.17	0.17	-2.07	2.25	0		-2.14	-0.41	0.56	-4.15	-0.95	0		0.45	0.85	5.6	-3.75	0.02	0		2.65	-3.84	-2.84	-5.94	-4.03	0
291.6	-0.02	2.69	-0.19	2.02	5.8	0		3.14	1.57	1.57	1.37	2.83	0		-0.36	-1.56	1.65	-4.13	2.07	0		2.52	-5.18	-3.99	-7.58	-3.23	0
292.5	-4.23	-1.67	-5.32	-4.55	-1.52	0		-0.01	1.7	-0.05	-0.47	3.54	0		-2.95	-0.38	3.26	-2.37	3.91	0		0.78	-3.25	-2.55	-8	-5.08	0
293.4	-3.07	1.58	-0.69	-1.71	2.52	0		-3.29	1.64	-0.59	-0.43	2.03	0		-6.06	-0.03	2.89	-3.69	-2.48	0		0.04	0.22	-0.88	-4.74	-4.89	0
294.3	-9.19	-4.25	-2.8	-8.6	-3.94	0		-6.16	-1.81	-1.56	-5.62	-1.42	0		-3.05	1.87	1.42	-3.29	3.4	0		5.2	2.44	-1.84	-6.25	-2.16	0
295.2	-3.38	-0.44	-0.48	-5.42	0.61	0		3.32	5.88	2.74	1.82	5.3	0		1.84	4.58	5.84	-1.64	7.12	0		3.47	-1.14	-1.54	-6.47	-3.97	0
296.1	-4.03	0.11	0.47	0.48	3.53	0		1.1	2.79	4.45	0.9	2.19	0		1.74	4.31	5.9	-1.56	4.56	0		1.05	-3.97	-2.45	-9.52	-5.44	0
297	-2.76	2.33	2.79	-1.37	4.56	0		-3.35	0.89	-2.27	-2.98	3.11	0		0.22	0.46	1.04	-3.1	4.95	0		3.05	-2.27	-3.37	-7.05	-4.53	0
297.9	-3.27	-0.02	-2.63	-1.54	1.5	0		-3.38	1.6	-1.11	-3.01	-1.37	0		-2.77	0.29	5.45	-3.76	-0.13	0		4.44	-2.45	0.44	-7.87	-2.63	0
298.8	-8.43	-0.76	-2.19	-5.05	0.83	0		0.34	3	3.4	1.29	1.95	0		-0.94	-0.18	4.32	-1.16	4.15	0		5.48	0.17	0.27	-6.06	-3.25	0
299.7	-7.43	0.52	-1.19	-4.45	1.07	0		1.86	3.05	0.37	-0.01	2.87	0		-4.68	-4.53	-1.32	-5.02	0.37	0		-0.21	-4.27	-5.42	-8.25	-7	0
300.6	-1.28	2.54	2.27	-1.74	3.51	0		2.46	4.39	3.49	-0.65	5.18	0		-0.58	-0.3	3.44	-2.38	0.95	0		4.67	-0.89	-0.74	-7.12	-2.37	0
301.5	-8.24	-2.57	-2.61	-8.93	-0.44	0		-0.8	-1.58	-1.1	-4.42	-0.82	0		-2.48	-0.67	2.77	-5.27	1.04	0		0.87	-1.9	-1.94	-5.72	-6.57	0
302.4	-3.22	-1.9	-0.87	-3.35	-1.42	0		0.07	-2.5	-0.42	-3.47	1.67	0		-3.58	-3	0.31	-6.43	-0.2	0		1.79	-2.7	-3.24	-9.13	-6.78	0
303.3	-3.79	0.28	-1.03	-3.56	2.55	0		0.22	0.29	0.3	-3.29	-1.31	0		3.15	3.53	5.04	-0.94	6.93	0		2.47	-2.21	-1.96	-6.25	-3.65	0
304.2	-6.99	-0.84	-2.32	-7	1.2	0		-6.3	1.48	-1.94	-4.13	0.02	0		-4.54	-0.39	3.45	-5.68	1.74	0		0.17	-3.02	-1.63	-8.16	-6.42	0
305.1	-6.39	0.68	-0.26	-2.74	0.99	0		-2.09	1.8	-0.45	-3.29	0.74	0		-1.42	-1.99	0.48	-8.08	2.06	0		2.75	-1.83	-1.82	-7.23	-5.36	0
306	-5.28	-0.96	-2.29	-4.48	-0.06	0		-2.94	-0.1	-0.01	-2.12	-0.98	0		-4.02	0.21	-0.45	-3.79	0.29	0		-2.18	-4.26	-3.12	-7.05	-5.62	0
306.9	-2.96	-0.96	0.68	-3.96	2.38	0		-1.42	-0.67	1.1	-3.84	-0.13	0		-0.61	-0.02	4.62	-4.16	0.26	0		1.36	-2.37	-3.75	-10.04	-5.9	0
307.8	-1.79	-0.27	-0.41	-2.52	3.69	0		0.36	3.54	-1.21	1.03	4.77	0		0.23	2.57	6.03	1.68	5.29	0		5.07	1.92	-0.32	-6.26	-2.7	0
308.7	-3.58	-2.75	-1.42	-3.2	-0.05	0		1.37	2.07	3.64	1.16	1.18	0		-2.98	0.53	4.7	-3.8	-2.1	0		-2.05	-5.44	-7.6	-11.49	-8.77	0
309.6	-7.45	-3.69	-1.63	-5.95	1.77	0		-3.45	-1.72	-0.15	-3.88	1.79	0		-4.26	0.17	4.41	-5.77	3.66	0		3.82	-0.7	-1.6	-6.16	-4.95	0
310.5	-5.02	-1.48	-1.8	-4.16	3.82	0		-2.77	-1.01	0.27	-3.85	2.84	0		-4.42	-1.51	2.59	-5.09	1.2	0		3.76	-1.68	-1.32	-6.91	-3.67	0
311.4	-2.72	1.1	0.01	-2.05	4.83	0		-4.19	0.96	-2.18	-5.52	0.68	0		-1.41	1.21	3.09	-3.55	2.32	0		-0.59	-3.43	-4.24	-8	-5.51	0
312.3	-7.61	1.48	0.9	-3.38	2.07	0		-2.16	1.65	0.92	-0.28	0.31	0		-3.77	-0.8	2.84	-4.44	-1.03	0		-2.18	-4.09	-5.3	-10.34	-9.09	0
313.2	-2.29	-0.73	2.3	-4.69	2.17	0		-1.33	2.6	1.87	-0.98	3.05	0		-3.32	-0.39	2.38	-5.96	2.79	0		2.84	-2.86	-2.73	-9.47	-4.97	0
314.1	-6.53	-4.38	-0.63	-3.99	-0.86	0		1.51	1.14	2.1	-0.92	1.61	0		1.2	1.79	4.33	-4.01	4.23	0		3.95	1.97	-0.1	-9.07	-1.87	0
315	-3.57	-3.92	-3.78	-4.63	1.56	0		-2.5	-2.37	-0.59	-3.91	1.4	0		-2.23	-2.11	2.91	-5.44	-0.53	0		1.34	-2.88	-2.15	-7.85	-6.33	0
315.9	-1.64	-0.03	0.38	-2.56	0.18	0		-0.34	1.75	1.79	-1.99	0.19	0		-0.98	0.4	4.85	-4.65	2.47	0		1.81	-2.73	-3.47	-9.06	-6.2	0
316.8	-4.64	0.06	0.09	-2.29	1.3	0		-5.59	1.5	-1.29	-3.33	-0.51	0		-2.03	1.16	3.49	-5.38	0.9	0		-0.55	-3.27	-0.92	-9.03	-6.86	0
317.7	-3.29	-0.87	-1.05	-0.86	4.91	0		1.53	0.37	0.34	-0.57	2.64	0		-1.22	-1.06	1.69	-6.2	0.31	0		-0.2	-2.24	-6.02	-6.53	-7.92	0
318.6	-5.31	-2.32	-0.43	-2.43	0.91	0		-0.85	1.25	1.49	-0.66	2.55	0		-1.1	0.55	5.11	-2.54	2.2	0		1.05	-4.1	-2.98	-7.24	-6.97	0
319.5	-7.84	-2.09	-2.55	-4.48	0.9	0		-2.77	0.5	-0.84	-4.25	1.13	0		-2.88	-1.42	2.34	-4.7	0.68	0		1.6	-2.85	-1.87	-7.9	-4.8	0
320.4	-5.99	-5.1	-3.77	-3.12	-2.16	0		-4.15	-0.6	-3.41	-2.68	-0.19	0		-3.07	-0.25	2.7	-4.04	2.72	0		2.83	1.14	-2.74	-7.51	-3.05	0
321.3	-7.48	-1.1	0.96	-3.03	1.86	0		-4.38	0.21	1.32	-1.54	0.32	0		-1.72	-1.47	1.86	-4.87	1.58	0		0.04	-1.85	-3.47	-11.16	-5.8	0
322.2	-3.88	-1.92	4.23	-0.05	3.61	0		0.96	1.32	5.08	0.87	3.76	0		0.38	4.09	6.02	-3.89	2.02	0		1.91	0.52	-1.35	-7.57	-6.72	0
323.1	-2.35	-1.4	-1.17	-6.2	1.79	0		-2.16	-0.97	-1.02	-2.82	-1.08	0		-5.74	-1.9	1.19	-5.86	0.66	0		-2.35	-2.57	-4.32	-11.7	-7.39	0
324	-4.9	1.55	-0.62	-5.57	2.62	0		0.41	1.98	1.13	-1.3	0.64	0		0.68	2.87	2.93	-1.6	2.67	0		0.98	-1.09	-2.55	-6.35	-3.99	0
324.9	-7.15	-2.61	-3.06	-6.44	0.45	0		-2.94	0.37	-2.7	-2.93	-0.36	0		-2.65	-1.21	2.12	-6.09	1.29	0		4.46	-0.44	-0.76	-6.47	-1.84	0
325.8	-4.42	0.88	0.33	-5.24	3.82	0		-2.75	2.41	2.77	-2.6	1.4	0		-3.34	1.35	4.88	-4.01	1.75	0		2.79	-2.79	-1.13	-8.63	-4.84	0
326.7	-1.91	1.29	-0.46	-5.75	2.5	0		1.01	2.28	-1.93	-3.68	3.54	0		1.06	-0.02	2.88	-2.36	4.68	0		0.42	-2.65	-3.13	-7.44	-6.03	0
327.6	-4.03	0.32	0.13	-1.23	3.4	0		-0.07	1.18	-0.68	-2.15	1.11	0		-2.83	-1.13	2.83	-4.7	-0.84	0		3.21	-1.74	0.4	-7.37	-4.97	0
328.5	-3.8	2.44	-0.03	-2.95	2.34	0		-0.81	3.19	-0.48	-1.61	1.19	0		-2.91	-0.26	0.45	-5.53	1.13	0		0.37	-1.79	-4.82	-8.65	-4.32	0
329.4	-6.42	-6.11	-5.09	-6.22	-2.76	0		-1.22	1.22	1.11	-0.83	0.98	0		-0.55	-0.15	4.58	-4	4.91	0		1.45	-2.49	-1.85	-8.09	-2.55	0
330.3	-4.46	0.63	-0.19	-4.4	-1.71	0		-3.6	-1.44	-1.71	-3.54	-3.18	0		-3.93	-1.68	2.1	-6.87	-2.57	0		0.97	-3.96	-2.89	-10.75	-8.3	0
331.2	-3.91	-1.53	-1.58	-3.47	2.16	0		-0.68	0.59	-1.71	-4.58	-0.56	0		-1.98	-0.23	1.74	-6.75	1.57	0		1.42	2.71	0.73	-9.2	-3.4	0
332.1	-0.21	1.83	0.17	-1.93	4.28	0		-1.42	-1.31	-1.45	-4.58	1.19	0		-4.32	-0.62	1.7	-5.28	1.16	0		2.77	-1.25	-0.42	-6.94	-2.66	0
333	-2.09	1.23	0.05	-2.72	2.67	0		-3.32	-0.25	-0.38	-2.66	2.28	0		-3.11	-2.52	1.36	-5.02	2.69	0		1	-2.43	-1.99	-6.58	-3.24	0
333.9	-3.55	0.69	0.46	-0.19	3.29	0		0.15	3.45	4.52	1.13	5.94	0		0.06	1.64	4	-3.43	2.58	0		2.15	1.23	-2.76	-6.55	-5.51	0
334.8	-5.43	-0.23	-4.73	0.04	1.79	0		-3.35	-1.49	-3.8	-2.58	-2.02	0		-0.49	-0.74	5.26	-3.71	2.65	0		1.97	-0.03	0.49	-8.23	-5.11	0
335.7	-6.01	-2.45	-1.53	-4.75	1.85	0		1.89	3.67	0.79	1.2	3.54	0		0.93	1.05	3.49	-5.64	1.2	0		3.61	-5.09	-0.67	-10.54	-6.34	0
336.6	-3.25	-2.02	2.72	-2.97	0.01	0		-1.44	0.29	3.65	0.27	2.09	0		-4.99	0.23	5.33	-0.61	1.33	0		1.53	0.39	0.78	-6.46	-6.49	0
337.5	-2.67	-0.22	0.13	-1.91	5.54	0		1.42	1.56	3.22	0.17	4.58	0		0.1	-2.35	3.67	-7.11	1.2	0		2.12	-4.33	-0.44	-9.13	-4.59	0
338.4	-2.52	1.67	1.47	-3.66	2.21	0		-2.01	1.16	-0.58	-2.98	1.95	0		-2.42	-0.29	2.54	-4.01	1.51	0		1.32	-1.19	-1.64	-7.11	-1.89	0
339.3	-0.42	0.86	2.64	-0.58	2.25	0		0.6	3.66	2.42	-1.41	1.91	0		-2.32	-1.05	0.01	-4.42	0.31	0		2.62	-3.26	-2.14	-6.01	-6.5	0
340.2	-5.82	-2.6	0.14	-5.46	-1.56	0		-0.23	-0.51	3.4	-2.46	2.82	0		-1.45	-1.66	5.82	-4.36	1.51	0		0.46	-2.83	-2.19	-9.12	-4.93	0
341.1	-3.09	1.98	-1.62	-2.35	-0.14	0		2.06	4.8	2.84	0.59	3.23	0		0.91	1.23	7.21	-0.58	3.73	0		-0.11	-3.07	-2.3	-7.23	-4.53	0
342	-1.88	0.92	0.53	-4.81	1.82	0		0.48	2.82	2.07	0.17	4.83	0		-3.32	-0.13	2.05	-5.73	0.01	0		-2.32	-3.26	-2.67	-9.5	-6.33	0
342.9	-2.56	0.37	3.63	-0.53	6.33	0		-0.67	2.44	-1	-2.87	0.2	0		-2.97	-0.5	1.89	-6.64	-1.71	0		-0.52	-3.13	-5.99	-9.56	-8.07	0
343.8	-3.14	0.98	1.2	-3.16	4.99	0		-2.01	-1.72	0.18	-2.12	-0.07	0		-4.71	-2.1	1.22	-4.2	0.31	0		-0.58	-3.42	-3.53	-10.23	-4.07	0
344.7	-3.67	0.31	-0.74	-4.31	0.28	0		-0.89	1.66	-1.13	-4.06	-0.12	0		-0.16	1	2.8	-7.54	-1.28	0		5.62	1.39	-1.2	-5.5	-3.94	0
345.6	-3.49	-0.87	-2.18	-6.02	2.13	0		-1.87	0.38	-2.39	-4.39	0.63	0		-2.82	0.13	1.9	-6.35	1.09	0		2.98	-1.43	-1.78	-6.54	-6.94	0
346.5	-5.74	-2.5	3.26	-3.69	-0.91	0		-4.59	-1.37	2.44	-4.11	-0.54	0		-3.14	-2	3.98	-6.45	0.59	0		4.32	-1.77	0.3	-6.74	-4.03	0
347.4	-5.24	0.87	1.25	-3.24	-1.6	0		-2.36	1.42	1.49	-4.64	-1.16	0		0.94	0.88	4.94	-4.11	0.52	0		1.38	-3.66	-4.25	-7.83	-5.53	0
348.3	-0.45	5.38	3.18	2.75	6.46	0		2.66	6.12	7.28	4.78	5.91	0		1.2	0.28	6.73	-1.74	5.29	0		1.21	-4.02	-0.71	-8.6	-2.89	0
349.2	-6.79	-0.44	-3.12	-5.24	0.36	0		-4.47	-1.07	-0.82	-4.35	-1.49	0		-3.86	-1.51	4.04	-6.64	-2.26	0		-1.54	-4.42	-4.48	-14.17	-10.05	0
350.1	-1.2	-0.03	0.77	-3.31	3.77	0		-0.41	2.87	3.55	-2.18	1.58	0		-3.83	-0.81	4.49	-5.48	1.44	0		-1.03	-5.05	-5.47	-9.49	-5.9	0
351	-3.92	0.71	-0.94	-3.94	3.06	0		-0.18	5.02	1.18	-0.7	1.38	0		-1.53	3.36	5.68	-4.42	4.39	0		-0.59	-0.55	-1.85	-8.41	-5.45	0
351.9	-4.64	-1.37	-2.05	-5.62	-0.28	0		-1.32	0.61	-1.94	-2.31	-0.93	0		-2.32	0.07	2.48	-5.98	1.19	0		1.39	-2.88	-2.59	-9.85	-4.09	0
352.8	-5.21	-1.97	-1.08	-6.05	1.43	0		-0.5	-0.39	1.79	-3.55	1.57	0		-1.18	-2.32	3.03	-5.65	0.9	0		0.26	-3.96	-2.04	-10.09	-7.24	0
353.7	-9.76	-4.28	-0.67	-7.06	0.52	0		-2.48	0.5	1.66	-3.56	-1.92	0		-2.29	0.38	8.08	-4.49	1.05	0		0.16	-1.2	0.09	-7.82	-5.73	0
354.6	-2.08	1.8	3.45	1.8	7.6	0		2.41	6.21	3.24	0.78	1.97	0		-0.26	4.07	5.56	-4.69	6.99	0		0.11	-1.05	-2.53	-10.09	-1.32	0
355.5	-7.63	-2.49	-1.79	-4.48	0.78	0		0.31	1.92	3.08	1.53	3.02	0		-0.16	0.28	3.36	-2.24	0.96	0		1.04	-3.57	-2.88	-6.63	-5.47	0
356.4	-7.36	-2.58	-2.5	-7	1.44	0		-1.72	0.11	-0.86	-4.84	1.23	0		-3.05	-0.88	3.16	-7.25	0.73	0		0.95	-5.51	-2.93	-10.89	-9.59	0
357.3	-2.34	1.87	-2.05	-4.31	0.92	0		-0.54	0.65	-1.27	-2.36	-2.63	0		-1.7	0.1	4.55	-6.2	2.21	0		1.58	-2.61	-0.72	-7.64	-5.84	0
358.2	-1.11	3.04	-0.95	-2.8	1.59	0		-0.21	3.13	-0.35	-3.56	-2.79	0		-1.57	0.05	3.41	-6.28	-2.45	0		2.3	-4.13	-3.83	-9.31	-8.15	0
359.1	-5.5	-1.99	-0.11	-6.75	2.23	0		-2.29	2.1	1.53	-5.27	1.62	0		-1.18	-1.46	2.7	-7.68	2.59	0		-0.54	-4.35	-4.93	-10.58	-6.7	0
360	-4.31	-1.79	-0.71	-9.19	1.4	0		-2.11	-1.81	-4.4	-4.11	-1.21	0		-0.43	1.73	3.31	-1.96	2.2	0		-0.31	-5.57	-5.31	-10.08	-9.67	0
360.9	-5.52	1.06	-1.74	-6.39	3.57	0		-0.94	1.25	0.1	-1.98	5.47	0		-0.61	1.58	4.69	-2.3	5.93	0		-0.42	-2.12	-3.18	-7.41	-6.17	0
361.8	-6.03	-4.07	-2.67	-6.45	-0.91	0		-2.33	1.54	-0.94	-3.67	-0.4	0		-0.44	0.04	4.73	-5.39	1.57	0		0.8	-2.63	-0.16	-8.15	-3.56	0
362.7	-3.53	1.42	0.55	-5.65	2.61	0		1.31	3.16	3.32	-3.15	1.67	0		-1.91	0.5	3.97	-5.99	-0.68	0		1.18	-0.83	-2.31	-9.48	-5.13	0
363.6	-4.97	-1.61	1.03	-6.7	-1.56	0		-1.6	2.55	-0.1	-5.91	-0.38	0		-1.91	-2.45	2.85	-5.78	-0.05	0		-1.37	-2.6	-4.25	-11.35	-5.44	0
364.5	-4.33	-1.7	-1.09	-5.12	-1.47	0		-3.27	0.11	-0.19	-4.54	-1.28	0		-0.86	1.56	2	-2.94	0.91	0		5.27	0.23	-1.11	-7.8	-4.83	0
365.4	-3.85	-1.29	-2.21	-3.6	1.58	0		1.52	0.86	0.6	-2.02	-0.58	0		-1.16	-2.53	3.4	-6.51	-1.68	0		2.83	-2.91	-1.03	-11.3	-5.26	0
366.3	-6.89	-1.49	-4.61	-6.59	-1.8	0		-1.32	-0.83	0.17	-2.64	1.86	0		0.37	-3.24	4.46	-3.62	0.78	0		1.3	-3.1	-4.27	-7.6	-7.6	0
367.2	-7.61	-0.41	-1.96	-6.49	0.69	0		-2.42	1.54	-1.84	-4.37	-0.51	0		-2.85	-2.38	2.42	-8.47	0.47	0		1.57	-2.43	-2.15	-8.08	-6.13	0
368.1	-5.34	1.86	0.25	-4.81	0.61	0		-0.07	3.56	3.31	-0.58	1.83	0		1.07	1.7	3.05	-3.09	3.63	0		0.77	-2.26	-3.29	-8.2	-5.69	0
369	-3.96	0.84	0.51	-4.47	-0.01	0		1.02	1.83	2.14	-0.99	1.51	0		0.78	-0.18	5.72	-4.13	5.11	0		4.53	-0.93	1.3	-6.45	-1.16	0
369.9	-6.76	-1.9	-3.85	-6.11	-0.19	0		-4.59	-1.05	0.66	-6.23	-1.04	0		-4.16	-3.23	2.67	-7.32	-1.28	0		2.83	-0.97	-1	-9.3	-5.1	0
370.8	-4.39	0.39	1.71	-1.93	3.4	0		-0.74	-0.19	-0.26	-1.44	2.17	0		-0.13	-1.06	3.23	-4.97	1.88	0		3.35	-1.4	-1.73	-7.35	-4.86	0
371.7	-0.96	0.75	-0.1	-2.16	-0.75	0		-2.4	0.14	-0.54	-1.91	-1.14	0		-0.68	0.32	4.43	-4.88	2.33	0		-0.43	-3.6	-1.09	-9.33	-6.79	0
372.6	-4.74	-2.52	-3.08	-5.72	1.57	0		-5.22	0.26	-3.11	-1.88	1.88	0		-0.41	-1.18	2.25	-4.63	2.75	0		3.42	-1.06	-2.38	-6.27	-5.57	0
373.5	-6.04	-0.34	-1.65	-4.51	1.48	0		-3.43	-1.69	-2.72	-6.4	-0.64	0		-2.31	0.03	1.98	-2.21	1.39	0		-0.17	-4.52	-4.04	-8.28	-6.61	0
374.4	-2.76	0.59	3.02	-0.49	2.69	0		-2.15	1.12	1.56	1.06	1.98	0		-0.7	1.3	3.05	-3.71	0.76	0		-0.34	-3.51	-4.11	-9.28	-6.06	0
375.3	-4.04	1.68	0.3	-3.72	4.88	0		-1.9	2.45	1.17	-2.38	1.48	0		-2.13	0.62	3.19	-4.88	1.8	0		-2.52	-5.9	-6.17	-13.43	-6.37	0
376.2	-5.45	0.17	1.99	-4.27	1.49	0		-0.47	1.53	1.34	-3.41	2.72	0		-0.96	-1.13	2.41	-5.89	1.79	0		0	-3.98	-7.14	-9.75	-8.9	0
377.1	-0.91	2.6	1.3	-2.79	3.44	0		-0.53	0.64	-0.03	-2.93	0.69	0		-5.57	-3.4	1.92	-7.32	0.32	0		-0.68	-1.8	-1.99	-9.64	-6.25	0
378	-3.31	1.43	-0.94	-2.55	-0.4	0		0.18	4.34	0.69	-2.04	4.15	0		-3.48	-1.69	6.55	-6.55	3.81	0		1.38	-1.76	0.3	-8.12	-3.61	0
378.9	-5.25	-0.12	-2.39	-3.11	0.08	0		-0.93	4.94	1	-1.89	1.78	0		-1.87	1.74	2.58	-6.39	3.77	0		1.7	0.01	-2.37	-8.58	-2.77	0
379.8	-3.4	-1.46	-1.99	-3.97	2.35	0		-1.38	0.69	0.72	-1.49	2.29	0		-6.31	-3.25	-0.04	-8.81	-1.8	0		-2	-3.79	-2.56	-12.51	-6.73	0
380.7	-1.68	0.63	0.87	-5.69	1.68	0		-0.6	1.61	1.66	-2.52	2.73	0		-1.36	0.99	3.21	-5.06	3.15	0		-0.59	-2.13	-4.45	-8.11	-6.98	0
381.6	-4.98	2.42	1.05	0.66	5.42	0		-0.96	2.72	1.22	-1.25	1.67	0		-2.45	-1.72	1.93	-3.8	2	0		-2.04	-3.2	-4.48	-10.98	-6.84	0
382.5	-3.87	-1.74	-1.38	-5.75	2.48	0		-2.47	0.94	-0.13	-3.59	0.54	0		0.15	3.28	5.26	-3.51	2.85	0		3.17	-0.71	-2.96	-10.6	-4.23	0
383.4	-5.66	-1.46	0	-3.48	0.39	0		1.56	4.24	2.98	1.93	0.47	0		-0.65	-0.48	3.13	-6.23	-0.97	0		-1.59	-4.3	-1.05	-10.98	-7.64	0
384.3	-7.43	-1.63	-2.6	-5.99	-0.82	0		-6.28	2.76	-3.21	-2.62	0.51	0		-4.39	0.21	-0.79	-6.25	-0.97	0		2.78	2.12	-0.68	-6.44	-2.46	0
385.2	-0.22	1.44	2.48	-1.52	5.58	0		-0.83	5.88	2.11	1.03	2.39	0		-0.36	0.47	2.15	-5.45	0.57	0		4.5	-1.99	-2.2	-8.79	-6.03	0
386.1	-5.38	-3.11	-2.12	-4.78	0.28	0		-9.06	-1.5	-3.19	-6	-2.96	0		-3.62	-2.89	1	-7.35	-1.73	0		1.77	-3.65	-2.81	-8.04	-7.66	0
387	-4.6	-2.64	-0.49	-4.4	0.39	0		-4.99	0.1	-0.61	-3.32	-0.91	0		-2.79	0.87	3.06	-5.05	2.86	0		3.9	-0.58	-0.67	-7.7	-1.9	0
387.9	-5.05	-3.21	-2.57	-4.62	-0.43	0		-3.06	0.89	-3.08	-3.75	1.34	0		-2.71	-1.17	0.76	-5.74	0.56	0		1.08	-4.08	-1.03	-7.89	-5.51	0
388.8	-4.25	0.54	1.07	-2.97	3.81	0		-3.15	1.95	-0.86	-2.35	2.04	0		-0.27	0.26	3.87	-4.85	4.43	0		0.26	-6.29	-3.9	-11.95	-7.41	0
389.7	-5.91	-1.76	-1.03	-7.95	1.63	0		-0.92	1.13	1.71	-5.55	-0.98	0		-2.97	0.43	3.52	-5.9	-1.35	0		-1.4	-4.48	-5.05	-9.06	-6.79	0
390.6	-5.02	-3.81	-1.76	-4.26	0.85	0		-1.45	0.96	1.19	-2.31	1.16	0		-1.71	0.35	3.49	-5.82	2.35	0		1.37	-0.14	-1.09	-6.63	-3.88	0
391.5	-3.09	-0.96	-1.05	-5.2	1.08	0		-2.01	2	-2.1	-2.89	0.49	0		-2.97	-1.76	1.33	-6.81	0.58	0		-0.19	-2.25	-1.79	-9.05	-5.13	0
392.4	-1.8	0.32	1.09	-1.7	2.88	0		-1.73	0.25	-0.19	-2.07	1.4	0		-1.98	0.92	4.85	-4.98	2.94	0		3.55	-0.95	0.06	-5.5	0.36	0
393.3	-4.78	-1.36	-1.47	-3.84	3.47	0		-2.84	0.98	-0.82	-1.14	-0.64	0		-4.69	-1.74	1.97	-4.7	1.05	0		0.28	-2.39	-3.08	-10.18	-4	0
394.2	-5.32	-1.47	-2.71	-3.78	-0.06	0		-0.75	3.74	1.59	-3.01	0.03	0		1.12	0.48	5.27	-6.45	3.5	0		2.12	-3.8	-0.55	-7.95	-5.59	0
395.1	-7.61	-1.39	-2.2	-7.09	2.24	0		-2.33	5.49	1.01	-0.36	3.71	0		-2.18	0.95	2.89	-4.42	3.53	0		1.67	-2.87	-0.43	-7.55	-4.13	0
396	-3.75	-0.07	-1.66	-3.91	3.24	0		-3.23	2.09	-5.41	-4.14	1	0		-4.79	-1.34	1.4	-8.83	0.17	0		2.88	-1.21	2.4	-8.11	-3.49	0
396.9	-4.54	-1.54	-3.44	-5.9	-0.98	0		-0.79	1.73	1.3	-1.04	0.3	0		-1.73	-0.86	2.66	-5.59	0.91	0		0	-2.78	-3.73	-8.23	-5.56	0
397.8	-0.48	3.24	3.06	-1.04	5.37	0		3.33	4.07	2.7	-0.02	4.6	0		0.89	1.84	4.5	-6.51	3.51	0		2.68	-0.77	-1.92	-10	-2.16	0
398.7	-8.41	-3.38	-3.52	-8.04	-3.34	0		-5.63	2.11	-3.48	-5.18	-2.29	0		-3.99	-0.15	2.23	-7.82	0.53	0		0	-4.18	-2.89	-9.97	-6.76	0
399.6	-7.51	-3.6	-0.12	-5.44	1.37	0		-3.75	-3.61	-2.19	-6.48	-0.23	0		-0.35	-1.2	2.85	-6.92	1.32	0		1.86	1.19	-0.96	-4.24	-2.31	0
400.5	-3.26	2.08	-0.61	-5.27	3.58	0		-0.68	2.3	0.56	-2.31	2.59	0		-0.13	0.14	3.48	-1.7	1.61	0		-2.73	-6.3	-6.65	-9.53	-7.76	0
401.4	-5.9	-2.24	-0.79	-6.39	4.23	0		-2.77	1.96	-0.11	-4.87	1.25	0		-1.18	4.82	3.66	-5.47	3.03	0		2	-0.96	-0.53	-6.4	-3.05	0
402.3	-5.83	0.21	-1.18	-4.67	-0.65	0		-1.91	-0.37	-1.65	-3.74	-2.6	0		-3.26	-1.66	2.29	-7.36	-0.28	0		0.83	-5.12	-3.83	-8.81	-7.31	0
403.2	-4.29	0.4	-1.71	-1.75	0.47	0		-1.26	2.22	-0.3	-3.31	1.51	0		-3.36	-1.81	4.7	-6.78	1.75	0		-0.44	-4.67	-3.93	-10.77	-6.94	0
404.1	-2.58	1.76	1.23	-1.54	0.76	0		-2.53	-0.37	1.98	-3.45	-0.51	0		-2.05	-1.29	5.78	-6.26	0.7	0		-0.74	-2.02	-2.42	-10.43	-4.51	0
405	-5.16	0.06	0.99	-5	-1.62	0		-2.44	1.6	-1.24	-2.97	0.55	0		-0.27	-0.69	3.61	-5.71	-0.97	0		0.18	-3.15	0.11	-9.88	-7.66	0
405.9	-6.38	-1.38	-2.23	-5.07	2.12	0		-2.25	4.44	-1.07	-3.91	1.73	0		0.18	2.08	6.51	-4.76	3.25	0		2.21	1.41	1.98	-6.7	-2.19	0
406.8	-7.03	-1.65	-2.58	-3.59	-0.18	0		-1.48	0.54	-0.31	-1.31	4.35	0		-4.89	0.38	2.77	-5.42	3.71	0		-1.15	-2.69	-1.93	-8.42	-5.62	0
407.7	-5.67	-1.7	-3.81	-7.89	2.03	0		-3.27	-1.8	-4.48	-6.6	-1.52	0		-2.62	-0.66	1.87	-6.89	-1.8	0		0.68	1.81	0.45	-5.31	-5.24	0
408.6	-3.56	0.47	-0.11	-4.15	2.82	0		-1.8	2.71	2.03	-1.86	2.21	0		-0.62	2.78	7.37	-3.26	4.32	0		1.2	-0.28	-4.59	-8.88	-4.24	0
409.5	-5.34	-1.03	-1.09	-4.55	4.02	0		-3.21	-3.44	-1.34	-7.35	-3.6	0		-2.87	0.05	5.51	-7.24	0.74	0		0.65	-1.33	-3.19	-8.79	-4.94	0
410.4	-7.81	-2.24	-2.39	-8.43	-1.29	0		-3.87	0.74	-1.53	-7.38	-3.7	0		-2.55	-2.55	3.81	-8.54	-1.2	0		0.62	-0.29	-0.55	-7.28	-3.45	0
411.3	-4.87	0.19	-0.49	-6.98	0.54	0		0.23	1.03	-1.03	-4.47	1.36	0		-1.22	-0.49	3.46	-3.93	4.02	0		1	-2.3	-1.11	-8.9	-4.29	0
412.2	-7.4	-2.98	-2.49	-7.94	-0.96	0		-3.21	-1.2	-2.91	-10.03	-2.3	0		-1.19	-0.5	4.49	-6.03	3.65	0		3.27	-0.48	-1.41	-4.93	-2.69	0
413.1	-7.49	-0.93	-2.08	-6.88	0.24	0		0.09	4.34	2.55	-3.85	2.32	0		-1.46	0.24	5.94	-5.82	2.53	0		-0.9	-2.35	-0.94	-10.46	-4.23	0
414	-0.57	2.72	2.34	-3.33	4.97	0		-2.37	-0.14	-2.25	-3.55	1.47	0		-3.19	-3.05	2.04	-6.95	2.81	0		-0.2	-1.11	1.52	-8.68	-3.43	0
414.9	-5.15	-3.41	-3.7	-5.96	1.17	0		4.31	3.99	3.23	-0.01	4.09	0		1.06	-0.63	6.01	-4.36	2.93	0		-0.49	-4.16	-4.25	-8.95	-5.27	0
415.8	-6.26	0.71	-0.04	-2.93	-0.22	0		-4.29	2.67	-0.85	-3.9	0.3	0		-0.8	4.34	5.46	-3.39	1.83	0		2.55	-0.01	-1.7	-8.65	-6.47	0
416.7	-2.44	5.45	-1.15	-2.92	5.47	0		3.11	3.24	-0.12	-1.38	2.34	0		-0.52	-0.01	2.1	-7.27	2.51	0		2.94	-0.95	-1.24	-11.58	-4.86	0
417.6	-3.69	0.22	2.94	-0.58	1.04	0		-1.48	1.85	0.94	-1.1	-1.56	0		-1.98	0.07	1.88	-6.92	0.94	0		1.44	-2.15	-5.96	-10.02	-5.08	0
418.5	-2.39	3.48	-1.04	-4.98	0.4	0		-0.74	3.25	0.25	-3.79	-1.45	0		-3.38	-1.98	2.45	-7.9	1.09	0		-1.94	-2.94	-3.21	-10.22	-6.83	0
419.4	-4.61	1.57	-4.6	-4.66	2.97	0		-1.56	0.9	-2.14	-4.88	0.78	0		-2.79	-3.59	2.36	-8.07	0.46	0		2.81	-1.19	-2.66	-9.05	-5.61	0
420.3	-2.46	0.96	-0.58	-2.19	-0.07	0		0	0.34	2.81	-0.38	1.12	0		-5.02	-3.91	4.19	-8.61	-0.11	0		-2.14	-6.03	-3.41	-11.93	-8.76	0
421.2	-7.59	0.08	0.53	-3.66	-1.31	0		-3.75	0.25	0.67	-3.82	-0.92	0		-0.61	0.88	4.95	-4.79	1.34	0		4.67	1.49	-1.04	-8.13	-8.49	0
422.1	-2.23	-0.9	0.89	-4.04	4.18	0		-0.62	1.75	0.45	-3.73	-2.15	0		-0.74	2.42	6.07	-4.57	3.13	0		4.74	3.35	1.9	-6.71	-3.26	0
423	-7.15	-4.36	-3.55	-4.11	3.12	0		-4.07	-0.38	-1.09	-6.86	-1.84	0		-3.12	0.7	2.4	-9.02	-3.01	0		4.06	-0.8	-1.82	-8.22	-6.62	0
423.9	-4.36	-1.8	-0.49	-4.5	-0.3	0		-1.62	2.13	-0.82	-2.86	-0.96	0		0.3	0.44	5.33	-5.31	2.24	0		2.39	-3.77	-4.69	-9.59	-5.18	0
424.8	-4.97	-2.61	-1.85	-5.77	-1.39	0		0.24	2.89	1.14	-0.2	0.12	0		0.43	3.03	5.81	-4.32	1.75	0		0.5	-2.03	-2.69	-11.04	-6.49	0
425.7	-3.16	-2.04	-1.83	-8.26	1.4	0		-0.08	1.62	0.44	-3.09	2.43	0		-1.65	-0.44	5.06	-4.5	2.46	0		-1.62	-4.02	-3.35	-9.91	-5.81	0
426.6	-8.05	-3.37	-4.94	-7.51	0.41	0		-5.17	-0.78	-0.62	-5.17	-0.25	0		-1.56	0.14	6.05	-4.47	4.17	0		3.44	-2.21	1.61	-5.15	-3.84	0
427.5	-6.06	-1	-2.97	-3.65	0.6	0		-3.31	-0.46	-2.78	-3.87	-2.8	0		-0.5	1.23	5.81	-3.66	1.3	0		0.09	-1.77	-1.89	-9.33	-7.22	0
428.4	-6.75	-1.04	-3.05	-4.4	1.64	0		-2.58	1.87	-2.99	-1.3	-0.13	0		-4.08	-0.38	2.67	-6.33	2.4	0		1.22	-1.27	-0.19	-8.71	-4.93	0
429.3	-4.64	0.76	1.21	-2.01	4.35	0		-3.13	2.66	-0.33	-0.99	-2.43	0		-1.87	-1.07	4.83	-5.12	-0.57	0		1.63	-2.35	-0.46	-9.65	-6.9	0
430.2	-4.07	-0.97	-2.32	-2.13	4.7	0		-2.35	0.09	-1.8	-4.51	1.31	0		-4.56	-1.92	1.54	-7.65	-0.41	0		2.39	-2.56	-0.1	-10.58	-7.39	0
431.1	-6.14	-1.23	-3.63	-9.72	0.07	0		-4.84	0.34	-2.89	-9.66	0.63	0		-0.11	1.12	6.01	-7.18	6.07	0		2.6	-1.94	-0.98	-7.11	-3.94	0
432	-5.38	0.84	-3.39	-6.5	0.26	0		-1.93	2	-3.6	-4.16	-2.22	0		-2.72	-3.47	1.52	-6.84	-1	0		-0.78	-1.14	0.13	-7.87	-4.14	0
432.9	-3.22	-1.47	-1.87	-2.8	-0.13	0		-0.38	4.23	-0.05	-3	2.42	0		-2.12	2.76	4.83	-5.54	4.23	0		2.28	-2.03	-2.73	-8.47	-6.11	0
433.8	-5.41	-2.32	-4.43	-6.52	1.28	0		-0.67	0.69	0.2	-4.67	0.08	0		0.97	2.45	4.09	-6.25	4.62	0		3.57	-0.48	0.23	-7.28	-1.93	0
434.7	-6.18	0.18	-3.58	-5	1.93	0		-2.7	1.85	-1.71	-3.86	2.08	0		-4.65	0.84	5.48	-5.5	1.25	0		0.94	0.45	-0.05	-7.93	-3.39	0
435.6	-5.02	-1.01	-3.79	-5.71	1.08	0		-1.42	2.14	2.2	-2.94	0.73	0		-3.57	-1.11	4.76	-6.54	0.69	0		-1.94	-3.78	-0.86	-12.68	-5	0
436.5	-6.42	-2.04	-3.47	-5.57	-0.97	0		-2.49	-1.23	-0.43	-3.14	1.1	0		-3.22	-0.44	3.79	-5.13	1.18	0		3.52	-0.61	-3.27	-5.65	-2.32	0
437.4	-5.61	-0.23	-2.83	-1.86	3.62	0		0.01	3.82	3.51	-2.91	3.87	0		-2.19	-1.31	5.95	-8.47	3.53	0		0.51	-0.6	1.7	-7.09	-1.52	0
438.3	-7.78	1.22	-0.3	-1.92	1.25	0		-0.32	4.44	2.28	-0.62	1.82	0		-0.53	0.66	4.58	-5.57	2.88	0		4.21	0.21	1.24	-5.68	-2.99	0
439.2	-2.12	2.98	2.16	-2.61	4.47	0		0.45	6.45	0.8	-3.24	1.93	0		-1.99	0.28	3.31	-9.7	0.27	0		-1.3	-4.29	-3.08	-12.94	-7.69	0
440.1	-4.71	-1.94	-3.19	-7.28	0.06	0		-0.31	0.37	0.29	-3.28	-2.1	0		-0.66	1.07	4.95	-5.77	3.15	0		-2.53	-3.93	-4.13	-12.13	-4.79	0
441	-4.68	-0.12	-0.52	-6.06	1.8	0		-2.86	0.59	1.49	-5.89	0.74	0		-4.04	-2.36	2.52	-9.84	-1.37	0		0.44	-2.42	-1.45	-11.32	-6.87	0
441.9	-2.71	-0.51	-2.09	-4.54	3.17	0		0.83	3.34	1.87	0.2	3.67	0		0.04	0.37	7.21	-2.71	3.85	0		4.19	-0.07	2.38	-5.31	-3.99	0
442.8	-5.58	0.63	-2.23	-4.63	2.51	0		-3.06	0.58	-3.95	-7.82	0.77	0		-3.86	-2.74	3.5	-7.59	1.83	0		2.35	0.05	1.26	-6.64	-4.72	0
443.7	-3.45	0.39	1.19	-3.05	2.92	0		0.32	0.65	2.81	-4.36	2.22	0		-1.45	-1.28	4.76	-6.08	2.11	0		2.96	-0.71	-0.55	-6.15	-6.69	0
444.6	-4.94	1.39	-0.32	-4.06	0.94	0		-2.9	1.32	0.27	-3.38	1.43	0		-2.74	0.49	4.63	-5.89	3.13	0		2.65	0.49	2.03	-6.83	-4.08	0
445.5	-5.89	-1.53	-3.69	-7.08	3.6	0		-4.29	0.99	-3.53	-5.39	1.62	0		-4.32	-2.63	1.76	-6.86	1.12	0		2	-0.47	-0.39	-8.21	-3.17	0
446.4	-4.17	-1.34	-1.94	-4.88	2.49	0		-2.15	1.04	-2.33	-4.82	0.86	0		0.09	0	3	-4.67	4.09	0		3.27	-1.9	-1.26	-7.77	-6.25	0
447.3	-5.19	3.48	-1.28	-0.52	4.84	0		-2.35	1.65	-1.87	-2.35	2.31	0		-2.1	-1.2	3.18	-2.52	4.08	0		0.88	-1.75	-3.03	-6.26	-5.12	0
448.2	-6.27	-2.08	-3.28	-6.3	-0.69	0		-3.6	2.82	-2.24	-5.56	-3.21	0		-2.54	-2.04	2.94	-6.89	-1.1	0		-1.46	1.03	-2.17	-7.53	-6.39	0
449.1	-1.33	-1.46	0.46	-3.12	0.24	0		-0.86	-1.24	1.66	-3.29	-0.28	0		-1.66	-3.04	3.72	-9.51	3.28	0		4.63	-2.67	-3.58	-8.38	-3.42	0
450	-7.65	1.87	-3.13	-3.83	1.37	0		-5.3	-0.24	-2.96	-4.68	-0.32	0		-1.68	-1.17	2.46	-9.5	3.66	0		1.04	-3.04	-3.4	-7.67	-4.67	0
450.9	-1.4	3.44	0.23	-0.94	2.94	0		-2.04	1.58	-0.92	-4.2	1.25	0		-2.16	-0.28	4.67	-8.39	2.84	0		2.59	-0.58	-0.84	-9.3	-3.83	0
451.8	-7.91	-3.31	-3.97	-6.97	0.26	0		-6.15	-0.09	-2.23	-5.69	-3.62	0		-1.92	-1.52	3.76	-5.58	-0.3	0		2.7	0.13	-0.24	-8.78	-4.45	0
0	0	0	0	0	0	0		0	0	0	0	0	0		0	0	0	0	0	0		0	0	0	0	0	0
0	0	0	0	0	0	0		0	0	0	0	0	0		0	0	0	0	0	0		0	0	0	0	0	0
0	0	0	0	0	0	0		0	0	0	0	0	0		0	0	0	0	0	0		0	0	0	0	0	0
0	0	0	0	0	0	0		0	0	0	0	0	0		0	0	0	0	0	0		0	0	0	0	0	0
0	0	0	0	0	0	0		0	0	0	0	0	0		0	0	0	0	0	0		0	0	0	0	0	0
0	0	0	0	0	0	0		0	0	0	0	0	0		0	0	0	0	0	0		0	0	0	0	0	0
0	0	0	0	0	0	0		0	0	0	0	0	0		0	0	0	0	0	0		0	0	0	0	0	0
0	0	0	0	0	0	0		0	0	0	0	0	0		0	0	0	0	0	0		0	0	0	0	0	0
0	0	0	0	0	0	0		0	0	0	0	0	0		0	0	0	0	0	0		0	0	0	0	0	0
0	0	0	0	0	0	0		0	0	0	0	0	0		0	0	0	0	0	0		0	0	0	0	0	0
0	0	0	0	0	0	0		0	0	0	0	0	0		0	0	0	0	0	0		0	0	0	0	0	0
0	0	0	0	0	0	0		0	0	0	0	0	0		0	0	0	0	0	0		0	0	0	0	0	0
0	0	0	0	0	0	0		0	0	0	0	0	0		0	0	0	0	0	0		0	0	0	0	0	0
0	0	0	0	0	0	0		0	0	0	0	0	0		0	0	0	0	0	0		0	0	0	0	0	0
0	0	0	0	0	0	0		0	0	0	0	0	0		0	0	0	0	0	0		0	0	0	0	0	0
0	0	0	0	0	0	0		0	0	0	0	0	0		0	0	0	0	0	0		0	0	0	0	0	0
0	0	0	0	0	0	0		0	0	0	0	0	0		0	0	0	0	0	0		0	0	0	0	0	0
0	0	0	0	0	0	0		0	0	0	0	0	0		0	0	0	0	0	0		0	0	0	0	0	0
0	0	0	0	0	0	0		0	0	0	0	0	0		0	0	0	0	0	0		0	0	0	0	0	0
0	0	0	0	0	0	0		0	0	0	0	0	0		0	0	0	0	0	0		0	0	0	0	0	0
0	0	0	0	0	0	0		0	0	0	0	0	0		0	0	0	0	0	0		0	0	0	0	0	0
0	0	0	0	0	0	0		0	0	0	0	0	0		0	0	0	0	0	0		0	0	0	0	0	0
0	0	0	0	0	0	0		0	0	0	0	0	0		0	0	0	0	0	0		0	0	0	0	0	0
0	0	0	0	0	0	0		0	0	0	0	0	0		0	0	0	0	0	0		0	0	0	0	0	0
0	0	0	0	0	0	0		0	0	0	0	0	0		0	0	0	0	0	0		0	0	0	0	0	0
0	0	0	0	0	0	0		0	0	0	0	0	0		0	0	0	0	0	0		0	0	0	0	0	0
0	0	0	0	0	0	0		0	0	0	0	0	0		0	0	0	0	0	0		0	0	0	0	0	0
0	0	0	0	0	0	0		0	0	0	0	0	0		0	0	0	0	0	0		0	0	0	0	0	0
0	0	0	0	0	0	0		0	0	0	0	0	0		0	0	0	0	0	0		0	0	0	0	0	0
0	0	0	0	0	0	0		0	0	0	0	0	0		0	0	0	0	0	0		0	0	0	0	0	0
0	0	0	0	0	0	0		0	0	0	0	0	0		0	0	0	0	0	0		0	0	0	0	0	0
0	0	0	0	0	0	0		0	0	0	0	0	0		0	0	0	0	0	0		0	0	0	0	0	0
0	0	0	0	0	0	0		0	0	0	0	0	0		0	0	0	0	0	0		0	0	0	0	0	0
0	0	0	0	0	0	0		0	0	0	0	0	0		0	0	0	0	0	0		0	0	0	0	0	0
0	0	0	0	0	0	0		0	0	0	0	0	0		0	0	0	0	0	0		0	0	0	0	0	0
0	0	0	0	0	0	0		0	0	0	0	0	0		0	0	0	0	0	0		0	0	0	0	0	0
0	0	0	0	0	0	0		0	0	0	0	0	0		0	0	0	0	0	0		0	0	0	0	0	0
0	0	0	0	0	0	0		0	0	0	0	0	0		0	0	0	0	0	0		0	0	0	0	0	0
0	0	0	0	0	0	0		0	0	0	0	0	0		0	0	0	0	0	0		0	0	0	0	0	0
0	0	0	0	0	0	0		0	0	0	0	0	0		0	0	0	0	0	0		0	0	0	0	0	0
0	0	0	0	0	0	0		0	0	0	0	0	0		0	0	0	0	0	0		0	0	0	0	0	0
0	0	0	0	0	0	0		0	0	0	0	0	0		0	0	0	0	0	0		0	0	0	0	0	0
0	0	0	0	0	0	0		0	0	0	0	0	0		0	0	0	0	0	0		0	0	0	0	0	0
0	0	0	0	0	0	0		0	0	0	0	0	0		0	0	0	0	0	0		0	0	0	0	0	0
0	0	0	0	0	0	0		0	0	0	0	0	0		0	0	0	0	0	0		0	0	0	0	0	0
0	0	0	0	0	0	0		0	0	0	0	0	0		0	0	0	0	0	0		0	0	0	0	0	0
0	0	0	0	0	0	0		0	0	0	0	0	0		0	0	0	0	0	0		0	0	0	0	0	0
0	0	0	0	0	0	0		0	0	0	0	0	0		0	0	0	0	0	0		0	0	0	0	0	0
0	0	0	0	0	0	0		0	0	0	0	0	0		0	0	0	0	0	0		0	0	0	0	0	0
0	0	0	0	0	0	0		0	0	0	0	0	0		0	0	0	0	0	0		0	0	0	0	0	0
0	0	0	0	0	0	0		0	0	0	0	0	0		0	0	0	0	0	0		0	0	0	0	0	0
0	0	0	0	0	0	0		0	0	0	0	0	0		0	0	0	0	0	0		0	0	0	0	0	0
0	0	0	0	0	0	0		0	0	0	0	0	0		0	0	0	0	0	0		0	0	0	0	0	0
0	0	0	0	0	0	0		0	0	0	0	0	0		0	0	0	0	0	0		0	0	0	0	0	0
0	0	0	0	0	0	0		0	0	0	0	0	0		0	0	0	0	0	0		0	0	0	0	0	0
0	0	0	0	0	0	0		0	0	0	0	0	0		0	0	0	0	0	0		0	0	0	0	0	0
0	0	0	0	0	0	0		0	0	0	0	0	0		0	0	0	0	0	0		0	0	0	0	0	0
0	0	0	0	0	0	0		0	0	0	0	0	0		0	0	0	0	0	0		0	0	0	0	0	0
0	0	0	0	0	0	0		0	0	0	0	0	0		0	0	0	0	0	0		0	0	0	0	0	0
0	0	0	0	0	0	0		0	0	0	0	0	0		0	0	0	0	0	0		0	0	0	0	0	0
0	0	0	0	0	0	0		0	0	0	0	0	0		0	0	0	0	0	0		0	0	0	0	0	0
0	0	0	0	0	0	0		0	0	0	0	0	0		0	0	0	0	0	0		0	0	0	0	0	0
0	0	0	0	0	0	0		0	0	0	0	0	0		0	0	0	0	0	0		0	0	0	0	0	0
0	0	0	0	0	0	0		0	0	0	0	0	0		0	0	0	0	0	0		0	0	0	0	0	0
0	0	0	0	0	0	0		0	0	0	0	0	0		0	0	0	0	0	0		0	0	0	0	0	0
0	0	0	0	0	0	0		0	0	0	0	0	0		0	0	0	0	0	0		0	0	0	0	0	0
0	0	0	0	0	0	0		0	0	0	0	0	0		0	0	0	0	0	0		0	0	0	0	0	0
0	0	0	0	0	0	0		0	0	0	0	0	0		0	0	0	0	0	0		0	0	0	0	0	0
0	0	0	0	0	0	0		0	0	0	0	0	0		0	0	0	0	0	0		0	0	0	0	0	0
0	0	0	0	0	0	0		0	0	0	0	0	0		0	0	0	0	0	0		0	0	0	0	0	0
0	0	0	0	0	0	0		0	0	0	0	0	0		0	0	0	0	0	0		0	0	0	0	0	0
0	0	0	0	0	0	0		0	0	0	0	0	0		0	0	0	0	0	0		0	0	0	0	0	0
0	0	0	0	0	0	0		0	0	0	0	0	0		0	0	0	0	0	0		0	0	0	0	0	0
0	0	0	0	0	0	0		0	0	0	0	0	0		0	0	0	0	0	0		0	0	0	0	0	0
0	0	0	0	0	0	0		0	0	0	0	0	0		0	0	0	0	0	0		0	0	0	0	0	0
0	0	0	0	0	0	0		0	0	0	0	0	0		0	0	0	0	0	0		0	0	0	0	0	0
0	0	0	0	0	0	0		0	0	0	0	0	0		0	0	0	0	0	0		0	0	0	0	0	0
0	0	0	0	0	0	0		0	0	0	0	0	0		0	0	0	0	0	0		0	0	0	0	0	0
0	0	0	0	0	0	0		0	0	0	0	0	0		0	0	0	0	0	0		0	0	0	0	0	0
0	0	0	0	0	0	0		0	0	0	0	0	0		0	0	0	0	0	0		0	0	0	0	0	0
0	0	0	0	0	0	0		0	0	0	0	0	0		0	0	0	0	0	0		0	0	0	0	0	0
0	0	0	0	0	0	0		0	0	0	0	0	0		0	0	0	0	0	0		0	0	0	0	0	0
0	0	0	0	0	0	0		0	0	0	0	0	0		0	0	0	0	0	0		0	0	0	0	0	0
0	0	0	0	0	0	0		0	0	0	0	0	0		0	0	0	0	0	0		0	0	0	0	0	0
0	0	0	0	0	0	0		0	0	0	0	0	0		0	0	0	0	0	0		0	0	0	0	0	0
0	0	0	0	0	0	0		0	0	0	0	0	0		0	0	0	0	0	0		0	0	0	0	0	0
0	0	0	0	0	0	0		0	0	0	0	0	0		0	0	0	0	0	0		0	0	0	0	0	0
0	0	0	0	0	0	0		0	0	0	0	0	0		0	0	0	0	0	0		0	0	0	0	0	0
0	0	0	0	0	0	0		0	0	0	0	0	0		0	0	0	0	0	0		0	0	0	0	0	0
0	0	0	0	0	0	0		0	0	0	0	0	0		0	0	0	0	0	0		0	0	0	0	0	0
0	0	0	0	0	0	0		0	0	0	0	0	0		0	0	0	0	0	0		0	0	0	0	0	0
0	0	0	0	0	0	0		0	0	0	0	0	0		0	0	0	0	0	0		0	0	0	0	0	0
0	0	0	0	0	0	0		0	0	0	0	0	0		0	0	0	0	0	0		0	0	0	0	0	0
0	0	0	0	0	0	0		0	0	0	0	0	0		0	0	0	0	0	0		0	0	0	0	0	0
0	0	0	0	0	0	0		0	0	0	0	0	0		0	0	0	0	0	0		0	0	0	0	0	0
0	0	0	0	0	0	0		0	0	0	0	0	0		0	0	0	0	0	0		0	0	0	0	0	0
0	0	0	0	0	0	0		0	0	0	0	0	0		0	0	0	0	0	0		0	0	0	0	0	0
0	0	0	0	0	0	0		0	0	0	0	0	0		0	0	0	0	0	0		0	0	0	0	0	0
0	0	0	0	0	0	0		0	0	0	0	0	0		0	0	0	0	0	0		0	0	0	0	0	0
0	0	0	0	0	0	0		0	0	0	0	0	0		0	0	0	0	0	0		0	0	0	0	0	0
0	0	0	0	0	0	0		0	0	0	0	0	0		0	0	0	0	0	0		0	0	0	0	0	0
0	0	0	0	0	0	0		0	0	0	0	0	0		0	0	0	0	0	0		0	0	0	0	0	0
0	0	0	0	0	0	0		0	0	0	0	0	0		0	0	0	0	0	0		0	0	0	0	0	0
0	0	0	0	0	0	0		0	0	0	0	0	0		0	0	0	0	0	0		0	0	0	0	0	0
0	0	0	0	0	0	0		0	0	0	0	0	0		0	0	0	0	0	0		0	0	0	0	0	0
0	0	0	0	0	0	0		0	0	0	0	0	0		0	0	0	0	0	0		0	0	0	0	0	0
0	0	0	0	0	0	0		0	0	0	0	0	0		0	0	0	0	0	0		0	0	0	0	0	0
0	0	0	0	0	0	0		0	0	0	0	0	0		0	0	0	0	0	0		0	0	0	0	0	0
0	0	0	0	0	0	0		0	0	0	0	0	0		0	0	0	0	0	0		0	0	0	0	0	0
0	0	0	0	0	0	0		0	0	0	0	0	0		0	0	0	0	0	0		0	0	0	0	0	0
0	0	0	0	0	0	0		0	0	0	0	0	0		0	0	0	0	0	0		0	0	0	0	0	0
0	0	0	0	0	0	0		0	0	0	0	0	0		0	0	0	0	0	0		0	0	0	0	0	0
0	0	0	0	0	0	0		0	0	0	0	0	0		0	0	0	0	0	0		0	0	0	0	0	0
0	0	0	0	0	0	0		0	0	0	0	0	0		0	0	0	0	0	0		0	0	0	0	0	0
0	0	0	0	0	0	0		0	0	0	0	0	0		0	0	0	0	0	0		0	0	0	0	0	0
0	0	0	0	0	0	0		0	0	0	0	0	0		0	0	0	0	0	0		0	0	0	0	0	0
0	0	0	0	0	0	0		0	0	0	0	0	0		0	0	0	0	0	0		0	0	0	0	0	0
0	0	0	0	0	0	0		0	0	0	0	0	0		0	0	0	0	0	0		0	0	0	0	0	0
0	0	0	0	0	0	0		0	0	0	0	0	0		0	0	0	0	0	0		0	0	0	0	0	0
0	0	0	0	0	0	0		0	0	0	0	0	0		0	0	0	0	0	0		0	0	0	0	0	0
0	0	0	0	0	0	0		0	0	0	0	0	0		0	0	0	0	0	0		0	0	0	0	0	0
0	0	0	0	0	0	0		0	0	0	0	0	0		0	0	0	0	0	0		0	0	0	0	0	0
0	0	0	0	0	0	0		0	0	0	0	0	0		0	0	0	0	0	0		0	0	0	0	0	0
0	0	0	0	0	0	0		0	0	0	0	0	0		0	0	0	0	0	0		0	0	0	0	0	0
0	0	0	0	0	0	0		0	0	0	0	0	0		0	0	0	0	0	0		0	0	0	0	0	0
0	0	0	0	0	0	0		0	0	0	0	0	0		0	0	0	0	0	0		0	0	0	0	0	0
0	0	0	0	0	0	0		0	0	0	0	0	0		0	0	0	0	0	0		0	0	0	0	0	0
0	0	0	0	0	0	0		0	0	0	0	0	0		0	0	0	0	0	0		0	0	0	0	0	0
0	0	0	0	0	0	0		0	0	0	0	0	0		0	0	0	0	0	0		0	0	0	0	0	0
0	0	0	0	0	0	0		0	0	0	0	0	0		0	0	0	0	0	0		0	0	0	0	0	0
0	0	0	0	0	0	0		0	0	0	0	0	0		0	0	0	0	0	0		0	0	0	0	0	0
0	0	0	0	0	0	0		0	0	0	0	0	0		0	0	0	0	0	0		0	0	0	0	0	0
0	0	0	0	0	0	0		0	0	0	0	0	0		0	0	0	0	0	0		0	0	0	0	0	0
0	0	0	0	0	0	0		0	0	0	0	0	0		0	0	0	0	0	0		0	0	0	0	0	0
0	0	0	0	0	0	0		0	0	0	0	0	0		0	0	0	0	0	0		0	0	0	0	0	0
0	0	0	0	0	0	0		0	0	0	0	0	0		0	0	0	0	0	0		0	0	0	0	0	0
0	0	0	0	0	0	0		0	0	0	0	0	0		0	0	0	0	0	0		0	0	0	0	0	0
0	0	0	0	0	0	0		0	0	0	0	0	0		0	0	0	0	0	0		0	0	0	0	0	0
0	0	0	0	0	0	0		0	0	0	0	0	0		0	0	0	0	0	0		0	0	0	0	0	0
0	0	0	0	0	0	0		0	0	0	0	0	0		0	0	0	0	0	0		0	0	0	0	0	0
0	0	0	0	0	0	0		0	0	0	0	0	0		0	0	0	0	0	0		0	0	0	0	0	0
0	0	0	0	0	0	0		0	0	0	0	0	0		0	0	0	0	0	0		0	0	0	0	0	0
0	0	0	0	0	0	0		0	0	0	0	0	0		0	0	0	0	0	0		0	0	0	0	0	0
0	0	0	0	0	0	0		0	0	0	0	0	0		0	0	0	0	0	0		0	0	0	0	0	0
0	0	0	0	0	0	0		0	0	0	0	0	0		0	0	0	0	0	0		0	0	0	0	0	0
0	0	0	0	0	0	0		0	0	0	0	0	0		0	0	0	0	0	0		0	0	0	0	0	0
0	0	0	0	0	0	0		0	0	0	0	0	0		0	0	0	0	0	0		0	0	0	0	0	0
0	0	0	0	0	0	0		0	0	0	0	0	0		0	0	0	0	0	0		0	0	0	0	0	0
0	0	0	0	0	0	0		0	0	0	0	0	0		0	0	0	0	0	0		0	0	0	0	0	0
0	0	0	0	0	0	0		0	0	0	0	0	0		0	0	0	0	0	0		0	0	0	0	0	0
0	0	0	0	0	0	0		0	0	0	0	0	0		0	0	0	0	0	0		0	0	0	0	0	0
0	0	0	0	0	0	0		0	0	0	0	0	0		0	0	0	0	0	0		0	0	0	0	0	0
0	0	0	0	0	0	0		0	0	0	0	0	0		0	0	0	0	0	0		0	0	0	0	0	0
0	0	0	0	0	0	0		0	0	0	0	0	0		0	0	0	0	0	0		0	0	0	0	0	0
0	0	0	0	0	0	0		0	0	0	0	0	0		0	0	0	0	0	0		0	0	0	0	0	0
0	0	0	0	0	0	0		0	0	0	0	0	0		0	0	0	0	0	0		0	0	0	0	0	0
0	0	0	0	0	0	0		0	0	0	0	0	0		0	0	0	0	0	0		0	0	0	0	0	0
0	0	0	0	0	0	0		0	0	0	0	0	0		0	0	0	0	0	0		0	0	0	0	0	0
0	0	0	0	0	0	0		0	0	0	0	0	0		0	0	0	0	0	0		0	0	0	0	0	0
0	0	0	0	0	0	0		0	0	0	0	0	0		0	0	0	0	0	0		0	0	0	0	0	0
0	0	0	0	0	0	0		0	0	0	0	0	0		0	0	0	0	0	0		0	0	0	0	0	0
0	0	0	0	0	0	0		0	0	0	0	0	0		0	0	0	0	0	0		0	0	0	0	0	0
0	0	0	0	0	0	0		0	0	0	0	0	0		0	0	0	0	0	0		0	0	0	0	0	0
0	0	0	0	0	0	0		0	0	0	0	0	0		0	0	0	0	0	0		0	0	0	0	0	0
0	0	0	0	0	0	0		0	0	0	0	0	0		0	0	0	0	0	0		0	0	0	0	0	0
0	0	0	0	0	0	0		0	0	0	0	0	0		0	0	0	0	0	0		0	0	0	0	0	0
0	0	0	0	0	0	0		0	0	0	0	0	0		0	0	0	0	0	0		0	0	0	0	0	0
0	0	0	0	0	0	0		0	0	0	0	0	0		0	0	0	0	0	0		0	0	0	0	0	0
0	0	0	0	0	0	0		0	0	0	0	0	0		0	0	0	0	0	0		0	0	0	0	0	0
0	0	0	0	0	0	0		0	0	0	0	0	0		0	0	0	0	0	0		0	0	0	0	0	0
0	0	0	0	0	0	0		0	0	0	0	0	0		0	0	0	0	0	0		0	0	0	0	0	0
0	0	0	0	0	0	0		0	0	0	0	0	0		0	0	0	0	0	0		0	0	0	0	0	0
0	0	0	0	0	0	0		0	0	0	0	0	0		0	0	0	0	0	0		0	0	0	0	0	0
0	0	0	0	0	0	0		0	0	0	0	0	0		0	0	0	0	0	0		0	0	0	0	0	0
0	0	0	0	0	0	0		0	0	0	0	0	0		0	0	0	0	0	0		0	0	0	0	0	0
0	0	0	0	0	0	0		0	0	0	0	0	0		0	0	0	0	0	0		0	0	0	0	0	0
0	0	0	0	0	0	0		0	0	0	0	0	0		0	0	0	0	0	0		0	0	0	0	0	0
0	0	0	0	0	0	0		0	0	0	0	0	0		0	0	0	0	0	0		0	0	0	0	0	0
0	0	0	0	0	0	0		0	0	0	0	0	0		0	0	0	0	0	0		0	0	0	0	0	0
0	0	0	0	0	0	0		0	0	0	0	0	0		0	0	0	0	0	0		0	0	0	0	0	0
0	0	0	0	0	0	0		0	0	0	0	0	0		0	0	0	0	0	0		0	0	0	0	0	0
0	0	0	0	0	0	0		0	0	0	0	0	0		0	0	0	0	0	0		0	0	0	0	0	0
0	0	0	0	0	0	0		0	0	0	0	0	0		0	0	0	0	0	0		0	0	0	0	0	0
0	0	0	0	0	0	0		0	0	0	0	0	0		0	0	0	0	0	0		0	0	0	0	0	0
0	0	0	0	0	0	0		0	0	0	0	0	0		0	0	0	0	0	0		0	0	0	0	0	0
0	0	0	0	0	0	0		0	0	0	0	0	0		0	0	0	0	0	0		0	0	0	0	0	0
0	0	0	0	0	0	0		0	0	0	0	0	0		0	0	0	0	0	0		0	0	0	0	0	0
0	0	0	0	0	0	0		0	0	0	0	0	0		0	0	0	0	0	0		0	0	0	0	0	0
0	0	0	0	0	0	0		0	0	0	0	0	0		0	0	0	0	0	0		0	0	0	0	0	0
0	0	0	0	0	0	0		0	0	0	0	0	0		0	0	0	0	0	0		0	0	0	0	0	0
0	0	0	0	0	0	0		0	0	0	0	0	0		0	0	0	0	0	0		0	0	0	0	0	0
0	0	0	0	0	0	0		0	0	0	0	0	0		0	0	0	0	0	0		0	0	0	0	0	0
0	0	0	0	0	0	0		0	0	0	0	0	0		0	0	0	0	0	0		0	0	0	0	0	0
0	0	0	0	0	0	0		0	0	0	0	0	0		0	0	0	0	0	0		0	0	0	0	0	0
0	0	0	0	0	0	0		0	0	0	0	0	0		0	0	0	0	0	0		0	0	0	0	0	0
0	0	0	0	0	0	0		0	0	0	0	0	0		0	0	0	0	0	0		0	0	0	0	0	0
0	0	0	0	0	0	0		0	0	0	0	0	0		0	0	0	0	0	0		0	0	0	0	0	0
0	0	0	0	0	0	0		0	0	0	0	0	0		0	0	0	0	0	0		0	0	0	0	0	0
0	0	0	0	0	0	0		0	0	0	0	0	0		0	0	0	0	0	0		0	0	0	0	0	0
0	0	0	0	0	0	0		0	0	0	0	0	0		0	0	0	0	0	0		0	0	0	0	0	0
0	0	0	0	0	0	0		0	0	0	0	0	0		0	0	0	0	0	0		0	0	0	0	0	0
0	0	0	0	0	0	0		0	0	0	0	0	0		0	0	0	0	0	0		0	0	0	0	0	0
0	0	0	0	0	0	0		0	0	0	0	0	0		0	0	0	0	0	0		0	0	0	0	0	0
0	0	0	0	0	0	0		0	0	0	0	0	0		0	0	0	0	0	0		0	0	0	0	0	0
0	0	0	0	0	0	0		0	0	0	0	0	0		0	0	0	0	0	0		0	0	0	0	0	0
0	0	0	0	0	0	0		0	0	0	0	0	0		0	0	0	0	0	0		0	0	0	0	0	0
0	0	0	0	0	0	0		0	0	0	0	0	0		0	0	0	0	0	0		0	0	0	0	0	0
0	0	0	0	0	0	0		0	0	0	0	0	0		0	0	0	0	0	0		0	0	0	0	0	0
0	0	0	0	0	0	0		0	0	0	0	0	0		0	0	0	0	0	0		0	0	0	0	0	0
0	0	0	0	0	0	0		0	0	0	0	0	0		0	0	0	0	0	0		0	0	0	0	0	0
0	0	0	0	0	0	0		0	0	0	0	0	0		0	0	0	0	0	0		0	0	0	0	0	0
0	0	0	0	0	0	0		0	0	0	0	0	0		0	0	0	0	0	0		0	0	0	0	0	0
0	0	0	0	0	0	0		0	0	0	0	0	0		0	0	0	0	0	0		0	0	0	0	0	0
0	0	0	0	0	0	0		0	0	0	0	0	0		0	0	0	0	0	0		0	0	0	0	0	0
0	0	0	0	0	0	0		0	0	0	0	0	0		0	0	0	0	0	0		0	0	0	0	0	0
0	0	0	0	0	0	0		0	0	0	0	0	0		0	0	0	0	0	0		0	0	0	0	0	0
0	0	0	0	0	0	0		0	0	0	0	0	0		0	0	0	0	0	0		0	0	0	0	0	0
0	0	0	0	0	0	0		0	0	0	0	0	0		0	0	0	0	0	0		0	0	0	0	0	0
0	0	0	0	0	0	0		0	0	0	0	0	0		0	0	0	0	0	0		0	0	0	0	0	0
0	0	0	0	0	0	0		0	0	0	0	0	0		0	0	0	0	0	0		0	0	0	0	0	0
0	0	0	0	0	0	0		0	0	0	0	0	0		0	0	0	0	0	0		0	0	0	0	0	0
0	0	0	0	0	0	0		0	0	0	0	0	0		0	0	0	0	0	0		0	0	0	0	0	0
0	0	0	0	0	0	0		0	0	0	0	0	0		0	0	0	0	0	0		0	0	0	0	0	0
0	0	0	0	0	0	0		0	0	0	0	0	0		0	0	0	0	0	0		0	0	0	0	0	0
0	0	0	0	0	0	0		0	0	0	0	0	0		0	0	0	0	0	0		0	0	0	0	0	0
0	0	0	0	0	0	0		0	0	0	0	0	0		0	0	0	0	0	0		0	0	0	0	0	0
0	0	0	0	0	0	0		0	0	0	0	0	0		0	0	0	0	0	0		0	0	0	0	0	0
0	0	0	0	0	0	0		0	0	0	0	0	0		0	0	0	0	0	0		0	0	0	0	0	0
0	0	0	0	0	0	0		0	0	0	0	0	0		0	0	0	0	0	0		0	0	0	0	0	0
0	0	0	0	0	0	0		0	0	0	0	0	0		0	0	0	0	0	0		0	0	0	0	0	0
0	0	0	0	0	0	0		0	0	0	0	0	0		0	0	0	0	0	0		0	0	0	0	0	0
0	0	0	0	0	0	0		0	0	0	0	0	0		0	0	0	0	0	0		0	0	0	0	0	0
0	0	0	0	0	0	0		0	0	0	0	0	0		0	0	0	0	0	0		0	0	0	0	0	0
0	0	0	0	0	0	0		0	0	0	0	0	0		0	0	0	0	0	0		0	0	0	0	0	0
0	0	0	0	0	0	0		0	0	0	0	0	0		0	0	0	0	0	0		0	0	0	0	0	0
0	0	0	0	0	0	0		0	0	0	0	0	0		0	0	0	0	0	0		0	0	0	0	0	0
0	0	0	0	0	0	0		0	0	0	0	0	0		0	0	0	0	0	0		0	0	0	0	0	0
0	0	0	0	0	0	0		0	0	0	0	0	0		0	0	0	0	0	0		0	0	0	0	0	0
0	0	0	0	0	0	0		0	0	0	0	0	0		0	0	0	0	0	0		0	0	0	0	0	0
0	0	0	0	0	0	0		0	0	0	0	0	0		0	0	0	0	0	0		0	0	0	0	0	0
0	0	0	0	0	0	0		0	0	0	0	0	0		0	0	0	0	0	0		0	0	0	0	0	0
0	0	0	0	0	0	0		0	0	0	0	0	0		0	0	0	0	0	0		0	0	0	0	0	0
0	0	0	0	0	0	0		0	0	0	0	0	0		0	0	0	0	0	0		0	0	0	0	0	0
0	0	0	0	0	0	0		0	0	0	0	0	0		0	0	0	0	0	0		0	0	0	0	0	0
0	0	0	0	0	0	0		0	0	0	0	0	0		0	0	0	0	0	0		0	0	0	0	0	0
0	0	0	0	0	0	0		0	0	0	0	0	0		0	0	0	0	0	0		0	0	0	0	0	0
0	0	0	0	0	0	0		0	0	0	0	0	0		0	0	0	0	0	0		0	0	0	0	0	0
0	0	0	0	0	0	0		0	0	0	0	0	0		0	0	0	0	0	0		0	0	0	0	0	0
0	0	0	0	0	0	0		0	0	0	0	0	0		0	0	0	0	0	0		0	0	0	0	0	0
0	0	0	0	0	0	0		0	0	0	0	0	0		0	0	0	0	0	0		0	0	0	0	0	0
0	0	0	0	0	0	0		0	0	0	0	0	0		0	0	0	0	0	0		0	0	0	0	0	0
0	0	0	0	0	0	0		0	0	0	0	0	0		0	0	0	0	0	0		0	0	0	0	0	0
0	0	0	0	0	0	0		0	0	0	0	0	0		0	0	0	0	0	0		0	0	0	0	0	0
0	0	0	0	0	0	0		0	0	0	0	0	0		0	0	0	0	0	0		0	0	0	0	0	0
0	0	0	0	0	0	0		0	0	0	0	0	0		0	0	0	0	0	0		0	0	0	0	0	0

## Sheet: Data corrected cropped
X	L1A1	L1A2	L1A3	L1A4	L1A5	L1A6		L2A1	L2A2	L2A3	L2A4	L2A5	L2A6		L3A1	L3A2	L3A3	L3A4	L3A5	L3A6		L4A1	L4A2	L4A3	L4A4	L4A5	L4A6
-4.5	-4.89	0.3	0.35	-2.71	-2.45	0		-1.05	-0.78	-0.08	-0.45	0.11	0		-0.29	1.31	3.63	1.01	1.68	0		-0.82	0.05	1.65	-1.54	-2.39	0
-3.6	-2.47	-0.37	-2.9	-0.95	-1.74	0		-1.25	-0.2	-3.7	-1.45	-2.08	0		0.18	-1.87	-1.93	-1.65	0.34	0		-0.1	0.47	0.25	0.38	1.25	0
-2.7	1.99	1.98	-0.3	3.12	3.69	0		-2.32	-0.1	-3.7	-1.2	0.32	0		-0.79	2.16	-0.48	-0.07	-1.71	0		1.03	-0.34	0.29	0.31	-1.38	0
-1.8	0.33	-2.36	-0.53	-3.66	-1.26	0		0.69	0.76	0.4	-0.32	0.35	0		1.16	1.84	0.75	0.7	3.6	0		-3.1	-1.35	-2.3	-3.12	-0.33	0
-0.9	1.12	1.21	0.06	-1.77	0.52	0		3.28	1.53	3.57	4.37	3.98	0		2.43	2.07	2.72	4.63	3.31	0		0.97	0.9	-1.09	-0.64	-1.99	0
0	-1.06	0.22	-0.63	-0.39	2.53	0		1.37	2.93	1.07	1.29	2.02	0		-0.82	3.21	-0.71	0.36	0.43	0		3.23	1.74	0.22	0.69	-0.04	0
0.9	-3.47	-0.48	-1.12	-0.52	-1.18	0		0.52	-0.03	-0.56	2.9	0.39	0		-2.08	-0.33	-0.78	1.31	0.56	0		-1.99	-0.88	-2.28	-0.81	-3.12	0
1.8	3.19	1.98	1.18	0.91	3.65	0		3.63	-0.09	0.98	3.8	-0.43	0		2.82	4.16	3.14	1.15	1.31	0		3.3	2.91	-0.33	-0.29	-0.54	0
2.7	-1.3	-0.3	0.67	-0.6	-1.76	0		1.52	0.16	0.91	1.25	1.27	0		-0.62	-0.36	-0.16	-0.38	0.35	0		4.7	-0.14	1.81	1.69	-0.39	0
3.6	-1.46	2.22	2.16	1.05	-0.92	0		-1.36	-0.12	1.1	0.86	0.46	0		0.06	1.43	1.23	0.34	3.92	0		-0.18	-1.28	0.2	-2.64	1.42	0
4.5	-1.79	1.79	-1.33	0.08	-0.03	0		-5.3	-4.18	-4.96	-2.99	-6.95	0		-2.79	-2.31	-1.13	-1.65	-1.88	0		-0.36	-0.68	-1.28	-0.39	-2.9	0
5.4	1.52	1.92	2.61	2.81	1.9	0		1.09	3.12	2.56	2.46	0.14	0		-0.6	1.13	0.09	-3.2	-0.78	0		-1.65	1.39	0.27	-0.28	-0.49	0
6.3	-0.03	-1.29	-3.08	0.68	-2.45	0		-0.34	0.07	-0.22	1.13	-1.68	0		1.73	1.97	1.43	-0.91	3.69	0		-0.29	1.74	-0.69	-1.52	-1.39	0
7.2	-2.99	-2.5	-2.16	-2.64	-2.26	0		0.68	2.41	0.58	1.52	-1.16	0		1.52	3.35	1.2	-2.2	-0.04	0		-2.96	-1.44	-2.97	-5.98	-3.16	0
8.1	0.81	-0.94	1	0.94	-3.5	0		-2.05	-2.5	-1.72	-1.09	-4.7	0		-0.96	0.52	0.96	0.38	0.28	0		0.61	1.58	0.53	0.61	0.17	0
9	2.58	4.26	0.55	-0.97	-22.29	0		-0.95	0.43	0.5	2.03	-12.01	0		0.49	2.64	0.66	1.92	-11.55	0		-3.52	5.19	-0.68	1.65	-17.37	0
9.9	16.03	10.62	5.71	4.35	-29.06	0		6.01	4.17	3	6.75	-11.35	0		0.56	2.83	5.03	1.19	-15.17	0		-5.88	-2.23	2.29	-1.62	-26.56	0
10.8	22.04	15.56	6.55	6.52	-28.65	0		3.62	4.41	0.26	0.6	-19.34	0		-3.25	-1.52	-0.48	-2.07	-20.37	0		-5.26	0.61	0.12	1.04	-25.28	0
11.7	22.44	14.62	11.07	4.15	-31	0		0.51	1.06	-0.09	-1.09	-17.68	0		-2.08	0.85	1.6	1.11	-15.3	0		-7.69	1.31	0.34	2.44	-27.77	0
12.6	21.82	18.31	9.9	6.14	-30.82	0		2.08	5.38	1.45	2.96	-16.46	0		-1.88	-0.51	2.38	2.47	-14.77	0		-5.64	-0.12	2.64	0.91	-28.47	0
13.5	22.34	16.12	8.88	7.83	-31.05	0		2.27	3.68	2.29	3.15	-14.92	0		-1.57	-0.41	-0.91	1.22	-16.4	0		-5.88	-0.96	-0.84	0.1	-28.19	0
14.4	21.52	14.75	5.5	3.44	-33.07	0		2.13	2.39	-1.85	-1.52	-19.35	0		-3.15	0.11	-0.05	-0.62	-18.76	0		-6.3	0.96	1.99	3.46	-26.42	0
15.3	21.08	15.74	6.56	2.05	-32.84	0		1.56	4.08	-0.26	0.31	-16.77	0		-0.25	2.29	0.71	1.42	-19.78	0		-5.07	0.8	2.49	1.91	-28.09	0
16.2	22.98	17.72	7.08	5.93	-31.63	0		3.07	5.41	2.27	2.68	-15.38	0		-4.39	-1.3	-1	-0.5	-17.13	0		-6.49	-3.8	-2.22	-0.95	-30.05	0
17.1	22.61	16.06	9.4	3.41	-28.43	0		1.83	2.49	0.41	2.67	-18.46	0		-3.72	-0.29	-0.64	2.28	-15.97	0		-7.23	0.08	0.3	1.82	-25.69	0
18	23.25	17.36	12.18	6.44	-28.66	0		-0.7	0.99	2.51	1.75	-17.22	0		-1.76	-0.88	2.37	1.99	-14.76	0		-7	-2.96	-0.95	-3.1	-25.47	0
18.9	23.04	16.43	9.87	3.87	-29.76	0		-1.42	-2.31	-2.41	-1.08	-18.14	0		-2.91	-5.16	-0.21	3.4	-18.1	0		-7.17	-1.76	0.56	3.56	-27.11	0
19.8	27.34	18.22	15.64	9.49	-24.34	0		4.88	4.9	5.3	6.16	-12.36	0		-0.97	1.18	1.07	3.89	-15.41	0		-6.17	1.62	0.43	1.81	-27.13	0
20.7	24.66	18.42	8.82	5.51	-31.77	0		4.47	6.16	3.56	3.07	-14.72	0		-0.55	3.36	3.05	4.02	-14.94	0		-7.27	0.23	0.15	-0.39	-28.81	0
21.6	20.28	15.32	4.9	1.05	-30.61	0		4.35	5.89	2.07	4.12	-14.68	0		-0.77	1.66	4.51	2.72	-13.33	0		-8.01	-2.45	3.4	0.64	-26.38	0
22.5	26.08	16.9	11.31	6.06	-29.2	0		3.07	4.63	0.46	2.03	-15.09	0		0.31	3.21	0.92	4.84	-16.57	0		-7.27	-2.25	-1.04	-0.38	-31.79	0
23.4	27.82	21.12	12.34	8.25	-25.36	0		3.07	4.89	1.27	5.74	-14	0		-2.75	3.34	3.57	4.5	-14.69	0		-6.42	2.25	-0.98	-1.04	-28.21	0
24.3	26.94	16.7	9.23	5.62	-29.58	0		7.67	2.55	3.65	5.1	-10.4	0		0.02	1.38	3.06	2.28	-11.65	0		-7.03	1.63	1.34	-1.17	-27.04	0
25.2	25.64	21.81	12.02	7.44	-25.39	0		2.82	4.01	0.36	1.71	-14.22	0		-3.36	-0.59	0.5	0.13	-14.25	0		-6.36	2.03	1.17	-0.5	-24.86	0
26.1	25.54	18.52	11.26	7.14	-25.34	0		4.06	2.73	-0.06	2.65	-13.37	0		0.01	-0.15	1.39	2.18	-14.33	0		-5.69	-2.58	-1.2	-3.06	-29.27	0
27	26.89	17.27	13.29	5.85	-28.47	0		4.43	3.86	1.76	3.69	-14.73	0		0.69	3.82	3.91	3.94	-12.89	0		-6.56	0.31	0.73	0.74	-27.78	0
27.9	17.25	12.81	8.77	2.04	-33.11	0		1.58	0.74	1.98	1.74	-15.21	0		-2.4	0.33	3	1.65	-16.33	0		-7.04	-2.31	-3.77	-1.62	-31.17	0
28.8	23.7	16.1	9.9	3.23	-30.67	0		2.21	4.36	3.14	2.65	-14.79	0		-3.39	-0.02	2.36	2.01	-16.18	0		-7.26	-3.09	1.53	-2.59	-28.9	0
29.7	21.66	16.61	10.16	6.28	-29.58	0		1.09	1.52	-0.47	2.2	-17.38	0		-4.04	-1.59	-0.25	1.56	-16.87	0		-4.66	1.31	1.33	0.55	-28.99	0
30.6	22.3	16.45	9.45	3.73	-31.49	0		2.48	7.65	4.54	5.74	-13.74	0		0.62	4.23	6.43	5.84	-13.27	0		-5.74	0.01	0.71	0.57	-29.15	0
31.5	23.53	17.73	8.3	5.58	-27.95	0		2.97	4.13	1.17	2.5	-13.75	0		0.08	1.02	3.7	4.65	-15.04	0		-6.87	-2.56	-2.01	-1.96	-31.3	0
32.4	27.03	18.78	11.29	7.24	-25.92	0		4.28	4.42	1.88	3.05	-10.77	0		1.8	2.39	4.26	3.34	-12.99	0		-8.3	0.73	1.88	0.06	-25.55	0
33.3	23.44	17.85	10.48	5.47	-27.38	0		2.98	3.27	1.73	4.43	-17.22	0		-4.32	-2.44	0.56	0.34	-20.39	0		-7.04	-4.73	-1.68	-2.64	-30.03	0
34.2	26.47	17.14	8.89	5.05	-26.54	0		6.32	6.84	4.91	3.67	-12.37	0		3.5	5.39	5.35	7.08	-12.64	0		-4.69	-2.49	-0.85	2.06	-29.46	0
35.1	21.89	18.03	11.33	6.48	-27.99	0		3.84	3.25	4.43	2.34	-15.36	0		-1.52	0.54	4.12	-0.03	-15.87	0		-5.7	-2.8	1.3	-0.74	-29.57	0
36	22.74	16.1	7.51	3.58	-27.75	0		0.94	2.03	0.29	1.42	-15.16	0		-3.11	1.31	2.21	1.38	-15.01	0		-4.54	-1.67	-1.05	-3.24	-29.22	0
36.9	21.94	14.74	11.6	3.87	-26.24	0		1.35	1.72	3.03	3.89	-17.23	0		-3.41	-0.77	-2.01	0.71	-20.28	0		-6.55	-4.95	-6.09	-3.62	-31.5	0
37.8	27.26	16.03	11.72	7.14	-27.09	0		4.82	4.08	2.45	2.62	-13.84	0		-2.17	0.69	2.55	4.74	-18.05	0		-7.83	0.33	1.61	0.57	-27.81	0
38.7	20.87	16.91	10.19	4.24	-28.15	0		0.56	1.71	-1.25	0.18	-14.36	0		-1.13	1.31	3.53	1.33	-17.09	0		-2.37	-1.09	0.92	1.76	-29.39	0
39.6	25.39	18.62	11.77	7.14	-22.77	0		5.36	6.7	2.39	5.38	-11.38	0		-1.94	-0.38	1.94	1.94	-15.58	0		-5.12	-3.35	0.44	-3.93	-25.99	0
40.5	17.31	12.35	5.63	0.53	-33.43	0		-2.76	-1.12	-3.35	-0.13	-18.64	0		-0.55	-0.22	1.98	4.43	-15.51	0		-9.52	-3.78	-2.88	-4.74	-33.41	0
41.4	24.09	14.64	9.79	5.5	-27.03	0		4.79	2.92	1.59	4.83	-12.13	0		3.36	4.06	2.17	6.37	-13.65	0		-2.33	0.55	-1.33	0.06	-27.42	0
42.3	23.64	17.8	13.93	7.53	-27.41	0		3.64	2.42	4.45	2.24	-13.51	0		-1.22	1.06	4.31	4.75	-16.04	0		-7.78	-0.81	0.88	-4.49	-30.89	0
43.2	24.31	15.02	12.28	3.66	-28.12	0		3.62	4.56	3.43	3.42	-10.9	0		-0.47	0.74	2.34	2.4	-14.67	0		-3.88	-0.29	0.16	-0.3	-28.16	0
44.1	21.77	16.42	9.73	3.29	-30.21	0		2.2	3.27	1.91	0.81	-12.47	0		-2.59	3.21	2.28	1.26	-15.39	0		-7	-0.39	-1.42	-1.61	-30.96	0
45	19.09	15.87	8.05	2.92	-32.55	0		5.96	6.73	3.54	4.68	-11.15	0		4.2	5.9	5.04	5.37	-11.92	0		-6.08	-0.67	0.51	-2.82	-29.27	0
45.9	23.75	15.37	9.09	5.17	-28.93	0		3.87	1.57	0.8	3.57	-14.6	0		0.94	2.54	1.95	4.68	-14.19	0		-2.31	-0.34	1.94	-1.32	-28.31	0
46.8	22.74	16.13	8.27	3.98	-28.32	0		3.16	3.72	3.39	3.71	-13.98	0		-3.46	1.95	1.64	3.58	-14.79	0		-6.91	-2.54	-2.48	-4.01	-30.37	0
47.7	21.59	16.47	9.41	5.52	-27.33	0		0.93	2.79	3.84	3.82	-13.11	0		-1.28	3.77	5.1	4.49	-14.88	0		-5.62	1.12	0.21	-2.03	-27.3	0
48.6	19.82	15.38	8.91	4.28	-28.37	0		2.58	5.34	2.49	4.12	-13.64	0		-2.23	1.56	3.3	2.66	-16.88	0		-7.77	-2.71	1.11	-3.23	-26.47	0
49.5	23.69	14.79	10.89	4.98	-25.39	0		0.47	3.15	1.49	0.68	-14.04	0		-0.6	1.31	4.2	1.09	-13.52	0		-7.28	-2.07	-2.48	-4.58	-29.93	0
50.4	21.21	13.69	10.57	3.85	-29.53	0		2.59	4.63	2.49	3.79	-12.43	0		-1.35	3.34	1.97	1.63	-17.03	0		-4.32	-1.24	-3.51	-4.25	-30.38	0
51.3	21.75	16.45	9.61	4.62	-28.78	0		2.16	5.37	2.87	1.16	-14.92	0		-0.51	3.27	2.31	3.48	-16.57	0		-4.9	-0.68	-1.35	-2.44	-29.04	0
52.2	20.44	18.41	12.12	1.84	-29.57	0		-1.66	1.39	0.98	-1.16	-18.1	0		-2.83	-0.09	2.57	3.97	-15.87	0		-5.56	-3.36	-2.76	-1.21	-29.5	0
53.1	24.18	15.87	10.06	4.4	-26.98	0		1.9	5.9	2.12	4.83	-11.72	0		-3.97	2.86	1.27	3.29	-15.06	0		-7.1	0.13	-0.82	-2.09	-27.79	0
54	22.38	16.55	12.72	4.36	-26.78	0		-0.91	0.28	-0.92	1.35	-16.52	0		-4.38	-0.05	-0.17	0.73	-16.96	0		-4.1	0.64	-0.19	-1.6	-27.44	0
54.9	22.44	16.49	9.17	3.27	-28.6	0		3.9	3.8	2.26	3.41	-13.67	0		0.52	1.77	4.56	4.24	-14.77	0		-4.62	-4.14	-1.61	-1.09	-29.7	0
55.8	23.52	15.36	11.42	6.41	-28.7	0		4.19	3.53	2.3	4.05	-12.73	0		-1.77	1.71	3.15	4.62	-14.38	0		-5.87	1.28	0.84	-2.32	-24.65	0
56.7	21.8	12.77	7.08	1.74	-30.58	0		1.81	0.75	1.37	1.09	-15.62	0		-5.09	-1.76	-0.33	-0.01	-16.68	0		-8.43	-3.94	-2.26	-6.15	-30.3	0
57.6	22.41	16.63	9.97	5.38	-26.74	0		3.35	4.89	4.36	5.11	-9.81	0		-2.06	1.39	3.93	3.36	-15.97	0		-4.07	-0.4	0.35	-1.32	-29.54	0
58.5	21.93	15.92	8.75	5.21	-25.33	0		2.86	1.83	1.55	1.92	-12.98	0		-1.65	-0.13	3.66	-0.24	-14.85	0		-0.37	0.46	2.32	-0.98	-25.48	0
59.4	19.39	13.42	6.59	0.67	-28.09	0		-1.12	-1.28	-0.42	-0.48	-14.93	0		-1.72	0.19	3.68	0.76	-14.49	0		-4.98	-0.81	-0.94	-2.68	-29.06	0
60.3	23.48	17.72	8.88	6.44	-26.49	0		0.6	2.44	-2.27	0.12	-15.63	0		-0.31	0.81	2.13	1.62	-15.17	0		-6.16	-3.56	-2.25	-2.15	-30.03	0
61.2	23.82	14.73	9.6	3.67	-27.08	0		1.56	3.19	2.38	5.56	-10.36	0		-3.69	-2.11	0.51	-0.48	-15.97	0		-7.59	-3.47	-3.46	-6.68	-30.27	0
62.1	20.81	15.45	10.98	1.29	-29.74	0		2.14	1.23	0.95	0.06	-16.85	0		-1.88	0.17	2.99	3.13	-16.71	0		-7.47	-3.05	-0.22	-2.23	-31.94	0
63	22.73	14.16	10.21	2.64	-26.46	0		2.1	1.54	-0.12	0.63	-13.74	0		-2.74	-1.25	-0.69	1.93	-16.14	0		-6.69	-4.66	-3.48	-5.65	-31.14	0
63.9	22.56	16.57	13.61	4.98	-25.16	0		2.02	4.58	4.93	3.07	-11.49	0		0.38	4.11	3.9	3.76	-13.42	0		-6.3	-3.44	-5.01	-6.1	-31.46	0
64.8	21.83	13.86	11.23	5.32	-28.65	0		2.17	2.94	-0.11	3.28	-12.99	0		-2.16	1.52	2.85	3.73	-12.07	0		-8.88	-3.81	-2.19	-5.85	-32.37	0
65.7	21.71	16.78	7.6	3.57	-25.6	0		5.08	4.84	2.06	4.2	-10.59	0		1.64	2.83	2.06	2.35	-16.6	0		-5.09	-4.4	-3.23	-2.94	-30.17	0
66.6	23.92	16.25	8.89	2.05	-26.06	0		4.37	3.84	3.34	1.97	-11.62	0		-2.84	2.02	3.62	2.32	-13.77	0		-0.68	-2.12	-0.32	-2.64	-27.42	0
67.5	19.91	15.51	5.97	0.27	-27.7	0		1.06	-2.22	-1.94	-1.64	-15.64	0		-3.3	-0.32	3.24	2.18	-15.2	0		-5.51	-2.57	-0.85	-2.11	-30.03	0
68.4	20.58	17.14	9.25	3.19	-25.61	0		-1.58	3.16	-1.37	3.54	-15.44	0		-3.87	-1.51	-1.64	-1.29	-19.42	0		-8.56	-6.5	-4.79	-8.4	-31.28	0
69.3	19.59	15.95	8.12	0.2	-27.19	0		2.93	5.73	3.24	4.41	-10.92	0		-2.41	2.55	3	1.28	-17.03	0		-6.65	-1.66	-3.91	-9.04	-31.82	0
70.2	23.29	16.29	8.79	3.94	-25.96	0		6.11	3.34	1.84	4.59	-11.98	0		-1.5	2.46	1.5	3.66	-14.11	0		-5.41	-2.91	-4.61	-4.16	-29.08	0
71.1	22.98	19.3	11.26	4.85	-26.68	0		4.51	5.13	0.94	4.9	-13.92	0		-0.06	3.15	3.16	3.22	-18.14	0		-3.71	-0.85	-2.89	-5.82	-32.82	0
72	23.58	17.28	12.77	2.62	-28.93	0		4.18	4.07	6.05	3.72	-12.77	0		-0.76	3.03	6.52	5.18	-11.9	0		-7.36	-5.13	-4.38	-7.88	-31.96	0
72.9	20.39	12.52	6.33	3.95	-30.86	0		1.59	1.35	1.31	3.6	-13.23	0		-1.24	2.88	4.14	3.6	-15.88	0		-6.17	-5.33	-4.74	-6.56	-32.6	0
73.8	24.29	17.58	11.98	4.9	-24.3	0		7.27	7.08	4.49	4.83	-8.68	0		-0.4	4.9	6.27	4.62	-13.22	0		-3.97	-1.27	-1.1	-4.57	-30.32	0
74.7	25.32	17.92	8.65	5.23	-24.7	0		3.07	3.96	0.5	5.11	-11.89	0		-1.56	1.99	2	3.4	-15.01	0		-1.4	-2.43	-1.93	-1.38	-28.49	0
75.6	20.07	16.35	8.18	2.91	-28.3	0		0.49	2.03	0.3	4.62	-15.65	0		-4.57	-1.13	1.69	3.09	-17.28	0		-3.45	-2.99	-2.62	-3.19	-29.5	0
76.5	22.22	13.7	11.46	2.19	-25.85	0		3.8	5.56	3.9	2.86	-8.64	0		-1.52	2.79	1.97	5.54	-12.15	0		-4.74	-5.08	-3.84	-4.1	-31.32	0
77.4	21.57	15.26	9.72	3.5	-25.87	0		4.51	5.11	3.68	4.59	-10.53	0		3.22	4.47	8.01	8.33	-11.89	0		0.58	-1.75	0.08	-0.16	-28.85	0
78.3	23.78	15.9	10.08	1.36	-26.08	0		3.55	1.01	-0.22	1.73	-12.45	0		-2.17	-2.28	1.37	2.43	-16.18	0		-5.29	-5.26	-4.55	-7.22	-33.27	0
79.2	21.89	15.7	7.66	2.89	-27.6	0		4.79	4.5	3.6	1.09	-12.45	0		-0.82	1.74	5.63	2.75	-15.22	0		-5.3	-2.57	-3.24	-5.16	-31.72	0
80.1	21.02	17.25	9.8	7.22	-24.55	0		-0.02	2.75	1.91	3.43	-11.14	0		-3.24	0.29	2.61	1.07	-15.11	0		-6.56	-2.07	-1	-5.78	-29.34	0
81	22.7	19.56	11.31	4.38	-23.97	0		-3.71	0.49	-0.57	-1.02	-16.41	0		-2.2	1.38	5.03	2.26	-12.07	0		-4.12	-2.67	-1.44	-4.37	-28.84	0
81.9	11.49	11.89	7.96	0.26	-23.92	0		2.37	4.85	1.85	1.86	-6.17	0		0.81	0.48	2.41	1.36	-11.96	0		-2.8	-5.54	-6.93	-5.28	-29.46	0
82.8	4.76	4.29	0.56	-0.32	-14.42	0		1.36	1.99	0.33	1.55	-5.85	0		-0.61	2.03	2.51	1.04	-9.75	0		2.17	-2.11	-2.33	-5.65	-23.12	0
83.7	-0.06	1.1	-2.63	-3.27	-11.45	0		-1.67	-0.33	-2.27	-1.32	-5.33	0		-0.59	1.79	0.99	1.58	-1.74	0		3.89	-4.65	-4.87	-4.74	-12.94	0
84.6	-0.24	0.98	-0.49	-2.96	-1.84	0		-2.13	-0.1	-0.99	0.47	-2.55	0		-0.04	2.21	2.18	1.7	-2	0		3.7	-1.26	0.51	-4.67	-8.75	0
85.5	0.03	-1.85	-1.72	-0.97	-3.01	0		2.54	-2.6	-1.43	-0.24	0.19	0		0.41	-0.03	-1.53	1.32	-1.14	0		3.54	-0.56	-3.51	-4.3	-9.72	0
86.4	0.96	1.49	-2.18	-3.53	-4.48	0		2.19	2.64	0.76	2.6	0.4	0		1.41	3.89	2.52	2.8	-1.17	0		4.58	-3.52	-5.6	-6.01	-8.71	0
87.3	4.84	4.11	3.06	2.96	-0.17	0		2.91	2.19	2.99	2.68	1.51	0		-2.23	-0.32	-1.33	-2.1	-3.09	0		2.28	-4.2	-5	-6.5	-7.98	0
88.2	-1.11	0.96	-0.81	-3.93	0.49	0		-1.09	-2.51	-1.6	-2.62	1.92	0		-3.48	0.19	0.04	-3.87	-3.22	0		1.78	-2.85	-3.76	-8.09	-10.94	0
89.1	-2.53	-0.93	-0.9	-3.96	-2.26	0		0.53	1.04	-0.02	0.76	2.26	0		-2.67	2.69	3.46	1.46	-3.41	0		3.65	-2.69	-2.9	-4.83	-9.11	0
90	-4.25	-0.73	-1.07	0.8	-3.28	0		-2.66	-2.69	-0.61	-0.09	-1.44	0		-0.39	0.59	2.25	-0.14	-0.42	0		3.69	-3.82	-1.66	-7.21	-5.78	0
90.9	-0.61	1.22	1.19	-1.58	2.57	0		1.74	2.18	1.47	0.99	4.24	0		-1.62	3.88	3.28	3.22	2.13	0		-0.95	-5.11	-6.65	-5.58	-7.69	0
91.8	-3.06	-0.87	0.05	-1.23	0.75	0		-1.06	-2.17	-0.42	-0.48	1.71	0		0.62	0.63	1.93	-1.09	3.13	0		2.52	-3.2	-1.19	-5.15	-4.48	0
92.7	-1.58	-3.13	-1.62	-4.13	0.6	0		1.58	-0.56	-0.06	1.82	2.23	0		-0.25	1.24	2.33	2.31	2.51	0		4.16	-2.65	-3.33	-5.72	-5.14	0
93.6	-5.5	-1.93	-4.71	-5.13	-2.47	0		-0.9	-1.72	-1.95	-3.15	0.68	0		0.69	0.64	0.95	0.19	1.61	0		5.24	-4.06	-7.09	-7.72	-8.82	0
94.5	-2.16	-2.19	-1.07	-2.86	0.37	0		0.98	0.43	-0.08	-0.25	1.74	0		-0.45	3.3	1.88	-0.81	0.81	0		4.92	0.06	-3.06	-8.54	-3.46	0
95.4	-5.29	-0.7	-1.09	-0.38	2.86	0		1.17	2.89	2	0.69	3.71	0		-0.27	0.48	1.53	-1.11	0.75	0		2.77	-2.81	-3.62	-6.2	-4.89	0
96.3	-4.05	0.14	-0.75	-1.42	0.23	0		5.56	5.3	3.76	5.98	9.1	0		-1.3	1.34	-0.39	-2.2	0.77	0		2.14	-5.13	-5.06	-9.86	-9.06	0
97.2	-5.19	0.82	-4.23	-4.33	-1.63	0		-0.09	0.19	-1.82	-1.45	2.18	0		1.26	2.6	2.17	0.35	2.6	0		2.4	-2.79	-3	-5.49	-4.15	0
98.1	-1.77	1.04	0.77	-0.23	1	0		0.33	2.42	0.89	2.3	4.42	0		-4.86	0.54	-0.14	-2.38	-1.93	0		2.03	-3.52	-2.35	-5.19	-6.91	0
99	-5.21	-2.26	-1.97	-4.61	1.37	0		1.2	-1.48	0.54	-0.57	2.45	0		0.46	3.07	1.34	-0.75	2.46	0		6.45	-3.68	-5.59	-8.2	-3.59	0
99.9	-2.76	0.67	-1.01	0.33	1.58	0		1.98	1.12	2.03	2.85	2.79	0		0.17	4.09	4.97	3.92	3.32	0		6.24	2.97	-1.15	-1.97	-2.02	0
100.8	-2.07	-2.35	-3.77	-2.8	1.94	0		4.67	2.34	1.41	0.88	2.04	0		-0.81	2.01	3.28	0.89	0.09	0		4.19	-2.49	-5.64	-6.3	-7.33	0
101.7	-1.36	1.27	1	-2.75	5.11	0		2.07	1.04	3.09	2.33	2.89	0		0.48	4.02	1.99	1.69	2.65	0		6.66	0.41	-1.83	-4.84	-3.23	0
102.6	-1.6	0.07	-1.36	-0.85	1.53	0		1.7	2.19	1.7	5.75	4.43	0		0.49	1.57	2.98	1.02	2.09	0		5.09	-2.55	-2.14	-6.83	-2.55	0
103.5	0.21	-0.47	0	-3.66	4.62	0		0.8	-0.38	-0.33	0.35	3.28	0		-2.28	0.14	-0.98	-0.7	0.85	0		3.65	-3.75	-6.83	-7.71	-4.91	0
104.4	-1.73	1.03	0.15	-0.32	4.4	0		0.06	1.4	1.19	0.48	1.72	0		-2.32	1.75	1.79	-0.63	-0.16	0		3.48	-2.74	-2.06	-6.6	-6.52	0
105.3	-1.25	0.16	-1.41	-0.43	2.24	0		0.1	2.78	1.13	1.2	4.72	0		-1.72	2.4	2.65	0.02	2.96	0		4.47	-0.35	-4.75	-8.9	-3.73	0
106.2	-1.87	-3.41	-1.85	-4.49	2.24	0		0.75	0.51	2.92	1.87	2.99	0		-3.03	2.19	3.3	-0.22	-0.74	0		1.37	-4.25	-5.57	-10.7	-7.67	0
107.1	-2.75	-1.38	-1.47	-3	-0.37	0		0.56	1.95	2.26	0.45	4.9	0		-1.06	2.15	4.17	0.83	3.32	0		-0.08	-6.24	-3.31	-6.95	-6.78	0
108	-3.63	-0.61	-2.7	-2.73	-0.07	0		-0.03	-0.7	-1.81	0.25	2.58	0		0.02	1.83	4.7	3.08	5.22	0		3.18	-3.17	-2.75	-6.13	-3	0
108.9	-4.01	0.04	-2.71	-4.35	-0.31	0		2.84	3.22	2.04	1.1	4.93	0		2.66	5.19	6.72	3.67	5.41	0		7.09	2.67	-0.33	-1.52	-1.99	0
109.8	-1.07	0.79	-1.21	-1.39	5.66	0		0.34	0.46	2.69	1.7	6.25	0		0.22	3.26	4.83	0.51	3.23	0		3.29	-3.22	-2.8	-6.23	-5.42	0
110.7	-4.24	-2.54	-1.55	-2.81	2.02	0		1.37	-1.19	2.04	0.13	5.12	0		-1.88	0.31	1.62	-2.65	1.3	0		2.63	-1.18	-1.68	-4.4	-4.31	0
111.6	-3.76	0.64	0.83	-3.48	1.01	0		4.16	3.06	3.7	2.44	5.54	0		-2.64	1.04	1.3	-2.06	-2.78	0		6.61	0.47	-1.97	-6.71	-4.49	0
112.5	-6.21	-3.95	-3.07	-3.24	0.29	0		-3.48	-2.42	-3.34	-0.11	1.99	0		-2.46	0.69	1.52	-2.14	2.09	0		2.12	-5.26	-7.5	-10.54	-7.6	0
113.4	-5.19	-1.04	-1.25	-2.04	2.95	0		-0.04	-0.84	-3.09	2.43	2.21	0		-5.12	-2.54	-1.46	-3.19	-2.63	0		2.78	1.24	-1.17	-5.8	-2.95	0
114.3	-4.48	-1.86	-2.23	-3.77	0.68	0		1.2	-1.34	-4.08	-1.99	1.46	0		0.43	-0.78	-1.07	-2.79	-0.89	0		3.29	-3.89	-4.17	-7.89	-6.27	0
115.2	-2.51	-2.2	-0.04	-1.86	-0.92	0		-1.96	-1.9	0.69	0.2	0.18	0		-1.14	-0.76	3.18	-0.48	2.43	0		1.55	-3.96	-3	-8.41	-4.6	0
116.1	-3	-3.47	-3.1	-1.6	1.92	0		-0.72	-4.05	-0.85	1.3	2.49	0		-2.52	-1.48	0.27	-0.34	-0.09	0		6.05	-1.3	-1.42	-5.38	-3.23	0
117	-3.74	-2.58	-1.74	-4.81	0.41	0		-0.57	-0.97	-3	-3.99	-0.27	0		-1.51	-0.98	0.67	-2.41	-0.76	0		3.55	-2.94	-5.86	-7.09	-6.76	0
117.9	-3.02	-2.17	-4.34	-5.65	-0.71	0		2.34	-2.21	-1.02	0.08	0.48	0		-0.23	-1.29	1.23	0.13	0.18	0		2.31	-4.52	-4.11	-7.94	-5.31	0
118.8	-4.86	-5.37	-1.57	-1.42	0.03	0		-1.37	-2.8	-1.3	2.3	0.3	0		-2.2	0.14	1.83	-1.95	-0.3	0		5.55	0.11	-1.9	-7.1	-3.34	0
119.7	-2.91	-0.67	2.03	-0.72	2.5	0		4.14	-0.74	1.73	1.79	4.49	0		0.23	-0.28	0.14	0.18	2.37	0		3.27	-1.22	-2.31	-6.97	-2.71	0
120.6	-0.92	2.57	2.11	-3.42	6.11	0		4.23	1.24	1.87	1.28	8.13	0		-1.47	2.01	1.12	1.15	0.62	0		3.12	-1.84	-2.15	-5.14	-4.8	0
121.5	-1.15	-0.55	-1.61	-0.87	4.51	0		1.55	-1.93	-3.03	-2.01	3.06	0		-2.49	-0.29	0.87	-4.61	0.04	0		0.17	-4.09	-7.47	-9.29	-6.16	0
122.4	-3.78	-2.4	-0.26	-2.22	2.23	0		-1.45	2.66	2.55	1.47	4.33	0		-2.15	1.23	4.04	-1.27	4.16	0		5.58	0.15	0.24	-5.55	-2.37	0
123.3	-2.05	-1.45	-1.93	-2.45	1.31	0		2.27	1.97	1.09	3.4	6.02	0		0.08	0.92	3.14	0.65	4.29	0		6.2	-3.08	-3.24	-7.29	-4.64	0
124.2	-3.64	-0.41	-1.62	-4.55	1.4	0		0.05	0.76	-0.07	-0.02	3.95	0		-0.52	4.43	5.21	2.45	3.81	0		4.18	-1.42	-1.15	-2.82	-1.66	0
125.1	-1.25	0.6	-0.86	-0.54	4.58	0		-0.92	-5.22	-1.65	-1.81	0.71	0		-3.43	-3	-0.9	-4.13	-1.27	0		3.84	-2.78	-2.33	-5.85	-3.19	0
126	-2.74	-3.13	-3.77	-4.05	1.8	0		2.15	0.47	2.67	0.65	5.65	0		-0.35	0.48	3.98	-1.88	2.66	0		3.6	-4.48	-1.91	-6.52	-3.36	0
126.9	-5.48	-2.77	-2.99	-6.44	-2.04	0		-1.93	0.93	-1.59	-0.39	2.5	0		-0.58	2.41	2.5	0.11	5.44	0		4.33	-1.55	-3.11	-7.4	-0.44	0
127.8	-3.47	0.12	-1.22	-1.11	0.98	0		0.26	3.8	1.11	2.68	4.91	0		-2.66	-0.11	1.86	-2.25	1.84	0		3.33	-2.57	-4.35	-7	-2.6	0
128.7	-4.72	-3.58	-4.75	-7.54	-0.45	0		-1.98	-3.44	-1.63	-2.3	0.87	0		-2.73	-2.98	0.38	-3.86	-1.13	0		3.16	-4.22	-3.78	-8.21	-5.35	0
129.6	-1.38	-0.69	2.28	0.53	3.24	0		2.24	-0.39	0.09	1.59	2.89	0		-1.01	-2.69	-0.38	-1.84	1.01	0		0.64	-6.02	-3.57	-7.82	-5.99	0
130.5	-0.88	-1.65	-2.65	-1.78	3.02	0		-0.42	0.55	-0.07	1.98	6.14	0		-2.37	-0.06	1.93	-1.57	2.13	0		4.96	-3.6	-1.99	-5.93	-4.71	0
131.4	-2.88	-2.07	-3.81	-1.94	-0.17	0		1.62	2.83	3.57	0.79	1.21	0		-1.7	-0.3	1.58	-3.66	1.54	0		0.82	-3	-6.15	-7.46	-4.21	0
132.3	-2.36	2.18	3.06	-1.75	5.67	0		0.86	1.03	3.47	2.23	3.72	0		-2.12	-0.24	1.96	-1.61	-0.67	0		0.72	-4.61	-3.46	-6.54	-6.34	0
133.2	-2.24	-2.69	0.22	-1.09	3.09	0		0.89	2.83	0.06	2.59	6.58	0		-1.26	2.84	1.14	-0.98	0.08	0		2.36	-1.86	-5.17	-7.67	-3.98	0
134.1	-0.25	0.31	0.08	-0.47	4.03	0		3.97	3.02	4.02	2.57	5.21	0		-1.56	2.16	4.65	-1.51	3.63	0		0.09	-2.24	-3.94	-8.29	-6.26	0
135	-5.21	-1.11	-0.17	-2.05	-0.93	0		1.74	0.43	1.59	1.48	3.22	0		-1.38	-0.11	2.87	-3.39	-2.16	0		1.05	-3.08	-5.7	-8.07	-7.86	0
135.9	-6	-1.75	-4.66	-4.52	-0.3	0		0.58	-0.27	-0.4	0.69	3.86	0		0.63	-0.97	2.64	0.65	4.17	0		2.46	-4.25	-2.53	-5.38	-3.47	0
136.8	-0.87	-1.19	0.71	-2.1	1.98	0		4.74	6.18	2.88	1.65	4.89	0		-0.27	1.51	4.11	-1.84	3.26	0		3.01	-4.86	-4.89	-9.48	-1.57	0
137.7	-2.47	1.7	0.11	-3.24	0.7	0		0	4.44	1.53	2.32	3.15	0		-2.48	-1.14	3.29	-1.37	0.88	0		4.36	-2.42	-1.08	-7.82	-6.59	0
138.6	-5.15	-2.51	-1.57	-3.37	2.93	0		1	2.2	0.78	0.71	2.3	0		-1.04	2.88	2.72	-0.8	0.47	0		4.91	-5.62	-3.71	-7.91	-4.45	0
139.5	-4.79	-1.74	-2.71	-4.88	-1.57	0		-1.8	-0.67	-1.26	-2.47	1.06	0		-4.81	0.57	1.86	-2.97	-1.98	0		2.13	-2.17	-2.82	-5.94	-5.42	0
140.4	-2.8	1.04	-2.93	-2.63	4.8	0		-0.04	-1.64	-2.39	-1.6	-0.31	0		-3.12	1.27	0.02	-1.43	1.22	0		2.6	1.58	-2.44	-5.35	-3.32	0
141.3	-1.41	-0.52	-0.57	-3.15	5.33	0		1.52	0.57	-1.04	-2.17	2.64	0		-2.67	-1.99	0.28	-6.02	0.39	0		3.45	-3.06	-3.27	-6.81	-1.88	0
142.2	-5.74	-2.55	-1.25	-0.04	3.83	0		-1.59	0.36	-2.09	1.64	1.38	0		-2.46	0.14	1.15	-1.29	-0.28	0		0.59	-6.38	-3.62	-9.68	-6.84	0
143.1	-2.39	1.76	-0.3	-1.72	3.3	0		3.75	2.21	0.89	1.81	3.2	0		-0.69	0.94	0.83	0.82	1.26	0		4.04	-2.17	-0.52	-5.66	-4.9	0
144	-3	-1.1	-0.92	-2.49	-0.12	0		1.21	-0.06	-1.32	-1.11	-0.23	0		-1.3	1.23	2.79	0.45	0.27	0		3.15	-2.15	-1.73	-3.29	-2.24	0
144.9	-2.06	-0.8	-1.46	-5.43	4.69	0		1.12	-0.29	1.59	-0.41	3.77	0		2.2	3.93	4.1	-1.61	1.63	0		1.43	-3.86	-4.36	-9.14	-5.1	0
145.8	-3.7	-3.72	-0.35	-3.82	-2.05	0		0	1.73	2.31	-0.12	1.28	0		0.31	1.29	2.59	-0.63	2.63	0		1.79	-4.6	-7.55	-7.89	-6.8	0
146.7	-2.85	-1.65	-3.15	-2.98	0.36	0		3.23	2.52	1.25	2.42	3.54	0		-0.68	0.8	3.26	-0.7	4.52	0		-0.87	-3.15	-4.55	-10.42	-2.44	0
147.6	1.4	0.39	0.5	-2.15	2.34	0		3.62	0.63	2.22	1.2	0.87	0		-0.12	-0.36	3.75	-1.15	0.57	0		1.75	-4.2	-1.87	-5.36	-8.71	0
148.5	-1.37	2.03	0.42	-2.99	0.93	0		1.15	1.53	-0.72	0.96	3.2	0		-0.29	0.92	-0.45	-1.03	-0.01	0		3.17	-1.34	-2.17	-5.57	-2.57	0
149.4	-3.68	-0.06	-1.41	-0.14	2.13	0		2.29	2.79	0.71	2.07	5.72	0		-2.54	0.62	0.44	-0.71	2.22	0		3.04	-2.83	-4.48	-5.74	-4.48	0
150.3	-2.82	-0.39	0.47	0.24	5.09	0		0.13	-0.3	1.78	-1.36	0.67	0		-2.11	0.6	1.3	-2.92	0.57	0		5.59	-0.84	-2.63	-6.7	-3.39	0
151.2	-1.81	0.49	-2.35	-1.12	2.85	0		-0.3	0.3	-0.85	2.1	2.69	0		-1.28	0.67	1.9	-0.86	1.89	0		4.92	-3.6	-2.78	-6.54	-5.93	0
152.1	-3.32	0	-3.04	-4.07	2.88	0		0.84	0.99	-0.39	-0.57	3.89	0		-2.24	2.59	1.53	-0.65	3.92	0		1.16	-2.1	-5.89	-7.58	-4.01	0
153	-4.41	-0.37	-4.61	-4.82	-0.04	0		0.61	2.16	-1.28	0.01	2.82	0		2.05	1.18	5.29	-1.03	2.06	0		5.96	0.52	-0.7	-4.62	-2.47	0
153.9	-8	-1.64	-3.23	-5.73	-1	0		-1.44	-0.81	-0.38	-0.47	-0.17	0		-3.2	-1.37	-0.67	-1.21	-0.61	0		-0.25	-6.11	-7.47	-7.56	-8.91	0
154.8	-4.96	-1.35	-3.82	-7.09	-1.93	0		-1.15	-0.37	-1.87	-3.16	0.45	0		-3.62	-2.94	1.6	-3.79	-3.18	0		3.38	-3.46	-3.77	-7.48	-5.31	0
155.7	-0.86	0.97	2.18	0.44	3.46	0		3.02	2.16	2.77	0.21	2.61	0		-4.3	-1.93	2.09	-2.41	-1.29	0		2.55	-5.98	-4.85	-9.99	-6.45	0
156.6	-2.6	1.61	-0.61	-2.97	1.12	0		0.31	2.13	2.84	1.37	3.5	0		-2.33	-1.77	3.01	-1.09	1.61	0		0.09	-6.34	-6.01	-8.68	-6.25	0
157.5	-2.49	1.67	0.25	0.65	2.53	0		-0.62	2.69	-2.65	3.41	0.37	0		-2.57	-1.21	2.11	-1.59	1.54	0		2.46	-3.48	-4.28	-9.46	-3.82	0
158.4	-1.14	0.27	1.29	-0.43	3.39	0		2.52	3.8	2.81	3.21	5.05	0		-2.17	0.97	4.73	-2.25	3.8	0		1.57	-1.48	-0.69	-6.81	-1.64	0
159.3	-7.32	-2.01	-1.35	-5.83	-1.54	0		-3.18	-0.92	-1.28	-3.27	1.56	0		-3.76	1.88	1.91	-5.27	0.31	0		6.12	-0.84	-2.13	-9.53	-3.82	0
160.2	-4.65	-0.73	-3.57	-3.46	0.25	0		-1.13	-0.36	-1.72	2.42	2.28	0		-0.8	2.16	3.2	0.08	0.95	0		6.45	1.12	-2.12	-5.01	-4.85	0
161.1	-5.24	-1.38	-0.06	-1.07	2.2	0		-1.89	-0.02	0.63	-0.39	1.17	0		-6.08	-0.65	1.43	-4.28	-0.18	0		1.77	-2.41	-1.84	-5.18	-1.69	0
162	-3.47	-0.31	-1.92	-1.97	3.28	0		-0.38	-0.03	-0.59	1.27	0.79	0		-1.34	2.76	3.03	-0.08	-1.22	0		2.52	-3.46	-0.91	-5.7	-5.21	0
162.9	-3.38	-0.85	-1.28	-3.22	-0.07	0		1.06	2.36	1.57	-0.95	2.52	0		-1.69	2.21	1.31	-0.04	1.89	0		1.55	-3.62	-6.01	-9.03	-6.4	0
163.8	-3.91	-3.69	-3.86	-5.79	2.37	0		-1.47	-0.66	0.36	-0.88	1.66	0		-3.85	-1.28	-1.3	-4.05	-0.87	0		0.76	-2.51	-5.21	-6.63	-4.3	0
164.7	-3.97	-0.19	-3.74	-4.56	1.61	0		2.33	1.01	-0.37	0.49	1.64	0		-1.21	-0.04	1.14	-0.03	1.54	0		0.04	-3.57	-3.93	-6	-3.09	0
165.6	-0.87	3.25	2.43	-1.1	3.79	0		2.18	1.09	1.18	1.68	3.72	0		-2.71	-1.05	-1.66	-2.51	-3.28	0		1.94	-3.21	-6.06	-9.13	-5.48	0
166.5	-0.56	2.73	-0.42	-1.73	3.04	0		2.04	2.21	-0.6	0.69	2.42	0		-1.37	2.39	3.56	-1.66	-0.42	0		1.54	-3.77	-2.33	-7.5	-8.14	0
167.4	-5.67	-3.91	-3.26	-1.18	1.26	0		-1.26	-2.74	-1.85	0.78	-1.19	0		-1.48	1.34	2.67	-0.91	0.32	0		1.17	-3.15	-1.45	-5.85	-4.61	0
168.3	-5.04	-2.5	-1.79	-4.17	2.25	0		1.48	-2.19	1.34	1.15	2.57	0		0	0.4	2.31	-0.37	2.42	0		3.22	-4	-3.15	-8.82	-6.14	0
169.2	-6.92	-5	-5.17	-7.09	-1.18	0		-1.49	-1.74	-3.43	-3.11	-1.62	0		-3.22	1.04	-0.28	-2.31	0.29	0		3.27	-1.2	-2.34	-7.69	-6.05	0
170.1	-3.22	-1.39	-1.76	-3.17	3.36	0		-1.19	0.83	-1.33	-1.58	2.01	0		-2.94	-0.21	1.34	-3.07	-1.57	0		4	-3.14	-2.65	-5.58	-5.6	0
171	-1.89	1.87	1.38	-2.37	3.2	0		-1.53	-0.78	-2.06	-2.05	0.07	0		-1.31	-1.04	2.32	-1.9	0.66	0		3.29	-4.87	-4.73	-9.56	-2.73	0
171.9	-4.35	0.14	-0.34	-1.37	1.98	0		1.23	1.55	-0.08	-0.78	4.44	0		0.15	0.31	2.07	-2.04	2.9	0		1.55	-5.12	-4.14	-7.47	-4.99	0
172.8	-0.42	1.12	2.09	-0.33	2.64	0		6.25	3.1	4.94	3.93	4.81	0		1.53	2.81	1.65	0.69	2.82	0		1.98	-2.52	-3.99	-5.78	-6.66	0
173.7	-3.33	1.7	0.64	-1.15	1.14	0		0.24	-0.53	1.74	-1.08	-0.22	0		-1.08	-3.19	1.29	-3.17	-0.3	0		1.84	-5.15	-4.99	-7.44	-7.42	0
174.6	0.94	2.62	0.4	2.66	6.4	0		-1.14	1.04	-3.33	-0.38	4.53	0		-0.48	0.94	1.13	-0.98	2.99	0		6.08	-0.37	0.55	-1.25	0.17	0
175.5	-1.39	0.03	-0.35	-1.76	0.81	0		2.55	-0.04	-1.12	-2.1	0.37	0		-0.33	1.12	0.1	-2.19	-0.14	0		0.9	-1.32	-0.7	-7.13	-4.7	0
