# Supplementary material for: Simvastatin Sodium Salt and Fluvastatin Interact with Human Gap Junction Gamma-3 Protein
Source: PLoS One. 2016 Feb 10;11(2):e0148266. doi: 10.1371/journal.pone.0148266 (PMC4749215; doi:10.1371/journal.pone.0148266)
Supplement: S9 Dataset — (ZIP) [file pone.0148266.s010.zip › S9_Dataset/niflumic acid_3.xlsx]

## Sheet: niflumic acid
L1A1()_X	L1A1()_Y	L1A2()_X	L1A2()_Y	L1A3()_X	L1A3()_Y	L1A4()_X	L1A4()_Y	L1A5()_X	L1A5()_Y	L1A6()_X	L1A6()_Y	L2A1()_X	L2A1()_Y	L2A2()_X	L2A2()_Y	L2A3()_X	L2A3()_Y	L2A4()_X	L2A4()_Y	L2A5()_X	L2A5()_Y	L2A6()_X	L2A6()_Y	L3A1()_X	L3A1()_Y	L3A2()_X	L3A2()_Y	L3A3()_X	L3A3()_Y	L3A4()_X	L3A4()_Y	L3A5()_X	L3A5()_Y	L3A6()_X	L3A6()_Y	L4A1()_X	L4A1()_Y	L4A2()_X	L4A2()_Y	L4A3()_X	L4A3()_Y	L4A4()_X	L4A4()_Y	L4A5()_X	L4A5()_Y	L4A6()_X	L4A6()_Y	L5A1()_X	L5A1()_Y
-237.6	-1.85	-237.6	-12.5	-237.6	-7.44	-237.6	-7.02	-237.6	-5.51	-237.6	-5.83	-237.6	1.01	-237.6	-5.48	-237.6	-7.41	-237.6	-2.95	-237.6	-1.68	-237.6	-2.3	-237.6	1.72	-237.6	3.5	-237.6	-2.26	-237.6	5.09	-237.6	-1.04	-237.6	1.7	-237.6	-0.22	-237.6	-3.48	-237.6	-7.57	-237.6	-2.37	-237.6	-5.99	-237.6	-5.81	-237.6	-2.64
-236.7	-6.68	-236.7	-8.61	-236.7	-5.99	-236.7	-5.36	-236.7	-5.24	-236.7	-9.61	-236.7	1.81	-236.7	-3.19	-236.7	-4.22	-236.7	-1.52	-236.7	-2.9	-236.7	-3.46	-236.7	2.66	-236.7	4.44	-236.7	-2.27	-236.7	6.7	-236.7	1.17	-236.7	1.87	-236.7	0.63	-236.7	-2.02	-236.7	-7.73	-236.7	-2.72	-236.7	-3.16	-236.7	-3.32	-236.7	0.79
-235.8	-3.94	-235.8	-7.07	-235.8	-8.42	-235.8	-7.29	-235.8	-5.46	-235.8	-7.11	-235.8	3.54	-235.8	-3.47	-235.8	-6.56	-235.8	-0.51	-235.8	-1.85	-235.8	-1.65	-235.8	5.29	-235.8	1.58	-235.8	-1.93	-235.8	8.89	-235.8	3.45	-235.8	1.56	-235.8	-1.35	-235.8	-4.56	-235.8	-7.77	-235.8	-1.72	-235.8	-4.17	-235.8	-4.93	-235.8	-0.92
-234.9	-3.35	-234.9	-8.56	-234.9	-6.95	-234.9	-5.63	-234.9	-6.05	-234.9	-6.33	-234.9	2.86	-234.9	-2.27	-234.9	-4.49	-234.9	-0.02	-234.9	0.48	-234.9	-0.73	-234.9	2.42	-234.9	1.04	-234.9	-1.95	-234.9	6.46	-234.9	3.84	-234.9	3.73	-234.9	-0.1	-234.9	-6.65	-234.9	-5.07	-234.9	-0.33	-234.9	-4.68	-234.9	-5.27	-234.9	0.55
-234	-5.64	-234	-7.02	-234	-8.73	-234	-6.72	-234	-6.84	-234	-5.37	-234	-0.52	-234	-3.29	-234	-5.31	-234	-0.94	-234	-3.56	-234	-0.49	-234	3.58	-234	2.14	-234	-1.45	-234	5.95	-234	0.4	-234	1.93	-234	-0.99	-234	-5.26	-234	-7.33	-234	-1.77	-234	-5.27	-234	-6.7	-234	-1.69
-233.1	-3.65	-233.1	-7.2	-233.1	-8.2	-233.1	-9.95	-233.1	-8.85	-233.1	-7.73	-233.1	-1.93	-233.1	-3.88	-233.1	-6.67	-233.1	-1.53	-233.1	-3.51	-233.1	-6.04	-233.1	4.44	-233.1	1.01	-233.1	-4.93	-233.1	6.53	-233.1	0.58	-233.1	1.91	-233.1	-2.53	-233.1	-3.5	-233.1	-8.6	-233.1	-2.2	-233.1	-5.91	-233.1	-4.6	-233.1	-0.56
-232.2	-4.07	-232.2	-6	-232.2	-7.58	-232.2	-9.44	-232.2	-5.45	-232.2	-8.75	-232.2	-2.85	-232.2	-3.23	-232.2	-7.17	-232.2	-0.4	-232.2	-3.31	-232.2	-3.19	-232.2	4.12	-232.2	4.17	-232.2	-2.54	-232.2	5.61	-232.2	1.6	-232.2	2.01	-232.2	-2.46	-232.2	-2.76	-232.2	-4.98	-232.2	-0.87	-232.2	-1.52	-232.2	-3.07	-232.2	-1.05
-231.3	-4.12	-231.3	-9.81	-231.3	-7.13	-231.3	-8.2	-231.3	-7.13	-231.3	-8.96	-231.3	-3.15	-231.3	-2.84	-231.3	-6.93	-231.3	0.81	-231.3	-3.94	-231.3	-4.74	-231.3	5.83	-231.3	3.79	-231.3	-4.58	-231.3	6.29	-231.3	1.5	-231.3	4.95	-231.3	-0.46	-231.3	-4.36	-231.3	-7.16	-231.3	-2.83	-231.3	-5.16	-231.3	-4.2	-231.3	0.4
-230.4	-3.4	-230.4	-9.69	-230.4	-7.07	-230.4	-7.48	-230.4	-7.18	-230.4	-9.18	-230.4	-2.29	-230.4	-3.71	-230.4	-7.08	-230.4	-2.5	-230.4	-4.24	-230.4	-3.11	-230.4	3.24	-230.4	4.02	-230.4	-3.06	-230.4	6.53	-230.4	-0.01	-230.4	3.94	-230.4	-3.67	-230.4	-6.71	-230.4	-6.85	-230.4	-4.21	-230.4	-5.61	-230.4	-3.14	-230.4	0.27
-229.5	-2.13	-229.5	-10.98	-229.5	-7.47	-229.5	-6.84	-229.5	-8.87	-229.5	-8.16	-229.5	-1.91	-229.5	-3.08	-229.5	-8.06	-229.5	-0.68	-229.5	-3.5	-229.5	-3.53	-229.5	4.63	-229.5	1.52	-229.5	-4.74	-229.5	5.47	-229.5	2.15	-229.5	0.62	-229.5	-0.73	-229.5	-5.42	-229.5	-7.04	-229.5	-0.5	-229.5	-2.92	-229.5	-4.68	-229.5	-0.98
-228.6	-2.56	-228.6	-7.94	-228.6	-7.51	-228.6	-7.61	-228.6	-8.17	-228.6	-6.7	-228.6	-0.65	-228.6	-1.62	-228.6	-4.1	-228.6	-1.25	-228.6	-2.96	-228.6	-1.99	-228.6	1.75	-228.6	3.14	-228.6	-1.99	-228.6	8.39	-228.6	2.91	-228.6	4.83	-228.6	-1.37	-228.6	-6.06	-228.6	-7.14	-228.6	-0.59	-228.6	-3.81	-228.6	-4.78	-228.6	0.53
-227.7	-5.07	-227.7	-9.45	-227.7	-6.75	-227.7	-8.19	-227.7	-2.9	-227.7	-7.68	-227.7	-0.05	-227.7	-2.86	-227.7	-6.48	-227.7	-0.36	-227.7	0.25	-227.7	-5.3	-227.7	2.7	-227.7	4.19	-227.7	-1.58	-227.7	8.02	-227.7	-0.62	-227.7	2.13	-227.7	-2.68	-227.7	-3.62	-227.7	-6.51	-227.7	-2.56	-227.7	-3.62	-227.7	-5.48	-227.7	0.42
-226.8	-5.61	-226.8	-8.77	-226.8	-6.82	-226.8	-8.65	-226.8	-7.36	-226.8	-5.46	-226.8	0.2	-226.8	-3.01	-226.8	-6.96	-226.8	-3.48	-226.8	-1.62	-226.8	-1.08	-226.8	4.08	-226.8	2.79	-226.8	-2.98	-226.8	4.91	-226.8	1.56	-226.8	3.8	-226.8	-0.24	-226.8	-4.96	-226.8	-6.24	-226.8	1.05	-226.8	-3.53	-226.8	-3.7	-226.8	-0.3
-225.9	-6.37	-225.9	-9.52	-225.9	-6.91	-225.9	-7.77	-225.9	-5.6	-225.9	-8.95	-225.9	-0.55	-225.9	-4.01	-225.9	-6.87	-225.9	-0.31	-225.9	-2.8	-225.9	-3.34	-225.9	3.95	-225.9	2.52	-225.9	-1.94	-225.9	7.38	-225.9	1.94	-225.9	2.36	-225.9	0.85	-225.9	-4.85	-225.9	-5.34	-225.9	-1.56	-225.9	-2.27	-225.9	-4.1	-225.9	0.85
-225	-4.01	-225	-10.86	-225	-6.1	-225	-8.35	-225	-5.12	-225	-6.41	-225	-0.09	-225	-2.69	-225	-6.67	-225	-0.63	-225	-2.9	-225	-1.62	-225	4.21	-225	3.64	-225	-2.08	-225	6.14	-225	0.33	-225	2.33	-225	-3.48	-225	-4.53	-225	-7.33	-225	-2.16	-225	-4.92	-225	-3.84	-225	-4.43
-224.1	-2.33	-224.1	-9.1	-224.1	-7.83	-224.1	-5.52	-224.1	-6.25	-224.1	-8.11	-224.1	1.49	-224.1	-2.02	-224.1	-5.43	-224.1	-0.98	-224.1	-0.78	-224.1	-1.09	-224.1	1.84	-224.1	4	-224.1	-3.28	-224.1	2.08	-224.1	0.31	-224.1	0.68	-224.1	-1.93	-224.1	-4.72	-224.1	-7.43	-224.1	-4.14	-224.1	-5.15	-224.1	-5.37	-224.1	-0.49
-223.2	-3.63	-223.2	-8.07	-223.2	-7.98	-223.2	-6.9	-223.2	-6.49	-223.2	-6.88	-223.2	1.21	-223.2	0.19	-223.2	-5.39	-223.2	-2.03	-223.2	-2.67	-223.2	-3.08	-223.2	4.69	-223.2	3.63	-223.2	-2.2	-223.2	3.37	-223.2	1.53	-223.2	2.86	-223.2	0.2	-223.2	-4.77	-223.2	-8.21	-223.2	-0.9	-223.2	-5.25	-223.2	-0.74	-223.2	0.86
-222.3	-4.73	-222.3	-9.54	-222.3	-4.51	-222.3	-6.88	-222.3	-3.46	-222.3	-6.75	-222.3	0.73	-222.3	-1.56	-222.3	-6.02	-222.3	0.14	-222.3	-0.86	-222.3	-3.2	-222.3	3.13	-222.3	3.36	-222.3	-2.68	-222.3	4.61	-222.3	1.04	-222.3	3.58	-222.3	-1.3	-222.3	-6.32	-222.3	-4.37	-222.3	-3.87	-222.3	-2.2	-222.3	-2.36	-222.3	0.46
-221.4	-2.46	-221.4	-9.04	-221.4	-4.89	-221.4	-7.64	-221.4	-8.01	-221.4	-8.3	-221.4	0.16	-221.4	-3.22	-221.4	-3.87	-221.4	0	-221.4	-1.5	-221.4	-5.16	-221.4	2.53	-221.4	1.25	-221.4	-1.39	-221.4	6.07	-221.4	1.8	-221.4	0.83	-221.4	-0.18	-221.4	-5.75	-221.4	-4.9	-221.4	-4.09	-221.4	-4.3	-221.4	-3.39	-221.4	-0.64
-220.5	-3.02	-220.5	-8.36	-220.5	-3.97	-220.5	-6.36	-220.5	-4.68	-220.5	-8.65	-220.5	0.04	-220.5	-3.15	-220.5	-6.72	-220.5	-3.41	-220.5	-3.79	-220.5	-3.75	-220.5	1.13	-220.5	1.86	-220.5	-3.93	-220.5	5.74	-220.5	-1.24	-220.5	2.35	-220.5	-0.74	-220.5	-5.52	-220.5	-6.44	-220.5	-1	-220.5	-4.95	-220.5	-4.72	-220.5	-0.5
-219.6	-3.56	-219.6	-7.76	-219.6	-6.94	-219.6	-7.15	-219.6	-6.89	-219.6	-7.62	-219.6	1.57	-219.6	-4.36	-219.6	-6.58	-219.6	-1.5	-219.6	-1.94	-219.6	-2.44	-219.6	1.61	-219.6	3.89	-219.6	-2.73	-219.6	6.17	-219.6	-1.15	-219.6	3.28	-219.6	-1.33	-219.6	-3.06	-219.6	-5.39	-219.6	-1.06	-219.6	-5.96	-219.6	-3.95	-219.6	-0.39
-218.7	-2.86	-218.7	-6.89	-218.7	-7.53	-218.7	-7.23	-218.7	-7.2	-218.7	-6.96	-218.7	2.06	-218.7	-1.62	-218.7	-5.17	-218.7	-4	-218.7	-2.33	-218.7	-1.79	-218.7	3.98	-218.7	3.66	-218.7	-1.09	-218.7	5.16	-218.7	-0.07	-218.7	-0.13	-218.7	-0.56	-218.7	-3.28	-218.7	-6.09	-218.7	0.08	-218.7	-4.53	-218.7	-4.76	-218.7	-1.36
-217.8	-5.15	-217.8	-7.63	-217.8	-6.73	-217.8	-7.85	-217.8	-2.97	-217.8	-8.37	-217.8	0.42	-217.8	-0.63	-217.8	-7.07	-217.8	-1.11	-217.8	-1.46	-217.8	-4.01	-217.8	4.21	-217.8	3.5	-217.8	-1.78	-217.8	6	-217.8	0.51	-217.8	2.02	-217.8	-0.84	-217.8	-4.35	-217.8	-8.2	-217.8	-2.48	-217.8	-4.67	-217.8	-3.17	-217.8	-2.24
-216.9	-2.88	-216.9	-8.14	-216.9	-6.29	-216.9	-6.25	-216.9	-3.99	-216.9	-7.63	-216.9	0.93	-216.9	-4.08	-216.9	-6.1	-216.9	-1.34	-216.9	-2.9	-216.9	-3.76	-216.9	4.94	-216.9	1.15	-216.9	-4.22	-216.9	5.88	-216.9	-1.37	-216.9	2.36	-216.9	1.49	-216.9	-8.12	-216.9	-7.62	-216.9	-1.09	-216.9	-3.11	-216.9	-3.1	-216.9	1.23
-216	-1.46	-216	-7.73	-216	-5.45	-216	-4.89	-216	-4.02	-216	-6.19	-216	2.18	-216	-1.77	-216	-6	-216	-1.31	-216	-0.63	-216	-3.18	-216	2.29	-216	4.97	-216	-3.04	-216	5.85	-216	1.04	-216	2.56	-216	-1.36	-216	-2.88	-216	-8.23	-216	0.05	-216	-1.25	-216	-3.95	-216	-0.71
-215.1	-3.51	-215.1	-10.15	-215.1	-6.83	-215.1	-7.3	-215.1	-5.08	-215.1	-7.1	-215.1	-0.05	-215.1	-4.44	-215.1	-6.67	-215.1	1.09	-215.1	-2.99	-215.1	-2.26	-215.1	4.06	-215.1	3.51	-215.1	-2.29	-215.1	8.18	-215.1	-1.29	-215.1	0.79	-215.1	-2.03	-215.1	-2.17	-215.1	-8.13	-215.1	0	-215.1	-2.59	-215.1	-5.71	-215.1	1.27
-214.2	-3.85	-214.2	-6.16	-214.2	-2.7	-214.2	-5.78	-214.2	-7.74	-214.2	-6.94	-214.2	1.05	-214.2	-0.56	-214.2	-4.7	-214.2	-1.09	-214.2	0.95	-214.2	-0.8	-214.2	4	-214.2	1.54	-214.2	-1.69	-214.2	3.95	-214.2	1.74	-214.2	4.67	-214.2	1.27	-214.2	-6.3	-214.2	-5.71	-214.2	-2.21	-214.2	-4.39	-214.2	-2.09	-214.2	-1.17
-213.3	-2.84	-213.3	-9.22	-213.3	-6.8	-213.3	-5.69	-213.3	-3.6	-213.3	-8.46	-213.3	1.35	-213.3	-5.37	-213.3	-7.06	-213.3	-1.79	-213.3	-1.39	-213.3	-1.89	-213.3	3.84	-213.3	1.18	-213.3	-3.85	-213.3	4.86	-213.3	1.07	-213.3	1.2	-213.3	0.1	-213.3	-1.84	-213.3	-6.38	-213.3	-2.17	-213.3	-4.26	-213.3	-4.92	-213.3	-1.2
-212.4	-3.32	-212.4	-7.1	-212.4	-6.25	-212.4	-3.46	-212.4	-6.16	-212.4	-5.54	-212.4	0.1	-212.4	-1.83	-212.4	-5.84	-212.4	-1.57	-212.4	-3.99	-212.4	-0.61	-212.4	2.89	-212.4	2.24	-212.4	-1.85	-212.4	3.57	-212.4	0.99	-212.4	2.66	-212.4	0.1	-212.4	-5.08	-212.4	-5.47	-212.4	-3.71	-212.4	-3.67	-212.4	-5.26	-212.4	3.06
-211.5	-1.49	-211.5	-9.2	-211.5	-8.09	-211.5	-7.27	-211.5	-4.72	-211.5	-4.1	-211.5	3.92	-211.5	-1.8	-211.5	-8.05	-211.5	1.58	-211.5	-0.13	-211.5	-1.37	-211.5	3.88	-211.5	0.62	-211.5	-3.85	-211.5	7.53	-211.5	3.33	-211.5	-0.2	-211.5	0.62	-211.5	-5.33	-211.5	-7.08	-211.5	-3.75	-211.5	-1.93	-211.5	-5.13	-211.5	-0.52
-210.6	-3.17	-210.6	-6.52	-210.6	-4.93	-210.6	-6.36	-210.6	-5.22	-210.6	-8.1	-210.6	0.89	-210.6	-3.84	-210.6	-5.98	-210.6	-2.28	-210.6	0.04	-210.6	-1.99	-210.6	1.3	-210.6	1.54	-210.6	-4.91	-210.6	4.25	-210.6	0.26	-210.6	0.45	-210.6	-1.18	-210.6	-6.72	-210.6	-6.31	-210.6	-2.18	-210.6	-4.36	-210.6	-5.86	-210.6	1.16
-209.7	-1.57	-209.7	-7.56	-209.7	-6.71	-209.7	-7.61	-209.7	-4.14	-209.7	-5.61	-209.7	2.94	-209.7	-3.48	-209.7	-5.37	-209.7	-0.39	-209.7	-2.6	-209.7	-0.88	-209.7	3.26	-209.7	1.82	-209.7	-2.38	-209.7	5.17	-209.7	1.47	-209.7	2.93	-209.7	-0.24	-209.7	-4.05	-209.7	-5.78	-209.7	-1.01	-209.7	-3.81	-209.7	-2.98	-209.7	0.4
-208.8	-3.66	-208.8	-8.01	-208.8	-5.23	-208.8	-8.55	-208.8	-6.53	-208.8	-8.03	-208.8	2.26	-208.8	-3.27	-208.8	-2.99	-208.8	-1.83	-208.8	-2.8	-208.8	-2.37	-208.8	3.64	-208.8	3.09	-208.8	-1.03	-208.8	6.03	-208.8	2.44	-208.8	2.69	-208.8	-1.69	-208.8	-5.01	-208.8	-4.9	-208.8	-3.77	-208.8	-2.7	-208.8	-4.31	-208.8	-1.14
-207.9	-3.82	-207.9	-9.6	-207.9	-8.08	-207.9	-6.94	-207.9	-6.89	-207.9	-7.39	-207.9	0.69	-207.9	-2.95	-207.9	-7.58	-207.9	0.95	-207.9	-2.3	-207.9	-3.7	-207.9	2.08	-207.9	5.12	-207.9	-3.26	-207.9	8.4	-207.9	-0.19	-207.9	1.8	-207.9	-2.95	-207.9	-2.93	-207.9	-6.23	-207.9	-2.44	-207.9	-2.26	-207.9	-4.35	-207.9	-3.28
-207	-2.24	-207	-5.33	-207	-7.84	-207	-5.94	-207	-2.85	-207	-4.69	-207	-0.61	-207	-1.35	-207	-7.21	-207	-0.02	-207	-1.71	-207	-0.71	-207	1.48	-207	4.05	-207	-1.09	-207	4.4	-207	1.6	-207	1.4	-207	-1.69	-207	-3.24	-207	-6.03	-207	0.2	-207	-4.66	-207	-2.2	-207	0.11
-206.1	-2.41	-206.1	-7.05	-206.1	-5.51	-206.1	-6.15	-206.1	-5.77	-206.1	-5.64	-206.1	2.26	-206.1	-2.92	-206.1	-3.89	-206.1	-1.44	-206.1	-0.05	-206.1	-0.56	-206.1	3.31	-206.1	4.12	-206.1	-1.9	-206.1	4.46	-206.1	2.95	-206.1	1.96	-206.1	0.13	-206.1	-5.48	-206.1	-6.05	-206.1	-1.26	-206.1	-2.67	-206.1	-3.2	-206.1	1.21
-205.2	-4.03	-205.2	-8.4	-205.2	-6.26	-205.2	-3.39	-205.2	-6.5	-205.2	-6.81	-205.2	-0.26	-205.2	-0.58	-205.2	-6.25	-205.2	2.09	-205.2	-2.47	-205.2	-2.38	-205.2	0.86	-205.2	2.39	-205.2	-3.06	-205.2	5.55	-205.2	-0.94	-205.2	0.83	-205.2	-1.62	-205.2	-4.37	-205.2	-6.38	-205.2	-1.17	-205.2	-5.04	-205.2	-5.22	-205.2	-1.03
-204.3	-2.62	-204.3	-7.38	-204.3	-6.77	-204.3	-6.2	-204.3	-6.14	-204.3	-7.36	-204.3	2.38	-204.3	-3.62	-204.3	-4.78	-204.3	-1.28	-204.3	-0.72	-204.3	-2.9	-204.3	5.58	-204.3	2.83	-204.3	-0.61	-204.3	4.61	-204.3	1.37	-204.3	1.83	-204.3	0.87	-204.3	-4.53	-204.3	-5.93	-204.3	-3.62	-204.3	-5.16	-204.3	-3.16	-204.3	-0.66
-203.4	-3.24	-203.4	-6.06	-203.4	-6.02	-203.4	-4.89	-203.4	-7.16	-203.4	-6.33	-203.4	-0.48	-203.4	-1.87	-203.4	-4.26	-203.4	-0.25	-203.4	-2.82	-203.4	-1.8	-203.4	2.98	-203.4	2.47	-203.4	-0.82	-203.4	7.06	-203.4	-0.55	-203.4	0.93	-203.4	-1.42	-203.4	-4.56	-203.4	-5.15	-203.4	-0.73	-203.4	-2.8	-203.4	-5.2	-203.4	-1.86
-202.5	-1.2	-202.5	-7.51	-202.5	-5.42	-202.5	-7.75	-202.5	-6.72	-202.5	-4.86	-202.5	2.74	-202.5	-1.88	-202.5	-4.87	-202.5	-0.82	-202.5	-0.81	-202.5	-1.69	-202.5	2.22	-202.5	4.03	-202.5	-1.7	-202.5	5.35	-202.5	3.21	-202.5	2.86	-202.5	-2.57	-202.5	-6.06	-202.5	-6.11	-202.5	-1.83	-202.5	-1.58	-202.5	-3.94	-202.5	-1.48
-201.6	-1.7	-201.6	-8.79	-201.6	-4.38	-201.6	-7.55	-201.6	-4.56	-201.6	-7.51	-201.6	2.1	-201.6	-2.46	-201.6	-5.73	-201.6	-2.18	-201.6	-1	-201.6	-3.23	-201.6	2.86	-201.6	2.26	-201.6	-2.47	-201.6	6.13	-201.6	1.92	-201.6	-0.94	-201.6	0.62	-201.6	-5.04	-201.6	-4.56	-201.6	-2.33	-201.6	-4.7	-201.6	-2.92	-201.6	-1.17
-200.7	-2.78	-200.7	-5.03	-200.7	-3.37	-200.7	-2.37	-200.7	-5.01	-200.7	-8.32	-200.7	2.21	-200.7	-2.54	-200.7	-4.28	-200.7	1.25	-200.7	-2.05	-200.7	-1.85	-200.7	0.44	-200.7	1.3	-200.7	-1.59	-200.7	6.14	-200.7	0.57	-200.7	2.11	-200.7	-2.27	-200.7	-4.48	-200.7	-6.18	-200.7	-1.08	-200.7	-2.17	-200.7	-1.22	-200.7	-1.77
-199.8	-3.25	-199.8	-8.73	-199.8	-7.69	-199.8	-5.38	-199.8	-4.1	-199.8	-4.69	-199.8	1.1	-199.8	-2.86	-199.8	-6.81	-199.8	1.47	-199.8	-0.89	-199.8	-3.13	-199.8	1.89	-199.8	2.98	-199.8	-1.41	-199.8	7	-199.8	-1.3	-199.8	-0.54	-199.8	-1.01	-199.8	-3.81	-199.8	-6.46	-199.8	-3.13	-199.8	-5.7	-199.8	-3.35	-199.8	0.25
-198.9	-1.22	-198.9	-6.98	-198.9	-6.59	-198.9	-8.93	-198.9	-3.46	-198.9	-5.81	-198.9	1.47	-198.9	-4.6	-198.9	-5.37	-198.9	-1.81	-198.9	-1.88	-198.9	-2.78	-198.9	3.32	-198.9	1.78	-198.9	-1.9	-198.9	6.09	-198.9	0.72	-198.9	0.27	-198.9	-1.52	-198.9	-3.17	-198.9	-5.4	-198.9	-1.64	-198.9	-2.96	-198.9	-4.85	-198.9	-1.19
-198	-3.48	-198	-6.41	-198	-6.82	-198	-4.19	-198	-3.67	-198	-7.27	-198	0.9	-198	-2.72	-198	-5.68	-198	0.08	-198	-0.37	-198	-1.16	-198	1.55	-198	0.26	-198	-1.99	-198	6.07	-198	1.29	-198	1.31	-198	-3.03	-198	-6.44	-198	-5.45	-198	-2.11	-198	-4.13	-198	-6.37	-198	-0.99
-197.1	-3.29	-197.1	-4.89	-197.1	-6.44	-197.1	-5.68	-197.1	-3.9	-197.1	-4.86	-197.1	0.09	-197.1	-2.43	-197.1	-7.13	-197.1	-1.59	-197.1	-1.35	-197.1	-1.94	-197.1	1.4	-197.1	2.73	-197.1	-2.79	-197.1	4.27	-197.1	3.16	-197.1	3.16	-197.1	-1.12	-197.1	-5.36	-197.1	-5.18	-197.1	-0.87	-197.1	-1.61	-197.1	-3.56	-197.1	-0.32
-196.2	-3.36	-196.2	-6.53	-196.2	-5.64	-196.2	-5.89	-196.2	-6.07	-196.2	-7.21	-196.2	-0.44	-196.2	-3.87	-196.2	-7.73	-196.2	-2.51	-196.2	-1.67	-196.2	-4.5	-196.2	0.42	-196.2	2.29	-196.2	-1.03	-196.2	5.61	-196.2	1.43	-196.2	2.66	-196.2	-2.17	-196.2	-5.2	-196.2	-3.73	-196.2	-0.84	-196.2	-3.37	-196.2	-2.71	-196.2	-0.85
-195.3	-4.32	-195.3	-6.65	-195.3	-5.02	-195.3	-4.83	-195.3	-7.07	-195.3	-5.63	-195.3	2.08	-195.3	-2.06	-195.3	-4.26	-195.3	1.67	-195.3	-1.44	-195.3	-5.02	-195.3	4.31	-195.3	2.68	-195.3	-1.72	-195.3	4.99	-195.3	2.24	-195.3	1.52	-195.3	0.07	-195.3	-6.2	-195.3	-4.77	-195.3	-2.26	-195.3	-4.31	-195.3	-4.34	-195.3	1.68
-194.4	-1.13	-194.4	-4.81	-194.4	-6.27	-194.4	-5.56	-194.4	-3.45	-194.4	-5.82	-194.4	-0.73	-194.4	-2.67	-194.4	-4.68	-194.4	-0.31	-194.4	0.06	-194.4	-1.75	-194.4	0.57	-194.4	1.14	-194.4	-0.98	-194.4	3.56	-194.4	2.52	-194.4	1.89	-194.4	-0.92	-194.4	-2.84	-194.4	-3.2	-194.4	-0.34	-194.4	-2.94	-194.4	-4.39	-194.4	0.22
-193.5	-3.15	-193.5	-6.36	-193.5	-4.67	-193.5	-6.26	-193.5	-4.2	-193.5	-3.9	-193.5	1.34	-193.5	-0.97	-193.5	-4.09	-193.5	2.6	-193.5	-0.11	-193.5	-0.19	-193.5	2.6	-193.5	3.51	-193.5	-0.65	-193.5	5.08	-193.5	2.34	-193.5	3.51	-193.5	0.96	-193.5	-2.03	-193.5	-6.07	-193.5	-2.01	-193.5	-2.94	-193.5	-1.3	-193.5	2.11
-192.6	-1.99	-192.6	-7.11	-192.6	-5.58	-192.6	-4.91	-192.6	-3.65	-192.6	-4.43	-192.6	0.72	-192.6	-3.34	-192.6	-7.08	-192.6	-1.09	-192.6	-0.86	-192.6	-2.03	-192.6	2.74	-192.6	1.27	-192.6	-2.71	-192.6	4.3	-192.6	1.62	-192.6	1.36	-192.6	-2.83	-192.6	-2.66	-192.6	-5.66	-192.6	-1.57	-192.6	0.02	-192.6	-4.09	-192.6	-2.23
-191.7	1.65	-191.7	-4.24	-191.7	-5.07	-191.7	-5.39	-191.7	-4.29	-191.7	-3.74	-191.7	1.4	-191.7	-1.67	-191.7	-4.93	-191.7	-1.02	-191.7	0.88	-191.7	-2.75	-191.7	-0.25	-191.7	1.13	-191.7	-3.33	-191.7	4.34	-191.7	2.66	-191.7	0.31	-191.7	-0.55	-191.7	-2.16	-191.7	-7.2	-191.7	-1.54	-191.7	-2.22	-191.7	-3.58	-191.7	-0.69
-190.8	-4.17	-190.8	-4.06	-190.8	-4.51	-190.8	-2.63	-190.8	-8.63	-190.8	-4.19	-190.8	0.08	-190.8	-1.34	-190.8	-4.6	-190.8	-2.63	-190.8	-3.25	-190.8	-2.16	-190.8	2.46	-190.8	3.23	-190.8	-2.76	-190.8	4.29	-190.8	-0.58	-190.8	0.78	-190.8	0.09	-190.8	-3.09	-190.8	-6.35	-190.8	-2.01	-190.8	-3.58	-190.8	-4.3	-190.8	-0.31
-189.9	-2.46	-189.9	-5.92	-189.9	-3.51	-189.9	-8.13	-189.9	-3.24	-189.9	-5.94	-189.9	1.23	-189.9	-3.4	-189.9	-2.36	-189.9	-2.83	-189.9	-3.17	-189.9	-0.97	-189.9	3.72	-189.9	1.36	-189.9	-0.48	-189.9	4.33	-189.9	-1.28	-189.9	4.15	-189.9	-1.5	-189.9	-3.3	-189.9	-6.2	-189.9	-0.35	-189.9	-6	-189.9	-2.82	-189.9	-0.16
-189	-1.99	-189	-6.8	-189	-6.47	-189	-2.23	-189	-2.09	-189	-5.84	-189	1.78	-189	-2.5	-189	-6.49	-189	0.83	-189	0.95	-189	-1.98	-189	2.82	-189	0.54	-189	-1.15	-189	2.71	-189	1.38	-189	1.23	-189	-2.78	-189	-5.43	-189	-3.33	-189	-2.54	-189	-1.76	-189	-6.06	-189	-0.4
-188.1	-2.76	-188.1	-6.1	-188.1	-6.12	-188.1	-5.57	-188.1	-5.22	-188.1	-5.55	-188.1	0.34	-188.1	-1.04	-188.1	-5.72	-188.1	-0.16	-188.1	0.2	-188.1	-5.23	-188.1	4.2	-188.1	0.94	-188.1	-2.83	-188.1	4.8	-188.1	0.93	-188.1	2.22	-188.1	-1.32	-188.1	-3.21	-188.1	-7.06	-188.1	-2.22	-188.1	-3.45	-188.1	-3.45	-188.1	-2.67
-187.2	0.1	-187.2	-8.91	-187.2	-5.47	-187.2	-5.37	-187.2	-5.91	-187.2	-5.3	-187.2	2.88	-187.2	-1.58	-187.2	-6.94	-187.2	-0.27	-187.2	-3.03	-187.2	-0.84	-187.2	3.79	-187.2	3.69	-187.2	-5.16	-187.2	5.12	-187.2	-0.24	-187.2	4.52	-187.2	1.13	-187.2	-3.34	-187.2	-5.6	-187.2	-4.2	-187.2	-5.05	-187.2	-2.22	-187.2	-1.94
-186.3	-3.13	-186.3	-3.9	-186.3	-5.83	-186.3	-4.8	-186.3	-4.07	-186.3	-5.42	-186.3	1.13	-186.3	-1.31	-186.3	-3.46	-186.3	-0.78	-186.3	-4.26	-186.3	-2.26	-186.3	1.54	-186.3	1.6	-186.3	-0.7	-186.3	4.65	-186.3	1.21	-186.3	3.22	-186.3	-2.71	-186.3	-3.06	-186.3	-3.08	-186.3	-3.11	-186.3	-1.52	-186.3	-0.91	-186.3	-4.08
-185.4	-2.74	-185.4	-7.61	-185.4	-5.11	-185.4	-4.76	-185.4	-7.07	-185.4	-5.62	-185.4	0.89	-185.4	-2.9	-185.4	-4.57	-185.4	-0.86	-185.4	-3.26	-185.4	-1.62	-185.4	3.26	-185.4	1.92	-185.4	-0.66	-185.4	8	-185.4	-0.45	-185.4	2.65	-185.4	-0.69	-185.4	-3.69	-185.4	-2.57	-185.4	0.94	-185.4	-3.13	-185.4	-1.33	-185.4	-0.59
-184.5	-1.98	-184.5	-5.07	-184.5	-4.05	-184.5	-7.65	-184.5	-3.45	-184.5	-5.73	-184.5	1.9	-184.5	-2.09	-184.5	-4.01	-184.5	-2.75	-184.5	-3.81	-184.5	-0.88	-184.5	3.4	-184.5	2.5	-184.5	-1.83	-184.5	4.39	-184.5	-0.85	-184.5	1.52	-184.5	-1.34	-184.5	-5.07	-184.5	-4.38	-184.5	-1.12	-184.5	-2.65	-184.5	-5.93	-184.5	-0.28
-183.6	-3.77	-183.6	-3.98	-183.6	-6	-183.6	-6.84	-183.6	-4.03	-183.6	-5.2	-183.6	0.39	-183.6	-2.19	-183.6	-6.14	-183.6	-0.22	-183.6	0.23	-183.6	-2.52	-183.6	3.07	-183.6	3.29	-183.6	-2.33	-183.6	6.53	-183.6	0.45	-183.6	2.48	-183.6	-0.41	-183.6	-5.41	-183.6	-4.9	-183.6	1.32	-183.6	-3.23	-183.6	-4.98	-183.6	-1.58
-182.7	-0.35	-182.7	-5.85	-182.7	-3.86	-182.7	-4.55	-182.7	-3.83	-182.7	-3.26	-182.7	2.34	-182.7	-0.2	-182.7	-5.87	-182.7	0.6	-182.7	-1.3	-182.7	-0.69	-182.7	1.08	-182.7	2.04	-182.7	-0.54	-182.7	5.27	-182.7	2.88	-182.7	3.43	-182.7	0.48	-182.7	-5.51	-182.7	-2.63	-182.7	-1.26	-182.7	-2.3	-182.7	-3.88	-182.7	0.17
-181.8	-2.36	-181.8	-4.93	-181.8	-6.31	-181.8	-5.63	-181.8	-5.6	-181.8	-4.91	-181.8	0.51	-181.8	-2.22	-181.8	-6.85	-181.8	-1.14	-181.8	-1.45	-181.8	-0.2	-181.8	2.24	-181.8	0.46	-181.8	-1.56	-181.8	4.92	-181.8	3.52	-181.8	-0.96	-181.8	0.02	-181.8	-4.96	-181.8	-3.49	-181.8	-2.96	-181.8	-2.73	-181.8	-3.78	-181.8	0.09
-180.9	-1.27	-180.9	-6.83	-180.9	-3.59	-180.9	-3.7	-180.9	-3.75	-180.9	-7.73	-180.9	-0.12	-180.9	-1.87	-180.9	-4.72	-180.9	-0.98	-180.9	-1.5	-180.9	-5.24	-180.9	1.13	-180.9	1.08	-180.9	-0.48	-180.9	4.97	-180.9	1.27	-180.9	-0.76	-180.9	-0.82	-180.9	-5.23	-180.9	-4.76	-180.9	-1.7	-180.9	-3.28	-180.9	-5.36	-180.9	-1.25
-180	-3.39	-180	-3.78	-180	-4.89	-180	-4.15	-180	-4.35	-180	-6.62	-180	0.29	-180	0.11	-180	-4.41	-180	-4.24	-180	-0.22	-180	-2.58	-180	2.53	-180	2.66	-180	-2.44	-180	1.94	-180	2.94	-180	2.09	-180	-0.08	-180	-3.47	-180	-6.78	-180	-3.08	-180	-3.61	-180	-3.67	-180	-0.3
-179.1	-2.73	-179.1	-6.53	-179.1	-4.01	-179.1	-5.91	-179.1	-4.9	-179.1	-6.72	-179.1	-1.48	-179.1	-2	-179.1	-3.67	-179.1	0.23	-179.1	-2.83	-179.1	-4.3	-179.1	1.28	-179.1	3.59	-179.1	-0.33	-179.1	4.14	-179.1	-0.33	-179.1	0.69	-179.1	0.62	-179.1	-2.73	-179.1	-4.77	-179.1	-1.43	-179.1	-2.73	-179.1	-2.65	-179.1	1.15
-178.2	-3.52	-178.2	-3.67	-178.2	-2.18	-178.2	-3.09	-178.2	-3.22	-178.2	-4.15	-178.2	1.19	-178.2	-2.05	-178.2	-5.36	-178.2	2.19	-178.2	-0.64	-178.2	-2.56	-178.2	3.27	-178.2	1.72	-178.2	-4.94	-178.2	6.21	-178.2	0.35	-178.2	1.86	-178.2	-0.76	-178.2	-6.69	-178.2	-8.56	-178.2	-2.66	-178.2	-1.29	-178.2	-3.17	-178.2	-0.48
-177.3	-2.35	-177.3	-5.41	-177.3	-4.38	-177.3	-4.82	-177.3	-3.12	-177.3	-3.7	-177.3	2.8	-177.3	-2.69	-177.3	-4.63	-177.3	-1.76	-177.3	0.67	-177.3	-2.94	-177.3	3.47	-177.3	1.84	-177.3	-1.36	-177.3	2.09	-177.3	0.23	-177.3	0.85	-177.3	2	-177.3	-5.07	-177.3	-3.7	-177.3	-1.86	-177.3	-4.71	-177.3	-2.55	-177.3	0.66
-176.4	-2.29	-176.4	-2.36	-176.4	-4.94	-176.4	-4.82	-176.4	-5.02	-176.4	-4.15	-176.4	0.32	-176.4	-1.47	-176.4	-3.29	-176.4	0.6	-176.4	-1.42	-176.4	-2.1	-176.4	3.36	-176.4	4.02	-176.4	-1.51	-176.4	6.35	-176.4	-0.98	-176.4	1.23	-176.4	1.34	-176.4	-2.92	-176.4	-4.96	-176.4	0.32	-176.4	-2.73	-176.4	-2.54	-176.4	1.43
-175.5	-2.47	-175.5	-5.99	-175.5	-5.13	-175.5	-3.77	-175.5	-4.14	-175.5	-3.61	-175.5	0.56	-175.5	-4.49	-175.5	-3.63	-175.5	1.85	-175.5	-0.57	-175.5	-2.63	-175.5	2.32	-175.5	1.27	-175.5	-1.33	-175.5	5.85	-175.5	0.61	-175.5	1.41	-175.5	-0.7	-175.5	-3.81	-175.5	-3.3	-175.5	-3.19	-175.5	-2.57	-175.5	-3.39	-175.5	-0.49
-174.6	-1.61	-174.6	-5.84	-174.6	-4.13	-174.6	-4.29	-174.6	-5.65	-174.6	-3.47	-174.6	2.51	-174.6	-0.28	-174.6	-5.63	-174.6	-0.12	-174.6	-2.02	-174.6	-0.15	-174.6	1.54	-174.6	3.56	-174.6	-3.48	-174.6	4.89	-174.6	2.19	-174.6	-0.47	-174.6	-1.88	-174.6	-5.55	-174.6	-6.58	-174.6	-0.11	-174.6	-2.54	-174.6	-3.95	-174.6	-1.68
-173.7	-2.94	-173.7	-4.71	-173.7	-3.8	-173.7	-3.56	-173.7	-1.52	-173.7	-4.86	-173.7	-0.48	-173.7	-3.38	-173.7	-3.63	-173.7	0.21	-173.7	-0.59	-173.7	-1.9	-173.7	1.6	-173.7	2.9	-173.7	-2.66	-173.7	4.81	-173.7	0.69	-173.7	2.44	-173.7	0.22	-173.7	-2.63	-173.7	-5.51	-173.7	-0.75	-173.7	-2.25	-173.7	-1.85	-173.7	-1.34
-172.8	-4.68	-172.8	-1.73	-172.8	-6.22	-172.8	-4.36	-172.8	-2.77	-172.8	-3.59	-172.8	0.51	-172.8	-1.86	-172.8	-6.7	-172.8	1.66	-172.8	0.16	-172.8	-2.62	-172.8	2.8	-172.8	0.95	-172.8	-3.22	-172.8	5.32	-172.8	-0.33	-172.8	0.69	-172.8	0.12	-172.8	-5.39	-172.8	-4.1	-172.8	-0.67	-172.8	-5.66	-172.8	-3.42	-172.8	0.57
-171.9	1.46	-171.9	-6.77	-171.9	-4.06	-171.9	-4.66	-171.9	-0.45	-171.9	-7.17	-171.9	0.64	-171.9	-1.23	-171.9	-4.81	-171.9	1.2	-171.9	0.41	-171.9	-2.37	-171.9	2.08	-171.9	1.85	-171.9	-3.54	-171.9	5.45	-171.9	1.68	-171.9	1.55	-171.9	-1.11	-171.9	-3.9	-171.9	-7.08	-171.9	0.38	-171.9	-4.01	-171.9	-3.82	-171.9	-1.07
-171	-2.8	-171	-4.46	-171	-5.12	-171	-7.56	-171	-3.36	-171	-8.47	-171	0.76	-171	-0.91	-171	-4.03	-171	-3.62	-171	-0.59	-171	-3.18	-171	1.27	-171	1.83	-171	-1.57	-171	5.3	-171	3.24	-171	0.26	-171	-0.7	-171	-5.4	-171	-7.4	-171	-0.46	-171	-0.19	-171	-4.4	-171	0.86
-170.1	-2.02	-170.1	-6.35	-170.1	-5.97	-170.1	-4.89	-170.1	-2.31	-170.1	-4.67	-170.1	0.98	-170.1	-3.29	-170.1	-4.06	-170.1	-0.34	-170.1	0.83	-170.1	-2.73	-170.1	3.72	-170.1	1.09	-170.1	-1.56	-170.1	6.38	-170.1	0.37	-170.1	0.98	-170.1	1.77	-170.1	-5.07	-170.1	-5.07	-170.1	-1.32	-170.1	-3.37	-170.1	-2.62	-170.1	1.6
-169.2	-1.7	-169.2	-3.81	-169.2	-4.67	-169.2	-4.84	-169.2	-2.02	-169.2	-4.37	-169.2	2.14	-169.2	-1.06	-169.2	-5.62	-169.2	0.24	-169.2	-2.27	-169.2	-2.26	-169.2	1.14	-169.2	3.42	-169.2	-5.26	-169.2	3.95	-169.2	1.75	-169.2	2.82	-169.2	-4.02	-169.2	-3.01	-169.2	-6.15	-169.2	-0.09	-169.2	-3.7	-169.2	-2.71	-169.2	-2
-168.3	-1.63	-168.3	-5.33	-168.3	-4.31	-168.3	-6.51	-168.3	-3.32	-168.3	-2.97	-168.3	0.94	-168.3	-2.64	-168.3	-8.07	-168.3	-0.62	-168.3	-0.19	-168.3	0.95	-168.3	2.16	-168.3	3.28	-168.3	-3.76	-168.3	5.39	-168.3	1.38	-168.3	2.88	-168.3	-1.69	-168.3	-3.41	-168.3	-5.67	-168.3	-1.72	-168.3	-4.72	-168.3	-3.47	-168.3	1.3
-167.4	-2.87	-167.4	-5.11	-167.4	-2.74	-167.4	-4.75	-167.4	-4.16	-167.4	-3.95	-167.4	-0.6	-167.4	-0.8	-167.4	-5.63	-167.4	0.38	-167.4	-2	-167.4	-3.28	-167.4	0.6	-167.4	1.17	-167.4	-3.94	-167.4	4.32	-167.4	1.1	-167.4	1.62	-167.4	-2.33	-167.4	-5.79	-167.4	-5.05	-167.4	-0.93	-167.4	-4.32	-167.4	-4.38	-167.4	-2.22
-166.5	-2.96	-166.5	-4.32	-166.5	-4.2	-166.5	-3.15	-166.5	-4.51	-166.5	-4.16	-166.5	0.01	-166.5	-1	-166.5	-4.8	-166.5	-1.24	-166.5	-1.23	-166.5	-1.23	-166.5	2.48	-166.5	0.36	-166.5	-2.19	-166.5	5.3	-166.5	-0.22	-166.5	2.31	-166.5	-0.43	-166.5	-1.89	-166.5	-3.82	-166.5	-2.13	-166.5	-3.28	-166.5	-4.14	-166.5	-0.37
-165.6	-2.24	-165.6	-3.66	-165.6	-5.06	-165.6	-6.36	-165.6	-4.85	-165.6	-6.66	-165.6	1.03	-165.6	-1.23	-165.6	-4.91	-165.6	-2.03	-165.6	-0.57	-165.6	-5.49	-165.6	3.15	-165.6	4.86	-165.6	-0.04	-165.6	3.95	-165.6	0.7	-165.6	-2.41	-165.6	-1.36	-165.6	-2.63	-165.6	-3.53	-165.6	-0.79	-165.6	-5.83	-165.6	-3.91	-165.6	-2.33
-164.7	-1.56	-164.7	-2.44	-164.7	-2.96	-164.7	-4.62	-164.7	-2.46	-164.7	-4.72	-164.7	-0.3	-164.7	-0.7	-164.7	-2.5	-164.7	0.02	-164.7	1.02	-164.7	-1.83	-164.7	2.8	-164.7	2.44	-164.7	-2.75	-164.7	5.64	-164.7	1.85	-164.7	0.38	-164.7	-2.23	-164.7	-3.75	-164.7	-6.23	-164.7	-1.85	-164.7	-0.43	-164.7	-3.25	-164.7	-0.96
-163.8	-2.67	-163.8	-3.63	-163.8	-4.03	-163.8	-5.8	-163.8	-3.42	-163.8	-1.56	-163.8	-0.34	-163.8	-1.66	-163.8	-3.73	-163.8	0.62	-163.8	-0.1	-163.8	-2.54	-163.8	0.67	-163.8	2.92	-163.8	-1.83	-163.8	4.99	-163.8	1.76	-163.8	1.3	-163.8	-1.24	-163.8	-4.96	-163.8	-4.53	-163.8	-2.35	-163.8	-3.79	-163.8	-3.84	-163.8	-1.35
-162.9	-3.3	-162.9	-5.1	-162.9	-4.32	-162.9	-4.7	-162.9	-2.83	-162.9	-3.87	-162.9	-1.48	-162.9	-2.36	-162.9	-3.45	-162.9	-1.53	-162.9	-1.45	-162.9	-4.12	-162.9	-0.74	-162.9	0.45	-162.9	0.15	-162.9	4.37	-162.9	-0.92	-162.9	1.96	-162.9	0.1	-162.9	-3.22	-162.9	-3.91	-162.9	-2.17	-162.9	-1.76	-162.9	-1.88	-162.9	1.33
-162	-2.76	-162	-3.32	-162	-3.26	-162	-7.68	-162	-5.38	-162	-6.48	-162	1.64	-162	-1.78	-162	-4.55	-162	-1.37	-162	0.42	-162	-3.3	-162	3.72	-162	0.73	-162	-3.9	-162	5.42	-162	2.71	-162	0.94	-162	1.95	-162	-4.22	-162	-4.01	-162	-1.65	-162	-1.1	-162	-3.18	-162	2.42
-161.1	-1.13	-161.1	-4.05	-161.1	-1.61	-161.1	-4.06	-161.1	-4.26	-161.1	-3.69	-161.1	-0.03	-161.1	-1.28	-161.1	-1.47	-161.1	1.56	-161.1	-0.64	-161.1	-0.36	-161.1	0.17	-161.1	1.86	-161.1	-1.86	-161.1	5.03	-161.1	2.28	-161.1	1.02	-161.1	-1.89	-161.1	-4.74	-161.1	-4.54	-161.1	0.18	-161.1	-3.08	-161.1	-5.8	-161.1	-3.1
-160.2	-0.92	-160.2	-6.31	-160.2	-5.36	-160.2	-7.59	-160.2	-3.89	-160.2	-5	-160.2	1.49	-160.2	-1.7	-160.2	-3.01	-160.2	-1.64	-160.2	-2.97	-160.2	-1.24	-160.2	2.67	-160.2	2.99	-160.2	-1.09	-160.2	0.92	-160.2	-0.35	-160.2	1.15	-160.2	-3.32	-160.2	-3.03	-160.2	-5.19	-160.2	-2.09	-160.2	-3.13	-160.2	-0.5	-160.2	-1.65
-159.3	-3.95	-159.3	-4.96	-159.3	-3.76	-159.3	-3.48	-159.3	-2.68	-159.3	-7.23	-159.3	-2.83	-159.3	-2.75	-159.3	-3.48	-159.3	-1.22	-159.3	0.36	-159.3	-2.4	-159.3	1.88	-159.3	1.37	-159.3	-0.17	-159.3	2.74	-159.3	3.21	-159.3	3.58	-159.3	-1.3	-159.3	-3.92	-159.3	-3.77	-159.3	-2.72	-159.3	-3.58	-159.3	-3.22	-159.3	-2.49
-158.4	-3.79	-158.4	-4.23	-158.4	-5.23	-158.4	-4.09	-158.4	-2.98	-158.4	-5.35	-158.4	-1.66	-158.4	-0.68	-158.4	-4.47	-158.4	-0.03	-158.4	-1.55	-158.4	-2.18	-158.4	-0.22	-158.4	1.7	-158.4	-0.67	-158.4	3.93	-158.4	-1.14	-158.4	1.23	-158.4	0.43	-158.4	-3.75	-158.4	-3.48	-158.4	0.08	-158.4	-3.37	-158.4	-1.75	-158.4	0.89
-157.5	-0.9	-157.5	-3.88	-157.5	-2.9	-157.5	-4.09	-157.5	-1	-157.5	-4.41	-157.5	0.25	-157.5	-2.61	-157.5	-4.56	-157.5	2	-157.5	1.37	-157.5	-1.79	-157.5	-0.42	-157.5	1.57	-157.5	-2.02	-157.5	6.04	-157.5	1.28	-157.5	2.86	-157.5	-1.6	-157.5	-3.71	-157.5	-1.29	-157.5	1.83	-157.5	0.15	-157.5	-3.11	-157.5	-2.66
-156.6	-0.28	-156.6	-5.34	-156.6	-4.38	-156.6	-2.86	-156.6	-3.74	-156.6	-4.62	-156.6	-0.6	-156.6	-3.04	-156.6	-4.64	-156.6	0.23	-156.6	-1.87	-156.6	-2.97	-156.6	-0.03	-156.6	0.09	-156.6	-3.2	-156.6	5.88	-156.6	2.63	-156.6	-1.21	-156.6	-1.96	-156.6	-2.48	-156.6	-4.09	-156.6	-1.15	-156.6	-1.06	-156.6	-3.23	-156.6	-0.89
-155.7	-2.29	-155.7	-3.3	-155.7	-6.41	-155.7	-6.25	-155.7	-2.61	-155.7	-5.81	-155.7	-0.11	-155.7	-1.54	-155.7	-5.85	-155.7	-0.19	-155.7	0.86	-155.7	-2.21	-155.7	0.96	-155.7	1.29	-155.7	-4.93	-155.7	3.67	-155.7	0.95	-155.7	2.66	-155.7	-1.32	-155.7	-4.38	-155.7	-3.45	-155.7	-3.5	-155.7	-1.56	-155.7	-3.7	-155.7	-0.9
-154.8	-2.5	-154.8	-3.44	-154.8	-2.36	-154.8	-2.84	-154.8	-2.02	-154.8	-4.92	-154.8	-0.64	-154.8	0.59	-154.8	-4.31	-154.8	-0.91	-154.8	0.89	-154.8	-3.2	-154.8	-1.9	-154.8	1.96	-154.8	-3.57	-154.8	3.29	-154.8	2.17	-154.8	0.05	-154.8	-2.02	-154.8	-3.61	-154.8	-3.5	-154.8	-1.52	-154.8	-1.68	-154.8	-1.43	-154.8	-1.21
-153.9	-2.92	-153.9	-4.57	-153.9	-3.53	-153.9	-6.79	-153.9	-3.45	-153.9	-4.52	-153.9	-1.18	-153.9	-3.7	-153.9	-4.8	-153.9	-1.41	-153.9	-0.17	-153.9	-1.15	-153.9	1.03	-153.9	1.84	-153.9	-1.08	-153.9	3.38	-153.9	1.43	-153.9	4.34	-153.9	-1.67	-153.9	-2.48	-153.9	-4.64	-153.9	-1.8	-153.9	-2.15	-153.9	-2.32	-153.9	0.35
-153	-1.47	-153	-4.21	-153	-2.94	-153	-3.23	-153	-3.17	-153	-5.25	-153	-0.96	-153	-2.85	-153	-4.22	-153	0.12	-153	-1.26	-153	-3.06	-153	0.67	-153	0.76	-153	-2.35	-153	2.64	-153	0.39	-153	-0.21	-153	-0.63	-153	-5.13	-153	-4.29	-153	-2.51	-153	-5.02	-153	-1.82	-153	-0.16
-152.1	-1.99	-152.1	-4.7	-152.1	-5.08	-152.1	-4.29	-152.1	-2.4	-152.1	-6.67	-152.1	0.89	-152.1	-4.58	-152.1	-4.66	-152.1	1.16	-152.1	1.69	-152.1	-4.08	-152.1	2.08	-152.1	1.94	-152.1	-0.9	-152.1	4.62	-152.1	1.51	-152.1	0.78	-152.1	-2.77	-152.1	-4.31	-152.1	-3.95	-152.1	0.47	-152.1	-5.32	-152.1	-5.71	-152.1	-2.43
-151.2	-0.25	-151.2	-1.97	-151.2	-6.67	-151.2	-4.41	-151.2	-3.16	-151.2	-6.58	-151.2	0.6	-151.2	-1.81	-151.2	-4.91	-151.2	-1.64	-151.2	-0.75	-151.2	-4.59	-151.2	0.49	-151.2	-0.74	-151.2	-1.45	-151.2	5.96	-151.2	2.21	-151.2	0.45	-151.2	-2.8	-151.2	-6.88	-151.2	-4.25	-151.2	1.37	-151.2	-0.76	-151.2	-2.43	-151.2	0.02
-150.3	-2.08	-150.3	-6.1	-150.3	-5.47	-150.3	-3.17	-150.3	-5.38	-150.3	-4.63	-150.3	-0.03	-150.3	-2.47	-150.3	-4.55	-150.3	-0.9	-150.3	-4.8	-150.3	-3.58	-150.3	3.15	-150.3	3.43	-150.3	-1.89	-150.3	3.23	-150.3	-1.07	-150.3	2.89	-150.3	1.09	-150.3	-1.8	-150.3	-2.73	-150.3	-1.33	-150.3	-1.41	-150.3	-2.46	-150.3	0.5
-149.4	-1.5	-149.4	-4.2	-149.4	-2.66	-149.4	-3.57	-149.4	-2.79	-149.4	-3.13	-149.4	-0.12	-149.4	-2.03	-149.4	-2.75	-149.4	-1.65	-149.4	-1.23	-149.4	-0.79	-149.4	1.46	-149.4	1.66	-149.4	-4.54	-149.4	4.35	-149.4	2.31	-149.4	0.7	-149.4	-0.3	-149.4	-3.9	-149.4	-5.83	-149.4	-1.38	-149.4	1.14	-149.4	-2.41	-149.4	-0.8
-148.5	-1.79	-148.5	-5.38	-148.5	-3.17	-148.5	-4.18	-148.5	-1.63	-148.5	-4.95	-148.5	-0.58	-148.5	-1.99	-148.5	-4.93	-148.5	0.18	-148.5	0.3	-148.5	-0.12	-148.5	2.76	-148.5	2.02	-148.5	-4.24	-148.5	6.28	-148.5	0.72	-148.5	1.69	-148.5	0.46	-148.5	-2.61	-148.5	-6.7	-148.5	-0.88	-148.5	-2.92	-148.5	-0.27	-148.5	0.38
-147.6	-3.91	-147.6	-5.28	-147.6	-3.61	-147.6	-1.19	-147.6	-3.91	-147.6	-5.62	-147.6	-1.12	-147.6	-1.53	-147.6	-0.77	-147.6	-1.48	-147.6	-3.37	-147.6	-0.86	-147.6	0.58	-147.6	1.43	-147.6	-1.12	-147.6	2.19	-147.6	1.45	-147.6	2.59	-147.6	-0.64	-147.6	-4.87	-147.6	-5.95	-147.6	-0.06	-147.6	-2.38	-147.6	-2.79	-147.6	-0.13
-146.7	-1.56	-146.7	-3.03	-146.7	-4.29	-146.7	-2.52	-146.7	-2.39	-146.7	-5.15	-146.7	1.43	-146.7	-2.52	-146.7	-4.91	-146.7	-1.14	-146.7	0.31	-146.7	-2.02	-146.7	2.35	-146.7	0.36	-146.7	-2.02	-146.7	3.71	-146.7	-0.75	-146.7	1.63	-146.7	-0.12	-146.7	-3.64	-146.7	-1.79	-146.7	-1.66	-146.7	-2.93	-146.7	-1.88	-146.7	-1.35
-145.8	0.48	-145.8	-4.91	-145.8	-3.43	-145.8	-6.07	-145.8	-3.59	-145.8	-4.24	-145.8	1.59	-145.8	-0.91	-145.8	-2.34	-145.8	2.16	-145.8	-0.05	-145.8	0.61	-145.8	1.72	-145.8	1.59	-145.8	-0.9	-145.8	6.03	-145.8	3.44	-145.8	3.26	-145.8	-1.53	-145.8	-5.32	-145.8	-5.17	-145.8	-1.9	-145.8	-1.63	-145.8	-0.3	-145.8	-1.19
-144.9	-1.98	-144.9	-6.71	-144.9	-2.1	-144.9	-4.81	-144.9	-2.77	-144.9	-5.24	-144.9	1.9	-144.9	-0.69	-144.9	-3.86	-144.9	-0.4	-144.9	1.29	-144.9	-3.08	-144.9	3	-144.9	2.7	-144.9	-4.1	-144.9	4.81	-144.9	1.41	-144.9	0.94	-144.9	-0.93	-144.9	-2.28	-144.9	-4.01	-144.9	0.41	-144.9	-2.41	-144.9	-2.5	-144.9	-0.02
-144	-0.8	-144	-4.02	-144	-1.99	-144	-2.95	-144	-3.11	-144	-5.38	-144	1.01	-144	-3.59	-144	-5.48	-144	0.77	-144	-0.55	-144	-1.94	-144	2.11	-144	3.52	-144	-4.15	-144	6.21	-144	-1.03	-144	1.42	-144	-1.6	-144	-0.83	-144	-4.54	-144	0.97	-144	-5.65	-144	-4.87	-144	-1.97
-143.1	-0.13	-143.1	-6.32	-143.1	-1.43	-143.1	-2.36	-143.1	0.02	-143.1	-4.71	-143.1	1.6	-143.1	-2.93	-143.1	-4.61	-143.1	-2.94	-143.1	-1.4	-143.1	-1.55	-143.1	0.63	-143.1	1.1	-143.1	-3.25	-143.1	3.04	-143.1	-1.01	-143.1	2.97	-143.1	1.28	-143.1	-0.65	-143.1	-2.93	-143.1	0.41	-143.1	-3.38	-143.1	-1.32	-143.1	0.94
-142.2	-1.19	-142.2	-3.63	-142.2	-3.65	-142.2	-5.14	-142.2	-1.8	-142.2	-3.57	-142.2	0.21	-142.2	-0.81	-142.2	-2.2	-142.2	-0.71	-142.2	1.81	-142.2	-1	-142.2	2.07	-142.2	1.19	-142.2	-1.53	-142.2	5.01	-142.2	0.18	-142.2	0.8	-142.2	0.1	-142.2	-2.29	-142.2	-3.13	-142.2	-1.33	-142.2	-3.5	-142.2	-0.63	-142.2	-1.71
-141.3	-1.17	-141.3	-6.34	-141.3	-3.84	-141.3	-3.35	-141.3	-4.75	-141.3	-4.63	-141.3	1.6	-141.3	-0.64	-141.3	-3.8	-141.3	0.98	-141.3	-0.39	-141.3	-2.73	-141.3	3	-141.3	3.93	-141.3	-2.25	-141.3	2.46	-141.3	0.25	-141.3	0.91	-141.3	0.82	-141.3	-1.22	-141.3	-4	-141.3	-1.11	-141.3	-1.69	-141.3	-2.96	-141.3	0.04
-140.4	-2.65	-140.4	-4.4	-140.4	-3.02	-140.4	-3.5	-140.4	-2.67	-140.4	-2.81	-140.4	-0.45	-140.4	-1.07	-140.4	-3.88	-140.4	-1.6	-140.4	-0.4	-140.4	0.74	-140.4	2.05	-140.4	4.11	-140.4	-1.42	-140.4	2.52	-140.4	1.24	-140.4	0.11	-140.4	-0.26	-140.4	-2.51	-140.4	-4.89	-140.4	1	-140.4	-2.72	-140.4	-2.49	-140.4	0.26
-139.5	-1.81	-139.5	-4.04	-139.5	-4.21	-139.5	-5.81	-139.5	-2.72	-139.5	-5.78	-139.5	-1.3	-139.5	-1.86	-139.5	-4.65	-139.5	-1.08	-139.5	-2.66	-139.5	-2.25	-139.5	1.9	-139.5	3.08	-139.5	-5.38	-139.5	5.32	-139.5	-0.21	-139.5	-0.04	-139.5	0.3	-139.5	-4.09	-139.5	-5.92	-139.5	-2.02	-139.5	-2.59	-139.5	-3.39	-139.5	1.27
-138.6	-1.74	-138.6	-2.18	-138.6	-2.1	-138.6	-6.93	-138.6	-0.46	-138.6	-6.79	-138.6	1.24	-138.6	-0.43	-138.6	-4.23	-138.6	-2.47	-138.6	0.71	-138.6	-4.12	-138.6	1.49	-138.6	0.27	-138.6	-2.34	-138.6	2.67	-138.6	0.74	-138.6	1.44	-138.6	-2.1	-138.6	-4.7	-138.6	-4.06	-138.6	-2.3	-138.6	-2.31	-138.6	-2.13	-138.6	-0.42
-137.7	-1.69	-137.7	-2.4	-137.7	-3.86	-137.7	-3.85	-137.7	-3.07	-137.7	-3.17	-137.7	1.11	-137.7	0.83	-137.7	-3.79	-137.7	0.23	-137.7	-2.56	-137.7	-2.16	-137.7	1.54	-137.7	2.04	-137.7	-1.8	-137.7	4.99	-137.7	-1.91	-137.7	-0.12	-137.7	-0.24	-137.7	-4.61	-137.7	-3.8	-137.7	-0.84	-137.7	-3.77	-137.7	-1.91	-137.7	-0.02
-136.8	-3.3	-136.8	-4.39	-136.8	-4.08	-136.8	-2.99	-136.8	-4.59	-136.8	-2.79	-136.8	1.79	-136.8	0.16	-136.8	-4.55	-136.8	-1.22	-136.8	-1.35	-136.8	-3.15	-136.8	3.38	-136.8	2.41	-136.8	-3.6	-136.8	2.35	-136.8	0.09	-136.8	0.45	-136.8	2.38	-136.8	-4.8	-136.8	-3.63	-136.8	-1.82	-136.8	-3.31	-136.8	-1.3	-136.8	2.59
-135.9	-2.34	-135.9	-4.19	-135.9	-5.2	-135.9	-8.27	-135.9	-1.66	-135.9	-2.38	-135.9	0.86	-135.9	-0.68	-135.9	-3.77	-135.9	-1.84	-135.9	-0.04	-135.9	-2.73	-135.9	0.48	-135.9	2	-135.9	-2.96	-135.9	3.51	-135.9	1.65	-135.9	2.12	-135.9	-1.11	-135.9	-3.9	-135.9	-4.41	-135.9	-2.45	-135.9	-2.61	-135.9	-2.41	-135.9	0.76
-135	-2.22	-135	-5.85	-135	-2.09	-135	-3.5	-135	-2.56	-135	-4.67	-135	-1.07	-135	-2	-135	-4.85	-135	-0.07	-135	-1.56	-135	-2.65	-135	1.64	-135	1	-135	-3.21	-135	4.48	-135	0.01	-135	2.04	-135	0.96	-135	-2.63	-135	-4.44	-135	-1.36	-135	-2.23	-135	-4.32	-135	0.32
-134.1	-2.69	-134.1	-1.17	-134.1	-5.3	-134.1	-6.6	-134.1	-3.95	-134.1	-3.32	-134.1	0.89	-134.1	-1.26	-134.1	-2.4	-134.1	-0.86	-134.1	0.88	-134.1	-1.58	-134.1	2.62	-134.1	1.59	-134.1	-0.12	-134.1	6.87	-134.1	1.25	-134.1	3	-134.1	0.78	-134.1	-3.42	-134.1	-1.63	-134.1	-0.4	-134.1	-2.86	-134.1	0.44	-134.1	-1.8
-133.2	-2.32	-133.2	-5.7	-133.2	-3.1	-133.2	-0.87	-133.2	-1.77	-133.2	-4.09	-133.2	0.7	-133.2	-1.81	-133.2	-5	-133.2	-2.44	-133.2	2.7	-133.2	-1.81	-133.2	1.36	-133.2	1	-133.2	-2.95	-133.2	3.19	-133.2	0.82	-133.2	1.71	-133.2	-1.72	-133.2	-3.21	-133.2	-5.79	-133.2	-1.78	-133.2	-4.15	-133.2	-2.43	-133.2	-1.22
-132.3	-3.15	-132.3	-4.14	-132.3	-2.74	-132.3	-1.56	-132.3	-2.64	-132.3	-3.13	-132.3	-0.49	-132.3	0.98	-132.3	-5.98	-132.3	-0.32	-132.3	-0.06	-132.3	-1.92	-132.3	0.92	-132.3	2.42	-132.3	-3.34	-132.3	3.11	-132.3	2.64	-132.3	-0.68	-132.3	1.06	-132.3	-3.79	-132.3	-2.16	-132.3	-0.48	-132.3	-0.19	-132.3	-2.34	-132.3	0.53
-131.4	-2.7	-131.4	-6.14	-131.4	-4.44	-131.4	-2.13	-131.4	-3.25	-131.4	-3.78	-131.4	1.36	-131.4	-3.45	-131.4	-5.32	-131.4	-0.91	-131.4	-2.17	-131.4	0.38	-131.4	3.41	-131.4	0.94	-131.4	-1.98	-131.4	4.83	-131.4	0.63	-131.4	1.61	-131.4	-0.3	-131.4	-1.24	-131.4	-5.82	-131.4	-1.22	-131.4	-2.18	-131.4	-3.22	-131.4	-1.4
-130.5	0.41	-130.5	-4.39	-130.5	-3.22	-130.5	-4.33	-130.5	-4.26	-130.5	-4.25	-130.5	-0.57	-130.5	-1.28	-130.5	-3.89	-130.5	-0.33	-130.5	-1.88	-130.5	-0.3	-130.5	-1.94	-130.5	1.23	-130.5	-1.28	-130.5	3.78	-130.5	1.2	-130.5	0.55	-130.5	-2.79	-130.5	-3.11	-130.5	-1.56	-130.5	-1.01	-130.5	-2.71	-130.5	-2.53	-130.5	0.06
-129.6	0.45	-129.6	-3	-129.6	-2.49	-129.6	-4.46	-129.6	-5.52	-129.6	-2.8	-129.6	0.28	-129.6	2.16	-129.6	-3.53	-129.6	0.17	-129.6	0.04	-129.6	-1.32	-129.6	-0.75	-129.6	2.66	-129.6	-1.28	-129.6	3.34	-129.6	1.57	-129.6	0.13	-129.6	0	-129.6	-2.79	-129.6	-2.4	-129.6	0.07	-129.6	-3.78	-129.6	-1.31	-129.6	0.94
-128.7	-0.62	-128.7	-5.02	-128.7	-2.29	-128.7	-4.48	-128.7	-4.06	-128.7	-3.02	-128.7	3.65	-128.7	-0.59	-128.7	-4.79	-128.7	0.89	-128.7	-0.89	-128.7	-1.64	-128.7	1.27	-128.7	0.51	-128.7	-3.56	-128.7	5.65	-128.7	-1.15	-128.7	2.33	-128.7	-0.89	-128.7	-4.99	-128.7	-3.51	-128.7	0.6	-128.7	-2.86	-128.7	-2.53	-128.7	-0.46
-127.8	-3.2	-127.8	-5.74	-127.8	-6.45	-127.8	-3.4	-127.8	-2.61	-127.8	-3.07	-127.8	-0.24	-127.8	-2.64	-127.8	-5.43	-127.8	-2.46	-127.8	1.33	-127.8	-1.47	-127.8	1.25	-127.8	2.67	-127.8	-2.37	-127.8	2.27	-127.8	0.2	-127.8	2.73	-127.8	-0.18	-127.8	-1.05	-127.8	-4.98	-127.8	-1.12	-127.8	-2.46	-127.8	0.59	-127.8	-1.61
-126.9	1.86	-126.9	-0.78	-126.9	-5.98	-126.9	-4.93	-126.9	-2.09	-126.9	-4.63	-126.9	1.09	-126.9	-2.14	-126.9	-5.61	-126.9	0.22	-126.9	0.01	-126.9	-2.35	-126.9	1.69	-126.9	0.29	-126.9	-2.38	-126.9	2.72	-126.9	3.52	-126.9	2.61	-126.9	-1.27	-126.9	-1.73	-126.9	-5.28	-126.9	-2.11	-126.9	-1.33	-126.9	-1.8	-126.9	-0.88
-126	0.18	-126	-5.72	-126	-2.69	-126	-5.16	-126	-0.65	-126	0.93	-126	1.34	-126	-3.57	-126	-3.24	-126	0.22	-126	0.15	-126	0.16	-126	1.25	-126	0.9	-126	-2.05	-126	1.93	-126	0.89	-126	1.48	-126	-2.16	-126	-2.05	-126	-4.3	-126	-2.59	-126	-2.66	-126	-3.29	-126	-0.45
-125.1	-1.04	-125.1	-4.15	-125.1	-3.72	-125.1	-3.02	-125.1	-4.44	-125.1	-5.14	-125.1	-0.51	-125.1	-2.36	-125.1	-4.56	-125.1	1.84	-125.1	-1.81	-125.1	-2.24	-125.1	0.2	-125.1	3.01	-125.1	-3.34	-125.1	5.11	-125.1	-0.46	-125.1	0.98	-125.1	-2.76	-125.1	-2.59	-125.1	-1.96	-125.1	-0.56	-125.1	-3.4	-125.1	-4.34	-125.1	-2.49
-124.2	-1.5	-124.2	-4.23	-124.2	-1.98	-124.2	-4.9	-124.2	-0.92	-124.2	-3.45	-124.2	-0.21	-124.2	-2.64	-124.2	-4.49	-124.2	-1.36	-124.2	-0.77	-124.2	-1.23	-124.2	0.94	-124.2	0.71	-124.2	-2.67	-124.2	4.8	-124.2	-1.09	-124.2	1.19	-124.2	-1.18	-124.2	-3.44	-124.2	-4.35	-124.2	-0.42	-124.2	-2.15	-124.2	-0.83	-124.2	-3.17
-123.3	0.66	-123.3	-3.06	-123.3	-3.57	-123.3	-3.32	-123.3	-0.14	-123.3	-4.76	-123.3	1.97	-123.3	1.48	-123.3	-5.21	-123.3	-0.3	-123.3	-1.04	-123.3	0.31	-123.3	1.36	-123.3	4.31	-123.3	-4.53	-123.3	4.93	-123.3	0.71	-123.3	0.82	-123.3	0.98	-123.3	-2.61	-123.3	-3.06	-123.3	-1.79	-123.3	-1.7	-123.3	-4.18	-123.3	1.24
-122.4	-2.35	-122.4	-4.85	-122.4	-2.26	-122.4	-3.16	-122.4	-1.54	-122.4	-3.93	-122.4	1.07	-122.4	-2.31	-122.4	-2.41	-122.4	-2.11	-122.4	1.39	-122.4	-2.8	-122.4	-0.36	-122.4	0.43	-122.4	-1.5	-122.4	3.97	-122.4	2.31	-122.4	-0.75	-122.4	-0.2	-122.4	-1.98	-122.4	-2.32	-122.4	-0.33	-122.4	0.18	-122.4	-5.8	-122.4	1.36
-121.5	-1.08	-121.5	-4.2	-121.5	-1.39	-121.5	-1.26	-121.5	-3.84	-121.5	-2.51	-121.5	1.72	-121.5	-1.47	-121.5	-3.47	-121.5	-0.99	-121.5	-1.11	-121.5	-0.97	-121.5	3.34	-121.5	1.74	-121.5	-3.82	-121.5	3.51	-121.5	1.18	-121.5	0.32	-121.5	0.66	-121.5	-1.34	-121.5	-2.85	-121.5	-2.03	-121.5	0.22	-121.5	-2.28	-121.5	-0.92
-120.6	-1.2	-120.6	-4.8	-120.6	-3.98	-120.6	-4.75	-120.6	0.22	-120.6	-3.9	-120.6	3.15	-120.6	-2.96	-120.6	-3.2	-120.6	-2.18	-120.6	-0.87	-120.6	-2.21	-120.6	3	-120.6	0.2	-120.6	-2.92	-120.6	0.02	-120.6	-1.16	-120.6	-0.72	-120.6	-2.45	-120.6	-3.01	-120.6	-5.28	-120.6	-2.23	-120.6	-2.64	-120.6	-3.8	-120.6	-1.97
-119.7	-0.18	-119.7	-1.65	-119.7	-5.1	-119.7	-2.36	-119.7	-3.37	-119.7	-4.28	-119.7	1.31	-119.7	-0.51	-119.7	-5.64	-119.7	-1.53	-119.7	0.11	-119.7	-0.75	-119.7	0.02	-119.7	-0.95	-119.7	-4.15	-119.7	2.31	-119.7	3.25	-119.7	1.07	-119.7	-2.48	-119.7	-3.19	-119.7	-3.8	-119.7	-1.1	-119.7	-0.16	-119.7	-1.62	-119.7	-3.33
-118.8	-0.08	-118.8	-3.76	-118.8	-1.17	-118.8	-3.98	-118.8	-1.82	-118.8	-1.55	-118.8	-0.71	-118.8	-0.81	-118.8	-3.88	-118.8	0.36	-118.8	-0.51	-118.8	-0.52	-118.8	-0.54	-118.8	-0.18	-118.8	-3.37	-118.8	5.43	-118.8	-0.88	-118.8	3.02	-118.8	-2.75	-118.8	-5.34	-118.8	-4.11	-118.8	-1.25	-118.8	-1.86	-118.8	-3.83	-118.8	-2.86
-117.9	0.33	-117.9	-2.24	-117.9	-2.62	-117.9	-4.19	-117.9	-1.54	-117.9	-6.88	-117.9	1.66	-117.9	-2.35	-117.9	-1.58	-117.9	-0.53	-117.9	-0.6	-117.9	-2.55	-117.9	2.93	-117.9	0.68	-117.9	-3.02	-117.9	2.55	-117.9	0.76	-117.9	0.58	-117.9	0.06	-117.9	-3.5	-117.9	-2.17	-117.9	-0.7	-117.9	-1.33	-117.9	-2.78	-117.9	0.87
-117	-1.21	-117	-1.22	-117	-3.63	-117	-2.14	-117	-2.34	-117	-4.38	-117	1.7	-117	-2.03	-117	-2.2	-117	-0.15	-117	1.79	-117	1.77	-117	1.35	-117	1.58	-117	-1.91	-117	1.28	-117	0.51	-117	2.13	-117	-0.59	-117	-2.16	-117	-1.55	-117	-3.2	-117	-1.99	-117	-2.92	-117	0.66
-116.1	-1.09	-116.1	-4.2	-116.1	-2.72	-116.1	-6.14	-116.1	-4.03	-116.1	-1.43	-116.1	-0.9	-116.1	-1.57	-116.1	-5.44	-116.1	-0.35	-116.1	-0.41	-116.1	-0.92	-116.1	0.29	-116.1	3.75	-116.1	-1.76	-116.1	2.66	-116.1	2.33	-116.1	0.72	-116.1	2.07	-116.1	-1.68	-116.1	-2.93	-116.1	0.9	-116.1	-1.69	-116.1	-3.96	-116.1	-0.46
-115.2	-1.11	-115.2	-4.13	-115.2	-1.79	-115.2	-4.06	-115.2	-0.92	-115.2	-2.89	-115.2	1.27	-115.2	-0.67	-115.2	-2.11	-115.2	-0.01	-115.2	-1.06	-115.2	-1.34	-115.2	1.65	-115.2	2.1	-115.2	-2.52	-115.2	3.92	-115.2	-0.92	-115.2	-0.5	-115.2	-2.06	-115.2	-2.62	-115.2	-5.34	-115.2	-0.29	-115.2	-1.72	-115.2	-2.83	-115.2	-1.15
-114.3	-0.55	-114.3	-3.54	-114.3	-6.27	-114.3	-3.63	-114.3	-2.91	-114.3	-3.35	-114.3	0.63	-114.3	0.66	-114.3	-8.5	-114.3	-0.05	-114.3	0.43	-114.3	-2.03	-114.3	1.3	-114.3	1.42	-114.3	-2.95	-114.3	2.74	-114.3	-0.01	-114.3	-1.25	-114.3	-1.34	-114.3	-3.16	-114.3	-3.41	-114.3	-0.63	-114.3	-3.85	-114.3	-3.69	-114.3	-1.19
-113.4	-0.64	-113.4	-5.93	-113.4	-0.77	-113.4	-5.23	-113.4	-3.13	-113.4	-1.97	-113.4	0.63	-113.4	-0.15	-113.4	-5.14	-113.4	0.44	-113.4	-0.52	-113.4	-1.49	-113.4	3.24	-113.4	-0.69	-113.4	-4.6	-113.4	3.87	-113.4	-1.05	-113.4	1.07	-113.4	0.91	-113.4	-1.98	-113.4	-4.15	-113.4	0.13	-113.4	-3.6	-113.4	-1.33	-113.4	0.19
-112.5	-3.48	-112.5	-1.61	-112.5	-3.62	-112.5	-3.08	-112.5	-2.47	-112.5	-6.34	-112.5	1.07	-112.5	-2.22	-112.5	-0.98	-112.5	0.04	-112.5	-0.09	-112.5	-2.89	-112.5	0.42	-112.5	-0.41	-112.5	-2.82	-112.5	3.5	-112.5	-2.25	-112.5	1.08	-112.5	0.83	-112.5	-2.95	-112.5	-4.45	-112.5	0.24	-112.5	-3.02	-112.5	-0.61	-112.5	-0.79
-111.6	-2.34	-111.6	-4.73	-111.6	-3.08	-111.6	-3.89	-111.6	-2.65	-111.6	-4.33	-111.6	1.57	-111.6	-1.43	-111.6	-2.26	-111.6	0.14	-111.6	1.81	-111.6	-1.79	-111.6	0.45	-111.6	1.08	-111.6	-2.66	-111.6	3.35	-111.6	3.58	-111.6	-0.47	-111.6	-1.52	-111.6	-2.98	-111.6	-4.1	-111.6	0.21	-111.6	-0.29	-111.6	-3.1	-111.6	-1.61
-110.7	-0.59	-110.7	-3.05	-110.7	0.26	-110.7	-1.21	-110.7	-3.86	-110.7	-3.54	-110.7	3.95	-110.7	0.54	-110.7	-3.1	-110.7	1.18	-110.7	0.86	-110.7	-0.76	-110.7	1.64	-110.7	1.03	-110.7	-2.22	-110.7	3.64	-110.7	0.62	-110.7	2.1	-110.7	0.79	-110.7	-2.48	-110.7	-2.45	-110.7	-1.63	-110.7	-1.78	-110.7	-3.33	-110.7	1.04
-109.8	-0.65	-109.8	-3.7	-109.8	-2.55	-109.8	-3.47	-109.8	-3.72	-109.8	-1.3	-109.8	0.74	-109.8	-1.54	-109.8	-1.98	-109.8	-1.78	-109.8	-1.33	-109.8	0.63	-109.8	2.12	-109.8	-0.1	-109.8	-1.26	-109.8	3.61	-109.8	-1.67	-109.8	1.39	-109.8	1.25	-109.8	-2.73	-109.8	-3.71	-109.8	-0.61	-109.8	-1.76	-109.8	-2.27	-109.8	1.7
-108.9	-0.59	-108.9	-2.67	-108.9	-2.53	-108.9	-2.97	-108.9	-3.18	-108.9	-3.5	-108.9	-0.15	-108.9	-0.03	-108.9	-2.83	-108.9	-0.62	-108.9	-1.26	-108.9	-1.29	-108.9	1.19	-108.9	1.22	-108.9	-1.1	-108.9	0.7	-108.9	2.08	-108.9	-0.17	-108.9	-0.51	-108.9	-2.14	-108.9	-1.35	-108.9	-1.83	-108.9	-1.32	-108.9	-4.85	-108.9	-3.28
-108	-1.13	-108	-1.09	-108	-2.08	-108	-4.79	-108	-1.01	-108	-0.64	-108	2.54	-108	1.11	-108	-3.06	-108	-1.36	-108	-1.21	-108	-0.99	-108	1.95	-108	2.85	-108	-1.79	-108	2.93	-108	-1.49	-108	-1.4	-108	-1.43	-108	-3.38	-108	-3.26	-108	-0.34	-108	-2.22	-108	-4.92	-108	-2.75
-107.1	-3.02	-107.1	-1.89	-107.1	-2.96	-107.1	-1.68	-107.1	-2.71	-107.1	-4.2	-107.1	1.42	-107.1	-0.46	-107.1	-4.96	-107.1	2.25	-107.1	1.7	-107.1	-4.3	-107.1	0.08	-107.1	0.02	-107.1	-2.92	-107.1	4.32	-107.1	3.35	-107.1	-0.25	-107.1	-0.99	-107.1	-3.57	-107.1	-2.11	-107.1	-1.23	-107.1	0.56	-107.1	-4.1	-107.1	0.43
-106.2	-1.65	-106.2	-3.58	-106.2	-1.09	-106.2	-4.01	-106.2	-1.47	-106.2	-2.05	-106.2	-0.39	-106.2	0.3	-106.2	-2.45	-106.2	1.87	-106.2	0.56	-106.2	-0.21	-106.2	0.3	-106.2	2.74	-106.2	0.32	-106.2	5.06	-106.2	1.77	-106.2	-0.09	-106.2	-0.83	-106.2	-2.52	-106.2	-0.77	-106.2	1.11	-106.2	-1.11	-106.2	-1.79	-106.2	-0.86
-105.3	-0.86	-105.3	-3.37	-105.3	-0.81	-105.3	-4.64	-105.3	-3.25	-105.3	-4.63	-105.3	-0.48	-105.3	-1.2	-105.3	-5.02	-105.3	-2.54	-105.3	-2.48	-105.3	-1.81	-105.3	-1.07	-105.3	1.61	-105.3	-4.03	-105.3	2.55	-105.3	-2.13	-105.3	-1.96	-105.3	0.09	-105.3	-4.22	-105.3	-3.42	-105.3	-1.84	-105.3	-0.65	-105.3	-2.22	-105.3	1.11
-104.4	1.36	-104.4	-4.41	-104.4	-4.65	-104.4	-4.6	-104.4	-2.09	-104.4	-3.4	-104.4	2.45	-104.4	-2.36	-104.4	-3.52	-104.4	-1.91	-104.4	1.4	-104.4	-4.43	-104.4	0.99	-104.4	1.45	-104.4	-2.15	-104.4	2.41	-104.4	1.33	-104.4	-1.45	-104.4	-0.67	-104.4	-1.78	-104.4	-2.24	-104.4	-0.9	-104.4	-0.82	-104.4	-3.32	-104.4	-0.97
-103.5	-0.27	-103.5	-0.56	-103.5	-2.39	-103.5	-3.96	-103.5	-1.65	-103.5	-2.14	-103.5	2.85	-103.5	-0.38	-103.5	-4.04	-103.5	-0.5	-103.5	-2.18	-103.5	-1.14	-103.5	2.25	-103.5	-1.51	-103.5	-3.11	-103.5	2.88	-103.5	-0.73	-103.5	0.57	-103.5	-1.22	-103.5	-2.99	-103.5	-4.63	-103.5	2.68	-103.5	-1.86	-103.5	-4.92	-103.5	-1.22
-102.6	-2.5	-102.6	-3.79	-102.6	-3.18	-102.6	-3.65	-102.6	-1.44	-102.6	-3.24	-102.6	-0.39	-102.6	-0.34	-102.6	-3.14	-102.6	-0.52	-102.6	-0.1	-102.6	-0.75	-102.6	-0.31	-102.6	3.12	-102.6	-1.99	-102.6	4.01	-102.6	1.04	-102.6	0.18	-102.6	0.83	-102.6	-3.68	-102.6	-3.18	-102.6	0.24	-102.6	1.98	-102.6	-2.33	-102.6	-2.2
-101.7	-1.18	-101.7	-2.95	-101.7	-2.07	-101.7	-1.43	-101.7	-0.94	-101.7	-1.96	-101.7	-1.25	-101.7	-1.33	-101.7	-3.42	-101.7	-1.52	-101.7	0.08	-101.7	-0.44	-101.7	0.3	-101.7	0.67	-101.7	-1.62	-101.7	2.66	-101.7	-0.78	-101.7	0.04	-101.7	0.32	-101.7	-1.84	-101.7	-1.83	-101.7	0.03	-101.7	-3.61	-101.7	-3.91	-101.7	1.03
-100.8	-0.02	-100.8	0.01	-100.8	-1.28	-100.8	-2.63	-100.8	-3.19	-100.8	0.34	-100.8	2.04	-100.8	-0.88	-100.8	-4.55	-100.8	-0.4	-100.8	-2.98	-100.8	-2.56	-100.8	1.85	-100.8	1.68	-100.8	-3.17	-100.8	4.31	-100.8	-1.06	-100.8	-0.97	-100.8	-1.39	-100.8	-1.97	-100.8	-1.24	-100.8	-3.09	-100.8	-2.47	-100.8	-3.48	-100.8	0.75
-99.9	-2.32	-99.9	-4.38	-99.9	-2.41	-99.9	-0.47	-99.9	-3.01	-99.9	-3.85	-99.9	0.12	-99.9	-0.18	-99.9	-4.93	-99.9	-0.65	-99.9	0.25	-99.9	0.35	-99.9	-0.39	-99.9	3.19	-99.9	-1.87	-99.9	3.26	-99.9	2.11	-99.9	0.7	-99.9	-0.71	-99.9	-1.31	-99.9	-1.17	-99.9	-1.55	-99.9	-2.31	-99.9	-3.01	-99.9	2.59
-99	-1.45	-99	-2.25	-99	-2.79	-99	-2.45	-99	-0.29	-99	-3.42	-99	1.82	-99	-3.18	-99	-4.79	-99	-1.7	-99	-0.37	-99	-0.76	-99	2.25	-99	0.79	-99	-3.89	-99	4.88	-99	-0.13	-99	-1.8	-99	-1.63	-99	-3.95	-99	-4.75	-99	-0.8	-99	-1.82	-99	-3.75	-99	-1.99
-98.1	-2.12	-98.1	-2.48	-98.1	-3.88	-98.1	-3.57	-98.1	-3.31	-98.1	-3.83	-98.1	0.07	-98.1	-0.82	-98.1	-4.53	-98.1	-0.74	-98.1	0.64	-98.1	-2.47	-98.1	-1.1	-98.1	1.19	-98.1	-3.16	-98.1	4.87	-98.1	-0.72	-98.1	0.15	-98.1	-1.3	-98.1	-1.53	-98.1	-4.06	-98.1	0.57	-98.1	-1.88	-98.1	-0.83	-98.1	-1.42
-97.2	-2.73	-97.2	-2.99	-97.2	0.17	-97.2	-2.9	-97.2	-1.68	-97.2	-2.26	-97.2	0.53	-97.2	-0.24	-97.2	-2.47	-97.2	-2.77	-97.2	-0.58	-97.2	0.18	-97.2	-0.32	-97.2	2.06	-97.2	-2.23	-97.2	3.2	-97.2	-0.67	-97.2	0.7	-97.2	0.73	-97.2	-2.73	-97.2	-0.12	-97.2	-0.3	-97.2	-2.93	-97.2	-0.71	-97.2	0.57
-96.3	-0.06	-96.3	-5.22	-96.3	-1.41	-96.3	-2.77	-96.3	0.08	-96.3	-5.26	-96.3	0.67	-96.3	-1.46	-96.3	-2.29	-96.3	-0.82	-96.3	1.82	-96.3	-2.19	-96.3	1.14	-96.3	0.62	-96.3	-1.3	-96.3	0.99	-96.3	2.27	-96.3	3.81	-96.3	-1.51	-96.3	-2.91	-96.3	-3.43	-96.3	-2.4	-96.3	-3.5	-96.3	-1.82	-96.3	-1.48
-95.4	0.97	-95.4	-5.14	-95.4	-2.55	-95.4	-3.74	-95.4	-1.64	-95.4	-0.59	-95.4	-0.34	-95.4	-1.11	-95.4	-2.92	-95.4	0.97	-95.4	-0.62	-95.4	0.58	-95.4	0.21	-95.4	1.61	-95.4	-2.44	-95.4	4.79	-95.4	-0.06	-95.4	1.11	-95.4	-2.45	-95.4	-1.93	-95.4	-1.52	-95.4	1.39	-95.4	-1.97	-95.4	-2.24	-95.4	-2.89
-94.5	0.42	-94.5	-3.08	-94.5	-0.93	-94.5	-1.93	-94.5	-1.84	-94.5	-2.85	-94.5	2.34	-94.5	-0.93	-94.5	-4.26	-94.5	-0.25	-94.5	-1.53	-94.5	-1.81	-94.5	0.74	-94.5	2.78	-94.5	-1.8	-94.5	3.29	-94.5	0.33	-94.5	-0.05	-94.5	-0.07	-94.5	-1.74	-94.5	-1.64	-94.5	-1.8	-94.5	1.9	-94.5	-3.31	-94.5	1.49
-93.6	-1.07	-93.6	-3.13	-93.6	-1.98	-93.6	-2.4	-93.6	-0.76	-93.6	-2.84	-93.6	3.45	-93.6	-0.18	-93.6	-3.64	-93.6	-1.03	-93.6	1.86	-93.6	0.05	-93.6	2.21	-93.6	-1.22	-93.6	-3.4	-93.6	3.43	-93.6	1.45	-93.6	1.72	-93.6	0.7	-93.6	-2.28	-93.6	-1.44	-93.6	-0.49	-93.6	-1.55	-93.6	0.23	-93.6	-1.07
-92.7	1.45	-92.7	-3.9	-92.7	-2.27	-92.7	-2.54	-92.7	-0.29	-92.7	-0.79	-92.7	-0.68	-92.7	-0.42	-92.7	-2.94	-92.7	-1.07	-92.7	1.69	-92.7	-0.56	-92.7	-0.11	-92.7	1.76	-92.7	-4.78	-92.7	4.34	-92.7	1.53	-92.7	0.01	-92.7	0.89	-92.7	-3.73	-92.7	-4.88	-92.7	0.35	-92.7	-3.52	-92.7	-4.59	-92.7	-1.2
-91.8	-0.26	-91.8	-1.97	-91.8	-4.28	-91.8	-3.02	-91.8	-0.48	-91.8	-5.23	-91.8	1.42	-91.8	-2.85	-91.8	-4.06	-91.8	0.18	-91.8	1.33	-91.8	-4.02	-91.8	-0.15	-91.8	1.29	-91.8	-4.09	-91.8	4.78	-91.8	2.26	-91.8	-2.31	-91.8	-1.41	-91.8	-1.2	-91.8	-3.97	-91.8	1.38	-91.8	0.93	-91.8	-2.4	-91.8	-0.37
-90.9	-1.09	-90.9	-2.99	-90.9	-3.66	-90.9	-3.37	-90.9	-4.6	-90.9	-4.16	-90.9	2.09	-90.9	-2.01	-90.9	-5.12	-90.9	-1.16	-90.9	-0.23	-90.9	0.48	-90.9	-0.25	-90.9	1.21	-90.9	-3.07	-90.9	0.96	-90.9	0.61	-90.9	2.1	-90.9	-0.4	-90.9	-1.77	-90.9	-2.47	-90.9	-1.31	-90.9	0.13	-90.9	-3.31	-90.9	-0.03
-90	-2.92	-90	-4.11	-90	0.89	-90	-2.38	-90	-0.62	-90	-2.17	-90	1.5	-90	-1.33	-90	-1.01	-90	0.48	-90	0.07	-90	-4.35	-90	1.15	-90	2.11	-90	-0.38	-90	2.01	-90	-0.52	-90	0.83	-90	0.84	-90	-1.5	-90	-2.99	-90	-2.65	-90	1.44	-90	-0.98	-90	0.12
-89.1	-0.96	-89.1	-3.26	-89.1	-0.71	-89.1	-0.94	-89.1	-0.9	-89.1	-3.01	-89.1	1.05	-89.1	-0.1	-89.1	-2.77	-89.1	1.76	-89.1	-0.66	-89.1	-0.96	-89.1	0.53	-89.1	2.21	-89.1	-1.75	-89.1	4.08	-89.1	0.52	-89.1	1.12	-89.1	-0.49	-89.1	-1.43	-89.1	-2.39	-89.1	1	-89.1	0.45	-89.1	-1.11	-89.1	-0.44
-88.2	-0.24	-88.2	-4.83	-88.2	-1.61	-88.2	-1.8	-88.2	-1.39	-88.2	-4.48	-88.2	2.93	-88.2	-2.57	-88.2	-3.69	-88.2	0.54	-88.2	-0.98	-88.2	-1.04	-88.2	2.43	-88.2	0.75	-88.2	-4.58	-88.2	2.25	-88.2	0.24	-88.2	-0.04	-88.2	0.89	-88.2	-0.6	-88.2	-4.44	-88.2	-0.89	-88.2	-0.07	-88.2	-3.34	-88.2	-1.91
-87.3	-1.21	-87.3	-1.5	-87.3	-3.74	-87.3	-4.66	-87.3	-0.55	-87.3	-3.08	-87.3	0.6	-87.3	0.22	-87.3	-3.63	-87.3	-0.55	-87.3	2.26	-87.3	1.89	-87.3	1.88	-87.3	2.1	-87.3	-3.09	-87.3	1.52	-87.3	0.89	-87.3	3.94	-87.3	0.86	-87.3	-2.58	-87.3	-2.05	-87.3	-1.49	-87.3	-1.88	-87.3	-1.79	-87.3	0.99
-86.4	0.42	-86.4	-1.38	-86.4	-4.47	-86.4	-4.96	-86.4	-2.26	-86.4	-4.12	-86.4	3.19	-86.4	-1	-86.4	-4.44	-86.4	-2.6	-86.4	-1.99	-86.4	-0.03	-86.4	2.42	-86.4	-0.06	-86.4	-1.55	-86.4	1.57	-86.4	-1.17	-86.4	1.31	-86.4	0.34	-86.4	-3.31	-86.4	-2.75	-86.4	-0.75	-86.4	-0.57	-86.4	-0.75	-86.4	0.07
-85.5	0.78	-85.5	-4.06	-85.5	0.39	-85.5	-3.14	-85.5	-0.03	-85.5	-1.99	-85.5	0.24	-85.5	-2.42	-85.5	-0.58	-85.5	-0.09	-85.5	0.55	-85.5	-4	-85.5	-0.58	-85.5	0.28	-85.5	-0.44	-85.5	3.9	-85.5	1.49	-85.5	-3.07	-85.5	2.24	-85.5	-0.69	-85.5	-2.47	-85.5	2.14	-85.5	-0.49	-85.5	-3.6	-85.5	0.11
-84.6	-1.54	-84.6	-2.37	-84.6	-3.57	-84.6	-1.59	-84.6	-0.98	-84.6	-3.71	-84.6	0.48	-84.6	-1.96	-84.6	-1.71	-84.6	0.59	-84.6	-1.72	-84.6	-3.23	-84.6	-0.42	-84.6	0.79	-84.6	-0.08	-84.6	3.53	-84.6	0.43	-84.6	0.39	-84.6	-0.47	-84.6	-3.4	-84.6	-1.14	-84.6	0.23	-84.6	-3.15	-84.6	-3.52	-84.6	-0.34
-83.7	1.3	-83.7	-5.52	-83.7	-2.26	-83.7	-2.28	-83.7	-2.5	-83.7	-3.01	-83.7	0.15	-83.7	-0.47	-83.7	-3.01	-83.7	2.8	-83.7	-0.82	-83.7	-2.3	-83.7	0.86	-83.7	0.15	-83.7	-3.28	-83.7	2.16	-83.7	1.23	-83.7	0.72	-83.7	1.84	-83.7	-2.55	-83.7	-3.75	-83.7	-0.41	-83.7	0.98	-83.7	-1.64	-83.7	2.25
-82.8	-2.8	-82.8	-1.8	-82.8	-3.84	-82.8	-3.25	-82.8	-2.59	-82.8	-2.23	-82.8	0.4	-82.8	-1.46	-82.8	-4.85	-82.8	-1.51	-82.8	-1.86	-82.8	-1.08	-82.8	1.03	-82.8	-0.47	-82.8	-3.28	-82.8	2.89	-82.8	-0.45	-82.8	1.73	-82.8	-0.55	-82.8	-2.96	-82.8	-1.64	-82.8	1.25	-82.8	0.49	-82.8	-1.99	-82.8	-1.44
-81.9	-0.5	-81.9	-1.19	-81.9	-1.55	-81.9	0.85	-81.9	-2.24	-81.9	-5.82	-81.9	0.15	-81.9	1.08	-81.9	-2.92	-81.9	0.61	-81.9	-0.35	-81.9	-2.28	-81.9	-0.61	-81.9	0.19	-81.9	-3.29	-81.9	4.05	-81.9	1.03	-81.9	3.73	-81.9	-3.02	-81.9	-1.96	-81.9	-2.4	-81.9	-0.2	-81.9	-2.26	-81.9	0.43	-81.9	-2.65
-81	-1.31	-81	-0.67	-81	-0.71	-81	-4.3	-81	-1.91	-81	-2.08	-81	0.01	-81	0.35	-81	-3.02	-81	-0.47	-81	-1.24	-81	-0.98	-81	1.65	-81	0.23	-81	-3.26	-81	3.13	-81	-1.77	-81	-1.07	-81	0.71	-81	-4.65	-81	-1.95	-81	-0.77	-81	-0.29	-81	-1.64	-81	0.64
-80.1	2.49	-80.1	-2.29	-80.1	-1.38	-80.1	-0.55	-80.1	0.82	-80.1	-0.56	-80.1	4.37	-80.1	-0.35	-80.1	-4.41	-80.1	2.24	-80.1	-0.54	-80.1	2.19	-80.1	1.78	-80.1	0.16	-80.1	-2.78	-80.1	4.69	-80.1	-0.92	-80.1	3.84	-80.1	-1.37	-80.1	-1.21	-80.1	-0.76	-80.1	1.19	-80.1	0.45	-80.1	-1.46	-80.1	-0.57
-79.2	1.19	-79.2	-2.94	-79.2	-0.73	-79.2	-0.77	-79.2	-0.37	-79.2	0.27	-79.2	-0.25	-79.2	0.53	-79.2	-2.17	-79.2	1.09	-79.2	3.13	-79.2	-2.53	-79.2	1.35	-79.2	0.92	-79.2	-2.01	-79.2	3.21	-79.2	2.45	-79.2	0.22	-79.2	1.2	-79.2	-1	-79.2	-4.04	-79.2	2.26	-79.2	-3.39	-79.2	0.38	-79.2	1.08
-78.3	-1.11	-78.3	-0.47	-78.3	-1.82	-78.3	-1.43	-78.3	-0.6	-78.3	-4.73	-78.3	0.94	-78.3	-1.52	-78.3	-2.36	-78.3	0.16	-78.3	-0.75	-78.3	-2.85	-78.3	0.29	-78.3	0.34	-78.3	-1.12	-78.3	4.5	-78.3	-0.02	-78.3	-1.01	-78.3	-0.91	-78.3	-3.13	-78.3	-2.56	-78.3	0.01	-78.3	-0.56	-78.3	-1.96	-78.3	0.28
-77.4	0.83	-77.4	-2.18	-77.4	-1.74	-77.4	-1.85	-77.4	-1.4	-77.4	-3.67	-77.4	2.42	-77.4	-0.91	-77.4	-0.86	-77.4	0.17	-77.4	0.42	-77.4	-2.33	-77.4	1.55	-77.4	0.9	-77.4	-0.95	-77.4	1.55	-77.4	0.45	-77.4	0.36	-77.4	-3.05	-77.4	-1.4	-77.4	-0.9	-77.4	0.8	-77.4	-0.03	-77.4	-0.92	-77.4	-2.15
-76.5	1.71	-76.5	-1.62	-76.5	-1.25	-76.5	-1.03	-76.5	-3	-76.5	-3.78	-76.5	1.27	-76.5	1.16	-76.5	-1.73	-76.5	1.64	-76.5	-1.13	-76.5	-1.69	-76.5	1.31	-76.5	1.27	-76.5	-1.49	-76.5	4.68	-76.5	-1.67	-76.5	0.25	-76.5	-0.52	-76.5	-1.64	-76.5	-1.35	-76.5	-0.57	-76.5	-1.33	-76.5	-2.62	-76.5	-0.3
-75.6	1.25	-75.6	-2.84	-75.6	1.09	-75.6	-3.59	-75.6	0.54	-75.6	-2.01	-75.6	2.25	-75.6	-1.19	-75.6	-0.59	-75.6	-2.75	-75.6	0.18	-75.6	-0.8	-75.6	3.78	-75.6	2.87	-75.6	0.04	-75.6	1.98	-75.6	1.17	-75.6	0.51	-75.6	1.29	-75.6	-2.85	-75.6	-0.47	-75.6	-0.86	-75.6	-2.05	-75.6	-0.92	-75.6	-0.03
-74.7	-0.83	-74.7	-0.74	-74.7	-1.25	-74.7	-0.93	-74.7	-2.63	-74.7	0.35	-74.7	-1.35	-74.7	0.55	-74.7	-2.68	-74.7	-0.46	-74.7	-0.64	-74.7	-1.48	-74.7	-2.82	-74.7	2.22	-74.7	-2.13	-74.7	3.18	-74.7	0.86	-74.7	-0.82	-74.7	-2.48	-74.7	-1.73	-74.7	-0.36	-74.7	-1.75	-74.7	0.4	-74.7	-2.63	-74.7	-1.22
-73.8	0.48	-73.8	-2.42	-73.8	-3.47	-73.8	-3.85	-73.8	-0.94	-73.8	-0.9	-73.8	0.42	-73.8	-2.57	-73.8	-0.69	-73.8	0.34	-73.8	1.9	-73.8	0.45	-73.8	2.47	-73.8	-0.25	-73.8	-0.87	-73.8	0.33	-73.8	1.05	-73.8	0.81	-73.8	2.26	-73.8	-3.2	-73.8	-1.01	-73.8	-1.98	-73.8	-0.44	-73.8	0.54	-73.8	-0.52
-72.9	-0.12	-72.9	-2.71	-72.9	-1.51	-72.9	-2.29	-72.9	-1.54	-72.9	-0.83	-72.9	1.91	-72.9	0.12	-72.9	-3.89	-72.9	-1.74	-72.9	-1.1	-72.9	2.56	-72.9	1.15	-72.9	2.18	-72.9	-2.89	-72.9	3.42	-72.9	-1.01	-72.9	1.94	-72.9	-1.27	-72.9	-0.47	-72.9	-1.7	-72.9	-0.47	-72.9	-1.6	-72.9	-1.04	-72.9	-1.3
-72	0.47	-72	-0.98	-72	-0.52	-72	-1.53	-72	-0.58	-72	-3.19	-72	0.14	-72	0.05	-72	-2.91	-72	1.22	-72	-0.4	-72	-2.94	-72	0.31	-72	2.7	-72	-4.79	-72	4.89	-72	2.05	-72	0.75	-72	-2.43	-72	0.42	-72	-3.99	-72	0.59	-72	-3.2	-72	-1.4	-72	-1.49
-71.1	0.03	-71.1	-2.33	-71.1	0.87	-71.1	-3.02	-71.1	-0.2	-71.1	-1.69	-71.1	4.38	-71.1	-2.71	-71.1	-0.85	-71.1	-2.08	-71.1	1.89	-71.1	-2.42	-71.1	1.23	-71.1	-0.35	-71.1	-2.08	-71.1	0.2	-71.1	0.59	-71.1	-0.72	-71.1	-2.99	-71.1	-1.63	-71.1	-1.51	-71.1	-1.57	-71.1	0.1	-71.1	-1.33	-71.1	-4.27
-70.2	-0.65	-70.2	-3.94	-70.2	-2.1	-70.2	-1.28	-70.2	-2.38	-70.2	-1.28	-70.2	3.32	-70.2	-0.02	-70.2	-3.69	-70.2	-0.95	-70.2	0.49	-70.2	0.72	-70.2	0.49	-70.2	1.34	-70.2	-4.5	-70.2	2.93	-70.2	0.34	-70.2	-2.36	-70.2	0.44	-70.2	-2.34	-70.2	-3.36	-70.2	-0.68	-70.2	-4.29	-70.2	-1.6	-70.2	0.69
-69.3	0.28	-69.3	-1.36	-69.3	0.15	-69.3	-3.96	-69.3	0.48	-69.3	-2.11	-69.3	2.92	-69.3	-1.29	-69.3	-3.9	-69.3	-2.41	-69.3	1.49	-69.3	0.15	-69.3	2.48	-69.3	1.72	-69.3	-3.06	-69.3	2.18	-69.3	1.17	-69.3	2.05	-69.3	1.01	-69.3	-3.87	-69.3	-1.07	-69.3	1.27	-69.3	-0.47	-69.3	-1.31	-69.3	-0.16
-68.4	-1.08	-68.4	-2.91	-68.4	-0.67	-68.4	-3.9	-68.4	-1.23	-68.4	-2.37	-68.4	1.19	-68.4	0.11	-68.4	-0.88	-68.4	-0.79	-68.4	-0.42	-68.4	-1.62	-68.4	0.96	-68.4	0.24	-68.4	-0.75	-68.4	0.96	-68.4	0.98	-68.4	-0.68	-68.4	-0.64	-68.4	-1.62	-68.4	-0.53	-68.4	-0.12	-68.4	-1.15	-68.4	0.86	-68.4	-0.69
-67.5	1.13	-67.5	-1.5	-67.5	-0.1	-67.5	-0.92	-67.5	0.7	-67.5	-5.42	-67.5	2.34	-67.5	1.09	-67.5	-2.88	-67.5	1.56	-67.5	2.29	-67.5	-2.73	-67.5	0.11	-67.5	2.73	-67.5	-1.35	-67.5	2.76	-67.5	0.67	-67.5	-1.35	-67.5	1.11	-67.5	-0.4	-67.5	-2.76	-67.5	-1.7	-67.5	-1	-67.5	-2.35	-67.5	2.15
-66.6	-0.03	-66.6	0.68	-66.6	-2.46	-66.6	-1.4	-66.6	-2.88	-66.6	-0.71	-66.6	0.86	-66.6	0.28	-66.6	1.15	-66.6	-1.55	-66.6	-0.37	-66.6	-2.41	-66.6	-0.13	-66.6	1.53	-66.6	-0.87	-66.6	2.46	-66.6	-0.8	-66.6	-0.6	-66.6	0.16	-66.6	-1.87	-66.6	-0.75	-66.6	0.52	-66.6	-1.8	-66.6	-5.12	-66.6	1.65
-65.7	2.24	-65.7	-1.67	-65.7	-2.46	-65.7	-2.14	-65.7	-0.64	-65.7	-2.63	-65.7	0.48	-65.7	-0.05	-65.7	-4.23	-65.7	-1.38	-65.7	0.77	-65.7	-1.4	-65.7	-0.15	-65.7	1.65	-65.7	-4.19	-65.7	1.48	-65.7	2.51	-65.7	-0.09	-65.7	1.11	-65.7	-0.08	-65.7	-1.94	-65.7	-0.52	-65.7	1.82	-65.7	-2.22	-65.7	-0.11
-64.8	2.47	-64.8	1.01	-64.8	0.16	-64.8	-3.06	-64.8	-0.01	-64.8	-2.49	-64.8	-0.85	-64.8	-0.31	-64.8	-2.12	-64.8	-1.59	-64.8	1.3	-64.8	-1.04	-64.8	1.54	-64.8	2.09	-64.8	-1.01	-64.8	2.74	-64.8	1.37	-64.8	-2.41	-64.8	1.86	-64.8	-0.35	-64.8	-1.85	-64.8	1.67	-64.8	-1.52	-64.8	-4.51	-64.8	-0.44
-63.9	1.09	-63.9	-2.24	-63.9	-1.73	-63.9	-2.37	-63.9	1.06	-63.9	-3.45	-63.9	1.48	-63.9	-0.04	-63.9	-2.42	-63.9	-0.53	-63.9	1.11	-63.9	-3.18	-63.9	1.6	-63.9	0.52	-63.9	-3.01	-63.9	2.24	-63.9	2.08	-63.9	-0.04	-63.9	1.27	-63.9	-0.82	-63.9	-1.72	-63.9	0.26	-63.9	1.64	-63.9	0.46	-63.9	0.52
-63	0.21	-63	-3.12	-63	-0.04	-63	-0.7	-63	-1.44	-63	-2.97	-63	0.81	-63	-0.52	-63	-0.59	-63	-0.12	-63	1.51	-63	-0.72	-63	0.8	-63	0.54	-63	0.26	-63	3.12	-63	1.52	-63	2.4	-63	-0.55	-63	-3.4	-63	-1.71	-63	-1.1	-63	-3.28	-63	-1	-63	-1.2
-62.1	0.66	-62.1	-3.24	-62.1	-1.37	-62.1	0.72	-62.1	-0.35	-62.1	-1.11	-62.1	-0.12	-62.1	-2.37	-62.1	-4.63	-62.1	0.46	-62.1	2.05	-62.1	-0.58	-62.1	0.51	-62.1	0.09	-62.1	-1.71	-62.1	2.36	-62.1	0.82	-62.1	1.38	-62.1	0.36	-62.1	-1.67	-62.1	-1.17	-62.1	-0.5	-62.1	-0.49	-62.1	0.33	-62.1	0.36
-61.2	0.23	-61.2	-2.29	-61.2	-0.31	-61.2	-4.23	-61.2	-0.15	-61.2	-0.5	-61.2	0.24	-61.2	-0.61	-61.2	-1.66	-61.2	-1.25	-61.2	2.47	-61.2	-1.22	-61.2	-0.08	-61.2	-0.11	-61.2	-2.74	-61.2	1.78	-61.2	1.96	-61.2	-0.47	-61.2	0.39	-61.2	-3.11	-61.2	-4.54	-61.2	-3.06	-61.2	-0.23	-61.2	-1.75	-61.2	-2.39
-60.3	0.52	-60.3	0.01	-60.3	-1.09	-60.3	-5.64	-60.3	-0.75	-60.3	2.47	-60.3	0.23	-60.3	0.78	-60.3	0.04	-60.3	-1.97	-60.3	-0.62	-60.3	0.18	-60.3	0.73	-60.3	2.33	-60.3	-0.38	-60.3	2.4	-60.3	1.43	-60.3	0.34	-60.3	-1.81	-60.3	1.25	-60.3	-0.85	-60.3	-0.19	-60.3	0.71	-60.3	-0.8	-60.3	-3.49
-59.4	-0.67	-59.4	-0.38	-59.4	-1.45	-59.4	-1.16	-59.4	-0.68	-59.4	-1.82	-59.4	0.77	-59.4	0.45	-59.4	-0.86	-59.4	0.18	-59.4	0.52	-59.4	-0.63	-59.4	0.95	-59.4	-0.6	-59.4	-1.8	-59.4	1.01	-59.4	1.19	-59.4	1.41	-59.4	0.95	-59.4	-4.74	-59.4	1.01	-59.4	-3.72	-59.4	-1.32	-59.4	-2.46	-59.4	0.36
-58.5	-0.12	-58.5	-1.98	-58.5	-2.53	-58.5	-1.78	-58.5	-0.39	-58.5	-1.39	-58.5	1.47	-58.5	0.66	-58.5	-3.41	-58.5	-0.32	-58.5	-0.67	-58.5	-2.3	-58.5	1.84	-58.5	0.93	-58.5	-4.09	-58.5	2.85	-58.5	-1.68	-58.5	0.02	-58.5	1.02	-58.5	-2.38	-58.5	-1.7	-58.5	-1.07	-58.5	1.49	-58.5	-1.19	-58.5	0.56
-57.6	0.69	-57.6	-2.35	-57.6	-3.84	-57.6	-3.81	-57.6	-1.13	-57.6	-3.01	-57.6	3.66	-57.6	-2.53	-57.6	-3.49	-57.6	-0.03	-57.6	-3.42	-57.6	-3.86	-57.6	1.52	-57.6	-0.4	-57.6	0.35	-57.6	3.77	-57.6	-1.13	-57.6	0.09	-57.6	0.77	-57.6	-1.98	-57.6	-0.12	-57.6	1.09	-57.6	-0.64	-57.6	-0.17	-57.6	2.42
-56.7	-1.47	-56.7	-1.96	-56.7	-0.93	-56.7	-1.33	-56.7	-1.1	-56.7	1.33	-56.7	1.21	-56.7	1.36	-56.7	-2.81	-56.7	-1.95	-56.7	0.71	-56.7	-0.14	-56.7	0.72	-56.7	0.26	-56.7	-3.77	-56.7	-0.6	-56.7	1.59	-56.7	-1.26	-56.7	0.58	-56.7	-1.04	-56.7	-2.88	-56.7	0.63	-56.7	-1.02	-56.7	-2.26	-56.7	-0.79
-55.8	-0.19	-55.8	-1.49	-55.8	-0.93	-55.8	-0.27	-55.8	0.91	-55.8	-1.33	-55.8	1.29	-55.8	-1.75	-55.8	-4.53	-55.8	-0.57	-55.8	0.78	-55.8	-0.29	-55.8	-0.56	-55.8	-1.69	-55.8	-3.56	-55.8	1.49	-55.8	1.62	-55.8	-0.03	-55.8	-1.78	-55.8	-3.54	-55.8	-2.5	-55.8	-1.91	-55.8	-0.78	-55.8	-1.13	-55.8	-1.54
-54.9	0.83	-54.9	-0.63	-54.9	-2.05	-54.9	0.54	-54.9	-2.52	-54.9	-1.64	-54.9	1.68	-54.9	-2.49	-54.9	-2.18	-54.9	0.56	-54.9	1.96	-54.9	0.15	-54.9	1.96	-54.9	-0.88	-54.9	-2.27	-54.9	0.57	-54.9	1.01	-54.9	1.15	-54.9	-2.01	-54.9	-2.76	-54.9	-1.75	-54.9	2.36	-54.9	-1.44	-54.9	-2.7	-54.9	-1.26
-54	-0.11	-54	-3.89	-54	-1.95	-54	-1.86	-54	0.67	-54	-1.18	-54	2.31	-54	-0.68	-54	-3.46	-54	-1.9	-54	-0.63	-54	-0.78	-54	0.1	-54	2.78	-54	-2.84	-54	0.57	-54	-0.22	-54	2.54	-54	0.4	-54	-2.23	-54	-1.16	-54	-2.36	-54	-2.08	-54	-0.49	-54	0.73
-53.1	1.87	-53.1	-0.98	-53.1	-1.79	-53.1	1.28	-53.1	-0.31	-53.1	-2.12	-53.1	3.02	-53.1	0.87	-53.1	-2.59	-53.1	1.68	-53.1	0.88	-53.1	0.75	-53.1	-0.12	-53.1	-0.79	-53.1	-3.79	-53.1	2.1	-53.1	0.11	-53.1	0.7	-53.1	-1.91	-53.1	-3.51	-53.1	-2.27	-53.1	-1.53	-53.1	0.44	-53.1	-4.21	-53.1	-1.4
-52.2	-2.39	-52.2	-0.74	-52.2	-2.64	-52.2	1.2	-52.2	-2.17	-52.2	-0.29	-52.2	0.07	-52.2	-0.07	-52.2	-1.25	-52.2	1.91	-52.2	1.13	-52.2	1.24	-52.2	-1.2	-52.2	-0.45	-52.2	-1.78	-52.2	4.13	-52.2	1.47	-52.2	0.2	-52.2	-2.04	-52.2	-2.9	-52.2	-1.69	-52.2	0.37	-52.2	-1.65	-52.2	-0.99	-52.2	-1.02
-51.3	2.86	-51.3	-1.57	-51.3	-1.41	-51.3	-0.68	-51.3	0.06	-51.3	-1.74	-51.3	4.1	-51.3	1.99	-51.3	-3.04	-51.3	-2.74	-51.3	1.1	-51.3	0.27	-51.3	-0.75	-51.3	-2.02	-51.3	-2.55	-51.3	2.02	-51.3	0.38	-51.3	0.11	-51.3	-2.56	-51.3	-3.38	-51.3	-0.46	-51.3	-1.93	-51.3	-0.53	-51.3	-0.47	-51.3	-1.58
-50.4	1	-50.4	-1.01	-50.4	-1.2	-50.4	-1.8	-50.4	-0.38	-50.4	-4.23	-50.4	2.99	-50.4	-0.52	-50.4	-1.9	-50.4	-0.04	-50.4	-0.09	-50.4	1.15	-50.4	0.37	-50.4	-0.53	-50.4	-1.83	-50.4	2.94	-50.4	1.08	-50.4	2.56	-50.4	0.39	-50.4	-2.46	-50.4	0.05	-50.4	0.47	-50.4	0.12	-50.4	0.48	-50.4	0.51
-49.5	-2.35	-49.5	-1.02	-49.5	1.01	-49.5	-1.72	-49.5	0.14	-49.5	-2.46	-49.5	-0.01	-49.5	0.66	-49.5	0.45	-49.5	1.24	-49.5	-0.17	-49.5	-2.01	-49.5	-1.06	-49.5	-0.79	-49.5	-3.28	-49.5	1.5	-49.5	0.54	-49.5	0.17	-49.5	-1.23	-49.5	-1.47	-49.5	-1.93	-49.5	0.09	-49.5	-0.21	-49.5	-1.63	-49.5	-1.65
-48.6	-0.36	-48.6	0.12	-48.6	0.97	-48.6	-1.36	-48.6	1.59	-48.6	0.38	-48.6	2.47	-48.6	0.71	-48.6	-1.8	-48.6	0.29	-48.6	1.12	-48.6	1.49	-48.6	3.32	-48.6	0.61	-48.6	-2.61	-48.6	1.97	-48.6	-1.58	-48.6	1.73	-48.6	-0.55	-48.6	0.27	-48.6	-1.89	-48.6	0.97	-48.6	-0.02	-48.6	-0.69	-48.6	-1.82
-47.7	0.6	-47.7	0.91	-47.7	-2.54	-47.7	-2.79	-47.7	-1.13	-47.7	0.4	-47.7	-0.96	-47.7	1.03	-47.7	-0.58	-47.7	0.34	-47.7	-0.76	-47.7	0.1	-47.7	-1.73	-47.7	1.91	-47.7	-1.86	-47.7	3.56	-47.7	-1.02	-47.7	-0.2	-47.7	-1.61	-47.7	-2.54	-47.7	-3.18	-47.7	0.51	-47.7	-0.78	-47.7	-0.98	-47.7	0.26
-46.8	-1.01	-46.8	-1.58	-46.8	0.18	-46.8	-2.16	-46.8	-1.9	-46.8	-1.82	-46.8	-1.26	-46.8	0.15	-46.8	-1.16	-46.8	0.9	-46.8	-1.31	-46.8	-1.32	-46.8	-0.14	-46.8	0.59	-46.8	-0.22	-46.8	1.77	-46.8	-1.13	-46.8	0.56	-46.8	-0.28	-46.8	0.3	-46.8	0.14	-46.8	0.33	-46.8	-1.76	-46.8	-2.22	-46.8	0.41
-45.9	-0.63	-45.9	-2.97	-45.9	1.53	-45.9	-2.51	-45.9	-0.44	-45.9	-1.59	-45.9	-0.72	-45.9	-0.6	-45.9	0.1	-45.9	0.72	-45.9	1	-45.9	0.6	-45.9	0.32	-45.9	0.74	-45.9	-1.13	-45.9	4.82	-45.9	-0.7	-45.9	0.19	-45.9	-0.82	-45.9	-0.38	-45.9	0.3	-45.9	1.05	-45.9	-0.5	-45.9	-4.41	-45.9	-0.24
-45	0.19	-45	0.1	-45	-1.45	-45	-3.72	-45	-1.6	-45	-1.75	-45	2.02	-45	-0.77	-45	-3.02	-45	0.39	-45	0.37	-45	0.25	-45	2.99	-45	0.3	-45	-1.86	-45	2.38	-45	1.19	-45	-0.12	-45	1.39	-45	-2.46	-45	0.37	-45	-1.4	-45	1.75	-45	-0.74	-45	0.24
-44.1	-1.83	-44.1	-2.81	-44.1	-1.14	-44.1	-4.17	-44.1	-0.79	-44.1	-2.38	-44.1	0.6	-44.1	1.48	-44.1	-3.32	-44.1	-3.03	-44.1	-0.94	-44.1	-0.83	-44.1	0.17	-44.1	1.65	-44.1	-3.14	-44.1	1.26	-44.1	-1.05	-44.1	0.78	-44.1	0.23	-44.1	-0.99	-44.1	-3.16	-44.1	1.23	-44.1	-0.75	-44.1	0.5	-44.1	1.39
-43.2	1.61	-43.2	-0.53	-43.2	0.06	-43.2	1.62	-43.2	1.54	-43.2	-3.94	-43.2	2.59	-43.2	1.23	-43.2	-1.32	-43.2	0.77	-43.2	2.86	-43.2	-1.17	-43.2	-0.78	-43.2	1.11	-43.2	-3.54	-43.2	0.48	-43.2	0.73	-43.2	0.73	-43.2	-1.74	-43.2	-1.69	-43.2	-2.64	-43.2	-3.64	-43.2	0.59	-43.2	-0.29	-43.2	0.55
-42.3	0.92	-42.3	-0.91	-42.3	-1.19	-42.3	-0.2	-42.3	1.22	-42.3	0.69	-42.3	1.08	-42.3	0.87	-42.3	2.86	-42.3	-0.02	-42.3	-1.78	-42.3	1.5	-42.3	0.1	-42.3	2.66	-42.3	0.9	-42.3	3.53	-42.3	0.21	-42.3	2.16	-42.3	1.94	-42.3	-2.7	-42.3	0.82	-42.3	-2.18	-42.3	-1	-42.3	-2.05	-42.3	-0.11
-41.4	1.8	-41.4	-1.98	-41.4	0.01	-41.4	0.41	-41.4	-0.12	-41.4	-1.07	-41.4	0.57	-41.4	0.74	-41.4	-2.39	-41.4	0.78	-41.4	-1.4	-41.4	-2.55	-41.4	1.27	-41.4	-0.2	-41.4	-2.58	-41.4	1.55	-41.4	-2.09	-41.4	-0.13	-41.4	0.06	-41.4	-3.15	-41.4	1.56	-41.4	-0.29	-41.4	0.97	-41.4	-0.55	-41.4	-0.57
-40.5	-0.19	-40.5	-1.24	-40.5	1.24	-40.5	-0.96	-40.5	-1.57	-40.5	0.81	-40.5	0	-40.5	-1.08	-40.5	0.14	-40.5	-0.25	-40.5	0.79	-40.5	-1.74	-40.5	-2.1	-40.5	0.28	-40.5	1.08	-40.5	0.82	-40.5	0.36	-40.5	-0.99	-40.5	-0.18	-40.5	-1.45	-40.5	-0.05	-40.5	-1.73	-40.5	-1.14	-40.5	-0.12	-40.5	-0.07
-39.6	0.41	-39.6	-0.4	-39.6	0.78	-39.6	-1.25	-39.6	-0.81	-39.6	-0.05	-39.6	1.5	-39.6	-0.42	-39.6	0.22	-39.6	0.07	-39.6	-1.77	-39.6	-1.01	-39.6	-0.25	-39.6	0	-39.6	0.69	-39.6	2.03	-39.6	-0.4	-39.6	0.2	-39.6	-0.74	-39.6	-1.44	-39.6	-1.81	-39.6	1.49	-39.6	1.01	-39.6	0.63	-39.6	0.27
-38.7	0.01	-38.7	-0.16	-38.7	0.49	-38.7	1.25	-38.7	0.57	-38.7	-1.84	-38.7	2.5	-38.7	-0.75	-38.7	0.82	-38.7	0.02	-38.7	-0.88	-38.7	-1.42	-38.7	2.68	-38.7	0.13	-38.7	-3.02	-38.7	0.89	-38.7	-1.6	-38.7	-2.82	-38.7	0.74	-38.7	-0.57	-38.7	0.26	-38.7	-1.83	-38.7	-1.79	-38.7	-1.12	-38.7	-1.26
-37.8	1.99	-37.8	0.26	-37.8	0.59	-37.8	2.6	-37.8	-1.02	-37.8	-0.04	-37.8	1.43	-37.8	0.59	-37.8	-1.62	-37.8	2.81	-37.8	0.26	-37.8	1.78	-37.8	0.18	-37.8	0.23	-37.8	-1.21	-37.8	1.35	-37.8	0.59	-37.8	4.21	-37.8	-0.97	-37.8	-4.3	-37.8	-0.67	-37.8	-1.71	-37.8	-0.96	-37.8	0.67	-37.8	-0.69
-36.9	1.82	-36.9	-0.42	-36.9	-1.42	-36.9	-2.7	-36.9	0.65	-36.9	-2.9	-36.9	1.85	-36.9	0.98	-36.9	-1.31	-36.9	0.36	-36.9	0.2	-36.9	-0.93	-36.9	0.02	-36.9	-0.69	-36.9	-2.19	-36.9	2.52	-36.9	-0.79	-36.9	-1.86	-36.9	-0.77	-36.9	-4.75	-36.9	-0.95	-36.9	-1.25	-36.9	-1.37	-36.9	0.19	-36.9	0.03
-36	2.23	-36	1.07	-36	-1.85	-36	-1.05	-36	2.03	-36	-1.89	-36	3.45	-36	-0.03	-36	-1.58	-36	-1.96	-36	1.97	-36	2.41	-36	-0.48	-36	-0.95	-36	-1.72	-36	0.63	-36	1.01	-36	0.86	-36	-1.01	-36	-2.33	-36	-1.25	-36	-0.52	-36	-1.14	-36	0.25	-36	-1.82
-35.1	1.15	-35.1	-2.13	-35.1	0.78	-35.1	-1.39	-35.1	-1.83	-35.1	-1.56	-35.1	2.04	-35.1	-1.63	-35.1	-2	-35.1	0.27	-35.1	-1.6	-35.1	-1.14	-35.1	-0.25	-35.1	-1.4	-35.1	-1.63	-35.1	2.08	-35.1	2.27	-35.1	-0.62	-35.1	-0.61	-35.1	-2.48	-35.1	-0.93	-35.1	2.43	-35.1	2.73	-35.1	0.25	-35.1	0.76
-34.2	-0.32	-34.2	-0.18	-34.2	2.79	-34.2	-2.97	-34.2	-3.34	-34.2	-1.71	-34.2	1.84	-34.2	0.03	-34.2	1.39	-34.2	-1.54	-34.2	-0.07	-34.2	-0.27	-34.2	0.2	-34.2	0.13	-34.2	-4.44	-34.2	0.98	-34.2	3.64	-34.2	3.08	-34.2	0.81	-34.2	-0.65	-34.2	-1.83	-34.2	1.25	-34.2	3.43	-34.2	1.41	-34.2	0.92
-33.3	-1.52	-33.3	1.79	-33.3	-0.43	-33.3	-1.94	-33.3	-0.47	-33.3	-3.46	-33.3	-0.44	-33.3	2.09	-33.3	-0.66	-33.3	-1.76	-33.3	-1.46	-33.3	-0.65	-33.3	-0.8	-33.3	0.18	-33.3	-2.77	-33.3	1.98	-33.3	0.11	-33.3	0.1	-33.3	-0.18	-33.3	0.62	-33.3	-1.23	-33.3	0.42	-33.3	0.56	-33.3	-1.24	-33.3	0.89
-32.4	2.38	-32.4	-1.41	-32.4	3.15	-32.4	-3.44	-32.4	-3.69	-32.4	-2.79	-32.4	1.25	-32.4	-1.72	-32.4	-1.93	-32.4	-0.6	-32.4	-1.47	-32.4	-2.01	-32.4	-0.83	-32.4	-1.92	-32.4	-3.23	-32.4	0.86	-32.4	-1.06	-32.4	-0.94	-32.4	-0.68	-32.4	-2.07	-32.4	-0.51	-32.4	0.86	-32.4	-0.13	-32.4	-0.29	-32.4	-0.58
-31.5	0.7	-31.5	-0.6	-31.5	-0.55	-31.5	-2.52	-31.5	0.03	-31.5	0.78	-31.5	1.4	-31.5	0.31	-31.5	-2.41	-31.5	-0.81	-31.5	-0.41	-31.5	-0.96	-31.5	2.47	-31.5	1.89	-31.5	-3.37	-31.5	2.53	-31.5	0.25	-31.5	2.58	-31.5	-0.03	-31.5	-2.66	-31.5	-0.6	-31.5	0.25	-31.5	-2.19	-31.5	-0.51	-31.5	0.19
-30.6	1.23	-30.6	-1.42	-30.6	-0.29	-30.6	0.41	-30.6	2.19	-30.6	-0.97	-30.6	0.54	-30.6	0.02	-30.6	-2.32	-30.6	-0.36	-30.6	0.72	-30.6	-2.86	-30.6	0.28	-30.6	1.25	-30.6	-4.05	-30.6	3.56	-30.6	-0.34	-30.6	-2.36	-30.6	-1.77	-30.6	-1.59	-30.6	0.55	-30.6	0.63	-30.6	0.74	-30.6	-2.85	-30.6	-0.47
-29.7	0.98	-29.7	-0.72	-29.7	-0.46	-29.7	0.16	-29.7	0.48	-29.7	-2.43	-29.7	0.98	-29.7	-0.18	-29.7	-4.35	-29.7	-1.42	-29.7	-1.56	-29.7	1.2	-29.7	0.29	-29.7	0.09	-29.7	-2.25	-29.7	0.12	-29.7	0.43	-29.7	0.76	-29.7	0.07	-29.7	-1.5	-29.7	0.38	-29.7	-1.13	-29.7	1.09	-29.7	0.18	-29.7	-2.51
-28.8	-0.39	-28.8	1.71	-28.8	-0.99	-28.8	-1.44	-28.8	-0.22	-28.8	0.3	-28.8	0.31	-28.8	2.71	-28.8	-1.98	-28.8	-0.29	-28.8	-0.41	-28.8	-1.16	-28.8	0.22	-28.8	2.09	-28.8	-1.39	-28.8	2	-28.8	-2.18	-28.8	-2.01	-28.8	0.34	-28.8	0.68	-28.8	-2.05	-28.8	-0.89	-28.8	-1.05	-28.8	-1.82	-28.8	0.33
-27.9	0.15	-27.9	0.16	-27.9	-1.84	-27.9	-1.5	-27.9	-0.7	-27.9	-0.98	-27.9	0.45	-27.9	2.17	-27.9	-4.78	-27.9	-0.49	-27.9	0.18	-27.9	-0.21	-27.9	0.69	-27.9	0.81	-27.9	-4.3	-27.9	1.91	-27.9	1.09	-27.9	-0.69	-27.9	2.37	-27.9	-0.33	-27.9	-0.4	-27.9	0.45	-27.9	1.21	-27.9	-2.48	-27.9	0.44
-27	-1.81	-27	-1.6	-27	0.66	-27	-2.21	-27	0.8	-27	0.52	-27	-0.18	-27	1.07	-27	-2.08	-27	1.77	-27	-0.48	-27	1.29	-27	-0.31	-27	0.69	-27	-2.28	-27	2.91	-27	-2.31	-27	0.84	-27	-1.03	-27	-2.26	-27	-1.94	-27	-0.19	-27	0.07	-27	-0.11	-27	-0.01
-26.1	0.66	-26.1	0.26	-26.1	1.07	-26.1	-2.03	-26.1	0.87	-26.1	-1.68	-26.1	-0.16	-26.1	2.37	-26.1	-0.61	-26.1	1.05	-26.1	0.85	-26.1	-1.16	-26.1	0.21	-26.1	-0.41	-26.1	-2.05	-26.1	0.59	-26.1	1.53	-26.1	-1.78	-26.1	-1.52	-26.1	-0.91	-26.1	0.07	-26.1	-0.33	-26.1	1.15	-26.1	-0.71	-26.1	-1.43
-25.2	1.78	-25.2	-0.37	-25.2	2.54	-25.2	1.95	-25.2	0.35	-25.2	-0.82	-25.2	2.54	-25.2	0.7	-25.2	1.18	-25.2	0.55	-25.2	0.98	-25.2	-1.58	-25.2	1.73	-25.2	1.52	-25.2	-0.07	-25.2	1.19	-25.2	-0.05	-25.2	2.37	-25.2	-0.5	-25.2	-1.66	-25.2	-0.03	-25.2	-1	-25.2	-1.93	-25.2	2.92	-25.2	1.96
-24.3	-2.09	-24.3	-0.84	-24.3	-0.47	-24.3	0.01	-24.3	-1.6	-24.3	1.05	-24.3	-0.57	-24.3	4.14	-24.3	-2.99	-24.3	-2.16	-24.3	1.33	-24.3	1.53	-24.3	-1.02	-24.3	0.45	-24.3	-2.27	-24.3	1.91	-24.3	-0.75	-24.3	-0.29	-24.3	-0.43	-24.3	-3.49	-24.3	1.24	-24.3	-1.39	-24.3	-0.13	-24.3	-0.92	-24.3	-1.89
-23.4	1.92	-23.4	-0.34	-23.4	0.03	-23.4	-1.37	-23.4	-1.38	-23.4	-2.89	-23.4	2.79	-23.4	1.07	-23.4	-3.13	-23.4	0.41	-23.4	-0.93	-23.4	2.14	-23.4	1.88	-23.4	5.06	-23.4	-2.9	-23.4	2.33	-23.4	-0.1	-23.4	0.94	-23.4	1.73	-23.4	-0.81	-23.4	-1	-23.4	1.81	-23.4	0.32	-23.4	-3.91	-23.4	1.47
-22.5	1.11	-22.5	-0.17	-22.5	-0.63	-22.5	-1.18	-22.5	1.71	-22.5	-1.04	-22.5	1.26	-22.5	1.05	-22.5	-1.06	-22.5	1.2	-22.5	-0.1	-22.5	0.32	-22.5	-0.83	-22.5	2.6	-22.5	-1.21	-22.5	2.41	-22.5	-1.34	-22.5	-0.28	-22.5	-2.29	-22.5	-0.71	-22.5	-0.3	-22.5	0.55	-22.5	0.84	-22.5	-2.69	-22.5	0.07
-21.6	0.42	-21.6	-0.28	-21.6	0.61	-21.6	-2.11	-21.6	0.36	-21.6	-1.77	-21.6	-0.65	-21.6	0.6	-21.6	-3.78	-21.6	-1.52	-21.6	1.62	-21.6	-1.38	-21.6	1.06	-21.6	3.22	-21.6	-1.27	-21.6	0.37	-21.6	1.12	-21.6	3.25	-21.6	0.96	-21.6	-0.64	-21.6	-1.1	-21.6	-1.15	-21.6	0.21	-21.6	0.4	-21.6	-1.29
-20.7	0.62	-20.7	1.23	-20.7	0.75	-20.7	-4.22	-20.7	2.43	-20.7	0.32	-20.7	3.42	-20.7	2.03	-20.7	0.03	-20.7	-0.25	-20.7	1.47	-20.7	1.28	-20.7	1.21	-20.7	1.39	-20.7	0.01	-20.7	3.52	-20.7	1	-20.7	-2.53	-20.7	0.68	-20.7	0.21	-20.7	0.7	-20.7	0.1	-20.7	2.86	-20.7	-2.5	-20.7	1.13
-19.8	-0.09	-19.8	-1.07	-19.8	-0.44	-19.8	-2.01	-19.8	2.52	-19.8	-0.99	-19.8	2.11	-19.8	1.07	-19.8	-0.37	-19.8	0.93	-19.8	2.5	-19.8	-0.11	-19.8	1.93	-19.8	-0.84	-19.8	-0.84	-19.8	0.82	-19.8	2.66	-19.8	1.25	-19.8	0.52	-19.8	-4.45	-19.8	0.08	-19.8	-0.25	-19.8	3.94	-19.8	-0.39	-19.8	0.04
-18.9	2.7	-18.9	-1.16	-18.9	0.03	-18.9	-2.26	-18.9	-0.65	-18.9	-1.42	-18.9	2.54	-18.9	-0.3	-18.9	-0.13	-18.9	0.67	-18.9	1.66	-18.9	0.63	-18.9	-0.38	-18.9	0.33	-18.9	-2.65	-18.9	0.89	-18.9	1.05	-18.9	0.51	-18.9	-0.26	-18.9	-3.11	-18.9	-2.29	-18.9	-1.83	-18.9	0.8	-18.9	0.09	-18.9	-0.13
-18	0.23	-18	-1.09	-18	0.18	-18	0.2	-18	2.48	-18	-0.73	-18	0.54	-18	0.81	-18	-2.09	-18	1.24	-18	1.14	-18	0.97	-18	1.07	-18	-0.07	-18	-0.64	-18	-0.15	-18	0.94	-18	0.83	-18	1.03	-18	-0.8	-18	0.27	-18	-1.47	-18	-0.55	-18	-0.02	-18	0.66
-17.1	2.12	-17.1	-1.31	-17.1	-0.72	-17.1	-3.16	-17.1	2.22	-17.1	1.47	-17.1	0.95	-17.1	1.43	-17.1	-2.4	-17.1	-2.5	-17.1	0.85	-17.1	0.97	-17.1	0.38	-17.1	0.62	-17.1	-1.35	-17.1	-0.04	-17.1	-1.45	-17.1	0.52	-17.1	1.03	-17.1	-0.52	-17.1	-2.62	-17.1	0.54	-17.1	-1.94	-17.1	0.9	-17.1	0.08
-16.2	-0.38	-16.2	-0.89	-16.2	-0.66	-16.2	2.37	-16.2	-0.88	-16.2	-0.55	-16.2	1.46	-16.2	0.8	-16.2	-2.64	-16.2	0.54	-16.2	0.22	-16.2	0.79	-16.2	1.53	-16.2	0.91	-16.2	-3.7	-16.2	0.79	-16.2	-0.07	-16.2	1.67	-16.2	2.31	-16.2	-1.29	-16.2	0.2	-16.2	-0.3	-16.2	-2.24	-16.2	0.27	-16.2	1.11
-15.3	0.31	-15.3	-1.28	-15.3	-0.38	-15.3	0.74	-15.3	-0.12	-15.3	-5.3	-15.3	0.83	-15.3	2.2	-15.3	-1.35	-15.3	-0.81	-15.3	0.79	-15.3	-2.01	-15.3	-1.69	-15.3	0.88	-15.3	0.09	-15.3	-1.34	-15.3	-0.07	-15.3	1.99	-15.3	0.04	-15.3	-1.58	-15.3	0.02	-15.3	-0.93	-15.3	0.39	-15.3	-0.65	-15.3	-1.13
-14.4	-0.57	-14.4	-0.06	-14.4	-1.82	-14.4	0.64	-14.4	1.65	-14.4	-1.88	-14.4	0.96	-14.4	1.49	-14.4	-0.69	-14.4	0.76	-14.4	-0.36	-14.4	1.43	-14.4	-0.01	-14.4	-0.25	-14.4	-1.55	-14.4	0.97	-14.4	0.04	-14.4	1.94	-14.4	0.03	-14.4	-1.51	-14.4	1.62	-14.4	1.43	-14.4	0.78	-14.4	-2.31	-14.4	0.44
-13.5	1.22	-13.5	1.15	-13.5	1.5	-13.5	-0.47	-13.5	2.35	-13.5	-0.52	-13.5	1.88	-13.5	0.95	-13.5	-1.98	-13.5	0.85	-13.5	1.35	-13.5	0.5	-13.5	1.45	-13.5	2.02	-13.5	-3.06	-13.5	2.08	-13.5	-2.97	-13.5	1.2	-13.5	-0.91	-13.5	-2.51	-13.5	0.16	-13.5	1.45	-13.5	-1.58	-13.5	1.47	-13.5	-3.73
-12.6	-0.05	-12.6	-1.06	-12.6	-0.82	-12.6	-1.13	-12.6	1.99	-12.6	-1.38	-12.6	2.52	-12.6	-1.29	-12.6	-3.46	-12.6	-0.62	-12.6	1.56	-12.6	-0.91	-12.6	1.71	-12.6	-0.54	-12.6	-3.26	-12.6	1.55	-12.6	-0.45	-12.6	-0.96	-12.6	-0.54	-12.6	-2.3	-12.6	-1.04	-12.6	2.5	-12.6	0.2	-12.6	-0.55	-12.6	-0.92
-11.7	1.95	-11.7	-0.16	-11.7	1.11	-11.7	-0.17	-11.7	-2.41	-11.7	0.21	-11.7	0.09	-11.7	1.1	-11.7	1.26	-11.7	-1.39	-11.7	1.46	-11.7	1.76	-11.7	-0.41	-11.7	0.6	-11.7	-1.25	-11.7	0.92	-11.7	0.6	-11.7	-0.96	-11.7	0.13	-11.7	0.57	-11.7	0.03	-11.7	0.5	-11.7	-1.64	-11.7	-1.44	-11.7	-0.33
-10.8	0.48	-10.8	0.9	-10.8	-1.26	-10.8	-1.33	-10.8	0.98	-10.8	-0.52	-10.8	1.34	-10.8	1.18	-10.8	-2.3	-10.8	1.76	-10.8	0.27	-10.8	-0.1	-10.8	0.72	-10.8	-1.65	-10.8	-2.17	-10.8	2.8	-10.8	-1.51	-10.8	-0.56	-10.8	0.26	-10.8	-0.17	-10.8	0.83	-10.8	0.17	-10.8	-0.32	-10.8	-1.14	-10.8	0.22
-9.9	-0.9	-9.9	0.38	-9.9	0.28	-9.9	-0.46	-9.9	-0.66	-9.9	-0.08	-9.9	0.29	-9.9	0.74	-9.9	-0.82	-9.9	0.76	-9.9	0.2	-9.9	-1.41	-9.9	0.86	-9.9	0.38	-9.9	-0.81	-9.9	1.1	-9.9	-0.42	-9.9	0.85	-9.9	-0.96	-9.9	-0.06	-9.9	-0.01	-9.9	1.22	-9.9	0.46	-9.9	0.71	-9.9	-2.33
-9	1.01	-9	-2.49	-9	-1.69	-9	-1.06	-9	-0.19	-9	-2.05	-9	-0.21	-9	0.56	-9	0.2	-9	-0.85	-9	-0.87	-9	-1.95	-9	-1.04	-9	-0.98	-9	0.84	-9	-1.68	-9	-1.7	-9	0.15	-9	-0.59	-9	-2.15	-9	-0.09	-9	-1.37	-9	-3.35	-9	-0.86	-9	1.24
-8.1	0.8	-8.1	-1.16	-8.1	-0.14	-8.1	-4.89	-8.1	-1.15	-8.1	-0.93	-8.1	-0.43	-8.1	-2.25	-8.1	1.49	-8.1	-5.67	-8.1	-1.35	-8.1	0.99	-8.1	1.14	-8.1	-0.01	-8.1	0.65	-8.1	-2.02	-8.1	0	-8.1	1.42	-8.1	0.71	-8.1	0.76	-8.1	1.9	-8.1	0.39	-8.1	1.43	-8.1	-0.47	-8.1	-0.19
-7.2	-0.19	-7.2	-0.4	-7.2	-1.24	-7.2	-0.22	-7.2	-1.61	-7.2	1.84	-7.2	0.55	-7.2	0.51	-7.2	-4.38	-7.2	1.78	-7.2	-1.25	-7.2	1.83	-7.2	-0.78	-7.2	0.07	-7.2	-2.61	-7.2	1.79	-7.2	-0.12	-7.2	0.69	-7.2	0.94	-7.2	-1.17	-7.2	-0.51	-7.2	1.3	-7.2	2.46	-7.2	-2.55	-7.2	2.35
-6.3	-1.96	-6.3	1.65	-6.3	-0.55	-6.3	0.42	-6.3	-0.1	-6.3	-0.03	-6.3	1.57	-6.3	-0.96	-6.3	-1.14	-6.3	-1.29	-6.3	-0.2	-6.3	-0.07	-6.3	0.44	-6.3	-2.52	-6.3	-2.2	-6.3	-0.36	-6.3	-0.35	-6.3	-0.06	-6.3	-0.47	-6.3	0.02	-6.3	-0.84	-6.3	-1.48	-6.3	-0.09	-6.3	2.14	-6.3	0.85
-5.4	-0.83	-5.4	-0.53	-5.4	-1.32	-5.4	1.47	-5.4	2.25	-5.4	-0.41	-5.4	-1.24	-5.4	0.24	-5.4	-5.05	-5.4	3.9	-5.4	-0.6	-5.4	-1.46	-5.4	0.09	-5.4	0.04	-5.4	-4.53	-5.4	2.5	-5.4	-0.37	-5.4	-0.18	-5.4	1.83	-5.4	-0.11	-5.4	-0.45	-5.4	0.28	-5.4	-1.75	-5.4	1.11	-5.4	1.94
-4.5	0.84	-4.5	0.28	-4.5	2.73	-4.5	3.32	-4.5	0.94	-4.5	-0.86	-4.5	0.5	-4.5	2	-4.5	1.36	-4.5	0.65	-4.5	2.23	-4.5	-1.64	-4.5	-2.88	-4.5	2.11	-4.5	-1.18	-4.5	-1.85	-4.5	1.64	-4.5	0.77	-4.5	-0.76	-4.5	-0.55	-4.5	-0.35	-4.5	-0.76	-4.5	0.57	-4.5	0.01	-4.5	0.79
-3.6	-0.72	-3.6	-0.23	-3.6	1	-3.6	0.18	-3.6	-0.51	-3.6	0.35	-3.6	1.13	-3.6	0.61	-3.6	0.05	-3.6	0.4	-3.6	-1.58	-3.6	3.39	-3.6	1.76	-3.6	1.71	-3.6	-1.05	-3.6	0.29	-3.6	-0.97	-3.6	0.31	-3.6	0.64	-3.6	1.17	-3.6	-0.17	-3.6	0.47	-3.6	-0.02	-3.6	-0.66	-3.6	-0.71
-2.7	1.68	-2.7	-1.46	-2.7	0.78	-2.7	-1.1	-2.7	1.04	-2.7	1.62	-2.7	-0.97	-2.7	0.97	-2.7	0.15	-2.7	0.17	-2.7	0.32	-2.7	0.26	-2.7	-0.19	-2.7	-1.1	-2.7	0.72	-2.7	0.9	-2.7	-0.84	-2.7	-1.05	-2.7	0.19	-2.7	-1.49	-2.7	0.37	-2.7	-0.1	-2.7	-1.76	-2.7	-1.3	-2.7	0.04
-1.8	0.35	-1.8	0.19	-1.8	3.79	-1.8	2.73	-1.8	-1.81	-1.8	1.14	-1.8	2.54	-1.8	-0.55	-1.8	1.51	-1.8	-0.47	-1.8	-0.74	-1.8	1.29	-1.8	0.2	-1.8	-1.4	-1.8	-0.52	-1.8	0.27	-1.8	0.51	-1.8	0.36	-1.8	0.48	-1.8	-1.45	-1.8	0.47	-1.8	0.6	-1.8	2.32	-1.8	-0.52	-1.8	-0.73
-0.9	3.1	-0.9	-0.41	-0.9	0.75	-0.9	0.17	-0.9	0.57	-0.9	-0.78	-0.9	4.13	-0.9	-1.46	-0.9	0.32	-0.9	-0.63	-0.9	1.3	-0.9	0.35	-0.9	0.61	-0.9	-0.82	-0.9	0.82	-0.9	0.29	-0.9	0.38	-0.9	-1.18	-0.9	-1.35	-0.9	-0.47	-0.9	2.47	-0.9	-1.71	-0.9	-1.17	-0.9	0.12	-0.9	0.78
0	1.1	0	0.6	0	2.95	0	0.12	0	1.56	0	-0.88	0	-0.31	0	1.98	0	0.24	0	-0.64	0	0.06	0	0.37	0	0.94	0	-0.65	0	-1.15	0	0.19	0	-0.95	0	1.3	0	1.28	0	-2.13	0	-0.73	0	0.85	0	-0.51	0	1.97	0	-0.54
0.9	2.56	0.9	1.34	0.9	2.35	0.9	-0.59	0.9	0.37	0.9	-1.59	0.9	3.45	0.9	0.57	0.9	-1.97	0.9	-0.77	0.9	1.65	0.9	-0.52	0.9	2.12	0.9	-0.52	0.9	-1.62	0.9	1.86	0.9	2.29	0.9	-0.84	0.9	0.4	0.9	-0.13	0.9	0.9	0.9	0.22	0.9	0.25	0.9	-0.75	0.9	-1.03
1.8	0.06	1.8	2.28	1.8	1.08	1.8	0.75	1.8	0.16	1.8	-0.55	1.8	-1.61	1.8	2.23	1.8	-0.51	1.8	-0.87	1.8	0.94	1.8	-2.1	1.8	-2.31	1.8	-0.8	1.8	-2.07	1.8	1.58	1.8	-0.39	1.8	-0.49	1.8	-0.09	1.8	-2.11	1.8	0.51	1.8	0.71	1.8	1.3	1.8	-1.36	1.8	0.14
2.7	1.17	2.7	-0.84	2.7	-1.37	2.7	0.56	2.7	1.86	2.7	-1.97	2.7	2.4	2.7	-1.6	2.7	-0.01	2.7	-0.42	2.7	1.45	2.7	0.18	2.7	-0.73	2.7	-1.82	2.7	-2.56	2.7	-1.36	2.7	1.13	2.7	0.3	2.7	0.22	2.7	-0.78	2.7	-0.43	2.7	-2.39	2.7	2.84	2.7	-1.18	2.7	1.08
3.6	2.39	3.6	-1.72	3.6	0.34	3.6	0.28	3.6	-0.01	3.6	-1.17	3.6	2	3.6	-0.04	3.6	0.02	3.6	-0.09	3.6	1.89	3.6	-3.11	3.6	-1.08	3.6	0.72	3.6	-0.45	3.6	0.47	3.6	1.91	3.6	-2.12	3.6	-1.19	3.6	-1.23	3.6	0.36	3.6	0.49	3.6	1.43	3.6	-0.27	3.6	-2
4.5	-0.2	4.5	1.76	4.5	0.1	4.5	-1.99	4.5	0.88	4.5	-1.65	4.5	0.57	4.5	-0.23	4.5	-1.28	4.5	1.56	4.5	2.1	4.5	-1.59	4.5	0.22	4.5	0.34	4.5	-0.62	4.5	0.35	4.5	1.15	4.5	-3.81	4.5	-2.27	4.5	-1.72	4.5	1.61	4.5	0.87	4.5	1.66	4.5	-1.78	4.5	-1.05
5.4	1.93	5.4	1.83	5.4	-1.96	5.4	-1.91	5.4	4.06	5.4	0.38	5.4	-1.58	5.4	1.71	5.4	-0.62	5.4	-1.55	5.4	2.95	5.4	0.43	5.4	0.3	5.4	-0.75	5.4	-2.76	5.4	0.6	5.4	-0.31	5.4	0.56	5.4	2.31	5.4	-0.74	5.4	-0.1	5.4	-2.32	5.4	1.42	5.4	-1.44	5.4	1.17
6.3	2.13	6.3	1.6	6.3	-0.83	6.3	-0.15	6.3	0.81	6.3	-2.03	6.3	0.84	6.3	2.22	6.3	-1.23	6.3	-1.21	6.3	1.45	6.3	-1.35	6.3	0.89	6.3	-1.23	6.3	-2.41	6.3	1.3	6.3	-0.22	6.3	0.08	6.3	1.72	6.3	-2.31	6.3	-1.49	6.3	0.93	6.3	0.97	6.3	-0.3	6.3	2.48
7.2	1.05	7.2	-1.57	7.2	2.76	7.2	-2.49	7.2	-1.03	7.2	-4.11	7.2	0.84	7.2	1.54	7.2	-0.22	7.2	-0.73	7.2	0.23	7.2	-0.49	7.2	-1.05	7.2	0.36	7.2	-1.1	7.2	1.36	7.2	1.12	7.2	1.92	7.2	-0.09	7.2	-1.6	7.2	0.22	7.2	-2.15	7.2	0.46	7.2	0.86	7.2	-1.31
8.1	3.08	8.1	2.12	8.1	-1.82	8.1	-1.33	8.1	-5.2	8.1	0.07	8.1	1.92	8.1	3.19	8.1	-2.18	8.1	-2.89	8.1	-1.61	8.1	0.92	8.1	0.71	8.1	-0.79	8.1	-1.56	8.1	1	8.1	-2.84	8.1	0.86	8.1	0.63	8.1	-1.39	8.1	0.82	8.1	-1.78	8.1	-5.6	8.1	2.58	8.1	2.2
9	9.08	9	5.98	9	2.53	9	0.43	9	-22.61	9	1.5	9	0.22	9	0.91	9	-0.38	9	-0.03	9	-12.17	9	1.49	9	1.72	9	0.82	9	-1.79	9	2.29	9	-10.68	9	0.58	9	-3.62	9	0.26	9	-0.41	9	1.77	9	-21.35	9	-1.33	9	4.1
9.9	18.54	9.9	13.52	9.9	6.67	9.9	6.51	9.9	-26.49	9.9	-0.76	9.9	1.28	9.9	3.01	9.9	-3.36	9.9	2.49	9.9	-12.89	9.9	-0.2	9.9	-0.4	9.9	-2.48	9.9	-2.28	9.9	2.14	9.9	-17.15	9.9	-3.16	9.9	-6.83	9.9	-0.87	9.9	0.23	9.9	1.39	9.9	-25.92	9.9	-0.2	9.9	5.5
10.8	22.33	10.8	13.93	10.8	11.24	10.8	3.6	10.8	-26.21	10.8	-1.38	10.8	3.34	10.8	4.92	10.8	0.36	10.8	-0.55	10.8	-14.8	10.8	-1.42	10.8	-2.52	10.8	1.31	10.8	-2.38	10.8	1.77	10.8	-18.37	10.8	0.82	10.8	-6.2	10.8	1.78	10.8	0.26	10.8	1.01	10.8	-24.74	10.8	0.85	10.8	6.46
11.7	22.01	11.7	15.43	11.7	11.57	11.7	7.75	11.7	-29.04	11.7	0.03	11.7	3.67	11.7	4.32	11.7	0.98	11.7	2.56	11.7	-17.61	11.7	-0.49	11.7	-0.71	11.7	-0.98	11.7	-4.46	11.7	2.6	11.7	-17.86	11.7	0.49	11.7	-7.73	11.7	-1.89	11.7	0.83	11.7	2	11.7	-26.22	11.7	2.5	11.7	5.87
12.6	23.54	12.6	15.68	12.6	13	12.6	4.44	12.6	-26.21	12.6	-2.13	12.6	3.4	12.6	2.68	12.6	-1.33	12.6	1.56	12.6	-14.15	12.6	1.03	12.6	-0.59	12.6	-0.42	12.6	-3.22	12.6	3.07	12.6	-18.66	12.6	1.03	12.6	-8.01	12.6	-1.22	12.6	1.83	12.6	3.32	12.6	-27.36	12.6	0.54	12.6	6.29
13.5	24.96	13.5	14.87	13.5	10.58	13.5	6.46	13.5	-27.63	13.5	-1.96	13.5	1.74	13.5	2.29	13.5	1.35	13.5	1.62	13.5	-15.71	13.5	-2.14	13.5	-2.21	13.5	0.47	13.5	-1.52	13.5	1.58	13.5	-15.8	13.5	-1.55	13.5	-6.96	13.5	1.89	13.5	1.73	13.5	1.09	13.5	-24.3	13.5	0	13.5	6.34
14.4	25.81	14.4	16.3	14.4	11.99	14.4	6.58	14.4	-27.36	14.4	-3.64	14.4	3.45	14.4	6.23	14.4	0.52	14.4	1.28	14.4	-15.27	14.4	-1.21	14.4	-2.13	14.4	0.14	14.4	-3.5	14.4	2.69	14.4	-18.26	14.4	-0.29	14.4	-7.86	14.4	-1.74	14.4	1.03	14.4	1.25	14.4	-26.72	14.4	1.89	14.4	5.69
15.3	25.28	15.3	16.27	15.3	14.51	15.3	5.21	15.3	-27.42	15.3	-0.08	15.3	4.3	15.3	6.03	15.3	1.22	15.3	1.07	15.3	-14.25	15.3	-1.15	15.3	-1.23	15.3	-1.63	15.3	-3.02	15.3	3.38	15.3	-16.35	15.3	-3.5	15.3	-6.33	15.3	-0.71	15.3	1.44	15.3	2.08	15.3	-25.64	15.3	-2.78	15.3	7.46
16.2	25.04	16.2	15.51	16.2	10.7	16.2	5.21	16.2	-29.09	16.2	3.08	16.2	3.69	16.2	2.86	16.2	0.49	16.2	-2.13	16.2	-16.66	16.2	-0.11	16.2	-3.05	16.2	-0.44	16.2	-1.9	16.2	0.99	16.2	-17.85	16.2	-2.32	16.2	-8.67	16.2	-2.32	16.2	-0.72	16.2	4.18	16.2	-27.55	16.2	1.15	16.2	4.82
17.1	24.98	17.1	15.82	17.1	10.16	17.1	7.3	17.1	-27.19	17.1	2.87	17.1	0.39	17.1	6.84	17.1	-0.27	17.1	2.65	17.1	-13.76	17.1	1.88	17.1	-1.71	17.1	-0.68	17.1	-2.28	17.1	4.03	17.1	-16.43	17.1	0.98	17.1	-4.29	17.1	-1.44	17.1	2.17	17.1	3.92	17.1	-24.98	17.1	0.47	17.1	6.04
18	25.64	18	17.08	18	13.82	18	4.84	18	-27.57	18	-1.4	18	3.16	18	6.01	18	0.63	18	0.8	18	-16.27	18	-0.01	18	-3.14	18	1.24	18	-3.57	18	0.83	18	-17.92	18	1.1	18	-6.57	18	-0.4	18	2.58	18	0.26	18	-25.35	18	-0.99	18	5.68
18.9	24.42	18.9	15.65	18.9	11.93	18.9	7.39	18.9	-26.19	18.9	0.95	18.9	2.04	18.9	4.64	18.9	1	18.9	1.38	18.9	-16.14	18.9	3.3	18.9	-2.49	18.9	-0.73	18.9	-1.83	18.9	2.53	18.9	-18.91	18.9	-0.86	18.9	-5.71	18.9	-1.05	18.9	-0.19	18.9	2.68	18.9	-25.19	18.9	4.46	18.9	6.01
19.8	25.56	19.8	18.87	19.8	10.32	19.8	6.02	19.8	-28.76	19.8	1.42	19.8	3.89	19.8	6.53	19.8	-2.08	19.8	0.79	19.8	-13.92	19.8	0.18	19.8	0.21	19.8	-0.03	19.8	-2.19	19.8	2.43	19.8	-15.25	19.8	-3.04	19.8	-2.64	19.8	0.94	19.8	3.03	19.8	0.3	19.8	-23.73	19.8	0.91	19.8	8.24
20.7	27.22	20.7	16.31	20.7	10.69	20.7	4.77	20.7	-26.61	20.7	-1.56	20.7	3.61	20.7	-0.44	20.7	0.25	20.7	0.09	20.7	-16.22	20.7	0.09	20.7	-3.62	20.7	-3.75	20.7	-2.51	20.7	2.72	20.7	-17.88	20.7	0.94	20.7	-6.69	20.7	0.38	20.7	2.63	20.7	3.29	20.7	-25.55	20.7	4.19	20.7	5.56
21.6	25.14	21.6	16.71	21.6	13.85	21.6	5.39	21.6	-27.04	21.6	1.45	21.6	2.38	21.6	1.15	21.6	0.83	21.6	1.92	21.6	-11.66	21.6	-0.17	21.6	-0.47	21.6	-2.5	21.6	-4.27	21.6	0.67	21.6	-17.57	21.6	-1.88	21.6	-5.87	21.6	0.89	21.6	2.14	21.6	4.14	21.6	-25.57	21.6	1.32	21.6	7.71
22.5	27.14	22.5	14.01	22.5	13.64	22.5	6.21	22.5	-25.11	22.5	0.05	22.5	3.97	22.5	3.22	22.5	-2.08	22.5	2.78	22.5	-11.92	22.5	-0.73	22.5	-2.22	22.5	-0.65	22.5	-4.18	22.5	3.97	22.5	-18.59	22.5	-3	22.5	-3.82	22.5	0.72	22.5	2.13	22.5	5.26	22.5	-25.76	22.5	1.66	22.5	8.9
23.4	27.14	23.4	15.58	23.4	12.83	23.4	8.04	23.4	-25.8	23.4	-0.45	23.4	1.12	23.4	3.32	23.4	0.58	23.4	3.39	23.4	-14.75	23.4	0	23.4	-2.68	23.4	-0.37	23.4	-3.37	23.4	3.53	23.4	-16.22	23.4	1.19	23.4	-6.24	23.4	0.94	23.4	3.16	23.4	0.56	23.4	-22.95	23.4	3.09	23.4	8.53
24.3	28.23	24.3	16.5	24.3	12.44	24.3	6.59	24.3	-26.71	24.3	1.52	24.3	4.43	24.3	3.52	24.3	4	24.3	3.68	24.3	-13.78	24.3	2.21	24.3	-1.41	24.3	-0.13	24.3	-0.71	24.3	4.84	24.3	-18.17	24.3	-1.77	24.3	-3.76	24.3	1.2	24.3	0.36	24.3	6.35	24.3	-24.56	24.3	2.83	24.3	7.44
25.2	25.52	25.2	17.04	25.2	14.02	25.2	8.18	25.2	-26.92	25.2	0.95	25.2	2.9	25.2	2.85	25.2	0.93	25.2	4.76	25.2	-13.94	25.2	1.58	25.2	-2.81	25.2	0.65	25.2	-1.47	25.2	3.21	25.2	-16.12	25.2	-2.68	25.2	-6.28	25.2	2.16	25.2	2.28	25.2	0.94	25.2	-26.32	25.2	2.7	25.2	5.81
26.1	26.11	26.1	17.13	26.1	11.08	26.1	7.13	26.1	-28.18	26.1	-0.29	26.1	3.21	26.1	3.95	26.1	-0.73	26.1	0.13	26.1	-17.44	26.1	0.55	26.1	-2.99	26.1	-3.25	26.1	-0.69	26.1	0.39	26.1	-16.93	26.1	-1.82	26.1	-4.79	26.1	-0.81	26.1	2.72	26.1	0.99	26.1	-23.98	26.1	2.91	26.1	8.51
27	26.8	27	14.78	27	13.63	27	6.05	27	-27.85	27	-2.37	27	3.57	27	3.47	27	1.53	27	0.54	27	-13.74	27	-0.71	27	-5.07	27	-0.25	27	-2.05	27	-0.52	27	-14.86	27	-2.03	27	-5.12	27	0.89	27	2.62	27	2.85	27	-24.19	27	1.95	27	5.26
27.9	27.19	27.9	17.17	27.9	14.41	27.9	6.35	27.9	-24.62	27.9	-0.37	27.9	3.42	27.9	2.87	27.9	-0.8	27.9	0.43	27.9	-13.5	27.9	-0.27	27.9	-3.33	27.9	-0.57	27.9	-4.09	27.9	1.78	27.9	-17.76	27.9	2.11	27.9	-5.99	27.9	0.04	27.9	0.82	27.9	2.68	27.9	-25.07	27.9	5.79	27.9	6.56
28.8	26.42	28.8	18.97	28.8	12.07	28.8	8.04	28.8	-28.29	28.8	0.26	28.8	4.29	28.8	4.9	28.8	0.48	28.8	1.9	28.8	-15.28	28.8	-0.34	28.8	-1.65	28.8	-0.86	28.8	-0.49	28.8	1.54	28.8	-17.34	28.8	-1.73	28.8	-5.46	28.8	1.52	28.8	4.21	28.8	0.46	28.8	-25.48	28.8	1.88	28.8	6.06
29.7	28.16	29.7	16.8	29.7	12.87	29.7	7.43	29.7	-26.28	29.7	0.18	29.7	3.6	29.7	4.31	29.7	0.79	29.7	1.01	29.7	-12	29.7	3.31	29.7	-3.2	29.7	-1.23	29.7	-3.25	29.7	1.14	29.7	-15.94	29.7	0.47	29.7	-3.04	29.7	2.76	29.7	1.83	29.7	0.92	29.7	-21.37	29.7	4.17	29.7	8.85
30.6	27.78	30.6	16.76	30.6	12.42	30.6	8.5	30.6	-24.96	30.6	0.98	30.6	3.76	30.6	7.42	30.6	0.92	30.6	2.87	30.6	-13.86	30.6	3.07	30.6	-2.19	30.6	0.95	30.6	-3.24	30.6	4.65	30.6	-18.73	30.6	0.34	30.6	-4.28	30.6	0.68	30.6	4.71	30.6	4.68	30.6	-23.91	30.6	5.63	30.6	6.18
31.5	28.72	31.5	18.71	31.5	14.43	31.5	6.64	31.5	-26.59	31.5	2.36	31.5	2.07	31.5	3.64	31.5	3.17	31.5	3.94	31.5	-15.2	31.5	0.81	31.5	-3.55	31.5	0.04	31.5	-3.92	31.5	1.18	31.5	-20.14	31.5	-0.45	31.5	-3.84	31.5	0.91	31.5	4.07	31.5	4	31.5	-26.5	31.5	2.47	31.5	8.97
32.4	25.37	32.4	16.43	32.4	12.87	32.4	5.63	32.4	-24.49	32.4	1.68	32.4	4.2	32.4	3.91	32.4	0.21	32.4	0.97	32.4	-11.74	32.4	1.46	32.4	-3.2	32.4	-3.21	32.4	-4.7	32.4	2.47	32.4	-18.28	32.4	-2.62	32.4	-5.15	32.4	0.85	32.4	2.36	32.4	0.48	32.4	-26.56	32.4	2.91	32.4	5.51
33.3	26.4	33.3	15.05	33.3	12.09	33.3	7.34	33.3	-25.29	33.3	-0.35	33.3	1.26	33.3	5.92	33.3	0.36	33.3	0.16	33.3	-13.87	33.3	-2.2	33.3	-4.11	33.3	-0.03	33.3	-4.57	33.3	1.88	33.3	-18.04	33.3	-2.67	33.3	-6.32	33.3	2.4	33.3	1.37	33.3	0.59	33.3	-23.32	33.3	3.72	33.3	4.92
34.2	27.68	34.2	17.94	34.2	12.96	34.2	8.04	34.2	-29.42	34.2	0	34.2	1.18	34.2	5.57	34.2	-0.72	34.2	0.61	34.2	-13.72	34.2	-0.3	34.2	-4.46	34.2	0.91	34.2	-1.96	34.2	1.09	34.2	-16.12	34.2	-0.7	34.2	-4.48	34.2	3.77	34.2	2.79	34.2	1.23	34.2	-23.13	34.2	3.41	34.2	4.72
35.1	24.71	35.1	18.43	35.1	11.75	35.1	7.39	35.1	-24.38	35.1	3.92	35.1	1.54	35.1	5.72	35.1	0.26	35.1	4.42	35.1	-12.41	35.1	-2.73	35.1	-2.57	35.1	-0.47	35.1	-0.83	35.1	4.39	35.1	-16.68	35.1	-2.6	35.1	-2.84	35.1	0.21	35.1	3.57	35.1	4.13	35.1	-25.74	35.1	2.14	35.1	7.28
36	25.71	36	15.89	36	14.74	36	7.26	36	-27.01	36	0.45	36	1.74	36	4.44	36	1.9	36	1.68	36	-15.75	36	-1.7	36	-3.68	36	0.48	36	-2.25	36	0.42	36	-18.13	36	-0.08	36	-3.99	36	0.95	36	3.29	36	1.45	36	-25.39	36	3.12	36	6.38
36.9	26.8	36.9	17.31	36.9	10.7	36.9	5.9	36.9	-24.77	36.9	-2.16	36.9	3.29	36.9	5.57	36.9	0.34	36.9	-0.36	36.9	-13.24	36.9	-1.71	36.9	-2.56	36.9	-1.13	36.9	-3.37	36.9	2.38	36.9	-18.52	36.9	-0.53	36.9	-5.64	36.9	0.72	36.9	4.33	36.9	3.15	36.9	-23.03	36.9	5.3	36.9	6.41
37.8	26.37	37.8	19.21	37.8	10.86	37.8	7.64	37.8	-25.79	37.8	0.71	37.8	3.02	37.8	5.87	37.8	0.42	37.8	1.6	37.8	-13.08	37.8	1.48	37.8	-2.14	37.8	0.03	37.8	-0.44	37.8	1.56	37.8	-17.97	37.8	0.5	37.8	-4.08	37.8	3.54	37.8	4.76	37.8	2.18	37.8	-23.77	37.8	4.76	37.8	6.09
38.7	26.25	38.7	17.29	38.7	13.19	38.7	4.11	38.7	-23.37	38.7	0.35	38.7	1.84	38.7	3.47	38.7	-0.62	38.7	2.06	38.7	-13.83	38.7	-1.18	38.7	-3.36	38.7	-2.7	38.7	-3.77	38.7	3.19	38.7	-17.63	38.7	-1.75	38.7	-3.69	38.7	-0.04	38.7	4	38.7	5.91	38.7	-27.57	38.7	3.77	38.7	7.61
39.6	25.28	39.6	18.01	39.6	13.08	39.6	5.9	39.6	-28.3	39.6	0.48	39.6	3.08	39.6	5.8	39.6	0.25	39.6	1.04	39.6	-15.09	39.6	0.19	39.6	-1.96	39.6	0.11	39.6	-4.18	39.6	0.82	39.6	-18.22	39.6	0.34	39.6	-3.6	39.6	0.9	39.6	3.05	39.6	2.68	39.6	-24.18	39.6	3.08	39.6	7.78
40.5	27.09	40.5	16.61	40.5	11.75	40.5	3.83	40.5	-25.34	40.5	2.51	40.5	2.58	40.5	5.35	40.5	1.28	40.5	0.57	40.5	-14.15	40.5	-0.53	40.5	-2.76	40.5	0.69	40.5	-1.64	40.5	1.24	40.5	-17.72	40.5	-4.87	40.5	-3.8	40.5	2.01	40.5	3.19	40.5	3.48	40.5	-24.25	40.5	2.43	40.5	6.91
41.4	28.24	41.4	18.32	41.4	14.7	41.4	8.74	41.4	-25.5	41.4	2.04	41.4	3.63	41.4	4.18	41.4	0.18	41.4	2.21	41.4	-12.89	41.4	-0.84	41.4	-4.02	41.4	-0.76	41.4	-3.43	41.4	2.98	41.4	-16.12	41.4	-0.84	41.4	-2.84	41.4	1.32	41.4	4.59	41.4	4.3	41.4	-23.63	41.4	3.74	41.4	4.51
42.3	26.74	42.3	16.81	42.3	13.06	42.3	5.19	42.3	-25.83	42.3	2.24	42.3	2.81	42.3	3.19	42.3	1.62	42.3	0.71	42.3	-12.91	42.3	0.08	42.3	-4.6	42.3	-0.68	42.3	0.32	42.3	0.99	42.3	-18.59	42.3	-1.07	42.3	-4.05	42.3	3.03	42.3	4.35	42.3	2.46	42.3	-23.77	42.3	4.97	42.3	7.02
43.2	27.18	43.2	17.77	43.2	13.67	43.2	8.24	43.2	-24.74	43.2	1.54	43.2	2.38	43.2	4.26	43.2	3.85	43.2	0.87	43.2	-11.67	43.2	1.36	43.2	-2.88	43.2	-2.49	43.2	-1.1	43.2	-0.03	43.2	-15.9	43.2	-1.92	43.2	-2.81	43.2	0.49	43.2	4.59	43.2	2.24	43.2	-22.58	43.2	3.46	43.2	5.87
44.1	26.41	44.1	17.99	44.1	12.2	44.1	3.46	44.1	-24.25	44.1	1.85	44.1	2.28	44.1	4.45	44.1	-0.56	44.1	2.36	44.1	-14.07	44.1	1.52	44.1	-0.88	44.1	1.3	44.1	-2.53	44.1	1.56	44.1	-19.54	44.1	-2.77	44.1	-1.37	44.1	3.88	44.1	4.19	44.1	0.73	44.1	-23.97	44.1	6.74	44.1	7.16
45	28.34	45	18.99	45	11.14	45	8.51	45	-20.9	45	0.84	45	3.61	45	4.92	45	-0.65	45	1.91	45	-12.01	45	-0.17	45	-4.23	45	0.98	45	-0.52	45	2.96	45	-19.58	45	-2.29	45	-3.74	45	2.45	45	5.51	45	3.94	45	-23.64	45	3.06	45	5.75
45.9	25	45.9	20.19	45.9	14.98	45.9	5.34	45.9	-23.96	45.9	1.62	45.9	1.33	45.9	6.22	45.9	1.22	45.9	-0.47	45.9	-11.68	45.9	-0.3	45.9	-3.78	45.9	3.9	45.9	-1.97	45.9	1.29	45.9	-15.73	45.9	-2.6	45.9	-2.93	45.9	2.42	45.9	5.8	45.9	2.52	45.9	-22.72	45.9	3.94	45.9	5.25
46.8	26.99	46.8	18.37	46.8	13.2	46.8	7.53	46.8	-24.07	46.8	-0.52	46.8	1.32	46.8	5.43	46.8	2.93	46.8	-0.18	46.8	-12.11	46.8	-0.51	46.8	-3.56	46.8	0.17	46.8	-5.17	46.8	-0.83	46.8	-17.01	46.8	-1.54	46.8	-4.05	46.8	0.48	46.8	2.94	46.8	1.66	46.8	-21.58	46.8	4	46.8	8.42
47.7	27.52	47.7	18.78	47.7	11.93	47.7	8.03	47.7	-24.02	47.7	2.01	47.7	1.92	47.7	2.75	47.7	0.41	47.7	0.38	47.7	-13.32	47.7	-0.71	47.7	-5.25	47.7	-3.77	47.7	-1.93	47.7	2.27	47.7	-16.97	47.7	-2.09	47.7	-3.65	47.7	1.73	47.7	3.28	47.7	4.85	47.7	-21.75	47.7	4.67	47.7	3.57
48.6	26.38	48.6	21.2	48.6	16.14	48.6	7.91	48.6	-23.33	48.6	0.33	48.6	2.7	48.6	5.34	48.6	1.1	48.6	-0.02	48.6	-12.67	48.6	1.07	48.6	-1.51	48.6	-1.72	48.6	-2.05	48.6	1.18	48.6	-17.64	48.6	-0.37	48.6	-3.35	48.6	-0.02	48.6	2.39	48.6	3.73	48.6	-22.85	48.6	5.01	48.6	6.54
49.5	26.26	49.5	18.49	49.5	12.48	49.5	6.58	49.5	-23.13	49.5	-0.16	49.5	1.87	49.5	5.86	49.5	-0.4	49.5	0.81	49.5	-12.68	49.5	0.18	49.5	-4.76	49.5	0.42	49.5	-4.51	49.5	2.07	49.5	-16.42	49.5	-0.26	49.5	-2.36	49.5	2.2	49.5	4.96	49.5	0.25	49.5	-25.05	49.5	4.8	49.5	5.92
50.4	27.08	50.4	20.59	50.4	12.84	50.4	8.7	50.4	-25.21	50.4	2.06	50.4	2.75	50.4	5.11	50.4	0.71	50.4	2.85	50.4	-12.35	50.4	0.02	50.4	-1.48	50.4	-0.5	50.4	-0.84	50.4	4.52	50.4	-17.9	50.4	-0.48	50.4	1.29	50.4	4.93	50.4	7.53	50.4	4.98	50.4	-23.62	50.4	4.75	50.4	7.75
51.3	28.91	51.3	17.6	51.3	13.9	51.3	8.92	51.3	-27.99	51.3	0.25	51.3	3.52	51.3	2.86	51.3	2.54	51.3	2.22	51.3	-13.28	51.3	-0.7	51.3	-2.02	51.3	1.36	51.3	-0.81	51.3	1.12	51.3	-18.06	51.3	-0.43	51.3	0.5	51.3	3.93	51.3	5.3	51.3	1.2	51.3	-23.7	51.3	6.12	51.3	6.56
52.2	30.43	52.2	19.54	52.2	12.19	52.2	7.06	52.2	-25.67	52.2	2.8	52.2	4.75	52.2	6.46	52.2	-0.47	52.2	0.6	52.2	-13.31	52.2	2.09	52.2	-3.4	52.2	2.53	52.2	-2.89	52.2	-0.21	52.2	-16.76	52.2	0	52.2	-2.8	52.2	2.95	52.2	3.53	52.2	3.29	52.2	-21.56	52.2	8.05	52.2	5.87
53.1	28.37	53.1	18.71	53.1	13.1	53.1	8.41	53.1	-28.81	53.1	0.77	53.1	4.51	53.1	7.81	53.1	-0.11	53.1	1.77	53.1	-15.12	53.1	-2.33	53.1	-4.63	53.1	-1.02	53.1	-2.35	53.1	0.76	53.1	-19.01	53.1	-1.75	53.1	-2.01	53.1	1.44	53.1	6.01	53.1	3.32	53.1	-24.94	53.1	6.54	53.1	6.99
54	29.29	54	17.71	54	13.01	54	8.14	54	-25.28	54	3.24	54	4.92	54	5.12	54	0.64	54	1.28	54	-13.69	54	1.78	54	-3.05	54	-0.85	54	-2.14	54	0.95	54	-20.53	54	-1.06	54	-2.93	54	4.73	54	3.78	54	4.69	54	-23.12	54	4.93	54	7.09
54.9	24.05	54.9	16.7	54.9	15.18	54.9	6.57	54.9	-24.02	54.9	3.82	54.9	1.21	54.9	5.19	54.9	-0.47	54.9	2.48	54.9	-10.4	54.9	0.19	54.9	-4	54.9	-0.91	54.9	-3.36	54.9	2.97	54.9	-15.92	54.9	-2.34	54.9	-2.98	54.9	1.86	54.9	3.55	54.9	2.76	54.9	-23.08	54.9	5.68	54.9	5.79
55.8	26.63	55.8	18.67	55.8	14.71	55.8	8.57	55.8	-25.95	55.8	2.2	55.8	3.31	55.8	5.34	55.8	0.18	55.8	3.36	55.8	-12.09	55.8	2.67	55.8	-4.53	55.8	0.32	55.8	-1.93	55.8	1.67	55.8	-16.66	55.8	0.49	55.8	-1.27	55.8	2.75	55.8	6.32	55.8	4.12	55.8	-21.07	55.8	6.23	55.8	8.57
56.7	28.36	56.7	18.89	56.7	12.85	56.7	8.13	56.7	-23.41	56.7	3.41	56.7	2.69	56.7	4.4	56.7	0.36	56.7	3.94	56.7	-13.18	56.7	-1.05	56.7	-3.1	56.7	-0.08	56.7	-0.28	56.7	2.54	56.7	-16.64	56.7	-1.95	56.7	-3.09	56.7	2.14	56.7	6.45	56.7	2.75	56.7	-21.2	56.7	5.21	56.7	5.39
57.6	29.17	57.6	18.36	57.6	10.78	57.6	5.95	57.6	-23.54	57.6	3.5	57.6	3.77	57.6	6	57.6	-1.12	57.6	2.24	57.6	-11.48	57.6	2.4	57.6	-3.11	57.6	0.42	57.6	-1.73	57.6	2.93	57.6	-17.37	57.6	0.44	57.6	0.05	57.6	3.66	57.6	5.21	57.6	4.59	57.6	-24.29	57.6	8.25	57.6	6.47
58.5	28.58	58.5	17.79	58.5	14.91	58.5	8.02	58.5	-22.84	58.5	2.97	58.5	3.57	58.5	3.98	58.5	1.53	58.5	4.12	58.5	-10.35	58.5	-0.8	58.5	-3.45	58.5	-1.47	58.5	-4.53	58.5	2.25	58.5	-16.63	58.5	-2.16	58.5	0.41	58.5	2.68	58.5	3.59	58.5	5.39	58.5	-22.34	58.5	6.36	58.5	8.12
59.4	26.41	59.4	17.31	59.4	10.55	59.4	8.2	59.4	-25.17	59.4	1.37	59.4	3.7	59.4	4.33	59.4	-1.75	59.4	0.87	59.4	-13.16	59.4	1.43	59.4	-2	59.4	-1.48	59.4	-4.39	59.4	-1.44	59.4	-18.61	59.4	-0.61	59.4	0.6	59.4	2.27	59.4	4.8	59.4	3.08	59.4	-22.97	59.4	8.43	59.4	6.23
60.3	27.64	60.3	19.79	60.3	12.74	60.3	8.13	60.3	-23.57	60.3	1.13	60.3	1.4	60.3	6.73	60.3	-0.05	60.3	1.39	60.3	-13.24	60.3	0.96	60.3	-2.08	60.3	0.45	60.3	-2.98	60.3	1.52	60.3	-16.17	60.3	-2.03	60.3	0.28	60.3	3.72	60.3	4.44	60.3	5.26	60.3	-22.22	60.3	4.12	60.3	7.7
61.2	28.57	61.2	20.1	61.2	14.43	61.2	8.53	61.2	-22.19	61.2	4.72	61.2	4.96	61.2	4.54	61.2	3.95	61.2	3.14	61.2	-9.53	61.2	1.2	61.2	-2.74	61.2	-0.37	61.2	-0.95	61.2	2.43	61.2	-15.25	61.2	2.8	61.2	-1.34	61.2	2.96	61.2	5.86	61.2	2.17	61.2	-21.42	61.2	7.18	61.2	4.97
62.1	27.62	62.1	18.93	62.1	12.34	62.1	8.68	62.1	-25.15	62.1	4.83	62.1	2.04	62.1	5.79	62.1	1.36	62.1	3.22	62.1	-11.16	62.1	0.95	62.1	-7.47	62.1	0.45	62.1	-3.4	62.1	1.67	62.1	-15.15	62.1	0.36	62.1	-3.67	62.1	4.44	62.1	4.35	62.1	2.21	62.1	-22.29	62.1	9.52	62.1	4.41
63	31.03	63	18.83	63	13.66	63	7.66	63	-24.78	63	0.02	63	3.08	63	3.94	63	1.88	63	2.18	63	-13.82	63	-2.15	63	-3.64	63	-0.94	63	0.17	63	1.62	63	-18.93	63	-1.51	63	-2.45	63	2.44	63	5.33	63	4.27	63	-22.29	63	9.33	63	4.83
63.9	28.97	63.9	20.82	63.9	14.07	63.9	7.49	63.9	-22.25	63.9	1.57	63.9	2.95	63.9	5.02	63.9	1.53	63.9	0.06	63.9	-9.96	63.9	-0.58	63.9	-2.53	63.9	-0.43	63.9	-1.95	63.9	0.15	63.9	-17.21	63.9	-0.88	63.9	-0.55	63.9	2.37	63.9	5.86	63.9	5.34	63.9	-22.54	63.9	6.21	63.9	4.44
64.8	26.69	64.8	20.3	64.8	13.41	64.8	6.18	64.8	-22.72	64.8	5.19	64.8	2.4	64.8	6.69	64.8	0.41	64.8	-0.26	64.8	-9.28	64.8	0.84	64.8	-4.83	64.8	0.1	64.8	-3.19	64.8	0.59	64.8	-16.72	64.8	-3.74	64.8	0.78	64.8	4.54	64.8	3.67	64.8	3.29	64.8	-20.91	64.8	5.18	64.8	8.71
65.7	27.79	65.7	20.46	65.7	13.13	65.7	6.87	65.7	-26.05	65.7	1.37	65.7	3.52	65.7	6.92	65.7	0.08	65.7	0.93	65.7	-11.69	65.7	1.13	65.7	-1.91	65.7	-0.53	65.7	-3.44	65.7	1.96	65.7	-19.51	65.7	-1.16	65.7	0.88	65.7	1.89	65.7	4.78	65.7	4.4	65.7	-21.68	65.7	4.32	65.7	8.47
66.6	28.17	66.6	19.93	66.6	12.86	66.6	5.69	66.6	-24.6	66.6	0.66	66.6	3.47	66.6	6.21	66.6	2.9	66.6	1.41	66.6	-9.45	66.6	-1.6	66.6	-3.65	66.6	0.51	66.6	-1.32	66.6	1.23	66.6	-15.35	66.6	-0.5	66.6	-2.04	66.6	3.07	66.6	6.89	66.6	2.9	66.6	-23.93	66.6	9.56	66.6	4.75
67.5	27.96	67.5	22.12	67.5	12.16	67.5	6.97	67.5	-25.15	67.5	3.04	67.5	1.89	67.5	5.49	67.5	-0.79	67.5	-0.19	67.5	-11.07	67.5	-0.11	67.5	-5.83	67.5	-2.46	67.5	-3.09	67.5	-1.75	67.5	-16.9	67.5	-1.97	67.5	0.64	67.5	2.62	67.5	5.43	67.5	2.02	67.5	-21.62	67.5	7.4	67.5	9.91
68.4	27.07	68.4	17.33	68.4	13.29	68.4	7.5	68.4	-24.22	68.4	3.83	68.4	3.62	68.4	5.29	68.4	0.44	68.4	0.52	68.4	-10.49	68.4	1.16	68.4	-2.96	68.4	0.65	68.4	-3.52	68.4	3.56	68.4	-16.88	68.4	-1.04	68.4	-0.29	68.4	4.03	68.4	6.45	68.4	3.92	68.4	-22.99	68.4	5.87	68.4	6.03
69.3	29.32	69.3	19.43	69.3	13.42	69.3	7.97	69.3	-23.98	69.3	-0.51	69.3	2.59	69.3	4.35	69.3	2.3	69.3	5.12	69.3	-12.61	69.3	-1.02	69.3	-4.31	69.3	-0.36	69.3	-0.72	69.3	4.56	69.3	-16.94	69.3	-3.41	69.3	0.06	69.3	4.63	69.3	5.28	69.3	4.75	69.3	-20.82	69.3	6.45	69.3	6.83
70.2	27.86	70.2	18.87	70.2	15.88	70.2	10.2	70.2	-21.98	70.2	1.63	70.2	6.62	70.2	5.29	70.2	1.64	70.2	5.81	70.2	-12.49	70.2	-0.18	70.2	-1.18	70.2	-3.2	70.2	-1.7	70.2	1.81	70.2	-18.63	70.2	-1.38	70.2	-0.78	70.2	2.78	70.2	8.04	70.2	3.49	70.2	-23.67	70.2	4.58	70.2	7.54
71.1	25.73	71.1	17.19	71.1	14.64	71.1	6.67	71.1	-22.51	71.1	5.17	71.1	3.07	71.1	5.29	71.1	0.18	71.1	2.2	71.1	-10.34	71.1	1.96	71.1	-4.32	71.1	-1.17	71.1	-2.15	71.1	1.72	71.1	-16.52	71.1	0.6	71.1	0.38	71.1	2.66	71.1	7.12	71.1	5.72	71.1	-21.55	71.1	9.32	71.1	7.07
72	29.8	72	17.11	72	13.75	72	7.53	72	-24.52	72	0.8	72	5.75	72	3.11	72	1.71	72	2.79	72	-10.35	72	-0.53	72	-1.11	72	-0.99	72	-3.01	72	2	72	-16.86	72	-2.51	72	3.04	72	3.52	72	3.99	72	2.78	72	-21.99	72	9.39	72	6.7
72.9	25.41	72.9	18.71	72.9	14.57	72.9	8.6	72.9	-23.74	72.9	5.04	72.9	1.46	72.9	5.38	72.9	-0.27	72.9	3.19	72.9	-12.94	72.9	1.78	72.9	-5.5	72.9	0.87	72.9	-1.97	72.9	2.04	72.9	-16.82	72.9	-0.6	72.9	0.44	72.9	2.98	72.9	5.42	72.9	3.42	72.9	-24.11	72.9	7.22	72.9	4.89
73.8	29.68	73.8	17.65	73.8	12.96	73.8	6.6	73.8	-22.5	73.8	2.21	73.8	5.42	73.8	6.05	73.8	2.81	73.8	3.01	73.8	-12.1	73.8	1.1	73.8	-2.67	73.8	-2.37	73.8	-1.95	73.8	0.99	73.8	-18.23	73.8	-1.34	73.8	0.57	73.8	3.24	73.8	7.26	73.8	4.07	73.8	-23.14	73.8	8.5	73.8	7.14
74.7	29.41	74.7	18.97	74.7	12.9	74.7	9.45	74.7	-24.29	74.7	1.97	74.7	5.87	74.7	5.58	74.7	1.61	74.7	3.48	74.7	-10.95	74.7	1.21	74.7	-3.52	74.7	1.13	74.7	-1.99	74.7	1.35	74.7	-19.9	74.7	-0.91	74.7	0.6	74.7	5.19	74.7	6.29	74.7	3.56	74.7	-24.52	74.7	5.75	74.7	7.18
75.6	26.96	75.6	18.09	75.6	13.87	75.6	9.83	75.6	-23.11	75.6	2.57	75.6	3.27	75.6	4.22	75.6	1.74	75.6	3.49	75.6	-10.89	75.6	-0.23	75.6	-1.27	75.6	-1.53	75.6	-1.78	75.6	3.82	75.6	-18.4	75.6	-1.32	75.6	1.35	75.6	2.61	75.6	6.98	75.6	4.04	75.6	-24.38	75.6	7.38	75.6	5.16
76.5	28.48	76.5	17.32	76.5	13.18	76.5	7.23	76.5	-23.4	76.5	0.27	76.5	3.05	76.5	5.44	76.5	1.7	76.5	-0.17	76.5	-11.52	76.5	1.04	76.5	-4.17	76.5	-0.59	76.5	-1.84	76.5	0.77	76.5	-19.01	76.5	-0.14	76.5	1.19	76.5	3.5	76.5	5.45	76.5	3.65	76.5	-22.49	76.5	8.1	76.5	6.49
77.4	28.62	77.4	19.31	77.4	13.19	77.4	6.16	77.4	-22.4	77.4	3.71	77.4	2.11	77.4	7.58	77.4	1.66	77.4	-1	77.4	-11.26	77.4	2.14	77.4	-4.12	77.4	-0.31	77.4	-1.14	77.4	2.43	77.4	-17.5	77.4	1	77.4	2.91	77.4	2.62	77.4	4.4	77.4	4.67	77.4	-20.69	77.4	6.93	77.4	9.07
78.3	26.28	78.3	20.3	78.3	15	78.3	5.58	78.3	-24.4	78.3	4.19	78.3	2.4	78.3	6.15	78.3	1.74	78.3	2.5	78.3	-10.57	78.3	1.55	78.3	-6.21	78.3	-0.37	78.3	-1.24	78.3	0.75	78.3	-17.78	78.3	-1.18	78.3	1.4	78.3	4.83	78.3	7.56	78.3	2.68	78.3	-22.97	78.3	9.12	78.3	8.72
79.2	28.95	79.2	18.69	79.2	14.28	79.2	7.95	79.2	-22.07	79.2	4.69	79.2	4.53	79.2	7.89	79.2	1.2	79.2	3.8	79.2	-10.52	79.2	1.77	79.2	-2.79	79.2	-0.8	79.2	-1.57	79.2	1.3	79.2	-17.51	79.2	-1.92	79.2	0.04	79.2	1.94	79.2	7.48	79.2	5.89	79.2	-20.95	79.2	7.42	79.2	4.84
80.1	28.38	80.1	19.36	80.1	11.76	80.1	8.9	80.1	-22.82	80.1	4.05	80.1	2.77	80.1	4.92	80.1	-1.58	80.1	1.75	80.1	-12.11	80.1	0.39	80.1	-4.37	80.1	-0.35	80.1	-3.43	80.1	0.83	80.1	-18.58	80.1	0.23	80.1	-0.51	80.1	4.13	80.1	7.34	80.1	3.43	80.1	-21.63	80.1	9.01	80.1	5.75
81	26.58	81	19.24	81	11.32	81	7.07	81	-22.37	81	1.89	81	3.55	81	5.97	81	0.4	81	-0.92	81	-12.15	81	0.79	81	-3.67	81	1.88	81	-3.28	81	0.01	81	-18.57	81	-3.52	81	1.62	81	2.92	81	5.4	81	3.84	81	-21.14	81	5.61	81	7.78
81.9	29.31	81.9	17.48	81.9	14.47	81.9	10.44	81.9	-22.65	81.9	4.38	81.9	2.73	81.9	2.19	81.9	1.42	81.9	3.97	81.9	-11.21	81.9	-0.03	81.9	-2.54	81.9	-1.88	81.9	-2.9	81.9	1.48	81.9	-17.96	81.9	-2.12	81.9	3.21	81.9	3.56	81.9	6.53	81.9	5.25	81.9	-23.5	81.9	11.11	81.9	9.05
82.8	28.86	82.8	19.98	82.8	12.82	82.8	6.49	82.8	-24.17	82.8	2.72	82.8	4.63	82.8	6.79	82.8	0.47	82.8	2.68	82.8	-11.35	82.8	2.93	82.8	-2.93	82.8	-0.97	82.8	-1.76	82.8	3.84	82.8	-17.31	82.8	1.25	82.8	0.26	82.8	3.28	82.8	5.12	82.8	3.36	82.8	-23.82	82.8	7.96	82.8	5.63
83.7	29.29	83.7	20.33	83.7	16.82	83.7	7.37	83.7	-22.09	83.7	3.65	83.7	1.89	83.7	6.7	83.7	1.13	83.7	1.97	83.7	-9.55	83.7	0.39	83.7	-6.82	83.7	0.31	83.7	-1.46	83.7	-0.1	83.7	-19.63	83.7	-0.51	83.7	-1.16	83.7	4.52	83.7	4.3	83.7	2.6	83.7	-22.69	83.7	9.93	83.7	6.75
84.6	27.97	84.6	17.87	84.6	15.97	84.6	7.25	84.6	-21.68	84.6	3.98	84.6	3.41	84.6	3.21	84.6	1.64	84.6	2.93	84.6	-7.96	84.6	0.87	84.6	-3.51	84.6	-2.38	84.6	-1.66	84.6	0	84.6	-15.97	84.6	0.96	84.6	0.6	84.6	3.08	84.6	7.32	84.6	2.45	84.6	-21.12	84.6	10.03	84.6	6.45
85.5	30.05	85.5	18.34	85.5	15.38	85.5	5.11	85.5	-22.59	85.5	3.09	85.5	3.97	85.5	5.37	85.5	0.15	85.5	1.11	85.5	-9.49	85.5	0.62	85.5	-4.85	85.5	-1.85	85.5	-3.38	85.5	1.08	85.5	-18.1	85.5	1.19	85.5	1.99	85.5	3.41	85.5	6.07	85.5	0.73	85.5	-20.7	85.5	8.36	85.5	5.71
86.4	28.71	86.4	20.26	86.4	12.69	86.4	8.19	86.4	-22.08	86.4	2.88	86.4	2.72	86.4	5.87	86.4	0.93	86.4	0.7	86.4	-10.67	86.4	0.07	86.4	-4.37	86.4	-1.77	86.4	-2.21	86.4	-0.72	86.4	-15.98	86.4	-3.14	86.4	2.35	86.4	3.23	86.4	7.79	86.4	2.34	86.4	-19.89	86.4	8.35	86.4	7.15
87.3	28.31	87.3	20.49	87.3	14.41	87.3	7.99	87.3	-22.08	87.3	4.01	87.3	2.94	87.3	5.05	87.3	-1.23	87.3	1.19	87.3	-10.62	87.3	1.46	87.3	-4.4	87.3	-1.65	87.3	-3.8	87.3	-0.34	87.3	-18.52	87.3	-0.27	87.3	1.24	87.3	4.6	87.3	6.94	87.3	2.37	87.3	-22.72	87.3	10.76	87.3	4.85
88.2	26.88	88.2	18.4	88.2	15.58	88.2	6.01	88.2	-21.34	88.2	2.84	88.2	4.16	88.2	2.51	88.2	2.8	88.2	1.36	88.2	-13.62	88.2	1.44	88.2	-0.52	88.2	-4.74	88.2	-1.42	88.2	-1.23	88.2	-18.68	88.2	0.27	88.2	4.36	88.2	4.81	88.2	7.82	88.2	4.56	88.2	-20.21	88.2	9.38	88.2	5.3
89.1	28.62	89.1	18.95	89.1	14.13	89.1	9.78	89.1	-24.44	89.1	4.81	89.1	2.43	89.1	5.29	89.1	0.65	89.1	-1.63	89.1	-9.92	89.1	1.54	89.1	-3.66	89.1	-1.52	89.1	-1.49	89.1	-1.81	89.1	-16.27	89.1	-2.63	89.1	2.9	89.1	3.74	89.1	6.84	89.1	1.8	89.1	-21.48	89.1	9.97	89.1	7.86
90	27.77	90	19.6	90	16.67	90	8.18	90	-22.91	90	3.3	90	3.19	90	3.67	90	3.91	90	2.92	90	-12.24	90	-0.06	90	-5.45	90	-3.44	90	-2.63	90	1.06	90	-17.67	90	-1.62	90	2.5	90	3.8	90	3.54	90	1.98	90	-22.3	90	8.65	90	9.22
90.9	27.07	90.9	19.55	90.9	14.03	90.9	6.01	90.9	-20.6	90.9	3.39	90.9	4.38	90.9	4.07	90.9	1.11	90.9	-0.73	90.9	-8.22	90.9	-0.51	90.9	-3.96	90.9	-1.36	90.9	-2.95	90.9	0.36	90.9	-16.19	90.9	-1.6	90.9	4.46	90.9	3.94	90.9	6.32	90.9	1.65	90.9	-21.75	90.9	10.69	90.9	5.94
91.8	30.49	91.8	20.98	91.8	13.28	91.8	8.81	91.8	-21.61	91.8	4.62	91.8	3.26	91.8	6.34	91.8	0.66	91.8	0.13	91.8	-10.71	91.8	0.45	91.8	-3.85	91.8	-1.17	91.8	-2.62	91.8	0.76	91.8	-18.25	91.8	-1.92	91.8	1.93	91.8	4.24	91.8	8.45	91.8	2.68	91.8	-21.87	91.8	8.31	91.8	5.35
92.7	28.39	92.7	19.02	92.7	16.1	92.7	6.6	92.7	-21.02	92.7	2.49	92.7	2.52	92.7	7.15	92.7	1.8	92.7	0.05	92.7	-7.85	92.7	1.6	92.7	-5.19	92.7	0.85	92.7	-1.03	92.7	1.15	92.7	-16.43	92.7	-1.56	92.7	4.85	92.7	4.93	92.7	7.99	92.7	3.5	92.7	-21.3	92.7	9.45	92.7	7.82
93.6	29.2	93.6	18.93	93.6	16.49	93.6	6.54	93.6	-22.09	93.6	4.41	93.6	1.17	93.6	4.56	93.6	2.39	93.6	2.22	93.6	-11.58	93.6	2.91	93.6	-5.38	93.6	0.75	93.6	-2.7	93.6	-0.69	93.6	-18.88	93.6	-2.48	93.6	2.32	93.6	6.21	93.6	6.43	93.6	2.58	93.6	-19.97	93.6	9.2	93.6	6.64
94.5	32	94.5	19.73	94.5	17.1	94.5	8.34	94.5	-22.73	94.5	3.58	94.5	5.04	94.5	3.11	94.5	0.44	94.5	0.59	94.5	-11.35	94.5	-0.32	94.5	-3.45	94.5	-0.13	94.5	-2.51	94.5	-0.67	94.5	-19.07	94.5	0.04	94.5	0.88	94.5	5.67	94.5	8.47	94.5	3.01	94.5	-21.7	94.5	10.27	94.5	6.49
95.4	27.86	95.4	19.22	95.4	14.7	95.4	6.92	95.4	-19.93	95.4	2.99	95.4	4.22	95.4	3.76	95.4	1.19	95.4	0.35	95.4	-6.92	95.4	1.25	95.4	-3.9	95.4	-4.29	95.4	-1.13	95.4	0.35	95.4	-15.18	95.4	0.27	95.4	5.25	95.4	2.41	95.4	6.87	95.4	2.31	95.4	-22.25	95.4	10.74	95.4	8.35
96.3	28.99	96.3	17.56	96.3	14.02	96.3	8.5	96.3	-22.97	96.3	4.46	96.3	5.24	96.3	6.34	96.3	0.82	96.3	1.63	96.3	-8.69	96.3	0.72	96.3	-2.98	96.3	-0.86	96.3	-2.89	96.3	0.9	96.3	-16.51	96.3	-1.08	96.3	3.41	96.3	6.96	96.3	7	96.3	-0.14	96.3	-21.55	96.3	9.15	96.3	6.5
97.2	27.1	97.2	19.09	97.2	15.89	97.2	7.37	97.2	-24.36	97.2	5.28	97.2	1.72	97.2	3.87	97.2	-0.31	97.2	1.19	97.2	-10.03	97.2	1.68	97.2	-4.53	97.2	-2.78	97.2	-2.8	97.2	3.05	97.2	-17.75	97.2	-1.94	97.2	4.89	97.2	2.34	97.2	6.79	97.2	7.65	97.2	-21.16	97.2	8.01	97.2	7.38
98.1	27.63	98.1	21.25	98.1	16.1	98.1	8.7	98.1	-23.22	98.1	5.88	98.1	0.15	98.1	6.68	98.1	1.02	98.1	1.76	98.1	-11.99	98.1	2.2	98.1	-5.94	98.1	0.73	98.1	-3.46	98.1	0.12	98.1	-16.15	98.1	-3.05	98.1	2.1	98.1	5.86	98.1	6.25	98.1	3.54	98.1	-19.97	98.1	10.17	98.1	5.85
99	26.37	99	19.9	99	17.17	99	6.97	99	-23.24	99	5.27	99	3.54	99	7.47	99	2.93	99	3.58	99	-11.11	99	2.34	99	-4.63	99	0.46	99	-0.63	99	1.54	99	-16.44	99	-1.73	99	4.67	99	5.52	99	8.21	99	5.73	99	-18.27	99	8.29	99	8.1
99.9	28.03	99.9	19.04	99.9	17.04	99.9	7.93	99.9	-19.03	99.9	2.24	99.9	2.32	99.9	4.55	99.9	0.97	99.9	3.82	99.9	-9.91	99.9	-1.09	99.9	-4.24	99.9	-2.58	99.9	-2.45	99.9	3.69	99.9	-18.59	99.9	-1.34	99.9	3.89	99.9	4.79	99.9	7.09	99.9	4.62	99.9	-19.58	99.9	10.23	99.9	7.14
100.8	26.82	100.8	21.66	100.8	15.76	100.8	6.51	100.8	-24.26	100.8	1.7	100.8	3.24	100.8	5.83	100.8	2.19	100.8	3.12	100.8	-9.98	100.8	1.33	100.8	-2.08	100.8	-0.22	100.8	-3.78	100.8	2.18	100.8	-16.12	100.8	-0.19	100.8	4.08	100.8	6.13	100.8	6.96	100.8	4.94	100.8	-22.36	100.8	9.33	100.8	5.88
101.7	27.85	101.7	22.22	101.7	13.27	101.7	7.47	101.7	-22.61	101.7	4.8	101.7	5.47	101.7	5.98	101.7	1.36	101.7	4.04	101.7	-12.6	101.7	2.57	101.7	-2.65	101.7	-0.95	101.7	-1.66	101.7	-1.38	101.7	-19.71	101.7	-2.11	101.7	5.06	101.7	4.63	101.7	7.61	101.7	3.24	101.7	-21.61	101.7	10.32	101.7	6.78
102.6	28.26	102.6	17.83	102.6	13.87	102.6	8.99	102.6	-21.48	102.6	5.19	102.6	4.71	102.6	4.98	102.6	1.66	102.6	2.42	102.6	-11.16	102.6	2.19	102.6	-3.12	102.6	-1.15	102.6	-5.6	102.6	-0.05	102.6	-19.55	102.6	-2.69	102.6	4.82	102.6	4.32	102.6	5.6	102.6	2.95	102.6	-22.64	102.6	11.98	102.6	6.23
103.5	30.34	103.5	21.42	103.5	14.51	103.5	7.61	103.5	-20.8	103.5	5.09	103.5	5.04	103.5	6.31	103.5	0.86	103.5	0.45	103.5	-7.35	103.5	0.65	103.5	-4.63	103.5	-0.07	103.5	-2.31	103.5	0.33	103.5	-18.32	103.5	-2.17	103.5	4.87	103.5	5.71	103.5	8.35	103.5	4.53	103.5	-22.03	103.5	11.47	103.5	8.25
104.4	29.06	104.4	17.86	104.4	14.95	104.4	8.72	104.4	-18.5	104.4	5.51	104.4	6.38	104.4	4.81	104.4	2.45	104.4	0.35	104.4	-11.42	104.4	3.2	104.4	-2.61	104.4	-2.31	104.4	-2.98	104.4	0.04	104.4	-16.48	104.4	1.04	104.4	3.57	104.4	2.17	104.4	8.45	104.4	4.07	104.4	-20.11	104.4	13.01	104.4	5.53
105.3	28.39	105.3	20.32	105.3	16.63	105.3	7.28	105.3	-18.4	105.3	2.74	105.3	4.92	105.3	5.25	105.3	1.32	105.3	3.62	105.3	-8.1	105.3	0.72	105.3	-6.57	105.3	-1.28	105.3	-1.68	105.3	1.29	105.3	-18.83	105.3	-2.23	105.3	2.71	105.3	5.74	105.3	7.57	105.3	1.93	105.3	-21.22	105.3	8.88	105.3	8.31
106.2	30.26	106.2	22.04	106.2	15.13	106.2	8.96	106.2	-20.2	106.2	8.06	106.2	6.28	106.2	4.6	106.2	2.75	106.2	3.94	106.2	-9.59	106.2	2.18	106.2	-3.15	106.2	-2.33	106.2	1.43	106.2	1.95	106.2	-18.09	106.2	-0.22	106.2	3.85	106.2	3.59	106.2	8.54	106.2	3.55	106.2	-20.67	106.2	10.42	106.2	6.65
107.1	28.93	107.1	17.52	107.1	13.28	107.1	8.2	107.1	-21.82	107.1	3.2	107.1	2.34	107.1	6.9	107.1	1.87	107.1	4.24	107.1	-9.56	107.1	2.6	107.1	-4.55	107.1	0.4	107.1	-0.65	107.1	3.26	107.1	-17.16	107.1	-1.22	107.1	3.63	107.1	3.14	107.1	9.67	107.1	4.05	107.1	-21.02	107.1	11.14	107.1	6.9
108	29.07	108	18.93	108	17.72	108	10.55	108	-19.85	108	4.95	108	3.95	108	6.49	108	0.76	108	5.98	108	-8.78	108	1.21	108	-2.96	108	2.59	108	-2.46	108	2.15	108	-16.92	108	-1.11	108	6.82	108	4.67	108	10.66	108	4.5	108	-21.23	108	13.26	108	8.9
108.9	27.06	108.9	20.85	108.9	13.98	108.9	7.77	108.9	-17.67	108.9	4.22	108.9	3.28	108.9	6.79	108.9	1.43	108.9	3.97	108.9	-9.04	108.9	-0.58	108.9	-7.01	108.9	-0.45	108.9	-0.5	108.9	2.37	108.9	-17.61	108.9	-1.39	108.9	3.16	108.9	4.37	108.9	10.18	108.9	2.99	108.9	-20.3	108.9	12.45	108.9	6
109.8	27.77	109.8	20.52	109.8	16.24	109.8	7.68	109.8	-20.56	109.8	3.33	109.8	4.02	109.8	5.33	109.8	2.2	109.8	2.18	109.8	-9.42	109.8	-0.02	109.8	-5.21	109.8	-0.96	109.8	-1.97	109.8	0.94	109.8	-15.76	109.8	-0.29	109.8	4.76	109.8	5.07	109.8	7.91	109.8	5.78	109.8	-20.2	109.8	14.57	109.8	7.4
110.7	28.57	110.7	21.4	110.7	16.31	110.7	8.81	110.7	-21.16	110.7	4.94	110.7	4.99	110.7	6.55	110.7	1.93	110.7	2.52	110.7	-9.47	110.7	-1.18	110.7	-4.35	110.7	-2.69	110.7	-2.19	110.7	1.25	110.7	-16.55	110.7	-3.68	110.7	5.3	110.7	6.86	110.7	5.64	110.7	4.57	110.7	-20.36	110.7	11.73	110.7	6.5
111.6	27.34	111.6	21.1	111.6	17.03	111.6	9.22	111.6	-21.21	111.6	1.85	111.6	4.45	111.6	6.92	111.6	3.45	111.6	3.41	111.6	-11.28	111.6	0.38	111.6	-4.39	111.6	0.62	111.6	-0.87	111.6	1.54	111.6	-20.09	111.6	-0.29	111.6	2.83	111.6	6.52	111.6	9.31	111.6	3.96	111.6	-19.66	111.6	11.53	111.6	6.21
112.5	30.01	112.5	21.5	112.5	17.12	112.5	9.22	112.5	-19.16	112.5	4.91	112.5	3.33	112.5	7.74	112.5	2.42	112.5	3.28	112.5	-8.44	112.5	1.21	112.5	-2.5	112.5	0.67	112.5	-2.97	112.5	-0.42	112.5	-17.47	112.5	-1.98	112.5	6.51	112.5	4.74	112.5	7.5	112.5	4.07	112.5	-22.05	112.5	11.17	112.5	6.64
113.4	28.32	113.4	19.06	113.4	15.63	113.4	7.47	113.4	-20.51	113.4	4.14	113.4	4.72	113.4	6.35	113.4	3.21	113.4	4.24	113.4	-8.93	113.4	1.82	113.4	-6.14	113.4	0.35	113.4	-2.04	113.4	0.59	113.4	-17.02	113.4	0.02	113.4	6.76	113.4	6.6	113.4	8.11	113.4	1.97	113.4	-17.7	113.4	13.36	113.4	9.17
114.3	31.3	114.3	19.24	114.3	16.76	114.3	9.69	114.3	-20.24	114.3	2.47	114.3	5.22	114.3	7.13	114.3	3.63	114.3	1.07	114.3	-11.18	114.3	1.49	114.3	-4.89	114.3	1.29	114.3	-2.13	114.3	0.03	114.3	-21.92	114.3	0.53	114.3	6.48	114.3	5.44	114.3	6.31	114.3	4.08	114.3	-22.68	114.3	12.88	114.3	8.51
115.2	31.16	115.2	19.49	115.2	14.14	115.2	8.69	115.2	-21.17	115.2	2.35	115.2	8.19	115.2	4.65	115.2	2.33	115.2	1.68	115.2	-8.73	115.2	3.17	115.2	-2.49	115.2	-0.3	115.2	-1.66	115.2	0.25	115.2	-16.71	115.2	0.89	115.2	5.83	115.2	7.09	115.2	8.54	115.2	4.35	115.2	-18.52	115.2	13.11	115.2	7.46
116.1	25.73	116.1	19.53	116.1	16.88	116.1	9.02	116.1	-23.94	116.1	5.06	116.1	2.57	116.1	6.94	116.1	2.23	116.1	3.93	116.1	-10.7	116.1	2.89	116.1	-5.5	116.1	1.1	116.1	-1.34	116.1	1.1	116.1	-15.92	116.1	0.96	116.1	5.64	116.1	7.09	116.1	8.55	116.1	1.69	116.1	-20.98	116.1	14.98	116.1	6.18
117	30.65	117	20.56	117	14	117	8.6	117	-20.07	117	7.57	117	5.22	117	6.71	117	1.5	117	2.88	117	-6.66	117	2.29	117	-3.91	117	0.63	117	-2.43	117	-0.29	117	-16.74	117	-2.33	117	7.62	117	4.21	117	5.68	117	4.33	117	-20.21	117	11.97	117	10.15
117.9	29.6	117.9	21.05	117.9	17.31	117.9	9.33	117.9	-20.08	117.9	6.95	117.9	5.16	117.9	5.75	117.9	2.61	117.9	1.55	117.9	-9.18	117.9	4.88	117.9	-6.25	117.9	-1.62	117.9	-1.35	117.9	0.12	117.9	-18.16	117.9	0.51	117.9	7.14	117.9	6.28	117.9	9.37	117.9	3.99	117.9	-20.26	117.9	14	117.9	7.5
118.8	28.97	118.8	21.12	118.8	13.47	118.8	8.98	118.8	-18.66	118.8	4.83	118.8	6.83	118.8	6.19	118.8	2.03	118.8	3.48	118.8	-8.04	118.8	0.3	118.8	-1.21	118.8	-0.34	118.8	-2.65	118.8	-1.73	118.8	-15.81	118.8	-3.32	118.8	9.13	118.8	5.81	118.8	7.22	118.8	3.7	118.8	-21.3	118.8	12.59	118.8	8.73
119.7	29.64	119.7	22.64	119.7	16.16	119.7	8.28	119.7	-18.65	119.7	7.08	119.7	3.03	119.7	6.68	119.7	1.67	119.7	3.13	119.7	-7.91	119.7	2.41	119.7	-6.28	119.7	-1.51	119.7	-2.24	119.7	-2.76	119.7	-17.98	119.7	-0.18	119.7	3.44	119.7	4.47	119.7	8.18	119.7	2.27	119.7	-21.29	119.7	14.56	119.7	4.57
120.6	30.18	120.6	19.73	120.6	17.06	120.6	7.93	120.6	-21.16	120.6	4.12	120.6	4.37	120.6	5.43	120.6	4.5	120.6	2.38	120.6	-7.92	120.6	1.22	120.6	-2.87	120.6	-0.34	120.6	-0.17	120.6	0.67	120.6	-15.16	120.6	-3.18	120.6	8.13	120.6	6.33	120.6	10.4	120.6	3.7	120.6	-19.94	120.6	10.49	120.6	8.57
121.5	29.08	121.5	21.71	121.5	15.05	121.5	7.03	121.5	-20.02	121.5	7.32	121.5	5.75	121.5	6.43	121.5	1.6	121.5	3.81	121.5	-8.01	121.5	3.54	121.5	-3.66	121.5	-1.44	121.5	-2.92	121.5	1.47	121.5	-18.2	121.5	-0.29	121.5	7.26	121.5	4.51	121.5	6.96	121.5	5.7	121.5	-19.93	121.5	10.95	121.5	6.96
122.4	30.68	122.4	22.48	122.4	16.22	122.4	9.45	122.4	-19.72	122.4	6.17	122.4	7.85	122.4	5.63	122.4	0.71	122.4	3.54	122.4	-8.13	122.4	4.55	122.4	-1.47	122.4	-1.81	122.4	-2.24	122.4	1.95	122.4	-18.8	122.4	-0.24	122.4	5.81	122.4	5.83	122.4	8.5	122.4	4.32	122.4	-20.77	122.4	11.48	122.4	7.97
123.3	27.65	123.3	18.11	123.3	15.04	123.3	7.79	123.3	-20.74	123.3	3.9	123.3	6.42	123.3	7.18	123.3	1.42	123.3	2.74	123.3	-9.65	123.3	1.09	123.3	-2.62	123.3	-0.5	123.3	-1.9	123.3	-0.78	123.3	-17.36	123.3	-0.77	123.3	8.25	123.3	6.52	123.3	9.39	123.3	1.88	123.3	-19	123.3	11.68	123.3	8.64
124.2	30.99	124.2	20.45	124.2	14.2	124.2	8.56	124.2	-21.75	124.2	6.04	124.2	5.89	124.2	6.57	124.2	0.98	124.2	5.35	124.2	-9.88	124.2	-0.36	124.2	-3.11	124.2	-0.93	124.2	-2.46	124.2	0.9	124.2	-19.76	124.2	-2.82	124.2	7.71	124.2	3.09	124.2	8.97	124.2	3.91	124.2	-22.86	124.2	13.73	124.2	8.89
125.1	27.68	125.1	20.7	125.1	17.73	125.1	8.68	125.1	-20.27	125.1	6.22	125.1	4.99	125.1	6.9	125.1	2.25	125.1	3.29	125.1	-9.23	125.1	1.88	125.1	-1.64	125.1	-2.34	125.1	-4.48	125.1	0.2	125.1	-16.85	125.1	-3.16	125.1	7.33	125.1	5.2	125.1	6.22	125.1	5.16	125.1	-17.99	125.1	13.02	125.1	6.57
126	27.18	126	20.6	126	15.45	126	8.59	126	-20.89	126	5.47	126	2.41	126	5.99	126	-0.45	126	1.98	126	-12.21	126	2.25	126	-3.17	126	-1.74	126	-3.78	126	0.37	126	-16.67	126	0.83	126	5.28	126	3.62	126	6.67	126	1.62	126	-20.34	126	13.91	126	6.07
126.9	24.31	126.9	18.97	126.9	14.74	126.9	6.33	126.9	-18.9	126.9	4.98	126.9	4.11	126.9	6.2	126.9	1.42	126.9	0.74	126.9	-10.74	126.9	-1.02	126.9	-1.49	126.9	-0.95	126.9	-2.1	126.9	-0.06	126.9	-15.67	126.9	-2.87	126.9	9.47	126.9	4.85	126.9	7.05	126.9	3.65	126.9	-16.59	126.9	9.72	126.9	3.97
127.8	12.34	127.8	8.75	127.8	8.24	127.8	1.78	127.8	-15.98	127.8	4.34	127.8	2.09	127.8	3.14	127.8	1.98	127.8	0.8	127.8	-5.76	127.8	-0.65	127.8	-5.26	127.8	-0.66	127.8	0.78	127.8	0.69	127.8	-11.37	127.8	-1.21	127.8	13.46	127.8	6.54	127.8	7.27	127.8	3.85	127.8	-9.6	127.8	10.86	127.8	2.08
128.7	6.91	128.7	6.28	128.7	7.54	128.7	1.85	128.7	-5.05	128.7	3.76	128.7	5.49	128.7	4.89	128.7	0.2	128.7	0.37	128.7	-0.44	128.7	2.6	128.7	1.51	128.7	0.13	128.7	-2.92	128.7	0.71	128.7	-7.75	128.7	-0.4	128.7	14.93	128.7	5.28	128.7	6.98	128.7	2.63	128.7	-5.69	128.7	10.27	128.7	1.88
129.6	6.33	129.6	1.56	129.6	4.63	129.6	-1.72	129.6	-1.68	129.6	6.08	129.6	6.45	129.6	4.8	129.6	-0.6	129.6	-0.92	129.6	-0.24	129.6	0.83	129.6	-1	129.6	4.68	129.6	-0.72	129.6	-3.67	129.6	-6.88	129.6	-1.65	129.6	15.14	129.6	5.36	129.6	8.22	129.6	1.33	129.6	-2.9	129.6	14.24	129.6	3.26
130.5	5.55	130.5	2.35	130.5	5.55	130.5	3.68	130.5	-2.31	130.5	3.79	130.5	4.17	130.5	-0.08	130.5	-0.06	130.5	1.33	130.5	0.73	130.5	1.3	130.5	-0.48	130.5	-2.22	130.5	-1.77	130.5	1.13	130.5	-5.75	130.5	-2.31	130.5	13.68	130.5	4.9	130.5	7.42	130.5	3.55	130.5	-0.97	130.5	12.16	130.5	-0.14
131.4	4.89	131.4	3.34	131.4	3.14	131.4	3	131.4	-0.73	131.4	4.04	131.4	1.97	131.4	4.5	131.4	0.45	131.4	1.35	131.4	2.96	131.4	1.2	131.4	-3.24	131.4	0.36	131.4	-0.08	131.4	-0.98	131.4	-5.24	131.4	1.81	131.4	14.58	131.4	7.69	131.4	6.39	131.4	4.37	131.4	-3.7	131.4	11	131.4	0.85
132.3	6.32	132.3	6.1	132.3	4.28	132.3	4.37	132.3	3.31	132.3	2.12	132.3	3.22	132.3	4.22	132.3	0.08	132.3	3.19	132.3	2.44	132.3	2.43	132.3	-2.12	132.3	0.01	132.3	-0.99	132.3	-0.54	132.3	-4.43	132.3	1.73	132.3	16.79	132.3	6.15	132.3	6.87	132.3	2.01	132.3	1.08	132.3	11.66	132.3	4.03
133.2	2.59	133.2	3.2	133.2	4.48	133.2	0.65	133.2	3.73	133.2	5.33	133.2	2.76	133.2	3.81	133.2	-0.54	133.2	2.78	133.2	4.26	133.2	1.84	133.2	-2.63	133.2	1.11	133.2	-1.13	133.2	0.64	133.2	-3.87	133.2	-1.61	133.2	16.98	133.2	8.82	133.2	8.5	133.2	3.49	133.2	-0.3	133.2	9.77	133.2	1.73
134.1	3.8	134.1	3.38	134.1	6.02	134.1	3.46	134.1	0.42	134.1	4.16	134.1	3.71	134.1	2.59	134.1	1.15	134.1	3.79	134.1	2.7	134.1	-1.24	134.1	-1.64	134.1	1.35	134.1	-4.54	134.1	0.99	134.1	-0.22	134.1	-3.01	134.1	12.8	134.1	4.58	134.1	7.1	134.1	3.05	134.1	2.69	134.1	10.97	134.1	0.03
135	4.38	135	1.51	135	6.91	135	1.27	135	2.62	135	6.42	135	3.24	135	2.44	135	1.84	135	-0.2	135	5.27	135	1.91	135	-1.58	135	1.92	135	-1.66	135	-1.18	135	-1.3	135	0.13	135	15.32	135	6.75	135	8.81	135	2.44	135	1.06	135	11.72	135	2.95
135.9	6.56	135.9	3.36	135.9	2.95	135.9	0.16	135.9	5.62	135.9	4.98	135.9	4.76	135.9	2.25	135.9	1.36	135.9	3.04	135.9	5.41	135.9	2.34	135.9	0.95	135.9	-0.54	135.9	-2.03	135.9	0.71	135.9	-2.02	135.9	-1.13	135.9	15.85	135.9	5.49	135.9	6.36	135.9	1.32	135.9	0.48	135.9	10.49	135.9	1.64
136.8	5.54	136.8	4.22	136.8	3.17	136.8	5.04	136.8	2.01	136.8	4.62	136.8	4.39	136.8	6.21	136.8	-0.1	136.8	2.34	136.8	3.14	136.8	1.31	136.8	-1.8	136.8	2.74	136.8	-0.18	136.8	-1.53	136.8	-2.58	136.8	-1.77	136.8	14.69	136.8	6.07	136.8	7.72	136.8	0.52	136.8	2.92	136.8	11.74	136.8	2.11
137.7	3.36	137.7	2.11	137.7	2.86	137.7	2.08	137.7	6.47	137.7	3.27	137.7	0.81	137.7	2.56	137.7	-0.37	137.7	1.18	137.7	5.13	137.7	1.58	137.7	-3.98	137.7	-1.55	137.7	-2.01	137.7	-0.95	137.7	-2.82	137.7	-0.46	137.7	15.59	137.7	4.69	137.7	6.21	137.7	1.74	137.7	0.67	137.7	11.22	137.7	0.36
138.6	4.9	138.6	3.54	138.6	4.2	138.6	4.1	138.6	6.87	138.6	0.34	138.6	3.17	138.6	4.91	138.6	-0.31	138.6	0.87	138.6	5.64	138.6	-1.11	138.6	-2.97	138.6	0.53	138.6	-0.7	138.6	-0.46	138.6	-1.42	138.6	-2.81	138.6	13.4	138.6	5.38	138.6	6.19	138.6	2.88	138.6	2.03	138.6	11.4	138.6	1.94
139.5	4.64	139.5	4.07	139.5	6.83	139.5	3.85	139.5	4.61	139.5	3.86	139.5	4.37	139.5	4.41	139.5	2.38	139.5	0.84	139.5	7.3	139.5	-0.92	139.5	-1.5	139.5	1.11	139.5	-1.38	139.5	-1.09	139.5	-2.88	139.5	-2.36	139.5	15.07	139.5	3.73	139.5	7.85	139.5	0.82	139.5	1.98	139.5	12.45	139.5	0.82
140.4	2.87	140.4	4.79	140.4	3.99	140.4	2.04	140.4	4.63	140.4	4.09	140.4	4.53	140.4	5.46	140.4	-0.33	140.4	1.99	140.4	1.94	140.4	2.5	140.4	-1	140.4	-0.09	140.4	-2.04	140.4	-0.32	140.4	-2.59	140.4	0.82	140.4	14.81	140.4	9.34	140.4	7.23	140.4	2.79	140.4	2.89	140.4	13.06	140.4	2.27
141.3	3.68	141.3	3.33	141.3	2.63	141.3	3.08	141.3	7.18	141.3	5.12	141.3	5.28	141.3	3.8	141.3	-0.69	141.3	1.27	141.3	3.24	141.3	0.05	141.3	-1.24	141.3	1.13	141.3	-1.75	141.3	-0.58	141.3	-3.14	141.3	-4.49	141.3	16.77	141.3	7.38	141.3	6.02	141.3	1.87	141.3	3.73	141.3	11.15	141.3	3.78
142.2	4.53	142.2	4.97	142.2	2.99	142.2	0.18	142.2	4.41	142.2	5.49	142.2	5.05	142.2	3.88	142.2	-0.31	142.2	-0.25	142.2	3.28	142.2	2.16	142.2	-2.86	142.2	2.03	142.2	-2.35	142.2	-0.23	142.2	-4.6	142.2	-2.17	142.2	14.69	142.2	7.04	142.2	5.37	142.2	2.14	142.2	3.51	142.2	13.54	142.2	0.31
143.1	4.21	143.1	1.32	143.1	2.26	143.1	1.13	143.1	7.36	143.1	5.09	143.1	3.68	143.1	2.05	143.1	0.66	143.1	2.1	143.1	4.67	143.1	2.64	143.1	-2.66	143.1	-0.47	143.1	-1.26	143.1	-0.08	143.1	-1.21	143.1	0.38	143.1	12.53	143.1	6.59	143.1	5.86	143.1	3.91	143.1	1.69	143.1	11.53	143.1	0.45
144	6.28	144	2.56	144	3.33	144	3.13	144	6.86	144	4.24	144	5.4	144	3.75	144	-1	144	0.4	144	5.06	144	2.25	144	-1.4	144	0.81	144	-1.51	144	-0.29	144	-1.13	144	0.45	144	14.7	144	4.69	144	7.85	144	2.57	144	4.26	144	13.33	144	1.43
144.9	6.31	144.9	5.76	144.9	6.32	144.9	0.44	144.9	6.3	144.9	6.23	144.9	5.43	144.9	5.72	144.9	1.07	144.9	0.59	144.9	5.46	144.9	0.59	144.9	-3.53	144.9	-0.1	144.9	-3.23	144.9	-1.82	144.9	-1.32	144.9	-2.11	144.9	15.38	144.9	6.68	144.9	2.86	144.9	1.83	144.9	2.18	144.9	10.52	144.9	2.46
145.8	4.7	145.8	1.76	145.8	3.54	145.8	-0.73	145.8	7.71	145.8	2.65	145.8	3.45	145.8	4.85	145.8	1.08	145.8	0	145.8	7.04	145.8	0.17	145.8	-2.05	145.8	-0.32	145.8	0.33	145.8	-1.61	145.8	-2.15	145.8	0.2	145.8	15.98	145.8	4.3	145.8	7.63	145.8	2.25	145.8	5.24	145.8	12.26	145.8	1.61
146.7	3.38	146.7	2.58	146.7	4.97	146.7	5.17	146.7	7.19	146.7	6.32	146.7	5.49	146.7	2.53	146.7	0.46	146.7	1.79	146.7	5.81	146.7	3.14	146.7	-0.77	146.7	-0.78	146.7	-2.89	146.7	-0.34	146.7	-0.49	146.7	0.48	146.7	15.84	146.7	7.83	146.7	5.25	146.7	1.13	146.7	3.69	146.7	12.55	146.7	1.21
147.6	5.1	147.6	6.23	147.6	3.36	147.6	2.33	147.6	8.63	147.6	5.6	147.6	5.23	147.6	5.8	147.6	-0.45	147.6	-0.15	147.6	5.48	147.6	2.02	147.6	-1.18	147.6	-0.24	147.6	-2.63	147.6	0.28	147.6	-3.95	147.6	-0.62	147.6	15.52	147.6	5.6	147.6	5.68	147.6	3.6	147.6	3.45	147.6	12.9	147.6	-0.26
148.5	4.48	148.5	2.68	148.5	3.58	148.5	2.89	148.5	5.36	148.5	4.03	148.5	4.94	148.5	2.89	148.5	-0.64	148.5	2.26	148.5	5.47	148.5	-0.34	148.5	-1.6	148.5	-2.24	148.5	-0.84	148.5	1.22	148.5	-2.73	148.5	0.26	148.5	14.58	148.5	4.72	148.5	7.74	148.5	2.91	148.5	2.59	148.5	13.13	148.5	0.25
149.4	5.21	149.4	3.26	149.4	5.12	149.4	2.09	149.4	6.95	149.4	4.32	149.4	5.85	149.4	1.59	149.4	1.42	149.4	0.18	149.4	5.07	149.4	2.59	149.4	-1.18	149.4	1.44	149.4	-1.18	149.4	-1.16	149.4	-2.7	149.4	-0.25	149.4	14.43	149.4	8.2	149.4	7.24	149.4	4.65	149.4	2.6	149.4	13.51	149.4	1.21
150.3	5.28	150.3	3.41	150.3	6.59	150.3	0.88	150.3	7.01	150.3	5.06	150.3	5.79	150.3	5.79	150.3	0.36	150.3	0.46	150.3	6.84	150.3	2.07	150.3	-1.74	150.3	-0.09	150.3	-5.13	150.3	-0.57	150.3	-0.29	150.3	0.85	150.3	14.36	150.3	5.35	150.3	6.73	150.3	1	150.3	6.04	150.3	11.96	150.3	2.5
151.2	5.43	151.2	0.76	151.2	2.65	151.2	2.49	151.2	5.25	151.2	7.66	151.2	3.55	151.2	1.99	151.2	2.13	151.2	2.76	151.2	3.08	151.2	2.11	151.2	-2.36	151.2	-0.03	151.2	-2.04	151.2	-2.22	151.2	-1.5	151.2	-1.98	151.2	15.02	151.2	6.63	151.2	5.73	151.2	2.02	151.2	4.26	151.2	11.1	151.2	0.09
152.1	6.35	152.1	3.83	152.1	5.52	152.1	2.74	152.1	5.85	152.1	5.66	152.1	4.72	152.1	2.81	152.1	1.56	152.1	1.55	152.1	4.37	152.1	3.3	152.1	-2.42	152.1	0	152.1	-1.83	152.1	-0.82	152.1	-2.84	152.1	-0.2	152.1	14.57	152.1	6.9	152.1	6.2	152.1	1.74	152.1	4.59	152.1	12.32	152.1	2.78
153	3.14	153	2.79	153	5.51	153	3.52	153	5.37	153	3.02	153	4.54	153	1.44	153	0.12	153	1.12	153	5.83	153	2.82	153	-0.25	153	-1.81	153	-2.69	153	0.78	153	-2.88	153	1.72	153	15.74	153	6.22	153	6.36	153	2.71	153	4.9	153	14.03	153	1.31
153.9	4.84	153.9	2.66	153.9	2.33	153.9	0.14	153.9	6.87	153.9	7.12	153.9	5.11	153.9	1.86	153.9	-2.5	153.9	2.29	153.9	6.1	153.9	1.84	153.9	-2.22	153.9	-1.26	153.9	-3.26	153.9	-0.71	153.9	-0.05	153.9	1.28	153.9	15.06	153.9	5.67	153.9	6.25	153.9	2.31	153.9	7.22	153.9	13.77	153.9	1.83
154.8	4.85	154.8	6.02	154.8	5.81	154.8	2.78	154.8	6.81	154.8	4.34	154.8	4.1	154.8	4.99	154.8	1.02	154.8	1.75	154.8	7.23	154.8	2.56	154.8	-1.58	154.8	1.98	154.8	-1.76	154.8	-0.85	154.8	1.75	154.8	-1.31	154.8	16.03	154.8	6.77	154.8	6.34	154.8	1.87	154.8	5.1	154.8	13.7	154.8	0.4
155.7	5.46	155.7	1.45	155.7	3.58	155.7	0.43	155.7	5.13	155.7	6.52	155.7	4.56	155.7	5.03	155.7	-0.31	155.7	1.34	155.7	2.52	155.7	3.48	155.7	-4.54	155.7	-0.34	155.7	-1.64	155.7	-1.31	155.7	-0.85	155.7	-1.26	155.7	13.66	155.7	6.42	155.7	7.88	155.7	3.32	155.7	4.53	155.7	11.4	155.7	-0.7
156.6	6.37	156.6	3.29	156.6	3.42	156.6	0.38	156.6	7.56	156.6	6.59	156.6	8.71	156.6	5.1	156.6	1.87	156.6	-1.01	156.6	5.34	156.6	0.47	156.6	-1.03	156.6	1.26	156.6	-2.63	156.6	-1.96	156.6	0.25	156.6	-0.87	156.6	14.7	156.6	5.87	156.6	6.19	156.6	1.71	156.6	4.81	156.6	13.84	156.6	1.72
157.5	4.11	157.5	3.29	157.5	3.76	157.5	1.29	157.5	5.2	157.5	4.01	157.5	4.76	157.5	5.87	157.5	0.82	157.5	0.83	157.5	4.91	157.5	0.08	157.5	0.01	157.5	0.14	157.5	-0.96	157.5	-0.91	157.5	-0.98	157.5	0.62	157.5	16.28	157.5	4.67	157.5	6.93	157.5	1.97	157.5	3.99	157.5	11.95	157.5	-1.05
158.4	4.66	158.4	1.65	158.4	4.1	158.4	1.1	158.4	9.12	158.4	5.59	158.4	3.75	158.4	1.18	158.4	0.27	158.4	0.52	158.4	7.27	158.4	0.78	158.4	-0.03	158.4	-3.85	158.4	-4.01	158.4	-2.9	158.4	-0.07	158.4	-1.71	158.4	16.47	158.4	4.89	158.4	6.29	158.4	3.38	158.4	5.68	158.4	11.88	158.4	-0.92
159.3	2.21	159.3	1.1	159.3	4.51	159.3	-0.65	159.3	8.4	159.3	4.43	159.3	5.23	159.3	3.36	159.3	0.58	159.3	-0.45	159.3	3.34	159.3	0.34	159.3	-0.95	159.3	2.04	159.3	-3.16	159.3	-0.8	159.3	-2.43	159.3	-1.74	159.3	15.05	159.3	8.6	159.3	5.96	159.3	1.54	159.3	5.48	159.3	12.45	159.3	0.92
160.2	3.87	160.2	2.75	160.2	6.07	160.2	3.26	160.2	7.66	160.2	8.16	160.2	1.82	160.2	5.02	160.2	0.93	160.2	1.23	160.2	6.75	160.2	3.48	160.2	-3.64	160.2	2.49	160.2	-1.77	160.2	-1.42	160.2	-1.05	160.2	-2.53	160.2	13.88	160.2	8.61	160.2	5.91	160.2	2.77	160.2	3.84	160.2	12.85	160.2	1.07
161.1	3.97	161.1	4.63	161.1	4.72	161.1	2.53	161.1	7.97	161.1	6.57	161.1	5.66	161.1	3.9	161.1	1.24	161.1	-1.27	161.1	4.79	161.1	0.86	161.1	-1.29	161.1	-2.12	161.1	-0.69	161.1	-0.95	161.1	-1.83	161.1	-3.29	161.1	15.93	161.1	3.24	161.1	8.83	161.1	3.92	161.1	6.62	161.1	10.65	161.1	1.83
162	4.38	162	4.2	162	2.46	162	3.21	162	8.96	162	5.33	162	5.48	162	5.13	162	0.38	162	1.6	162	6.5	162	-0.34	162	-0.41	162	2.03	162	-2.61	162	0.42	162	2.42	162	0.07	162	15.31	162	6.47	162	5.3	162	3.73	162	5.54	162	13.61	162	0.09
162.9	3.51	162.9	3.49	162.9	6.49	162.9	-0.62	162.9	10.59	162.9	1.98	162.9	5.46	162.9	4.44	162.9	0.4	162.9	-2.16	162.9	8.18	162.9	1.71	162.9	-1.38	162.9	0.63	162.9	-4.16	162.9	-4.27	162.9	0.91	162.9	-2.43	162.9	17.45	162.9	3.97	162.9	3.77	162.9	1.79	162.9	3.48	162.9	12.19	162.9	1.34
163.8	2.49	163.8	5.13	163.8	5.43	163.8	1.11	163.8	9.08	163.8	4.78	163.8	1.82	163.8	5.43	163.8	-0.09	163.8	1.1	163.8	7.95	163.8	0.09	163.8	-2.31	163.8	-2.9	163.8	-2.39	163.8	-3.47	163.8	-2.96	163.8	-0.44	163.8	15.31	163.8	4.57	163.8	5.36	163.8	1	163.8	3.1	163.8	14.21	163.8	0.27
164.7	3.11	164.7	4.58	164.7	4.1	164.7	1.4	164.7	7.32	164.7	4.94	164.7	6.12	164.7	5.57	164.7	3.3	164.7	0.45	164.7	7.79	164.7	1.43	164.7	-2.75	164.7	0.7	164.7	-0.02	164.7	-2.59	164.7	-3.29	164.7	-2.65	164.7	13.6	164.7	6.62	164.7	7.02	164.7	2.85	164.7	1.49	164.7	12.65	164.7	1.24
165.6	5.1	165.6	2.65	165.6	1.24	165.6	4.19	165.6	7.09	165.6	4.86	165.6	5.52	165.6	3.5	165.6	0.5	165.6	0.45	165.6	6.36	165.6	1.54	165.6	-4.01	165.6	0.17	165.6	1.33	165.6	-3.55	165.6	0.48	165.6	-1.01	165.6	13.13	165.6	6.29	165.6	6.75	165.6	-0.02	165.6	5.16	165.6	11.04	165.6	2.96
166.5	4.57	166.5	4.56	166.5	3.8	166.5	2.21	166.5	7.18	166.5	3.81	166.5	6.14	166.5	5.31	166.5	0.14	166.5	0.39	166.5	5.72	166.5	1.03	166.5	1.23	166.5	-0.53	166.5	-3.71	166.5	-3.36	166.5	-0.26	166.5	-2.4	166.5	18.06	166.5	8.32	166.5	5.27	166.5	1.3	166.5	6.09	166.5	11.15	166.5	0.48
167.4	4.39	167.4	2.49	167.4	2.69	167.4	-0.43	167.4	6.8	167.4	4.99	167.4	2.75	167.4	4.73	167.4	0.54	167.4	1.44	167.4	4.7	167.4	1.09	167.4	-1.34	167.4	-0.74	167.4	-0.76	167.4	-0.06	167.4	-2.88	167.4	0.65	167.4	15.3	167.4	5.47	167.4	4.44	167.4	1.97	167.4	5.87	167.4	13.11	167.4	0.58
168.3	4.49	168.3	1.28	168.3	6.42	168.3	4.08	168.3	9.79	168.3	4.91	168.3	6.43	168.3	2.97	168.3	4.22	168.3	2.02	168.3	8.83	168.3	2.75	168.3	-2.29	168.3	-0.22	168.3	0.86	168.3	-1.15	168.3	0.54	168.3	-1.47	168.3	13.61	168.3	6.22	168.3	7.24	168.3	3.12	168.3	5.04	168.3	11.66	168.3	0.09
169.2	4.2	169.2	2.43	169.2	5.46	169.2	3.27	169.2	7.97	169.2	6.52	169.2	5.74	169.2	6.26	169.2	4.02	169.2	2.42	169.2	5.44	169.2	1.47	169.2	-2.42	169.2	0.42	169.2	-2.74	169.2	-0.58	169.2	0.17	169.2	-1.22	169.2	15.88	169.2	6.24	169.2	4.17	169.2	1.09	169.2	6.09	169.2	12.86	169.2	0.34
170.1	4.32	170.1	5.95	170.1	5.07	170.1	2.32	170.1	7.49	170.1	5.63	170.1	4.19	170.1	4.38	170.1	1.21	170.1	1.76	170.1	7.95	170.1	3.14	170.1	-3.61	170.1	-3.71	170.1	-3.55	170.1	-1.18	170.1	1.41	170.1	-0.18	170.1	15.06	170.1	5.29	170.1	5.79	170.1	2.03	170.1	5.41	170.1	9.36	170.1	0.27
171	0.92	171	3.35	171	4.35	171	5.11	171	7.75	171	3.14	171	2.82	171	4.89	171	-0.9	171	1.73	171	6.48	171	2.08	171	-2.46	171	-2.25	171	-1.08	171	0.08	171	-1.61	171	-0.08	171	16.9	171	3.02	171	8.33	171	1.52	171	5.07	171	12.52	171	-0.37
171.9	3.98	171.9	3.89	171.9	3.91	171.9	4.27	171.9	11	171.9	5.54	171.9	4.33	171.9	3.28	171.9	-0.13	171.9	2.74	171.9	8.66	171.9	2.68	171.9	-1.5	171.9	-0.63	171.9	-2.25	171.9	-0.32	171.9	1.49	171.9	2.68	171.9	14.16	171.9	6.42	171.9	6.76	171.9	2.38	171.9	6.77	171.9	12.62	171.9	0.51
172.8	3.5	172.8	0.9	172.8	4.17	172.8	1.32	172.8	7.06	172.8	4.48	172.8	1.2	172.8	2.31	172.8	1.76	172.8	0.39	172.8	6.19	172.8	1.92	172.8	-3.28	172.8	0.71	172.8	-0.07	172.8	0.5	172.8	-1.02	172.8	-2.52	172.8	12.46	172.8	9.42	172.8	7.02	172.8	3.48	172.8	3.83	172.8	10.66	172.8	-0.83
173.7	4.76	173.7	2.7	173.7	6.92	173.7	3.69	173.7	10.32	173.7	6.67	173.7	5.93	173.7	2.61	173.7	3.63	173.7	1.73	173.7	8.44	173.7	2.4	173.7	-1.56	173.7	1.5	173.7	-2.03	173.7	-1.23	173.7	1.2	173.7	0.75	173.7	15.31	173.7	7.49	173.7	8.2	173.7	3.67	173.7	5.24	173.7	12.57	173.7	0.43
174.6	2.77	174.6	3.99	174.6	5.34	174.6	0.92	174.6	6.73	174.6	7.8	174.6	3.88	174.6	2.63	174.6	4.47	174.6	-1.97	174.6	5.95	174.6	5.09	174.6	-3.09	174.6	-0.65	174.6	-0.54	174.6	-5.57	174.6	-3.12	174.6	1.03	174.6	13.8	174.6	7.16	174.6	5.14	174.6	0.73	174.6	4.44	174.6	11.42	174.6	-0.35
175.5	4.1	175.5	3.37	175.5	3.51	175.5	3.85	175.5	7.03	175.5	2.98	175.5	3.89	175.5	2.58	175.5	1.03	175.5	2.92	175.5	4.85	175.5	1.11	175.5	-3.49	175.5	-2.92	175.5	-2.51	175.5	-0.59	175.5	-1.56	175.5	1.03	175.5	13.84	175.5	6.83	175.5	6.61	175.5	1.55	175.5	6.4	175.5	11.41	175.5	-0.97
176.4	4.13	176.4	5.57	176.4	5.07	176.4	1.41	176.4	7.29	176.4	4.35	176.4	3.29	176.4	5.61	176.4	0.96	176.4	2.07	176.4	6.61	176.4	2.42	176.4	-2.44	176.4	0.62	176.4	-1.75	176.4	-3	176.4	0.62	176.4	1.58	176.4	13.91	176.4	6.84	176.4	8.33	176.4	1.98	176.4	5.23	176.4	10.77	176.4	2.14
177.3	4.83	177.3	2.11	177.3	3.23	177.3	4.18	177.3	8.89	177.3	3.15	177.3	5.23	177.3	1.68	177.3	-2.03	177.3	2.53	177.3	8.02	177.3	3.96	177.3	-0.98	177.3	-2.66	177.3	-3.21	177.3	-2.01	177.3	0.73	177.3	0.57	177.3	14.17	177.3	4.91	177.3	6.36	177.3	0.65	177.3	7.52	177.3	11.43	177.3	0.36
178.2	4.01	178.2	2.6	178.2	5.28	178.2	4.13	178.2	8.93	178.2	5.06	178.2	4.2	178.2	5.62	178.2	0.9	178.2	1.58	178.2	5.13	178.2	2.05	178.2	-2.18	178.2	-0.03	178.2	-0.89	178.2	-3.29	178.2	-0.59	178.2	-0.97	178.2	14.34	178.2	5.02	178.2	8.84	178.2	2.33	178.2	6.51	178.2	10.45	178.2	1.25
179.1	3.72	179.1	4.03	179.1	3.96	179.1	3.06	179.1	8.46	179.1	5.62	179.1	4.2	179.1	2.52	179.1	0.66	179.1	2.37	179.1	6.3	179.1	1.35	179.1	-1.91	179.1	-3.51	179.1	-1.71	179.1	-2.92	179.1	1.72	179.1	-2.21	179.1	15.29	179.1	5.77	179.1	7.78	179.1	2.45	179.1	6.82	179.1	11.28	179.1	1.76
180	2.65	180	3.62	180	3.45	180	3.72	180	7.15	180	3.07	180	4.19	180	4.14	180	0.96	180	0.67	180	8.07	180	-0.23	180	-4.14	180	1.05	180	-1.89	180	-2.84	180	1.32	180	-1.75	180	13.66	180	7.38	180	8.33	180	1.96	180	5.67	180	11.05	180	-0.6
180.9	4.79	180.9	2.2	180.9	6.41	180.9	1.94	180.9	8.06	180.9	3.86	180.9	5.66	180.9	0.8	180.9	0.41	180.9	-2.63	180.9	7.37	180.9	2.08	180.9	-1.01	180.9	-2.88	180.9	-3.13	180.9	-2.33	180.9	1.6	180.9	-0.55	180.9	14.6	180.9	5.92	180.9	6.26	180.9	3.15	180.9	6.24	180.9	12.05	180.9	1.42
181.8	2.31	181.8	3.22	181.8	5.08	181.8	3.63	181.8	8	181.8	5.51	181.8	3.08	181.8	2.84	181.8	-0.47	181.8	0.22	181.8	7.28	181.8	3.72	181.8	-1.84	181.8	-2.27	181.8	-1.36	181.8	-2.11	181.8	1.09	181.8	-0.66	181.8	14.95	181.8	4.57	181.8	7.11	181.8	1.2	181.8	6.47	181.8	12.21	181.8	-1.25
182.7	3.22	182.7	5.81	182.7	4.76	182.7	4.92	182.7	7.43	182.7	4.83	182.7	3.43	182.7	6.46	182.7	0.67	182.7	3.32	182.7	6.39	182.7	2.17	182.7	-3.09	182.7	-0.87	182.7	-0.99	182.7	-3.14	182.7	1.08	182.7	-0.15	182.7	15.45	182.7	6.56	182.7	4.32	182.7	1.36	182.7	5.36	182.7	12.47	182.7	-1.35
183.6	4.17	183.6	4.91	183.6	3.37	183.6	2.96	183.6	9.19	183.6	3.47	183.6	4	183.6	3.68	183.6	1.76	183.6	3.35	183.6	7.18	183.6	1.75	183.6	-3.01	183.6	-0.34	183.6	-0.31	183.6	-1.53	183.6	0.58	183.6	0.97	183.6	15.16	183.6	6.48	183.6	7.74	183.6	2.07	183.6	5.89	183.6	14.22	183.6	0.65
184.5	3.95	184.5	4.26	184.5	2.32	184.5	1.53	184.5	8.28	184.5	5.78	184.5	3.69	184.5	3.1	184.5	2.57	184.5	1.07	184.5	6.02	184.5	1.19	184.5	-4.16	184.5	-1.28	184.5	-1.8	184.5	-1.75	184.5	1.57	184.5	-1.23	184.5	13.46	184.5	6.32	184.5	5.62	184.5	1.44	184.5	6.73	184.5	11.99	184.5	-2.2
185.4	3.42	185.4	1.22	185.4	3.22	185.4	4.23	185.4	9.28	185.4	6.3	185.4	4.32	185.4	3.37	185.4	-2.64	185.4	1.62	185.4	6.72	185.4	5.5	185.4	-4.61	185.4	0.82	185.4	-3.71	185.4	-2.36	185.4	-0.35	185.4	0.1	185.4	13.03	185.4	6.59	185.4	7.53	185.4	1.98	185.4	5.04	185.4	12.04	185.4	0.31
186.3	3.14	186.3	4.57	186.3	4.97	186.3	0.74	186.3	9.61	186.3	5.23	186.3	5.04	186.3	3.81	186.3	3.78	186.3	-0.46	186.3	5.31	186.3	2.81	186.3	-1.55	186.3	-0.36	186.3	0.76	186.3	-3.14	186.3	-2.27	186.3	-0.27	186.3	12.19	186.3	6.82	186.3	8.76	186.3	1.25	186.3	8.33	186.3	11.9	186.3	-0.98
187.2	3.5	187.2	1.05	187.2	5.42	187.2	3.9	187.2	6.94	187.2	6.24	187.2	3.27	187.2	1.76	187.2	0.22	187.2	3.28	187.2	6.39	187.2	5.02	187.2	-2.22	187.2	-0.94	187.2	-2.67	187.2	1.85	187.2	-2.26	187.2	2.02	187.2	15.36	187.2	7.42	187.2	8.29	187.2	4.65	187.2	4.02	187.2	13.55	187.2	1.61
188.1	2.71	188.1	5.02	188.1	3.95	188.1	1.12	188.1	8.23	188.1	4.68	188.1	3.57	188.1	3.06	188.1	2.47	188.1	0.02	188.1	5.3	188.1	1.31	188.1	-3.02	188.1	-2.63	188.1	0.43	188.1	-1.98	188.1	-2.68	188.1	0.38	188.1	15.64	188.1	4.57	188.1	7.88	188.1	2.41	188.1	3.75	188.1	13	188.1	2.3
189	1.26	189	3.95	189	4.52	189	2.36	189	7.67	189	6	189	3.08	189	5.39	189	3.22	189	2.15	189	7.43	189	0.79	189	-2.78	189	-1.07	189	-0.11	189	0.34	189	2.32	189	0.66	189	15.23	189	7.31	189	7.47	189	2.64	189	5.87	189	12.47	189	1.46
189.9	4.47	189.9	4.99	189.9	3.7	189.9	1.57	189.9	8.1	189.9	5.42	189.9	5.41	189.9	4.47	189.9	-2.23	189.9	0.07	189.9	4.4	189.9	1.9	189.9	-3.94	189.9	-3.08	189.9	-1.09	189.9	-1.57	189.9	-1.37	189.9	-2.81	189.9	13.07	189.9	4.64	189.9	7.84	189.9	2.47	189.9	7.68	189.9	11.87	189.9	0.48
190.8	2.59	190.8	1.26	190.8	6.96	190.8	3.17	190.8	10.1	190.8	4.79	190.8	4.67	190.8	1.4	190.8	1.85	190.8	2.56	190.8	8.12	190.8	3.07	190.8	-2.01	190.8	-0.9	190.8	-0.49	190.8	-1.54	190.8	-0.59	190.8	1.31	190.8	14.7	190.8	4.4	190.8	5.6	190.8	3.32	190.8	4.91	190.8	14.53	190.8	1.6
191.7	5.48	191.7	5.68	191.7	4	191.7	-0.15	191.7	7.76	191.7	2.93	191.7	4.55	191.7	4.77	191.7	1.43	191.7	-0.06	191.7	7.22	191.7	1.93	191.7	-1.84	191.7	-1.99	191.7	-3.12	191.7	-3.89	191.7	-0.43	191.7	1.36	191.7	14.97	191.7	6	191.7	5.14	191.7	2.07	191.7	6.13	191.7	10.11	191.7	-1.01
192.6	2.05	192.6	2.92	192.6	5.02	192.6	1.86	192.6	8.98	192.6	6.32	192.6	6.57	192.6	3.41	192.6	-0.11	192.6	0.45	192.6	7.87	192.6	1.16	192.6	-1.3	192.6	-1.02	192.6	-1.41	192.6	-2.35	192.6	0.24	192.6	-2.78	192.6	15.53	192.6	6.49	192.6	6.98	192.6	0.51	192.6	5.96	192.6	9.61	192.6	0.53
193.5	5.58	193.5	3.13	193.5	3.35	193.5	1.3	193.5	6.02	193.5	2.55	193.5	3.19	193.5	4.9	193.5	-0.69	193.5	1.3	193.5	6.39	193.5	0.07	193.5	-4.6	193.5	0.2	193.5	-4.06	193.5	-2.99	193.5	-1.18	193.5	-1.68	193.5	14.96	193.5	5.48	193.5	5.28	193.5	1.2	193.5	4.95	193.5	12.05	193.5	1.82
194.4	1.74	194.4	3.32	194.4	5.33	194.4	1.65	194.4	9.07	194.4	4.83	194.4	2.09	194.4	3.22	194.4	0.28	194.4	1.62	194.4	6.21	194.4	1.98	194.4	-1.82	194.4	-1.97	194.4	-2.1	194.4	-1.05	194.4	-1.29	194.4	-1.7	194.4	15.31	194.4	7.48	194.4	6.47	194.4	2.08	194.4	8.52	194.4	9.79	194.4	-0.61
195.3	4.44	195.3	5	195.3	5.5	195.3	1.6	195.3	9.53	195.3	4.98	195.3	5.9	195.3	5.8	195.3	1.52	195.3	1.62	195.3	5.96	195.3	2.77	195.3	-2.69	195.3	-2.16	195.3	-1.14	195.3	-3.62	195.3	-2.14	195.3	-1.25	195.3	13.24	195.3	6.82	195.3	6.23	195.3	2.51	195.3	6.34	195.3	11.85	195.3	1.85
196.2	1.83	196.2	3.36	196.2	0.25	196.2	5.75	196.2	8.95	196.2	7.5	196.2	5.49	196.2	4.43	196.2	-2.44	196.2	3.57	196.2	5.14	196.2	1.25	196.2	-1.33	196.2	-1.59	196.2	-4.35	196.2	-1.65	196.2	-0.41	196.2	-2.93	196.2	13.99	196.2	5.89	196.2	7.33	196.2	2.01	196.2	8.41	196.2	12.62	196.2	2.19
197.1	4.68	197.1	5.6	197.1	5.43	197.1	4.57	197.1	9.11	197.1	5.28	197.1	3.29	197.1	5.37	197.1	2.19	197.1	-0.21	197.1	5.29	197.1	0.38	197.1	-3.99	197.1	0.65	197.1	-1.51	197.1	-1.57	197.1	-1.44	197.1	0.08	197.1	14.04	197.1	7.14	197.1	5.85	197.1	2.38	197.1	3.87	197.1	12.97	197.1	0.98
198	6.45	198	4.88	198	4.94	198	2.11	198	9.35	198	5.54	198	5.73	198	6.57	198	2.18	198	2.71	198	5.75	198	2.1	198	-1.74	198	-0.88	198	-1.84	198	0.76	198	-0.62	198	-2.12	198	16.34	198	3.25	198	7.37	198	0.95	198	7.35	198	14.76	198	2.35
198.9	5.49	198.9	7.1	198.9	4.66	198.9	0.92	198.9	9.33	198.9	2.65	198.9	4.29	198.9	4.67	198.9	0.59	198.9	-0.23	198.9	6.55	198.9	1.45	198.9	-2.46	198.9	-1.16	198.9	-2.07	198.9	-2.56	198.9	-2.38	198.9	-0.97	198.9	13.2	198.9	5.54	198.9	6.25	198.9	2.26	198.9	8.55	198.9	11.82	198.9	-0.43
199.8	4.81	199.8	3.92	199.8	3.56	199.8	1.55	199.8	8	199.8	5.13	199.8	6.06	199.8	3.71	199.8	0.51	199.8	1.56	199.8	5.81	199.8	1.74	199.8	-0.12	199.8	-1.56	199.8	-3.17	199.8	-0.31	199.8	0.17	199.8	-3.82	199.8	16.43	199.8	4.15	199.8	7.03	199.8	2.28	199.8	8.29	199.8	8.32	199.8	1.08
200.7	4.93	200.7	3.38	200.7	6.06	200.7	2.67	200.7	9	200.7	4.28	200.7	6.83	200.7	3.75	200.7	2.16	200.7	-0.19	200.7	7.13	200.7	3.68	200.7	-3.97	200.7	0.38	200.7	-1.49	200.7	-4.25	200.7	-0.7	200.7	-0.33	200.7	12.65	200.7	6.87	200.7	7.93	200.7	3.58	200.7	6.83	200.7	11.16	200.7	2.46
201.6	4.19	201.6	7.43	201.6	6.04	201.6	5.38	201.6	9.46	201.6	6.36	201.6	3.99	201.6	6.75	201.6	2.47	201.6	2.27	201.6	5.6	201.6	4.21	201.6	-3.03	201.6	-0.25	201.6	-2.42	201.6	-0.53	201.6	-1.05	201.6	-1.62	201.6	12.88	201.6	7.05	201.6	3.52	201.6	3.12	201.6	7.29	201.6	11.97	201.6	0.33
202.5	4.68	202.5	3.03	202.5	3.99	202.5	3.16	202.5	8.55	202.5	6.17	202.5	5.29	202.5	3.05	202.5	-0.96	202.5	1.32	202.5	7.35	202.5	5.97	202.5	-2.94	202.5	-2.04	202.5	-2.67	202.5	-4.65	202.5	-1.62	202.5	0.72	202.5	14.93	202.5	6.07	202.5	6	202.5	0.63	202.5	6.25	202.5	11.9	202.5	0.9
203.4	3.72	203.4	5.02	203.4	3.34	203.4	3.05	203.4	7.64	203.4	4.57	203.4	3.83	203.4	3.45	203.4	1.4	203.4	3.85	203.4	5.92	203.4	-0.69	203.4	-2	203.4	-3	203.4	-1.3	203.4	-0.07	203.4	-0.2	203.4	-2.32	203.4	14.84	203.4	6.64	203.4	6.63	203.4	2.59	203.4	5.77	203.4	12.7	203.4	1.14
204.3	2.87	204.3	5.67	204.3	5.43	204.3	3.07	204.3	8.8	204.3	6.1	204.3	2.45	204.3	5.11	204.3	1.29	204.3	2.06	204.3	4.45	204.3	3.87	204.3	-4.55	204.3	-2.77	204.3	-0.88	204.3	-3.27	204.3	-2	204.3	2.76	204.3	13.05	204.3	4.77	204.3	5.92	204.3	1.34	204.3	3.21	204.3	11.73	204.3	-1.65
205.2	2.61	205.2	4.06	205.2	4.25	205.2	1.16	205.2	7.45	205.2	3.44	205.2	2.66	205.2	5.58	205.2	3.29	205.2	2.51	205.2	5.07	205.2	1.83	205.2	-3.18	205.2	-0.25	205.2	-2.6	205.2	-0.27	205.2	0.16	205.2	-3.49	205.2	14.13	205.2	5.53	205.2	10.1	205.2	4.66	205.2	6.79	205.2	9.63	205.2	1.81
206.1	3.18	206.1	3.07	206.1	3.28	206.1	3.53	206.1	8.02	206.1	6.25	206.1	3.73	206.1	5.61	206.1	3.08	206.1	1.24	206.1	4.34	206.1	6.01	206.1	-2.47	206.1	-0.5	206.1	-1.77	206.1	-4.17	206.1	-1.57	206.1	-1.02	206.1	15.94	206.1	6.48	206.1	5.75	206.1	1.45	206.1	5.57	206.1	11.4	206.1	-0.04
207	2.97	207	3.52	207	5.05	207	2.24	207	11.22	207	4.4	207	5.31	207	4.69	207	1.02	207	2.17	207	6.19	207	2.31	207	0.55	207	-0.06	207	-3.55	207	-1.31	207	-3.08	207	-0.86	207	15.64	207	6.72	207	6.77	207	1.66	207	6.76	207	9.94	207	1.77
207.9	6.06	207.9	5.4	207.9	5.52	207.9	3.61	207.9	9.46	207.9	4.69	207.9	5.82	207.9	2.44	207.9	1.04	207.9	0.34	207.9	5.56	207.9	2.48	207.9	-2.4	207.9	-1.43	207.9	-2.35	207.9	-2.53	207.9	-1.39	207.9	0.92	207.9	15.81	207.9	8.25	207.9	7.67	207.9	3.78	207.9	5.83	207.9	11.32	207.9	2.5
208.8	4.39	208.8	6.34	208.8	6.55	208.8	3.06	208.8	7.18	208.8	3.78	208.8	4.44	208.8	3.16	208.8	4.88	208.8	5.31	208.8	3.65	208.8	0.89	208.8	-4.74	208.8	-3.43	208.8	-1.76	208.8	-0.61	208.8	-1.69	208.8	-3.14	208.8	14.64	208.8	6.1	208.8	7.65	208.8	4.75	208.8	5.1	208.8	11.36	208.8	1.26
209.7	3.84	209.7	4.44	209.7	5.07	209.7	4.45	209.7	9.29	209.7	2.56	209.7	3.13	209.7	3.39	209.7	1.48	209.7	3.64	209.7	4.49	209.7	1.91	209.7	-2.3	209.7	0.3	209.7	-0.75	209.7	-2.78	209.7	-2.96	209.7	-1.81	209.7	16.48	209.7	6.87	209.7	7.04	209.7	3.7	209.7	4.93	209.7	12.83	209.7	0.69
210.6	1.03	210.6	6.11	210.6	2.78	210.6	3.25	210.6	12.46	210.6	6.21	210.6	4.56	210.6	3.75	210.6	1.04	210.6	0.36	210.6	10.04	210.6	2.13	210.6	-0.85	210.6	-1.09	210.6	-2.39	210.6	-2	210.6	-0.8	210.6	-1.79	210.6	15.87	210.6	6.8	210.6	5.9	210.6	1.91	210.6	6.89	210.6	12.65	210.6	1.04
211.5	3.39	211.5	5.88	211.5	5.75	211.5	2.8	211.5	8.43	211.5	6.1	211.5	5.37	211.5	6.64	211.5	1.66	211.5	-0.78	211.5	5.2	211.5	2.91	211.5	-1.64	211.5	-0.09	211.5	-0.48	211.5	-1.18	211.5	-1.76	211.5	2.07	211.5	15.82	211.5	5.14	211.5	4.12	211.5	3.13	211.5	6.67	211.5	11.33	211.5	0.58
212.4	4.26	212.4	4.74	212.4	6.08	212.4	2.65	212.4	10.31	212.4	6.37	212.4	2.55	212.4	3.09	212.4	3.85	212.4	2.39	212.4	7.9	212.4	3.71	212.4	-3.77	212.4	-2.95	212.4	-0.98	212.4	-2.74	212.4	2.71	212.4	-0.98	212.4	15.29	212.4	7.23	212.4	8.41	212.4	3.08	212.4	7.73	212.4	10	212.4	2.49
213.3	4.85	213.3	5.14	213.3	3.79	213.3	1.56	213.3	9.65	213.3	6.12	213.3	4.42	213.3	6.37	213.3	0.88	213.3	2.04	213.3	6.16	213.3	1.29	213.3	-2.6	213.3	0.52	213.3	-0.61	213.3	-0.84	213.3	-0.73	213.3	0.06	213.3	14.34	213.3	5.25	213.3	8.4	213.3	3.33	213.3	6.69	213.3	11.96	213.3	0.99
214.2	0.99	214.2	4.76	214.2	2.19	214.2	1.8	214.2	7.98	214.2	4.89	214.2	3.8	214.2	5.82	214.2	0.41	214.2	0.07	214.2	6	214.2	1.6	214.2	-1.91	214.2	-0.14	214.2	-2.02	214.2	-3.2	214.2	-2.02	214.2	-0.84	214.2	14.84	214.2	6.45	214.2	6.35	214.2	1.91	214.2	8.3	214.2	11.41	214.2	1.47
215.1	3.87	215.1	4.48	215.1	5.41	215.1	2.26	215.1	8.03	215.1	6.63	215.1	2.16	215.1	3.9	215.1	1.17	215.1	0.12	215.1	8.46	215.1	1.67	215.1	-3.27	215.1	-1.5	215.1	-2.34	215.1	-2.08	215.1	0.03	215.1	-0.44	215.1	12.93	215.1	4.5	215.1	7.85	215.1	4.77	215.1	7.26	215.1	10.69	215.1	-1.96
216	5.97	216	1.59	216	1.49	216	0.64	216	8.4	216	8.12	216	6.02	216	3.76	216	0.37	216	-0.32	216	6.21	216	4.01	216	-0.23	216	-1.46	216	-1.16	216	-3.91	216	1.57	216	-2.12	216	15.62	216	6.47	216	6.93	216	1.6	216	10.92	216	10.54	216	0.07
216.9	5.66	216.9	6.14	216.9	6.63	216.9	1.86	216.9	8.77	216.9	8.76	216.9	4.41	216.9	5.32	216.9	2.12	216.9	2.15	216.9	5.96	216.9	5.95	216.9	-3.49	216.9	-1.83	216.9	-3.16	216.9	-0.73	216.9	-0.6	216.9	0.77	216.9	14.7	216.9	6.67	216.9	6.47	216.9	2.03	216.9	6.7	216.9	11.93	216.9	0.58
217.8	3.88	217.8	4.57	217.8	3.57	217.8	1.65	217.8	6.91	217.8	6.25	217.8	3.61	217.8	4.57	217.8	1.09	217.8	1.73	217.8	5.21	217.8	4.25	217.8	-2.86	217.8	-1.38	217.8	-3.61	217.8	-0.42	217.8	1.35	217.8	0.26	217.8	14.85	217.8	5.7	217.8	5.81	217.8	2.94	217.8	7.81	217.8	9.51	217.8	0.61
218.7	2.39	218.7	5.76	218.7	4.4	218.7	5.01	218.7	8.21	218.7	4.66	218.7	4.3	218.7	4.68	218.7	1.94	218.7	3.79	218.7	7.38	218.7	3.82	218.7	-1.66	218.7	0.05	218.7	-1.4	218.7	-0.53	218.7	1	218.7	1.63	218.7	13.3	218.7	8.9	218.7	8.25	218.7	2.45	218.7	6.37	218.7	13.9	218.7	0.51
219.6	1.63	219.6	3.98	219.6	2.56	219.6	0.33	219.6	9.43	219.6	4.71	219.6	5.25	219.6	4.13	219.6	0.02	219.6	0.49	219.6	6.49	219.6	4.23	219.6	-0.78	219.6	-0.55	219.6	-1.61	219.6	-6.03	219.6	-1.26	219.6	3.12	219.6	14	219.6	8.05	219.6	6.17	219.6	0.07	219.6	8.28	219.6	14.06	219.6	-0.37
220.5	5.62	220.5	4.86	220.5	7.12	220.5	0.96	220.5	8.04	220.5	6.3	220.5	6.3	220.5	3.45	220.5	0.99	220.5	0.2	220.5	5.45	220.5	3.49	220.5	-3.19	220.5	-0.79	220.5	-2.47	220.5	-2.56	220.5	-1.24	220.5	1.27	220.5	13.36	220.5	7.68	220.5	8.37	220.5	2.16	220.5	7.01	220.5	14.7	220.5	0.96
221.4	3.06	221.4	4.92	221.4	6.45	221.4	2.22	221.4	11.27	221.4	6.7	221.4	3.42	221.4	3.02	221.4	2.25	221.4	1.49	221.4	7.74	221.4	4.8	221.4	-2.59	221.4	-1.38	221.4	-1.46	221.4	-2.51	221.4	0.49	221.4	0.04	221.4	15.44	221.4	6.91	221.4	8.86	221.4	3.84	221.4	5.89	221.4	12.3	221.4	0.73
222.3	3.31	222.3	3.22	222.3	4.69	222.3	2.06	222.3	9.48	222.3	4.21	222.3	5.62	222.3	4.5	222.3	1.18	222.3	1.05	222.3	6.64	222.3	1.53	222.3	-0.17	222.3	-0.16	222.3	-3.44	222.3	0.19	222.3	1.04	222.3	0.97	222.3	16.09	222.3	5.72	222.3	6.35	222.3	4.48	222.3	7.24	222.3	11.38	222.3	1.19
223.2	5.4	223.2	4.31	223.2	4.19	223.2	1.65	223.2	9.2	223.2	8.15	223.2	5.4	223.2	4.43	223.2	0.96	223.2	1.59	223.2	6.6	223.2	2.8	223.2	-2.24	223.2	-0.07	223.2	-3.47	223.2	-1.24	223.2	-0.52	223.2	2.58	223.2	13.53	223.2	7.79	223.2	8.64	223.2	3.35	223.2	7.73	223.2	14.64	223.2	-0.51
224.1	3.3	224.1	5.28	224.1	5.92	224.1	2.68	224.1	9.97	224.1	6.95	224.1	3.1	224.1	4.01	224.1	2.77	224.1	1.3	224.1	6.14	224.1	3.58	224.1	-3.07	224.1	-1	224.1	-1.43	224.1	-3.06	224.1	-3.01	224.1	-0.01	224.1	12.88	224.1	6.71	224.1	5.83	224.1	1.98	224.1	4.03	224.1	13.04	224.1	-0.99
225	5.94	225	4.22	225	4.85	225	1.99	225	8.43	225	5.85	225	4.59	225	3.8	225	1.53	225	1.35	225	5.19	225	2.97	225	-4.99	225	0.06	225	-2.2	225	0.07	225	-0.75	225	-1.32	225	16.32	225	8.59	225	7.54	225	3.56	225	7.39	225	9.74	225	3.38
225.9	2.44	225.9	5.86	225.9	5.52	225.9	2.88	225.9	7.57	225.9	5.79	225.9	5	225.9	7.18	225.9	3.6	225.9	2.91	225.9	4.31	225.9	1.84	225.9	-1.16	225.9	-1.71	225.9	-2.27	225.9	0.03	225.9	0.39	225.9	-2.01	225.9	17.94	225.9	5.92	225.9	5.21	225.9	4.43	225.9	5.45	225.9	11.71	225.9	1.13
226.8	4.79	226.8	7.56	226.8	7.92	226.8	-0.93	226.8	8.33	226.8	3.86	226.8	3.93	226.8	6.28	226.8	2.21	226.8	0.34	226.8	7.39	226.8	3.76	226.8	-2.88	226.8	-2.31	226.8	-2.04	226.8	0.77	226.8	-2.32	226.8	-0.43	226.8	15.88	226.8	4.43	226.8	7.72	226.8	4.79	226.8	5.44	226.8	13.05	226.8	0.23
227.7	4.22	227.7	4.39	227.7	4.58	227.7	2.88	227.7	9.13	227.7	6.14	227.7	5.06	227.7	3	227.7	2.17	227.7	0.49	227.7	5.59	227.7	4.64	227.7	-1.71	227.7	-0.22	227.7	-1.77	227.7	-3.67	227.7	-3.62	227.7	-0.7	227.7	14.28	227.7	6.61	227.7	7.15	227.7	4.31	227.7	4.79	227.7	15.98	227.7	0.65
228.6	3.21	228.6	3.45	228.6	5	228.6	3.16	228.6	8.16	228.6	9.8	228.6	4.75	228.6	3.96	228.6	0.37	228.6	0.46	228.6	6.65	228.6	7.34	228.6	-2.71	228.6	-0.73	228.6	-0.82	228.6	-2.04	228.6	0.29	228.6	1.63	228.6	12.68	228.6	6.36	228.6	7.99	228.6	2.73	228.6	5.33	228.6	11.58	228.6	-0.96
229.5	4.47	229.5	5.28	229.5	4.04	229.5	3.25	229.5	11.83	229.5	8.13	229.5	7.08	229.5	4.28	229.5	2.79	229.5	1.13	229.5	8.09	229.5	2.81	229.5	-2.55	229.5	-0.57	229.5	-1.19	229.5	-3.13	229.5	-2.51	229.5	-0.17	229.5	14.03	229.5	7.86	229.5	7.18	229.5	1.76	229.5	9.22	229.5	12.35	229.5	-0.03
230.4	4.61	230.4	4.84	230.4	5.94	230.4	3.95	230.4	9.69	230.4	7.37	230.4	5.66	230.4	4.35	230.4	5.54	230.4	2.71	230.4	6.68	230.4	3.9	230.4	-0.27	230.4	-0.86	230.4	0.08	230.4	-3.1	230.4	0.5	230.4	-0.24	230.4	15.62	230.4	7.02	230.4	9.34	230.4	1.53	230.4	4.95	230.4	13.15	230.4	0.55
231.3	5.64	231.3	4.9	231.3	4.95	231.3	4.16	231.3	9.44	231.3	5.88	231.3	4.01	231.3	4.25	231.3	3.34	231.3	4.68	231.3	5.87	231.3	2.91	231.3	-2.91	231.3	-0.08	231.3	0.12	231.3	-3.24	231.3	-0.47	231.3	-1.87	231.3	14.08	231.3	6.01	231.3	9.3	231.3	1.18	231.3	5.66	231.3	11.76	231.3	-1.13
232.2	0.87	232.2	6.04	232.2	7.12	232.2	3	232.2	9.11	232.2	5.53	232.2	5.04	232.2	5.39	232.2	2.74	232.2	2.24	232.2	6.63	232.2	1.75	232.2	-0.7	232.2	0.5	232.2	-3.64	232.2	-1.48	232.2	-0.36	232.2	-2.59	232.2	14	232.2	6.51	232.2	4.9	232.2	2.29	232.2	5.22	232.2	12.12	232.2	2.13
233.1	4.97	233.1	6.11	233.1	7.83	233.1	2.41	233.1	8.74	233.1	8.06	233.1	4.3	233.1	5.89	233.1	3.27	233.1	1.8	233.1	5.12	233.1	2.04	233.1	-4.64	233.1	-0.82	233.1	-2.62	233.1	-3.5	233.1	-2.75	233.1	0.42	233.1	12.33	233.1	6.87	233.1	4.54	233.1	1.3	233.1	5.69	233.1	12.86	233.1	0.28
234	2.68	234	7.9	234	6.6	234	1.66	234	8.48	234	5.84	234	3.8	234	5.44	234	4.44	234	-1.32	234	5.19	234	1.1	234	-2.29	234	-2.25	234	-0.68	234	-2.12	234	-0.24	234	-0.2	234	14.72	234	4.41	234	8.53	234	3.47	234	7.68	234	12.79	234	0.77
234.9	3.61	234.9	5.68	234.9	4.97	234.9	1.58	234.9	10.14	234.9	7.31	234.9	3.37	234.9	7.28	234.9	1.54	234.9	-0.05	234.9	7.97	234.9	3.23	234.9	-2.48	234.9	-0.22	234.9	-1.86	234.9	-2.95	234.9	0.61	234.9	-2.9	234.9	14.02	234.9	6.31	234.9	7.02	234.9	3.1	234.9	5.63	234.9	9.18	234.9	1.64
235.8	3.39	235.8	7.3	235.8	6.29	235.8	2.1	235.8	9.22	235.8	7.5	235.8	2.05	235.8	7.49	235.8	3.06	235.8	0.89	235.8	6.9	235.8	5.22	235.8	-3.88	235.8	-1.43	235.8	-3.14	235.8	-3.19	235.8	1.79	235.8	-0.98	235.8	14.48	235.8	6.41	235.8	6.66	235.8	3.75	235.8	5.74	235.8	8.95	235.8	0.87
236.7	5.93	236.7	3.98	236.7	5.68	236.7	0.47	236.7	8.97	236.7	4.49	236.7	5.46	236.7	3.74	236.7	2.66	236.7	-0.27	236.7	8.15	236.7	1.59	236.7	-3.02	236.7	-2.69	236.7	-1.62	236.7	-4.56	236.7	0.11	236.7	-2.33	236.7	13.4	236.7	5.03	236.7	9.15	236.7	0.81	236.7	5.96	236.7	14.25	236.7	0.53
237.6	3.9	237.6	6.33	237.6	1.47	237.6	2.32	237.6	10.14	237.6	8.28	237.6	6.65	237.6	6.01	237.6	0.97	237.6	2.11	237.6	4.83	237.6	1.71	237.6	-2.51	237.6	-1.34	237.6	-2.01	237.6	-1.71	237.6	1.68	237.6	-4.07	237.6	14.83	237.6	6.3	237.6	6.99	237.6	2.13	237.6	8.21	237.6	10.54	237.6	1.7
238.5	3.71	238.5	4.09	238.5	7.39	238.5	2.62	238.5	11.45	238.5	4.9	238.5	5.12	238.5	3.09	238.5	3.46	238.5	0.4	238.5	8.53	238.5	2.04	238.5	-1.97	238.5	-0.95	238.5	-2.71	238.5	-4.56	238.5	-0.32	238.5	-0.24	238.5	16.08	238.5	5.19	238.5	6.68	238.5	5.01	238.5	6.6	238.5	13.59	238.5	0.97
239.4	1.55	239.4	4.77	239.4	5.39	239.4	1.69	239.4	8.48	239.4	6.35	239.4	5.13	239.4	5.25	239.4	-0.23	239.4	-0.63	239.4	6.45	239.4	2.1	239.4	-2.84	239.4	-1.22	239.4	-4.51	239.4	-5.91	239.4	0.84	239.4	-0.23	239.4	17.68	239.4	7.48	239.4	5.96	239.4	1.04	239.4	7.83	239.4	14.01	239.4	2.33
240.3	4.07	240.3	5.45	240.3	4.95	240.3	3.99	240.3	6.21	240.3	5.87	240.3	3.09	240.3	4.97	240.3	0.43	240.3	0.96	240.3	7.84	240.3	2.4	240.3	-1.66	240.3	-1.14	240.3	-0.11	240.3	-4.53	240.3	0.68	240.3	-1.88	240.3	16.18	240.3	7.25	240.3	8.3	240.3	2.1	240.3	6.85	240.3	11.93	240.3	1.58
241.2	2.81	241.2	5.2	241.2	5.98	241.2	2.12	241.2	12.41	241.2	4.87	241.2	5.64	241.2	3.88	241.2	0.96	241.2	1.38	241.2	5.33	241.2	1.06	241.2	-1.08	241.2	-2.18	241.2	-3.61	241.2	-1.85	241.2	-2.91	241.2	0.45	241.2	14.5	241.2	7	241.2	5.17	241.2	2.92	241.2	6.24	241.2	15.43	241.2	0.3
242.1	2.49	242.1	3.94	242.1	5.08	242.1	0.33	242.1	8.63	242.1	6.25	242.1	3.26	242.1	6.04	242.1	1.44	242.1	1.23	242.1	4.92	242.1	2.65	242.1	-2.99	242.1	-0.01	242.1	-2.41	242.1	-2.7	242.1	-2.27	242.1	-2.02	242.1	15.46	242.1	5.58	242.1	6.34	242.1	3.11	242.1	7.82	242.1	12.76	242.1	-0.72
243	6.21	243	5.64	243	5.62	243	1.89	243	8.07	243	8.03	243	3.64	243	6.86	243	2.06	243	-0.37	243	6.21	243	4.38	243	-4.44	243	-0.36	243	-0.45	243	-3.66	243	-0.2	243	-0.85	243	14.56	243	8.86	243	8.14	243	3.78	243	7.13	243	13.67	243	1.19
243.9	3.58	243.9	4.82	243.9	5.21	243.9	3.62	243.9	10.37	243.9	6.67	243.9	6.6	243.9	3.55	243.9	1.64	243.9	1.52	243.9	7.16	243.9	6.38	243.9	-2.92	243.9	-1.45	243.9	-2	243.9	-0.91	243.9	-0.32	243.9	3.45	243.9	15.81	243.9	6.03	243.9	6.57	243.9	1.44	243.9	7.29	243.9	13.78	243.9	-0.57
244.8	3.5	244.8	2.51	244.8	5.87	244.8	-0.78	244.8	9.17	244.8	4.45	244.8	4.96	244.8	3.71	244.8	1.43	244.8	-1.34	244.8	7.09	244.8	2.26	244.8	-3.56	244.8	-1.75	244.8	-2.42	244.8	-3.72	244.8	-0.72	244.8	-0.52	244.8	14.9	244.8	6.55	244.8	8.61	244.8	2.78	244.8	8.65	244.8	10.33	244.8	1.3
245.7	3.92	245.7	6.96	245.7	1.84	245.7	1.99	245.7	10.78	245.7	6.08	245.7	4.29	245.7	4.52	245.7	1.59	245.7	2.99	245.7	6.93	245.7	3.25	245.7	-1.91	245.7	-0.32	245.7	-1.92	245.7	-0.69	245.7	-2.74	245.7	-2.59	245.7	14.53	245.7	8.59	245.7	6.38	245.7	4.32	245.7	4.44	245.7	13.21	245.7	0.88
246.6	5.31	246.6	5.85	246.6	5.2	246.6	1.63	246.6	9.26	246.6	5.06	246.6	2.31	246.6	5.01	246.6	2.55	246.6	0.22	246.6	7.14	246.6	2.83	246.6	-6.71	246.6	-0.91	246.6	-0.36	246.6	-3.8	246.6	2.25	246.6	-0.17	246.6	11.39	246.6	7.33	246.6	8.42	246.6	2.79	246.6	5.93	246.6	13.04	246.6	-0.86
247.5	4.11	247.5	4	247.5	1.08	247.5	-0.7	247.5	10.23	247.5	3.67	247.5	5.28	247.5	5.53	247.5	1.82	247.5	1.93	247.5	7.04	247.5	5.22	247.5	-1.56	247.5	-0.9	247.5	-1.05	247.5	-2.02	247.5	1.84	247.5	-0.18	247.5	15.12	247.5	7.23	247.5	7.17	247.5	3.08	247.5	5.88	247.5	13.61	247.5	-0.01
248.4	5.01	248.4	4.21	248.4	5.96	248.4	1.69	248.4	11.55	248.4	7.9	248.4	5.44	248.4	5.64	248.4	3.69	248.4	1.03	248.4	8.27	248.4	2.94	248.4	-2.36	248.4	-1.21	248.4	-0.73	248.4	-2.35	248.4	-1.25	248.4	-0.69	248.4	13.3	248.4	7.32	248.4	7.97	248.4	1.35	248.4	5.66	248.4	10.25	248.4	-1.52
249.3	4.4	249.3	6.6	249.3	5.95	249.3	1.48	249.3	8.71	249.3	8.08	249.3	5.46	249.3	4.2	249.3	0.96	249.3	0.03	249.3	8.37	249.3	4.78	249.3	-2.93	249.3	-2.25	249.3	-1.39	249.3	-3.24	249.3	0.06	249.3	-0.95	249.3	14.58	249.3	7.95	249.3	8.07	249.3	0.24	249.3	7.95	249.3	11.89	249.3	1.16
250.2	2.31	250.2	6.45	250.2	4.05	250.2	2.91	250.2	9.28	250.2	9.59	250.2	4.12	250.2	4.18	250.2	1.99	250.2	1.87	250.2	8.05	250.2	5.05	250.2	-2.05	250.2	-0.21	250.2	-3.05	250.2	-3.67	250.2	-0.29	250.2	-0.63	250.2	14.94	250.2	6.89	250.2	7.08	250.2	0.91	250.2	4.1	250.2	12.01	250.2	-0.47
251.1	5.01	251.1	5.87	251.1	5.71	251.1	2.94	251.1	10.48	251.1	3.48	251.1	4.03	251.1	7.06	251.1	2.11	251.1	1.3	251.1	8.69	251.1	4.14	251.1	-4.56	251.1	-2.08	251.1	-2	251.1	-2.25	251.1	0.65	251.1	0.74	251.1	14.4	251.1	4.69	251.1	6.9	251.1	2.59	251.1	6.69	251.1	12.76	251.1	2.92
252	4.65	252	5.33	252	5.58	252	3.99	252	7.98	252	5.67	252	3.22	252	5.96	252	3.2	252	3.01	252	6.26	252	2.37	252	-3.18	252	0.25	252	-0.81	252	-4.42	252	-1.27	252	-1.11	252	14.64	252	7.41	252	7	252	2.04	252	6.96	252	13.06	252	-0.9
252.9	2.77	252.9	6.39	252.9	4.89	252.9	0.12	252.9	8.41	252.9	5.08	252.9	4.39	252.9	6.62	252.9	3.29	252.9	0.28	252.9	6.54	252.9	4.06	252.9	-4.09	252.9	-1.63	252.9	-1.66	252.9	-5.21	252.9	-1.25	252.9	-0.79	252.9	14.41	252.9	4.47	252.9	8.01	252.9	3.84	252.9	8.32	252.9	11.58	252.9	1.05
253.8	2.9	253.8	7.31	253.8	5.7	253.8	3.4	253.8	8.57	253.8	6.84	253.8	5.03	253.8	6.13	253.8	2.97	253.8	-0.21	253.8	9.29	253.8	5.16	253.8	-2.57	253.8	-0.75	253.8	-0.39	253.8	-4.8	253.8	3.51	253.8	-0.26	253.8	14.45	253.8	6.04	253.8	8.85	253.8	1.51	253.8	9.34	253.8	11.34	253.8	2.43
254.7	4.21	254.7	5.65	254.7	6.97	254.7	0.08	254.7	8.36	254.7	8.24	254.7	5.87	254.7	5.97	254.7	1.71	254.7	-0.07	254.7	6.33	254.7	6.63	254.7	-2.54	254.7	-1.73	254.7	-1.9	254.7	-2.87	254.7	-1.63	254.7	0.1	254.7	15.57	254.7	6.39	254.7	7.7	254.7	1.72	254.7	5.41	254.7	14.65	254.7	1.29
255.6	1.29	255.6	7.24	255.6	5.87	255.6	0.34	255.6	11.1	255.6	8.08	255.6	3.33	255.6	4.97	255.6	1.17	255.6	1.69	255.6	9.47	255.6	-0.05	255.6	-4.52	255.6	-1.17	255.6	-2	255.6	-6.45	255.6	-0.6	255.6	-0.41	255.6	12.84	255.6	6.02	255.6	5.72	255.6	1.07	255.6	5.01	255.6	14.18	255.6	-1.29
256.5	1.51	256.5	6.52	256.5	7.21	256.5	3.21	256.5	11.1	256.5	5.74	256.5	3.59	256.5	6.46	256.5	3.14	256.5	-0.25	256.5	6.61	256.5	4.28	256.5	-3.05	256.5	-1.98	256.5	0.92	256.5	-3.33	256.5	0.09	256.5	-1.09	256.5	14.07	256.5	8.91	256.5	5.67	256.5	3.59	256.5	6.21	256.5	12.38	256.5	1.49
257.4	2.73	257.4	5.66	257.4	3.86	257.4	2.56	257.4	9.12	257.4	7.21	257.4	3.17	257.4	6.91	257.4	0.21	257.4	1.04	257.4	4.61	257.4	4.87	257.4	-4.27	257.4	-1.38	257.4	-2.28	257.4	-5.35	257.4	-1.88	257.4	-1.16	257.4	14.78	257.4	6.38	257.4	9.11	257.4	1.39	257.4	6.32	257.4	13.66	257.4	-0.4
258.3	6.64	258.3	6.07	258.3	6.83	258.3	1.49	258.3	8.98	258.3	4.45	258.3	2.18	258.3	4.63	258.3	1.34	258.3	1.12	258.3	6.75	258.3	3.36	258.3	-2.59	258.3	-0.45	258.3	-1.79	258.3	-4.17	258.3	-2.42	258.3	-1.59	258.3	15.12	258.3	7.83	258.3	9.07	258.3	1.35	258.3	6.37	258.3	13.55	258.3	0.93
259.2	3.64	259.2	4.31	259.2	4.82	259.2	1.81	259.2	9.52	259.2	6.67	259.2	4.75	259.2	6.52	259.2	1.62	259.2	-0.11	259.2	9.17	259.2	3.23	259.2	-2.85	259.2	0.06	259.2	-2.36	259.2	-4.2	259.2	1.69	259.2	-1.1	259.2	14.35	259.2	7.73	259.2	7.57	259.2	4.22	259.2	8.53	259.2	13	259.2	1.48
260.1	2.43	260.1	4.13	260.1	6.57	260.1	2.16	260.1	9.6	260.1	6.85	260.1	3.35	260.1	3.65	260.1	1.97	260.1	0.78	260.1	6.19	260.1	6.63	260.1	-2.29	260.1	-2.01	260.1	-3.15	260.1	-3.61	260.1	-1.82	260.1	1.77	260.1	15.75	260.1	7.05	260.1	6.38	260.1	1.21	260.1	5.04	260.1	12.86	260.1	-0.83
261	4.75	261	6.25	261	3.63	261	3.51	261	8.59	261	5.76	261	5.89	261	6.6	261	3.39	261	3.25	261	5.04	261	5.02	261	-0.96	261	0.01	261	-2.32	261	-3.21	261	0.35	261	-0.28	261	15.17	261	9.55	261	8.57	261	1.96	261	8.63	261	11.92	261	2.39
261.9	2.7	261.9	4.29	261.9	5.65	261.9	2.43	261.9	10.93	261.9	6.81	261.9	2.97	261.9	3.59	261.9	1.41	261.9	2.9	261.9	6.75	261.9	5.15	261.9	-2.02	261.9	-0.65	261.9	-1.93	261.9	-1.9	261.9	1.61	261.9	-0.13	261.9	14	261.9	6.84	261.9	7.05	261.9	5.09	261.9	8.38	261.9	12.85	261.9	-0.84
262.8	3.44	262.8	2.72	262.8	5.2	262.8	2.23	262.8	6.04	262.8	6.53	262.8	6.29	262.8	5.03	262.8	1.86	262.8	-0.03	262.8	5.68	262.8	4.81	262.8	-1.84	262.8	0.07	262.8	-1.75	262.8	-5.04	262.8	0.42	262.8	2.14	262.8	14.19	262.8	8.64	262.8	6.65	262.8	1.3	262.8	5.33	262.8	15.4	262.8	2.88
263.7	4.1	263.7	3.52	263.7	5.71	263.7	1.5	263.7	8.45	263.7	8.4	263.7	5.71	263.7	3.69	263.7	2.3	263.7	0.4	263.7	5.34	263.7	0.33	263.7	-1.32	263.7	-0.38	263.7	-1.29	263.7	-3.94	263.7	-1.7	263.7	-4.03	263.7	14.46	263.7	7.17	263.7	8.14	263.7	-0.48	263.7	6.35	263.7	10.24	263.7	-1.2
264.6	2.85	264.6	5.92	264.6	5.72	264.6	4.97	264.6	10.94	264.6	8.02	264.6	3.26	264.6	4.89	264.6	1.01	264.6	2.09	264.6	6.19	264.6	3.71	264.6	-3.88	264.6	-1.18	264.6	-1.87	264.6	-5.42	264.6	0.26	264.6	-2.37	264.6	15	264.6	5.2	264.6	6.91	264.6	0.96	264.6	7.49	264.6	12.61	264.6	-1
265.5	3.28	265.5	4.65	265.5	2.85	265.5	3.47	265.5	10.22	265.5	4.4	265.5	6.85	265.5	6.2	265.5	-0.66	265.5	3.5	265.5	5.7	265.5	4.02	265.5	-2.58	265.5	0.37	265.5	-3.05	265.5	-2.23	265.5	-0.86	265.5	-0.63	265.5	13.61	265.5	6.62	265.5	8.19	265.5	4.86	265.5	6.77	265.5	12.04	265.5	-0.83
266.4	4.48	266.4	4.42	266.4	5.24	266.4	4.52	266.4	10.16	266.4	6.36	266.4	3.97	266.4	5.23	266.4	1.85	266.4	2.48	266.4	8.39	266.4	5.2	266.4	-3.05	266.4	0.01	266.4	-1.34	266.4	-2.92	266.4	-0.58	266.4	-0.89	266.4	15.66	266.4	8.89	266.4	6.12	266.4	4.61	266.4	7.53	266.4	12.83	266.4	1.32
267.3	2.3	267.3	5.34	267.3	8.97	267.3	1.73	267.3	10.67	267.3	6.66	267.3	4.5	267.3	5.41	267.3	4	267.3	0.99	267.3	10.63	267.3	3.97	267.3	-2.92	267.3	-2.78	267.3	-3.09	267.3	-1.78	267.3	-0.74	267.3	-1.66	267.3	13.72	267.3	7.84	267.3	7.03	267.3	3.63	267.3	6.02	267.3	11.74	267.3	0.73
268.2	5	268.2	6.67	268.2	5.37	268.2	3.65	268.2	9.6	268.2	6.32	268.2	2.81	268.2	4.61	268.2	1.13	268.2	1.83	268.2	7.69	268.2	3.1	268.2	-5.59	268.2	-1.09	268.2	-1.08	268.2	-3.85	268.2	0.15	268.2	-1.47	268.2	15.98	268.2	6.41	268.2	7.84	268.2	2.3	268.2	8.03	268.2	11.16	268.2	0.72
269.1	6.46	269.1	3.66	269.1	5.69	269.1	3.06	269.1	9.96	269.1	6.06	269.1	3.41	269.1	6.32	269.1	1.17	269.1	-0.1	269.1	8.34	269.1	2.82	269.1	-4.29	269.1	-1.51	269.1	-2.35	269.1	-5.58	269.1	1.01	269.1	-1	269.1	14.84	269.1	5.79	269.1	8.03	269.1	3.29	269.1	9.5	269.1	13.8	269.1	0.11
270	4.3	270	4.47	270	6.24	270	2.75	270	9.04	270	6.52	270	3.5	270	4.27	270	3.11	270	0.39	270	6.1	270	2.7	270	-4.63	270	-2.77	270	-1.57	270	-1.89	270	-1.53	270	-3.32	270	14.47	270	6.52	270	6.68	270	4.58	270	6.34	270	13.17	270	0.72
270.9	3.75	270.9	7.59	270.9	5.25	270.9	0.44	270.9	7.25	270.9	7.43	270.9	3.85	270.9	7.33	270.9	2.06	270.9	-0.19	270.9	4.8	270.9	2.9	270.9	-3.09	270.9	-3.46	270.9	-3.4	270.9	-2.56	270.9	-0.98	270.9	-1.26	270.9	17.35	270.9	7.17	270.9	7.66	270.9	2.46	270.9	7.28	270.9	15.11	270.9	3.4
271.8	3.03	271.8	5.1	271.8	4.21	271.8	4.25	271.8	10.26	271.8	7.03	271.8	4.43	271.8	3.77	271.8	0.63	271.8	1.51	271.8	6.81	271.8	4.41	271.8	-4.82	271.8	-1.76	271.8	-1.88	271.8	-2.75	271.8	0.33	271.8	0.48	271.8	13.03	271.8	7.52	271.8	8.32	271.8	2.67	271.8	8.28	271.8	13.65	271.8	-0.43
272.7	4.22	272.7	4.82	272.7	9.2	272.7	2.3	272.7	11.62	272.7	7.76	272.7	3.43	272.7	5.89	272.7	2.89	272.7	-0.14	272.7	9.28	272.7	3.31	272.7	-1.93	272.7	-2.09	272.7	-1.78	272.7	-1.88	272.7	-0.33	272.7	-0.96	272.7	13.14	272.7	6.68	272.7	7.16	272.7	2.25	272.7	7.47	272.7	13.55	272.7	-0.37
273.6	4.4	273.6	7.22	273.6	5.22	273.6	0.23	273.6	4.82	273.6	6.06	273.6	4.49	273.6	5.97	273.6	2.57	273.6	-1.59	273.6	5.38	273.6	4.26	273.6	-4.48	273.6	-1.01	273.6	-0.26	273.6	-5.3	273.6	-0.53	273.6	0.01	273.6	15.87	273.6	9.61	273.6	8.98	273.6	3.55	273.6	6.92	273.6	11.91	273.6	4.13
274.5	4.41	274.5	3.51	274.5	5.64	274.5	3.2	274.5	9.43	274.5	4.97	274.5	4.54	274.5	3.56	274.5	4.7	274.5	1.18	274.5	7.99	274.5	2.34	274.5	-2.55	274.5	-2.38	274.5	-1.48	274.5	-3.35	274.5	0.79	274.5	-2.27	274.5	15.1	274.5	8.08	274.5	10.17	274.5	4.46	274.5	5.2	274.5	13.59	274.5	1.54
275.4	4.43	275.4	6.76	275.4	7.09	275.4	5.7	275.4	8.97	275.4	7.46	275.4	4.22	275.4	4.29	275.4	3.59	275.4	1.76	275.4	6.5	275.4	3.54	275.4	-3.57	275.4	-2.38	275.4	-1.47	275.4	-4.66	275.4	-0.83	275.4	-1.38	275.4	14.3	275.4	7.41	275.4	7.77	275.4	3.11	275.4	7.68	275.4	10.8	275.4	-0.51
276.3	5.16	276.3	6.3	276.3	3.9	276.3	6.17	276.3	11.83	276.3	5.04	276.3	4.69	276.3	8.69	276.3	2.71	276.3	3.15	276.3	5.91	276.3	1.03	276.3	-1.86	276.3	0.55	276.3	-0.12	276.3	-4.34	276.3	-2.75	276.3	-0.05	276.3	14.47	276.3	6.69	276.3	9.66	276.3	2.44	276.3	5.97	276.3	10.28	276.3	0.1
277.2	3.2	277.2	4.97	277.2	3.41	277.2	2.69	277.2	12.56	277.2	5.58	277.2	5.17	277.2	6.88	277.2	0.4	277.2	1.12	277.2	6.65	277.2	3.01	277.2	-1.68	277.2	-0.74	277.2	-0.65	277.2	-4.2	277.2	0.26	277.2	-1	277.2	16.04	277.2	4.87	277.2	8.53	277.2	-0.15	277.2	8.26	277.2	12.21	277.2	1.67
278.1	4.76	278.1	4.44	278.1	7.32	278.1	2.05	278.1	11.85	278.1	6.41	278.1	2.98	278.1	5.08	278.1	3.86	278.1	0.89	278.1	9.38	278.1	2.7	278.1	-4.23	278.1	-0.37	278.1	0.93	278.1	-3.28	278.1	-0.45	278.1	-1.25	278.1	14.47	278.1	7.65	278.1	8.77	278.1	2.23	278.1	7.08	278.1	13.08	278.1	-0.38
279	4.36	279	6.48	279	6.01	279	2.56	279	11.13	279	8.51	279	3.19	279	5.13	279	3.26	279	-0.68	279	6.93	279	5	279	-3.91	279	-1.89	279	-1.93	279	-3.79	279	0.51	279	-1.51	279	13.79	279	6.82	279	8.42	279	3.29	279	5.58	279	13.85	279	1.34
279.9	2.05	279.9	5.17	279.9	5.32	279.9	3.2	279.9	7.49	279.9	5.28	279.9	5.69	279.9	5.77	279.9	1.98	279.9	1.01	279.9	4.61	279.9	2.3	279.9	-2.54	279.9	-1.1	279.9	-0.69	279.9	-6.8	279.9	-1.04	279.9	1.23	279.9	13.35	279.9	5.92	279.9	9.13	279.9	1.55	279.9	7.61	279.9	16.62	279.9	0.3
280.8	2.5	280.8	6.03	280.8	5.66	280.8	2.5	280.8	10.48	280.8	4.85	280.8	2.96	280.8	5.55	280.8	1.75	280.8	0.5	280.8	5.17	280.8	3.37	280.8	-4.5	280.8	-1.47	280.8	0.11	280.8	-5.35	280.8	-1.14	280.8	-0.34	280.8	14.21	280.8	8.92	280.8	8.42	280.8	1.54	280.8	8.36	280.8	14.13	280.8	0.77
281.7	5	281.7	4.28	281.7	6.09	281.7	3.17	281.7	11.14	281.7	3.83	281.7	4.08	281.7	5.55	281.7	1.72	281.7	-0.31	281.7	6.8	281.7	2.18	281.7	-2.44	281.7	0.67	281.7	-1.51	281.7	-4.56	281.7	-2.04	281.7	-1.25	281.7	16.54	281.7	6.42	281.7	9.56	281.7	3.07	281.7	6.61	281.7	12.36	281.7	1.2
282.6	5.27	282.6	5.07	282.6	7.29	282.6	4.83	282.6	10.58	282.6	5.41	282.6	4.48	282.6	4.04	282.6	4.41	282.6	2.46	282.6	7.83	282.6	5.11	282.6	-3.82	282.6	-2.26	282.6	-0.15	282.6	-2.73	282.6	0.92	282.6	-2.12	282.6	13.28	282.6	7.91	282.6	8.18	282.6	0.95	282.6	8.84	282.6	13.55	282.6	1.03
283.5	5.99	283.5	7.41	283.5	2.86	283.5	4.87	283.5	9.71	283.5	9.53	283.5	4.42	283.5	7.71	283.5	3.6	283.5	1.5	283.5	7.02	283.5	4.48	283.5	-3.72	283.5	-1.37	283.5	-2.17	283.5	-4.35	283.5	-0.42	283.5	-1.14	283.5	14.66	283.5	8.06	283.5	5.32	283.5	3.37	283.5	8.21	283.5	12.4	283.5	0.16
284.4	3.8	284.4	4.55	284.4	4.04	284.4	2.28	284.4	10.99	284.4	8.41	284.4	5.6	284.4	4.1	284.4	0.4	284.4	0.71	284.4	7.71	284.4	3.23	284.4	-1.41	284.4	-1.66	284.4	-2.6	284.4	-3.01	284.4	-1.64	284.4	-2.71	284.4	14.81	284.4	7.35	284.4	8.04	284.4	5.18	284.4	6.6	284.4	11.45	284.4	1.53
285.3	3.91	285.3	3.61	285.3	3.21	285.3	3.64	285.3	13.27	285.3	6.37	285.3	3.88	285.3	3.11	285.3	1.41	285.3	1.36	285.3	6.82	285.3	4.41	285.3	-2.98	285.3	-3.01	285.3	-1.56	285.3	-3.2	285.3	0.65	285.3	-0.75	285.3	15.46	285.3	6.79	285.3	10.78	285.3	4.12	285.3	5.91	285.3	12.67	285.3	1.48
286.2	5.4	286.2	3.71	286.2	5.46	286.2	2.07	286.2	10.34	286.2	5.49	286.2	6.06	286.2	4.79	286.2	3.76	286.2	-1.88	286.2	5.76	286.2	1.92	286.2	-0.68	286.2	-3.4	286.2	-2.09	286.2	-6.31	286.2	1.33	286.2	-0.8	286.2	16.21	286.2	5.79	286.2	7.75	286.2	4.23	286.2	8.16	286.2	15.03	286.2	1.6
287.1	5.03	287.1	5.96	287.1	7.35	287.1	4.27	287.1	9.2	287.1	6.68	287.1	3.23	287.1	4.36	287.1	0.14	287.1	1.5	287.1	5.61	287.1	4.67	287.1	-3.73	287.1	-2.75	287.1	-2.48	287.1	-3.85	287.1	-0.65	287.1	-0.38	287.1	15.11	287.1	10.62	287.1	8.96	287.1	3.05	287.1	8	287.1	13.18	287.1	0.74
288	5.55	288	5.93	288	7.36	288	3.49	288	10.36	288	6.88	288	4.04	288	5.16	288	2.34	288	0.48	288	6.18	288	5.19	288	-1.84	288	-1.18	288	-3.4	288	-4.42	288	1.04	288	0.52	288	15.85	288	6.99	288	7.56	288	1.37	288	5.99	288	13.09	288	-2.27
288.9	3.05	288.9	4.47	288.9	5.08	288.9	0.61	288.9	10.14	288.9	9.8	288.9	6.87	288.9	5.23	288.9	0.12	288.9	0.43	288.9	7.53	288.9	1.94	288.9	-1.57	288.9	-2.33	288.9	-3.71	288.9	-2.98	288.9	0.95	288.9	-4.7	288.9	14.41	288.9	6.3	288.9	9.13	288.9	4.44	288.9	8.31	288.9	11.95	288.9	0.53
289.8	2.21	289.8	4.63	289.8	6.72	289.8	2.48	289.8	10.85	289.8	5.31	289.8	4.07	289.8	5.66	289.8	0.4	289.8	2.42	289.8	7.3	289.8	3.88	289.8	-2.26	289.8	-0.4	289.8	-3.17	289.8	-3.51	289.8	-1.2	289.8	-0.48	289.8	15.29	289.8	8.68	289.8	7.2	289.8	2.85	289.8	7.03	289.8	14.45	289.8	-1.35
290.7	4.61	290.7	4.19	290.7	7.11	290.7	1.15	290.7	10.21	290.7	6.81	290.7	6.03	290.7	4.52	290.7	4.16	290.7	-0.54	290.7	7.22	290.7	3.67	290.7	-3.59	290.7	-2.21	290.7	-0.02	290.7	-4.69	290.7	-0.54	290.7	0.16	290.7	13.62	290.7	8.41	290.7	8.5	290.7	1.52	290.7	7.06	290.7	14.52	290.7	-0.78
291.6	5.42	291.6	4.92	291.6	3.39	291.6	2.18	291.6	9.78	291.6	7.1	291.6	2.32	291.6	7.3	291.6	-0.94	291.6	0.74	291.6	6.49	291.6	4.04	291.6	-2.79	291.6	0.41	291.6	-4.08	291.6	-4.41	291.6	-1.9	291.6	-0.01	291.6	14.99	291.6	8.56	291.6	6.61	291.6	2.78	291.6	9.11	291.6	15.57	291.6	2.73
292.5	4.49	292.5	8.36	292.5	5.86	292.5	2.19	292.5	11.12	292.5	7.75	292.5	5.16	292.5	5.52	292.5	2.96	292.5	2.91	292.5	7.73	292.5	4.66	292.5	-3.35	292.5	-0.07	292.5	-1.16	292.5	-1.59	292.5	1.24	292.5	-0.5	292.5	13.45	292.5	8.5	292.5	9	292.5	4.45	292.5	8.61	292.5	13.32	292.5	-0.78
293.4	3.71	293.4	6.34	293.4	6.48	293.4	3.53	293.4	10.29	293.4	7.45	293.4	3	293.4	4.28	293.4	3.9	293.4	-0.33	293.4	6.7	293.4	3.7	293.4	-5.51	293.4	-2.89	293.4	1.01	293.4	-3.92	293.4	-0.22	293.4	-0.39	293.4	12.83	293.4	7.72	293.4	9.09	293.4	1.57	293.4	7.56	293.4	11.92	293.4	-0.24
294.3	5.94	294.3	4.88	294.3	5.78	294.3	2.57	294.3	10.97	294.3	4.16	294.3	5.49	294.3	3.48	294.3	4.8	294.3	-0.4	294.3	9.22	294.3	2.06	294.3	-1.39	294.3	-0.4	294.3	-1.04	294.3	-4.3	294.3	-0.67	294.3	-0.46	294.3	16.45	294.3	6.98	294.3	7.16	294.3	3.61	294.3	6.84	294.3	12.36	294.3	2.1
295.2	3.25	295.2	2.04	295.2	5.43	295.2	3.58	295.2	7.33	295.2	8.66	295.2	2.53	295.2	7.25	295.2	2.3	295.2	2.66	295.2	4.49	295.2	4.1	295.2	-5.21	295.2	-0.85	295.2	-0.94	295.2	-3.59	295.2	-0.8	295.2	-0.41	295.2	13.77	295.2	5.95	295.2	7.33	295.2	3.46	295.2	9.04	295.2	13.99	295.2	0.07
296.1	3.26	296.1	5.06	296.1	3.89	296.1	2.62	296.1	7.55	296.1	5.46	296.1	3.27	296.1	6.55	296.1	2.93	296.1	1.33	296.1	5.67	296.1	3.75	296.1	-2.56	296.1	-1.47	296.1	-2.81	296.1	-5.05	296.1	-1.84	296.1	-1.34	296.1	14.89	296.1	5.98	296.1	7.7	296.1	2.52	296.1	9.25	296.1	12.62	296.1	1.96
297	4.46	297	6.35	297	7.51	297	3.1	297	11.47	297	8.79	297	2.58	297	6.35	297	2.95	297	1.19	297	5.25	297	2.76	297	-4.63	297	0.63	297	-2.39	297	-4.55	297	-2.52	297	-0.58	297	14.9	297	6.09	297	7.2	297	1.71	297	6.24	297	15.3	297	1.81
297.9	5.17	297.9	7.11	297.9	5.12	297.9	3.83	297.9	12.39	297.9	5.21	297.9	4.58	297.9	7.82	297.9	2.81	297.9	-2.46	297.9	6.77	297.9	1.48	297.9	-3.8	297.9	0.56	297.9	-1.94	297.9	-5.54	297.9	-1.8	297.9	-1.38	297.9	17.48	297.9	7.02	297.9	8.01	297.9	1.43	297.9	6.61	297.9	10.69	297.9	1.5
298.8	3.33	298.8	5.59	298.8	6.13	298.8	3.35	298.8	11	298.8	7.47	298.8	5.79	298.8	4.37	298.8	1.79	298.8	0.39	298.8	6.11	298.8	5.91	298.8	-1.59	298.8	-1.09	298.8	-2.87	298.8	-2.83	298.8	0.42	298.8	-0.18	298.8	14.01	298.8	5.95	298.8	7.06	298.8	2.64	298.8	9.61	298.8	13.21	298.8	0.2
299.7	3.57	299.7	8.21	299.7	4.31	299.7	1.47	299.7	8.17	299.7	4.06	299.7	2.99	299.7	4.98	299.7	0.81	299.7	2.16	299.7	6.23	299.7	1.82	299.7	-2.77	299.7	-1.81	299.7	-3.12	299.7	-2.55	299.7	2.97	299.7	-2.68	299.7	16.5	299.7	8.02	299.7	8.58	299.7	3.88	299.7	7.64	299.7	11.75	299.7	3.26
300.6	4.88	300.6	3.6	300.6	5.91	300.6	5.26	300.6	10.23	300.6	7.54	300.6	6.43	300.6	6	300.6	2.79	300.6	1.27	300.6	4.69	300.6	4.9	300.6	-0.21	300.6	1.75	300.6	-1.04	300.6	-4.45	300.6	-2.04	300.6	0.66	300.6	15.98	300.6	7.8	300.6	7.89	300.6	1.48	300.6	6.95	300.6	10.5	300.6	-0.41
301.5	4.54	301.5	4.08	301.5	5.94	301.5	4.77	301.5	10.33	301.5	8.54	301.5	6.1	301.5	5.17	301.5	1.57	301.5	1.02	301.5	8.32	301.5	5.22	301.5	-3.3	301.5	-0.9	301.5	-2.59	301.5	-5.19	301.5	2.69	301.5	-0.85	301.5	14	301.5	7.34	301.5	9.22	301.5	2.09	301.5	8.7	301.5	14.53	301.5	2.3
302.4	5.38	302.4	5.16	302.4	7.57	302.4	4.15	302.4	7.53	302.4	8.2	302.4	3.67	302.4	5.71	302.4	1.27	302.4	0.28	302.4	6.45	302.4	5.58	302.4	-2.53	302.4	-1.63	302.4	-0.88	302.4	-2.12	302.4	1.35	302.4	1.62	302.4	15.91	302.4	9.2	302.4	11.07	302.4	3.09	302.4	8.44	302.4	11.69	302.4	1.69
303.3	5.53	303.3	5.29	303.3	7.5	303.3	5.7	303.3	9.6	303.3	9.09	303.3	5.72	303.3	5.01	303.3	5.86	303.3	2	303.3	6.79	303.3	4.37	303.3	-1.87	303.3	-2.86	303.3	0.12	303.3	-3.62	303.3	-1.01	303.3	-0.83	303.3	15.06	303.3	7.13	303.3	7.54	303.3	3.26	303.3	6.29	303.3	15.13	303.3	0.85
304.2	2.98	304.2	5.64	304.2	5.27	304.2	4.92	304.2	10.11	304.2	7.45	304.2	3.87	304.2	5.7	304.2	2.74	304.2	2.07	304.2	7.31	304.2	2.92	304.2	-5.57	304.2	-2.6	304.2	-2.96	304.2	-5.8	304.2	-0.84	304.2	-0.3	304.2	13.86	304.2	8.82	304.2	7.77	304.2	2.38	304.2	7.49	304.2	14.86	304.2	0.66
305.1	5.32	305.1	5.91	305.1	6.47	305.1	2.28	305.1	6.24	305.1	5.36	305.1	5.45	305.1	5.22	305.1	2.61	305.1	-1.75	305.1	6.06	305.1	5.24	305.1	-3.23	305.1	-2.44	305.1	0.25	305.1	-6.23	305.1	-0.01	305.1	-1.24	305.1	14.33	305.1	4.15	305.1	9.92	305.1	3.7	305.1	6.75	305.1	12.6	305.1	1.44
306	3.68	306	6.34	306	4.37	306	3.83	306	8.72	306	5.14	306	4.2	306	4.68	306	3.55	306	0.8	306	6.17	306	3.54	306	-1.96	306	-1.78	306	-0.95	306	-3.37	306	0.32	306	0.83	306	19.22	306	9.69	306	7.3	306	4.72	306	7.4	306	14.63	306	1.74
306.9	4.32	306.9	3.69	306.9	5.71	306.9	3.26	306.9	12.07	306.9	10.06	306.9	2.48	306.9	6.77	306.9	2.72	306.9	2.48	306.9	7.14	306.9	4.23	306.9	-3.49	306.9	0.16	306.9	-1.4	306.9	-2.84	306.9	-2.36	306.9	-2.09	306.9	15.92	306.9	9.69	306.9	9.3	306.9	6.77	306.9	7.69	306.9	13.76	306.9	-0.05
307.8	2.11	307.8	6.05	307.8	7.96	307.8	3.45	307.8	10.21	307.8	5.81	307.8	4.79	307.8	3.37	307.8	3.02	307.8	0.95	307.8	8.49	307.8	6.64	307.8	-2.32	307.8	-3.47	307.8	-1.84	307.8	-5.92	307.8	-2.74	307.8	-1.54	307.8	15.12	307.8	7.61	307.8	10.49	307.8	3.91	307.8	4.5	307.8	12.43	307.8	1.59
308.7	2.4	308.7	5.93	308.7	4.29	308.7	3.34	308.7	8.77	308.7	8.24	308.7	2.62	308.7	6.05	308.7	2.89	308.7	2.26	308.7	6.89	308.7	5.23	308.7	-2.33	308.7	-0.85	308.7	-1.65	308.7	-4.28	308.7	-1.86	308.7	-0.04	308.7	16.32	308.7	4.67	308.7	6.54	308.7	2.78	308.7	6.39	308.7	13.86	308.7	0.6
309.6	3.7	309.6	6.99	309.6	6.58	309.6	2.52	309.6	10.22	309.6	9.4	309.6	5.83	309.6	4.46	309.6	4.22	309.6	2.4	309.6	8.94	309.6	5.14	309.6	-2.96	309.6	-1.55	309.6	0.15	309.6	-1.82	309.6	-0.95	309.6	-2.77	309.6	12.85	309.6	7.6	309.6	7.47	309.6	5.48	309.6	8.12	309.6	12.69	309.6	-2.79
310.5	4.01	310.5	6.34	310.5	9.18	310.5	3.34	310.5	9.97	310.5	7.37	310.5	5.31	310.5	5.38	310.5	5.93	310.5	1.94	310.5	8.61	310.5	3.23	310.5	-3.73	310.5	-1.2	310.5	1.48	310.5	-3.93	310.5	0.11	310.5	-0.9	310.5	14.56	310.5	7.42	310.5	9.2	310.5	2.27	310.5	6.06	310.5	14.29	310.5	0.27
311.4	5.74	311.4	6.09	311.4	6.27	311.4	5.01	311.4	8.94	311.4	5.75	311.4	6.56	311.4	4.48	311.4	2.66	311.4	3.07	311.4	5.79	311.4	2.44	311.4	-2.5	311.4	-2.35	311.4	-1.78	311.4	-3.59	311.4	-1.63	311.4	-0.67	311.4	17.5	311.4	8.3	311.4	8.77	311.4	1.99	311.4	4.6	311.4	13.15	311.4	2.32
312.3	6.55	312.3	3.68	312.3	8.15	312.3	2.45	312.3	9.68	312.3	9.77	312.3	4.63	312.3	4.31	312.3	3.84	312.3	1.36	312.3	7.11	312.3	4.4	312.3	-2.35	312.3	-2.14	312.3	-1.05	312.3	-3.21	312.3	1.79	312.3	-0.43	312.3	15.21	312.3	7.17	312.3	8.34	312.3	3.1	312.3	7.26	312.3	12.86	312.3	1.55
313.2	3.04	313.2	5.26	313.2	4.57	313.2	5.93	313.2	9.17	313.2	7.76	313.2	3.43	313.2	3.85	313.2	4.93	313.2	3.13	313.2	6.56	313.2	4.7	313.2	-3.64	313.2	-2.61	313.2	1.66	313.2	-3.29	313.2	0.35	313.2	-0.52	313.2	13.47	313.2	5.91	313.2	9.81	313.2	2.14	313.2	7.18	313.2	15.96	313.2	-0.12
314.1	4.85	314.1	7.15	314.1	7.39	314.1	4.64	314.1	9.75	314.1	7.7	314.1	5.4	314.1	7.04	314.1	2.92	314.1	1.06	314.1	7.44	314.1	5.04	314.1	-1.71	314.1	0.46	314.1	-2.09	314.1	-3.69	314.1	-0.34	314.1	-2.85	314.1	15.24	314.1	9.35	314.1	8.36	314.1	4.05	314.1	7.99	314.1	10.23	314.1	1.26
315	3.56	315	4.97	315	7.12	315	2.15	315	9.79	315	5.42	315	4.1	315	5.03	315	2.88	315	-0.2	315	7.16	315	-0.68	315	-2.24	315	-1.79	315	-3.07	315	-4.39	315	1.01	315	-2.25	315	14.6	315	8.59	315	8.09	315	2.65	315	6	315	14.98	315	-0.1
315.9	3.96	315.9	5.71	315.9	5.47	315.9	3.3	315.9	10.36	315.9	6.62	315.9	2.89	315.9	7.8	315.9	1.4	315.9	3.07	315.9	8.74	315.9	2.24	315.9	-4.06	315.9	-0.07	315.9	-3.83	315.9	-5.5	315.9	0.69	315.9	-1.8	315.9	14.34	315.9	8.41	315.9	8.11	315.9	1.67	315.9	8.62	315.9	13.46	315.9	0.48
316.8	4.34	316.8	4.83	316.8	5.7	316.8	3.3	316.8	10.6	316.8	8.86	316.8	4.92	316.8	4.66	316.8	0.66	316.8	-0.07	316.8	5.09	316.8	3.09	316.8	-3.11	316.8	-0.7	316.8	-3.29	316.8	-5.93	316.8	-0.23	316.8	-2.3	316.8	14.39	316.8	9.41	316.8	5.82	316.8	4.31	316.8	7.81	316.8	13.42	316.8	-0.66
317.7	5.96	317.7	5.73	317.7	5.03	317.7	4.66	317.7	10.82	317.7	7.85	317.7	3.75	317.7	6.41	317.7	2.72	317.7	3.67	317.7	6.74	317.7	4.57	317.7	-3.33	317.7	-1.91	317.7	-1.55	317.7	-4.17	317.7	-2.59	317.7	-1.47	317.7	16.28	317.7	7.02	317.7	7.93	317.7	1.61	317.7	5.43	317.7	13.27	317.7	2.51
318.6	4.05	318.6	5.33	318.6	7.51	318.6	1.64	318.6	11.08	318.6	5.6	318.6	4.03	318.6	5.22	318.6	3.56	318.6	-1.9	318.6	6.02	318.6	2.64	318.6	-4.09	318.6	-2.42	318.6	-1.57	318.6	-4.62	318.6	-1.45	318.6	0.63	318.6	15.1	318.6	7.34	318.6	10.18	318.6	1.71	318.6	9.17	318.6	14.18	318.6	-0.21
319.5	5.06	319.5	7.12	319.5	8.93	319.5	3.4	319.5	10.67	319.5	6.97	319.5	5.57	319.5	7.11	319.5	4.45	319.5	2.05	319.5	6.75	319.5	5.74	319.5	-2.65	319.5	-1.04	319.5	-1.37	319.5	-6.03	319.5	-1.66	319.5	0.57	319.5	15.5	319.5	6.69	319.5	9.24	319.5	2.93	319.5	6.23	319.5	15.26	319.5	0.02
320.4	6.32	320.4	7.53	320.4	5.43	320.4	2.97	320.4	11.7	320.4	5.78	320.4	6.49	320.4	8.72	320.4	3.7	320.4	0.14	320.4	7.59	320.4	5.32	320.4	-2.35	320.4	-2.24	320.4	2.19	320.4	-5.5	320.4	0.75	320.4	-1	320.4	15.4	320.4	6.83	320.4	12.35	320.4	1.49	320.4	7.05	320.4	10.73	320.4	1.58
321.3	4.59	321.3	5.7	321.3	7.08	321.3	-0.62	321.3	9.37	321.3	9.1	321.3	4.7	321.3	6.24	321.3	3.15	321.3	0.09	321.3	6.65	321.3	5.03	321.3	-3.98	321.3	-1.85	321.3	-1.51	321.3	-4.29	321.3	-2.53	321.3	-0.74	321.3	11.75	321.3	5.2	321.3	8.52	321.3	3.85	321.3	5.4	321.3	14.28	321.3	-2.49
322.2	3.61	322.2	5.42	322.2	7.27	322.2	2.7	322.2	10.73	322.2	7.03	322.2	3.85	322.2	6.96	322.2	4.42	322.2	-0.24	322.2	5.09	322.2	2.03	322.2	-3.14	322.2	-0.23	322.2	0.88	322.2	-5.11	322.2	-2.26	322.2	-2.51	322.2	14.37	322.2	8.32	322.2	10.53	322.2	2.59	322.2	7.48	322.2	14.64	322.2	0.71
323.1	2.31	323.1	6.42	323.1	6.59	323.1	3.75	323.1	11.22	323.1	7.3	323.1	4.92	323.1	6.25	323.1	2.31	323.1	0.04	323.1	3.46	323.1	5.91	323.1	-2.4	323.1	-2.52	323.1	-0.39	323.1	-6.04	323.1	-2.09	323.1	0.91	323.1	16.32	323.1	6.99	323.1	8.51	323.1	3.51	323.1	8.74	323.1	14.41	323.1	2.11
324	4.6	324	5.29	324	6.83	324	0.36	324	9.75	324	7.64	324	5.31	324	7.08	324	3.67	324	-0.84	324	5.02	324	3.25	324	-2.77	324	-3.2	324	-1.14	324	-5.83	324	-2.06	324	-1.4	324	14.19	324	7.29	324	8.9	324	2.52	324	5.9	324	13.55	324	-0.38
324.9	4.22	324.9	3.45	324.9	6.96	324.9	1.95	324.9	8.67	324.9	6.94	324.9	3.47	324.9	4.26	324.9	3.76	324.9	-0.7	324.9	6.99	324.9	5.16	324.9	-4.24	324.9	-1.5	324.9	-0.49	324.9	-4.16	324.9	-0.99	324.9	-0.37	324.9	14.71	324.9	7.26	324.9	10.19	324.9	5.18	324.9	4.18	324.9	12.13	324.9	0.98
325.8	5.24	325.8	5.65	325.8	6.87	325.8	1.32	325.8	10.53	325.8	7.31	325.8	2.52	325.8	6.15	325.8	3.59	325.8	1.58	325.8	6.47	325.8	1.72	325.8	-1.71	325.8	-3.26	325.8	-0.34	325.8	-3.76	325.8	-3.01	325.8	-2.28	325.8	15.91	325.8	5.99	325.8	9.11	325.8	2.57	325.8	6.24	325.8	13.59	325.8	0.52
326.7	4.77	326.7	5.59	326.7	7.6	326.7	4.11	326.7	10.11	326.7	7.39	326.7	3.49	326.7	7.42	326.7	3.53	326.7	-1.71	326.7	8.23	326.7	5.74	326.7	-3.75	326.7	-0.74	326.7	-1.54	326.7	-5.38	326.7	-0.34	326.7	-0.63	326.7	15.8	326.7	8.48	326.7	8.18	326.7	2.86	326.7	8.09	326.7	12.66	326.7	2.75
327.6	6.21	327.6	7.29	327.6	5.46	327.6	3.57	327.6	10.49	327.6	4.11	327.6	5.95	327.6	5	327.6	3.51	327.6	0.9	327.6	7.15	327.6	2.48	327.6	-4.24	327.6	-3.25	327.6	-2.31	327.6	-4.55	327.6	-0.61	327.6	-0.88	327.6	13.35	327.6	8.97	327.6	10.27	327.6	4.15	327.6	7.14	327.6	14.31	327.6	0.51
328.5	4.64	328.5	7.06	328.5	8.96	328.5	3.64	328.5	11.77	328.5	8.38	328.5	6.06	328.5	8.5	328.5	2.69	328.5	2.06	328.5	6.51	328.5	3.76	328.5	-1.27	328.5	-0.48	328.5	-0.74	328.5	-5.33	328.5	-0.01	328.5	-1.05	328.5	17.27	328.5	7.06	328.5	8.63	328.5	3.16	328.5	7.87	328.5	14.13	328.5	1.63
329.4	5.55	329.4	4.9	329.4	7.86	329.4	2.12	329.4	10.93	329.4	6.33	329.4	5.71	329.4	5.83	329.4	2.64	329.4	-0.38	329.4	6.38	329.4	4.39	329.4	-3.52	329.4	-3.62	329.4	-1.68	329.4	-3.61	329.4	-3.55	329.4	0.17	329.4	15.71	329.4	7.83	329.4	9.31	329.4	5.6	329.4	5.81	329.4	14.87	329.4	2.44
330.3	5.21	330.3	6.9	330.3	6.41	330.3	4.3	330.3	9.73	330.3	7.18	330.3	3.6	330.3	5.41	330.3	3.91	330.3	2.25	330.3	6.41	330.3	2.98	330.3	-4.14	330.3	-3.88	330.3	0.42	330.3	-3.91	330.3	0.42	330.3	0.32	330.3	14.16	330.3	6.02	330.3	9.4	330.3	3.01	330.3	9.91	330.3	13.59	330.3	-0.31
331.2	6.07	331.2	7.48	331.2	6.96	331.2	2.95	331.2	12.16	331.2	3.82	331.2	5.57	331.2	5.87	331.2	3.97	331.2	-0.72	331.2	9.01	331.2	2.71	331.2	-3.6	331.2	-4.19	331.2	-2.37	331.2	-5.64	331.2	-0.4	331.2	-1.98	331.2	15.15	331.2	7.56	331.2	7.48	331.2	2.72	331.2	6.87	331.2	12.83	331.2	1.24
332.1	4.52	332.1	4	332.1	6.01	332.1	4.21	332.1	11.53	332.1	7.13	332.1	4.1	332.1	5.15	332.1	2.62	332.1	0.29	332.1	6.05	332.1	3.55	332.1	-3.4	332.1	-3.2	332.1	-1.29	332.1	-6.04	332.1	-3.61	332.1	-1.29	332.1	14.04	332.1	8.17	332.1	9.81	332.1	5.13	332.1	5.92	332.1	11.07	332.1	0.11
333	7.18	333	6.05	333	5.82	333	1.86	333	12.17	333	7.2	333	4.22	333	6.42	333	1.86	333	1.54	333	6.18	333	3.07	333	-3.04	333	-1.13	333	-0.97	333	-3.62	333	-3.08	333	-4.38	333	15.14	333	7.65	333	9.68	333	3.24	333	6.4	333	9.4	333	0.34
333.9	4.1	333.9	4.16	333.9	7.12	333.9	1.98	333.9	10.29	333.9	8.07	333.9	2.27	333.9	5.7	333.9	1.5	333.9	1.99	333.9	5.89	333.9	3.61	333.9	-4.84	333.9	-1.85	333.9	-2.48	333.9	-1.75	333.9	-0.75	333.9	-4.52	333.9	14.45	333.9	7.14	333.9	9.58	333.9	2.93	333.9	7.42	333.9	12.11	333.9	1.16
334.8	4.27	334.8	5.42	334.8	7.34	334.8	5.2	334.8	10.28	334.8	5.17	334.8	3.26	334.8	3.47	334.8	3	334.8	0.53	334.8	7.48	334.8	1.01	334.8	-2.65	334.8	-3.69	334.8	-0.92	334.8	-4.56	334.8	0.45	334.8	-3.4	334.8	16.42	334.8	5.86	334.8	10.83	334.8	3.91	334.8	6.57	334.8	11.62	334.8	2.35
335.7	1.59	335.7	8.53	335.7	6.13	335.7	2.75	335.7	11.04	335.7	5.08	335.7	4.48	335.7	7.34	335.7	3.33	335.7	2.43	335.7	6.21	335.7	2.45	335.7	-4.9	335.7	-2.32	335.7	-2.49	335.7	-4.76	335.7	-1.82	335.7	0.28	335.7	15.35	335.7	7.88	335.7	8.65	335.7	2.27	335.7	7.44	335.7	12.1	335.7	-0.31
336.6	5.09	336.6	6.03	336.6	7.66	336.6	3.29	336.6	8.98	336.6	4.2	336.6	4.24	336.6	6.18	336.6	2.74	336.6	2.28	336.6	6.8	336.6	0.62	336.6	-3.61	336.6	-1.57	336.6	-0.36	336.6	-6.25	336.6	-1.69	336.6	-2.65	336.6	11.55	336.6	8.48	336.6	9.3	336.6	2.68	336.6	6.17	336.6	15.34	336.6	0.56
337.5	2.88	337.5	6.7	337.5	6.07	337.5	4.11	337.5	9.44	337.5	6.44	337.5	3.65	337.5	8.6	337.5	4.18	337.5	2.54	337.5	4.95	337.5	6.55	337.5	-1.09	337.5	0.33	337.5	-1.59	337.5	-5.4	337.5	-1.02	337.5	0.7	337.5	18.12	337.5	7.88	337.5	7.83	337.5	2.73	337.5	8.96	337.5	14.91	337.5	1.83
338.4	5.07	338.4	4.53	338.4	7.3	338.4	2.73	338.4	10.98	338.4	7.78	338.4	3.74	338.4	2.13	338.4	2.22	338.4	1.74	338.4	7.1	338.4	3.4	338.4	-3.57	338.4	-2.84	338.4	-3.72	338.4	-5.68	338.4	-1.99	338.4	-1.68	338.4	16.55	338.4	8.06	338.4	9.62	338.4	1.81	338.4	8.56	338.4	13.54	338.4	0.12
339.3	4.37	339.3	6.94	339.3	7.55	339.3	5.12	339.3	7.6	339.3	7.34	339.3	3.68	339.3	4.95	339.3	3.8	339.3	3.37	339.3	4.05	339.3	4	339.3	-1.6	339.3	-2.77	339.3	1.39	339.3	-4.15	339.3	-1.48	339.3	-0.32	339.3	14.47	339.3	7.86	339.3	10.81	339.3	3.54	339.3	7.59	339.3	13.64	339.3	-1.11
340.2	5.78	340.2	7.35	340.2	8.93	340.2	3.24	340.2	10.79	340.2	8.43	340.2	5.03	340.2	4.74	340.2	3.35	340.2	2.81	340.2	5.68	340.2	6.1	340.2	-3.44	340.2	-2.28	340.2	-2.99	340.2	-5.62	340.2	-2.07	340.2	-0.3	340.2	14.35	340.2	8.79	340.2	9.18	340.2	2.98	340.2	8.26	340.2	13.16	340.2	1.56
341.1	5.6	341.1	7.78	341.1	6.94	341.1	4.23	341.1	10.37	341.1	6.73	341.1	1.91	341.1	6.73	341.1	2.1	341.1	1.12	341.1	8.11	341.1	6.38	341.1	-3.55	341.1	-1.93	341.1	-3.26	341.1	-3.65	341.1	-1.31	341.1	1.03	341.1	15.55	341.1	10.11	341.1	7.94	341.1	3.32	341.1	7.03	341.1	15.9	341.1	2.08
342	5.68	342	7.58	342	4.54	342	0.93	342	10.17	342	7.37	342	6.57	342	7.74	342	3.76	342	0.6	342	6.4	342	2.66	342	-4.09	342	-2.04	342	-0.64	342	-4.8	342	-1.53	342	-1.24	342	12.05	342	6.77	342	10.87	342	3.54	342	7.03	342	14	342	0.97
342.9	5.72	342.9	2.39	342.9	6.83	342.9	2.87	342.9	11.1	342.9	4.24	342.9	5.75	342.9	4.85	342.9	3.22	342.9	0.09	342.9	8.05	342.9	2.81	342.9	-3.98	342.9	-1.73	342.9	-3.85	342.9	-5.74	342.9	0.03	342.9	-0.76	342.9	12.69	342.9	7.44	342.9	6.65	342.9	4.29	342.9	8.19	342.9	12.9	342.9	0.67
343.8	4.78	343.8	5.25	343.8	6.59	343.8	2.33	343.8	9.58	343.8	5.63	343.8	6.53	343.8	5.29	343.8	2.82	343.8	0.35	343.8	6.21	343.8	1.6	343.8	-3.09	343.8	-2.59	343.8	-0.9	343.8	-3.9	343.8	-2.79	343.8	-2.85	343.8	13.76	343.8	9.48	343.8	10.68	343.8	3.8	343.8	5.53	343.8	13.76	343.8	0.38
344.7	6.19	344.7	7.9	344.7	7.45	344.7	3.16	344.7	11.03	344.7	6.57	344.7	4.76	344.7	4.8	344.7	4.22	344.7	2.03	344.7	4.88	344.7	4.88	344.7	-4.94	344.7	-3.36	344.7	-0.19	344.7	-3.99	344.7	-2.86	344.7	0.43	344.7	14.05	344.7	5.55	344.7	9.86	344.7	3.5	344.7	7.4	344.7	15.69	344.7	-0.04
345.6	3.9	345.6	5.66	345.6	8.71	345.6	4.26	345.6	8.51	345.6	4.65	345.6	4.37	345.6	6.1	345.6	3.34	345.6	2.01	345.6	7.24	345.6	4.6	345.6	-2.45	345.6	-2.85	345.6	-0.37	345.6	-3.24	345.6	-0.71	345.6	-1.36	345.6	14.88	345.6	7.85	345.6	7.82	345.6	2.79	345.6	7.21	345.6	12.7	345.6	1.89
346.5	3.83	346.5	6.93	346.5	6.26	346.5	2.54	346.5	10.55	346.5	9.07	346.5	5.37	346.5	5	346.5	1.85	346.5	0.98	346.5	8.47	346.5	6.6	346.5	-3.56	346.5	-5.4	346.5	-1.95	346.5	-3.16	346.5	1.74	346.5	1.48	346.5	16.38	346.5	6.88	346.5	9.59	346.5	5.24	346.5	7.5	346.5	13.99	346.5	0.96
347.4	3.28	347.4	6.41	347.4	8.44	347.4	0.94	347.4	11.89	347.4	8.16	347.4	5.02	347.4	4.92	347.4	4.96	347.4	1.34	347.4	7.3	347.4	3.12	347.4	-4.38	347.4	-0.34	347.4	-1.15	347.4	-4.79	347.4	-0.74	347.4	0.29	347.4	15.31	347.4	8.97	347.4	11.14	347.4	1.45	347.4	9.27	347.4	13.57	347.4	0.37
348.3	4.9	348.3	3.53	348.3	6.06	348.3	5.38	348.3	9.39	348.3	7.22	348.3	3.61	348.3	2.12	348.3	3.78	348.3	1.33	348.3	5.25	348.3	3.73	348.3	-3.78	348.3	-4.54	348.3	-3.22	348.3	-6.35	348.3	-2.15	348.3	-1.65	348.3	15.43	348.3	6.96	348.3	6.5	348.3	3.43	348.3	8.65	348.3	13.83	348.3	1.58
349.2	4.39	349.2	4.74	349.2	8.56	349.2	2.32	349.2	12.9	349.2	6.56	349.2	4.87	349.2	5.93	349.2	2.61	349.2	1	349.2	7.63	349.2	3.41	349.2	-3.48	349.2	-0.18	349.2	-2.13	349.2	-2.46	349.2	-2.62	349.2	-1.53	349.2	18.21	349.2	9.26	349.2	8.18	349.2	3.49	349.2	6.93	349.2	14.76	349.2	1.76
350.1	6.59	350.1	4.97	350.1	7.77	350.1	2.02	350.1	11.07	350.1	7.24	350.1	5.4	350.1	4.68	350.1	3.81	350.1	0.66	350.1	6.48	350.1	4.14	350.1	-3.3	350.1	-2.64	350.1	-2.2	350.1	-4.42	350.1	-2.92	350.1	-0.64	350.1	15.59	350.1	7.13	350.1	7.62	350.1	3.58	350.1	7.81	350.1	15.67	350.1	-0.49
351	6.48	351	6.04	351	7.44	351	4.61	351	9.91	351	5.53	351	6.08	351	7.83	351	1.21	351	1.03	351	5.95	351	4.57	351	-2.28	351	-3.4	351	-0.73	351	-3.29	351	-3.17	351	-0.71	351	13.96	351	5.6	351	9.76	351	6.63	351	7.4	351	11.04	351	-1.38
351.9	3.42	351.9	7.03	351.9	8.42	351.9	5.12	351.9	10.36	351.9	8.4	351.9	0.85	351.9	5	351.9	3.29	351.9	0.32	351.9	7.31	351.9	5.69	351.9	-0.92	351.9	-1.41	351.9	-1.96	351.9	-3.71	351.9	-0.59	351.9	-0.09	351.9	18.86	351.9	8.09	351.9	8.57	351.9	5.01	351.9	5.57	351.9	11.75	351.9	3.52
352.8	5.46	352.8	5.71	352.8	6.29	352.8	2.75	352.8	11.51	352.8	7.78	352.8	3.93	352.8	5.89	352.8	2.86	352.8	3.35	352.8	7.39	352.8	4.14	352.8	-5.05	352.8	-3.08	352.8	0.73	352.8	-3.1	352.8	-1.19	352.8	-1.27	352.8	16.71	352.8	9.3	352.8	11.45	352.8	3.96	352.8	6.89	352.8	15.03	352.8	2.57
353.7	6.42	353.7	7.87	353.7	5.97	353.7	2.12	353.7	10.52	353.7	8.01	353.7	4.43	353.7	9.05	353.7	3.34	353.7	-0.45	353.7	8.31	353.7	4.31	353.7	-4.71	353.7	-2.43	353.7	-1.56	353.7	-5.01	353.7	-0.99	353.7	-0.27	353.7	14.54	353.7	7.59	353.7	9.44	353.7	1.95	353.7	7.92	353.7	14.3	353.7	2.58
354.6	3.12	354.6	6.68	354.6	7.72	354.6	2.07	354.6	10.13	354.6	6.4	354.6	3.22	354.6	6.39	354.6	7.26	354.6	0.96	354.6	5.82	354.6	4.19	354.6	-4.36	354.6	-2.97	354.6	-1.05	354.6	-4.67	354.6	-2.73	354.6	-1.9	354.6	16.1	354.6	8.99	354.6	9.31	354.6	3.61	354.6	6.77	354.6	15.22	354.6	0.65
355.5	6.61	355.5	8.57	355.5	7.65	355.5	1.87	355.5	7.37	355.5	4.73	355.5	5.73	355.5	8.44	355.5	3.35	355.5	-0.06	355.5	5.75	355.5	1.14	355.5	-3.7	355.5	-2.85	355.5	-1.27	355.5	-4.12	355.5	-1.38	355.5	-4.51	355.5	15.71	355.5	6.11	355.5	12.17	355.5	2.67	355.5	7.49	355.5	12.16	355.5	1.51
356.4	2.51	356.4	6.61	356.4	5.52	356.4	1.8	356.4	11.05	356.4	5.97	356.4	5.95	356.4	6.71	356.4	4.58	356.4	-1.28	356.4	7.38	356.4	4.77	356.4	-2.96	356.4	-1.41	356.4	0.51	356.4	-3.12	356.4	-1.11	356.4	0.59	356.4	15.06	356.4	8.41	356.4	9.41	356.4	5.13	356.4	7.4	356.4	17.07	356.4	1.01
357.3	5.05	357.3	3.69	357.3	7.32	357.3	1.7	357.3	10.9	357.3	7.63	357.3	4.34	357.3	5.41	357.3	4.01	357.3	0.71	357.3	8.19	357.3	6.07	357.3	-3.99	357.3	-1.29	357.3	-3.54	357.3	-4.38	357.3	-2.36	357.3	0.48	357.3	15.33	357.3	9.65	357.3	10.18	357.3	4.25	357.3	5.92	357.3	15.79	357.3	0.98
358.2	4.4	358.2	6.58	358.2	7.76	358.2	1.34	358.2	8.89	358.2	6.4	358.2	7.19	358.2	4.86	358.2	2.44	358.2	1.98	358.2	4.62	358.2	4.26	358.2	-1.4	358.2	-1.52	358.2	-1.83	358.2	-4.7	358.2	-1.95	358.2	0.26	358.2	15.46	358.2	6.19	358.2	11.04	358.2	1.26	358.2	7.48	358.2	16.14	358.2	1.44
359.1	4.97	359.1	4.24	359.1	7.65	359.1	0.66	359.1	11.19	359.1	7.61	359.1	2.55	359.1	2.92	359.1	1.66	359.1	-0.96	359.1	10.56	359.1	5.75	359.1	-5.73	359.1	-2.99	359.1	-0.47	359.1	-5.09	359.1	2.28	359.1	-0.27	359.1	17.23	359.1	8.55	359.1	10.88	359.1	4.41	359.1	10.37	359.1	13.19	359.1	1.77
360	6.79	360	8.09	360	6.82	360	5.73	360	8.95	360	9.03	360	5.66	360	7.49	360	1.94	360	2.91	360	10.03	360	3.98	360	-2.01	360	-2.81	360	-1.57	360	-3.34	360	1.02	360	-4.17	360	13.98	360	8.53	360	9.66	360	6.44	360	7.17	360	12.43	360	0.6
360.9	6.64	360.9	6.68	360.9	6.08	360.9	4.21	360.9	11.09	360.9	7.92	360.9	6.48	360.9	6.86	360.9	3.76	360.9	1.25	360.9	5.81	360.9	4.53	360.9	-3.71	360.9	-0.42	360.9	-0.54	360.9	-5.1	360.9	-3.67	360.9	-0.32	360.9	14.11	360.9	8.62	360.9	10.75	360.9	3.3	360.9	5.93	360.9	13.65	360.9	0.25
361.8	3.62	361.8	4.86	361.8	7.47	361.8	4.28	361.8	8.33	361.8	5.2	361.8	5.1	361.8	6.59	361.8	3.72	361.8	1.42	361.8	5.79	361.8	4.22	361.8	-1.05	361.8	-3.81	361.8	-2.66	361.8	-5.95	361.8	-2.39	361.8	-0.76	361.8	14.71	361.8	6.13	361.8	9.42	361.8	3.5	361.8	9.35	361.8	15.85	361.8	0.48
362.7	3.78	362.7	3.55	362.7	6.48	362.7	3.32	362.7	9.63	362.7	8.32	362.7	4.5	362.7	6.89	362.7	4.06	362.7	2.92	362.7	6.25	362.7	3.52	362.7	-5.41	362.7	-3	362.7	1.05	362.7	-3.67	362.7	-1.42	362.7	-0.67	362.7	14.76	362.7	8.93	362.7	10.48	362.7	3.11	362.7	7.92	362.7	14.57	362.7	2.3
363.6	5.2	363.6	6.21	363.6	7.45	363.6	5.21	363.6	11.84	363.6	8.18	363.6	3.85	363.6	6.85	363.6	2.69	363.6	2.95	363.6	6.17	363.6	3.61	363.6	-4.82	363.6	-2.69	363.6	-1.72	363.6	-4.92	363.6	1.53	363.6	1.36	363.6	13.06	363.6	9.63	363.6	9.15	363.6	3.38	363.6	7.65	363.6	13.31	363.6	0.38
364.5	3.28	364.5	7.8	364.5	5.3	364.5	3.24	364.5	12.11	364.5	7.8	364.5	6.11	364.5	5.06	364.5	2.41	364.5	1.95	364.5	8.77	364.5	4.94	364.5	-3.3	364.5	-2.3	364.5	-1.56	364.5	-3.29	364.5	0.76	364.5	-1.41	364.5	14.75	364.5	8.7	364.5	8.53	364.5	4.1	364.5	9.82	364.5	15.78	364.5	0.05
365.4	5.21	365.4	6.56	365.4	7.3	365.4	3.34	365.4	8.47	365.4	6.87	365.4	4.69	365.4	7.02	365.4	4.81	365.4	0.05	365.4	6.47	365.4	4.5	365.4	-2.54	365.4	-0.04	365.4	-2.11	365.4	-6.79	365.4	0.82	365.4	-3.52	365.4	15.03	365.4	8.86	365.4	10.03	365.4	0.41	365.4	8.82	365.4	14.12	365.4	2.01
366.3	5.13	366.3	5.59	366.3	7.31	366.3	2.87	366.3	10.22	366.3	7.03	366.3	4.72	366.3	3.64	366.3	2.53	366.3	1.18	366.3	7.09	366.3	3.13	366.3	-3.87	366.3	-2.2	366.3	-0.59	366.3	-5.16	366.3	-0.32	366.3	0.01	366.3	16.36	366.3	9.53	366.3	9.92	366.3	3.85	366.3	8.3	366.3	13.53	366.3	0.76
367.2	5.44	367.2	5.83	367.2	6.04	367.2	3.86	367.2	11.21	367.2	8.27	367.2	6.06	367.2	6.17	367.2	1.78	367.2	0.24	367.2	7.63	367.2	3.83	367.2	-3.59	367.2	-2.5	367.2	-2.11	367.2	-6.81	367.2	-0.09	367.2	0.8	367.2	17.36	367.2	9.69	367.2	9.92	367.2	1.84	367.2	9.58	367.2	14.75	367.2	2
368.1	4.84	368.1	6.23	368.1	7.22	368.1	4.57	368.1	10.79	368.1	8.08	368.1	5.08	368.1	7.85	368.1	3.02	368.1	1.35	368.1	7.43	368.1	4.41	368.1	-2.9	368.1	-4.57	368.1	-2.73	368.1	-5.53	368.1	-2.99	368.1	-1.83	368.1	14.54	368.1	5.17	368.1	7.27	368.1	3.3	368.1	7.97	368.1	14.14	368.1	-0.4
369	3.91	369	4.58	369	9.34	369	5.51	369	11.68	369	8.18	369	4.66	369	3.95	369	1.24	369	1.1	369	8.75	369	5.65	369	-4.9	369	-2.76	369	-2.41	369	-7.69	369	0.87	369	0.43	369	17.61	369	9.04	369	9.63	369	1.97	369	7.92	369	12.07	369	2.4
369.9	5.95	369.9	6.7	369.9	6.35	369.9	3.55	369.9	10.19	369.9	5.14	369.9	5.3	369.9	4.46	369.9	4.18	369.9	1.46	369.9	3.88	369.9	2.01	369.9	-3.38	369.9	-3.49	369.9	-0.98	369.9	-4.65	369.9	-2.22	369.9	-0.43	369.9	14.37	369.9	7.43	369.9	9.91	369.9	2.89	369.9	11.36	369.9	13.09	369.9	0.81
370.8	4.07	370.8	4.73	370.8	7.35	370.8	1.92	370.8	11.28	370.8	8.27	370.8	2.45	370.8	6.26	370.8	3.91	370.8	2.21	370.8	8.59	370.8	3.13	370.8	-4.54	370.8	0.66	370.8	-1.86	370.8	-5.83	370.8	0.73	370.8	0.15	370.8	15.39	370.8	11.49	370.8	10.11	370.8	1.73	370.8	8.14	370.8	15.02	370.8	0.96
371.7	4.95	371.7	4.91	371.7	6.74	371.7	4.26	371.7	10.36	371.7	7.47	371.7	5.04	371.7	4.09	371.7	3.69	371.7	3.84	371.7	5.46	371.7	5.63	371.7	-3.38	371.7	-1.06	371.7	-3.66	371.7	-2.53	371.7	0.93	371.7	-1.54	371.7	12.51	371.7	10.93	371.7	8.85	371.7	2.55	371.7	8.67	371.7	14	371.7	0.41
372.6	5.45	372.6	6.56	372.6	9.32	372.6	2.71	372.6	8.6	372.6	8.58	372.6	4.1	372.6	8.2	372.6	5.41	372.6	-0.88	372.6	6.82	372.6	3.08	372.6	-2.75	372.6	-1.65	372.6	0.24	372.6	-7.54	372.6	-0.56	372.6	-1.79	372.6	15.97	372.6	7.96	372.6	11.37	372.6	0.76	372.6	7.16	372.6	15.73	372.6	0.61
373.5	5.05	373.5	6.98	373.5	8.24	373.5	3.78	373.5	10.57	373.5	6.33	373.5	4.69	373.5	9.1	373.5	0.19	373.5	1.48	373.5	6.17	373.5	5.76	373.5	-4.43	373.5	-0.04	373.5	-3.14	373.5	-2.87	373.5	-2.71	373.5	1.21	373.5	15.27	373.5	9.67	373.5	9.8	373.5	4.22	373.5	6.81	373.5	12.76	373.5	1.56
374.4	6.96	374.4	5.61	374.4	11.04	374.4	3.31	374.4	9.98	374.4	8.24	374.4	4.97	374.4	5.97	374.4	2.67	374.4	-1.45	374.4	5.49	374.4	2.78	374.4	-2.11	374.4	-0.98	374.4	-0.28	374.4	-6.11	374.4	1.51	374.4	0.06	374.4	15.65	374.4	9.81	374.4	11.31	374.4	2.84	374.4	7.86	374.4	16.94	374.4	1.09
375.3	3.69	375.3	8.78	375.3	6.52	375.3	4.72	375.3	13.37	375.3	4.75	375.3	6.22	375.3	7.72	375.3	2.92	375.3	2.55	375.3	7.95	375.3	2.52	375.3	-1.45	375.3	-0.72	375.3	-0.83	375.3	-5.16	375.3	-1.85	375.3	0.05	375.3	17.93	375.3	9.12	375.3	9.7	375.3	5.59	375.3	7.63	375.3	14.47	375.3	0.52
376.2	4.43	376.2	4.69	376.2	6.48	376.2	4.86	376.2	11.4	376.2	7.31	376.2	4.99	376.2	7.49	376.2	1.82	376.2	0.54	376.2	6.22	376.2	6.09	376.2	-1.96	376.2	-3.15	376.2	0.01	376.2	-6.13	376.2	0.02	376.2	1.56	376.2	13.7	376.2	8.15	376.2	9.45	376.2	2.45	376.2	8.04	376.2	14.56	376.2	-0.25
377.1	4.68	377.1	5.88	377.1	8.04	377.1	4.33	377.1	9.85	377.1	9.74	377.1	6.06	377.1	5.58	377.1	3.17	377.1	0.09	377.1	9.52	377.1	5.18	377.1	-2.98	377.1	0.44	377.1	-2.1	377.1	-6.56	377.1	1.17	377.1	-1.08	377.1	14.64	377.1	8.08	377.1	9.54	377.1	5.18	377.1	9.1	377.1	15.36	377.1	1.31
378	4.18	378	5.96	378	4.72	378	4.26	378	9.55	378	7.22	378	5.52	378	7.06	378	1.85	378	1.6	378	6.81	378	3.62	378	-3.47	378	-1.92	378	-3.84	378	-6.62	378	-1.29	378	-2.22	378	15.46	378	9.89	378	10.81	378	2.84	378	6.7	378	15.58	378	2.49
378.9	4.35	378.9	7.72	378.9	7.43	378.9	4.67	378.9	11.62	378.9	6.2	378.9	3.45	378.9	7.51	378.9	3.8	378.9	3.3	378.9	8.16	378.9	5.19	378.9	-5.44	378.9	-1.09	378.9	-0.95	378.9	-3.25	378.9	-2.73	378.9	-2.17	378.9	16.71	378.9	8.08	378.9	10.45	378.9	5.13	378.9	7.45	378.9	13.29	378.9	2.44
379.8	5.03	379.8	7.72	379.8	7.64	379.8	4.98	379.8	12.1	379.8	10.27	379.8	5.61	379.8	8.13	379.8	0.93	379.8	1.11	379.8	7.74	379.8	5.22	379.8	-3.5	379.8	-2.32	379.8	-4.85	379.8	-3.93	379.8	0.76	379.8	-2.22	379.8	15.49	379.8	7.84	379.8	8.96	379.8	3.13	379.8	9.51	379.8	13.53	379.8	-0.08
380.7	5.74	380.7	7.38	380.7	9.82	380.7	2.44	380.7	12.84	380.7	7.65	380.7	4.07	380.7	6.12	380.7	5.23	380.7	-0.98	380.7	8.27	380.7	4.53	380.7	-5.76	380.7	-3.57	380.7	-0.85	380.7	-5.83	380.7	-1.73	380.7	0.18	380.7	14.17	380.7	9.57	380.7	9.71	380.7	3.4	380.7	9.25	380.7	14.44	380.7	-1.06
381.6	3.1	381.6	7.08	381.6	6.45	381.6	3.73	381.6	11.8	381.6	8.37	381.6	5.11	381.6	6.85	381.6	4.59	381.6	-0.63	381.6	5.83	381.6	4.33	381.6	-3.13	381.6	-4.03	381.6	0	381.6	-6.87	381.6	-4.09	381.6	-2.19	381.6	15.15	381.6	7.69	381.6	12.38	381.6	1.72	381.6	7.43	381.6	14.77	381.6	0.14
382.5	5.89	382.5	7.08	382.5	6.36	382.5	3	382.5	10.74	382.5	7.74	382.5	5.3	382.5	6.89	382.5	4.49	382.5	1.69	382.5	4.91	382.5	4.81	382.5	-3.65	382.5	-2.61	382.5	-2.57	382.5	-4.59	382.5	0.13	382.5	-0.91	382.5	13.38	382.5	8.09	382.5	8.24	382.5	4.02	382.5	8.35	382.5	13.84	382.5	0.83
383.4	4.42	383.4	8.11	383.4	7.94	383.4	4.92	383.4	13.36	383.4	6.14	383.4	5.66	383.4	9.83	383.4	3.01	383.4	3.14	383.4	6.85	383.4	4.44	383.4	-3.33	383.4	-1.69	383.4	-0.39	383.4	-4.07	383.4	0.87	383.4	-3.93	383.4	15.07	383.4	7.52	383.4	11.31	383.4	2.94	383.4	11.2	383.4	13.77	383.4	0.11
384.3	5.13	384.3	7.08	384.3	5.57	384.3	1.14	384.3	12.71	384.3	7.63	384.3	3.47	384.3	7.73	384.3	2.4	384.3	2.13	384.3	9.23	384.3	3.57	384.3	-4.58	384.3	-2.17	384.3	-2.03	384.3	-4.66	384.3	1.34	384.3	-3.86	384.3	13.44	384.3	8.04	384.3	9.65	384.3	2.37	384.3	9.84	384.3	12.41	384.3	0.34
385.2	4.23	385.2	5.88	385.2	5.67	385.2	3.17	385.2	11.66	385.2	6.95	385.2	3.33	385.2	6.68	385.2	4.05	385.2	2.98	385.2	7.7	385.2	5.64	385.2	-2.76	385.2	-2.41	385.2	-1.77	385.2	-3.47	385.2	-1.08	385.2	-0.65	385.2	16.02	385.2	6.27	385.2	8.87	385.2	5.65	385.2	7.1	385.2	12.19	385.2	0.73
386.1	5.36	386.1	7.46	386.1	7.37	386.1	2.87	386.1	10.77	386.1	9.26	386.1	4.37	386.1	7.15	386.1	3.35	386.1	3.49	386.1	5.53	386.1	6.91	386.1	-3.8	386.1	-1.95	386.1	-0.54	386.1	-4.38	386.1	-1.2	386.1	-0.26	386.1	17.01	386.1	8.67	386.1	9.37	386.1	1.5	386.1	9.02	386.1	17.8	386.1	2.88
387	3.65	387	6.45	387	4.05	387	5.08	387	7.01	387	9.81	387	5.49	387	7.15	387	2.74	387	0.95	387	4.91	387	4.8	387	-3.64	387	-1.45	387	-3.4	387	-6.56	387	-1.39	387	-1.96	387	16.81	387	8.69	387	9.25	387	3.4	387	6.48	387	14.01	387	3.66
387.9	5.75	387.9	4.25	387.9	6.62	387.9	3.44	387.9	10.24	387.9	9.94	387.9	1.18	387.9	5.64	387.9	3.42	387.9	4.2	387.9	4.54	387.9	4.19	387.9	-3.33	387.9	-2.48	387.9	0.04	387.9	-4.13	387.9	-1.73	387.9	0.12	387.9	14.89	387.9	13.17	387.9	12.34	387.9	4.79	387.9	7.5	387.9	16.14	387.9	1.32
388.8	4.29	388.8	6.38	388.8	8.14	388.8	2.25	388.8	8.46	388.8	8.46	388.8	2.29	388.8	6.32	388.8	3.67	388.8	0.2	388.8	4.58	388.8	6.36	388.8	-5.4	388.8	-2.27	388.8	-1.7	388.8	-7.06	388.8	-2.03	388.8	0.13	388.8	15.4	388.8	7.62	388.8	10.37	388.8	1.96	388.8	9.3	388.8	11.84	388.8	0.61
389.7	4.75	389.7	5.51	389.7	4.85	389.7	4.55	389.7	9.41	389.7	8.2	389.7	3.4	389.7	5.95	389.7	3.45	389.7	0.94	389.7	5.53	389.7	6.62	389.7	-2.83	389.7	-2.17	389.7	-0.69	389.7	-5.7	389.7	-1.98	389.7	-1	389.7	17.34	389.7	9.36	389.7	11.85	389.7	3.72	389.7	6.35	389.7	12.07	389.7	1.85
390.6	5.66	390.6	7.98	390.6	6.65	390.6	5.15	390.6	12.05	390.6	7.23	390.6	6.79	390.6	7.01	390.6	2.99	390.6	0.33	390.6	6.71	390.6	6.36	390.6	-5.22	390.6	-2.44	390.6	-1.34	390.6	-3.65	390.6	-0.73	390.6	-0.46	390.6	14.49	390.6	8.95	390.6	8.19	390.6	1.71	390.6	5.64	390.6	16.04	390.6	0.63
391.5	4.22	391.5	6.53	391.5	7.58	391.5	4.42	391.5	11.39	391.5	6.71	391.5	5.1	391.5	6.92	391.5	4.21	391.5	2.75	391.5	6.31	391.5	5.12	391.5	-2.24	391.5	-2.03	391.5	-2.33	391.5	-6.11	391.5	-0.71	391.5	1.76	391.5	16.3	391.5	6.65	391.5	10.97	391.5	3.38	391.5	9.06	391.5	14.17	391.5	0.55
392.4	4.95	392.4	6.5	392.4	7.35	392.4	2.84	392.4	8.97	392.4	7.02	392.4	4.78	392.4	7.28	392.4	4.95	392.4	1.3	392.4	8.39	392.4	3.04	392.4	-2.34	392.4	-1.09	392.4	-0.37	392.4	-7.21	392.4	0.23	392.4	-1.85	392.4	14.4	392.4	10.01	392.4	11.75	392.4	3.03	392.4	10.2	392.4	14.93	392.4	-0.88
393.3	3.93	393.3	6.18	393.3	11.03	393.3	3.18	393.3	9.92	393.3	6.97	393.3	2.08	393.3	4.57	393.3	6.31	393.3	1.96	393.3	7.18	393.3	3.86	393.3	-3.69	393.3	-3.29	393.3	-1.25	393.3	-6.7	393.3	-0.16	393.3	-0.17	393.3	16.52	393.3	10.44	393.3	11.74	393.3	2.89	393.3	7.96	393.3	14.2	393.3	0.16
394.2	5.85	394.2	5.87	394.2	6.57	394.2	2.36	394.2	12.14	394.2	9.7	394.2	3.63	394.2	5.62	394.2	2.68	394.2	-0.85	394.2	7.61	394.2	5.89	394.2	-5.76	394.2	-1.77	394.2	-1.59	394.2	-6.86	394.2	-1.61	394.2	-3.14	394.2	14.95	394.2	9.76	394.2	11.79	394.2	3.72	394.2	7.49	394.2	13.49	394.2	2.27
395.1	3.59	395.1	5.73	395.1	7.02	395.1	2.26	395.1	13.03	395.1	8.14	395.1	3.42	395.1	8.14	395.1	4.08	395.1	0.42	395.1	6.07	395.1	5.02	395.1	-4.96	395.1	-2.69	395.1	-0.68	395.1	-6.21	395.1	-2.98	395.1	-0.64	395.1	15.65	395.1	10.16	395.1	9.56	395.1	3.94	395.1	6.22	395.1	13.86	395.1	-0.47
396	5.85	396	8.26	396	8.82	396	1.7	396	12.79	396	7.55	396	4.28	396	7.04	396	5.09	396	-0.37	396	6.83	396	4.92	396	-3.2	396	-1.86	396	-0.94	396	-5.68	396	-3	396	-2.88	396	15.95	396	9.3	396	9.25	396	4.61	396	9.96	396	13.44	396	0.21
396.9	4.53	396.9	5.76	396.9	6.06	396.9	5.15	396.9	9.67	396.9	7.61	396.9	2.91	396.9	5.18	396.9	4.58	396.9	2.03	396.9	6.13	396.9	4.75	396.9	-4.06	396.9	-2.63	396.9	0.59	396.9	-5.96	396.9	-0.66	396.9	0.88	396.9	15.11	396.9	10.94	396.9	10.71	396.9	3.93	396.9	10.15	396.9	14.88	396.9	0.17
397.8	7.04	397.8	5.8	397.8	10.9	397.8	5.75	397.8	12.94	397.8	6.34	397.8	5.49	397.8	7.23	397.8	3.77	397.8	2.06	397.8	6.91	397.8	2.88	397.8	-5.94	397.8	-3.46	397.8	-1.71	397.8	-4.42	397.8	-1.77	397.8	-5.45	397.8	15.81	397.8	8.9	397.8	10.63	397.8	5.48	397.8	9.71	397.8	12.64	397.8	-1.98
398.7	5.81	398.7	5	398.7	6.22	398.7	4.14	398.7	9.01	398.7	9.53	398.7	5.25	398.7	8.64	398.7	5.73	398.7	-0.23	398.7	7.73	398.7	4.81	398.7	-5.73	398.7	-2.32	398.7	0.73	398.7	-6.29	398.7	-1.14	398.7	-0.98	398.7	13.37	398.7	7.96	398.7	10.16	398.7	3.05	398.7	7.34	398.7	12.61	398.7	0.61
399.6	6.01	399.6	6.89	399.6	5.46	399.6	2.71	399.6	10.02	399.6	6.36	399.6	5.04	399.6	6.87	399.6	0.74	399.6	-0.41	399.6	6.06	399.6	3.13	399.6	-3.69	399.6	-3.4	399.6	-1.91	399.6	-3.53	399.6	-2.56	399.6	-1.47	399.6	14.4	399.6	9.29	399.6	9.63	399.6	5.25	399.6	9.12	399.6	15.23	399.6	1.82
400.5	4.8	400.5	5.95	400.5	6.77	400.5	3.09	400.5	10.3	400.5	8.49	400.5	5.09	400.5	7.24	400.5	5.19	400.5	2.05	400.5	9.12	400.5	6.69	400.5	-5.99	400.5	-1.51	400.5	0.79	400.5	-6.44	400.5	-0.41	400.5	0.3	400.5	12.93	400.5	5.67	400.5	11.87	400.5	3.01	400.5	10.4	400.5	13.66	400.5	1.27
401.4	4.61	401.4	8.66	401.4	5.53	401.4	4.42	401.4	10.21	401.4	10.88	401.4	2.74	401.4	8.46	401.4	2.74	401.4	0.49	401.4	7.23	401.4	4.57	401.4	-5.58	401.4	-2.46	401.4	-1.43	401.4	-5.83	401.4	-2.35	401.4	-1.83	401.4	14.44	401.4	8.93	401.4	10.27	401.4	3.71	401.4	6.16	401.4	15.28	401.4	-1
402.3	3.84	402.3	6.72	402.3	8.22	402.3	2.18	402.3	12.4	402.3	5.77	402.3	3.25	402.3	5.22	402.3	4.03	402.3	-0.93	402.3	6.51	402.3	1.56	402.3	-5.14	402.3	-3.77	402.3	1.04	402.3	-6.03	402.3	2.23	402.3	-2.87	402.3	13.69	402.3	9.17	402.3	11.89	402.3	5.27	402.3	10.29	402.3	14.89	402.3	1.44
403.2	4.31	403.2	5.13	403.2	7.25	403.2	3.93	403.2	11.48	403.2	7.07	403.2	5.21	403.2	6.03	403.2	6.18	403.2	0.43	403.2	5.95	403.2	4.87	403.2	-2.61	403.2	-0.12	403.2	-0.14	403.2	-7.54	403.2	-2.28	403.2	-1.14	403.2	14.71	403.2	10.02	403.2	10.84	403.2	1.55	403.2	7.44	403.2	14.82	403.2	0.59
404.1	3.82	404.1	5.79	404.1	7.53	404.1	3.57	404.1	10.55	404.1	8.49	404.1	3.28	404.1	7.84	404.1	5.63	404.1	1.79	404.1	5.67	404.1	5.5	404.1	-3.54	404.1	-1.4	404.1	0.26	404.1	-4.73	404.1	-3.55	404.1	0.39	404.1	15.42	404.1	8.28	404.1	10.36	404.1	3.52	404.1	7.72	404.1	13.66	404.1	2.46
405	4.07	405	9.81	405	9.54	405	2.4	405	7.92	405	10	405	4.96	405	9.37	405	4.49	405	0.27	405	5.72	405	6.49	405	-4.63	405	-2.52	405	-0.24	405	-4.17	405	-1.69	405	0.15	405	14.55	405	9.41	405	10.79	405	3.47	405	8.28	405	16.39	405	1.03
405.9	5.83	405.9	7.89	405.9	9	405.9	3.92	405.9	10.75	405.9	9.08	405.9	4.75	405.9	7.99	405.9	5.02	405.9	2.1	405.9	6.76	405.9	3.97	405.9	-2.67	405.9	-0.32	405.9	-0.49	405.9	-5.5	405.9	-3.25	405.9	-0.37	405.9	19.05	405.9	10.39	405.9	10.42	405.9	2.93	405.9	6.87	405.9	13.26	405.9	0.23
406.8	3.92	406.8	7.42	406.8	7.03	406.8	3.54	406.8	13.7	406.8	7.81	406.8	2.63	406.8	6.45	406.8	0.64	406.8	0.58	406.8	7.12	406.8	4.29	406.8	-3.35	406.8	-1.48	406.8	-1.93	406.8	-6.06	406.8	0.47	406.8	1.58	406.8	16.24	406.8	10.02	406.8	10.27	406.8	4.53	406.8	9.84	406.8	14.59	406.8	0.63
407.7	5.87	407.7	8.2	407.7	6.69	407.7	4.01	407.7	9.63	407.7	4.87	407.7	4.67	407.7	8.28	407.7	4.36	407.7	-0.92	407.7	6.98	407.7	4.3	407.7	-4.57	407.7	-2.36	407.7	-1.38	407.7	-7.43	407.7	0.77	407.7	-3.07	407.7	14.19	407.7	10.47	407.7	10.52	407.7	3.6	407.7	9.78	407.7	11.55	407.7	-0.61
408.6	5.07	408.6	6.04	408.6	6.67	408.6	3.79	408.6	10.45	408.6	6.89	408.6	4.32	408.6	7.06	408.6	5.32	408.6	-0.1	408.6	5.11	408.6	6.41	408.6	-4.09	408.6	-0.09	408.6	1.52	408.6	-5.52	408.6	-2.09	408.6	-2.23	408.6	14.79	408.6	10.21	408.6	11.19	408.6	5.72	408.6	9.01	408.6	14.52	408.6	4.55
409.5	4.22	409.5	8.31	409.5	5.6	409.5	1.59	409.5	10.47	409.5	7.86	409.5	5.29	409.5	6.74	409.5	2.52	409.5	-1.53	409.5	8.02	409.5	4.16	409.5	-3.83	409.5	-3.28	409.5	-2.53	409.5	-6.43	409.5	-1.93	409.5	1.44	409.5	14.07	409.5	7.77	409.5	9.71	409.5	3.35	409.5	8.25	409.5	14.58	409.5	0.25
410.4	5.8	410.4	5.08	410.4	7.18	410.4	1.43	410.4	12.24	410.4	9.15	410.4	5.41	410.4	5.99	410.4	6.62	410.4	2.17	410.4	5.16	410.4	6.9	410.4	-3.63	410.4	-3.52	410.4	-0.05	410.4	-5.14	410.4	-1.64	410.4	-0.58	410.4	15.69	410.4	7.47	410.4	11.9	410.4	1.74	410.4	6.52	410.4	13.79	410.4	1.9
411.3	4.19	411.3	6.99	411.3	8.45	411.3	4.42	411.3	9.71	411.3	9.06	411.3	4.67	411.3	6.37	411.3	3.62	411.3	1.72	411.3	5.7	411.3	5.83	411.3	-1.51	411.3	-2.85	411.3	-3.95	411.3	-4.67	411.3	-0.36	411.3	-1.93	411.3	17.09	411.3	10.59	411.3	7.37	411.3	3.3	411.3	8.95	411.3	16.88	411.3	0.69
412.2	5.91	412.2	6.12	412.2	7.83	412.2	6.59	412.2	11.64	412.2	8.9	412.2	3.47	412.2	6.96	412.2	4.34	412.2	0.87	412.2	9.03	412.2	2.28	412.2	-3.79	412.2	-3.4	412.2	-1.89	412.2	-6.59	412.2	-0.98	412.2	-2.25	412.2	16.74	412.2	9.65	412.2	11.52	412.2	3.4	412.2	8.62	412.2	13.94	412.2	-0.31
413.1	5.01	413.1	6.3	413.1	5.24	413.1	3.11	413.1	11.67	413.1	8.57	413.1	3.97	413.1	5.21	413.1	3	413.1	0.16	413.1	6.74	413.1	4.53	413.1	-5.38	413.1	-3.19	413.1	-2.72	413.1	-7.75	413.1	0.62	413.1	0.15	413.1	16.08	413.1	9.44	413.1	10.23	413.1	3.41	413.1	8.42	413.1	12.75	413.1	2.52
414	5.15	414	5.77	414	6.15	414	5.64	414	11.29	414	7.08	414	1.83	414	6.78	414	3.4	414	-0.85	414	5.42	414	4.03	414	-5.82	414	-0.2	414	-2.86	414	-7.19	414	-1.72	414	-0.64	414	17.7	414	11.17	414	12.24	414	3.47	414	8.26	414	16.19	414	2.99
414.9	6.44	414.9	7.66	414.9	9.14	414.9	2.65	414.9	9.95	414.9	9.67	414.9	3.41	414.9	6.75	414.9	2.19	414.9	1.68	414.9	5.21	414.9	5.02	414.9	-3.81	414.9	-1.5	414.9	-2.4	414.9	-6.49	414.9	-1.46	414.9	-1.28	414.9	15.81	414.9	9.59	414.9	9.39	414.9	4.61	414.9	9.58	414.9	15.18	414.9	3.53
415.8	4.87	415.8	7.02	415.8	8.2	415.8	6.31	415.8	9.49	415.8	7.61	415.8	5.24	415.8	6.18	415.8	4.46	415.8	1.65	415.8	7.68	415.8	4.59	415.8	-4.54	415.8	-1.23	415.8	1.01	415.8	-4.36	415.8	0.19	415.8	-1.63	415.8	15.75	415.8	8.4	415.8	11.84	415.8	6.13	415.8	9.35	415.8	11.39	415.8	2.29
416.7	5.37	416.7	6.32	416.7	9.95	416.7	6.14	416.7	11.33	416.7	9.07	416.7	6.03	416.7	4.54	416.7	5.73	416.7	2.33	416.7	6.8	416.7	4.55	416.7	-4.38	416.7	-2.82	416.7	-2.37	416.7	-5.52	416.7	-0.12	416.7	-2.11	416.7	16.19	416.7	11.24	416.7	10.51	416.7	2.45	416.7	9.82	416.7	15.63	416.7	1.36
417.6	2.78	417.6	6.15	417.6	5.81	417.6	-0.06	417.6	10.06	417.6	7.28	417.6	3.39	417.6	7.92	417.6	2.9	417.6	1.09	417.6	6.4	417.6	3.99	417.6	-5.08	417.6	0.17	417.6	-2.67	417.6	-6.49	417.6	-0.5	417.6	-0.28	417.6	13.96	417.6	10.63	417.6	11.21	417.6	3.03	417.6	10.83	417.6	15.08	417.6	-1.66
418.5	5.5	418.5	7.46	418.5	7.11	418.5	3.06	418.5	14.33	418.5	7.66	418.5	2.89	418.5	6.02	418.5	4.65	418.5	0.94	418.5	7.72	418.5	4.78	418.5	-4.69	418.5	-2.16	418.5	-2.17	418.5	-6.68	418.5	-1.67	418.5	1.06	418.5	14.51	418.5	8.65	418.5	10.17	418.5	3.26	418.5	10.09	418.5	14.89	418.5	0.71
419.4	2.02	419.4	6.88	419.4	8	419.4	2.13	419.4	10.45	419.4	6.4	419.4	3.98	419.4	5	419.4	5.18	419.4	-0.83	419.4	6.92	419.4	3.85	419.4	-4.31	419.4	-4.27	419.4	-2.28	419.4	-4.9	419.4	1.47	419.4	-1.63	419.4	15.79	419.4	8.98	419.4	13.18	419.4	2.44	419.4	11.47	419.4	14.04	419.4	2.27
420.3	4.82	420.3	5.62	420.3	8.4	420.3	5.12	420.3	12.27	420.3	9.44	420.3	5.34	420.3	5.99	420.3	4.66	420.3	3.26	420.3	8.01	420.3	6.59	420.3	-2.39	420.3	-4.51	420.3	-0.9	420.3	-5.3	420.3	0.11	420.3	-3.75	420.3	14.08	420.3	11.12	420.3	11.08	420.3	5.01	420.3	7.47	420.3	13.76	420.3	-0.99
421.2	4.36	421.2	9.33	421.2	8.85	421.2	2.88	421.2	13.04	421.2	7.97	421.2	6.42	421.2	6.43	421.2	2.54	421.2	0.08	421.2	6.69	421.2	4.17	421.2	-4.54	421.2	-4.06	421.2	-1.31	421.2	-9.14	421.2	-2.61	421.2	-2.31	421.2	16.38	421.2	8.68	421.2	8.51	421.2	2.08	421.2	9.01	421.2	14.63	421.2	0.96
422.1	4.54	422.1	5.74	422.1	8.39	422.1	2.49	422.1	8.42	422.1	7.67	422.1	6.07	422.1	7.27	422.1	5.22	422.1	-0.39	422.1	7.47	422.1	3.79	422.1	-2.69	422.1	-2.79	422.1	0.96	422.1	-7.57	422.1	1.05	422.1	-0.15	422.1	15.33	422.1	8.32	422.1	12.15	422.1	2.26	422.1	8.7	422.1	16.34	422.1	0.18
423	6.89	423	8.46	423	7.61	423	4.2	423	10.88	423	6.73	423	6.02	423	7.08	423	2.23	423	3.17	423	7.66	423	1.09	423	-5.07	423	-3.9	423	-3.16	423	-4.42	423	-1.5	423	-3.3	423	14.03	423	10.02	423	10.48	423	5.53	423	8.65	423	15.5	423	0.83
423.9	7.13	423.9	6.64	423.9	6.48	423.9	4.78	423.9	11.53	423.9	9.4	423.9	6.9	423.9	7.74	423.9	1.59	423.9	3.22	423.9	7.9	423.9	3.88	423.9	-7.06	423.9	-2.5	423.9	-2.6	423.9	-5.58	423.9	-2.15	423.9	-0.84	423.9	14.43	423.9	9.51	423.9	10.91	423.9	4.99	423.9	8.22	423.9	15.04	423.9	0.89
424.8	4.52	424.8	9.13	424.8	6.14	424.8	4.47	424.8	12.11	424.8	5.4	424.8	4.97	424.8	9.18	424.8	4.35	424.8	1.18	424.8	3.44	424.8	3.35	424.8	-4.27	424.8	-1.71	424.8	-0.22	424.8	-7.63	424.8	-1.56	424.8	0.83	424.8	15.52	424.8	9.58	424.8	9.65	424.8	2.09	424.8	8.04	424.8	18.86	424.8	0.13
425.7	5.09	425.7	5.77	425.7	7.82	425.7	5.33	425.7	12.52	425.7	8.88	425.7	3.52	425.7	5.08	425.7	4.97	425.7	1.75	425.7	6.17	425.7	4.05	425.7	-5.38	425.7	-1.7	425.7	-1	425.7	-6.44	425.7	-1.27	425.7	-2.57	425.7	14.28	425.7	11.67	425.7	13.04	425.7	5.12	425.7	7.78	425.7	15.33	425.7	-0.83
426.6	4.05	426.6	6.25	426.6	8.81	426.6	6.82	426.6	11.67	426.6	7.87	426.6	4.6	426.6	6.09	426.6	3.41	426.6	1.68	426.6	6.47	426.6	4.82	426.6	-5.29	426.6	-3.9	426.6	-0.62	426.6	-6.05	426.6	-2.14	426.6	-1.03	426.6	15.49	426.6	9.58	426.6	9.27	426.6	5.16	426.6	11.14	426.6	14.8	426.6	2.3
427.5	6.53	427.5	7.36	427.5	8.63	427.5	4.82	427.5	11.24	427.5	6.07	427.5	5.28	427.5	5.98	427.5	5.51	427.5	0.57	427.5	5.71	427.5	4.66	427.5	-2.74	427.5	-3.88	427.5	-1.42	427.5	-8.47	427.5	-1.37	427.5	-1.08	427.5	14.38	427.5	8.57	427.5	11.81	427.5	5.46	427.5	11.15	427.5	15.04	427.5	-0.02
428.4	3.81	428.4	7.32	428.4	9.06	428.4	3.81	428.4	12.68	428.4	7.05	428.4	4.45	428.4	9.05	428.4	4.13	428.4	-0.88	428.4	5.6	428.4	5.51	428.4	-2.43	428.4	-0.82	428.4	-0.31	428.4	-9.61	428.4	-2.12	428.4	-0.79	428.4	13.35	428.4	8.31	428.4	12.23	428.4	4.47	428.4	9.5	428.4	17.58	428.4	-0.54
429.3	4.19	429.3	6.18	429.3	6.97	429.3	5.41	429.3	10.46	429.3	6.2	429.3	4.09	429.3	6.19	429.3	6.7	429.3	-0.04	429.3	9.3	429.3	4.28	429.3	-5.42	429.3	-0.68	429.3	-1.8	429.3	-7.4	429.3	0.16	429.3	1.09	429.3	15.62	429.3	12.43	429.3	10.08	429.3	4.25	429.3	7.13	429.3	15.54	429.3	0.65
430.2	4.81	430.2	9.4	430.2	6.31	430.2	3.53	430.2	11.59	430.2	10.85	430.2	5.18	430.2	9.11	430.2	2.74	430.2	-0.8	430.2	6.82	430.2	5.59	430.2	-1.56	430.2	-1.98	430.2	-2.82	430.2	-6.71	430.2	-0.7	430.2	0.46	430.2	17.73	430.2	9.79	430.2	10.41	430.2	4.63	430.2	7.04	430.2	18.3	430.2	1.27
431.1	6.19	431.1	8.43	431.1	7.71	431.1	4.27	431.1	12.71	431.1	8.19	431.1	4.8	431.1	9.41	431.1	2.43	431.1	1.35	431.1	7.69	431.1	4.69	431.1	-4.27	431.1	-4.37	431.1	-1.33	431.1	-5.51	431.1	-2.42	431.1	-2.94	431.1	14.71	431.1	8.2	431.1	11.36	431.1	2.41	431.1	9.3	431.1	13.98	431.1	-0.82
432	3.17	432	9.38	432	6.29	432	2.33	432	12.8	432	8.23	432	2.88	432	8.24	432	0.69	432	2.16	432	9.2	432	3.24	432	-4.66	432	-1.3	432	-3.18	432	-3.59	432	0.36	432	-2.41	432	14.97	432	8.46	432	11.31	432	5.42	432	10.46	432	15.12	432	1.06
432.9	3.1	432.9	6.72	432.9	8.47	432.9	4.44	432.9	6.61	432.9	9	432.9	6.63	432.9	6.58	432.9	4.88	432.9	1.78	432.9	6.17	432.9	3.2	432.9	-2.88	432.9	-2.91	432.9	-2.14	432.9	-5.42	432.9	-1.25	432.9	-5.28	432.9	16.72	432.9	8.85	432.9	11.04	432.9	4.27	432.9	9.95	432.9	14.2	432.9	1.84
433.8	2.4	433.8	7.05	433.8	6.61	433.8	5.25	433.8	12.14	433.8	10.64	433.8	2.46	433.8	7.55	433.8	1.93	433.8	2.66	433.8	8.2	433.8	6.3	433.8	-5.08	433.8	-1.83	433.8	-2.07	433.8	-5.9	433.8	0.02	433.8	-1.68	433.8	18.58	433.8	9.23	433.8	11.92	433.8	6.24	433.8	11.82	433.8	15.7	433.8	4.22
434.7	6.13	434.7	4.96	434.7	7.69	434.7	4.28	434.7	12.62	434.7	9.31	434.7	5.54	434.7	6.69	434.7	2.77	434.7	0.01	434.7	7.27	434.7	5.8	434.7	-3.99	434.7	-2.25	434.7	-2.01	434.7	-8.12	434.7	-0.65	434.7	-0.79	434.7	16.14	434.7	10.37	434.7	11.78	434.7	4.15	434.7	9.65	434.7	18.79	434.7	1.59
435.6	4.76	435.6	6.92	435.6	7.97	435.6	2.84	435.6	11.31	435.6	8.14	435.6	4.93	435.6	8.01	435.6	5.01	435.6	2.08	435.6	7.48	435.6	2.14	435.6	-3.85	435.6	-3.16	435.6	-0.88	435.6	-6.86	435.6	-0.82	435.6	-3.15	435.6	14.88	435.6	10.28	435.6	10.26	435.6	4.04	435.6	10.69	435.6	12.49	435.6	2.98
436.5	5.54	436.5	4.32	436.5	8.71	436.5	1.77	436.5	12.76	436.5	9.51	436.5	7.87	436.5	5.41	436.5	5.17	436.5	0.43	436.5	6.27	436.5	6.11	436.5	-3.16	436.5	-2.54	436.5	-2.96	436.5	-6.51	436.5	-1.91	436.5	-0.71	436.5	15.15	436.5	10.29	436.5	8.42	436.5	3.14	436.5	8.1	436.5	16.18	436.5	0.09
437.4	7.7	437.4	6.32	437.4	5.55	437.4	2.33	437.4	11.02	437.4	10.12	437.4	5.45	437.4	5.87	437.4	4.97	437.4	1.51	437.4	6.03	437.4	5.15	437.4	-3.38	437.4	-5.54	437.4	-0.2	437.4	-4.48	437.4	-1.59	437.4	-1.86	437.4	15.81	437.4	10.39	437.4	10.65	437.4	5.41	437.4	8.97	437.4	13.95	437.4	1.77
438.3	4.03	438.3	7.27	438.3	8.4	438.3	5.74	438.3	11.41	438.3	9.69	438.3	4.49	438.3	7.01	438.3	2.54	438.3	-0.3	438.3	8.29	438.3	3.33	438.3	-3.23	438.3	-0.97	438.3	-1.51	438.3	-6.31	438.3	-0.62	438.3	-2.92	438.3	12.59	438.3	10.52	438.3	12.27	438.3	3.34	438.3	8.6	438.3	14.55	438.3	-0.34
439.2	4.22	439.2	6.13	439.2	6.73	439.2	2.2	439.2	13.44	439.2	8.43	439.2	5.11	439.2	8.2	439.2	3.78	439.2	1.22	439.2	7.53	439.2	6.76	439.2	-3.38	439.2	-1.59	439.2	-0.18	439.2	-7.43	439.2	-3.2	439.2	0.72	439.2	13.06	439.2	10.18	439.2	10.51	439.2	6.14	439.2	7.93	439.2	15.64	439.2	-1.06
440.1	4.93	440.1	5.8	440.1	6.14	440.1	4.53	440.1	15.22	440.1	8.1	440.1	6.28	440.1	4.74	440.1	1.77	440.1	1.78	440.1	9.12	440.1	5.07	440.1	-3.37	440.1	-3.24	440.1	-2.44	440.1	-6.17	440.1	-0.25	440.1	-1.95	440.1	13.24	440.1	9.91	440.1	12.16	440.1	3.93	440.1	9.71	440.1	15.87	440.1	0.9
441	7.14	441	7.13	441	8	441	3.24	441	12.05	441	5.32	441	4.62	441	7.77	441	3.41	441	-0.64	441	7.08	441	4.31	441	-3.14	441	-0.84	441	-1.8	441	-6.91	441	-0.94	441	-3.35	441	15.16	441	11.36	441	12.12	441	5.44	441	8.21	441	13.34	441	0.73
441.9	4.79	441.9	7.58	441.9	5.83	441.9	4.98	441.9	9.69	441.9	10.69	441.9	5.24	441.9	7.41	441.9	2.77	441.9	1.81	441.9	7.09	441.9	4.52	441.9	-4.45	441.9	-3.43	441.9	0.54	441.9	-6.85	441.9	-2.26	441.9	-1.59	441.9	15.55	441.9	10.55	441.9	12.75	441.9	3.15	441.9	8.91	441.9	12.62	441.9	-0.05
442.8	5.83	442.8	8.57	442.8	6.22	442.8	2.77	442.8	13.33	442.8	9.88	442.8	5.72	442.8	10.3	442.8	2.5	442.8	0.13	442.8	7.19	442.8	4.9	442.8	-4.29	442.8	-0.55	442.8	-3.25	442.8	-7.06	442.8	-0.45	442.8	-2.95	442.8	14.79	442.8	10.96	442.8	10.95	442.8	5.19	442.8	10.95	442.8	13.79	442.8	1.05
443.7	6.47	443.7	7.8	443.7	8.8	443.7	3.73	443.7	9.65	443.7	9.25	443.7	5.99	443.7	6.49	443.7	6.06	443.7	0.85	443.7	6	443.7	3.07	443.7	-3.37	443.7	-3.64	443.7	-2.54	443.7	-5.65	443.7	-3.43	443.7	-1.96	443.7	16.07	443.7	11.49	443.7	10.55	443.7	5.11	443.7	9.03	443.7	15.36	443.7	0.57
444.6	5.43	444.6	8.42	444.6	11.16	444.6	-0.16	444.6	12.76	444.6	8.4	444.6	3.6	444.6	8.97	444.6	5.48	444.6	1.29	444.6	6.69	444.6	7.33	444.6	-4.85	444.6	-1.71	444.6	-3.76	444.6	-4.55	444.6	-0.61	444.6	0.17	444.6	16.27	444.6	8.14	444.6	8.84	444.6	4.06	444.6	11	444.6	15.5	444.6	3
445.5	3.41	445.5	6.17	445.5	8.21	445.5	2.33	445.5	11.68	445.5	7.88	445.5	4.06	445.5	8.66	445.5	4.64	445.5	-1.05	445.5	5.26	445.5	4.23	445.5	-4.18	445.5	-2.17	445.5	-0.75	445.5	-7.67	445.5	-2.18	445.5	-0.46	445.5	14.95	445.5	11.52	445.5	10.55	445.5	3.21	445.5	9.75	445.5	13.84	445.5	0.56
446.4	3.87	446.4	7.67	446.4	8.76	446.4	4.2	446.4	13.11	446.4	7.18	446.4	4.97	446.4	6.98	446.4	3.77	446.4	2.07	446.4	8.78	446.4	4.03	446.4	-4.39	446.4	-1.85	446.4	-3.31	446.4	-6.24	446.4	-0.53	446.4	-2.33	446.4	16.09	446.4	10.84	446.4	12.75	446.4	3.52	446.4	11.93	446.4	14.37	446.4	2.26
447.3	4.32	447.3	6.8	447.3	5.87	447.3	5.21	447.3	12.05	447.3	6.98	447.3	2.53	447.3	10.8	447.3	5.4	447.3	0.89	447.3	8.17	447.3	6.27	447.3	-4.23	447.3	-1.01	447.3	-1.01	447.3	-9.64	447.3	0.37	447.3	-1.18	447.3	17.57	447.3	10.1	447.3	9.66	447.3	3.71	447.3	9.58	447.3	14.06	447.3	-0.29
448.2	5.22	448.2	7.73	448.2	8.08	448.2	1.53	448.2	12.57	448.2	8.99	448.2	4.89	448.2	6.47	448.2	6.21	448.2	-1.24	448.2	6.45	448.2	4.49	448.2	-5.71	448.2	-4.23	448.2	1.17	448.2	-5.9	448.2	-1.3	448.2	-1.08	448.2	14.72	448.2	8.96	448.2	11.22	448.2	3.96	448.2	9.17	448.2	17.21	448.2	1.39
449.1	3.98	449.1	6.94	449.1	10.28	449.1	5.43	449.1	12.47	449.1	7.37	449.1	1.51	449.1	6.24	449.1	3.18	449.1	0.89	449.1	8.33	449.1	6.39	449.1	-6.59	449.1	-3.79	449.1	-2.36	449.1	-9.4	449.1	-0.65	449.1	0.88	449.1	14.68	449.1	8.98	449.1	11.93	449.1	1.79	449.1	11.74	449.1	16.37	449.1	0.96
450	6.02	450	8.6	450	8.01	450	2.97	450	10.8	450	6.69	450	3.98	450	8.24	450	4.07	450	1.63	450	9.81	450	6	450	-4.8	450	-2.08	450	-3.64	450	-6.76	450	-1.43	450	-2.22	450	16.86	450	11.23	450	6.4	450	4.93	450	8.99	450	14.42	450	0.08
450.9	5.81	450.9	7.51	450.9	10.21	450.9	3.51	450.9	13.32	450.9	7.58	450.9	4.77	450.9	7.71	450.9	3.48	450.9	1.88	450.9	7.1	450.9	5.6	450.9	-6.23	450.9	-0.75	450.9	-2.4	450.9	-6.18	450.9	-0.87	450.9	-1.62	450.9	14.72	450.9	10.19	450.9	10.86	450.9	2.38	450.9	10.94	450.9	14.51	450.9	0.85
451.8	3.17	451.8	8.45	451.8	9.63	451.8	4.07	451.8	10.79	451.8	7.25	451.8	3.7	451.8	6.97	451.8	5.23	451.8	1.81	451.8	6.86	451.8	7.29	451.8	-4.67	451.8	-3.08	451.8	0.76	451.8	-8.21	451.8	-0.16	451.8	0.24	451.8	13.8	451.8	10.62	451.8	10.69	451.8	2.64	451.8	7.08	451.8	14.59	451.8	-1.55
452.7	2.72	452.7	5.7	452.7	10.07	452.7	3.03	452.7	9.39	452.7	11.59	452.7	4.73	452.7	5.14	452.7	4.69	452.7	1	452.7	7.88	452.7	2.18	452.7	-5.22	452.7	-2.32	452.7	-1.6	452.7	-5	452.7	-1.16	452.7	-3.03	452.7	15.65	452.7	8.72	452.7	11.8	452.7	4.05	452.7	9.38	452.7	13.49	452.7	0.53
453.6	5.65	453.6	6.56	453.6	8.19	453.6	4.44	453.6	11.77	453.6	9.11	453.6	4.15	453.6	7.25	453.6	5.23	453.6	0.16	453.6	5.36	453.6	3.89	453.6	-5.37	453.6	-3.85	453.6	0.02	453.6	-10.98	453.6	0.87	453.6	-1.55	453.6	14.72	453.6	9.28	453.6	12.78	453.6	4.02	453.6	9.66	453.6	14.33	453.6	0
454.5	5.27	454.5	6.78	454.5	8.73	454.5	5.62	454.5	10.41	454.5	8.47	454.5	1.78	454.5	7.22	454.5	6.04	454.5	4.47	454.5	7.35	454.5	5.41	454.5	-5.31	454.5	-0.03	454.5	-0.15	454.5	-5.49	454.5	-2.28	454.5	0	454.5	15.1	454.5	12.44	454.5	12.62	454.5	3.16	454.5	8.85	454.5	15.27	454.5	-1.49
455.4	3.28	455.4	6.64	455.4	6.11	455.4	3.69	455.4	12.81	455.4	11.34	455.4	4.99	455.4	8.55	455.4	3.78	455.4	0.12	455.4	7.78	455.4	6.41	455.4	-5.85	455.4	-1.94	455.4	-0.78	455.4	-8	455.4	-4.18	455.4	-2.02	455.4	15.63	455.4	10.73	455.4	12.54	455.4	4.33	455.4	6.54	455.4	17.45	455.4	0.35
456.3	4.08	456.3	7	456.3	6.56	456.3	2.65	456.3	12.7	456.3	9.57	456.3	5.53	456.3	5.91	456.3	1.56	456.3	0.6	456.3	5.45	456.3	5.05	456.3	-1.63	456.3	-3.4	456.3	-2.01	456.3	-4.34	456.3	-1.68	456.3	0.42	456.3	14.89	456.3	10.25	456.3	10.29	456.3	3.33	456.3	8.34	456.3	16.19	456.3	-1.5
457.2	5.31	457.2	7.25	457.2	7.73	457.2	6.58	457.2	9.62	457.2	6.13	457.2	3.2	457.2	8.34	457.2	4.16	457.2	1.46	457.2	7.45	457.2	3.55	457.2	-5.05	457.2	-3.23	457.2	-0.59	457.2	-5.71	457.2	-0.59	457.2	1.23	457.2	13.7	457.2	7.35	457.2	12.02	457.2	6.31	457.2	10.33	457.2	15.67	457.2	0.08
458.1	6.1	458.1	8.67	458.1	7.38	458.1	3.43	458.1	11.56	458.1	11.95	458.1	6.62	458.1	9.42	458.1	5.77	458.1	0.17	458.1	7.49	458.1	5.52	458.1	-3.96	458.1	-1.38	458.1	-0.42	458.1	-6.7	458.1	0.62	458.1	-1.41	458.1	14.61	458.1	9.97	458.1	12.17	458.1	3.57	458.1	10.84	458.1	15.61	458.1	0.37
459	7.08	459	7.84	459	6.37	459	3.18	459	9.14	459	7.98	459	6.14	459	7.54	459	0.83	459	-1.21	459	6.27	459	6.04	459	-4.42	459	-1.87	459	-2.81	459	-7.08	459	-1.68	459	-1.5	459	14.48	459	10.7	459	10.01	459	4.46	459	6.78	459	13.92	459	-1.62
459.9	5.53	459.9	8.95	459.9	6.91	459.9	3.06	459.9	13.32	459.9	7.92	459.9	3.53	459.9	7.7	459.9	3.31	459.9	-0.43	459.9	8.49	459.9	6.2	459.9	-5.1	459.9	-3.16	459.9	-1.48	459.9	-5.11	459.9	-0.8	459.9	-0.98	459.9	13.39	459.9	10.47	459.9	12.14	459.9	4.73	459.9	9.44	459.9	14.74	459.9	2.79
460.8	5.79	460.8	9.61	460.8	9.24	460.8	4.65	460.8	9.44	460.8	10.84	460.8	5.18	460.8	8.54	460.8	4.22	460.8	1.24	460.8	5.37	460.8	4.75	460.8	-2.5	460.8	-2.26	460.8	-0.14	460.8	-10.21	460.8	-2.33	460.8	0.38	460.8	16.69	460.8	10.61	460.8	12.22	460.8	5.97	460.8	10.28	460.8	14.88	460.8	2.76
461.7	6.21	461.7	7.93	461.7	5.67	461.7	1.39	461.7	11.41	461.7	7.41	461.7	5.17	461.7	6.38	461.7	2.94	461.7	0.14	461.7	9.62	461.7	5.07	461.7	-6.58	461.7	-2.52	461.7	-2.37	461.7	-7.92	461.7	1.4	461.7	-0.3	461.7	15.53	461.7	8.85	461.7	13.43	461.7	4.25	461.7	9.95	461.7	15.32	461.7	0.02
462.6	4.93	462.6	8.18	462.6	8.51	462.6	2.96	462.6	14.59	462.6	9.21	462.6	3.61	462.6	9.44	462.6	5.49	462.6	3.48	462.6	7.11	462.6	5.33	462.6	-5.29	462.6	-2.29	462.6	0.17	462.6	-5.62	462.6	-1.11	462.6	-1.14	462.6	14.74	462.6	9.66	462.6	12.5	462.6	2.32	462.6	9.56	462.6	16.4	462.6	1.56
463.5	4.73	463.5	7.68	463.5	7.63	463.5	1.33	463.5	11.73	463.5	7.25	463.5	5.08	463.5	7.72	463.5	3.52	463.5	0.94	463.5	7.88	463.5	4.97	463.5	-2.52	463.5	-3.11	463.5	-1.34	463.5	-6.92	463.5	-3.09	463.5	-0.27	463.5	15.41	463.5	12.59	463.5	11.3	463.5	4.03	463.5	9.75	463.5	12.11	463.5	0.69
464.4	4.92	464.4	6.74	464.4	8.14	464.4	4.84	464.4	11.18	464.4	9.04	464.4	5.4	464.4	8.16	464.4	3.93	464.4	2.22	464.4	8.14	464.4	5.57	464.4	-3.21	464.4	-3.15	464.4	-0.87	464.4	-7.66	464.4	-0.35	464.4	-2.39	464.4	17.19	464.4	11.51	464.4	13.84	464.4	2.66	464.4	10.02	464.4	16.66	464.4	2.33
465.3	5.32	465.3	7.97	465.3	8.52	465.3	5.92	465.3	11.51	465.3	7.87	465.3	4.17	465.3	7.82	465.3	6.53	465.3	0.27	465.3	7.36	465.3	2.79	465.3	-2.53	465.3	-3.58	465.3	0.44	465.3	-6.23	465.3	0.32	465.3	-1.21	465.3	15.14	465.3	8.7	465.3	13.66	465.3	4.78	465.3	9.77	465.3	16.41	465.3	-0.61
466.2	6.29	466.2	7.56	466.2	6.56	466.2	4.34	466.2	10.39	466.2	7.44	466.2	4.75	466.2	7.52	466.2	4.41	466.2	1.47	466.2	5.66	466.2	5.81	466.2	-3.69	466.2	-2.72	466.2	-1.33	466.2	-8.14	466.2	-1.32	466.2	-1.92	466.2	16.36	466.2	10.52	466.2	10.32	466.2	2.13	466.2	9.58	466.2	14.73	466.2	1.27
467.1	5.68	467.1	7.97	467.1	9.45	467.1	4.4	467.1	12.14	467.1	8.69	467.1	5.25	467.1	9.66	467.1	4.15	467.1	0.29	467.1	6.1	467.1	5.37	467.1	-2.9	467.1	-1.99	467.1	-1.3	467.1	-6.81	467.1	-3.46	467.1	-1.37	467.1	15.87	467.1	10.09	467.1	12.62	467.1	5.02	467.1	8.44	467.1	14.61	467.1	-0.79
468	5.7	468	7.14	468	8.76	468	4.77	468	12.33	468	9.4	468	2.31	468	10.26	468	5.31	468	-1.23	468	5.51	468	5.49	468	-6.42	468	-2.34	468	-2.43	468	-9.29	468	-3.53	468	-1.94	468	18.33	468	9.63	468	10.98	468	3.76	468	9.17	468	13.81	468	2.6
468.9	6.26	468.9	6.23	468.9	8.92	468.9	4.58	468.9	14.14	468.9	7.39	468.9	4.46	468.9	8.78	468.9	4.8	468.9	2.12	468.9	6.99	468.9	3.43	468.9	-2.92	468.9	-2.97	468.9	0.31	468.9	-4.51	468.9	1.38	468.9	-0.35	468.9	16.98	468.9	10.3	468.9	12.08	468.9	4.01	468.9	11.9	468.9	18.03	468.9	1.08
469.8	6.73	469.8	6.85	469.8	7	469.8	7.06	469.8	13.55	469.8	10.28	469.8	5.1	469.8	8.84	469.8	5.66	469.8	2.83	469.8	6.23	469.8	7.89	469.8	-6.74	469.8	-2.62	469.8	-0.98	469.8	-4.65	469.8	-2.27	469.8	-0.33	469.8	16.87	469.8	12.18	469.8	9.59	469.8	5.23	469.8	9.51	469.8	15.57	469.8	2.17
470.7	4.81	470.7	7	470.7	11.44	470.7	4.48	470.7	10.11	470.7	9.67	470.7	2.68	470.7	7.87	470.7	5.5	470.7	3.6	470.7	8.15	470.7	4.41	470.7	-6.34	470.7	-4.56	470.7	-2	470.7	-5.13	470.7	-1.14	470.7	-1.77	470.7	16.5	470.7	8.21	470.7	11.53	470.7	4.42	470.7	7.43	470.7	13.47	470.7	0.61
471.6	5.49	471.6	9.19	471.6	9.44	471.6	3.08	471.6	12.03	471.6	9.97	471.6	3.64	471.6	7.21	471.6	5.34	471.6	-0.07	471.6	8.77	471.6	7.65	471.6	-6.06	471.6	-5.4	471.6	-0.96	471.6	-7.65	471.6	0.07	471.6	-0.56	471.6	16.33	471.6	8.95	471.6	15.42	471.6	4.63	471.6	12.6	471.6	13.48	471.6	0.04
472.5	4.58	472.5	6.28	472.5	9	472.5	4.15	472.5	14.05	472.5	9.68	472.5	3.61	472.5	6.93	472.5	3.98	472.5	0.64	472.5	7.02	472.5	7.17	472.5	-3.93	472.5	-2.02	472.5	-0.44	472.5	-6.28	472.5	-2.15	472.5	0.55	472.5	12.85	472.5	12.87	472.5	13.23	472.5	4.86	472.5	9.94	472.5	18.67	472.5	-1.78
473.4	5.53	473.4	8.65	473.4	7.24	473.4	3.45	473.4	12.45	473.4	6.59	473.4	5.01	473.4	6.23	473.4	3.59	473.4	0.71	473.4	8.9	473.4	3.93	473.4	-2.9	473.4	-4.22	473.4	-2.34	473.4	-7.74	473.4	1.24	473.4	-2.89	473.4	16.54	473.4	9.76	473.4	13.97	473.4	2.27	473.4	9.92	473.4	15.04	473.4	-0.69
474.3	4.48	474.3	10.34	474.3	7.72	474.3	5.33	474.3	11.21	474.3	6.52	474.3	4.93	474.3	8.68	474.3	3.29	474.3	0.94	474.3	8.19	474.3	2.87	474.3	-4.41	474.3	-4.77	474.3	-0.15	474.3	-8.3	474.3	0.84	474.3	-2.53	474.3	16.18	474.3	10.72	474.3	11.29	474.3	1.99	474.3	10.46	474.3	14.16	474.3	0.02
475.2	5.21	475.2	5.82	475.2	12.65	475.2	6.76	475.2	11.17	475.2	7.25	475.2	5.41	475.2	7.77	475.2	6.9	475.2	2.83	475.2	6.44	475.2	3.09	475.2	-4.01	475.2	-2.83	475.2	-1.88	475.2	-5.18	475.2	-2.97	475.2	-1.79	475.2	15.8	475.2	8.87	475.2	9.82	475.2	6.05	475.2	9.27	475.2	14.32	475.2	0.01
476.1	5.43	476.1	8.21	476.1	6.59	476.1	2.23	476.1	12.45	476.1	8.84	476.1	4.06	476.1	8	476.1	6.17	476.1	-0.27	476.1	7.81	476.1	5.45	476.1	-4.03	476.1	-2.55	476.1	-0.81	476.1	-5.06	476.1	-2.67	476.1	-2.9	476.1	17.25	476.1	12.42	476.1	13.33	476.1	4.98	476.1	8.95	476.1	15.27	476.1	0.66
477	4.78	477	8.52	477	6.39	477	2.63	477	12.52	477	9.08	477	5.62	477	8.12	477	5.17	477	0.64	477	7.04	477	6.14	477	-4.19	477	-0.89	477	-0.97	477	-4.69	477	-2.65	477	0.77	477	14.93	477	10.17	477	12.01	477	4.87	477	8.09	477	16.97	477	-0.46
477.9	6.56	477.9	6.1	477.9	9.11	477.9	3.52	477.9	13.79	477.9	8.01	477.9	2.64	477.9	7.21	477.9	4.33	477.9	-1.3	477.9	7.29	477.9	5.85	477.9	-5.91	477.9	-1.39	477.9	-0.06	477.9	-7.66	477.9	-1.07	477.9	-1.83	477.9	14.55	477.9	10.86	477.9	13.79	477.9	3.38	477.9	7.93	477.9	13.97	477.9	-0.56
478.8	3.8	478.8	9.85	478.8	8.53	478.8	5.19	478.8	13.71	478.8	9.19	478.8	3.57	478.8	9.05	478.8	5.7	478.8	2.9	478.8	8.2	478.8	5.35	478.8	-5.43	478.8	-3.12	478.8	0.06	478.8	-7.79	478.8	-0.86	478.8	-1.37	478.8	16.37	478.8	10.7	478.8	11.38	478.8	3.87	478.8	7.44	478.8	15.79	478.8	3.11
479.7	4.31	479.7	6.76	479.7	10.21	479.7	5.37	479.7	10.24	479.7	10.39	479.7	5.26	479.7	6.46	479.7	4.75	479.7	0.66	479.7	6.87	479.7	5.7	479.7	-2.97	479.7	-2.76	479.7	-0.84	479.7	-8.19	479.7	-0.14	479.7	-3.01	479.7	17.9	479.7	11.77	479.7	11.67	479.7	3.92	479.7	13.16	479.7	14.41	479.7	3.58
480.6	6.21	480.6	6.54	480.6	8.07	480.6	5.47	480.6	12.68	480.6	11.82	480.6	3.68	480.6	6	480.6	3.98	480.6	1.98	480.6	4.29	480.6	5.77	480.6	-4.8	480.6	-1.75	480.6	-0.38	480.6	-6.98	480.6	-1.65	480.6	-1.38	480.6	13.28	480.6	12.67	480.6	12.17	480.6	4.52	480.6	10.77	480.6	17.5	480.6	-0.6
481.5	5.92	481.5	7.86	481.5	8.67	481.5	4.14	481.5	11.68	481.5	10.64	481.5	2.69	481.5	6.99	481.5	3.46	481.5	2.11	481.5	6.95	481.5	4.45	481.5	-2.78	481.5	-2.86	481.5	-0.73	481.5	-7.1	481.5	0.4	481.5	-2.44	481.5	16.41	481.5	10.96	481.5	13.87	481.5	4.81	481.5	12.23	481.5	15.86	481.5	1.04
482.4	5.63	482.4	8.56	482.4	9.16	482.4	5.63	482.4	13.32	482.4	9.27	482.4	5.62	482.4	8.83	482.4	7.37	482.4	1.45	482.4	8.57	482.4	4.06	482.4	-6.72	482.4	-3.21	482.4	1.32	482.4	-6.45	482.4	1.65	482.4	-2.48	482.4	13.88	482.4	10.27	482.4	12.04	482.4	2.98	482.4	10.87	482.4	16.61	482.4	-0.23
483.3	7.92	483.3	9.12	483.3	8.98	483.3	3.47	483.3	12.3	483.3	9.93	483.3	7.35	483.3	10.48	483.3	3.03	483.3	-0.27	483.3	7.55	483.3	4.25	483.3	-4.4	483.3	-1.47	483.3	-3.92	483.3	-6.16	483.3	-0.11	483.3	-0.8	483.3	16.49	483.3	9.74	483.3	10.33	483.3	4.33	483.3	9.5	483.3	15.59	483.3	-0.07
484.2	5.37	484.2	6.96	484.2	8.01	484.2	4.19	484.2	10.22	484.2	9.01	484.2	5.81	484.2	6.45	484.2	4.96	484.2	1.73	484.2	5.69	484.2	4.21	484.2	-3.82	484.2	-4.43	484.2	-2.18	484.2	-7.37	484.2	-2.34	484.2	-2.47	484.2	17.61	484.2	12.21	484.2	13.64	484.2	2.37	484.2	9.5	484.2	16.38	484.2	0.95
485.1	7.68	485.1	9.07	485.1	9.52	485.1	4.14	485.1	12.71	485.1	9.05	485.1	4.55	485.1	10.46	485.1	4.85	485.1	0.98	485.1	8.53	485.1	3.22	485.1	-4.06	485.1	-2.74	485.1	-2.58	485.1	-7.75	485.1	2.09	485.1	-6.63	485.1	15.28	485.1	10.28	485.1	11.95	485.1	3.49	485.1	9.92	485.1	13.17	485.1	-1.06
486	7.54	486	7.09	486	8.32	486	2.04	486	14.18	486	8.65	486	4.88	486	8.81	486	4.23	486	0.28	486	7.01	486	3.87	486	-4.23	486	-1.98	486	-3.21	486	-5.79	486	-2.15	486	-2.56	486	15.41	486	9.53	486	12.72	486	4.72	486	10.59	486	13.62	486	-0.16
486.9	7.43	486.9	7.15	486.9	8.41	486.9	2.98	486.9	13.31	486.9	8.6	486.9	3.9	486.9	9.53	486.9	4.31	486.9	-0.27	486.9	7.15	486.9	6.53	486.9	-5.39	486.9	-3.34	486.9	-1.56	486.9	-7.17	486.9	-1.52	486.9	0.69	486.9	14.9	486.9	14.29	486.9	12.86	486.9	4.75	486.9	10.33	486.9	17	486.9	0.14
487.8	6.48	487.8	4.58	487.8	10.48	487.8	3	487.8	13.27	487.8	8.04	487.8	5.32	487.8	6.08	487.8	5.4	487.8	0.52	487.8	4.57	487.8	5.23	487.8	-3.67	487.8	-4.24	487.8	-2.2	487.8	-7.58	487.8	-3.8	487.8	-3.58	487.8	17.23	487.8	10.04	487.8	12.53	487.8	3.45	487.8	9.66	487.8	13.98	487.8	0.98
488.7	6.93	488.7	7.32	488.7	9.02	488.7	3.65	488.7	9.87	488.7	10.94	488.7	4.39	488.7	5.59	488.7	3.13	488.7	1.05	488.7	8.81	488.7	3.47	488.7	-5.41	488.7	-3.61	488.7	-1.1	488.7	-7.11	488.7	0.42	488.7	-2.59	488.7	14.45	488.7	11.2	488.7	13.32	488.7	1.79	488.7	10.39	488.7	16.39	488.7	0.24
489.6	6.21	489.6	8.49	489.6	8.71	489.6	3.69	489.6	12.88	489.6	10.62	489.6	5.67	489.6	8.08	489.6	7.12	489.6	-0.32	489.6	5.98	489.6	5.63	489.6	-2.58	489.6	-1.67	489.6	-0.13	489.6	-9.67	489.6	-1.71	489.6	-2.42	489.6	17.55	489.6	9.48	489.6	12.29	489.6	3.12	489.6	10.66	489.6	14.96	489.6	1.63
490.5	2.55	490.5	6.26	490.5	8.21	490.5	3.07	490.5	13.29	490.5	7.84	490.5	4.15	490.5	7.39	490.5	4.27	490.5	1.77	490.5	8.49	490.5	2.44	490.5	-3.29	490.5	1.04	490.5	-0.19	490.5	-7.73	490.5	-0.78	490.5	-2.04	490.5	16.53	490.5	13.97	490.5	11.76	490.5	5.2	490.5	12.18	490.5	15.44	490.5	2.51
491.4	5.92	491.4	6.16	491.4	8.69	491.4	4.4	491.4	11.45	491.4	8.23	491.4	5.14	491.4	8.14	491.4	2.04	491.4	2.21	491.4	5.38	491.4	3.28	491.4	-4.18	491.4	-1.82	491.4	-2.31	491.4	-5.66	491.4	-2.68	491.4	-0.87	491.4	15.55	491.4	9.56	491.4	12.49	491.4	2.85	491.4	10.23	491.4	16.57	491.4	1.19
492.3	3.12	492.3	6.89	492.3	6.7	492.3	3.72	492.3	14.6	492.3	5.95	492.3	4.44	492.3	7.75	492.3	2.58	492.3	2.17	492.3	9.22	492.3	4.01	492.3	-2.87	492.3	-2.41	492.3	-2.66	492.3	-8.2	492.3	-0.77	492.3	-1.68	492.3	16.93	492.3	9.08	492.3	12.02	492.3	3.33	492.3	10.28	492.3	14.78	492.3	0.73
493.2	4.16	493.2	8.68	493.2	8.48	493.2	5.99	493.2	12.17	493.2	9.45	493.2	4.24	493.2	9.1	493.2	4.92	493.2	3.41	493.2	5.42	493.2	6.59	493.2	-5.08	493.2	-2.87	493.2	-3.67	493.2	-5.94	493.2	-1.68	493.2	2.06	493.2	16.22	493.2	10.44	493.2	13.46	493.2	5.95	493.2	14.08	493.2	17.93	493.2	-2.95
494.1	5.03	494.1	7.35	494.1	10.14	494.1	4.76	494.1	14.74	494.1	10.77	494.1	4.37	494.1	7.41	494.1	5.28	494.1	-0.91	494.1	7.99	494.1	5.21	494.1	-2.47	494.1	-2.22	494.1	-2.01	494.1	-9.14	494.1	-2.18	494.1	-2.98	494.1	18.96	494.1	10	494.1	10.44	494.1	2.36	494.1	8.79	494.1	16.68	494.1	2.53
495	2.68	495	7.55	495	8.2	495	2.33	495	12.79	495	9.58	495	4.17	495	8.3	495	3.96	495	1.79	495	8.92	495	5.17	495	-5.29	495	-1.66	495	-0.7	495	-5.88	495	-1.19	495	-1.71	495	16.31	495	11.65	495	11.72	495	3.25	495	10.17	495	15.6	495	2.63
495.9	5.98	495.9	10.07	495.9	7.54	495.9	4.93	495.9	11.6	495.9	8.92	495.9	2.77	495.9	7.95	495.9	5.9	495.9	1.56	495.9	5.31	495.9	3.75	495.9	-7.09	495.9	-1.99	495.9	-2.95	495.9	-9.43	495.9	-2.41	495.9	-1.15	495.9	13.51	495.9	11.41	495.9	11.87	495.9	3.31	495.9	9.57	495.9	16.89	495.9	-0.94
496.8	7.2	496.8	9.28	496.8	10.14	496.8	4.62	496.8	11.45	496.8	8.71	496.8	5.28	496.8	8.47	496.8	4.73	496.8	1.54	496.8	5.5	496.8	5.91	496.8	-4.85	496.8	-2.92	496.8	-2.35	496.8	-5.44	496.8	-1.05	496.8	-0.99	496.8	15.41	496.8	10.68	496.8	12.86	496.8	5.27	496.8	7.75	496.8	16.29	496.8	1.41
497.7	6.92	497.7	6.76	497.7	9.77	497.7	6.48	497.7	13.6	497.7	8.67	497.7	6.66	497.7	6.01	497.7	4.73	497.7	1.71	497.7	11.1	497.7	5.18	497.7	-2.49	497.7	-4.99	497.7	-3.15	497.7	-7.83	497.7	-0.74	497.7	-1.1	497.7	17.08	497.7	10.63	497.7	13.69	497.7	4.08	497.7	7.59	497.7	15.06	497.7	-0.45
[truncated: 22 more columns]

## Sheet: Data corrected
X	L1A1	L1A2	L1A3	L1A4	L1A5	L1A6		L2A1	L2A2	L2A3	L2A4	L2A5	L2A6		L3A1	L3A2	L3A3	L3A4	L3A5	L3A6		L4A1	L4A2	L4A3	L4A4	L4A5	L4A6
-237.6	3.98	-6.67	-1.61	-1.19	0.32	0		3.31	-3.18	-5.11	-0.65	0.62	0		0.02	1.8	-3.96	3.39	-2.74	0		5.59	2.33	-1.76	3.44	-0.18	0
-236.7	2.93	1	3.62	4.25	4.37	0		5.27	0.27	-0.76	1.94	0.56	0		0.79	2.57	-4.14	4.83	-0.7	0		3.95	1.3	-4.41	0.6	0.16	0
-235.8	3.17	0.04	-1.31	-0.18	1.65	0		5.19	-1.82	-4.91	1.14	-0.2	0		3.73	0.02	-3.49	7.33	1.89	0		3.58	0.37	-2.84	3.21	0.76	0
-234.9	2.98	-2.23	-0.62	0.7	0.28	0		3.59	-1.54	-3.76	0.71	1.21	0		-1.31	-2.69	-5.68	2.73	0.11	0		5.17	-1.38	0.2	4.94	0.59	0
-234	-0.27	-1.65	-3.36	-1.35	-1.47	0		-0.03	-2.8	-4.82	-0.45	-3.07	0		1.65	0.21	-3.38	4.02	-1.53	0		5.71	1.44	-0.63	4.93	1.43	0
-233.1	4.08	0.53	-0.47	-2.22	-1.12	0		4.11	2.16	-0.63	4.51	2.53	0		2.53	-0.9	-6.84	4.62	-1.33	0		2.07	1.1	-4	2.4	-1.31	0
-232.2	4.68	2.75	1.17	-0.69	3.3	0		0.34	-0.04	-3.98	2.79	-0.12	0		2.11	2.16	-4.55	3.6	-0.41	0		0.61	0.31	-1.91	2.2	1.55	0
-231.3	4.84	-0.85	1.83	0.76	1.83	0		1.59	1.9	-2.19	5.55	0.8	0		0.88	-1.16	-9.53	1.34	-3.45	0		3.74	-0.16	-2.96	1.37	-0.96	0
-230.4	5.78	-0.51	2.11	1.7	2	0		0.82	-0.6	-3.97	0.61	-1.13	0		-0.7	0.08	-7	2.59	-3.95	0		-0.53	-3.57	-3.71	-1.07	-2.47	0
-229.5	6.03	-2.82	0.69	1.32	-0.71	0		1.62	0.45	-4.53	2.85	0.03	0		4.01	0.9	-5.36	4.85	1.53	0		3.95	-0.74	-2.36	4.18	1.76	0
-228.6	4.14	-1.24	-0.81	-0.91	-1.47	0		1.34	0.37	-2.11	0.74	-0.97	0		-3.08	-1.69	-6.82	3.56	-1.92	0		3.41	-1.28	-2.36	4.19	0.97	0
-227.7	2.61	-1.77	0.93	-0.51	4.78	0		5.25	2.44	-1.18	4.94	5.55	0		0.57	2.06	-3.71	5.89	-2.75	0		2.8	1.86	-1.03	2.92	1.86	0
-226.8	-0.15	-3.31	-1.36	-3.19	-1.9	0		1.28	-1.93	-5.88	-2.4	-0.54	0		0.28	-1.01	-6.78	1.11	-2.24	0		3.46	-1.26	-2.54	4.75	0.17	0
-225.9	2.58	-0.57	2.04	1.18	3.35	0		2.79	-0.67	-3.53	3.03	0.54	0		1.59	0.16	-4.3	5.02	-0.42	0		4.95	-0.75	-1.24	2.54	1.83	0
-225	2.4	-4.45	0.31	-1.94	1.29	0		1.53	-1.07	-5.05	0.99	-1.28	0		1.88	1.31	-4.41	3.81	-2	0		0.36	-0.69	-3.49	1.68	-1.08	0
-224.1	5.78	-0.99	0.28	2.59	1.86	0		2.58	-0.93	-4.34	0.11	0.31	0		1.16	3.32	-3.96	1.4	-0.37	0		3.44	0.65	-2.06	1.23	0.22	0
-223.2	3.25	-1.19	-1.1	-0.02	0.39	0		4.29	3.27	-2.31	1.05	0.41	0		1.83	0.77	-5.06	0.51	-1.33	0		0.94	-4.03	-7.47	-0.16	-4.51	0
-222.3	2.02	-2.79	2.24	-0.13	3.29	0		3.93	1.64	-2.82	3.34	2.34	0		-0.45	-0.22	-6.26	1.03	-2.54	0		1.06	-3.96	-2.01	-1.51	0.16	0
-221.4	5.84	-0.74	3.41	0.66	0.29	0		5.32	1.94	1.29	5.16	3.66	0		1.7	0.42	-2.22	5.24	0.97	0		3.21	-2.36	-1.51	-0.7	-0.91	0
-220.5	5.63	0.29	4.68	2.29	3.97	0		3.79	0.6	-2.97	0.34	-0.04	0		-1.22	-0.49	-6.28	3.39	-3.59	0		3.98	-0.8	-1.72	3.72	-0.23	0
-219.6	4.06	-0.14	0.68	0.47	0.73	0		4.01	-1.92	-4.14	0.94	0.5	0		-1.67	0.61	-6.01	2.89	-4.43	0		2.62	0.89	-1.44	2.89	-2.01	0
-218.7	4.1	0.07	-0.57	-0.27	-0.24	0		3.85	0.17	-3.38	-2.21	-0.54	0		4.11	3.79	-0.96	5.29	0.06	0		4.2	1.48	-1.33	4.84	0.23	0
-217.8	3.22	0.74	1.64	0.52	5.4	0		4.43	3.38	-3.06	2.9	2.55	0		2.19	1.48	-3.8	3.98	-1.51	0		2.33	-1.18	-5.03	0.69	-1.5	0
-216.9	4.75	-0.51	1.34	1.38	3.64	0		4.69	-0.32	-2.34	2.42	0.86	0		2.58	-1.21	-6.58	3.52	-3.73	0		4.59	-5.02	-4.52	2.01	-0.01	0
-216	4.73	-1.54	0.74	1.3	2.17	0		5.36	1.41	-2.82	1.87	2.55	0		-0.27	2.41	-5.6	3.29	-1.52	0		2.59	1.07	-4.28	4	2.7	0
-215.1	3.59	-3.05	0.27	-0.2	2.02	0		2.21	-2.18	-4.41	3.35	-0.73	0		3.27	2.72	-3.08	7.39	-2.08	0		3.68	3.54	-2.42	5.71	3.12	0
-214.2	3.09	0.78	4.24	1.16	-0.8	0		1.85	0.24	-3.9	-0.29	1.75	0		-0.67	-3.13	-6.36	-0.72	-2.93	0		3.36	-4.21	-3.62	-0.12	-2.3	0
-213.3	5.62	-0.76	1.66	2.77	4.86	0		3.24	-3.48	-5.17	0.1	0.5	0		2.64	-0.02	-5.05	3.66	-0.13	0		5.02	3.08	-1.46	2.75	0.66	0
-212.4	2.22	-1.56	-0.71	2.08	-0.62	0		0.71	-1.22	-5.23	-0.96	-3.38	0		0.23	-0.42	-4.51	0.91	-1.67	0		5.36	0.18	-0.21	1.55	1.59	0
-211.5	2.61	-5.1	-3.99	-3.17	-0.62	0		5.29	-0.43	-6.68	2.95	1.24	0		4.08	0.82	-3.65	7.73	3.53	0		5.75	-0.2	-1.95	1.38	3.2	0
-210.6	4.93	1.58	3.17	1.74	2.88	0		2.88	-1.85	-3.99	-0.29	2.03	0		0.85	1.09	-5.36	3.8	-0.19	0		4.68	-0.86	-0.45	3.68	1.5	0
-209.7	4.04	-1.95	-1.1	-2	1.47	0		3.82	-2.6	-4.49	0.49	-1.72	0		0.33	-1.11	-5.31	2.24	-1.46	0		2.74	-1.07	-2.8	1.97	-0.83	0
-208.8	4.37	0.02	2.8	-0.52	1.5	0		4.63	-0.9	-0.62	0.54	-0.43	0		0.95	0.4	-3.72	3.34	-0.25	0		2.62	-0.7	-0.59	0.54	1.61	0
-207.9	3.57	-2.21	-0.69	0.45	0.5	0		4.39	0.75	-3.88	4.65	1.4	0		0.28	3.32	-5.06	6.6	-1.99	0		1.4	1.42	-1.88	1.91	2.09	0
-207	2.45	-0.64	-3.15	-1.25	1.84	0		0.1	-0.64	-6.5	0.69	-1	0		0.08	2.65	-2.49	3	0.2	0		0.51	-1.04	-3.83	2.4	-2.46	0
-206.1	3.23	-1.41	0.13	-0.51	-0.13	0		2.82	-2.36	-3.33	-0.88	0.51	0		1.35	2.16	-3.86	2.5	0.99	0		3.33	-2.28	-2.85	1.94	0.53	0
-205.2	2.78	-1.59	0.55	3.42	0.31	0		2.12	1.8	-3.87	4.47	-0.09	0		0.03	1.56	-3.89	4.72	-1.77	0		3.6	0.85	-1.16	4.05	0.18	0
-204.3	4.74	-0.02	0.59	1.16	1.22	0		5.28	-0.72	-1.88	1.62	2.18	0		3.75	1	-2.44	2.78	-0.46	0		4.03	-1.37	-2.77	-0.46	-2	0
-203.4	3.09	0.27	0.31	1.44	-0.83	0		1.32	-0.07	-2.46	1.55	-1.02	0		2.05	1.54	-1.75	6.13	-1.48	0		3.78	0.64	0.05	4.47	2.4	0
-202.5	3.66	-2.65	-0.56	-2.89	-1.86	0		4.43	-0.19	-3.18	0.87	0.88	0		-0.64	1.17	-4.56	2.49	0.35	0		1.37	-2.12	-2.17	2.11	2.36	0
-201.6	5.81	-1.28	3.13	-0.04	2.95	0		5.33	0.77	-2.5	1.05	2.23	0		3.8	3.2	-1.53	7.07	2.86	0		3.54	-2.12	-1.64	0.59	-1.78	0
-200.7	5.54	3.29	4.95	5.95	3.31	0		4.06	-0.69	-2.43	3.1	-0.2	0		-1.67	-0.81	-3.7	4.03	-1.54	0		-1.05	-3.26	-4.96	0.14	-0.95	0
-199.8	1.44	-4.04	-3	-0.69	0.59	0		4.23	0.27	-3.68	4.6	2.24	0		2.43	3.52	-0.87	7.54	-0.76	0		2.34	-0.46	-3.11	0.22	-2.35	0
-198.9	4.59	-1.17	-0.78	-3.12	2.35	0		4.25	-1.82	-2.59	0.97	0.9	0		3.05	1.51	-2.17	5.82	0.45	0		3.33	1.68	-0.55	3.21	1.89	0
-198	3.79	0.86	0.45	3.08	3.6	0		2.06	-1.56	-4.52	1.24	0.79	0		0.24	-1.05	-3.3	4.76	-0.02	0		3.34	-0.07	0.92	4.26	2.24	0
-197.1	1.57	-0.03	-1.58	-0.82	0.96	0		2.03	-0.49	-5.19	0.35	0.59	0		-1.76	-0.43	-5.95	1.11	0	0		2.44	-1.8	-1.62	2.69	1.95	0
-196.2	3.85	0.68	1.57	1.32	1.14	0		4.06	0.63	-3.23	1.99	2.83	0		-2.24	-0.37	-3.69	2.95	-1.23	0		0.54	-2.49	-1.02	1.87	-0.66	0
-195.3	1.31	-1.02	0.61	0.8	-1.44	0		7.1	2.96	0.76	6.69	3.58	0		2.79	1.16	-3.24	3.47	0.72	0		4.41	-1.86	-0.43	2.08	0.03	0
-194.4	4.69	1.01	-0.45	0.26	2.37	0		1.02	-0.92	-2.93	1.44	1.81	0		-1.32	-0.75	-2.87	1.67	0.63	0		3.47	1.55	1.19	4.05	1.45	0
-193.5	0.75	-2.46	-0.77	-2.36	-0.3	0		1.53	-0.78	-3.9	2.79	0.08	0		-0.91	0	-4.16	1.57	-1.17	0		2.26	-0.73	-4.77	-0.71	-1.64	0
-192.6	2.44	-2.68	-1.15	-0.48	0.78	0		2.75	-1.31	-5.05	0.94	1.17	0		1.38	-0.09	-4.07	2.94	0.26	0		1.26	1.43	-1.57	2.52	4.11	0
-191.7	5.39	-0.5	-1.33	-1.65	-0.55	0		4.15	1.08	-2.18	1.73	3.63	0		-0.56	0.82	-3.64	4.03	2.35	0		3.03	1.42	-3.62	2.04	1.36	0
-190.8	0.02	0.13	-0.32	1.56	-4.44	0		2.24	0.82	-2.44	-0.47	-1.09	0		1.68	2.45	-3.54	3.51	-1.36	0		4.39	1.21	-2.05	2.29	0.72	0
-189.9	3.48	0.02	2.43	-2.19	2.7	0		2.2	-2.43	-1.39	-1.86	-2.2	0		-0.43	-2.79	-4.63	0.18	-5.43	0		1.32	-0.48	-3.38	2.47	-3.18	0
-189	3.85	-0.96	-0.63	3.61	3.75	0		3.76	-0.52	-4.51	2.81	2.93	0		1.59	-0.69	-2.38	1.48	0.15	0		3.28	0.63	2.73	3.52	4.3	0
-188.1	2.79	-0.55	-0.57	-0.02	0.33	0		5.57	4.19	-0.49	5.07	5.43	0		1.98	-1.28	-5.05	2.58	-1.29	0		2.13	0.24	-3.61	1.23	0	0
-187.2	5.4	-3.61	-0.17	-0.07	-0.61	0		3.72	-0.74	-6.1	0.57	-2.19	0		-0.73	-0.83	-9.68	0.6	-4.76	0		3.35	-1.12	-3.38	-1.98	-2.83	0
-186.3	2.29	1.52	-0.41	0.62	1.35	0		3.39	0.95	-1.2	1.48	-2	0		-1.68	-1.62	-3.92	1.43	-2.01	0		-1.8	-2.15	-2.17	-2.2	-0.61	0
-185.4	2.88	-1.99	0.51	0.86	-1.45	0		2.51	-1.28	-2.95	0.76	-1.64	0		0.61	-0.73	-3.31	5.35	-3.1	0		0.64	-2.36	-1.24	2.27	-1.8	0
-184.5	3.75	0.66	1.68	-1.92	2.28	0		2.78	-1.21	-3.13	-1.87	-2.93	0		1.88	0.98	-3.35	2.87	-2.37	0		4.59	0.86	1.55	4.81	3.28	0
-183.6	1.43	1.22	-0.8	-1.64	1.17	0		2.91	0.33	-3.62	2.3	2.75	0		0.59	0.81	-4.81	4.05	-2.03	0		4.57	-0.43	0.08	6.3	1.75	0
-182.7	2.91	-2.59	-0.6	-1.29	-0.57	0		3.03	0.49	-5.18	1.29	-0.61	0		-2.35	-1.39	-3.97	1.84	-0.55	0		4.36	-1.63	1.25	2.62	1.58	0
-181.8	2.55	-0.02	-1.4	-0.72	-0.69	0		0.71	-2.02	-6.65	-0.94	-1.25	0		3.2	1.42	-0.6	5.88	4.48	0		3.8	-1.18	0.29	0.82	1.05	0
-180.9	6.46	0.9	4.14	4.03	3.98	0		5.12	3.37	0.52	4.26	3.74	0		1.89	1.84	0.28	5.73	2.03	0		4.54	0.13	0.6	3.66	2.08	0
-180	3.23	2.84	1.73	2.47	2.27	0		2.87	2.69	-1.83	-1.66	2.36	0		0.44	0.57	-4.53	-0.15	0.85	0		3.59	0.2	-3.11	0.59	0.06	0
-179.1	3.99	0.19	2.71	0.81	1.82	0		2.82	2.3	0.63	4.53	1.47	0		0.59	2.9	-1.02	3.45	-1.02	0		3.27	-0.08	-2.12	1.22	-0.08	0
-178.2	0.63	0.48	1.97	1.06	0.93	0		3.75	0.51	-2.8	4.75	1.92	0		1.41	-0.14	-6.8	4.35	-1.51	0		2.41	-3.52	-5.39	0.51	1.88	0
-177.3	1.35	-1.71	-0.68	-1.12	0.58	0		5.74	0.25	-1.69	1.18	3.61	0		2.62	0.99	-2.21	1.24	-0.62	0		4.55	-2.52	-1.15	0.69	-2.16	0
-176.4	1.86	1.79	-0.79	-0.67	-0.87	0		2.42	0.63	-1.19	2.7	0.68	0		2.13	2.79	-2.74	5.12	-2.21	0		3.88	-0.38	-2.42	2.86	-0.19	0
-175.5	1.14	-2.38	-1.52	-0.16	-0.53	0		3.19	-1.86	-1	4.48	2.06	0		0.91	-0.14	-2.74	4.44	-0.8	0		2.69	-0.42	0.09	0.2	0.82	0
-174.6	1.86	-2.37	-0.66	-0.82	-2.18	0		2.66	-0.13	-5.48	0.03	-1.87	0		2.01	4.03	-3.01	5.36	2.66	0		2.07	-1.6	-2.63	3.84	1.41	0
-173.7	1.92	0.15	1.06	1.3	3.34	0		1.42	-1.48	-1.73	2.11	1.31	0		-0.84	0.46	-5.1	2.37	-1.75	0		2.07	-0.78	-3.66	1.1	-0.4	0
-172.8	-1.09	1.86	-2.63	-0.77	0.82	0		3.13	0.76	-4.08	4.28	2.78	0		2.11	0.26	-3.91	4.63	-1.02	0		3.54	-1.97	-0.68	2.75	-2.24	0
-171.9	8.63	0.4	3.11	2.51	6.72	0		3.01	1.14	-2.44	3.57	2.78	0		0.53	0.3	-5.09	3.9	0.13	0		2.71	-0.08	-3.26	4.2	-0.19	0
-171	5.67	4.01	3.35	0.91	5.11	0		3.94	2.27	-0.85	-0.44	2.59	0		1.01	1.57	-1.83	5.04	2.98	0		3.7	-1	-3	3.94	4.21	0
-170.1	2.65	-1.68	-1.3	-0.22	2.36	0		3.71	-0.56	-1.33	2.39	3.56	0		2.74	0.11	-2.54	5.4	-0.61	0		4.39	-2.45	-2.45	1.3	-0.75	0
-169.2	2.67	0.56	-0.3	-0.47	2.35	0		4.4	1.2	-3.36	2.5	-0.01	0		-1.68	0.6	-8.08	1.13	-1.07	0		-1.31	-0.3	-3.44	2.62	-0.99	0
-168.3	1.34	-2.36	-1.34	-3.54	-0.35	0		-0.01	-3.59	-9.02	-1.57	-1.14	0		-0.72	0.4	-6.64	2.51	-1.5	0		1.78	0.06	-2.2	1.75	-1.25	0
-167.4	1.08	-1.16	1.21	-0.8	-0.21	0		2.68	2.48	-2.35	3.66	1.28	0		-1.02	-0.45	-5.56	2.7	-0.52	0		2.05	-1.41	-0.67	3.45	0.06	0
-166.5	1.2	-0.16	-0.04	1.01	-0.35	0		1.24	0.23	-3.57	-0.01	0	0		0.17	-1.95	-4.5	2.99	-2.53	0		3.71	2.25	0.32	2.01	0.86	0
-165.6	4.42	3	1.6	0.3	1.81	0		6.52	4.26	0.58	3.46	4.92	0		5.56	7.27	2.37	6.36	3.11	0		2.55	1.28	0.38	3.12	-1.92	0
-164.7	3.16	2.28	1.76	0.1	2.26	0		1.53	1.13	-0.67	1.85	2.85	0		2.42	2.06	-3.13	5.26	1.47	0		1.02	-0.5	-2.98	1.4	2.82	0
-163.8	-1.11	-2.07	-2.47	-4.24	-1.86	0		2.2	0.88	-1.19	3.16	2.44	0		-0.63	1.62	-3.13	3.69	0.46	0		2.6	-1.12	-0.69	1.49	0.05	0
-162.9	0.57	-1.23	-0.45	-0.83	1.04	0		2.64	1.76	0.67	2.59	2.67	0		-2.7	-1.51	-1.81	2.41	-2.88	0		1.98	-1.34	-2.03	-0.29	0.12	0
-162	3.72	3.16	3.22	-1.2	1.1	0		4.94	1.52	-1.25	1.93	3.72	0		2.78	-0.21	-4.84	4.48	1.77	0		5.13	-1.04	-0.83	1.53	2.08	0
-161.1	2.56	-0.36	2.08	-0.37	-0.57	0		0.33	-0.92	-1.11	1.92	-0.28	0		-0.85	0.84	-2.88	4.01	1.26	0		3.91	1.06	1.26	5.98	2.72	0
-160.2	4.08	-1.31	-0.36	-2.59	1.11	0		2.73	-0.46	-1.77	-0.4	-1.73	0		1.52	1.84	-2.24	-0.23	-1.5	0		-2.82	-2.53	-4.69	-1.59	-2.63	0
-159.3	3.28	2.27	3.47	3.75	4.55	0		-0.43	-0.35	-1.08	1.18	2.76	0		-1.7	-2.21	-3.75	-0.84	-0.37	0		1.92	-0.7	-0.55	0.5	-0.36	0
-158.4	1.56	1.12	0.12	1.26	2.37	0		0.52	1.5	-2.29	2.15	0.63	0		-1.45	0.47	-1.9	2.7	-2.37	0		2.18	-2	-1.73	1.83	-1.62	0
-157.5	3.51	0.53	1.51	0.32	3.41	0		2.04	-0.82	-2.77	3.79	3.16	0		-3.28	-1.29	-4.88	3.18	-1.58	0		1.51	-0.6	1.82	4.94	3.26	0
-156.6	4.34	-0.72	0.24	1.76	0.88	0		2.37	-0.07	-1.67	3.2	1.1	0		1.18	1.3	-1.99	7.09	3.84	0		1.27	0.75	-0.86	2.08	2.17	0
-155.7	3.52	2.51	-0.6	-0.44	3.2	0		2.1	0.67	-3.64	2.02	3.07	0		-1.7	-1.37	-7.59	1.01	-1.71	0		2.38	-0.68	0.25	0.2	2.14	0
-154.8	2.42	1.48	2.56	2.08	2.9	0		2.56	3.79	-1.11	2.29	4.09	0		-1.95	1.91	-3.62	3.24	2.12	0		-0.59	-2.18	-2.07	-0.09	-0.25	0
-153.9	1.6	-0.05	0.99	-2.27	1.07	0		-0.03	-2.55	-3.65	-0.26	0.98	0		-3.31	-2.5	-5.42	-0.96	-2.91	0		0.65	-0.16	-2.32	0.52	0.17	0
-153	3.78	1.04	2.31	2.02	2.08	0		2.1	0.21	-1.16	3.18	1.8	0		0.88	0.97	-2.14	2.85	0.6	0		1.19	-3.31	-2.47	-0.69	-3.2	0
-152.1	4.68	1.97	1.59	2.38	4.27	0		4.97	-0.5	-0.58	5.24	5.77	0		1.3	1.16	-1.68	3.84	0.73	0		2.94	1.4	1.76	6.18	0.39	0
-151.2	6.33	4.61	-0.09	2.17	3.42	0		5.19	2.78	-0.32	2.95	3.84	0		0.04	-1.19	-1.9	5.51	1.76	0		-0.37	-4.45	-1.82	3.8	1.67	0
-150.3	2.55	-1.47	-0.84	1.46	-0.75	0		3.55	1.11	-0.97	2.68	-1.22	0		0.26	0.54	-4.78	0.34	-3.96	0		3.55	0.66	-0.27	1.13	1.05	0
-149.4	1.63	-1.07	0.47	-0.44	0.34	0		0.67	-1.24	-1.96	-0.86	-0.44	0		0.76	0.96	-5.24	3.65	1.61	0		2.11	-1.49	-3.42	1.03	3.55	0
-148.5	3.16	-0.43	1.78	0.77	3.32	0		-0.46	-1.87	-4.81	0.3	0.42	0		1.07	0.33	-5.93	4.59	-0.97	0		0.73	-2.34	-6.43	-0.61	-2.65	0
-147.6	1.71	0.34	2.01	4.43	1.71	0		-0.26	-0.67	0.09	-0.62	-2.51	0		-2.01	-1.16	-3.71	-0.4	-1.14	0		2.15	-2.08	-3.16	2.73	0.41	0
-146.7	3.59	2.12	0.86	2.63	2.76	0		3.45	-0.5	-2.89	0.88	2.33	0		0.72	-1.27	-3.65	2.08	-2.38	0		1.76	-1.76	0.09	0.22	-1.05	0
-145.8	4.72	-0.67	0.81	-1.83	0.65	0		0.98	-1.52	-2.95	1.55	-0.66	0		-1.54	-1.67	-4.16	2.77	0.18	0		-1.23	-5.02	-4.87	-1.6	-1.33	0
-144.9	3.26	-1.47	3.14	0.43	2.47	0		4.98	2.39	-0.78	2.68	4.37	0		2.06	1.76	-5.04	3.87	0.47	0		1.57	0.22	-1.51	2.91	0.09	0
-144	4.58	1.36	3.39	2.43	2.27	0		2.95	-1.65	-3.54	2.71	1.39	0		0.69	2.1	-5.57	4.79	-2.45	0		3.27	4.04	0.33	5.84	-0.78	0
-143.1	4.58	-1.61	3.28	2.35	4.73	0		3.15	-1.38	-3.06	-1.39	0.15	0		-2.34	-1.87	-6.22	0.07	-3.98	0		2.6	0.67	-1.61	1.73	-2.06	0
-142.2	2.38	-0.06	-0.08	-1.57	1.77	0		1.21	0.19	-1.2	0.29	2.81	0		1.27	0.39	-2.33	4.21	-0.62	0		0.73	-1.66	-2.5	-0.7	-2.87	0
-141.3	3.46	-1.71	0.79	1.28	-0.12	0		4.33	2.09	-1.07	3.71	2.34	0		2.09	3.02	-3.16	1.55	-0.66	0		3.78	1.74	-1.04	1.85	1.27	0
-140.4	0.16	-1.59	-0.21	-0.69	0.14	0		-1.19	-1.81	-4.62	-2.34	-1.14	0		1.94	4	-1.53	2.41	1.13	0		2.23	-0.02	-2.4	3.49	-0.23	0
-139.5	3.97	1.74	1.57	-0.03	3.06	0		0.95	0.39	-2.4	1.17	-0.41	0		1.94	3.12	-5.34	5.36	-0.17	0		3.69	-0.7	-2.53	1.37	0.8	0
-138.6	5.05	4.61	4.69	-0.14	6.33	0		5.36	3.69	-0.11	1.65	4.83	0		0.05	-1.17	-3.78	1.23	-0.7	0		0.03	-2.57	-1.93	-0.17	-0.18	0
-137.7	1.48	0.77	-0.69	-0.68	0.1	0		3.27	2.99	-1.63	2.39	-0.4	0		1.66	2.16	-1.68	5.11	-1.79	0		1.67	-2.7	-1.89	1.07	-1.86	0
-136.8	-0.51	-1.6	-1.29	-0.2	-1.8	0		4.94	3.31	-1.4	1.93	1.8	0		2.93	1.96	-4.05	1.9	-0.36	0		3.68	-3.5	-2.33	-0.52	-2.01	0
-135.9	0.04	-1.81	-2.82	-5.89	0.72	0		3.59	2.05	-1.04	0.89	2.69	0		-1.64	-0.12	-5.08	1.39	-0.47	0		1.3	-1.49	-2	-0.04	-0.2	0
-135	2.45	-1.18	2.58	1.17	2.11	0		1.58	0.65	-2.2	2.58	1.09	0		-0.4	-1.04	-5.25	2.44	-2.03	0		5.28	1.69	-0.12	2.96	2.09	0
-134.1	0.63	2.15	-1.98	-3.28	-0.63	0		2.47	0.32	-0.82	0.72	2.46	0		-0.38	-1.41	-3.12	3.87	-1.75	0		0.34	-3.86	-2.07	-0.84	-3.3	0
-133.2	1.77	-1.61	0.99	3.22	2.32	0		2.51	0	-3.19	-0.63	4.51	0		-0.35	-0.71	-4.66	1.48	-0.89	0		0.71	-0.78	-3.36	0.65	-1.72	0
-132.3	-0.02	-1.01	0.39	1.57	0.49	0		1.43	2.9	-4.06	1.6	1.86	0		1.6	3.1	-2.66	3.79	3.32	0		3.4	-1.45	0.18	1.86	2.15	0
-131.4	1.08	-2.36	-0.66	1.65	0.53	0		0.98	-3.83	-5.7	-1.29	-2.55	0		1.8	-0.67	-3.59	3.22	-0.98	0		2.92	1.98	-2.6	2	1.04	0
-130.5	4.66	-0.14	1.03	-0.08	-0.01	0		-0.27	-0.98	-3.59	-0.03	-1.58	0		-2.49	0.68	-1.83	3.23	0.65	0		-0.26	-0.58	0.97	1.52	-0.18	0
-129.6	3.25	-0.2	0.31	-1.66	-2.72	0		1.6	3.48	-2.21	1.49	1.36	0		-0.88	2.53	-1.41	3.21	1.44	0		1.31	-1.48	-1.09	1.38	-2.47	0
-128.7	2.4	-2	0.73	-1.46	-1.04	0		5.29	1.05	-3.15	2.53	0.75	0		-1.06	-1.82	-5.89	3.32	-3.48	0		1.64	-2.46	-0.98	3.13	-0.33	0
-127.8	-0.13	-2.67	-3.38	-0.33	0.46	0		1.23	-1.17	-3.96	-0.99	2.8	0		-1.48	-0.06	-5.1	-0.46	-2.53	0		-0.77	-1.64	-5.57	-1.71	-3.05	0
-126.9	6.49	3.85	-1.35	-0.3	2.54	0		3.44	0.21	-3.26	2.57	2.36	0		-0.92	-2.32	-4.99	0.11	0.91	0		0.53	0.07	-3.48	-0.31	0.47	0
-126	-0.75	-6.65	-3.62	-6.09	-1.58	0		1.18	-3.73	-3.4	0.06	-0.01	0		-0.23	-0.58	-3.53	0.45	-0.59	0		1.13	1.24	-1.01	0.7	0.63	0
-125.1	4.1	0.99	1.42	2.12	0.7	0		1.73	-0.12	-2.32	4.08	0.43	0		-0.78	2.03	-4.32	4.13	-1.44	0		1.58	1.75	2.38	3.78	0.94	0
-124.2	1.95	-0.78	1.47	-1.45	2.53	0		1.02	-1.41	-3.26	-0.13	0.46	0		-0.25	-0.48	-3.86	3.61	-2.28	0		-0.35	-2.61	-3.52	0.41	-1.32	0
-123.3	5.42	1.7	1.19	1.44	4.62	0		1.66	1.17	-5.52	-0.61	-1.35	0		0.54	3.49	-5.35	4.11	-0.11	0		5.16	1.57	1.12	2.39	2.48	0
-122.4	1.58	-0.92	1.67	0.77	2.39	0		3.87	0.49	0.39	0.69	4.19	0		0.39	1.18	-0.75	4.72	3.06	0		5.6	3.82	3.48	5.47	5.98	0
-121.5	1.43	-1.69	1.12	1.25	-1.33	0		2.69	-0.5	-2.5	-0.02	-0.14	0		3.02	1.42	-4.14	3.19	0.86	0		2.94	0.94	-0.57	0.25	2.5	0
-120.6	2.7	-0.9	-0.08	-0.85	4.12	0		5.36	-0.75	-0.99	0.03	1.34	0		3.72	0.92	-2.2	0.74	-0.44	0		1.35	0.79	-1.48	1.57	1.16	0
-119.7	4.1	2.63	-0.82	1.92	0.91	0		2.06	0.24	-4.89	-0.78	0.86	0		-1.05	-2.02	-5.22	1.24	2.18	0		-0.86	-1.57	-2.18	0.52	1.46	0
-118.8	1.47	-2.21	0.38	-2.43	-0.27	0		-0.19	-0.29	-3.36	0.88	0.01	0		-3.56	-3.2	-6.39	2.41	-3.9	0		1.08	-1.51	-0.28	2.58	1.97	0
-117.9	7.21	4.64	4.26	2.69	5.34	0		4.21	0.2	0.97	2.02	1.95	0		2.35	0.1	-3.6	1.97	0.18	0		2.84	-0.72	0.61	2.08	1.45	0
-117	3.17	3.16	0.75	2.24	2.04	0		-0.07	-3.8	-3.97	-1.92	0.02	0		-0.78	-0.55	-4.04	-0.85	-1.62	0		2.33	0.76	1.37	-0.28	0.93	0
-116.1	0.34	-2.77	-1.29	-4.71	-2.6	0		0.02	-0.65	-4.52	0.57	0.51	0		-0.43	3.03	-2.48	1.94	1.61	0		6.03	2.28	1.03	4.86	2.27	0
-115.2	1.78	-1.24	1.1	-1.17	1.97	0		2.61	0.67	-0.77	1.33	0.28	0		2.15	2.6	-2.02	4.42	-0.42	0		0.77	0.21	-2.51	2.54	1.11	0
-114.3	2.8	-0.19	-2.92	-0.28	0.44	0		2.66	2.69	-6.47	1.98	2.46	0		2.55	2.67	-1.7	3.99	1.24	0		2.35	0.53	0.28	3.06	-0.16	0
-113.4	1.33	-3.96	1.2	-3.26	-1.16	0		2.12	1.34	-3.65	1.93	0.97	0		2.17	-1.76	-5.67	2.8	-2.12	0		2.24	-0.65	-2.82	1.46	-2.27	0
-112.5	2.86	4.73	2.72	3.26	3.87	0		3.96	0.67	1.91	2.93	2.8	0		-0.66	-1.49	-3.9	2.42	-3.33	0		1.44	-2.34	-3.84	0.85	-2.41	0
-111.6	1.99	-0.4	1.25	0.44	1.68	0		3.36	0.36	-0.47	1.93	3.6	0		0.92	1.55	-2.19	3.82	4.05	0		1.58	0.12	-1	3.31	2.81	0
-110.7	2.95	0.49	3.8	2.33	-0.32	0		4.71	1.3	-2.34	1.94	1.62	0		-0.46	-1.07	-4.32	1.54	-1.48	0		4.12	0.85	0.88	1.7	1.55	0
-109.8	0.65	-2.4	-1.25	-2.17	-2.42	0		0.11	-2.17	-2.61	-2.41	-1.96	0		0.73	-1.49	-2.65	2.22	-3.06	0		3.52	-0.46	-1.44	1.66	0.51	0
-108.9	2.91	0.83	0.97	0.53	0.32	0		1.14	1.26	-1.54	0.67	0.03	0		1.36	1.39	-0.93	0.87	2.25	0		4.34	2.71	3.5	3.02	3.53	0
-108	-0.49	-0.45	-1.44	-4.15	-0.37	0		3.53	2.1	-2.07	-0.37	-0.22	0		3.35	4.25	-0.39	4.33	-0.09	0		3.49	1.54	1.66	4.58	2.7	0
-107.1	1.18	2.31	1.24	2.52	1.49	0		5.72	3.84	-0.66	6.55	6	0		0.33	0.27	-2.67	4.57	3.6	0		3.11	0.53	1.99	2.87	4.66	0
-106.2	0.4	-1.53	0.96	-1.96	0.58	0		-0.18	0.51	-2.24	2.08	0.77	0		0.39	2.83	0.41	5.15	1.86	0		0.96	-0.73	1.02	2.9	0.68	0
-105.3	3.77	1.26	3.82	-0.01	1.38	0		1.33	0.61	-3.21	-0.73	-0.67	0		0.89	3.57	-2.07	4.51	-0.17	0		2.31	-2	-1.2	0.38	1.57	0
-104.4	4.76	-1.01	-1.25	-1.2	1.31	0		6.88	2.07	0.91	2.52	5.83	0		2.44	2.9	-0.7	3.86	2.78	0		2.65	1.54	1.08	2.42	2.5	0
-103.5	1.87	1.58	-0.25	-1.82	0.49	0		3.99	0.76	-2.9	0.64	-1.04	0		1.68	-2.08	-3.68	2.31	-1.3	0		3.7	1.93	0.29	7.6	3.06	0
-102.6	0.74	-0.55	0.06	-0.41	1.8	0		0.36	0.41	-2.39	0.23	0.65	0		-0.49	2.94	-2.17	3.83	0.86	0		3.16	-1.35	-0.85	2.57	4.31	0
-101.7	0.78	-0.99	-0.11	0.53	1.02	0		-0.81	-0.89	-2.98	-1.08	0.52	0		0.26	0.63	-1.66	2.62	-0.82	0		4.23	2.07	2.08	3.94	0.3	0
-100.8	-0.36	-0.33	-1.62	-2.97	-3.53	0		4.6	1.68	-1.99	2.16	-0.42	0		2.82	2.65	-2.2	5.28	-0.09	0		2.09	1.51	2.24	0.39	1.01	0
-99.9	1.53	-0.53	1.44	3.38	0.84	0		-0.23	-0.53	-5.28	-1	-0.1	0		-1.09	2.49	-2.57	2.56	1.41	0		2.3	1.7	1.84	1.46	0.7	0
-99	1.97	1.17	0.63	0.97	3.13	0		2.58	-2.42	-4.03	-0.94	0.39	0		4.05	2.59	-2.09	6.68	1.67	0		2.12	-0.2	-1	2.95	1.93	0
-98.1	1.71	1.35	-0.05	0.26	0.52	0		2.54	1.65	-2.06	1.73	3.11	0		-1.25	1.04	-3.31	4.72	-0.87	0		-0.47	-0.7	-3.23	1.4	-1.05	0
-97.2	-0.47	-0.73	2.43	-0.64	0.58	0		0.35	-0.42	-2.65	-2.95	-0.76	0		-1.02	1.36	-2.93	2.5	-1.37	0		1.44	-2.02	0.59	0.41	-2.22	0
-96.3	5.2	0.04	3.85	2.49	5.34	0		2.86	0.73	-0.1	1.37	4.01	0		-2.67	-3.19	-5.11	-2.82	-1.54	0		0.31	-1.09	-1.61	-0.58	-1.68	0
-95.4	1.56	-4.55	-1.96	-3.15	-1.05	0		-0.92	-1.69	-3.5	0.39	-1.2	0		-0.9	0.5	-3.55	3.68	-1.17	0		-0.21	0.31	0.72	3.63	0.27	0
-94.5	3.27	-0.23	1.92	0.92	1.01	0		4.15	0.88	-2.45	1.56	0.28	0		0.79	2.83	-1.75	3.34	0.38	0		3.24	1.57	1.67	1.51	5.21	0
-93.6	1.77	-0.29	0.86	0.44	2.08	0		3.4	-0.23	-3.69	-1.08	1.81	0		0.49	-2.94	-5.12	1.71	-0.27	0		0.47	-2.51	-1.67	-0.72	-1.78	0
-92.7	2.24	-3.11	-1.48	-1.75	0.5	0		-0.12	0.14	-2.38	-0.51	2.25	0		-0.12	1.75	-4.79	4.33	1.52	0		5.48	0.86	-0.29	4.94	1.07	0
-91.8	4.97	3.26	0.95	2.21	4.75	0		5.44	1.17	-0.04	4.2	5.35	0		2.16	3.6	-1.78	7.09	4.57	0		0.99	1.2	-1.57	3.78	3.33	0
-90.9	3.07	1.17	0.5	0.79	-0.44	0		1.61	-2.49	-5.6	-1.64	-0.71	0		-2.35	-0.89	-5.17	-1.14	-1.49	0		2.91	1.54	0.84	2	3.44	0
-90	-0.75	-1.94	3.06	-0.21	1.55	0		5.85	3.02	3.34	4.83	4.42	0		0.32	1.28	-1.21	1.18	-1.35	0		1.82	-0.52	-2.01	-1.67	2.42	0
-89.1	2.05	-0.25	2.3	2.07	2.11	0		2.01	0.86	-1.81	2.72	0.3	0		-0.59	1.09	-2.87	2.96	-0.6	0		0.62	-0.32	-1.28	2.11	1.56	0
-88.2	4.24	-0.35	2.87	2.68	3.09	0		3.97	-1.53	-2.65	1.58	0.06	0		2.47	0.79	-4.54	2.29	0.28	0		4.23	2.74	-1.1	2.45	3.27	0
-87.3	1.87	1.58	-0.66	-1.58	2.53	0		-1.29	-1.67	-5.52	-2.44	0.37	0		-2.06	-1.84	-7.03	-2.42	-3.05	0		2.65	-0.79	-0.26	0.3	-0.09	0
-86.4	4.54	2.74	-0.35	-0.84	1.86	0		3.22	-0.97	-4.41	-2.57	-1.96	0		1.11	-1.37	-2.86	0.26	-2.48	0		1.09	-2.56	-2	0	0.18	0
-85.5	2.77	-2.07	2.38	-1.15	1.96	0		4.24	1.58	3.42	3.91	4.55	0		2.49	3.35	2.63	6.97	4.56	0		5.84	2.91	1.13	5.74	3.11	0
-84.6	2.17	1.34	0.14	2.12	2.73	0		3.71	1.27	1.52	3.82	1.51	0		-0.81	0.4	-0.47	3.14	0.04	0		3.05	0.12	2.38	3.75	0.37	0
-83.7	4.31	-2.51	0.75	0.73	0.51	0		2.45	1.83	-0.71	5.1	1.48	0		0.14	-0.57	-4	1.44	0.51	0		3.48	-0.91	-2.11	1.23	2.62	0
-82.8	-0.57	0.43	-1.61	-1.02	-0.36	0		1.48	-0.38	-3.77	-0.43	-0.78	0		-0.7	-2.2	-5.01	1.16	-2.18	0		1.44	-0.97	0.35	3.24	2.48	0
-81.9	5.32	4.63	4.27	6.67	3.58	0		2.43	3.36	-0.64	2.89	1.93	0		-4.34	-3.54	-7.02	0.32	-2.7	0		-3.45	-2.39	-2.83	-0.63	-2.69	0
-81	0.77	1.41	1.37	-2.22	0.17	0		0.99	1.33	-2.04	0.51	-0.26	0		2.72	1.3	-2.19	4.2	-0.7	0		2.35	-3.01	-0.31	0.87	1.35	0
-80.1	3.05	-1.73	-0.82	0.01	1.38	0		2.18	-2.54	-6.6	0.05	-2.73	0		-2.06	-3.68	-6.62	0.85	-4.76	0		0.09	0.25	0.7	2.65	1.91	0
-79.2	0.92	-3.21	-1	-1.04	-0.64	0		2.28	3.06	0.36	3.62	5.66	0		1.13	0.7	-2.23	2.99	2.23	0		0.82	-1.38	-4.42	1.88	-3.77	0
-78.3	3.62	4.26	2.91	3.3	4.13	0		3.79	1.33	0.49	3.01	2.1	0		1.3	1.35	-0.11	5.51	0.99	0		1.05	-1.17	-0.6	1.97	1.4	0
-77.4	4.5	1.49	1.93	1.82	2.27	0		4.75	1.42	1.47	2.5	2.75	0		1.19	0.54	-1.31	1.19	0.09	0		-2.13	-0.48	0.02	1.72	0.89	0
-76.5	5.49	2.16	2.53	2.75	0.78	0		2.96	2.85	-0.04	3.33	0.56	0		1.06	1.02	-1.74	4.43	-1.92	0		2.1	0.98	1.27	2.05	1.29	0
-75.6	3.26	-0.83	3.1	-1.58	2.55	0		3.05	-0.39	0.21	-1.95	0.98	0		3.27	2.36	-0.47	1.47	0.66	0		2.21	-1.93	0.45	0.06	-1.13	0
-74.7	-1.18	-1.09	-1.6	-1.28	-2.98	0		0.13	2.03	-1.2	1.02	0.84	0		-2	3.04	-1.31	4	1.68	0		0.15	0.9	2.27	0.88	3.03	0
-73.8	1.38	-1.52	-2.57	-2.95	-0.04	0		-0.03	-3.02	-1.14	-0.11	1.45	0		1.66	-1.06	-1.68	-0.48	0.24	0		1.72	-3.74	-1.55	-2.52	-0.98	0
-72.9	0.71	-1.88	-0.68	-1.46	-0.71	0		-0.65	-2.44	-6.45	-4.3	-3.66	0		-0.79	0.24	-4.83	1.48	-2.95	0		-0.23	0.57	-0.66	0.57	-0.56	0
-72	3.66	2.21	2.67	1.66	2.61	0		3.08	2.99	0.03	4.16	2.54	0		-0.44	1.95	-5.54	4.14	1.3	0		-1.03	1.82	-2.59	1.99	-1.8	0
-71.1	1.72	-0.64	2.56	-1.33	1.49	0		6.8	-0.29	1.57	0.34	4.31	0		1.95	0.37	-1.36	0.92	1.31	0		-1.66	-0.3	-0.18	-0.24	1.43	0
-70.2	0.63	-2.66	-0.82	0	-1.1	0		2.6	-0.74	-4.41	-1.67	-0.23	0		2.85	3.7	-2.14	5.29	2.7	0		2.04	-0.74	-1.76	0.92	-2.69	0
-69.3	2.39	0.75	2.26	-1.85	2.59	0		2.77	-1.44	-4.05	-2.56	1.34	0		0.43	-0.33	-5.11	0.13	-0.88	0		2.32	-2.56	0.24	2.58	0.84	0
-68.4	1.29	-0.54	1.7	-1.53	1.14	0		2.81	1.73	0.74	0.83	1.2	0		1.64	0.92	-0.07	1.64	1.66	0		-1.5	-2.48	-1.39	-0.98	-2.01	0
-67.5	6.55	3.92	5.32	4.5	6.12	0		5.07	3.82	-0.15	4.29	5.02	0		1.46	4.08	0	4.11	2.02	0		3.46	1.95	-0.41	0.65	1.35	0
-66.6	0.68	1.39	-1.75	-0.69	-2.17	0		3.27	2.69	3.56	0.86	2.04	0		0.47	2.13	-0.27	3.06	-0.2	0		5.28	3.25	4.37	5.64	3.32	0
-65.7	4.87	0.96	0.17	0.49	1.99	0		1.88	1.35	-2.83	0.02	2.17	0		-0.06	1.74	-4.1	1.57	2.6	0		3.33	2.14	0.28	1.7	4.04	0
-64.8	4.96	3.5	2.65	-0.57	2.48	0		0.19	0.73	-1.08	-0.55	2.34	0		3.95	4.5	1.4	5.15	3.78	0		6.37	4.16	2.66	6.18	2.99	0
-63.9	4.54	1.21	1.72	1.08	4.51	0		4.66	3.14	0.76	2.65	4.29	0		1.64	0.56	-2.97	2.28	2.12	0		0.81	-1.28	-2.18	-0.2	1.18	0
-63	3.18	-0.15	2.93	2.27	1.53	0		1.53	0.2	0.13	0.6	2.23	0		-1.6	-1.86	-2.14	0.72	-0.88	0		0.45	-2.4	-0.71	-0.1	-2.28	0
-62.1	1.77	-2.13	-0.26	1.83	0.76	0		0.46	-1.79	-4.05	1.04	2.63	0		-0.87	-1.29	-3.09	0.98	-0.56	0		0.03	-2	-1.5	-0.83	-0.82	0
-61.2	0.73	-1.79	0.19	-3.73	0.35	0		1.46	0.61	-0.44	-0.03	3.69	0		0.39	0.36	-2.27	2.25	2.43	0		2.14	-1.36	-2.79	-1.31	1.52	0
-60.3	-1.95	-2.46	-3.56	-8.11	-3.22	0		0.05	0.6	-0.14	-2.15	-0.8	0		0.39	1.99	-0.72	2.06	1.09	0		-1.01	2.05	-0.05	0.61	1.51	0
-59.4	1.15	1.44	0.37	0.66	1.14	0		1.4	1.08	-0.23	0.81	1.15	0		-0.46	-2.01	-3.21	-0.4	-0.22	0		3.41	-2.28	3.47	-1.26	1.14	0
-58.5	1.27	-0.59	-1.14	-0.39	1	0		3.77	2.96	-1.11	1.98	1.63	0		1.82	0.91	-4.11	2.83	-1.7	0		2.21	-1.19	-0.51	0.12	2.68	0
-57.6	3.7	0.66	-0.83	-0.8	1.88	0		7.52	1.33	0.37	3.83	0.44	0		1.43	-0.49	0.26	3.68	-1.22	0		0.94	-1.81	0.05	1.26	-0.47	0
-56.7	-2.8	-3.29	-2.26	-2.66	-2.43	0		1.35	1.5	-2.67	-1.81	0.85	0		1.98	1.52	-2.51	0.66	2.85	0		2.84	1.22	-0.62	2.89	1.24	0
-55.8	1.14	-0.16	0.4	1.06	2.24	0		1.58	-1.46	-4.24	-0.28	1.07	0		-0.53	-1.66	-3.53	1.52	1.65	0		-0.65	-2.41	-1.37	-0.78	0.35	0
-54.9	2.47	1.01	-0.41	2.18	-0.88	0		1.53	-2.64	-2.33	0.41	1.81	0		0.81	-2.03	-3.42	-0.58	-0.14	0		0.69	-0.06	0.95	5.06	1.26	0
-54	1.07	-2.71	-0.77	-0.68	1.85	0		3.09	0.1	-2.68	-1.12	0.15	0		-2.44	0.24	-5.38	-1.97	-2.76	0		0.89	-1.74	-0.67	-1.87	-1.59	0
-53.1	3.99	1.14	0.33	3.4	1.81	0		2.27	0.12	-3.34	0.93	0.13	0		-0.82	-1.49	-4.49	1.4	-0.59	0		2.3	0.7	1.94	2.68	4.65	0
-52.2	-2.1	-0.45	-2.35	1.49	-1.88	0		-1.17	-1.31	-2.49	0.67	-0.11	0		-1.4	-0.65	-1.98	3.93	1.27	0		-1.05	-1.91	-0.7	1.36	-0.66	0
-51.3	4.6	0.17	0.33	1.06	1.8	0		3.83	1.72	-3.31	-3.01	0.83	0		-0.86	-2.13	-2.66	1.91	0.27	0		-2.09	-2.91	0.01	-1.46	-0.06	0
-50.4	5.23	3.22	3.03	2.43	3.85	0		1.84	-1.67	-3.05	-1.19	-1.24	0		-2.19	-3.09	-4.39	0.38	-1.48	0		-0.09	-2.94	-0.43	-0.01	-0.36	0
-49.5	0.11	1.44	3.47	0.74	2.6	0		2	2.67	2.46	3.25	1.84	0		-1.23	-0.96	-3.45	1.33	0.37	0		0.4	0.16	-0.3	1.72	1.42	0
-48.6	-0.74	-0.26	0.59	-1.74	1.21	0		0.98	-0.78	-3.29	-1.2	-0.37	0		1.59	-1.12	-4.34	0.24	-3.31	0		0.14	0.96	-1.2	1.66	0.67	0
-47.7	0.2	0.51	-2.94	-3.19	-1.53	0		-1.06	0.93	-0.68	0.24	-0.86	0		-1.53	2.11	-1.66	3.76	-0.82	0		-0.63	-1.56	-2.2	1.49	0.2	0
-46.8	0.81	0.24	2	-0.34	-0.08	0		0.06	1.47	0.16	2.22	0.01	0		-0.7	0.03	-0.78	1.21	-1.69	0		1.94	2.52	2.36	2.55	0.46	0
-45.9	0.96	-1.38	3.12	-0.92	1.15	0		-1.32	-1.2	-0.5	0.12	0.4	0		0.13	0.55	-1.32	4.63	-0.89	0		3.59	4.03	4.71	5.46	3.91	0
-45	1.94	1.85	0.3	-1.97	0.15	0		1.77	-1.02	-3.27	0.14	0.12	0		3.11	0.42	-1.74	2.5	1.31	0		2.13	-1.72	1.11	-0.66	2.49	0
-44.1	0.55	-0.43	1.24	-1.79	1.59	0		1.43	2.31	-2.49	-2.2	-0.11	0		-0.61	0.87	-3.92	0.48	-1.83	0		-0.27	-1.49	-3.66	0.73	-1.25	0
-43.2	5.55	3.41	4	5.56	5.48	0		3.76	2.4	-0.15	1.94	4.03	0		-1.51	0.38	-4.27	-0.25	0	0		-1.45	-1.4	-2.35	-3.35	0.88	0
-42.3	0.23	-1.6	-1.88	-0.89	0.53	0		-0.42	-0.63	1.36	-1.52	-3.28	0		-2.06	0.5	-1.26	1.37	-1.95	0		3.99	-0.65	2.87	-0.13	1.05	0
-41.4	2.87	-0.91	1.08	1.48	0.95	0		3.12	3.29	0.16	3.33	1.15	0		1.4	-0.07	-2.45	1.68	-1.96	0		0.61	-2.6	2.11	0.26	1.52	0
-40.5	-1	-2.05	0.43	-1.77	-2.38	0		1.74	0.66	1.88	1.49	2.53	0		-1.11	1.27	2.07	1.81	1.35	0		-0.06	-1.33	0.07	-1.61	-1.02	0
-39.6	0.46	-0.35	0.83	-1.2	-0.76	0		2.51	0.59	1.23	1.08	-0.76	0		-0.45	-0.2	0.49	1.83	-0.6	0		-1.37	-2.07	-2.44	0.86	0.38	0
-38.7	1.85	1.68	2.33	3.09	2.41	0		3.92	0.67	2.24	1.44	0.54	0		5.5	2.95	-0.2	3.71	1.22	0		1.86	0.55	1.38	-0.71	-0.67	0
-37.8	2.03	0.3	0.63	2.64	-0.98	0		-0.35	-1.19	-3.4	1.03	-1.52	0		-4.03	-3.98	-5.42	-2.86	-3.62	0		-1.64	-4.97	-1.34	-2.38	-1.63	0
-36.9	4.72	2.48	1.48	0.2	3.55	0		2.78	1.91	-0.38	1.29	1.13	0		1.88	1.17	-0.33	4.38	1.07	0		-0.96	-4.94	-1.14	-1.44	-1.56	0
-36	4.12	2.96	0.04	0.84	3.92	0		1.04	-2.44	-3.99	-4.37	-0.44	0		-1.34	-1.81	-2.58	-0.23	0.15	0		-1.26	-2.58	-1.5	-0.77	-1.39	0
-35.1	2.71	-0.57	2.34	0.17	-0.27	0		3.18	-0.49	-0.86	1.41	-0.46	0		0.37	-0.78	-1.01	2.7	2.89	0		-0.86	-2.73	-1.18	2.18	2.48	0
-34.2	1.39	1.53	4.5	-1.26	-1.63	0		2.11	0.3	1.66	-1.27	0.2	0		-2.88	-2.95	-7.52	-2.1	0.56	0		-0.6	-2.06	-3.24	-0.16	2.02	0
-33.3	1.94	5.25	3.03	1.52	2.99	0		0.21	2.74	-0.01	-1.11	-0.81	0		-0.9	0.08	-2.87	1.88	0.01	0		1.06	1.86	0.01	1.66	1.8	0
-32.4	5.17	1.38	5.94	-0.65	-0.9	0		3.26	0.29	0.08	1.41	0.54	0		0.11	-0.98	-2.29	1.8	-0.12	0		-0.39	-1.78	-0.22	1.15	0.16	0
-31.5	-0.08	-1.38	-1.33	-3.3	-0.75	0		2.36	1.27	-1.45	0.15	0.55	0		-0.11	-0.69	-5.95	-0.05	-2.33	0		0.48	-2.15	-0.09	0.76	-1.68	0
-30.6	2.2	-0.45	0.68	1.38	3.16	0		3.4	2.88	0.54	2.5	3.58	0		2.64	3.61	-1.69	5.92	2.02	0		1.08	1.26	3.4	3.48	3.59	0
-29.7	3.41	1.71	1.97	2.59	2.91	0		-0.22	-1.38	-5.55	-2.62	-2.76	0		-0.47	-0.67	-3.01	-0.64	-0.33	0		-0.11	-1.68	0.2	-1.31	0.91	0
-28.8	-0.69	1.41	-1.29	-1.74	-0.52	0		1.47	3.87	-0.82	0.87	0.75	0		2.23	4.1	0.62	4.01	-0.17	0		2.16	2.5	-0.23	0.93	0.77	0
-27.9	1.13	1.14	-0.86	-0.52	0.28	0		0.66	2.38	-4.57	-0.28	0.39	0		1.38	1.5	-3.61	2.6	1.78	0		4.85	2.15	2.08	2.93	3.69	0
-27	-2.33	-2.12	0.14	-2.73	0.28	0		-1.47	-0.22	-3.37	0.48	-1.77	0		-1.15	-0.15	-3.12	2.07	-3.15	0		-0.92	-2.15	-1.83	-0.08	0.18	0
-26.1	2.34	1.94	2.75	-0.35	2.55	0		1	3.53	0.55	2.21	2.01	0		1.99	1.37	-0.27	2.37	3.31	0		-0.81	-0.2	0.78	0.38	1.86	0
-25.2	2.6	0.45	3.36	2.77	1.17	0		4.12	2.28	2.76	2.13	2.56	0		-0.64	-0.85	-2.44	-1.18	-2.42	0		-3.42	-4.58	-2.95	-3.92	-4.85	0
-24.3	-3.14	-1.89	-1.52	-1.04	-2.65	0		-2.1	2.61	-4.52	-3.69	-0.2	0		-0.73	0.74	-1.98	2.2	-0.46	0		0.49	-2.57	2.16	-0.47	0.79	0
-23.4	4.81	2.55	2.92	1.52	1.51	0		0.65	-1.07	-5.27	-1.73	-3.07	0		0.94	4.12	-3.84	1.39	-1.04	0		5.64	3.1	2.91	5.72	4.23	0
-22.5	2.15	0.87	0.41	-0.14	2.75	0		0.94	0.73	-1.38	0.88	-0.42	0		-0.55	2.88	-0.93	2.69	-1.06	0		0.4	1.98	2.39	3.24	3.53	0
-21.6	2.19	1.49	2.38	-0.34	2.13	0		0.73	1.98	-2.4	-0.14	3	0		-2.19	-0.03	-4.52	-2.88	-2.13	0		0.56	-1.04	-1.5	-1.55	-0.19	0
-20.7	0.3	0.91	0.43	-4.54	2.11	0		2.14	0.75	-1.25	-1.53	0.19	0		3.74	3.92	2.54	6.05	3.53	0		3.18	2.71	3.2	2.6	5.36	0
-19.8	0.9	-0.08	0.55	-1.02	3.51	0		2.22	1.18	-0.26	1.04	2.61	0		0.68	-2.09	-2.09	-0.43	1.41	0		0.91	-4.06	0.47	0.14	4.33	0
-18.9	4.12	0.26	1.45	-0.84	0.77	0		1.91	-0.93	-0.76	0.04	1.03	0		-0.89	-0.18	-3.16	0.38	0.54	0		-0.35	-3.2	-2.38	-1.92	0.71	0
-18	0.96	-0.36	0.91	0.93	3.21	0		-0.43	-0.16	-3.06	0.27	0.17	0		0.24	-0.9	-1.47	-0.98	0.11	0		1.05	-0.78	0.29	-1.45	-0.53	0
-17.1	0.65	-2.78	-2.19	-4.63	0.75	0		-0.02	0.46	-3.37	-3.47	-0.12	0		-0.14	0.1	-1.87	-0.56	-1.97	0		0.13	-1.42	-3.52	-0.36	-2.84	0
-16.2	0.17	-0.34	-0.11	2.92	-0.33	0		0.67	0.01	-3.43	-0.25	-0.57	0		-0.14	-0.76	-5.37	-0.88	-1.74	0		2.04	-1.56	-0.07	-0.57	-2.51	0
-15.3	5.61	4.02	4.92	6.04	5.18	0		2.84	4.21	0.66	1.2	2.8	0		-3.68	-1.11	-1.9	-3.33	-2.06	0		0.69	-0.93	0.67	-0.28	1.04	0
-14.4	1.31	1.82	0.06	2.52	3.53	0		-0.47	0.06	-2.12	-0.67	-1.79	0		-1.95	-2.19	-3.49	-0.97	-1.9	0		2.34	0.8	3.93	3.74	3.09	0
-13.5	1.74	1.67	2.02	0.05	2.87	0		1.38	0.45	-2.48	0.35	0.85	0		0.25	0.82	-4.26	0.88	-4.17	0		-2.38	-3.98	-1.31	-0.02	-3.05	0
-12.6	1.33	0.32	0.56	0.25	3.37	0		3.43	-0.38	-2.55	0.29	2.47	0		2.67	0.42	-2.3	2.51	0.51	0		0.01	-1.75	-0.49	3.05	0.75	0
-11.7	1.74	-0.37	0.9	-0.38	-2.62	0		-1.67	-0.66	-0.5	-3.15	-0.3	0		0.55	1.56	-0.29	1.88	1.56	0		1.57	2.01	1.47	1.94	-0.2	0
-10.8	1	1.42	-0.74	-0.81	1.5	0		1.44	1.28	-2.2	1.86	0.37	0		1.28	-1.09	-1.61	3.36	-0.95	0		1.4	0.97	1.97	1.31	0.82	0
-9.9	-0.82	0.46	0.36	-0.38	-0.58	0		1.7	2.15	0.59	2.17	1.61	0		0.01	-0.47	-1.66	0.25	-1.27	0		-1.67	-0.77	-0.72	0.51	-0.25	0
-9	3.06	-0.44	0.36	0.99	1.86	0		1.74	2.51	2.15	1.1	1.08	0		-1.19	-1.13	0.69	-1.83	-1.85	0		0.27	-1.29	0.77	-0.51	-2.49	0
-8.1	1.73	-0.23	0.79	-3.96	-0.22	0		-1.42	-3.24	0.5	-6.66	-2.34	0		-0.28	-1.43	-0.77	-3.44	-1.42	0		1.18	1.23	2.37	0.86	1.9	0
-7.2	-2.03	-2.24	-3.08	-2.06	-3.45	0		-1.28	-1.32	-6.21	-0.05	-3.08	0		-1.47	-0.62	-3.3	1.1	-0.81	0		3.49	1.38	2.04	3.85	5.01	0
-6.3	-1.93	1.68	-0.52	0.45	-0.07	0		1.64	-0.89	-1.07	-1.22	-0.13	0		0.5	-2.46	-2.14	-0.3	-0.29	0		-2.61	-2.12	-2.98	-3.62	-2.23	0
-5.4	-0.42	-0.12	-0.91	1.88	2.66	0		0.22	1.7	-3.59	5.36	0.86	0		0.27	0.22	-4.35	2.68	-0.19	0		0.72	-1.22	-1.56	-0.83	-2.86	0
-4.5	1.7	1.14	3.59	4.18	1.8	0		2.14	3.64	3	2.29	3.87	0		-3.65	1.34	-1.95	-2.62	0.87	0		-0.77	-0.56	-0.36	-0.77	0.56	0
-3.6	-1.07	-0.58	0.65	-0.17	-0.86	0		-2.26	-2.78	-3.34	-2.99	-4.97	0		1.45	1.4	-1.36	-0.02	-1.28	0		1.3	1.83	0.49	1.13	0.64	0
-2.7	0.06	-3.08	-0.84	-2.72	-0.58	0		-1.23	0.71	-0.11	-0.09	0.06	0		0.86	-0.05	1.77	1.95	0.21	0		1.49	-0.19	1.67	1.2	-0.46	0
-1.8	-0.79	-0.95	2.65	1.59	-2.95	0		1.25	-1.84	0.22	-1.76	-2.03	0		-0.16	-1.76	-0.88	-0.09	0.15	0		1	-0.93	0.99	1.12	2.84	0
-0.9	3.88	0.37	1.53	0.95	1.35	0		3.78	-1.81	-0.03	-0.98	0.95	0		1.79	0.36	2	1.47	1.56	0		-1.47	-0.59	2.35	-1.83	-1.29	0
0	1.98	1.48	3.83	1	2.44	0		-0.68	1.61	-0.13	-1.01	-0.31	0		-0.36	-1.95	-2.45	-1.11	-2.25	0		-0.69	-4.1	-2.7	-1.12	-2.48	0
0.9	4.15	2.93	3.94	1	1.96	0		3.97	1.09	-1.45	-0.25	2.17	0		2.96	0.32	-0.78	2.7	3.13	0		1.15	0.62	1.65	0.97	1	0
1.8	0.61	2.83	1.63	1.3	0.71	0		0.49	4.33	1.59	1.23	3.04	0		-1.82	-0.31	-1.58	2.07	0.1	0		1.27	-0.75	1.87	2.07	2.66	0
2.7	3.14	1.13	0.6	2.53	3.83	0		2.22	-1.78	-0.19	-0.6	1.27	0		-1.03	-2.12	-2.86	-1.66	0.83	0		1.4	0.4	0.75	-1.21	4.02	0
3.6	3.56	-0.55	1.51	1.45	1.16	0		5.11	3.07	3.13	3.02	5	0		1.04	2.84	1.67	2.59	4.03	0		-0.92	-0.96	0.63	0.76	1.7	0
4.5	1.45	3.41	1.75	-0.34	2.53	0		2.16	1.36	0.31	3.15	3.69	0		4.03	4.15	3.19	4.16	4.96	0		-0.49	0.06	3.39	2.65	3.44	0
5.4	1.55	1.45	-2.34	-2.29	3.68	0		-2.01	1.28	-1.05	-1.98	2.52	0		-0.26	-1.31	-3.32	0.04	-0.87	0		3.75	0.7	1.34	-0.88	2.86	0
6.3	4.16	3.63	1.2	1.88	2.84	0		2.19	3.57	0.12	0.14	2.8	0		0.81	-1.31	-2.49	1.22	-0.3	0		2.02	-2.01	-1.19	1.23	1.27	0
7.2	5.16	2.54	6.87	1.62	3.08	0		1.33	2.03	0.27	-0.24	0.72	0		-2.97	-1.56	-3.02	-0.56	-0.8	0		-0.95	-2.46	-0.64	-3.01	-0.4	0
8.1	3.01	2.05	-1.89	-1.4	-5.27	0		1	2.27	-3.1	-3.81	-2.53	0		-0.15	-1.65	-2.42	0.14	-3.7	0		-1.95	-3.97	-1.76	-4.36	-8.18	0
9	7.58	4.48	1.03	-1.07	-24.11	0		-1.27	-0.58	-1.87	-1.52	-13.66	0		1.14	0.24	-2.37	1.71	-11.26	0		-2.29	1.59	0.92	3.1	-20.02	0
9.9	19.3	14.28	7.43	7.27	-25.73	0		1.48	3.21	-3.16	2.69	-12.69	0		2.76	0.68	0.88	5.3	-13.99	0		-6.63	-0.67	0.43	1.59	-25.72	0
10.8	23.71	15.31	12.62	4.98	-24.83	0		4.76	6.34	1.78	0.87	-13.38	0		-3.34	0.49	-3.2	0.95	-19.19	0		-7.05	0.93	-0.59	0.16	-25.59	0
11.7	21.98	15.4	11.54	7.72	-29.07	0		4.16	4.81	1.47	3.05	-17.12	0		-1.2	-1.47	-4.95	2.11	-18.35	0		-10.23	-4.39	-1.67	-0.5	-28.72	0
12.6	25.67	17.81	15.13	6.57	-24.08	0		2.37	1.65	-2.36	0.53	-15.18	0		-1.62	-1.45	-4.25	2.04	-19.69	0		-8.55	-1.76	1.29	2.78	-27.9	0
13.5	26.92	16.83	12.54	8.42	-25.67	0		3.88	4.43	3.49	3.76	-13.57	0		-0.66	2.02	0.03	3.13	-14.25	0		-6.96	1.89	1.73	1.09	-24.3	0
14.4	29.45	19.94	15.63	10.22	-23.72	0		4.66	7.44	1.73	2.49	-14.06	0		-1.84	0.43	-3.21	2.98	-17.97	0		-9.75	-3.63	-0.86	-0.64	-28.61	0
15.3	25.36	16.35	14.59	5.29	-27.34	0		5.45	7.18	2.37	2.22	-13.1	0		2.27	1.87	0.48	6.88	-12.85	0		-3.55	2.07	4.22	4.86	-22.86	0
16.2	21.96	12.43	7.62	2.13	-32.17	0		3.8	2.97	0.6	-2.02	-16.55	0		-0.73	1.88	0.42	3.31	-15.53	0		-9.82	-3.47	-1.87	3.03	-28.7	0
17.1	22.11	12.95	7.29	4.43	-30.06	0		-1.49	4.96	-2.15	0.77	-15.64	0		-2.69	-1.66	-3.26	3.05	-17.41	0		-4.76	-1.91	1.7	3.45	-25.45	0
18	27.04	18.48	15.22	6.24	-26.17	0		3.17	6.02	0.64	0.81	-16.26	0		-4.24	0.14	-4.67	-0.27	-19.02	0		-5.58	0.59	3.57	1.25	-24.36	0
18.9	23.47	14.7	10.98	6.44	-27.14	0		-1.26	1.34	-2.3	-1.92	-19.44	0		-1.63	0.13	-0.97	3.39	-18.05	0		-10.17	-5.51	-4.65	-1.78	-29.65	0
19.8	24.14	17.45	8.9	4.6	-30.18	0		3.71	6.35	-2.26	0.61	-14.1	0		3.25	3.01	0.85	5.47	-12.21	0		-3.55	0.03	2.12	-0.61	-24.64	0
20.7	28.78	17.87	12.25	6.33	-25.05	0		3.52	-0.53	0.16	0	-16.31	0		-4.56	-4.69	-3.45	1.78	-18.82	0		-10.88	-3.81	-1.56	-0.9	-29.74	0
21.6	23.69	15.26	12.4	3.94	-28.49	0		2.55	1.32	1	2.09	-11.49	0		1.41	-0.62	-2.39	2.55	-15.69	0		-7.19	-0.43	0.82	2.82	-26.89	0
22.5	27.09	13.96	13.59	6.16	-25.16	0		4.7	3.95	-1.35	3.51	-11.19	0		0.78	2.35	-1.18	6.97	-15.59	0		-5.48	-0.94	0.47	3.6	-27.42	0
23.4	27.59	16.03	13.28	8.49	-25.35	0		1.12	3.32	0.58	3.39	-14.75	0		-3.87	-1.56	-4.56	2.34	-17.41	0		-9.33	-2.15	0.07	-2.53	-26.04	0
24.3	26.71	14.98	10.92	5.07	-28.23	0		2.22	1.31	1.79	1.47	-15.99	0		0.36	1.64	1.06	6.61	-16.4	0		-6.59	-1.63	-2.47	3.52	-27.39	0
25.2	24.57	16.09	13.07	7.23	-27.87	0		1.32	1.27	-0.65	3.18	-15.52	0		-0.13	3.33	1.21	5.89	-13.44	0		-8.98	-0.54	-0.42	-1.76	-29.02	0
26.1	26.4	17.42	11.37	7.42	-27.89	0		2.66	3.4	-1.28	-0.42	-17.99	0		-1.17	-1.43	1.13	2.21	-15.11	0		-7.7	-3.72	-0.19	-1.92	-26.89	0
27	29.17	17.15	16	8.42	-25.48	0		4.28	4.18	2.24	1.25	-13.03	0		-3.04	1.78	-0.02	1.51	-12.83	0		-7.07	-1.06	0.67	0.9	-26.14	0
27.9	27.56	17.54	14.78	6.72	-24.25	0		3.69	3.14	-0.53	0.7	-13.23	0		-5.44	-2.68	-6.2	-0.33	-19.87	0		-11.78	-5.75	-4.97	-3.11	-30.86	0
28.8	26.16	18.71	11.81	7.78	-28.55	0		4.63	5.24	0.82	2.24	-14.94	0		0.08	0.87	1.24	3.27	-15.61	0		-7.34	-0.36	2.33	-1.42	-27.36	0
29.7	27.98	16.62	12.69	7.25	-26.46	0		0.29	1	-2.52	-2.3	-15.31	0		-3.67	-1.7	-3.72	0.67	-16.41	0		-7.21	-1.41	-2.34	-3.25	-25.54	0
30.6	26.8	15.78	11.44	7.52	-25.94	0		0.69	4.35	-2.15	-0.2	-16.93	0		-2.53	0.61	-3.58	4.31	-19.07	0		-9.91	-4.95	-0.92	-0.95	-29.54	0
31.5	26.36	16.35	12.07	4.28	-28.95	0		1.26	2.83	2.36	3.13	-16.01	0		-3.1	0.49	-3.47	1.63	-19.69	0		-6.31	-1.56	1.6	1.53	-28.97	0
32.4	23.69	14.75	11.19	3.95	-26.17	0		2.74	2.45	-1.25	-0.49	-13.2	0		-0.58	-0.59	-2.08	5.09	-15.66	0		-8.06	-2.06	-0.55	-2.43	-29.47	0
33.3	26.75	15.4	12.44	7.69	-24.94	0		3.46	8.12	2.56	2.36	-11.67	0		-1.44	2.64	-1.9	4.55	-15.37	0		-10.04	-1.32	-2.35	-3.13	-27.04	0
34.2	27.68	17.94	12.96	8.04	-29.42	0		1.48	5.87	-0.42	0.91	-13.42	0		-3.76	1.61	-1.26	1.79	-15.42	0		-7.89	0.36	-0.62	-2.18	-26.54	0
35.1	20.79	14.51	7.83	3.47	-28.3	0		4.27	8.45	2.99	7.15	-9.68	0		0.03	2.13	1.77	6.99	-14.08	0		-4.98	-1.93	1.43	1.99	-27.88	0
36	25.26	15.44	14.29	6.81	-27.46	0		3.44	6.14	3.6	3.38	-14.05	0		-3.6	0.56	-2.17	0.5	-18.05	0		-7.11	-2.17	0.17	-1.67	-28.51	0
36.9	28.96	19.47	12.86	8.06	-22.61	0		5	7.28	2.05	1.35	-11.53	0		-2.03	-0.6	-2.84	2.91	-17.99	0		-10.94	-4.58	-0.97	-2.15	-28.33	0
37.8	25.66	18.5	10.15	6.93	-26.5	0		1.54	4.39	-1.06	0.12	-14.56	0		-2.64	-0.47	-0.94	1.06	-18.47	0		-8.84	-1.22	0	-2.58	-28.53	0
38.7	25.9	16.94	12.84	3.76	-23.72	0		3.02	4.65	0.56	3.24	-12.65	0		-1.61	-0.95	-2.02	4.94	-15.88	0		-7.46	-3.81	0.23	2.14	-31.34	0
39.6	24.8	17.53	12.6	5.42	-28.78	0		2.89	5.61	0.06	0.85	-15.28	0		-2.3	-0.23	-4.52	0.48	-18.56	0		-6.68	-2.18	-0.03	-0.4	-27.26	0
40.5	24.58	14.1	9.24	1.32	-27.85	0		3.11	5.88	1.81	1.1	-13.62	0		2.11	5.56	3.23	6.11	-12.85	0		-6.23	-0.42	0.76	1.05	-26.68	0
41.4	26.2	16.28	12.66	6.7	-27.54	0		4.47	5.02	1.02	3.05	-12.05	0		-3.18	0.08	-2.59	3.82	-15.28	0		-6.58	-2.42	0.85	0.56	-27.37	0
42.3	24.5	14.57	10.82	2.95	-28.07	0		2.73	3.11	1.54	0.63	-12.99	0		-3.53	0.39	1.39	2.06	-17.52	0		-9.02	-1.94	-0.62	-2.51	-28.74	0
43.2	25.64	16.23	12.13	6.7	-26.28	0		1.02	2.9	2.49	-0.49	-13.03	0		-0.96	-0.57	0.82	1.89	-13.98	0		-6.27	-2.97	1.13	-1.22	-26.04	0
44.1	24.56	16.14	10.35	1.61	-26.1	0		0.76	2.93	-2.08	0.84	-15.59	0		1.89	4.07	0.24	4.33	-16.77	0		-8.11	-2.86	-2.55	-6.01	-30.71	0
45	27.5	18.15	10.3	7.67	-21.74	0		3.78	5.09	-0.48	2.08	-11.84	0		-1.94	3.27	1.77	5.25	-17.29	0		-6.8	-0.61	2.45	0.88	-26.7	0
45.9	23.38	18.57	13.36	3.72	-25.58	0		1.63	6.52	1.52	-0.17	-11.38	0		-1.18	6.5	0.63	3.89	-13.13	0		-6.87	-1.52	1.86	-1.42	-26.66	0
46.8	27.51	18.89	13.72	8.05	-23.55	0		1.83	5.94	3.44	0.33	-11.6	0		-2.02	1.71	-3.63	0.71	-15.47	0		-8.05	-3.52	-1.06	-2.34	-25.58	0
47.7	25.51	16.77	9.92	6.02	-26.03	0		2.63	3.46	1.12	1.09	-12.61	0		-3.16	-1.68	0.16	4.36	-14.88	0		-8.32	-2.94	-1.39	0.18	-26.42	0
48.6	26.05	20.87	15.81	7.58	-23.66	0		1.63	4.27	0.03	-1.09	-13.74	0		-1.14	-1.35	-1.68	1.55	-17.27	0		-8.36	-5.03	-2.62	-1.28	-27.86	0
49.5	26.42	18.65	12.64	6.74	-22.97	0		1.69	5.68	-0.58	0.63	-12.86	0		-4.5	0.68	-4.25	2.33	-16.16	0		-7.16	-2.6	0.16	-4.55	-29.85	0
50.4	25.02	18.53	10.78	6.64	-27.27	0		2.73	5.09	0.69	2.83	-12.37	0		-1	-0.02	-0.36	5	-17.42	0		-3.46	0.18	2.78	0.23	-28.37	0
51.3	28.66	17.35	13.65	8.67	-28.24	0		4.22	3.56	3.24	2.92	-12.58	0		-1.59	1.79	-0.38	1.55	-17.63	0		-5.62	-2.19	-0.82	-4.92	-29.82	0
52.2	27.63	16.74	9.39	4.26	-28.47	0		2.66	4.37	-2.56	-1.49	-15.4	0		-3.4	2.53	-2.89	-0.21	-16.76	0		-10.85	-5.1	-4.52	-4.76	-29.61	0
53.1	27.6	17.94	12.33	7.64	-29.58	0		6.84	10.14	2.22	4.1	-12.79	0		-2.88	0.73	-0.6	2.51	-17.26	0		-8.55	-5.1	-0.53	-3.22	-31.48	0
54	26.05	14.47	9.77	4.9	-28.52	0		3.14	3.34	-1.14	-0.5	-15.47	0		-1.99	0.21	-1.08	2.01	-19.47	0		-7.86	-0.2	-1.15	-0.24	-28.05	0
54.9	20.23	12.88	11.36	2.75	-27.84	0		1.02	5	-0.66	2.29	-10.59	0		-1.66	1.43	-1.02	5.31	-13.58	0		-8.66	-3.82	-2.13	-2.92	-28.76	0
55.8	24.43	16.47	12.51	6.37	-28.15	0		0.64	2.67	-2.49	0.69	-14.76	0		-5.02	-0.17	-2.42	1.18	-17.15	0		-7.5	-3.48	0.09	-2.11	-27.3	0
56.7	24.95	15.48	9.44	4.72	-26.82	0		3.74	5.45	1.41	4.99	-12.13	0		-1.15	1.87	1.67	4.49	-14.69	0		-8.3	-3.07	1.24	-2.46	-26.41	0
57.6	25.67	14.86	7.28	2.45	-27.04	0		1.37	3.6	-3.52	-0.16	-13.88	0		-3.55	-0.02	-2.17	2.49	-17.81	0		-8.2	-4.59	-3.04	-3.66	-32.54	0
58.5	25.61	14.82	11.94	5.05	-25.81	0		4.37	4.78	2.33	4.92	-9.55	0		-1.29	0.69	-2.37	4.41	-14.47	0		-5.95	-3.68	-2.77	-0.97	-28.7	0
59.4	25.04	15.94	9.18	6.83	-26.54	0		2.27	2.9	-3.18	-0.56	-14.59	0		-1.39	-0.87	-3.78	-0.83	-18	0		-7.83	-6.16	-3.63	-5.35	-31.4	0
60.3	26.51	18.66	11.61	7	-24.7	0		0.44	5.77	-1.01	0.43	-14.2	0		-0.05	2.48	-0.95	3.55	-14.14	0		-3.84	-0.4	0.32	1.14	-26.34	0
61.2	23.85	15.38	9.71	3.81	-26.91	0		3.76	3.34	2.75	1.94	-10.73	0		-5.54	-3.17	-3.75	-0.37	-18.05	0		-8.52	-4.22	-1.32	-5.01	-28.6	0
62.1	22.79	14.1	7.51	3.85	-29.98	0		1.09	4.84	0.41	2.27	-12.11	0		-7.83	0.09	-3.76	1.31	-15.51	0		-13.19	-5.08	-5.17	-7.31	-31.81	0
63	31.01	18.81	13.64	7.64	-24.8	0		5.23	6.09	4.03	4.33	-11.67	0		-2.13	0.57	1.68	3.13	-17.42	0		-11.78	-6.89	-4	-5.06	-31.62	0
63.9	27.4	19.25	12.5	5.92	-23.82	0		3.53	5.6	2.11	0.64	-9.38	0		-1.65	0.45	-1.07	1.03	-16.33	0		-6.76	-3.84	-0.35	-0.87	-28.75	0
64.8	21.5	15.11	8.22	0.99	-27.91	0		1.56	5.85	-0.43	-1.1	-10.12	0		-1.09	3.84	0.55	4.33	-12.98	0		-4.4	-0.64	-1.51	-1.89	-26.09	0
65.7	26.42	19.09	11.76	5.5	-27.42	0		2.39	5.79	-1.05	-0.2	-12.82	0		-0.75	0.63	-2.28	3.12	-18.35	0		-3.44	-2.43	0.46	0.08	-26	0
66.6	27.51	19.27	12.2	5.03	-25.26	0		5.07	7.81	4.5	3.01	-7.85	0		-3.15	1.01	-0.82	1.73	-14.85	0		-11.6	-6.49	-2.67	-6.66	-33.49	0
67.5	24.92	19.08	9.12	3.93	-28.19	0		2	5.6	-0.68	-0.08	-10.96	0		-3.86	-0.49	-1.12	0.22	-14.93	0		-6.76	-4.78	-1.97	-5.38	-29.02	0
68.4	23.24	13.5	9.46	3.67	-28.05	0		2.46	4.13	-0.72	-0.64	-11.65	0		-1.92	1.69	-2.48	4.6	-15.84	0		-6.16	-1.84	0.58	-1.95	-28.86	0
69.3	29.83	19.94	13.93	8.48	-23.47	0		3.61	5.37	3.32	6.14	-11.59	0		-0.9	3.05	2.69	7.97	-13.53	0		-6.39	-1.82	-1.17	-1.7	-27.27	0
70.2	26.23	17.24	14.25	8.57	-23.61	0		6.8	5.47	1.82	5.99	-12.31	0		0.2	-1.82	-0.32	3.19	-17.25	0		-5.36	-1.8	3.46	-1.09	-28.25	0
71.1	20.56	12.02	9.47	1.5	-27.68	0		1.11	3.33	-1.78	0.24	-12.3	0		-4.92	-1.77	-2.75	1.12	-17.12	0		-8.94	-6.66	-2.2	-3.6	-30.87	0
72	29	16.31	12.95	6.73	-25.32	0		6.28	3.64	2.24	3.32	-9.82	0		1.4	1.52	-0.5	4.51	-14.35	0		-6.35	-5.87	-5.4	-6.61	-31.38	0
72.9	20.37	13.67	9.53	3.56	-28.78	0		-0.32	3.6	-2.05	1.41	-14.72	0		-4.9	1.47	-1.37	2.64	-16.22	0		-6.78	-4.24	-1.8	-3.8	-31.33	0
73.8	27.47	15.44	10.75	4.39	-24.71	0		4.32	4.95	1.71	1.91	-13.2	0		-1.33	-1.03	-0.61	2.33	-16.89	0		-7.93	-5.26	-1.24	-4.43	-31.64	0
74.7	27.44	17	10.93	7.48	-26.26	0		4.66	4.37	0.4	2.27	-12.16	0		-2.61	2.04	-1.08	2.26	-18.99	0		-5.15	-0.56	0.54	-2.19	-30.27	0
75.6	24.39	15.52	11.3	7.26	-25.68	0		3.5	4.45	1.97	3.72	-10.66	0		0.05	-0.21	-0.46	5.14	-17.08	0		-6.03	-4.77	-0.4	-3.34	-31.76	0
76.5	28.21	17.05	12.91	6.96	-23.67	0		2.01	4.4	0.66	-1.21	-12.56	0		-4.03	-0.45	-1.7	0.91	-18.87	0		-6.91	-4.6	-2.65	-4.45	-30.59	0
77.4	24.91	15.6	9.48	2.45	-26.11	0		-0.03	5.44	-0.48	-3.14	-13.4	0		-5.12	-1.31	-2.14	1.43	-18.5	0		-4.02	-4.31	-2.53	-2.26	-27.62	0
78.3	22.09	16.11	10.81	1.39	-28.59	0		0.85	4.6	0.19	0.95	-12.12	0		-5.03	0.81	-0.06	1.93	-16.6	0		-7.72	-4.29	-1.56	-6.44	-32.09	0
79.2	24.26	14	9.59	3.26	-26.76	0		2.76	6.12	-0.57	2.03	-12.29	0		-0.87	1.12	0.35	3.22	-15.59	0		-7.38	-5.48	0.06	-1.53	-28.37	0
80.1	24.33	15.31	7.71	4.85	-26.87	0		2.38	4.53	-1.97	1.36	-12.5	0		-4.6	-0.58	-3.66	0.6	-18.81	0		-9.52	-4.88	-1.67	-5.58	-30.64	0
81	24.69	17.35	9.43	5.18	-24.26	0		2.76	5.18	-0.39	-1.71	-12.94	0		-0.15	5.4	0.24	3.53	-15.05	0		-3.99	-2.69	-0.21	-1.77	-26.75	0
81.9	24.93	13.1	10.09	6.06	-27.03	0		2.76	2.22	1.45	4	-11.18	0		-0.42	0.24	-0.78	3.6	-15.84	0		-7.9	-7.55	-4.58	-5.86	-34.61	0
82.8	26.14	17.26	10.1	3.77	-26.89	0		1.7	3.86	-2.46	-0.25	-14.28	0		-4.18	-2.22	-3.01	2.59	-18.56	0		-7.7	-4.68	-2.84	-4.6	-31.78	0
83.7	25.64	16.68	13.17	3.72	-25.74	0		1.5	6.31	0.74	1.58	-9.94	0		-6.31	0.82	-0.95	0.41	-19.12	0		-11.09	-5.41	-5.63	-7.33	-32.62	0
84.6	23.99	13.89	11.99	3.27	-25.66	0		2.54	2.34	0.77	2.06	-8.83	0		-4.47	-3.34	-2.62	-0.96	-16.93	0		-9.43	-6.95	-2.71	-7.58	-31.15	0
85.5	26.96	15.25	12.29	2.02	-25.68	0		3.35	4.75	-0.47	0.49	-10.11	0		-6.04	-3.04	-4.57	-0.11	-19.29	0		-6.37	-4.95	-2.29	-7.63	-29.06	0
86.4	25.83	17.38	9.81	5.31	-24.96	0		2.65	5.8	0.86	0.63	-10.74	0		-1.23	1.37	0.93	2.42	-12.84	0		-6	-5.12	-0.56	-6.01	-28.24	0
87.3	24.3	16.48	10.4	3.98	-26.09	0		1.48	3.59	-2.69	-0.27	-12.08	0		-4.13	-1.38	-3.53	-0.07	-18.25	0		-9.52	-6.16	-3.82	-8.39	-33.48	0
88.2	24.04	15.56	12.74	3.17	-24.18	0		2.72	1.07	1.36	-0.08	-15.06	0		-0.79	-5.01	-1.69	-1.5	-18.95	0		-5.02	-4.57	-1.56	-4.82	-29.59	0
89.1	23.81	14.14	9.32	4.97	-29.25	0		0.89	3.75	-0.89	-3.17	-11.46	0		-1.03	1.11	1.14	0.82	-13.64	0		-7.07	-6.23	-3.13	-8.17	-31.45	0
90	24.47	16.3	13.37	4.88	-26.21	0		3.25	3.73	3.97	2.98	-12.18	0		-3.83	-1.82	-1.01	2.68	-16.05	0		-6.15	-4.85	-5.11	-6.67	-30.95	0
90.9	23.68	16.16	10.64	2.62	-23.99	0		4.89	4.58	1.62	-0.22	-7.71	0		-2.36	0.24	-1.35	1.96	-14.59	0		-6.23	-6.75	-4.37	-9.04	-32.44	0
91.8	25.87	16.36	8.66	4.19	-26.23	0		2.81	5.89	0.21	-0.32	-11.16	0		-1.93	0.75	-0.7	2.68	-16.33	0		-6.38	-4.07	0.14	-5.63	-30.18	0
92.7	25.9	16.53	13.61	4.11	-23.51	0		0.92	5.55	0.2	-1.55	-9.45	0		-3.63	2.41	0.53	2.71	-14.87	0		-4.6	-4.52	-1.46	-5.95	-30.75	0
93.6	24.79	14.52	12.08	2.13	-26.5	0		-1.74	1.65	-0.52	-0.69	-14.49	0		-2.9	3.23	-0.22	1.79	-16.4	0		-6.88	-2.99	-2.77	-6.62	-29.17	0
94.5	28.42	16.15	13.52	4.76	-26.31	0		5.36	3.43	0.76	0.91	-11.03	0		-3.49	-0.17	-2.55	-0.71	-19.11	0		-9.39	-4.6	-1.8	-7.26	-31.97	0
95.4	24.87	16.23	11.71	3.93	-22.92	0		2.97	2.51	-0.06	-0.9	-8.17	0		-4.17	-4.56	-1.4	0.08	-15.45	0		-5.49	-8.33	-3.87	-8.43	-32.99	0
96.3	24.53	13.1	9.56	4.04	-27.43	0		4.52	5.62	0.1	0.91	-9.41	0		-1.9	0.22	-1.81	1.98	-15.43	0		-5.74	-2.19	-2.15	-9.29	-30.7	0
97.2	21.82	13.81	10.61	2.09	-29.64	0		0.04	2.19	-1.99	-0.49	-11.71	0		-2.59	-0.84	-0.86	4.99	-15.81	0		-3.12	-5.67	-1.22	-0.36	-29.17	0
98.1	21.75	15.37	10.22	2.82	-29.1	0		-2.05	4.48	-1.18	-0.44	-14.19	0		-2.89	3.78	-0.41	3.17	-13.1	0		-8.07	-4.31	-3.92	-6.63	-30.14	0
99	21.1	14.63	11.9	1.7	-28.51	0		1.2	5.13	0.59	1.24	-13.45	0		-2.9	2.19	1.1	3.27	-14.71	0		-3.62	-2.77	-0.08	-2.56	-26.56	0
99.9	25.79	16.8	14.8	5.69	-21.27	0		3.41	5.64	2.06	4.91	-8.82	0		-2.9	-1.24	-1.11	5.03	-17.25	0		-6.34	-5.44	-3.14	-5.61	-29.81	0
100.8	25.12	19.96	14.06	4.81	-25.96	0		1.91	4.5	0.86	1.79	-11.31	0		-1.89	-0.03	-3.59	2.37	-15.93	0		-5.25	-3.2	-2.37	-4.39	-31.69	0
101.7	23.05	17.42	8.47	2.67	-27.41	0		2.9	3.41	-1.21	1.47	-15.17	0		-0.54	1.16	0.45	0.73	-17.6	0		-5.26	-5.69	-2.71	-7.08	-31.93	0
102.6	23.07	12.64	8.68	3.8	-26.67	0		2.52	2.79	-0.53	0.23	-13.35	0		-0.43	1.54	-2.91	2.64	-16.86	0		-7.16	-7.66	-6.38	-9.03	-34.62	0
103.5	25.25	16.33	9.42	2.52	-25.89	0		4.39	5.66	0.21	-0.2	-8	0		-2.46	2.1	-0.14	2.5	-16.15	0		-6.6	-5.76	-3.12	-6.94	-33.5	0
104.4	23.55	12.35	9.44	3.21	-24.01	0		3.18	1.61	-0.75	-2.85	-14.62	0		-3.65	-3.35	-4.02	-1	-17.52	0		-9.44	-10.84	-4.56	-8.94	-33.12	0
105.3	25.65	17.58	13.89	4.54	-21.14	0		4.2	4.53	0.6	2.9	-8.82	0		-4.34	0.95	0.55	3.52	-16.6	0		-6.17	-3.14	-1.31	-6.95	-30.1	0
106.2	22.2	13.98	7.07	0.9	-28.26	0		4.1	2.42	0.57	1.76	-11.77	0		-2.93	-2.11	1.65	2.17	-17.87	0		-6.57	-6.83	-1.88	-6.87	-31.09	0
107.1	25.73	14.32	10.08	5	-25.02	0		-0.26	4.3	-0.73	1.64	-12.16	0		-3.33	1.62	0.57	4.48	-15.94	0		-7.51	-8	-1.47	-7.09	-32.16	0
108	24.12	13.98	12.77	5.6	-24.8	0		2.74	5.28	-0.45	4.77	-9.99	0		-1.85	3.7	-1.35	3.26	-15.81	0		-6.44	-8.59	-2.6	-8.76	-34.49	0
108.9	22.84	16.63	9.76	3.55	-21.89	0		3.86	7.37	2.01	4.55	-8.46	0		-5.62	0.94	0.89	3.76	-16.22	0		-9.29	-8.08	-2.27	-9.46	-32.75	0
109.8	24.44	17.19	12.91	4.35	-23.89	0		4.04	5.35	2.22	2.2	-9.4	0		-4.92	-0.67	-1.68	1.23	-15.47	0		-9.81	-9.5	-6.66	-8.79	-34.77	0
110.7	23.63	16.46	11.37	3.87	-26.1	0		6.17	7.73	3.11	3.7	-8.29	0		-0.67	0.99	1.49	4.93	-12.87	0		-6.43	-4.87	-6.09	-7.16	-32.09	0
111.6	25.49	19.25	15.18	7.37	-23.06	0		4.07	6.54	3.07	3.03	-11.66	0		-4.1	0.91	-0.58	1.83	-19.8	0		-8.7	-5.01	-2.22	-7.57	-31.19	0
112.5	25.1	16.59	12.21	4.31	-24.07	0		2.12	6.53	1.21	2.07	-9.65	0		-0.52	2.65	-0.99	1.56	-15.49	0		-4.66	-6.43	-3.67	-7.1	-33.22	0
113.4	24.18	14.92	11.49	3.33	-24.65	0		2.9	4.53	1.39	2.42	-10.75	0		-6.16	0.33	-2.06	0.57	-17.04	0		-6.6	-6.76	-5.25	-11.39	-31.06	0
114.3	28.83	16.77	14.29	7.22	-22.71	0		3.73	5.64	2.14	-0.42	-12.67	0		-5.42	0.76	-2.66	-0.5	-22.45	0		-6.4	-7.44	-6.57	-8.8	-35.56	0
115.2	28.81	17.14	11.79	6.34	-23.52	0		5.02	1.48	-0.84	-1.49	-11.9	0		-3.38	-1.19	-2.55	-0.64	-17.6	0		-7.28	-6.02	-4.57	-8.76	-31.63	0
116.1	20.67	14.47	11.82	3.96	-29	0		-0.32	4.05	-0.66	1.04	-13.59	0		-6.46	0.14	-2.3	0.14	-16.88	0		-9.34	-7.89	-6.43	-13.29	-35.96	0
117	23.08	12.99	6.43	1.03	-27.64	0		2.93	4.42	-0.79	0.59	-8.95	0		-1.58	2.96	-0.1	2.04	-14.41	0		-4.35	-7.76	-6.29	-7.64	-32.18	0
117.9	22.65	14.1	10.36	2.38	-27.03	0		0.28	0.87	-2.27	-3.33	-14.06	0		-6.76	-2.13	-1.86	-0.39	-18.67	0		-6.86	-7.72	-4.63	-10.01	-34.26	0
118.8	24.14	16.29	8.64	4.15	-23.49	0		6.53	5.89	1.73	3.18	-8.34	0		2.11	2.98	0.67	1.59	-12.49	0		-3.46	-6.78	-5.37	-8.89	-33.89	0
119.7	22.56	15.56	9.08	1.2	-25.73	0		0.62	4.27	-0.74	0.72	-10.32	0		-6.1	-1.33	-2.06	-2.58	-17.8	0		-11.12	-10.09	-6.38	-12.29	-35.85	0
120.6	26.06	15.61	12.94	3.81	-25.28	0		3.15	4.21	3.28	1.16	-9.14	0		0.31	2.84	3.01	3.85	-11.98	0		-2.36	-4.16	-0.09	-6.79	-30.43	0
121.5	21.76	14.39	7.73	-0.29	-27.34	0		2.21	2.89	-1.94	0.27	-11.55	0		-3.37	-1.15	-2.63	1.76	-17.91	0		-3.69	-6.44	-3.99	-5.25	-30.88	0
122.4	24.51	16.31	10.05	3.28	-25.89	0		3.3	1.08	-3.84	-1.01	-12.68	0		-1.23	-1.57	-2	2.19	-18.56	0		-5.67	-5.65	-2.98	-7.16	-32.25	0
123.3	23.75	14.21	11.14	3.89	-24.64	0		5.33	6.09	0.33	1.65	-10.74	0		-1.85	0.27	-1.13	-0.01	-16.59	0		-3.43	-5.16	-2.29	-9.8	-30.68	0
124.2	24.95	14.41	8.16	2.52	-27.79	0		6.25	6.93	1.34	5.71	-9.52	0		-0.29	1.89	0.36	3.72	-16.94	0		-6.02	-10.64	-4.76	-9.82	-36.59	0
125.1	21.46	14.48	11.51	2.46	-26.49	0		3.11	5.02	0.37	1.41	-11.11	0		1.52	0.82	-1.32	3.36	-13.69	0		-5.69	-7.82	-6.8	-7.86	-31.01	0
126	21.71	15.13	9.98	3.12	-26.36	0		0.16	3.74	-2.7	-0.27	-14.46	0		-4	-2.57	-4.61	-0.46	-17.5	0		-8.63	-10.29	-7.24	-12.29	-34.25	0
126.9	19.33	13.99	9.76	1.35	-23.88	0		5.13	7.22	2.44	1.76	-9.72	0		1.38	1.92	0.77	2.81	-12.8	0		-0.25	-4.87	-2.67	-6.07	-26.31	0
127.8	8	4.41	3.9	-2.56	-20.32	0		2.74	3.79	2.63	1.45	-5.11	0		-4.05	0.55	1.99	1.9	-10.16	0		2.6	-4.32	-3.59	-7.01	-20.46	0
128.7	3.15	2.52	3.78	-1.91	-8.81	0		2.89	2.29	-2.4	-2.23	-3.04	0		1.91	0.53	-2.52	1.11	-7.35	0		4.66	-4.99	-3.29	-7.64	-15.96	0
129.6	0.25	-4.52	-1.45	-7.8	-7.76	0		5.62	3.97	-1.43	-1.75	-1.07	0		0.65	6.33	0.93	-2.02	-5.23	0		0.9	-8.88	-6.02	-12.91	-17.14	0
130.5	1.76	-1.44	1.76	-0.11	-6.1	0		2.87	-1.38	-1.36	0.03	-0.57	0		1.83	0.09	0.54	3.44	-3.44	0		1.52	-7.26	-4.74	-8.61	-13.13	0
131.4	0.85	-0.7	-0.9	-1.04	-4.77	0		0.77	3.3	-0.75	0.15	1.76	0		-5.05	-1.45	-1.89	-2.79	-7.05	0		3.58	-3.31	-4.61	-6.63	-14.7	0
132.3	4.2	3.98	2.16	2.25	1.19	0		0.79	1.79	-2.35	0.76	0.01	0		-3.85	-1.72	-2.72	-2.27	-6.16	0		5.13	-5.51	-4.79	-9.65	-10.58	0
133.2	-2.74	-2.13	-0.85	-4.68	-1.6	0		0.92	1.97	-2.38	0.94	2.42	0		-1.02	2.72	0.48	2.25	-2.26	0		7.21	-0.95	-1.27	-6.28	-10.07	0
134.1	-0.36	-0.78	1.86	-0.7	-3.74	0		4.95	3.83	2.39	5.03	3.94	0		1.37	4.36	-1.53	4	2.79	0		1.83	-6.39	-3.87	-7.92	-8.28	0
135	-2.04	-4.91	0.49	-5.15	-3.8	0		1.33	0.53	-0.07	-2.11	3.36	0		-1.71	1.79	-1.79	-1.31	-1.43	0		3.6	-4.97	-2.91	-9.28	-10.66	0
135.9	1.58	-1.62	-2.03	-4.82	0.64	0		2.42	-0.09	-0.98	0.7	3.07	0		2.08	0.59	-0.9	1.84	-0.89	0		5.36	-5	-4.13	-9.17	-10.01	0
136.8	0.92	-0.4	-1.45	0.42	-2.61	0		3.08	4.9	-1.41	1.03	1.83	0		-0.03	4.51	1.59	0.24	-0.81	0		2.95	-5.67	-4.02	-11.22	-8.82	0
137.7	0.09	-1.16	-0.41	-1.19	3.2	0		-0.77	0.98	-1.95	-0.4	3.55	0		-3.52	-1.09	-1.55	-0.49	-2.36	0		4.37	-6.53	-5.01	-9.48	-10.55	0
138.6	4.56	3.2	3.86	3.76	6.53	0		4.28	6.02	0.8	1.98	6.75	0		-0.16	3.34	2.11	2.35	1.39	0		2	-6.02	-5.21	-8.52	-9.37	0
139.5	0.78	0.21	2.97	-0.01	0.75	0		5.29	5.33	3.3	1.76	8.22	0		0.86	3.47	0.98	1.27	-0.52	0		2.62	-8.72	-4.6	-11.63	-10.47	0
140.4	-1.22	0.7	-0.1	-2.05	0.54	0		2.03	2.96	-2.83	-0.51	-0.56	0		-1.82	-0.91	-2.86	-1.14	-3.41	0		1.75	-3.72	-5.83	-10.27	-10.17	0
141.3	-1.44	-1.79	-2.49	-2.04	2.06	0		5.23	3.75	-0.74	1.22	3.19	0		3.25	5.62	2.74	3.91	1.35	0		5.62	-3.77	-5.13	-9.28	-7.42	0
142.2	-0.96	-0.52	-2.5	-5.31	-1.08	0		2.89	1.72	-2.47	-2.41	1.12	0		-0.69	4.2	-0.18	1.94	-2.43	0		1.15	-6.5	-8.17	-11.4	-10.03	0
143.1	-0.88	-3.77	-2.83	-3.96	2.27	0		1.04	-0.59	-1.98	-0.54	2.03	0		-3.04	-0.85	-1.64	-0.46	-1.59	0		1	-4.94	-5.67	-7.62	-9.84	0
144	2.04	-1.68	-0.91	-1.11	2.62	0		3.15	1.5	-3.25	-1.85	2.81	0		-1.85	0.36	-1.96	-0.74	-1.58	0		1.37	-8.64	-5.48	-10.76	-9.07	0
144.9	0.08	-0.47	0.09	-5.79	0.07	0		4.84	5.13	0.48	0	4.87	0		-1.42	2.01	-1.12	0.29	0.79	0		4.86	-3.84	-7.66	-8.69	-8.34	0
145.8	2.05	-0.89	0.89	-3.38	5.06	0		3.28	4.68	0.91	-0.17	6.87	0		-2.25	-0.52	0.13	-1.81	-2.35	0		3.72	-7.96	-4.63	-10.01	-7.02	0
146.7	-2.94	-3.74	-1.35	-1.15	0.87	0		2.35	-0.61	-2.68	-1.35	2.67	0		-1.25	-1.26	-3.37	-0.82	-0.97	0		3.29	-4.72	-7.3	-11.42	-8.86	0
147.6	-0.5	0.63	-2.24	-3.27	3.03	0		3.21	3.78	-2.47	-2.17	3.46	0		-0.56	0.38	-2.01	0.9	-3.33	0		2.62	-7.3	-7.22	-9.3	-9.45	0
148.5	0.45	-1.35	-0.45	-1.14	1.33	0		5.28	3.23	-0.3	2.6	5.81	0		-1.86	-2.5	-1.1	0.96	-2.99	0		1.45	-8.41	-5.39	-10.22	-10.54	0
149.4	0.89	-1.06	0.8	-2.23	2.63	0		3.26	-1	-1.17	-2.41	2.48	0		-0.93	1.69	-0.93	-0.91	-2.45	0		0.92	-5.31	-6.27	-8.86	-10.91	0
150.3	0.22	-1.65	1.53	-4.18	1.95	0		3.72	3.72	-1.71	-1.61	4.77	0		-2.59	-0.94	-5.98	-1.42	-1.14	0		2.4	-6.61	-5.23	-10.96	-5.92	0
151.2	-2.23	-6.9	-5.01	-5.17	-2.41	0		1.44	-0.12	0.02	0.65	0.97	0		-0.38	1.95	-0.06	-0.24	0.48	0		3.92	-4.47	-5.37	-9.08	-6.84	0
152.1	0.69	-1.83	-0.14	-2.92	0.19	0		1.42	-0.49	-1.74	-1.75	1.07	0		-2.22	0.2	-1.63	-0.62	-2.64	0		2.25	-5.42	-6.12	-10.58	-7.73	0
153	0.12	-0.23	2.49	0.5	2.35	0		1.72	-1.38	-2.7	-1.7	3.01	0		-1.97	-3.53	-4.41	-0.94	-4.6	0		1.71	-7.81	-7.67	-11.32	-9.13	0
153.9	-2.28	-4.46	-4.79	-6.98	-0.25	0		3.27	0.02	-4.34	0.45	4.26	0		-3.5	-2.54	-4.54	-1.99	-1.33	0		1.29	-8.1	-7.52	-11.46	-6.55	0
154.8	0.51	1.68	1.47	-1.56	2.47	0		1.54	2.43	-1.54	-0.81	4.67	0		-0.27	3.29	-0.45	0.46	3.06	0		2.33	-6.93	-7.36	-11.83	-8.6	0
155.7	-1.06	-5.07	-2.94	-6.09	-1.39	0		1.08	1.55	-3.79	-2.14	-0.96	0		-3.28	0.92	-0.38	-0.05	0.41	0		2.26	-4.98	-3.52	-8.08	-6.87	0
156.6	-0.22	-3.3	-3.17	-6.21	0.97	0		8.24	4.63	1.4	-1.48	4.87	0		-0.16	2.13	-1.76	-1.09	1.12	0		0.86	-7.97	-7.65	-12.13	-9.03	0
157.5	0.1	-0.72	-0.25	-2.72	1.19	0		4.68	5.79	0.74	0.75	4.83	0		-0.61	-0.48	-1.58	-1.53	-1.6	0		4.33	-7.28	-5.02	-9.98	-7.96	0
158.4	-0.93	-3.94	-1.49	-4.49	3.53	0		2.97	0.4	-0.51	-0.26	6.49	0		1.68	-2.14	-2.3	-1.19	1.64	0		4.59	-6.99	-5.59	-8.5	-6.2	0
159.3	-2.22	-3.33	0.08	-5.08	3.97	0		4.89	3.02	0.24	-0.79	3	0		0.79	3.78	-1.42	0.94	-0.69	0		2.6	-3.85	-6.49	-10.91	-6.97	0
160.2	-4.29	-5.41	-2.09	-4.9	-0.5	0		-1.66	1.54	-2.55	-2.25	3.27	0		-1.11	5.02	0.76	1.11	1.48	0		1.03	-4.24	-6.94	-10.08	-9.01	0
161.1	-2.6	-1.94	-1.85	-4.04	1.4	0		4.8	3.04	0.38	-2.13	3.93	0		2	1.17	2.6	2.34	1.46	0		5.28	-7.41	-1.82	-6.73	-4.03	0
162	-0.95	-1.13	-2.87	-2.12	3.63	0		5.82	5.47	0.72	1.94	6.84	0		-0.48	1.96	-2.68	0.35	2.35	0		1.7	-7.14	-8.31	-9.88	-8.07	0
162.9	1.53	1.51	4.51	-2.6	8.61	0		3.75	2.73	-1.31	-3.87	6.47	0		1.05	3.06	-1.73	-1.84	3.34	0		5.26	-8.22	-8.42	-10.4	-8.71	0
163.8	-2.29	0.35	0.65	-3.67	4.3	0		1.73	5.34	-0.18	1.01	7.86	0		-1.87	-2.46	-1.95	-3.03	-2.52	0		1.1	-9.64	-8.85	-13.21	-11.11	0
164.7	-1.83	-0.36	-0.84	-3.54	2.38	0		4.69	4.14	1.87	-0.98	6.36	0		-0.1	3.35	2.63	0.06	-0.64	0		0.95	-6.03	-5.63	-9.8	-11.16	0
165.6	0.24	-2.21	-3.62	-0.67	2.23	0		3.98	1.96	-1.04	-1.09	4.82	0		-3	1.18	2.34	-2.54	1.49	0		2.09	-4.75	-4.29	-11.06	-5.88	0
166.5	0.76	0.75	-0.01	-1.6	3.37	0		5.11	4.28	-0.89	-0.64	4.69	0		3.63	1.87	-1.31	-0.96	2.14	0		6.91	-2.83	-5.88	-9.85	-5.06	0
167.4	-0.6	-2.5	-2.3	-5.42	1.81	0		1.66	3.64	-0.55	0.35	3.61	0		-1.99	-1.39	-1.41	-0.71	-3.53	0		2.19	-7.64	-8.67	-11.14	-7.24	0
168.3	-0.42	-3.63	1.51	-0.83	4.88	0		3.68	0.22	1.47	-0.73	6.08	0		-0.82	1.25	2.33	0.32	2.01	0		1.95	-5.44	-4.42	-8.54	-6.62	0
169.2	-2.32	-4.09	-1.06	-3.25	1.45	0		4.27	4.79	2.55	0.95	3.97	0		-1.2	1.64	-1.52	0.64	1.39	0		3.02	-6.62	-8.69	-11.77	-6.77	0
170.1	-1.31	0.32	-0.56	-3.31	1.86	0		1.05	1.24	-1.93	-1.38	4.81	0		-3.43	-3.53	-3.37	-1	1.59	0		5.7	-4.07	-3.57	-7.33	-3.95	0
171	-2.22	0.21	1.21	1.97	4.61	0		0.74	2.81	-2.98	-0.35	4.4	0		-2.38	-2.17	-1	0.16	-1.53	0		4.38	-9.5	-4.19	-11	-7.45	0
171.9	-1.56	-1.65	-1.63	-1.27	5.46	0		1.65	0.6	-2.81	0.06	5.98	0		-4.18	-3.31	-4.93	-3	-1.19	0		1.54	-6.2	-5.86	-10.24	-5.85	0
172.8	-0.98	-3.58	-0.31	-3.16	2.58	0		-0.72	0.39	-0.16	-1.53	4.27	0		-0.76	3.23	2.45	3.02	1.5	0		1.8	-1.24	-3.64	-7.18	-6.83	0
173.7	-1.91	-3.97	0.25	-2.98	3.65	0		3.53	0.21	1.23	-0.67	6.04	0		-2.31	0.75	-2.78	-1.98	0.45	0		2.74	-5.08	-4.37	-8.9	-7.33	0
174.6	-5.03	-3.81	-2.46	-6.88	-1.07	0		-1.21	-2.46	-0.62	-7.06	0.86	0		-4.12	-1.68	-1.57	-6.6	-4.15	0		2.38	-4.26	-6.28	-10.69	-6.98	0
175.5	1.12	0.39	0.53	0.87	4.05	0		2.78	1.47	-0.08	1.81	3.74	0		-4.52	-3.95	-3.54	-1.62	-2.59	0		2.43	-4.58	-4.8	-9.86	-5.01	0
176.4	-0.22	1.22	0.72	-2.94	2.94	0		0.87	3.19	-1.46	-0.35	4.19	0		-4.02	-0.96	-3.33	-4.58	-0.96	0		3.14	-3.93	-2.44	-8.79	-5.54	0
177.3	1.68	-1.04	0.08	1.03	5.74	0		1.27	-2.28	-5.99	-1.43	4.06	0		-1.55	-3.23	-3.78	-2.58	0.16	0		2.74	-6.52	-5.07	-10.78	-3.91	0
178.2	-1.05	-2.46	0.22	-0.93	3.87	0		2.15	3.57	-1.15	-0.47	3.08	0		-1.21	0.94	0.08	-2.32	0.38	0		3.89	-5.43	-1.61	-8.12	-3.94	0
179.1	-1.9	-1.59	-1.66	-2.56	2.84	0		2.85	1.17	-0.69	1.02	4.95	0		0.3	-1.3	0.5	-0.71	3.93	0		4.01	-5.51	-3.5	-8.83	-4.46	0
180	-0.42	0.55	0.38	0.65	4.08	0		4.42	4.37	1.19	0.9	8.3	0		-2.39	2.8	-0.14	-1.09	3.07	0		2.61	-3.67	-2.72	-9.09	-5.38	0
180.9	0.93	-1.66	2.55	-1.92	4.2	0		3.58	-1.28	-1.67	-4.71	5.29	0		-0.46	-2.33	-2.58	-1.78	2.15	0		2.55	-6.13	-5.79	-8.9	-5.81	0
181.8	-3.2	-2.29	-0.43	-1.88	2.49	0		-0.64	-0.88	-4.19	-3.5	3.56	0		-1.18	-1.61	-0.7	-1.45	1.75	0		2.74	-7.64	-5.1	-11.01	-5.74	0
182.7	-1.61	0.98	-0.07	0.09	2.6	0		1.26	4.29	-1.5	1.15	4.22	0		-2.94	-0.72	-0.84	-2.99	1.23	0		2.98	-5.91	-8.15	-11.11	-7.11	0
183.6	0.7	1.44	-0.1	-0.51	5.72	0		2.25	1.93	0.01	1.6	5.43	0		-3.98	-1.31	-1.28	-2.5	-0.39	0		0.94	-7.74	-6.48	-12.15	-8.33	0
184.5	-1.83	-1.52	-3.46	-4.25	2.5	0		2.5	1.91	1.38	-0.12	4.83	0		-2.93	-0.05	-0.57	-0.52	2.8	0		1.47	-5.67	-6.37	-10.55	-5.26	0
185.4	-2.88	-5.08	-3.08	-2.07	2.98	0		-1.18	-2.13	-8.14	-3.88	1.22	0		-4.71	0.72	-3.81	-2.46	-0.45	0		0.99	-5.45	-4.51	-10.06	-7	0
186.3	-2.09	-0.66	-0.26	-4.49	4.38	0		2.23	1	0.97	-3.27	2.5	0		-1.28	-0.09	1.03	-2.87	-2	0		0.29	-5.08	-3.14	-10.65	-3.57	0
187.2	-2.74	-5.19	-0.82	-2.34	0.7	0		-1.75	-3.26	-4.8	-1.74	1.37	0		-4.24	-2.96	-4.69	-0.17	-4.28	0		1.81	-6.13	-5.26	-8.9	-9.53	0
188.1	-1.97	0.34	-0.73	-3.56	3.55	0		2.26	1.75	1.16	-1.29	3.99	0		-3.4	-3.01	0.05	-2.36	-3.06	0		2.64	-8.43	-5.12	-10.59	-9.25	0
189	-4.74	-2.05	-1.48	-3.64	1.67	0		2.29	4.6	2.43	1.36	6.64	0		-3.44	-1.73	-0.77	-0.32	1.66	0		2.76	-5.16	-5	-9.83	-6.6	0
189.9	-0.95	-0.43	-1.72	-3.85	2.68	0		3.51	2.57	-4.13	-1.83	2.5	0		-1.13	-0.27	1.72	1.24	1.44	0		1.2	-7.23	-4.03	-9.4	-4.19	0
190.8	-2.2	-3.53	2.17	-1.62	5.31	0		1.6	-1.67	-1.22	-0.51	5.05	0		-3.32	-2.21	-1.8	-2.85	-1.9	0		0.17	-10.13	-8.93	-11.21	-9.62	0
191.7	2.55	2.75	1.07	-3.08	4.83	0		2.62	2.84	-0.5	-1.99	5.29	0		-3.2	-3.35	-4.48	-5.25	-1.79	0		4.86	-4.11	-4.97	-8.04	-3.98	0
192.6	-4.27	-3.4	-1.3	-4.46	2.66	0		5.41	2.25	-1.27	-0.71	6.71	0		1.48	1.76	1.37	0.43	3.02	0		5.92	-3.12	-2.63	-9.1	-3.65	0
193.5	3.03	0.58	0.8	-1.25	3.47	0		3.12	4.83	-0.76	1.23	6.32	0		-2.92	1.88	-2.38	-1.31	0.5	0		2.91	-6.57	-6.77	-10.85	-7.1	0
194.4	-3.09	-1.51	0.5	-3.18	4.24	0		0.11	1.24	-1.7	-0.36	4.23	0		-0.12	-0.27	-0.4	0.65	0.41	0		5.52	-2.31	-3.32	-7.71	-1.27	0
195.3	-0.54	0.02	0.52	-3.38	4.55	0		3.13	3.03	-1.25	-1.15	3.19	0		-1.44	-0.91	0.11	-2.37	-0.89	0		1.39	-5.03	-5.62	-9.34	-5.51	0
196.2	-5.67	-4.14	-7.25	-1.75	1.45	0		4.24	3.18	-3.69	2.32	3.89	0		1.6	1.34	-1.42	1.28	2.52	0		1.37	-6.73	-5.29	-10.61	-4.21	0
197.1	-0.6	0.32	0.15	-0.71	3.83	0		2.91	4.99	1.81	-0.59	4.91	0		-4.07	0.57	-1.59	-1.65	-1.52	0		1.07	-5.83	-7.12	-10.59	-9.1	0
198	0.91	-0.66	-0.6	-3.43	3.81	0		3.63	4.47	0.08	0.61	3.65	0		0.38	1.24	0.28	2.88	1.5	0		1.58	-11.51	-7.39	-13.81	-7.41	0
198.9	2.84	4.45	2.01	-1.73	6.68	0		2.84	3.22	-0.86	-1.68	5.1	0		-1.49	-0.19	-1.1	-1.59	-1.41	0		1.38	-6.28	-5.57	-9.56	-3.27	0
199.8	-0.32	-1.21	-1.57	-3.58	2.87	0		4.32	1.97	-1.23	-0.18	4.07	0		3.7	2.26	0.65	3.51	3.99	0		8.11	-4.17	-1.29	-6.04	-0.03	0
200.7	0.65	-0.9	1.78	-1.61	4.72	0		3.15	0.07	-1.52	-3.87	3.45	0		-3.64	0.71	-1.16	-3.92	-0.37	0		1.49	-4.29	-3.23	-7.58	-4.33	0
201.6	-2.17	1.07	-0.32	-0.98	3.1	0		-0.22	2.54	-1.74	-1.94	1.39	0		-1.41	1.37	-0.8	1.09	0.57	0		0.91	-4.92	-8.45	-8.85	-4.68	0
202.5	-1.49	-3.14	-2.18	-3.01	2.38	0		-0.68	-2.92	-6.93	-4.65	1.38	0		-3.66	-2.76	-3.39	-5.37	-2.34	0		3.03	-5.83	-5.9	-11.27	-5.65	0
203.4	-0.85	0.45	-1.23	-1.52	3.07	0		4.52	4.14	2.09	4.54	6.61	0		0.32	-0.68	1.02	2.25	2.12	0		2.14	-6.06	-6.07	-10.11	-6.93	0
204.3	-3.23	-0.43	-0.67	-3.03	2.7	0		-1.42	1.24	-2.58	-1.81	0.58	0		-7.31	-5.53	-3.64	-6.03	-4.76	0		1.32	-6.96	-5.81	-10.39	-8.52	0
205.2	-0.83	0.62	0.81	-2.28	4.01	0		0.83	3.75	1.46	0.68	3.24	0		0.31	3.24	0.89	3.22	3.65	0		4.5	-4.1	0.47	-4.97	-2.84	0
206.1	-3.07	-3.18	-2.97	-2.72	1.77	0		-2.28	-0.4	-2.93	-4.77	-1.67	0		-1.45	0.52	-0.75	-3.15	-0.55	0		4.54	-4.92	-5.65	-9.95	-5.83	0
207	-1.43	-0.88	0.65	-2.16	6.82	0		3	2.38	-1.29	-0.14	3.88	0		1.41	0.8	-2.69	-0.45	-2.22	0		5.7	-3.22	-3.17	-8.28	-3.18	0
207.9	1.37	0.71	0.83	-1.08	4.77	0		3.34	-0.04	-1.44	-2.14	3.08	0		-3.32	-2.35	-3.27	-3.45	-2.31	0		4.49	-3.07	-3.65	-7.54	-5.49	0
208.8	0.61	2.56	2.77	-0.72	3.4	0		3.55	2.27	3.99	4.42	2.76	0		-1.6	-0.29	1.38	2.53	1.45	0		3.28	-5.26	-3.71	-6.61	-6.26	0
209.7	1.28	1.88	2.51	1.89	6.73	0		1.22	1.48	-0.43	1.73	2.58	0		-0.49	2.11	1.06	-0.97	-1.15	0		3.65	-5.96	-5.79	-9.13	-7.9	0
210.6	-5.18	-0.1	-3.43	-2.96	6.25	0		2.43	1.62	-1.09	-1.77	7.91	0		0.94	0.7	-0.6	-0.21	0.99	0		3.22	-5.85	-6.75	-10.74	-5.76	0
211.5	-2.71	-0.22	-0.35	-3.3	2.33	0		2.46	3.73	-1.25	-3.69	2.29	0		-3.71	-2.16	-2.55	-3.25	-3.83	0		4.49	-6.19	-7.21	-8.2	-4.66	0
212.4	-2.11	-1.63	-0.29	-3.72	3.94	0		-1.16	-0.62	0.14	-1.32	4.19	0		-2.79	-1.97	0	-1.76	3.69	0		5.29	-2.77	-1.59	-6.92	-2.27	0
213.3	-1.27	-0.98	-2.33	-4.56	3.53	0		3.13	5.08	-0.41	0.75	4.87	0		-2.66	0.46	-0.67	-0.9	-0.79	0		2.38	-6.71	-3.56	-8.63	-5.27	0
214.2	-3.9	-0.13	-2.7	-3.09	3.09	0		2.2	4.22	-1.19	-1.53	4.4	0		-1.07	0.7	-1.18	-2.36	-1.18	0		3.43	-4.96	-5.06	-9.5	-3.11	0
215.1	-2.76	-2.15	-1.22	-4.37	1.4	0		0.49	2.23	-0.5	-1.55	6.79	0		-2.83	-1.06	-1.9	-1.64	0.47	0		2.24	-6.19	-2.84	-5.92	-3.43	0
216	-2.15	-6.53	-6.63	-7.48	0.28	0		2.01	-0.25	-3.64	-4.33	2.2	0		1.89	0.66	0.96	-1.79	3.69	0		5.08	-4.07	-3.61	-8.94	0.38	0
216.9	-3.1	-2.62	-2.13	-6.9	0.01	0		-1.54	-0.63	-3.83	-3.8	0.01	0		-4.26	-2.6	-3.93	-1.5	-1.37	0		2.77	-5.26	-5.46	-9.9	-5.23	0
217.8	-2.37	-1.68	-2.68	-4.6	0.66	0		-0.64	0.32	-3.16	-2.52	0.96	0		-3.12	-1.64	-3.87	-0.68	1.09	0		5.34	-3.81	-3.7	-6.57	-1.7	0
218.7	-2.27	1.1	-0.26	0.35	3.55	0		0.48	0.86	-1.88	-0.03	3.56	0		-3.29	-1.58	-3.03	-2.16	-0.63	0		-0.6	-5	-5.65	-11.45	-7.53	0
219.6	-3.08	-0.73	-2.15	-4.38	4.72	0		1.02	-0.1	-4.21	-3.74	2.26	0		-3.9	-3.67	-4.73	-9.15	-4.38	0		-0.06	-6.01	-7.89	-13.99	-5.78	0
220.5	-0.68	-1.44	0.82	-5.34	1.74	0		2.81	-0.04	-2.5	-3.29	1.96	0		-4.46	-2.06	-3.74	-3.83	-2.51	0		-1.34	-7.02	-6.33	-12.54	-7.69	0
221.4	-3.64	-1.78	-0.25	-4.48	4.57	0		-1.38	-1.78	-2.55	-3.31	2.94	0		-2.63	-1.42	-1.5	-2.55	0.45	0		3.14	-5.39	-3.44	-8.46	-6.41	0
222.3	-0.9	-0.99	0.48	-2.15	5.27	0		4.09	2.97	-0.35	-0.48	5.11	0		-1.14	-1.13	-4.41	-0.78	0.07	0		4.71	-5.66	-5.03	-6.9	-4.14	0
223.2	-2.75	-3.84	-3.96	-6.5	1.05	0		2.6	1.63	-1.84	-1.21	3.8	0		-4.82	-2.65	-6.05	-3.82	-3.1	0		-1.11	-6.85	-6	-11.29	-6.91	0
224.1	-3.65	-1.67	-1.03	-4.27	3.02	0		-0.48	0.43	-0.81	-2.28	2.56	0		-3.06	-0.99	-1.42	-3.05	-3	0		-0.16	-6.33	-7.21	-11.06	-9.01	0
225	0.09	-1.63	-1	-3.86	2.58	0		1.62	0.83	-1.44	-1.62	2.22	0		-3.67	1.38	-0.88	1.39	0.57	0		6.58	-1.15	-2.2	-6.18	-2.35	0
225.9	-3.35	0.07	-0.27	-2.91	1.78	0		3.16	5.34	1.76	1.07	2.47	0		0.85	0.3	-0.26	2.04	2.4	0		6.23	-5.79	-6.5	-7.28	-6.26	0
226.8	0.93	3.7	4.06	-4.79	4.47	0		0.17	2.52	-1.55	-3.42	3.63	0		-2.45	-1.88	-1.61	1.2	-1.89	0		2.83	-8.62	-5.33	-8.26	-7.61	0
227.7	-1.92	-1.75	-1.56	-3.26	2.99	0		0.42	-1.64	-2.47	-4.15	0.95	0		-1.01	0.48	-1.07	-2.97	-2.92	0		-1.7	-9.37	-8.83	-11.67	-11.19	0
228.6	-6.59	-6.35	-4.8	-6.64	-1.64	0		-2.59	-3.38	-6.97	-6.88	-0.69	0		-4.34	-2.36	-2.45	-3.67	-1.34	0		1.1	-5.22	-3.59	-8.85	-6.25	0
229.5	-3.66	-2.85	-4.09	-4.88	3.7	0		4.27	1.47	-0.02	-1.68	5.28	0		-2.38	-0.4	-1.02	-2.96	-2.34	0		1.68	-4.49	-5.17	-10.59	-3.13	0
230.4	-2.76	-2.53	-1.43	-3.42	2.32	0		1.76	0.45	1.64	-1.19	2.78	0		-0.03	-0.62	0.32	-2.86	0.74	0		2.47	-6.13	-3.81	-11.62	-8.2	0
231.3	-0.24	-0.98	-0.93	-1.72	3.56	0		1.1	1.34	0.43	1.77	2.96	0		-1.04	1.79	1.99	-1.37	1.4	0		2.32	-5.75	-2.46	-10.58	-6.1	0
232.2	-4.66	0.51	1.59	-2.53	3.58	0		3.29	3.64	0.99	0.49	4.88	0		1.89	3.09	-1.05	1.11	2.23	0		1.88	-5.61	-7.22	-9.83	-6.9	0
233.1	-3.09	-1.95	-0.23	-5.65	0.68	0		2.26	3.85	1.23	-0.24	3.08	0		-5.06	-1.24	-3.04	-3.92	-3.17	0		-0.53	-5.99	-8.32	-11.56	-7.17	0
234	-3.16	2.06	0.76	-4.18	2.64	0		2.7	4.34	3.34	-2.42	4.09	0		-2.09	-2.05	-0.48	-1.92	-0.04	0		1.93	-8.38	-4.26	-9.32	-5.11	0
234.9	-3.7	-1.63	-2.34	-5.73	2.83	0		0.14	4.05	-1.69	-3.28	4.74	0		0.42	2.68	1.04	-0.05	3.51	0		4.84	-2.87	-2.16	-6.08	-3.55	0
235.8	-4.11	-0.2	-1.21	-5.4	1.72	0		-3.17	2.27	-2.16	-4.33	1.68	0		-2.9	-0.45	-2.16	-2.21	2.77	0		5.53	-2.54	-2.29	-5.2	-3.21	0
236.7	1.44	-0.51	1.19	-4.02	4.48	0		3.87	2.15	1.07	-1.86	6.56	0		-0.69	-0.36	0.71	-2.23	2.44	0		-0.85	-9.22	-5.1	-13.44	-8.29	0
237.6	-4.38	-1.95	-6.81	-5.96	1.86	0		4.94	4.3	-0.74	0.4	3.12	0		1.56	2.73	2.06	2.36	5.75	0		4.29	-4.24	-3.55	-8.41	-2.33	0
238.5	-1.19	-0.81	2.49	-2.28	6.55	0		3.08	1.05	1.42	-1.64	6.49	0		-1.73	-0.71	-2.47	-4.32	-0.08	0		2.49	-8.4	-6.91	-8.58	-6.99	0
239.4	-4.8	-1.58	-0.96	-4.66	2.13	0		3.03	3.15	-2.33	-2.73	4.35	0		-2.61	-0.99	-4.28	-5.68	1.07	0		3.67	-6.53	-8.05	-12.97	-6.18	0
240.3	-1.8	-0.42	-0.92	-1.88	0.34	0		0.69	2.57	-1.97	-1.44	5.44	0		0.22	0.74	1.77	-2.65	2.56	0		4.25	-4.68	-3.63	-9.83	-5.08	0
241.2	-2.06	0.33	1.11	-2.75	7.54	0		4.58	2.82	-0.1	0.32	4.27	0		-1.53	-2.63	-4.06	-2.3	-3.36	0		-0.93	-8.43	-10.26	-12.51	-9.19	0
242.1	-3.76	-2.31	-1.17	-5.92	2.38	0		0.61	3.39	-1.21	-1.42	2.27	0		-0.97	2.01	-0.39	-0.68	-0.25	0		2.7	-7.18	-6.42	-9.65	-4.94	0
243	-1.82	-2.39	-2.41	-6.14	0.04	0		-0.74	2.48	-2.32	-4.75	1.83	0		-3.59	0.49	0.4	-2.81	0.65	0		0.89	-4.81	-5.53	-9.89	-6.54	0
243.9	-3.09	-1.85	-1.46	-3.05	3.7	0		0.22	-2.83	-4.74	-4.86	0.78	0		-6.37	-4.9	-5.45	-4.36	-3.77	0		2.03	-7.75	-7.21	-12.34	-6.49	0
244.8	-0.95	-1.94	1.42	-5.23	4.72	0		2.7	1.45	-0.83	-3.6	4.83	0		-3.04	-1.23	-1.9	-3.2	-0.2	0		4.57	-3.78	-1.72	-7.55	-1.68	0
245.7	-2.16	0.88	-4.24	-4.09	4.7	0		1.04	1.27	-1.66	-0.26	3.68	0		0.68	2.27	0.67	1.9	-0.15	0		1.32	-4.62	-6.83	-8.89	-8.77	0
246.6	0.25	0.79	0.14	-3.43	4.2	0		-0.52	2.18	-0.28	-2.61	4.31	0		-6.54	-0.74	-0.19	-3.63	2.42	0		-1.65	-5.71	-4.62	-10.25	-7.11	0
247.5	0.44	0.33	-2.59	-4.37	6.56	0		0.06	0.31	-3.4	-3.29	1.82	0		-1.38	-0.72	-0.87	-1.84	2.02	0		1.51	-6.38	-6.44	-10.53	-7.73	0
248.4	-2.89	-3.69	-1.94	-6.21	3.65	0		2.5	2.7	0.75	-1.91	5.33	0		-1.67	-0.52	-0.04	-1.66	-0.56	0		3.05	-2.93	-2.28	-8.9	-4.59	0
249.3	-3.68	-1.48	-2.13	-6.6	0.63	0		0.68	-0.58	-3.82	-4.75	3.59	0		-1.98	-1.3	-0.44	-2.29	1.01	0		2.69	-3.94	-3.82	-11.65	-3.94	0
250.2	-7.28	-3.14	-5.54	-6.68	-0.31	0		-0.93	-0.87	-3.06	-3.18	3	0		-1.42	0.42	-2.42	-3.04	0.34	0		2.93	-5.12	-4.93	-11.1	-7.91	0
251.1	1.53	2.39	2.23	-0.54	7	0		-0.11	2.92	-2.03	-2.84	4.55	0		-5.3	-2.82	-2.74	-2.99	-0.09	0		1.64	-8.07	-5.86	-10.17	-6.07	0
252	-1.02	-0.34	-0.09	-1.68	2.31	0		0.85	3.59	0.83	0.64	3.89	0		-2.07	1.36	0.3	-3.31	-0.16	0		1.58	-5.65	-6.06	-11.02	-6.1	0
252.9	-2.31	1.31	-0.19	-4.96	3.33	0		0.33	2.56	-0.77	-3.78	2.48	0		-3.3	-0.84	-0.87	-4.42	-0.46	0		2.83	-7.11	-3.57	-7.74	-3.26	0
253.8	-3.94	0.47	-1.14	-3.44	1.73	0		-0.13	0.97	-2.19	-5.37	4.13	0		-2.31	-0.49	-0.13	-4.54	3.77	0		3.11	-5.3	-2.49	-9.83	-2	0
254.7	-4.03	-2.59	-1.27	-8.16	0.12	0		-0.76	-0.66	-4.92	-6.7	-0.3	0		-2.64	-1.83	-2	-2.97	-1.73	0		0.92	-8.26	-6.95	-12.93	-9.24	0
255.6	-6.79	-0.84	-2.21	-7.74	3.02	0		3.38	5.02	1.22	1.74	9.52	0		-4.11	-0.76	-1.59	-6.04	-0.19	0		-1.34	-8.16	-8.46	-13.11	-9.17	0
256.5	-4.23	0.78	1.47	-2.53	5.36	0		-0.69	2.18	-1.14	-4.53	2.33	0		-1.96	-0.89	2.01	-2.24	1.18	0		1.69	-3.47	-6.71	-8.79	-6.17	0
257.4	-4.48	-1.55	-3.35	-4.65	1.91	0		-1.7	2.04	-4.66	-3.83	-0.26	0		-3.11	-0.22	-1.12	-4.19	-0.72	0		1.12	-7.28	-4.55	-12.27	-7.34	0
258.3	2.19	1.62	2.38	-2.96	4.53	0		-1.18	1.27	-2.02	-2.24	3.39	0		-1	1.14	-0.2	-2.58	-0.83	0		1.57	-5.72	-4.48	-12.2	-7.18	0
259.2	-3.03	-2.36	-1.85	-4.86	2.85	0		1.52	3.29	-1.61	-3.34	5.94	0		-1.75	1.16	-1.26	-3.1	2.79	0		1.35	-5.27	-5.43	-8.78	-4.47	0
260.1	-4.42	-2.72	-0.28	-4.69	2.75	0		-3.28	-2.98	-4.66	-5.85	-0.44	0		-4.06	-3.78	-4.92	-5.38	-3.59	0		2.89	-5.81	-6.48	-11.65	-7.82	0
261	-1.01	0.49	-2.13	-2.25	2.83	0		0.87	1.58	-1.63	-1.77	0.02	0		-0.68	0.29	-2.04	-2.93	0.63	0		3.25	-2.37	-3.35	-9.96	-3.29	0
261.9	-4.11	-2.52	-1.16	-4.38	4.12	0		-2.18	-1.56	-3.74	-2.25	1.6	0		-1.89	-0.52	-1.8	-1.77	1.74	0		1.15	-6.01	-5.8	-7.76	-4.47	0
262.8	-3.09	-3.81	-1.33	-4.3	-0.49	0		1.48	0.22	-2.95	-4.84	0.87	0		-3.98	-2.07	-3.89	-7.18	-1.72	0		-1.21	-6.76	-8.75	-14.1	-10.07	0
263.7	-4.3	-4.88	-2.69	-6.9	0.05	0		5.38	3.36	1.97	0.07	5.01	0		2.71	3.65	2.74	0.09	2.33	0		4.22	-3.07	-2.1	-10.72	-3.89	0
264.6	-5.17	-2.1	-2.3	-3.05	2.92	0		-0.45	1.18	-2.7	-1.62	2.48	0		-1.51	1.19	0.5	-3.05	2.63	0		2.39	-7.41	-5.7	-11.65	-5.12	0
265.5	-1.12	0.25	-1.55	-0.93	5.82	0		2.83	2.18	-4.68	-0.52	1.68	0		-1.95	1	-2.42	-1.6	-0.23	0		1.57	-5.42	-3.85	-7.18	-5.27	0
266.4	-1.88	-1.94	-1.12	-1.84	3.8	0		-1.23	0.03	-3.35	-2.72	3.19	0		-2.16	0.9	-0.45	-2.03	0.31	0		2.83	-3.94	-6.71	-8.22	-5.3	0
267.3	-4.36	-1.32	2.31	-4.93	4.01	0		0.53	1.44	0.03	-2.98	6.66	0		-1.26	-1.12	-1.43	-0.12	0.92	0		1.98	-3.9	-4.71	-8.11	-5.72	0
268.2	-1.32	0.35	-0.95	-2.67	3.28	0		-0.29	1.51	-1.97	-1.27	4.59	0		-4.12	0.38	0.39	-2.38	1.62	0		4.82	-4.75	-3.32	-8.86	-3.13	0
269.1	0.4	-2.4	-0.37	-3	3.9	0		0.59	3.5	-1.65	-2.92	5.52	0		-3.29	-0.51	-1.35	-4.58	2.01	0		1.04	-8.01	-5.77	-10.51	-4.3	0
270	-2.22	-2.05	-0.28	-3.77	2.52	0		0.8	1.57	0.41	-2.31	3.4	0		-1.31	0.55	1.75	1.43	1.79	0		1.3	-6.65	-6.49	-8.59	-6.83	0
270.9	-3.68	0.16	-2.18	-6.99	-0.18	0		0.95	4.43	-0.84	-3.09	1.9	0		-1.83	-2.2	-2.14	-1.3	0.28	0		2.24	-7.94	-7.45	-12.65	-7.83	0
271.8	-4	-1.93	-2.82	-2.78	3.23	0		0.02	-0.64	-3.78	-2.9	2.4	0		-5.3	-2.24	-2.36	-3.23	-0.15	0		-0.62	-6.13	-5.33	-10.98	-5.37	0
272.7	-3.54	-2.94	1.44	-5.46	3.86	0		0.12	2.58	-0.42	-3.45	5.97	0		-0.97	-1.13	-0.82	-0.92	0.63	0		-0.41	-6.87	-6.39	-11.3	-6.08	0
273.6	-1.66	1.16	-0.84	-5.83	-1.24	0		0.23	1.71	-1.69	-5.85	1.12	0		-4.49	-1.02	-0.27	-5.31	-0.54	0		3.96	-2.3	-2.93	-8.36	-4.99	0
274.5	-0.56	-1.46	0.67	-1.77	4.46	0		2.2	1.22	2.36	-1.16	5.65	0		-0.28	-0.11	0.79	-1.08	3.06	0		1.51	-5.51	-3.42	-9.13	-8.39	0
275.4	-3.03	-0.7	-0.37	-1.76	1.51	0		0.68	0.75	0.05	-1.78	2.96	0		-2.19	-1	-0.09	-3.28	0.55	0		3.5	-3.39	-3.03	-7.69	-3.12	0
276.3	0.12	1.26	-1.14	1.13	6.79	0		3.66	7.66	1.68	2.12	4.88	0		-1.81	0.6	-0.07	-4.29	-2.7	0		4.19	-3.59	-0.62	-7.84	-4.31	0
277.2	-2.38	-0.61	-2.17	-2.89	6.98	0		2.16	3.87	-2.61	-1.89	3.64	0		-0.68	0.26	0.35	-3.2	1.26	0		3.83	-7.34	-3.68	-12.36	-3.95	0
278.1	-1.65	-1.97	0.91	-4.36	5.44	0		0.28	2.38	1.16	-1.81	6.68	0		-2.98	0.88	2.18	-2.03	0.8	0		1.39	-5.43	-4.31	-10.85	-6	0
279	-4.15	-2.03	-2.5	-5.95	2.62	0		-1.81	0.13	-1.74	-5.68	1.93	0		-2.4	-0.38	-0.42	-2.28	2.02	0		-0.06	-7.03	-5.43	-10.56	-8.27	0
279.9	-3.23	-0.11	0.04	-2.08	2.21	0		3.39	3.47	-0.32	-1.29	2.31	0		-3.77	-2.33	-1.92	-8.03	-2.27	0		-3.27	-10.7	-7.49	-15.07	-9.01	0
280.8	-2.35	1.18	0.81	-2.35	5.63	0		-0.41	2.18	-1.62	-2.87	1.8	0		-4.16	-1.13	0.45	-5.01	-0.8	0		0.08	-5.21	-5.71	-12.59	-5.77	0
281.7	1.17	0.45	2.26	-0.66	7.31	0		1.9	3.37	-0.46	-2.49	4.62	0		-1.19	1.92	-0.26	-3.31	-0.79	0		4.18	-5.94	-2.8	-9.29	-5.75	0
282.6	-0.14	-0.34	1.88	-0.58	5.17	0		-0.63	-1.07	-0.7	-2.65	2.72	0		-1.7	-0.14	1.97	-0.61	3.04	0		-0.27	-5.64	-5.37	-12.6	-4.71	0
283.5	-3.54	-2.12	-6.67	-4.66	0.18	0		-0.06	3.23	-0.88	-2.98	2.54	0		-2.58	-0.23	-1.03	-3.21	0.72	0		2.26	-4.34	-7.08	-9.03	-4.19	0
284.4	-4.61	-3.86	-4.37	-6.13	2.58	0		2.37	0.87	-2.83	-2.52	4.48	0		1.3	1.05	0.11	-0.3	1.07	0		3.36	-4.1	-3.41	-6.27	-4.85	0
285.3	-2.46	-2.76	-3.16	-2.73	6.9	0		-0.53	-1.3	-3	-3.05	2.41	0		-2.23	-2.26	-0.81	-2.45	1.4	0		2.79	-5.88	-1.89	-8.55	-6.76	0
286.2	-0.09	-1.78	-0.03	-3.42	4.85	0		4.14	2.87	1.84	-3.8	3.84	0		0.12	-2.6	-1.29	-5.51	2.13	0		1.18	-9.24	-7.28	-10.8	-6.87	0
287.1	-1.65	-0.72	0.67	-2.41	2.52	0		-1.44	-0.31	-4.53	-3.17	0.94	0		-3.35	-2.37	-2.1	-3.47	-0.27	0		1.93	-2.56	-4.22	-10.13	-5.18	0
288	-1.33	-0.95	0.48	-3.39	3.48	0		-1.15	-0.03	-2.85	-4.71	0.99	0		-2.36	-1.7	-3.92	-4.94	0.52	0		2.76	-6.1	-5.53	-11.72	-7.1	0
288.9	-6.75	-5.33	-4.72	-9.19	0.34	0		4.93	3.29	-1.82	-1.51	5.59	0		3.13	2.37	0.99	1.72	5.65	0		2.46	-5.65	-2.82	-7.51	-3.64	0
289.8	-3.1	-0.68	1.41	-2.83	5.54	0		0.19	1.78	-3.48	-1.46	3.42	0		-1.78	0.08	-2.69	-3.03	-0.72	0		0.84	-5.77	-7.25	-11.6	-7.42	0
290.7	-2.2	-2.62	0.3	-5.66	3.4	0		2.36	0.85	0.49	-4.21	3.55	0		-3.75	-2.37	-0.18	-4.85	-0.7	0		-0.9	-6.11	-6.02	-13	-7.46	0
291.6	-1.68	-2.18	-3.71	-4.92	2.68	0		-1.72	3.26	-4.98	-3.3	2.45	0		-2.78	0.42	-4.07	-4.4	-1.89	0		-0.58	-7.01	-8.96	-12.79	-6.46	0
292.5	-3.26	0.61	-1.89	-5.56	3.37	0		0.5	0.86	-1.7	-1.75	3.07	0		-2.85	0.43	-0.66	-1.09	1.74	0		0.13	-4.82	-4.32	-8.87	-4.71	0
293.4	-3.74	-1.11	-0.97	-3.92	2.84	0		-0.7	0.58	0.2	-4.03	3	0		-5.12	-2.5	1.4	-3.53	0.17	0		0.91	-4.2	-2.83	-10.35	-4.36	0
294.3	1.78	0.72	1.62	-1.59	6.81	0		3.43	1.42	2.74	-2.46	7.16	0		-0.93	0.06	-0.58	-3.84	-0.21	0		4.09	-5.38	-5.2	-8.75	-5.52	0
295.2	-5.41	-6.62	-3.23	-5.08	-1.33	0		-1.57	3.15	-1.8	-1.44	0.39	0		-4.8	-0.44	-0.53	-3.18	-0.39	0		-0.22	-8.04	-6.66	-10.53	-4.95	0
296.1	-2.2	-0.4	-1.57	-2.84	2.09	0		-0.48	2.8	-0.82	-2.42	1.92	0		-1.22	-0.13	-1.47	-3.71	-0.5	0		2.27	-6.64	-4.92	-10.1	-3.37	0
297	-4.33	-2.44	-1.28	-5.69	2.68	0		-0.18	3.59	0.19	-1.57	2.49	0		-4.05	1.21	-1.81	-3.97	-1.94	0		-0.4	-9.21	-8.1	-13.59	-9.06	0
297.9	-0.04	1.9	-0.09	-1.38	7.18	0		3.1	6.34	1.33	-3.94	5.29	0		-2.42	1.94	-0.56	-4.16	-0.42	0		6.79	-3.67	-2.68	-9.26	-4.08	0
298.8	-4.14	-1.88	-1.34	-4.12	3.53	0		-0.12	-1.54	-4.12	-5.52	0.2	0		-1.41	-0.91	-2.69	-2.65	0.6	0		0.8	-7.26	-6.15	-10.57	-3.6	0
299.7	-0.49	4.15	0.25	-2.59	4.11	0		1.17	3.16	-1.01	0.34	4.41	0		-0.09	0.87	-0.44	0.13	5.65	0		4.75	-3.73	-3.17	-7.87	-4.11	0
300.6	-2.66	-3.94	-1.63	-2.28	2.69	0		1.53	1.1	-2.11	-3.63	-0.21	0		-0.87	1.09	-1.7	-5.11	-2.7	0		5.48	-2.7	-2.61	-9.02	-3.55	0
301.5	-4	-4.46	-2.6	-3.77	1.79	0		0.88	-0.05	-3.65	-4.2	3.1	0		-2.45	-0.05	-1.74	-4.34	3.54	0		-0.53	-7.19	-5.31	-12.44	-5.83	0
302.4	-2.82	-3.04	-0.63	-4.05	-0.67	0		-1.91	0.13	-4.31	-5.3	0.87	0		-4.15	-3.25	-2.5	-3.74	-0.27	0		4.22	-2.49	-0.62	-8.6	-3.25	0
303.3	-3.56	-3.8	-1.59	-3.39	0.51	0		1.35	0.64	1.49	-2.37	2.42	0		-1.04	-2.03	0.95	-2.79	-0.18	0		-0.07	-8	-7.59	-11.87	-8.84	0
304.2	-4.47	-1.81	-2.18	-2.53	2.66	0		0.95	2.78	-0.18	-0.85	4.39	0		-5.27	-2.3	-2.66	-5.5	-0.54	0		-1	-6.04	-7.09	-12.48	-7.37	0
305.1	-0.04	0.55	1.11	-3.08	0.88	0		0.21	-0.02	-2.63	-6.99	0.82	0		-1.99	-1.2	1.49	-4.99	1.23	0		1.73	-8.45	-2.68	-8.9	-5.85	0
306	-1.46	1.2	-0.77	-1.31	3.58	0		0.66	1.14	0.01	-2.74	2.63	0		-2.79	-2.61	-1.78	-4.2	-0.51	0		4.59	-4.94	-7.33	-9.91	-7.23	0
306.9	-5.74	-6.37	-4.35	-6.8	2.01	0		-1.75	2.54	-1.51	-1.75	2.91	0		-1.4	2.25	0.69	-0.75	-0.27	0		2.16	-4.07	-4.46	-6.99	-6.07	0
307.8	-3.7	0.24	2.15	-2.36	4.4	0		-1.85	-3.27	-3.62	-5.69	1.85	0		-0.78	-1.93	-0.3	-4.38	-1.2	0		2.69	-4.82	-1.94	-8.52	-7.93	0
308.7	-5.84	-2.31	-3.95	-4.9	0.53	0		-2.61	0.82	-2.34	-2.97	1.66	0		-2.29	-0.81	-1.61	-4.24	-1.82	0		2.46	-9.19	-7.32	-11.08	-7.47	0
309.6	-5.7	-2.41	-2.82	-6.88	0.82	0		0.69	-0.68	-0.92	-2.74	3.8	0		-0.19	1.22	2.92	0.95	1.82	0		0.16	-5.09	-5.22	-7.21	-4.57	0
310.5	-3.36	-1.03	1.81	-4.03	2.6	0		2.08	2.15	2.7	-1.29	5.38	0		-2.83	-0.3	2.38	-3.03	1.01	0		0.27	-6.87	-5.09	-12.02	-8.23	0
311.4	-0.01	0.34	0.52	-0.74	3.19	0		4.12	2.04	0.22	0.63	3.35	0		-1.83	-1.68	-1.11	-2.92	-0.96	0		4.35	-4.85	-4.38	-11.16	-8.55	0
312.3	-3.22	-6.09	-1.62	-7.32	-0.09	0		0.23	-0.09	-0.56	-3.04	2.71	0		-1.92	-1.71	-0.62	-2.78	2.22	0		2.35	-5.69	-4.52	-9.76	-5.6	0
313.2	-4.72	-2.5	-3.19	-1.83	1.41	0		-1.27	-0.85	0.23	-1.57	1.86	0		-3.12	-2.09	2.18	-2.77	0.87	0		-2.49	-10.05	-6.15	-13.82	-8.78	0
314.1	-2.85	-0.55	-0.31	-3.06	2.05	0		0.36	2	-2.12	-3.98	2.4	0		1.14	3.31	0.76	-0.84	2.51	0		5.01	-0.88	-1.87	-6.18	-2.24	0
315	-1.86	-0.45	1.7	-3.27	4.37	0		4.78	5.71	3.56	0.48	7.84	0		0.01	0.46	-0.82	-2.14	3.26	0		-0.38	-6.39	-6.89	-12.33	-8.98	0
315.9	-2.66	-0.91	-1.15	-3.32	3.74	0		0.65	5.56	-0.84	0.83	6.5	0		-2.26	1.73	-2.03	-3.7	2.49	0		0.88	-5.05	-5.35	-11.79	-4.84	0
316.8	-4.52	-4.03	-3.16	-5.56	1.74	0		1.83	1.57	-2.43	-3.16	2	0		-0.81	1.6	-0.99	-3.63	2.07	0		0.97	-4.01	-7.6	-9.11	-5.61	0
317.7	-1.89	-2.12	-2.82	-3.19	2.97	0		-0.82	1.84	-1.85	-0.9	2.17	0		-1.86	-0.44	-0.08	-2.7	-1.12	0		3.01	-6.25	-5.34	-11.66	-7.84	0
318.6	-1.55	-0.27	1.91	-3.96	5.48	0		1.39	2.58	0.92	-4.54	3.38	0		-4.72	-3.05	-2.2	-5.25	-2.08	0		0.92	-6.84	-4	-12.47	-5.01	0
319.5	-1.91	0.15	1.96	-3.57	3.7	0		-0.17	1.37	-1.29	-3.69	1.01	0		-3.22	-1.61	-1.94	-6.6	-2.23	0		0.24	-8.57	-6.02	-12.33	-9.03	0
320.4	0.54	1.75	-0.35	-2.81	5.92	0		1.17	3.4	-1.62	-5.18	2.27	0		-1.35	-1.24	3.19	-4.5	1.75	0		4.67	-3.9	1.62	-9.24	-3.68	0
321.3	-4.51	-3.4	-2.02	-9.72	0.27	0		-0.33	1.21	-1.88	-4.94	1.62	0		-3.24	-1.11	-0.77	-3.55	-1.79	0		-2.53	-9.08	-5.76	-10.43	-8.88	0
322.2	-3.42	-1.61	0.24	-4.33	3.7	0		1.82	4.93	2.39	-2.27	3.06	0		-0.63	2.28	3.39	-2.6	0.25	0		-0.27	-6.32	-4.11	-12.05	-7.16	0
323.1	-4.99	-0.88	-0.71	-3.55	3.92	0		-0.99	0.34	-3.6	-5.87	-2.45	0		-3.31	-3.43	-1.3	-6.95	-3	0		1.91	-7.42	-5.9	-10.9	-5.67	0
324	-3.04	-2.35	-0.81	-7.28	2.11	0		2.06	3.83	0.42	-4.09	1.77	0		-1.37	-1.8	0.26	-4.43	-0.66	0		0.64	-6.26	-4.65	-11.03	-7.65	0
324.9	-2.72	-3.49	0.02	-4.99	1.73	0		-1.69	-0.9	-1.4	-5.86	1.83	0		-3.87	-1.13	-0.12	-3.79	-0.62	0		2.58	-4.87	-1.94	-6.95	-7.95	0
325.8	-2.07	-1.66	-0.44	-5.99	3.22	0		0.8	4.43	1.87	-0.14	4.75	0		0.57	-0.98	1.94	-1.48	-0.73	0		2.32	-7.6	-4.48	-11.02	-7.35	0
326.7	-2.62	-1.8	0.21	-3.28	2.72	0		-2.25	1.68	-2.21	-7.45	2.49	0		-3.12	-0.11	-0.91	-4.75	0.29	0		3.14	-4.18	-4.48	-9.8	-4.57	0
327.6	2.1	3.18	1.35	-0.54	6.38	0		3.47	2.52	1.03	-1.58	4.67	0		-3.36	-2.37	-1.43	-3.67	0.27	0		-0.96	-5.34	-4.04	-10.16	-7.17	0
328.5	-3.74	-1.32	0.58	-4.74	3.39	0		2.3	4.74	-1.07	-1.7	2.75	0		-0.22	0.57	0.31	-4.28	1.04	0		3.14	-7.07	-5.5	-10.97	-6.26	0
329.4	-0.78	-1.43	1.53	-4.21	4.6	0		1.32	1.44	-1.75	-4.77	1.99	0		-3.69	-3.79	-1.85	-3.78	-3.72	0		0.84	-7.04	-5.56	-9.27	-9.06	0
330.3	-1.97	-0.28	-0.77	-2.88	2.55	0		0.62	2.43	0.93	-0.73	3.43	0		-4.46	-4.2	0.1	-4.23	0.1	0		0.57	-7.57	-4.19	-10.58	-3.68	0
331.2	2.25	3.66	3.14	-0.87	8.34	0		2.86	3.16	1.26	-3.43	6.3	0		-1.62	-2.21	-0.39	-3.66	1.58	0		2.32	-5.27	-5.35	-10.11	-5.96	0
332.1	-2.61	-3.13	-1.12	-2.92	4.4	0		0.55	1.6	-0.93	-3.26	2.5	0		-2.11	-1.91	0	-4.75	-2.32	0		2.97	-2.9	-1.26	-5.94	-5.15	0
333	-0.02	-1.15	-1.38	-5.34	4.97	0		1.15	3.35	-1.21	-1.53	3.11	0		1.34	3.25	3.41	0.76	1.3	0		5.74	-1.75	0.28	-6.16	-3	0
333.9	-3.97	-3.91	-0.95	-6.09	2.22	0		-1.34	2.09	-2.11	-1.62	2.28	0		-0.32	2.67	2.04	2.77	3.77	0		2.34	-4.97	-2.53	-9.18	-4.69	0
334.8	-0.9	0.25	2.17	0.03	5.11	0		2.25	2.46	1.99	-0.48	6.47	0		0.75	-0.29	2.48	-1.16	3.85	0		4.8	-5.76	-0.79	-7.71	-5.05	0
335.7	-3.49	3.45	1.05	-2.33	5.96	0		2.03	4.89	0.88	-0.02	3.76	0		-5.18	-2.6	-2.77	-5.04	-2.1	0		3.25	-4.22	-3.45	-9.83	-4.66	0
336.6	0.89	1.83	3.46	-0.91	4.78	0		3.62	5.56	2.12	1.66	6.18	0		-0.96	1.08	2.29	-3.6	0.96	0		-3.79	-6.86	-6.04	-12.66	-9.17	0
337.5	-3.56	0.26	-0.37	-2.33	3	0		-2.9	2.05	-2.37	-4.01	-1.6	0		-1.79	-0.37	-2.29	-6.1	-1.72	0		3.21	-7.03	-7.08	-12.18	-5.95	0
338.4	-2.71	-3.25	-0.48	-5.05	3.2	0		0.34	-1.27	-1.18	-1.66	3.7	0		-1.89	-1.16	-2.04	-4	-0.31	0		3.01	-5.48	-3.92	-11.73	-4.98	0
339.3	-2.97	-0.4	0.21	-2.22	0.26	0		-0.32	0.95	-0.2	-0.63	0.05	0		-1.28	-2.45	1.71	-3.83	-1.16	0		0.83	-5.78	-2.83	-10.1	-6.05	0
340.2	-2.65	-1.08	0.5	-5.19	2.36	0		-1.07	-1.36	-2.75	-3.29	-0.42	0		-3.14	-1.98	-2.69	-5.32	-1.77	0		1.19	-4.37	-3.98	-10.18	-4.9	0
341.1	-1.13	1.05	0.21	-2.5	3.64	0		-4.47	0.35	-4.28	-5.26	1.73	0		-4.58	-2.96	-4.29	-4.68	-2.34	0		-0.35	-5.79	-7.96	-12.58	-8.87	0
342	-1.69	0.21	-2.83	-6.44	2.8	0		3.91	5.08	1.1	-2.06	3.74	0		-2.85	-0.8	0.6	-3.56	-0.29	0		-1.95	-7.23	-3.13	-10.46	-6.97	0
342.9	1.48	-1.85	2.59	-1.37	6.86	0		2.94	2.04	0.41	-2.72	5.24	0		-3.22	-0.97	-3.09	-4.98	0.79	0		-0.21	-5.46	-6.25	-8.61	-4.71	0
343.8	-0.85	-0.38	0.96	-3.3	3.95	0		4.93	3.69	1.22	-1.25	4.61	0		-0.24	0.26	1.95	-1.05	0.06	0		0	-4.28	-3.08	-9.96	-8.23	0
344.7	-0.38	1.33	0.88	-3.41	4.46	0		-0.12	-0.08	-0.66	-2.85	0	0		-5.37	-3.79	-0.62	-4.42	-3.29	0		-1.64	-10.14	-5.83	-12.19	-8.29	0
345.6	-0.75	1.01	4.06	-0.39	3.86	0		-0.23	1.5	-1.26	-2.59	2.64	0		-1.09	-1.49	0.99	-1.88	0.65	0		2.18	-4.85	-4.88	-9.91	-5.49	0
346.5	-5.24	-2.14	-2.81	-6.53	1.48	0		-1.23	-1.6	-4.75	-5.62	1.87	0		-5.04	-6.88	-3.43	-4.64	0.26	0		2.39	-7.11	-4.4	-8.75	-6.49	0
347.4	-4.88	-1.75	0.28	-7.22	3.73	0		1.9	1.8	1.84	-1.78	4.18	0		-4.67	-0.63	-1.44	-5.08	-1.03	0		1.74	-4.6	-2.43	-12.12	-4.3	0
348.3	-2.32	-3.69	-1.16	-1.84	2.17	0		-0.12	-1.61	0.05	-2.4	1.52	0		-2.13	-2.89	-1.57	-4.7	-0.5	0		1.6	-6.87	-7.33	-10.4	-5.18	0
349.2	-2.17	-1.82	2	-4.24	6.34	0		1.46	2.52	-0.8	-2.41	4.22	0		-1.95	1.35	-0.6	-0.93	-1.09	0		3.45	-5.5	-6.58	-11.27	-7.83	0
350.1	-0.65	-2.27	0.53	-5.22	3.83	0		1.26	0.54	-0.33	-3.48	2.34	0		-2.66	-2	-1.56	-3.78	-2.28	0		-0.08	-8.54	-8.05	-12.09	-7.86	0
351	0.95	0.51	1.91	-0.92	4.38	0		1.51	3.26	-3.36	-3.54	1.38	0		-1.57	-2.69	-0.02	-2.58	-2.46	0		2.92	-5.44	-1.28	-4.41	-3.64	0
351.9	-4.98	-1.37	0.02	-3.28	1.96	0		-4.84	-0.69	-2.4	-5.37	1.62	0		-0.83	-1.32	-1.87	-3.62	-0.5	0		7.11	-3.66	-3.18	-6.74	-6.18	0
352.8	-2.32	-2.07	-1.49	-5.03	3.73	0		-0.21	1.75	-1.28	-0.79	3.25	0		-3.78	-1.81	2	-1.83	0.08	0		1.68	-5.73	-3.58	-11.07	-8.14	0
353.7	-1.59	-0.14	-2.04	-5.89	2.51	0		0.12	4.74	-0.97	-4.76	4	0		-4.44	-2.16	-1.29	-4.74	-0.72	0		0.24	-6.71	-4.86	-12.35	-6.38	0
354.6	-3.28	0.28	1.32	-4.33	3.73	0		-0.97	2.2	3.07	-3.23	1.63	0		-2.46	-1.07	0.85	-2.77	-0.83	0		0.88	-6.23	-5.91	-11.61	-8.45	0
355.5	1.88	3.84	2.92	-2.86	2.64	0		4.59	7.3	2.21	-1.2	4.61	0		0.81	1.66	3.24	0.39	3.13	0		3.55	-6.05	0.01	-9.49	-4.67	0
356.4	-3.46	0.64	-0.45	-4.17	5.08	0		1.18	1.94	-0.19	-6.05	2.61	0		-3.55	-2	-0.08	-3.71	-1.7	0		-2.01	-8.66	-7.66	-11.94	-9.67	0
357.3	-2.58	-3.94	-0.31	-5.93	3.27	0		-1.73	-0.66	-2.06	-5.36	2.12	0		-4.47	-1.77	-4.02	-4.86	-2.84	0		-0.46	-6.14	-5.61	-11.54	-9.87	0
358.2	-2	0.18	1.36	-5.06	2.49	0		2.93	0.6	-1.82	-2.28	0.36	0		-1.66	-1.78	-2.09	-4.96	-2.21	0		-0.68	-9.95	-5.1	-14.88	-8.66	0
359.1	-2.64	-3.37	0.04	-6.95	3.58	0		-3.2	-2.83	-4.09	-6.71	4.81	0		-5.46	-2.72	-0.2	-4.82	2.55	0		4.04	-4.64	-2.31	-8.78	-2.82	0
360	-2.24	-0.94	-2.21	-3.3	-0.08	0		1.68	3.51	-2.04	-1.07	6.05	0		2.16	1.36	2.6	0.83	5.19	0		1.55	-3.9	-2.77	-5.99	-5.26	0
360.9	-1.28	-1.24	-1.84	-3.71	3.17	0		1.95	2.33	-0.77	-3.28	1.28	0		-3.39	-0.1	-0.22	-4.78	-3.35	0		0.46	-5.03	-2.9	-10.35	-7.72	0
361.8	-1.58	-0.34	2.27	-0.92	3.13	0		0.88	2.37	-0.5	-2.8	1.57	0		-0.29	-3.05	-1.9	-5.19	-1.63	0		-1.14	-9.72	-6.43	-12.35	-6.5	0
362.7	-4.54	-4.77	-1.84	-5	1.31	0		0.98	3.37	0.54	-0.6	2.73	0		-4.74	-2.33	1.72	-3	-0.75	0		0.19	-5.64	-4.09	-11.46	-6.65	0
363.6	-2.98	-1.97	-0.73	-2.97	3.66	0		0.24	3.24	-0.92	-0.66	2.56	0		-6.18	-4.05	-3.08	-6.28	0.17	0		-0.25	-3.68	-4.16	-9.93	-5.66	0
364.5	-4.52	0	-2.5	-4.56	4.31	0		1.17	0.12	-2.53	-2.99	3.83	0		-1.89	-0.89	-0.15	-1.88	2.17	0		-1.03	-7.08	-7.25	-11.68	-5.96	0
365.4	-1.66	-0.31	0.43	-3.53	1.6	0		0.19	2.52	0.31	-4.45	1.97	0		0.98	3.48	1.41	-3.27	4.34	0		0.91	-5.26	-4.09	-13.71	-5.3	0
366.3	-1.9	-1.44	0.28	-4.16	3.19	0		1.59	0.51	-0.6	-1.95	3.96	0		-3.88	-2.21	-0.6	-5.17	-0.33	0		2.83	-4	-3.61	-9.68	-5.23	0
367.2	-2.83	-2.44	-2.23	-4.41	2.94	0		2.23	2.34	-2.05	-3.59	3.8	0		-4.39	-3.3	-2.91	-7.61	-0.89	0		2.61	-5.06	-4.83	-12.91	-5.17	0
368.1	-3.24	-1.85	-0.86	-3.51	2.71	0		0.67	3.44	-1.39	-3.06	3.02	0		-1.07	-2.74	-0.9	-3.7	-1.16	0		0.4	-8.97	-6.87	-10.84	-6.17	0
369	-4.27	-3.6	1.16	-2.67	3.5	0		-0.99	-1.7	-4.41	-4.55	3.1	0		-5.33	-3.19	-2.84	-8.12	0.44	0		5.54	-3.03	-2.44	-10.1	-4.15	0
369.9	0.81	1.56	1.21	-1.59	5.05	0		3.29	2.45	2.17	-0.55	1.87	0		-2.95	-3.06	-0.55	-4.22	-1.79	0		1.28	-5.66	-3.18	-10.2	-1.73	0
370.8	-4.2	-3.54	-0.92	-6.35	3.01	0		-0.68	3.13	0.78	-0.92	5.46	0		-4.69	0.51	-2.01	-5.98	0.58	0		0.37	-3.53	-4.91	-13.29	-6.88	0
371.7	-2.52	-2.56	-0.73	-3.21	2.89	0		-0.59	-1.54	-1.94	-1.79	-0.17	0		-1.84	0.48	-2.12	-0.99	2.47	0		-1.49	-3.07	-5.15	-11.45	-5.33	0
372.6	-3.13	-2.02	0.74	-5.87	0.02	0		1.02	5.12	2.33	-3.96	3.74	0		-0.96	0.14	2.03	-5.75	1.23	0		0.24	-7.77	-4.36	-14.97	-8.57	0
373.5	-1.28	0.65	1.91	-2.55	4.24	0		-1.07	3.34	-5.57	-4.28	0.41	0		-5.64	-1.25	-4.35	-4.08	-3.92	0		2.51	-3.09	-2.96	-8.54	-5.95	0
374.4	-1.28	-2.63	2.8	-4.93	1.74	0		2.19	3.19	-0.11	-4.23	2.71	0		-2.17	-1.04	-0.34	-6.17	1.45	0		-1.29	-7.13	-5.63	-14.1	-9.08	0
375.3	-1.06	4.03	1.77	-0.03	8.62	0		3.7	5.2	0.4	0.03	5.43	0		-1.5	-0.77	-0.88	-5.21	-1.9	0		3.46	-5.35	-4.77	-8.88	-6.84	0
376.2	-2.88	-2.62	-0.83	-2.45	4.09	0		-1.1	1.4	-4.27	-5.55	0.13	0		-3.52	-4.71	-1.55	-7.69	-1.54	0		-0.86	-6.41	-5.11	-12.11	-6.52	0
377.1	-5.06	-3.86	-1.7	-5.41	0.11	0		0.88	0.4	-2.01	-5.09	4.34	0		-1.9	1.52	-1.02	-5.48	2.25	0		-0.72	-7.28	-5.82	-10.18	-6.26	0
378	-3.04	-1.26	-2.5	-2.96	2.33	0		1.9	3.44	-1.77	-2.02	3.19	0		-1.25	0.3	-1.62	-4.4	0.93	0		-0.12	-5.69	-4.77	-12.74	-8.88	0
378.9	-1.85	1.52	1.23	-1.53	5.42	0		-1.74	2.32	-1.39	-1.89	2.97	0		-3.27	1.08	1.22	-1.08	-0.56	0		3.42	-5.21	-2.84	-8.16	-5.84	0
379.8	-5.24	-2.55	-2.63	-5.29	1.83	0		0.39	2.91	-4.29	-4.11	2.52	0		-1.28	-0.1	-2.63	-1.71	2.98	0		1.96	-5.69	-4.57	-10.4	-4.02	0
380.7	-1.91	-0.27	2.17	-5.21	5.19	0		-0.46	1.59	0.7	-5.51	3.74	0		-5.94	-3.75	-1.03	-6.01	-1.91	0		-0.27	-4.87	-4.73	-11.04	-5.19	0
381.6	-5.27	-1.29	-1.92	-4.64	3.43	0		0.78	2.52	0.26	-4.96	1.5	0		-0.94	-1.84	2.19	-4.68	-1.9	0		0.38	-7.08	-2.39	-13.05	-7.34	0
382.5	-1.85	-0.66	-1.38	-4.74	3	0		0.49	2.08	-0.32	-3.12	0.1	0		-2.74	-1.7	-1.66	-3.68	1.04	0		-0.46	-5.75	-5.6	-9.82	-5.49	0
383.4	-1.72	1.97	1.8	-1.22	7.22	0		1.22	5.39	-1.43	-1.3	2.41	0		0.6	2.24	3.54	-0.14	4.8	0		1.3	-6.25	-2.46	-10.83	-2.57	0
384.3	-2.5	-0.55	-2.06	-6.49	5.08	0		-0.1	4.16	-1.17	-1.44	5.66	0		-0.72	1.69	1.83	-0.8	5.2	0		1.03	-4.37	-2.76	-10.04	-2.57	0
385.2	-2.72	-1.07	-1.28	-3.78	4.71	0		-2.31	1.04	-1.59	-2.66	2.06	0		-2.11	-1.76	-1.12	-2.82	-0.43	0		3.83	-5.92	-3.32	-6.54	-5.09	0
386.1	-3.9	-1.8	-1.89	-6.39	1.51	0		-2.54	0.24	-3.56	-3.42	-1.38	0		-3.54	-1.69	-0.28	-4.12	-0.94	0		-0.79	-9.13	-8.43	-16.3	-8.78	0
387	-6.16	-3.36	-5.76	-4.73	-2.8	0		0.69	2.35	-2.06	-3.85	0.11	0		-1.68	0.51	-1.44	-4.6	0.57	0		2.8	-5.32	-4.76	-10.61	-7.53	0
387.9	-4.19	-5.69	-3.32	-6.5	0.3	0		-3.01	1.45	-0.77	0.01	0.35	0		-3.45	-2.6	-0.08	-4.25	-1.85	0		-1.25	-2.97	-3.8	-11.35	-8.64	0
388.8	-4.17	-2.08	-0.32	-6.21	0	0		-4.07	-0.04	-2.69	-6.16	-1.78	0		-5.53	-2.4	-1.83	-7.19	-2.16	0		3.56	-4.22	-1.47	-9.88	-2.54	0
389.7	-3.45	-2.69	-3.35	-3.65	1.21	0		-3.22	-0.67	-3.17	-5.68	-1.09	0		-1.83	-1.17	0.31	-4.7	-0.98	0		5.27	-2.71	-0.22	-8.35	-5.72	0
390.6	-1.57	0.75	-0.58	-2.08	4.82	0		0.43	0.65	-3.37	-6.03	0.35	0		-4.76	-1.98	-0.88	-3.19	-0.27	0		-1.55	-7.09	-7.85	-14.33	-10.4	0
391.5	-2.49	-0.18	0.87	-2.29	4.68	0		-0.02	1.8	-0.91	-2.37	1.19	0		-4	-3.79	-4.09	-7.87	-2.47	0		2.13	-7.52	-3.2	-10.79	-5.11	0
392.4	-2.07	-0.52	0.33	-4.18	1.95	0		1.74	4.24	1.91	-1.74	5.35	0		-0.49	0.76	1.48	-5.36	2.08	0		-0.53	-4.92	-3.18	-11.9	-4.73	0
393.3	-3.04	-0.79	4.06	-3.79	2.95	0		-1.78	0.71	2.45	-1.9	3.32	0		-3.52	-3.12	-1.08	-6.53	0.01	0		2.32	-3.76	-2.46	-11.31	-6.24	0
394.2	-3.85	-3.83	-3.13	-7.34	2.44	0		-2.26	-0.27	-3.21	-6.74	1.72	0		-2.62	1.37	1.55	-3.72	1.53	0		1.46	-3.73	-1.7	-9.77	-6	0
395.1	-4.55	-2.41	-1.12	-5.88	4.89	0		-1.6	3.12	-0.94	-4.6	1.05	0		-4.32	-2.05	-0.04	-5.57	-2.34	0		1.79	-3.7	-4.3	-9.92	-7.64	0
396	-1.7	0.71	1.27	-5.85	5.24	0		-0.64	2.12	0.17	-5.29	1.91	0		-0.32	1.02	1.94	-2.8	-0.12	0		2.51	-4.14	-4.19	-8.83	-3.48	0
396.9	-3.08	-1.85	-1.55	-2.46	2.06	0		-1.84	0.43	-0.17	-2.72	1.38	0		-4.94	-3.51	-0.29	-6.84	-1.54	0		0.23	-3.94	-4.17	-10.95	-4.73	0
397.8	0.7	-0.54	4.56	-0.59	6.6	0		2.61	4.35	0.89	-0.82	4.03	0		-0.49	1.99	3.74	1.03	3.68	0		3.17	-3.74	-2.01	-7.16	-2.93	0
398.7	-3.72	-4.53	-3.31	-5.39	-0.52	0		0.44	3.83	0.92	-5.04	2.92	0		-4.75	-1.34	1.71	-5.31	-0.16	0		0.76	-4.65	-2.45	-9.56	-5.27	0
399.6	-0.35	0.53	-0.9	-3.65	3.66	0		1.91	3.74	-2.39	-3.54	2.93	0		-2.22	-1.93	-0.44	-2.06	-1.09	0		-0.83	-5.94	-5.6	-9.98	-6.11	0
400.5	-3.69	-2.54	-1.72	-5.4	1.81	0		-1.6	0.55	-1.5	-4.64	2.43	0		-6.29	-1.81	0.49	-6.74	-0.71	0		-0.73	-7.99	-1.79	-10.65	-3.26	0
401.4	-6.27	-2.22	-5.35	-6.46	-0.67	0		-1.83	3.89	-1.83	-4.08	2.66	0		-3.75	-0.63	0.4	-4	-0.52	0		-0.84	-6.35	-5.01	-11.57	-9.12	0
402.3	-1.93	0.95	2.45	-3.59	6.63	0		1.69	3.66	2.47	-2.49	4.95	0		-2.27	-0.9	3.91	-3.16	5.1	0		-1.2	-5.72	-3	-9.62	-4.6	0
403.2	-2.76	-1.94	0.18	-3.14	4.41	0		0.34	1.16	1.31	-4.44	1.08	0		-1.47	1.02	1	-6.4	-1.14	0		-0.11	-4.8	-3.98	-13.27	-7.38	0
404.1	-4.67	-2.7	-0.96	-4.92	2.06	0		-2.22	2.34	0.13	-3.71	0.17	0		-3.93	-1.79	-0.13	-5.12	-3.94	0		1.76	-5.38	-3.3	-10.14	-5.94	0
405	-5.93	-0.19	-0.46	-7.6	-2.08	0		-1.53	2.88	-2	-6.22	-0.77	0		-4.78	-2.67	-0.39	-4.32	-1.84	0		-1.84	-6.98	-5.6	-12.92	-8.11	0
405.9	-3.25	-1.19	-0.08	-5.16	1.67	0		0.78	4.02	1.05	-1.87	2.79	0		-2.3	0.05	-0.12	-5.13	-2.88	0		5.79	-2.87	-2.84	-10.33	-6.39	0
406.8	-3.89	-0.39	-0.78	-4.27	5.89	0		-1.66	2.16	-3.65	-3.71	2.83	0		-4.93	-3.06	-3.51	-7.64	-1.11	0		1.65	-4.57	-4.32	-10.06	-4.75	0
407.7	1	3.33	1.82	-0.86	4.76	0		0.37	3.98	0.06	-5.22	2.68	0		-1.5	0.71	1.69	-4.36	3.84	0		2.64	-1.08	-1.03	-7.95	-1.77	0
408.6	-1.82	-0.85	-0.22	-3.1	3.56	0		-2.09	0.65	-1.09	-6.51	-1.3	0		-1.86	2.14	3.75	-3.29	0.14	0		0.27	-4.31	-3.33	-8.8	-5.51	0
409.5	-3.64	0.45	-2.26	-6.27	2.61	0		1.13	2.58	-1.64	-5.69	3.86	0		-5.27	-4.72	-3.97	-7.87	-3.37	0		-0.51	-6.81	-4.87	-11.23	-6.33	0
410.4	-3.35	-4.07	-1.97	-7.72	3.09	0		-1.49	-0.91	-0.28	-4.73	-1.74	0		-3.05	-2.94	0.53	-4.56	-1.06	0		1.9	-6.32	-1.89	-12.05	-7.27	0
411.3	-4.87	-2.07	-0.61	-4.64	0.65	0		-1.16	0.54	-2.21	-4.11	-0.13	0		0.42	-0.92	-2.02	-2.74	1.57	0		0.21	-6.29	-9.51	-13.58	-7.93	0
412.2	-2.99	-2.78	-1.07	-2.31	2.74	0		1.19	4.68	2.06	-1.41	6.75	0		-1.54	-1.15	0.36	-4.34	1.27	0		2.8	-4.29	-2.42	-10.54	-5.32	0
413.1	-3.56	-2.27	-3.33	-5.46	3.1	0		-0.56	0.68	-1.53	-4.37	2.21	0		-5.53	-3.34	-2.87	-7.9	0.47	0		3.33	-3.31	-2.52	-9.34	-4.33	0
414	-1.93	-1.31	-0.93	-1.44	4.21	0		-2.2	2.75	-0.63	-4.88	1.39	0		-5.18	0.44	-2.22	-6.55	-1.08	0		1.51	-5.02	-3.95	-12.72	-7.93	0
414.9	-3.23	-2.01	-0.53	-7.02	0.28	0		-1.61	1.73	-2.83	-3.34	0.19	0		-2.53	-0.22	-1.12	-5.21	-0.18	0		0.63	-5.59	-5.79	-10.57	-5.6	0
415.8	-2.74	-0.59	0.59	-1.3	1.88	0		0.65	1.59	-0.13	-2.94	3.09	0		-2.91	0.4	2.64	-2.73	1.82	0		4.36	-2.99	0.45	-5.26	-2.04	0
416.7	-3.7	-2.75	0.88	-2.93	2.26	0		1.48	-0.01	1.18	-2.22	2.25	0		-2.27	-0.71	-0.26	-3.41	1.99	0		0.56	-4.39	-5.12	-13.18	-5.81	0
417.6	-4.5	-1.13	-1.47	-7.34	2.78	0		-0.6	3.93	-1.09	-2.9	2.41	0		-4.8	0.45	-2.39	-6.21	-0.22	0		-1.12	-4.45	-3.87	-12.05	-4.25	0
418.5	-2.16	-0.2	-0.55	-4.6	6.67	0		-1.89	1.24	-0.13	-3.84	2.94	0		-5.75	-3.22	-3.23	-7.74	-2.73	0		-0.38	-6.24	-4.72	-11.63	-4.8	0
419.4	-4.38	0.48	1.6	-4.27	4.05	0		0.13	1.15	1.33	-4.68	3.07	0		-2.68	-2.64	-0.65	-3.27	3.1	0		1.75	-5.06	-0.86	-11.6	-2.57	0
420.3	-4.62	-3.82	-1.04	-4.32	2.83	0		-1.25	-0.6	-1.93	-3.33	1.42	0		1.36	-0.76	2.85	-1.55	3.86	0		0.32	-2.64	-2.68	-8.75	-6.29	0
421.2	-3.61	1.36	0.88	-5.09	5.07	0		2.25	2.26	-1.63	-4.09	2.52	0		-2.23	-1.75	1	-6.83	-0.3	0		1.75	-5.95	-6.12	-12.55	-5.62	0
422.1	-3.13	-1.93	0.72	-5.18	0.75	0		2.28	3.48	1.43	-4.18	3.68	0		-2.54	-2.64	1.11	-7.42	1.2	0		-1.01	-8.02	-4.19	-14.08	-7.64	0
423	0.16	1.73	0.88	-2.53	4.15	0		4.93	5.99	1.14	2.08	6.57	0		-1.77	-0.6	0.14	-1.12	1.8	0		-1.47	-5.48	-5.02	-9.97	-6.85	0
423.9	-2.27	-2.76	-2.92	-4.62	2.13	0		3.02	3.86	-2.29	-0.66	4.02	0		-6.22	-1.66	-1.76	-4.74	-1.31	0		-0.61	-5.53	-4.13	-10.05	-6.82	0
424.8	-0.88	3.73	0.74	-0.93	6.71	0		1.62	5.83	1	-2.17	0.09	0		-5.1	-2.54	-1.05	-8.46	-2.39	0		-3.34	-9.28	-9.21	-16.77	-10.82	0
425.7	-3.79	-3.11	-1.06	-3.55	3.64	0		-0.53	1.03	0.92	-2.3	2.12	0		-2.81	0.87	1.57	-3.87	1.3	0		-1.05	-3.66	-2.29	-10.21	-7.55	0
426.6	-3.82	-1.62	0.94	-1.05	3.8	0		-0.22	1.27	-1.41	-3.14	1.65	0		-4.26	-2.87	0.41	-5.02	-1.11	0		0.69	-5.22	-5.53	-9.64	-3.66	0
427.5	0.46	1.29	2.56	-1.25	5.17	0		0.62	1.32	0.85	-4.09	1.05	0		-1.66	-2.8	-0.34	-7.39	-0.29	0		-0.66	-6.47	-3.23	-9.58	-3.89	0
428.4	-3.24	0.27	2.01	-3.24	5.63	0		-1.06	3.54	-1.38	-6.39	0.09	0		-1.64	-0.03	0.48	-8.82	-1.33	0		-4.23	-9.27	-5.35	-13.11	-8.08	0
429.3	-2.01	-0.02	0.77	-0.79	4.26	0		-0.19	1.91	2.42	-4.32	5.02	0		-6.51	-1.77	-2.89	-8.49	-0.93	0		0.08	-3.11	-5.46	-11.29	-8.41	0
430.2	-6.04	-1.45	-4.54	-7.32	0.74	0		-0.41	3.52	-2.85	-6.39	1.23	0		-2.02	-2.44	-3.28	-7.17	-1.16	0		-0.57	-8.51	-7.89	-13.67	-11.26	0
431.1	-2	0.24	-0.48	-3.92	4.52	0		0.11	4.72	-2.26	-3.34	3	0		-1.33	-1.43	1.61	-2.57	0.52	0		0.73	-5.78	-2.62	-11.57	-4.68	0
432	-5.06	1.15	-1.94	-5.9	4.57	0		-0.36	5	-2.55	-1.08	5.96	0		-2.25	1.11	-0.77	-1.18	2.77	0		-0.15	-6.66	-3.81	-9.7	-4.66	0
432.9	-5.9	-2.28	-0.53	-4.56	-2.39	0		3.43	3.38	1.68	-1.42	2.97	0		2.4	2.37	3.14	-0.14	4.03	0		2.52	-5.35	-3.16	-9.93	-4.25	0
433.8	-8.24	-3.59	-4.03	-5.39	1.5	0		-3.84	1.25	-4.37	-3.64	1.9	0		-3.4	-0.15	-0.39	-4.22	1.7	0		2.88	-6.47	-3.78	-9.46	-3.88	0
434.7	-3.18	-4.35	-1.62	-5.03	3.31	0		-0.26	0.89	-3.03	-5.79	1.47	0		-3.2	-1.46	-1.22	-7.33	0.14	0		-2.65	-8.42	-7.01	-14.64	-9.14	0
435.6	-3.38	-1.22	-0.17	-5.3	3.17	0		2.79	5.87	2.87	-0.06	5.34	0		-0.7	-0.01	2.27	-3.71	2.33	0		2.39	-2.21	-2.23	-8.45	-1.8	0
436.5	-3.97	-5.19	-0.8	-7.74	3.25	0		1.76	-0.7	-0.94	-5.68	0.16	0		-2.45	-1.83	-2.25	-5.8	-1.2	0		-1.03	-5.89	-7.76	-13.04	-8.08	0
437.4	-2.42	-3.8	-4.57	-7.79	0.9	0		0.3	0.72	-0.18	-3.64	0.88	0		-1.52	-3.68	1.66	-2.62	0.27	0		1.86	-3.56	-3.3	-8.54	-4.98	0
438.3	-5.66	-2.42	-1.29	-3.95	1.72	0		1.16	3.68	-0.79	-3.63	4.96	0		-0.31	1.95	1.41	-3.39	2.3	0		-1.96	-4.03	-2.28	-11.21	-5.95	0
439.2	-4.21	-2.3	-1.7	-6.23	5.01	0		-1.65	1.44	-2.98	-5.54	0.77	0		-4.1	-2.31	-0.9	-8.15	-3.92	0		-2.58	-5.46	-5.13	-9.5	-7.71	0
440.1	-3.17	-2.3	-1.96	-3.57	7.12	0		1.21	-0.33	-3.3	-3.29	4.05	0		-1.42	-1.29	-0.49	-4.22	1.7	0		-2.63	-5.96	-3.71	-11.94	-6.16	0
441	1.82	1.81	2.68	-2.08	6.73	0		0.31	3.46	-0.9	-4.95	2.77	0		0.21	2.51	1.55	-3.56	2.41	0		1.82	-1.98	-1.22	-7.9	-5.13	0
441.9	-5.9	-3.11	-4.86	-5.71	-1	0		0.72	2.89	-1.75	-2.71	2.57	0		-2.86	-1.84	2.13	-5.26	-0.67	0		2.93	-2.07	0.13	-9.47	-3.71	0
442.8	-4.05	-1.31	-3.66	-7.11	3.45	0		0.82	5.4	-2.4	-4.77	2.29	0		-1.34	2.4	-0.3	-4.11	2.5	0		1	-2.83	-2.84	-8.6	-2.84	0
443.7	-2.78	-1.45	-0.45	-5.52	0.4	0		2.92	3.42	2.99	-2.22	2.93	0		-1.41	-1.68	-0.58	-3.69	-1.47	0		0.71	-3.87	-4.81	-10.25	-6.33	0
444.6	-2.97	0.02	2.76	-8.56	4.36	0		-3.73	1.64	-1.85	-6.04	-0.64	0		-5.02	-1.88	-3.93	-4.72	-0.78	0		0.77	-7.36	-6.66	-11.44	-4.5	0
445.5	-4.47	-1.71	0.33	-5.55	3.8	0		-0.17	4.43	0.41	-5.28	1.03	0		-3.72	-1.71	-0.29	-7.21	-1.72	0		1.11	-2.32	-3.29	-10.63	-4.09	0
446.4	-3.31	0.49	1.58	-2.98	5.93	0		0.94	2.95	-0.26	-1.96	4.75	0		-2.06	0.48	-0.98	-3.91	1.8	0		1.72	-3.53	-1.62	-10.85	-2.44	0
447.3	-2.66	-0.18	-1.11	-1.77	5.07	0		-3.74	4.53	-0.87	-5.38	1.9	0		-3.05	0.17	0.17	-8.46	1.55	0		3.51	-3.96	-4.4	-10.35	-4.48	0
448.2	-3.77	-1.26	-0.91	-7.46	3.58	0		0.4	1.98	1.72	-5.73	1.96	0		-4.63	-3.15	2.25	-4.82	-0.22	0		-2.49	-8.25	-5.99	-13.25	-8.04	0
449.1	-3.39	-0.43	2.91	-1.94	5.1	0		-4.88	-0.15	-3.21	-5.5	1.94	0		-7.47	-4.67	-3.24	-10.28	-1.53	0		-1.69	-7.39	-4.44	-14.58	-4.63	0
450	-0.67	1.91	1.32	-3.72	4.11	0		-2.02	2.24	-1.93	-4.37	3.81	0		-2.58	0.14	-1.42	-4.54	0.79	0		2.44	-3.19	-8.02	-9.49	-5.43	0
450.9	-1.77	-0.07	2.63	-4.07	5.74	0		-0.83	2.11	-2.12	-3.72	1.5	0		-4.61	0.87	-0.78	-4.56	0.75	0		0.21	-4.32	-3.65	-12.13	-3.57	0
451.8	-4.08	1.2	2.38	-3.18	3.54	0		-3.59	-0.32	-2.06	-5.48	-0.43	0		-4.91	-3.32	0.52	-8.45	-0.4	0		-0.79	-3.97	-3.9	-11.95	-7.51	0
452.7	-8.87	-5.89	-1.52	-8.56	-2.2	0		2.55	2.96	2.51	-1.18	5.7	0		-2.19	0.71	1.43	-1.97	1.87	0		2.16	-4.77	-1.69	-9.44	-4.11	0
453.6	-3.46	-2.55	-0.92	-4.67	2.66	0		0.26	3.36	1.34	-3.73	1.47	0		-3.82	-2.3	1.57	-9.43	2.42	0		0.39	-5.05	-1.55	-10.31	-4.67	0
454.5	-3.2	-1.69	0.26	-2.85	1.94	0		-3.63	1.81	0.63	-0.94	1.94	0		-5.31	-0.03	-0.15	-5.49	-2.28	0		-0.17	-2.83	-2.65	-12.11	-6.42	0
455.4	-8.06	-4.7	-5.23	-7.65	1.47	0		-1.42	2.14	-2.63	-6.29	1.37	0		-3.83	0.08	1.24	-5.98	-2.16	0		-1.82	-6.72	-4.91	-13.12	-10.91	0
456.3	-5.49	-2.57	-3.01	-6.92	3.13	0		0.48	0.86	-3.49	-4.45	0.4	0		-2.05	-3.82	-2.43	-4.76	-2.1	0		-1.3	-5.94	-5.9	-12.86	-7.85	0
457.2	-0.82	1.12	1.6	0.45	3.49	0		-0.35	4.79	0.61	-2.09	3.9	0		-6.28	-4.46	-1.82	-6.94	-1.82	0		-1.97	-8.32	-3.65	-9.36	-5.34	0
458.1	-5.85	-3.28	-4.57	-8.52	-0.39	0		1.1	3.9	0.25	-5.35	1.97	0		-2.55	0.03	0.99	-5.29	2.03	0		-1	-5.64	-3.44	-12.04	-4.77	0
459	-0.9	-0.14	-1.61	-4.8	1.16	0		0.1	1.5	-5.21	-7.25	0.23	0		-2.92	-0.37	-1.31	-5.58	-0.18	0		0.56	-3.22	-3.91	-9.46	-7.14	0
459.9	-2.39	1.03	-1.01	-4.86	5.4	0		-2.67	1.5	-2.89	-6.63	2.29	0		-4.12	-2.18	-0.5	-4.13	0.18	0		-1.35	-4.27	-2.6	-10.01	-5.3	0
460.8	-5.05	-1.23	-1.6	-6.19	-1.4	0		0.43	3.79	-0.53	-3.51	0.62	0		-2.88	-2.64	-0.52	-10.59	-2.71	0		1.81	-4.27	-2.66	-8.91	-4.6	0
461.7	-1.2	0.52	-1.74	-6.02	4	0		0.1	1.31	-2.13	-4.93	4.55	0		-6.28	-2.22	-2.07	-7.62	1.7	0		0.21	-6.47	-1.89	-11.07	-5.37	0
462.6	-4.28	-1.03	-0.7	-6.25	5.38	0		-1.72	4.11	0.16	-1.85	1.78	0		-4.15	-1.15	1.31	-4.48	0.03	0		-1.66	-6.74	-3.9	-14.08	-6.84	0
463.5	-2.52	0.43	0.38	-5.92	4.48	0		0.11	2.75	-1.45	-4.03	2.91	0		-2.25	-2.84	-1.07	-6.65	-2.82	0		3.3	0.48	-0.81	-8.08	-2.36	0
464.4	-4.12	-2.3	-0.9	-4.2	2.14	0		-0.17	2.59	-1.64	-3.35	2.57	0		-0.82	-0.76	1.52	-5.27	2.04	0		0.53	-5.15	-2.82	-14	-6.64	0
465.3	-2.55	0.1	0.65	-1.95	3.64	0		1.38	5.03	3.74	-2.52	4.57	0		-1.32	-2.37	1.65	-5.02	1.53	0		-1.27	-7.71	-2.75	-11.63	-6.64	0
466.2	-1.15	0.12	-0.88	-3.1	2.95	0		-1.06	1.71	-1.4	-4.34	-0.15	0		-1.77	-0.8	0.59	-6.22	0.6	0		1.63	-4.21	-4.41	-12.6	-5.15	0
467.1	-3.01	-0.72	0.76	-4.29	3.45	0		-0.12	4.29	-1.22	-5.08	0.73	0		-1.53	-0.62	0.07	-5.44	-2.09	0		1.26	-4.52	-1.99	-9.59	-6.17	0
468	-3.7	-2.26	-0.64	-4.63	2.93	0		-3.18	4.77	-0.18	-6.72	0.02	0		-4.48	-0.4	-0.49	-7.35	-1.59	0		4.52	-4.18	-2.83	-10.05	-4.64	0
468.9	-1.13	-1.16	1.53	-2.81	6.75	0		1.03	5.35	1.37	-1.31	3.56	0		-2.57	-2.62	0.66	-4.16	1.73	0		-1.05	-7.73	-5.95	-14.02	-6.13	0
469.8	-3.55	-3.43	-3.28	-3.22	3.27	0		-2.79	0.95	-2.23	-5.06	-1.66	0		-6.41	-2.29	-0.65	-4.32	-1.94	0		1.3	-3.39	-5.98	-10.34	-6.06	0
470.7	-4.86	-2.67	1.77	-5.19	0.44	0		-1.73	3.46	1.09	-0.81	3.74	0		-4.57	-2.79	-0.23	-3.36	0.63	0		3.03	-5.26	-1.94	-9.05	-6.04	0
471.6	-4.48	-0.78	-0.53	-6.89	2.06	0		-4.01	-0.44	-2.31	-7.72	1.12	0		-5.5	-4.84	-0.4	-7.09	0.63	0		2.85	-4.53	1.94	-8.85	-0.88	0
472.5	-5.1	-3.4	-0.68	-5.53	4.37	0		-3.56	-0.24	-3.19	-6.53	-0.15	0		-4.48	-2.57	-0.99	-6.83	-2.7	0		-5.82	-5.8	-5.44	-13.81	-8.73	0
473.4	-1.06	2.06	0.65	-3.14	5.86	0		1.08	2.3	-0.34	-3.22	4.97	0		-0.01	-1.33	0.55	-4.85	4.13	0		1.5	-5.28	-1.07	-12.77	-5.12	0
474.3	-2.04	3.82	1.2	-1.19	4.69	0		2.06	5.81	0.42	-1.93	5.32	0		-1.88	-2.24	2.38	-5.77	3.37	0		2.02	-3.44	-2.87	-12.17	-3.7	0
475.2	-2.04	-1.43	5.4	-0.49	3.92	0		2.32	4.68	3.81	-0.26	3.35	0		-2.22	-1.04	-0.09	-3.39	-1.18	0		1.48	-5.45	-4.5	-8.27	-5.05	0
476.1	-3.41	-0.63	-2.25	-6.61	3.61	0		-1.39	2.55	0.72	-5.72	2.36	0		-1.13	0.35	2.09	-2.16	0.23	0		1.98	-2.85	-1.94	-10.29	-6.32	0
477	-4.3	-0.56	-2.69	-6.45	3.44	0		-0.52	1.98	-0.97	-5.5	0.9	0		-4.96	-1.66	-1.74	-5.46	-3.42	0		-2.04	-6.8	-4.96	-12.1	-8.88	0
477.9	-1.45	-1.91	1.1	-4.49	5.78	0		-3.21	1.36	-1.52	-7.15	1.44	0		-4.08	0.44	1.77	-5.83	0.76	0		0.58	-3.11	-0.18	-10.59	-6.04	0
478.8	-5.39	0.66	-0.66	-4	4.52	0		-1.78	3.7	0.35	-2.45	2.85	0		-4.06	-1.75	1.43	-6.42	0.51	0		0.58	-5.09	-4.41	-11.92	-8.35	0
479.7	-6.08	-3.63	-0.18	-5.02	-0.15	0		-0.44	0.76	-0.95	-5.04	1.17	0		0.04	0.25	2.17	-5.18	2.87	0		3.49	-2.64	-2.74	-10.49	-1.25	0
480.6	-5.61	-5.28	-3.75	-6.35	0.86	0		-2.09	0.23	-1.79	-3.79	-1.48	0		-3.42	-0.37	1	-5.6	-0.27	0		-4.22	-4.83	-5.33	-12.98	-6.73	0
481.5	-4.72	-2.78	-1.97	-6.5	1.04	0		-1.76	2.54	-0.99	-2.34	2.5	0		-0.34	-0.42	1.71	-4.66	2.84	0		0.55	-4.9	-1.99	-11.05	-3.63	0
482.4	-3.64	-0.71	-0.11	-3.64	4.05	0		1.56	4.77	3.31	-2.61	4.51	0		-4.24	-0.73	3.8	-3.97	4.13	0		-2.73	-6.34	-4.57	-13.63	-5.74	0
483.3	-2.01	-0.81	-0.95	-6.46	2.37	0		3.1	6.23	-1.22	-4.52	3.3	0		-3.6	-0.67	-3.12	-5.36	0.69	0		0.9	-5.85	-5.26	-11.26	-6.09	0
484.2	-3.64	-2.05	-1	-4.82	1.21	0		1.6	2.24	0.75	-2.48	1.48	0		-1.35	-1.96	0.29	-4.9	0.13	0		1.23	-4.17	-2.74	-14.01	-6.88	0
485.1	-1.37	0.02	0.47	-4.91	3.66	0		1.33	7.24	1.63	-2.24	5.31	0		2.57	3.89	4.05	-1.12	8.72	0		2.11	-2.89	-1.22	-9.68	-3.25	0
486	-1.11	-1.56	-0.33	-6.61	5.53	0		1.01	4.94	0.36	-3.59	3.14	0		-1.67	0.58	-0.65	-3.23	0.41	0		1.79	-4.09	-0.9	-8.9	-3.03	0
486.9	-1.17	-1.45	-0.19	-5.62	4.71	0		-2.63	3	-2.22	-6.8	0.62	0		-6.08	-4.03	-2.25	-7.86	-2.21	0		-2.1	-2.71	-4.14	-12.25	-6.67	0
487.8	-1.56	-3.46	2.44	-5.04	5.23	0		0.09	0.85	0.17	-4.71	-0.66	0		-0.09	-0.66	1.38	-4	-0.22	0		3.25	-3.94	-1.45	-10.53	-4.32	0
488.7	-4.01	-3.62	-1.92	-7.29	-1.07	0		0.92	2.12	-0.34	-2.42	5.34	0		-2.82	-1.02	1.49	-4.52	3.01	0		-1.94	-5.19	-3.07	-14.6	-6	0
489.6	-4.41	-2.13	-1.91	-6.93	2.26	0		0.04	2.45	1.49	-5.95	0.35	0		-0.16	0.75	2.29	-7.25	0.71	0		2.59	-5.48	-2.67	-11.84	-4.3	0
490.5	-5.29	-1.58	0.37	-4.77	5.45	0		1.71	4.95	1.83	-0.67	6.05	0		-1.25	3.08	1.85	-5.69	1.26	0		1.09	-1.47	-3.68	-10.24	-3.26	0
491.4	-2.31	-2.07	0.46	-3.83	3.22	0		1.86	4.86	-1.24	-1.07	2.1	0		-3.31	-0.95	-1.44	-4.79	-1.81	0		-1.02	-7.01	-4.08	-13.72	-6.34	0
492.3	-2.83	0.94	0.75	-2.23	8.65	0		0.43	3.74	-1.43	-1.84	5.21	0		-1.19	-0.73	-0.98	-6.52	0.91	0		2.15	-5.7	-2.76	-11.45	-4.5	0
493.2	-5.29	-0.77	-0.97	-3.46	2.72	0		-2.35	2.51	-1.67	-3.18	-1.17	0		-7.14	-4.93	-5.73	-8	-3.74	0		-1.71	-7.49	-4.47	-11.98	-3.85	0
494.1	-5.74	-3.42	-0.63	-6.01	3.97	0		-0.84	2.2	0.07	-6.12	2.78	0		0.51	0.76	0.97	-6.16	0.8	0		2.28	-6.68	-6.24	-14.32	-7.89	0
495	-6.9	-2.03	-1.38	-7.25	3.21	0		-1	3.13	-1.21	-3.38	3.75	0		-3.58	0.05	1.01	-4.17	0.52	0		0.71	-3.95	-3.88	-12.35	-5.43	0
495.9	-2.94	1.15	-1.38	-3.99	2.68	0		-0.98	4.2	2.15	-2.19	1.56	0		-5.94	-0.84	-1.8	-8.28	-1.26	0		-3.38	-5.48	-5.02	-13.58	-7.32	0
496.8	-1.51	0.57	1.43	-4.09	2.74	0		-0.63	2.56	-1.18	-4.37	-0.41	0		-3.86	-1.93	-1.36	-4.45	-0.06	0		-0.88	-5.61	-3.43	-11.02	-8.54	0
497.7	-1.75	-1.91	1.1	-2.19	4.93	0		1.48	0.83	-0.45	-3.47	5.92	0		-1.39	-3.89	-2.05	-6.73	0.36	0		2.02	-4.43	-1.37	-10.98	-7.47	0
0	0	0	0	0	0	0		0	0	0	0	0	0		0	0	0	0	0	0		0	0	0	0	0	0
0	0	0	0	0	0	0		0	0	0	0	0	0		0	0	0	0	0	0		0	0	0	0	0	0
0	0	0	0	0	0	0		0	0	0	0	0	0		0	0	0	0	0	0		0	0	0	0	0	0
0	0	0	0	0	0	0		0	0	0	0	0	0		0	0	0	0	0	0		0	0	0	0	0	0
0	0	0	0	0	0	0		0	0	0	0	0	0		0	0	0	0	0	0		0	0	0	0	0	0
0	0	0	0	0	0	0		0	0	0	0	0	0		0	0	0	0	0	0		0	0	0	0	0	0
0	0	0	0	0	0	0		0	0	0	0	0	0		0	0	0	0	0	0		0	0	0	0	0	0
0	0	0	0	0	0	0		0	0	0	0	0	0		0	0	0	0	0	0		0	0	0	0	0	0
0	0	0	0	0	0	0		0	0	0	0	0	0		0	0	0	0	0	0		0	0	0	0	0	0
0	0	0	0	0	0	0		0	0	0	0	0	0		0	0	0	0	0	0		0	0	0	0	0	0
0	0	0	0	0	0	0		0	0	0	0	0	0		0	0	0	0	0	0		0	0	0	0	0	0
0	0	0	0	0	0	0		0	0	0	0	0	0		0	0	0	0	0	0		0	0	0	0	0	0
0	0	0	0	0	0	0		0	0	0	0	0	0		0	0	0	0	0	0		0	0	0	0	0	0
0	0	0	0	0	0	0		0	0	0	0	0	0		0	0	0	0	0	0		0	0	0	0	0	0
0	0	0	0	0	0	0		0	0	0	0	0	0		0	0	0	0	0	0		0	0	0	0	0	0
0	0	0	0	0	0	0		0	0	0	0	0	0		0	0	0	0	0	0		0	0	0	0	0	0
0	0	0	0	0	0	0		0	0	0	0	0	0		0	0	0	0	0	0		0	0	0	0	0	0
0	0	0	0	0	0	0		0	0	0	0	0	0		0	0	0	0	0	0		0	0	0	0	0	0
0	0	0	0	0	0	0		0	0	0	0	0	0		0	0	0	0	0	0		0	0	0	0	0	0
0	0	0	0	0	0	0		0	0	0	0	0	0		0	0	0	0	0	0		0	0	0	0	0	0
0	0	0	0	0	0	0		0	0	0	0	0	0		0	0	0	0	0	0		0	0	0	0	0	0
0	0	0	0	0	0	0		0	0	0	0	0	0		0	0	0	0	0	0		0	0	0	0	0	0
0	0	0	0	0	0	0		0	0	0	0	0	0		0	0	0	0	0	0		0	0	0	0	0	0
0	0	0	0	0	0	0		0	0	0	0	0	0		0	0	0	0	0	0		0	0	0	0	0	0
0	0	0	0	0	0	0		0	0	0	0	0	0		0	0	0	0	0	0		0	0	0	0	0	0
0	0	0	0	0	0	0		0	0	0	0	0	0		0	0	0	0	0	0		0	0	0	0	0	0
0	0	0	0	0	0	0		0	0	0	0	0	0		0	0	0	0	0	0		0	0	0	0	0	0
0	0	0	0	0	0	0		0	0	0	0	0	0		0	0	0	0	0	0		0	0	0	0	0	0
0	0	0	0	0	0	0		0	0	0	0	0	0		0	0	0	0	0	0		0	0	0	0	0	0
0	0	0	0	0	0	0		0	0	0	0	0	0		0	0	0	0	0	0		0	0	0	0	0	0
0	0	0	0	0	0	0		0	0	0	0	0	0		0	0	0	0	0	0		0	0	0	0	0	0
0	0	0	0	0	0	0		0	0	0	0	0	0		0	0	0	0	0	0		0	0	0	0	0	0
0	0	0	0	0	0	0		0	0	0	0	0	0		0	0	0	0	0	0		0	0	0	0	0	0
0	0	0	0	0	0	0		0	0	0	0	0	0		0	0	0	0	0	0		0	0	0	0	0	0
0	0	0	0	0	0	0		0	0	0	0	0	0		0	0	0	0	0	0		0	0	0	0	0	0
0	0	0	0	0	0	0		0	0	0	0	0	0		0	0	0	0	0	0		0	0	0	0	0	0
0	0	0	0	0	0	0		0	0	0	0	0	0		0	0	0	0	0	0		0	0	0	0	0	0
0	0	0	0	0	0	0		0	0	0	0	0	0		0	0	0	0	0	0		0	0	0	0	0	0
0	0	0	0	0	0	0		0	0	0	0	0	0		0	0	0	0	0	0		0	0	0	0	0	0
0	0	0	0	0	0	0		0	0	0	0	0	0		0	0	0	0	0	0		0	0	0	0	0	0
0	0	0	0	0	0	0		0	0	0	0	0	0		0	0	0	0	0	0		0	0	0	0	0	0
0	0	0	0	0	0	0		0	0	0	0	0	0		0	0	0	0	0	0		0	0	0	0	0	0
0	0	0	0	0	0	0		0	0	0	0	0	0		0	0	0	0	0	0		0	0	0	0	0	0
0	0	0	0	0	0	0		0	0	0	0	0	0		0	0	0	0	0	0		0	0	0	0	0	0
0	0	0	0	0	0	0		0	0	0	0	0	0		0	0	0	0	0	0		0	0	0	0	0	0
0	0	0	0	0	0	0		0	0	0	0	0	0		0	0	0	0	0	0		0	0	0	0	0	0
0	0	0	0	0	0	0		0	0	0	0	0	0		0	0	0	0	0	0		0	0	0	0	0	0
0	0	0	0	0	0	0		0	0	0	0	0	0		0	0	0	0	0	0		0	0	0	0	0	0
0	0	0	0	0	0	0		0	0	0	0	0	0		0	0	0	0	0	0		0	0	0	0	0	0
0	0	0	0	0	0	0		0	0	0	0	0	0		0	0	0	0	0	0		0	0	0	0	0	0
0	0	0	0	0	0	0		0	0	0	0	0	0		0	0	0	0	0	0		0	0	0	0	0	0
0	0	0	0	0	0	0		0	0	0	0	0	0		0	0	0	0	0	0		0	0	0	0	0	0
0	0	0	0	0	0	0		0	0	0	0	0	0		0	0	0	0	0	0		0	0	0	0	0	0
0	0	0	0	0	0	0		0	0	0	0	0	0		0	0	0	0	0	0		0	0	0	0	0	0
0	0	0	0	0	0	0		0	0	0	0	0	0		0	0	0	0	0	0		0	0	0	0	0	0
0	0	0	0	0	0	0		0	0	0	0	0	0		0	0	0	0	0	0		0	0	0	0	0	0
0	0	0	0	0	0	0		0	0	0	0	0	0		0	0	0	0	0	0		0	0	0	0	0	0
0	0	0	0	0	0	0		0	0	0	0	0	0		0	0	0	0	0	0		0	0	0	0	0	0
0	0	0	0	0	0	0		0	0	0	0	0	0		0	0	0	0	0	0		0	0	0	0	0	0
0	0	0	0	0	0	0		0	0	0	0	0	0		0	0	0	0	0	0		0	0	0	0	0	0
0	0	0	0	0	0	0		0	0	0	0	0	0		0	0	0	0	0	0		0	0	0	0	0	0
0	0	0	0	0	0	0		0	0	0	0	0	0		0	0	0	0	0	0		0	0	0	0	0	0
0	0	0	0	0	0	0		0	0	0	0	0	0		0	0	0	0	0	0		0	0	0	0	0	0
0	0	0	0	0	0	0		0	0	0	0	0	0		0	0	0	0	0	0		0	0	0	0	0	0
0	0	0	0	0	0	0		0	0	0	0	0	0		0	0	0	0	0	0		0	0	0	0	0	0
0	0	0	0	0	0	0		0	0	0	0	0	0		0	0	0	0	0	0		0	0	0	0	0	0
0	0	0	0	0	0	0		0	0	0	0	0	0		0	0	0	0	0	0		0	0	0	0	0	0
0	0	0	0	0	0	0		0	0	0	0	0	0		0	0	0	0	0	0		0	0	0	0	0	0
0	0	0	0	0	0	0		0	0	0	0	0	0		0	0	0	0	0	0		0	0	0	0	0	0
0	0	0	0	0	0	0		0	0	0	0	0	0		0	0	0	0	0	0		0	0	0	0	0	0
0	0	0	0	0	0	0		0	0	0	0	0	0		0	0	0	0	0	0		0	0	0	0	0	0
0	0	0	0	0	0	0		0	0	0	0	0	0		0	0	0	0	0	0		0	0	0	0	0	0
0	0	0	0	0	0	0		0	0	0	0	0	0		0	0	0	0	0	0		0	0	0	0	0	0
0	0	0	0	0	0	0		0	0	0	0	0	0		0	0	0	0	0	0		0	0	0	0	0	0
0	0	0	0	0	0	0		0	0	0	0	0	0		0	0	0	0	0	0		0	0	0	0	0	0
0	0	0	0	0	0	0		0	0	0	0	0	0		0	0	0	0	0	0		0	0	0	0	0	0
0	0	0	0	0	0	0		0	0	0	0	0	0		0	0	0	0	0	0		0	0	0	0	0	0
0	0	0	0	0	0	0		0	0	0	0	0	0		0	0	0	0	0	0		0	0	0	0	0	0
0	0	0	0	0	0	0		0	0	0	0	0	0		0	0	0	0	0	0		0	0	0	0	0	0
0	0	0	0	0	0	0		0	0	0	0	0	0		0	0	0	0	0	0		0	0	0	0	0	0
0	0	0	0	0	0	0		0	0	0	0	0	0		0	0	0	0	0	0		0	0	0	0	0	0
0	0	0	0	0	0	0		0	0	0	0	0	0		0	0	0	0	0	0		0	0	0	0	0	0
0	0	0	0	0	0	0		0	0	0	0	0	0		0	0	0	0	0	0		0	0	0	0	0	0
0	0	0	0	0	0	0		0	0	0	0	0	0		0	0	0	0	0	0		0	0	0	0	0	0
0	0	0	0	0	0	0		0	0	0	0	0	0		0	0	0	0	0	0		0	0	0	0	0	0
0	0	0	0	0	0	0		0	0	0	0	0	0		0	0	0	0	0	0		0	0	0	0	0	0
0	0	0	0	0	0	0		0	0	0	0	0	0		0	0	0	0	0	0		0	0	0	0	0	0
0	0	0	0	0	0	0		0	0	0	0	0	0		0	0	0	0	0	0		0	0	0	0	0	0
0	0	0	0	0	0	0		0	0	0	0	0	0		0	0	0	0	0	0		0	0	0	0	0	0
0	0	0	0	0	0	0		0	0	0	0	0	0		0	0	0	0	0	0		0	0	0	0	0	0
0	0	0	0	0	0	0		0	0	0	0	0	0		0	0	0	0	0	0		0	0	0	0	0	0
0	0	0	0	0	0	0		0	0	0	0	0	0		0	0	0	0	0	0		0	0	0	0	0	0
0	0	0	0	0	0	0		0	0	0	0	0	0		0	0	0	0	0	0		0	0	0	0	0	0
0	0	0	0	0	0	0		0	0	0	0	0	0		0	0	0	0	0	0		0	0	0	0	0	0
0	0	0	0	0	0	0		0	0	0	0	0	0		0	0	0	0	0	0		0	0	0	0	0	0
0	0	0	0	0	0	0		0	0	0	0	0	0		0	0	0	0	0	0		0	0	0	0	0	0
0	0	0	0	0	0	0		0	0	0	0	0	0		0	0	0	0	0	0		0	0	0	0	0	0
0	0	0	0	0	0	0		0	0	0	0	0	0		0	0	0	0	0	0		0	0	0	0	0	0
0	0	0	0	0	0	0		0	0	0	0	0	0		0	0	0	0	0	0		0	0	0	0	0	0
0	0	0	0	0	0	0		0	0	0	0	0	0		0	0	0	0	0	0		0	0	0	0	0	0
0	0	0	0	0	0	0		0	0	0	0	0	0		0	0	0	0	0	0		0	0	0	0	0	0
0	0	0	0	0	0	0		0	0	0	0	0	0		0	0	0	0	0	0		0	0	0	0	0	0
0	0	0	0	0	0	0		0	0	0	0	0	0		0	0	0	0	0	0		0	0	0	0	0	0
0	0	0	0	0	0	0		0	0	0	0	0	0		0	0	0	0	0	0		0	0	0	0	0	0
0	0	0	0	0	0	0		0	0	0	0	0	0		0	0	0	0	0	0		0	0	0	0	0	0
0	0	0	0	0	0	0		0	0	0	0	0	0		0	0	0	0	0	0		0	0	0	0	0	0
0	0	0	0	0	0	0		0	0	0	0	0	0		0	0	0	0	0	0		0	0	0	0	0	0
0	0	0	0	0	0	0		0	0	0	0	0	0		0	0	0	0	0	0		0	0	0	0	0	0
0	0	0	0	0	0	0		0	0	0	0	0	0		0	0	0	0	0	0		0	0	0	0	0	0
0	0	0	0	0	0	0		0	0	0	0	0	0		0	0	0	0	0	0		0	0	0	0	0	0
0	0	0	0	0	0	0		0	0	0	0	0	0		0	0	0	0	0	0		0	0	0	0	0	0
0	0	0	0	0	0	0		0	0	0	0	0	0		0	0	0	0	0	0		0	0	0	0	0	0
0	0	0	0	0	0	0		0	0	0	0	0	0		0	0	0	0	0	0		0	0	0	0	0	0
0	0	0	0	0	0	0		0	0	0	0	0	0		0	0	0	0	0	0		0	0	0	0	0	0
0	0	0	0	0	0	0		0	0	0	0	0	0		0	0	0	0	0	0		0	0	0	0	0	0
0	0	0	0	0	0	0		0	0	0	0	0	0		0	0	0	0	0	0		0	0	0	0	0	0
0	0	0	0	0	0	0		0	0	0	0	0	0		0	0	0	0	0	0		0	0	0	0	0	0
0	0	0	0	0	0	0		0	0	0	0	0	0		0	0	0	0	0	0		0	0	0	0	0	0
0	0	0	0	0	0	0		0	0	0	0	0	0		0	0	0	0	0	0		0	0	0	0	0	0
0	0	0	0	0	0	0		0	0	0	0	0	0		0	0	0	0	0	0		0	0	0	0	0	0
0	0	0	0	0	0	0		0	0	0	0	0	0		0	0	0	0	0	0		0	0	0	0	0	0
0	0	0	0	0	0	0		0	0	0	0	0	0		0	0	0	0	0	0		0	0	0	0	0	0
0	0	0	0	0	0	0		0	0	0	0	0	0		0	0	0	0	0	0		0	0	0	0	0	0
0	0	0	0	0	0	0		0	0	0	0	0	0		0	0	0	0	0	0		0	0	0	0	0	0
0	0	0	0	0	0	0		0	0	0	0	0	0		0	0	0	0	0	0		0	0	0	0	0	0
0	0	0	0	0	0	0		0	0	0	0	0	0		0	0	0	0	0	0		0	0	0	0	0	0
0	0	0	0	0	0	0		0	0	0	0	0	0		0	0	0	0	0	0		0	0	0	0	0	0
0	0	0	0	0	0	0		0	0	0	0	0	0		0	0	0	0	0	0		0	0	0	0	0	0
0	0	0	0	0	0	0		0	0	0	0	0	0		0	0	0	0	0	0		0	0	0	0	0	0
0	0	0	0	0	0	0		0	0	0	0	0	0		0	0	0	0	0	0		0	0	0	0	0	0
0	0	0	0	0	0	0		0	0	0	0	0	0		0	0	0	0	0	0		0	0	0	0	0	0
0	0	0	0	0	0	0		0	0	0	0	0	0		0	0	0	0	0	0		0	0	0	0	0	0
0	0	0	0	0	0	0		0	0	0	0	0	0		0	0	0	0	0	0		0	0	0	0	0	0
0	0	0	0	0	0	0		0	0	0	0	0	0		0	0	0	0	0	0		0	0	0	0	0	0
0	0	0	0	0	0	0		0	0	0	0	0	0		0	0	0	0	0	0		0	0	0	0	0	0
0	0	0	0	0	0	0		0	0	0	0	0	0		0	0	0	0	0	0		0	0	0	0	0	0
0	0	0	0	0	0	0		0	0	0	0	0	0		0	0	0	0	0	0		0	0	0	0	0	0
0	0	0	0	0	0	0		0	0	0	0	0	0		0	0	0	0	0	0		0	0	0	0	0	0
0	0	0	0	0	0	0		0	0	0	0	0	0		0	0	0	0	0	0		0	0	0	0	0	0
0	0	0	0	0	0	0		0	0	0	0	0	0		0	0	0	0	0	0		0	0	0	0	0	0
0	0	0	0	0	0	0		0	0	0	0	0	0		0	0	0	0	0	0		0	0	0	0	0	0
0	0	0	0	0	0	0		0	0	0	0	0	0		0	0	0	0	0	0		0	0	0	0	0	0
0	0	0	0	0	0	0		0	0	0	0	0	0		0	0	0	0	0	0		0	0	0	0	0	0
0	0	0	0	0	0	0		0	0	0	0	0	0		0	0	0	0	0	0		0	0	0	0	0	0
0	0	0	0	0	0	0		0	0	0	0	0	0		0	0	0	0	0	0		0	0	0	0	0	0
0	0	0	0	0	0	0		0	0	0	0	0	0		0	0	0	0	0	0		0	0	0	0	0	0
0	0	0	0	0	0	0		0	0	0	0	0	0		0	0	0	0	0	0		0	0	0	0	0	0
0	0	0	0	0	0	0		0	0	0	0	0	0		0	0	0	0	0	0		0	0	0	0	0	0
0	0	0	0	0	0	0		0	0	0	0	0	0		0	0	0	0	0	0		0	0	0	0	0	0
0	0	0	0	0	0	0		0	0	0	0	0	0		0	0	0	0	0	0		0	0	0	0	0	0
0	0	0	0	0	0	0		0	0	0	0	0	0		0	0	0	0	0	0		0	0	0	0	0	0
0	0	0	0	0	0	0		0	0	0	0	0	0		0	0	0	0	0	0		0	0	0	0	0	0
0	0	0	0	0	0	0		0	0	0	0	0	0		0	0	0	0	0	0		0	0	0	0	0	0
0	0	0	0	0	0	0		0	0	0	0	0	0		0	0	0	0	0	0		0	0	0	0	0	0
0	0	0	0	0	0	0		0	0	0	0	0	0		0	0	0	0	0	0		0	0	0	0	0	0
0	0	0	0	0	0	0		0	0	0	0	0	0		0	0	0	0	0	0		0	0	0	0	0	0
0	0	0	0	0	0	0		0	0	0	0	0	0		0	0	0	0	0	0		0	0	0	0	0	0
0	0	0	0	0	0	0		0	0	0	0	0	0		0	0	0	0	0	0		0	0	0	0	0	0
0	0	0	0	0	0	0		0	0	0	0	0	0		0	0	0	0	0	0		0	0	0	0	0	0
0	0	0	0	0	0	0		0	0	0	0	0	0		0	0	0	0	0	0		0	0	0	0	0	0
0	0	0	0	0	0	0		0	0	0	0	0	0		0	0	0	0	0	0		0	0	0	0	0	0
0	0	0	0	0	0	0		0	0	0	0	0	0		0	0	0	0	0	0		0	0	0	0	0	0
0	0	0	0	0	0	0		0	0	0	0	0	0		0	0	0	0	0	0		0	0	0	0	0	0
0	0	0	0	0	0	0		0	0	0	0	0	0		0	0	0	0	0	0		0	0	0	0	0	0
0	0	0	0	0	0	0		0	0	0	0	0	0		0	0	0	0	0	0		0	0	0	0	0	0
0	0	0	0	0	0	0		0	0	0	0	0	0		0	0	0	0	0	0		0	0	0	0	0	0
0	0	0	0	0	0	0		0	0	0	0	0	0		0	0	0	0	0	0		0	0	0	0	0	0
0	0	0	0	0	0	0		0	0	0	0	0	0		0	0	0	0	0	0		0	0	0	0	0	0
0	0	0	0	0	0	0		0	0	0	0	0	0		0	0	0	0	0	0		0	0	0	0	0	0
0	0	0	0	0	0	0		0	0	0	0	0	0		0	0	0	0	0	0		0	0	0	0	0	0
0	0	0	0	0	0	0		0	0	0	0	0	0		0	0	0	0	0	0		0	0	0	0	0	0
0	0	0	0	0	0	0		0	0	0	0	0	0		0	0	0	0	0	0		0	0	0	0	0	0
0	0	0	0	0	0	0		0	0	0	0	0	0		0	0	0	0	0	0		0	0	0	0	0	0
0	0	0	0	0	0	0		0	0	0	0	0	0		0	0	0	0	0	0		0	0	0	0	0	0
0	0	0	0	0	0	0		0	0	0	0	0	0		0	0	0	0	0	0		0	0	0	0	0	0
0	0	0	0	0	0	0		0	0	0	0	0	0		0	0	0	0	0	0		0	0	0	0	0	0
0	0	0	0	0	0	0		0	0	0	0	0	0		0	0	0	0	0	0		0	0	0	0	0	0
0	0	0	0	0	0	0		0	0	0	0	0	0		0	0	0	0	0	0		0	0	0	0	0	0
0	0	0	0	0	0	0		0	0	0	0	0	0		0	0	0	0	0	0		0	0	0	0	0	0
0	0	0	0	0	0	0		0	0	0	0	0	0		0	0	0	0	0	0		0	0	0	0	0	0
0	0	0	0	0	0	0		0	0	0	0	0	0		0	0	0	0	0	0		0	0	0	0	0	0
0	0	0	0	0	0	0		0	0	0	0	0	0		0	0	0	0	0	0		0	0	0	0	0	0
0	0	0	0	0	0	0		0	0	0	0	0	0		0	0	0	0	0	0		0	0	0	0	0	0
0	0	0	0	0	0	0		0	0	0	0	0	0		0	0	0	0	0	0		0	0	0	0	0	0
0	0	0	0	0	0	0		0	0	0	0	0	0		0	0	0	0	0	0		0	0	0	0	0	0
0	0	0	0	0	0	0		0	0	0	0	0	0		0	0	0	0	0	0		0	0	0	0	0	0
0	0	0	0	0	0	0		0	0	0	0	0	0		0	0	0	0	0	0		0	0	0	0	0	0
0	0	0	0	0	0	0		0	0	0	0	0	0		0	0	0	0	0	0		0	0	0	0	0	0
0	0	0	0	0	0	0		0	0	0	0	0	0		0	0	0	0	0	0		0	0	0	0	0	0
0	0	0	0	0	0	0		0	0	0	0	0	0		0	0	0	0	0	0		0	0	0	0	0	0
0	0	0	0	0	0	0		0	0	0	0	0	0		0	0	0	0	0	0		0	0	0	0	0	0
0	0	0	0	0	0	0		0	0	0	0	0	0		0	0	0	0	0	0		0	0	0	0	0	0
0	0	0	0	0	0	0		0	0	0	0	0	0		0	0	0	0	0	0		0	0	0	0	0	0
0	0	0	0	0	0	0		0	0	0	0	0	0		0	0	0	0	0	0		0	0	0	0	0	0
0	0	0	0	0	0	0		0	0	0	0	0	0		0	0	0	0	0	0		0	0	0	0	0	0
0	0	0	0	0	0	0		0	0	0	0	0	0		0	0	0	0	0	0		0	0	0	0	0	0
0	0	0	0	0	0	0		0	0	0	0	0	0		0	0	0	0	0	0		0	0	0	0	0	0
0	0	0	0	0	0	0		0	0	0	0	0	0		0	0	0	0	0	0		0	0	0	0	0	0
0	0	0	0	0	0	0		0	0	0	0	0	0		0	0	0	0	0	0		0	0	0	0	0	0
0	0	0	0	0	0	0		0	0	0	0	0	0		0	0	0	0	0	0		0	0	0	0	0	0
0	0	0	0	0	0	0		0	0	0	0	0	0		0	0	0	0	0	0		0	0	0	0	0	0
0	0	0	0	0	0	0		0	0	0	0	0	0		0	0	0	0	0	0		0	0	0	0	0	0
0	0	0	0	0	0	0		0	0	0	0	0	0		0	0	0	0	0	0		0	0	0	0	0	0
0	0	0	0	0	0	0		0	0	0	0	0	0		0	0	0	0	0	0		0	0	0	0	0	0
0	0	0	0	0	0	0		0	0	0	0	0	0		0	0	0	0	0	0		0	0	0	0	0	0
0	0	0	0	0	0	0		0	0	0	0	0	0		0	0	0	0	0	0		0	0	0	0	0	0
0	0	0	0	0	0	0		0	0	0	0	0	0		0	0	0	0	0	0		0	0	0	0	0	0

## Sheet: Data corrected cropped
X	L1A1	L1A2	L1A3	L1A4	L1A5	L1A6		L2A1	L2A2	L2A3	L2A4	L2A5	L2A6		L3A1	L3A2	L3A3	L3A4	L3A5	L3A6		L4A1	L4A2	L4A3	L4A4	L4A5	L4A6
-1.8	-0.79	-0.95	2.65	1.59	-2.95	0		1.25	-1.84	0.22	-1.76	-2.03	0		-0.16	-1.76	-0.88	-0.09	0.15	0		1	-0.93	0.99	1.12	2.84	0
-0.9	3.88	0.37	1.53	0.95	1.35	0		3.78	-1.81	-0.03	-0.98	0.95	0		1.79	0.36	2	1.47	1.56	0		-1.47	-0.59	2.35	-1.83	-1.29	0
0	1.98	1.48	3.83	1	2.44	0		-0.68	1.61	-0.13	-1.01	-0.31	0		-0.36	-1.95	-2.45	-1.11	-2.25	0		-0.69	-4.1	-2.7	-1.12	-2.48	0
0.9	4.15	2.93	3.94	1	1.96	0		3.97	1.09	-1.45	-0.25	2.17	0		2.96	0.32	-0.78	2.7	3.13	0		1.15	0.62	1.65	0.97	1	0
1.8	0.61	2.83	1.63	1.3	0.71	0		0.49	4.33	1.59	1.23	3.04	0		-1.82	-0.31	-1.58	2.07	0.1	0		1.27	-0.75	1.87	2.07	2.66	0
2.7	3.14	1.13	0.6	2.53	3.83	0		2.22	-1.78	-0.19	-0.6	1.27	0		-1.03	-2.12	-2.86	-1.66	0.83	0		1.4	0.4	0.75	-1.21	4.02	0
3.6	3.56	-0.55	1.51	1.45	1.16	0		5.11	3.07	3.13	3.02	5	0		1.04	2.84	1.67	2.59	4.03	0		-0.92	-0.96	0.63	0.76	1.7	0
4.5	1.45	3.41	1.75	-0.34	2.53	0		2.16	1.36	0.31	3.15	3.69	0		4.03	4.15	3.19	4.16	4.96	0		-0.49	0.06	3.39	2.65	3.44	0
5.4	1.55	1.45	-2.34	-2.29	3.68	0		-2.01	1.28	-1.05	-1.98	2.52	0		-0.26	-1.31	-3.32	0.04	-0.87	0		3.75	0.7	1.34	-0.88	2.86	0
6.3	4.16	3.63	1.2	1.88	2.84	0		2.19	3.57	0.12	0.14	2.8	0		0.81	-1.31	-2.49	1.22	-0.3	0		2.02	-2.01	-1.19	1.23	1.27	0
7.2	5.16	2.54	6.87	1.62	3.08	0		1.33	2.03	0.27	-0.24	0.72	0		-2.97	-1.56	-3.02	-0.56	-0.8	0		-0.95	-2.46	-0.64	-3.01	-0.4	0
8.1	3.01	2.05	-1.89	-1.4	-5.27	0		1	2.27	-3.1	-3.81	-2.53	0		-0.15	-1.65	-2.42	0.14	-3.7	0		-1.95	-3.97	-1.76	-4.36	-8.18	0
9	7.58	4.48	1.03	-1.07	-24.11	0		-1.27	-0.58	-1.87	-1.52	-13.66	0		1.14	0.24	-2.37	1.71	-11.26	0		-2.29	1.59	0.92	3.1	-20.02	0
9.9	19.3	14.28	7.43	7.27	-25.73	0		1.48	3.21	-3.16	2.69	-12.69	0		2.76	0.68	0.88	5.3	-13.99	0		-6.63	-0.67	0.43	1.59	-25.72	0
10.8	23.71	15.31	12.62	4.98	-24.83	0		4.76	6.34	1.78	0.87	-13.38	0		-3.34	0.49	-3.2	0.95	-19.19	0		-7.05	0.93	-0.59	0.16	-25.59	0
11.7	21.98	15.4	11.54	7.72	-29.07	0		4.16	4.81	1.47	3.05	-17.12	0		-1.2	-1.47	-4.95	2.11	-18.35	0		-10.23	-4.39	-1.67	-0.5	-28.72	0
12.6	25.67	17.81	15.13	6.57	-24.08	0		2.37	1.65	-2.36	0.53	-15.18	0		-1.62	-1.45	-4.25	2.04	-19.69	0		-8.55	-1.76	1.29	2.78	-27.9	0
13.5	26.92	16.83	12.54	8.42	-25.67	0		3.88	4.43	3.49	3.76	-13.57	0		-0.66	2.02	0.03	3.13	-14.25	0		-6.96	1.89	1.73	1.09	-24.3	0
14.4	29.45	19.94	15.63	10.22	-23.72	0		4.66	7.44	1.73	2.49	-14.06	0		-1.84	0.43	-3.21	2.98	-17.97	0		-9.75	-3.63	-0.86	-0.64	-28.61	0
15.3	25.36	16.35	14.59	5.29	-27.34	0		5.45	7.18	2.37	2.22	-13.1	0		2.27	1.87	0.48	6.88	-12.85	0		-3.55	2.07	4.22	4.86	-22.86	0
16.2	21.96	12.43	7.62	2.13	-32.17	0		3.8	2.97	0.6	-2.02	-16.55	0		-0.73	1.88	0.42	3.31	-15.53	0		-9.82	-3.47	-1.87	3.03	-28.7	0
17.1	22.11	12.95	7.29	4.43	-30.06	0		-1.49	4.96	-2.15	0.77	-15.64	0		-2.69	-1.66	-3.26	3.05	-17.41	0		-4.76	-1.91	1.7	3.45	-25.45	0
18	27.04	18.48	15.22	6.24	-26.17	0		3.17	6.02	0.64	0.81	-16.26	0		-4.24	0.14	-4.67	-0.27	-19.02	0		-5.58	0.59	3.57	1.25	-24.36	0
18.9	23.47	14.7	10.98	6.44	-27.14	0		-1.26	1.34	-2.3	-1.92	-19.44	0		-1.63	0.13	-0.97	3.39	-18.05	0		-10.17	-5.51	-4.65	-1.78	-29.65	0
19.8	24.14	17.45	8.9	4.6	-30.18	0		3.71	6.35	-2.26	0.61	-14.1	0		3.25	3.01	0.85	5.47	-12.21	0		-3.55	0.03	2.12	-0.61	-24.64	0
20.7	28.78	17.87	12.25	6.33	-25.05	0		3.52	-0.53	0.16	0	-16.31	0		-4.56	-4.69	-3.45	1.78	-18.82	0		-10.88	-3.81	-1.56	-0.9	-29.74	0
21.6	23.69	15.26	12.4	3.94	-28.49	0		2.55	1.32	1	2.09	-11.49	0		1.41	-0.62	-2.39	2.55	-15.69	0		-7.19	-0.43	0.82	2.82	-26.89	0
22.5	27.09	13.96	13.59	6.16	-25.16	0		4.7	3.95	-1.35	3.51	-11.19	0		0.78	2.35	-1.18	6.97	-15.59	0		-5.48	-0.94	0.47	3.6	-27.42	0
23.4	27.59	16.03	13.28	8.49	-25.35	0		1.12	3.32	0.58	3.39	-14.75	0		-3.87	-1.56	-4.56	2.34	-17.41	0		-9.33	-2.15	0.07	-2.53	-26.04	0
24.3	26.71	14.98	10.92	5.07	-28.23	0		2.22	1.31	1.79	1.47	-15.99	0		0.36	1.64	1.06	6.61	-16.4	0		-6.59	-1.63	-2.47	3.52	-27.39	0
25.2	24.57	16.09	13.07	7.23	-27.87	0		1.32	1.27	-0.65	3.18	-15.52	0		-0.13	3.33	1.21	5.89	-13.44	0		-8.98	-0.54	-0.42	-1.76	-29.02	0
26.1	26.4	17.42	11.37	7.42	-27.89	0		2.66	3.4	-1.28	-0.42	-17.99	0		-1.17	-1.43	1.13	2.21	-15.11	0		-7.7	-3.72	-0.19	-1.92	-26.89	0
27	29.17	17.15	16	8.42	-25.48	0		4.28	4.18	2.24	1.25	-13.03	0		-3.04	1.78	-0.02	1.51	-12.83	0		-7.07	-1.06	0.67	0.9	-26.14	0
27.9	27.56	17.54	14.78	6.72	-24.25	0		3.69	3.14	-0.53	0.7	-13.23	0		-5.44	-2.68	-6.2	-0.33	-19.87	0		-11.78	-5.75	-4.97	-3.11	-30.86	0
28.8	26.16	18.71	11.81	7.78	-28.55	0		4.63	5.24	0.82	2.24	-14.94	0		0.08	0.87	1.24	3.27	-15.61	0		-7.34	-0.36	2.33	-1.42	-27.36	0
29.7	27.98	16.62	12.69	7.25	-26.46	0		0.29	1	-2.52	-2.3	-15.31	0		-3.67	-1.7	-3.72	0.67	-16.41	0		-7.21	-1.41	-2.34	-3.25	-25.54	0
30.6	26.8	15.78	11.44	7.52	-25.94	0		0.69	4.35	-2.15	-0.2	-16.93	0		-2.53	0.61	-3.58	4.31	-19.07	0		-9.91	-4.95	-0.92	-0.95	-29.54	0
31.5	26.36	16.35	12.07	4.28	-28.95	0		1.26	2.83	2.36	3.13	-16.01	0		-3.1	0.49	-3.47	1.63	-19.69	0		-6.31	-1.56	1.6	1.53	-28.97	0
32.4	23.69	14.75	11.19	3.95	-26.17	0		2.74	2.45	-1.25	-0.49	-13.2	0		-0.58	-0.59	-2.08	5.09	-15.66	0		-8.06	-2.06	-0.55	-2.43	-29.47	0
33.3	26.75	15.4	12.44	7.69	-24.94	0		3.46	8.12	2.56	2.36	-11.67	0		-1.44	2.64	-1.9	4.55	-15.37	0		-10.04	-1.32	-2.35	-3.13	-27.04	0
34.2	27.68	17.94	12.96	8.04	-29.42	0		1.48	5.87	-0.42	0.91	-13.42	0		-3.76	1.61	-1.26	1.79	-15.42	0		-7.89	0.36	-0.62	-2.18	-26.54	0
35.1	20.79	14.51	7.83	3.47	-28.3	0		4.27	8.45	2.99	7.15	-9.68	0		0.03	2.13	1.77	6.99	-14.08	0		-4.98	-1.93	1.43	1.99	-27.88	0
36	25.26	15.44	14.29	6.81	-27.46	0		3.44	6.14	3.6	3.38	-14.05	0		-3.6	0.56	-2.17	0.5	-18.05	0		-7.11	-2.17	0.17	-1.67	-28.51	0
36.9	28.96	19.47	12.86	8.06	-22.61	0		5	7.28	2.05	1.35	-11.53	0		-2.03	-0.6	-2.84	2.91	-17.99	0		-10.94	-4.58	-0.97	-2.15	-28.33	0
37.8	25.66	18.5	10.15	6.93	-26.5	0		1.54	4.39	-1.06	0.12	-14.56	0		-2.64	-0.47	-0.94	1.06	-18.47	0		-8.84	-1.22	0	-2.58	-28.53	0
38.7	25.9	16.94	12.84	3.76	-23.72	0		3.02	4.65	0.56	3.24	-12.65	0		-1.61	-0.95	-2.02	4.94	-15.88	0		-7.46	-3.81	0.23	2.14	-31.34	0
39.6	24.8	17.53	12.6	5.42	-28.78	0		2.89	5.61	0.06	0.85	-15.28	0		-2.3	-0.23	-4.52	0.48	-18.56	0		-6.68	-2.18	-0.03	-0.4	-27.26	0
40.5	24.58	14.1	9.24	1.32	-27.85	0		3.11	5.88	1.81	1.1	-13.62	0		2.11	5.56	3.23	6.11	-12.85	0		-6.23	-0.42	0.76	1.05	-26.68	0
41.4	26.2	16.28	12.66	6.7	-27.54	0		4.47	5.02	1.02	3.05	-12.05	0		-3.18	0.08	-2.59	3.82	-15.28	0		-6.58	-2.42	0.85	0.56	-27.37	0
42.3	24.5	14.57	10.82	2.95	-28.07	0		2.73	3.11	1.54	0.63	-12.99	0		-3.53	0.39	1.39	2.06	-17.52	0		-9.02	-1.94	-0.62	-2.51	-28.74	0
43.2	25.64	16.23	12.13	6.7	-26.28	0		1.02	2.9	2.49	-0.49	-13.03	0		-0.96	-0.57	0.82	1.89	-13.98	0		-6.27	-2.97	1.13	-1.22	-26.04	0
44.1	24.56	16.14	10.35	1.61	-26.1	0		0.76	2.93	-2.08	0.84	-15.59	0		1.89	4.07	0.24	4.33	-16.77	0		-8.11	-2.86	-2.55	-6.01	-30.71	0
45	27.5	18.15	10.3	7.67	-21.74	0		3.78	5.09	-0.48	2.08	-11.84	0		-1.94	3.27	1.77	5.25	-17.29	0		-6.8	-0.61	2.45	0.88	-26.7	0
45.9	23.38	18.57	13.36	3.72	-25.58	0		1.63	6.52	1.52	-0.17	-11.38	0		-1.18	6.5	0.63	3.89	-13.13	0		-6.87	-1.52	1.86	-1.42	-26.66	0
46.8	27.51	18.89	13.72	8.05	-23.55	0		1.83	5.94	3.44	0.33	-11.6	0		-2.02	1.71	-3.63	0.71	-15.47	0		-8.05	-3.52	-1.06	-2.34	-25.58	0
47.7	25.51	16.77	9.92	6.02	-26.03	0		2.63	3.46	1.12	1.09	-12.61	0		-3.16	-1.68	0.16	4.36	-14.88	0		-8.32	-2.94	-1.39	0.18	-26.42	0
48.6	26.05	20.87	15.81	7.58	-23.66	0		1.63	4.27	0.03	-1.09	-13.74	0		-1.14	-1.35	-1.68	1.55	-17.27	0		-8.36	-5.03	-2.62	-1.28	-27.86	0
49.5	26.42	18.65	12.64	6.74	-22.97	0		1.69	5.68	-0.58	0.63	-12.86	0		-4.5	0.68	-4.25	2.33	-16.16	0		-7.16	-2.6	0.16	-4.55	-29.85	0
50.4	25.02	18.53	10.78	6.64	-27.27	0		2.73	5.09	0.69	2.83	-12.37	0		-1	-0.02	-0.36	5	-17.42	0		-3.46	0.18	2.78	0.23	-28.37	0
51.3	28.66	17.35	13.65	8.67	-28.24	0		4.22	3.56	3.24	2.92	-12.58	0		-1.59	1.79	-0.38	1.55	-17.63	0		-5.62	-2.19	-0.82	-4.92	-29.82	0
52.2	27.63	16.74	9.39	4.26	-28.47	0		2.66	4.37	-2.56	-1.49	-15.4	0		-3.4	2.53	-2.89	-0.21	-16.76	0		-10.85	-5.1	-4.52	-4.76	-29.61	0
53.1	27.6	17.94	12.33	7.64	-29.58	0		6.84	10.14	2.22	4.1	-12.79	0		-2.88	0.73	-0.6	2.51	-17.26	0		-8.55	-5.1	-0.53	-3.22	-31.48	0
54	26.05	14.47	9.77	4.9	-28.52	0		3.14	3.34	-1.14	-0.5	-15.47	0		-1.99	0.21	-1.08	2.01	-19.47	0		-7.86	-0.2	-1.15	-0.24	-28.05	0
54.9	20.23	12.88	11.36	2.75	-27.84	0		1.02	5	-0.66	2.29	-10.59	0		-1.66	1.43	-1.02	5.31	-13.58	0		-8.66	-3.82	-2.13	-2.92	-28.76	0
55.8	24.43	16.47	12.51	6.37	-28.15	0		0.64	2.67	-2.49	0.69	-14.76	0		-5.02	-0.17	-2.42	1.18	-17.15	0		-7.5	-3.48	0.09	-2.11	-27.3	0
56.7	24.95	15.48	9.44	4.72	-26.82	0		3.74	5.45	1.41	4.99	-12.13	0		-1.15	1.87	1.67	4.49	-14.69	0		-8.3	-3.07	1.24	-2.46	-26.41	0
57.6	25.67	14.86	7.28	2.45	-27.04	0		1.37	3.6	-3.52	-0.16	-13.88	0		-3.55	-0.02	-2.17	2.49	-17.81	0		-8.2	-4.59	-3.04	-3.66	-32.54	0
58.5	25.61	14.82	11.94	5.05	-25.81	0		4.37	4.78	2.33	4.92	-9.55	0		-1.29	0.69	-2.37	4.41	-14.47	0		-5.95	-3.68	-2.77	-0.97	-28.7	0
59.4	25.04	15.94	9.18	6.83	-26.54	0		2.27	2.9	-3.18	-0.56	-14.59	0		-1.39	-0.87	-3.78	-0.83	-18	0		-7.83	-6.16	-3.63	-5.35	-31.4	0
60.3	26.51	18.66	11.61	7	-24.7	0		0.44	5.77	-1.01	0.43	-14.2	0		-0.05	2.48	-0.95	3.55	-14.14	0		-3.84	-0.4	0.32	1.14	-26.34	0
61.2	23.85	15.38	9.71	3.81	-26.91	0		3.76	3.34	2.75	1.94	-10.73	0		-5.54	-3.17	-3.75	-0.37	-18.05	0		-8.52	-4.22	-1.32	-5.01	-28.6	0
62.1	22.79	14.1	7.51	3.85	-29.98	0		1.09	4.84	0.41	2.27	-12.11	0		-7.83	0.09	-3.76	1.31	-15.51	0		-13.19	-5.08	-5.17	-7.31	-31.81	0
63	31.01	18.81	13.64	7.64	-24.8	0		5.23	6.09	4.03	4.33	-11.67	0		-2.13	0.57	1.68	3.13	-17.42	0		-11.78	-6.89	-4	-5.06	-31.62	0
63.9	27.4	19.25	12.5	5.92	-23.82	0		3.53	5.6	2.11	0.64	-9.38	0		-1.65	0.45	-1.07	1.03	-16.33	0		-6.76	-3.84	-0.35	-0.87	-28.75	0
64.8	21.5	15.11	8.22	0.99	-27.91	0		1.56	5.85	-0.43	-1.1	-10.12	0		-1.09	3.84	0.55	4.33	-12.98	0		-4.4	-0.64	-1.51	-1.89	-26.09	0
65.7	26.42	19.09	11.76	5.5	-27.42	0		2.39	5.79	-1.05	-0.2	-12.82	0		-0.75	0.63	-2.28	3.12	-18.35	0		-3.44	-2.43	0.46	0.08	-26	0
66.6	27.51	19.27	12.2	5.03	-25.26	0		5.07	7.81	4.5	3.01	-7.85	0		-3.15	1.01	-0.82	1.73	-14.85	0		-11.6	-6.49	-2.67	-6.66	-33.49	0
67.5	24.92	19.08	9.12	3.93	-28.19	0		2	5.6	-0.68	-0.08	-10.96	0		-3.86	-0.49	-1.12	0.22	-14.93	0		-6.76	-4.78	-1.97	-5.38	-29.02	0
68.4	23.24	13.5	9.46	3.67	-28.05	0		2.46	4.13	-0.72	-0.64	-11.65	0		-1.92	1.69	-2.48	4.6	-15.84	0		-6.16	-1.84	0.58	-1.95	-28.86	0
69.3	29.83	19.94	13.93	8.48	-23.47	0		3.61	5.37	3.32	6.14	-11.59	0		-0.9	3.05	2.69	7.97	-13.53	0		-6.39	-1.82	-1.17	-1.7	-27.27	0
70.2	26.23	17.24	14.25	8.57	-23.61	0		6.8	5.47	1.82	5.99	-12.31	0		0.2	-1.82	-0.32	3.19	-17.25	0		-5.36	-1.8	3.46	-1.09	-28.25	0
71.1	20.56	12.02	9.47	1.5	-27.68	0		1.11	3.33	-1.78	0.24	-12.3	0		-4.92	-1.77	-2.75	1.12	-17.12	0		-8.94	-6.66	-2.2	-3.6	-30.87	0
72	29	16.31	12.95	6.73	-25.32	0		6.28	3.64	2.24	3.32	-9.82	0		1.4	1.52	-0.5	4.51	-14.35	0		-6.35	-5.87	-5.4	-6.61	-31.38	0
72.9	20.37	13.67	9.53	3.56	-28.78	0		-0.32	3.6	-2.05	1.41	-14.72	0		-4.9	1.47	-1.37	2.64	-16.22	0		-6.78	-4.24	-1.8	-3.8	-31.33	0
73.8	27.47	15.44	10.75	4.39	-24.71	0		4.32	4.95	1.71	1.91	-13.2	0		-1.33	-1.03	-0.61	2.33	-16.89	0		-7.93	-5.26	-1.24	-4.43	-31.64	0
74.7	27.44	17	10.93	7.48	-26.26	0		4.66	4.37	0.4	2.27	-12.16	0		-2.61	2.04	-1.08	2.26	-18.99	0		-5.15	-0.56	0.54	-2.19	-30.27	0
75.6	24.39	15.52	11.3	7.26	-25.68	0		3.5	4.45	1.97	3.72	-10.66	0		0.05	-0.21	-0.46	5.14	-17.08	0		-6.03	-4.77	-0.4	-3.34	-31.76	0
76.5	28.21	17.05	12.91	6.96	-23.67	0		2.01	4.4	0.66	-1.21	-12.56	0		-4.03	-0.45	-1.7	0.91	-18.87	0		-6.91	-4.6	-2.65	-4.45	-30.59	0
77.4	24.91	15.6	9.48	2.45	-26.11	0		-0.03	5.44	-0.48	-3.14	-13.4	0		-5.12	-1.31	-2.14	1.43	-18.5	0		-4.02	-4.31	-2.53	-2.26	-27.62	0
78.3	22.09	16.11	10.81	1.39	-28.59	0		0.85	4.6	0.19	0.95	-12.12	0		-5.03	0.81	-0.06	1.93	-16.6	0		-7.72	-4.29	-1.56	-6.44	-32.09	0
79.2	24.26	14	9.59	3.26	-26.76	0		2.76	6.12	-0.57	2.03	-12.29	0		-0.87	1.12	0.35	3.22	-15.59	0		-7.38	-5.48	0.06	-1.53	-28.37	0
80.1	24.33	15.31	7.71	4.85	-26.87	0		2.38	4.53	-1.97	1.36	-12.5	0		-4.6	-0.58	-3.66	0.6	-18.81	0		-9.52	-4.88	-1.67	-5.58	-30.64	0
81	24.69	17.35	9.43	5.18	-24.26	0		2.76	5.18	-0.39	-1.71	-12.94	0		-0.15	5.4	0.24	3.53	-15.05	0		-3.99	-2.69	-0.21	-1.77	-26.75	0
81.9	24.93	13.1	10.09	6.06	-27.03	0		2.76	2.22	1.45	4	-11.18	0		-0.42	0.24	-0.78	3.6	-15.84	0		-7.9	-7.55	-4.58	-5.86	-34.61	0
82.8	26.14	17.26	10.1	3.77	-26.89	0		1.7	3.86	-2.46	-0.25	-14.28	0		-4.18	-2.22	-3.01	2.59	-18.56	0		-7.7	-4.68	-2.84	-4.6	-31.78	0
83.7	25.64	16.68	13.17	3.72	-25.74	0		1.5	6.31	0.74	1.58	-9.94	0		-6.31	0.82	-0.95	0.41	-19.12	0		-11.09	-5.41	-5.63	-7.33	-32.62	0
84.6	23.99	13.89	11.99	3.27	-25.66	0		2.54	2.34	0.77	2.06	-8.83	0		-4.47	-3.34	-2.62	-0.96	-16.93	0		-9.43	-6.95	-2.71	-7.58	-31.15	0
85.5	26.96	15.25	12.29	2.02	-25.68	0		3.35	4.75	-0.47	0.49	-10.11	0		-6.04	-3.04	-4.57	-0.11	-19.29	0		-6.37	-4.95	-2.29	-7.63	-29.06	0
86.4	25.83	17.38	9.81	5.31	-24.96	0		2.65	5.8	0.86	0.63	-10.74	0		-1.23	1.37	0.93	2.42	-12.84	0		-6	-5.12	-0.56	-6.01	-28.24	0
87.3	24.3	16.48	10.4	3.98	-26.09	0		1.48	3.59	-2.69	-0.27	-12.08	0		-4.13	-1.38	-3.53	-0.07	-18.25	0		-9.52	-6.16	-3.82	-8.39	-33.48	0
88.2	24.04	15.56	12.74	3.17	-24.18	0		2.72	1.07	1.36	-0.08	-15.06	0		-0.79	-5.01	-1.69	-1.5	-18.95	0		-5.02	-4.57	-1.56	-4.82	-29.59	0
89.1	23.81	14.14	9.32	4.97	-29.25	0		0.89	3.75	-0.89	-3.17	-11.46	0		-1.03	1.11	1.14	0.82	-13.64	0		-7.07	-6.23	-3.13	-8.17	-31.45	0
90	24.47	16.3	13.37	4.88	-26.21	0		3.25	3.73	3.97	2.98	-12.18	0		-3.83	-1.82	-1.01	2.68	-16.05	0		-6.15	-4.85	-5.11	-6.67	-30.95	0
90.9	23.68	16.16	10.64	2.62	-23.99	0		4.89	4.58	1.62	-0.22	-7.71	0		-2.36	0.24	-1.35	1.96	-14.59	0		-6.23	-6.75	-4.37	-9.04	-32.44	0
91.8	25.87	16.36	8.66	4.19	-26.23	0		2.81	5.89	0.21	-0.32	-11.16	0		-1.93	0.75	-0.7	2.68	-16.33	0		-6.38	-4.07	0.14	-5.63	-30.18	0
92.7	25.9	16.53	13.61	4.11	-23.51	0		0.92	5.55	0.2	-1.55	-9.45	0		-3.63	2.41	0.53	2.71	-14.87	0		-4.6	-4.52	-1.46	-5.95	-30.75	0
93.6	24.79	14.52	12.08	2.13	-26.5	0		-1.74	1.65	-0.52	-0.69	-14.49	0		-2.9	3.23	-0.22	1.79	-16.4	0		-6.88	-2.99	-2.77	-6.62	-29.17	0
94.5	28.42	16.15	13.52	4.76	-26.31	0		5.36	3.43	0.76	0.91	-11.03	0		-3.49	-0.17	-2.55	-0.71	-19.11	0		-9.39	-4.6	-1.8	-7.26	-31.97	0
95.4	24.87	16.23	11.71	3.93	-22.92	0		2.97	2.51	-0.06	-0.9	-8.17	0		-4.17	-4.56	-1.4	0.08	-15.45	0		-5.49	-8.33	-3.87	-8.43	-32.99	0
96.3	24.53	13.1	9.56	4.04	-27.43	0		4.52	5.62	0.1	0.91	-9.41	0		-1.9	0.22	-1.81	1.98	-15.43	0		-5.74	-2.19	-2.15	-9.29	-30.7	0
97.2	21.82	13.81	10.61	2.09	-29.64	0		0.04	2.19	-1.99	-0.49	-11.71	0		-2.59	-0.84	-0.86	4.99	-15.81	0		-3.12	-5.67	-1.22	-0.36	-29.17	0
98.1	21.75	15.37	10.22	2.82	-29.1	0		-2.05	4.48	-1.18	-0.44	-14.19	0		-2.89	3.78	-0.41	3.17	-13.1	0		-8.07	-4.31	-3.92	-6.63	-30.14	0
99	21.1	14.63	11.9	1.7	-28.51	0		1.2	5.13	0.59	1.24	-13.45	0		-2.9	2.19	1.1	3.27	-14.71	0		-3.62	-2.77	-0.08	-2.56	-26.56	0
99.9	25.79	16.8	14.8	5.69	-21.27	0		3.41	5.64	2.06	4.91	-8.82	0		-2.9	-1.24	-1.11	5.03	-17.25	0		-6.34	-5.44	-3.14	-5.61	-29.81	0
100.8	25.12	19.96	14.06	4.81	-25.96	0		1.91	4.5	0.86	1.79	-11.31	0		-1.89	-0.03	-3.59	2.37	-15.93	0		-5.25	-3.2	-2.37	-4.39	-31.69	0
101.7	23.05	17.42	8.47	2.67	-27.41	0		2.9	3.41	-1.21	1.47	-15.17	0		-0.54	1.16	0.45	0.73	-17.6	0		-5.26	-5.69	-2.71	-7.08	-31.93	0
102.6	23.07	12.64	8.68	3.8	-26.67	0		2.52	2.79	-0.53	0.23	-13.35	0		-0.43	1.54	-2.91	2.64	-16.86	0		-7.16	-7.66	-6.38	-9.03	-34.62	0
103.5	25.25	16.33	9.42	2.52	-25.89	0		4.39	5.66	0.21	-0.2	-8	0		-2.46	2.1	-0.14	2.5	-16.15	0		-6.6	-5.76	-3.12	-6.94	-33.5	0
104.4	23.55	12.35	9.44	3.21	-24.01	0		3.18	1.61	-0.75	-2.85	-14.62	0		-3.65	-3.35	-4.02	-1	-17.52	0		-9.44	-10.84	-4.56	-8.94	-33.12	0
105.3	25.65	17.58	13.89	4.54	-21.14	0		4.2	4.53	0.6	2.9	-8.82	0		-4.34	0.95	0.55	3.52	-16.6	0		-6.17	-3.14	-1.31	-6.95	-30.1	0
106.2	22.2	13.98	7.07	0.9	-28.26	0		4.1	2.42	0.57	1.76	-11.77	0		-2.93	-2.11	1.65	2.17	-17.87	0		-6.57	-6.83	-1.88	-6.87	-31.09	0
107.1	25.73	14.32	10.08	5	-25.02	0		-0.26	4.3	-0.73	1.64	-12.16	0		-3.33	1.62	0.57	4.48	-15.94	0		-7.51	-8	-1.47	-7.09	-32.16	0
108	24.12	13.98	12.77	5.6	-24.8	0		2.74	5.28	-0.45	4.77	-9.99	0		-1.85	3.7	-1.35	3.26	-15.81	0		-6.44	-8.59	-2.6	-8.76	-34.49	0
108.9	22.84	16.63	9.76	3.55	-21.89	0		3.86	7.37	2.01	4.55	-8.46	0		-5.62	0.94	0.89	3.76	-16.22	0		-9.29	-8.08	-2.27	-9.46	-32.75	0
109.8	24.44	17.19	12.91	4.35	-23.89	0		4.04	5.35	2.22	2.2	-9.4	0		-4.92	-0.67	-1.68	1.23	-15.47	0		-9.81	-9.5	-6.66	-8.79	-34.77	0
110.7	23.63	16.46	11.37	3.87	-26.1	0		6.17	7.73	3.11	3.7	-8.29	0		-0.67	0.99	1.49	4.93	-12.87	0		-6.43	-4.87	-6.09	-7.16	-32.09	0
111.6	25.49	19.25	15.18	7.37	-23.06	0		4.07	6.54	3.07	3.03	-11.66	0		-4.1	0.91	-0.58	1.83	-19.8	0		-8.7	-5.01	-2.22	-7.57	-31.19	0
112.5	25.1	16.59	12.21	4.31	-24.07	0		2.12	6.53	1.21	2.07	-9.65	0		-0.52	2.65	-0.99	1.56	-15.49	0		-4.66	-6.43	-3.67	-7.1	-33.22	0
113.4	24.18	14.92	11.49	3.33	-24.65	0		2.9	4.53	1.39	2.42	-10.75	0		-6.16	0.33	-2.06	0.57	-17.04	0		-6.6	-6.76	-5.25	-11.39	-31.06	0
114.3	28.83	16.77	14.29	7.22	-22.71	0		3.73	5.64	2.14	-0.42	-12.67	0		-5.42	0.76	-2.66	-0.5	-22.45	0		-6.4	-7.44	-6.57	-8.8	-35.56	0
115.2	28.81	17.14	11.79	6.34	-23.52	0		5.02	1.48	-0.84	-1.49	-11.9	0		-3.38	-1.19	-2.55	-0.64	-17.6	0		-7.28	-6.02	-4.57	-8.76	-31.63	0
116.1	20.67	14.47	11.82	3.96	-29	0		-0.32	4.05	-0.66	1.04	-13.59	0		-6.46	0.14	-2.3	0.14	-16.88	0		-9.34	-7.89	-6.43	-13.29	-35.96	0
117	23.08	12.99	6.43	1.03	-27.64	0		2.93	4.42	-0.79	0.59	-8.95	0		-1.58	2.96	-0.1	2.04	-14.41	0		-4.35	-7.76	-6.29	-7.64	-32.18	0
117.9	22.65	14.1	10.36	2.38	-27.03	0		0.28	0.87	-2.27	-3.33	-14.06	0		-6.76	-2.13	-1.86	-0.39	-18.67	0		-6.86	-7.72	-4.63	-10.01	-34.26	0
118.8	24.14	16.29	8.64	4.15	-23.49	0		6.53	5.89	1.73	3.18	-8.34	0		2.11	2.98	0.67	1.59	-12.49	0		-3.46	-6.78	-5.37	-8.89	-33.89	0
119.7	22.56	15.56	9.08	1.2	-25.73	0		0.62	4.27	-0.74	0.72	-10.32	0		-6.1	-1.33	-2.06	-2.58	-17.8	0		-11.12	-10.09	-6.38	-12.29	-35.85	0
120.6	26.06	15.61	12.94	3.81	-25.28	0		3.15	4.21	3.28	1.16	-9.14	0		0.31	2.84	3.01	3.85	-11.98	0		-2.36	-4.16	-0.09	-6.79	-30.43	0
121.5	21.76	14.39	7.73	-0.29	-27.34	0		2.21	2.89	-1.94	0.27	-11.55	0		-3.37	-1.15	-2.63	1.76	-17.91	0		-3.69	-6.44	-3.99	-5.25	-30.88	0
122.4	24.51	16.31	10.05	3.28	-25.89	0		3.3	1.08	-3.84	-1.01	-12.68	0		-1.23	-1.57	-2	2.19	-18.56	0		-5.67	-5.65	-2.98	-7.16	-32.25	0
123.3	23.75	14.21	11.14	3.89	-24.64	0		5.33	6.09	0.33	1.65	-10.74	0		-1.85	0.27	-1.13	-0.01	-16.59	0		-3.43	-5.16	-2.29	-9.8	-30.68	0
124.2	24.95	14.41	8.16	2.52	-27.79	0		6.25	6.93	1.34	5.71	-9.52	0		-0.29	1.89	0.36	3.72	-16.94	0		-6.02	-10.64	-4.76	-9.82	-36.59	0
125.1	21.46	14.48	11.51	2.46	-26.49	0		3.11	5.02	0.37	1.41	-11.11	0		1.52	0.82	-1.32	3.36	-13.69	0		-5.69	-7.82	-6.8	-7.86	-31.01	0
126	21.71	15.13	9.98	3.12	-26.36	0		0.16	3.74	-2.7	-0.27	-14.46	0		-4	-2.57	-4.61	-0.46	-17.5	0		-8.63	-10.29	-7.24	-12.29	-34.25	0
126.9	19.33	13.99	9.76	1.35	-23.88	0		5.13	7.22	2.44	1.76	-9.72	0		1.38	1.92	0.77	2.81	-12.8	0		-0.25	-4.87	-2.67	-6.07	-26.31	0
127.8	8	4.41	3.9	-2.56	-20.32	0		2.74	3.79	2.63	1.45	-5.11	0		-4.05	0.55	1.99	1.9	-10.16	0		2.6	-4.32	-3.59	-7.01	-20.46	0
128.7	3.15	2.52	3.78	-1.91	-8.81	0		2.89	2.29	-2.4	-2.23	-3.04	0		1.91	0.53	-2.52	1.11	-7.35	0		4.66	-4.99	-3.29	-7.64	-15.96	0
129.6	0.25	-4.52	-1.45	-7.8	-7.76	0		5.62	3.97	-1.43	-1.75	-1.07	0		0.65	6.33	0.93	-2.02	-5.23	0		0.9	-8.88	-6.02	-12.91	-17.14	0
130.5	1.76	-1.44	1.76	-0.11	-6.1	0		2.87	-1.38	-1.36	0.03	-0.57	0		1.83	0.09	0.54	3.44	-3.44	0		1.52	-7.26	-4.74	-8.61	-13.13	0
131.4	0.85	-0.7	-0.9	-1.04	-4.77	0		0.77	3.3	-0.75	0.15	1.76	0		-5.05	-1.45	-1.89	-2.79	-7.05	0		3.58	-3.31	-4.61	-6.63	-14.7	0
132.3	4.2	3.98	2.16	2.25	1.19	0		0.79	1.79	-2.35	0.76	0.01	0		-3.85	-1.72	-2.72	-2.27	-6.16	0		5.13	-5.51	-4.79	-9.65	-10.58	0
133.2	-2.74	-2.13	-0.85	-4.68	-1.6	0		0.92	1.97	-2.38	0.94	2.42	0		-1.02	2.72	0.48	2.25	-2.26	0		7.21	-0.95	-1.27	-6.28	-10.07	0
134.1	-0.36	-0.78	1.86	-0.7	-3.74	0		4.95	3.83	2.39	5.03	3.94	0		1.37	4.36	-1.53	4	2.79	0		1.83	-6.39	-3.87	-7.92	-8.28	0
135	-2.04	-4.91	0.49	-5.15	-3.8	0		1.33	0.53	-0.07	-2.11	3.36	0		-1.71	1.79	-1.79	-1.31	-1.43	0		3.6	-4.97	-2.91	-9.28	-10.66	0
135.9	1.58	-1.62	-2.03	-4.82	0.64	0		2.42	-0.09	-0.98	0.7	3.07	0		2.08	0.59	-0.9	1.84	-0.89	0		5.36	-5	-4.13	-9.17	-10.01	0
136.8	0.92	-0.4	-1.45	0.42	-2.61	0		3.08	4.9	-1.41	1.03	1.83	0		-0.03	4.51	1.59	0.24	-0.81	0		2.95	-5.67	-4.02	-11.22	-8.82	0
137.7	0.09	-1.16	-0.41	-1.19	3.2	0		-0.77	0.98	-1.95	-0.4	3.55	0		-3.52	-1.09	-1.55	-0.49	-2.36	0		4.37	-6.53	-5.01	-9.48	-10.55	0
138.6	4.56	3.2	3.86	3.76	6.53	0		4.28	6.02	0.8	1.98	6.75	0		-0.16	3.34	2.11	2.35	1.39	0		2	-6.02	-5.21	-8.52	-9.37	0
139.5	0.78	0.21	2.97	-0.01	0.75	0		5.29	5.33	3.3	1.76	8.22	0		0.86	3.47	0.98	1.27	-0.52	0		2.62	-8.72	-4.6	-11.63	-10.47	0
140.4	-1.22	0.7	-0.1	-2.05	0.54	0		2.03	2.96	-2.83	-0.51	-0.56	0		-1.82	-0.91	-2.86	-1.14	-3.41	0		1.75	-3.72	-5.83	-10.27	-10.17	0
141.3	-1.44	-1.79	-2.49	-2.04	2.06	0		5.23	3.75	-0.74	1.22	3.19	0		3.25	5.62	2.74	3.91	1.35	0		5.62	-3.77	-5.13	-9.28	-7.42	0
142.2	-0.96	-0.52	-2.5	-5.31	-1.08	0		2.89	1.72	-2.47	-2.41	1.12	0		-0.69	4.2	-0.18	1.94	-2.43	0		1.15	-6.5	-8.17	-11.4	-10.03	0
143.1	-0.88	-3.77	-2.83	-3.96	2.27	0		1.04	-0.59	-1.98	-0.54	2.03	0		-3.04	-0.85	-1.64	-0.46	-1.59	0		1	-4.94	-5.67	-7.62	-9.84	0
144	2.04	-1.68	-0.91	-1.11	2.62	0		3.15	1.5	-3.25	-1.85	2.81	0		-1.85	0.36	-1.96	-0.74	-1.58	0		1.37	-8.64	-5.48	-10.76	-9.07	0
144.9	0.08	-0.47	0.09	-5.79	0.07	0		4.84	5.13	0.48	0	4.87	0		-1.42	2.01	-1.12	0.29	0.79	0		4.86	-3.84	-7.66	-8.69	-8.34	0
145.8	2.05	-0.89	0.89	-3.38	5.06	0		3.28	4.68	0.91	-0.17	6.87	0		-2.25	-0.52	0.13	-1.81	-2.35	0		3.72	-7.96	-4.63	-10.01	-7.02	0
146.7	-2.94	-3.74	-1.35	-1.15	0.87	0		2.35	-0.61	-2.68	-1.35	2.67	0		-1.25	-1.26	-3.37	-0.82	-0.97	0		3.29	-4.72	-7.3	-11.42	-8.86	0
147.6	-0.5	0.63	-2.24	-3.27	3.03	0		3.21	3.78	-2.47	-2.17	3.46	0		-0.56	0.38	-2.01	0.9	-3.33	0		2.62	-7.3	-7.22	-9.3	-9.45	0
148.5	0.45	-1.35	-0.45	-1.14	1.33	0		5.28	3.23	-0.3	2.6	5.81	0		-1.86	-2.5	-1.1	0.96	-2.99	0		1.45	-8.41	-5.39	-10.22	-10.54	0
149.4	0.89	-1.06	0.8	-2.23	2.63	0		3.26	-1	-1.17	-2.41	2.48	0		-0.93	1.69	-0.93	-0.91	-2.45	0		0.92	-5.31	-6.27	-8.86	-10.91	0
150.3	0.22	-1.65	1.53	-4.18	1.95	0		3.72	3.72	-1.71	-1.61	4.77	0		-2.59	-0.94	-5.98	-1.42	-1.14	0		2.4	-6.61	-5.23	-10.96	-5.92	0
151.2	-2.23	-6.9	-5.01	-5.17	-2.41	0		1.44	-0.12	0.02	0.65	0.97	0		-0.38	1.95	-0.06	-0.24	0.48	0		3.92	-4.47	-5.37	-9.08	-6.84	0
152.1	0.69	-1.83	-0.14	-2.92	0.19	0		1.42	-0.49	-1.74	-1.75	1.07	0		-2.22	0.2	-1.63	-0.62	-2.64	0		2.25	-5.42	-6.12	-10.58	-7.73	0
153	0.12	-0.23	2.49	0.5	2.35	0		1.72	-1.38	-2.7	-1.7	3.01	0		-1.97	-3.53	-4.41	-0.94	-4.6	0		1.71	-7.81	-7.67	-11.32	-9.13	0
153.9	-2.28	-4.46	-4.79	-6.98	-0.25	0		3.27	0.02	-4.34	0.45	4.26	0		-3.5	-2.54	-4.54	-1.99	-1.33	0		1.29	-8.1	-7.52	-11.46	-6.55	0
154.8	0.51	1.68	1.47	-1.56	2.47	0		1.54	2.43	-1.54	-0.81	4.67	0		-0.27	3.29	-0.45	0.46	3.06	0		2.33	-6.93	-7.36	-11.83	-8.6	0
155.7	-1.06	-5.07	-2.94	-6.09	-1.39	0		1.08	1.55	-3.79	-2.14	-0.96	0		-3.28	0.92	-0.38	-0.05	0.41	0		2.26	-4.98	-3.52	-8.08	-6.87	0
156.6	-0.22	-3.3	-3.17	-6.21	0.97	0		8.24	4.63	1.4	-1.48	4.87	0		-0.16	2.13	-1.76	-1.09	1.12	0		0.86	-7.97	-7.65	-12.13	-9.03	0
157.5	0.1	-0.72	-0.25	-2.72	1.19	0		4.68	5.79	0.74	0.75	4.83	0		-0.61	-0.48	-1.58	-1.53	-1.6	0		4.33	-7.28	-5.02	-9.98	-7.96	0
158.4	-0.93	-3.94	-1.49	-4.49	3.53	0		2.97	0.4	-0.51	-0.26	6.49	0		1.68	-2.14	-2.3	-1.19	1.64	0		4.59	-6.99	-5.59	-8.5	-6.2	0
159.3	-2.22	-3.33	0.08	-5.08	3.97	0		4.89	3.02	0.24	-0.79	3	0		0.79	3.78	-1.42	0.94	-0.69	0		2.6	-3.85	-6.49	-10.91	-6.97	0
160.2	-4.29	-5.41	-2.09	-4.9	-0.5	0		-1.66	1.54	-2.55	-2.25	3.27	0		-1.11	5.02	0.76	1.11	1.48	0		1.03	-4.24	-6.94	-10.08	-9.01	0
161.1	-2.6	-1.94	-1.85	-4.04	1.4	0		4.8	3.04	0.38	-2.13	3.93	0		2	1.17	2.6	2.34	1.46	0		5.28	-7.41	-1.82	-6.73	-4.03	0
162	-0.95	-1.13	-2.87	-2.12	3.63	0		5.82	5.47	0.72	1.94	6.84	0		-0.48	1.96	-2.68	0.35	2.35	0		1.7	-7.14	-8.31	-9.88	-8.07	0
162.9	1.53	1.51	4.51	-2.6	8.61	0		3.75	2.73	-1.31	-3.87	6.47	0		1.05	3.06	-1.73	-1.84	3.34	0		5.26	-8.22	-8.42	-10.4	-8.71	0
163.8	-2.29	0.35	0.65	-3.67	4.3	0		1.73	5.34	-0.18	1.01	7.86	0		-1.87	-2.46	-1.95	-3.03	-2.52	0		1.1	-9.64	-8.85	-13.21	-11.11	0
164.7	-1.83	-0.36	-0.84	-3.54	2.38	0		4.69	4.14	1.87	-0.98	6.36	0		-0.1	3.35	2.63	0.06	-0.64	0		0.95	-6.03	-5.63	-9.8	-11.16	0
165.6	0.24	-2.21	-3.62	-0.67	2.23	0		3.98	1.96	-1.04	-1.09	4.82	0		-3	1.18	2.34	-2.54	1.49	0		2.09	-4.75	-4.29	-11.06	-5.88	0
166.5	0.76	0.75	-0.01	-1.6	3.37	0		5.11	4.28	-0.89	-0.64	4.69	0		3.63	1.87	-1.31	-0.96	2.14	0		6.91	-2.83	-5.88	-9.85	-5.06	0
167.4	-0.6	-2.5	-2.3	-5.42	1.81	0		1.66	3.64	-0.55	0.35	3.61	0		-1.99	-1.39	-1.41	-0.71	-3.53	0		2.19	-7.64	-8.67	-11.14	-7.24	0
168.3	-0.42	-3.63	1.51	-0.83	4.88	0		3.68	0.22	1.47	-0.73	6.08	0		-0.82	1.25	2.33	0.32	2.01	0		1.95	-5.44	-4.42	-8.54	-6.62	0
169.2	-2.32	-4.09	-1.06	-3.25	1.45	0		4.27	4.79	2.55	0.95	3.97	0		-1.2	1.64	-1.52	0.64	1.39	0		3.02	-6.62	-8.69	-11.77	-6.77	0
170.1	-1.31	0.32	-0.56	-3.31	1.86	0		1.05	1.24	-1.93	-1.38	4.81	0		-3.43	-3.53	-3.37	-1	1.59	0		5.7	-4.07	-3.57	-7.33	-3.95	0
171	-2.22	0.21	1.21	1.97	4.61	0		0.74	2.81	-2.98	-0.35	4.4	0		-2.38	-2.17	-1	0.16	-1.53	0		4.38	-9.5	-4.19	-11	-7.45	0
171.9	-1.56	-1.65	-1.63	-1.27	5.46	0		1.65	0.6	-2.81	0.06	5.98	0		-4.18	-3.31	-4.93	-3	-1.19	0		1.54	-6.2	-5.86	-10.24	-5.85	0
172.8	-0.98	-3.58	-0.31	-3.16	2.58	0		-0.72	0.39	-0.16	-1.53	4.27	0		-0.76	3.23	2.45	3.02	1.5	0		1.8	-1.24	-3.64	-7.18	-6.83	0
173.7	-1.91	-3.97	0.25	-2.98	3.65	0		3.53	0.21	1.23	-0.67	6.04	0		-2.31	0.75	-2.78	-1.98	0.45	0		2.74	-5.08	-4.37	-8.9	-7.33	0
174.6	-5.03	-3.81	-2.46	-6.88	-1.07	0		-1.21	-2.46	-0.62	-7.06	0.86	0		-4.12	-1.68	-1.57	-6.6	-4.15	0		2.38	-4.26	-6.28	-10.69	-6.98	0
175.5	1.12	0.39	0.53	0.87	4.05	0		2.78	1.47	-0.08	1.81	3.74	0		-4.52	-3.95	-3.54	-1.62	-2.59	0		2.43	-4.58	-4.8	-9.86	-5.01	0
