# Supplementary material for: Simvastatin Sodium Salt and Fluvastatin Interact with Human Gap Junction Gamma-3 Protein
Source: PLoS One. 2016 Feb 10;11(2):e0148266. doi: 10.1371/journal.pone.0148266 (PMC4749215; doi:10.1371/journal.pone.0148266)
Supplement: S9 Dataset — (ZIP) [file pone.0148266.s010.zip › S9_Dataset/pravastatin_salt_2.xlsx]

## Sheet: pravastatin salt
L1A1()_X	L1A1()_Y	L1A2()_X	L1A2()_Y	L1A3()_X	L1A3()_Y	L1A4()_X	L1A4()_Y	L1A5()_X	L1A5()_Y	L1A6()_X	L1A6()_Y	L2A1()_X	L2A1()_Y	L2A2()_X	L2A2()_Y	L2A3()_X	L2A3()_Y	L2A4()_X	L2A4()_Y	L2A5()_X	L2A5()_Y	L2A6()_X	L2A6()_Y	L3A1()_X	L3A1()_Y	L3A2()_X	L3A2()_Y	L3A3()_X	L3A3()_Y	L3A4()_X	L3A4()_Y	L3A5()_X	L3A5()_Y	L3A6()_X	L3A6()_Y	L4A1()_X	L4A1()_Y	L4A2()_X	L4A2()_Y	L4A3()_X	L4A3()_Y	L4A4()_X	L4A4()_Y	L4A5()_X	L4A5()_Y	L4A6()_X	L4A6()_Y	L5A1()_X	L5A1()_Y
-240.3	-2.02	-240.3	1.91	-240.3	-1.61	-240.3	0.54	-240.3	-2.25	-240.3	-2.43	-240.3	-2.44	-240.3	0.78	-240.3	-1.36	-240.3	1.85	-240.3	-1.88	-240.3	-2.55	-240.3	-0.14	-240.3	3.36	-240.3	-1.04	-240.3	4.02	-240.3	0.72	-240.3	0.32	-240.3	-2.86	-240.3	-2.54	-240.3	-1.95	-240.3	-4.01	-240.3	0.15	-240.3	-4.13	-240.3	1.52
-239.4	-0.51	-239.4	5.2	-239.4	-0.64	-239.4	1.8	-239.4	-3.17	-239.4	-2.85	-239.4	0.65	-239.4	1.16	-239.4	1.82	-239.4	4.03	-239.4	-2.48	-239.4	-2.53	-239.4	0.4	-239.4	4.82	-239.4	1.62	-239.4	5.43	-239.4	-1	-239.4	1.82	-239.4	-3.12	-239.4	-0.69	-239.4	-1.04	-239.4	-2.04	-239.4	-2.09	-239.4	-1.4	-239.4	0.39
-238.5	-1.19	-238.5	4.61	-238.5	-0.61	-238.5	-0.24	-238.5	-6.09	-238.5	-2.99	-238.5	-2.11	-238.5	-3.2	-238.5	-0.37	-238.5	-0.7	-238.5	-4.85	-238.5	-3.31	-238.5	1.64	-238.5	-0.28	-238.5	2.47	-238.5	4.88	-238.5	-0.8	-238.5	-0.55	-238.5	-4.2	-238.5	-2.05	-238.5	-1.35	-238.5	-3.31	-238.5	-1.31	-238.5	-1.59	-238.5	1.13
-237.6	-2.22	-237.6	5.08	-237.6	-1	-237.6	-1.14	-237.6	-4.27	-237.6	-0.73	-237.6	-1.59	-237.6	-0.71	-237.6	-1.16	-237.6	1.3	-237.6	-2.63	-237.6	-2.08	-237.6	0.16	-237.6	3.35	-237.6	-2.32	-237.6	6.01	-237.6	1.1	-237.6	-0.12	-237.6	-1.67	-237.6	-0.81	-237.6	-1.76	-237.6	-1.38	-237.6	-1.38	-237.6	-1.26	-237.6	-0.45
-236.7	-0.09	-236.7	2.92	-236.7	-3.97	-236.7	-1.27	-236.7	-4.45	-236.7	-5.49	-236.7	-3.16	-236.7	-0.62	-236.7	-3.79	-236.7	0.54	-236.7	-2.47	-236.7	-4.24	-236.7	1.05	-236.7	2.55	-236.7	-0.7	-236.7	3.52	-236.7	0.76	-236.7	-1.26	-236.7	-2.91	-236.7	-2.82	-236.7	0.08	-236.7	-2.05	-236.7	-1.93	-236.7	-1.63	-236.7	0.29
-235.8	-3.5	-235.8	2.69	-235.8	-0.82	-235.8	-1.36	-235.8	-1.47	-235.8	-4.82	-235.8	-5.69	-235.8	-2.22	-235.8	0.04	-235.8	0.29	-235.8	-0.43	-235.8	-3.31	-235.8	-1.78	-235.8	2.15	-235.8	0.88	-235.8	4.84	-235.8	-0.11	-235.8	0.53	-235.8	-3.62	-235.8	-2.81	-235.8	-1.75	-235.8	-1.33	-235.8	-0.09	-235.8	-0.17	-235.8	-0.97
-234.9	-1.89	-234.9	3.59	-234.9	-0.99	-234.9	1.79	-234.9	-2.43	-234.9	-3.04	-234.9	-1.98	-234.9	0.01	-234.9	-2.43	-234.9	2.08	-234.9	-3.06	-234.9	-3.55	-234.9	2.97	-234.9	4.4	-234.9	-1.01	-234.9	4.61	-234.9	-1.05	-234.9	2.67	-234.9	-1.86	-234.9	0.6	-234.9	-1.48	-234.9	-2.25	-234.9	-1.3	-234.9	-1.05	-234.9	-0.17
-234	-2.47	-234	1.94	-234	0.1	-234	0.4	-234	-3.13	-234	-3.48	-234	-2.99	-234	-3.34	-234	1.75	-234	0.94	-234	-1.16	-234	-1.77	-234	0.16	-234	1.63	-234	2.85	-234	4.16	-234	1.07	-234	2.49	-234	-2.38	-234	-0.43	-234	-0.25	-234	-3.68	-234	-3.09	-234	1.23	-234	-0.29
-233.1	-0.28	-233.1	3.1	-233.1	0.86	-233.1	0.48	-233.1	-3.77	-233.1	-4.84	-233.1	-0.14	-233.1	-0.73	-233.1	-0.17	-233.1	-0.66	-233.1	-3.31	-233.1	-5.26	-233.1	1.27	-233.1	0.53	-233.1	-0.09	-233.1	3.09	-233.1	-1.04	-233.1	1.39	-233.1	-2.59	-233.1	-2.75	-233.1	0.3	-233.1	-1.44	-233.1	-0.77	-233.1	-0.15	-233.1	-0.61
-232.2	-1.01	-232.2	3.41	-232.2	-2.71	-232.2	-0.89	-232.2	-2.87	-232.2	-3.07	-232.2	-1.53	-232.2	-0.84	-232.2	-1.4	-232.2	3.79	-232.2	-2.06	-232.2	-3.88	-232.2	2.36	-232.2	1.92	-232.2	-2.73	-232.2	4.64	-232.2	-0.95	-232.2	-0.56	-232.2	-1.46	-232.2	-0.6	-232.2	-2.71	-232.2	-3.43	-232.2	-0.98	-232.2	0.11	-232.2	2.35
-231.3	-1.46	-231.3	3.29	-231.3	-0.88	-231.3	-1.57	-231.3	-3.69	-231.3	-2.88	-231.3	0.77	-231.3	-1.64	-231.3	-2.04	-231.3	0.37	-231.3	-3.84	-231.3	-0.76	-231.3	2.29	-231.3	-0.08	-231.3	-0.57	-231.3	4.86	-231.3	-1.1	-231.3	1.84	-231.3	-1.53	-231.3	-1.23	-231.3	-2.46	-231.3	-2.47	-231.3	0.45	-231.3	-0.3	-231.3	-1.47
-230.4	0.02	-230.4	3.91	-230.4	1.92	-230.4	2.75	-230.4	-2.97	-230.4	-1.85	-230.4	-2.41	-230.4	-1.58	-230.4	0.34	-230.4	-0.75	-230.4	-0.88	-230.4	-3.11	-230.4	1.53	-230.4	1.31	-230.4	0.32	-230.4	5.25	-230.4	-0.14	-230.4	-0.73	-230.4	0.94	-230.4	-0.43	-230.4	1.81	-230.4	-3.03	-230.4	-3.44	-230.4	-2.5	-230.4	2.3
-229.5	-1.41	-229.5	1.37	-229.5	0.45	-229.5	4.03	-229.5	-2.16	-229.5	-4.05	-229.5	-2.65	-229.5	-0.94	-229.5	-0.73	-229.5	4.35	-229.5	-1.99	-229.5	-2.25	-229.5	0.44	-229.5	0.71	-229.5	0.87	-229.5	4.15	-229.5	-2.45	-229.5	-0.46	-229.5	-0.52	-229.5	-1.66	-229.5	0.58	-229.5	-2.09	-229.5	-0.93	-229.5	-1.06	-229.5	0.69
-228.6	-0.5	-228.6	3.66	-228.6	-0.94	-228.6	-0.06	-228.6	-1.08	-228.6	-5.37	-228.6	0.94	-228.6	1.22	-228.6	0.34	-228.6	3.13	-228.6	-0.4	-228.6	-4.26	-228.6	2.68	-228.6	3.05	-228.6	0.14	-228.6	6.95	-228.6	0.74	-228.6	2.24	-228.6	-2.5	-228.6	-0.84	-228.6	-2.02	-228.6	-1.44	-228.6	-0.28	-228.6	-1.57	-228.6	-1.82
-227.7	-1.95	-227.7	4.49	-227.7	-2.02	-227.7	0.64	-227.7	-3.51	-227.7	-2.13	-227.7	-2.04	-227.7	-0.12	-227.7	-0.37	-227.7	3.26	-227.7	-2.15	-227.7	-2.08	-227.7	2.2	-227.7	2.3	-227.7	-0.87	-227.7	6.07	-227.7	1.51	-227.7	-1.04	-227.7	-1.89	-227.7	0.49	-227.7	-0.22	-227.7	0.38	-227.7	-0.1	-227.7	-4.45	-227.7	0.69
-226.8	-3.27	-226.8	4.1	-226.8	0.84	-226.8	0.41	-226.8	-1.67	-226.8	-4.28	-226.8	-0.91	-226.8	-0.52	-226.8	1.32	-226.8	-0.57	-226.8	-0.09	-226.8	-3.43	-226.8	1.64	-226.8	0.45	-226.8	2.57	-226.8	5.42	-226.8	2.32	-226.8	2.02	-226.8	-1.28	-226.8	-2.29	-226.8	1.75	-226.8	-2.38	-226.8	1.08	-226.8	-2.16	-226.8	-1.12
-225.9	-1.39	-225.9	5.51	-225.9	-1.72	-225.9	4.68	-225.9	-2.19	-225.9	-3.35	-225.9	-3.15	-225.9	3.6	-225.9	-0.5	-225.9	3.43	-225.9	-1.88	-225.9	-2.81	-225.9	0.04	-225.9	5.11	-225.9	2.29	-225.9	3.16	-225.9	0.21	-225.9	0.29	-225.9	-1.71	-225.9	-2.33	-225.9	0.94	-225.9	-1	-225.9	-0.72	-225.9	-1.3	-225.9	1.74
-225	-0.97	-225	3.71	-225	-0.11	-225	4.44	-225	-4.68	-225	-3.39	-225	-2.02	-225	1.44	-225	-1.8	-225	4.16	-225	-2.54	-225	-2.39	-225	-0.2	-225	3.55	-225	-2.25	-225	4.99	-225	0.01	-225	-0.27	-225	-0.78	-225	-2.24	-225	1.59	-225	-1.1	-225	0.45	-225	-2.14	-225	-0.84
-224.1	-1.96	-224.1	2.07	-224.1	-0.06	-224.1	0.07	-224.1	-2.28	-224.1	-1.81	-224.1	-0.12	-224.1	-2.22	-224.1	0.89	-224.1	1.49	-224.1	-1.57	-224.1	-0.98	-224.1	1.81	-224.1	-1.1	-224.1	-0.84	-224.1	5.83	-224.1	-2.59	-224.1	1.45	-224.1	-1.42	-224.1	-3.49	-224.1	-0.4	-224.1	-1.35	-224.1	-0.18	-224.1	-0.94	-224.1	0.98
-223.2	-3.65	-223.2	4.51	-223.2	-0.3	-223.2	1.31	-223.2	-1.97	-223.2	-4.07	-223.2	-2.03	-223.2	-0.59	-223.2	0.39	-223.2	2.89	-223.2	-3.03	-223.2	-4.01	-223.2	-0.4	-223.2	1.23	-223.2	-1.25	-223.2	4.75	-223.2	-0.37	-223.2	-0.83	-223.2	-1.95	-223.2	-3.27	-223.2	0	-223.2	-2.17	-223.2	-2.96	-223.2	-1.45	-223.2	0.08
-222.3	-1.48	-222.3	4.38	-222.3	-3.42	-222.3	0.41	-222.3	-4.34	-222.3	-0.61	-222.3	-1.3	-222.3	-1.53	-222.3	-0.95	-222.3	-0.24	-222.3	-2.76	-222.3	0.69	-222.3	1.45	-222.3	-0.14	-222.3	-0.7	-222.3	3.91	-222.3	-0.77	-222.3	-0.05	-222.3	-4.14	-222.3	-2.02	-222.3	-2.34	-222.3	-0.55	-222.3	-0.41	-222.3	-0.61	-222.3	-1.37
-221.4	-0.1	-221.4	5.06	-221.4	-2.73	-221.4	-0.28	-221.4	-3.23	-221.4	-2.16	-221.4	-1.21	-221.4	1.03	-221.4	-0.19	-221.4	-0.05	-221.4	-4.43	-221.4	-2.82	-221.4	0.31	-221.4	1.21	-221.4	1.18	-221.4	2.62	-221.4	-0.55	-221.4	0.87	-221.4	-1.84	-221.4	-2.53	-221.4	-2.13	-221.4	-5.24	-221.4	-1.34	-221.4	-1.98	-221.4	1.83
-220.5	-2.09	-220.5	3.67	-220.5	-1.75	-220.5	1.88	-220.5	-3.74	-220.5	-3.3	-220.5	-1.89	-220.5	0.1	-220.5	-2.06	-220.5	0.27	-220.5	-2.12	-220.5	-5.51	-220.5	0.11	-220.5	0.75	-220.5	-0.35	-220.5	5.8	-220.5	-0.11	-220.5	0.35	-220.5	-4.4	-220.5	-1.22	-220.5	-0.96	-220.5	-1.2	-220.5	-1.59	-220.5	-2.1	-220.5	-2.44
-219.6	-0.15	-219.6	2.38	-219.6	-0.51	-219.6	0.31	-219.6	-2.64	-219.6	-6.02	-219.6	-1.41	-219.6	0.06	-219.6	-1.69	-219.6	3.16	-219.6	-1.83	-219.6	-2.7	-219.6	2.14	-219.6	2.9	-219.6	-1.81	-219.6	3.73	-219.6	1.3	-219.6	2.76	-219.6	-2.98	-219.6	-2.26	-219.6	-1.72	-219.6	-3.83	-219.6	-0.68	-219.6	-1.46	-219.6	-1.44
-218.7	-3.4	-218.7	0.09	-218.7	-0.53	-218.7	0.1	-218.7	-1.81	-218.7	-3.28	-218.7	-1.08	-218.7	-3.1	-218.7	-0.9	-218.7	1.58	-218.7	-3.19	-218.7	-3.93	-218.7	2.71	-218.7	0.69	-218.7	1.14	-218.7	5.63	-218.7	0.34	-218.7	1.49	-218.7	-2	-218.7	0.09	-218.7	2.45	-218.7	-1.36	-218.7	0.06	-218.7	0.34	-218.7	0.12
-217.8	-4.21	-217.8	3.77	-217.8	0.75	-217.8	0.76	-217.8	-3.31	-217.8	-2.38	-217.8	-2.01	-217.8	1.15	-217.8	2.86	-217.8	0.3	-217.8	-3.77	-217.8	-3.44	-217.8	1.45	-217.8	3.21	-217.8	3.9	-217.8	3.54	-217.8	-1.15	-217.8	-2.22	-217.8	-4.41	-217.8	-1.25	-217.8	0	-217.8	-1.15	-217.8	-0.34	-217.8	1	-217.8	-0.88
-216.9	-0.78	-216.9	3.25	-216.9	0.96	-216.9	0.63	-216.9	-1.75	-216.9	-2.94	-216.9	-1.02	-216.9	-2.33	-216.9	-1.03	-216.9	1.02	-216.9	-1.56	-216.9	-4.62	-216.9	0.63	-216.9	-0.32	-216.9	1.5	-216.9	5.12	-216.9	-0.07	-216.9	0.97	-216.9	-4.71	-216.9	-3.3	-216.9	-0.24	-216.9	-2.14	-216.9	-0.34	-216.9	-1.82	-216.9	-0.02
-216	0	-216	2.23	-216	-0.19	-216	1.75	-216	-4.7	-216	-4.86	-216	-1.2	-216	-0.95	-216	-2.02	-216	0.67	-216	-1.85	-216	-3.22	-216	1.79	-216	2.43	-216	1.52	-216	1.75	-216	1.31	-216	1.02	-216	-0.49	-216	-0.63	-216	0.64	-216	-3.58	-216	-0.86	-216	0.19	-216	-0.55
-215.1	1.49	-215.1	3.84	-215.1	0.23	-215.1	1.88	-215.1	-3.04	-215.1	-5.41	-215.1	-0.67	-215.1	0.38	-215.1	-0.15	-215.1	2.2	-215.1	-4.65	-215.1	-3.21	-215.1	0.74	-215.1	4.03	-215.1	0.73	-215.1	3.73	-215.1	0.98	-215.1	3.96	-215.1	0.03	-215.1	-1.86	-215.1	0.42	-215.1	-4.21	-215.1	-0.95	-215.1	-0.91	-215.1	1.16
-214.2	-3.22	-214.2	3.61	-214.2	-0.93	-214.2	0.36	-214.2	-2.27	-214.2	-3.11	-214.2	-2.87	-214.2	0.55	-214.2	0.45	-214.2	2.28	-214.2	-1.58	-214.2	-2.92	-214.2	-0.42	-214.2	1.61	-214.2	0.82	-214.2	4.08	-214.2	1.48	-214.2	-1.35	-214.2	-1.81	-214.2	-2.09	-214.2	-1.34	-214.2	-2.25	-214.2	-0.93	-214.2	-1.91	-214.2	-0.91
-213.3	0.03	-213.3	2.25	-213.3	1.08	-213.3	-0.48	-213.3	-2.62	-213.3	-1.12	-213.3	0.38	-213.3	-1.26	-213.3	0.97	-213.3	0.86	-213.3	-2.56	-213.3	-1.72	-213.3	1.8	-213.3	1.38	-213.3	-0.14	-213.3	4.14	-213.3	-2.3	-213.3	1.87	-213.3	-1.69	-213.3	-2.51	-213.3	-1.99	-213.3	-2.85	-213.3	-2.95	-213.3	-2.32	-213.3	0.11
-212.4	-2.16	-212.4	2.36	-212.4	-0.05	-212.4	-0.38	-212.4	-0.44	-212.4	-3.01	-212.4	-0.71	-212.4	-0.76	-212.4	-0.74	-212.4	1.23	-212.4	-1.34	-212.4	-2.71	-212.4	2.7	-212.4	1.06	-212.4	1.4	-212.4	5.91	-212.4	-1.23	-212.4	1.5	-212.4	-1.56	-212.4	-1.59	-212.4	-1.44	-212.4	-0.31	-212.4	-0.91	-212.4	-0.58	-212.4	-1.5
-211.5	-1.12	-211.5	4.06	-211.5	-1.49	-211.5	0.55	-211.5	-2.33	-211.5	-0.86	-211.5	-1.32	-211.5	0.58	-211.5	-1.99	-211.5	1.8	-211.5	-0.83	-211.5	-2.8	-211.5	1.99	-211.5	1.1	-211.5	-2.39	-211.5	6.48	-211.5	0.5	-211.5	-0.71	-211.5	-0.88	-211.5	-1.28	-211.5	0.38	-211.5	-0.09	-211.5	1.61	-211.5	0.11	-211.5	1.32
-210.6	0.38	-210.6	3.68	-210.6	-1.64	-210.6	-0.08	-210.6	-3.44	-210.6	-0.81	-210.6	-2.55	-210.6	-0.82	-210.6	0.83	-210.6	2.05	-210.6	-3.11	-210.6	-1.81	-210.6	-0.89	-210.6	1.63	-210.6	-0.21	-210.6	5.17	-210.6	-1.39	-210.6	-0.45	-210.6	-4.01	-210.6	-0.72	-210.6	-0.29	-210.6	-1.85	-210.6	0	-210.6	-3.73	-210.6	-1.04
-209.7	-1.39	-209.7	2.75	-209.7	1.68	-209.7	-0.54	-209.7	-1.02	-209.7	-2.05	-209.7	-2	-209.7	-0.64	-209.7	2.56	-209.7	1.65	-209.7	0.9	-209.7	-3.22	-209.7	-1.15	-209.7	1.67	-209.7	2.32	-209.7	5.87	-209.7	0.35	-209.7	2.43	-209.7	-1.25	-209.7	-1.04	-209.7	-0.38	-209.7	-2.65	-209.7	-0.59	-209.7	-1.58	-209.7	0.14
-208.8	-0.19	-208.8	1.69	-208.8	-1.68	-208.8	1.26	-208.8	-2.27	-208.8	-1.49	-208.8	-2.33	-208.8	-1.96	-208.8	0.56	-208.8	1.63	-208.8	-1.92	-208.8	-1.66	-208.8	-0.62	-208.8	-0.36	-208.8	0.72	-208.8	5.4	-208.8	-3.66	-208.8	0.62	-208.8	-1.6	-208.8	-1.56	-208.8	-0.46	-208.8	-0.72	-208.8	-0.4	-208.8	-2.13	-208.8	0.42
-207.9	-1.61	-207.9	2.88	-207.9	-0.54	-207.9	-0.43	-207.9	-2.71	-207.9	-1.88	-207.9	-1.19	-207.9	0.24	-207.9	-1.48	-207.9	2.83	-207.9	-2.8	-207.9	-1.41	-207.9	2.04	-207.9	2.49	-207.9	-0.76	-207.9	5.9	-207.9	0.99	-207.9	1.91	-207.9	-0.04	-207.9	-2.56	-207.9	0.35	-207.9	-2.3	-207.9	-1.58	-207.9	0.25	-207.9	1.93
-207	1.96	-207	2.83	-207	1.28	-207	2.43	-207	-0.67	-207	-2.58	-207	-0.22	-207	-1.88	-207	-0.46	-207	-0.12	-207	-0.76	-207	-2.02	-207	2.34	-207	1.51	-207	-0.21	-207	6	-207	1.81	-207	0.88	-207	-2.21	-207	-0.16	-207	0.52	-207	-2.47	-207	-0.23	-207	-2.69	-207	-0.96
-206.1	-2.46	-206.1	6.51	-206.1	-0.65	-206.1	0.9	-206.1	-2.88	-206.1	-2.7	-206.1	-1.09	-206.1	0.67	-206.1	-1.67	-206.1	3.32	-206.1	-1.42	-206.1	-2.6	-206.1	3.37	-206.1	2.16	-206.1	-0.82	-206.1	3.67	-206.1	0.79	-206.1	0.49	-206.1	0.29	-206.1	-0.44	-206.1	0.54	-206.1	-1.47	-206.1	-0.18	-206.1	-0.74	-206.1	2.73
-205.2	-1.77	-205.2	4.62	-205.2	0.33	-205.2	1.69	-205.2	-2.73	-205.2	-1.16	-205.2	-1.46	-205.2	-1.33	-205.2	0.2	-205.2	3.3	-205.2	-0.81	-205.2	-3.77	-205.2	1.3	-205.2	1.07	-205.2	-0.11	-205.2	3.86	-205.2	0.75	-205.2	-3.18	-205.2	-0.6	-205.2	-2.59	-205.2	-1.99	-205.2	-3.99	-205.2	-0.28	-205.2	-2	-205.2	0.52
-204.3	-2.33	-204.3	2.92	-204.3	0.45	-204.3	0.73	-204.3	-2.25	-204.3	-2.02	-204.3	-2.93	-204.3	-3.22	-204.3	1.41	-204.3	3.1	-204.3	-0.98	-204.3	-2.33	-204.3	1.24	-204.3	-0.83	-204.3	1.74	-204.3	4.1	-204.3	0.81	-204.3	-2.12	-204.3	-1.45	-204.3	-2.65	-204.3	1.01	-204.3	-1.87	-204.3	0.47	-204.3	-0.32	-204.3	-0.73
-203.4	-0.25	-203.4	4.16	-203.4	-0.24	-203.4	2.4	-203.4	-2.87	-203.4	-1.64	-203.4	0.92	-203.4	0.25	-203.4	0.1	-203.4	2.75	-203.4	-0.47	-203.4	-3.96	-203.4	1.6	-203.4	3.06	-203.4	0.15	-203.4	5.25	-203.4	4.9	-203.4	0.51	-203.4	-0.98	-203.4	-0.71	-203.4	0.05	-203.4	-2.49	-203.4	1.81	-203.4	1.34	-203.4	1.33
-202.5	0.3	-202.5	3.95	-202.5	-0.72	-202.5	-0.52	-202.5	-2.57	-202.5	-4.37	-202.5	-0.86	-202.5	0.42	-202.5	0.8	-202.5	1.53	-202.5	-1.83	-202.5	-2.86	-202.5	0.74	-202.5	3.26	-202.5	0.03	-202.5	6.3	-202.5	0.92	-202.5	-0.16	-202.5	-2.55	-202.5	0.67	-202.5	-1.1	-202.5	-0.7	-202.5	2.2	-202.5	-3.05	-202.5	-0.41
-201.6	-1.26	-201.6	5.49	-201.6	1.99	-201.6	0.07	-201.6	-0.41	-201.6	-2.32	-201.6	1.92	-201.6	1.35	-201.6	1.16	-201.6	4.01	-201.6	-3.52	-201.6	-2.68	-201.6	2.99	-201.6	0.75	-201.6	3.21	-201.6	5.33	-201.6	-1.34	-201.6	0.64	-201.6	-2.47	-201.6	-2.28	-201.6	0.4	-201.6	-1.85	-201.6	-1.19	-201.6	-1.87	-201.6	-0.41
-200.7	-2.15	-200.7	3.95	-200.7	2.34	-200.7	-0.05	-200.7	-2.68	-200.7	-0.94	-200.7	-1.11	-200.7	0.96	-200.7	1.07	-200.7	1.38	-200.7	-2.51	-200.7	-3.04	-200.7	1.59	-200.7	3.14	-200.7	-0.3	-200.7	3.56	-200.7	-1.81	-200.7	-0.73	-200.7	-4.72	-200.7	-1.29	-200.7	-1.55	-200.7	-2.9	-200.7	-1.12	-200.7	-1.6	-200.7	-1.21
-199.8	-0.94	-199.8	2.96	-199.8	1.58	-199.8	-0.17	-199.8	-1.57	-199.8	-2.64	-199.8	0.39	-199.8	-2.47	-199.8	1.78	-199.8	4.12	-199.8	-2.37	-199.8	-3.24	-199.8	-0.65	-199.8	2.44	-199.8	0.79	-199.8	5.61	-199.8	-1.31	-199.8	-0.51	-199.8	-4.02	-199.8	-0.55	-199.8	0.29	-199.8	-2.34	-199.8	-0.56	-199.8	-1.45	-199.8	0.35
-198.9	-2.73	-198.9	2.93	-198.9	0.79	-198.9	0.25	-198.9	-3.49	-198.9	-2.28	-198.9	-2.82	-198.9	2.24	-198.9	0.75	-198.9	2.81	-198.9	-3.96	-198.9	-1.64	-198.9	1.9	-198.9	3.61	-198.9	0.91	-198.9	4.91	-198.9	0.85	-198.9	2.53	-198.9	-1.14	-198.9	-0.56	-198.9	-0.09	-198.9	-1.41	-198.9	0.35	-198.9	1.32	-198.9	-0.65
-198	-0.19	-198	-0.35	-198	-1.12	-198	2.08	-198	-5.03	-198	-0.36	-198	-1.94	-198	-1.37	-198	-1.75	-198	2.97	-198	-4.12	-198	-0.98	-198	1.15	-198	0.09	-198	-0.62	-198	6.4	-198	-1.62	-198	0.6	-198	-0.85	-198	-0.48	-198	0.46	-198	-2.57	-198	-0.97	-198	-1	-198	1.31
-197.1	-1.53	-197.1	2.89	-197.1	-1.82	-197.1	-0.55	-197.1	-1.99	-197.1	-2.93	-197.1	-0.33	-197.1	-1.85	-197.1	-0.31	-197.1	2.3	-197.1	-4.49	-197.1	-1.39	-197.1	2.41	-197.1	2.09	-197.1	-1.94	-197.1	6.01	-197.1	-3.37	-197.1	0.67	-197.1	-2.93	-197.1	-2.33	-197.1	-0.75	-197.1	-3.78	-197.1	-1.93	-197.1	-0.48	-197.1	0.52
-196.2	-1.01	-196.2	3.79	-196.2	0.79	-196.2	1.89	-196.2	-2.11	-196.2	-1.63	-196.2	-1.32	-196.2	-1.83	-196.2	1.24	-196.2	2.75	-196.2	-1.01	-196.2	-3.98	-196.2	2.13	-196.2	2.14	-196.2	1.22	-196.2	2.11	-196.2	0.1	-196.2	-0.87	-196.2	-1.19	-196.2	-1.36	-196.2	0.5	-196.2	-4.14	-196.2	-0.02	-196.2	-1.01	-196.2	1.39
-195.3	0.51	-195.3	3.16	-195.3	1.37	-195.3	-2.88	-195.3	-2.03	-195.3	-3.87	-195.3	-0.75	-195.3	-1.52	-195.3	-0.11	-195.3	0.9	-195.3	-3.44	-195.3	-2.61	-195.3	1.82	-195.3	-0.52	-195.3	-3.43	-195.3	5.89	-195.3	-1.3	-195.3	1.03	-195.3	-2.8	-195.3	-2.8	-195.3	-3.01	-195.3	-1.15	-195.3	-2.1	-195.3	-2.02	-195.3	-1.13
-194.4	2.32	-194.4	2.56	-194.4	-1.97	-194.4	1.16	-194.4	-1.36	-194.4	-3.84	-194.4	0.58	-194.4	-1.71	-194.4	-2.15	-194.4	0.53	-194.4	-1.69	-194.4	-3.4	-194.4	0.6	-194.4	1.16	-194.4	-0.05	-194.4	3.15	-194.4	1.55	-194.4	1.64	-194.4	-1.5	-194.4	-1.74	-194.4	1.29	-194.4	-1.78	-194.4	-0.1	-194.4	-3.27	-194.4	-2.54
-193.5	-1.38	-193.5	4.84	-193.5	0.15	-193.5	2.04	-193.5	-1.83	-193.5	-2.37	-193.5	0.42	-193.5	0.71	-193.5	-0.39	-193.5	0.66	-193.5	-1.72	-193.5	-3.13	-193.5	2.59	-193.5	1.62	-193.5	-0.87	-193.5	3.22	-193.5	-0.05	-193.5	-1.8	-193.5	-2.6	-193.5	-1.79	-193.5	-1.13	-193.5	-1.75	-193.5	-1.23	-193.5	-3.66	-193.5	0.28
-192.6	-0.94	-192.6	2.53	-192.6	1.06	-192.6	0.51	-192.6	-3.76	-192.6	-1.91	-192.6	-3.07	-192.6	0.08	-192.6	0.92	-192.6	-0.17	-192.6	-4.58	-192.6	-3.14	-192.6	0.91	-192.6	2.92	-192.6	1.63	-192.6	2.99	-192.6	-1.98	-192.6	0.35	-192.6	-1.73	-192.6	-1.29	-192.6	-0.52	-192.6	-3.2	-192.6	-2.59	-192.6	-1.7	-192.6	0.19
-191.7	1.71	-191.7	5.46	-191.7	-1.52	-191.7	-1.46	-191.7	-1.34	-191.7	-4.62	-191.7	0.05	-191.7	-0.49	-191.7	-1.54	-191.7	0.37	-191.7	-1.84	-191.7	-4.68	-191.7	0.33	-191.7	1.13	-191.7	-0.23	-191.7	2.77	-191.7	-1.69	-191.7	-0.82	-191.7	-2.17	-191.7	-0.73	-191.7	2.38	-191.7	-2.14	-191.7	-2.4	-191.7	-2.2	-191.7	0.42
-190.8	0.83	-190.8	3.76	-190.8	1.39	-190.8	-0.77	-190.8	-1.59	-190.8	1.13	-190.8	-0.61	-190.8	-2.26	-190.8	0.01	-190.8	0.34	-190.8	-2.59	-190.8	0.54	-190.8	-0.16	-190.8	2.15	-190.8	0.14	-190.8	4.7	-190.8	-1.45	-190.8	2.7	-190.8	-4.2	-190.8	-0.67	-190.8	1.41	-190.8	-1.18	-190.8	-1.44	-190.8	0.47	-190.8	-1.34
-189.9	-1.41	-189.9	2.96	-189.9	1.25	-189.9	1.73	-189.9	-2.02	-189.9	-0.28	-189.9	-3.4	-189.9	-1.04	-189.9	-0.37	-189.9	1.49	-189.9	-3.14	-189.9	-0.88	-189.9	0.11	-189.9	-1.07	-189.9	0.05	-189.9	5.66	-189.9	-2.03	-189.9	3.28	-189.9	-2.34	-189.9	-1.54	-189.9	0.34	-189.9	-1.7	-189.9	-0.8	-189.9	0.19	-189.9	-2.02
-189	-1.77	-189	2.47	-189	0.27	-189	0.79	-189	-3.68	-189	-0.39	-189	-1.63	-189	-1.16	-189	-1.02	-189	0.58	-189	-3.22	-189	-1.35	-189	-0.22	-189	2.28	-189	-1.15	-189	4.34	-189	0.44	-189	4.64	-189	-0.21	-189	0.34	-189	-1.56	-189	-2.3	-189	-0.74	-189	1.83	-189	-0.36
-188.1	-0.94	-188.1	2.55	-188.1	1.99	-188.1	-0.93	-188.1	-1.96	-188.1	-0.49	-188.1	-1.41	-188.1	0.41	-188.1	1.85	-188.1	2.11	-188.1	-0.85	-188.1	-3.19	-188.1	-1.68	-188.1	3.63	-188.1	0.35	-188.1	5.6	-188.1	2.84	-188.1	2	-188.1	-1.04	-188.1	-2.29	-188.1	-0.02	-188.1	-3.41	-188.1	2.65	-188.1	-1.19	-188.1	1.96
-187.2	0.28	-187.2	4.88	-187.2	2.43	-187.2	0.95	-187.2	-3.5	-187.2	-0.83	-187.2	-1.27	-187.2	2.23	-187.2	0.83	-187.2	0.98	-187.2	-2.5	-187.2	-2.06	-187.2	1.11	-187.2	2	-187.2	-0.2	-187.2	4.59	-187.2	-1.35	-187.2	1.72	-187.2	-1.02	-187.2	-0.42	-187.2	1.89	-187.2	-2.97	-187.2	-0.02	-187.2	0.49	-187.2	-0.17
-186.3	-2.67	-186.3	3.65	-186.3	0.03	-186.3	0.19	-186.3	-4.74	-186.3	-4.63	-186.3	-2.9	-186.3	0.43	-186.3	1.73	-186.3	-0.03	-186.3	-2.95	-186.3	-4.87	-186.3	0.23	-186.3	0.94	-186.3	0.66	-186.3	2.76	-186.3	-2.7	-186.3	-2.86	-186.3	-1.24	-186.3	-3.05	-186.3	1.01	-186.3	-0.76	-186.3	-2.65	-186.3	-2.5	-186.3	0.07
-185.4	0.45	-185.4	3.22	-185.4	0.61	-185.4	0.82	-185.4	-1.42	-185.4	-1.28	-185.4	-2.61	-185.4	1.38	-185.4	-1.19	-185.4	2.6	-185.4	-1.88	-185.4	-5.3	-185.4	-1.31	-185.4	1.89	-185.4	0.08	-185.4	3.18	-185.4	0.38	-185.4	-1.24	-185.4	-3.43	-185.4	-0.57	-185.4	1.43	-185.4	-0.81	-185.4	-1.89	-185.4	-2.32	-185.4	-2.18
-184.5	1.12	-184.5	2.04	-184.5	1.25	-184.5	1.4	-184.5	-3.07	-184.5	-2.83	-184.5	0.03	-184.5	-0.69	-184.5	2.55	-184.5	1.12	-184.5	-2.4	-184.5	-1.54	-184.5	1.66	-184.5	2.41	-184.5	0.54	-184.5	4.09	-184.5	-1.29	-184.5	0.58	-184.5	-3.72	-184.5	0.26	-184.5	-1.49	-184.5	-2.82	-184.5	-0.98	-184.5	1.1	-184.5	0.07
-183.6	-1.25	-183.6	2.68	-183.6	-1.45	-183.6	0.34	-183.6	-1.37	-183.6	-0.82	-183.6	-2.89	-183.6	0.23	-183.6	-0.99	-183.6	2.44	-183.6	-0.56	-183.6	-3.97	-183.6	-0.93	-183.6	2.77	-183.6	0.61	-183.6	4.33	-183.6	-0.12	-183.6	0.1	-183.6	-3.66	-183.6	-0.68	-183.6	-1.62	-183.6	-1.28	-183.6	-1.42	-183.6	-1.34	-183.6	-0.36
-182.7	-1.68	-182.7	4.04	-182.7	0.73	-182.7	-0.73	-182.7	-2.67	-182.7	0.47	-182.7	-1.36	-182.7	1.79	-182.7	0.06	-182.7	2.45	-182.7	-2.28	-182.7	-3.56	-182.7	-1.86	-182.7	-0.01	-182.7	-0.96	-182.7	5.99	-182.7	-0.46	-182.7	-1.21	-182.7	-2.69	-182.7	-1.32	-182.7	-0.73	-182.7	-0.28	-182.7	-2.33	-182.7	-1.71	-182.7	1.23
-181.8	-1.82	-181.8	2.39	-181.8	0.89	-181.8	0.19	-181.8	-2.45	-181.8	-2.71	-181.8	0.24	-181.8	0.78	-181.8	-1.02	-181.8	1.94	-181.8	-2.49	-181.8	-0.25	-181.8	0.03	-181.8	2.48	-181.8	-1.34	-181.8	4.2	-181.8	0.37	-181.8	1.36	-181.8	-2.64	-181.8	-0.81	-181.8	-0.78	-181.8	-2.13	-181.8	0.93	-181.8	1.76	-181.8	0.04
-180.9	0.25	-180.9	1.52	-180.9	-1.82	-180.9	2.63	-180.9	-2.13	-180.9	-0.2	-180.9	-0.69	-180.9	-0.49	-180.9	-0.09	-180.9	0.21	-180.9	-1.33	-180.9	-3.02	-180.9	0.92	-180.9	-0.53	-180.9	-1.61	-180.9	3.59	-180.9	-0.41	-180.9	1.92	-180.9	-3.42	-180.9	-2.44	-180.9	0.32	-180.9	-1.72	-180.9	-0.9	-180.9	-2.17	-180.9	0.23
-180	-0.89	-180	4.04	-180	-0.31	-180	0.82	-180	-2.05	-180	-2.95	-180	-1.74	-180	-0.1	-180	-2.22	-180	0.77	-180	-1.24	-180	-2.89	-180	0.6	-180	2.47	-180	-1.55	-180	3.04	-180	-1.95	-180	-0.13	-180	-2.02	-180	-1.34	-180	-0.25	-180	-0.37	-180	-2.47	-180	-3.13	-180	0.54
-179.1	0.07	-179.1	2.27	-179.1	1.14	-179.1	1.89	-179.1	-0.13	-179.1	-0.98	-179.1	-0.99	-179.1	-3.97	-179.1	0.49	-179.1	2.38	-179.1	-4.18	-179.1	-2.31	-179.1	2.57	-179.1	0.53	-179.1	-0.38	-179.1	4.65	-179.1	-1.2	-179.1	-0.69	-179.1	-0.78	-179.1	-2.35	-179.1	1.66	-179.1	-0.33	-179.1	-0.03	-179.1	-1.49	-179.1	-0.13
-178.2	0.34	-178.2	2.86	-178.2	-2.66	-178.2	0.54	-178.2	-3.86	-178.2	-2.46	-178.2	-0.73	-178.2	-0.54	-178.2	-0.97	-178.2	1.37	-178.2	-2.42	-178.2	-1.59	-178.2	1.71	-178.2	0.29	-178.2	-0.06	-178.2	4.53	-178.2	-1.41	-178.2	0.72	-178.2	-2.49	-178.2	-0.69	-178.2	-0.86	-178.2	-2.36	-178.2	-0.3	-178.2	-2.46	-178.2	-2.03
-177.3	0.29	-177.3	2.91	-177.3	-0.06	-177.3	0.83	-177.3	-3.08	-177.3	-0.62	-177.3	-1.98	-177.3	0.89	-177.3	-1.96	-177.3	3.79	-177.3	-3.11	-177.3	-3.61	-177.3	0.71	-177.3	0.61	-177.3	-1.22	-177.3	4.1	-177.3	0.95	-177.3	-0.69	-177.3	-0.34	-177.3	-2.76	-177.3	0.81	-177.3	-1.26	-177.3	0.8	-177.3	-2.25	-177.3	1.08
-176.4	-2.6	-176.4	1.01	-176.4	1.58	-176.4	1.54	-176.4	-2.19	-176.4	-1.33	-176.4	-1.55	-176.4	-3.4	-176.4	1.56	-176.4	2.4	-176.4	-2.63	-176.4	-3.28	-176.4	-0.57	-176.4	0.67	-176.4	1.13	-176.4	2.39	-176.4	-2.68	-176.4	0.86	-176.4	-3.1	-176.4	-4.16	-176.4	0.09	-176.4	-3.94	-176.4	-2.08	-176.4	0.22	-176.4	-1.79
-175.5	0.45	-175.5	2.87	-175.5	0.93	-175.5	1.37	-175.5	-3.74	-175.5	-0.42	-175.5	0.25	-175.5	1.56	-175.5	0.12	-175.5	1.22	-175.5	-2.78	-175.5	-0.76	-175.5	2.2	-175.5	2.95	-175.5	0.04	-175.5	2.95	-175.5	-0.94	-175.5	2.15	-175.5	-0.3	-175.5	-2.27	-175.5	1.96	-175.5	-1.36	-175.5	0.87	-175.5	0.19	-175.5	-0.46
-174.6	0.13	-174.6	4.19	-174.6	-0.33	-174.6	-0.73	-174.6	1.75	-174.6	-2.28	-174.6	0.55	-174.6	0.69	-174.6	-1.2	-174.6	2.39	-174.6	0.25	-174.6	-0.9	-174.6	2.11	-174.6	0.58	-174.6	0.45	-174.6	4.16	-174.6	0.88	-174.6	3.03	-174.6	-2.4	-174.6	-1.72	-174.6	2.41	-174.6	-0.4	-174.6	-0.83	-174.6	1.67	-174.6	0.11
-173.7	-1.64	-173.7	1.33	-173.7	-0.86	-173.7	0.58	-173.7	-2.8	-173.7	-0.98	-173.7	-2.4	-173.7	-1.73	-173.7	-1.2	-173.7	-0.82	-173.7	-2.96	-173.7	-1.75	-173.7	0.62	-173.7	1.79	-173.7	-1.15	-173.7	1.18	-173.7	-2.1	-173.7	1.27	-173.7	0.51	-173.7	-1.77	-173.7	-1.23	-173.7	-2.62	-173.7	0.77	-173.7	-1.54	-173.7	-0.63
-172.8	-2.71	-172.8	1.93	-172.8	0.46	-172.8	0.28	-172.8	-3.37	-172.8	0.16	-172.8	-1.91	-172.8	-2.64	-172.8	0.86	-172.8	-0.39	-172.8	-0.78	-172.8	-2.72	-172.8	1.75	-172.8	2.48	-172.8	0.07	-172.8	2.47	-172.8	-1.97	-172.8	0.85	-172.8	-3.18	-172.8	-1.45	-172.8	1.04	-172.8	-1.83	-172.8	-0.98	-172.8	1.48	-172.8	-0.44
-171.9	0.49	-171.9	2.77	-171.9	2.01	-171.9	0.28	-171.9	0.34	-171.9	-3.5	-171.9	1.19	-171.9	0.04	-171.9	1.71	-171.9	2.57	-171.9	-0.9	-171.9	-2.75	-171.9	3.63	-171.9	2.46	-171.9	0.34	-171.9	3.95	-171.9	0.86	-171.9	-1.28	-171.9	0.05	-171.9	-3.17	-171.9	0.3	-171.9	-1.56	-171.9	-1.58	-171.9	-1.83	-171.9	0.93
-171	-4.06	-171	1.44	-171	2.15	-171	1.24	-171	-1.94	-171	0.21	-171	-2.25	-171	0.22	-171	-1.28	-171	1.02	-171	-0.04	-171	-2.21	-171	0.51	-171	1.11	-171	-1.8	-171	5.74	-171	-0.24	-171	2.63	-171	-1.49	-171	-1.88	-171	-0.5	-171	-1.81	-171	-0.36	-171	1.35	-171	0.87
-170.1	-0.17	-170.1	1	-170.1	1.92	-170.1	2.05	-170.1	0.89	-170.1	-2.13	-170.1	-0.98	-170.1	-0.19	-170.1	0.09	-170.1	0.07	-170.1	-1.59	-170.1	-2.82	-170.1	-0.36	-170.1	2.47	-170.1	-0.26	-170.1	3.6	-170.1	-0.33	-170.1	-0.87	-170.1	-5.33	-170.1	-1.61	-170.1	0.5	-170.1	-1.54	-170.1	-0.71	-170.1	-1.35	-170.1	-2.14
-169.2	0.33	-169.2	-0.3	-169.2	2.51	-169.2	-0.28	-169.2	-2.3	-169.2	-2.52	-169.2	-1.52	-169.2	-1.24	-169.2	-1.82	-169.2	0.14	-169.2	0.03	-169.2	-2.62	-169.2	0.69	-169.2	2.25	-169.2	-0.44	-169.2	4.58	-169.2	0.47	-169.2	-0.53	-169.2	-2.53	-169.2	-1.66	-169.2	-0.76	-169.2	0.21	-169.2	-1.25	-169.2	-1.5	-169.2	1.06
-168.3	-1.57	-168.3	0.53	-168.3	1.75	-168.3	2.62	-168.3	-0.37	-168.3	-1.75	-168.3	-2.22	-168.3	-0.56	-168.3	0.37	-168.3	3.56	-168.3	-0.66	-168.3	-2.12	-168.3	-0.96	-168.3	-0.04	-168.3	1.26	-168.3	5.63	-168.3	-2.14	-168.3	-0.74	-168.3	-2.68	-168.3	-2.6	-168.3	1.85	-168.3	-0.72	-168.3	-1.52	-168.3	-0.28	-168.3	1.38
-167.4	-1.83	-167.4	2.73	-167.4	-1.16	-167.4	2.83	-167.4	0.08	-167.4	-1.07	-167.4	-0.17	-167.4	0.56	-167.4	-0.77	-167.4	1.6	-167.4	-1.62	-167.4	-3.94	-167.4	2.27	-167.4	1.12	-167.4	-0.13	-167.4	3.71	-167.4	-0.22	-167.4	0.7	-167.4	-1.72	-167.4	-2.13	-167.4	-0.06	-167.4	0.21	-167.4	-1.82	-167.4	2.34	-167.4	0.63
-166.5	-0.03	-166.5	1.7	-166.5	0.11	-166.5	0.19	-166.5	-2.06	-166.5	-2.18	-166.5	-1.74	-166.5	-0.12	-166.5	-0.19	-166.5	3.49	-166.5	-2.75	-166.5	-1.38	-166.5	-0.45	-166.5	2.2	-166.5	0.56	-166.5	4.15	-166.5	-1.3	-166.5	3.27	-166.5	-2.85	-166.5	-0.61	-166.5	2.27	-166.5	-2.18	-166.5	-0.12	-166.5	0.92	-166.5	-0.79
-165.6	-1.64	-165.6	1.61	-165.6	-0.11	-165.6	0.74	-165.6	-1.7	-165.6	-1.92	-165.6	-2.86	-165.6	0.67	-165.6	-1.58	-165.6	2.26	-165.6	-4.21	-165.6	-4.34	-165.6	0.61	-165.6	1.09	-165.6	0.53	-165.6	2.69	-165.6	0.58	-165.6	-0.7	-165.6	-2.05	-165.6	-2.3	-165.6	2.71	-165.6	-3.53	-165.6	-0.7	-165.6	-1.82	-165.6	0.06
-164.7	-2.59	-164.7	3.07	-164.7	-2.84	-164.7	-0.6	-164.7	-2.98	-164.7	-1.77	-164.7	-0.38	-164.7	1.33	-164.7	-1.46	-164.7	4.33	-164.7	-1.22	-164.7	-1.96	-164.7	1.98	-164.7	1.29	-164.7	0.88	-164.7	5.87	-164.7	0.7	-164.7	0.37	-164.7	-0.02	-164.7	-0.08	-164.7	1.42	-164.7	-0.42	-164.7	1.89	-164.7	-2.63	-164.7	0.92
-163.8	-1.6	-163.8	5.29	-163.8	-1.21	-163.8	1.97	-163.8	-2.68	-163.8	-3.02	-163.8	0.89	-163.8	-2.73	-163.8	-1.93	-163.8	0.87	-163.8	-2.63	-163.8	-1.49	-163.8	2.3	-163.8	-1.12	-163.8	1.99	-163.8	3.61	-163.8	0.09	-163.8	1.81	-163.8	-1.5	-163.8	-1.9	-163.8	-0.96	-163.8	-1.31	-163.8	-0.15	-163.8	-1.03	-163.8	-1.97
-162.9	-0.25	-162.9	1.77	-162.9	-0.65	-162.9	1.9	-162.9	-1.1	-162.9	1.14	-162.9	1.47	-162.9	-1.11	-162.9	0.94	-162.9	0.9	-162.9	-1.33	-162.9	0.41	-162.9	1.37	-162.9	1.56	-162.9	0.89	-162.9	2.88	-162.9	1.19	-162.9	1.06	-162.9	-3.65	-162.9	-0.34	-162.9	0.6	-162.9	-2.69	-162.9	0.62	-162.9	0.25	-162.9	-2.17
-162	-2.92	-162	4.67	-162	1.93	-162	2.13	-162	0.11	-162	0.1	-162	-1.49	-162	0.26	-162	-0.91	-162	-1.21	-162	0.17	-162	-1.82	-162	1.43	-162	-0.45	-162	-1.17	-162	3.9	-162	-1.2	-162	-1.28	-162	0.7	-162	-3.23	-162	1.77	-162	-0.24	-162	-1.95	-162	0.95	-162	1.3
-161.1	-2.14	-161.1	3.35	-161.1	2.1	-161.1	0.05	-161.1	-3.31	-161.1	-1.11	-161.1	-0.19	-161.1	0.05	-161.1	1.92	-161.1	1.96	-161.1	-2.5	-161.1	-1.29	-161.1	2.25	-161.1	1.81	-161.1	0.59	-161.1	5.23	-161.1	-0.32	-161.1	1.4	-161.1	0.11	-161.1	-0.79	-161.1	-0.14	-161.1	-1.35	-161.1	1.14	-161.1	-1.05	-161.1	-0.75
-160.2	-1.8	-160.2	2.9	-160.2	-0.11	-160.2	0.81	-160.2	-2.75	-160.2	-0.32	-160.2	-0.06	-160.2	-1.49	-160.2	0.71	-160.2	1.57	-160.2	-3.01	-160.2	-1.08	-160.2	-0.09	-160.2	0.13	-160.2	-1.36	-160.2	2.16	-160.2	1.48	-160.2	1.52	-160.2	-2.82	-160.2	-3.86	-160.2	0.51	-160.2	-3.91	-160.2	0.6	-160.2	-1.35	-160.2	2.26
-159.3	-0.59	-159.3	2.69	-159.3	-0.66	-159.3	0.23	-159.3	-4.65	-159.3	-2	-159.3	-0.35	-159.3	-2.15	-159.3	-0.15	-159.3	0.87	-159.3	-2.65	-159.3	-2.61	-159.3	0.82	-159.3	-0.81	-159.3	0.08	-159.3	1.66	-159.3	-0.97	-159.3	1.82	-159.3	-2.12	-159.3	-4	-159.3	0.42	-159.3	-1.56	-159.3	-2.4	-159.3	0.05	-159.3	-0.42
-158.4	-1.39	-158.4	1.38	-158.4	-2.04	-158.4	1.82	-158.4	-0.86	-158.4	0.18	-158.4	-0.78	-158.4	-0.52	-158.4	-0.94	-158.4	0.1	-158.4	-0.97	-158.4	-2.95	-158.4	0.82	-158.4	-0.3	-158.4	1.15	-158.4	2.61	-158.4	1.1	-158.4	-1.52	-158.4	-4.07	-158.4	-1.89	-158.4	0.72	-158.4	-2.78	-158.4	-0.59	-158.4	-1.17	-158.4	0.33
-157.5	-1.75	-157.5	4.24	-157.5	-0.93	-157.5	2.45	-157.5	-3.13	-157.5	-3.14	-157.5	-3.49	-157.5	1.31	-157.5	1.01	-157.5	4.24	-157.5	-3.2	-157.5	-4.08	-157.5	-0.19	-157.5	1.27	-157.5	-0.78	-157.5	3.04	-157.5	-0.98	-157.5	0.39	-157.5	-1.37	-157.5	-3	-157.5	0.46	-157.5	-3.11	-157.5	-0.79	-157.5	0.13	-157.5	0.67
-156.6	-0.7	-156.6	3.6	-156.6	2.28	-156.6	0.5	-156.6	-1.06	-156.6	-2.02	-156.6	0.08	-156.6	1.34	-156.6	2.85	-156.6	1.23	-156.6	-2.21	-156.6	-3.99	-156.6	1.02	-156.6	3.39	-156.6	-1.29	-156.6	3.27	-156.6	0.93	-156.6	0.31	-156.6	-4.32	-156.6	-1.38	-156.6	0.79	-156.6	-3.97	-156.6	1	-156.6	-2.96	-156.6	-2.92
-155.7	0.89	-155.7	1.59	-155.7	-1.47	-155.7	1.79	-155.7	0.18	-155.7	0.17	-155.7	-0.47	-155.7	-0.81	-155.7	-1.22	-155.7	0.6	-155.7	0.07	-155.7	-1.08	-155.7	0.24	-155.7	0.44	-155.7	-0.79	-155.7	4.22	-155.7	0.01	-155.7	-1.39	-155.7	-3.02	-155.7	-3.84	-155.7	0.36	-155.7	0.25	-155.7	-1.71	-155.7	-2.49	-155.7	-0.31
-154.8	-1.76	-154.8	1.28	-154.8	-0.2	-154.8	1.24	-154.8	-1.44	-154.8	-0.86	-154.8	0.6	-154.8	-0.09	-154.8	1.12	-154.8	-1.01	-154.8	-1.49	-154.8	-3.01	-154.8	2.91	-154.8	1.82	-154.8	1.8	-154.8	0.98	-154.8	0.25	-154.8	0.86	-154.8	0.06	-154.8	-1.15	-154.8	1.11	-154.8	0.44	-154.8	2.13	-154.8	-1.78	-154.8	-1.28
-153.9	-1.91	-153.9	2.51	-153.9	0.5	-153.9	1.26	-153.9	-2.65	-153.9	1.42	-153.9	-3.11	-153.9	0.11	-153.9	1.8	-153.9	-0.3	-153.9	-3.32	-153.9	-1.07	-153.9	-1.08	-153.9	1.35	-153.9	0.53	-153.9	0.77	-153.9	-0.48	-153.9	2.52	-153.9	-3.82	-153.9	-2.35	-153.9	1.56	-153.9	-3.59	-153.9	2.32	-153.9	0.67	-153.9	-0.5
-153	-0.98	-153	2.66	-153	-0.99	-153	1.52	-153	-0.42	-153	-1.14	-153	0.94	-153	-1.81	-153	-3.22	-153	3.78	-153	0.1	-153	-1.39	-153	0.33	-153	1.79	-153	-2.77	-153	2.63	-153	0.84	-153	-0.6	-153	-2.95	-153	-0.72	-153	-0.71	-153	-2.64	-153	-0.6	-153	0.62	-153	-1.69
-152.1	-1.54	-152.1	3.37	-152.1	1.61	-152.1	1.35	-152.1	-2.05	-152.1	0.08	-152.1	-3.97	-152.1	-0.6	-152.1	-0.59	-152.1	1.9	-152.1	-2.46	-152.1	-0.65	-152.1	-2.71	-152.1	-0.08	-152.1	1.76	-152.1	5.08	-152.1	0.31	-152.1	2.02	-152.1	-1.3	-152.1	-0.54	-152.1	1.83	-152.1	0.7	-152.1	0.49	-152.1	-1.24	-152.1	-0.27
-151.2	-0.85	-151.2	1.18	-151.2	-0.49	-151.2	-2.47	-151.2	1.28	-151.2	-0.77	-151.2	-1.1	-151.2	-1.54	-151.2	-0.14	-151.2	1.14	-151.2	1.61	-151.2	-1.14	-151.2	1.63	-151.2	3.29	-151.2	-0.83	-151.2	3.94	-151.2	2.03	-151.2	0.25	-151.2	-2.7	-151.2	0.55	-151.2	-0.08	-151.2	0.6	-151.2	0.62	-151.2	-1.54	-151.2	-0.74
-150.3	0.4	-150.3	1.98	-150.3	-0.62	-150.3	3.26	-150.3	-1.18	-150.3	-0.4	-150.3	1.48	-150.3	-0.71	-150.3	0.17	-150.3	3.29	-150.3	-1.63	-150.3	-1.47	-150.3	1.18	-150.3	2.58	-150.3	-0.6	-150.3	3.1	-150.3	0.78	-150.3	-0.78	-150.3	-0.75	-150.3	-0.86	-150.3	0.59	-150.3	-0.96	-150.3	0.47	-150.3	-2.53	-150.3	-0.1
-149.4	1.52	-149.4	1.51	-149.4	0.99	-149.4	2.39	-149.4	-3.36	-149.4	-0.85	-149.4	0.98	-149.4	-0.1	-149.4	1.18	-149.4	1.19	-149.4	-1.43	-149.4	-1.11	-149.4	-0.6	-149.4	2.3	-149.4	-0.47	-149.4	2.06	-149.4	2.72	-149.4	0.18	-149.4	-2.5	-149.4	-0.27	-149.4	0.12	-149.4	-1.61	-149.4	1.46	-149.4	-2.06	-149.4	1.39
-148.5	-0.79	-148.5	3.16	-148.5	-0.73	-148.5	1.12	-148.5	-1.9	-148.5	-1.74	-148.5	0.1	-148.5	-0.06	-148.5	1.45	-148.5	0.22	-148.5	-2.28	-148.5	-3.01	-148.5	2.49	-148.5	2.27	-148.5	0.36	-148.5	1.95	-148.5	-1.12	-148.5	1.82	-148.5	-1.92	-148.5	0.15	-148.5	2.3	-148.5	-1.76	-148.5	-1.86	-148.5	1.87	-148.5	0.76
-147.6	-0.53	-147.6	2.32	-147.6	0.26	-147.6	0.09	-147.6	-0.86	-147.6	-0.78	-147.6	-2.4	-147.6	-0.44	-147.6	0.23	-147.6	1.24	-147.6	-1.9	-147.6	-2.21	-147.6	-0.5	-147.6	0.15	-147.6	-0.62	-147.6	2.03	-147.6	-2.58	-147.6	0.38	-147.6	-3.08	-147.6	-0.71	-147.6	0.17	-147.6	0.22	-147.6	-2.79	-147.6	-0.78	-147.6	-1.01
-146.7	0.03	-146.7	1.5	-146.7	1.28	-146.7	2.01	-146.7	0.24	-146.7	-0.08	-146.7	0.09	-146.7	0.99	-146.7	1.76	-146.7	1.2	-146.7	-1.19	-146.7	-1.31	-146.7	3.03	-146.7	1.67	-146.7	0.19	-146.7	3.39	-146.7	-0.7	-146.7	1.47	-146.7	-2.55	-146.7	-0.4	-146.7	2.54	-146.7	-3.52	-146.7	-0.3	-146.7	-1.08	-146.7	1.19
-145.8	-0.22	-145.8	0.97	-145.8	0.64	-145.8	0.65	-145.8	-3.33	-145.8	-1.82	-145.8	-2.43	-145.8	-0.56	-145.8	1.8	-145.8	0.78	-145.8	-1.57	-145.8	0.41	-145.8	1.11	-145.8	0.19	-145.8	0.09	-145.8	4.62	-145.8	2.58	-145.8	2.29	-145.8	-0.18	-145.8	-2.49	-145.8	0.66	-145.8	-0.19	-145.8	0.75	-145.8	0.88	-145.8	0.36
-144.9	-3.41	-144.9	0.28	-144.9	-0.43	-144.9	3.14	-144.9	-0.74	-144.9	0.17	-144.9	-2.14	-144.9	1.2	-144.9	1.44	-144.9	2.42	-144.9	-0.06	-144.9	-0.48	-144.9	0.72	-144.9	1.83	-144.9	0.63	-144.9	3.4	-144.9	0.77	-144.9	1.96	-144.9	-1.12	-144.9	-2.41	-144.9	-0.07	-144.9	-2.83	-144.9	-1.36	-144.9	-1.67	-144.9	0.47
-144	-1.89	-144	0.45	-144	1.69	-144	-0.13	-144	-2.46	-144	-3.59	-144	-0.8	-144	-1.27	-144	0.61	-144	1.53	-144	-2.25	-144	-3.57	-144	-0.22	-144	1.68	-144	1.1	-144	4.53	-144	0.39	-144	1.06	-144	-1.29	-144	-4.26	-144	2.15	-144	-1.41	-144	1.15	-144	0.09	-144	0.71
-143.1	0.89	-143.1	0.31	-143.1	1.19	-143.1	3.49	-143.1	-1.33	-143.1	-0.94	-143.1	0.92	-143.1	-1.09	-143.1	1.1	-143.1	1.51	-143.1	-1.51	-143.1	-2.23	-143.1	2.87	-143.1	1.52	-143.1	2.07	-143.1	0.36	-143.1	0.32	-143.1	0.79	-143.1	-1.5	-143.1	-0.87	-143.1	0.93	-143.1	-3.26	-143.1	-0.88	-143.1	0.96	-143.1	-0.72
-142.2	-1.4	-142.2	0.34	-142.2	1.1	-142.2	-1.05	-142.2	-0.85	-142.2	-2.62	-142.2	-3.25	-142.2	0.21	-142.2	-1.28	-142.2	0.7	-142.2	0.06	-142.2	-2.34	-142.2	-1.84	-142.2	1.98	-142.2	-0.14	-142.2	2.77	-142.2	0.2	-142.2	-0.32	-142.2	-2.21	-142.2	-2.13	-142.2	2.05	-142.2	-0.46	-142.2	-1.01	-142.2	-2.07	-142.2	-0.31
-141.3	-1.13	-141.3	-0.41	-141.3	-0.77	-141.3	-1.17	-141.3	-2.76	-141.3	0.08	-141.3	0.56	-141.3	-1.65	-141.3	3.01	-141.3	0.69	-141.3	-1.25	-141.3	-2.33	-141.3	0.11	-141.3	2.36	-141.3	1.28	-141.3	2.72	-141.3	-0.11	-141.3	-0.72	-141.3	-1.15	-141.3	-1.81	-141.3	1.48	-141.3	-1.46	-141.3	-0.3	-141.3	0.62	-141.3	0.99
-140.4	-0.54	-140.4	1.16	-140.4	1.61	-140.4	1.5	-140.4	-1.54	-140.4	-2.93	-140.4	1.82	-140.4	-2.48	-140.4	0.89	-140.4	1.36	-140.4	-1.76	-140.4	-3.14	-140.4	0.54	-140.4	0.63	-140.4	0.04	-140.4	1.07	-140.4	0.37	-140.4	0.76	-140.4	-1.39	-140.4	-2.33	-140.4	2.57	-140.4	-3.33	-140.4	-0.51	-140.4	-1.49	-140.4	0.71
-139.5	-2.14	-139.5	1.52	-139.5	3.35	-139.5	1.56	-139.5	-2.83	-139.5	-2.89	-139.5	-1.05	-139.5	0.49	-139.5	0.62	-139.5	2.31	-139.5	-3.74	-139.5	-3.13	-139.5	0.89	-139.5	0.56	-139.5	-0.65	-139.5	4.03	-139.5	-0.55	-139.5	1.01	-139.5	-0.57	-139.5	0.61	-139.5	1.8	-139.5	-2.37	-139.5	0.83	-139.5	0.54	-139.5	0.94
-138.6	-1.64	-138.6	0.82	-138.6	0.26	-138.6	0.53	-138.6	-1.48	-138.6	-0.65	-138.6	-2.2	-138.6	0.21	-138.6	-0.73	-138.6	0.86	-138.6	-1.81	-138.6	-3.2	-138.6	0.72	-138.6	2.38	-138.6	-1.09	-138.6	3.13	-138.6	-0.23	-138.6	-1.04	-138.6	-3.03	-138.6	0.81	-138.6	2.44	-138.6	-1.4	-138.6	-1.64	-138.6	-3.96	-138.6	0.46
-137.7	-1.68	-137.7	3.59	-137.7	-1.75	-137.7	0.28	-137.7	-2.52	-137.7	-1.62	-137.7	-1.31	-137.7	0.92	-137.7	1.27	-137.7	0.69	-137.7	-2.01	-137.7	-3.54	-137.7	1.61	-137.7	1.8	-137.7	0.06	-137.7	3.32	-137.7	-0.95	-137.7	-1.51	-137.7	-2.38	-137.7	-0.05	-137.7	1.38	-137.7	-1.02	-137.7	-1.86	-137.7	-1.64	-137.7	-1.05
-136.8	1.53	-136.8	3.88	-136.8	-0.64	-136.8	0.21	-136.8	-1.57	-136.8	-1.07	-136.8	-1.35	-136.8	-1.28	-136.8	1.72	-136.8	-0.97	-136.8	-2.23	-136.8	-2.86	-136.8	0.25	-136.8	0.95	-136.8	1.46	-136.8	1.7	-136.8	-0.7	-136.8	2.32	-136.8	-0.98	-136.8	-1.33	-136.8	1.68	-136.8	-3.05	-136.8	-0.34	-136.8	-0.12	-136.8	0.1
-135.9	-1.7	-135.9	2.23	-135.9	1.84	-135.9	1.23	-135.9	-3.76	-135.9	-1.66	-135.9	1.24	-135.9	1.11	-135.9	0.17	-135.9	0.65	-135.9	-1.2	-135.9	-1.06	-135.9	2	-135.9	1.84	-135.9	-0.49	-135.9	3.4	-135.9	0.88	-135.9	0.66	-135.9	0.14	-135.9	-1.69	-135.9	0.82	-135.9	-2.48	-135.9	-0.76	-135.9	-1.56	-135.9	2.62
-135	-1.3	-135	1	-135	1.83	-135	0.1	-135	-4.66	-135	-0.58	-135	-2.98	-135	0.39	-135	0.52	-135	-2.51	-135	-1.37	-135	-1.23	-135	-1.42	-135	1.19	-135	1.24	-135	2.68	-135	-1.84	-135	0.58	-135	-1.8	-135	-3.15	-135	0.93	-135	0.13	-135	-0.55	-135	-0.45	-135	-0.77
-134.1	-1.9	-134.1	2.86	-134.1	-1.32	-134.1	2.27	-134.1	-2.55	-134.1	0.89	-134.1	-2.79	-134.1	-1.92	-134.1	0.14	-134.1	2.77	-134.1	-0.88	-134.1	0.04	-134.1	0.22	-134.1	-0.58	-134.1	0.62	-134.1	1.68	-134.1	0.19	-134.1	1.54	-134.1	-0.79	-134.1	-2.36	-134.1	2.93	-134.1	-4.3	-134.1	-1.07	-134.1	-0.66	-134.1	2.09
-133.2	0.34	-133.2	-0.04	-133.2	1.21	-133.2	-0.37	-133.2	-1.5	-133.2	-0.29	-133.2	1.03	-133.2	2.13	-133.2	-0.57	-133.2	-0.52	-133.2	0.12	-133.2	0.13	-133.2	1.88	-133.2	3.66	-133.2	-0.54	-133.2	3.52	-133.2	0.05	-133.2	1.8	-133.2	-1.24	-133.2	-1.78	-133.2	1.08	-133.2	-1.51	-133.2	-3.4	-133.2	1.16	-133.2	-1.34
-132.3	-1.1	-132.3	1.19	-132.3	2.43	-132.3	1.95	-132.3	0.8	-132.3	-1.57	-132.3	-0.22	-132.3	0.22	-132.3	3.21	-132.3	1.63	-132.3	1.02	-132.3	-1.94	-132.3	-0.71	-132.3	2	-132.3	0.54	-132.3	1.96	-132.3	1.42	-132.3	0.54	-132.3	-4.51	-132.3	-3.39	-132.3	1.42	-132.3	-0.43	-132.3	-0.22	-132.3	-2.9	-132.3	-0.65
-131.4	-1.83	-131.4	1.48	-131.4	-0.69	-131.4	0.7	-131.4	-1.38	-131.4	-2.39	-131.4	0.94	-131.4	-1.55	-131.4	1.32	-131.4	0.79	-131.4	-0.63	-131.4	-3.65	-131.4	3.26	-131.4	-0.95	-131.4	1.51	-131.4	0.43	-131.4	1.39	-131.4	-0.48	-131.4	0.68	-131.4	-1.87	-131.4	0.28	-131.4	-1.42	-131.4	1.3	-131.4	-2.01	-131.4	2.15
-130.5	0.6	-130.5	1.58	-130.5	0.4	-130.5	3.23	-130.5	0.35	-130.5	-0.04	-130.5	-1.05	-130.5	0.09	-130.5	0.48	-130.5	3.82	-130.5	-0.38	-130.5	-0.81	-130.5	0.59	-130.5	-0.57	-130.5	0.66	-130.5	3.01	-130.5	-0.66	-130.5	1.25	-130.5	0.36	-130.5	-1.94	-130.5	-0.17	-130.5	-1.01	-130.5	-2.94	-130.5	-3.14	-130.5	1.29
-129.6	1.55	-129.6	0.15	-129.6	-0.2	-129.6	1.05	-129.6	-3.33	-129.6	-0.62	-129.6	-1.34	-129.6	-0.54	-129.6	1.46	-129.6	1.01	-129.6	-3.54	-129.6	-2.7	-129.6	-0.32	-129.6	0.95	-129.6	-1.2	-129.6	2.29	-129.6	-0.32	-129.6	-0.7	-129.6	-3.54	-129.6	-1.98	-129.6	0.23	-129.6	-2.45	-129.6	0.37	-129.6	-0.52	-129.6	-1.51
-128.7	-0.93	-128.7	0.43	-128.7	0.27	-128.7	-0.57	-128.7	-0.62	-128.7	0.23	-128.7	-2.92	-128.7	-2.4	-128.7	-0.06	-128.7	1.34	-128.7	-0.82	-128.7	0.35	-128.7	-1.3	-128.7	1.24	-128.7	1.96	-128.7	2.15	-128.7	0.29	-128.7	1.33	-128.7	-1.69	-128.7	1.24	-128.7	1.36	-128.7	-2.13	-128.7	-0.07	-128.7	1.57	-128.7	-0.87
-127.8	-0.94	-127.8	4.62	-127.8	0.75	-127.8	0.41	-127.8	-1.62	-127.8	-1.23	-127.8	-2.64	-127.8	0.37	-127.8	1.19	-127.8	1.44	-127.8	-4.21	-127.8	-1.13	-127.8	0.43	-127.8	-1.25	-127.8	2.17	-127.8	4.31	-127.8	-1.86	-127.8	0.47	-127.8	-0.33	-127.8	-1.28	-127.8	0.23	-127.8	-0.61	-127.8	-0.34	-127.8	0.48	-127.8	0.61
-126.9	-0.46	-126.9	2.59	-126.9	-1.54	-126.9	-1.14	-126.9	-4.74	-126.9	-1.84	-126.9	0.08	-126.9	-0.72	-126.9	-0.23	-126.9	1.49	-126.9	-2.64	-126.9	-0.26	-126.9	0.09	-126.9	-1.19	-126.9	1.38	-126.9	4.23	-126.9	-0.87	-126.9	-0.48	-126.9	-1.63	-126.9	-2.94	-126.9	3.07	-126.9	-2.3	-126.9	-2.9	-126.9	-1.03	-126.9	-0.32
-126	-0.45	-126	1.03	-126	2.39	-126	-1.15	-126	-1.58	-126	-1.79	-126	-0.03	-126	-0.7	-126	1.82	-126	0.97	-126	-1.42	-126	-4.18	-126	1.82	-126	1.96	-126	1.26	-126	3.26	-126	-1.75	-126	-0.21	-126	0.26	-126	-2.26	-126	0.34	-126	-1.02	-126	-0.8	-126	-1.19	-126	1.73
-125.1	-0.21	-125.1	1.34	-125.1	0.67	-125.1	2.62	-125.1	-2.86	-125.1	-2.5	-125.1	-1.66	-125.1	-2.14	-125.1	0.81	-125.1	-1.79	-125.1	-2.17	-125.1	-3.35	-125.1	1.46	-125.1	-0.1	-125.1	-0.8	-125.1	1.4	-125.1	-0.2	-125.1	1.79	-125.1	-2.46	-125.1	-3.18	-125.1	-0.69	-125.1	-2.4	-125.1	1.71	-125.1	-0.98	-125.1	-1.56
-124.2	-0.67	-124.2	3.24	-124.2	-1.27	-124.2	1.62	-124.2	-3.23	-124.2	-2.26	-124.2	-3.13	-124.2	2.08	-124.2	-0.47	-124.2	2.48	-124.2	-0.36	-124.2	-3.82	-124.2	-0.18	-124.2	1.85	-124.2	-2.85	-124.2	1.98	-124.2	1.93	-124.2	-0.43	-124.2	-0.5	-124.2	-1.2	-124.2	0.32	-124.2	-0.79	-124.2	0.93	-124.2	0	-124.2	1.28
-123.3	-0.1	-123.3	2.45	-123.3	0.25	-123.3	0.46	-123.3	0.21	-123.3	-2.45	-123.3	-1.39	-123.3	1.14	-123.3	1.96	-123.3	1.45	-123.3	-1.56	-123.3	-2.53	-123.3	0.71	-123.3	4.61	-123.3	2.06	-123.3	1.79	-123.3	-1.45	-123.3	1	-123.3	-3.35	-123.3	-2.49	-123.3	3.01	-123.3	-1.14	-123.3	-2.42	-123.3	-1.6	-123.3	-0.9
-122.4	-2.01	-122.4	1.39	-122.4	-1.61	-122.4	-0.73	-122.4	-3.85	-122.4	-3.39	-122.4	0.89	-122.4	-0.01	-122.4	2.5	-122.4	1.93	-122.4	-0.14	-122.4	-3.02	-122.4	1.38	-122.4	1.65	-122.4	1.86	-122.4	3.91	-122.4	-0.63	-122.4	0.4	-122.4	-3.36	-122.4	-2.58	-122.4	2.78	-122.4	0.96	-122.4	-1.28	-122.4	-2.08	-122.4	-0.73
-121.5	-1.11	-121.5	4.25	-121.5	0.52	-121.5	0.47	-121.5	-1.75	-121.5	0.96	-121.5	-0.92	-121.5	-0.64	-121.5	1.04	-121.5	1.73	-121.5	-0.96	-121.5	-1.34	-121.5	0.88	-121.5	1.21	-121.5	-1.07	-121.5	1.46	-121.5	-0.46	-121.5	-0.64	-121.5	-1.45	-121.5	-0.23	-121.5	1.56	-121.5	-2.13	-121.5	0.69	-121.5	-0.42	-121.5	-0.24
-120.6	-3.04	-120.6	1.43	-120.6	0.58	-120.6	0.69	-120.6	-0.44	-120.6	0.16	-120.6	-0.78	-120.6	-2.62	-120.6	1.21	-120.6	2.13	-120.6	-2.28	-120.6	-3.8	-120.6	1.45	-120.6	-0.09	-120.6	2.69	-120.6	4.7	-120.6	-0.63	-120.6	0.2	-120.6	-2.47	-120.6	-0.1	-120.6	1.45	-120.6	0.31	-120.6	-0.67	-120.6	0.72	-120.6	-0.55
-119.7	2.87	-119.7	2.6	-119.7	1.34	-119.7	2.13	-119.7	-2.79	-119.7	-2.15	-119.7	2.14	-119.7	-0.03	-119.7	-2.72	-119.7	1.96	-119.7	-1.54	-119.7	0.44	-119.7	3.97	-119.7	1.12	-119.7	-2.57	-119.7	1.08	-119.7	-0.09	-119.7	0.98	-119.7	0.42	-119.7	-0.55	-119.7	-0.66	-119.7	-2.52	-119.7	-0.54	-119.7	0	-119.7	0.55
-118.8	1.46	-118.8	0.07	-118.8	0.53	-118.8	-0.81	-118.8	-2.58	-118.8	-0.65	-118.8	1.62	-118.8	-3.23	-118.8	0.7	-118.8	-0.74	-118.8	-1.8	-118.8	-4.05	-118.8	0.45	-118.8	-0.09	-118.8	-0.81	-118.8	1.27	-118.8	-4.23	-118.8	-2.21	-118.8	-2.79	-118.8	-2.98	-118.8	-0.04	-118.8	-0.72	-118.8	-1.93	-118.8	-3.63	-118.8	-2.04
-117.9	-0.69	-117.9	2.75	-117.9	-1.23	-117.9	1.22	-117.9	-2.84	-117.9	0.9	-117.9	1.47	-117.9	1.08	-117.9	0.13	-117.9	0.38	-117.9	-0.03	-117.9	-3.06	-117.9	3.12	-117.9	0.02	-117.9	1.24	-117.9	0.48	-117.9	0.76	-117.9	-0.54	-117.9	-0.49	-117.9	-4.31	-117.9	0.36	-117.9	-3.59	-117.9	0.26	-117.9	-0.52	-117.9	0.94
-117	-2.13	-117	-0.67	-117	0.84	-117	1.32	-117	-3.2	-117	-0.41	-117	-1.08	-117	-1.05	-117	1.86	-117	1.29	-117	-4.37	-117	-1.35	-117	1.3	-117	0.87	-117	0.74	-117	0.87	-117	-2.5	-117	1.16	-117	0.7	-117	0.37	-117	-1.28	-117	-4.2	-117	-0.75	-117	0.97	-117	3.48
-116.1	-3.56	-116.1	1.23	-116.1	-1.34	-116.1	0.88	-116.1	-1.28	-116.1	-0.4	-116.1	-2.02	-116.1	-0.66	-116.1	0	-116.1	3.42	-116.1	-0.65	-116.1	-2.47	-116.1	-3.55	-116.1	-0.86	-116.1	1.51	-116.1	4.37	-116.1	0.51	-116.1	-2.52	-116.1	-4.01	-116.1	-3.2	-116.1	0.09	-116.1	-0.37	-116.1	-0.13	-116.1	-2.74	-116.1	-0.3
-115.2	-0.83	-115.2	3.33	-115.2	-0.44	-115.2	1.25	-115.2	-3.18	-115.2	-1.09	-115.2	1.15	-115.2	1.09	-115.2	2.77	-115.2	-1.3	-115.2	0.51	-115.2	-2.53	-115.2	1.03	-115.2	2.87	-115.2	0.87	-115.2	0.65	-115.2	1.21	-115.2	0.64	-115.2	-0.5	-115.2	-1.78	-115.2	1.85	-115.2	-3.35	-115.2	0.4	-115.2	-1.85	-115.2	-0.27
-114.3	1.17	-114.3	1.31	-114.3	0.02	-114.3	-0.16	-114.3	-0.53	-114.3	-2.75	-114.3	1.98	-114.3	-0.87	-114.3	-0.61	-114.3	1.11	-114.3	-1.67	-114.3	-2.64	-114.3	2.79	-114.3	1.04	-114.3	-3.63	-114.3	2.18	-114.3	0.83	-114.3	-1.43	-114.3	-2.88	-114.3	-2.93	-114.3	-1.01	-114.3	-1.06	-114.3	2	-114.3	0.41	-114.3	-1.08
-113.4	0.78	-113.4	2.06	-113.4	-0.3	-113.4	-1.23	-113.4	-0.72	-113.4	-5.56	-113.4	1.37	-113.4	0.24	-113.4	0.49	-113.4	-0.81	-113.4	-1.21	-113.4	-2.15	-113.4	4	-113.4	2.23	-113.4	-2.06	-113.4	2.49	-113.4	-0.91	-113.4	0.56	-113.4	-2.98	-113.4	-3.15	-113.4	1.12	-113.4	-0.42	-113.4	-0.97	-113.4	-0.92	-113.4	-2.99
-112.5	-0.74	-112.5	1.96	-112.5	0.12	-112.5	1.12	-112.5	-0.72	-112.5	-0.07	-112.5	0.56	-112.5	-0.34	-112.5	2.9	-112.5	0.02	-112.5	-0.05	-112.5	-0.51	-112.5	2.22	-112.5	-0.74	-112.5	-0.72	-112.5	0.17	-112.5	0.44	-112.5	0.93	-112.5	-0.96	-112.5	0.19	-112.5	-0.16	-112.5	-2.41	-112.5	1.82	-112.5	-2.05	-112.5	1.25
-111.6	1.95	-111.6	-0.56	-111.6	1.21	-111.6	0.49	-111.6	-2.74	-111.6	-1.31	-111.6	-1.36	-111.6	-2.63	-111.6	2.11	-111.6	1.33	-111.6	-1.17	-111.6	-2.52	-111.6	-0.1	-111.6	0.55	-111.6	-0.56	-111.6	2.85	-111.6	0.34	-111.6	0.49	-111.6	-2.62	-111.6	-2.57	-111.6	1.7	-111.6	-1.16	-111.6	0.52	-111.6	-0.23	-111.6	-3.8
-110.7	-1.52	-110.7	2.78	-110.7	1.03	-110.7	-0.16	-110.7	-0.07	-110.7	2.06	-110.7	-2.63	-110.7	-1.75	-110.7	1.81	-110.7	-1.2	-110.7	0.53	-110.7	-0.08	-110.7	0.49	-110.7	-1.06	-110.7	-0.08	-110.7	1.11	-110.7	-0.18	-110.7	1.19	-110.7	1.14	-110.7	-2.43	-110.7	2	-110.7	-0.72	-110.7	1.1	-110.7	-0.83	-110.7	1.34
-109.8	-1.58	-109.8	2.27	-109.8	0.96	-109.8	-0.83	-109.8	-2.02	-109.8	-1.46	-109.8	-0.6	-109.8	0.38	-109.8	2.22	-109.8	0.18	-109.8	-2.52	-109.8	-3.1	-109.8	0.17	-109.8	1.03	-109.8	-0.71	-109.8	0.3	-109.8	-1.31	-109.8	-1.94	-109.8	-2.19	-109.8	-2.13	-109.8	0.31	-109.8	-1.35	-109.8	-2.97	-109.8	-1.9	-109.8	0.22
-108.9	-1.69	-108.9	0.9	-108.9	0.33	-108.9	-1	-108.9	-1.14	-108.9	-1.94	-108.9	-2.33	-108.9	0.92	-108.9	1.68	-108.9	-0.66	-108.9	0.31	-108.9	-1.05	-108.9	-1.05	-108.9	1.07	-108.9	2.36	-108.9	0.35	-108.9	1.87	-108.9	2.91	-108.9	-2.79	-108.9	-2.19	-108.9	2.47	-108.9	-3.2	-108.9	-0.77	-108.9	3.27	-108.9	-1.03
-108	-0.44	-108	-0.21	-108	0.88	-108	-1.04	-108	-3.02	-108	-4.49	-108	2	-108	-1.47	-108	1.95	-108	1.68	-108	-4.37	-108	-2.47	-108	3.02	-108	2.84	-108	-0.25	-108	2.32	-108	-1.29	-108	-2.63	-108	1.27	-108	-0.62	-108	0.14	-108	-1.55	-108	-1.71	-108	-1.94	-108	2.13
-107.1	-1.43	-107.1	2.61	-107.1	-0.15	-107.1	-1.8	-107.1	-3.26	-107.1	-1.85	-107.1	-1.93	-107.1	1.12	-107.1	0.35	-107.1	0.09	-107.1	-2.92	-107.1	-4.8	-107.1	0.45	-107.1	3.17	-107.1	-0.04	-107.1	2.17	-107.1	0.95	-107.1	1.14	-107.1	-2.25	-107.1	-0.39	-107.1	1.79	-107.1	-1.5	-107.1	-1.27	-107.1	-0.78	-107.1	0.8
-106.2	-0.67	-106.2	2.1	-106.2	1.13	-106.2	-1.37	-106.2	-1.89	-106.2	-1.09	-106.2	0.25	-106.2	-1.02	-106.2	-1.85	-106.2	-1.89	-106.2	-1.48	-106.2	-0.24	-106.2	0.9	-106.2	0.1	-106.2	0.21	-106.2	2.32	-106.2	1.62	-106.2	1.49	-106.2	-0.21	-106.2	-0.87	-106.2	3.52	-106.2	-1.36	-106.2	0.3	-106.2	-1.92	-106.2	-1.38
-105.3	-3.67	-105.3	3.43	-105.3	0.1	-105.3	0	-105.3	0.52	-105.3	-0.12	-105.3	-2.18	-105.3	1.48	-105.3	1.86	-105.3	1.14	-105.3	0.35	-105.3	-1.09	-105.3	1.17	-105.3	-0.44	-105.3	1.44	-105.3	0.3	-105.3	-0.74	-105.3	-0.23	-105.3	-2.67	-105.3	-1.05	-105.3	2.04	-105.3	-2.41	-105.3	0.6	-105.3	-1.11	-105.3	-2.34
-104.4	-0.69	-104.4	-0.52	-104.4	1.98	-104.4	0.81	-104.4	-2.29	-104.4	0.08	-104.4	-0.04	-104.4	-3.18	-104.4	1.52	-104.4	-1.96	-104.4	-1.42	-104.4	-0.57	-104.4	0.73	-104.4	-0.42	-104.4	1.11	-104.4	1.92	-104.4	-1.49	-104.4	2.31	-104.4	-1.8	-104.4	-2.42	-104.4	0.84	-104.4	-1.77	-104.4	-0.98	-104.4	-2.78	-104.4	1.62
-103.5	-0.51	-103.5	1.2	-103.5	1.67	-103.5	1.75	-103.5	0.21	-103.5	-3	-103.5	-1.04	-103.5	-1.63	-103.5	2.27	-103.5	-0.04	-103.5	-3.82	-103.5	-0.01	-103.5	-0.75	-103.5	0.17	-103.5	1.32	-103.5	1.62	-103.5	-0.72	-103.5	0.99	-103.5	-1.12	-103.5	-1.89	-103.5	0.95	-103.5	-1	-103.5	-2.68	-103.5	-0.21	-103.5	-1.17
-102.6	0.55	-102.6	-0.56	-102.6	-0.76	-102.6	-0.71	-102.6	-2.37	-102.6	1.19	-102.6	1.93	-102.6	-0.17	-102.6	-0.35	-102.6	-2.94	-102.6	-2.44	-102.6	-2.72	-102.6	1.9	-102.6	0.41	-102.6	1.18	-102.6	-0.82	-102.6	-0.88	-102.6	-0.4	-102.6	-1.21	-102.6	-1.87	-102.6	2.14	-102.6	-2.95	-102.6	0.95	-102.6	-0.89	-102.6	1.45
-101.7	-0.55	-101.7	1.84	-101.7	0.66	-101.7	1.31	-101.7	-1.72	-101.7	-0.85	-101.7	-0.37	-101.7	-2.48	-101.7	0.46	-101.7	1.07	-101.7	-1.45	-101.7	-2.38	-101.7	-0.67	-101.7	-0.21	-101.7	0.65	-101.7	1.38	-101.7	-1.14	-101.7	0.32	-101.7	-3.34	-101.7	-1.84	-101.7	2.21	-101.7	-0.21	-101.7	-0.74	-101.7	-2.66	-101.7	-1.36
-100.8	-0.95	-100.8	-0.05	-100.8	0.43	-100.8	-0.54	-100.8	-2.25	-100.8	-0.9	-100.8	-0.32	-100.8	-1.56	-100.8	0.48	-100.8	-1.24	-100.8	0.17	-100.8	-0.55	-100.8	1.1	-100.8	0.63	-100.8	1.31	-100.8	0.51	-100.8	-0.02	-100.8	1.66	-100.8	-2.07	-100.8	-1.87	-100.8	0.24	-100.8	-2.84	-100.8	-1.73	-100.8	-2.25	-100.8	1.1
-99.9	-0.81	-99.9	1.91	-99.9	2.48	-99.9	0.74	-99.9	-1.19	-99.9	-0.82	-99.9	1.46	-99.9	1.17	-99.9	1.5	-99.9	0.11	-99.9	-1.23	-99.9	-4.36	-99.9	4.55	-99.9	1.4	-99.9	-0.54	-99.9	1.88	-99.9	-1.62	-99.9	-0.28	-99.9	0.75	-99.9	-1	-99.9	1.56	-99.9	-3.02	-99.9	-0.03	-99.9	-0.93	-99.9	-0.55
-99	0.14	-99	0.95	-99	0.59	-99	2.71	-99	-0.59	-99	-0.71	-99	-0.53	-99	-2.25	-99	2.24	-99	2.49	-99	-0.24	-99	1.24	-99	0.93	-99	0.94	-99	2.15	-99	-1.15	-99	0.1	-99	3	-99	1.52	-99	1.08	-99	1.93	-99	-1.8	-99	-0.79	-99	-0.25	-99	1.9
-98.1	-0.26	-98.1	-0.38	-98.1	-0.36	-98.1	-1.4	-98.1	-3.12	-98.1	-3.72	-98.1	1.39	-98.1	-0.74	-98.1	1.83	-98.1	-0.9	-98.1	-3.13	-98.1	-2.46	-98.1	2.28	-98.1	0.13	-98.1	-0.79	-98.1	1.77	-98.1	-1.91	-98.1	-1.47	-98.1	-3.32	-98.1	0.5	-98.1	0.31	-98.1	-0.4	-98.1	-2.55	-98.1	-4.6	-98.1	0.43
-97.2	-2.11	-97.2	1.49	-97.2	1.62	-97.2	0.74	-97.2	-4.49	-97.2	-2.05	-97.2	1.76	-97.2	0.29	-97.2	0.26	-97.2	0.58	-97.2	-4.26	-97.2	-4.07	-97.2	1.77	-97.2	-0.04	-97.2	0.89	-97.2	1.93	-97.2	-0.69	-97.2	0.62	-97.2	0.73	-97.2	-1.43	-97.2	2.02	-97.2	-0.2	-97.2	-0.02	-97.2	0.34	-97.2	1.81
-96.3	-1.03	-96.3	-1.52	-96.3	0.33	-96.3	0.39	-96.3	-2.25	-96.3	-1.29	-96.3	0.17	-96.3	-1.63	-96.3	1.48	-96.3	2.5	-96.3	-1.66	-96.3	-1	-96.3	1.14	-96.3	1.66	-96.3	1.95	-96.3	2.59	-96.3	0.59	-96.3	-1.05	-96.3	-3.08	-96.3	-2.03	-96.3	1.88	-96.3	-0.54	-96.3	0.42	-96.3	-0.2	-96.3	-0.99
-95.4	-1.75	-95.4	-0.3	-95.4	0.45	-95.4	-0.2	-95.4	-1.63	-95.4	1.83	-95.4	-2.06	-95.4	1.35	-95.4	0.87	-95.4	1.9	-95.4	-2.24	-95.4	0.15	-95.4	0.74	-95.4	1.84	-95.4	1.37	-95.4	3.25	-95.4	-2.07	-95.4	0.58	-95.4	0.51	-95.4	-1.41	-95.4	3.65	-95.4	0.6	-95.4	-1.86	-95.4	0.97	-95.4	1.67
-94.5	-1.6	-94.5	0.74	-94.5	2.06	-94.5	-0.91	-94.5	0.03	-94.5	-1.62	-94.5	-0.36	-94.5	-0.18	-94.5	-0.04	-94.5	0.69	-94.5	1.24	-94.5	-1.58	-94.5	0.66	-94.5	2.6	-94.5	-1.26	-94.5	3.18	-94.5	1.32	-94.5	-0.67	-94.5	-0.35	-94.5	-1.4	-94.5	-0.13	-94.5	-0.77	-94.5	0.49	-94.5	-1.83	-94.5	1.21
-93.6	-0.54	-93.6	2.65	-93.6	3.06	-93.6	0.33	-93.6	-1.76	-93.6	-2.54	-93.6	-0.67	-93.6	-0.6	-93.6	2.28	-93.6	1.7	-93.6	0.22	-93.6	-2.09	-93.6	1.8	-93.6	1.27	-93.6	-0.06	-93.6	2.84	-93.6	-1.33	-93.6	1.47	-93.6	0.11	-93.6	-0.48	-93.6	1.62	-93.6	-0.35	-93.6	-0.22	-93.6	0.49	-93.6	2.14
-92.7	-2.63	-92.7	-0.18	-92.7	2.22	-92.7	0.23	-92.7	-2.6	-92.7	-0.61	-92.7	-0.28	-92.7	0.69	-92.7	0.77	-92.7	0.46	-92.7	-3.59	-92.7	-0.59	-92.7	0.57	-92.7	1.51	-92.7	1.41	-92.7	2.25	-92.7	0.36	-92.7	-1.8	-92.7	-0.08	-92.7	-0.76	-92.7	1.75	-92.7	-1.82	-92.7	0.91	-92.7	-3.46	-92.7	1.65
-91.8	-3.16	-91.8	-0.28	-91.8	0.31	-91.8	-1.25	-91.8	0.18	-91.8	-1.36	-91.8	-1.34	-91.8	-1.43	-91.8	-0.24	-91.8	-0.56	-91.8	-0.95	-91.8	0.12	-91.8	0.92	-91.8	1.06	-91.8	-2.33	-91.8	0.96	-91.8	-0.54	-91.8	-0.96	-91.8	-3.47	-91.8	-2.49	-91.8	1.93	-91.8	-1.23	-91.8	-0.34	-91.8	-3.17	-91.8	-2.13
-90.9	-1.97	-90.9	2.09	-90.9	-0.57	-90.9	1.19	-90.9	0.01	-90.9	-0.55	-90.9	1.17	-90.9	0.51	-90.9	1.41	-90.9	4.38	-90.9	-1	-90.9	-2.19	-90.9	1.7	-90.9	1.71	-90.9	2.77	-90.9	2.25	-90.9	-1.59	-90.9	0.56	-90.9	-0.98	-90.9	0.04	-90.9	3.21	-90.9	-1.7	-90.9	-2.37	-90.9	-0.67	-90.9	-1.68
-90	-0.39	-90	2.91	-90	-1.01	-90	1	-90	-2.62	-90	0.65	-90	-0.44	-90	0.34	-90	0.71	-90	0.79	-90	-1.75	-90	-1.34	-90	-0.47	-90	0.93	-90	1.41	-90	2.53	-90	-3.72	-90	0.87	-90	-2.89	-90	-2.87	-90	2.02	-90	0.09	-90	-2.59	-90	-0.98	-90	-3.12
-89.1	-1.49	-89.1	1.55	-89.1	0.34	-89.1	-2.77	-89.1	-1.15	-89.1	-0.23	-89.1	-0.14	-89.1	-0.76	-89.1	1.15	-89.1	0.43	-89.1	-4.17	-89.1	-2.06	-89.1	1.26	-89.1	0.24	-89.1	2.99	-89.1	2	-89.1	-2.22	-89.1	1.63	-89.1	-0.96	-89.1	-2.35	-89.1	1.73	-89.1	-0.15	-89.1	-1.21	-89.1	0.3	-89.1	1.44
-88.2	-2.39	-88.2	1.43	-88.2	0.72	-88.2	1.54	-88.2	-2.95	-88.2	1.24	-88.2	-1.33	-88.2	1.17	-88.2	-0.07	-88.2	0.36	-88.2	0.01	-88.2	-3.29	-88.2	0.81	-88.2	1.06	-88.2	-1.15	-88.2	0.85	-88.2	2.61	-88.2	-0.8	-88.2	-2.88	-88.2	-3.81	-88.2	0.51	-88.2	-1.9	-88.2	-0.05	-88.2	-1.5	-88.2	-1.49
-87.3	0.92	-87.3	0.81	-87.3	1.67	-87.3	3.02	-87.3	-1.6	-87.3	-2.04	-87.3	-1.21	-87.3	-1.45	-87.3	1.89	-87.3	1.75	-87.3	-4.08	-87.3	-3.96	-87.3	0.65	-87.3	0.22	-87.3	1.13	-87.3	3.64	-87.3	-1.22	-87.3	-0.18	-87.3	-0.58	-87.3	-1.71	-87.3	3.6	-87.3	-0.9	-87.3	-0.2	-87.3	-1.73	-87.3	0.91
-86.4	-0.22	-86.4	1.36	-86.4	1.32	-86.4	-1.85	-86.4	-2.91	-86.4	-0.84	-86.4	-0.06	-86.4	-2.81	-86.4	2.24	-86.4	1.26	-86.4	-2.4	-86.4	-3.32	-86.4	0.43	-86.4	-0.33	-86.4	0.15	-86.4	3.5	-86.4	-0.78	-86.4	-1.95	-86.4	-2.99	-86.4	-0.54	-86.4	3.12	-86.4	0.99	-86.4	0.01	-86.4	-1.99	-86.4	-0.05
-85.5	-0.39	-85.5	1.2	-85.5	2.59	-85.5	1.55	-85.5	-2.96	-85.5	-1.02	-85.5	0.19	-85.5	0.15	-85.5	1.61	-85.5	3.87	-85.5	-1.95	-85.5	0.31	-85.5	1.96	-85.5	3.34	-85.5	-0.55	-85.5	4.15	-85.5	-1.65	-85.5	1.59	-85.5	-0.09	-85.5	-1.99	-85.5	-0.15	-85.5	-2.51	-85.5	-0.5	-85.5	-0.12	-85.5	0.26
-84.6	0.6	-84.6	0.63	-84.6	0.66	-84.6	1.82	-84.6	-3.25	-84.6	-0.97	-84.6	0.88	-84.6	0.15	-84.6	-0.79	-84.6	-0.56	-84.6	-0.91	-84.6	-0.65	-84.6	1.69	-84.6	0.91	-84.6	1.35	-84.6	-1.39	-84.6	-2.55	-84.6	-1.95	-84.6	-3.31	-84.6	-1.4	-84.6	1.23	-84.6	-1.63	-84.6	-1.51	-84.6	-1.35	-84.6	-0.44
-83.7	-0.78	-83.7	-0.69	-83.7	0.41	-83.7	1.72	-83.7	-0.46	-83.7	-0.87	-83.7	-0.3	-83.7	0.42	-83.7	1.08	-83.7	0.65	-83.7	-2.47	-83.7	-1.61	-83.7	-0.4	-83.7	3.07	-83.7	0.57	-83.7	2.61	-83.7	0.06	-83.7	-0.37	-83.7	-0.17	-83.7	-0.52	-83.7	-1.27	-83.7	-0.07	-83.7	-1.13	-83.7	1.89	-83.7	-0.87
-82.8	-0.77	-82.8	0.17	-82.8	2.03	-82.8	0.61	-82.8	-1.65	-82.8	-1.83	-82.8	-1.63	-82.8	-0.24	-82.8	2.72	-82.8	0.58	-82.8	-0.68	-82.8	-1.31	-82.8	0.36	-82.8	-0.99	-82.8	-0.12	-82.8	1.68	-82.8	1.17	-82.8	0.69	-82.8	-1.7	-82.8	-0.8	-82.8	1.5	-82.8	-1.5	-82.8	0.82	-82.8	-1.12	-82.8	0.97
-81.9	0.79	-81.9	1.22	-81.9	1.34	-81.9	-0.73	-81.9	0.23	-81.9	-0.69	-81.9	0.86	-81.9	-3.84	-81.9	0.73	-81.9	0.58	-81.9	-2.6	-81.9	-1.1	-81.9	2.25	-81.9	0.1	-81.9	-0.39	-81.9	2.71	-81.9	-1.08	-81.9	0.1	-81.9	-1.29	-81.9	-1.92	-81.9	2.19	-81.9	-1.1	-81.9	1.53	-81.9	-0.46	-81.9	-0.53
-81	0.88	-81	1.08	-81	1.25	-81	-0.04	-81	-0.96	-81	-0.46	-81	1.16	-81	-0.49	-81	3.53	-81	1.79	-81	-0.98	-81	-0.69	-81	0.59	-81	0.36	-81	1.53	-81	3.73	-81	-3.57	-81	0.04	-81	-1.85	-81	-1.9	-81	1.3	-81	-1.44	-81	-2.42	-81	0.07	-81	-0.55
-80.1	2.4	-80.1	2.16	-80.1	1.77	-80.1	0.52	-80.1	-3.5	-80.1	0.53	-80.1	-0.15	-80.1	-1.8	-80.1	2.09	-80.1	0.02	-80.1	-1.25	-80.1	-1.85	-80.1	0.38	-80.1	-0.04	-80.1	0.08	-80.1	2.02	-80.1	-2.03	-80.1	3.66	-80.1	-2.15	-80.1	-0.64	-80.1	1.04	-80.1	0.22	-80.1	-2.39	-80.1	2.09	-80.1	-1.2
-79.2	-0.32	-79.2	1.91	-79.2	1.12	-79.2	-0.86	-79.2	-2.94	-79.2	-2.46	-79.2	-0.68	-79.2	-1.09	-79.2	-0.26	-79.2	1.66	-79.2	-0.27	-79.2	0.23	-79.2	0.85	-79.2	0.99	-79.2	-2.06	-79.2	4.91	-79.2	-0.26	-79.2	-0.79	-79.2	-2.14	-79.2	-3.41	-79.2	-0.64	-79.2	0.18	-79.2	-0.55	-79.2	-1.1	-79.2	2.08
-78.3	0.81	-78.3	1.61	-78.3	-0.66	-78.3	-1.16	-78.3	-1.23	-78.3	-2.51	-78.3	-1.6	-78.3	1.43	-78.3	-0.15	-78.3	1.47	-78.3	-2.32	-78.3	-1.5	-78.3	2.05	-78.3	0.45	-78.3	-0.49	-78.3	2.15	-78.3	-2.61	-78.3	2.11	-78.3	1.42	-78.3	-0.33	-78.3	3.17	-78.3	-1.24	-78.3	0.16	-78.3	-1.29	-78.3	2.4
-77.4	-0.68	-77.4	2.94	-77.4	-0.21	-77.4	-0.36	-77.4	0.83	-77.4	0.17	-77.4	-0.56	-77.4	-0.16	-77.4	2.08	-77.4	2.18	-77.4	-2.55	-77.4	-1.48	-77.4	1.29	-77.4	0.37	-77.4	1.02	-77.4	0.91	-77.4	-3.85	-77.4	1.75	-77.4	-0.37	-77.4	-1.71	-77.4	0.72	-77.4	-1.56	-77.4	0.09	-77.4	-1.05	-77.4	2.59
-76.5	-0.56	-76.5	2.88	-76.5	0.95	-76.5	-0.36	-76.5	-1.45	-76.5	1.47	-76.5	-0.51	-76.5	-0.95	-76.5	1.1	-76.5	1.34	-76.5	1.01	-76.5	-0.08	-76.5	1.31	-76.5	-1.6	-76.5	-1.18	-76.5	1	-76.5	0.76	-76.5	2.4	-76.5	-2.87	-76.5	-1.34	-76.5	0.81	-76.5	1	-76.5	-1.16	-76.5	-0.09	-76.5	-0.82
-75.6	-0.67	-75.6	2.41	-75.6	-1.51	-75.6	0.29	-75.6	-2.99	-75.6	2.26	-75.6	0.24	-75.6	0.14	-75.6	-0.26	-75.6	0.1	-75.6	-0.29	-75.6	1.31	-75.6	2.39	-75.6	0.71	-75.6	0.48	-75.6	0.85	-75.6	1.05	-75.6	-0.19	-75.6	-2.25	-75.6	-1.31	-75.6	1.67	-75.6	-2.33	-75.6	0.79	-75.6	-0.85	-75.6	-1.32
-74.7	0.16	-74.7	0.24	-74.7	-1.85	-74.7	-0.53	-74.7	-0.18	-74.7	-1.34	-74.7	-1.82	-74.7	-2.58	-74.7	1.33	-74.7	-0.13	-74.7	-0.19	-74.7	1.41	-74.7	-0.41	-74.7	0.19	-74.7	0.86	-74.7	2.62	-74.7	1.88	-74.7	4.45	-74.7	-2.23	-74.7	0.23	-74.7	3.9	-74.7	-1.25	-74.7	1.66	-74.7	2.7	-74.7	1.13
-73.8	1.44	-73.8	-0.14	-73.8	1.37	-73.8	0.52	-73.8	-1.32	-73.8	-1.72	-73.8	-0.68	-73.8	1.34	-73.8	0.88	-73.8	0.19	-73.8	-0.52	-73.8	-2.18	-73.8	0.59	-73.8	0.9	-73.8	-2	-73.8	0.32	-73.8	-0.36	-73.8	1.44	-73.8	-0.54	-73.8	-1.03	-73.8	0.17	-73.8	-1.73	-73.8	-0.47	-73.8	0.12	-73.8	-0.06
-72.9	2.34	-72.9	1.74	-72.9	-0.4	-72.9	1.92	-72.9	-1.68	-72.9	-0.58	-72.9	-0.46	-72.9	-1.02	-72.9	0.6	-72.9	1.52	-72.9	-0.16	-72.9	-0.96	-72.9	0.93	-72.9	-0.02	-72.9	-0.4	-72.9	3.32	-72.9	1.72	-72.9	3.51	-72.9	1.13	-72.9	-0.87	-72.9	2.43	-72.9	0.19	-72.9	-0.24	-72.9	2.11	-72.9	1.52
-72	-0.71	-72	1.24	-72	-0.13	-72	1.38	-72	-1.31	-72	1.22	-72	-2.56	-72	-0.1	-72	-1.1	-72	1.97	-72	-2.31	-72	-1.36	-72	-1.18	-72	-0.64	-72	-0.6	-72	3.16	-72	-1.37	-72	-0.23	-72	-1.91	-72	-3.81	-72	-0.3	-72	0.32	-72	3.37	-72	0.37	-72	0.01
-71.1	1.08	-71.1	1.65	-71.1	0.73	-71.1	0.82	-71.1	-1.78	-71.1	-1.67	-71.1	0.17	-71.1	-0.88	-71.1	2.17	-71.1	-0.29	-71.1	-0.03	-71.1	-0.42	-71.1	0.44	-71.1	-0.55	-71.1	2.52	-71.1	0.59	-71.1	-2.44	-71.1	2.15	-71.1	-2.93	-71.1	-2.2	-71.1	2.83	-71.1	0.65	-71.1	-1.63	-71.1	1.16	-71.1	-0.27
-70.2	-0.98	-70.2	0.98	-70.2	1.93	-70.2	1.21	-70.2	0.12	-70.2	0.69	-70.2	0.18	-70.2	-0.18	-70.2	1.86	-70.2	1.58	-70.2	0.07	-70.2	-1.01	-70.2	0.82	-70.2	1.08	-70.2	-0.77	-70.2	2.35	-70.2	-1.32	-70.2	1.53	-70.2	-1.52	-70.2	0.21	-70.2	0.96	-70.2	-1.31	-70.2	0.32	-70.2	0.78	-70.2	-1.74
-69.3	0.29	-69.3	-0.23	-69.3	-1.44	-69.3	0.79	-69.3	-2.69	-69.3	-1.82	-69.3	-1.97	-69.3	0.58	-69.3	0.27	-69.3	0.5	-69.3	-1.04	-69.3	-2.73	-69.3	-0.69	-69.3	1.35	-69.3	1.61	-69.3	1.6	-69.3	-0.95	-69.3	-0.29	-69.3	-2.85	-69.3	-1.34	-69.3	1.01	-69.3	-1.48	-69.3	2.76	-69.3	0.7	-69.3	1.02
-68.4	-0.27	-68.4	1.91	-68.4	1.06	-68.4	1.81	-68.4	-0.88	-68.4	0.9	-68.4	-0.34	-68.4	0.91	-68.4	1.82	-68.4	0.99	-68.4	-0.97	-68.4	0.79	-68.4	0.74	-68.4	1.27	-68.4	0.04	-68.4	1.21	-68.4	-0.88	-68.4	2.38	-68.4	0.39	-68.4	-1.4	-68.4	-2.26	-68.4	-1.45	-68.4	-0.37	-68.4	-0.01	-68.4	-0.24
-67.5	-0.21	-67.5	0.43	-67.5	0.62	-67.5	-1.17	-67.5	-3.37	-67.5	-0.83	-67.5	-2.01	-67.5	-3.16	-67.5	-0.46	-67.5	-0.02	-67.5	-2.56	-67.5	-1.42	-67.5	-1.2	-67.5	-0.88	-67.5	-1.98	-67.5	-1.49	-67.5	-0.4	-67.5	1.52	-67.5	1.26	-67.5	-1.73	-67.5	0.9	-67.5	-0.96	-67.5	-3.26	-67.5	-0.17	-67.5	2.1
-66.6	-0.75	-66.6	-1.37	-66.6	-0.39	-66.6	2.96	-66.6	-1.51	-66.6	-0.33	-66.6	-0.1	-66.6	-0.37	-66.6	2.26	-66.6	2.34	-66.6	-0.48	-66.6	-1.82	-66.6	2.45	-66.6	2.92	-66.6	1.17	-66.6	2.48	-66.6	-0.22	-66.6	1.83	-66.6	-1.23	-66.6	1.23	-66.6	-0.55	-66.6	-0.8	-66.6	1.66	-66.6	1.3	-66.6	0.46
-65.7	1.26	-65.7	0.07	-65.7	-3.18	-65.7	0.99	-65.7	0.91	-65.7	-0.56	-65.7	-2.37	-65.7	-1.5	-65.7	-0.51	-65.7	1.36	-65.7	-0.05	-65.7	-0.83	-65.7	-1.91	-65.7	0.84	-65.7	0.1	-65.7	0.6	-65.7	0.78	-65.7	2.67	-65.7	-3.27	-65.7	-1.03	-65.7	0.76	-65.7	-2.53	-65.7	0.76	-65.7	1.73	-65.7	0.32
-64.8	1.31	-64.8	3.28	-64.8	1.6	-64.8	1.11	-64.8	-2.73	-64.8	0.41	-64.8	0.37	-64.8	-0.42	-64.8	1.73	-64.8	1.4	-64.8	-1.03	-64.8	-0.58	-64.8	-0.09	-64.8	-0.36	-64.8	1.74	-64.8	2.93	-64.8	-0.49	-64.8	-2.2	-64.8	-2.27	-64.8	-2.57	-64.8	0.5	-64.8	-1.92	-64.8	-2.23	-64.8	-1.53	-64.8	-0.28
-63.9	-0.13	-63.9	-0.02	-63.9	-0.98	-63.9	-0.66	-63.9	-0.28	-63.9	-1.97	-63.9	0.62	-63.9	-0.92	-63.9	0.31	-63.9	2.14	-63.9	-1.86	-63.9	-0.12	-63.9	2.17	-63.9	1.24	-63.9	0.44	-63.9	3.71	-63.9	-2.49	-63.9	1.32	-63.9	-0.3	-63.9	0.24	-63.9	0.43	-63.9	1.65	-63.9	-2.07	-63.9	-1.74	-63.9	0.39
-63	-1.46	-63	1.07	-63	-1.28	-63	-0.64	-63	0.67	-63	0.82	-63	-1	-63	-0.42	-63	1.32	-63	-0.3	-63	-1.43	-63	-0.44	-63	-2.41	-63	1.47	-63	0.39	-63	0.49	-63	0.17	-63	-0.34	-63	-3.39	-63	-2.03	-63	1.87	-63	-1.38	-63	1.02	-63	-0.26	-63	-0.91
-62.1	1.14	-62.1	-0.39	-62.1	1.5	-62.1	1.68	-62.1	1.11	-62.1	-0.7	-62.1	0.93	-62.1	-0.04	-62.1	0.16	-62.1	-0.17	-62.1	-0.96	-62.1	-1.14	-62.1	0.12	-62.1	1.78	-62.1	-0.11	-62.1	-1	-62.1	-0.15	-62.1	0.61	-62.1	-2.64	-62.1	0.13	-62.1	0.27	-62.1	-3.37	-62.1	0.99	-62.1	-1.86	-62.1	0.25
-61.2	-0.88	-61.2	0.93	-61.2	1.93	-61.2	0.4	-61.2	-1.74	-61.2	1.08	-61.2	-0.56	-61.2	1.64	-61.2	-1.19	-61.2	-0.02	-61.2	-0.6	-61.2	0.26	-61.2	0.47	-61.2	1.87	-61.2	1.83	-61.2	-0.03	-61.2	-1.66	-61.2	-0.37	-61.2	0.84	-61.2	-1.49	-61.2	0.74	-61.2	-2.65	-61.2	0.77	-61.2	-1.85	-61.2	0.17
-60.3	-0.56	-60.3	0.37	-60.3	-1.7	-60.3	0.14	-60.3	-0.66	-60.3	-0.54	-60.3	1.5	-60.3	-1.28	-60.3	-1.44	-60.3	1.3	-60.3	0.33	-60.3	-0.38	-60.3	0.3	-60.3	0.56	-60.3	-0.87	-60.3	0.53	-60.3	2.27	-60.3	0.17	-60.3	-2.9	-60.3	-0.92	-60.3	0.27	-60.3	-1.5	-60.3	2.63	-60.3	-2.41	-60.3	-1.24
-59.4	0.44	-59.4	-1.08	-59.4	-2.48	-59.4	-0.16	-59.4	-1.3	-59.4	-1.02	-59.4	0.57	-59.4	1.37	-59.4	-0.37	-59.4	-0.56	-59.4	-0.05	-59.4	-2.16	-59.4	0.03	-59.4	1.48	-59.4	0.53	-59.4	1.16	-59.4	0.72	-59.4	1.8	-59.4	-2.06	-59.4	1.51	-59.4	0.46	-59.4	-3.76	-59.4	-0.1	-59.4	-0.32	-59.4	0.03
-58.5	-1.15	-58.5	-1.16	-58.5	-0.04	-58.5	0.55	-58.5	0.28	-58.5	-1.91	-58.5	-2.9	-58.5	-1.64	-58.5	-0.97	-58.5	0.65	-58.5	-1.43	-58.5	-1.37	-58.5	0.46	-58.5	2.1	-58.5	-1.97	-58.5	-1.74	-58.5	-1.21	-58.5	1.16	-58.5	-1.01	-58.5	0.03	-58.5	-0.74	-58.5	-1.35	-58.5	-2.88	-58.5	1.47	-58.5	-0.55
-57.6	0.06	-57.6	-0.48	-57.6	-0.5	-57.6	-1.35	-57.6	0.48	-57.6	-0.65	-57.6	0.3	-57.6	-1.18	-57.6	1.37	-57.6	1.28	-57.6	0.18	-57.6	1.25	-57.6	0.06	-57.6	1.93	-57.6	0.01	-57.6	0.52	-57.6	-2.08	-57.6	1.39	-57.6	-2.67	-57.6	1.57	-57.6	1.09	-57.6	-0.51	-57.6	0.87	-57.6	-1.09	-57.6	0.32
-56.7	1.06	-56.7	1.66	-56.7	1.38	-56.7	1.71	-56.7	-1.58	-56.7	0.17	-56.7	0.17	-56.7	0.63	-56.7	1.18	-56.7	1.38	-56.7	-2.39	-56.7	0.16	-56.7	2.25	-56.7	1.48	-56.7	0.46	-56.7	0.48	-56.7	-2.62	-56.7	1.79	-56.7	-2.16	-56.7	0.38	-56.7	2.03	-56.7	-1.88	-56.7	-0.75	-56.7	2.3	-56.7	-0.08
-55.8	-0.16	-55.8	-0.16	-55.8	-2.73	-55.8	0.35	-55.8	0.3	-55.8	-0.15	-55.8	-0.73	-55.8	-2.48	-55.8	-0.49	-55.8	0.82	-55.8	-0.91	-55.8	-0.36	-55.8	1.42	-55.8	-1.55	-55.8	0.53	-55.8	-1.26	-55.8	-3.01	-55.8	0.92	-55.8	-1.06	-55.8	-0.51	-55.8	1.6	-55.8	-0.84	-55.8	-1.3	-55.8	-0.22	-55.8	1.94
-54.9	0.13	-54.9	1.31	-54.9	2.63	-54.9	1.14	-54.9	-3.18	-54.9	-0.86	-54.9	-0.22	-54.9	-1.92	-54.9	-0.88	-54.9	1.97	-54.9	-2.6	-54.9	-1.62	-54.9	1.12	-54.9	-0.26	-54.9	0.07	-54.9	2.88	-54.9	-0.69	-54.9	3.1	-54.9	1.24	-54.9	-1.34	-54.9	1.74	-54.9	1.81	-54.9	0.08	-54.9	2.48	-54.9	2.65
-54	0.19	-54	-0.59	-54	-3.13	-54	-0.09	-54	-0.37	-54	-3.45	-54	-0.68	-54	0.4	-54	0.34	-54	0.22	-54	-3.46	-54	-3.47	-54	-1.7	-54	3.25	-54	2.97	-54	1.13	-54	-3.26	-54	-0.77	-54	-2.03	-54	0.58	-54	1.63	-54	-1.03	-54	-1.71	-54	-1.31	-54	0.58
-53.1	0	-53.1	-0.31	-53.1	1.11	-53.1	1.65	-53.1	0.59	-53.1	0.39	-53.1	1.29	-53.1	-2.43	-53.1	2.45	-53.1	-0.1	-53.1	-0.19	-53.1	0.06	-53.1	0.2	-53.1	3.25	-53.1	-0.22	-53.1	1.81	-53.1	-2	-53.1	0.85	-53.1	-0.5	-53.1	1.69	-53.1	1.24	-53.1	-0.62	-53.1	0.34	-53.1	-1.65	-53.1	2.01
-52.2	-0.99	-52.2	0.58	-52.2	0.2	-52.2	2.78	-52.2	-2.1	-52.2	-0.49	-52.2	-1.11	-52.2	-1.86	-52.2	-0.69	-52.2	0.52	-52.2	-1.61	-52.2	-1.32	-52.2	-0.22	-52.2	-0.56	-52.2	-1.82	-52.2	1.27	-52.2	-2.26	-52.2	-0.05	-52.2	-2.38	-52.2	-0.26	-52.2	0.42	-52.2	-1.48	-52.2	-0.6	-52.2	1.15	-52.2	-0.49
-51.3	1.59	-51.3	1.48	-51.3	1.21	-51.3	0.72	-51.3	-4.29	-51.3	-1.71	-51.3	-0.46	-51.3	0.02	-51.3	2.98	-51.3	-0.84	-51.3	-1.94	-51.3	-3.02	-51.3	0.17	-51.3	2.74	-51.3	0.15	-51.3	0.23	-51.3	-1.75	-51.3	-1.29	-51.3	-0.88	-51.3	-1.19	-51.3	2.32	-51.3	-1.57	-51.3	-1.68	-51.3	-1.05	-51.3	0.49
-50.4	0.72	-50.4	1.35	-50.4	0.35	-50.4	0.42	-50.4	0.04	-50.4	-0.1	-50.4	0.04	-50.4	-1.31	-50.4	1.3	-50.4	-0.91	-50.4	-3.02	-50.4	1.43	-50.4	0.91	-50.4	0.02	-50.4	3.04	-50.4	1.59	-50.4	-2.12	-50.4	0.47	-50.4	-0.52	-50.4	-2.45	-50.4	0.95	-50.4	-1.05	-50.4	0.68	-50.4	-0.32	-50.4	1.47
-49.5	-1.27	-49.5	-0.12	-49.5	1.28	-49.5	0.6	-49.5	-2.9	-49.5	1.42	-49.5	-1.66	-49.5	-0.47	-49.5	1.94	-49.5	1.91	-49.5	-1.98	-49.5	0.11	-49.5	-1.49	-49.5	-1.27	-49.5	-2.1	-49.5	2.86	-49.5	0.01	-49.5	1.17	-49.5	-3.36	-49.5	-1.94	-49.5	-0.57	-49.5	0.03	-49.5	-0.05	-49.5	0.65	-49.5	1.75
-48.6	0.8	-48.6	1.1	-48.6	0.25	-48.6	1.42	-48.6	0.82	-48.6	-0.86	-48.6	-1.08	-48.6	0.83	-48.6	0.04	-48.6	-0.14	-48.6	-2.36	-48.6	-0.05	-48.6	-0.46	-48.6	1.55	-48.6	1.75	-48.6	1.53	-48.6	-1.24	-48.6	0.8	-48.6	-1.07	-48.6	-1.07	-48.6	-0.38	-48.6	-0.67	-48.6	-1.32	-48.6	-0.58	-48.6	0.14
-47.7	1.96	-47.7	1.44	-47.7	1.78	-47.7	-0.29	-47.7	-0.66	-47.7	-3.53	-47.7	2.15	-47.7	-2.44	-47.7	1.67	-47.7	0.83	-47.7	-1.05	-47.7	-4.12	-47.7	0.93	-47.7	-2.43	-47.7	-0.89	-47.7	0.81	-47.7	0.1	-47.7	-1.27	-47.7	-0.7	-47.7	-1.38	-47.7	0.17	-47.7	0.21	-47.7	0.72	-47.7	-1.75	-47.7	-0.86
-46.8	-1.12	-46.8	2.21	-46.8	-0.49	-46.8	-0.03	-46.8	-1.83	-46.8	0.31	-46.8	-0.58	-46.8	0.54	-46.8	2.41	-46.8	-0.48	-46.8	-1.73	-46.8	-0.3	-46.8	1.87	-46.8	0.88	-46.8	0.64	-46.8	1.11	-46.8	-3.54	-46.8	0.3	-46.8	-0.99	-46.8	-1.38	-46.8	1.06	-46.8	-0.24	-46.8	-0.45	-46.8	2.17	-46.8	-0.05
-45.9	-0.93	-45.9	-0.53	-45.9	-1.02	-45.9	2.04	-45.9	-1.58	-45.9	-2.27	-45.9	-2.12	-45.9	0.98	-45.9	3.03	-45.9	2.33	-45.9	-1.29	-45.9	-1.64	-45.9	0.89	-45.9	-0.29	-45.9	0.47	-45.9	1.87	-45.9	0.07	-45.9	-1.68	-45.9	1.36	-45.9	-1.61	-45.9	0.4	-45.9	-2.78	-45.9	-2.17	-45.9	-0.11	-45.9	3.41
-45	0.48	-45	2.48	-45	0.34	-45	-0.29	-45	-1.19	-45	-0.13	-45	-0.9	-45	-0.18	-45	0.4	-45	1.43	-45	-0.89	-45	-0.81	-45	0.03	-45	1.4	-45	0.42	-45	0.7	-45	-0.27	-45	1.55	-45	-1.36	-45	-1.68	-45	-0.28	-45	-2.02	-45	1.98	-45	-2.21	-45	-0.02
-44.1	0.87	-44.1	2.25	-44.1	-0.77	-44.1	1.63	-44.1	-3.57	-44.1	-1.82	-44.1	1.46	-44.1	-0.78	-44.1	-0.23	-44.1	0.89	-44.1	-2.48	-44.1	-1.58	-44.1	0.82	-44.1	-0.39	-44.1	2.53	-44.1	0.44	-44.1	0.14	-44.1	1.16	-44.1	0.82	-44.1	-3.51	-44.1	2.3	-44.1	-1.43	-44.1	1.4	-44.1	-0.8	-44.1	0.92
-43.2	-0.47	-43.2	-0.06	-43.2	0.53	-43.2	3.71	-43.2	-1.73	-43.2	0.51	-43.2	-1.99	-43.2	-2.83	-43.2	1.62	-43.2	0.46	-43.2	-1.63	-43.2	-1.86	-43.2	-2.47	-43.2	0.51	-43.2	-0.17	-43.2	0.48	-43.2	-0.46	-43.2	-0.49	-43.2	-2.14	-43.2	-0.29	-43.2	0.4	-43.2	0.27	-43.2	3.94	-43.2	1.69	-43.2	-0.68
-42.3	-0.41	-42.3	-1.46	-42.3	-0.83	-42.3	-2.24	-42.3	-1.27	-42.3	-1.03	-42.3	1.82	-42.3	-2.45	-42.3	0.34	-42.3	-2.05	-42.3	-2.56	-42.3	-1.85	-42.3	0.01	-42.3	-0.38	-42.3	0.76	-42.3	-0.39	-42.3	-2.17	-42.3	-1.88	-42.3	-1.89	-42.3	-0.74	-42.3	-0.18	-42.3	1.52	-42.3	0.25	-42.3	0.14	-42.3	-0.17
-41.4	0.47	-41.4	-0.85	-41.4	-0.49	-41.4	1.45	-41.4	0.19	-41.4	0.65	-41.4	-1.31	-41.4	-0.62	-41.4	0.08	-41.4	1.61	-41.4	-1.19	-41.4	-1.13	-41.4	-0.78	-41.4	1.58	-41.4	-1.41	-41.4	1.63	-41.4	-1.16	-41.4	0.29	-41.4	-0.44	-41.4	-0.34	-41.4	0.57	-41.4	0.94	-41.4	0.74	-41.4	-1.05	-41.4	-1.44
-40.5	1.2	-40.5	-0.69	-40.5	0.24	-40.5	1.82	-40.5	-1.39	-40.5	0.82	-40.5	1.43	-40.5	0.81	-40.5	0.8	-40.5	1	-40.5	-0.12	-40.5	-1.45	-40.5	0.37	-40.5	0.18	-40.5	-0.1	-40.5	-0.2	-40.5	1.96	-40.5	0.81	-40.5	-1.47	-40.5	-3.19	-40.5	-0.8	-40.5	-0.88	-40.5	-0.2	-40.5	0.27	-40.5	-0.51
-39.6	-0.93	-39.6	-1.72	-39.6	-0.82	-39.6	0.46	-39.6	-1	-39.6	1.71	-39.6	0.82	-39.6	-1.93	-39.6	0.45	-39.6	1.24	-39.6	-0.59	-39.6	1.79	-39.6	0.01	-39.6	-0.53	-39.6	2.7	-39.6	1.21	-39.6	-2.52	-39.6	0.94	-39.6	-1.22	-39.6	-1.58	-39.6	2.44	-39.6	2.16	-39.6	-2.43	-39.6	1.14	-39.6	0.56
-38.7	-1.65	-38.7	-0.11	-38.7	2.13	-38.7	0.39	-38.7	-2.03	-38.7	0.2	-38.7	-0.56	-38.7	-0.1	-38.7	0.93	-38.7	1.47	-38.7	-1.48	-38.7	0.7	-38.7	-1.49	-38.7	-1.96	-38.7	0.71	-38.7	-1.04	-38.7	-0.1	-38.7	-0.2	-38.7	-2.75	-38.7	0.65	-38.7	-0.23	-38.7	-1.54	-38.7	1	-38.7	0.19	-38.7	1.48
-37.8	-0.52	-37.8	-0.81	-37.8	0.69	-37.8	0.32	-37.8	-0.55	-37.8	0.02	-37.8	-0.87	-37.8	-0.38	-37.8	0.36	-37.8	0.92	-37.8	-1.58	-37.8	-1.14	-37.8	-1.93	-37.8	-0.22	-37.8	1.25	-37.8	0.1	-37.8	-0.83	-37.8	-0.96	-37.8	-3.37	-37.8	-1.01	-37.8	2.01	-37.8	-1.88	-37.8	-0.28	-37.8	-1.51	-37.8	-1.24
-36.9	0.08	-36.9	0.79	-36.9	0.99	-36.9	-1.62	-36.9	-2.35	-36.9	-1.76	-36.9	-2.16	-36.9	-1.42	-36.9	0.64	-36.9	-1.61	-36.9	-0.95	-36.9	-3.79	-36.9	-1.23	-36.9	1.04	-36.9	0.27	-36.9	-1.92	-36.9	0.34	-36.9	-1.03	-36.9	-2.88	-36.9	-1.73	-36.9	0.3	-36.9	-3.28	-36.9	-0.86	-36.9	-0.56	-36.9	0.01
-36	-1.38	-36	-0.49	-36	1.17	-36	-0.67	-36	-0.91	-36	0.9	-36	-1.09	-36	-3.84	-36	0.4	-36	0.39	-36	-0.51	-36	0.13	-36	0.38	-36	-1.52	-36	1.15	-36	1.02	-36	-1.39	-36	1.77	-36	0	-36	-0.24	-36	1.16	-36	-2.87	-36	-1.24	-36	2.31	-36	0.52
-35.1	-1.54	-35.1	0.88	-35.1	-0.68	-35.1	2.36	-35.1	-2.19	-35.1	-0.59	-35.1	0.18	-35.1	2.38	-35.1	0.13	-35.1	1.08	-35.1	-3.19	-35.1	-1.3	-35.1	-0.51	-35.1	2.24	-35.1	0.34	-35.1	0.58	-35.1	-2.69	-35.1	-0.05	-35.1	-1.5	-35.1	0.54	-35.1	-0.02	-35.1	-0.56	-35.1	0.11	-35.1	0.17	-35.1	0.04
-34.2	2.69	-34.2	-0.65	-34.2	-0.96	-34.2	2.89	-34.2	-2.86	-34.2	-0.74	-34.2	0.86	-34.2	-1.21	-34.2	-0.13	-34.2	1.88	-34.2	-1.68	-34.2	-4.05	-34.2	0.72	-34.2	0.5	-34.2	1.08	-34.2	1.86	-34.2	0.12	-34.2	-0.24	-34.2	-0.34	-34.2	-1.22	-34.2	0.95	-34.2	-0.4	-34.2	2.23	-34.2	0.63	-34.2	-0.85
-33.3	-0.08	-33.3	0.54	-33.3	0.86	-33.3	0.7	-33.3	0.57	-33.3	1.91	-33.3	-0.67	-33.3	-0.68	-33.3	-0.07	-33.3	-0.39	-33.3	-1.46	-33.3	-0.27	-33.3	1.98	-33.3	1.24	-33.3	0.95	-33.3	0.65	-33.3	-2.65	-33.3	-0.95	-33.3	0.05	-33.3	0.61	-33.3	2.12	-33.3	0.19	-33.3	-1.98	-33.3	-0.07	-33.3	-0.2
-32.4	-0.82	-32.4	1.01	-32.4	1.86	-32.4	3.21	-32.4	-0.52	-32.4	-1.2	-32.4	0.56	-32.4	-2.01	-32.4	2.32	-32.4	-0.46	-32.4	-2.94	-32.4	-2.95	-32.4	2.45	-32.4	0.09	-32.4	-0.06	-32.4	-1.67	-32.4	-0.97	-32.4	-0.95	-32.4	-2.31	-32.4	-2.11	-32.4	-1.47	-32.4	-0.56	-32.4	-0.23	-32.4	-0.31	-32.4	-2.6
-31.5	-0.44	-31.5	2.5	-31.5	-0.82	-31.5	-0.56	-31.5	-1.12	-31.5	1.08	-31.5	-0.59	-31.5	1.13	-31.5	2.16	-31.5	-0.07	-31.5	-0.03	-31.5	-0.41	-31.5	0.76	-31.5	0.71	-31.5	1.65	-31.5	-1.26	-31.5	-2.34	-31.5	-2.29	-31.5	-1.85	-31.5	0.83	-31.5	-1.08	-31.5	-0.85	-31.5	-1.36	-31.5	-3.63	-31.5	-0.37
-30.6	0.57	-30.6	0.63	-30.6	0.08	-30.6	1.17	-30.6	-1.61	-30.6	-1.47	-30.6	-0.27	-30.6	0.33	-30.6	1.44	-30.6	2.87	-30.6	-0.17	-30.6	-1.84	-30.6	1.19	-30.6	2.25	-30.6	1.66	-30.6	2.05	-30.6	1.23	-30.6	2.01	-30.6	0.78	-30.6	-1.54	-30.6	-0.55	-30.6	0.14	-30.6	0.72	-30.6	-0.43	-30.6	0.02
-29.7	-0.29	-29.7	0.95	-29.7	2.8	-29.7	-0.26	-29.7	0.54	-29.7	2.65	-29.7	0.7	-29.7	-1.77	-29.7	1.9	-29.7	0.61	-29.7	1.07	-29.7	1.62	-29.7	0.91	-29.7	-0.09	-29.7	1.28	-29.7	-0.11	-29.7	-0.06	-29.7	1.33	-29.7	-0.01	-29.7	-0.47	-29.7	2.42	-29.7	-2.59	-29.7	-0.89	-29.7	0.05	-29.7	-0.15
-28.8	1.28	-28.8	0.01	-28.8	-0.03	-28.8	-2.08	-28.8	-1.04	-28.8	0.56	-28.8	-2.2	-28.8	-1.58	-28.8	-0.45	-28.8	0.07	-28.8	-3.19	-28.8	-0.35	-28.8	-1.42	-28.8	-1.01	-28.8	0.05	-28.8	-0.01	-28.8	0.73	-28.8	0.23	-28.8	0.89	-28.8	-2.58	-28.8	2.77	-28.8	0.25	-28.8	0.04	-28.8	1.25	-28.8	-0.9
-27.9	1.25	-27.9	-0.86	-27.9	0.65	-27.9	2.62	-27.9	-1.27	-27.9	0.06	-27.9	0.15	-27.9	-1.44	-27.9	-0.72	-27.9	1.44	-27.9	-3.15	-27.9	-1.93	-27.9	-0.4	-27.9	0.32	-27.9	-0.04	-27.9	-1	-27.9	-1.49	-27.9	-0.64	-27.9	-1.1	-27.9	-0.42	-27.9	1.26	-27.9	-1.75	-27.9	-1.8	-27.9	-1.53	-27.9	0.29
-27	-1.37	-27	-0.41	-27	-0.66	-27	-0.73	-27	-1.69	-27	0.21	-27	-1.22	-27	-0.14	-27	2.04	-27	-0.77	-27	-2.79	-27	-0.64	-27	0.84	-27	-1.07	-27	2.53	-27	2.06	-27	-1.32	-27	-1.24	-27	0.93	-27	-1.83	-27	3.58	-27	1.19	-27	1.18	-27	-0.55	-27	-0.81
-26.1	-1.74	-26.1	1.15	-26.1	0.46	-26.1	1.33	-26.1	-3.84	-26.1	-0.55	-26.1	-0.92	-26.1	-0.3	-26.1	0.8	-26.1	1.1	-26.1	-2.35	-26.1	-1.78	-26.1	1.14	-26.1	-0.38	-26.1	2.72	-26.1	-0.62	-26.1	-0.84	-26.1	-1.32	-26.1	-0.22	-26.1	-1.89	-26.1	-1.48	-26.1	-2.46	-26.1	-0.62	-26.1	-1.83	-26.1	0.44
-25.2	-0.53	-25.2	-3.62	-25.2	-0.63	-25.2	2.24	-25.2	0.32	-25.2	1.52	-25.2	-2.27	-25.2	-1.11	-25.2	0.69	-25.2	2.1	-25.2	-0.66	-25.2	-0.31	-25.2	0.55	-25.2	1.72	-25.2	1.68	-25.2	0.55	-25.2	-0.01	-25.2	1.5	-25.2	-1.77	-25.2	0.87	-25.2	1.02	-25.2	-1.32	-25.2	-1.05	-25.2	0.66	-25.2	0.5
-24.3	2.57	-24.3	-1.01	-24.3	1.26	-24.3	2.77	-24.3	-1.23	-24.3	0.63	-24.3	-1.49	-24.3	0.54	-24.3	0.65	-24.3	4.92	-24.3	-0.05	-24.3	-2.28	-24.3	1.62	-24.3	2.05	-24.3	1.72	-24.3	1.49	-24.3	0.58	-24.3	-2.61	-24.3	-0.59	-24.3	-0.15	-24.3	1.83	-24.3	-0.48	-24.3	3.22	-24.3	0.55	-24.3	-0.32
-23.4	2.6	-23.4	-0.02	-23.4	-0.17	-23.4	-0.4	-23.4	-2.83	-23.4	-0.28	-23.4	1.24	-23.4	0.21	-23.4	-1.1	-23.4	0.86	-23.4	-3.03	-23.4	0.77	-23.4	0.5	-23.4	-1.03	-23.4	1.01	-23.4	1.03	-23.4	-1.5	-23.4	0.93	-23.4	-1.92	-23.4	-3.44	-23.4	-0.1	-23.4	-0.74	-23.4	1.6	-23.4	0.71	-23.4	0.48
-22.5	-1.17	-22.5	1.72	-22.5	2.62	-22.5	0.75	-22.5	-1.79	-22.5	-0.15	-22.5	1.07	-22.5	-0.22	-22.5	1.75	-22.5	0.63	-22.5	-0.97	-22.5	-1.09	-22.5	2.95	-22.5	-2.75	-22.5	0.63	-22.5	1.33	-22.5	-0.21	-22.5	2.16	-22.5	0.6	-22.5	-1.03	-22.5	1.06	-22.5	0	-22.5	0.57	-22.5	1.39	-22.5	0.72
-21.6	0.46	-21.6	1.61	-21.6	-0.67	-21.6	0.96	-21.6	-0.03	-21.6	-0.55	-21.6	-0.43	-21.6	1.77	-21.6	1.26	-21.6	0.44	-21.6	-1.3	-21.6	0.11	-21.6	1.16	-21.6	-0.42	-21.6	-0.52	-21.6	1.34	-21.6	-0.78	-21.6	-0.16	-21.6	-3.61	-21.6	-1.12	-21.6	-0.25	-21.6	0.51	-21.6	-0.89	-21.6	0.28	-21.6	-0.65
-20.7	-0.04	-20.7	0.14	-20.7	-0.34	-20.7	-1.25	-20.7	-1.87	-20.7	-1.08	-20.7	2.18	-20.7	1.28	-20.7	-0.94	-20.7	0.21	-20.7	-2.79	-20.7	1.2	-20.7	0.69	-20.7	1.18	-20.7	1.05	-20.7	-1.61	-20.7	0.51	-20.7	-0.24	-20.7	0.37	-20.7	-1.1	-20.7	0.55	-20.7	-2.17	-20.7	0.83	-20.7	-1.08	-20.7	-0.43
-19.8	-1.58	-19.8	2.54	-19.8	1.09	-19.8	2.52	-19.8	-1.04	-19.8	-2.72	-19.8	-1.23	-19.8	-0.6	-19.8	-0.45	-19.8	2.6	-19.8	0.19	-19.8	-1.74	-19.8	-0.5	-19.8	-2.22	-19.8	0.85	-19.8	1.91	-19.8	0.29	-19.8	-1.58	-19.8	-0.08	-19.8	-1.28	-19.8	1.01	-19.8	-0.09	-19.8	-0.84	-19.8	0.11	-19.8	-0.09
-18.9	-0.63	-18.9	-0.48	-18.9	-0.68	-18.9	0.51	-18.9	-0.89	-18.9	-2.55	-18.9	-0.17	-18.9	-0.62	-18.9	1.6	-18.9	1.28	-18.9	-1.11	-18.9	-0.26	-18.9	0.04	-18.9	0.24	-18.9	0.25	-18.9	-0.25	-18.9	-0.53	-18.9	0.86	-18.9	-0.94	-18.9	1.43	-18.9	-0.88	-18.9	0.09	-18.9	-0.05	-18.9	0.95	-18.9	-0.32
-18	1.87	-18	-1.57	-18	-0.59	-18	0.63	-18	-1.18	-18	-1.61	-18	0.68	-18	-0.64	-18	-1.19	-18	-0.79	-18	-2.96	-18	-2.88	-18	-0.47	-18	-0.45	-18	-2.63	-18	0.35	-18	-0.85	-18	-0.71	-18	-0.59	-18	-1.72	-18	-0.69	-18	-0.31	-18	0.96	-18	0.72	-18	0.04
-17.1	2.58	-17.1	1.1	-17.1	2.03	-17.1	0.19	-17.1	-3.01	-17.1	1.86	-17.1	1.04	-17.1	-1.04	-17.1	2.3	-17.1	0.88	-17.1	-2.54	-17.1	-0.71	-17.1	1.35	-17.1	-0.63	-17.1	0.83	-17.1	0.55	-17.1	-0.69	-17.1	0.29	-17.1	-0.19	-17.1	-0.92	-17.1	0.49	-17.1	-1.46	-17.1	0.73	-17.1	0.86	-17.1	-0.28
-16.2	-1.53	-16.2	3.29	-16.2	-0.62	-16.2	0.14	-16.2	-0.84	-16.2	0.09	-16.2	-1.27	-16.2	1.94	-16.2	-1.02	-16.2	-0.47	-16.2	-2.25	-16.2	0	-16.2	0.6	-16.2	1.71	-16.2	-1.2	-16.2	-0.39	-16.2	-0.96	-16.2	1.41	-16.2	-1.21	-16.2	0.46	-16.2	0.96	-16.2	-1.31	-16.2	-2.14	-16.2	-0.45	-16.2	0.19
-15.3	0.91	-15.3	-1.42	-15.3	0.73	-15.3	0.8	-15.3	0.63	-15.3	-0.05	-15.3	0.69	-15.3	-0.6	-15.3	-0.98	-15.3	-0.16	-15.3	-0.1	-15.3	-0.24	-15.3	-1.26	-15.3	-0.84	-15.3	-0.39	-15.3	-2.33	-15.3	-1.1	-15.3	1.89	-15.3	-1.8	-15.3	0.39	-15.3	-0.98	-15.3	-2.86	-15.3	1.26	-15.3	0.1	-15.3	-0.18
-14.4	-1.92	-14.4	-0.41	-14.4	-0.51	-14.4	0.35	-14.4	1.59	-14.4	1.73	-14.4	0.42	-14.4	-1.36	-14.4	-0.67	-14.4	1.54	-14.4	0.13	-14.4	-0.35	-14.4	1.44	-14.4	0.22	-14.4	0.53	-14.4	-0.35	-14.4	-2	-14.4	-0.29	-14.4	-0.62	-14.4	0.84	-14.4	0.77	-14.4	-0.03	-14.4	0.67	-14.4	0.26	-14.4	-1.3
-13.5	0.89	-13.5	-3.22	-13.5	-0.05	-13.5	-0.85	-13.5	2.39	-13.5	-1.3	-13.5	0.12	-13.5	0.04	-13.5	0.47	-13.5	1.14	-13.5	-1.92	-13.5	-1.17	-13.5	-0.72	-13.5	-0.53	-13.5	0.78	-13.5	-0.15	-13.5	-0.9	-13.5	-0.67	-13.5	-0.37	-13.5	-1.61	-13.5	0.86	-13.5	-1.08	-13.5	1.69	-13.5	0.51	-13.5	2.99
-12.6	-1.01	-12.6	0.6	-12.6	-0.99	-12.6	-1.36	-12.6	-0.78	-12.6	-1.43	-12.6	-0.27	-12.6	-1.56	-12.6	1.16	-12.6	1.72	-12.6	0.87	-12.6	-1.99	-12.6	-1.16	-12.6	0.89	-12.6	2.9	-12.6	-0.25	-12.6	1.38	-12.6	-0.7	-12.6	-1.39	-12.6	0.8	-12.6	3.01	-12.6	-3.13	-12.6	2.53	-12.6	0.9	-12.6	-2.11
-11.7	-0.15	-11.7	-0.48	-11.7	0.46	-11.7	-1.07	-11.7	-0.96	-11.7	-2.89	-11.7	0.08	-11.7	-0.42	-11.7	0.35	-11.7	0.08	-11.7	0.21	-11.7	-1.9	-11.7	-0.12	-11.7	-1.33	-11.7	0.69	-11.7	-0.16	-11.7	1.14	-11.7	0.04	-11.7	0.92	-11.7	-1.58	-11.7	-0.32	-11.7	1.24	-11.7	2.55	-11.7	-2.34	-11.7	1.4
-10.8	-1.05	-10.8	-1.25	-10.8	-0.42	-10.8	-0.41	-10.8	-0.16	-10.8	0.98	-10.8	-2.06	-10.8	-1.63	-10.8	1.59	-10.8	0.21	-10.8	-1.39	-10.8	-1.21	-10.8	-0.95	-10.8	0.14	-10.8	1.32	-10.8	0.26	-10.8	-1.72	-10.8	-0.62	-10.8	-1.84	-10.8	-1.14	-10.8	1.45	-10.8	-0.7	-10.8	1.68	-10.8	-0.22	-10.8	2.38
-9.9	1.09	-9.9	1.22	-9.9	0.12	-9.9	-1.81	-9.9	-1.7	-9.9	-0.06	-9.9	-0.1	-9.9	0.03	-9.9	0.43	-9.9	1.54	-9.9	-1.13	-9.9	-2.29	-9.9	-1.53	-9.9	-0.46	-9.9	-0.3	-9.9	0.71	-9.9	-1.01	-9.9	-0.34	-9.9	-0.35	-9.9	-1.18	-9.9	1.89	-9.9	-0.5	-9.9	-0.48	-9.9	-1.46	-9.9	0.1
-9	0.02	-9	-1.64	-9	0.37	-9	0.17	-9	-1.6	-9	-1.05	-9	-0.86	-9	-1.73	-9	0.45	-9	1.94	-9	0.53	-9	-1.12	-9	-2.18	-9	-1.15	-9	-1.69	-9	2.8	-9	1.64	-9	-0.75	-9	-1.56	-9	-2.11	-9	0.79	-9	0.29	-9	0.08	-9	-0.56	-9	-1.6
-8.1	-0.96	-8.1	-0.94	-8.1	-1.36	-8.1	0.93	-8.1	0.13	-8.1	-1.05	-8.1	1.98	-8.1	0.1	-8.1	2.09	-8.1	-0.22	-8.1	-0.11	-8.1	-0.89	-8.1	1.02	-8.1	-0.02	-8.1	3.84	-8.1	0.61	-8.1	-0.29	-8.1	-0.33	-8.1	0.98	-8.1	0.48	-8.1	-1.19	-8.1	-1.4	-8.1	2.78	-8.1	-0.88	-8.1	1.72
-7.2	0.11	-7.2	0.95	-7.2	-0.35	-7.2	1.62	-7.2	-1.39	-7.2	-0.88	-7.2	1.53	-7.2	3.11	-7.2	-1.13	-7.2	0.96	-7.2	1.68	-7.2	0.92	-7.2	1.46	-7.2	3.02	-7.2	1.08	-7.2	-0.01	-7.2	0.94	-7.2	1.81	-7.2	1.03	-7.2	0.93	-7.2	1.43	-7.2	0.15	-7.2	-0.53	-7.2	-0.43	-7.2	3.11
-6.3	1.55	-6.3	-0.97	-6.3	-1.66	-6.3	-0.55	-6.3	0.57	-6.3	-2.45	-6.3	2.28	-6.3	0.38	-6.3	-0.06	-6.3	2.45	-6.3	-0.1	-6.3	-3.04	-6.3	3.7	-6.3	-1.4	-6.3	0.92	-6.3	-0.1	-6.3	0.42	-6.3	-1.52	-6.3	0.81	-6.3	-1.52	-6.3	0.71	-6.3	0.03	-6.3	0.63	-6.3	0.41	-6.3	-0.52
-5.4	-1.31	-5.4	0.81	-5.4	-0.07	-5.4	-1.16	-5.4	-2.76	-5.4	0.18	-5.4	-0.03	-5.4	0.78	-5.4	-0.67	-5.4	-0.15	-5.4	-2.84	-5.4	0.85	-5.4	1.76	-5.4	0.86	-5.4	2.69	-5.4	1.78	-5.4	-2.58	-5.4	1.49	-5.4	-2.13	-5.4	1.43	-5.4	2.25	-5.4	-0.46	-5.4	0.42	-5.4	2.29	-5.4	-1.44
-4.5	1.92	-4.5	-2.3	-4.5	-1.15	-4.5	-0.73	-4.5	-0.55	-4.5	-1.53	-4.5	0.72	-4.5	0.77	-4.5	-0.28	-4.5	-2.15	-4.5	-1.18	-4.5	-2.71	-4.5	1.64	-4.5	0.95	-4.5	0.7	-4.5	-1.68	-4.5	-0.26	-4.5	-1.42	-4.5	0.71	-4.5	-0.47	-4.5	0.99	-4.5	-4.31	-4.5	-2.21	-4.5	0.36	-4.5	-0.82
-3.6	1.36	-3.6	-0.99	-3.6	-0.06	-3.6	0.47	-3.6	-1.78	-3.6	0.42	-3.6	-0.86	-3.6	-0.46	-3.6	-0.6	-3.6	0.08	-3.6	0.14	-3.6	-0.7	-3.6	-0.82	-3.6	-0.67	-3.6	-0.86	-3.6	-2.25	-3.6	2.99	-3.6	-0.23	-3.6	0.04	-3.6	-0.87	-3.6	0.76	-3.6	1.21	-3.6	0.87	-3.6	-1.21	-3.6	1.24
-2.7	-0.17	-2.7	0.68	-2.7	0	-2.7	2.01	-2.7	1.46	-2.7	0.25	-2.7	0.55	-2.7	0.02	-2.7	-0.44	-2.7	-0.53	-2.7	0.36	-2.7	0.63	-2.7	-0.35	-2.7	-0.16	-2.7	-0.72	-2.7	0.39	-2.7	-1	-2.7	0.43	-2.7	-0.71	-2.7	-1.22	-2.7	-0.27	-2.7	0.36	-2.7	-0.69	-2.7	-2.41	-2.7	-0.11
-1.8	1.39	-1.8	-0.02	-1.8	-0.03	-1.8	-1.77	-1.8	1.2	-1.8	1.86	-1.8	-1.11	-1.8	-0.99	-1.8	1.04	-1.8	-1.02	-1.8	1.32	-1.8	1.67	-1.8	-0.35	-1.8	-0.35	-1.8	-0.75	-1.8	-0.53	-1.8	0.8	-1.8	0.96	-1.8	-1.8	-1.8	0.5	-1.8	-1.65	-1.8	1.26	-1.8	-1.72	-1.8	-1.81	-1.8	0.64
-0.9	-0.92	-0.9	1.04	-0.9	-0.95	-0.9	-1.55	-0.9	-0.32	-0.9	-1.2	-0.9	-0.43	-0.9	0.24	-0.9	1.06	-0.9	1	-0.9	-0.3	-0.9	-0.63	-0.9	0.47	-0.9	0.33	-0.9	-0.09	-0.9	-0.84	-0.9	0.58	-0.9	1.69	-0.9	-1.22	-0.9	1.21	-0.9	-0.81	-0.9	-0.73	-0.9	1.04	-0.9	-0.24	-0.9	2.01
0	2.04	0	0.41	0	-0.46	0	2.02	0	-1.2	0	-0.68	0	-1.53	0	1.31	0	0.6	0	0.81	0	-2.27	0	-0.28	0	1.65	0	3.19	0	0.59	0	1.79	0	-1.39	0	-1.43	0	1.27	0	-2.5	0	1.47	0	-1.16	0	1.04	0	-1.63	0	-1.96
0.9	-1.68	0.9	-1.26	0.9	0.38	0.9	1.07	0.9	0.13	0.9	-1.38	0.9	0.63	0.9	0.97	0.9	0.79	0.9	0.12	0.9	-1.9	0.9	-0.91	0.9	2.23	0.9	0.28	0.9	-1.15	0.9	-2.32	0.9	1.1	0.9	-1.24	0.9	1.55	0.9	-1.66	0.9	0.03	0.9	-3.17	0.9	0.53	0.9	1.88	0.9	2.07
1.8	1.93	1.8	-1.19	1.8	-1.17	1.8	-0.49	1.8	0.69	1.8	0.81	1.8	1.13	1.8	0.27	1.8	0.92	1.8	0.93	1.8	-1.36	1.8	1.37	1.8	0.83	1.8	1.29	1.8	0.96	1.8	-2.21	1.8	-0.64	1.8	-0.81	1.8	-1.13	1.8	0.49	1.8	1.2	1.8	-2.22	1.8	1.03	1.8	-1.15	1.8	-0.63
2.7	-0.61	2.7	-0.44	2.7	0.74	2.7	0.17	2.7	-1.11	2.7	0.7	2.7	-0.93	2.7	-1.47	2.7	1.75	2.7	2.43	2.7	-1.9	2.7	-0.14	2.7	1.19	2.7	1.74	2.7	2.81	2.7	0.46	2.7	-2.23	2.7	-0.94	2.7	-0.41	2.7	-0.88	2.7	2.19	2.7	-0.17	2.7	1.78	2.7	-0.79	2.7	-1.42
3.6	1.46	3.6	-2.82	3.6	-1.3	3.6	1.06	3.6	0.12	3.6	-0.46	3.6	-0.4	3.6	-3.16	3.6	-1.48	3.6	-0.97	3.6	-2.6	3.6	-0.4	3.6	-1.17	3.6	0.11	3.6	-0.31	3.6	0.26	3.6	0.46	3.6	0.38	3.6	-1.21	3.6	-3.55	3.6	0.31	3.6	-0.8	3.6	1.55	3.6	1.88	3.6	0.03
4.5	-0.13	4.5	-0.73	4.5	-0.8	4.5	-0.05	4.5	1.47	4.5	-3.75	4.5	-0.43	4.5	0.18	4.5	1.89	4.5	-0.72	4.5	-0.35	4.5	0.31	4.5	-0.69	4.5	0.05	4.5	0.09	4.5	-2.17	4.5	1.17	4.5	2.82	4.5	-1.88	4.5	0.69	4.5	-0.1	4.5	0.25	4.5	0.24	4.5	-1.35	4.5	0.22
5.4	-1.3	5.4	1.28	5.4	-1.98	5.4	-1.02	5.4	0.18	5.4	0.53	5.4	2.14	5.4	0.29	5.4	2.24	5.4	-1.19	5.4	-2.48	5.4	-1.62	5.4	1.06	5.4	0.02	5.4	2.25	5.4	-1.04	5.4	-0.07	5.4	-2.17	5.4	-0.85	5.4	0.05	5.4	3.12	5.4	-1.66	5.4	2.06	5.4	0.44	5.4	0.19
6.3	1.61	6.3	-0.38	6.3	-0.94	6.3	-0.83	6.3	-2.88	6.3	-1.69	6.3	0.96	6.3	-0.71	6.3	0.97	6.3	0.94	6.3	-1.12	6.3	-0.18	6.3	2.69	6.3	-0.39	6.3	0.35	6.3	1.12	6.3	-1.03	6.3	1.28	6.3	-1.32	6.3	-1.7	6.3	1.23	6.3	-2.37	6.3	-0.2	6.3	-0.09	6.3	-1.08
7.2	0.66	7.2	-1.22	7.2	-0.69	7.2	-1.44	7.2	0.82	7.2	-0.63	7.2	-0.88	7.2	-1.76	7.2	0.74	7.2	-0.53	7.2	-0.96	7.2	-0.26	7.2	0.07	7.2	-0.48	7.2	-0.96	7.2	0.85	7.2	-0.38	7.2	2.08	7.2	-1.13	7.2	-0.68	7.2	2.1	7.2	0.5	7.2	1.53	7.2	1.04	7.2	-0.93
8.1	-2.43	8.1	0.42	8.1	0.52	8.1	-2.4	8.1	-0.15	8.1	1.06	8.1	-1.55	8.1	0.68	8.1	0.39	8.1	-0.99	8.1	-0.01	8.1	0.31	8.1	-0.07	8.1	0.04	8.1	1.44	8.1	2.14	8.1	0.07	8.1	2.19	8.1	-2.57	8.1	-1.04	8.1	3.41	8.1	-0.03	8.1	-0.05	8.1	-0.05	8.1	1.8
9	-2.73	9	-0.35	9	-1.18	9	0.04	9	-2.43	9	0.49	9	-3.12	9	-0.09	9	-0.22	9	1	9	-0.71	9	-1.46	9	-2.53	9	-1	9	0.49	9	1.79	9	-3.47	9	-0.12	9	-2.2	9	-3.09	9	0.68	9	1.21	9	-5.03	9	1.07	9	-0.59
9.9	-0.88	9.9	-0.14	9.9	1.1	9.9	-1.92	9.9	-8.08	9.9	1.21	9.9	1.79	9.9	-1.76	9.9	-1.7	9.9	-0.11	9.9	-5.76	9.9	0.91	9.9	0.16	9.9	-0.65	9.9	-1.62	9.9	-1.11	9.9	-2.37	9.9	0.33	9.9	-0.89	9.9	-1.15	9.9	0.1	9.9	1.51	9.9	-5.87	9.9	-1.85	9.9	0.15
10.8	-1.86	10.8	-0.65	10.8	2.17	10.8	-0.25	10.8	-7.91	10.8	0.17	10.8	-1.03	10.8	-1.99	10.8	-0.01	10.8	0.13	10.8	-2.47	10.8	-1.79	10.8	-3.95	10.8	-0.39	10.8	0.96	10.8	-0.99	10.8	-5.76	10.8	0.26	10.8	-0.91	10.8	-0.49	10.8	0.98	10.8	-1.28	10.8	-9.08	10.8	1.04	10.8	1.49
11.7	-1.58	11.7	0.99	11.7	0.23	11.7	1.76	11.7	-12.48	11.7	0.03	11.7	-1.09	11.7	0.31	11.7	-0.14	11.7	0.91	11.7	-6.7	11.7	-0.68	11.7	0.94	11.7	3.12	11.7	0.94	11.7	-0.33	11.7	-5.65	11.7	0.79	11.7	-0.37	11.7	1.52	11.7	1.06	11.7	-1.84	11.7	-10.65	11.7	1.52	11.7	0.45
12.6	0.64	12.6	-1.04	12.6	1.89	12.6	0.26	12.6	-11.92	12.6	0.07	12.6	0.6	12.6	1.01	12.6	0.74	12.6	0.52	12.6	-5.95	12.6	-0.69	12.6	0.15	12.6	1.38	12.6	-1.14	12.6	2.18	12.6	-7.14	12.6	-0.67	12.6	-0.87	12.6	0.87	12.6	2.97	12.6	-0.7	12.6	-12.41	12.6	2.04	12.6	-0.64
13.5	1.38	13.5	-0.48	13.5	0.1	13.5	2.63	13.5	-11.57	13.5	-1.06	13.5	0.83	13.5	-0.8	13.5	0.82	13.5	0.24	13.5	-7.94	13.5	-0.89	13.5	0.07	13.5	2.11	13.5	1.41	13.5	0.71	13.5	-7.68	13.5	0.83	13.5	2.38	13.5	2.44	13.5	1.65	13.5	-1.08	13.5	-12.68	13.5	2.37	13.5	2.98
14.4	1.81	14.4	-0.98	14.4	1.5	14.4	1.77	14.4	-14.89	14.4	-1.36	14.4	1.58	14.4	-1.4	14.4	-0.58	14.4	-0.29	14.4	-10.89	14.4	-3.04	14.4	-0.57	14.4	1.1	14.4	-0.9	14.4	0.39	14.4	-8.97	14.4	1.38	14.4	-0.45	14.4	2.67	14.4	0.64	14.4	-0.65	14.4	-13.16	14.4	1.4	14.4	0.33
15.3	1.25	15.3	-2.24	15.3	0.69	15.3	-1.19	15.3	-11.09	15.3	2.24	15.3	1.63	15.3	-0.41	15.3	0.63	15.3	-1.2	15.3	-5.88	15.3	-0.24	15.3	-1.42	15.3	3.01	15.3	2.3	15.3	1.09	15.3	-8.69	15.3	1	15.3	-0.16	15.3	2.34	15.3	5.53	15.3	-0.29	15.3	-12.1	15.3	-0.35	15.3	1.37
16.2	-2.27	16.2	-0.64	16.2	-1.33	16.2	0.4	16.2	-12.98	16.2	-0.4	16.2	0.44	16.2	-0.08	16.2	-0.92	16.2	1.71	16.2	-7.69	16.2	0.5	16.2	-0.28	16.2	0.19	16.2	-2.38	16.2	0.91	16.2	-7.37	16.2	3.86	16.2	1.5	16.2	0.86	16.2	0.83	16.2	-0.31	16.2	-10.81	16.2	1.44	16.2	2.08
17.1	-1.01	17.1	0.35	17.1	-0.53	17.1	1.03	17.1	-8.54	17.1	-1.77	17.1	-3.19	17.1	-0.9	17.1	0.72	17.1	-0.42	17.1	-4.55	17.1	-2.37	17.1	-4.12	17.1	1.06	17.1	1.71	17.1	-2.42	17.1	-5.98	17.1	-1.5	17.1	-0.05	17.1	-0.61	17.1	2.06	17.1	-2.19	17.1	-10.47	17.1	2.04	17.1	0.79
18	-0.47	18	-0.29	18	1.91	18	-1.13	18	-12.23	18	-1.19	18	1.5	18	-0.52	18	-0.41	18	1.08	18	-9.35	18	0.34	18	-1.46	18	0.94	18	0.01	18	0.04	18	-8.7	18	-1.13	18	0.15	18	0.11	18	1.89	18	0.44	18	-11.45	18	1.53	18	2.4
18.9	2.22	18.9	-0.58	18.9	-2.87	18.9	0.77	18.9	-14.79	18.9	1.08	18.9	2.46	18.9	-0.69	18.9	0.71	18.9	0.64	18.9	-8.79	18.9	-1.59	18.9	-1.42	18.9	-0.12	18.9	2.8	18.9	-0.09	18.9	-6.52	18.9	-2.37	18.9	-0.41	18.9	0.05	18.9	2.56	18.9	1.23	18.9	-9.47	18.9	1.75	18.9	2.19
19.8	0.52	19.8	-2.14	19.8	-0.01	19.8	0.53	19.8	-13.77	19.8	1.39	19.8	-0.96	19.8	1.37	19.8	-0.62	19.8	1.36	19.8	-7.72	19.8	-1.24	19.8	-0.74	19.8	2.64	19.8	-1.19	19.8	-2.06	19.8	-5.98	19.8	0.09	19.8	2.02	19.8	0.29	19.8	2.59	19.8	-1.07	19.8	-10.58	19.8	2.22	19.8	1.92
20.7	1.98	20.7	-2.58	20.7	0.33	20.7	-1.11	20.7	-11.75	20.7	0.73	20.7	1.53	20.7	-0.1	20.7	-1.49	20.7	1.02	20.7	-8.51	20.7	0.12	20.7	-0.89	20.7	0.64	20.7	0.37	20.7	2.82	20.7	-8.17	20.7	1.51	20.7	1.11	20.7	1.45	20.7	1.71	20.7	1.75	20.7	-11.96	20.7	1.67	20.7	0.08
21.6	0.08	21.6	-2.18	21.6	0.27	21.6	-0.34	21.6	-11.92	21.6	-1.51	21.6	-0.64	21.6	-3.12	21.6	2.69	21.6	-2.56	21.6	-7.52	21.6	-0.76	21.6	-2.54	21.6	1.56	21.6	0.37	21.6	-0.76	21.6	-8.48	21.6	-1.4	21.6	-1.79	21.6	0.48	21.6	0.89	21.6	-1.98	21.6	-10.73	21.6	0.71	21.6	-0.53
22.5	1.04	22.5	-1.43	22.5	1.25	22.5	-0.46	22.5	-11.87	22.5	0.04	22.5	0.42	22.5	-1.6	22.5	-0.49	22.5	0.13	22.5	-7.96	22.5	-2.15	22.5	-1.11	22.5	0.23	22.5	-0.88	22.5	0.09	22.5	-10.17	22.5	-0.86	22.5	0.67	22.5	1.53	22.5	3.07	22.5	0.17	22.5	-11.67	22.5	1.1	22.5	2
23.4	-0.29	23.4	-1.39	23.4	0.99	23.4	2.39	23.4	-12.47	23.4	2.41	23.4	0.73	23.4	-2.06	23.4	-1.46	23.4	1.95	23.4	-6.82	23.4	1.38	23.4	-1.99	23.4	0.82	23.4	-0.51	23.4	0.77	23.4	-7.19	23.4	1.21	23.4	-0.19	23.4	1.71	23.4	2.11	23.4	-0.32	23.4	-9.32	23.4	1.19	23.4	-0.4
24.3	2.74	24.3	1.4	24.3	-2.47	24.3	1.69	24.3	-10.69	24.3	5.22	24.3	1.35	24.3	2.33	24.3	0.04	24.3	-2.17	24.3	-9.08	24.3	1.68	24.3	-1.95	24.3	3.26	24.3	0.2	24.3	-0.48	24.3	-7.7	24.3	0.94	24.3	-0.04	24.3	1.14	24.3	2.71	24.3	0.53	24.3	-11.59	24.3	2.15	24.3	2.5
25.2	-0.25	25.2	-0.44	25.2	1.02	25.2	0.72	25.2	-14.1	25.2	-0.85	25.2	-0.86	25.2	1.07	25.2	0.16	25.2	-2.42	25.2	-8.39	25.2	-1.72	25.2	-0.27	25.2	0.04	25.2	2.25	25.2	0.85	25.2	-8.37	25.2	0.19	25.2	-0.06	25.2	1.15	25.2	3.39	25.2	1.31	25.2	-12.36	25.2	0.81	25.2	-0.01
26.1	-0.13	26.1	-4.28	26.1	2.07	26.1	-1.43	26.1	-11.48	26.1	-0.61	26.1	1.16	26.1	-1.81	26.1	-0.06	26.1	0.28	26.1	-6.64	26.1	-1.59	26.1	-0.79	26.1	0.23	26.1	0.9	26.1	2.7	26.1	-5.99	26.1	-0.59	26.1	2.08	26.1	0.12	26.1	5.43	26.1	-0.32	26.1	-9.7	26.1	1.54	26.1	0.79
27	-1.62	27	-1.17	27	0.34	27	-0.15	27	-11.8	27	-0.51	27	0.63	27	0.36	27	-0.01	27	-2.07	27	-7.85	27	-1.21	27	-0.32	27	0.49	27	-1.33	27	0.35	27	-7.62	27	1.15	27	-0.43	27	-0.05	27	2.43	27	-0.73	27	-13.39	27	0.55	27	-0.27
27.9	0.02	27.9	-1.96	27.9	0.52	27.9	-0.85	27.9	-14.24	27.9	1.03	27.9	-0.47	27.9	-1.46	27.9	-1.52	27.9	-0.98	27.9	-9.95	27.9	1.67	27.9	-3.05	27.9	0.3	27.9	-1.81	27.9	0.26	27.9	-8.67	27.9	0.65	27.9	2	27.9	-0.73	27.9	0.4	27.9	-1.33	27.9	-12.03	27.9	1.17	27.9	1.69
28.8	1.6	28.8	-1.53	28.8	1.66	28.8	0.27	28.8	-11.86	28.8	1.68	28.8	3.15	28.8	0.75	28.8	-1.1	28.8	-1.82	28.8	-5.61	28.8	-2.29	28.8	-1.71	28.8	2.15	28.8	0.03	28.8	0.71	28.8	-7.16	28.8	-1.7	28.8	-0.98	28.8	-0.15	28.8	1.83	28.8	1.11	28.8	-11.17	28.8	2.8	28.8	1.05
29.7	0.97	29.7	-2.34	29.7	2.17	29.7	0.08	29.7	-12.11	29.7	1.11	29.7	1.43	29.7	-1.02	29.7	-0.78	29.7	0.48	29.7	-9.54	29.7	-0.23	29.7	-0.12	29.7	0.45	29.7	-0.55	29.7	1.21	29.7	-8.38	29.7	-1.16	29.7	2.05	29.7	1.62	29.7	2.74	29.7	2.29	29.7	-11.57	29.7	2.37	29.7	1.4
30.6	1.57	30.6	-0.2	30.6	0.57	30.6	0.86	30.6	-12.02	30.6	0.8	30.6	1.21	30.6	-0.56	30.6	0.79	30.6	0.68	30.6	-6.61	30.6	-1.11	30.6	-0.52	30.6	2.17	30.6	0.86	30.6	0.09	30.6	-8.18	30.6	-2.56	30.6	2.49	30.6	0.28	30.6	3.21	30.6	1.02	30.6	-13.5	30.6	1.96	30.6	3.93
31.5	1.03	31.5	-2.28	31.5	2.34	31.5	-0.75	31.5	-14.23	31.5	-2.4	31.5	1.28	31.5	-1.48	31.5	1.34	31.5	0.97	31.5	-7.7	31.5	-1.5	31.5	-0.15	31.5	0.39	31.5	1.23	31.5	0.59	31.5	-8.15	31.5	-1.64	31.5	-0.45	31.5	0.75	31.5	4.55	31.5	-0.67	31.5	-12.88	31.5	2.04	31.5	-1.26
32.4	-0.5	32.4	-1.59	32.4	1.7	32.4	-0.35	32.4	-14.11	32.4	-0.48	32.4	-0.57	32.4	-0.28	32.4	-0.9	32.4	-1.64	32.4	-8.37	32.4	-1.88	32.4	-4.27	32.4	0.64	32.4	-1.6	32.4	-0.55	32.4	-6.73	32.4	0.13	32.4	-0.77	32.4	2.53	32.4	2.72	32.4	0.88	32.4	-10.85	32.4	3.38	32.4	0.65
33.3	0.66	33.3	0.74	33.3	-1.89	33.3	1.52	33.3	-10.46	33.3	-0.01	33.3	0.19	33.3	0.65	33.3	-2.02	33.3	2.21	33.3	-7.29	33.3	-0.17	33.3	-0.27	33.3	2.08	33.3	-0.66	33.3	-0.15	33.3	-6.87	33.3	-0.17	33.3	0.02	33.3	1.29	33.3	1.06	33.3	-0.21	33.3	-10.07	33.3	2.64	33.3	-0.52
34.2	0.06	34.2	0.47	34.2	2.15	34.2	1.19	34.2	-10.74	34.2	1.88	34.2	0.1	34.2	1.37	34.2	1.04	34.2	-1.88	34.2	-8.35	34.2	-0.14	34.2	-1.63	34.2	0.51	34.2	-0.09	34.2	-2.03	34.2	-7.71	34.2	0.08	34.2	1.91	34.2	0.27	34.2	2.9	34.2	-1.05	34.2	-10.57	34.2	2.7	34.2	0.44
35.1	-0.25	35.1	-2.81	35.1	1.1	35.1	-3.61	35.1	-11.8	35.1	4.33	35.1	-1.87	35.1	-0.85	35.1	1.73	35.1	-1.77	35.1	-7.82	35.1	-1.01	35.1	-3.22	35.1	0	35.1	1.62	35.1	1	35.1	-6.66	35.1	-0.3	35.1	0.43	35.1	2.41	35.1	4.06	35.1	1.82	35.1	-8.09	35.1	2.62	35.1	0.77
36	3.18	36	-1.55	36	0.83	36	0.52	36	-13.57	36	-0.24	36	1.4	36	-1.09	36	-0.63	36	-1.27	36	-8.62	36	0.61	36	1.45	36	1.85	36	0.33	36	-1.2	36	-6.31	36	1.55	36	0.17	36	1.03	36	4.78	36	1.44	36	-10.16	36	3.2	36	-0.35
36.9	1.7	36.9	1.13	36.9	0.56	36.9	-0.28	36.9	-13	36.9	2.26	36.9	-0.22	36.9	-0.99	36.9	0.23	36.9	-1.11	36.9	-7.6	36.9	-1.42	36.9	-1.22	36.9	-0.88	36.9	2	36.9	-0.63	36.9	-7.89	36.9	-1.99	36.9	-0.13	36.9	1.86	36.9	6.03	36.9	-2.6	36.9	-11.84	36.9	0.31	36.9	-0.18
37.8	1.88	37.8	-0.6	37.8	2.2	37.8	-1.2	37.8	-12.71	37.8	0.53	37.8	2.83	37.8	0.43	37.8	1.02	37.8	1.54	37.8	-8.12	37.8	-1.14	37.8	-0.9	37.8	3.43	37.8	0.8	37.8	1.94	37.8	-8.29	37.8	0.79	37.8	2.77	37.8	0.61	37.8	3.77	37.8	-0.45	37.8	-9.97	37.8	4.03	37.8	0.49
38.7	2.08	38.7	-0.09	38.7	0.43	38.7	-1.19	38.7	-14.33	38.7	-0.36	38.7	-0.79	38.7	1.19	38.7	-0.08	38.7	-1.18	38.7	-6.55	38.7	0.55	38.7	-0.21	38.7	2.62	38.7	4.05	38.7	1.41	38.7	-6.1	38.7	1.14	38.7	1.67	38.7	0.72	38.7	5.84	38.7	3.09	38.7	-8.98	38.7	5.17	38.7	1.8
39.6	1.3	39.6	-2.24	39.6	-0.81	39.6	-0.76	39.6	-13.48	39.6	-0.75	39.6	-1.37	39.6	-2.51	39.6	1.73	39.6	-1.91	39.6	-6.52	39.6	-2.81	39.6	-1.93	39.6	1.16	39.6	1.18	39.6	-1.34	39.6	-9.45	39.6	1.28	39.6	1.87	39.6	1.96	39.6	1.73	39.6	-1.52	39.6	-10.61	39.6	4.84	39.6	0.38
40.5	-1.54	40.5	-3.8	40.5	-1.13	40.5	0.08	40.5	-12.72	40.5	1.57	40.5	-0.81	40.5	-3.79	40.5	-1.07	40.5	-1.38	40.5	-8.13	40.5	0.3	40.5	-1.24	40.5	-0.26	40.5	0.47	40.5	0.98	40.5	-7.83	40.5	-0.97	40.5	0.93	40.5	2.03	40.5	5.86	40.5	1.8	40.5	-7.83	40.5	2.77	40.5	1.9
41.4	-1.6	41.4	-2.84	41.4	0.8	41.4	2.45	41.4	-13.12	41.4	0.77	41.4	-0.62	41.4	-0.99	41.4	2.47	41.4	0.33	41.4	-6.54	41.4	0.8	41.4	-1.03	41.4	2.31	41.4	1.16	41.4	-1.3	41.4	-5.48	41.4	2.89	41.4	0.4	41.4	2.63	41.4	4.25	41.4	-0.83	41.4	-9.27	41.4	3.28	41.4	-0.69
42.3	0.04	42.3	-3.44	42.3	0.98	42.3	2.14	42.3	-11.47	42.3	2.05	42.3	2.33	42.3	-2.14	42.3	0.16	42.3	-0.68	42.3	-5.9	42.3	-1.58	42.3	-0.44	42.3	-0.64	42.3	0.93	42.3	-1.6	42.3	-8.87	42.3	-1.6	42.3	0.59	42.3	0.16	42.3	2.83	42.3	0.83	42.3	-11.38	42.3	4.35	42.3	0.87
43.2	0.79	43.2	-1.37	43.2	0.7	43.2	0.41	43.2	-12.6	43.2	1.32	43.2	1.23	43.2	-1.82	43.2	0.89	43.2	1.89	43.2	-5.39	43.2	-0.33	43.2	-0.22	43.2	-1.25	43.2	0.86	43.2	-0.05	43.2	-5.47	43.2	1.39	43.2	3.04	43.2	0.96	43.2	4.34	43.2	-0.05	43.2	-10.69	43.2	6.17	43.2	2.5
44.1	-0.74	44.1	0.71	44.1	0.3	44.1	3.57	44.1	-13.3	44.1	1.4	44.1	-0.11	44.1	1.81	44.1	0.6	44.1	0.24	44.1	-7.84	44.1	0.07	44.1	-1.71	44.1	0.44	44.1	-0.64	44.1	-0.83	44.1	-7.3	44.1	0.75	44.1	2.45	44.1	1.08	44.1	2.46	44.1	1.12	44.1	-9.95	44.1	2.9	44.1	1.65
45	1.32	45	-2.46	45	0.17	45	0.27	45	-10.47	45	-0.74	45	1.08	45	-2.42	45	-0.32	45	0.16	45	-7.45	45	-0.75	45	-1.77	45	-1.36	45	-0.22	45	1.28	45	-7.57	45	2.38	45	2.62	45	1.12	45	5.56	45	-1.23	45	-11.24	45	5.73	45	2.24
45.9	0.59	45.9	-0.2	45.9	1.76	45.9	0.16	45.9	-10.32	45.9	1.48	45.9	1.82	45.9	0.13	45.9	1.49	45.9	-0.44	45.9	-8.31	45.9	-0.56	45.9	1.08	45.9	1.76	45.9	1.56	45.9	-1.67	45.9	-7.9	45.9	-0.82	45.9	0.6	45.9	0.58	45.9	3.75	45.9	-1	45.9	-11.8	45.9	2.46	45.9	1.03
46.8	1.34	46.8	-1.56	46.8	-0.31	46.8	0.41	46.8	-14.51	46.8	2.03	46.8	0.68	46.8	-2.17	46.8	-1.58	46.8	-1.93	46.8	-8.75	46.8	-0.39	46.8	-3.2	46.8	0.34	46.8	-0.6	46.8	-1.09	46.8	-5.77	46.8	-1.78	46.8	-0.3	46.8	1.28	46.8	3.26	46.8	1.19	46.8	-9.78	46.8	1.2	46.8	-0.85
47.7	2.55	47.7	-1.96	47.7	0.61	47.7	-0.4	47.7	-12.87	47.7	1.13	47.7	3.2	47.7	2.12	47.7	1.2	47.7	-2.01	47.7	-9.03	47.7	0.48	47.7	-1.28	47.7	2.62	47.7	0.02	47.7	-0.75	47.7	-7.42	47.7	-1.29	47.7	1.4	47.7	2.15	47.7	4.45	47.7	0.81	47.7	-8.81	47.7	0.98	47.7	0.79
48.6	0.68	48.6	-0.26	48.6	-1.4	48.6	-0.75	48.6	-12.94	48.6	1.91	48.6	1.14	48.6	-0.91	48.6	0.17	48.6	-2.54	48.6	-8.79	48.6	1.32	48.6	0.34	48.6	-0.66	48.6	1.94	48.6	-1.62	48.6	-8.53	48.6	2.81	48.6	2.37	48.6	2.84	48.6	5.23	48.6	-1.16	48.6	-9.05	48.6	4.89	48.6	1.3
49.5	1.7	49.5	2.15	49.5	-1.19	49.5	-0.76	49.5	-9.44	49.5	1.84	49.5	1.99	49.5	2.49	49.5	-0.2	49.5	0.09	49.5	-6.01	49.5	-0.15	49.5	-1.78	49.5	2.13	49.5	-1.46	49.5	1.03	49.5	-6.37	49.5	-0.75	49.5	0.98	49.5	2.34	49.5	2.62	49.5	0.12	49.5	-10.15	49.5	3.13	49.5	-0.67
50.4	1.76	50.4	0.62	50.4	0.97	50.4	0.81	50.4	-12.45	50.4	-0.76	50.4	1.9	50.4	2.14	50.4	1.46	50.4	-1.02	50.4	-7.15	50.4	-1.65	50.4	-2.13	50.4	-1.26	50.4	0.45	50.4	-0.35	50.4	-6.91	50.4	-0.93	50.4	-0.77	50.4	2.14	50.4	3.81	50.4	0.75	50.4	-9.52	50.4	0.79	50.4	-2.12
51.3	0.64	51.3	0.91	51.3	-1.32	51.3	-1.26	51.3	-10.98	51.3	0.7	51.3	1.11	51.3	0.08	51.3	-1.41	51.3	1.14	51.3	-9.63	51.3	-2.06	51.3	-1.18	51.3	-0.47	51.3	2.04	51.3	0.26	51.3	-9.17	51.3	-2.74	51.3	3.54	51.3	1.19	51.3	5.18	51.3	1.87	51.3	-10.26	51.3	1.11	51.3	1
52.2	0.88	52.2	0.04	52.2	-1.43	52.2	-0.3	52.2	-13.85	52.2	-0.88	52.2	2.19	52.2	0.92	52.2	-0.74	52.2	-1.53	52.2	-5.81	52.2	0.72	52.2	1.29	52.2	2.02	52.2	1.12	52.2	-2.96	52.2	-4.05	52.2	0.46	52.2	3.92	52.2	3.32	52.2	5.23	52.2	0.35	52.2	-7.04	52.2	3.29	52.2	-0.14
53.1	-1.33	53.1	-2.16	53.1	1.87	53.1	-3.12	53.1	-11.56	53.1	-0.24	53.1	0.14	53.1	2.17	53.1	0.68	53.1	-4.02	53.1	-9.15	53.1	-0.6	53.1	0.91	53.1	2.89	53.1	0.7	53.1	-2.39	53.1	-8.07	53.1	-1.27	53.1	2.15	53.1	2.62	53.1	6.43	53.1	-0.1	53.1	-11.25	53.1	2.19	53.1	0.58
54	-0.02	54	-1.47	54	1.02	54	3.08	54	-11.05	54	0.19	54	1.63	54	-0.45	54	-0.11	54	0.19	54	-4.84	54	-1.55	54	0.33	54	-0.55	54	-0.17	54	-1.64	54	-5.27	54	0.78	54	1.48	54	1.67	54	5.28	54	0.53	54	-9.42	54	4.17	54	1.05
54.9	-0.44	54.9	0.1	54.9	0.77	54.9	1.07	54.9	-9.97	54.9	1.76	54.9	0.54	54.9	-0.47	54.9	0.7	54.9	0.18	54.9	-7.96	54.9	1.11	54.9	-1.54	54.9	0.13	54.9	-1.52	54.9	-0.18	54.9	-7.6	54.9	1.01	54.9	3.74	54.9	0.3	54.9	3.56	54.9	1.24	54.9	-8.2	54.9	4.21	54.9	1.78
55.8	-0.41	55.8	-2.2	55.8	0.3	55.8	1.35	55.8	-13.18	55.8	3.41	55.8	1.28	55.8	-0.05	55.8	-0.18	55.8	1.58	55.8	-7.69	55.8	0.61	55.8	-0.18	55.8	0	55.8	1.88	55.8	-0.62	55.8	-8.38	55.8	-0.1	55.8	0.51	55.8	1.52	55.8	3.04	55.8	0.1	55.8	-9.93	55.8	4.81	55.8	-0.31
56.7	-1.55	56.7	1.03	56.7	2.12	56.7	0.17	56.7	-11.67	56.7	-0.7	56.7	1.01	56.7	0.17	56.7	0.31	56.7	1.46	56.7	-7.79	56.7	-1.01	56.7	0.38	56.7	-0.12	56.7	-0.32	56.7	-1	56.7	-4.67	56.7	0.31	56.7	1.93	56.7	0.75	56.7	2.31	56.7	-2.5	56.7	-9.47	56.7	3.42	56.7	0.97
57.6	-0.23	57.6	-2.74	57.6	-0.59	57.6	0.56	57.6	-12.85	57.6	5.94	57.6	-1.07	57.6	-1.01	57.6	-1.68	57.6	1.36	57.6	-6.17	57.6	-0.91	57.6	-1.16	57.6	1	57.6	0.68	57.6	1.07	57.6	-8.15	57.6	0.72	57.6	2.17	57.6	2.81	57.6	6.06	57.6	2.62	57.6	-10.81	57.6	6.47	57.6	-0.08
58.5	0.44	58.5	0.75	58.5	-0.43	58.5	1.9	58.5	-12.35	58.5	4.22	58.5	-0.66	58.5	-0.94	58.5	-1.45	58.5	0.96	58.5	-10.2	58.5	-0.43	58.5	-2.67	58.5	-0.69	58.5	-0.19	58.5	-1.18	58.5	-9	58.5	-1.05	58.5	1.97	58.5	0.26	58.5	2.94	58.5	-1.02	58.5	-8.84	58.5	3.92	58.5	2.21
59.4	-0.05	59.4	-2.4	59.4	0.32	59.4	2.03	59.4	-11.86	59.4	0.88	59.4	2	59.4	-0.96	59.4	0.18	59.4	-1.65	59.4	-6.07	59.4	1.05	59.4	-0.53	59.4	0.56	59.4	0.02	59.4	0.17	59.4	-4.54	59.4	0.25	59.4	1.43	59.4	2.7	59.4	4.72	59.4	3.01	59.4	-7.94	59.4	4.43	59.4	0.68
60.3	-0.98	60.3	-0.69	60.3	-1.54	60.3	-2.26	60.3	-10.9	60.3	-0.56	60.3	1.78	60.3	-1.09	60.3	0.79	60.3	-1.09	60.3	-7.2	60.3	-0.62	60.3	-1.75	60.3	0.51	60.3	1.69	60.3	-0.86	60.3	-9.34	60.3	0.81	60.3	4.06	60.3	3.09	60.3	4.13	60.3	-0.65	60.3	-8.11	60.3	8.33	60.3	2.3
61.2	1.06	61.2	-0.85	61.2	1.46	61.2	-0.91	61.2	-11.58	61.2	0.31	61.2	1.92	61.2	-0.14	61.2	1.88	61.2	1.92	61.2	-7.65	61.2	-1.29	61.2	-0.41	61.2	2.43	61.2	-0.61	61.2	0.25	61.2	-9.64	61.2	-2.4	61.2	1.39	61.2	2.79	61.2	4.6	61.2	-0.12	61.2	-11.22	61.2	2.98	61.2	0.58
62.1	-1.36	62.1	-2.61	62.1	-0.2	62.1	2.09	62.1	-13.39	62.1	1.14	62.1	0.77	62.1	-1.59	62.1	-1.41	62.1	-0.92	62.1	-4.67	62.1	-3.71	62.1	-0.22	62.1	-0.28	62.1	-1.11	62.1	-0.8	62.1	-7.79	62.1	-1.54	62.1	1.95	62.1	0.26	62.1	3.28	62.1	2.13	62.1	-11.45	62.1	4.05	62.1	-2.93
63	0.21	63	-1.2	63	2.54	63	-2.05	63	-14.16	63	0.66	63	-1.57	63	1.63	63	0.73	63	-0.23	63	-8.1	63	0.06	63	-2.95	63	3.59	63	0.17	63	-1.32	63	-7.72	63	0.16	63	2.04	63	3.82	63	3.41	63	-1.13	63	-10.95	63	6.29	63	-1.02
63.9	2.8	63.9	-0.32	63.9	-1.41	63.9	-1.09	63.9	-10.74	63.9	2.73	63.9	-0.05	63.9	1.15	63.9	-0.64	63.9	-0.25	63.9	-6.71	63.9	1.74	63.9	-2.42	63.9	2.17	63.9	-0.27	63.9	-1.89	63.9	-7.3	63.9	-0.19	63.9	0.12	63.9	2.22	63.9	4.83	63.9	-0.78	63.9	-9.98	63.9	3.09	63.9	1.95
64.8	-0.39	64.8	0.07	64.8	1.9	64.8	1.41	64.8	-12.58	64.8	0.66	64.8	-0.37	64.8	0.33	64.8	1.52	64.8	-1.11	64.8	-7.47	64.8	2.9	64.8	-1.1	64.8	0.53	64.8	1.34	64.8	-2.79	64.8	-7.19	64.8	0.09	64.8	1.16	64.8	0.95	64.8	5.05	64.8	-0.63	64.8	-9.04	64.8	3.87	64.8	0.3
65.7	1.42	65.7	-1.83	65.7	2.04	65.7	1.3	65.7	-12.27	65.7	-1.06	65.7	-0.34	65.7	-0.2	65.7	0.63	65.7	0.33	65.7	-8.33	65.7	-0.75	65.7	-0.67	65.7	2.46	65.7	-0.06	65.7	2.04	65.7	-7.42	65.7	-0.26	65.7	2.63	65.7	1.59	65.7	2.94	65.7	1.01	65.7	-10.71	65.7	3.27	65.7	0.89
66.6	-0.7	66.6	-2.57	66.6	0.64	66.6	0.57	66.6	-11.25	66.6	4.69	66.6	-0.02	66.6	-1.74	66.6	2.43	66.6	-1.01	66.6	-5.35	66.6	1.38	66.6	-0.06	66.6	-0.48	66.6	0.04	66.6	-2	66.6	-4.92	66.6	-0.47	66.6	2.37	66.6	2.71	66.6	4.91	66.6	0.73	66.6	-7.21	66.6	4.48	66.6	0.55
67.5	1.4	67.5	0.8	67.5	0.4	67.5	0.86	67.5	-9.29	67.5	1.69	67.5	1.71	67.5	1.53	67.5	1.06	67.5	-0.5	67.5	-3.63	67.5	-2.33	67.5	0.79	67.5	1.48	67.5	1.2	67.5	0.18	67.5	-5.68	67.5	0.59	67.5	3.94	67.5	3.42	67.5	6.92	67.5	1.49	67.5	-6.47	67.5	5.73	67.5	0.54
68.4	1.63	68.4	-1.04	68.4	1.42	68.4	0.29	68.4	-8.75	68.4	1.59	68.4	1.98	68.4	0.8	68.4	0.23	68.4	-1.1	68.4	-3.98	68.4	-0.81	68.4	0.3	68.4	0.84	68.4	-0.05	68.4	-0.23	68.4	-4.09	68.4	-0.08	68.4	3.76	68.4	1.93	68.4	2.59	68.4	-0.25	68.4	-4.09	68.4	6.28	68.4	1.16
69.3	2.8	69.3	0.82	69.3	3.66	69.3	-1.82	69.3	-4.61	69.3	2.84	69.3	-1.08	69.3	-1.3	69.3	2.46	69.3	-1.72	69.3	-2.2	69.3	-0.95	69.3	-1.77	69.3	-0.26	69.3	0.91	69.3	-2.15	69.3	-5.27	69.3	0.43	69.3	2.9	69.3	2.28	69.3	5.4	69.3	0.38	69.3	-3.97	69.3	2.07	69.3	-1.95
70.2	1.59	70.2	0.76	70.2	1.72	70.2	-1.01	70.2	-2.68	70.2	0.45	70.2	-0.97	70.2	0.94	70.2	0.55	70.2	0.65	70.2	-2.9	70.2	0.02	70.2	-1.08	70.2	2.79	70.2	1.79	70.2	-3.01	70.2	-2.72	70.2	0.6	70.2	4.12	70.2	0.56	70.2	3.06	70.2	-0.42	70.2	-3.12	70.2	4.16	70.2	2.77
71.1	-0.38	71.1	-0.33	71.1	2.29	71.1	-0.53	71.1	-2.58	71.1	0.98	71.1	1.61	71.1	-0.15	71.1	0.78	71.1	-0.03	71.1	-4.18	71.1	0.9	71.1	2.48	71.1	0.52	71.1	0.65	71.1	0.73	71.1	0.09	71.1	1.33	71.1	4.02	71.1	1.02	71.1	3.97	71.1	-1.3	71.1	1.11	71.1	4.88	71.1	0.42
72	3.94	72	-1.17	72	2.04	72	-1.34	72	-0.56	72	2.49	72	2.27	72	-0.9	72	1.76	72	-0.8	72	-2.19	72	2.3	72	2.06	72	-0.72	72	-0.2	72	-1.08	72	-0.59	72	3.1	72	3.14	72	2.19	72	3.32	72	-1.91	72	0.95	72	5.98	72	-0.38
72.9	0.57	72.9	0.65	72.9	1.27	72.9	-0.83	72.9	-1.19	72.9	2.24	72.9	-0.66	72.9	-2.06	72.9	1.85	72.9	-0.69	72.9	-4.26	72.9	-2.22	72.9	0.24	72.9	-0.24	72.9	-1	72.9	-4.31	72.9	-1.41	72.9	0.52	72.9	0.25	72.9	-0.98	72.9	1.25	72.9	-1.81	72.9	0.7	72.9	2.59	72.9	-1.07
73.8	0.51	73.8	-3.08	73.8	3.51	73.8	0.14	73.8	-3.16	73.8	2.78	73.8	1.17	73.8	-3.35	73.8	1.77	73.8	0.63	73.8	-3.36	73.8	2.14	73.8	-0.04	73.8	-0.58	73.8	-0.09	73.8	-1.56	73.8	-1.37	73.8	0.82	73.8	2.1	73.8	1.79	73.8	4.33	73.8	-1.51	73.8	1.69	73.8	3.91	73.8	0.93
74.7	0.81	74.7	-0.57	74.7	1.29	74.7	-0.04	74.7	1.05	74.7	2.87	74.7	0.43	74.7	-2.59	74.7	3.05	74.7	-0.87	74.7	0.8	74.7	-0.15	74.7	1.01	74.7	-0.46	74.7	0.91	74.7	0.52	74.7	0.8	74.7	1.17	74.7	4.91	74.7	0.11	74.7	2.75	74.7	1.81	74.7	0.53	74.7	4.81	74.7	0.9
75.6	2.28	75.6	1.47	75.6	0.08	75.6	-1.33	75.6	0.25	75.6	0.3	75.6	2.4	75.6	-2	75.6	1.14	75.6	-0.19	75.6	-0.18	75.6	1.97	75.6	0.01	75.6	-2.48	75.6	-0.08	75.6	-1.78	75.6	1.76	75.6	-0.75	75.6	1.33	75.6	0.56	75.6	4.11	75.6	1.34	75.6	1.82	75.6	3.89	75.6	-0.23
76.5	-1.14	76.5	0.26	76.5	2.08	76.5	-2.61	76.5	-1.72	76.5	0.39	76.5	-0.82	76.5	-0.86	76.5	3.67	76.5	1.13	76.5	-1.72	76.5	-1.43	76.5	1.27	76.5	-0.68	76.5	0.73	76.5	0.26	76.5	-0.8	76.5	2.94	76.5	2.62	76.5	0.67	76.5	3.04	76.5	-0.98	76.5	1.53	76.5	6.21	76.5	1.16
77.4	0.39	77.4	0.53	77.4	0.12	77.4	1.49	77.4	-0.96	77.4	-0.22	77.4	-1.14	77.4	-1.16	77.4	1.67	77.4	0.28	77.4	-2.25	77.4	-0.97	77.4	0.28	77.4	-2.65	77.4	-0.06	77.4	0.5	77.4	-3.26	77.4	-0.85	77.4	1.78	77.4	2.07	77.4	2.23	77.4	-0.1	77.4	1.1	77.4	5.14	77.4	1.21
78.3	1.99	78.3	0.7	78.3	3.31	78.3	1.42	78.3	0.89	78.3	1.4	78.3	0.46	78.3	-0.21	78.3	1.82	78.3	-1.72	78.3	0.59	78.3	-0.17	78.3	1.14	78.3	1.9	78.3	1.9	78.3	-0.56	78.3	0.57	78.3	-0.11	78.3	2.33	78.3	2.04	78.3	4.9	78.3	0.35	78.3	2.52	78.3	2.96	78.3	-0.18
79.2	0.5	79.2	-0.63	79.2	1.89	79.2	0.45	79.2	3.53	79.2	0.41	79.2	0.71	79.2	-2.42	79.2	3.17	79.2	2.16	79.2	-0.31	79.2	0.01	79.2	0.49	79.2	1.15	79.2	1.98	79.2	-0.31	79.2	-0.39	79.2	2.81	79.2	2.32	79.2	1.26	79.2	4.01	79.2	1.45	79.2	2.51	79.2	6.21	79.2	1.71
80.1	3.38	80.1	0.83	80.1	4.14	80.1	-0.21	80.1	2.1	80.1	-0.27	80.1	1.82	80.1	-1.68	80.1	2.9	80.1	-0.7	80.1	0.58	80.1	0.95	80.1	-0.6	80.1	-0.27	80.1	1.82	80.1	0.36	80.1	-1.66	80.1	1.31	80.1	0.03	80.1	2.82	80.1	2.18	80.1	-0.34	80.1	-0.03	80.1	3.02	80.1	0.23
81	-0.21	81	-2.03	81	3.15	81	2.31	81	-0.85	81	-0.37	81	-1.26	81	-1.06	81	2.94	81	1.69	81	-3.77	81	2.94	81	1.64	81	0.26	81	0.69	81	-0.51	81	-0.09	81	0.45	81	2.69	81	0.71	81	2.41	81	0.09	81	1.45	81	2.02	81	-0.31
81.9	0.85	81.9	-0.98	81.9	-0.82	81.9	0.56	81.9	-0.33	81.9	1.91	81.9	2.14	81.9	-0.8	81.9	0.02	81.9	1.98	81.9	-0.12	81.9	1.31	81.9	-0.93	81.9	-1.53	81.9	2.26	81.9	1.48	81.9	-2.41	81.9	-0.56	81.9	3.36	81.9	-0.88	81.9	5.74	81.9	0.77	81.9	0.47	81.9	4.16	81.9	0.78
82.8	1.05	82.8	0.72	82.8	0.81	82.8	0.2	82.8	-2.18	82.8	1.58	82.8	1.14	82.8	-0.68	82.8	3.52	82.8	1.23	82.8	-2.09	82.8	-2.56	82.8	-0.72	82.8	-1.5	82.8	2.57	82.8	1.22	82.8	0.1	82.8	-1.87	82.8	0.33	82.8	2.14	82.8	5.65	82.8	-0.01	82.8	0.14	82.8	5.82	82.8	-0.44
83.7	1.66	83.7	-0.4	83.7	1.53	83.7	-2.64	83.7	-0.72	83.7	1.07	83.7	2.27	83.7	-0.5	83.7	-0.8	83.7	-0.77	83.7	-1	83.7	-0.62	83.7	-0.23	83.7	0.47	83.7	-1.02	83.7	-0.32	83.7	-0.88	83.7	0.6	83.7	2.78	83.7	1.88	83.7	3.77	83.7	-0.73	83.7	2.58	83.7	3.72	83.7	0.13
84.6	3.57	84.6	-1.46	84.6	1.21	84.6	1.54	84.6	-0.68	84.6	1.27	84.6	1.5	84.6	-2.86	84.6	0.53	84.6	0.6	84.6	0.08	84.6	1.73	84.6	-0.33	84.6	0.03	84.6	-0.46	84.6	0.5	84.6	-0.97	84.6	-0.07	84.6	0.38	84.6	2.53	84.6	2.95	84.6	2.48	84.6	0.94	84.6	3.61	84.6	-0.26
85.5	-0.57	85.5	1.16	85.5	1.25	85.5	-0.83	85.5	1.57	85.5	2.63	85.5	-1.3	85.5	1.49	85.5	0.33	85.5	-0.44	85.5	-0.6	85.5	1.49	85.5	-0.75	85.5	1.73	85.5	-0.98	85.5	0.22	85.5	-1.86	85.5	1.87	85.5	0.91	85.5	3.29	85.5	2.41	85.5	1.44	85.5	1.07	85.5	6.24	85.5	-2.02
86.4	1.87	86.4	-2.63	86.4	2.3	86.4	1.29	86.4	-2.84	86.4	0.36	86.4	2.99	86.4	-3.55	86.4	2.05	86.4	0.37	86.4	-0.77	86.4	-1.46	86.4	1.5	86.4	-0.36	86.4	0.87	86.4	-1.42	86.4	0.86	86.4	-0.36	86.4	3.26	86.4	1.29	86.4	2.3	86.4	-0.5	86.4	3.76	86.4	3.27	86.4	0.22
87.3	-0.74	87.3	-0.3	87.3	2.8	87.3	0.94	87.3	0.2	87.3	0.46	87.3	1.58	87.3	1.98	87.3	0.87	87.3	0.99	87.3	-2.29	87.3	0.54	87.3	0.81	87.3	3.04	87.3	0.18	87.3	-2.39	87.3	-0.86	87.3	0.57	87.3	2.59	87.3	3.24	87.3	3.06	87.3	1.37	87.3	5.49	87.3	1.72	87.3	-1.18
88.2	-1.14	88.2	1.37	88.2	0.3	88.2	0.18	88.2	0.08	88.2	0.69	88.2	-1.12	88.2	1.7	88.2	2.55	88.2	-0.82	88.2	-1.41	88.2	-0.6	88.2	0.21	88.2	0.64	88.2	-0.36	88.2	0.5	88.2	-2.59	88.2	2.25	88.2	1.18	88.2	0.77	88.2	3.33	88.2	1.43	88.2	0.37	88.2	4.22	88.2	-0.14
89.1	2.21	89.1	-1.57	89.1	-0.53	89.1	-1.24	89.1	-1.54	89.1	1.7	89.1	-0.12	89.1	-0.96	89.1	1.35	89.1	-1.25	89.1	-1.11	89.1	0.21	89.1	-0.68	89.1	1.08	89.1	-0.37	89.1	-0.66	89.1	-1.09	89.1	-0.03	89.1	2.11	89.1	1.84	89.1	4.55	89.1	-0.5	89.1	-0.8	89.1	6.42	89.1	1.58
90	0.11	90	0.31	90	2.46	90	-1.19	90	1.11	90	-0.54	90	-0.09	90	-1.68	90	0.84	90	-0.32	90	0.47	90	-1.69	90	-0.58	90	-2.96	90	-1.14	90	-0.61	90	1	90	-0.48	90	1.16	90	-0.21	90	3.2	90	0.91	90	3.76	90	4.61	90	0.93
90.9	-0.52	90.9	-0.66	90.9	1.62	90.9	-0.46	90.9	1.42	90.9	2.5	90.9	-0.98	90.9	-0.4	90.9	0.87	90.9	-1.91	90.9	1.04	90.9	0.19	90.9	1.03	90.9	0.58	90.9	-0.73	90.9	-1.44	90.9	-0.64	90.9	2.7	90.9	2.32	90.9	2.96	90.9	2.82	90.9	1.19	90.9	3.08	90.9	5.58	90.9	-0.11
91.8	0.66	91.8	-0.33	91.8	0.19	91.8	0.51	91.8	-0.31	91.8	-0.04	91.8	-1.59	91.8	0.34	91.8	-0.98	91.8	-1.05	91.8	-1.08	91.8	-0.09	91.8	-2.27	91.8	0.09	91.8	-1.81	91.8	-0.14	91.8	0.98	91.8	-0.94	91.8	3.36	91.8	1.53	91.8	5.14	91.8	1.11	91.8	1.76	91.8	5.05	91.8	2.34
92.7	-1.38	92.7	-2.12	92.7	2.43	92.7	0.35	92.7	1.1	92.7	2.13	92.7	-1.57	92.7	-3.92	92.7	-1.14	92.7	-1.09	92.7	-0.67	92.7	-1.32	92.7	-1.05	92.7	-1.85	92.7	-0.75	92.7	0.49	92.7	-0.45	92.7	0.38	92.7	3.11	92.7	-0.34	92.7	2.57	92.7	0.01	92.7	1.97	92.7	4.06	92.7	-0.49
93.6	1.14	93.6	-1.49	93.6	1.81	93.6	-1.46	93.6	1.07	93.6	1.72	93.6	-0.15	93.6	-1.08	93.6	1.5	93.6	-2.22	93.6	-1.7	93.6	-0.26	93.6	-0.71	93.6	0.79	93.6	1.4	93.6	-2.14	93.6	-1.93	93.6	1.38	93.6	2.79	93.6	-0.24	93.6	4.49	93.6	-3.12	93.6	-0.01	93.6	4.44	93.6	3.03
94.5	0.38	94.5	-1.36	94.5	2.23	94.5	2.05	94.5	0.31	94.5	-1.91	94.5	1.18	94.5	-0.36	94.5	1.75	94.5	0.12	94.5	0.1	94.5	-0.18	94.5	0.59	94.5	2.13	94.5	-0.62	94.5	-1.24	94.5	0.89	94.5	3.12	94.5	1.77	94.5	0.27	94.5	2.38	94.5	1.14	94.5	4.27	94.5	5.11	94.5	0.13
95.4	1.67	95.4	0.77	95.4	1.89	95.4	1.91	95.4	-0.12	95.4	1.61	95.4	1.23	95.4	0.07	95.4	1.3	95.4	1.1	95.4	0.12	95.4	2.2	95.4	0.19	95.4	0.04	95.4	0.83	95.4	0.7	95.4	-0.27	95.4	1.49	95.4	1.05	95.4	1.6	95.4	4.77	95.4	-0.48	95.4	1.57	95.4	4.96	95.4	2.72
96.3	1.62	96.3	2.41	96.3	2.67	96.3	0.89	96.3	0.6	96.3	1.41	96.3	0.06	96.3	0.52	96.3	0.11	96.3	0.6	96.3	-1	96.3	-0.68	96.3	-0.77	96.3	0.07	96.3	-1.57	96.3	-0.55	96.3	-1.5	96.3	0.72	96.3	1	96.3	1.48	96.3	2.16	96.3	1.02	96.3	1.01	96.3	5.35	96.3	-0.46
97.2	1.88	97.2	-0.1	97.2	0.85	97.2	-1.96	97.2	1.75	97.2	-0.53	97.2	1.84	97.2	2.4	97.2	2.45	97.2	-0.28	97.2	0.51	97.2	-0.83	97.2	0.2	97.2	0.87	97.2	1.82	97.2	-2.11	97.2	-0.84	97.2	1.53	97.2	1.13	97.2	1.19	97.2	3.24	97.2	2.03	97.2	3.73	97.2	2.75	97.2	0.95
98.1	-1.93	98.1	-1.77	98.1	0.86	98.1	2.71	98.1	-1.12	98.1	-0.19	98.1	0.5	98.1	-0.36	98.1	0.56	98.1	1.52	98.1	0.05	98.1	0.58	98.1	2.79	98.1	-0.42	98.1	0.58	98.1	-0.88	98.1	-1.76	98.1	0.97	98.1	2.77	98.1	1.79	98.1	2.89	98.1	1.08	98.1	1.06	98.1	5.44	98.1	-0.82
99	2.03	99	1.08	99	-0.14	99	0.96	99	3.11	99	0.79	99	1.41	99	1.85	99	1.31	99	-0.75	99	1.38	99	-0.87	99	1.09	99	0.68	99	-0.01	99	-2.01	99	1.68	99	-0.03	99	3.4	99	1.86	99	3.14	99	-1.19	99	4.19	99	4.07	99	1.13
99.9	-0.07	99.9	-0.31	99.9	2.7	99.9	0.06	99.9	2.58	99.9	2.77	99.9	-1.21	99.9	-2.26	99.9	5.29	99.9	1.15	99.9	-0.94	99.9	-1.81	99.9	-1.62	99.9	-0.84	99.9	4.72	99.9	-0.37	99.9	-0.66	99.9	-1.63	99.9	1.97	99.9	0.83	99.9	3.08	99.9	2.2	99.9	3.06	99.9	3.92	99.9	1.8
100.8	0.11	100.8	-2.39	100.8	0.72	100.8	0.26	100.8	1.1	100.8	2.71	100.8	0.92	100.8	-1.98	100.8	2.61	100.8	-0.92	100.8	1.46	100.8	1.85	100.8	1.22	100.8	0.61	100.8	1.27	100.8	-1.42	100.8	-0.07	100.8	0.77	100.8	2.32	100.8	0.4	100.8	3.68	100.8	-0.39	100.8	2.78	100.8	3.23	100.8	2.32
101.7	2.99	101.7	-1.61	101.7	0.36	101.7	-0.46	101.7	0.55	101.7	3.4	101.7	0.03	101.7	-2.71	101.7	1.53	101.7	-2.48	101.7	-1.01	101.7	0.53	101.7	-0.18	101.7	-1.95	101.7	-1.45	101.7	-2.06	101.7	-1.29	101.7	0.42	101.7	0.47	101.7	1.01	101.7	1.96	101.7	-0.51	101.7	1.77	101.7	0.96	101.7	-0.97
102.6	-0.35	102.6	-0.82	102.6	2.02	102.6	-2.35	102.6	2.43	102.6	1.67	102.6	-2.06	102.6	-0.43	102.6	0.14	102.6	-0.49	102.6	0.8	102.6	-0.31	102.6	-2.54	102.6	0.85	102.6	0.4	102.6	-0.68	102.6	-0.24	102.6	-0.56	102.6	3.4	102.6	1	102.6	3.91	102.6	1.54	102.6	4.35	102.6	7.59	102.6	3.27
103.5	0.08	103.5	-0.35	103.5	3.27	103.5	-1.26	103.5	-2.12	103.5	1.78	103.5	1.49	103.5	0.13	103.5	2.07	103.5	-0.39	103.5	-0.45	103.5	-1.82	103.5	2.14	103.5	0.74	103.5	-0.04	103.5	-2.85	103.5	-0.56	103.5	-0.1	103.5	2.8	103.5	-0.39	103.5	2.8	103.5	-1.39	103.5	0.51	103.5	1.33	103.5	0.34
104.4	-1.99	104.4	-1.88	104.4	0.88	104.4	1.77	104.4	2.22	104.4	1	104.4	-2.11	104.4	-1.54	104.4	1.45	104.4	1.37	104.4	-0.71	104.4	-2.2	104.4	-1.06	104.4	-0.89	104.4	0.03	104.4	-0.71	104.4	-0.23	104.4	-1.63	104.4	1.85	104.4	0.97	104.4	1.68	104.4	1.04	104.4	2.78	104.4	4.41	104.4	0.59
105.3	-0.56	105.3	-1.74	105.3	0.07	105.3	-0.15	105.3	-2.13	105.3	2.78	105.3	-0.19	105.3	-1.08	105.3	0.92	105.3	-1.39	105.3	-1.87	105.3	4.08	105.3	-1.69	105.3	-0.16	105.3	0.98	105.3	-1.09	105.3	2.22	105.3	2.24	105.3	1.28	105.3	0.9	105.3	4.43	105.3	0.1	105.3	2.88	105.3	4.55	105.3	-0.16
106.2	-1.8	106.2	-1.81	106.2	3.04	106.2	1.52	106.2	1.12	106.2	0.9	106.2	-0.01	106.2	-1.8	106.2	2.69	106.2	-0.88	106.2	2.55	106.2	-1.29	106.2	1.22	106.2	1.86	106.2	1.31	106.2	-2.49	106.2	0.67	106.2	1.29	106.2	1.73	106.2	2.74	106.2	4.61	106.2	-0.67	106.2	2.2	106.2	4.79	106.2	0.38
107.1	2.84	107.1	-1.53	107.1	2.94	107.1	-0.46	107.1	1.82	107.1	2.9	107.1	-0.07	107.1	-0.44	107.1	1.66	107.1	-0.59	107.1	-1.69	107.1	1.41	107.1	0.16	107.1	1.29	107.1	0.5	107.1	-1.89	107.1	0.11	107.1	-0.54	107.1	3.99	107.1	1.04	107.1	2.03	107.1	-0.86	107.1	2.15	107.1	1.74	107.1	0.89
108	-1.55	108	-0.35	108	2.11	108	-1.41	108	0.38	108	2.26	108	-0.65	108	-2.59	108	0.82	108	-0.44	108	2.21	108	-0.96	108	0.2	108	0.39	108	0.61	108	-0.95	108	1.96	108	-2.1	108	0.64	108	2.59	108	3.98	108	-0.22	108	1.44	108	4.1	108	-1.15
108.9	0.72	108.9	-2.52	108.9	2.26	108.9	-0.79	108.9	0.26	108.9	1.99	108.9	-0.59	108.9	-1.48	108.9	1.58	108.9	-0.66	108.9	-2.64	108.9	2.38	108.9	0.86	108.9	-0.46	108.9	-1.72	108.9	-0.51	108.9	-1.22	108.9	1.62	108.9	2.76	108.9	-1.03	108.9	1.26	108.9	0.96	108.9	1.93	108.9	3.35	108.9	-0.26
109.8	1.79	109.8	-2.97	109.8	0.72	109.8	-4.18	109.8	0.14	109.8	2.92	109.8	1.95	109.8	-1.44	109.8	3.52	109.8	-1.31	109.8	-0.38	109.8	1.06	109.8	-0.06	109.8	0.97	109.8	2.48	109.8	-0.5	109.8	-1.56	109.8	-1.37	109.8	4.03	109.8	-1.22	109.8	4.4	109.8	-0.24	109.8	0.49	109.8	3.55	109.8	2.76
110.7	-0.74	110.7	-0.91	110.7	0.29	110.7	-0.85	110.7	-0.82	110.7	0.78	110.7	0.82	110.7	0.76	110.7	0.4	110.7	0.17	110.7	-1.78	110.7	-0.26	110.7	0.29	110.7	1.79	110.7	1.13	110.7	-0.73	110.7	-0.24	110.7	2.06	110.7	0.02	110.7	2.19	110.7	0.79	110.7	-0.22	110.7	3.3	110.7	4.11	110.7	-0.37
111.6	0.83	111.6	0.21	111.6	2.28	111.6	0.41	111.6	1.66	111.6	0.31	111.6	0.04	111.6	0.78	111.6	3.2	111.6	0.34	111.6	-0.67	111.6	-0.34	111.6	-0.77	111.6	-2.4	111.6	1.49	111.6	-2.02	111.6	-1.35	111.6	2.2	111.6	3.07	111.6	-1.08	111.6	4.67	111.6	-0.79	111.6	0.08	111.6	6.16	111.6	2.35
112.5	0.35	112.5	-0.46	112.5	-0.78	112.5	1.82	112.5	1.55	112.5	-0.22	112.5	0.33	112.5	-0.36	112.5	1.23	112.5	1.04	112.5	2.29	112.5	-0.49	112.5	0.12	112.5	-1.72	112.5	1.15	112.5	-2.01	112.5	-0.44	112.5	-1.21	112.5	3	112.5	2	112.5	1.56	112.5	-0.19	112.5	0.89	112.5	3.81	112.5	0.6
113.4	1.08	113.4	1.71	113.4	1.32	113.4	-2.35	113.4	2.42	113.4	2.2	113.4	1.24	113.4	-2.99	113.4	0.02	113.4	-1.32	113.4	0.16	113.4	0.13	113.4	0.16	113.4	-0.54	113.4	-0.82	113.4	-2.23	113.4	1.13	113.4	1.27	113.4	2.01	113.4	0.21	113.4	1.08	113.4	-0.04	113.4	1.09	113.4	4.85	113.4	0.8
114.3	4.06	114.3	-1.1	114.3	0.23	114.3	-1.62	114.3	1.17	114.3	-1.08	114.3	2.93	114.3	-0.31	114.3	0.3	114.3	-0.04	114.3	1.5	114.3	-0.81	114.3	0.03	114.3	-0.4	114.3	0.34	114.3	-2.01	114.3	1.03	114.3	-0.13	114.3	1.02	114.3	-0.18	114.3	5.38	114.3	-0.1	114.3	3.3	114.3	3.51	114.3	-0.52
115.2	3.22	115.2	-2.07	115.2	1.22	115.2	-0.71	115.2	1	115.2	4.45	115.2	2.93	115.2	-0.37	115.2	1.31	115.2	-0.13	115.2	0.4	115.2	0.77	115.2	0.72	115.2	0.48	115.2	1.17	115.2	0.07	115.2	1.9	115.2	1.85	115.2	3.91	115.2	1.08	115.2	1.83	115.2	-1	115.2	1.44	115.2	6.07	115.2	1.86
116.1	0.04	116.1	-2.42	116.1	1.13	116.1	-1.33	116.1	-0.42	116.1	1.69	116.1	0.6	116.1	-1	116.1	2.48	116.1	-0.5	116.1	-1.78	116.1	3.03	116.1	0.16	116.1	1.7	116.1	1.15	116.1	-2.9	116.1	1.34	116.1	1.88	116.1	2.01	116.1	3.82	116.1	2.23	116.1	-0.95	116.1	2.75	116.1	5.35	116.1	-0.25
117	-0.79	117	-1.68	117	3.02	117	-0.1	117	2.62	117	-0.04	117	1.2	117	-1.1	117	0.42	117	0.83	117	1.05	117	0.77	117	1.17	117	-0.59	117	0.99	117	-0.94	117	-0.13	117	-1.25	117	-0.37	117	0.32	117	2.94	117	0.91	117	2.44	117	3.23	117	1.08
117.9	1.56	117.9	-2.04	117.9	0.13	117.9	-0.06	117.9	4.47	117.9	0.98	117.9	0.88	117.9	1.49	117.9	4.75	117.9	1.07	117.9	0.27	117.9	-0.68	117.9	-1.01	117.9	1.65	117.9	1.87	117.9	-3.13	117.9	-0.5	117.9	0.15	117.9	1.35	117.9	0.91	117.9	4.75	117.9	-3.15	117.9	3.35	117.9	4.13	117.9	1.76
118.8	-2.08	118.8	1.86	118.8	0.7	118.8	0.4	118.8	1.83	118.8	3.1	118.8	-2.68	118.8	0.1	118.8	3.01	118.8	0.47	118.8	-1.14	118.8	-0.98	118.8	-1.03	118.8	2.06	118.8	-1.39	118.8	-0.36	118.8	-0.42	118.8	2.21	118.8	0.62	118.8	1.31	118.8	4.07	118.8	1.4	118.8	3.59	118.8	4.49	118.8	-0.51
119.7	2.01	119.7	-2.58	119.7	-0.26	119.7	-1.43	119.7	-0.41	119.7	1.43	119.7	2.84	119.7	-1.59	119.7	2.95	119.7	-0.26	119.7	-0.81	119.7	-2.17	119.7	0.39	119.7	0.13	119.7	2.48	119.7	-1.48	119.7	0.12	119.7	-0.44	119.7	0.07	119.7	0.77	119.7	5.62	119.7	0.19	119.7	5.13	119.7	6.04	119.7	1.25
120.6	1.52	120.6	-1.93	120.6	3.2	120.6	0.79	120.6	2.16	120.6	-0.34	120.6	1.24	120.6	-2.41	120.6	0.88	120.6	-1.61	120.6	-0.12	120.6	1.73	120.6	-0.21	120.6	-0.03	120.6	1.1	120.6	-3.57	120.6	2.62	120.6	1.61	120.6	2.72	120.6	1.4	120.6	4.68	120.6	0.45	120.6	5.1	120.6	4.92	120.6	1.76
121.5	-0.67	121.5	-1.79	121.5	2.76	121.5	-1.41	121.5	0.75	121.5	0.13	121.5	0.31	121.5	-0.43	121.5	3.81	121.5	-2.04	121.5	3.93	121.5	0.18	121.5	1	121.5	0.25	121.5	-0.9	121.5	-2.4	121.5	0.75	121.5	1.39	121.5	1.6	121.5	0.98	121.5	3.19	121.5	-0.24	121.5	-1.23	121.5	5.59	121.5	1.32
122.4	1.52	122.4	-2.08	122.4	2.84	122.4	-1.4	122.4	1.48	122.4	2.45	122.4	2.15	122.4	-1.44	122.4	0.06	122.4	-0.02	122.4	-1.24	122.4	-0.71	122.4	2.03	122.4	-1.17	122.4	1.09	122.4	-4.11	122.4	-0.89	122.4	2.09	122.4	2.14	122.4	2.14	122.4	4.1	122.4	0.68	122.4	3.1	122.4	4.24	122.4	1.64
123.3	2.8	123.3	-1.12	123.3	0.16	123.3	-1.06	123.3	2.01	123.3	2.26	123.3	-0.43	123.3	0.08	123.3	-0.24	123.3	0.52	123.3	-0.83	123.3	0.1	123.3	1.85	123.3	0.77	123.3	1.45	123.3	-3.04	123.3	-1.51	123.3	1.41	123.3	4.01	123.3	0.47	123.3	5.65	123.3	-2.03	123.3	2.83	123.3	4.46	123.3	0.85
124.2	1.05	124.2	0.76	124.2	0.04	124.2	-2.24	124.2	0.03	124.2	1.95	124.2	1.47	124.2	-0.08	124.2	-0.06	124.2	0.5	124.2	-1.44	124.2	0.55	124.2	-0.21	124.2	2.19	124.2	1.07	124.2	-1.97	124.2	-1.12	124.2	-1.13	124.2	2.22	124.2	0.34	124.2	4.55	124.2	-0.11	124.2	1.28	124.2	1.82	124.2	0.93
125.1	2.56	125.1	1.94	125.1	3.21	125.1	1.62	125.1	2.16	125.1	-2.18	125.1	0.01	125.1	-0.97	125.1	4.43	125.1	0.19	125.1	-0.07	125.1	-1.4	125.1	1.86	125.1	-0.29	125.1	0.07	125.1	-3.26	125.1	-2.35	125.1	-0.14	125.1	1.77	125.1	1.91	125.1	3.83	125.1	-1.33	125.1	2.74	125.1	4.37	125.1	0.09
126	1.21	126	-0.98	126	2.02	126	1.62	126	1.1	126	0.04	126	0.91	126	-1.47	126	0.67	126	-0.19	126	-0.69	126	-0.71	126	-0.93	126	0.55	126	1.27	126	-3.65	126	1.04	126	0.91	126	-0.32	126	2.01	126	3.72	126	-0.62	126	2.47	126	5.2	126	0.66
126.9	0.97	126.9	-3.88	126.9	0.65	126.9	2.61	126.9	-1.59	126.9	0.14	126.9	-0.3	126.9	-2.01	126.9	2.16	126.9	2.64	126.9	-1.4	126.9	-0.26	126.9	0.2	126.9	2.07	126.9	2.64	126.9	-1.46	126.9	-2.2	126.9	0.26	126.9	2.55	126.9	2.57	126.9	4	126.9	-0.49	126.9	1.99	126.9	4.99	126.9	0.05
127.8	2.54	127.8	-2.96	127.8	1.69	127.8	2.18	127.8	0.66	127.8	1.06	127.8	3.41	127.8	-2	127.8	1.26	127.8	1.69	127.8	-2.07	127.8	1.79	127.8	0.62	127.8	-0.95	127.8	0.79	127.8	-3.73	127.8	-1.8	127.8	1.87	127.8	-0.08	127.8	-0.65	127.8	5.65	127.8	-2.26	127.8	0.89	127.8	3.72	127.8	0.72
128.7	0.4	128.7	-2.42	128.7	1.29	128.7	-1.45	128.7	-0.08	128.7	1.68	128.7	1.43	128.7	-3.46	128.7	4.29	128.7	1.4	128.7	-0.56	128.7	1.91	128.7	0.43	128.7	-2.25	128.7	4.17	128.7	-1.57	128.7	-2.15	128.7	-0.03	128.7	1.4	128.7	0.36	128.7	4.68	128.7	1.55	128.7	1.74	128.7	6.54	128.7	-0.3
129.6	-0.4	129.6	-1.41	129.6	0.21	129.6	-3.18	129.6	1.94	129.6	3.3	129.6	-0.4	129.6	-0.87	129.6	-2.25	129.6	-3.23	129.6	1.85	129.6	1.55	129.6	-0.83	129.6	0.35	129.6	-1.96	129.6	-3.6	129.6	-0.13	129.6	2.49	129.6	0.76	129.6	1.33	129.6	1.38	129.6	1.74	129.6	0.82	129.6	4.43	129.6	1.22
130.5	0.44	130.5	-3.45	130.5	1.5	130.5	-2.03	130.5	-0.32	130.5	3.76	130.5	-0.41	130.5	-1.81	130.5	0.29	130.5	-0.83	130.5	-0.3	130.5	0.55	130.5	-0.01	130.5	-2.71	130.5	1.57	130.5	-2.47	130.5	0	130.5	0.71	130.5	1.75	130.5	0.36	130.5	5.09	130.5	-1.99	130.5	1.97	130.5	4.84	130.5	0.84
131.4	-0.5	131.4	-2.65	131.4	4.05	131.4	-2.17	131.4	0.52	131.4	1.59	131.4	0.47	131.4	-0.42	131.4	3.25	131.4	-1.84	131.4	-2.45	131.4	1.75	131.4	1.41	131.4	-0.01	131.4	0.72	131.4	-1.79	131.4	-2.65	131.4	1.54	131.4	4.15	131.4	0.21	131.4	4.49	131.4	0.54	131.4	0.49	131.4	5.03	131.4	0.24
132.3	1.14	132.3	-2.15	132.3	2.47	132.3	-0.67	132.3	-0.9	132.3	0.92	132.3	0.57	132.3	-0.79	132.3	0.95	132.3	-1.64	132.3	-0.73	132.3	2.4	132.3	-1.36	132.3	1.02	132.3	0.91	132.3	0.44	132.3	0.66	132.3	3.26	132.3	-0.53	132.3	1.2	132.3	2.49	132.3	-1.41	132.3	1.98	132.3	2.39	132.3	1.81
133.2	-0.07	133.2	-1.89	133.2	2.62	133.2	-0.82	133.2	2.6	133.2	2.95	133.2	-0.46	133.2	-1.87	133.2	1.1	133.2	-1.3	133.2	-0.05	133.2	1.15	133.2	0.52	133.2	-0.7	133.2	-0.88	133.2	0.87	133.2	-0.17	133.2	1.28	133.2	1.2	133.2	2.28	133.2	3.79	133.2	1.04	133.2	0.34	133.2	3.41	133.2	-0.43
134.1	2.4	134.1	-1.86	134.1	0.12	134.1	-1.64	134.1	-0.79	134.1	-0.13	134.1	0.6	134.1	-1.23	134.1	0.96	134.1	-1.77	134.1	-2.03	134.1	-1.99	134.1	-2	134.1	-0.95	134.1	1.19	134.1	-2.71	134.1	-1.22	134.1	-0.42	134.1	1.96	134.1	-0.51	134.1	4.68	134.1	1.17	134.1	0.67	134.1	4.91	134.1	1.08
135	0.05	135	-5.22	135	1.95	135	-2.02	135	1.79	135	4.01	135	-0.64	135	-2.07	135	-1.03	135	-2.15	135	0.25	135	3.57	135	-2.36	135	0.48	135	-1.83	135	-2.27	135	-2.63	135	1.66	135	3.08	135	2.92	135	1.2	135	0.03	135	0.44	135	5.17	135	1
135.9	0.49	135.9	-3.38	135.9	2.09	135.9	-1.86	135.9	-0.32	135.9	0.37	135.9	0.18	135.9	-2.36	135.9	5.66	135.9	-0.24	135.9	-0.03	135.9	-1.16	135.9	1.26	135.9	-2.39	135.9	1.71	135.9	-2.93	135.9	-0.42	135.9	0.66	135.9	1.74	135.9	1.15	135.9	1.47	135.9	0.13	135.9	1.16	135.9	4.49	135.9	1.36
136.8	0.05	136.8	-1.52	136.8	1.4	136.8	0.35	136.8	1.87	136.8	-0.51	136.8	0.24	136.8	-1.74	136.8	1.93	136.8	-0.22	136.8	-1.31	136.8	0.99	136.8	0.52	136.8	-1.37	136.8	-1.43	136.8	0.37	136.8	-0.2	136.8	1.53	136.8	1.78	136.8	1.34	136.8	2.64	136.8	-0.89	136.8	0.05	136.8	2.56	136.8	0.02
137.7	0.37	137.7	-1.87	137.7	1.17	137.7	-3.03	137.7	2.12	137.7	3.36	137.7	2.87	137.7	0.59	137.7	-0.25	137.7	-0.98	137.7	-2.64	137.7	3.69	137.7	2.78	137.7	0.24	137.7	1.64	137.7	-1.44	137.7	-2.38	137.7	3.87	137.7	2.35	137.7	1.13	137.7	6.05	137.7	-0.76	137.7	3.36	137.7	5.33	137.7	1.68
138.6	1.32	138.6	-2.34	138.6	0.22	138.6	-1.89	138.6	0.8	138.6	2.79	138.6	0.37	138.6	1.6	138.6	-0.15	138.6	0.19	138.6	-0.93	138.6	0.38	138.6	-1.21	138.6	0.28	138.6	-0.35	138.6	-2.57	138.6	-0.8	138.6	0.67	138.6	2.46	138.6	1.16	138.6	5.04	138.6	-0.65	138.6	0.54	138.6	3.5	138.6	1.1
139.5	0.59	139.5	-1.51	139.5	0.2	139.5	-2.29	139.5	0.42	139.5	1.2	139.5	0.52	139.5	0.17	139.5	2.58	139.5	-0.02	139.5	-1.97	139.5	0.71	139.5	1.15	139.5	0.81	139.5	2.08	139.5	-2.58	139.5	-0.91	139.5	-0.19	139.5	3.97	139.5	1.83	139.5	6.84	139.5	0.52	139.5	3.01	139.5	2.37	139.5	0.35
140.4	0.29	140.4	-3.91	140.4	-0.54	140.4	-0.71	140.4	1.35	140.4	0.53	140.4	0.76	140.4	-1.69	140.4	-0.08	140.4	-1.66	140.4	-1.75	140.4	1.86	140.4	1.74	140.4	1.49	140.4	0.88	140.4	-2.37	140.4	-1.9	140.4	1.37	140.4	6.63	140.4	3.01	140.4	2.95	140.4	-0.52	140.4	0.54	140.4	1.91	140.4	3.03
141.3	0.8	141.3	-0.74	141.3	-0.64	141.3	-1.41	141.3	0.19	141.3	1.63	141.3	-0.08	141.3	1.55	141.3	-0.8	141.3	-3.17	141.3	1.61	141.3	1.1	141.3	-1.04	141.3	2.12	141.3	2.91	141.3	-3.95	141.3	0.09	141.3	2.39	141.3	1.16	141.3	1.69	141.3	4.93	141.3	0.31	141.3	2.74	141.3	4.53	141.3	0.19
142.2	-0.54	142.2	-1.42	142.2	0.06	142.2	1.43	142.2	0.28	142.2	0.86	142.2	0.43	142.2	-1.04	142.2	1.74	142.2	1.46	142.2	-1.25	142.2	-1.99	142.2	0.61	142.2	0.66	142.2	0.86	142.2	-1.11	142.2	0.01	142.2	0.08	142.2	4.8	142.2	2.9	142.2	4.8	142.2	-0.62	142.2	2	142.2	4.09	142.2	0.35
143.1	2.21	143.1	-0.75	143.1	2.13	143.1	0.18	143.1	0.3	143.1	3.74	143.1	1.05	143.1	-0.08	143.1	2.06	143.1	0.99	143.1	-1.51	143.1	1.13	143.1	0.6	143.1	-0.05	143.1	1.41	143.1	-3.42	143.1	-2.04	143.1	-0.36	143.1	4.57	143.1	1.95	143.1	5.13	143.1	-1.1	143.1	1.57	143.1	4.58	143.1	1.04
144	-1.16	144	0.41	144	0.22	144	-0.04	144	-0.31	144	-0.56	144	1.45	144	1.79	144	1.06	144	-0.68	144	-0.62	144	1.63	144	-0.93	144	-0.01	144	0.33	144	-2.54	144	-1.62	144	2.16	144	0.44	144	1.22	144	3.21	144	1.93	144	0.94	144	4.93	144	-1.67
144.9	-0.49	144.9	-1.58	144.9	2.21	144.9	-1.61	144.9	-1.27	144.9	4.32	144.9	-0.81	144.9	-1.67	144.9	2.67	144.9	-3.16	144.9	-1.79	144.9	0.24	144.9	-1.92	144.9	-1.72	144.9	1.05	144.9	0.51	144.9	-1.5	144.9	-0.33	144.9	1.71	144.9	2.18	144.9	4.42	144.9	1.53	144.9	1.46	144.9	3.87	144.9	-2.24
145.8	1.63	145.8	-3.42	145.8	3.37	145.8	-2.65	145.8	2.04	145.8	3.23	145.8	-2.49	145.8	-1.29	145.8	3.79	145.8	-1.87	145.8	-0.15	145.8	1.35	145.8	-2.31	145.8	-0.47	145.8	1.16	145.8	-1.29	145.8	-2.01	145.8	0.68	145.8	1.69	145.8	-1.38	145.8	3.35	145.8	1.81	145.8	1.22	145.8	4.37	145.8	1.23
146.7	1.61	146.7	1.03	146.7	0.52	146.7	-1.28	146.7	-1.11	146.7	2.97	146.7	0.63	146.7	1.54	146.7	2.53	146.7	-1.64	146.7	-2.67	146.7	-1.55	146.7	0.54	146.7	0.24	146.7	3.22	146.7	-3.82	146.7	-0.42	146.7	-1.59	146.7	3.02	146.7	1.96	146.7	4.16	146.7	-0.02	146.7	2.84	146.7	2.58	146.7	1.29
147.6	1.79	147.6	-1.6	147.6	1.73	147.6	-0.55	147.6	1.17	147.6	1.64	147.6	1.92	147.6	-0.96	147.6	0.44	147.6	1.28	147.6	0.67	147.6	-0.29	147.6	-1.23	147.6	-0.83	147.6	0.98	147.6	-2.12	147.6	-1.24	147.6	3.54	147.6	1.79	147.6	1.11	147.6	3.85	147.6	-2.13	147.6	1.87	147.6	4.04	147.6	-0.23
148.5	0.72	148.5	-2.7	148.5	0.53	148.5	-0.54	148.5	-1.02	148.5	1.28	148.5	0.44	148.5	-4.21	148.5	1	148.5	-2.32	148.5	-0.53	148.5	0.18	148.5	-1.22	148.5	-2.06	148.5	0.77	148.5	-2.56	148.5	-0.9	148.5	1.12	148.5	1.61	148.5	-1.61	148.5	2.93	148.5	-0.06	148.5	2.96	148.5	3.38	148.5	-0.52
149.4	1.74	149.4	-3.38	149.4	0.53	149.4	-0.46	149.4	-2.08	149.4	2.77	149.4	0.3	149.4	-1.65	149.4	2.25	149.4	-1.45	149.4	-1.59	149.4	3.09	149.4	-0.94	149.4	1.53	149.4	-1.59	149.4	-4.66	149.4	-0.37	149.4	2.68	149.4	1.2	149.4	1.06	149.4	2.33	149.4	-1.62	149.4	0.43	149.4	1.41	149.4	2.25
150.3	-0.64	150.3	-4.49	150.3	1.84	150.3	1.61	150.3	1.91	150.3	2.61	150.3	2.09	150.3	-2.59	150.3	0.69	150.3	1.95	150.3	0.76	150.3	-0.16	150.3	0.66	150.3	-0.46	150.3	0.12	150.3	0.9	150.3	0.78	150.3	-1.86	150.3	0.88	150.3	-0.73	150.3	4.01	150.3	1.07	150.3	3.3	150.3	2.57	150.3	1.83
151.2	1.95	151.2	-2.16	151.2	1.78	151.2	-2.44	151.2	2.03	151.2	4.13	151.2	2.77	151.2	-2.53	151.2	2.46	151.2	-0.82	151.2	0.31	151.2	-1.59	151.2	0.82	151.2	-1.43	151.2	1.71	151.2	-2.44	151.2	-1.35	151.2	-0.63	151.2	1.55	151.2	1.57	151.2	3.34	151.2	-1.12	151.2	1.76	151.2	3.79	151.2	0.79
152.1	0.93	152.1	-2.17	152.1	1.48	152.1	1.42	152.1	-0.54	152.1	1.49	152.1	3.34	152.1	0.08	152.1	2.08	152.1	2.74	152.1	-3.21	152.1	-0.03	152.1	-0.23	152.1	-0.24	152.1	1.68	152.1	-1.64	152.1	-4.39	152.1	0.21	152.1	0.17	152.1	0.93	152.1	2.86	152.1	0.24	152.1	-1.9	152.1	4.78	152.1	0.19
153	1.57	153	-1.41	153	1.41	153	-1.52	153	-0.08	153	1.07	153	0.94	153	-0.79	153	0.89	153	-2.3	153	-2.08	153	0.64	153	-1.47	153	-2.19	153	-1.01	153	-2.09	153	-0.98	153	-0.46	153	-0.87	153	1.09	153	5.39	153	2.23	153	1.39	153	1.69	153	0.79
153.9	0.1	153.9	-1.25	153.9	1.26	153.9	1.1	153.9	1.69	153.9	2.52	153.9	-1.13	153.9	0.65	153.9	3.33	153.9	-1.92	153.9	1.16	153.9	2.58	153.9	0.08	153.9	-0.05	153.9	-1.24	153.9	-5.02	153.9	-3.45	153.9	0.57	153.9	2.31	153.9	0.33	153.9	1.35	153.9	-1.32	153.9	0.29	153.9	4.77	153.9	0.29
154.8	0.7	154.8	-4.8	154.8	0.32	154.8	-1.28	154.8	0.25	154.8	6.95	154.8	1.15	154.8	-0.26	154.8	-0.35	154.8	-1.33	154.8	0.73	154.8	1.62	154.8	1.34	154.8	-0.86	154.8	0.63	154.8	-3.35	154.8	0.86	154.8	-1.98	154.8	2.3	154.8	0.42	154.8	3.53	154.8	-0.82	154.8	1.8	154.8	1.16	154.8	2.42
155.7	1.24	155.7	-2.19	155.7	3.09	155.7	-0.85	155.7	2.75	155.7	2.84	155.7	-1.27	155.7	-0.35	155.7	2.16	155.7	-2.44	155.7	2.16	155.7	2.15	155.7	1.19	155.7	-0.63	155.7	-1.67	155.7	-2.76	155.7	0.16	155.7	0.29	155.7	3.67	155.7	3.32	155.7	1.53	155.7	1.42	155.7	3.44	155.7	4.78	155.7	1.32
156.6	3.37	156.6	-1.6	156.6	2.9	156.6	-0.14	156.6	1.04	156.6	1.47	156.6	-0.28	156.6	-1.5	156.6	0.55	156.6	-1.87	156.6	1.19	156.6	-0.3	156.6	0.51	156.6	-2.79	156.6	0.36	156.6	-2.86	156.6	-0.5	156.6	-1.77	156.6	3.05	156.6	0.58	156.6	4.21	156.6	1	156.6	3.49	156.6	2.25	156.6	0.15
157.5	0.94	157.5	-3.22	157.5	0.05	157.5	-0.01	157.5	0.68	157.5	2.12	157.5	-0.45	157.5	-3.82	157.5	0.99	157.5	-0.62	157.5	0.5	157.5	-0.4	157.5	2.18	157.5	-2.25	157.5	-0.01	157.5	-3.64	157.5	-2.95	157.5	-0.7	157.5	2.01	157.5	-0.43	157.5	4.02	157.5	1.99	157.5	-2.04	157.5	3.48	157.5	0.45
158.4	-0.18	158.4	-2.86	158.4	1.74	158.4	0.29	158.4	2.28	158.4	0.2	158.4	-0.49	158.4	-1.82	158.4	3.4	158.4	-1.59	158.4	1.16	158.4	-1.95	158.4	0.39	158.4	-0.07	158.4	1.86	158.4	-2.02	158.4	-1.56	158.4	-0.41	158.4	1.96	158.4	1.09	158.4	4.83	158.4	-1.4	158.4	1.67	158.4	3.76	158.4	-1.07
159.3	0.42	159.3	-4.06	159.3	2.72	159.3	-0.15	159.3	3.76	159.3	2.47	159.3	1	159.3	-0.85	159.3	4.07	159.3	-0.41	159.3	1.14	159.3	-0.42	159.3	2.42	159.3	0.06	159.3	0.3	159.3	-2.92	159.3	-0.29	159.3	-1.45	159.3	2.9	159.3	1.51	159.3	3.08	159.3	0.33	159.3	2.02	159.3	2.24	159.3	0.45
160.2	3.7	160.2	-4.06	160.2	-0.84	160.2	-0.83	160.2	0.69	160.2	2.38	160.2	1.15	160.2	-2.36	160.2	-1.21	160.2	-1.12	160.2	-2.27	160.2	-0.95	160.2	-1.56	160.2	-0.93	160.2	-0.13	160.2	-1.11	160.2	-0.62	160.2	0.71	160.2	2.39	160.2	0.42	160.2	1.56	160.2	1.04	160.2	1.61	160.2	3.54	160.2	0.49
161.1	3.78	161.1	-2.82	161.1	2.84	161.1	-2.52	161.1	-0.06	161.1	0.52	161.1	2.33	161.1	-0.09	161.1	1.83	161.1	-1.38	161.1	-1.57	161.1	1.63	161.1	0.91	161.1	-1.28	161.1	1.52	161.1	-1.99	161.1	0.4	161.1	0.41	161.1	2.4	161.1	-0.5	161.1	4.73	161.1	-2.37	161.1	1.4	161.1	2.43	161.1	0.18
162	0.3	162	-3.73	162	-0.6	162	0.61	162	1.47	162	2.65	162	1.31	162	-0.43	162	-0.16	162	-0.36	162	0.54	162	2.85	162	-0.25	162	1.9	162	-0.03	162	-1.9	162	-1.96	162	-0.68	162	0.78	162	5.31	162	1.28	162	1.91	162	1.19	162	2.76	162	-1.48
162.9	3.4	162.9	-2.88	162.9	-0.29	162.9	-0.23	162.9	1.71	162.9	1.78	162.9	-1.94	162.9	-1.05	162.9	2.26	162.9	-3.17	162.9	-1.01	162.9	4.74	162.9	-1.74	162.9	0.44	162.9	1.93	162.9	-4.45	162.9	-1.86	162.9	2.83	162.9	2.84	162.9	0.56	162.9	3.13	162.9	1.03	162.9	2.17	162.9	3.9	162.9	1.31
163.8	1.08	163.8	-0.44	163.8	4.44	163.8	-2.3	163.8	-0.99	163.8	2.27	163.8	1.26	163.8	0.11	163.8	3.48	163.8	0.43	163.8	-2.17	163.8	-4.73	163.8	1.81	163.8	-2.15	163.8	1.2	163.8	-1.31	163.8	-1.29	163.8	-1.34	163.8	0.72	163.8	0.69	163.8	5.3	163.8	-0.05	163.8	2.61	163.8	3.08	163.8	-1.2
164.7	1.27	164.7	-0.3	164.7	0.89	164.7	-1.29	164.7	-1.42	164.7	2.67	164.7	2.88	164.7	0.31	164.7	0.37	164.7	1	164.7	-1.44	164.7	0.51	164.7	1.97	164.7	-0.27	164.7	-1.33	164.7	-1.07	164.7	-1.01	164.7	1.27	164.7	1.51	164.7	1.84	164.7	3.86	164.7	-0.41	164.7	0.62	164.7	3.75	164.7	0.95
165.6	2.55	165.6	-1.36	165.6	1.38	165.6	0.3	165.6	1.62	165.6	2.18	165.6	0.56	165.6	-0.98	165.6	4.46	165.6	1.04	165.6	1.48	165.6	1.57	165.6	-0.11	165.6	0.68	165.6	0.22	165.6	-3.36	165.6	1.15	165.6	-0.23	165.6	3.94	165.6	1.14	165.6	3.33	165.6	-1.15	165.6	5.2	165.6	4.36	165.6	2.55
166.5	2.8	166.5	-1.78	166.5	-1.6	166.5	1.32	166.5	-0.12	166.5	1.6	166.5	1.65	166.5	-1.29	166.5	0.95	166.5	-2.62	166.5	-1.44	166.5	-0.25	166.5	0.93	166.5	-1.15	166.5	0.11	166.5	-1.6	166.5	-0.78	166.5	2.34	166.5	3.07	166.5	0.53	166.5	3.95	166.5	1.86	166.5	2.36	166.5	3.05	166.5	1.94
167.4	2.41	167.4	-3.58	167.4	0.7	167.4	-0.69	167.4	1.87	167.4	0.87	167.4	0.78	167.4	-1.23	167.4	0.64	167.4	0.23	167.4	-1.01	167.4	1.29	167.4	-1.29	167.4	-1.84	167.4	-0.22	167.4	-1.92	167.4	-1.14	167.4	0.73	167.4	2.34	167.4	0.02	167.4	4.93	167.4	-0.66	167.4	2.55	167.4	3.55	167.4	2.15
168.3	0.67	168.3	-0.78	168.3	0.17	168.3	-2.35	168.3	1.35	168.3	0.36	168.3	0.29	168.3	1.13	168.3	3.24	168.3	-2.34	168.3	-2.34	168.3	0.74	168.3	2.43	168.3	-0.33	168.3	-0.68	168.3	-2.1	168.3	-2.44	168.3	2.13	168.3	4.45	168.3	-0.35	168.3	5.34	168.3	0.92	168.3	-0.17	168.3	6.89	168.3	0.58
169.2	2.78	169.2	-0.87	169.2	4.86	169.2	-2.74	169.2	0.58	169.2	1.26	169.2	0.59	169.2	-0.23	169.2	4.98	169.2	-2	169.2	0.77	169.2	2.48	169.2	-1.51	169.2	-1.02	169.2	1.74	169.2	-2.73	169.2	-2.11	169.2	1.84	169.2	2.44	169.2	0.66	169.2	6.88	169.2	-0.55	169.2	0.32	169.2	3.86	169.2	-0.15
170.1	-1.5	170.1	-0.58	170.1	2.02	170.1	-2.46	170.1	3.14	170.1	3.73	170.1	-0.15	170.1	1.29	170.1	-0.08	170.1	0.2	170.1	-0.75	170.1	0.58	170.1	-1.77	170.1	-0.61	170.1	-1.58	170.1	-1.72	170.1	-2.83	170.1	0.64	170.1	1.75	170.1	2.41	170.1	1.97	170.1	1.47	170.1	2.96	170.1	6.42	170.1	1.3
171	2.35	171	-1.11	171	-0.48	171	-0.41	171	0.48	171	3.1	171	2.23	171	-0.9	171	2.18	171	2.12	171	-0.18	171	2.03	171	0.67	171	-1.64	171	1.64	171	-1.14	171	-1.83	171	0.56	171	2.16	171	0.56	171	4.33	171	-1.54	171	2.9	171	0.16	171	0.72
171.9	-0.22	171.9	-0.97	171.9	0.21	171.9	-2.82	171.9	1.9	171.9	1.8	171.9	-0.03	171.9	0.22	171.9	1.57	171.9	-0.19	171.9	3.25	171.9	-0.9	171.9	1.36	171.9	0.49	171.9	-1.77	171.9	-2.42	171.9	-0.51	171.9	0.9	171.9	3.74	171.9	2.46	171.9	2.93	171.9	-1.23	171.9	-0.68	171.9	4.56	171.9	1.13
172.8	2.76	172.8	-1.61	172.8	0.49	172.8	-1.87	172.8	1.53	172.8	0.72	172.8	-0.87	172.8	0.35	172.8	0.11	172.8	-2.56	172.8	-0.94	172.8	-1.38	172.8	-0.86	172.8	0.48	172.8	0.76	172.8	-5.11	172.8	-3	172.8	0.26	172.8	2.45	172.8	2.26	172.8	2.55	172.8	-0.27	172.8	-0.29	172.8	4.25	172.8	-0.35
173.7	0.61	173.7	-3.17	173.7	0.73	173.7	-1.52	173.7	0.58	173.7	1.63	173.7	3.03	173.7	-1.41	173.7	0.79	173.7	-0.22	173.7	2.36	173.7	1.14	173.7	-0.12	173.7	-2.01	173.7	0.22	173.7	-1.67	173.7	0.5	173.7	-0.93	173.7	1.08	173.7	1.28	173.7	3.22	173.7	1.8	173.7	1.03	173.7	3.41	173.7	0.65
174.6	1.48	174.6	-0.39	174.6	-0.49	174.6	0.88	174.6	1.69	174.6	1.36	174.6	0.59	174.6	-1.42	174.6	2.89	174.6	0.22	174.6	-0.43	174.6	-1.39	174.6	-0.47	174.6	-1.39	174.6	2.79	174.6	-1.67	174.6	-2.17	174.6	1.22	174.6	1.55	174.6	1.9	174.6	5.41	174.6	-0.45	174.6	1.52	174.6	3.31	174.6	0.81
175.5	0.77	175.5	-4.6	175.5	1.32	175.5	-2.2	175.5	1.19	175.5	3.22	175.5	1.18	175.5	-1.25	175.5	1.53	175.5	-2.59	175.5	-0.93	175.5	1.76	175.5	2.12	175.5	0.96	175.5	-0.9	175.5	-3.38	175.5	-1	175.5	0.44	175.5	3.26	175.5	1.58	175.5	2.95	175.5	2.18	175.5	2.74	175.5	3.32	175.5	-1.65
176.4	1.53	176.4	-1.52	176.4	1.17	176.4	-3.18	176.4	2.16	176.4	1.36	176.4	-0.01	176.4	-1.08	176.4	0.25	176.4	-1.45	176.4	0.81	176.4	0.56	176.4	0.18	176.4	-1.12	176.4	-0.47	176.4	-4.28	176.4	-1.66	176.4	1.36	176.4	1.61	176.4	1.44	176.4	4.83	176.4	-2.02	176.4	1.64	176.4	3.94	176.4	0.06
177.3	-0.88	177.3	-2.86	177.3	1.02	177.3	1.17	177.3	0.72	177.3	0.77	177.3	1.66	177.3	-1.2	177.3	0.17	177.3	2.42	177.3	-1.1	177.3	-0.02	177.3	0.78	177.3	-0.91	177.3	1.91	177.3	-0.23	177.3	1.3	177.3	0.79	177.3	1.98	177.3	1.01	177.3	6.42	177.3	1.25	177.3	3.49	177.3	1.99	177.3	0.71
178.2	1.9	178.2	-2.75	178.2	1.13	178.2	-3.27	178.2	-2.34	178.2	-1.91	178.2	-0.89	178.2	-1.03	178.2	0.36	178.2	-1.5	178.2	-0.35	178.2	-0.39	178.2	-0.79	178.2	1.68	178.2	0.77	178.2	-0.91	178.2	-1.09	178.2	1.64	178.2	1.4	178.2	2.84	178.2	3.72	178.2	1.51	178.2	2.26	178.2	4.2	178.2	-0.81
179.1	1.63	179.1	-1.49	179.1	0.46	179.1	-1.55	179.1	0.06	179.1	3.64	179.1	1.41	179.1	-0.35	179.1	1.04	179.1	-0.91	179.1	-1.84	179.1	0.46	179.1	0.59	179.1	-2.25	179.1	-0.52	179.1	-1.51	179.1	-1.13	179.1	0.44	179.1	1.21	179.1	2.63	179.1	4.54	179.1	1.16	179.1	0.97	179.1	3.79	179.1	-1.34
180	2.05	180	-1.1	180	1.46	180	0.83	180	2.32	180	1.62	180	0.36	180	-2.21	180	3.06	180	1.09	180	1.82	180	-1.8	180	0.34	180	-1.75	180	3.06	180	-2	180	-0.72	180	0.67	180	2.9	180	3.05	180	4.86	180	-0.5	180	0.13	180	4.64	180	-0.78
180.9	1.71	180.9	-3.59	180.9	2.18	180.9	-0.85	180.9	-2.23	180.9	-0.88	180.9	0.55	180.9	1.52	180.9	1.07	180.9	-0.18	180.9	0.3	180.9	0.01	180.9	-1.25	180.9	-0.53	180.9	-1.95	180.9	-2.45	180.9	1.5	180.9	-0.32	180.9	1.26	180.9	-0.9	180.9	1.41	180.9	0.38	180.9	2.98	180.9	4.42	180.9	-0.17
181.8	0.89	181.8	-1.59	181.8	1.77	181.8	-0.88	181.8	0.42	181.8	2.05	181.8	1.81	181.8	0.15	181.8	0.64	181.8	-2.88	181.8	0.81	181.8	0.19	181.8	1.41	181.8	-1.14	181.8	-1.16	181.8	-3.14	181.8	-0.72	181.8	0.1	181.8	2.24	181.8	1.8	181.8	4.19	181.8	2.03	181.8	-0.7	181.8	2.9	181.8	1.74
182.7	-0.67	182.7	-3.03	182.7	0.45	182.7	-0.95	182.7	0.27	182.7	3.56	182.7	-0.58	182.7	-2.19	182.7	1.72	182.7	-1.63	182.7	-0.64	182.7	-0.25	182.7	2.29	182.7	-0.99	182.7	2.26	182.7	-0.76	182.7	-1.49	182.7	3.09	182.7	3.14	182.7	1.09	182.7	2.49	182.7	2.03	182.7	0.81	182.7	4.29	182.7	0.57
183.6	4.35	183.6	-3.22	183.6	2.48	183.6	0.55	183.6	3.27	183.6	1.21	183.6	2.65	183.6	-2.7	183.6	0.76	183.6	-0.55	183.6	1.75	183.6	0.12	183.6	-0.35	183.6	-1.3	183.6	0.8	183.6	-2.25	183.6	0.58	183.6	0.63	183.6	1.25	183.6	0.78	183.6	5.1	183.6	-0.85	183.6	1.72	183.6	5.5	183.6	0.09
184.5	-0.89	184.5	-1.89	184.5	3.25	184.5	0.43	184.5	3.26	184.5	2.49	184.5	0.16	184.5	1	184.5	2.79	184.5	-1.39	184.5	-2.23	184.5	3.57	184.5	-0.83	184.5	0.44	184.5	-0.14	184.5	-3.28	184.5	0.1	184.5	4.79	184.5	2.74	184.5	2.75	184.5	2.14	184.5	-0.64	184.5	4.53	184.5	7.13	184.5	2.34
185.4	0.45	185.4	-2.94	185.4	-0.26	185.4	-2.5	185.4	2.44	185.4	1.23	185.4	2.18	185.4	-0.57	185.4	-0.26	185.4	-2.23	185.4	-0.71	185.4	-1.61	185.4	-1.46	185.4	0.59	185.4	-1.07	185.4	-3.95	185.4	0.71	185.4	-0.6	185.4	2.15	185.4	2.69	185.4	-1	185.4	0.73	185.4	3.36	185.4	4.18	185.4	2.56
186.3	1.48	186.3	-1.91	186.3	2.22	186.3	-0.21	186.3	0.79	186.3	2.02	186.3	1.67	186.3	-2.1	186.3	1.09	186.3	-2.27	186.3	-0.08	186.3	0.41	186.3	-0.7	186.3	-1.16	186.3	-0.52	186.3	-4.31	186.3	-0.91	186.3	-1.41	186.3	2.77	186.3	-0.04	186.3	6.4	186.3	0.01	186.3	2.91	186.3	0.55	186.3	1.05
187.2	2.23	187.2	-1.83	187.2	0.73	187.2	0.74	187.2	2.94	187.2	1.24	187.2	1.88	187.2	0.19	187.2	0.97	187.2	-0.22	187.2	0.63	187.2	0.01	187.2	0.13	187.2	-1.14	187.2	0.8	187.2	-3.3	187.2	-1.75	187.2	-0.36	187.2	2.03	187.2	0.08	187.2	5.26	187.2	0.6	187.2	-0.48	187.2	2.98	187.2	0.07
188.1	1.58	188.1	-5.88	188.1	-1.33	188.1	0.17	188.1	2.26	188.1	3.78	188.1	0.01	188.1	-1.75	188.1	0.94	188.1	-2.31	188.1	3.07	188.1	-1.34	188.1	-2.12	188.1	-0.52	188.1	-0.3	188.1	-1.07	188.1	0	188.1	0.18	188.1	0.98	188.1	1.16	188.1	2.81	188.1	0.94	188.1	1.29	188.1	4.36	188.1	1.16
189	1.39	189	-4.02	189	4.55	189	1.61	189	0.88	189	0.43	189	0.22	189	1.11	189	3.03	189	1.78	189	-1.39	189	-1.65	189	-1.14	189	1.25	189	-0.28	189	-1.79	189	-2.6	189	-1.62	189	0.45	189	4.24	189	3.86	189	1.79	189	1.68	189	1.26	189	-2.73
189.9	0.08	189.9	-2.66	189.9	0.66	189.9	-0.04	189.9	1.15	189.9	0.71	189.9	0.62	189.9	0.89	189.9	1.04	189.9	0.42	189.9	0.97	189.9	0.96	189.9	0.16	189.9	0.27	189.9	1.25	189.9	-4.58	189.9	0.2	189.9	2.82	189.9	2.19	189.9	3.52	189.9	4.38	189.9	-0.31	189.9	4.48	189.9	5.59	189.9	1.41
190.8	1.46	190.8	-2.49	190.8	0.13	190.8	0.37	190.8	-0.09	190.8	2.33	190.8	1.07	190.8	-2.04	190.8	0.31	190.8	-1.68	190.8	-0.86	190.8	3.16	190.8	-0.67	190.8	0.96	190.8	-0.75	190.8	-3.74	190.8	-0.92	190.8	0.12	190.8	1.53	190.8	3.12	190.8	4.55	190.8	2.03	190.8	4.37	190.8	2.59	190.8	2.31
191.7	4.02	191.7	-0.73	191.7	-0.23	191.7	-1.98	191.7	2.56	191.7	3	191.7	1.25	191.7	-0.22	191.7	1.22	191.7	-1.08	191.7	0.54	191.7	2.31	191.7	-0.77	191.7	-1.71	191.7	-2.93	191.7	-3.54	191.7	0.06	191.7	1.16	191.7	3.42	191.7	-0.68	191.7	4.54	191.7	0.57	191.7	2.52	191.7	2.48	191.7	2.33
192.6	2.57	192.6	-3.29	192.6	0.06	192.6	-4.2	192.6	1.66	192.6	2.16	192.6	0.02	192.6	-0.39	192.6	0.43	192.6	-0.3	192.6	1.63	192.6	0.67	192.6	-0.59	192.6	-0.11	192.6	0.05	192.6	-1.4	192.6	0.28	192.6	2.31	192.6	3.55	192.6	0.74	192.6	2.77	192.6	1.03	192.6	-0.82	192.6	5.29	192.6	-0.36
193.5	1.84	193.5	-2.01	193.5	2.53	193.5	-3.67	193.5	1.05	193.5	1.62	193.5	1.25	193.5	-0.36	193.5	2.21	193.5	-0.98	193.5	1.08	193.5	0.45	193.5	-2.61	193.5	-0.18	193.5	1.02	193.5	-3.26	193.5	-1.55	193.5	-0.03	193.5	0.72	193.5	2.13	193.5	4.56	193.5	-0.71	193.5	1.27	193.5	3.51	193.5	0.54
194.4	1.9	194.4	-4.11	194.4	4.03	194.4	-1.34	194.4	2.63	194.4	1.6	194.4	2.25	194.4	-0.08	194.4	3.29	194.4	0.06	194.4	-1.44	194.4	-0.04	194.4	-0.18	194.4	1.23	194.4	0.55	194.4	-3.76	194.4	-2.46	194.4	-0.51	194.4	2.22	194.4	2.75	194.4	3.6	194.4	0.15	194.4	1.22	194.4	2.02	194.4	1.01
195.3	2.77	195.3	-3.47	195.3	1.81	195.3	1.47	195.3	1.26	195.3	1.62	195.3	0.74	195.3	-1.7	195.3	2.53	195.3	-1.51	195.3	-0.33	195.3	-1.27	195.3	0.05	195.3	-0.56	195.3	1.4	195.3	-2.34	195.3	-1.63	195.3	1.51	195.3	0.62	195.3	0.77	195.3	3.89	195.3	1.1	195.3	3.29	195.3	4.21	195.3	0.2
196.2	1.65	196.2	-0.99	196.2	2	196.2	-1.75	196.2	3.16	196.2	0.53	196.2	1.46	196.2	-2.1	196.2	2.1	196.2	-4.34	196.2	0.26	196.2	-0.72	196.2	0.11	196.2	-2.22	196.2	-0.14	196.2	-3.37	196.2	0.31	196.2	-0.27	196.2	3.43	196.2	2.74	196.2	5.52	196.2	0.06	196.2	0.75	196.2	5.8	196.2	0.84
197.1	-0.25	197.1	-2	197.1	-0.24	197.1	-2.05	197.1	1.74	197.1	0.56	197.1	0.3	197.1	-0.02	197.1	1.65	197.1	-2.41	197.1	-0.77	197.1	-2.46	197.1	-0.89	197.1	-0.71	197.1	0.31	197.1	-6.67	197.1	-1.05	197.1	-0.59	197.1	1.37	197.1	0.71	197.1	1.99	197.1	-1.33	197.1	2.31	197.1	5.53	197.1	-0.45
198	1.17	198	-3.91	198	2.42	198	-0.93	198	2.49	198	-0.4	198	0.48	198	-3.02	198	3.14	198	-1.8	198	-1.03	198	-1.23	198	-1.34	198	-1.41	198	2.98	198	-4.16	198	-1.77	198	1.11	198	0.74	198	0.28	198	4.74	198	-0.45	198	2.44	198	5.7	198	-0.59
198.9	0.29	198.9	-2.28	198.9	-0.82	198.9	-1.19	198.9	2.92	198.9	3.13	198.9	1.46	198.9	-1.39	198.9	2.04	198.9	-0.6	198.9	3.55	198.9	1.3	198.9	-2.52	198.9	-0.99	198.9	1.4	198.9	-3.83	198.9	1.65	198.9	3.01	198.9	1.47	198.9	0.3	198.9	3.64	198.9	0.78	198.9	5.31	198.9	3.49	198.9	2.18
199.8	2.22	199.8	-3.78	199.8	0.62	199.8	-1.43	199.8	0.89	199.8	1.85	199.8	0.79	199.8	-0.75	199.8	1.99	199.8	-0.88	199.8	0.19	199.8	2.95	199.8	-1.37	199.8	1.76	199.8	-0.42	199.8	-3.22	199.8	0.39	199.8	2.09	199.8	1.46	199.8	2.94	199.8	4.08	199.8	1.22	199.8	2.6	199.8	4.55	199.8	-0.11
200.7	0.5	200.7	-3.02	200.7	3.95	200.7	1.12	200.7	-1.08	200.7	2.88	200.7	2.05	200.7	-0.62	200.7	4.7	200.7	-0.58	200.7	0.06	200.7	0.99	200.7	-1.18	200.7	-2.66	200.7	2.24	200.7	-3.23	200.7	-0.32	200.7	2.37	200.7	3.19	200.7	1.48	200.7	4.28	200.7	-0.32	200.7	0.5	200.7	3.04	200.7	4.47
201.6	2.63	201.6	-4.14	201.6	2.81	201.6	-2.33	201.6	3.08	201.6	1.45	201.6	0	201.6	-1.04	201.6	2.91	201.6	-3.23	201.6	0.1	201.6	-0.87	201.6	-1.08	201.6	-1.26	201.6	1.87	201.6	-1.72	201.6	-2.22	201.6	-0.15	201.6	2.86	201.6	-0.94	201.6	4.76	201.6	0.35	201.6	1.56	201.6	3.6	201.6	2.05
202.5	2.32	202.5	-4.65	202.5	1.19	202.5	-2.7	202.5	0.58	202.5	2.22	202.5	2.67	202.5	-0.74	202.5	2.67	202.5	-1.24	202.5	-0.39	202.5	1	202.5	1.41	202.5	0.94	202.5	2.25	202.5	-3.12	202.5	-0.26	202.5	-1.99	202.5	1.98	202.5	3.26	202.5	5.45	202.5	0.67	202.5	2.01	202.5	3.58	202.5	-0.41
203.4	0.78	203.4	-2.58	203.4	1.93	203.4	-1.92	203.4	0.15	203.4	3.33	203.4	2.04	203.4	-0.09	203.4	0.49	203.4	-4.36	203.4	-0.6	203.4	2.19	203.4	2.18	203.4	0.04	203.4	0.09	203.4	-5.32	203.4	-1.69	203.4	0.08	203.4	4.04	203.4	3.67	203.4	3.15	203.4	-0.19	203.4	-0.76	203.4	3.77	203.4	0
204.3	1.67	204.3	-1.94	204.3	1.04	204.3	-0.22	204.3	0.51	204.3	1.49	204.3	1.57	204.3	1.89	204.3	1.86	204.3	-2.03	204.3	-2.44	204.3	1.67	204.3	-0.44	204.3	1.37	204.3	0.43	204.3	-5.49	204.3	-3.61	204.3	2.46	204.3	2.76	204.3	3.36	204.3	3.12	204.3	-1.55	204.3	0.94	204.3	5.8	204.3	-0.06
205.2	1.33	205.2	-1.85	205.2	-1.12	205.2	-1	205.2	2.26	205.2	2.05	205.2	-1.47	205.2	1.2	205.2	3.95	205.2	-3.23	205.2	1.06	205.2	1.46	205.2	-0.31	205.2	-1.03	205.2	2.13	205.2	-3.86	205.2	-2.52	205.2	1.14	205.2	3.11	205.2	-1.13	205.2	5.43	205.2	0.5	205.2	2.58	205.2	4.38	205.2	1.21
206.1	-0.43	206.1	-0.6	206.1	0.9	206.1	-1.86	206.1	0.56	206.1	4.38	206.1	-0.46	206.1	1	206.1	1.73	206.1	1.24	206.1	0.53	206.1	2.08	206.1	-2.5	206.1	1.38	206.1	-0.92	206.1	-2.26	206.1	1.22	206.1	1.17	206.1	0.7	206.1	2.38	206.1	4.82	206.1	2.25	206.1	3.47	206.1	3.16	206.1	0.29
207	1.01	207	-3.57	207	0.58	207	-0.91	207	0.08	207	3.7	207	0.92	207	-2.07	207	2.14	207	0.85	207	1.82	207	2.41	207	-1.02	207	-1.2	207	2.84	207	-3.98	207	0.66	207	0.69	207	2.44	207	-0.08	207	5.63	207	-0.4	207	2.23	207	3.81	207	0.03
207.9	1.64	207.9	-2.91	207.9	0.31	207.9	0.44	207.9	2.43	207.9	0.67	207.9	1.8	207.9	-0.4	207.9	1.55	207.9	0.09	207.9	-1.66	207.9	2.24	207.9	1.51	207.9	-1.01	207.9	0.08	207.9	-0.75	207.9	-0.76	207.9	1.76	207.9	4.77	207.9	2.36	207.9	2.2	207.9	1.77	207.9	0.9	207.9	2.6	207.9	3.09
208.8	2.02	208.8	-2.86	208.8	3.41	208.8	-0.42	208.8	1.37	208.8	2.15	208.8	2.26	208.8	-0.12	208.8	4.32	208.8	-1.73	208.8	-1.79	208.8	-0.24	208.8	-0.03	208.8	-1.13	208.8	1.78	208.8	-4.83	208.8	-1.17	208.8	-0.56	208.8	2.91	208.8	3.25	208.8	3.77	208.8	-1.66	208.8	1.8	208.8	3.61	208.8	0.65
209.7	-0.09	209.7	-2.42	209.7	1.49	209.7	-0.09	209.7	-1.92	209.7	4.11	209.7	-0.17	209.7	-2.05	209.7	3.59	209.7	-0.66	209.7	-1.38	209.7	3.29	209.7	-0.29	209.7	-0.26	209.7	1.23	209.7	-4.62	209.7	-0.34	209.7	2.42	209.7	0.88	209.7	1.69	209.7	3.25	209.7	-1.34	209.7	2.41	209.7	5	209.7	0.51
210.6	-1.31	210.6	-5.29	210.6	1.47	210.6	-1.55	210.6	1.45	210.6	2.05	210.6	-0.23	210.6	-2	210.6	1.8	210.6	0.67	210.6	0.65	210.6	-0.03	210.6	0.76	210.6	-1.33	210.6	2.41	210.6	-2.94	210.6	0.03	210.6	-2.04	210.6	2.86	210.6	0.66	210.6	5.79	210.6	1.42	210.6	2.31	210.6	3.14	210.6	2.23
211.5	1.86	211.5	-1.73	211.5	3.98	211.5	-1.01	211.5	0.69	211.5	2.67	211.5	1.96	211.5	0.59	211.5	2.05	211.5	0.39	211.5	0.7	211.5	1.61	211.5	-0.45	211.5	-2.57	211.5	0.12	211.5	-5.66	211.5	-0.87	211.5	2.52	211.5	1.65	211.5	-1	211.5	2.35	211.5	-1.29	211.5	0.09	211.5	3.3	211.5	-1.22
212.4	1.16	212.4	-1.66	212.4	-0.19	212.4	-3.41	212.4	2.1	212.4	3.73	212.4	-0.49	212.4	-1.3	212.4	2.51	212.4	-3.54	212.4	0.89	212.4	0.32	212.4	-0.86	212.4	-0.74	212.4	1.63	212.4	-3.93	212.4	0.22	212.4	0.78	212.4	-0.28	212.4	-0.42	212.4	4.58	212.4	0.39	212.4	4.55	212.4	4.52	212.4	-0.01
213.3	0.99	213.3	-4.5	213.3	1.69	213.3	-2.7	213.3	0.06	213.3	2.18	213.3	-2.01	213.3	-3.36	213.3	2.98	213.3	-2.8	213.3	0.35	213.3	-1.34	213.3	-2.37	213.3	-1.01	213.3	0.34	213.3	-6.11	213.3	-0.36	213.3	-1.41	213.3	2.53	213.3	0.51	213.3	3.32	213.3	-0.39	213.3	3.74	213.3	4.78	213.3	1.03
214.2	2.42	214.2	-2.66	214.2	-1.05	214.2	-3.56	214.2	1.79	214.2	5.6	214.2	1.16	214.2	-1.26	214.2	2.48	214.2	-0.78	214.2	0.6	214.2	0.67	214.2	0.4	214.2	-0.92	214.2	-0.5	214.2	-1.61	214.2	-1	214.2	0.15	214.2	3.16	214.2	1.75	214.2	5.08	214.2	1.44	214.2	0.54	214.2	2.31	214.2	-0.61
215.1	2.29	215.1	-2.53	215.1	2.81	215.1	-0.67	215.1	2.12	215.1	3.99	215.1	1.37	215.1	-1.21	215.1	2.52	215.1	-2.1	215.1	-1.68	215.1	3.7	215.1	0.52	215.1	0.14	215.1	1.09	215.1	-4.36	215.1	-3.55	215.1	1.37	215.1	4.38	215.1	2.04	215.1	2.88	215.1	-0.69	215.1	1.12	215.1	3.29	215.1	1.18
216	-1.9	216	-1.34	216	0.41	216	-3.35	216	2.51	216	3.89	216	-0.96	216	-0.87	216	0.56	216	-0.79	216	-0.25	216	0.35	216	1.85	216	-2.51	216	0.4	216	-2.04	216	-2.56	216	0.85	216	3.88	216	0.26	216	5.64	216	1.21	216	0.32	216	5.36	216	2
216.9	-0.17	216.9	-4.45	216.9	1.06	216.9	-0.42	216.9	-1.36	216.9	3.81	216.9	2.81	216.9	-1.4	216.9	-0.13	216.9	-0.51	216.9	-1.15	216.9	2.82	216.9	0.54	216.9	-1.58	216.9	0.89	216.9	-3.69	216.9	-0.88	216.9	0.92	216.9	2.1	216.9	1.9	216.9	3.98	216.9	2.43	216.9	1.74	216.9	2.95	216.9	0.65
217.8	3.61	217.8	-2.73	217.8	2.58	217.8	0.78	217.8	1.89	217.8	2.67	217.8	1.33	217.8	-0.54	217.8	3.77	217.8	-2.37	217.8	-0.01	217.8	-0.46	217.8	0.27	217.8	-1.69	217.8	2	217.8	-4.47	217.8	-2.93	217.8	-0.87	217.8	2.87	217.8	2.03	217.8	5.17	217.8	0.86	217.8	0.6	217.8	2.73	217.8	0.85
218.7	0.79	218.7	-2.22	218.7	-1.2	218.7	0.97	218.7	2.12	218.7	1	218.7	3.29	218.7	-0.97	218.7	2.12	218.7	-2.02	218.7	3.1	218.7	1.47	218.7	0.62	218.7	-1.38	218.7	2.22	218.7	-4.42	218.7	-0.57	218.7	0.32	218.7	1.98	218.7	1.26	218.7	3.14	218.7	-0.36	218.7	2.83	218.7	2.3	218.7	1.13
219.6	2.6	219.6	-1.15	219.6	1.99	219.6	0.95	219.6	0.13	219.6	3.36	219.6	2.26	219.6	-0.49	219.6	1.4	219.6	-1.52	219.6	-0.6	219.6	0.89	219.6	-1.86	219.6	-0.36	219.6	2.55	219.6	-4.22	219.6	-0.45	219.6	0.46	219.6	-1	219.6	-0.36	219.6	6.22	219.6	0.12	219.6	1.84	219.6	5.66	219.6	0.13
220.5	1.63	220.5	-4.01	220.5	3.44	220.5	-1.21	220.5	1.24	220.5	-0.18	220.5	1.21	220.5	-3.89	220.5	5.11	220.5	-1.25	220.5	1.9	220.5	0.8	220.5	0.05	220.5	-3.65	220.5	3.06	220.5	-3.92	220.5	-0.86	220.5	-2.1	220.5	-0.35	220.5	1.5	220.5	4.82	220.5	0.82	220.5	1.82	220.5	3.1	220.5	1.12
221.4	1.8	221.4	-2.84	221.4	3.74	221.4	-1.99	221.4	1.22	221.4	4.75	221.4	1.54	221.4	-1.62	221.4	3.64	221.4	-3.75	221.4	1.92	221.4	2.39	221.4	-0.71	221.4	-0.7	221.4	-0.15	221.4	-4.44	221.4	-2.96	221.4	0.12	221.4	-0.38	221.4	1	221.4	2.01	221.4	1.17	221.4	0.66	221.4	1.29	221.4	-2.19
222.3	1.92	222.3	-3.4	222.3	-0.8	222.3	-0.52	222.3	1.05	222.3	1.43	222.3	1.46	222.3	-1	222.3	0.96	222.3	-2.74	222.3	-2.1	222.3	-1.36	222.3	-1.67	222.3	1.52	222.3	-0.62	222.3	-5.52	222.3	-2.77	222.3	1.16	222.3	3.45	222.3	3.71	222.3	2.46	222.3	-0.8	222.3	2.15	222.3	5.26	222.3	1.43
223.2	0.26	223.2	-4.9	223.2	1.07	223.2	-2.63	223.2	4.58	223.2	0.1	223.2	0.05	223.2	0.22	223.2	0.58	223.2	0.02	223.2	1.17	223.2	-2.9	223.2	0.59	223.2	-0.72	223.2	-0.56	223.2	-2.58	223.2	2.05	223.2	-1.97	223.2	1.91	223.2	1.97	223.2	2.89	223.2	1.7	223.2	3.39	223.2	5.43	223.2	0.26
224.1	1.74	224.1	-2.48	224.1	2.17	224.1	-1.33	224.1	0.7	224.1	2.38	224.1	-1.12	224.1	-1.93	224.1	4.38	224.1	-2.13	224.1	0.28	224.1	1.77	224.1	-0.03	224.1	-1.04	224.1	0.66	224.1	-4.71	224.1	-1.07	224.1	-1.06	224.1	-0.23	224.1	1.76	224.1	4.97	224.1	0.42	224.1	2.8	224.1	4.62	224.1	-0.94
225	3.48	225	-4.1	225	2.11	225	-1.18	225	2.15	225	3.88	225	1.62	225	-0.97	225	2.94	225	-2.01	225	0.14	225	1.23	225	0.07	225	0.17	225	1.07	225	-5.44	225	0.11	225	1.62	225	2.39	225	2.88	225	4.78	225	-1.81	225	3.71	225	6.83	225	1.14
225.9	-0.42	225.9	-1.7	225.9	1.07	225.9	-1.73	225.9	3.45	225.9	4.22	225.9	-1.04	225.9	-0.04	225.9	0.77	225.9	-2.34	225.9	0.9	225.9	2.87	225.9	-1.51	225.9	0.04	225.9	0.81	225.9	-3.6	225.9	0.6	225.9	1.17	225.9	1.57	225.9	1.58	225.9	4.92	225.9	0.96	225.9	4.15	225.9	3.79	225.9	1.51
226.8	-1.16	226.8	-4.73	226.8	0.67	226.8	0.58	226.8	2.33	226.8	1.23	226.8	2.02	226.8	-3.15	226.8	2.6	226.8	-0.65	226.8	1.93	226.8	0.88	226.8	-1.78	226.8	-0.93	226.8	-0.15	226.8	-1.96	226.8	-4.16	226.8	-1.37	226.8	1.16	226.8	2.52	226.8	5.22	226.8	1.53	226.8	0.63	226.8	1.16	226.8	0.95
227.7	2.54	227.7	-1.15	227.7	3.41	227.7	0.51	227.7	0.54	227.7	0.99	227.7	-0.66	227.7	-0.13	227.7	4.16	227.7	0.62	227.7	1.9	227.7	0.95	227.7	0.43	227.7	1.12	227.7	0.47	227.7	-1.13	227.7	1.24	227.7	-0.26	227.7	2.27	227.7	1.32	227.7	6.23	227.7	0.87	227.7	3.74	227.7	4.02	227.7	0.92
228.6	0.86	228.6	-4.02	228.6	1.45	228.6	-1.14	228.6	0.25	228.6	3.94	228.6	0	228.6	-2.8	228.6	1.52	228.6	-2.59	228.6	-0.16	228.6	1.66	228.6	-0.41	228.6	-2.54	228.6	-0.33	228.6	-2.99	228.6	0.69	228.6	0.99	228.6	3.75	228.6	2.02	228.6	4.53	228.6	1.81	228.6	3.39	228.6	5.67	228.6	0.71
229.5	0.57	229.5	-2.17	229.5	2.86	229.5	-1.54	229.5	-1.2	229.5	2.08	229.5	-0.61	229.5	0.42	229.5	2.32	229.5	-1.66	229.5	0.85	229.5	0.16	229.5	-1.64	229.5	-1.76	229.5	1.73	229.5	-4.03	229.5	-0.99	229.5	-1.35	229.5	1.7	229.5	0.35	229.5	5.58	229.5	-0.07	229.5	-0.85	229.5	3.16	229.5	-0.67
230.4	-0.15	230.4	-2.51	230.4	2.49	230.4	-1.03	230.4	3.02	230.4	4.66	230.4	0.27	230.4	-0.48	230.4	2.59	230.4	-0.46	230.4	2.83	230.4	0.04	230.4	-1.75	230.4	-1.09	230.4	2.22	230.4	-4.55	230.4	-0.01	230.4	0.22	230.4	0.21	230.4	-0.75	230.4	4.13	230.4	-2.14	230.4	3.26	230.4	2.78	230.4	1.25
231.3	0.98	231.3	-4.45	231.3	3.03	231.3	-3.61	231.3	-0.23	231.3	5.05	231.3	2.3	231.3	-3.34	231.3	2.63	231.3	-3.61	231.3	-1.98	231.3	4.35	231.3	0.29	231.3	-0.15	231.3	-0.68	231.3	-3.84	231.3	-3.23	231.3	3.3	231.3	2.18	231.3	0.47	231.3	3.31	231.3	0.32	231.3	1.14	231.3	6.45	231.3	0.25
232.2	4.69	232.2	-2.99	232.2	0.25	232.2	-0.99	232.2	2.3	232.2	3.28	232.2	1.85	232.2	-2.63	232.2	1.39	232.2	-2.03	232.2	0.93	232.2	1.2	232.2	-0.1	232.2	-1.85	232.2	0.52	232.2	-4.02	232.2	-2.31	232.2	0.18	232.2	3.81	232.2	0.07	232.2	3.49	232.2	0.53	232.2	1.68	232.2	4.56	232.2	1.17
233.1	2.61	233.1	-2.17	233.1	2.16	233.1	-0.53	233.1	0.92	233.1	1.56	233.1	2.12	233.1	-3.17	233.1	2.69	233.1	-1	233.1	-0.62	233.1	-0.35	233.1	-0.02	233.1	-2	233.1	0.68	233.1	-3.83	233.1	-0.31	233.1	1.52	233.1	3.06	233.1	0.7	233.1	6.68	233.1	1.62	233.1	2.71	233.1	4.22	233.1	2.41
234	0.3	234	-3.42	234	1.92	234	-2.08	234	1.91	234	3.98	234	1.23	234	-0.7	234	1.9	234	-1.41	234	0.55	234	0.48	234	-0.67	234	-0.83	234	-0.67	234	-3.46	234	-1.56	234	0.25	234	0.59	234	1.59	234	3.26	234	-0.2	234	1.19	234	4.39	234	0.25
234.9	-0.82	234.9	-3.07	234.9	1.22	234.9	-0.15	234.9	2.24	234.9	3.41	234.9	0.56	234.9	-3.01	234.9	1.27	234.9	-2.44	234.9	-1.14	234.9	2.33	234.9	-1.82	234.9	-2.85	234.9	-1.8	234.9	-3.27	234.9	-2.62	234.9	2.22	234.9	3.61	234.9	1.38	234.9	1.63	234.9	0.74	234.9	0.43	234.9	6.26	234.9	2.09
235.8	-0.55	235.8	-0.44	235.8	1.37	235.8	-2.41	235.8	1.85	235.8	2.16	235.8	1.14	235.8	-0.81	235.8	-0.08	235.8	0.16	235.8	0.56	235.8	1.79	235.8	0.22	235.8	-0.87	235.8	-0.61	235.8	-3.57	235.8	-1.15	235.8	1.19	235.8	3.63	235.8	0.62	235.8	3.76	235.8	0.07	235.8	4.43	235.8	2.92	235.8	0.57
236.7	2.65	236.7	-1.47	236.7	2.62	236.7	-0.1	236.7	4.19	236.7	5.48	236.7	2.61	236.7	-0.41	236.7	2.57	236.7	0.14	236.7	1.92	236.7	0.29	236.7	-0.83	236.7	-0.97	236.7	1.32	236.7	-2.32	236.7	2.23	236.7	-0.78	236.7	2.48	236.7	0.01	236.7	4.63	236.7	0.37	236.7	1.69	236.7	4.49	236.7	1.93
237.6	2.79	237.6	-3.91	237.6	-1.01	237.6	-0.76	237.6	4.33	237.6	1.92	237.6	1.51	237.6	0.53	237.6	-0.24	237.6	-3.16	237.6	-0.33	237.6	-0.48	237.6	0.1	237.6	0.17	237.6	-1.16	237.6	-5.68	237.6	-1.23	237.6	1.52	237.6	3.12	237.6	2.78	237.6	3.44	237.6	0.81	237.6	0.33	237.6	4.4	237.6	0.5
238.5	0.49	238.5	-2.98	238.5	-0.03	238.5	-3.71	238.5	1.58	238.5	1.87	238.5	2.17	238.5	-1	238.5	1.2	238.5	-2.75	238.5	-1.24	238.5	3.45	238.5	0.03	238.5	-0.46	238.5	2.5	238.5	-5.71	238.5	-3.14	238.5	3.35	238.5	2.9	238.5	2.36	238.5	5.51	238.5	-1.9	238.5	0.35	238.5	5.03	238.5	2.05
239.4	1.89	239.4	-3.69	239.4	1.8	239.4	-2.1	239.4	-0.13	239.4	3.79	239.4	1.63	239.4	-1.68	239.4	0.67	239.4	-3.2	239.4	-2.35	239.4	0.69	239.4	-0.24	239.4	-4.02	239.4	0.49	239.4	-6.78	239.4	-2.4	239.4	-0.58	239.4	0.93	239.4	-0.11	239.4	6.12	239.4	0.35	239.4	3.32	239.4	2.38	239.4	-1.67
240.3	-0.87	240.3	-3.45	240.3	3.02	240.3	-1.24	240.3	2.64	240.3	3.8	240.3	-0.38	240.3	-0.68	240.3	2.58	240.3	-1.41	240.3	-0.61	240.3	0.08	240.3	-0.31	240.3	0.39	240.3	1.85	240.3	-2.77	240.3	-0.52	240.3	1.24	240.3	1.64	240.3	3.56	240.3	4.62	240.3	0.96	240.3	2.29	240.3	3.9	240.3	1.22
241.2	1.71	241.2	-4.11	241.2	3.39	241.2	-1.42	241.2	1.7	241.2	4.13	241.2	1.46	241.2	-2.71	241.2	2.49	241.2	-1.48	241.2	-0.25	241.2	1.73	241.2	-1.69	241.2	-0.78	241.2	0.06	241.2	-3.69	241.2	0.24	241.2	-0.72	241.2	2.28	241.2	2.14	241.2	3.21	241.2	0.55	241.2	2.47	241.2	4.19	241.2	1.12
242.1	1.81	242.1	-2.92	242.1	0.04	242.1	-3.05	242.1	0.21	242.1	0.03	242.1	1.37	242.1	-0.31	242.1	0.72	242.1	0.07	242.1	0.98	242.1	-0.83	242.1	0.97	242.1	0.63	242.1	0.3	242.1	-1.83	242.1	-3.45	242.1	0.88	242.1	2.26	242.1	1.58	242.1	4.14	242.1	1.24	242.1	1.37	242.1	5.93	242.1	1.1
243	3.88	243	-2.82	243	0.63	243	-0.96	243	1.24	243	1.94	243	1.94	243	-0.52	243	0.14	243	-3.26	243	-0.02	243	-0.36	243	-1.19	243	-1	243	0.78	243	-4.32	243	-2.02	243	-1.44	243	1.48	243	-0.14	243	4.65	243	2.81	243	1.57	243	4.37	243	1.12
243.9	1.97	243.9	-6.24	243.9	4.13	243.9	-1.94	243.9	0.15	243.9	2.47	243.9	3.37	243.9	-0.96	243.9	5.27	243.9	-1.18	243.9	-2.03	243.9	2.03	243.9	-0.07	243.9	-2.4	243.9	1.6	243.9	-5.47	243.9	-0.21	243.9	-0.55	243.9	1.2	243.9	1.21	243.9	3.97	243.9	-0.61	243.9	2.81	243.9	4.45	243.9	0.14
244.8	1.07	244.8	-0.35	244.8	2.06	244.8	-0.39	244.8	3.41	244.8	3.26	244.8	0.16	244.8	-0.44	244.8	2.99	244.8	-2.79	244.8	0.71	244.8	3.37	244.8	-2.87	244.8	0.99	244.8	0.97	244.8	-4.53	244.8	-0.61	244.8	0.35	244.8	1.19	244.8	3.61	244.8	2.8	244.8	-0.72	244.8	2.45	244.8	3.22	244.8	0.34
245.7	1.05	245.7	-3.91	245.7	2.27	245.7	-1.96	245.7	1.36	245.7	2.56	245.7	1.2	245.7	-1.64	245.7	2.74	245.7	-3.01	245.7	1.67	245.7	3.16	245.7	-2.87	245.7	-1.43	245.7	0.74	245.7	-4.37	245.7	-1.48	245.7	2.33	245.7	3.87	245.7	-0.04	245.7	3.45	245.7	0.34	245.7	4.08	245.7	5.91	245.7	2.45
246.6	-0.1	246.6	-4.05	246.6	1.99	246.6	-1.7	246.6	2.52	246.6	2.08	246.6	-0.37	246.6	1.03	246.6	2.66	246.6	-0.94	246.6	-1.37	246.6	0.9	246.6	-2.82	246.6	2.27	246.6	1.8	246.6	-2.54	246.6	-2.4	246.6	0.78	246.6	4.15	246.6	3.15	246.6	7.18	246.6	-0.09	246.6	3.42	246.6	3.77	246.6	2.43
247.5	-1.79	247.5	-6.26	247.5	2.67	247.5	-1.66	247.5	0.31	247.5	-2.94	247.5	-2.78	247.5	-0.17	247.5	3.85	247.5	-2.21	247.5	0.29	247.5	-0.21	247.5	-1.39	247.5	-0.77	247.5	3.33	247.5	-2.89	247.5	-0.13	247.5	1.91	247.5	2.34	247.5	3.02	247.5	5.38	247.5	1.18	247.5	2.85	247.5	5.28	247.5	0.41
248.4	1.02	248.4	-2.15	248.4	1.31	248.4	-1.87	248.4	0.49	248.4	2.07	248.4	1.75	248.4	-1.28	248.4	-1.99	248.4	-2.27	248.4	0.2	248.4	2.51	248.4	-0.37	248.4	-1.04	248.4	-0.51	248.4	-4.99	248.4	-0.05	248.4	1.69	248.4	4.22	248.4	1.47	248.4	5.44	248.4	-0.23	248.4	-0.11	248.4	4.27	248.4	2.43
249.3	1.11	249.3	-0.82	249.3	1.18	249.3	-2.23	249.3	2.74	249.3	1.15	249.3	3.12	249.3	-0.3	249.3	3.21	249.3	-1.24	249.3	0.22	249.3	3.03	249.3	-1.63	249.3	-2.24	249.3	3.4	249.3	-6.06	249.3	-1.9	249.3	1.31	249.3	3.2	249.3	0.05	249.3	6.34	249.3	0.93	249.3	2.92	249.3	3.82	249.3	0.48
250.2	0.92	250.2	-3.58	250.2	1.84	250.2	-0.12	250.2	2.06	250.2	2.97	250.2	0.6	250.2	-1.35	250.2	4	250.2	-2.39	250.2	-0.65	250.2	1.24	250.2	-2.24	250.2	-0.53	250.2	3.07	250.2	-2.77	250.2	-0.65	250.2	0.34	250.2	-0.17	250.2	-0.41	250.2	4.74	250.2	-0.18	250.2	3.56	250.2	3.67	250.2	-2.02
251.1	1.01	251.1	-3.76	251.1	4.85	251.1	-0.62	251.1	1.76	251.1	2.34	251.1	1.82	251.1	-0.88	251.1	1.88	251.1	0.25	251.1	1.93	251.1	2.47	251.1	1.05	251.1	-0.45	251.1	1.03	251.1	-4.24	251.1	-0.58	251.1	0.9	251.1	2.65	251.1	1.8	251.1	6.86	251.1	1.55	251.1	1.68	251.1	3.15	251.1	0.36
252	-0.25	252	-3.31	252	1.06	252	-2.21	252	1.33	252	0.47	252	1.29	252	-2.06	252	2.53	252	-1	252	1.74	252	1.71	252	-0.22	252	-1.46	252	0.72	252	-3.04	252	-0.28	252	2.09	252	2.51	252	2.53	252	5.22	252	2.93	252	1.11	252	5.23	252	0.73
252.9	0.84	252.9	0.93	252.9	1.32	252.9	-0.91	252.9	1.49	252.9	3.1	252.9	2.81	252.9	0.9	252.9	1.95	252.9	-2.24	252.9	0.04	252.9	2.05	252.9	0.15	252.9	-0.65	252.9	1.75	252.9	-4.55	252.9	-2.45	252.9	-0.81	252.9	1.06	252.9	2.35	252.9	5.36	252.9	2.33	252.9	2.18	252.9	4.12	252.9	1.36
253.8	0.67	253.8	-2.96	253.8	1.27	253.8	-0.01	253.8	1.94	253.8	0.53	253.8	-0.3	253.8	-0.06	253.8	-0.23	253.8	-2.03	253.8	-1.4	253.8	0.72	253.8	-1.62	253.8	0.48	253.8	0.8	253.8	-3.65	253.8	-1.61	253.8	0.07	253.8	0.72	253.8	1.36	253.8	5.22	253.8	1.8	253.8	3.8	253.8	4.66	253.8	-0.68
254.7	1.38	254.7	-4.59	254.7	2.12	254.7	-2.15	254.7	1.86	254.7	0.02	254.7	-1.52	254.7	-0.63	254.7	2.91	254.7	-1.28	254.7	-0.62	254.7	0.19	254.7	-1.04	254.7	-0.14	254.7	0.15	254.7	-4.42	254.7	-1.29	254.7	1.11	254.7	3.96	254.7	4.32	254.7	3.79	254.7	0.38	254.7	2.38	254.7	6.91	254.7	1.1
255.6	0.13	255.6	-0.94	255.6	2.77	255.6	-1.88	255.6	0.75	255.6	1.59	255.6	1.68	255.6	0.92	255.6	0.76	255.6	-2.27	255.6	-1.2	255.6	-1.12	255.6	-0.06	255.6	-0.01	255.6	0.87	255.6	-4.29	255.6	-0.84	255.6	-1.85	255.6	1.48	255.6	1.9	255.6	5.92	255.6	2.13	255.6	0.44	255.6	4.46	255.6	2.41
256.5	0.73	256.5	-4.1	256.5	2.61	256.5	-3.61	256.5	1.05	256.5	0.82	256.5	2.81	256.5	-1.02	256.5	2.7	256.5	-2.42	256.5	-0.09	256.5	1.5	256.5	1.01	256.5	-2.35	256.5	0.3	256.5	-4.6	256.5	-0.63	256.5	0.33	256.5	1.04	256.5	1.05	256.5	4.26	256.5	0.61	256.5	2.15	256.5	5.65	256.5	1.82
257.4	0.51	257.4	-2.92	257.4	1.74	257.4	-3.13	257.4	1.01	257.4	2	257.4	-1	257.4	-3.64	257.4	-0.77	257.4	-3.03	257.4	0.72	257.4	3.38	257.4	0.22	257.4	-3.23	257.4	1.03	257.4	-6.27	257.4	0.82	257.4	1.58	257.4	4.38	257.4	-0.09	257.4	4.74	257.4	-0.37	257.4	2.93	257.4	4.25	257.4	0.43
258.3	1.91	258.3	-2.82	258.3	0	258.3	-1.85	258.3	1.68	258.3	0.87	258.3	2.03	258.3	-2.65	258.3	1.44	258.3	-2.48	258.3	-1.19	258.3	-0.02	258.3	-1.16	258.3	-3.13	258.3	0.42	258.3	-2.52	258.3	-2.04	258.3	1.16	258.3	0.94	258.3	-1.15	258.3	3.82	258.3	2.23	258.3	1.79	258.3	2.41	258.3	1.12
259.2	1.65	259.2	-5.08	259.2	2.69	259.2	-2.17	259.2	0.96	259.2	3.71	259.2	2.15	259.2	-0.6	259.2	3.54	259.2	-4.34	259.2	-1.64	259.2	1.52	259.2	-2.04	259.2	0.94	259.2	-0.24	259.2	-6.74	259.2	-0.9	259.2	1.43	259.2	3.64	259.2	3.24	259.2	5.07	259.2	-0.61	259.2	4.79	259.2	3.95	259.2	3.68
260.1	-0.87	260.1	-2.42	260.1	-1.8	260.1	-2.31	260.1	2.36	260.1	1.72	260.1	1.36	260.1	0.37	260.1	1.12	260.1	-3.25	260.1	-0.01	260.1	0.9	260.1	0.94	260.1	-0.7	260.1	0.57	260.1	-4.71	260.1	-2.74	260.1	0.58	260.1	2.06	260.1	1.74	260.1	4.18	260.1	1.56	260.1	4.76	260.1	4.86	260.1	0.16
261	-0.21	261	-1.6	261	2.02	261	-1.35	261	-0.32	261	5.2	261	1.43	261	-3.1	261	2.63	261	-4.51	261	1.53	261	1.1	261	0.25	261	-4.47	261	1.41	261	-4.98	261	-0.41	261	0.11	261	2.3	261	0.1	261	5.56	261	1.63	261	-0.91	261	7.17	261	0.98
261.9	0.66	261.9	-2.38	261.9	-0.55	261.9	-3.04	261.9	3.8	261.9	3.66	261.9	-0.35	261.9	0.3	261.9	2.46	261.9	-2.58	261.9	2.54	261.9	2.15	261.9	-0.96	261.9	-1.79	261.9	0.56	261.9	-6.6	261.9	-0.07	261.9	0.56	261.9	3.08	261.9	2.29	261.9	3.68	261.9	-1.33	261.9	3.98	261.9	3.67	261.9	1.28
262.8	0.92	262.8	-3.25	262.8	0.65	262.8	0.48	262.8	0.96	262.8	6.26	262.8	1.58	262.8	-3.34	262.8	1.26	262.8	-0.43	262.8	-1.74	262.8	-0.79	262.8	-1.16	262.8	-2.24	262.8	-1.63	262.8	-6.58	262.8	-1.7	262.8	0.55	262.8	2.22	262.8	2.83	262.8	2.02	262.8	-0.25	262.8	3.28	262.8	6.12	262.8	0.59
263.7	-0.89	263.7	-1.3	263.7	0.53	263.7	-1.68	263.7	1.05	263.7	4.89	263.7	0.9	263.7	1.55	263.7	3.64	263.7	-2.51	263.7	0.65	263.7	2.51	263.7	0.61	263.7	-0.02	263.7	-0.88	263.7	-5.01	263.7	0.42	263.7	0.04	263.7	2.54	263.7	0.46	263.7	3.6	263.7	-0.57	263.7	2.83	263.7	6.16	263.7	1.96
264.6	0.81	264.6	-2.75	264.6	0.17	264.6	-4.37	264.6	2.98	264.6	2.69	264.6	0.61	264.6	-0.73	264.6	0.52	264.6	-0.93	264.6	-1.68	264.6	2.83	264.6	-2.03	264.6	-1.42	264.6	-1.23	264.6	-2.27	264.6	-3.43	264.6	-1.88	264.6	2.47	264.6	3.2	264.6	1.85	264.6	1.41	264.6	2.65	264.6	3.28	264.6	0.37
265.5	2.32	265.5	-3.92	265.5	-0.21	265.5	-1.35	265.5	0.95	265.5	3.75	265.5	0.51	265.5	-0.56	265.5	2.33	265.5	0.88	265.5	-0.87	265.5	1.33	265.5	-1.42	265.5	-1.53	265.5	0.22	265.5	-5.06	265.5	-3.01	265.5	1.13	265.5	1.25	265.5	-1.6	265.5	5.37	265.5	-1.64	265.5	0.6	265.5	4.87	265.5	0.62
266.4	1.17	266.4	-2.31	266.4	0.69	266.4	-3.82	266.4	-0.05	266.4	3.17	266.4	0.7	266.4	-0.93	266.4	0.33	266.4	-1.73	266.4	-1.11	266.4	0.28	266.4	-0.03	266.4	-2.32	266.4	-0.48	266.4	-1.41	266.4	-3.26	266.4	-0.7	266.4	3.63	266.4	1.07	266.4	6.02	266.4	1.99	266.4	-0.27	266.4	2.43	266.4	2.38
267.3	2.05	267.3	-2.8	267.3	0.49	267.3	-1.29	267.3	4.25	267.3	1.93	267.3	1.79	267.3	1.34	267.3	-1.29	267.3	-2.26	267.3	3.13	267.3	0.68	267.3	0.22	267.3	0.6	267.3	-0.83	267.3	-3.62	267.3	-0.33	267.3	0.07	267.3	2.88	267.3	1.04	267.3	4.37	267.3	0.08	267.3	2.63	267.3	5.45	267.3	1.83
268.2	-0.27	268.2	-4.72	268.2	-0.05	268.2	-2.44	268.2	1.82	268.2	-0.87	268.2	-0.57	268.2	-1.18	268.2	-0.9	268.2	0.5	268.2	-2.99	268.2	-0.05	268.2	-1.87	268.2	-3.07	268.2	0.32	268.2	-2.38	268.2	-2.96	268.2	-0.02	268.2	3.1	268.2	1.5	268.2	4.21	268.2	1.6	268.2	0.47	268.2	5.23	268.2	-0.89
269.1	1.42	269.1	-4.86	269.1	1.49	269.1	-0.47	269.1	1.85	269.1	5.39	269.1	0.76	269.1	0	269.1	1.47	269.1	-3.11	269.1	1.8	269.1	3.48	269.1	-0.74	269.1	0.6	269.1	-2.02	269.1	-5.45	269.1	-0.3	269.1	-0.49	269.1	2.17	269.1	2.95	269.1	3.39	269.1	1.66	269.1	2.96	269.1	3.43	269.1	0.62
270	-0.53	270	-3.85	270	2.42	270	-1.9	270	0.46	270	0.66	270	0.22	270	-1.91	270	4.33	270	-0.52	270	-0.23	270	-0.26	270	-2.94	270	-1.15	270	1.47	270	-5.1	270	1.26	270	-0.81	270	-1.34	270	2	270	3.88	270	1.54	270	4.87	270	3.36	270	-2.77
270.9	-0.23	270.9	-2.03	270.9	2.94	270.9	-1.67	270.9	1.49	270.9	1.06	270.9	1	270.9	-0.48	270.9	3.55	270.9	0.5	270.9	-0.37	270.9	2.27	270.9	-2.15	270.9	0.36	270.9	1.19	270.9	-4.89	270.9	-4.78	270.9	1.94	270.9	0.56	270.9	0.08	270.9	6.01	270.9	-1.53	270.9	1.33	270.9	6.2	270.9	0.82
271.8	0.81	271.8	-3.28	271.8	2.76	271.8	-2.4	271.8	0.27	271.8	4.6	271.8	1.4	271.8	-0.43	271.8	1.72	271.8	-2.82	271.8	-0.81	271.8	3.73	271.8	0.26	271.8	0.17	271.8	2.14	271.8	-5.56	271.8	-2.98	271.8	0.98	271.8	3.52	271.8	3.13	271.8	4.71	271.8	-3.12	271.8	1.98	271.8	4.88	271.8	2.11
272.7	1.05	272.7	-5.05	272.7	0.88	272.7	-2.3	272.7	0.91	272.7	6.09	272.7	-1.14	272.7	-3.55	272.7	2.4	272.7	-2.26	272.7	-0.34	272.7	0.12	272.7	0.36	272.7	-2.23	272.7	1.89	272.7	-7.52	272.7	-0.15	272.7	0.9	272.7	4.08	272.7	3.05	272.7	3.91	272.7	0.46	272.7	1.74	272.7	6.05	272.7	0.41
273.6	3.77	273.6	-3.86	273.6	0.77	273.6	-0.56	273.6	0.21	273.6	3.05	273.6	1.37	273.6	-2.34	273.6	0.66	273.6	-0.11	273.6	-1.8	273.6	0.85	273.6	1.36	273.6	-0.49	273.6	0.65	273.6	-5.72	273.6	-0.52	273.6	-1	273.6	4.06	273.6	1.95	273.6	4.2	273.6	-0.94	273.6	5.06	273.6	4.22	273.6	1.25
274.5	2.27	274.5	-6.11	274.5	0.95	274.5	-0.91	274.5	0.54	274.5	1.76	274.5	2.18	274.5	-1.57	274.5	3.24	274.5	-0.62	274.5	-2.73	274.5	0.75	274.5	-2.05	274.5	-2.05	274.5	1.49	274.5	-6.85	274.5	-1.95	274.5	-0.98	274.5	1.77	274.5	1.68	274.5	5.92	274.5	-0.2	274.5	1.76	274.5	4.75	274.5	-0.3
275.4	0.55	275.4	-2.4	275.4	1.94	275.4	-0.82	275.4	-0.05	275.4	-0.96	275.4	0.41	275.4	0.7	275.4	3.94	275.4	-2.14	275.4	-0.33	275.4	-2.61	275.4	-1.93	275.4	-1.48	275.4	1.91	275.4	-6.53	275.4	-4.15	275.4	-0.67	275.4	2.84	275.4	2.82	275.4	4.32	275.4	1.41	275.4	1.32	275.4	4	275.4	0.36
276.3	2.16	276.3	-0.9	276.3	-0.25	276.3	-1.09	276.3	0.96	276.3	3.77	276.3	2.24	276.3	-0.18	276.3	1.57	276.3	-1.45	276.3	-0.17	276.3	-0.43	276.3	-0.09	276.3	-2.21	276.3	0.11	276.3	-3.94	276.3	-2.53	276.3	-0.77	276.3	0.54	276.3	-1.09	276.3	3.82	276.3	-0.47	276.3	0.44	276.3	1.66	276.3	1.11
277.2	0.78	277.2	-3.02	277.2	-0.65	277.2	1.29	277.2	-0.47	277.2	0.7	277.2	1.9	277.2	-1.41	277.2	3.53	277.2	-0.75	277.2	-0.04	277.2	0.27	277.2	-0.69	277.2	-1.29	277.2	1.85	277.2	-5.09	277.2	-0.67	277.2	0.49	277.2	1.16	277.2	1.31	277.2	3.19	277.2	3.13	277.2	1.77	277.2	2.57	277.2	-1.91
278.1	2.04	278.1	-3.96	278.1	2.3	278.1	-0.41	278.1	2.15	278.1	3.64	278.1	0.69	278.1	-1.54	278.1	2.13	278.1	-1.9	278.1	-0.91	278.1	0.77	278.1	-1.73	278.1	-2.12	278.1	2.03	278.1	-5.86	278.1	-2.16	278.1	1.23	278.1	1.77	278.1	1.98	278.1	3.15	278.1	-0.13	278.1	3.03	278.1	5.49	278.1	1.29
279	-0.8	279	-3.69	279	2.54	279	-0.81	279	3.59	279	4.27	279	2.9	279	-2.12	279	3.4	279	-1.11	279	3.81	279	0.63	279	-1.37	279	-1.07	279	1.79	279	-3.5	279	-0.69	279	-0.96	279	3.66	279	1.81	279	5.27	279	2.34	279	2.36	279	1.84	279	1.99
279.9	1.31	279.9	-4.52	279.9	3.07	279.9	-1.14	279.9	2.55	279.9	3.65	279.9	3.12	279.9	-3.76	279.9	2.95	279.9	-2.41	279.9	1.51	279.9	2.16	279.9	0.67	279.9	-4.86	279.9	-1.05	279.9	-5.46	279.9	-1.87	279.9	2.17	279.9	0.46	279.9	-0.74	279.9	4.2	279.9	-0.02	279.9	0.2	279.9	2.89	279.9	0.14
280.8	1.57	280.8	-4.78	280.8	1.06	280.8	-1.17	280.8	3.11	280.8	2.74	280.8	2.53	280.8	0.2	280.8	3.54	280.8	-1.46	280.8	-1	280.8	1.96	280.8	0.76	280.8	0.54	280.8	1.95	280.8	-5.69	280.8	0.92	280.8	0.83	280.8	1.22	280.8	2.6	280.8	5.31	280.8	0.42	280.8	4.13	280.8	4.07	280.8	0.07
281.7	2	281.7	-2.72	281.7	2.45	281.7	-0.53	281.7	4.98	281.7	3.64	281.7	1.16	281.7	-0.72	281.7	1.88	281.7	0.58	281.7	2.74	281.7	3.05	281.7	-2.43	281.7	-1.38	281.7	-0.39	281.7	-4.49	281.7	-1.45	281.7	3.1	281.7	2.87	281.7	3.06	281.7	2.93	281.7	0.33	281.7	3.8	281.7	6.67	281.7	2.91
282.6	0.87	282.6	-4.36	282.6	2.62	282.6	-0.09	282.6	2.33	282.6	3.12	282.6	-0.86	282.6	-0.42	282.6	4	282.6	-2.56	282.6	-2.58	282.6	2.86	282.6	-1.85	282.6	-0.75	282.6	1.16	282.6	-4.49	282.6	-2.89	282.6	-0.03	282.6	1.02	282.6	3.72	282.6	3.89	282.6	0.85	282.6	4.31	282.6	3.82	282.6	-0.26
283.5	0.2	283.5	-7.72	283.5	2.26	283.5	-1.83	283.5	2.24	283.5	2.02	283.5	1.98	283.5	-3.49	283.5	2.75	283.5	-1.23	283.5	0.38	283.5	1.35	283.5	0.9	283.5	-2.47	283.5	2.34	283.5	-7.15	283.5	-2.22	283.5	-1.72	283.5	3.28	283.5	2.12	283.5	4.79	283.5	1.34	283.5	3.57	283.5	3.63	283.5	1.45
284.4	3.47	284.4	-6.3	284.4	2.1	284.4	1.14	284.4	1.73	284.4	4.21	284.4	0.14	284.4	-3.53	284.4	2.28	284.4	-1.72	284.4	-1.74	284.4	2.04	284.4	-1.75	284.4	-1.75	284.4	0.97	284.4	-6.33	284.4	-2.15	284.4	-0.09	284.4	1.2	284.4	3.06	284.4	5.88	284.4	0.71	284.4	0.71	284.4	5.82	284.4	1.45
285.3	0.76	285.3	-3.79	285.3	2.49	285.3	0.36	285.3	0.92	285.3	2.51	285.3	0.52	285.3	0.85	285.3	1.68	285.3	-1.39	285.3	2.33	285.3	1.04	285.3	-0.42	285.3	-1.23	285.3	-1.34	285.3	-7.07	285.3	-1.44	285.3	0.64	285.3	2.75	285.3	0.68	285.3	3.7	285.3	0.79	285.3	1.7	285.3	2.98	285.3	-0.34
286.2	0.8	286.2	-4.02	286.2	3.36	286.2	-0.65	286.2	0.48	286.2	3.71	286.2	3.34	286.2	-1.03	286.2	3.45	286.2	-1.36	286.2	-0.6	286.2	3.3	286.2	0.29	286.2	-3.57	286.2	0.37	286.2	-4.35	286.2	-1.61	286.2	0.65	286.2	3.3	286.2	0.69	286.2	1.1	286.2	3.54	286.2	3.73	286.2	4.92	286.2	2.8
287.1	2.71	287.1	-6.24	287.1	1.53	287.1	-0.31	287.1	2.47	287.1	2.27	287.1	1.38	287.1	0.18	287.1	1.88	287.1	-4.27	287.1	1.61	287.1	0.95	287.1	-0.17	287.1	1	287.1	-0.85	287.1	-5.98	287.1	-0.2	287.1	2.33	287.1	2.81	287.1	3.35	287.1	5.13	287.1	-0.21	287.1	1.99	287.1	6.12	287.1	1.28
288	0.93	288	-2.04	288	3.03	288	-0.68	288	0.34	288	3.01	288	2.19	288	-2.36	288	2.76	288	-1.2	288	1.86	288	-2.58	288	0.43	288	-2.23	288	-1.36	288	-4.36	288	-2.97	288	-4.09	288	0.1	288	1.43	288	2.26	288	3.57	288	-0.25	288	5.71	288	-0.81
288.9	1.95	288.9	-5.41	288.9	1.83	288.9	-0.93	288.9	1.89	288.9	2.69	288.9	2.85	288.9	-1.53	288.9	0.74	288.9	-1.51	288.9	-1.26	288.9	0.26	288.9	-1.09	288.9	-1.51	288.9	-0.44	288.9	-6.69	288.9	-3.2	288.9	-1.88	288.9	1.73	288.9	2.46	288.9	4.31	288.9	-2.35	288.9	1.24	288.9	4.79	288.9	-0.65
289.8	-0.37	289.8	-2.44	289.8	1.64	289.8	-2.47	289.8	2.74	289.8	0.14	289.8	1.19	289.8	-0.45	289.8	2.13	289.8	-1.63	289.8	0.61	289.8	1.93	289.8	-0.2	289.8	-1.35	289.8	-1.03	289.8	-3.93	289.8	-1.29	289.8	1.71	289.8	2.74	289.8	0.84	289.8	5.08	289.8	2.72	289.8	3.5	289.8	4.45	289.8	1.03
290.7	1.24	290.7	-3.77	290.7	0.55	290.7	-2.59	290.7	3.15	290.7	1.24	290.7	0.91	290.7	0.32	290.7	2.79	290.7	-1.63	290.7	0.05	290.7	-1.06	290.7	0.33	290.7	0.31	290.7	1.71	290.7	-5.7	290.7	1.94	290.7	-0.5	290.7	4.35	290.7	3.27	290.7	4.69	290.7	0.43	290.7	5.01	290.7	4.54	290.7	0.26
291.6	0.84	291.6	-4.11	291.6	0.46	291.6	-1.65	291.6	1	291.6	2.89	291.6	0.29	291.6	-1.28	291.6	-0.21	291.6	-1.52	291.6	-3.41	291.6	3.16	291.6	-0.66	291.6	-1.55	291.6	0.55	291.6	-5.44	291.6	-3.68	291.6	2.82	291.6	2.85	291.6	0.14	291.6	6.16	291.6	-0.21	291.6	3.34	291.6	4.89	291.6	1.37
292.5	0.79	292.5	-3.38	292.5	1.86	292.5	-0.87	292.5	4.15	292.5	1.63	292.5	3.48	292.5	-0.06	292.5	0.79	292.5	-1.19	292.5	-0.02	292.5	1.47	292.5	1.61	292.5	-0.54	292.5	-0.14	292.5	-6.31	292.5	-0.96	292.5	1.08	292.5	3.41	292.5	2.84	292.5	7.17	292.5	-0.42	292.5	0.36	292.5	4.94	292.5	3.79
293.4	3.75	293.4	-1.91	293.4	1.33	293.4	-3.39	293.4	1.42	293.4	2.89	293.4	1.48	293.4	-2.59	293.4	1.29	293.4	-2.9	293.4	1.03	293.4	2.35	293.4	-1.92	293.4	-2.57	293.4	3.07	293.4	-5.49	293.4	-1.43	293.4	3.3	293.4	3.38	293.4	1.72	293.4	8.26	293.4	0.02	293.4	2.92	293.4	5.78	293.4	1.46
294.3	0.86	294.3	-4.31	294.3	1.25	294.3	-2.1	294.3	-1.46	294.3	1.98	294.3	1.81	294.3	0.01	294.3	1.86	294.3	-1.85	294.3	-0.24	294.3	0.67	294.3	-1.13	294.3	-0.73	294.3	0.08	294.3	-4.92	294.3	-1.57	294.3	0.23	294.3	5.35	294.3	3.25	294.3	4.32	294.3	1.24	294.3	1.51	294.3	4.78	294.3	3.17
295.2	1.2	295.2	-3.45	295.2	3.72	295.2	-2.21	295.2	2.83	295.2	3.01	295.2	0.73	295.2	0.49	295.2	2.21	295.2	-4.56	295.2	-0.24	295.2	3.05	295.2	-2.58	295.2	-0.1	295.2	1.61	295.2	-8.27	295.2	-2.65	295.2	-0.61	295.2	1.28	295.2	1	295.2	6.4	295.2	2.09	295.2	3.5	295.2	2.9	295.2	0.67
296.1	0.46	296.1	-5.72	296.1	3.69	296.1	-3.93	296.1	2.08	296.1	2.92	296.1	0.71	296.1	-1.88	296.1	1.93	296.1	-3.45	296.1	1	296.1	-0.86	296.1	-2	296.1	-2.61	296.1	3.49	296.1	-6.07	296.1	-1.18	296.1	0.42	296.1	1.78	296.1	2.41	296.1	5.49	296.1	0.91	296.1	3	296.1	4.61	296.1	1.11
297	1.64	297	-4.48	297	2.14	297	-1.54	297	2.21	297	2.98	297	-0.42	297	-1.87	297	2.8	297	-0.71	297	-1.9	297	3.28	297	-0.56	297	-1.51	297	1.24	297	-4.72	297	-1.16	297	1.25	297	3.13	297	2.17	297	5.34	297	1.52	297	2.54	297	3.52	297	0.02
297.9	2	297.9	-3.04	297.9	2.97	297.9	-0.26	297.9	2.45	297.9	1.99	297.9	2.71	297.9	1.39	297.9	2.36	297.9	-0.2	297.9	1.27	297.9	2.25	297.9	-1.66	297.9	-2.03	297.9	0.21	297.9	-5.68	297.9	-0.35	297.9	1.12	297.9	0.68	297.9	0.14	297.9	6.34	297.9	0.15	297.9	2.9	297.9	5.81	297.9	0.55
298.8	2.97	298.8	-4.6	298.8	0.97	298.8	-2.04	298.8	0.64	298.8	0.36	298.8	2.59	298.8	0.69	298.8	1.36	298.8	-1.98	298.8	-2.34	298.8	-0.56	298.8	0.28	298.8	-0.98	298.8	2.06	298.8	-6.44	298.8	-2.07	298.8	1.4	298.8	1.35	298.8	1.54	298.8	6.57	298.8	1.9	298.8	3.28	298.8	4.78	298.8	-0.19
299.7	1.22	299.7	-5.82	299.7	1.62	299.7	-0.28	299.7	-0.12	299.7	1.57	299.7	1.27	299.7	-0.35	299.7	0.43	299.7	0.45	299.7	2.31	299.7	2.27	299.7	-3.14	299.7	-0.75	299.7	0.6	299.7	-2.36	299.7	1.13	299.7	1.42	299.7	1.23	299.7	0.95	299.7	6.85	299.7	0.23	299.7	3.63	299.7	4.77	299.7	-1.25
300.6	0.19	300.6	-4.6	300.6	2.03	300.6	-3	300.6	1.15	300.6	0.14	300.6	0.72	300.6	-0.71	300.6	4.74	300.6	-2.64	300.6	-2.83	300.6	0.65	300.6	-1.53	300.6	-1.89	300.6	0.3	300.6	-5.54	300.6	-2.06	300.6	1.67	300.6	3.35	300.6	2.64	300.6	7.03	300.6	-0.17	300.6	2.34	300.6	4.32	300.6	1.63
301.5	1.22	301.5	-2.54	301.5	1.87	301.5	-4.45	301.5	2.12	301.5	0.23	301.5	0.66	301.5	0.94	301.5	4.58	301.5	-2.73	301.5	-0.72	301.5	1.04	301.5	-0.34	301.5	-2.69	301.5	2.35	301.5	-5.57	301.5	-1.04	301.5	-0.18	301.5	2.71	301.5	2.51	301.5	5.36	301.5	1.51	301.5	0.62	301.5	3.79	301.5	0.81
302.4	0.13	302.4	-3.09	302.4	4.17	302.4	-1.65	302.4	1.08	302.4	3.16	302.4	-0.02	302.4	-0.38	302.4	3.75	302.4	-1.75	302.4	-2.75	302.4	3.05	302.4	-1.29	302.4	-0.9	302.4	2.39	302.4	-6.75	302.4	-3.48	302.4	-0.17	302.4	1.33	302.4	3.41	302.4	6.86	302.4	-1.18	302.4	4.25	302.4	4.89	302.4	2.49
303.3	0.82	303.3	-5.73	303.3	1.4	303.3	-2.28	303.3	0.64	303.3	0.95	303.3	-0.28	303.3	-2.67	303.3	0.35	303.3	-3.2	303.3	-0.1	303.3	0.67	303.3	-0.86	303.3	-2.54	303.3	0.36	303.3	-5.7	303.3	-0.04	303.3	0.1	303.3	4	303.3	-0.74	303.3	3.75	303.3	2.82	303.3	1.9	303.3	3.08	303.3	0.02
304.2	-0.9	304.2	-2.83	304.2	2.83	304.2	-3.36	304.2	1.52	304.2	0.4	304.2	0.12	304.2	-0.38	304.2	2.25	304.2	-2.26	304.2	-1.33	304.2	0.38	304.2	-0.65	304.2	-0.44	304.2	2.3	304.2	-4.7	304.2	-1.64	304.2	0.31	304.2	3.19	304.2	0.86	304.2	6.04	304.2	0.58	304.2	2.1	304.2	4.69	304.2	1.24
305.1	-0.34	305.1	-3.28	305.1	0.74	305.1	-1.87	305.1	0.86	305.1	0.83	305.1	0.53	305.1	-0.06	305.1	1.99	305.1	-3.75	305.1	-1.73	305.1	-0.59	305.1	-2.59	305.1	-1.41	305.1	-0.36	305.1	-4.61	305.1	-0.08	305.1	-1.01	305.1	3.27	305.1	1.85	305.1	2.18	305.1	0.08	305.1	2.98	305.1	4.49	305.1	-0.79
306	-0.2	306	-2.6	306	-0.15	306	-0.15	306	-0.66	306	3.59	306	1.04	306	-1.64	306	2.99	306	-1.39	306	-1.5	306	2.84	306	0.15	306	-2.04	306	1.47	306	-6.93	306	-1.81	306	1.45	306	1.45	306	2.38	306	5.48	306	0.22	306	0.67	306	5.54	306	-0.54
306.9	2.16	306.9	-4.04	306.9	1.45	306.9	-0.67	306.9	3.61	306.9	2.67	306.9	0.81	306.9	1.62	306.9	0.95	306.9	-2.89	306.9	1.49	306.9	1.78	306.9	-0.4	306.9	1.01	306.9	-0.31	306.9	-7.95	306.9	-2.2	306.9	-0.61	306.9	3.87	306.9	1.88	306.9	4.72	306.9	-2.04	306.9	2.54	306.9	3.95	306.9	-0.48
307.8	4.69	307.8	-2.95	307.8	1.49	307.8	-3.65	307.8	0.95	307.8	3.26	307.8	1.34	307.8	-1.41	307.8	-0.4	307.8	-1.09	307.8	0.3	307.8	1.54	307.8	-3.7	307.8	-0.86	307.8	0.38	307.8	-7.39	307.8	-1.63	307.8	0.79	307.8	2.98	307.8	3.58	307.8	4.61	307.8	0.3	307.8	2.58	307.8	5.06	307.8	0.9
308.7	2.05	308.7	-5.85	308.7	-1.01	308.7	-0.77	308.7	2	308.7	0.46	308.7	3.92	308.7	-1.25	308.7	2.11	308.7	-1.68	308.7	0.76	308.7	2.21	308.7	0.21	308.7	-1.33	308.7	1.08	308.7	-5.69	308.7	-2.22	308.7	3.34	308.7	2.18	308.7	1.14	308.7	4.58	308.7	1.59	308.7	2.15	308.7	5.58	308.7	2.22
309.6	1.46	309.6	-3.39	309.6	2.87	309.6	-1.36	309.6	1.51	309.6	3.29	309.6	0.81	309.6	-0.62	309.6	1.97	309.6	-0.36	309.6	0.52	309.6	2.57	309.6	-0.52	309.6	-1.87	309.6	0.81	309.6	-5.82	309.6	-1.05	309.6	1.95	309.6	3.3	309.6	3.75	309.6	5.45	309.6	0.97	309.6	3.07	309.6	4.22	309.6	3.17
310.5	-0.49	310.5	-1.83	310.5	3.33	310.5	-2.13	310.5	3.53	310.5	4.23	310.5	-0.77	310.5	-1.57	310.5	4.66	310.5	-3.67	310.5	-1.06	310.5	2.52	310.5	-1.47	310.5	-2.03	310.5	2.45	310.5	-5.94	310.5	-2.02	310.5	2.08	310.5	2.03	310.5	2.24	310.5	7.7	310.5	1.55	310.5	1.74	310.5	3.73	310.5	2.71
311.4	-0.4	311.4	-4.64	311.4	-1.51	311.4	-1.7	311.4	4.03	311.4	3.47	311.4	-2.64	311.4	-0.01	311.4	2.19	311.4	-0.6	311.4	0.52	311.4	2.58	311.4	0.08	311.4	-2.18	311.4	-1.01	311.4	-5.68	311.4	-1.41	311.4	-0.02	311.4	1.44	311.4	0.52	311.4	4.94	311.4	1.05	311.4	0.71	311.4	1.27	311.4	-0.41
312.3	0.75	312.3	-4.08	312.3	3.43	312.3	-2.04	312.3	1.98	312.3	3.59	312.3	1.63	312.3	-0.4	312.3	4.54	312.3	-3.35	312.3	1.19	312.3	2.73	312.3	-1.02	312.3	-1.9	312.3	1.71	312.3	-6.41	312.3	0.17	312.3	0.13	312.3	-0.14	312.3	1.24	312.3	5.68	312.3	0.47	312.3	2.66	312.3	3.55	312.3	-2.02
313.2	-1.05	313.2	-4.23	313.2	2.35	313.2	-1.07	313.2	0.84	313.2	4.93	313.2	0.97	313.2	-2.17	313.2	2.57	313.2	-1.26	313.2	-0.01	313.2	2.09	313.2	-0.13	313.2	-2	313.2	1	313.2	-5.68	313.2	-1.37	313.2	-1.45	313.2	3.56	313.2	2.3	313.2	4.3	313.2	1.44	313.2	2.13	313.2	2.88	313.2	1.06
314.1	0.22	314.1	-5	314.1	0.9	314.1	-1.73	314.1	3.65	314.1	4.09	314.1	1.18	314.1	0.03	314.1	3.11	314.1	-1.8	314.1	1.39	314.1	2.97	314.1	-0.96	314.1	-2.2	314.1	1.28	314.1	-5.47	314.1	0.71	314.1	0.89	314.1	0.84	314.1	1.57	314.1	3.93	314.1	-0.46	314.1	3	314.1	2.85	314.1	0.75
315	0.94	315	-4.48	315	0.59	315	-0.79	315	1.42	315	2.9	315	2.63	315	-1.06	315	3.9	315	-2.24	315	-0.99	315	4.09	315	-1.13	315	-2.61	315	-1.9	315	-5.54	315	-0.44	315	2.93	315	1.73	315	2.9	315	4.25	315	0.82	315	3.86	315	5.78	315	2.63
315.9	0.18	315.9	-3.29	315.9	0.11	315.9	-2.55	315.9	2.17	315.9	2.45	315.9	1.96	315.9	-1.81	315.9	1.43	315.9	-2.53	315.9	-0.32	315.9	2.2	315.9	-1.11	315.9	-0.39	315.9	1.54	315.9	-5.02	315.9	-2.44	315.9	2.57	315.9	1.36	315.9	3.87	315.9	3.97	315.9	1.09	315.9	2.41	315.9	6.23	315.9	0.54
316.8	0.37	316.8	-4.93	316.8	0.59	316.8	-2.89	316.8	4.64	316.8	-0.56	316.8	2.43	316.8	-2.8	316.8	0.49	316.8	-3.55	316.8	0.59	316.8	0.7	316.8	1.58	316.8	-1.93	316.8	0.64	316.8	-6.28	316.8	-0.48	316.8	-0.64	316.8	0.58	316.8	3.14	316.8	5.48	316.8	2.3	316.8	4.02	316.8	6.07	316.8	-1.84
317.7	1.23	317.7	-5.12	317.7	0.5	317.7	-2.41	317.7	-0.09	317.7	3.01	317.7	1.38	317.7	-2.48	317.7	1.08	317.7	-3.76	317.7	-2.79	317.7	-0.06	317.7	-0.9	317.7	-2.5	317.7	0.42	317.7	-8.13	317.7	-2.58	317.7	0.81	317.7	1.9	317.7	2.41	317.7	3.99	317.7	-0.06	317.7	3.19	317.7	4.45	317.7	3.61
318.6	0.38	318.6	-1.75	318.6	1.8	318.6	-2.34	318.6	3.33	318.6	4.48	318.6	3.11	318.6	-0.24	318.6	3.67	318.6	-0.88	318.6	-0.75	318.6	3.12	318.6	0.03	318.6	-3.28	318.6	0.1	318.6	-5.47	318.6	-0.48	318.6	3.01	318.6	1.95	318.6	3.06	318.6	5.28	318.6	0.88	318.6	0.98	318.6	4.55	318.6	0.04
319.5	2.8	319.5	-4.32	319.5	0.81	319.5	-3.26	319.5	3.31	319.5	3.22	319.5	3.62	319.5	-1.63	319.5	1.22	319.5	-1.64	319.5	-2	319.5	2.48	319.5	-0.76	319.5	-2.58	319.5	1.47	319.5	-5.56	319.5	-3.63	319.5	-0.1	319.5	4.57	319.5	1.46	319.5	6.12	319.5	1.52	319.5	2.76	319.5	3.53	319.5	1.4
320.4	2.18	320.4	-4.24	320.4	2.85	320.4	-1.62	320.4	5.32	320.4	3.54	320.4	-0.16	320.4	0.24	320.4	3.1	320.4	0.7	320.4	0.05	320.4	-0.2	320.4	-2.17	320.4	-0.09	320.4	-0.85	320.4	-5.4	320.4	-1.47	320.4	-0.73	320.4	3.12	320.4	1.25	320.4	4.35	320.4	2.66	320.4	4.74	320.4	5.57	320.4	1.32
321.3	2.54	321.3	-6.44	321.3	1.67	321.3	-1.93	321.3	1.15	321.3	4.9	321.3	0.06	321.3	-2.5	321.3	2.22	321.3	-2.46	321.3	2.82	321.3	1.65	321.3	-2.97	321.3	-0.57	321.3	1.04	321.3	-6.77	321.3	0.07	321.3	0.78	321.3	-1.3	321.3	1.72	321.3	4.72	321.3	0.68	321.3	1.67	321.3	3.09	321.3	-2.83
322.2	-0.33	322.2	-3.94	322.2	2.54	322.2	-2.74	322.2	1.47	322.2	3.67	322.2	0.6	322.2	0.44	322.2	-1.09	322.2	-2.49	322.2	-0.53	322.2	1.31	322.2	-2.22	322.2	-1.74	322.2	-2.35	322.2	-8.74	322.2	-1.51	322.2	-0.63	322.2	2.15	322.2	4.68	322.2	3	322.2	1.51	322.2	3.75	322.2	3.77	322.2	-0.54
323.1	1.2	323.1	-2.64	323.1	-0.36	323.1	-1.33	323.1	1.44	323.1	2.15	323.1	2.09	323.1	-1.35	323.1	0.55	323.1	-0.77	323.1	0.57	323.1	1.18	323.1	-0.87	323.1	-3.07	323.1	0.58	323.1	-5.34	323.1	-0.49	323.1	1.3	323.1	1.39	323.1	0.37	323.1	4.54	323.1	0.51	323.1	2.14	323.1	4.87	323.1	2.12
324	0.39	324	-3.49	324	1.71	324	0.36	324	-0.64	324	2.25	324	2.3	324	-1.08	324	0.77	324	-2.25	324	-0.94	324	-0.27	324	-0.41	324	-2.4	324	-1.03	324	-4.7	324	-2.02	324	0.6	324	1.49	324	1.25	324	4.52	324	2.39	324	1.85	324	4.06	324	-0.2
324.9	0.66	324.9	-3.46	324.9	0.35	324.9	-3.49	324.9	1.74	324.9	3.34	324.9	1.6	324.9	2.01	324.9	3.14	324.9	-4.86	324.9	0.28	324.9	-1.55	324.9	0.08	324.9	-1	324.9	2.04	324.9	-4.7	324.9	-2.04	324.9	1.01	324.9	1.62	324.9	2.77	324.9	7.36	324.9	4	324.9	2.65	324.9	5.58	324.9	1.12
325.8	1.88	325.8	-5.87	325.8	2.82	325.8	-4.29	325.8	3.64	325.8	3.87	325.8	-0.48	325.8	0.24	325.8	4.26	325.8	-3.22	325.8	-0.17	325.8	3.55	325.8	-0.77	325.8	-2.26	325.8	1.58	325.8	-5.53	325.8	-0.84	325.8	-0.15	325.8	4.52	325.8	-0.98	325.8	3.35	325.8	2.46	325.8	5.55	325.8	5.3	325.8	2.65
326.7	1.36	326.7	-2.49	326.7	-1.05	326.7	0.28	326.7	0.77	326.7	2.09	326.7	-0.53	326.7	-1.44	326.7	1.46	326.7	-1.01	326.7	-0.21	326.7	1.93	326.7	-1.15	326.7	-3.55	326.7	1.06	326.7	-4.3	326.7	-0.62	326.7	0.91	326.7	3.97	326.7	0.29	326.7	4.48	326.7	0.18	326.7	1.47	326.7	4.08	326.7	4.43
327.6	-0.03	327.6	-3.95	327.6	2.41	327.6	-2.54	327.6	0.34	327.6	5.49	327.6	1.66	327.6	-0.27	327.6	2.72	327.6	-2.07	327.6	-1.14	327.6	1.44	327.6	-1.29	327.6	-1.81	327.6	2.1	327.6	-6.03	327.6	0.56	327.6	-0.82	327.6	3.87	327.6	2.58	327.6	4.96	327.6	-0.15	327.6	2.37	327.6	4.33	327.6	1.16
328.5	3.08	328.5	-5.21	328.5	1.69	328.5	1.01	328.5	1.45	328.5	4.42	328.5	0.76	328.5	-0.73	328.5	3.53	328.5	-0.04	328.5	0.67	328.5	3.3	328.5	-1.92	328.5	-3.3	328.5	2.37	328.5	-5.1	328.5	-1.17	328.5	2.78	328.5	4.23	328.5	-0.18	328.5	5.94	328.5	0.95	328.5	1.33	328.5	5.64	328.5	2.94
329.4	0.67	329.4	-4.77	329.4	3.98	329.4	-1.01	329.4	1.86	329.4	5.1	329.4	1.81	329.4	-1.64	329.4	3.51	329.4	-1.4	329.4	-1.26	329.4	1.93	329.4	0.85	329.4	-1.84	329.4	1.81	329.4	-3.5	329.4	-2.64	329.4	1.6	329.4	1.51	329.4	1.2	329.4	6.08	329.4	0.53	329.4	4.09	329.4	5.57	329.4	-0.77
330.3	1.52	330.3	-5.32	330.3	0.93	330.3	-4.44	330.3	-2.11	330.3	4.25	330.3	2.62	330.3	-1.13	330.3	2.64	330.3	-2.91	330.3	-2.94	330.3	0.94	330.3	-0.62	330.3	-0.3	330.3	4.25	330.3	-6.99	330.3	-1.63	330.3	-0.15	330.3	2.87	330.3	1.6	330.3	4.69	330.3	0.43	330.3	2.12	330.3	6.96	330.3	-0.78
331.2	2.63	331.2	-5.94	331.2	1.48	331.2	-2.83	331.2	2.08	331.2	2.56	331.2	2	331.2	-0.37	331.2	3.39	331.2	-2.72	331.2	-0.35	331.2	3.53	331.2	-0.33	331.2	-1.85	331.2	1.93	331.2	-4.85	331.2	-0.5	331.2	0.49	331.2	1.86	331.2	3.95	331.2	5.56	331.2	0.4	331.2	3.99	331.2	2.99	331.2	-2.08
332.1	3.53	332.1	-3.66	332.1	1.81	332.1	-1.12	332.1	3.37	332.1	3.61	332.1	1.83	332.1	-0.56	332.1	1.16	332.1	-0.84	332.1	2.6	332.1	2.17	332.1	-1.5	332.1	-0.54	332.1	0.83	332.1	-7.11	332.1	-0.38	332.1	0.36	332.1	3.23	332.1	2.69	332.1	4.66	332.1	0.23	332.1	2.6	332.1	5.09	332.1	2.18
333	-0.21	333	-2.21	333	1.23	333	-2.39	333	0.21	333	3.19	333	-0.88	333	-1.4	333	1.07	333	-0.8	333	1.34	333	2.95	333	-1.46	333	-1.01	333	0.8	333	-6.12	333	-0.27	333	2.19	333	3.47	333	2.77	333	5.23	333	0.23	333	3.16	333	2.77	333	2.15
333.9	2.87	333.9	-4.63	333.9	0.96	333.9	-3.89	333.9	1.94	333.9	3.45	333.9	3.18	333.9	-0.52	333.9	3.23	333.9	-1.39	333.9	1.17	333.9	1.64	333.9	-0.23	333.9	-2.94	333.9	0.62	333.9	-3.81	333.9	-0.63	333.9	1.52	333.9	4.78	333.9	3.51	333.9	6.52	333.9	1.64	333.9	1.07	333.9	5.93	333.9	1.32
334.8	1.83	334.8	-5.17	334.8	4.08	334.8	-2.75	334.8	0.91	334.8	1.7	334.8	1.5	334.8	0.54	334.8	3.25	334.8	-2.97	334.8	0.76	334.8	0.7	334.8	1.1	334.8	-1.49	334.8	-0.28	334.8	-5.61	334.8	-0.27	334.8	-2.31	334.8	4.52	334.8	2.52	334.8	4.94	334.8	1.63	334.8	1.88	334.8	2.61	334.8	0.78
335.7	2.34	335.7	-2.25	335.7	3.76	335.7	-2.34	335.7	6.67	335.7	3.41	335.7	2.97	335.7	-1.88	335.7	4.15	335.7	-3.12	335.7	1.64	335.7	3.75	335.7	-0.7	335.7	-3.49	335.7	2.58	335.7	-5.96	335.7	0.62	335.7	2.54	335.7	1.1	335.7	3.96	335.7	7	335.7	1.45	335.7	4.02	335.7	6.15	335.7	0.29
336.6	1.64	336.6	-4.94	336.6	1.04	336.6	-2.07	336.6	2.42	336.6	2.31	336.6	0.63	336.6	1.15	336.6	4.48	336.6	-1.93	336.6	-0.38	336.6	2.32	336.6	-2.24	336.6	0.67	336.6	2.37	336.6	-5.79	336.6	-0.62	336.6	-0.67	336.6	1.76	336.6	2.67	336.6	5.91	336.6	1.71	336.6	3.46	336.6	3.93	336.6	0.18
337.5	0.25	337.5	-3.39	337.5	0.25	337.5	-1.12	337.5	1.94	337.5	3.25	337.5	0.5	337.5	-0.3	337.5	0.33	337.5	-2.55	337.5	2.69	337.5	0.15	337.5	-2.03	337.5	-0.98	337.5	0.22	337.5	-3.96	337.5	2.42	337.5	-1.37	337.5	1.83	337.5	2.68	337.5	6.66	337.5	2.58	337.5	3.18	337.5	5.07	337.5	1.53
338.4	0.62	338.4	-3.17	338.4	1.73	338.4	-3.14	338.4	2.1	338.4	2.56	338.4	1.92	338.4	1.14	338.4	3.37	338.4	-2.38	338.4	1.66	338.4	0.89	338.4	-1.15	338.4	0.15	338.4	-0.95	338.4	-4.03	338.4	-2.23	338.4	-0.97	338.4	0.76	338.4	2.57	338.4	2.94	338.4	1.3	338.4	0.42	338.4	3.6	338.4	-0.42
339.3	1.36	339.3	-3.79	339.3	2.24	339.3	-1.02	339.3	3.43	339.3	2.34	339.3	2.81	339.3	1.09	339.3	2.42	339.3	-1.27	339.3	1.85	339.3	0.68	339.3	0.02	339.3	-2.67	339.3	1.38	339.3	-5.31	339.3	0.46	339.3	-1.97	339.3	4.24	339.3	0.67	339.3	5.17	339.3	-0.91	339.3	3.54	339.3	5.13	339.3	2.68
340.2	0	340.2	-6.6	340.2	1.38	340.2	-0.72	340.2	2.74	340.2	2.53	340.2	3.02	340.2	-0.65	340.2	2.44	340.2	-3.71	340.2	-1.72	340.2	-0.07	340.2	-0.44	340.2	-0.9	340.2	0.88	340.2	-8.89	340.2	-3.46	340.2	-0.64	340.2	5.4	340.2	2.54	340.2	6.45	340.2	-0.54	340.2	1.69	340.2	6.23	340.2	-0.39
341.1	4.54	341.1	-2.41	341.1	-0.49	341.1	-0.78	341.1	3.8	341.1	3.3	341.1	2.77	341.1	1.5	341.1	0.49	341.1	-2.32	341.1	-0.21	341.1	2.43	341.1	-3.49	341.1	-0.58	341.1	0.11	341.1	-5.66	341.1	-1.81	341.1	1.04	341.1	0.46	341.1	0.21	341.1	3.58	341.1	1.23	341.1	3.38	341.1	6.14	341.1	-1.81
342	1.17	342	-5.4	342	-0.11	342	-2.05	342	2.46	342	4.13	342	0.27	342	0.29	342	0.6	342	-0.98	342	0.36	342	2.26	342	-1.88	342	-0.19	342	1.27	342	-6.5	342	-1.21	342	1.48	342	3.32	342	1.49	342	7.01	342	0.56	342	4.43	342	5.27	342	0.39
342.9	-0.1	342.9	-5.43	342.9	3.25	342.9	-0.29	342.9	4.27	342.9	3.95	342.9	1.59	342.9	1.26	342.9	4.93	342.9	-3.16	342.9	0.54	342.9	1.09	342.9	0.69	342.9	0.77	342.9	1.74	342.9	-6.92	342.9	-2.46	342.9	-1.54	342.9	3.4	342.9	1.29	342.9	4.66	342.9	1.44	342.9	2.01	342.9	2.99	342.9	0.79
343.8	2.77	343.8	-3.93	343.8	2.51	343.8	-0.81	343.8	1.36	343.8	2	343.8	1.71	343.8	-2.12	343.8	2.35	343.8	-3.92	343.8	2.18	343.8	0.47	343.8	-1.1	343.8	0.42	343.8	0.46	343.8	-7.28	343.8	0.07	343.8	0.51	343.8	1.7	343.8	2.96	343.8	6.07	343.8	1.19	343.8	2.2	343.8	2.4	343.8	-0.33
344.7	1.69	344.7	-4.58	344.7	0.85	344.7	-2.88	344.7	2.73	344.7	3.36	344.7	2.88	344.7	-1.9	344.7	2.63	344.7	-2.6	344.7	-0.39	344.7	1.51	344.7	-0.76	344.7	-0.21	344.7	0.36	344.7	-6.82	344.7	-2.71	344.7	0.01	344.7	4.27	344.7	2.9	344.7	7.98	344.7	1.16	344.7	0.9	344.7	3.04	344.7	2.75
345.6	-0.17	345.6	-3.78	345.6	3.33	345.6	-3.79	345.6	0.33	345.6	5.08	345.6	0.54	345.6	-1.67	345.6	2.44	345.6	-3.65	345.6	-0.24	345.6	1.54	345.6	0.17	345.6	-0.99	345.6	-0.41	345.6	-4.97	345.6	0.54	345.6	-0.71	345.6	2.66	345.6	4.24	345.6	2.63	345.6	3.85	345.6	4.57	345.6	6.06	345.6	0.42
346.5	-0.08	346.5	-5.94	346.5	0.29	346.5	-3.68	346.5	2.25	346.5	6.29	346.5	0.86	346.5	-1.18	346.5	2.06	346.5	-3.16	346.5	0.05	346.5	1.69	346.5	-2.45	346.5	-1.68	346.5	0.21	346.5	-6.22	346.5	-2.84	346.5	1.45	346.5	2.54	346.5	0.45	346.5	4.48	346.5	1.11	346.5	3.24	346.5	5.4	346.5	0.19
347.4	0.25	347.4	-3.59	347.4	2.25	347.4	-3.06	347.4	3.9	347.4	3.61	347.4	1.31	347.4	-0.38	347.4	4.85	347.4	-1.33	347.4	1.33	347.4	0.79	347.4	-1.11	347.4	-2.27	347.4	2.18	347.4	-6.1	347.4	-0.14	347.4	-2.22	347.4	1.15	347.4	2.11	347.4	6	347.4	1.73	347.4	2.7	347.4	4.05	347.4	1.11
348.3	1.77	348.3	-4.36	348.3	1.65	348.3	-2	348.3	2.52	348.3	1.88	348.3	2.2	348.3	0.26	348.3	2.84	348.3	-0.87	348.3	-1.53	348.3	1.2	348.3	0.02	348.3	-1.26	348.3	-0.29	348.3	-4	348.3	-3.7	348.3	0.59	348.3	3.61	348.3	2.99	348.3	4.83	348.3	1.14	348.3	-1.26	348.3	4.46	348.3	2.18
349.2	0.63	349.2	-4.01	349.2	3.62	349.2	-0.5	349.2	5.45	349.2	4.51	349.2	0.95	349.2	0.49	349.2	3.05	349.2	0.06	349.2	1.24	349.2	1.49	349.2	-2.15	349.2	0.15	349.2	1.8	349.2	-7.66	349.2	-2.88	349.2	-0.6	349.2	2.06	349.2	2.3	349.2	4.3	349.2	1.25	349.2	1.77	349.2	4.05	349.2	-0.35
350.1	0.09	350.1	-6.08	350.1	2.72	350.1	-1.14	350.1	2.22	350.1	3.42	350.1	1.12	350.1	-1.59	350.1	2.7	350.1	-0.86	350.1	1.73	350.1	4	350.1	-1.74	350.1	-3.45	350.1	-0.88	350.1	-7.68	350.1	-0.87	350.1	0.25	350.1	0.9	350.1	1.57	350.1	3.51	350.1	0.6	350.1	2.96	350.1	1.94	350.1	-1.49
351	-0.43	351	-5.13	351	1.87	351	-4.17	351	4.81	351	3.03	351	1.96	351	-2.6	351	3.2	351	-3.53	351	0.46	351	1	351	1.77	351	-2.24	351	1.35	351	-6.29	351	-0.88	351	-1	351	0.25	351	1.38	351	5.35	351	2.71	351	2.83	351	6.3	351	-1.92
351.9	0.67	351.9	-5	351.9	0.38	351.9	-2.56	351.9	0.53	351.9	3.84	351.9	1.47	351.9	-0.92	351.9	-0.35	351.9	-2.07	351.9	2.68	351.9	2.36	351.9	-0.78	351.9	-0.83	351.9	-0.8	351.9	-5.99	351.9	0.25	351.9	0.61	351.9	1.57	351.9	0.66	351.9	3.13	351.9	1.91	351.9	3.45	351.9	6.75	351.9	-0.63
352.8	1.46	352.8	-4.3	352.8	1.77	352.8	-1.14	352.8	1.95	352.8	2.71	352.8	2.34	352.8	0.33	352.8	4.18	352.8	-3.08	352.8	-0.24	352.8	0.6	352.8	-2.34	352.8	-2.05	352.8	1.61	352.8	-6.88	352.8	-1.77	352.8	-0.06	352.8	1.75	352.8	3.28	352.8	6.85	352.8	2.76	352.8	1.8	352.8	4.6	352.8	-1.46
353.7	2.08	353.7	-5.18	353.7	0.93	353.7	-2.34	353.7	1.6	353.7	5.43	353.7	2.7	353.7	-2.78	353.7	2.67	353.7	-2.89	353.7	1.17	353.7	1.5	353.7	1.67	353.7	-3.4	353.7	1.07	353.7	-6.93	353.7	-1.38	353.7	-0.62	353.7	4.8	353.7	-0.69	353.7	5.34	353.7	1.31	353.7	1.77	353.7	5.41	353.7	0.74
354.6	0.45	354.6	-7.04	354.6	-1.46	354.6	-3.98	354.6	3.64	354.6	2.87	354.6	2.31	354.6	-1.92	354.6	0.95	354.6	-2.45	354.6	-0.47	354.6	0.47	354.6	-1.42	354.6	-2.41	354.6	-0.58	354.6	-6.35	354.6	-1.11	354.6	1.59	354.6	3.13	354.6	2.25	354.6	4.26	354.6	2.18	354.6	1.65	354.6	6.39	354.6	0.88
355.5	3.01	355.5	-7.51	355.5	0.22	355.5	-2.98	355.5	2.59	355.5	3.48	355.5	-1.09	355.5	-2.77	355.5	2.24	355.5	-3.86	355.5	-1.06	355.5	-0.62	355.5	-3.1	355.5	-0.73	355.5	1.02	355.5	-8.01	355.5	-1.48	355.5	0.12	355.5	3.25	355.5	2.86	355.5	5.15	355.5	1.35	355.5	2.92	355.5	5.13	355.5	1.07
356.4	4.24	356.4	-7.13	356.4	-0.43	356.4	-3.38	356.4	1.53	356.4	4.66	356.4	1.81	356.4	-2.09	356.4	0.95	356.4	0.31	356.4	0.63	356.4	2.95	356.4	-0.87	356.4	-0.54	356.4	0.39	356.4	-5.02	356.4	-2.21	356.4	1.92	356.4	3.97	356.4	3.39	356.4	6.25	356.4	1.42	356.4	3.22	356.4	4.59	356.4	1.2
357.3	-1.18	357.3	-3.55	357.3	2.67	357.3	-4.93	357.3	3.19	357.3	3.29	357.3	-1.33	357.3	-0.3	357.3	3.99	357.3	-4.04	357.3	-3.43	357.3	2.68	357.3	-2.42	357.3	-1.32	357.3	3.52	357.3	-6.28	357.3	-3.79	357.3	-0.54	357.3	3.39	357.3	2.07	357.3	4.91	357.3	0.03	357.3	3.06	357.3	4.95	357.3	1.43
358.2	2.7	358.2	-2.37	358.2	3.2	358.2	-2.21	358.2	1.43	358.2	2.54	358.2	1.13	358.2	2.03	358.2	2.96	358.2	-2.25	358.2	-0.5	358.2	1.22	358.2	-1.63	358.2	-2.11	358.2	3.1	358.2	-7.23	358.2	-2.81	358.2	1.16	358.2	3.21	358.2	1.02	358.2	6.83	358.2	0.02	358.2	1	358.2	3.96	358.2	-0.02
359.1	1.19	359.1	-6.39	359.1	2.16	359.1	-1.11	359.1	0.79	359.1	2.05	359.1	-0.68	359.1	-0.44	359.1	3.05	359.1	-3.57	359.1	0.78	359.1	2.58	359.1	-0.72	359.1	-1.73	359.1	0.77	359.1	-8.45	359.1	2.12	359.1	1.08	359.1	1.06	359.1	1.91	359.1	3.9	359.1	0.1	359.1	3.89	359.1	5.25	359.1	-0.99
360	3.04	360	-5.09	360	0.43	360	-3.5	360	0.58	360	3.16	360	2.71	360	-1.98	360	3.24	360	-0.78	360	0.63	360	2.08	360	0.13	360	-1.94	360	0.52	360	-5.02	360	-2.01	360	-1.32	360	2.77	360	1.26	360	4.34	360	1.51	360	2.54	360	4.83	360	1.17
360.9	3.02	360.9	-2.74	360.9	1.66	360.9	-1.43	360.9	1.5	360.9	4.55	360.9	1.23	360.9	2.22	360.9	5.5	360.9	-0.45	360.9	0.74	360.9	0.98	360.9	-1.92	360.9	-1.21	360.9	2.05	360.9	-5.53	360.9	-2.14	360.9	-1.56	360.9	2.11	360.9	4.03	360.9	6	360.9	0.75	360.9	1.14	360.9	3.16	360.9	-0.29
361.8	-0.47	361.8	-5.15	361.8	1.26	361.8	-1.44	361.8	-1.07	361.8	0.93	361.8	0.25	361.8	-1.99	361.8	1.48	361.8	-2.1	361.8	-1.11	361.8	0.9	361.8	-3.15	361.8	-1.87	361.8	1.14	361.8	-6.31	361.8	-1.92	361.8	0.96	361.8	0.93	361.8	1.72	361.8	4.29	361.8	2.26	361.8	2.11	361.8	4.73	361.8	0.41
362.7	1.79	362.7	-4.81	362.7	2.34	362.7	-0.25	362.7	2.63	362.7	2.76	362.7	0.96	362.7	-2.04	362.7	1	362.7	-3.32	362.7	-0.36	362.7	-0.03	362.7	-0.65	362.7	-1.05	362.7	-0.18	362.7	-8.39	362.7	-1.3	362.7	0.41	362.7	3.16	362.7	2.97	362.7	3.28	362.7	0.83	362.7	1.97	362.7	2.99	362.7	1.39
363.6	3.18	363.6	-7.03	363.6	2.35	363.6	-3.67	363.6	1.04	363.6	4.26	363.6	1.02	363.6	-1.22	363.6	5.21	363.6	-5.29	363.6	0.91	363.6	3.7	363.6	-1.35	363.6	-3	363.6	2.11	363.6	-8.9	363.6	0	363.6	-2	363.6	3.15	363.6	1.7	363.6	4.6	363.6	0.25	363.6	4.91	363.6	5.42	363.6	0.23
364.5	1.63	364.5	-5.51	364.5	0.7	364.5	0.52	364.5	2.62	364.5	4.8	364.5	-0.07	364.5	-1.08	364.5	-1.02	364.5	-2.23	364.5	0.65	364.5	5.71	364.5	-2	364.5	-0.31	364.5	-0.75	364.5	-7.81	364.5	-2.08	364.5	3.67	364.5	2.58	364.5	1.31	364.5	5.32	364.5	1.21	364.5	2.32	364.5	5.08	364.5	1.38
365.4	0.73	365.4	-3.74	365.4	2.73	365.4	-1.78	365.4	0.94	365.4	5.26	365.4	1.09	365.4	-0.28	365.4	4.72	365.4	-2.12	365.4	-1.4	365.4	2.35	365.4	-0.72	365.4	2.12	365.4	2.61	365.4	-7.95	365.4	-1.37	365.4	-0.67	365.4	3.04	365.4	3.74	365.4	3.6	365.4	0.57	365.4	2.68	365.4	3.32	365.4	1.36
366.3	2.36	366.3	-3.92	366.3	-0.39	366.3	-0.84	366.3	-0.25	366.3	3.88	366.3	-0.3	366.3	-0.81	366.3	1.3	366.3	-2.06	366.3	-0.39	366.3	3.85	366.3	-0.66	366.3	-1.22	366.3	2.6	366.3	-7.32	366.3	-1.98	366.3	1.16	366.3	4.49	366.3	2.66	366.3	5.49	366.3	2.34	366.3	3.42	366.3	5.11	366.3	-0.01
367.2	2.46	367.2	-6.06	367.2	0.25	367.2	-2.83	367.2	-0.29	367.2	3.74	367.2	1.89	367.2	0.64	367.2	1.31	367.2	-1.47	367.2	-1.07	367.2	2.63	367.2	-0.45	367.2	2.06	367.2	-0.89	367.2	-4.91	367.2	-2.31	367.2	0.65	367.2	4.3	367.2	3.93	367.2	6.56	367.2	3.19	367.2	2.55	367.2	3.59	367.2	2.64
368.1	1.64	368.1	-5.63	368.1	0.22	368.1	-2.06	368.1	2.91	368.1	3.74	368.1	4.32	368.1	-2.46	368.1	3.96	368.1	-3.12	368.1	-0.83	368.1	2.98	368.1	0.55	368.1	-3.2	368.1	0.36	368.1	-6.93	368.1	-0.13	368.1	-0.99	368.1	3.85	368.1	2.31	368.1	5.98	368.1	1.11	368.1	3.57	368.1	4.75	368.1	1.56
369	3.31	369	-3.77	369	2.32	369	-0.04	369	1.84	369	2.65	369	2.5	369	1.24	369	3.47	369	-1.61	369	2.08	369	4.21	369	-0.77	369	-0.41	369	1.55	369	-7.09	369	-1.09	369	1.46	369	4.57	369	1.61	369	4.12	369	-0.41	369	3.34	369	3.84	369	2.06
369.9	3.6	369.9	-4.94	369.9	0.28	369.9	-1.45	369.9	3.76	369.9	3.25	369.9	-0.01	369.9	-1.66	369.9	1	369.9	-0.97	369.9	0.53	369.9	0.75	369.9	-2.71	369.9	-1.55	369.9	1.29	369.9	-7.08	369.9	-0.87	369.9	2.28	369.9	3.23	369.9	2.34	369.9	4.89	369.9	0.49	369.9	0.42	369.9	6.05	369.9	1.04
370.8	0.34	370.8	-2.44	370.8	-1.78	370.8	-2.14	370.8	2.52	370.8	0.62	370.8	0.44	370.8	1.42	370.8	1.32	370.8	-2.11	370.8	0.84	370.8	3.02	370.8	-1.38	370.8	-0.69	370.8	0.54	370.8	-7.85	370.8	-0.99	370.8	4.17	370.8	2.78	370.8	1.58	370.8	3.92	370.8	1.55	370.8	0.18	370.8	6.68	370.8	0.95
371.7	2.48	371.7	-2.61	371.7	3.02	371.7	-1.18	371.7	0.21	371.7	4.09	371.7	1.71	371.7	-0.07	371.7	3.2	371.7	-1.88	371.7	2.18	371.7	1.9	371.7	-0.73	371.7	-1.58	371.7	0.08	371.7	-5.72	371.7	-2.75	371.7	-1.38	371.7	1.34	371.7	1.76	371.7	3.75	371.7	1.44	371.7	1.39	371.7	2.53	371.7	0.14
372.6	2.71	372.6	-5.03	372.6	2.74	372.6	-1.77	372.6	4.11	372.6	4.09	372.6	3.87	372.6	-1.35	372.6	2.31	372.6	-2.57	372.6	2.1	372.6	1.99	372.6	-1.64	372.6	-2.44	372.6	0.13	372.6	-6.19	372.6	-2.33	372.6	0.56	372.6	3.61	372.6	1.22	372.6	5.97	372.6	1.37	372.6	1.29	372.6	6.45	372.6	1.58
373.5	1.19	373.5	-4.53	373.5	2.57	373.5	-3.55	373.5	2.27	373.5	2.22	373.5	1.55	373.5	-0.19	373.5	1.77	373.5	-5.09	373.5	-2.16	373.5	0.26	373.5	-0.1	373.5	-0.16	373.5	1.27	373.5	-7.17	373.5	-2.05	373.5	0.27	373.5	1.86	373.5	2.28	373.5	5.2	373.5	-0.15	373.5	1.51	373.5	4.49	373.5	0.57
374.4	5.01	374.4	-4.96	374.4	2.43	374.4	-0.62	374.4	3	374.4	3.49	374.4	1.37	374.4	-0.93	374.4	2.76	374.4	-3.59	374.4	-0.72	374.4	0.61	374.4	-1.07	374.4	0.35	374.4	-0.09	374.4	-7.92	374.4	-1.94	374.4	-1.77	374.4	2.79	374.4	0.64	374.4	5.06	374.4	3.29	374.4	1.25	374.4	3.15	374.4	-1.52
375.3	3.24	375.3	-5.91	375.3	1.53	375.3	-4.21	375.3	1.76	375.3	5.42	375.3	3.93	375.3	-3.42	375.3	2.77	375.3	-1.9	375.3	0.17	375.3	2.28	375.3	-0.63	375.3	-2.57	375.3	2.84	375.3	-3.8	375.3	-3.06	375.3	-0.81	375.3	4.54	375.3	2.43	375.3	7.87	375.3	2.53	375.3	1.61	375.3	4.29	375.3	1.73
376.2	2.3	376.2	-4.95	376.2	0.15	376.2	-2.2	376.2	3.01	376.2	2.65	376.2	2.83	376.2	2.1	376.2	1.65	376.2	0.09	376.2	0.58	376.2	0.56	376.2	-0.31	376.2	0.4	376.2	-0.41	376.2	-5.76	376.2	-1.66	376.2	0.73	376.2	2.84	376.2	2.85	376.2	3.19	376.2	1.79	376.2	2.7	376.2	5.24	376.2	-0.54
377.1	0.09	377.1	-6.7	377.1	3.43	377.1	-0.28	377.1	-1.06	377.1	3	377.1	-1.92	377.1	-1.46	377.1	3.13	377.1	-2.62	377.1	0.9	377.1	1.43	377.1	-2.67	377.1	-2.06	377.1	0.69	377.1	-6.32	377.1	-0.11	377.1	-0.88	377.1	3.1	377.1	-0.51	377.1	5.82	377.1	1.74	377.1	4.65	377.1	5.4	377.1	1.44
378	3.38	378	-3.05	378	3.05	378	-2.2	378	2.56	378	4.65	378	1.76	378	-0.09	378	2.41	378	-0.95	378	-0.58	378	2.17	378	-3.21	378	-1	378	1.74	378	-5.52	378	-1.28	378	0.81	378	3.3	378	4.08	378	9.4	378	1.89	378	2.95	378	3.96	378	1.97
378.9	1.95	378.9	-4.31	378.9	2.97	378.9	-3.34	378.9	2.82	378.9	5.9	378.9	2.56	378.9	-1.82	378.9	1.89	378.9	-2.33	378.9	1.66	378.9	3.76	378.9	0.19	378.9	0.05	378.9	0.21	378.9	-7.68	378.9	-2.69	378.9	-0.99	378.9	3.46	378.9	0.64	378.9	5.69	378.9	1.15	378.9	1.25	378.9	6.03	378.9	0.43
379.8	3.98	379.8	-3.8	379.8	3.63	379.8	-0.7	379.8	2.2	379.8	2.45	379.8	2.96	379.8	-1.26	379.8	3.8	379.8	-1.21	379.8	2.55	379.8	2.07	379.8	-0.31	379.8	-1.17	379.8	1.94	379.8	-9.49	379.8	-0.99	379.8	0.66	379.8	1.06	379.8	1.87	379.8	6.16	379.8	1.63	379.8	0.72	379.8	5.97	379.8	0.45
380.7	2.84	380.7	-5.78	380.7	0.04	380.7	-1.57	380.7	3.4	380.7	1.01	380.7	0.93	380.7	-0.13	380.7	1.52	380.7	-3.41	380.7	1.58	380.7	-1.22	380.7	-0.81	380.7	-1.02	380.7	0.45	380.7	-6.81	380.7	-2.55	380.7	0.58	380.7	2.04	380.7	1.75	380.7	6.98	380.7	0.63	380.7	1.6	380.7	6.76	380.7	0.62
381.6	2.58	381.6	-4.32	381.6	1.45	381.6	-2.59	381.6	1.62	381.6	3.65	381.6	0.35	381.6	0.33	381.6	1.87	381.6	-3.56	381.6	1.59	381.6	1.98	381.6	-2.46	381.6	-1.9	381.6	1.28	381.6	-7.33	381.6	-1.83	381.6	1.02	381.6	1.06	381.6	3.39	381.6	4.34	381.6	2.25	381.6	2.08	381.6	5.93	381.6	1.02
382.5	0.39	382.5	-6.47	382.5	3.75	382.5	-0.72	382.5	2.67	382.5	4.84	382.5	1.8	382.5	-2.13	382.5	2.06	382.5	-2.13	382.5	0	382.5	3	382.5	1.93	382.5	-2.58	382.5	0.91	382.5	-5.67	382.5	-2.66	382.5	-0.1	382.5	2.82	382.5	1.87	382.5	5.92	382.5	0.74	382.5	3.83	382.5	5.93	382.5	1.13
383.4	0.96	383.4	-4.34	383.4	2.6	383.4	-1.83	383.4	1.81	383.4	3.08	383.4	0.52	383.4	-1.6	383.4	3.49	383.4	-5.42	383.4	0.91	383.4	3.17	383.4	-1.77	383.4	-3.6	383.4	1.96	383.4	-7.78	383.4	-0.1	383.4	0.16	383.4	2.79	383.4	3.79	383.4	4.59	383.4	3.47	383.4	4.51	383.4	5.73	383.4	0.09
384.3	1.19	384.3	-4.39	384.3	2.88	384.3	-0.27	384.3	1.45	384.3	1.51	384.3	1.53	384.3	-1.86	384.3	1.59	384.3	-3.17	384.3	-0.35	384.3	2.02	384.3	-1.77	384.3	-3.49	384.3	-0.59	384.3	-8.33	384.3	-1.98	384.3	2.22	384.3	2.51	384.3	1.63	384.3	3.75	384.3	0.43	384.3	3.96	384.3	4.56	384.3	1.73
385.2	0.45	385.2	-4.17	385.2	3.05	385.2	-1.61	385.2	2.19	385.2	4.75	385.2	1.01	385.2	-1.39	385.2	5.85	385.2	-4.68	385.2	-0.95	385.2	4.02	385.2	-1.46	385.2	-1.43	385.2	1.58	385.2	-8.25	385.2	-1.96	385.2	1.72	385.2	4.49	385.2	2.12	385.2	3.84	385.2	2.13	385.2	4.93	385.2	5.21	385.2	1.84
386.1	1.61	386.1	-3.92	386.1	1.18	386.1	-1.98	386.1	3.53	386.1	5.24	386.1	3.32	386.1	0.11	386.1	2.69	386.1	-1.42	386.1	0.4	386.1	2.35	386.1	0.4	386.1	-2.6	386.1	2.19	386.1	-6.18	386.1	-2.01	386.1	0.68	386.1	4.05	386.1	0.98	386.1	4.3	386.1	2.14	386.1	2.39	386.1	4.55	386.1	0.24
387	1.5	387	-5.09	387	0.75	387	-1.6	387	2.34	387	1.35	387	1.11	387	-0.21	387	2.3	387	-2.49	387	0.42	387	2.43	387	0.5	387	-2.28	387	-0.59	387	-6.57	387	-1.11	387	0.89	387	3.17	387	1.93	387	5.34	387	1.57	387	2.55	387	5.69	387	1.8
387.9	2.01	387.9	-4.87	387.9	0.97	387.9	-3.16	387.9	1.64	387.9	3.59	387.9	0.38	387.9	-1.5	387.9	3.65	387.9	-4.55	387.9	2.07	387.9	2.52	387.9	-1.68	387.9	-3.87	387.9	2.66	387.9	-8.79	387.9	1.16	387.9	2.34	387.9	0.65	387.9	1.02	387.9	6.38	387.9	2.96	387.9	4.8	387.9	8.44	387.9	0.59
388.8	1.83	388.8	-4.81	388.8	1.57	388.8	-1.7	388.8	2.17	388.8	1.49	388.8	1.74	388.8	0.19	388.8	6.12	388.8	-4.61	388.8	-2.25	388.8	1.08	388.8	-1.81	388.8	-2.22	388.8	2.39	388.8	-8.78	388.8	-1.84	388.8	-1.19	388.8	1.56	388.8	1.84	388.8	4.89	388.8	1.02	388.8	1.23	388.8	5.02	388.8	-0.54
389.7	3.48	389.7	-5.44	389.7	2.15	389.7	-2.07	389.7	1.37	389.7	3.29	389.7	2.29	389.7	-1.32	389.7	2.79	389.7	-2.74	389.7	-0.56	389.7	2.21	389.7	-0.71	389.7	-0.71	389.7	-0.33	389.7	-4.84	389.7	-1.03	389.7	-1.29	389.7	3.41	389.7	3.16	389.7	4.02	389.7	1.49	389.7	4.47	389.7	2.29	389.7	0.65
390.6	0.69	390.6	-2.38	390.6	-0.18	390.6	1.49	390.6	-0.02	390.6	0.75	390.6	0.96	390.6	0.55	390.6	2.12	390.6	1.05	390.6	-1.94	390.6	3.35	390.6	-0.91	390.6	-1.65	390.6	0.16	390.6	-6.22	390.6	-2.23	390.6	1.3	390.6	3.25	390.6	1.47	390.6	4.95	390.6	1.73	390.6	2.98	390.6	5.15	390.6	-1.07
391.5	1.16	391.5	-5.13	391.5	1.62	391.5	-4.83	391.5	1.91	391.5	1.18	391.5	1.97	391.5	-3.01	391.5	1.6	391.5	-3.28	391.5	-0.56	391.5	0.5	391.5	0.75	391.5	-2.55	391.5	1.29	391.5	-5.56	391.5	-1.12	391.5	-0.9	391.5	4.21	391.5	1.86	391.5	4.74	391.5	1.83	391.5	1.84	391.5	4.8	391.5	0.62
392.4	2.95	392.4	-5.19	392.4	4.63	392.4	-1.36	392.4	1.26	392.4	5.15	392.4	3.93	392.4	0.43	392.4	3.49	392.4	-0.7	392.4	-0.11	392.4	3.47	392.4	-1.75	392.4	-1.07	392.4	1.51	392.4	-5.97	392.4	-2.84	392.4	0.16	392.4	3.34	392.4	2.33	392.4	5.25	392.4	1.29	392.4	4.65	392.4	4.4	392.4	1.56
393.3	-0.59	393.3	-3.92	393.3	3.59	393.3	-1.95	393.3	3.65	393.3	1.32	393.3	-0.28	393.3	-0.57	393.3	2.61	393.3	-5.03	393.3	1.18	393.3	1.42	393.3	-0.39	393.3	-2.42	393.3	0.67	393.3	-7.48	393.3	-0.84	393.3	-1.17	393.3	2.27	393.3	0.2	393.3	6.12	393.3	2.72	393.3	2.45	393.3	4.42	393.3	-1.49
394.2	0.28	394.2	-7.27	394.2	4.86	394.2	0.55	394.2	1.58	394.2	1.24	394.2	0.62	394.2	-2.02	394.2	4.68	394.2	-1.19	394.2	-0.83	394.2	1.79	394.2	-0.7	394.2	-0.61	394.2	0.47	394.2	-5.56	394.2	-2	394.2	-0.9	394.2	6.53	394.2	1.2	394.2	4.16	394.2	3.35	394.2	0.68	394.2	2.47	394.2	2.04
395.1	0.33	395.1	-5.34	395.1	2.12	395.1	-0.29	395.1	-0.02	395.1	6.13	395.1	2.81	395.1	-0.73	395.1	2.15	395.1	-3.85	395.1	-0.95	395.1	2.07	395.1	-0.75	395.1	1.06	395.1	0.83	395.1	-10.33	395.1	-3.29	395.1	-0.54	395.1	1.41	395.1	2.92	395.1	5.53	395.1	1.53	395.1	1.85	395.1	5.19	395.1	-0.76
396	1.85	396	-7.39	396	0.31	396	-3.54	396	1.98	396	4.45	396	3.81	396	-4.45	396	3.07	396	-1.38	396	-1.71	396	1.53	396	1.23	396	-1.39	396	2.27	396	-5.45	396	-4.94	396	0.18	396	4.69	396	2.47	396	6.74	396	2.36	396	2.39	396	4.09	396	0.78
396.9	-0.61	396.9	-5.94	396.9	1.3	396.9	-3.75	396.9	5.32	396.9	6.35	396.9	0.96	396.9	-0.72	396.9	1.85	396.9	-0.89	396.9	0.26	396.9	3.73	396.9	-1.29	396.9	-2.22	396.9	-0.04	396.9	-7.28	396.9	-2.47	396.9	-1.43	396.9	2.65	396.9	3.65	396.9	4.26	396.9	2.41	396.9	0.73	396.9	3.16	396.9	-2.62
397.8	2.43	397.8	-4.19	397.8	1.22	397.8	-3.55	397.8	0.96	397.8	5.19	397.8	0.75	397.8	0.08	397.8	2.32	397.8	-1.92	397.8	0.43	397.8	3.37	397.8	0.75	397.8	-1.27	397.8	1.87	397.8	-7.88	397.8	-0.2	397.8	0.45	397.8	5.23	397.8	1.35	397.8	5.94	397.8	-0.38	397.8	2.73	397.8	5.09	397.8	2.42
398.7	3.46	398.7	-4.76	398.7	5.25	398.7	-1.2	398.7	3.26	398.7	3.68	398.7	1.41	398.7	0.33	398.7	3.49	398.7	-2.28	398.7	-1.84	398.7	2.78	398.7	-0.28	398.7	-1.96	398.7	1.07	398.7	-6.65	398.7	-0.03	398.7	0.86	398.7	4.17	398.7	2.43	398.7	4.85	398.7	3.15	398.7	3.47	398.7	5.5	398.7	1.36
399.6	2.87	399.6	-5.62	399.6	2.82	399.6	-2.01	399.6	2.33	399.6	0.14	399.6	2.26	399.6	-2.42	399.6	5.15	399.6	-1.43	399.6	-0.31	399.6	0.39	399.6	0.51	399.6	-2.65	399.6	2.46	399.6	-8.83	399.6	-1.62	399.6	-1.85	399.6	3.3	399.6	3.76	399.6	5	399.6	-0.21	399.6	2.18	399.6	2.58	399.6	0.01
400.5	0.01	400.5	-8.2	400.5	1.96	400.5	-2.43	400.5	3.37	400.5	3.13	400.5	1.27	400.5	-2.45	400.5	3.8	400.5	-3.13	400.5	1.69	400.5	2.46	400.5	-2.52	400.5	-1.1	400.5	2.95	400.5	-6.41	400.5	-0.63	400.5	2.16	400.5	3.76	400.5	0.72	400.5	4.53	400.5	0.06	400.5	1.08	400.5	5.55	400.5	1.8
401.4	1.24	401.4	-6.08	401.4	3.48	401.4	-1	401.4	2.75	401.4	5.61	401.4	1.96	401.4	-0.88	401.4	1.69	401.4	-2.41	401.4	0.49	401.4	3.32	401.4	0.45	401.4	-1.12	401.4	0.15	401.4	-7.91	401.4	-0.9	401.4	0.43	401.4	3.93	401.4	3.51	401.4	5.94	401.4	-1	401.4	2.11	401.4	5.48	401.4	2.5
402.3	0.68	402.3	-5.46	402.3	4.46	402.3	-3.52	402.3	2.78	402.3	3.3	402.3	0.96	402.3	-2.36	402.3	3.39	402.3	-1.7	402.3	0.64	402.3	2.93	402.3	-2.18	402.3	-3.7	402.3	2.07	402.3	-6.52	402.3	-3.54	402.3	1.58	402.3	3.79	402.3	2.99	402.3	5.53	402.3	3.43	402.3	1.69	402.3	4.35	402.3	3.31
403.2	2.07	403.2	-7.25	403.2	2.87	403.2	-3.06	403.2	2.45	403.2	2.15	403.2	2.76	403.2	0.4	403.2	3.15	403.2	-4.44	403.2	0.03	403.2	1.92	403.2	0.27	403.2	-1.3	403.2	0.49	403.2	-6.28	403.2	-0.87	403.2	-1.02	403.2	3.4	403.2	2.82	403.2	6.96	403.2	1.69	403.2	4.85	403.2	3.32	403.2	1.49
404.1	2.97	404.1	-6.41	404.1	3.47	404.1	-1.28	404.1	4.5	404.1	1.46	404.1	2.48	404.1	-0.07	404.1	1.96	404.1	-3.76	404.1	2.02	404.1	2.02	404.1	0.31	404.1	0.28	404.1	-1.07	404.1	-9.95	404.1	-3.52	404.1	2.56	404.1	2.58	404.1	0.17	404.1	4.68	404.1	0.6	404.1	1.81	404.1	6.68	404.1	-0.41
405	1.58	405	-6.55	405	2.3	405	-1.96	405	4.74	405	3.66	405	2.35	405	-2.66	405	3.5	405	-2.39	405	0.15	405	1.8	405	-0.12	405	-1.98	405	1.7	405	-6.19	405	-2.3	405	1.02	405	3.99	405	1.91	405	6.36	405	0.63	405	2.45	405	4.92	405	1.06
405.9	0.66	405.9	-5.31	405.9	3.45	405.9	-4.4	405.9	0.33	405.9	1.42	405.9	0.1	405.9	-0.52	405.9	3.87	405.9	-4.81	405.9	-0.66	405.9	-0.05	405.9	-0.85	405.9	-3.09	405.9	2.44	405.9	-7.95	405.9	-0.28	405.9	0.53	405.9	3.72	405.9	0.89	405.9	7.98	405.9	-0.13	405.9	1.85	405.9	4.5	405.9	1.58
406.8	3.62	406.8	-5.14	406.8	2.56	406.8	-1.69	406.8	2.59	406.8	3.3	406.8	2.2	406.8	-0.53	406.8	2.83	406.8	-2.16	406.8	2.36	406.8	5.27	406.8	-1.08	406.8	-1.58	406.8	0.18	406.8	-7.8	406.8	-0.21	406.8	1.5	406.8	3.55	406.8	-0.14	406.8	5.3	406.8	1.94	406.8	3.52	406.8	4.96	406.8	2.68
407.7	2.57	407.7	-6.96	407.7	2.22	407.7	-3.11	407.7	0.27	407.7	2.76	407.7	4.03	407.7	-1.64	407.7	2.98	407.7	-1.39	407.7	-2.05	407.7	2.22	407.7	-1.92	407.7	-2.93	407.7	2.76	407.7	-8.5	407.7	-0.78	407.7	2.57	407.7	4.91	407.7	2.18	407.7	6.19	407.7	1.15	407.7	4.43	407.7	3.71	407.7	0.33
408.6	2.54	408.6	-7.02	408.6	2.96	408.6	-3.19	408.6	0.82	408.6	2.97	408.6	0.49	408.6	-1.87	408.6	2.36	408.6	-3.75	408.6	0.91	408.6	1.28	408.6	-1.5	408.6	-2.59	408.6	1.1	408.6	-8.41	408.6	-0.91	408.6	-1.51	408.6	2.77	408.6	0.63	408.6	5.5	408.6	1.29	408.6	3.58	408.6	3.54	408.6	-1.24
409.5	2.56	409.5	-6.36	409.5	2.87	409.5	-0.53	409.5	2.34	409.5	4.34	409.5	2.28	409.5	-0.89	409.5	2.82	409.5	-1.16	409.5	0.32	409.5	2.21	409.5	-2.85	409.5	-0.87	409.5	3.89	409.5	-6.17	409.5	-2.96	409.5	-2.25	409.5	1.51	409.5	3.07	409.5	6.74	409.5	2.45	409.5	3.93	409.5	1.87	409.5	0.37
410.4	3.03	410.4	-5.17	410.4	2.94	410.4	-2.63	410.4	1.35	410.4	0.82	410.4	2.4	410.4	-1.18	410.4	5.55	410.4	-2.37	410.4	-0.23	410.4	2.58	410.4	-1.9	410.4	-0.27	410.4	-0.13	410.4	-7.24	410.4	-0.74	410.4	0.57	410.4	2.4	410.4	2.74	410.4	4.81	410.4	1.31	410.4	3.66	410.4	5.76	410.4	0.79
411.3	2.17	411.3	-5.78	411.3	0.28	411.3	-0.74	411.3	2.22	411.3	3.97	411.3	2.28	411.3	-2.1	411.3	2.75	411.3	-2.7	411.3	2.19	411.3	1.24	411.3	-1.53	411.3	-4.1	411.3	1.48	411.3	-9.69	411.3	0.73	411.3	0.85	411.3	1.58	411.3	0.93	411.3	4.96	411.3	1.23	411.3	6.12	411.3	7.61	411.3	-0.16
412.2	1.69	412.2	-3.89	412.2	2.91	412.2	-2.6	412.2	4.09	412.2	3.37	412.2	0.47	412.2	1.55	412.2	3.75	412.2	-1.92	412.2	0.06	412.2	1.14	412.2	-1.74	412.2	0.89	412.2	0.53	412.2	-6.96	412.2	-3.74	412.2	-0.42	412.2	2.21	412.2	3.05	412.2	4.45	412.2	2	412.2	3.07	412.2	6.1	412.2	2.64
413.1	2.03	413.1	-3.13	413.1	2.06	413.1	-2.01	413.1	4.62	413.1	2.51	413.1	-1.05	413.1	-1.15	413.1	5.25	413.1	-1.87	413.1	-0.53	413.1	0.94	413.1	-1.21	413.1	-1.14	413.1	2.37	413.1	-7.26	413.1	-2.16	413.1	0.22	413.1	4.54	413.1	1.5	413.1	4.97	413.1	1.76	413.1	2.28	413.1	3.92	413.1	1.06
414	1.05	414	-5.71	414	0.93	414	1.41	414	1.82	414	2.6	414	0.48	414	-0.79	414	2.89	414	-1.13	414	-0.41	414	-0.04	414	-2.31	414	-2.45	414	1.63	414	-6.38	414	-1.41	414	-0.56	414	2.8	414	3.9	414	4.73	414	2.58	414	3.95	414	6.32	414	0.12
414.9	1.62	414.9	-3.65	414.9	-0.35	414.9	-3.28	414.9	0.67	414.9	1.54	414.9	-0.88	414.9	-1.42	414.9	1.82	414.9	-4.97	414.9	1.28	414.9	-0.02	414.9	-1.53	414.9	-2.84	414.9	-0.45	414.9	-10.27	414.9	-0.21	414.9	-0.45	414.9	5.77	414.9	2.58	414.9	4.61	414.9	0.13	414.9	4.51	414.9	4.28	414.9	1.73
415.8	1.52	415.8	-4.82	415.8	0.04	415.8	-2.58	415.8	3.27	415.8	2.17	415.8	1.64	415.8	1.01	415.8	2.33	415.8	-4.49	415.8	-0.47	415.8	3.67	415.8	0.15	415.8	-2.05	415.8	1.87	415.8	-8.07	415.8	-1.39	415.8	1.91	415.8	4.42	415.8	1.64	415.8	6.98	415.8	1.46	415.8	3.35	415.8	4.81	415.8	0.81
416.7	0.45	416.7	-9.2	416.7	0.24	416.7	-1.95	416.7	1.59	416.7	3.71	416.7	0.57	416.7	-0.45	416.7	3.5	416.7	-3.72	416.7	0.34	416.7	4.19	416.7	-3.74	416.7	-0.07	416.7	-0.45	416.7	-10.26	416.7	-2.94	416.7	0.83	416.7	3.75	416.7	3.24	416.7	3.72	416.7	0.08	416.7	4.85	416.7	6.11	416.7	0.84
417.6	1.62	417.6	-5.62	417.6	2.22	417.6	-3.64	417.6	3.7	417.6	3	417.6	1.5	417.6	-0.11	417.6	3.22	417.6	-5.49	417.6	-0.29	417.6	2.51	417.6	-0.82	417.6	-1.3	417.6	-0.08	417.6	-8.68	417.6	-1.42	417.6	-1.03	417.6	4.18	417.6	3.85	417.6	5.04	417.6	0.42	417.6	3.1	417.6	5.8	417.6	1.78
418.5	0.82	418.5	-4.99	418.5	3.53	418.5	-0.41	418.5	-1.03	418.5	1.98	418.5	1.33	418.5	-1.25	418.5	3.65	418.5	-0.7	418.5	-0.8	418.5	4.28	418.5	-1.44	418.5	-2.53	418.5	0.17	418.5	-5.22	418.5	-3.02	418.5	1.67	418.5	1.71	418.5	4.93	418.5	4.11	418.5	3.17	418.5	1.86	418.5	3.05	418.5	-1.38
419.4	2.56	419.4	-6.9	419.4	-0.62	419.4	-1.09	419.4	2.42	419.4	4.08	419.4	2.2	419.4	-0.29	419.4	2.38	419.4	-4.79	419.4	0.3	419.4	2.93	419.4	-2.36	419.4	-1.87	419.4	1.13	419.4	-8.43	419.4	-0.72	419.4	-1.14	419.4	1.45	419.4	1.66	419.4	5.5	419.4	3.12	419.4	3.21	419.4	4.14	419.4	1.76
420.3	2.92	420.3	-5.89	420.3	1.12	420.3	-1.31	420.3	4.66	420.3	0.34	420.3	5.11	420.3	-3.16	420.3	2.9	420.3	-1.31	420.3	1.97	420.3	2.47	420.3	-0.73	420.3	-4.48	420.3	2.99	420.3	-7.1	420.3	-1.84	420.3	1.81	420.3	3.02	420.3	3.1	420.3	3.89	420.3	-0.83	420.3	2.11	420.3	4.52	420.3	2.19
421.2	0.93	421.2	-5.54	421.2	-0.11	421.2	-2.01	421.2	2.53	421.2	3.25	421.2	1.08	421.2	-2.52	421.2	-0.73	421.2	-0.13	421.2	-0.53	421.2	3.89	421.2	-2.51	421.2	-3.12	421.2	-0.04	421.2	-6.04	421.2	0.21	421.2	-0.57	421.2	3.36	421.2	3.19	421.2	6.67	421.2	2.4	421.2	2.67	421.2	6.18	421.2	0.62
422.1	2.68	422.1	-7.42	422.1	3.32	422.1	-1.24	422.1	4.45	422.1	6.12	422.1	4.61	422.1	-1.82	422.1	2.5	422.1	-1.82	422.1	-1.21	422.1	1.38	422.1	-1.56	422.1	-2.16	422.1	-1.05	422.1	-8.17	422.1	-2.6	422.1	0.86	422.1	1.51	422.1	1.56	422.1	5.25	422.1	1.53	422.1	1.69	422.1	6.12	422.1	-0.05
423	1.08	423	-7.05	423	2.63	423	0.64	423	2.18	423	2.63	423	2.17	423	-3.11	423	3.68	423	-2.06	423	-0.72	423	1.67	423	-1.77	423	-3.89	423	4.28	423	-8.75	423	-0.88	423	0.82	423	1.95	423	2.77	423	7.76	423	1.68	423	4.48	423	7.22	423	-0.94
423.9	1.29	423.9	-5.48	423.9	1.64	423.9	-0.02	423.9	1.17	423.9	3.44	423.9	2.8	423.9	-0.41	423.9	3.16	423.9	-0.66	423.9	-1.52	423.9	4.25	423.9	0.64	423.9	-1.55	423.9	1.27	423.9	-7.8	423.9	-2.09	423.9	2.37	423.9	4.64	423.9	1.8	423.9	7	423.9	-0.74	423.9	3.44	423.9	6.86	423.9	0.18
424.8	2.31	424.8	-5.22	424.8	1.55	424.8	-3.58	424.8	-0.15	424.8	3.37	424.8	3.96	424.8	-0.63	424.8	-1.14	424.8	-2.43	424.8	-1.99	424.8	2.4	424.8	-0.71	424.8	-0.76	424.8	-0.12	424.8	-6.73	424.8	-3.63	424.8	-0.2	424.8	4.68	424.8	3.69	424.8	6.54	424.8	-0.59	424.8	3.11	424.8	4.21	424.8	3.38
425.7	3.36	425.7	-4.65	425.7	3.27	425.7	0.44	425.7	0.85	425.7	2.43	425.7	1.66	425.7	-0.64	425.7	4.15	425.7	-2.94	425.7	-1.5	425.7	1.28	425.7	0.39	425.7	-2.04	425.7	3.62	425.7	-8.63	425.7	-0.51	425.7	0.79	425.7	3.27	425.7	1.51	425.7	8.43	425.7	2.32	425.7	3.13	425.7	5.9	425.7	-1.51
426.6	4.49	426.6	-7.29	426.6	0.41	426.6	-3.75	426.6	5.13	426.6	4.13	426.6	1.59	426.6	-3.06	426.6	1.28	426.6	-2.31	426.6	0.12	426.6	3.78	426.6	0.51	426.6	-3.55	426.6	-0.57	426.6	-8.08	426.6	-3.28	426.6	-0.19	426.6	5.88	426.6	2.44	426.6	6.05	426.6	1.93	426.6	0.97	426.6	6.14	426.6	2.42
427.5	2.87	427.5	-4.81	427.5	0.5	427.5	-1.71	427.5	3.09	427.5	2.01	427.5	3.39	427.5	-2.33	427.5	3.23	427.5	-2.19	427.5	0.65	427.5	2.07	427.5	-0.13	427.5	-3	427.5	2.87	427.5	-7.6	427.5	-2.07	427.5	1.14	427.5	4.47	427.5	4.11	427.5	7.93	427.5	1.51	427.5	1.4	427.5	5.53	427.5	1.51
428.4	3.06	428.4	-6.96	428.4	4.45	428.4	1.17	428.4	4.32	428.4	5.98	428.4	1.23	428.4	-4.03	428.4	4.03	428.4	-1.92	428.4	2.23	428.4	3.87	428.4	-1.75	428.4	-5.49	428.4	2.25	428.4	-8.26	428.4	0.48	428.4	1.08	428.4	2.56	428.4	1.26	428.4	7.51	428.4	2.07	428.4	3.73	428.4	4.32	428.4	2.59
429.3	2.72	429.3	-7.05	429.3	0.86	429.3	-2.09	429.3	3.31	429.3	2.13	429.3	2.07	429.3	-4.27	429.3	3.38	429.3	-3.46	429.3	0.82	429.3	2.13	429.3	-0.91	429.3	-4.05	429.3	1.25	429.3	-10.45	429.3	-0.74	429.3	-0.9	429.3	2.9	429.3	1.33	429.3	3.81	429.3	0.57	429.3	4.09	429.3	4.93	429.3	1.69
430.2	0.74	430.2	-6.24	430.2	3.81	430.2	-2.61	430.2	2.98	430.2	2.93	430.2	0.53	430.2	-2.08	430.2	4.08	430.2	-2.31	430.2	0.03	430.2	2.44	430.2	-0.35	430.2	-1.7	430.2	1.52	430.2	-9.09	430.2	0.05	430.2	-1.5	430.2	3.99	430.2	3.87	430.2	5.4	430.2	-0.12	430.2	3.95	430.2	3.8	430.2	-0.15
431.1	2.05	431.1	-6.44	431.1	-0.21	431.1	-3.55	431.1	4.91	431.1	3.44	431.1	2.54	431.1	-1.08	431.1	0.82	431.1	-2.74	431.1	2.23	431.1	3.58	431.1	-0.33	431.1	-4.29	431.1	1.51	431.1	-6.46	431.1	-2.64	431.1	3.32	431.1	4.04	431.1	3.19	431.1	5.8	431.1	1.25	431.1	0.9	431.1	8.83	431.1	-0.07
432	0.7	432	-5.88	432	3.17	432	-5.39	432	2.21	432	3.86	432	1.5	432	-3.96	432	4.24	432	-3.77	432	-1.24	432	1.24	432	-2.63	432	-3.42	432	0.32	432	-7.99	432	-2.55	432	-0.27	432	2.58	432	2.1	432	7.56	432	0.07	432	1.48	432	4.53	432	1.19
432.9	2.82	432.9	-6.01	432.9	2.69	432.9	-5.24	432.9	1.28	432.9	0.75	432.9	2.43	432.9	-0.55	432.9	2.96	432.9	-4.32	432.9	0.59	432.9	0.34	432.9	-1.36	432.9	-1.21	432.9	1.6	432.9	-9.7	432.9	-0.72	432.9	-0.64	432.9	4.36	432.9	2.39	432.9	6.31	432.9	2.62	432.9	3.08	432.9	6.22	432.9	0.25
433.8	3.71	433.8	-5.62	433.8	0.72	433.8	-1.98	433.8	4.74	433.8	3.91	433.8	3.16	433.8	-1.14	433.8	4.8	433.8	-3.13	433.8	0.33	433.8	3.05	433.8	-0.78	433.8	-2.87	433.8	2.27	433.8	-8.59	433.8	0.48	433.8	-0.66	433.8	3.38	433.8	3.03	433.8	4.48	433.8	2.18	433.8	1.47	433.8	4.98	433.8	0.86
434.7	1.6	434.7	-5.25	434.7	2.64	434.7	-0.29	434.7	3.65	434.7	2.81	434.7	0.49	434.7	-0.47	434.7	4.03	434.7	-4.14	434.7	1.72	434.7	1.96	434.7	-2.64	434.7	-3.9	434.7	-0.87	434.7	-9.88	434.7	0.2	434.7	-0.2	434.7	4.4	434.7	0.95	434.7	4.33	434.7	-0.08	434.7	4.66	434.7	2.23	434.7	2.37
435.6	0.3	435.6	-6.79	435.6	4.15	435.6	-1.62	435.6	4.18	435.6	3.5	435.6	0.08	435.6	-2.75	435.6	3.11	435.6	-3.11	435.6	2.73	435.6	1.99	435.6	-1.95	435.6	-3.39	435.6	1.89	435.6	-9.45	435.6	-0.59	435.6	0.21	435.6	3.65	435.6	2.46	435.6	6.42	435.6	3.26	435.6	3.77	435.6	3.43	435.6	-1.54
436.5	1.96	436.5	-4	436.5	3.74	436.5	-2.74	436.5	1.09	436.5	3.49	436.5	1.12	436.5	-1	436.5	1.14	436.5	-1.57	436.5	-1.07	436.5	4.66	436.5	-1.86	436.5	-1.79	436.5	1.3	436.5	-5.78	436.5	-3.17	436.5	-1.18	436.5	4.43	436.5	1.82	436.5	8.16	436.5	1.9	436.5	1.45	436.5	5.19	436.5	1.56
437.4	1.28	437.4	-5.68	437.4	1.05	437.4	-4.77	437.4	2.28	437.4	3.9	437.4	0.92	437.4	-1.59	437.4	2.65	437.4	-3.05	437.4	-2.91	437.4	1.76	437.4	-3.1	437.4	-3.26	437.4	2.39	437.4	-9.02	437.4	-0.69	437.4	-1.4	437.4	2.14	437.4	2.44	437.4	6.46	437.4	-0.03	437.4	4.31	437.4	4.97	437.4	-0.58
438.3	0.55	438.3	-3.76	438.3	3.58	438.3	0.02	438.3	6.16	438.3	1.31	438.3	1.22	438.3	0.45	438.3	3.08	438.3	-1.73	438.3	1.05	438.3	1.69	438.3	-1.43	438.3	-4.09	438.3	-0.65	438.3	-9.23	438.3	-1.47	438.3	-1.97	438.3	6.43	438.3	2.08	438.3	4.27	438.3	2.61	438.3	1.38	438.3	5.7	438.3	2.17
[truncated: 22 more columns]

## Sheet: Data corrected
X	L1A1	L1A2	L1A3	L1A4	L1A5	L1A6		L2A1	L2A2	L2A3	L2A4	L2A5	L2A6		L3A1	L3A2	L3A3	L3A4	L3A5	L3A6		L4A1	L4A2	L4A3	L4A4	L4A5	L4A6
-240.3	0.41	4.34	0.82	2.97	0.18	0		0.11	3.33	1.19	4.4	0.67	0		-0.46	3.04	-1.36	3.7	0.4	0		1.27	1.59	2.18	0.12	4.28	0
-239.4	2.34	8.05	2.21	4.65	-0.32	0		3.18	3.69	4.35	6.56	0.05	0		-1.42	3	-0.2	3.61	-2.82	0		-1.72	0.71	0.36	-0.64	-0.69	0
-238.5	1.8	7.6	2.38	2.75	-3.1	0		1.2	0.11	2.94	2.61	-1.54	0		2.19	0.27	3.02	5.43	-0.25	0		-2.61	-0.46	0.24	-1.72	0.28	0
-237.6	-1.49	5.81	-0.27	-0.41	-3.54	0		0.49	1.37	0.92	3.38	-0.55	0		0.28	3.47	-2.2	6.13	1.22	0		-0.41	0.45	-0.5	-0.12	-0.12	0
-236.7	5.4	8.41	1.52	4.22	1.04	0		1.08	3.62	0.45	4.78	1.77	0		2.31	3.81	0.56	4.78	2.02	0		-1.28	-1.19	1.71	-0.42	-0.3	0
-235.8	1.32	7.51	4	3.46	3.35	0		-2.38	1.09	3.35	3.6	2.88	0		-2.31	1.62	0.35	4.31	-0.64	0		-3.45	-2.64	-1.58	-1.16	0.08	0
-234.9	1.15	6.63	2.05	4.83	0.61	0		1.57	3.56	1.12	5.63	0.49	0		0.3	1.73	-3.68	1.94	-3.72	0		-0.81	1.65	-0.43	-1.2	-0.25	0
-234	1.01	5.42	3.58	3.88	0.35	0		-1.22	-1.57	3.52	2.71	0.61	0		-2.33	-0.86	0.36	1.67	-1.42	0		-3.61	-1.66	-1.48	-4.91	-4.32	0
-233.1	4.56	7.94	5.7	5.32	1.07	0		5.12	4.53	5.09	4.6	1.95	0		-0.12	-0.86	-1.48	1.7	-2.43	0		-2.44	-2.6	0.45	-1.29	-0.62	0
-232.2	2.06	6.48	0.36	2.18	0.2	0		2.35	3.04	2.48	7.67	1.82	0		2.92	2.48	-2.17	5.2	-0.39	0		-1.57	-0.71	-2.82	-3.54	-1.09	0
-231.3	1.42	6.17	2	1.31	-0.81	0		1.53	-0.88	-1.28	1.13	-3.08	0		0.45	-1.92	-2.41	3.02	-2.94	0		-1.23	-0.93	-2.16	-2.17	0.75	0
-230.4	1.87	5.76	3.77	4.6	-1.12	0		0.7	1.53	3.45	2.36	2.23	0		2.26	2.04	1.05	5.98	0.59	0		3.44	2.07	4.31	-0.53	-0.94	0
-229.5	2.64	5.42	4.5	8.08	1.89	0		-0.4	1.31	1.52	6.6	0.26	0		0.9	1.17	1.33	4.61	-1.99	0		0.54	-0.6	1.64	-1.03	0.13	0
-228.6	4.87	9.03	4.43	5.31	4.29	0		5.2	5.48	4.6	7.39	3.86	0		0.44	0.81	-2.1	4.71	-1.5	0		-0.93	0.73	-0.45	0.13	1.29	0
-227.7	0.18	6.62	0.11	2.77	-1.38	0		0.04	1.96	1.71	5.34	-0.07	0		3.24	3.34	0.17	7.11	2.55	0		2.56	4.94	4.23	4.83	4.35	0
-226.8	1.01	8.38	5.12	4.69	2.61	0		2.52	2.91	4.75	2.86	3.34	0		-0.38	-1.57	0.55	3.4	0.3	0		0.88	-0.13	3.91	-0.22	3.24	0
-225.9	1.96	8.86	1.63	8.03	1.16	0		-0.34	6.41	2.31	6.24	0.93	0		-0.25	4.82	2	2.87	-0.08	0		-0.41	-1.03	2.24	0.3	0.58	0
-225	2.42	7.1	3.28	7.83	-1.29	0		0.37	3.83	0.59	6.55	-0.15	0		0.07	3.82	-1.98	5.26	0.28	0		1.36	-0.1	3.73	1.04	2.59	0
-224.1	-0.15	3.88	1.75	1.88	-0.47	0		0.86	-1.24	1.87	2.47	-0.59	0		0.36	-2.55	-2.29	4.38	-4.04	0		-0.48	-2.55	0.54	-0.41	0.76	0
-223.2	0.42	8.58	3.77	5.38	2.1	0		1.98	3.42	4.4	6.9	0.98	0		0.43	2.06	-0.42	5.58	0.46	0		-0.5	-1.82	1.45	-0.72	-1.51	0
-222.3	-0.87	4.99	-2.81	1.02	-3.73	0		-1.99	-2.22	-1.64	-0.93	-3.45	0		1.5	-0.09	-0.65	3.96	-0.72	0		-3.53	-1.41	-1.73	0.06	0.2	0
-221.4	2.06	7.22	-0.57	1.88	-1.07	0		1.61	3.85	2.63	2.77	-1.61	0		-0.56	0.34	0.31	1.75	-1.42	0		0.14	-0.55	-0.15	-3.26	0.64	0
-220.5	1.21	6.97	1.55	5.18	-0.44	0		3.62	5.61	3.45	5.78	3.39	0		-0.24	0.4	-0.7	5.45	-0.46	0		-2.3	0.88	1.14	0.9	0.51	0
-219.6	5.87	8.4	5.51	6.33	3.38	0		1.29	2.76	1.01	5.86	0.87	0		-0.62	0.14	-4.57	0.97	-1.46	0		-1.52	-0.8	-0.26	-2.37	0.78	0
-218.7	-0.12	3.37	2.75	3.38	1.47	0		2.85	0.83	3.03	5.51	0.74	0		1.22	-0.8	-0.35	4.14	-1.15	0		-2.34	-0.25	2.11	-1.7	-0.28	0
-217.8	-1.83	6.15	3.13	3.14	-0.93	0		1.43	4.59	6.3	3.74	-0.33	0		3.67	5.43	6.12	5.76	1.07	0		-5.41	-2.25	-1	-2.15	-1.34	0
-216.9	2.16	6.19	3.9	3.57	1.19	0		3.6	2.29	3.59	5.64	3.06	0		-0.34	-1.29	0.53	4.15	-1.04	0		-2.89	-1.48	1.58	-0.32	1.48	0
-216	4.86	7.09	4.67	6.61	0.16	0		2.02	2.27	1.2	3.89	1.37	0		0.77	1.41	0.5	0.73	0.29	0		-0.68	-0.82	0.45	-3.77	-1.05	0
-215.1	6.9	9.25	5.64	7.29	2.37	0		2.54	3.59	3.06	5.41	-1.44	0		-3.22	0.07	-3.23	-0.23	-2.98	0		0.94	-0.95	1.33	-3.3	-0.04	0
-214.2	-0.11	6.72	2.18	3.47	0.84	0		0.05	3.47	3.37	5.2	1.34	0		0.93	2.96	2.17	5.43	2.83	0		0.1	-0.18	0.57	-0.34	0.98	0
-213.3	1.15	3.37	2.2	0.64	-1.5	0		2.1	0.46	2.69	2.58	-0.84	0		-0.07	-0.49	-2.01	2.27	-4.17	0		0.63	-0.19	0.33	-0.53	-0.63	0
-212.4	0.85	5.37	2.96	2.63	2.57	0		2	1.95	1.97	3.94	1.37	0		1.2	-0.44	-0.1	4.41	-2.73	0		-0.98	-1.01	-0.86	0.27	-0.33	0
-211.5	-0.26	4.92	-0.63	1.41	-1.47	0		1.48	3.38	0.81	4.6	1.97	0		2.7	1.81	-1.68	7.19	1.21	0		-0.99	-1.39	0.27	-0.2	1.5	0
-210.6	1.19	4.49	-0.83	0.73	-2.63	0		-0.74	0.99	2.64	3.86	-1.3	0		-0.44	2.08	0.24	5.62	-0.94	0		-0.28	3.01	3.44	1.88	3.73	0
-209.7	0.66	4.8	3.73	1.51	1.03	0		1.22	2.58	5.78	4.87	4.12	0		-3.58	-0.76	-0.11	3.44	-2.08	0		0.33	0.54	1.2	-1.07	0.99	0
-208.8	1.3	3.18	-0.19	2.75	-0.78	0		-0.67	-0.3	2.22	3.29	-0.26	0		-1.24	-0.98	0.1	4.78	-4.28	0		0.53	0.57	1.67	1.41	1.73	0
-207.9	0.27	4.76	1.34	1.45	-0.83	0		0.22	1.65	-0.07	4.24	-1.39	0		0.13	0.58	-2.67	3.99	-0.92	0		-0.29	-2.81	0.1	-2.55	-1.83	0
-207	4.54	5.41	3.86	5.01	1.91	0		1.8	0.14	1.56	1.9	1.26	0		1.46	0.63	-1.09	5.12	0.93	0		0.48	2.53	3.21	0.22	2.46	0
-206.1	0.24	9.21	2.05	3.6	-0.18	0		1.51	3.27	0.93	5.92	1.18	0		2.88	1.67	-1.31	3.18	0.3	0		1.03	0.3	1.28	-0.73	0.56	0
-205.2	-0.61	5.78	1.49	2.85	-1.57	0		2.31	2.44	3.97	7.07	2.96	0		4.48	4.25	3.07	7.04	3.93	0		1.4	-0.59	0.01	-1.99	1.72	0
-204.3	-0.31	4.94	2.47	2.75	-0.23	0		-0.6	-0.89	3.74	5.43	1.35	0		3.36	1.29	3.86	6.22	2.93	0		-1.13	-2.33	1.33	-1.55	0.79	0
-203.4	1.39	5.8	1.4	4.04	-1.23	0		4.88	4.21	4.06	6.71	3.49	0		1.09	2.55	-0.36	4.74	4.39	0		-2.32	-2.05	-1.29	-3.83	0.47	0
-202.5	4.67	8.32	3.65	3.85	1.8	0		2	3.28	3.66	4.39	1.03	0		0.9	3.42	0.19	6.46	1.08	0		0.5	3.72	1.95	2.35	5.25	0
-201.6	1.06	7.81	4.31	2.39	1.91	0		4.6	4.03	3.84	6.69	-0.84	0		2.35	0.11	2.57	4.69	-1.98	0		-0.6	-0.41	2.27	0.02	0.68	0
-200.7	-1.21	4.89	3.28	0.89	-1.74	0		1.93	4	4.11	4.42	0.53	0		2.32	3.87	0.43	4.29	-1.08	0		-3.12	0.31	0.05	-1.3	0.48	0
-199.8	1.7	5.6	4.22	2.47	1.07	0		3.63	0.77	5.02	7.36	0.87	0		-0.14	2.95	1.3	6.12	-0.8	0		-2.57	0.9	1.74	-0.89	0.89	0
-198.9	-0.45	5.21	3.07	2.53	-1.21	0		-1.18	3.88	2.39	4.45	-2.32	0		-0.63	1.08	-1.62	2.38	-1.68	0		-2.46	-1.88	-1.41	-2.73	-0.97	0
-198	0.17	0.01	-0.76	2.44	-4.67	0		-0.96	-0.39	-0.77	3.95	-3.14	0		0.55	-0.51	-1.22	5.8	-2.22	0		0.15	0.52	1.46	-1.57	0.03	0
-197.1	1.4	5.82	1.11	2.38	0.94	0		1.06	-0.46	1.08	3.69	-3.1	0		1.74	1.42	-2.61	5.34	-4.04	0		-2.45	-1.85	-0.27	-3.3	-1.45	0
-196.2	0.62	5.42	2.42	3.52	-0.48	0		2.66	2.15	5.22	6.73	2.97	0		3	3.01	2.09	2.98	0.97	0		-0.18	-0.35	1.51	-3.13	0.99	0
-195.3	4.38	7.03	5.24	0.99	1.84	0		1.86	1.09	2.5	3.51	-0.83	0		0.79	-1.55	-4.46	4.86	-2.33	0		-0.78	-0.78	-0.99	0.87	-0.08	0
-194.4	6.16	6.4	1.87	5	2.48	0		3.98	1.69	1.25	3.93	1.71	0		-1.04	-0.48	-1.69	1.51	-0.09	0		1.77	1.53	4.56	1.49	3.17	0
-193.5	0.99	7.21	2.52	4.41	0.54	0		3.55	3.84	2.74	3.79	1.41	0		4.39	3.42	0.93	5.02	1.75	0		1.06	1.87	2.53	1.91	2.43	0
-192.6	0.97	4.44	2.97	2.42	-1.85	0		0.07	3.22	4.06	2.97	-1.44	0		0.56	2.57	1.28	2.64	-2.33	0		-0.03	0.41	1.18	-1.5	-0.89	0
-191.7	6.33	10.08	3.1	3.16	3.28	0		4.73	4.19	3.14	5.05	2.84	0		1.15	1.95	0.59	3.59	-0.87	0		0.03	1.47	4.58	0.06	-0.2	0
-190.8	-0.3	2.63	0.26	-1.9	-2.72	0		-1.15	-2.8	-0.53	-0.2	-3.13	0		-2.86	-0.55	-2.56	2	-4.15	0		-4.67	-1.14	0.94	-1.65	-1.91	0
-189.9	-1.13	3.24	1.53	2.01	-1.74	0		-2.52	-0.16	0.51	2.37	-2.26	0		-3.17	-4.35	-3.23	2.38	-5.31	0		-2.53	-1.73	0.15	-1.89	-0.99	0
-189	-1.38	2.86	0.66	1.18	-3.29	0		-0.28	0.19	0.33	1.93	-1.87	0		-4.86	-2.36	-5.79	-0.3	-4.2	0		-2.04	-1.49	-3.39	-4.13	-2.57	0
-188.1	-0.45	3.04	2.48	-0.44	-1.47	0		1.78	3.6	5.04	5.3	2.34	0		-3.68	1.63	-1.65	3.6	0.84	0		0.15	-1.1	1.17	-2.22	3.84	0
-187.2	1.11	5.71	3.26	1.78	-2.67	0		0.79	4.29	2.89	3.04	-0.44	0		-0.61	0.28	-1.92	2.87	-3.07	0		-1.51	-0.91	1.4	-3.46	-0.51	0
-186.3	1.96	8.28	4.66	4.82	-0.11	0		1.97	5.3	6.6	4.84	1.92	0		3.09	3.8	3.52	5.62	0.16	0		1.26	-0.55	3.51	1.74	-0.15	0
-185.4	1.73	4.5	1.89	2.1	-0.14	0		2.69	6.68	4.11	7.9	3.42	0		-0.07	3.13	1.32	4.42	1.62	0		-1.11	1.75	3.75	1.51	0.43	0
-184.5	3.95	4.87	4.08	4.23	-0.24	0		1.57	0.85	4.09	2.66	-0.86	0		1.08	1.83	-0.04	3.51	-1.87	0		-4.82	-0.84	-2.59	-3.92	-2.08	0
-183.6	-0.43	3.5	-0.63	1.16	-0.55	0		1.08	4.2	2.98	6.41	3.41	0		-1.03	2.67	0.51	4.23	-0.22	0		-2.32	0.66	-0.28	0.06	-0.08	0
-182.7	-2.15	3.57	0.26	-1.2	-3.14	0		2.2	5.35	3.62	6.01	1.28	0		-0.65	1.2	0.25	7.2	0.75	0		-0.98	0.39	0.98	1.43	-0.62	0
-181.8	0.89	5.1	3.6	2.9	0.26	0		0.49	1.03	-0.77	2.19	-2.24	0		-1.33	1.12	-2.7	2.84	-0.99	0		-4.4	-2.57	-2.54	-3.89	-0.83	0
-180.9	0.45	1.72	-1.62	2.83	-1.93	0		2.33	2.53	2.93	3.23	1.69	0		-1	-2.45	-3.53	1.67	-2.33	0		-1.25	-0.27	2.49	0.45	1.27	0
-180	2.06	6.99	2.64	3.77	0.9	0		1.15	2.79	0.67	3.66	1.65	0		0.73	2.6	-1.42	3.17	-1.82	0		1.11	1.79	2.88	2.76	0.66	0
-179.1	1.05	3.25	2.12	2.87	0.85	0		1.32	-1.66	2.8	4.69	-1.87	0		3.26	1.22	0.31	5.34	-0.51	0		0.71	-0.86	3.15	1.16	1.46	0
-178.2	2.8	5.32	-0.2	3	-1.4	0		0.86	1.05	0.62	2.96	-0.83	0		0.99	-0.43	-0.78	3.81	-2.13	0		-0.03	1.77	1.6	0.1	2.16	0
-177.3	0.91	3.53	0.56	1.45	-2.46	0		1.63	4.5	1.65	7.4	0.5	0		1.4	1.3	-0.53	4.79	1.64	0		1.91	-0.51	3.06	0.99	3.05	0
-176.4	-1.27	2.34	2.91	2.87	-0.86	0		1.73	-0.12	4.84	5.68	0.65	0		-1.43	-0.19	0.27	1.53	-3.54	0		-3.32	-4.38	-0.13	-4.16	-2.3	0
-175.5	0.87	3.29	1.35	1.79	-3.32	0		1.01	2.32	0.88	1.98	-2.02	0		0.05	0.8	-2.11	0.8	-3.09	0		-0.49	-2.46	1.77	-1.55	0.68	0
-174.6	2.41	6.47	1.95	1.55	4.03	0		1.45	1.59	-0.3	3.29	1.15	0		-0.92	-2.45	-2.58	1.13	-2.15	0		-4.07	-3.39	0.74	-2.07	-2.5	0
-173.7	-0.66	2.31	0.12	1.56	-1.82	0		-0.65	0.02	0.55	0.93	-1.21	0		-0.65	0.52	-2.42	-0.09	-3.37	0		2.05	-0.23	0.31	-1.08	2.31	0
-172.8	-2.87	1.77	0.3	0.12	-3.53	0		0.81	0.08	3.58	2.33	1.94	0		0.9	1.63	-0.78	1.62	-2.82	0		-4.66	-2.93	-0.44	-3.31	-2.46	0
-171.9	3.99	6.27	5.51	3.78	3.84	0		3.94	2.79	4.46	5.32	1.85	0		4.91	3.74	1.62	5.23	2.14	0		1.88	-1.34	2.13	0.27	0.25	0
-171	-4.27	1.23	1.94	1.03	-2.15	0		-0.04	2.43	0.93	3.23	2.17	0		-2.12	-1.52	-4.43	3.11	-2.87	0		-2.84	-3.23	-1.85	-3.16	-1.71	0
-170.1	1.96	3.13	4.05	4.18	3.02	0		1.84	2.63	2.91	2.89	1.23	0		0.51	3.34	0.61	4.47	0.54	0		-3.98	-0.26	1.85	-0.19	0.64	0
-169.2	2.85	2.22	5.03	2.24	0.22	0		1.1	1.38	0.8	2.76	2.65	0		1.22	2.78	0.09	5.11	1	0		-1.03	-0.16	0.74	1.71	0.25	0
-168.3	0.18	2.28	3.5	4.37	1.38	0		-0.1	1.56	2.49	5.68	1.46	0		-0.22	0.7	2	6.37	-1.4	0		-2.4	-2.32	2.13	-0.44	-1.24	0
-167.4	-0.76	3.8	-0.09	3.9	1.15	0		3.77	4.5	3.17	5.54	2.32	0		1.57	0.42	-0.83	3.01	-0.92	0		-4.06	-4.47	-2.4	-2.13	-4.16	0
-166.5	2.15	3.88	2.29	2.37	0.12	0		-0.36	1.26	1.19	4.87	-1.37	0		-3.72	-1.07	-2.71	0.88	-4.57	0		-3.77	-1.53	1.35	-3.1	-1.04	0
-165.6	0.28	3.53	1.81	2.66	0.22	0		1.48	5.01	2.76	6.6	0.13	0		1.31	1.79	1.23	3.39	1.28	0		-0.23	-0.48	4.53	-1.71	1.12	0
-164.7	-0.82	4.84	-1.07	1.17	-1.21	0		1.58	3.29	0.5	6.29	0.74	0		1.61	0.92	0.51	5.5	0.33	0		2.61	2.55	4.05	2.21	4.52	0
-163.8	1.42	8.31	1.81	4.99	0.34	0		2.38	-1.24	-0.44	2.36	-1.14	0		0.49	-2.93	0.18	1.8	-1.72	0		-0.47	-0.87	0.07	-0.28	0.88	0
-162.9	-1.39	0.63	-1.79	0.76	-2.24	0		1.06	-1.52	0.53	0.49	-1.74	0		0.31	0.5	-0.17	1.82	0.13	0		-3.9	-0.59	0.35	-2.94	0.37	0
-162	-3.02	4.57	1.83	2.03	0.01	0		0.33	2.08	0.91	0.61	1.99	0		2.71	0.83	0.11	5.18	0.08	0		-0.25	-4.18	0.82	-1.19	-2.9	0
-161.1	-1.03	4.46	3.21	1.16	-2.2	0		1.1	1.34	3.21	3.25	-1.21	0		0.85	0.41	-0.81	3.83	-1.72	0		1.16	0.26	0.91	-0.3	2.19	0
-160.2	-1.48	3.22	0.21	1.13	-2.43	0		1.02	-0.41	1.79	2.65	-1.93	0		-1.61	-1.39	-2.88	0.64	-0.04	0		-1.47	-2.51	1.86	-2.56	1.95	0
-159.3	1.41	4.69	1.34	2.23	-2.65	0		2.26	0.46	2.46	3.48	-0.04	0		-1	-2.63	-1.74	-0.16	-2.79	0		-2.17	-4.05	0.37	-1.61	-2.45	0
-158.4	-1.57	1.2	-2.22	1.64	-1.04	0		2.17	2.43	2.01	3.05	1.98	0		2.34	1.22	2.67	4.13	2.62	0		-2.9	-0.72	1.89	-1.61	0.58	0
-157.5	1.39	7.38	2.21	5.59	0.01	0		0.59	5.39	5.09	8.32	0.88	0		-0.58	0.88	-1.17	2.65	-1.37	0		-1.5	-3.13	0.33	-3.24	-0.92	0
-156.6	1.32	5.62	4.3	2.52	0.96	0		4.07	5.33	6.84	5.22	1.78	0		0.71	3.08	-1.6	2.96	0.62	0		-1.36	1.58	3.75	-1.01	3.96	0
-155.7	0.72	1.42	-1.64	1.62	0.01	0		0.61	0.27	-0.14	1.68	1.15	0		1.63	1.83	0.6	5.61	1.4	0		-0.53	-1.35	2.85	2.74	0.78	0
-154.8	-0.9	2.14	0.66	2.1	-0.58	0		3.61	2.92	4.13	2	1.52	0		2.05	0.96	0.94	0.12	-0.61	0		1.84	0.63	2.89	2.22	3.91	0
-153.9	-3.33	1.09	-0.92	-0.16	-4.07	0		-2.04	1.18	2.87	0.77	-2.25	0		-3.6	-1.17	-1.99	-1.75	-3	0		-4.49	-3.02	0.89	-4.26	1.65	0
-153	0.16	3.8	0.15	2.66	0.72	0		2.33	-0.42	-1.83	5.17	1.49	0		0.93	2.39	-2.17	3.23	1.44	0		-3.57	-1.34	-1.33	-3.26	-1.22	0
-152.1	-1.62	3.29	1.53	1.27	-2.13	0		-3.32	0.05	0.06	2.55	-1.81	0		-4.73	-2.1	-0.26	3.06	-1.71	0		-0.06	0.7	3.07	1.94	1.73	0
-151.2	-0.08	1.95	0.28	-1.7	2.05	0		0.04	-0.4	1	2.28	2.75	0		1.38	3.04	-1.08	3.69	1.78	0		-1.16	2.09	1.46	2.14	2.16	0
-150.3	0.8	2.38	-0.22	3.66	-0.78	0		2.95	0.76	1.64	4.76	-0.16	0		1.96	3.36	0.18	3.88	1.56	0		1.78	1.67	3.12	1.57	3	0
-149.4	2.37	2.36	1.84	3.24	-2.51	0		2.09	1.01	2.29	2.3	-0.32	0		-0.78	2.12	-0.65	1.88	2.54	0		-0.44	1.79	2.18	0.45	3.52	0
-148.5	0.95	4.9	1.01	2.86	-0.16	0		3.11	2.95	4.46	3.23	0.73	0		0.67	0.45	-1.46	0.13	-2.94	0		-3.79	-1.72	0.43	-3.63	-3.73	0
-147.6	0.25	3.1	1.04	0.87	-0.08	0		-0.19	1.77	2.44	3.45	0.31	0		-0.88	-0.23	-1	1.65	-2.96	0		-2.3	0.07	0.95	1	-2.01	0
-146.7	0.11	1.58	1.36	2.09	0.32	0		1.4	2.3	3.07	2.51	0.12	0		1.56	0.2	-1.28	1.92	-2.17	0		-1.47	0.68	3.62	-2.44	0.78	0
-145.8	1.6	2.79	2.46	2.47	-1.51	0		-2.84	-0.97	1.39	0.37	-1.98	0		-1.18	-2.1	-2.2	2.33	0.29	0		-1.06	-3.37	-0.22	-1.07	-0.13	0
-144.9	-3.58	0.11	-0.6	2.97	-0.91	0		-1.66	1.68	1.92	2.9	0.42	0		-1.24	-0.13	-1.33	1.44	-1.19	0		0.55	-0.74	1.6	-1.16	0.31	0
-144	1.7	4.04	5.28	3.46	1.13	0		2.77	2.3	4.18	5.1	1.32	0		-1.28	0.62	0.04	3.47	-0.67	0		-1.38	-4.35	2.06	-1.5	1.06	0
-143.1	1.83	1.25	2.13	4.43	-0.39	0		3.15	1.14	3.33	3.74	0.72	0		2.08	0.73	1.28	-0.43	-0.47	0		-2.46	-1.83	-0.03	-4.22	-1.84	0
-142.2	1.22	2.96	3.72	1.57	1.77	0		-0.91	2.55	1.06	3.04	2.4	0		-1.52	2.3	0.18	3.09	0.52	0		-0.14	-0.06	4.12	1.61	1.06	0
-141.3	-1.21	-0.49	-0.85	-1.25	-2.84	0		2.89	0.68	5.34	3.02	1.08	0		0.83	3.08	2	3.44	0.61	0		-1.77	-2.43	0.86	-2.08	-0.92	0
-140.4	2.39	4.09	4.54	4.43	1.39	0		4.96	0.66	4.03	4.5	1.38	0		-0.22	-0.13	-0.72	0.31	-0.39	0		0.1	-0.84	4.06	-1.84	0.98	0
-139.5	0.75	4.41	6.24	4.45	0.06	0		2.08	3.62	3.75	5.44	-0.61	0		-0.12	-0.45	-1.66	3.02	-1.56	0		-1.11	0.07	1.26	-2.91	0.29	0
-138.6	-0.99	1.47	0.91	1.18	-0.83	0		1	3.41	2.47	4.06	1.39	0		1.76	3.42	-0.05	4.17	0.81	0		0.93	4.77	6.4	2.56	2.32	0
-137.7	-0.06	5.21	-0.13	1.9	-0.9	0		2.23	4.46	4.81	4.23	1.53	0		3.12	3.31	1.57	4.83	0.56	0		-0.74	1.59	3.02	0.62	-0.22	0
-136.8	2.6	4.95	0.43	1.28	-0.5	0		1.51	1.58	4.58	1.89	0.63	0		-2.07	-1.37	-0.86	-0.62	-3.02	0		-0.86	-1.21	1.8	-2.93	-0.22	0
-135.9	-0.04	3.89	3.5	2.89	-2.1	0		2.3	2.17	1.23	1.71	-0.14	0		1.34	1.18	-1.15	2.74	0.22	0		1.7	-0.13	2.38	-0.92	0.8	0
-135	-0.72	1.58	2.41	0.68	-4.08	0		-1.75	1.62	1.75	-1.28	-0.14	0		-2	0.61	0.66	2.1	-2.42	0		-1.35	-2.7	1.38	0.58	-0.1	0
-134.1	-2.79	1.97	-2.21	1.38	-3.44	0		-2.83	-1.96	0.1	2.73	-0.92	0		-1.32	-2.12	-0.92	0.14	-1.35	0		-0.13	-1.7	3.59	-3.64	-0.41	0
-133.2	0.63	0.25	1.5	-0.08	-1.21	0		0.9	2	-0.7	-0.65	-0.01	0		0.08	1.86	-2.34	1.72	-1.75	0		-2.4	-2.94	-0.08	-2.67	-4.56	0
-132.3	0.47	2.76	4	3.52	2.37	0		1.72	2.16	5.15	3.57	2.96	0		-1.25	1.46	0	1.42	0.88	0		-1.61	-0.49	4.32	2.47	2.68	0
-131.4	0.56	3.87	1.7	3.09	1.01	0		4.59	2.1	4.97	4.44	3.02	0		3.74	-0.47	1.99	0.91	1.87	0		2.69	0.14	2.29	0.59	3.31	0
-130.5	0.64	1.62	0.44	3.27	0.39	0		-0.24	0.9	1.29	4.63	0.43	0		-0.66	-1.82	-0.59	1.76	-1.91	0		3.5	1.2	2.97	2.13	0.2	0
-129.6	2.17	0.77	0.42	1.67	-2.71	0		1.36	2.16	4.16	3.71	-0.84	0		0.38	1.65	-0.5	2.99	0.38	0		-3.02	-1.46	0.75	-1.93	0.89	0
-128.7	-1.16	0.2	0.04	-0.8	-0.85	0		-3.27	-2.75	-0.41	0.99	-1.17	0		-2.63	-0.09	0.63	0.82	-1.04	0		-3.26	-0.33	-0.21	-3.7	-1.64	0
-127.8	0.29	5.85	1.98	1.64	-0.39	0		-1.51	1.5	2.32	2.57	-3.08	0		-0.04	-1.72	1.7	3.84	-2.33	0		-0.81	-1.76	-0.25	-1.09	-0.82	0
-126.9	1.38	4.43	0.3	0.7	-2.9	0		0.34	-0.46	0.03	1.75	-2.38	0		0.57	-0.71	1.86	4.71	-0.39	0		-0.6	-1.91	4.1	-1.27	-1.87	0
-126	1.34	2.82	4.18	0.64	0.21	0		4.15	3.48	6	5.15	2.76	0		2.03	2.17	1.47	3.47	-1.54	0		1.45	-1.07	1.53	0.17	0.39	0
-125.1	2.29	3.84	3.17	5.12	-0.36	0		1.69	1.21	4.16	1.56	1.18	0		-0.33	-1.89	-2.59	-0.39	-1.99	0		-1.48	-2.2	0.29	-1.42	2.69	0
-124.2	1.59	5.5	0.99	3.88	-0.97	0		0.69	5.9	3.35	6.3	3.46	0		0.25	2.28	-2.42	2.41	2.36	0		-0.5	-1.2	0.32	-0.79	0.93	0
-123.3	2.35	4.9	2.7	2.91	2.66	0		1.14	3.67	4.49	3.98	0.97	0		-0.29	3.61	1.06	0.79	-2.45	0		-1.75	-0.89	4.61	0.46	-0.82	0
-122.4	1.38	4.78	1.78	2.66	-0.46	0		3.91	3.01	5.52	4.95	2.88	0		0.98	1.25	1.46	3.51	-1.03	0		-1.28	-0.5	4.86	3.04	0.8	0
-121.5	-2.07	3.29	-0.44	-0.49	-2.71	0		0.42	0.7	2.38	3.07	0.38	0		1.52	1.85	-0.43	2.1	0.18	0		-1.03	0.19	1.98	-1.71	1.11	0
-120.6	-3.2	1.27	0.42	0.53	-0.6	0		3.02	1.18	5.01	5.93	1.52	0		1.25	-0.29	2.49	4.5	-0.83	0		-3.19	-0.82	0.73	-0.41	-1.39	0
-119.7	5.02	4.75	3.49	4.28	-0.64	0		1.7	-0.47	-3.16	1.52	-1.98	0		2.99	0.14	-3.55	0.1	-1.07	0		0.42	-0.55	-0.66	-2.52	-0.54	0
-118.8	2.11	0.72	1.18	-0.16	-1.93	0		5.67	0.82	4.75	3.31	2.25	0		2.66	2.12	1.4	3.48	-2.02	0		0.84	0.65	3.59	2.91	1.7	0
-117.9	-1.59	1.85	-2.13	0.32	-3.74	0		4.53	4.14	3.19	3.44	3.03	0		3.66	0.56	1.78	1.02	1.3	0		0.03	-3.79	0.88	-3.07	0.78	0
-117	-1.72	-0.26	1.25	1.73	-2.79	0		0.27	0.3	3.21	2.64	-3.02	0		0.14	-0.29	-0.42	-0.29	-3.66	0		-0.27	-0.6	-2.25	-5.17	-1.72	0
-116.1	-3.16	1.63	-0.94	1.28	-0.88	0		0.45	1.81	2.47	5.89	1.82	0		-1.03	1.66	4.03	6.89	3.03	0		-1.27	-0.46	2.83	2.37	2.61	0
-115.2	0.26	4.42	0.65	2.34	-2.09	0		3.68	3.62	5.3	1.23	3.04	0		0.39	2.23	0.23	0.01	0.57	0		1.35	0.07	3.7	-1.5	2.25	0
-114.3	3.92	4.06	2.77	2.59	2.22	0		4.62	1.77	2.03	3.75	0.97	0		4.22	2.47	-2.2	3.61	2.26	0		-3.29	-3.34	-1.42	-1.47	1.59	0
-113.4	6.34	7.62	5.26	4.33	4.84	0		3.52	2.39	2.64	1.34	0.94	0		3.44	1.67	-2.62	1.93	-1.47	0		-2.06	-2.23	2.04	0.5	-0.05	0
-112.5	-0.67	2.03	0.19	1.19	-0.65	0		1.07	0.17	3.41	0.53	0.46	0		1.29	-1.67	-1.65	-0.76	-0.49	0		1.09	2.24	1.89	-0.36	3.87	0
-111.6	3.26	0.75	2.52	1.8	-1.43	0		1.16	-0.11	4.63	3.85	1.35	0		-0.59	0.06	-1.05	2.36	-0.15	0		-2.39	-2.34	1.93	-0.93	0.75	0
-110.7	-3.58	0.72	-1.03	-2.22	-2.13	0		-2.55	-1.67	1.89	-1.12	0.61	0		-0.7	-2.25	-1.27	-0.08	-1.37	0		1.97	-1.6	2.83	0.11	1.93	0
-109.8	-0.12	3.73	2.42	0.63	-0.56	0		2.5	3.48	5.32	3.28	0.58	0		2.11	2.97	1.23	2.24	0.63	0		-0.29	-0.23	2.21	0.55	-1.07	0
-108.9	0.25	2.84	2.27	0.94	0.8	0		-1.28	1.97	2.73	0.39	1.36	0		-3.96	-1.84	-0.55	-2.56	-1.04	0		-6.06	-5.46	-0.8	-6.47	-4.04	0
-108	4.05	4.28	5.37	3.45	1.47	0		4.47	1	4.42	4.15	-1.9	0		5.65	5.47	2.38	4.95	1.34	0		3.21	1.32	2.08	0.39	0.23	0
-107.1	0.42	4.46	1.7	0.05	-1.41	0		2.87	5.92	5.15	4.89	1.88	0		-0.69	2.03	-1.18	1.03	-0.19	0		-1.47	0.39	2.57	-0.72	-0.49	0
-106.2	0.42	3.19	2.22	-0.28	-0.8	0		0.49	-0.78	-1.61	-1.65	-1.24	0		-0.59	-1.39	-1.28	0.83	0.13	0		1.71	1.05	5.44	0.56	2.22	0
-105.3	-3.55	3.55	0.22	0.12	0.64	0		-1.09	2.57	2.95	2.23	1.44	0		1.4	-0.21	1.67	0.53	-0.51	0		-1.56	0.06	3.15	-1.3	1.71	0
-104.4	-0.77	-0.6	1.9	0.73	-2.37	0		0.53	-2.61	2.09	-1.39	-0.85	0		-1.58	-2.73	-1.2	-0.39	-3.8	0		0.98	0.36	3.62	1.01	1.8	0
-103.5	2.49	4.2	4.67	4.75	3.21	0		-1.03	-1.62	2.28	-0.03	-3.81	0		-1.74	-0.82	0.33	0.63	-1.71	0		-0.91	-1.68	1.16	-0.79	-2.47	0
-102.6	-0.64	-1.75	-1.95	-1.9	-3.56	0		4.65	2.55	2.37	-0.22	0.28	0		2.3	0.81	1.58	-0.42	-0.48	0		-0.32	-0.98	3.03	-2.06	1.84	0
-101.7	0.3	2.69	1.51	2.16	-0.87	0		2.01	-0.1	2.84	3.45	0.93	0		-0.99	-0.53	0.33	1.06	-1.46	0		-0.68	0.82	4.87	2.45	1.92	0
-100.8	-0.05	0.85	1.33	0.36	-1.35	0		0.23	-1.01	1.03	-0.69	0.72	0		-0.56	-1.03	-0.35	-1.15	-1.68	0		0.18	0.38	2.49	-0.59	0.52	0
-99.9	0.01	2.73	3.3	1.56	-0.37	0		5.82	5.53	5.86	4.47	3.13	0		4.83	1.68	-0.26	2.16	-1.34	0		1.68	-0.07	2.49	-2.09	0.9	0
-99	0.85	1.66	1.3	3.42	0.12	0		-1.77	-3.49	1	1.25	-1.48	0		-2.07	-2.06	-0.85	-4.15	-2.9	0		1.77	1.33	2.18	-1.55	-0.54	0
-98.1	3.46	3.34	3.36	2.32	0.6	0		3.85	1.72	4.29	1.56	-0.67	0		3.75	1.6	0.68	3.24	-0.44	0		1.28	5.1	4.91	4.2	2.05	0
-97.2	-0.06	3.54	3.67	2.79	-2.44	0		5.83	4.36	4.33	4.65	-0.19	0		1.15	-0.66	0.27	1.31	-1.31	0		0.39	-1.77	1.68	-0.54	-0.36	0
-96.3	0.26	-0.23	1.62	1.68	-0.96	0		1.17	-0.63	2.48	3.5	-0.66	0		2.19	2.71	3	3.64	1.64	0		-2.88	-1.83	2.08	-0.34	0.62	0
-95.4	-3.58	-2.13	-1.38	-2.03	-3.46	0		-2.21	1.2	0.72	1.75	-2.39	0		0.16	1.26	0.79	2.67	-2.65	0		-0.46	-2.38	2.68	-0.37	-2.83	0
-94.5	0.02	2.36	3.68	0.71	1.65	0		1.22	1.4	1.54	2.27	2.82	0		1.33	3.27	-0.59	3.85	1.99	0		1.48	0.43	1.7	1.06	2.32	0
-93.6	2	5.19	5.6	2.87	0.78	0		1.42	1.49	4.37	3.79	2.31	0		0.33	-0.2	-1.53	1.37	-2.8	0		-0.38	-0.97	1.13	-0.84	-0.71	0
-92.7	-2.02	0.43	2.83	0.84	-1.99	0		0.31	1.28	1.36	1.05	-3	0		2.37	3.31	3.21	4.05	2.16	0		3.38	2.7	5.21	1.64	4.37	0
-91.8	-1.8	1.08	1.67	0.11	1.54	0		-1.46	-1.55	-0.36	-0.68	-1.07	0		1.88	2.02	-1.37	1.92	0.42	0		-0.3	0.68	5.1	1.94	2.83	0
-90.9	-1.42	2.64	-0.02	1.74	0.56	0		3.36	2.7	3.6	6.57	1.19	0		1.14	1.15	2.21	1.69	-2.15	0		-0.31	0.71	3.88	-1.03	-1.7	0
-90	-1.04	2.26	-1.66	0.35	-3.27	0		0.9	1.68	2.05	2.13	-0.41	0		-1.34	0.06	0.54	1.66	-4.59	0		-1.91	-1.89	3	1.07	-1.61	0
-89.1	-1.26	1.78	0.57	-2.54	-0.92	0		1.92	1.3	3.21	2.49	-2.11	0		-0.37	-1.39	1.36	0.37	-3.85	0		-1.26	-2.65	1.43	-0.45	-1.51	0
-88.2	-3.63	0.19	-0.52	0.3	-4.19	0		1.96	4.46	3.22	3.65	3.3	0		1.61	1.86	-0.35	1.65	3.41	0		-1.38	-2.31	2.01	-0.4	1.45	0
-87.3	2.96	2.85	3.71	5.06	0.44	0		2.75	2.51	5.85	5.71	-0.12	0		0.83	0.4	1.31	3.82	-1.04	0		1.15	0.02	5.33	0.83	1.53	0
-86.4	0.62	2.2	2.16	-1.01	-2.07	0		3.26	0.51	5.56	4.58	0.92	0		2.38	1.62	2.1	5.45	1.17	0		-1	1.45	5.11	2.98	2	0
-85.5	0.63	2.22	3.61	2.57	-1.94	0		-0.12	-0.16	1.3	3.56	-2.26	0		0.37	1.75	-2.14	2.56	-3.24	0		0.03	-1.87	-0.03	-2.39	-0.38	0
-84.6	1.57	1.6	1.63	2.79	-2.28	0		1.53	0.8	-0.14	0.09	-0.26	0		3.64	2.86	3.3	0.56	-0.6	0		-1.96	-0.05	2.58	-0.28	-0.16	0
-83.7	0.09	0.18	1.28	2.59	0.41	0		1.31	2.03	2.69	2.26	-0.86	0		-0.03	3.44	0.94	2.98	0.43	0		-2.06	-2.41	-3.16	-1.96	-3.02	0
-82.8	1.06	2	3.86	2.44	0.18	0		-0.32	1.07	4.03	1.89	0.63	0		-0.33	-1.68	-0.81	0.99	0.48	0		-0.58	0.32	2.62	-0.38	1.94	0
-81.9	1.48	1.91	2.03	-0.04	0.92	0		1.96	-2.74	1.83	1.68	-1.5	0		2.15	0	-0.49	2.61	-1.18	0		-0.83	-1.46	2.65	-0.64	1.99	0
-81	1.34	1.54	1.71	0.42	-0.5	0		1.85	0.2	4.22	2.48	-0.29	0		0.55	0.32	1.49	3.69	-3.61	0		-1.92	-1.97	1.23	-1.51	-2.49	0
-80.1	1.87	1.63	1.24	-0.01	-4.03	0		1.7	0.05	3.94	1.87	0.6	0		-3.28	-3.7	-3.58	-1.64	-5.69	0		-4.24	-2.73	-1.05	-1.87	-4.48	0
-79.2	2.14	4.37	3.58	1.6	-0.48	0		-0.91	-1.32	-0.49	1.43	-0.5	0		1.64	1.78	-1.27	5.7	0.53	0		-1.04	-2.31	0.46	1.28	0.55	0
-78.3	3.32	4.12	1.85	1.35	1.28	0		-0.1	2.93	1.35	2.97	-0.82	0		-0.06	-1.66	-2.6	0.04	-4.72	0		2.71	0.96	4.46	0.05	1.45	0
-77.4	-0.85	2.77	-0.38	-0.53	0.66	0		0.92	1.32	3.56	3.66	-1.07	0		-0.46	-1.38	-0.73	-0.84	-5.6	0		0.68	-0.66	1.77	-0.51	1.14	0
-76.5	-2.03	1.41	-0.52	-1.83	-2.92	0		-0.43	-0.87	1.18	1.42	1.09	0		-1.09	-4	-3.58	-1.4	-1.64	0		-2.78	-1.25	0.9	1.09	-1.07	0
-75.6	-2.93	0.15	-3.77	-1.97	-5.25	0		-1.07	-1.17	-1.57	-1.21	-1.6	0		2.58	0.9	0.67	1.04	1.24	0		-1.4	-0.46	2.52	-1.48	1.64	0
-74.7	1.5	1.58	-0.51	0.81	1.16	0		-3.23	-3.99	-0.08	-1.54	-1.6	0		-4.86	-4.26	-3.59	-1.83	-2.57	0		-4.93	-2.47	1.2	-3.95	-1.04	0
-73.8	3.16	1.58	3.09	2.24	0.4	0		1.5	3.52	3.06	2.37	1.66	0		-0.85	-0.54	-3.44	-1.12	-1.8	0		-0.66	-1.15	0.05	-1.85	-0.59	0
-72.9	2.92	2.32	0.18	2.5	-1.1	0		0.5	-0.06	1.56	2.48	0.8	0		-2.58	-3.53	-3.91	-0.19	-1.79	0		-0.98	-2.98	0.32	-1.92	-2.35	0
-72	-1.93	0.02	-1.35	0.16	-2.53	0		-1.2	1.26	0.26	3.33	-0.95	0		-0.95	-0.41	-0.37	3.39	-1.14	0		-2.28	-4.18	-0.67	-0.05	3	0
-71.1	2.75	3.32	2.4	2.49	-0.11	0		0.59	-0.46	2.59	0.13	0.39	0		-1.71	-2.7	0.37	-1.56	-4.59	0		-4.09	-3.36	1.67	-0.51	-2.79	0
-70.2	-1.67	0.29	1.24	0.52	-0.57	0		1.19	0.83	2.87	2.59	1.08	0		-0.71	-0.45	-2.3	0.82	-2.85	0		-2.3	-0.57	0.18	-2.09	-0.46	0
-69.3	2.11	1.59	0.38	2.61	-0.87	0		0.76	3.31	3	3.23	1.69	0		-0.4	1.64	1.9	1.89	-0.66	0		-3.55	-2.04	0.31	-2.18	2.06	0
-68.4	-1.17	1.01	0.16	0.91	-1.78	0		-1.13	0.12	1.03	0.2	-1.76	0		-1.64	-1.11	-2.34	-1.17	-3.26	0		0.4	-1.39	-2.25	-1.44	-0.36	0
-67.5	0.62	1.26	1.45	-0.34	-2.54	0		-0.59	-1.74	0.96	1.4	-1.14	0		-2.72	-2.4	-3.5	-3.01	-1.92	0		1.43	-1.56	1.07	-0.79	-3.09	0
-66.6	-0.42	-1.04	-0.06	3.29	-1.18	0		1.72	1.45	4.08	4.16	1.34	0		0.62	1.09	-0.66	0.65	-2.05	0		-2.53	-0.07	-1.85	-2.1	0.36	0
-65.7	1.82	0.63	-2.62	1.55	1.47	0		-1.54	-0.67	0.32	2.19	0.78	0		-4.58	-1.83	-2.57	-2.07	-1.89	0		-5	-2.76	-0.97	-4.26	-0.97	0
-64.8	0.9	2.87	1.19	0.7	-3.14	0		0.95	0.16	2.31	1.98	-0.45	0		2.11	1.84	3.94	5.13	1.71	0		-0.74	-1.04	2.03	-0.39	-0.7	0
-63.9	1.84	1.95	0.99	1.31	1.69	0		0.74	-0.8	0.43	2.26	-1.74	0		0.85	-0.08	-0.88	2.39	-3.81	0		1.44	1.98	2.17	3.39	-0.33	0
-63	-2.28	0.25	-2.1	-1.46	-0.15	0		-0.56	0.02	1.76	0.14	-0.99	0		-2.07	1.81	0.73	0.83	0.51	0		-3.13	-1.77	2.13	-1.12	1.28	0
-62.1	1.84	0.31	2.2	2.38	1.81	0		2.07	1.1	1.3	0.97	0.18	0		-0.49	1.17	-0.72	-1.61	-0.76	0		-0.78	1.99	2.13	-1.51	2.85	0
-61.2	-1.96	-0.15	0.85	-0.68	-2.82	0		-0.82	1.38	-1.45	-0.28	-0.86	0		0.84	2.24	2.2	0.34	-1.29	0		2.69	0.36	2.59	-0.8	2.62	0
-60.3	-0.02	0.91	-1.16	0.68	-0.12	0		1.88	-0.9	-1.06	1.68	0.71	0		0.13	0.39	-1.04	0.36	2.1	0		-0.49	1.49	2.68	0.91	5.04	0
-59.4	1.46	-0.06	-1.46	0.86	-0.28	0		2.73	3.53	1.79	1.6	2.11	0		-1.77	-0.32	-1.27	-0.64	-1.08	0		-1.74	1.83	0.78	-3.44	0.22	0
-58.5	0.76	0.75	1.87	2.46	2.19	0		-1.53	-0.27	0.4	2.02	-0.06	0		-0.7	0.94	-3.13	-2.9	-2.37	0		-2.48	-1.44	-2.21	-2.82	-4.35	0
-57.6	0.71	0.17	0.15	-0.7	1.13	0		-0.95	-2.43	0.12	0.03	-1.07	0		-1.33	0.54	-1.38	-0.87	-3.47	0		-1.58	2.66	2.18	0.58	1.96	0
-56.7	0.89	1.49	1.21	1.54	-1.75	0		0.01	0.47	1.02	1.22	-2.55	0		0.46	-0.31	-1.33	-1.31	-4.41	0		-4.46	-1.92	-0.27	-4.18	-3.05	0
-55.8	-0.01	-0.01	-2.58	0.5	0.45	0		-0.37	-2.12	-0.13	1.18	-0.55	0		0.5	-2.47	-0.39	-2.18	-3.93	0		-0.84	-0.29	1.82	-0.62	-1.08	0
-54.9	0.99	2.17	3.49	2	-2.32	0		1.4	-0.3	0.74	3.59	-0.98	0		-1.98	-3.36	-3.03	-0.22	-3.79	0		-1.24	-3.82	-0.74	-0.67	-2.4	0
-54	3.64	2.86	0.32	3.36	3.08	0		2.79	3.87	3.81	3.69	0.01	0		-0.93	4.02	3.74	1.9	-2.49	0		-0.72	1.89	2.94	0.28	-0.4	0
-53.1	-0.39	-0.7	0.72	1.26	0.2	0		1.23	-2.49	2.39	-0.16	-0.25	0		-0.65	2.4	-1.07	0.96	-2.85	0		1.15	3.34	2.89	1.03	1.99	0
-52.2	-0.5	1.07	0.69	3.27	-1.61	0		0.21	-0.54	0.63	1.84	-0.29	0		-0.17	-0.51	-1.77	1.32	-2.21	0		-3.53	-1.41	-0.73	-2.63	-1.75	0
-51.3	3.3	3.19	2.92	2.43	-2.58	0		2.56	3.04	6	2.18	1.08	0		1.46	4.03	1.44	1.52	-0.46	0		0.17	-0.14	3.37	-0.52	-0.63	0
-50.4	0.82	1.45	0.45	0.52	0.14	0		-1.39	-2.74	-0.13	-2.34	-4.45	0		0.44	-0.45	2.57	1.12	-2.59	0		-0.2	-2.13	1.27	-0.73	1	0
-49.5	-2.69	-1.54	-0.14	-0.82	-4.32	0		-1.77	-0.58	1.83	1.8	-2.09	0		-2.66	-2.44	-3.27	1.69	-1.16	0		-4.01	-2.59	-1.22	-0.62	-0.7	0
-48.6	1.66	1.96	1.11	2.28	1.68	0		-1.03	0.88	0.09	-0.09	-2.31	0		-1.26	0.75	0.95	0.73	-2.04	0		-0.49	-0.49	0.2	-0.09	-0.74	0
-47.7	5.49	4.97	5.31	3.24	2.87	0		6.27	1.68	5.79	4.95	3.07	0		2.2	-1.16	0.38	2.08	1.37	0		1.05	0.37	1.92	1.96	2.47	0
-46.8	-1.43	1.9	-0.8	-0.34	-2.14	0		-0.28	0.84	2.71	-0.18	-1.43	0		1.57	0.58	0.34	0.81	-3.84	0		-3.16	-3.55	-1.11	-2.41	-2.62	0
-45.9	1.34	1.74	1.25	4.31	0.69	0		-0.48	2.62	4.67	3.97	0.35	0		2.57	1.39	2.15	3.55	1.75	0		1.47	-1.5	0.51	-2.67	-2.06	0
-45	0.61	2.61	0.47	-0.16	-1.06	0		-0.09	0.63	1.21	2.24	-0.08	0		-1.52	-0.15	-1.13	-0.85	-1.82	0		0.85	0.53	1.93	0.19	4.19	0
-44.1	2.69	4.07	1.05	3.45	-1.75	0		3.04	0.8	1.35	2.47	-0.9	0		-0.34	-1.55	1.37	-0.72	-1.02	0		1.62	-2.71	3.1	-0.63	2.2	0
-43.2	-0.98	-0.57	0.02	3.2	-2.24	0		-0.13	-0.97	3.48	2.32	0.23	0		-1.98	1	0.32	0.97	0.03	0		-3.83	-1.98	-1.29	-1.42	2.25	0
-42.3	0.62	-0.43	0.2	-1.21	-0.24	0		3.67	-0.6	2.19	-0.2	-0.71	0		1.89	1.5	2.64	1.49	-0.29	0		-2.03	-0.88	-0.32	1.38	0.11	0
-41.4	-0.18	-1.5	-1.14	0.8	-0.46	0		-0.18	0.51	1.21	2.74	-0.06	0		-1.07	1.29	-1.7	1.34	-1.45	0		0.61	0.71	1.62	1.99	1.79	0
-40.5	0.38	-1.51	-0.58	1	-2.21	0		2.88	2.26	2.25	2.45	1.33	0		-0.44	-0.63	-0.91	-1.01	1.15	0		-1.74	-3.46	-1.07	-1.15	-0.47	0
-39.6	-2.64	-3.43	-2.53	-1.25	-2.71	0		-0.97	-3.72	-1.34	-0.55	-2.38	0		-0.93	-1.47	1.76	0.27	-3.46	0		-2.36	-2.72	1.3	1.02	-3.57	0
-38.7	-1.85	-0.31	1.93	0.19	-2.23	0		-1.26	-0.8	0.23	0.77	-2.18	0		-1.29	-1.76	0.91	-0.84	0.1	0		-2.94	0.46	-0.42	-1.73	0.81	0
-37.8	-0.54	-0.83	0.67	0.3	-0.57	0		0.27	0.76	1.5	2.06	-0.44	0		-0.97	0.74	2.21	1.06	0.13	0		-1.86	0.5	3.52	-0.37	1.23	0
-36.9	1.84	2.55	2.75	0.14	-0.59	0		1.63	2.37	4.43	2.18	2.84	0		-0.2	2.07	1.3	-0.89	1.37	0		-2.32	-1.17	0.86	-2.72	-0.3	0
-36	-2.28	-1.39	0.27	-1.57	-1.81	0		-1.22	-3.97	0.27	0.26	-0.64	0		-1.39	-3.29	-0.62	-0.75	-3.16	0		-2.31	-2.55	-1.15	-5.18	-3.55	0
-35.1	-0.95	1.47	-0.09	2.95	-1.6	0		1.48	3.68	1.43	2.38	-1.89	0		-0.46	2.29	0.39	0.63	-2.64	0		-1.67	0.37	-0.19	-0.73	-0.06	0
-34.2	3.43	0.09	-0.22	3.63	-2.12	0		4.91	2.84	3.92	5.93	2.37	0		0.96	0.74	1.32	2.1	0.36	0		-0.97	-1.85	0.32	-1.03	1.6	0
-33.3	-1.99	-1.37	-1.05	-1.21	-1.34	0		-0.4	-0.41	0.2	-0.12	-1.19	0		2.93	2.19	1.9	1.6	-1.7	0		0.12	0.68	2.19	0.26	-1.91	0
-32.4	0.38	2.21	3.06	4.41	0.68	0		3.51	0.94	5.27	2.49	0.01	0		3.4	1.04	0.89	-0.72	-0.02	0		-2	-1.8	-1.16	-0.25	0.08	0
-31.5	-1.52	1.42	-1.9	-1.64	-2.2	0		-0.18	1.54	2.57	0.34	0.38	0		3.05	3	3.94	1.03	-0.05	0		1.78	4.46	2.55	2.78	2.27	0
-30.6	2.04	2.1	1.55	2.64	-0.14	0		1.57	2.17	3.28	4.71	1.67	0		-0.82	0.24	-0.35	0.04	-0.78	0		1.21	-1.11	-0.12	0.57	1.15	0
-29.7	-2.94	-1.7	0.15	-2.91	-2.11	0		-0.92	-3.39	0.28	-1.01	-0.55	0		-0.42	-1.42	-0.05	-1.44	-1.39	0		-0.06	-0.52	2.37	-2.64	-0.94	0
-28.8	0.72	-0.55	-0.59	-2.64	-1.6	0		-1.85	-1.23	-0.1	0.42	-2.84	0		-1.65	-1.24	-0.18	-0.24	0.5	0		-0.36	-3.83	1.52	-1	-1.21	0
-27.9	1.19	-0.92	0.59	2.56	-1.33	0		2.08	0.49	1.21	3.37	-1.22	0		0.24	0.96	0.6	-0.36	-0.85	0		0.43	1.11	2.79	-0.22	-0.27	0
-27	-1.58	-0.62	-0.87	-0.94	-1.9	0		-0.58	0.5	2.68	-0.13	-2.15	0		2.08	0.17	3.77	3.3	-0.08	0		1.48	-1.28	4.13	1.74	1.73	0
-26.1	-1.19	1.7	1.01	1.88	-3.29	0		0.86	1.48	2.58	2.88	-0.57	0		2.46	0.94	4.04	0.7	0.48	0		1.61	-0.06	0.35	-0.63	1.21	0
-25.2	-2.05	-5.14	-2.15	0.72	-1.2	0		-1.96	-0.8	1	2.41	-0.35	0		-0.95	0.22	0.18	-0.95	-1.51	0		-2.43	0.21	0.36	-1.98	-1.71	0
-24.3	1.94	-1.64	0.63	2.14	-1.86	0		0.79	2.82	2.93	7.2	2.23	0		4.23	4.66	4.33	4.1	3.19	0		-1.14	-0.7	1.28	-1.03	2.67	0
-23.4	2.88	0.26	0.11	-0.12	-2.55	0		0.47	-0.56	-1.87	0.09	-3.8	0		-0.43	-1.96	0.08	0.1	-2.43	0		-2.63	-4.15	-0.81	-1.45	0.89	0
-22.5	-1.02	1.87	2.77	0.9	-1.64	0		2.16	0.87	2.84	1.72	0.12	0		0.79	-4.91	-1.53	-0.83	-2.37	0		-0.79	-2.42	-0.33	-1.39	-0.82	0
-21.6	1.01	2.16	-0.12	1.51	0.52	0		-0.54	1.66	1.15	0.33	-1.41	0		1.32	-0.26	-0.36	1.5	-0.62	0		-3.89	-1.4	-0.53	0.23	-1.17	0
-20.7	1.04	1.22	0.74	-0.17	-0.79	0		0.98	0.08	-2.14	-0.99	-3.99	0		0.93	1.42	1.29	-1.37	0.75	0		1.45	-0.02	1.63	-1.09	1.91	0
-19.8	1.14	5.26	3.81	5.24	1.68	0		0.51	1.14	1.29	4.34	1.93	0		1.08	-0.64	2.43	3.49	1.87	0		-0.19	-1.39	0.9	-0.2	-0.95	0
-18.9	1.92	2.07	1.87	3.06	1.66	0		0.09	-0.36	1.86	1.54	-0.85	0		-0.82	-0.62	-0.61	-1.11	-1.39	0		-1.89	0.48	-1.83	-0.86	-1	0
-18	3.48	0.04	1.02	2.24	0.43	0		3.56	2.24	1.69	2.09	-0.08	0		0.24	0.26	-1.92	1.06	-0.14	0		-1.31	-2.44	-1.41	-1.03	0.24	0
-17.1	0.72	-0.76	0.17	-1.67	-4.87	0		1.75	-0.33	3.01	1.59	-1.83	0		1.06	-0.92	0.54	0.26	-0.98	0		-1.05	-1.78	-0.37	-2.32	-0.13	0
-16.2	-1.62	3.2	-0.71	0.05	-0.93	0		-1.27	1.94	-1.02	-0.47	-2.25	0		-0.81	0.3	-2.61	-1.8	-2.37	0		-0.76	0.91	1.41	-0.86	-1.69	0
-15.3	0.96	-1.37	0.78	0.85	0.68	0		0.93	-0.36	-0.74	0.08	0.14	0		-3.15	-2.73	-2.28	-4.22	-2.99	0		-1.9	0.29	-1.08	-2.96	1.16	0
-14.4	-3.65	-2.14	-2.24	-1.38	-0.14	0		0.77	-1.01	-0.32	1.89	0.48	0		1.73	0.51	0.82	-0.06	-1.71	0		-0.88	0.58	0.51	-0.29	0.41	0
-13.5	2.19	-1.92	1.25	0.45	3.69	0		1.29	1.21	1.64	2.31	-0.75	0		-0.05	0.14	1.45	0.52	-0.23	0		-0.88	-2.12	0.35	-1.59	1.18	0
-12.6	0.42	2.03	0.44	0.07	0.65	0		1.72	0.43	3.15	3.71	2.86	0		-0.46	1.59	3.6	0.45	2.08	0		-2.29	-0.1	2.11	-4.03	1.63	0
-11.7	2.74	2.41	3.35	1.82	1.93	0		1.98	1.48	2.25	1.98	2.11	0		-0.16	-1.37	0.65	-0.2	1.1	0		3.26	0.76	2.02	3.58	4.89	0
-10.8	-2.03	-2.23	-1.4	-1.39	-1.14	0		-0.85	-0.42	2.8	1.42	-0.18	0		-0.33	0.76	1.94	0.88	-1.1	0		-1.62	-0.92	1.67	-0.48	1.9	0
-9.9	1.15	1.28	0.18	-1.75	-1.64	0		2.19	2.32	2.72	3.83	1.16	0		-1.19	-0.12	0.04	1.05	-0.67	0		1.11	0.28	3.35	0.96	0.98	0
-9	1.07	-0.59	1.42	1.22	-0.55	0		0.26	-0.61	1.57	3.06	1.65	0		-1.43	-0.4	-0.94	3.55	2.39	0		-1	-1.55	1.35	0.85	0.64	0
-8.1	0.09	0.11	-0.31	1.98	1.18	0		2.87	0.99	2.98	0.67	0.78	0		1.35	0.31	4.17	0.94	0.04	0		1.86	1.36	-0.31	-0.52	3.66	0
-7.2	0.99	1.83	0.53	2.5	-0.51	0		0.61	2.19	-2.05	0.04	0.76	0		-0.35	1.21	-0.73	-1.82	-0.87	0		1.46	1.36	1.86	0.58	-0.1	0
-6.3	4	1.48	0.79	1.9	3.02	0		5.32	3.42	2.98	5.49	2.94	0		5.22	0.12	2.44	1.42	1.94	0		0.4	-1.93	0.3	-0.38	0.22	0
-5.4	-1.49	0.63	-0.25	-1.34	-2.94	0		-0.88	-0.07	-1.52	-1	-3.69	0		0.27	-0.63	1.2	0.29	-4.07	0		-4.42	-0.86	-0.04	-2.75	-1.87	0
-4.5	3.45	-0.77	0.38	0.8	0.98	0		3.43	3.48	2.43	0.56	1.53	0		3.06	2.37	2.12	-0.26	1.16	0		0.35	-0.83	0.63	-4.67	-2.57	0
-3.6	0.94	-1.41	-0.48	0.05	-2.2	0		-0.16	0.24	0.1	0.78	0.84	0		-0.59	-0.44	-0.63	-2.02	3.22	0		1.25	0.34	1.97	2.42	2.08	0
-2.7	-0.42	0.43	-0.25	1.76	1.21	0		-0.08	-0.61	-1.07	-1.16	-0.27	0		-0.78	-0.59	-1.15	-0.04	-1.43	0		1.7	1.19	2.14	2.77	1.72	0
-1.8	-0.47	-1.88	-1.89	-3.63	-0.66	0		-2.78	-2.66	-0.63	-2.69	-0.35	0		-1.31	-1.31	-1.71	-1.49	-0.16	0		0.01	2.31	0.16	3.07	0.09	0
-0.9	0.28	2.24	0.25	-0.35	0.88	0		0.2	0.87	1.69	1.63	0.33	0		-1.22	-1.36	-1.78	-2.53	-1.11	0		-0.98	1.45	-0.57	-0.49	1.28	0
0	2.72	1.09	0.22	2.7	-0.52	0		-1.25	1.59	0.88	1.09	-1.99	0		3.08	4.62	2.02	3.22	0.04	0		2.9	-0.87	3.1	0.47	2.67	0
0.9	-0.3	0.12	1.76	2.45	1.51	0		1.54	1.88	1.7	1.03	-0.99	0		3.47	1.52	0.09	-1.08	2.34	0		-0.33	-3.54	-1.85	-5.05	-1.35	0
1.8	1.12	-2	-1.98	-1.3	-0.12	0		-0.24	-1.1	-0.45	-0.44	-2.73	0		1.64	2.1	1.77	-1.4	0.17	0		0.02	1.64	2.35	-1.07	2.18	0
2.7	-1.31	-1.14	0.04	-0.53	-1.81	0		-0.79	-1.33	1.89	2.57	-1.76	0		2.13	2.68	3.75	1.4	-1.29	0		0.38	-0.09	2.98	0.62	2.57	0
3.6	1.92	-2.36	-0.84	1.52	0.58	0		0	-2.76	-1.08	-0.57	-2.2	0		-1.55	-0.27	-0.69	-0.12	0.08	0		-3.09	-5.43	-1.57	-2.68	-0.33	0
4.5	3.62	3.02	2.95	3.7	5.22	0		-0.74	-0.13	1.58	-1.03	-0.66	0		-3.51	-2.77	-2.73	-4.99	-1.65	0		-0.53	2.04	1.25	1.6	1.59	0
5.4	-1.83	0.75	-2.51	-1.55	-0.35	0		3.76	1.91	3.86	0.43	-0.86	0		3.23	2.19	4.42	1.13	2.1	0		-1.29	-0.39	2.68	-2.1	1.62	0
6.3	3.3	1.31	0.75	0.86	-1.19	0		1.14	-0.53	1.15	1.12	-0.94	0		1.41	-1.67	-0.93	-0.16	-2.31	0		-1.23	-1.61	1.32	-2.28	-0.11	0
7.2	1.29	-0.59	-0.06	-0.81	1.45	0		-0.62	-1.5	1	-0.27	-0.7	0		-2.01	-2.56	-3.04	-1.23	-2.46	0		-2.17	-1.72	1.06	-0.54	0.49	0
8.1	-3.49	-0.64	-0.54	-3.46	-1.21	0		-1.86	0.37	0.08	-1.3	-0.32	0		-2.26	-2.15	-0.75	-0.05	-2.12	0		-2.52	-0.99	3.46	0.02	0	0
9	-3.22	-0.84	-1.67	-0.45	-2.92	0		-1.66	1.37	1.24	2.46	0.75	0		-2.41	-0.88	0.61	1.91	-3.35	0		-3.27	-4.16	-0.39	0.14	-6.1	0
9.9	-2.09	-1.35	-0.11	-3.13	-9.29	0		0.88	-2.67	-2.61	-1.02	-6.67	0		-0.17	-0.98	-1.95	-1.44	-2.7	0		0.96	0.7	1.95	3.36	-4.02	0
10.8	-2.03	-0.82	2	-0.42	-8.08	0		0.76	-0.2	1.78	1.92	-0.68	0		-4.21	-0.65	0.7	-1.25	-6.02	0		-1.95	-1.53	-0.06	-2.32	-10.12	0
11.7	-1.61	0.96	0.2	1.73	-12.51	0		-0.41	0.99	0.54	1.59	-6.02	0		0.15	2.33	0.15	-1.12	-6.44	0		-1.89	0	-0.46	-3.36	-12.17	0
12.6	0.57	-1.11	1.82	0.19	-11.99	0		1.29	1.7	1.43	1.21	-5.26	0		0.82	2.05	-0.47	2.85	-6.47	0		-2.91	-1.17	0.93	-2.74	-14.45	0
13.5	2.44	0.58	1.16	3.69	-10.51	0		1.72	0.09	1.71	1.13	-7.05	0		-0.76	1.28	0.58	-0.12	-8.51	0		0.01	0.07	-0.72	-3.45	-15.05	0
14.4	3.17	0.38	2.86	3.13	-13.53	0		4.62	1.64	2.46	2.75	-7.85	0		-1.95	-0.28	-2.28	-0.99	-10.35	0		-1.85	1.27	-0.76	-2.05	-14.56	0
15.3	-0.99	-4.48	-1.55	-3.43	-13.33	0		1.87	-0.17	0.87	-0.96	-5.64	0		-2.42	2.01	1.3	0.09	-9.69	0		0.19	2.69	5.88	0.06	-11.75	0
16.2	-1.87	-0.24	-0.93	0.8	-12.58	0		-0.06	-0.58	-1.42	1.21	-8.19	0		-4.14	-3.67	-6.24	-2.95	-11.23	0		0.06	-0.58	-0.61	-1.75	-12.25	0
17.1	0.76	2.12	1.24	2.8	-6.77	0		-0.82	1.47	3.09	1.95	-2.18	0		-2.62	2.56	3.21	-0.92	-4.48	0		-2.09	-2.65	0.02	-4.23	-12.51	0
18	0.72	0.9	3.1	0.06	-11.04	0		1.16	-0.86	-0.75	0.74	-9.69	0		-0.33	2.07	1.14	1.17	-7.57	0		-1.38	-1.42	0.36	-1.09	-12.98	0
18.9	1.14	-1.66	-3.95	-0.31	-15.87	0		4.05	0.9	2.3	2.23	-7.2	0		0.95	2.25	5.17	2.28	-4.15	0		-2.16	-1.7	0.81	-0.52	-11.22	0
19.8	-0.87	-3.53	-1.4	-0.86	-15.16	0		0.28	2.61	0.62	2.6	-6.48	0		-0.83	2.55	-1.28	-2.15	-6.07	0		-0.2	-1.93	0.37	-3.29	-12.8	0
20.7	1.25	-3.31	-0.4	-1.84	-12.48	0		1.41	-0.22	-1.61	0.9	-8.63	0		-2.4	-0.87	-1.14	1.31	-9.68	0		-0.56	-0.22	0.04	0.08	-13.63	0
21.6	1.59	-0.67	1.78	1.17	-10.41	0		0.12	-2.36	3.45	-1.8	-6.76	0		-1.14	2.96	1.77	0.64	-7.08	0		-2.5	-0.23	0.18	-2.69	-11.44	0
22.5	1	-1.47	1.21	-0.5	-11.91	0		2.57	0.55	1.66	2.28	-5.81	0		-0.25	1.09	-0.02	0.95	-9.31	0		-0.43	0.43	1.97	-0.93	-12.77	0
23.4	-2.7	-3.8	-1.42	-0.02	-14.88	0		-0.65	-3.44	-2.84	0.57	-8.2	0		-3.2	-0.39	-1.72	-0.44	-8.4	0		-1.38	0.52	0.92	-1.51	-10.51	0
24.3	-2.48	-3.82	-7.69	-3.53	-15.91	0		-0.33	0.65	-1.64	-3.85	-10.76	0		-2.89	2.32	-0.74	-1.42	-8.64	0		-2.19	-1.01	0.56	-1.62	-13.74	0
25.2	0.6	0.41	1.87	1.57	-13.25	0		0.86	2.79	1.88	-0.7	-6.67	0		-0.46	-0.15	2.06	0.66	-8.56	0		-0.87	0.34	2.58	0.5	-13.17	0
26.1	0.48	-3.67	2.68	-0.82	-10.87	0		2.75	-0.22	1.53	1.87	-5.05	0		-0.2	0.82	1.49	3.29	-5.4	0		0.54	-1.42	3.89	-1.86	-11.24	0
27	-1.11	-0.66	0.85	0.36	-11.29	0		1.84	1.57	1.2	-0.86	-6.64	0		-1.47	-0.66	-2.48	-0.8	-8.77	0		-0.98	-0.6	1.88	-1.28	-13.94	0
27.9	-1.01	-2.99	-0.51	-1.88	-15.27	0		-2.14	-3.13	-3.19	-2.65	-11.62	0		-3.7	-0.35	-2.46	-0.39	-9.32	0		0.83	-1.9	-0.77	-2.5	-13.2	0
28.8	-0.08	-3.21	-0.02	-1.41	-13.54	0		5.44	3.04	1.19	0.47	-3.32	0		-0.01	3.85	1.73	2.41	-5.46	0		-3.78	-2.95	-0.97	-1.69	-13.97	0
29.7	-0.14	-3.45	1.06	-1.03	-13.22	0		1.66	-0.79	-0.55	0.71	-9.31	0		1.04	1.61	0.61	2.37	-7.22	0		-0.32	-0.75	0.37	-0.08	-13.94	0
30.6	0.77	-1	-0.23	0.06	-12.82	0		2.32	0.55	1.9	1.79	-5.5	0		2.04	4.73	3.42	2.65	-5.62	0		0.53	-1.68	1.25	-0.94	-15.46	0
31.5	3.43	0.12	4.74	1.65	-11.83	0		2.78	0.02	2.84	2.47	-6.2	0		1.49	2.03	2.87	2.23	-6.51	0		-2.49	-1.29	2.51	-2.71	-14.92	0
32.4	-0.02	-1.11	2.18	0.13	-13.63	0		1.31	1.6	0.98	0.24	-6.49	0		-4.4	0.51	-1.73	-0.68	-6.86	0		-4.15	-0.85	-0.66	-2.5	-14.23	0
33.3	0.67	0.75	-1.88	1.53	-10.45	0		0.36	0.82	-1.85	2.38	-7.12	0		-0.1	2.25	-0.49	0.02	-6.7	0		-2.62	-1.35	-1.58	-2.85	-12.71	0
34.2	-1.82	-1.41	0.27	-0.69	-12.62	0		0.24	1.51	1.18	-1.74	-8.21	0		-1.71	0.43	-0.17	-2.11	-7.79	0		-0.79	-2.43	0.2	-3.75	-13.27	0
35.1	-4.58	-7.14	-3.23	-7.94	-16.13	0		-0.86	0.16	2.74	-0.76	-6.81	0		-2.92	0.3	1.92	1.3	-6.36	0		-2.19	-0.21	1.44	-0.8	-10.71	0
36	3.42	-1.31	1.07	0.76	-13.33	0		0.79	-1.7	-1.24	-1.88	-9.23	0		-0.1	0.3	-1.22	-2.75	-7.86	0		-3.03	-2.17	1.58	-1.76	-13.36	0
36.9	-0.56	-1.13	-1.7	-2.54	-15.26	0		1.2	0.43	1.65	0.31	-6.18	0		0.77	1.11	3.99	1.36	-5.9	0		-0.44	1.55	5.72	-2.91	-12.15	0
37.8	1.35	-1.13	1.67	-1.73	-13.24	0		3.97	1.57	2.16	2.68	-6.98	0		-1.69	2.64	0.01	1.15	-9.08	0		-1.26	-3.42	-0.26	-4.48	-14	0
38.7	2.44	0.27	0.79	-0.83	-13.97	0		-1.34	0.64	-0.63	-1.73	-7.1	0		-1.35	1.48	2.91	0.27	-7.24	0		-3.5	-4.45	0.67	-2.08	-14.15	0
39.6	2.05	-1.49	-0.06	-0.01	-12.73	0		1.44	0.3	4.54	0.9	-3.71	0		-3.21	-0.12	-0.1	-2.62	-10.73	0		-2.97	-2.88	-3.11	-6.36	-15.45	0
40.5	-3.11	-5.37	-2.7	-1.49	-14.29	0		-1.11	-4.09	-1.37	-1.68	-8.43	0		-0.27	0.71	1.44	1.95	-6.86	0		-1.84	-0.74	3.09	-0.97	-10.6	0
41.4	-2.37	-3.61	0.03	1.68	-13.89	0		-1.42	-1.79	1.67	-0.47	-7.34	0		-3.92	-0.58	-1.73	-4.19	-8.37	0		-2.88	-0.65	0.97	-4.11	-12.55	0
42.3	-2.01	-5.49	-1.07	0.09	-13.52	0		3.91	-0.56	1.74	0.9	-4.32	0		1.16	0.96	2.53	0	-7.27	0		-3.76	-4.19	-1.52	-3.52	-15.73	0
43.2	-0.53	-2.69	-0.62	-0.91	-13.92	0		1.56	-1.49	1.22	2.22	-5.06	0		-1.61	-2.64	-0.53	-1.44	-6.86	0		-3.13	-5.21	-1.83	-6.22	-16.86	0
44.1	-2.14	-0.69	-1.1	2.17	-14.7	0		-0.18	1.74	0.53	0.17	-7.91	0		-2.46	-0.31	-1.39	-1.58	-8.05	0		-0.45	-1.82	-0.44	-1.78	-12.85	0
45	2.06	-1.72	0.91	1.01	-9.73	0		1.83	-1.67	0.43	0.91	-6.7	0		-4.15	-3.74	-2.6	-1.1	-9.95	0		-3.11	-4.61	-0.17	-6.96	-16.97	0
45.9	-0.89	-1.68	0.28	-1.32	-11.8	0		2.38	0.69	2.05	0.12	-7.75	0		1.9	2.58	2.38	-0.85	-7.08	0		-1.86	-1.88	1.29	-3.46	-14.26	0
46.8	-0.69	-3.59	-2.34	-1.62	-16.54	0		1.07	-1.78	-1.19	-1.54	-8.36	0		-1.42	2.12	1.18	0.69	-3.99	0		-1.5	0.08	2.06	-0.01	-10.98	0
47.7	1.42	-3.09	-0.52	-1.53	-14	0		2.72	1.64	0.72	-2.49	-9.51	0		0.01	3.91	1.31	0.54	-6.13	0		0.42	1.17	3.47	-0.17	-9.79	0
48.6	-1.23	-2.17	-3.31	-2.66	-14.85	0		-0.18	-2.23	-1.15	-3.86	-10.11	0		-2.47	-3.47	-0.87	-4.43	-11.34	0		-2.52	-2.05	0.34	-6.05	-13.94	0
49.5	-0.14	0.31	-3.03	-2.6	-11.28	0		2.14	2.64	-0.05	0.24	-5.86	0		-1.03	2.88	-0.71	1.78	-5.62	0		-2.15	-0.79	-0.51	-3.01	-13.28	0
50.4	2.52	1.38	1.73	1.57	-11.69	0		3.55	3.79	3.11	0.63	-5.5	0		-1.2	-0.33	1.38	0.58	-5.98	0		-1.56	1.35	3.02	-0.04	-10.31	0
51.3	-0.06	0.21	-2.02	-1.96	-11.68	0		3.17	2.14	0.65	3.2	-7.57	0		1.56	2.27	4.78	3	-6.43	0		2.43	0.08	4.07	0.76	-11.37	0
52.2	1.76	0.92	-0.55	0.58	-12.97	0		1.47	0.2	-1.46	-2.25	-6.53	0		0.83	1.56	0.66	-3.42	-4.51	0		0.63	0.03	1.94	-2.94	-10.33	0
53.1	-1.09	-1.92	2.11	-2.88	-11.32	0		0.74	2.77	1.28	-3.42	-8.55	0		2.18	4.16	1.97	-1.12	-6.8	0		-0.04	0.43	4.24	-2.29	-13.44	0
54	-0.21	-1.66	0.83	2.89	-11.24	0		3.18	1.1	1.44	1.74	-3.29	0		-0.45	-1.33	-0.95	-2.42	-6.05	0		-2.69	-2.5	1.11	-3.64	-13.59	0
54.9	-2.2	-1.66	-0.99	-0.69	-11.73	0		-0.57	-1.58	-0.41	-0.93	-9.07	0		-2.55	-0.88	-2.53	-1.19	-8.61	0		-0.47	-3.91	-0.65	-2.97	-12.41	0
55.8	-3.82	-5.61	-3.11	-2.06	-16.59	0		0.67	-0.66	-0.79	0.97	-8.3	0		-0.08	0.1	1.98	-0.52	-8.28	0		-4.3	-3.29	-1.77	-4.71	-14.74	0
56.7	-0.85	1.73	2.82	0.87	-10.97	0		2.02	1.18	1.32	2.47	-6.78	0		0.07	-0.43	-0.63	-1.31	-4.98	0		-1.49	-2.67	-1.11	-5.92	-12.89	0
57.6	-6.17	-8.68	-6.53	-5.38	-18.79	0		-0.16	-0.1	-0.77	2.27	-5.26	0		-1.88	0.28	-0.04	0.35	-8.87	0		-4.3	-3.66	-0.41	-3.85	-17.28	0
58.5	-3.78	-3.47	-4.65	-2.32	-16.57	0		-0.23	-0.51	-1.02	1.39	-9.77	0		-1.62	0.36	0.86	-0.13	-7.95	0		-1.95	-3.66	-0.98	-4.94	-12.76	0
59.4	-0.93	-3.28	-0.56	1.15	-12.74	0		0.95	-2.01	-0.87	-2.7	-7.12	0		-0.78	0.31	-0.23	-0.08	-4.79	0		-3	-1.73	0.29	-1.42	-12.37	0
60.3	-0.42	-0.13	-0.98	-1.7	-10.34	0		2.4	-0.47	1.41	-0.47	-6.58	0		-2.56	-0.3	0.88	-1.67	-10.15	0		-4.27	-5.24	-4.2	-8.98	-16.44	0
61.2	0.75	-1.16	1.15	-1.22	-11.89	0		3.21	1.15	3.17	3.21	-6.36	0		1.99	4.83	1.79	2.65	-7.24	0		-1.59	-0.19	1.62	-3.1	-14.2	0
62.1	-2.5	-3.75	-1.34	0.95	-14.53	0		4.48	2.12	2.3	2.79	-0.96	0		1.32	1.26	0.43	0.74	-6.25	0		-2.1	-3.79	-0.77	-1.92	-15.5	0
63	-0.45	-1.86	1.88	-2.71	-14.82	0		-1.63	1.57	0.67	-0.29	-8.16	0		-3.11	3.43	0.01	-1.48	-7.88	0		-4.25	-2.47	-2.88	-7.42	-17.24	0
63.9	0.07	-3.05	-4.14	-3.82	-13.47	0		-1.79	-0.59	-2.38	-1.99	-8.45	0		-2.23	2.36	-0.08	-1.7	-7.11	0		-2.97	-0.87	1.74	-3.87	-13.07	0
64.8	-1.05	-0.59	1.24	0.75	-13.24	0		-3.27	-2.57	-1.38	-4.01	-10.37	0		-1.19	0.44	1.25	-2.88	-7.28	0		-2.71	-2.92	1.18	-4.5	-12.91	0
65.7	2.48	-0.77	3.1	2.36	-11.21	0		0.41	0.55	1.38	1.08	-7.58	0		-0.41	2.72	0.2	2.3	-7.16	0		-0.64	-1.68	-0.33	-2.26	-13.98	0
66.6	-5.39	-7.26	-4.05	-4.12	-15.94	0		-1.4	-3.12	1.05	-2.39	-6.73	0		0.41	-0.01	0.51	-1.53	-4.45	0		-2.11	-1.77	0.43	-3.75	-11.69	0
67.5	-0.29	-0.89	-1.29	-0.83	-10.98	0		4.04	3.86	3.39	1.83	-1.3	0		0.2	0.89	0.61	-0.41	-6.27	0		-1.79	-2.31	1.19	-4.24	-12.2	0
68.4	0.04	-2.63	-0.17	-1.3	-10.34	0		2.79	1.61	1.04	-0.29	-3.17	0		0.38	0.92	0.03	-0.15	-4.01	0		-2.52	-4.35	-3.69	-6.53	-10.37	0
69.3	-0.04	-2.02	0.82	-4.66	-7.45	0		-0.13	-0.35	3.41	-0.77	-1.25	0		-2.2	-0.69	0.48	-2.58	-5.7	0		0.83	0.21	3.33	-1.69	-6.04	0
70.2	1.14	0.31	1.27	-1.46	-3.13	0		-0.99	0.92	0.53	0.63	-2.92	0		-1.68	2.19	1.19	-3.61	-3.32	0		-0.04	-3.6	-1.1	-4.58	-7.28	0
71.1	-1.36	-1.31	1.31	-1.51	-3.56	0		0.71	-1.05	-0.12	-0.93	-5.08	0		1.15	-0.81	-0.68	-0.6	-1.24	0		-0.86	-3.86	-0.91	-6.18	-3.77	0
72	1.45	-3.66	-0.45	-3.83	-3.05	0		-0.03	-3.2	-0.54	-3.1	-4.49	0		-1.04	-3.82	-3.3	-4.18	-3.69	0		-2.84	-3.79	-2.66	-7.89	-5.03	0
72.9	-1.67	-1.59	-0.97	-3.07	-3.43	0		1.56	0.16	4.07	1.53	-2.04	0		-0.28	-0.76	-1.52	-4.83	-1.93	0		-2.34	-3.57	-1.34	-4.4	-1.89	0
73.8	-2.27	-5.86	0.73	-2.64	-5.94	0		-0.97	-5.49	-0.37	-1.51	-5.5	0		-0.86	-1.4	-0.91	-2.38	-2.19	0		-1.81	-2.12	0.42	-5.42	-2.22	0
74.7	-2.06	-3.44	-1.58	-2.91	-1.82	0		0.58	-2.44	3.2	-0.72	0.95	0		-0.16	-1.63	-0.26	-0.65	-0.37	0		0.1	-4.7	-2.06	-3	-4.28	0
75.6	1.98	1.17	-0.22	-1.63	-0.05	0		0.43	-3.97	-0.83	-2.16	-2.15	0		0.76	-1.73	0.67	-1.03	2.51	0		-2.56	-3.33	0.22	-2.55	-2.07	0
76.5	-1.53	-0.13	1.69	-3	-2.11	0		0.61	0.57	5.1	2.56	-0.29	0		-1.67	-3.62	-2.21	-2.68	-3.74	0		-3.59	-5.54	-3.17	-7.19	-4.68	0
77.4	0.61	0.75	0.34	1.71	-0.74	0		-0.17	-0.19	2.64	1.25	-1.28	0		1.13	-1.8	0.79	1.35	-2.41	0		-3.36	-3.07	-2.91	-5.24	-4.04	0
78.3	0.59	-0.7	1.91	0.02	-0.51	0		0.63	-0.04	1.99	-1.55	0.76	0		1.25	2.01	2.01	-0.45	0.68	0		-0.63	-0.92	1.94	-2.61	-0.44	0
79.2	0.09	-1.04	1.48	0.04	3.12	0		0.7	-2.43	3.16	2.15	-0.32	0		-2.32	-1.66	-0.83	-3.12	-3.2	0		-3.89	-4.95	-2.2	-4.76	-3.7	0
80.1	3.65	1.1	4.41	0.06	2.37	0		0.87	-2.63	1.95	-1.65	-0.37	0		-1.91	-1.58	0.51	-0.95	-2.97	0		-2.99	-0.2	-0.84	-3.36	-3.05	0
81	0.16	-1.66	3.52	2.68	-0.48	0		-4.2	-4	0	-1.25	-6.71	0		1.19	-0.19	0.24	-0.96	-0.54	0		0.67	-1.31	0.39	-1.93	-0.57	0
81.9	-1.06	-2.89	-2.73	-1.35	-2.24	0		0.83	-2.11	-1.29	0.67	-1.43	0		-0.37	-0.97	2.82	2.04	-1.85	0		-0.8	-5.04	1.58	-3.39	-3.69	0
82.8	-0.53	-0.86	-0.77	-1.38	-3.76	0		3.7	1.88	6.08	3.79	0.47	0		1.15	0.37	4.44	3.09	1.97	0		-5.49	-3.68	-0.17	-5.83	-5.68	0
83.7	0.59	-1.47	0.46	-3.71	-1.79	0		2.89	0.12	-0.18	-0.15	-0.38	0		-0.83	-0.13	-1.62	-0.92	-1.48	0		-0.94	-1.84	0.05	-4.45	-1.14	0
84.6	2.3	-2.73	-0.06	0.27	-1.95	0		-0.23	-4.59	-1.2	-1.13	-1.65	0		-0.26	0.1	-0.39	0.57	-0.9	0		-3.23	-1.08	-0.66	-1.13	-2.67	0
85.5	-3.2	-1.47	-1.38	-3.46	-1.06	0		-2.79	0	-1.16	-1.93	-2.09	0		-2.62	-0.14	-2.85	-1.65	-3.73	0		-5.33	-2.95	-3.83	-4.8	-5.17	0
86.4	1.51	-2.99	1.94	0.93	-3.2	0		4.45	-2.09	3.51	1.83	0.69	0		1.86	0	1.23	-1.06	1.22	0		-0.01	-1.98	-0.97	-3.77	0.49	0
87.3	-1.2	-0.76	2.34	0.48	-0.26	0		1.04	1.44	0.33	0.45	-2.83	0		0.24	2.47	-0.39	-2.96	-1.43	0		0.87	1.52	1.34	-0.35	3.77	0
88.2	-1.83	0.68	-0.39	-0.51	-0.61	0		-0.52	2.3	3.15	-0.22	-0.81	0		-2.04	-1.61	-2.61	-1.75	-4.84	0		-3.04	-3.45	-0.89	-2.79	-3.85	0
89.1	0.51	-3.27	-2.23	-2.94	-3.24	0		-0.33	-1.17	1.14	-1.46	-1.32	0		-0.65	1.11	-0.34	-0.63	-1.06	0		-4.31	-4.58	-1.87	-6.92	-7.22	0
90	0.65	0.85	3	-0.65	1.65	0		1.6	0.01	2.53	1.37	2.16	0		-0.1	-2.48	-0.66	-0.13	1.48	0		-3.45	-4.82	-1.41	-3.7	-0.85	0
90.9	-3.02	-3.16	-0.88	-2.96	-1.08	0		-1.17	-0.59	0.68	-2.1	0.85	0		-1.67	-2.12	-3.43	-4.14	-3.34	0		-3.26	-2.62	-2.76	-4.39	-2.5	0
91.8	0.7	-0.29	0.23	0.55	-0.27	0		-1.5	0.43	-0.89	-0.96	-0.99	0		-1.33	1.03	-0.87	0.8	1.92	0		-1.69	-3.52	0.09	-3.94	-3.29	0
92.7	-3.51	-4.25	0.3	-1.78	-1.03	0		-0.25	-2.6	0.18	0.23	0.65	0		-1.43	-2.23	-1.13	0.11	-0.83	0		-0.95	-4.4	-1.49	-4.05	-2.09	0
93.6	-0.58	-3.21	0.09	-3.18	-0.65	0		0.11	-0.82	1.76	-1.96	-1.44	0		-2.09	-0.59	0.02	-3.52	-3.31	0		-1.65	-4.68	0.05	-7.56	-4.45	0
94.5	2.29	0.55	4.14	3.96	2.22	0		1.36	-0.18	1.93	0.3	0.28	0		-2.53	-0.99	-3.74	-4.36	-2.23	0		-3.34	-4.84	-2.73	-3.97	-0.84	0
95.4	0.06	-0.84	0.28	0.3	-1.73	0		-0.97	-2.13	-0.9	-1.1	-2.08	0		-1.3	-1.45	-0.66	-0.79	-1.76	0		-3.91	-3.36	-0.19	-5.44	-3.39	0
96.3	0.21	1	1.26	-0.52	-0.81	0		0.74	1.2	0.79	1.28	-0.32	0		-1.49	-0.65	-2.29	-1.27	-2.22	0		-4.35	-3.87	-3.19	-4.33	-4.34	0
97.2	2.41	0.43	1.38	-1.43	2.28	0		2.67	3.23	3.28	0.55	1.34	0		-1.33	-0.66	0.29	-3.64	-2.37	0		-1.62	-1.56	0.49	-0.72	0.98	0
98.1	-1.74	-1.58	1.05	2.9	-0.93	0		-0.08	-0.94	-0.02	0.94	-0.53	0		1.82	-1.39	-0.39	-1.85	-2.73	0		-2.67	-3.65	-2.55	-4.36	-4.38	0
99	1.24	0.29	-0.93	0.17	2.32	0		2.28	2.72	2.18	0.12	2.25	0		1.12	0.71	0.02	-1.98	1.71	0		-0.67	-2.21	-0.93	-5.26	0.12	0
99.9	-2.84	-3.08	-0.07	-2.71	-0.19	0		0.6	-0.45	7.1	2.96	0.87	0		0.01	0.79	6.35	1.26	0.97	0		-1.95	-3.09	-0.84	-1.72	-0.86	0
100.8	-2.6	-5.1	-1.99	-2.45	-1.61	0		-0.93	-3.83	0.76	-2.77	-0.39	0		0.45	-0.16	0.5	-2.19	-0.84	0		-0.91	-2.83	0.45	-3.62	-0.45	0
101.7	-0.41	-5.01	-3.04	-3.86	-2.85	0		-0.5	-3.24	1	-3.01	-1.54	0		-0.6	-2.37	-1.87	-2.48	-1.71	0		-0.49	0.05	1	-1.47	0.81	0
102.6	-2.02	-2.49	0.35	-4.02	0.76	0		-1.75	-0.12	0.45	-0.18	1.11	0		-1.98	1.41	0.96	-0.12	0.32	0		-4.19	-6.59	-3.68	-6.05	-3.24	0
103.5	-1.7	-2.13	1.49	-3.04	-3.9	0		3.31	1.95	3.89	1.43	1.37	0		2.24	0.84	0.06	-2.75	-0.46	0		1.47	-1.72	1.47	-2.72	-0.82	0
104.4	-2.99	-2.88	-0.12	0.77	1.22	0		0.09	0.66	3.65	3.57	1.49	0		0.57	0.74	1.66	0.92	1.4	0		-2.56	-3.44	-2.73	-3.37	-1.63	0
105.3	-3.34	-4.52	-2.71	-2.93	-4.91	0		-4.27	-5.16	-3.16	-5.47	-5.95	0		-3.93	-2.4	-1.26	-3.33	-0.02	0		-3.27	-3.65	-0.12	-4.45	-1.67	0
106.2	-2.7	-2.71	2.14	0.62	0.22	0		1.28	-0.51	3.98	0.41	3.84	0		-0.07	0.57	0.02	-3.78	-0.62	0		-3.06	-2.05	-0.18	-5.46	-2.59	0
107.1	-0.06	-4.43	0.04	-3.36	-1.08	0		-1.48	-1.85	0.25	-2	-3.1	0		0.7	1.83	1.04	-1.35	0.65	0		2.25	-0.7	0.29	-2.6	0.41	0
108	-3.81	-2.61	-0.15	-3.67	-1.88	0		0.31	-1.63	1.78	0.52	3.17	0		2.3	2.49	2.71	1.15	4.06	0		-3.46	-1.51	-0.12	-4.32	-2.66	0
108.9	-1.27	-4.51	0.27	-2.78	-1.73	0		-2.97	-3.86	-0.8	-3.04	-5.02	0		-0.76	-2.08	-3.34	-2.13	-2.84	0		-0.59	-4.38	-2.09	-2.39	-1.42	0
109.8	-1.13	-5.89	-2.2	-7.1	-2.78	0		0.89	-2.5	2.46	-2.37	-1.44	0		1.31	2.34	3.85	0.87	-0.19	0		0.48	-4.77	0.85	-3.79	-3.06	0
110.7	-1.52	-1.69	-0.49	-1.63	-1.6	0		1.08	1.02	0.66	0.43	-1.52	0		-1.77	-0.27	-0.93	-2.79	-2.3	0		-4.09	-1.92	-3.32	-4.33	-0.81	0
111.6	0.52	-0.1	1.97	0.1	1.35	0		0.38	1.12	3.54	0.68	-0.33	0		-2.97	-4.6	-0.71	-4.22	-3.55	0		-3.09	-7.24	-1.49	-6.95	-6.08	0
112.5	0.57	-0.24	-0.56	2.04	1.77	0		0.82	0.13	1.72	1.53	2.78	0		1.33	-0.51	2.36	-0.8	0.77	0		-0.81	-1.81	-2.25	-4	-2.92	0
113.4	-1.12	-0.49	-0.88	-4.55	0.22	0		1.11	-3.12	-0.11	-1.45	0.03	0		-1.11	-1.81	-2.09	-3.5	-0.14	0		-2.84	-4.64	-3.77	-4.89	-3.76	0
114.3	5.14	-0.02	1.31	-0.54	2.25	0		3.74	0.5	1.11	0.77	2.31	0		0.16	-0.27	0.47	-1.88	1.16	0		-2.49	-3.69	1.87	-3.61	-0.21	0
115.2	-1.23	-6.52	-3.23	-5.16	-3.45	0		2.16	-1.14	0.54	-0.9	-0.37	0		-1.13	-1.37	-0.68	-1.78	0.05	0		-2.16	-4.99	-4.24	-7.07	-4.63	0
116.1	-1.65	-4.11	-0.56	-3.02	-2.11	0		-2.43	-4.03	-0.55	-3.53	-4.81	0		-1.72	-0.18	-0.73	-4.78	-0.54	0		-3.34	-1.53	-3.12	-6.3	-2.6	0
117	-0.75	-1.64	3.06	-0.06	2.66	0		0.43	-1.87	-0.35	0.06	0.28	0		2.42	0.66	2.24	0.31	1.12	0		-3.6	-2.91	-0.29	-2.32	-0.79	0
117.9	0.58	-3.02	-0.85	-1.04	3.49	0		1.56	2.17	5.43	1.75	0.95	0		-1.16	1.5	1.72	-3.28	-0.65	0		-2.78	-3.22	0.62	-7.28	-0.78	0
118.8	-5.18	-1.24	-2.4	-2.7	-1.27	0		-1.7	1.08	3.99	1.45	-0.16	0		-3.24	-0.15	-3.6	-2.57	-2.63	0		-3.87	-3.18	-0.42	-3.09	-0.9	0
119.7	0.58	-4.01	-1.69	-2.86	-1.84	0		5.01	0.58	5.12	1.91	1.36	0		0.83	0.57	2.92	-1.04	0.56	0		-5.97	-5.27	-0.42	-5.85	-0.91	0
120.6	1.86	-1.59	3.54	1.13	2.5	0		-0.49	-4.14	-0.85	-3.34	-1.85	0		-1.82	-1.64	-0.51	-5.18	1.01	0		-2.2	-3.52	-0.24	-4.47	0.18	0
121.5	-0.8	-1.92	2.63	-1.54	0.62	0		0.13	-0.61	3.63	-2.22	3.75	0		-0.39	-1.14	-2.29	-3.79	-0.64	0		-3.99	-4.61	-2.4	-5.83	-6.82	0
122.4	-0.93	-4.53	0.39	-3.85	-0.97	0		2.86	-0.73	0.77	0.69	-0.53	0		-0.06	-3.26	-1	-6.2	-2.98	0		-2.1	-2.1	-0.14	-3.56	-1.14	0
123.3	0.54	-3.38	-2.1	-3.32	-0.25	0		-0.53	-0.02	-0.34	0.42	-0.93	0		0.44	-0.64	0.04	-4.45	-2.92	0		-0.45	-3.99	1.19	-6.49	-1.63	0
124.2	-0.9	-1.19	-1.91	-4.19	-1.92	0		0.92	-0.63	-0.61	-0.05	-1.99	0		0.92	3.32	2.2	-0.84	0.01	0		0.4	-1.48	2.73	-1.93	-0.54	0
125.1	4.74	4.12	5.39	3.8	4.34	0		1.41	0.43	5.83	1.59	1.33	0		2	-0.15	0.21	-3.12	-2.21	0		-2.6	-2.46	-0.54	-5.7	-1.63	0
126	1.17	-1.02	1.98	1.58	1.06	0		1.62	-0.76	1.38	0.52	0.02	0		-1.84	-0.36	0.36	-4.56	0.13	0		-5.52	-3.19	-1.48	-5.82	-2.73	0
126.9	0.83	-4.02	0.51	2.47	-1.73	0		-0.04	-1.75	2.42	2.9	-1.14	0		-0.06	1.81	2.38	-1.72	-2.46	0		-2.44	-2.42	-0.99	-5.48	-3	0
127.8	1.48	-4.02	0.63	1.12	-0.4	0		1.62	-3.79	-0.53	-0.1	-3.86	0		-1.25	-2.82	-1.08	-5.6	-3.67	0		-3.8	-4.37	1.93	-5.98	-2.83	0
128.7	-1.28	-4.1	-0.39	-3.13	-1.76	0		-0.48	-5.37	2.38	-0.51	-2.47	0		0.46	-2.22	4.2	-1.54	-2.12	0		-5.14	-6.18	-1.86	-4.99	-4.8	0
129.6	-3.7	-4.71	-3.09	-6.48	-1.36	0		-1.95	-2.42	-3.8	-4.78	0.3	0		-3.32	-2.14	-4.45	-6.09	-2.62	0		-3.67	-3.1	-3.05	-2.69	-3.61	0
130.5	-3.32	-7.21	-2.26	-5.79	-4.08	0		-0.96	-2.36	-0.26	-1.38	-0.85	0		-0.72	-3.42	0.86	-3.18	-0.71	0		-3.09	-4.48	0.25	-6.83	-2.87	0
131.4	-2.09	-4.24	2.46	-3.76	-1.07	0		-1.28	-2.17	1.5	-3.59	-4.2	0		-0.13	-1.55	-0.82	-3.33	-4.19	0		-0.88	-4.82	-0.54	-4.49	-4.54	0
132.3	0.22	-3.07	1.55	-1.59	-1.82	0		-1.83	-3.19	-1.45	-4.04	-3.13	0		-4.62	-2.24	-2.35	-2.82	-2.6	0		-2.92	-1.19	0.1	-3.8	-0.41	0
133.2	-3.02	-4.84	-0.33	-3.77	-0.35	0		-1.61	-3.02	-0.05	-2.45	-1.2	0		-0.76	-1.98	-2.16	-0.41	-1.45	0		-2.21	-1.13	0.38	-2.37	-3.07	0
134.1	2.53	-1.73	0.25	-1.51	-0.66	0		2.59	0.76	2.95	0.22	-0.04	0		-1.58	-0.53	1.61	-2.29	-0.8	0		-2.95	-5.42	-0.23	-3.74	-4.24	0
135	-3.96	-9.23	-2.06	-6.03	-2.22	0		-4.21	-5.64	-4.6	-5.72	-3.32	0		-4.02	-1.18	-3.49	-3.93	-4.29	0		-2.09	-2.25	-3.97	-5.14	-4.73	0
135.9	0.12	-3.75	1.72	-2.23	-0.69	0		1.34	-1.2	6.82	0.92	1.13	0		0.6	-3.05	1.05	-3.59	-1.08	0		-2.75	-3.34	-3.02	-4.36	-3.33	0
136.8	0.56	-1.01	1.91	0.86	2.38	0		-0.75	-2.73	0.94	-1.21	-2.3	0		-1.01	-2.9	-2.96	-1.16	-1.73	0		-0.78	-1.22	0.08	-3.45	-2.51	0
137.7	-2.99	-5.23	-2.19	-6.39	-1.24	0		-0.82	-3.1	-3.94	-4.67	-6.33	0		-1.09	-3.63	-2.23	-5.31	-6.25	0		-2.98	-4.2	0.72	-6.09	-1.97	0
138.6	-1.47	-5.13	-2.57	-4.68	-1.99	0		-0.01	1.22	-0.53	-0.19	-1.31	0		-1.88	-0.39	-1.02	-3.24	-1.47	0		-1.04	-2.34	1.54	-4.15	-2.96	0
139.5	-0.61	-2.71	-1	-3.49	-0.78	0		-0.19	-0.54	1.87	-0.73	-2.68	0		1.34	1	2.27	-2.39	-0.72	0		1.6	-0.54	4.47	-1.85	0.64	0
140.4	-0.24	-4.44	-1.07	-1.24	0.82	0		-1.1	-3.55	-1.94	-3.52	-3.61	0		0.37	0.12	-0.49	-3.74	-3.27	0		4.72	1.1	1.04	-2.43	-1.37	0
141.3	-0.83	-2.37	-2.27	-3.04	-1.44	0		-1.18	0.45	-1.9	-4.27	0.51	0		-3.43	-0.27	0.52	-6.34	-2.3	0		-3.37	-2.84	0.4	-4.22	-1.79	0
142.2	-1.4	-2.28	-0.8	0.57	-0.58	0		2.42	0.95	3.73	3.45	0.74	0		0.53	0.58	0.78	-1.19	-0.07	0		0.71	-1.19	0.71	-4.71	-2.09	0
143.1	-1.53	-4.49	-1.61	-3.56	-3.44	0		-0.08	-1.21	0.93	-0.14	-2.64	0		0.96	0.31	1.77	-3.06	-1.68	0		-0.01	-2.63	0.55	-5.68	-3.01	0
144	-0.6	0.97	0.78	0.52	0.25	0		-0.18	0.16	-0.57	-2.31	-2.25	0		-3.09	-2.17	-1.83	-4.7	-3.78	0		-4.49	-3.71	-1.72	-3	-3.99	0
144.9	-4.81	-5.9	-2.11	-5.93	-5.59	0		-1.05	-1.91	2.43	-3.4	-2.03	0		-1.59	-1.39	1.38	0.84	-1.17	0		-2.16	-1.69	0.55	-2.34	-2.41	0
145.8	-1.6	-6.65	0.14	-5.88	-1.19	0		-3.84	-2.64	2.44	-3.22	-1.5	0		-2.99	-1.15	0.48	-1.97	-2.69	0		-2.68	-5.75	-1.02	-2.56	-3.15	0
146.7	-1.36	-1.94	-2.45	-4.25	-4.08	0		2.18	3.09	4.08	-0.09	-1.12	0		2.13	1.83	4.81	-2.23	1.17	0		0.44	-0.62	1.58	-2.6	0.26	0
147.6	0.15	-3.24	0.09	-2.19	-0.47	0		2.21	-0.67	0.73	1.57	0.96	0		-4.77	-4.37	-2.56	-5.66	-4.78	0		-2.25	-2.93	-0.19	-6.17	-2.17	0
148.5	-0.56	-3.98	-0.75	-1.82	-2.3	0		0.26	-4.39	0.82	-2.5	-0.71	0		-2.34	-3.18	-0.35	-3.68	-2.02	0		-1.77	-4.99	-0.45	-3.44	-0.42	0
149.4	-1.03	-6.15	-2.24	-3.23	-4.85	0		-2.79	-4.74	-0.84	-4.54	-4.68	0		-3.62	-1.15	-4.27	-7.34	-3.05	0		-0.21	-0.35	0.92	-3.03	-0.98	0
150.3	-3.25	-7.1	-0.77	-1	-0.7	0		2.25	-2.43	0.85	2.11	0.92	0		2.52	1.4	1.98	2.76	2.64	0		-1.69	-3.3	1.44	-1.5	0.73	0
151.2	-2.18	-6.29	-2.35	-6.57	-2.1	0		4.36	-0.94	4.05	0.77	1.9	0		1.45	-0.8	2.34	-1.81	-0.72	0		-2.24	-2.22	-0.45	-4.91	-2.03	0
152.1	-0.56	-3.66	-0.01	-0.07	-2.03	0		3.37	0.11	2.11	2.77	-3.18	0		-0.44	-0.45	1.47	-1.85	-4.6	0		-4.61	-3.85	-1.92	-4.54	-6.68	0
153	0.5	-2.48	0.34	-2.59	-1.15	0		0.3	-1.43	0.25	-2.94	-2.72	0		-1.01	-1.73	-0.55	-1.63	-0.52	0		-2.56	-0.6	3.7	0.54	-0.3	0
153.9	-2.42	-3.77	-1.26	-1.42	-0.83	0		-3.71	-1.93	0.75	-4.5	-1.42	0		-0.49	-0.62	-1.81	-5.59	-4.02	0		-2.46	-4.44	-3.42	-6.09	-4.48	0
154.8	-6.25	-11.75	-6.63	-8.23	-6.7	0		-0.47	-1.88	-1.97	-2.95	-0.89	0		3.32	1.12	2.61	-1.37	2.84	0		1.14	-0.74	2.37	-1.98	0.64	0
155.7	-1.6	-5.03	0.25	-3.69	-0.09	0		-3.42	-2.5	0.01	-4.59	0.01	0		0.9	-0.92	-1.96	-3.05	-0.13	0		-1.11	-1.46	-3.25	-3.36	-1.34	0
156.6	1.9	-3.07	1.43	-1.61	-0.43	0		0.02	-1.2	0.85	-1.57	1.49	0		2.28	-1.02	2.13	-1.09	1.27	0		0.8	-1.67	1.96	-1.25	1.24	0
157.5	-1.18	-5.34	-2.07	-2.13	-1.44	0		-0.05	-3.42	1.39	-0.22	0.9	0		2.88	-1.55	0.69	-2.94	-2.25	0		-1.47	-3.91	0.54	-1.49	-5.52	0
158.4	-0.38	-3.06	1.54	0.09	2.08	0		1.46	0.13	5.35	0.36	3.11	0		0.8	0.34	2.27	-1.61	-1.15	0		-1.8	-2.67	1.07	-5.16	-2.09	0
159.3	-2.05	-6.53	0.25	-2.62	1.29	0		1.42	-0.43	4.49	0.01	1.56	0		3.87	1.51	1.75	-1.47	1.16	0		0.66	-0.73	0.84	-1.91	-0.22	0
160.2	1.32	-6.44	-3.22	-3.21	-1.69	0		2.1	-1.41	-0.26	-0.17	-1.32	0		-2.27	-1.64	-0.84	-1.82	-1.33	0		-1.15	-3.12	-1.98	-2.5	-1.93	0
161.1	3.26	-3.34	2.32	-3.04	-0.58	0		0.7	-1.72	0.2	-3.01	-3.2	0		0.5	-1.69	1.11	-2.4	-0.01	0		-0.03	-2.93	2.3	-4.8	-1.03	0
162	-2.35	-6.38	-3.25	-2.04	-1.18	0		-1.54	-3.28	-3.01	-3.21	-2.31	0		0.43	2.58	0.65	-1.22	-1.28	0		-1.98	2.55	-1.48	-0.85	-1.57	0
162.9	1.62	-4.66	-2.07	-2.01	-0.07	0		-6.68	-5.79	-2.48	-7.91	-5.75	0		-4.57	-2.39	-0.9	-7.28	-4.69	0		-1.06	-3.34	-0.77	-2.87	-1.73	0
163.8	-1.19	-2.71	2.17	-4.57	-3.26	0		5.99	4.84	8.21	5.16	2.56	0		3.15	-0.81	2.54	0.03	0.05	0		-2.36	-2.39	2.22	-3.13	-0.47	0
164.7	-1.4	-2.97	-1.78	-3.96	-4.09	0		2.37	-0.2	-0.14	0.49	-1.95	0		0.7	-1.54	-2.6	-2.34	-2.28	0		-2.24	-1.91	0.11	-4.16	-3.13	0
165.6	0.37	-3.54	-0.8	-1.88	-0.56	0		-1.01	-2.55	2.89	-0.53	-0.09	0		0.12	0.91	0.45	-3.13	1.38	0		-0.42	-3.22	-1.03	-5.51	0.84	0
166.5	1.2	-3.38	-3.2	-0.28	-1.72	0		1.9	-1.04	1.2	-2.37	-1.19	0		-1.41	-3.49	-2.23	-3.94	-3.12	0		0.02	-2.52	0.9	-1.19	-0.69	0
167.4	1.54	-4.45	-0.17	-1.56	1	0		-0.51	-2.52	-0.65	-1.06	-2.3	0		-2.02	-2.57	-0.95	-2.65	-1.87	0		-1.21	-3.53	1.38	-4.21	-1	0
168.3	0.31	-1.14	-0.19	-2.71	0.99	0		-0.45	0.39	2.5	-3.08	-3.08	0		0.3	-2.46	-2.81	-4.23	-4.57	0		-2.44	-7.24	-1.55	-5.97	-7.06	0
169.2	1.52	-2.13	3.6	-4	-0.68	0		-1.89	-2.71	2.5	-4.48	-1.71	0		-3.35	-2.86	-0.1	-4.57	-3.95	0		-1.42	-3.2	3.02	-4.41	-3.54	0
170.1	-5.23	-4.31	-1.71	-6.19	-0.59	0		-0.73	0.71	-0.66	-0.38	-1.33	0		-2.41	-1.25	-2.22	-2.36	-3.47	0		-4.67	-4.01	-4.45	-4.95	-3.46	0
171	-0.75	-4.21	-3.58	-3.51	-2.62	0		0.2	-2.93	0.15	0.09	-2.21	0		0.11	-2.2	1.08	-1.7	-2.39	0		2	0.4	4.17	-1.7	2.74	0
171.9	-2.02	-2.77	-1.59	-4.62	0.1	0		0.87	1.12	2.47	0.71	4.15	0		0.46	-0.41	-2.67	-3.32	-1.41	0		-0.82	-2.1	-1.63	-5.79	-5.24	0
172.8	2.04	-2.33	-0.23	-2.59	0.81	0		0.51	1.73	1.49	-1.18	0.44	0		-1.12	0.22	0.5	-5.37	-3.26	0		-1.8	-1.99	-1.7	-4.52	-4.54	0
173.7	-1.02	-4.8	-0.9	-3.15	-1.05	0		1.89	-2.55	-0.35	-1.36	1.22	0		0.81	-1.08	1.15	-0.74	1.43	0		-2.33	-2.13	-0.19	-1.61	-2.38	0
174.6	0.12	-1.75	-1.85	-0.48	0.33	0		1.98	-0.03	4.28	1.61	0.96	0		-1.69	-2.61	1.57	-2.89	-3.39	0		-1.76	-1.41	2.1	-3.76	-1.79	0
175.5	-2.45	-7.82	-1.9	-5.42	-2.03	0		-0.58	-3.01	-0.23	-4.35	-2.69	0		1.68	0.52	-1.34	-3.82	-1.44	0		-0.06	-1.74	-0.37	-1.14	-0.58	0
176.4	0.17	-2.88	-0.19	-4.54	0.8	0		-0.57	-1.64	-0.31	-2.01	0.25	0		-1.18	-2.48	-1.83	-5.64	-3.02	0		-2.33	-2.5	0.89	-5.96	-2.3	0
177.3	-1.65	-3.63	0.25	0.4	-0.05	0		1.68	-1.18	0.19	2.44	-1.08	0		-0.01	-1.7	1.12	-1.02	0.51	0		-0.01	-0.98	4.43	-0.74	1.5	0
178.2	3.81	-0.84	3.04	-1.36	-0.43	0		-0.5	-0.64	0.75	-1.11	0.04	0		-2.43	0.04	-0.87	-2.55	-2.73	0		-2.8	-1.36	-0.48	-2.69	-1.94	0
179.1	-2.01	-5.13	-3.18	-5.19	-3.58	0		0.95	-0.81	0.58	-1.37	-2.3	0		0.15	-2.69	-0.96	-1.95	-1.57	0		-2.58	-1.16	0.75	-2.63	-2.82	0
180	0.43	-2.72	-0.16	-0.79	0.7	0		2.16	-0.41	4.86	2.89	3.62	0		-0.33	-2.42	2.39	-2.67	-1.39	0		-1.74	-1.59	0.22	-5.14	-4.51	0
180.9	2.59	-2.71	3.06	0.03	-1.35	0		0.54	1.51	1.06	-0.19	0.29	0		-0.93	-0.21	-1.63	-2.13	1.82	0		-3.16	-5.32	-3.01	-4.04	-1.44	0
181.8	-1.16	-3.64	-0.28	-2.93	-1.63	0		1.62	-0.04	0.45	-3.07	0.62	0		1.31	-1.24	-1.26	-3.24	-0.82	0		-0.66	-1.1	1.29	-0.87	-3.6	0
182.7	-4.23	-6.59	-3.11	-4.51	-3.29	0		-0.33	-1.94	1.97	-1.38	-0.39	0		-0.8	-4.08	-0.83	-3.85	-4.58	0		-1.15	-3.2	-1.8	-2.26	-3.48	0
183.6	3.14	-4.43	1.27	-0.66	2.06	0		2.53	-2.82	0.64	-0.67	1.63	0		-0.98	-1.93	0.17	-2.88	-0.05	0		-4.25	-4.72	-0.4	-6.35	-3.78	0
184.5	-3.38	-4.38	0.76	-2.06	0.77	0		-3.41	-2.57	-0.78	-4.96	-5.8	0		-5.62	-4.35	-4.93	-8.07	-4.69	0		-4.39	-4.38	-4.99	-7.77	-2.6	0
185.4	-0.78	-4.17	-1.49	-3.73	1.21	0		3.79	1.04	1.35	-0.62	0.9	0		-0.86	1.19	-0.47	-3.35	1.31	0		-2.03	-1.49	-5.18	-3.45	-0.82	0
186.3	-0.54	-3.93	0.2	-2.23	-1.23	0		1.26	-2.51	0.68	-2.68	-0.49	0		0.71	0.25	0.89	-2.9	0.5	0		2.22	-0.59	5.85	-0.54	2.36	0
187.2	0.99	-3.07	-0.51	-0.5	1.7	0		1.87	0.18	0.96	-0.23	0.62	0		0.49	-0.78	1.16	-2.94	-1.39	0		-0.95	-2.9	2.28	-2.38	-3.46	0
188.1	-2.2	-9.66	-5.11	-3.61	-1.52	0		1.35	-0.41	2.28	-0.97	4.41	0		-2.3	-0.7	-0.48	-1.25	-0.18	0		-3.38	-3.2	-1.55	-3.42	-3.07	0
189	0.96	-4.45	4.12	1.18	0.45	0		1.87	2.76	4.68	3.43	0.26	0		0.48	2.87	1.34	-0.17	-0.98	0		-0.81	2.98	2.6	0.53	0.42	0
189.9	-0.63	-3.37	-0.05	-0.75	0.44	0		-0.34	-0.07	0.08	-0.54	0.01	0		-2.66	-2.55	-1.57	-7.4	-2.62	0		-3.4	-2.07	-1.21	-5.9	-1.11	0
190.8	-0.87	-4.82	-2.2	-1.96	-2.42	0		-2.09	-5.2	-2.85	-4.84	-4.02	0		-0.79	0.84	-0.87	-3.86	-1.04	0		-1.06	0.53	1.96	-0.56	1.78	0
191.7	1.02	-3.73	-3.23	-4.98	-0.44	0		-1.06	-2.53	-1.09	-3.39	-1.77	0		-1.93	-2.87	-4.09	-4.7	-1.1	0		0.94	-3.16	2.06	-1.91	0.04	0
192.6	0.41	-5.45	-2.1	-6.36	-0.5	0		-0.65	-1.06	-0.24	-0.97	0.96	0		-2.9	-2.42	-2.26	-3.71	-2.03	0		-1.74	-4.55	-2.52	-4.26	-6.11	0
193.5	0.22	-3.63	0.91	-5.29	-0.57	0		0.8	-0.81	1.76	-1.43	0.63	0		-2.58	-0.15	1.05	-3.23	-1.52	0		-2.79	-1.38	1.05	-4.22	-2.24	0
194.4	0.3	-5.71	2.43	-2.94	1.03	0		2.29	-0.04	3.33	0.1	-1.4	0		0.33	1.74	1.06	-3.25	-1.95	0		0.2	0.73	1.58	-1.87	-0.8	0
195.3	1.15	-5.09	0.19	-0.15	-0.36	0		2.01	-0.43	3.8	-0.24	0.94	0		-1.46	-2.07	-0.11	-3.85	-3.14	0		-3.59	-3.44	-0.32	-3.11	-0.92	0
196.2	1.12	-1.52	1.47	-2.28	2.63	0		2.18	-1.38	2.82	-3.62	0.98	0		0.38	-1.95	0.13	-3.1	0.58	0		-2.37	-3.06	-0.28	-5.74	-5.05	0
197.1	-0.81	-2.56	-0.8	-2.61	1.18	0		2.76	2.44	4.11	0.05	1.69	0		-0.3	-0.12	0.9	-6.08	-0.46	0		-4.16	-4.82	-3.54	-6.86	-3.22	0
198	1.57	-3.51	2.82	-0.53	2.89	0		1.71	-1.79	4.37	-0.57	0.2	0		-2.45	-2.52	1.87	-5.27	-2.88	0		-4.96	-5.42	-0.96	-6.15	-3.26	0
198.9	-2.84	-5.41	-3.95	-4.32	-0.21	0		0.16	-2.69	0.74	-1.9	2.25	0		-5.53	-4	-1.61	-6.84	-1.36	0		-2.02	-3.19	0.15	-2.71	1.82	0
199.8	0.37	-5.63	-1.23	-3.28	-0.96	0		-2.16	-3.7	-0.96	-3.83	-2.76	0		-3.46	-0.33	-2.51	-5.31	-1.7	0		-3.09	-1.61	-0.47	-3.33	-1.95	0
200.7	-2.38	-5.9	1.07	-1.76	-3.96	0		1.06	-1.61	3.71	-1.57	-0.93	0		-3.55	-5.03	-0.13	-5.6	-2.69	0		0.15	-1.56	1.24	-3.36	-2.54	0
201.6	1.18	-5.59	1.36	-3.78	1.63	0		0.87	-0.17	3.78	-2.36	0.97	0		-0.93	-1.11	2.02	-1.57	-2.07	0		-0.74	-4.54	1.16	-3.25	-2.04	0
202.5	0.1	-6.87	-1.03	-4.92	-1.64	0		1.67	-1.74	1.67	-2.24	-1.39	0		3.4	2.93	4.24	-1.13	1.73	0		-1.6	-0.32	1.87	-2.91	-1.57	0
203.4	-2.55	-5.91	-1.4	-5.25	-3.18	0		-0.15	-2.28	-1.7	-6.55	-2.79	0		2.1	-0.04	0.01	-5.4	-1.77	0		0.27	-0.1	-0.62	-3.96	-4.53	0
204.3	0.18	-3.43	-0.45	-1.71	-0.98	0		-0.1	0.22	0.19	-3.7	-4.11	0		-2.9	-1.09	-2.03	-7.95	-6.07	0		-3.04	-2.44	-2.68	-7.35	-4.86	0
205.2	-0.72	-3.9	-3.17	-3.05	0.21	0		-2.93	-0.26	2.49	-4.69	-0.4	0		-1.45	-2.17	0.99	-5	-3.66	0		-1.27	-5.51	1.05	-3.88	-1.8	0
206.1	-4.81	-4.98	-3.48	-6.24	-3.82	0		-2.54	-1.08	-0.35	-0.84	-1.55	0		-3.67	0.21	-2.09	-3.43	0.05	0		-2.46	-0.78	1.66	-0.91	0.31	0
207	-2.69	-7.27	-3.12	-4.61	-3.62	0		-1.49	-4.48	-0.27	-1.56	-0.59	0		-1.71	-1.89	2.15	-4.67	-0.03	0		-1.37	-3.89	1.82	-4.21	-1.58	0
207.9	0.97	-3.58	-0.36	-0.23	1.76	0		-0.44	-2.64	-0.69	-2.15	-3.9	0		-0.25	-2.77	-1.68	-2.51	-2.52	0		2.17	-0.24	-0.4	-0.83	-1.7	0
208.8	-0.13	-5.01	1.26	-2.57	-0.78	0		2.5	0.12	4.56	-1.49	-1.55	0		0.53	-0.57	2.34	-4.27	-0.61	0		-0.7	-0.36	0.16	-5.27	-1.81	0
209.7	-4.2	-6.53	-2.62	-4.2	-6.03	0		-3.46	-5.34	0.3	-3.95	-4.67	0		-2.71	-2.68	-1.19	-7.04	-2.76	0		-4.12	-3.31	-1.75	-6.34	-2.59	0
210.6	-3.36	-7.34	-0.58	-3.6	-0.6	0		-0.2	-1.97	1.83	0.7	0.68	0		2.8	0.71	4.45	-0.9	2.07	0		-0.28	-2.48	2.65	-1.72	-0.83	0
211.5	-0.81	-4.4	1.31	-3.68	-1.98	0		0.35	-1.02	0.44	-1.22	-0.91	0		-2.97	-5.09	-2.4	-8.18	-3.39	0		-1.65	-4.3	-0.95	-4.59	-3.21	0
212.4	-2.57	-5.39	-3.92	-7.14	-1.63	0		-0.81	-1.62	2.19	-3.86	0.57	0		-1.64	-1.52	0.85	-4.71	-0.56	0		-4.8	-4.94	0.06	-4.13	0.03	0
213.3	-1.19	-6.68	-0.49	-4.88	-2.12	0		-0.67	-2.02	4.32	-1.46	1.69	0		-0.96	0.4	1.75	-4.7	1.05	0		-2.25	-4.27	-1.46	-5.17	-1.04	0
214.2	-3.18	-8.26	-6.65	-9.16	-3.81	0		0.49	-1.93	1.81	-1.45	-0.07	0		0.25	-1.07	-0.65	-1.76	-1.15	0		0.85	-0.56	2.77	-0.87	-1.77	0
215.1	-1.7	-6.52	-1.18	-4.66	-1.87	0		-2.33	-4.91	-1.18	-5.8	-5.38	0		-0.85	-1.23	-0.28	-5.73	-4.92	0		1.09	-1.25	-0.41	-3.98	-2.17	0
216	-5.79	-5.23	-3.48	-7.24	-1.38	0		-1.31	-1.22	0.21	-1.14	-0.6	0		1	-3.36	-0.45	-2.89	-3.41	0		-1.48	-5.1	0.28	-4.15	-5.04	0
216.9	-3.98	-8.26	-2.75	-4.23	-5.17	0		-0.01	-4.22	-2.95	-3.33	-3.97	0		-0.38	-2.5	-0.03	-4.61	-1.8	0		-0.85	-1.05	1.03	-0.52	-1.21	0
217.8	0.94	-5.4	-0.09	-1.89	-0.78	0		1.79	-0.08	4.23	-1.91	0.45	0		1.14	-0.82	2.87	-3.6	-2.06	0		0.14	-0.7	2.44	-1.87	-2.13	0
218.7	-0.21	-3.22	-2.2	-0.03	1.12	0		1.82	-2.44	0.65	-3.49	1.63	0		0.3	-1.7	1.9	-4.74	-0.89	0		-0.32	-1.04	0.84	-2.66	0.53	0
219.6	-0.76	-4.51	-1.37	-2.41	-3.23	0		1.37	-1.38	0.51	-2.41	-1.49	0		-2.32	-0.82	2.09	-4.68	-0.91	0		-6.66	-6.02	0.56	-5.54	-3.82	0
220.5	1.81	-3.83	3.62	-1.03	1.42	0		0.41	-4.69	4.31	-2.05	1.1	0		2.15	-1.55	5.16	-1.82	1.24	0		-3.45	-1.6	1.72	-2.28	-1.28	0
221.4	-2.95	-7.59	-1.01	-6.74	-3.53	0		-0.85	-4.01	1.25	-6.14	-0.47	0		-0.83	-0.82	-0.27	-4.56	-3.08	0		-1.67	-0.29	0.72	-0.12	-0.63	0
222.3	0.49	-4.83	-2.23	-1.95	-0.38	0		2.82	0.36	2.32	-1.38	-0.74	0		-2.83	0.36	-1.78	-6.68	-3.93	0		-1.81	-1.55	-2.8	-6.06	-3.11	0
223.2	0.16	-5	0.97	-2.73	4.48	0		2.95	3.12	3.48	2.92	4.07	0		2.56	1.25	1.41	-0.61	4.02	0		-3.52	-3.46	-2.54	-3.73	-2.04	0
224.1	-0.64	-4.86	-0.21	-3.71	-1.68	0		-2.89	-3.7	2.61	-3.9	-1.49	0		1.03	0.02	1.72	-3.65	-0.01	0		-4.85	-2.86	0.35	-4.2	-1.82	0
225	-0.4	-7.98	-1.77	-5.06	-1.73	0		0.39	-2.2	1.71	-3.24	-1.09	0		-1.55	-1.45	-0.55	-7.06	-1.51	0		-4.44	-3.95	-2.05	-8.64	-3.12	0
225.9	-4.64	-5.92	-3.15	-5.95	-0.77	0		-3.91	-2.91	-2.1	-5.21	-1.97	0		-2.68	-1.13	-0.36	-4.77	-0.57	0		-2.22	-2.21	1.13	-2.83	0.36	0
226.8	-2.39	-5.96	-0.56	-0.65	1.1	0		1.14	-4.03	1.72	-1.53	1.05	0		-0.41	0.44	1.22	-0.59	-2.79	0		0	1.36	4.06	0.37	-0.53	0
227.7	1.55	-2.14	2.42	-0.48	-0.45	0		-1.61	-1.08	3.21	-0.33	0.95	0		0.69	1.38	0.73	-0.87	1.5	0		-1.75	-2.7	2.21	-3.15	-0.28	0
228.6	-3.08	-7.96	-2.49	-5.08	-3.69	0		-1.66	-4.46	-0.14	-4.25	-1.82	0		-1.4	-3.53	-1.32	-3.98	-0.3	0		-1.92	-3.65	-1.14	-3.86	-2.28	0
229.5	-1.51	-4.25	0.78	-3.62	-3.28	0		-0.77	0.26	2.16	-1.82	0.69	0		-0.29	-0.41	3.08	-2.68	0.36	0		-1.46	-2.81	2.42	-3.23	-4.01	0
230.4	-4.81	-7.17	-2.17	-5.69	-1.64	0		0.23	-0.52	2.55	-0.5	2.79	0		-1.97	-1.31	2	-4.77	-0.23	0		-2.57	-3.53	1.35	-4.92	0.48	0
231.3	-4.07	-9.5	-2.02	-8.66	-5.28	0		-2.05	-7.69	-1.72	-7.96	-6.33	0		-3.01	-3.45	-3.98	-7.14	-6.53	0		-4.27	-5.98	-3.14	-6.13	-5.31	0
232.2	1.41	-6.27	-3.03	-4.27	-0.98	0		0.65	-3.83	0.19	-3.23	-0.27	0		-0.28	-2.03	0.34	-4.2	-2.49	0		-0.75	-4.49	-1.07	-4.03	-2.88	0
233.1	1.05	-3.73	0.6	-2.09	-0.64	0		2.47	-2.82	3.04	-0.65	-0.27	0		-1.54	-3.52	-0.84	-5.35	-1.83	0		-1.16	-3.52	2.46	-2.6	-1.51	0
234	-3.68	-7.4	-2.06	-6.06	-2.07	0		0.75	-1.18	1.42	-1.89	0.07	0		-0.92	-1.08	-0.92	-3.71	-1.81	0		-3.8	-2.8	-1.13	-4.59	-3.2	0
234.9	-4.23	-6.48	-2.19	-3.56	-1.17	0		-1.77	-5.34	-1.06	-4.77	-3.47	0		-4.04	-5.07	-4.02	-5.49	-4.84	0		-2.65	-4.88	-4.63	-5.52	-5.83	0
235.8	-2.71	-2.6	-0.79	-4.57	-0.31	0		-0.65	-2.6	-1.87	-1.63	-1.23	0		-0.97	-2.06	-1.8	-4.76	-2.34	0		0.71	-2.3	0.84	-2.85	1.51	0
236.7	-2.83	-6.95	-2.86	-5.58	-1.29	0		2.32	-0.7	2.28	-0.15	1.63	0		-0.05	-0.19	2.1	-1.54	3.01	0		-2.01	-4.48	0.14	-4.12	-2.8	0
237.6	0.87	-5.83	-2.93	-2.68	2.41	0		1.99	1.01	0.24	-2.68	0.15	0		-1.42	-1.35	-2.68	-7.2	-2.75	0		-1.28	-1.62	-0.96	-3.59	-4.07	0
238.5	-1.38	-4.85	-1.9	-5.58	-0.29	0		-1.28	-4.45	-2.25	-6.2	-4.69	0		-3.32	-3.81	-0.85	-9.06	-6.49	0		-2.13	-2.67	0.48	-6.93	-4.68	0
239.4	-1.9	-7.48	-1.99	-5.89	-3.92	0		0.94	-2.37	-0.02	-3.89	-3.04	0		0.34	-3.44	1.07	-6.2	-1.82	0		-1.45	-2.49	3.74	-2.03	0.94	0
240.3	-4.67	-7.25	-0.78	-5.04	-1.16	0		-0.46	-0.76	2.5	-1.49	-0.69	0		-1.55	-0.85	0.61	-4.01	-1.76	0		-2.26	-0.34	0.72	-2.94	-1.61	0
241.2	-2.42	-8.24	-0.74	-5.55	-2.43	0		-0.27	-4.44	0.76	-3.21	-1.98	0		-0.97	-0.06	0.78	-2.97	0.96	0		-1.91	-2.05	-0.98	-3.64	-1.72	0
242.1	1.78	-2.95	0.01	-3.08	0.18	0		2.2	0.52	1.55	0.9	1.81	0		0.09	-0.25	-0.58	-2.71	-4.33	0		-3.67	-4.35	-1.79	-4.69	-4.56	0
243	1.94	-4.76	-1.31	-2.9	-0.7	0		2.3	-0.16	0.5	-2.9	0.34	0		0.25	0.44	2.22	-2.88	-0.58	0		-2.89	-4.51	0.28	-1.56	-2.8	0
243.9	-0.5	-8.71	1.66	-4.41	-2.32	0		1.34	-2.99	3.24	-3.21	-4.06	0		0.48	-1.85	2.15	-4.92	0.34	0		-3.25	-3.24	-0.48	-5.06	-1.64	0
244.8	-2.19	-3.61	-1.2	-3.65	0.15	0		-3.21	-3.81	-0.38	-6.16	-2.66	0		-3.22	0.64	0.62	-4.88	-0.96	0		-2.03	0.39	-0.42	-3.94	-0.77	0
245.7	-1.51	-6.47	-0.29	-4.52	-1.2	0		-1.96	-4.8	-0.42	-6.17	-1.49	0		-5.2	-3.76	-1.59	-6.7	-3.81	0		-2.04	-5.95	-2.46	-5.57	-1.83	0
246.6	-2.18	-6.13	-0.09	-3.78	0.44	0		-1.27	0.13	1.76	-1.84	-2.27	0		-3.6	1.49	1.02	-3.32	-3.18	0		0.38	-0.62	3.41	-3.86	-0.35	0
247.5	1.15	-3.32	5.61	1.28	3.25	0		-2.57	0.04	4.06	-2	0.5	0		-3.3	-2.68	1.42	-4.8	-2.04	0		-2.94	-2.26	0.1	-4.1	-2.43	0
248.4	-1.05	-4.22	-0.76	-3.94	-1.58	0		-0.76	-3.79	-4.5	-4.78	-2.31	0		-2.06	-2.73	-2.2	-6.68	-1.74	0		-0.05	-2.8	1.17	-4.5	-4.38	0
249.3	-0.04	-1.97	0.03	-3.38	1.59	0		0.09	-3.33	0.18	-4.27	-2.81	0		-2.94	-3.55	2.09	-7.37	-3.21	0		-0.62	-3.77	2.52	-2.89	-0.9	0
250.2	-2.05	-6.55	-1.13	-3.09	-0.91	0		-0.64	-2.59	2.76	-3.63	-1.89	0		-2.58	-0.87	2.73	-3.11	-0.99	0		-3.84	-4.08	1.07	-3.85	-0.11	0
251.1	-1.33	-6.1	2.51	-2.96	-0.58	0		-0.65	-3.35	-0.59	-2.22	-0.54	0		0.15	-1.35	0.13	-5.14	-1.48	0		-0.5	-1.35	3.71	-1.6	-1.47	0
252	-0.72	-3.78	0.59	-2.68	0.86	0		-0.42	-3.77	0.82	-2.71	0.03	0		-2.31	-3.55	-1.37	-5.13	-2.37	0		-2.72	-2.7	-0.01	-2.3	-4.12	0
252.9	-2.26	-2.17	-1.78	-4.01	-1.61	0		0.76	-1.15	-0.1	-4.29	-2.01	0		0.96	0.16	2.56	-3.74	-1.64	0		-3.06	-1.77	1.24	-1.79	-1.94	0
253.8	0.14	-3.49	0.74	-0.54	1.41	0		-1.02	-0.78	-0.95	-2.75	-2.12	0		-1.69	0.41	0.73	-3.72	-1.68	0		-3.94	-3.3	0.56	-2.86	-0.86	0
254.7	1.36	-4.61	2.1	-2.17	1.84	0		-1.71	-0.82	2.72	-1.47	-0.81	0		-2.15	-1.25	-0.96	-5.53	-2.4	0		-2.95	-2.59	-3.12	-6.53	-4.53	0
255.6	-1.46	-2.53	1.18	-3.47	-0.84	0		2.8	2.04	1.88	-1.15	-0.08	0		1.79	1.84	2.72	-2.44	1.01	0		-2.98	-2.56	1.46	-2.33	-4.02	0
256.5	-0.09	-4.92	1.79	-4.43	0.23	0		1.31	-2.52	1.2	-3.92	-1.59	0		0.68	-2.68	-0.03	-4.93	-0.96	0		-4.61	-4.6	-1.39	-5.04	-3.5	0
257.4	-1.49	-4.92	-0.26	-5.13	-0.99	0		-4.38	-7.02	-4.15	-6.41	-2.66	0		-1.36	-4.81	-0.55	-7.85	-0.76	0		0.13	-4.34	0.49	-4.62	-1.32	0
258.3	1.04	-3.69	-0.87	-2.72	0.81	0		2.05	-2.63	1.46	-2.46	-1.17	0		-2.32	-4.29	-0.74	-3.68	-3.2	0		-1.47	-3.56	1.41	-0.18	-0.62	0
259.2	-2.06	-8.79	-1.02	-5.88	-2.75	0		0.63	-2.12	2.02	-5.86	-3.16	0		-3.47	-0.49	-1.67	-8.17	-2.33	0		-0.31	-0.71	1.12	-4.56	0.84	0
260.1	-2.59	-4.14	-3.52	-4.03	0.64	0		0.46	-0.53	0.22	-4.15	-0.91	0		0.36	-1.28	-0.01	-5.29	-3.32	0		-2.8	-3.12	-0.68	-3.3	-0.1	0
261	-5.41	-6.8	-3.18	-6.55	-5.52	0		0.33	-4.2	1.53	-5.61	0.43	0		0.14	-4.58	1.3	-5.09	-0.52	0		-4.87	-7.07	-1.61	-5.54	-8.08	0
261.9	-3	-6.04	-4.21	-6.7	0.14	0		-2.5	-1.85	0.31	-4.73	0.39	0		-1.52	-2.35	0	-7.16	-0.63	0		-0.59	-1.38	0.01	-5	0.31	0
262.8	-5.34	-9.51	-5.61	-5.78	-5.3	0		2.37	-2.55	2.05	0.36	-0.95	0		-1.71	-2.79	-2.18	-7.13	-2.25	0		-3.9	-3.29	-4.1	-6.37	-2.84	0
263.7	-5.78	-6.19	-4.36	-6.57	-3.84	0		-1.61	-0.96	1.13	-5.02	-1.86	0		0.57	-0.06	-0.92	-5.05	0.38	0		-3.62	-5.7	-2.56	-6.73	-3.33	0
264.6	-1.88	-5.44	-2.52	-7.06	0.29	0		-2.22	-3.56	-2.31	-3.76	-4.51	0		-0.15	0.46	0.65	-0.39	-1.55	0		-0.81	-0.08	-1.43	-1.87	-0.63	0
265.5	-1.43	-7.67	-3.96	-5.1	-2.8	0		-0.82	-1.89	1	-0.45	-2.2	0		-2.55	-2.66	-0.91	-6.19	-4.14	0		-3.62	-6.47	0.5	-6.51	-4.27	0
266.4	-2	-5.48	-2.48	-6.99	-3.22	0		0.42	-1.21	0.05	-2.01	-1.39	0		0.67	-1.62	0.22	-0.71	-2.56	0		1.2	-1.36	3.59	-0.44	-2.7	0
267.3	0.12	-4.73	-1.44	-3.22	2.32	0		1.11	0.66	-1.97	-2.94	2.45	0		0.15	0.53	-0.9	-3.69	-0.4	0		-2.57	-4.41	-1.08	-5.37	-2.82	0
268.2	0.6	-3.85	0.82	-1.57	2.69	0		-0.52	-1.13	-0.85	0.55	-2.94	0		-1.85	-3.05	0.34	-2.36	-2.94	0		-2.13	-3.73	-1.02	-3.63	-4.76	0
269.1	-3.97	-10.25	-3.9	-5.86	-3.54	0		-2.72	-3.48	-2.01	-6.59	-1.68	0		-0.25	1.09	-1.53	-4.96	0.19	0		-1.26	-0.48	-0.04	-1.77	-0.47	0
270	-1.19	-4.51	1.76	-2.56	-0.2	0		0.48	-1.65	4.59	-0.26	0.03	0		-2.13	-0.34	2.28	-4.29	2.07	0		-4.7	-1.36	0.52	-1.82	1.51	0
270.9	-1.29	-3.09	1.88	-2.73	0.43	0		-1.27	-2.75	1.28	-1.77	-2.64	0		-4.09	-1.58	-0.75	-6.83	-6.72	0		-5.64	-6.12	-0.19	-7.73	-4.87	0
271.8	-3.79	-7.88	-1.84	-7	-4.33	0		-2.33	-4.16	-2.01	-6.55	-4.54	0		-0.72	-0.81	1.16	-6.54	-3.96	0		-1.36	-1.75	-0.17	-8	-2.9	0
272.7	-5.04	-11.14	-5.21	-8.39	-5.18	0		-1.26	-3.67	2.28	-2.38	-0.46	0		-0.54	-3.13	0.99	-8.42	-1.05	0		-1.97	-3	-2.14	-5.59	-4.31	0
273.6	0.72	-6.91	-2.28	-3.61	-2.84	0		0.52	-3.19	-0.19	-0.96	-2.65	0		2.36	0.51	1.65	-4.72	0.48	0		-0.16	-2.27	-0.02	-5.16	0.84	0
274.5	0.51	-7.87	-0.81	-2.67	-1.22	0		1.43	-2.32	2.49	-1.37	-3.48	0		-1.07	-1.07	2.47	-5.87	-0.97	0		-2.98	-3.07	1.17	-4.95	-2.99	0
275.4	1.51	-1.44	2.9	0.14	0.91	0		3.02	3.31	6.55	0.47	2.28	0		-1.26	-0.81	2.58	-5.86	-3.48	0		-1.16	-1.18	0.32	-2.59	-2.68	0
276.3	-1.61	-4.67	-4.02	-4.86	-2.81	0		2.67	0.25	2	-1.02	0.26	0		0.68	-1.44	0.88	-3.17	-1.76	0		-1.12	-2.75	2.16	-2.13	-1.22	0
277.2	0.08	-3.72	-1.35	0.59	-1.17	0		1.63	-1.68	3.26	-1.02	-0.31	0		-1.18	-1.78	1.36	-5.58	-1.16	0		-1.41	-1.26	0.62	0.56	-0.8	0
278.1	-1.6	-7.6	-1.34	-4.05	-1.49	0		-0.08	-2.31	1.36	-2.67	-1.68	0		-2.96	-3.35	0.8	-7.09	-3.39	0		-3.72	-3.51	-2.34	-5.62	-2.46	0
279	-5.07	-7.96	-1.73	-5.08	-0.68	0		2.27	-2.75	2.77	-1.74	3.18	0		-0.41	-0.11	2.75	-2.54	0.27	0		1.82	-0.03	3.43	0.5	0.52	0
279.9	-2.34	-8.17	-0.58	-4.79	-1.1	0		0.96	-5.92	0.79	-4.57	-0.65	0		-1.5	-7.03	-3.22	-7.63	-4.04	0		-2.43	-3.63	1.31	-2.91	-2.69	0
280.8	-1.17	-7.52	-1.68	-3.91	0.37	0		0.57	-1.76	1.58	-3.42	-2.96	0		-0.07	-0.29	1.12	-6.52	0.09	0		-2.85	-1.47	1.24	-3.65	0.06	0
281.7	-1.64	-6.36	-1.19	-4.17	1.34	0		-1.89	-3.77	-1.17	-2.47	-0.31	0		-5.53	-4.48	-3.49	-7.59	-4.55	0		-3.8	-3.61	-3.74	-6.34	-2.87	0
282.6	-2.25	-7.48	-0.5	-3.21	-0.79	0		-3.72	-3.28	1.14	-5.42	-5.44	0		-1.82	-0.72	1.19	-4.46	-2.86	0		-2.8	-0.1	0.07	-2.97	0.49	0
283.5	-1.82	-9.74	0.24	-3.85	0.22	0		0.63	-4.84	1.4	-2.58	-0.97	0		2.62	-0.75	4.06	-5.43	-0.5	0		-0.35	-1.51	1.16	-2.29	-0.06	0
284.4	-0.74	-10.51	-2.11	-3.07	-2.48	0		-1.9	-5.57	0.24	-3.76	-3.78	0		-1.66	-1.66	1.06	-6.24	-2.06	0		-4.62	-2.76	0.06	-5.11	-5.11	0
285.3	-1.75	-6.3	-0.02	-2.15	-1.59	0		-0.52	-0.19	0.64	-2.43	1.29	0		-1.06	-1.87	-1.98	-7.71	-2.08	0		-0.23	-2.3	0.72	-2.19	-1.28	0
286.2	-2.91	-7.73	-0.35	-4.36	-3.23	0		0.04	-4.33	0.15	-4.66	-3.9	0		-0.36	-4.22	-0.28	-5	-2.26	0		-1.62	-4.23	-3.82	-1.38	-1.19	0
287.1	0.44	-8.51	-0.74	-2.58	0.2	0		0.43	-0.77	0.93	-5.22	0.66	0		-2.5	-1.33	-3.18	-8.31	-2.53	0		-3.31	-2.77	-0.99	-6.33	-4.13	0
288	-2.08	-5.05	0.02	-3.69	-2.67	0		4.77	0.22	5.34	1.38	4.44	0		4.52	1.86	2.73	-0.27	1.12	0		-5.61	-4.28	-3.45	-2.14	-5.96	0
288.9	-0.74	-8.1	-0.86	-3.62	-0.8	0		2.59	-1.79	0.48	-1.77	-1.52	0		0.79	0.37	1.44	-4.81	-1.32	0		-3.06	-2.33	-0.48	-7.14	-3.55	0
289.8	-0.51	-2.58	1.5	-2.61	2.6	0		-0.74	-2.38	0.2	-3.56	-1.32	0		-1.91	-3.06	-2.74	-5.64	-3	0		-1.71	-3.61	0.63	-1.73	-0.95	0
290.7	0	-5.01	-0.69	-3.83	1.91	0		1.97	1.38	3.85	-0.57	1.11	0		0.83	0.81	2.21	-5.2	2.44	0		-0.19	-1.27	0.15	-4.11	0.47	0
291.6	-2.05	-7	-2.43	-4.54	-1.89	0		-2.87	-4.44	-3.37	-4.68	-6.57	0		-3.48	-4.37	-2.27	-8.26	-6.5	0		-2.04	-4.75	1.27	-5.1	-1.55	0
292.5	-0.84	-5.01	0.23	-2.5	2.52	0		2.01	-1.53	-0.68	-2.66	-1.49	0		0.53	-1.62	-1.22	-7.39	-2.04	0		-1.53	-2.1	2.23	-5.36	-4.58	0
293.4	0.86	-4.8	-1.56	-6.28	-1.47	0		-0.87	-4.94	-1.06	-5.25	-1.32	0		-5.22	-5.87	-0.23	-8.79	-4.73	0		-2.4	-4.06	2.48	-5.76	-2.86	0
294.3	-1.12	-6.29	-0.73	-4.08	-3.44	0		1.14	-0.66	1.19	-2.52	-0.91	0		-1.36	-0.96	-0.15	-5.15	-1.8	0		0.57	-1.53	-0.46	-3.54	-3.27	0
295.2	-1.81	-6.46	0.71	-5.22	-0.18	0		-2.32	-2.56	-0.84	-7.61	-3.29	0		-1.97	0.51	2.22	-7.66	-2.04	0		-1.62	-1.9	3.5	-0.81	0.6	0
296.1	-2.46	-8.64	0.77	-6.85	-0.84	0		1.57	-1.02	2.79	-2.59	1.86	0		-2.42	-3.03	3.07	-6.49	-1.6	0		-2.83	-2.2	0.88	-3.7	-1.61	0
297	-1.34	-7.46	-0.84	-4.52	-0.77	0		-3.7	-5.15	-0.48	-3.99	-5.18	0		-1.81	-2.76	-0.01	-5.97	-2.41	0		-0.39	-1.35	1.82	-2	-0.98	0
297.9	0.01	-5.03	0.98	-2.25	0.46	0		0.46	-0.86	0.11	-2.45	-0.98	0		-2.78	-3.15	-0.91	-6.8	-1.47	0		-5.13	-5.67	0.53	-5.66	-2.91	0
298.8	2.61	-4.96	0.61	-2.4	0.28	0		3.15	1.25	1.92	-1.42	-1.78	0		-1.12	-2.38	0.66	-7.84	-3.47	0		-3.43	-3.24	1.79	-2.88	-1.5	0
299.7	-0.35	-7.39	0.05	-1.85	-1.69	0		-1	-2.62	-1.84	-1.82	0.04	0		-4.56	-2.17	-0.82	-3.78	-0.29	0		-3.54	-3.82	2.08	-4.54	-1.14	0
300.6	0.05	-4.74	1.89	-3.14	1.01	0		0.07	-1.36	4.09	-3.29	-3.48	0		-3.2	-3.56	-1.37	-7.21	-3.73	0		-0.97	-1.68	2.71	-4.49	-1.98	0
301.5	0.99	-2.77	1.64	-4.68	1.89	0		-0.38	-0.1	3.54	-3.77	-1.76	0		-0.16	-2.51	2.53	-5.39	-0.86	0		-1.08	-1.28	1.57	-2.28	-3.17	0
302.4	-3.03	-6.25	1.01	-4.81	-2.08	0		-3.07	-3.43	0.7	-4.8	-5.8	0		-1.12	-0.73	2.56	-6.58	-3.31	0		-3.56	-1.48	1.97	-6.07	-0.64	0
303.3	-0.13	-6.68	0.45	-3.23	-0.31	0		-0.95	-3.34	-0.32	-3.87	-0.77	0		-0.96	-2.64	0.26	-5.8	-0.14	0		0.92	-3.82	0.67	-0.26	-1.18	0
304.2	-1.3	-3.23	2.43	-3.76	1.12	0		-0.26	-0.76	1.87	-2.64	-1.71	0		-0.96	-0.75	1.99	-5.01	-1.95	0		-1.5	-3.83	1.35	-4.11	-2.59	0
305.1	-1.17	-4.11	-0.09	-2.7	0.03	0		1.12	0.53	2.58	-3.16	-1.14	0		-1.58	-0.4	0.65	-3.6	0.93	0		-1.22	-2.64	-2.31	-4.41	-1.51	0
306	-3.79	-6.19	-3.74	-3.74	-4.25	0		-1.8	-4.48	0.15	-4.23	-4.34	0		-1.3	-3.49	0.02	-8.38	-3.26	0		-4.09	-3.16	-0.06	-5.32	-4.87	0
306.9	-0.51	-6.71	-1.22	-3.34	0.94	0		-0.97	-0.16	-0.83	-4.67	-0.29	0		0.21	1.62	0.3	-7.34	-1.59	0		-0.08	-2.07	0.77	-5.99	-1.41	0
307.8	1.43	-6.21	-1.77	-6.91	-2.31	0		-0.2	-2.95	-1.94	-2.63	-1.24	0		-4.49	-1.65	-0.41	-8.18	-2.42	0		-2.08	-1.48	-0.45	-4.76	-2.48	0
308.7	1.59	-6.31	-1.47	-1.23	1.54	0		1.71	-3.46	-0.1	-3.89	-1.45	0		-3.13	-4.67	-2.26	-9.03	-5.56	0		-3.4	-4.44	-1	-3.99	-3.43	0
309.6	-1.83	-6.68	-0.42	-4.65	-1.78	0		-1.76	-3.19	-0.6	-2.93	-2.05	0		-2.47	-3.82	-1.14	-7.77	-3	0		-0.92	-0.47	1.23	-3.25	-1.15	0
310.5	-4.72	-6.06	-0.9	-6.36	-0.7	0		-3.29	-4.09	2.14	-6.19	-3.58	0		-3.55	-4.11	0.37	-8.02	-4.1	0		-1.7	-1.49	3.97	-2.18	-1.99	0
311.4	-3.87	-8.11	-4.98	-5.17	0.56	0		-5.22	-2.59	-0.39	-3.18	-2.06	0		0.1	-2.16	-0.99	-5.66	-1.39	0		0.17	-0.75	3.67	-0.22	-0.56	0
312.3	-2.84	-7.67	-0.16	-5.63	-1.61	0		-1.1	-3.13	1.81	-6.08	-1.54	0		-1.15	-2.03	1.58	-6.54	0.04	0		-3.69	-2.31	2.13	-3.08	-0.89	0
313.2	-5.98	-9.16	-2.58	-6	-4.09	0		-1.12	-4.26	0.48	-3.35	-2.1	0		1.32	-0.55	2.45	-4.23	0.08	0		0.68	-0.58	1.42	-1.44	-0.75	0
314.1	-3.87	-9.09	-3.19	-5.82	-0.44	0		-1.79	-2.94	0.14	-4.77	-1.58	0		-1.85	-3.09	0.39	-6.36	-0.18	0		-2.01	-1.28	1.08	-3.31	0.15	0
315	-1.96	-7.38	-2.31	-3.69	-1.48	0		-1.46	-5.15	-0.19	-6.33	-5.08	0		-4.06	-5.54	-4.83	-8.47	-3.37	0		-4.05	-2.88	-1.53	-4.96	-1.92	0
315.9	-2.27	-5.74	-2.34	-5	-0.28	0		-0.24	-4.01	-0.77	-4.73	-2.52	0		-3.68	-2.96	-1.03	-7.59	-5.01	0		-4.87	-2.36	-2.26	-5.14	-3.82	0
316.8	0.93	-4.37	1.15	-2.33	5.2	0		1.73	-3.5	-0.21	-4.25	-0.11	0		2.22	-1.29	1.28	-5.64	0.16	0		-5.49	-2.93	-0.59	-3.77	-2.05	0
317.7	-1.78	-8.13	-2.51	-5.42	-3.1	0		1.44	-2.42	1.14	-3.7	-2.73	0		-1.71	-3.31	-0.39	-8.94	-3.39	0		-2.55	-2.04	-0.46	-4.51	-1.26	0
318.6	-4.1	-6.23	-2.68	-6.82	-1.15	0		-0.01	-3.36	0.55	-4	-3.87	0		-2.98	-6.29	-2.91	-8.48	-3.49	0		-2.6	-1.49	0.73	-3.67	-3.57	0
319.5	-0.42	-7.54	-2.41	-6.48	0.09	0		1.14	-4.11	-1.26	-4.12	-4.48	0		-0.66	-2.48	1.57	-5.46	-3.53	0		1.04	-2.07	2.59	-2.01	-0.77	0
320.4	-1.36	-7.78	-0.69	-5.16	1.78	0		0.04	0.44	3.3	0.9	0.25	0		-1.44	0.64	-0.12	-4.67	-0.74	0		-2.45	-4.32	-1.22	-2.91	-0.83	0
321.3	-2.36	-11.34	-3.23	-6.83	-3.75	0		-1.59	-4.15	0.57	-4.11	1.17	0		-3.75	-1.35	0.26	-7.55	-0.71	0		-4.39	-1.37	1.63	-2.41	-1.42	0
322.2	-4	-7.61	-1.13	-6.41	-2.2	0		-0.71	-0.87	-2.4	-3.8	-1.84	0		-1.59	-1.11	-1.72	-8.11	-0.88	0		-1.62	0.91	-0.77	-2.26	-0.02	0
323.1	-0.95	-4.79	-2.51	-3.48	-0.71	0		0.91	-2.53	-0.63	-1.95	-0.61	0		-2.17	-4.37	-0.72	-6.64	-1.79	0		-3.48	-4.5	-0.33	-4.36	-2.73	0
324	-1.86	-5.74	-0.54	-1.89	-2.89	0		2.57	-0.81	1.04	-1.98	-0.67	0		-1.01	-3	-1.63	-5.3	-2.62	0		-2.57	-2.81	0.46	-1.67	-2.21	0
324.9	-2.68	-6.8	-2.99	-6.83	-1.6	0		3.15	3.56	4.69	-3.31	1.83	0		-0.93	-2.01	1.03	-5.71	-3.05	0		-3.96	-2.81	1.78	-1.58	-2.93	0
325.8	-1.99	-9.74	-1.05	-8.16	-0.23	0		-4.03	-3.31	0.71	-6.77	-3.72	0		-0.62	-2.11	1.73	-5.38	-0.69	0		-0.78	-6.28	-1.95	-2.84	0.25	0
326.7	-0.73	-4.58	-3.14	-1.81	-1.32	0		-2.46	-3.37	-0.47	-2.94	-2.14	0		-2.06	-4.46	0.15	-5.21	-1.53	0		-0.11	-3.79	0.4	-3.9	-2.61	0
327.6	-5.52	-9.44	-3.08	-8.03	-5.15	0		0.22	-1.71	1.28	-3.51	-2.58	0		-0.47	-0.99	2.92	-5.21	1.38	0		-0.46	-1.75	0.63	-4.48	-1.96	0
328.5	-1.34	-9.63	-2.73	-3.41	-2.97	0		-2.54	-4.03	0.23	-3.34	-2.63	0		-4.7	-6.08	-0.41	-7.88	-3.95	0		-1.41	-5.82	0.3	-4.69	-4.31	0
329.4	-4.43	-9.87	-1.12	-6.11	-3.24	0		-0.12	-3.57	1.58	-3.33	-3.19	0		-0.75	-3.44	0.21	-5.1	-4.24	0		-4.06	-4.37	0.51	-5.04	-1.48	0
330.3	-2.73	-9.57	-3.32	-8.69	-6.36	0		1.68	-2.07	1.7	-3.85	-3.88	0		-0.47	-0.15	4.4	-6.84	-1.48	0		-4.09	-5.36	-2.27	-6.53	-4.84	0
331.2	0.07	-8.5	-1.08	-5.39	-0.48	0		-1.53	-3.9	-0.14	-6.25	-3.88	0		-0.82	-2.34	1.44	-5.34	-0.99	0		-1.13	0.96	2.57	-2.59	1	0
332.1	-0.08	-7.27	-1.8	-4.73	-0.24	0		-0.34	-2.73	-1.01	-3.01	0.43	0		-1.86	-0.9	0.47	-7.47	-0.74	0		-1.86	-2.4	-0.43	-4.86	-2.49	0
333	-3.4	-5.4	-1.96	-5.58	-2.98	0		-3.83	-4.35	-1.88	-3.75	-1.61	0		-3.65	-3.2	-1.39	-8.31	-2.46	0		0.7	0	2.46	-2.54	0.39	0
333.9	-0.58	-8.08	-2.49	-7.34	-1.51	0		1.54	-2.16	1.59	-3.03	-0.47	0		-1.75	-4.46	-0.9	-5.33	-2.15	0		-1.15	-2.42	0.59	-4.29	-4.86	0
334.8	0.13	-6.87	2.38	-4.45	-0.79	0		0.8	-0.16	2.55	-3.67	0.06	0		3.41	0.82	2.03	-3.3	2.04	0		1.91	-0.09	2.33	-0.98	-0.73	0
335.7	-1.07	-5.66	0.35	-5.75	3.26	0		-0.78	-5.63	0.4	-6.87	-2.11	0		-3.24	-6.03	0.04	-8.5	-1.92	0		-5.05	-2.19	0.85	-4.7	-2.13	0
336.6	-0.67	-7.25	-1.27	-4.38	0.11	0		-1.69	-1.17	2.16	-4.25	-2.7	0		-1.57	1.34	3.04	-5.12	0.05	0		-2.17	-1.26	1.98	-2.22	-0.47	0
337.5	-3	-6.64	-3	-4.37	-1.31	0		0.35	-0.45	0.18	-2.7	2.54	0		-0.66	0.39	1.59	-2.59	3.79	0		-3.24	-2.39	1.59	-2.49	-1.89	0
338.4	-1.94	-5.73	-0.83	-5.7	-0.46	0		1.03	0.25	2.48	-3.27	0.77	0		-0.18	1.12	0.02	-3.06	-1.26	0		-2.84	-1.03	-0.66	-2.3	-3.18	0
339.3	-0.98	-6.13	-0.1	-3.36	1.09	0		2.13	0.41	1.74	-1.95	1.17	0		1.99	-0.7	3.35	-3.34	2.43	0		-0.89	-4.46	0.04	-6.04	-1.59	0
340.2	-2.53	-9.13	-1.15	-3.25	0.21	0		3.09	-0.58	2.51	-3.64	-1.65	0		0.2	-0.26	1.52	-8.25	-2.82	0		-0.83	-3.69	0.22	-6.77	-4.54	0
341.1	1.24	-5.71	-3.79	-4.08	0.5	0		0.34	-0.93	-1.94	-4.75	-2.64	0		-4.53	-1.62	-0.93	-6.7	-2.85	0		-5.68	-5.93	-2.56	-4.91	-2.76	0
342	-2.96	-9.53	-4.24	-6.18	-1.67	0		-1.99	-1.97	-1.66	-3.24	-1.9	0		-3.36	-1.67	-0.21	-7.98	-2.69	0		-1.95	-3.78	1.74	-4.71	-0.84	0
342.9	-4.05	-9.38	-0.7	-4.24	0.32	0		0.5	0.17	3.84	-4.25	-0.55	0		2.23	2.31	3.28	-5.38	-0.92	0		0.41	-1.7	1.67	-1.55	-0.98	0
343.8	0.77	-5.93	0.51	-2.81	-0.64	0		1.24	-2.59	1.88	-4.39	1.71	0		-1.61	-0.09	-0.05	-7.79	-0.44	0		-0.7	0.56	3.67	-1.21	-0.2	0
344.7	-1.67	-7.94	-2.51	-6.24	-0.63	0		1.37	-3.41	1.12	-4.11	-1.9	0		-0.77	-0.22	0.35	-6.83	-2.72	0		1.23	-0.14	4.94	-1.88	-2.14	0
345.6	-5.25	-8.86	-1.75	-8.87	-4.75	0		-1	-3.21	0.9	-5.19	-1.78	0		0.88	-0.28	0.3	-4.26	1.25	0		-3.4	-1.82	-3.43	-2.21	-1.49	0
346.5	-6.37	-12.23	-6	-9.97	-4.04	0		-0.83	-2.87	0.37	-4.85	-1.64	0		-3.9	-3.13	-1.24	-7.67	-4.29	0		-2.86	-4.95	-0.92	-4.29	-2.16	0
347.4	-3.36	-7.2	-1.36	-6.67	0.29	0		0.52	-1.17	4.06	-2.12	0.54	0		1.11	-0.05	4.4	-3.88	2.08	0		-2.9	-1.94	1.95	-2.32	-1.35	0
348.3	-0.11	-6.24	-0.23	-3.88	0.64	0		1	-0.94	1.64	-2.07	-2.73	0		-0.57	-1.85	-0.88	-4.59	-4.29	0		-0.85	-1.47	0.37	-3.32	-5.72	0
349.2	-3.88	-8.52	-0.89	-5.01	0.94	0		-0.54	-1	1.56	-1.43	-0.25	0		-1.55	0.75	2.4	-7.06	-2.28	0		-1.99	-1.75	0.25	-2.8	-2.28	0
350.1	-3.33	-9.5	-0.7	-4.56	-1.2	0		-2.88	-5.59	-1.3	-4.86	-2.27	0		-1.99	-3.7	-1.13	-7.93	-1.12	0		-1.04	-0.37	1.57	-1.34	1.02	0
351	-3.46	-8.16	-1.16	-7.2	1.78	0		0.96	-3.6	2.2	-4.53	-0.54	0		2.77	-1.24	2.35	-5.29	0.12	0		-6.05	-4.92	-0.95	-3.59	-3.47	0
351.9	-3.17	-8.84	-3.46	-6.4	-3.31	0		-0.89	-3.28	-2.71	-4.43	0.32	0		-1.39	-1.44	-1.41	-6.6	-0.36	0		-5.18	-6.09	-3.62	-4.84	-3.3	0
352.8	-1.25	-7.01	-0.94	-3.85	-0.76	0		1.74	-0.27	3.58	-3.68	-0.84	0		-2.28	-1.99	1.67	-6.82	-1.71	0		-2.85	-1.32	2.25	-1.84	-2.8	0
353.7	-3.35	-10.61	-4.5	-7.77	-3.83	0		1.2	-4.28	1.17	-4.39	-0.33	0		2.29	-2.78	1.69	-6.31	-0.76	0		-0.61	-6.1	-0.07	-4.1	-3.64	0
354.6	-2.42	-9.91	-4.33	-6.85	0.77	0		1.84	-2.39	0.48	-2.92	-0.94	0		-3.01	-4	-2.17	-7.94	-2.7	0		-3.26	-4.14	-2.13	-4.21	-4.74	0
355.5	-0.47	-10.99	-3.26	-6.46	-0.89	0		-0.47	-2.15	2.86	-3.24	-0.44	0		-3.22	-0.85	0.9	-8.13	-1.6	0		-1.88	-2.27	0.02	-3.78	-2.21	0
356.4	-0.42	-11.79	-5.09	-8.04	-3.13	0		-1.14	-5.04	-2	-2.64	-2.32	0		-2.79	-2.46	-1.53	-6.94	-4.13	0		-0.62	-1.2	1.66	-3.17	-1.37	0
357.3	-4.47	-6.84	-0.62	-8.22	-0.1	0		-4.01	-2.98	1.31	-6.72	-6.11	0		-1.88	-0.78	4.06	-5.74	-3.25	0		-1.56	-2.88	-0.04	-4.92	-1.89	0
358.2	0.16	-4.91	0.66	-4.75	-1.11	0		-0.09	0.81	1.74	-3.47	-1.72	0		-2.79	-3.27	1.94	-8.39	-3.97	0		-0.75	-2.94	2.87	-3.94	-2.96	0
359.1	-0.86	-8.44	0.11	-3.16	-1.26	0		-3.26	-3.02	0.47	-6.15	-1.8	0		-1.8	-2.81	-0.31	-9.53	1.04	0		-4.19	-3.34	-1.35	-5.15	-1.36	0
360	-0.12	-8.25	-2.73	-6.66	-2.58	0		0.63	-4.06	1.16	-2.86	-1.45	0		1.45	-0.62	1.84	-3.7	-0.69	0		-2.06	-3.57	-0.49	-3.32	-2.29	0
360.9	-1.53	-7.29	-2.89	-5.98	-3.05	0		0.25	1.24	4.52	-1.43	-0.24	0		-0.36	0.35	3.61	-3.97	-0.58	0		-1.05	0.87	2.84	-2.41	-2.02	0
361.8	-1.4	-6.08	0.33	-2.37	-2	0		-0.65	-2.89	0.58	-3	-2.01	0		-4.11	-2.83	0.18	-7.27	-2.88	0		-3.8	-3.01	-0.44	-2.47	-2.62	0
362.7	-0.97	-7.57	-0.42	-3.01	-0.13	0		0.99	-2.01	1.03	-3.29	-0.33	0		-1.06	-1.46	-0.59	-8.8	-1.71	0		0.17	-0.02	0.29	-2.16	-1.02	0
363.6	-1.08	-11.29	-1.91	-7.93	-3.22	0		-2.68	-4.92	1.51	-8.99	-2.79	0		0.65	-1	4.11	-6.9	2	0		-2.27	-3.72	-0.82	-5.17	-0.51	0
364.5	-3.17	-10.31	-4.1	-4.28	-2.18	0		-5.78	-6.79	-6.73	-7.94	-5.06	0		-5.67	-3.98	-4.42	-11.48	-5.75	0		-2.5	-3.77	0.24	-3.87	-2.76	0
365.4	-4.53	-9	-2.53	-7.04	-4.32	0		-1.26	-2.63	2.37	-4.47	-3.75	0		-0.05	2.79	3.28	-7.28	-0.7	0		-0.28	0.42	0.28	-2.75	-0.64	0
366.3	-1.52	-7.8	-4.27	-4.72	-4.13	0		-4.15	-4.66	-2.55	-5.91	-4.24	0		-1.82	-2.38	1.44	-8.48	-3.14	0		-0.62	-2.45	0.38	-2.77	-1.69	0
367.2	-1.28	-9.8	-3.49	-6.57	-4.03	0		-0.74	-1.99	-1.32	-4.1	-3.7	0		-1.1	1.41	-1.54	-5.56	-2.96	0		0.71	0.34	2.97	-0.4	-1.04	0
368.1	-2.1	-9.37	-3.52	-5.8	-0.83	0		1.34	-5.44	0.98	-6.1	-3.81	0		1.54	-2.21	1.35	-5.94	0.86	0		-0.9	-2.44	1.23	-3.64	-1.18	0
369	0.66	-6.42	-0.33	-2.69	-0.81	0		-1.71	-2.97	-0.74	-5.82	-2.13	0		-2.23	-1.87	0.09	-8.55	-2.55	0		0.73	-2.23	0.28	-4.25	-0.5	0
369.9	0.35	-8.19	-2.97	-4.7	0.51	0		-0.76	-2.41	0.25	-1.72	-0.22	0		-4.99	-3.83	-0.99	-9.36	-3.15	0		-2.82	-3.71	-1.16	-5.56	-5.63	0
370.8	-0.28	-3.06	-2.4	-2.76	1.9	0		-2.58	-1.6	-1.7	-5.13	-2.18	0		-5.55	-4.86	-3.63	-12.02	-5.16	0		-3.9	-5.1	-2.76	-5.13	-6.5	0
371.7	-1.61	-6.7	-1.07	-5.27	-3.88	0		-0.19	-1.97	1.3	-3.78	0.28	0		0.65	-0.2	1.46	-4.34	-1.37	0		-1.19	-0.77	1.22	-1.09	-1.14	0
372.6	-1.38	-9.12	-1.35	-5.86	0.02	0		1.88	-3.34	0.32	-4.56	0.11	0		-2.2	-3	-0.43	-6.75	-2.89	0		-2.84	-5.23	-0.48	-5.08	-5.16	0
373.5	-1.03	-6.75	0.35	-5.77	0.05	0		1.29	-0.45	1.51	-5.35	-2.42	0		-0.37	-0.43	1	-7.44	-2.32	0		-2.63	-2.21	0.71	-4.64	-2.98	0
374.4	1.52	-8.45	-1.06	-4.11	-0.49	0		0.76	-1.54	2.15	-4.2	-1.33	0		0.7	2.12	1.68	-6.15	-0.17	0		-0.36	-2.51	1.91	0.14	-1.9	0
375.3	-2.18	-11.33	-3.89	-9.63	-3.66	0		1.65	-5.7	0.49	-4.18	-2.11	0		0.18	-1.76	3.65	-2.99	-2.25	0		0.25	-1.86	3.58	-1.76	-2.68	0
376.2	-0.35	-7.6	-2.5	-4.85	0.36	0		2.27	1.54	1.09	-0.47	0.02	0		-1.04	-0.33	-1.14	-6.49	-2.39	0		-2.4	-2.39	-2.05	-3.45	-2.54	0
377.1	-2.91	-9.7	0.43	-3.28	-4.06	0		-3.35	-2.89	1.7	-4.05	-0.53	0		-1.79	-1.18	1.57	-5.44	0.77	0		-2.3	-5.91	0.42	-3.66	-0.75	0
378	-1.27	-7.7	-1.6	-6.85	-2.09	0		-0.41	-2.26	0.24	-3.12	-2.75	0		-4.02	-1.81	0.93	-6.33	-2.09	0		-0.66	0.12	5.44	-2.07	-1.01	0
378.9	-3.95	-10.21	-2.93	-9.24	-3.08	0		-1.2	-5.58	-1.87	-6.09	-2.1	0		1.18	1.04	1.2	-6.69	-1.7	0		-2.57	-5.39	-0.34	-4.88	-4.78	0
379.8	1.53	-6.25	1.18	-3.15	-0.25	0		0.89	-3.33	1.73	-3.28	0.48	0		-0.97	-1.83	1.28	-10.15	-1.65	0		-4.91	-4.1	0.19	-4.34	-5.25	0
380.7	1.83	-6.79	-0.97	-2.58	2.39	0		2.15	1.09	2.74	-2.19	2.8	0		-1.39	-1.6	-0.13	-7.39	-3.13	0		-4.72	-5.01	0.22	-6.13	-5.16	0
381.6	-1.07	-7.97	-2.2	-6.24	-2.03	0		-1.63	-1.65	-0.11	-5.54	-0.39	0		-3.48	-2.92	0.26	-8.35	-2.85	0		-4.87	-2.54	-1.59	-3.68	-3.85	0
382.5	-4.45	-11.31	-1.09	-5.56	-2.17	0		-1.2	-5.13	-0.94	-5.13	-3	0		2.03	-2.48	1.01	-5.57	-2.56	0		-3.11	-4.06	-0.01	-5.19	-2.1	0
383.4	-2.12	-7.42	-0.48	-4.91	-1.27	0		-2.65	-4.77	0.32	-8.59	-2.26	0		-1.93	-3.76	1.8	-7.94	-0.26	0		-2.94	-1.94	-1.14	-2.26	-1.22	0
384.3	-0.32	-5.9	1.37	-1.78	-0.06	0		-0.49	-3.88	-0.43	-5.19	-2.37	0		-3.99	-5.71	-2.81	-10.55	-4.2	0		-2.05	-2.93	-0.81	-4.13	-0.6	0
385.2	-4.3	-8.92	-1.7	-6.36	-2.56	0		-3.01	-5.41	1.83	-8.7	-4.97	0		-3.18	-3.15	-0.14	-9.97	-3.68	0		-0.72	-3.09	-1.37	-3.08	-0.28	0
386.1	-3.63	-9.16	-4.06	-7.22	-1.71	0		0.97	-2.24	0.34	-3.77	-1.95	0		-0.28	-3.28	1.51	-6.86	-2.69	0		-0.5	-3.57	-0.25	-2.41	-2.16	0
387	0.15	-6.44	-0.6	-2.95	0.99	0		-1.32	-2.64	-0.13	-4.92	-2.01	0		-0.39	-3.17	-1.48	-7.46	-2	0		-2.52	-3.76	-0.35	-4.12	-3.14	0
387.9	-1.58	-8.46	-2.62	-6.75	-1.95	0		-2.14	-4.02	1.13	-7.07	-0.45	0		-4.02	-6.21	0.32	-11.13	-1.18	0		-7.79	-7.42	-2.06	-5.48	-3.64	0
388.8	0.34	-6.3	0.08	-3.19	0.68	0		0.66	-0.89	5.04	-5.69	-3.33	0		-0.62	-1.03	3.58	-7.59	-0.65	0		-3.46	-3.18	-0.13	-4	-3.79	0
389.7	0.19	-8.73	-1.14	-5.36	-1.92	0		0.08	-3.53	0.58	-4.95	-2.77	0		0.58	0.58	0.96	-3.55	0.26	0		1.12	0.87	1.73	-0.8	2.18	0
390.6	-0.06	-3.13	-0.93	0.74	-0.77	0		-2.39	-2.8	-1.23	-2.3	-5.29	0		-2.21	-2.95	-1.14	-7.52	-3.53	0		-1.9	-3.68	-0.2	-3.42	-2.17	0
391.5	-0.02	-6.31	0.44	-6.01	0.73	0		1.47	-3.51	1.1	-3.78	-1.06	0		1.65	-1.65	2.19	-4.66	-0.22	0		-0.59	-2.94	-0.06	-2.97	-2.96	0
392.4	-2.2	-10.34	-0.52	-6.51	-3.89	0		0.46	-3.04	0.02	-4.17	-3.58	0		-1.91	-1.23	1.35	-6.13	-3	0		-1.06	-2.07	0.85	-3.11	0.25	0
393.3	-1.91	-5.24	2.27	-3.27	2.33	0		-1.7	-1.99	1.19	-6.45	-0.24	0		0.78	-1.25	1.84	-6.31	0.33	0		-2.15	-4.22	1.7	-1.7	-1.97	0
394.2	-0.96	-8.51	3.62	-0.69	0.34	0		-1.17	-3.81	2.89	-2.98	-2.62	0		0.2	0.29	1.37	-4.66	-1.1	0		4.06	-1.27	1.69	0.88	-1.79	0
395.1	-5.8	-11.47	-4.01	-6.42	-6.15	0		0.74	-2.8	0.08	-5.92	-3.02	0		-0.21	1.6	1.37	-9.79	-2.75	0		-3.78	-2.27	0.34	-3.66	-3.34	0
396	-2.6	-11.84	-4.14	-7.99	-2.47	0		2.28	-5.98	1.54	-2.91	-3.24	0		1.05	-1.57	2.09	-5.63	-5.12	0		0.6	-1.62	2.65	-1.73	-1.7	0
396.9	-6.96	-12.29	-5.05	-10.1	-1.03	0		-2.77	-4.45	-1.88	-4.62	-3.47	0		0.14	-0.79	1.39	-5.85	-1.04	0		-0.51	0.49	1.1	-0.75	-2.43	0
397.8	-2.76	-9.38	-3.97	-8.74	-4.23	0		-2.62	-3.29	-1.05	-5.29	-2.94	0		0.3	-1.72	1.42	-8.33	-0.65	0		0.14	-3.74	0.85	-5.47	-2.36	0
398.7	-0.22	-8.44	1.57	-4.88	-0.42	0		-1.37	-2.45	0.71	-5.06	-4.62	0		-1.14	-2.82	0.21	-7.51	-0.89	0		-1.33	-3.07	-0.65	-2.35	-2.03	0
399.6	2.73	-5.76	2.68	-2.15	2.19	0		1.87	-2.81	4.76	-1.82	-0.7	0		2.36	-0.8	4.31	-6.98	0.23	0		0.72	1.18	2.42	-2.79	-0.4	0
400.5	-3.12	-11.33	-1.17	-5.56	0.24	0		-1.19	-4.91	1.34	-5.59	-0.77	0		-4.68	-3.26	0.79	-8.57	-2.79	0		-1.79	-4.83	-1.02	-5.49	-4.47	0
401.4	-4.37	-11.69	-2.13	-6.61	-2.86	0		-1.36	-4.2	-1.63	-5.73	-2.83	0		0.02	-1.55	-0.28	-8.34	-1.33	0		-1.55	-1.97	0.46	-6.48	-3.37	0
402.3	-2.62	-8.76	1.16	-6.82	-0.52	0		-1.97	-5.29	0.46	-4.63	-2.29	0		-3.76	-5.28	0.49	-8.1	-5.12	0		-0.56	-1.36	1.18	-0.92	-2.66	0
403.2	-0.08	-9.4	0.72	-5.21	0.3	0		0.84	-1.52	1.23	-6.36	-1.89	0		1.29	-0.28	1.51	-5.26	0.15	0		0.08	-0.5	3.64	-1.63	1.53	0
404.1	1.51	-7.87	2.01	-2.74	3.04	0		0.46	-2.09	-0.06	-5.78	0	0		-2.25	-2.28	-3.63	-12.51	-6.08	0		-4.1	-6.51	-2	-6.08	-4.87	0
405	-2.08	-10.21	-1.36	-5.62	1.08	0		0.55	-4.46	1.7	-4.19	-1.65	0		-1.14	-3	0.68	-7.21	-3.32	0		-0.93	-3.01	1.44	-4.29	-2.47	0
405.9	-0.76	-6.73	2.03	-5.82	-1.09	0		0.15	-0.47	3.92	-4.76	-0.61	0		-1.38	-3.62	1.91	-8.48	-0.81	0		-0.78	-3.61	3.48	-4.63	-2.65	0
406.8	0.32	-8.44	-0.74	-4.99	-0.71	0		-3.07	-5.8	-2.44	-7.43	-2.91	0		-2.58	-3.08	-1.32	-9.3	-1.71	0		-1.41	-5.1	0.34	-3.02	-1.44	0
407.7	-0.19	-9.72	-0.54	-5.87	-2.49	0		1.81	-3.86	0.76	-3.61	-4.27	0		-4.49	-5.5	0.19	-11.07	-3.35	0		1.2	-1.53	2.48	-2.56	0.72	0
408.6	-0.43	-9.99	-0.01	-6.16	-2.15	0		-0.79	-3.15	1.08	-5.03	-0.37	0		0.01	-1.08	2.61	-6.9	0.6	0		-0.77	-2.91	1.96	-2.25	0.04	0
409.5	-1.78	-10.7	-1.47	-4.87	-2	0		0.07	-3.1	0.61	-3.37	-1.89	0		-0.6	1.38	6.14	-3.92	-0.71	0		-0.36	1.2	4.87	0.58	2.06	0
410.4	2.21	-5.99	2.12	-3.45	0.53	0		-0.18	-3.76	2.97	-4.95	-2.81	0		-2.47	-0.84	-0.7	-7.81	-1.31	0		-3.36	-3.02	-0.95	-4.45	-2.1	0
411.3	-1.8	-9.75	-3.69	-4.71	-1.75	0		1.04	-3.34	1.51	-3.94	0.95	0		-2.38	-4.95	0.63	-10.54	-0.12	0		-6.03	-6.68	-2.65	-6.38	-1.49	0
412.2	-1.68	-7.26	-0.46	-5.97	0.72	0		-0.67	0.41	2.61	-3.06	-1.08	0		-1.32	1.31	0.95	-6.54	-3.32	0		-3.89	-3.05	-1.65	-4.1	-3.03	0
413.1	-0.48	-5.64	-0.45	-4.52	2.11	0		-1.99	-2.09	4.31	-2.81	-1.47	0		-1.43	-1.36	2.15	-7.48	-2.38	0		0.62	-2.42	1.05	-2.16	-1.64	0
414	-1.55	-8.31	-1.67	-1.19	-0.78	0		0.52	-0.75	2.93	-1.09	-0.37	0		-1.75	-1.89	2.19	-5.82	-0.85	0		-3.52	-2.42	-1.59	-3.74	-2.37	0
414.9	0.08	-5.19	-1.89	-4.82	-0.87	0		-0.86	-1.4	1.84	-4.95	1.3	0		-1.08	-2.39	0	-9.82	0.24	0		1.49	-1.7	0.33	-4.15	0.23	0
415.8	-0.65	-6.99	-2.13	-4.75	1.1	0		-2.03	-2.66	-1.34	-8.16	-4.14	0		-1.76	-3.96	-0.04	-9.98	-3.3	0		-0.39	-3.17	2.17	-3.35	-1.46	0
416.7	-3.26	-12.91	-3.47	-5.66	-2.12	0		-3.62	-4.64	-0.69	-7.91	-3.85	0		-4.57	-0.9	-1.28	-11.09	-3.77	0		-2.36	-2.87	-2.39	-6.03	-1.26	0
417.6	-1.38	-8.62	-0.78	-6.64	0.7	0		-1.01	-2.62	0.71	-8	-2.8	0		0.21	-0.27	0.95	-7.65	-0.39	0		-1.62	-1.95	-0.76	-5.38	-2.7	0
418.5	-1.16	-6.97	1.55	-2.39	-3.01	0		-2.95	-5.53	-0.63	-4.98	-5.08	0		-3.11	-4.2	-1.5	-6.89	-4.69	0		-1.34	1.88	1.06	0.12	-1.19	0
419.4	-1.52	-10.98	-4.7	-5.17	-1.66	0		-0.73	-3.22	-0.55	-7.72	-2.63	0		-1.22	-0.73	2.27	-7.29	0.42	0		-2.69	-2.48	1.36	-1.02	-0.93	0
420.3	2.58	-6.23	0.78	-1.65	4.32	0		2.64	-5.63	0.43	-3.78	-0.5	0		-2.54	-6.29	1.18	-8.91	-3.65	0		-1.5	-1.42	-0.63	-5.35	-2.41	0
421.2	-2.32	-8.79	-3.36	-5.26	-0.72	0		-2.81	-6.41	-4.62	-4.02	-4.42	0		-1.94	-2.55	0.53	-5.47	0.78	0		-2.82	-2.99	0.49	-3.78	-3.51	0
422.1	-3.44	-13.54	-2.8	-7.36	-1.67	0		3.23	-3.2	1.12	-3.2	-2.59	0		-2.42	-3.02	-1.91	-9.03	-3.46	0		-4.61	-4.56	-0.87	-4.59	-4.43	0
423	-1.55	-9.68	0	-1.99	-0.45	0		0.5	-4.78	2.01	-3.73	-2.39	0		-2.59	-4.71	3.46	-9.57	-1.7	0		-5.27	-4.45	0.54	-5.54	-2.74	0
423.9	-2.15	-8.92	-1.8	-3.46	-2.27	0		-1.45	-4.66	-1.09	-4.91	-5.77	0		-1.73	-3.92	-1.1	-10.17	-4.46	0		-2.22	-5.06	0.14	-7.6	-3.42	0
424.8	-1.06	-8.59	-1.82	-6.95	-3.52	0		1.56	-3.03	-3.54	-4.83	-4.39	0		-0.51	-0.56	0.08	-6.53	-3.43	0		0.47	-0.52	2.33	-4.8	-1.1	0
425.7	0.93	-7.08	0.84	-1.99	-1.58	0		0.38	-1.92	2.87	-4.22	-2.78	0		-0.4	-2.83	2.83	-9.42	-1.3	0		-2.63	-4.39	2.53	-3.58	-2.77	0
426.6	0.36	-11.42	-3.72	-7.88	1	0		-2.19	-6.84	-2.5	-6.09	-3.66	0		0.7	-3.36	-0.38	-7.89	-3.09	0		-0.26	-3.7	-0.09	-4.21	-5.17	0
427.5	0.86	-6.82	-1.51	-3.72	1.08	0		1.32	-4.4	1.16	-4.26	-1.42	0		-1.27	-4.14	1.73	-8.74	-3.21	0		-1.06	-1.42	2.4	-4.02	-4.13	0
428.4	-2.92	-12.94	-1.53	-4.81	-1.66	0		-2.64	-7.9	0.16	-5.79	-1.64	0		-2.83	-6.57	1.17	-9.34	-0.6	0		-1.76	-3.06	3.19	-2.25	-0.59	0
429.3	0.59	-9.18	-1.27	-4.22	1.18	0		-0.06	-6.4	1.25	-5.59	-1.31	0		-0.01	-3.15	2.15	-9.55	0.16	0		-2.03	-3.6	-1.12	-4.36	-0.84	0
430.2	-2.19	-9.17	0.88	-5.54	0.05	0		-1.91	-4.52	1.64	-4.75	-2.41	0		1.15	-0.2	3.02	-7.59	1.55	0		0.19	0.07	1.6	-3.92	0.15	0
431.1	-1.39	-9.88	-3.65	-6.99	1.47	0		-1.04	-4.66	-2.76	-6.32	-1.35	0		-3.65	-7.61	-1.81	-9.78	-5.96	0		-4.79	-5.64	-3.03	-7.58	-7.93	0
432	-3.16	-9.74	-0.69	-9.25	-1.65	0		0.26	-5.2	3	-5.01	-2.48	0		-2.36	-3.15	0.59	-7.72	-2.28	0		-1.95	-2.43	3.03	-4.46	-3.05	0
432.9	2.07	-6.76	1.94	-5.99	0.53	0		2.09	-0.89	2.62	-4.66	0.25	0		-0.72	-0.57	2.24	-9.06	-0.08	0		-1.86	-3.83	0.09	-3.6	-3.14	0
433.8	-0.2	-9.53	-3.19	-5.89	0.83	0		0.11	-4.19	1.75	-6.18	-2.72	0		-0.12	-2.21	2.93	-7.93	1.14	0		-1.6	-1.95	-0.5	-2.8	-3.51	0
434.7	-1.21	-8.06	-0.17	-3.1	0.84	0		-1.47	-2.43	2.07	-6.1	-0.24	0		-2.44	-3.7	-0.67	-9.68	0.4	0		2.17	-1.28	2.1	-2.31	2.43	0
435.6	-3.2	-10.29	0.65	-5.12	0.68	0		-1.91	-4.74	1.12	-5.1	0.74	0		-2.16	-3.6	1.68	-9.66	-0.8	0		0.22	-0.97	2.99	-0.17	0.34	0
436.5	-1.53	-7.49	0.25	-6.23	-2.4	0		-3.54	-5.66	-3.52	-6.23	-5.73	0		-0.68	-0.61	2.48	-4.6	-1.99	0		-0.76	-3.37	2.97	-3.29	-3.74	0
437.4	-2.62	-9.58	-2.85	-8.67	-1.62	0		-0.84	-3.35	0.89	-4.81	-4.67	0		-1.7	-1.86	3.79	-7.62	0.71	0		-2.83	-2.53	1.49	-5	-0.66	0
438.3	-0.76	-5.07	2.27	-1.29	4.85	0		-0.47	-1.24	1.39	-3.42	-0.64	0		0.54	-2.12	1.32	-7.26	0.5	0		0.73	-3.62	-1.43	-3.09	-4.32	0
0	0	0	0	0	0	0		0	0	0	0	0	0		0	0	0	0	0	0		0	0	0	0	0	0
0	0	0	0	0	0	0		0	0	0	0	0	0		0	0	0	0	0	0		0	0	0	0	0	0
0	0	0	0	0	0	0		0	0	0	0	0	0		0	0	0	0	0	0		0	0	0	0	0	0
0	0	0	0	0	0	0		0	0	0	0	0	0		0	0	0	0	0	0		0	0	0	0	0	0
0	0	0	0	0	0	0		0	0	0	0	0	0		0	0	0	0	0	0		0	0	0	0	0	0
0	0	0	0	0	0	0		0	0	0	0	0	0		0	0	0	0	0	0		0	0	0	0	0	0
0	0	0	0	0	0	0		0	0	0	0	0	0		0	0	0	0	0	0		0	0	0	0	0	0
0	0	0	0	0	0	0		0	0	0	0	0	0		0	0	0	0	0	0		0	0	0	0	0	0
0	0	0	0	0	0	0		0	0	0	0	0	0		0	0	0	0	0	0		0	0	0	0	0	0
0	0	0	0	0	0	0		0	0	0	0	0	0		0	0	0	0	0	0		0	0	0	0	0	0
0	0	0	0	0	0	0		0	0	0	0	0	0		0	0	0	0	0	0		0	0	0	0	0	0
0	0	0	0	0	0	0		0	0	0	0	0	0		0	0	0	0	0	0		0	0	0	0	0	0
0	0	0	0	0	0	0		0	0	0	0	0	0		0	0	0	0	0	0		0	0	0	0	0	0
0	0	0	0	0	0	0		0	0	0	0	0	0		0	0	0	0	0	0		0	0	0	0	0	0
0	0	0	0	0	0	0		0	0	0	0	0	0		0	0	0	0	0	0		0	0	0	0	0	0
0	0	0	0	0	0	0		0	0	0	0	0	0		0	0	0	0	0	0		0	0	0	0	0	0
0	0	0	0	0	0	0		0	0	0	0	0	0		0	0	0	0	0	0		0	0	0	0	0	0
0	0	0	0	0	0	0		0	0	0	0	0	0		0	0	0	0	0	0		0	0	0	0	0	0
0	0	0	0	0	0	0		0	0	0	0	0	0		0	0	0	0	0	0		0	0	0	0	0	0
0	0	0	0	0	0	0		0	0	0	0	0	0		0	0	0	0	0	0		0	0	0	0	0	0
0	0	0	0	0	0	0		0	0	0	0	0	0		0	0	0	0	0	0		0	0	0	0	0	0
0	0	0	0	0	0	0		0	0	0	0	0	0		0	0	0	0	0	0		0	0	0	0	0	0
0	0	0	0	0	0	0		0	0	0	0	0	0		0	0	0	0	0	0		0	0	0	0	0	0
0	0	0	0	0	0	0		0	0	0	0	0	0		0	0	0	0	0	0		0	0	0	0	0	0
0	0	0	0	0	0	0		0	0	0	0	0	0		0	0	0	0	0	0		0	0	0	0	0	0
0	0	0	0	0	0	0		0	0	0	0	0	0		0	0	0	0	0	0		0	0	0	0	0	0
0	0	0	0	0	0	0		0	0	0	0	0	0		0	0	0	0	0	0		0	0	0	0	0	0
0	0	0	0	0	0	0		0	0	0	0	0	0		0	0	0	0	0	0		0	0	0	0	0	0
0	0	0	0	0	0	0		0	0	0	0	0	0		0	0	0	0	0	0		0	0	0	0	0	0
0	0	0	0	0	0	0		0	0	0	0	0	0		0	0	0	0	0	0		0	0	0	0	0	0
0	0	0	0	0	0	0		0	0	0	0	0	0		0	0	0	0	0	0		0	0	0	0	0	0
0	0	0	0	0	0	0		0	0	0	0	0	0		0	0	0	0	0	0		0	0	0	0	0	0
0	0	0	0	0	0	0		0	0	0	0	0	0		0	0	0	0	0	0		0	0	0	0	0	0
0	0	0	0	0	0	0		0	0	0	0	0	0		0	0	0	0	0	0		0	0	0	0	0	0
0	0	0	0	0	0	0		0	0	0	0	0	0		0	0	0	0	0	0		0	0	0	0	0	0
0	0	0	0	0	0	0		0	0	0	0	0	0		0	0	0	0	0	0		0	0	0	0	0	0
0	0	0	0	0	0	0		0	0	0	0	0	0		0	0	0	0	0	0		0	0	0	0	0	0
0	0	0	0	0	0	0		0	0	0	0	0	0		0	0	0	0	0	0		0	0	0	0	0	0
0	0	0	0	0	0	0		0	0	0	0	0	0		0	0	0	0	0	0		0	0	0	0	0	0
0	0	0	0	0	0	0		0	0	0	0	0	0		0	0	0	0	0	0		0	0	0	0	0	0
0	0	0	0	0	0	0		0	0	0	0	0	0		0	0	0	0	0	0		0	0	0	0	0	0
0	0	0	0	0	0	0		0	0	0	0	0	0		0	0	0	0	0	0		0	0	0	0	0	0
0	0	0	0	0	0	0		0	0	0	0	0	0		0	0	0	0	0	0		0	0	0	0	0	0
0	0	0	0	0	0	0		0	0	0	0	0	0		0	0	0	0	0	0		0	0	0	0	0	0
0	0	0	0	0	0	0		0	0	0	0	0	0		0	0	0	0	0	0		0	0	0	0	0	0
0	0	0	0	0	0	0		0	0	0	0	0	0		0	0	0	0	0	0		0	0	0	0	0	0
0	0	0	0	0	0	0		0	0	0	0	0	0		0	0	0	0	0	0		0	0	0	0	0	0
0	0	0	0	0	0	0		0	0	0	0	0	0		0	0	0	0	0	0		0	0	0	0	0	0
0	0	0	0	0	0	0		0	0	0	0	0	0		0	0	0	0	0	0		0	0	0	0	0	0
0	0	0	0	0	0	0		0	0	0	0	0	0		0	0	0	0	0	0		0	0	0	0	0	0
0	0	0	0	0	0	0		0	0	0	0	0	0		0	0	0	0	0	0		0	0	0	0	0	0
0	0	0	0	0	0	0		0	0	0	0	0	0		0	0	0	0	0	0		0	0	0	0	0	0
0	0	0	0	0	0	0		0	0	0	0	0	0		0	0	0	0	0	0		0	0	0	0	0	0
0	0	0	0	0	0	0		0	0	0	0	0	0		0	0	0	0	0	0		0	0	0	0	0	0
0	0	0	0	0	0	0		0	0	0	0	0	0		0	0	0	0	0	0		0	0	0	0	0	0
0	0	0	0	0	0	0		0	0	0	0	0	0		0	0	0	0	0	0		0	0	0	0	0	0
0	0	0	0	0	0	0		0	0	0	0	0	0		0	0	0	0	0	0		0	0	0	0	0	0
0	0	0	0	0	0	0		0	0	0	0	0	0		0	0	0	0	0	0		0	0	0	0	0	0
0	0	0	0	0	0	0		0	0	0	0	0	0		0	0	0	0	0	0		0	0	0	0	0	0
0	0	0	0	0	0	0		0	0	0	0	0	0		0	0	0	0	0	0		0	0	0	0	0	0
0	0	0	0	0	0	0		0	0	0	0	0	0		0	0	0	0	0	0		0	0	0	0	0	0
0	0	0	0	0	0	0		0	0	0	0	0	0		0	0	0	0	0	0		0	0	0	0	0	0
0	0	0	0	0	0	0		0	0	0	0	0	0		0	0	0	0	0	0		0	0	0	0	0	0
0	0	0	0	0	0	0		0	0	0	0	0	0		0	0	0	0	0	0		0	0	0	0	0	0
0	0	0	0	0	0	0		0	0	0	0	0	0		0	0	0	0	0	0		0	0	0	0	0	0
0	0	0	0	0	0	0		0	0	0	0	0	0		0	0	0	0	0	0		0	0	0	0	0	0
0	0	0	0	0	0	0		0	0	0	0	0	0		0	0	0	0	0	0		0	0	0	0	0	0
0	0	0	0	0	0	0		0	0	0	0	0	0		0	0	0	0	0	0		0	0	0	0	0	0
0	0	0	0	0	0	0		0	0	0	0	0	0		0	0	0	0	0	0		0	0	0	0	0	0
0	0	0	0	0	0	0		0	0	0	0	0	0		0	0	0	0	0	0		0	0	0	0	0	0
0	0	0	0	0	0	0		0	0	0	0	0	0		0	0	0	0	0	0		0	0	0	0	0	0
0	0	0	0	0	0	0		0	0	0	0	0	0		0	0	0	0	0	0		0	0	0	0	0	0
0	0	0	0	0	0	0		0	0	0	0	0	0		0	0	0	0	0	0		0	0	0	0	0	0
0	0	0	0	0	0	0		0	0	0	0	0	0		0	0	0	0	0	0		0	0	0	0	0	0
0	0	0	0	0	0	0		0	0	0	0	0	0		0	0	0	0	0	0		0	0	0	0	0	0
0	0	0	0	0	0	0		0	0	0	0	0	0		0	0	0	0	0	0		0	0	0	0	0	0
0	0	0	0	0	0	0		0	0	0	0	0	0		0	0	0	0	0	0		0	0	0	0	0	0
0	0	0	0	0	0	0		0	0	0	0	0	0		0	0	0	0	0	0		0	0	0	0	0	0
0	0	0	0	0	0	0		0	0	0	0	0	0		0	0	0	0	0	0		0	0	0	0	0	0
0	0	0	0	0	0	0		0	0	0	0	0	0		0	0	0	0	0	0		0	0	0	0	0	0
0	0	0	0	0	0	0		0	0	0	0	0	0		0	0	0	0	0	0		0	0	0	0	0	0
0	0	0	0	0	0	0		0	0	0	0	0	0		0	0	0	0	0	0		0	0	0	0	0	0
0	0	0	0	0	0	0		0	0	0	0	0	0		0	0	0	0	0	0		0	0	0	0	0	0
0	0	0	0	0	0	0		0	0	0	0	0	0		0	0	0	0	0	0		0	0	0	0	0	0
0	0	0	0	0	0	0		0	0	0	0	0	0		0	0	0	0	0	0		0	0	0	0	0	0
0	0	0	0	0	0	0		0	0	0	0	0	0		0	0	0	0	0	0		0	0	0	0	0	0
0	0	0	0	0	0	0		0	0	0	0	0	0		0	0	0	0	0	0		0	0	0	0	0	0
0	0	0	0	0	0	0		0	0	0	0	0	0		0	0	0	0	0	0		0	0	0	0	0	0
0	0	0	0	0	0	0		0	0	0	0	0	0		0	0	0	0	0	0		0	0	0	0	0	0
0	0	0	0	0	0	0		0	0	0	0	0	0		0	0	0	0	0	0		0	0	0	0	0	0
0	0	0	0	0	0	0		0	0	0	0	0	0		0	0	0	0	0	0		0	0	0	0	0	0
0	0	0	0	0	0	0		0	0	0	0	0	0		0	0	0	0	0	0		0	0	0	0	0	0
0	0	0	0	0	0	0		0	0	0	0	0	0		0	0	0	0	0	0		0	0	0	0	0	0
0	0	0	0	0	0	0		0	0	0	0	0	0		0	0	0	0	0	0		0	0	0	0	0	0
0	0	0	0	0	0	0		0	0	0	0	0	0		0	0	0	0	0	0		0	0	0	0	0	0
0	0	0	0	0	0	0		0	0	0	0	0	0		0	0	0	0	0	0		0	0	0	0	0	0
0	0	0	0	0	0	0		0	0	0	0	0	0		0	0	0	0	0	0		0	0	0	0	0	0
0	0	0	0	0	0	0		0	0	0	0	0	0		0	0	0	0	0	0		0	0	0	0	0	0
0	0	0	0	0	0	0		0	0	0	0	0	0		0	0	0	0	0	0		0	0	0	0	0	0
0	0	0	0	0	0	0		0	0	0	0	0	0		0	0	0	0	0	0		0	0	0	0	0	0
0	0	0	0	0	0	0		0	0	0	0	0	0		0	0	0	0	0	0		0	0	0	0	0	0
0	0	0	0	0	0	0		0	0	0	0	0	0		0	0	0	0	0	0		0	0	0	0	0	0
0	0	0	0	0	0	0		0	0	0	0	0	0		0	0	0	0	0	0		0	0	0	0	0	0
0	0	0	0	0	0	0		0	0	0	0	0	0		0	0	0	0	0	0		0	0	0	0	0	0
0	0	0	0	0	0	0		0	0	0	0	0	0		0	0	0	0	0	0		0	0	0	0	0	0
0	0	0	0	0	0	0		0	0	0	0	0	0		0	0	0	0	0	0		0	0	0	0	0	0
0	0	0	0	0	0	0		0	0	0	0	0	0		0	0	0	0	0	0		0	0	0	0	0	0
0	0	0	0	0	0	0		0	0	0	0	0	0		0	0	0	0	0	0		0	0	0	0	0	0
0	0	0	0	0	0	0		0	0	0	0	0	0		0	0	0	0	0	0		0	0	0	0	0	0
0	0	0	0	0	0	0		0	0	0	0	0	0		0	0	0	0	0	0		0	0	0	0	0	0
0	0	0	0	0	0	0		0	0	0	0	0	0		0	0	0	0	0	0		0	0	0	0	0	0
0	0	0	0	0	0	0		0	0	0	0	0	0		0	0	0	0	0	0		0	0	0	0	0	0
0	0	0	0	0	0	0		0	0	0	0	0	0		0	0	0	0	0	0		0	0	0	0	0	0
0	0	0	0	0	0	0		0	0	0	0	0	0		0	0	0	0	0	0		0	0	0	0	0	0
0	0	0	0	0	0	0		0	0	0	0	0	0		0	0	0	0	0	0		0	0	0	0	0	0
0	0	0	0	0	0	0		0	0	0	0	0	0		0	0	0	0	0	0		0	0	0	0	0	0
0	0	0	0	0	0	0		0	0	0	0	0	0		0	0	0	0	0	0		0	0	0	0	0	0
0	0	0	0	0	0	0		0	0	0	0	0	0		0	0	0	0	0	0		0	0	0	0	0	0
0	0	0	0	0	0	0		0	0	0	0	0	0		0	0	0	0	0	0		0	0	0	0	0	0
0	0	0	0	0	0	0		0	0	0	0	0	0		0	0	0	0	0	0		0	0	0	0	0	0
0	0	0	0	0	0	0		0	0	0	0	0	0		0	0	0	0	0	0		0	0	0	0	0	0
0	0	0	0	0	0	0		0	0	0	0	0	0		0	0	0	0	0	0		0	0	0	0	0	0
0	0	0	0	0	0	0		0	0	0	0	0	0		0	0	0	0	0	0		0	0	0	0	0	0
0	0	0	0	0	0	0		0	0	0	0	0	0		0	0	0	0	0	0		0	0	0	0	0	0
0	0	0	0	0	0	0		0	0	0	0	0	0		0	0	0	0	0	0		0	0	0	0	0	0
0	0	0	0	0	0	0		0	0	0	0	0	0		0	0	0	0	0	0		0	0	0	0	0	0
0	0	0	0	0	0	0		0	0	0	0	0	0		0	0	0	0	0	0		0	0	0	0	0	0
0	0	0	0	0	0	0		0	0	0	0	0	0		0	0	0	0	0	0		0	0	0	0	0	0
0	0	0	0	0	0	0		0	0	0	0	0	0		0	0	0	0	0	0		0	0	0	0	0	0
0	0	0	0	0	0	0		0	0	0	0	0	0		0	0	0	0	0	0		0	0	0	0	0	0
0	0	0	0	0	0	0		0	0	0	0	0	0		0	0	0	0	0	0		0	0	0	0	0	0
0	0	0	0	0	0	0		0	0	0	0	0	0		0	0	0	0	0	0		0	0	0	0	0	0
0	0	0	0	0	0	0		0	0	0	0	0	0		0	0	0	0	0	0		0	0	0	0	0	0
0	0	0	0	0	0	0		0	0	0	0	0	0		0	0	0	0	0	0		0	0	0	0	0	0
0	0	0	0	0	0	0		0	0	0	0	0	0		0	0	0	0	0	0		0	0	0	0	0	0
0	0	0	0	0	0	0		0	0	0	0	0	0		0	0	0	0	0	0		0	0	0	0	0	0
0	0	0	0	0	0	0		0	0	0	0	0	0		0	0	0	0	0	0		0	0	0	0	0	0
0	0	0	0	0	0	0		0	0	0	0	0	0		0	0	0	0	0	0		0	0	0	0	0	0
0	0	0	0	0	0	0		0	0	0	0	0	0		0	0	0	0	0	0		0	0	0	0	0	0
0	0	0	0	0	0	0		0	0	0	0	0	0		0	0	0	0	0	0		0	0	0	0	0	0
0	0	0	0	0	0	0		0	0	0	0	0	0		0	0	0	0	0	0		0	0	0	0	0	0
0	0	0	0	0	0	0		0	0	0	0	0	0		0	0	0	0	0	0		0	0	0	0	0	0
0	0	0	0	0	0	0		0	0	0	0	0	0		0	0	0	0	0	0		0	0	0	0	0	0
0	0	0	0	0	0	0		0	0	0	0	0	0		0	0	0	0	0	0		0	0	0	0	0	0
0	0	0	0	0	0	0		0	0	0	0	0	0		0	0	0	0	0	0		0	0	0	0	0	0
0	0	0	0	0	0	0		0	0	0	0	0	0		0	0	0	0	0	0		0	0	0	0	0	0
0	0	0	0	0	0	0		0	0	0	0	0	0		0	0	0	0	0	0		0	0	0	0	0	0
0	0	0	0	0	0	0		0	0	0	0	0	0		0	0	0	0	0	0		0	0	0	0	0	0
0	0	0	0	0	0	0		0	0	0	0	0	0		0	0	0	0	0	0		0	0	0	0	0	0
0	0	0	0	0	0	0		0	0	0	0	0	0		0	0	0	0	0	0		0	0	0	0	0	0
0	0	0	0	0	0	0		0	0	0	0	0	0		0	0	0	0	0	0		0	0	0	0	0	0
0	0	0	0	0	0	0		0	0	0	0	0	0		0	0	0	0	0	0		0	0	0	0	0	0
0	0	0	0	0	0	0		0	0	0	0	0	0		0	0	0	0	0	0		0	0	0	0	0	0
0	0	0	0	0	0	0		0	0	0	0	0	0		0	0	0	0	0	0		0	0	0	0	0	0
0	0	0	0	0	0	0		0	0	0	0	0	0		0	0	0	0	0	0		0	0	0	0	0	0
0	0	0	0	0	0	0		0	0	0	0	0	0		0	0	0	0	0	0		0	0	0	0	0	0
0	0	0	0	0	0	0		0	0	0	0	0	0		0	0	0	0	0	0		0	0	0	0	0	0
0	0	0	0	0	0	0		0	0	0	0	0	0		0	0	0	0	0	0		0	0	0	0	0	0
0	0	0	0	0	0	0		0	0	0	0	0	0		0	0	0	0	0	0		0	0	0	0	0	0
0	0	0	0	0	0	0		0	0	0	0	0	0		0	0	0	0	0	0		0	0	0	0	0	0
0	0	0	0	0	0	0		0	0	0	0	0	0		0	0	0	0	0	0		0	0	0	0	0	0
0	0	0	0	0	0	0		0	0	0	0	0	0		0	0	0	0	0	0		0	0	0	0	0	0
0	0	0	0	0	0	0		0	0	0	0	0	0		0	0	0	0	0	0		0	0	0	0	0	0
0	0	0	0	0	0	0		0	0	0	0	0	0		0	0	0	0	0	0		0	0	0	0	0	0
0	0	0	0	0	0	0		0	0	0	0	0	0		0	0	0	0	0	0		0	0	0	0	0	0
0	0	0	0	0	0	0		0	0	0	0	0	0		0	0	0	0	0	0		0	0	0	0	0	0
0	0	0	0	0	0	0		0	0	0	0	0	0		0	0	0	0	0	0		0	0	0	0	0	0
0	0	0	0	0	0	0		0	0	0	0	0	0		0	0	0	0	0	0		0	0	0	0	0	0
0	0	0	0	0	0	0		0	0	0	0	0	0		0	0	0	0	0	0		0	0	0	0	0	0
0	0	0	0	0	0	0		0	0	0	0	0	0		0	0	0	0	0	0		0	0	0	0	0	0
0	0	0	0	0	0	0		0	0	0	0	0	0		0	0	0	0	0	0		0	0	0	0	0	0
0	0	0	0	0	0	0		0	0	0	0	0	0		0	0	0	0	0	0		0	0	0	0	0	0
0	0	0	0	0	0	0		0	0	0	0	0	0		0	0	0	0	0	0		0	0	0	0	0	0
0	0	0	0	0	0	0		0	0	0	0	0	0		0	0	0	0	0	0		0	0	0	0	0	0
0	0	0	0	0	0	0		0	0	0	0	0	0		0	0	0	0	0	0		0	0	0	0	0	0
0	0	0	0	0	0	0		0	0	0	0	0	0		0	0	0	0	0	0		0	0	0	0	0	0
0	0	0	0	0	0	0		0	0	0	0	0	0		0	0	0	0	0	0		0	0	0	0	0	0
0	0	0	0	0	0	0		0	0	0	0	0	0		0	0	0	0	0	0		0	0	0	0	0	0
0	0	0	0	0	0	0		0	0	0	0	0	0		0	0	0	0	0	0		0	0	0	0	0	0
0	0	0	0	0	0	0		0	0	0	0	0	0		0	0	0	0	0	0		0	0	0	0	0	0
0	0	0	0	0	0	0		0	0	0	0	0	0		0	0	0	0	0	0		0	0	0	0	0	0
0	0	0	0	0	0	0		0	0	0	0	0	0		0	0	0	0	0	0		0	0	0	0	0	0
0	0	0	0	0	0	0		0	0	0	0	0	0		0	0	0	0	0	0		0	0	0	0	0	0
0	0	0	0	0	0	0		0	0	0	0	0	0		0	0	0	0	0	0		0	0	0	0	0	0
0	0	0	0	0	0	0		0	0	0	0	0	0		0	0	0	0	0	0		0	0	0	0	0	0
0	0	0	0	0	0	0		0	0	0	0	0	0		0	0	0	0	0	0		0	0	0	0	0	0
0	0	0	0	0	0	0		0	0	0	0	0	0		0	0	0	0	0	0		0	0	0	0	0	0
0	0	0	0	0	0	0		0	0	0	0	0	0		0	0	0	0	0	0		0	0	0	0	0	0
0	0	0	0	0	0	0		0	0	0	0	0	0		0	0	0	0	0	0		0	0	0	0	0	0
0	0	0	0	0	0	0		0	0	0	0	0	0		0	0	0	0	0	0		0	0	0	0	0	0
0	0	0	0	0	0	0		0	0	0	0	0	0		0	0	0	0	0	0		0	0	0	0	0	0
0	0	0	0	0	0	0		0	0	0	0	0	0		0	0	0	0	0	0		0	0	0	0	0	0
0	0	0	0	0	0	0		0	0	0	0	0	0		0	0	0	0	0	0		0	0	0	0	0	0
0	0	0	0	0	0	0		0	0	0	0	0	0		0	0	0	0	0	0		0	0	0	0	0	0
0	0	0	0	0	0	0		0	0	0	0	0	0		0	0	0	0	0	0		0	0	0	0	0	0
0	0	0	0	0	0	0		0	0	0	0	0	0		0	0	0	0	0	0		0	0	0	0	0	0
0	0	0	0	0	0	0		0	0	0	0	0	0		0	0	0	0	0	0		0	0	0	0	0	0
0	0	0	0	0	0	0		0	0	0	0	0	0		0	0	0	0	0	0		0	0	0	0	0	0
0	0	0	0	0	0	0		0	0	0	0	0	0		0	0	0	0	0	0		0	0	0	0	0	0
0	0	0	0	0	0	0		0	0	0	0	0	0		0	0	0	0	0	0		0	0	0	0	0	0
0	0	0	0	0	0	0		0	0	0	0	0	0		0	0	0	0	0	0		0	0	0	0	0	0
0	0	0	0	0	0	0		0	0	0	0	0	0		0	0	0	0	0	0		0	0	0	0	0	0
0	0	0	0	0	0	0		0	0	0	0	0	0		0	0	0	0	0	0		0	0	0	0	0	0
0	0	0	0	0	0	0		0	0	0	0	0	0		0	0	0	0	0	0		0	0	0	0	0	0
0	0	0	0	0	0	0		0	0	0	0	0	0		0	0	0	0	0	0		0	0	0	0	0	0
0	0	0	0	0	0	0		0	0	0	0	0	0		0	0	0	0	0	0		0	0	0	0	0	0
0	0	0	0	0	0	0		0	0	0	0	0	0		0	0	0	0	0	0		0	0	0	0	0	0
0	0	0	0	0	0	0		0	0	0	0	0	0		0	0	0	0	0	0		0	0	0	0	0	0
0	0	0	0	0	0	0		0	0	0	0	0	0		0	0	0	0	0	0		0	0	0	0	0	0
0	0	0	0	0	0	0		0	0	0	0	0	0		0	0	0	0	0	0		0	0	0	0	0	0
0	0	0	0	0	0	0		0	0	0	0	0	0		0	0	0	0	0	0		0	0	0	0	0	0
0	0	0	0	0	0	0		0	0	0	0	0	0		0	0	0	0	0	0		0	0	0	0	0	0
0	0	0	0	0	0	0		0	0	0	0	0	0		0	0	0	0	0	0		0	0	0	0	0	0
0	0	0	0	0	0	0		0	0	0	0	0	0		0	0	0	0	0	0		0	0	0	0	0	0
0	0	0	0	0	0	0		0	0	0	0	0	0		0	0	0	0	0	0		0	0	0	0	0	0
0	0	0	0	0	0	0		0	0	0	0	0	0		0	0	0	0	0	0		0	0	0	0	0	0
0	0	0	0	0	0	0		0	0	0	0	0	0		0	0	0	0	0	0		0	0	0	0	0	0
0	0	0	0	0	0	0		0	0	0	0	0	0		0	0	0	0	0	0		0	0	0	0	0	0
0	0	0	0	0	0	0		0	0	0	0	0	0		0	0	0	0	0	0		0	0	0	0	0	0
0	0	0	0	0	0	0		0	0	0	0	0	0		0	0	0	0	0	0		0	0	0	0	0	0
0	0	0	0	0	0	0		0	0	0	0	0	0		0	0	0	0	0	0		0	0	0	0	0	0
0	0	0	0	0	0	0		0	0	0	0	0	0		0	0	0	0	0	0		0	0	0	0	0	0
0	0	0	0	0	0	0		0	0	0	0	0	0		0	0	0	0	0	0		0	0	0	0	0	0
0	0	0	0	0	0	0		0	0	0	0	0	0		0	0	0	0	0	0		0	0	0	0	0	0
0	0	0	0	0	0	0		0	0	0	0	0	0		0	0	0	0	0	0		0	0	0	0	0	0
0	0	0	0	0	0	0		0	0	0	0	0	0		0	0	0	0	0	0		0	0	0	0	0	0
0	0	0	0	0	0	0		0	0	0	0	0	0		0	0	0	0	0	0		0	0	0	0	0	0
0	0	0	0	0	0	0		0	0	0	0	0	0		0	0	0	0	0	0		0	0	0	0	0	0
0	0	0	0	0	0	0		0	0	0	0	0	0		0	0	0	0	0	0		0	0	0	0	0	0
0	0	0	0	0	0	0		0	0	0	0	0	0		0	0	0	0	0	0		0	0	0	0	0	0
0	0	0	0	0	0	0		0	0	0	0	0	0		0	0	0	0	0	0		0	0	0	0	0	0
0	0	0	0	0	0	0		0	0	0	0	0	0		0	0	0	0	0	0		0	0	0	0	0	0
0	0	0	0	0	0	0		0	0	0	0	0	0		0	0	0	0	0	0		0	0	0	0	0	0
0	0	0	0	0	0	0		0	0	0	0	0	0		0	0	0	0	0	0		0	0	0	0	0	0
0	0	0	0	0	0	0		0	0	0	0	0	0		0	0	0	0	0	0		0	0	0	0	0	0
0	0	0	0	0	0	0		0	0	0	0	0	0		0	0	0	0	0	0		0	0	0	0	0	0
0	0	0	0	0	0	0		0	0	0	0	0	0		0	0	0	0	0	0		0	0	0	0	0	0
0	0	0	0	0	0	0		0	0	0	0	0	0		0	0	0	0	0	0		0	0	0	0	0	0
0	0	0	0	0	0	0		0	0	0	0	0	0		0	0	0	0	0	0		0	0	0	0	0	0
0	0	0	0	0	0	0		0	0	0	0	0	0		0	0	0	0	0	0		0	0	0	0	0	0
0	0	0	0	0	0	0		0	0	0	0	0	0		0	0	0	0	0	0		0	0	0	0	0	0
0	0	0	0	0	0	0		0	0	0	0	0	0		0	0	0	0	0	0		0	0	0	0	0	0
0	0	0	0	0	0	0		0	0	0	0	0	0		0	0	0	0	0	0		0	0	0	0	0	0
0	0	0	0	0	0	0		0	0	0	0	0	0		0	0	0	0	0	0		0	0	0	0	0	0
0	0	0	0	0	0	0		0	0	0	0	0	0		0	0	0	0	0	0		0	0	0	0	0	0
0	0	0	0	0	0	0		0	0	0	0	0	0		0	0	0	0	0	0		0	0	0	0	0	0
0	0	0	0	0	0	0		0	0	0	0	0	0		0	0	0	0	0	0		0	0	0	0	0	0
0	0	0	0	0	0	0		0	0	0	0	0	0		0	0	0	0	0	0		0	0	0	0	0	0
0	0	0	0	0	0	0		0	0	0	0	0	0		0	0	0	0	0	0		0	0	0	0	0	0
0	0	0	0	0	0	0		0	0	0	0	0	0		0	0	0	0	0	0		0	0	0	0	0	0
0	0	0	0	0	0	0		0	0	0	0	0	0		0	0	0	0	0	0		0	0	0	0	0	0
0	0	0	0	0	0	0		0	0	0	0	0	0		0	0	0	0	0	0		0	0	0	0	0	0
0	0	0	0	0	0	0		0	0	0	0	0	0		0	0	0	0	0	0		0	0	0	0	0	0
0	0	0	0	0	0	0		0	0	0	0	0	0		0	0	0	0	0	0		0	0	0	0	0	0
0	0	0	0	0	0	0		0	0	0	0	0	0		0	0	0	0	0	0		0	0	0	0	0	0
0	0	0	0	0	0	0		0	0	0	0	0	0		0	0	0	0	0	0		0	0	0	0	0	0
0	0	0	0	0	0	0		0	0	0	0	0	0		0	0	0	0	0	0		0	0	0	0	0	0
0	0	0	0	0	0	0		0	0	0	0	0	0		0	0	0	0	0	0		0	0	0	0	0	0
0	0	0	0	0	0	0		0	0	0	0	0	0		0	0	0	0	0	0		0	0	0	0	0	0
0	0	0	0	0	0	0		0	0	0	0	0	0		0	0	0	0	0	0		0	0	0	0	0	0
0	0	0	0	0	0	0		0	0	0	0	0	0		0	0	0	0	0	0		0	0	0	0	0	0
0	0	0	0	0	0	0		0	0	0	0	0	0		0	0	0	0	0	0		0	0	0	0	0	0
0	0	0	0	0	0	0		0	0	0	0	0	0		0	0	0	0	0	0		0	0	0	0	0	0
0	0	0	0	0	0	0		0	0	0	0	0	0		0	0	0	0	0	0		0	0	0	0	0	0
0	0	0	0	0	0	0		0	0	0	0	0	0		0	0	0	0	0	0		0	0	0	0	0	0
0	0	0	0	0	0	0		0	0	0	0	0	0		0	0	0	0	0	0		0	0	0	0	0	0
0	0	0	0	0	0	0		0	0	0	0	0	0		0	0	0	0	0	0		0	0	0	0	0	0
0	0	0	0	0	0	0		0	0	0	0	0	0		0	0	0	0	0	0		0	0	0	0	0	0
0	0	0	0	0	0	0		0	0	0	0	0	0		0	0	0	0	0	0		0	0	0	0	0	0
0	0	0	0	0	0	0		0	0	0	0	0	0		0	0	0	0	0	0		0	0	0	0	0	0

## Sheet: Data corrected cropped
X	L1A1	L1A2	L1A3	L1A4	L1A5	L1A6		L2A1	L2A2	L2A3	L2A4	L2A5	L2A6		L3A1	L3A2	L3A3	L3A4	L3A5	L3A6		L4A1	L4A2	L4A3	L4A4	L4A5	L4A6
-4.5	3.45	-0.77	0.38	0.8	0.98	0		3.43	3.48	2.43	0.56	1.53	0		3.06	2.37	2.12	-0.26	1.16	0		0.35	-0.83	0.63	-4.67	-2.57	0
-3.6	0.94	-1.41	-0.48	0.05	-2.2	0		-0.16	0.24	0.1	0.78	0.84	0		-0.59	-0.44	-0.63	-2.02	3.22	0		1.25	0.34	1.97	2.42	2.08	0
-2.7	-0.42	0.43	-0.25	1.76	1.21	0		-0.08	-0.61	-1.07	-1.16	-0.27	0		-0.78	-0.59	-1.15	-0.04	-1.43	0		1.7	1.19	2.14	2.77	1.72	0
-1.8	-0.47	-1.88	-1.89	-3.63	-0.66	0		-2.78	-2.66	-0.63	-2.69	-0.35	0		-1.31	-1.31	-1.71	-1.49	-0.16	0		0.01	2.31	0.16	3.07	0.09	0
-0.9	0.28	2.24	0.25	-0.35	0.88	0		0.2	0.87	1.69	1.63	0.33	0		-1.22	-1.36	-1.78	-2.53	-1.11	0		-0.98	1.45	-0.57	-0.49	1.28	0
0	2.72	1.09	0.22	2.7	-0.52	0		-1.25	1.59	0.88	1.09	-1.99	0		3.08	4.62	2.02	3.22	0.04	0		2.9	-0.87	3.1	0.47	2.67	0
0.9	-0.3	0.12	1.76	2.45	1.51	0		1.54	1.88	1.7	1.03	-0.99	0		3.47	1.52	0.09	-1.08	2.34	0		-0.33	-3.54	-1.85	-5.05	-1.35	0
1.8	1.12	-2	-1.98	-1.3	-0.12	0		-0.24	-1.1	-0.45	-0.44	-2.73	0		1.64	2.1	1.77	-1.4	0.17	0		0.02	1.64	2.35	-1.07	2.18	0
2.7	-1.31	-1.14	0.04	-0.53	-1.81	0		-0.79	-1.33	1.89	2.57	-1.76	0		2.13	2.68	3.75	1.4	-1.29	0		0.38	-0.09	2.98	0.62	2.57	0
3.6	1.92	-2.36	-0.84	1.52	0.58	0		0	-2.76	-1.08	-0.57	-2.2	0		-1.55	-0.27	-0.69	-0.12	0.08	0		-3.09	-5.43	-1.57	-2.68	-0.33	0
4.5	3.62	3.02	2.95	3.7	5.22	0		-0.74	-0.13	1.58	-1.03	-0.66	0		-3.51	-2.77	-2.73	-4.99	-1.65	0		-0.53	2.04	1.25	1.6	1.59	0
5.4	-1.83	0.75	-2.51	-1.55	-0.35	0		3.76	1.91	3.86	0.43	-0.86	0		3.23	2.19	4.42	1.13	2.1	0		-1.29	-0.39	2.68	-2.1	1.62	0
6.3	3.3	1.31	0.75	0.86	-1.19	0		1.14	-0.53	1.15	1.12	-0.94	0		1.41	-1.67	-0.93	-0.16	-2.31	0		-1.23	-1.61	1.32	-2.28	-0.11	0
7.2	1.29	-0.59	-0.06	-0.81	1.45	0		-0.62	-1.5	1	-0.27	-0.7	0		-2.01	-2.56	-3.04	-1.23	-2.46	0		-2.17	-1.72	1.06	-0.54	0.49	0
8.1	-3.49	-0.64	-0.54	-3.46	-1.21	0		-1.86	0.37	0.08	-1.3	-0.32	0		-2.26	-2.15	-0.75	-0.05	-2.12	0		-2.52	-0.99	3.46	0.02	0	0
9	-3.22	-0.84	-1.67	-0.45	-2.92	0		-1.66	1.37	1.24	2.46	0.75	0		-2.41	-0.88	0.61	1.91	-3.35	0		-3.27	-4.16	-0.39	0.14	-6.1	0
9.9	-2.09	-1.35	-0.11	-3.13	-9.29	0		0.88	-2.67	-2.61	-1.02	-6.67	0		-0.17	-0.98	-1.95	-1.44	-2.7	0		0.96	0.7	1.95	3.36	-4.02	0
10.8	-2.03	-0.82	2	-0.42	-8.08	0		0.76	-0.2	1.78	1.92	-0.68	0		-4.21	-0.65	0.7	-1.25	-6.02	0		-1.95	-1.53	-0.06	-2.32	-10.12	0
11.7	-1.61	0.96	0.2	1.73	-12.51	0		-0.41	0.99	0.54	1.59	-6.02	0		0.15	2.33	0.15	-1.12	-6.44	0		-1.89	0	-0.46	-3.36	-12.17	0
12.6	0.57	-1.11	1.82	0.19	-11.99	0		1.29	1.7	1.43	1.21	-5.26	0		0.82	2.05	-0.47	2.85	-6.47	0		-2.91	-1.17	0.93	-2.74	-14.45	0
13.5	2.44	0.58	1.16	3.69	-10.51	0		1.72	0.09	1.71	1.13	-7.05	0		-0.76	1.28	0.58	-0.12	-8.51	0		0.01	0.07	-0.72	-3.45	-15.05	0
14.4	3.17	0.38	2.86	3.13	-13.53	0		4.62	1.64	2.46	2.75	-7.85	0		-1.95	-0.28	-2.28	-0.99	-10.35	0		-1.85	1.27	-0.76	-2.05	-14.56	0
15.3	-0.99	-4.48	-1.55	-3.43	-13.33	0		1.87	-0.17	0.87	-0.96	-5.64	0		-2.42	2.01	1.3	0.09	-9.69	0		0.19	2.69	5.88	0.06	-11.75	0
16.2	-1.87	-0.24	-0.93	0.8	-12.58	0		-0.06	-0.58	-1.42	1.21	-8.19	0		-4.14	-3.67	-6.24	-2.95	-11.23	0		0.06	-0.58	-0.61	-1.75	-12.25	0
17.1	0.76	2.12	1.24	2.8	-6.77	0		-0.82	1.47	3.09	1.95	-2.18	0		-2.62	2.56	3.21	-0.92	-4.48	0		-2.09	-2.65	0.02	-4.23	-12.51	0
18	0.72	0.9	3.1	0.06	-11.04	0		1.16	-0.86	-0.75	0.74	-9.69	0		-0.33	2.07	1.14	1.17	-7.57	0		-1.38	-1.42	0.36	-1.09	-12.98	0
18.9	1.14	-1.66	-3.95	-0.31	-15.87	0		4.05	0.9	2.3	2.23	-7.2	0		0.95	2.25	5.17	2.28	-4.15	0		-2.16	-1.7	0.81	-0.52	-11.22	0
19.8	-0.87	-3.53	-1.4	-0.86	-15.16	0		0.28	2.61	0.62	2.6	-6.48	0		-0.83	2.55	-1.28	-2.15	-6.07	0		-0.2	-1.93	0.37	-3.29	-12.8	0
20.7	1.25	-3.31	-0.4	-1.84	-12.48	0		1.41	-0.22	-1.61	0.9	-8.63	0		-2.4	-0.87	-1.14	1.31	-9.68	0		-0.56	-0.22	0.04	0.08	-13.63	0
21.6	1.59	-0.67	1.78	1.17	-10.41	0		0.12	-2.36	3.45	-1.8	-6.76	0		-1.14	2.96	1.77	0.64	-7.08	0		-2.5	-0.23	0.18	-2.69	-11.44	0
22.5	1	-1.47	1.21	-0.5	-11.91	0		2.57	0.55	1.66	2.28	-5.81	0		-0.25	1.09	-0.02	0.95	-9.31	0		-0.43	0.43	1.97	-0.93	-12.77	0
23.4	-2.7	-3.8	-1.42	-0.02	-14.88	0		-0.65	-3.44	-2.84	0.57	-8.2	0		-3.2	-0.39	-1.72	-0.44	-8.4	0		-1.38	0.52	0.92	-1.51	-10.51	0
24.3	-2.48	-3.82	-7.69	-3.53	-15.91	0		-0.33	0.65	-1.64	-3.85	-10.76	0		-2.89	2.32	-0.74	-1.42	-8.64	0		-2.19	-1.01	0.56	-1.62	-13.74	0
25.2	0.6	0.41	1.87	1.57	-13.25	0		0.86	2.79	1.88	-0.7	-6.67	0		-0.46	-0.15	2.06	0.66	-8.56	0		-0.87	0.34	2.58	0.5	-13.17	0
26.1	0.48	-3.67	2.68	-0.82	-10.87	0		2.75	-0.22	1.53	1.87	-5.05	0		-0.2	0.82	1.49	3.29	-5.4	0		0.54	-1.42	3.89	-1.86	-11.24	0
27	-1.11	-0.66	0.85	0.36	-11.29	0		1.84	1.57	1.2	-0.86	-6.64	0		-1.47	-0.66	-2.48	-0.8	-8.77	0		-0.98	-0.6	1.88	-1.28	-13.94	0
27.9	-1.01	-2.99	-0.51	-1.88	-15.27	0		-2.14	-3.13	-3.19	-2.65	-11.62	0		-3.7	-0.35	-2.46	-0.39	-9.32	0		0.83	-1.9	-0.77	-2.5	-13.2	0
28.8	-0.08	-3.21	-0.02	-1.41	-13.54	0		5.44	3.04	1.19	0.47	-3.32	0		-0.01	3.85	1.73	2.41	-5.46	0		-3.78	-2.95	-0.97	-1.69	-13.97	0
29.7	-0.14	-3.45	1.06	-1.03	-13.22	0		1.66	-0.79	-0.55	0.71	-9.31	0		1.04	1.61	0.61	2.37	-7.22	0		-0.32	-0.75	0.37	-0.08	-13.94	0
30.6	0.77	-1	-0.23	0.06	-12.82	0		2.32	0.55	1.9	1.79	-5.5	0		2.04	4.73	3.42	2.65	-5.62	0		0.53	-1.68	1.25	-0.94	-15.46	0
31.5	3.43	0.12	4.74	1.65	-11.83	0		2.78	0.02	2.84	2.47	-6.2	0		1.49	2.03	2.87	2.23	-6.51	0		-2.49	-1.29	2.51	-2.71	-14.92	0
32.4	-0.02	-1.11	2.18	0.13	-13.63	0		1.31	1.6	0.98	0.24	-6.49	0		-4.4	0.51	-1.73	-0.68	-6.86	0		-4.15	-0.85	-0.66	-2.5	-14.23	0
33.3	0.67	0.75	-1.88	1.53	-10.45	0		0.36	0.82	-1.85	2.38	-7.12	0		-0.1	2.25	-0.49	0.02	-6.7	0		-2.62	-1.35	-1.58	-2.85	-12.71	0
34.2	-1.82	-1.41	0.27	-0.69	-12.62	0		0.24	1.51	1.18	-1.74	-8.21	0		-1.71	0.43	-0.17	-2.11	-7.79	0		-0.79	-2.43	0.2	-3.75	-13.27	0
35.1	-4.58	-7.14	-3.23	-7.94	-16.13	0		-0.86	0.16	2.74	-0.76	-6.81	0		-2.92	0.3	1.92	1.3	-6.36	0		-2.19	-0.21	1.44	-0.8	-10.71	0
36	3.42	-1.31	1.07	0.76	-13.33	0		0.79	-1.7	-1.24	-1.88	-9.23	0		-0.1	0.3	-1.22	-2.75	-7.86	0		-3.03	-2.17	1.58	-1.76	-13.36	0
36.9	-0.56	-1.13	-1.7	-2.54	-15.26	0		1.2	0.43	1.65	0.31	-6.18	0		0.77	1.11	3.99	1.36	-5.9	0		-0.44	1.55	5.72	-2.91	-12.15	0
37.8	1.35	-1.13	1.67	-1.73	-13.24	0		3.97	1.57	2.16	2.68	-6.98	0		-1.69	2.64	0.01	1.15	-9.08	0		-1.26	-3.42	-0.26	-4.48	-14	0
38.7	2.44	0.27	0.79	-0.83	-13.97	0		-1.34	0.64	-0.63	-1.73	-7.1	0		-1.35	1.48	2.91	0.27	-7.24	0		-3.5	-4.45	0.67	-2.08	-14.15	0
39.6	2.05	-1.49	-0.06	-0.01	-12.73	0		1.44	0.3	4.54	0.9	-3.71	0		-3.21	-0.12	-0.1	-2.62	-10.73	0		-2.97	-2.88	-3.11	-6.36	-15.45	0
40.5	-3.11	-5.37	-2.7	-1.49	-14.29	0		-1.11	-4.09	-1.37	-1.68	-8.43	0		-0.27	0.71	1.44	1.95	-6.86	0		-1.84	-0.74	3.09	-0.97	-10.6	0
41.4	-2.37	-3.61	0.03	1.68	-13.89	0		-1.42	-1.79	1.67	-0.47	-7.34	0		-3.92	-0.58	-1.73	-4.19	-8.37	0		-2.88	-0.65	0.97	-4.11	-12.55	0
42.3	-2.01	-5.49	-1.07	0.09	-13.52	0		3.91	-0.56	1.74	0.9	-4.32	0		1.16	0.96	2.53	0	-7.27	0		-3.76	-4.19	-1.52	-3.52	-15.73	0
43.2	-0.53	-2.69	-0.62	-0.91	-13.92	0		1.56	-1.49	1.22	2.22	-5.06	0		-1.61	-2.64	-0.53	-1.44	-6.86	0		-3.13	-5.21	-1.83	-6.22	-16.86	0
44.1	-2.14	-0.69	-1.1	2.17	-14.7	0		-0.18	1.74	0.53	0.17	-7.91	0		-2.46	-0.31	-1.39	-1.58	-8.05	0		-0.45	-1.82	-0.44	-1.78	-12.85	0
45	2.06	-1.72	0.91	1.01	-9.73	0		1.83	-1.67	0.43	0.91	-6.7	0		-4.15	-3.74	-2.6	-1.1	-9.95	0		-3.11	-4.61	-0.17	-6.96	-16.97	0
45.9	-0.89	-1.68	0.28	-1.32	-11.8	0		2.38	0.69	2.05	0.12	-7.75	0		1.9	2.58	2.38	-0.85	-7.08	0		-1.86	-1.88	1.29	-3.46	-14.26	0
46.8	-0.69	-3.59	-2.34	-1.62	-16.54	0		1.07	-1.78	-1.19	-1.54	-8.36	0		-1.42	2.12	1.18	0.69	-3.99	0		-1.5	0.08	2.06	-0.01	-10.98	0
47.7	1.42	-3.09	-0.52	-1.53	-14	0		2.72	1.64	0.72	-2.49	-9.51	0		0.01	3.91	1.31	0.54	-6.13	0		0.42	1.17	3.47	-0.17	-9.79	0
48.6	-1.23	-2.17	-3.31	-2.66	-14.85	0		-0.18	-2.23	-1.15	-3.86	-10.11	0		-2.47	-3.47	-0.87	-4.43	-11.34	0		-2.52	-2.05	0.34	-6.05	-13.94	0
49.5	-0.14	0.31	-3.03	-2.6	-11.28	0		2.14	2.64	-0.05	0.24	-5.86	0		-1.03	2.88	-0.71	1.78	-5.62	0		-2.15	-0.79	-0.51	-3.01	-13.28	0
50.4	2.52	1.38	1.73	1.57	-11.69	0		3.55	3.79	3.11	0.63	-5.5	0		-1.2	-0.33	1.38	0.58	-5.98	0		-1.56	1.35	3.02	-0.04	-10.31	0
51.3	-0.06	0.21	-2.02	-1.96	-11.68	0		3.17	2.14	0.65	3.2	-7.57	0		1.56	2.27	4.78	3	-6.43	0		2.43	0.08	4.07	0.76	-11.37	0
52.2	1.76	0.92	-0.55	0.58	-12.97	0		1.47	0.2	-1.46	-2.25	-6.53	0		0.83	1.56	0.66	-3.42	-4.51	0		0.63	0.03	1.94	-2.94	-10.33	0
53.1	-1.09	-1.92	2.11	-2.88	-11.32	0		0.74	2.77	1.28	-3.42	-8.55	0		2.18	4.16	1.97	-1.12	-6.8	0		-0.04	0.43	4.24	-2.29	-13.44	0
54	-0.21	-1.66	0.83	2.89	-11.24	0		3.18	1.1	1.44	1.74	-3.29	0		-0.45	-1.33	-0.95	-2.42	-6.05	0		-2.69	-2.5	1.11	-3.64	-13.59	0
54.9	-2.2	-1.66	-0.99	-0.69	-11.73	0		-0.57	-1.58	-0.41	-0.93	-9.07	0		-2.55	-0.88	-2.53	-1.19	-8.61	0		-0.47	-3.91	-0.65	-2.97	-12.41	0
55.8	-3.82	-5.61	-3.11	-2.06	-16.59	0		0.67	-0.66	-0.79	0.97	-8.3	0		-0.08	0.1	1.98	-0.52	-8.28	0		-4.3	-3.29	-1.77	-4.71	-14.74	0
56.7	-0.85	1.73	2.82	0.87	-10.97	0		2.02	1.18	1.32	2.47	-6.78	0		0.07	-0.43	-0.63	-1.31	-4.98	0		-1.49	-2.67	-1.11	-5.92	-12.89	0
57.6	-6.17	-8.68	-6.53	-5.38	-18.79	0		-0.16	-0.1	-0.77	2.27	-5.26	0		-1.88	0.28	-0.04	0.35	-8.87	0		-4.3	-3.66	-0.41	-3.85	-17.28	0
58.5	-3.78	-3.47	-4.65	-2.32	-16.57	0		-0.23	-0.51	-1.02	1.39	-9.77	0		-1.62	0.36	0.86	-0.13	-7.95	0		-1.95	-3.66	-0.98	-4.94	-12.76	0
59.4	-0.93	-3.28	-0.56	1.15	-12.74	0		0.95	-2.01	-0.87	-2.7	-7.12	0		-0.78	0.31	-0.23	-0.08	-4.79	0		-3	-1.73	0.29	-1.42	-12.37	0
60.3	-0.42	-0.13	-0.98	-1.7	-10.34	0		2.4	-0.47	1.41	-0.47	-6.58	0		-2.56	-0.3	0.88	-1.67	-10.15	0		-4.27	-5.24	-4.2	-8.98	-16.44	0
61.2	0.75	-1.16	1.15	-1.22	-11.89	0		3.21	1.15	3.17	3.21	-6.36	0		1.99	4.83	1.79	2.65	-7.24	0		-1.59	-0.19	1.62	-3.1	-14.2	0
62.1	-2.5	-3.75	-1.34	0.95	-14.53	0		4.48	2.12	2.3	2.79	-0.96	0		1.32	1.26	0.43	0.74	-6.25	0		-2.1	-3.79	-0.77	-1.92	-15.5	0
63	-0.45	-1.86	1.88	-2.71	-14.82	0		-1.63	1.57	0.67	-0.29	-8.16	0		-3.11	3.43	0.01	-1.48	-7.88	0		-4.25	-2.47	-2.88	-7.42	-17.24	0
63.9	0.07	-3.05	-4.14	-3.82	-13.47	0		-1.79	-0.59	-2.38	-1.99	-8.45	0		-2.23	2.36	-0.08	-1.7	-7.11	0		-2.97	-0.87	1.74	-3.87	-13.07	0
64.8	-1.05	-0.59	1.24	0.75	-13.24	0		-3.27	-2.57	-1.38	-4.01	-10.37	0		-1.19	0.44	1.25	-2.88	-7.28	0		-2.71	-2.92	1.18	-4.5	-12.91	0
65.7	2.48	-0.77	3.1	2.36	-11.21	0		0.41	0.55	1.38	1.08	-7.58	0		-0.41	2.72	0.2	2.3	-7.16	0		-0.64	-1.68	-0.33	-2.26	-13.98	0
66.6	-5.39	-7.26	-4.05	-4.12	-15.94	0		-1.4	-3.12	1.05	-2.39	-6.73	0		0.41	-0.01	0.51	-1.53	-4.45	0		-2.11	-1.77	0.43	-3.75	-11.69	0
67.5	-0.29	-0.89	-1.29	-0.83	-10.98	0		4.04	3.86	3.39	1.83	-1.3	0		0.2	0.89	0.61	-0.41	-6.27	0		-1.79	-2.31	1.19	-4.24	-12.2	0
68.4	0.04	-2.63	-0.17	-1.3	-10.34	0		2.79	1.61	1.04	-0.29	-3.17	0		0.38	0.92	0.03	-0.15	-4.01	0		-2.52	-4.35	-3.69	-6.53	-10.37	0
69.3	-0.04	-2.02	0.82	-4.66	-7.45	0		-0.13	-0.35	3.41	-0.77	-1.25	0		-2.2	-0.69	0.48	-2.58	-5.7	0		0.83	0.21	3.33	-1.69	-6.04	0
70.2	1.14	0.31	1.27	-1.46	-3.13	0		-0.99	0.92	0.53	0.63	-2.92	0		-1.68	2.19	1.19	-3.61	-3.32	0		-0.04	-3.6	-1.1	-4.58	-7.28	0
71.1	-1.36	-1.31	1.31	-1.51	-3.56	0		0.71	-1.05	-0.12	-0.93	-5.08	0		1.15	-0.81	-0.68	-0.6	-1.24	0		-0.86	-3.86	-0.91	-6.18	-3.77	0
72	1.45	-3.66	-0.45	-3.83	-3.05	0		-0.03	-3.2	-0.54	-3.1	-4.49	0		-1.04	-3.82	-3.3	-4.18	-3.69	0		-2.84	-3.79	-2.66	-7.89	-5.03	0
72.9	-1.67	-1.59	-0.97	-3.07	-3.43	0		1.56	0.16	4.07	1.53	-2.04	0		-0.28	-0.76	-1.52	-4.83	-1.93	0		-2.34	-3.57	-1.34	-4.4	-1.89	0
73.8	-2.27	-5.86	0.73	-2.64	-5.94	0		-0.97	-5.49	-0.37	-1.51	-5.5	0		-0.86	-1.4	-0.91	-2.38	-2.19	0		-1.81	-2.12	0.42	-5.42	-2.22	0
74.7	-2.06	-3.44	-1.58	-2.91	-1.82	0		0.58	-2.44	3.2	-0.72	0.95	0		-0.16	-1.63	-0.26	-0.65	-0.37	0		0.1	-4.7	-2.06	-3	-4.28	0
75.6	1.98	1.17	-0.22	-1.63	-0.05	0		0.43	-3.97	-0.83	-2.16	-2.15	0		0.76	-1.73	0.67	-1.03	2.51	0		-2.56	-3.33	0.22	-2.55	-2.07	0
76.5	-1.53	-0.13	1.69	-3	-2.11	0		0.61	0.57	5.1	2.56	-0.29	0		-1.67	-3.62	-2.21	-2.68	-3.74	0		-3.59	-5.54	-3.17	-7.19	-4.68	0
77.4	0.61	0.75	0.34	1.71	-0.74	0		-0.17	-0.19	2.64	1.25	-1.28	0		1.13	-1.8	0.79	1.35	-2.41	0		-3.36	-3.07	-2.91	-5.24	-4.04	0
78.3	0.59	-0.7	1.91	0.02	-0.51	0		0.63	-0.04	1.99	-1.55	0.76	0		1.25	2.01	2.01	-0.45	0.68	0		-0.63	-0.92	1.94	-2.61	-0.44	0
79.2	0.09	-1.04	1.48	0.04	3.12	0		0.7	-2.43	3.16	2.15	-0.32	0		-2.32	-1.66	-0.83	-3.12	-3.2	0		-3.89	-4.95	-2.2	-4.76	-3.7	0
80.1	3.65	1.1	4.41	0.06	2.37	0		0.87	-2.63	1.95	-1.65	-0.37	0		-1.91	-1.58	0.51	-0.95	-2.97	0		-2.99	-0.2	-0.84	-3.36	-3.05	0
81	0.16	-1.66	3.52	2.68	-0.48	0		-4.2	-4	0	-1.25	-6.71	0		1.19	-0.19	0.24	-0.96	-0.54	0		0.67	-1.31	0.39	-1.93	-0.57	0
81.9	-1.06	-2.89	-2.73	-1.35	-2.24	0		0.83	-2.11	-1.29	0.67	-1.43	0		-0.37	-0.97	2.82	2.04	-1.85	0		-0.8	-5.04	1.58	-3.39	-3.69	0
82.8	-0.53	-0.86	-0.77	-1.38	-3.76	0		3.7	1.88	6.08	3.79	0.47	0		1.15	0.37	4.44	3.09	1.97	0		-5.49	-3.68	-0.17	-5.83	-5.68	0
83.7	0.59	-1.47	0.46	-3.71	-1.79	0		2.89	0.12	-0.18	-0.15	-0.38	0		-0.83	-0.13	-1.62	-0.92	-1.48	0		-0.94	-1.84	0.05	-4.45	-1.14	0
84.6	2.3	-2.73	-0.06	0.27	-1.95	0		-0.23	-4.59	-1.2	-1.13	-1.65	0		-0.26	0.1	-0.39	0.57	-0.9	0		-3.23	-1.08	-0.66	-1.13	-2.67	0
85.5	-3.2	-1.47	-1.38	-3.46	-1.06	0		-2.79	0	-1.16	-1.93	-2.09	0		-2.62	-0.14	-2.85	-1.65	-3.73	0		-5.33	-2.95	-3.83	-4.8	-5.17	0
86.4	1.51	-2.99	1.94	0.93	-3.2	0		4.45	-2.09	3.51	1.83	0.69	0		1.86	0	1.23	-1.06	1.22	0		-0.01	-1.98	-0.97	-3.77	0.49	0
87.3	-1.2	-0.76	2.34	0.48	-0.26	0		1.04	1.44	0.33	0.45	-2.83	0		0.24	2.47	-0.39	-2.96	-1.43	0		0.87	1.52	1.34	-0.35	3.77	0
88.2	-1.83	0.68	-0.39	-0.51	-0.61	0		-0.52	2.3	3.15	-0.22	-0.81	0		-2.04	-1.61	-2.61	-1.75	-4.84	0		-3.04	-3.45	-0.89	-2.79	-3.85	0
89.1	0.51	-3.27	-2.23	-2.94	-3.24	0		-0.33	-1.17	1.14	-1.46	-1.32	0		-0.65	1.11	-0.34	-0.63	-1.06	0		-4.31	-4.58	-1.87	-6.92	-7.22	0
90	0.65	0.85	3	-0.65	1.65	0		1.6	0.01	2.53	1.37	2.16	0		-0.1	-2.48	-0.66	-0.13	1.48	0		-3.45	-4.82	-1.41	-3.7	-0.85	0
90.9	-3.02	-3.16	-0.88	-2.96	-1.08	0		-1.17	-0.59	0.68	-2.1	0.85	0		-1.67	-2.12	-3.43	-4.14	-3.34	0		-3.26	-2.62	-2.76	-4.39	-2.5	0
91.8	0.7	-0.29	0.23	0.55	-0.27	0		-1.5	0.43	-0.89	-0.96	-0.99	0		-1.33	1.03	-0.87	0.8	1.92	0		-1.69	-3.52	0.09	-3.94	-3.29	0
92.7	-3.51	-4.25	0.3	-1.78	-1.03	0		-0.25	-2.6	0.18	0.23	0.65	0		-1.43	-2.23	-1.13	0.11	-0.83	0		-0.95	-4.4	-1.49	-4.05	-2.09	0
93.6	-0.58	-3.21	0.09	-3.18	-0.65	0		0.11	-0.82	1.76	-1.96	-1.44	0		-2.09	-0.59	0.02	-3.52	-3.31	0		-1.65	-4.68	0.05	-7.56	-4.45	0
94.5	2.29	0.55	4.14	3.96	2.22	0		1.36	-0.18	1.93	0.3	0.28	0		-2.53	-0.99	-3.74	-4.36	-2.23	0		-3.34	-4.84	-2.73	-3.97	-0.84	0
95.4	0.06	-0.84	0.28	0.3	-1.73	0		-0.97	-2.13	-0.9	-1.1	-2.08	0		-1.3	-1.45	-0.66	-0.79	-1.76	0		-3.91	-3.36	-0.19	-5.44	-3.39	0
96.3	0.21	1	1.26	-0.52	-0.81	0		0.74	1.2	0.79	1.28	-0.32	0		-1.49	-0.65	-2.29	-1.27	-2.22	0		-4.35	-3.87	-3.19	-4.33	-4.34	0
97.2	2.41	0.43	1.38	-1.43	2.28	0		2.67	3.23	3.28	0.55	1.34	0		-1.33	-0.66	0.29	-3.64	-2.37	0		-1.62	-1.56	0.49	-0.72	0.98	0
98.1	-1.74	-1.58	1.05	2.9	-0.93	0		-0.08	-0.94	-0.02	0.94	-0.53	0		1.82	-1.39	-0.39	-1.85	-2.73	0		-2.67	-3.65	-2.55	-4.36	-4.38	0
99	1.24	0.29	-0.93	0.17	2.32	0		2.28	2.72	2.18	0.12	2.25	0		1.12	0.71	0.02	-1.98	1.71	0		-0.67	-2.21	-0.93	-5.26	0.12	0
99.9	-2.84	-3.08	-0.07	-2.71	-0.19	0		0.6	-0.45	7.1	2.96	0.87	0		0.01	0.79	6.35	1.26	0.97	0		-1.95	-3.09	-0.84	-1.72	-0.86	0
100.8	-2.6	-5.1	-1.99	-2.45	-1.61	0		-0.93	-3.83	0.76	-2.77	-0.39	0		0.45	-0.16	0.5	-2.19	-0.84	0		-0.91	-2.83	0.45	-3.62	-0.45	0
101.7	-0.41	-5.01	-3.04	-3.86	-2.85	0		-0.5	-3.24	1	-3.01	-1.54	0		-0.6	-2.37	-1.87	-2.48	-1.71	0		-0.49	0.05	1	-1.47	0.81	0
102.6	-2.02	-2.49	0.35	-4.02	0.76	0		-1.75	-0.12	0.45	-0.18	1.11	0		-1.98	1.41	0.96	-0.12	0.32	0		-4.19	-6.59	-3.68	-6.05	-3.24	0
103.5	-1.7	-2.13	1.49	-3.04	-3.9	0		3.31	1.95	3.89	1.43	1.37	0		2.24	0.84	0.06	-2.75	-0.46	0		1.47	-1.72	1.47	-2.72	-0.82	0
104.4	-2.99	-2.88	-0.12	0.77	1.22	0		0.09	0.66	3.65	3.57	1.49	0		0.57	0.74	1.66	0.92	1.4	0		-2.56	-3.44	-2.73	-3.37	-1.63	0
105.3	-3.34	-4.52	-2.71	-2.93	-4.91	0		-4.27	-5.16	-3.16	-5.47	-5.95	0		-3.93	-2.4	-1.26	-3.33	-0.02	0		-3.27	-3.65	-0.12	-4.45	-1.67	0
106.2	-2.7	-2.71	2.14	0.62	0.22	0		1.28	-0.51	3.98	0.41	3.84	0		-0.07	0.57	0.02	-3.78	-0.62	0		-3.06	-2.05	-0.18	-5.46	-2.59	0
107.1	-0.06	-4.43	0.04	-3.36	-1.08	0		-1.48	-1.85	0.25	-2	-3.1	0		0.7	1.83	1.04	-1.35	0.65	0		2.25	-0.7	0.29	-2.6	0.41	0
108	-3.81	-2.61	-0.15	-3.67	-1.88	0		0.31	-1.63	1.78	0.52	3.17	0		2.3	2.49	2.71	1.15	4.06	0		-3.46	-1.51	-0.12	-4.32	-2.66	0
108.9	-1.27	-4.51	0.27	-2.78	-1.73	0		-2.97	-3.86	-0.8	-3.04	-5.02	0		-0.76	-2.08	-3.34	-2.13	-2.84	0		-0.59	-4.38	-2.09	-2.39	-1.42	0
109.8	-1.13	-5.89	-2.2	-7.1	-2.78	0		0.89	-2.5	2.46	-2.37	-1.44	0		1.31	2.34	3.85	0.87	-0.19	0		0.48	-4.77	0.85	-3.79	-3.06	0
110.7	-1.52	-1.69	-0.49	-1.63	-1.6	0		1.08	1.02	0.66	0.43	-1.52	0		-1.77	-0.27	-0.93	-2.79	-2.3	0		-4.09	-1.92	-3.32	-4.33	-0.81	0
111.6	0.52	-0.1	1.97	0.1	1.35	0		0.38	1.12	3.54	0.68	-0.33	0		-2.97	-4.6	-0.71	-4.22	-3.55	0		-3.09	-7.24	-1.49	-6.95	-6.08	0
112.5	0.57	-0.24	-0.56	2.04	1.77	0		0.82	0.13	1.72	1.53	2.78	0		1.33	-0.51	2.36	-0.8	0.77	0		-0.81	-1.81	-2.25	-4	-2.92	0
113.4	-1.12	-0.49	-0.88	-4.55	0.22	0		1.11	-3.12	-0.11	-1.45	0.03	0		-1.11	-1.81	-2.09	-3.5	-0.14	0		-2.84	-4.64	-3.77	-4.89	-3.76	0
114.3	5.14	-0.02	1.31	-0.54	2.25	0		3.74	0.5	1.11	0.77	2.31	0		0.16	-0.27	0.47	-1.88	1.16	0		-2.49	-3.69	1.87	-3.61	-0.21	0
115.2	-1.23	-6.52	-3.23	-5.16	-3.45	0		2.16	-1.14	0.54	-0.9	-0.37	0		-1.13	-1.37	-0.68	-1.78	0.05	0		-2.16	-4.99	-4.24	-7.07	-4.63	0
116.1	-1.65	-4.11	-0.56	-3.02	-2.11	0		-2.43	-4.03	-0.55	-3.53	-4.81	0		-1.72	-0.18	-0.73	-4.78	-0.54	0		-3.34	-1.53	-3.12	-6.3	-2.6	0
117	-0.75	-1.64	3.06	-0.06	2.66	0		0.43	-1.87	-0.35	0.06	0.28	0		2.42	0.66	2.24	0.31	1.12	0		-3.6	-2.91	-0.29	-2.32	-0.79	0
117.9	0.58	-3.02	-0.85	-1.04	3.49	0		1.56	2.17	5.43	1.75	0.95	0		-1.16	1.5	1.72	-3.28	-0.65	0		-2.78	-3.22	0.62	-7.28	-0.78	0
118.8	-5.18	-1.24	-2.4	-2.7	-1.27	0		-1.7	1.08	3.99	1.45	-0.16	0		-3.24	-0.15	-3.6	-2.57	-2.63	0		-3.87	-3.18	-0.42	-3.09	-0.9	0
119.7	0.58	-4.01	-1.69	-2.86	-1.84	0		5.01	0.58	5.12	1.91	1.36	0		0.83	0.57	2.92	-1.04	0.56	0		-5.97	-5.27	-0.42	-5.85	-0.91	0
120.6	1.86	-1.59	3.54	1.13	2.5	0		-0.49	-4.14	-0.85	-3.34	-1.85	0		-1.82	-1.64	-0.51	-5.18	1.01	0		-2.2	-3.52	-0.24	-4.47	0.18	0
121.5	-0.8	-1.92	2.63	-1.54	0.62	0		0.13	-0.61	3.63	-2.22	3.75	0		-0.39	-1.14	-2.29	-3.79	-0.64	0		-3.99	-4.61	-2.4	-5.83	-6.82	0
122.4	-0.93	-4.53	0.39	-3.85	-0.97	0		2.86	-0.73	0.77	0.69	-0.53	0		-0.06	-3.26	-1	-6.2	-2.98	0		-2.1	-2.1	-0.14	-3.56	-1.14	0
123.3	0.54	-3.38	-2.1	-3.32	-0.25	0		-0.53	-0.02	-0.34	0.42	-0.93	0		0.44	-0.64	0.04	-4.45	-2.92	0		-0.45	-3.99	1.19	-6.49	-1.63	0
124.2	-0.9	-1.19	-1.91	-4.19	-1.92	0		0.92	-0.63	-0.61	-0.05	-1.99	0		0.92	3.32	2.2	-0.84	0.01	0		0.4	-1.48	2.73	-1.93	-0.54	0
125.1	4.74	4.12	5.39	3.8	4.34	0		1.41	0.43	5.83	1.59	1.33	0		2	-0.15	0.21	-3.12	-2.21	0		-2.6	-2.46	-0.54	-5.7	-1.63	0
126	1.17	-1.02	1.98	1.58	1.06	0		1.62	-0.76	1.38	0.52	0.02	0		-1.84	-0.36	0.36	-4.56	0.13	0		-5.52	-3.19	-1.48	-5.82	-2.73	0
126.9	0.83	-4.02	0.51	2.47	-1.73	0		-0.04	-1.75	2.42	2.9	-1.14	0		-0.06	1.81	2.38	-1.72	-2.46	0		-2.44	-2.42	-0.99	-5.48	-3	0
127.8	1.48	-4.02	0.63	1.12	-0.4	0		1.62	-3.79	-0.53	-0.1	-3.86	0		-1.25	-2.82	-1.08	-5.6	-3.67	0		-3.8	-4.37	1.93	-5.98	-2.83	0
128.7	-1.28	-4.1	-0.39	-3.13	-1.76	0		-0.48	-5.37	2.38	-0.51	-2.47	0		0.46	-2.22	4.2	-1.54	-2.12	0		-5.14	-6.18	-1.86	-4.99	-4.8	0
129.6	-3.7	-4.71	-3.09	-6.48	-1.36	0		-1.95	-2.42	-3.8	-4.78	0.3	0		-3.32	-2.14	-4.45	-6.09	-2.62	0		-3.67	-3.1	-3.05	-2.69	-3.61	0
130.5	-3.32	-7.21	-2.26	-5.79	-4.08	0		-0.96	-2.36	-0.26	-1.38	-0.85	0		-0.72	-3.42	0.86	-3.18	-0.71	0		-3.09	-4.48	0.25	-6.83	-2.87	0
131.4	-2.09	-4.24	2.46	-3.76	-1.07	0		-1.28	-2.17	1.5	-3.59	-4.2	0		-0.13	-1.55	-0.82	-3.33	-4.19	0		-0.88	-4.82	-0.54	-4.49	-4.54	0
132.3	0.22	-3.07	1.55	-1.59	-1.82	0		-1.83	-3.19	-1.45	-4.04	-3.13	0		-4.62	-2.24	-2.35	-2.82	-2.6	0		-2.92	-1.19	0.1	-3.8	-0.41	0
133.2	-3.02	-4.84	-0.33	-3.77	-0.35	0		-1.61	-3.02	-0.05	-2.45	-1.2	0		-0.76	-1.98	-2.16	-0.41	-1.45	0		-2.21	-1.13	0.38	-2.37	-3.07	0
134.1	2.53	-1.73	0.25	-1.51	-0.66	0		2.59	0.76	2.95	0.22	-0.04	0		-1.58	-0.53	1.61	-2.29	-0.8	0		-2.95	-5.42	-0.23	-3.74	-4.24	0
135	-3.96	-9.23	-2.06	-6.03	-2.22	0		-4.21	-5.64	-4.6	-5.72	-3.32	0		-4.02	-1.18	-3.49	-3.93	-4.29	0		-2.09	-2.25	-3.97	-5.14	-4.73	0
135.9	0.12	-3.75	1.72	-2.23	-0.69	0		1.34	-1.2	6.82	0.92	1.13	0		0.6	-3.05	1.05	-3.59	-1.08	0		-2.75	-3.34	-3.02	-4.36	-3.33	0
136.8	0.56	-1.01	1.91	0.86	2.38	0		-0.75	-2.73	0.94	-1.21	-2.3	0		-1.01	-2.9	-2.96	-1.16	-1.73	0		-0.78	-1.22	0.08	-3.45	-2.51	0
137.7	-2.99	-5.23	-2.19	-6.39	-1.24	0		-0.82	-3.1	-3.94	-4.67	-6.33	0		-1.09	-3.63	-2.23	-5.31	-6.25	0		-2.98	-4.2	0.72	-6.09	-1.97	0
138.6	-1.47	-5.13	-2.57	-4.68	-1.99	0		-0.01	1.22	-0.53	-0.19	-1.31	0		-1.88	-0.39	-1.02	-3.24	-1.47	0		-1.04	-2.34	1.54	-4.15	-2.96	0
139.5	-0.61	-2.71	-1	-3.49	-0.78	0		-0.19	-0.54	1.87	-0.73	-2.68	0		1.34	1	2.27	-2.39	-0.72	0		1.6	-0.54	4.47	-1.85	0.64	0
140.4	-0.24	-4.44	-1.07	-1.24	0.82	0		-1.1	-3.55	-1.94	-3.52	-3.61	0		0.37	0.12	-0.49	-3.74	-3.27	0		4.72	1.1	1.04	-2.43	-1.37	0
141.3	-0.83	-2.37	-2.27	-3.04	-1.44	0		-1.18	0.45	-1.9	-4.27	0.51	0		-3.43	-0.27	0.52	-6.34	-2.3	0		-3.37	-2.84	0.4	-4.22	-1.79	0
142.2	-1.4	-2.28	-0.8	0.57	-0.58	0		2.42	0.95	3.73	3.45	0.74	0		0.53	0.58	0.78	-1.19	-0.07	0		0.71	-1.19	0.71	-4.71	-2.09	0
143.1	-1.53	-4.49	-1.61	-3.56	-3.44	0		-0.08	-1.21	0.93	-0.14	-2.64	0		0.96	0.31	1.77	-3.06	-1.68	0		-0.01	-2.63	0.55	-5.68	-3.01	0
144	-0.6	0.97	0.78	0.52	0.25	0		-0.18	0.16	-0.57	-2.31	-2.25	0		-3.09	-2.17	-1.83	-4.7	-3.78	0		-4.49	-3.71	-1.72	-3	-3.99	0
144.9	-4.81	-5.9	-2.11	-5.93	-5.59	0		-1.05	-1.91	2.43	-3.4	-2.03	0		-1.59	-1.39	1.38	0.84	-1.17	0		-2.16	-1.69	0.55	-2.34	-2.41	0
145.8	-1.6	-6.65	0.14	-5.88	-1.19	0		-3.84	-2.64	2.44	-3.22	-1.5	0		-2.99	-1.15	0.48	-1.97	-2.69	0		-2.68	-5.75	-1.02	-2.56	-3.15	0
146.7	-1.36	-1.94	-2.45	-4.25	-4.08	0		2.18	3.09	4.08	-0.09	-1.12	0		2.13	1.83	4.81	-2.23	1.17	0		0.44	-0.62	1.58	-2.6	0.26	0
147.6	0.15	-3.24	0.09	-2.19	-0.47	0		2.21	-0.67	0.73	1.57	0.96	0		-4.77	-4.37	-2.56	-5.66	-4.78	0		-2.25	-2.93	-0.19	-6.17	-2.17	0
148.5	-0.56	-3.98	-0.75	-1.82	-2.3	0		0.26	-4.39	0.82	-2.5	-0.71	0		-2.34	-3.18	-0.35	-3.68	-2.02	0		-1.77	-4.99	-0.45	-3.44	-0.42	0
149.4	-1.03	-6.15	-2.24	-3.23	-4.85	0		-2.79	-4.74	-0.84	-4.54	-4.68	0		-3.62	-1.15	-4.27	-7.34	-3.05	0		-0.21	-0.35	0.92	-3.03	-0.98	0
150.3	-3.25	-7.1	-0.77	-1	-0.7	0		2.25	-2.43	0.85	2.11	0.92	0		2.52	1.4	1.98	2.76	2.64	0		-1.69	-3.3	1.44	-1.5	0.73	0
151.2	-2.18	-6.29	-2.35	-6.57	-2.1	0		4.36	-0.94	4.05	0.77	1.9	0		1.45	-0.8	2.34	-1.81	-0.72	0		-2.24	-2.22	-0.45	-4.91	-2.03	0
152.1	-0.56	-3.66	-0.01	-0.07	-2.03	0		3.37	0.11	2.11	2.77	-3.18	0		-0.44	-0.45	1.47	-1.85	-4.6	0		-4.61	-3.85	-1.92	-4.54	-6.68	0
153	0.5	-2.48	0.34	-2.59	-1.15	0		0.3	-1.43	0.25	-2.94	-2.72	0		-1.01	-1.73	-0.55	-1.63	-0.52	0		-2.56	-0.6	3.7	0.54	-0.3	0
153.9	-2.42	-3.77	-1.26	-1.42	-0.83	0		-3.71	-1.93	0.75	-4.5	-1.42	0		-0.49	-0.62	-1.81	-5.59	-4.02	0		-2.46	-4.44	-3.42	-6.09	-4.48	0
154.8	-6.25	-11.75	-6.63	-8.23	-6.7	0		-0.47	-1.88	-1.97	-2.95	-0.89	0		3.32	1.12	2.61	-1.37	2.84	0		1.14	-0.74	2.37	-1.98	0.64	0
155.7	-1.6	-5.03	0.25	-3.69	-0.09	0		-3.42	-2.5	0.01	-4.59	0.01	0		0.9	-0.92	-1.96	-3.05	-0.13	0		-1.11	-1.46	-3.25	-3.36	-1.34	0
156.6	1.9	-3.07	1.43	-1.61	-0.43	0		0.02	-1.2	0.85	-1.57	1.49	0		2.28	-1.02	2.13	-1.09	1.27	0		0.8	-1.67	1.96	-1.25	1.24	0
157.5	-1.18	-5.34	-2.07	-2.13	-1.44	0		-0.05	-3.42	1.39	-0.22	0.9	0		2.88	-1.55	0.69	-2.94	-2.25	0		-1.47	-3.91	0.54	-1.49	-5.52	0
158.4	-0.38	-3.06	1.54	0.09	2.08	0		1.46	0.13	5.35	0.36	3.11	0		0.8	0.34	2.27	-1.61	-1.15	0		-1.8	-2.67	1.07	-5.16	-2.09	0
159.3	-2.05	-6.53	0.25	-2.62	1.29	0		1.42	-0.43	4.49	0.01	1.56	0		3.87	1.51	1.75	-1.47	1.16	0		0.66	-0.73	0.84	-1.91	-0.22	0
160.2	1.32	-6.44	-3.22	-3.21	-1.69	0		2.1	-1.41	-0.26	-0.17	-1.32	0		-2.27	-1.64	-0.84	-1.82	-1.33	0		-1.15	-3.12	-1.98	-2.5	-1.93	0
161.1	3.26	-3.34	2.32	-3.04	-0.58	0		0.7	-1.72	0.2	-3.01	-3.2	0		0.5	-1.69	1.11	-2.4	-0.01	0		-0.03	-2.93	2.3	-4.8	-1.03	0
162	-2.35	-6.38	-3.25	-2.04	-1.18	0		-1.54	-3.28	-3.01	-3.21	-2.31	0		0.43	2.58	0.65	-1.22	-1.28	0		-1.98	2.55	-1.48	-0.85	-1.57	0
162.9	1.62	-4.66	-2.07	-2.01	-0.07	0		-6.68	-5.79	-2.48	-7.91	-5.75	0		-4.57	-2.39	-0.9	-7.28	-4.69	0		-1.06	-3.34	-0.77	-2.87	-1.73	0
163.8	-1.19	-2.71	2.17	-4.57	-3.26	0		5.99	4.84	8.21	5.16	2.56	0		3.15	-0.81	2.54	0.03	0.05	0		-2.36	-2.39	2.22	-3.13	-0.47	0
164.7	-1.4	-2.97	-1.78	-3.96	-4.09	0		2.37	-0.2	-0.14	0.49	-1.95	0		0.7	-1.54	-2.6	-2.34	-2.28	0		-2.24	-1.91	0.11	-4.16	-3.13	0
165.6	0.37	-3.54	-0.8	-1.88	-0.56	0		-1.01	-2.55	2.89	-0.53	-0.09	0		0.12	0.91	0.45	-3.13	1.38	0		-0.42	-3.22	-1.03	-5.51	0.84	0
166.5	1.2	-3.38	-3.2	-0.28	-1.72	0		1.9	-1.04	1.2	-2.37	-1.19	0		-1.41	-3.49	-2.23	-3.94	-3.12	0		0.02	-2.52	0.9	-1.19	-0.69	0
167.4	1.54	-4.45	-0.17	-1.56	1	0		-0.51	-2.52	-0.65	-1.06	-2.3	0		-2.02	-2.57	-0.95	-2.65	-1.87	0		-1.21	-3.53	1.38	-4.21	-1	0
168.3	0.31	-1.14	-0.19	-2.71	0.99	0		-0.45	0.39	2.5	-3.08	-3.08	0		0.3	-2.46	-2.81	-4.23	-4.57	0		-2.44	-7.24	-1.55	-5.97	-7.06	0
169.2	1.52	-2.13	3.6	-4	-0.68	0		-1.89	-2.71	2.5	-4.48	-1.71	0		-3.35	-2.86	-0.1	-4.57	-3.95	0		-1.42	-3.2	3.02	-4.41	-3.54	0
170.1	-5.23	-4.31	-1.71	-6.19	-0.59	0		-0.73	0.71	-0.66	-0.38	-1.33	0		-2.41	-1.25	-2.22	-2.36	-3.47	0		-4.67	-4.01	-4.45	-4.95	-3.46	0
171	-0.75	-4.21	-3.58	-3.51	-2.62	0		0.2	-2.93	0.15	0.09	-2.21	0		0.11	-2.2	1.08	-1.7	-2.39	0		2	0.4	4.17	-1.7	2.74	0
171.9	-2.02	-2.77	-1.59	-4.62	0.1	0		0.87	1.12	2.47	0.71	4.15	0		0.46	-0.41	-2.67	-3.32	-1.41	0		-0.82	-2.1	-1.63	-5.79	-5.24	0
172.8	2.04	-2.33	-0.23	-2.59	0.81	0		0.51	1.73	1.49	-1.18	0.44	0		-1.12	0.22	0.5	-5.37	-3.26	0		-1.8	-1.99	-1.7	-4.52	-4.54	0
173.7	-1.02	-4.8	-0.9	-3.15	-1.05	0		1.89	-2.55	-0.35	-1.36	1.22	0		0.81	-1.08	1.15	-0.74	1.43	0		-2.33	-2.13	-0.19	-1.61	-2.38	0
174.6	0.12	-1.75	-1.85	-0.48	0.33	0		1.98	-0.03	4.28	1.61	0.96	0		-1.69	-2.61	1.57	-2.89	-3.39	0		-1.76	-1.41	2.1	-3.76	-1.79	0
175.5	-2.45	-7.82	-1.9	-5.42	-2.03	0		-0.58	-3.01	-0.23	-4.35	-2.69	0		1.68	0.52	-1.34	-3.82	-1.44	0		-0.06	-1.74	-0.37	-1.14	-0.58	0
176.4	0.17	-2.88	-0.19	-4.54	0.8	0		-0.57	-1.64	-0.31	-2.01	0.25	0		-1.18	-2.48	-1.83	-5.64	-3.02	0		-2.33	-2.5	0.89	-5.96	-2.3	0
177.3	-1.65	-3.63	0.25	0.4	-0.05	0		1.68	-1.18	0.19	2.44	-1.08	0		-0.01	-1.7	1.12	-1.02	0.51	0		-0.01	-0.98	4.43	-0.74	1.5	0
178.2	3.81	-0.84	3.04	-1.36	-0.43	0		-0.5	-0.64	0.75	-1.11	0.04	0		-2.43	0.04	-0.87	-2.55	-2.73	0		-2.8	-1.36	-0.48	-2.69	-1.94	0
179.1	-2.01	-5.13	-3.18	-5.19	-3.58	0		0.95	-0.81	0.58	-1.37	-2.3	0		0.15	-2.69	-0.96	-1.95	-1.57	0		-2.58	-1.16	0.75	-2.63	-2.82	0
180	0.43	-2.72	-0.16	-0.79	0.7	0		2.16	-0.41	4.86	2.89	3.62	0		-0.33	-2.42	2.39	-2.67	-1.39	0		-1.74	-1.59	0.22	-5.14	-4.51	0
180.9	2.59	-2.71	3.06	0.03	-1.35	0		0.54	1.51	1.06	-0.19	0.29	0		-0.93	-0.21	-1.63	-2.13	1.82	0		-3.16	-5.32	-3.01	-4.04	-1.44	0
181.8	-1.16	-3.64	-0.28	-2.93	-1.63	0		1.62	-0.04	0.45	-3.07	0.62	0		1.31	-1.24	-1.26	-3.24	-0.82	0		-0.66	-1.1	1.29	-0.87	-3.6	0
182.7	-4.23	-6.59	-3.11	-4.51	-3.29	0		-0.33	-1.94	1.97	-1.38	-0.39	0		-0.8	-4.08	-0.83	-3.85	-4.58	0		-1.15	-3.2	-1.8	-2.26	-3.48	0
183.6	3.14	-4.43	1.27	-0.66	2.06	0		2.53	-2.82	0.64	-0.67	1.63	0		-0.98	-1.93	0.17	-2.88	-0.05	0		-4.25	-4.72	-0.4	-6.35	-3.78	0
184.5	-3.38	-4.38	0.76	-2.06	0.77	0		-3.41	-2.57	-0.78	-4.96	-5.8	0		-5.62	-4.35	-4.93	-8.07	-4.69	0		-4.39	-4.38	-4.99	-7.77	-2.6	0
185.4	-0.78	-4.17	-1.49	-3.73	1.21	0		3.79	1.04	1.35	-0.62	0.9	0		-0.86	1.19	-0.47	-3.35	1.31	0		-2.03	-1.49	-5.18	-3.45	-0.82	0
186.3	-0.54	-3.93	0.2	-2.23	-1.23	0		1.26	-2.51	0.68	-2.68	-0.49	0		0.71	0.25	0.89	-2.9	0.5	0		2.22	-0.59	5.85	-0.54	2.36	0
187.2	0.99	-3.07	-0.51	-0.5	1.7	0		1.87	0.18	0.96	-0.23	0.62	0		0.49	-0.78	1.16	-2.94	-1.39	0		-0.95	-2.9	2.28	-2.38	-3.46	0
188.1	-2.2	-9.66	-5.11	-3.61	-1.52	0		1.35	-0.41	2.28	-0.97	4.41	0		-2.3	-0.7	-0.48	-1.25	-0.18	0		-3.38	-3.2	-1.55	-3.42	-3.07	0
189	0.96	-4.45	4.12	1.18	0.45	0		1.87	2.76	4.68	3.43	0.26	0		0.48	2.87	1.34	-0.17	-0.98	0		-0.81	2.98	2.6	0.53	0.42	0
189.9	-0.63	-3.37	-0.05	-0.75	0.44	0		-0.34	-0.07	0.08	-0.54	0.01	0		-2.66	-2.55	-1.57	-7.4	-2.62	0		-3.4	-2.07	-1.21	-5.9	-1.11	0
190.8	-0.87	-4.82	-2.2	-1.96	-2.42	0		-2.09	-5.2	-2.85	-4.84	-4.02	0		-0.79	0.84	-0.87	-3.86	-1.04	0		-1.06	0.53	1.96	-0.56	1.78	0
191.7	1.02	-3.73	-3.23	-4.98	-0.44	0		-1.06	-2.53	-1.09	-3.39	-1.77	0		-1.93	-2.87	-4.09	-4.7	-1.1	0		0.94	-3.16	2.06	-1.91	0.04	0
192.6	0.41	-5.45	-2.1	-6.36	-0.5	0		-0.65	-1.06	-0.24	-0.97	0.96	0		-2.9	-2.42	-2.26	-3.71	-2.03	0		-1.74	-4.55	-2.52	-4.26	-6.11	0
193.5	0.22	-3.63	0.91	-5.29	-0.57	0		0.8	-0.81	1.76	-1.43	0.63	0		-2.58	-0.15	1.05	-3.23	-1.52	0		-2.79	-1.38	1.05	-4.22	-2.24	0
194.4	0.3	-5.71	2.43	-2.94	1.03	0		2.29	-0.04	3.33	0.1	-1.4	0		0.33	1.74	1.06	-3.25	-1.95	0		0.2	0.73	1.58	-1.87	-0.8	0
195.3	1.15	-5.09	0.19	-0.15	-0.36	0		2.01	-0.43	3.8	-0.24	0.94	0		-1.46	-2.07	-0.11	-3.85	-3.14	0		-3.59	-3.44	-0.32	-3.11	-0.92	0
196.2	1.12	-1.52	1.47	-2.28	2.63	0		2.18	-1.38	2.82	-3.62	0.98	0		0.38	-1.95	0.13	-3.1	0.58	0		-2.37	-3.06	-0.28	-5.74	-5.05	0
197.1	-0.81	-2.56	-0.8	-2.61	1.18	0		2.76	2.44	4.11	0.05	1.69	0		-0.3	-0.12	0.9	-6.08	-0.46	0		-4.16	-4.82	-3.54	-6.86	-3.22	0
198	1.57	-3.51	2.82	-0.53	2.89	0		1.71	-1.79	4.37	-0.57	0.2	0		-2.45	-2.52	1.87	-5.27	-2.88	0		-4.96	-5.42	-0.96	-6.15	-3.26	0
198.9	-2.84	-5.41	-3.95	-4.32	-0.21	0		0.16	-2.69	0.74	-1.9	2.25	0		-5.53	-4	-1.61	-6.84	-1.36	0		-2.02	-3.19	0.15	-2.71	1.82	0
199.8	0.37	-5.63	-1.23	-3.28	-0.96	0		-2.16	-3.7	-0.96	-3.83	-2.76	0		-3.46	-0.33	-2.51	-5.31	-1.7	0		-3.09	-1.61	-0.47	-3.33	-1.95	0
200.7	-2.38	-5.9	1.07	-1.76	-3.96	0		1.06	-1.61	3.71	-1.57	-0.93	0		-3.55	-5.03	-0.13	-5.6	-2.69	0		0.15	-1.56	1.24	-3.36	-2.54	0
201.6	1.18	-5.59	1.36	-3.78	1.63	0		0.87	-0.17	3.78	-2.36	0.97	0		-0.93	-1.11	2.02	-1.57	-2.07	0		-0.74	-4.54	1.16	-3.25	-2.04	0
202.5	0.1	-6.87	-1.03	-4.92	-1.64	0		1.67	-1.74	1.67	-2.24	-1.39	0		3.4	2.93	4.24	-1.13	1.73	0		-1.6	-0.32	1.87	-2.91	-1.57	0
203.4	-2.55	-5.91	-1.4	-5.25	-3.18	0		-0.15	-2.28	-1.7	-6.55	-2.79	0		2.1	-0.04	0.01	-5.4	-1.77	0		0.27	-0.1	-0.62	-3.96	-4.53	0
204.3	0.18	-3.43	-0.45	-1.71	-0.98	0		-0.1	0.22	0.19	-3.7	-4.11	0		-2.9	-1.09	-2.03	-7.95	-6.07	0		-3.04	-2.44	-2.68	-7.35	-4.86	0
205.2	-0.72	-3.9	-3.17	-3.05	0.21	0		-2.93	-0.26	2.49	-4.69	-0.4	0		-1.45	-2.17	0.99	-5	-3.66	0		-1.27	-5.51	1.05	-3.88	-1.8	0
206.1	-4.81	-4.98	-3.48	-6.24	-3.82	0		-2.54	-1.08	-0.35	-0.84	-1.55	0		-3.67	0.21	-2.09	-3.43	0.05	0		-2.46	-0.78	1.66	-0.91	0.31	0
207	-2.69	-7.27	-3.12	-4.61	-3.62	0		-1.49	-4.48	-0.27	-1.56	-0.59	0		-1.71	-1.89	2.15	-4.67	-0.03	0		-1.37	-3.89	1.82	-4.21	-1.58	0
207.9	0.97	-3.58	-0.36	-0.23	1.76	0		-0.44	-2.64	-0.69	-2.15	-3.9	0		-0.25	-2.77	-1.68	-2.51	-2.52	0		2.17	-0.24	-0.4	-0.83	-1.7	0
208.8	-0.13	-5.01	1.26	-2.57	-0.78	0		2.5	0.12	4.56	-1.49	-1.55	0		0.53	-0.57	2.34	-4.27	-0.61	0		-0.7	-0.36	0.16	-5.27	-1.81	0
209.7	-4.2	-6.53	-2.62	-4.2	-6.03	0		-3.46	-5.34	0.3	-3.95	-4.67	0		-2.71	-2.68	-1.19	-7.04	-2.76	0		-4.12	-3.31	-1.75	-6.34	-2.59	0
210.6	-3.36	-7.34	-0.58	-3.6	-0.6	0		-0.2	-1.97	1.83	0.7	0.68	0		2.8	0.71	4.45	-0.9	2.07	0		-0.28	-2.48	2.65	-1.72	-0.83	0
211.5	-0.81	-4.4	1.31	-3.68	-1.98	0		0.35	-1.02	0.44	-1.22	-0.91	0		-2.97	-5.09	-2.4	-8.18	-3.39	0		-1.65	-4.3	-0.95	-4.59	-3.21	0
212.4	-2.57	-5.39	-3.92	-7.14	-1.63	0		-0.81	-1.62	2.19	-3.86	0.57	0		-1.64	-1.52	0.85	-4.71	-0.56	0		-4.8	-4.94	0.06	-4.13	0.03	0
213.3	-1.19	-6.68	-0.49	-4.88	-2.12	0		-0.67	-2.02	4.32	-1.46	1.69	0		-0.96	0.4	1.75	-4.7	1.05	0		-2.25	-4.27	-1.46	-5.17	-1.04	0
214.2	-3.18	-8.26	-6.65	-9.16	-3.81	0		0.49	-1.93	1.81	-1.45	-0.07	0		0.25	-1.07	-0.65	-1.76	-1.15	0		0.85	-0.56	2.77	-0.87	-1.77	0
215.1	-1.7	-6.52	-1.18	-4.66	-1.87	0		-2.33	-4.91	-1.18	-5.8	-5.38	0		-0.85	-1.23	-0.28	-5.73	-4.92	0		1.09	-1.25	-0.41	-3.98	-2.17	0
216	-5.79	-5.23	-3.48	-7.24	-1.38	0		-1.31	-1.22	0.21	-1.14	-0.6	0		1	-3.36	-0.45	-2.89	-3.41	0		-1.48	-5.1	0.28	-4.15	-5.04	0
216.9	-3.98	-8.26	-2.75	-4.23	-5.17	0		-0.01	-4.22	-2.95	-3.33	-3.97	0		-0.38	-2.5	-0.03	-4.61	-1.8	0		-0.85	-1.05	1.03	-0.52	-1.21	0
217.8	0.94	-5.4	-0.09	-1.89	-0.78	0		1.79	-0.08	4.23	-1.91	0.45	0		1.14	-0.82	2.87	-3.6	-2.06	0		0.14	-0.7	2.44	-1.87	-2.13	0
218.7	-0.21	-3.22	-2.2	-0.03	1.12	0		1.82	-2.44	0.65	-3.49	1.63	0		0.3	-1.7	1.9	-4.74	-0.89	0		-0.32	-1.04	0.84	-2.66	0.53	0
219.6	-0.76	-4.51	-1.37	-2.41	-3.23	0		1.37	-1.38	0.51	-2.41	-1.49	0		-2.32	-0.82	2.09	-4.68	-0.91	0		-6.66	-6.02	0.56	-5.54	-3.82	0
220.5	1.81	-3.83	3.62	-1.03	1.42	0		0.41	-4.69	4.31	-2.05	1.1	0		2.15	-1.55	5.16	-1.82	1.24	0		-3.45	-1.6	1.72	-2.28	-1.28	0
221.4	-2.95	-7.59	-1.01	-6.74	-3.53	0		-0.85	-4.01	1.25	-6.14	-0.47	0		-0.83	-0.82	-0.27	-4.56	-3.08	0		-1.67	-0.29	0.72	-0.12	-0.63	0
222.3	0.49	-4.83	-2.23	-1.95	-0.38	0		2.82	0.36	2.32	-1.38	-0.74	0		-2.83	0.36	-1.78	-6.68	-3.93	0		-1.81	-1.55	-2.8	-6.06	-3.11	0
223.2	0.16	-5	0.97	-2.73	4.48	0		2.95	3.12	3.48	2.92	4.07	0		2.56	1.25	1.41	-0.61	4.02	0		-3.52	-3.46	-2.54	-3.73	-2.04	0
224.1	-0.64	-4.86	-0.21	-3.71	-1.68	0		-2.89	-3.7	2.61	-3.9	-1.49	0		1.03	0.02	1.72	-3.65	-0.01	0		-4.85	-2.86	0.35	-4.2	-1.82	0
225	-0.4	-7.98	-1.77	-5.06	-1.73	0		0.39	-2.2	1.71	-3.24	-1.09	0		-1.55	-1.45	-0.55	-7.06	-1.51	0		-4.44	-3.95	-2.05	-8.64	-3.12	0
225.9	-4.64	-5.92	-3.15	-5.95	-0.77	0		-3.91	-2.91	-2.1	-5.21	-1.97	0		-2.68	-1.13	-0.36	-4.77	-0.57	0		-2.22	-2.21	1.13	-2.83	0.36	0
226.8	-2.39	-5.96	-0.56	-0.65	1.1	0		1.14	-4.03	1.72	-1.53	1.05	0		-0.41	0.44	1.22	-0.59	-2.79	0		0	1.36	4.06	0.37	-0.53	0
227.7	1.55	-2.14	2.42	-0.48	-0.45	0		-1.61	-1.08	3.21	-0.33	0.95	0		0.69	1.38	0.73	-0.87	1.5	0		-1.75	-2.7	2.21	-3.15	-0.28	0
228.6	-3.08	-7.96	-2.49	-5.08	-3.69	0		-1.66	-4.46	-0.14	-4.25	-1.82	0		-1.4	-3.53	-1.32	-3.98	-0.3	0		-1.92	-3.65	-1.14	-3.86	-2.28	0
229.5	-1.51	-4.25	0.78	-3.62	-3.28	0		-0.77	0.26	2.16	-1.82	0.69	0		-0.29	-0.41	3.08	-2.68	0.36	0		-1.46	-2.81	2.42	-3.23	-4.01	0
230.4	-4.81	-7.17	-2.17	-5.69	-1.64	0		0.23	-0.52	2.55	-0.5	2.79	0		-1.97	-1.31	2	-4.77	-0.23	0		-2.57	-3.53	1.35	-4.92	0.48	0
231.3	-4.07	-9.5	-2.02	-8.66	-5.28	0		-2.05	-7.69	-1.72	-7.96	-6.33	0		-3.01	-3.45	-3.98	-7.14	-6.53	0		-4.27	-5.98	-3.14	-6.13	-5.31	0
232.2	1.41	-6.27	-3.03	-4.27	-0.98	0		0.65	-3.83	0.19	-3.23	-0.27	0		-0.28	-2.03	0.34	-4.2	-2.49	0		-0.75	-4.49	-1.07	-4.03	-2.88	0
233.1	1.05	-3.73	0.6	-2.09	-0.64	0		2.47	-2.82	3.04	-0.65	-0.27	0		-1.54	-3.52	-0.84	-5.35	-1.83	0		-1.16	-3.52	2.46	-2.6	-1.51	0
234	-3.68	-7.4	-2.06	-6.06	-2.07	0		0.75	-1.18	1.42	-1.89	0.07	0		-0.92	-1.08	-0.92	-3.71	-1.81	0		-3.8	-2.8	-1.13	-4.59	-3.2	0
234.9	-4.23	-6.48	-2.19	-3.56	-1.17	0		-1.77	-5.34	-1.06	-4.77	-3.47	0		-4.04	-5.07	-4.02	-5.49	-4.84	0		-2.65	-4.88	-4.63	-5.52	-5.83	0
235.8	-2.71	-2.6	-0.79	-4.57	-0.31	0		-0.65	-2.6	-1.87	-1.63	-1.23	0		-0.97	-2.06	-1.8	-4.76	-2.34	0		0.71	-2.3	0.84	-2.85	1.51	0
236.7	-2.83	-6.95	-2.86	-5.58	-1.29	0		2.32	-0.7	2.28	-0.15	1.63	0		-0.05	-0.19	2.1	-1.54	3.01	0		-2.01	-4.48	0.14	-4.12	-2.8	0
237.6	0.87	-5.83	-2.93	-2.68	2.41	0		1.99	1.01	0.24	-2.68	0.15	0		-1.42	-1.35	-2.68	-7.2	-2.75	0		-1.28	-1.62	-0.96	-3.59	-4.07	0
238.5	-1.38	-4.85	-1.9	-5.58	-0.29	0		-1.28	-4.45	-2.25	-6.2	-4.69	0		-3.32	-3.81	-0.85	-9.06	-6.49	0		-2.13	-2.67	0.48	-6.93	-4.68	0
239.4	-1.9	-7.48	-1.99	-5.89	-3.92	0		0.94	-2.37	-0.02	-3.89	-3.04	0		0.34	-3.44	1.07	-6.2	-1.82	0		-1.45	-2.49	3.74	-2.03	0.94	0
240.3	-4.67	-7.25	-0.78	-5.04	-1.16	0		-0.46	-0.76	2.5	-1.49	-0.69	0		-1.55	-0.85	0.61	-4.01	-1.76	0		-2.26	-0.34	0.72	-2.94	-1.61	0
241.2	-2.42	-8.24	-0.74	-5.55	-2.43	0		-0.27	-4.44	0.76	-3.21	-1.98	0		-0.97	-0.06	0.78	-2.97	0.96	0		-1.91	-2.05	-0.98	-3.64	-1.72	0
242.1	1.78	-2.95	0.01	-3.08	0.18	0		2.2	0.52	1.55	0.9	1.81	0		0.09	-0.25	-0.58	-2.71	-4.33	0		-3.67	-4.35	-1.79	-4.69	-4.56	0
243	1.94	-4.76	-1.31	-2.9	-0.7	0		2.3	-0.16	0.5	-2.9	0.34	0		0.25	0.44	2.22	-2.88	-0.58	0		-2.89	-4.51	0.28	-1.56	-2.8	0
243.9	-0.5	-8.71	1.66	-4.41	-2.32	0		1.34	-2.99	3.24	-3.21	-4.06	0		0.48	-1.85	2.15	-4.92	0.34	0		-3.25	-3.24	-0.48	-5.06	-1.64	0
244.8	-2.19	-3.61	-1.2	-3.65	0.15	0		-3.21	-3.81	-0.38	-6.16	-2.66	0		-3.22	0.64	0.62	-4.88	-0.96	0		-2.03	0.39	-0.42	-3.94	-0.77	0
245.7	-1.51	-6.47	-0.29	-4.52	-1.2	0		-1.96	-4.8	-0.42	-6.17	-1.49	0		-5.2	-3.76	-1.59	-6.7	-3.81	0		-2.04	-5.95	-2.46	-5.57	-1.83	0
246.6	-2.18	-6.13	-0.09	-3.78	0.44	0		-1.27	0.13	1.76	-1.84	-2.27	0		-3.6	1.49	1.02	-3.32	-3.18	0		0.38	-0.62	3.41	-3.86	-0.35	0
247.5	1.15	-3.32	5.61	1.28	3.25	0		-2.57	0.04	4.06	-2	0.5	0		-3.3	-2.68	1.42	-4.8	-2.04	0		-2.94	-2.26	0.1	-4.1	-2.43	0
248.4	-1.05	-4.22	-0.76	-3.94	-1.58	0		-0.76	-3.79	-4.5	-4.78	-2.31	0		-2.06	-2.73	-2.2	-6.68	-1.74	0		-0.05	-2.8	1.17	-4.5	-4.38	0
249.3	-0.04	-1.97	0.03	-3.38	1.59	0		0.09	-3.33	0.18	-4.27	-2.81	0		-2.94	-3.55	2.09	-7.37	-3.21	0		-0.62	-3.77	2.52	-2.89	-0.9	0
250.2	-2.05	-6.55	-1.13	-3.09	-0.91	0		-0.64	-2.59	2.76	-3.63	-1.89	0		-2.58	-0.87	2.73	-3.11	-0.99	0		-3.84	-4.08	1.07	-3.85	-0.11	0
251.1	-1.33	-6.1	2.51	-2.96	-0.58	0		-0.65	-3.35	-0.59	-2.22	-0.54	0		0.15	-1.35	0.13	-5.14	-1.48	0		-0.5	-1.35	3.71	-1.6	-1.47	0
252	-0.72	-3.78	0.59	-2.68	0.86	0		-0.42	-3.77	0.82	-2.71	0.03	0		-2.31	-3.55	-1.37	-5.13	-2.37	0		-2.72	-2.7	-0.01	-2.3	-4.12	0
252.9	-2.26	-2.17	-1.78	-4.01	-1.61	0		0.76	-1.15	-0.1	-4.29	-2.01	0		0.96	0.16	2.56	-3.74	-1.64	0		-3.06	-1.77	1.24	-1.79	-1.94	0
253.8	0.14	-3.49	0.74	-0.54	1.41	0		-1.02	-0.78	-0.95	-2.75	-2.12	0		-1.69	0.41	0.73	-3.72	-1.68	0		-3.94	-3.3	0.56	-2.86	-0.86	0
254.7	1.36	-4.61	2.1	-2.17	1.84	0		-1.71	-0.82	2.72	-1.47	-0.81	0		-2.15	-1.25	-0.96	-5.53	-2.4	0		-2.95	-2.59	-3.12	-6.53	-4.53	0
255.6	-1.46	-2.53	1.18	-3.47	-0.84	0		2.8	2.04	1.88	-1.15	-0.08	0		1.79	1.84	2.72	-2.44	1.01	0		-2.98	-2.56	1.46	-2.33	-4.02	0
256.5	-0.09	-4.92	1.79	-4.43	0.23	0		1.31	-2.52	1.2	-3.92	-1.59	0		0.68	-2.68	-0.03	-4.93	-0.96	0		-4.61	-4.6	-1.39	-5.04	-3.5	0
257.4	-1.49	-4.92	-0.26	-5.13	-0.99	0		-4.38	-7.02	-4.15	-6.41	-2.66	0		-1.36	-4.81	-0.55	-7.85	-0.76	0		0.13	-4.34	0.49	-4.62	-1.32	0
258.3	1.04	-3.69	-0.87	-2.72	0.81	0		2.05	-2.63	1.46	-2.46	-1.17	0		-2.32	-4.29	-0.74	-3.68	-3.2	0		-1.47	-3.56	1.41	-0.18	-0.62	0
259.2	-2.06	-8.79	-1.02	-5.88	-2.75	0		0.63	-2.12	2.02	-5.86	-3.16	0		-3.47	-0.49	-1.67	-8.17	-2.33	0		-0.31	-0.71	1.12	-4.56	0.84	0
260.1	-2.59	-4.14	-3.52	-4.03	0.64	0		0.46	-0.53	0.22	-4.15	-0.91	0		0.36	-1.28	-0.01	-5.29	-3.32	0		-2.8	-3.12	-0.68	-3.3	-0.1	0
261	-5.41	-6.8	-3.18	-6.55	-5.52	0		0.33	-4.2	1.53	-5.61	0.43	0		0.14	-4.58	1.3	-5.09	-0.52	0		-4.87	-7.07	-1.61	-5.54	-8.08	0
261.9	-3	-6.04	-4.21	-6.7	0.14	0		-2.5	-1.85	0.31	-4.73	0.39	0		-1.52	-2.35	0	-7.16	-0.63	0		-0.59	-1.38	0.01	-5	0.31	0
262.8	-5.34	-9.51	-5.61	-5.78	-5.3	0		2.37	-2.55	2.05	0.36	-0.95	0		-1.71	-2.79	-2.18	-7.13	-2.25	0		-3.9	-3.29	-4.1	-6.37	-2.84	0
263.7	-5.78	-6.19	-4.36	-6.57	-3.84	0		-1.61	-0.96	1.13	-5.02	-1.86	0		0.57	-0.06	-0.92	-5.05	0.38	0		-3.62	-5.7	-2.56	-6.73	-3.33	0
264.6	-1.88	-5.44	-2.52	-7.06	0.29	0		-2.22	-3.56	-2.31	-3.76	-4.51	0		-0.15	0.46	0.65	-0.39	-1.55	0		-0.81	-0.08	-1.43	-1.87	-0.63	0
265.5	-1.43	-7.67	-3.96	-5.1	-2.8	0		-0.82	-1.89	1	-0.45	-2.2	0		-2.55	-2.66	-0.91	-6.19	-4.14	0		-3.62	-6.47	0.5	-6.51	-4.27	0
266.4	-2	-5.48	-2.48	-6.99	-3.22	0		0.42	-1.21	0.05	-2.01	-1.39	0		0.67	-1.62	0.22	-0.71	-2.56	0		1.2	-1.36	3.59	-0.44	-2.7	0
267.3	0.12	-4.73	-1.44	-3.22	2.32	0		1.11	0.66	-1.97	-2.94	2.45	0		0.15	0.53	-0.9	-3.69	-0.4	0		-2.57	-4.41	-1.08	-5.37	-2.82	0
268.2	0.6	-3.85	0.82	-1.57	2.69	0		-0.52	-1.13	-0.85	0.55	-2.94	0		-1.85	-3.05	0.34	-2.36	-2.94	0		-2.13	-3.73	-1.02	-3.63	-4.76	0
269.1	-3.97	-10.25	-3.9	-5.86	-3.54	0		-2.72	-3.48	-2.01	-6.59	-1.68	0		-0.25	1.09	-1.53	-4.96	0.19	0		-1.26	-0.48	-0.04	-1.77	-0.47	0
270	-1.19	-4.51	1.76	-2.56	-0.2	0		0.48	-1.65	4.59	-0.26	0.03	0		-2.13	-0.34	2.28	-4.29	2.07	0		-4.7	-1.36	0.52	-1.82	1.51	0
270.9	-1.29	-3.09	1.88	-2.73	0.43	0		-1.27	-2.75	1.28	-1.77	-2.64	0		-4.09	-1.58	-0.75	-6.83	-6.72	0		-5.64	-6.12	-0.19	-7.73	-4.87	0
271.8	-3.79	-7.88	-1.84	-7	-4.33	0		-2.33	-4.16	-2.01	-6.55	-4.54	0		-0.72	-0.81	1.16	-6.54	-3.96	0		-1.36	-1.75	-0.17	-8	-2.9	0
272.7	-5.04	-11.14	-5.21	-8.39	-5.18	0		-1.26	-3.67	2.28	-2.38	-0.46	0		-0.54	-3.13	0.99	-8.42	-1.05	0		-1.97	-3	-2.14	-5.59	-4.31	0
273.6	0.72	-6.91	-2.28	-3.61	-2.84	0		0.52	-3.19	-0.19	-0.96	-2.65	0		2.36	0.51	1.65	-4.72	0.48	0		-0.16	-2.27	-0.02	-5.16	0.84	0
274.5	0.51	-7.87	-0.81	-2.67	-1.22	0		1.43	-2.32	2.49	-1.37	-3.48	0		-1.07	-1.07	2.47	-5.87	-0.97	0		-2.98	-3.07	1.17	-4.95	-2.99	0
275.4	1.51	-1.44	2.9	0.14	0.91	0		3.02	3.31	6.55	0.47	2.28	0		-1.26	-0.81	2.58	-5.86	-3.48	0		-1.16	-1.18	0.32	-2.59	-2.68	0
276.3	-1.61	-4.67	-4.02	-4.86	-2.81	0		2.67	0.25	2	-1.02	0.26	0		0.68	-1.44	0.88	-3.17	-1.76	0		-1.12	-2.75	2.16	-2.13	-1.22	0
277.2	0.08	-3.72	-1.35	0.59	-1.17	0		1.63	-1.68	3.26	-1.02	-0.31	0		-1.18	-1.78	1.36	-5.58	-1.16	0		-1.41	-1.26	0.62	0.56	-0.8	0
278.1	-1.6	-7.6	-1.34	-4.05	-1.49	0		-0.08	-2.31	1.36	-2.67	-1.68	0		-2.96	-3.35	0.8	-7.09	-3.39	0		-3.72	-3.51	-2.34	-5.62	-2.46	0
279	-5.07	-7.96	-1.73	-5.08	-0.68	0		2.27	-2.75	2.77	-1.74	3.18	0		-0.41	-0.11	2.75	-2.54	0.27	0		1.82	-0.03	3.43	0.5	0.52	0
279.9	-2.34	-8.17	-0.58	-4.79	-1.1	0		0.96	-5.92	0.79	-4.57	-0.65	0		-1.5	-7.03	-3.22	-7.63	-4.04	0		-2.43	-3.63	1.31	-2.91	-2.69	0
280.8	-1.17	-7.52	-1.68	-3.91	0.37	0		0.57	-1.76	1.58	-3.42	-2.96	0		-0.07	-0.29	1.12	-6.52	0.09	0		-2.85	-1.47	1.24	-3.65	0.06	0
281.7	-1.64	-6.36	-1.19	-4.17	1.34	0		-1.89	-3.77	-1.17	-2.47	-0.31	0		-5.53	-4.48	-3.49	-7.59	-4.55	0		-3.8	-3.61	-3.74	-6.34	-2.87	0
282.6	-2.25	-7.48	-0.5	-3.21	-0.79	0		-3.72	-3.28	1.14	-5.42	-5.44	0		-1.82	-0.72	1.19	-4.46	-2.86	0		-2.8	-0.1	0.07	-2.97	0.49	0
283.5	-1.82	-9.74	0.24	-3.85	0.22	0		0.63	-4.84	1.4	-2.58	-0.97	0		2.62	-0.75	4.06	-5.43	-0.5	0		-0.35	-1.51	1.16	-2.29	-0.06	0
284.4	-0.74	-10.51	-2.11	-3.07	-2.48	0		-1.9	-5.57	0.24	-3.76	-3.78	0		-1.66	-1.66	1.06	-6.24	-2.06	0		-4.62	-2.76	0.06	-5.11	-5.11	0
285.3	-1.75	-6.3	-0.02	-2.15	-1.59	0		-0.52	-0.19	0.64	-2.43	1.29	0		-1.06	-1.87	-1.98	-7.71	-2.08	0		-0.23	-2.3	0.72	-2.19	-1.28	0
286.2	-2.91	-7.73	-0.35	-4.36	-3.23	0		0.04	-4.33	0.15	-4.66	-3.9	0		-0.36	-4.22	-0.28	-5	-2.26	0		-1.62	-4.23	-3.82	-1.38	-1.19	0
287.1	0.44	-8.51	-0.74	-2.58	0.2	0		0.43	-0.77	0.93	-5.22	0.66	0		-2.5	-1.33	-3.18	-8.31	-2.53	0		-3.31	-2.77	-0.99	-6.33	-4.13	0
288	-2.08	-5.05	0.02	-3.69	-2.67	0		4.77	0.22	5.34	1.38	4.44	0		4.52	1.86	2.73	-0.27	1.12	0		-5.61	-4.28	-3.45	-2.14	-5.96	0
288.9	-0.74	-8.1	-0.86	-3.62	-0.8	0		2.59	-1.79	0.48	-1.77	-1.52	0		0.79	0.37	1.44	-4.81	-1.32	0		-3.06	-2.33	-0.48	-7.14	-3.55	0
289.8	-0.51	-2.58	1.5	-2.61	2.6	0		-0.74	-2.38	0.2	-3.56	-1.32	0		-1.91	-3.06	-2.74	-5.64	-3	0		-1.71	-3.61	0.63	-1.73	-0.95	0
290.7	0	-5.01	-0.69	-3.83	1.91	0		1.97	1.38	3.85	-0.57	1.11	0		0.83	0.81	2.21	-5.2	2.44	0		-0.19	-1.27	0.15	-4.11	0.47	0
291.6	-2.05	-7	-2.43	-4.54	-1.89	0		-2.87	-4.44	-3.37	-4.68	-6.57	0		-3.48	-4.37	-2.27	-8.26	-6.5	0		-2.04	-4.75	1.27	-5.1	-1.55	0
292.5	-0.84	-5.01	0.23	-2.5	2.52	0		2.01	-1.53	-0.68	-2.66	-1.49	0		0.53	-1.62	-1.22	-7.39	-2.04	0		-1.53	-2.1	2.23	-5.36	-4.58	0
293.4	0.86	-4.8	-1.56	-6.28	-1.47	0		-0.87	-4.94	-1.06	-5.25	-1.32	0		-5.22	-5.87	-0.23	-8.79	-4.73	0		-2.4	-4.06	2.48	-5.76	-2.86	0
294.3	-1.12	-6.29	-0.73	-4.08	-3.44	0		1.14	-0.66	1.19	-2.52	-0.91	0		-1.36	-0.96	-0.15	-5.15	-1.8	0		0.57	-1.53	-0.46	-3.54	-3.27	0
295.2	-1.81	-6.46	0.71	-5.22	-0.18	0		-2.32	-2.56	-0.84	-7.61	-3.29	0		-1.97	0.51	2.22	-7.66	-2.04	0		-1.62	-1.9	3.5	-0.81	0.6	0
296.1	-2.46	-8.64	0.77	-6.85	-0.84	0		1.57	-1.02	2.79	-2.59	1.86	0		-2.42	-3.03	3.07	-6.49	-1.6	0		-2.83	-2.2	0.88	-3.7	-1.61	0
297	-1.34	-7.46	-0.84	-4.52	-0.77	0		-3.7	-5.15	-0.48	-3.99	-5.18	0		-1.81	-2.76	-0.01	-5.97	-2.41	0		-0.39	-1.35	1.82	-2	-0.98	0
297.9	0.01	-5.03	0.98	-2.25	0.46	0		0.46	-0.86	0.11	-2.45	-0.98	0		-2.78	-3.15	-0.91	-6.8	-1.47	0		-5.13	-5.67	0.53	-5.66	-2.91	0
298.8	2.61	-4.96	0.61	-2.4	0.28	0		3.15	1.25	1.92	-1.42	-1.78	0		-1.12	-2.38	0.66	-7.84	-3.47	0		-3.43	-3.24	1.79	-2.88	-1.5	0
299.7	-0.35	-7.39	0.05	-1.85	-1.69	0		-1	-2.62	-1.84	-1.82	0.04	0		-4.56	-2.17	-0.82	-3.78	-0.29	0		-3.54	-3.82	2.08	-4.54	-1.14	0
300.6	0.05	-4.74	1.89	-3.14	1.01	0		0.07	-1.36	4.09	-3.29	-3.48	0		-3.2	-3.56	-1.37	-7.21	-3.73	0		-0.97	-1.68	2.71	-4.49	-1.98	0
301.5	0.99	-2.77	1.64	-4.68	1.89	0		-0.38	-0.1	3.54	-3.77	-1.76	0		-0.16	-2.51	2.53	-5.39	-0.86	0		-1.08	-1.28	1.57	-2.28	-3.17	0
302.4	-3.03	-6.25	1.01	-4.81	-2.08	0		-3.07	-3.43	0.7	-4.8	-5.8	0		-1.12	-0.73	2.56	-6.58	-3.31	0		-3.56	-1.48	1.97	-6.07	-0.64	0
303.3	-0.13	-6.68	0.45	-3.23	-0.31	0		-0.95	-3.34	-0.32	-3.87	-0.77	0		-0.96	-2.64	0.26	-5.8	-0.14	0		0.92	-3.82	0.67	-0.26	-1.18	0
304.2	-1.3	-3.23	2.43	-3.76	1.12	0		-0.26	-0.76	1.87	-2.64	-1.71	0		-0.96	-0.75	1.99	-5.01	-1.95	0		-1.5	-3.83	1.35	-4.11	-2.59	0
305.1	-1.17	-4.11	-0.09	-2.7	0.03	0		1.12	0.53	2.58	-3.16	-1.14	0		-1.58	-0.4	0.65	-3.6	0.93	0		-1.22	-2.64	-2.31	-4.41	-1.51	0
306	-3.79	-6.19	-3.74	-3.74	-4.25	0		-1.8	-4.48	0.15	-4.23	-4.34	0		-1.3	-3.49	0.02	-8.38	-3.26	0		-4.09	-3.16	-0.06	-5.32	-4.87	0
306.9	-0.51	-6.71	-1.22	-3.34	0.94	0		-0.97	-0.16	-0.83	-4.67	-0.29	0		0.21	1.62	0.3	-7.34	-1.59	0		-0.08	-2.07	0.77	-5.99	-1.41	0
307.8	1.43	-6.21	-1.77	-6.91	-2.31	0		-0.2	-2.95	-1.94	-2.63	-1.24	0		-4.49	-1.65	-0.41	-8.18	-2.42	0		-2.08	-1.48	-0.45	-4.76	-2.48	0
308.7	1.59	-6.31	-1.47	-1.23	1.54	0		1.71	-3.46	-0.1	-3.89	-1.45	0		-3.13	-4.67	-2.26	-9.03	-5.56	0		-3.4	-4.44	-1	-3.99	-3.43	0
309.6	-1.83	-6.68	-0.42	-4.65	-1.78	0		-1.76	-3.19	-0.6	-2.93	-2.05	0		-2.47	-3.82	-1.14	-7.77	-3	0		-0.92	-0.47	1.23	-3.25	-1.15	0
310.5	-4.72	-6.06	-0.9	-6.36	-0.7	0		-3.29	-4.09	2.14	-6.19	-3.58	0		-3.55	-4.11	0.37	-8.02	-4.1	0		-1.7	-1.49	3.97	-2.18	-1.99	0
311.4	-3.87	-8.11	-4.98	-5.17	0.56	0		-5.22	-2.59	-0.39	-3.18	-2.06	0		0.1	-2.16	-0.99	-5.66	-1.39	0		0.17	-0.75	3.67	-0.22	-0.56	0
312.3	-2.84	-7.67	-0.16	-5.63	-1.61	0		-1.1	-3.13	1.81	-6.08	-1.54	0		-1.15	-2.03	1.58	-6.54	0.04	0		-3.69	-2.31	2.13	-3.08	-0.89	0
313.2	-5.98	-9.16	-2.58	-6	-4.09	0		-1.12	-4.26	0.48	-3.35	-2.1	0		1.32	-0.55	2.45	-4.23	0.08	0		0.68	-0.58	1.42	-1.44	-0.75	0
314.1	-3.87	-9.09	-3.19	-5.82	-0.44	0		-1.79	-2.94	0.14	-4.77	-1.58	0		-1.85	-3.09	0.39	-6.36	-0.18	0		-2.01	-1.28	1.08	-3.31	0.15	0
315	-1.96	-7.38	-2.31	-3.69	-1.48	0		-1.46	-5.15	-0.19	-6.33	-5.08	0		-4.06	-5.54	-4.83	-8.47	-3.37	0		-4.05	-2.88	-1.53	-4.96	-1.92	0
315.9	-2.27	-5.74	-2.34	-5	-0.28	0		-0.24	-4.01	-0.77	-4.73	-2.52	0		-3.68	-2.96	-1.03	-7.59	-5.01	0		-4.87	-2.36	-2.26	-5.14	-3.82	0
316.8	0.93	-4.37	1.15	-2.33	5.2	0		1.73	-3.5	-0.21	-4.25	-0.11	0		2.22	-1.29	1.28	-5.64	0.16	0		-5.49	-2.93	-0.59	-3.77	-2.05	0
317.7	-1.78	-8.13	-2.51	-5.42	-3.1	0		1.44	-2.42	1.14	-3.7	-2.73	0		-1.71	-3.31	-0.39	-8.94	-3.39	0		-2.55	-2.04	-0.46	-4.51	-1.26	0
318.6	-4.1	-6.23	-2.68	-6.82	-1.15	0		-0.01	-3.36	0.55	-4	-3.87	0		-2.98	-6.29	-2.91	-8.48	-3.49	0		-2.6	-1.49	0.73	-3.67	-3.57	0
319.5	-0.42	-7.54	-2.41	-6.48	0.09	0		1.14	-4.11	-1.26	-4.12	-4.48	0		-0.66	-2.48	1.57	-5.46	-3.53	0		1.04	-2.07	2.59	-2.01	-0.77	0
320.4	-1.36	-7.78	-0.69	-5.16	1.78	0		0.04	0.44	3.3	0.9	0.25	0		-1.44	0.64	-0.12	-4.67	-0.74	0		-2.45	-4.32	-1.22	-2.91	-0.83	0
321.3	-2.36	-11.34	-3.23	-6.83	-3.75	0		-1.59	-4.15	0.57	-4.11	1.17	0		-3.75	-1.35	0.26	-7.55	-0.71	0		-4.39	-1.37	1.63	-2.41	-1.42	0
322.2	-4	-7.61	-1.13	-6.41	-2.2	0		-0.71	-0.87	-2.4	-3.8	-1.84	0		-1.59	-1.11	-1.72	-8.11	-0.88	0		-1.62	0.91	-0.77	-2.26	-0.02	0
323.1	-0.95	-4.79	-2.51	-3.48	-0.71	0		0.91	-2.53	-0.63	-1.95	-0.61	0		-2.17	-4.37	-0.72	-6.64	-1.79	0		-3.48	-4.5	-0.33	-4.36	-2.73	0
324	-1.86	-5.74	-0.54	-1.89	-2.89	0		2.57	-0.81	1.04	-1.98	-0.67	0		-1.01	-3	-1.63	-5.3	-2.62	0		-2.57	-2.81	0.46	-1.67	-2.21	0
324.9	-2.68	-6.8	-2.99	-6.83	-1.6	0		3.15	3.56	4.69	-3.31	1.83	0		-0.93	-2.01	1.03	-5.71	-3.05	0		-3.96	-2.81	1.78	-1.58	-2.93	0
325.8	-1.99	-9.74	-1.05	-8.16	-0.23	0		-4.03	-3.31	0.71	-6.77	-3.72	0		-0.62	-2.11	1.73	-5.38	-0.69	0		-0.78	-6.28	-1.95	-2.84	0.25	0
326.7	-0.73	-4.58	-3.14	-1.81	-1.32	0		-2.46	-3.37	-0.47	-2.94	-2.14	0		-2.06	-4.46	0.15	-5.21	-1.53	0		-0.11	-3.79	0.4	-3.9	-2.61	0
327.6	-5.52	-9.44	-3.08	-8.03	-5.15	0		0.22	-1.71	1.28	-3.51	-2.58	0		-0.47	-0.99	2.92	-5.21	1.38	0		-0.46	-1.75	0.63	-4.48	-1.96	0
328.5	-1.34	-9.63	-2.73	-3.41	-2.97	0		-2.54	-4.03	0.23	-3.34	-2.63	0		-4.7	-6.08	-0.41	-7.88	-3.95	0		-1.41	-5.82	0.3	-4.69	-4.31	0
329.4	-4.43	-9.87	-1.12	-6.11	-3.24	0		-0.12	-3.57	1.58	-3.33	-3.19	0		-0.75	-3.44	0.21	-5.1	-4.24	0		-4.06	-4.37	0.51	-5.04	-1.48	0
330.3	-2.73	-9.57	-3.32	-8.69	-6.36	0		1.68	-2.07	1.7	-3.85	-3.88	0		-0.47	-0.15	4.4	-6.84	-1.48	0		-4.09	-5.36	-2.27	-6.53	-4.84	0
331.2	0.07	-8.5	-1.08	-5.39	-0.48	0		-1.53	-3.9	-0.14	-6.25	-3.88	0		-0.82	-2.34	1.44	-5.34	-0.99	0		-1.13	0.96	2.57	-2.59	1	0
332.1	-0.08	-7.27	-1.8	-4.73	-0.24	0		-0.34	-2.73	-1.01	-3.01	0.43	0		-1.86	-0.9	0.47	-7.47	-0.74	0		-1.86	-2.4	-0.43	-4.86	-2.49	0
333	-3.4	-5.4	-1.96	-5.58	-2.98	0		-3.83	-4.35	-1.88	-3.75	-1.61	0		-3.65	-3.2	-1.39	-8.31	-2.46	0		0.7	0	2.46	-2.54	0.39	0
333.9	-0.58	-8.08	-2.49	-7.34	-1.51	0		1.54	-2.16	1.59	-3.03	-0.47	0		-1.75	-4.46	-0.9	-5.33	-2.15	0		-1.15	-2.42	0.59	-4.29	-4.86	0
334.8	0.13	-6.87	2.38	-4.45	-0.79	0		0.8	-0.16	2.55	-3.67	0.06	0		3.41	0.82	2.03	-3.3	2.04	0		1.91	-0.09	2.33	-0.98	-0.73	0
335.7	-1.07	-5.66	0.35	-5.75	3.26	0		-0.78	-5.63	0.4	-6.87	-2.11	0		-3.24	-6.03	0.04	-8.5	-1.92	0		-5.05	-2.19	0.85	-4.7	-2.13	0
336.6	-0.67	-7.25	-1.27	-4.38	0.11	0		-1.69	-1.17	2.16	-4.25	-2.7	0		-1.57	1.34	3.04	-5.12	0.05	0		-2.17	-1.26	1.98	-2.22	-0.47	0
337.5	-3	-6.64	-3	-4.37	-1.31	0		0.35	-0.45	0.18	-2.7	2.54	0		-0.66	0.39	1.59	-2.59	3.79	0		-3.24	-2.39	1.59	-2.49	-1.89	0
338.4	-1.94	-5.73	-0.83	-5.7	-0.46	0		1.03	0.25	2.48	-3.27	0.77	0		-0.18	1.12	0.02	-3.06	-1.26	0		-2.84	-1.03	-0.66	-2.3	-3.18	0
339.3	-0.98	-6.13	-0.1	-3.36	1.09	0		2.13	0.41	1.74	-1.95	1.17	0		1.99	-0.7	3.35	-3.34	2.43	0		-0.89	-4.46	0.04	-6.04	-1.59	0
340.2	-2.53	-9.13	-1.15	-3.25	0.21	0		3.09	-0.58	2.51	-3.64	-1.65	0		0.2	-0.26	1.52	-8.25	-2.82	0		-0.83	-3.69	0.22	-6.77	-4.54	0
341.1	1.24	-5.71	-3.79	-4.08	0.5	0		0.34	-0.93	-1.94	-4.75	-2.64	0		-4.53	-1.62	-0.93	-6.7	-2.85	0		-5.68	-5.93	-2.56	-4.91	-2.76	0
342	-2.96	-9.53	-4.24	-6.18	-1.67	0		-1.99	-1.97	-1.66	-3.24	-1.9	0		-3.36	-1.67	-0.21	-7.98	-2.69	0		-1.95	-3.78	1.74	-4.71	-0.84	0
342.9	-4.05	-9.38	-0.7	-4.24	0.32	0		0.5	0.17	3.84	-4.25	-0.55	0		2.23	2.31	3.28	-5.38	-0.92	0		0.41	-1.7	1.67	-1.55	-0.98	0
343.8	0.77	-5.93	0.51	-2.81	-0.64	0		1.24	-2.59	1.88	-4.39	1.71	0		-1.61	-0.09	-0.05	-7.79	-0.44	0		-0.7	0.56	3.67	-1.21	-0.2	0
344.7	-1.67	-7.94	-2.51	-6.24	-0.63	0		1.37	-3.41	1.12	-4.11	-1.9	0		-0.77	-0.22	0.35	-6.83	-2.72	0		1.23	-0.14	4.94	-1.88	-2.14	0
345.6	-5.25	-8.86	-1.75	-8.87	-4.75	0		-1	-3.21	0.9	-5.19	-1.78	0		0.88	-0.28	0.3	-4.26	1.25	0		-3.4	-1.82	-3.43	-2.21	-1.49	0
346.5	-6.37	-12.23	-6	-9.97	-4.04	0		-0.83	-2.87	0.37	-4.85	-1.64	0		-3.9	-3.13	-1.24	-7.67	-4.29	0		-2.86	-4.95	-0.92	-4.29	-2.16	0
347.4	-3.36	-7.2	-1.36	-6.67	0.29	0		0.52	-1.17	4.06	-2.12	0.54	0		1.11	-0.05	4.4	-3.88	2.08	0		-2.9	-1.94	1.95	-2.32	-1.35	0
348.3	-0.11	-6.24	-0.23	-3.88	0.64	0		1	-0.94	1.64	-2.07	-2.73	0		-0.57	-1.85	-0.88	-4.59	-4.29	0		-0.85	-1.47	0.37	-3.32	-5.72	0
349.2	-3.88	-8.52	-0.89	-5.01	0.94	0		-0.54	-1	1.56	-1.43	-0.25	0		-1.55	0.75	2.4	-7.06	-2.28	0		-1.99	-1.75	0.25	-2.8	-2.28	0
350.1	-3.33	-9.5	-0.7	-4.56	-1.2	0		-2.88	-5.59	-1.3	-4.86	-2.27	0		-1.99	-3.7	-1.13	-7.93	-1.12	0		-1.04	-0.37	1.57	-1.34	1.02	0
351	-3.46	-8.16	-1.16	-7.2	1.78	0		0.96	-3.6	2.2	-4.53	-0.54	0		2.77	-1.24	2.35	-5.29	0.12	0		-6.05	-4.92	-0.95	-3.59	-3.47	0
351.9	-3.17	-8.84	-3.46	-6.4	-3.31	0		-0.89	-3.28	-2.71	-4.43	0.32	0		-1.39	-1.44	-1.41	-6.6	-0.36	0		-5.18	-6.09	-3.62	-4.84	-3.3	0
352.8	-1.25	-7.01	-0.94	-3.85	-0.76	0		1.74	-0.27	3.58	-3.68	-0.84	0		-2.28	-1.99	1.67	-6.82	-1.71	0		-2.85	-1.32	2.25	-1.84	-2.8	0
353.7	-3.35	-10.61	-4.5	-7.77	-3.83	0		1.2	-4.28	1.17	-4.39	-0.33	0		2.29	-2.78	1.69	-6.31	-0.76	0		-0.61	-6.1	-0.07	-4.1	-3.64	0
354.6	-2.42	-9.91	-4.33	-6.85	0.77	0		1.84	-2.39	0.48	-2.92	-0.94	0		-3.01	-4	-2.17	-7.94	-2.7	0		-3.26	-4.14	-2.13	-4.21	-4.74	0
355.5	-0.47	-10.99	-3.26	-6.46	-0.89	0		-0.47	-2.15	2.86	-3.24	-0.44	0		-3.22	-0.85	0.9	-8.13	-1.6	0		-1.88	-2.27	0.02	-3.78	-2.21	0
356.4	-0.42	-11.79	-5.09	-8.04	-3.13	0		-1.14	-5.04	-2	-2.64	-2.32	0		-2.79	-2.46	-1.53	-6.94	-4.13	0		-0.62	-1.2	1.66	-3.17	-1.37	0
357.3	-4.47	-6.84	-0.62	-8.22	-0.1	0		-4.01	-2.98	1.31	-6.72	-6.11	0		-1.88	-0.78	4.06	-5.74	-3.25	0		-1.56	-2.88	-0.04	-4.92	-1.89	0
358.2	0.16	-4.91	0.66	-4.75	-1.11	0		-0.09	0.81	1.74	-3.47	-1.72	0		-2.79	-3.27	1.94	-8.39	-3.97	0		-0.75	-2.94	2.87	-3.94	-2.96	0
359.1	-0.86	-8.44	0.11	-3.16	-1.26	0		-3.26	-3.02	0.47	-6.15	-1.8	0		-1.8	-2.81	-0.31	-9.53	1.04	0		-4.19	-3.34	-1.35	-5.15	-1.36	0
360	-0.12	-8.25	-2.73	-6.66	-2.58	0		0.63	-4.06	1.16	-2.86	-1.45	0		1.45	-0.62	1.84	-3.7	-0.69	0		-2.06	-3.57	-0.49	-3.32	-2.29	0
360.9	-1.53	-7.29	-2.89	-5.98	-3.05	0		0.25	1.24	4.52	-1.43	-0.24	0		-0.36	0.35	3.61	-3.97	-0.58	0		-1.05	0.87	2.84	-2.41	-2.02	0
361.8	-1.4	-6.08	0.33	-2.37	-2	0		-0.65	-2.89	0.58	-3	-2.01	0		-4.11	-2.83	0.18	-7.27	-2.88	0		-3.8	-3.01	-0.44	-2.47	-2.62	0
362.7	-0.97	-7.57	-0.42	-3.01	-0.13	0		0.99	-2.01	1.03	-3.29	-0.33	0		-1.06	-1.46	-0.59	-8.8	-1.71	0		0.17	-0.02	0.29	-2.16	-1.02	0
363.6	-1.08	-11.29	-1.91	-7.93	-3.22	0		-2.68	-4.92	1.51	-8.99	-2.79	0		0.65	-1	4.11	-6.9	2	0		-2.27	-3.72	-0.82	-5.17	-0.51	0
364.5	-3.17	-10.31	-4.1	-4.28	-2.18	0		-5.78	-6.79	-6.73	-7.94	-5.06	0		-5.67	-3.98	-4.42	-11.48	-5.75	0		-2.5	-3.77	0.24	-3.87	-2.76	0
365.4	-4.53	-9	-2.53	-7.04	-4.32	0		-1.26	-2.63	2.37	-4.47	-3.75	0		-0.05	2.79	3.28	-7.28	-0.7	0		-0.28	0.42	0.28	-2.75	-0.64	0
366.3	-1.52	-7.8	-4.27	-4.72	-4.13	0		-4.15	-4.66	-2.55	-5.91	-4.24	0		-1.82	-2.38	1.44	-8.48	-3.14	0		-0.62	-2.45	0.38	-2.77	-1.69	0
367.2	-1.28	-9.8	-3.49	-6.57	-4.03	0		-0.74	-1.99	-1.32	-4.1	-3.7	0		-1.1	1.41	-1.54	-5.56	-2.96	0		0.71	0.34	2.97	-0.4	-1.04	0
368.1	-2.1	-9.37	-3.52	-5.8	-0.83	0		1.34	-5.44	0.98	-6.1	-3.81	0		1.54	-2.21	1.35	-5.94	0.86	0		-0.9	-2.44	1.23	-3.64	-1.18	0
369	0.66	-6.42	-0.33	-2.69	-0.81	0		-1.71	-2.97	-0.74	-5.82	-2.13	0		-2.23	-1.87	0.09	-8.55	-2.55	0		0.73	-2.23	0.28	-4.25	-0.5	0
369.9	0.35	-8.19	-2.97	-4.7	0.51	0		-0.76	-2.41	0.25	-1.72	-0.22	0		-4.99	-3.83	-0.99	-9.36	-3.15	0		-2.82	-3.71	-1.16	-5.56	-5.63	0
370.8	-0.28	-3.06	-2.4	-2.76	1.9	0		-2.58	-1.6	-1.7	-5.13	-2.18	0		-5.55	-4.86	-3.63	-12.02	-5.16	0		-3.9	-5.1	-2.76	-5.13	-6.5	0
371.7	-1.61	-6.7	-1.07	-5.27	-3.88	0		-0.19	-1.97	1.3	-3.78	0.28	0		0.65	-0.2	1.46	-4.34	-1.37	0		-1.19	-0.77	1.22	-1.09	-1.14	0
372.6	-1.38	-9.12	-1.35	-5.86	0.02	0		1.88	-3.34	0.32	-4.56	0.11	0		-2.2	-3	-0.43	-6.75	-2.89	0		-2.84	-5.23	-0.48	-5.08	-5.16	0
373.5	-1.03	-6.75	0.35	-5.77	0.05	0		1.29	-0.45	1.51	-5.35	-2.42	0		-0.37	-0.43	1	-7.44	-2.32	0		-2.63	-2.21	0.71	-4.64	-2.98	0
374.4	1.52	-8.45	-1.06	-4.11	-0.49	0		0.76	-1.54	2.15	-4.2	-1.33	0		0.7	2.12	1.68	-6.15	-0.17	0		-0.36	-2.51	1.91	0.14	-1.9	0
375.3	-2.18	-11.33	-3.89	-9.63	-3.66	0		1.65	-5.7	0.49	-4.18	-2.11	0		0.18	-1.76	3.65	-2.99	-2.25	0		0.25	-1.86	3.58	-1.76	-2.68	0
376.2	-0.35	-7.6	-2.5	-4.85	0.36	0		2.27	1.54	1.09	-0.47	0.02	0		-1.04	-0.33	-1.14	-6.49	-2.39	0		-2.4	-2.39	-2.05	-3.45	-2.54	0
