# Supplementary material for: Simvastatin Sodium Salt and Fluvastatin Interact with Human Gap Junction Gamma-3 Protein
Source: PLoS One. 2016 Feb 10;11(2):e0148266. doi: 10.1371/journal.pone.0148266 (PMC4749215; doi:10.1371/journal.pone.0148266)
Supplement: S9 Dataset — (ZIP) [file pone.0148266.s010.zip › S9_Dataset/simvastatin_lactone.xlsx]

## Sheet: simvastatin lactone
L1A1()_X	L1A1()_Y	L1A2()_X	L1A2()_Y	L1A3()_X	L1A3()_Y	L1A4()_X	L1A4()_Y	L1A5()_X	L1A5()_Y	L1A6()_X	L1A6()_Y	L2A1()_X	L2A1()_Y	L2A2()_X	L2A2()_Y	L2A3()_X	L2A3()_Y	L2A4()_X	L2A4()_Y	L2A5()_X	L2A5()_Y	L2A6()_X	L2A6()_Y	L3A1()_X	L3A1()_Y	L3A2()_X	L3A2()_Y	L3A3()_X	L3A3()_Y	L3A4()_X	L3A4()_Y	L3A5()_X	L3A5()_Y	L3A6()_X	L3A6()_Y	L4A1()_X	L4A1()_Y	L4A2()_X	L4A2()_Y	L4A3()_X	L4A3()_Y	L4A4()_X	L4A4()_Y	L4A5()_X	L4A5()_Y	L4A6()_X	L4A6()_Y	L5A1()_X	L5A1()_Y
-241.2	-12.9	-241.2	-27.16	-241.2	-39.52	-241.2	-28.48	-241.2	-29.23	-241.2	-32.87	-241.2	6.6	-241.2	-8.36	-241.2	-13.92	-241.2	-2.83	-241.2	-6.39	-241.2	-3.44	-241.2	10.6	-241.2	5.83	-241.2	3.91	-241.2	13.55	-241.2	4.2	-241.2	8.11	-241.2	0.12	-241.2	-13.63	-241.2	-25.3	-241.2	-9	-241.2	-16.6	-241.2	-10.31	-241.2	-4.84
-240.3	-16.66	-240.3	-27.38	-240.3	-36.87	-240.3	-25.92	-240.3	-31.61	-240.3	-30.49	-240.3	3.94	-240.3	-7.57	-240.3	-15.53	-240.3	-2.57	-240.3	-4.29	-240.3	-3.1	-240.3	11.81	-240.3	6.97	-240.3	1.32	-240.3	12.22	-240.3	7.24	-240.3	7.13	-240.3	2	-240.3	-11.04	-240.3	-25.28	-240.3	-5.95	-240.3	-15.61	-240.3	-12.46	-240.3	0.77
-239.4	-11.26	-239.4	-28.09	-239.4	-36.44	-239.4	-26.89	-239.4	-29.91	-239.4	-26.79	-239.4	6.96	-239.4	-8.92	-239.4	-17.3	-239.4	-0.67	-239.4	-4.33	-239.4	-2.44	-239.4	10.26	-239.4	4.11	-239.4	-1.33	-239.4	12.23	-239.4	6.22	-239.4	8.4	-239.4	0.48	-239.4	-16.46	-239.4	-24.95	-239.4	-7.86	-239.4	-14.12	-239.4	-11.11	-239.4	-2.86
-238.5	-9.88	-238.5	-25.14	-238.5	-39.46	-238.5	-26.85	-238.5	-30.62	-238.5	-27.29	-238.5	6.25	-238.5	-6.96	-238.5	-17.47	-238.5	-3.26	-238.5	-5.7	-238.5	-2.72	-238.5	9.59	-238.5	4.66	-238.5	0.29	-238.5	10.72	-238.5	3.23	-238.5	8.68	-238.5	0.83	-238.5	-16.79	-238.5	-22.73	-238.5	-7.92	-238.5	-13.98	-238.5	-11.93	-238.5	-1.24
-237.6	-13.37	-237.6	-27	-237.6	-39.44	-237.6	-27.89	-237.6	-31.4	-237.6	-28.21	-237.6	6.08	-237.6	-5.07	-237.6	-15.95	-237.6	-4.31	-237.6	-5.95	-237.6	-2.8	-237.6	12.2	-237.6	6.73	-237.6	1.41	-237.6	9.45	-237.6	2.96	-237.6	9.94	-237.6	1.79	-237.6	-12.02	-237.6	-22.68	-237.6	-9.44	-237.6	-16.75	-237.6	-10.42	-237.6	-2.17
-236.7	-16.21	-236.7	-26.71	-236.7	-37.77	-236.7	-28.75	-236.7	-29.72	-236.7	-28.55	-236.7	1.34	-236.7	-5.5	-236.7	-17.79	-236.7	-4.01	-236.7	-5.27	-236.7	-5.2	-236.7	8.78	-236.7	8.51	-236.7	0.67	-236.7	10.87	-236.7	4.18	-236.7	8.61	-236.7	1.17	-236.7	-13.27	-236.7	-24.63	-236.7	-8.22	-236.7	-13.61	-236.7	-12.27	-236.7	0.83
-235.8	-11.56	-235.8	-29.19	-235.8	-37.81	-235.8	-26.37	-235.8	-30.84	-235.8	-28.23	-235.8	4.98	-235.8	-6.83	-235.8	-16.22	-235.8	-3.14	-235.8	-3.71	-235.8	-3.41	-235.8	9.79	-235.8	6.89	-235.8	1.97	-235.8	11.74	-235.8	3.74	-235.8	7.1	-235.8	1.56	-235.8	-14.94	-235.8	-21.88	-235.8	-6.07	-235.8	-16.6	-235.8	-10.51	-235.8	0.77
-234.9	-13.21	-234.9	-27.59	-234.9	-39.86	-234.9	-25.43	-234.9	-33.25	-234.9	-28.7	-234.9	7.12	-234.9	-6.25	-234.9	-17.84	-234.9	0.37	-234.9	-6.24	-234.9	-3.66	-234.9	10.06	-234.9	7.01	-234.9	1.22	-234.9	12.15	-234.9	3.46	-234.9	9.47	-234.9	-0.47	-234.9	-15.09	-234.9	-24.61	-234.9	-9.05	-234.9	-16.62	-234.9	-8.86	-234.9	-0.81
-234	-13.98	-234	-26.57	-234	-39.74	-234	-29.15	-234	-28.52	-234	-27.84	-234	6.9	-234	-4.64	-234	-15.42	-234	-4.14	-234	-4.66	-234	-1.37	-234	9.58	-234	8.22	-234	2.55	-234	10.87	-234	5.43	-234	10.81	-234	2.37	-234	-16.14	-234	-22.66	-234	-8.47	-234	-15.57	-234	-12.04	-234	1
-233.1	-11.43	-233.1	-23.53	-233.1	-36.05	-233.1	-26.61	-233.1	-30.06	-233.1	-29.36	-233.1	4.6	-233.1	-5.82	-233.1	-18.81	-233.1	-1.34	-233.1	-4.29	-233.1	-1.27	-233.1	9.44	-233.1	5.67	-233.1	0.63	-233.1	13.81	-233.1	6.92	-233.1	10.97	-233.1	3.65	-233.1	-15.03	-233.1	-22.86	-233.1	-7.49	-233.1	-12.83	-233.1	-12.63	-233.1	0.93
-232.2	-11.86	-232.2	-24.4	-232.2	-37.08	-232.2	-26.87	-232.2	-30.18	-232.2	-25.22	-232.2	6.03	-232.2	-5.64	-232.2	-16.56	-232.2	-0.74	-232.2	-5.92	-232.2	-2.18	-232.2	9.62	-232.2	7.35	-232.2	-0.78	-232.2	12.01	-232.2	4.6	-232.2	9.23	-232.2	0.23	-232.2	-13.72	-232.2	-22.58	-232.2	-7.48	-232.2	-15.81	-232.2	-8.88	-232.2	-1.13
-231.3	-13.37	-231.3	-25.06	-231.3	-34.8	-231.3	-22.96	-231.3	-28.6	-231.3	-27.14	-231.3	6.82	-231.3	-4.06	-231.3	-14.89	-231.3	-1.24	-231.3	-2.79	-231.3	-1.18	-231.3	10.09	-231.3	6.27	-231.3	0.04	-231.3	12.66	-231.3	8.15	-231.3	6.91	-231.3	-1.06	-231.3	-14.85	-231.3	-22.98	-231.3	-7.05	-231.3	-14.07	-231.3	-12.46	-231.3	-2.59
-230.4	-13.63	-230.4	-27.85	-230.4	-36.88	-230.4	-23.24	-230.4	-29.59	-230.4	-28.43	-230.4	5.36	-230.4	-7.15	-230.4	-16.55	-230.4	-3.13	-230.4	-5.45	-230.4	-0.92	-230.4	12.53	-230.4	5.21	-230.4	-0.91	-230.4	11.73	-230.4	4.98	-230.4	10.25	-230.4	-0.79	-230.4	-13.66	-230.4	-22.35	-230.4	-7.68	-230.4	-13.86	-230.4	-9.48	-230.4	-2.25
-229.5	-12.9	-229.5	-25.33	-229.5	-34.09	-229.5	-25.89	-229.5	-31.22	-229.5	-27.76	-229.5	4.98	-229.5	-8.05	-229.5	-15.55	-229.5	-0.3	-229.5	-6.52	-229.5	-2.91	-229.5	7.66	-229.5	6.43	-229.5	1.98	-229.5	13.94	-229.5	5.3	-229.5	7.05	-229.5	-0.63	-229.5	-14.33	-229.5	-24.23	-229.5	-8.2	-229.5	-12.63	-229.5	-10.68	-229.5	-2.16
-228.6	-11.7	-228.6	-23.96	-228.6	-35.47	-228.6	-25.31	-228.6	-29.7	-228.6	-25.09	-228.6	5.81	-228.6	-8.43	-228.6	-16.07	-228.6	-2.69	-228.6	-7.16	-228.6	-0.46	-228.6	7.09	-228.6	5.21	-228.6	1.36	-228.6	12.39	-228.6	5.47	-228.6	10.63	-228.6	-1.02	-228.6	-13.96	-228.6	-23.74	-228.6	-8.02	-228.6	-13.73	-228.6	-11.49	-228.6	-2.16
-227.7	-13.67	-227.7	-24.37	-227.7	-35.04	-227.7	-23.71	-227.7	-29.71	-227.7	-25.77	-227.7	3.01	-227.7	-5.02	-227.7	-16.38	-227.7	-2.36	-227.7	-4.51	-227.7	-0.16	-227.7	6.7	-227.7	6.98	-227.7	-0.92	-227.7	10.71	-227.7	7.54	-227.7	6.91	-227.7	0.56	-227.7	-15.23	-227.7	-24.06	-227.7	-6.7	-227.7	-13.55	-227.7	-12	-227.7	-1.22
-226.8	-11.86	-226.8	-22.93	-226.8	-32.19	-226.8	-24.19	-226.8	-28.23	-226.8	-26.79	-226.8	4.24	-226.8	-4.14	-226.8	-15.55	-226.8	-5.09	-226.8	-4.02	-226.8	-0.66	-226.8	9.81	-226.8	6.52	-226.8	2.57	-226.8	11.25	-226.8	3.28	-226.8	8.59	-226.8	-0.95	-226.8	-13.01	-226.8	-22.32	-226.8	-6.61	-226.8	-15.53	-226.8	-12.36	-226.8	-0.88
-225.9	-12.8	-225.9	-23.36	-225.9	-34.58	-225.9	-25.68	-225.9	-26.92	-225.9	-25.21	-225.9	4.14	-225.9	-4.75	-225.9	-16.17	-225.9	-4.07	-225.9	-5.1	-225.9	-0.2	-225.9	10.54	-225.9	8.29	-225.9	0.31	-225.9	12.07	-225.9	4.06	-225.9	8.03	-225.9	2.94	-225.9	-12.76	-225.9	-20.33	-225.9	-6.59	-225.9	-14.15	-225.9	-12.54	-225.9	-0.61
-225	-10.57	-225	-24.62	-225	-31.14	-225	-26.41	-225	-27.36	-225	-25.27	-225	6.24	-225	-6.51	-225	-15.96	-225	-5.26	-225	-3.72	-225	-1.43	-225	11.67	-225	6.61	-225	1.17	-225	10.07	-225	5.6	-225	10.09	-225	2.79	-225	-14.63	-225	-20.33	-225	-10.1	-225	-13.48	-225	-11.43	-225	-2.28
-224.1	-11.27	-224.1	-23.89	-224.1	-34.98	-224.1	-23.71	-224.1	-27.83	-224.1	-26.31	-224.1	4.58	-224.1	-7.32	-224.1	-13.93	-224.1	-0.86	-224.1	-4.74	-224.1	-6.11	-224.1	10.01	-224.1	7.88	-224.1	2.98	-224.1	13.08	-224.1	4.36	-224.1	5.82	-224.1	1.65	-224.1	-12.17	-224.1	-18.76	-224.1	-6.34	-224.1	-14.66	-224.1	-9.49	-224.1	0.74
-223.2	-11.49	-223.2	-24.98	-223.2	-33.09	-223.2	-22.51	-223.2	-26.06	-223.2	-25.62	-223.2	4.88	-223.2	-7.35	-223.2	-14.39	-223.2	-2.13	-223.2	-4.69	-223.2	-1.78	-223.2	9.21	-223.2	6.45	-223.2	0.57	-223.2	13.75	-223.2	5.47	-223.2	10.16	-223.2	-1.37	-223.2	-12.54	-223.2	-21.07	-223.2	-7.16	-223.2	-15.84	-223.2	-8.71	-223.2	-1
-222.3	-13.68	-222.3	-24.36	-222.3	-35.87	-222.3	-23.52	-222.3	-25.84	-222.3	-24.92	-222.3	4.9	-222.3	-3.48	-222.3	-16.04	-222.3	-2.62	-222.3	-5.15	-222.3	-0.51	-222.3	8.68	-222.3	6.94	-222.3	-0.56	-222.3	9.82	-222.3	4.01	-222.3	8.6	-222.3	-0.62	-222.3	-14.9	-222.3	-21.58	-222.3	-7.94	-222.3	-14.6	-222.3	-10.96	-222.3	-1.06
-221.4	-11.83	-221.4	-24.24	-221.4	-34.41	-221.4	-23.04	-221.4	-26.25	-221.4	-22.45	-221.4	5.5	-221.4	-6.66	-221.4	-17.36	-221.4	-2.04	-221.4	-3.77	-221.4	-2.23	-221.4	7.16	-221.4	5.02	-221.4	1.15	-221.4	11.57	-221.4	4.44	-221.4	8.42	-221.4	1.43	-221.4	-13.74	-221.4	-22.42	-221.4	-6.42	-221.4	-11.9	-221.4	-10.65	-221.4	-0.94
-220.5	-13.92	-220.5	-25.09	-220.5	-31.58	-220.5	-24.04	-220.5	-26.18	-220.5	-25.32	-220.5	3.5	-220.5	-6.46	-220.5	-14.08	-220.5	-2.4	-220.5	-4.64	-220.5	-1.57	-220.5	10.63	-220.5	4.48	-220.5	-0.63	-220.5	9.33	-220.5	5.22	-220.5	8.73	-220.5	2.12	-220.5	-12.24	-220.5	-23.56	-220.5	-7.72	-220.5	-10.15	-220.5	-9.4	-220.5	-0.12
-219.6	-11.19	-219.6	-23.36	-219.6	-31.26	-219.6	-25.22	-219.6	-25.5	-219.6	-25.29	-219.6	3.13	-219.6	-4.57	-219.6	-13.21	-219.6	-2.49	-219.6	-5.45	-219.6	0.72	-219.6	7.4	-219.6	6.15	-219.6	1.36	-219.6	11.85	-219.6	4.46	-219.6	9.35	-219.6	-0.68	-219.6	-13.8	-219.6	-18.99	-219.6	-6.62	-219.6	-13.4	-219.6	-9.82	-219.6	-1.13
-218.7	-12.56	-218.7	-23.03	-218.7	-31.26	-218.7	-22.63	-218.7	-24.83	-218.7	-23.76	-218.7	4.9	-218.7	-4.38	-218.7	-14.97	-218.7	-2.86	-218.7	-5.28	-218.7	-4.21	-218.7	8.83	-218.7	7.8	-218.7	-1.3	-218.7	7.86	-218.7	5.37	-218.7	6.8	-218.7	0.48	-218.7	-10.87	-218.7	-20.58	-218.7	-7.16	-218.7	-11.3	-218.7	-8.77	-218.7	-2.5
-217.8	-10.62	-217.8	-22.39	-217.8	-28.71	-217.8	-22.21	-217.8	-25.58	-217.8	-21.9	-217.8	4.66	-217.8	-5.1	-217.8	-13.96	-217.8	-3.05	-217.8	-3.48	-217.8	-2.6	-217.8	8.41	-217.8	5.87	-217.8	1.37	-217.8	9.41	-217.8	6.64	-217.8	7.85	-217.8	0.62	-217.8	-12.52	-217.8	-21.03	-217.8	-7.89	-217.8	-11.75	-217.8	-9.52	-217.8	-1.04
-216.9	-11.9	-216.9	-24.32	-216.9	-32.31	-216.9	-22.73	-216.9	-24.77	-216.9	-25.21	-216.9	5.15	-216.9	-6.88	-216.9	-14.73	-216.9	-3.26	-216.9	-2.12	-216.9	-0.13	-216.9	8.27	-216.9	2.91	-216.9	0.09	-216.9	10.51	-216.9	5.94	-216.9	9.65	-216.9	2.62	-216.9	-14.75	-216.9	-21.67	-216.9	-6.38	-216.9	-13.89	-216.9	-11.17	-216.9	-0.36
-216	-10.65	-216	-22.99	-216	-33.23	-216	-21.71	-216	-26.27	-216	-24.99	-216	3.7	-216	-5.86	-216	-14.96	-216	-2.93	-216	-5.9	-216	-1.38	-216	8.68	-216	6.11	-216	0.11	-216	10.15	-216	6.12	-216	6.8	-216	1.76	-216	-12.28	-216	-20.74	-216	-7.09	-216	-10.4	-216	-9.1	-216	0.82
-215.1	-11.9	-215.1	-21.75	-215.1	-31.81	-215.1	-21.31	-215.1	-26.98	-215.1	-25.82	-215.1	3.71	-215.1	-6.24	-215.1	-15.96	-215.1	-3.62	-215.1	-4.07	-215.1	-2.84	-215.1	9.3	-215.1	6.38	-215.1	0.35	-215.1	10.34	-215.1	7.08	-215.1	8.28	-215.1	1.72	-215.1	-11.76	-215.1	-19.99	-215.1	-8.17	-215.1	-10.23	-215.1	-8.67	-215.1	0.48
-214.2	-9.05	-214.2	-20.72	-214.2	-30.95	-214.2	-19.77	-214.2	-24.66	-214.2	-22.46	-214.2	5.72	-214.2	-4.36	-214.2	-12.49	-214.2	0.34	-214.2	-4.23	-214.2	0.16	-214.2	5.97	-214.2	6.15	-214.2	2.72	-214.2	11.74	-214.2	4.72	-214.2	8.18	-214.2	-2.34	-214.2	-10.62	-214.2	-21.34	-214.2	-8.74	-214.2	-12.67	-214.2	-11.22	-214.2	-0.77
-213.3	-9.71	-213.3	-22.7	-213.3	-33.56	-213.3	-22.85	-213.3	-26.66	-213.3	-23.54	-213.3	4.42	-213.3	-7.56	-213.3	-14.2	-213.3	-1.1	-213.3	-5.44	-213.3	-5.01	-213.3	7.66	-213.3	1.98	-213.3	2.3	-213.3	9.67	-213.3	5.04	-213.3	6.36	-213.3	1.24	-213.3	-14.61	-213.3	-20.59	-213.3	-9.22	-213.3	-11.9	-213.3	-10.12	-213.3	-0.71
-212.4	-12.37	-212.4	-23.2	-212.4	-31.11	-212.4	-21.52	-212.4	-23.98	-212.4	-20.26	-212.4	6.08	-212.4	-6.12	-212.4	-13.67	-212.4	-2.31	-212.4	-3.73	-212.4	-3.34	-212.4	10.26	-212.4	6.36	-212.4	1.16	-212.4	10	-212.4	5.31	-212.4	5.45	-212.4	0.59	-212.4	-10.64	-212.4	-19.44	-212.4	-6.9	-212.4	-12.83	-212.4	-11.68	-212.4	-0.28
-211.5	-9.82	-211.5	-22	-211.5	-28.72	-211.5	-23.07	-211.5	-26.82	-211.5	-22.86	-211.5	5.56	-211.5	-3.8	-211.5	-14.08	-211.5	-3.3	-211.5	-6.11	-211.5	-0.8	-211.5	11.14	-211.5	4.82	-211.5	-0.78	-211.5	9.78	-211.5	5.78	-211.5	9.25	-211.5	3.27	-211.5	-11.41	-211.5	-19.75	-211.5	-6.8	-211.5	-8.53	-211.5	-7.2	-211.5	-0.85
-210.6	-9.87	-210.6	-18.18	-210.6	-30.35	-210.6	-21.66	-210.6	-25.33	-210.6	-21.49	-210.6	4.41	-210.6	-3.72	-210.6	-14.13	-210.6	-3.1	-210.6	-3.46	-210.6	-1.26	-210.6	8.99	-210.6	4.78	-210.6	0.93	-210.6	10.6	-210.6	6.57	-210.6	7.52	-210.6	1.11	-210.6	-11.91	-210.6	-18.06	-210.6	-6.22	-210.6	-10.23	-210.6	-8.83	-210.6	-0.77
-209.7	-10.28	-209.7	-20.71	-209.7	-30.13	-209.7	-20.29	-209.7	-23.81	-209.7	-21.44	-209.7	6.89	-209.7	-7.33	-209.7	-13.41	-209.7	0.46	-209.7	-4.33	-209.7	-4.03	-209.7	11.63	-209.7	5.56	-209.7	1.8	-209.7	11.04	-209.7	2.18	-209.7	9.1	-209.7	-0.22	-209.7	-12.13	-209.7	-20.43	-209.7	-6.58	-209.7	-12.77	-209.7	-8.71	-209.7	-0.99
-208.8	-13.06	-208.8	-21.66	-208.8	-29.6	-208.8	-23.42	-208.8	-24.19	-208.8	-23.92	-208.8	6.7	-208.8	-4.72	-208.8	-15.03	-208.8	-3.32	-208.8	-5.37	-208.8	-3.32	-208.8	10.59	-208.8	6.26	-208.8	1.81	-208.8	8.93	-208.8	4.32	-208.8	7.22	-208.8	0.85	-208.8	-11.46	-208.8	-20.1	-208.8	-6.47	-208.8	-11.84	-208.8	-9.46	-208.8	-2.44
-207.9	-11.75	-207.9	-19.34	-207.9	-31.38	-207.9	-23.21	-207.9	-24.8	-207.9	-21.23	-207.9	3.91	-207.9	-5.04	-207.9	-15.76	-207.9	-2.08	-207.9	-6.01	-207.9	-3.39	-207.9	7.01	-207.9	6.85	-207.9	1.69	-207.9	10.39	-207.9	5.49	-207.9	5.87	-207.9	0.02	-207.9	-10.74	-207.9	-19.04	-207.9	-3.41	-207.9	-10.73	-207.9	-9.49	-207.9	-1.39
-207	-10.88	-207	-21.26	-207	-30.75	-207	-19.12	-207	-24.35	-207	-23.07	-207	4.59	-207	-5.87	-207	-15.25	-207	-2.92	-207	-7.46	-207	-1.7	-207	8.17	-207	5.39	-207	0.11	-207	8.61	-207	3.53	-207	6.73	-207	-0.47	-207	-10.32	-207	-19.9	-207	-8.73	-207	-10.42	-207	-8.87	-207	-0.74
-206.1	-10.12	-206.1	-20.67	-206.1	-30.16	-206.1	-20.54	-206.1	-24.76	-206.1	-22.46	-206.1	4.09	-206.1	-3.02	-206.1	-14.49	-206.1	0.67	-206.1	-5.76	-206.1	-5.37	-206.1	7.38	-206.1	7.17	-206.1	0.34	-206.1	12.26	-206.1	3.46	-206.1	7.62	-206.1	0.01	-206.1	-12.66	-206.1	-19.01	-206.1	-7.1	-206.1	-12.35	-206.1	-8.3	-206.1	-4.29
-205.2	-9.55	-205.2	-20.93	-205.2	-27.32	-205.2	-21.81	-205.2	-24.47	-205.2	-19.02	-205.2	5.51	-205.2	-7.69	-205.2	-12.91	-205.2	-1.42	-205.2	-4.83	-205.2	-0.1	-205.2	7.83	-205.2	2.61	-205.2	2.18	-205.2	8.88	-205.2	6.05	-205.2	7.22	-205.2	-1.29	-205.2	-12.67	-205.2	-18.14	-205.2	-7.98	-205.2	-11.18	-205.2	-7.31	-205.2	-0.67
-204.3	-9.92	-204.3	-23.68	-204.3	-26.53	-204.3	-22.14	-204.3	-22.88	-204.3	-22.94	-204.3	4.96	-204.3	-6.34	-204.3	-11.82	-204.3	-0.26	-204.3	-6.65	-204.3	-2.55	-204.3	9.02	-204.3	5.52	-204.3	-0.39	-204.3	10.55	-204.3	2.33	-204.3	7.33	-204.3	-0.43	-204.3	-11.49	-204.3	-20.12	-204.3	-7.32	-204.3	-11.22	-204.3	-9.49	-204.3	-0.45
-203.4	-11.17	-203.4	-20.91	-203.4	-29.22	-203.4	-23.2	-203.4	-22.89	-203.4	-19.64	-203.4	3.35	-203.4	-4.5	-203.4	-14.45	-203.4	-4.97	-203.4	-4.72	-203.4	-0.18	-203.4	7.7	-203.4	5.24	-203.4	1.18	-203.4	7.78	-203.4	4.86	-203.4	8.97	-203.4	2.33	-203.4	-12.23	-203.4	-19.44	-203.4	-9.01	-203.4	-9.46	-203.4	-9.4	-203.4	-0.42
-202.5	-11.66	-202.5	-19.37	-202.5	-26.42	-202.5	-20.47	-202.5	-22.85	-202.5	-24.15	-202.5	5.59	-202.5	-4.44	-202.5	-13.12	-202.5	-2.67	-202.5	-2.89	-202.5	-2.36	-202.5	7.39	-202.5	4.02	-202.5	-0.83	-202.5	9.72	-202.5	6.83	-202.5	5.95	-202.5	-2.54	-202.5	-10.22	-202.5	-18.18	-202.5	-5.7	-202.5	-9.54	-202.5	-8.69	-202.5	-3.34
-201.6	-9.37	-201.6	-20.28	-201.6	-27.8	-201.6	-20.66	-201.6	-22.42	-201.6	-22.1	-201.6	2.88	-201.6	-4.54	-201.6	-11.06	-201.6	-2.77	-201.6	-2.41	-201.6	-2.53	-201.6	8.86	-201.6	5.88	-201.6	1.64	-201.6	9.22	-201.6	7.02	-201.6	6.55	-201.6	-0.1	-201.6	-9.62	-201.6	-18.37	-201.6	-4.16	-201.6	-10.5	-201.6	-12.34	-201.6	0.49
-200.7	-10.07	-200.7	-19.61	-200.7	-28.66	-200.7	-20.18	-200.7	-22.3	-200.7	-17.6	-200.7	4.98	-200.7	-4.68	-200.7	-11.89	-200.7	-1.77	-200.7	-4.58	-200.7	0.75	-200.7	8.01	-200.7	5.37	-200.7	0.64	-200.7	9.16	-200.7	4.17	-200.7	8.34	-200.7	-0.11	-200.7	-8.72	-200.7	-19.56	-200.7	-6.04	-200.7	-10.11	-200.7	-7.69	-200.7	1.68
-199.8	-12.89	-199.8	-21.78	-199.8	-30.89	-199.8	-22.77	-199.8	-23.17	-199.8	-19.88	-199.8	1.21	-199.8	-4.34	-199.8	-13.48	-199.8	-1.36	-199.8	-4.16	-199.8	-2.51	-199.8	7.51	-199.8	5.92	-199.8	0.3	-199.8	8.53	-199.8	2.7	-199.8	6.45	-199.8	0.02	-199.8	-12.72	-199.8	-18.3	-199.8	-8.28	-199.8	-9.41	-199.8	-9.61	-199.8	-2.86
-198.9	-9.4	-198.9	-19.36	-198.9	-26.57	-198.9	-20.76	-198.9	-22.87	-198.9	-19.58	-198.9	4.58	-198.9	-3.24	-198.9	-13.25	-198.9	-1.91	-198.9	-4.83	-198.9	0	-198.9	6.9	-198.9	5.64	-198.9	1.05	-198.9	7.95	-198.9	7.93	-198.9	7.78	-198.9	2.28	-198.9	-11.31	-198.9	-19.23	-198.9	-6.6	-198.9	-10.02	-198.9	-9.49	-198.9	-0.7
-198	-8.89	-198	-20.27	-198	-26.95	-198	-19.62	-198	-18.95	-198	-16.48	-198	3.53	-198	-4.4	-198	-13.79	-198	-2.34	-198	-1.23	-198	0.82	-198	7.52	-198	5.89	-198	0.4	-198	10.73	-198	4.78	-198	8.56	-198	2.56	-198	-9.61	-198	-15.81	-198	-3.49	-198	-12.43	-198	-8.52	-198	1.08
-197.1	-9.42	-197.1	-18.39	-197.1	-25.49	-197.1	-18.82	-197.1	-22.29	-197.1	-19.71	-197.1	2.77	-197.1	-3.42	-197.1	-11.74	-197.1	-0.84	-197.1	-5.64	-197.1	-1.01	-197.1	7.31	-197.1	4.24	-197.1	0.57	-197.1	6.68	-197.1	3.42	-197.1	6.7	-197.1	3.02	-197.1	-12.69	-197.1	-17.36	-197.1	-6.67	-197.1	-11.62	-197.1	-9.47	-197.1	-1.46
-196.2	-10.1	-196.2	-18.87	-196.2	-29.14	-196.2	-16.83	-196.2	-19.77	-196.2	-19.41	-196.2	4.5	-196.2	-4.37	-196.2	-12.3	-196.2	-0.43	-196.2	-0.49	-196.2	-3.11	-196.2	8.96	-196.2	5.59	-196.2	2.35	-196.2	8.93	-196.2	7.58	-196.2	5.18	-196.2	3.43	-196.2	-11.05	-196.2	-15.52	-196.2	-5.29	-196.2	-10.03	-196.2	-9.61	-196.2	-0.16
-195.3	-9.86	-195.3	-19.33	-195.3	-29.24	-195.3	-17.78	-195.3	-22.23	-195.3	-22.32	-195.3	6.05	-195.3	-4.54	-195.3	-15.96	-195.3	0.07	-195.3	-4.64	-195.3	-1.04	-195.3	9.93	-195.3	4.93	-195.3	0.17	-195.3	8.27	-195.3	2.26	-195.3	7.96	-195.3	0.52	-195.3	-10.84	-195.3	-17.48	-195.3	-6.46	-195.3	-10.03	-195.3	-10.47	-195.3	1.08
-194.4	-9.45	-194.4	-18.47	-194.4	-28.19	-194.4	-18.08	-194.4	-20.71	-194.4	-17.52	-194.4	5.45	-194.4	-3.75	-194.4	-13.76	-194.4	0.13	-194.4	-2.28	-194.4	-0.77	-194.4	7.12	-194.4	3.95	-194.4	-0.52	-194.4	8.03	-194.4	5.36	-194.4	6.4	-194.4	-0.12	-194.4	-10.04	-194.4	-17.93	-194.4	-6.06	-194.4	-12.12	-194.4	-8.84	-194.4	-0.98
-193.5	-8.65	-193.5	-17.96	-193.5	-26.33	-193.5	-21.69	-193.5	-20.71	-193.5	-17.58	-193.5	2.79	-193.5	-4.63	-193.5	-10.98	-193.5	-4.64	-193.5	-3.57	-193.5	-1.06	-193.5	6.66	-193.5	6.39	-193.5	-1.23	-193.5	9.32	-193.5	3.46	-193.5	8.01	-193.5	-0.18	-193.5	-9.06	-193.5	-18.92	-193.5	-4.37	-193.5	-12.08	-193.5	-6.56	-193.5	0.62
-192.6	-9.31	-192.6	-18.97	-192.6	-26.69	-192.6	-17.66	-192.6	-20.28	-192.6	-18.48	-192.6	3.55	-192.6	-4.84	-192.6	-13.89	-192.6	-5.57	-192.6	-3.91	-192.6	0.6	-192.6	8.78	-192.6	4.11	-192.6	1.55	-192.6	7.07	-192.6	2.28	-192.6	6.11	-192.6	-0.98	-192.6	-10.23	-192.6	-15.21	-192.6	-4.12	-192.6	-12.44	-192.6	-7.59	-192.6	-1.88
-191.7	-8.73	-191.7	-19.3	-191.7	-25.04	-191.7	-19	-191.7	-21.66	-191.7	-21.4	-191.7	4.06	-191.7	-5.57	-191.7	-12.94	-191.7	-2.56	-191.7	-4.89	-191.7	-3.17	-191.7	8.25	-191.7	5.06	-191.7	-0.44	-191.7	9.45	-191.7	3.76	-191.7	6.17	-191.7	1.23	-191.7	-11.33	-191.7	-16.93	-191.7	-7.77	-191.7	-10.17	-191.7	-7.98	-191.7	-1.91
-190.8	-8.49	-190.8	-19.75	-190.8	-28.64	-190.8	-16.11	-190.8	-20.37	-190.8	-18.57	-190.8	4.24	-190.8	-6.67	-190.8	-13.81	-190.8	-0.96	-190.8	-2.2	-190.8	-0.07	-190.8	6.85	-190.8	4.31	-190.8	1.83	-190.8	10.54	-190.8	6.39	-190.8	9.33	-190.8	0.11	-190.8	-10.29	-190.8	-17.25	-190.8	-4.64	-190.8	-11.91	-190.8	-7.28	-190.8	-0.25
-189.9	-8.18	-189.9	-17.95	-189.9	-27.8	-189.9	-17.48	-189.9	-19.31	-189.9	-18.49	-189.9	5.93	-189.9	-3.62	-189.9	-13.62	-189.9	-3.23	-189.9	-2.47	-189.9	-0.43	-189.9	9.29	-189.9	2.9	-189.9	0.37	-189.9	5.98	-189.9	5	-189.9	8.16	-189.9	1.58	-189.9	-10.17	-189.9	-18.41	-189.9	-7.75	-189.9	-9.84	-189.9	-7.71	-189.9	-0.43
-189	-9.21	-189	-16.38	-189	-26.28	-189	-17.36	-189	-22.81	-189	-17.73	-189	6.43	-189	-3.48	-189	-13.13	-189	-3.07	-189	-4.6	-189	-0.17	-189	8.96	-189	6.93	-189	-0.9	-189	8.53	-189	6.89	-189	6.79	-189	0.75	-189	-7.97	-189	-17.74	-189	-6.35	-189	-9.44	-189	-6.83	-189	-2.59
-188.1	-9.77	-188.1	-17.39	-188.1	-25.92	-188.1	-17.07	-188.1	-20.18	-188.1	-20.55	-188.1	2.1	-188.1	-4.2	-188.1	-12.74	-188.1	-2.96	-188.1	-3.71	-188.1	-0.39	-188.1	5.93	-188.1	4.85	-188.1	0.67	-188.1	9.32	-188.1	2.62	-188.1	9.36	-188.1	1.11	-188.1	-11.74	-188.1	-17.06	-188.1	-2.11	-188.1	-9.88	-188.1	-8.66	-188.1	-0.71
-187.2	-10.99	-187.2	-16.91	-187.2	-25.16	-187.2	-18.67	-187.2	-18.2	-187.2	-18.26	-187.2	3.68	-187.2	-2.88	-187.2	-13.36	-187.2	-3.12	-187.2	-3.18	-187.2	-3.54	-187.2	6.03	-187.2	6.21	-187.2	-0.07	-187.2	8.25	-187.2	3.38	-187.2	4.9	-187.2	1.2	-187.2	-10.84	-187.2	-15.32	-187.2	-5.5	-187.2	-11.34	-187.2	-7.41	-187.2	-1.54
-186.3	-8.59	-186.3	-15.7	-186.3	-27.16	-186.3	-17.66	-186.3	-20.56	-186.3	-19.72	-186.3	5.71	-186.3	-3.62	-186.3	-11.2	-186.3	-2.99	-186.3	-2.55	-186.3	-1.82	-186.3	9.79	-186.3	4.23	-186.3	2.17	-186.3	9.68	-186.3	3.16	-186.3	6.8	-186.3	1.59	-186.3	-10.69	-186.3	-15.66	-186.3	-5.63	-186.3	-12.2	-186.3	-6.93	-186.3	1.55
-185.4	-8.07	-185.4	-17.71	-185.4	-22.87	-185.4	-19.69	-185.4	-18.21	-185.4	-20.33	-185.4	3.75	-185.4	-3.63	-185.4	-13.26	-185.4	-3.49	-185.4	-3.26	-185.4	-1.12	-185.4	6.64	-185.4	4.47	-185.4	-2.47	-185.4	8.57	-185.4	4.56	-185.4	7.36	-185.4	1.34	-185.4	-10.34	-185.4	-19.2	-185.4	-4.87	-185.4	-9.56	-185.4	-4.99	-185.4	1.27
-184.5	-8.42	-184.5	-17.15	-184.5	-23.51	-184.5	-17.18	-184.5	-19.74	-184.5	-15.54	-184.5	2.97	-184.5	-3.99	-184.5	-6.89	-184.5	-2.35	-184.5	-3.78	-184.5	1.14	-184.5	4.88	-184.5	5.85	-184.5	2.56	-184.5	8.18	-184.5	3.62	-184.5	4.05	-184.5	-0.03	-184.5	-9.91	-184.5	-14.39	-184.5	-3.36	-184.5	-9.66	-184.5	-11.48	-184.5	1.27
-183.6	-9.14	-183.6	-17.31	-183.6	-26.61	-183.6	-17.75	-183.6	-19.21	-183.6	-18.64	-183.6	2.45	-183.6	-5.4	-183.6	-9.57	-183.6	-0.55	-183.6	-5.49	-183.6	-4.12	-183.6	7.35	-183.6	4.04	-183.6	3.28	-183.6	8.09	-183.6	4.15	-183.6	3.4	-183.6	2.33	-183.6	-10.24	-183.6	-13.98	-183.6	-5.01	-183.6	-9.47	-183.6	-7.79	-183.6	0.41
-182.7	-9.3	-182.7	-15.81	-182.7	-23.99	-182.7	-18.41	-182.7	-19.15	-182.7	-19.54	-182.7	3.03	-182.7	-2.83	-182.7	-9.66	-182.7	-2.3	-182.7	-5.07	-182.7	-4.23	-182.7	5.43	-182.7	5.62	-182.7	1.61	-182.7	9.22	-182.7	4.55	-182.7	6.73	-182.7	-3.16	-182.7	-7.91	-182.7	-15.2	-182.7	-5.05	-182.7	-9.18	-182.7	-7.79	-182.7	-1.52
-181.8	-10.12	-181.8	-19.18	-181.8	-24.22	-181.8	-17.54	-181.8	-21.34	-181.8	-17.09	-181.8	2.3	-181.8	-4.59	-181.8	-10.74	-181.8	-1.12	-181.8	-4.94	-181.8	-2.21	-181.8	8.58	-181.8	1.3	-181.8	1.77	-181.8	9.32	-181.8	3.49	-181.8	6.84	-181.8	2.76	-181.8	-11.79	-181.8	-17.59	-181.8	-5.22	-181.8	-11.2	-181.8	-7.28	-181.8	0.24
-180.9	-10.42	-180.9	-15.12	-180.9	-26.05	-180.9	-15.57	-180.9	-18.38	-180.9	-17.43	-180.9	5.56	-180.9	-4.33	-180.9	-11.11	-180.9	-1.66	-180.9	-5.99	-180.9	-1.83	-180.9	7.31	-180.9	5.28	-180.9	3.16	-180.9	6.45	-180.9	2.5	-180.9	8.25	-180.9	0.16	-180.9	-8.12	-180.9	-14.88	-180.9	-6.27	-180.9	-8.65	-180.9	-8.43	-180.9	-1.24
-180	-8.06	-180	-16.29	-180	-23.6	-180	-19.11	-180	-18.77	-180	-16.77	-180	3.42	-180	-5.82	-180	-10.69	-180	-1.63	-180	-3.01	-180	-1.96	-180	7.27	-180	4.46	-180	1.49	-180	9.61	-180	2	-180	6.39	-180	-0.39	-180	-7.7	-180	-14.81	-180	-6.83	-180	-9.27	-180	-6.34	-180	-1.82
-179.1	-7.79	-179.1	-16.09	-179.1	-22.54	-179.1	-17.02	-179.1	-18.98	-179.1	-16.02	-179.1	3.28	-179.1	-3.72	-179.1	-10.8	-179.1	0.42	-179.1	-3.6	-179.1	-3.05	-179.1	6.31	-179.1	4.94	-179.1	1.55	-179.1	8.28	-179.1	5.48	-179.1	5.41	-179.1	-0.09	-179.1	-10.51	-179.1	-15.53	-179.1	-7.46	-179.1	-7.75	-179.1	-7.69	-179.1	-3.09
-178.2	-8.68	-178.2	-14.6	-178.2	-23.9	-178.2	-17.26	-178.2	-18.61	-178.2	-15.7	-178.2	4.09	-178.2	-3.55	-178.2	-12.62	-178.2	-1.81	-178.2	-4.12	-178.2	-2.34	-178.2	5.98	-178.2	4.19	-178.2	0.08	-178.2	6.03	-178.2	3.81	-178.2	5.49	-178.2	0.33	-178.2	-8.34	-178.2	-16.67	-178.2	-5.78	-178.2	-8.08	-178.2	-5.78	-178.2	-0.98
-177.3	-8.48	-177.3	-17.32	-177.3	-22.82	-177.3	-18.5	-177.3	-18.18	-177.3	-18.21	-177.3	3.53	-177.3	-2.96	-177.3	-12.41	-177.3	-1.73	-177.3	-3.61	-177.3	-2.04	-177.3	8	-177.3	5.01	-177.3	-0.08	-177.3	7.73	-177.3	4.24	-177.3	7.26	-177.3	0.88	-177.3	-8.79	-177.3	-15.52	-177.3	-3.96	-177.3	-10.65	-177.3	-6.26	-177.3	0.7
-176.4	-9.76	-176.4	-17.85	-176.4	-24.3	-176.4	-15.4	-176.4	-19.2	-176.4	-18.98	-176.4	3.39	-176.4	-3.08	-176.4	-11.18	-176.4	-0.64	-176.4	-2.26	-176.4	-3.82	-176.4	5.88	-176.4	4.1	-176.4	-0.94	-176.4	10.53	-176.4	3.41	-176.4	4.75	-176.4	-1.4	-176.4	-8.6	-176.4	-17.46	-176.4	-4.62	-176.4	-10.01	-176.4	-9.36	-176.4	-2.98
-175.5	-8.9	-175.5	-17.22	-175.5	-23.97	-175.5	-16.01	-175.5	-18.14	-175.5	-15.35	-175.5	3.35	-175.5	-3.07	-175.5	-10.56	-175.5	0.77	-175.5	-2.76	-175.5	-0.65	-175.5	7.24	-175.5	5.42	-175.5	1.56	-175.5	8.27	-175.5	5.12	-175.5	5.48	-175.5	-0.95	-175.5	-8.94	-175.5	-14.92	-175.5	-5.79	-175.5	-7.79	-175.5	-8.59	-175.5	-1.32
-174.6	-10.03	-174.6	-18.52	-174.6	-20.79	-174.6	-16.08	-174.6	-17.3	-174.6	-17.82	-174.6	1.75	-174.6	-2.66	-174.6	-8.58	-174.6	-1.41	-174.6	-5.68	-174.6	-0.97	-174.6	8.94	-174.6	5.7	-174.6	3.53	-174.6	7.62	-174.6	2.5	-174.6	9.81	-174.6	2.14	-174.6	-10.14	-174.6	-13.05	-174.6	-5.38	-174.6	-7.52	-174.6	-6.69	-174.6	-1.94
-173.7	-8.79	-173.7	-14.68	-173.7	-24.92	-173.7	-15.47	-173.7	-17.94	-173.7	-17.93	-173.7	0.45	-173.7	-2.61	-173.7	-12.17	-173.7	-0.53	-173.7	-1.41	-173.7	-4.17	-173.7	7.02	-173.7	3.25	-173.7	-0.25	-173.7	8.73	-173.7	4.79	-173.7	3.4	-173.7	0.08	-173.7	-11.27	-173.7	-14.5	-173.7	-4.16	-173.7	-10.08	-173.7	-6.96	-173.7	-0.62
-172.8	-7.64	-172.8	-16.43	-172.8	-21.38	-172.8	-18.27	-172.8	-17.66	-172.8	-17.75	-172.8	4.13	-172.8	-5.23	-172.8	-11	-172.8	-0.08	-172.8	-6.74	-172.8	-2.15	-172.8	7.85	-172.8	5.07	-172.8	1.87	-172.8	8.8	-172.8	3.61	-172.8	7.25	-172.8	-0.31	-172.8	-8.05	-172.8	-14.44	-172.8	-5.57	-172.8	-8.55	-172.8	-5.44	-172.8	-1.9
-171.9	-8.62	-171.9	-15.7	-171.9	-22.2	-171.9	-16.42	-171.9	-17.42	-171.9	-17.9	-171.9	2.93	-171.9	-1.5	-171.9	-11.5	-171.9	0.43	-171.9	-3.53	-171.9	-4.9	-171.9	6.18	-171.9	5.22	-171.9	-0.42	-171.9	8.26	-171.9	2.36	-171.9	3.04	-171.9	-0.18	-171.9	-8.91	-171.9	-14.86	-171.9	-6.47	-171.9	-9.11	-171.9	-8.1	-171.9	1.35
-171	-8.83	-171	-15.73	-171	-22.34	-171	-17.54	-171	-15.74	-171	-16.81	-171	2.6	-171	-2.92	-171	-10.69	-171	-1.07	-171	-3.88	-171	-3.96	-171	6.8	-171	3.51	-171	0.26	-171	8.33	-171	3.28	-171	2.97	-171	0.7	-171	-9.31	-171	-15.85	-171	-3.36	-171	-10.36	-171	-6.23	-171	-0.51
-170.1	-6.62	-170.1	-15.39	-170.1	-20.38	-170.1	-14.78	-170.1	-15.96	-170.1	-16.72	-170.1	5.95	-170.1	-4.04	-170.1	-9.14	-170.1	1.57	-170.1	-3.24	-170.1	-2.29	-170.1	7.86	-170.1	4.68	-170.1	1.57	-170.1	6.67	-170.1	3.38	-170.1	6.24	-170.1	0.49	-170.1	-8.85	-170.1	-13.8	-170.1	-5.17	-170.1	-9.85	-170.1	-6.77	-170.1	-0.45
-169.2	-8.41	-169.2	-12.48	-169.2	-24.09	-169.2	-18.17	-169.2	-18.3	-169.2	-15.79	-169.2	2.67	-169.2	-2.39	-169.2	-9.58	-169.2	-1.4	-169.2	-3.76	-169.2	-3.25	-169.2	4.93	-169.2	5.03	-169.2	0.31	-169.2	6.8	-169.2	4.02	-169.2	4.25	-169.2	0.73	-169.2	-8.93	-169.2	-17.04	-169.2	-6.43	-169.2	-7.94	-169.2	-8.41	-169.2	-1.36
-168.3	-7.08	-168.3	-15.14	-168.3	-20.88	-168.3	-14.38	-168.3	-19.69	-168.3	-13.74	-168.3	5.04	-168.3	-3.7	-168.3	-10.38	-168.3	-3.49	-168.3	-2.86	-168.3	-1.26	-168.3	5.65	-168.3	6.21	-168.3	0.8	-168.3	6.82	-168.3	3.51	-168.3	5.73	-168.3	-1.15	-168.3	-7.83	-168.3	-14.92	-168.3	-1.21	-168.3	-9.37	-168.3	-8.25	-168.3	-2
-167.4	-7.09	-167.4	-15.42	-167.4	-18.99	-167.4	-15.5	-167.4	-16.48	-167.4	-17.02	-167.4	4.02	-167.4	-2.61	-167.4	-10.1	-167.4	1.15	-167.4	-3.01	-167.4	-3.93	-167.4	7.17	-167.4	3.98	-167.4	1.15	-167.4	8.65	-167.4	4.3	-167.4	4.32	-167.4	0.16	-167.4	-8.55	-167.4	-12.78	-167.4	-3.98	-167.4	-6.29	-167.4	-5.07	-167.4	-1.53
-166.5	-8.62	-166.5	-14.17	-166.5	-24.17	-166.5	-15.36	-166.5	-15.55	-166.5	-18.62	-166.5	1.86	-166.5	-2.87	-166.5	-10.06	-166.5	-2.11	-166.5	-2.76	-166.5	-2.1	-166.5	6.36	-166.5	5.33	-166.5	-0.26	-166.5	5.38	-166.5	3.31	-166.5	4.46	-166.5	0.23	-166.5	-9.01	-166.5	-15.13	-166.5	-5.73	-166.5	-9.63	-166.5	-7.85	-166.5	-1.22
-165.6	-5.59	-165.6	-14.39	-165.6	-23.54	-165.6	-14.41	-165.6	-15.99	-165.6	-17.25	-165.6	1.71	-165.6	-2.52	-165.6	-11.17	-165.6	-1.9	-165.6	-1.88	-165.6	-1.14	-165.6	4.05	-165.6	3.37	-165.6	0.43	-165.6	8.63	-165.6	5.1	-165.6	5.14	-165.6	0.62	-165.6	-7.22	-165.6	-14.41	-165.6	-3.96	-165.6	-9.55	-165.6	-5.43	-165.6	0.4
-164.7	-8.83	-164.7	-15.16	-164.7	-22.97	-164.7	-15.19	-164.7	-16.04	-164.7	-16.84	-164.7	2.18	-164.7	-4.47	-164.7	-10.97	-164.7	0.68	-164.7	-4.38	-164.7	-2.57	-164.7	6.47	-164.7	4.74	-164.7	2.12	-164.7	7.69	-164.7	2.09	-164.7	6.78	-164.7	-1.68	-164.7	-8.81	-164.7	-13.11	-164.7	-5.32	-164.7	-9.92	-164.7	-4.75	-164.7	0.25
-163.8	-6.34	-163.8	-13.27	-163.8	-22.69	-163.8	-15.63	-163.8	-16.74	-163.8	-14.23	-163.8	1.26	-163.8	-2	-163.8	-10.67	-163.8	-1.06	-163.8	-2.22	-163.8	-2.29	-163.8	6.03	-163.8	5.79	-163.8	1.97	-163.8	7.93	-163.8	2.41	-163.8	8.04	-163.8	0.55	-163.8	-6.34	-163.8	-13.45	-163.8	-3.5	-163.8	-8.56	-163.8	-5.86	-163.8	-0.23
-162.9	-9.11	-162.9	-12.4	-162.9	-22.12	-162.9	-15.42	-162.9	-18.2	-162.9	-13.19	-162.9	1.6	-162.9	-2.93	-162.9	-10.14	-162.9	-0.56	-162.9	-2.72	-162.9	0.23	-162.9	4.97	-162.9	4.61	-162.9	2.7	-162.9	5.44	-162.9	3.14	-162.9	7.2	-162.9	-1.08	-162.9	-10	-162.9	-12.28	-162.9	-5.38	-162.9	-7.5	-162.9	-5.92	-162.9	-2.39
-162	-8.76	-162	-14.88	-162	-21.33	-162	-16.28	-162	-12.08	-162	-13.93	-162	5.11	-162	-4.67	-162	-10.49	-162	-1.32	-162	-2.02	-162	-2.21	-162	7.59	-162	1.95	-162	0.86	-162	8.83	-162	2.87	-162	5.72	-162	0.42	-162	-8.79	-162	-14.87	-162	-2.75	-162	-7.86	-162	-6.73	-162	-3.51
-161.1	-7.33	-161.1	-14.1	-161.1	-18.62	-161.1	-11.63	-161.1	-15.01	-161.1	-15.15	-161.1	2.73	-161.1	-3.49	-161.1	-9.35	-161.1	-2.36	-161.1	-0.95	-161.1	-1.86	-161.1	3.94	-161.1	3.41	-161.1	2.84	-161.1	5.78	-161.1	4.83	-161.1	2.55	-161.1	3.78	-161.1	-7.33	-161.1	-11.85	-161.1	-4.8	-161.1	-6.41	-161.1	-10.38	-161.1	0.57
-160.2	-6.58	-160.2	-13.12	-160.2	-19.12	-160.2	-14.16	-160.2	-14.6	-160.2	-14.9	-160.2	3.69	-160.2	-3.85	-160.2	-6.47	-160.2	-3.17	-160.2	-2.02	-160.2	-0.63	-160.2	8.67	-160.2	5.16	-160.2	4.87	-160.2	8.68	-160.2	3.8	-160.2	6.91	-160.2	2.94	-160.2	-8.09	-160.2	-12.29	-160.2	-3.07	-160.2	-8.38	-160.2	-5.95	-160.2	0.49
-159.3	-7.64	-159.3	-14.96	-159.3	-21.74	-159.3	-14.2	-159.3	-17.25	-159.3	-16.1	-159.3	2.18	-159.3	-4.96	-159.3	-10.12	-159.3	-1.89	-159.3	-3.2	-159.3	-4.58	-159.3	4.57	-159.3	6.61	-159.3	-0.07	-159.3	9.24	-159.3	1.24	-159.3	2.58	-159.3	0.9	-159.3	-7.74	-159.3	-13.94	-159.3	-2.71	-159.3	-9.45	-159.3	-9.04	-159.3	-0.53
-158.4	-6.89	-158.4	-14.66	-158.4	-18.87	-158.4	-13.74	-158.4	-16.06	-158.4	-14.02	-158.4	0.78	-158.4	-3.06	-158.4	-8.59	-158.4	-2.44	-158.4	-4.91	-158.4	-2.35	-158.4	4.93	-158.4	5.62	-158.4	1.78	-158.4	7.56	-158.4	2.27	-158.4	5.05	-158.4	0.42	-158.4	-7.15	-158.4	-12.06	-158.4	-4.68	-158.4	-6.36	-158.4	-7.35	-158.4	-2.84
-157.5	-7.94	-157.5	-12.43	-157.5	-19.62	-157.5	-14.25	-157.5	-17.33	-157.5	-14.75	-157.5	2.27	-157.5	-3.85	-157.5	-9	-157.5	-1.49	-157.5	-1.75	-157.5	-3.76	-157.5	6.17	-157.5	3.46	-157.5	1.48	-157.5	4.5	-157.5	2.1	-157.5	3.36	-157.5	-1.86	-157.5	-6.57	-157.5	-11.63	-157.5	-5.55	-157.5	-8.58	-157.5	-7.34	-157.5	-3.27
-156.6	-7.02	-156.6	-14.37	-156.6	-18.82	-156.6	-14.48	-156.6	-15.47	-156.6	-15.01	-156.6	4.43	-156.6	-2.71	-156.6	-9.72	-156.6	-2.12	-156.6	-1.59	-156.6	-3.4	-156.6	6.71	-156.6	4.16	-156.6	-0.27	-156.6	6.32	-156.6	5.71	-156.6	3.53	-156.6	3.09	-156.6	-7.11	-156.6	-11.1	-156.6	-5.48	-156.6	-7.46	-156.6	-9.75	-156.6	0.22
-155.7	-7.65	-155.7	-15.73	-155.7	-19.07	-155.7	-16.09	-155.7	-16.45	-155.7	-12.91	-155.7	2.49	-155.7	-3.78	-155.7	-10.39	-155.7	-2.43	-155.7	-2.41	-155.7	1.29	-155.7	3.88	-155.7	3.21	-155.7	1.25	-155.7	6.66	-155.7	2.76	-155.7	4.69	-155.7	0.2	-155.7	-9.6	-155.7	-14.36	-155.7	-6.36	-155.7	-7.11	-155.7	-8.38	-155.7	0.39
-154.8	-8.32	-154.8	-12.4	-154.8	-19.34	-154.8	-10.9	-154.8	-17.44	-154.8	-13.1	-154.8	1.87	-154.8	-0.29	-154.8	-8.42	-154.8	0.32	-154.8	-4.36	-154.8	-1.34	-154.8	5.36	-154.8	4.67	-154.8	1.87	-154.8	7.82	-154.8	2.1	-154.8	1.72	-154.8	1.51	-154.8	-8.72	-154.8	-12.51	-154.8	-5.01	-154.8	-6.65	-154.8	-7.66	-154.8	-0.64
-153.9	-6.35	-153.9	-12.41	-153.9	-18.64	-153.9	-13.25	-153.9	-17.04	-153.9	-15.76	-153.9	4.31	-153.9	-2.83	-153.9	-9.77	-153.9	-0.21	-153.9	-2.99	-153.9	-0.55	-153.9	4.48	-153.9	1.81	-153.9	0.88	-153.9	6.24	-153.9	4.6	-153.9	6.3	-153.9	-1.7	-153.9	-8.55	-153.9	-15.57	-153.9	-4.24	-153.9	-6.88	-153.9	-4.68	-153.9	-2.84
-153	-6.67	-153	-13.63	-153	-19.35	-153	-13.28	-153	-18.05	-153	-12.55	-153	3.34	-153	-3.81	-153	-8.46	-153	-2.88	-153	-4.45	-153	-1.41	-153	6.13	-153	3.4	-153	1.51	-153	8.77	-153	3.28	-153	4.89	-153	-0.1	-153	-7.42	-153	-13.67	-153	-4	-153	-8.15	-153	-6.51	-153	-0.82
-152.1	-6.06	-152.1	-14.51	-152.1	-17.1	-152.1	-14.6	-152.1	-16.69	-152.1	-15.66	-152.1	1.74	-152.1	-3.03	-152.1	-9.67	-152.1	-1.18	-152.1	-3.63	-152.1	-3.5	-152.1	5.37	-152.1	1.84	-152.1	1.24	-152.1	4.92	-152.1	3.12	-152.1	6.05	-152.1	1.83	-152.1	-10.91	-152.1	-11.74	-152.1	-4.06	-152.1	-6.54	-152.1	-5.53	-152.1	-2.08
-151.2	-8.6	-151.2	-12.55	-151.2	-18.29	-151.2	-12.69	-151.2	-17.7	-151.2	-13.81	-151.2	3.05	-151.2	-5.49	-151.2	-8.38	-151.2	-2.34	-151.2	-2.78	-151.2	-1.22	-151.2	7.62	-151.2	1.45	-151.2	-0.04	-151.2	6.08	-151.2	2.66	-151.2	4.81	-151.2	0.13	-151.2	-8.79	-151.2	-12.62	-151.2	-3.76	-151.2	-9.21	-151.2	-5.25	-151.2	-1.74
-150.3	-5.76	-150.3	-14.5	-150.3	-20.47	-150.3	-12.35	-150.3	-11.9	-150.3	-15.34	-150.3	3.7	-150.3	-0.94	-150.3	-9.58	-150.3	-1.38	-150.3	-0.78	-150.3	-2.17	-150.3	7.98	-150.3	6.17	-150.3	0.8	-150.3	6.13	-150.3	4.55	-150.3	5.05	-150.3	0.03	-150.3	-10.24	-150.3	-12.05	-150.3	-3.12	-150.3	-5.38	-150.3	-5.92	-150.3	-1.86
-149.4	-3.25	-149.4	-13.16	-149.4	-17.87	-149.4	-15.71	-149.4	-16.92	-149.4	-14.78	-149.4	4.77	-149.4	-2.81	-149.4	-9.17	-149.4	-4.61	-149.4	-1.97	-149.4	-2.4	-149.4	6.28	-149.4	2.84	-149.4	0.19	-149.4	6.68	-149.4	4.77	-149.4	6.86	-149.4	-0.35	-149.4	-8.26	-149.4	-13.32	-149.4	-4.05	-149.4	-6.64	-149.4	-4.6	-149.4	0.2
-148.5	-6.5	-148.5	-11.49	-148.5	-18.17	-148.5	-12.51	-148.5	-16.54	-148.5	-13.5	-148.5	3.57	-148.5	-3.11	-148.5	-10.13	-148.5	-1.26	-148.5	-2.43	-148.5	-3.29	-148.5	6.75	-148.5	0.32	-148.5	0.3	-148.5	8.04	-148.5	5.39	-148.5	3.16	-148.5	1.1	-148.5	-10.48	-148.5	-13.32	-148.5	-2.84	-148.5	-6.24	-148.5	-7.42	-148.5	1.4
-147.6	-5.72	-147.6	-10.45	-147.6	-20.27	-147.6	-14.18	-147.6	-16.47	-147.6	-14.88	-147.6	4.5	-147.6	-2.65	-147.6	-9.82	-147.6	-2.26	-147.6	-4.2	-147.6	-4.1	-147.6	5.72	-147.6	1.73	-147.6	1.26	-147.6	5.86	-147.6	3.69	-147.6	2.56	-147.6	2.37	-147.6	-5.37	-147.6	-11.53	-147.6	-0.65	-147.6	-7.61	-147.6	-6.46	-147.6	-2.17
-146.7	-6.14	-146.7	-12.6	-146.7	-17.6	-146.7	-14.79	-146.7	-15.82	-146.7	-13.11	-146.7	1.44	-146.7	-3.26	-146.7	-9.88	-146.7	-2.03	-146.7	-3.69	-146.7	-2.25	-146.7	3.93	-146.7	1.79	-146.7	-0.43	-146.7	7.23	-146.7	4.26	-146.7	5.63	-146.7	-0.55	-146.7	-6.75	-146.7	-12.14	-146.7	-4.33	-146.7	-6.79	-146.7	-5.14	-146.7	-1.21
-145.8	-8.34	-145.8	-11.35	-145.8	-15.65	-145.8	-9.61	-145.8	-15.12	-145.8	-12.74	-145.8	2.8	-145.8	-2.91	-145.8	-6.35	-145.8	-1.61	-145.8	-3.06	-145.8	-1.81	-145.8	7.25	-145.8	5.08	-145.8	1.76	-145.8	6.39	-145.8	3.08	-145.8	3.28	-145.8	-0.22	-145.8	-7.49	-145.8	-11.87	-145.8	-3.23	-145.8	-6.24	-145.8	-5.52	-145.8	-1.14
-144.9	-6.76	-144.9	-13.19	-144.9	-17.22	-144.9	-12.24	-144.9	-12.81	-144.9	-13.17	-144.9	1.67	-144.9	-4.27	-144.9	-6.7	-144.9	-0.26	-144.9	-1.28	-144.9	-1.46	-144.9	3.36	-144.9	4.32	-144.9	2.72	-144.9	8.74	-144.9	2.16	-144.9	6.22	-144.9	-1.42	-144.9	-5.32	-144.9	-11.39	-144.9	-2.42	-144.9	-5.76	-144.9	-6.87	-144.9	-2.53
-144	-5.51	-144	-11.7	-144	-19.46	-144	-13.08	-144	-15.48	-144	-11.27	-144	1.17	-144	-3.36	-144	-10.34	-144	-0.44	-144	-1.49	-144	-2.38	-144	3.01	-144	1.3	-144	0.54	-144	5.89	-144	3.19	-144	3.02	-144	-0.26	-144	-9.38	-144	-9.91	-144	-4.8	-144	-4.88	-144	-4.54	-144	-1.32
-143.1	-5.11	-143.1	-11.06	-143.1	-17.15	-143.1	-12.76	-143.1	-14.01	-143.1	-10.6	-143.1	3.69	-143.1	-1.97	-143.1	-7.46	-143.1	-1.36	-143.1	-5.52	-143.1	-2.12	-143.1	7.38	-143.1	5.14	-143.1	0.79	-143.1	8.37	-143.1	2.25	-143.1	5.26	-143.1	2.18	-143.1	-5.34	-143.1	-11.81	-143.1	-2.56	-143.1	-7.85	-143.1	-5.63	-143.1	1.45
-142.2	-4.39	-142.2	-12.06	-142.2	-18.99	-142.2	-14.06	-142.2	-12.62	-142.2	-11.58	-142.2	-0.2	-142.2	-2.86	-142.2	-9.24	-142.2	-2.36	-142.2	-1.85	-142.2	-3.69	-142.2	3.57	-142.2	4.79	-142.2	-0.12	-142.2	6.82	-142.2	4.38	-142.2	5.17	-142.2	0.83	-142.2	-7.45	-142.2	-13.24	-142.2	-2.58	-142.2	-6.32	-142.2	-5.53	-142.2	-0.09
-141.3	-6.81	-141.3	-9.48	-141.3	-16.77	-141.3	-10.89	-141.3	-12.07	-141.3	-11.62	-141.3	2.92	-141.3	-3.41	-141.3	-8	-141.3	1.03	-141.3	-1.09	-141.3	-4.66	-141.3	6.55	-141.3	3.78	-141.3	0.45	-141.3	7.9	-141.3	4.97	-141.3	3.55	-141.3	0.67	-141.3	-7.44	-141.3	-10.1	-141.3	-4.83	-141.3	-7	-141.3	-3.93	-141.3	-0.53
-140.4	-7.57	-140.4	-11.52	-140.4	-18.2	-140.4	-12.76	-140.4	-12.6	-140.4	-11.78	-140.4	0.23	-140.4	-3.04	-140.4	-7.88	-140.4	-1.03	-140.4	-2.33	-140.4	-0.16	-140.4	5.21	-140.4	3.25	-140.4	2.2	-140.4	6.84	-140.4	3.26	-140.4	2.93	-140.4	1.45	-140.4	-6.48	-140.4	-8.91	-140.4	-2.58	-140.4	-4.73	-140.4	-6.75	-140.4	-0.73
-139.5	-7.07	-139.5	-10.86	-139.5	-16.84	-139.5	-12.82	-139.5	-12.04	-139.5	-13.42	-139.5	2.56	-139.5	0.18	-139.5	-8.53	-139.5	-1.78	-139.5	-0.65	-139.5	-3.41	-139.5	5.24	-139.5	6.99	-139.5	-0.01	-139.5	3.03	-139.5	3.05	-139.5	2.88	-139.5	0.8	-139.5	-6.59	-139.5	-10.08	-139.5	-4.95	-139.5	-5.71	-139.5	-4.53	-139.5	0.3
-138.6	-4.51	-138.6	-14.25	-138.6	-17.21	-138.6	-11.64	-138.6	-14.51	-138.6	-12.28	-138.6	1.83	-138.6	-4.17	-138.6	-8.58	-138.6	1.35	-138.6	-3.76	-138.6	-2.94	-138.6	6.14	-138.6	1.89	-138.6	1.34	-138.6	7.79	-138.6	1.23	-138.6	4.34	-138.6	2.5	-138.6	-7.77	-138.6	-10.08	-138.6	-2.51	-138.6	-6.05	-138.6	-4.1	-138.6	0.68
-137.7	-5.82	-137.7	-11.83	-137.7	-17.53	-137.7	-11.8	-137.7	-10.76	-137.7	-14.07	-137.7	1.86	-137.7	-4.36	-137.7	-9.32	-137.7	-0.36	-137.7	-1.24	-137.7	-2.46	-137.7	4.31	-137.7	1.78	-137.7	3.23	-137.7	5.1	-137.7	5.09	-137.7	5.78	-137.7	1.89	-137.7	-8.11	-137.7	-9.93	-137.7	-3.84	-137.7	-6.45	-137.7	-6.14	-137.7	0.54
-136.8	-4.07	-136.8	-12	-136.8	-15.35	-136.8	-10.94	-136.8	-14.07	-136.8	-13.07	-136.8	2.73	-136.8	-3.24	-136.8	-9.22	-136.8	-0.72	-136.8	0.69	-136.8	-1.23	-136.8	5.14	-136.8	1.92	-136.8	-0.77	-136.8	3.03	-136.8	4.9	-136.8	4.56	-136.8	-1.84	-136.8	-8.11	-136.8	-10.95	-136.8	-4.94	-136.8	-6.86	-136.8	-6.2	-136.8	-1.69
-135.9	-6.24	-135.9	-11.87	-135.9	-17.88	-135.9	-11.17	-135.9	-11.11	-135.9	-11.73	-135.9	2.28	-135.9	-2.21	-135.9	-7.2	-135.9	-1.37	-135.9	-0.04	-135.9	-2.58	-135.9	2.37	-135.9	2.61	-135.9	1.16	-135.9	4.6	-135.9	1.97	-135.9	7.17	-135.9	-0.96	-135.9	-5.51	-135.9	-10.92	-135.9	-4.72	-135.9	-7.92	-135.9	-6.25	-135.9	0.04
-135	-6.6	-135	-10.96	-135	-15.65	-135	-9.79	-135	-12.88	-135	-13.01	-135	1.93	-135	-1.98	-135	-8.42	-135	-0.27	-135	-3.34	-135	-3.53	-135	5.42	-135	5.97	-135	-0.99	-135	6.19	-135	1.92	-135	2.04	-135	-0.65	-135	-6.71	-135	-10.48	-135	-3.01	-135	-6.34	-135	-8.7	-135	-1.29
-134.1	-5.49	-134.1	-11.97	-134.1	-17.09	-134.1	-11.03	-134.1	-15.02	-134.1	-11.71	-134.1	3.5	-134.1	-2.3	-134.1	-8.5	-134.1	0.96	-134.1	-5.11	-134.1	-2.66	-134.1	5.81	-134.1	2.27	-134.1	0.5	-134.1	5.5	-134.1	4.08	-134.1	1.95	-134.1	-0.34	-134.1	-7.94	-134.1	-9.98	-134.1	-3.72	-134.1	-4.95	-134.1	-6.38	-134.1	-0.47
-133.2	-6.42	-133.2	-11.71	-133.2	-15.79	-133.2	-11.57	-133.2	-13.25	-133.2	-14	-133.2	0.73	-133.2	-4.06	-133.2	-5.25	-133.2	-2.02	-133.2	-1.58	-133.2	-1.38	-133.2	2.1	-133.2	2.32	-133.2	1.79	-133.2	7.11	-133.2	3.52	-133.2	5.82	-133.2	0.61	-133.2	-5.8	-133.2	-11.84	-133.2	-2.51	-133.2	-5.83	-133.2	-4.39	-133.2	1.59
-132.3	-7.14	-132.3	-11.29	-132.3	-15.36	-132.3	-13.55	-132.3	-14.97	-132.3	-9.08	-132.3	2.81	-132.3	-1.83	-132.3	-7.65	-132.3	-0.08	-132.3	-3	-132.3	1.53	-132.3	5.74	-132.3	3	-132.3	1.39	-132.3	6.79	-132.3	1.47	-132.3	2.66	-132.3	1.35	-132.3	-6.24	-132.3	-8.19	-132.3	-4.71	-132.3	-6.7	-132.3	-8.1	-132.3	-1.6
-131.4	-5.13	-131.4	-12.8	-131.4	-17.12	-131.4	-11.14	-131.4	-13.73	-131.4	-8.29	-131.4	4.22	-131.4	-3.46	-131.4	-7.62	-131.4	-0.18	-131.4	-1.45	-131.4	0.17	-131.4	5.61	-131.4	2.5	-131.4	0.07	-131.4	4.18	-131.4	3.28	-131.4	5.05	-131.4	0.58	-131.4	-6.63	-131.4	-10.87	-131.4	-3.97	-131.4	-6.14	-131.4	-4.61	-131.4	-0.67
-130.5	-6.48	-130.5	-10.69	-130.5	-14.81	-130.5	-10.63	-130.5	-11.46	-130.5	-8.62	-130.5	1.9	-130.5	-2.06	-130.5	-8.25	-130.5	0.12	-130.5	-2.37	-130.5	1.39	-130.5	5.01	-130.5	3.14	-130.5	-0.02	-130.5	6.5	-130.5	4.01	-130.5	4.65	-130.5	2.03	-130.5	-5.3	-130.5	-11.04	-130.5	-4.58	-130.5	-5.16	-130.5	-5.68	-130.5	1.6
-129.6	-6.26	-129.6	-11.87	-129.6	-13.71	-129.6	-12.04	-129.6	-11.55	-129.6	-9.92	-129.6	2.18	-129.6	-3.7	-129.6	-6.93	-129.6	-4.06	-129.6	-0.55	-129.6	-2.31	-129.6	6.75	-129.6	3.75	-129.6	0.91	-129.6	4.43	-129.6	6.11	-129.6	1.88	-129.6	0.7	-129.6	-6.8	-129.6	-12.32	-129.6	-4.43	-129.6	-2.23	-129.6	-7.68	-129.6	-0.61
-128.7	-4.7	-128.7	-13.63	-128.7	-14.23	-128.7	-9.83	-128.7	-12.13	-128.7	-7.58	-128.7	5	-128.7	-4.83	-128.7	-5.24	-128.7	-0.91	-128.7	-4.96	-128.7	1.03	-128.7	5.51	-128.7	2.58	-128.7	0.71	-128.7	3.8	-128.7	2.58	-128.7	5.75	-128.7	0.25	-128.7	-5.97	-128.7	-10.97	-128.7	-2.12	-128.7	-1.64	-128.7	-4.98	-128.7	-0.19
-127.8	-7.05	-127.8	-10.17	-127.8	-15.57	-127.8	-11.99	-127.8	-10.82	-127.8	-10.98	-127.8	3.35	-127.8	-2.7	-127.8	-8.27	-127.8	-2.74	-127.8	-2.93	-127.8	-1.92	-127.8	4.41	-127.8	1	-127.8	1.12	-127.8	5.05	-127.8	2.19	-127.8	4.42	-127.8	-0.45	-127.8	-6.86	-127.8	-11.93	-127.8	-2.18	-127.8	-1.38	-127.8	-5.99	-127.8	-0.69
-126.9	-6.15	-126.9	-9.25	-126.9	-14.8	-126.9	-12.43	-126.9	-11.63	-126.9	-11.44	-126.9	2.19	-126.9	-2.22	-126.9	-8.77	-126.9	-3.7	-126.9	-1.81	-126.9	-0.6	-126.9	5.15	-126.9	4.49	-126.9	-1.52	-126.9	6.78	-126.9	2.56	-126.9	3.58	-126.9	-1.01	-126.9	-4.32	-126.9	-9.5	-126.9	-0.74	-126.9	-5.58	-126.9	-5.16	-126.9	-0.74
-126	-5.36	-126	-8.16	-126	-13.33	-126	-11.55	-126	-13.28	-126	-11.18	-126	2.7	-126	-1.04	-126	-7.43	-126	-0.08	-126	-5.36	-126	-0.25	-126	3.47	-126	2.58	-126	-0.67	-126	6.48	-126	1.85	-126	5.03	-126	-0.19	-126	-5.62	-126	-8.77	-126	-2.45	-126	-4.19	-126	-5.02	-126	-0.17
-125.1	-4.67	-125.1	-10.69	-125.1	-12.54	-125.1	-9.21	-125.1	-13.24	-125.1	-12.2	-125.1	5.38	-125.1	-2.94	-125.1	-5.88	-125.1	0.24	-125.1	-2.04	-125.1	-2.64	-125.1	7.65	-125.1	2.86	-125.1	0.76	-125.1	7.06	-125.1	4.57	-125.1	3.34	-125.1	-0.64	-125.1	-4.72	-125.1	-11.24	-125.1	-0.48	-125.1	-4.17	-125.1	-8.37	-125.1	-1.15
-124.2	-4.85	-124.2	-8.96	-124.2	-13.74	-124.2	-9.23	-124.2	-12.59	-124.2	-8.96	-124.2	2.25	-124.2	-2.26	-124.2	-7.85	-124.2	0.47	-124.2	-3.68	-124.2	0.88	-124.2	6.73	-124.2	2.74	-124.2	2.71	-124.2	5.63	-124.2	1.26	-124.2	6.91	-124.2	0.8	-124.2	-5.29	-124.2	-11.62	-124.2	-2.86	-124.2	-6.06	-124.2	-3.89	-124.2	1.88
-123.3	-5.36	-123.3	-11.78	-123.3	-13.04	-123.3	-10.22	-123.3	-11.1	-123.3	-8.44	-123.3	2.39	-123.3	-2.04	-123.3	-4.6	-123.3	-2.29	-123.3	-2.54	-123.3	-1	-123.3	4.95	-123.3	3.25	-123.3	3.62	-123.3	4.17	-123.3	1.94	-123.3	4.3	-123.3	-1.04	-123.3	-7.76	-123.3	-8.51	-123.3	-3.6	-123.3	-4.65	-123.3	-6.7	-123.3	-0.32
-122.4	-2.68	-122.4	-8.99	-122.4	-13.96	-122.4	-10.7	-122.4	-12.54	-122.4	-10.43	-122.4	5.43	-122.4	-3.19	-122.4	-6.46	-122.4	-0.16	-122.4	-3.14	-122.4	-1.97	-122.4	4.66	-122.4	0.2	-122.4	1	-122.4	4.8	-122.4	3.44	-122.4	5.57	-122.4	-0.39	-122.4	-6.83	-122.4	-11.16	-122.4	-1.92	-122.4	-5.61	-122.4	-4.41	-122.4	-0.25
-121.5	-4.29	-121.5	-10.39	-121.5	-14.42	-121.5	-9.1	-121.5	-12.47	-121.5	-10.63	-121.5	1.46	-121.5	-1.65	-121.5	-7.65	-121.5	-1.13	-121.5	-1.55	-121.5	-0.9	-121.5	1.92	-121.5	2.32	-121.5	-0.55	-121.5	4.76	-121.5	2.59	-121.5	3.17	-121.5	-1.2	-121.5	-7.77	-121.5	-10.93	-121.5	-2.55	-121.5	-3.98	-121.5	-6.39	-121.5	-1.31
-120.6	-4.37	-120.6	-7.24	-120.6	-14.55	-120.6	-8.71	-120.6	-11.49	-120.6	-8.2	-120.6	3.41	-120.6	-1.07	-120.6	-7.51	-120.6	0.15	-120.6	-0.85	-120.6	0.35	-120.6	4.35	-120.6	3.24	-120.6	2.28	-120.6	4.09	-120.6	3.62	-120.6	3.98	-120.6	-0.91	-120.6	-4.45	-120.6	-9.61	-120.6	-2.66	-120.6	-6.36	-120.6	-3.59	-120.6	-1.1
-119.7	-7.32	-119.7	-8.07	-119.7	-12.21	-119.7	-7.24	-119.7	-12.91	-119.7	-12.86	-119.7	1.94	-119.7	0.55	-119.7	-8.31	-119.7	-0.4	-119.7	-2.84	-119.7	-0.82	-119.7	4.54	-119.7	3.14	-119.7	0.02	-119.7	4.17	-119.7	1.81	-119.7	3.87	-119.7	1.51	-119.7	-7.19	-119.7	-9.24	-119.7	-2.93	-119.7	-2.79	-119.7	-4.36	-119.7	1.25
-118.8	-4.85	-118.8	-7.61	-118.8	-11.21	-118.8	-9.99	-118.8	-11.64	-118.8	-12.22	-118.8	2.24	-118.8	-1.32	-118.8	-6.88	-118.8	0.02	-118.8	-2.53	-118.8	-1.23	-118.8	2.72	-118.8	2.21	-118.8	1.51	-118.8	5.64	-118.8	5.17	-118.8	3.57	-118.8	-1.41	-118.8	-5.13	-118.8	-8.72	-118.8	-3.22	-118.8	-4.42	-118.8	-6.24	-118.8	0.75
-117.9	-6.31	-117.9	-9.46	-117.9	-14.69	-117.9	-8.54	-117.9	-12.04	-117.9	-9.55	-117.9	0.45	-117.9	-2.19	-117.9	-8.74	-117.9	-1.56	-117.9	-3.36	-117.9	-1.19	-117.9	2.78	-117.9	2.78	-117.9	-0.05	-117.9	5.73	-117.9	3.59	-117.9	5.72	-117.9	0.24	-117.9	-6.47	-117.9	-8.35	-117.9	-0.87	-117.9	-4.21	-117.9	-2.14	-117.9	-0.63
-117	-5.07	-117	-9.32	-117	-13.31	-117	-9.15	-117	-9.94	-117	-10.43	-117	0.76	-117	1.21	-117	-8.72	-117	-2.32	-117	-1.84	-117	-1.34	-117	3.05	-117	3.35	-117	-1.2	-117	4.68	-117	1.9	-117	2.6	-117	-2.62	-117	-4.74	-117	-9.16	-117	-2.38	-117	-6.3	-117	-4.95	-117	-0.84
-116.1	-4.41	-116.1	-7.66	-116.1	-13.36	-116.1	-7.87	-116.1	-12.69	-116.1	-10.29	-116.1	2.77	-116.1	-2.26	-116.1	-9.09	-116.1	-1.44	-116.1	-3.6	-116.1	-2.05	-116.1	4.41	-116.1	2.29	-116.1	-1.19	-116.1	4.89	-116.1	3.3	-116.1	4.75	-116.1	1.95	-116.1	-4.34	-116.1	-8.55	-116.1	-4.9	-116.1	-5.3	-116.1	-5.44	-116.1	1.74
-115.2	-4.04	-115.2	-9.86	-115.2	-15.62	-115.2	-8.72	-115.2	-12	-115.2	-11.77	-115.2	5.2	-115.2	-4.37	-115.2	-6.31	-115.2	-2.67	-115.2	-1.77	-115.2	-1.31	-115.2	4.22	-115.2	3.48	-115.2	1.88	-115.2	5.54	-115.2	4.34	-115.2	3.69	-115.2	0.39	-115.2	-4.29	-115.2	-7.51	-115.2	-2.38	-115.2	-4.15	-115.2	-4.33	-115.2	0.95
-114.3	-3.78	-114.3	-8.85	-114.3	-9.79	-114.3	-8.66	-114.3	-11.19	-114.3	-7.47	-114.3	3.12	-114.3	0.13	-114.3	-6.11	-114.3	-1.62	-114.3	-3.87	-114.3	-0.6	-114.3	2.49	-114.3	2.07	-114.3	0.19	-114.3	3.45	-114.3	1.09	-114.3	4.09	-114.3	-1.95	-114.3	-7.44	-114.3	-8.78	-114.3	-2.32	-114.3	-6.19	-114.3	-3.72	-114.3	0.29
-113.4	-6.24	-113.4	-11.6	-113.4	-12.65	-113.4	-9.53	-113.4	-10.85	-113.4	-6.52	-113.4	2.98	-113.4	-2.22	-113.4	-5.32	-113.4	-0.66	-113.4	-1.68	-113.4	-0.01	-113.4	4.76	-113.4	3.67	-113.4	1.73	-113.4	4.74	-113.4	1.98	-113.4	2.43	-113.4	1.27	-113.4	-5.83	-113.4	-7.47	-113.4	-1.18	-113.4	-6.46	-113.4	-4.42	-113.4	1.36
-112.5	-2.95	-112.5	-11.35	-112.5	-12.93	-112.5	-9.22	-112.5	-10.08	-112.5	-10.05	-112.5	0.77	-112.5	-2.75	-112.5	-4.27	-112.5	-0.44	-112.5	-4.07	-112.5	-2.02	-112.5	3.71	-112.5	5.2	-112.5	3.07	-112.5	4.64	-112.5	0.71	-112.5	5.76	-112.5	2.45	-112.5	-4.45	-112.5	-4.86	-112.5	-3.89	-112.5	-2.8	-112.5	-3.48	-112.5	2.95
-111.6	-6.02	-111.6	-11.04	-111.6	-14.02	-111.6	-7.96	-111.6	-11.76	-111.6	-7.75	-111.6	1.16	-111.6	-2.28	-111.6	-5.9	-111.6	-1.15	-111.6	-4.9	-111.6	-2.05	-111.6	2.11	-111.6	1.87	-111.6	-0.9	-111.6	4.84	-111.6	0.65	-111.6	2.2	-111.6	0.95	-111.6	-5.66	-111.6	-9.71	-111.6	-1.6	-111.6	-4.4	-111.6	-5.76	-111.6	-0.02
-110.7	-5.78	-110.7	-6.12	-110.7	-13.86	-110.7	-10.74	-110.7	-9.01	-110.7	-9.08	-110.7	-0.32	-110.7	-1.62	-110.7	-5.27	-110.7	-1.79	-110.7	-0.4	-110.7	-0.09	-110.7	2.23	-110.7	1.35	-110.7	1.37	-110.7	4.16	-110.7	3.95	-110.7	5.62	-110.7	-0.75	-110.7	-5.16	-110.7	-7.33	-110.7	-1.25	-110.7	-4.88	-110.7	-3.15	-110.7	-0.53
-109.8	-2.74	-109.8	-7.92	-109.8	-14	-109.8	-8.53	-109.8	-10.47	-109.8	-9.14	-109.8	3.88	-109.8	-1.77	-109.8	-8.36	-109.8	0.38	-109.8	-0.56	-109.8	-1.53	-109.8	4.17	-109.8	1.99	-109.8	0.56	-109.8	3.73	-109.8	2.38	-109.8	1.12	-109.8	-0.44	-109.8	-4.14	-109.8	-9.06	-109.8	-4.28	-109.8	-5.83	-109.8	-6.79	-109.8	-0.51
-108.9	-5.19	-108.9	-10.15	-108.9	-9.95	-108.9	-8.51	-108.9	-8.42	-108.9	-7.38	-108.9	3.64	-108.9	-0.01	-108.9	-5.81	-108.9	-0.75	-108.9	-0.74	-108.9	-2.12	-108.9	4.95	-108.9	3.02	-108.9	1.23	-108.9	4.35	-108.9	2.81	-108.9	1.65	-108.9	2.94	-108.9	-6.88	-108.9	-7.42	-108.9	-1.34	-108.9	-5.08	-108.9	-4.56	-108.9	2.3
-108	-4.03	-108	-6.57	-108	-12.24	-108	-4.83	-108	-6.62	-108	-10	-108	2.64	-108	-1.32	-108	-5.95	-108	1.11	-108	-2.02	-108	-0.64	-108	3.08	-108	3.19	-108	1.65	-108	5.42	-108	0.82	-108	3.59	-108	-1.43	-108	-5.3	-108	-7.9	-108	-3.91	-108	-4.02	-108	-4.11	-108	-0.9
-107.1	-4.38	-107.1	-6.28	-107.1	-13.47	-107.1	-6.58	-107.1	-8.44	-107.1	-9.86	-107.1	1.94	-107.1	-0.36	-107.1	-5.1	-107.1	0.9	-107.1	-1.92	-107.1	-0.83	-107.1	2.68	-107.1	3.09	-107.1	0.91	-107.1	4.06	-107.1	2.46	-107.1	2.58	-107.1	0.24	-107.1	-7.39	-107.1	-5.28	-107.1	-2.9	-107.1	-4.3	-107.1	-4.85	-107.1	1.07
-106.2	-4.14	-106.2	-8.08	-106.2	-10.68	-106.2	-5.92	-106.2	-9.13	-106.2	-9.93	-106.2	3.76	-106.2	-3.75	-106.2	-5.79	-106.2	-0.55	-106.2	-1.44	-106.2	-0.13	-106.2	4.8	-106.2	1.15	-106.2	0.32	-106.2	3.64	-106.2	1.58	-106.2	2.87	-106.2	0.07	-106.2	-6.32	-106.2	-7.73	-106.2	-4.53	-106.2	-2.88	-106.2	-5.08	-106.2	-0.98
-105.3	-2.06	-105.3	-8.66	-105.3	-9.92	-105.3	-8.57	-105.3	-7.91	-105.3	-6.58	-105.3	1.33	-105.3	-0.92	-105.3	-4.82	-105.3	-2.47	-105.3	-0.62	-105.3	0.67	-105.3	1.86	-105.3	2.67	-105.3	0.91	-105.3	3.47	-105.3	0.53	-105.3	4.24	-105.3	-1.84	-105.3	-3.98	-105.3	-7.82	-105.3	-2.19	-105.3	-4.2	-105.3	-2.9	-105.3	1.23
-104.4	-3.87	-104.4	-9.17	-104.4	-10.19	-104.4	-7.67	-104.4	-8.26	-104.4	-11.19	-104.4	1.73	-104.4	-1.72	-104.4	-5.08	-104.4	-2.85	-104.4	-1.22	-104.4	-3.72	-104.4	5.57	-104.4	1.05	-104.4	0.88	-104.4	4.76	-104.4	1.99	-104.4	3.55	-104.4	1.07	-104.4	-7.01	-104.4	-6.13	-104.4	-2.12	-104.4	-3.95	-104.4	-3.59	-104.4	-0.87
-103.5	-2.63	-103.5	-7.79	-103.5	-10.02	-103.5	-8.56	-103.5	-9.92	-103.5	-7.05	-103.5	0.39	-103.5	-2.32	-103.5	-5.24	-103.5	0.05	-103.5	-3.07	-103.5	-4.05	-103.5	3.64	-103.5	1.92	-103.5	0.88	-103.5	4.6	-103.5	2.46	-103.5	-0.19	-103.5	-1.27	-103.5	-4.6	-103.5	-7.91	-103.5	-2.72	-103.5	-2.53	-103.5	-6.59	-103.5	-1.91
-102.6	-4.41	-102.6	-5.55	-102.6	-11.4	-102.6	-9.51	-102.6	-9.94	-102.6	-8.71	-102.6	-0.13	-102.6	0.05	-102.6	-5.01	-102.6	-0.25	-102.6	-2.41	-102.6	-3.88	-102.6	1.84	-102.6	1.21	-102.6	2.51	-102.6	2.86	-102.6	-0.03	-102.6	1.33	-102.6	1.03	-102.6	-3.4	-102.6	-6.67	-102.6	-3.37	-102.6	-5.35	-102.6	-5.75	-102.6	2.16
-101.7	-4.25	-101.7	-7.36	-101.7	-13.94	-101.7	-9.85	-101.7	-9.16	-101.7	-6.91	-101.7	2.12	-101.7	-1.85	-101.7	-7.8	-101.7	-2.66	-101.7	-0.79	-101.7	-1.23	-101.7	2.26	-101.7	2.08	-101.7	1.63	-101.7	2.6	-101.7	1.45	-101.7	3.49	-101.7	-0.67	-101.7	-4.27	-101.7	-7.79	-101.7	-3.09	-101.7	-5.23	-101.7	-4.55	-101.7	-0.85
-100.8	-4.57	-100.8	-10.31	-100.8	-11.32	-100.8	-7.31	-100.8	-7.24	-100.8	-11.38	-100.8	-1.47	-100.8	-1.16	-100.8	-5.83	-100.8	-1.45	-100.8	-3.42	-100.8	-0.71	-100.8	1.64	-100.8	2.52	-100.8	0.39	-100.8	4.24	-100.8	0.19	-100.8	3.86	-100.8	-1.41	-100.8	-6.73	-100.8	-6.79	-100.8	-1.7	-100.8	-6.71	-100.8	-3.92	-100.8	-0.77
-99.9	-5.32	-99.9	-7.62	-99.9	-10.23	-99.9	-6.81	-99.9	-10.08	-99.9	-5.26	-99.9	4.4	-99.9	-2.51	-99.9	-5.16	-99.9	-1.31	-99.9	-1.92	-99.9	-0.36	-99.9	4.54	-99.9	2.74	-99.9	0.62	-99.9	4.14	-99.9	0.5	-99.9	3.93	-99.9	-0.51	-99.9	-4.79	-99.9	-6.65	-99.9	-1.33	-99.9	-6.69	-99.9	-4.83	-99.9	-1.01
-99	-5.01	-99	-7.63	-99	-10.46	-99	-6.54	-99	-11.67	-99	-7.42	-99	1.59	-99	-1.65	-99	-6.41	-99	0.12	-99	-1.61	-99	-2.74	-99	2.62	-99	2.22	-99	0.15	-99	4.86	-99	4.02	-99	1.49	-99	-0.1	-99	-3.65	-99	-7.39	-99	-2.97	-99	-5.04	-99	-4.31	-99	1.68
-98.1	-4.2	-98.1	-7.15	-98.1	-14.4	-98.1	-7.82	-98.1	-8.65	-98.1	-7.57	-98.1	-1.28	-98.1	-2.48	-98.1	-7.03	-98.1	-3.09	-98.1	-2.21	-98.1	-0.74	-98.1	2.82	-98.1	2.91	-98.1	-0.7	-98.1	2.27	-98.1	2.67	-98.1	3.14	-98.1	-0.5	-98.1	-4.53	-98.1	-7.68	-98.1	-3.27	-98.1	-2.11	-98.1	-3.64	-98.1	0.6
-97.2	-3.33	-97.2	-8.51	-97.2	-11.53	-97.2	-10.61	-97.2	-6.81	-97.2	-8.58	-97.2	1.9	-97.2	-1.08	-97.2	-7.02	-97.2	-0.98	-97.2	-1.51	-97.2	-1.22	-97.2	2.79	-97.2	0.85	-97.2	-0.65	-97.2	2.73	-97.2	1.71	-97.2	1.4	-97.2	0.83	-97.2	-6.85	-97.2	-6.42	-97.2	-2.31	-97.2	-3.32	-97.2	-4.31	-97.2	0.77
-96.3	-4.53	-96.3	-6.88	-96.3	-11.24	-96.3	-4.91	-96.3	-8.84	-96.3	-5.02	-96.3	-0.01	-96.3	-2.61	-96.3	-5.37	-96.3	0.13	-96.3	1.04	-96.3	-1.08	-96.3	2.8	-96.3	0.5	-96.3	-0.57	-96.3	3.51	-96.3	3.9	-96.3	1.16	-96.3	-1.74	-96.3	-7	-96.3	-7.26	-96.3	-3.53	-96.3	-4.03	-96.3	-5.96	-96.3	-1.89
-95.4	-2.32	-95.4	-5.4	-95.4	-9.71	-95.4	-5.53	-95.4	-7.03	-95.4	-6.89	-95.4	4.27	-95.4	-1.65	-95.4	-5.27	-95.4	-0.15	-95.4	-2.27	-95.4	-0.22	-95.4	3.89	-95.4	0.74	-95.4	1.04	-95.4	3.33	-95.4	1.48	-95.4	0.19	-95.4	0.53	-95.4	-3.81	-95.4	-5.7	-95.4	-2.2	-95.4	-3.72	-95.4	-4.85	-95.4	1.15
-94.5	-4.35	-94.5	-8.76	-94.5	-8.61	-94.5	-6.63	-94.5	-10.44	-94.5	-8.5	-94.5	1.46	-94.5	-2.09	-94.5	-4.42	-94.5	0.77	-94.5	-2.65	-94.5	-1.62	-94.5	3.85	-94.5	3.38	-94.5	2.18	-94.5	7.45	-94.5	2.21	-94.5	2.55	-94.5	-0.48	-94.5	-2.61	-94.5	-6.94	-94.5	-0.95	-94.5	-2.98	-94.5	-2.66	-94.5	-0.73
-93.6	-3.62	-93.6	-6.59	-93.6	-10.67	-93.6	-7.49	-93.6	-9.34	-93.6	-6.61	-93.6	1.43	-93.6	-0.49	-93.6	-7.22	-93.6	-1.34	-93.6	-1.56	-93.6	-1.17	-93.6	2.66	-93.6	1.53	-93.6	-0.95	-93.6	3.47	-93.6	2.45	-93.6	1.68	-93.6	-0.63	-93.6	-6.4	-93.6	-4.83	-93.6	-0.42	-93.6	-4.54	-93.6	-4.5	-93.6	0.05
-92.7	-2.69	-92.7	-7.34	-92.7	-11.43	-92.7	-6	-92.7	-7.23	-92.7	-5.86	-92.7	4.18	-92.7	-2.87	-92.7	-6.53	-92.7	-1.45	-92.7	-0.48	-92.7	-1.66	-92.7	3	-92.7	1.97	-92.7	0.38	-92.7	4.26	-92.7	2.76	-92.7	0.73	-92.7	1.22	-92.7	-3.57	-92.7	-6.5	-92.7	0.05	-92.7	-1.54	-92.7	-3.96	-92.7	2.25
-91.8	-3.45	-91.8	-7.06	-91.8	-10.53	-91.8	-6.68	-91.8	-8.08	-91.8	-6.86	-91.8	2.57	-91.8	-1.02	-91.8	-5.44	-91.8	-3.1	-91.8	-3.48	-91.8	-3.81	-91.8	2.69	-91.8	2.24	-91.8	1.25	-91.8	1.7	-91.8	3	-91.8	1.23	-91.8	-0.95	-91.8	-3.1	-91.8	-7.44	-91.8	-1.28	-91.8	-3.97	-91.8	-3.53	-91.8	-2.48
-90.9	-4.7	-90.9	-8.6	-90.9	-9.71	-90.9	-4.98	-90.9	-7.19	-90.9	-6.89	-90.9	1.97	-90.9	-1.9	-90.9	-3.94	-90.9	-0.78	-90.9	-0.5	-90.9	-0.65	-90.9	4.49	-90.9	2.3	-90.9	0.6	-90.9	2.72	-90.9	2.67	-90.9	4.56	-90.9	-0.79	-90.9	-3.68	-90.9	-6.64	-90.9	-0.91	-90.9	-2.65	-90.9	-5.78	-90.9	-0.48
-90	-4.23	-90	-5.68	-90	-8.36	-90	-6.47	-90	-8.25	-90	-6.81	-90	0.71	-90	-0.05	-90	-5.05	-90	-2.71	-90	-2.03	-90	-0.34	-90	4.37	-90	3.06	-90	1.24	-90	2.77	-90	1.83	-90	3.16	-90	2.51	-90	-4.6	-90	-7.61	-90	0.26	-90	-1.99	-90	-2.51	-90	0.03
-89.1	-4.65	-89.1	-5.6	-89.1	-10.22	-89.1	-8.73	-89.1	-8.48	-89.1	-6.74	-89.1	2.12	-89.1	-3.48	-89.1	-5	-89.1	-1.2	-89.1	-3.54	-89.1	-2.31	-89.1	2.98	-89.1	2.63	-89.1	0.61	-89.1	4.59	-89.1	-0.02	-89.1	1.62	-89.1	0.66	-89.1	-3.4	-89.1	-6.41	-89.1	-2.61	-89.1	-4.66	-89.1	-4.09	-89.1	0.53
-88.2	-4.32	-88.2	-6.69	-88.2	-9.95	-88.2	-5.88	-88.2	-7.57	-88.2	-5.88	-88.2	3.39	-88.2	-4.08	-88.2	-3.51	-88.2	-0.83	-88.2	-1.58	-88.2	-2.66	-88.2	3.57	-88.2	2.03	-88.2	3.22	-88.2	2.68	-88.2	3.69	-88.2	0.29	-88.2	-0.04	-88.2	-6.2	-88.2	-2.88	-88.2	-1.85	-88.2	-3.3	-88.2	-4.41	-88.2	-0.07
-87.3	-3.29	-87.3	-5.88	-87.3	-8.11	-87.3	-4.76	-87.3	-6.42	-87.3	-5.25	-87.3	0.75	-87.3	-2.72	-87.3	-5.06	-87.3	2.53	-87.3	-1.22	-87.3	-0.42	-87.3	3.73	-87.3	2.35	-87.3	1.26	-87.3	3.76	-87.3	2	-87.3	2.08	-87.3	1.5	-87.3	-4.67	-87.3	-5.54	-87.3	-1.81	-87.3	-4.26	-87.3	-4.97	-87.3	-0.78
-86.4	-1.64	-86.4	-6.12	-86.4	-8.55	-86.4	-7.15	-86.4	-5.94	-86.4	-9.43	-86.4	0.99	-86.4	-1.08	-86.4	-2.94	-86.4	-0.75	-86.4	-0.92	-86.4	-3.07	-86.4	3.1	-86.4	3.19	-86.4	0.49	-86.4	2.9	-86.4	2.56	-86.4	2.31	-86.4	0.39	-86.4	-4.22	-86.4	-8.01	-86.4	-2.78	-86.4	-4.19	-86.4	-2.62	-86.4	-0.21
-85.5	-2.14	-85.5	-5	-85.5	-6.84	-85.5	-5.71	-85.5	-7.39	-85.5	-6.57	-85.5	3.06	-85.5	-1.39	-85.5	-6.59	-85.5	-1.01	-85.5	-4.08	-85.5	-1.51	-85.5	4.82	-85.5	0.72	-85.5	-0.33	-85.5	0.61	-85.5	3.23	-85.5	2.42	-85.5	-0.05	-85.5	-4.64	-85.5	-6.82	-85.5	-6.01	-85.5	-3.45	-85.5	-3.46	-85.5	0.56
-84.6	-3.07	-84.6	-7.03	-84.6	-9.47	-84.6	-5.29	-84.6	-7.75	-84.6	-6.99	-84.6	0.92	-84.6	-2.82	-84.6	-5.06	-84.6	0.97	-84.6	-2.67	-84.6	-0.69	-84.6	3.06	-84.6	1.12	-84.6	2.47	-84.6	4.14	-84.6	2.65	-84.6	4.87	-84.6	-0.7	-84.6	-4.98	-84.6	-3.67	-84.6	-2.45	-84.6	-3.25	-84.6	-4.15	-84.6	-0.92
-83.7	-3.87	-83.7	-7.57	-83.7	-8.94	-83.7	-5.49	-83.7	-6.84	-83.7	-6.1	-83.7	3.42	-83.7	-2.8	-83.7	-5.55	-83.7	-0.96	-83.7	-0.12	-83.7	-2.68	-83.7	3.54	-83.7	-0.15	-83.7	0.3	-83.7	2.96	-83.7	1.87	-83.7	2.23	-83.7	-0.58	-83.7	-3.22	-83.7	-7.66	-83.7	-1.47	-83.7	-4.48	-83.7	-3.31	-83.7	1.21
-82.8	-2.66	-82.8	-6.58	-82.8	-9.41	-82.8	-4.94	-82.8	-6.8	-82.8	-3.34	-82.8	0.87	-82.8	-0.07	-82.8	-5.8	-82.8	-1.96	-82.8	-3.15	-82.8	-2.86	-82.8	2.21	-82.8	2.26	-82.8	-0.2	-82.8	1.73	-82.8	-0.38	-82.8	2.6	-82.8	-1.18	-82.8	-5.34	-82.8	-6.49	-82.8	-2.51	-82.8	-2.53	-82.8	-2.83	-82.8	0.32
-81.9	-3.92	-81.9	-5.28	-81.9	-7.48	-81.9	-5.3	-81.9	-7.46	-81.9	-6.08	-81.9	1	-81.9	-0.15	-81.9	-5.21	-81.9	0.3	-81.9	-1.19	-81.9	-2.96	-81.9	1.5	-81.9	3.44	-81.9	-0.27	-81.9	4.52	-81.9	1.57	-81.9	0.32	-81.9	-1.59	-81.9	-2.39	-81.9	-7.62	-81.9	-2.16	-81.9	-2.29	-81.9	-4.87	-81.9	1.38
-81	-1.39	-81	-5.48	-81	-8.54	-81	-7.69	-81	-4.98	-81	-6.42	-81	-0.87	-81	-0.35	-81	-5.33	-81	-0.55	-81	-1.8	-81	-1.4	-81	1.98	-81	2.67	-81	0.61	-81	1.23	-81	1.4	-81	2.42	-81	1.66	-81	-4.36	-81	-5.49	-81	-3.55	-81	-2.41	-81	-3.06	-81	0.15
-80.1	-2.2	-80.1	-5.43	-80.1	-8.56	-80.1	-6.19	-80.1	-7.91	-80.1	-4.43	-80.1	2.74	-80.1	-2.13	-80.1	-5.57	-80.1	-0.37	-80.1	-1.12	-80.1	-1.24	-80.1	5.23	-80.1	2.96	-80.1	1.37	-80.1	5.09	-80.1	3.49	-80.1	2.09	-80.1	0.68	-80.1	-1.41	-80.1	-4.07	-80.1	1.16	-80.1	-2.02	-80.1	-5.96	-80.1	-0.89
-79.2	-3.1	-79.2	-6.71	-79.2	-8.77	-79.2	-3.44	-79.2	-8.15	-79.2	-4.65	-79.2	1.38	-79.2	-3.77	-79.2	-2.23	-79.2	1.12	-79.2	-3.88	-79.2	-2.11	-79.2	2.07	-79.2	-1.74	-79.2	-0.58	-79.2	2.48	-79.2	-0.97	-79.2	2.5	-79.2	-1.05	-79.2	-6.31	-79.2	-8.8	-79.2	-1.75	-79.2	-1.47	-79.2	-3.44	-79.2	-1.51
-78.3	-3.32	-78.3	-3.81	-78.3	-10.26	-78.3	-2.4	-78.3	-6.56	-78.3	-4.8	-78.3	1.51	-78.3	0.09	-78.3	-7.7	-78.3	-2.05	-78.3	-1.78	-78.3	-1.34	-78.3	3.33	-78.3	2.12	-78.3	-1.39	-78.3	1.07	-78.3	1.14	-78.3	1.94	-78.3	1.77	-78.3	-2.66	-78.3	-6.12	-78.3	-3.66	-78.3	-2.88	-78.3	-5.67	-78.3	0.07
-77.4	-1.42	-77.4	-4.46	-77.4	-9.86	-77.4	-2.94	-77.4	-8.11	-77.4	-3.78	-77.4	1.05	-77.4	-1.22	-77.4	-4.63	-77.4	-0.38	-77.4	-1.76	-77.4	2.29	-77.4	2.84	-77.4	0.18	-77.4	-0.33	-77.4	4.84	-77.4	2.91	-77.4	3.68	-77.4	2.5	-77.4	-2.67	-77.4	-6.33	-77.4	-0.56	-77.4	-2.99	-77.4	-4.46	-77.4	1.57
-76.5	-1.98	-76.5	-6.13	-76.5	-8.77	-76.5	-3.64	-76.5	-6.37	-76.5	-6.19	-76.5	2.13	-76.5	-2.23	-76.5	-4.95	-76.5	0.76	-76.5	-2.19	-76.5	0.12	-76.5	4.02	-76.5	-0.18	-76.5	0.7	-76.5	3.98	-76.5	0.25	-76.5	0.51	-76.5	0.35	-76.5	-4.97	-76.5	-7.7	-76.5	-2.48	-76.5	-3.59	-76.5	-4.72	-76.5	-0.34
-75.6	-2.22	-75.6	-3.95	-75.6	-8.12	-75.6	-5.39	-75.6	-9.01	-75.6	-6.41	-75.6	-0.56	-75.6	-0.2	-75.6	-7.33	-75.6	0.29	-75.6	-1.31	-75.6	-1.53	-75.6	0.78	-75.6	1.28	-75.6	0.65	-75.6	1.09	-75.6	2.09	-75.6	3.17	-75.6	0.27	-75.6	-4.77	-75.6	-4.59	-75.6	-4.72	-75.6	-2.52	-75.6	-5.09	-75.6	-0.56
-74.7	0.18	-74.7	-4.05	-74.7	-7.46	-74.7	-4.74	-74.7	-7.36	-74.7	-5.35	-74.7	2.51	-74.7	-1	-74.7	-4.38	-74.7	-0.31	-74.7	0.62	-74.7	-0.35	-74.7	2.01	-74.7	2.36	-74.7	1.21	-74.7	3.47	-74.7	3.14	-74.7	1.33	-74.7	0.25	-74.7	-2.6	-74.7	-2.77	-74.7	-2.13	-74.7	-1.92	-74.7	-3.81	-74.7	0.07
-73.8	-1.92	-73.8	-6.68	-73.8	-5.88	-73.8	-6.48	-73.8	-6.79	-73.8	-6.72	-73.8	-1.12	-73.8	-0.8	-73.8	-4.65	-73.8	-1.76	-73.8	-0.05	-73.8	-3.57	-73.8	-0.54	-73.8	1.75	-73.8	-1.22	-73.8	-0.58	-73.8	2.74	-73.8	2.51	-73.8	-0.84	-73.8	-2.33	-73.8	-6.22	-73.8	-1.03	-73.8	-1.59	-73.8	-3.3	-73.8	-1.68
-72.9	-2.7	-72.9	-5.98	-72.9	-7.37	-72.9	-7.2	-72.9	-6.09	-72.9	-3.94	-72.9	3.1	-72.9	-1.99	-72.9	-5.04	-72.9	-0.96	-72.9	-1.99	-72.9	-3.72	-72.9	2.22	-72.9	-0.61	-72.9	0.38	-72.9	2.82	-72.9	0.47	-72.9	-0.08	-72.9	-2.62	-72.9	-3.29	-72.9	-6.93	-72.9	-1.64	-72.9	-0.96	-72.9	-2.69	-72.9	0.04
-72	-2.51	-72	-3.16	-72	-7.55	-72	-6.11	-72	-5.32	-72	-6.74	-72	-0.64	-72	0.01	-72	-5.49	-72	0.39	-72	-0.47	-72	0.17	-72	0.92	-72	2.49	-72	0.86	-72	5.16	-72	2.35	-72	2.62	-72	-0.18	-72	-3.48	-72	-4.88	-72	0.14	-72	-1.9	-72	-1.62	-72	-0.62
-71.1	-1.58	-71.1	-4.09	-71.1	-8.12	-71.1	-4.34	-71.1	-7.5	-71.1	-5.06	-71.1	1.34	-71.1	-2.11	-71.1	-4.28	-71.1	1.21	-71.1	-2.78	-71.1	-0.91	-71.1	2.54	-71.1	-1.22	-71.1	2	-71.1	1.97	-71.1	-0.3	-71.1	0.73	-71.1	1.77	-71.1	-3.57	-71.1	-4.6	-71.1	-1.4	-71.1	-2.31	-71.1	-2	-71.1	2.14
-70.2	-2.78	-70.2	-3.48	-70.2	-7.85	-70.2	-4.31	-70.2	-3.34	-70.2	-7.43	-70.2	1.19	-70.2	-2.09	-70.2	-6.3	-70.2	-2.03	-70.2	1.69	-70.2	-0.17	-70.2	2.58	-70.2	0.39	-70.2	-2.19	-70.2	2.34	-70.2	1.93	-70.2	4.21	-70.2	1.97	-70.2	-2.99	-70.2	-5.09	-70.2	0.07	-70.2	-3.33	-70.2	-2.79	-70.2	3.17
-69.3	-4.87	-69.3	-4.63	-69.3	-4.85	-69.3	-3.7	-69.3	-8.14	-69.3	-5.19	-69.3	1.5	-69.3	-0.11	-69.3	-2.87	-69.3	-0.23	-69.3	-2.93	-69.3	-1.41	-69.3	1.82	-69.3	3.48	-69.3	-0.57	-69.3	1.53	-69.3	2.96	-69.3	2.07	-69.3	-0.24	-69.3	-5.87	-69.3	-6.65	-69.3	-2.29	-69.3	-0.38	-69.3	-2.27	-69.3	-0.25
-68.4	-1.38	-68.4	-5.58	-68.4	-8.68	-68.4	-3.68	-68.4	-3.77	-68.4	-3.43	-68.4	0.91	-68.4	-3.49	-68.4	-1.9	-68.4	-1.72	-68.4	0.38	-68.4	0.03	-68.4	0.77	-68.4	-1.23	-68.4	1.47	-68.4	1.03	-68.4	0.46	-68.4	1.77	-68.4	-1	-68.4	-2.59	-68.4	-3.14	-68.4	-1.77	-68.4	-1.06	-68.4	-1.11	-68.4	-0.13
-67.5	-2.31	-67.5	-3.17	-67.5	-6.81	-67.5	-5.43	-67.5	-5.82	-67.5	-5.25	-67.5	0.58	-67.5	0.87	-67.5	-5.79	-67.5	-2.08	-67.5	0.48	-67.5	-2.74	-67.5	-0.05	-67.5	4.33	-67.5	0.78	-67.5	-0.01	-67.5	-0.35	-67.5	2.58	-67.5	0.55	-67.5	-1.5	-67.5	-2.95	-67.5	-4.07	-67.5	-3.55	-67.5	-2.17	-67.5	1.34
-66.6	-2.77	-66.6	-4.62	-66.6	-3.27	-66.6	-4.02	-66.6	-5.44	-66.6	-2.81	-66.6	-0.18	-66.6	-0.83	-66.6	-0.76	-66.6	-1.68	-66.6	1.8	-66.6	-3.65	-66.6	0.73	-66.6	-0.02	-66.6	3.46	-66.6	2.65	-66.6	4.23	-66.6	0.32	-66.6	-0.46	-66.6	-4.55	-66.6	-4.75	-66.6	0.52	-66.6	-3.06	-66.6	-2.91	-66.6	0.91
-65.7	-2.18	-65.7	-3.83	-65.7	-5.01	-65.7	-4.39	-65.7	-5.82	-65.7	-2.54	-65.7	-0.38	-65.7	-3.36	-65.7	-2.19	-65.7	-1.1	-65.7	0.18	-65.7	-1.39	-65.7	3.63	-65.7	-0.26	-65.7	2.34	-65.7	0.57	-65.7	3.03	-65.7	1.95	-65.7	2.1	-65.7	-3.89	-65.7	-4.79	-65.7	-1.01	-65.7	-2.18	-65.7	-2.37	-65.7	0.68
-64.8	-2.14	-64.8	-3.53	-64.8	-8.99	-64.8	-2.78	-64.8	-5.77	-64.8	-6.15	-64.8	1.01	-64.8	-1.76	-64.8	-5.3	-64.8	0.46	-64.8	-1.26	-64.8	-1.09	-64.8	2.69	-64.8	-0.88	-64.8	-0.4	-64.8	0.93	-64.8	1.27	-64.8	4.39	-64.8	2.01	-64.8	-2.99	-64.8	-2.79	-64.8	-1.58	-64.8	-2	-64.8	-2.04	-64.8	-0.37
-63.9	-2.28	-63.9	-4.44	-63.9	-6.83	-63.9	-3.12	-63.9	-5.13	-63.9	-3.96	-63.9	0.46	-63.9	-2.24	-63.9	-4.06	-63.9	-0.96	-63.9	-1.55	-63.9	-1.23	-63.9	0.47	-63.9	1.09	-63.9	-0.26	-63.9	0.87	-63.9	0.76	-63.9	1.79	-63.9	-2.89	-63.9	-2.22	-63.9	-3.28	-63.9	-0.79	-63.9	-1.41	-63.9	-3.25	-63.9	0.51
-63	-1.6	-63	-5.51	-63	-7.59	-63	-2.08	-63	-6.14	-63	-5.36	-63	1.82	-63	-1.15	-63	-3.28	-63	0.05	-63	-1.12	-63	-2.75	-63	0.48	-63	0.28	-63	2.58	-63	1.55	-63	3.32	-63	1.72	-63	-0.6	-63	-3.64	-63	-3.3	-63	-1.34	-63	-0.99	-63	-1.46	-63	1.98
-62.1	-4.74	-62.1	-1.27	-62.1	-8.1	-62.1	-5.11	-62.1	-4.64	-62.1	-3.82	-62.1	0.21	-62.1	-1.96	-62.1	-3.43	-62.1	-0.89	-62.1	0.53	-62.1	2.7	-62.1	3.48	-62.1	-2.11	-62.1	-0.15	-62.1	2.33	-62.1	5.18	-62.1	1.8	-62.1	-0.42	-62.1	-3.45	-62.1	-3.98	-62.1	-1.32	-62.1	-1.66	-62.1	-3.08	-62.1	-0.34
-61.2	-1.86	-61.2	-4.5	-61.2	-6.1	-61.2	-2.7	-61.2	-4.32	-61.2	-6.16	-61.2	-0.88	-61.2	-1.34	-61.2	-3.99	-61.2	-1.21	-61.2	-0.82	-61.2	-1.61	-61.2	1.1	-61.2	1.94	-61.2	0.66	-61.2	1.94	-61.2	1.03	-61.2	2.66	-61.2	0.77	-61.2	-1.85	-61.2	-1.88	-61.2	2.13	-61.2	-1.78	-61.2	-2.59	-61.2	-0.38
-60.3	-2.73	-60.3	-3.09	-60.3	-5.95	-60.3	-2.63	-60.3	-5.16	-60.3	-4.3	-60.3	0.09	-60.3	-0.4	-60.3	-2.32	-60.3	-0.96	-60.3	-2.32	-60.3	-1.21	-60.3	0.42	-60.3	1.71	-60.3	2.31	-60.3	0.39	-60.3	-0.29	-60.3	-1.74	-60.3	-0.73	-60.3	-4.29	-60.3	-2.65	-60.3	-2.69	-60.3	-0.41	-60.3	-4.5	-60.3	-0.32
-59.4	-2.58	-59.4	-3.51	-59.4	-4.79	-59.4	-1.02	-59.4	-5.84	-59.4	-3.04	-59.4	-1.77	-59.4	-0.39	-59.4	-4.14	-59.4	-0.61	-59.4	-2.85	-59.4	0.54	-59.4	-0.33	-59.4	0.63	-59.4	1.55	-59.4	1.51	-59.4	0.67	-59.4	2.26	-59.4	-0.67	-59.4	-0.86	-59.4	-1.98	-59.4	0.07	-59.4	-1.18	-59.4	-1.94	-59.4	0.85
-58.5	-1.66	-58.5	-4.51	-58.5	-3.4	-58.5	-1.01	-58.5	-5.59	-58.5	-5	-58.5	-1.7	-58.5	-1.18	-58.5	-4.26	-58.5	1.23	-58.5	-1.6	-58.5	-0.82	-58.5	-0.66	-58.5	-0.21	-58.5	-0.95	-58.5	0.98	-58.5	0.86	-58.5	3.67	-58.5	-0.33	-58.5	-4.01	-58.5	-2.47	-58.5	-3.2	-58.5	-1.26	-58.5	0.3	-58.5	1.46
-57.6	-2.55	-57.6	-5.91	-57.6	-4.23	-57.6	-4.85	-57.6	-4.93	-57.6	-4.43	-57.6	-0.64	-57.6	-0.39	-57.6	-2.17	-57.6	-0.73	-57.6	0.52	-57.6	-2.01	-57.6	0.22	-57.6	3.7	-57.6	0.61	-57.6	1.06	-57.6	1.52	-57.6	-0.42	-57.6	2.2	-57.6	-2.1	-57.6	-2.73	-57.6	-1.37	-57.6	-2.56	-57.6	-4.12	-57.6	4.64
-56.7	-1.12	-56.7	-3.68	-56.7	-5.98	-56.7	-4.56	-56.7	-3.91	-56.7	-5.53	-56.7	-0.39	-56.7	0.72	-56.7	-2.62	-56.7	-0.64	-56.7	-0.51	-56.7	-1.48	-56.7	1.93	-56.7	0.02	-56.7	-1.73	-56.7	0.97	-56.7	0.97	-56.7	-1.57	-56.7	-2.86	-56.7	-3.82	-56.7	-4.64	-56.7	-2.79	-56.7	0.4	-56.7	-1.8	-56.7	-0.75
-55.8	-2.79	-55.8	-5.14	-55.8	-4.75	-55.8	-4.14	-55.8	-3.99	-55.8	-5.47	-55.8	0.25	-55.8	-0.26	-55.8	-4.14	-55.8	-1.39	-55.8	0.34	-55.8	-3.89	-55.8	0.71	-55.8	2.6	-55.8	1.06	-55.8	2.71	-55.8	1.84	-55.8	0.74	-55.8	-2.09	-55.8	-1.44	-55.8	-4.19	-55.8	-0.9	-55.8	2.15	-55.8	-4.63	-55.8	-0.39
-54.9	-0.66	-54.9	-2.24	-54.9	-5.95	-54.9	-4.95	-54.9	-5.27	-54.9	-2.56	-54.9	0.25	-54.9	-2.34	-54.9	-3.97	-54.9	2.38	-54.9	0.97	-54.9	0.5	-54.9	1.62	-54.9	1.85	-54.9	-0.84	-54.9	4.24	-54.9	2.27	-54.9	2.21	-54.9	0.85	-54.9	-0.99	-54.9	-4.04	-54.9	-2.47	-54.9	-1.01	-54.9	-2.61	-54.9	0.38
-54	-3.12	-54	-2.44	-54	-5.21	-54	-0.75	-54	-7.03	-54	-4.24	-54	1.63	-54	2.07	-54	-4.76	-54	-0.53	-54	-0.39	-54	0.03	-54	-0.18	-54	1.74	-54	-0.29	-54	2.68	-54	2.39	-54	1.69	-54	1.19	-54	-3.93	-54	-3.23	-54	0.01	-54	-1.8	-54	-2.52	-54	1.31
-53.1	-1.51	-53.1	-2.86	-53.1	-3.78	-53.1	-4.41	-53.1	-5.95	-53.1	-2.68	-53.1	-0.81	-53.1	-0.24	-53.1	-3.83	-53.1	-1.74	-53.1	-1.34	-53.1	0.15	-53.1	0.78	-53.1	0.49	-53.1	0.04	-53.1	3.64	-53.1	0.58	-53.1	2.96	-53.1	-0.45	-53.1	-2.22	-53.1	-4.14	-53.1	-0.48	-53.1	-0.49	-53.1	-4.08	-53.1	-0.24
-52.2	-0.68	-52.2	-2.9	-52.2	-4.52	-52.2	0.22	-52.2	-4.27	-52.2	-5.67	-52.2	1.57	-52.2	-0.45	-52.2	-1.26	-52.2	0.68	-52.2	-1.45	-52.2	-1.24	-52.2	-0.08	-52.2	2.82	-52.2	1.83	-52.2	1.39	-52.2	0.38	-52.2	2.42	-52.2	-0.56	-52.2	-2.57	-52.2	-4.03	-52.2	-0.5	-52.2	-2.3	-52.2	-3.8	-52.2	-0.18
-51.3	0.49	-51.3	-3.11	-51.3	-4.74	-51.3	-1.8	-51.3	-2.83	-51.3	-2.21	-51.3	2.12	-51.3	-2.26	-51.3	-4	-51.3	-0.26	-51.3	-0.6	-51.3	0.85	-51.3	0.73	-51.3	-0.57	-51.3	-1.33	-51.3	2.48	-51.3	1.86	-51.3	3.06	-51.3	-0.3	-51.3	-1.6	-51.3	-4.47	-51.3	-0.66	-51.3	-1	-51.3	-2.04	-51.3	1.49
-50.4	-2.11	-50.4	-2.26	-50.4	-6.96	-50.4	-0.19	-50.4	-5.84	-50.4	-3.69	-50.4	-1.29	-50.4	-0.34	-50.4	-5.52	-50.4	-0.49	-50.4	-1.07	-50.4	-1.37	-50.4	-0.72	-50.4	1.25	-50.4	-1.4	-50.4	0.03	-50.4	0.38	-50.4	-0.4	-50.4	1.32	-50.4	-2.41	-50.4	-2.63	-50.4	0.3	-50.4	-2.1	-50.4	-1.84	-50.4	2.86
-49.5	0.15	-49.5	-2.5	-49.5	-6.07	-49.5	-1.01	-49.5	-4.96	-49.5	-3.18	-49.5	2.14	-49.5	-2.34	-49.5	-1.74	-49.5	-0.56	-49.5	1.36	-49.5	-1.15	-49.5	2.29	-49.5	0.11	-49.5	1.72	-49.5	0.27	-49.5	0.53	-49.5	0.7	-49.5	-1.21	-49.5	-0.92	-49.5	-3.22	-49.5	-2.4	-49.5	-2.97	-49.5	-3.35	-49.5	-1.17
-48.6	-2.38	-48.6	-3.29	-48.6	-5.57	-48.6	-1.41	-48.6	-2.91	-48.6	-5.18	-48.6	1.33	-48.6	0.57	-48.6	-4.51	-48.6	-0.69	-48.6	-2.64	-48.6	0.43	-48.6	-0.21	-48.6	0.27	-48.6	-0.2	-48.6	1.95	-48.6	0.05	-48.6	1.74	-48.6	-3.36	-48.6	-3.62	-48.6	-1.74	-48.6	-2.46	-48.6	-0.7	-48.6	-2.4	-48.6	-0.96
-47.7	-2.91	-47.7	-6.16	-47.7	-3.7	-47.7	-3.02	-47.7	-2.32	-47.7	-4.21	-47.7	0.09	-47.7	0.94	-47.7	-3.36	-47.7	2.41	-47.7	-0.74	-47.7	-0.66	-47.7	-1.24	-47.7	4.08	-47.7	-0.12	-47.7	2.58	-47.7	2.3	-47.7	1.96	-47.7	-0.52	-47.7	-1.28	-47.7	-1.3	-47.7	-5.44	-47.7	1.37	-47.7	-1.78	-47.7	-0.87
-46.8	-2.49	-46.8	-4.13	-46.8	-2.54	-46.8	-4.76	-46.8	-4.06	-46.8	-3.16	-46.8	-1.57	-46.8	-0.66	-46.8	-3.24	-46.8	-1.04	-46.8	-2.3	-46.8	-4.02	-46.8	-1.15	-46.8	-0.95	-46.8	0.03	-46.8	0.32	-46.8	1.29	-46.8	-1.9	-46.8	0.93	-46.8	-1.65	-46.8	-1.15	-46.8	-3.56	-46.8	-0.09	-46.8	-3.69	-46.8	1.11
-45.9	0.59	-45.9	-2.38	-45.9	-4.64	-45.9	-2.33	-45.9	-5.19	-45.9	-4.18	-45.9	0.28	-45.9	0.1	-45.9	-2.64	-45.9	-2.29	-45.9	-0.31	-45.9	-0.23	-45.9	-0.03	-45.9	0.36	-45.9	1.3	-45.9	1.31	-45.9	0.84	-45.9	2.57	-45.9	-0.5	-45.9	-1.31	-45.9	-3.15	-45.9	-1.06	-45.9	-1.04	-45.9	0.37	-45.9	0.69
-45	-2.27	-45	-1.34	-45	-2.77	-45	-0.93	-45	-2.85	-45	-3.96	-45	-1.1	-45	-0.3	-45	-3.42	-45	0.5	-45	-0.98	-45	-0.29	-45	1.05	-45	0.4	-45	1.03	-45	1.32	-45	3.39	-45	-0.07	-45	2.1	-45	-3.58	-45	-3.34	-45	-0.86	-45	1.38	-45	-1.01	-45	2.73
-44.1	-0.07	-44.1	-2.02	-44.1	-2.86	-44.1	-3.67	-44.1	-2.42	-44.1	-4.43	-44.1	1.96	-44.1	-0.58	-44.1	-0.5	-44.1	-0.86	-44.1	1.94	-44.1	-2.63	-44.1	1.36	-44.1	-0.44	-44.1	1.88	-44.1	-0.28	-44.1	2.77	-44.1	2.09	-44.1	-0.6	-44.1	-0.35	-44.1	-2.52	-44.1	-2.23	-44.1	-1.38	-44.1	-3.42	-44.1	-1.42
-43.2	-0.83	-43.2	-3.67	-43.2	-2.78	-43.2	-2.83	-43.2	-5.23	-43.2	-1.7	-43.2	1.52	-43.2	0.93	-43.2	-1.91	-43.2	-0.62	-43.2	-1.35	-43.2	-2.06	-43.2	-0.06	-43.2	0.15	-43.2	0.82	-43.2	-0.34	-43.2	0.25	-43.2	1.93	-43.2	-2.31	-43.2	-3.19	-43.2	-2.39	-43.2	-1.65	-43.2	0.33	-43.2	0.37	-43.2	-0.47
-42.3	-2.1	-42.3	-1.86	-42.3	-4.38	-42.3	-3.42	-42.3	-5.14	-42.3	-3.2	-42.3	0.96	-42.3	0.99	-42.3	-1.52	-42.3	1.47	-42.3	-0.61	-42.3	-2.15	-42.3	1.65	-42.3	3.19	-42.3	2.33	-42.3	2.34	-42.3	2.25	-42.3	-0.89	-42.3	1.31	-42.3	-0.65	-42.3	-1.3	-42.3	-0.41	-42.3	1.22	-42.3	-0.85	-42.3	-0.09
-41.4	-0.95	-41.4	-4.41	-41.4	-5.58	-41.4	-1.95	-41.4	-5.51	-41.4	-1.6	-41.4	0.94	-41.4	-0.63	-41.4	-1.85	-41.4	-1.02	-41.4	-0.97	-41.4	-1.4	-41.4	2.67	-41.4	1.28	-41.4	3.82	-41.4	0.73	-41.4	2.22	-41.4	0.3	-41.4	3.1	-41.4	-0.77	-41.4	-0.74	-41.4	-1.16	-41.4	1.91	-41.4	-4.5	-41.4	4.32
-40.5	-2.24	-40.5	-1.41	-40.5	-2.99	-40.5	0.29	-40.5	-3.62	-40.5	-5.75	-40.5	-0.08	-40.5	0.72	-40.5	-0.67	-40.5	1.41	-40.5	2.9	-40.5	-1.34	-40.5	0.32	-40.5	2.67	-40.5	0.8	-40.5	0.17	-40.5	3.38	-40.5	3.04	-40.5	0.53	-40.5	-1.05	-40.5	-2.78	-40.5	0.39	-40.5	-0.2	-40.5	-2.15	-40.5	2.03
-39.6	-0.33	-39.6	0.36	-39.6	-4.85	-39.6	-4.33	-39.6	-0.84	-39.6	-1.64	-39.6	2.02	-39.6	-0.03	-39.6	-2.59	-39.6	-3.6	-39.6	0.68	-39.6	0.71	-39.6	2.57	-39.6	1.6	-39.6	-0.05	-39.6	0.94	-39.6	0.14	-39.6	0.18	-39.6	-2.68	-39.6	-1.87	-39.6	-2.39	-39.6	-2.24	-39.6	-0.72	-39.6	-1.46	-39.6	-1.77
-38.7	-1.06	-38.7	-0.72	-38.7	-3.69	-38.7	-1.51	-38.7	-4.95	-38.7	-1.83	-38.7	0.09	-38.7	0.53	-38.7	-0.67	-38.7	-1.07	-38.7	0.63	-38.7	0.67	-38.7	0.15	-38.7	0.2	-38.7	-1.32	-38.7	2.56	-38.7	1.79	-38.7	0.87	-38.7	0.74	-38.7	-0.98	-38.7	-3.69	-38.7	-0.61	-38.7	-2.55	-38.7	-3.96	-38.7	-0.2
-37.8	-1.81	-37.8	-1.43	-37.8	-3.09	-37.8	-1.69	-37.8	-2.87	-37.8	-1.67	-37.8	0.47	-37.8	1.13	-37.8	-0.89	-37.8	0.35	-37.8	-1.05	-37.8	-1.55	-37.8	2.54	-37.8	3.01	-37.8	-0.26	-37.8	1.89	-37.8	0.24	-37.8	0.67	-37.8	0.35	-37.8	-0.61	-37.8	-1.49	-37.8	0.42	-37.8	-3.21	-37.8	-0.32	-37.8	0.93
-36.9	-0.2	-36.9	-2.45	-36.9	-4.2	-36.9	-1.97	-36.9	-2.98	-36.9	-2.64	-36.9	2.17	-36.9	-2.82	-36.9	-2.84	-36.9	-1.2	-36.9	0.14	-36.9	-4.56	-36.9	1.22	-36.9	-2.64	-36.9	1.23	-36.9	-0.18	-36.9	2.13	-36.9	-0.15	-36.9	-0.09	-36.9	-1.75	-36.9	-0.6	-36.9	1.07	-36.9	1.32	-36.9	-2.91	-36.9	1.32
-36	-3.85	-36	-4.62	-36	-3.14	-36	-5.68	-36	-3.02	-36	-4.07	-36	-2.25	-36	-0.3	-36	-3.89	-36	-1.54	-36	-1.15	-36	-1.98	-36	-1.51	-36	0.49	-36	-0.2	-36	1.9	-36	0.56	-36	-0.81	-36	-1	-36	-1.69	-36	-1.99	-36	-0.14	-36	-0.67	-36	-3.37	-36	0.65
-35.1	-0.9	-35.1	-1.52	-35.1	-2.91	-35.1	-0.8	-35.1	-3.29	-35.1	-3.15	-35.1	1.16	-35.1	-0.77	-35.1	-0.6	-35.1	0.83	-35.1	-0.21	-35.1	-4.65	-35.1	1.22	-35.1	-1.33	-35.1	-0.13	-35.1	-0.26	-35.1	0.45	-35.1	0.53	-35.1	-0.76	-35.1	-2.17	-35.1	-3.82	-35.1	0.84	-35.1	0.56	-35.1	-2.89	-35.1	0.04
-34.2	0.37	-34.2	-1.12	-34.2	-1.55	-34.2	-1.28	-34.2	-0.95	-34.2	-2.78	-34.2	4.66	-34.2	1.33	-34.2	-1.23	-34.2	0.51	-34.2	1.59	-34.2	-1.43	-34.2	1.95	-34.2	3.83	-34.2	1.17	-34.2	1.77	-34.2	2.31	-34.2	0.4	-34.2	0.78	-34.2	1.85	-34.2	-1.31	-34.2	-1.15	-34.2	2.35	-34.2	-0.9	-34.2	3.06
-33.3	-1.58	-33.3	-0.84	-33.3	-1.54	-33.3	-2.98	-33.3	-4.39	-33.3	-2.32	-33.3	-1.33	-33.3	-0.72	-33.3	-2.72	-33.3	-1.92	-33.3	-1.52	-33.3	-2.84	-33.3	-0.33	-33.3	-0.35	-33.3	0.82	-33.3	0.44	-33.3	0.58	-33.3	-0.92	-33.3	1.88	-33.3	-2.04	-33.3	-1.57	-33.3	0.5	-33.3	1.22	-33.3	-2.21	-33.3	0.56
-32.4	-2.76	-32.4	-2.98	-32.4	-0.96	-32.4	2.14	-32.4	-3.22	-32.4	-0.93	-32.4	0.33	-32.4	-2.58	-32.4	-0.83	-32.4	1.54	-32.4	0.16	-32.4	-2.95	-32.4	1.49	-32.4	0.57	-32.4	0.37	-32.4	1.68	-32.4	3.66	-32.4	-0.23	-32.4	1.23	-32.4	-0.21	-32.4	-1.33	-32.4	-0.7	-32.4	0.79	-32.4	-1.79	-32.4	2
-31.5	-1.15	-31.5	-2.41	-31.5	-1.76	-31.5	-3.97	-31.5	-2.16	-31.5	-2.37	-31.5	-0.87	-31.5	-0.22	-31.5	-3.15	-31.5	-2.03	-31.5	-1.21	-31.5	-2.64	-31.5	0.27	-31.5	0.31	-31.5	0.02	-31.5	-1.79	-31.5	0.6	-31.5	0.36	-31.5	2.5	-31.5	-3.04	-31.5	-0.94	-31.5	-1.08	-31.5	1.9	-31.5	-2.76	-31.5	2.79
-30.6	1.22	-30.6	-2.42	-30.6	-2.69	-30.6	-0.96	-30.6	-3.87	-30.6	-1.12	-30.6	2.12	-30.6	2.89	-30.6	-2.67	-30.6	0.06	-30.6	-0.54	-30.6	0.22	-30.6	-0.32	-30.6	2.28	-30.6	0.44	-30.6	1.29	-30.6	0.99	-30.6	1.12	-30.6	-1.07	-30.6	0.85	-30.6	-1.01	-30.6	-0.88	-30.6	0.23	-30.6	0.34	-30.6	2.22
-29.7	-1.54	-29.7	-0.63	-29.7	-2.76	-29.7	-0.57	-29.7	-3.63	-29.7	0.04	-29.7	-2.62	-29.7	1.23	-29.7	-1.33	-29.7	-1.48	-29.7	2.37	-29.7	0.37	-29.7	-0.4	-29.7	1.32	-29.7	-0.89	-29.7	-1.27	-29.7	2.37	-29.7	-2.68	-29.7	0.94	-29.7	2.1	-29.7	-2.36	-29.7	0.58	-29.7	-2.33	-29.7	-3.4	-29.7	2.37
-28.8	-3.12	-28.8	-1.56	-28.8	-2.19	-28.8	-2.08	-28.8	-1.58	-28.8	-2.02	-28.8	0.41	-28.8	0.85	-28.8	-2.02	-28.8	-0.57	-28.8	2.85	-28.8	-2.05	-28.8	1.61	-28.8	0.49	-28.8	2.8	-28.8	0.58	-28.8	-0.19	-28.8	0.26	-28.8	1.49	-28.8	-1.83	-28.8	0	-28.8	1.48	-28.8	-2.22	-28.8	-3.81	-28.8	0.89
-27.9	-2.2	-27.9	-3.45	-27.9	-0.8	-27.9	-0.67	-27.9	-2.32	-27.9	-1.55	-27.9	-0.95	-27.9	0.27	-27.9	-1.91	-27.9	-0.09	-27.9	-1.33	-27.9	0.71	-27.9	1.08	-27.9	-0.61	-27.9	1.6	-27.9	0.77	-27.9	1.2	-27.9	2.49	-27.9	0.4	-27.9	-0.83	-27.9	-2.14	-27.9	-1.02	-27.9	-0.3	-27.9	-2.13	-27.9	3.38
-27	-2.07	-27	-0.01	-27	-1.98	-27	-3.16	-27	0.04	-27	-1.99	-27	-0.41	-27	0.49	-27	-0.33	-27	-1.84	-27	-1.19	-27	-0.11	-27	-0.89	-27	0.79	-27	1.32	-27	0.08	-27	1.79	-27	-0.25	-27	0.38	-27	-2.22	-27	-0.65	-27	-0.91	-27	2.44	-27	-2.77	-27	0.76
-26.1	2.06	-26.1	-3.56	-26.1	-0.97	-26.1	-3.38	-26.1	-1.57	-26.1	1.31	-26.1	2.09	-26.1	0.67	-26.1	0.22	-26.1	-1.36	-26.1	-2.49	-26.1	-1.21	-26.1	2.34	-26.1	2.32	-26.1	1.66	-26.1	-0.81	-26.1	-1.02	-26.1	-0.84	-26.1	-0.02	-26.1	0.96	-26.1	-0.79	-26.1	0.51	-26.1	-0.44	-26.1	-2.08	-26.1	2.14
-25.2	-0.42	-25.2	-1.19	-25.2	-2.08	-25.2	0.66	-25.2	-2.39	-25.2	-0.97	-25.2	1.4	-25.2	-1.12	-25.2	0.77	-25.2	2.44	-25.2	2.19	-25.2	0.49	-25.2	0.91	-25.2	-0.14	-25.2	1.6	-25.2	1.07	-25.2	1.51	-25.2	2.04	-25.2	-0.13	-25.2	-0.79	-25.2	-0.45	-25.2	-1.17	-25.2	0.55	-25.2	-2.27	-25.2	1.36
-24.3	-3.25	-24.3	-0.25	-24.3	-3.22	-24.3	-0.73	-24.3	-5.49	-24.3	-0.87	-24.3	0.56	-24.3	-0.86	-24.3	-1.4	-24.3	0.27	-24.3	-1.15	-24.3	-0.46	-24.3	-0.46	-24.3	-1.21	-24.3	1.73	-24.3	1.71	-24.3	0.73	-24.3	1.2	-24.3	-1.94	-24.3	0.13	-24.3	-3.23	-24.3	-0.14	-24.3	-1.21	-24.3	-1.04	-24.3	-0.58
-23.4	-1.42	-23.4	-0.97	-23.4	-1.55	-23.4	-1.84	-23.4	-4.14	-23.4	-1.84	-23.4	2.07	-23.4	3.81	-23.4	-1.86	-23.4	-1.06	-23.4	-0.89	-23.4	-2.44	-23.4	0.98	-23.4	0.77	-23.4	-0.84	-23.4	-1.14	-23.4	0.15	-23.4	-0.54	-23.4	1.33	-23.4	-0.8	-23.4	-3.1	-23.4	-1.25	-23.4	0.71	-23.4	-0.65	-23.4	3.24
-22.5	-1.23	-22.5	-0.39	-22.5	-2.51	-22.5	-1.46	-22.5	-1.43	-22.5	0.55	-22.5	0.76	-22.5	0.83	-22.5	-0.42	-22.5	0.32	-22.5	-0.02	-22.5	-0.26	-22.5	1.26	-22.5	-0.49	-22.5	-2.14	-22.5	0.55	-22.5	0.66	-22.5	-1	-22.5	2.82	-22.5	-0.88	-22.5	-2.43	-22.5	-0.59	-22.5	0.3	-22.5	-1.99	-22.5	1.07
-21.6	0.79	-21.6	-1.33	-21.6	0.78	-21.6	1.3	-21.6	-2.23	-21.6	-1.95	-21.6	1.45	-21.6	0.86	-21.6	1.03	-21.6	0.64	-21.6	0.21	-21.6	0.83	-21.6	0.21	-21.6	-0.84	-21.6	0.5	-21.6	-1.15	-21.6	4.21	-21.6	1.9	-21.6	-0.66	-21.6	-1.53	-21.6	1.52	-21.6	-2.29	-21.6	4.05	-21.6	-1.06	-21.6	1.5
-20.7	-0.63	-20.7	0.89	-20.7	-0.65	-20.7	1.7	-20.7	-3.38	-20.7	-0.9	-20.7	1.09	-20.7	2.61	-20.7	0.99	-20.7	0.74	-20.7	-2.71	-20.7	2.97	-20.7	1.16	-20.7	2.09	-20.7	-0.55	-20.7	0.61	-20.7	-0.44	-20.7	0.69	-20.7	2.11	-20.7	-0.83	-20.7	-2.07	-20.7	-0.72	-20.7	1.66	-20.7	-3.34	-20.7	3.51
-19.8	-1.38	-19.8	-3.16	-19.8	-1.72	-19.8	0.62	-19.8	-2.46	-19.8	-0.66	-19.8	-1.77	-19.8	2.21	-19.8	0.54	-19.8	-1.64	-19.8	-1.74	-19.8	-0.8	-19.8	-2	-19.8	3.24	-19.8	1.17	-19.8	0.7	-19.8	1.05	-19.8	-1.71	-19.8	0.75	-19.8	-0.15	-19.8	-0.98	-19.8	-0.16	-19.8	0.4	-19.8	-2.73	-19.8	1.28
-18.9	0.18	-18.9	-3.07	-18.9	-0.36	-18.9	-1.74	-18.9	-0.5	-18.9	0.1	-18.9	0.54	-18.9	1.99	-18.9	-0.6	-18.9	-3.15	-18.9	2.04	-18.9	0.41	-18.9	-1.63	-18.9	1.46	-18.9	0.4	-18.9	-0.16	-18.9	2.42	-18.9	-1.32	-18.9	-0.88	-18.9	-0.52	-18.9	-2.34	-18.9	2.25	-18.9	3.06	-18.9	-0.39	-18.9	1.28
-18	-0.89	-18	-1.19	-18	-2.47	-18	-1.08	-18	-0.84	-18	-1.86	-18	0.26	-18	0.49	-18	-1.73	-18	-0.43	-18	2.15	-18	-1.69	-18	1.04	-18	0.73	-18	1.38	-18	0.44	-18	0.15	-18	-0.8	-18	0.57	-18	1.99	-18	-1.92	-18	1.57	-18	1.42	-18	-1.65	-18	0.98
-17.1	-1.22	-17.1	0.36	-17.1	-1.22	-17.1	-1.14	-17.1	0.69	-17.1	-0.94	-17.1	-0.05	-17.1	0.63	-17.1	-0.09	-17.1	1.14	-17.1	2.22	-17.1	0.21	-17.1	-1.24	-17.1	1.38	-17.1	4.04	-17.1	1.4	-17.1	1.83	-17.1	0.99	-17.1	0.13	-17.1	-0.89	-17.1	1.19	-17.1	1.11	-17.1	2.2	-17.1	-1.16	-17.1	1.9
-16.2	-0.03	-16.2	1.04	-16.2	-0.57	-16.2	0.01	-16.2	-2.97	-16.2	1.03	-16.2	-0.94	-16.2	2.2	-16.2	0.1	-16.2	-0.27	-16.2	-1.15	-16.2	-1.01	-16.2	0.55	-16.2	0.6	-16.2	0.1	-16.2	0.46	-16.2	3	-16.2	-0.38	-16.2	1.56	-16.2	1.59	-16.2	-0.55	-16.2	0.72	-16.2	-0.04	-16.2	-1.87	-16.2	0.66
-15.3	-0.94	-15.3	1.38	-15.3	-2.3	-15.3	1.54	-15.3	-1.67	-15.3	-0.89	-15.3	0.49	-15.3	1.3	-15.3	1.03	-15.3	1.6	-15.3	-0.8	-15.3	1.35	-15.3	-1.5	-15.3	0.67	-15.3	0.9	-15.3	2.88	-15.3	-0.49	-15.3	-1.81	-15.3	-1.22	-15.3	-0.01	-15.3	0.56	-15.3	2.13	-15.3	0.54	-15.3	-1.85	-15.3	0.19
-14.4	1.24	-14.4	-0.16	-14.4	-2.19	-14.4	2.56	-14.4	-0.02	-14.4	-1.61	-14.4	0.12	-14.4	1.95	-14.4	-1.41	-14.4	1.25	-14.4	-0.47	-14.4	0.24	-14.4	0.23	-14.4	1.65	-14.4	-1.31	-14.4	0.12	-14.4	-0.49	-14.4	-0.64	-14.4	-1.97	-14.4	0.34	-14.4	0.65	-14.4	1.57	-14.4	-0.09	-14.4	-2.2	-14.4	-1.44
-13.5	-3.09	-13.5	0.75	-13.5	-1.76	-13.5	0.3	-13.5	-0.25	-13.5	-1.97	-13.5	1.24	-13.5	-1.03	-13.5	-1.94	-13.5	1.8	-13.5	-0.87	-13.5	0.71	-13.5	0.83	-13.5	1.35	-13.5	-0.33	-13.5	-1.36	-13.5	1.28	-13.5	-2.19	-13.5	0.33	-13.5	-0.7	-13.5	-1.48	-13.5	0.56	-13.5	2.9	-13.5	-1.1	-13.5	2.99
-12.6	-0.61	-12.6	2.82	-12.6	-0.94	-12.6	-0.1	-12.6	-1.41	-12.6	1.92	-12.6	1.81	-12.6	0.54	-12.6	-0.08	-12.6	1.51	-12.6	1.76	-12.6	0.73	-12.6	1.23	-12.6	-0.62	-12.6	1.2	-12.6	0.9	-12.6	0.43	-12.6	-2.51	-12.6	0.2	-12.6	1.89	-12.6	-0.9	-12.6	0.04	-12.6	0.55	-12.6	-2.42	-12.6	0.23
-11.7	-0.58	-11.7	-1.15	-11.7	-1.7	-11.7	-0.62	-11.7	-2.19	-11.7	-0.91	-11.7	-1.75	-11.7	1.3	-11.7	-2.12	-11.7	-0.73	-11.7	0.45	-11.7	-1.14	-11.7	-4.05	-11.7	0.68	-11.7	0.25	-11.7	3.29	-11.7	0.62	-11.7	-1.9	-11.7	-0.09	-11.7	-1.16	-11.7	-2.1	-11.7	0.33	-11.7	0.55	-11.7	-0.28	-11.7	0.92
-10.8	0.37	-10.8	-0.4	-10.8	-1.26	-10.8	1.07	-10.8	0.67	-10.8	-0.66	-10.8	2.17	-10.8	0.31	-10.8	1.96	-10.8	0.43	-10.8	1.81	-10.8	-1.91	-10.8	2.12	-10.8	1.65	-10.8	0.89	-10.8	-1.23	-10.8	2.67	-10.8	0.37	-10.8	0.49	-10.8	-1.22	-10.8	0.12	-10.8	-0.14	-10.8	2.68	-10.8	-0.81	-10.8	1.5
-9.9	-1.04	-9.9	-1.23	-9.9	0.54	-9.9	-0.82	-9.9	-1.68	-9.9	3.71	-9.9	-0.09	-9.9	-1.6	-9.9	0.09	-9.9	0.44	-9.9	1.21	-9.9	2.05	-9.9	-2.05	-9.9	-1.11	-9.9	0.65	-9.9	1.44	-9.9	0.14	-9.9	0.45	-9.9	-3.04	-9.9	-2.3	-9.9	2.82	-9.9	-0.46	-9.9	-0.35	-9.9	-0.42	-9.9	-1.88
-9	-0.3	-9	-0.85	-9	-2.19	-9	-1.29	-9	-0.04	-9	0.71	-9	2.15	-9	0.21	-9	-3.63	-9	-2.3	-9	0.94	-9	-0.52	-9	1.12	-9	-0.26	-9	-0.24	-9	-3.53	-9	-0.68	-9	-2.01	-9	-0.51	-9	0.22	-9	-0.85	-9	-2.03	-9	-0.54	-9	-0.22	-9	1.32
-8.1	-1.54	-8.1	0.92	-8.1	0.17	-8.1	0.97	-8.1	1.81	-8.1	2.54	-8.1	2.18	-8.1	0.74	-8.1	1.28	-8.1	-1.71	-8.1	1.58	-8.1	3.05	-8.1	1.99	-8.1	-0.01	-8.1	1.19	-8.1	-0.62	-8.1	-1.45	-8.1	1.87	-8.1	1.1	-8.1	-1.36	-8.1	-0.51	-8.1	2.06	-8.1	0.36	-8.1	-0.36	-8.1	0
-7.2	-0.87	-7.2	0.06	-7.2	-1.78	-7.2	2.36	-7.2	-0.58	-7.2	-1.07	-7.2	-0.89	-7.2	0.75	-7.2	-0.12	-7.2	1.58	-7.2	-0.86	-7.2	0.17	-7.2	-1.53	-7.2	-0.7	-7.2	0.84	-7.2	-0.83	-7.2	-1.32	-7.2	0.67	-7.2	-1.73	-7.2	1.84	-7.2	-0.57	-7.2	-1.86	-7.2	0.36	-7.2	0.35	-7.2	-0.26
-6.3	0.78	-6.3	-2.14	-6.3	1.21	-6.3	-0.62	-6.3	0	-6.3	-0.68	-6.3	-0.14	-6.3	0.01	-6.3	0.28	-6.3	1.59	-6.3	-1.24	-6.3	0.12	-6.3	-2.64	-6.3	-0.52	-6.3	0.72	-6.3	-0.74	-6.3	0.55	-6.3	-0.2	-6.3	-0.12	-6.3	-0.08	-6.3	1.58	-6.3	1.78	-6.3	2.8	-6.3	-0.86	-6.3	0.95
-5.4	-0.96	-5.4	-0.49	-5.4	-1.4	-5.4	1.6	-5.4	-0.4	-5.4	-0.99	-5.4	-0.43	-5.4	0.34	-5.4	0.51	-5.4	1.11	-5.4	0.89	-5.4	-0.11	-5.4	-0.06	-5.4	0.41	-5.4	1.37	-5.4	-0.73	-5.4	0.81	-5.4	-0.79	-5.4	-0.64	-5.4	-0.44	-5.4	2.26	-5.4	1.57	-5.4	1.48	-5.4	0.62	-5.4	-1.88
-4.5	0.49	-4.5	1.45	-4.5	0.12	-4.5	0.19	-4.5	-0.44	-4.5	-0.69	-4.5	0.84	-4.5	-0.09	-4.5	-1.54	-4.5	-0.5	-4.5	-0.04	-4.5	3	-4.5	-0.87	-4.5	-2.49	-4.5	-2.28	-4.5	0.86	-4.5	0.47	-4.5	1.88	-4.5	4.29	-4.5	-0.71	-4.5	-0.87	-4.5	-0.96	-4.5	2.17	-4.5	-0.03	-4.5	3.6
-3.6	0.32	-3.6	2.97	-3.6	1.45	-3.6	1.7	-3.6	2.41	-3.6	0.16	-3.6	-0.71	-3.6	2.91	-3.6	2.86	-3.6	-0.35	-3.6	1.62	-3.6	1.48	-3.6	-2.44	-3.6	1.45	-3.6	0.25	-3.6	1.33	-3.6	-0.54	-3.6	0.08	-3.6	0.05	-3.6	2.22	-3.6	1.43	-3.6	-0.14	-3.6	-0.66	-3.6	-0.41	-3.6	-0.38
-2.7	1.71	-2.7	0.58	-2.7	1.22	-2.7	0.07	-2.7	0.1	-2.7	-0.72	-2.7	2.16	-2.7	0.57	-2.7	0.78	-2.7	1.54	-2.7	-0.38	-2.7	-2.22	-2.7	1.21	-2.7	1	-2.7	0.19	-2.7	1.93	-2.7	-0.39	-2.7	0.08	-2.7	1.25	-2.7	0.72	-2.7	-1.59	-2.7	0.08	-2.7	-1.56	-2.7	0.47	-2.7	1.84
-1.8	1.16	-1.8	-0.7	-1.8	-0.06	-1.8	-0.15	-1.8	-0.82	-1.8	1.37	-1.8	1.08	-1.8	-1.03	-1.8	-0.98	-1.8	0.65	-1.8	-0.27	-1.8	-3.99	-1.8	0.17	-1.8	0.36	-1.8	0.65	-1.8	0.38	-1.8	0.98	-1.8	-4.56	-1.8	0.9	-1.8	1.37	-1.8	2.45	-1.8	-2.11	-1.8	1.09	-1.8	-2.15	-1.8	-0.72
-0.9	0.09	-0.9	0.4	-0.9	1.82	-0.9	0.63	-0.9	2.05	-0.9	1.02	-0.9	0.68	-0.9	-0.13	-0.9	0.46	-0.9	0.73	-0.9	-1.12	-0.9	-0.69	-0.9	-0.54	-0.9	-1.38	-0.9	-0.81	-0.9	-0.9	-0.9	-2.47	-0.9	-0.22	-0.9	0.2	-0.9	0.24	-0.9	0.3	-0.9	-3.17	-0.9	0.36	-0.9	-0.49	-0.9	3.03
0	-0.7	0	0.13	0	-0.23	0	1.33	0	0.52	0	-0.68	0	1.14	0	0.86	0	1.86	0	0.53	0	0.25	0	-0.09	0	0.01	0	-1.32	0	2.31	0	0.71	0	0.42	0	0.19	0	-0.19	0	-1.48	0	1.06	0	1.3	0	2.61	0	0.41	0	-0.28
0.9	-1.46	0.9	3.04	0.9	1.14	0.9	1.72	0.9	0.5	0.9	0.83	0.9	-2.12	0.9	3.01	0.9	-0.94	0.9	1.15	0.9	-0.99	0.9	-0.5	0.9	-2.96	0.9	1.48	0.9	0.44	0.9	-0.95	0.9	-0.13	0.9	-0.53	0.9	-0.44	0.9	1.18	0.9	-1.22	0.9	-0.45	0.9	0.27	0.9	-2.92	0.9	-0.32
1.8	1.53	1.8	1.41	1.8	0.79	1.8	2.78	1.8	-0.13	1.8	1.99	1.8	1.03	1.8	1.7	1.8	2.29	1.8	2.16	1.8	0.55	1.8	-0.08	1.8	-0.7	1.8	-0.77	1.8	0.67	1.8	-0.49	1.8	0.83	1.8	-2	1.8	0.03	1.8	-1.2	1.8	-0.47	1.8	0.27	1.8	2.05	1.8	-3.39	1.8	1.02
2.7	2.42	2.7	1.93	2.7	0.74	2.7	1.89	2.7	2.63	2.7	-1.46	2.7	0.27	2.7	1.7	2.7	-0.12	2.7	-0.99	2.7	-1.56	2.7	-1.42	2.7	0.77	2.7	-0.57	2.7	0.37	2.7	-3.53	2.7	-0.86	2.7	-1.47	2.7	2.03	2.7	-0.43	2.7	3	2.7	-0.23	2.7	0.87	2.7	0.57	2.7	1.72
3.6	-0.35	3.6	0.31	3.6	-0.22	3.6	1.42	3.6	2.23	3.6	3.18	3.6	0.74	3.6	0.7	3.6	0.32	3.6	3.29	3.6	1	3.6	-0.23	3.6	-1.24	3.6	-0.15	3.6	-0.26	3.6	-1.86	3.6	-0.48	3.6	0.39	3.6	-0.46	3.6	-0.15	3.6	0.77	3.6	-0.99	3.6	1.25	3.6	-1.79	3.6	1.29
4.5	0.14	4.5	-1.58	4.5	-1.82	4.5	3.63	4.5	-0.91	4.5	1.24	4.5	0.61	4.5	2.59	4.5	-3.07	4.5	0.7	4.5	-0.16	4.5	0.57	4.5	0.32	4.5	2.24	4.5	-1.19	4.5	2.19	4.5	3.33	4.5	0.37	4.5	0.68	4.5	1.19	4.5	-0.66	4.5	1.98	4.5	4.33	4.5	2.29	4.5	2.39
5.4	0.11	5.4	1.83	5.4	0.82	5.4	-0.7	5.4	-1.04	5.4	1.56	5.4	-0.53	5.4	4.9	5.4	-0.55	5.4	-0.25	5.4	3.37	5.4	-0.26	5.4	-0.51	5.4	0.91	5.4	3.42	5.4	-1.53	5.4	1.87	5.4	-1.61	5.4	0.98	5.4	0.16	5.4	3.18	5.4	-0.95	5.4	2.86	5.4	-0.09	5.4	1.05
6.3	0.05	6.3	1.14	6.3	-1.07	6.3	2.53	6.3	0.26	6.3	-1.26	6.3	-0.66	6.3	4.48	6.3	1.23	6.3	-1.21	6.3	-0.47	6.3	-2.97	6.3	-1.85	6.3	3.23	6.3	2.91	6.3	-2.2	6.3	0.06	6.3	-2.62	6.3	1.35	6.3	0.97	6.3	0.53	6.3	1.13	6.3	1.28	6.3	0.92	6.3	1.19
7.2	0.5	7.2	0.93	7.2	-0.13	7.2	1.85	7.2	1.73	7.2	0.69	7.2	0.4	7.2	3.71	7.2	1.85	7.2	-0.92	7.2	1.41	7.2	0.5	7.2	0.2	7.2	1.11	7.2	1.75	7.2	-1.52	7.2	-0.07	7.2	0.12	7.2	1.29	7.2	0.34	7.2	2.09	7.2	-0.31	7.2	2.29	7.2	1.29	7.2	2.87
8.1	1	8.1	0.85	8.1	1.78	8.1	0.67	8.1	0.37	8.1	-0.97	8.1	-0.39	8.1	2.7	8.1	2.6	8.1	0.19	8.1	0.27	8.1	1.45	8.1	-2.11	8.1	-0.39	8.1	-0.42	8.1	0.29	8.1	0.14	8.1	-0.53	8.1	-0.43	8.1	-0.57	8.1	1.25	8.1	0.59	8.1	2.2	8.1	-2.56	8.1	1.33
9	0.72	9	0.23	9	0.79	9	1.63	9	-1.84	9	3.63	9	1.64	9	1.74	9	0.15	9	1.31	9	0.47	9	-2.93	9	0.31	9	0.88	9	1.12	9	-0.03	9	-0.19	9	-0.3	9	1.31	9	2.87	9	0.87	9	-0.45	9	2.4	9	1.37	9	0.73
9.9	0.81	9.9	-1.59	9.9	1.39	9.9	3.94	9.9	-1.22	9.9	0.38	9.9	-0.86	9.9	-1.54	9.9	0.25	9.9	2.19	9.9	-0.34	9.9	1.58	9.9	-2.49	9.9	1.45	9.9	-0.14	9.9	-3.15	9.9	1.43	9.9	0.73	9.9	-0.22	9.9	1.33	9.9	2.18	9.9	0.3	9.9	1.91	9.9	-0.45	9.9	2.11
10.8	1.82	10.8	2.19	10.8	2.06	10.8	2.77	10.8	2.77	10.8	2.02	10.8	1.02	10.8	2.54	10.8	0.5	10.8	2.27	10.8	0.49	10.8	-1.7	10.8	-2.03	10.8	-0.43	10.8	0.31	10.8	0.77	10.8	-1.26	10.8	-3.93	10.8	0.18	10.8	0.31	10.8	2.82	10.8	2.38	10.8	0.48	10.8	-2.57	10.8	0.62
11.7	2.41	11.7	0.92	11.7	-0.6	11.7	2.1	11.7	-0.9	11.7	-1.43	11.7	1.96	11.7	3.63	11.7	-0.45	11.7	1.47	11.7	-2.19	11.7	-0.39	11.7	0.18	11.7	0.5	11.7	-1.7	11.7	0.58	11.7	-2.51	11.7	-1.52	11.7	2.62	11.7	1.02	11.7	1.09	11.7	3.23	11.7	-0.44	11.7	2.11	11.7	0.82
12.6	2.63	12.6	1	12.6	2.12	12.6	4.72	12.6	0.21	12.6	2.22	12.6	-0.7	12.6	-1.05	12.6	1.21	12.6	3.6	12.6	-3.44	12.6	-2.26	12.6	-1.71	12.6	0.15	12.6	0.19	12.6	0.04	12.6	-2.11	12.6	-4.15	12.6	2.32	12.6	2.11	12.6	2.15	12.6	-0.82	12.6	1.27	12.6	0.35	12.6	2.41
13.5	-0.36	13.5	-0.28	13.5	4.08	13.5	4.25	13.5	0.47	13.5	2.62	13.5	-0.19	13.5	-0.97	13.5	2.92	13.5	3.39	13.5	1.88	13.5	-0.5	13.5	-0.69	13.5	-0.83	13.5	1.75	13.5	0.55	13.5	0.89	13.5	-1.62	13.5	0.56	13.5	2.41	13.5	2.53	13.5	1.47	13.5	1.24	13.5	-2.51	13.5	1.63
14.4	2.03	14.4	-2.41	14.4	0.61	14.4	1.78	14.4	-0.88	14.4	1.24	14.4	-0.41	14.4	0.84	14.4	0.71	14.4	1.47	14.4	-1.21	14.4	-3.39	14.4	-0.11	14.4	-1	14.4	0.12	14.4	-1.16	14.4	-0.09	14.4	-1.38	14.4	1.18	14.4	1.35	14.4	4.23	14.4	0.69	14.4	0.55	14.4	0.56	14.4	1.1
15.3	3.6	15.3	-2.01	15.3	1.38	15.3	1.31	15.3	0.02	15.3	1.26	15.3	2.33	15.3	-0.78	15.3	1.17	15.3	0.78	15.3	-0.53	15.3	-1.06	15.3	1.15	15.3	-0.54	15.3	-2.84	15.3	0.23	15.3	-2.34	15.3	-4.88	15.3	0.83	15.3	1.69	15.3	0.37	15.3	1.92	15.3	0.26	15.3	-0.1	15.3	3.09
16.2	2.44	16.2	0.71	16.2	2.6	16.2	2.55	16.2	-1.93	16.2	0.84	16.2	1.36	16.2	1.71	16.2	2.22	16.2	1.93	16.2	-1.88	16.2	0.33	16.2	-2.33	16.2	-0.44	16.2	0.77	16.2	-0.41	16.2	-1.24	16.2	-1.47	16.2	-0.19	16.2	2.35	16.2	3.41	16.2	1.28	16.2	0.2	16.2	-1.42	16.2	-0.98
17.1	1.27	17.1	0.2	17.1	2.75	17.1	0.9	17.1	-1.17	17.1	2.51	17.1	1.56	17.1	0.48	17.1	-0.01	17.1	-1.29	17.1	-0.79	17.1	-0.57	17.1	-0.38	17.1	-3.39	17.1	0.61	17.1	-1.05	17.1	-2.9	17.1	-3.82	17.1	0.64	17.1	-0.18	17.1	2.24	17.1	1.32	17.1	-0.09	17.1	-2.14	17.1	1.61
18	1.14	18	1.43	18	3.14	18	2.43	18	-2.48	18	4.41	18	3.53	18	1.92	18	1.11	18	0.65	18	-0.18	18	0.75	18	1.73	18	0.69	18	-1.02	18	-1.81	18	1.46	18	-2.69	18	0.98	18	1.99	18	3.74	18	1.01	18	0.93	18	0.51	18	2.41
18.9	2.79	18.9	1.21	18.9	4.38	18.9	1.15	18.9	-2.12	18.9	4.73	18.9	1.18	18.9	0.73	18.9	1.65	18.9	1.15	18.9	-0.19	18.9	-0.67	18.9	0.45	18.9	0.04	18.9	0.98	18.9	-0.31	18.9	-3.47	18.9	-5.21	18.9	2.34	18.9	0.45	18.9	4.17	18.9	2.3	18.9	-1.47	18.9	-0.27	18.9	2.29
19.8	0.49	19.8	1.89	19.8	3.97	19.8	3.6	19.8	-0.68	19.8	2.35	19.8	1.83	19.8	2.12	19.8	3.39	19.8	0.13	19.8	-0.15	19.8	-3.58	19.8	-0.81	19.8	0.15	19.8	-1.21	19.8	-1.04	19.8	-2.09	19.8	-3.82	19.8	2.47	19.8	0.3	19.8	4.11	19.8	0.71	19.8	0.23	19.8	0.16	19.8	2.53
20.7	2.57	20.7	0.9	20.7	2.99	20.7	3.89	20.7	-1.78	20.7	1.34	20.7	1.22	20.7	0.63	20.7	2.27	20.7	3.36	20.7	-2.13	20.7	-3.9	20.7	-0.29	20.7	0.24	20.7	1.81	20.7	-0.14	20.7	-3.52	20.7	-3.81	20.7	1.98	20.7	2.01	20.7	2.63	20.7	1.92	20.7	0.76	20.7	-0.49	20.7	1.34
21.6	3.18	21.6	2.56	21.6	3.09	21.6	1.92	21.6	-3.9	21.6	0.7	21.6	1.57	21.6	2.96	21.6	2.58	21.6	1.17	21.6	-1	21.6	-2.63	21.6	1.5	21.6	0.56	21.6	0.27	21.6	-0.38	21.6	-1.57	21.6	-4.66	21.6	4.61	21.6	0.14	21.6	4.54	21.6	2.37	21.6	0.63	21.6	1.05	21.6	3.25
22.5	-0.63	22.5	-1.22	22.5	1.54	22.5	1.71	22.5	-3.92	22.5	2.2	22.5	0.69	22.5	0.86	22.5	1.42	22.5	0.31	22.5	-3.03	22.5	-3.15	22.5	-1.46	22.5	2.13	22.5	-0.56	22.5	-1.97	22.5	-1.94	22.5	-6.3	22.5	-0.58	22.5	3.67	22.5	-0.33	22.5	2.9	22.5	-0.94	22.5	0.82	22.5	1.96
23.4	3.67	23.4	-0.04	23.4	1.86	23.4	3.04	23.4	-1.71	23.4	4.66	23.4	2.04	23.4	1.85	23.4	1.65	23.4	2.01	23.4	-1.03	23.4	0.14	23.4	1.13	23.4	1.24	23.4	0.11	23.4	-2.2	23.4	0.03	23.4	-3.63	23.4	0.81	23.4	3.16	23.4	3.39	23.4	-0.56	23.4	-0.2	23.4	2.68	23.4	3.69
24.3	3.35	24.3	0.04	24.3	3.67	24.3	3.96	24.3	-0.61	24.3	1.49	24.3	0.26	24.3	2.69	24.3	2.08	24.3	3.9	24.3	1.62	24.3	-0.98	24.3	-1.17	24.3	-0.57	24.3	-0.6	24.3	1.6	24.3	-2.26	24.3	-5.34	24.3	3.68	24.3	1.95	24.3	2.83	24.3	2.47	24.3	-1.11	24.3	-0.21	24.3	2.45
25.2	-0.9	25.2	1.03	25.2	4.42	25.2	4.71	25.2	-0.48	25.2	1.19	25.2	1.74	25.2	0.72	25.2	3.49	25.2	1.25	25.2	-0.25	25.2	-1.81	25.2	-0.32	25.2	0.11	25.2	-0.64	25.2	0.91	25.2	-1.79	25.2	-1.97	25.2	0.98	25.2	3.26	25.2	1.5	25.2	1.69	25.2	-0.32	25.2	1.53	25.2	1.66
26.1	0.77	26.1	1.27	26.1	1.54	26.1	4.37	26.1	-0.94	26.1	3.11	26.1	1.73	26.1	-0.3	26.1	-0.62	26.1	3.5	26.1	0.12	26.1	-1.11	26.1	0.56	26.1	-3.16	26.1	-0.74	26.1	-0.28	26.1	-0.89	26.1	-2.35	26.1	3.15	26.1	2.2	26.1	2.86	26.1	0.25	26.1	-0.39	26.1	1.67	26.1	2.64
27	2.63	27	-0.21	27	2.11	27	4.41	27	0.09	27	4.73	27	1.88	27	0.01	27	-0.62	27	2.21	27	-1.44	27	0.51	27	0.1	27	2.2	27	-1.6	27	0.91	27	-2.96	27	-3.04	27	0.93	27	2.86	27	2.99	27	4.23	27	-2	27	1.26	27	3.09
27.9	1.27	27.9	0.2	27.9	4.18	27.9	3.83	27.9	-3.87	27.9	3.8	27.9	2.15	27.9	2.96	27.9	4.76	27.9	3.64	27.9	-1.97	27.9	1.25	27.9	-0.1	27.9	0.31	27.9	2.29	27.9	2.55	27.9	-2.6	27.9	-3.11	27.9	2.9	27.9	3.51	27.9	4.21	27.9	3.71	27.9	0.05	27.9	2.05	27.9	1.86
28.8	1.26	28.8	0.43	28.8	3.78	28.8	1.93	28.8	-1.01	28.8	2.37	28.8	1.3	28.8	4.02	28.8	2.41	28.8	3.48	28.8	-0.05	28.8	-1.71	28.8	1.35	28.8	2.35	28.8	1.51	28.8	2.26	28.8	-0.6	28.8	-6.65	28.8	4.01	28.8	3.99	28.8	5.04	28.8	3.93	28.8	-0.9	28.8	-0.18	28.8	0.92
29.7	2.03	29.7	1.49	29.7	4.71	29.7	4.44	29.7	-0.24	29.7	2.86	29.7	1.75	29.7	3.36	29.7	4.83	29.7	3.16	29.7	-1.61	29.7	-0.16	29.7	0.58	29.7	1.35	29.7	1.51	29.7	1.31	29.7	-4.52	29.7	-2.68	29.7	3.49	29.7	2.3	29.7	3.05	29.7	1.08	29.7	0.07	29.7	0.42	29.7	0.08
30.6	4.07	30.6	1.96	30.6	2.63	30.6	2.72	30.6	-2.69	30.6	0.39	30.6	3.76	30.6	3.45	30.6	1.26	30.6	0.75	30.6	-1.86	30.6	0.06	30.6	-0.83	30.6	0.38	30.6	-1.42	30.6	-0.75	30.6	-3.78	30.6	-3.01	30.6	2.45	30.6	2.09	30.6	1.99	30.6	2.79	30.6	-1.28	30.6	-0.48	30.6	2.07
31.5	2.92	31.5	-0.83	31.5	4.67	31.5	2.74	31.5	-1.96	31.5	3.13	31.5	1.99	31.5	-0.03	31.5	4.58	31.5	1.92	31.5	0.1	31.5	-2.42	31.5	-2.02	31.5	0.09	31.5	1.36	31.5	-0.08	31.5	-3.54	31.5	-4.69	31.5	1.05	31.5	2.36	31.5	4.37	31.5	3.24	31.5	-0.99	31.5	0.98	31.5	4.8
32.4	2.2	32.4	0.01	32.4	6.18	32.4	1.16	32.4	-0.61	32.4	3.74	32.4	1.33	32.4	3.3	32.4	2.52	32.4	1.63	32.4	-0.98	32.4	-0.33	32.4	-0.23	32.4	1.03	32.4	-0.28	32.4	1.38	32.4	-1.28	32.4	-2.75	32.4	3.52	32.4	0.83	32.4	2.05	32.4	1.61	32.4	-0.84	32.4	0.39	32.4	3.72
33.3	2.25	33.3	-0.46	33.3	3.46	33.3	3.06	33.3	0.13	33.3	2.37	33.3	0.02	33.3	-0.55	33.3	2.12	33.3	0.53	33.3	2.21	33.3	-0.07	33.3	0.23	33.3	-0.39	33.3	-0.48	33.3	1.05	33.3	-3.04	33.3	-4.6	33.3	3.95	33.3	1.33	33.3	5.58	33.3	3.01	33.3	-2.09	33.3	3.23	33.3	3.96
34.2	1.95	34.2	2.17	34.2	5.37	34.2	2.32	34.2	-0.56	34.2	4.05	34.2	2.27	34.2	0.67	34.2	3.26	34.2	0.24	34.2	1.81	34.2	-0.5	34.2	1.34	34.2	-0.75	34.2	-0.01	34.2	2.39	34.2	-1.97	34.2	-4.64	34.2	3.97	34.2	0.52	34.2	0.63	34.2	4.41	34.2	-0.66	34.2	-1.11	34.2	2.22
35.1	1.08	35.1	0.12	35.1	3.32	35.1	4.58	35.1	-2.47	35.1	5.21	35.1	0.5	35.1	2.56	35.1	3.91	35.1	3.38	35.1	1.13	35.1	1.04	35.1	0.01	35.1	2.05	35.1	-0.75	35.1	2.11	35.1	-2.1	35.1	-5.32	35.1	4.45	35.1	1.6	35.1	3.54	35.1	1.44	35.1	0.59	35.1	1.92	35.1	4.91
36	2.29	36	-0.22	36	2.49	36	5.99	36	-0.77	36	4.64	36	2.87	36	1.76	36	0.39	36	1.73	36	1.07	36	1.23	36	0.86	36	0.9	36	0.12	36	1.49	36	-1.43	36	-3.5	36	2.21	36	1.61	36	3.54	36	3.26	36	-1.55	36	2.52	36	3.23
36.9	1.4	36.9	-0.48	36.9	3.17	36.9	3.72	36.9	-0.62	36.9	2.81	36.9	1.25	36.9	1.21	36.9	0.96	36.9	2.67	36.9	-0.82	36.9	-2.27	36.9	-1.27	36.9	-0.93	36.9	-0.33	36.9	-0.11	36.9	-3.09	36.9	-4.37	36.9	1.06	36.9	0.6	36.9	4.63	36.9	2.15	36.9	-0.7	36.9	2.32	36.9	2.35
37.8	1.68	37.8	1.15	37.8	3.2	37.8	2.51	37.8	-3.66	37.8	4.7	37.8	-0.54	37.8	1.57	37.8	4.01	37.8	3.58	37.8	0.4	37.8	-0.33	37.8	-1.57	37.8	-0.97	37.8	1.26	37.8	0.51	37.8	-2.3	37.8	-5.7	37.8	2.83	37.8	3.63	37.8	2.36	37.8	2.43	37.8	-1.79	37.8	2.23	37.8	0.67
38.7	4.01	38.7	1.14	38.7	8.45	38.7	2.69	38.7	-2.77	38.7	2.89	38.7	1.09	38.7	2.74	38.7	4.56	38.7	2.91	38.7	0.91	38.7	-0.98	38.7	0.17	38.7	1.99	38.7	1.05	38.7	1.41	38.7	-2.35	38.7	-5.26	38.7	4.08	38.7	3.19	38.7	3.7	38.7	2.88	38.7	-2.49	38.7	2.74	38.7	3.23
39.6	2.93	39.6	-2.97	39.6	5.17	39.6	3.44	39.6	-1.2	39.6	3.69	39.6	2.84	39.6	-1.42	39.6	3.05	39.6	1.04	39.6	0.26	39.6	-1.13	39.6	1.99	39.6	-0.65	39.6	0.92	39.6	-0.13	39.6	-3.6	39.6	-3.96	39.6	3.99	39.6	-0.34	39.6	2.62	39.6	1.82	39.6	-0.08	39.6	4.51	39.6	4.32
40.5	0.39	40.5	3.13	40.5	4.9	40.5	3.67	40.5	-2.32	40.5	2.79	40.5	1.93	40.5	2.92	40.5	4.34	40.5	1.66	40.5	0.25	40.5	-1.53	40.5	0.29	40.5	1.53	40.5	1.01	40.5	0.31	40.5	-1.18	40.5	-4.69	40.5	2.96	40.5	2.3	40.5	3.35	40.5	1.23	40.5	-0.17	40.5	3.39	40.5	2.65
41.4	2.01	41.4	2.5	41.4	5.38	41.4	5.31	41.4	-1.41	41.4	3.81	41.4	2.64	41.4	2.74	41.4	4.12	41.4	4.45	41.4	-2.24	41.4	-0.97	41.4	1.58	41.4	-1.32	41.4	-1.98	41.4	1.41	41.4	-2.56	41.4	-4.15	41.4	3.58	41.4	2.87	41.4	3.71	41.4	1.99	41.4	-1.06	41.4	3.03	41.4	4.17
42.3	4.32	42.3	0.7	42.3	6.09	42.3	3.56	42.3	-0.87	42.3	1.51	42.3	2.38	42.3	3.34	42.3	2.42	42.3	4.28	42.3	0.04	42.3	0	42.3	0.5	42.3	0.28	42.3	-1.04	42.3	0.37	42.3	-1.34	42.3	-2.09	42.3	2.88	42.3	1.77	42.3	4.09	42.3	2.38	42.3	-1.22	42.3	3.45	42.3	3.51
43.2	3.25	43.2	0.41	43.2	6.47	43.2	4.2	43.2	-3.58	43.2	3.87	43.2	2.14	43.2	2.84	43.2	4.69	43.2	0.82	43.2	-0.93	43.2	-1.4	43.2	-1.56	43.2	0.32	43.2	-1.94	43.2	1.33	43.2	-3.31	43.2	-6.03	43.2	2.97	43.2	1.65	43.2	3.74	43.2	4.05	43.2	-1.85	43.2	3.26	43.2	6.06
44.1	0.41	44.1	1.06	44.1	2.95	44.1	-0.06	44.1	-2.51	44.1	4.52	44.1	3.32	44.1	2.7	44.1	2.84	44.1	0.28	44.1	-1.42	44.1	0.11	44.1	1.64	44.1	0.33	44.1	0.32	44.1	-0.39	44.1	-4.16	44.1	-3.37	44.1	2.73	44.1	2.12	44.1	5.2	44.1	3.93	44.1	-0.21	44.1	4.17	44.1	1.13
45	1.62	45	-0.56	45	4.21	45	1.75	45	-3.01	45	3.01	45	1.15	45	1.87	45	2.74	45	0.56	45	-0.82	45	-1.98	45	-0.51	45	3.21	45	0.16	45	-0.26	45	-3.4	45	-3.1	45	5.09	45	1.48	45	3.61	45	2.39	45	1.09	45	4.93	45	5.16
45.9	4.39	45.9	1.81	45.9	7.14	45.9	4	45.9	-0.75	45.9	4.5	45.9	2.93	45.9	3.46	45.9	3.71	45.9	4.23	45.9	-0.88	45.9	-1.03	45.9	-1.07	45.9	2.67	45.9	1.46	45.9	2.46	45.9	-5.16	45.9	-2.12	45.9	2.14	45.9	5.72	45.9	6.43	45.9	6.02	45.9	-0.39	45.9	3.63	45.9	1.06
46.8	3.31	46.8	3.15	46.8	2.51	46.8	1.74	46.8	-2.09	46.8	5.11	46.8	1.39	46.8	2.04	46.8	3.5	46.8	0.43	46.8	-1.1	46.8	-0.12	46.8	0.27	46.8	-0.46	46.8	2.54	46.8	0.22	46.8	-3.63	46.8	-6.07	46.8	1.95	46.8	-0.03	46.8	7.21	46.8	5.43	46.8	-0.56	46.8	4.05	46.8	2.71
47.7	3.74	47.7	1.01	47.7	6.02	47.7	6.28	47.7	1.04	47.7	4.47	47.7	2.15	47.7	3.12	47.7	1.54	47.7	-1.05	47.7	2.05	47.7	-1.03	47.7	-0.87	47.7	0.95	47.7	-0.89	47.7	-1.19	47.7	-1.72	47.7	-5.29	47.7	4.36	47.7	1.25	47.7	2.77	47.7	3.93	47.7	1.78	47.7	3.64	47.7	4.79
48.6	3.79	48.6	0.23	48.6	6.37	48.6	2.56	48.6	-2.8	48.6	5.25	48.6	3.09	48.6	2.99	48.6	6.08	48.6	3.42	48.6	0.9	48.6	-1.85	48.6	-2.19	48.6	1.07	48.6	-0.21	48.6	1.07	48.6	-4.79	48.6	-5.51	48.6	2.99	48.6	1.23	48.6	4.02	48.6	4.24	48.6	-2.71	48.6	3.98	48.6	3.3
49.5	3.72	49.5	2.48	49.5	5.21	49.5	3.64	49.5	-0.62	49.5	5.77	49.5	2.97	49.5	1.96	49.5	4.9	49.5	1.31	49.5	-1.9	49.5	-0.7	49.5	2.92	49.5	-1.29	49.5	-0.19	49.5	-0.35	49.5	-3.16	49.5	-6.88	49.5	5.08	49.5	3.07	49.5	3.36	49.5	1.16	49.5	-0.05	49.5	3.34	49.5	5.35
50.4	3.79	50.4	1.34	50.4	9.74	50.4	3.34	50.4	-1.87	50.4	6.21	50.4	3.58	50.4	3.99	50.4	4.98	50.4	2.13	50.4	-0.25	50.4	-1.46	50.4	0.63	50.4	0.1	50.4	1.55	50.4	0.89	50.4	-4.93	50.4	-7.93	50.4	4.12	50.4	2.76	50.4	4.96	50.4	5.66	50.4	-1.21	50.4	1.9	50.4	3.98
51.3	4.06	51.3	3.83	51.3	6.01	51.3	3.99	51.3	-0.29	51.3	7.31	51.3	3.1	51.3	2.84	51.3	1.76	51.3	1.36	51.3	-1.11	51.3	0.41	51.3	1.12	51.3	1.41	51.3	-2.19	51.3	-0.62	51.3	-2.76	51.3	-4.5	51.3	5.4	51.3	4.23	51.3	2.81	51.3	2.9	51.3	-0.2	51.3	4.49	51.3	4.45
52.2	2.68	52.2	2.57	52.2	3	52.2	3.58	52.2	-3.28	52.2	5.02	52.2	-0.12	52.2	2.29	52.2	0.33	52.2	1.58	52.2	0.07	52.2	-1.71	52.2	-0.97	52.2	0.9	52.2	-0.75	52.2	-0.07	52.2	-1.94	52.2	-6.76	52.2	4.47	52.2	1.94	52.2	6.73	52.2	2.18	52.2	-2.42	52.2	4.8	52.2	4.62
53.1	2.45	53.1	0.73	53.1	6	53.1	4.67	53.1	0.39	53.1	7.1	53.1	2.48	53.1	1.81	53.1	3.44	53.1	2.53	53.1	1.01	53.1	-1.12	53.1	-1.58	53.1	-0.22	53.1	-2.55	53.1	1.38	53.1	-2.99	53.1	-4.15	53.1	3.13	53.1	2.72	53.1	2.05	53.1	4.18	53.1	0.11	53.1	6.74	53.1	4.54
54	4.39	54	1.64	54	1.45	54	3.53	54	-3	54	5.73	54	1.27	54	2.61	54	4.01	54	3.03	54	-2.83	54	-2.16	54	1.81	54	0.8	54	0.3	54	1.21	54	-3.27	54	-6.73	54	2.26	54	1.49	54	3.65	54	4.68	54	-0.63	54	5.13	54	1.49
54.9	3.43	54.9	4.52	54.9	4.25	54.9	0.91	54.9	-1.1	54.9	6.41	54.9	1.9	54.9	3.39	54.9	3.04	54.9	3.29	54.9	1.29	54.9	0.41	54.9	0.97	54.9	2.1	54.9	-0.88	54.9	3.42	54.9	-2.31	54.9	-6.08	54.9	4	54.9	2.42	54.9	6.33	54.9	3.83	54.9	-1.43	54.9	3.63	54.9	2.44
55.8	4.32	55.8	3.03	55.8	2.91	55.8	2.39	55.8	0.28	55.8	5.26	55.8	3.04	55.8	4.06	55.8	2.8	55.8	0.74	55.8	0.75	55.8	-1.31	55.8	1.27	55.8	2.86	55.8	1.2	55.8	0.21	55.8	-4.74	55.8	-7.7	55.8	4.18	55.8	5.96	55.8	3.1	55.8	1.85	55.8	-1.26	55.8	2.58	55.8	5.15
56.7	1.7	56.7	0.8	56.7	1.13	56.7	1.84	56.7	-0.39	56.7	6.87	56.7	1.97	56.7	0.94	56.7	2.02	56.7	3.3	56.7	-0.45	56.7	-0.73	56.7	-1.85	56.7	-0.1	56.7	-0.21	56.7	2.62	56.7	-1.68	56.7	-7.18	56.7	2.78	56.7	3.95	56.7	5.17	56.7	3.69	56.7	0.42	56.7	6.7	56.7	2.72
57.6	4.39	57.6	2.74	57.6	4.72	57.6	5.16	57.6	0.03	57.6	6.43	57.6	4.37	57.6	1.32	57.6	5.63	57.6	5.29	57.6	0.96	57.6	-0.7	57.6	2.38	57.6	-0.12	57.6	0.82	57.6	4.8	57.6	-2.23	57.6	-4.99	57.6	2.45	57.6	3.05	57.6	2.11	57.6	3.05	57.6	0.91	57.6	4.2	57.6	2.88
58.5	2.75	58.5	-0.64	58.5	2.87	58.5	1.76	58.5	1.08	58.5	7.35	58.5	0.22	58.5	1.41	58.5	-0.24	58.5	2.82	58.5	0.28	58.5	-0.38	58.5	-0.85	58.5	1.33	58.5	-1.72	58.5	3.66	58.5	-3.69	58.5	-6.33	58.5	2.18	58.5	2.86	58.5	6.71	58.5	2.99	58.5	-0.82	58.5	4.44	58.5	3.79
59.4	5.48	59.4	2.15	59.4	3.66	59.4	3.46	59.4	1.26	59.4	7.59	59.4	2.64	59.4	2.98	59.4	2.69	59.4	2.06	59.4	1.4	59.4	-2.5	59.4	-0.28	59.4	0.43	59.4	-0.1	59.4	2.32	59.4	-1.87	59.4	-8.69	59.4	2.69	59.4	0.56	59.4	5.68	59.4	1.2	59.4	-0.91	59.4	4.29	59.4	3.58
60.3	4.93	60.3	1.19	60.3	3.17	60.3	1.42	60.3	2.04	60.3	6.82	60.3	2.26	60.3	1.59	60.3	1.83	60.3	1.06	60.3	2.36	60.3	-1	60.3	-0.85	60.3	0.34	60.3	0.74	60.3	-2.21	60.3	-3.36	60.3	-5.74	60.3	5.13	60.3	4.18	60.3	4.42	60.3	0.18	60.3	0.7	60.3	5.45	60.3	4.81
61.2	3.78	61.2	-1.4	61.2	4.24	61.2	2.22	61.2	-0.56	61.2	6.57	61.2	3.42	61.2	1.41	61.2	2.35	61.2	3.18	61.2	-0.77	61.2	-0.42	61.2	0.9	61.2	-0.03	61.2	0.04	61.2	2.7	61.2	-2.51	61.2	-8.51	61.2	4.46	61.2	2.95	61.2	5.41	61.2	2.89	61.2	-0.66	61.2	6.89	61.2	5.18
62.1	3.49	62.1	1.16	62.1	4.06	62.1	1.35	62.1	2.81	62.1	4.76	62.1	2.58	62.1	1.8	62.1	2.68	62.1	0.86	62.1	2.87	62.1	-1.56	62.1	-1.52	62.1	0.08	62.1	-0.19	62.1	2.91	62.1	-1.9	62.1	-6.59	62.1	0.85	62.1	1.83	62.1	6.09	62.1	0.89	62.1	1.92	62.1	4.45	62.1	3.3
63	3.54	63	-0.77	63	4.08	63	5.19	63	0.73	63	7.23	63	1.55	63	3.07	63	3.3	63	2.81	63	2.74	63	0.69	63	-1.79	63	0.79	63	2.44	63	1.56	63	-2.17	63	-7.25	63	5.2	63	2.54	63	5.71	63	4.26	63	0.67	63	3.97	63	4.05
63.9	1.03	63.9	0.81	63.9	5.55	63.9	3.74	63.9	2.43	63.9	7.27	63.9	-0.25	63.9	0.17	63.9	2.99	63.9	1.87	63.9	0.92	63.9	-0.22	63.9	-1.08	63.9	0.21	63.9	-1.18	63.9	2.86	63.9	-2.03	63.9	-6.52	63.9	4.1	63.9	4.57	63.9	3.59	63.9	4.66	63.9	0.96	63.9	6.77	63.9	4.4
64.8	2.97	64.8	-4.12	64.8	3.27	64.8	3.38	64.8	-0.43	64.8	6.76	64.8	2.56	64.8	-0.23	64.8	3.98	64.8	3.14	64.8	1.63	64.8	-1.18	64.8	0.12	64.8	1.82	64.8	-1.04	64.8	2.31	64.8	-1.37	64.8	-6.64	64.8	1.83	64.8	4.54	64.8	4.52	64.8	1.38	64.8	1.12	64.8	8.66	64.8	4.96
65.7	4.05	65.7	-3	65.7	3.01	65.7	1.9	65.7	0.39	65.7	8.27	65.7	0.6	65.7	1.9	65.7	2.28	65.7	1.08	65.7	-1.49	65.7	-1.06	65.7	-0.5	65.7	1.71	65.7	-1.85	65.7	1.58	65.7	-1.59	65.7	-6.72	65.7	1.63	65.7	3.37	65.7	5.05	65.7	2.47	65.7	2.03	65.7	10.34	65.7	3.58
66.6	1.65	66.6	-1.7	66.6	3.91	66.6	3.74	66.6	3.62	66.6	6.23	66.6	-1.16	66.6	2.37	66.6	2.33	66.6	2.77	66.6	2.09	66.6	-0.89	66.6	-1.41	66.6	2.53	66.6	0.47	66.6	0.75	66.6	-3.76	66.6	-5.63	66.6	4.84	66.6	2.77	66.6	3.34	66.6	2.84	66.6	2.75	66.6	6.33	66.6	4.91
67.5	3.77	67.5	-2.51	67.5	7.03	67.5	4.01	67.5	1.7	67.5	9.71	67.5	4.14	67.5	1.11	67.5	5.5	67.5	3	67.5	2.05	67.5	2.73	67.5	0.4	67.5	-0.1	67.5	0.11	67.5	1.27	67.5	-5.3	67.5	-2.97	67.5	5.87	67.5	1.18	67.5	5.3	67.5	3.65	67.5	-0.18	67.5	9.73	67.5	6.09
68.4	2.77	68.4	-0.01	68.4	5.66	68.4	3.11	68.4	1.31	68.4	9.28	68.4	3.03	68.4	1.17	68.4	4	68.4	4.74	68.4	1.05	68.4	0.71	68.4	0.94	68.4	0.87	68.4	0.29	68.4	2.09	68.4	-0.29	68.4	-5.17	68.4	2.43	68.4	1.96	68.4	3.8	68.4	2.88	68.4	1.54	68.4	7.57	68.4	2.55
69.3	0.6	69.3	-2.88	69.3	3.69	69.3	0.54	69.3	2.36	69.3	5.12	69.3	2.59	69.3	1.42	69.3	1.58	69.3	0.88	69.3	-0.25	69.3	-1.03	69.3	-0.59	69.3	-0.66	69.3	-0.39	69.3	2.59	69.3	-2.02	69.3	-8.05	69.3	3.43	69.3	-0.45	69.3	3.95	69.3	4.45	69.3	2.46	69.3	6.56	69.3	3.4
70.2	1.52	70.2	0.01	70.2	2.52	70.2	1.25	70.2	-0.62	70.2	7.87	70.2	-0.6	70.2	1.48	70.2	1.05	70.2	0.57	70.2	2.04	70.2	2.37	70.2	-0.54	70.2	-2.77	70.2	-1.5	70.2	0.63	70.2	0.38	70.2	-4.72	70.2	3.23	70.2	2.52	70.2	2.47	70.2	1.23	70.2	2.04	70.2	6.57	70.2	4.92
71.1	3.47	71.1	0.96	71.1	3.49	71.1	2.74	71.1	0.53	71.1	8.51	71.1	2.04	71.1	0.2	71.1	2.18	71.1	2.72	71.1	-0.36	71.1	0.62	71.1	-0.28	71.1	0.35	71.1	-0.46	71.1	0.35	71.1	-4.29	71.1	-4.98	71.1	0.1	71.1	2.93	71.1	4.72	71.1	2.68	71.1	0.65	71.1	8.16	71.1	1.07
72	1.48	72	-1.8	72	4.65	72	2.61	72	4.52	72	10.27	72	-0.32	72	1.24	72	3.69	72	0.43	72	2.47	72	-0.23	72	-0.45	72	-0.51	72	-0.13	72	-0.24	72	-1.38	72	-7.58	72	4.47	72	1.87	72	3.13	72	2.31	72	0.59	72	7.81	72	2.55
72.9	4.35	72.9	-1.78	72.9	3.2	72.9	0.57	72.9	2.02	72.9	10.91	72.9	0.83	72.9	1.17	72.9	5.26	72.9	-0.46	72.9	2.08	72.9	1.37	72.9	-4.17	72.9	1.55	72.9	1.89	72.9	0.24	72.9	-1.37	72.9	-2.73	72.9	0.97	72.9	3.26	72.9	5.14	72.9	1.59	72.9	2.77	72.9	10.08	72.9	1.62
73.8	3.26	73.8	-0.72	73.8	2.31	73.8	0.67	73.8	3.22	73.8	9.64	73.8	3.15	73.8	1.13	73.8	1.96	73.8	-0.74	73.8	2.89	73.8	-2.79	73.8	-0.01	73.8	-1.53	73.8	0.59	73.8	-0.97	73.8	-0.48	73.8	-6.51	73.8	3.61	73.8	2.25	73.8	5.88	73.8	1.22	73.8	5.35	73.8	10.17	73.8	1.62
74.7	1.96	74.7	1.86	74.7	3.38	74.7	1.98	74.7	4.88	74.7	7.96	74.7	2.46	74.7	2.56	74.7	3.43	74.7	1.66	74.7	2.82	74.7	-0.11	74.7	-1.36	74.7	1.34	74.7	1.47	74.7	1.1	74.7	-2.09	74.7	-4.59	74.7	1.72	74.7	2.53	74.7	4.1	74.7	2.78	74.7	0.73	74.7	9.96	74.7	2.13
75.6	1.88	75.6	-0.38	75.6	5.26	75.6	1.64	75.6	3.25	75.6	6.85	75.6	-0.48	75.6	0.28	75.6	3.05	75.6	1.66	75.6	0.45	75.6	0.66	75.6	0.57	75.6	-1.91	75.6	0.67	75.6	2.99	75.6	-2.02	75.6	-4.86	75.6	1.65	75.6	2.35	75.6	3.99	75.6	3.61	75.6	1.84	75.6	9.9	75.6	0.94
76.5	0.57	76.5	-0.96	76.5	2.4	76.5	0.8	76.5	2.45	76.5	9.4	76.5	1.88	76.5	-1.42	76.5	1.24	76.5	-1.02	76.5	0.51	76.5	2.29	76.5	-1.89	76.5	-3.02	76.5	0.7	76.5	-0.24	76.5	-0.13	76.5	-3.3	76.5	1.22	76.5	0.65	76.5	5.53	76.5	-0.4	76.5	4.11	76.5	7.61	76.5	1.64
77.4	1.57	77.4	-0.63	77.4	4.77	77.4	1.62	77.4	5.4	77.4	10.64	77.4	1.29	77.4	2.01	77.4	5.4	77.4	-2.33	77.4	0.97	77.4	1.32	77.4	-2.13	77.4	-2.18	77.4	0.15	77.4	-1.68	77.4	-0.39	77.4	-4.77	77.4	2.61	77.4	-1.73	77.4	4.37	77.4	2.63	77.4	2.69	77.4	8.6	77.4	2.06
78.3	1.9	78.3	0.51	78.3	6.02	78.3	2.24	78.3	1.94	78.3	10.46	78.3	2.03	78.3	0.43	78.3	4.17	78.3	1.1	78.3	1.48	78.3	-1.38	78.3	-1.26	78.3	1.93	78.3	0.99	78.3	-0.06	78.3	-1.48	78.3	-7.53	78.3	1.16	78.3	3.59	78.3	4.5	78.3	1.1	78.3	0.85	78.3	6.27	78.3	1.85
79.2	5.14	79.2	1.64	79.2	3.78	79.2	4.13	79.2	5.63	79.2	7.44	79.2	1.73	79.2	1.93	79.2	4.48	79.2	0.54	79.2	1.16	79.2	0.19	79.2	-1.45	79.2	1.27	79.2	-0.77	79.2	-2.47	79.2	-2.9	79.2	-5.08	79.2	1.36	79.2	5	79.2	4.77	79.2	0.62	79.2	4.01	79.2	10.8	79.2	1.66
80.1	4.49	80.1	0.03	80.1	6.63	80.1	4.25	80.1	2.85	80.1	8.49	80.1	-0.49	80.1	-0.49	80.1	5.16	80.1	1.24	80.1	1.31	80.1	2.42	80.1	-2.54	80.1	-2.65	80.1	0.59	80.1	-0.47	80.1	-1.07	80.1	-3.29	80.1	-0.13	80.1	1.08	80.1	5.03	80.1	0.82	80.1	2.29	80.1	10.62	80.1	0.97
81	3.31	81	-0.03	81	4.49	81	3.39	81	1.64	81	10.13	81	1.28	81	0.93	81	2.97	81	1.93	81	-0.54	81	0.49	81	0.68	81	-0.28	81	-0.11	81	-0.46	81	-2.55	81	-8.82	81	1.62	81	2.19	81	7.65	81	0.69	81	3.57	81	7.64	81	0.51
81.9	1.3	81.9	-0.32	81.9	5.17	81.9	2.06	81.9	3.38	81.9	12.99	81.9	1.37	81.9	3.57	81.9	2.54	81.9	2.2	81.9	2.65	81.9	3.32	81.9	-0.96	81.9	1.03	81.9	0.1	81.9	2.84	81.9	-0.63	81.9	-5.06	81.9	2.31	81.9	2.24	81.9	3.68	81.9	2.86	81.9	2.94	81.9	6.38	81.9	1.59
82.8	4.13	82.8	-2.3	82.8	5.83	82.8	0.76	82.8	4.35	82.8	8.19	82.8	0.82	82.8	1.46	82.8	5.84	82.8	2.04	82.8	4.07	82.8	0.51	82.8	-1.97	82.8	0.69	82.8	1.43	82.8	1.6	82.8	-0.81	82.8	-4.67	82.8	0.56	82.8	2.36	82.8	4.64	82.8	1.44	82.8	1.52	82.8	6.7	82.8	1.92
83.7	2.51	83.7	-0.47	83.7	3.64	83.7	4.77	83.7	5.83	83.7	8.8	83.7	0.78	83.7	2.18	83.7	4.37	83.7	0.79	83.7	2.4	83.7	1.26	83.7	-2.46	83.7	-0.5	83.7	1.48	83.7	-0.63	83.7	-1.78	83.7	-3.66	83.7	0.26	83.7	0.89	83.7	6.12	83.7	2.5	83.7	2.92	83.7	10.55	83.7	3.27
84.6	3.31	84.6	0.67	84.6	3.14	84.6	3.63	84.6	7.14	84.6	9.74	84.6	3.14	84.6	1.15	84.6	0.24	84.6	-1.16	84.6	1.36	84.6	3.15	84.6	-2.39	84.6	-0.21	84.6	-1.42	84.6	-1.44	84.6	-1.73	84.6	-3.65	84.6	-1.68	84.6	3.74	84.6	3.65	84.6	3.19	84.6	3.08	84.6	8.23	84.6	2.45
85.5	1.16	85.5	-2.24	85.5	3.26	85.5	3.32	85.5	3.29	85.5	12.45	85.5	-0.92	85.5	0.91	85.5	4.05	85.5	-0.03	85.5	1.38	85.5	0.57	85.5	-1.55	85.5	-0.07	85.5	-0.68	85.5	-1.38	85.5	-0.3	85.5	-7.01	85.5	2.54	85.5	2.71	85.5	5.31	85.5	3.44	85.5	3.33	85.5	9.73	85.5	4.24
86.4	2.67	86.4	0.85	86.4	6.01	86.4	2.18	86.4	4.44	86.4	9.67	86.4	2.58	86.4	1.18	86.4	4.37	86.4	-0.96	86.4	2.85	86.4	3.52	86.4	-1.11	86.4	-1.06	86.4	0.49	86.4	0.46	86.4	-0.49	86.4	-6.57	86.4	2.26	86.4	0.79	86.4	5.13	86.4	1.56	86.4	5.81	86.4	6.75	86.4	2.88
87.3	1.65	87.3	1.44	87.3	3.54	87.3	3.81	87.3	2.84	87.3	10.37	87.3	0.72	87.3	4.28	87.3	0.54	87.3	1.12	87.3	1.28	87.3	4.08	87.3	-1.52	87.3	1.51	87.3	-1.18	87.3	0.62	87.3	-2.56	87.3	-5.17	87.3	3.33	87.3	2.1	87.3	5.87	87.3	3.01	87.3	2.29	87.3	10.78	87.3	2.41
88.2	1.7	88.2	-1.28	88.2	4.62	88.2	4.98	88.2	5.28	88.2	8.52	88.2	1.06	88.2	1.12	88.2	2.38	88.2	-0.34	88.2	4.89	88.2	-0.41	88.2	-2.27	88.2	-1.74	88.2	-0.04	88.2	-2.09	88.2	-0.68	88.2	-6.76	88.2	1.07	88.2	2.38	88.2	5.94	88.2	0.31	88.2	4.65	88.2	10.63	88.2	3.8
89.1	3.78	89.1	2.07	89.1	3.97	89.1	1.44	89.1	5.78	89.1	7.01	89.1	1.16	89.1	1.49	89.1	3	89.1	0.16	89.1	2.3	89.1	0.2	89.1	-1.12	89.1	-2.68	89.1	-1.4	89.1	-1.2	89.1	-1.14	89.1	-5.46	89.1	2.76	89.1	2.99	89.1	4.14	89.1	1.98	89.1	3.23	89.1	10.11	89.1	2.95
90	0.1	90	1.11	90	3.27	90	0	90	1.73	90	8.31	90	0.82	90	3.09	90	2.32	90	-0.26	90	1.44	90	1.29	90	-0.18	90	1.22	90	2.39	90	-1.23	90	-1.7	90	-4.6	90	1.44	90	2.41	90	5.21	90	2.25	90	3.66	90	7.23	90	0.92
90.9	2.49	90.9	0.48	90.9	5.71	90.9	4.38	90.9	6.24	90.9	8.58	90.9	1.9	90.9	2.34	90.9	3.46	90.9	1.9	90.9	3.57	90.9	-0.5	90.9	-2.04	90.9	-1.03	90.9	0.36	90.9	-1.22	90.9	0.13	90.9	-5.46	90.9	0.91	90.9	1.73	90.9	3.78	90.9	2.3	90.9	4.95	90.9	10.08	90.9	3.35
91.8	1.7	91.8	0.22	91.8	3.46	91.8	5.87	91.8	3.09	91.8	8.72	91.8	1	91.8	2.86	91.8	3.9	91.8	0.76	91.8	-0.87	91.8	1.52	91.8	-2.21	91.8	-0.93	91.8	-0.27	91.8	0.77	91.8	-1.8	91.8	-4.42	91.8	2.24	91.8	2.27	91.8	5.61	91.8	1.35	91.8	5.3	91.8	11.44	91.8	3.88
92.7	0.38	92.7	1.77	92.7	5.22	92.7	2.74	92.7	3	92.7	9.65	92.7	-0.86	92.7	0.31	92.7	2.94	92.7	0.01	92.7	0.7	92.7	0.65	92.7	-2.51	92.7	0.29	92.7	-1.89	92.7	0.21	92.7	-1.82	92.7	-6.12	92.7	0.99	92.7	4.36	92.7	3.2	92.7	0.4	92.7	2.74	92.7	8.37	92.7	2.8
93.6	3.27	93.6	2.27	93.6	7.67	93.6	3.56	93.6	6.55	93.6	10.47	93.6	1.3	93.6	3.6	93.6	3.16	93.6	-0.73	93.6	2.54	93.6	2.52	93.6	-0.87	93.6	-0.42	93.6	2	93.6	-0.83	93.6	-1.62	93.6	-7.26	93.6	2.41	93.6	2.9	93.6	8.25	93.6	2.17	93.6	3.54	93.6	6.51	93.6	1.28
94.5	0.5	94.5	1.46	94.5	3.36	94.5	4.26	94.5	4.15	94.5	10.33	94.5	2.66	94.5	2.25	94.5	2.66	94.5	1.35	94.5	1.65	94.5	-0.74	94.5	1.51	94.5	-0.75	94.5	2.01	94.5	0.11	94.5	-1.68	94.5	-8.89	94.5	1.51	94.5	1.84	94.5	6.75	94.5	0.76	94.5	2.41	94.5	8.61	94.5	0.09
95.4	4.49	95.4	3.35	95.4	6.48	95.4	2.58	95.4	4.25	95.4	12.38	95.4	2.03	95.4	2.34	95.4	4.43	95.4	1.71	95.4	1.58	95.4	1.31	95.4	-1.35	95.4	-2.56	95.4	1.05	95.4	-0.91	95.4	-3.79	95.4	-6.53	95.4	4.02	95.4	2.61	95.4	7.08	95.4	3.3	95.4	2.31	95.4	10.31	95.4	3.25
96.3	1.01	96.3	3.28	96.3	4.28	96.3	4.33	96.3	4.4	96.3	6.93	96.3	-1.68	96.3	3.42	96.3	3.63	96.3	0.94	96.3	1.67	96.3	1.83	96.3	-2.24	96.3	1.09	96.3	2.05	96.3	0.32	96.3	-0.08	96.3	-2.87	96.3	0.48	96.3	4.32	96.3	7.76	96.3	1.6	96.3	4.28	96.3	11.6	96.3	2.1
97.2	3.62	97.2	1.52	97.2	5.89	97.2	2.89	97.2	6.06	97.2	8.98	97.2	0.83	97.2	3.19	97.2	3.47	97.2	-0.58	97.2	4.09	97.2	1.01	97.2	-1.45	97.2	0.36	97.2	1.51	97.2	-0.78	97.2	-0.72	97.2	-7.17	97.2	2.04	97.2	3.31	97.2	4.74	97.2	3.55	97.2	2.93	97.2	9.38	97.2	2.56
98.1	2.91	98.1	-0.61	98.1	5.15	98.1	2.58	98.1	5.12	98.1	9.82	98.1	-0.88	98.1	1.95	98.1	4.92	98.1	1.41	98.1	2.92	98.1	1.15	98.1	0.22	98.1	-1.21	98.1	0.29	98.1	-0.8	98.1	0.22	98.1	-4.59	98.1	4.2	98.1	1.9	98.1	4.95	98.1	0.39	98.1	6.09	98.1	9.69	98.1	2.78
99	3.53	99	2.72	99	4.88	99	4.81	99	4.75	99	10.62	99	3.4	99	3.52	99	4.43	99	0.11	99	3.88	99	2.83	99	-1.12	99	1.75	99	1	99	-2.55	99	1.16	99	-6.46	99	1.72	99	6.2	99	7.73	99	0.2	99	6.3	99	8.99	99	0.78
99.9	4.06	99.9	2.86	99.9	5.95	99.9	4.12	99.9	5.31	99.9	7.72	99.9	-0.72	99.9	2.86	99.9	2.34	99.9	0.58	99.9	1.12	99.9	-0.94	99.9	-1.95	99.9	-0.75	99.9	0.7	99.9	-2.12	99.9	-1.47	99.9	-7.7	99.9	3.42	99.9	3.78	99.9	6.72	99.9	0.31	99.9	6.43	99.9	11.73	99.9	4.65
100.8	4.16	100.8	4.44	100.8	4.97	100.8	1.92	100.8	6.51	100.8	9.99	100.8	2.61	100.8	1.56	100.8	4.27	100.8	-1.41	100.8	4.28	100.8	1.84	100.8	0.16	100.8	-0.15	100.8	1.42	100.8	-2.71	100.8	-1.65	100.8	-2.08	100.8	1.54	100.8	3.89	100.8	3.99	100.8	2.54	100.8	4.75	100.8	11.18	100.8	1.2
101.7	3.81	101.7	-0.1	101.7	8.52	101.7	3.71	101.7	5.38	101.7	8.16	101.7	0.06	101.7	0.21	101.7	3.67	101.7	-0.23	101.7	3.97	101.7	0.3	101.7	-5.02	101.7	-0.45	101.7	-1.1	101.7	-2.24	101.7	-1.21	101.7	-4.13	101.7	0.76	101.7	3.34	101.7	6.09	101.7	1.52	101.7	5.53	101.7	10.01	101.7	2.28
102.6	3.29	102.6	1.76	102.6	5.59	102.6	4.9	102.6	6.23	102.6	11.04	102.6	3.21	102.6	3.54	102.6	3.96	102.6	1.72	102.6	3.47	102.6	1.38	102.6	-2.69	102.6	1.47	102.6	0.74	102.6	0.11	102.6	-0.94	102.6	-3.2	102.6	1.45	102.6	4.49	102.6	6.56	102.6	0.7	102.6	6.35	102.6	10.72	102.6	1.73
103.5	2.47	103.5	-0.07	103.5	5.83	103.5	4.29	103.5	8.08	103.5	8.76	103.5	0.86	103.5	2.34	103.5	4.49	103.5	0.42	103.5	2.61	103.5	0.2	103.5	-3.72	103.5	-0.48	103.5	2.11	103.5	0.27	103.5	-0.58	103.5	-5.56	103.5	1.07	103.5	4.12	103.5	7.12	103.5	1.07	103.5	5.98	103.5	9.39	103.5	1.58
104.4	1.69	104.4	3.25	104.4	6.52	104.4	1.23	104.4	4.69	104.4	9.31	104.4	0.86	104.4	2.94	104.4	3.86	104.4	-1	104.4	-0.11	104.4	1.66	104.4	-2.43	104.4	0	104.4	0.95	104.4	-1.18	104.4	-2.08	104.4	-3.05	104.4	1.54	104.4	5.33	104.4	6.44	104.4	4.49	104.4	4.2	104.4	11.04	104.4	1.69
105.3	2.92	105.3	0.57	105.3	4.93	105.3	1.09	105.3	4.16	105.3	7.85	105.3	2.81	105.3	0.17	105.3	5.06	105.3	-2.1	105.3	2.76	105.3	-0.41	105.3	-2.26	105.3	-1.63	105.3	2.4	105.3	-0.83	105.3	-0.72	105.3	-5.2	105.3	2.18	105.3	2.31	105.3	7.75	105.3	1.87	105.3	4.75	105.3	11.75	105.3	3.82
106.2	2.22	106.2	0.72	106.2	5.94	106.2	4.76	106.2	4.47	106.2	9.24	106.2	0.38	106.2	3.38	106.2	4.51	106.2	0.89	106.2	1.32	106.2	2.68	106.2	-1.32	106.2	0.21	106.2	1.31	106.2	1.3	106.2	-1.67	106.2	-5.17	106.2	4.65	106.2	2.59	106.2	6.35	106.2	4.51	106.2	3.89	106.2	10.45	106.2	3.02
107.1	2.93	107.1	1.72	107.1	5.82	107.1	2.24	107.1	7.15	107.1	10.45	107.1	0.85	107.1	4.37	107.1	3.75	107.1	-0.65	107.1	2.39	107.1	4.29	107.1	-3.62	107.1	-0.96	107.1	-0.46	107.1	-2.39	107.1	-2.1	107.1	-7.91	107.1	-0.89	107.1	2.95	107.1	5.1	107.1	1.42	107.1	6.03	107.1	9.71	107.1	0.21
108	1.83	108	0.35	108	3.43	108	4.58	108	6.55	108	12.1	108	1.36	108	2.58	108	4.87	108	-1.32	108	3.13	108	2.37	108	-0.1	108	0.13	108	2.08	108	-2.08	108	-0.46	108	-3.41	108	0.69	108	4.91	108	5.6	108	3.35	108	6.11	108	11	108	0.94
108.9	4.14	108.9	3.31	108.9	5.68	108.9	5.49	108.9	8.3	108.9	9.88	108.9	0.49	108.9	2.65	108.9	4.98	108.9	0.38	108.9	4.16	108.9	3.3	108.9	-4.21	108.9	-1.64	108.9	2.15	108.9	-1.63	108.9	-1.57	108.9	-5.32	108.9	0.04	108.9	3.91	108.9	4.97	108.9	2	108.9	5.94	108.9	11.44	108.9	1.71
109.8	0.72	109.8	-0.62	109.8	5.46	109.8	3.65	109.8	7.12	109.8	14.21	109.8	0.19	109.8	0.75	109.8	3.44	109.8	1.67	109.8	4.28	109.8	0.76	109.8	-2.82	109.8	-2.51	109.8	0.62	109.8	-1.17	109.8	-1.47	109.8	-8.4	109.8	-0.03	109.8	3.43	109.8	6.65	109.8	2.06	109.8	6.17	109.8	8.79	109.8	3.03
110.7	1.51	110.7	2.4	110.7	5.52	110.7	3.49	110.7	5.02	110.7	10.59	110.7	-0.18	110.7	4.03	110.7	4.05	110.7	-0.21	110.7	-0.1	110.7	0.13	110.7	-3.06	110.7	1.3	110.7	1.12	110.7	-4.69	110.7	-4.48	110.7	-5.61	110.7	0.91	110.7	4.1	110.7	7.92	110.7	0.28	110.7	3.9	110.7	11.53	110.7	0.07
111.6	1.72	111.6	3.68	111.6	8.25	111.6	4.51	111.6	9.01	111.6	9.49	111.6	0.33	111.6	1.66	111.6	4.68	111.6	1.22	111.6	3.13	111.6	-0.82	111.6	-0.96	111.6	-1.66	111.6	1.07	111.6	-0.7	111.6	-2.36	111.6	-5.88	111.6	2.93	111.6	3.4	111.6	6.71	111.6	1.78	111.6	3.92	111.6	11.16	111.6	2.45
112.5	1.51	112.5	4.26	112.5	7.67	112.5	4.3	112.5	8.68	112.5	13.29	112.5	2.79	112.5	3.31	112.5	4.49	112.5	-0.63	112.5	1.77	112.5	-0.06	112.5	1.86	112.5	1.07	112.5	0.46	112.5	-2.18	112.5	-0.8	112.5	-6.66	112.5	2.59	112.5	2.7	112.5	6.82	112.5	0.84	112.5	5.4	112.5	10.41	112.5	0.31
113.4	5.67	113.4	1.84	113.4	7.54	113.4	2.33	113.4	6.82	113.4	10.37	113.4	3.78	113.4	3.6	113.4	5.12	113.4	-1.79	113.4	2.31	113.4	-0.45	113.4	-1.35	113.4	0.16	113.4	1.27	113.4	-2.46	113.4	-1.54	113.4	-5.51	113.4	1.66	113.4	5.56	113.4	7.26	113.4	1.52	113.4	5.76	113.4	11.99	113.4	1.71
114.3	2.99	114.3	4.32	114.3	7.23	114.3	1.87	114.3	7.48	114.3	11.79	114.3	-0.61	114.3	3.39	114.3	4.69	114.3	-0.87	114.3	0.42	114.3	2.96	114.3	-2.18	114.3	-1.31	114.3	-0.19	114.3	-1.27	114.3	-1.88	114.3	-4.63	114.3	3.68	114.3	1.5	114.3	4.88	114.3	3.84	114.3	6.39	114.3	10.73	114.3	3.57
115.2	-1.24	115.2	4.27	115.2	7.14	115.2	4.3	115.2	7.98	115.2	10.91	115.2	0.15	115.2	1.43	115.2	4.41	115.2	0.04	115.2	-0.59	115.2	-1.37	115.2	-4.3	115.2	-0.03	115.2	-1.01	115.2	-0.01	115.2	-2.81	115.2	-6.52	115.2	1.91	115.2	3.01	115.2	7.03	115.2	0.56	115.2	4.18	115.2	10.57	115.2	4.03
116.1	1.45	116.1	0.56	116.1	6.47	116.1	4.65	116.1	6.56	116.1	10.11	116.1	0.54	116.1	0.42	116.1	6.1	116.1	0.35	116.1	4.42	116.1	0.07	116.1	-2.86	116.1	-2.63	116.1	2.62	116.1	-1.29	116.1	0.96	116.1	-6.78	116.1	1.65	116.1	3.27	116.1	7.15	116.1	2.65	116.1	5.5	116.1	8.18	116.1	1.38
117	5.3	117	3.53	117	3.05	117	4.63	117	6.63	117	11.24	117	-0.5	117	3.27	117	3.21	117	0.77	117	2.47	117	0.43	117	-3.34	117	-0.79	117	-0.19	117	-3.1	117	-1.38	117	-4.97	117	2.56	117	5.3	117	8.21	117	1.78	117	6.48	117	11.65	117	2.51
117.9	3.72	117.9	2.85	117.9	3.96	117.9	5.39	117.9	8	117.9	13.06	117.9	0.62	117.9	4.01	117.9	3.59	117.9	-0.88	117.9	1.71	117.9	4.86	117.9	-2.01	117.9	-0.6	117.9	0.24	117.9	-3.39	117.9	-3.24	117.9	-6.78	117.9	1.65	117.9	3	117.9	8.12	117.9	1.08	117.9	5.82	117.9	8.04	117.9	0.54
118.8	1.55	118.8	0.79	118.8	7.92	118.8	7.49	118.8	9.43	118.8	10.58	118.8	-0.63	118.8	2.99	118.8	6.55	118.8	-0.17	118.8	2.72	118.8	1.6	118.8	-2.99	118.8	-0.63	118.8	0.58	118.8	-4.28	118.8	-3.45	118.8	-3.39	118.8	2.23	118.8	3.01	118.8	7.44	118.8	0.68	118.8	7.77	118.8	12.13	118.8	1.16
119.7	4.75	119.7	4.33	119.7	9.05	119.7	4.94	119.7	4.71	119.7	13.28	119.7	1.25	119.7	5.09	119.7	5.69	119.7	-0.43	119.7	0.01	119.7	2.85	119.7	-0.08	119.7	-0.67	119.7	0.11	119.7	-2.15	119.7	-2.73	119.7	-6.67	119.7	0.56	119.7	2.68	119.7	7.5	119.7	2.28	119.7	4.85	119.7	8.2	119.7	0.71
120.6	1.66	120.6	3.55	120.6	3.38	120.6	4.23	120.6	7.66	120.6	9.15	120.6	-0.03	120.6	1.93	120.6	0.06	120.6	0.43	120.6	2.93	120.6	3.07	120.6	-2.78	120.6	-0.19	120.6	-1.12	120.6	-1.83	120.6	-1.69	120.6	-6.01	120.6	1.7	120.6	6.66	120.6	5.97	120.6	1.12	120.6	5.92	120.6	11.02	120.6	1.85
121.5	2.09	121.5	3.27	121.5	9.27	121.5	6.42	121.5	6.73	121.5	14.14	121.5	-2.36	121.5	0.85	121.5	5.54	121.5	2.85	121.5	1.2	121.5	3.06	121.5	-3.32	121.5	-1.76	121.5	0.44	121.5	0.63	121.5	-3.11	121.5	-4.51	121.5	3.8	121.5	4.32	121.5	8.66	121.5	0.97	121.5	4.35	121.5	12.4	121.5	2.62
122.4	1.91	122.4	4.39	122.4	6.47	122.4	5.36	122.4	7.15	122.4	12.59	122.4	-2.26	122.4	3.16	122.4	5.41	122.4	0.73	122.4	2.01	122.4	0.84	122.4	-5.66	122.4	-0.29	122.4	0.78	122.4	-4.01	122.4	-0.67	122.4	-4.54	122.4	0.36	122.4	4.94	122.4	8.24	122.4	1.18	122.4	6.22	122.4	13.28	122.4	2.91
123.3	2.72	123.3	4.01	123.3	9.08	123.3	4.13	123.3	6.47	123.3	12.68	123.3	0.78	123.3	3.53	123.3	7.19	123.3	1.19	123.3	2.65	123.3	0.84	123.3	-4.73	123.3	0.26	123.3	1.73	123.3	-0.94	123.3	-0.81	123.3	-6.2	123.3	0.45	123.3	3.21	123.3	6.89	123.3	1.71	123.3	6.42	123.3	11.94	123.3	3.82
124.2	3.28	124.2	1.42	124.2	8.92	124.2	3.77	124.2	8.99	124.2	11.7	124.2	-1.44	124.2	-0.6	124.2	5.4	124.2	-0.58	124.2	1.75	124.2	0.49	124.2	-5.21	124.2	-1.01	124.2	0.52	124.2	-2.52	124.2	-2.26	124.2	-6.8	124.2	1.62	124.2	5.48	124.2	9.85	124.2	0.33	124.2	6.76	124.2	8.52	124.2	2.15
125.1	3.33	125.1	3.33	125.1	6.77	125.1	6.23	125.1	8.22	125.1	13.01	125.1	-2.03	125.1	3.46	125.1	5.12	125.1	0.4	125.1	4.06	125.1	3.71	125.1	-4.03	125.1	-2.74	125.1	-0.61	125.1	-1.26	125.1	-0.49	125.1	-7.45	125.1	3.13	125.1	2.39	125.1	6.22	125.1	1.88	125.1	4.79	125.1	9.19	125.1	3.67
126	3.49	126	5.03	126	8.15	126	3.73	126	7.84	126	13.36	126	0.03	126	3.71	126	6.88	126	4.96	126	2.25	126	2.8	126	-1.98	126	-1.12	126	1.29	126	2.49	126	-2.03	126	-4.33	126	-0.85	126	5.01	126	8.88	126	4.29	126	5.09	126	12.51	126	0.48
126.9	3.07	126.9	2.97	126.9	8.17	126.9	5.83	126.9	4.52	126.9	12.19	126.9	-2.48	126.9	2.38	126.9	6.65	126.9	0.25	126.9	0.17	126.9	1.66	126.9	-2.73	126.9	-3.51	126.9	-0.36	126.9	-2.88	126.9	-1.94	126.9	-7.53	126.9	-0.08	126.9	1.75	126.9	7.08	126.9	2.02	126.9	7.01	126.9	10.38	126.9	1.26
127.8	2.84	127.8	5.26	127.8	9.18	127.8	4.88	127.8	6.77	127.8	10.44	127.8	-0.83	127.8	3.14	127.8	5.82	127.8	3.61	127.8	0.51	127.8	1.14	127.8	-4.45	127.8	1.23	127.8	-1.44	127.8	-2.97	127.8	-2.88	127.8	-6.75	127.8	0.93	127.8	5.18	127.8	7.76	127.8	2.97	127.8	5.42	127.8	10.23	127.8	2.25
128.7	3.4	128.7	2.45	128.7	8.65	128.7	6.62	128.7	7.46	128.7	11.35	128.7	-0.39	128.7	2.1	128.7	5.64	128.7	0.23	128.7	2.71	128.7	1.51	128.7	-2.37	128.7	-1.85	128.7	-0.79	128.7	-4.3	128.7	-0.5	128.7	-7.11	128.7	2.08	128.7	4.23	128.7	5.71	128.7	-0.22	128.7	6	128.7	8.31	128.7	2.89
129.6	3.81	129.6	2.67	129.6	8.37	129.6	6.74	129.6	8.62	129.6	9.64	129.6	0.63	129.6	1.55	129.6	4.76	129.6	1.5	129.6	1.96	129.6	-0.08	129.6	-4.43	129.6	-2.67	129.6	0.33	129.6	-0.56	129.6	-2.98	129.6	-6.2	129.6	1.89	129.6	4.18	129.6	7.65	129.6	4	129.6	5.84	129.6	13.12	129.6	1.83
130.5	2.43	130.5	2.35	130.5	9.21	130.5	6.7	130.5	6.83	130.5	9.93	130.5	-1.66	130.5	2.08	130.5	5.13	130.5	-0.45	130.5	-1.8	130.5	1.18	130.5	-4.85	130.5	-4.43	130.5	0.17	130.5	-3.3	130.5	-6.08	130.5	-6.8	130.5	0.73	130.5	3.33	130.5	6.92	130.5	-0.27	130.5	4.82	130.5	11.47	130.5	0.94
131.4	2.48	131.4	1.18	131.4	7.82	131.4	4.68	131.4	8.01	131.4	9.37	131.4	0.15	131.4	2.47	131.4	4.97	131.4	2.95	131.4	4.12	131.4	0.29	131.4	-1.48	131.4	-1.14	131.4	-0.2	131.4	-1.63	131.4	-2.41	131.4	-6.28	131.4	-0.25	131.4	3.76	131.4	7.8	131.4	2.86	131.4	6.61	131.4	10.24	131.4	1.04
132.3	3.01	132.3	4.04	132.3	8.56	132.3	5.25	132.3	5.64	132.3	9.96	132.3	-1.4	132.3	1.66	132.3	5.34	132.3	-0.07	132.3	0.55	132.3	2.48	132.3	-4.9	132.3	-0.14	132.3	0.79	132.3	-3.1	132.3	-1.14	132.3	-2.14	132.3	2.76	132.3	5.32	132.3	7.57	132.3	-0.69	132.3	6.92	132.3	12.08	132.3	3.51
133.2	3.11	133.2	4.34	133.2	9.58	133.2	7.06	133.2	8.42	133.2	10.02	133.2	0	133.2	1.96	133.2	5.93	133.2	-0.3	133.2	3.54	133.2	0.28	133.2	-1.53	133.2	-2.48	133.2	-1.01	133.2	-3.92	133.2	-0.02	133.2	-8.31	133.2	2.4	133.2	3.52	133.2	8.32	133.2	1.63	133.2	7.04	133.2	9.17	133.2	-0.96
134.1	4.46	134.1	2.84	134.1	7.61	134.1	8.04	134.1	5.95	134.1	11.56	134.1	0.06	134.1	1.56	134.1	5.41	134.1	2.39	134.1	-1.08	134.1	0.99	134.1	-3.39	134.1	-1.99	134.1	0.63	134.1	-1.02	134.1	-2.43	134.1	-6.34	134.1	3.04	134.1	2.68	134.1	8.14	134.1	2.23	134.1	6.71	134.1	12.91	134.1	2.33
135	3.48	135	4.88	135	9.53	135	5.99	135	8.03	135	12.2	135	0.91	135	3.68	135	7.33	135	1.14	135	3.42	135	2.81	135	-2.71	135	-0.68	135	1.34	135	-2.49	135	-1.53	135	-6.45	135	2.33	135	4.05	135	8.71	135	2.43	135	5.95	135	10.7	135	0.53
135.9	2.85	135.9	4.02	135.9	7.12	135.9	4.84	135.9	6.22	135.9	13.07	135.9	-1.1	135.9	1.45	135.9	7.3	135.9	1.63	135.9	0.6	135.9	1.36	135.9	-3.7	135.9	-1.23	135.9	-0.12	135.9	-2.1	135.9	-2.15	135.9	-4.46	135.9	1.99	135.9	5.31	135.9	6.68	135.9	3.25	135.9	5.08	135.9	12.27	135.9	0.2
136.8	3.82	136.8	2.89	136.8	7.39	136.8	7.7	136.8	6.05	136.8	11.94	136.8	-2.27	136.8	3.74	136.8	3.4	136.8	-1.95	136.8	2.43	136.8	1.99	136.8	-3.38	136.8	-0.99	136.8	0.04	136.8	-4.28	136.8	-1.89	136.8	-7.7	136.8	2.61	136.8	2.21	136.8	8.2	136.8	2.04	136.8	5.81	136.8	11.07	136.8	2.19
137.7	5.15	137.7	5.73	137.7	6.96	137.7	10.11	137.7	6.25	137.7	11.74	137.7	-0.7	137.7	4.95	137.7	5.93	137.7	1.08	137.7	3.73	137.7	1.78	137.7	-4.1	137.7	-1.01	137.7	2.44	137.7	-1.84	137.7	-0.47	137.7	-7.69	137.7	3.19	137.7	6.01	137.7	10.64	137.7	2.96	137.7	7.28	137.7	12.51	137.7	2.5
138.6	3.04	138.6	5.76	138.6	10.72	138.6	6.56	138.6	6.42	138.6	13.65	138.6	0.95	138.6	5.76	138.6	6.86	138.6	2.35	138.6	3.75	138.6	1.32	138.6	-4.32	138.6	0.53	138.6	0.33	138.6	-3.55	138.6	-1.09	138.6	-6.59	138.6	1.04	138.6	3.81	138.6	8.38	138.6	1.71	138.6	6.39	138.6	11.03	138.6	1
139.5	2.46	139.5	3.01	139.5	7.6	139.5	6.52	139.5	9.51	139.5	12.72	139.5	-0.67	139.5	2.68	139.5	5.78	139.5	1.35	139.5	1.14	139.5	2.19	139.5	-2.64	139.5	-1.66	139.5	0.82	139.5	-0.76	139.5	-1.51	139.5	-5.94	139.5	1.27	139.5	5.54	139.5	8.47	139.5	1.46	139.5	8.69	139.5	9.4	139.5	1.35
140.4	3.38	140.4	1.25	140.4	8.2	140.4	3.98	140.4	8.14	140.4	13.94	140.4	-1.71	140.4	2.59	140.4	6.94	140.4	-1.78	140.4	2.95	140.4	1.1	140.4	-4.85	140.4	-2.77	140.4	1.62	140.4	-2.76	140.4	-1.43	140.4	-5.86	140.4	1.73	140.4	2.49	140.4	10.35	140.4	2.17	140.4	9.83	140.4	13.4	140.4	3.39
141.3	1.9	141.3	2.84	141.3	9.11	141.3	4.64	141.3	6.97	141.3	12.07	141.3	0.16	141.3	1.55	141.3	7.02	141.3	1.49	141.3	1.02	141.3	2.02	141.3	-2.04	141.3	-2.46	141.3	-1.16	141.3	-1.91	141.3	-0.46	141.3	-5.95	141.3	1.84	141.3	6.49	141.3	9.15	141.3	1.78	141.3	8.88	141.3	10.66	141.3	3.53
142.2	2.14	142.2	6.83	142.2	11.16	142.2	8.99	142.2	7.74	142.2	10.52	142.2	-0.95	142.2	3.45	142.2	9.41	142.2	1.35	142.2	3.36	142.2	-1.62	142.2	-2.09	142.2	-0.25	142.2	1.98	142.2	-3.98	142.2	-2.1	142.2	-5.52	142.2	2.93	142.2	5.15	142.2	9.92	142.2	2.47	142.2	8.15	142.2	11.3	142.2	0.26
143.1	3.36	143.1	5.83	143.1	10.04	143.1	8.26	143.1	7.55	143.1	12.14	143.1	-0.74	143.1	4.06	143.1	5.46	143.1	3.04	143.1	3.68	143.1	2.32	143.1	-3.54	143.1	-0.83	143.1	0.91	143.1	-1.48	143.1	-0.7	143.1	-7.97	143.1	1.48	143.1	3.24	143.1	8.23	143.1	0.07	143.1	7.64	143.1	7.22	143.1	0.28
144	5.05	144	4.38	144	7.93	144	4.71	144	8.79	144	14.48	144	-2.21	144	2.5	144	6.38	144	1.43	144	4.1	144	3	144	-6.26	144	-4.41	144	0.69	144	-0.78	144	-0.48	144	-7.29	144	3.3	144	2.56	144	8.89	144	3.99	144	6.77	144	9.86	144	3.47
144.9	5.75	144.9	3.04	144.9	8.97	144.9	8.05	144.9	10.92	144.9	12.56	144.9	-0.77	144.9	3.2	144.9	6.73	144.9	0.64	144.9	2.47	144.9	0.14	144.9	-3.91	144.9	-0.98	144.9	-0.7	144.9	-3.01	144.9	1.24	144.9	-7.49	144.9	3.37	144.9	3.69	144.9	8.47	144.9	2.08	144.9	9.75	144.9	11.59	144.9	3.31
145.8	3.47	145.8	4.02	145.8	6.96	145.8	5.88	145.8	6.43	145.8	13.75	145.8	-0.16	145.8	2.94	145.8	6.17	145.8	-0.05	145.8	1.98	145.8	0.45	145.8	-4.72	145.8	-1.12	145.8	1.26	145.8	-1.87	145.8	-3.17	145.8	-5.8	145.8	1.19	145.8	4.79	145.8	10.44	145.8	1.93	145.8	5.62	145.8	11.81	145.8	2.74
146.7	0.43	146.7	4.41	146.7	10.54	146.7	9.05	146.7	9.85	146.7	12.45	146.7	0.23	146.7	3.6	146.7	7.59	146.7	2.95	146.7	2.67	146.7	3.85	146.7	-3.21	146.7	-1.1	146.7	-1.43	146.7	-1.46	146.7	-3.29	146.7	-5.16	146.7	-1.18	146.7	5.86	146.7	9.26	146.7	3.62	146.7	6.54	146.7	10.02	146.7	0.74
147.6	1.9	147.6	5.1	147.6	8.45	147.6	6.56	147.6	8.59	147.6	12.21	147.6	-1.36	147.6	3.06	147.6	6.76	147.6	0.53	147.6	2.74	147.6	1.11	147.6	-4.24	147.6	-2.15	147.6	0.26	147.6	-4.39	147.6	-0.46	147.6	-6.97	147.6	1.86	147.6	3.99	147.6	8.7	147.6	2.91	147.6	6.67	147.6	11.58	147.6	3.05
148.5	-0.11	148.5	4.47	148.5	8.74	148.5	7.7	148.5	8.18	148.5	12.76	148.5	-1.3	148.5	4.02	148.5	5.37	148.5	-1.21	148.5	0.91	148.5	3.95	148.5	-4.85	148.5	-1	148.5	0.09	148.5	-2.78	148.5	-1.16	148.5	-6.5	148.5	2.65	148.5	4.15	148.5	7.81	148.5	2.32	148.5	8.27	148.5	10.26	148.5	2.09
149.4	4.44	149.4	6.04	149.4	9.78	149.4	5.28	149.4	7.94	149.4	12.89	149.4	1.33	149.4	5.26	149.4	7.79	149.4	1.65	149.4	2.99	149.4	1.66	149.4	-4.74	149.4	-0.26	149.4	1.01	149.4	-3.99	149.4	-1.62	149.4	-7.69	149.4	-0.38	149.4	3.72	149.4	8.91	149.4	1.8	149.4	8.12	149.4	10.39	149.4	2.65
150.3	2.03	150.3	5.92	150.3	9.25	150.3	7.06	150.3	7.72	150.3	14.09	150.3	-0.26	150.3	3.92	150.3	7.3	150.3	0.06	150.3	1.83	150.3	2.49	150.3	-3.58	150.3	-0.63	150.3	1.57	150.3	-2.01	150.3	-1.99	150.3	-3.11	150.3	1.26	150.3	3.91	150.3	8.94	150.3	2.66	150.3	7.06	150.3	12.16	150.3	2.32
151.2	2.3	151.2	3.5	151.2	11.73	151.2	7.97	151.2	8.42	151.2	14.32	151.2	-1.03	151.2	3.7	151.2	7.76	151.2	2.69	151.2	3.87	151.2	2.34	151.2	-2.5	151.2	-2.31	151.2	1.54	151.2	-3.26	151.2	-0.74	151.2	-5.59	151.2	0.87	151.2	5.09	151.2	9.01	151.2	2.58	151.2	6	151.2	11.8	151.2	3.14
152.1	4.15	152.1	5.46	152.1	9.5	152.1	6.04	152.1	9.49	152.1	15.26	152.1	1.49	152.1	2.68	152.1	6.46	152.1	2.11	152.1	4.12	152.1	4.25	152.1	-2.47	152.1	-3.31	152.1	0.52	152.1	-2.4	152.1	-2	152.1	-6.83	152.1	3.5	152.1	5.55	152.1	8.64	152.1	2.51	152.1	7.94	152.1	13.56	152.1	2.91
153	2.54	153	6.23	153	7.4	153	8.99	153	12.23	153	14.12	153	-0.61	153	4.75	153	5.63	153	1.48	153	5	153	0.77	153	-6.28	153	-0.47	153	1.25	153	-2.22	153	-0.41	153	-6.71	153	0.02	153	3.87	153	9.98	153	2.39	153	7.82	153	11.65	153	1.91
153.9	4.08	153.9	2.61	153.9	9.63	153.9	7	153.9	9.08	153.9	10.87	153.9	-1.11	153.9	1.36	153.9	6	153.9	0.53	153.9	2.97	153.9	2.05	153.9	-6.06	153.9	-1.15	153.9	0.8	153.9	-6.12	153.9	-1.85	153.9	-4.6	153.9	-0.31	153.9	4.29	153.9	11.16	153.9	0.84	153.9	6.01	153.9	11.61	153.9	1.92
154.8	5.87	154.8	5.78	154.8	10.53	154.8	4.48	154.8	11.36	154.8	11.31	154.8	2.19	154.8	2.02	154.8	3.86	154.8	1.16	154.8	2.87	154.8	1.8	154.8	-2.66	154.8	-2.9	154.8	-2.18	154.8	-1.08	154.8	-3.06	154.8	-6.45	154.8	1.61	154.8	5.05	154.8	7.4	154.8	4.09	154.8	8.46	154.8	10.24	154.8	2.37
155.7	3.87	155.7	7.08	155.7	10.73	155.7	5.37	155.7	11.98	155.7	14.77	155.7	-1.37	155.7	4.22	155.7	5.51	155.7	-1.23	155.7	5.34	155.7	3.37	155.7	-2.52	155.7	-2.56	155.7	-0.13	155.7	-3.05	155.7	1.7	155.7	-5.2	155.7	1.85	155.7	5.36	155.7	9.79	155.7	3.38	155.7	9.16	155.7	15.45	155.7	0.41
156.6	2	156.6	4.74	156.6	9.29	156.6	7.35	156.6	8.39	156.6	12.7	156.6	-3.74	156.6	4.13	156.6	5.05	156.6	0.22	156.6	2.09	156.6	2.88	156.6	-3.25	156.6	-2	156.6	-1.91	156.6	-5.37	156.6	-0.42	156.6	-6.97	156.6	2.51	156.6	5.3	156.6	8.89	156.6	1.27	156.6	11.43	156.6	12.07	156.6	1.28
157.5	3.18	157.5	4.93	157.5	7.89	157.5	10.49	157.5	8.85	157.5	13.38	157.5	-0.55	157.5	3.67	157.5	6.43	157.5	3.23	157.5	2.56	157.5	3.64	157.5	-1.87	157.5	-1.05	157.5	-0.12	157.5	-2.75	157.5	-2.71	157.5	-8.1	157.5	2.08	157.5	4.81	157.5	9.29	157.5	3.62	157.5	7.19	157.5	12.12	157.5	1.23
158.4	4.76	158.4	4.94	158.4	11.55	158.4	6.24	158.4	7.68	158.4	14.29	158.4	0.56	158.4	3.14	158.4	8.51	158.4	0.43	158.4	2.16	158.4	4.68	158.4	-2.78	158.4	-1.79	158.4	0.93	158.4	-5	158.4	-2.06	158.4	-5.41	158.4	1.23	158.4	6.46	158.4	8.26	158.4	0.74	158.4	8.22	158.4	10.17	158.4	1.65
159.3	5.25	159.3	7.53	159.3	8.54	159.3	7.7	159.3	11.55	159.3	12.18	159.3	-0.82	159.3	5.19	159.3	4.98	159.3	1.96	159.3	5.23	159.3	2.72	159.3	-6.01	159.3	-2.03	159.3	-1.22	159.3	-2.62	159.3	-0.87	159.3	-6.38	159.3	1.57	159.3	7.11	159.3	8.13	159.3	3.44	159.3	9.52	159.3	13.61	159.3	1.55
160.2	1.78	160.2	4.82	160.2	10.73	160.2	9.5	160.2	7.77	160.2	11.18	160.2	-0.3	160.2	4.85	160.2	5.17	160.2	0.44	160.2	5.33	160.2	1.35	160.2	-2.14	160.2	0.06	160.2	-1.49	160.2	-2.27	160.2	-0.77	160.2	-5.53	160.2	2.5	160.2	6.26	160.2	8.69	160.2	2.78	160.2	7.74	160.2	12.05	160.2	2.31
161.1	3.23	161.1	5.84	161.1	9.76	161.1	8.71	161.1	10.82	161.1	13.67	161.1	-1.64	161.1	4.1	161.1	4.95	161.1	0.86	161.1	3.92	161.1	1.94	161.1	-5.25	161.1	-0.39	161.1	1.02	161.1	-2.67	161.1	-1.24	161.1	-7.39	161.1	-0.13	161.1	3.69	161.1	10.04	161.1	3.37	161.1	7.2	161.1	9.48	161.1	3.12
162	2.06	162	4.61	162	11.03	162	4.87	162	10.08	162	12.59	162	-1.94	162	3.08	162	8.22	162	0.57	162	3.43	162	2.59	162	-5.01	162	-2.25	162	-0.59	162	-4.31	162	-1.46	162	-8.57	162	3.54	162	4.74	162	8.64	162	2.72	162	6.89	162	11.33	162	3.92
162.9	2.19	162.9	7	162.9	9.59	162.9	6.01	162.9	9.19	162.9	13.51	162.9	0.47	162.9	5.22	162.9	4.98	162.9	0.33	162.9	1.13	162.9	1.7	162.9	-0.99	162.9	-3.54	162.9	-0.83	162.9	-2.82	162.9	-2.97	162.9	-6.59	162.9	1	162.9	6.42	162.9	9.12	162.9	3.71	162.9	7.54	162.9	12.76	162.9	0.25
163.8	2.54	163.8	5.37	163.8	8.85	163.8	8.25	163.8	10.21	163.8	13.58	163.8	-0.65	163.8	6.18	163.8	4.29	163.8	0.61	163.8	2.94	163.8	0.79	163.8	-6.89	163.8	-0.4	163.8	-1.08	163.8	-2.7	163.8	-1.34	163.8	-6.24	163.8	-0.77	163.8	4.12	163.8	9.24	163.8	2.89	163.8	8.74	163.8	12.07	163.8	1.91
164.7	3.44	164.7	6.44	164.7	9.43	164.7	8.48	164.7	10.71	164.7	10.78	164.7	1.56	164.7	2.53	164.7	6.32	164.7	1.31	164.7	3.81	164.7	1.69	164.7	-3.04	164.7	-2.46	164.7	-0.7	164.7	-2.29	164.7	-1.57	164.7	-6.53	164.7	0.3	164.7	7.09	164.7	10.2	164.7	4.71	164.7	9.48	164.7	12.01	164.7	1.93
165.6	4.82	165.6	6.97	165.6	8.79	165.6	7.72	165.6	10.98	165.6	15.04	165.6	2.23	165.6	5.09	165.6	7.24	165.6	1.44	165.6	2.91	165.6	1.57	165.6	-4.92	165.6	-3.21	165.6	1.13	165.6	-2.04	165.6	-2.73	165.6	-5.46	165.6	0.09	165.6	4.77	165.6	10.66	165.6	4.53	165.6	9.14	165.6	11.12	165.6	0.14
166.5	5.08	166.5	6.07	166.5	9.87	166.5	7.31	166.5	10.38	166.5	15.01	166.5	0.49	166.5	1.82	166.5	5.91	166.5	-0.18	166.5	3.09	166.5	2.21	166.5	-3.92	166.5	-3.58	166.5	0.82	166.5	-4.3	166.5	-0.49	166.5	-7.46	166.5	1.25	166.5	4.44	166.5	9.11	166.5	2.88	166.5	8.87	166.5	13.82	166.5	1.17
167.4	4.41	167.4	5.57	167.4	7.91	167.4	7.45	167.4	7.74	167.4	15.79	167.4	0.8	167.4	3.1	167.4	3.26	167.4	2.33	167.4	6.04	167.4	3.6	167.4	-4.78	167.4	-1.99	167.4	-1.93	167.4	-1.54	167.4	-2.83	167.4	-5.75	167.4	0.3	167.4	6.07	167.4	9.94	167.4	6.2	167.4	7.36	167.4	10.96	167.4	2.43
168.3	3.51	168.3	7.38	168.3	9.58	168.3	8.02	168.3	11.23	168.3	12.66	168.3	-1.53	168.3	6.44	168.3	5.99	168.3	0.87	168.3	2.6	168.3	2.33	168.3	-6.85	168.3	-1.93	168.3	0.39	168.3	-5.18	168.3	-2.32	168.3	-5.68	168.3	0.94	168.3	5.64	168.3	9.95	168.3	1.35	168.3	8.42	168.3	13	168.3	1.52
169.2	4.05	169.2	5.7	169.2	11.83	169.2	9.11	169.2	10.21	169.2	13.08	169.2	0.1	169.2	4.35	169.2	6.35	169.2	0.03	169.2	2.08	169.2	0.26	169.2	-5.4	169.2	-2.91	169.2	2.55	169.2	-3.03	169.2	-0.52	169.2	-7.66	169.2	1.49	169.2	2.56	169.2	9.77	169.2	4.99	169.2	10.13	169.2	12.57	169.2	3.04
170.1	4.1	170.1	6.93	170.1	8.26	170.1	7.01	170.1	8.16	170.1	11.33	170.1	-0.03	170.1	4.8	170.1	6.92	170.1	0.42	170.1	3.91	170.1	1.03	170.1	-6.17	170.1	-2.16	170.1	-0.3	170.1	-3.78	170.1	-2.37	170.1	-6.8	170.1	-0.47	170.1	3.77	170.1	9.26	170.1	2.57	170.1	9.8	170.1	9.62	170.1	1.95
171	5.29	171	5.16	171	9.84	171	6.87	171	11.03	171	16.91	171	-1.88	171	2.39	171	4.38	171	0.67	171	3.18	171	0.87	171	-4.87	171	-2.24	171	-0.15	171	-4.51	171	-1.67	171	-6.8	171	3.14	171	5.68	171	11.33	171	1.17	171	7.27	171	12.95	171	2.76
171.9	5.37	171.9	4.82	171.9	11.36	171.9	12.07	171.9	11.48	171.9	15.07	171.9	-0.92	171.9	3.72	171.9	2.91	171.9	3.02	171.9	2.62	171.9	1.33	171.9	-4.69	171.9	-3.61	171.9	-2.89	171.9	-3.74	171.9	-1.05	171.9	-9.58	171.9	0.82	171.9	4.84	171.9	8.39	171.9	3.83	171.9	8.09	171.9	12.22	171.9	2.39
172.8	2.57	172.8	4.74	172.8	13.43	172.8	7.11	172.8	10.77	172.8	13.5	172.8	-0.41	172.8	3.64	172.8	9.96	172.8	-1.3	172.8	4.31	172.8	4.37	172.8	-3.75	172.8	-2.15	172.8	0.63	172.8	-4.72	172.8	-1.02	172.8	-3.71	172.8	-0.52	172.8	4.53	172.8	10.99	172.8	2.86	172.8	7.05	172.8	13.05	172.8	-0.48
173.7	4.33	173.7	6.55	173.7	13.91	173.7	10.51	173.7	10.43	173.7	11.23	173.7	-0.75	173.7	2.82	173.7	9.92	173.7	3.43	173.7	3.58	173.7	3.55	173.7	-4.48	173.7	-4.29	173.7	0.35	173.7	-4.72	173.7	-2.68	173.7	-4.96	173.7	2.34	173.7	2	173.7	8.13	173.7	3.78	173.7	9.55	173.7	13.71	173.7	2.21
174.6	5.34	174.6	7.77	174.6	10.52	174.6	9.9	174.6	10.79	174.6	15.52	174.6	1.67	174.6	1.37	174.6	7.88	174.6	1.09	174.6	1.84	174.6	4.29	174.6	-4.72	174.6	-2.86	174.6	0.75	174.6	-4.26	174.6	-2.86	174.6	-8.77	174.6	1.99	174.6	6.27	174.6	9.24	174.6	3.18	174.6	10.92	174.6	10.13	174.6	1.06
175.5	4.93	175.5	6.68	175.5	11.47	175.5	8.25	175.5	10.73	175.5	10.95	175.5	-2.18	175.5	3.84	175.5	6.35	175.5	2.48	175.5	2.21	175.5	-1.07	175.5	-7.41	175.5	-1.16	175.5	-0.2	175.5	-3.84	175.5	-1.9	175.5	-8.15	175.5	-1.95	175.5	6.2	175.5	11.22	175.5	3.36	175.5	8.23	175.5	12.15	175.5	-2.07
176.4	3.96	176.4	5.03	176.4	10.9	176.4	8.98	176.4	10.6	176.4	11.41	176.4	0.33	176.4	3.13	176.4	6.49	176.4	2.97	176.4	4.66	176.4	3.18	176.4	-4.23	176.4	-3.28	176.4	-0.6	176.4	-3.55	176.4	0.9	176.4	-6.72	176.4	0.69	176.4	3.69	176.4	9.53	176.4	3.08	176.4	9.13	176.4	12.51	176.4	1.85
177.3	4.53	177.3	7.35	177.3	12.28	177.3	7.21	177.3	12.05	177.3	14.1	177.3	-0.18	177.3	3.69	177.3	9.1	177.3	-0.27	177.3	4.74	177.3	4.36	177.3	-3.99	177.3	-0.83	177.3	-0.14	177.3	-4.11	177.3	-0.28	177.3	-7.58	177.3	0.56	177.3	6.39	177.3	9.5	177.3	0.65	177.3	10.56	177.3	10.17	177.3	0.38
178.2	2.39	178.2	7.38	178.2	11.08	178.2	10.77	178.2	9.8	178.2	13.61	178.2	-1.17	178.2	4.97	178.2	4.32	178.2	4.46	178.2	1.46	178.2	2.8	178.2	-5	178.2	-1.84	178.2	-1.27	178.2	-2.98	178.2	-4.34	178.2	-6.42	178.2	1	178.2	4.34	178.2	8.72	178.2	1.09	178.2	7.71	178.2	12.57	178.2	0.58
179.1	3.91	179.1	7.82	179.1	10.11	179.1	10.03	179.1	10.5	179.1	14.52	179.1	-2.67	179.1	7.7	179.1	7.69	179.1	2.71	179.1	3.65	179.1	2.88	179.1	-6.33	179.1	-2.3	179.1	-1.07	179.1	-3.43	179.1	-3.13	179.1	-6.29	179.1	-0.97	179.1	5.41	179.1	11.12	179.1	3.53	179.1	9.71	179.1	13.51	179.1	1
180	4.42	180	6.35	180	10.72	180	9.59	180	11.84	180	15.31	180	0.03	180	5.66	180	7.79	180	4.58	180	5.17	180	3.72	180	-6.42	180	-5.07	180	2.71	180	-4.41	180	-1.56	180	-7.72	180	-0.85	180	6.83	180	10.9	180	3.03	180	7.65	180	11.06	180	0.8
180.9	4.43	180.9	6.42	180.9	10.62	180.9	8.71	180.9	9.77	180.9	15.31	180.9	0.5	180.9	5.49	180.9	8.36	180.9	1.21	180.9	2.54	180.9	2.52	180.9	-4.58	180.9	-1.9	180.9	-0.1	180.9	-5.05	180.9	-2.25	180.9	-6.76	180.9	0.56	180.9	7.25	180.9	11.85	180.9	2.21	180.9	10.64	180.9	10.63	180.9	3.97
181.8	3.76	181.8	6.24	181.8	11.62	181.8	9.82	181.8	10.78	181.8	15.25	181.8	-0.43	181.8	5.52	181.8	6.9	181.8	2.42	181.8	4.02	181.8	0.07	181.8	-3.27	181.8	-0.88	181.8	-1.14	181.8	-4.47	181.8	-2.82	181.8	-6.69	181.8	1.92	181.8	6.21	181.8	11.37	181.8	2.47	181.8	7.44	181.8	12.65	181.8	2.33
182.7	2.58	182.7	5.5	182.7	12.76	182.7	8.71	182.7	11.58	182.7	15.1	182.7	0.55	182.7	4.12	182.7	6.98	182.7	1.27	182.7	5.6	182.7	1.45	182.7	-4.3	182.7	-2.37	182.7	-1.76	182.7	-4.04	182.7	-2.44	182.7	-7.14	182.7	1.57	182.7	6.2	182.7	11.44	182.7	3.51	182.7	8.44	182.7	12.63	182.7	2.01
183.6	5.46	183.6	9.61	183.6	9.14	183.6	7.68	183.6	11.78	183.6	15.96	183.6	0.46	183.6	4.34	183.6	7.56	183.6	2.55	183.6	1.98	183.6	0.64	183.6	-5.33	183.6	-3.84	183.6	-0.88	183.6	-3.97	183.6	-1.69	183.6	-9.56	183.6	1.45	183.6	6.85	183.6	9.74	183.6	3.38	183.6	8.64	183.6	10.27	183.6	1.28
184.5	2.92	184.5	5.42	184.5	10.84	184.5	7.49	184.5	11.26	184.5	16.03	184.5	-3.33	184.5	5.32	184.5	8.07	184.5	-0.86	184.5	6.42	184.5	4.31	184.5	-4.99	184.5	-2.78	184.5	-2.5	184.5	-5.13	184.5	-3.16	184.5	-6.01	184.5	1.12	184.5	4.72	184.5	11.72	184.5	4.08	184.5	8.57	184.5	12.57	184.5	3.53
185.4	2.57	185.4	6.43	185.4	12.1	185.4	10.67	185.4	11.23	185.4	14.6	185.4	-2.33	185.4	4.11	185.4	6.56	185.4	1.59	185.4	1.89	185.4	1.99	185.4	-6.49	185.4	-3.8	185.4	-0.26	185.4	-3	185.4	-3.32	185.4	-8.01	185.4	1.51	185.4	5.97	185.4	12.63	185.4	4.94	185.4	7.18	185.4	12.14	185.4	1.77
186.3	5.03	186.3	7.03	186.3	11.92	186.3	7.99	186.3	9.87	186.3	15.97	186.3	0.03	186.3	3.18	186.3	7.64	186.3	-0.88	186.3	4.1	186.3	3.45	186.3	-6.37	186.3	-2.15	186.3	-1.77	186.3	-4.19	186.3	-0.4	186.3	-6.6	186.3	0.54	186.3	4.03	186.3	9.6	186.3	5.09	186.3	10.3	186.3	12.75	186.3	2.41
187.2	3.5	187.2	6.56	187.2	12.47	187.2	7.03	187.2	9.96	187.2	13.93	187.2	-0.52	187.2	5.62	187.2	8	187.2	-2.48	187.2	3.21	187.2	3.77	187.2	-5.93	187.2	-3.04	187.2	-1.94	187.2	-3.91	187.2	-1.75	187.2	-9.41	187.2	-1.78	187.2	6.67	187.2	10.27	187.2	4.92	187.2	11.3	187.2	11.62	187.2	-0.44
188.1	4.6	188.1	6.48	188.1	12.87	188.1	8.7	188.1	9.48	188.1	14.23	188.1	-0.75	188.1	4.94	188.1	9.19	188.1	0.33	188.1	3.43	188.1	0.45	188.1	-5.54	188.1	-1.5	188.1	1.39	188.1	-5.72	188.1	-2.14	188.1	-7.34	188.1	-1.54	188.1	7.48	188.1	12.86	188.1	2.1	188.1	8.95	188.1	11.94	188.1	0.79
189	5.25	189	8.16	189	10.56	189	8.73	189	10.37	189	15.91	189	-1.12	189	4.19	189	7.6	189	0.91	189	5.09	189	3.04	189	-5.34	189	-3.8	189	-0.3	189	-4.37	189	-1.6	189	-7.45	189	1.42	189	6.56	189	8.13	189	5.28	189	10.83	189	11.51	189	-0.38
189.9	3.09	189.9	6.56	189.9	10.31	189.9	8.49	189.9	10.36	189.9	12.17	189.9	-2.04	189.9	5.17	189.9	9.1	189.9	0.77	189.9	4.01	189.9	2.67	189.9	-4.88	189.9	-0.44	189.9	0.97	189.9	-5.36	189.9	-2.8	189.9	-8.56	189.9	2.07	189.9	5.47	189.9	9.85	189.9	4.15	189.9	9.18	189.9	15.1	189.9	2.48
190.8	4.1	190.8	5.93	190.8	12.84	190.8	9.61	190.8	8.76	190.8	14.99	190.8	-0.43	190.8	2.33	190.8	6.32	190.8	-0.91	190.8	2.24	190.8	4.28	190.8	-4.53	190.8	-2.83	190.8	0.26	190.8	-5.76	190.8	-1.61	190.8	-6.16	190.8	0.63	190.8	6.3	190.8	13.96	190.8	1.95	190.8	9.4	190.8	16.03	190.8	-0.38
191.7	4.77	191.7	7.23	191.7	11.96	191.7	9.49	191.7	10.37	191.7	15.42	191.7	0.34	191.7	5.38	191.7	6.99	191.7	-0.3	191.7	3.9	191.7	3.36	191.7	-5.32	191.7	-2.46	191.7	0.26	191.7	-3.88	191.7	-2.31	191.7	-7.13	191.7	2.3	191.7	6.24	191.7	11.15	191.7	4.67	191.7	8.43	191.7	12.03	191.7	1.82
192.6	5.03	192.6	9.02	192.6	10.73	192.6	8.94	192.6	13.46	192.6	14.5	192.6	-0.05	192.6	4.01	192.6	5.33	192.6	-0.89	192.6	5.47	192.6	1.32	192.6	-1.68	192.6	-4.15	192.6	-3.07	192.6	-4.77	192.6	-2.76	192.6	-7.14	192.6	4.42	192.6	6.84	192.6	10.84	192.6	2.75	192.6	8.68	192.6	14.55	192.6	5.19
193.5	2.96	193.5	8.61	193.5	13.34	193.5	10.7	193.5	11.65	193.5	16.14	193.5	-2.21	193.5	3.93	193.5	9.76	193.5	2.28	193.5	3.32	193.5	2.41	193.5	-4.04	193.5	-4.39	193.5	2.04	193.5	-4.29	193.5	-2.84	193.5	-9.02	193.5	0.77	193.5	5.35	193.5	13.89	193.5	3.56	193.5	8.95	193.5	12.31	193.5	-0.7
194.4	2.53	194.4	8.59	194.4	12.23	194.4	8.96	194.4	11.48	194.4	14.7	194.4	0.14	194.4	5.39	194.4	7.07	194.4	0.55	194.4	3.28	194.4	0.51	194.4	-7.5	194.4	-3.2	194.4	-1.64	194.4	-5.12	194.4	-4.24	194.4	-7.63	194.4	1.13	194.4	7.61	194.4	10.85	194.4	2.92	194.4	8.45	194.4	15.18	194.4	1.35
195.3	6.44	195.3	8.94	195.3	12.12	195.3	10.59	195.3	11.51	195.3	16.13	195.3	0.45	195.3	4.56	195.3	8.14	195.3	1.21	195.3	2.19	195.3	2.81	195.3	-6.26	195.3	-4.29	195.3	0.04	195.3	-5.43	195.3	-3.92	195.3	-7.52	195.3	-0.54	195.3	4.28	195.3	12.09	195.3	4.44	195.3	8.51	195.3	14.09	195.3	-0.4
196.2	4.15	196.2	8.07	196.2	12.22	196.2	10.07	196.2	10.99	196.2	13.99	196.2	-2.14	196.2	6.32	196.2	9.16	196.2	0.12	196.2	3.22	196.2	4.07	196.2	-5.62	196.2	-3.12	196.2	-0.95	196.2	-5.49	196.2	-3.64	196.2	-4.62	196.2	0.27	196.2	7.54	196.2	11.12	196.2	2.98	196.2	7.48	196.2	12.16	196.2	3.16
197.1	2.07	197.1	8.75	197.1	14.44	197.1	9.69	197.1	13.6	197.1	14.15	197.1	-2.28	197.1	4.73	197.1	8.81	197.1	2.07	197.1	4.24	197.1	3.1	197.1	-5.13	197.1	-2.39	197.1	0.63	197.1	-2.96	197.1	-1.01	197.1	-6.74	197.1	2.82	197.1	6.6	197.1	12.78	197.1	4.77	197.1	10.6	197.1	15.7	197.1	1.8
198	4.17	198	6.69	198	12.81	198	9.92	198	12.8	198	14.88	198	-2.51	198	5.79	198	10.75	198	2.12	198	4.57	198	1.8	198	-5.93	198	-2.31	198	0.66	198	-3.21	198	-2.71	198	-6.79	198	-0.73	198	9.03	198	11.73	198	2.72	198	10.76	198	13.1	198	1.28
198.9	3.29	198.9	9.08	198.9	12.54	198.9	11.43	198.9	11.29	198.9	14.48	198.9	-2.36	198.9	5.38	198.9	8.29	198.9	3.23	198.9	2.95	198.9	3.02	198.9	-7.02	198.9	-4.43	198.9	0.37	198.9	-5.31	198.9	0	198.9	-4.21	198.9	1.11	198.9	5.53	198.9	12.84	198.9	2.52	198.9	11.36	198.9	12.09	198.9	0.9
199.8	3.67	199.8	7.6	199.8	13.37	199.8	10.97	199.8	13.7	199.8	15.76	199.8	-1.56	199.8	5.12	199.8	9.4	199.8	2.26	199.8	4.99	199.8	2.09	199.8	-5.64	199.8	-1.39	199.8	0.27	199.8	-5.48	199.8	-1.01	199.8	-9.34	199.8	0.38	199.8	8.44	199.8	10.84	199.8	2.58	199.8	10.92	199.8	12.36	199.8	1.67
200.7	5.03	200.7	6.18	200.7	13.66	200.7	12.15	200.7	12.35	200.7	14.16	200.7	-0.58	200.7	4.89	200.7	8.44	200.7	3.59	200.7	3.86	200.7	2.93	200.7	-5.26	200.7	-4.24	200.7	1.9	200.7	-6.15	200.7	-2.82	200.7	-8.99	200.7	0.17	200.7	3.74	200.7	12.95	200.7	3.57	200.7	10.63	200.7	12.25	200.7	-0.38
201.6	5.48	201.6	7.83	201.6	11.55	201.6	12.05	201.6	12.56	201.6	15.13	201.6	-0.07	201.6	4.79	201.6	7.67	201.6	1.41	201.6	6.61	201.6	2.28	201.6	-4.04	201.6	-3.14	201.6	0.39	201.6	-6.92	201.6	0.19	201.6	-6.88	201.6	1.6	201.6	7.03	201.6	10.21	201.6	2.54	201.6	10.6	201.6	11.93	201.6	2.11
202.5	3.54	202.5	7.57	202.5	13.65	202.5	9.65	202.5	11.78	202.5	17.74	202.5	-0.87	202.5	4.34	202.5	8.29	202.5	1.79	202.5	6.97	202.5	3.17	202.5	-3.61	202.5	-4.92	202.5	0.15	202.5	-6.59	202.5	-2.97	202.5	-5.22	202.5	0.47	202.5	7.42	202.5	12.11	202.5	3.04	202.5	7.77	202.5	14.93	202.5	1.29
203.4	2.91	203.4	8.91	203.4	10.56	203.4	10.68	203.4	12.3	203.4	16.13	203.4	-2.1	203.4	4.59	203.4	6.34	203.4	1.38	203.4	4.2	203.4	6.52	203.4	-4.84	203.4	-3.72	203.4	-0.28	203.4	-6.36	203.4	0.46	203.4	-5.19	203.4	1.85	203.4	6.97	203.4	9.78	203.4	1.36	203.4	11.35	203.4	15.92	203.4	0.64
204.3	3.47	204.3	9.76	204.3	13.18	204.3	10.4	204.3	11.41	204.3	17.56	204.3	-1.25	204.3	5.52	204.3	7.91	204.3	1.43	204.3	3.96	204.3	0.75	204.3	-5.09	204.3	-2.71	204.3	-0.24	204.3	-5.84	204.3	-1.42	204.3	-5.85	204.3	1.99	204.3	5.53	204.3	12.49	204.3	2.65	204.3	10.33	204.3	14.96	204.3	2.99
205.2	3.94	205.2	9.23	205.2	12.84	205.2	8.46	205.2	12.03	205.2	16.4	205.2	-1.15	205.2	6.62	205.2	6.32	205.2	1.49	205.2	3.27	205.2	4.5	205.2	-3.86	205.2	-4.09	205.2	1.67	205.2	-5.88	205.2	-2.02	205.2	-8.23	205.2	1.05	205.2	7.61	205.2	12.9	205.2	2.36	205.2	12.42	205.2	12.93	205.2	2.54
206.1	4.21	206.1	5.22	206.1	12.22	206.1	9.39	206.1	12.76	206.1	16.44	206.1	-1.33	206.1	3.55	206.1	9.19	206.1	1.7	206.1	4.38	206.1	2.76	206.1	-3.64	206.1	-3.88	206.1	4.27	206.1	-4.46	206.1	-2.43	206.1	-9.45	206.1	3.99	206.1	7.01	206.1	12.63	206.1	2.7	206.1	14.15	206.1	11.66	206.1	5.17
207	4.48	207	8.6	207	13.16	207	12.48	207	14.67	207	18.11	207	0.73	207	3.67	207	10.12	207	2.95	207	4.09	207	3.56	207	-4.6	207	-3.32	207	-0.93	207	-3.7	207	-2.54	207	-8.43	207	0.2	207	7.82	207	11.23	207	5.17	207	10.86	207	14.3	207	0.63
207.9	4.15	207.9	8.46	207.9	12.73	207.9	10.76	207.9	15.74	207.9	15.75	207.9	-1.53	207.9	6.48	207.9	9.72	207.9	2.39	207.9	8.08	207.9	1.71	207.9	-2.79	207.9	-3.33	207.9	1.06	207.9	-4.53	207.9	-2.37	207.9	-9.16	207.9	1.76	207.9	5.7	207.9	11.81	207.9	4.11	207.9	8.64	207.9	11.35	207.9	1.65
208.8	2.79	208.8	8.17	208.8	12.54	208.8	9.87	208.8	13.69	208.8	13.62	208.8	-1.52	208.8	3.77	208.8	8.92	208.8	-0.26	208.8	4.11	208.8	2.55	208.8	-6.86	208.8	-2.4	208.8	-1.67	208.8	-6.45	208.8	-2.63	208.8	-8.05	208.8	1.72	208.8	4.32	208.8	13.35	208.8	4.22	208.8	13.48	208.8	15.09	208.8	3.67
209.7	6.16	209.7	6.36	209.7	12.64	209.7	9.66	209.7	11.04	209.7	13.43	209.7	-2.15	209.7	4.79	209.7	9.73	209.7	2.25	209.7	2.72	209.7	1.49	209.7	-6.49	209.7	-3.44	209.7	0.2	209.7	-4.58	209.7	-4.55	209.7	-7.79	209.7	3.13	209.7	5.99	209.7	12.88	209.7	6.4	209.7	9.84	209.7	12.86	209.7	0.93
210.6	5.2	210.6	6.58	210.6	12.33	210.6	7.65	210.6	12.26	210.6	16.85	210.6	-0.17	210.6	4.24	210.6	8.02	210.6	-0.32	210.6	6	210.6	2.18	210.6	-5.21	210.6	-3.28	210.6	0.06	210.6	-8.07	210.6	-1.88	210.6	-7.87	210.6	1.72	210.6	7.52	210.6	10.39	210.6	3.41	210.6	9.77	210.6	11.67	210.6	0.27
211.5	3.01	211.5	8.11	211.5	9.96	211.5	10.44	211.5	13.45	211.5	17.94	211.5	-0.63	211.5	6.58	211.5	7.98	211.5	0.79	211.5	4.43	211.5	3.91	211.5	-5.85	211.5	-0.61	211.5	0.15	211.5	-4.3	211.5	-2.36	211.5	-6.94	211.5	-0.01	211.5	8.76	211.5	10.57	211.5	6.65	211.5	10.58	211.5	14.53	211.5	1.03
212.4	3.18	212.4	8.29	212.4	14.46	212.4	10.94	212.4	12.06	212.4	15.94	212.4	-2.04	212.4	4.04	212.4	6.84	212.4	1.54	212.4	5.09	212.4	4.61	212.4	-7.29	212.4	-3.11	212.4	0.82	212.4	-6.77	212.4	-1.09	212.4	-6.35	212.4	1.77	212.4	6.87	212.4	12.58	212.4	1.95	212.4	10.95	212.4	13.32	212.4	0.8
213.3	8.32	213.3	6.89	213.3	15.9	213.3	10.44	213.3	14.04	213.3	14.84	213.3	1.39	213.3	3.48	213.3	11.5	213.3	2.76	213.3	6.43	213.3	1.67	213.3	-3.51	213.3	-2.78	213.3	1.21	213.3	-5.23	213.3	-2.56	213.3	-8.89	213.3	1.84	213.3	8.2	213.3	11.11	213.3	2.49	213.3	10.03	213.3	14.08	213.3	1.94
214.2	4.08	214.2	7.83	214.2	14.03	214.2	12.33	214.2	11.93	214.2	16.79	214.2	-0.16	214.2	6.4	214.2	8.99	214.2	2.42	214.2	5.17	214.2	3.13	214.2	-3.67	214.2	-3.43	214.2	-0.66	214.2	-6.13	214.2	-2.3	214.2	-9.34	214.2	0.58	214.2	6.08	214.2	12.46	214.2	2.84	214.2	13.24	214.2	15.56	214.2	-1.29
215.1	4.07	215.1	9.6	215.1	13.81	215.1	10.45	215.1	12.62	215.1	15	215.1	-0.76	215.1	5.74	215.1	5.94	215.1	1.34	215.1	5.25	215.1	3.64	215.1	-4.54	215.1	-4.23	215.1	-0.09	215.1	-8.06	215.1	-4.41	215.1	-8.08	215.1	1.67	215.1	6.67	215.1	14.36	215.1	1.47	215.1	8.13	215.1	12.4	215.1	0.15
216	6.18	216	6.26	216	12.83	216	10.1	216	15.17	216	15.93	216	1.26	216	3.62	216	10.29	216	1.05	216	4.9	216	3.24	216	-5.08	216	-2	216	2.06	216	-6.85	216	-2.15	216	-7.89	216	-0.17	216	7.22	216	12.94	216	1.28	216	10.79	216	14.19	216	-0.78
216.9	5.58	216.9	6.9	216.9	15.09	216.9	10.53	216.9	11.23	216.9	15.81	216.9	-1.81	216.9	4.83	216.9	9.11	216.9	0.21	216.9	4.01	216.9	0.46	216.9	-6.65	216.9	0.69	216.9	-0.39	216.9	-4.77	216.9	-5.7	216.9	-6.31	216.9	0.91	216.9	7.62	216.9	11.34	216.9	6.76	216.9	10.33	216.9	13.51	216.9	1.12
217.8	4.73	217.8	7.21	217.8	16.17	217.8	6.91	217.8	15.05	217.8	17.96	217.8	0.43	217.8	5.87	217.8	9.26	217.8	1.57	217.8	5.6	217.8	4.68	217.8	-3.69	217.8	-3.63	217.8	0.93	217.8	-6.95	217.8	-1.9	217.8	-8.13	217.8	1.58	217.8	6.62	217.8	12.8	217.8	3.85	217.8	13.5	217.8	14.74	217.8	1.64
218.7	3.86	218.7	5.95	218.7	14.65	218.7	9.94	218.7	14.76	218.7	15.04	218.7	0.05	218.7	5.48	218.7	10.83	218.7	2.49	218.7	5.73	218.7	1.54	218.7	-4.34	218.7	-3.4	218.7	0.69	218.7	-3.99	218.7	-3.96	218.7	-7.45	218.7	1.35	218.7	7.33	218.7	14.48	218.7	5.77	218.7	8.72	218.7	14.96	218.7	0.58
219.6	5.75	219.6	11.24	219.6	14.08	219.6	10.51	219.6	11.02	219.6	16.12	219.6	-0.35	219.6	5.57	219.6	9.06	219.6	2.57	219.6	3.58	219.6	5.17	219.6	-4.99	219.6	-1.13	219.6	-0.7	219.6	-6.15	219.6	-3.38	219.6	-4.89	219.6	0.94	219.6	8.41	219.6	13.18	219.6	3.83	219.6	10.49	219.6	15.5	219.6	1.05
220.5	4.22	220.5	8.69	220.5	12.91	220.5	10.24	220.5	11.24	220.5	18.4	220.5	-3.14	220.5	7.07	220.5	9.7	220.5	1.82	220.5	4.14	220.5	5.77	220.5	-7.41	220.5	-2.66	220.5	-0.88	220.5	-6.74	220.5	-1.11	220.5	-8.31	220.5	1.28	220.5	7.56	220.5	11.53	220.5	1.98	220.5	9.71	220.5	11.58	220.5	2.55
221.4	4.92	221.4	8.22	221.4	13.84	221.4	9.78	221.4	12.56	221.4	16.19	221.4	-2.36	221.4	7.27	221.4	10.37	221.4	1.09	221.4	4.65	221.4	2.16	221.4	-4.66	221.4	-3.91	221.4	0.79	221.4	-4.58	221.4	-1.55	221.4	-7.61	221.4	3.04	221.4	6.38	221.4	14.48	221.4	4.67	221.4	12.82	221.4	15.18	221.4	1.33
222.3	3.35	222.3	8.93	222.3	11.99	222.3	11.25	222.3	15.42	222.3	15.69	222.3	-2.39	222.3	6.02	222.3	10.55	222.3	-0.81	222.3	6.1	222.3	2.06	222.3	-6.06	222.3	-1.87	222.3	0.26	222.3	-8.04	222.3	-2.58	222.3	-6.14	222.3	0.16	222.3	8.13	222.3	11.28	222.3	4.52	222.3	11.81	222.3	13.07	222.3	0.96
223.2	4.8	223.2	5.81	223.2	13.66	223.2	10.87	223.2	11.39	223.2	14.29	223.2	-0.36	223.2	7.49	223.2	9.02	223.2	1.76	223.2	4.48	223.2	4.29	223.2	-5.53	223.2	-1.23	223.2	-0.55	223.2	-4.69	223.2	-2.74	223.2	-7.55	223.2	1.9	223.2	6.74	223.2	13.5	223.2	3.69	223.2	9.66	223.2	13.36	223.2	1.35
224.1	3.74	224.1	9.6	224.1	13.04	224.1	10.18	224.1	12.32	224.1	17.15	224.1	-1.67	224.1	8.16	224.1	8.05	224.1	0.42	224.1	4.29	224.1	3.78	224.1	-4.74	224.1	-3.52	224.1	0.34	224.1	-8.12	224.1	-1.3	224.1	-9.06	224.1	-0.02	224.1	5.59	224.1	14.38	224.1	2.24	224.1	10.44	224.1	12.37	224.1	1.17
225	4.29	225	10.5	225	14.53	225	9.53	225	17.08	225	15.99	225	-1.34	225	7.77	225	8.62	225	0.16	225	3.65	225	3.03	225	-6.59	225	-0.57	225	-0.42	225	-6.22	225	-3.52	225	-9.29	225	2.02	225	8.09	225	15.71	225	3.95	225	9.58	225	14.17	225	1.79
225.9	4.54	225.9	7.66	225.9	14.73	225.9	10.77	225.9	11.88	225.9	18.3	225.9	-1.34	225.9	3.15	225.9	8.17	225.9	2.87	225.9	3.58	225.9	5.18	225.9	-5.11	225.9	-5.35	225.9	0.12	225.9	-2.81	225.9	-2.26	225.9	-7.41	225.9	2.72	225.9	6.34	225.9	14.4	225.9	5.5	225.9	12.56	225.9	13.33	225.9	2.25
226.8	4.75	226.8	8.36	226.8	12.92	226.8	12.68	226.8	13.57	226.8	14.79	226.8	-0.09	226.8	7.53	226.8	11.37	226.8	0.84	226.8	6.8	226.8	2.8	226.8	-4.26	226.8	-4.18	226.8	2.29	226.8	-6.79	226.8	-2.65	226.8	-8.17	226.8	2.25	226.8	6.83	226.8	12.38	226.8	4.86	226.8	10.22	226.8	13.61	226.8	-0.02
227.7	7.6	227.7	9.93	227.7	10.87	227.7	9.8	227.7	12.11	227.7	15.28	227.7	-0.65	227.7	5.3	227.7	6.94	227.7	4.3	227.7	4.56	227.7	2.58	227.7	-5.82	227.7	-5.24	227.7	-1.16	227.7	-9.47	227.7	-1.37	227.7	-5.49	227.7	0.73	227.7	6.85	227.7	12.29	227.7	1.64	227.7	10.75	227.7	17.2	227.7	1.5
228.6	3.7	228.6	9.05	228.6	14.46	228.6	10.6	228.6	12.79	228.6	14.69	228.6	-2.87	228.6	6.42	228.6	9.42	228.6	1.17	228.6	3.32	228.6	5.12	228.6	-6.83	228.6	-2.52	228.6	0.11	228.6	-6.19	228.6	-0.97	228.6	-6.69	228.6	-0.77	228.6	9.94	228.6	13.86	228.6	3.63	228.6	12.21	228.6	12.76	228.6	-0.46
229.5	4.75	229.5	7.9	229.5	12.37	229.5	11.82	229.5	12.57	229.5	15.6	229.5	1.18	229.5	4.54	229.5	9.23	229.5	3.33	229.5	4.26	229.5	4.09	229.5	-4.4	229.5	-3.47	229.5	0.22	229.5	-4.34	229.5	-1.62	229.5	-5.52	229.5	-0.39	229.5	7.09	229.5	14.03	229.5	3.51	229.5	10.39	229.5	16.08	229.5	1.1
230.4	3.66	230.4	8.88	230.4	15.08	230.4	9.47	230.4	12.89	230.4	14.96	230.4	-1.65	230.4	2.62	230.4	8.47	230.4	2.31	230.4	3.85	230.4	3.2	230.4	-5.98	230.4	-4.06	230.4	-0.03	230.4	-5.46	230.4	-3.73	230.4	-8.6	230.4	2.07	230.4	6.3	230.4	15.02	230.4	5.21	230.4	13	230.4	13.67	230.4	3.91
231.3	4.04	231.3	7.75	231.3	13.33	231.3	11.88	231.3	13.87	231.3	15.65	231.3	-1.73	231.3	5.05	231.3	10.03	231.3	5.16	231.3	7.55	231.3	3.05	231.3	-5.76	231.3	-2.23	231.3	1.52	231.3	-5.33	231.3	-1.94	231.3	-7.67	231.3	1.58	231.3	6.76	231.3	15.71	231.3	3.25	231.3	10.75	231.3	14.93	231.3	1.17
232.2	5.93	232.2	8.76	232.2	14.46	232.2	11.11	232.2	12.73	232.2	18.87	232.2	-1.63	232.2	5.94	232.2	11.25	232.2	2.86	232.2	7.82	232.2	3.03	232.2	-5.82	232.2	-3.24	232.2	1.08	232.2	-5.63	232.2	-0.64	232.2	-8.31	232.2	0.16	232.2	6.91	232.2	15.21	232.2	3.17	232.2	12.14	232.2	16.1	232.2	0.45
233.1	3.26	233.1	8.32	233.1	13.53	233.1	11.23	233.1	12.79	233.1	18.39	233.1	-0.07	233.1	6.14	233.1	7.74	233.1	-0.17	233.1	4.11	233.1	2.49	233.1	-6.76	233.1	-2.19	233.1	-1.62	233.1	-6.63	233.1	-3.31	233.1	-8.56	233.1	-1.17	233.1	9.75	233.1	13.91	233.1	5.93	233.1	9.45	233.1	14.73	233.1	0.8
234	6.16	234	8.54	234	14.1	234	12.17	234	12.91	234	16.37	234	-1.39	234	4.4	234	10.49	234	5.33	234	2.89	234	3.94	234	-7.88	234	-5.34	234	0.74	234	-6.71	234	-1.46	234	-7.51	234	1.05	234	5.94	234	12.92	234	5.32	234	12.52	234	13.97	234	0.64
234.9	4.88	234.9	10.05	234.9	14.6	234.9	10.85	234.9	11.58	234.9	16.1	234.9	-1.25	234.9	5.65	234.9	8.79	234.9	1.97	234.9	5.71	234.9	4.84	234.9	-8.19	234.9	-3.3	234.9	1.94	234.9	-6.5	234.9	0.92	234.9	-8.46	234.9	0.56	234.9	7.47	234.9	14.26	234.9	4.75	234.9	12.83	234.9	14.73	234.9	1.98
235.8	6.64	235.8	8.92	235.8	12.45	235.8	11.13	235.8	14.1	235.8	17.48	235.8	-1.22	235.8	4.58	235.8	9.65	235.8	4.58	235.8	5.32	235.8	4.23	235.8	-5.85	235.8	-5.04	235.8	1.7	235.8	-5.32	235.8	-3.31	235.8	-7.43	235.8	3.09	235.8	6.68	235.8	13.22	235.8	4.1	235.8	12.56	235.8	16.54	235.8	4.81
236.7	5.49	236.7	8.18	236.7	16.58	236.7	12.46	236.7	15.63	236.7	17.67	236.7	-2.45	236.7	6.59	236.7	10.33	236.7	3.17	236.7	6	236.7	4.25	236.7	-7.33	236.7	-1.81	236.7	-1.9	236.7	-7.44	236.7	-1.17	236.7	-9.34	236.7	0.8	236.7	8.14	236.7	13.46	236.7	5.25	236.7	11.28	236.7	15.73	236.7	2.69
237.6	7.32	237.6	8	237.6	13.76	237.6	13.85	237.6	13.97	237.6	18.4	237.6	-1.66	237.6	6.89	237.6	10.76	237.6	2.31	237.6	3.45	237.6	3.44	237.6	-6.02	237.6	-2.36	237.6	-0.11	237.6	-6.02	237.6	-0.36	237.6	-5.04	237.6	1.68	237.6	7.76	237.6	15.26	237.6	4.09	237.6	13.45	237.6	16.13	237.6	3.22
238.5	4.57	238.5	6.57	238.5	15.52	238.5	13.9	238.5	13.69	238.5	15.21	238.5	-3.05	238.5	2.9	238.5	10.16	238.5	3.99	238.5	3.3	238.5	2.11	238.5	-6.7	238.5	-4.55	238.5	0.28	238.5	-4.79	238.5	-5.46	238.5	-6.77	238.5	3.5	238.5	8.14	238.5	13.8	238.5	4.31	238.5	9.33	238.5	15.14	238.5	2.22
239.4	5.67	239.4	9.31	239.4	12.58	239.4	11.18	239.4	12.23	239.4	18.29	239.4	-1.32	239.4	6.84	239.4	8.77	239.4	1.79	239.4	5.03	239.4	2.09	239.4	-6.43	239.4	-2.06	239.4	-1.14	239.4	-5.84	239.4	-2.46	239.4	-7.09	239.4	-0.02	239.4	10.05	239.4	11.98	239.4	4.86	239.4	10.65	239.4	15.08	239.4	0.07
240.3	4.69	240.3	9.95	240.3	14.77	240.3	11.85	240.3	15.3	240.3	19.52	240.3	-2.12	240.3	6.08	240.3	8.89	240.3	3.09	240.3	6.03	240.3	5.36	240.3	-9.5	240.3	-1.48	240.3	-1.11	240.3	-6.62	240.3	-1.72	240.3	-6.95	240.3	-0.1	240.3	7.76	240.3	16.04	240.3	3.97	240.3	10.18	240.3	13.12	240.3	2.52
241.2	7.35	241.2	9.04	241.2	14.51	241.2	12.58	241.2	14.38	241.2	18.58	241.2	-0.93	241.2	5.43	241.2	7.55	241.2	2.04	241.2	4.39	241.2	2.67	241.2	-9.47	241.2	-2.38	241.2	-1.23	241.2	-7.23	241.2	-2.43	241.2	-8.98	241.2	-0.13	241.2	9.33	241.2	12.94	241.2	2.85	241.2	13.06	241.2	14.21	241.2	1.49
242.1	6.77	242.1	11.06	242.1	16.29	242.1	12.68	242.1	16.23	242.1	18.38	242.1	-0.91	242.1	6.35	242.1	8.31	242.1	1.56	242.1	6.63	242.1	1.65	242.1	-7.45	242.1	-3.63	242.1	-3.59	242.1	-7.76	242.1	-3.4	242.1	-8.84	242.1	1.83	242.1	7.13	242.1	12.65	242.1	3.46	242.1	10.33	242.1	14.63	242.1	4.41
243	4.66	243	8.93	243	16.38	243	13.67	243	14.07	243	17.26	243	-1.12	243	4.93	243	10.48	243	3.8	243	4.86	243	4.69	243	-5.58	243	-3.39	243	-0.24	243	-4.71	243	-2.25	243	-6.28	243	0.94	243	9.85	243	14.56	243	3.78	243	9.66	243	16.05	243	1.39
243.9	4.66	243.9	8.64	243.9	14.99	243.9	11.31	243.9	13	243.9	18.42	243.9	-0.95	243.9	4.23	243.9	9.7	243.9	1.92	243.9	3.02	243.9	5.85	243.9	-4.84	243.9	-2.65	243.9	1.09	243.9	-5.28	243.9	-2.64	243.9	-7.74	243.9	0.92	243.9	11.49	243.9	14.18	243.9	3.03	243.9	12.45	243.9	15.98	243.9	1.09
244.8	4.33	244.8	9.97	244.8	16.29	244.8	11.71	244.8	15.91	244.8	13.26	244.8	-2.18	244.8	5.2	244.8	10.98	244.8	0.77	244.8	5.31	244.8	1.83	244.8	-6.35	244.8	-2.4	244.8	-0.41	244.8	-6.05	244.8	-3.1	244.8	-9.33	244.8	-0.55	244.8	9.34	244.8	13.87	244.8	5.93	244.8	10.49	244.8	16.92	244.8	-0.2
245.7	6.69	245.7	9.5	245.7	16.25	245.7	15.31	245.7	15.33	245.7	16.66	245.7	-3.09	245.7	5.89	245.7	9.83	245.7	2.03	245.7	6.17	245.7	1.77	245.7	-7.49	245.7	-3.55	245.7	0.23	245.7	-6.55	245.7	-1.8	245.7	-7.79	245.7	0.1	245.7	7.18	245.7	14.4	245.7	3.53	245.7	11.29	245.7	16.63	245.7	0.4
246.6	4.53	246.6	10.24	246.6	17.79	246.6	11.34	246.6	16.85	246.6	16.92	246.6	-1.72	246.6	5.23	246.6	10.41	246.6	3.51	246.6	6.91	246.6	2.12	246.6	-5.87	246.6	-5.12	246.6	1.4	246.6	-5.24	246.6	-3.27	246.6	-10.25	246.6	0.52	246.6	6.73	246.6	15.54	246.6	5.34	246.6	9.72	246.6	14.91	246.6	2.51
247.5	5.48	247.5	8.05	247.5	13.68	247.5	11.13	247.5	12.22	247.5	18.2	247.5	0.73	247.5	5.2	247.5	7.2	247.5	2.29	247.5	5.58	247.5	4.37	247.5	-8.46	247.5	-2.65	247.5	-2.41	247.5	-6.24	247.5	-3.27	247.5	-7.78	247.5	-1.61	247.5	6.93	247.5	13.88	247.5	3.59	247.5	9.38	247.5	13.62	247.5	0.71
248.4	7.45	248.4	9	248.4	14.95	248.4	12.79	248.4	13.57	248.4	17.32	248.4	-0.07	248.4	5.93	248.4	10.27	248.4	2.83	248.4	6.68	248.4	3.98	248.4	-7.57	248.4	-2.28	248.4	-1.02	248.4	-5.63	248.4	-1.73	248.4	-8.84	248.4	2.21	248.4	7.35	248.4	13.23	248.4	5.71	248.4	12.17	248.4	17.11	248.4	2.05
249.3	5.18	249.3	9.11	249.3	13.42	249.3	15.69	249.3	12.27	249.3	18.65	249.3	-0.46	249.3	8.13	249.3	8.82	249.3	4.43	249.3	3.28	249.3	4.21	249.3	-7.38	249.3	-3.46	249.3	0.94	249.3	-6.95	249.3	-2.28	249.3	-7.27	249.3	0.48	249.3	7.69	249.3	15.52	249.3	4.44	249.3	12.35	249.3	16.33	249.3	0.61
250.2	4.3	250.2	10.64	250.2	14.49	250.2	11.76	250.2	13.62	250.2	15.73	250.2	-2.15	250.2	7.45	250.2	11.16	250.2	1.72	250.2	4.13	250.2	4.09	250.2	-8.29	250.2	-3.55	250.2	0.16	250.2	-7.35	250.2	-1.8	250.2	-7.39	250.2	1.92	250.2	8.08	250.2	16.25	250.2	6.84	250.2	11.4	250.2	14.63	250.2	1.29
251.1	6.31	251.1	11.15	251.1	15.56	251.1	12.19	251.1	15.08	251.1	16.4	251.1	-3.56	251.1	6.12	251.1	9.26	251.1	4.44	251.1	5.04	251.1	2.99	251.1	-9.52	251.1	-1.32	251.1	-0.06	251.1	-5.13	251.1	-2.55	251.1	-7.75	251.1	-0.7	251.1	9.71	251.1	14.54	251.1	5.3	251.1	11.37	251.1	16.92	251.1	-1.24
252	1.87	252	10.29	252	13.3	252	13.56	252	12.34	252	16.1	252	-2.01	252	4	252	9.02	252	5.15	252	6.41	252	4.97	252	-7.4	252	-4.36	252	0.69	252	-4.63	252	-1.25	252	-8.19	252	0.98	252	7.78	252	14.6	252	3.98	252	15.01	252	12.61	252	0.83
252.9	6.69	252.9	10.7	252.9	15.86	252.9	12.99	252.9	16.23	252.9	18.19	252.9	-2.02	252.9	6.8	252.9	11.91	252.9	1.14	252.9	4.52	252.9	5.39	252.9	-8.45	252.9	-3.48	252.9	0.21	252.9	-5.3	252.9	-1.55	252.9	-9.47	252.9	4.07	252.9	8.67	252.9	15.46	252.9	4.71	252.9	13.15	252.9	15.16	252.9	3.76
253.8	6.59	253.8	10.5	253.8	15.54	253.8	13.69	253.8	13.51	253.8	17.32	253.8	1.53	253.8	6.07	253.8	8.25	253.8	2.89	253.8	6.31	253.8	2.9	253.8	-4.42	253.8	-3.67	253.8	-0.96	253.8	-4.7	253.8	-3.68	253.8	-9.22	253.8	2.95	253.8	8.25	253.8	16.09	253.8	4.3	253.8	12.42	253.8	15.37	253.8	2
254.7	5.67	254.7	9.47	254.7	16.64	254.7	14.32	254.7	16.06	254.7	15.6	254.7	0.46	254.7	6.52	254.7	11.39	254.7	3.71	254.7	5.86	254.7	2.77	254.7	-5.94	254.7	-3.44	254.7	0.26	254.7	-5.81	254.7	-2.47	254.7	-8.29	254.7	1.96	254.7	9.58	254.7	16.74	254.7	2.17	254.7	12.38	254.7	14.72	254.7	-0.09
255.6	5.3	255.6	9.79	255.6	17.09	255.6	12.43	255.6	15.36	255.6	15.35	255.6	-0.17	255.6	6.57	255.6	11.5	255.6	3.32	255.6	7.94	255.6	2.89	255.6	-8.8	255.6	-4.34	255.6	2.65	255.6	-5	255.6	-0.61	255.6	-7.04	255.6	0.83	255.6	6.86	255.6	17.39	255.6	2.97	255.6	10.38	255.6	15.9	255.6	2.81
256.5	5.89	256.5	9.69	256.5	14.7	256.5	11.29	256.5	16.95	256.5	15.56	256.5	-1.42	256.5	4.75	256.5	9.56	256.5	1.13	256.5	8.27	256.5	3.89	256.5	-6.75	256.5	-4.05	256.5	-0.23	256.5	-4.83	256.5	-2.77	256.5	-7.48	256.5	2.02	256.5	7.89	256.5	13.59	256.5	3.28	256.5	10.5	256.5	16.62	256.5	2.68
257.4	4.36	257.4	8.41	257.4	15.5	257.4	12.59	257.4	12.56	257.4	16.86	257.4	-0.05	257.4	4.48	257.4	10.32	257.4	1.76	257.4	5.65	257.4	4.51	257.4	-5.71	257.4	-2.59	257.4	-1.25	257.4	-5.29	257.4	-1.79	257.4	-9.25	257.4	2.46	257.4	7.65	257.4	14.5	257.4	7.23	257.4	12.02	257.4	16.37	257.4	1.3
258.3	5.58	258.3	11.64	258.3	15.95	258.3	13.55	258.3	14.73	258.3	16.52	258.3	-2.66	258.3	5.61	258.3	12.24	258.3	2.36	258.3	5.97	258.3	4.74	258.3	-7.96	258.3	-4.71	258.3	1.47	258.3	-8.6	258.3	-1.62	258.3	-6.34	258.3	2.86	258.3	7.93	258.3	15.67	258.3	3.48	258.3	15.33	258.3	14.48	258.3	1.68
259.2	7.06	259.2	10.77	259.2	13.92	259.2	11.42	259.2	17.99	259.2	20.32	259.2	-0.01	259.2	6.98	259.2	9.68	259.2	1.19	259.2	8.32	259.2	4.23	259.2	-6.07	259.2	-2.7	259.2	0.79	259.2	-6.77	259.2	-1.37	259.2	-8.44	259.2	2.38	259.2	9.1	259.2	17.27	259.2	5.03	259.2	12.19	259.2	14.23	259.2	3.07
260.1	7.03	260.1	9.87	260.1	16.42	260.1	13.62	260.1	15.98	260.1	18.06	260.1	0.58	260.1	5.63	260.1	9.83	260.1	6.91	260.1	5.95	260.1	3.2	260.1	-6.54	260.1	-3.07	260.1	-1.89	260.1	-5.26	260.1	-2.65	260.1	-7.7	260.1	2.81	260.1	7.76	260.1	15.98	260.1	3.67	260.1	14.43	260.1	15.71	260.1	1.84
261	5.69	261	9.33	261	13.98	261	14.19	261	15.95	261	17.33	261	-0.68	261	5.95	261	11.27	261	4.59	261	4.41	261	3.96	261	-4.11	261	-2.82	261	1.8	261	-5.79	261	-0.55	261	-9.41	261	3.67	261	10.74	261	16.5	261	6.82	261	12.25	261	14.85	261	3.51
261.9	5.86	261.9	12.03	261.9	18.4	261.9	13.66	261.9	16.38	261.9	16.98	261.9	-1.68	261.9	7.05	261.9	11.45	261.9	3.87	261.9	5.84	261.9	2.95	261.9	-7.25	261.9	-4.42	261.9	-1.6	261.9	-3.22	261.9	-6.27	261.9	-9.18	261.9	2.39	261.9	9.11	261.9	17.05	261.9	7.06	261.9	9.84	261.9	13.76	261.9	3.32
262.8	7.06	262.8	9.47	262.8	16.9	262.8	13.74	262.8	14.42	262.8	16.5	262.8	-1.94	262.8	5.13	262.8	10.18	262.8	2.43	262.8	7.09	262.8	3.7	262.8	-6.1	262.8	-3.95	262.8	2.11	262.8	-6.72	262.8	-3.12	262.8	-9.01	262.8	1.43	262.8	9.17	262.8	16.59	262.8	5.63	262.8	11.84	262.8	15.09	262.8	0.66
263.7	5.82	263.7	11.35	263.7	16.25	263.7	14.58	263.7	13.88	263.7	16.68	263.7	-0.98	263.7	7.62	263.7	10.49	263.7	2.32	263.7	4.28	263.7	0.95	263.7	-7.77	263.7	-3.24	263.7	-0.56	263.7	-7.85	263.7	-2.55	263.7	-10.93	263.7	2.44	263.7	9.69	263.7	17.25	263.7	6.01	263.7	12.83	263.7	16.25	263.7	0.65
264.6	6.83	264.6	9.75	264.6	15.35	264.6	12.28	264.6	14.69	264.6	18.76	264.6	-0.06	264.6	7.93	264.6	12.12	264.6	0.57	264.6	6.94	264.6	2.8	264.6	-4.8	264.6	-2.25	264.6	1.25	264.6	-8.43	264.6	-3.5	264.6	-8.06	264.6	1.45	264.6	8.49	264.6	15.47	264.6	5.28	264.6	11.46	264.6	15.18	264.6	0.29
265.5	5.82	265.5	11.41	265.5	17.35	265.5	13.3	265.5	14.52	265.5	19.16	265.5	-0.29	265.5	8.97	265.5	10.92	265.5	2.14	265.5	6.53	265.5	5.04	265.5	-5.09	265.5	-3.47	265.5	-0.59	265.5	-6.15	265.5	-1.69	265.5	-7.82	265.5	3.49	265.5	8.46	265.5	15.87	265.5	5.29	265.5	10.62	265.5	19.01	265.5	3.27
266.4	5.29	266.4	9.92	266.4	18.64	266.4	12.61	266.4	17.79	266.4	20.3	266.4	-1.71	266.4	6.33	266.4	11.42	266.4	3.05	266.4	6.54	266.4	6.16	266.4	-4.87	266.4	-5.1	266.4	0.88	266.4	-5.9	266.4	-1.44	266.4	-8.28	266.4	2.24	266.4	7.38	266.4	17.1	266.4	6.37	266.4	11.71	266.4	17.17	266.4	1.62
267.3	6.25	267.3	8.76	267.3	17.07	267.3	13.49	267.3	15.25	267.3	17.06	267.3	-0.89	267.3	6.09	267.3	11.56	267.3	-0.51	267.3	5.41	267.3	3.71	267.3	-7.35	267.3	-4.07	267.3	0.61	267.3	-8.29	267.3	-1.49	267.3	-6.67	267.3	0.25	267.3	9.73	267.3	16.13	267.3	7.07	267.3	14.7	267.3	15.67	267.3	1.72
268.2	6.97	268.2	10.3	268.2	16.92	268.2	13.39	268.2	15.56	268.2	17.62	268.2	-1	268.2	7.48	268.2	9.54	268.2	2.43	268.2	6.65	268.2	3.94	268.2	-7.82	268.2	-4.55	268.2	0.57	268.2	-4.95	268.2	1.66	268.2	-8.24	268.2	0.72	268.2	8.61	268.2	17.55	268.2	6.07	268.2	17.43	268.2	17.98	268.2	0.01
269.1	5.85	269.1	10.62	269.1	15.91	269.1	15.19	269.1	13.44	269.1	19.28	269.1	-1.07	269.1	7.07	269.1	8.96	269.1	0.89	269.1	4.09	269.1	2.61	269.1	-8.49	269.1	-3.34	269.1	-0.92	269.1	-8.42	269.1	-3.45	269.1	-10.01	269.1	2.65	269.1	10.1	269.1	15.25	269.1	3.57	269.1	12.78	269.1	15.43	269.1	5.23
270	4.82	270	12.54	270	15.56	270	14.32	270	16.05	270	16.34	270	-0.72	270	6.4	270	12.57	270	1.6	270	6.22	270	2.11	270	-7.4	270	-4.12	270	0.81	270	-6.31	270	-3.75	270	-8.43	270	1.66	270	8.34	270	16.81	270	4.45	270	11.59	270	16.42	270	2.45
270.9	7.73	270.9	8.44	270.9	17.46	270.9	12.61	270.9	14.53	270.9	19.6	270.9	-0.96	270.9	5.57	270.9	11.2	270.9	3.05	270.9	6.11	270.9	5.18	270.9	-7.51	270.9	-1.79	270.9	0.32	270.9	-5.45	270.9	-1.67	270.9	-6.52	270.9	2.44	270.9	8.03	270.9	17.69	270.9	4.4	270.9	14.04	270.9	16.34	270.9	2.45
271.8	7.84	271.8	11.58	271.8	16.1	271.8	14.72	271.8	14.07	271.8	18.74	271.8	-1.03	271.8	6.74	271.8	11.43	271.8	2.59	271.8	4.56	271.8	1.84	271.8	-6.57	271.8	-4.22	271.8	0.19	271.8	-8.92	271.8	-2.72	271.8	-8	271.8	2.26	271.8	7.55	271.8	16.09	271.8	2.86	271.8	13.83	271.8	17.44	271.8	1.91
272.7	6.34	272.7	12.09	272.7	16.69	272.7	11.71	272.7	15.78	272.7	20.85	272.7	-1.12	272.7	7.62	272.7	11.23	272.7	1.64	272.7	4.27	272.7	3.37	272.7	-5.4	272.7	-3.64	272.7	0.76	272.7	-8.48	272.7	-2.96	272.7	-9.3	272.7	2.53	272.7	10	272.7	16.84	272.7	5.32	272.7	14.58	272.7	15.77	272.7	1.07
273.6	3.03	273.6	11.23	273.6	16.17	273.6	13.73	273.6	15.75	273.6	18.46	273.6	-2.99	273.6	6.17	273.6	11.39	273.6	2.91	273.6	5.95	273.6	3.72	273.6	-8.14	273.6	-2.4	273.6	-0.8	273.6	-6.33	273.6	-2.84	273.6	-7.4	273.6	1.9	273.6	10.38	273.6	16.87	273.6	4.38	273.6	15.52	273.6	16.75	273.6	1.92
274.5	7.39	274.5	8.8	274.5	16.89	274.5	13.94	274.5	14.62	274.5	17.94	274.5	-0.67	274.5	6.98	274.5	11.81	274.5	3.57	274.5	5.94	274.5	3.48	274.5	-6.49	274.5	-1.33	274.5	0.09	274.5	-8.26	274.5	-2.04	274.5	-10.52	274.5	2.02	274.5	11.49	274.5	18.7	274.5	4.14	274.5	13.6	274.5	15.3	274.5	3.66
275.4	6.2	275.4	9.46	275.4	15.45	275.4	13.99	275.4	18.35	275.4	17.42	275.4	0.07	275.4	6.5	275.4	10.41	275.4	1.92	275.4	4.49	275.4	4.95	275.4	-7.15	275.4	-3.89	275.4	0.17	275.4	-7.71	275.4	-4.1	275.4	-9.72	275.4	-0.39	275.4	7.83	275.4	16.94	275.4	6.33	275.4	13.03	275.4	16.06	275.4	1.11
276.3	8.02	276.3	12.25	276.3	17.68	276.3	14.48	276.3	12.17	276.3	20.22	276.3	2.19	276.3	8.59	276.3	12.27	276.3	0.32	276.3	5.52	276.3	4.49	276.3	-5.53	276.3	-2.36	276.3	1.18	276.3	-8.83	276.3	-2.78	276.3	-8.19	276.3	2.21	276.3	8.69	276.3	17.53	276.3	4.9	276.3	12.8	276.3	15.45	276.3	1.61
277.2	7.68	277.2	10.92	277.2	17.01	277.2	12.57	277.2	14.4	277.2	17.39	277.2	-3.08	277.2	6.65	277.2	12.82	277.2	-0.14	277.2	4.99	277.2	4.7	277.2	-8.19	277.2	-4.17	277.2	-0.51	277.2	-7.04	277.2	-3.17	277.2	-9.22	277.2	-0.92	277.2	10.46	277.2	18.38	277.2	4.84	277.2	13	277.2	13.99	277.2	-0.8
278.1	5.75	278.1	10.58	278.1	17.77	278.1	14.41	278.1	12.4	278.1	17.21	278.1	-2.14	278.1	7.84	278.1	10.92	278.1	2.98	278.1	4.48	278.1	2.74	278.1	-6.87	278.1	-2.78	278.1	-0.53	278.1	-8.61	278.1	-3.41	278.1	-8.38	278.1	3.34	278.1	8.88	278.1	17.05	278.1	4.61	278.1	14.45	278.1	15.89	278.1	2.49
279	6.66	279	9.83	279	17.47	279	16.75	279	16.12	279	18.53	279	-2.83	279	7.41	279	11.21	279	7.24	279	6.76	279	1.79	279	-7.32	279	-4.09	279	1.44	279	-7.6	279	-4.75	279	-10.03	279	1.75	279	9.9	279	17.91	279	6.23	279	14.5	279	17.18	279	0.79
279.9	7.22	279.9	11.57	279.9	16.42	279.9	15.39	279.9	16.12	279.9	16.24	279.9	0.18	279.9	6.47	279.9	9.5	279.9	5.16	279.9	4.79	279.9	3.36	279.9	-8.4	279.9	-7.18	279.9	0.01	279.9	-7.3	279.9	-3.22	279.9	-8.07	279.9	-0.09	279.9	6.46	279.9	18.33	279.9	3.47	279.9	10.49	279.9	14.62	279.9	0.37
280.8	6.7	280.8	12.64	280.8	17.43	280.8	16.99	280.8	13.89	280.8	15.1	280.8	0.83	280.8	7.64	280.8	11.85	280.8	1.28	280.8	6.31	280.8	0.71	280.8	-6.31	280.8	-3.49	280.8	0.58	280.8	-8.78	280.8	-4.27	280.8	-8.33	280.8	0.72	280.8	12.2	280.8	16.47	280.8	6.51	280.8	12.14	280.8	14.66	280.8	-0.31
281.7	4.74	281.7	9.77	281.7	15.71	281.7	14.68	281.7	13.97	281.7	19.77	281.7	-3.68	281.7	6.85	281.7	12.38	281.7	2.94	281.7	5.19	281.7	4.2	281.7	-9.59	281.7	-3.65	281.7	-0.74	281.7	-7.33	281.7	-3.32	281.7	-6.45	281.7	1.28	281.7	11.67	281.7	17.24	281.7	6.27	281.7	13.62	281.7	16.47	281.7	1.41
282.6	7.49	282.6	12.54	282.6	16.4	282.6	14.78	282.6	16.68	282.6	14.26	282.6	-2.21	282.6	7.31	282.6	10.19	282.6	2.55	282.6	8.01	282.6	1.53	282.6	-7.7	282.6	-1.24	282.6	-0.68	282.6	-8.11	282.6	-3.1	282.6	-6.25	282.6	2.49	282.6	11.29	282.6	18.37	282.6	4.35	282.6	12.89	282.6	17.72	282.6	1.43
283.5	7.9	283.5	11.78	283.5	14.98	283.5	15.84	283.5	14.84	283.5	19.76	283.5	0.16	283.5	7.39	283.5	9.55	283.5	3.71	283.5	4.31	283.5	4.21	283.5	-7.03	283.5	-6.21	283.5	2.54	283.5	-6.13	283.5	-0.73	283.5	-10.94	283.5	3.74	283.5	8.54	283.5	17.81	283.5	5.55	283.5	14.45	283.5	14.91	283.5	3.75
284.4	4.38	284.4	13.38	284.4	18.2	284.4	13.45	284.4	17.63	284.4	17.49	284.4	-0.93	284.4	8.47	284.4	13.12	284.4	1.04	284.4	7.68	284.4	2.59	284.4	-8.65	284.4	-3.74	284.4	1.27	284.4	-9.39	284.4	-3.35	284.4	-8.97	284.4	-1.13	284.4	11.47	284.4	18.6	284.4	4.42	284.4	12.86	284.4	15.91	284.4	-0.97
285.3	7.05	285.3	11.82	285.3	18.03	285.3	13.32	285.3	14.95	285.3	17.94	285.3	-3.42	285.3	6.94	285.3	13.88	285.3	3.92	285.3	6.7	285.3	6.25	285.3	-8.66	285.3	-6.85	285.3	1.59	285.3	-6.52	285.3	-0.64	285.3	-8.19	285.3	3.3	285.3	8.14	285.3	18.62	285.3	6.61	285.3	14.34	285.3	15.01	285.3	2
286.2	7.15	286.2	8.22	286.2	18.64	286.2	13.59	286.2	16.14	286.2	20.14	286.2	-2.21	286.2	5.8	286.2	13.41	286.2	4.06	286.2	4.74	286.2	5.19	286.2	-10.11	286.2	-3.5	286.2	-0.54	286.2	-6.58	286.2	-3	286.2	-10.37	286.2	1.57	286.2	10.81	286.2	18.97	286.2	6.21	286.2	13.89	286.2	13.12	286.2	1.64
287.1	5.36	287.1	9.49	287.1	18.4	287.1	16.08	287.1	17.67	287.1	19.44	287.1	-2.01	287.1	5.9	287.1	13.19	287.1	2.67	287.1	3.93	287.1	4.3	287.1	-8.88	287.1	-5.13	287.1	0.19	287.1	-8.12	287.1	-5.39	287.1	-10.87	287.1	1.74	287.1	8.28	287.1	19.71	287.1	4.67	287.1	12.51	287.1	16.28	287.1	3.26
288	5.84	288	8.42	288	18.61	288	16.33	288	15.9	288	18.76	288	-0.74	288	2.97	288	13.04	288	2.7	288	7.21	288	5.02	288	-7.54	288	-4.33	288	1.05	288	-7.96	288	-0.5	288	-7.88	288	1.4	288	11.92	288	16.92	288	4.27	288	16.11	288	17.09	288	1.84
288.9	6.9	288.9	10.21	288.9	20.47	288.9	14.88	288.9	14.57	288.9	18.53	288.9	0.35	288.9	7.02	288.9	13.86	288.9	3.32	288.9	6.32	288.9	3.82	288.9	-6.16	288.9	-0.86	288.9	1.43	288.9	-5.59	288.9	-1.09	288.9	-9.71	288.9	2.83	288.9	10.41	288.9	17.97	288.9	4.15	288.9	12.59	288.9	16.01	288.9	1.55
289.8	7.56	289.8	10.82	289.8	17.86	289.8	12.78	289.8	14.11	289.8	20.8	289.8	0.42	289.8	5.66	289.8	11.75	289.8	2.6	289.8	5.86	289.8	5.9	289.8	-6.44	289.8	-4.44	289.8	-1.28	289.8	-10.11	289.8	-0.13	289.8	-8.66	289.8	2.63	289.8	9.86	289.8	18.25	289.8	4.81	289.8	13.53	289.8	15.32	289.8	1.5
290.7	5.9	290.7	12.33	290.7	19.93	290.7	14.29	290.7	17.58	290.7	20.63	290.7	-1.79	290.7	6.73	290.7	11.59	290.7	5.1	290.7	5.74	290.7	4.31	290.7	-8.11	290.7	-6.17	290.7	1.07	290.7	-8.09	290.7	-2.6	290.7	-11.26	290.7	-0.81	290.7	7.56	290.7	18.98	290.7	6.12	290.7	14.01	290.7	14.9	290.7	-0.34
291.6	6.85	291.6	10.66	291.6	15.69	291.6	17.06	291.6	14.62	291.6	17.33	291.6	-0.62	291.6	6.89	291.6	12.7	291.6	2.95	291.6	4.63	291.6	1.91	291.6	-6.24	291.6	-3.71	291.6	2.85	291.6	-9.22	291.6	-5.17	291.6	-9.41	291.6	3.19	291.6	11.05	291.6	19.12	291.6	6.04	291.6	14.76	291.6	16.77	291.6	2.37
292.5	7.29	292.5	12.96	292.5	17.95	292.5	13.62	292.5	19.09	292.5	19.59	292.5	-1.48	292.5	8.86	292.5	11.98	292.5	3.66	292.5	8.81	292.5	5.7	292.5	-8.37	292.5	-4.89	292.5	0	292.5	-7.82	292.5	-1.67	292.5	-7.48	292.5	1.18	292.5	7.42	292.5	17.59	292.5	4.48	292.5	13.11	292.5	19.2	292.5	3.84
293.4	7.77	293.4	10.74	293.4	18.25	293.4	15.69	293.4	19.6	293.4	17.56	293.4	-3.4	293.4	8.31	293.4	13.97	293.4	4.16	293.4	7.5	293.4	4.03	293.4	-8.59	293.4	-5.36	293.4	0.47	293.4	-4.91	293.4	-4.11	293.4	-8.98	293.4	3.91	293.4	8.57	293.4	18.07	293.4	5.36	293.4	14.38	293.4	14.98	293.4	2.23
294.3	7.04	294.3	11.56	294.3	19.51	294.3	14.39	294.3	15.3	294.3	17.85	294.3	1.68	294.3	4.58	294.3	10.82	294.3	5.38	294.3	5.48	294.3	0.88	294.3	-8.81	294.3	-6.87	294.3	-1.98	294.3	-7.9	294.3	-3.12	294.3	-12.16	294.3	0.16	294.3	11.66	294.3	19.71	294.3	4.2	294.3	15.37	294.3	15.1	294.3	0.29
295.2	5.13	295.2	11.18	295.2	16.8	295.2	15.75	295.2	16.39	295.2	18.98	295.2	-3.53	295.2	5.96	295.2	13.2	295.2	1.68	295.2	3.83	295.2	4.99	295.2	-8.33	295.2	-5.35	295.2	-0.57	295.2	-9.87	295.2	-2.49	295.2	-9.49	295.2	3.9	295.2	8.56	295.2	18	295.2	2.4	295.2	15.28	295.2	13.42	295.2	0.77
296.1	8.27	296.1	13.91	296.1	16.03	296.1	13.4	296.1	16.25	296.1	19.06	296.1	-0.44	296.1	4.89	296.1	11.63	296.1	3.34	296.1	6.66	296.1	3.33	296.1	-6.94	296.1	-5.17	296.1	-1.05	296.1	-8.46	296.1	-1.85	296.1	-9.25	296.1	1.72	296.1	10.35	296.1	16.06	296.1	4.6	296.1	14.14	296.1	17.83	296.1	3.48
297	6.56	297	11.5	297	18.19	297	17.08	297	17.19	297	20.28	297	-4.25	297	6.28	297	13.73	297	1.74	297	6.92	297	4.79	297	-9.11	297	-6.84	297	-0.51	297	-9.42	297	-3.69	297	-9.07	297	2.83	297	10.65	297	17.31	297	3.75	297	15.31	297	15	297	1.03
297.9	5.7	297.9	11.47	297.9	17.02	297.9	13.85	297.9	16.76	297.9	19.31	297.9	-2.28	297.9	4.89	297.9	12.16	297.9	3.03	297.9	4.36	297.9	4.78	297.9	-8	297.9	-5.18	297.9	0.03	297.9	-7.02	297.9	-3.28	297.9	-8.18	297.9	4.29	297.9	9.51	297.9	19.33	297.9	8.63	297.9	13.53	297.9	16.7	297.9	3.18
298.8	5.6	298.8	13.67	298.8	21.86	298.8	16.08	298.8	15.59	298.8	20.64	298.8	-1.14	298.8	8.18	298.8	13.3	298.8	2.55	298.8	6.14	298.8	2.43	298.8	-5.96	298.8	-3.91	298.8	0.16	298.8	-7.33	298.8	-2.37	298.8	-9.99	298.8	2.84	298.8	10.49	298.8	18.78	298.8	8.21	298.8	14.93	298.8	16.34	298.8	2.09
299.7	5.3	299.7	12.99	299.7	17.61	299.7	14.34	299.7	18.89	299.7	18.48	299.7	-2.11	299.7	6.67	299.7	10.47	299.7	3.51	299.7	6.44	299.7	1.56	299.7	-9.23	299.7	-4.27	299.7	0.35	299.7	-8.48	299.7	-1.13	299.7	-9.66	299.7	2.38	299.7	11.03	299.7	18.52	299.7	6.01	299.7	16.85	299.7	18.3	299.7	2.88
300.6	6.75	300.6	8.22	300.6	17.97	300.6	13.78	300.6	16.2	300.6	18.64	300.6	-0.98	300.6	7.63	300.6	10.9	300.6	2.36	300.6	5.64	300.6	5.08	300.6	-7.52	300.6	-3.03	300.6	-1.44	300.6	-8.27	300.6	-2.7	300.6	-7.93	300.6	-0.18	300.6	11.38	300.6	19.05	300.6	6.1	300.6	11.8	300.6	17.62	300.6	0.16
301.5	5.71	301.5	14.13	301.5	19.31	301.5	18.07	301.5	13.8	301.5	19.83	301.5	-0.19	301.5	7.36	301.5	13.69	301.5	0.89	301.5	6.02	301.5	6.05	301.5	-5.55	301.5	-3.62	301.5	2.86	301.5	-7.86	301.5	-1.69	301.5	-7.3	301.5	1.88	301.5	10.57	301.5	20.91	301.5	6.56	301.5	15.68	301.5	16.7	301.5	3.68
302.4	6.39	302.4	9.37	302.4	17.61	302.4	15.34	302.4	15.72	302.4	19.22	302.4	0.74	302.4	6.68	302.4	12.51	302.4	1.73	302.4	4.65	302.4	5.62	302.4	-8.35	302.4	-4.19	302.4	0.7	302.4	-8.61	302.4	-2.75	302.4	-8.43	302.4	-0.4	302.4	10.69	302.4	19.81	302.4	5.93	302.4	13.94	302.4	16.83	302.4	1.08
303.3	5.87	303.3	8.52	303.3	16.73	303.3	16.02	303.3	15.85	303.3	20.66	303.3	-2.52	303.3	5.23	303.3	12.69	303.3	6.41	303.3	5.74	303.3	4.64	303.3	-7.77	303.3	-4.93	303.3	1.64	303.3	-6.77	303.3	-4.05	303.3	-10.17	303.3	1.22	303.3	10.24	303.3	18.71	303.3	5.52	303.3	13.3	303.3	15.81	303.3	2.47
304.2	5.99	304.2	12.66	304.2	16.54	304.2	14.09	304.2	17.75	304.2	18.19	304.2	-1.04	304.2	6.34	304.2	10.72	304.2	3.53	304.2	5.41	304.2	4.82	304.2	-7.1	304.2	-4.3	304.2	-0.58	304.2	-8.17	304.2	-3.97	304.2	-7.44	304.2	2.59	304.2	11.57	304.2	19.44	304.2	6.41	304.2	13.19	304.2	16.13	304.2	0.85
305.1	6.94	305.1	12.32	305.1	20.66	305.1	11.73	305.1	17.22	305.1	19.79	305.1	-1.57	305.1	6.72	305.1	13.89	305.1	1.79	305.1	4.57	305.1	3.13	305.1	-9.35	305.1	-5.5	305.1	0.53	305.1	-8.49	305.1	-3.17	305.1	-10.42	305.1	0.16	305.1	11.61	305.1	19.21	305.1	6.37	305.1	16.58	305.1	16.18	305.1	-0.21
306	6.28	306	11.27	306	18.69	306	17.44	306	16.41	306	19.3	306	-2.26	306	6.4	306	13.91	306	4.23	306	3.88	306	4.42	306	-9.54	306	-6.69	306	0.91	306	-7.41	306	-4.93	306	-8.28	306	0.63	306	10.32	306	18.15	306	7.56	306	14.36	306	17.3	306	1.62
306.9	3.87	306.9	12.18	306.9	18.14	306.9	14.39	306.9	15.41	306.9	19.83	306.9	-2.29	306.9	8.21	306.9	14.01	306.9	2.77	306.9	6.08	306.9	4.57	306.9	-8.54	306.9	-2.68	306.9	1.05	306.9	-6.97	306.9	-3	306.9	-7.31	306.9	1.28	306.9	9.96	306.9	19.83	306.9	5.27	306.9	12.11	306.9	19.12	306.9	1.84
307.8	7.09	307.8	10.44	307.8	17.43	307.8	16.1	307.8	15.53	307.8	19.64	307.8	-2.3	307.8	7.6	307.8	10.59	307.8	3.43	307.8	4.19	307.8	4.02	307.8	-9.43	307.8	-3.79	307.8	0.74	307.8	-9.36	307.8	-3.59	307.8	-8.21	307.8	1.24	307.8	10.98	307.8	20.07	307.8	5.39	307.8	15.42	307.8	17.29	307.8	3.02
308.7	9.08	308.7	11.86	308.7	19.76	308.7	15.57	308.7	17.64	308.7	21.06	308.7	-1.36	308.7	6.7	308.7	13.83	308.7	3.27	308.7	6.92	308.7	5.57	308.7	-9.03	308.7	-6.08	308.7	-1.43	308.7	-10.15	308.7	-5.02	308.7	-8.04	308.7	3.12	308.7	9.74	308.7	17.68	308.7	6.56	308.7	12.86	308.7	16.09	308.7	1.69
309.6	6.96	309.6	10.12	309.6	18.57	309.6	15.69	309.6	15.84	309.6	18.79	309.6	-2.97	309.6	7.48	309.6	11.81	309.6	5.11	309.6	7.22	309.6	3.87	309.6	-8.57	309.6	-4.32	309.6	0.4	309.6	-8.29	309.6	-4.86	309.6	-9.67	309.6	1.68	309.6	10.28	309.6	20.72	309.6	5.7	309.6	13.01	309.6	14.46	309.6	1.13
310.5	6.31	310.5	11.29	310.5	19.75	310.5	14.65	310.5	14.05	310.5	19.74	310.5	-3.37	310.5	6.2	310.5	14.81	310.5	1.96	310.5	5.59	310.5	4.94	310.5	-8.86	310.5	-5.31	310.5	1.52	310.5	-9.89	310.5	-3.28	310.5	-8.02	310.5	1.83	310.5	12.42	310.5	17.62	310.5	7	310.5	16.46	310.5	16.77	310.5	2.87
311.4	9.02	311.4	12.79	311.4	18.91	311.4	15.9	311.4	15.38	311.4	19.71	311.4	-0.75	311.4	7.73	311.4	10.58	311.4	2.19	311.4	4.74	311.4	4.45	311.4	-8.31	311.4	-3.83	311.4	-0.05	311.4	-9.35	311.4	-4.62	311.4	-6.21	311.4	0.43	311.4	10.87	311.4	20.91	311.4	4.59	311.4	16.53	311.4	19	311.4	0.09
312.3	6.04	312.3	11.94	312.3	20.25	312.3	15.79	312.3	14.28	312.3	20.84	312.3	-2.69	312.3	8.87	312.3	15.95	312.3	1.45	312.3	4.5	312.3	5.16	312.3	-7.84	312.3	-3.36	312.3	0.69	312.3	-9.98	312.3	-2.56	312.3	-8.51	312.3	1.2	312.3	9.09	312.3	21.06	312.3	4.31	312.3	12.85	312.3	15.47	312.3	1.88
313.2	7.28	313.2	10.91	313.2	18.6	313.2	15.54	313.2	16.67	313.2	19.7	313.2	-0.36	313.2	7.76	313.2	11.74	313.2	2.54	313.2	4.56	313.2	3.12	313.2	-8.91	313.2	-3.46	313.2	-0.95	313.2	-8.33	313.2	-4.25	313.2	-9.02	313.2	1.61	313.2	10.33	313.2	18.78	313.2	6.08	313.2	14.71	313.2	18.25	313.2	1.81
314.1	7.2	314.1	11.04	314.1	18.83	314.1	15.49	314.1	14.2	314.1	20.1	314.1	-1.82	314.1	5.83	314.1	12.95	314.1	3.78	314.1	3.96	314.1	5.31	314.1	-8.44	314.1	-4.05	314.1	-0.66	314.1	-8.98	314.1	-2.43	314.1	-8.21	314.1	0.98	314.1	9.93	314.1	19.52	314.1	4.68	314.1	16.09	314.1	17.81	314.1	1.17
315	6	315	10.02	315	15.88	315	14.79	315	16.01	315	21.24	315	-3.31	315	5.49	315	10.62	315	1.8	315	4.96	315	3.95	315	-10.19	315	-2.83	315	-0.04	315	-8.79	315	-4.06	315	-8.49	315	-0.64	315	12.8	315	19.87	315	4.91	315	14.46	315	16.37	315	1.5
315.9	4.82	315.9	12.94	315.9	19.4	315.9	17.65	315.9	17.48	315.9	16.16	315.9	-4.27	315.9	8.29	315.9	13.91	315.9	6.22	315.9	5.66	315.9	4.93	315.9	-11.21	315.9	-4.47	315.9	0.23	315.9	-8.52	315.9	-3.01	315.9	-8.36	315.9	1.8	315.9	8.57	315.9	20.59	315.9	5.2	315.9	14.23	315.9	18.97	315.9	1.72
316.8	6.46	316.8	10.9	316.8	17.89	316.8	14.66	316.8	18.93	316.8	21.56	316.8	-2.86	316.8	5.17	316.8	10.63	316.8	2.71	316.8	6.6	316.8	6.04	316.8	-9.99	316.8	-3.67	316.8	-1.68	316.8	-9.39	316.8	-6.26	316.8	-5.96	316.8	0.03	316.8	10.15	316.8	17.53	316.8	2.8	316.8	12.17	316.8	15.72	316.8	2.75
317.7	6.2	317.7	11.53	317.7	17.7	317.7	13.01	317.7	15.43	317.7	20.34	317.7	-2.32	317.7	8.94	317.7	11.2	317.7	3.28	317.7	3.77	317.7	3.92	317.7	-8.05	317.7	-3.65	317.7	0.45	317.7	-6.63	317.7	-5.49	317.7	-8.84	317.7	1.09	317.7	10.82	317.7	19.89	317.7	8.51	317.7	13.8	317.7	16.08	317.7	1.32
318.6	5.23	318.6	11.23	318.6	17.69	318.6	15.01	318.6	17.84	318.6	18.33	318.6	-2.74	318.6	8.68	318.6	11.51	318.6	2.71	318.6	6.35	318.6	5.66	318.6	-7.72	318.6	-2.53	318.6	0.21	318.6	-9.12	318.6	-4.79	318.6	-8.97	318.6	1.28	318.6	13.93	318.6	20.1	318.6	6.08	318.6	15.52	318.6	15.87	318.6	0.93
319.5	6.8	319.5	13.17	319.5	18.44	319.5	13.12	319.5	17.16	319.5	18.15	319.5	-1.9	319.5	5.3	319.5	11.65	319.5	1.9	319.5	6.63	319.5	6.69	319.5	-8.67	319.5	-5.31	319.5	-0.67	319.5	-5.54	319.5	-3.98	319.5	-8.13	319.5	1.82	319.5	12.16	319.5	18.37	319.5	6.24	319.5	14.09	319.5	17.39	319.5	1.89
320.4	6.95	320.4	14.87	320.4	20.28	320.4	16.81	320.4	18.62	320.4	15.79	320.4	0.62	320.4	7.18	320.4	11.94	320.4	3	320.4	8.12	320.4	1.21	320.4	-7.97	320.4	-5.01	320.4	0.2	320.4	-8.95	320.4	-3.88	320.4	-7.99	320.4	-0.26	320.4	12.66	320.4	22.16	320.4	4.82	320.4	17.36	320.4	18.38	320.4	2.48
321.3	7.96	321.3	12.24	321.3	19.7	321.3	14.52	321.3	17.08	321.3	18.94	321.3	-1.65	321.3	7.19	321.3	13.72	321.3	3.92	321.3	5.65	321.3	5.66	321.3	-8.74	321.3	-4.51	321.3	0.48	321.3	-6.13	321.3	-4.21	321.3	-9.05	321.3	0.81	321.3	8.4	321.3	17.52	321.3	7.05	321.3	13.47	321.3	16.34	321.3	1.33
322.2	8.17	322.2	13.31	322.2	20.09	322.2	16.8	322.2	15.6	322.2	19.98	322.2	-1.9	322.2	8.19	322.2	13.59	322.2	2.98	322.2	5.02	322.2	4.47	322.2	-9.23	322.2	-3.91	322.2	-2.37	322.2	-7.82	322.2	-3.6	322.2	-8.35	322.2	2.9	322.2	11.79	322.2	19.28	322.2	6.71	322.2	13.38	322.2	15.08	322.2	2.34
323.1	7.65	323.1	13.66	323.1	16.22	323.1	15.65	323.1	15.07	323.1	19.48	323.1	0.01	323.1	7.21	323.1	13.47	323.1	3.14	323.1	5.6	323.1	5.33	323.1	-7.77	323.1	-4.4	323.1	-0.35	323.1	-8.6	323.1	-4.32	323.1	-9.76	323.1	2.1	323.1	12.16	323.1	18.55	323.1	7.96	323.1	13.06	323.1	16.11	323.1	3.18
324	7.36	324	14.74	324	19.03	324	15.14	324	16.36	324	23.09	324	-1.89	324	8.18	324	14.31	324	1.06	324	6.65	324	6.7	324	-8.49	324	-5.45	324	2.35	324	-9.77	324	-4.34	324	-8.68	324	0.51	324	10.82	324	18.03	324	6.25	324	15.41	324	16.57	324	2
324.9	7.98	324.9	12.23	324.9	22.47	324.9	16.2	324.9	17.11	324.9	17.16	324.9	-2.49	324.9	7.62	324.9	14.12	324.9	4.09	324.9	6.83	324.9	2.81	324.9	-9.45	324.9	-4.41	324.9	-0.49	324.9	-8.95	324.9	-4.57	324.9	-10.08	324.9	2.84	324.9	8.48	324.9	19.47	324.9	3.72	324.9	14.76	324.9	19.09	324.9	1.52
325.8	7.39	325.8	13.59	325.8	18.02	325.8	15.46	325.8	14.56	325.8	19.57	325.8	-0.76	325.8	6.41	325.8	12.32	325.8	2.31	325.8	4.1	325.8	5.19	325.8	-8.83	325.8	-5.92	325.8	-0.93	325.8	-9.81	325.8	-4.19	325.8	-10.09	325.8	-1.58	325.8	10.79	325.8	19.94	325.8	6.06	325.8	13.62	325.8	15.99	325.8	1.44
326.7	5.69	326.7	13.8	326.7	22.45	326.7	15.46	326.7	17.22	326.7	19.19	326.7	-3.25	326.7	5.52	326.7	12.99	326.7	3.97	326.7	7.36	326.7	5.51	326.7	-8.14	326.7	-5.7	326.7	-0.1	326.7	-6.35	326.7	-3.13	326.7	-8.33	326.7	2.28	326.7	11.17	326.7	21.13	326.7	7.36	326.7	13.99	326.7	17.88	326.7	0.99
327.6	5.82	327.6	13.3	327.6	20.84	327.6	14.79	327.6	17.23	327.6	20.03	327.6	-0.91	327.6	5.95	327.6	11.3	327.6	1.86	327.6	4.68	327.6	5.15	327.6	-8.09	327.6	-6.53	327.6	-3.61	327.6	-5.01	327.6	-3.34	327.6	-9.15	327.6	0.88	327.6	10.54	327.6	20.64	327.6	6.22	327.6	17.4	327.6	15.73	327.6	1.76
328.5	8.27	328.5	13.29	328.5	21.46	328.5	16.31	328.5	18.62	328.5	20.26	328.5	0.58	328.5	6.35	328.5	12.51	328.5	2.94	328.5	6.25	328.5	6.32	328.5	-8.64	328.5	-6.31	328.5	-0.58	328.5	-9.33	328.5	-5.77	328.5	-9.02	328.5	1.23	328.5	9.57	328.5	20.42	328.5	7.38	328.5	13.85	328.5	17.54	328.5	2.41
329.4	7.43	329.4	12.56	329.4	21.68	329.4	15.37	329.4	16.43	329.4	20.03	329.4	-0.09	329.4	9.1	329.4	14.16	329.4	2.83	329.4	6.38	329.4	5.34	329.4	-7.69	329.4	-2.48	329.4	-1.08	329.4	-9.67	329.4	-2.26	329.4	-7.12	329.4	-1.91	329.4	11.18	329.4	21.7	329.4	3.94	329.4	15.55	329.4	19.96	329.4	-0.04
330.3	4.2	330.3	13.4	330.3	18.36	330.3	16.55	330.3	16.58	330.3	16.33	330.3	-2.42	330.3	8.47	330.3	12.57	330.3	3.84	330.3	5.31	330.3	2.35	330.3	-9.4	330.3	-3.23	330.3	-1.04	330.3	-7.91	330.3	-3.74	330.3	-9.53	330.3	-0.84	330.3	11.21	330.3	21.28	330.3	6.46	330.3	13.46	330.3	15.16	330.3	1.19
331.2	6.04	331.2	13.45	331.2	20.06	331.2	15.23	331.2	17.3	331.2	20.62	331.2	-1.03	331.2	6.49	331.2	13.84	331.2	0	331.2	5.47	331.2	5.22	331.2	-6.5	331.2	-5.59	331.2	0.62	331.2	-9.78	331.2	-4.9	331.2	-8.91	331.2	1.42	331.2	10.81	331.2	20.58	331.2	4.72	331.2	16.33	331.2	17.38	331.2	-0.32
332.1	8.59	332.1	15.06	332.1	20.02	332.1	14.15	332.1	16.29	332.1	21.33	332.1	-0.6	332.1	9.19	332.1	12.76	332.1	2.19	332.1	5.98	332.1	7	332.1	-10.42	332.1	-2.97	332.1	-1.15	332.1	-8.89	332.1	-2.57	332.1	-7.52	332.1	0.29	332.1	12.51	332.1	20.44	332.1	9.22	332.1	15.59	332.1	17.84	332.1	3.07
333	6.96	333	13.76	333	20.58	333	14.55	333	14.12	333	17.74	333	-1.69	333	9.53	333	12.2	333	3.21	333	5.38	333	5.71	333	-8.78	333	-3.32	333	-1.41	333	-11.12	333	-3.98	333	-9.49	333	0.48	333	10.64	333	18.46	333	5.08	333	14.38	333	16.72	333	2.15
333.9	7.16	333.9	11.98	333.9	21.18	333.9	16.37	333.9	18.37	333.9	21.22	333.9	-1.68	333.9	10.04	333.9	15.15	333.9	3.46	333.9	6.98	333.9	4.65	333.9	-9.41	333.9	-4.51	333.9	0.94	333.9	-7.56	333.9	-3.67	333.9	-9.47	333.9	2.94	333.9	10.4	333.9	21.49	333.9	7.27	333.9	16.45	333.9	16.27	333.9	0.66
334.8	7.05	334.8	10.96	334.8	18.35	334.8	17.64	334.8	16.72	334.8	21.84	334.8	0.15	334.8	8.25	334.8	12.67	334.8	5.35	334.8	4.42	334.8	5.34	334.8	-9	334.8	-3.08	334.8	-3.28	334.8	-10.59	334.8	-3.86	334.8	-9.55	334.8	1.81	334.8	14.1	334.8	18.49	334.8	5.43	334.8	15.47	334.8	14.96	334.8	4.12
335.7	6.74	335.7	15.72	335.7	22.95	335.7	14.65	335.7	15.16	335.7	18.93	335.7	0.12	335.7	9.53	335.7	16.19	335.7	4.2	335.7	6.41	335.7	2.77	335.7	-8.36	335.7	-4.82	335.7	1.26	335.7	-9.79	335.7	-2.77	335.7	-10.64	335.7	1.3	335.7	11.43	335.7	22.87	335.7	5.53	335.7	12.91	335.7	18.12	335.7	1.23
336.6	6.49	336.6	14.08	336.6	20.59	336.6	17.38	336.6	16.17	336.6	18.94	336.6	-1.51	336.6	6.93	336.6	13.17	336.6	3.26	336.6	4.29	336.6	3.68	336.6	-7.51	336.6	-5.09	336.6	-1.73	336.6	-9.72	336.6	-4.57	336.6	-8.64	336.6	3.21	336.6	11.82	336.6	17.45	336.6	5.7	336.6	15.62	336.6	19.41	336.6	3.9
337.5	5.25	337.5	14.76	337.5	22.59	337.5	18.59	337.5	17.02	337.5	20.11	337.5	-2.31	337.5	7.13	337.5	13.67	337.5	4.22	337.5	5.8	337.5	5.73	337.5	-8.62	337.5	-7.23	337.5	-0.05	337.5	-8.8	337.5	-3.46	337.5	-6.58	337.5	2.71	337.5	9.78	337.5	23.17	337.5	7.03	337.5	14.77	337.5	18.42	337.5	1.28
338.4	6.39	338.4	12.16	338.4	19.31	338.4	17.96	338.4	16.68	338.4	21.04	338.4	-3.36	338.4	7.28	338.4	13.24	338.4	2.65	338.4	6.63	338.4	2.75	338.4	-10.68	338.4	-3.54	338.4	-3.12	338.4	-8.27	338.4	-3.16	338.4	-10.15	338.4	2.16	338.4	14.59	338.4	21.13	338.4	7.93	338.4	17.1	338.4	17.75	338.4	1.81
339.3	5.95	339.3	13.6	339.3	21.98	339.3	18.16	339.3	17.65	339.3	20.28	339.3	-1.54	339.3	7.13	339.3	16.5	339.3	5.31	339.3	4.75	339.3	5.01	339.3	-9.79	339.3	-7.06	339.3	2.32	339.3	-7.66	339.3	-5.8	339.3	-9.98	339.3	2.83	339.3	12.73	339.3	22.32	339.3	5.34	339.3	16.89	339.3	16.71	339.3	1.43
340.2	7.31	340.2	14.04	340.2	19.58	340.2	14.23	340.2	18.04	340.2	18.17	340.2	-1.39	340.2	6.82	340.2	14.44	340.2	2.46	340.2	8.34	340.2	4.28	340.2	-9.58	340.2	-5.16	340.2	0.72	340.2	-9.5	340.2	-4.32	340.2	-9.18	340.2	1.12	340.2	12.06	340.2	20.82	340.2	6.18	340.2	15.39	340.2	18.56	340.2	1.11
341.1	5.73	341.1	12.64	341.1	19.5	341.1	16.32	341.1	16.28	341.1	19.2	341.1	-5.52	341.1	6.72	341.1	12.49	341.1	3.17	341.1	4.33	341.1	1.73	341.1	-12.33	341.1	-4.78	341.1	-1.48	341.1	-10.02	341.1	-5.33	341.1	-11.21	341.1	3.19	341.1	11.78	341.1	20.56	341.1	5.3	341.1	14.69	341.1	17.85	341.1	4.31
342	8.33	342	12.8	342	20.38	342	16.82	342	16.19	342	19.98	342	-0.08	342	6.81	342	14.7	342	2.73	342	5.38	342	4.93	342	-11.49	342	-4.16	342	1.85	342	-8.75	342	-3.17	342	-12.82	342	-1.12	342	12.4	342	24.6	342	7.22	342	17.11	342	16.98	342	-2.35
342.9	6.8	342.9	14.16	342.9	21.56	342.9	18.83	342.9	16.28	342.9	20.02	342.9	-0.74	342.9	7.7	342.9	12.8	342.9	3.33	342.9	7.38	342.9	3.06	342.9	-9.09	342.9	-6.36	342.9	-1.43	342.9	-11.41	342.9	-1.82	342.9	-9.53	342.9	0.23	342.9	9.91	342.9	21.17	342.9	6.18	342.9	16.04	342.9	16.04	342.9	1.47
343.8	9.17	343.8	14.51	343.8	20.97	343.8	17.98	343.8	18.34	343.8	19.95	343.8	-2.52	343.8	8.32	343.8	14.23	343.8	2.98	343.8	7.16	343.8	6.54	343.8	-9.64	343.8	-5.71	343.8	-1.21	343.8	-9.82	343.8	-1.42	343.8	-7.53	343.8	1.52	343.8	12.29	343.8	21.96	343.8	7.4	343.8	16.36	343.8	19.1	343.8	-0.38
344.7	8.23	344.7	12.55	344.7	23.13	344.7	17.82	344.7	16.88	344.7	19.37	344.7	-1.27	344.7	8.86	344.7	13.88	344.7	3.02	344.7	5.1	344.7	4.75	344.7	-9.92	344.7	-4.83	344.7	1.04	344.7	-10.39	344.7	-7.13	344.7	-8.57	344.7	1.32	344.7	11.91	344.7	22.54	344.7	6.85	344.7	15.21	344.7	18.2	344.7	1.63
345.6	6.93	345.6	14.8	345.6	20.44	345.6	16.78	345.6	17.36	345.6	18.81	345.6	-3.71	345.6	8.27	345.6	14.23	345.6	3.19	345.6	4.32	345.6	2.65	345.6	-9.24	345.6	-6.5	345.6	-1	345.6	-7.82	345.6	-3.51	345.6	-10.25	345.6	2.36	345.6	10.19	345.6	19.84	345.6	8.79	345.6	15.2	345.6	16.69	345.6	1.4
346.5	6.31	346.5	13.63	346.5	19.86	346.5	14.66	346.5	17.02	346.5	21.6	346.5	-3.56	346.5	7.11	346.5	14.31	346.5	3.79	346.5	4.9	346.5	3.21	346.5	-10.77	346.5	-4.59	346.5	-0.06	346.5	-11.56	346.5	-2.66	346.5	-8.69	346.5	2.35	346.5	13.5	346.5	23.77	346.5	5.83	346.5	17.68	346.5	19.75	346.5	1.35
347.4	7.83	347.4	12.49	347.4	18.81	347.4	18.47	347.4	18.89	347.4	20.47	347.4	0.51	347.4	8.15	347.4	14.52	347.4	4.28	347.4	10.09	347.4	5.46	347.4	-6.97	347.4	-5.03	347.4	0.99	347.4	-10.3	347.4	-3.46	347.4	-10.15	347.4	2.04	347.4	11.57	347.4	22.41	347.4	5.86	347.4	17.04	347.4	14.49	347.4	0.51
348.3	5.96	348.3	13.22	348.3	21.4	348.3	15.37	348.3	19.45	348.3	20.37	348.3	-1.68	348.3	8.2	348.3	13.82	348.3	2.07	348.3	7.94	348.3	4	348.3	-10.33	348.3	-4.43	348.3	-0.47	348.3	-8.66	348.3	-4.35	348.3	-9.07	348.3	1.04	348.3	12.48	348.3	21.35	348.3	7.7	348.3	17.11	348.3	16.1	348.3	2.58
349.2	10.51	349.2	13.23	349.2	21.25	349.2	15.03	349.2	16.45	349.2	18.36	349.2	0.29	349.2	7.08	349.2	15.54	349.2	4.23	349.2	4.07	349.2	3.88	349.2	-8.18	349.2	-5.42	349.2	1.64	349.2	-7.41	349.2	-2.6	349.2	-9.59	349.2	1.73	349.2	12.67	349.2	22.65	349.2	5.7	349.2	17.5	349.2	17.81	349.2	4.02
350.1	9.7	350.1	15.7	350.1	22.52	350.1	15.55	350.1	16.19	350.1	18.98	350.1	-1.28	350.1	10.15	350.1	15.14	350.1	2.09	350.1	8.47	350.1	6.61	350.1	-10.36	350.1	-3.54	350.1	-0.21	350.1	-10.48	350.1	-0.04	350.1	-8.51	350.1	1.5	350.1	11.5	350.1	23.73	350.1	6.24	350.1	18.65	350.1	18.15	350.1	1.59
351	8.17	351	12.59	351	22.64	351	16.32	351	17.16	351	19.7	351	-2.05	351	6.6	351	14.02	351	3.32	351	9.33	351	2.57	351	-8.2	351	-6.85	351	-0.87	351	-7.02	351	-2.89	351	-11.12	351	-1.15	351	12.73	351	22.88	351	7.2	351	16.98	351	18	351	-0.95
351.9	6.92	351.9	16.18	351.9	20.97	351.9	16.14	351.9	16.23	351.9	21.16	351.9	-1.01	351.9	6.57	351.9	14.62	351.9	3.57	351.9	7.62	351.9	1.57	351.9	-9.87	351.9	-5.12	351.9	1.87	351.9	-8.01	351.9	-1.05	351.9	-9.71	351.9	1.58	351.9	15.4	351.9	22.39	351.9	6.32	351.9	18.95	351.9	18.07	351.9	3.03
352.8	8.18	352.8	15.55	352.8	21.82	352.8	16.39	352.8	18.1	352.8	21.18	352.8	0.22	352.8	10.51	352.8	13.42	352.8	5.98	352.8	5.09	352.8	5.55	352.8	-7.19	352.8	-5.13	352.8	-0.73	352.8	-9.03	352.8	-5.31	352.8	-8.04	352.8	2.73	352.8	13.04	352.8	22.5	352.8	5.82	352.8	16.39	352.8	19.43	352.8	2.27
353.7	8.16	353.7	14.28	353.7	20.49	353.7	19.55	353.7	19.8	353.7	22.01	353.7	-1.78	353.7	10.62	353.7	15.48	353.7	1.7	353.7	8.25	353.7	5.12	353.7	-9.17	353.7	-3.26	353.7	1.32	353.7	-10.12	353.7	-4.15	353.7	-8.27	353.7	2.35	353.7	13.76	353.7	21	353.7	4.41	353.7	15.64	353.7	17.76	353.7	3
354.6	8.39	354.6	12.83	354.6	23.08	354.6	15.53	354.6	18.31	354.6	21.37	354.6	-0.86	354.6	8.63	354.6	13.16	354.6	1.4	354.6	7.98	354.6	2.59	354.6	-9.29	354.6	-4.73	354.6	-1.6	354.6	-10.3	354.6	-4.43	354.6	-9.1	354.6	3.33	354.6	12.06	354.6	20.49	354.6	7.32	354.6	16.74	354.6	20.63	354.6	0.02
355.5	7.75	355.5	14.07	355.5	21.65	355.5	19.31	355.5	16.49	355.5	17.72	355.5	-1.65	355.5	8.66	355.5	15.9	355.5	4.66	355.5	6.72	355.5	4.84	355.5	-8.13	355.5	-7.5	355.5	4.43	355.5	-9.49	355.5	-3.64	355.5	-9.46	355.5	-0.25	355.5	12.45	355.5	24.97	355.5	6.92	355.5	16.45	355.5	19.99	355.5	0.62
356.4	6.1	356.4	11.7	356.4	19.69	356.4	16.71	356.4	17.94	356.4	18.3	356.4	-3.41	356.4	6.93	356.4	15.02	356.4	4.5	356.4	6.56	356.4	2.76	356.4	-10.77	356.4	-5.95	356.4	-0.9	356.4	-8.49	356.4	-3.11	356.4	-10.44	356.4	1.04	356.4	11.26	356.4	22.55	356.4	7.32	356.4	15.11	356.4	16.78	356.4	3.58
357.3	6.95	357.3	14.44	357.3	21.19	357.3	19.8	357.3	18.26	357.3	19.59	357.3	-0.99	357.3	9.56	357.3	16.26	357.3	3.59	357.3	5.71	357.3	5.89	357.3	-8.29	357.3	-6.01	357.3	0.93	357.3	-9.96	357.3	-4.69	357.3	-8.22	357.3	4.88	357.3	14.36	357.3	20.38	357.3	5.86	357.3	17.05	357.3	18	357.3	2.86
358.2	9.38	358.2	14.56	358.2	22.26	358.2	16.23	358.2	19.95	358.2	21.23	358.2	-0.4	358.2	8.08	358.2	15.42	358.2	3.62	358.2	6.32	358.2	5.61	358.2	-9.97	358.2	-5.01	358.2	2.07	358.2	-10.19	358.2	-3.76	358.2	-9.35	358.2	1.4	358.2	13.75	358.2	23.52	358.2	6.85	358.2	14.67	358.2	18.86	358.2	0.57
359.1	8.01	359.1	14.25	359.1	20.82	359.1	17.52	359.1	17.7	359.1	22.63	359.1	-0.8	359.1	8.29	359.1	13.4	359.1	4	359.1	5.53	359.1	6.79	359.1	-10.85	359.1	-5.77	359.1	-0.32	359.1	-11.58	359.1	-4.73	359.1	-9.06	359.1	1.78	359.1	13.03	359.1	22.79	359.1	4.17	359.1	15.47	359.1	20.25	359.1	0.52
360	7.4	360	13.84	360	23.66	360	17.88	360	17.47	360	20.79	360	-1.1	360	7.99	360	16.51	360	4.64	360	7.96	360	2.82	360	-9.81	360	-4.43	360	0.33	360	-8.43	360	-2.15	360	-12.82	360	2.67	360	10.97	360	25.05	360	7.78	360	18.54	360	17.21	360	1.66
360.9	6.17	360.9	12.98	360.9	20.98	360.9	20.24	360.9	18.79	360.9	22.73	360.9	-3.91	360.9	9.59	360.9	12.31	360.9	4.5	360.9	7.65	360.9	6.09	360.9	-10.73	360.9	-4.95	360.9	-3.31	360.9	-9.08	360.9	-5.38	360.9	-10.34	360.9	1.19	360.9	13.49	360.9	20.62	360.9	8.29	360.9	15.42	360.9	19.09	360.9	0.98
361.8	8.63	361.8	14.83	361.8	20.9	361.8	19.38	361.8	19.2	361.8	20.22	361.8	-2	361.8	8.42	361.8	14.46	361.8	3.75	361.8	7.25	361.8	3.97	361.8	-10.87	361.8	-4.96	361.8	-0.36	361.8	-10.21	361.8	-4.54	361.8	-11.7	361.8	1.4	361.8	12.72	361.8	21.55	361.8	7.32	361.8	15.87	361.8	18.32	361.8	2.07
362.7	8.51	362.7	15.19	362.7	19.87	362.7	17.6	362.7	16.96	362.7	22.47	362.7	-0.85	362.7	7.16	362.7	15.16	362.7	3.14	362.7	4.66	362.7	4.46	362.7	-9.69	362.7	-8.16	362.7	0.01	362.7	-10.21	362.7	-6.14	362.7	-10.9	362.7	1.45	362.7	11.67	362.7	21.89	362.7	4.75	362.7	17.59	362.7	16.51	362.7	1.67
363.6	5.32	363.6	14.59	363.6	23.5	363.6	16.36	363.6	19.15	363.6	22.7	363.6	-3.52	363.6	8.25	363.6	15.65	363.6	1.3	363.6	7.91	363.6	3.3	363.6	-9.03	363.6	-5.45	363.6	-0.12	363.6	-11.04	363.6	-1.56	363.6	-13.37	363.6	3.62	363.6	10.63	363.6	23.96	363.6	7.09	363.6	19.32	363.6	17.98	363.6	2.73
364.5	5.74	364.5	14.13	364.5	20.65	364.5	17.45	364.5	17.07	364.5	22.67	364.5	-0.54	364.5	7.82	364.5	15.44	364.5	5.42	364.5	5.69	364.5	3.77	364.5	-8.38	364.5	-4.22	364.5	1.51	364.5	-10.86	364.5	-2.37	364.5	-9.69	364.5	1.43	364.5	15.85	364.5	23.41	364.5	5.89	364.5	15.63	364.5	18.29	364.5	2.71
365.4	6.04	365.4	15.43	365.4	18.88	365.4	19.59	365.4	20.26	365.4	23.55	365.4	-3.17	365.4	9.05	365.4	15.24	365.4	7.27	365.4	6.69	365.4	6.5	365.4	-12.05	365.4	-7.01	365.4	-0.95	365.4	-8.37	365.4	-3.78	365.4	-9.39	365.4	2	365.4	11.56	365.4	22.8	365.4	7.94	365.4	15.63	365.4	18.75	365.4	1.55
366.3	8.11	366.3	14.06	366.3	21.4	366.3	19.11	366.3	16.85	366.3	18.91	366.3	-1.62	366.3	8.72	366.3	14.38	366.3	4.64	366.3	5.32	366.3	4.08	366.3	-9.5	366.3	-4.95	366.3	-1.64	366.3	-10.59	366.3	-3.43	366.3	-8.98	366.3	2.59	366.3	12.75	366.3	23.37	366.3	5.72	366.3	17.1	366.3	19.63	366.3	1.1
367.2	6.76	367.2	13.97	367.2	20.01	367.2	14.72	367.2	18.5	367.2	21.84	367.2	-1.25	367.2	8.96	367.2	13.26	367.2	3.23	367.2	6.48	367.2	3.31	367.2	-9.85	367.2	-4.97	367.2	-0.39	367.2	-10.7	367.2	-5.06	367.2	-10.24	367.2	1.48	367.2	14.87	367.2	23.32	367.2	7.22	367.2	17.12	367.2	20.17	367.2	3
368.1	8.28	368.1	15.26	368.1	22.09	368.1	16.44	368.1	16.71	368.1	22.88	368.1	-0.67	368.1	7.62	368.1	13.24	368.1	4.19	368.1	4.93	368.1	4.39	368.1	-9.02	368.1	-6.56	368.1	-1.72	368.1	-9.17	368.1	-5.91	368.1	-12.33	368.1	2.12	368.1	12.43	368.1	24.91	368.1	7.17	368.1	15.02	368.1	17.01	368.1	2.77
369	5.51	369	16.38	369	22.53	369	16.59	369	17.71	369	22.3	369	-1.65	369	8.6	369	16.24	369	3.68	369	6.05	369	7.71	369	-9.21	369	-6.83	369	0.03	369	-10.15	369	-3.03	369	-8.96	369	3.45	369	13.35	369	24.04	369	5.47	369	15.56	369	17.08	369	1.57
369.9	8.27	369.9	15.56	369.9	19.56	369.9	16.85	369.9	19.34	369.9	21.91	369.9	-2.89	369.9	7.51	369.9	14.6	369.9	2.06	369.9	8.81	369.9	4.28	369.9	-10.95	369.9	-6.5	369.9	-1.15	369.9	-10.58	369.9	-4.43	369.9	-10.45	369.9	3.74	369.9	13.68	369.9	22.15	369.9	8.38	369.9	16.74	369.9	19.61	369.9	1.59
370.8	6.88	370.8	14.26	370.8	21.11	370.8	17.18	370.8	18.47	370.8	20.8	370.8	-1.54	370.8	9.15	370.8	16.92	370.8	5.12	370.8	4.49	370.8	6.84	370.8	-7.75	370.8	-5.04	370.8	0.28	370.8	-10.75	370.8	-3.97	370.8	-9.66	370.8	2.54	370.8	13.04	370.8	22.7	370.8	6.12	370.8	16.16	370.8	19.51	370.8	1.87
371.7	5.8	371.7	14.3	371.7	20.18	371.7	17.29	371.7	19.92	371.7	20	371.7	-3.05	371.7	8.68	371.7	15.98	371.7	3.9	371.7	8.28	371.7	5.42	371.7	-7.83	371.7	-4.88	371.7	-0.16	371.7	-9.19	371.7	-4.62	371.7	-10.11	371.7	3.47	371.7	17.08	371.7	22.27	371.7	6.6	371.7	16.12	371.7	18.53	371.7	3.3
372.6	8.1	372.6	15.15	372.6	21.4	372.6	18.84	372.6	17.94	372.6	20.28	372.6	-1.95	372.6	9.36	372.6	12.39	372.6	3.68	372.6	7.59	372.6	3.82	372.6	-11.83	372.6	-7.35	372.6	-3.04	372.6	-11.79	372.6	-4.88	372.6	-9.5	372.6	0.61	372.6	12.09	372.6	20.78	372.6	7.52	372.6	17.22	372.6	19.9	372.6	-0.57
373.5	9.8	373.5	13.2	373.5	22.43	373.5	16.74	373.5	19.64	373.5	22.4	373.5	-1.25	373.5	5.95	373.5	14.64	373.5	4.42	373.5	7.21	373.5	6.27	373.5	-12.46	373.5	-6.75	373.5	-2.24	373.5	-11.78	373.5	-3.62	373.5	-9.43	373.5	1.45	373.5	13	373.5	23.14	373.5	6.53	373.5	18.02	373.5	18.96	373.5	1.8
374.4	7.58	374.4	14.72	374.4	21.62	374.4	16.62	374.4	18.69	374.4	23.29	374.4	-2.43	374.4	8.59	374.4	12.22	374.4	5.96	374.4	7.37	374.4	5.99	374.4	-10.93	374.4	-6.18	374.4	-1.71	374.4	-10.97	374.4	-2.56	374.4	-11.35	374.4	1.92	374.4	14.41	374.4	25.92	374.4	4.75	374.4	19.37	374.4	20.67	374.4	0.92
375.3	10.15	375.3	16.16	375.3	22.14	375.3	19.87	375.3	20.77	375.3	20.2	375.3	-2.28	375.3	8.95	375.3	16.11	375.3	2.54	375.3	7.63	375.3	4.66	375.3	-8.09	375.3	-5.31	375.3	-0.08	375.3	-11.42	375.3	-3.65	375.3	-10.48	375.3	4.25	375.3	14.06	375.3	24.2	375.3	5.99	375.3	16.89	375.3	19.12	375.3	3.2
376.2	5.83	376.2	14.57	376.2	22.29	376.2	17.83	376.2	19.6	376.2	21.91	376.2	-0.79	376.2	9.99	376.2	12.61	376.2	4.68	376.2	5.65	376.2	4.63	376.2	-9.07	376.2	-3.42	376.2	1.53	376.2	-9.73	376.2	-5.34	376.2	-12.43	376.2	2.11	376.2	14.83	376.2	25.5	376.2	6.45	376.2	15.97	376.2	16.5	376.2	2.91
377.1	8.01	377.1	13.89	377.1	24.08	377.1	19.74	377.1	17.43	377.1	22.72	377.1	-2.02	377.1	7.95	377.1	15.89	377.1	5.01	377.1	4.43	377.1	4.7	377.1	-9.88	377.1	-4.82	377.1	-0.87	377.1	-8.28	377.1	-5.8	377.1	-10.89	377.1	3	377.1	13.28	377.1	23.82	377.1	7.03	377.1	19.17	377.1	18.67	377.1	1.27
378	8.53	378	13.55	378	22.02	378	18.22	378	18.75	378	21.6	378	-0.67	378	9.24	378	14.64	378	4.21	378	8.24	378	5.16	378	-7.83	378	-4.03	378	-2.36	378	-9.51	378	-4.35	378	-9.67	378	3.68	378	16.55	378	23.92	378	8.17	378	16.82	378	20.36	378	4.31
378.9	5.98	378.9	14.97	378.9	21.09	378.9	17.24	378.9	19.64	378.9	19.12	378.9	0.02	378.9	8.66	378.9	14.32	378.9	1.49	378.9	7.39	378.9	3.84	378.9	-8.33	378.9	-8.25	378.9	0.24	378.9	-11.06	378.9	-3.07	378.9	-11.06	378.9	2.03	378.9	11.74	378.9	23.8	378.9	7.67	378.9	18.46	378.9	18.7	378.9	3.38
379.8	5.58	379.8	13.54	379.8	23.85	379.8	20.22	379.8	18.95	379.8	21.63	379.8	-3.23	379.8	7.45	379.8	14.72	379.8	5.58	379.8	8.47	379.8	3.8	379.8	-9.04	379.8	-3.85	379.8	0.67	379.8	-9.01	379.8	-3.83	379.8	-12.23	379.8	2.47	379.8	15	379.8	23.82	379.8	7.06	379.8	17.07	379.8	17.82	379.8	2.13
380.7	4.86	380.7	18.48	380.7	23.4	380.7	17.29	380.7	18.3	380.7	21.25	380.7	-1.03	380.7	8.06	380.7	14.16	380.7	4.15	380.7	4.55	380.7	6.27	380.7	-9.25	380.7	-6.07	380.7	1.26	380.7	-9.78	380.7	-6.09	380.7	-10.94	380.7	3.99	380.7	13.18	380.7	25.8	380.7	7.87	380.7	15.54	380.7	18.59	380.7	2.65
381.6	7.57	381.6	14.49	381.6	22.22	381.6	19.54	381.6	18.68	381.6	21.37	381.6	-0.07	381.6	6.81	381.6	14.75	381.6	3.64	381.6	7.73	381.6	4.96	381.6	-8.36	381.6	-5.45	381.6	0.3	381.6	-12.44	381.6	-2.73	381.6	-10.5	381.6	1.73	381.6	13.72	381.6	25.1	381.6	8.45	381.6	17.26	381.6	18.06	381.6	0.95
382.5	7.9	382.5	15.35	382.5	21.1	382.5	17.2	382.5	20.43	382.5	20.76	382.5	-1.62	382.5	9.8	382.5	12.05	382.5	2.9	382.5	8.13	382.5	3.95	382.5	-9.94	382.5	-6.58	382.5	-1.57	382.5	-12.21	382.5	-4.46	382.5	-11.45	382.5	5.5	382.5	14.37	382.5	25.2	382.5	8.01	382.5	18.64	382.5	19.98	382.5	1.4
383.4	8.53	383.4	14.74	383.4	21.06	383.4	15.41	383.4	20.02	383.4	18.11	383.4	-2.05	383.4	9.53	383.4	14.59	383.4	2.68	383.4	7.15	383.4	4.63	383.4	-10.81	383.4	-6.84	383.4	-1.07	383.4	-10.48	383.4	-4.23	383.4	-9.54	383.4	2.29	383.4	13.67	383.4	24.27	383.4	9.32	383.4	19.23	383.4	18.49	383.4	1.22
384.3	6.14	384.3	19.17	384.3	22.77	384.3	18.18	384.3	18.49	384.3	22.39	384.3	-1.54	384.3	9.72	384.3	15.71	384.3	5.48	384.3	6.55	384.3	4.71	384.3	-7.19	384.3	-7.04	384.3	-0.55	384.3	-8.13	384.3	-4.51	384.3	-10.2	384.3	3.85	384.3	13.77	384.3	25.27	384.3	6.81	384.3	17.35	384.3	17.33	384.3	1.31
385.2	6.41	385.2	13.96	385.2	22.71	385.2	16.47	385.2	19.85	385.2	23.29	385.2	-3.38	385.2	7.81	385.2	17.94	385.2	3.85	385.2	6.37	385.2	6.19	385.2	-8.37	385.2	-5.76	385.2	1.27	385.2	-9.61	385.2	-3.52	385.2	-11.87	385.2	5.9	385.2	15.48	385.2	24.54	385.2	7.43	385.2	17.97	385.2	18.5	385.2	3.75
386.1	6.91	386.1	15.86	386.1	21.98	386.1	19.47	386.1	21.31	386.1	23.2	386.1	-2.58	386.1	9.94	386.1	17.03	386.1	3.78	386.1	6.59	386.1	6.13	386.1	-9.1	386.1	-4.51	386.1	2.15	386.1	-9.75	386.1	-5.42	386.1	-9.03	386.1	3.2	386.1	14.96	386.1	26.48	386.1	4.6	386.1	16.54	386.1	19.65	386.1	-0.62
387	9.61	387	13.7	387	22.18	387	17.79	387	18.83	387	22.98	387	-1.15	387	8.49	387	12.09	387	4.25	387	6.16	387	2.67	387	-9.65	387	-8.51	387	-1.52	387	-10.79	387	-6.12	387	-10.65	387	0.83	387	11.36	387	26.97	387	5.63	387	15.75	387	18.59	387	0.5
387.9	5.74	387.9	15.66	387.9	21.35	387.9	19.49	387.9	19	387.9	22.14	387.9	-2.21	387.9	10.76	387.9	15.02	387.9	5.5	387.9	6.38	387.9	4.15	387.9	-10.51	387.9	-6.19	387.9	-0.71	387.9	-9.52	387.9	-2.41	387.9	-12.22	387.9	0.01	387.9	15.21	387.9	24.77	387.9	7.1	387.9	18.44	387.9	15.87	387.9	-0.05
388.8	7.97	388.8	13.35	388.8	23.4	388.8	19.97	388.8	21.38	388.8	22.76	388.8	-1.57	388.8	7.28	388.8	16.48	388.8	5.84	388.8	7.84	388.8	5.39	388.8	-9.46	388.8	-6.83	388.8	-1.13	388.8	-8.01	388.8	-3.58	388.8	-10.73	388.8	6.59	388.8	14.7	388.8	25.01	388.8	8.67	388.8	18.77	388.8	18.75	388.8	3.14
389.7	4.76	389.7	14.99	389.7	26.23	389.7	20.21	389.7	22.82	389.7	22.7	389.7	-1.03	389.7	9.33	389.7	17.91	389.7	6.24	389.7	7.54	389.7	4.63	389.7	-8.2	389.7	-3.96	389.7	-2.68	389.7	-9.45	389.7	-3.68	389.7	-11.87	389.7	4.07	389.7	13.92	389.7	23.04	389.7	5.91	389.7	18.67	389.7	18.85	389.7	3.4
390.6	10.1	390.6	14.72	390.6	23.4	390.6	16.2	390.6	21.88	390.6	22.07	390.6	-1.41	390.6	8.11	390.6	15.54	390.6	2.5	390.6	7.04	390.6	5.31	390.6	-9.23	390.6	-5.98	390.6	-2.26	390.6	-12.03	390.6	-4.8	390.6	-11.76	390.6	1.97	390.6	13.46	390.6	24.46	390.6	9.36	390.6	16.22	390.6	19.07	390.6	4.17
391.5	7.57	391.5	15.12	391.5	23.58	391.5	15.17	391.5	19.57	391.5	22.35	391.5	-1.52	391.5	10.03	391.5	13.94	391.5	2.8	391.5	6.92	391.5	5.16	391.5	-10.11	391.5	-4.55	391.5	-2.37	391.5	-9.94	391.5	-4.27	391.5	-10.73	391.5	3.99	391.5	14.62	391.5	24.56	391.5	8.39	391.5	17.53	391.5	19.82	391.5	2.96
392.4	8.43	392.4	15.91	392.4	25.33	392.4	17.13	392.4	16.53	392.4	24.42	392.4	-1.5	392.4	8.54	392.4	15.61	392.4	1.59	392.4	7.1	392.4	6.15	392.4	-10.86	392.4	-3.26	392.4	-2.8	392.4	-11.29	392.4	-4.69	392.4	-11.67	392.4	1.89	392.4	15.76	392.4	22.3	392.4	7.2	392.4	17.91	392.4	17.64	392.4	3.81
393.3	7.06	393.3	13.51	393.3	23.19	393.3	19.89	393.3	20.55	393.3	22.3	393.3	-0.7	393.3	8.59	393.3	16.44	393.3	4.64	393.3	5.86	393.3	5.67	393.3	-9.82	393.3	-4.35	393.3	1.7	393.3	-13.92	393.3	-4.11	393.3	-10.5	393.3	3.55	393.3	15.63	393.3	25.19	393.3	8.14	393.3	17.65	393.3	18.64	393.3	3.1
394.2	7.89	394.2	16.07	394.2	22.19	394.2	18.21	394.2	17.83	394.2	23.79	394.2	-0.19	394.2	10.2	394.2	13.83	394.2	4.33	394.2	5.69	394.2	7.2	394.2	-9.04	394.2	-8.88	394.2	0.37	394.2	-11.48	394.2	-4.49	394.2	-9.05	394.2	2.96	394.2	12.29	394.2	25.28	394.2	6.27	394.2	16.15	394.2	20.13	394.2	-1.04
395.1	8.03	395.1	14.42	395.1	21.58	395.1	18.38	395.1	19.89	395.1	21.11	395.1	-2.26	395.1	9.31	395.1	15.2	395.1	5.5	395.1	6.21	395.1	5.01	395.1	-8.98	395.1	-4.14	395.1	-1.11	395.1	-12.5	395.1	-3.41	395.1	-13.99	395.1	5.04	395.1	16.3	395.1	23.6	395.1	6.25	395.1	19.28	395.1	19.58	395.1	3.41
396	8.89	396	14.89	396	22.86	396	19.8	396	18.76	396	20.24	396	-1.04	396	9.78	396	13.48	396	3.26	396	6.74	396	4.31	396	-10.36	396	-7.98	396	-0.64	396	-11.34	396	-3.19	396	-10.7	396	1.72	396	12.72	396	25.76	396	8.29	396	17.6	396	18.15	396	2.72
396.9	6.06	396.9	16.1	396.9	23.13	396.9	18.84	396.9	17.93	396.9	24.19	396.9	-2.27	396.9	8.29	396.9	13.87	396.9	3.59	396.9	6.76	396.9	4.24	396.9	-10.02	396.9	-5.34	396.9	-1.34	396.9	-10.06	396.9	-4.45	396.9	-12.16	396.9	3.87	396.9	14.67	396.9	24.27	396.9	8.19	396.9	18.73	396.9	20.46	396.9	3.73
397.8	7.24	397.8	14.8	397.8	23.93	397.8	19.29	397.8	19.36	397.8	21.74	397.8	-0.74	397.8	8.04	397.8	15.78	397.8	4.8	397.8	7.09	397.8	4.19	397.8	-9.89	397.8	-7.81	397.8	1.69	397.8	-10.66	397.8	-3.39	397.8	-12.1	397.8	2.18	397.8	13.3	397.8	27.81	397.8	8.43	397.8	19.54	397.8	18.87	397.8	0.04
398.7	7.94	398.7	16.42	398.7	23.45	398.7	22.8	398.7	20.91	398.7	23.03	398.7	0.44	398.7	9.01	398.7	13.96	398.7	6.08	398.7	7.95	398.7	4.86	398.7	-10.63	398.7	-3.98	398.7	-0.07	398.7	-10.31	398.7	-4.82	398.7	-12.04	398.7	0.43	398.7	14.64	398.7	24.41	398.7	8.06	398.7	17.71	398.7	19.25	398.7	1.23
399.6	8.56	399.6	17.66	399.6	24.96	399.6	18.38	399.6	19.42	399.6	21.81	399.6	-4.08	399.6	10.77	399.6	15.41	399.6	6.7	399.6	7.9	399.6	4.73	399.6	-10.98	399.6	-6.21	399.6	-1	399.6	-10.29	399.6	-2.76	399.6	-11.87	399.6	0.92	399.6	14.7	399.6	26.05	399.6	9.42	399.6	16.76	399.6	20.02	399.6	2.31
400.5	7.32	400.5	15	400.5	22.37	400.5	16.78	400.5	18.07	400.5	23.95	400.5	-1.29	400.5	7.59	400.5	16.01	400.5	4.11	400.5	7.77	400.5	7	400.5	-10.07	400.5	-8.07	400.5	-0.71	400.5	-11.4	400.5	-3.85	400.5	-10.26	400.5	3.65	400.5	12.91	400.5	24.86	400.5	9.09	400.5	16.14	400.5	17.22	400.5	4.76
401.4	10.39	401.4	18.13	401.4	24.08	401.4	19.38	401.4	21.72	401.4	21.3	401.4	-1.53	401.4	10.06	401.4	15.03	401.4	4	401.4	8.11	401.4	3.9	401.4	-12.97	401.4	-5.91	401.4	-2.81	401.4	-11.49	401.4	-5.24	401.4	-10.83	401.4	2.89	401.4	12.1	401.4	24.26	401.4	7.03	401.4	17.1	401.4	19.68	401.4	1.9
402.3	8.16	402.3	14.79	402.3	24.9	402.3	20.68	402.3	19.36	402.3	21.91	402.3	0.65	402.3	10.68	402.3	16.72	402.3	5.45	402.3	6.37	402.3	4.47	402.3	-7.94	402.3	-6.06	402.3	0.08	402.3	-11.28	402.3	-6.87	402.3	-11.63	402.3	3.55	402.3	14.13	402.3	25.4	402.3	7.08	402.3	17.12	402.3	20.34	402.3	2.7
403.2	7.31	403.2	16.4	403.2	21.73	403.2	20.27	403.2	23.33	403.2	23.4	403.2	-4.07	403.2	9.97	403.2	13.81	403.2	5.24	403.2	6.65	403.2	8.33	403.2	-13.07	403.2	-3.84	403.2	-0.29	403.2	-11.35	403.2	-5.87	403.2	-11.5	403.2	2.86	403.2	14.31	403.2	26.99	403.2	7.81	403.2	18.74	403.2	23.36	403.2	1.97
404.1	7.36	404.1	17.25	404.1	23.28	404.1	18.73	404.1	18.64	404.1	23.75	404.1	-1.44	404.1	8.86	404.1	15.13	404.1	4.04	404.1	5.35	404.1	5.7	404.1	-10.23	404.1	-4.5	404.1	0.21	404.1	-12.89	404.1	-3.01	404.1	-10.9	404.1	1.94	404.1	13.56	404.1	26.25	404.1	6.73	404.1	20.33	404.1	17.35	404.1	2.91
405	9.48	405	16.53	405	24.7	405	20.34	405	20.96	405	20.04	405	-2.07	405	11.69	405	15.95	405	3.21	405	8.13	405	4.29	405	-12.52	405	-6.53	405	-0.38	405	-11.32	405	-2.04	405	-9.73	405	2.88	405	13.73	405	25.47	405	5.63	405	18.52	405	21.75	405	-0.02
405.9	7.78	405.9	15.96	405.9	21.83	405.9	20	405.9	19.46	405.9	21.9	405.9	-3.09	405.9	7.95	405.9	14.74	405.9	3.76	405.9	6.71	405.9	4.14	405.9	-12.84	405.9	-7.64	405.9	1.31	405.9	-14.85	405.9	-3.91	405.9	-13.72	405.9	3.36	405.9	15.44	405.9	25.8	405.9	5.08	405.9	18.7	405.9	19.91	405.9	3.76
406.8	6.05	406.8	17.31	406.8	22.35	406.8	19.11	406.8	18.17	406.8	25.87	406.8	-2.25	406.8	10.35	406.8	16.86	406.8	3.6	406.8	5.89	406.8	7.14	406.8	-11.61	406.8	-6.96	406.8	0.73	406.8	-12.15	406.8	-3.61	406.8	-8.93	406.8	2.36	406.8	15.67	406.8	26.84	406.8	6.18	406.8	20.23	406.8	18.42	406.8	3.11
407.7	9.33	407.7	15.15	407.7	25.4	407.7	20.82	407.7	20.82	407.7	21.33	407.7	-0.19	407.7	8.39	407.7	16.44	407.7	5.19	407.7	8.31	407.7	7.15	407.7	-8.93	407.7	-6.86	407.7	0.29	407.7	-10.01	407.7	-2.09	407.7	-10.37	407.7	1.51	407.7	13.79	407.7	24.99	407.7	7.82	407.7	19.79	407.7	19.63	407.7	-0.35
408.6	10.08	408.6	19.35	408.6	21.13	408.6	19.06	408.6	18.04	408.6	23.43	408.6	-1.41	408.6	10.16	408.6	14.11	408.6	4.45	408.6	7.99	408.6	7.76	408.6	-9.81	408.6	-6.58	408.6	-1.26	408.6	-13	408.6	-4.68	408.6	-10.67	408.6	2.64	408.6	15.88	408.6	25.46	408.6	6.06	408.6	16.79	408.6	20.06	408.6	2.67
409.5	10.61	409.5	16.33	409.5	22.28	409.5	21.19	409.5	19.86	409.5	20.99	409.5	-0.8	409.5	10.14	409.5	13.95	409.5	3.94	409.5	8.17	409.5	7.22	409.5	-11.66	409.5	-8.6	409.5	1.38	409.5	-11.77	409.5	-4.55	409.5	-10.09	409.5	4.49	409.5	12.41	409.5	26.62	409.5	7.45	409.5	15.94	409.5	21.17	409.5	1.73
410.4	9.53	410.4	16.27	410.4	24.04	410.4	18.54	410.4	22.9	410.4	24.4	410.4	0.03	410.4	9.69	410.4	17.93	410.4	4.13	410.4	7.7	410.4	6.19	410.4	-10.92	410.4	-6.45	410.4	-2.09	410.4	-9.27	410.4	-4.17	410.4	-12.46	410.4	2.33	410.4	14.05	410.4	23.74	410.4	9.84	410.4	17.42	410.4	19.15	410.4	2.93
411.3	9.06	411.3	17.46	411.3	24.62	411.3	20.25	411.3	18.68	411.3	19.4	411.3	-1.69	411.3	9.96	411.3	17.65	411.3	3.31	411.3	5.01	411.3	3.87	411.3	-10.97	411.3	-4.59	411.3	0.23	411.3	-9.83	411.3	-3.58	411.3	-11.04	411.3	3.39	411.3	14.8	411.3	26.12	411.3	8.87	411.3	19.52	411.3	19.01	411.3	2.17
412.2	6.77	412.2	16.17	412.2	26.22	412.2	19.85	412.2	20.9	412.2	23.06	412.2	0.7	412.2	11.09	412.2	17.6	412.2	5.48	412.2	9.1	412.2	7.4	412.2	-9.88	412.2	-7.07	412.2	-0.39	412.2	-10.57	412.2	-4.12	412.2	-11.45	412.2	5.42	412.2	12.04	412.2	26.43	412.2	7.2	412.2	18.76	412.2	19.99	412.2	4.72
413.1	8.27	413.1	15.25	413.1	27.62	413.1	21.73	413.1	20.6	413.1	23.2	413.1	-0.38	413.1	10.41	413.1	17.32	413.1	3.76	413.1	4.86	413.1	6.55	413.1	-10.19	413.1	-5.86	413.1	-0.62	413.1	-13.23	413.1	-3.13	413.1	-7.7	413.1	1.69	413.1	16.69	413.1	26.31	413.1	7.19	413.1	19.61	413.1	19.94	413.1	0.1
414	8.69	414	14.29	414	24.02	414	16.8	414	22.13	414	23.8	414	-0.86	414	7.16	414	14.55	414	1.43	414	8.39	414	5.21	414	-11.43	414	-6.83	414	-3.18	414	-12.22	414	-4.51	414	-10.2	414	1.84	414	15.49	414	24.3	414	6.13	414	18.72	414	20.68	414	2.39
414.9	6.94	414.9	16.21	414.9	24.83	414.9	18.36	414.9	21.53	414.9	22.46	414.9	0.16	414.9	11.84	414.9	14.87	414.9	2.06	414.9	8	414.9	4.62	414.9	-7.69	414.9	-4.86	414.9	0.04	414.9	-12.54	414.9	-3.7	414.9	-11.57	414.9	4.32	414.9	17.49	414.9	27.02	414.9	6.72	414.9	20.68	414.9	19.42	414.9	2.19
415.8	6.07	415.8	16.28	415.8	22.85	415.8	17.63	415.8	18.44	415.8	23.22	415.8	-0.65	415.8	9	415.8	13.31	415.8	2.06	415.8	5.53	415.8	6.96	415.8	-8.5	415.8	-8.27	415.8	-1.47	415.8	-12.85	415.8	-6.2	415.8	-11.43	415.8	2.29	415.8	17.72	415.8	25.74	415.8	9.02	415.8	17.96	415.8	23.91	415.8	0.45
416.7	8.31	416.7	15.21	416.7	23.48	416.7	20.09	416.7	17.73	416.7	20.87	416.7	0.21	416.7	9.96	416.7	18.62	416.7	4.99	416.7	5.79	416.7	4.78	416.7	-10.42	416.7	-5.74	416.7	-0.29	416.7	-9.19	416.7	-4.13	416.7	-12.25	416.7	3.79	416.7	15.08	416.7	24.31	416.7	8.64	416.7	20.28	416.7	20.91	416.7	2.95
417.6	7.93	417.6	17.53	417.6	26.05	417.6	19.88	417.6	21.46	417.6	23.31	417.6	-2.03	417.6	10.51	417.6	18.17	417.6	3.41	417.6	9.31	417.6	4.08	417.6	-9.83	417.6	-4.78	417.6	0.33	417.6	-11.92	417.6	-3.21	417.6	-12.86	417.6	2.98	417.6	15.49	417.6	27.86	417.6	8.63	417.6	18.51	417.6	19.87	417.6	2.06
418.5	8.37	418.5	14.9	418.5	22.95	418.5	17.85	418.5	20.29	418.5	24.45	418.5	-1.23	418.5	10.72	418.5	15.96	418.5	4.98	418.5	6.2	418.5	4.99	418.5	-10.1	418.5	-5.17	418.5	-0.51	418.5	-9.49	418.5	-5.95	418.5	-12.26	418.5	2.85	418.5	16.24	418.5	25.91	418.5	7.1	418.5	17.83	418.5	20.12	418.5	0.35
419.4	7.74	419.4	15.47	419.4	24.42	419.4	18.48	419.4	19.35	419.4	23.31	419.4	-2.11	419.4	10.82	419.4	16.96	419.4	5.26	419.4	8.31	419.4	6.74	419.4	-10.39	419.4	-7.7	419.4	2.3	419.4	-11.54	419.4	-2.5	419.4	-11.23	419.4	1.09	419.4	16.05	419.4	28.4	419.4	7.79	419.4	19.39	419.4	19.1	419.4	3.8
420.3	7.05	420.3	16.07	420.3	24.74	420.3	19.47	420.3	22.44	420.3	22.72	420.3	-1.38	420.3	9.93	420.3	18.54	420.3	3	420.3	8.65	420.3	6.12	420.3	-8.96	420.3	-9.5	420.3	2.53	420.3	-12.62	420.3	-6.32	420.3	-10.91	420.3	4.08	420.3	13.85	420.3	26.69	420.3	7.4	420.3	19.38	420.3	21.11	420.3	1.57
421.2	8.16	421.2	15.42	421.2	20.67	421.2	21.6	421.2	21.7	421.2	24.54	421.2	-0.48	421.2	10.2	421.2	16.07	421.2	5.11	421.2	7.12	421.2	3.62	421.2	-8.91	421.2	-5.12	421.2	0.42	421.2	-12.33	421.2	-4.28	421.2	-10.59	421.2	4.26	421.2	16.73	421.2	26.51	421.2	9.27	421.2	19.38	421.2	21.37	421.2	2.1
422.1	9.42	422.1	14.3	422.1	26.7	422.1	18.23	422.1	22.87	422.1	24.33	422.1	0	422.1	8.54	422.1	18.41	422.1	3.05	422.1	7.45	422.1	5.88	422.1	-12.2	422.1	-5.38	422.1	-0.71	422.1	-11.18	422.1	-2.55	422.1	-12.19	422.1	0.17	422.1	16.82	422.1	25.33	422.1	9.65	422.1	20.64	422.1	19.96	422.1	2.44
423	7.86	423	16.11	423	24.06	423	19.88	423	17.85	423	20.59	423	-0.86	423	10.04	423	15.12	423	2.21	423	6.09	423	4.28	423	-10.71	423	-5.8	423	-1.38	423	-12.43	423	-3.7	423	-12.93	423	3.77	423	16.24	423	25.6	423	8.93	423	19.71	423	19.24	423	1.95
423.9	10.38	423.9	13.61	423.9	24.16	423.9	20.76	423.9	20.26	423.9	22.92	423.9	-1.14	423.9	7.58	423.9	15.97	423.9	4.73	423.9	7.58	423.9	5.54	423.9	-12.11	423.9	-6.48	423.9	-0.06	423.9	-12.78	423.9	0.3	423.9	-13.28	423.9	1.93	423.9	16.22	423.9	28.51	423.9	7.63	423.9	21.12	423.9	19.59	423.9	1.26
424.8	6.81	424.8	16.57	424.8	25.46	424.8	19.83	424.8	21.56	424.8	22.9	424.8	-0.51	424.8	9.21	424.8	17.73	424.8	3.47	424.8	8.09	424.8	8.04	424.8	-10.35	424.8	-6.2	424.8	2.11	424.8	-12.93	424.8	-5.43	424.8	-9.75	424.8	2.4	424.8	15.97	424.8	28.22	424.8	7.86	424.8	19.18	424.8	19.49	424.8	0.27
425.7	7.59	425.7	15.32	425.7	25.83	425.7	19.53	425.7	19.51	425.7	23.96	425.7	-0.82	425.7	10.35	425.7	15.93	425.7	2.8	425.7	7.07	425.7	4.44	425.7	-12.02	425.7	-7.5	425.7	-0.37	425.7	-14.58	425.7	-5.07	425.7	-14.19	425.7	4.01	425.7	15.46	425.7	27.61	425.7	6.7	425.7	21.29	425.7	20.44	425.7	2.24
426.6	9.14	426.6	15.05	426.6	26.26	426.6	20.02	426.6	21.45	426.6	23.09	426.6	0.89	426.6	10.11	426.6	18.6	426.6	3.92	426.6	8.61	426.6	6.6	426.6	-8.98	426.6	-6.66	426.6	-0.41	426.6	-13.1	426.6	-2.89	426.6	-10.53	426.6	4.57	426.6	15.3	426.6	24.85	426.6	5.46	426.6	19.51	426.6	21.97	426.6	4.01
427.5	5.7	427.5	16.99	427.5	24.49	427.5	18.53	427.5	19.41	427.5	24.95	427.5	-2.01	427.5	10.85	427.5	15.8	427.5	5.7	427.5	7.99	427.5	7.53	427.5	-10.86	427.5	-5.92	427.5	-0.15	427.5	-10.71	427.5	-4.03	427.5	-12.59	427.5	2.09	427.5	16.06	427.5	29.28	427.5	8.61	427.5	20.51	427.5	22.77	427.5	1.45
428.4	8.84	428.4	19.89	428.4	24.49	428.4	18.03	428.4	21.59	428.4	23.76	428.4	-1.87	428.4	10.38	428.4	17.04	428.4	4.22	428.4	8.89	428.4	5.86	428.4	-10.66	428.4	-6.97	428.4	-2.99	428.4	-12.19	428.4	-4.6	428.4	-11.11	428.4	3.84	428.4	14.79	428.4	25.13	428.4	8.21	428.4	19.82	428.4	23.16	428.4	2.48
429.3	9.47	429.3	16.54	429.3	23.9	429.3	21.76	429.3	19.19	429.3	21.37	429.3	-0.83	429.3	8.22	429.3	15.73	429.3	3.25	429.3	6.27	429.3	2.87	429.3	-10.6	429.3	-4.62	429.3	-2.57	429.3	-13.48	429.3	-5.11	429.3	-9.33	429.3	4.41	429.3	16.78	429.3	29.08	429.3	5.1	429.3	21.2	429.3	21.02	429.3	1.76
430.2	9.4	430.2	14.34	430.2	23.12	430.2	20.77	430.2	20.04	430.2	22.82	430.2	-2.81	430.2	9.46	430.2	17.18	430.2	3.41	430.2	9.25	430.2	3.9	430.2	-12.36	430.2	-7.89	430.2	1.68	430.2	-10.71	430.2	-2.69	430.2	-13.33	430.2	3.48	430.2	17.22	430.2	30.06	430.2	9.09	430.2	18.37	430.2	19.99	430.2	3.18
431.1	7.28	431.1	18.29	431.1	23.97	431.1	19.29	431.1	20.58	431.1	21.13	431.1	-1.22	431.1	9.85	431.1	18.26	431.1	5.77	431.1	8.81	431.1	4.59	431.1	-12.87	431.1	-9.12	431.1	0.23	431.1	-10.2	431.1	-5.35	431.1	-10.45	431.1	2.66	431.1	14.28	431.1	28.02	431.1	9.08	431.1	16.59	431.1	19.9	431.1	2.75
432	7.41	432	17.19	432	22.54	432	22.03	432	20.14	432	23.67	432	-3.43	432	9.54	432	16.77	432	5.98	432	7.04	432	2.19	432	-12.53	432	-6.22	432	-0.82	432	-10.82	432	-4.97	432	-11.79	432	1.47	432	17.49	432	28.17	432	8.12	432	21.07	432	22.21	432	4.05
432.9	7.84	432.9	18.01	432.9	26.11	432.9	22.7	432.9	18.74	432.9	22.27	432.9	-1.83	432.9	9.02	432.9	17.87	432.9	4.37	432.9	8.54	432.9	6.32	432.9	-11.22	432.9	-9.22	432.9	-1.26	432.9	-13.33	432.9	-2.62	432.9	-10.27	432.9	5.05	432.9	14.79	432.9	26.72	432.9	6.94	432.9	23.49	432.9	22.06	432.9	3.13
433.8	9.03	433.8	16.8	433.8	26.52	433.8	21.97	433.8	20.81	433.8	23.33	433.8	-1.8	433.8	9.95	433.8	15.82	433.8	3.27	433.8	7.27	433.8	6.06	433.8	-12.16	433.8	-5.16	433.8	-1.75	433.8	-13.45	433.8	-4.24	433.8	-10.53	433.8	3.69	433.8	16.73	433.8	27.1	433.8	6.99	433.8	22.13	433.8	21.55	433.8	1.8
434.7	8.99	434.7	17.85	434.7	24.44	434.7	21.01	434.7	19.57	434.7	23.68	434.7	-0.67	434.7	10.87	434.7	20.25	434.7	4.31	434.7	6.81	434.7	9.43	434.7	-10.78	434.7	-7.8	434.7	0.78	434.7	-12.62	434.7	-2.85	434.7	-10.24	434.7	3.51	434.7	16.29	434.7	25.78	434.7	6.95	434.7	20.76	434.7	18.89	434.7	3.35
435.6	9.14	435.6	15.41	435.6	24.52	435.6	21.37	435.6	21.43	435.6	24.79	435.6	-1.93	435.6	7.6	435.6	17.7	435.6	3.92	435.6	9.69	435.6	5.78	435.6	-11.38	435.6	-8.14	435.6	0.23	435.6	-13.79	435.6	-3.27	435.6	-12.43	435.6	3.11	435.6	16.88	435.6	27.99	435.6	8.47	435.6	20.59	435.6	20.31	435.6	1.52
436.5	8.96	436.5	18.24	436.5	25.33	436.5	20.21	436.5	22.4	436.5	24.96	436.5	-1.67	436.5	11.6	436.5	15.12	436.5	3.62	436.5	7.65	436.5	8.28	436.5	-10.74	436.5	-4.47	436.5	-2.2	436.5	-14.45	436.5	-6.32	436.5	-9.18	436.5	1.86	436.5	15.05	436.5	27.76	436.5	5.52	436.5	19.97	436.5	22.52	436.5	-0.06
437.4	10.16	437.4	17.11	437.4	25.98	437.4	21.4	437.4	23.19	437.4	24.77	437.4	-0.64	437.4	9.43	437.4	19.79	437.4	2.67	437.4	8.99	437.4	5.05	437.4	-8.37	437.4	-7.24	437.4	0.89	437.4	-11.67	437.4	-5.95	437.4	-11.47	437.4	5.08	437.4	15.64	437.4	28.22	437.4	9.65	437.4	19.62	437.4	19.78	437.4	1.76
[truncated: 22 more columns]

## Sheet: Data corrected
X	L1A1	L1A2	L1A3	L1A4	L1A5	L1A6		L2A1	L2A2	L2A3	L2A4	L2A5	L2A6		L3A1	L3A2	L3A3	L3A4	L3A5	L3A6		L4A1	L4A2	L4A3	L4A4	L4A5	L4A6
-241.2	19.97	5.71	-6.65	4.39	3.64	0		10.04	-4.92	-10.48	0.61	-2.95	0		2.49	-2.28	-4.2	5.44	-3.91	0		10.43	-3.32	-14.99	1.31	-6.29	0
-240.3	13.83	3.11	-6.38	4.57	-1.12	0		7.04	-4.47	-12.43	0.53	-1.19	0		4.68	-0.16	-5.81	5.09	0.11	0		14.46	1.42	-12.82	6.51	-3.15	0
-239.4	15.53	-1.3	-9.65	-0.1	-3.12	0		9.4	-6.48	-14.86	1.77	-1.89	0		1.86	-4.29	-9.73	3.83	-2.18	0		11.59	-5.35	-13.84	3.25	-3.01	0
-238.5	17.41	2.15	-12.17	0.44	-3.33	0		8.97	-4.24	-14.75	-0.54	-2.98	0		0.91	-4.02	-8.39	2.04	-5.45	0		12.76	-4.86	-10.8	4.01	-2.05	0
-237.6	14.84	1.21	-11.23	0.32	-3.19	0		8.88	-2.27	-13.15	-1.51	-3.15	0		2.26	-3.21	-8.53	-0.49	-6.98	0		12.21	-1.6	-12.26	0.98	-6.33	0
-236.7	12.34	1.84	-9.22	-0.2	-1.17	0		6.54	-0.3	-12.59	1.19	-0.07	0		0.17	-0.1	-7.94	2.26	-4.43	0		13.44	-1	-12.36	4.05	-1.34	0
-235.8	16.67	-0.96	-9.58	1.86	-2.61	0		8.39	-3.42	-12.81	0.27	-0.3	0		2.69	-0.21	-5.13	4.64	-3.36	0		12.07	-4.43	-11.37	4.44	-6.09	0
-234.9	15.49	1.11	-11.16	3.27	-4.55	0		10.78	-2.59	-14.18	4.03	-2.58	0		0.59	-2.46	-8.25	2.68	-6.01	0		8.39	-6.23	-15.75	-0.19	-7.76	0
-234	13.86	1.27	-11.9	-1.31	-0.68	0		8.27	-3.27	-14.05	-2.77	-3.29	0		-1.23	-2.59	-8.26	0.06	-5.38	0		14.41	-4.1	-10.62	3.57	-3.53	0
-233.1	17.93	5.83	-6.69	2.75	-0.7	0		5.87	-4.55	-17.54	-0.07	-3.02	0		-1.53	-5.3	-10.34	2.84	-4.05	0		16.28	-2.4	-10.23	5.14	-0.2	0
-232.2	13.36	0.82	-11.86	-1.65	-4.96	0		8.21	-3.46	-14.38	1.44	-3.74	0		0.39	-1.88	-10.01	2.78	-4.63	0		9.11	-4.84	-13.7	1.4	-6.93	0
-231.3	13.77	2.08	-7.66	4.18	-1.46	0		8	-2.88	-13.71	-0.06	-1.61	0		3.18	-0.64	-6.87	5.75	1.24	0		11.4	-2.39	-10.52	5.41	-1.61	0
-230.4	14.8	0.58	-8.45	5.19	-1.16	0		6.28	-6.23	-15.63	-2.21	-4.53	0		2.28	-5.04	-11.16	1.48	-5.27	0		8.69	-4.18	-12.87	1.8	-4.38	0
-229.5	14.86	2.43	-6.33	1.87	-3.46	0		7.89	-5.14	-12.64	2.61	-3.61	0		0.61	-0.62	-5.07	6.89	-1.75	0		10.05	-3.65	-13.55	2.48	-1.95	0
-228.6	13.39	1.13	-10.38	-0.22	-4.61	0		6.27	-7.97	-15.61	-2.23	-6.7	0		-3.54	-5.42	-9.27	1.76	-5.16	0		10.47	-2.47	-12.25	3.47	-2.24	0
-227.7	12.1	1.4	-9.27	2.06	-3.94	0		3.17	-4.86	-16.22	-2.2	-4.35	0		-0.21	0.07	-7.83	3.8	0.63	0		12.56	-3.23	-12.06	5.3	-1.55	0
-226.8	14.93	3.86	-5.4	2.6	-1.44	0		4.9	-3.48	-14.89	-4.43	-3.36	0		1.22	-2.07	-6.02	2.66	-5.31	0		11.41	-0.65	-9.96	5.75	-3.17	0
-225.9	12.41	1.85	-9.37	-0.47	-1.71	0		4.34	-4.55	-15.97	-3.87	-4.9	0		2.51	0.26	-7.72	4.04	-3.97	0		15.48	-0.22	-7.79	5.95	-1.61	0
-225	14.7	0.65	-5.87	-1.14	-2.09	0		7.67	-5.08	-14.53	-3.83	-2.29	0		1.58	-3.48	-8.92	-0.02	-4.49	0		14.22	-3.2	-8.9	1.33	-2.05	0
-224.1	15.04	2.42	-8.67	2.6	-1.52	0		10.69	-1.21	-7.82	5.25	1.37	0		4.19	2.06	-2.84	7.26	-1.46	0		11.14	-2.68	-9.27	3.15	-5.17	0
-223.2	14.13	0.64	-7.47	3.11	-0.44	0		6.66	-5.57	-12.61	-0.35	-2.91	0		-0.95	-3.71	-9.59	3.59	-4.69	0		7.34	-3.83	-12.36	1.55	-7.13	0
-222.3	11.24	0.56	-10.95	1.4	-0.92	0		5.41	-2.97	-15.53	-2.11	-4.64	0		0.08	-1.66	-9.16	1.22	-4.59	0		10.34	-3.94	-10.62	3.02	-3.64	0
-221.4	10.62	-1.79	-11.96	-0.59	-3.8	0		7.73	-4.43	-15.13	0.19	-1.54	0		-1.26	-3.4	-7.27	3.15	-3.98	0		12.08	-3.09	-11.77	4.23	-1.25	0
-220.5	11.4	0.23	-6.26	1.28	-0.86	0		5.07	-4.89	-12.51	-0.83	-3.07	0		1.9	-4.25	-9.36	0.6	-3.51	0		11.52	-2.84	-14.16	1.68	-0.75	0
-219.6	14.1	1.93	-5.97	0.07	-0.21	0		2.41	-5.29	-13.93	-3.21	-6.17	0		-1.95	-3.2	-7.99	2.5	-4.89	0		9.14	-3.98	-9.17	3.2	-3.58	0
-218.7	11.2	0.73	-7.5	1.13	-1.07	0		9.11	-0.17	-10.76	1.35	-1.07	0		2.03	1	-8.1	1.06	-1.43	0		9.25	-2.1	-11.81	1.61	-2.53	0
-217.8	11.28	-0.49	-6.81	-0.31	-3.68	0		7.26	-2.5	-11.36	-0.45	-0.88	0		0.56	-1.98	-6.48	1.56	-1.21	0		10.14	-3	-11.51	1.63	-2.23	0
-216.9	13.31	0.89	-7.1	2.48	0.44	0		5.28	-6.75	-14.6	-3.13	-1.99	0		-1.38	-6.74	-9.56	0.86	-3.71	0		13.79	-3.58	-10.5	4.79	-2.72	0
-216	14.34	2	-8.24	3.28	-1.28	0		5.08	-4.48	-13.58	-1.55	-4.52	0		1.88	-0.69	-6.69	3.35	-0.68	0		10.86	-3.18	-11.64	2.01	-1.3	0
-215.1	13.92	4.07	-5.99	4.51	-1.16	0		6.55	-3.4	-13.12	-0.78	-1.23	0		1.02	-1.9	-7.93	2.06	-1.2	0		10.39	-3.09	-11.32	0.5	-1.56	0
-214.2	13.41	1.74	-8.49	2.69	-2.2	0		5.56	-4.52	-12.65	0.18	-4.39	0		-2.21	-2.03	-5.46	3.56	-3.46	0		8.88	0.6	-10.12	2.48	-1.45	0
-213.3	13.83	0.84	-10.02	0.69	-3.12	0		9.43	-2.55	-9.19	3.91	-0.43	0		1.3	-4.38	-4.06	3.31	-1.32	0		11.36	-4.49	-10.47	0.9	-1.78	0
-212.4	7.89	-2.94	-10.85	-1.26	-3.72	0		9.42	-2.78	-10.33	1.03	-0.39	0		4.81	0.91	-4.29	4.55	-0.14	0		12.27	1.04	-7.76	4.78	-1.15	0
-211.5	13.04	0.86	-5.86	-0.21	-3.96	0		6.36	-3	-13.28	-2.5	-5.31	0		1.89	-4.43	-10.03	0.53	-3.47	0		10.47	-4.21	-12.55	0.4	-1.33	0
-210.6	11.62	3.31	-8.86	-0.17	-3.84	0		5.67	-2.46	-12.87	-1.84	-2.2	0		1.47	-2.74	-6.59	3.08	-0.95	0		9.94	-3.08	-9.23	2.61	-1.4	0
-209.7	11.16	0.73	-8.69	1.15	-2.37	0		10.92	-3.3	-9.38	4.49	-0.3	0		2.53	-3.54	-7.3	1.94	-6.92	0		8.49	-3.42	-11.72	2.13	-4.06	0
-208.8	10.86	2.26	-5.68	0.5	-0.27	0		10.02	-1.4	-11.71	0	-2.05	0		3.37	-0.96	-5.41	1.71	-2.9	0		10.31	-2	-10.64	2.99	-2.38	0
-207.9	9.48	1.89	-10.15	-1.98	-3.57	0		7.3	-1.65	-12.37	1.31	-2.62	0		1.14	0.98	-4.18	4.52	-0.38	0		9.51	-1.25	-9.55	6.08	-1.24	0
-207	12.19	1.81	-7.68	3.95	-1.28	0		6.29	-4.17	-13.55	-1.22	-5.76	0		1.44	-1.34	-6.62	1.88	-3.2	0		8.4	-1.45	-11.03	0.14	-1.55	0
-206.1	12.34	1.79	-7.7	1.92	-2.3	0		9.46	2.35	-9.12	6.04	-0.39	0		-0.24	-0.45	-7.28	4.64	-4.16	0		8.31	-4.36	-10.71	1.2	-4.05	0
-205.2	9.47	-1.91	-8.3	-2.79	-5.45	0		5.61	-7.59	-12.81	-1.32	-4.73	0		0.61	-4.61	-5.04	1.66	-1.17	0		6.02	-5.36	-10.83	-0.67	-3.87	0
-204.3	13.02	-0.74	-3.59	0.8	0.06	0		7.51	-3.79	-9.27	2.29	-4.1	0		1.69	-1.81	-7.72	3.22	-5	0		9.06	-2	-10.63	2.17	-1.73	0
-203.4	8.47	-1.27	-9.58	-3.56	-3.25	0		3.53	-4.32	-14.27	-4.79	-4.54	0		-1.27	-3.73	-7.79	-1.19	-4.11	0		11.73	-2.83	-10.04	0.39	-0.06	0
-202.5	12.49	4.78	-2.27	3.68	1.3	0		7.95	-2.08	-10.76	-0.31	-0.53	0		1.44	-1.93	-6.78	3.77	0.88	0		6.15	-1.53	-9.49	2.99	-0.85	0
-201.6	12.73	1.82	-5.7	1.44	-0.32	0		5.41	-2.01	-8.53	-0.24	0.12	0		2.31	-0.67	-4.91	2.67	0.47	0		12.24	2.72	-6.03	8.18	1.84	0
-200.7	7.53	-2.01	-11.06	-2.58	-4.7	0		4.23	-5.43	-12.64	-2.52	-5.33	0		-0.33	-2.97	-7.7	0.82	-4.17	0		7.58	-1.03	-11.87	1.65	-2.42	0
-199.8	6.99	-1.9	-11.01	-2.89	-3.29	0		3.72	-1.83	-10.97	1.15	-1.65	0		1.06	-0.53	-6.15	2.08	-3.75	0		9.63	-3.11	-8.69	1.33	0.2	0
-198.9	10.18	0.22	-6.99	-1.18	-3.29	0		4.58	-3.24	-13.25	-1.91	-4.83	0		-0.88	-2.14	-6.73	0.17	0.15	0		11.77	-1.82	-9.74	2.89	-0.53	0
-198	7.59	-3.79	-10.47	-3.14	-2.47	0		2.71	-5.22	-14.61	-3.16	-2.05	0		-1.04	-2.67	-8.16	2.17	-3.78	0		11.08	-1.09	-7.29	5.03	-3.91	0
-197.1	10.29	1.32	-5.78	0.89	-2.58	0		3.78	-2.41	-10.73	0.17	-4.63	0		0.61	-2.46	-6.13	-0.02	-3.28	0		12.49	-3.22	-7.89	2.8	-2.15	0
-196.2	9.31	0.54	-9.73	2.58	-0.36	0		7.61	-1.26	-9.19	2.68	2.62	0		3.78	0.41	-2.83	3.75	2.4	0		13.04	-1.44	-5.91	4.32	-0.42	0
-195.3	12.46	2.99	-6.92	4.54	0.09	0		7.09	-3.5	-14.92	1.11	-3.6	0		1.97	-3.03	-7.79	0.31	-5.7	0		10.99	-0.37	-7.01	4.01	0.44	0
-194.4	8.07	-0.95	-10.67	-0.56	-3.19	0		6.22	-2.98	-12.99	0.9	-1.51	0		0.72	-2.45	-6.92	1.63	-1.04	0		8.72	-1.2	-9.09	2.78	-3.28	0
-193.5	8.93	-0.38	-8.75	-4.11	-3.13	0		3.85	-3.57	-9.92	-3.58	-2.51	0		-1.35	-1.62	-9.24	1.31	-4.55	0		6.38	-2.5	-12.36	2.19	-5.52	0
-192.6	9.17	-0.49	-8.21	0.82	-1.8	0		2.95	-5.44	-14.49	-6.17	-4.51	0		2.67	-2	-4.56	0.96	-3.83	0		6.61	-2.64	-7.62	3.47	-4.85	0
-191.7	12.67	2.1	-3.64	2.4	-0.26	0		7.23	-2.4	-9.77	0.61	-1.72	0		2.08	-1.11	-6.61	3.28	-2.41	0		9.21	-3.35	-8.95	0.21	-2.19	0
-190.8	10.08	-1.18	-10.07	2.46	-1.8	0		4.31	-6.6	-13.74	-0.89	-2.13	0		-2.48	-5.02	-7.5	1.21	-2.94	0		7.39	-3.01	-9.97	2.64	-4.63	0
-189.9	10.31	0.54	-9.31	1.01	-0.82	0		6.36	-3.19	-13.19	-2.8	-2.04	0		1.13	-5.26	-7.79	-2.18	-3.16	0		9.29	-2.46	-10.7	-0.04	-2.13	0
-189	8.52	1.35	-8.55	0.37	-5.08	0		6.6	-3.31	-12.96	-2.9	-4.43	0		2.17	0.14	-7.69	1.74	0.1	0		7.58	-1.14	-10.91	0.48	-2.61	0
-188.1	10.78	3.16	-5.37	3.48	0.37	0		2.49	-3.81	-12.35	-2.57	-3.32	0		-3.43	-4.51	-8.69	-0.04	-6.74	0		9.77	-3.08	-8.4	6.55	-1.22	0
-187.2	7.27	1.35	-6.9	-0.41	0.06	0		7.22	0.66	-9.82	0.42	0.36	0		1.13	1.31	-4.97	3.35	-1.52	0		8.61	-3.43	-7.91	1.91	-3.93	0
-186.3	11.13	4.02	-7.44	2.06	-0.84	0		7.53	-1.8	-9.38	-1.17	-0.73	0		2.99	-2.57	-4.63	2.88	-3.64	0		8.52	-3.76	-8.73	1.3	-5.27	0
-185.4	12.26	2.62	-2.54	0.64	2.12	0		4.87	-2.51	-12.14	-2.37	-2.14	0		-0.72	-2.89	-9.83	1.21	-2.8	0		6.33	-5.35	-14.21	0.12	-4.57	0
-184.5	7.12	-1.61	-7.97	-1.64	-4.2	0		1.83	-5.13	-8.03	-3.49	-4.92	0		0.83	1.8	-1.49	4.13	-0.43	0		11.45	1.57	-2.91	8.12	1.82	0
-183.6	9.5	1.33	-7.97	0.89	-0.57	0		6.57	-1.28	-5.45	3.57	-1.37	0		3.95	0.64	-0.12	4.69	0.75	0		10.12	-2.45	-6.19	2.78	-1.68	0
-182.7	10.24	3.73	-4.45	1.13	0.39	0		7.26	1.4	-5.43	1.93	-0.84	0		-1.3	-1.11	-5.12	2.49	-2.18	0		4.63	-0.12	-7.41	2.74	-1.39	0
-181.8	6.97	-2.09	-7.13	-0.45	-4.25	0		4.51	-2.38	-8.53	1.09	-2.73	0		1.74	-5.54	-5.07	2.48	-3.35	0		10.04	-4.51	-10.31	2.06	-3.92	0
-180.9	7.01	2.31	-8.62	1.86	-0.95	0		7.39	-2.5	-9.28	0.17	-4.16	0		-0.94	-2.97	-5.09	-1.8	-5.75	0		8.59	0.31	-6.45	2.16	-0.22	0
-180	8.71	0.48	-6.83	-2.34	-2	0		5.38	-3.86	-8.73	0.33	-1.05	0		0.88	-1.93	-4.9	3.22	-4.39	0		5.95	-1.36	-8.47	-0.49	-2.93	0
-179.1	8.23	-0.07	-6.52	-1	-2.96	0		6.33	-0.67	-7.75	3.47	-0.55	0		0.9	-0.47	-3.86	2.87	0.07	0		7.6	-2.82	-7.84	0.23	-0.06	0
-178.2	7.02	1.1	-8.2	-1.56	-2.91	0		6.43	-1.21	-10.28	0.53	-1.78	0		0.49	-1.3	-5.41	0.54	-1.68	0		6.11	-2.56	-10.89	0	-2.3	0
-177.3	9.73	0.89	-4.61	-0.29	0.03	0		5.57	-0.92	-10.37	0.31	-1.57	0		0.74	-2.25	-7.34	0.47	-3.02	0		7.14	-2.53	-9.26	2.3	-4.39	0
-176.4	9.22	1.13	-5.32	3.58	-0.22	0		7.21	0.74	-7.36	3.18	1.56	0		1.13	-0.65	-5.69	5.78	-1.34	0		7.96	0.76	-8.1	4.74	-0.65	0
-175.5	6.45	-1.87	-8.62	-0.66	-2.79	0		4	-2.42	-9.91	1.42	-2.11	0		1.76	-0.06	-3.92	2.79	-0.36	0		7.64	-0.35	-6.33	2.8	0.8	0
-174.6	7.79	-0.7	-2.97	1.74	0.52	0		2.72	-1.69	-7.61	-0.44	-4.71	0		-0.87	-4.11	-6.28	-2.19	-7.31	0		8.83	-3.45	-6.36	1.31	-0.83	0
-173.7	9.14	3.25	-6.99	2.46	-0.01	0		4.62	1.56	-8	3.64	2.76	0		3.62	-0.15	-3.65	5.33	1.39	0		7.04	-4.31	-7.54	2.8	-3.12	0
-172.8	10.11	1.32	-3.63	-0.52	0.09	0		6.28	-3.08	-8.85	2.07	-4.59	0		0.6	-2.18	-5.38	1.55	-3.64	0		5.13	-2.61	-9	-0.13	-3.11	0
-171.9	9.28	2.2	-4.3	1.48	0.48	0		7.83	3.4	-6.6	5.33	1.37	0		3.14	2.18	-3.46	5.22	-0.68	0		7.92	-0.81	-6.76	1.63	-1.01	0
-171	7.98	1.08	-5.53	-0.73	1.07	0		6.56	1.04	-6.73	2.89	0.08	0		3.83	0.54	-2.71	5.36	0.31	0		6.93	-3.08	-9.62	2.87	-4.13	0
-170.1	10.1	1.33	-3.66	1.94	0.76	0		8.24	-1.75	-6.85	3.86	-0.95	0		1.62	-1.56	-4.67	0.43	-2.86	0		7.26	-2.08	-7.03	1.6	-3.08	0
-169.2	7.38	3.31	-8.3	-2.38	-2.51	0		5.92	0.86	-6.33	1.85	-0.51	0		0.68	0.78	-3.94	2.55	-0.23	0		9.14	-0.52	-8.63	1.98	0.47	0
-168.3	6.66	-1.4	-7.14	-0.64	-5.95	0		6.3	-2.44	-9.12	-2.23	-1.6	0		-0.08	0.48	-4.93	1.09	-2.22	0		7.1	0.42	-6.67	7.04	-1.12	0
-167.4	9.93	1.6	-1.97	1.52	0.54	0		7.95	1.32	-6.17	5.08	0.92	0		2.85	-0.34	-3.17	4.33	-0.02	0		5.23	-3.48	-7.71	1.09	-1.22	0
-166.5	10	4.45	-5.55	3.26	3.07	0		3.96	-0.77	-7.96	-0.01	-0.66	0		1.9	0.87	-4.72	0.92	-1.15	0		8.08	-1.16	-7.28	2.12	-1.78	0
-165.6	11.66	2.86	-6.29	2.84	1.26	0		2.85	-1.38	-10.03	-0.76	-0.74	0		-1.09	-1.77	-4.71	3.49	-0.04	0		6.05	-1.79	-8.98	1.47	-4.12	0
-164.7	8.01	1.68	-6.13	1.65	0.8	0		4.75	-1.9	-8.4	3.25	-1.81	0		-0.31	-2.04	-4.66	0.91	-4.69	0		3.07	-4.06	-8.36	-0.57	-5.17	0
-163.8	7.89	0.96	-8.46	-1.4	-2.51	0		3.55	0.29	-8.38	1.23	0.07	0		-2.01	-2.25	-6.07	-0.11	-5.63	0		6.41	-0.48	-7.59	2.36	-2.7	0
-162.9	4.08	0.79	-8.93	-2.23	-5.01	0		1.37	-3.16	-10.37	-0.79	-2.95	0		-2.23	-2.59	-4.5	-1.76	-4.06	0		4.84	-4.08	-6.36	0.54	-1.58	0
-162	5.17	-0.95	-7.4	-2.35	1.85	0		7.32	-2.46	-8.28	0.89	0.19	0		1.87	-3.77	-4.86	3.11	-2.85	0		7.15	-2.06	-8.14	3.98	-1.13	0
-161.1	7.82	1.05	-3.47	3.52	0.14	0		4.59	-1.63	-7.49	-0.5	0.91	0		1.39	0.86	0.29	3.23	2.28	0		14.16	3.05	-1.47	5.58	3.97	0
-160.2	8.32	1.78	-4.22	0.74	0.3	0		4.32	-3.22	-5.84	-2.54	-1.39	0		1.76	-1.75	-2.04	1.77	-3.11	0		8.89	-2.14	-6.34	2.88	-2.43	0
-159.3	8.46	1.14	-5.64	1.9	-1.15	0		6.76	-0.38	-5.54	2.69	1.38	0		1.99	4.03	-2.65	6.66	-1.34	0		9.94	1.3	-4.9	6.33	-0.41	0
-158.4	7.13	-0.64	-4.85	0.28	-2.04	0		3.13	-0.71	-6.24	-0.09	-2.56	0		-0.12	0.57	-3.27	2.51	-2.78	0		7.77	0.2	-4.71	2.67	0.99	0
-157.5	6.81	2.32	-4.87	0.5	-2.58	0		6.03	-0.09	-5.24	2.27	2.01	0		2.81	0.1	-1.88	1.14	-1.26	0		5.48	0.77	-4.29	1.79	-1.24	0
-156.6	7.99	0.64	-3.81	0.53	-0.46	0		7.83	0.69	-6.32	1.28	1.81	0		3.18	0.63	-3.8	2.79	2.18	0		12.84	2.64	-1.35	4.27	2.29	0
-155.7	5.26	-2.82	-6.16	-3.18	-3.54	0		1.2	-5.07	-11.68	-3.72	-3.7	0		-0.81	-1.48	-3.44	1.97	-1.93	0		8.58	-1.22	-5.98	2.02	1.27	0
-154.8	4.78	0.7	-6.24	2.2	-4.34	0		3.21	1.05	-7.08	1.66	-3.02	0		3.64	2.95	0.15	6.1	0.38	0		9.17	-1.06	-4.85	2.65	1.01	0
-153.9	9.41	3.35	-2.88	2.51	-1.28	0		4.86	-2.28	-9.22	0.34	-2.44	0		-1.82	-4.49	-5.42	-0.06	-1.7	0		2.98	-3.87	-10.89	0.44	-2.2	0
-153	5.88	-1.08	-6.8	-0.73	-5.5	0		4.75	-2.4	-7.05	-1.47	-3.04	0		1.24	-1.49	-3.38	3.88	-1.61	0		6.41	-0.91	-7.16	2.51	-1.64	0
-152.1	9.6	1.15	-1.44	1.06	-1.03	0		5.24	0.47	-6.17	2.32	-0.13	0		-0.68	-4.21	-4.81	-1.13	-2.93	0		7.36	-5.38	-6.21	1.47	-1.01	0
-151.2	5.21	1.26	-4.48	1.12	-3.89	0		4.27	-4.27	-7.16	-1.12	-1.56	0		2.81	-3.36	-4.85	1.27	-2.15	0		5.38	-3.54	-7.37	1.49	-3.96	0
-150.3	9.58	0.84	-5.13	2.99	3.44	0		5.87	1.23	-7.41	0.79	1.39	0		2.93	1.12	-4.25	1.08	-0.5	0		5.95	-4.32	-6.13	2.8	0.54	0
-149.4	11.53	1.62	-3.09	-0.93	-2.14	0		7.17	-0.41	-6.77	-2.21	0.43	0		-0.58	-4.02	-6.67	-0.18	-2.09	0		4.25	-3.66	-8.72	0.55	-2.04	0
-148.5	7	2.01	-4.67	0.99	-3.04	0		6.86	0.18	-6.84	2.03	0.86	0		3.59	-2.84	-2.86	4.88	2.23	0		8.52	-3.06	-5.9	4.58	1.18	0
-147.6	9.16	4.43	-5.39	0.7	-1.59	0		8.6	1.45	-5.72	1.84	-0.1	0		3.16	-0.83	-1.3	3.3	1.13	0		8.83	1.09	-5.07	5.81	-1.15	0
-146.7	6.97	0.51	-4.49	-1.68	-2.71	0		3.69	-1.01	-7.63	0.22	-1.44	0		-1.7	-3.84	-6.06	1.6	-1.37	0		4.59	-1.61	-7	0.81	-1.65	0
-145.8	4.4	1.39	-2.91	3.13	-2.38	0		4.61	-1.1	-4.54	0.2	-1.25	0		3.97	1.8	-1.52	3.11	-0.2	0		5.3	-1.97	-6.35	2.29	-0.72	0
-144.9	6.41	-0.02	-4.05	0.93	0.36	0		3.13	-2.81	-5.24	1.2	0.18	0		-2.86	-1.9	-3.5	2.52	-4.06	0		5.45	1.55	-4.52	4.45	1.11	0
-144	5.76	-0.43	-8.19	-1.81	-4.21	0		3.55	-0.98	-7.96	1.94	0.89	0		-0.01	-1.72	-2.48	2.87	0.17	0		4.28	-4.84	-5.37	-0.26	-0.34	0
-143.1	5.49	-0.46	-6.55	-2.16	-3.41	0		5.81	0.15	-5.34	0.76	-3.4	0		2.12	-0.12	-4.47	3.11	-3.01	0		7.81	0.29	-6.18	3.07	-2.22	0
-142.2	7.19	-0.48	-7.41	-2.48	-1.04	0		3.49	0.83	-5.55	1.33	1.84	0		-1.6	-0.38	-5.29	1.65	-0.79	0		6.36	-1.92	-7.71	2.95	-0.79	0
-141.3	4.81	2.14	-5.15	0.73	-0.45	0		7.58	1.25	-3.34	5.69	3.57	0		3	0.23	-3.1	4.35	1.42	0		4.6	-3.51	-6.17	-0.9	-3.07	0
-140.4	4.21	0.26	-6.42	-0.98	-0.82	0		0.39	-2.88	-7.72	-0.87	-2.17	0		2.28	0.32	-0.73	3.91	0.33	0		8.2	0.27	-2.16	4.17	2.02	0
-139.5	6.35	2.56	-3.42	0.6	1.38	0		5.97	3.59	-5.12	1.63	2.76	0		2.36	4.11	-2.89	0.15	0.17	0		5.33	-2.06	-5.55	-0.42	-1.18	0
-138.6	7.77	-1.97	-4.93	0.64	-2.23	0		4.77	-1.23	-5.64	4.29	-0.82	0		1.8	-2.45	-3	3.45	-3.11	0		6.6	-3.67	-5.98	1.59	-1.95	0
-137.7	8.25	2.24	-3.46	2.27	3.31	0		4.32	-1.9	-6.86	2.1	1.22	0		-1.47	-4	-2.55	-0.68	-0.69	0		8.03	-1.97	-3.79	2.3	-0.31	0
-136.8	9	1.07	-2.28	2.13	-1	0		3.96	-2.01	-7.99	0.51	1.92	0		0.58	-2.64	-5.33	-1.53	0.34	0		4.36	-1.91	-4.75	1.26	-0.66	0
-135.9	5.49	-0.14	-6.15	0.56	0.62	0		4.86	0.37	-4.62	1.21	2.54	0		-4.8	-4.56	-6.01	-2.57	-5.2	0		5.29	0.74	-4.67	1.53	-1.67	0
-135	6.41	2.05	-2.64	3.22	0.13	0		5.46	1.55	-4.89	3.26	0.19	0		3.38	3.93	-3.03	4.15	-0.12	0		8.05	1.99	-1.78	5.69	2.36	0
-134.1	6.22	-0.26	-5.38	0.68	-3.31	0		6.16	0.36	-5.84	3.62	-2.45	0		3.86	0.32	-1.45	3.55	2.13	0		6.04	-1.56	-3.6	2.66	1.43	0
-133.2	7.58	2.29	-1.79	2.43	0.75	0		2.11	-2.68	-3.87	-0.64	-0.2	0		-3.72	-3.5	-4.03	1.29	-2.3	0		5	-1.41	-7.45	1.88	-1.44	0
-132.3	1.94	-2.21	-6.28	-4.47	-5.89	0		1.28	-3.36	-9.18	-1.61	-4.53	0		3.08	0.34	-1.27	4.13	-1.19	0		9.45	1.86	-0.09	3.39	1.4	0
-131.4	3.16	-4.51	-8.83	-2.85	-5.44	0		4.05	-3.63	-7.79	-0.35	-1.62	0		0.56	-2.55	-4.98	-0.87	-1.77	0		5.19	-2.02	-6.26	0.64	-1.53	0
-130.5	2.14	-2.07	-6.19	-2.01	-2.84	0		0.51	-3.45	-9.64	-1.27	-3.76	0		0.36	-1.51	-4.67	1.85	-0.64	0		7.71	0.38	-5.36	1.1	0.52	0
-129.6	3.66	-1.95	-3.79	-2.12	-1.63	0		4.49	-1.39	-4.62	-1.75	1.76	0		4.87	1.87	-0.97	2.55	4.23	0		8.38	0.88	-4.64	3.25	5.45	0
-128.7	2.88	-6.05	-6.65	-2.25	-4.55	0		3.97	-5.86	-6.27	-1.94	-5.99	0		-0.24	-3.17	-5.04	-1.95	-3.17	0		5.23	-0.99	-5.99	2.86	3.34	0
-127.8	3.93	0.81	-4.59	-1.01	0.16	0		5.27	-0.78	-6.35	-0.82	-1.01	0		-0.01	-3.42	-3.3	0.63	-2.23	0		5.54	-0.87	-5.94	3.81	4.61	0
-126.9	5.29	2.19	-3.36	-0.99	-0.19	0		2.79	-1.62	-8.17	-3.1	-1.21	0		1.57	0.91	-5.1	3.2	-1.02	0		4.15	0.84	-4.34	4.42	-0.42	0
-126	5.82	3.02	-2.15	-0.37	-2.1	0		2.95	-0.79	-7.18	0.17	-5.11	0		-1.56	-2.45	-5.7	1.45	-3.18	0		4.83	-0.6	-3.75	2.57	0.83	0
-125.1	7.53	1.51	-0.34	2.99	-1.04	0		8.02	-0.3	-3.24	2.88	0.6	0		4.31	-0.48	-2.58	3.72	1.23	0		7.73	3.65	-2.87	7.89	4.2	0
-124.2	4.11	0	-4.78	-0.27	-3.63	0		1.37	-3.14	-8.73	-0.41	-4.56	0		-0.18	-4.17	-4.2	-1.28	-5.65	0		4.69	-1.4	-7.73	1.03	-2.17	0
-123.3	3.08	-3.34	-4.6	-1.78	-2.66	0		3.39	-1.04	-3.6	-1.29	-1.54	0		0.65	-1.05	-0.68	-0.13	-2.36	0		5.66	-1.06	-1.81	3.1	2.05	0
-122.4	7.75	1.44	-3.53	-0.27	-2.11	0		7.4	-1.22	-4.49	1.81	-1.17	0		-0.91	-5.37	-4.57	-0.77	-2.13	0		4.02	-2.42	-6.75	2.49	-1.2	0
-121.5	6.34	0.24	-3.79	1.53	-1.84	0		2.36	-0.75	-6.75	-0.23	-0.65	0		-1.25	-0.85	-3.72	1.59	-0.58	0		5.19	-1.38	-4.54	3.84	2.41	0
-120.6	3.83	0.96	-6.35	-0.51	-3.29	0		3.06	-1.42	-7.86	-0.2	-1.2	0		0.37	-0.74	-1.7	0.11	-0.36	0		2.68	-0.86	-6.02	0.93	-2.77	0
-119.7	5.54	4.79	0.65	5.62	-0.05	0		2.76	1.37	-7.49	0.42	-2.02	0		0.67	-0.73	-3.85	0.3	-2.06	0		5.87	-2.83	-4.88	1.43	1.57	0
-118.8	7.37	4.61	1.01	2.23	0.58	0		3.47	-0.09	-5.65	1.25	-1.3	0		-0.85	-1.36	-2.06	2.07	1.6	0		4.83	1.11	-2.48	3.02	1.82	0
-117.9	3.24	0.09	-5.14	1.01	-2.49	0		1.64	-1	-7.55	-0.37	-2.17	0		-2.94	-2.94	-5.77	0.01	-2.13	0		2.38	-4.33	-6.21	1.27	-2.07	0
-117	5.36	1.11	-2.88	1.28	0.49	0		2.1	2.55	-7.38	-0.98	-0.5	0		0.45	0.75	-3.8	2.08	-0.7	0		2.33	0.21	-4.21	2.57	-1.35	0
-116.1	5.88	2.63	-3.07	2.42	-2.4	0		4.82	-0.21	-7.04	0.61	-1.55	0		-0.34	-2.46	-5.94	0.14	-1.45	0		7.39	1.1	-3.11	0.54	0.14	0
-115.2	7.73	1.91	-3.85	3.05	-0.23	0		6.51	-3.06	-5	-1.36	-0.46	0		0.53	-0.21	-1.81	1.85	0.65	0		4.72	0.04	-3.18	1.95	0.18	0
-114.3	3.69	-1.38	-2.32	-1.19	-3.72	0		3.72	0.73	-5.51	-1.02	-3.27	0		-1.6	-2.02	-3.9	-0.64	-3	0		1.77	-3.72	-5.06	1.4	-2.47	0
-113.4	0.28	-5.08	-6.13	-3.01	-4.33	0		2.99	-2.21	-5.31	-0.65	-1.67	0		2.33	1.24	-0.7	2.31	-0.45	0		5.69	-1.41	-3.05	3.24	-2.04	0
-112.5	7.1	-1.3	-2.88	0.83	-0.03	0		2.79	-0.73	-2.25	1.58	-2.05	0		-2.05	-0.56	-2.69	-1.12	-5.05	0		5.93	-0.97	-1.38	-0.41	0.68	0
-111.6	1.73	-3.29	-6.27	-0.21	-4.01	0		3.21	-0.23	-3.85	0.9	-2.85	0		-0.09	-0.33	-3.1	2.64	-1.55	0		6.71	0.1	-3.95	4.16	1.36	0
-110.7	3.3	2.96	-4.78	-1.66	0.07	0		-0.23	-1.53	-5.18	-1.7	-0.31	0		-3.39	-4.27	-4.25	-1.46	-1.67	0		2.4	-2.01	-4.18	1.9	-1.73	0
-109.8	6.4	1.22	-4.86	0.61	-1.33	0		5.41	-0.24	-6.83	1.91	0.97	0		3.05	0.87	-0.56	2.61	1.26	0		6.35	2.65	-2.27	2.51	0.96	0
-108.9	2.19	-2.77	-2.57	-1.13	-1.04	0		5.76	2.11	-3.69	1.37	1.38	0		3.3	1.37	-0.42	2.7	1.16	0		7.5	-2.32	-2.86	3.22	-0.52	0
-108	5.97	3.43	-2.24	5.17	3.38	0		3.28	-0.68	-5.31	1.75	-1.38	0		-0.51	-0.4	-1.94	1.83	-2.77	0		2.68	-1.19	-3.79	0.2	0.09	0
-107.1	5.48	3.58	-3.61	3.28	1.42	0		2.77	0.47	-4.27	1.73	-1.09	0		0.1	0.51	-1.67	1.48	-0.12	0		5.09	-2.54	-0.43	1.95	0.55	0
-106.2	5.79	1.85	-0.75	4.01	0.8	0		3.89	-3.62	-5.66	-0.42	-1.31	0		1.93	-1.72	-2.55	0.77	-1.29	0		5.15	-1.24	-2.65	0.55	2.2	0
-105.3	4.52	-2.08	-3.34	-1.99	-1.33	0		0.66	-1.59	-5.49	-3.14	-1.29	0		-2.38	-1.57	-3.33	-0.77	-3.71	0		1.06	-1.08	-4.92	0.71	-1.3	0
-104.4	7.32	2.02	1	3.52	2.93	0		5.45	2	-1.36	0.87	2.5	0		2.02	-2.5	-2.67	1.21	-1.56	0		4.66	-3.42	-2.54	1.47	-0.36	0
-103.5	4.42	-0.74	-2.97	-1.51	-2.87	0		4.44	1.73	-1.19	4.1	0.98	0		3.83	2.11	1.07	4.79	2.65	0		5.32	1.99	-1.32	3.87	4.06	0
-102.6	4.3	3.16	-2.69	-0.8	-1.23	0		3.75	3.93	-1.13	3.63	1.47	0		0.51	-0.12	1.18	1.53	-1.36	0		6.78	2.35	-0.92	2.38	0.4	0
-101.7	2.66	-0.45	-7.03	-2.94	-2.25	0		3.35	-0.62	-6.57	-1.43	0.44	0		-1.23	-1.41	-1.86	-0.89	-2.04	0		3.88	0.28	-3.24	1.46	-0.68	0
-100.8	6.81	1.07	0.06	4.07	4.14	0		-0.76	-0.45	-5.12	-0.74	-2.71	0		-2.22	-1.34	-3.47	0.38	-3.67	0		2.51	-2.81	-2.87	2.22	-2.79	0
-99.9	-0.06	-2.36	-4.97	-1.55	-4.82	0		4.76	-2.15	-4.8	-0.95	-1.56	0		0.61	-1.19	-3.31	0.21	-3.43	0		4.32	0.04	-1.82	3.5	-1.86	0
-99	2.41	-0.21	-3.04	0.88	-4.25	0		4.33	1.09	-3.67	2.86	1.13	0		1.13	0.73	-1.34	3.37	2.53	0		4.21	0.66	-3.08	1.34	-0.73	0
-98.1	3.37	0.42	-6.83	-0.25	-1.08	0		-0.54	-1.74	-6.29	-2.35	-1.47	0		-0.32	-0.23	-3.84	-0.87	-0.47	0		3.14	-0.89	-4.04	0.37	1.53	0
-97.2	5.25	0.07	-2.95	-2.03	1.77	0		3.12	0.14	-5.8	0.24	-0.29	0		1.39	-0.55	-2.05	1.33	0.31	0		5.14	-2.54	-2.11	2	0.99	0
-96.3	0.49	-1.86	-6.22	0.11	-3.82	0		1.07	-1.53	-4.29	1.21	2.12	0		1.64	-0.66	-1.73	2.35	2.74	0		4.22	-1.04	-1.3	2.43	1.93	0
-95.4	4.57	1.49	-2.82	1.36	-0.14	0		4.49	-1.43	-5.05	0.07	-2.05	0		3.7	0.55	0.85	3.14	1.29	0		5.38	1.04	-0.85	2.65	1.13	0
-94.5	4.15	-0.26	-0.11	1.87	-1.94	0		3.08	-0.47	-2.8	2.39	-1.03	0		1.3	0.83	-0.37	4.9	-0.34	0		2.18	0.05	-4.28	1.71	-0.32	0
-93.6	2.99	0.02	-4.06	-0.88	-2.73	0		2.6	0.68	-6.05	-0.17	-0.39	0		0.98	-0.15	-2.63	1.79	0.77	0		3.87	-1.9	-0.33	4.08	-0.04	0
-92.7	3.17	-1.48	-5.57	-0.14	-1.37	0		5.84	-1.21	-4.87	0.21	1.18	0		2.27	1.24	-0.35	3.53	2.03	0		5.18	0.39	-2.54	4.01	2.42	0
-91.8	3.41	-0.2	-3.67	0.18	-1.22	0		6.38	2.79	-1.63	0.71	0.33	0		1.46	1.01	0.02	0.47	1.77	0		2.58	0.43	-3.91	2.25	-0.44	0
-90.9	2.19	-1.71	-2.82	1.91	-0.3	0		2.62	-1.25	-3.29	-0.13	0.15	0		-0.07	-2.26	-3.96	-1.84	-1.89	0		4.99	2.1	-0.86	4.87	3.13	0
-90	2.58	1.13	-1.55	0.34	-1.44	0		1.05	0.29	-4.71	-2.37	-1.69	0		1.21	-0.1	-1.92	-0.39	-1.33	0		5.02	-2.09	-5.1	2.77	0.52	0
-89.1	2.09	1.14	-3.48	-1.99	-1.74	0		4.43	-1.17	-2.69	1.11	-1.23	0		1.36	1.01	-1.01	2.97	-1.64	0		4.75	0.69	-2.32	1.48	-0.57	0
-88.2	1.56	-0.81	-4.07	0	-1.69	0		6.05	-1.42	-0.85	1.83	1.08	0		3.28	1.74	2.93	2.39	3.4	0		4.37	-1.79	1.53	2.56	1.11	0
-87.3	1.96	-0.63	-2.86	0.49	-1.17	0		1.17	-2.3	-4.64	2.95	-0.8	0		1.65	0.27	-0.82	1.68	-0.08	0		6.47	0.3	-0.57	3.16	0.71	0
-86.4	7.79	3.31	0.88	2.28	3.49	0		4.06	1.99	0.13	2.32	2.15	0		0.79	0.88	-1.82	0.59	0.25	0		3.01	-1.6	-5.39	-0.16	-1.57	0
-85.5	4.43	1.57	-0.27	0.86	-0.82	0		4.57	0.12	-5.08	0.5	-2.57	0		2.4	-1.7	-2.75	-1.81	0.81	0		3.41	-1.18	-3.36	-2.55	0.01	0
-84.6	3.92	-0.04	-2.48	1.7	-0.76	0		1.61	-2.13	-4.37	1.66	-1.98	0		-1.81	-3.75	-2.4	-0.73	-2.22	0		3.45	-0.83	0.48	1.7	0.9	0
-83.7	2.23	-1.47	-2.84	0.61	-0.74	0		6.1	-0.12	-2.87	1.72	2.56	0		1.31	-2.38	-1.93	0.73	-0.36	0		2.73	0.09	-4.35	1.84	-1.17	0
-82.8	0.68	-3.24	-6.07	-1.6	-3.46	0		3.73	2.79	-2.94	0.9	-0.29	0		-0.39	-0.34	-2.8	-0.87	-2.98	0		1.65	-2.51	-3.66	0.32	0.3	0
-81.9	2.16	0.8	-1.4	0.78	-1.38	0		3.96	2.81	-2.25	3.26	1.77	0		1.18	3.12	-0.59	4.2	1.25	0		3.28	2.48	-2.75	2.71	2.58	0
-81	5.03	0.94	-2.12	-1.27	1.44	0		0.53	1.05	-3.93	0.85	-0.4	0		-0.44	0.25	-1.81	-1.19	-1.02	0		4.72	-1.3	-2.43	-0.49	0.65	0
-80.1	2.23	-1	-4.13	-1.76	-3.48	0		3.98	-0.89	-4.33	0.87	0.12	0		3.14	0.87	-0.72	3	1.4	0		6.64	4.55	1.89	7.12	3.94	0
-79.2	1.55	-2.06	-4.12	1.21	-3.5	0		3.49	-1.66	-0.12	3.23	-1.77	0		-0.43	-4.24	-3.08	-0.02	-3.47	0		2.39	-2.87	-5.36	1.69	1.97	0
-78.3	1.48	0.99	-5.46	2.4	-1.76	0		2.85	1.43	-6.36	-0.71	-0.44	0		1.39	0.18	-3.33	-0.87	-0.8	0		7.44	3.01	-0.45	2.01	2.79	0
-77.4	2.36	-0.68	-6.08	0.84	-4.33	0		-1.24	-3.51	-6.92	-2.67	-4.05	0		-0.84	-3.5	-4.01	1.16	-0.77	0		6.96	1.79	-1.87	3.9	1.47	0
-76.5	4.21	0.06	-2.58	2.55	-0.18	0		2.01	-2.35	-5.07	0.64	-2.31	0		3.51	-0.69	0.19	3.47	-0.26	0		5.07	-0.25	-2.98	2.24	1.13	0
-75.6	4.19	2.46	-1.71	1.02	-2.6	0		0.97	1.33	-5.8	1.82	0.22	0		-2.39	-1.89	-2.52	-2.08	-1.08	0		5.36	0.32	0.5	0.37	2.57	0
-74.7	5.53	1.3	-2.11	0.61	-2.01	0		2.86	-0.65	-4.03	0.04	0.97	0		0.68	1.03	-0.12	2.14	1.81	0		4.06	1.21	1.04	1.68	1.89	0
-73.8	4.8	0.04	0.84	0.24	-0.07	0		2.45	2.77	-1.08	1.81	3.52	0		-3.05	-0.76	-3.73	-3.09	0.23	0		2.46	0.97	-2.92	2.27	1.71	0
-72.9	1.24	-2.04	-3.43	-3.26	-2.15	0		6.82	1.73	-1.32	2.76	1.73	0		2.3	-0.53	0.46	2.9	0.55	0		0.07	-0.6	-4.24	1.05	1.73	0
-72	4.23	3.58	-0.81	0.63	1.42	0		-0.81	-0.16	-5.66	0.22	-0.64	0		-1.7	-0.13	-1.76	2.54	-0.27	0		1.44	-1.86	-3.26	1.76	-0.28	0
-71.1	3.48	0.97	-3.06	0.72	-2.44	0		2.25	-1.2	-3.37	2.12	-1.87	0		1.81	-1.95	1.27	1.24	-1.03	0		3.77	-1.57	-2.6	0.6	-0.31	0
-70.2	4.65	3.95	-0.42	3.12	4.09	0		1.36	-1.92	-6.13	-1.86	1.86	0		-1.63	-3.82	-6.4	-1.87	-2.28	0		4.76	-0.2	-2.3	2.86	-0.54	0
-69.3	0.32	0.56	0.34	1.49	-2.95	0		2.91	1.3	-1.46	1.18	-1.52	0		-0.25	1.41	-2.64	-0.54	0.89	0		2.03	-3.6	-4.38	-0.02	1.89	0
-68.4	2.05	-2.15	-5.25	-0.25	-0.34	0		0.88	-3.52	-1.93	-1.75	0.35	0		-1	-3	-0.3	-0.74	-1.31	0		0.11	-1.48	-2.03	-0.66	0.05	0
-67.5	2.94	2.08	-1.56	-0.18	-0.57	0		3.32	3.61	-3.05	0.66	3.22	0		-2.63	1.75	-1.8	-2.59	-2.93	0		2.72	0.67	-0.78	-1.9	-1.38	0
-66.6	0.04	-1.81	-0.46	-1.21	-2.63	0		3.47	2.82	2.89	1.97	5.45	0		0.41	-0.34	3.14	2.33	3.91	0		2.45	-1.64	-1.84	3.43	-0.15	0
-65.7	0.36	-1.29	-2.47	-1.85	-3.28	0		1.01	-1.97	-0.8	0.29	1.57	0		1.68	-2.21	0.39	-1.38	1.08	0		4.47	-1.52	-2.42	1.36	0.19	0
-64.8	4.01	2.62	-2.84	3.37	0.38	0		2.1	-0.67	-4.21	1.55	-0.17	0		-1.7	-5.27	-4.79	-3.46	-3.12	0		4.05	-0.95	-0.75	0.46	0.04	0
-63.9	1.68	-0.48	-2.87	0.84	-1.17	0		1.69	-1.01	-2.83	0.27	-0.32	0		-1.32	-0.7	-2.05	-0.92	-1.03	0		0.36	1.03	-0.03	2.46	1.84	0
-63	3.76	-0.15	-2.23	3.28	-0.78	0		4.57	1.6	-0.53	2.8	1.63	0		-1.24	-1.44	0.86	-0.17	1.6	0		0.86	-2.18	-1.84	0.12	0.47	0
-62.1	-0.92	2.55	-4.28	-1.29	-0.82	0		-2.49	-4.66	-6.13	-3.59	-2.17	0		1.68	-3.91	-1.95	0.53	3.38	0		2.66	-0.37	-0.9	1.76	1.42	0
-61.2	4.3	1.66	0.06	3.46	1.84	0		0.73	0.27	-2.38	0.4	0.79	0		-1.56	-0.72	-2	-0.72	-1.63	0		3.36	0.74	0.71	4.72	0.81	0
-60.3	1.57	1.21	-1.65	1.67	-0.86	0		1.3	0.81	-1.11	0.25	-1.11	0		2.16	3.45	4.05	2.13	1.45	0		3.77	0.21	1.85	1.81	4.09	0
-59.4	0.46	-0.47	-1.75	2.02	-2.8	0		-2.31	-0.93	-4.68	-1.15	-3.39	0		-2.59	-1.63	-0.71	-0.75	-1.59	0		1.27	1.08	-0.04	2.01	0.76	0
-58.5	3.34	0.49	1.6	3.99	-0.59	0		-0.88	-0.36	-3.44	2.05	-0.78	0		-4.33	-3.88	-4.62	-2.69	-2.81	0		-0.63	-4.31	-2.77	-3.5	-1.56	0
-57.6	1.88	-1.48	0.2	-0.42	-0.5	0		1.37	1.62	-0.16	1.28	2.53	0		0.64	4.12	1.03	1.48	1.94	0		6.32	2.02	1.39	2.75	1.56	0
-56.7	4.41	1.85	-0.45	0.97	1.62	0		1.09	2.2	-1.14	0.84	0.97	0		3.5	1.59	-0.16	2.54	2.54	0		-1.06	-2.02	-2.84	-0.99	2.2	0
-55.8	2.68	0.33	0.72	1.33	1.48	0		4.14	3.63	-0.25	2.5	4.23	0		-0.03	1.86	0.32	1.97	1.1	0		2.54	3.19	0.44	3.73	6.78	0
-54.9	1.9	0.32	-3.39	-2.39	-2.71	0		-0.25	-2.84	-4.47	1.88	0.47	0		-0.59	-0.36	-3.05	2.03	0.06	0		3.46	1.62	-1.43	0.14	1.6	0
-54	1.12	1.8	-0.97	3.49	-2.79	0		1.6	2.04	-4.79	-0.56	-0.42	0		-1.87	0.05	-1.98	0.99	0.7	0		3.71	-1.41	-0.71	2.53	0.72	0
-53.1	1.17	-0.18	-1.1	-1.73	-3.27	0		-0.96	-0.39	-3.98	-1.89	-1.49	0		-2.18	-2.47	-2.92	0.68	-2.38	0		3.63	1.86	-0.06	3.6	3.59	0
-52.2	4.99	2.77	1.15	5.89	1.4	0		2.81	0.79	-0.02	1.92	-0.21	0		-2.5	0.4	-0.59	-1.03	-2.04	0		3.24	1.23	-0.23	3.3	1.5	0
-51.3	2.7	-0.9	-2.53	0.41	-0.62	0		1.27	-3.11	-4.85	-1.11	-1.45	0		-2.33	-3.63	-4.39	-0.58	-1.2	0		1.74	0.44	-2.43	1.38	1.04	0
-50.4	1.58	1.43	-3.27	3.5	-2.15	0		0.08	1.03	-4.15	0.88	0.3	0		-0.32	1.65	-1	0.43	0.78	0		3.16	-0.57	-0.79	2.14	-0.26	0
-49.5	3.33	0.68	-2.89	2.17	-1.78	0		3.29	-1.19	-0.59	0.59	2.51	0		1.59	-0.59	1.02	-0.43	-0.17	0		2.14	2.43	0.13	0.95	0.38	0
-48.6	2.8	1.89	-0.39	3.77	2.27	0		0.9	0.14	-4.94	-1.12	-3.07	0		-1.95	-1.47	-1.94	0.21	-1.69	0		-0.96	-1.22	0.66	-0.06	1.7	0
-47.7	1.3	-1.95	0.51	1.19	1.89	0		0.75	1.6	-2.7	3.07	-0.08	0		-3.2	2.12	-2.08	0.62	0.34	0		1.26	0.5	0.48	-3.66	3.15	0
-46.8	0.67	-0.97	0.62	-1.6	-0.9	0		2.45	3.36	0.78	2.98	1.72	0		0.75	0.95	1.93	2.22	3.19	0		4.62	2.04	2.54	0.13	3.6	0
-45.9	4.77	1.8	-0.46	1.85	-1.01	0		0.51	0.33	-2.41	-2.06	-0.08	0		-2.6	-2.21	-1.27	-1.26	-1.73	0		-0.87	-1.68	-3.52	-1.43	-1.41	0
-45	1.69	2.62	1.19	3.03	1.11	0		-0.81	-0.01	-3.13	0.79	-0.69	0		1.12	0.47	1.1	1.39	3.46	0		3.11	-2.57	-2.33	0.15	2.39	0
-44.1	4.36	2.41	1.57	0.76	2.01	0		4.59	2.05	2.13	1.77	4.57	0		-0.73	-2.53	-0.21	-2.37	0.68	0		2.82	3.07	0.9	1.19	2.04	0
-43.2	0.87	-1.97	-1.08	-1.13	-3.53	0		3.58	2.99	0.15	1.44	0.71	0		-1.99	-1.78	-1.11	-2.27	-1.68	0		-2.68	-3.56	-2.76	-2.02	-0.04	0
-42.3	1.1	1.34	-1.18	-0.22	-1.94	0		3.11	3.14	0.63	3.62	1.54	0		2.54	4.08	3.22	3.23	3.14	0		2.16	0.2	-0.45	0.44	2.07	0
-41.4	0.65	-2.81	-3.98	-0.35	-3.91	0		2.34	0.77	-0.45	0.38	0.43	0		2.37	0.98	3.52	0.43	1.92	0		7.6	3.73	3.76	3.34	6.41	0
-40.5	3.51	4.34	2.76	6.04	2.13	0		1.26	2.06	0.67	2.75	4.24	0		-2.72	-0.37	-2.24	-2.87	0.34	0		2.68	1.1	-0.63	2.54	1.95	0
-39.6	1.31	2	-3.21	-2.69	0.8	0		1.31	-0.74	-3.3	-4.31	-0.03	0		2.39	1.42	-0.23	0.76	-0.04	0		-1.22	-0.41	-0.93	-0.78	0.74	0
-38.7	0.77	1.11	-1.86	0.32	-3.12	0		-0.58	-0.14	-1.34	-1.74	-0.04	0		-0.72	-0.67	-2.19	1.69	0.92	0		4.7	2.98	0.27	3.35	1.41	0
-37.8	-0.14	0.24	-1.42	-0.02	-1.2	0		2.02	2.68	0.66	1.9	0.5	0		1.87	2.34	-0.93	1.22	-0.43	0		0.67	-0.29	-1.17	0.74	-2.89	0
-36.9	2.44	0.19	-1.56	0.67	-0.34	0		6.73	1.74	1.72	3.36	4.7	0		1.37	-2.49	1.38	-0.03	2.28	0		2.82	1.16	2.31	3.98	4.23	0
-36	0.22	-0.55	0.93	-1.61	1.05	0		-0.27	1.68	-1.91	0.44	0.83	0		-0.7	1.3	0.61	2.71	1.37	0		2.37	1.68	1.38	3.23	2.7	0
-35.1	2.25	1.63	0.24	2.35	-0.14	0		5.81	3.88	4.05	5.48	4.44	0		0.69	-1.86	-0.66	-0.79	-0.08	0		2.13	0.72	-0.93	3.73	3.45	0
-34.2	3.15	1.66	1.23	1.5	1.83	0		6.09	2.76	0.2	1.94	3.02	0		1.55	3.43	0.77	1.37	1.91	0		1.68	2.75	-0.41	-0.25	3.25	0
-33.3	0.74	1.48	0.78	-0.66	-2.07	0		1.51	2.12	0.12	0.92	1.32	0		0.59	0.57	1.74	1.36	1.5	0		4.09	0.17	0.64	2.71	3.43	0
-32.4	-1.83	-2.05	-0.03	3.07	-2.29	0		3.28	0.37	2.12	4.49	3.11	0		1.72	0.8	0.6	1.91	3.89	0		3.02	1.58	0.46	1.09	2.58	0
-31.5	1.22	-0.04	0.61	-1.6	0.21	0		1.77	2.42	-0.51	0.61	1.43	0		-0.09	-0.05	-0.34	-2.15	0.24	0		5.26	-0.28	1.82	1.68	4.66	0
-30.6	2.34	-1.3	-1.57	0.16	-2.75	0		1.9	2.67	-2.89	-0.16	-0.76	0		-1.44	1.16	-0.68	0.17	-0.13	0		-1.41	0.51	-1.35	-1.22	-0.11	0
-29.7	-1.58	-0.67	-2.8	-0.61	-3.67	0		-2.99	0.86	-1.7	-1.85	2	0		2.28	4	1.79	1.41	5.05	0		4.34	5.5	1.04	3.98	1.07	0
-28.8	-1.1	0.46	-0.17	-0.06	0.44	0		2.46	2.9	0.03	1.48	4.9	0		1.35	0.23	2.54	0.32	-0.45	0		5.3	1.98	3.81	5.29	1.59	0
-27.9	-0.65	-1.9	0.75	0.88	-0.77	0		-1.66	-0.44	-2.62	-0.8	-2.04	0		-1.41	-3.1	-0.89	-1.72	-1.29	0		2.53	1.3	-0.01	1.11	1.83	0
-27	-0.08	1.98	0.01	-1.17	2.03	0		-0.3	0.6	-0.22	-1.73	-1.08	0		-0.64	1.04	1.57	0.33	2.04	0		3.15	0.55	2.12	1.86	5.21	0
-26.1	0.75	-4.87	-2.28	-4.69	-2.88	0		3.3	1.88	1.43	-0.15	-1.28	0		3.18	3.16	2.5	0.03	-0.18	0		2.06	3.04	1.29	2.59	1.64	0
-25.2	0.55	-0.22	-1.11	1.63	-1.42	0		0.91	-1.61	0.28	1.95	1.7	0		-1.13	-2.18	-0.44	-0.97	-0.53	0		2.14	1.48	1.82	1.1	2.82	0
-24.3	-2.38	0.62	-2.35	0.14	-4.62	0		1.02	-0.4	-0.94	0.73	-0.69	0		-1.66	-2.41	0.53	0.51	-0.47	0		-0.9	1.17	-2.19	0.9	-0.17	0
-23.4	0.42	0.87	0.29	0	-2.3	0		4.51	6.25	0.58	1.38	1.55	0		1.52	1.31	-0.3	-0.6	0.69	0		1.98	-0.15	-2.45	-0.6	1.36	0
-22.5	-1.78	-0.94	-3.06	-2.01	-1.98	0		1.02	1.09	-0.16	0.58	0.24	0		2.26	0.51	-1.14	1.55	1.66	0		4.81	1.11	-0.44	1.4	2.29	0
-21.6	2.74	0.62	2.73	3.25	-0.28	0		0.62	0.03	0.2	-0.19	-0.62	0		-1.69	-2.74	-1.4	-3.05	2.31	0		0.4	-0.47	2.58	-1.23	5.11	0
-20.7	0.27	1.79	0.25	2.6	-2.48	0		-1.88	-0.36	-1.98	-2.23	-5.68	0		0.47	1.4	-1.24	-0.08	-1.13	0		5.45	2.51	1.27	2.62	5	0
-19.8	-0.72	-2.5	-1.06	1.28	-1.8	0		-0.97	3.01	1.34	-0.84	-0.94	0		-0.29	4.95	2.88	2.41	2.76	0		3.48	2.58	1.75	2.57	3.13	0
-18.9	0.08	-3.17	-0.46	-1.84	-0.6	0		0.13	1.58	-1.01	-3.56	1.63	0		-0.31	2.78	1.72	1.16	3.74	0		-0.49	-0.13	-1.95	2.64	3.45	0
-18	0.97	0.67	-0.61	0.78	1.02	0		1.95	2.18	-0.04	1.26	3.84	0		1.84	1.53	2.18	1.24	0.95	0		2.22	3.64	-0.27	3.22	3.07	0
-17.1	-0.28	1.3	-0.28	-0.2	1.63	0		-0.26	0.42	-0.3	0.93	2.01	0		-2.23	0.39	3.05	0.41	0.84	0		1.29	0.27	2.35	2.27	3.36	0
-16.2	-1.06	0.01	-1.6	-1.02	-4	0		0.07	3.21	1.11	0.74	-0.14	0		0.93	0.98	0.48	0.84	3.38	0		3.43	3.46	1.32	2.59	1.83	0
-15.3	-0.05	2.27	-1.41	2.43	-0.78	0		-0.86	-0.05	-0.32	0.25	-2.15	0		0.31	2.48	2.71	4.69	1.32	0		0.63	1.84	2.41	3.98	2.39	0
-14.4	2.85	1.45	-0.58	4.17	1.59	0		-0.12	1.71	-1.65	1.01	-0.71	0		0.87	2.29	-0.67	0.76	0.15	0		0.23	2.54	2.85	3.77	2.11	0
-13.5	-1.12	2.72	0.21	2.27	1.72	0		0.53	-1.74	-2.65	1.09	-1.58	0		3.02	3.54	1.86	0.83	3.47	0		1.43	0.4	-0.38	1.66	4	0
-12.6	-2.53	0.9	-2.86	-2.02	-3.33	0		1.08	-0.19	-0.81	0.78	1.03	0		3.74	1.89	3.71	3.41	2.94	0		2.62	4.31	1.52	2.46	2.97	0
-11.7	0.33	-0.24	-0.79	0.29	-1.28	0		-0.61	2.44	-0.98	0.41	1.59	0		-2.15	2.58	2.15	5.19	2.52	0		0.19	-0.88	-1.82	0.61	0.83	0
-10.8	1.03	0.26	-0.6	1.73	1.33	0		4.08	2.22	3.87	2.34	3.72	0		1.75	1.28	0.52	-1.6	2.3	0		1.3	-0.41	0.93	0.67	3.49	0
-9.9	-4.75	-4.94	-3.17	-4.53	-5.39	0		-2.14	-3.65	-1.96	-1.61	-0.84	0		-2.5	-1.56	0.2	0.99	-0.31	0		-2.62	-1.88	3.24	-0.04	0.07	0
-9	-1.01	-1.56	-2.9	-2	-0.75	0		2.67	0.73	-3.11	-1.78	1.46	0		3.13	1.75	1.77	-1.52	1.33	0		-0.29	0.44	-0.63	-1.81	-0.32	0
-8.1	-4.08	-1.62	-2.37	-1.57	-0.73	0		-0.87	-2.31	-1.77	-4.76	-1.47	0		0.12	-1.88	-0.68	-2.49	-3.32	0		1.46	-1	-0.15	2.42	0.72	0
-7.2	0.2	1.13	-0.71	3.43	0.49	0		-1.06	0.58	-0.29	1.41	-1.03	0		-2.2	-1.37	0.17	-1.5	-1.99	0		-2.08	1.49	-0.92	-2.21	0.01	0
-6.3	1.46	-1.46	1.89	0.06	0.68	0		-0.26	-0.11	0.16	1.47	-1.36	0		-2.44	-0.32	0.92	-0.54	0.75	0		0.74	0.78	2.44	2.64	3.66	0
-5.4	0.03	0.5	-0.41	2.59	0.59	0		-0.32	0.45	0.62	1.22	1	0		0.73	1.2	2.16	0.06	1.6	0		-1.26	-1.06	1.64	0.95	0.86	0
-4.5	1.18	2.14	0.81	0.88	0.25	0		-2.16	-3.09	-4.54	-3.5	-3.04	0		-2.75	-4.37	-4.16	-1.02	-1.41	0		4.32	-0.68	-0.84	-0.93	2.2	0
-3.6	0.16	2.81	1.29	1.54	2.25	0		-2.19	1.43	1.38	-1.83	0.14	0		-2.52	1.37	0.17	1.25	-0.62	0		0.46	2.63	1.84	0.27	-0.25	0
-2.7	2.43	1.3	1.94	0.79	0.82	0		4.38	2.79	3	3.76	1.84	0		1.13	0.92	0.11	1.85	-0.47	0		0.78	0.25	-2.06	-0.39	-2.03	0
-1.8	-0.21	-2.07	-1.43	-1.52	-2.19	0		5.07	2.96	3.01	4.64	3.72	0		4.73	4.92	5.21	4.94	5.54	0		3.05	3.52	4.6	0.04	3.24	0
-0.9	-0.93	-0.62	0.8	-0.39	1.03	0		1.37	0.56	1.15	1.42	-0.43	0		-0.32	-1.16	-0.59	-0.68	-2.25	0		0.69	0.73	0.79	-2.68	0.85	0
0	-0.02	0.81	0.45	2.01	1.2	0		1.23	0.95	1.95	0.62	0.34	0		-0.18	-1.51	2.12	0.52	0.23	0		-0.6	-1.89	0.65	0.89	2.2	0
0.9	-2.29	2.21	0.31	0.89	-0.33	0		-1.62	3.51	-0.44	1.65	-0.49	0		-2.43	2.01	0.97	-0.42	0.4	0		2.48	4.1	1.7	2.47	3.19	0
1.8	-0.46	-0.58	-1.2	0.79	-2.12	0		1.11	1.78	2.37	2.24	0.63	0		1.3	1.23	2.67	1.51	2.83	0		3.42	2.19	2.92	3.66	5.44	0
2.7	3.88	3.39	2.2	3.35	4.09	0		1.69	3.12	1.3	0.43	-0.14	0		2.24	0.9	1.84	-2.06	0.61	0		1.46	-1	2.43	-0.8	0.3	0
3.6	-3.53	-2.87	-3.4	-1.76	-0.95	0		0.97	0.93	0.55	3.52	1.23	0		-1.63	-0.54	-0.65	-2.25	-0.87	0		1.33	1.64	2.56	0.8	3.04	0
4.5	-1.1	-2.82	-3.06	2.39	-2.15	0		0.04	2.02	-3.64	0.13	-0.73	0		-0.05	1.87	-1.56	1.82	2.96	0		-1.61	-1.1	-2.95	-0.31	2.04	0
5.4	-1.45	0.27	-0.74	-2.26	-2.6	0		-0.27	5.16	-0.29	0.01	3.63	0		1.1	2.52	5.03	0.08	3.48	0		1.07	0.25	3.27	-0.86	2.95	0
6.3	1.31	2.4	0.19	3.79	1.52	0		2.31	7.45	4.2	1.76	2.5	0		0.77	5.85	5.53	0.42	2.68	0		0.43	0.05	-0.39	0.21	0.36	0
7.2	-0.19	0.24	-0.82	1.16	1.04	0		-0.1	3.21	1.35	-1.42	0.91	0		0.08	0.99	1.63	-1.64	-0.19	0		0	-0.95	0.8	-1.6	1	0
8.1	1.97	1.82	2.75	1.64	1.34	0		-1.84	1.25	1.15	-1.26	-1.18	0		-1.58	0.14	0.11	0.82	0.67	0		2.13	1.99	3.81	3.15	4.76	0
9	-2.91	-3.4	-2.84	-2	-5.47	0		4.57	4.67	3.08	4.24	3.4	0		0.61	1.18	1.42	0.27	0.11	0		-0.06	1.5	-0.5	-1.82	1.03	0
9.9	0.43	-1.97	1.01	3.56	-1.6	0		-2.44	-3.12	-1.33	0.61	-1.92	0		-3.22	0.72	-0.87	-3.88	0.7	0		0.23	1.78	2.63	0.75	2.36	0
10.8	-0.2	0.17	0.04	0.75	0.75	0		2.72	4.24	2.2	3.97	2.19	0		1.9	3.5	4.24	4.7	2.67	0		2.75	2.88	5.39	4.95	3.05	0
11.7	3.84	2.35	0.83	3.53	0.53	0		2.35	4.02	-0.06	1.86	-1.8	0		1.7	2.02	-0.18	2.1	-0.99	0		0.51	-1.09	-1.02	1.12	-2.55	0
12.6	0.41	-1.22	-0.1	2.5	-2.01	0		1.56	1.21	3.47	5.86	-1.18	0		2.44	4.3	4.34	4.19	2.04	0		1.97	1.76	1.8	-1.17	0.92	0
13.5	-2.98	-2.9	1.46	1.63	-2.15	0		0.31	-0.47	3.42	3.89	2.38	0		0.93	0.79	3.37	2.17	2.51	0		3.07	4.92	5.04	3.98	3.75	0
14.4	0.79	-3.65	-0.63	0.54	-2.12	0		2.98	4.23	4.1	4.86	2.18	0		1.27	0.38	1.5	0.22	1.29	0		0.62	0.79	3.67	0.13	-0.01	0
15.3	2.34	-3.27	0.12	0.05	-1.24	0		3.39	0.28	2.23	1.84	0.53	0		6.03	4.34	2.04	5.11	2.54	0		0.93	1.79	0.47	2.02	0.36	0
16.2	1.6	-0.13	1.76	1.71	-2.77	0		1.03	1.38	1.89	1.6	-2.21	0		-0.86	1.03	2.24	1.06	0.23	0		1.23	3.77	4.83	2.7	1.62	0
17.1	-1.24	-2.31	0.24	-1.61	-3.68	0		2.13	1.05	0.56	-0.72	-0.22	0		3.44	0.43	4.43	2.77	0.92	0		2.78	1.96	4.38	3.46	2.05	0
18	-3.27	-2.98	-1.27	-1.98	-6.89	0		2.78	1.17	0.36	-0.1	-0.93	0		4.42	3.38	1.67	0.88	4.15	0		0.47	1.48	3.23	0.5	0.42	0
18.9	-1.94	-3.52	-0.35	-3.58	-6.85	0		1.85	1.4	2.32	1.82	0.48	0		5.66	5.25	6.19	4.9	1.74	0		2.61	0.72	4.44	2.57	-1.2	0
19.8	-1.86	-0.46	1.62	1.25	-3.03	0		5.41	5.7	6.97	3.71	3.43	0		3.01	3.97	2.61	2.78	1.73	0		2.31	0.14	3.95	0.55	0.07	0
20.7	1.23	-0.44	1.65	2.55	-3.12	0		5.12	4.53	6.17	7.26	1.77	0		3.52	4.05	5.62	3.67	0.29	0		2.47	2.5	3.12	2.41	1.25	0
21.6	2.48	1.86	2.39	1.22	-4.6	0		4.2	5.59	5.21	3.8	1.63	0		6.16	5.22	4.93	4.28	3.09	0		3.56	-0.91	3.49	1.32	-0.42	0
22.5	-2.83	-3.42	-0.66	-0.49	-6.12	0		3.84	4.01	4.57	3.46	0.12	0		4.84	8.43	5.74	4.33	4.36	0		-1.4	2.85	-1.15	2.08	-1.76	0
23.4	-0.99	-4.7	-2.8	-1.62	-6.37	0		1.9	1.71	1.51	1.87	-1.17	0		4.76	4.87	3.74	1.43	3.66	0		-1.87	0.48	0.71	-3.24	-2.88	0
24.3	1.86	-1.45	2.18	2.47	-2.1	0		1.24	3.67	3.06	4.88	2.6	0		4.17	4.77	4.74	6.94	3.08	0		3.89	2.16	3.04	2.68	-0.9	0
25.2	-2.09	-0.16	3.23	3.52	-1.67	0		3.55	2.53	5.3	3.06	1.56	0		1.65	2.08	1.33	2.88	0.18	0		-0.55	1.73	-0.03	0.16	-1.85	0
26.1	-2.34	-1.84	-1.57	1.26	-4.05	0		2.84	0.81	0.49	4.61	1.23	0		2.91	-0.81	1.61	2.07	1.46	0		1.48	0.53	1.19	-1.42	-2.06	0
27	-2.1	-4.94	-2.62	-0.32	-4.64	0		1.37	-0.5	-1.13	1.7	-1.95	0		3.14	5.24	1.44	3.95	0.08	0		-0.33	1.6	1.73	2.97	-3.26	0
27.9	-2.53	-3.6	0.38	0.03	-7.67	0		0.9	1.71	3.51	2.39	-3.22	0		3.01	3.42	5.4	5.66	0.51	0		0.85	1.46	2.16	1.66	-2	0
28.8	-1.11	-1.94	1.41	-0.44	-3.38	0		3.01	5.73	4.12	5.19	1.66	0		8	9	8.16	8.91	6.05	0		4.19	4.17	5.22	4.11	-0.72	0
29.7	-0.83	-1.37	1.85	1.58	-3.1	0		1.91	3.52	4.99	3.32	-1.45	0		3.26	4.03	4.19	3.99	-1.84	0		3.07	1.88	2.63	0.66	-0.35	0
30.6	3.68	1.57	2.24	2.33	-3.08	0		3.7	3.39	1.2	0.69	-1.92	0		2.18	3.39	1.59	2.26	-0.77	0		2.93	2.57	2.47	3.27	-0.8	0
31.5	-0.21	-3.96	1.54	-0.39	-5.09	0		4.41	2.39	7	4.34	2.52	0		2.67	4.78	6.05	4.61	1.15	0		0.07	1.38	3.39	2.26	-1.97	0
32.4	-1.54	-3.73	2.44	-2.58	-4.35	0		1.66	3.63	2.85	1.96	-0.65	0		2.52	3.78	2.47	4.13	1.47	0		3.13	0.44	1.66	1.22	-1.23	0
33.3	-0.12	-2.83	1.09	0.69	-2.24	0		0.09	-0.48	2.19	0.6	2.28	0		4.83	4.21	4.12	5.65	1.56	0		0.72	-1.9	2.35	-0.22	-5.32	0
34.2	-2.1	-1.88	1.32	-1.73	-4.61	0		2.77	1.17	3.76	0.74	2.31	0		5.98	3.89	4.63	7.03	2.67	0		5.08	1.63	1.74	5.52	0.45	0
35.1	-4.13	-5.09	-1.89	-0.63	-7.68	0		-0.54	1.52	2.87	2.34	0.09	0		5.33	7.37	4.57	7.43	3.22	0		2.53	-0.32	1.62	-0.48	-1.33	0
36	-2.35	-4.86	-2.15	1.35	-5.41	0		1.64	0.53	-0.84	0.5	-0.16	0		4.36	4.4	3.62	4.99	2.07	0		-0.31	-0.91	1.02	0.74	-4.07	0
36.9	-1.41	-3.29	0.36	0.91	-3.43	0		3.52	3.48	3.23	4.94	1.45	0		3.1	3.44	4.04	4.26	1.28	0		-1.26	-1.72	2.31	-0.17	-3.02	0
37.8	-3.02	-3.55	-1.5	-2.19	-8.36	0		-0.21	1.9	4.34	3.91	0.73	0		4.13	4.73	6.96	6.21	3.4	0		0.6	1.4	0.13	0.2	-4.02	0
38.7	1.12	-1.75	5.56	-0.2	-5.66	0		2.07	3.72	5.54	3.89	1.89	0		5.43	7.25	6.31	6.67	2.91	0		1.34	0.45	0.96	0.14	-5.23	0
39.6	-0.76	-6.66	1.48	-0.25	-4.89	0		3.97	-0.29	4.18	2.17	1.39	0		5.95	3.31	4.88	3.83	0.36	0		-0.52	-4.85	-1.89	-2.69	-4.59	0
40.5	-2.4	0.34	2.11	0.88	-5.11	0		3.46	4.45	5.87	3.19	1.78	0		4.98	6.22	5.7	5	3.51	0		-0.43	-1.09	-0.04	-2.16	-3.56	0
41.4	-1.8	-1.31	1.57	1.5	-5.22	0		3.61	3.71	5.09	5.42	-1.27	0		5.73	2.83	2.17	5.56	1.59	0		0.55	-0.16	0.68	-1.04	-4.09	0
42.3	2.81	-0.81	4.58	2.05	-2.38	0		2.38	3.34	2.42	4.28	0.04	0		2.59	2.37	1.05	2.46	0.75	0		-0.57	-1.68	0.64	-1.07	-4.67	0
43.2	-0.62	-3.46	2.6	0.33	-7.45	0		3.54	4.24	6.09	2.22	0.47	0		4.47	6.35	4.09	7.36	2.72	0		-0.29	-1.61	0.48	0.79	-5.11	0
44.1	-4.11	-3.46	-1.57	-4.58	-7.03	0		3.21	2.59	2.73	0.17	-1.53	0		5.01	3.7	3.69	2.98	-0.79	0		-1.44	-2.05	1.03	-0.24	-4.38	0
45	-1.39	-3.57	1.2	-1.26	-6.02	0		3.13	3.85	4.72	2.54	1.16	0		2.59	6.31	3.26	2.84	-0.3	0		0.16	-3.45	-1.32	-2.54	-3.84	0
45.9	-0.11	-2.69	2.64	-0.5	-5.25	0		3.96	4.49	4.74	5.26	0.15	0		1.05	4.79	3.58	4.58	-3.04	0		-1.49	2.09	2.8	2.39	-4.02	0
46.8	-1.8	-1.96	-2.6	-3.37	-7.2	0		1.51	2.16	3.62	0.55	-0.98	0		6.34	5.61	8.61	6.29	2.44	0		-2.1	-4.08	3.16	1.38	-4.61	0
47.7	-0.73	-3.46	1.55	1.81	-3.43	0		3.18	4.15	2.57	-0.02	3.08	0		4.42	6.24	4.4	4.1	3.57	0		0.72	-2.39	-0.87	0.29	-1.86	0
48.6	-1.46	-5.02	1.12	-2.69	-8.05	0		4.94	4.84	7.93	5.27	2.75	0		3.32	6.58	5.3	6.58	0.72	0		-0.99	-2.75	0.04	0.26	-6.69	0
49.5	-2.05	-3.29	-0.56	-2.13	-6.39	0		3.67	2.66	5.6	2.01	-1.2	0		9.8	5.59	6.69	6.53	3.72	0		1.74	-0.27	0.02	-2.18	-3.39	0
50.4	-2.42	-4.87	3.53	-2.87	-8.08	0		5.04	5.45	6.44	3.59	1.21	0		8.56	8.03	9.48	8.82	3	0		2.22	0.86	3.06	3.76	-3.11	0
51.3	-3.25	-3.48	-1.3	-3.32	-7.6	0		2.69	2.43	1.35	0.95	-1.52	0		5.62	5.91	2.31	3.88	1.74	0		0.91	-0.26	-1.68	-1.59	-4.69	0
52.2	-2.34	-2.45	-2.02	-1.44	-8.3	0		1.59	4	2.04	3.29	1.78	0		5.79	7.66	6.01	6.69	4.82	0		-0.33	-2.86	1.93	-2.62	-7.22	0
53.1	-4.65	-6.37	-1.1	-2.43	-6.71	0		3.6	2.93	4.56	3.65	2.13	0		2.57	3.93	1.6	5.53	1.16	0		-3.61	-4.02	-4.69	-2.56	-6.63	0
54	-1.34	-4.09	-4.28	-2.2	-8.73	0		3.43	4.77	6.17	5.19	-0.67	0		8.54	7.53	7.03	7.94	3.46	0		-2.87	-3.64	-1.48	-0.45	-5.76	0
54.9	-2.98	-1.89	-2.16	-5.5	-7.51	0		1.49	2.98	2.63	2.88	0.88	0		7.05	8.18	5.2	9.5	3.77	0		0.37	-1.21	2.7	0.2	-5.06	0
55.8	-0.94	-2.23	-2.35	-2.87	-4.98	0		4.35	5.37	4.11	2.05	2.06	0		8.97	10.56	8.9	7.91	2.96	0		1.6	3.38	0.52	-0.73	-3.84	0
56.7	-5.17	-6.07	-5.74	-5.03	-7.26	0		2.7	1.67	2.75	4.03	0.28	0		5.33	7.08	6.97	9.8	5.5	0		-3.92	-2.75	-1.53	-3.01	-6.28	0
57.6	-2.04	-3.69	-1.71	-1.27	-6.4	0		5.07	2.02	6.33	5.99	1.66	0		7.37	4.87	5.81	9.79	2.76	0		-1.75	-1.15	-2.09	-1.15	-3.29	0
58.5	-4.6	-7.99	-4.48	-5.59	-6.27	0		0.6	1.79	0.14	3.2	0.66	0		5.48	7.66	4.61	9.99	2.64	0		-2.26	-1.58	2.27	-1.45	-5.26	0
59.4	-2.11	-5.44	-3.93	-4.13	-6.33	0		5.14	5.48	5.19	4.56	3.9	0		8.41	9.12	8.59	11.01	6.82	0		-1.6	-3.73	1.39	-3.09	-5.2	0
60.3	-1.89	-5.63	-3.65	-5.4	-4.78	0		3.26	2.59	2.83	2.06	3.36	0		4.89	6.08	6.48	3.53	2.38	0		-0.32	-1.27	-1.03	-5.27	-4.75	0
61.2	-2.79	-7.97	-2.33	-4.35	-7.13	0		3.84	1.83	2.77	3.6	-0.35	0		9.41	8.48	8.55	11.21	6	0		-2.43	-3.94	-1.48	-4	-7.55	0
62.1	-1.27	-3.6	-0.7	-3.41	-1.95	0		4.14	3.36	4.24	2.42	4.43	0		5.07	6.67	6.4	9.5	4.69	0		-3.6	-2.62	1.64	-3.56	-2.53	0
63	-3.69	-8	-3.15	-2.04	-6.5	0		0.86	2.38	2.61	2.12	2.05	0		5.46	8.04	9.69	8.81	5.08	0		1.23	-1.43	1.74	0.29	-3.3	0
63.9	-6.24	-6.46	-1.72	-3.53	-4.84	0		-0.03	0.39	3.21	2.09	1.14	0		5.44	6.73	5.34	9.38	4.49	0		-2.67	-2.2	-3.18	-2.11	-5.81	0
64.8	-3.79	-10.88	-3.49	-3.38	-7.19	0		3.74	0.95	5.16	4.32	2.81	0		6.76	8.46	5.6	8.95	5.27	0		-6.83	-4.12	-4.14	-7.28	-7.54	0
65.7	-4.22	-11.27	-5.26	-6.37	-7.88	0		1.66	2.96	3.34	2.14	-0.43	0		6.22	8.43	4.87	8.3	5.13	0		-8.71	-6.97	-5.29	-7.87	-8.31	0
66.6	-4.58	-7.93	-2.32	-2.49	-2.61	0		-0.27	3.26	3.22	3.66	2.98	0		4.22	8.16	6.1	6.38	1.87	0		-1.49	-3.56	-2.99	-3.49	-3.58	0
67.5	-5.94	-12.22	-2.68	-5.7	-8.01	0		1.41	-1.62	2.77	0.27	-0.68	0		3.37	2.87	3.08	4.24	-2.33	0		-3.86	-8.55	-4.43	-6.08	-9.91	0
68.4	-6.51	-9.29	-3.62	-6.17	-7.97	0		2.32	0.46	3.29	4.03	0.34	0		6.11	6.04	5.46	7.26	4.88	0		-5.14	-5.61	-3.77	-4.69	-6.03	0
69.3	-4.52	-8	-1.43	-4.58	-2.76	0		3.62	2.45	2.61	1.91	0.78	0		7.46	7.39	7.66	10.64	6.03	0		-3.13	-7.01	-2.61	-2.11	-4.1	0
70.2	-6.35	-7.86	-5.35	-6.62	-8.49	0		-2.97	-0.89	-1.32	-1.8	-0.33	0		4.18	1.95	3.22	5.35	5.1	0		-3.34	-4.05	-4.1	-5.34	-4.53	0
71.1	-5.04	-7.55	-5.02	-5.77	-7.98	0		1.42	-0.42	1.56	2.1	-0.98	0		4.7	5.33	4.52	5.33	0.69	0		-8.06	-5.23	-3.44	-5.48	-7.51	0
72	-8.79	-12.07	-5.62	-7.66	-5.75	0		-0.09	1.47	3.92	0.66	2.7	0		7.13	7.07	7.45	7.34	6.2	0		-3.34	-5.94	-4.68	-5.5	-7.22	0
72.9	-6.56	-12.69	-7.71	-10.34	-8.89	0		-0.54	-0.2	3.89	-1.83	0.71	0		-1.44	4.28	4.62	2.97	1.36	0		-9.11	-6.82	-4.94	-8.49	-7.31	0
73.8	-6.38	-10.36	-7.33	-8.97	-6.42	0		5.94	3.92	4.75	2.05	5.68	0		6.5	4.98	7.1	5.54	6.03	0		-6.56	-7.92	-4.29	-8.95	-4.82	0
74.7	-6	-6.1	-4.58	-5.98	-3.08	0		2.57	2.67	3.54	1.77	2.93	0		3.23	5.93	6.06	5.69	2.5	0		-8.24	-7.43	-5.86	-7.18	-9.23	0
75.6	-4.97	-7.23	-1.59	-5.21	-3.6	0		-1.14	-0.38	2.39	1	-0.21	0		5.43	2.95	5.53	7.85	2.84	0		-8.25	-7.55	-5.91	-6.29	-8.06	0
76.5	-8.83	-10.36	-7	-8.6	-6.95	0		-0.41	-3.71	-1.05	-3.31	-1.78	0		1.41	0.28	4	3.06	3.17	0		-6.39	-6.96	-2.08	-8.01	-3.5	0
77.4	-9.07	-11.27	-5.87	-9.02	-5.24	0		-0.03	0.69	4.08	-3.65	-0.35	0		2.64	2.59	4.92	3.09	4.38	0		-5.99	-10.33	-4.23	-5.97	-5.91	0
78.3	-8.56	-9.95	-4.44	-8.22	-8.52	0		3.41	1.81	5.55	2.48	2.86	0		6.27	9.46	8.52	7.47	6.05	0		-5.11	-2.68	-1.77	-5.17	-5.42	0
79.2	-2.3	-5.8	-3.66	-3.31	-1.81	0		1.54	1.74	4.29	0.35	0.97	0		3.63	6.35	4.31	2.61	2.18	0		-9.44	-5.8	-6.03	-10.18	-6.79	0
80.1	-4	-8.46	-1.86	-4.24	-5.64	0		-2.91	-2.91	2.74	-1.18	-1.11	0		0.75	0.64	3.88	2.82	2.22	0		-10.75	-9.54	-5.59	-9.8	-8.33	0
81	-6.82	-10.16	-5.64	-6.74	-8.49	0		0.79	0.44	2.48	1.44	-1.03	0		9.5	8.54	8.71	8.36	6.27	0		-6.02	-5.45	0.01	-6.95	-4.07	0
81.9	-11.69	-13.31	-7.82	-10.93	-9.61	0		-1.95	0.25	-0.78	-1.12	-0.67	0		4.1	6.09	5.16	7.9	4.43	0		-4.07	-4.14	-2.7	-3.52	-3.44	0
82.8	-4.06	-10.49	-2.36	-7.43	-3.84	0		0.31	0.95	5.33	1.53	3.56	0		2.7	5.36	6.1	6.27	3.86	0		-6.14	-4.34	-2.06	-5.26	-5.18	0
83.7	-6.29	-9.27	-5.16	-4.03	-2.97	0		-0.48	0.92	3.11	-0.47	1.14	0		1.2	3.16	5.14	3.03	1.88	0		-10.29	-9.66	-4.43	-8.05	-7.63	0
84.6	-6.43	-9.07	-6.6	-6.11	-2.6	0		-0.01	-2	-2.91	-4.31	-1.79	0		1.26	3.44	2.23	2.21	1.92	0		-9.91	-4.49	-4.58	-5.04	-5.15	0
85.5	-11.29	-14.69	-9.19	-9.13	-9.16	0		-1.49	0.34	3.48	-0.6	0.81	0		5.46	6.94	6.33	5.63	6.71	0		-7.19	-7.02	-4.42	-6.29	-6.4	0
86.4	-7	-8.82	-3.66	-7.49	-5.23	0		-0.94	-2.34	0.85	-4.48	-0.67	0		5.46	5.51	7.06	7.03	6.08	0		-4.49	-5.96	-1.62	-5.19	-0.94	0
87.3	-8.72	-8.93	-6.83	-6.56	-7.53	0		-3.36	0.2	-3.54	-2.96	-2.8	0		3.65	6.68	3.99	5.79	2.61	0		-7.45	-8.68	-4.91	-7.77	-8.49	0
88.2	-6.82	-9.8	-3.9	-3.54	-3.24	0		1.47	1.53	2.79	0.07	5.3	0		4.49	5.02	6.72	4.67	6.08	0		-9.56	-8.25	-4.69	-10.32	-5.98	0
89.1	-3.23	-4.94	-3.04	-5.57	-1.23	0		0.96	1.29	2.8	-0.04	2.1	0		4.34	2.78	4.06	4.26	4.32	0		-7.35	-7.12	-5.97	-8.13	-6.88	0
90	-8.21	-7.2	-5.04	-8.31	-6.58	0		-0.47	1.8	1.03	-1.55	0.15	0		4.42	5.82	6.99	3.37	2.9	0		-5.79	-4.82	-2.02	-4.98	-3.57	0
90.9	-6.09	-8.1	-2.87	-4.2	-2.34	0		2.4	2.84	3.96	2.4	4.07	0		3.42	4.43	5.82	4.24	5.59	0		-9.17	-8.35	-6.3	-7.78	-5.13	0
91.8	-7.02	-8.5	-5.26	-2.85	-5.63	0		-0.52	1.34	2.38	-0.76	-2.39	0		2.21	3.49	4.15	5.19	2.62	0		-9.2	-9.17	-5.83	-10.09	-6.14	0
92.7	-9.27	-7.88	-4.43	-6.91	-6.65	0		-1.51	-0.34	2.29	-0.64	0.05	0		3.61	6.41	4.23	6.33	4.3	0		-7.38	-4.01	-5.17	-7.97	-5.63	0
93.6	-7.2	-8.2	-2.8	-6.91	-3.92	0		-1.22	1.08	0.64	-3.25	0.02	0		6.39	6.84	9.26	6.43	5.64	0		-4.1	-3.61	1.74	-4.34	-2.97	0
94.5	-9.83	-8.87	-6.97	-6.07	-6.18	0		3.4	2.99	3.4	2.09	2.39	0		10.4	8.14	10.9	9	7.21	0		-7.1	-6.77	-1.86	-7.85	-6.2	0
95.4	-7.89	-9.03	-5.9	-9.8	-8.13	0		0.72	1.03	3.12	0.4	0.27	0		5.18	3.97	7.58	5.62	2.74	0		-6.29	-7.7	-3.23	-7.01	-8	0
96.3	-5.92	-3.65	-2.65	-2.6	-2.53	0		-3.51	1.59	1.8	-0.89	-0.16	0		0.63	3.96	4.92	3.19	2.79	0		-11.12	-7.28	-3.84	-10	-7.32	0
97.2	-5.36	-7.46	-3.09	-6.09	-2.92	0		-0.18	2.18	2.46	-1.59	3.08	0		5.72	7.53	8.68	6.39	6.45	0		-7.34	-6.07	-4.64	-5.83	-6.45	0
98.1	-6.91	-10.43	-4.67	-7.24	-4.7	0		-2.03	0.8	3.77	0.26	1.77	0		4.81	3.38	4.88	3.79	4.81	0		-5.49	-7.79	-4.74	-9.3	-3.6	0
99	-7.09	-7.9	-5.74	-5.81	-5.87	0		0.57	0.69	1.6	-2.72	1.05	0		5.34	8.21	7.46	3.91	7.62	0		-7.27	-2.79	-1.26	-8.79	-2.69	0
99.9	-3.66	-4.86	-1.77	-3.6	-2.41	0		0.22	3.8	3.28	1.52	2.06	0		5.75	6.95	8.4	5.58	6.23	0		-8.31	-7.95	-5.01	-11.42	-5.3	0
100.8	-5.83	-5.55	-5.02	-8.07	-3.48	0		0.77	-0.28	2.43	-3.25	2.44	0		2.24	1.93	3.5	-0.63	0.43	0		-9.64	-7.29	-7.19	-8.64	-6.43	0
101.7	-4.35	-8.26	0.36	-4.45	-2.78	0		-0.24	-0.09	3.37	-0.53	3.67	0		-0.89	3.68	3.03	1.89	2.92	0		-9.25	-6.67	-3.92	-8.49	-4.48	0
102.6	-7.75	-9.28	-5.45	-6.14	-4.81	0		1.83	2.16	2.58	0.34	2.09	0		0.51	4.67	3.94	3.31	2.26	0		-9.27	-6.23	-4.16	-10.02	-4.37	0
103.5	-6.29	-8.83	-2.93	-4.47	-0.68	0		0.66	2.14	4.29	0.22	2.41	0		1.84	5.08	7.67	5.83	4.98	0		-8.32	-5.27	-2.27	-8.32	-3.41	0
104.4	-7.62	-6.06	-2.79	-8.08	-4.62	0		-0.8	1.28	2.2	-2.66	-1.77	0		0.62	3.05	4	1.87	0.97	0		-9.5	-5.71	-4.6	-6.55	-6.84	0
105.3	-4.93	-7.28	-2.92	-6.76	-3.69	0		3.22	0.58	5.47	-1.69	3.17	0		2.94	3.57	7.6	4.37	4.48	0		-9.57	-9.44	-4	-9.88	-7	0
106.2	-7.02	-8.52	-3.3	-4.48	-4.77	0		-2.3	0.7	1.83	-1.79	-1.36	0		3.85	5.38	6.48	6.47	3.5	0		-5.8	-7.86	-4.1	-5.94	-6.56	0
107.1	-7.52	-8.73	-4.63	-8.21	-3.3	0		-3.44	0.08	-0.54	-4.94	-1.9	0		4.29	6.95	7.45	5.52	5.81	0		-10.6	-6.76	-4.61	-8.29	-3.68	0
108	-10.27	-11.75	-8.67	-7.52	-5.55	0		-1.01	0.21	2.5	-3.69	0.76	0		3.31	3.54	5.49	1.33	2.95	0		-10.31	-6.09	-5.4	-7.65	-4.89	0
108.9	-5.74	-6.57	-4.2	-4.39	-1.58	0		-2.81	-0.65	1.68	-2.92	0.86	0		1.11	3.68	7.47	3.69	3.75	0		-11.4	-7.53	-6.47	-9.44	-5.5	0
109.8	-13.49	-14.83	-8.75	-10.56	-7.09	0		-0.57	-0.01	2.68	0.91	3.52	0		5.58	5.89	9.02	7.23	6.93	0		-8.82	-5.36	-2.14	-6.73	-2.62	0
110.7	-9.08	-8.19	-5.07	-7.1	-5.57	0		-0.31	3.9	3.92	-0.34	-0.23	0		2.55	6.91	6.73	0.92	1.13	0		-10.62	-7.43	-3.61	-11.25	-7.63	0
111.6	-7.77	-5.81	-1.24	-4.98	-0.48	0		1.15	2.48	5.5	2.04	3.95	0		4.92	4.22	6.95	5.18	3.52	0		-8.23	-7.76	-4.45	-9.38	-7.24	0
112.5	-11.78	-9.03	-5.62	-8.99	-4.61	0		2.85	3.37	4.55	-0.57	1.83	0		8.52	7.73	7.12	4.48	5.86	0		-7.82	-7.71	-3.59	-9.57	-5.01	0
113.4	-4.7	-8.53	-2.83	-8.04	-3.55	0		4.23	4.05	5.57	-1.34	2.76	0		4.16	5.67	6.78	3.05	3.97	0		-10.33	-6.43	-4.73	-10.47	-6.23	0
114.3	-8.8	-7.47	-4.56	-9.92	-4.31	0		-3.57	0.43	1.73	-3.83	-2.54	0		2.45	3.32	4.44	3.36	2.75	0		-7.05	-9.23	-5.85	-6.89	-4.34	0
115.2	-12.15	-6.64	-3.77	-6.61	-2.93	0		1.52	2.8	5.78	1.41	0.78	0		2.22	6.49	5.51	6.51	3.71	0		-8.66	-7.56	-3.54	-10.01	-6.39	0
116.1	-8.66	-9.55	-3.64	-5.46	-3.55	0		0.47	0.35	6.03	0.28	4.35	0		3.92	4.15	9.4	5.49	7.74	0		-6.53	-4.91	-1.03	-5.53	-2.68	0
117	-5.94	-7.71	-8.19	-6.61	-4.61	0		-0.93	2.84	2.78	0.34	2.04	0		1.63	4.18	4.78	1.87	3.59	0		-9.09	-6.35	-3.44	-9.87	-5.17	0
117.9	-9.34	-10.21	-9.1	-7.67	-5.06	0		-4.24	-0.85	-1.27	-5.74	-3.15	0		4.77	6.18	7.02	3.39	3.54	0		-6.39	-5.04	0.08	-6.96	-2.22	0
118.8	-9.03	-9.79	-2.66	-3.09	-1.15	0		-2.23	1.39	4.95	-1.77	1.12	0		0.4	2.76	3.97	-0.89	-0.06	0		-9.9	-9.12	-4.69	-11.45	-4.36	0
119.7	-8.53	-8.95	-4.23	-8.34	-8.57	0		-1.6	2.24	2.84	-3.28	-2.84	0		6.59	6	6.78	4.52	3.94	0		-7.64	-5.52	-0.7	-5.92	-3.35	0
120.6	-7.49	-5.6	-5.77	-4.92	-1.49	0		-3.1	-1.14	-3.01	-2.64	-0.14	0		3.23	5.82	4.89	4.18	4.32	0		-9.32	-4.36	-5.05	-9.9	-5.1	0
121.5	-12.05	-10.87	-4.87	-7.72	-7.41	0		-5.42	-2.21	2.48	-0.21	-1.86	0		1.19	2.75	4.95	5.14	1.4	0		-8.6	-8.08	-3.74	-11.43	-8.05	0
122.4	-10.68	-8.2	-6.12	-7.23	-5.44	0		-3.1	2.32	4.57	-0.11	1.17	0		-1.12	4.25	5.32	0.53	3.87	0		-12.92	-8.34	-5.04	-12.1	-7.06	0
123.3	-9.96	-8.67	-3.6	-8.55	-6.21	0		-0.06	2.69	6.35	0.35	1.81	0		1.47	6.46	7.93	5.26	5.39	0		-11.49	-8.73	-5.05	-10.23	-5.52	0
124.2	-8.42	-10.28	-2.78	-7.93	-2.71	0		-1.93	-1.09	4.91	-1.07	1.26	0		1.59	5.79	7.32	4.28	4.54	0		-6.9	-3.04	1.33	-8.19	-1.76	0
125.1	-9.68	-9.68	-6.24	-6.78	-4.79	0		-5.74	-0.25	1.41	-3.31	0.35	0		3.42	4.71	6.84	6.19	6.96	0		-6.06	-6.8	-2.97	-7.31	-4.4	0
126	-9.87	-8.33	-5.21	-9.63	-5.52	0		-2.77	0.91	4.08	2.16	-0.55	0		2.35	3.21	5.62	6.82	2.3	0		-13.36	-7.5	-3.63	-8.22	-7.42	0
126.9	-9.12	-9.22	-4.02	-6.36	-7.67	0		-4.14	0.72	4.99	-1.41	-1.49	0		4.8	4.02	7.17	4.65	5.59	0		-10.46	-8.63	-3.3	-8.36	-3.37	0
127.8	-7.6	-5.18	-1.26	-5.56	-3.67	0		-1.97	2	4.68	2.47	-0.63	0		2.3	7.98	5.31	3.78	3.87	0		-9.3	-5.05	-2.47	-7.26	-4.81	0
128.7	-7.95	-8.9	-2.7	-4.73	-3.89	0		-1.9	0.59	4.13	-1.28	1.2	0		4.74	5.26	6.32	2.81	6.61	0		-6.23	-4.08	-2.6	-8.53	-2.31	0
129.6	-5.83	-6.97	-1.27	-2.9	-1.02	0		0.71	1.63	4.84	1.58	2.04	0		1.77	3.53	6.53	5.64	3.22	0		-11.23	-8.94	-5.47	-9.12	-7.28	0
130.5	-7.5	-7.58	-0.72	-3.23	-3.1	0		-2.84	0.9	3.95	-1.63	-2.98	0		1.95	2.37	6.97	3.5	0.72	0		-10.74	-8.14	-4.55	-11.74	-6.65	0
131.4	-6.89	-8.19	-1.55	-4.69	-1.36	0		-0.14	2.18	4.68	2.66	3.83	0		4.8	5.14	6.08	4.65	3.87	0		-10.49	-6.48	-2.44	-7.38	-3.63	0
132.3	-6.95	-5.92	-1.4	-4.71	-4.32	0		-3.88	-0.82	2.86	-2.55	-1.93	0		-2.76	2	2.93	-0.96	1	0		-9.32	-6.76	-4.51	-12.77	-5.16	0
133.2	-6.91	-5.68	-0.44	-2.96	-1.6	0		-0.28	1.68	5.65	-0.58	3.26	0		6.78	5.83	7.3	4.39	8.29	0		-6.77	-5.65	-0.85	-7.54	-2.13	0
134.1	-7.1	-8.72	-3.95	-3.52	-5.61	0		-0.93	0.57	4.42	1.4	-2.07	0		2.95	4.35	6.97	5.32	3.91	0		-9.87	-10.23	-4.77	-10.68	-6.2	0
135	-8.72	-7.32	-2.67	-6.21	-4.17	0		-1.9	0.87	4.52	-1.67	0.61	0		3.74	5.77	7.79	3.96	4.92	0		-8.37	-6.65	-1.99	-8.27	-4.75	0
135.9	-10.22	-9.05	-5.95	-8.23	-6.85	0		-2.46	0.09	5.94	0.27	-0.76	0		0.76	3.23	4.34	2.36	2.31	0		-10.28	-6.96	-5.59	-9.02	-7.19	0
136.8	-8.12	-9.05	-4.55	-4.24	-5.89	0		-4.26	1.75	1.41	-3.94	0.44	0		4.32	6.71	7.74	3.42	5.81	0		-8.46	-8.86	-2.87	-9.03	-5.26	0
137.7	-6.59	-6.01	-4.78	-1.63	-5.49	0		-2.48	3.17	4.15	-0.7	1.95	0		3.59	6.68	10.13	5.85	7.22	0		-9.32	-6.5	-1.87	-9.55	-5.23	0
138.6	-10.61	-7.89	-2.93	-7.09	-7.23	0		-0.37	4.44	5.54	1.03	2.43	0		2.27	7.12	6.92	3.04	5.5	0		-9.99	-7.22	-2.65	-9.32	-4.64	0
139.5	-10.26	-9.71	-5.12	-6.2	-3.21	0		-2.86	0.49	3.59	-0.84	-1.05	0		3.3	4.28	6.76	5.18	4.43	0		-8.13	-3.86	-0.93	-7.94	-0.71	0
140.4	-10.56	-12.69	-5.74	-9.96	-5.8	0		-2.81	1.49	5.84	-2.88	1.85	0		1.01	3.09	7.48	3.1	4.43	0		-11.67	-10.91	-3.05	-11.23	-3.57	0
141.3	-10.17	-9.23	-2.96	-7.43	-5.1	0		-1.86	-0.47	5	-0.53	-1	0		3.91	3.49	4.79	4.04	5.49	0		-8.82	-4.17	-1.51	-8.88	-1.78	0
142.2	-8.38	-3.69	0.64	-1.53	-2.78	0		0.67	5.07	11.03	2.97	4.98	0		3.43	5.27	7.5	1.54	3.42	0		-8.37	-6.15	-1.38	-8.83	-3.15	0
143.1	-8.78	-6.31	-2.1	-3.88	-4.59	0		-3.06	1.74	3.14	0.72	1.36	0		4.43	7.14	8.88	6.49	7.27	0		-5.74	-3.98	1.01	-7.15	0.42	0
144	-9.43	-10.1	-6.55	-9.77	-5.69	0		-5.21	-0.5	3.38	-1.57	1.1	0		1.03	2.88	7.98	6.51	6.81	0		-6.56	-7.3	-0.97	-5.87	-3.09	0
144.9	-6.81	-9.52	-3.59	-4.51	-1.64	0		-0.91	3.06	6.59	0.5	2.33	0		3.58	6.51	6.79	4.48	8.73	0		-8.22	-7.9	-3.12	-9.51	-1.84	0
145.8	-10.28	-9.73	-6.79	-7.87	-7.32	0		-0.61	2.49	5.72	-0.5	1.53	0		1.08	4.68	7.06	3.93	2.63	0		-10.62	-7.02	-1.37	-9.88	-6.19	0
146.7	-12.02	-8.04	-1.91	-3.4	-2.6	0		-3.62	-0.25	3.74	-0.9	-1.18	0		1.95	4.06	3.73	3.7	1.87	0		-11.2	-4.16	-0.76	-6.4	-3.48	0
147.6	-10.31	-7.11	-3.76	-5.65	-3.62	0		-2.47	1.95	5.65	-0.58	1.63	0		2.73	4.82	7.23	2.58	6.51	0		-9.72	-7.59	-2.88	-8.67	-4.91	0
148.5	-12.87	-8.29	-4.02	-5.06	-4.58	0		-5.25	0.07	1.42	-5.16	-3.04	0		1.65	5.5	6.59	3.72	5.34	0		-7.61	-6.11	-2.45	-7.94	-1.99	0
149.4	-8.45	-6.85	-3.11	-7.61	-4.95	0		-0.33	3.6	6.13	-0.01	1.33	0		2.95	7.43	8.7	3.7	6.07	0		-10.77	-6.67	-1.48	-8.59	-2.27	0
150.3	-12.06	-8.17	-4.84	-7.03	-6.37	0		-2.75	1.43	4.81	-2.43	-0.66	0		-0.47	2.48	4.68	1.1	1.12	0		-10.9	-8.25	-3.22	-9.5	-5.1	0
151.2	-12.02	-10.82	-2.59	-6.35	-5.9	0		-3.37	1.36	5.42	0.35	1.53	0		3.09	3.28	7.13	2.33	4.85	0		-10.93	-6.71	-2.79	-9.22	-5.8	0
152.1	-11.11	-9.8	-5.76	-9.22	-5.77	0		-2.76	-1.57	2.21	-2.14	-0.13	0		4.36	3.52	7.35	4.43	4.83	0		-10.06	-8.01	-4.92	-11.05	-5.62	0
153	-11.58	-7.89	-6.72	-5.13	-1.89	0		-1.38	3.98	4.86	0.71	4.23	0		0.43	6.24	7.96	4.49	6.3	0		-11.63	-7.78	-1.67	-9.26	-3.83	0
153.9	-6.79	-8.26	-1.24	-3.87	-1.79	0		-3.16	-0.69	3.95	-1.52	0.92	0		-1.46	3.45	5.4	-1.52	2.75	0		-11.92	-7.32	-0.45	-10.77	-5.6	0
154.8	-5.44	-5.53	-0.78	-6.83	0.05	0		0.39	0.22	2.06	-0.64	1.07	0		3.79	3.55	4.27	5.37	3.39	0		-8.63	-5.19	-2.84	-6.15	-1.78	0
155.7	-10.9	-7.69	-4.04	-9.4	-2.79	0		-4.74	0.85	2.14	-4.6	1.97	0		2.68	2.64	5.07	2.15	6.9	0		-13.6	-10.09	-5.66	-12.07	-6.29	0
156.6	-10.7	-7.96	-3.41	-5.35	-4.31	0		-6.62	1.25	2.17	-2.66	-0.79	0		3.72	4.97	5.06	1.6	6.55	0		-9.56	-6.77	-3.18	-10.8	-0.64	0
157.5	-10.2	-8.45	-5.49	-2.89	-4.53	0		-4.19	0.03	2.79	-0.41	-1.08	0		6.23	7.05	7.98	5.35	5.39	0		-10.04	-7.31	-2.83	-8.5	-4.93	0
158.4	-9.53	-9.35	-2.74	-8.05	-6.61	0		-4.12	-1.54	3.83	-4.25	-2.52	0		2.63	3.62	6.34	0.41	3.35	0		-8.94	-3.71	-1.91	-9.43	-1.95	0
159.3	-6.93	-4.65	-3.64	-4.48	-0.63	0		-3.54	2.47	2.26	-0.76	2.51	0		0.37	4.35	5.16	3.76	5.51	0		-12.04	-6.5	-5.48	-10.17	-4.09	0
160.2	-9.4	-6.36	-0.45	-1.68	-3.41	0		-1.65	3.5	3.82	-0.91	3.98	0		3.39	5.59	4.04	3.26	4.76	0		-9.55	-5.79	-3.36	-9.27	-4.31	0
161.1	-10.44	-7.83	-3.91	-4.96	-2.85	0		-3.58	2.16	3.01	-1.08	1.98	0		2.14	7	8.41	4.72	6.15	0		-9.61	-5.79	0.56	-6.11	-2.28	0
162	-10.53	-7.98	-1.56	-7.72	-2.51	0		-4.53	0.49	5.63	-2.02	0.84	0		3.56	6.32	7.98	4.26	7.11	0		-7.79	-6.59	-2.69	-8.61	-4.44	0
162.9	-11.32	-6.51	-3.92	-7.5	-4.32	0		-1.23	3.52	3.28	-1.37	-0.57	0		5.6	3.05	5.76	3.77	3.62	0		-11.76	-6.34	-3.64	-9.05	-5.22	0
163.8	-11.04	-8.21	-4.73	-5.33	-3.37	0		-1.44	5.39	3.5	-0.18	2.15	0		-0.65	5.84	5.16	3.54	4.9	0		-12.84	-7.95	-2.83	-9.18	-3.33	0
164.7	-7.34	-4.34	-1.35	-2.3	-0.07	0		-0.13	0.84	4.63	-0.38	2.12	0		3.49	4.07	5.83	4.24	4.96	0		-11.71	-4.92	-1.81	-7.3	-2.53	0
165.6	-10.22	-8.07	-6.25	-7.32	-4.06	0		0.66	3.52	5.67	-0.13	1.34	0		0.54	2.25	6.59	3.42	2.73	0		-11.03	-6.35	-0.46	-6.59	-1.98	0
166.5	-9.93	-8.94	-5.14	-7.7	-4.63	0		-1.72	-0.39	3.7	-2.39	0.88	0		3.54	3.88	8.28	3.16	6.97	0		-12.57	-9.38	-4.71	-10.94	-4.95	0
167.4	-11.38	-10.22	-7.88	-8.34	-8.05	0		-2.8	-0.5	-0.34	-1.27	2.44	0		0.97	3.76	3.82	4.21	2.92	0		-10.66	-4.89	-1.02	-4.76	-3.6	0
168.3	-9.15	-5.28	-3.08	-4.64	-1.43	0		-3.86	4.11	3.66	-1.46	0.27	0		-1.17	3.75	6.07	0.5	3.36	0		-12.06	-7.36	-3.05	-11.65	-4.58	0
169.2	-9.03	-7.38	-1.25	-3.97	-2.87	0		-0.16	4.09	6.09	-0.23	1.82	0		2.26	4.75	10.21	4.63	7.14	0		-11.08	-10.01	-2.8	-7.58	-2.44	0
170.1	-7.23	-4.4	-3.07	-4.32	-3.17	0		-1.06	3.77	5.89	-0.61	2.88	0		0.63	4.64	6.5	3.02	4.43	0		-10.09	-5.85	-0.36	-7.05	0.18	0
171	-11.62	-11.75	-7.07	-10.04	-5.88	0		-2.75	1.52	3.51	-0.2	2.31	0		1.93	4.56	6.65	2.29	5.13	0		-9.81	-7.27	-1.62	-11.78	-5.68	0
171.9	-9.7	-10.25	-3.71	-3	-3.59	0		-2.25	2.39	1.58	1.69	1.29	0		4.89	5.97	6.69	5.84	8.53	0		-11.4	-7.38	-3.83	-8.39	-4.13	0
172.8	-10.93	-8.76	-0.07	-6.39	-2.73	0		-4.78	-0.73	5.59	-5.67	-0.06	0		-0.04	1.56	4.34	-1.01	2.69	0		-13.57	-8.52	-2.06	-10.19	-6	0
173.7	-6.9	-4.68	2.68	-0.72	-0.8	0		-4.3	-0.73	6.37	-0.12	0.03	0		0.48	0.67	5.31	0.24	2.28	0		-11.37	-11.71	-5.58	-9.93	-4.16	0
174.6	-10.18	-7.75	-5	-5.62	-4.73	0		-2.62	-2.92	3.59	-3.2	-2.45	0		4.05	5.91	9.52	4.51	5.91	0		-8.14	-3.86	-0.89	-6.95	0.79	0
175.5	-6.02	-4.27	0.52	-2.7	-0.22	0		-1.11	4.91	7.42	3.55	3.28	0		0.74	6.99	7.95	4.31	6.25	0		-14.1	-5.95	-0.93	-8.79	-3.92	0
176.4	-7.45	-6.38	-0.51	-2.43	-0.81	0		-2.85	-0.05	3.31	-0.21	1.48	0		2.49	3.44	6.12	3.17	7.62	0		-11.82	-8.82	-2.98	-9.43	-3.38	0
177.3	-9.57	-6.75	-1.82	-6.89	-2.05	0		-4.54	-0.67	4.74	-4.63	0.38	0		3.59	6.75	7.44	3.47	7.3	0		-9.61	-3.78	-0.67	-9.52	0.39	0
178.2	-11.22	-6.23	-2.53	-2.84	-3.81	0		-3.97	2.17	1.52	1.66	-1.34	0		1.42	4.58	5.15	3.44	2.08	0		-11.57	-8.23	-3.85	-11.48	-4.86	0
179.1	-10.61	-6.7	-4.41	-4.49	-4.02	0		-5.55	4.82	4.81	-0.17	0.77	0		-0.04	3.99	5.22	2.86	3.16	0		-14.48	-8.1	-2.39	-9.98	-3.8	0
180	-10.89	-8.96	-4.59	-5.72	-3.47	0		-3.69	1.94	4.07	0.86	1.45	0		1.3	2.65	10.43	3.31	6.16	0		-11.91	-4.23	-0.16	-8.03	-3.41	0
180.9	-10.88	-8.89	-4.69	-6.6	-5.54	0		-2.02	2.97	5.84	-1.31	0.02	0		2.18	4.86	6.66	1.71	4.51	0		-10.07	-3.38	1.22	-8.42	0.01	0
181.8	-11.49	-9.01	-3.63	-5.43	-4.47	0		-0.5	5.45	6.83	2.35	3.95	0		3.42	5.81	5.55	2.22	3.87	0		-10.73	-6.44	-1.28	-10.18	-5.21	0
182.7	-12.52	-9.6	-2.34	-6.39	-3.52	0		-0.9	2.67	5.53	-0.18	4.15	0		2.84	4.77	5.38	3.1	4.7	0		-11.06	-6.43	-1.19	-9.12	-4.19	0
183.6	-10.5	-6.35	-6.82	-8.28	-4.18	0		-0.18	3.7	6.92	1.91	1.34	0		4.23	5.72	8.68	5.59	7.87	0		-8.82	-3.42	-0.53	-6.89	-1.63	0
184.5	-13.11	-10.61	-5.19	-8.54	-4.77	0		-7.64	1.01	3.76	-5.17	2.11	0		1.02	3.23	3.51	0.88	2.85	0		-11.45	-7.85	-0.85	-8.49	-4	0
185.4	-12.03	-8.17	-2.5	-3.93	-3.37	0		-4.32	2.12	4.57	-0.4	-0.1	0		1.52	4.21	7.75	5.01	4.69	0		-10.63	-6.17	0.49	-7.2	-4.96	0
186.3	-10.94	-8.94	-4.05	-7.98	-6.1	0		-3.42	-0.27	4.19	-4.33	0.65	0		0.23	4.45	4.83	2.41	6.2	0		-12.21	-8.72	-3.15	-7.66	-2.45	0
187.2	-10.43	-7.37	-1.46	-6.9	-3.97	0		-4.29	1.85	4.23	-6.25	-0.56	0		3.48	6.37	7.47	5.5	7.66	0		-13.4	-4.95	-1.35	-6.7	-0.32	0
188.1	-9.63	-7.75	-1.36	-5.53	-4.75	0		-1.2	4.49	8.74	-0.12	2.98	0		1.8	5.84	8.73	1.62	5.2	0		-13.48	-4.46	0.92	-9.84	-2.99	0
189	-10.66	-7.75	-5.35	-7.18	-5.54	0		-4.16	1.15	4.56	-2.13	2.05	0		2.11	3.65	7.15	3.08	5.85	0		-10.09	-4.95	-3.38	-6.23	-0.68	0
189.9	-9.08	-5.61	-1.86	-3.68	-1.81	0		-4.71	2.5	6.43	-1.9	1.34	0		3.68	8.12	9.53	3.2	5.76	0		-13.03	-9.63	-5.25	-10.95	-5.92	0
190.8	-10.89	-9.06	-2.15	-5.38	-6.23	0		-4.71	-1.95	2.04	-5.19	-2.04	0		1.63	3.33	6.42	0.4	4.55	0		-15.4	-9.73	-2.07	-14.08	-6.63	0
191.7	-10.65	-8.19	-3.46	-5.93	-5.05	0		-3.02	2.02	3.63	-3.66	0.54	0		1.81	4.67	7.39	3.25	4.82	0		-9.73	-5.79	-0.88	-7.36	-3.6	0
192.6	-9.47	-5.48	-3.77	-5.56	-1.04	0		-1.37	2.69	4.01	-2.21	4.15	0		5.46	2.99	4.07	2.37	4.38	0		-10.13	-7.71	-3.71	-11.8	-5.87	0
193.5	-13.18	-7.53	-2.8	-5.44	-4.49	0		-4.62	1.52	7.35	-0.13	0.91	0		4.98	4.63	11.06	4.73	6.18	0		-11.54	-6.96	1.58	-8.75	-3.36	0
194.4	-12.17	-6.11	-2.47	-5.74	-3.22	0		-0.37	4.88	6.56	0.04	2.77	0		0.13	4.43	5.99	2.51	3.39	0		-14.05	-7.57	-4.33	-12.26	-6.73	0
195.3	-9.69	-7.19	-4.01	-5.54	-4.62	0		-2.36	1.75	5.33	-1.6	-0.62	0		1.26	3.23	7.56	2.09	3.6	0		-14.63	-9.81	-2	-9.65	-5.58	0
196.2	-9.84	-5.92	-1.77	-3.92	-3	0		-6.21	2.25	5.09	-3.95	-0.85	0		-1	1.5	3.67	-0.87	0.98	0		-11.89	-4.62	-1.04	-9.18	-4.68	0
197.1	-12.08	-5.4	0.29	-4.46	-0.55	0		-5.38	1.63	5.71	-1.03	1.14	0		1.61	4.35	7.37	3.78	5.73	0		-12.88	-9.1	-2.92	-10.93	-5.1	0
198	-10.71	-8.19	-2.07	-4.96	-2.08	0		-4.31	3.99	8.95	0.32	2.77	0		0.86	4.48	7.45	3.58	4.08	0		-13.83	-4.07	-1.37	-10.38	-2.34	0
198.9	-11.19	-5.4	-1.94	-3.05	-3.19	0		-5.38	2.36	5.27	0.21	-0.07	0		-2.81	-0.22	4.58	-1.1	4.21	0		-10.98	-6.56	0.75	-9.57	-0.73	0
199.8	-12.09	-8.16	-2.39	-4.79	-2.06	0		-3.65	3.03	7.31	0.17	2.9	0		3.7	7.95	9.61	3.86	8.33	0		-11.98	-3.92	-1.52	-9.78	-1.44	0
200.7	-9.13	-7.98	-0.5	-2.01	-1.81	0		-3.51	1.96	5.51	0.66	0.93	0		3.73	4.75	10.89	2.84	6.17	0		-12.08	-8.51	0.7	-8.68	-1.62	0
201.6	-9.65	-7.3	-3.58	-3.08	-2.57	0		-2.35	2.51	5.39	-0.87	4.33	0		2.84	3.74	7.27	-0.04	7.07	0		-10.33	-4.9	-1.72	-9.39	-1.33	0
202.5	-14.2	-10.17	-4.09	-8.09	-5.96	0		-4.04	1.17	5.12	-1.38	3.8	0		1.61	0.3	5.37	-1.37	2.25	0		-14.46	-7.51	-2.82	-11.89	-7.16	0
203.4	-13.22	-7.22	-5.57	-5.45	-3.83	0		-8.62	-1.93	-0.18	-5.14	-2.32	0		0.35	1.47	4.91	-1.17	5.65	0		-14.07	-8.95	-6.14	-14.56	-4.57	0
204.3	-14.09	-7.8	-4.38	-7.16	-6.15	0		-2	4.77	7.16	0.68	3.21	0		0.76	3.14	5.61	0.01	4.43	0		-12.97	-9.43	-2.47	-12.31	-4.63	0
205.2	-12.46	-7.17	-3.56	-7.94	-4.37	0		-5.65	2.12	1.82	-3.01	-1.23	0		4.37	4.14	9.9	2.35	6.21	0		-11.88	-5.32	-0.03	-10.57	-0.51	0
206.1	-12.23	-11.22	-4.22	-7.05	-3.68	0		-4.09	0.79	6.43	-1.06	1.62	0		5.81	5.57	13.72	4.99	7.02	0		-7.67	-4.65	0.97	-8.96	2.49	0
207	-13.63	-9.51	-4.95	-5.63	-3.44	0		-2.83	0.11	6.56	-0.61	0.53	0		3.83	5.11	7.5	4.73	5.89	0		-14.1	-6.48	-3.07	-9.13	-3.44	0
207.9	-11.6	-7.29	-3.02	-4.99	-0.01	0		-3.24	4.77	8.01	0.68	6.37	0		6.37	5.83	10.22	4.63	6.79	0		-9.59	-5.65	0.46	-7.24	-2.71	0
208.8	-10.83	-5.45	-1.08	-3.75	0.07	0		-4.07	1.22	6.37	-2.81	1.56	0		1.19	5.65	6.38	1.6	5.42	0		-13.37	-10.77	-1.74	-10.87	-1.61	0
209.7	-7.27	-7.07	-0.79	-3.77	-2.39	0		-3.64	3.3	8.24	0.76	1.23	0		1.3	4.35	7.99	3.21	3.24	0		-9.73	-6.87	0.02	-6.46	-3.02	0
210.6	-11.65	-10.27	-4.52	-9.2	-4.59	0		-2.35	2.06	5.84	-2.5	3.82	0		2.66	4.59	7.93	-0.2	5.99	0		-9.95	-4.15	-1.28	-8.26	-1.9	0
211.5	-14.93	-9.83	-7.98	-7.5	-4.49	0		-4.54	2.67	4.07	-3.12	0.52	0		1.09	6.33	7.09	2.64	4.58	0		-14.54	-5.77	-3.96	-7.88	-3.95	0
212.4	-12.76	-7.65	-1.48	-5	-3.88	0		-6.65	-0.57	2.23	-3.07	0.48	0		-0.94	3.24	7.17	-0.42	5.26	0		-11.55	-6.45	-0.74	-11.37	-2.37	0
213.3	-6.52	-7.95	1.06	-4.4	-0.8	0		-0.28	1.81	9.83	1.09	4.76	0		5.38	6.11	10.1	3.66	6.33	0		-12.24	-5.88	-2.97	-11.59	-4.05	0
214.2	-12.71	-8.96	-2.76	-4.46	-4.86	0		-3.29	3.27	5.86	-0.71	2.04	0		5.67	5.91	8.68	3.21	7.04	0		-14.98	-9.48	-3.1	-12.72	-2.32	0
215.1	-10.93	-5.4	-1.19	-4.55	-2.38	0		-4.4	2.1	2.3	-2.3	1.61	0		3.54	3.85	7.99	0.02	3.67	0		-10.73	-5.73	1.96	-10.93	-4.27	0
216	-9.75	-9.67	-3.1	-5.83	-0.76	0		-1.98	0.38	7.05	-2.19	1.66	0		2.81	5.89	9.95	1.04	5.74	0		-14.36	-6.97	-1.25	-12.91	-3.4	0
216.9	-10.23	-8.91	-0.72	-5.28	-4.58	0		-2.27	4.37	8.65	-0.25	3.55	0		-0.34	7	5.92	1.54	0.61	0		-12.6	-5.89	-2.17	-6.75	-3.18	0
217.8	-13.23	-10.75	-1.79	-11.05	-2.91	0		-4.25	1.19	4.58	-3.11	0.92	0		4.44	4.5	9.06	1.18	6.23	0		-13.16	-8.12	-1.94	-10.89	-1.24	0
218.7	-11.18	-9.09	-0.39	-5.1	-0.28	0		-1.49	3.94	9.29	0.95	4.19	0		3.11	4.05	8.14	3.46	3.49	0		-13.61	-7.63	-0.48	-9.19	-6.24	0
219.6	-10.37	-4.88	-2.04	-5.61	-5.1	0		-5.52	0.4	3.89	-2.6	-1.59	0		-0.1	3.76	4.19	-1.26	1.51	0		-14.56	-7.09	-2.32	-11.67	-5.01	0
220.5	-14.18	-9.71	-5.49	-8.16	-7.16	0		-8.91	1.3	3.93	-3.95	-1.63	0		0.9	5.65	7.43	1.57	7.2	0		-10.3	-4.02	-0.05	-9.6	-1.87	0
221.4	-11.27	-7.97	-2.35	-6.41	-3.63	0		-4.52	5.11	8.21	-1.07	2.49	0		2.95	3.7	8.4	3.03	6.06	0		-12.14	-8.8	-0.7	-10.51	-2.36	0
222.3	-12.34	-6.76	-3.7	-4.44	-0.27	0		-4.45	3.96	8.49	-2.87	4.04	0		0.08	4.27	6.4	-1.9	3.56	0		-12.91	-4.94	-1.79	-8.55	-1.26	0
223.2	-9.49	-8.48	-0.63	-3.42	-2.9	0		-4.65	3.2	4.73	-2.53	0.19	0		2.02	6.32	7	2.86	4.81	0		-11.46	-6.62	0.14	-9.67	-3.7	0
224.1	-13.41	-7.55	-4.11	-6.97	-4.83	0		-5.45	4.38	4.27	-3.36	0.51	0		4.32	5.54	9.4	0.94	7.76	0		-12.39	-6.78	2.01	-10.13	-1.93	0
225	-11.7	-5.49	-1.46	-6.46	1.09	0		-4.37	4.74	5.59	-2.87	0.62	0		2.7	8.72	8.87	3.07	5.77	0		-12.15	-6.08	1.54	-10.22	-4.59	0
225.9	-13.76	-10.64	-3.57	-7.53	-6.42	0		-6.52	-2.03	2.99	-2.31	-1.6	0		2.3	2.06	7.53	4.6	5.15	0		-10.61	-6.99	1.07	-7.83	-0.77	0
226.8	-10.04	-6.43	-1.87	-2.11	-1.22	0		-2.89	4.73	8.57	-1.96	4	0		3.91	3.99	10.46	1.38	5.52	0		-11.36	-6.78	-1.23	-8.75	-3.39	0
227.7	-7.68	-5.35	-4.41	-5.48	-3.17	0		-3.23	2.72	4.36	1.72	1.98	0		-0.33	0.25	4.33	-3.98	4.12	0		-16.47	-10.35	-4.91	-15.56	-6.45	0
228.6	-10.99	-5.64	-0.23	-4.09	-1.9	0		-7.99	1.3	4.3	-3.95	-1.8	0		-0.14	4.17	6.8	0.5	5.72	0		-13.53	-2.82	1.1	-9.13	-0.55	0
229.5	-10.85	-7.7	-3.23	-3.78	-3.03	0		-2.91	0.45	5.14	-0.76	0.17	0		1.12	2.05	5.74	1.18	3.9	0		-16.47	-8.99	-2.05	-12.57	-5.69	0
230.4	-11.3	-6.08	0.12	-5.49	-2.07	0		-4.85	-0.58	5.27	-0.89	0.65	0		2.62	4.54	8.57	3.14	4.87	0		-11.6	-7.37	1.35	-8.46	-0.67	0
231.3	-11.61	-7.9	-2.32	-3.77	-1.78	0		-4.78	2	6.98	2.11	4.5	0		1.91	5.44	9.19	2.34	5.73	0		-13.35	-8.17	0.78	-11.68	-4.18	0
232.2	-12.94	-10.11	-4.41	-7.76	-6.14	0		-4.66	2.91	8.22	-0.17	4.79	0		2.49	5.07	9.39	2.68	7.67	0		-15.94	-9.19	-0.89	-12.93	-3.96	0
233.1	-15.13	-10.07	-4.86	-7.16	-5.6	0		-2.56	3.65	5.25	-2.66	1.62	0		1.8	6.37	6.94	1.93	5.25	0		-15.9	-4.98	-0.82	-8.8	-5.28	0
234	-10.21	-7.83	-2.27	-4.2	-3.46	0		-5.33	0.46	6.55	1.39	-1.05	0		-0.37	2.17	8.25	0.8	6.05	0		-12.92	-8.03	-1.05	-8.65	-1.45	0
234.9	-11.22	-6.05	-1.5	-5.25	-4.52	0		-6.09	0.81	3.95	-2.87	0.87	0		0.27	5.16	10.4	1.96	9.38	0		-14.17	-7.26	-0.47	-9.98	-1.9	0
235.8	-10.84	-8.56	-5.03	-6.35	-3.38	0		-5.45	0.35	5.42	0.35	1.09	0		1.58	2.39	9.13	2.11	4.12	0		-13.45	-9.86	-3.32	-12.44	-3.98	0
236.7	-12.18	-9.49	-1.09	-5.21	-2.04	0		-6.7	2.34	6.08	-1.08	1.75	0		2.01	7.53	7.44	1.9	8.17	0		-14.93	-7.59	-2.27	-10.48	-4.45	0
237.6	-11.08	-10.4	-4.64	-4.55	-4.43	0		-5.1	3.45	7.32	-1.13	0.01	0		-0.98	2.68	4.93	-0.98	4.68	0		-14.45	-8.37	-0.87	-12.04	-2.68	0
238.5	-10.64	-8.64	0.31	-1.31	-1.52	0		-5.16	0.79	8.05	1.88	1.19	0		0.07	2.22	7.05	1.98	1.31	0		-11.64	-7	-1.34	-10.83	-5.81	0
239.4	-12.62	-8.98	-5.71	-7.11	-6.06	0		-3.41	4.75	6.68	-0.3	2.94	0		0.66	5.03	5.95	1.25	4.63	0		-15.1	-5.03	-3.1	-10.22	-4.43	0
240.3	-14.83	-9.57	-4.75	-7.67	-4.22	0		-7.48	0.72	3.53	-2.27	0.67	0		-2.55	5.47	5.84	0.33	5.23	0		-13.22	-5.36	2.92	-9.15	-2.94	0
241.2	-11.23	-9.54	-4.07	-6	-4.2	0		-3.6	2.76	4.88	-0.63	1.72	0		-0.49	6.6	7.75	1.75	6.55	0		-14.34	-4.88	-1.27	-11.36	-1.15	0
242.1	-11.61	-7.32	-2.09	-5.7	-2.15	0		-2.56	4.7	6.66	-0.09	4.98	0		1.39	5.21	5.25	1.08	5.44	0		-12.8	-7.5	-1.98	-11.17	-4.3	0
243	-12.6	-8.33	-0.88	-3.59	-3.19	0		-5.81	0.24	5.79	-0.89	0.17	0		0.7	2.89	6.04	1.57	4.03	0		-15.11	-6.2	-1.49	-12.27	-6.39	0
243.9	-13.76	-9.78	-3.43	-7.11	-5.42	0		-6.8	-1.62	3.85	-3.93	-2.83	0		2.9	5.09	8.83	2.46	5.1	0		-15.06	-4.49	-1.8	-12.95	-3.53	0
244.8	-8.93	-3.29	3.03	-1.55	2.65	0		-4.01	3.37	9.15	-1.06	3.48	0		2.98	6.93	8.92	3.28	6.23	0		-17.47	-7.58	-3.05	-10.99	-6.43	0
245.7	-9.97	-7.16	-0.41	-1.35	-1.33	0		-4.86	4.12	8.06	0.26	4.4	0		0.3	4.24	8.02	1.24	5.99	0		-16.53	-9.45	-2.23	-13.1	-5.34	0
246.6	-12.39	-6.68	0.87	-5.58	-0.07	0		-3.84	3.11	8.29	1.39	4.79	0		4.38	5.13	11.65	5.01	6.98	0		-14.39	-8.18	0.63	-9.57	-5.19	0
247.5	-12.72	-10.15	-4.52	-7.07	-5.98	0		-3.64	0.83	2.83	-2.08	1.21	0		-0.68	5.13	5.37	1.54	4.51	0		-15.23	-6.69	0.26	-10.03	-4.24	0
248.4	-9.87	-8.32	-2.37	-4.53	-3.75	0		-4.05	1.95	6.29	-1.15	2.7	0		1.27	6.56	7.82	3.21	7.11	0		-14.9	-9.76	-3.88	-11.4	-4.94	0
249.3	-13.47	-9.54	-5.23	-2.96	-6.38	0		-4.67	3.92	4.61	0.22	-0.93	0		-0.11	3.81	8.21	0.32	4.99	0		-15.85	-8.64	-0.81	-11.89	-3.98	0
250.2	-11.43	-5.09	-1.24	-3.97	-2.11	0		-6.24	3.36	7.07	-2.37	0.04	0		-0.9	3.84	7.55	0.04	5.59	0		-12.71	-6.55	1.62	-7.79	-3.23	0
251.1	-10.09	-5.25	-0.84	-4.21	-1.32	0		-6.55	3.13	6.27	1.45	2.05	0		-1.77	6.43	7.69	2.62	5.2	0		-17.62	-7.21	-2.38	-11.62	-5.55	0
252	-14.23	-5.81	-2.8	-2.54	-3.76	0		-6.98	-0.97	4.05	0.18	1.44	0		0.79	3.83	8.88	3.56	6.94	0		-11.63	-4.83	1.99	-8.63	2.4	0
252.9	-11.5	-7.49	-2.33	-5.2	-1.96	0		-7.41	1.41	6.52	-4.25	-0.87	0		1.02	5.99	9.68	4.17	7.92	0		-11.09	-6.49	0.3	-10.45	-2.01	0
253.8	-10.73	-6.82	-1.78	-3.63	-3.81	0		-1.37	3.17	5.35	-0.01	3.41	0		4.8	5.55	8.26	4.52	5.54	0		-12.42	-7.12	0.72	-11.07	-2.95	0
254.7	-9.93	-6.13	1.04	-1.28	0.46	0		-2.31	3.75	8.62	0.94	3.09	0		2.35	4.85	8.55	2.48	5.82	0		-12.76	-5.14	2.02	-12.55	-2.34	0
255.6	-10.05	-5.56	1.74	-2.92	0.01	0		-3.06	3.68	8.61	0.43	5.05	0		-1.76	2.7	9.69	2.04	6.43	0		-15.07	-9.04	1.49	-12.93	-5.52	0
256.5	-9.67	-5.87	-0.86	-4.27	1.39	0		-5.31	0.86	5.67	-2.76	4.38	0		0.73	3.43	7.25	2.65	4.71	0		-14.6	-8.73	-3.03	-13.34	-6.12	0
257.4	-12.5	-8.45	-1.36	-4.27	-4.3	0		-4.56	-0.03	5.81	-2.75	1.14	0		3.54	6.66	8	3.96	7.46	0		-13.91	-8.72	-1.87	-9.14	-4.35	0
258.3	-10.94	-4.88	-0.57	-2.97	-1.79	0		-7.4	0.87	7.5	-2.38	1.23	0		-1.62	1.63	7.81	-2.26	4.72	0		-11.62	-6.55	1.19	-11	0.85	0
259.2	-13.26	-9.55	-6.4	-8.9	-2.33	0		-4.24	2.75	5.45	-3.04	4.09	0		2.37	5.74	9.23	1.67	7.07	0		-11.85	-5.13	3.04	-9.2	-2.04	0
260.1	-11.03	-8.19	-1.64	-4.44	-2.08	0		-2.62	2.43	6.63	3.71	2.75	0		1.16	4.63	5.81	2.44	5.05	0		-12.9	-7.95	0.27	-12.04	-1.28	0
261	-11.64	-8	-3.35	-3.14	-1.38	0		-4.64	1.99	7.31	0.63	0.45	0		5.3	6.59	11.21	3.62	8.86	0		-11.18	-4.11	1.65	-8.03	-2.6	0
261.9	-11.12	-4.95	1.42	-3.32	-0.6	0		-4.63	4.1	8.5	0.92	2.89	0		1.93	4.76	7.58	5.96	2.91	0		-11.37	-4.65	3.29	-6.7	-3.92	0
262.8	-9.44	-7.03	0.4	-2.76	-2.08	0		-5.64	1.43	6.48	-1.27	3.39	0		2.91	5.06	11.12	2.29	5.89	0		-13.66	-5.92	1.5	-9.46	-3.25	0
263.7	-10.86	-5.33	-0.43	-2.1	-2.8	0		-1.93	6.67	9.54	1.37	3.33	0		3.16	7.69	10.37	3.08	8.38	0		-13.81	-6.56	1	-10.24	-3.42	0
264.6	-11.93	-9.01	-3.41	-6.48	-4.07	0		-2.86	5.13	9.32	-2.23	4.14	0		3.26	5.81	9.31	-0.37	4.56	0		-13.73	-6.69	0.29	-9.9	-3.72	0
265.5	-13.34	-7.75	-1.81	-5.86	-4.64	0		-5.33	3.93	5.88	-2.9	1.49	0		2.73	4.35	7.23	1.67	6.13	0		-15.52	-10.55	-3.14	-13.72	-8.39	0
266.4	-15.01	-10.38	-1.66	-7.69	-2.51	0		-7.87	0.17	5.26	-3.11	0.38	0		3.41	3.18	9.16	2.38	6.84	0		-14.93	-9.79	-0.07	-10.8	-5.46	0
267.3	-10.81	-8.3	0.01	-3.57	-1.81	0		-4.6	2.38	7.85	-4.22	1.7	0		-0.68	2.6	7.28	-1.62	5.18	0		-15.42	-5.94	0.46	-8.6	-0.97	0
268.2	-10.65	-7.32	-0.7	-4.23	-2.06	0		-4.94	3.54	5.6	-1.51	2.71	0		0.42	3.69	8.81	3.29	9.9	0		-17.26	-9.37	-0.43	-11.91	-0.55	0
269.1	-13.43	-8.66	-3.37	-4.09	-5.84	0		-3.68	4.46	6.35	-1.72	1.48	0		1.52	6.67	9.09	1.59	6.56	0		-12.78	-5.33	-0.18	-11.86	-2.65	0
270	-11.52	-3.8	-0.78	-2.02	-0.29	0		-2.83	4.29	10.46	-0.51	4.11	0		1.03	4.31	9.24	2.12	4.68	0		-14.76	-8.08	0.39	-11.97	-4.83	0
270.9	-11.87	-11.16	-2.14	-6.99	-5.07	0		-6.14	0.39	6.02	-2.13	0.93	0		-0.99	4.73	6.84	1.07	4.85	0		-13.9	-8.31	1.35	-11.94	-2.3	0
271.8	-10.9	-7.16	-2.64	-4.02	-4.67	0		-2.87	4.9	9.59	0.75	2.72	0		1.43	3.78	8.19	-0.92	5.28	0		-15.18	-9.89	-1.35	-14.58	-3.61	0
272.7	-14.51	-8.76	-4.16	-9.14	-5.07	0		-4.49	4.25	7.86	-1.73	0.9	0		3.9	5.66	10.06	0.82	6.34	0		-13.24	-5.77	1.07	-10.45	-1.19	0
273.6	-15.43	-7.23	-2.29	-4.73	-2.71	0		-6.71	2.45	7.67	-0.81	2.23	0		-0.74	5	6.6	1.07	4.56	0		-14.85	-6.37	0.12	-12.37	-1.23	0
274.5	-10.55	-9.14	-1.05	-4	-3.32	0		-4.15	3.5	8.33	0.09	2.46	0		4.03	9.19	10.61	2.26	8.48	0		-13.28	-3.81	3.4	-11.16	-1.7	0
275.4	-11.22	-7.96	-1.97	-3.43	0.93	0		-4.88	1.55	5.46	-3.03	-0.46	0		2.57	5.83	9.89	2.01	5.62	0		-16.45	-8.23	0.88	-9.73	-3.03	0
276.3	-12.2	-7.97	-2.54	-5.74	-8.05	0		-2.3	4.1	7.78	-4.17	1.03	0		2.66	5.83	9.37	-0.64	5.41	0		-13.24	-6.76	2.08	-10.55	-2.65	0
277.2	-9.71	-6.47	-0.38	-4.82	-2.99	0		-7.78	1.95	8.12	-4.84	0.29	0		1.03	5.05	8.71	2.18	6.05	0		-14.91	-3.53	4.39	-9.15	-0.99	0
278.1	-11.46	-6.63	0.56	-2.8	-4.81	0		-4.88	5.1	8.18	0.24	1.74	0		1.51	5.6	7.85	-0.23	4.97	0		-12.55	-7.01	1.16	-11.28	-1.44	0
279	-11.87	-8.7	-1.06	-1.78	-2.41	0		-4.62	5.62	9.42	5.45	4.97	0		2.71	5.94	11.47	2.43	5.28	0		-15.43	-7.28	0.73	-10.95	-2.68	0
279.9	-9.02	-4.67	0.18	-0.85	-0.12	0		-3.18	3.11	6.14	1.8	1.43	0		-0.33	0.89	8.08	0.77	4.85	0		-14.71	-8.16	3.71	-11.15	-4.13	0
280.8	-8.4	-2.46	2.33	1.89	-1.21	0		0.12	6.93	11.14	0.57	5.6	0		2.02	4.84	8.91	-0.45	4.06	0		-13.94	-2.46	1.81	-8.15	-2.52	0
281.7	-15.03	-10	-4.06	-5.09	-5.8	0		-7.88	2.65	8.18	-1.26	0.99	0		-3.14	2.8	5.71	-0.88	3.13	0		-15.19	-4.8	0.77	-10.2	-2.85	0
282.6	-6.77	-1.72	2.14	0.52	2.42	0		-3.74	5.78	8.66	1.02	6.48	0		-1.45	5.01	5.57	-1.86	3.15	0		-15.23	-6.43	0.65	-13.37	-4.83	0
283.5	-11.86	-7.98	-4.78	-3.92	-4.92	0		-4.05	3.18	5.34	-0.5	0.1	0		3.91	4.73	13.48	4.81	10.21	0		-11.17	-6.37	2.9	-9.36	-0.46	0
284.4	-13.11	-4.11	0.71	-4.04	0.14	0		-3.52	5.88	10.53	-1.55	5.09	0		0.32	5.23	10.24	-0.42	5.62	0		-17.04	-4.44	2.69	-11.49	-3.05	0
285.3	-10.89	-6.12	0.09	-4.62	-2.99	0		-9.67	0.69	7.63	-2.33	0.45	0		-0.47	1.34	9.78	1.67	7.55	0		-11.71	-6.87	3.61	-8.4	-0.67	0
286.2	-12.99	-11.92	-1.5	-6.55	-4	0		-7.4	0.61	8.22	-1.13	-0.45	0		0.26	6.87	9.83	3.79	7.37	0		-11.55	-2.31	5.85	-6.91	0.77	0
287.1	-14.08	-9.95	-1.04	-3.36	-1.77	0		-6.31	1.6	8.89	-1.63	-0.37	0		1.99	5.74	11.06	2.75	5.48	0		-14.54	-8	3.43	-11.61	-3.77	0
288	-12.92	-10.34	-0.15	-2.43	-2.86	0		-5.76	-2.05	8.02	-2.32	2.19	0		0.34	3.55	8.93	-0.08	7.38	0		-15.69	-5.17	-0.17	-12.82	-0.98	0
288.9	-11.63	-8.32	1.94	-3.65	-3.96	0		-3.47	3.2	10.04	-0.5	2.5	0		3.55	8.85	11.14	4.12	8.62	0		-13.18	-5.6	1.96	-11.86	-3.42	0
289.8	-13.24	-9.98	-2.94	-8.02	-6.69	0		-5.48	-0.24	5.85	-3.3	-0.04	0		2.22	4.22	7.38	-1.45	8.53	0		-12.69	-5.46	2.93	-10.51	-1.79	0
290.7	-14.73	-8.3	-0.7	-6.34	-3.05	0		-6.1	2.42	7.28	0.79	1.43	0		3.15	5.09	12.33	3.17	8.66	0		-15.71	-7.34	4.08	-8.78	-0.89	0
291.6	-10.48	-6.67	-1.64	-0.27	-2.71	0		-2.53	4.98	10.79	1.04	2.72	0		3.17	5.7	12.26	0.19	4.24	0		-13.58	-5.72	2.35	-10.73	-2.01	0
292.5	-12.3	-6.63	-1.64	-5.97	-0.5	0		-7.18	3.16	6.28	-2.04	3.11	0		-0.89	2.59	7.48	-0.34	5.81	0		-18.02	-11.78	-1.61	-14.72	-6.09	0
293.4	-9.79	-6.82	0.69	-1.87	2.04	0		-7.43	4.28	9.94	0.13	3.47	0		0.39	3.62	9.45	4.07	4.87	0		-11.07	-6.41	3.09	-9.62	-0.6	0
294.3	-10.81	-6.29	1.66	-3.46	-2.55	0		0.8	3.7	9.94	4.5	4.6	0		3.35	5.29	10.18	4.26	9.04	0		-14.94	-3.44	4.61	-10.9	0.27	0
295.2	-13.85	-7.8	-2.18	-3.23	-2.59	0		-8.52	0.97	8.21	-3.31	-1.16	0		1.16	4.14	8.92	-0.38	7	0		-9.52	-4.86	4.58	-11.02	1.86	0
296.1	-10.79	-5.15	-3.03	-5.66	-2.81	0		-3.77	1.56	8.3	0.01	3.33	0		2.31	4.08	8.2	0.79	7.4	0		-16.11	-7.48	-1.77	-13.23	-3.69	0
297	-13.72	-8.78	-2.09	-3.2	-3.09	0		-9.04	1.49	8.94	-3.05	2.13	0		-0.04	2.23	8.56	-0.35	5.38	0		-12.17	-4.35	2.31	-11.25	0.31	0
297.9	-13.61	-7.84	-2.29	-5.46	-2.55	0		-7.06	0.11	7.38	-1.75	-0.42	0		0.18	3	8.21	1.16	4.9	0		-12.41	-7.19	2.63	-8.07	-3.17	0
298.8	-15.04	-6.97	1.22	-4.56	-5.05	0		-3.57	5.75	10.87	0.12	3.71	0		4.03	6.08	10.15	2.66	7.62	0		-13.5	-5.85	2.44	-8.13	-1.41	0
299.7	-13.18	-5.49	-0.87	-4.14	0.41	0		-3.67	5.11	8.91	1.95	4.88	0		0.43	5.39	10.01	1.18	8.53	0		-15.92	-7.27	0.22	-12.29	-1.45	0
300.6	-11.89	-10.42	-0.67	-4.86	-2.44	0		-6.06	2.55	5.82	-2.72	0.56	0		0.41	4.9	6.49	-0.34	5.23	0		-17.8	-6.24	1.43	-11.52	-5.82	0
301.5	-14.12	-5.7	-0.52	-1.76	-6.03	0		-6.24	1.31	7.64	-5.16	-0.03	0		1.75	3.68	10.16	-0.56	5.61	0		-14.82	-6.13	4.21	-10.14	-1.02	0
302.4	-12.83	-9.85	-1.61	-3.88	-3.5	0		-4.88	1.06	6.89	-3.89	-0.97	0		0.08	4.24	9.13	-0.18	5.68	0		-17.23	-6.14	2.98	-10.9	-2.89	0
303.3	-14.79	-12.14	-3.93	-4.64	-4.81	0		-7.16	0.59	8.05	1.77	1.1	0		2.4	5.24	11.81	3.4	6.12	0		-14.59	-5.57	2.9	-10.29	-2.51	0
304.2	-12.2	-5.53	-1.65	-4.1	-0.44	0		-5.86	1.52	5.9	-1.29	0.59	0		0.34	3.14	6.86	-0.73	3.47	0		-13.54	-4.56	3.31	-9.72	-2.94	0
305.1	-12.85	-7.47	0.87	-8.06	-2.57	0		-4.7	3.59	10.76	-1.34	1.44	0		1.07	4.92	10.95	1.93	7.25	0		-16.02	-4.57	3.03	-9.81	0.4	0
306	-13.02	-8.03	-0.61	-1.86	-2.89	0		-6.68	1.98	9.49	-0.19	-0.54	0		-1.26	1.59	9.19	0.87	3.35	0		-16.67	-6.98	0.85	-9.74	-2.94	0
306.9	-15.96	-7.65	-1.69	-5.44	-4.42	0		-6.86	3.64	9.44	-1.8	1.51	0		-1.23	4.63	8.36	0.34	4.31	0		-17.84	-9.16	0.71	-13.85	-7.01	0
307.8	-12.55	-9.2	-2.21	-3.54	-4.11	0		-6.32	3.58	6.57	-0.59	0.17	0		-1.22	4.42	8.95	-1.15	4.62	0		-16.05	-6.31	2.78	-11.9	-1.87	0
308.7	-11.98	-9.2	-1.3	-5.49	-3.42	0		-6.93	1.13	8.26	-2.3	1.35	0		-0.99	1.96	6.61	-2.11	3.02	0		-12.97	-6.35	1.59	-9.53	-3.23	0
309.6	-11.83	-8.67	-0.22	-3.1	-2.95	0		-6.84	3.61	7.94	1.24	3.35	0		1.1	5.35	10.07	1.38	4.81	0		-12.78	-4.18	6.26	-8.76	-1.45	0
310.5	-13.43	-8.45	0.01	-5.09	-5.69	0		-8.31	1.26	9.87	-2.98	0.65	0		-0.84	2.71	9.54	-1.87	4.74	0		-14.94	-4.35	0.85	-9.77	-0.31	0
311.4	-10.69	-6.92	-0.8	-3.81	-4.33	0		-5.2	3.28	6.13	-2.26	0.29	0		-2.1	2.38	6.16	-3.14	1.59	0		-18.57	-8.13	1.91	-14.41	-2.47	0
312.3	-14.8	-8.9	-0.59	-5.05	-6.56	0		-7.85	3.71	10.79	-3.71	-0.66	0		0.67	5.15	9.2	-1.47	5.95	0		-14.27	-6.38	5.59	-11.16	-2.62	0
313.2	-12.42	-8.79	-1.1	-4.16	-3.03	0		-3.48	4.64	8.62	-0.58	1.44	0		0.11	5.56	8.07	0.69	4.77	0		-16.64	-7.92	0.53	-12.17	-3.54	0
314.1	-12.9	-9.06	-1.27	-4.61	-5.9	0		-7.13	0.52	7.64	-1.53	-1.35	0		-0.23	4.16	7.55	-0.77	5.78	0		-16.83	-7.88	1.71	-13.13	-1.72	0
315	-15.24	-11.22	-5.36	-6.45	-5.23	0		-7.26	1.54	6.67	-2.15	1.01	0		-1.7	5.66	8.45	-0.3	4.43	0		-17.01	-3.57	3.5	-11.46	-1.91	0
315.9	-11.34	-3.22	3.24	1.49	1.32	0		-9.2	3.36	8.98	1.29	0.73	0		-2.85	3.89	8.59	-0.16	5.35	0		-17.17	-10.4	1.62	-13.77	-4.74	0
316.8	-15.1	-10.66	-3.67	-6.9	-2.63	0		-8.9	-0.87	4.59	-3.33	0.56	0		-4.03	2.29	4.28	-3.43	-0.3	0		-15.69	-5.57	1.81	-12.92	-3.55	0
317.7	-14.14	-8.81	-2.64	-7.33	-4.91	0		-6.24	5.02	7.28	-0.64	-0.15	0		0.79	5.19	9.29	2.21	3.35	0		-14.99	-5.26	3.81	-7.57	-2.28	0
318.6	-13.1	-7.1	-0.64	-3.32	-0.49	0		-8.4	3.02	5.85	-2.95	0.69	0		1.25	6.44	9.18	-0.15	4.18	0		-14.59	-1.94	4.23	-9.79	-0.35	0
319.5	-11.35	-4.98	0.29	-5.03	-0.99	0		-8.59	-1.39	4.96	-4.79	-0.06	0		-0.54	2.82	7.46	2.59	4.15	0		-15.57	-5.23	0.98	-11.15	-3.3	0
320.4	-8.84	-0.92	4.49	1.02	2.83	0		-0.59	5.97	10.73	1.79	6.91	0		0.02	2.98	8.19	-0.96	4.11	0		-18.64	-5.72	3.78	-13.56	-1.02	0
321.3	-10.98	-6.7	0.76	-4.42	-1.86	0		-7.31	1.53	8.06	-1.74	-0.01	0		0.31	4.54	9.53	2.92	4.84	0		-15.53	-7.94	1.18	-9.29	-2.87	0
322.2	-11.81	-6.67	0.11	-3.18	-4.38	0		-6.37	3.72	9.12	-1.49	0.55	0		-0.88	4.44	5.98	0.53	4.75	0		-12.18	-3.29	4.2	-8.37	-1.7	0
323.1	-11.83	-5.82	-3.26	-3.83	-4.41	0		-5.32	1.88	8.14	-2.19	0.27	0		1.99	5.36	9.41	1.16	5.44	0		-14.01	-3.95	2.44	-8.15	-3.05	0
324	-15.73	-8.35	-4.06	-7.95	-6.73	0		-8.59	1.48	7.61	-5.64	-0.05	0		0.19	3.23	11.03	-1.09	4.34	0		-16.06	-5.75	1.46	-10.32	-1.16	0
324.9	-9.18	-4.93	5.31	-0.96	-0.05	0		-5.3	4.81	11.31	1.28	4.02	0		0.63	5.67	9.59	1.13	5.51	0		-16.25	-10.61	0.38	-15.37	-4.33	0
325.8	-12.18	-5.98	-1.55	-4.11	-5.01	0		-5.95	1.22	7.13	-2.88	-1.09	0		1.26	4.17	9.16	0.28	5.9	0		-17.57	-5.2	3.95	-9.93	-2.37	0
326.7	-13.5	-5.39	3.26	-3.73	-1.97	0		-8.76	0.01	7.48	-1.54	1.85	0		0.19	2.63	8.23	1.98	5.2	0		-15.6	-6.71	3.25	-10.52	-3.89	0
327.6	-14.21	-6.73	0.81	-5.24	-2.8	0		-6.06	0.8	6.15	-3.29	-0.47	0		1.06	2.62	5.54	4.14	5.81	0		-14.85	-5.19	4.91	-9.51	1.67	0
328.5	-11.99	-6.97	1.2	-3.95	-1.64	0		-5.74	0.03	6.19	-3.38	-0.07	0		0.38	2.71	8.44	-0.31	3.25	0		-16.31	-7.97	2.88	-10.16	-3.69	0
329.4	-12.6	-7.47	1.65	-4.66	-3.6	0		-5.43	3.76	8.82	-2.51	1.04	0		-0.57	4.64	6.04	-2.55	4.86	0		-21.87	-8.78	1.74	-16.02	-4.41	0
330.3	-12.13	-2.93	2.03	0.22	0.25	0		-4.77	6.12	10.22	1.49	2.96	0		0.13	6.3	8.49	1.62	5.79	0		-16	-3.95	6.12	-8.7	-1.7	0
331.2	-14.58	-7.17	-0.56	-5.39	-3.32	0		-6.25	1.27	8.62	-5.22	0.25	0		2.41	3.32	9.53	-0.87	4.01	0		-15.96	-6.57	3.2	-12.66	-1.05	0
332.1	-12.74	-6.27	-1.31	-7.18	-5.04	0		-7.6	2.19	5.76	-4.81	-1.02	0		-2.9	4.55	6.37	-1.37	4.95	0		-17.55	-5.33	2.6	-8.62	-2.25	0
333	-10.78	-3.98	2.84	-3.19	-3.62	0		-7.4	3.82	6.49	-2.5	-0.33	0		0.71	6.17	8.08	-1.63	5.51	0		-16.24	-6.08	1.74	-11.64	-2.34	0
333.9	-14.06	-9.24	-0.04	-4.85	-2.85	0		-6.33	5.39	10.5	-1.19	2.33	0		0.06	4.96	10.41	1.91	5.8	0		-13.33	-5.87	5.22	-9	0.18	0
334.8	-14.79	-10.88	-3.49	-4.2	-5.12	0		-5.19	2.91	7.33	0.01	-0.92	0		0.55	6.47	6.27	-1.04	5.69	0		-13.15	-0.86	3.53	-9.53	0.51	0
335.7	-12.19	-3.21	4.02	-4.28	-3.77	0		-2.65	6.76	13.42	1.43	3.64	0		2.28	5.82	11.9	0.85	7.87	0		-16.82	-6.69	4.75	-12.59	-5.21	0
336.6	-12.45	-4.86	1.65	-1.56	-2.77	0		-5.19	3.25	9.49	-0.42	0.61	0		1.13	3.55	6.91	-1.08	4.07	0		-16.2	-7.59	-1.96	-13.71	-3.79	0
337.5	-14.86	-5.35	2.48	-1.52	-3.09	0		-8.04	1.4	7.94	-1.51	0.07	0		-2.04	-0.65	6.53	-2.22	3.12	0		-15.71	-8.64	4.75	-11.39	-3.65	0
338.4	-14.65	-8.88	-1.73	-3.08	-4.36	0		-6.11	4.53	10.49	-0.1	3.88	0		-0.53	6.61	7.03	1.88	6.99	0		-15.59	-3.16	3.38	-9.82	-0.65	0
339.3	-14.33	-6.68	1.7	-2.12	-2.63	0		-6.55	2.12	11.49	0.3	-0.26	0		0.19	2.92	12.3	2.32	4.18	0		-13.88	-3.98	5.61	-11.37	0.18	0
340.2	-10.86	-4.13	1.41	-3.94	-0.13	0		-5.67	2.54	10.16	-1.82	4.06	0		-0.4	4.02	9.9	-0.32	4.86	0		-17.44	-6.5	2.26	-12.38	-3.17	0
341.1	-13.47	-6.56	0.3	-2.88	-2.92	0		-7.25	4.99	10.76	1.44	2.6	0		-1.12	6.43	9.73	1.19	5.88	0		-14.66	-6.07	2.71	-12.55	-3.16	0
342	-11.65	-7.18	0.4	-3.16	-3.79	0		-5.01	1.88	9.77	-2.2	0.45	0		1.33	8.66	14.67	4.07	9.65	0		-18.1	-4.58	7.62	-9.76	0.13	0
342.9	-13.22	-5.86	1.54	-1.19	-3.74	0		-3.8	4.64	9.74	0.27	4.32	0		0.44	3.17	8.1	-1.88	7.71	0		-15.81	-6.13	5.13	-9.86	0	0
343.8	-10.78	-5.44	1.02	-1.97	-1.61	0		-9.06	1.78	7.69	-3.56	0.62	0		-2.11	1.82	6.32	-2.29	6.11	0		-17.58	-6.81	2.86	-11.7	-2.74	0
344.7	-11.14	-6.82	3.76	-1.55	-2.49	0		-6.02	4.11	9.13	-1.73	0.35	0		-1.35	3.74	9.61	-1.82	1.44	0		-16.88	-6.29	4.34	-11.35	-2.99	0
345.6	-11.88	-4.01	1.63	-2.03	-1.45	0		-6.36	5.62	11.58	0.54	1.67	0		1.01	3.75	9.25	2.43	6.74	0		-14.33	-6.5	3.15	-7.9	-1.49	0
346.5	-15.29	-7.97	-1.74	-6.94	-4.58	0		-6.77	3.9	11.1	0.58	1.69	0		-2.08	4.1	8.63	-2.87	6.03	0		-17.4	-6.25	4.02	-13.92	-2.07	0
347.4	-12.64	-7.98	-1.66	-2	-1.58	0		-4.95	2.69	9.06	-1.18	4.63	0		3.18	5.12	11.14	-0.15	6.69	0		-12.45	-2.92	7.92	-8.63	2.55	0
348.3	-14.41	-7.15	1.03	-5	-0.92	0		-5.68	4.2	9.82	-1.93	3.94	0		-1.26	4.64	8.6	0.41	4.72	0		-15.06	-3.62	5.25	-8.4	1.01	0
349.2	-7.85	-5.13	2.89	-3.33	-1.91	0		-3.59	3.2	11.66	0.35	0.19	0		1.41	4.17	11.23	2.18	6.99	0		-16.08	-5.14	4.84	-12.11	-0.31	0
350.1	-9.28	-3.28	3.54	-3.43	-2.79	0		-7.89	3.54	8.53	-4.52	1.86	0		-1.85	4.97	8.3	-1.97	8.47	0		-16.65	-6.65	5.58	-11.91	0.5	0
351	-11.53	-7.11	2.94	-3.38	-2.54	0		-4.62	4.03	11.45	0.75	6.76	0		2.92	4.27	10.25	4.1	8.23	0		-19.15	-5.27	4.88	-10.8	-1.02	0
351.9	-14.24	-4.98	-0.19	-5.02	-4.93	0		-2.58	5	13.05	2	6.05	0		-0.16	4.59	11.58	1.7	8.66	0		-16.49	-2.67	4.32	-11.75	0.88	0
352.8	-13	-5.63	0.64	-4.79	-3.08	0		-5.33	4.96	7.87	0.43	-0.46	0		0.85	2.91	7.31	-0.99	2.73	0		-16.7	-6.39	3.07	-13.61	-3.04	0
353.7	-13.85	-7.73	-1.52	-2.46	-2.21	0		-6.9	5.5	10.36	-3.42	3.13	0		-0.9	5.01	9.59	-1.85	4.12	0		-15.41	-4	3.24	-13.35	-2.12	0
354.6	-12.98	-8.54	1.71	-5.84	-3.06	0		-3.45	6.04	10.57	-1.19	5.39	0		-0.19	4.37	7.5	-1.2	4.67	0		-17.3	-8.57	-0.14	-13.31	-3.89	0
355.5	-9.97	-3.65	3.93	1.59	-1.23	0		-6.49	3.82	11.06	-0.18	1.88	0		1.33	1.96	13.89	-0.03	5.82	0		-20.24	-7.54	4.98	-13.07	-3.54	0
356.4	-12.2	-6.6	1.39	-1.59	-0.36	0		-6.17	4.17	12.26	1.74	3.8	0		-0.33	4.49	9.54	1.95	7.33	0		-15.74	-5.52	5.77	-9.46	-1.67	0
357.3	-12.64	-5.15	1.6	0.21	-1.33	0		-6.88	3.67	10.37	-2.3	-0.18	0		-0.07	2.21	9.15	-1.74	3.53	0		-13.12	-3.64	2.38	-12.14	-0.95	0
358.2	-11.85	-6.67	1.03	-5	-1.28	0		-6.01	2.47	9.81	-1.99	0.71	0		-0.62	4.34	11.42	-0.84	5.59	0		-17.46	-5.11	4.66	-12.01	-4.19	0
359.1	-14.62	-8.38	-1.81	-5.11	-4.93	0		-7.59	1.5	6.61	-2.79	-1.26	0		-1.79	3.29	8.74	-2.52	4.33	0		-18.47	-7.22	2.54	-16.08	-4.78	0
360	-13.39	-6.95	2.87	-2.91	-3.32	0		-3.92	5.17	13.69	1.82	5.14	0		3.01	8.39	13.15	4.39	10.67	0		-14.54	-6.24	7.84	-9.43	1.33	0
360.9	-16.56	-9.75	-1.75	-2.49	-3.94	0		-10	3.5	6.22	-1.59	1.56	0		-0.39	5.39	7.03	1.26	4.96	0		-17.9	-5.6	1.53	-10.8	-3.67	0
361.8	-11.59	-5.39	0.68	-0.84	-1.02	0		-5.97	4.45	10.49	-0.22	3.28	0		0.83	6.74	11.34	1.49	7.16	0		-16.92	-5.6	3.23	-11	-2.45	0
362.7	-13.96	-7.28	-2.6	-4.87	-5.51	0		-5.31	2.7	10.7	-1.32	0.2	0		1.21	2.74	10.91	0.69	4.76	0		-15.06	-4.84	5.38	-11.76	1.08	0
363.6	-17.38	-8.11	0.8	-6.34	-3.55	0		-6.82	4.95	12.35	-2	4.61	0		4.34	7.92	13.25	2.33	11.81	0		-14.36	-7.35	5.98	-10.89	1.34	0
364.5	-16.93	-8.54	-2.02	-5.22	-5.6	0		-4.31	4.05	11.67	1.65	1.92	0		1.31	5.47	11.2	-1.17	7.32	0		-16.86	-2.44	5.12	-12.4	-2.66	0
365.4	-17.51	-8.12	-4.67	-3.96	-3.29	0		-9.67	2.55	8.74	0.77	0.19	0		-2.66	2.38	8.44	1.02	5.61	0		-16.75	-7.19	4.05	-10.81	-3.12	0
366.3	-10.8	-4.85	2.49	0.2	-2.06	0		-5.7	4.64	10.3	0.56	1.24	0		-0.52	4.03	7.34	-1.61	5.55	0		-17.04	-6.88	3.74	-13.91	-2.53	0
367.2	-15.08	-7.87	-1.83	-7.12	-3.34	0		-4.56	5.65	9.95	-0.08	3.17	0		0.39	5.27	9.85	-0.46	5.18	0		-18.69	-5.3	3.15	-12.95	-3.05	0
368.1	-14.6	-7.62	-0.79	-6.44	-6.17	0		-5.06	3.23	8.85	-0.2	0.54	0		3.31	5.77	10.61	3.16	6.42	0		-14.89	-4.58	7.9	-9.84	-1.99	0
369	-16.79	-5.92	0.23	-5.71	-4.59	0		-9.36	0.89	8.53	-4.03	-1.66	0		-0.25	2.13	8.99	-1.19	5.93	0		-13.63	-3.73	6.96	-11.61	-1.52	0
369.9	-13.64	-6.35	-2.35	-5.06	-2.57	0		-7.17	3.23	10.32	-2.22	4.53	0		-0.5	3.95	9.3	-0.13	6.02	0		-15.87	-5.93	2.54	-11.23	-2.87	0
370.8	-13.92	-6.54	0.31	-3.62	-2.33	0		-8.38	2.31	10.08	-1.72	-2.35	0		1.91	4.62	9.94	-1.09	5.69	0		-16.97	-6.47	3.19	-13.39	-3.35	0
371.7	-14.2	-5.7	0.18	-2.71	-0.08	0		-8.47	3.26	10.56	-1.52	2.86	0		2.28	5.23	9.95	0.92	5.49	0		-15.06	-1.45	3.74	-11.93	-2.41	0
372.6	-12.18	-5.13	1.12	-1.44	-2.34	0		-5.77	5.54	8.57	-0.14	3.77	0		-2.33	2.15	6.46	-2.29	4.62	0		-19.29	-7.81	0.88	-12.38	-2.68	0
373.5	-12.6	-9.2	0.03	-5.66	-2.76	0		-7.52	-0.32	8.37	-1.85	0.94	0		-3.03	2.68	7.19	-2.35	5.81	0		-17.51	-5.96	4.18	-12.43	-0.94	0
374.4	-15.71	-8.57	-1.67	-6.67	-4.6	0		-8.42	2.6	6.23	-0.03	1.38	0		0.42	5.17	9.64	0.38	8.79	0		-18.75	-6.26	5.25	-15.92	-1.3	0
375.3	-10.05	-4.04	1.94	-0.33	0.57	0		-6.94	4.29	11.45	-2.12	2.97	0		2.39	5.17	10.4	-0.94	6.83	0		-14.87	-5.06	5.08	-13.13	-2.23	0
376.2	-16.08	-7.34	0.38	-4.08	-2.31	0		-5.42	5.36	7.98	0.05	1.02	0		3.36	9.01	13.96	2.7	7.09	0		-14.39	-1.67	9	-10.05	-0.53	0
377.1	-14.71	-8.83	1.36	-2.98	-5.29	0		-6.72	3.25	11.19	0.31	-0.27	0		1.01	6.07	10.02	2.61	5.09	0		-15.67	-5.39	5.15	-11.64	0.5	0
378	-13.07	-8.05	0.42	-3.38	-2.85	0		-5.83	4.08	9.48	-0.95	3.08	0		1.84	5.64	7.31	0.16	5.32	0		-16.68	-3.81	3.56	-12.19	-3.54	0
378.9	-13.14	-4.15	1.97	-1.88	0.52	0		-3.82	4.82	10.48	-2.35	3.55	0		2.73	2.81	11.3	0	7.99	0		-16.67	-6.96	5.1	-11.03	-0.24	0
379.8	-16.05	-8.09	2.22	-1.41	-2.68	0		-7.03	3.65	10.92	1.78	4.67	0		3.19	8.38	12.9	3.22	8.4	0		-15.35	-2.82	6	-10.76	-0.75	0
380.7	-16.39	-2.77	2.15	-3.96	-2.95	0		-7.3	1.79	7.89	-2.12	-1.72	0		1.69	4.87	12.2	1.16	4.85	0		-14.6	-5.41	7.21	-10.72	-3.05	0
381.6	-13.8	-6.88	0.85	-1.83	-2.69	0		-5.03	1.85	9.79	-1.32	2.77	0		2.14	5.05	10.8	-1.94	7.77	0		-16.33	-4.34	7.04	-9.61	-0.8	0
382.5	-12.86	-5.41	0.34	-3.56	-0.33	0		-5.57	5.85	8.1	-1.05	4.18	0		1.51	4.87	9.88	-0.76	6.99	0		-14.48	-5.61	5.22	-11.97	-1.34	0
383.4	-9.58	-3.37	2.95	-2.7	1.91	0		-6.68	4.9	9.96	-1.95	2.52	0		-1.27	2.7	8.47	-0.94	5.31	0		-16.2	-4.82	5.78	-9.17	0.74	0
384.3	-16.25	-3.22	0.38	-4.21	-3.9	0		-6.25	5.01	11	0.77	1.84	0		3.01	3.16	9.65	2.07	5.69	0		-13.48	-3.56	7.94	-10.52	0.02	0
385.2	-16.88	-9.33	-0.58	-6.82	-3.44	0		-9.57	1.62	11.75	-2.34	0.18	0		3.5	6.11	13.14	2.26	8.35	0		-12.6	-3.02	6.04	-11.07	-0.53	0
386.1	-16.29	-7.34	-1.22	-3.73	-1.89	0		-8.71	3.81	10.9	-2.35	0.46	0		-0.07	4.52	11.18	-0.72	3.61	0		-16.45	-4.69	6.83	-15.05	-3.11	0
387	-13.37	-9.28	-0.8	-5.19	-4.15	0		-3.82	5.82	9.42	1.58	3.49	0		1	2.14	9.13	-0.14	4.53	0		-17.76	-7.23	8.38	-12.96	-2.84	0
387.9	-16.4	-6.48	-0.79	-2.65	-3.14	0		-6.36	6.61	10.87	1.35	2.23	0		1.71	6.03	11.51	2.7	9.81	0		-15.86	-0.66	8.9	-8.77	2.57	0
388.8	-14.79	-9.41	0.64	-2.79	-1.38	0		-6.96	1.89	11.09	0.45	2.45	0		1.27	3.9	9.6	2.72	7.15	0		-12.16	-4.05	6.26	-10.08	0.02	0
389.7	-17.94	-7.71	3.53	-2.49	0.12	0		-5.66	4.7	13.28	1.61	2.91	0		3.67	7.91	9.19	2.42	8.19	0		-14.78	-4.93	4.19	-12.94	-0.18	0
390.6	-11.97	-7.35	1.33	-5.87	-0.19	0		-6.72	2.8	10.23	-2.81	1.73	0		2.53	5.78	9.5	-0.27	6.96	0		-17.1	-5.61	5.39	-9.71	-2.85	0
391.5	-14.78	-7.23	1.23	-7.18	-2.78	0		-6.68	4.87	8.78	-2.36	1.76	0		0.62	6.18	8.36	0.79	6.46	0		-15.83	-5.2	4.74	-11.43	-2.29	0
392.4	-15.99	-8.51	0.91	-7.29	-7.89	0		-7.65	2.39	9.46	-4.56	0.95	0		0.81	8.41	8.87	0.38	6.98	0		-15.75	-1.88	4.66	-10.44	0.27	0
393.3	-15.24	-8.79	0.89	-2.41	-1.75	0		-6.37	2.92	10.77	-1.03	0.19	0		0.68	6.15	12.2	-3.42	6.39	0		-15.09	-3.01	6.55	-10.5	-0.99	0
394.2	-15.9	-7.72	-1.6	-5.58	-5.96	0		-7.39	3	6.63	-2.87	-1.51	0		0.01	0.17	9.42	-2.43	4.56	0		-17.17	-7.84	5.15	-13.86	-3.98	0
395.1	-13.08	-6.69	0.47	-2.73	-1.22	0		-7.27	4.3	10.19	0.49	1.2	0		5.01	9.85	12.88	1.49	10.58	0		-14.54	-3.28	4.02	-13.33	-0.3	0
396	-11.35	-5.35	2.62	-0.44	-1.48	0		-5.35	5.47	9.17	-1.05	2.43	0		0.34	2.72	10.06	-0.64	7.51	0		-16.43	-5.43	7.61	-9.86	-0.55	0
396.9	-18.13	-8.09	-1.06	-5.35	-6.26	0		-6.51	4.05	9.63	-0.65	2.52	0		2.14	6.82	10.82	2.1	7.71	0		-16.59	-5.79	3.81	-12.27	-1.73	0
397.8	-14.5	-6.94	2.19	-2.45	-2.38	0		-4.93	3.85	11.59	0.61	2.9	0		2.21	4.29	13.79	1.44	8.71	0		-16.69	-5.57	8.94	-10.44	0.67	0
398.7	-15.09	-6.61	0.42	-0.23	-2.12	0		-4.42	4.15	9.1	1.22	3.09	0		1.41	8.06	11.97	1.73	7.22	0		-18.82	-4.61	5.16	-11.19	-1.54	0
399.6	-13.25	-4.15	3.15	-3.43	-2.39	0		-8.81	6.04	10.68	1.97	3.17	0		0.89	5.66	10.87	1.58	9.11	0		-19.1	-5.32	6.03	-10.6	-3.26	0
400.5	-16.63	-8.95	-1.58	-7.17	-5.88	0		-8.29	0.59	9.01	-2.89	0.77	0		0.19	2.19	9.55	-1.14	6.41	0		-13.57	-4.31	7.64	-8.13	-1.08	0
401.4	-10.91	-3.17	2.78	-1.92	0.42	0		-5.43	6.16	11.13	0.1	4.21	0		-2.14	4.92	8.02	-0.66	5.59	0		-16.79	-7.58	4.58	-12.65	-2.58	0
402.3	-13.75	-7.12	2.99	-1.23	-2.55	0		-3.82	6.21	12.25	0.98	1.9	0		3.69	5.57	11.71	0.35	4.76	0		-16.79	-6.21	5.06	-13.26	-3.22	0
403.2	-16.09	-7	-1.67	-3.13	-0.07	0		-12.4	1.64	5.48	-3.09	-1.68	0		-1.57	7.66	11.21	0.15	5.63	0		-20.5	-9.05	3.63	-15.55	-4.62	0
404.1	-16.39	-6.5	-0.47	-5.02	-5.11	0		-7.14	3.16	9.43	-1.66	-0.35	0		0.67	6.4	11.11	-1.99	7.89	0		-15.41	-3.79	8.9	-10.62	2.98	0
405	-10.56	-3.51	4.66	0.3	0.92	0		-6.36	7.4	11.66	-1.08	3.84	0		-2.79	3.2	9.35	-1.59	7.69	0		-18.87	-8.02	3.72	-16.12	-3.23	0
405.9	-14.12	-5.94	-0.07	-1.9	-2.44	0		-7.23	3.81	10.6	-0.38	2.57	0		0.88	6.08	15.03	-1.13	9.81	0		-16.55	-4.47	5.89	-14.83	-1.21	0
406.8	-19.82	-8.56	-3.52	-6.76	-7.7	0		-9.39	3.21	9.72	-3.54	-1.25	0		-2.68	1.97	9.66	-3.22	5.32	0		-16.06	-2.75	8.42	-12.24	1.81	0
407.7	-12	-6.18	4.07	-0.51	-0.51	0		-7.34	1.24	9.29	-1.96	1.16	0		1.44	3.51	10.66	0.36	8.28	0		-18.12	-5.84	5.36	-11.81	0.16	0
408.6	-13.35	-4.08	-2.3	-4.37	-5.39	0		-9.17	2.4	6.35	-3.31	0.23	0		0.86	4.09	9.41	-2.33	5.99	0		-17.42	-4.18	5.4	-14	-3.27	0
409.5	-10.38	-4.66	1.29	0.2	-1.13	0		-8.02	2.92	6.73	-3.28	0.95	0		-1.57	1.49	11.47	-1.68	5.54	0		-16.68	-8.76	5.45	-13.72	-5.23	0
410.4	-14.87	-8.13	-0.36	-5.86	-1.5	0		-6.16	3.5	11.74	-2.06	1.51	0		1.54	6.01	10.37	3.19	8.29	0		-16.82	-5.1	4.59	-9.31	-1.73	0
411.3	-10.34	-1.94	5.22	0.85	-0.72	0		-5.56	6.09	13.78	-0.56	1.14	0		0.07	6.45	11.27	1.21	7.46	0		-15.62	-4.21	7.11	-10.14	0.51	0
412.2	-16.29	-6.89	3.16	-3.21	-2.16	0		-6.7	3.69	10.2	-1.92	1.7	0		1.57	4.38	11.06	0.88	7.33	0		-14.57	-7.95	6.44	-12.79	-1.23	0
413.1	-14.93	-7.95	4.42	-1.47	-2.6	0		-6.93	3.86	10.77	-2.79	-1.69	0		-2.49	1.84	7.08	-5.53	4.57	0		-18.25	-3.25	6.37	-12.75	-0.33	0
414	-15.11	-9.51	0.22	-7	-1.67	0		-6.07	1.95	9.34	-3.78	3.18	0		-1.23	3.37	7.02	-2.02	5.69	0		-18.84	-5.19	3.62	-14.55	-1.96	0
414.9	-15.52	-6.25	2.37	-4.1	-0.93	0		-4.46	7.22	10.25	-2.56	3.38	0		3.88	6.71	11.61	-0.97	7.87	0		-15.1	-1.93	7.6	-12.7	1.26	0
415.8	-17.15	-6.94	-0.37	-5.59	-4.78	0		-7.61	2.04	6.35	-4.9	-1.43	0		2.93	3.16	9.96	-1.42	5.23	0		-21.62	-6.19	1.83	-14.89	-5.95	0
416.7	-12.56	-5.66	2.61	-0.78	-3.14	0		-4.57	5.18	13.84	0.21	1.01	0		1.83	6.51	11.96	3.06	8.12	0		-17.12	-5.83	3.4	-12.27	-0.63	0
417.6	-15.38	-5.78	2.74	-3.43	-1.85	0		-6.11	6.43	14.09	-0.67	5.23	0		3.03	8.08	13.19	0.94	9.65	0		-16.89	-4.38	7.99	-11.24	-1.36	0
418.5	-16.08	-9.55	-1.5	-6.6	-4.16	0		-6.22	5.73	10.97	-0.01	1.21	0		2.16	7.09	11.75	2.77	6.31	0		-17.27	-3.88	5.79	-13.02	-2.29	0
419.4	-15.57	-7.84	1.11	-4.83	-3.96	0		-8.85	4.08	10.22	-1.48	1.57	0		0.84	3.53	13.53	-0.31	8.73	0		-18.01	-3.05	9.3	-11.31	0.29	0
420.3	-15.67	-6.65	2.02	-3.25	-0.28	0		-7.5	3.81	12.42	-3.12	2.53	0		1.95	1.41	13.44	-1.71	4.59	0		-17.03	-7.26	5.58	-13.71	-1.73	0
421.2	-16.38	-9.12	-3.87	-2.94	-2.84	0		-4.1	6.58	12.45	1.49	3.5	0		1.68	5.47	11.01	-1.74	6.31	0		-17.11	-4.64	5.14	-12.1	-1.99	0
422.1	-14.91	-10.03	2.37	-6.1	-1.46	0		-5.88	2.66	12.53	-2.83	1.57	0		-0.01	6.81	11.48	1.01	9.64	0		-19.79	-3.14	5.37	-10.31	0.68	0
423	-12.73	-4.48	3.47	-0.71	-2.74	0		-5.14	5.76	10.84	-2.07	1.81	0		2.22	7.13	11.55	0.5	9.23	0		-15.47	-3	6.36	-10.31	0.47	0
423.9	-12.54	-9.31	1.24	-2.16	-2.66	0		-6.68	2.04	10.43	-0.81	2.04	0		1.17	6.8	13.22	0.5	13.58	0		-17.66	-3.37	8.92	-11.96	1.53	0
424.8	-16.09	-6.33	2.56	-3.07	-1.34	0		-8.55	1.17	9.69	-4.57	0.05	0		-0.6	3.55	11.86	-3.18	4.32	0		-17.09	-3.52	8.73	-11.63	-0.31	0
425.7	-16.37	-8.64	1.87	-4.43	-4.45	0		-5.26	5.91	11.49	-1.64	2.63	0		2.17	6.69	13.82	-0.39	9.12	0		-16.43	-4.98	7.17	-13.74	0.85	0
426.6	-13.95	-8.04	3.17	-3.07	-1.64	0		-5.71	3.51	12	-2.68	2.01	0		1.55	3.87	10.12	-2.57	7.64	0		-17.4	-6.67	2.88	-16.51	-2.46	0
427.5	-19.25	-7.96	-0.46	-6.42	-5.54	0		-9.54	3.32	8.27	-1.83	0.46	0		1.73	6.67	12.44	1.88	8.56	0		-20.68	-6.71	6.51	-14.16	-2.26	0
428.4	-14.92	-3.87	0.73	-5.73	-2.17	0		-7.73	4.52	11.18	-1.64	3.03	0		0.45	4.14	8.12	-1.08	6.51	0		-19.32	-8.37	1.97	-14.95	-3.34	0
429.3	-11.9	-4.83	2.53	0.39	-2.18	0		-3.7	5.35	12.86	0.38	3.4	0		-1.27	4.71	6.76	-4.15	4.22	0		-16.61	-4.24	8.06	-15.92	0.18	0
430.2	-13.42	-8.48	0.3	-2.05	-2.78	0		-6.71	5.56	13.28	-0.49	5.35	0		0.97	5.44	15.01	2.62	10.64	0		-16.51	-2.77	10.07	-10.9	-1.62	0
431.1	-13.85	-2.84	2.84	-1.84	-0.55	0		-5.81	5.26	13.67	1.18	4.22	0		-2.42	1.33	10.68	0.25	5.1	0		-17.24	-5.62	8.12	-10.82	-3.31	0
432	-16.26	-6.48	-1.13	-1.64	-3.53	0		-5.62	7.35	14.58	3.79	4.85	0		-0.74	5.57	10.97	0.97	6.82	0		-20.74	-4.72	5.96	-14.09	-1.14	0
432.9	-14.43	-4.26	3.84	0.43	-3.53	0		-8.15	2.7	11.55	-1.95	2.22	0		-0.95	1.05	9.01	-3.06	7.65	0		-17.01	-7.27	4.66	-15.12	1.43	0
433.8	-14.3	-6.53	3.19	-1.36	-2.52	0		-7.86	3.89	9.76	-2.79	1.21	0		-1.63	5.37	8.78	-2.92	6.29	0		-17.86	-4.82	5.55	-14.56	0.58	0
434.7	-14.69	-5.83	0.76	-2.67	-4.11	0		-10.1	1.44	10.82	-5.12	-2.62	0		-0.54	2.44	11.02	-2.38	7.39	0		-15.38	-2.6	6.89	-11.94	1.87	0
435.6	-15.65	-9.38	-0.27	-3.42	-3.36	0		-7.71	1.82	11.92	-1.86	3.91	0		1.05	4.29	12.66	-1.36	9.16	0		-17.2	-3.43	7.68	-11.84	0.28	0
436.5	-16	-6.72	0.37	-4.75	-2.56	0		-9.95	3.32	6.84	-4.66	-0.63	0		-1.56	4.71	6.98	-5.27	2.86	0		-20.66	-7.47	5.24	-17	-2.55	0
437.4	-14.61	-7.66	1.21	-3.37	-1.58	0		-5.69	4.38	14.74	-2.38	3.94	0		3.1	4.23	12.36	-0.2	5.52	0		-14.7	-4.14	8.44	-10.13	-0.16	0
0	0	0	0	0	0	0		0	0	0	0	0	0		0	0	0	0	0	0		0	0	0	0	0	0
0	0	0	0	0	0	0		0	0	0	0	0	0		0	0	0	0	0	0		0	0	0	0	0	0
0	0	0	0	0	0	0		0	0	0	0	0	0		0	0	0	0	0	0		0	0	0	0	0	0
0	0	0	0	0	0	0		0	0	0	0	0	0		0	0	0	0	0	0		0	0	0	0	0	0
0	0	0	0	0	0	0		0	0	0	0	0	0		0	0	0	0	0	0		0	0	0	0	0	0
0	0	0	0	0	0	0		0	0	0	0	0	0		0	0	0	0	0	0		0	0	0	0	0	0
0	0	0	0	0	0	0		0	0	0	0	0	0		0	0	0	0	0	0		0	0	0	0	0	0
0	0	0	0	0	0	0		0	0	0	0	0	0		0	0	0	0	0	0		0	0	0	0	0	0
0	0	0	0	0	0	0		0	0	0	0	0	0		0	0	0	0	0	0		0	0	0	0	0	0
0	0	0	0	0	0	0		0	0	0	0	0	0		0	0	0	0	0	0		0	0	0	0	0	0
0	0	0	0	0	0	0		0	0	0	0	0	0		0	0	0	0	0	0		0	0	0	0	0	0
0	0	0	0	0	0	0		0	0	0	0	0	0		0	0	0	0	0	0		0	0	0	0	0	0
0	0	0	0	0	0	0		0	0	0	0	0	0		0	0	0	0	0	0		0	0	0	0	0	0
0	0	0	0	0	0	0		0	0	0	0	0	0		0	0	0	0	0	0		0	0	0	0	0	0
0	0	0	0	0	0	0		0	0	0	0	0	0		0	0	0	0	0	0		0	0	0	0	0	0
0	0	0	0	0	0	0		0	0	0	0	0	0		0	0	0	0	0	0		0	0	0	0	0	0
0	0	0	0	0	0	0		0	0	0	0	0	0		0	0	0	0	0	0		0	0	0	0	0	0
0	0	0	0	0	0	0		0	0	0	0	0	0		0	0	0	0	0	0		0	0	0	0	0	0
0	0	0	0	0	0	0		0	0	0	0	0	0		0	0	0	0	0	0		0	0	0	0	0	0
0	0	0	0	0	0	0		0	0	0	0	0	0		0	0	0	0	0	0		0	0	0	0	0	0
0	0	0	0	0	0	0		0	0	0	0	0	0		0	0	0	0	0	0		0	0	0	0	0	0
0	0	0	0	0	0	0		0	0	0	0	0	0		0	0	0	0	0	0		0	0	0	0	0	0
0	0	0	0	0	0	0		0	0	0	0	0	0		0	0	0	0	0	0		0	0	0	0	0	0
0	0	0	0	0	0	0		0	0	0	0	0	0		0	0	0	0	0	0		0	0	0	0	0	0
0	0	0	0	0	0	0		0	0	0	0	0	0		0	0	0	0	0	0		0	0	0	0	0	0
0	0	0	0	0	0	0		0	0	0	0	0	0		0	0	0	0	0	0		0	0	0	0	0	0
0	0	0	0	0	0	0		0	0	0	0	0	0		0	0	0	0	0	0		0	0	0	0	0	0
0	0	0	0	0	0	0		0	0	0	0	0	0		0	0	0	0	0	0		0	0	0	0	0	0
0	0	0	0	0	0	0		0	0	0	0	0	0		0	0	0	0	0	0		0	0	0	0	0	0
0	0	0	0	0	0	0		0	0	0	0	0	0		0	0	0	0	0	0		0	0	0	0	0	0
0	0	0	0	0	0	0		0	0	0	0	0	0		0	0	0	0	0	0		0	0	0	0	0	0
0	0	0	0	0	0	0		0	0	0	0	0	0		0	0	0	0	0	0		0	0	0	0	0	0
0	0	0	0	0	0	0		0	0	0	0	0	0		0	0	0	0	0	0		0	0	0	0	0	0
0	0	0	0	0	0	0		0	0	0	0	0	0		0	0	0	0	0	0		0	0	0	0	0	0
0	0	0	0	0	0	0		0	0	0	0	0	0		0	0	0	0	0	0		0	0	0	0	0	0
0	0	0	0	0	0	0		0	0	0	0	0	0		0	0	0	0	0	0		0	0	0	0	0	0
0	0	0	0	0	0	0		0	0	0	0	0	0		0	0	0	0	0	0		0	0	0	0	0	0
0	0	0	0	0	0	0		0	0	0	0	0	0		0	0	0	0	0	0		0	0	0	0	0	0
0	0	0	0	0	0	0		0	0	0	0	0	0		0	0	0	0	0	0		0	0	0	0	0	0
0	0	0	0	0	0	0		0	0	0	0	0	0		0	0	0	0	0	0		0	0	0	0	0	0
0	0	0	0	0	0	0		0	0	0	0	0	0		0	0	0	0	0	0		0	0	0	0	0	0
0	0	0	0	0	0	0		0	0	0	0	0	0		0	0	0	0	0	0		0	0	0	0	0	0
0	0	0	0	0	0	0		0	0	0	0	0	0		0	0	0	0	0	0		0	0	0	0	0	0
0	0	0	0	0	0	0		0	0	0	0	0	0		0	0	0	0	0	0		0	0	0	0	0	0
0	0	0	0	0	0	0		0	0	0	0	0	0		0	0	0	0	0	0		0	0	0	0	0	0
0	0	0	0	0	0	0		0	0	0	0	0	0		0	0	0	0	0	0		0	0	0	0	0	0
0	0	0	0	0	0	0		0	0	0	0	0	0		0	0	0	0	0	0		0	0	0	0	0	0
0	0	0	0	0	0	0		0	0	0	0	0	0		0	0	0	0	0	0		0	0	0	0	0	0
0	0	0	0	0	0	0		0	0	0	0	0	0		0	0	0	0	0	0		0	0	0	0	0	0
0	0	0	0	0	0	0		0	0	0	0	0	0		0	0	0	0	0	0		0	0	0	0	0	0
0	0	0	0	0	0	0		0	0	0	0	0	0		0	0	0	0	0	0		0	0	0	0	0	0
0	0	0	0	0	0	0		0	0	0	0	0	0		0	0	0	0	0	0		0	0	0	0	0	0
0	0	0	0	0	0	0		0	0	0	0	0	0		0	0	0	0	0	0		0	0	0	0	0	0
0	0	0	0	0	0	0		0	0	0	0	0	0		0	0	0	0	0	0		0	0	0	0	0	0
0	0	0	0	0	0	0		0	0	0	0	0	0		0	0	0	0	0	0		0	0	0	0	0	0
0	0	0	0	0	0	0		0	0	0	0	0	0		0	0	0	0	0	0		0	0	0	0	0	0
0	0	0	0	0	0	0		0	0	0	0	0	0		0	0	0	0	0	0		0	0	0	0	0	0
0	0	0	0	0	0	0		0	0	0	0	0	0		0	0	0	0	0	0		0	0	0	0	0	0
0	0	0	0	0	0	0		0	0	0	0	0	0		0	0	0	0	0	0		0	0	0	0	0	0
0	0	0	0	0	0	0		0	0	0	0	0	0		0	0	0	0	0	0		0	0	0	0	0	0
0	0	0	0	0	0	0		0	0	0	0	0	0		0	0	0	0	0	0		0	0	0	0	0	0
0	0	0	0	0	0	0		0	0	0	0	0	0		0	0	0	0	0	0		0	0	0	0	0	0
0	0	0	0	0	0	0		0	0	0	0	0	0		0	0	0	0	0	0		0	0	0	0	0	0
0	0	0	0	0	0	0		0	0	0	0	0	0		0	0	0	0	0	0		0	0	0	0	0	0
0	0	0	0	0	0	0		0	0	0	0	0	0		0	0	0	0	0	0		0	0	0	0	0	0
0	0	0	0	0	0	0		0	0	0	0	0	0		0	0	0	0	0	0		0	0	0	0	0	0
0	0	0	0	0	0	0		0	0	0	0	0	0		0	0	0	0	0	0		0	0	0	0	0	0
0	0	0	0	0	0	0		0	0	0	0	0	0		0	0	0	0	0	0		0	0	0	0	0	0
0	0	0	0	0	0	0		0	0	0	0	0	0		0	0	0	0	0	0		0	0	0	0	0	0
0	0	0	0	0	0	0		0	0	0	0	0	0		0	0	0	0	0	0		0	0	0	0	0	0
0	0	0	0	0	0	0		0	0	0	0	0	0		0	0	0	0	0	0		0	0	0	0	0	0
0	0	0	0	0	0	0		0	0	0	0	0	0		0	0	0	0	0	0		0	0	0	0	0	0
0	0	0	0	0	0	0		0	0	0	0	0	0		0	0	0	0	0	0		0	0	0	0	0	0
0	0	0	0	0	0	0		0	0	0	0	0	0		0	0	0	0	0	0		0	0	0	0	0	0
0	0	0	0	0	0	0		0	0	0	0	0	0		0	0	0	0	0	0		0	0	0	0	0	0
0	0	0	0	0	0	0		0	0	0	0	0	0		0	0	0	0	0	0		0	0	0	0	0	0
0	0	0	0	0	0	0		0	0	0	0	0	0		0	0	0	0	0	0		0	0	0	0	0	0
0	0	0	0	0	0	0		0	0	0	0	0	0		0	0	0	0	0	0		0	0	0	0	0	0
0	0	0	0	0	0	0		0	0	0	0	0	0		0	0	0	0	0	0		0	0	0	0	0	0
0	0	0	0	0	0	0		0	0	0	0	0	0		0	0	0	0	0	0		0	0	0	0	0	0
0	0	0	0	0	0	0		0	0	0	0	0	0		0	0	0	0	0	0		0	0	0	0	0	0
0	0	0	0	0	0	0		0	0	0	0	0	0		0	0	0	0	0	0		0	0	0	0	0	0
0	0	0	0	0	0	0		0	0	0	0	0	0		0	0	0	0	0	0		0	0	0	0	0	0
0	0	0	0	0	0	0		0	0	0	0	0	0		0	0	0	0	0	0		0	0	0	0	0	0
0	0	0	0	0	0	0		0	0	0	0	0	0		0	0	0	0	0	0		0	0	0	0	0	0
0	0	0	0	0	0	0		0	0	0	0	0	0		0	0	0	0	0	0		0	0	0	0	0	0
0	0	0	0	0	0	0		0	0	0	0	0	0		0	0	0	0	0	0		0	0	0	0	0	0
0	0	0	0	0	0	0		0	0	0	0	0	0		0	0	0	0	0	0		0	0	0	0	0	0
0	0	0	0	0	0	0		0	0	0	0	0	0		0	0	0	0	0	0		0	0	0	0	0	0
0	0	0	0	0	0	0		0	0	0	0	0	0		0	0	0	0	0	0		0	0	0	0	0	0
0	0	0	0	0	0	0		0	0	0	0	0	0		0	0	0	0	0	0		0	0	0	0	0	0
0	0	0	0	0	0	0		0	0	0	0	0	0		0	0	0	0	0	0		0	0	0	0	0	0
0	0	0	0	0	0	0		0	0	0	0	0	0		0	0	0	0	0	0		0	0	0	0	0	0
0	0	0	0	0	0	0		0	0	0	0	0	0		0	0	0	0	0	0		0	0	0	0	0	0
0	0	0	0	0	0	0		0	0	0	0	0	0		0	0	0	0	0	0		0	0	0	0	0	0
0	0	0	0	0	0	0		0	0	0	0	0	0		0	0	0	0	0	0		0	0	0	0	0	0
0	0	0	0	0	0	0		0	0	0	0	0	0		0	0	0	0	0	0		0	0	0	0	0	0
0	0	0	0	0	0	0		0	0	0	0	0	0		0	0	0	0	0	0		0	0	0	0	0	0
0	0	0	0	0	0	0		0	0	0	0	0	0		0	0	0	0	0	0		0	0	0	0	0	0
0	0	0	0	0	0	0		0	0	0	0	0	0		0	0	0	0	0	0		0	0	0	0	0	0
0	0	0	0	0	0	0		0	0	0	0	0	0		0	0	0	0	0	0		0	0	0	0	0	0
0	0	0	0	0	0	0		0	0	0	0	0	0		0	0	0	0	0	0		0	0	0	0	0	0
0	0	0	0	0	0	0		0	0	0	0	0	0		0	0	0	0	0	0		0	0	0	0	0	0
0	0	0	0	0	0	0		0	0	0	0	0	0		0	0	0	0	0	0		0	0	0	0	0	0
0	0	0	0	0	0	0		0	0	0	0	0	0		0	0	0	0	0	0		0	0	0	0	0	0
0	0	0	0	0	0	0		0	0	0	0	0	0		0	0	0	0	0	0		0	0	0	0	0	0
0	0	0	0	0	0	0		0	0	0	0	0	0		0	0	0	0	0	0		0	0	0	0	0	0
0	0	0	0	0	0	0		0	0	0	0	0	0		0	0	0	0	0	0		0	0	0	0	0	0
0	0	0	0	0	0	0		0	0	0	0	0	0		0	0	0	0	0	0		0	0	0	0	0	0
0	0	0	0	0	0	0		0	0	0	0	0	0		0	0	0	0	0	0		0	0	0	0	0	0
0	0	0	0	0	0	0		0	0	0	0	0	0		0	0	0	0	0	0		0	0	0	0	0	0
0	0	0	0	0	0	0		0	0	0	0	0	0		0	0	0	0	0	0		0	0	0	0	0	0
0	0	0	0	0	0	0		0	0	0	0	0	0		0	0	0	0	0	0		0	0	0	0	0	0
0	0	0	0	0	0	0		0	0	0	0	0	0		0	0	0	0	0	0		0	0	0	0	0	0
0	0	0	0	0	0	0		0	0	0	0	0	0		0	0	0	0	0	0		0	0	0	0	0	0
0	0	0	0	0	0	0		0	0	0	0	0	0		0	0	0	0	0	0		0	0	0	0	0	0
0	0	0	0	0	0	0		0	0	0	0	0	0		0	0	0	0	0	0		0	0	0	0	0	0
0	0	0	0	0	0	0		0	0	0	0	0	0		0	0	0	0	0	0		0	0	0	0	0	0
0	0	0	0	0	0	0		0	0	0	0	0	0		0	0	0	0	0	0		0	0	0	0	0	0
0	0	0	0	0	0	0		0	0	0	0	0	0		0	0	0	0	0	0		0	0	0	0	0	0
0	0	0	0	0	0	0		0	0	0	0	0	0		0	0	0	0	0	0		0	0	0	0	0	0
0	0	0	0	0	0	0		0	0	0	0	0	0		0	0	0	0	0	0		0	0	0	0	0	0
0	0	0	0	0	0	0		0	0	0	0	0	0		0	0	0	0	0	0		0	0	0	0	0	0
0	0	0	0	0	0	0		0	0	0	0	0	0		0	0	0	0	0	0		0	0	0	0	0	0
0	0	0	0	0	0	0		0	0	0	0	0	0		0	0	0	0	0	0		0	0	0	0	0	0
0	0	0	0	0	0	0		0	0	0	0	0	0		0	0	0	0	0	0		0	0	0	0	0	0
0	0	0	0	0	0	0		0	0	0	0	0	0		0	0	0	0	0	0		0	0	0	0	0	0
0	0	0	0	0	0	0		0	0	0	0	0	0		0	0	0	0	0	0		0	0	0	0	0	0
0	0	0	0	0	0	0		0	0	0	0	0	0		0	0	0	0	0	0		0	0	0	0	0	0
0	0	0	0	0	0	0		0	0	0	0	0	0		0	0	0	0	0	0		0	0	0	0	0	0
0	0	0	0	0	0	0		0	0	0	0	0	0		0	0	0	0	0	0		0	0	0	0	0	0
0	0	0	0	0	0	0		0	0	0	0	0	0		0	0	0	0	0	0		0	0	0	0	0	0
0	0	0	0	0	0	0		0	0	0	0	0	0		0	0	0	0	0	0		0	0	0	0	0	0
0	0	0	0	0	0	0		0	0	0	0	0	0		0	0	0	0	0	0		0	0	0	0	0	0
0	0	0	0	0	0	0		0	0	0	0	0	0		0	0	0	0	0	0		0	0	0	0	0	0
0	0	0	0	0	0	0		0	0	0	0	0	0		0	0	0	0	0	0		0	0	0	0	0	0
0	0	0	0	0	0	0		0	0	0	0	0	0		0	0	0	0	0	0		0	0	0	0	0	0
0	0	0	0	0	0	0		0	0	0	0	0	0		0	0	0	0	0	0		0	0	0	0	0	0
0	0	0	0	0	0	0		0	0	0	0	0	0		0	0	0	0	0	0		0	0	0	0	0	0
0	0	0	0	0	0	0		0	0	0	0	0	0		0	0	0	0	0	0		0	0	0	0	0	0
0	0	0	0	0	0	0		0	0	0	0	0	0		0	0	0	0	0	0		0	0	0	0	0	0
0	0	0	0	0	0	0		0	0	0	0	0	0		0	0	0	0	0	0		0	0	0	0	0	0
0	0	0	0	0	0	0		0	0	0	0	0	0		0	0	0	0	0	0		0	0	0	0	0	0
0	0	0	0	0	0	0		0	0	0	0	0	0		0	0	0	0	0	0		0	0	0	0	0	0
0	0	0	0	0	0	0		0	0	0	0	0	0		0	0	0	0	0	0		0	0	0	0	0	0
0	0	0	0	0	0	0		0	0	0	0	0	0		0	0	0	0	0	0		0	0	0	0	0	0
0	0	0	0	0	0	0		0	0	0	0	0	0		0	0	0	0	0	0		0	0	0	0	0	0
0	0	0	0	0	0	0		0	0	0	0	0	0		0	0	0	0	0	0		0	0	0	0	0	0
0	0	0	0	0	0	0		0	0	0	0	0	0		0	0	0	0	0	0		0	0	0	0	0	0
0	0	0	0	0	0	0		0	0	0	0	0	0		0	0	0	0	0	0		0	0	0	0	0	0
0	0	0	0	0	0	0		0	0	0	0	0	0		0	0	0	0	0	0		0	0	0	0	0	0
0	0	0	0	0	0	0		0	0	0	0	0	0		0	0	0	0	0	0		0	0	0	0	0	0
0	0	0	0	0	0	0		0	0	0	0	0	0		0	0	0	0	0	0		0	0	0	0	0	0
0	0	0	0	0	0	0		0	0	0	0	0	0		0	0	0	0	0	0		0	0	0	0	0	0
0	0	0	0	0	0	0		0	0	0	0	0	0		0	0	0	0	0	0		0	0	0	0	0	0
0	0	0	0	0	0	0		0	0	0	0	0	0		0	0	0	0	0	0		0	0	0	0	0	0
0	0	0	0	0	0	0		0	0	0	0	0	0		0	0	0	0	0	0		0	0	0	0	0	0
0	0	0	0	0	0	0		0	0	0	0	0	0		0	0	0	0	0	0		0	0	0	0	0	0
0	0	0	0	0	0	0		0	0	0	0	0	0		0	0	0	0	0	0		0	0	0	0	0	0
0	0	0	0	0	0	0		0	0	0	0	0	0		0	0	0	0	0	0		0	0	0	0	0	0
0	0	0	0	0	0	0		0	0	0	0	0	0		0	0	0	0	0	0		0	0	0	0	0	0
0	0	0	0	0	0	0		0	0	0	0	0	0		0	0	0	0	0	0		0	0	0	0	0	0
0	0	0	0	0	0	0		0	0	0	0	0	0		0	0	0	0	0	0		0	0	0	0	0	0
0	0	0	0	0	0	0		0	0	0	0	0	0		0	0	0	0	0	0		0	0	0	0	0	0
0	0	0	0	0	0	0		0	0	0	0	0	0		0	0	0	0	0	0		0	0	0	0	0	0
0	0	0	0	0	0	0		0	0	0	0	0	0		0	0	0	0	0	0		0	0	0	0	0	0
0	0	0	0	0	0	0		0	0	0	0	0	0		0	0	0	0	0	0		0	0	0	0	0	0
0	0	0	0	0	0	0		0	0	0	0	0	0		0	0	0	0	0	0		0	0	0	0	0	0
0	0	0	0	0	0	0		0	0	0	0	0	0		0	0	0	0	0	0		0	0	0	0	0	0
0	0	0	0	0	0	0		0	0	0	0	0	0		0	0	0	0	0	0		0	0	0	0	0	0
0	0	0	0	0	0	0		0	0	0	0	0	0		0	0	0	0	0	0		0	0	0	0	0	0
0	0	0	0	0	0	0		0	0	0	0	0	0		0	0	0	0	0	0		0	0	0	0	0	0
0	0	0	0	0	0	0		0	0	0	0	0	0		0	0	0	0	0	0		0	0	0	0	0	0
0	0	0	0	0	0	0		0	0	0	0	0	0		0	0	0	0	0	0		0	0	0	0	0	0
0	0	0	0	0	0	0		0	0	0	0	0	0		0	0	0	0	0	0		0	0	0	0	0	0
0	0	0	0	0	0	0		0	0	0	0	0	0		0	0	0	0	0	0		0	0	0	0	0	0
0	0	0	0	0	0	0		0	0	0	0	0	0		0	0	0	0	0	0		0	0	0	0	0	0
0	0	0	0	0	0	0		0	0	0	0	0	0		0	0	0	0	0	0		0	0	0	0	0	0
0	0	0	0	0	0	0		0	0	0	0	0	0		0	0	0	0	0	0		0	0	0	0	0	0
0	0	0	0	0	0	0		0	0	0	0	0	0		0	0	0	0	0	0		0	0	0	0	0	0
0	0	0	0	0	0	0		0	0	0	0	0	0		0	0	0	0	0	0		0	0	0	0	0	0
0	0	0	0	0	0	0		0	0	0	0	0	0		0	0	0	0	0	0		0	0	0	0	0	0
0	0	0	0	0	0	0		0	0	0	0	0	0		0	0	0	0	0	0		0	0	0	0	0	0
0	0	0	0	0	0	0		0	0	0	0	0	0		0	0	0	0	0	0		0	0	0	0	0	0
0	0	0	0	0	0	0		0	0	0	0	0	0		0	0	0	0	0	0		0	0	0	0	0	0
0	0	0	0	0	0	0		0	0	0	0	0	0		0	0	0	0	0	0		0	0	0	0	0	0
0	0	0	0	0	0	0		0	0	0	0	0	0		0	0	0	0	0	0		0	0	0	0	0	0
0	0	0	0	0	0	0		0	0	0	0	0	0		0	0	0	0	0	0		0	0	0	0	0	0
0	0	0	0	0	0	0		0	0	0	0	0	0		0	0	0	0	0	0		0	0	0	0	0	0
0	0	0	0	0	0	0		0	0	0	0	0	0		0	0	0	0	0	0		0	0	0	0	0	0
0	0	0	0	0	0	0		0	0	0	0	0	0		0	0	0	0	0	0		0	0	0	0	0	0
0	0	0	0	0	0	0		0	0	0	0	0	0		0	0	0	0	0	0		0	0	0	0	0	0
0	0	0	0	0	0	0		0	0	0	0	0	0		0	0	0	0	0	0		0	0	0	0	0	0
0	0	0	0	0	0	0		0	0	0	0	0	0		0	0	0	0	0	0		0	0	0	0	0	0
0	0	0	0	0	0	0		0	0	0	0	0	0		0	0	0	0	0	0		0	0	0	0	0	0
0	0	0	0	0	0	0		0	0	0	0	0	0		0	0	0	0	0	0		0	0	0	0	0	0
0	0	0	0	0	0	0		0	0	0	0	0	0		0	0	0	0	0	0		0	0	0	0	0	0
0	0	0	0	0	0	0		0	0	0	0	0	0		0	0	0	0	0	0		0	0	0	0	0	0
0	0	0	0	0	0	0		0	0	0	0	0	0		0	0	0	0	0	0		0	0	0	0	0	0
0	0	0	0	0	0	0		0	0	0	0	0	0		0	0	0	0	0	0		0	0	0	0	0	0
0	0	0	0	0	0	0		0	0	0	0	0	0		0	0	0	0	0	0		0	0	0	0	0	0
0	0	0	0	0	0	0		0	0	0	0	0	0		0	0	0	0	0	0		0	0	0	0	0	0
0	0	0	0	0	0	0		0	0	0	0	0	0		0	0	0	0	0	0		0	0	0	0	0	0
0	0	0	0	0	0	0		0	0	0	0	0	0		0	0	0	0	0	0		0	0	0	0	0	0
0	0	0	0	0	0	0		0	0	0	0	0	0		0	0	0	0	0	0		0	0	0	0	0	0
0	0	0	0	0	0	0		0	0	0	0	0	0		0	0	0	0	0	0		0	0	0	0	0	0
0	0	0	0	0	0	0		0	0	0	0	0	0		0	0	0	0	0	0		0	0	0	0	0	0
0	0	0	0	0	0	0		0	0	0	0	0	0		0	0	0	0	0	0		0	0	0	0	0	0
0	0	0	0	0	0	0		0	0	0	0	0	0		0	0	0	0	0	0		0	0	0	0	0	0
0	0	0	0	0	0	0		0	0	0	0	0	0		0	0	0	0	0	0		0	0	0	0	0	0
0	0	0	0	0	0	0		0	0	0	0	0	0		0	0	0	0	0	0		0	0	0	0	0	0
0	0	0	0	0	0	0		0	0	0	0	0	0		0	0	0	0	0	0		0	0	0	0	0	0
0	0	0	0	0	0	0		0	0	0	0	0	0		0	0	0	0	0	0		0	0	0	0	0	0
0	0	0	0	0	0	0		0	0	0	0	0	0		0	0	0	0	0	0		0	0	0	0	0	0
0	0	0	0	0	0	0		0	0	0	0	0	0		0	0	0	0	0	0		0	0	0	0	0	0
0	0	0	0	0	0	0		0	0	0	0	0	0		0	0	0	0	0	0		0	0	0	0	0	0
0	0	0	0	0	0	0		0	0	0	0	0	0		0	0	0	0	0	0		0	0	0	0	0	0
0	0	0	0	0	0	0		0	0	0	0	0	0		0	0	0	0	0	0		0	0	0	0	0	0
0	0	0	0	0	0	0		0	0	0	0	0	0		0	0	0	0	0	0		0	0	0	0	0	0
0	0	0	0	0	0	0		0	0	0	0	0	0		0	0	0	0	0	0		0	0	0	0	0	0
0	0	0	0	0	0	0		0	0	0	0	0	0		0	0	0	0	0	0		0	0	0	0	0	0
0	0	0	0	0	0	0		0	0	0	0	0	0		0	0	0	0	0	0		0	0	0	0	0	0
0	0	0	0	0	0	0		0	0	0	0	0	0		0	0	0	0	0	0		0	0	0	0	0	0
0	0	0	0	0	0	0		0	0	0	0	0	0		0	0	0	0	0	0		0	0	0	0	0	0
0	0	0	0	0	0	0		0	0	0	0	0	0		0	0	0	0	0	0		0	0	0	0	0	0
0	0	0	0	0	0	0		0	0	0	0	0	0		0	0	0	0	0	0		0	0	0	0	0	0
0	0	0	0	0	0	0		0	0	0	0	0	0		0	0	0	0	0	0		0	0	0	0	0	0
0	0	0	0	0	0	0		0	0	0	0	0	0		0	0	0	0	0	0		0	0	0	0	0	0
0	0	0	0	0	0	0		0	0	0	0	0	0		0	0	0	0	0	0		0	0	0	0	0	0
0	0	0	0	0	0	0		0	0	0	0	0	0		0	0	0	0	0	0		0	0	0	0	0	0
0	0	0	0	0	0	0		0	0	0	0	0	0		0	0	0	0	0	0		0	0	0	0	0	0
0	0	0	0	0	0	0		0	0	0	0	0	0		0	0	0	0	0	0		0	0	0	0	0	0
0	0	0	0	0	0	0		0	0	0	0	0	0		0	0	0	0	0	0		0	0	0	0	0	0
0	0	0	0	0	0	0		0	0	0	0	0	0		0	0	0	0	0	0		0	0	0	0	0	0
0	0	0	0	0	0	0		0	0	0	0	0	0		0	0	0	0	0	0		0	0	0	0	0	0
0	0	0	0	0	0	0		0	0	0	0	0	0		0	0	0	0	0	0		0	0	0	0	0	0
0	0	0	0	0	0	0		0	0	0	0	0	0		0	0	0	0	0	0		0	0	0	0	0	0
0	0	0	0	0	0	0		0	0	0	0	0	0		0	0	0	0	0	0		0	0	0	0	0	0
0	0	0	0	0	0	0		0	0	0	0	0	0		0	0	0	0	0	0		0	0	0	0	0	0
0	0	0	0	0	0	0		0	0	0	0	0	0		0	0	0	0	0	0		0	0	0	0	0	0
0	0	0	0	0	0	0		0	0	0	0	0	0		0	0	0	0	0	0		0	0	0	0	0	0
0	0	0	0	0	0	0		0	0	0	0	0	0		0	0	0	0	0	0		0	0	0	0	0	0
0	0	0	0	0	0	0		0	0	0	0	0	0		0	0	0	0	0	0		0	0	0	0	0	0
0	0	0	0	0	0	0		0	0	0	0	0	0		0	0	0	0	0	0		0	0	0	0	0	0
0	0	0	0	0	0	0		0	0	0	0	0	0		0	0	0	0	0	0		0	0	0	0	0	0
0	0	0	0	0	0	0		0	0	0	0	0	0		0	0	0	0	0	0		0	0	0	0	0	0
0	0	0	0	0	0	0		0	0	0	0	0	0		0	0	0	0	0	0		0	0	0	0	0	0
0	0	0	0	0	0	0		0	0	0	0	0	0		0	0	0	0	0	0		0	0	0	0	0	0
0	0	0	0	0	0	0		0	0	0	0	0	0		0	0	0	0	0	0		0	0	0	0	0	0
0	0	0	0	0	0	0		0	0	0	0	0	0		0	0	0	0	0	0		0	0	0	0	0	0
0	0	0	0	0	0	0		0	0	0	0	0	0		0	0	0	0	0	0		0	0	0	0	0	0
0	0	0	0	0	0	0		0	0	0	0	0	0		0	0	0	0	0	0		0	0	0	0	0	0
0	0	0	0	0	0	0		0	0	0	0	0	0		0	0	0	0	0	0		0	0	0	0	0	0
0	0	0	0	0	0	0		0	0	0	0	0	0		0	0	0	0	0	0		0	0	0	0	0	0
0	0	0	0	0	0	0		0	0	0	0	0	0		0	0	0	0	0	0		0	0	0	0	0	0
0	0	0	0	0	0	0		0	0	0	0	0	0		0	0	0	0	0	0		0	0	0	0	0	0
0	0	0	0	0	0	0		0	0	0	0	0	0		0	0	0	0	0	0		0	0	0	0	0	0
0	0	0	0	0	0	0		0	0	0	0	0	0		0	0	0	0	0	0		0	0	0	0	0	0
0	0	0	0	0	0	0		0	0	0	0	0	0		0	0	0	0	0	0		0	0	0	0	0	0
0	0	0	0	0	0	0		0	0	0	0	0	0		0	0	0	0	0	0		0	0	0	0	0	0
0	0	0	0	0	0	0		0	0	0	0	0	0		0	0	0	0	0	0		0	0	0	0	0	0
0	0	0	0	0	0	0		0	0	0	0	0	0		0	0	0	0	0	0		0	0	0	0	0	0
0	0	0	0	0	0	0		0	0	0	0	0	0		0	0	0	0	0	0		0	0	0	0	0	0
0	0	0	0	0	0	0		0	0	0	0	0	0		0	0	0	0	0	0		0	0	0	0	0	0
0	0	0	0	0	0	0		0	0	0	0	0	0		0	0	0	0	0	0		0	0	0	0	0	0
0	0	0	0	0	0	0		0	0	0	0	0	0		0	0	0	0	0	0		0	0	0	0	0	0
0	0	0	0	0	0	0		0	0	0	0	0	0		0	0	0	0	0	0		0	0	0	0	0	0
0	0	0	0	0	0	0		0	0	0	0	0	0		0	0	0	0	0	0		0	0	0	0	0	0
0	0	0	0	0	0	0		0	0	0	0	0	0		0	0	0	0	0	0		0	0	0	0	0	0
0	0	0	0	0	0	0		0	0	0	0	0	0		0	0	0	0	0	0		0	0	0	0	0	0

## Sheet: Data corrected cropped
X	L1A1	L1A2	L1A3	L1A4	L1A5	L1A6		L2A1	L2A2	L2A3	L2A4	L2A5	L2A6		L3A1	L3A2	L3A3	L3A4	L3A5	L3A6		L4A1	L4A2	L4A3	L4A4	L4A5	L4A6
-5.4	0.03	0.5	-0.41	2.59	0.59	0		-0.32	0.45	0.62	1.22	1	0		0.73	1.2	2.16	0.06	1.6	0		-1.26	-1.06	1.64	0.95	0.86	0
-4.5	1.18	2.14	0.81	0.88	0.25	0		-2.16	-3.09	-4.54	-3.5	-3.04	0		-2.75	-4.37	-4.16	-1.02	-1.41	0		4.32	-0.68	-0.84	-0.93	2.2	0
-3.6	0.16	2.81	1.29	1.54	2.25	0		-2.19	1.43	1.38	-1.83	0.14	0		-2.52	1.37	0.17	1.25	-0.62	0		0.46	2.63	1.84	0.27	-0.25	0
-2.7	2.43	1.3	1.94	0.79	0.82	0		4.38	2.79	3	3.76	1.84	0		1.13	0.92	0.11	1.85	-0.47	0		0.78	0.25	-2.06	-0.39	-2.03	0
-1.8	-0.21	-2.07	-1.43	-1.52	-2.19	0		5.07	2.96	3.01	4.64	3.72	0		4.73	4.92	5.21	4.94	5.54	0		3.05	3.52	4.6	0.04	3.24	0
-0.9	-0.93	-0.62	0.8	-0.39	1.03	0		1.37	0.56	1.15	1.42	-0.43	0		-0.32	-1.16	-0.59	-0.68	-2.25	0		0.69	0.73	0.79	-2.68	0.85	0
0	-0.02	0.81	0.45	2.01	1.2	0		1.23	0.95	1.95	0.62	0.34	0		-0.18	-1.51	2.12	0.52	0.23	0		-0.6	-1.89	0.65	0.89	2.2	0
0.9	-2.29	2.21	0.31	0.89	-0.33	0		-1.62	3.51	-0.44	1.65	-0.49	0		-2.43	2.01	0.97	-0.42	0.4	0		2.48	4.1	1.7	2.47	3.19	0
1.8	-0.46	-0.58	-1.2	0.79	-2.12	0		1.11	1.78	2.37	2.24	0.63	0		1.3	1.23	2.67	1.51	2.83	0		3.42	2.19	2.92	3.66	5.44	0
2.7	3.88	3.39	2.2	3.35	4.09	0		1.69	3.12	1.3	0.43	-0.14	0		2.24	0.9	1.84	-2.06	0.61	0		1.46	-1	2.43	-0.8	0.3	0
3.6	-3.53	-2.87	-3.4	-1.76	-0.95	0		0.97	0.93	0.55	3.52	1.23	0		-1.63	-0.54	-0.65	-2.25	-0.87	0		1.33	1.64	2.56	0.8	3.04	0
4.5	-1.1	-2.82	-3.06	2.39	-2.15	0		0.04	2.02	-3.64	0.13	-0.73	0		-0.05	1.87	-1.56	1.82	2.96	0		-1.61	-1.1	-2.95	-0.31	2.04	0
5.4	-1.45	0.27	-0.74	-2.26	-2.6	0		-0.27	5.16	-0.29	0.01	3.63	0		1.1	2.52	5.03	0.08	3.48	0		1.07	0.25	3.27	-0.86	2.95	0
6.3	1.31	2.4	0.19	3.79	1.52	0		2.31	7.45	4.2	1.76	2.5	0		0.77	5.85	5.53	0.42	2.68	0		0.43	0.05	-0.39	0.21	0.36	0
7.2	-0.19	0.24	-0.82	1.16	1.04	0		-0.1	3.21	1.35	-1.42	0.91	0		0.08	0.99	1.63	-1.64	-0.19	0		0	-0.95	0.8	-1.6	1	0
8.1	1.97	1.82	2.75	1.64	1.34	0		-1.84	1.25	1.15	-1.26	-1.18	0		-1.58	0.14	0.11	0.82	0.67	0		2.13	1.99	3.81	3.15	4.76	0
9	-2.91	-3.4	-2.84	-2	-5.47	0		4.57	4.67	3.08	4.24	3.4	0		0.61	1.18	1.42	0.27	0.11	0		-0.06	1.5	-0.5	-1.82	1.03	0
9.9	0.43	-1.97	1.01	3.56	-1.6	0		-2.44	-3.12	-1.33	0.61	-1.92	0		-3.22	0.72	-0.87	-3.88	0.7	0		0.23	1.78	2.63	0.75	2.36	0
10.8	-0.2	0.17	0.04	0.75	0.75	0		2.72	4.24	2.2	3.97	2.19	0		1.9	3.5	4.24	4.7	2.67	0		2.75	2.88	5.39	4.95	3.05	0
11.7	3.84	2.35	0.83	3.53	0.53	0		2.35	4.02	-0.06	1.86	-1.8	0		1.7	2.02	-0.18	2.1	-0.99	0		0.51	-1.09	-1.02	1.12	-2.55	0
12.6	0.41	-1.22	-0.1	2.5	-2.01	0		1.56	1.21	3.47	5.86	-1.18	0		2.44	4.3	4.34	4.19	2.04	0		1.97	1.76	1.8	-1.17	0.92	0
13.5	-2.98	-2.9	1.46	1.63	-2.15	0		0.31	-0.47	3.42	3.89	2.38	0		0.93	0.79	3.37	2.17	2.51	0		3.07	4.92	5.04	3.98	3.75	0
14.4	0.79	-3.65	-0.63	0.54	-2.12	0		2.98	4.23	4.1	4.86	2.18	0		1.27	0.38	1.5	0.22	1.29	0		0.62	0.79	3.67	0.13	-0.01	0
15.3	2.34	-3.27	0.12	0.05	-1.24	0		3.39	0.28	2.23	1.84	0.53	0		6.03	4.34	2.04	5.11	2.54	0		0.93	1.79	0.47	2.02	0.36	0
16.2	1.6	-0.13	1.76	1.71	-2.77	0		1.03	1.38	1.89	1.6	-2.21	0		-0.86	1.03	2.24	1.06	0.23	0		1.23	3.77	4.83	2.7	1.62	0
17.1	-1.24	-2.31	0.24	-1.61	-3.68	0		2.13	1.05	0.56	-0.72	-0.22	0		3.44	0.43	4.43	2.77	0.92	0		2.78	1.96	4.38	3.46	2.05	0
18	-3.27	-2.98	-1.27	-1.98	-6.89	0		2.78	1.17	0.36	-0.1	-0.93	0		4.42	3.38	1.67	0.88	4.15	0		0.47	1.48	3.23	0.5	0.42	0
18.9	-1.94	-3.52	-0.35	-3.58	-6.85	0		1.85	1.4	2.32	1.82	0.48	0		5.66	5.25	6.19	4.9	1.74	0		2.61	0.72	4.44	2.57	-1.2	0
19.8	-1.86	-0.46	1.62	1.25	-3.03	0		5.41	5.7	6.97	3.71	3.43	0		3.01	3.97	2.61	2.78	1.73	0		2.31	0.14	3.95	0.55	0.07	0
20.7	1.23	-0.44	1.65	2.55	-3.12	0		5.12	4.53	6.17	7.26	1.77	0		3.52	4.05	5.62	3.67	0.29	0		2.47	2.5	3.12	2.41	1.25	0
21.6	2.48	1.86	2.39	1.22	-4.6	0		4.2	5.59	5.21	3.8	1.63	0		6.16	5.22	4.93	4.28	3.09	0		3.56	-0.91	3.49	1.32	-0.42	0
22.5	-2.83	-3.42	-0.66	-0.49	-6.12	0		3.84	4.01	4.57	3.46	0.12	0		4.84	8.43	5.74	4.33	4.36	0		-1.4	2.85	-1.15	2.08	-1.76	0
23.4	-0.99	-4.7	-2.8	-1.62	-6.37	0		1.9	1.71	1.51	1.87	-1.17	0		4.76	4.87	3.74	1.43	3.66	0		-1.87	0.48	0.71	-3.24	-2.88	0
24.3	1.86	-1.45	2.18	2.47	-2.1	0		1.24	3.67	3.06	4.88	2.6	0		4.17	4.77	4.74	6.94	3.08	0		3.89	2.16	3.04	2.68	-0.9	0
25.2	-2.09	-0.16	3.23	3.52	-1.67	0		3.55	2.53	5.3	3.06	1.56	0		1.65	2.08	1.33	2.88	0.18	0		-0.55	1.73	-0.03	0.16	-1.85	0
26.1	-2.34	-1.84	-1.57	1.26	-4.05	0		2.84	0.81	0.49	4.61	1.23	0		2.91	-0.81	1.61	2.07	1.46	0		1.48	0.53	1.19	-1.42	-2.06	0
27	-2.1	-4.94	-2.62	-0.32	-4.64	0		1.37	-0.5	-1.13	1.7	-1.95	0		3.14	5.24	1.44	3.95	0.08	0		-0.33	1.6	1.73	2.97	-3.26	0
27.9	-2.53	-3.6	0.38	0.03	-7.67	0		0.9	1.71	3.51	2.39	-3.22	0		3.01	3.42	5.4	5.66	0.51	0		0.85	1.46	2.16	1.66	-2	0
28.8	-1.11	-1.94	1.41	-0.44	-3.38	0		3.01	5.73	4.12	5.19	1.66	0		8	9	8.16	8.91	6.05	0		4.19	4.17	5.22	4.11	-0.72	0
29.7	-0.83	-1.37	1.85	1.58	-3.1	0		1.91	3.52	4.99	3.32	-1.45	0		3.26	4.03	4.19	3.99	-1.84	0		3.07	1.88	2.63	0.66	-0.35	0
30.6	3.68	1.57	2.24	2.33	-3.08	0		3.7	3.39	1.2	0.69	-1.92	0		2.18	3.39	1.59	2.26	-0.77	0		2.93	2.57	2.47	3.27	-0.8	0
31.5	-0.21	-3.96	1.54	-0.39	-5.09	0		4.41	2.39	7	4.34	2.52	0		2.67	4.78	6.05	4.61	1.15	0		0.07	1.38	3.39	2.26	-1.97	0
32.4	-1.54	-3.73	2.44	-2.58	-4.35	0		1.66	3.63	2.85	1.96	-0.65	0		2.52	3.78	2.47	4.13	1.47	0		3.13	0.44	1.66	1.22	-1.23	0
33.3	-0.12	-2.83	1.09	0.69	-2.24	0		0.09	-0.48	2.19	0.6	2.28	0		4.83	4.21	4.12	5.65	1.56	0		0.72	-1.9	2.35	-0.22	-5.32	0
34.2	-2.1	-1.88	1.32	-1.73	-4.61	0		2.77	1.17	3.76	0.74	2.31	0		5.98	3.89	4.63	7.03	2.67	0		5.08	1.63	1.74	5.52	0.45	0
35.1	-4.13	-5.09	-1.89	-0.63	-7.68	0		-0.54	1.52	2.87	2.34	0.09	0		5.33	7.37	4.57	7.43	3.22	0		2.53	-0.32	1.62	-0.48	-1.33	0
36	-2.35	-4.86	-2.15	1.35	-5.41	0		1.64	0.53	-0.84	0.5	-0.16	0		4.36	4.4	3.62	4.99	2.07	0		-0.31	-0.91	1.02	0.74	-4.07	0
36.9	-1.41	-3.29	0.36	0.91	-3.43	0		3.52	3.48	3.23	4.94	1.45	0		3.1	3.44	4.04	4.26	1.28	0		-1.26	-1.72	2.31	-0.17	-3.02	0
37.8	-3.02	-3.55	-1.5	-2.19	-8.36	0		-0.21	1.9	4.34	3.91	0.73	0		4.13	4.73	6.96	6.21	3.4	0		0.6	1.4	0.13	0.2	-4.02	0
38.7	1.12	-1.75	5.56	-0.2	-5.66	0		2.07	3.72	5.54	3.89	1.89	0		5.43	7.25	6.31	6.67	2.91	0		1.34	0.45	0.96	0.14	-5.23	0
39.6	-0.76	-6.66	1.48	-0.25	-4.89	0		3.97	-0.29	4.18	2.17	1.39	0		5.95	3.31	4.88	3.83	0.36	0		-0.52	-4.85	-1.89	-2.69	-4.59	0
40.5	-2.4	0.34	2.11	0.88	-5.11	0		3.46	4.45	5.87	3.19	1.78	0		4.98	6.22	5.7	5	3.51	0		-0.43	-1.09	-0.04	-2.16	-3.56	0
41.4	-1.8	-1.31	1.57	1.5	-5.22	0		3.61	3.71	5.09	5.42	-1.27	0		5.73	2.83	2.17	5.56	1.59	0		0.55	-0.16	0.68	-1.04	-4.09	0
42.3	2.81	-0.81	4.58	2.05	-2.38	0		2.38	3.34	2.42	4.28	0.04	0		2.59	2.37	1.05	2.46	0.75	0		-0.57	-1.68	0.64	-1.07	-4.67	0
43.2	-0.62	-3.46	2.6	0.33	-7.45	0		3.54	4.24	6.09	2.22	0.47	0		4.47	6.35	4.09	7.36	2.72	0		-0.29	-1.61	0.48	0.79	-5.11	0
44.1	-4.11	-3.46	-1.57	-4.58	-7.03	0		3.21	2.59	2.73	0.17	-1.53	0		5.01	3.7	3.69	2.98	-0.79	0		-1.44	-2.05	1.03	-0.24	-4.38	0
45	-1.39	-3.57	1.2	-1.26	-6.02	0		3.13	3.85	4.72	2.54	1.16	0		2.59	6.31	3.26	2.84	-0.3	0		0.16	-3.45	-1.32	-2.54	-3.84	0
45.9	-0.11	-2.69	2.64	-0.5	-5.25	0		3.96	4.49	4.74	5.26	0.15	0		1.05	4.79	3.58	4.58	-3.04	0		-1.49	2.09	2.8	2.39	-4.02	0
46.8	-1.8	-1.96	-2.6	-3.37	-7.2	0		1.51	2.16	3.62	0.55	-0.98	0		6.34	5.61	8.61	6.29	2.44	0		-2.1	-4.08	3.16	1.38	-4.61	0
47.7	-0.73	-3.46	1.55	1.81	-3.43	0		3.18	4.15	2.57	-0.02	3.08	0		4.42	6.24	4.4	4.1	3.57	0		0.72	-2.39	-0.87	0.29	-1.86	0
48.6	-1.46	-5.02	1.12	-2.69	-8.05	0		4.94	4.84	7.93	5.27	2.75	0		3.32	6.58	5.3	6.58	0.72	0		-0.99	-2.75	0.04	0.26	-6.69	0
49.5	-2.05	-3.29	-0.56	-2.13	-6.39	0		3.67	2.66	5.6	2.01	-1.2	0		9.8	5.59	6.69	6.53	3.72	0		1.74	-0.27	0.02	-2.18	-3.39	0
50.4	-2.42	-4.87	3.53	-2.87	-8.08	0		5.04	5.45	6.44	3.59	1.21	0		8.56	8.03	9.48	8.82	3	0		2.22	0.86	3.06	3.76	-3.11	0
51.3	-3.25	-3.48	-1.3	-3.32	-7.6	0		2.69	2.43	1.35	0.95	-1.52	0		5.62	5.91	2.31	3.88	1.74	0		0.91	-0.26	-1.68	-1.59	-4.69	0
52.2	-2.34	-2.45	-2.02	-1.44	-8.3	0		1.59	4	2.04	3.29	1.78	0		5.79	7.66	6.01	6.69	4.82	0		-0.33	-2.86	1.93	-2.62	-7.22	0
53.1	-4.65	-6.37	-1.1	-2.43	-6.71	0		3.6	2.93	4.56	3.65	2.13	0		2.57	3.93	1.6	5.53	1.16	0		-3.61	-4.02	-4.69	-2.56	-6.63	0
54	-1.34	-4.09	-4.28	-2.2	-8.73	0		3.43	4.77	6.17	5.19	-0.67	0		8.54	7.53	7.03	7.94	3.46	0		-2.87	-3.64	-1.48	-0.45	-5.76	0
54.9	-2.98	-1.89	-2.16	-5.5	-7.51	0		1.49	2.98	2.63	2.88	0.88	0		7.05	8.18	5.2	9.5	3.77	0		0.37	-1.21	2.7	0.2	-5.06	0
55.8	-0.94	-2.23	-2.35	-2.87	-4.98	0		4.35	5.37	4.11	2.05	2.06	0		8.97	10.56	8.9	7.91	2.96	0		1.6	3.38	0.52	-0.73	-3.84	0
56.7	-5.17	-6.07	-5.74	-5.03	-7.26	0		2.7	1.67	2.75	4.03	0.28	0		5.33	7.08	6.97	9.8	5.5	0		-3.92	-2.75	-1.53	-3.01	-6.28	0
57.6	-2.04	-3.69	-1.71	-1.27	-6.4	0		5.07	2.02	6.33	5.99	1.66	0		7.37	4.87	5.81	9.79	2.76	0		-1.75	-1.15	-2.09	-1.15	-3.29	0
58.5	-4.6	-7.99	-4.48	-5.59	-6.27	0		0.6	1.79	0.14	3.2	0.66	0		5.48	7.66	4.61	9.99	2.64	0		-2.26	-1.58	2.27	-1.45	-5.26	0
59.4	-2.11	-5.44	-3.93	-4.13	-6.33	0		5.14	5.48	5.19	4.56	3.9	0		8.41	9.12	8.59	11.01	6.82	0		-1.6	-3.73	1.39	-3.09	-5.2	0
60.3	-1.89	-5.63	-3.65	-5.4	-4.78	0		3.26	2.59	2.83	2.06	3.36	0		4.89	6.08	6.48	3.53	2.38	0		-0.32	-1.27	-1.03	-5.27	-4.75	0
61.2	-2.79	-7.97	-2.33	-4.35	-7.13	0		3.84	1.83	2.77	3.6	-0.35	0		9.41	8.48	8.55	11.21	6	0		-2.43	-3.94	-1.48	-4	-7.55	0
62.1	-1.27	-3.6	-0.7	-3.41	-1.95	0		4.14	3.36	4.24	2.42	4.43	0		5.07	6.67	6.4	9.5	4.69	0		-3.6	-2.62	1.64	-3.56	-2.53	0
63	-3.69	-8	-3.15	-2.04	-6.5	0		0.86	2.38	2.61	2.12	2.05	0		5.46	8.04	9.69	8.81	5.08	0		1.23	-1.43	1.74	0.29	-3.3	0
63.9	-6.24	-6.46	-1.72	-3.53	-4.84	0		-0.03	0.39	3.21	2.09	1.14	0		5.44	6.73	5.34	9.38	4.49	0		-2.67	-2.2	-3.18	-2.11	-5.81	0
64.8	-3.79	-10.88	-3.49	-3.38	-7.19	0		3.74	0.95	5.16	4.32	2.81	0		6.76	8.46	5.6	8.95	5.27	0		-6.83	-4.12	-4.14	-7.28	-7.54	0
65.7	-4.22	-11.27	-5.26	-6.37	-7.88	0		1.66	2.96	3.34	2.14	-0.43	0		6.22	8.43	4.87	8.3	5.13	0		-8.71	-6.97	-5.29	-7.87	-8.31	0
66.6	-4.58	-7.93	-2.32	-2.49	-2.61	0		-0.27	3.26	3.22	3.66	2.98	0		4.22	8.16	6.1	6.38	1.87	0		-1.49	-3.56	-2.99	-3.49	-3.58	0
67.5	-5.94	-12.22	-2.68	-5.7	-8.01	0		1.41	-1.62	2.77	0.27	-0.68	0		3.37	2.87	3.08	4.24	-2.33	0		-3.86	-8.55	-4.43	-6.08	-9.91	0
68.4	-6.51	-9.29	-3.62	-6.17	-7.97	0		2.32	0.46	3.29	4.03	0.34	0		6.11	6.04	5.46	7.26	4.88	0		-5.14	-5.61	-3.77	-4.69	-6.03	0
69.3	-4.52	-8	-1.43	-4.58	-2.76	0		3.62	2.45	2.61	1.91	0.78	0		7.46	7.39	7.66	10.64	6.03	0		-3.13	-7.01	-2.61	-2.11	-4.1	0
70.2	-6.35	-7.86	-5.35	-6.62	-8.49	0		-2.97	-0.89	-1.32	-1.8	-0.33	0		4.18	1.95	3.22	5.35	5.1	0		-3.34	-4.05	-4.1	-5.34	-4.53	0
71.1	-5.04	-7.55	-5.02	-5.77	-7.98	0		1.42	-0.42	1.56	2.1	-0.98	0		4.7	5.33	4.52	5.33	0.69	0		-8.06	-5.23	-3.44	-5.48	-7.51	0
72	-8.79	-12.07	-5.62	-7.66	-5.75	0		-0.09	1.47	3.92	0.66	2.7	0		7.13	7.07	7.45	7.34	6.2	0		-3.34	-5.94	-4.68	-5.5	-7.22	0
72.9	-6.56	-12.69	-7.71	-10.34	-8.89	0		-0.54	-0.2	3.89	-1.83	0.71	0		-1.44	4.28	4.62	2.97	1.36	0		-9.11	-6.82	-4.94	-8.49	-7.31	0
73.8	-6.38	-10.36	-7.33	-8.97	-6.42	0		5.94	3.92	4.75	2.05	5.68	0		6.5	4.98	7.1	5.54	6.03	0		-6.56	-7.92	-4.29	-8.95	-4.82	0
74.7	-6	-6.1	-4.58	-5.98	-3.08	0		2.57	2.67	3.54	1.77	2.93	0		3.23	5.93	6.06	5.69	2.5	0		-8.24	-7.43	-5.86	-7.18	-9.23	0
75.6	-4.97	-7.23	-1.59	-5.21	-3.6	0		-1.14	-0.38	2.39	1	-0.21	0		5.43	2.95	5.53	7.85	2.84	0		-8.25	-7.55	-5.91	-6.29	-8.06	0
76.5	-8.83	-10.36	-7	-8.6	-6.95	0		-0.41	-3.71	-1.05	-3.31	-1.78	0		1.41	0.28	4	3.06	3.17	0		-6.39	-6.96	-2.08	-8.01	-3.5	0
77.4	-9.07	-11.27	-5.87	-9.02	-5.24	0		-0.03	0.69	4.08	-3.65	-0.35	0		2.64	2.59	4.92	3.09	4.38	0		-5.99	-10.33	-4.23	-5.97	-5.91	0
78.3	-8.56	-9.95	-4.44	-8.22	-8.52	0		3.41	1.81	5.55	2.48	2.86	0		6.27	9.46	8.52	7.47	6.05	0		-5.11	-2.68	-1.77	-5.17	-5.42	0
79.2	-2.3	-5.8	-3.66	-3.31	-1.81	0		1.54	1.74	4.29	0.35	0.97	0		3.63	6.35	4.31	2.61	2.18	0		-9.44	-5.8	-6.03	-10.18	-6.79	0
80.1	-4	-8.46	-1.86	-4.24	-5.64	0		-2.91	-2.91	2.74	-1.18	-1.11	0		0.75	0.64	3.88	2.82	2.22	0		-10.75	-9.54	-5.59	-9.8	-8.33	0
81	-6.82	-10.16	-5.64	-6.74	-8.49	0		0.79	0.44	2.48	1.44	-1.03	0		9.5	8.54	8.71	8.36	6.27	0		-6.02	-5.45	0.01	-6.95	-4.07	0
81.9	-11.69	-13.31	-7.82	-10.93	-9.61	0		-1.95	0.25	-0.78	-1.12	-0.67	0		4.1	6.09	5.16	7.9	4.43	0		-4.07	-4.14	-2.7	-3.52	-3.44	0
82.8	-4.06	-10.49	-2.36	-7.43	-3.84	0		0.31	0.95	5.33	1.53	3.56	0		2.7	5.36	6.1	6.27	3.86	0		-6.14	-4.34	-2.06	-5.26	-5.18	0
83.7	-6.29	-9.27	-5.16	-4.03	-2.97	0		-0.48	0.92	3.11	-0.47	1.14	0		1.2	3.16	5.14	3.03	1.88	0		-10.29	-9.66	-4.43	-8.05	-7.63	0
84.6	-6.43	-9.07	-6.6	-6.11	-2.6	0		-0.01	-2	-2.91	-4.31	-1.79	0		1.26	3.44	2.23	2.21	1.92	0		-9.91	-4.49	-4.58	-5.04	-5.15	0
85.5	-11.29	-14.69	-9.19	-9.13	-9.16	0		-1.49	0.34	3.48	-0.6	0.81	0		5.46	6.94	6.33	5.63	6.71	0		-7.19	-7.02	-4.42	-6.29	-6.4	0
86.4	-7	-8.82	-3.66	-7.49	-5.23	0		-0.94	-2.34	0.85	-4.48	-0.67	0		5.46	5.51	7.06	7.03	6.08	0		-4.49	-5.96	-1.62	-5.19	-0.94	0
87.3	-8.72	-8.93	-6.83	-6.56	-7.53	0		-3.36	0.2	-3.54	-2.96	-2.8	0		3.65	6.68	3.99	5.79	2.61	0		-7.45	-8.68	-4.91	-7.77	-8.49	0
88.2	-6.82	-9.8	-3.9	-3.54	-3.24	0		1.47	1.53	2.79	0.07	5.3	0		4.49	5.02	6.72	4.67	6.08	0		-9.56	-8.25	-4.69	-10.32	-5.98	0
89.1	-3.23	-4.94	-3.04	-5.57	-1.23	0		0.96	1.29	2.8	-0.04	2.1	0		4.34	2.78	4.06	4.26	4.32	0		-7.35	-7.12	-5.97	-8.13	-6.88	0
90	-8.21	-7.2	-5.04	-8.31	-6.58	0		-0.47	1.8	1.03	-1.55	0.15	0		4.42	5.82	6.99	3.37	2.9	0		-5.79	-4.82	-2.02	-4.98	-3.57	0
90.9	-6.09	-8.1	-2.87	-4.2	-2.34	0		2.4	2.84	3.96	2.4	4.07	0		3.42	4.43	5.82	4.24	5.59	0		-9.17	-8.35	-6.3	-7.78	-5.13	0
91.8	-7.02	-8.5	-5.26	-2.85	-5.63	0		-0.52	1.34	2.38	-0.76	-2.39	0		2.21	3.49	4.15	5.19	2.62	0		-9.2	-9.17	-5.83	-10.09	-6.14	0
92.7	-9.27	-7.88	-4.43	-6.91	-6.65	0		-1.51	-0.34	2.29	-0.64	0.05	0		3.61	6.41	4.23	6.33	4.3	0		-7.38	-4.01	-5.17	-7.97	-5.63	0
93.6	-7.2	-8.2	-2.8	-6.91	-3.92	0		-1.22	1.08	0.64	-3.25	0.02	0		6.39	6.84	9.26	6.43	5.64	0		-4.1	-3.61	1.74	-4.34	-2.97	0
94.5	-9.83	-8.87	-6.97	-6.07	-6.18	0		3.4	2.99	3.4	2.09	2.39	0		10.4	8.14	10.9	9	7.21	0		-7.1	-6.77	-1.86	-7.85	-6.2	0
95.4	-7.89	-9.03	-5.9	-9.8	-8.13	0		0.72	1.03	3.12	0.4	0.27	0		5.18	3.97	7.58	5.62	2.74	0		-6.29	-7.7	-3.23	-7.01	-8	0
96.3	-5.92	-3.65	-2.65	-2.6	-2.53	0		-3.51	1.59	1.8	-0.89	-0.16	0		0.63	3.96	4.92	3.19	2.79	0		-11.12	-7.28	-3.84	-10	-7.32	0
97.2	-5.36	-7.46	-3.09	-6.09	-2.92	0		-0.18	2.18	2.46	-1.59	3.08	0		5.72	7.53	8.68	6.39	6.45	0		-7.34	-6.07	-4.64	-5.83	-6.45	0
98.1	-6.91	-10.43	-4.67	-7.24	-4.7	0		-2.03	0.8	3.77	0.26	1.77	0		4.81	3.38	4.88	3.79	4.81	0		-5.49	-7.79	-4.74	-9.3	-3.6	0
99	-7.09	-7.9	-5.74	-5.81	-5.87	0		0.57	0.69	1.6	-2.72	1.05	0		5.34	8.21	7.46	3.91	7.62	0		-7.27	-2.79	-1.26	-8.79	-2.69	0
99.9	-3.66	-4.86	-1.77	-3.6	-2.41	0		0.22	3.8	3.28	1.52	2.06	0		5.75	6.95	8.4	5.58	6.23	0		-8.31	-7.95	-5.01	-11.42	-5.3	0
100.8	-5.83	-5.55	-5.02	-8.07	-3.48	0		0.77	-0.28	2.43	-3.25	2.44	0		2.24	1.93	3.5	-0.63	0.43	0		-9.64	-7.29	-7.19	-8.64	-6.43	0
101.7	-4.35	-8.26	0.36	-4.45	-2.78	0		-0.24	-0.09	3.37	-0.53	3.67	0		-0.89	3.68	3.03	1.89	2.92	0		-9.25	-6.67	-3.92	-8.49	-4.48	0
102.6	-7.75	-9.28	-5.45	-6.14	-4.81	0		1.83	2.16	2.58	0.34	2.09	0		0.51	4.67	3.94	3.31	2.26	0		-9.27	-6.23	-4.16	-10.02	-4.37	0
103.5	-6.29	-8.83	-2.93	-4.47	-0.68	0		0.66	2.14	4.29	0.22	2.41	0		1.84	5.08	7.67	5.83	4.98	0		-8.32	-5.27	-2.27	-8.32	-3.41	0
104.4	-7.62	-6.06	-2.79	-8.08	-4.62	0		-0.8	1.28	2.2	-2.66	-1.77	0		0.62	3.05	4	1.87	0.97	0		-9.5	-5.71	-4.6	-6.55	-6.84	0
105.3	-4.93	-7.28	-2.92	-6.76	-3.69	0		3.22	0.58	5.47	-1.69	3.17	0		2.94	3.57	7.6	4.37	4.48	0		-9.57	-9.44	-4	-9.88	-7	0
106.2	-7.02	-8.52	-3.3	-4.48	-4.77	0		-2.3	0.7	1.83	-1.79	-1.36	0		3.85	5.38	6.48	6.47	3.5	0		-5.8	-7.86	-4.1	-5.94	-6.56	0
107.1	-7.52	-8.73	-4.63	-8.21	-3.3	0		-3.44	0.08	-0.54	-4.94	-1.9	0		4.29	6.95	7.45	5.52	5.81	0		-10.6	-6.76	-4.61	-8.29	-3.68	0
108	-10.27	-11.75	-8.67	-7.52	-5.55	0		-1.01	0.21	2.5	-3.69	0.76	0		3.31	3.54	5.49	1.33	2.95	0		-10.31	-6.09	-5.4	-7.65	-4.89	0
108.9	-5.74	-6.57	-4.2	-4.39	-1.58	0		-2.81	-0.65	1.68	-2.92	0.86	0		1.11	3.68	7.47	3.69	3.75	0		-11.4	-7.53	-6.47	-9.44	-5.5	0
109.8	-13.49	-14.83	-8.75	-10.56	-7.09	0		-0.57	-0.01	2.68	0.91	3.52	0		5.58	5.89	9.02	7.23	6.93	0		-8.82	-5.36	-2.14	-6.73	-2.62	0
110.7	-9.08	-8.19	-5.07	-7.1	-5.57	0		-0.31	3.9	3.92	-0.34	-0.23	0		2.55	6.91	6.73	0.92	1.13	0		-10.62	-7.43	-3.61	-11.25	-7.63	0
111.6	-7.77	-5.81	-1.24	-4.98	-0.48	0		1.15	2.48	5.5	2.04	3.95	0		4.92	4.22	6.95	5.18	3.52	0		-8.23	-7.76	-4.45	-9.38	-7.24	0
112.5	-11.78	-9.03	-5.62	-8.99	-4.61	0		2.85	3.37	4.55	-0.57	1.83	0		8.52	7.73	7.12	4.48	5.86	0		-7.82	-7.71	-3.59	-9.57	-5.01	0
113.4	-4.7	-8.53	-2.83	-8.04	-3.55	0		4.23	4.05	5.57	-1.34	2.76	0		4.16	5.67	6.78	3.05	3.97	0		-10.33	-6.43	-4.73	-10.47	-6.23	0
114.3	-8.8	-7.47	-4.56	-9.92	-4.31	0		-3.57	0.43	1.73	-3.83	-2.54	0		2.45	3.32	4.44	3.36	2.75	0		-7.05	-9.23	-5.85	-6.89	-4.34	0
115.2	-12.15	-6.64	-3.77	-6.61	-2.93	0		1.52	2.8	5.78	1.41	0.78	0		2.22	6.49	5.51	6.51	3.71	0		-8.66	-7.56	-3.54	-10.01	-6.39	0
116.1	-8.66	-9.55	-3.64	-5.46	-3.55	0		0.47	0.35	6.03	0.28	4.35	0		3.92	4.15	9.4	5.49	7.74	0		-6.53	-4.91	-1.03	-5.53	-2.68	0
117	-5.94	-7.71	-8.19	-6.61	-4.61	0		-0.93	2.84	2.78	0.34	2.04	0		1.63	4.18	4.78	1.87	3.59	0		-9.09	-6.35	-3.44	-9.87	-5.17	0
117.9	-9.34	-10.21	-9.1	-7.67	-5.06	0		-4.24	-0.85	-1.27	-5.74	-3.15	0		4.77	6.18	7.02	3.39	3.54	0		-6.39	-5.04	0.08	-6.96	-2.22	0
118.8	-9.03	-9.79	-2.66	-3.09	-1.15	0		-2.23	1.39	4.95	-1.77	1.12	0		0.4	2.76	3.97	-0.89	-0.06	0		-9.9	-9.12	-4.69	-11.45	-4.36	0
119.7	-8.53	-8.95	-4.23	-8.34	-8.57	0		-1.6	2.24	2.84	-3.28	-2.84	0		6.59	6	6.78	4.52	3.94	0		-7.64	-5.52	-0.7	-5.92	-3.35	0
120.6	-7.49	-5.6	-5.77	-4.92	-1.49	0		-3.1	-1.14	-3.01	-2.64	-0.14	0		3.23	5.82	4.89	4.18	4.32	0		-9.32	-4.36	-5.05	-9.9	-5.1	0
121.5	-12.05	-10.87	-4.87	-7.72	-7.41	0		-5.42	-2.21	2.48	-0.21	-1.86	0		1.19	2.75	4.95	5.14	1.4	0		-8.6	-8.08	-3.74	-11.43	-8.05	0
122.4	-10.68	-8.2	-6.12	-7.23	-5.44	0		-3.1	2.32	4.57	-0.11	1.17	0		-1.12	4.25	5.32	0.53	3.87	0		-12.92	-8.34	-5.04	-12.1	-7.06	0
123.3	-9.96	-8.67	-3.6	-8.55	-6.21	0		-0.06	2.69	6.35	0.35	1.81	0		1.47	6.46	7.93	5.26	5.39	0		-11.49	-8.73	-5.05	-10.23	-5.52	0
124.2	-8.42	-10.28	-2.78	-7.93	-2.71	0		-1.93	-1.09	4.91	-1.07	1.26	0		1.59	5.79	7.32	4.28	4.54	0		-6.9	-3.04	1.33	-8.19	-1.76	0
125.1	-9.68	-9.68	-6.24	-6.78	-4.79	0		-5.74	-0.25	1.41	-3.31	0.35	0		3.42	4.71	6.84	6.19	6.96	0		-6.06	-6.8	-2.97	-7.31	-4.4	0
126	-9.87	-8.33	-5.21	-9.63	-5.52	0		-2.77	0.91	4.08	2.16	-0.55	0		2.35	3.21	5.62	6.82	2.3	0		-13.36	-7.5	-3.63	-8.22	-7.42	0
126.9	-9.12	-9.22	-4.02	-6.36	-7.67	0		-4.14	0.72	4.99	-1.41	-1.49	0		4.8	4.02	7.17	4.65	5.59	0		-10.46	-8.63	-3.3	-8.36	-3.37	0
127.8	-7.6	-5.18	-1.26	-5.56	-3.67	0		-1.97	2	4.68	2.47	-0.63	0		2.3	7.98	5.31	3.78	3.87	0		-9.3	-5.05	-2.47	-7.26	-4.81	0
128.7	-7.95	-8.9	-2.7	-4.73	-3.89	0		-1.9	0.59	4.13	-1.28	1.2	0		4.74	5.26	6.32	2.81	6.61	0		-6.23	-4.08	-2.6	-8.53	-2.31	0
129.6	-5.83	-6.97	-1.27	-2.9	-1.02	0		0.71	1.63	4.84	1.58	2.04	0		1.77	3.53	6.53	5.64	3.22	0		-11.23	-8.94	-5.47	-9.12	-7.28	0
130.5	-7.5	-7.58	-0.72	-3.23	-3.1	0		-2.84	0.9	3.95	-1.63	-2.98	0		1.95	2.37	6.97	3.5	0.72	0		-10.74	-8.14	-4.55	-11.74	-6.65	0
131.4	-6.89	-8.19	-1.55	-4.69	-1.36	0		-0.14	2.18	4.68	2.66	3.83	0		4.8	5.14	6.08	4.65	3.87	0		-10.49	-6.48	-2.44	-7.38	-3.63	0
132.3	-6.95	-5.92	-1.4	-4.71	-4.32	0		-3.88	-0.82	2.86	-2.55	-1.93	0		-2.76	2	2.93	-0.96	1	0		-9.32	-6.76	-4.51	-12.77	-5.16	0
133.2	-6.91	-5.68	-0.44	-2.96	-1.6	0		-0.28	1.68	5.65	-0.58	3.26	0		6.78	5.83	7.3	4.39	8.29	0		-6.77	-5.65	-0.85	-7.54	-2.13	0
134.1	-7.1	-8.72	-3.95	-3.52	-5.61	0		-0.93	0.57	4.42	1.4	-2.07	0		2.95	4.35	6.97	5.32	3.91	0		-9.87	-10.23	-4.77	-10.68	-6.2	0
135	-8.72	-7.32	-2.67	-6.21	-4.17	0		-1.9	0.87	4.52	-1.67	0.61	0		3.74	5.77	7.79	3.96	4.92	0		-8.37	-6.65	-1.99	-8.27	-4.75	0
135.9	-10.22	-9.05	-5.95	-8.23	-6.85	0		-2.46	0.09	5.94	0.27	-0.76	0		0.76	3.23	4.34	2.36	2.31	0		-10.28	-6.96	-5.59	-9.02	-7.19	0
136.8	-8.12	-9.05	-4.55	-4.24	-5.89	0		-4.26	1.75	1.41	-3.94	0.44	0		4.32	6.71	7.74	3.42	5.81	0		-8.46	-8.86	-2.87	-9.03	-5.26	0
137.7	-6.59	-6.01	-4.78	-1.63	-5.49	0		-2.48	3.17	4.15	-0.7	1.95	0		3.59	6.68	10.13	5.85	7.22	0		-9.32	-6.5	-1.87	-9.55	-5.23	0
138.6	-10.61	-7.89	-2.93	-7.09	-7.23	0		-0.37	4.44	5.54	1.03	2.43	0		2.27	7.12	6.92	3.04	5.5	0		-9.99	-7.22	-2.65	-9.32	-4.64	0
139.5	-10.26	-9.71	-5.12	-6.2	-3.21	0		-2.86	0.49	3.59	-0.84	-1.05	0		3.3	4.28	6.76	5.18	4.43	0		-8.13	-3.86	-0.93	-7.94	-0.71	0
140.4	-10.56	-12.69	-5.74	-9.96	-5.8	0		-2.81	1.49	5.84	-2.88	1.85	0		1.01	3.09	7.48	3.1	4.43	0		-11.67	-10.91	-3.05	-11.23	-3.57	0
141.3	-10.17	-9.23	-2.96	-7.43	-5.1	0		-1.86	-0.47	5	-0.53	-1	0		3.91	3.49	4.79	4.04	5.49	0		-8.82	-4.17	-1.51	-8.88	-1.78	0
142.2	-8.38	-3.69	0.64	-1.53	-2.78	0		0.67	5.07	11.03	2.97	4.98	0		3.43	5.27	7.5	1.54	3.42	0		-8.37	-6.15	-1.38	-8.83	-3.15	0
143.1	-8.78	-6.31	-2.1	-3.88	-4.59	0		-3.06	1.74	3.14	0.72	1.36	0		4.43	7.14	8.88	6.49	7.27	0		-5.74	-3.98	1.01	-7.15	0.42	0
144	-9.43	-10.1	-6.55	-9.77	-5.69	0		-5.21	-0.5	3.38	-1.57	1.1	0		1.03	2.88	7.98	6.51	6.81	0		-6.56	-7.3	-0.97	-5.87	-3.09	0
144.9	-6.81	-9.52	-3.59	-4.51	-1.64	0		-0.91	3.06	6.59	0.5	2.33	0		3.58	6.51	6.79	4.48	8.73	0		-8.22	-7.9	-3.12	-9.51	-1.84	0
145.8	-10.28	-9.73	-6.79	-7.87	-7.32	0		-0.61	2.49	5.72	-0.5	1.53	0		1.08	4.68	7.06	3.93	2.63	0		-10.62	-7.02	-1.37	-9.88	-6.19	0
146.7	-12.02	-8.04	-1.91	-3.4	-2.6	0		-3.62	-0.25	3.74	-0.9	-1.18	0		1.95	4.06	3.73	3.7	1.87	0		-11.2	-4.16	-0.76	-6.4	-3.48	0
147.6	-10.31	-7.11	-3.76	-5.65	-3.62	0		-2.47	1.95	5.65	-0.58	1.63	0		2.73	4.82	7.23	2.58	6.51	0		-9.72	-7.59	-2.88	-8.67	-4.91	0
148.5	-12.87	-8.29	-4.02	-5.06	-4.58	0		-5.25	0.07	1.42	-5.16	-3.04	0		1.65	5.5	6.59	3.72	5.34	0		-7.61	-6.11	-2.45	-7.94	-1.99	0
149.4	-8.45	-6.85	-3.11	-7.61	-4.95	0		-0.33	3.6	6.13	-0.01	1.33	0		2.95	7.43	8.7	3.7	6.07	0		-10.77	-6.67	-1.48	-8.59	-2.27	0
150.3	-12.06	-8.17	-4.84	-7.03	-6.37	0		-2.75	1.43	4.81	-2.43	-0.66	0		-0.47	2.48	4.68	1.1	1.12	0		-10.9	-8.25	-3.22	-9.5	-5.1	0
151.2	-12.02	-10.82	-2.59	-6.35	-5.9	0		-3.37	1.36	5.42	0.35	1.53	0		3.09	3.28	7.13	2.33	4.85	0		-10.93	-6.71	-2.79	-9.22	-5.8	0
152.1	-11.11	-9.8	-5.76	-9.22	-5.77	0		-2.76	-1.57	2.21	-2.14	-0.13	0		4.36	3.52	7.35	4.43	4.83	0		-10.06	-8.01	-4.92	-11.05	-5.62	0
153	-11.58	-7.89	-6.72	-5.13	-1.89	0		-1.38	3.98	4.86	0.71	4.23	0		0.43	6.24	7.96	4.49	6.3	0		-11.63	-7.78	-1.67	-9.26	-3.83	0
153.9	-6.79	-8.26	-1.24	-3.87	-1.79	0		-3.16	-0.69	3.95	-1.52	0.92	0		-1.46	3.45	5.4	-1.52	2.75	0		-11.92	-7.32	-0.45	-10.77	-5.6	0
154.8	-5.44	-5.53	-0.78	-6.83	0.05	0		0.39	0.22	2.06	-0.64	1.07	0		3.79	3.55	4.27	5.37	3.39	0		-8.63	-5.19	-2.84	-6.15	-1.78	0
155.7	-10.9	-7.69	-4.04	-9.4	-2.79	0		-4.74	0.85	2.14	-4.6	1.97	0		2.68	2.64	5.07	2.15	6.9	0		-13.6	-10.09	-5.66	-12.07	-6.29	0
156.6	-10.7	-7.96	-3.41	-5.35	-4.31	0		-6.62	1.25	2.17	-2.66	-0.79	0		3.72	4.97	5.06	1.6	6.55	0		-9.56	-6.77	-3.18	-10.8	-0.64	0
157.5	-10.2	-8.45	-5.49	-2.89	-4.53	0		-4.19	0.03	2.79	-0.41	-1.08	0		6.23	7.05	7.98	5.35	5.39	0		-10.04	-7.31	-2.83	-8.5	-4.93	0
158.4	-9.53	-9.35	-2.74	-8.05	-6.61	0		-4.12	-1.54	3.83	-4.25	-2.52	0		2.63	3.62	6.34	0.41	3.35	0		-8.94	-3.71	-1.91	-9.43	-1.95	0
159.3	-6.93	-4.65	-3.64	-4.48	-0.63	0		-3.54	2.47	2.26	-0.76	2.51	0		0.37	4.35	5.16	3.76	5.51	0		-12.04	-6.5	-5.48	-10.17	-4.09	0
160.2	-9.4	-6.36	-0.45	-1.68	-3.41	0		-1.65	3.5	3.82	-0.91	3.98	0		3.39	5.59	4.04	3.26	4.76	0		-9.55	-5.79	-3.36	-9.27	-4.31	0
161.1	-10.44	-7.83	-3.91	-4.96	-2.85	0		-3.58	2.16	3.01	-1.08	1.98	0		2.14	7	8.41	4.72	6.15	0		-9.61	-5.79	0.56	-6.11	-2.28	0
162	-10.53	-7.98	-1.56	-7.72	-2.51	0		-4.53	0.49	5.63	-2.02	0.84	0		3.56	6.32	7.98	4.26	7.11	0		-7.79	-6.59	-2.69	-8.61	-4.44	0
162.9	-11.32	-6.51	-3.92	-7.5	-4.32	0		-1.23	3.52	3.28	-1.37	-0.57	0		5.6	3.05	5.76	3.77	3.62	0		-11.76	-6.34	-3.64	-9.05	-5.22	0
163.8	-11.04	-8.21	-4.73	-5.33	-3.37	0		-1.44	5.39	3.5	-0.18	2.15	0		-0.65	5.84	5.16	3.54	4.9	0		-12.84	-7.95	-2.83	-9.18	-3.33	0
164.7	-7.34	-4.34	-1.35	-2.3	-0.07	0		-0.13	0.84	4.63	-0.38	2.12	0		3.49	4.07	5.83	4.24	4.96	0		-11.71	-4.92	-1.81	-7.3	-2.53	0
165.6	-10.22	-8.07	-6.25	-7.32	-4.06	0		0.66	3.52	5.67	-0.13	1.34	0		0.54	2.25	6.59	3.42	2.73	0		-11.03	-6.35	-0.46	-6.59	-1.98	0
166.5	-9.93	-8.94	-5.14	-7.7	-4.63	0		-1.72	-0.39	3.7	-2.39	0.88	0		3.54	3.88	8.28	3.16	6.97	0		-12.57	-9.38	-4.71	-10.94	-4.95	0
167.4	-11.38	-10.22	-7.88	-8.34	-8.05	0		-2.8	-0.5	-0.34	-1.27	2.44	0		0.97	3.76	3.82	4.21	2.92	0		-10.66	-4.89	-1.02	-4.76	-3.6	0
168.3	-9.15	-5.28	-3.08	-4.64	-1.43	0		-3.86	4.11	3.66	-1.46	0.27	0		-1.17	3.75	6.07	0.5	3.36	0		-12.06	-7.36	-3.05	-11.65	-4.58	0
169.2	-9.03	-7.38	-1.25	-3.97	-2.87	0		-0.16	4.09	6.09	-0.23	1.82	0		2.26	4.75	10.21	4.63	7.14	0		-11.08	-10.01	-2.8	-7.58	-2.44	0
170.1	-7.23	-4.4	-3.07	-4.32	-3.17	0		-1.06	3.77	5.89	-0.61	2.88	0		0.63	4.64	6.5	3.02	4.43	0		-10.09	-5.85	-0.36	-7.05	0.18	0
171	-11.62	-11.75	-7.07	-10.04	-5.88	0		-2.75	1.52	3.51	-0.2	2.31	0		1.93	4.56	6.65	2.29	5.13	0		-9.81	-7.27	-1.62	-11.78	-5.68	0
171.9	-9.7	-10.25	-3.71	-3	-3.59	0		-2.25	2.39	1.58	1.69	1.29	0		4.89	5.97	6.69	5.84	8.53	0		-11.4	-7.38	-3.83	-8.39	-4.13	0
172.8	-10.93	-8.76	-0.07	-6.39	-2.73	0		-4.78	-0.73	5.59	-5.67	-0.06	0		-0.04	1.56	4.34	-1.01	2.69	0		-13.57	-8.52	-2.06	-10.19	-6	0
173.7	-6.9	-4.68	2.68	-0.72	-0.8	0		-4.3	-0.73	6.37	-0.12	0.03	0		0.48	0.67	5.31	0.24	2.28	0		-11.37	-11.71	-5.58	-9.93	-4.16	0
174.6	-10.18	-7.75	-5	-5.62	-4.73	0		-2.62	-2.92	3.59	-3.2	-2.45	0		4.05	5.91	9.52	4.51	5.91	0		-8.14	-3.86	-0.89	-6.95	0.79	0
175.5	-6.02	-4.27	0.52	-2.7	-0.22	0		-1.11	4.91	7.42	3.55	3.28	0		0.74	6.99	7.95	4.31	6.25	0		-14.1	-5.95	-0.93	-8.79	-3.92	0
176.4	-7.45	-6.38	-0.51	-2.43	-0.81	0		-2.85	-0.05	3.31	-0.21	1.48	0		2.49	3.44	6.12	3.17	7.62	0		-11.82	-8.82	-2.98	-9.43	-3.38	0
177.3	-9.57	-6.75	-1.82	-6.89	-2.05	0		-4.54	-0.67	4.74	-4.63	0.38	0		3.59	6.75	7.44	3.47	7.3	0		-9.61	-3.78	-0.67	-9.52	0.39	0
178.2	-11.22	-6.23	-2.53	-2.84	-3.81	0		-3.97	2.17	1.52	1.66	-1.34	0		1.42	4.58	5.15	3.44	2.08	0		-11.57	-8.23	-3.85	-11.48	-4.86	0
179.1	-10.61	-6.7	-4.41	-4.49	-4.02	0		-5.55	4.82	4.81	-0.17	0.77	0		-0.04	3.99	5.22	2.86	3.16	0		-14.48	-8.1	-2.39	-9.98	-3.8	0
180	-10.89	-8.96	-4.59	-5.72	-3.47	0		-3.69	1.94	4.07	0.86	1.45	0		1.3	2.65	10.43	3.31	6.16	0		-11.91	-4.23	-0.16	-8.03	-3.41	0
180.9	-10.88	-8.89	-4.69	-6.6	-5.54	0		-2.02	2.97	5.84	-1.31	0.02	0		2.18	4.86	6.66	1.71	4.51	0		-10.07	-3.38	1.22	-8.42	0.01	0
181.8	-11.49	-9.01	-3.63	-5.43	-4.47	0		-0.5	5.45	6.83	2.35	3.95	0		3.42	5.81	5.55	2.22	3.87	0		-10.73	-6.44	-1.28	-10.18	-5.21	0
182.7	-12.52	-9.6	-2.34	-6.39	-3.52	0		-0.9	2.67	5.53	-0.18	4.15	0		2.84	4.77	5.38	3.1	4.7	0		-11.06	-6.43	-1.19	-9.12	-4.19	0
183.6	-10.5	-6.35	-6.82	-8.28	-4.18	0		-0.18	3.7	6.92	1.91	1.34	0		4.23	5.72	8.68	5.59	7.87	0		-8.82	-3.42	-0.53	-6.89	-1.63	0
184.5	-13.11	-10.61	-5.19	-8.54	-4.77	0		-7.64	1.01	3.76	-5.17	2.11	0		1.02	3.23	3.51	0.88	2.85	0		-11.45	-7.85	-0.85	-8.49	-4	0
185.4	-12.03	-8.17	-2.5	-3.93	-3.37	0		-4.32	2.12	4.57	-0.4	-0.1	0		1.52	4.21	7.75	5.01	4.69	0		-10.63	-6.17	0.49	-7.2	-4.96	0
186.3	-10.94	-8.94	-4.05	-7.98	-6.1	0		-3.42	-0.27	4.19	-4.33	0.65	0		0.23	4.45	4.83	2.41	6.2	0		-12.21	-8.72	-3.15	-7.66	-2.45	0
187.2	-10.43	-7.37	-1.46	-6.9	-3.97	0		-4.29	1.85	4.23	-6.25	-0.56	0		3.48	6.37	7.47	5.5	7.66	0		-13.4	-4.95	-1.35	-6.7	-0.32	0
188.1	-9.63	-7.75	-1.36	-5.53	-4.75	0		-1.2	4.49	8.74	-0.12	2.98	0		1.8	5.84	8.73	1.62	5.2	0		-13.48	-4.46	0.92	-9.84	-2.99	0
189	-10.66	-7.75	-5.35	-7.18	-5.54	0		-4.16	1.15	4.56	-2.13	2.05	0		2.11	3.65	7.15	3.08	5.85	0		-10.09	-4.95	-3.38	-6.23	-0.68	0
189.9	-9.08	-5.61	-1.86	-3.68	-1.81	0		-4.71	2.5	6.43	-1.9	1.34	0		3.68	8.12	9.53	3.2	5.76	0		-13.03	-9.63	-5.25	-10.95	-5.92	0
190.8	-10.89	-9.06	-2.15	-5.38	-6.23	0		-4.71	-1.95	2.04	-5.19	-2.04	0		1.63	3.33	6.42	0.4	4.55	0		-15.4	-9.73	-2.07	-14.08	-6.63	0
191.7	-10.65	-8.19	-3.46	-5.93	-5.05	0		-3.02	2.02	3.63	-3.66	0.54	0		1.81	4.67	7.39	3.25	4.82	0		-9.73	-5.79	-0.88	-7.36	-3.6	0
192.6	-9.47	-5.48	-3.77	-5.56	-1.04	0		-1.37	2.69	4.01	-2.21	4.15	0		5.46	2.99	4.07	2.37	4.38	0		-10.13	-7.71	-3.71	-11.8	-5.87	0
193.5	-13.18	-7.53	-2.8	-5.44	-4.49	0		-4.62	1.52	7.35	-0.13	0.91	0		4.98	4.63	11.06	4.73	6.18	0		-11.54	-6.96	1.58	-8.75	-3.36	0
194.4	-12.17	-6.11	-2.47	-5.74	-3.22	0		-0.37	4.88	6.56	0.04	2.77	0		0.13	4.43	5.99	2.51	3.39	0		-14.05	-7.57	-4.33	-12.26	-6.73	0
195.3	-9.69	-7.19	-4.01	-5.54	-4.62	0		-2.36	1.75	5.33	-1.6	-0.62	0		1.26	3.23	7.56	2.09	3.6	0		-14.63	-9.81	-2	-9.65	-5.58	0
196.2	-9.84	-5.92	-1.77	-3.92	-3	0		-6.21	2.25	5.09	-3.95	-0.85	0		-1	1.5	3.67	-0.87	0.98	0		-11.89	-4.62	-1.04	-9.18	-4.68	0
197.1	-12.08	-5.4	0.29	-4.46	-0.55	0		-5.38	1.63	5.71	-1.03	1.14	0		1.61	4.35	7.37	3.78	5.73	0		-12.88	-9.1	-2.92	-10.93	-5.1	0
198	-10.71	-8.19	-2.07	-4.96	-2.08	0		-4.31	3.99	8.95	0.32	2.77	0		0.86	4.48	7.45	3.58	4.08	0		-13.83	-4.07	-1.37	-10.38	-2.34	0
198.9	-11.19	-5.4	-1.94	-3.05	-3.19	0		-5.38	2.36	5.27	0.21	-0.07	0		-2.81	-0.22	4.58	-1.1	4.21	0		-10.98	-6.56	0.75	-9.57	-0.73	0
199.8	-12.09	-8.16	-2.39	-4.79	-2.06	0		-3.65	3.03	7.31	0.17	2.9	0		3.7	7.95	9.61	3.86	8.33	0		-11.98	-3.92	-1.52	-9.78	-1.44	0
200.7	-9.13	-7.98	-0.5	-2.01	-1.81	0		-3.51	1.96	5.51	0.66	0.93	0		3.73	4.75	10.89	2.84	6.17	0		-12.08	-8.51	0.7	-8.68	-1.62	0
201.6	-9.65	-7.3	-3.58	-3.08	-2.57	0		-2.35	2.51	5.39	-0.87	4.33	0		2.84	3.74	7.27	-0.04	7.07	0		-10.33	-4.9	-1.72	-9.39	-1.33	0
202.5	-14.2	-10.17	-4.09	-8.09	-5.96	0		-4.04	1.17	5.12	-1.38	3.8	0		1.61	0.3	5.37	-1.37	2.25	0		-14.46	-7.51	-2.82	-11.89	-7.16	0
203.4	-13.22	-7.22	-5.57	-5.45	-3.83	0		-8.62	-1.93	-0.18	-5.14	-2.32	0		0.35	1.47	4.91	-1.17	5.65	0		-14.07	-8.95	-6.14	-14.56	-4.57	0
204.3	-14.09	-7.8	-4.38	-7.16	-6.15	0		-2	4.77	7.16	0.68	3.21	0		0.76	3.14	5.61	0.01	4.43	0		-12.97	-9.43	-2.47	-12.31	-4.63	0
205.2	-12.46	-7.17	-3.56	-7.94	-4.37	0		-5.65	2.12	1.82	-3.01	-1.23	0		4.37	4.14	9.9	2.35	6.21	0		-11.88	-5.32	-0.03	-10.57	-0.51	0
206.1	-12.23	-11.22	-4.22	-7.05	-3.68	0		-4.09	0.79	6.43	-1.06	1.62	0		5.81	5.57	13.72	4.99	7.02	0		-7.67	-4.65	0.97	-8.96	2.49	0
207	-13.63	-9.51	-4.95	-5.63	-3.44	0		-2.83	0.11	6.56	-0.61	0.53	0		3.83	5.11	7.5	4.73	5.89	0		-14.1	-6.48	-3.07	-9.13	-3.44	0
207.9	-11.6	-7.29	-3.02	-4.99	-0.01	0		-3.24	4.77	8.01	0.68	6.37	0		6.37	5.83	10.22	4.63	6.79	0		-9.59	-5.65	0.46	-7.24	-2.71	0
208.8	-10.83	-5.45	-1.08	-3.75	0.07	0		-4.07	1.22	6.37	-2.81	1.56	0		1.19	5.65	6.38	1.6	5.42	0		-13.37	-10.77	-1.74	-10.87	-1.61	0
209.7	-7.27	-7.07	-0.79	-3.77	-2.39	0		-3.64	3.3	8.24	0.76	1.23	0		1.3	4.35	7.99	3.21	3.24	0		-9.73	-6.87	0.02	-6.46	-3.02	0
210.6	-11.65	-10.27	-4.52	-9.2	-4.59	0		-2.35	2.06	5.84	-2.5	3.82	0		2.66	4.59	7.93	-0.2	5.99	0		-9.95	-4.15	-1.28	-8.26	-1.9	0
211.5	-14.93	-9.83	-7.98	-7.5	-4.49	0		-4.54	2.67	4.07	-3.12	0.52	0		1.09	6.33	7.09	2.64	4.58	0		-14.54	-5.77	-3.96	-7.88	-3.95	0
212.4	-12.76	-7.65	-1.48	-5	-3.88	0		-6.65	-0.57	2.23	-3.07	0.48	0		-0.94	3.24	7.17	-0.42	5.26	0		-11.55	-6.45	-0.74	-11.37	-2.37	0
213.3	-6.52	-7.95	1.06	-4.4	-0.8	0		-0.28	1.81	9.83	1.09	4.76	0		5.38	6.11	10.1	3.66	6.33	0		-12.24	-5.88	-2.97	-11.59	-4.05	0
214.2	-12.71	-8.96	-2.76	-4.46	-4.86	0		-3.29	3.27	5.86	-0.71	2.04	0		5.67	5.91	8.68	3.21	7.04	0		-14.98	-9.48	-3.1	-12.72	-2.32	0
215.1	-10.93	-5.4	-1.19	-4.55	-2.38	0		-4.4	2.1	2.3	-2.3	1.61	0		3.54	3.85	7.99	0.02	3.67	0		-10.73	-5.73	1.96	-10.93	-4.27	0
216	-9.75	-9.67	-3.1	-5.83	-0.76	0		-1.98	0.38	7.05	-2.19	1.66	0		2.81	5.89	9.95	1.04	5.74	0		-14.36	-6.97	-1.25	-12.91	-3.4	0
216.9	-10.23	-8.91	-0.72	-5.28	-4.58	0		-2.27	4.37	8.65	-0.25	3.55	0		-0.34	7	5.92	1.54	0.61	0		-12.6	-5.89	-2.17	-6.75	-3.18	0
217.8	-13.23	-10.75	-1.79	-11.05	-2.91	0		-4.25	1.19	4.58	-3.11	0.92	0		4.44	4.5	9.06	1.18	6.23	0		-13.16	-8.12	-1.94	-10.89	-1.24	0
218.7	-11.18	-9.09	-0.39	-5.1	-0.28	0		-1.49	3.94	9.29	0.95	4.19	0		3.11	4.05	8.14	3.46	3.49	0		-13.61	-7.63	-0.48	-9.19	-6.24	0
219.6	-10.37	-4.88	-2.04	-5.61	-5.1	0		-5.52	0.4	3.89	-2.6	-1.59	0		-0.1	3.76	4.19	-1.26	1.51	0		-14.56	-7.09	-2.32	-11.67	-5.01	0
220.5	-14.18	-9.71	-5.49	-8.16	-7.16	0		-8.91	1.3	3.93	-3.95	-1.63	0		0.9	5.65	7.43	1.57	7.2	0		-10.3	-4.02	-0.05	-9.6	-1.87	0
221.4	-11.27	-7.97	-2.35	-6.41	-3.63	0		-4.52	5.11	8.21	-1.07	2.49	0		2.95	3.7	8.4	3.03	6.06	0		-12.14	-8.8	-0.7	-10.51	-2.36	0
222.3	-12.34	-6.76	-3.7	-4.44	-0.27	0		-4.45	3.96	8.49	-2.87	4.04	0		0.08	4.27	6.4	-1.9	3.56	0		-12.91	-4.94	-1.79	-8.55	-1.26	0
223.2	-9.49	-8.48	-0.63	-3.42	-2.9	0		-4.65	3.2	4.73	-2.53	0.19	0		2.02	6.32	7	2.86	4.81	0		-11.46	-6.62	0.14	-9.67	-3.7	0
224.1	-13.41	-7.55	-4.11	-6.97	-4.83	0		-5.45	4.38	4.27	-3.36	0.51	0		4.32	5.54	9.4	0.94	7.76	0		-12.39	-6.78	2.01	-10.13	-1.93	0
225	-11.7	-5.49	-1.46	-6.46	1.09	0		-4.37	4.74	5.59	-2.87	0.62	0		2.7	8.72	8.87	3.07	5.77	0		-12.15	-6.08	1.54	-10.22	-4.59	0
225.9	-13.76	-10.64	-3.57	-7.53	-6.42	0		-6.52	-2.03	2.99	-2.31	-1.6	0		2.3	2.06	7.53	4.6	5.15	0		-10.61	-6.99	1.07	-7.83	-0.77	0
226.8	-10.04	-6.43	-1.87	-2.11	-1.22	0		-2.89	4.73	8.57	-1.96	4	0		3.91	3.99	10.46	1.38	5.52	0		-11.36	-6.78	-1.23	-8.75	-3.39	0
227.7	-7.68	-5.35	-4.41	-5.48	-3.17	0		-3.23	2.72	4.36	1.72	1.98	0		-0.33	0.25	4.33	-3.98	4.12	0		-16.47	-10.35	-4.91	-15.56	-6.45	0
228.6	-10.99	-5.64	-0.23	-4.09	-1.9	0		-7.99	1.3	4.3	-3.95	-1.8	0		-0.14	4.17	6.8	0.5	5.72	0		-13.53	-2.82	1.1	-9.13	-0.55	0
229.5	-10.85	-7.7	-3.23	-3.78	-3.03	0		-2.91	0.45	5.14	-0.76	0.17	0		1.12	2.05	5.74	1.18	3.9	0		-16.47	-8.99	-2.05	-12.57	-5.69	0
230.4	-11.3	-6.08	0.12	-5.49	-2.07	0		-4.85	-0.58	5.27	-0.89	0.65	0		2.62	4.54	8.57	3.14	4.87	0		-11.6	-7.37	1.35	-8.46	-0.67	0
231.3	-11.61	-7.9	-2.32	-3.77	-1.78	0		-4.78	2	6.98	2.11	4.5	0		1.91	5.44	9.19	2.34	5.73	0		-13.35	-8.17	0.78	-11.68	-4.18	0
232.2	-12.94	-10.11	-4.41	-7.76	-6.14	0		-4.66	2.91	8.22	-0.17	4.79	0		2.49	5.07	9.39	2.68	7.67	0		-15.94	-9.19	-0.89	-12.93	-3.96	0
233.1	-15.13	-10.07	-4.86	-7.16	-5.6	0		-2.56	3.65	5.25	-2.66	1.62	0		1.8	6.37	6.94	1.93	5.25	0		-15.9	-4.98	-0.82	-8.8	-5.28	0
234	-10.21	-7.83	-2.27	-4.2	-3.46	0		-5.33	0.46	6.55	1.39	-1.05	0		-0.37	2.17	8.25	0.8	6.05	0		-12.92	-8.03	-1.05	-8.65	-1.45	0
234.9	-11.22	-6.05	-1.5	-5.25	-4.52	0		-6.09	0.81	3.95	-2.87	0.87	0		0.27	5.16	10.4	1.96	9.38	0		-14.17	-7.26	-0.47	-9.98	-1.9	0
235.8	-10.84	-8.56	-5.03	-6.35	-3.38	0		-5.45	0.35	5.42	0.35	1.09	0		1.58	2.39	9.13	2.11	4.12	0		-13.45	-9.86	-3.32	-12.44	-3.98	0
236.7	-12.18	-9.49	-1.09	-5.21	-2.04	0		-6.7	2.34	6.08	-1.08	1.75	0		2.01	7.53	7.44	1.9	8.17	0		-14.93	-7.59	-2.27	-10.48	-4.45	0
237.6	-11.08	-10.4	-4.64	-4.55	-4.43	0		-5.1	3.45	7.32	-1.13	0.01	0		-0.98	2.68	4.93	-0.98	4.68	0		-14.45	-8.37	-0.87	-12.04	-2.68	0
238.5	-10.64	-8.64	0.31	-1.31	-1.52	0		-5.16	0.79	8.05	1.88	1.19	0		0.07	2.22	7.05	1.98	1.31	0		-11.64	-7	-1.34	-10.83	-5.81	0
239.4	-12.62	-8.98	-5.71	-7.11	-6.06	0		-3.41	4.75	6.68	-0.3	2.94	0		0.66	5.03	5.95	1.25	4.63	0		-15.1	-5.03	-3.1	-10.22	-4.43	0
240.3	-14.83	-9.57	-4.75	-7.67	-4.22	0		-7.48	0.72	3.53	-2.27	0.67	0		-2.55	5.47	5.84	0.33	5.23	0		-13.22	-5.36	2.92	-9.15	-2.94	0
241.2	-11.23	-9.54	-4.07	-6	-4.2	0		-3.6	2.76	4.88	-0.63	1.72	0		-0.49	6.6	7.75	1.75	6.55	0		-14.34	-4.88	-1.27	-11.36	-1.15	0
242.1	-11.61	-7.32	-2.09	-5.7	-2.15	0		-2.56	4.7	6.66	-0.09	4.98	0		1.39	5.21	5.25	1.08	5.44	0		-12.8	-7.5	-1.98	-11.17	-4.3	0
243	-12.6	-8.33	-0.88	-3.59	-3.19	0		-5.81	0.24	5.79	-0.89	0.17	0		0.7	2.89	6.04	1.57	4.03	0		-15.11	-6.2	-1.49	-12.27	-6.39	0
243.9	-13.76	-9.78	-3.43	-7.11	-5.42	0		-6.8	-1.62	3.85	-3.93	-2.83	0		2.9	5.09	8.83	2.46	5.1	0		-15.06	-4.49	-1.8	-12.95	-3.53	0
244.8	-8.93	-3.29	3.03	-1.55	2.65	0		-4.01	3.37	9.15	-1.06	3.48	0		2.98	6.93	8.92	3.28	6.23	0		-17.47	-7.58	-3.05	-10.99	-6.43	0
245.7	-9.97	-7.16	-0.41	-1.35	-1.33	0		-4.86	4.12	8.06	0.26	4.4	0		0.3	4.24	8.02	1.24	5.99	0		-16.53	-9.45	-2.23	-13.1	-5.34	0
246.6	-12.39	-6.68	0.87	-5.58	-0.07	0		-3.84	3.11	8.29	1.39	4.79	0		4.38	5.13	11.65	5.01	6.98	0		-14.39	-8.18	0.63	-9.57	-5.19	0
247.5	-12.72	-10.15	-4.52	-7.07	-5.98	0		-3.64	0.83	2.83	-2.08	1.21	0		-0.68	5.13	5.37	1.54	4.51	0		-15.23	-6.69	0.26	-10.03	-4.24	0
248.4	-9.87	-8.32	-2.37	-4.53	-3.75	0		-4.05	1.95	6.29	-1.15	2.7	0		1.27	6.56	7.82	3.21	7.11	0		-14.9	-9.76	-3.88	-11.4	-4.94	0
249.3	-13.47	-9.54	-5.23	-2.96	-6.38	0		-4.67	3.92	4.61	0.22	-0.93	0		-0.11	3.81	8.21	0.32	4.99	0		-15.85	-8.64	-0.81	-11.89	-3.98	0
250.2	-11.43	-5.09	-1.24	-3.97	-2.11	0		-6.24	3.36	7.07	-2.37	0.04	0		-0.9	3.84	7.55	0.04	5.59	0		-12.71	-6.55	1.62	-7.79	-3.23	0
251.1	-10.09	-5.25	-0.84	-4.21	-1.32	0		-6.55	3.13	6.27	1.45	2.05	0		-1.77	6.43	7.69	2.62	5.2	0		-17.62	-7.21	-2.38	-11.62	-5.55	0
252	-14.23	-5.81	-2.8	-2.54	-3.76	0		-6.98	-0.97	4.05	0.18	1.44	0		0.79	3.83	8.88	3.56	6.94	0		-11.63	-4.83	1.99	-8.63	2.4	0
252.9	-11.5	-7.49	-2.33	-5.2	-1.96	0		-7.41	1.41	6.52	-4.25	-0.87	0		1.02	5.99	9.68	4.17	7.92	0		-11.09	-6.49	0.3	-10.45	-2.01	0
253.8	-10.73	-6.82	-1.78	-3.63	-3.81	0		-1.37	3.17	5.35	-0.01	3.41	0		4.8	5.55	8.26	4.52	5.54	0		-12.42	-7.12	0.72	-11.07	-2.95	0
254.7	-9.93	-6.13	1.04	-1.28	0.46	0		-2.31	3.75	8.62	0.94	3.09	0		2.35	4.85	8.55	2.48	5.82	0		-12.76	-5.14	2.02	-12.55	-2.34	0
255.6	-10.05	-5.56	1.74	-2.92	0.01	0		-3.06	3.68	8.61	0.43	5.05	0		-1.76	2.7	9.69	2.04	6.43	0		-15.07	-9.04	1.49	-12.93	-5.52	0
256.5	-9.67	-5.87	-0.86	-4.27	1.39	0		-5.31	0.86	5.67	-2.76	4.38	0		0.73	3.43	7.25	2.65	4.71	0		-14.6	-8.73	-3.03	-13.34	-6.12	0
257.4	-12.5	-8.45	-1.36	-4.27	-4.3	0		-4.56	-0.03	5.81	-2.75	1.14	0		3.54	6.66	8	3.96	7.46	0		-13.91	-8.72	-1.87	-9.14	-4.35	0
258.3	-10.94	-4.88	-0.57	-2.97	-1.79	0		-7.4	0.87	7.5	-2.38	1.23	0		-1.62	1.63	7.81	-2.26	4.72	0		-11.62	-6.55	1.19	-11	0.85	0
259.2	-13.26	-9.55	-6.4	-8.9	-2.33	0		-4.24	2.75	5.45	-3.04	4.09	0		2.37	5.74	9.23	1.67	7.07	0		-11.85	-5.13	3.04	-9.2	-2.04	0
260.1	-11.03	-8.19	-1.64	-4.44	-2.08	0		-2.62	2.43	6.63	3.71	2.75	0		1.16	4.63	5.81	2.44	5.05	0		-12.9	-7.95	0.27	-12.04	-1.28	0
261	-11.64	-8	-3.35	-3.14	-1.38	0		-4.64	1.99	7.31	0.63	0.45	0		5.3	6.59	11.21	3.62	8.86	0		-11.18	-4.11	1.65	-8.03	-2.6	0
261.9	-11.12	-4.95	1.42	-3.32	-0.6	0		-4.63	4.1	8.5	0.92	2.89	0		1.93	4.76	7.58	5.96	2.91	0		-11.37	-4.65	3.29	-6.7	-3.92	0
262.8	-9.44	-7.03	0.4	-2.76	-2.08	0		-5.64	1.43	6.48	-1.27	3.39	0		2.91	5.06	11.12	2.29	5.89	0		-13.66	-5.92	1.5	-9.46	-3.25	0
263.7	-10.86	-5.33	-0.43	-2.1	-2.8	0		-1.93	6.67	9.54	1.37	3.33	0		3.16	7.69	10.37	3.08	8.38	0		-13.81	-6.56	1	-10.24	-3.42	0
264.6	-11.93	-9.01	-3.41	-6.48	-4.07	0		-2.86	5.13	9.32	-2.23	4.14	0		3.26	5.81	9.31	-0.37	4.56	0		-13.73	-6.69	0.29	-9.9	-3.72	0
265.5	-13.34	-7.75	-1.81	-5.86	-4.64	0		-5.33	3.93	5.88	-2.9	1.49	0		2.73	4.35	7.23	1.67	6.13	0		-15.52	-10.55	-3.14	-13.72	-8.39	0
266.4	-15.01	-10.38	-1.66	-7.69	-2.51	0		-7.87	0.17	5.26	-3.11	0.38	0		3.41	3.18	9.16	2.38	6.84	0		-14.93	-9.79	-0.07	-10.8	-5.46	0
267.3	-10.81	-8.3	0.01	-3.57	-1.81	0		-4.6	2.38	7.85	-4.22	1.7	0		-0.68	2.6	7.28	-1.62	5.18	0		-15.42	-5.94	0.46	-8.6	-0.97	0
268.2	-10.65	-7.32	-0.7	-4.23	-2.06	0		-4.94	3.54	5.6	-1.51	2.71	0		0.42	3.69	8.81	3.29	9.9	0		-17.26	-9.37	-0.43	-11.91	-0.55	0
269.1	-13.43	-8.66	-3.37	-4.09	-5.84	0		-3.68	4.46	6.35	-1.72	1.48	0		1.52	6.67	9.09	1.59	6.56	0		-12.78	-5.33	-0.18	-11.86	-2.65	0
270	-11.52	-3.8	-0.78	-2.02	-0.29	0		-2.83	4.29	10.46	-0.51	4.11	0		1.03	4.31	9.24	2.12	4.68	0		-14.76	-8.08	0.39	-11.97	-4.83	0
270.9	-11.87	-11.16	-2.14	-6.99	-5.07	0		-6.14	0.39	6.02	-2.13	0.93	0		-0.99	4.73	6.84	1.07	4.85	0		-13.9	-8.31	1.35	-11.94	-2.3	0
271.8	-10.9	-7.16	-2.64	-4.02	-4.67	0		-2.87	4.9	9.59	0.75	2.72	0		1.43	3.78	8.19	-0.92	5.28	0		-15.18	-9.89	-1.35	-14.58	-3.61	0
272.7	-14.51	-8.76	-4.16	-9.14	-5.07	0		-4.49	4.25	7.86	-1.73	0.9	0		3.9	5.66	10.06	0.82	6.34	0		-13.24	-5.77	1.07	-10.45	-1.19	0
273.6	-15.43	-7.23	-2.29	-4.73	-2.71	0		-6.71	2.45	7.67	-0.81	2.23	0		-0.74	5	6.6	1.07	4.56	0		-14.85	-6.37	0.12	-12.37	-1.23	0
274.5	-10.55	-9.14	-1.05	-4	-3.32	0		-4.15	3.5	8.33	0.09	2.46	0		4.03	9.19	10.61	2.26	8.48	0		-13.28	-3.81	3.4	-11.16	-1.7	0
275.4	-11.22	-7.96	-1.97	-3.43	0.93	0		-4.88	1.55	5.46	-3.03	-0.46	0		2.57	5.83	9.89	2.01	5.62	0		-16.45	-8.23	0.88	-9.73	-3.03	0
276.3	-12.2	-7.97	-2.54	-5.74	-8.05	0		-2.3	4.1	7.78	-4.17	1.03	0		2.66	5.83	9.37	-0.64	5.41	0		-13.24	-6.76	2.08	-10.55	-2.65	0
277.2	-9.71	-6.47	-0.38	-4.82	-2.99	0		-7.78	1.95	8.12	-4.84	0.29	0		1.03	5.05	8.71	2.18	6.05	0		-14.91	-3.53	4.39	-9.15	-0.99	0
278.1	-11.46	-6.63	0.56	-2.8	-4.81	0		-4.88	5.1	8.18	0.24	1.74	0		1.51	5.6	7.85	-0.23	4.97	0		-12.55	-7.01	1.16	-11.28	-1.44	0
279	-11.87	-8.7	-1.06	-1.78	-2.41	0		-4.62	5.62	9.42	5.45	4.97	0		2.71	5.94	11.47	2.43	5.28	0		-15.43	-7.28	0.73	-10.95	-2.68	0
279.9	-9.02	-4.67	0.18	-0.85	-0.12	0		-3.18	3.11	6.14	1.8	1.43	0		-0.33	0.89	8.08	0.77	4.85	0		-14.71	-8.16	3.71	-11.15	-4.13	0
280.8	-8.4	-2.46	2.33	1.89	-1.21	0		0.12	6.93	11.14	0.57	5.6	0		2.02	4.84	8.91	-0.45	4.06	0		-13.94	-2.46	1.81	-8.15	-2.52	0
281.7	-15.03	-10	-4.06	-5.09	-5.8	0		-7.88	2.65	8.18	-1.26	0.99	0		-3.14	2.8	5.71	-0.88	3.13	0		-15.19	-4.8	0.77	-10.2	-2.85	0
282.6	-6.77	-1.72	2.14	0.52	2.42	0		-3.74	5.78	8.66	1.02	6.48	0		-1.45	5.01	5.57	-1.86	3.15	0		-15.23	-6.43	0.65	-13.37	-4.83	0
283.5	-11.86	-7.98	-4.78	-3.92	-4.92	0		-4.05	3.18	5.34	-0.5	0.1	0		3.91	4.73	13.48	4.81	10.21	0		-11.17	-6.37	2.9	-9.36	-0.46	0
284.4	-13.11	-4.11	0.71	-4.04	0.14	0		-3.52	5.88	10.53	-1.55	5.09	0		0.32	5.23	10.24	-0.42	5.62	0		-17.04	-4.44	2.69	-11.49	-3.05	0
285.3	-10.89	-6.12	0.09	-4.62	-2.99	0		-9.67	0.69	7.63	-2.33	0.45	0		-0.47	1.34	9.78	1.67	7.55	0		-11.71	-6.87	3.61	-8.4	-0.67	0
286.2	-12.99	-11.92	-1.5	-6.55	-4	0		-7.4	0.61	8.22	-1.13	-0.45	0		0.26	6.87	9.83	3.79	7.37	0		-11.55	-2.31	5.85	-6.91	0.77	0
287.1	-14.08	-9.95	-1.04	-3.36	-1.77	0		-6.31	1.6	8.89	-1.63	-0.37	0		1.99	5.74	11.06	2.75	5.48	0		-14.54	-8	3.43	-11.61	-3.77	0
288	-12.92	-10.34	-0.15	-2.43	-2.86	0		-5.76	-2.05	8.02	-2.32	2.19	0		0.34	3.55	8.93	-0.08	7.38	0		-15.69	-5.17	-0.17	-12.82	-0.98	0
288.9	-11.63	-8.32	1.94	-3.65	-3.96	0		-3.47	3.2	10.04	-0.5	2.5	0		3.55	8.85	11.14	4.12	8.62	0		-13.18	-5.6	1.96	-11.86	-3.42	0
289.8	-13.24	-9.98	-2.94	-8.02	-6.69	0		-5.48	-0.24	5.85	-3.3	-0.04	0		2.22	4.22	7.38	-1.45	8.53	0		-12.69	-5.46	2.93	-10.51	-1.79	0
290.7	-14.73	-8.3	-0.7	-6.34	-3.05	0		-6.1	2.42	7.28	0.79	1.43	0		3.15	5.09	12.33	3.17	8.66	0		-15.71	-7.34	4.08	-8.78	-0.89	0
291.6	-10.48	-6.67	-1.64	-0.27	-2.71	0		-2.53	4.98	10.79	1.04	2.72	0		3.17	5.7	12.26	0.19	4.24	0		-13.58	-5.72	2.35	-10.73	-2.01	0
292.5	-12.3	-6.63	-1.64	-5.97	-0.5	0		-7.18	3.16	6.28	-2.04	3.11	0		-0.89	2.59	7.48	-0.34	5.81	0		-18.02	-11.78	-1.61	-14.72	-6.09	0
293.4	-9.79	-6.82	0.69	-1.87	2.04	0		-7.43	4.28	9.94	0.13	3.47	0		0.39	3.62	9.45	4.07	4.87	0		-11.07	-6.41	3.09	-9.62	-0.6	0
294.3	-10.81	-6.29	1.66	-3.46	-2.55	0		0.8	3.7	9.94	4.5	4.6	0		3.35	5.29	10.18	4.26	9.04	0		-14.94	-3.44	4.61	-10.9	0.27	0
295.2	-13.85	-7.8	-2.18	-3.23	-2.59	0		-8.52	0.97	8.21	-3.31	-1.16	0		1.16	4.14	8.92	-0.38	7	0		-9.52	-4.86	4.58	-11.02	1.86	0
296.1	-10.79	-5.15	-3.03	-5.66	-2.81	0		-3.77	1.56	8.3	0.01	3.33	0		2.31	4.08	8.2	0.79	7.4	0		-16.11	-7.48	-1.77	-13.23	-3.69	0
297	-13.72	-8.78	-2.09	-3.2	-3.09	0		-9.04	1.49	8.94	-3.05	2.13	0		-0.04	2.23	8.56	-0.35	5.38	0		-12.17	-4.35	2.31	-11.25	0.31	0
297.9	-13.61	-7.84	-2.29	-5.46	-2.55	0		-7.06	0.11	7.38	-1.75	-0.42	0		0.18	3	8.21	1.16	4.9	0		-12.41	-7.19	2.63	-8.07	-3.17	0
298.8	-15.04	-6.97	1.22	-4.56	-5.05	0		-3.57	5.75	10.87	0.12	3.71	0		4.03	6.08	10.15	2.66	7.62	0		-13.5	-5.85	2.44	-8.13	-1.41	0
299.7	-13.18	-5.49	-0.87	-4.14	0.41	0		-3.67	5.11	8.91	1.95	4.88	0		0.43	5.39	10.01	1.18	8.53	0		-15.92	-7.27	0.22	-12.29	-1.45	0
300.6	-11.89	-10.42	-0.67	-4.86	-2.44	0		-6.06	2.55	5.82	-2.72	0.56	0		0.41	4.9	6.49	-0.34	5.23	0		-17.8	-6.24	1.43	-11.52	-5.82	0
301.5	-14.12	-5.7	-0.52	-1.76	-6.03	0		-6.24	1.31	7.64	-5.16	-0.03	0		1.75	3.68	10.16	-0.56	5.61	0		-14.82	-6.13	4.21	-10.14	-1.02	0
302.4	-12.83	-9.85	-1.61	-3.88	-3.5	0		-4.88	1.06	6.89	-3.89	-0.97	0		0.08	4.24	9.13	-0.18	5.68	0		-17.23	-6.14	2.98	-10.9	-2.89	0
303.3	-14.79	-12.14	-3.93	-4.64	-4.81	0		-7.16	0.59	8.05	1.77	1.1	0		2.4	5.24	11.81	3.4	6.12	0		-14.59	-5.57	2.9	-10.29	-2.51	0
304.2	-12.2	-5.53	-1.65	-4.1	-0.44	0		-5.86	1.52	5.9	-1.29	0.59	0		0.34	3.14	6.86	-0.73	3.47	0		-13.54	-4.56	3.31	-9.72	-2.94	0
305.1	-12.85	-7.47	0.87	-8.06	-2.57	0		-4.7	3.59	10.76	-1.34	1.44	0		1.07	4.92	10.95	1.93	7.25	0		-16.02	-4.57	3.03	-9.81	0.4	0
306	-13.02	-8.03	-0.61	-1.86	-2.89	0		-6.68	1.98	9.49	-0.19	-0.54	0		-1.26	1.59	9.19	0.87	3.35	0		-16.67	-6.98	0.85	-9.74	-2.94	0
306.9	-15.96	-7.65	-1.69	-5.44	-4.42	0		-6.86	3.64	9.44	-1.8	1.51	0		-1.23	4.63	8.36	0.34	4.31	0		-17.84	-9.16	0.71	-13.85	-7.01	0
307.8	-12.55	-9.2	-2.21	-3.54	-4.11	0		-6.32	3.58	6.57	-0.59	0.17	0		-1.22	4.42	8.95	-1.15	4.62	0		-16.05	-6.31	2.78	-11.9	-1.87	0
308.7	-11.98	-9.2	-1.3	-5.49	-3.42	0		-6.93	1.13	8.26	-2.3	1.35	0		-0.99	1.96	6.61	-2.11	3.02	0		-12.97	-6.35	1.59	-9.53	-3.23	0
309.6	-11.83	-8.67	-0.22	-3.1	-2.95	0		-6.84	3.61	7.94	1.24	3.35	0		1.1	5.35	10.07	1.38	4.81	0		-12.78	-4.18	6.26	-8.76	-1.45	0
310.5	-13.43	-8.45	0.01	-5.09	-5.69	0		-8.31	1.26	9.87	-2.98	0.65	0		-0.84	2.71	9.54	-1.87	4.74	0		-14.94	-4.35	0.85	-9.77	-0.31	0
311.4	-10.69	-6.92	-0.8	-3.81	-4.33	0		-5.2	3.28	6.13	-2.26	0.29	0		-2.1	2.38	6.16	-3.14	1.59	0		-18.57	-8.13	1.91	-14.41	-2.47	0
312.3	-14.8	-8.9	-0.59	-5.05	-6.56	0		-7.85	3.71	10.79	-3.71	-0.66	0		0.67	5.15	9.2	-1.47	5.95	0		-14.27	-6.38	5.59	-11.16	-2.62	0
313.2	-12.42	-8.79	-1.1	-4.16	-3.03	0		-3.48	4.64	8.62	-0.58	1.44	0		0.11	5.56	8.07	0.69	4.77	0		-16.64	-7.92	0.53	-12.17	-3.54	0
314.1	-12.9	-9.06	-1.27	-4.61	-5.9	0		-7.13	0.52	7.64	-1.53	-1.35	0		-0.23	4.16	7.55	-0.77	5.78	0		-16.83	-7.88	1.71	-13.13	-1.72	0
315	-15.24	-11.22	-5.36	-6.45	-5.23	0		-7.26	1.54	6.67	-2.15	1.01	0		-1.7	5.66	8.45	-0.3	4.43	0		-17.01	-3.57	3.5	-11.46	-1.91	0
315.9	-11.34	-3.22	3.24	1.49	1.32	0		-9.2	3.36	8.98	1.29	0.73	0		-2.85	3.89	8.59	-0.16	5.35	0		-17.17	-10.4	1.62	-13.77	-4.74	0
316.8	-15.1	-10.66	-3.67	-6.9	-2.63	0		-8.9	-0.87	4.59	-3.33	0.56	0		-4.03	2.29	4.28	-3.43	-0.3	0		-15.69	-5.57	1.81	-12.92	-3.55	0
317.7	-14.14	-8.81	-2.64	-7.33	-4.91	0		-6.24	5.02	7.28	-0.64	-0.15	0		0.79	5.19	9.29	2.21	3.35	0		-14.99	-5.26	3.81	-7.57	-2.28	0
318.6	-13.1	-7.1	-0.64	-3.32	-0.49	0		-8.4	3.02	5.85	-2.95	0.69	0		1.25	6.44	9.18	-0.15	4.18	0		-14.59	-1.94	4.23	-9.79	-0.35	0
319.5	-11.35	-4.98	0.29	-5.03	-0.99	0		-8.59	-1.39	4.96	-4.79	-0.06	0		-0.54	2.82	7.46	2.59	4.15	0		-15.57	-5.23	0.98	-11.15	-3.3	0
320.4	-8.84	-0.92	4.49	1.02	2.83	0		-0.59	5.97	10.73	1.79	6.91	0		0.02	2.98	8.19	-0.96	4.11	0		-18.64	-5.72	3.78	-13.56	-1.02	0
321.3	-10.98	-6.7	0.76	-4.42	-1.86	0		-7.31	1.53	8.06	-1.74	-0.01	0		0.31	4.54	9.53	2.92	4.84	0		-15.53	-7.94	1.18	-9.29	-2.87	0
322.2	-11.81	-6.67	0.11	-3.18	-4.38	0		-6.37	3.72	9.12	-1.49	0.55	0		-0.88	4.44	5.98	0.53	4.75	0		-12.18	-3.29	4.2	-8.37	-1.7	0
323.1	-11.83	-5.82	-3.26	-3.83	-4.41	0		-5.32	1.88	8.14	-2.19	0.27	0		1.99	5.36	9.41	1.16	5.44	0		-14.01	-3.95	2.44	-8.15	-3.05	0
324	-15.73	-8.35	-4.06	-7.95	-6.73	0		-8.59	1.48	7.61	-5.64	-0.05	0		0.19	3.23	11.03	-1.09	4.34	0		-16.06	-5.75	1.46	-10.32	-1.16	0
324.9	-9.18	-4.93	5.31	-0.96	-0.05	0		-5.3	4.81	11.31	1.28	4.02	0		0.63	5.67	9.59	1.13	5.51	0		-16.25	-10.61	0.38	-15.37	-4.33	0
325.8	-12.18	-5.98	-1.55	-4.11	-5.01	0		-5.95	1.22	7.13	-2.88	-1.09	0		1.26	4.17	9.16	0.28	5.9	0		-17.57	-5.2	3.95	-9.93	-2.37	0
326.7	-13.5	-5.39	3.26	-3.73	-1.97	0		-8.76	0.01	7.48	-1.54	1.85	0		0.19	2.63	8.23	1.98	5.2	0		-15.6	-6.71	3.25	-10.52	-3.89	0
327.6	-14.21	-6.73	0.81	-5.24	-2.8	0		-6.06	0.8	6.15	-3.29	-0.47	0		1.06	2.62	5.54	4.14	5.81	0		-14.85	-5.19	4.91	-9.51	1.67	0
328.5	-11.99	-6.97	1.2	-3.95	-1.64	0		-5.74	0.03	6.19	-3.38	-0.07	0		0.38	2.71	8.44	-0.31	3.25	0		-16.31	-7.97	2.88	-10.16	-3.69	0
329.4	-12.6	-7.47	1.65	-4.66	-3.6	0		-5.43	3.76	8.82	-2.51	1.04	0		-0.57	4.64	6.04	-2.55	4.86	0		-21.87	-8.78	1.74	-16.02	-4.41	0
330.3	-12.13	-2.93	2.03	0.22	0.25	0		-4.77	6.12	10.22	1.49	2.96	0		0.13	6.3	8.49	1.62	5.79	0		-16	-3.95	6.12	-8.7	-1.7	0
331.2	-14.58	-7.17	-0.56	-5.39	-3.32	0		-6.25	1.27	8.62	-5.22	0.25	0		2.41	3.32	9.53	-0.87	4.01	0		-15.96	-6.57	3.2	-12.66	-1.05	0
332.1	-12.74	-6.27	-1.31	-7.18	-5.04	0		-7.6	2.19	5.76	-4.81	-1.02	0		-2.9	4.55	6.37	-1.37	4.95	0		-17.55	-5.33	2.6	-8.62	-2.25	0
333	-10.78	-3.98	2.84	-3.19	-3.62	0		-7.4	3.82	6.49	-2.5	-0.33	0		0.71	6.17	8.08	-1.63	5.51	0		-16.24	-6.08	1.74	-11.64	-2.34	0
333.9	-14.06	-9.24	-0.04	-4.85	-2.85	0		-6.33	5.39	10.5	-1.19	2.33	0		0.06	4.96	10.41	1.91	5.8	0		-13.33	-5.87	5.22	-9	0.18	0
334.8	-14.79	-10.88	-3.49	-4.2	-5.12	0		-5.19	2.91	7.33	0.01	-0.92	0		0.55	6.47	6.27	-1.04	5.69	0		-13.15	-0.86	3.53	-9.53	0.51	0
335.7	-12.19	-3.21	4.02	-4.28	-3.77	0		-2.65	6.76	13.42	1.43	3.64	0		2.28	5.82	11.9	0.85	7.87	0		-16.82	-6.69	4.75	-12.59	-5.21	0
336.6	-12.45	-4.86	1.65	-1.56	-2.77	0		-5.19	3.25	9.49	-0.42	0.61	0		1.13	3.55	6.91	-1.08	4.07	0		-16.2	-7.59	-1.96	-13.71	-3.79	0
337.5	-14.86	-5.35	2.48	-1.52	-3.09	0		-8.04	1.4	7.94	-1.51	0.07	0		-2.04	-0.65	6.53	-2.22	3.12	0		-15.71	-8.64	4.75	-11.39	-3.65	0
338.4	-14.65	-8.88	-1.73	-3.08	-4.36	0		-6.11	4.53	10.49	-0.1	3.88	0		-0.53	6.61	7.03	1.88	6.99	0		-15.59	-3.16	3.38	-9.82	-0.65	0
339.3	-14.33	-6.68	1.7	-2.12	-2.63	0		-6.55	2.12	11.49	0.3	-0.26	0		0.19	2.92	12.3	2.32	4.18	0		-13.88	-3.98	5.61	-11.37	0.18	0
340.2	-10.86	-4.13	1.41	-3.94	-0.13	0		-5.67	2.54	10.16	-1.82	4.06	0		-0.4	4.02	9.9	-0.32	4.86	0		-17.44	-6.5	2.26	-12.38	-3.17	0
341.1	-13.47	-6.56	0.3	-2.88	-2.92	0		-7.25	4.99	10.76	1.44	2.6	0		-1.12	6.43	9.73	1.19	5.88	0		-14.66	-6.07	2.71	-12.55	-3.16	0
342	-11.65	-7.18	0.4	-3.16	-3.79	0		-5.01	1.88	9.77	-2.2	0.45	0		1.33	8.66	14.67	4.07	9.65	0		-18.1	-4.58	7.62	-9.76	0.13	0
342.9	-13.22	-5.86	1.54	-1.19	-3.74	0		-3.8	4.64	9.74	0.27	4.32	0		0.44	3.17	8.1	-1.88	7.71	0		-15.81	-6.13	5.13	-9.86	0	0
343.8	-10.78	-5.44	1.02	-1.97	-1.61	0		-9.06	1.78	7.69	-3.56	0.62	0		-2.11	1.82	6.32	-2.29	6.11	0		-17.58	-6.81	2.86	-11.7	-2.74	0
344.7	-11.14	-6.82	3.76	-1.55	-2.49	0		-6.02	4.11	9.13	-1.73	0.35	0		-1.35	3.74	9.61	-1.82	1.44	0		-16.88	-6.29	4.34	-11.35	-2.99	0
345.6	-11.88	-4.01	1.63	-2.03	-1.45	0		-6.36	5.62	11.58	0.54	1.67	0		1.01	3.75	9.25	2.43	6.74	0		-14.33	-6.5	3.15	-7.9	-1.49	0
346.5	-15.29	-7.97	-1.74	-6.94	-4.58	0		-6.77	3.9	11.1	0.58	1.69	0		-2.08	4.1	8.63	-2.87	6.03	0		-17.4	-6.25	4.02	-13.92	-2.07	0
347.4	-12.64	-7.98	-1.66	-2	-1.58	0		-4.95	2.69	9.06	-1.18	4.63	0		3.18	5.12	11.14	-0.15	6.69	0		-12.45	-2.92	7.92	-8.63	2.55	0
348.3	-14.41	-7.15	1.03	-5	-0.92	0		-5.68	4.2	9.82	-1.93	3.94	0		-1.26	4.64	8.6	0.41	4.72	0		-15.06	-3.62	5.25	-8.4	1.01	0
349.2	-7.85	-5.13	2.89	-3.33	-1.91	0		-3.59	3.2	11.66	0.35	0.19	0		1.41	4.17	11.23	2.18	6.99	0		-16.08	-5.14	4.84	-12.11	-0.31	0
350.1	-9.28	-3.28	3.54	-3.43	-2.79	0		-7.89	3.54	8.53	-4.52	1.86	0		-1.85	4.97	8.3	-1.97	8.47	0		-16.65	-6.65	5.58	-11.91	0.5	0
351	-11.53	-7.11	2.94	-3.38	-2.54	0		-4.62	4.03	11.45	0.75	6.76	0		2.92	4.27	10.25	4.1	8.23	0		-19.15	-5.27	4.88	-10.8	-1.02	0
351.9	-14.24	-4.98	-0.19	-5.02	-4.93	0		-2.58	5	13.05	2	6.05	0		-0.16	4.59	11.58	1.7	8.66	0		-16.49	-2.67	4.32	-11.75	0.88	0
352.8	-13	-5.63	0.64	-4.79	-3.08	0		-5.33	4.96	7.87	0.43	-0.46	0		0.85	2.91	7.31	-0.99	2.73	0		-16.7	-6.39	3.07	-13.61	-3.04	0
353.7	-13.85	-7.73	-1.52	-2.46	-2.21	0		-6.9	5.5	10.36	-3.42	3.13	0		-0.9	5.01	9.59	-1.85	4.12	0		-15.41	-4	3.24	-13.35	-2.12	0
354.6	-12.98	-8.54	1.71	-5.84	-3.06	0		-3.45	6.04	10.57	-1.19	5.39	0		-0.19	4.37	7.5	-1.2	4.67	0		-17.3	-8.57	-0.14	-13.31	-3.89	0
355.5	-9.97	-3.65	3.93	1.59	-1.23	0		-6.49	3.82	11.06	-0.18	1.88	0		1.33	1.96	13.89	-0.03	5.82	0		-20.24	-7.54	4.98	-13.07	-3.54	0
356.4	-12.2	-6.6	1.39	-1.59	-0.36	0		-6.17	4.17	12.26	1.74	3.8	0		-0.33	4.49	9.54	1.95	7.33	0		-15.74	-5.52	5.77	-9.46	-1.67	0
357.3	-12.64	-5.15	1.6	0.21	-1.33	0		-6.88	3.67	10.37	-2.3	-0.18	0		-0.07	2.21	9.15	-1.74	3.53	0		-13.12	-3.64	2.38	-12.14	-0.95	0
358.2	-11.85	-6.67	1.03	-5	-1.28	0		-6.01	2.47	9.81	-1.99	0.71	0		-0.62	4.34	11.42	-0.84	5.59	0		-17.46	-5.11	4.66	-12.01	-4.19	0
359.1	-14.62	-8.38	-1.81	-5.11	-4.93	0		-7.59	1.5	6.61	-2.79	-1.26	0		-1.79	3.29	8.74	-2.52	4.33	0		-18.47	-7.22	2.54	-16.08	-4.78	0
360	-13.39	-6.95	2.87	-2.91	-3.32	0		-3.92	5.17	13.69	1.82	5.14	0		3.01	8.39	13.15	4.39	10.67	0		-14.54	-6.24	7.84	-9.43	1.33	0
360.9	-16.56	-9.75	-1.75	-2.49	-3.94	0		-10	3.5	6.22	-1.59	1.56	0		-0.39	5.39	7.03	1.26	4.96	0		-17.9	-5.6	1.53	-10.8	-3.67	0
361.8	-11.59	-5.39	0.68	-0.84	-1.02	0		-5.97	4.45	10.49	-0.22	3.28	0		0.83	6.74	11.34	1.49	7.16	0		-16.92	-5.6	3.23	-11	-2.45	0
362.7	-13.96	-7.28	-2.6	-4.87	-5.51	0		-5.31	2.7	10.7	-1.32	0.2	0		1.21	2.74	10.91	0.69	4.76	0		-15.06	-4.84	5.38	-11.76	1.08	0
363.6	-17.38	-8.11	0.8	-6.34	-3.55	0		-6.82	4.95	12.35	-2	4.61	0		4.34	7.92	13.25	2.33	11.81	0		-14.36	-7.35	5.98	-10.89	1.34	0
364.5	-16.93	-8.54	-2.02	-5.22	-5.6	0		-4.31	4.05	11.67	1.65	1.92	0		1.31	5.47	11.2	-1.17	7.32	0		-16.86	-2.44	5.12	-12.4	-2.66	0
365.4	-17.51	-8.12	-4.67	-3.96	-3.29	0		-9.67	2.55	8.74	0.77	0.19	0		-2.66	2.38	8.44	1.02	5.61	0		-16.75	-7.19	4.05	-10.81	-3.12	0
366.3	-10.8	-4.85	2.49	0.2	-2.06	0		-5.7	4.64	10.3	0.56	1.24	0		-0.52	4.03	7.34	-1.61	5.55	0		-17.04	-6.88	3.74	-13.91	-2.53	0
367.2	-15.08	-7.87	-1.83	-7.12	-3.34	0		-4.56	5.65	9.95	-0.08	3.17	0		0.39	5.27	9.85	-0.46	5.18	0		-18.69	-5.3	3.15	-12.95	-3.05	0
368.1	-14.6	-7.62	-0.79	-6.44	-6.17	0		-5.06	3.23	8.85	-0.2	0.54	0		3.31	5.77	10.61	3.16	6.42	0		-14.89	-4.58	7.9	-9.84	-1.99	0
369	-16.79	-5.92	0.23	-5.71	-4.59	0		-9.36	0.89	8.53	-4.03	-1.66	0		-0.25	2.13	8.99	-1.19	5.93	0		-13.63	-3.73	6.96	-11.61	-1.52	0
369.9	-13.64	-6.35	-2.35	-5.06	-2.57	0		-7.17	3.23	10.32	-2.22	4.53	0		-0.5	3.95	9.3	-0.13	6.02	0		-15.87	-5.93	2.54	-11.23	-2.87	0
370.8	-13.92	-6.54	0.31	-3.62	-2.33	0		-8.38	2.31	10.08	-1.72	-2.35	0		1.91	4.62	9.94	-1.09	5.69	0		-16.97	-6.47	3.19	-13.39	-3.35	0
371.7	-14.2	-5.7	0.18	-2.71	-0.08	0		-8.47	3.26	10.56	-1.52	2.86	0		2.28	5.23	9.95	0.92	5.49	0		-15.06	-1.45	3.74	-11.93	-2.41	0
372.6	-12.18	-5.13	1.12	-1.44	-2.34	0		-5.77	5.54	8.57	-0.14	3.77	0		-2.33	2.15	6.46	-2.29	4.62	0		-19.29	-7.81	0.88	-12.38	-2.68	0
373.5	-12.6	-9.2	0.03	-5.66	-2.76	0		-7.52	-0.32	8.37	-1.85	0.94	0		-3.03	2.68	7.19	-2.35	5.81	0		-17.51	-5.96	4.18	-12.43	-0.94	0
374.4	-15.71	-8.57	-1.67	-6.67	-4.6	0		-8.42	2.6	6.23	-0.03	1.38	0		0.42	5.17	9.64	0.38	8.79	0		-18.75	-6.26	5.25	-15.92	-1.3	0
375.3	-10.05	-4.04	1.94	-0.33	0.57	0		-6.94	4.29	11.45	-2.12	2.97	0		2.39	5.17	10.4	-0.94	6.83	0		-14.87	-5.06	5.08	-13.13	-2.23	0
