# Supplementary material for: Simvastatin Sodium Salt and Fluvastatin Interact with Human Gap Junction Gamma-3 Protein
Source: PLoS One. 2016 Feb 10;11(2):e0148266. doi: 10.1371/journal.pone.0148266 (PMC4749215; doi:10.1371/journal.pone.0148266)
Supplement: S9 Dataset — (ZIP) [file pone.0148266.s010.zip › S9_Dataset/simvastatin_salt_1.xlsx]

## Sheet: simvastatin
L1A1()_X	L1A1()_Y	L1A2()_X	L1A2()_Y	L1A3()_X	L1A3()_Y	L1A4()_X	L1A4()_Y	L1A5()_X	L1A5()_Y	L1A6()_X	L1A6()_Y	L2A1()_X	L2A1()_Y	L2A2()_X	L2A2()_Y	L2A3()_X	L2A3()_Y	L2A4()_X	L2A4()_Y	L2A5()_X	L2A5()_Y	L2A6()_X	L2A6()_Y	L3A1()_X	L3A1()_Y	L3A2()_X	L3A2()_Y	L3A3()_X	L3A3()_Y	L3A4()_X	L3A4()_Y	L3A5()_X	L3A5()_Y	L3A6()_X	L3A6()_Y	L4A1()_X	L4A1()_Y	L4A2()_X	L4A2()_Y	L4A3()_X	L4A3()_Y	L4A4()_X	L4A4()_Y	L4A5()_X	L4A5()_Y	L4A6()_X	L4A6()_Y	L5A1()_X	L5A1()_Y
-242.1	-4.78	-242.1	-13.44	-242.1	-14.69	-242.1	0.62	-242.1	-8.03	-242.1	-10.15	-242.1	-0.78	-242.1	-9.36	-242.1	-14.06	-242.1	5.39	-242.1	-1.17	-242.1	-4.22	-242.1	8.38	-242.1	5.26	-242.1	0.94	-242.1	18.08	-242.1	6.94	-242.1	6.81	-242.1	-17.14	-242.1	-30.95	-242.1	-38.29	-242.1	-11.79	-242.1	-25.11	-242.1	-30.81	-242.1	-0.4
-241.2	-6.58	-241.2	-8.84	-241.2	-15.73	-241.2	0.04	-241.2	-11.06	-241.2	-11.32	-241.2	-0.55	-241.2	-6.73	-241.2	-14	-241.2	4.69	-241.2	-5.05	-241.2	-3.93	-241.2	7.11	-241.2	6.82	-241.2	-0.34	-241.2	18.51	-241.2	2.59	-241.2	6.97	-241.2	-17.89	-241.2	-32.41	-241.2	-38.53	-241.2	-10.37	-241.2	-26.72	-241.2	-31.05	-241.2	-0.75
-240.3	-5.3	-240.3	-12.69	-240.3	-13.69	-240.3	0.06	-240.3	-8.63	-240.3	-10.19	-240.3	1.44	-240.3	-9.81	-240.3	-13.28	-240.3	4.94	-240.3	-2.13	-240.3	-4.79	-240.3	5.71	-240.3	3.96	-240.3	0.41	-240.3	19.01	-240.3	4.52	-240.3	6.47	-240.3	-19.59	-240.3	-29.64	-240.3	-38.05	-240.3	-11.57	-240.3	-27.47	-240.3	-30.76	-240.3	-1.96
-239.4	-5.41	-239.4	-12.14	-239.4	-14.8	-239.4	-3.06	-239.4	-10.32	-239.4	-8.31	-239.4	-1.03	-239.4	-9.12	-239.4	-13.82	-239.4	4.04	-239.4	-1.62	-239.4	-3.84	-239.4	8.45	-239.4	4.9	-239.4	1.63	-239.4	17.94	-239.4	7.23	-239.4	6.69	-239.4	-17.47	-239.4	-28.64	-239.4	-37.18	-239.4	-10.67	-239.4	-26.18	-239.4	-29.39	-239.4	-1.77
-238.5	-4.22	-238.5	-9.94	-238.5	-14.71	-238.5	-3.44	-238.5	-8.74	-238.5	-10.79	-238.5	-1.66	-238.5	-9.23	-238.5	-12.09	-238.5	3.36	-238.5	-2.51	-238.5	-5.03	-238.5	6.9	-238.5	5.78	-238.5	3.3	-238.5	17.8	-238.5	2.18	-238.5	7.36	-238.5	-19.5	-238.5	-31.08	-238.5	-37.57	-238.5	-11.27	-238.5	-27.48	-238.5	-29.89	-238.5	-1.4
-237.6	-7.56	-237.6	-11.49	-237.6	-13.13	-237.6	-2.7	-237.6	-9.61	-237.6	-10.4	-237.6	-0.52	-237.6	-7.52	-237.6	-11.34	-237.6	3.08	-237.6	-3.72	-237.6	-4.07	-237.6	9.17	-237.6	5.37	-237.6	2.5	-237.6	17.63	-237.6	4.46	-237.6	8.12	-237.6	-17.06	-237.6	-29.86	-237.6	-37.58	-237.6	-10.5	-237.6	-29.37	-237.6	-28.81	-237.6	-1.21
-236.7	-7.33	-236.7	-11.16	-236.7	-14.37	-236.7	-0.21	-236.7	-9.53	-236.7	-9.14	-236.7	-2.4	-236.7	-4.4	-236.7	-12.42	-236.7	4.92	-236.7	-2.22	-236.7	-4.48	-236.7	7.59	-236.7	4.37	-236.7	1.03	-236.7	17.88	-236.7	4.79	-236.7	8.39	-236.7	-17.77	-236.7	-30.18	-236.7	-38.12	-236.7	-10.06	-236.7	-29.04	-236.7	-30.37	-236.7	-0.91
-235.8	-6.76	-235.8	-10.5	-235.8	-15.58	-235.8	0.32	-235.8	-10.89	-235.8	-8.46	-235.8	-1.33	-235.8	-7	-235.8	-13.96	-235.8	3.99	-235.8	-3.12	-235.8	-5.63	-235.8	7.12	-235.8	2.58	-235.8	2.72	-235.8	15.45	-235.8	4.16	-235.8	6.57	-235.8	-16.39	-235.8	-31.39	-235.8	-37.32	-235.8	-9.83	-235.8	-29.09	-235.8	-30.65	-235.8	0.23
-234.9	-6.05	-234.9	-13.08	-234.9	-13.81	-234.9	0.76	-234.9	-11.72	-234.9	-8.84	-234.9	-0.26	-234.9	-9.84	-234.9	-12.29	-234.9	3.89	-234.9	-5.05	-234.9	-2.99	-234.9	7.97	-234.9	5.04	-234.9	1.05	-234.9	16.38	-234.9	4.45	-234.9	5.74	-234.9	-19.16	-234.9	-30.2	-234.9	-36.96	-234.9	-11.65	-234.9	-29.35	-234.9	-31.72	-234.9	-1.76
-234	-1.43	-234	-11.83	-234	-13.53	-234	-0.57	-234	-11.22	-234	-8.14	-234	-0.57	-234	-7.06	-234	-11.65	-234	3.4	-234	-3.2	-234	-5.01	-234	7.32	-234	3.58	-234	-1.98	-234	15.8	-234	3.67	-234	5.58	-234	-16.5	-234	-30.73	-234	-38.3	-234	-10.97	-234	-29.58	-234	-30.72	-234	-1.65
-233.1	-5.59	-233.1	-14.3	-233.1	-15.28	-233.1	0.2	-233.1	-9	-233.1	-11.35	-233.1	-4.09	-233.1	-11.09	-233.1	-14.59	-233.1	3.46	-233.1	-4.96	-233.1	-4.51	-233.1	5.94	-233.1	2.14	-233.1	0.8	-233.1	15.77	-233.1	5.79	-233.1	8.04	-233.1	-18.37	-233.1	-29.18	-233.1	-35.17	-233.1	-11.66	-233.1	-28.48	-233.1	-29.1	-233.1	-0.03
-232.2	-5.7	-232.2	-10.36	-232.2	-14.35	-232.2	-1.03	-232.2	-10.61	-232.2	-10.67	-232.2	-1.08	-232.2	-7.42	-232.2	-13.63	-232.2	5.07	-232.2	-2.22	-232.2	-5.84	-232.2	8.4	-232.2	4.37	-232.2	-0.03	-232.2	16.58	-232.2	6.28	-232.2	6.81	-232.2	-18.96	-232.2	-29.65	-232.2	-35.99	-232.2	-9.82	-232.2	-26.86	-232.2	-29.68	-232.2	-1.09
-231.3	-5.92	-231.3	-10.39	-231.3	-13.16	-231.3	-2.05	-231.3	-10.28	-231.3	-10.27	-231.3	-1.46	-231.3	-8.41	-231.3	-11.57	-231.3	4.71	-231.3	-0.3	-231.3	-5.08	-231.3	7.12	-231.3	5.16	-231.3	1.22	-231.3	17.95	-231.3	4.88	-231.3	6.31	-231.3	-18.11	-231.3	-29.51	-231.3	-36.37	-231.3	-12.33	-231.3	-27.34	-231.3	-29.66	-231.3	-0.27
-230.4	-5.94	-230.4	-12.36	-230.4	-14.28	-230.4	-1.72	-230.4	-8.79	-230.4	-9.07	-230.4	0.82	-230.4	-9.88	-230.4	-13.12	-230.4	6.17	-230.4	-4.11	-230.4	-3.43	-230.4	10.16	-230.4	4.44	-230.4	0.12	-230.4	15.3	-230.4	2.07	-230.4	6.49	-230.4	-18.05	-230.4	-29.3	-230.4	-34.09	-230.4	-10.76	-230.4	-27.97	-230.4	-31.53	-230.4	-2.12
-229.5	-5.77	-229.5	-10.44	-229.5	-15.51	-229.5	-2.04	-229.5	-9.81	-229.5	-10.59	-229.5	-0.44	-229.5	-7.47	-229.5	-11.78	-229.5	2.98	-229.5	-1.55	-229.5	-6.15	-229.5	6.26	-229.5	4.96	-229.5	2.61	-229.5	15.16	-229.5	6.33	-229.5	4.95	-229.5	-17.88	-229.5	-30.81	-229.5	-36.76	-229.5	-11.66	-229.5	-25.72	-229.5	-30.5	-229.5	0.07
-228.6	-3.91	-228.6	-11.07	-228.6	-10.15	-228.6	-4.15	-228.6	-9.51	-228.6	-9.42	-228.6	0.18	-228.6	-8.91	-228.6	-11.78	-228.6	3.61	-228.6	-2.25	-228.6	-7.24	-228.6	7.5	-228.6	3.4	-228.6	-0.69	-228.6	16.64	-228.6	3.18	-228.6	7.95	-228.6	-19.71	-228.6	-30.4	-228.6	-37.12	-228.6	-11.12	-228.6	-27.99	-228.6	-29.52	-228.6	1.92
-227.7	-5.83	-227.7	-11.5	-227.7	-14.58	-227.7	-2.01	-227.7	-9.69	-227.7	-11.2	-227.7	-0.39	-227.7	-8.17	-227.7	-13.04	-227.7	4.16	-227.7	-0.5	-227.7	-6.31	-227.7	6.75	-227.7	5.63	-227.7	1.28	-227.7	17.73	-227.7	3	-227.7	8.37	-227.7	-17.69	-227.7	-30.35	-227.7	-35.36	-227.7	-12.28	-227.7	-28.34	-227.7	-29.93	-227.7	-1.55
-226.8	-5.87	-226.8	-12.09	-226.8	-14.43	-226.8	-2.9	-226.8	-10.11	-226.8	-10.04	-226.8	-0.64	-226.8	-9.58	-226.8	-11.81	-226.8	6.28	-226.8	-4.37	-226.8	-3.61	-226.8	6.06	-226.8	4.57	-226.8	1.18	-226.8	16.89	-226.8	3.15	-226.8	6.79	-226.8	-15.8	-226.8	-29.23	-226.8	-35.39	-226.8	-10.13	-226.8	-29.32	-226.8	-30.02	-226.8	1.06
-225.9	-2.92	-225.9	-9.85	-225.9	-12.97	-225.9	-2.47	-225.9	-7.52	-225.9	-8.57	-225.9	0.89	-225.9	-11.41	-225.9	-10	-225.9	5.23	-225.9	-3.58	-225.9	-3.76	-225.9	6.56	-225.9	3.34	-225.9	0.52	-225.9	19.66	-225.9	3.18	-225.9	4.68	-225.9	-17.33	-225.9	-30.65	-225.9	-36.29	-225.9	-9.16	-225.9	-28.2	-225.9	-29.03	-225.9	1.66
-225	-7.49	-225	-12.74	-225	-16.71	-225	-1.12	-225	-9.97	-225	-10.95	-225	-3.2	-225	-7.21	-225	-11.53	-225	5.3	-225	-3.13	-225	-5.35	-225	5.12	-225	4.17	-225	1.75	-225	15.56	-225	4.69	-225	6.62	-225	-20.35	-225	-28.77	-225	-36.51	-225	-14.12	-225	-27.92	-225	-28.26	-225	-0.33
-224.1	-5.74	-224.1	-10.31	-224.1	-14.35	-224.1	1.43	-224.1	-10.48	-224.1	-9.83	-224.1	-0.04	-224.1	-10.17	-224.1	-10.76	-224.1	4.61	-224.1	-4.31	-224.1	-6.14	-224.1	9.61	-224.1	2.95	-224.1	0.83	-224.1	19.83	-224.1	4.72	-224.1	6.64	-224.1	-14.63	-224.1	-29.62	-224.1	-37.91	-224.1	-7.73	-224.1	-27.87	-224.1	-29.51	-224.1	-0.27
-223.2	-5.6	-223.2	-9.86	-223.2	-11.42	-223.2	-1.01	-223.2	-10.32	-223.2	-9.52	-223.2	-0.4	-223.2	-8.27	-223.2	-10.07	-223.2	5.68	-223.2	-2.28	-223.2	-6.73	-223.2	8.51	-223.2	5.11	-223.2	1.37	-223.2	18.49	-223.2	3.61	-223.2	6.55	-223.2	-17.9	-223.2	-28.4	-223.2	-34.05	-223.2	-8.79	-223.2	-29.2	-223.2	-28.71	-223.2	-1.28
-222.3	-6.91	-222.3	-11.24	-222.3	-13.74	-222.3	-0.96	-222.3	-7.54	-222.3	-7.74	-222.3	-0.97	-222.3	-8.33	-222.3	-10.98	-222.3	5.77	-222.3	0.97	-222.3	-4.89	-222.3	9.76	-222.3	5.44	-222.3	2.81	-222.3	14.66	-222.3	4.21	-222.3	5.97	-222.3	-16.29	-222.3	-28.14	-222.3	-35.34	-222.3	-12.12	-222.3	-26.5	-222.3	-29.05	-222.3	-1.76
-221.4	-3.88	-221.4	-11.38	-221.4	-13.28	-221.4	-0.15	-221.4	-8.52	-221.4	-8.53	-221.4	-1.36	-221.4	-8.53	-221.4	-13.3	-221.4	4.57	-221.4	-1.6	-221.4	-6.81	-221.4	6.94	-221.4	3.66	-221.4	2.32	-221.4	17.24	-221.4	3.17	-221.4	6.59	-221.4	-18.44	-221.4	-29.77	-221.4	-32.72	-221.4	-8.8	-221.4	-25.35	-221.4	-28.61	-221.4	-2.66
-220.5	-5.13	-220.5	-12.52	-220.5	-11.91	-220.5	-2.55	-220.5	-7.84	-220.5	-7.3	-220.5	-0.53	-220.5	-8.01	-220.5	-8.97	-220.5	2.33	-220.5	-1.37	-220.5	-1.07	-220.5	5.54	-220.5	4.4	-220.5	2.36	-220.5	16.62	-220.5	3.25	-220.5	6.86	-220.5	-18.25	-220.5	-29.03	-220.5	-35.5	-220.5	-8.81	-220.5	-28.08	-220.5	-29.08	-220.5	-2.26
-219.6	-5.24	-219.6	-8.74	-219.6	-13.76	-219.6	-0.37	-219.6	-7.76	-219.6	-9.92	-219.6	-0.26	-219.6	-6.45	-219.6	-10.39	-219.6	4.84	-219.6	-2.04	-219.6	-4.36	-219.6	8.06	-219.6	4.45	-219.6	1.92	-219.6	17.34	-219.6	5.95	-219.6	5.68	-219.6	-17.31	-219.6	-27.9	-219.6	-35.7	-219.6	-8.69	-219.6	-27.62	-219.6	-27.01	-219.6	0.07
-218.7	-4	-218.7	-13.97	-218.7	-15.29	-218.7	-1.13	-218.7	-9.54	-218.7	-9.4	-218.7	0.48	-218.7	-9.03	-218.7	-12.61	-218.7	2.99	-218.7	-2.97	-218.7	-2.61	-218.7	6.88	-218.7	3.77	-218.7	0.19	-218.7	17.69	-218.7	6	-218.7	7.13	-218.7	-17.11	-218.7	-25.65	-218.7	-34.6	-218.7	-10.03	-218.7	-24.64	-218.7	-28.3	-218.7	-1
-217.8	-5.83	-217.8	-11.47	-217.8	-17.38	-217.8	-1.47	-217.8	-8.78	-217.8	-5.12	-217.8	-0.5	-217.8	-6.79	-217.8	-12.4	-217.8	5.04	-217.8	-3.77	-217.8	-3.51	-217.8	6.69	-217.8	5.9	-217.8	0.61	-217.8	16.25	-217.8	0.26	-217.8	6.62	-217.8	-17.12	-217.8	-28.36	-217.8	-34.91	-217.8	-9.53	-217.8	-27.23	-217.8	-26.56	-217.8	-0.92
-216.9	-3.62	-216.9	-8.26	-216.9	-15.08	-216.9	-3.66	-216.9	-9.8	-216.9	-9.43	-216.9	1	-216.9	-6.11	-216.9	-10	-216.9	2.98	-216.9	-2.02	-216.9	-1.94	-216.9	9.88	-216.9	3.41	-216.9	0.23	-216.9	17.25	-216.9	4.26	-216.9	8.72	-216.9	-15.45	-216.9	-29.33	-216.9	-36.05	-216.9	-8.93	-216.9	-23.81	-216.9	-27.51	-216.9	-1.46
-216	-5.26	-216	-7.99	-216	-11.39	-216	-2.25	-216	-7.21	-216	-10.18	-216	-1.27	-216	-7.82	-216	-8.02	-216	4.07	-216	-2.34	-216	-5.9	-216	7.55	-216	3.31	-216	1.76	-216	16.05	-216	6.67	-216	3.45	-216	-18.62	-216	-27.75	-216	-35.2	-216	-8.86	-216	-23.16	-216	-27.2	-216	-2.27
-215.1	-6.46	-215.1	-11.55	-215.1	-11.31	-215.1	-0.9	-215.1	-8.67	-215.1	-8.01	-215.1	-2.37	-215.1	-7.25	-215.1	-9.51	-215.1	5.17	-215.1	0.04	-215.1	-6.16	-215.1	5.58	-215.1	4.81	-215.1	2.37	-215.1	17.24	-215.1	5.1	-215.1	5.73	-215.1	-15.88	-215.1	-25.85	-215.1	-32.16	-215.1	-9.83	-215.1	-24.76	-215.1	-27.5	-215.1	0.26
-214.2	-5.63	-214.2	-10	-214.2	-14.33	-214.2	-0.02	-214.2	-7.39	-214.2	-7.91	-214.2	-3.12	-214.2	-8.58	-214.2	-12.37	-214.2	4.99	-214.2	-1.51	-214.2	-4.37	-214.2	4.12	-214.2	0.64	-214.2	0.27	-214.2	18.03	-214.2	5.42	-214.2	7.33	-214.2	-18.83	-214.2	-29.39	-214.2	-34.63	-214.2	-6.82	-214.2	-24.35	-214.2	-25.67	-214.2	-1.69
-213.3	-6.35	-213.3	-10.03	-213.3	-13.25	-213.3	-2.51	-213.3	-7.72	-213.3	-5.99	-213.3	-0.29	-213.3	-9.39	-213.3	-10.89	-213.3	1.67	-213.3	-2.03	-213.3	-3.25	-213.3	8.98	-213.3	2.33	-213.3	0.67	-213.3	14.13	-213.3	6.59	-213.3	6.58	-213.3	-18.6	-213.3	-29.43	-213.3	-32.69	-213.3	-10.22	-213.3	-25.43	-213.3	-27.39	-213.3	-1.31
-212.4	-4.79	-212.4	-8.6	-212.4	-10.59	-212.4	-0.88	-212.4	-6.41	-212.4	-7.73	-212.4	-1.04	-212.4	-9.71	-212.4	-10.78	-212.4	6.1	-212.4	-2.58	-212.4	-3.83	-212.4	4.92	-212.4	3.25	-212.4	3.64	-212.4	16.72	-212.4	3.03	-212.4	5.41	-212.4	-19.13	-212.4	-26.75	-212.4	-31.73	-212.4	-7.83	-212.4	-24.35	-212.4	-27.35	-212.4	-0.07
-211.5	-2.75	-211.5	-11.74	-211.5	-13.69	-211.5	-0.77	-211.5	-9.7	-211.5	-8.21	-211.5	0.41	-211.5	-8.98	-211.5	-13.43	-211.5	2.51	-211.5	-1.19	-211.5	-3.92	-211.5	7.71	-211.5	4.28	-211.5	-0.27	-211.5	14.72	-211.5	5.56	-211.5	6.62	-211.5	-16.77	-211.5	-26.11	-211.5	-34.02	-211.5	-9.04	-211.5	-26.4	-211.5	-24.5	-211.5	-1.87
-210.6	-6.6	-210.6	-7.47	-210.6	-12.34	-210.6	-4.18	-210.6	-8.79	-210.6	-8.49	-210.6	-0.69	-210.6	-5.9	-210.6	-10.76	-210.6	3.05	-210.6	-1.33	-210.6	-2.9	-210.6	6.16	-210.6	5.39	-210.6	1.13	-210.6	15.66	-210.6	5.04	-210.6	5.87	-210.6	-15.15	-210.6	-28.34	-210.6	-32.99	-210.6	-8.5	-210.6	-24.23	-210.6	-26.98	-210.6	0.26
-209.7	-3.27	-209.7	-10.41	-209.7	-11.59	-209.7	-0.33	-209.7	-6.47	-209.7	-5.39	-209.7	1.22	-209.7	-6.47	-209.7	-8.28	-209.7	5.6	-209.7	-2.5	-209.7	-3.83	-209.7	8.55	-209.7	4.09	-209.7	1.12	-209.7	14.97	-209.7	4.42	-209.7	4.92	-209.7	-17.57	-209.7	-26.78	-209.7	-32.74	-209.7	-8.51	-209.7	-24.9	-209.7	-27.1	-209.7	-0.98
-208.8	-6.59	-208.8	-10.2	-208.8	-10.74	-208.8	-0.67	-208.8	-9.91	-208.8	-6.18	-208.8	-1.91	-208.8	-7.83	-208.8	-8.62	-208.8	5.39	-208.8	-1.28	-208.8	-4.44	-208.8	7.43	-208.8	4.29	-208.8	1.27	-208.8	14.79	-208.8	6.14	-208.8	8.6	-208.8	-14.87	-208.8	-26.66	-208.8	-31.03	-208.8	-9.41	-208.8	-25.6	-208.8	-23.42	-208.8	-0.24
-207.9	-4.63	-207.9	-12.14	-207.9	-11.87	-207.9	-1.31	-207.9	-7.59	-207.9	-10.11	-207.9	0.33	-207.9	-9.25	-207.9	-12.29	-207.9	4.58	-207.9	-0.85	-207.9	-4.11	-207.9	6.22	-207.9	5.93	-207.9	-1.27	-207.9	17.36	-207.9	4.44	-207.9	5.54	-207.9	-15.49	-207.9	-26.93	-207.9	-33.27	-207.9	-6.96	-207.9	-26.56	-207.9	-27.55	-207.9	0.8
-207	-6	-207	-8.28	-207	-13.03	-207	-0.38	-207	-8.95	-207	-6.65	-207	-3.01	-207	-4.98	-207	-10.56	-207	6.08	-207	-2	-207	-2.12	-207	8.07	-207	4.92	-207	0.38	-207	16.97	-207	4.76	-207	7.2	-207	-14.14	-207	-26.19	-207	-32.42	-207	-8.33	-207	-25.14	-207	-28.94	-207	-0.61
-206.1	-3.3	-206.1	-10.21	-206.1	-12.32	-206.1	-4.56	-206.1	-9.06	-206.1	-5.76	-206.1	-1.5	-206.1	-6.04	-206.1	-9.81	-206.1	4.74	-206.1	-1.84	-206.1	-1.63	-206.1	5.49	-206.1	6.39	-206.1	2.24	-206.1	16.65	-206.1	6.17	-206.1	6.87	-206.1	-16.8	-206.1	-25.8	-206.1	-31.89	-206.1	-8.68	-206.1	-22.96	-206.1	-26.89	-206.1	-2.24
-205.2	-4.86	-205.2	-10.41	-205.2	-14.89	-205.2	-2.17	-205.2	-8.98	-205.2	-8.94	-205.2	-1.74	-205.2	-7.67	-205.2	-9.32	-205.2	3	-205.2	-2.02	-205.2	-3.46	-205.2	4.98	-205.2	3.39	-205.2	4.66	-205.2	16.38	-205.2	3.16	-205.2	6.13	-205.2	-16.84	-205.2	-27.28	-205.2	-33.29	-205.2	-8.24	-205.2	-25.25	-205.2	-24.36	-205.2	-0.54
-204.3	-7.39	-204.3	-7.66	-204.3	-15.49	-204.3	-1.9	-204.3	-5.9	-204.3	-6.13	-204.3	-2.61	-204.3	-6	-204.3	-11.2	-204.3	3.31	-204.3	-1.49	-204.3	-3.53	-204.3	4.17	-204.3	3.84	-204.3	1.85	-204.3	13.98	-204.3	3.4	-204.3	6.66	-204.3	-14.74	-204.3	-25.7	-204.3	-30.02	-204.3	-8.54	-204.3	-24.09	-204.3	-25.44	-204.3	1.82
-203.4	-5.75	-203.4	-9.47	-203.4	-12.48	-203.4	-1.09	-203.4	-6.88	-203.4	-7.75	-203.4	0.89	-203.4	-7.7	-203.4	-11.92	-203.4	4.79	-203.4	-1.72	-203.4	-4.19	-203.4	7.87	-203.4	4.6	-203.4	-0.74	-203.4	16.13	-203.4	2.78	-203.4	5.93	-203.4	-15.41	-203.4	-26.49	-203.4	-30.95	-203.4	-8.6	-203.4	-25.41	-203.4	-28.08	-203.4	-0.32
-202.5	-4.43	-202.5	-9.72	-202.5	-14.03	-202.5	-1.03	-202.5	-9.92	-202.5	-8.87	-202.5	-0.15	-202.5	-6.38	-202.5	-9.24	-202.5	2.63	-202.5	-3.32	-202.5	-7.8	-202.5	7.61	-202.5	2.89	-202.5	2.04	-202.5	17.29	-202.5	1.81	-202.5	3.3	-202.5	-14.69	-202.5	-27.08	-202.5	-30.93	-202.5	-8.65	-202.5	-25.98	-202.5	-25.7	-202.5	-0.38
-201.6	-2.23	-201.6	-8.27	-201.6	-10.74	-201.6	-4.56	-201.6	-6.69	-201.6	-10.2	-201.6	1.24	-201.6	-7.82	-201.6	-11.2	-201.6	2.14	-201.6	-2.44	-201.6	-5.44	-201.6	7.07	-201.6	2.25	-201.6	1.32	-201.6	14.31	-201.6	4.96	-201.6	4.51	-201.6	-18.56	-201.6	-25	-201.6	-29.53	-201.6	-9.88	-201.6	-24.68	-201.6	-25.13	-201.6	-0.79
-200.7	-5.33	-200.7	-8.41	-200.7	-12.33	-200.7	0.45	-200.7	-8.8	-200.7	-9.1	-200.7	-0.17	-200.7	-5.49	-200.7	-9.68	-200.7	3.36	-200.7	-1.68	-200.7	-2.85	-200.7	6.07	-200.7	5.67	-200.7	3.18	-200.7	13.04	-200.7	2.94	-200.7	8.06	-200.7	-14.55	-200.7	-23.99	-200.7	-29.96	-200.7	-10.65	-200.7	-22.63	-200.7	-24.8	-200.7	1.97
-199.8	-2.4	-199.8	-8.85	-199.8	-12.37	-199.8	-2.28	-199.8	-12.29	-199.8	-8.46	-199.8	0.76	-199.8	-5.93	-199.8	-10.82	-199.8	2.26	-199.8	-1.54	-199.8	-1.86	-199.8	6.27	-199.8	5.2	-199.8	1.1	-199.8	16.64	-199.8	6.03	-199.8	8.08	-199.8	-16.44	-199.8	-22.75	-199.8	-29.12	-199.8	-7.81	-199.8	-23.01	-199.8	-25	-199.8	-0.18
-198.9	-5.37	-198.9	-7.51	-198.9	-9.54	-198.9	0.52	-198.9	-6.03	-198.9	-8.77	-198.9	0.86	-198.9	-5.49	-198.9	-8.23	-198.9	4.53	-198.9	-2.34	-198.9	-4.32	-198.9	6.88	-198.9	6.48	-198.9	1.35	-198.9	17.41	-198.9	3.49	-198.9	4.99	-198.9	-13.75	-198.9	-26.15	-198.9	-31.84	-198.9	-7.54	-198.9	-23.79	-198.9	-23.22	-198.9	0.56
-198	-5.69	-198	-6.79	-198	-11.78	-198	-0.55	-198	-7.15	-198	-9.34	-198	-1.41	-198	-5.1	-198	-9.34	-198	2.52	-198	-1.08	-198	-4.86	-198	6.22	-198	4.26	-198	0.15	-198	14.91	-198	4.41	-198	5.64	-198	-13.21	-198	-24.88	-198	-30.7	-198	-7.54	-198	-23.38	-198	-24.92	-198	0.34
-197.1	-5	-197.1	-10.18	-197.1	-13.2	-197.1	-0.27	-197.1	-8.69	-197.1	-7.86	-197.1	-0.41	-197.1	-4.97	-197.1	-12.22	-197.1	4.22	-197.1	-1.83	-197.1	-3.78	-197.1	4.89	-197.1	3.8	-197.1	0.17	-197.1	15.6	-197.1	2.66	-197.1	5.77	-197.1	-15.48	-197.1	-26.72	-197.1	-31.59	-197.1	-7.35	-197.1	-23.9	-197.1	-25.15	-197.1	-0.74
-196.2	-5.42	-196.2	-8.45	-196.2	-12.88	-196.2	-1.43	-196.2	-6.96	-196.2	-8.17	-196.2	-0.09	-196.2	-6.6	-196.2	-11.52	-196.2	4.75	-196.2	-0.53	-196.2	-3.02	-196.2	6.45	-196.2	3.52	-196.2	1.09	-196.2	13.03	-196.2	4.45	-196.2	5.81	-196.2	-14.67	-196.2	-24.6	-196.2	-31.65	-196.2	-9	-196.2	-24.6	-196.2	-24.19	-196.2	-0.72
-195.3	-5.62	-195.3	-12.04	-195.3	-13.42	-195.3	-1.65	-195.3	-8.31	-195.3	-8.53	-195.3	-0.95	-195.3	-7.57	-195.3	-11.46	-195.3	4.57	-195.3	-2.92	-195.3	-3.53	-195.3	7.18	-195.3	2.17	-195.3	1.02	-195.3	15.21	-195.3	3.5	-195.3	5.71	-195.3	-14.59	-195.3	-24.85	-195.3	-28.6	-195.3	-10.37	-195.3	-23.54	-195.3	-24.37	-195.3	-0.69
-194.4	-6.13	-194.4	-7.53	-194.4	-14.59	-194.4	-0.94	-194.4	-6.99	-194.4	-4.58	-194.4	-2.22	-194.4	-7.24	-194.4	-13.1	-194.4	3.49	-194.4	-1.81	-194.4	-0.51	-194.4	4.37	-194.4	2.41	-194.4	0.49	-194.4	13.64	-194.4	5.46	-194.4	6.25	-194.4	-15.13	-194.4	-24.26	-194.4	-31.26	-194.4	-8.35	-194.4	-22.9	-194.4	-24.89	-194.4	-0.57
-193.5	-3.91	-193.5	-11.48	-193.5	-10.23	-193.5	1.86	-193.5	-7.95	-193.5	-4.67	-193.5	0.23	-193.5	-6.7	-193.5	-11	-193.5	4.05	-193.5	-1.59	-193.5	-1.96	-193.5	6.22	-193.5	2.84	-193.5	-0.29	-193.5	13.38	-193.5	3.82	-193.5	4.5	-193.5	-16.92	-193.5	-24.27	-193.5	-30.58	-193.5	-8.44	-193.5	-25.49	-193.5	-24.1	-193.5	-1.23
-192.6	-5.28	-192.6	-6.51	-192.6	-12.05	-192.6	-1.83	-192.6	-11.08	-192.6	-9.06	-192.6	-0.08	-192.6	-7.02	-192.6	-9.84	-192.6	2.89	-192.6	-2.64	-192.6	-4.26	-192.6	6.89	-192.6	3.92	-192.6	3.85	-192.6	14.37	-192.6	5.66	-192.6	7	-192.6	-15.83	-192.6	-24.54	-192.6	-29.45	-192.6	-7.1	-192.6	-22.14	-192.6	-24.78	-192.6	-0.21
-191.7	-6.38	-191.7	-11.18	-191.7	-11.81	-191.7	0	-191.7	-5.94	-191.7	-4.58	-191.7	0.07	-191.7	-7.01	-191.7	-10	-191.7	4.31	-191.7	-1.28	-191.7	-2.74	-191.7	5.7	-191.7	3.84	-191.7	-1.02	-191.7	14.26	-191.7	7.36	-191.7	4.98	-191.7	-16.53	-191.7	-23.41	-191.7	-31.96	-191.7	-7.76	-191.7	-21.57	-191.7	-24.55	-191.7	-2.15
-190.8	-6.56	-190.8	-8.65	-190.8	-10.73	-190.8	-0.37	-190.8	-6.6	-190.8	-5.65	-190.8	0.89	-190.8	-5.2	-190.8	-9.73	-190.8	4.54	-190.8	-3.05	-190.8	-4.22	-190.8	6.84	-190.8	3.87	-190.8	1.4	-190.8	16.53	-190.8	2.86	-190.8	4.89	-190.8	-16.08	-190.8	-23.31	-190.8	-29.4	-190.8	-8.7	-190.8	-24.35	-190.8	-21.95	-190.8	-1.18
-189.9	-4.85	-189.9	-8.69	-189.9	-13.23	-189.9	1.83	-189.9	-8.51	-189.9	-7.34	-189.9	0.07	-189.9	-6.35	-189.9	-10.56	-189.9	4.84	-189.9	-3.28	-189.9	-2.86	-189.9	7.15	-189.9	4.42	-189.9	0.15	-189.9	16.56	-189.9	5.25	-189.9	5.4	-189.9	-11.91	-189.9	-22.32	-189.9	-31.76	-189.9	-8.34	-189.9	-22.32	-189.9	-23.91	-189.9	0.62
-189	-2.34	-189	-9.51	-189	-11.91	-189	-0.92	-189	-6.03	-189	-7.58	-189	1.51	-189	-8.31	-189	-9.13	-189	3.88	-189	-2.43	-189	-3.6	-189	5.32	-189	2.76	-189	0.3	-189	11.71	-189	3.87	-189	4.72	-189	-14.8	-189	-23.83	-189	-29.7	-189	-13.24	-189	-21.06	-189	-23.4	-189	-0.93
-188.1	-4.34	-188.1	-8.62	-188.1	-11.86	-188.1	-0.84	-188.1	-9.38	-188.1	-6.91	-188.1	-1.1	-188.1	-5.9	-188.1	-8.64	-188.1	2.77	-188.1	-3.01	-188.1	-2.06	-188.1	6.54	-188.1	4.35	-188.1	-0.15	-188.1	13.62	-188.1	3.01	-188.1	4.35	-188.1	-14.62	-188.1	-24.72	-188.1	-29.06	-188.1	-9.76	-188.1	-21.67	-188.1	-25.87	-188.1	-1.15
-187.2	-4.69	-187.2	-9.84	-187.2	-11.88	-187.2	-0.63	-187.2	-8.62	-187.2	-7.01	-187.2	-0.74	-187.2	-7.56	-187.2	-9.17	-187.2	4.53	-187.2	-1.34	-187.2	-0.99	-187.2	6.32	-187.2	3.66	-187.2	0.69	-187.2	13.97	-187.2	5.59	-187.2	5.63	-187.2	-15.84	-187.2	-24.25	-187.2	-28.81	-187.2	-7.44	-187.2	-21.75	-187.2	-25.9	-187.2	-0.13
-186.3	-2.9	-186.3	-8.15	-186.3	-9.29	-186.3	0.43	-186.3	-5.34	-186.3	-7.5	-186.3	-0.34	-186.3	-6.1	-186.3	-10.47	-186.3	2.47	-186.3	-0.09	-186.3	-2.28	-186.3	7.77	-186.3	3.88	-186.3	0.68	-186.3	12.56	-186.3	6.05	-186.3	3.58	-186.3	-14.67	-186.3	-26.07	-186.3	-26.96	-186.3	-9.45	-186.3	-21.12	-186.3	-25.49	-186.3	-0.42
-185.4	-6.46	-185.4	-6.02	-185.4	-8.88	-185.4	-1.21	-185.4	-6.48	-185.4	-5.87	-185.4	0.14	-185.4	-6.63	-185.4	-9.4	-185.4	2.03	-185.4	-1.27	-185.4	-3.29	-185.4	7.25	-185.4	4.42	-185.4	0.35	-185.4	13.05	-185.4	3.77	-185.4	6.07	-185.4	-14.09	-185.4	-22.25	-185.4	-29.62	-185.4	-9.7	-185.4	-19.33	-185.4	-25.01	-185.4	-0.84
-184.5	-4.48	-184.5	-9.01	-184.5	-9.66	-184.5	-4.68	-184.5	-7.22	-184.5	-5.5	-184.5	0.82	-184.5	-5.53	-184.5	-11.36	-184.5	2.61	-184.5	-1.2	-184.5	-3.48	-184.5	8.85	-184.5	3.27	-184.5	0.07	-184.5	13.84	-184.5	3.06	-184.5	1.27	-184.5	-13.03	-184.5	-22.38	-184.5	-27.98	-184.5	-8.34	-184.5	-22.33	-184.5	-26.13	-184.5	-1.44
-183.6	-3.39	-183.6	-7.37	-183.6	-9.36	-183.6	-2.19	-183.6	-8.27	-183.6	-5.74	-183.6	-0.05	-183.6	-6.52	-183.6	-10.06	-183.6	1.74	-183.6	0.09	-183.6	-4.81	-183.6	4.9	-183.6	2.24	-183.6	1.93	-183.6	12.84	-183.6	6.55	-183.6	7.52	-183.6	-15.51	-183.6	-24.47	-183.6	-28.24	-183.6	-9.53	-183.6	-19.6	-183.6	-22.26	-183.6	-2.01
-182.7	-3.35	-182.7	-8.06	-182.7	-11.4	-182.7	-0.29	-182.7	-9.89	-182.7	-7.85	-182.7	-0.79	-182.7	-8.18	-182.7	-9.48	-182.7	3.14	-182.7	-2.39	-182.7	-3.66	-182.7	5.42	-182.7	2.69	-182.7	-1.56	-182.7	13.8	-182.7	6.5	-182.7	6.4	-182.7	-13.84	-182.7	-22.51	-182.7	-29.63	-182.7	-7.87	-182.7	-19.96	-182.7	-23.88	-182.7	-0.16
-181.8	-5.96	-181.8	-9.31	-181.8	-10.4	-181.8	0.44	-181.8	-8.55	-181.8	-5.64	-181.8	-1.34	-181.8	-4.55	-181.8	-9.92	-181.8	4.72	-181.8	-1.82	-181.8	-3.58	-181.8	6.89	-181.8	4.21	-181.8	0.37	-181.8	14.52	-181.8	4.46	-181.8	6.36	-181.8	-15.27	-181.8	-24.79	-181.8	-28.42	-181.8	-6.36	-181.8	-20.68	-181.8	-22.58	-181.8	-2.95
-180.9	-2.88	-180.9	-8.15	-180.9	-13.11	-180.9	-3.6	-180.9	-7.75	-180.9	-5.83	-180.9	-1.52	-180.9	-5.26	-180.9	-9.73	-180.9	3.34	-180.9	-3.23	-180.9	-1.47	-180.9	6.07	-180.9	0.95	-180.9	2.73	-180.9	15.3	-180.9	5.69	-180.9	6.24	-180.9	-15.57	-180.9	-22.52	-180.9	-25.48	-180.9	-5.31	-180.9	-22.21	-180.9	-21.5	-180.9	-2.41
-180	-2.05	-180	-9.08	-180	-10.59	-180	1.76	-180	-8.57	-180	-6.87	-180	0.3	-180	-6.69	-180	-7.51	-180	6.74	-180	-4.52	-180	-4.89	-180	6.46	-180	2.75	-180	2.08	-180	15.21	-180	4.17	-180	5.11	-180	-14.41	-180	-22.28	-180	-29.6	-180	-9.2	-180	-22.09	-180	-21.7	-180	0.17
-179.1	-5.12	-179.1	-8.05	-179.1	-10.76	-179.1	1.19	-179.1	-7.73	-179.1	-4.06	-179.1	-1.97	-179.1	-5.62	-179.1	-10.64	-179.1	2.53	-179.1	-0.96	-179.1	-0.07	-179.1	4.33	-179.1	3.78	-179.1	0	-179.1	13.3	-179.1	5.2	-179.1	5.5	-179.1	-12.96	-179.1	-23.85	-179.1	-25.84	-179.1	-7.48	-179.1	-22.58	-179.1	-22.9	-179.1	-0.44
-178.2	-4.3	-178.2	-10.33	-178.2	-11.38	-178.2	0.68	-178.2	-11	-178.2	-6.68	-178.2	-0.85	-178.2	-5.76	-178.2	-10.67	-178.2	6.06	-178.2	-2.93	-178.2	-3.08	-178.2	7.62	-178.2	5.96	-178.2	1.54	-178.2	14	-178.2	3.29	-178.2	6.4	-178.2	-11.74	-178.2	-24.3	-178.2	-26.22	-178.2	-8.19	-178.2	-22.07	-178.2	-21.07	-178.2	0.7
-177.3	-5.1	-177.3	-8.06	-177.3	-10.01	-177.3	-2.92	-177.3	-9.68	-177.3	-6.01	-177.3	-1.79	-177.3	-7.95	-177.3	-9.12	-177.3	2.23	-177.3	-2.64	-177.3	-4.1	-177.3	6.22	-177.3	2.17	-177.3	1.87	-177.3	13.3	-177.3	4.02	-177.3	5.61	-177.3	-14.26	-177.3	-21.52	-177.3	-26.84	-177.3	-7.16	-177.3	-20.33	-177.3	-23.92	-177.3	0.31
-176.4	-4.71	-176.4	-7.84	-176.4	-9.93	-176.4	1.25	-176.4	-5.97	-176.4	-6.21	-176.4	-1.82	-176.4	-7.22	-176.4	-7.18	-176.4	6.76	-176.4	-2.42	-176.4	-1.29	-176.4	5.57	-176.4	1.67	-176.4	3.81	-176.4	14.12	-176.4	3.77	-176.4	6.65	-176.4	-12.86	-176.4	-22.43	-176.4	-25.49	-176.4	-5.33	-176.4	-18.95	-176.4	-21.38	-176.4	-0.55
-175.5	-4.42	-175.5	-11.95	-175.5	-6.75	-175.5	-1.18	-175.5	-4.12	-175.5	-6.61	-175.5	-0.47	-175.5	-6.48	-175.5	-7.19	-175.5	0.34	-175.5	-3.72	-175.5	-3.24	-175.5	4.9	-175.5	2.61	-175.5	1.58	-175.5	9.09	-175.5	3.86	-175.5	6.66	-175.5	-16.22	-175.5	-23.78	-175.5	-26.4	-175.5	-8.26	-175.5	-22.98	-175.5	-23.21	-175.5	-1.62
-174.6	-3.66	-174.6	-7.89	-174.6	-7.14	-174.6	0.35	-174.6	-8.39	-174.6	-7.77	-174.6	-1.26	-174.6	-7.34	-174.6	-6.59	-174.6	4.32	-174.6	-1.44	-174.6	-6.76	-174.6	5.04	-174.6	1.93	-174.6	0.75	-174.6	13.01	-174.6	4.21	-174.6	4.58	-174.6	-13.79	-174.6	-22.14	-174.6	-27.78	-174.6	-7.56	-174.6	-19.42	-174.6	-22.65	-174.6	-0.41
-173.7	-5.08	-173.7	-8.54	-173.7	-10.98	-173.7	-0.82	-173.7	-6.44	-173.7	-4.71	-173.7	-2.71	-173.7	-6.64	-173.7	-8.88	-173.7	3.18	-173.7	-0.58	-173.7	-0.47	-173.7	5.65	-173.7	3.29	-173.7	0.45	-173.7	13.57	-173.7	5.15	-173.7	7.14	-173.7	-13.54	-173.7	-20.42	-173.7	-27.63	-173.7	-7.6	-173.7	-20.6	-173.7	-23.05	-173.7	-1.06
-172.8	-2.98	-172.8	-8.65	-172.8	-9.69	-172.8	-3.31	-172.8	-6.64	-172.8	-10.15	-172.8	0.29	-172.8	-4.83	-172.8	-8.47	-172.8	3.83	-172.8	-0.47	-172.8	-4.07	-172.8	3.87	-172.8	3.37	-172.8	0.21	-172.8	15.18	-172.8	3.52	-172.8	5.86	-172.8	-14.16	-172.8	-22.04	-172.8	-26.85	-172.8	-8	-172.8	-21.09	-172.8	-23.59	-172.8	0.23
-171.9	-5.18	-171.9	-6.61	-171.9	-11.85	-171.9	-4.36	-171.9	-6.39	-171.9	-6.71	-171.9	0.13	-171.9	-6.11	-171.9	-11.47	-171.9	2.62	-171.9	-2.48	-171.9	-4.27	-171.9	6.38	-171.9	3.11	-171.9	1.16	-171.9	12.74	-171.9	5.43	-171.9	5.69	-171.9	-13.87	-171.9	-21.54	-171.9	-25.84	-171.9	-6.19	-171.9	-19.03	-171.9	-22.22	-171.9	-0.53
-171	-3.11	-171	-6.61	-171	-10.22	-171	1.8	-171	-5.99	-171	-8.82	-171	-0.5	-171	-6.62	-171	-6.85	-171	3.74	-171	-0.07	-171	-6.15	-171	6.31	-171	3.76	-171	1.27	-171	12.79	-171	3.63	-171	2.39	-171	-13.92	-171	-22.32	-171	-26.19	-171	-7.85	-171	-19.22	-171	-21.67	-171	-2.46
-170.1	-3.8	-170.1	-6.78	-170.1	-12.75	-170.1	-3.36	-170.1	-7.16	-170.1	-7.35	-170.1	-2.03	-170.1	-4.92	-170.1	-11.22	-170.1	2.52	-170.1	-0.59	-170.1	-3.7	-170.1	4.68	-170.1	3.39	-170.1	-1.1	-170.1	12.65	-170.1	3.06	-170.1	7.14	-170.1	-12.54	-170.1	-22.29	-170.1	-26.12	-170.1	-8.73	-170.1	-19.26	-170.1	-19.81	-170.1	-0.37
-169.2	-4.07	-169.2	-9.45	-169.2	-9.28	-169.2	-1.06	-169.2	-7.28	-169.2	-6.48	-169.2	1.41	-169.2	-7.79	-169.2	-8.46	-169.2	3.18	-169.2	-4.33	-169.2	-3.44	-169.2	6.53	-169.2	2.39	-169.2	1.19	-169.2	11.65	-169.2	2.69	-169.2	4.95	-169.2	-12.82	-169.2	-19.11	-169.2	-25.91	-169.2	-5.34	-169.2	-19.52	-169.2	-21.98	-169.2	-1.05
-168.3	-5.62	-168.3	-7.57	-168.3	-7.67	-168.3	-1.09	-168.3	-6.8	-168.3	-6.74	-168.3	-2.47	-168.3	-5.93	-168.3	-8.22	-168.3	2.35	-168.3	-3.74	-168.3	-3.81	-168.3	4.34	-168.3	3.91	-168.3	2.37	-168.3	11	-168.3	1.45	-168.3	5.01	-168.3	-15.51	-168.3	-22.39	-168.3	-26.1	-168.3	-6.94	-168.3	-19.12	-168.3	-21.52	-168.3	-0.97
-167.4	-3.62	-167.4	-6.11	-167.4	-9.26	-167.4	-2.27	-167.4	-6.5	-167.4	-6.18	-167.4	-1.54	-167.4	-2.6	-167.4	-8.27	-167.4	1.53	-167.4	-4.24	-167.4	-3.64	-167.4	2.52	-167.4	6.41	-167.4	1.2	-167.4	12.16	-167.4	3.04	-167.4	5.66	-167.4	-12.64	-167.4	-20.65	-167.4	-25.95	-167.4	-8.06	-167.4	-18.23	-167.4	-20.07	-167.4	0.35
-166.5	-5.91	-166.5	-5.85	-166.5	-10.62	-166.5	0.17	-166.5	-7.54	-166.5	-6.89	-166.5	-0.05	-166.5	-5.5	-166.5	-8.97	-166.5	2.13	-166.5	-2	-166.5	-4.34	-166.5	5.99	-166.5	3.09	-166.5	-0.81	-166.5	12.8	-166.5	3.2	-166.5	6.58	-166.5	-12.23	-166.5	-19.2	-166.5	-24.28	-166.5	-7.63	-166.5	-19.28	-166.5	-17.6	-166.5	-1.84
-165.6	-3.68	-165.6	-8.27	-165.6	-9.08	-165.6	1.42	-165.6	-7.3	-165.6	-5.97	-165.6	-0.9	-165.6	-5.8	-165.6	-9.51	-165.6	2.82	-165.6	-2.56	-165.6	-3.27	-165.6	5.19	-165.6	2.49	-165.6	2.66	-165.6	11.68	-165.6	3.01	-165.6	4.19	-165.6	-11.16	-165.6	-24.11	-165.6	-24.44	-165.6	-7.09	-165.6	-18.33	-165.6	-20.56	-165.6	-1.28
-164.7	-5.75	-164.7	-7.96	-164.7	-8.53	-164.7	-2.4	-164.7	-7.73	-164.7	-4.55	-164.7	-1.81	-164.7	-5.53	-164.7	-8.85	-164.7	3.9	-164.7	-1.69	-164.7	-0.86	-164.7	5.07	-164.7	4.04	-164.7	0.88	-164.7	13.99	-164.7	3.77	-164.7	7.4	-164.7	-13.87	-164.7	-20.16	-164.7	-25.48	-164.7	-7.6	-164.7	-20.03	-164.7	-20.04	-164.7	-0.82
-163.8	-3.78	-163.8	-9.25	-163.8	-7.94	-163.8	-1.53	-163.8	-6.96	-163.8	-5.84	-163.8	2.05	-163.8	-6.24	-163.8	-7.98	-163.8	1.56	-163.8	-0.49	-163.8	-5.29	-163.8	6.22	-163.8	2.44	-163.8	1.17	-163.8	12.15	-163.8	3.65	-163.8	5.61	-163.8	-10.06	-163.8	-20.98	-163.8	-23.42	-163.8	-8.35	-163.8	-21.12	-163.8	-18.31	-163.8	0.66
-162.9	-4.32	-162.9	-8.69	-162.9	-9.83	-162.9	-1.46	-162.9	-6.92	-162.9	-7.51	-162.9	-2.99	-162.9	-6.67	-162.9	-8.51	-162.9	0.03	-162.9	-0.57	-162.9	-3.54	-162.9	2.77	-162.9	2.02	-162.9	0.35	-162.9	11.5	-162.9	6.05	-162.9	3.71	-162.9	-15.39	-162.9	-21.53	-162.9	-24.21	-162.9	-6.86	-162.9	-16.6	-162.9	-19.56	-162.9	-1.38
-162	-3.96	-162	-9.11	-162	-5.96	-162	-2.32	-162	-5.21	-162	-5.63	-162	-3.47	-162	-4.42	-162	-7.02	-162	3.48	-162	-1.1	-162	-1.69	-162	1.09	-162	1.3	-162	1.89	-162	14.07	-162	3.97	-162	5.59	-162	-14.03	-162	-22.47	-162	-26.18	-162	-5.73	-162	-17.84	-162	-19.9	-162	-0.08
-161.1	-3.78	-161.1	-7.76	-161.1	-8.94	-161.1	0.44	-161.1	-7.47	-161.1	-5.18	-161.1	0.91	-161.1	-6.71	-161.1	-10.16	-161.1	1.54	-161.1	-1.7	-161.1	-4.39	-161.1	5.67	-161.1	2.52	-161.1	0.78	-161.1	11.78	-161.1	2.3	-161.1	4.97	-161.1	-12.95	-161.1	-21.03	-161.1	-24.94	-161.1	-6.42	-161.1	-21.51	-161.1	-17.82	-161.1	-1.77
-160.2	-2.51	-160.2	-5.72	-160.2	-10.37	-160.2	0.89	-160.2	-2.75	-160.2	-5.34	-160.2	0.38	-160.2	-4.29	-160.2	-7.82	-160.2	2.96	-160.2	-0.26	-160.2	-5.8	-160.2	6.12	-160.2	1.37	-160.2	2.36	-160.2	12.54	-160.2	1.51	-160.2	2.21	-160.2	-13.03	-160.2	-21.69	-160.2	-22.31	-160.2	-5.83	-160.2	-21.7	-160.2	-20.82	-160.2	-1.61
-159.3	-4.11	-159.3	-9.68	-159.3	-9.42	-159.3	-0.58	-159.3	-4.2	-159.3	-5.24	-159.3	-1.42	-159.3	-5.73	-159.3	-10.17	-159.3	1.97	-159.3	-1.82	-159.3	-1.68	-159.3	4.97	-159.3	1.77	-159.3	1.7	-159.3	10.91	-159.3	3.46	-159.3	4.34	-159.3	-12.24	-159.3	-20.48	-159.3	-24.94	-159.3	-7.62	-159.3	-17.15	-159.3	-18.37	-159.3	1.32
-158.4	-3.2	-158.4	-6.35	-158.4	-9.05	-158.4	0.03	-158.4	-5.1	-158.4	-4.36	-158.4	1.04	-158.4	-4.66	-158.4	-8.2	-158.4	3.74	-158.4	-0.08	-158.4	-1.26	-158.4	4.84	-158.4	4.17	-158.4	1.89	-158.4	11.51	-158.4	1.8	-158.4	8.02	-158.4	-14.71	-158.4	-20.95	-158.4	-24.09	-158.4	-6.99	-158.4	-19.53	-158.4	-20.06	-158.4	-1.45
-157.5	-5.22	-157.5	-5.1	-157.5	-9.7	-157.5	0.32	-157.5	-7.88	-157.5	-5.86	-157.5	-0.96	-157.5	-2.66	-157.5	-11.07	-157.5	3.23	-157.5	-4.89	-157.5	-1.52	-157.5	6.02	-157.5	2.65	-157.5	0.23	-157.5	12.44	-157.5	3.49	-157.5	4.85	-157.5	-11.72	-157.5	-19.44	-157.5	-24.78	-157.5	-6.89	-157.5	-17.38	-157.5	-21.62	-157.5	-0.15
-156.6	-4.22	-156.6	-6.85	-156.6	-9.31	-156.6	-0.54	-156.6	-4.92	-156.6	-5.95	-156.6	-1.15	-156.6	-4.48	-156.6	-7.84	-156.6	3.23	-156.6	0.43	-156.6	-3.79	-156.6	5.65	-156.6	3.3	-156.6	0.09	-156.6	12.68	-156.6	2.93	-156.6	1.59	-156.6	-13	-156.6	-20.23	-156.6	-23.5	-156.6	-4.62	-156.6	-19.13	-156.6	-19.31	-156.6	-3.34
-155.7	-2.44	-155.7	-8.29	-155.7	-10.56	-155.7	0.83	-155.7	-4.53	-155.7	-5.07	-155.7	0.66	-155.7	-5.71	-155.7	-8.01	-155.7	3.31	-155.7	-0.39	-155.7	-2.87	-155.7	5	-155.7	2.71	-155.7	0.02	-155.7	9.66	-155.7	3.11	-155.7	4.81	-155.7	-11.18	-155.7	-20.85	-155.7	-23.38	-155.7	-9.2	-155.7	-16.65	-155.7	-18.37	-155.7	0.5
-154.8	-3.72	-154.8	-6.37	-154.8	-8.74	-154.8	0.24	-154.8	-2.71	-154.8	-4.35	-154.8	0.9	-154.8	-3.78	-154.8	-8.43	-154.8	3.92	-154.8	-2.2	-154.8	-2.55	-154.8	6.13	-154.8	2.77	-154.8	-0.17	-154.8	11.51	-154.8	1.72	-154.8	3.2	-154.8	-11.47	-154.8	-22	-154.8	-24.23	-154.8	-3.79	-154.8	-18.39	-154.8	-18.06	-154.8	-2
-153.9	-1.77	-153.9	-6.86	-153.9	-10.04	-153.9	-0.34	-153.9	-7.82	-153.9	-8.89	-153.9	-0.31	-153.9	-3.85	-153.9	-8.28	-153.9	2.3	-153.9	-2.57	-153.9	-6.12	-153.9	1.86	-153.9	3.73	-153.9	1.68	-153.9	11.82	-153.9	2.61	-153.9	4.57	-153.9	-14.74	-153.9	-21.01	-153.9	-23.46	-153.9	-4.73	-153.9	-18.84	-153.9	-16.08	-153.9	-1.22
-153	-1.71	-153	-6.43	-153	-8.21	-153	1.11	-153	-6.68	-153	-6.56	-153	0.4	-153	-5.64	-153	-7.56	-153	4.27	-153	-1.2	-153	-4.44	-153	4.14	-153	2.7	-153	3.02	-153	11.49	-153	3.61	-153	3.34	-153	-12.87	-153	-20.06	-153	-20.52	-153	-6.62	-153	-18.23	-153	-17.92	-153	0.07
-152.1	-2.11	-152.1	-9.33	-152.1	-9.93	-152.1	-1.87	-152.1	-5.18	-152.1	-6.57	-152.1	0.76	-152.1	-7.11	-152.1	-8.53	-152.1	3.87	-152.1	0.23	-152.1	-1.39	-152.1	6.12	-152.1	2.3	-152.1	3.02	-152.1	12.55	-152.1	3.77	-152.1	7.49	-152.1	-13.41	-152.1	-19.58	-152.1	-22.18	-152.1	-4.35	-152.1	-17.99	-152.1	-19.35	-152.1	-3.23
-151.2	-4.07	-151.2	-7.09	-151.2	-9.06	-151.2	-1.82	-151.2	-4.88	-151.2	-5.88	-151.2	-0.46	-151.2	-4.72	-151.2	-7.64	-151.2	2.05	-151.2	-3.91	-151.2	-4.5	-151.2	4.9	-151.2	2.62	-151.2	2.04	-151.2	10.86	-151.2	1.99	-151.2	4.47	-151.2	-12.49	-151.2	-18.4	-151.2	-22.71	-151.2	-7.95	-151.2	-18.05	-151.2	-19.86	-151.2	0.21
-150.3	-5.61	-150.3	-7.98	-150.3	-8.21	-150.3	0.21	-150.3	-4.23	-150.3	-7.38	-150.3	-2.58	-150.3	-5.38	-150.3	-7.51	-150.3	4.28	-150.3	-1.87	-150.3	-4.66	-150.3	2.87	-150.3	5.46	-150.3	1.19	-150.3	10.64	-150.3	4.44	-150.3	2.03	-150.3	-12.7	-150.3	-16.84	-150.3	-22.57	-150.3	-7.32	-150.3	-17.16	-150.3	-20.83	-150.3	-0.96
-149.4	-4.83	-149.4	-5.85	-149.4	-9.59	-149.4	-2.19	-149.4	-3.49	-149.4	-8.01	-149.4	-0.09	-149.4	-6.06	-149.4	-7.67	-149.4	4.08	-149.4	0.78	-149.4	-3.95	-149.4	7.4	-149.4	4.05	-149.4	0.89	-149.4	11.7	-149.4	5.51	-149.4	3.89	-149.4	-10.13	-149.4	-18.16	-149.4	-21.25	-149.4	-6.98	-149.4	-15.8	-149.4	-18.95	-149.4	-1.01
-148.5	-4.89	-148.5	-7.49	-148.5	-7.22	-148.5	-0.97	-148.5	-4.86	-148.5	-4.45	-148.5	-1.22	-148.5	-4.33	-148.5	-6.17	-148.5	2.73	-148.5	-0.18	-148.5	-3.16	-148.5	4.1	-148.5	1.09	-148.5	1.06	-148.5	11.99	-148.5	4.47	-148.5	4.35	-148.5	-10.94	-148.5	-19.64	-148.5	-22.21	-148.5	-6.45	-148.5	-16.53	-148.5	-16.96	-148.5	0.3
-147.6	-4.22	-147.6	-6.38	-147.6	-10.52	-147.6	-0.61	-147.6	-4.12	-147.6	-3.52	-147.6	-1.15	-147.6	-2.79	-147.6	-7.96	-147.6	4.67	-147.6	-3.13	-147.6	-4	-147.6	3.88	-147.6	3.06	-147.6	1.05	-147.6	11.86	-147.6	4.94	-147.6	3.38	-147.6	-9.32	-147.6	-18.8	-147.6	-19.75	-147.6	-7.01	-147.6	-14.95	-147.6	-16.99	-147.6	1.23
-146.7	-3.77	-146.7	-5.73	-146.7	-7.78	-146.7	-0.03	-146.7	-5.08	-146.7	-5.19	-146.7	-2.86	-146.7	-5.11	-146.7	-7.87	-146.7	1.89	-146.7	-0.51	-146.7	-1.21	-146.7	4.22	-146.7	3.01	-146.7	1.14	-146.7	9.01	-146.7	5.15	-146.7	4.14	-146.7	-10.77	-146.7	-20.51	-146.7	-20.16	-146.7	-7.94	-146.7	-16.54	-146.7	-18.95	-146.7	0.25
-145.8	-4.27	-145.8	-5.07	-145.8	-7.81	-145.8	-2.07	-145.8	-4.74	-145.8	-4.57	-145.8	2.82	-145.8	-1.68	-145.8	-6.54	-145.8	3.45	-145.8	-1.22	-145.8	-0.89	-145.8	6.58	-145.8	3.79	-145.8	3.02	-145.8	11.22	-145.8	5.09	-145.8	6.78	-145.8	-12.04	-145.8	-17.52	-145.8	-20.59	-145.8	-8.06	-145.8	-16.44	-145.8	-16.25	-145.8	1.99
-144.9	-2.09	-144.9	-4.28	-144.9	-9.39	-144.9	-0.42	-144.9	-7.28	-144.9	-5	-144.9	-0.41	-144.9	-4.14	-144.9	-8.2	-144.9	3.1	-144.9	-1.16	-144.9	-2.32	-144.9	3.35	-144.9	1.76	-144.9	1.13	-144.9	12.42	-144.9	5.36	-144.9	6.74	-144.9	-12.15	-144.9	-19.42	-144.9	-22.9	-144.9	-6.64	-144.9	-15.11	-144.9	-17.63	-144.9	1.31
-144	-4.35	-144	-5.81	-144	-6.6	-144	-1.6	-144	-7.13	-144	-7.35	-144	1.14	-144	-2.73	-144	-6.04	-144	2.77	-144	-1.87	-144	-3.93	-144	6.87	-144	4.87	-144	1.25	-144	8.49	-144	2.99	-144	2.13	-144	-11.15	-144	-19.08	-144	-18.76	-144	-6.55	-144	-17.39	-144	-19.92	-144	-0.29
-143.1	-3.88	-143.1	-5.87	-143.1	-8.3	-143.1	-2.21	-143.1	-5.48	-143.1	-4	-143.1	-1.73	-143.1	-5.37	-143.1	-10.05	-143.1	1.84	-143.1	-0.31	-143.1	0.13	-143.1	2.85	-143.1	0.59	-143.1	0.47	-143.1	10.71	-143.1	1.65	-143.1	7.31	-143.1	-10.75	-143.1	-18.56	-143.1	-22.86	-143.1	-4.72	-143.1	-18.04	-143.1	-17.48	-143.1	0.04
-142.2	-1.3	-142.2	-7.24	-142.2	-7.09	-142.2	-2.21	-142.2	-4.89	-142.2	-5.19	-142.2	1.79	-142.2	-3.01	-142.2	-8.19	-142.2	0.97	-142.2	-2	-142.2	-1.32	-142.2	6.67	-142.2	3.36	-142.2	2.65	-142.2	9.47	-142.2	1.15	-142.2	4.87	-142.2	-10.32	-142.2	-15.76	-142.2	-20.74	-142.2	-6.36	-142.2	-17.63	-142.2	-17.2	-142.2	-1.09
-141.3	-3.23	-141.3	-5.85	-141.3	-5.64	-141.3	-0.86	-141.3	-5.05	-141.3	-4.2	-141.3	-1.5	-141.3	-6.62	-141.3	-6.69	-141.3	1.18	-141.3	0.49	-141.3	-1.09	-141.3	5.65	-141.3	1.29	-141.3	1.6	-141.3	10.04	-141.3	3.77	-141.3	2.79	-141.3	-10.28	-141.3	-17.18	-141.3	-18.53	-141.3	-8.37	-141.3	-17.29	-141.3	-20.17	-141.3	-0.99
-140.4	-4.04	-140.4	-8.79	-140.4	-9.17	-140.4	2.39	-140.4	-5.31	-140.4	-8.27	-140.4	-0.98	-140.4	-4.51	-140.4	-8.4	-140.4	4.47	-140.4	-0.86	-140.4	-1.68	-140.4	5.65	-140.4	4.09	-140.4	-1.97	-140.4	10.22	-140.4	3.17	-140.4	3.96	-140.4	-11.28	-140.4	-15.46	-140.4	-22.71	-140.4	-8.07	-140.4	-16.7	-140.4	-18.65	-140.4	-0.08
-139.5	-5.6	-139.5	-6.34	-139.5	-5.66	-139.5	-1.91	-139.5	-4.53	-139.5	-5.04	-139.5	-3.23	-139.5	-4.76	-139.5	-6.92	-139.5	5.39	-139.5	-1.11	-139.5	-3.58	-139.5	3.45	-139.5	2.5	-139.5	-0.03	-139.5	12.17	-139.5	3.93	-139.5	3.78	-139.5	-10.43	-139.5	-17.2	-139.5	-20.98	-139.5	-6.15	-139.5	-16.8	-139.5	-19.65	-139.5	-0.13
-138.6	-3.97	-138.6	-5.74	-138.6	-7.84	-138.6	-0.4	-138.6	-4.52	-138.6	-5.04	-138.6	-1.36	-138.6	-5.73	-138.6	-7.81	-138.6	2.63	-138.6	1.67	-138.6	-3.39	-138.6	5.25	-138.6	1.63	-138.6	0.89	-138.6	11.81	-138.6	5.12	-138.6	4.95	-138.6	-9.49	-138.6	-16.94	-138.6	-22.9	-138.6	-7.31	-138.6	-14.64	-138.6	-17.12	-138.6	-1.11
-137.7	-3.84	-137.7	-3.86	-137.7	-7.95	-137.7	-2.07	-137.7	-3.07	-137.7	-8.1	-137.7	-0.71	-137.7	-3.09	-137.7	-8.01	-137.7	2.62	-137.7	-1.14	-137.7	-2.63	-137.7	5.43	-137.7	3.16	-137.7	1.21	-137.7	11.67	-137.7	0.88	-137.7	4.52	-137.7	-10.48	-137.7	-17.7	-137.7	-20.65	-137.7	-5.33	-137.7	-15.03	-137.7	-18.14	-137.7	2.85
-136.8	-3.11	-136.8	-7.23	-136.8	-6.76	-136.8	-2.05	-136.8	-5.98	-136.8	-2.67	-136.8	0.66	-136.8	-5.61	-136.8	-6.97	-136.8	2.13	-136.8	-2.58	-136.8	-0.31	-136.8	4.13	-136.8	1.85	-136.8	2.78	-136.8	8.71	-136.8	4.14	-136.8	4.84	-136.8	-9.29	-136.8	-17.26	-136.8	-19.89	-136.8	-7.1	-136.8	-14.35	-136.8	-16.55	-136.8	-0.5
-135.9	-2.77	-135.9	-8.36	-135.9	-9.81	-135.9	-0.04	-135.9	-3.69	-135.9	-3.17	-135.9	-0.15	-135.9	-5.81	-135.9	-8.47	-135.9	0.97	-135.9	-0.87	-135.9	0.77	-135.9	5.54	-135.9	1.97	-135.9	2.59	-135.9	9	-135.9	2.23	-135.9	3.77	-135.9	-8.64	-135.9	-17.91	-135.9	-18.64	-135.9	-5.55	-135.9	-12.55	-135.9	-16.69	-135.9	1.16
-135	-3.79	-135	-6.4	-135	-8.4	-135	-1.64	-135	-4.59	-135	-6.75	-135	-1.36	-135	-3.43	-135	-9.4	-135	1.92	-135	1.01	-135	-3.12	-135	3.39	-135	2.26	-135	-2.06	-135	9.68	-135	4.13	-135	3.81	-135	-10.7	-135	-17.53	-135	-20.31	-135	-7.18	-135	-16.08	-135	-18.05	-135	1.83
-134.1	-4.5	-134.1	-5.42	-134.1	-8.86	-134.1	0.3	-134.1	-6.88	-134.1	-4.32	-134.1	-0.98	-134.1	-5.09	-134.1	-8.52	-134.1	1.17	-134.1	-1.29	-134.1	-1.28	-134.1	2.24	-134.1	2.88	-134.1	2.42	-134.1	10.28	-134.1	5.56	-134.1	5.21	-134.1	-10.13	-134.1	-17.32	-134.1	-18.58	-134.1	-5.96	-134.1	-15.43	-134.1	-15.7	-134.1	1.26
-133.2	-2.03	-133.2	-4.97	-133.2	-4.47	-133.2	-1.43	-133.2	-7.68	-133.2	-3.03	-133.2	0.83	-133.2	-3.7	-133.2	-6.47	-133.2	2.91	-133.2	-1.51	-133.2	-1.4	-133.2	4.73	-133.2	2.84	-133.2	-1.85	-133.2	10.59	-133.2	1.57	-133.2	2.89	-133.2	-9.33	-133.2	-18.54	-133.2	-19.93	-133.2	-6.4	-133.2	-17.55	-133.2	-17.05	-133.2	1.3
-132.3	-4.1	-132.3	-4.95	-132.3	-7.8	-132.3	-0.08	-132.3	-4.84	-132.3	-4.38	-132.3	-1.39	-132.3	-3.94	-132.3	-6.8	-132.3	2.38	-132.3	-1.64	-132.3	-0.71	-132.3	4.82	-132.3	3.09	-132.3	1.78	-132.3	8.83	-132.3	3.11	-132.3	3.07	-132.3	-7.89	-132.3	-17.58	-132.3	-19.93	-132.3	-5.76	-132.3	-15.17	-132.3	-17.48	-132.3	0.13
-131.4	-3.32	-131.4	-5.55	-131.4	-6.43	-131.4	0.18	-131.4	-2.16	-131.4	-7.46	-131.4	-0.32	-131.4	-4.67	-131.4	-7.16	-131.4	2.19	-131.4	1.63	-131.4	-2.94	-131.4	4.33	-131.4	2.22	-131.4	1.49	-131.4	9.22	-131.4	4.24	-131.4	5.27	-131.4	-7.82	-131.4	-18.52	-131.4	-20.65	-131.4	-2.59	-131.4	-19.72	-131.4	-15.18	-131.4	0.54
-130.5	-1.4	-130.5	-3.25	-130.5	-7.21	-130.5	-0.82	-130.5	-6.81	-130.5	-1.85	-130.5	1.23	-130.5	-2.35	-130.5	-7.15	-130.5	2.3	-130.5	-3.57	-130.5	-1.81	-130.5	3.78	-130.5	2.64	-130.5	2.12	-130.5	10.78	-130.5	0.74	-130.5	2.75	-130.5	-10.46	-130.5	-16.37	-130.5	-19.07	-130.5	-3.21	-130.5	-18.08	-130.5	-18.54	-130.5	1.72
-129.6	-0.49	-129.6	-6.87	-129.6	-6.91	-129.6	2.2	-129.6	-6.44	-129.6	-2.88	-129.6	1.36	-129.6	-5.97	-129.6	-5.73	-129.6	4.5	-129.6	0.15	-129.6	-4.17	-129.6	5.01	-129.6	1.2	-129.6	-1.01	-129.6	10.59	-129.6	0.56	-129.6	0.87	-129.6	-8.72	-129.6	-14.79	-129.6	-23.14	-129.6	-6.43	-129.6	-16.52	-129.6	-16.3	-129.6	-0.66
-128.7	-3.08	-128.7	-5.87	-128.7	-7.19	-128.7	2.42	-128.7	-1.08	-128.7	-5.46	-128.7	0.65	-128.7	-5.94	-128.7	-8.19	-128.7	4.11	-128.7	-0.15	-128.7	-2.07	-128.7	3.73	-128.7	1.11	-128.7	-0.79	-128.7	11	-128.7	5.42	-128.7	3.07	-128.7	-9.77	-128.7	-17.14	-128.7	-19.33	-128.7	-6.48	-128.7	-12.68	-128.7	-16.22	-128.7	-1.07
-127.8	-4.84	-127.8	-5.89	-127.8	-7.02	-127.8	0.83	-127.8	-6.52	-127.8	-2.7	-127.8	0.9	-127.8	-3.94	-127.8	-7.8	-127.8	1.92	-127.8	-2.75	-127.8	-0.85	-127.8	2.4	-127.8	2.84	-127.8	2.48	-127.8	11.25	-127.8	0.1	-127.8	4.48	-127.8	-8.22	-127.8	-17.2	-127.8	-17.84	-127.8	-2.6	-127.8	-16.82	-127.8	-17.78	-127.8	2.92
-126.9	-4.08	-126.9	-4.83	-126.9	-6.95	-126.9	-0.27	-126.9	-7.31	-126.9	-4.37	-126.9	-3.87	-126.9	-3.16	-126.9	-8.08	-126.9	1.98	-126.9	0.55	-126.9	-2.26	-126.9	2.48	-126.9	2.14	-126.9	1.28	-126.9	9.65	-126.9	3.4	-126.9	2.15	-126.9	-11.89	-126.9	-16.49	-126.9	-19.69	-126.9	-5.25	-126.9	-13.95	-126.9	-14.99	-126.9	0.66
-126	-1.35	-126	-7.56	-126	-7.61	-126	-0.01	-126	-4.47	-126	-5.39	-126	0.33	-126	-4.76	-126	-4.06	-126	2.67	-126	-3	-126	-1.99	-126	3.96	-126	0.98	-126	0.77	-126	11.46	-126	1.04	-126	6.16	-126	-7.71	-126	-15.58	-126	-19.47	-126	-4.75	-126	-15.35	-126	-14.63	-126	2.08
-125.1	-2.18	-125.1	-5.36	-125.1	-9.64	-125.1	1.06	-125.1	-4.15	-125.1	-3.41	-125.1	-1.03	-125.1	-4.6	-125.1	-7.09	-125.1	3.74	-125.1	-1.77	-125.1	-2.61	-125.1	4.93	-125.1	0.7	-125.1	0.74	-125.1	9.47	-125.1	2.52	-125.1	1.72	-125.1	-8.31	-125.1	-18.24	-125.1	-19.03	-125.1	-7.12	-125.1	-13.46	-125.1	-16.69	-125.1	-0.52
-124.2	-0.35	-124.2	-5.06	-124.2	-5.79	-124.2	0.8	-124.2	-4.57	-124.2	-1.84	-124.2	-1.19	-124.2	-5.91	-124.2	-5.13	-124.2	2.93	-124.2	-1.26	-124.2	-2.14	-124.2	4.25	-124.2	1.62	-124.2	1.12	-124.2	9.87	-124.2	2.1	-124.2	4.18	-124.2	-9.98	-124.2	-15.31	-124.2	-17.79	-124.2	-5.44	-124.2	-14.47	-124.2	-14.53	-124.2	1.31
-123.3	-3.05	-123.3	-4.85	-123.3	-4.02	-123.3	-0.41	-123.3	-5.7	-123.3	-6.92	-123.3	0.08	-123.3	-3.05	-123.3	-4.71	-123.3	2.98	-123.3	-2.23	-123.3	-2.42	-123.3	4.31	-123.3	3.18	-123.3	1.87	-123.3	9.71	-123.3	1.99	-123.3	4.03	-123.3	-10.29	-123.3	-15.11	-123.3	-17.59	-123.3	-6.41	-123.3	-14.32	-123.3	-16.1	-123.3	0.74
-122.4	-3.72	-122.4	-5.29	-122.4	-7.84	-122.4	1.58	-122.4	-6.92	-122.4	-4.3	-122.4	-1.6	-122.4	-1.8	-122.4	-8.16	-122.4	1.68	-122.4	0.21	-122.4	-4.05	-122.4	3.39	-122.4	4.04	-122.4	1.23	-122.4	9.33	-122.4	1.97	-122.4	1.66	-122.4	-9.69	-122.4	-14.92	-122.4	-17.83	-122.4	-4.22	-122.4	-15.12	-122.4	-16.25	-122.4	-1.59
-121.5	-2.79	-121.5	-4.57	-121.5	-9.1	-121.5	-1.48	-121.5	-6.4	-121.5	-3.02	-121.5	-0.45	-121.5	-5.4	-121.5	-7.58	-121.5	3.23	-121.5	-1.66	-121.5	-0.46	-121.5	4.68	-121.5	2.66	-121.5	0.34	-121.5	9.55	-121.5	1.96	-121.5	4.01	-121.5	-8.77	-121.5	-16.21	-121.5	-16.93	-121.5	-8.94	-121.5	-15.5	-121.5	-13.55	-121.5	-1.35
-120.6	-5.01	-120.6	-8	-120.6	-7.9	-120.6	1.23	-120.6	-3.92	-120.6	-4.09	-120.6	-1.01	-120.6	-3.58	-120.6	-7.8	-120.6	2.5	-120.6	0.59	-120.6	-1.59	-120.6	4.12	-120.6	4.81	-120.6	0.56	-120.6	10.15	-120.6	3.3	-120.6	1.59	-120.6	-10.23	-120.6	-15.21	-120.6	-16.19	-120.6	-5.65	-120.6	-12.37	-120.6	-17.59	-120.6	-2.98
-119.7	-4.02	-119.7	-4.9	-119.7	-7.03	-119.7	-1.01	-119.7	-4.31	-119.7	-5.36	-119.7	-2.6	-119.7	-6.12	-119.7	-7.34	-119.7	2.3	-119.7	-1.53	-119.7	-0.18	-119.7	2.31	-119.7	-0.76	-119.7	0.51	-119.7	8.38	-119.7	3.04	-119.7	5.3	-119.7	-8.61	-119.7	-15.12	-119.7	-16.64	-119.7	-6.54	-119.7	-12.61	-119.7	-14.62	-119.7	0.92
-118.8	-2.4	-118.8	-4.95	-118.8	-6.78	-118.8	0.46	-118.8	-3.98	-118.8	-4.94	-118.8	-1.28	-118.8	-1.41	-118.8	-4.51	-118.8	2.46	-118.8	-1.88	-118.8	-2.36	-118.8	4.93	-118.8	3.08	-118.8	3.2	-118.8	7.56	-118.8	3.84	-118.8	4.94	-118.8	-6.33	-118.8	-15.25	-118.8	-16.37	-118.8	-7.97	-118.8	-13.02	-118.8	-13.6	-118.8	0.11
-117.9	-3.47	-117.9	-4.6	-117.9	-7.23	-117.9	0.33	-117.9	-4.19	-117.9	-5.86	-117.9	-1.94	-117.9	-2.98	-117.9	-7.31	-117.9	1.16	-117.9	-2.24	-117.9	-4.38	-117.9	1.5	-117.9	1.58	-117.9	0.98	-117.9	10.37	-117.9	1.63	-117.9	2.12	-117.9	-8.78	-117.9	-17.31	-117.9	-16.95	-117.9	-4.05	-117.9	-14.84	-117.9	-16.95	-117.9	-1.12
-117	-2.35	-117	-5.08	-117	-7.48	-117	-0.37	-117	-1.25	-117	-2.99	-117	-0.07	-117	-3.44	-117	-9.24	-117	1.8	-117	-2.27	-117	-1.5	-117	4.11	-117	3.12	-117	1.83	-117	8.5	-117	1.1	-117	2.23	-117	-8.45	-117	-15.51	-117	-15.67	-117	-4	-117	-14.85	-117	-15.27	-117	1.41
-116.1	-3.01	-116.1	-5.95	-116.1	-7.5	-116.1	-2.1	-116.1	-6.66	-116.1	-3.56	-116.1	-1.13	-116.1	-5.64	-116.1	-6.84	-116.1	3.05	-116.1	-2.37	-116.1	-1.93	-116.1	0.54	-116.1	2.23	-116.1	0.98	-116.1	9.89	-116.1	0.81	-116.1	0.98	-116.1	-10.04	-116.1	-12.88	-116.1	-16.88	-116.1	-4.82	-116.1	-13.69	-116.1	-14.8	-116.1	1.36
-115.2	-1.93	-115.2	-5.94	-115.2	-10.46	-115.2	0.18	-115.2	-1.94	-115.2	-3.07	-115.2	1.27	-115.2	-3.4	-115.2	-6.31	-115.2	1.33	-115.2	-1.76	-115.2	0.72	-115.2	3.95	-115.2	0.68	-115.2	0.37	-115.2	7.87	-115.2	2.97	-115.2	3.72	-115.2	-8.77	-115.2	-15.37	-115.2	-17.06	-115.2	-6.58	-115.2	-13.9	-115.2	-16.12	-115.2	-0.31
-114.3	-2.31	-114.3	-6.42	-114.3	-5.54	-114.3	-0.54	-114.3	-5.32	-114.3	-5.2	-114.3	0.17	-114.3	-4.77	-114.3	-4.93	-114.3	0.34	-114.3	2.07	-114.3	-4.69	-114.3	2.78	-114.3	1.96	-114.3	-0.13	-114.3	9.96	-114.3	4.24	-114.3	4.43	-114.3	-8.82	-114.3	-12.64	-114.3	-18.02	-114.3	-4.08	-114.3	-15.12	-114.3	-14.46	-114.3	1.3
-113.4	-2.55	-113.4	-3.65	-113.4	-6.43	-113.4	-0.95	-113.4	-6.5	-113.4	-1.82	-113.4	0.58	-113.4	-4.97	-113.4	-6.22	-113.4	0.89	-113.4	-1.75	-113.4	-5.11	-113.4	5.09	-113.4	0.99	-113.4	1.64	-113.4	9.32	-113.4	1.91	-113.4	2.14	-113.4	-6.89	-113.4	-15.95	-113.4	-17.61	-113.4	-4.26	-113.4	-14.54	-113.4	-11.92	-113.4	1.22
-112.5	-0.38	-112.5	-3.89	-112.5	-5.99	-112.5	1.04	-112.5	-3.46	-112.5	-4.94	-112.5	0.86	-112.5	-4.65	-112.5	-7.82	-112.5	3.4	-112.5	-0.77	-112.5	-0.59	-112.5	3.62	-112.5	2.49	-112.5	-0.37	-112.5	7.74	-112.5	1.03	-112.5	3.6	-112.5	-10.01	-112.5	-11.77	-112.5	-15.66	-112.5	-7.01	-112.5	-14.51	-112.5	-13.77	-112.5	-0.63
-111.6	-2.72	-111.6	-5.86	-111.6	-8.28	-111.6	-0.94	-111.6	-5.41	-111.6	-3.06	-111.6	-0.6	-111.6	-2.95	-111.6	-9.09	-111.6	-0.06	-111.6	-0.56	-111.6	-1.01	-111.6	2.97	-111.6	4.07	-111.6	-0.76	-111.6	6.16	-111.6	2.42	-111.6	4.5	-111.6	-10.58	-111.6	-12.2	-111.6	-16.29	-111.6	-5.01	-111.6	-13.33	-111.6	-13.71	-111.6	-3.17
-110.7	-3.22	-110.7	-3.6	-110.7	-5.89	-110.7	0.85	-110.7	-3.88	-110.7	-3.19	-110.7	-0.38	-110.7	-3.8	-110.7	-4.36	-110.7	2.51	-110.7	-2.3	-110.7	-1.06	-110.7	3.26	-110.7	1.64	-110.7	0.69	-110.7	7.35	-110.7	2.64	-110.7	3.62	-110.7	-9.4	-110.7	-11.74	-110.7	-13.12	-110.7	-4.53	-110.7	-13.51	-110.7	-13.83	-110.7	-0.45
-109.8	-2.74	-109.8	-4.04	-109.8	-4.05	-109.8	0.38	-109.8	-4.04	-109.8	-2.79	-109.8	1.09	-109.8	-1.64	-109.8	-4.43	-109.8	1.27	-109.8	-0.6	-109.8	-2.59	-109.8	4.64	-109.8	2.1	-109.8	1.47	-109.8	6.83	-109.8	1.57	-109.8	1.18	-109.8	-7.23	-109.8	-12.77	-109.8	-15.85	-109.8	-5.57	-109.8	-13.74	-109.8	-16.54	-109.8	-0.44
-108.9	-1.75	-108.9	-6.35	-108.9	-5.58	-108.9	-0.86	-108.9	-2	-108.9	-5.1	-108.9	-1.57	-108.9	-3.99	-108.9	-6.28	-108.9	2.06	-108.9	2.1	-108.9	-2.58	-108.9	3.09	-108.9	1.23	-108.9	-1.09	-108.9	7.28	-108.9	3.12	-108.9	1.26	-108.9	-8.26	-108.9	-14.08	-108.9	-17.73	-108.9	-6.67	-108.9	-12.97	-108.9	-15.2	-108.9	1.68
-108	-1.24	-108	-5.44	-108	-8.28	-108	-1.04	-108	-4.28	-108	-5.99	-108	1.15	-108	-5.1	-108	-6.45	-108	2.17	-108	-1.16	-108	-3.16	-108	2.99	-108	-0.33	-108	-1.52	-108	9.06	-108	1.82	-108	3.28	-108	-7.34	-108	-14.44	-108	-18.84	-108	-5.65	-108	-13.03	-108	-11.27	-108	1.36
-107.1	-2.92	-107.1	-4.85	-107.1	-3.39	-107.1	-2.61	-107.1	-4.03	-107.1	-3.71	-107.1	-3.1	-107.1	-5.81	-107.1	-4.87	-107.1	1.75	-107.1	1.56	-107.1	-0.15	-107.1	2.74	-107.1	1.62	-107.1	1.35	-107.1	5.67	-107.1	3.57	-107.1	4.5	-107.1	-8.02	-107.1	-12.36	-107.1	-16.11	-107.1	-4.11	-107.1	-12.86	-107.1	-12.24	-107.1	0.62
-106.2	-2.26	-106.2	-5.93	-106.2	-5.38	-106.2	-0.22	-106.2	-4.72	-106.2	-4.71	-106.2	-0.83	-106.2	-3.25	-106.2	-4.67	-106.2	3.06	-106.2	-2.12	-106.2	-4.54	-106.2	3.67	-106.2	1.56	-106.2	0.39	-106.2	9.13	-106.2	1.45	-106.2	0.25	-106.2	-6.09	-106.2	-14.58	-106.2	-14.13	-106.2	-5.25	-106.2	-13.44	-106.2	-15.23	-106.2	1.84
-105.3	-2.3	-105.3	-4.93	-105.3	-7.42	-105.3	1.32	-105.3	-2.39	-105.3	-4.12	-105.3	0.24	-105.3	-4.1	-105.3	-7.49	-105.3	3.25	-105.3	-1.96	-105.3	-3.17	-105.3	4.99	-105.3	3.73	-105.3	0.42	-105.3	8.17	-105.3	2.85	-105.3	1.25	-105.3	-10.5	-105.3	-10.97	-105.3	-14.69	-105.3	-4.03	-105.3	-13.16	-105.3	-12.79	-105.3	-3.08
-104.4	-2.81	-104.4	-2.49	-104.4	-6.77	-104.4	-0.64	-104.4	-2.59	-104.4	-2.72	-104.4	-0.12	-104.4	-1.29	-104.4	-5.76	-104.4	1.59	-104.4	-0.66	-104.4	-0.52	-104.4	-0.26	-104.4	4.03	-104.4	1.11	-104.4	8.42	-104.4	0.54	-104.4	2.68	-104.4	-10.73	-104.4	-13.26	-104.4	-15.33	-104.4	-3.8	-104.4	-11.52	-104.4	-13.53	-104.4	-1.94
-103.5	-2.26	-103.5	-5.02	-103.5	-6.57	-103.5	-0.16	-103.5	-6.32	-103.5	-3.63	-103.5	1.31	-103.5	-4.54	-103.5	-7.35	-103.5	1.67	-103.5	-2.7	-103.5	-3.5	-103.5	1.56	-103.5	2.08	-103.5	1.16	-103.5	8.26	-103.5	3.04	-103.5	1.39	-103.5	-8.58	-103.5	-12.63	-103.5	-16.26	-103.5	-3.12	-103.5	-11.06	-103.5	-14.27	-103.5	2.07
-102.6	-1.23	-102.6	-6.57	-102.6	-4.26	-102.6	-0.85	-102.6	-3.61	-102.6	-4.5	-102.6	2.52	-102.6	-2.42	-102.6	-5.51	-102.6	1.53	-102.6	2.45	-102.6	-2.2	-102.6	4.28	-102.6	2.36	-102.6	2.19	-102.6	6.57	-102.6	4.44	-102.6	0.99	-102.6	-6.73	-102.6	-13.48	-102.6	-14.05	-102.6	-4.53	-102.6	-11.2	-102.6	-13.33	-102.6	-0.1
-101.7	-2.46	-101.7	-5.07	-101.7	-4.64	-101.7	0.9	-101.7	-3.49	-101.7	-3.41	-101.7	-0.53	-101.7	-2.84	-101.7	-4.83	-101.7	-1.07	-101.7	0.54	-101.7	-2.21	-101.7	1.77	-101.7	2.04	-101.7	1.62	-101.7	4.47	-101.7	3.12	-101.7	2.03	-101.7	-9.45	-101.7	-13.56	-101.7	-14.08	-101.7	-3.93	-101.7	-12.24	-101.7	-13.73	-101.7	-1.98
-100.8	-0.35	-100.8	-5.77	-100.8	-5.39	-100.8	-2.78	-100.8	-3	-100.8	-3.67	-100.8	1.49	-100.8	-2.35	-100.8	-4.93	-100.8	0.75	-100.8	0.62	-100.8	-3.59	-100.8	5.19	-100.8	2.39	-100.8	3.16	-100.8	9.89	-100.8	2.14	-100.8	2.41	-100.8	-4.63	-100.8	-11.21	-100.8	-13.87	-100.8	-4.3	-100.8	-11.78	-100.8	-12.69	-100.8	0.62
-99.9	-2.94	-99.9	-2.86	-99.9	-7.13	-99.9	-2.25	-99.9	-6	-99.9	-1.13	-99.9	-0.85	-99.9	-1.76	-99.9	-5.4	-99.9	1.12	-99.9	0.27	-99.9	0.64	-99.9	2.91	-99.9	1.56	-99.9	2.92	-99.9	6.47	-99.9	1.72	-99.9	4.68	-99.9	-6.53	-99.9	-12.45	-99.9	-12.06	-99.9	-4.63	-99.9	-12.5	-99.9	-12.29	-99.9	-0.29
-99	-0.2	-99	-2.94	-99	-8.45	-99	-0.16	-99	-2.85	-99	-2.58	-99	0.81	-99	-2.82	-99	-6.92	-99	2.45	-99	-0.21	-99	-0.83	-99	2.86	-99	0.96	-99	3.76	-99	8.22	-99	1.91	-99	2.93	-99	-7.07	-99	-14.16	-99	-11.84	-99	-6.26	-99	-12.74	-99	-12.54	-99	-0.81
-98.1	-7.24	-98.1	-5.3	-98.1	-7.26	-98.1	-0.32	-98.1	-3.06	-98.1	-2.52	-98.1	-2.31	-98.1	-4.54	-98.1	-4.59	-98.1	1	-98.1	-2.75	-98.1	-3.73	-98.1	1.22	-98.1	1.24	-98.1	3.1	-98.1	9.07	-98.1	0.21	-98.1	2.13	-98.1	-9.21	-98.1	-12.54	-98.1	-12.61	-98.1	-4.92	-98.1	-13.39	-98.1	-13.44	-98.1	-1.2
-97.2	-0.68	-97.2	-3.79	-97.2	-3.73	-97.2	0.29	-97.2	-3.43	-97.2	-2.72	-97.2	-0.36	-97.2	-1.31	-97.2	-5.32	-97.2	3.18	-97.2	-1.52	-97.2	0.7	-97.2	0.58	-97.2	0.49	-97.2	2.3	-97.2	9.93	-97.2	2.99	-97.2	1.94	-97.2	-8.53	-97.2	-13.99	-97.2	-13.67	-97.2	-3.53	-97.2	-10.56	-97.2	-13.66	-97.2	-0.46
-96.3	-0.48	-96.3	-2.42	-96.3	-6.47	-96.3	-2.25	-96.3	-6.89	-96.3	-4.51	-96.3	0.5	-96.3	-1.73	-96.3	-5.33	-96.3	0.13	-96.3	-2.71	-96.3	-2.27	-96.3	1.7	-96.3	3.56	-96.3	1.6	-96.3	6.28	-96.3	3.16	-96.3	2.75	-96.3	-5.28	-96.3	-11.23	-96.3	-15.01	-96.3	-3.93	-96.3	-10.72	-96.3	-12.13	-96.3	0.49
-95.4	0.49	-95.4	-3.83	-95.4	-6.9	-95.4	-1.75	-95.4	-3.82	-95.4	-6.58	-95.4	0.3	-95.4	-2.14	-95.4	-8.62	-95.4	-0.5	-95.4	-0.62	-95.4	-1.72	-95.4	2.02	-95.4	4.06	-95.4	-0.05	-95.4	6.36	-95.4	1.87	-95.4	3.37	-95.4	-7.05	-95.4	-13.76	-95.4	-13.19	-95.4	-4.18	-95.4	-12.92	-95.4	-13.1	-95.4	0.46
-94.5	-0.41	-94.5	-4.14	-94.5	-7.53	-94.5	0.16	-94.5	-2.59	-94.5	-1.5	-94.5	1.44	-94.5	-5.26	-94.5	-8.84	-94.5	2.35	-94.5	-0.98	-94.5	-1.47	-94.5	2.08	-94.5	-0.25	-94.5	-0.52	-94.5	8.74	-94.5	2.04	-94.5	0.73	-94.5	-9.4	-94.5	-9.69	-94.5	-13.24	-94.5	-3.4	-94.5	-9.55	-94.5	-12.64	-94.5	-1.02
-93.6	-2.93	-93.6	-4.19	-93.6	-5.7	-93.6	2.23	-93.6	-2.57	-93.6	-3.78	-93.6	-0.38	-93.6	-2.43	-93.6	-5.61	-93.6	0.47	-93.6	-0.92	-93.6	-0.18	-93.6	2.21	-93.6	3.04	-93.6	0.12	-93.6	6.6	-93.6	0.53	-93.6	5.54	-93.6	-8.66	-93.6	-11.79	-93.6	-15.41	-93.6	-4.9	-93.6	-11.59	-93.6	-12.97	-93.6	-0.29
-92.7	-2.21	-92.7	-3.49	-92.7	-4.12	-92.7	0.42	-92.7	-3.4	-92.7	-1.01	-92.7	0.23	-92.7	-3.01	-92.7	-4.12	-92.7	0.96	-92.7	-0.41	-92.7	-0.21	-92.7	2.81	-92.7	1.74	-92.7	0.01	-92.7	6.27	-92.7	1.42	-92.7	0.95	-92.7	-10.39	-92.7	-11.75	-92.7	-12.46	-92.7	-2.22	-92.7	-11.25	-92.7	-16.44	-92.7	-0.49
-91.8	-0.5	-91.8	-4.63	-91.8	-2.92	-91.8	2	-91.8	-3.7	-91.8	0.24	-91.8	-1.27	-91.8	-0.81	-91.8	-6.59	-91.8	2.54	-91.8	-1.16	-91.8	-0.25	-91.8	2.33	-91.8	1.9	-91.8	0.12	-91.8	5.46	-91.8	2.57	-91.8	2.03	-91.8	-5.89	-91.8	-11.99	-91.8	-13.55	-91.8	-4.87	-91.8	-9.71	-91.8	-11.07	-91.8	-0.72
-90.9	-1.78	-90.9	-1.93	-90.9	-6.16	-90.9	0.92	-90.9	-2.3	-90.9	-1.49	-90.9	-0.2	-90.9	-0.07	-90.9	-5.16	-90.9	-0.67	-90.9	0.03	-90.9	-1.79	-90.9	4.24	-90.9	2.51	-90.9	0.89	-90.9	5.61	-90.9	3.7	-90.9	1.96	-90.9	-6.98	-90.9	-13.06	-90.9	-12.98	-90.9	-4.03	-90.9	-8.69	-90.9	-14.57	-90.9	0.61
-90	-1.88	-90	-4.75	-90	-6.36	-90	-0.4	-90	-4.06	-90	-3.88	-90	-3.36	-90	-2.05	-90	-5.4	-90	0.95	-90	-0.89	-90	-1.06	-90	2.7	-90	2.99	-90	1.57	-90	7.01	-90	4.24	-90	3.89	-90	-4.9	-90	-12.23	-90	-12.59	-90	-4.49	-90	-8.5	-90	-8.65	-90	0.81
-89.1	-0.65	-89.1	-3.59	-89.1	-5.86	-89.1	-2.05	-89.1	-3.59	-89.1	-3.25	-89.1	-2.02	-89.1	-3.67	-89.1	-5.44	-89.1	1.69	-89.1	-1.72	-89.1	0.17	-89.1	1.9	-89.1	-1.02	-89.1	2.37	-89.1	5.9	-89.1	1.39	-89.1	4.05	-89.1	-5.04	-89.1	-12.92	-89.1	-11.28	-89.1	-5.07	-89.1	-11.55	-89.1	-11.89	-89.1	-0.01
-88.2	-2.65	-88.2	-5.74	-88.2	-6.26	-88.2	0.97	-88.2	-4.57	-88.2	-3.98	-88.2	0.61	-88.2	-2.53	-88.2	-6.41	-88.2	0.77	-88.2	-0.48	-88.2	-0.85	-88.2	2.86	-88.2	1.6	-88.2	0.94	-88.2	6	-88.2	3.46	-88.2	5.49	-88.2	-6.11	-88.2	-10.96	-88.2	-12.57	-88.2	-2.66	-88.2	-9.22	-88.2	-10.64	-88.2	1.19
-87.3	-3.02	-87.3	-2.59	-87.3	-3.89	-87.3	-0.6	-87.3	-2.84	-87.3	-2.47	-87.3	1.18	-87.3	-3.69	-87.3	-5.84	-87.3	2.12	-87.3	-1.62	-87.3	-2.51	-87.3	4.35	-87.3	1	-87.3	-2.05	-87.3	5.12	-87.3	1.3	-87.3	2.29	-87.3	-6.58	-87.3	-10.76	-87.3	-13.68	-87.3	-3.79	-87.3	-11.4	-87.3	-10.09	-87.3	0.43
-86.4	-2.4	-86.4	-3.49	-86.4	-6.28	-86.4	0.36	-86.4	-3.37	-86.4	-4.52	-86.4	-0.89	-86.4	-2.2	-86.4	-3.88	-86.4	3.2	-86.4	1.05	-86.4	-0.46	-86.4	2.69	-86.4	3.23	-86.4	0.8	-86.4	7.53	-86.4	1.76	-86.4	1.5	-86.4	-5.71	-86.4	-10.46	-86.4	-10.68	-86.4	-2.73	-86.4	-11.55	-86.4	-13.05	-86.4	-0.36
-85.5	-2.64	-85.5	-4.25	-85.5	-4.83	-85.5	0.88	-85.5	-3.82	-85.5	-3.91	-85.5	-0.57	-85.5	-2.37	-85.5	-6.37	-85.5	1.53	-85.5	-0.14	-85.5	-0.57	-85.5	-0.23	-85.5	2.41	-85.5	0.54	-85.5	5.13	-85.5	2.93	-85.5	3.66	-85.5	-7.08	-85.5	-11.42	-85.5	-11.44	-85.5	-3.19	-85.5	-9.53	-85.5	-10.78	-85.5	-1.35
-84.6	-0.13	-84.6	-4.57	-84.6	-3.62	-84.6	-0.47	-84.6	-2.57	-84.6	-3.47	-84.6	0.53	-84.6	-2.14	-84.6	-2.85	-84.6	2.13	-84.6	-1.12	-84.6	-2.07	-84.6	5.19	-84.6	1.55	-84.6	1.65	-84.6	6.07	-84.6	0.61	-84.6	2.76	-84.6	-7.42	-84.6	-9.52	-84.6	-10.93	-84.6	-4.86	-84.6	-9.82	-84.6	-8.83	-84.6	-0.68
-83.7	-4.17	-83.7	-4.6	-83.7	-4.64	-83.7	-0.78	-83.7	-1.13	-83.7	-2.84	-83.7	-0.58	-83.7	-5.1	-83.7	-3.18	-83.7	1.17	-83.7	0.78	-83.7	-3.4	-83.7	1.72	-83.7	1.51	-83.7	1.74	-83.7	3.99	-83.7	0.87	-83.7	-0.75	-83.7	-5.02	-83.7	-8.87	-83.7	-12.74	-83.7	-3.8	-83.7	-12.77	-83.7	-11.46	-83.7	0.83
-82.8	0.38	-82.8	-5.86	-82.8	-2.82	-82.8	-2.76	-82.8	-1.68	-82.8	-2.04	-82.8	0.87	-82.8	-2.1	-82.8	-4.06	-82.8	-0.26	-82.8	1.61	-82.8	-0.61	-82.8	3.17	-82.8	1.9	-82.8	-0.44	-82.8	4.39	-82.8	3.5	-82.8	2.82	-82.8	-7.06	-82.8	-11.76	-82.8	-11.71	-82.8	-6.1	-82.8	-8.98	-82.8	-10.18	-82.8	1.1
-81.9	-4.33	-81.9	-2.44	-81.9	-3.76	-81.9	-0.47	-81.9	-3.46	-81.9	-0.84	-81.9	-1.78	-81.9	-1.91	-81.9	-5.4	-81.9	-0.19	-81.9	0.44	-81.9	-0.53	-81.9	0.37	-81.9	0.19	-81.9	2.02	-81.9	5.38	-81.9	2.87	-81.9	0.54	-81.9	-7.02	-81.9	-9.87	-81.9	-11.93	-81.9	-4.08	-81.9	-9.92	-81.9	-11.33	-81.9	-1.36
-81	-0.47	-81	-5.2	-81	-5.26	-81	0	-81	-2.9	-81	-1.97	-81	0.79	-81	-3.64	-81	-5.03	-81	1.56	-81	-1.9	-81	-2.22	-81	-0.51	-81	2.09	-81	0.68	-81	6.55	-81	2.34	-81	2.72	-81	-6.6	-81	-11.26	-81	-12.23	-81	-2.59	-81	-8.45	-81	-9.31	-81	0.89
-80.1	-0.44	-80.1	-5.65	-80.1	-5.41	-80.1	-2.58	-80.1	-3.95	-80.1	-4.06	-80.1	0.6	-80.1	-2.15	-80.1	-4.79	-80.1	-0.73	-80.1	-0.09	-80.1	-2.49	-80.1	2.7	-80.1	1.87	-80.1	2.97	-80.1	5.72	-80.1	3.31	-80.1	0.11	-80.1	-5.59	-80.1	-10.11	-80.1	-9.75	-80.1	-4.22	-80.1	-7.77	-80.1	-10.8	-80.1	1.36
-79.2	-1.99	-79.2	-6.22	-79.2	-6.55	-79.2	0.06	-79.2	-2.21	-79.2	-1.43	-79.2	-1.87	-79.2	-3.14	-79.2	-5.23	-79.2	3.41	-79.2	0.1	-79.2	-0.97	-79.2	1.99	-79.2	0.69	-79.2	0.22	-79.2	5.9	-79.2	0.97	-79.2	2.68	-79.2	-5.62	-79.2	-8.95	-79.2	-10.65	-79.2	-3.39	-79.2	-10.35	-79.2	-8.44	-79.2	-0.24
-78.3	-1.34	-78.3	-3.5	-78.3	-6	-78.3	3.28	-78.3	-4.56	-78.3	-1.08	-78.3	-0.01	-78.3	-4.98	-78.3	-4.94	-78.3	1.74	-78.3	0.16	-78.3	-1.39	-78.3	1.14	-78.3	-1.35	-78.3	-1.23	-78.3	5.46	-78.3	1.28	-78.3	0.91	-78.3	-7.28	-78.3	-13.86	-78.3	-13.3	-78.3	-5.03	-78.3	-5.8	-78.3	-9.11	-78.3	0.62
-77.4	0.15	-77.4	-4.86	-77.4	-3.66	-77.4	-0.16	-77.4	-3.33	-77.4	-2.76	-77.4	1.61	-77.4	-3.07	-77.4	-3.48	-77.4	-0.44	-77.4	-0.4	-77.4	-2.86	-77.4	4.61	-77.4	1.93	-77.4	1.9	-77.4	4.83	-77.4	2.35	-77.4	0.2	-77.4	-3.85	-77.4	-9.04	-77.4	-9.18	-77.4	-5.5	-77.4	-8.81	-77.4	-10.37	-77.4	-0.28
-76.5	-0.16	-76.5	-3.22	-76.5	-1.86	-76.5	-0.4	-76.5	-4.08	-76.5	0.31	-76.5	-1.16	-76.5	-1.1	-76.5	-4.69	-76.5	-0.02	-76.5	-1.78	-76.5	-0.77	-76.5	3.49	-76.5	1.14	-76.5	-0.79	-76.5	5.98	-76.5	0.59	-76.5	-1.76	-76.5	-3.2	-76.5	-11.61	-76.5	-12.06	-76.5	-2.59	-76.5	-8.5	-76.5	-12.39	-76.5	-0.32
-75.6	-1.1	-75.6	-3.15	-75.6	-3.71	-75.6	0.83	-75.6	-3.45	-75.6	-3.05	-75.6	0.22	-75.6	-2.68	-75.6	-6.01	-75.6	1.14	-75.6	2.24	-75.6	-2.31	-75.6	3.33	-75.6	1.2	-75.6	-0.22	-75.6	5.92	-75.6	3.59	-75.6	0.41	-75.6	-4.25	-75.6	-9.45	-75.6	-8.01	-75.6	-3.5	-75.6	-9.42	-75.6	-7.69	-75.6	-0.93
-74.7	-1.22	-74.7	-1.7	-74.7	-2	-74.7	-0.5	-74.7	-4.43	-74.7	-2.3	-74.7	-0.95	-74.7	-2.37	-74.7	-2.61	-74.7	0.97	-74.7	-0.22	-74.7	-1.03	-74.7	3.03	-74.7	1	-74.7	3.23	-74.7	4.68	-74.7	4.11	-74.7	2.1	-74.7	-4.61	-74.7	-8.11	-74.7	-12.21	-74.7	-2.58	-74.7	-6.02	-74.7	-11.47	-74.7	0.65
-73.8	-3.65	-73.8	-3.77	-73.8	-5.94	-73.8	2.58	-73.8	-1.58	-73.8	-1.22	-73.8	-1.1	-73.8	-2.69	-73.8	-4.11	-73.8	2.13	-73.8	-1.55	-73.8	-1.95	-73.8	0.67	-73.8	1.55	-73.8	-0.43	-73.8	4.54	-73.8	1.42	-73.8	1.15	-73.8	-4.65	-73.8	-9.36	-73.8	-10.73	-73.8	-3.43	-73.8	-8.01	-73.8	-10.13	-73.8	-0.15
-72.9	-3.22	-72.9	-1.3	-72.9	-3.96	-72.9	-2.6	-72.9	0.05	-72.9	-1.03	-72.9	-0.02	-72.9	-2.19	-72.9	-3.39	-72.9	0.37	-72.9	0.53	-72.9	-0.71	-72.9	1.22	-72.9	-0.05	-72.9	0.06	-72.9	5.94	-72.9	4.47	-72.9	2.23	-72.9	-6.91	-72.9	-10.58	-72.9	-10.38	-72.9	-3.94	-72.9	-7.19	-72.9	-11.04	-72.9	0.92
-72	-2.85	-72	-3.08	-72	-3.1	-72	-0.91	-72	-3.67	-72	-2.64	-72	-0.22	-72	0	-72	-3.37	-72	0.78	-72	-2.44	-72	-0.97	-72	0.69	-72	0.17	-72	-0.77	-72	2.57	-72	-0.36	-72	2.08	-72	-3.9	-72	-8.86	-72	-9.61	-72	-6.44	-72	-7.96	-72	-8.28	-72	1.06
-71.1	-0.69	-71.1	-1.19	-71.1	-3.79	-71.1	-1.13	-71.1	-4.95	-71.1	-3.28	-71.1	0.98	-71.1	-1.21	-71.1	-4.6	-71.1	3	-71.1	-1.03	-71.1	-0.08	-71.1	2.25	-71.1	2.15	-71.1	0.74	-71.1	4.07	-71.1	0.82	-71.1	2.19	-71.1	-3.9	-71.1	-10.07	-71.1	-10.2	-71.1	-8.19	-71.1	-10.22	-71.1	-7.71	-71.1	-0.98
-70.2	-1.05	-70.2	-2.81	-70.2	-4.15	-70.2	0.58	-70.2	-0.93	-70.2	-1.75	-70.2	0.79	-70.2	-2.41	-70.2	-4.33	-70.2	3.75	-70.2	-1.92	-70.2	2.24	-70.2	3.86	-70.2	1.51	-70.2	1.52	-70.2	6.34	-70.2	-0.69	-70.2	3.55	-70.2	-6.21	-70.2	-5.29	-70.2	-10.76	-70.2	-5.12	-70.2	-10.18	-70.2	-8.91	-70.2	0.79
-69.3	-3.33	-69.3	-4.54	-69.3	-6.44	-69.3	-2.14	-69.3	-1.24	-69.3	-4.22	-69.3	-1.32	-69.3	-2.49	-69.3	-3.8	-69.3	2.02	-69.3	-0.79	-69.3	-1.55	-69.3	0.81	-69.3	1.31	-69.3	0.66	-69.3	7.01	-69.3	3.79	-69.3	4	-69.3	-3.92	-69.3	-8.64	-69.3	-8.2	-69.3	-1.33	-69.3	-5.73	-69.3	-9.01	-69.3	0.22
-68.4	-2.37	-68.4	-3.03	-68.4	-3.38	-68.4	-1.34	-68.4	0.65	-68.4	-3.02	-68.4	0.33	-68.4	-1.56	-68.4	-1.08	-68.4	-0.98	-68.4	1.68	-68.4	-1.01	-68.4	3.73	-68.4	0.13	-68.4	1.38	-68.4	3.69	-68.4	4.7	-68.4	3.43	-68.4	-4.05	-68.4	-9.38	-68.4	-7.79	-68.4	-3.32	-68.4	-7.16	-68.4	-10.1	-68.4	2.89
-67.5	0.14	-67.5	-1.89	-67.5	-3.31	-67.5	-1.48	-67.5	-1.99	-67.5	-2.72	-67.5	2.18	-67.5	-2.94	-67.5	-4.31	-67.5	1.02	-67.5	0.36	-67.5	-0.98	-67.5	1.39	-67.5	0.95	-67.5	0.2	-67.5	5.18	-67.5	0.09	-67.5	1.29	-67.5	-5.39	-67.5	-9.75	-67.5	-9.21	-67.5	-3.31	-67.5	-6.61	-67.5	-8.48	-67.5	-0.08
-66.6	-1.52	-66.6	-4.51	-66.6	-0.54	-66.6	0.74	-66.6	-1.83	-66.6	-0.07	-66.6	-0.68	-66.6	-2.47	-66.6	-1.65	-66.6	2.38	-66.6	-2.11	-66.6	-0.26	-66.6	1.27	-66.6	1.45	-66.6	2.21	-66.6	5.87	-66.6	-0.29	-66.6	0.04	-66.6	-4.07	-66.6	-6.98	-66.6	-5.35	-66.6	-2.49	-66.6	-8.43	-66.6	-9.69	-66.6	-0.67
-65.7	-1.2	-65.7	-4.07	-65.7	-5.57	-65.7	1	-65.7	-1.12	-65.7	-0.5	-65.7	0.32	-65.7	-0.69	-65.7	-5.46	-65.7	2.46	-65.7	-3.37	-65.7	-0.49	-65.7	0.83	-65.7	0.01	-65.7	-0.85	-65.7	5.72	-65.7	-0.05	-65.7	0.13	-65.7	-5.28	-65.7	-8.93	-65.7	-9.27	-65.7	-4.68	-65.7	-6.33	-65.7	-10.78	-65.7	-1.94
-64.8	-2.26	-64.8	-4.14	-64.8	-3.38	-64.8	-0.34	-64.8	-4.93	-64.8	-2.56	-64.8	-2.92	-64.8	-3.03	-64.8	-4.64	-64.8	0.45	-64.8	-1.98	-64.8	0.61	-64.8	1.64	-64.8	2.58	-64.8	-0.11	-64.8	6.96	-64.8	1.57	-64.8	5.17	-64.8	-4.4	-64.8	-6.76	-64.8	-9.94	-64.8	-0.89	-64.8	-6.09	-64.8	-9.38	-64.8	0.48
-63.9	-2.36	-63.9	-3.65	-63.9	-3.09	-63.9	-0.88	-63.9	-0.43	-63.9	-3.23	-63.9	0.17	-63.9	-2.28	-63.9	-4.1	-63.9	0.87	-63.9	2.84	-63.9	-0.32	-63.9	2.73	-63.9	-0.09	-63.9	0.1	-63.9	2.09	-63.9	1.97	-63.9	2.85	-63.9	-3.64	-63.9	-9.41	-63.9	-9.49	-63.9	-3.67	-63.9	-7.46	-63.9	-7.61	-63.9	-0.59
-63	-4.02	-63	-4.92	-63	-3.37	-63	-0.49	-63	-2.09	-63	-1.5	-63	-0.51	-63	-2.81	-63	-3.52	-63	0.62	-63	0.46	-63	0.13	-63	1.94	-63	2.53	-63	-0.48	-63	3.67	-63	0.86	-63	3.64	-63	-3.97	-63	-8.74	-63	-6.31	-63	-5.07	-63	-7.88	-63	-8.79	-63	1.62
-62.1	-0.53	-62.1	-4.55	-62.1	-2.98	-62.1	-1.68	-62.1	-3.25	-62.1	-4.5	-62.1	0.53	-62.1	-3.3	-62.1	-4.38	-62.1	1	-62.1	0	-62.1	-1.45	-62.1	1.37	-62.1	0.41	-62.1	0.9	-62.1	4.79	-62.1	4.3	-62.1	2.86	-62.1	-4.15	-62.1	-8.26	-62.1	-7.34	-62.1	-2.43	-62.1	-4.44	-62.1	-7.33	-62.1	0.14
-61.2	-0.19	-61.2	-2.83	-61.2	-2.49	-61.2	-0.91	-61.2	0.03	-61.2	-1.81	-61.2	-0.54	-61.2	-4.01	-61.2	-0.45	-61.2	-0.96	-61.2	1.05	-61.2	0.85	-61.2	1.57	-61.2	0.7	-61.2	2.59	-61.2	1.97	-61.2	2.31	-61.2	0.44	-61.2	-4.51	-61.2	-6.83	-61.2	-6.39	-61.2	-3.92	-61.2	-7.86	-61.2	-8.6	-61.2	1.8
-60.3	-2.49	-60.3	-2.22	-60.3	-5.09	-60.3	1.01	-60.3	-2.02	-60.3	-1.61	-60.3	-0.86	-60.3	0.17	-60.3	-6.7	-60.3	0.49	-60.3	0.38	-60.3	-0.11	-60.3	1.31	-60.3	0.6	-60.3	-0.71	-60.3	4.48	-60.3	3.43	-60.3	0.56	-60.3	-4.82	-60.3	-9.69	-60.3	-7.9	-60.3	-2.55	-60.3	-4.69	-60.3	-7.31	-60.3	-1.7
-59.4	-1.29	-59.4	-3.69	-59.4	-0.01	-59.4	-1.6	-59.4	-2.67	-59.4	0.05	-59.4	-0.35	-59.4	0.34	-59.4	-2.16	-59.4	1.37	-59.4	-1.2	-59.4	-2.47	-59.4	2.02	-59.4	2.41	-59.4	1.1	-59.4	6.44	-59.4	1.75	-59.4	1.31	-59.4	-3.52	-59.4	-6.04	-59.4	-9.02	-59.4	-0.42	-59.4	-7.2	-59.4	-8.49	-59.4	0.15
-58.5	-2.27	-58.5	-4.27	-58.5	-4.27	-58.5	-0.06	-58.5	-3.82	-58.5	-3.54	-58.5	-2.65	-58.5	-2.14	-58.5	-6.03	-58.5	2.75	-58.5	1.94	-58.5	-1.18	-58.5	0.14	-58.5	0.74	-58.5	0.68	-58.5	7.46	-58.5	0.52	-58.5	0.81	-58.5	-2.46	-58.5	-6.66	-58.5	-5.64	-58.5	-2.81	-58.5	-6.19	-58.5	-7.88	-58.5	2.46
-57.6	-0.88	-57.6	-0.41	-57.6	-3.76	-57.6	0.25	-57.6	-3.14	-57.6	-3.06	-57.6	0.58	-57.6	-0.36	-57.6	-2.56	-57.6	0.08	-57.6	1.03	-57.6	-1.38	-57.6	-0.65	-57.6	-0.62	-57.6	2.05	-57.6	1.48	-57.6	2.33	-57.6	0.94	-57.6	-4.21	-57.6	-6.43	-57.6	-6.36	-57.6	-3.48	-57.6	-4.32	-57.6	-9.77	-57.6	-1.38
-56.7	-4.14	-56.7	-4.48	-56.7	-3.21	-56.7	-0.33	-56.7	-0.57	-56.7	-2.48	-56.7	-2.51	-56.7	-0.76	-56.7	-3.23	-56.7	2.15	-56.7	-0.78	-56.7	-1.63	-56.7	1.17	-56.7	-0.22	-56.7	1.15	-56.7	5.09	-56.7	1.18	-56.7	0.31	-56.7	-1.74	-56.7	-8.07	-56.7	-5.49	-56.7	-3.17	-56.7	-6.61	-56.7	-8.14	-56.7	1.98
-55.8	-2.84	-55.8	-1.31	-55.8	-3.27	-55.8	-0.66	-55.8	-0.18	-55.8	-3.73	-55.8	-0.2	-55.8	-1.57	-55.8	-3.69	-55.8	-1.14	-55.8	1.1	-55.8	2.17	-55.8	1.18	-55.8	-0.3	-55.8	1.96	-55.8	3.72	-55.8	1.34	-55.8	0.98	-55.8	-3.88	-55.8	-8.53	-55.8	-5.35	-55.8	-3.55	-55.8	-4.9	-55.8	-6.31	-55.8	-0.34
-54.9	0.21	-54.9	-2.42	-54.9	-2.94	-54.9	1.55	-54.9	-2.58	-54.9	-2.5	-54.9	0.76	-54.9	-2.61	-54.9	-4.67	-54.9	0.04	-54.9	-0.19	-54.9	-1.16	-54.9	-0.56	-54.9	1.69	-54.9	2.5	-54.9	3.73	-54.9	1.17	-54.9	1.81	-54.9	-4.01	-54.9	-2.99	-54.9	-5.58	-54.9	-1.36	-54.9	-6.94	-54.9	-5.94	-54.9	-0.74
-54	-0.78	-54	-1.2	-54	-4.88	-54	0.04	-54	-0.01	-54	-1.24	-54	-0.24	-54	-1.59	-54	-5.19	-54	-0.35	-54	-2.18	-54	-0.39	-54	1.43	-54	1.69	-54	0.61	-54	3.44	-54	0.77	-54	3.82	-54	-3.76	-54	-7.09	-54	-7.6	-54	-2.8	-54	-5.5	-54	-6.27	-54	1.03
-53.1	-1.51	-53.1	-0.44	-53.1	0.14	-53.1	0.32	-53.1	-0.49	-53.1	-2.42	-53.1	-0.93	-53.1	-0.25	-53.1	-1.06	-53.1	3.37	-53.1	-0.75	-53.1	-1.86	-53.1	0.84	-53.1	1.91	-53.1	1.87	-53.1	4.61	-53.1	3.47	-53.1	1.16	-53.1	-4.75	-53.1	-4.13	-53.1	-3.58	-53.1	-2.73	-53.1	-3.56	-53.1	-7.02	-53.1	-0.02
-52.2	-2.36	-52.2	-2.91	-52.2	-4.92	-52.2	-0.11	-52.2	-2.9	-52.2	0.49	-52.2	1.36	-52.2	-1.91	-52.2	-3.38	-52.2	0.65	-52.2	-1.24	-52.2	-0.57	-52.2	1.67	-52.2	0.2	-52.2	0.68	-52.2	4.28	-52.2	1.28	-52.2	-1	-52.2	-3.49	-52.2	-5.07	-52.2	-6.17	-52.2	-3.64	-52.2	-4.89	-52.2	-6.69	-52.2	0.24
-51.3	0.67	-51.3	-2.56	-51.3	-4.55	-51.3	0.32	-51.3	-3.33	-51.3	0.13	-51.3	-1.6	-51.3	-3.89	-51.3	-4.62	-51.3	2.38	-51.3	-1.19	-51.3	0.66	-51.3	-0.56	-51.3	0.14	-51.3	2.88	-51.3	4	-51.3	3.33	-51.3	0.64	-51.3	-5.21	-51.3	-6.93	-51.3	-4.68	-51.3	-2.39	-51.3	-3.47	-51.3	-5.07	-51.3	-0.28
-50.4	-1.8	-50.4	-3.21	-50.4	-3.48	-50.4	-0.63	-50.4	-1.96	-50.4	0.59	-50.4	-0.68	-50.4	-2.82	-50.4	-4.29	-50.4	0.37	-50.4	1.67	-50.4	0.28	-50.4	0.71	-50.4	-1.35	-50.4	-0.63	-50.4	2.49	-50.4	1.36	-50.4	1.49	-50.4	-1.91	-50.4	-7.07	-50.4	-7.48	-50.4	-1.46	-50.4	-4.78	-50.4	-7.44	-50.4	0
-49.5	-1.7	-49.5	-1.54	-49.5	-2.26	-49.5	0.24	-49.5	-0.33	-49.5	-0.35	-49.5	1.21	-49.5	0.67	-49.5	-2.53	-49.5	2.53	-49.5	1.64	-49.5	-0.57	-49.5	3.84	-49.5	1.69	-49.5	4.25	-49.5	4.91	-49.5	3.11	-49.5	0.54	-49.5	-3.82	-49.5	-5.53	-49.5	-5.29	-49.5	-2.81	-49.5	-5.13	-49.5	-5.56	-49.5	-1.16
-48.6	-0.91	-48.6	-5.08	-48.6	-3.11	-48.6	0.67	-48.6	-2.26	-48.6	-3.07	-48.6	0.12	-48.6	-2.24	-48.6	-3.16	-48.6	0.58	-48.6	-0.53	-48.6	-1.72	-48.6	1.88	-48.6	-1.37	-48.6	2.97	-48.6	2.68	-48.6	1.94	-48.6	1.57	-48.6	-1.01	-48.6	-7.02	-48.6	-6.24	-48.6	-2.24	-48.6	-3.71	-48.6	-4.92	-48.6	1.65
-47.7	-2.85	-47.7	-1.51	-47.7	-2.5	-47.7	-0.81	-47.7	-0.93	-47.7	-3.41	-47.7	-1.62	-47.7	-1.11	-47.7	-0.43	-47.7	-0.71	-47.7	0.28	-47.7	0.72	-47.7	0.78	-47.7	-0.21	-47.7	4.38	-47.7	2.56	-47.7	1.86	-47.7	0.68	-47.7	-3.23	-47.7	-6.19	-47.7	-4.07	-47.7	-1.63	-47.7	-3.83	-47.7	-7.17	-47.7	-0.53
-46.8	-0.62	-46.8	-2.53	-46.8	-1.96	-46.8	0.67	-46.8	-0.17	-46.8	-2.29	-46.8	0.25	-46.8	-0.08	-46.8	-3.24	-46.8	3.21	-46.8	-1.41	-46.8	-0.46	-46.8	1.58	-46.8	3.84	-46.8	1.23	-46.8	5.69	-46.8	1.98	-46.8	1.99	-46.8	-3.3	-46.8	-3.41	-46.8	-6.23	-46.8	-4.05	-46.8	-5.64	-46.8	-4.81	-46.8	-1.53
-45.9	-1.42	-45.9	-3.08	-45.9	-2.45	-45.9	2.05	-45.9	-4.27	-45.9	-1.16	-45.9	-3.7	-45.9	-0.31	-45.9	-2.5	-45.9	1.83	-45.9	-0.81	-45.9	0.69	-45.9	-0.57	-45.9	0.22	-45.9	0.06	-45.9	6.48	-45.9	2.81	-45.9	1.94	-45.9	-2.71	-45.9	-4.28	-45.9	-5.73	-45.9	-0.47	-45.9	-4.54	-45.9	-6.11	-45.9	0.65
-45	-2.23	-45	-3.15	-45	-1.86	-45	0.99	-45	0.69	-45	-0.58	-45	0.91	-45	-2.38	-45	-4.25	-45	-0.24	-45	2.22	-45	-0.68	-45	1.4	-45	1.08	-45	1.98	-45	3.38	-45	1.7	-45	0.97	-45	-4.62	-45	-5.64	-45	-5.11	-45	-1.88	-45	-6.4	-45	-5.18	-45	-2.21
-44.1	0.82	-44.1	-1.16	-44.1	-2.34	-44.1	-1.47	-44.1	-1.66	-44.1	-2.52	-44.1	4.45	-44.1	-1.64	-44.1	-4.82	-44.1	-1.39	-44.1	-2.12	-44.1	0.02	-44.1	3.27	-44.1	0.82	-44.1	-0.97	-44.1	1.6	-44.1	-1.81	-44.1	1.86	-44.1	-1.87	-44.1	-4.55	-44.1	-4.68	-44.1	-4.05	-44.1	-3.25	-44.1	-5.28	-44.1	2.15
-43.2	-2.02	-43.2	-1.94	-43.2	-3.67	-43.2	0.24	-43.2	-2.77	-43.2	-2.47	-43.2	-1.84	-43.2	-0.56	-43.2	-3.05	-43.2	-0.39	-43.2	0.86	-43.2	-0.65	-43.2	1.45	-43.2	1.76	-43.2	2.89	-43.2	1.8	-43.2	1.54	-43.2	2.28	-43.2	-2.78	-43.2	-3.38	-43.2	-6.53	-43.2	-2.96	-43.2	-4.35	-43.2	-6.13	-43.2	1.31
-42.3	-1.08	-42.3	-3.11	-42.3	-2.89	-42.3	-1.33	-42.3	-0.56	-42.3	-2.79	-42.3	-0.54	-42.3	-1.58	-42.3	-2.42	-42.3	-0.11	-42.3	0.1	-42.3	-1.67	-42.3	-1.16	-42.3	-1.85	-42.3	2.6	-42.3	1.86	-42.3	3.6	-42.3	0.08	-42.3	-2.98	-42.3	-6.25	-42.3	-3.83	-42.3	-3.3	-42.3	0.07	-42.3	-6.8	-42.3	-1.32
-41.4	0.22	-41.4	-1.69	-41.4	-1.42	-41.4	0.64	-41.4	-4.23	-41.4	0.19	-41.4	1.88	-41.4	-2.02	-41.4	-2.76	-41.4	-0.84	-41.4	-1.61	-41.4	0.39	-41.4	1.13	-41.4	-0.19	-41.4	1.93	-41.4	2.5	-41.4	-0.51	-41.4	-0.08	-41.4	-1.07	-41.4	-3.81	-41.4	-5.55	-41.4	-1.26	-41.4	-5.18	-41.4	-4.09	-41.4	-0.57
-40.5	-1.35	-40.5	-1.63	-40.5	-3.01	-40.5	-2.67	-40.5	-1.45	-40.5	0.16	-40.5	-0.22	-40.5	-0.2	-40.5	-4.24	-40.5	1.27	-40.5	-0.02	-40.5	-0.38	-40.5	1.83	-40.5	2.28	-40.5	-1.26	-40.5	2.89	-40.5	1.27	-40.5	0.66	-40.5	-2.29	-40.5	-4.49	-40.5	-6.19	-40.5	-1.66	-40.5	-4.78	-40.5	-4.93	-40.5	-0.08
-39.6	-3.18	-39.6	-2.82	-39.6	-1.67	-39.6	-2.17	-39.6	-4.13	-39.6	-1.34	-39.6	-1.57	-39.6	-1.9	-39.6	-2.42	-39.6	0.21	-39.6	0.02	-39.6	-0.22	-39.6	0.22	-39.6	-0.04	-39.6	0.46	-39.6	0.95	-39.6	1.86	-39.6	0.06	-39.6	-0.83	-39.6	-3.46	-39.6	-6.35	-39.6	-4.7	-39.6	-3.71	-39.6	-6.39	-39.6	-0.5
-38.7	-1.31	-38.7	-0.04	-38.7	-3.68	-38.7	-1.62	-38.7	-0.42	-38.7	-1.81	-38.7	-1.74	-38.7	-0.53	-38.7	-4.6	-38.7	-0.13	-38.7	-1.04	-38.7	0.3	-38.7	2.53	-38.7	0.73	-38.7	-0.45	-38.7	4.6	-38.7	-1.27	-38.7	1.44	-38.7	-1.7	-38.7	-3.41	-38.7	-4.75	-38.7	-4.1	-38.7	-3.23	-38.7	-6.66	-38.7	-0.37
-37.8	2.24	-37.8	-2.75	-37.8	-1.09	-37.8	0.12	-37.8	-1.29	-37.8	-3.71	-37.8	2.43	-37.8	-0.95	-37.8	-1.45	-37.8	0.12	-37.8	-1.1	-37.8	-0.65	-37.8	1.39	-37.8	-0.38	-37.8	0.44	-37.8	2.9	-37.8	-0.61	-37.8	2.02	-37.8	-2.34	-37.8	-3.38	-37.8	-4.5	-37.8	-0.36	-37.8	-4.44	-37.8	-6.53	-37.8	2.69
-36.9	-0.48	-36.9	-1.67	-36.9	-4.16	-36.9	-0.83	-36.9	0.46	-36.9	0.4	-36.9	-0.93	-36.9	-0.63	-36.9	-6.59	-36.9	-0.36	-36.9	-2.05	-36.9	2.11	-36.9	0.52	-36.9	0.45	-36.9	-1.77	-36.9	3.12	-36.9	-1.33	-36.9	2.65	-36.9	-2.53	-36.9	-4.69	-36.9	-5.76	-36.9	-1.67	-36.9	-5.46	-36.9	-4.2	-36.9	0.09
-36	0.22	-36	-1.82	-36	-0.39	-36	-1.91	-36	-0.49	-36	-0.57	-36	-0.43	-36	-2.17	-36	-2.89	-36	-1.93	-36	1.39	-36	1.82	-36	-0.27	-36	-1.14	-36	0.7	-36	1.32	-36	1.26	-36	2.51	-36	-0.13	-36	-4.07	-36	-3.11	-36	-1.2	-36	-3.68	-36	-3.9	-36	-0.46
-35.1	-2.63	-35.1	-2.56	-35.1	-1.52	-35.1	-0.84	-35.1	-0.75	-35.1	-2.57	-35.1	-2.94	-35.1	-0.45	-35.1	-4.91	-35.1	0.62	-35.1	-1.36	-35.1	-0.83	-35.1	-1.55	-35.1	1.41	-35.1	-1.22	-35.1	1.69	-35.1	0.11	-35.1	1.64	-35.1	-3.94	-35.1	-4.6	-35.1	-2.01	-35.1	-2.35	-35.1	-3.24	-35.1	-3.57	-35.1	0.5
-34.2	-1.19	-34.2	-3.65	-34.2	-2.87	-34.2	3.45	-34.2	0.94	-34.2	-3.39	-34.2	1.39	-34.2	0.04	-34.2	-3.36	-34.2	0.48	-34.2	3.66	-34.2	-0.29	-34.2	1.22	-34.2	-2.11	-34.2	-0.26	-34.2	1.63	-34.2	2.95	-34.2	-0.83	-34.2	-1.64	-34.2	-4.41	-34.2	-6.55	-34.2	-0.86	-34.2	-2.2	-34.2	-3.52	-34.2	-0.08
-33.3	-1.74	-33.3	-1.78	-33.3	-0.25	-33.3	-3.34	-33.3	0.22	-33.3	-1.74	-33.3	0.84	-33.3	-0.05	-33.3	-3.78	-33.3	0.61	-33.3	0.3	-33.3	-0.69	-33.3	1.89	-33.3	-0.27	-33.3	1.72	-33.3	0.12	-33.3	0	-33.3	0.74	-33.3	-2.23	-33.3	-3.95	-33.3	-4.64	-33.3	-1.83	-33.3	-2.67	-33.3	-4.09	-33.3	-0.44
-32.4	-0.71	-32.4	-0.16	-32.4	-1.84	-32.4	2.67	-32.4	-1.45	-32.4	2.47	-32.4	0.04	-32.4	0.13	-32.4	-2.64	-32.4	-1.08	-32.4	-0.58	-32.4	1.08	-32.4	0.1	-32.4	1.19	-32.4	0.72	-32.4	0.29	-32.4	2.84	-32.4	1.18	-32.4	-1.81	-32.4	-3.92	-32.4	-2.32	-32.4	-1.78	-32.4	-3.48	-32.4	-3.83	-32.4	0.52
-31.5	0.05	-31.5	-1.1	-31.5	-2.75	-31.5	-0.09	-31.5	0.34	-31.5	-2.76	-31.5	-0.1	-31.5	1.03	-31.5	-0.47	-31.5	0.12	-31.5	0.38	-31.5	-0.94	-31.5	0.13	-31.5	2.39	-31.5	3.11	-31.5	-0.78	-31.5	1.86	-31.5	0.44	-31.5	-1.8	-31.5	-4.07	-31.5	-3.89	-31.5	-2.55	-31.5	-2.77	-31.5	-3.25	-31.5	-1.2
-30.6	-0.14	-30.6	-0.18	-30.6	-3.46	-30.6	-2.11	-30.6	-1.43	-30.6	-2.09	-30.6	2.59	-30.6	-0.37	-30.6	-2.35	-30.6	-0.53	-30.6	0.8	-30.6	1.51	-30.6	3.94	-30.6	0.8	-30.6	2.47	-30.6	1.15	-30.6	1.53	-30.6	3.74	-30.6	-0.86	-30.6	-0.97	-30.6	-2.24	-30.6	-2.49	-30.6	-2.43	-30.6	-2.76	-30.6	0.43
-29.7	-0.31	-29.7	-0.78	-29.7	-2.4	-29.7	1.49	-29.7	-1.75	-29.7	0.2	-29.7	0.85	-29.7	0.58	-29.7	-2.25	-29.7	1.12	-29.7	0.5	-29.7	-0.08	-29.7	0.42	-29.7	0.4	-29.7	1	-29.7	2.56	-29.7	2.87	-29.7	3.63	-29.7	-2.79	-29.7	-2.57	-29.7	-3.07	-29.7	-3.59	-29.7	-3.58	-29.7	-1.34	-29.7	-1.71
-28.8	-0.29	-28.8	-2.52	-28.8	-0.82	-28.8	-0.21	-28.8	-1.08	-28.8	-0.83	-28.8	-1.41	-28.8	0.79	-28.8	-1.59	-28.8	-0.06	-28.8	-0.59	-28.8	0.5	-28.8	-0.88	-28.8	1.13	-28.8	0.08	-28.8	3.33	-28.8	1.46	-28.8	1.98	-28.8	-1.31	-28.8	-1.93	-28.8	-3.18	-28.8	-0.66	-28.8	-1.61	-28.8	-3.1	-28.8	2.3
-27.9	-1.87	-27.9	-2.55	-27.9	-2.72	-27.9	0.49	-27.9	-0.06	-27.9	-1.84	-27.9	-1.34	-27.9	1.36	-27.9	-0.34	-27.9	-1.25	-27.9	-0.16	-27.9	0.67	-27.9	0.97	-27.9	0.34	-27.9	2.24	-27.9	2.14	-27.9	-0.83	-27.9	2.59	-27.9	-2.35	-27.9	-2.87	-27.9	-1.87	-27.9	-4.07	-27.9	-4.78	-27.9	-3.13	-27.9	-0.55
-27	1.29	-27	0.02	-27	-0.9	-27	-2.06	-27	-1.27	-27	-4.51	-27	-0.07	-27	1.44	-27	-0.96	-27	-2.56	-27	-0.47	-27	-1.36	-27	0.33	-27	-0.56	-27	1.14	-27	-1.52	-27	0.4	-27	0.59	-27	-0.7	-27	-3.08	-27	-1.36	-27	-2.58	-27	-2.3	-27	-5.06	-27	1.3
-26.1	0.46	-26.1	-1.36	-26.1	-1.08	-26.1	0.3	-26.1	0.57	-26.1	0.28	-26.1	0.2	-26.1	-1.25	-26.1	-0.75	-26.1	-0.8	-26.1	0.49	-26.1	-0.54	-26.1	0.88	-26.1	0.64	-26.1	0.31	-26.1	0.04	-26.1	1.7	-26.1	1.43	-26.1	-2.98	-26.1	-3.49	-26.1	-3.27	-26.1	-0.81	-26.1	-1.63	-26.1	-4.18	-26.1	1.07
-25.2	0.3	-25.2	-1.76	-25.2	-0.07	-25.2	1.01	-25.2	1.15	-25.2	1.1	-25.2	0.17	-25.2	0.32	-25.2	-3.31	-25.2	-0.66	-25.2	-0.02	-25.2	0.04	-25.2	0.54	-25.2	1.65	-25.2	0.66	-25.2	2.69	-25.2	0.99	-25.2	-0.68	-25.2	0.24	-25.2	-0.76	-25.2	-1.6	-25.2	0	-25.2	-3.5	-25.2	-2.17	-25.2	1.92
-24.3	-1.71	-24.3	-0.94	-24.3	-0.99	-24.3	0.91	-24.3	-2.03	-24.3	-2.67	-24.3	0.78	-24.3	2.41	-24.3	-2.57	-24.3	-0.15	-24.3	-1.42	-24.3	1.41	-24.3	2.63	-24.3	1.19	-24.3	0.02	-24.3	2.01	-24.3	0.64	-24.3	0.33	-24.3	-0.42	-24.3	-1.52	-24.3	-2.48	-24.3	-0.34	-24.3	-3.64	-24.3	-4.93	-24.3	2.62
-23.4	-2.73	-23.4	-2.21	-23.4	-1.26	-23.4	0.59	-23.4	-0.56	-23.4	0.11	-23.4	-0.47	-23.4	-0.92	-23.4	-3.83	-23.4	-0.03	-23.4	0.8	-23.4	-1.43	-23.4	1.3	-23.4	0.26	-23.4	1.45	-23.4	1.39	-23.4	-0.1	-23.4	0.68	-23.4	-0.07	-23.4	-3.53	-23.4	-2.35	-23.4	-2.63	-23.4	-2.56	-23.4	-2.16	-23.4	1.49
-22.5	-1.53	-22.5	-0.81	-22.5	0.29	-22.5	1.93	-22.5	-0.43	-22.5	-2.41	-22.5	-0.93	-22.5	0.05	-22.5	-2.43	-22.5	0.93	-22.5	1.95	-22.5	0.36	-22.5	-0.87	-22.5	-0.64	-22.5	-0.02	-22.5	1.36	-22.5	0.95	-22.5	1.58	-22.5	-0.81	-22.5	-2.43	-22.5	-0.29	-22.5	-1.57	-22.5	-3.38	-22.5	-2.41	-22.5	3.6
-21.6	-1.59	-21.6	-1.82	-21.6	-0.43	-21.6	0.17	-21.6	3.24	-21.6	0.14	-21.6	-0.02	-21.6	-1.14	-21.6	-2.54	-21.6	0.17	-21.6	4.01	-21.6	0.49	-21.6	1.46	-21.6	0.96	-21.6	1.1	-21.6	2.68	-21.6	0.89	-21.6	-0.11	-21.6	-0.35	-21.6	-0.2	-21.6	-2.07	-21.6	0.27	-21.6	-3.17	-21.6	-3.48	-21.6	-0.27
-20.7	0.57	-20.7	-0.62	-20.7	-0.44	-20.7	0.56	-20.7	1.45	-20.7	1.62	-20.7	0.32	-20.7	-0.23	-20.7	-1.92	-20.7	0.7	-20.7	0.35	-20.7	-1.99	-20.7	0.53	-20.7	0.59	-20.7	-1.7	-20.7	2.27	-20.7	0.46	-20.7	-0.16	-20.7	-0.31	-20.7	-2.3	-20.7	-4.1	-20.7	-0.3	-20.7	-1.33	-20.7	-3.98	-20.7	1.09
-19.8	0.92	-19.8	-4.46	-19.8	-2.1	-19.8	3.84	-19.8	-0.98	-19.8	-1.58	-19.8	1.07	-19.8	-2.03	-19.8	0.53	-19.8	0.64	-19.8	1.22	-19.8	-0.43	-19.8	-1.42	-19.8	0.09	-19.8	2.63	-19.8	2.68	-19.8	1.06	-19.8	0.55	-19.8	-0.27	-19.8	-2.07	-19.8	-0.97	-19.8	0.33	-19.8	-0.96	-19.8	-4.25	-19.8	2.43
-18.9	0.41	-18.9	-0.58	-18.9	0.61	-18.9	1.1	-18.9	-0.75	-18.9	-2.03	-18.9	1.23	-18.9	-0.49	-18.9	0.07	-18.9	0.65	-18.9	-0.45	-18.9	-0.64	-18.9	0.72	-18.9	-0.91	-18.9	0.08	-18.9	-0.25	-18.9	1.74	-18.9	-0.1	-18.9	-1.33	-18.9	-2.05	-18.9	-2.35	-18.9	-0.68	-18.9	-3.76	-18.9	-4.36	-18.9	-0.62
-18	-0.42	-18	2.68	-18	-0.93	-18	-1.68	-18	-1.14	-18	-1.04	-18	0.68	-18	3.04	-18	-3.46	-18	0.52	-18	-1.39	-18	1.91	-18	1.6	-18	0.31	-18	0.49	-18	1.08	-18	1.81	-18	2.38	-18	0.64	-18	-1.67	-18	-2.4	-18	-2.13	-18	-0.06	-18	-1.12	-18	-1.13
-17.1	-0.88	-17.1	-3.53	-17.1	-1.85	-17.1	0.01	-17.1	1.43	-17.1	-0.61	-17.1	-1.6	-17.1	-2.03	-17.1	-1.54	-17.1	-1.81	-17.1	2.1	-17.1	2.35	-17.1	0.03	-17.1	-3.08	-17.1	1.27	-17.1	2.08	-17.1	0.17	-17.1	4.23	-17.1	-2.95	-17.1	-2.7	-17.1	-2.27	-17.1	-0.32	-17.1	-2.26	-17.1	-1.4	-17.1	-0.66
-16.2	-0.24	-16.2	-2.57	-16.2	0.27	-16.2	-0.56	-16.2	-1.37	-16.2	-1.19	-16.2	-0.75	-16.2	-0.45	-16.2	-0.03	-16.2	0.94	-16.2	-0.32	-16.2	-1.22	-16.2	0.15	-16.2	0.04	-16.2	-0.37	-16.2	-0.01	-16.2	2.05	-16.2	-0.15	-16.2	-1.09	-16.2	-1.58	-16.2	-1.9	-16.2	-1.31	-16.2	-3.03	-16.2	-2.62	-16.2	0.45
-15.3	1.14	-15.3	-2.89	-15.3	-1.14	-15.3	-1.67	-15.3	-1.16	-15.3	1.62	-15.3	2.61	-15.3	-1.32	-15.3	-1.82	-15.3	1.61	-15.3	-0.82	-15.3	2.2	-15.3	1.62	-15.3	0.18	-15.3	1.22	-15.3	0.75	-15.3	0.49	-15.3	0.63	-15.3	-1.27	-15.3	0.97	-15.3	0.75	-15.3	-2.74	-15.3	-2.68	-15.3	-1.66	-15.3	2.11
-14.4	-0.57	-14.4	-3.98	-14.4	1.5	-14.4	0.88	-14.4	-0.58	-14.4	-0.88	-14.4	0.35	-14.4	-3.02	-14.4	-1.03	-14.4	2.67	-14.4	1.34	-14.4	-0.75	-14.4	0.01	-14.4	-4.14	-14.4	3.83	-14.4	0.88	-14.4	0.59	-14.4	-1.53	-14.4	-0.35	-14.4	-2.15	-14.4	-0.3	-14.4	-3.01	-14.4	-2.96	-14.4	-0.7	-14.4	2.57
-13.5	0.04	-13.5	-1.05	-13.5	0.08	-13.5	2.25	-13.5	1.35	-13.5	1.8	-13.5	-0.11	-13.5	0.5	-13.5	-1.68	-13.5	-2.11	-13.5	3.32	-13.5	-0.07	-13.5	-0.48	-13.5	2.42	-13.5	2.45	-13.5	0.95	-13.5	1.78	-13.5	1.33	-13.5	0.85	-13.5	1.65	-13.5	-1.09	-13.5	-1.84	-13.5	-2.68	-13.5	-3.02	-13.5	0.95
-12.6	-2.18	-12.6	-2.95	-12.6	-0.77	-12.6	-0.17	-12.6	1.24	-12.6	-0.03	-12.6	-0.54	-12.6	1.39	-12.6	-1.73	-12.6	-1.85	-12.6	0.7	-12.6	2.22	-12.6	-1.22	-12.6	-0.91	-12.6	2.14	-12.6	-0.91	-12.6	0.85	-12.6	0.55	-12.6	0.57	-12.6	-3.44	-12.6	-1.85	-12.6	-0.04	-12.6	-2.92	-12.6	-1.69	-12.6	1.41
-11.7	0.8	-11.7	1.57	-11.7	-2.47	-11.7	-1.25	-11.7	-0.49	-11.7	-0.89	-11.7	-1.13	-11.7	0.63	-11.7	-1.26	-11.7	-2.59	-11.7	-2.03	-11.7	1.67	-11.7	-0.02	-11.7	-0.71	-11.7	2.99	-11.7	-0.67	-11.7	1.5	-11.7	2.95	-11.7	-1.74	-11.7	0.9	-11.7	0.63	-11.7	-2.74	-11.7	0.68	-11.7	0.16	-11.7	-2.32
-10.8	0.66	-10.8	-0.33	-10.8	-1	-10.8	0.98	-10.8	-1.13	-10.8	-3.18	-10.8	1.32	-10.8	0.6	-10.8	-2.2	-10.8	1.05	-10.8	0.38	-10.8	1.31	-10.8	-0.27	-10.8	-1	-10.8	1.11	-10.8	3.49	-10.8	-0.22	-10.8	-2.08	-10.8	0.36	-10.8	-0.05	-10.8	-1.06	-10.8	-0.69	-10.8	-0.91	-10.8	-3.92	-10.8	1.55
-9.9	0.04	-9.9	-2.81	-9.9	0.52	-9.9	-0.88	-9.9	0.39	-9.9	-1.17	-9.9	-1.24	-9.9	-0.26	-9.9	-1.29	-9.9	0.14	-9.9	3.11	-9.9	-1.51	-9.9	-0.14	-9.9	0.95	-9.9	0.7	-9.9	0.91	-9.9	1.15	-9.9	-0.89	-9.9	-0.33	-9.9	0.28	-9.9	-0.67	-9.9	-1.67	-9.9	-1.32	-9.9	0.99	-9.9	-0.49
-9	0.06	-9	-0.66	-9	-1.4	-9	0.81	-9	-2.2	-9	0.56	-9	0.15	-9	-0.63	-9	-3.98	-9	-1.39	-9	-2.19	-9	-1.09	-9	-1.6	-9	-0.94	-9	-0.58	-9	-1.45	-9	0.27	-9	-2.83	-9	-1.08	-9	-1.73	-9	-0.13	-9	0.7	-9	0.4	-9	-2.82	-9	2.34
-8.1	-0.21	-8.1	-1.25	-8.1	0.93	-8.1	-0.64	-8.1	0.13	-8.1	0.97	-8.1	0.55	-8.1	-0.33	-8.1	0.48	-8.1	-1.38	-8.1	-0.78	-8.1	-0.31	-8.1	0.65	-8.1	0.36	-8.1	-0.71	-8.1	2	-8.1	-1.3	-8.1	0	-8.1	1.52	-8.1	1.38	-8.1	0.02	-8.1	0.24	-8.1	-1.82	-8.1	0.49	-8.1	0.62
-7.2	1.43	-7.2	-0.38	-7.2	1.71	-7.2	1.32	-7.2	0.11	-7.2	0.83	-7.2	0.84	-7.2	1.19	-7.2	-0.41	-7.2	1.36	-7.2	0.32	-7.2	1.96	-7.2	1.71	-7.2	-1.49	-7.2	-0.47	-7.2	0.06	-7.2	-0.57	-7.2	1.12	-7.2	2.4	-7.2	-1.23	-7.2	-0.71	-7.2	0.26	-7.2	-2.35	-7.2	-1.27	-7.2	1.47
-6.3	-0.59	-6.3	0.27	-6.3	0.65	-6.3	1.3	-6.3	0.42	-6.3	-0.96	-6.3	0.46	-6.3	0.82	-6.3	-0.79	-6.3	-0.28	-6.3	1.63	-6.3	-1.59	-6.3	-1.04	-6.3	0.26	-6.3	2.26	-6.3	1.5	-6.3	2.2	-6.3	2.13	-6.3	-0.26	-6.3	0.64	-6.3	-0.14	-6.3	0.36	-6.3	-0.71	-6.3	1.51	-6.3	0.58
-5.4	-1.72	-5.4	1.18	-5.4	-0.53	-5.4	-2.09	-5.4	-0.04	-5.4	-0.5	-5.4	0.33	-5.4	0.48	-5.4	-3.1	-5.4	-1.64	-5.4	-0.07	-5.4	0.95	-5.4	1.34	-5.4	2.05	-5.4	0.44	-5.4	-1.92	-5.4	0.67	-5.4	0.57	-5.4	1.78	-5.4	-1.12	-5.4	1.2	-5.4	-3.2	-5.4	-0.09	-5.4	-0.46	-5.4	1.23
-4.5	-0.51	-4.5	-1.05	-4.5	-0.25	-4.5	0.37	-4.5	0.23	-4.5	0.99	-4.5	-0.16	-4.5	-0.83	-4.5	0.39	-4.5	-2.61	-4.5	-0.14	-4.5	1.21	-4.5	-0.55	-4.5	-1.89	-4.5	0.91	-4.5	-3	-4.5	1.21	-4.5	1.24	-4.5	-1.09	-4.5	1.6	-4.5	0.02	-4.5	-1.52	-4.5	1.75	-4.5	0.83	-4.5	0.55
-3.6	-0.78	-3.6	-4.63	-3.6	-2.32	-3.6	-0.59	-3.6	-2.17	-3.6	0.96	-3.6	0.32	-3.6	-0.93	-3.6	-2.19	-3.6	0.35	-3.6	-0.55	-3.6	-0.93	-3.6	0.2	-3.6	-0.02	-3.6	-0.91	-3.6	1.33	-3.6	1.93	-3.6	-2.61	-3.6	0.59	-3.6	-0.1	-3.6	2.16	-3.6	-0.84	-3.6	-1.57	-3.6	-0.6	-3.6	1.83
-2.7	2.63	-2.7	1.3	-2.7	-0.71	-2.7	-1.04	-2.7	0.92	-2.7	0.49	-2.7	0.92	-2.7	1.83	-2.7	0.19	-2.7	-1.9	-2.7	1.67	-2.7	0.57	-2.7	-0.44	-2.7	0.91	-2.7	3.35	-2.7	0.03	-2.7	-0.33	-2.7	-1.41	-2.7	1.88	-2.7	-0.51	-2.7	2.02	-2.7	1.83	-2.7	0.49	-2.7	-1.86	-2.7	-1.14
-1.8	0.07	-1.8	-1.24	-1.8	-0.05	-1.8	2.05	-1.8	0.46	-1.8	0.5	-1.8	0.48	-1.8	-2.05	-1.8	3.46	-1.8	0	-1.8	-0.36	-1.8	-0.39	-1.8	-1.99	-1.8	-3	-1.8	1.31	-1.8	0.3	-1.8	-1.49	-1.8	1.23	-1.8	-1.03	-1.8	-2.08	-1.8	0.81	-1.8	-0.56	-1.8	1.3	-1.8	0	-1.8	1.06
-0.9	-1.81	-0.9	1.35	-0.9	-2.17	-0.9	0.01	-0.9	0.25	-0.9	2.15	-0.9	-1.39	-0.9	1.22	-0.9	-0.31	-0.9	-0.41	-0.9	0.15	-0.9	2.16	-0.9	-2.11	-0.9	0.21	-0.9	0.49	-0.9	-1.29	-0.9	0.73	-0.9	2.35	-0.9	-0.81	-0.9	1.82	-0.9	0.4	-0.9	-3.3	-0.9	1.44	-0.9	1.39	-0.9	0.14
0	-2.76	0	-1.15	0	2.64	0	1.91	0	-0.15	0	0.05	0	0.25	0	1.51	0	0.41	0	-1.97	0	1.02	0	-1.15	0	-0.42	0	-0.88	0	0.52	0	-1.01	0	0.13	0	-0.38	0	-0.08	0	3.02	0	0.53	0	1.67	0	0.14	0	-1.26	0	-1.1
0.9	1.86	0.9	0.35	0.9	-0.23	0.9	0.94	0.9	1.74	0.9	0.59	0.9	-1.03	0.9	1.35	0.9	-1.16	0.9	-2.03	0.9	1.17	0.9	-0.16	0.9	-2.43	0.9	0.51	0.9	1.38	0.9	-0.52	0.9	-1.26	0.9	-0.39	0.9	0.75	0.9	1.41	0.9	2.78	0.9	-2.57	0.9	-0.65	0.9	0.62	0.9	-0.85
1.8	1.59	1.8	-1.33	1.8	0.15	1.8	-1.66	1.8	-0.17	1.8	-1.59	1.8	1.04	1.8	-0.66	1.8	-1.95	1.8	0.74	1.8	2.02	1.8	-0.74	1.8	0.01	1.8	-0.88	1.8	0.47	1.8	-1.44	1.8	2.03	1.8	1.23	1.8	0.22	1.8	0.2	1.8	2.25	1.8	-0.35	1.8	0.28	1.8	2.47	1.8	0.88
2.7	0.84	2.7	1.1	2.7	2.06	2.7	1.01	2.7	-1.36	2.7	0.89	2.7	-3.12	2.7	2.18	2.7	0.79	2.7	1.23	2.7	-0.52	2.7	2.06	2.7	-0.7	2.7	-0.81	2.7	3.11	2.7	1.26	2.7	-0.58	2.7	-0.31	2.7	-0.53	2.7	0.45	2.7	2.99	2.7	1.5	2.7	2.06	2.7	0.82	2.7	0.59
3.6	0.36	3.6	3	3.6	0.67	3.6	0.35	3.6	0.63	3.6	-0.6	3.6	0.91	3.6	5.8	3.6	0.32	3.6	-1.51	3.6	1.7	3.6	1.44	3.6	0.98	3.6	3.08	3.6	2.2	3.6	-1.19	3.6	3	3.6	1.86	3.6	0.08	3.6	2.11	3.6	3.15	3.6	0	3.6	1.26	3.6	3.09	3.6	0.44
4.5	-0.18	4.5	0.43	4.5	-1.78	4.5	-1.23	4.5	2.46	4.5	0.66	4.5	-0.25	4.5	1.15	4.5	-1.06	4.5	0.06	4.5	0.74	4.5	-1.83	4.5	0.52	4.5	-1.38	4.5	0.15	4.5	-0.57	4.5	0.74	4.5	-1.08	4.5	1.6	4.5	0.36	4.5	1.01	4.5	0.05	4.5	-0.06	4.5	0.29	4.5	1.55
5.4	-0.28	5.4	1.13	5.4	1.01	5.4	0.3	5.4	0.35	5.4	1.41	5.4	-3.07	5.4	1.58	5.4	2.11	5.4	-1.56	5.4	0.24	5.4	3.36	5.4	-0.61	5.4	1.69	5.4	2.3	5.4	-0.6	5.4	0.93	5.4	1.23	5.4	1.64	5.4	2.46	5.4	2.37	5.4	1.56	5.4	0.19	5.4	-0.01	5.4	1.85
6.3	0.86	6.3	-1.19	6.3	-0.39	6.3	1.2	6.3	1.69	6.3	0	6.3	-0.56	6.3	-0.54	6.3	1.74	6.3	0.88	6.3	1.7	6.3	1.94	6.3	0.24	6.3	-1.35	6.3	1.92	6.3	1.14	6.3	-0.03	6.3	2.65	6.3	2.53	6.3	1.31	6.3	1.26	6.3	0.11	6.3	0.49	6.3	2.45	6.3	1.63
7.2	2.03	7.2	-1.74	7.2	-0.76	7.2	0.6	7.2	-0.69	7.2	1.92	7.2	0.14	7.2	0.08	7.2	0.93	7.2	-0.92	7.2	1.15	7.2	-1.03	7.2	2.28	7.2	-1.23	7.2	5.23	7.2	2.22	7.2	2.06	7.2	-2.17	7.2	2.96	7.2	-0.21	7.2	3.97	7.2	3.15	7.2	1.28	7.2	-0.46	7.2	0.98
8.1	10.14	8.1	1.61	8.1	1.6	8.1	1.12	8.1	2.4	8.1	-0.72	8.1	3.11	8.1	0.67	8.1	-1.19	8.1	0.44	8.1	4.1	8.1	-0.02	8.1	4.56	8.1	-1.08	8.1	-0.2	8.1	1.18	8.1	-0.12	8.1	-0.5	8.1	1.72	8.1	1.96	8.1	0.67	8.1	-0.8	8.1	1.31	8.1	0.19	8.1	7.44
9	18.64	9	1.22	9	4.93	9	3.53	9	3.13	9	2.14	9	5.87	9	-0.68	9	-0.03	9	3.21	9	3.31	9	2.31	9	2.78	9	-1.03	9	-0.87	9	0.47	9	2.06	9	0.29	9	5.73	9	1.59	9	1.62	9	0.8	9	2.69	9	-1.68	9	15.93
9.9	24.62	9.9	3.06	9.9	4.48	9.9	6.05	9.9	0.09	9.9	-2	9.9	6.72	9.9	-0.59	9.9	0.99	9.9	0.89	9.9	2.66	9.9	-2.07	9.9	2.47	9.9	-3.16	9.9	1.41	9.9	-2.7	9.9	1.39	9.9	-0.21	9.9	5.83	9.9	2.05	9.9	2.23	9.9	2.35	9.9	2.37	9.9	0.28	9.9	17.42
10.8	27.73	10.8	8.05	10.8	6.38	10.8	3.94	10.8	3.29	10.8	-0.15	10.8	4.97	10.8	-1.57	10.8	0.57	10.8	2.46	10.8	1.92	10.8	-0.71	10.8	1.39	10.8	-5.38	10.8	-0.12	10.8	1.88	10.8	1.07	10.8	-1.95	10.8	5.27	10.8	2.06	10.8	1.68	10.8	3.39	10.8	1.5	10.8	0.31	10.8	16.23
11.7	29.99	11.7	9.68	11.7	6.88	11.7	4.76	11.7	1.04	11.7	0.1	11.7	5.12	11.7	0.74	11.7	-1.79	11.7	4.36	11.7	3.32	11.7	2.23	11.7	0.99	11.7	-2.23	11.7	-1.92	11.7	4.12	11.7	4.58	11.7	0.91	11.7	6.45	11.7	6.45	11.7	2.26	11.7	5.57	11.7	5.82	11.7	0.46	11.7	16.82
12.6	27.13	12.6	9.79	12.6	7.21	12.6	8.07	12.6	3.9	12.6	-1.33	12.6	2.6	12.6	1.83	12.6	-1.87	12.6	3.53	12.6	3.67	12.6	0	12.6	0.13	12.6	-4.09	12.6	-0.37	12.6	2.34	12.6	2.79	12.6	-2.73	12.6	7.3	12.6	5.86	12.6	1.72	12.6	3.83	12.6	4.41	12.6	1.11	12.6	19.13
13.5	29.25	13.5	9.36	13.5	6.74	13.5	6.95	13.5	2.79	13.5	1.35	13.5	5.08	13.5	0.68	13.5	-0.73	13.5	2.78	13.5	0.99	13.5	1.5	13.5	0.15	13.5	-5.74	13.5	-1.54	13.5	1.09	13.5	-0.17	13.5	-1.36	13.5	5.33	13.5	3.49	13.5	1.5	13.5	4.38	13.5	0.68	13.5	1.12	13.5	15.7
14.4	28.46	14.4	11.92	14.4	6.68	14.4	6.84	14.4	4.5	14.4	0.53	14.4	3.69	14.4	0.64	14.4	-2.05	14.4	3	14.4	4.96	14.4	-0.47	14.4	0.93	14.4	-4.36	14.4	-0.16	14.4	-0.99	14.4	2.58	14.4	-0.65	14.4	7.19	14.4	7.07	14.4	1.54	14.4	3.86	14.4	2.11	14.4	-1.12	14.4	18.14
15.3	26.48	15.3	10.59	15.3	5.13	15.3	7.83	15.3	4.38	15.3	0.03	15.3	3.67	15.3	-0.26	15.3	-2.59	15.3	4.52	15.3	1.08	15.3	-2.79	15.3	0.02	15.3	-6.02	15.3	-2.04	15.3	2.57	15.3	2.42	15.3	-5.84	15.3	7.68	15.3	6.09	15.3	1.4	15.3	4.31	15.3	6.12	15.3	2.31	15.3	15.39
16.2	31.72	16.2	11.07	16.2	6.23	16.2	7.81	16.2	2.84	16.2	1.3	16.2	7.17	16.2	1.55	16.2	1.36	16.2	4.14	16.2	3.02	16.2	0.01	16.2	0.55	16.2	-3.74	16.2	0.8	16.2	0.95	16.2	-0.56	16.2	-3.73	16.2	6.17	16.2	5.49	16.2	0.56	16.2	2.42	16.2	3.26	16.2	-0.23	16.2	16.56
17.1	29.76	17.1	10.84	17.1	8.19	17.1	5.68	17.1	6.85	17.1	-1.27	17.1	5.79	17.1	1.71	17.1	-2.23	17.1	5.6	17.1	4.56	17.1	-1	17.1	0.61	17.1	-4.54	17.1	-1.82	17.1	1.82	17.1	3.56	17.1	-0.7	17.1	4.61	17.1	6.44	17.1	2.1	17.1	5.74	17.1	4.51	17.1	1.03	17.1	17.04
18	30.2	18	12.64	18	4.61	18	7.31	18	3.74	18	-0.79	18	4.79	18	1.22	18	-2.05	18	3.44	18	3.83	18	-0.4	18	-0.86	18	-2.74	18	-1.56	18	2.2	18	1.79	18	-1.06	18	5.77	18	9.48	18	-0.16	18	5.6	18	1.7	18	3.01	18	17.49
18.9	32.7	18.9	10.78	18.9	3.5	18.9	8.7	18.9	3.85	18.9	-0.4	18.9	7	18.9	0.24	18.9	-4.83	18.9	5.79	18.9	3.37	18.9	-0.69	18.9	-1.17	18.9	-2.45	18.9	-1.64	18.9	4.04	18.9	1.66	18.9	-1.92	18.9	5.39	18.9	6.74	18.9	1.62	18.9	6.3	18.9	4.13	18.9	0.05	18.9	16.49
19.8	28.15	19.8	11.76	19.8	4.63	19.8	8.03	19.8	7.08	19.8	-1	19.8	3.08	19.8	0.42	19.8	-4.76	19.8	5.01	19.8	3.98	19.8	-0.48	19.8	1.09	19.8	-5.04	19.8	1.45	19.8	2.01	19.8	0.63	19.8	-2.62	19.8	7.18	19.8	8.99	19.8	1.63	19.8	6.14	19.8	4.61	19.8	-0.86	19.8	17.57
20.7	33.08	20.7	12.18	20.7	4.58	20.7	7.83	20.7	5.43	20.7	-0.09	20.7	5.78	20.7	0.67	20.7	-2.45	20.7	4.54	20.7	2.75	20.7	-1.48	20.7	-2.08	20.7	-4.73	20.7	-1.88	20.7	2.23	20.7	0.25	20.7	-0.98	20.7	7.65	20.7	4.37	20.7	1.28	20.7	3.98	20.7	3.69	20.7	2.76	20.7	16.74
21.6	29.35	21.6	10.56	21.6	4.08	21.6	5.75	21.6	3.31	21.6	1.03	21.6	4.54	21.6	2.47	21.6	-2.6	21.6	6.74	21.6	4.75	21.6	-0.34	21.6	0.41	21.6	-2.22	21.6	-0.19	21.6	4.47	21.6	-0.01	21.6	-4.26	21.6	10.45	21.6	6.71	21.6	2.52	21.6	5.24	21.6	4.66	21.6	-3.25	21.6	19.45
22.5	30.52	22.5	11.28	22.5	6.76	22.5	7.45	22.5	5.89	22.5	1.88	22.5	7.2	22.5	0.3	22.5	-1.66	22.5	4.71	22.5	3.16	22.5	1.22	22.5	2.2	22.5	-1.04	22.5	-0.97	22.5	1.05	22.5	4.07	22.5	-2.61	22.5	8.99	22.5	7.42	22.5	0.59	22.5	5.37	22.5	7.04	22.5	2.38	22.5	19.23
23.4	30.93	23.4	10.54	23.4	5.62	23.4	8.28	23.4	6.12	23.4	-0.89	23.4	7.34	23.4	3.35	23.4	-2.79	23.4	3.26	23.4	4.17	23.4	-0.75	23.4	1.36	23.4	-1.38	23.4	-3.36	23.4	0.48	23.4	3.15	23.4	-0.95	23.4	9.2	23.4	8.4	23.4	-0.49	23.4	4.35	23.4	4.85	23.4	1.23	23.4	16.87
24.3	30.24	24.3	9.98	24.3	4.38	24.3	6.85	24.3	3.87	24.3	-0.03	24.3	5.43	24.3	2.65	24.3	-1.04	24.3	5.32	24.3	4.8	24.3	0.5	24.3	1.37	24.3	-3.14	24.3	0.83	24.3	3.67	24.3	1.05	24.3	-3.51	24.3	8.45	24.3	6.3	24.3	-1.05	24.3	6.73	24.3	2.19	24.3	3.09	24.3	16.6
25.2	31.12	25.2	10.05	25.2	5.31	25.2	8.18	25.2	5.86	25.2	0.14	25.2	5.21	25.2	0.77	25.2	-2.49	25.2	4.51	25.2	5.27	25.2	0.79	25.2	0.03	25.2	-1.84	25.2	-3.5	25.2	1.48	25.2	2.09	25.2	-5.25	25.2	8.92	25.2	6.96	25.2	-2.19	25.2	2.7	25.2	3.93	25.2	-0.7	25.2	19.73
26.1	27.03	26.1	12.49	26.1	8.1	26.1	8.55	26.1	6.1	26.1	-0.12	26.1	5.65	26.1	2.93	26.1	-0.78	26.1	4.97	26.1	3.86	26.1	-1.2	26.1	1.07	26.1	-3.36	26.1	-0.85	26.1	5.01	26.1	4.59	26.1	-2.36	26.1	7.46	26.1	8.44	26.1	-1.85	26.1	5.19	26.1	4.03	26.1	2.45	26.1	16.61
27	32.51	27	10.13	27	1.75	27	6.81	27	6.87	27	0.09	27	6.31	27	0.53	27	-1.88	27	6.8	27	5.24	27	-3.96	27	0.98	27	-4.26	27	-1.09	27	2.63	27	0.83	27	-5.47	27	11.37	27	7.76	27	-1.22	27	3.85	27	5.23	27	3.22	27	19.77
27.9	32.76	27.9	12.48	27.9	5.01	27.9	6.3	27.9	6.03	27.9	-0.42	27.9	8.64	27.9	0.14	27.9	-1.04	27.9	5.54	27.9	2.89	27.9	1.59	27.9	0.92	27.9	-3.55	27.9	0.41	27.9	4.28	27.9	3.75	27.9	-1.99	27.9	8.42	27.9	4.74	27.9	-2.71	27.9	8.93	27.9	5	27.9	4.01	27.9	17.97
28.8	31.16	28.8	9.68	28.8	2.54	28.8	4.44	28.8	7.54	28.8	0.85	28.8	8.53	28.8	1.14	28.8	-2.11	28.8	4.16	28.8	4.87	28.8	2.19	28.8	-1.62	28.8	-2.1	28.8	-0.18	28.8	3	28.8	2.24	28.8	-3.63	28.8	7.03	28.8	7.45	28.8	-4.13	28.8	6.53	28.8	3.28	28.8	1.69	28.8	16.46
29.7	31.26	29.7	10.94	29.7	5.22	29.7	6.32	29.7	5.31	29.7	2.18	29.7	7.03	29.7	0.51	29.7	-2.85	29.7	5.98	29.7	4.96	29.7	-1.31	29.7	0.11	29.7	-5.1	29.7	-3.35	29.7	4.3	29.7	2.58	29.7	-4.6	29.7	11.2	29.7	7.04	29.7	-2.72	29.7	7.66	29.7	5.1	29.7	4.22	29.7	18.18
30.6	31.93	30.6	10.35	30.6	3.17	30.6	8.76	30.6	7.16	30.6	0.35	30.6	6.16	30.6	2.68	30.6	-4.91	30.6	5.65	30.6	5.77	30.6	0.75	30.6	-1.02	30.6	-2.89	30.6	-4.99	30.6	2.07	30.6	1.82	30.6	-2.47	30.6	6.64	30.6	8.97	30.6	-3.38	30.6	5.19	30.6	3.27	30.6	0.47	30.6	16.7
31.5	30.75	31.5	9.74	31.5	2.23	31.5	8.96	31.5	9.18	31.5	-0.62	31.5	6.54	31.5	-2.33	31.5	-4.59	31.5	8.36	31.5	4.28	31.5	-0.02	31.5	-1.84	31.5	-6.04	31.5	-1.41	31.5	3.18	31.5	2.04	31.5	-1.29	31.5	9.1	31.5	6.71	31.5	-3.72	31.5	5.3	31.5	6.49	31.5	3.83	31.5	18.4
32.4	30.79	32.4	12.75	32.4	5.16	32.4	11.31	32.4	8.24	32.4	0.27	32.4	4.99	32.4	1.2	32.4	-2.03	32.4	7.48	32.4	6.23	32.4	2.07	32.4	-1.36	32.4	-2.06	32.4	-1.38	32.4	4.74	32.4	3.15	32.4	-2.14	32.4	10.85	32.4	8.54	32.4	-3.06	32.4	7.41	32.4	4.29	32.4	3.88	32.4	20.24
33.3	29.74	33.3	11.64	33.3	3.96	33.3	6.69	33.3	11.13	33.3	0.73	33.3	4.13	33.3	0.97	33.3	-3.25	33.3	5.61	33.3	8.25	33.3	-0.05	33.3	-2.14	33.3	-3.98	33.3	-0.43	33.3	1.95	33.3	3.53	33.3	-4.48	33.3	9.13	33.3	7.82	33.3	-2.85	33.3	5.26	33.3	5.36	33.3	3.5	33.3	17.25
34.2	31.53	34.2	12.9	34.2	5.05	34.2	7.84	34.2	7.07	34.2	2.9	34.2	7.13	34.2	2.8	34.2	-2.78	34.2	5.99	34.2	3.58	34.2	0.61	34.2	-0.44	34.2	-1.99	34.2	-0.13	34.2	3.13	34.2	3.71	34.2	-4.28	34.2	9.02	34.2	6.78	34.2	-2.71	34.2	6	34.2	6.07	34.2	3.04	34.2	17.77
35.1	30.7	35.1	12.38	35.1	1.91	35.1	5.81	35.1	8.37	35.1	0.18	35.1	6.67	35.1	2.35	35.1	-3.34	35.1	6.08	35.1	6.61	35.1	0.88	35.1	-1.55	35.1	-3.01	35.1	-2.09	35.1	5.67	35.1	3.5	35.1	-0.67	35.1	10.31	35.1	6.91	35.1	-4.8	35.1	8.31	35.1	4.48	35.1	3.49	35.1	17.25
36	31.98	36	9.05	36	2.42	36	6.09	36	8.44	36	-1.74	36	6.2	36	1.06	36	-2.05	36	6.56	36	5.76	36	0.34	36	0.89	36	-3.57	36	-2.76	36	4.36	36	3.36	36	-4.08	36	9.12	36	8.16	36	-4.83	36	6.25	36	5.89	36	4.34	36	18.52
36.9	31.04	36.9	9.82	36.9	0.99	36.9	6.63	36.9	7.83	36.9	0.42	36.9	7.89	36.9	-0.68	36.9	-3.51	36.9	8.15	36.9	4.51	36.9	0.43	36.9	0.56	36.9	-3.98	36.9	0.64	36.9	5.89	36.9	2.15	36.9	-2.44	36.9	10.29	36.9	5.94	36.9	-6.33	36.9	5.21	36.9	6.25	36.9	3.46	36.9	20.13
37.8	32.41	37.8	10.21	37.8	5.5	37.8	9.16	37.8	8.92	37.8	1.12	37.8	8.45	37.8	-1.03	37.8	-0.99	37.8	7.14	37.8	7.31	37.8	0.78	37.8	1.09	37.8	-3.86	37.8	0.96	37.8	3.81	37.8	6.66	37.8	-4.25	37.8	8.97	37.8	7.29	37.8	-6.08	37.8	6.48	37.8	4.95	37.8	3.59	37.8	16.58
38.7	31.31	38.7	9.57	38.7	0.92	38.7	8.1	38.7	11.6	38.7	-0.67	38.7	7.95	38.7	1.66	38.7	-4.07	38.7	6.6	38.7	7.44	38.7	0.68	38.7	0.43	38.7	-3.38	38.7	1.25	38.7	4.02	38.7	3.38	38.7	-3.53	38.7	9.91	38.7	7.45	38.7	-4.36	38.7	7.18	38.7	6.21	38.7	2.75	38.7	17.98
39.6	29.62	39.6	10.71	39.6	0.34	39.6	5.31	39.6	9.05	39.6	0.32	39.6	7.8	39.6	0.09	39.6	-5.86	39.6	4.41	39.6	8.96	39.6	-0.29	39.6	0.41	39.6	-3.56	39.6	-1.26	39.6	5.06	39.6	4.13	39.6	-6.1	39.6	11.74	39.6	7.65	39.6	-6.39	39.6	6.91	39.6	5.33	39.6	3.34	39.6	19.08
40.5	28.81	40.5	11.48	40.5	1.31	40.5	7.95	40.5	10.58	40.5	0.65	40.5	7.45	40.5	2.89	40.5	-4.26	40.5	7.61	40.5	7.64	40.5	1.09	40.5	0.61	40.5	-1.98	40.5	-1.3	40.5	6.48	40.5	4.83	40.5	-5.13	40.5	12.36	40.5	7.35	40.5	-7.72	40.5	7.41	40.5	7.49	40.5	3.78	40.5	20.93
41.4	32.32	41.4	12.41	41.4	0.39	41.4	7.83	41.4	8.73	41.4	1.59	41.4	8.1	41.4	2.68	41.4	-4.23	41.4	9.09	41.4	6.38	41.4	-0.17	41.4	-0.4	41.4	-0.75	41.4	-3.82	41.4	5.68	41.4	4.37	41.4	-6.64	41.4	8.79	41.4	7.54	41.4	-7.57	41.4	6.24	41.4	4.46	41.4	2.92	41.4	17.66
42.3	32.32	42.3	12	42.3	2.49	42.3	8.09	42.3	8.13	42.3	-0.02	42.3	6.99	42.3	0.34	42.3	-5.49	42.3	6	42.3	3.38	42.3	-0.13	42.3	1.01	42.3	-3.81	42.3	-1.52	42.3	4.91	42.3	2.52	42.3	-5.97	42.3	10.68	42.3	8.99	42.3	-5.31	42.3	5.93	42.3	6.73	42.3	3.23	42.3	19.31
43.2	29.65	43.2	10.89	43.2	-0.89	43.2	6.77	43.2	10.66	43.2	2.69	43.2	5.81	43.2	2.4	43.2	-6.54	43.2	7.79	43.2	6.54	43.2	2.87	43.2	0.74	43.2	-5.33	43.2	-2.69	43.2	5.63	43.2	2.87	43.2	-2.32	43.2	9.08	43.2	7.01	43.2	-6.3	43.2	5.55	43.2	5.43	43.2	2.16	43.2	17.99
44.1	31.1	44.1	12.39	44.1	-1.61	44.1	9	44.1	7.86	44.1	-1.61	44.1	8.4	44.1	3.06	44.1	-6.44	44.1	6.8	44.1	6.3	44.1	0.12	44.1	0.34	44.1	-1.37	44.1	-1.92	44.1	4.27	44.1	3.24	44.1	-2.83	44.1	12.02	44.1	6.37	44.1	-9.64	44.1	6.29	44.1	6.32	44.1	4.46	44.1	20.2
45	29.63	45	9.74	45	3.43	45	8.54	45	11.86	45	2.3	45	9.53	45	0.48	45	-4.94	45	7.58	45	6.07	45	-1.21	45	1.23	45	-3.24	45	-2.7	45	4.81	45	2.44	45	-6.14	45	10.93	45	9	45	-9.24	45	6.01	45	6.22	45	5.81	45	19.31
45.9	33.71	45.9	11.1	45.9	-0.44	45.9	7.12	45.9	7.39	45.9	1.52	45.9	8.22	45.9	0.61	45.9	-7.59	45.9	6.08	45.9	6.96	45.9	2.93	45.9	-0.54	45.9	-4.13	45.9	-1.32	45.9	6.34	45.9	3.23	45.9	-3.92	45.9	10.52	45.9	9.22	45.9	-8.16	45.9	8.79	45.9	7.34	45.9	4.48	45.9	17.71
46.8	30.16	46.8	11.08	46.8	0.37	46.8	6.1	46.8	9.76	46.8	-0.77	46.8	7.06	46.8	1.04	46.8	-5.43	46.8	4.8	46.8	7.59	46.8	-0.1	46.8	-0.39	46.8	-5.65	46.8	-2.78	46.8	3.4	46.8	4.69	46.8	-5.1	46.8	10.4	46.8	8.55	46.8	-7.28	46.8	5.9	46.8	7.01	46.8	3	46.8	17.6
47.7	30.51	47.7	10.03	47.7	1.02	47.7	8.19	47.7	7.95	47.7	-1.6	47.7	7.86	47.7	0.98	47.7	-7.01	47.7	5.31	47.7	5.22	47.7	0.74	47.7	0.71	47.7	-2.62	47.7	-0.84	47.7	3.03	47.7	3.99	47.7	-4.84	47.7	10.08	47.7	6.81	47.7	-7.94	47.7	5.72	47.7	9.07	47.7	6	47.7	17.8
48.6	29.07	48.6	10.78	48.6	-0.81	48.6	5.27	48.6	8.02	48.6	-1.44	48.6	8.89	48.6	4.21	48.6	-7.26	48.6	4.72	48.6	4.55	48.6	-0.56	48.6	0.42	48.6	-3.47	48.6	-1.19	48.6	4.37	48.6	1.6	48.6	-6.13	48.6	8.9	48.6	5.83	48.6	-9.54	48.6	6.17	48.6	4.42	48.6	4.17	48.6	18.53
49.5	29.85	49.5	11.07	49.5	-3.59	49.5	8.1	49.5	9.58	49.5	1.79	49.5	7.51	49.5	0.93	49.5	-9.11	49.5	6.18	49.5	6.7	49.5	-0.33	49.5	2.9	49.5	-1.85	49.5	-1.38	49.5	4.64	49.5	4.69	49.5	-4.92	49.5	11.92	49.5	9.37	49.5	-8.96	49.5	7.92	49.5	5.95	49.5	5.02	49.5	16.86
50.4	32.26	50.4	11.8	50.4	-3.3	50.4	6.59	50.4	7.62	50.4	1.98	50.4	9.03	50.4	0.91	50.4	-7.25	50.4	3.21	50.4	5.87	50.4	2.4	50.4	-0.19	50.4	-3.33	50.4	-2.75	50.4	6.08	50.4	4.67	50.4	-3.66	50.4	7.49	50.4	9.14	50.4	-10.14	50.4	6.36	50.4	8.32	50.4	6.93	50.4	16.43
51.3	30.47	51.3	10.19	51.3	-4.26	51.3	5.49	51.3	9.12	51.3	1.94	51.3	8.28	51.3	1.69	51.3	-9.95	51.3	5.12	51.3	7.78	51.3	-1.28	51.3	-0.21	51.3	-2.58	51.3	-1.88	51.3	4.43	51.3	5.08	51.3	-8.03	51.3	10.04	51.3	7.59	51.3	-9.58	51.3	5.08	51.3	7.87	51.3	4.85	51.3	20.91
52.2	30.07	52.2	12.01	52.2	-4.82	52.2	6.49	52.2	13.16	52.2	1.47	52.2	9.53	52.2	0.22	52.2	-9.69	52.2	5.16	52.2	9.45	52.2	0.44	52.2	0.94	52.2	-2.18	52.2	-0.57	52.2	3.82	52.2	5.62	52.2	-3.42	52.2	11.05	52.2	8.43	52.2	-11.82	52.2	4.7	52.2	5.72	52.2	5.23	52.2	18.39
53.1	31.63	53.1	11.66	53.1	-6.22	53.1	4.3	53.1	9.48	53.1	0.29	53.1	9.06	53.1	1.33	53.1	-7.97	53.1	5.67	53.1	5.83	53.1	1.35	53.1	1.98	53.1	-3.03	53.1	0.59	53.1	5.75	53.1	3.37	53.1	-6.94	53.1	9.74	53.1	8	53.1	-9.12	53.1	8.7	53.1	7.39	53.1	3.91	53.1	16.2
54	29.86	54	10.85	54	-8.42	54	3.6	54	8.12	54	2.41	54	9.45	54	0.89	54	-8.76	54	4.87	54	8.25	54	2.63	54	1.99	54	-5.59	54	-0.65	54	4.14	54	3.35	54	-5.76	54	11.77	54	8.11	54	-10.96	54	4.14	54	4.3	54	5.06	54	19.17
54.9	30.65	54.9	9.68	54.9	-5.43	54.9	8.58	54.9	10.55	54.9	0.53	54.9	9.52	54.9	0.95	54.9	-8.62	54.9	5.21	54.9	9.54	54.9	1.39	54.9	-1.48	54.9	-5.05	54.9	-2.12	54.9	6.94	54.9	4.99	54.9	-3.37	54.9	10.37	54.9	10.27	54.9	-11.62	54.9	6.86	54.9	6.75	54.9	7.32	54.9	19.7
55.8	28.15	55.8	11.98	55.8	-7.12	55.8	5.15	55.8	8.21	55.8	0.18	55.8	7.18	55.8	1.63	55.8	-11.24	55.8	5.72	55.8	6.43	55.8	2.23	55.8	1.06	55.8	-3.43	55.8	-0.54	55.8	4.56	55.8	3.76	55.8	-2.06	55.8	9.9	55.8	10.47	55.8	-11.07	55.8	3.77	55.8	6.72	55.8	6.02	55.8	16.93
56.7	29.58	56.7	11.1	56.7	-7.47	56.7	5.03	56.7	7.13	56.7	1.74	56.7	8.57	56.7	0.62	56.7	-8.16	56.7	5.24	56.7	5.17	56.7	2.99	56.7	-1.9	56.7	-3.51	56.7	1.11	56.7	2.79	56.7	2.74	56.7	-5.52	56.7	11.4	56.7	10.83	56.7	-11.84	56.7	3.58	56.7	7.13	56.7	2.9	56.7	18.33
57.6	30.54	57.6	7.89	57.6	-7.21	57.6	5.29	57.6	10.46	57.6	3.05	57.6	7.68	57.6	0.02	57.6	-10.18	57.6	4.65	57.6	8.6	57.6	3.71	57.6	-1.26	57.6	-3.15	57.6	-1.15	57.6	4.24	57.6	2.83	57.6	-3.27	57.6	12.5	57.6	11.78	57.6	-12.55	57.6	6.84	57.6	4.75	57.6	7.94	57.6	21.96
58.5	31.93	58.5	11.86	58.5	-5.32	58.5	6.88	58.5	9.07	58.5	-0.94	58.5	11.94	58.5	3.6	58.5	-10.49	58.5	4.85	58.5	7.82	58.5	1.17	58.5	0.96	58.5	-1.31	58.5	-1.26	58.5	2.64	58.5	3.21	58.5	-5.01	58.5	12.02	58.5	12.52	58.5	-11.47	58.5	5.13	58.5	6.64	58.5	6.32	58.5	18.54
59.4	30.35	59.4	11.06	59.4	-8.7	59.4	3.65	59.4	10.96	59.4	0.93	59.4	9.93	59.4	0.68	59.4	-10.72	59.4	5.38	59.4	8.97	59.4	2.94	59.4	0.78	59.4	-3.44	59.4	-1.97	59.4	5.82	59.4	4.1	59.4	-8.93	59.4	13.92	59.4	10.39	59.4	-11.06	59.4	6.27	59.4	4.88	59.4	5.96	59.4	18.3
60.3	29.05	60.3	8.63	60.3	-6.13	60.3	1.7	60.3	9.62	60.3	1.1	60.3	8.92	60.3	1.63	60.3	-9.64	60.3	4.66	60.3	6.56	60.3	-0.3	60.3	-0.56	60.3	-2.46	60.3	-0.74	60.3	6.16	60.3	2.8	60.3	-6.2	60.3	12.3	60.3	10.31	60.3	-14.62	60.3	4.12	60.3	5.97	60.3	6.76	60.3	18.86
61.2	27.09	61.2	11.36	61.2	-9.51	61.2	5.61	61.2	10.49	61.2	2.16	61.2	7.43	61.2	-0.25	61.2	-10.86	61.2	6.12	61.2	6.49	61.2	2.09	61.2	0.03	61.2	-5.8	61.2	0.69	61.2	5.09	61.2	2.99	61.2	-5.71	61.2	12.58	61.2	12.2	61.2	-12.91	61.2	5.33	61.2	8.4	61.2	6.93	61.2	17.39
62.1	31.27	62.1	11.16	62.1	-10.96	62.1	3	62.1	10.41	62.1	1.51	62.1	9.35	62.1	3.33	62.1	-9.72	62.1	4.83	62.1	9.27	62.1	-0.59	62.1	-0.45	62.1	-1.63	62.1	-0.89	62.1	5.63	62.1	6.23	62.1	-8.34	62.1	12.31	62.1	8.56	62.1	-12.84	62.1	4.9	62.1	7.87	62.1	5.45	62.1	19.83
63	31.51	63	11.48	63	-11.92	63	6.79	63	9.03	63	4.95	63	9.11	63	1.55	63	-10.86	63	6.44	63	4.65	63	0.05	63	-0.19	63	-2.32	63	-0.01	63	5.62	63	1	63	-6.43	63	13.02	63	13.08	63	-11.55	63	5.46	63	6.1	63	8.85	63	20.44
63.9	29.24	63.9	11.82	63.9	-10.21	63.9	4.7	63.9	11.58	63.9	2.28	63.9	7.49	63.9	1.63	63.9	-13.69	63.9	6.44	63.9	8.31	63.9	1.64	63.9	-1.5	63.9	-3.65	63.9	-0.83	63.9	5.88	63.9	2.19	63.9	-4.01	63.9	12.95	63.9	13.09	63.9	-12.61	63.9	7.28	63.9	4.54	63.9	10.01	63.9	18.98
64.8	29.08	64.8	11.56	64.8	-11.18	64.8	4.3	64.8	9.93	64.8	2.18	64.8	5.65	64.8	4.26	64.8	-11.61	64.8	4.61	64.8	6.43	64.8	4.32	64.8	-0.89	64.8	-0.9	64.8	-1.08	64.8	1.87	64.8	3.85	64.8	-1.99	64.8	12.51	64.8	13.81	64.8	-13.9	64.8	4.46	64.8	6.27	64.8	10.22	64.8	17.06
65.7	29.33	65.7	10.35	65.7	-10.54	65.7	4.46	65.7	9.54	65.7	2.14	65.7	7.98	65.7	0.13	65.7	-11.05	65.7	3.64	65.7	7.88	65.7	0.82	65.7	-0.5	65.7	-4.29	65.7	-0.28	65.7	4.78	65.7	4.5	65.7	-7	65.7	12.02	65.7	11.59	65.7	-11.87	65.7	5.09	65.7	7.78	65.7	5.9	65.7	19.18
66.6	26.32	66.6	12.61	66.6	-12.26	66.6	3.86	66.6	10.58	66.6	0.71	66.6	7.47	66.6	3.93	66.6	-14.1	66.6	5.73	66.6	7.68	66.6	0.05	66.6	-2.44	66.6	-0.31	66.6	-0.55	66.6	4.13	66.6	2.44	66.6	-4.85	66.6	14.61	66.6	12.08	66.6	-12.05	66.6	5.45	66.6	6.01	66.6	7.15	66.6	17.62
67.5	12.34	67.5	8.09	67.5	-12.61	67.5	-0.57	67.5	6.64	67.5	5.75	67.5	7.94	67.5	4.75	67.5	-12.04	67.5	-0.56	67.5	6.24	67.5	5.08	67.5	-1.63	67.5	-3.11	67.5	0.28	67.5	2.87	67.5	3.01	67.5	-4.18	67.5	14.99	67.5	10.63	67.5	-11.68	67.5	3.18	67.5	5.68	67.5	8.79	67.5	9.85
68.4	6.94	68.4	6.66	68.4	-20.49	68.4	-2.45	68.4	6.41	68.4	4.47	68.4	7.74	68.4	5.65	68.4	-14.21	68.4	-2.02	68.4	6.86	68.4	3.36	68.4	-4.74	68.4	-1.17	68.4	-0.52	68.4	0.8	68.4	4.49	68.4	-5.48	68.4	13.77	68.4	14.75	68.4	-13.38	68.4	1.3	68.4	7.35	68.4	9.96	68.4	5.19
69.3	6.33	69.3	9.77	69.3	-16.59	69.3	-1.76	69.3	8.11	69.3	4.98	69.3	6.62	69.3	6.03	69.3	-12.47	69.3	-0.66	69.3	4.67	69.3	2.82	69.3	-4.47	69.3	-0.83	69.3	2.03	69.3	3.61	69.3	1.66	69.3	-5.19	69.3	14.93	69.3	15.29	69.3	-12.11	69.3	1.85	69.3	4.18	69.3	11.36	69.3	6.71
70.2	5.57	70.2	9.33	70.2	-18.32	70.2	0.76	70.2	8.01	70.2	2.55	70.2	5.5	70.2	6.08	70.2	-14.35	70.2	0.14	70.2	5.74	70.2	1.8	70.2	-4.43	70.2	-0.11	70.2	0.2	70.2	1.35	70.2	3.95	70.2	-3.41	70.2	14.58	70.2	17.87	70.2	-12.43	70.2	1.47	70.2	4.65	70.2	10.05	70.2	4.73
71.1	4.39	71.1	8.89	71.1	-18.94	71.1	-0.99	71.1	9.1	71.1	4.56	71.1	9.21	71.1	7.19	71.1	-13.92	71.1	0.22	71.1	5.16	71.1	3.08	71.1	-1.69	71.1	-1.09	71.1	1.41	71.1	1.89	71.1	1.16	71.1	-3.84	71.1	14.17	71.1	16.78	71.1	-11.91	71.1	1.87	71.1	5.97	71.1	11.53	71.1	4.97
72	5.47	72	7.28	72	-17.26	72	-0.35	72	9.37	72	4.48	72	6.13	72	7.03	72	-11.53	72	1.58	72	7.05	72	3.09	72	-3.02	72	1.26	72	0.89	72	2.69	72	1.58	72	-1.95	72	12.55	72	16.61	72	-12	72	2.76	72	5.99	72	11.61	72	4.36
72.9	4.86	72.9	7.96	72.9	-17.61	72.9	-1.39	72.9	8.73	72.9	2.61	72.9	6.51	72.9	7.07	72.9	-11.99	72.9	-1.45	72.9	5.45	72.9	2.36	72.9	-3.54	72.9	-1.58	72.9	3.12	72.9	2.99	72.9	1.68	72.9	-2.81	72.9	13.87	72.9	15.56	72.9	-10.94	72.9	4.99	72.9	4.76	72.9	11.52	72.9	2.91
73.8	4.33	73.8	6.29	73.8	-19.24	73.8	-1.74	73.8	6.2	73.8	2.66	73.8	7.47	73.8	6.3	73.8	-12.13	73.8	2.26	73.8	5.45	73.8	-0.33	73.8	-1.46	73.8	-0.85	73.8	-0.08	73.8	2.25	73.8	2.61	73.8	-3.35	73.8	15.22	73.8	13.63	73.8	-11.92	73.8	1.92	73.8	3.7	73.8	10.22	73.8	4.81
74.7	3.31	74.7	9.06	74.7	-19.17	74.7	-2.96	74.7	7.44	74.7	2.59	74.7	6.62	74.7	6.4	74.7	-12.13	74.7	-1.32	74.7	3.53	74.7	2.4	74.7	-2.65	74.7	-0.72	74.7	-2	74.7	1.94	74.7	2.08	74.7	-5.22	74.7	13.87	74.7	14.18	74.7	-11.79	74.7	2.54	74.7	7.29	74.7	10.51	74.7	2.68
75.6	3.65	75.6	8.08	75.6	-17.36	75.6	-6.69	75.6	8.73	75.6	2.99	75.6	6.67	75.6	5.87	75.6	-13.16	75.6	-2.7	75.6	7.47	75.6	2.33	75.6	-2.57	75.6	-3.55	75.6	-1.31	75.6	3.33	75.6	0.87	75.6	-3.56	75.6	13.29	75.6	11.61	75.6	-12.55	75.6	2.14	75.6	5.01	75.6	10.93	75.6	3.86
76.5	3.98	76.5	10.43	76.5	-17.85	76.5	-0.96	76.5	8.84	76.5	2.29	76.5	6.41	76.5	7.73	76.5	-10.51	76.5	0.11	76.5	5.29	76.5	3.22	76.5	-3.22	76.5	0.4	76.5	-0.68	76.5	3.19	76.5	1.65	76.5	-5.55	76.5	16.49	76.5	15.69	76.5	-12.14	76.5	2.88	76.5	6.27	76.5	10.65	76.5	5.22
77.4	2.46	77.4	7.7	77.4	-18.77	77.4	-1.9	77.4	7.54	77.4	6.47	77.4	6.24	77.4	6.82	77.4	-9.81	77.4	-0.1	77.4	5.37	77.4	3.63	77.4	-2.82	77.4	-1.04	77.4	0.32	77.4	1.2	77.4	1.5	77.4	-2.79	77.4	15.92	77.4	17.51	77.4	-10.91	77.4	1.23	77.4	5.62	77.4	9.51	77.4	2.98
78.3	3.07	78.3	5.4	78.3	-16.99	78.3	-2.37	78.3	9.21	78.3	4.76	78.3	8.64	78.3	6.42	78.3	-13.58	78.3	-0.97	78.3	7.26	78.3	4	78.3	-3.94	78.3	-3.02	78.3	-0.81	78.3	2.46	78.3	0.52	78.3	-3.15	78.3	13.67	78.3	13.16	78.3	-9.85	78.3	0.5	78.3	5.04	78.3	11.72	78.3	1.73
79.2	3.3	79.2	8.46	79.2	-18.74	79.2	-2.06	79.2	8.26	79.2	2.92	79.2	6.3	79.2	5.18	79.2	-13.62	79.2	-0.52	79.2	2.34	79.2	3.79	79.2	-3.73	79.2	-4.04	79.2	1.56	79.2	2.45	79.2	0.02	79.2	-1.46	79.2	15.54	79.2	14.67	79.2	-12.02	79.2	3.09	79.2	6.52	79.2	11.96	79.2	3.44
80.1	6.44	80.1	7.92	80.1	-16	80.1	-1.57	80.1	4.77	80.1	2.98	80.1	7.51	80.1	7.56	80.1	-10.1	80.1	-1.17	80.1	4.93	80.1	3.04	80.1	-1.97	80.1	-0.75	80.1	0.72	80.1	0.5	80.1	3.02	80.1	-1.85	80.1	16.36	80.1	15.96	80.1	-11.69	80.1	0.51	80.1	9	80.1	10.33	80.1	3.52
81	3.49	81	8.25	81	-19.28	81	-3.95	81	6.47	81	1.92	81	7.8	81	8.87	81	-13.95	81	-1.28	81	5.35	81	2.42	81	-1.28	81	-0.18	81	-1.21	81	3.09	81	1.46	81	-3.66	81	14.82	81	14.54	81	-10.99	81	1.08	81	5.8	81	12.07	81	3.3
81.9	3.46	81.9	6.67	81.9	-19.61	81.9	-0.48	81.9	9.36	81.9	5.2	81.9	9.64	81.9	6.49	81.9	-13.51	81.9	-0.81	81.9	5.96	81.9	4	81.9	0.19	81.9	-1.43	81.9	0.18	81.9	0.81	81.9	1.42	81.9	-3.42	81.9	15.41	81.9	15.38	81.9	-10.11	81.9	4.15	81.9	6.99	81.9	13.52	81.9	2.6
82.8	3.49	82.8	6.77	82.8	-15.74	82.8	1.12	82.8	9.22	82.8	3.43	82.8	8.61	82.8	5.15	82.8	-11.9	82.8	0.18	82.8	6.9	82.8	3.73	82.8	-0.33	82.8	-0.13	82.8	0.44	82.8	0.5	82.8	4.4	82.8	-4.01	82.8	14.97	82.8	15.15	82.8	-12.06	82.8	2.99	82.8	7.86	82.8	12.69	82.8	2.7
83.7	5.57	83.7	8.91	83.7	-15.53	83.7	-3.38	83.7	6.44	83.7	1.3	83.7	7.53	83.7	6.31	83.7	-10.79	83.7	-0.93	83.7	1.7	83.7	2.36	83.7	-2.46	83.7	-2.15	83.7	-0.88	83.7	1.55	83.7	-1.82	83.7	-3.88	83.7	16.54	83.7	16.42	83.7	-10.69	83.7	1.09	83.7	4.49	83.7	14.72	83.7	2.52
84.6	3.35	84.6	6.59	84.6	-15.27	84.6	-3.96	84.6	6.04	84.6	3.19	84.6	8.59	84.6	5.82	84.6	-12.31	84.6	-3.8	84.6	4.82	84.6	4.16	84.6	-3.5	84.6	-1.5	84.6	-0.72	84.6	1.38	84.6	1.88	84.6	-1.79	84.6	14.85	84.6	16.97	84.6	-8.35	84.6	1.62	84.6	5.14	84.6	13.34	84.6	2.4
85.5	4.23	85.5	9.09	85.5	-14.14	85.5	-5.13	85.5	7.22	85.5	3.83	85.5	9.1	85.5	5.61	85.5	-11.28	85.5	-2.82	85.5	6.03	85.5	0.96	85.5	-0.82	85.5	-3.53	85.5	-1.88	85.5	-0.94	85.5	2.39	85.5	-4.67	85.5	17.22	85.5	15.65	85.5	-8.72	85.5	0.16	85.5	6.93	85.5	10.17	85.5	4.15
86.4	2.55	86.4	6.34	86.4	-18.23	86.4	-1.88	86.4	7.34	86.4	2.21	86.4	5.49	86.4	6.66	86.4	-13.57	86.4	-2.14	86.4	4.24	86.4	4.65	86.4	-3.14	86.4	-0.37	86.4	-1.1	86.4	-0.83	86.4	2.59	86.4	-2.73	86.4	17.23	86.4	17.39	86.4	-9.04	86.4	1.65	86.4	8.71	86.4	12.36	86.4	4.34
87.3	2.44	87.3	5.73	87.3	-15.73	87.3	-1.85	87.3	8.85	87.3	4.39	87.3	6.47	87.3	6.91	87.3	-11.3	87.3	-0.68	87.3	6.89	87.3	2.16	87.3	-1.08	87.3	0.01	87.3	-0.62	87.3	-0.23	87.3	1.97	87.3	-3.1	87.3	17.59	87.3	16.16	87.3	-9.41	87.3	2.03	87.3	7.77	87.3	15	87.3	2.43
88.2	4.11	88.2	10.32	88.2	-19.02	88.2	-5.52	88.2	6.77	88.2	4.78	88.2	10.1	88.2	8.8	88.2	-10.54	88.2	-2.55	88.2	4.56	88.2	3.87	88.2	-0.66	88.2	-0.81	88.2	0.06	88.2	-1.21	88.2	-0.42	88.2	-2.2	88.2	16.1	88.2	15.68	88.2	-10.44	88.2	0.17	88.2	7.41	88.2	12.43	88.2	2.74
89.1	2.73	89.1	9.46	89.1	-16.99	89.1	-3.2	89.1	5.96	89.1	4.5	89.1	8.29	89.1	7.9	89.1	-10.64	89.1	-1.5	89.1	3.61	89.1	2.16	89.1	-2.32	89.1	-1.19	89.1	1.11	89.1	0.07	89.1	0.46	89.1	-3.6	89.1	17.24	89.1	18.17	89.1	-8.17	89.1	-0.07	89.1	7.12	89.1	12.25	89.1	4.58
90	2.44	90	6.6	90	-14.77	90	-3.83	90	7.35	90	2.5	90	7.69	90	5.94	90	-11.46	90	-3.36	90	5.97	90	2.91	90	-1.87	90	-0.81	90	-1.24	90	0.06	90	2.11	90	-4.2	90	14.92	90	15.22	90	-8.72	90	0.71	90	7.05	90	10.36	90	2.74
90.9	2.02	90.9	9.62	90.9	-14.35	90.9	-5.77	90.9	6.77	90.9	3.58	90.9	6.47	90.9	10.78	90.9	-9.95	90.9	-2.14	90.9	3.89	90.9	2.82	90.9	-3.52	90.9	-0.44	90.9	1.34	90.9	0.4	90.9	-1.7	90.9	-3.25	90.9	15.39	90.9	15.55	90.9	-8.52	90.9	3.15	90.9	6.03	90.9	14.32	90.9	4.48
91.8	4.25	91.8	6.53	91.8	-14.77	91.8	-2.63	91.8	7.09	91.8	5.08	91.8	7.5	91.8	6.95	91.8	-9.45	91.8	-2.17	91.8	5.77	91.8	3.22	91.8	-4.92	91.8	-2.96	91.8	-1.07	91.8	0.9	91.8	1.04	91.8	-5.17	91.8	14.84	91.8	17.18	91.8	-9.57	91.8	1.63	91.8	6.49	91.8	15	91.8	2.88
92.7	2.7	92.7	7.39	92.7	-15.02	92.7	-1.39	92.7	9.04	92.7	3.65	92.7	8.32	92.7	7.17	92.7	-8.8	92.7	-0.61	92.7	2.55	92.7	2.41	92.7	-2.06	92.7	-1.6	92.7	-1.97	92.7	0.27	92.7	-1.34	92.7	-2.71	92.7	16.3	92.7	14.91	92.7	-8.26	92.7	2.09	92.7	7.69	92.7	14.32	92.7	5.51
93.6	0.47	93.6	6.91	93.6	-16.44	93.6	-2.2	93.6	4.77	93.6	4.68	93.6	6.01	93.6	5.7	93.6	-9.62	93.6	-1.15	93.6	2.91	93.6	1.4	93.6	-3.83	93.6	-2.47	93.6	1.41	93.6	-0.69	93.6	1.3	93.6	-6.51	93.6	16.53	93.6	16.52	93.6	-8.68	93.6	1.74	93.6	8.53	93.6	13.41	93.6	2.15
94.5	0.95	94.5	8.49	94.5	-14.52	94.5	-3.28	94.5	8.03	94.5	3.44	94.5	7.13	94.5	9.61	94.5	-10.79	94.5	-1.43	94.5	5.6	94.5	1.6	94.5	-2.41	94.5	0.72	94.5	-0.69	94.5	-1.06	94.5	2.48	94.5	-4.74	94.5	17.78	94.5	14.81	94.5	-8.77	94.5	0.67	94.5	7.04	94.5	15.08	94.5	3.07
95.4	3.86	95.4	8.08	95.4	-16.05	95.4	-4.87	95.4	9.35	95.4	3.35	95.4	9	95.4	8.75	95.4	-8.38	95.4	-2.44	95.4	7.98	95.4	0.61	95.4	-3.83	95.4	-0.64	95.4	1.17	95.4	-0.92	95.4	1.79	95.4	-6.51	95.4	14.89	95.4	15.78	95.4	-6.44	95.4	3.63	95.4	8.03	95.4	12.5	95.4	2.51
96.3	1.78	96.3	6.61	96.3	-16.28	96.3	-2.81	96.3	7.24	96.3	1.4	96.3	5.58	96.3	7.88	96.3	-8.56	96.3	-1.94	96.3	4.35	96.3	1.9	96.3	-2.28	96.3	-1.84	96.3	1.17	96.3	-0.42	96.3	-1.11	96.3	-5.4	96.3	15.48	96.3	14.44	96.3	-7.97	96.3	2.58	96.3	6.35	96.3	13.58	96.3	0.53
97.2	2.36	97.2	6.82	97.2	-14.84	97.2	-2.29	97.2	6.58	97.2	7.13	97.2	9.86	97.2	9.42	97.2	-8.61	97.2	-1.99	97.2	2.64	97.2	2.26	97.2	-1.52	97.2	-1.54	97.2	0.07	97.2	-1.11	97.2	-0.31	97.2	-3.88	97.2	17.48	97.2	18.21	97.2	-7.91	97.2	1.95	97.2	7.26	97.2	16.41	97.2	5.75
98.1	1.47	98.1	6.95	98.1	-17.31	98.1	-3.09	98.1	8.37	98.1	4.87	98.1	5.92	98.1	8.3	98.1	-11.96	98.1	-0.74	98.1	3.71	98.1	4.81	98.1	-3.94	98.1	1.45	98.1	-0.5	98.1	-1.89	98.1	0.7	98.1	-4.18	98.1	15.18	98.1	19.17	98.1	-6.87	98.1	4.03	98.1	9.87	98.1	13.94	98.1	1.92
99	2.88	99	8.93	99	-16.36	99	-4.81	99	8.98	99	6.89	99	5.36	99	8.37	99	-11.57	99	-1.31	99	5.02	99	1.67	99	-3.62	99	-1.3	99	0.44	99	-1.37	99	0.08	99	-6.08	99	18.01	99	17.06	99	-6.15	99	0.94	99	7.68	99	14.53	99	2.94
99.9	-0.28	99.9	7.72	99.9	-12.79	99.9	-4.27	99.9	7.84	99.9	2.67	99.9	7.54	99.9	6.5	99.9	-10.47	99.9	-2.06	99.9	2.81	99.9	5.02	99.9	-2.43	99.9	-3.01	99.9	0.36	99.9	-1.85	99.9	-0.94	99.9	-0.47	99.9	16.19	99.9	15.93	99.9	-5.51	99.9	1.75	99.9	7.06	99.9	17.38	99.9	4.18
100.8	0.94	100.8	8.6	100.8	-15.15	100.8	-1.54	100.8	8.51	100.8	6.23	100.8	7.71	100.8	8.5	100.8	-8.44	100.8	-2.24	100.8	4.39	100.8	2.8	100.8	-0.19	100.8	-3.11	100.8	-1.11	100.8	-1.56	100.8	0.04	100.8	-5.38	100.8	18.49	100.8	17.88	100.8	-8.45	100.8	0.87	100.8	5.91	100.8	13.51	100.8	4.07
101.7	1.24	101.7	8.85	101.7	-15.41	101.7	-4.37	101.7	7.1	101.7	4.55	101.7	6.84	101.7	8.76	101.7	-8.64	101.7	-0.45	101.7	4.08	101.7	2.31	101.7	-2.19	101.7	-1.11	101.7	1.82	101.7	-0.24	101.7	1.58	101.7	-4.48	101.7	16.38	101.7	18.9	101.7	-6.26	101.7	0.25	101.7	6.83	101.7	15.31	101.7	3.62
102.6	0.96	102.6	5.02	102.6	-15.03	102.6	0.03	102.6	8.8	102.6	3.89	102.6	6.01	102.6	4.5	102.6	-11.49	102.6	-0.88	102.6	6.69	102.6	5.18	102.6	-3.11	102.6	-3.36	102.6	-1.22	102.6	-3.6	102.6	1.05	102.6	-2.51	102.6	17.31	102.6	15.82	102.6	-7.34	102.6	-0.23	102.6	9.03	102.6	16.41	102.6	4.86
103.5	1.5	103.5	7.24	103.5	-16.88	103.5	-2.35	103.5	7.68	103.5	6.33	103.5	7.36	103.5	6.63	103.5	-9.17	103.5	-2.54	103.5	6.36	103.5	5.19	103.5	-0.56	103.5	-1.59	103.5	0.29	103.5	-1.22	103.5	-0.4	103.5	-4.42	103.5	17.87	103.5	19.5	103.5	-6.56	103.5	2.48	103.5	8.01	103.5	15.48	103.5	5.41
104.4	1.61	104.4	7.23	104.4	-13.51	104.4	-2.57	104.4	5.74	104.4	5.28	104.4	8.72	104.4	5.46	104.4	-7.05	104.4	-4.05	104.4	5.16	104.4	0.46	104.4	-0.61	104.4	-1.52	104.4	3.76	104.4	-2.95	104.4	0.51	104.4	-6.32	104.4	18.83	104.4	19.26	104.4	-3.79	104.4	0.66	104.4	7.97	104.4	15.28	104.4	1.15
105.3	2.88	105.3	6.53	105.3	-16.59	105.3	-1.74	105.3	9.73	105.3	5.72	105.3	5.67	105.3	7.08	105.3	-9.49	105.3	-1.85	105.3	5.14	105.3	4.5	105.3	-4.88	105.3	-2.3	105.3	0.47	105.3	1.81	105.3	2.88	105.3	-5.39	105.3	18.86	105.3	16.51	105.3	-7.16	105.3	2.36	105.3	9.56	105.3	15.13	105.3	4.03
106.2	1.52	106.2	8.05	106.2	-14.7	106.2	-2.2	106.2	8.24	106.2	6.2	106.2	7.72	106.2	8.91	106.2	-10.16	106.2	-1.43	106.2	4.32	106.2	4.44	106.2	-3.54	106.2	0.08	106.2	-0.5	106.2	-2.83	106.2	-0.16	106.2	-3.01	106.2	15.24	106.2	20.48	106.2	-5.8	106.2	0.39	106.2	7.07	106.2	14.87	106.2	2.43
107.1	1.14	107.1	8.46	107.1	-13.68	107.1	-1.35	107.1	5.52	107.1	4.2	107.1	5.11	107.1	7.16	107.1	-8.76	107.1	-3.18	107.1	2.75	107.1	1.89	107.1	-6.22	107.1	-0.97	107.1	-0.62	107.1	-3.79	107.1	1.22	107.1	-6.97	107.1	16.78	107.1	17.84	107.1	-6.74	107.1	2.73	107.1	7.29	107.1	17.9	107.1	2.48
108	1.06	108	7.32	108	-16.13	108	-2.88	108	7.66	108	5.64	108	6.66	108	8.57	108	-9.8	108	-3.47	108	3.92	108	2.38	108	-2.15	108	-2.23	108	1.5	108	-5.16	108	-0.54	108	-2.79	108	17.46	108	17.3	108	-4.43	108	1.06	108	8.65	108	15.49	108	3.93
108.9	0.88	108.9	8.16	108.9	-10.96	108.9	-1.94	108.9	7.77	108.9	2.87	108.9	7.16	108.9	8.1	108.9	-7.72	108.9	-1.8	108.9	4.67	108.9	4.28	108.9	-3.09	108.9	-2.48	108.9	3.37	108.9	-1.27	108.9	0.08	108.9	-4.22	108.9	16.69	108.9	17.22	108.9	-1.47	108.9	0.83	108.9	6.81	108.9	15.65	108.9	1.8
109.8	3.62	109.8	6.31	109.8	-12.92	109.8	-2.58	109.8	6.68	109.8	5.86	109.8	8.01	109.8	5.89	109.8	-7.76	109.8	-0.57	109.8	5.62	109.8	3.52	109.8	-4.77	109.8	-1.61	109.8	2.08	109.8	-2.19	109.8	1.14	109.8	-5.47	109.8	18.75	109.8	18.34	109.8	-5.83	109.8	0.7	109.8	8.56	109.8	16.21	109.8	4.92
110.7	3.18	110.7	9.7	110.7	-15.19	110.7	-6.1	110.7	8.46	110.7	3.25	110.7	7.77	110.7	9.77	110.7	-8.16	110.7	-2.83	110.7	2.12	110.7	3.21	110.7	-1.76	110.7	0.8	110.7	1.16	110.7	-2.99	110.7	0.43	110.7	-4.47	110.7	20.57	110.7	19.09	110.7	-4.19	110.7	0.04	110.7	8.2	110.7	14.8	110.7	4.67
111.6	2.51	111.6	8.92	111.6	-15.76	111.6	-1.15	111.6	7.93	111.6	7.62	111.6	10.42	111.6	6.98	111.6	-8.81	111.6	1.42	111.6	5.96	111.6	4.78	111.6	-1.05	111.6	-3.19	111.6	0.85	111.6	0	111.6	0.88	111.6	-3.01	111.6	18.44	111.6	18.46	111.6	-2.94	111.6	-0.6	111.6	7.66	111.6	15.34	111.6	3.73
112.5	3.03	112.5	6.92	112.5	-12.49	112.5	-3.64	112.5	9.7	112.5	6.27	112.5	5.64	112.5	6.49	112.5	-8.17	112.5	-2.39	112.5	6.92	112.5	2.9	112.5	-4.2	112.5	-2.2	112.5	1.24	112.5	-5.09	112.5	-0.79	112.5	-7.06	112.5	16.48	112.5	20.42	112.5	-3.37	112.5	0.97	112.5	8.44	112.5	13.85	112.5	2.29
113.4	2.17	113.4	7.62	113.4	-15.59	113.4	-4.55	113.4	4.52	113.4	5.09	113.4	8.26	113.4	7.36	113.4	-10.04	113.4	-2.07	113.4	2.76	113.4	2.78	113.4	-2.22	113.4	0.81	113.4	0.83	113.4	-1.28	113.4	-0.06	113.4	-4.82	113.4	18.33	113.4	20.09	113.4	-5.4	113.4	4.33	113.4	8.41	113.4	14.5	113.4	3.02
114.3	4.16	114.3	8.25	114.3	-13.95	114.3	-3.43	114.3	10.81	114.3	2.65	114.3	6.61	114.3	9.02	114.3	-7.31	114.3	-2.16	114.3	4.18	114.3	4.5	114.3	-2.14	114.3	0.15	114.3	0.44	114.3	-1.32	114.3	1.82	114.3	-1.49	114.3	18.13	114.3	18.83	114.3	-6.13	114.3	4.55	114.3	8.09	114.3	17.06	114.3	2.63
115.2	2.62	115.2	6.68	115.2	-13.1	115.2	-3.88	115.2	8.51	115.2	7.69	115.2	6.83	115.2	7.62	115.2	-8.55	115.2	-4.02	115.2	4.28	115.2	3.15	115.2	-1.87	115.2	-1.35	115.2	-0.83	115.2	-3.34	115.2	1.48	115.2	-4.86	115.2	19.87	115.2	20.19	115.2	-4.95	115.2	1.41	115.2	9.16	115.2	17.6	115.2	3
116.1	4.8	116.1	10.23	116.1	-14.61	116.1	-1.32	116.1	5.22	116.1	6.07	116.1	6.23	116.1	7.45	116.1	-11.51	116.1	-2.54	116.1	3.41	116.1	3.64	116.1	-4.44	116.1	0.47	116.1	-1.28	116.1	-2.66	116.1	1.95	116.1	-4.8	116.1	19.13	116.1	20.25	116.1	-3.74	116.1	1.34	116.1	11.2	116.1	15.94	116.1	4.62
117	3.81	117	7.51	117	-13.75	117	-3.38	117	8.42	117	5.46	117	7.09	117	9.44	117	-6.77	117	-5	117	3.58	117	3.73	117	-2.38	117	0.88	117	-0.34	117	-3.03	117	-0.18	117	-2.16	117	18.6	117	18.89	117	-3.46	117	3.5	117	8.99	117	17.72	117	3.22
117.9	-0.37	117.9	9.78	117.9	-13.21	117.9	-1.12	117.9	8.42	117.9	4.76	117.9	6.44	117.9	8.93	117.9	-10.2	117.9	-0.73	117.9	6	117.9	4.02	117.9	-3.6	117.9	-2.28	117.9	1.72	117.9	-2.56	117.9	1.37	117.9	-4.21	117.9	18.1	117.9	19.33	117.9	-5.44	117.9	2.21	117.9	9.64	117.9	15.75	117.9	3.98
118.8	2.59	118.8	11.56	118.8	-11.37	118.8	-3.29	118.8	9.29	118.8	6.82	118.8	8.1	118.8	9.66	118.8	-8.31	118.8	-1.6	118.8	1.95	118.8	4.94	118.8	-2.57	118.8	0.39	118.8	0.79	118.8	-2.16	118.8	0.84	118.8	-3.38	118.8	18.36	118.8	18.41	118.8	-2.53	118.8	1.41	118.8	11.97	118.8	15.59	118.8	3.01
119.7	1.62	119.7	9.18	119.7	-14.9	119.7	-2.1	119.7	8.14	119.7	4.96	119.7	9.17	119.7	7.5	119.7	-8.01	119.7	-1.89	119.7	2.92	119.7	4.84	119.7	-1.74	119.7	-1.36	119.7	0.59	119.7	-3.08	119.7	0.38	119.7	-4.71	119.7	18.59	119.7	20.4	119.7	-5.04	119.7	2.06	119.7	10.76	119.7	15.88	119.7	1.9
120.6	2.14	120.6	8.53	120.6	-12.87	120.6	-3.4	120.6	7.4	120.6	5.22	120.6	5.91	120.6	7.74	120.6	-7.71	120.6	-3.44	120.6	3.6	120.6	5.06	120.6	-2.86	120.6	-2.35	120.6	-1.21	120.6	-5.1	120.6	0.58	120.6	-1.39	120.6	17.91	120.6	18.08	120.6	-2.99	120.6	1.79	120.6	11.53	120.6	19.93	120.6	3.48
121.5	1.23	121.5	7.62	121.5	-15.73	121.5	-5.46	121.5	7.21	121.5	7.35	121.5	6.63	121.5	6.44	121.5	-7.89	121.5	-4.18	121.5	3.53	121.5	4.08	121.5	-2.55	121.5	-1.46	121.5	2.69	121.5	-4.92	121.5	1.11	121.5	-5.41	121.5	18.51	121.5	17.66	121.5	-2.29	121.5	0.18	121.5	10.74	121.5	18.19	121.5	4.7
122.4	3.21	122.4	9.67	122.4	-11.02	122.4	-2.55	122.4	7.75	122.4	7.25	122.4	6.77	122.4	6.75	122.4	-7.92	122.4	-0.83	122.4	3.18	122.4	4.8	122.4	-1.62	122.4	-1.28	122.4	0.09	122.4	-1.3	122.4	0.11	122.4	-1.06	122.4	18.28	122.4	19	122.4	-0.9	122.4	0.9	122.4	10.87	122.4	20.76	122.4	2.74
123.3	0.92	123.3	8.61	123.3	-12.32	123.3	-2.96	123.3	9.3	123.3	6.64	123.3	7.31	123.3	7.44	123.3	-8.9	123.3	-4.85	123.3	1.66	123.3	5.35	123.3	-2.59	123.3	-1.4	123.3	0.48	123.3	-2.76	123.3	-0.82	123.3	-4.1	123.3	20.01	123.3	20.64	123.3	-2.11	123.3	2.82	123.3	10.5	123.3	18.14	123.3	2.1
124.2	0.16	124.2	9.11	124.2	-12.8	124.2	-2.73	124.2	6.24	124.2	7.69	124.2	5.21	124.2	8.31	124.2	-9.58	124.2	-1.1	124.2	3.39	124.2	4.43	124.2	-3.71	124.2	-2.07	124.2	-1.3	124.2	-2.66	124.2	0.33	124.2	-3.58	124.2	21.48	124.2	18.17	124.2	-2.02	124.2	1.77	124.2	9.5	124.2	15.35	124.2	5.92
125.1	3.34	125.1	8.7	125.1	-12.83	125.1	-2.23	125.1	7.63	125.1	7.08	125.1	6.47	125.1	7.44	125.1	-6.36	125.1	-2.96	125.1	2.55	125.1	4.68	125.1	-3.73	125.1	-0.86	125.1	1.71	125.1	-3.38	125.1	-0.26	125.1	-2.12	125.1	17.28	125.1	19.75	125.1	-2.42	125.1	1.72	125.1	11.43	125.1	17.93	125.1	4.36
126	2.89	126	9.71	126	-13.23	126	-4.57	126	11.92	126	6.05	126	7.61	126	8.17	126	-6.9	126	-1.03	126	7.71	126	3.93	126	-0.75	126	-3.74	126	2.32	126	-3.66	126	0.23	126	-5.18	126	20.77	126	19.26	126	-1.65	126	2.3	126	11.37	126	17.53	126	4.6
126.9	1.13	126.9	12.19	126.9	-11.13	126.9	-3.28	126.9	9.82	126.9	5.18	126.9	8.27	126.9	9.37	126.9	-7.48	126.9	-3.76	126.9	5.53	126.9	2.36	126.9	-3.87	126.9	-1.22	126.9	-0.71	126.9	-4.29	126.9	0.92	126.9	-3.23	126.9	19.51	126.9	23.17	126.9	-2.94	126.9	2.14	126.9	13.37	126.9	19.52	126.9	3.97
127.8	3.2	127.8	10.31	127.8	-14.56	127.8	-2.85	127.8	7.62	127.8	4.57	127.8	7.68	127.8	10.07	127.8	-7.85	127.8	-1.33	127.8	2.33	127.8	1.67	127.8	-2.33	127.8	-1.51	127.8	-0.5	127.8	-1.75	127.8	-0.76	127.8	-5.29	127.8	18.68	127.8	20.94	127.8	-3.33	127.8	3.16	127.8	11.54	127.8	18.25	127.8	4.7
128.7	1.2	128.7	8.7	128.7	-10.54	128.7	-1.39	128.7	10.33	128.7	3.3	128.7	7.32	128.7	8.26	128.7	-5.7	128.7	-3.54	128.7	7.22	128.7	3.6	128.7	-2.43	128.7	-1.25	128.7	-0.48	128.7	-7.72	128.7	2.07	128.7	-3.59	128.7	19.32	128.7	19.69	128.7	-2.74	128.7	1.86	128.7	12.74	128.7	19.14	128.7	3.7
129.6	0.99	129.6	8.77	129.6	-11.79	129.6	-3.16	129.6	8.6	129.6	5.46	129.6	6.06	129.6	6.21	129.6	-6.04	129.6	-1.85	129.6	5.73	129.6	4.16	129.6	-1.19	129.6	-1.03	129.6	2.93	129.6	-3.95	129.6	3.73	129.6	-5.88	129.6	20.47	129.6	22.77	129.6	-0.26	129.6	0.94	129.6	12.38	129.6	16.57	129.6	3.58
130.5	2.62	130.5	10.11	130.5	-12.39	130.5	-3.28	130.5	8.7	130.5	3.51	130.5	6	130.5	8.85	130.5	-7.66	130.5	-1.2	130.5	4.14	130.5	2.9	130.5	-3	130.5	-1.38	130.5	0.1	130.5	-4.07	130.5	1.18	130.5	-6.06	130.5	20.41	130.5	18.52	130.5	-2.86	130.5	2.41	130.5	12.02	130.5	17.19	130.5	3.31
131.4	2.1	131.4	8.4	131.4	-13.4	131.4	-3.7	131.4	7.34	131.4	7.96	131.4	9.99	131.4	6.79	131.4	-8.2	131.4	-4.55	131.4	3.83	131.4	4.36	131.4	0.05	131.4	-3.41	131.4	-0.91	131.4	-4.43	131.4	-1.85	131.4	-4.36	131.4	19.81	131.4	20.47	131.4	-1.55	131.4	2.29	131.4	8.75	131.4	17.55	131.4	1.41
132.3	2.98	132.3	9.02	132.3	-11.89	132.3	-1.97	132.3	7.61	132.3	6.48	132.3	9.11	132.3	9.16	132.3	-8.99	132.3	-3.86	132.3	5.38	132.3	3.24	132.3	-2.4	132.3	-2.56	132.3	-1.34	132.3	-4.06	132.3	1.14	132.3	-3.71	132.3	19.95	132.3	20.28	132.3	-0.8	132.3	2.61	132.3	13.72	132.3	17.56	132.3	2.71
133.2	2.64	133.2	8.64	133.2	-13.34	133.2	-2.55	133.2	8.51	133.2	6.14	133.2	9.99	133.2	8.82	133.2	-10.08	133.2	-1.36	133.2	5.53	133.2	4.01	133.2	-1.43	133.2	-1.22	133.2	-2.21	133.2	-3.2	133.2	0.17	133.2	-6.11	133.2	20.48	133.2	21.79	133.2	-3.24	133.2	2.51	133.2	9.19	133.2	17.68	133.2	4.02
134.1	2.4	134.1	8.28	134.1	-13.31	134.1	-0.95	134.1	6.37	134.1	5.8	134.1	7.43	134.1	7.57	134.1	-8.75	134.1	-0.97	134.1	5.73	134.1	4.08	134.1	-2.84	134.1	-2.68	134.1	-1.19	134.1	-2.55	134.1	1.48	134.1	-4.51	134.1	20.35	134.1	21.05	134.1	0.36	134.1	2.12	134.1	10.31	134.1	18.92	134.1	1.99
135	1.77	135	9.42	135	-12.78	135	-3.46	135	9.65	135	7.22	135	8.62	135	7.88	135	-5.36	135	-4.45	135	6.98	135	5.03	135	-3.16	135	-2.68	135	0.6	135	-3.34	135	0.32	135	-4.85	135	20.18	135	20.83	135	-2.29	135	3.24	135	12.36	135	17.88	135	4.1
135.9	0.96	135.9	6.19	135.9	-12.12	135.9	-2.89	135.9	8.99	135.9	5.47	135.9	7.27	135.9	8.77	135.9	-7.63	135.9	-2.51	135.9	5.26	135.9	5.01	135.9	-2.2	135.9	-0.14	135.9	-0.39	135.9	-4.94	135.9	-0.72	135.9	-4.46	135.9	21.29	135.9	20.92	135.9	-2.11	135.9	3.45	135.9	12.75	135.9	20.17	135.9	4.53
136.8	1.97	136.8	9.15	136.8	-8.74	136.8	-1.66	136.8	9.54	136.8	4.8	136.8	8.96	136.8	6.69	136.8	-5.89	136.8	-3.49	136.8	4.55	136.8	5.86	136.8	-0.41	136.8	-2.32	136.8	0.61	136.8	-3.68	136.8	-1.6	136.8	-3.56	136.8	21.6	136.8	21.41	136.8	1.06	136.8	-0.11	136.8	11.01	136.8	20	136.8	3.83
137.7	-0.91	137.7	7.3	137.7	-12.39	137.7	-2.81	137.7	8.21	137.7	4.85	137.7	6.54	137.7	10.39	137.7	-7.36	137.7	-5.98	137.7	5.89	137.7	5.95	137.7	-2.87	137.7	-0.85	137.7	-0.19	137.7	-6.02	137.7	1.7	137.7	-2.5	137.7	21.37	137.7	20.02	137.7	-0.33	137.7	2.95	137.7	13.76	137.7	23.83	137.7	1.85
138.6	2.4	138.6	11.26	138.6	-12.16	138.6	-4.37	138.6	9.6	138.6	6.45	138.6	7.12	138.6	10.26	138.6	-6.92	138.6	-4.73	138.6	6	138.6	5.89	138.6	-1.44	138.6	-3.39	138.6	0.9	138.6	-5.18	138.6	-0.56	138.6	-5.15	138.6	21.77	138.6	20.09	138.6	0.64	138.6	3.11	138.6	10.69	138.6	18.71	138.6	1.1
139.5	2.09	139.5	6.82	139.5	-12.32	139.5	-3.77	139.5	7.39	139.5	5.14	139.5	6.06	139.5	7.8	139.5	-8.11	139.5	-3.92	139.5	4.8	139.5	3.93	139.5	-1.45	139.5	-2.39	139.5	0.78	139.5	-4.04	139.5	0.43	139.5	-1.66	139.5	23.5	139.5	20.16	139.5	-1.07	139.5	3.61	139.5	10.22	139.5	20.58	139.5	5.9
140.4	1.12	140.4	9.38	140.4	-11.45	140.4	-4.39	140.4	8.09	140.4	6.76	140.4	5.89	140.4	7.78	140.4	-9.06	140.4	-3.42	140.4	5.19	140.4	1.65	140.4	-3.81	140.4	-1.13	140.4	-1.41	140.4	-4.06	140.4	1.64	140.4	-6.54	140.4	21.81	140.4	22.9	140.4	-0.84	140.4	3.83	140.4	11.14	140.4	17.74	140.4	3.59
141.3	5.51	141.3	9.41	141.3	-13.8	141.3	-1	141.3	10.18	141.3	2.03	141.3	9.37	141.3	8.51	141.3	-7.46	141.3	-3.54	141.3	4.96	141.3	1.05	141.3	-2.14	141.3	-2.05	141.3	0.76	141.3	-6.23	141.3	1.62	141.3	-4.62	141.3	20.75	141.3	23.4	141.3	-0.01	141.3	1.41	141.3	12.26	141.3	19.61	141.3	2.19
142.2	3.38	142.2	8.1	142.2	-10.61	142.2	-3.01	142.2	8.18	142.2	6.52	142.2	9.57	142.2	8	142.2	-7.52	142.2	-2.69	142.2	5.23	142.2	4.41	142.2	-2.14	142.2	-0.04	142.2	-3.08	142.2	-2.35	142.2	1.27	142.2	-3.4	142.2	21.89	142.2	21.84	142.2	0.3	142.2	3.36	142.2	11.94	142.2	20.49	142.2	5.33
143.1	1.77	143.1	8.57	143.1	-10.08	143.1	-2.03	143.1	10.16	143.1	5.7	143.1	8.56	143.1	6.59	143.1	-6.73	143.1	0.07	143.1	5.37	143.1	6.03	143.1	-1.88	143.1	-4.85	143.1	2.34	143.1	-4.22	143.1	-1.08	143.1	-3.06	143.1	22.1	143.1	23.5	143.1	0.03	143.1	3.2	143.1	13.1	143.1	19.56	143.1	0.9
144	4.4	144	7.82	144	-12.19	144	-3.33	144	7.19	144	3.26	144	7.96	144	9.19	144	-8.72	144	-3.07	144	6.46	144	4.57	144	-3.01	144	-0.81	144	2.37	144	-4.68	144	0.76	144	-3.97	144	21.36	144	21.33	144	3.12	144	2.45	144	11.89	144	20.67	144	3.08
144.9	0.03	144.9	8.9	144.9	-11.27	144.9	-5.82	144.9	7.44	144.9	6.12	144.9	6.66	144.9	7.04	144.9	-6.46	144.9	-4.88	144.9	4.03	144.9	4.2	144.9	-2.67	144.9	-2.72	144.9	0.86	144.9	-5.15	144.9	-1.44	144.9	-5.64	144.9	22.07	144.9	21.22	144.9	2.64	144.9	2.56	144.9	9.27	144.9	18.89	144.9	3.46
145.8	2.26	145.8	8.95	145.8	-10.88	145.8	-1.19	145.8	9.04	145.8	6.42	145.8	6.38	145.8	10.94	145.8	-5.31	145.8	-3.29	145.8	5.43	145.8	2.86	145.8	-3.53	145.8	-0.34	145.8	1.07	145.8	-6.45	145.8	-2.26	145.8	-5.46	145.8	21.1	145.8	24.04	145.8	0.81	145.8	3.02	145.8	10.49	145.8	19.85	145.8	3.21
146.7	0.45	146.7	10.42	146.7	-11.89	146.7	-3.54	146.7	8.43	146.7	4.65	146.7	6.93	146.7	11.3	146.7	-5.26	146.7	-2.88	146.7	3.79	146.7	2.83	146.7	-2.69	146.7	-1.31	146.7	-0.63	146.7	-4.87	146.7	-1.64	146.7	-6.05	146.7	23.9	146.7	23.07	146.7	-0.36	146.7	3.59	146.7	10.81	146.7	19.45	146.7	1.39
147.6	1.45	147.6	8.34	147.6	-6.94	147.6	-6.17	147.6	9.42	147.6	6.14	147.6	5.85	147.6	9.15	147.6	-6.43	147.6	-6.31	147.6	5.97	147.6	2.58	147.6	-4.19	147.6	-2.1	147.6	0.1	147.6	-6.07	147.6	0.63	147.6	-5.15	147.6	22.37	147.6	23.55	147.6	0.23	147.6	3.54	147.6	10.83	147.6	21.33	147.6	2.14
148.5	2.3	148.5	7.69	148.5	-12.51	148.5	-2.96	148.5	7.88	148.5	4.99	148.5	8.16	148.5	9.51	148.5	-8.6	148.5	-2.91	148.5	3.95	148.5	2.87	148.5	-4.92	148.5	-4.54	148.5	-2.69	148.5	-5.14	148.5	0.34	148.5	-4.99	148.5	21.02	148.5	19.84	148.5	1.36	148.5	2.92	148.5	12.46	148.5	21.51	148.5	3.85
149.4	2.63	149.4	9.21	149.4	-12.03	149.4	-3.12	149.4	6.47	149.4	6.8	149.4	6.45	149.4	9.65	149.4	-7.49	149.4	-2.49	149.4	7.03	149.4	5.07	149.4	-2.91	149.4	-0.58	149.4	-0.14	149.4	-5.36	149.4	0.77	149.4	-5.66	149.4	22.56	149.4	22.42	149.4	1.97	149.4	2.31	149.4	13.88	149.4	18.37	149.4	2.18
150.3	2.15	150.3	9.7	150.3	-8.86	150.3	-3.73	150.3	10.35	150.3	7.15	150.3	9.02	150.3	9.51	150.3	-4.34	150.3	-3.39	150.3	5.06	150.3	4.11	150.3	-4.32	150.3	-1.16	150.3	2.62	150.3	-4.11	150.3	2.7	150.3	-4.32	150.3	19.07	150.3	21.94	150.3	1.91	150.3	5.27	150.3	14.76	150.3	21.68	150.3	2.99
151.2	-0.75	151.2	10.83	151.2	-8	151.2	-1.16	151.2	8.93	151.2	7	151.2	7.51	151.2	9.44	151.2	-6.89	151.2	-2.3	151.2	3.01	151.2	5.79	151.2	-3.71	151.2	-1.38	151.2	-1.34	151.2	-7.42	151.2	-0.71	151.2	-5.59	151.2	22.53	151.2	23.63	151.2	3.02	151.2	3.7	151.2	12.86	151.2	19.83	151.2	5.68
152.1	0.58	152.1	10.24	152.1	-11.78	152.1	-5.25	152.1	10.06	152.1	6.05	152.1	7.12	152.1	9.8	152.1	-7.11	152.1	-4.78	152.1	5.34	152.1	3.36	152.1	-0.97	152.1	-3.27	152.1	0.8	152.1	-5.16	152.1	0.68	152.1	-5.18	152.1	25.03	152.1	22.97	152.1	3.36	152.1	3.42	152.1	12.3	152.1	20.44	152.1	4.88
153	2.35	153	9.05	153	-10.67	153	-2.5	153	9.04	153	5.84	153	9.71	153	9.1	153	-6.46	153	-2.69	153	6.2	153	2.44	153	-3.01	153	-4.41	153	0.63	153	-6.34	153	-2.42	153	-5.8	153	22.09	153	21.92	153	2.43	153	1.86	153	9.02	153	19.97	153	2.68
153.9	0.73	153.9	8.7	153.9	-11.86	153.9	-2.38	153.9	11.14	153.9	2.85	153.9	8.59	153.9	9.54	153.9	-10.06	153.9	-2.88	153.9	7.32	153.9	3.03	153.9	-3.28	153.9	-0.68	153.9	-1.22	153.9	-5.5	153.9	0.1	153.9	-4.46	153.9	19.97	153.9	23.53	153.9	2.98	153.9	4.7	153.9	13.54	153.9	23.23	153.9	1.73
154.8	1.67	154.8	9.17	154.8	-12.29	154.8	-4.51	154.8	10.95	154.8	6.63	154.8	9.46	154.8	9.32	154.8	-7.93	154.8	-5.02	154.8	7.18	154.8	4.07	154.8	-0.45	154.8	0.06	154.8	0.83	154.8	-4.76	154.8	-2.07	154.8	-3.9	154.8	22.27	154.8	24.72	154.8	5.79	154.8	3.6	154.8	14.53	154.8	20.34	154.8	2.17
155.7	3.4	155.7	9.09	155.7	-11.72	155.7	-6.09	155.7	11.12	155.7	5.33	155.7	10.8	155.7	8.14	155.7	-5.21	155.7	-3.51	155.7	5.78	155.7	5	155.7	-0.52	155.7	-3.27	155.7	-0.26	155.7	-4.24	155.7	-1.72	155.7	-3.9	155.7	23.04	155.7	22.57	155.7	2.07	155.7	3.82	155.7	12.22	155.7	22.22	155.7	2.9
156.6	3.39	156.6	8.86	156.6	-11.58	156.6	-4.26	156.6	8.84	156.6	7.07	156.6	7.56	156.6	8.64	156.6	-7.53	156.6	-3.87	156.6	4.72	156.6	4.55	156.6	-3.92	156.6	-1.45	156.6	-1.58	156.6	-5.65	156.6	1.39	156.6	-5.79	156.6	22.92	156.6	24.63	156.6	2.56	156.6	2.19	156.6	15.7	156.6	19.68	156.6	3.09
157.5	2.42	157.5	8.92	157.5	-9.76	157.5	-6.62	157.5	11.46	157.5	4.91	157.5	5.02	157.5	9.43	157.5	-5.18	157.5	-4.86	157.5	5.65	157.5	0.94	157.5	-4.84	157.5	-1.14	157.5	0.7	157.5	-7.05	157.5	-0.94	157.5	-5.32	157.5	23.87	157.5	25.19	157.5	6.12	157.5	3.24	157.5	14.36	157.5	21.25	157.5	2.54
158.4	3.35	158.4	8.59	158.4	-12	158.4	-3.96	158.4	9.17	158.4	6.16	158.4	9.83	158.4	7.49	158.4	-3.47	158.4	-4.39	158.4	5.1	158.4	4.54	158.4	-0.69	158.4	-2.69	158.4	1.48	158.4	-4.94	158.4	-1.23	158.4	-4.46	158.4	22.58	158.4	24.53	158.4	2.55	158.4	3.97	158.4	11.51	158.4	24.75	158.4	3.06
159.3	3.2	159.3	10.62	159.3	-10.79	159.3	-3.22	159.3	7.45	159.3	5.77	159.3	5.91	159.3	9.07	159.3	-7.33	159.3	-3.85	159.3	3.42	159.3	1.12	159.3	-4.49	159.3	-1.94	159.3	-1.01	159.3	-5.86	159.3	0.51	159.3	-4.88	159.3	23.12	159.3	24.01	159.3	1.78	159.3	2.88	159.3	16.18	159.3	21.5	159.3	3.6
160.2	2.56	160.2	10.13	160.2	-9.83	160.2	-4.79	160.2	7.45	160.2	6.23	160.2	6.4	160.2	10.13	160.2	-6.86	160.2	-1.84	160.2	6.72	160.2	4.7	160.2	-5.27	160.2	-1.77	160.2	0.5	160.2	-7.7	160.2	0.03	160.2	-3.49	160.2	23.21	160.2	24.73	160.2	6.16	160.2	2.76	160.2	13.91	160.2	20.51	160.2	4.63
161.1	3.36	161.1	9.54	161.1	-6.9	161.1	-5.64	161.1	10.3	161.1	5.36	161.1	7.87	161.1	9.83	161.1	-5.66	161.1	-2.43	161.1	5.75	161.1	4.27	161.1	-1.11	161.1	-3.64	161.1	1.62	161.1	-5.63	161.1	-0.35	161.1	-3.47	161.1	26.04	161.1	24.14	161.1	6.4	161.1	2.06	161.1	14.18	161.1	24.6	161.1	3.82
162	0.7	162	11.34	162	-7.48	162	-1.95	162	5.82	162	4.65	162	6.03	162	10.04	162	-6.1	162	-2.16	162	3.44	162	3.8	162	-3.62	162	-4.31	162	-0.65	162	-3.79	162	-1.11	162	-3.66	162	23.76	162	22.22	162	5.27	162	4.44	162	14.01	162	20.73	162	2.29
162.9	1.13	162.9	10.5	162.9	-10.81	162.9	-3.94	162.9	9.93	162.9	7.07	162.9	10.63	162.9	6.79	162.9	-6.49	162.9	-3.12	162.9	6.38	162.9	3.05	162.9	-1.68	162.9	-4.47	162.9	-0.33	162.9	-6.22	162.9	0.3	162.9	-4.74	162.9	23.94	162.9	23.43	162.9	4.61	162.9	5.39	162.9	16.04	162.9	21.9	162.9	2.17
163.8	1.55	163.8	10.55	163.8	-8.94	163.8	-3.72	163.8	8.56	163.8	8.36	163.8	5.61	163.8	10.87	163.8	-6.53	163.8	-4.63	163.8	3.69	163.8	4.07	163.8	-4.22	163.8	-2.38	163.8	1.06	163.8	-6.34	163.8	-1.3	163.8	-7	163.8	22.35	163.8	24.93	163.8	5.31	163.8	4.5	163.8	13.26	163.8	22.02	163.8	1.44
164.7	1.77	164.7	10.17	164.7	-11.92	164.7	-5.02	164.7	7.78	164.7	4.09	164.7	7.82	164.7	8.92	164.7	-7.1	164.7	-4.47	164.7	2.81	164.7	2.4	164.7	-2.19	164.7	-2.16	164.7	0.57	164.7	-7.07	164.7	0.13	164.7	-7.2	164.7	23.89	164.7	25.13	164.7	3.87	164.7	2.25	164.7	13.44	164.7	19.99	164.7	2.47
165.6	0.74	165.6	7.91	165.6	-9.19	165.6	-1.27	165.6	9.28	165.6	6.73	165.6	7.77	165.6	9.5	165.6	-2.48	165.6	-3.21	165.6	6.08	165.6	4.42	165.6	-2.22	165.6	-1.56	165.6	1.01	165.6	-5.33	165.6	0.95	165.6	-5.97	165.6	23.13	165.6	23.42	165.6	4.32	165.6	3.49	165.6	16.42	165.6	20.08	165.6	1.63
166.5	-0.12	166.5	9.28	166.5	-9.4	166.5	-2.23	166.5	10.44	166.5	3.24	166.5	6.67	166.5	10.07	166.5	-4.3	166.5	-3.72	166.5	5.22	166.5	2.45	166.5	-4.01	166.5	-2.19	166.5	-0.36	166.5	-7.32	166.5	-0.18	166.5	-5.91	166.5	21.51	166.5	24.73	166.5	2.42	166.5	4.03	166.5	16.24	166.5	23.57	166.5	3.98
167.4	1.24	167.4	9.35	167.4	-8.6	167.4	-2.85	167.4	7	167.4	6.79	167.4	8.51	167.4	10.85	167.4	-6.82	167.4	-2.72	167.4	3.21	167.4	5.27	167.4	-3.04	167.4	-2.07	167.4	1.27	167.4	-9.46	167.4	-1.94	167.4	-3.83	167.4	23.78	167.4	25.1	167.4	4.53	167.4	0.32	167.4	15.29	167.4	23.29	167.4	2.52
168.3	2.83	168.3	9.65	168.3	-10.17	168.3	-2.63	168.3	10.39	168.3	6.64	168.3	9.43	168.3	7.04	168.3	-4.93	168.3	-4.72	168.3	4.61	168.3	6.54	168.3	-2.52	168.3	-3.71	168.3	-0.08	168.3	-5.99	168.3	-0.64	168.3	-5.57	168.3	25.97	168.3	25	168.3	4.83	168.3	3.89	168.3	14.37	168.3	21.03	168.3	5.45
169.2	0.86	169.2	10.15	169.2	-7.58	169.2	-4.66	169.2	8.16	169.2	4.84	169.2	7.17	169.2	8.87	169.2	-4.62	169.2	-4.09	169.2	6.49	169.2	4.85	169.2	-4.63	169.2	-2.92	169.2	-2.27	169.2	-6.21	169.2	1.16	169.2	-5.41	169.2	24.4	169.2	26.07	169.2	3.32	169.2	4.75	169.2	14.14	169.2	22.28	169.2	1.59
170.1	2.15	170.1	8.38	170.1	-10.35	170.1	-3.88	170.1	8.94	170.1	6.3	170.1	6.59	170.1	9.25	170.1	-5.36	170.1	-4.63	170.1	5.49	170.1	1.75	170.1	-4.44	170.1	-3.16	170.1	-0.39	170.1	-7.31	170.1	0.24	170.1	-5.6	170.1	25.14	170.1	24.71	170.1	6.72	170.1	3.74	170.1	14.7	170.1	22.59	170.1	2.37
171	1.85	171	11.69	171	-10.04	171	-3.45	171	8.67	171	5.07	171	7.84	171	10.25	171	-4.41	171	-6.13	171	4.3	171	3.53	171	-3.31	171	-4.29	171	0.47	171	-7.54	171	-0.52	171	-4.94	171	23.29	171	24.07	171	5.19	171	3.16	171	16.09	171	22.95	171	2.92
171.9	1.44	171.9	10.12	171.9	-7.73	171.9	-1.24	171.9	11.21	171.9	7.24	171.9	7.62	171.9	10.79	171.9	-5.31	171.9	-2.49	171.9	6.41	171.9	2.85	171.9	-5.31	171.9	-1.53	171.9	1.79	171.9	-7.94	171.9	-1.59	171.9	-4.16	171.9	20.65	171.9	25.95	171.9	6.76	171.9	3.58	171.9	13.98	171.9	23.72	171.9	3.12
172.8	1.64	172.8	10.66	172.8	-9.87	172.8	-3.37	172.8	8.73	172.8	6.3	172.8	8.99	172.8	11.18	172.8	-5.73	172.8	-4.22	172.8	2.96	172.8	2.66	172.8	-3.56	172.8	-2.34	172.8	1.21	172.8	-7.25	172.8	0.4	172.8	-5.29	172.8	23.76	172.8	25.85	172.8	4.95	172.8	4.28	172.8	18.49	172.8	23.22	172.8	3.18
173.7	0.55	173.7	10.73	173.7	-10.11	173.7	-2.75	173.7	7.77	173.7	8.2	173.7	6.4	173.7	11.15	173.7	-5.71	173.7	-2.55	173.7	5.59	173.7	6.14	173.7	-2.53	173.7	-2.14	173.7	0.67	173.7	-7.21	173.7	-0.09	173.7	-5.01	173.7	25.74	173.7	24.5	173.7	5.31	173.7	3.95	173.7	16.35	173.7	23.76	173.7	4.87
174.6	2.81	174.6	11.08	174.6	-6.86	174.6	-3.71	174.6	10.01	174.6	6.3	174.6	7.65	174.6	10.49	174.6	-3.11	174.6	-3.17	174.6	5.86	174.6	3.2	174.6	-4.85	174.6	-2.55	174.6	0.07	174.6	-5.21	174.6	-0.73	174.6	-3.43	174.6	21.79	174.6	26.02	174.6	6.26	174.6	4.1	174.6	13.82	174.6	23.48	174.6	3.65
175.5	2.02	175.5	7.95	175.5	-8.05	175.5	-3.14	175.5	7.98	175.5	6.77	175.5	8.36	175.5	8.97	175.5	-3.87	175.5	-4.23	175.5	7.37	175.5	3.42	175.5	-2.46	175.5	-2.67	175.5	-0.29	175.5	-6.4	175.5	0.29	175.5	-4.64	175.5	25.17	175.5	27.46	175.5	5.68	175.5	4.23	175.5	17.56	175.5	24.23	175.5	3.47
176.4	2	176.4	7.69	176.4	-7.98	176.4	-2.63	176.4	8.39	176.4	8.3	176.4	7.39	176.4	10.58	176.4	-5.84	176.4	-2.4	176.4	4.65	176.4	5.35	176.4	-4.23	176.4	-0.72	176.4	-2.33	176.4	-7.06	176.4	-0.72	176.4	-7.79	176.4	23.85	176.4	26.71	176.4	3.73	176.4	4.64	176.4	17.26	176.4	22.47	176.4	4.68
177.3	1.91	177.3	8.86	177.3	-8.29	177.3	-3.16	177.3	13.83	177.3	6.12	177.3	8.28	177.3	10.78	177.3	-4.11	177.3	-4.59	177.3	6.84	177.3	2.63	177.3	-2.28	177.3	-2.15	177.3	0.14	177.3	-7.65	177.3	-0.1	177.3	-5.9	177.3	29.69	177.3	24.85	177.3	6.27	177.3	4.64	177.3	17.22	177.3	24.32	177.3	5.76
178.2	2.68	178.2	9.88	178.2	-9.89	178.2	-1.18	178.2	12.92	178.2	8.02	178.2	7.47	178.2	10.01	178.2	-5.49	178.2	-3.66	178.2	6.71	178.2	4.68	178.2	-4.06	178.2	-4.39	178.2	-0.68	178.2	-8.91	178.2	-0.87	178.2	-5.44	178.2	24.74	178.2	26.04	178.2	7.25	178.2	1.62	178.2	16.06	178.2	25.75	178.2	2.52
179.1	2.55	179.1	12.99	179.1	-11.38	179.1	-4.74	179.1	7.11	179.1	8.53	179.1	4.77	179.1	11.64	179.1	-8.93	179.1	-6.76	179.1	4.27	179.1	4.76	179.1	-5.31	179.1	-1.92	179.1	-1.63	179.1	-9.24	179.1	-0.3	179.1	-6.03	179.1	23.43	179.1	26.37	179.1	5.55	179.1	1	179.1	14.94	179.1	23.02	179.1	4.4
180	2.8	180	10.88	180	-12.05	180	-2.61	180	8.59	180	7.73	180	9.95	180	8.75	180	-5.98	180	-5.63	180	4.5	180	5.43	180	-3.61	180	-5.56	180	-0.31	180	-6.58	180	-0.39	180	-5.16	180	23.95	180	25.37	180	7.54	180	5.9	180	18.52	180	24.01	180	4.12
180.9	1.76	180.9	8.12	180.9	-10.97	180.9	-3.41	180.9	9.26	180.9	5.59	180.9	6.81	180.9	8.47	180.9	-6.19	180.9	-4.08	180.9	3.46	180.9	5.03	180.9	-3.41	180.9	-2.25	180.9	0.25	180.9	-10.29	180.9	-4.03	180.9	-5.08	180.9	24.39	180.9	27.61	180.9	4.54	180.9	3.04	180.9	16.04	180.9	22.85	180.9	2.46
181.8	2.77	181.8	9.1	181.8	-7.95	181.8	-1.81	181.8	10.89	181.8	10.27	181.8	7.81	181.8	9.45	181.8	-4.3	181.8	-6.59	181.8	5.8	181.8	4.88	181.8	-4.14	181.8	-1.02	181.8	-1.08	181.8	-9.59	181.8	-2.26	181.8	-5.67	181.8	26.22	181.8	25.81	181.8	6.25	181.8	6.46	181.8	15.57	181.8	23.81	181.8	3.08
182.7	3.43	182.7	11.48	182.7	-6.49	182.7	-3.63	182.7	9.97	182.7	4.62	182.7	10.13	182.7	9.92	182.7	-5.68	182.7	-2.37	182.7	4.5	182.7	3.39	182.7	-4.59	182.7	-2.85	182.7	-2.11	182.7	-7.24	182.7	2	182.7	-5.74	182.7	23.81	182.7	27.35	182.7	7.58	182.7	5.16	182.7	17.23	182.7	24.04	182.7	3.99
183.6	2.64	183.6	11.18	183.6	-10.7	183.6	-3.56	183.6	9.23	183.6	7.23	183.6	6.4	183.6	12.28	183.6	-4.81	183.6	-3.97	183.6	5.54	183.6	5.63	183.6	-4.45	183.6	-3.15	183.6	0.93	183.6	-7.49	183.6	-1.18	183.6	-3.3	183.6	24.89	183.6	26.7	183.6	6.71	183.6	3.27	183.6	17.04	183.6	24.47	183.6	3.46
184.5	1.86	184.5	8.98	184.5	-7.09	184.5	-4.43	184.5	10.76	184.5	6.72	184.5	7.89	184.5	9.55	184.5	-5.14	184.5	-5.66	184.5	6.83	184.5	6.53	184.5	-2.83	184.5	-2.96	184.5	0.59	184.5	-8.26	184.5	0.33	184.5	-6.26	184.5	28.01	184.5	28.76	184.5	7.63	184.5	6.61	184.5	18.46	184.5	22.67	184.5	0.39
185.4	0.66	185.4	10.71	185.4	-6.84	185.4	-3.16	185.4	9.49	185.4	3.29	185.4	4.83	185.4	10.4	185.4	-3.55	185.4	-3.67	185.4	4.4	185.4	2.97	185.4	-5.04	185.4	-3.83	185.4	1.65	185.4	-6.52	185.4	-0.23	185.4	-8.05	185.4	25.94	185.4	24.54	185.4	7.32	185.4	4.64	185.4	17.21	185.4	23.33	185.4	3.48
186.3	3.55	186.3	9.29	186.3	-9.89	186.3	-0.82	186.3	11.37	186.3	7.4	186.3	8.86	186.3	8.6	186.3	-5.15	186.3	-2.44	186.3	4.96	186.3	2.84	186.3	-2.26	186.3	-3.75	186.3	0.4	186.3	-7.87	186.3	-0.46	186.3	-5.8	186.3	27.02	186.3	26.46	186.3	7.55	186.3	4.23	186.3	15.94	186.3	24.88	186.3	3.83
187.2	1.73	187.2	8.95	187.2	-7.98	187.2	-2.41	187.2	8.77	187.2	8.89	187.2	7.7	187.2	7.55	187.2	-3.78	187.2	-2.84	187.2	4.81	187.2	5.31	187.2	-4.28	187.2	-3.8	187.2	-1.04	187.2	-7.16	187.2	1.62	187.2	-5.06	187.2	26.82	187.2	27.01	187.2	8.15	187.2	7.05	187.2	17.25	187.2	25.08	187.2	3.59
188.1	4.58	188.1	9.16	188.1	-8.14	188.1	-3.91	188.1	9.05	188.1	5.76	188.1	9.62	188.1	10.89	188.1	-3.18	188.1	-4.59	188.1	5.42	188.1	3.82	188.1	-2.41	188.1	-2.35	188.1	1.33	188.1	-8.28	188.1	-1.36	188.1	-2.4	188.1	26.64	188.1	27.94	188.1	8.18	188.1	4.49	188.1	17.7	188.1	29.85	188.1	4.71
189	4.58	189	9.06	189	-7.42	189	-4	189	8.46	189	6.66	189	10.81	189	9.78	189	-4.96	189	-3.53	189	4.75	189	5.06	189	-2.87	189	-2.99	189	0.95	189	-5.49	189	1.42	189	-4.16	189	25.34	189	26.28	189	9.2	189	5.34	189	17.55	189	27.1	189	2.65
189.9	3.37	189.9	8.75	189.9	-7.47	189.9	-0.78	189.9	9.19	189.9	9.02	189.9	8.87	189.9	11.19	189.9	-3.62	189.9	-2.03	189.9	5.33	189.9	5.19	189.9	-1.54	189.9	-3.66	189.9	-1.02	189.9	-8.28	189.9	0.32	189.9	-4.71	189.9	28.53	189.9	28.17	189.9	8.3	189.9	4.54	189.9	17.81	189.9	24.75	189.9	5.08
190.8	1.9	190.8	9.46	190.8	-6.26	190.8	-3.02	190.8	10.19	190.8	4.31	190.8	8.02	190.8	7.7	190.8	-3.04	190.8	-4.73	190.8	2.99	190.8	3.42	190.8	-4.75	190.8	-4.35	190.8	1.13	190.8	-10.07	190.8	-0.21	190.8	-6.16	190.8	25.93	190.8	26.24	190.8	7.5	190.8	5.02	190.8	18.26	190.8	24.9	190.8	2.75
191.7	1.67	191.7	8.34	191.7	-8.41	191.7	-3.87	191.7	6.7	191.7	5.88	191.7	6.96	191.7	7.71	191.7	-4.65	191.7	-4.36	191.7	6.37	191.7	3.21	191.7	-5.29	191.7	-3.97	191.7	-0.61	191.7	-9.25	191.7	-0.88	191.7	-7.15	191.7	27.18	191.7	27.29	191.7	8.93	191.7	2.91	191.7	17.81	191.7	26.16	191.7	2.56
192.6	1.81	192.6	10.21	192.6	-6.21	192.6	-2.55	192.6	10.9	192.6	8.38	192.6	9.02	192.6	11.36	192.6	-5.66	192.6	-2.17	192.6	4.83	192.6	5.5	192.6	-3.25	192.6	-2.86	192.6	-0.89	192.6	-7.43	192.6	0.11	192.6	-5.44	192.6	24.92	192.6	27.45	192.6	8.53	192.6	4.54	192.6	16.53	192.6	24.5	192.6	2.31
193.5	3.65	193.5	11.64	193.5	-6.57	193.5	-2.66	193.5	8.61	193.5	6.01	193.5	9.6	193.5	10.12	193.5	-5.55	193.5	-4.46	193.5	3.88	193.5	4.43	193.5	-2.32	193.5	-3.41	193.5	-0.48	193.5	-8.23	193.5	-1.35	193.5	-4.84	193.5	27.67	193.5	27.06	193.5	9.26	193.5	3.66	193.5	17.86	193.5	27.26	193.5	1.91
194.4	2.63	194.4	8.16	194.4	-7.73	194.4	-2.56	194.4	11.05	194.4	8.19	194.4	10.56	194.4	9.23	194.4	-3.69	194.4	-6.14	194.4	7.07	194.4	4.69	194.4	-3.14	194.4	-1.56	194.4	-0.84	194.4	-11.24	194.4	-1.4	194.4	-6.74	194.4	26.26	194.4	29.06	194.4	9.85	194.4	3.02	194.4	14.97	194.4	25.87	194.4	4.38
195.3	4.33	195.3	9.63	195.3	-8.55	195.3	-5.57	195.3	10.64	195.3	8.15	195.3	7.3	195.3	10.27	195.3	-5.77	195.3	-4.14	195.3	6.17	195.3	4.05	195.3	-4.21	195.3	-2.15	195.3	-0.02	195.3	-7.94	195.3	-0.85	195.3	-7.16	195.3	27.16	195.3	29.16	195.3	8.91	195.3	7.44	195.3	18.19	195.3	25.41	195.3	0.64
196.2	2.19	196.2	10.46	196.2	-7.41	196.2	-0.9	196.2	9.68	196.2	6.65	196.2	7.48	196.2	9.53	196.2	-4.72	196.2	-2.42	196.2	4.9	196.2	4.24	196.2	-3.67	196.2	-2.61	196.2	0.25	196.2	-8.27	196.2	-0.11	196.2	-5.19	196.2	30.3	196.2	28	196.2	9.83	196.2	4.02	196.2	16.35	196.2	25.71	196.2	6.51
197.1	3.86	197.1	8.87	197.1	-7.18	197.1	-5.38	197.1	9.82	197.1	5.28	197.1	7.02	197.1	9.34	197.1	-6.26	197.1	-6.56	197.1	5.4	197.1	3.23	197.1	-3.76	197.1	-4.38	197.1	1.43	197.1	-7.71	197.1	-0.82	197.1	-5.43	197.1	26.22	197.1	29.04	197.1	9.83	197.1	6.79	197.1	20.42	197.1	27.59	197.1	3.14
198	3.49	198	11.25	198	-5.9	198	-3.04	198	10.48	198	6.4	198	8.13	198	11.97	198	-2.89	198	-4.08	198	5.9	198	4.14	198	-3.34	198	-3.32	198	-0.52	198	-10.22	198	-0.78	198	-8.83	198	29.35	198	26.66	198	10.49	198	3.24	198	15.55	198	25.28	198	4.38
198.9	3.98	198.9	9.42	198.9	-6.04	198.9	-4.8	198.9	10.1	198.9	6.56	198.9	7.13	198.9	9.97	198.9	-6.12	198.9	-4.54	198.9	4.12	198.9	4.81	198.9	-3.78	198.9	-3.85	198.9	-0.93	198.9	-7.17	198.9	-1.71	198.9	-5.24	198.9	29.01	198.9	28.54	198.9	9.79	198.9	5.53	198.9	16.86	198.9	23.17	198.9	3.81
199.8	0.5	199.8	7.56	199.8	-6.85	199.8	-4.98	199.8	12.73	199.8	6.15	199.8	7.35	199.8	11.29	199.8	-4.63	199.8	-6.52	199.8	5.31	199.8	2.94	199.8	-3.31	199.8	-4.45	199.8	0.82	199.8	-9.27	199.8	-2.81	199.8	-7.06	199.8	27.55	199.8	26.84	199.8	11.51	199.8	4.77	199.8	19.38	199.8	27.04	199.8	4.32
200.7	2.46	200.7	10.13	200.7	-7.53	200.7	-2.91	200.7	11.71	200.7	7.57	200.7	8.27	200.7	11.29	200.7	-5.61	200.7	-3.59	200.7	4.14	200.7	3.32	200.7	-3.36	200.7	-1.06	200.7	-0.53	200.7	-8.45	200.7	-2.98	200.7	-5.31	200.7	28.89	200.7	28.21	200.7	10.17	200.7	4.34	200.7	16.07	200.7	26.2	200.7	4.05
201.6	3.38	201.6	8.49	201.6	-7.61	201.6	-4.33	201.6	11.52	201.6	5.61	201.6	9.5	201.6	10.41	201.6	-1.79	201.6	-3.09	201.6	4.49	201.6	2.89	201.6	-2.11	201.6	-4.2	201.6	0.81	201.6	-7.83	201.6	1.01	201.6	-6.42	201.6	29.68	201.6	26.68	201.6	11.64	201.6	6.81	201.6	18.41	201.6	28.35	201.6	2.33
202.5	4.27	202.5	11.16	202.5	-8.66	202.5	-1.89	202.5	9.51	202.5	7.96	202.5	7.15	202.5	10.91	202.5	-5.06	202.5	-4.84	202.5	3.48	202.5	4.72	202.5	-3.77	202.5	-2.8	202.5	1.23	202.5	-9.47	202.5	-1.81	202.5	-5.3	202.5	31.89	202.5	27.7	202.5	10.37	202.5	5.34	202.5	16.33	202.5	25.55	202.5	5.91
203.4	3.32	203.4	10.51	203.4	-6.08	203.4	-5.6	203.4	11.51	203.4	8.73	203.4	7.95	203.4	8.57	203.4	-4.21	203.4	-5.55	203.4	5.3	203.4	4.85	203.4	-4.23	203.4	-5	203.4	-0.86	203.4	-9.18	203.4	-1.24	203.4	-6.04	203.4	27.37	203.4	31.22	203.4	10.36	203.4	5.98	203.4	18.56	203.4	27.79	203.4	4.88
204.3	1.56	204.3	11.27	204.3	-7.09	204.3	-2.23	204.3	9.17	204.3	9.38	204.3	7.47	204.3	13.57	204.3	-3.04	204.3	-4.69	204.3	4.83	204.3	4.73	204.3	-5.41	204.3	-2.33	204.3	1.21	204.3	-10.65	204.3	-0.26	204.3	-8.12	204.3	28.42	204.3	26.88	204.3	12.58	204.3	4.83	204.3	19.47	204.3	27.13	204.3	2.7
205.2	5.48	205.2	10.39	205.2	-6.98	205.2	-1.4	205.2	12.15	205.2	7.14	205.2	9.33	205.2	13.59	205.2	-2.52	205.2	-2.96	205.2	5.24	205.2	4.33	205.2	-5.22	205.2	-2.66	205.2	0.01	205.2	-8.72	205.2	-0.55	205.2	-5.12	205.2	28.83	205.2	28.26	205.2	11.8	205.2	6.68	205.2	17.79	205.2	25.94	205.2	5.27
206.1	1.09	206.1	7.33	206.1	-7.63	206.1	-4.24	206.1	11.14	206.1	7.62	206.1	8.79	206.1	8.96	206.1	-2.96	206.1	-4.46	206.1	5.96	206.1	7.82	206.1	-1.88	206.1	-4.94	206.1	0.49	206.1	-11.76	206.1	-2.33	206.1	-6.05	206.1	27.96	206.1	27.13	206.1	9.02	206.1	6.27	206.1	19.42	206.1	27.91	206.1	4.13
207	4.82	207	7.93	207	-9.09	207	-3.33	207	9.61	207	12.91	207	8.45	207	9.1	207	-2.17	207	-4.4	207	5.7	207	5.86	207	-3.94	207	-4.77	207	2.6	207	-11.75	207	-1.76	207	-7.28	207	28.2	207	26.3	207	13.18	207	3.81	207	21.48	207	28.06	207	3.93
207.9	3.53	207.9	9.13	207.9	-8.64	207.9	-5.9	207.9	9.78	207.9	7.06	207.9	10.26	207.9	10.77	207.9	-5.63	207.9	-4.28	207.9	4.29	207.9	2.94	207.9	-3.98	207.9	-3.47	207.9	-0.26	207.9	-9.17	207.9	-3.59	207.9	-8.98	207.9	27.06	207.9	29	207.9	10.87	207.9	6.03	207.9	18.1	207.9	28.39	207.9	3.03
208.8	2.98	208.8	9.22	208.8	-5.42	208.8	-2.45	208.8	11.77	208.8	7.41	208.8	8.47	208.8	9.33	208.8	-2.78	208.8	-4.26	208.8	5.22	208.8	7.94	208.8	-1.56	208.8	-4.3	208.8	-0.11	208.8	-10.23	208.8	-1.5	208.8	-2.83	208.8	30.79	208.8	29.24	208.8	11.61	208.8	4.68	208.8	20.44	208.8	26.56	208.8	8.27
209.7	4	209.7	10.47	209.7	-7.74	209.7	-2.2	209.7	10.03	209.7	9.88	209.7	10.81	209.7	10.07	209.7	-1.41	209.7	-5.35	209.7	8.2	209.7	5.56	209.7	-4.82	209.7	-2.83	209.7	0.78	209.7	-9.07	209.7	-0.18	209.7	-4.96	209.7	29.93	209.7	29.98	209.7	10.6	209.7	4.7	209.7	21.29	209.7	28.47	209.7	5.11
210.6	1.82	210.6	12.94	210.6	-8.35	210.6	-3.89	210.6	12.42	210.6	8.42	210.6	10.02	210.6	13.31	210.6	-3.04	210.6	-3.96	210.6	5.58	210.6	6.14	210.6	-1.38	210.6	-0.43	210.6	0.51	210.6	-9.39	210.6	-0.52	210.6	-4.84	210.6	30.72	210.6	28.05	210.6	13.6	210.6	6.46	210.6	18.26	210.6	28.72	210.6	5.55
211.5	-0.9	211.5	9.76	211.5	-6.81	211.5	-4.69	211.5	11.48	211.5	7.09	211.5	6.54	211.5	10.75	211.5	-4.08	211.5	-4.31	211.5	6.97	211.5	4.65	211.5	-5.58	211.5	-4.21	211.5	2.27	211.5	-9.78	211.5	0.05	211.5	-7.78	211.5	28.09	211.5	28.38	211.5	12.9	211.5	5.53	211.5	18.8	211.5	28.36	211.5	2.85
212.4	1.59	212.4	10.25	212.4	-8.27	212.4	-2.2	212.4	10	212.4	8.17	212.4	9.92	212.4	11.74	212.4	-3.78	212.4	-5.57	212.4	6.57	212.4	5.05	212.4	-3.85	212.4	-5.81	212.4	0.7	212.4	-11.34	212.4	-1.82	212.4	-4.22	212.4	30.22	212.4	27.3	212.4	13.39	212.4	6.94	212.4	20.69	212.4	29.77	212.4	3.57
213.3	3.41	213.3	8.6	213.3	-6.45	213.3	-4.97	213.3	12.26	213.3	8.28	213.3	8.08	213.3	10.2	213.3	-4.38	213.3	-5.33	213.3	3.8	213.3	7.01	213.3	-5.44	213.3	-4.08	213.3	0.77	213.3	-9.14	213.3	-1.94	213.3	-2.91	213.3	27.99	213.3	30.77	213.3	11.76	213.3	6.17	213.3	19.42	213.3	28.25	213.3	3.19
214.2	1.68	214.2	9.96	214.2	-6.27	214.2	-4.24	214.2	10.25	214.2	8.04	214.2	8.15	214.2	10.71	214.2	-2.4	214.2	-5.45	214.2	3.51	214.2	6.22	214.2	-3.09	214.2	-3.14	214.2	-0.11	214.2	-10.25	214.2	-0.98	214.2	-5.72	214.2	27.99	214.2	29.65	214.2	12.57	214.2	6	214.2	22.06	214.2	28.8	214.2	4.63
215.1	3.67	215.1	12.09	215.1	-6.82	215.1	-4.23	215.1	12.21	215.1	8.73	215.1	7.95	215.1	9.79	215.1	-5.53	215.1	-5.99	215.1	5.01	215.1	5.61	215.1	-2.85	215.1	-3.89	215.1	-2.73	215.1	-10.59	215.1	-3.63	215.1	-6.03	215.1	30.13	215.1	32.97	215.1	11.23	215.1	3.43	215.1	20.02	215.1	26.31	215.1	5.21
216	1.18	216	9.94	216	-5.45	216	-2.72	216	10.39	216	7.29	216	8.36	216	9.41	216	-4.95	216	-4.46	216	5.21	216	5.59	216	-4.21	216	-3.25	216	-0.22	216	-8.99	216	-0.64	216	-5.26	216	31.91	216	29.11	216	12.59	216	6.98	216	19.52	216	32	216	5.79
216.9	3.66	216.9	9.41	216.9	-6.9	216.9	-1.37	216.9	10.39	216.9	8.68	216.9	8.87	216.9	10.4	216.9	-1.61	216.9	-2.51	216.9	4.69	216.9	7.1	216.9	-4.78	216.9	-3.35	216.9	0.79	216.9	-9.38	216.9	1.01	216.9	-5.42	216.9	30.64	216.9	28.96	216.9	13.45	216.9	5.88	216.9	19.32	216.9	27.38	216.9	5.41
217.8	1.13	217.8	8.43	217.8	-6.08	217.8	-6.57	217.8	10.67	217.8	5.39	217.8	8.03	217.8	10.22	217.8	-0.79	217.8	-5.12	217.8	6.27	217.8	6.33	217.8	-5.09	217.8	-4.28	217.8	0.92	217.8	-11.93	217.8	0.89	217.8	-5.3	217.8	28.58	217.8	29.54	217.8	13.7	217.8	7.67	217.8	23.34	217.8	28.44	217.8	4.73
218.7	2.24	218.7	10.12	218.7	-7.83	218.7	-4.49	218.7	11.61	218.7	8.17	218.7	7.59	218.7	12.4	218.7	-1.83	218.7	-4.93	218.7	8.11	218.7	3.8	218.7	-4.95	218.7	0.38	218.7	-1.11	218.7	-10.51	218.7	-0.98	218.7	-9.69	218.7	28.87	218.7	31.32	218.7	11.66	218.7	6.65	218.7	21.61	218.7	29.12	218.7	3.3
219.6	2.54	219.6	10.61	219.6	-3.24	219.6	-1.83	219.6	13.45	219.6	8.47	219.6	8.29	219.6	10.61	219.6	-2.82	219.6	-3.57	219.6	4.54	219.6	9.64	219.6	-4.83	219.6	-4.17	219.6	1.17	219.6	-8.41	219.6	-4.43	219.6	-5.4	219.6	29.47	219.6	28.76	219.6	15.03	219.6	6.88	219.6	19.32	219.6	26.77	219.6	6.81
220.5	3.8	220.5	12.29	220.5	-3.63	220.5	-0.36	220.5	11.25	220.5	8.7	220.5	7.34	220.5	12.71	220.5	-3.01	220.5	-4.31	220.5	6.56	220.5	6.53	220.5	-5.66	220.5	-5.91	220.5	-1.3	220.5	-9.49	220.5	-1.8	220.5	-8.33	220.5	28.85	220.5	28.83	220.5	11.41	220.5	7.39	220.5	20.28	220.5	27.23	220.5	4.32
221.4	5.73	221.4	9.23	221.4	-5.79	221.4	-4	221.4	13.4	221.4	10.4	221.4	8.67	221.4	11.6	221.4	-4.31	221.4	-4.1	221.4	6.73	221.4	8.03	221.4	-5.97	221.4	-2.86	221.4	-1.03	221.4	-9.27	221.4	-1.84	221.4	-5.63	221.4	29.33	221.4	31.86	221.4	13.73	221.4	6	221.4	22.02	221.4	30.06	221.4	1.35
222.3	3.25	222.3	9.94	222.3	-4.59	222.3	-3.76	222.3	14.03	222.3	9.19	222.3	8.12	222.3	13.06	222.3	-3.5	222.3	-5.51	222.3	6.47	222.3	5.86	222.3	-4.63	222.3	-2.9	222.3	0.3	222.3	-9.34	222.3	-2.81	222.3	-6.71	222.3	30.07	222.3	30.62	222.3	14.79	222.3	5.32	222.3	23.46	222.3	28.84	222.3	4.64
223.2	2.88	223.2	10.7	223.2	-7.88	223.2	-6.45	223.2	11.41	223.2	11.15	223.2	8.01	223.2	12.27	223.2	-3.54	223.2	-6.65	223.2	5.94	223.2	7.84	223.2	-5.98	223.2	-4.72	223.2	-0.19	223.2	-11.04	223.2	-1.16	223.2	-4.96	223.2	28.69	223.2	30.27	223.2	15.56	223.2	6.66	223.2	20.5	223.2	29.05	223.2	6
224.1	2.33	224.1	8.85	224.1	-4.07	224.1	-7.81	224.1	8.95	224.1	6.76	224.1	7.36	224.1	10.51	224.1	-3.82	224.1	-7.04	224.1	1.38	224.1	4.69	224.1	-4.11	224.1	-2.33	224.1	0.51	224.1	-11.26	224.1	-1.34	224.1	-7.52	224.1	30.7	224.1	33.09	224.1	15.15	224.1	7.92	224.1	22.79	224.1	29.37	224.1	5
225	2.01	225	10.94	225	-4.39	225	-3.06	225	11.73	225	6.33	225	9.49	225	12.26	225	-1.46	225	-4.32	225	8.09	225	2.07	225	-4.87	225	-3.82	225	0.18	225	-10.2	225	0.57	225	-8.49	225	28.61	225	29.76	225	13.66	225	6.02	225	21.67	225	30.73	225	3.35
225.9	1.68	225.9	9.24	225.9	-4.4	225.9	-5.83	225.9	11.23	225.9	7.85	225.9	9.71	225.9	12.62	225.9	-2.1	225.9	-5.5	225.9	3.56	225.9	6.43	225.9	-3.46	225.9	-4.59	225.9	0.97	225.9	-10.86	225.9	-4.46	225.9	-8.44	225.9	29.11	225.9	30.78	225.9	14.89	225.9	7.77	225.9	20.38	225.9	27.33	225.9	1.56
226.8	2.91	226.8	8.25	226.8	-7.13	226.8	-4.24	226.8	11.71	226.8	8.94	226.8	7.23	226.8	8.57	226.8	-3.36	226.8	-4.31	226.8	6.88	226.8	6.43	226.8	-5.92	226.8	-2.59	226.8	0.43	226.8	-10.94	226.8	-0.2	226.8	-5.31	226.8	29.49	226.8	31.91	226.8	15.38	226.8	8.6	226.8	21.19	226.8	28.8	226.8	3.35
227.7	3.05	227.7	11.25	227.7	-8.01	227.7	-3.4	227.7	10.88	227.7	8.18	227.7	9.92	227.7	11.82	227.7	-4.1	227.7	-6.85	227.7	5.65	227.7	4.13	227.7	-3.6	227.7	-4.25	227.7	0.8	227.7	-11.76	227.7	-0.69	227.7	-8.31	227.7	28.26	227.7	31	227.7	15.22	227.7	4.97	227.7	22.29	227.7	31.86	227.7	1.98
228.6	3.6	228.6	10.38	228.6	-6.21	228.6	-5.98	228.6	11.14	228.6	6.99	228.6	7.81	228.6	12.17	228.6	-5.36	228.6	-7.87	228.6	3.43	228.6	4.31	228.6	-6.51	228.6	-3.87	228.6	-2.24	228.6	-10.96	228.6	-3.18	228.6	-7.22	228.6	30.12	228.6	31.65	228.6	13.98	228.6	8.62	228.6	21.18	228.6	29.76	228.6	5.54
229.5	4.14	229.5	10.6	229.5	-7.36	229.5	-4.5	229.5	11.88	229.5	6.68	229.5	8.34	229.5	10.55	229.5	-3.17	229.5	-5.39	229.5	7.71	229.5	5.1	229.5	-4.28	229.5	-4.17	229.5	-0.61	229.5	-10.55	229.5	1.17	229.5	-5.83	229.5	29.37	229.5	32.37	229.5	12.47	229.5	7.8	229.5	22.49	229.5	29.85	229.5	5.42
230.4	4.25	230.4	11.17	230.4	-5.23	230.4	-1.8	230.4	14.38	230.4	8.1	230.4	8.64	230.4	11.74	230.4	-2.86	230.4	-3.73	230.4	7.12	230.4	4.53	230.4	-3.21	230.4	-3.12	230.4	0.28	230.4	-12.45	230.4	-2.04	230.4	-8.19	230.4	31.4	230.4	31.67	230.4	14.12	230.4	6.12	230.4	19.46	230.4	28.38	230.4	2.72
231.3	4.6	231.3	10.94	231.3	-8.2	231.3	-3.78	231.3	13.53	231.3	9.51	231.3	9.59	231.3	10.93	231.3	-5.15	231.3	-3.49	231.3	7.78	231.3	5.03	231.3	-4.21	231.3	-4.94	231.3	0.35	231.3	-12.16	231.3	-1.3	231.3	-6.39	231.3	31.49	231.3	29.93	231.3	15.91	231.3	7.43	231.3	22.38	231.3	30.19	231.3	4.47
232.2	3.62	232.2	10.67	232.2	-4.94	232.2	-3.31	232.2	13.51	232.2	7.73	232.2	8.55	232.2	12.18	232.2	-3.59	232.2	-4.4	232.2	5.71	232.2	4.22	232.2	-5.71	232.2	-3.7	232.2	0.31	232.2	-9	232.2	-1.38	232.2	-7.35	232.2	31.47	232.2	32.73	232.2	14.55	232.2	8.54	232.2	23.45	232.2	29.95	232.2	3.84
233.1	5.23	233.1	10.95	233.1	-7.64	233.1	-4.65	233.1	13.34	233.1	7.4	233.1	8.86	233.1	9.37	233.1	-1.53	233.1	-3.57	233.1	8.68	233.1	3.95	233.1	-2.98	233.1	-5.31	233.1	0.61	233.1	-10.49	233.1	-0.74	233.1	-7.16	233.1	29.92	233.1	32.79	233.1	15.74	233.1	5.37	233.1	22.95	233.1	30.17	233.1	4.24
234	1.94	234	13.07	234	-3.55	234	-5.74	234	13.22	234	7.87	234	6.52	234	13.69	234	-1.3	234	-5.69	234	5.48	234	6.89	234	-4.96	234	-2.12	234	-1.65	234	-12.09	234	-2.78	234	-6.8	234	31.61	234	35.18	234	14.06	234	7.86	234	22.69	234	31.17	234	5.22
234.9	2.38	234.9	9.93	234.9	-5.61	234.9	-3.47	234.9	10.94	234.9	9.99	234.9	10.48	234.9	9.86	234.9	-2.89	234.9	-7.33	234.9	7.05	234.9	8.3	234.9	-3.73	234.9	-3.28	234.9	-2.14	234.9	-11.71	234.9	-0.51	234.9	-7.37	234.9	30.45	234.9	32.03	234.9	14.24	234.9	5.84	234.9	24.76	234.9	29.96	234.9	2.62
235.8	3.82	235.8	9.56	235.8	-5.76	235.8	-1.16	235.8	12.06	235.8	8.93	235.8	9.65	235.8	8.11	235.8	-1.66	235.8	-5.24	235.8	7.33	235.8	6.66	235.8	-2.39	235.8	-3.66	235.8	0.07	235.8	-12.73	235.8	-1.26	235.8	-6.87	235.8	32.11	235.8	32.08	235.8	15.39	235.8	6.63	235.8	21.9	235.8	30.26	235.8	3.93
236.7	2.25	236.7	12.04	236.7	-5.59	236.7	-3.72	236.7	9.59	236.7	7.22	236.7	5.85	236.7	11.41	236.7	-2.34	236.7	-7.64	236.7	4.39	236.7	4.53	236.7	-4.79	236.7	-2.23	236.7	-0.67	236.7	-12.26	236.7	-1.07	236.7	-4.94	236.7	33.79	236.7	33.22	236.7	13.39	236.7	6.98	236.7	22.83	236.7	31.28	236.7	5.96
237.6	4.25	237.6	10.68	237.6	-5.05	237.6	-4.32	237.6	14.52	237.6	10.38	237.6	10.48	237.6	8.99	237.6	-1.88	237.6	-4.09	237.6	8.24	237.6	6.96	237.6	-3.33	237.6	-5.38	237.6	-0.89	237.6	-9.76	237.6	-0.29	237.6	-4.48	237.6	34.36	237.6	33.51	237.6	16.1	237.6	9.76	237.6	25.27	237.6	30.33	237.6	4.02
238.5	2.64	238.5	10.95	238.5	-5.97	238.5	-5.25	238.5	11.04	238.5	8.52	238.5	9.36	238.5	12.53	238.5	-3.47	238.5	-4.98	238.5	5.06	238.5	5.86	238.5	-4.35	238.5	-3.33	238.5	0.84	238.5	-12.04	238.5	-2.11	238.5	-4.7	238.5	31.96	238.5	34.22	238.5	18.46	238.5	8.81	238.5	24.59	238.5	29.74	238.5	5.21
239.4	1.82	239.4	9.21	239.4	-5.08	239.4	-3.61	239.4	13.63	239.4	7.26	239.4	9.52	239.4	10.86	239.4	-1.86	239.4	-3.77	239.4	3.05	239.4	6.91	239.4	-4.31	239.4	-3.41	239.4	0.67	239.4	-9.72	239.4	-1.5	239.4	-8.24	239.4	31.7	239.4	32.58	239.4	18.64	239.4	9.6	239.4	21.21	239.4	30.53	239.4	4.2
240.3	2.93	240.3	9.39	240.3	-8.4	240.3	-5.29	240.3	13.3	240.3	8.02	240.3	9.23	240.3	13.67	240.3	-2.87	240.3	-6.4	240.3	6.55	240.3	7.12	240.3	-4.26	240.3	-2.65	240.3	0.11	240.3	-14.99	240.3	-0.23	240.3	-5.96	240.3	31.4	240.3	33.12	240.3	16.29	240.3	4.7	240.3	24.5	240.3	31.73	240.3	2.91
241.2	4.12	241.2	11.72	241.2	-5.69	241.2	-0.95	241.2	11.43	241.2	8.25	241.2	10.3	241.2	11.2	241.2	-2.46	241.2	-2.38	241.2	4.7	241.2	5.76	241.2	-4.64	241.2	-3.85	241.2	-1.75	241.2	-9.83	241.2	-1.5	241.2	-5.19	241.2	33.07	241.2	31.32	241.2	15.65	241.2	9.57	241.2	22.65	241.2	33	241.2	3.56
242.1	3.76	242.1	12.88	242.1	-5.1	242.1	-2.87	242.1	11.77	242.1	11.62	242.1	9.75	242.1	10.86	242.1	-1.27	242.1	-4.69	242.1	5.83	242.1	7.11	242.1	-3.29	242.1	-2.72	242.1	1.86	242.1	-12.96	242.1	-2.3	242.1	-6.52	242.1	33.09	242.1	33.99	242.1	17.72	242.1	7.78	242.1	22.72	242.1	31.91	242.1	6.44
243	3.18	243	8.6	243	-7.23	243	-4.22	243	12.36	243	9.24	243	6.98	243	10.61	243	-3.61	243	-2.22	243	5.43	243	4.05	243	-5.89	243	-4.01	243	-0.02	243	-14.09	243	-3.3	243	-7.57	243	29.94	243	31.25	243	20.44	243	7.09	243	20.92	243	33.55	243	4.35
243.9	5.65	243.9	11.06	243.9	-3.22	243.9	-1.44	243.9	11.11	243.9	9.35	243.9	8.96	243.9	10.56	243.9	-1.67	243.9	-4.58	243.9	4.87	243.9	3.87	243.9	-4.66	243.9	-4.61	243.9	0.69	243.9	-10.69	243.9	-4.14	243.9	-7.08	243.9	33.33	243.9	32.19	243.9	17.72	243.9	9.28	243.9	21.5	243.9	32.6	243.9	6.19
244.8	3.17	244.8	10.57	244.8	-3.64	244.8	-3.74	244.8	8.83	244.8	8.44	244.8	9.34	244.8	10.87	244.8	-1.52	244.8	-5.25	244.8	5.86	244.8	8.08	244.8	-5.34	244.8	-5.08	244.8	-1.61	244.8	-10.98	244.8	-0.95	244.8	-3.51	244.8	31.35	244.8	33.88	244.8	17.91	244.8	6.77	244.8	23.13	244.8	33.22	244.8	4.51
245.7	1.68	245.7	8.8	245.7	-5.01	245.7	-3.8	245.7	13.69	245.7	9.19	245.7	8.03	245.7	12.68	245.7	-2.48	245.7	-5.72	245.7	7.69	245.7	5.78	245.7	-6.04	245.7	-4	245.7	-1.03	245.7	-11.11	245.7	-1.23	245.7	-5.77	245.7	31.09	245.7	33.33	245.7	16.71	245.7	9.39	245.7	22.56	245.7	32.93	245.7	3.29
246.6	3.81	246.6	11.63	246.6	-6.07	246.6	-2.52	246.6	13.59	246.6	7.61	246.6	10.61	246.6	12.34	246.6	-2.23	246.6	-5.48	246.6	7.05	246.6	5.87	246.6	-5.23	246.6	-3.74	246.6	0.17	246.6	-12.18	246.6	-1.93	246.6	-6.1	246.6	29.94	246.6	33.14	246.6	17.27	246.6	8.64	246.6	24.88	246.6	32.14	246.6	1.8
247.5	2	247.5	10.31	247.5	-3.55	247.5	-4.01	247.5	11.08	247.5	7.5	247.5	5.82	247.5	10.14	247.5	-2.6	247.5	-5.55	247.5	6.48	247.5	4.86	247.5	-4.88	247.5	-4.82	247.5	1.36	247.5	-11.32	247.5	-1.27	247.5	-8.09	247.5	32.24	247.5	34.25	247.5	19.92	247.5	6.69	247.5	24.13	247.5	32.19	247.5	3.22
248.4	3.38	248.4	8.83	248.4	-4.13	248.4	-3.42	248.4	13.04	248.4	10.09	248.4	8.5	248.4	11.71	248.4	-0.98	248.4	-4.13	248.4	6.2	248.4	4.25	248.4	-5.39	248.4	-4.88	248.4	-0.21	248.4	-12.18	248.4	-1.36	248.4	-9.47	248.4	31.36	248.4	31.02	248.4	18.07	248.4	7.68	248.4	23.73	248.4	32.32	248.4	2.81
249.3	4.23	249.3	8.91	249.3	-3.62	249.3	-0.7	249.3	10.39	249.3	10.35	249.3	11.27	249.3	11.65	249.3	-1.68	249.3	-2.77	249.3	4.45	249.3	5.19	249.3	-5.38	249.3	-3.43	249.3	1.66	249.3	-10.98	249.3	-2.39	249.3	-6.36	249.3	33.14	249.3	33.02	249.3	19.47	249.3	8.01	249.3	25.04	249.3	33.12	249.3	4.81
250.2	2.78	250.2	11.91	250.2	-2.25	250.2	-2.53	250.2	12.51	250.2	8.88	250.2	7.16	250.2	9.53	250.2	-2.17	250.2	-4.75	250.2	5.5	250.2	5.07	250.2	-7.16	250.2	-5.39	250.2	-0.87	250.2	-12.33	250.2	-1.43	250.2	-7.5	250.2	31.21	250.2	31.78	250.2	17.31	250.2	7.88	250.2	24.16	250.2	34.24	250.2	4.4
251.1	3.32	251.1	10.06	251.1	-4.97	251.1	-3.69	251.1	12.9	251.1	8.8	251.1	11.37	251.1	13.08	251.1	-1.25	251.1	-5.8	251.1	6.27	251.1	4.69	251.1	-3.78	251.1	-3.25	251.1	0.21	251.1	-11.43	251.1	1.01	251.1	-10.1	251.1	33.7	251.1	33.33	251.1	17.7	251.1	9.08	251.1	24.7	251.1	32.25	251.1	4.08
252	3.16	252	12.68	252	-5.43	252	-4.53	252	13.35	252	10.19	252	7.99	252	12.96	252	-1.87	252	-4.8	252	5	252	4.96	252	-4.54	252	-5.85	252	2.18	252	-13.17	252	-1.43	252	-6.76	252	32.91	252	32.68	252	18.09	252	8.44	252	25.49	252	34.35	252	4.45
252.9	2.91	252.9	8.79	252.9	-5.46	252.9	-1.13	252.9	11.97	252.9	11.24	252.9	10.64	252.9	11.12	252.9	-0.65	252.9	-3.87	252.9	6.43	252.9	6.89	252.9	-3.36	252.9	-4	252.9	1.11	252.9	-12.4	252.9	-2.75	252.9	-5.84	252.9	31.46	252.9	33.86	252.9	20.26	252.9	9.57	252.9	23.53	252.9	34.66	252.9	4.02
253.8	2.69	253.8	13.6	253.8	-4.58	253.8	-3.52	253.8	13.95	253.8	8.42	253.8	6.47	253.8	14.64	253.8	-4.15	253.8	-5.5	253.8	6.7	253.8	6.81	253.8	-4.26	253.8	-3.52	253.8	0.09	253.8	-14.44	253.8	-0.58	253.8	-5.03	253.8	36.31	253.8	35.23	253.8	20.01	253.8	8.71	253.8	25.71	253.8	35.16	253.8	4.22
254.7	2.43	254.7	12.11	254.7	-1.33	254.7	-2.99	254.7	15.72	254.7	7.52	254.7	7.81	254.7	12.82	254.7	-1.07	254.7	-6.32	254.7	5.65	254.7	3.86	254.7	-5.41	254.7	-3.22	254.7	0.89	254.7	-10.4	254.7	-0.09	254.7	-7.35	254.7	31.57	254.7	34.98	254.7	18.55	254.7	8.25	254.7	28.19	254.7	33.97	254.7	1.91
255.6	4.17	255.6	11.37	255.6	-6.49	255.6	-1.84	255.6	13.6	255.6	11.45	255.6	8.07	255.6	12	255.6	-4.65	255.6	-4.44	255.6	6.1	255.6	6.51	255.6	-4.57	255.6	-5.14	255.6	-0.9	255.6	-11.27	255.6	-0.99	255.6	-7.54	255.6	33.15	255.6	36.23	255.6	19.5	255.6	8.4	255.6	26.16	255.6	33.34	255.6	2.19
256.5	3.48	256.5	9.73	256.5	-5.33	256.5	-2.16	256.5	13.18	256.5	10.23	256.5	9.79	256.5	11.4	256.5	-0.77	256.5	-4.9	256.5	3.62	256.5	6.44	256.5	-5.47	256.5	-3.05	256.5	4.32	256.5	-11.75	256.5	-3.4	256.5	-7.84	256.5	33.09	256.5	34.32	256.5	18.92	256.5	9.02	256.5	26.81	256.5	34.68	256.5	3.5
257.4	2.58	257.4	11.81	257.4	-2.21	257.4	-3.77	257.4	9.43	257.4	7.22	257.4	6.07	257.4	11.57	257.4	0.66	257.4	-7.5	257.4	4.78	257.4	6.66	257.4	-6.54	257.4	-3.63	257.4	0.17	257.4	-14.37	257.4	-1.88	257.4	-6.16	257.4	34.9	257.4	37.65	257.4	19.5	257.4	8.17	257.4	24.72	257.4	35.33	257.4	5.68
258.3	2.2	258.3	11.5	258.3	-2.02	258.3	-6.1	258.3	13.44	258.3	7.7	258.3	11.57	258.3	11.26	258.3	-0.5	258.3	-4.17	258.3	3.94	258.3	6.08	258.3	-3.47	258.3	-5.21	258.3	1.2	258.3	-12.38	258.3	-3.81	258.3	-6.85	258.3	34.9	258.3	37.88	258.3	21.3	258.3	8.2	258.3	24.11	258.3	32.46	258.3	2.05
259.2	3.86	259.2	9.32	259.2	-3.97	259.2	-5.06	259.2	11.49	259.2	9.12	259.2	9.14	259.2	10.64	259.2	-2.38	259.2	-4.66	259.2	4.7	259.2	7.46	259.2	-4.36	259.2	-6.33	259.2	-1.96	259.2	-11.61	259.2	-2.68	259.2	-5.96	259.2	32.64	259.2	35.65	259.2	20.79	259.2	8.09	259.2	25.54	259.2	36.58	259.2	3.86
260.1	4.07	260.1	14.11	260.1	-4.54	260.1	-3.25	260.1	13.9	260.1	8.67	260.1	9.5	260.1	13.5	260.1	-1.8	260.1	-6.17	260.1	6.81	260.1	9.16	260.1	-6.16	260.1	-3.3	260.1	-0.63	260.1	-13.12	260.1	-3.74	260.1	-6.6	260.1	34.2	260.1	35.69	260.1	20.21	260.1	7.75	260.1	23.67	260.1	33.96	260.1	4.68
261	5.75	261	11.19	261	-1.79	261	-2.54	261	12.99	261	10.31	261	9.02	261	10.44	261	-1.07	261	-4.47	261	3.59	261	6.58	261	-4.1	261	-5.15	261	-0.53	261	-13.56	261	-3.38	261	-7.77	261	35.4	261	35.68	261	22.54	261	7.78	261	24.96	261	33	261	6.2
261.9	4.26	261.9	8.22	261.9	-5.18	261.9	-5.57	261.9	13.38	261.9	8.64	261.9	9.76	261.9	11.38	261.9	-3.23	261.9	-6.77	261.9	6.09	261.9	5.6	261.9	-5.24	261.9	-3.43	261.9	-1.48	261.9	-15.92	261.9	0.08	261.9	-8.1	261.9	34.24	261.9	34.58	261.9	19.36	261.9	7.39	261.9	26.15	261.9	30.89	261.9	5.68
262.8	4.39	262.8	12.75	262.8	-2.91	262.8	-4.89	262.8	10.01	262.8	11.56	262.8	8.63	262.8	13.15	262.8	-0.81	262.8	-8.3	262.8	4.78	262.8	8.36	262.8	-5.78	262.8	-3.47	262.8	0.26	262.8	-15.44	262.8	-2.13	262.8	-8.07	262.8	33.72	262.8	33.66	262.8	21.78	262.8	10	262.8	26.38	262.8	33.89	262.8	3.09
263.7	2.52	263.7	10.89	263.7	-4.37	263.7	-4.06	263.7	12.42	263.7	8.77	263.7	8.52	263.7	11.87	263.7	-3.44	263.7	-6.22	263.7	4.81	263.7	5.84	263.7	-4.78	263.7	-3	263.7	-1.35	263.7	-14.86	263.7	-2.94	263.7	-7.26	263.7	33.31	263.7	37.42	263.7	19.68	263.7	7.77	263.7	25.71	263.7	35.41	263.7	2.8
264.6	2.85	264.6	11.31	264.6	-2.32	264.6	-1.99	264.6	14.58	264.6	6.71	264.6	10.74	264.6	10.34	264.6	-0.67	264.6	-4.89	264.6	7.63	264.6	3.93	264.6	-3.18	264.6	-6.78	264.6	1.52	264.6	-13.58	264.6	-1.37	264.6	-8	264.6	35.54	264.6	36.72	264.6	20.43	264.6	8.56	264.6	27.21	264.6	34.76	264.6	4.33
265.5	2	265.5	11.66	265.5	-2.31	265.5	-0.12	265.5	12.74	265.5	10.56	265.5	6.79	265.5	12.61	265.5	-0.8	265.5	-5.38	265.5	3.47	265.5	7.95	265.5	-5.81	265.5	-3.58	265.5	-0.42	265.5	-14.01	265.5	-3.48	265.5	-6.8	265.5	36.34	265.5	37.17	265.5	20.66	265.5	8	265.5	25.7	265.5	33.74	265.5	7.35
266.4	4.41	266.4	10.43	266.4	-5.69	266.4	-2.69	266.4	13.34	266.4	9.94	266.4	8.85	266.4	11.37	266.4	-3.04	266.4	-4.06	266.4	6.63	266.4	6.51	266.4	-4.83	266.4	-6.17	266.4	-2.13	266.4	-11.96	266.4	-1.89	266.4	-6.03	266.4	36.31	266.4	35	266.4	19.7	266.4	9.79	266.4	25.69	266.4	34.55	266.4	6.03
267.3	2.61	267.3	10.33	267.3	-1.5	267.3	-1.3	267.3	13.59	267.3	9.95	267.3	8.11	267.3	12.26	267.3	1.37	267.3	-6.37	267.3	6.83	267.3	5.54	267.3	-5.19	267.3	-4.61	267.3	-0.19	267.3	-15.21	267.3	-0.74	267.3	-8.33	267.3	35.54	267.3	34.66	267.3	19.68	267.3	7.65	267.3	27.46	267.3	33.99	267.3	3.09
268.2	2.5	268.2	12.27	268.2	-1.35	268.2	-3.81	268.2	11.58	268.2	10.91	268.2	7.82	268.2	15.35	268.2	-2.34	268.2	-7.1	268.2	3.95	268.2	8.84	268.2	-3.27	268.2	-2.5	268.2	-1.23	268.2	-13.87	268.2	-4.79	268.2	-9.96	268.2	36.71	268.2	35.62	268.2	21.04	268.2	8.76	268.2	25.94	268.2	32.35	268.2	5.68
269.1	3.66	269.1	10.81	269.1	-1.54	269.1	-2.01	269.1	13.21	269.1	8.35	269.1	8.62	269.1	12.26	269.1	-1.03	269.1	-3.47	269.1	5.59	269.1	8.67	269.1	-5.64	269.1	-1.95	269.1	-0.2	269.1	-12.93	269.1	-0.89	269.1	-4.13	269.1	35.56	269.1	35.75	269.1	20.41	269.1	9.37	269.1	26.08	269.1	36.18	269.1	3.42
270	4.89	270	13.65	270	-4.63	270	-3.89	270	12.01	270	8.66	270	12.33	270	13.65	270	-0.13	270	-3.3	270	5.98	270	6.61	270	-2.06	270	-4.79	270	-0.16	270	-14	270	-3.06	270	-5.9	270	34.37	270	34.35	270	20.79	270	7.44	270	26.63	270	36.39	270	4.79
270.9	4.49	270.9	13.05	270.9	-3.75	270.9	-3.6	270.9	11.92	270.9	9.91	270.9	10.24	270.9	13.95	270.9	-1.51	270.9	-6.98	270.9	6.49	270.9	7.58	270.9	-4.99	270.9	-4.23	270.9	-1.73	270.9	-12.82	270.9	-0.81	270.9	-6.32	270.9	33.6	270.9	38.26	270.9	20.47	270.9	9.41	270.9	27.26	270.9	34.68	270.9	4.32
271.8	6.98	271.8	12.63	271.8	-1.68	271.8	-4.79	271.8	11.76	271.8	9.8	271.8	9.75	271.8	12.47	271.8	-0.9	271.8	-6.57	271.8	5.15	271.8	7.95	271.8	-5.01	271.8	-2.9	271.8	1.36	271.8	-14.04	271.8	-2.86	271.8	-6.93	271.8	35.72	271.8	38.55	271.8	22.82	271.8	7.84	271.8	27.12	271.8	36.1	271.8	4.12
272.7	4.44	272.7	10.89	272.7	-1.8	272.7	-3.73	272.7	11.97	272.7	8.99	272.7	8.32	272.7	13.76	272.7	-1.32	272.7	-5.89	272.7	6.93	272.7	7.33	272.7	-5.68	272.7	-5.02	272.7	0.48	272.7	-13.5	272.7	-1.78	272.7	-7.5	272.7	36.09	272.7	35.45	272.7	23.86	272.7	8.35	272.7	26.85	272.7	35.93	272.7	5.79
273.6	4.09	273.6	11.44	273.6	-2.96	273.6	-1.89	273.6	14.49	273.6	6.28	273.6	8.02	273.6	11.67	273.6	-1.14	273.6	-4.51	273.6	5.65	273.6	3.35	273.6	-6.99	273.6	-2.75	273.6	1.38	273.6	-14.6	273.6	-1.4	273.6	-8.63	273.6	35.2	273.6	37.75	273.6	22.16	273.6	8.61	273.6	28.28	273.6	35.29	273.6	5.16
274.5	5.22	274.5	10.02	274.5	-0.62	274.5	-3.32	274.5	12.55	274.5	10.7	274.5	9.1	274.5	13.56	274.5	0.58	274.5	-3.51	274.5	6.34	274.5	7.36	274.5	-6.06	274.5	-5.05	274.5	1.78	274.5	-14.65	274.5	-2.76	274.5	-7.09	274.5	35.33	274.5	37.31	274.5	24.18	274.5	10.04	274.5	28.27	274.5	36.56	274.5	4.98
275.4	3.1	275.4	10.75	275.4	-4.21	275.4	-3.2	275.4	10.55	275.4	8.42	275.4	9.12	275.4	13.03	275.4	-0.66	275.4	-5.81	275.4	5.55	275.4	3.43	275.4	-4.96	275.4	-6.43	275.4	0.09	275.4	-17.97	275.4	-0.25	275.4	-8.86	275.4	34.93	275.4	36.67	275.4	21.44	275.4	9.39	275.4	28.26	275.4	36.21	275.4	1.24
276.3	4.27	276.3	11.87	276.3	-0.93	276.3	-0.83	276.3	15.35	276.3	10.53	276.3	7.92	276.3	13.86	276.3	-0.44	276.3	-6.2	276.3	8.35	276.3	5.59	276.3	-7.25	276.3	-4.17	276.3	-0.22	276.3	-15.27	276.3	-0.73	276.3	-8.65	276.3	35.41	276.3	38.51	276.3	22.05	276.3	9.45	276.3	31.09	276.3	34.8	276.3	1.88
277.2	4.03	277.2	11.97	277.2	-2.43	277.2	-2.54	277.2	11.9	277.2	11.09	277.2	10.02	277.2	13.7	277.2	1.17	277.2	-4.49	277.2	3.6	277.2	6.23	277.2	-2.98	277.2	-4.91	277.2	0.84	277.2	-14.81	277.2	-3.31	277.2	-6.39	277.2	35.77	277.2	37.4	277.2	22.89	277.2	6.77	277.2	27.25	277.2	35.76	277.2	5.95
278.1	6.24	278.1	12.79	278.1	-3.29	278.1	-2.04	278.1	12.29	278.1	10.77	278.1	11.4	278.1	12.82	278.1	-1.08	278.1	-7.87	278.1	7.12	278.1	4.81	278.1	-6.09	278.1	-4.32	278.1	-0.16	278.1	-14.83	278.1	-1.73	278.1	-9.33	278.1	36.97	278.1	38.1	278.1	23.06	278.1	8.55	278.1	26.81	278.1	35.34	278.1	6.48
279	5.59	279	13.09	279	-3.93	279	-2.29	279	14.57	279	10.83	279	10.85	279	14.84	279	-0.7	279	-5.02	279	6.72	279	7.25	279	-4.2	279	-4.72	279	0.45	279	-14.03	279	-4.67	279	-6.61	279	34.41	279	38.52	279	23.06	279	11.07	279	27.17	279	38.11	279	3.63
279.9	4.93	279.9	13.86	279.9	-3.27	279.9	-1.71	279.9	13.04	279.9	8.51	279.9	10.4	279.9	13.32	279.9	-1.81	279.9	-3.47	279.9	5.5	279.9	5.13	279.9	-6.67	279.9	-3.57	279.9	1.77	279.9	-13.85	279.9	-0.31	279.9	-7.64	279.9	35.46	279.9	41.37	279.9	23.75	279.9	11.89	279.9	31.16	279.9	36.04	279.9	2.8
280.8	2.89	280.8	10.82	280.8	-2.13	280.8	-3.3	280.8	16.16	280.8	8.82	280.8	8.27	280.8	13.77	280.8	-0.92	280.8	-5.17	280.8	5.77	280.8	8.07	280.8	-7.67	280.8	-4.64	280.8	-1.27	280.8	-15.97	280.8	-2.25	280.8	-7.82	280.8	36.27	280.8	39.36	280.8	23.53	280.8	8.99	280.8	29.59	280.8	36.32	280.8	4.49
281.7	5.1	281.7	12.11	281.7	-2.3	281.7	-3.64	281.7	11.84	281.7	10.86	281.7	10.1	281.7	13.36	281.7	-2.72	281.7	-7.52	281.7	4.58	281.7	6.74	281.7	-5.64	281.7	-6.89	281.7	0.22	281.7	-16.32	281.7	-2.05	281.7	-8.12	281.7	36.54	281.7	36.75	281.7	21.62	281.7	6.76	281.7	27.78	281.7	36.22	281.7	2.41
282.6	5.07	282.6	11.3	282.6	-2.82	282.6	-2.02	282.6	15.29	282.6	10.15	282.6	10.47	282.6	12.74	282.6	-0.55	282.6	-6.08	282.6	8.04	282.6	4.7	282.6	-4.04	282.6	-3.68	282.6	1.97	282.6	-16.2	282.6	-1.62	282.6	-8.55	282.6	36.44	282.6	39.81	282.6	23.19	282.6	9.3	282.6	27.17	282.6	36.41	282.6	5.83
283.5	2.15	283.5	14.14	283.5	-4.14	283.5	-2.48	283.5	13.94	283.5	10.56	283.5	8.55	283.5	14.55	283.5	-0.8	283.5	-6.73	283.5	5.09	283.5	8.18	283.5	-4.57	283.5	-4.63	283.5	0.98	283.5	-13.7	283.5	-1.94	283.5	-6.88	283.5	36.47	283.5	38.7	283.5	23.51	283.5	8.48	283.5	29.47	283.5	37.58	283.5	3.05
284.4	1.29	284.4	12.61	284.4	-2.29	284.4	-2.21	284.4	14.14	284.4	8.59	284.4	7.98	284.4	13.2	284.4	0.53	284.4	-4.63	284.4	2.59	284.4	6.71	284.4	-6.41	284.4	-5.92	284.4	-1.24	284.4	-15.2	284.4	-1.93	284.4	-5.52	284.4	35.4	284.4	39.85	284.4	22.87	284.4	9.8	284.4	26.88	284.4	39.59	284.4	4.07
285.3	5.09	285.3	11.62	285.3	-2.89	285.3	-3.04	285.3	11.19	285.3	9.39	285.3	10.07	285.3	13.26	285.3	-0.5	285.3	-3.47	285.3	3.33	285.3	6.85	285.3	-4.6	285.3	-3.09	285.3	-0.56	285.3	-14.61	285.3	-4.3	285.3	-5.4	285.3	37.86	285.3	38.32	285.3	22.9	285.3	8.21	285.3	29.55	285.3	39.13	285.3	4.07
286.2	2.56	286.2	11.91	286.2	-0.98	286.2	-5.88	286.2	10.94	286.2	9.96	286.2	9.56	286.2	11.31	286.2	2.12	286.2	-6.91	286.2	5.49	286.2	4.88	286.2	-4.98	286.2	-5.69	286.2	-0.8	286.2	-14.75	286.2	-2.86	286.2	-8.54	286.2	37.53	286.2	37.83	286.2	22.26	286.2	8.63	286.2	28.57	286.2	37.99	286.2	4.58
287.1	1.66	287.1	12.87	287.1	-3.98	287.1	-6.07	287.1	14.3	287.1	9.49	287.1	7.89	287.1	12.97	287.1	0.97	287.1	-8.36	287.1	7.18	287.1	6.35	287.1	-6.92	287.1	-4.96	287.1	1.06	287.1	-13.7	287.1	-3.9	287.1	-7.83	287.1	35.73	287.1	37.39	287.1	25.42	287.1	11.59	287.1	28.49	287.1	37.53	287.1	2.7
288	4.55	288	14.03	288	-3.07	288	-2.28	288	11.51	288	11.76	288	10.87	288	13.9	288	-2.41	288	-4.48	288	5.76	288	7.12	288	-2.91	288	-6.15	288	-1.5	288	-17.79	288	-2.22	288	-8.45	288	37.94	288	36.1	288	21.57	288	10.73	288	29.16	288	39.48	288	4.84
288.9	3.74	288.9	11.04	288.9	-2.71	288.9	-2.46	288.9	12.18	288.9	9.8	288.9	9.74	288.9	12.59	288.9	-1.37	288.9	-3.45	288.9	4.11	288.9	7.39	288.9	-7.21	288.9	-4.39	288.9	0.79	288.9	-14.8	288.9	-3.46	288.9	-7	288.9	35.34	288.9	40.81	288.9	25.4	288.9	6.52	288.9	29.07	288.9	37.92	288.9	3.51
289.8	4.9	289.8	12.01	289.8	-1.85	289.8	-1.19	289.8	12.52	289.8	10.13	289.8	8.41	289.8	13.42	289.8	1.49	289.8	-7.09	289.8	6.31	289.8	7.51	289.8	-6.03	289.8	-5.31	289.8	1.8	289.8	-16.18	289.8	-2.89	289.8	-10.43	289.8	36.5	289.8	40.79	289.8	24.57	289.8	10	289.8	27.58	289.8	35.71	289.8	5.29
290.7	3.45	290.7	11.77	290.7	-2.52	290.7	-4.96	290.7	13.29	290.7	12.81	290.7	10.19	290.7	12.82	290.7	-1.83	290.7	-8.23	290.7	5.37	290.7	10.14	290.7	-5.29	290.7	-7.1	290.7	-1.16	290.7	-14.28	290.7	-3.96	290.7	-4.63	290.7	36.95	290.7	39.07	290.7	25.5	290.7	12.56	290.7	28.4	290.7	40.48	290.7	1.64
291.6	2.6	291.6	13.37	291.6	0.7	291.6	-4.34	291.6	14.79	291.6	9.93	291.6	10.03	291.6	12.56	291.6	-0.16	291.6	-7.96	291.6	9.5	291.6	4.96	291.6	-4.03	291.6	-5.2	291.6	0.51	291.6	-16.52	291.6	-1.93	291.6	-7.27	291.6	37.05	291.6	40.38	291.6	24.36	291.6	9.28	291.6	30.66	291.6	40.3	291.6	4.4
292.5	6.28	292.5	13.79	292.5	0.64	292.5	-3.98	292.5	16.37	292.5	10.81	292.5	10.93	292.5	14.43	292.5	0.56	292.5	-7.07	292.5	3.61	292.5	8.6	292.5	-5.23	292.5	-5.72	292.5	-0.33	292.5	-15.02	292.5	-2.64	292.5	-6.91	292.5	37.72	292.5	38.97	292.5	26.53	292.5	9.22	292.5	30.9	292.5	38.83	292.5	5.5
293.4	3.9	293.4	12.35	293.4	-2.92	293.4	-5.61	293.4	13.24	293.4	8.39	293.4	10.46	293.4	14.71	293.4	-1.98	293.4	-8.31	293.4	5.08	293.4	9.36	293.4	-5.31	293.4	-3.26	293.4	0.57	293.4	-16.55	293.4	-4.57	293.4	-6.09	293.4	38.55	293.4	40.4	293.4	26.55	293.4	8.4	293.4	27.68	293.4	36.85	293.4	4.19
294.3	5.23	294.3	11.73	294.3	-2.48	294.3	-3.35	294.3	13.02	294.3	9.07	294.3	10.42	294.3	14.39	294.3	0.38	294.3	-7.39	294.3	5.76	294.3	5.61	294.3	-4.49	294.3	-4.33	294.3	0.38	294.3	-16.5	294.3	-3.3	294.3	-7.56	294.3	38.82	294.3	40.7	294.3	24.63	294.3	8.78	294.3	29.1	294.3	37.15	294.3	5.69
295.2	5.78	295.2	12.52	295.2	-3.74	295.2	-4.03	295.2	14.41	295.2	8.71	295.2	11.66	295.2	13.69	295.2	-1.98	295.2	-5.62	295.2	5.35	295.2	3.63	295.2	-5.87	295.2	-3.19	295.2	-1.66	295.2	-15.91	295.2	-2.92	295.2	-9.43	295.2	37.77	295.2	41.39	295.2	25.84	295.2	9.32	295.2	30.43	295.2	40.69	295.2	2.98
296.1	4.91	296.1	8.7	296.1	-0.14	296.1	-5.22	296.1	13.57	296.1	10.57	296.1	9.31	296.1	11.22	296.1	1.99	296.1	-7.83	296.1	9.23	296.1	7.39	296.1	-6.14	296.1	-5.08	296.1	1.11	296.1	-17.21	296.1	-4.05	296.1	-8.2	296.1	36.9	296.1	42.03	296.1	25.34	296.1	8.35	296.1	31.66	296.1	41.61	296.1	2.64
297	4.41	297	11.72	297	-1.83	297	-2.4	297	14.73	297	10.65	297	8.22	297	11.55	297	-2.94	297	-3.46	297	6.44	297	7.59	297	-5.3	297	-3.11	297	0.31	297	-15.38	297	-3.65	297	-7.31	297	39.29	297	41.39	297	25.96	297	7.7	297	28.66	297	38.92	297	6.57
297.9	2.61	297.9	14.76	297.9	0.65	297.9	-3.06	297.9	14.26	297.9	9.98	297.9	7.97	297.9	13.11	297.9	1.07	297.9	-6.17	297.9	6.25	297.9	4.27	297.9	-6.71	297.9	-4.38	297.9	0.59	297.9	-17.25	297.9	-3.34	297.9	-9.94	297.9	36.86	297.9	41.12	297.9	25.48	297.9	9.39	297.9	29.15	297.9	39.27	297.9	2.02
298.8	3.37	298.8	12.77	298.8	-0.25	298.8	-3.71	298.8	13.31	298.8	7.77	298.8	9.23	298.8	11.52	298.8	1.7	298.8	-8.99	298.8	5.27	298.8	5.66	298.8	-4.45	298.8	-4.5	298.8	1.92	298.8	-17.36	298.8	-3.12	298.8	-7.39	298.8	38.88	298.8	40.64	298.8	27.27	298.8	9.71	298.8	31.03	298.8	40.37	298.8	2.93
299.7	5.2	299.7	11.2	299.7	-1.67	299.7	-3.86	299.7	12.04	299.7	12.1	299.7	11.63	299.7	14.51	299.7	-1.4	299.7	-6.91	299.7	5.31	299.7	4.09	299.7	-4.15	299.7	-4.01	299.7	-1.37	299.7	-17.05	299.7	-3.75	299.7	-11.16	299.7	39.55	299.7	39.39	299.7	25.72	299.7	7.62	299.7	29.82	299.7	38	299.7	6.5
300.6	5.45	300.6	14.43	300.6	-1.92	300.6	-5.72	300.6	15.17	300.6	7.92	300.6	7.56	300.6	15.13	300.6	-1.29	300.6	-6.79	300.6	7.72	300.6	4.51	300.6	-6.23	300.6	-2.54	300.6	0.78	300.6	-15.77	300.6	-2.05	300.6	-7.02	300.6	39.45	300.6	42.29	300.6	26.72	300.6	9.72	300.6	32.09	300.6	42.9	300.6	4.84
301.5	4.72	301.5	13.11	301.5	-1.99	301.5	-2.62	301.5	14.18	301.5	13.15	301.5	7.55	301.5	13.54	301.5	0.57	301.5	-5.57	301.5	7.45	301.5	10.64	301.5	-7.4	301.5	-2.22	301.5	-1.26	301.5	-15.95	301.5	-3.76	301.5	-6.1	301.5	36.06	301.5	41.94	301.5	25.43	301.5	9.13	301.5	28.99	301.5	39.38	301.5	4.77
302.4	3.21	302.4	13.3	302.4	-3.57	302.4	-4.34	302.4	13.44	302.4	9.19	302.4	10.07	302.4	11.82	302.4	-1.8	302.4	-6.98	302.4	5.07	302.4	6.66	302.4	-5.78	302.4	-5.88	302.4	-2.19	302.4	-17.13	302.4	-2.93	302.4	-6.89	302.4	38.11	302.4	38.76	302.4	24.35	302.4	8.89	302.4	29.89	302.4	40.21	302.4	4.95
303.3	2.97	303.3	14.09	303.3	-0.52	303.3	-4.42	303.3	13.46	303.3	9.88	303.3	8.02	303.3	11.54	303.3	-0.43	303.3	-5.32	303.3	6.27	303.3	6.42	303.3	-4.14	303.3	-5.42	303.3	-1.75	303.3	-16.61	303.3	-3.64	303.3	-6.22	303.3	36.23	303.3	42.13	303.3	25.5	303.3	10.24	303.3	29.98	303.3	39.92	303.3	2.31
304.2	3.78	304.2	13.1	304.2	-1.02	304.2	-3.45	304.2	15.11	304.2	10.37	304.2	8.68	304.2	13.86	304.2	1.84	304.2	-4.77	304.2	6.71	304.2	6.47	304.2	-4.63	304.2	-5.63	304.2	0.17	304.2	-15.07	304.2	-3.34	304.2	-10.15	304.2	38.39	304.2	39.12	304.2	26.49	304.2	11.31	304.2	31.09	304.2	40.78	304.2	2.68
305.1	5.03	305.1	12.46	305.1	-2.3	305.1	-4.36	305.1	13.99	305.1	10.31	305.1	8.61	305.1	15.66	305.1	0.95	305.1	-7.46	305.1	5.52	305.1	3.92	305.1	-3.53	305.1	-3.51	305.1	0.23	305.1	-15.22	305.1	-3.96	305.1	-8.69	305.1	37.58	305.1	41.09	305.1	25.96	305.1	11.92	305.1	29.38	305.1	42.62	305.1	0.51
306	3.2	306	12.86	306	-0.81	306	-2.46	306	12.23	306	11.51	306	7.82	306	14.34	306	-2.1	306	-7.39	306	5.92	306	6.62	306	-6.66	306	-2.77	306	1.43	306	-15.49	306	-4.21	306	-7.69	306	40.31	306	41.05	306	26.97	306	10.24	306	31.73	306	40.8	306	3.63
306.9	5.5	306.9	11.79	306.9	-1.86	306.9	-4.23	306.9	13.02	306.9	10.05	306.9	9.98	306.9	14.46	306.9	0.88	306.9	-5.35	306.9	4.93	306.9	6.13	306.9	-5.27	306.9	-5.51	306.9	2.11	306.9	-14.32	306.9	-4.41	306.9	-9.49	306.9	39.34	306.9	39.53	306.9	27.16	306.9	9.45	306.9	30.81	306.9	39.85	306.9	6.67
307.8	7.51	307.8	13.94	307.8	-2.46	307.8	-3.7	307.8	13.17	307.8	10.58	307.8	9.24	307.8	11.99	307.8	0.04	307.8	-6.6	307.8	9.37	307.8	5.81	307.8	-6.95	307.8	-6.29	307.8	2.83	307.8	-15	307.8	-0.33	307.8	-6.08	307.8	38.13	307.8	41.29	307.8	25.85	307.8	10.45	307.8	32.77	307.8	41.3	307.8	4.77
308.7	4.11	308.7	10.16	308.7	-1.94	308.7	-4.02	308.7	15.47	308.7	9.12	308.7	9.6	308.7	12.15	308.7	1.19	308.7	-6.8	308.7	7.86	308.7	7.2	308.7	-6.48	308.7	-7.01	308.7	0.64	308.7	-15.69	308.7	-0.96	308.7	-8.43	308.7	37.41	308.7	39.75	308.7	26.8	308.7	10.53	308.7	31.82	308.7	38.69	308.7	2.55
309.6	6.12	309.6	11.74	309.6	-4.3	309.6	-3.53	309.6	11.72	309.6	10.26	309.6	9.8	309.6	14.14	309.6	1.37	309.6	-2.95	309.6	0.77	309.6	5.32	309.6	-7.32	309.6	-4.9	309.6	3.17	309.6	-14.76	309.6	-2.86	309.6	-9.03	309.6	36.81	309.6	41.21	309.6	28.89	309.6	12.55	309.6	31.85	309.6	42.64	309.6	4.96
310.5	3.57	310.5	14.64	310.5	-0.27	310.5	-2.19	310.5	13.07	310.5	11.06	310.5	9.06	310.5	12.09	310.5	0.28	310.5	-4.92	310.5	4.92	310.5	8.25	310.5	-6.12	310.5	-5.57	310.5	-0.46	310.5	-17.85	310.5	-0.21	310.5	-6.19	310.5	37.95	310.5	42.87	310.5	26.26	310.5	9.01	310.5	33.94	310.5	38.7	310.5	3.92
311.4	5.02	311.4	11.8	311.4	-3.08	311.4	-2.94	311.4	15.19	311.4	10.92	311.4	9.47	311.4	14.27	311.4	-0.08	311.4	-5.71	311.4	6.07	311.4	7.44	311.4	-5.91	311.4	-4.4	311.4	0.27	311.4	-15.87	311.4	-3.03	311.4	-7.36	311.4	38.95	311.4	41.23	311.4	27.41	311.4	11.77	311.4	31.11	311.4	38.74	311.4	4.39
312.3	5.42	312.3	12.56	312.3	-0.91	312.3	-3.34	312.3	15.44	312.3	8.55	312.3	9.55	312.3	13.36	312.3	1.59	312.3	-6.94	312.3	3.86	312.3	4.91	312.3	-6.16	312.3	-3.89	312.3	0.35	312.3	-17.03	312.3	-3.51	312.3	-7.23	312.3	37.77	312.3	39.03	312.3	29.11	312.3	10.73	312.3	28.23	312.3	38.68	312.3	3.68
313.2	5.16	313.2	13.92	313.2	-0.93	313.2	-1.86	313.2	14.14	313.2	10.68	313.2	9.63	313.2	13.73	313.2	1.18	313.2	-6.26	313.2	5.24	313.2	7.93	313.2	-7.77	313.2	-4.88	313.2	-0.96	313.2	-18.39	313.2	-2.55	313.2	-8.63	313.2	39.45	313.2	40.76	313.2	26.89	313.2	11.18	313.2	31.96	313.2	41.11	313.2	7.35
314.1	4.55	314.1	13.33	314.1	-3.33	314.1	-1.76	314.1	13.43	314.1	10.17	314.1	9.81	314.1	13.15	314.1	2.21	314.1	-5.51	314.1	7.37	314.1	6.66	314.1	-5.59	314.1	-5.27	314.1	2.7	314.1	-18.11	314.1	-1.17	314.1	-7.62	314.1	36.79	314.1	40.65	314.1	27.55	314.1	6.92	314.1	30.52	314.1	41.05	314.1	4.12
315	2.5	315	13.83	315	-2.24	315	-3.3	315	13.41	315	10.3	315	7.28	315	11.87	315	0.4	315	-8.83	315	5.28	315	8.52	315	-9.95	315	-4.37	315	-0.35	315	-17.91	315	-3.41	315	-6.64	315	35.63	315	40.46	315	27.65	315	9.43	315	31.9	315	38.6	315	3.92
315.9	4.46	315.9	10.56	315.9	-0.92	315.9	-2.56	315.9	13.36	315.9	12.67	315.9	10.77	315.9	13.27	315.9	1.33	315.9	-7.76	315.9	5.47	315.9	8.53	315.9	-7.27	315.9	-6.26	315.9	2.3	315.9	-16.47	315.9	-4.85	315.9	-7.7	315.9	36.8	315.9	39.44	315.9	28.33	315.9	11.81	315.9	29.59	315.9	40.85	315.9	2.1
316.8	5.66	316.8	13.06	316.8	-0.94	316.8	-4.69	316.8	15.82	316.8	11.38	316.8	8.26	316.8	13.97	316.8	0.56	316.8	-7.32	316.8	8.02	316.8	8.02	316.8	-6.96	316.8	-4.64	316.8	0.61	316.8	-18.85	316.8	-4.06	316.8	-4.62	316.8	38.83	316.8	42.91	316.8	28.97	316.8	9.04	316.8	33.57	316.8	41.66	316.8	4.62
317.7	1.87	317.7	13.47	317.7	0.2	317.7	-6.22	317.7	12.97	317.7	9.79	317.7	7.9	317.7	15.63	317.7	2.61	317.7	-4.88	317.7	5.76	317.7	9.56	317.7	-6.12	317.7	-4.16	317.7	0.91	317.7	-15.96	317.7	-2.67	317.7	-7.99	317.7	38.56	317.7	42.56	317.7	26.78	317.7	9.59	317.7	30.94	317.7	39.61	317.7	2.83
318.6	4.69	318.6	13.38	318.6	-0.54	318.6	-3.27	318.6	12.08	318.6	8.97	318.6	9.06	318.6	15.18	318.6	-0.99	318.6	-6.83	318.6	7.65	318.6	6.24	318.6	-5.62	318.6	-3.32	318.6	-1.74	318.6	-16.81	318.6	-1.63	318.6	-6.31	318.6	37.7	318.6	41.23	318.6	28.7	318.6	12.42	318.6	32.63	318.6	44.93	318.6	3.49
319.5	3.11	319.5	12.46	319.5	-2.09	319.5	-2.2	319.5	14.32	319.5	12.23	319.5	8.08	319.5	13.82	319.5	-0.22	319.5	-4.7	319.5	5.3	319.5	6.01	319.5	-7.21	319.5	-5.25	319.5	-0.67	319.5	-17.21	319.5	-4.46	319.5	-4.55	319.5	37.54	319.5	41.64	319.5	26.45	319.5	10.83	319.5	31.01	319.5	41.51	319.5	5.05
320.4	4.17	320.4	11.08	320.4	0.33	320.4	-2.52	320.4	12.71	320.4	12.38	320.4	9.36	320.4	12.7	320.4	-0.82	320.4	-5.55	320.4	6.66	320.4	7.59	320.4	-2.5	320.4	-6.21	320.4	0.33	320.4	-16.22	320.4	-2.16	320.4	-9.01	320.4	38.93	320.4	41.32	320.4	30.3	320.4	10.88	320.4	33.06	320.4	40.38	320.4	5.51
321.3	4.74	321.3	14.33	321.3	-0.17	321.3	-2.85	321.3	13.81	321.3	11.71	321.3	9.17	321.3	11.67	321.3	1.79	321.3	-7.68	321.3	5	321.3	6.81	321.3	-5.48	321.3	-6.06	321.3	0.52	321.3	-18.66	321.3	-1.47	321.3	-8.67	321.3	40.85	321.3	40.76	321.3	28.85	321.3	10.54	321.3	33.1	321.3	40.79	321.3	5.96
322.2	3.58	322.2	14	322.2	-1.9	322.2	-3.32	322.2	11.96	322.2	9.6	322.2	10.32	322.2	13.54	322.2	-2.39	322.2	-6.42	322.2	8.16	322.2	10.82	322.2	-3.59	322.2	-5.35	322.2	0.35	322.2	-17.15	322.2	0.98	322.2	-6.57	322.2	40.28	322.2	42.69	322.2	27.69	322.2	10.93	322.2	32.52	322.2	41.7	322.2	2.97
323.1	5.72	323.1	12.61	323.1	0.25	323.1	-4.65	323.1	15.29	323.1	8.87	323.1	9.61	323.1	12.74	323.1	-0.11	323.1	-5.33	323.1	7.18	323.1	8.88	323.1	-4.08	323.1	-7.93	323.1	-1.15	323.1	-17.54	323.1	-3.92	323.1	-3.64	323.1	41.55	323.1	42.31	323.1	28.85	323.1	10.11	323.1	34.66	323.1	43.84	323.1	5.83
324	5.55	324	10.52	324	0.02	324	-3.99	324	14.04	324	12.19	324	9.68	324	12.33	324	1.13	324	-8.59	324	6.39	324	6.98	324	-5.83	324	-5.25	324	-1.07	324	-18.54	324	-3.25	324	-8.85	324	37.67	324	42.59	324	28.41	324	11.77	324	33.6	324	41.56	324	2.16
324.9	6.02	324.9	13.02	324.9	-0.1	324.9	-4.71	324.9	13.96	324.9	11.42	324.9	11	324.9	11.8	324.9	-1.39	324.9	-8.61	324.9	7.25	324.9	10.69	324.9	-5.72	324.9	-4.21	324.9	-1.78	324.9	-19.25	324.9	-5.01	324.9	-4.31	324.9	39.27	324.9	43.84	324.9	28.72	324.9	10.87	324.9	31.38	324.9	42.92	324.9	2.28
325.8	6.07	325.8	13.17	325.8	1.03	325.8	-4.33	325.8	13.13	325.8	10.55	325.8	8.63	325.8	13.46	325.8	-0.01	325.8	-6.32	325.8	5.61	325.8	6.55	325.8	-5.56	325.8	-6.14	325.8	-1.96	325.8	-16.1	325.8	-3.31	325.8	-6.06	325.8	40.43	325.8	42.46	325.8	28.39	325.8	10.92	325.8	32.64	325.8	40.59	325.8	4.44
326.7	6.41	326.7	11.44	326.7	-1.18	326.7	-1.48	326.7	13.87	326.7	8.12	326.7	10.32	326.7	13.81	326.7	0.09	326.7	-7.63	326.7	3.97	326.7	6.21	326.7	-4.59	326.7	-5.5	326.7	-1.08	326.7	-20.27	326.7	-4.39	326.7	-8.25	326.7	41.1	326.7	43.62	326.7	29.17	326.7	10.55	326.7	31.96	326.7	43.21	326.7	3.63
327.6	3.46	327.6	12.58	327.6	1.18	327.6	-3.46	327.6	12.51	327.6	13.3	327.6	10.23	327.6	13.03	327.6	2.57	327.6	-5.58	327.6	6.84	327.6	6.94	327.6	-5.08	327.6	-4.78	327.6	-0.04	327.6	-17.28	327.6	-0.5	327.6	-8.26	327.6	40.56	327.6	42.53	327.6	28.08	327.6	8.3	327.6	33.04	327.6	41.1	327.6	5.67
328.5	4.88	328.5	13.63	328.5	0.45	328.5	-4.2	328.5	13.59	328.5	12.09	328.5	9.02	328.5	15.81	328.5	0.17	328.5	-8.42	328.5	4.41	328.5	7.72	328.5	-6.99	328.5	-3.32	328.5	0.06	328.5	-19.44	328.5	-1.58	328.5	-4.99	328.5	41.15	328.5	43.05	328.5	30.76	328.5	8.63	328.5	34.09	328.5	44.72	328.5	4.07
329.4	6.33	329.4	13.78	329.4	-2.32	329.4	-6.45	329.4	12.45	329.4	11.33	329.4	10.96	329.4	14.48	329.4	1.1	329.4	-8.83	329.4	6.14	329.4	7.79	329.4	-9.47	329.4	-5.24	329.4	1.64	329.4	-17.37	329.4	-1.25	329.4	-7.96	329.4	37.85	329.4	43.66	329.4	30.09	329.4	9.23	329.4	32.32	329.4	42.21	329.4	5.27
330.3	3.94	330.3	10.5	330.3	-1.76	330.3	-4.15	330.3	14.38	330.3	11.86	330.3	11.04	330.3	13.39	330.3	1.92	330.3	-8.13	330.3	7.15	330.3	6.55	330.3	-5.15	330.3	-5.77	330.3	1.1	330.3	-19.42	330.3	-5.39	330.3	-7.61	330.3	40.38	330.3	42.61	330.3	30.13	330.3	11.01	330.3	31.74	330.3	41.69	330.3	5.21
331.2	5.96	331.2	14.05	331.2	1.05	331.2	-4.43	331.2	16.57	331.2	10.45	331.2	11.7	331.2	14.91	331.2	2.03	331.2	-5.95	331.2	7.16	331.2	5.46	331.2	-8.14	331.2	-5.48	331.2	0.36	331.2	-16.67	331.2	-3.33	331.2	-6.16	331.2	39.91	331.2	43.41	331.2	29.72	331.2	10.91	331.2	32.87	331.2	42.24	331.2	6.48
332.1	4.15	332.1	13.34	332.1	1.02	332.1	-5.79	332.1	15.65	332.1	11.74	332.1	8.67	332.1	13.89	332.1	1.91	332.1	-8.43	332.1	6.4	332.1	8.78	332.1	-6.78	332.1	-3.63	332.1	0.31	332.1	-18.19	332.1	-4.43	332.1	-6.59	332.1	40.14	332.1	43.49	332.1	30.81	332.1	12.77	332.1	32.05	332.1	43.49	332.1	5.5
333	5.81	333	14.41	333	0.47	333	-2.36	333	14.6	333	15.18	333	10.4	333	13.51	333	2.15	333	-7.11	333	6.2	333	7.35	333	-5.01	333	-5.34	333	2.6	333	-16.87	333	-2.5	333	-9.68	333	41.42	333	42.97	333	31.43	333	11.21	333	34.53	333	42.67	333	5.5
333.9	3.65	333.9	12.38	333.9	1.05	333.9	-3.63	333.9	15.1	333.9	12	333.9	7.18	333.9	15.31	333.9	-0.26	333.9	-6	333.9	4.46	333.9	9.09	333.9	-8.79	333.9	-6.2	333.9	-0.55	333.9	-18.48	333.9	-4.31	333.9	-8.83	333.9	39.97	333.9	42.66	333.9	29.38	333.9	10.87	333.9	33.24	333.9	43.68	333.9	5.8
334.8	1.73	334.8	14.05	334.8	0.94	334.8	-3.24	334.8	16.06	334.8	10.34	334.8	8.07	334.8	14.31	334.8	0.26	334.8	-6.63	334.8	5.66	334.8	8.4	334.8	-6.3	334.8	-8.46	334.8	-0.6	334.8	-17.53	334.8	-4.92	334.8	-7.11	334.8	39.73	334.8	43.13	334.8	31.1	334.8	10.53	334.8	34.24	334.8	45.22	334.8	7.05
335.7	5.29	335.7	12.12	335.7	3.35	335.7	-0.67	335.7	13.23	335.7	12.83	335.7	11.02	335.7	11.83	335.7	3.83	335.7	-4.8	335.7	8.47	335.7	5.91	335.7	-5.38	335.7	-6.97	335.7	-0.15	335.7	-19.12	335.7	-1.75	335.7	-10.64	335.7	40.42	335.7	43.51	335.7	29.52	335.7	10.6	335.7	33.52	335.7	42.28	335.7	3.52
336.6	4.98	336.6	13.97	336.6	0.41	336.6	-4.66	336.6	13.7	336.6	13.17	336.6	10.89	336.6	15.11	336.6	5.12	336.6	-8.67	336.6	5.79	336.6	9.99	336.6	-7.74	336.6	-3.29	336.6	2.27	336.6	-19.24	336.6	-4.48	336.6	-6.62	336.6	39.65	336.6	41.68	336.6	30.68	336.6	10.88	336.6	34.57	336.6	44.35	336.6	5.91
337.5	4.11	337.5	11.88	337.5	0.43	337.5	-4.48	337.5	14.99	337.5	12.99	337.5	10.15	337.5	14.26	337.5	0.54	337.5	-5.5	337.5	7.05	337.5	9.17	337.5	-7.24	337.5	-6.61	337.5	1.47	337.5	-18.2	337.5	-4.59	337.5	-7.37	337.5	40.61	337.5	42.77	337.5	32.33	337.5	11.84	337.5	30.74	337.5	44.02	337.5	4.64
338.4	4.18	338.4	11.2	338.4	-0.96	338.4	-5.68	338.4	15.14	338.4	13.27	338.4	9.73	338.4	13.61	338.4	4.17	338.4	-8.05	338.4	8.08	338.4	6.32	338.4	-5.94	338.4	-4.8	338.4	1.16	338.4	-18.03	338.4	-2.41	338.4	-9.08	338.4	41.14	338.4	44.17	338.4	30.85	338.4	13.04	338.4	34.64	338.4	43.15	338.4	3.33
339.3	3.29	339.3	12.95	339.3	-0.71	339.3	-1.69	339.3	14.17	339.3	11.29	339.3	9.51	339.3	14.93	339.3	-0.1	339.3	-6.72	339.3	4.68	339.3	8.6	339.3	-6.48	339.3	-4.58	339.3	1.79	339.3	-19.33	339.3	-5.15	339.3	-7.16	339.3	40.62	339.3	45.34	339.3	32.04	339.3	11.55	339.3	34.16	339.3	43.08	339.3	4.07
340.2	4.97	340.2	16.45	340.2	0.62	340.2	-5.14	340.2	15.13	340.2	11.74	340.2	8.73	340.2	14.59	340.2	2.22	340.2	-7.72	340.2	6.79	340.2	9.13	340.2	-7.47	340.2	-6.35	340.2	-0.24	340.2	-18.8	340.2	-3.91	340.2	-8.28	340.2	41.57	340.2	44.11	340.2	31.58	340.2	9.19	340.2	33.41	340.2	43.17	340.2	4.57
341.1	6.36	341.1	14.41	341.1	-0.94	341.1	-4.74	341.1	13.67	341.1	9.24	341.1	10.6	341.1	14.34	341.1	1.26	341.1	-9.11	341.1	6.17	341.1	5.4	341.1	-7.53	341.1	-5.95	341.1	-1.92	341.1	-19.12	341.1	-3.33	341.1	-7.19	341.1	39.79	341.1	45.05	341.1	30.34	341.1	12.52	341.1	32.19	341.1	44.69	341.1	2.42
342	2.77	342	14.75	342	-1.88	342	-3.06	342	15.71	342	11.19	342	8.35	342	13.53	342	1.33	342	-6.34	342	5.12	342	9.67	342	-8.11	342	-6.06	342	-1.29	342	-18.43	342	-5.07	342	-5.46	342	39.36	342	44.44	342	30.94	342	11.36	342	34.98	342	44.43	342	4.55
342.9	5.26	342.9	14.43	342.9	1.19	342.9	-5.93	342.9	13.53	342.9	10.64	342.9	10.45	342.9	17.99	342.9	0.94	342.9	-7.31	342.9	7.32	342.9	6.71	342.9	-7.75	342.9	-4.31	342.9	0.25	342.9	-19.28	342.9	-0.68	342.9	-8.48	342.9	40.79	342.9	42.82	342.9	32.06	342.9	10.92	342.9	35.86	342.9	43.53	342.9	3.9
343.8	4.91	343.8	11.54	343.8	1.77	343.8	-3.9	343.8	15.54	343.8	11.32	343.8	10.05	343.8	13.38	343.8	0.86	343.8	-9.65	343.8	5.32	343.8	6.94	343.8	-3.97	343.8	-6.12	343.8	-0.31	343.8	-20.04	343.8	-4.1	343.8	-5.88	343.8	40.73	343.8	42.86	343.8	32.62	343.8	10.05	343.8	32.18	343.8	46	343.8	1.78
344.7	4.22	344.7	14.6	344.7	-2.97	344.7	-2.95	344.7	14.78	344.7	10.51	344.7	9.79	344.7	15.33	344.7	0.16	344.7	-6.91	344.7	8.18	344.7	8.95	344.7	-6.89	344.7	-5.84	344.7	-0.16	344.7	-19.4	344.7	-3.34	344.7	-7.61	344.7	40.67	344.7	42.48	344.7	33.12	344.7	11.17	344.7	36.03	344.7	43.31	344.7	3.74
345.6	6.11	345.6	14.41	345.6	0.35	345.6	-1.47	345.6	16.13	345.6	12.75	345.6	9.4	345.6	14.23	345.6	2.48	345.6	-7.11	345.6	9.03	345.6	7.52	345.6	-7.05	345.6	-6.36	345.6	-0.48	345.6	-20.13	345.6	-4.1	345.6	-7.66	345.6	42.87	345.6	45.66	345.6	32.07	345.6	11.36	345.6	34.31	345.6	43.83	345.6	6.83
346.5	4.58	346.5	15.08	346.5	1.05	346.5	-3.41	346.5	17.23	346.5	11.31	346.5	9.71	346.5	15.32	346.5	2.3	346.5	-7.17	346.5	8.27	346.5	10.8	346.5	-6.02	346.5	-6.25	346.5	0.15	346.5	-19.21	346.5	-2.75	346.5	-6.17	346.5	43.89	346.5	46.4	346.5	32.24	346.5	10.99	346.5	34.82	346.5	45.24	346.5	5.52
347.4	4.2	347.4	14.31	347.4	1.17	347.4	-3.48	347.4	16.29	347.4	13.64	347.4	8.15	347.4	15.23	347.4	0.22	347.4	-4.59	347.4	10.77	347.4	10.01	347.4	-6.29	347.4	-5.13	347.4	-1.31	347.4	-20.08	347.4	-0.83	347.4	-7.01	347.4	41.43	347.4	44	347.4	34.01	347.4	10.51	347.4	35.54	347.4	44.76	347.4	4.02
348.3	3.77	348.3	15.35	348.3	-0.19	348.3	-3.15	348.3	15.54	348.3	11.66	348.3	10.1	348.3	14.94	348.3	1.92	348.3	-5.76	348.3	7.1	348.3	9.66	348.3	-5.83	348.3	-7.09	348.3	0.12	348.3	-17.92	348.3	-5.38	348.3	-8.55	348.3	40.85	348.3	43.78	348.3	31.05	348.3	12.05	348.3	32.82	348.3	43.37	348.3	2.43
349.2	5.08	349.2	11.49	349.2	1.18	349.2	-5	349.2	15.42	349.2	9.05	349.2	8.15	349.2	14.02	349.2	0.85	349.2	-6.93	349.2	8.34	349.2	6.35	349.2	-7.16	349.2	-5.91	349.2	-0.66	349.2	-21.26	349.2	-3.34	349.2	-11.52	349.2	42.48	349.2	46.27	349.2	32.7	349.2	9.79	349.2	36.33	349.2	43.59	349.2	6.95
350.1	3.65	350.1	13.56	350.1	-0.87	350.1	-5.28	350.1	13.57	350.1	11.44	350.1	8.65	350.1	12.94	350.1	2.43	350.1	-8.6	350.1	6.01	350.1	7.37	350.1	-6.36	350.1	-3.25	350.1	2	350.1	-19.76	350.1	-2.1	350.1	-10.13	350.1	40.54	350.1	45.34	350.1	34.51	350.1	10.04	350.1	36.08	350.1	45.71	350.1	2.64
351	5.5	351	14.49	351	0.79	351	-5.71	351	14.95	351	9.54	351	9.88	351	15.96	351	1.71	351	-8.49	351	4.75	351	4.49	351	-6.22	351	-4.56	351	0.03	351	-17.39	351	-2.65	351	-11.26	351	42.27	351	44.7	351	33.26	351	10.39	351	35.36	351	45.33	351	4.45
351.9	6.42	351.9	12.92	351.9	2.91	351.9	-1.23	351.9	14.95	351.9	9.9	351.9	11.46	351.9	14.82	351.9	4.01	351.9	-6.13	351.9	6.37	351.9	7.9	351.9	-6.79	351.9	-4.25	351.9	-1.16	351.9	-21.57	351.9	-4.94	351.9	-6.51	351.9	42.18	351.9	46.82	351.9	32.31	351.9	10.93	351.9	35.77	351.9	44.05	351.9	5.07
352.8	3.72	352.8	15.93	352.8	2.27	352.8	-2.96	352.8	12.76	352.8	11.89	352.8	8.48	352.8	15.95	352.8	3.8	352.8	-5.91	352.8	6.05	352.8	7.35	352.8	-7.94	352.8	-7.68	352.8	-0.23	352.8	-21.06	352.8	-3.22	352.8	-8.85	352.8	43.19	352.8	48.21	352.8	35.5	352.8	11.9	352.8	35.4	352.8	44.41	352.8	4.67
353.7	5.6	353.7	15.59	353.7	0.52	353.7	-5.41	353.7	13.67	353.7	10.62	353.7	11.26	353.7	14.5	353.7	1.06	353.7	-5.73	353.7	6.11	353.7	5.9	353.7	-4.36	353.7	-6.38	353.7	0.11	353.7	-17.42	353.7	-4	353.7	-9.38	353.7	44.01	353.7	46.65	353.7	32.36	353.7	14.09	353.7	36.82	353.7	46.95	353.7	4.28
354.6	5.98	354.6	13.15	354.6	2.57	354.6	-3.06	354.6	15.45	354.6	10.02	354.6	12.22	354.6	13.13	354.6	-1.1	354.6	-6.4	354.6	5.7	354.6	9.39	354.6	-5.6	354.6	-6	354.6	-0.07	354.6	-19.86	354.6	-1.02	354.6	-6.16	354.6	42.72	354.6	47.24	354.6	32.67	354.6	13.94	354.6	36.03	354.6	45	354.6	4.36
355.5	4.8	355.5	13.92	355.5	0.31	355.5	-7.24	355.5	14.41	355.5	13.38	355.5	10.03	355.5	17.14	355.5	3.04	355.5	-9.21	355.5	6.56	355.5	7.44	355.5	-7.32	355.5	-4.4	355.5	1.08	355.5	-19.77	355.5	-4.25	355.5	-9.23	355.5	44.42	355.5	44.58	355.5	35.29	355.5	11.93	355.5	34.65	355.5	47.09	355.5	3.15
356.4	2.56	356.4	15.46	356.4	1.11	356.4	-2	356.4	15.11	356.4	11.89	356.4	8.96	356.4	15.76	356.4	-1.21	356.4	-5.6	356.4	7.06	356.4	7.29	356.4	-5.96	356.4	-5.83	356.4	-0.89	356.4	-18.08	356.4	-3.91	356.4	-7.03	356.4	44.37	356.4	46.4	356.4	33.05	356.4	14.27	356.4	35.01	356.4	47.08	356.4	4.79
357.3	3.2	357.3	15.11	357.3	0.62	357.3	-2.36	357.3	17.11	357.3	9.82	357.3	11.32	357.3	14.89	357.3	1.76	357.3	-5.11	357.3	7.68	357.3	8.07	357.3	-7.27	357.3	-4.99	357.3	-1.52	357.3	-20.07	357.3	-3.05	357.3	-10.42	357.3	42.71	357.3	46.41	357.3	33.45	357.3	11.19	357.3	35.68	357.3	44.37	357.3	4.87
358.2	5.65	358.2	16.91	358.2	1.1	358.2	-3.92	358.2	15.56	358.2	9.67	358.2	11.07	358.2	13.33	358.2	1.49	358.2	-7.93	358.2	6.35	358.2	7.51	358.2	-7.95	358.2	-6.01	358.2	-0.86	358.2	-19.05	358.2	-5.16	358.2	-7.41	358.2	42.25	358.2	47.94	358.2	35.7	358.2	12.94	358.2	36.44	358.2	44.19	358.2	5.18
359.1	2.92	359.1	15.35	359.1	0.95	359.1	-2.57	359.1	15.14	359.1	11.88	359.1	10.31	359.1	14.9	359.1	2.94	359.1	-6.97	359.1	9.02	359.1	8.4	359.1	-4.98	359.1	-7.97	359.1	1.94	359.1	-20.28	359.1	-4.3	359.1	-10.57	359.1	42.61	359.1	46.86	359.1	37.52	359.1	12.8	359.1	35.52	359.1	44.26	359.1	3.76
360	4.77	360	15.27	360	-0.64	360	-3.45	360	15.9	360	10.05	360	11.96	360	17.17	360	1.1	360	-8.68	360	7.99	360	9.56	360	-5.79	360	-6.64	360	-0.2	360	-20.45	360	-3.2	360	-6.35	360	45.25	360	45.96	360	33.54	360	12.09	360	37.12	360	46.19	360	6.65
360.9	5.22	360.9	15.23	360.9	0.38	360.9	-2.92	360.9	18.98	360.9	11.94	360.9	10	360.9	14.97	360.9	1.8	360.9	-8.79	360.9	5.4	360.9	8.56	360.9	-6.08	360.9	-5.44	360.9	2.38	360.9	-21.07	360.9	-3.55	360.9	-11.2	360.9	44.23	360.9	47.51	360.9	35.01	360.9	13.2	360.9	36.13	360.9	47.24	360.9	2.83
361.8	6.69	361.8	14.18	361.8	1.6	361.8	-2.58	361.8	12.71	361.8	12.23	361.8	10.28	361.8	16.42	361.8	1.97	361.8	-6.8	361.8	5.01	361.8	7.81	361.8	-9.37	361.8	-5.86	361.8	-1.31	361.8	-20.65	361.8	-3.51	361.8	-8.09	361.8	42.57	361.8	46.68	361.8	35.56	361.8	12.26	361.8	37.38	361.8	49.64	361.8	5.4
362.7	5.6	362.7	14.18	362.7	0.18	362.7	-5.05	362.7	13	362.7	10.45	362.7	8.61	362.7	16.07	362.7	1.47	362.7	-7.48	362.7	4.15	362.7	6.23	362.7	-9.08	362.7	-2.58	362.7	-2.19	362.7	-20.94	362.7	-4.5	362.7	-9.47	362.7	42.48	362.7	48.29	362.7	33.06	362.7	11.54	362.7	37.97	362.7	43.05	362.7	4.96
363.6	3.62	363.6	11.64	363.6	-0.01	363.6	-3.52	363.6	15.04	363.6	12.33	363.6	9.15	363.6	13.05	363.6	-0.43	363.6	-8.55	363.6	5.79	363.6	8.09	363.6	-6.9	363.6	-4.4	363.6	-1.04	363.6	-22.17	363.6	-5.32	363.6	-8.26	363.6	45.27	363.6	47.59	363.6	36.36	363.6	11.43	363.6	36.42	363.6	46.58	363.6	4.38
364.5	3.09	364.5	12.79	364.5	1.14	364.5	-5.24	364.5	13.28	364.5	11.38	364.5	9.75	364.5	14.54	364.5	2.45	364.5	-8.67	364.5	3.56	364.5	8.66	364.5	-6.22	364.5	-7.89	364.5	1.84	364.5	-22.42	364.5	-6.67	364.5	-8.05	364.5	44.73	364.5	46.19	364.5	34.26	364.5	10.36	364.5	36.25	364.5	45.23	364.5	6.29
365.4	5.22	365.4	10.59	365.4	0.58	365.4	-2.16	365.4	13.8	365.4	10.84	365.4	9.67	365.4	13.3	365.4	2.27	365.4	-6.38	365.4	4.71	365.4	7.79	365.4	-8	365.4	-7.6	365.4	0.19	365.4	-19.61	365.4	-4.48	365.4	-6.94	365.4	43.41	365.4	46.48	365.4	37.77	365.4	13.82	365.4	35.4	365.4	47.04	365.4	4.81
366.3	6.24	366.3	12.28	366.3	2.59	366.3	-5.48	366.3	12.65	366.3	11.46	366.3	7.98	366.3	12.92	366.3	3.68	366.3	-7.86	366.3	4.94	366.3	5.32	366.3	-9.02	366.3	-8.81	366.3	0.04	366.3	-21	366.3	-4.8	366.3	-10.3	366.3	43.83	366.3	47.38	366.3	34.43	366.3	13.12	366.3	35.82	366.3	46.97	366.3	6.49
367.2	6.14	367.2	14.34	367.2	-1.92	367.2	-4.76	367.2	16.89	367.2	10.99	367.2	12.28	367.2	14.33	367.2	1.98	367.2	-8.11	367.2	6.87	367.2	8.71	367.2	-6.28	367.2	-6.25	367.2	3.85	367.2	-21.46	367.2	-5.15	367.2	-9.04	367.2	43.95	367.2	48.33	367.2	36.43	367.2	13.31	367.2	34.45	367.2	43.45	367.2	4.93
368.1	4.68	368.1	13.59	368.1	1.67	368.1	-3.8	368.1	16.12	368.1	13.29	368.1	10.63	368.1	17.62	368.1	3.02	368.1	-7.37	368.1	7.83	368.1	5.9	368.1	-7.13	368.1	-4.42	368.1	1.61	368.1	-18	368.1	-1.9	368.1	-11.23	368.1	45.47	368.1	48.1	368.1	35.41	368.1	12.66	368.1	36.94	368.1	45.55	368.1	5.12
369	5.68	369	12.99	369	3.78	369	-4.56	369	15.71	369	12.77	369	10.82	369	13.62	369	2.78	369	-7.23	369	6.99	369	6.99	369	-7.51	369	-5.78	369	-0.32	369	-21.48	369	-4.29	369	-9.78	369	41.25	369	48.14	369	35.29	369	9.98	369	36.26	369	44.6	369	5.27
369.9	4.97	369.9	13.07	369.9	1.28	369.9	-4.58	369.9	14.92	369.9	8.54	369.9	8.07	369.9	18.04	369.9	2.96	369.9	-8.33	369.9	7.64	369.9	6.22	369.9	-7.81	369.9	-1.1	369.9	-0.04	369.9	-19.86	369.9	-4.22	369.9	-9.24	369.9	43.53	369.9	50.03	369.9	35.79	369.9	11.8	369.9	34.53	369.9	47.54	369.9	3.52
370.8	5.03	370.8	13.67	370.8	3.22	370.8	-5.14	370.8	12.91	370.8	12.47	370.8	10.78	370.8	14.25	370.8	4.05	370.8	-8.93	370.8	6.7	370.8	7.95	370.8	-7.19	370.8	-7.67	370.8	1.56	370.8	-23.89	370.8	-3.54	370.8	-11.52	370.8	43.41	370.8	45.84	370.8	36.13	370.8	10.39	370.8	37.46	370.8	46.03	370.8	3.72
371.7	3.6	371.7	13.8	371.7	2.87	371.7	-6.59	371.7	17.56	371.7	12.14	371.7	8.56	371.7	15.72	371.7	4.45	371.7	-8.81	371.7	6.12	371.7	9.7	371.7	-8.41	371.7	-6.18	371.7	1.46	371.7	-21.36	371.7	-5.1	371.7	-7.66	371.7	43.18	371.7	50.16	371.7	36.63	371.7	15.11	371.7	36.69	371.7	46.34	371.7	5.59
372.6	2.89	372.6	13.16	372.6	0.67	372.6	-3.35	372.6	17.65	372.6	11.71	372.6	10.24	372.6	15.7	372.6	3.32	372.6	-7.82	372.6	6.68	372.6	8.22	372.6	-6.25	372.6	-5.11	372.6	-0.36	372.6	-20.66	372.6	-4.03	372.6	-7.66	372.6	45.66	372.6	47.75	372.6	33.64	372.6	11.9	372.6	36.48	372.6	47.2	372.6	5.06
373.5	4.15	373.5	14.11	373.5	5.91	373.5	-3.04	373.5	16.71	373.5	11.52	373.5	11.03	373.5	13.56	373.5	5.28	373.5	-7.29	373.5	6.35	373.5	10.36	373.5	-6.79	373.5	-7.17	373.5	-0.46	373.5	-23.88	373.5	-4.48	373.5	-9.22	373.5	41.38	373.5	46.25	373.5	37.15	373.5	9.95	373.5	37.4	373.5	48.31	373.5	5.03
374.4	5.81	374.4	14.74	374.4	-0.3	374.4	-4	374.4	17.53	374.4	11.06	374.4	10.68	374.4	15.36	374.4	4.26	374.4	-9.23	374.4	5.78	374.4	5.63	374.4	-7.35	374.4	-6.5	374.4	3.41	374.4	-22.02	374.4	-3.7	374.4	-7.71	374.4	46.27	374.4	47.16	374.4	37.57	374.4	13.62	374.4	38.76	374.4	49.05	374.4	4.66
375.3	5.35	375.3	14.8	375.3	2.18	375.3	-4.94	375.3	17.06	375.3	11.09	375.3	11.3	375.3	15.08	375.3	4.25	375.3	-6.9	375.3	7.77	375.3	7.55	375.3	-6.84	375.3	-7.72	375.3	2.68	375.3	-21.44	375.3	-1.92	375.3	-9.67	375.3	45.36	375.3	49.2	375.3	36.76	375.3	13.17	375.3	38.2	375.3	46.65	375.3	5.02
376.2	4.69	376.2	15.95	376.2	0.35	376.2	-5.3	376.2	19.19	376.2	12.69	376.2	10.29	376.2	14.93	376.2	3.77	376.2	-6.64	376.2	9.3	376.2	8.36	376.2	-6.64	376.2	-6.01	376.2	2.22	376.2	-21.98	376.2	-1.93	376.2	-12.3	376.2	44.31	376.2	47.95	376.2	36.85	376.2	10.58	376.2	38.45	376.2	47.76	376.2	5.42
377.1	5.91	377.1	13.49	377.1	3.03	377.1	-0.87	377.1	17.84	377.1	11.64	377.1	10.07	377.1	15.96	377.1	5.52	377.1	-5.6	377.1	6.86	377.1	9.69	377.1	-7.76	377.1	-4.15	377.1	2.12	377.1	-22.61	377.1	-5.57	377.1	-8.39	377.1	44.38	377.1	47.79	377.1	38.29	377.1	10.05	377.1	36.2	377.1	46.72	377.1	4.84
378	6.12	378	13.79	378	2.22	378	-1.87	378	15.47	378	12.19	378	10.93	378	16.04	378	3.9	378	-4.63	378	7.2	378	9.03	378	-6.89	378	-5.36	378	0.28	378	-21.7	378	-6.66	378	-7.35	378	43.8	378	50.93	378	38.33	378	11.64	378	37.91	378	49.65	378	5.53
378.9	5.01	378.9	16.48	378.9	2.25	378.9	-3.13	378.9	15.74	378.9	13.59	378.9	9.86	378.9	15.16	378.9	0.57	378.9	-7.61	378.9	7.46	378.9	8.33	378.9	-6.25	378.9	-6.35	378.9	-2.28	378.9	-20.57	378.9	-4.83	378.9	-8.28	378.9	44.5	378.9	48.95	378.9	37.46	378.9	13.6	378.9	37.21	378.9	48.84	378.9	4.2
379.8	3.12	379.8	12.41	379.8	3.87	379.8	-5.65	379.8	18.27	379.8	11.37	379.8	12.11	379.8	15.59	379.8	4.9	379.8	-7.67	379.8	8.59	379.8	6.61	379.8	-6.63	379.8	-5.33	379.8	-0.3	379.8	-20.89	379.8	-4.24	379.8	-9.69	379.8	45.19	379.8	47.1	379.8	37.59	379.8	11.69	379.8	36.76	379.8	46.92	379.8	4.43
380.7	5.32	380.7	15.86	380.7	2.26	380.7	-5.86	380.7	18.13	380.7	13.96	380.7	9.63	380.7	16.37	380.7	2.41	380.7	-7.5	380.7	8.25	380.7	8.06	380.7	-7.64	380.7	-5.63	380.7	2.35	380.7	-23.75	380.7	-3.44	380.7	-11.04	380.7	44.77	380.7	49.21	380.7	40.18	380.7	13.02	380.7	37.79	380.7	47.42	380.7	4.33
381.6	5.93	381.6	12.86	381.6	2.32	381.6	-5.18	381.6	14.95	381.6	13.21	381.6	13.64	381.6	15.09	381.6	3.32	381.6	-6.42	381.6	6.08	381.6	9.01	381.6	-6.13	381.6	-6.52	381.6	0.41	381.6	-20.16	381.6	-2.41	381.6	-7.75	381.6	44.17	381.6	47.64	381.6	37.41	381.6	13.47	381.6	39.99	381.6	48.15	381.6	4.73
382.5	5	382.5	12.14	382.5	0.69	382.5	-4.96	382.5	15.8	382.5	12.55	382.5	9.61	382.5	15.45	382.5	1.85	382.5	-7.32	382.5	8.63	382.5	8.96	382.5	-7.7	382.5	-7.61	382.5	-1.24	382.5	-21.69	382.5	-2.84	382.5	-6.59	382.5	44.85	382.5	47.42	382.5	35.13	382.5	13.4	382.5	39.94	382.5	48.11	382.5	5.84
383.4	8.09	383.4	15.28	383.4	0.76	383.4	-2.66	383.4	19.45	383.4	13.39	383.4	10.03	383.4	14.63	383.4	0.53	383.4	-9.29	383.4	7.83	383.4	9.47	383.4	-8.56	383.4	-7.09	383.4	-2.19	383.4	-23.1	383.4	-4.62	383.4	-8.93	383.4	47.91	383.4	49.22	383.4	37.04	383.4	11.98	383.4	37.96	383.4	46.86	383.4	6.52
384.3	5.73	384.3	15.6	384.3	2.46	384.3	-3.3	384.3	13.75	384.3	11.34	384.3	11.37	384.3	17.4	384.3	2.78	384.3	-6.57	384.3	7.79	384.3	9.34	384.3	-7.16	384.3	-6.05	384.3	0.08	384.3	-22.96	384.3	-2.56	384.3	-7.71	384.3	44.26	384.3	48.34	384.3	39.18	384.3	12.11	384.3	40.69	384.3	49.4	384.3	5.04
385.2	6.38	385.2	15.14	385.2	2.74	385.2	0.21	385.2	17.91	385.2	13.33	385.2	11.47	385.2	14.93	385.2	5.28	385.2	-5.45	385.2	8.76	385.2	8.52	385.2	-6.33	385.2	-5.76	385.2	0.03	385.2	-22.6	385.2	-4.86	385.2	-9.15	385.2	47.04	385.2	46.67	385.2	36.65	385.2	12.44	385.2	40.23	385.2	47.06	385.2	2.38
386.1	4.46	386.1	13.27	386.1	2.04	386.1	-6.18	386.1	16.2	386.1	12.86	386.1	11.75	386.1	12	386.1	0.3	386.1	-10.54	386.1	7.69	386.1	8.38	386.1	-6.66	386.1	-7.94	386.1	0.11	386.1	-23.41	386.1	-4.87	386.1	-7.26	386.1	45.52	386.1	49.88	386.1	39.22	386.1	14.64	386.1	37.1	386.1	50.47	386.1	2.99
387	4.8	387	13.99	387	0.49	387	-4.08	387	17.31	387	16.06	387	10.89	387	15.95	387	3.57	387	-7.62	387	9.41	387	9.19	387	-7.56	387	-5.7	387	-0.16	387	-20.52	387	-5.67	387	-9.18	387	45.97	387	50.85	387	39.07	387	14.96	387	37.88	387	48.06	387	3.78
387.9	4.51	387.9	14.34	387.9	5.4	387.9	-4.22	387.9	16.29	387.9	11.65	387.9	10.42	387.9	15.88	387.9	4.89	387.9	-8.33	387.9	5.71	387.9	8.13	387.9	-5.29	387.9	-6.73	387.9	0.29	387.9	-22.4	387.9	-6.85	387.9	-10.28	387.9	47.27	387.9	49.44	387.9	38.35	387.9	12.78	387.9	36.94	387.9	46.02	387.9	6.31
388.8	5.22	388.8	14.5	388.8	2.57	388.8	-6.55	388.8	16.4	388.8	11.07	388.8	11.81	388.8	16.9	388.8	5.41	388.8	-9.34	388.8	8.7	388.8	7.52	388.8	-7.33	388.8	-6.68	388.8	0.38	388.8	-22.28	388.8	-2.98	388.8	-8.58	388.8	45.07	388.8	49.17	388.8	40.3	388.8	13.26	388.8	35.61	388.8	47.02	388.8	3.51
389.7	5.62	389.7	13.63	389.7	1.88	389.7	-7.35	389.7	17.58	389.7	13	389.7	11.23	389.7	16.41	389.7	2.64	389.7	-8.28	389.7	7.7	389.7	8.05	389.7	-8.11	389.7	-5.46	389.7	-2.11	389.7	-22.44	389.7	-4.23	389.7	-10.7	389.7	45.2	389.7	47.94	389.7	34.93	389.7	12.58	389.7	38.98	389.7	47.14	389.7	5.19
390.6	5.51	390.6	15.56	390.6	2.91	390.6	-4.27	390.6	16.35	390.6	13.68	390.6	11.61	390.6	17.11	390.6	4.2	390.6	-7.78	390.6	7.34	390.6	9.35	390.6	-6.78	390.6	-4.55	390.6	2.52	390.6	-22.97	390.6	-6.26	390.6	-8.05	390.6	48.62	390.6	49.16	390.6	41.22	390.6	12.58	390.6	39.95	390.6	51.17	390.6	6.45
391.5	6.23	391.5	14.8	391.5	3.4	391.5	-6.12	391.5	15.05	391.5	13.19	391.5	10.1	391.5	17.55	391.5	2.31	391.5	-7.4	391.5	6.31	391.5	7.93	391.5	-8.06	391.5	-6.76	391.5	-1.32	391.5	-20.56	391.5	-4.42	391.5	-8.43	391.5	46.73	391.5	49.54	391.5	37.87	391.5	13.26	391.5	39.36	391.5	47.3	391.5	4.17
392.4	4.41	392.4	15.16	392.4	2.6	392.4	-4.32	392.4	13.71	392.4	10.79	392.4	10.79	392.4	14.21	392.4	4.68	392.4	-8.57	392.4	5.87	392.4	10.4	392.4	-8.3	392.4	-6.35	392.4	1.68	392.4	-22.42	392.4	-4.32	392.4	-7.88	392.4	44.32	392.4	52.4	392.4	39.85	392.4	11.77	392.4	40.51	392.4	49.67	392.4	4.7
393.3	4.69	393.3	15.37	393.3	4.44	393.3	-2.63	393.3	17.5	393.3	13.62	393.3	9.85	393.3	16.05	393.3	6.1	393.3	-8.23	393.3	5.65	393.3	10.04	393.3	-8.95	393.3	-5.68	393.3	1.78	393.3	-20.25	393.3	-3.24	393.3	-8.19	393.3	46.74	393.3	49.85	393.3	39.71	393.3	15.37	393.3	40.87	393.3	47.92	393.3	5.46
394.2	6.62	394.2	15.17	394.2	3.43	394.2	-4.68	394.2	13.9	394.2	14.37	394.2	11.84	394.2	12.83	394.2	4.18	394.2	-7.69	394.2	5.66	394.2	7.57	394.2	-6.71	394.2	-8.71	394.2	0.58	394.2	-21.48	394.2	-5.58	394.2	-10.9	394.2	46.04	394.2	50.38	394.2	40.08	394.2	14.85	394.2	37.9	394.2	46.75	394.2	5.78
395.1	5.5	395.1	15.26	395.1	1.22	395.1	-4.06	395.1	17.3	395.1	14.83	395.1	8.54	395.1	17.81	395.1	2.01	395.1	-11.04	395.1	7.03	395.1	10.29	395.1	-8.18	395.1	-6.83	395.1	-0.6	395.1	-23.04	395.1	-3.81	395.1	-8.52	395.1	46.3	395.1	53.09	395.1	37.21	395.1	12.07	395.1	41.01	395.1	50.34	395.1	4.14
396	5.71	396	14.47	396	0.16	396	-3.44	396	17.17	396	13.77	396	10.02	396	15.77	396	1.59	396	-8.16	396	8.29	396	9.3	396	-8.52	396	-6.86	396	1.13	396	-24.12	396	-3.12	396	-10.37	396	44.31	396	53.13	396	39.67	396	13.01	396	41.52	396	48.39	396	5.09
396.9	5.22	396.9	15.01	396.9	1.55	396.9	-4.68	396.9	16.67	396.9	13.81	396.9	9.47	396.9	16.36	396.9	4.6	396.9	-8.44	396.9	8.9	396.9	11.07	396.9	-9.17	396.9	-6.76	396.9	-0.62	396.9	-21.35	396.9	-2.89	396.9	-5.66	396.9	46.58	396.9	49	396.9	40.22	396.9	12.41	396.9	38.9	396.9	50.55	396.9	4.89
397.8	4.35	397.8	14.91	397.8	3.13	397.8	-4.03	397.8	14.82	397.8	12.94	397.8	10.24	397.8	16.24	397.8	2.81	397.8	-6.74	397.8	6.09	397.8	9.54	397.8	-8.15	397.8	-7	397.8	-0.68	397.8	-22.35	397.8	-2.87	397.8	-9.7	397.8	45.73	397.8	49.8	397.8	39.34	397.8	14.08	397.8	40.81	397.8	48.36	397.8	5.67
398.7	3.42	398.7	13.2	398.7	5.17	398.7	-5.52	398.7	14.31	398.7	9.32	398.7	9.2	398.7	16.1	398.7	3.88	398.7	-8.37	398.7	7.56	398.7	8.39	398.7	-6.63	398.7	-6.69	398.7	0.83	398.7	-22.84	398.7	-5.72	398.7	-9	398.7	46.2	398.7	50.82	398.7	42.05	398.7	13.78	398.7	38.2	398.7	49.33	398.7	5.42
399.6	6.35	399.6	13.97	399.6	4.55	399.6	-5.26	399.6	18.18	399.6	14.25	399.6	11.19	399.6	13.71	399.6	4.79	399.6	-8.87	399.6	9.02	399.6	9.4	399.6	-10.23	399.6	-6.59	399.6	0.28	399.6	-23.75	399.6	-2.29	399.6	-9.99	399.6	45.35	399.6	51.24	399.6	40.59	399.6	15.21	399.6	41.49	399.6	49.2	399.6	6.5
400.5	4.98	400.5	14.51	400.5	3.31	400.5	-3.15	400.5	16.73	400.5	9.53	400.5	12.8	400.5	16.73	400.5	5.88	400.5	-9.62	400.5	8.09	400.5	4.97	400.5	-8.11	400.5	-5.37	400.5	1.81	400.5	-23.08	400.5	-2.71	400.5	-11.91	400.5	45.22	400.5	51.33	400.5	43.44	400.5	13.35	400.5	40.89	400.5	49.41	400.5	2.92
401.4	5.5	401.4	13.11	401.4	3.53	401.4	-3.72	401.4	15.42	401.4	10.58	401.4	9.53	401.4	15.96	401.4	2.95	401.4	-8.45	401.4	9.83	401.4	9.26	401.4	-8.67	401.4	-6.22	401.4	-0.94	401.4	-21.65	401.4	-2.64	401.4	-6.67	401.4	44.75	401.4	52.97	401.4	41.75	401.4	13.15	401.4	40.57	401.4	50.57	401.4	5.58
402.3	5.13	402.3	13.83	402.3	0.56	402.3	-3.59	402.3	17.72	402.3	11.53	402.3	12.77	402.3	15.93	402.3	2.43	402.3	-9.23	402.3	9.09	402.3	6.31	402.3	-6.11	402.3	-7.29	402.3	-0.74	402.3	-24.63	402.3	-4.83	402.3	-9.82	402.3	48.31	402.3	48.55	402.3	40.33	402.3	13.79	402.3	37.77	402.3	50.8	402.3	4.14
403.2	4.17	403.2	12.44	403.2	5.1	403.2	-6.81	403.2	18.58	403.2	12.63	403.2	11.25	403.2	14.7	403.2	3.09	403.2	-8.95	403.2	9.25	403.2	7.37	403.2	-9.05	403.2	-6.32	403.2	-1.74	403.2	-23.98	403.2	-3.98	403.2	-10.19	403.2	46.15	403.2	54.04	403.2	40.35	403.2	12.02	403.2	41.95	403.2	50.98	403.2	2.87
404.1	2.38	404.1	12.68	404.1	2.63	404.1	-3.45	404.1	17.06	404.1	12.27	404.1	8.57	404.1	14.26	404.1	4.06	404.1	-6.88	404.1	7.89	404.1	7.54	404.1	-7.96	404.1	-7.46	404.1	0.75	404.1	-22.79	404.1	-4.94	404.1	-8.94	404.1	45.42	404.1	52.74	404.1	40.38	404.1	13.62	404.1	38.21	404.1	49.99	404.1	2.99
405	6.39	405	15.46	405	4.38	405	-4.53	405	18.26	405	11.7	405	11.77	405	16.88	405	2.21	405	-6.51	405	8.5	405	6.25	405	-9.05	405	-5.17	405	-0.36	405	-23.04	405	-3.79	405	-9.25	405	47.51	405	51.61	405	39.61	405	12.07	405	42.5	405	49.76	405	5.88
405.9	8.17	405.9	14.57	405.9	3.74	405.9	-3.98	405.9	15.51	405.9	11.61	405.9	11.6	405.9	16.23	405.9	3.87	405.9	-8.54	405.9	9.28	405.9	6.09	405.9	-6.2	405.9	-7.21	405.9	1.03	405.9	-22.86	405.9	-2.34	405.9	-12.03	405.9	48.03	405.9	52.38	405.9	42.08	405.9	13.7	405.9	41.14	405.9	49.56	405.9	5.24
406.8	7.62	406.8	14.91	406.8	0.06	406.8	-4.41	406.8	15.76	406.8	11.42	406.8	12.74	406.8	15.85	406.8	3.34	406.8	-8.33	406.8	5.33	406.8	6.92	406.8	-5.86	406.8	-5.93	406.8	0.68	406.8	-20.98	406.8	-4.19	406.8	-9.62	406.8	46.89	406.8	51.3	406.8	40.77	406.8	12.86	406.8	39.59	406.8	49.84	406.8	2.79
407.7	4.96	407.7	14.67	407.7	4.88	407.7	0.57	407.7	18.27	407.7	13.66	407.7	10.44	407.7	15.78	407.7	3.64	407.7	-5.78	407.7	9.08	407.7	9.05	407.7	-6.81	407.7	-6.47	407.7	-2.21	407.7	-23.21	407.7	-4.14	407.7	-10.43	407.7	48.05	407.7	53.49	407.7	41.18	407.7	14.97	407.7	40.16	407.7	48.86	407.7	5.1
408.6	5.85	408.6	16.45	408.6	5.55	408.6	-4.59	408.6	16.05	408.6	12.48	408.6	9.92	408.6	18.07	408.6	5.15	408.6	-8.52	408.6	8.61	408.6	10.7	408.6	-8.4	408.6	-5.63	408.6	0.8	408.6	-22.79	408.6	-3.83	408.6	-6.54	408.6	47.23	408.6	51.23	408.6	39.51	408.6	13.6	408.6	40.49	408.6	50.45	408.6	4.03
409.5	7.12	409.5	15.34	409.5	5.76	409.5	-2.44	409.5	17.75	409.5	12.58	409.5	11.37	409.5	19.87	409.5	5.38	409.5	-7.45	409.5	7.4	409.5	8.11	409.5	-7.76	409.5	-3.75	409.5	0.83	409.5	-26.15	409.5	-4.29	409.5	-11.89	409.5	46.51	409.5	52.8	409.5	39.51	409.5	13.77	409.5	41.6	409.5	47.34	409.5	3.5
410.4	7.36	410.4	15.74	410.4	2.09	410.4	-5.61	410.4	16.16	410.4	12.01	410.4	9.94	410.4	18.07	410.4	3.78	410.4	-8.51	410.4	7.21	410.4	8.28	410.4	-7.93	410.4	-7.35	410.4	0.27	410.4	-23.35	410.4	-3.73	410.4	-10.38	410.4	47.1	410.4	52.02	410.4	42.17	410.4	13.75	410.4	42.43	410.4	48.96	410.4	4.81
411.3	5.45	411.3	14.1	411.3	3.64	411.3	-5.98	411.3	14.59	411.3	11.6	411.3	10.13	411.3	16.03	411.3	3.62	411.3	-9.42	411.3	8.9	411.3	7.16	411.3	-5.34	411.3	-5.75	411.3	-0.67	411.3	-25.95	411.3	-3.19	411.3	-8.99	411.3	50.23	411.3	52.28	411.3	40.97	411.3	13.84	411.3	39.51	411.3	51.12	411.3	3.77
412.2	6.09	412.2	15.57	412.2	5.75	412.2	-2.52	412.2	17.03	412.2	11.84	412.2	8.96	412.2	16.6	412.2	5.23	412.2	-6.59	412.2	8.33	412.2	8.34	412.2	-9.64	412.2	-6.18	412.2	-0.5	412.2	-22.38	412.2	-2.64	412.2	-8.88	412.2	46.88	412.2	52.35	412.2	40.49	412.2	13.56	412.2	42.13	412.2	50.23	412.2	4.94
413.1	4.85	413.1	15.21	413.1	2.68	413.1	-5.53	413.1	16.2	413.1	10.8	413.1	10.7	413.1	15.82	413.1	3.32	413.1	-8.36	413.1	6.73	413.1	8.53	413.1	-7.59	413.1	-7.75	413.1	0.05	413.1	-23	413.1	-4.24	413.1	-10.93	413.1	48.42	413.1	53.9	413.1	41.2	413.1	14.44	413.1	40.52	413.1	50.09	413.1	5.9
414	7.11	414	15.84	414	2.69	414	-5.39	414	17.9	414	12.38	414	9.89	414	18.59	414	4.56	414	-8.32	414	6.6	414	7.69	414	-9.26	414	-6.53	414	-1.53	414	-23.32	414	-6.98	414	-12.12	414	48.36	414	51.65	414	41.19	414	14.53	414	40.69	414	49.2	414	6.83
414.9	9.03	414.9	17.33	414.9	3.48	414.9	-6.01	414.9	16.62	414.9	14.96	414.9	12.29	414.9	16.68	414.9	2.65	414.9	-9.99	414.9	6.35	414.9	7.32	414.9	-7.71	414.9	-7.38	414.9	-1.54	414.9	-24.12	414.9	-5.61	414.9	-13.12	414.9	47.88	414.9	51.39	414.9	42.68	414.9	13.41	414.9	38.42	414.9	50.8	414.9	2.04
415.8	4.74	415.8	13.89	415.8	3.78	415.8	-5.73	415.8	15.56	415.8	13.32	415.8	9.4	415.8	17.7	415.8	3.32	415.8	-9.75	415.8	7.13	415.8	8.73	415.8	-8.37	415.8	-4.75	415.8	-0.96	415.8	-23.57	415.8	-4.63	415.8	-10.71	415.8	46.08	415.8	53.09	415.8	42.31	415.8	12.67	415.8	42.93	415.8	50.94	415.8	2.6
416.7	4.96	416.7	14.53	416.7	5.28	416.7	-1.93	416.7	15.51	416.7	12.7	416.7	9.35	416.7	15.96	416.7	4.97	416.7	-8.19	416.7	7.78	416.7	8.44	416.7	-9.24	416.7	-8.88	416.7	0.99	416.7	-25.48	416.7	-3.11	416.7	-8.09	416.7	47.28	416.7	51.89	416.7	40.28	416.7	12.92	416.7	42.18	416.7	50.99	416.7	4.99
417.6	5.83	417.6	16.28	417.6	5.71	417.6	-5.38	417.6	18.21	417.6	12.54	417.6	10.6	417.6	16.97	417.6	4.37	417.6	-8.77	417.6	6.47	417.6	6.29	417.6	-9.82	417.6	-7.9	417.6	0.67	417.6	-22.39	417.6	-4.93	417.6	-11	417.6	45.92	417.6	52.67	417.6	42.71	417.6	12.42	417.6	42.43	417.6	51.26	417.6	5.24
418.5	5.61	418.5	15.64	418.5	3.01	418.5	-3.5	418.5	14.79	418.5	11.73	418.5	12.74	418.5	17.24	418.5	3.38	418.5	-8.98	418.5	7.02	418.5	7.89	418.5	-6.32	418.5	-5.33	418.5	-1.73	418.5	-23.49	418.5	-7.37	418.5	-7.4	418.5	48.49	418.5	52.37	418.5	42.02	418.5	15.99	418.5	39.61	418.5	53.39	418.5	4
419.4	7.53	419.4	13.69	419.4	2.79	419.4	-5.27	419.4	16.61	419.4	10.42	419.4	11.6	419.4	18.22	419.4	4.06	419.4	-10.58	419.4	7.82	419.4	8.09	419.4	-10.51	419.4	-6.22	419.4	0.63	419.4	-23.1	419.4	-5.11	419.4	-12.46	419.4	46.84	419.4	53.44	419.4	41.95	419.4	15.83	419.4	42.15	419.4	50.25	419.4	5.32
420.3	4.78	420.3	14.9	420.3	4.51	420.3	-3.55	420.3	14.94	420.3	9.54	420.3	10.46	420.3	15.6	420.3	4.3	420.3	-9.59	420.3	7.96	420.3	7.93	420.3	-8.68	420.3	-6.78	420.3	0.46	420.3	-25.37	420.3	-3.88	420.3	-9.64	420.3	48.24	420.3	53.39	420.3	42.16	420.3	13.7	420.3	39.93	420.3	51.18	420.3	7.25
421.2	4.6	421.2	15.31	421.2	5.65	421.2	-6.15	421.2	16.79	421.2	13.34	421.2	10.68	421.2	17.17	421.2	5.02	421.2	-8.14	421.2	6.36	421.2	7.45	421.2	-8.97	421.2	-9.45	421.2	-0.45	421.2	-23.88	421.2	-5.56	421.2	-13.69	421.2	47.76	421.2	52.48	421.2	42.88	421.2	14.07	421.2	40.56	421.2	47.77	421.2	5.24
422.1	4.02	422.1	12.47	422.1	2.67	422.1	-4.96	422.1	18.46	422.1	10.96	422.1	10.37	422.1	16.04	422.1	4.14	422.1	-7.09	422.1	8.05	422.1	6.4	422.1	-8.5	422.1	-6.61	422.1	0.56	422.1	-24.17	422.1	-6.15	422.1	-11.42	422.1	49.01	422.1	53.99	422.1	39.34	422.1	14.17	422.1	40.28	422.1	51.85	422.1	6.13
423	6.11	423	15.34	423	4.21	423	-4.11	423	16.02	423	12.05	423	10.87	423	19.67	423	4.62	423	-8.63	423	9.24	423	7.18	423	-8.99	423	-6.24	423	0.29	423	-25.38	423	-4.12	423	-11.71	423	49.02	423	54.31	423	43.67	423	12.39	423	40.57	423	49.28	423	4.31
423.9	5.88	423.9	16.71	423.9	5.57	423.9	-5.95	423.9	18.77	423.9	13.27	423.9	10.4	423.9	17.58	423.9	4.83	423.9	-8.85	423.9	11.75	423.9	7.75	423.9	-7.4	423.9	-8.92	423.9	2.05	423.9	-24.45	423.9	-5.18	423.9	-10.95	423.9	48.34	423.9	52.24	423.9	44.08	423.9	14.23	423.9	40.6	423.9	52.46	423.9	4.57
424.8	8.16	424.8	15.66	424.8	6.5	424.8	-4.6	424.8	14.51	424.8	12.41	424.8	11.88	424.8	15.68	424.8	3.62	424.8	-11.5	424.8	6.39	424.8	9.8	424.8	-7.03	424.8	-7.92	424.8	0.17	424.8	-26.98	424.8	-8.55	424.8	-8.03	424.8	49.7	424.8	52.18	424.8	42.31	424.8	13.5	424.8	40.05	424.8	52.44	424.8	3.29
425.7	4.65	425.7	16.41	425.7	2.31	425.7	-5.66	425.7	18.1	425.7	11.79	425.7	9.24	425.7	17.48	425.7	3.24	425.7	-12.53	425.7	6.5	425.7	6.29	425.7	-8.08	425.7	-7.36	425.7	1.93	425.7	-24.62	425.7	-6.78	425.7	-12.56	425.7	50.17	425.7	54.33	425.7	42.89	425.7	13.52	425.7	41.03	425.7	50.66	425.7	7.09
426.6	6.08	426.6	14.83	426.6	7.24	426.6	-3.92	426.6	16.67	426.6	16.27	426.6	13.91	426.6	16.43	426.6	6.66	426.6	-9.92	426.6	5.94	426.6	10.13	426.6	-7.72	426.6	-5.45	426.6	0.4	426.6	-25.5	426.6	-6.13	426.6	-10.14	426.6	48.93	426.6	53.61	426.6	41.42	426.6	14.35	426.6	40.6	426.6	52.17	426.6	5.33
427.5	5.78	427.5	15.26	427.5	3.06	427.5	-4.43	427.5	19.58	427.5	16.78	427.5	10.38	427.5	17.02	427.5	4.64	427.5	-7.9	427.5	10.12	427.5	9.2	427.5	-7.54	427.5	-5.19	427.5	-0.94	427.5	-25.92	427.5	-2.05	427.5	-11.12	427.5	50.36	427.5	55.18	427.5	45.24	427.5	14.19	427.5	43.19	427.5	50.58	427.5	3.83
428.4	5.24	428.4	14.99	428.4	3.4	428.4	-1.34	428.4	16.88	428.4	13.61	428.4	11.62	428.4	17.39	428.4	5.98	428.4	-7.19	428.4	7.81	428.4	6.33	428.4	-6.76	428.4	-6.63	428.4	-0.55	428.4	-22.47	428.4	-6.54	428.4	-10.92	428.4	50.9	428.4	53.24	428.4	41.11	428.4	13.26	428.4	42.54	428.4	53.49	428.4	5.52
429.3	5.82	429.3	13.46	429.3	4.34	429.3	-3.53	429.3	16.22	429.3	10.85	429.3	11.26	429.3	17.89	429.3	3.89	429.3	-9.14	429.3	6.42	429.3	5.73	429.3	-8.86	429.3	-3.61	429.3	-1.23	429.3	-24.83	429.3	-7.68	429.3	-10.97	429.3	49.32	429.3	52.85	429.3	42.99	429.3	15.46	429.3	41.87	429.3	53.26	429.3	5.38
430.2	5.66	430.2	15.29	430.2	3.92	430.2	-4.12	430.2	17.14	430.2	10.19	430.2	11.95	430.2	15.19	430.2	6.91	430.2	-8.66	430.2	8.15	430.2	8.23	430.2	-6.09	430.2	-9.08	430.2	0.08	430.2	-26.03	430.2	-3.55	430.2	-10.08	430.2	51.05	430.2	51.1	430.2	42.47	430.2	13.32	430.2	44.04	430.2	53.79	430.2	4.46
431.1	5.43	431.1	13.43	431.1	6.76	431.1	-3.64	431.1	17.01	431.1	13.45	431.1	8.63	431.1	14.06	431.1	4.86	431.1	-8.49	431.1	6.25	431.1	8.74	431.1	-9.09	431.1	-9.49	431.1	0.16	431.1	-26.13	431.1	-5.9	431.1	-10.99	431.1	49.28	431.1	52.64	431.1	42.2	431.1	15.34	431.1	42.9	431.1	50.65	431.1	5.73
432	5.55	432	15.49	432	2.97	432	-4.89	432	17.89	432	11.33	432	12.33	432	17.54	432	2.51	432	-7.4	432	8.76	432	8.47	432	-8.67	432	-7.53	432	0.69	432	-25.69	432	-5.89	432	-11.1	432	47.43	432	52.83	432	44.63	432	13.97	432	42.56	432	54.6	432	2.23
432.9	6.06	432.9	15.39	432.9	5.19	432.9	-5.45	432.9	19.72	432.9	11.19	432.9	10.86	432.9	16.53	432.9	4.05	432.9	-9.86	432.9	7.97	432.9	7.54	432.9	-8.26	432.9	-5.58	432.9	2.35	432.9	-25.5	432.9	-6.53	432.9	-11.24	432.9	49.62	432.9	54.76	432.9	44.88	432.9	13.56	432.9	41.94	432.9	52.44	432.9	2.56
433.8	6.61	433.8	13.94	433.8	6.26	433.8	-3.12	433.8	16.63	433.8	15.19	433.8	10.46	433.8	16.75	433.8	4.78	433.8	-9.67	433.8	6.45	433.8	8.21	433.8	-9.12	433.8	-6.01	433.8	0.52	433.8	-27.67	433.8	-5.04	433.8	-11.48	433.8	48.98	433.8	55.49	433.8	46.74	433.8	15.61	433.8	44.18	433.8	53.9	433.8	4.08
434.7	5.2	434.7	14.67	434.7	4.94	434.7	-4.67	434.7	18.47	434.7	13.26	434.7	12.28	434.7	16.3	434.7	6.57	434.7	-7.17	434.7	6.39	434.7	9.6	434.7	-8.77	434.7	-5.03	434.7	1.26	434.7	-23.7	434.7	-4.92	434.7	-12.01	434.7	49.35	434.7	55.21	434.7	44.45	434.7	15.97	434.7	44	434.7	50.02	434.7	5.03
435.6	6.1	435.6	15.21	435.6	6.31	435.6	-6.13	435.6	17.77	435.6	12.59	435.6	10.17	435.6	17.52	435.6	4.97	435.6	-7.99	435.6	8.07	435.6	8.64	435.6	-8.51	435.6	-5.67	435.6	-0.48	435.6	-23.97	435.6	-3.9	435.6	-11.93	435.6	50.24	435.6	52.72	435.6	42.77	435.6	14.06	435.6	43.43	435.6	52.99	435.6	6.69
436.5	5.75	436.5	16.85	436.5	4.91	436.5	-5.12	436.5	17.92	436.5	14.23	436.5	10.29	436.5	19.03	436.5	5.98	436.5	-11.14	436.5	8.33	436.5	10.7	436.5	-9.02	436.5	-4.47	436.5	-1.38	436.5	-25.19	436.5	-4.01	436.5	-9.58	436.5	50.16	436.5	56.06	436.5	43	436.5	15.45	436.5	42.3	436.5	50.52	436.5	5.25
[truncated: 22 more columns]

## Sheet: Data corrected
X	L1A1	L1A2	L1A3	L1A4	L1A5	L1A6		L2A1	L2A2	L2A3	L2A4	L2A5	L2A6		L3A1	L3A2	L3A3	L3A4	L3A5	L3A6		L4A1	L4A2	L4A3	L4A4	L4A5	L4A6
-242.1	5.37	-3.29	-4.54	10.77	2.12	0		3.44	-5.14	-9.84	9.61	3.05	0		1.57	-1.55	-5.87	11.27	0.13	0		13.67	-0.14	-7.48	19.02	5.7	0
-241.2	4.74	2.48	-4.41	11.36	0.26	0		3.38	-2.8	-10.07	8.62	-1.12	0		0.14	-0.15	-7.31	11.54	-4.38	0		13.16	-1.36	-7.48	20.68	4.33	0
-240.3	4.89	-2.5	-3.5	10.25	1.56	0		6.23	-5.02	-8.49	9.73	2.66	0		-0.76	-2.51	-6.06	12.54	-1.95	0		11.17	1.12	-7.29	19.19	3.29	0
-239.4	2.9	-3.83	-6.49	5.25	-2.01	0		2.81	-5.28	-9.98	7.88	2.22	0		1.76	-1.79	-5.06	11.25	0.54	0		11.92	0.75	-7.79	18.72	3.21	0
-238.5	6.57	0.85	-3.92	7.35	2.05	0		3.37	-4.2	-7.06	8.39	2.52	0		-0.46	-1.58	-4.06	10.44	-5.18	0		10.39	-1.19	-7.68	18.62	2.41	0
-237.6	2.84	-1.09	-2.73	7.7	0.79	0		3.55	-3.45	-7.27	7.15	0.35	0		1.05	-2.75	-5.62	9.51	-3.66	0		11.75	-1.05	-8.77	18.31	-0.56	0
-236.7	1.81	-2.02	-5.23	8.93	-0.39	0		2.08	0.08	-7.94	9.4	2.26	0		-0.8	-4.02	-7.36	9.49	-3.6	0		12.6	0.19	-7.75	20.31	1.33	0
-235.8	1.7	-2.04	-7.12	8.78	-2.43	0		4.3	-1.37	-8.33	9.62	2.51	0		0.55	-3.99	-3.85	8.88	-2.41	0		14.26	-0.74	-6.67	20.82	1.56	0
-234.9	2.79	-4.24	-4.97	9.6	-2.88	0		2.73	-6.85	-9.3	6.88	-2.06	0		2.23	-0.7	-4.69	10.64	-1.29	0		12.56	1.52	-5.24	20.07	2.37	0
-234	6.71	-3.69	-5.39	7.57	-3.08	0		4.44	-2.05	-6.64	8.41	1.81	0		1.74	-2	-7.56	10.22	-1.91	0		14.22	-0.01	-7.58	19.75	1.14	0
-233.1	5.76	-2.95	-3.93	11.55	2.35	0		0.42	-6.58	-10.08	7.97	-0.45	0		-2.1	-5.9	-7.24	7.73	-2.25	0		10.73	-0.08	-6.07	17.44	0.62	0
-232.2	4.97	0.31	-3.68	9.64	0.06	0		4.76	-1.58	-7.79	10.91	3.62	0		1.59	-2.44	-6.84	9.77	-0.53	0		10.72	0.03	-6.31	19.86	2.82	0
-231.3	4.35	-0.12	-2.89	8.22	-0.01	0		3.62	-3.33	-6.49	9.79	4.78	0		0.81	-1.15	-5.09	11.64	-1.43	0		11.55	0.15	-6.71	17.33	2.32	0
-230.4	3.13	-3.29	-5.21	7.35	0.28	0		4.25	-6.45	-9.69	9.6	-0.68	0		3.67	-2.05	-6.37	8.81	-4.42	0		13.48	2.23	-2.56	20.77	3.56	0
-229.5	4.82	0.15	-4.92	8.55	0.78	0		5.71	-1.32	-5.63	9.13	4.6	0		1.31	0.01	-2.34	10.21	1.38	0		12.62	-0.31	-6.26	18.84	4.78	0
-228.6	5.51	-1.65	-0.73	5.27	-0.09	0		7.42	-1.67	-4.54	10.85	4.99	0		-0.45	-4.55	-8.64	8.69	-4.77	0		9.81	-0.88	-7.6	18.4	1.53	0
-227.7	5.37	-0.3	-3.38	9.19	1.51	0		5.92	-1.86	-6.73	10.47	5.81	0		-1.62	-2.74	-7.09	9.36	-5.37	0		12.24	-0.42	-5.43	17.65	1.59	0
-226.8	4.17	-2.05	-4.39	7.14	-0.07	0		2.97	-5.97	-8.2	9.89	-0.76	0		-0.73	-2.22	-5.61	10.1	-3.64	0		14.22	0.79	-5.37	19.89	0.7	0
-225.9	5.65	-1.28	-4.4	6.1	1.05	0		4.65	-7.65	-6.24	8.99	0.18	0		1.88	-1.34	-4.16	14.98	-1.5	0		11.7	-1.62	-7.26	19.87	0.83	0
-225	3.46	-1.79	-5.76	9.83	0.98	0		2.15	-1.86	-6.18	10.65	2.22	0		-1.5	-2.45	-4.87	8.94	-1.93	0		7.91	-0.51	-8.25	14.14	0.34	0
-224.1	4.09	-0.48	-4.52	11.26	-0.65	0		6.1	-4.03	-4.62	10.75	1.83	0		2.97	-3.69	-5.81	13.19	-1.92	0		14.88	-0.11	-8.4	21.78	1.64	0
-223.2	3.92	-0.34	-1.9	8.51	-0.8	0		6.33	-1.54	-3.34	12.41	4.45	0		1.96	-1.44	-5.18	11.94	-2.94	0		10.81	0.31	-5.34	19.92	-0.49	0
-222.3	0.83	-3.5	-6	6.78	0.2	0		3.92	-3.44	-6.09	10.66	5.86	0		3.79	-0.53	-3.16	8.69	-1.76	0		12.76	0.91	-6.29	16.93	2.55	0
-221.4	4.65	-2.85	-4.75	8.38	0.01	0		5.45	-1.72	-6.49	11.38	5.21	0		0.35	-2.93	-4.27	10.65	-3.42	0		10.17	-1.16	-4.11	19.81	3.26	0
-220.5	2.17	-5.22	-4.61	4.75	-0.54	0		0.54	-6.94	-7.9	3.4	-0.3	0		-1.32	-2.46	-4.5	9.76	-3.61	0		10.83	0.05	-6.42	20.27	1	0
-219.6	4.68	1.18	-3.84	9.55	2.16	0		4.1	-2.09	-6.03	9.2	2.32	0		2.38	-1.23	-3.76	11.66	0.27	0		9.7	-0.89	-8.69	18.32	-0.61	0
-218.7	5.4	-4.57	-5.89	8.27	-0.14	0		3.09	-6.42	-10	5.6	-0.36	0		-0.25	-3.36	-6.94	10.56	-1.13	0		11.19	2.65	-6.3	18.27	3.66	0
-217.8	-0.71	-6.35	-12.26	3.65	-3.66	0		3.01	-3.28	-8.89	8.55	-0.26	0		0.07	-0.72	-6.01	9.63	-6.36	0		9.44	-1.8	-8.35	17.03	-0.67	0
-216.9	5.81	1.17	-5.65	5.77	-0.37	0		2.94	-4.17	-8.06	4.92	-0.08	0		1.16	-5.31	-8.49	8.53	-4.46	0		12.06	-1.82	-8.54	18.58	3.7	0
-216	4.92	2.19	-1.21	7.93	2.97	0		4.63	-1.92	-2.12	9.97	3.56	0		4.1	-0.14	-1.69	12.6	3.22	0		8.58	-0.55	-8	18.34	4.04	0
-215.1	1.55	-3.54	-3.3	7.11	-0.66	0		3.79	-1.09	-3.35	11.33	6.2	0		-0.15	-0.92	-3.36	11.51	-0.63	0		11.62	1.65	-4.66	17.67	2.74	0
-214.2	2.28	-2.09	-6.42	7.89	0.52	0		1.25	-4.21	-8	9.36	2.86	0		-3.21	-6.69	-7.06	10.7	-1.91	0		6.84	-3.72	-8.96	18.85	1.32	0
-213.3	-0.36	-4.04	-7.26	3.48	-1.73	0		2.96	-6.14	-7.64	4.92	1.22	0		2.4	-4.25	-5.91	7.55	0.01	0		8.79	-2.04	-5.3	17.17	1.96	0
-212.4	2.94	-0.87	-2.86	6.85	1.32	0		2.79	-5.88	-6.95	9.93	1.25	0		-0.49	-2.16	-1.77	11.31	-2.38	0		8.22	0.6	-4.38	19.52	3	0
-211.5	5.46	-3.53	-5.48	7.44	-1.49	0		4.33	-5.06	-9.51	6.43	2.73	0		1.09	-2.34	-6.89	8.1	-1.06	0		7.73	-1.61	-9.52	15.46	-1.9	0
-210.6	1.89	1.02	-3.85	4.31	-0.3	0		2.21	-3	-7.86	5.95	1.57	0		0.29	-0.48	-4.74	9.79	-0.83	0		11.83	-1.36	-6.01	18.48	2.75	0
-209.7	2.12	-5.02	-6.2	5.06	-1.08	0		5.05	-2.64	-4.45	9.43	1.33	0		3.63	-0.83	-3.8	10.05	-0.5	0		9.53	0.32	-5.64	18.59	2.2	0
-208.8	-0.41	-4.02	-4.56	5.51	-3.73	0		2.53	-3.39	-4.18	9.83	3.16	0		-1.17	-4.31	-7.33	6.19	-2.46	0		8.55	-3.24	-7.61	14.01	-2.18	0
-207.9	5.48	-2.03	-1.76	8.8	2.52	0		4.44	-5.14	-8.18	8.69	3.26	0		0.68	0.39	-6.81	11.82	-1.1	0		12.06	0.62	-5.72	20.59	0.99	0
-207	0.65	-1.63	-6.38	6.27	-2.3	0		-0.89	-2.86	-8.44	8.2	0.12	0		0.87	-2.28	-6.82	9.77	-2.44	0		14.8	2.75	-3.48	20.61	3.8	0
-206.1	2.46	-4.45	-6.56	1.2	-3.3	0		0.13	-4.41	-8.18	6.37	-0.21	0		-1.38	-0.48	-4.63	9.78	-0.7	0		10.09	1.09	-5	18.21	3.93	0
-205.2	4.08	-1.47	-5.95	6.77	-0.04	0		1.72	-4.21	-5.86	6.46	1.44	0		-1.15	-2.74	-1.47	10.25	-2.97	0		7.52	-2.92	-8.93	16.12	-0.89	0
-204.3	-1.26	-1.53	-9.36	4.23	0.23	0		0.92	-2.47	-7.67	6.84	2.04	0		-2.49	-2.82	-4.81	7.32	-3.26	0		10.7	-0.26	-4.58	16.9	1.35	0
-203.4	2	-1.72	-4.73	6.66	0.87	0		5.08	-3.51	-7.73	8.98	2.47	0		1.94	-1.33	-6.67	10.2	-3.15	0		12.67	1.59	-2.87	19.48	2.67	0
-202.5	4.44	-0.85	-5.16	7.84	-1.05	0		7.65	1.42	-1.44	10.43	4.48	0		4.31	-0.41	-1.26	13.99	-1.49	0		11.01	-1.38	-5.23	17.05	-0.28	0
-201.6	7.97	1.93	-0.54	5.64	3.51	0		6.68	-2.38	-5.76	7.58	3	0		2.56	-2.26	-3.19	9.8	0.45	0		6.57	0.13	-4.4	15.25	0.45	0
-200.7	3.77	0.69	-3.23	9.55	0.3	0		2.68	-2.64	-6.83	6.21	1.17	0		-1.99	-2.39	-4.88	4.98	-5.12	0		10.25	0.81	-5.16	14.15	2.17	0
-199.8	6.06	-0.39	-3.91	6.18	-3.83	0		2.62	-4.07	-8.96	4.12	0.32	0		-1.81	-2.88	-6.98	8.56	-2.05	0		8.56	2.25	-4.12	17.19	1.99	0
-198.9	3.4	1.26	-0.77	9.29	2.74	0		5.18	-1.17	-3.91	8.85	1.98	0		1.89	1.49	-3.64	12.42	-1.5	0		9.47	-2.93	-8.62	15.68	-0.57	0
-198	3.65	2.55	-2.44	8.79	2.19	0		3.45	-0.24	-4.48	7.38	3.78	0		0.58	-1.38	-5.49	9.27	-1.23	0		11.71	0.04	-5.78	17.38	1.54	0
-197.1	2.86	-2.32	-5.34	7.59	-0.83	0		3.37	-1.19	-8.44	8	1.95	0		-0.88	-1.97	-5.6	9.83	-3.11	0		9.67	-1.57	-6.44	17.8	1.25	0
-196.2	2.75	-0.28	-4.71	6.74	1.21	0		2.93	-3.58	-8.5	7.77	2.49	0		0.64	-2.29	-4.72	7.22	-1.36	0		9.52	-0.41	-7.46	15.19	-0.41	0
-195.3	2.91	-3.51	-4.89	6.88	0.22	0		2.58	-4.04	-7.93	8.1	0.61	0		1.47	-3.54	-4.69	9.5	-2.21	0		9.78	-0.48	-4.23	14	0.83	0
-194.4	-1.55	-2.95	-10.01	3.64	-2.41	0		-1.71	-6.73	-12.59	4	-1.3	0		-1.88	-3.84	-5.76	7.39	-0.79	0		9.76	0.63	-6.37	16.54	1.99	0
-193.5	0.76	-6.81	-5.56	6.53	-3.28	0		2.19	-4.74	-9.04	6.01	0.37	0		1.72	-1.66	-4.79	8.88	-0.68	0		7.18	-0.17	-6.48	15.66	-1.39	0
-192.6	3.78	2.55	-2.99	7.23	-2.02	0		4.18	-2.76	-5.58	7.15	1.62	0		-0.11	-3.08	-3.15	7.37	-1.34	0		8.95	0.24	-4.67	17.68	2.64	0
-191.7	-1.8	-6.6	-7.23	4.58	-1.36	0		2.81	-4.27	-7.26	7.05	1.46	0		0.72	-1.14	-6	9.28	2.38	0		8.02	1.14	-7.41	16.79	2.98	0
-190.8	-0.91	-3	-5.08	5.28	-0.95	0		5.11	-0.98	-5.51	8.76	1.17	0		1.95	-1.02	-3.49	11.64	-2.03	0		5.87	-1.36	-7.45	13.25	-2.4	0
-189.9	2.49	-1.35	-5.89	9.17	-1.17	0		2.93	-3.49	-7.7	7.7	-0.42	0		1.75	-0.98	-5.25	11.16	-0.15	0		12	1.59	-7.85	15.57	1.59	0
-189	5.24	-1.93	-4.33	6.66	1.55	0		5.11	-4.71	-5.53	7.48	1.17	0		0.6	-1.96	-4.42	6.99	-0.85	0		8.6	-0.43	-6.3	10.16	2.34	0
-188.1	2.57	-1.71	-4.95	6.07	-2.47	0		0.96	-3.84	-6.58	4.83	-0.95	0		2.19	0	-4.5	9.27	-1.34	0		11.25	1.15	-3.19	16.11	4.2	0
-187.2	2.32	-2.83	-4.87	6.38	-1.61	0		0.25	-6.57	-8.18	5.52	-0.35	0		0.69	-1.97	-4.94	8.34	-0.04	0		10.06	1.65	-2.91	18.46	4.15	0
-186.3	4.6	-0.65	-1.79	7.93	2.16	0		1.94	-3.82	-8.19	4.75	2.19	0		4.19	0.3	-2.9	8.98	2.47	0		10.82	-0.58	-1.47	16.04	4.37	0
-185.4	-0.59	-0.15	-3.01	4.66	-0.61	0		3.43	-3.34	-6.11	5.32	2.02	0		1.18	-1.65	-5.72	6.98	-2.3	0		10.92	2.76	-4.61	15.31	5.68	0
-184.5	1.02	-3.51	-4.16	0.82	-1.72	0		4.3	-2.05	-7.88	6.09	2.28	0		7.58	2	-1.2	12.57	1.79	0		13.1	3.75	-1.85	17.79	3.8	0
-183.6	2.35	-1.63	-3.62	3.55	-2.53	0		4.76	-1.71	-5.25	6.55	4.9	0		-2.62	-5.28	-5.59	5.32	-0.97	0		6.75	-2.21	-5.98	12.73	2.66	0
-182.7	4.5	-0.21	-3.55	7.56	-2.04	0		2.87	-4.52	-5.82	6.8	1.27	0		-0.98	-3.71	-7.96	7.4	0.1	0		10.04	1.37	-5.75	16.01	3.92	0
-181.8	-0.32	-3.67	-4.76	6.08	-2.91	0		2.24	-0.97	-6.34	8.3	1.76	0		0.53	-2.15	-5.99	8.16	-1.9	0		7.31	-2.21	-5.84	16.22	1.9	0
-180.9	2.95	-2.32	-7.28	2.23	-1.92	0		-0.05	-3.79	-8.26	4.81	-1.76	0		-0.17	-5.29	-3.51	9.06	-0.55	0		5.93	-1.02	-3.98	16.19	-0.71	0
-180	4.82	-2.21	-3.72	8.63	-1.7	0		5.19	-1.8	-2.62	11.63	0.37	0		1.35	-2.36	-3.03	10.1	-0.94	0		7.29	-0.58	-7.9	12.5	-0.39	0
-179.1	-1.06	-3.99	-6.7	5.25	-3.67	0		-1.9	-5.55	-10.57	2.6	-0.89	0		-1.17	-1.72	-5.5	7.8	-0.3	0		9.94	-0.95	-2.94	15.42	0.32	0
-178.2	2.38	-3.65	-4.7	7.36	-4.32	0		2.23	-2.68	-7.59	9.14	0.15	0		1.22	-0.44	-4.86	7.6	-3.11	0		9.33	-3.23	-5.15	12.88	-1	0
-177.3	0.91	-2.05	-4	3.09	-3.67	0		2.31	-3.85	-5.02	6.33	1.46	0		0.61	-3.44	-3.74	7.69	-1.59	0		9.66	2.4	-2.92	16.76	3.59	0
-176.4	1.5	-1.63	-3.72	7.46	0.24	0		-0.53	-5.93	-5.89	8.05	-1.13	0		-1.08	-4.98	-2.84	7.47	-2.88	0		8.52	-1.05	-4.11	16.05	2.43	0
-175.5	2.19	-5.34	-0.14	5.43	2.49	0		2.77	-3.24	-3.95	3.58	-0.48	0		-1.76	-4.05	-5.08	2.43	-2.8	0		6.99	-0.57	-3.19	14.95	0.23	0
-174.6	4.11	-0.12	0.63	8.12	-0.62	0		5.5	-0.58	0.17	11.08	5.32	0		0.46	-2.65	-3.83	8.43	-0.37	0		8.86	0.51	-5.13	15.09	3.23	0
-173.7	-0.37	-3.83	-6.27	3.89	-1.73	0		-2.24	-6.17	-8.41	3.65	-0.11	0		-1.49	-3.85	-6.69	6.43	-1.99	0		9.51	2.63	-4.58	15.45	2.45	0
-172.8	7.17	1.5	0.46	6.84	3.51	0		4.36	-0.76	-4.4	7.9	3.6	0		-1.99	-2.49	-5.65	9.32	-2.34	0		9.43	1.55	-3.26	15.59	2.5	0
-171.9	1.53	0.1	-5.14	2.35	0.32	0		4.4	-1.84	-7.2	6.89	1.79	0		0.69	-2.58	-4.53	7.05	-0.26	0		8.35	0.68	-3.62	16.03	3.19	0
-171	5.71	2.21	-1.4	10.62	2.83	0		5.65	-0.47	-0.7	9.89	6.08	0		3.92	1.37	-1.12	10.4	1.24	0		7.75	-0.65	-4.52	13.82	2.45	0
-170.1	3.55	0.57	-5.4	3.99	0.19	0		1.67	-1.22	-7.52	6.22	3.11	0		-2.46	-3.75	-8.24	5.51	-4.08	0		7.27	-2.48	-6.31	11.08	0.55	0
-169.2	2.41	-2.97	-2.8	5.42	-0.8	0		4.85	-4.35	-5.02	6.62	-0.89	0		1.58	-2.56	-3.76	6.7	-2.26	0		9.16	2.87	-3.93	16.64	2.46	0
-168.3	1.12	-0.83	-0.93	5.65	-0.06	0		1.34	-2.12	-4.41	6.16	0.07	0		-0.67	-1.1	-2.64	5.99	-3.56	0		6.01	-0.87	-4.58	14.58	2.4	0
-167.4	2.56	0.07	-3.08	3.91	-0.32	0		2.1	1.04	-4.63	5.17	-0.6	0		-3.14	0.75	-4.46	6.5	-2.62	0		7.43	-0.58	-5.88	12.01	1.84	0
-166.5	0.98	1.04	-3.73	7.06	-0.65	0		4.29	-1.16	-4.63	6.47	2.34	0		-0.59	-3.49	-7.39	6.22	-3.38	0		5.37	-1.6	-6.68	9.97	-1.68	0
-165.6	2.29	-2.3	-3.11	7.39	-1.33	0		2.37	-2.53	-6.24	6.09	0.71	0		1	-1.7	-1.53	7.49	-1.18	0		9.4	-3.55	-3.88	13.47	2.23	0
-164.7	-1.2	-3.41	-3.98	2.15	-3.18	0		-0.95	-4.67	-7.99	4.76	-0.83	0		-2.33	-3.36	-6.52	6.59	-3.63	0		6.17	-0.12	-5.44	12.44	0.01	0
-163.8	2.06	-3.41	-2.1	4.31	-1.12	0		7.34	-0.95	-2.69	6.85	4.8	0		0.61	-3.17	-4.44	6.54	-1.96	0		8.25	-2.67	-5.11	9.96	-2.81	0
-162.9	3.19	-1.18	-2.32	6.05	0.59	0		0.55	-3.13	-4.97	3.57	2.97	0		-0.94	-1.69	-3.36	7.79	2.34	0		4.17	-1.97	-4.65	12.7	2.96	0
-162	1.67	-3.48	-0.33	3.31	0.42	0		-1.78	-2.73	-5.33	5.17	0.59	0		-4.5	-4.29	-3.7	8.48	-1.62	0		5.87	-2.57	-6.28	14.17	2.06	0
-161.1	1.4	-2.58	-3.76	5.62	-2.29	0		5.3	-2.32	-5.77	5.93	2.69	0		0.7	-2.45	-4.19	6.81	-2.67	0		4.87	-3.21	-7.12	11.4	-3.69	0
-160.2	2.83	-0.38	-5.03	6.23	2.59	0		6.18	1.51	-2.02	8.76	5.54	0		3.91	-0.84	0.15	10.33	-0.7	0		7.79	-0.87	-1.49	14.99	-0.88	0
-159.3	1.13	-4.44	-4.18	4.66	1.04	0		0.26	-4.05	-8.49	3.65	-0.14	0		0.63	-2.57	-2.64	6.57	-0.88	0		6.13	-2.11	-6.57	10.75	1.22	0
-158.4	1.16	-1.99	-4.69	4.39	-0.74	0		2.3	-3.4	-6.94	5	1.18	0		-3.18	-3.85	-6.13	3.49	-6.22	0		5.35	-0.89	-4.03	13.07	0.53	0
-157.5	0.64	0.76	-3.84	6.18	-2.02	0		0.56	-1.14	-9.55	4.75	-3.37	0		1.17	-2.2	-4.62	7.59	-1.36	0		9.9	2.18	-3.16	14.73	4.24	0
-156.6	1.73	-0.9	-3.36	5.41	1.03	0		2.64	-0.69	-4.05	7.02	4.22	0		4.06	1.71	-1.5	11.09	1.34	0		6.31	-0.92	-4.19	14.69	0.18	0
-155.7	2.63	-3.22	-5.49	5.9	0.54	0		3.53	-2.84	-5.14	6.18	2.48	0		0.19	-2.1	-4.79	4.85	-1.7	0		7.19	-2.48	-5.01	9.17	1.72	0
-154.8	0.63	-2.02	-4.39	4.59	1.64	0		3.45	-1.23	-5.88	6.47	0.35	0		2.93	-0.43	-3.37	8.31	-1.48	0		6.59	-3.94	-6.17	14.27	-0.33	0
-153.9	7.12	2.03	-1.15	8.55	1.07	0		5.81	2.27	-2.16	8.42	3.55	0		-2.71	-0.84	-2.89	7.25	-1.96	0		1.34	-4.93	-7.38	11.35	-2.76	0
-153	4.85	0.13	-1.65	7.67	-0.12	0		4.84	-1.2	-3.12	8.71	3.24	0		0.8	-0.64	-0.32	8.15	0.27	0		5.05	-2.14	-2.6	11.3	-0.31	0
-152.1	4.46	-2.76	-3.36	4.7	1.39	0		2.15	-5.72	-7.14	5.26	1.62	0		-1.37	-5.19	-4.47	5.06	-3.72	0		5.94	-0.23	-2.83	15	1.36	0
-151.2	1.81	-1.21	-3.18	4.06	1	0		4.04	-0.22	-3.14	6.55	0.59	0		0.43	-1.85	-2.43	6.39	-2.48	0		7.37	1.46	-2.85	11.91	1.81	0
-150.3	1.77	-0.6	-0.83	7.59	3.15	0		2.08	-0.72	-2.85	8.94	2.79	0		0.84	3.43	-0.84	8.61	2.41	0		8.13	3.99	-1.74	13.51	3.67	0
-149.4	3.18	2.16	-1.58	5.82	4.52	0		3.86	-2.11	-3.72	8.03	4.73	0		3.51	0.16	-3	7.81	1.62	0		8.82	0.79	-2.3	11.97	3.15	0
-148.5	-0.44	-3.04	-2.77	3.48	-0.41	0		1.94	-1.17	-3.01	5.89	2.98	0		-0.25	-3.26	-3.29	7.64	0.12	0		6.02	-2.68	-5.25	10.51	0.43	0
-147.6	-0.7	-2.86	-7	2.91	-0.6	0		2.85	1.21	-3.96	8.67	0.87	0		0.5	-0.32	-2.33	8.48	1.56	0		7.67	-1.81	-2.76	9.98	2.04	0
-146.7	1.42	-0.54	-2.59	5.16	0.11	0		-1.65	-3.9	-6.66	3.1	0.7	0		0.08	-1.13	-3	4.87	1.01	0		8.18	-1.56	-1.21	11.01	2.41	0
-145.8	0.3	-0.5	-3.24	2.5	-0.17	0		3.71	-0.79	-5.65	4.34	-0.33	0		-0.2	-2.99	-3.76	4.44	-1.69	0		4.21	-1.27	-4.34	8.19	-0.19	0
-144.9	2.91	0.72	-4.39	4.58	-2.28	0		1.91	-1.82	-5.88	5.42	1.16	0		-3.39	-4.98	-5.61	5.68	-1.38	0		5.48	-1.79	-5.27	10.99	2.52	0
-144	3	1.54	0.75	5.75	0.22	0		5.07	1.2	-2.11	6.7	2.06	0		4.74	2.74	-0.88	6.36	0.86	0		8.77	0.84	1.16	13.37	2.53	0
-143.1	0.12	-1.87	-4.3	1.79	-1.48	0		-1.86	-5.5	-10.18	1.71	-0.44	0		-4.46	-6.72	-6.84	3.4	-5.66	0		6.73	-1.08	-5.38	12.76	-0.56	0
-142.2	3.89	-2.05	-1.9	2.98	0.3	0		3.11	-1.69	-6.87	2.29	-0.68	0		1.8	-1.51	-2.22	4.6	-3.72	0		6.88	1.44	-3.54	10.84	-0.43	0
-141.3	0.97	-1.65	-1.44	3.34	-0.85	0		-0.41	-5.53	-5.6	2.27	1.58	0		2.86	-1.5	-1.19	7.25	0.98	0		9.89	2.99	1.64	11.8	2.88	0
-140.4	4.23	-0.52	-0.9	10.66	2.96	0		0.7	-2.83	-6.72	6.15	0.82	0		1.69	0.13	-5.93	6.26	-0.79	0		7.37	3.19	-4.06	10.58	1.95	0
-139.5	-0.56	-1.3	-0.62	3.13	0.51	0		0.35	-1.18	-3.34	8.97	2.47	0		-0.33	-1.28	-3.81	8.39	0.15	0		9.22	2.45	-1.33	13.5	2.85	0
-138.6	1.07	-0.7	-2.8	4.64	0.52	0		2.03	-2.34	-4.42	6.02	5.06	0		0.3	-3.32	-4.06	6.86	0.17	0		7.63	0.18	-5.78	9.81	2.48	0
-137.7	4.26	4.24	0.15	6.03	5.03	0		1.92	-0.46	-5.38	5.25	1.49	0		0.91	-1.36	-3.31	7.15	-3.64	0		7.66	0.44	-2.51	12.81	3.11	0
-136.8	-0.44	-4.56	-4.09	0.62	-3.31	0		0.97	-5.3	-6.66	2.44	-2.27	0		-0.71	-2.99	-2.06	3.87	-0.7	0		7.26	-0.71	-3.34	9.45	2.2	0
-135.9	0.4	-5.19	-6.64	3.13	-0.52	0		-0.92	-6.58	-9.24	0.2	-1.64	0		1.77	-1.8	-1.18	5.23	-1.54	0		8.05	-1.22	-1.95	11.14	4.14	0
-135	2.96	0.35	-1.65	5.11	2.16	0		1.76	-0.31	-6.28	5.04	4.13	0		-0.42	-1.55	-5.87	5.87	0.32	0		7.35	0.52	-2.26	10.87	1.97	0
-134.1	-0.18	-1.1	-4.54	4.62	-2.56	0		0.3	-3.81	-7.24	2.45	-0.01	0		-2.97	-2.33	-2.79	5.07	0.35	0		5.57	-1.62	-2.88	9.74	0.27	0
-133.2	1	-1.94	-1.44	1.6	-4.65	0		2.23	-2.3	-5.07	4.31	-0.11	0		1.84	-0.05	-4.74	7.7	-1.32	0		7.72	-1.49	-2.88	10.65	-0.5	0
-132.3	0.28	-0.57	-3.42	4.3	-0.46	0		-0.68	-3.23	-6.09	3.09	-0.93	0		1.75	0.02	-1.29	5.76	0.04	0		9.59	-0.1	-2.45	11.72	2.31	0
-131.4	4.14	1.91	1.03	7.64	5.3	0		2.62	-1.73	-4.22	5.13	4.57	0		-0.94	-3.05	-3.78	3.95	-1.03	0		7.36	-3.34	-5.47	12.59	-4.54	0
-130.5	0.45	-1.4	-5.36	1.03	-4.96	0		3.04	-0.54	-5.34	4.11	-1.76	0		1.03	-0.11	-0.63	8.03	-2.01	0		8.08	2.17	-0.53	15.33	0.46	0
-129.6	2.39	-3.99	-4.03	5.08	-3.56	0		5.53	-1.8	-1.56	8.67	4.32	0		4.14	0.33	-1.88	9.72	-0.31	0		7.58	1.51	-6.84	9.87	-0.22	0
-128.7	2.38	-0.41	-1.73	7.88	4.38	0		2.72	-3.87	-6.12	6.18	1.92	0		0.66	-1.96	-3.86	7.93	2.35	0		6.45	-0.92	-3.11	9.74	3.54	0
-127.8	-2.14	-3.19	-4.32	3.53	-3.82	0		1.75	-3.09	-6.95	2.77	-1.9	0		-2.08	-1.64	-2	6.77	-4.38	0		9.56	0.58	-0.06	15.18	0.96	0
-126.9	0.29	-0.46	-2.58	4.1	-2.94	0		-1.61	-0.9	-5.82	4.24	2.81	0		0.33	-0.01	-0.87	7.5	1.25	0		3.1	-1.5	-4.7	9.74	1.04	0
-126	4.04	-2.17	-2.22	5.38	0.92	0		2.32	-2.77	-2.07	4.66	-1.01	0		-2.2	-5.18	-5.39	5.3	-5.12	0		6.92	-0.95	-4.84	9.88	-0.72	0
-125.1	1.23	-1.95	-6.23	4.47	-0.74	0		1.58	-1.99	-4.48	6.35	0.84	0		3.21	-1.02	-0.98	7.75	0.8	0		8.38	-1.55	-2.34	9.57	3.23	0
-124.2	1.49	-3.22	-3.95	2.64	-2.73	0		0.95	-3.77	-2.99	5.07	0.88	0		0.07	-2.56	-3.06	5.69	-2.08	0		4.55	-0.78	-3.26	9.09	0.06	0
-123.3	3.87	2.07	2.9	6.51	1.22	0		2.5	-0.63	-2.29	5.4	0.19	0		0.28	-0.85	-2.16	5.68	-2.04	0		5.81	0.99	-1.49	9.69	1.78	0
-122.4	0.58	-0.99	-3.54	5.88	-2.62	0		2.45	2.25	-4.11	5.73	4.26	0		1.73	2.38	-0.43	7.67	0.31	0		6.56	1.33	-1.58	12.03	1.13	0
-121.5	0.23	-1.55	-6.08	1.54	-3.38	0		0.01	-4.94	-7.12	3.69	-1.2	0		0.67	-1.35	-3.67	5.54	-2.05	0		4.78	-2.66	-3.38	4.61	-1.95	0
-120.6	-0.92	-3.91	-3.81	5.32	0.17	0		0.58	-1.99	-6.21	4.09	2.18	0		2.53	3.22	-1.03	8.56	1.71	0		7.36	2.38	1.4	11.94	5.22	0
-119.7	1.34	0.46	-1.67	4.35	1.05	0		-2.42	-5.94	-7.16	2.48	-1.35	0		-2.99	-6.06	-4.79	3.08	-2.26	0		6.01	-0.5	-2.02	8.08	2.01	0
-118.8	2.54	-0.01	-1.84	5.4	0.96	0		1.08	0.95	-2.15	4.82	0.48	0		-0.01	-1.86	-1.74	2.62	-1.1	0		7.27	-1.65	-2.77	5.63	0.58	0
-117.9	2.39	1.26	-1.37	6.19	1.67	0		2.44	1.4	-2.93	5.54	2.14	0		-0.62	-0.54	-1.14	8.25	-0.49	0		8.17	-0.36	0	12.9	2.11	0
-117	0.64	-2.09	-4.49	2.62	1.74	0		1.43	-1.94	-7.74	3.3	-0.77	0		1.88	0.89	-0.4	6.27	-1.13	0		6.82	-0.24	-0.4	11.27	0.42	0
-116.1	0.55	-2.39	-3.94	1.46	-3.1	0		0.8	-3.71	-4.91	4.98	-0.44	0		-0.44	1.25	0	8.91	-0.17	0		4.76	1.92	-2.08	9.98	1.11	0
-115.2	1.14	-2.87	-7.39	3.25	1.13	0		0.55	-4.12	-7.03	0.61	-2.48	0		0.23	-3.04	-3.35	4.15	-0.75	0		7.35	0.75	-0.94	9.54	2.22	0
-114.3	2.89	-1.22	-0.34	4.66	-0.12	0		4.86	-0.08	-0.24	5.03	6.76	0		-1.65	-2.47	-4.56	5.53	-0.19	0		5.64	1.82	-3.56	10.38	-0.66	0
-113.4	-0.73	-1.83	-4.61	0.87	-4.68	0		5.69	0.14	-1.11	6	3.36	0		2.95	-1.15	-0.5	7.18	-0.23	0		5.03	-4.03	-5.69	7.66	-2.62	0
-112.5	4.56	1.05	-1.05	5.98	1.48	0		1.45	-4.06	-7.23	3.99	-0.18	0		0.02	-1.11	-3.97	4.14	-2.57	0		3.76	2	-1.89	6.76	-0.74	0
-111.6	0.34	-2.8	-5.22	2.12	-2.35	0		0.41	-1.94	-8.08	0.95	0.45	0		-1.53	-0.43	-5.26	1.66	-2.08	0		3.13	1.51	-2.58	8.7	0.38	0
-110.7	-0.03	-0.41	-2.7	4.04	-0.69	0		0.68	-2.74	-3.3	3.57	-1.24	0		-0.36	-1.98	-2.93	3.73	-0.98	0		4.43	2.09	0.71	9.3	0.32	0
-109.8	0.05	-1.25	-1.26	3.17	-1.25	0		3.68	0.95	-1.84	3.86	1.99	0		3.46	0.92	0.29	5.65	0.39	0		9.31	3.77	0.69	10.97	2.8	0
-108.9	3.35	-1.25	-0.48	4.24	3.1	0		1.01	-1.41	-3.7	4.64	4.68	0		1.83	-0.03	-2.35	6.02	1.86	0		6.94	1.12	-2.53	8.53	2.23	0
-108	4.75	0.55	-2.29	4.95	1.71	0		4.31	-1.94	-3.29	5.33	2	0		-0.29	-3.61	-4.8	5.78	-1.46	0		3.93	-3.17	-7.57	5.62	-1.76	0
-107.1	0.79	-1.14	0.32	1.1	-0.32	0		-2.95	-5.66	-4.72	1.9	1.71	0		-1.76	-2.88	-3.15	1.17	-0.93	0		4.22	-0.12	-3.87	8.13	-0.62	0
-106.2	2.45	-1.22	-0.67	4.49	-0.01	0		3.71	1.29	-0.13	7.6	2.42	0		3.42	1.31	0.14	8.88	1.2	0		9.14	0.65	1.1	9.98	1.79	0
-105.3	1.82	-0.81	-3.3	5.44	1.73	0		3.41	-0.93	-4.32	6.42	1.21	0		3.74	2.48	-0.83	6.92	1.6	0		2.29	1.82	-1.9	8.76	-0.37	0
-104.4	-0.09	0.23	-4.05	2.08	0.13	0		0.4	-0.77	-5.24	2.11	-0.14	0		-2.94	1.35	-1.57	5.74	-2.14	0		2.8	0.27	-1.8	9.73	2.01	0
-103.5	1.37	-1.39	-2.94	3.47	-2.69	0		4.81	-1.04	-3.85	5.17	0.8	0		0.17	0.69	-0.23	6.87	1.65	0		5.69	1.64	-1.99	11.15	3.21	0
-102.6	3.27	-2.07	0.24	3.65	0.89	0		4.72	-0.22	-3.31	3.73	4.65	0		3.29	1.37	1.2	5.58	3.45	0		6.6	-0.15	-0.72	8.8	2.13	0
-101.7	0.95	-1.66	-1.23	4.31	-0.08	0		1.68	-0.63	-2.62	1.14	2.75	0		-0.26	0.01	-0.41	2.44	1.09	0		4.28	0.17	-0.35	9.8	1.49	0
-100.8	3.32	-2.1	-1.72	0.89	0.67	0		5.08	1.24	-1.34	4.34	4.21	0		2.78	-0.02	0.75	7.48	-0.27	0		8.06	1.48	-1.18	8.39	0.91	0
-99.9	-1.81	-1.73	-6	-1.12	-4.87	0		-1.49	-2.4	-6.04	0.48	-0.37	0		-1.77	-3.12	-1.76	1.79	-2.96	0		5.76	-0.16	0.23	7.66	-0.21	0
-99	2.38	-0.36	-5.87	2.42	-0.27	0		1.64	-1.99	-6.09	3.28	0.62	0		-0.07	-1.97	0.83	5.29	-1.02	0		5.47	-1.62	0.7	6.28	-0.2	0
-98.1	-4.72	-2.78	-4.74	2.2	-0.54	0		1.42	-0.81	-0.86	4.73	0.98	0		-0.91	-0.89	0.97	6.94	-1.92	0		4.23	0.9	0.83	8.52	0.05	0
-97.2	2.04	-1.07	-1.01	3.01	-0.71	0		-1.06	-2.01	-6.02	2.48	-2.22	0		-1.36	-1.45	0.36	7.99	1.05	0		5.13	-0.33	-0.01	10.13	3.1	0
-96.3	4.03	2.09	-1.96	2.26	-2.38	0		2.77	0.54	-3.06	2.4	-0.44	0		-1.05	0.81	-1.15	3.53	0.41	0		6.85	0.9	-2.88	8.2	1.41	0
-95.4	7.07	2.75	-0.32	4.83	2.76	0		2.02	-0.42	-6.9	1.22	1.1	0		-1.35	0.69	-3.42	2.99	-1.5	0		6.05	-0.66	-0.09	8.92	0.18	0
-94.5	1.09	-2.64	-6.03	1.66	-1.09	0		2.91	-3.79	-7.37	3.82	0.49	0		1.35	-0.98	-1.25	8.01	1.31	0		3.24	2.95	-0.6	9.24	3.09	0
-93.6	0.85	-0.41	-1.92	6.01	1.21	0		-0.2	-2.25	-5.43	0.65	-0.74	0		-3.33	-2.5	-5.42	1.06	-5.01	0		4.31	1.18	-2.44	8.07	1.38	0
-92.7	-1.2	-2.48	-3.11	1.43	-2.39	0		0.44	-2.8	-3.91	1.17	-0.2	0		1.86	0.79	-0.94	5.32	0.47	0		6.05	4.69	3.98	14.22	5.19	0
-91.8	-0.74	-4.87	-3.16	1.76	-3.94	0		-1.02	-0.56	-6.34	2.79	-0.91	0		0.3	-0.13	-1.91	3.43	0.54	0		5.18	-0.92	-2.48	6.2	1.36	0
-90.9	-0.29	-0.44	-4.67	2.41	-0.81	0		1.59	1.72	-3.37	1.12	1.82	0		2.28	0.55	-1.07	3.65	1.74	0		7.59	1.51	1.59	10.54	5.88	0
-90	2	-0.87	-2.48	3.48	-0.18	0		-2.3	-0.99	-4.34	2.01	0.17	0		-1.19	-0.9	-2.32	3.12	0.35	0		3.75	-3.58	-3.94	4.16	0.15	0
-89.1	2.6	-0.34	-2.61	1.2	-0.34	0		-2.19	-3.84	-5.61	1.52	-1.89	0		-2.15	-5.07	-1.68	1.85	-2.66	0		6.85	-1.03	0.61	6.82	0.34	0
-88.2	1.33	-1.76	-2.28	4.95	-0.59	0		1.46	-1.68	-5.56	1.62	0.37	0		-2.63	-3.89	-4.55	0.51	-2.03	0		4.53	-0.32	-1.93	7.98	1.42	0
-87.3	-0.55	-0.12	-1.42	1.87	-0.37	0		3.69	-1.18	-3.33	4.63	0.89	0		2.06	-1.29	-4.34	2.83	-0.99	0		3.51	-0.67	-3.59	6.3	-1.31	0
-86.4	2.12	1.03	-1.76	4.88	1.15	0		-0.43	-1.74	-3.42	3.66	1.51	0		1.19	1.73	-0.7	6.03	0.26	0		7.34	2.59	2.37	10.32	1.5	0
-85.5	1.27	-0.34	-0.92	4.79	0.09	0		0	-1.8	-5.8	2.1	0.43	0		-3.89	-1.25	-3.12	1.47	-0.73	0		3.7	-0.64	-0.66	7.59	1.25	0
-84.6	3.34	-1.1	-0.15	3	0.9	0		2.6	-0.07	-0.78	4.2	0.95	0		2.43	-1.21	-1.11	3.31	-2.15	0		1.41	-0.69	-2.1	3.97	-0.99	0
-83.7	-1.33	-1.76	-1.8	2.06	1.71	0		2.82	-1.7	0.22	4.57	4.18	0		2.47	2.26	2.49	4.74	1.62	0		6.44	2.59	-1.28	7.66	-1.31	0
-82.8	2.42	-3.82	-0.78	-0.72	0.36	0		1.48	-1.49	-3.45	0.35	2.22	0		0.35	-0.92	-3.26	1.57	0.68	0		3.12	-1.58	-1.53	4.08	1.2	0
-81.9	-3.49	-1.6	-2.92	0.37	-2.62	0		-1.25	-1.38	-4.87	0.34	0.97	0		-0.17	-0.35	1.48	4.84	2.33	0		4.31	1.46	-0.6	7.25	1.41	0
-81	1.5	-3.23	-3.29	1.97	-0.93	0		3.01	-1.42	-2.81	3.78	0.32	0		-3.23	-0.63	-2.04	3.83	-0.38	0		2.71	-1.95	-2.92	6.72	0.86	0
-80.1	3.62	-1.59	-1.35	1.48	0.11	0		3.09	0.34	-2.3	1.76	2.4	0		2.59	1.76	2.86	5.61	3.2	0		5.21	0.69	1.05	6.58	3.03	0
-79.2	-0.56	-4.79	-5.12	1.49	-0.78	0		-0.9	-2.17	-4.26	4.38	1.07	0		-0.69	-1.99	-2.46	3.22	-1.71	0		2.82	-0.51	-2.21	5.05	-1.91	0
-78.3	-0.26	-2.42	-4.92	4.36	-3.48	0		1.38	-3.59	-3.55	3.13	1.55	0		0.23	-2.26	-2.14	4.55	0.37	0		1.83	-4.75	-4.19	4.08	3.31	0
-77.4	2.91	-2.1	-0.9	2.6	-0.57	0		4.47	-0.21	-0.62	2.42	2.46	0		4.41	1.73	1.7	4.63	2.15	0		6.52	1.33	1.19	4.87	1.56	0
-76.5	-0.47	-3.53	-2.17	-0.71	-4.39	0		-0.39	-0.33	-3.92	0.75	-1.01	0		5.25	2.9	0.97	7.74	2.35	0		9.19	0.78	0.33	9.8	3.89	0
-75.6	1.95	-0.1	-0.66	3.88	-0.4	0		2.53	-0.37	-3.7	3.45	4.55	0		2.92	0.79	-0.63	5.51	3.18	0		3.44	-1.76	-0.32	4.19	-1.73	0
-74.7	1.08	0.6	0.3	1.8	-2.13	0		0.08	-1.34	-1.58	2	0.81	0		0.93	-1.1	1.13	2.58	2.01	0		6.86	3.36	-0.74	8.89	5.45	0
-73.8	-2.43	-2.55	-4.72	3.8	-0.36	0		0.85	-0.74	-2.16	4.08	0.4	0		-0.48	0.4	-1.58	3.39	0.27	0		5.48	0.77	-0.6	6.7	2.12	0
-72.9	-2.19	-0.27	-2.93	-1.57	1.08	0		0.69	-1.48	-2.68	1.08	1.24	0		-1.01	-2.28	-2.17	3.71	2.24	0		4.13	0.46	0.66	7.1	3.85	0
-72	-0.21	-0.44	-0.46	1.73	-1.03	0		0.75	0.97	-2.4	1.75	-1.47	0		-1.39	-1.91	-2.85	0.49	-2.44	0		4.38	-0.58	-1.33	1.84	0.32	0
-71.1	2.59	2.09	-0.51	2.15	-1.67	0		1.06	-1.13	-4.52	3.08	-0.95	0		0.06	-0.04	-1.45	1.88	-1.37	0		3.81	-2.36	-2.49	-0.48	-2.51	0
-70.2	0.7	-1.06	-2.4	2.33	0.82	0		-1.45	-4.65	-6.57	1.51	-4.16	0		0.31	-2.04	-2.03	2.79	-4.24	0		2.7	3.62	-1.85	3.79	-1.27	0
-69.3	0.89	-0.32	-2.22	2.08	2.98	0		0.23	-0.94	-2.25	3.57	0.76	0		-3.19	-2.69	-3.34	3.01	-0.21	0		5.09	0.37	0.81	7.68	3.28	0
-68.4	0.65	-0.01	-0.36	1.68	3.67	0		1.34	-0.55	-0.07	0.03	2.69	0		0.3	-3.3	-2.05	0.26	1.27	0		6.05	0.72	2.31	6.78	2.94	0
-67.5	2.86	0.83	-0.59	1.24	0.73	0		3.16	-1.96	-3.33	2	1.34	0		0.1	-0.34	-1.09	3.89	-1.2	0		3.09	-1.27	-0.73	5.17	1.87	0
-66.6	-1.45	-4.44	-0.47	0.81	-1.76	0		-0.42	-2.21	-1.39	2.64	-1.85	0		1.23	1.41	2.17	5.83	-0.33	0		5.62	2.71	4.34	7.2	1.26	0
-65.7	-0.7	-3.57	-5.07	1.5	-0.62	0		0.81	-0.2	-4.97	2.95	-2.88	0		0.7	-0.12	-0.98	5.59	-0.18	0		5.5	1.85	1.51	6.1	4.45	0
-64.8	0.3	-1.58	-0.82	2.22	-2.37	0		-3.53	-3.64	-5.25	-0.16	-2.59	0		-3.53	-2.59	-5.28	1.79	-3.6	0		4.98	2.62	-0.56	8.49	3.29	0
-63.9	0.87	-0.42	0.14	2.35	2.8	0		0.49	-1.96	-3.78	1.19	3.16	0		-0.12	-2.94	-2.75	-0.76	-0.88	0		3.97	-1.8	-1.88	3.94	0.15	0
-63	-2.52	-3.42	-1.87	1.01	-0.59	0		-0.64	-2.94	-3.65	0.49	0.33	0		-1.7	-1.11	-4.12	0.03	-2.78	0		4.82	0.05	2.48	3.72	0.91	0
-62.1	3.97	-0.05	1.52	2.82	1.25	0		1.98	-1.85	-2.93	2.45	1.45	0		-1.49	-2.45	-1.96	1.93	1.44	0		3.18	-0.93	-0.01	4.9	2.89	0
-61.2	1.62	-1.02	-0.68	0.9	1.84	0		-1.39	-4.86	-1.3	-1.81	0.2	0		1.13	0.26	2.15	1.53	1.87	0		4.09	1.77	2.21	4.68	0.74	0
-60.3	-0.88	-0.61	-3.48	2.62	-0.41	0		-0.75	0.28	-6.59	0.6	0.49	0		0.75	0.04	-1.27	3.92	2.87	0		2.49	-2.38	-0.59	4.76	2.62	0
-59.4	-1.34	-3.74	-0.06	-1.65	-2.72	0		2.12	2.81	0.31	3.84	1.27	0		0.71	1.1	-0.21	5.13	0.44	0		4.97	2.45	-0.53	8.07	1.29	0
-58.5	1.27	-0.73	-0.73	3.48	-0.28	0		-1.47	-0.96	-4.85	3.93	3.12	0		-0.67	-0.07	-0.13	6.65	-0.29	0		5.42	1.22	2.24	5.07	1.69	0
-57.6	2.18	2.65	-0.7	3.31	-0.08	0		1.96	1.02	-1.18	1.46	2.41	0		-1.59	-1.56	1.11	0.54	1.39	0		5.56	3.34	3.41	6.29	5.45	0
-56.7	-1.66	-2	-0.73	2.15	1.91	0		-0.88	0.87	-1.6	3.78	0.85	0		0.86	-0.53	0.84	4.78	0.87	0		6.4	0.07	2.65	4.97	1.53	0
-55.8	0.89	2.42	0.46	3.07	3.55	0		-2.37	-3.74	-5.86	-3.31	-1.07	0		0.2	-1.28	0.98	2.74	0.36	0		2.43	-2.22	0.96	2.76	1.41	0
-54.9	2.71	0.08	-0.44	4.05	-0.08	0		1.92	-1.45	-3.51	1.2	0.97	0		-2.37	-0.12	0.69	1.92	-0.64	0		1.93	2.95	0.36	4.58	-1	0
-54	0.46	0.04	-3.64	1.28	1.23	0		0.15	-1.2	-4.8	0.04	-1.79	0		-2.39	-2.13	-3.21	-0.38	-3.05	0		2.51	-0.82	-1.33	3.47	0.77	0
-53.1	0.91	1.98	2.56	2.74	1.93	0		0.93	1.61	0.8	5.23	1.11	0		-0.32	0.75	0.71	3.45	2.31	0		2.27	2.89	3.44	4.29	3.46	0
-52.2	-2.85	-3.4	-5.41	-0.6	-3.39	0		1.93	-1.34	-2.81	1.22	-0.67	0		2.67	1.2	1.68	5.28	2.28	0		3.2	1.62	0.52	3.05	1.8	0
-51.3	0.54	-2.69	-4.68	0.19	-3.46	0		-2.26	-4.55	-5.28	1.72	-1.85	0		-1.2	-0.5	2.24	3.36	2.69	0		-0.14	-1.86	0.39	2.68	1.6	0
-50.4	-2.39	-3.8	-4.07	-1.22	-2.55	0		-0.96	-3.1	-4.57	0.09	1.39	0		-0.78	-2.84	-2.12	1	-0.13	0		5.53	0.37	-0.04	5.98	2.66	0
-49.5	-1.35	-1.19	-1.91	0.59	0.02	0		1.78	1.24	-1.96	3.1	2.21	0		3.3	1.15	3.71	4.37	2.57	0		1.74	0.03	0.27	2.75	0.43	0
-48.6	2.16	-2.01	-0.04	3.74	0.81	0		1.84	-0.52	-1.44	2.3	1.19	0		0.31	-2.94	1.4	1.11	0.37	0		3.91	-2.1	-1.32	2.68	1.21	0
-47.7	0.56	1.9	0.91	2.6	2.48	0		-2.34	-1.83	-1.15	-1.43	-0.44	0		0.1	-0.89	3.7	1.88	1.18	0		3.94	0.98	3.1	5.54	3.34	0
-46.8	1.67	-0.24	0.33	2.96	2.12	0		0.71	0.38	-2.78	3.67	-0.95	0		-0.41	1.85	-0.76	3.7	-0.01	0		1.51	1.4	-1.42	0.76	-0.83	0
-45.9	-0.26	-1.92	-1.29	3.21	-3.11	0		-4.39	-1	-3.19	1.14	-1.5	0		-2.51	-1.72	-1.88	4.54	0.87	0		3.4	1.83	0.38	5.64	1.57	0
-45	-1.65	-2.57	-1.28	1.57	1.27	0		1.59	-1.7	-3.57	0.44	2.9	0		0.43	0.11	1.01	2.41	0.73	0		0.56	-0.46	0.07	3.3	-1.22	0
-44.1	3.34	1.36	0.18	1.05	0.86	0		4.43	-1.66	-4.84	-1.41	-2.14	0		1.41	-1.04	-2.83	-0.26	-3.67	0		3.41	0.73	0.6	1.23	2.03	0
-43.2	0.45	0.53	-1.2	2.71	-0.3	0		-1.19	0.09	-2.4	0.26	1.51	0		-0.83	-0.52	0.61	-0.48	-0.74	0		3.35	2.75	-0.4	3.17	1.78	0
-42.3	1.71	-0.32	-0.1	1.46	2.23	0		1.13	0.09	-0.75	1.56	1.77	0		-1.24	-1.93	2.52	1.78	3.52	0		3.82	0.55	2.97	3.5	6.87	0
-41.4	0.03	-1.88	-1.61	0.45	-4.42	0		1.49	-2.41	-3.15	-1.23	-2	0		1.21	-0.11	2.01	2.58	-0.43	0		3.02	0.28	-1.46	2.83	-1.09	0
-40.5	-1.51	-1.79	-3.17	-2.83	-1.61	0		0.16	0.18	-3.86	1.65	0.36	0		1.17	1.62	-1.92	2.23	0.61	0		2.64	0.44	-1.26	3.27	0.15	0
-39.6	-1.84	-1.48	-0.33	-0.83	-2.79	0		-1.35	-1.68	-2.2	0.43	0.24	0		0.16	-0.1	0.4	0.89	1.8	0		5.56	2.93	0.04	1.69	2.68	0
-38.7	0.5	1.77	-1.87	0.19	1.39	0		-2.04	-0.83	-4.9	-0.43	-1.34	0		1.09	-0.71	-1.89	3.16	-2.71	0		4.96	3.25	1.91	2.56	3.43	0
-37.8	5.95	0.96	2.62	3.83	2.42	0		3.08	-0.3	-0.8	0.77	-0.45	0		-0.63	-2.4	-1.58	0.88	-2.63	0		4.19	3.15	2.03	6.17	2.09	0
-36.9	-0.88	-2.07	-4.56	-1.23	0.06	0		-3.04	-2.74	-8.7	-2.47	-4.16	0		-2.13	-2.2	-4.42	0.47	-3.98	0		1.67	-0.49	-1.56	2.53	-1.26	0
-36	0.79	-1.25	0.18	-1.34	0.08	0		-2.25	-3.99	-4.71	-3.75	-0.43	0		-2.78	-3.65	-1.81	-1.19	-1.25	0		3.77	-0.17	0.79	2.7	0.22	0
-35.1	-0.06	0.01	1.05	1.73	1.82	0		-2.11	0.38	-4.08	1.45	-0.53	0		-3.19	-0.23	-2.86	0.05	-1.53	0		-0.37	-1.03	1.56	1.22	0.33	0
-34.2	2.2	-0.26	0.52	6.84	4.33	0		1.68	0.33	-3.07	0.77	3.95	0		2.05	-1.28	0.57	2.46	3.78	0		1.88	-0.89	-3.03	2.66	1.32	0
-33.3	0	-0.04	1.49	-1.6	1.96	0		1.53	0.64	-3.09	1.3	0.99	0		1.15	-1.01	0.98	-0.62	-0.74	0		1.86	0.14	-0.55	2.26	1.42	0
-32.4	-3.18	-2.63	-4.31	0.2	-3.92	0		-1.04	-0.95	-3.72	-2.16	-1.66	0		-1.08	0.01	-0.46	-0.89	1.66	0		2.02	-0.09	1.51	2.05	0.35	0
-31.5	2.81	1.66	0.01	2.67	3.1	0		0.84	1.97	0.47	1.06	1.32	0		-0.31	1.95	2.67	-1.22	1.42	0		1.45	-0.82	-0.64	0.7	0.48	0
-30.6	1.95	1.91	-1.37	-0.02	0.66	0		1.08	-1.88	-3.86	-2.04	-0.71	0		0.2	-2.94	-1.27	-2.59	-2.21	0		1.9	1.79	0.52	0.27	0.33	0
-29.7	-0.51	-0.98	-2.6	1.29	-1.95	0		0.93	0.66	-2.17	1.2	0.58	0		-3.21	-3.23	-2.63	-1.07	-0.76	0		-1.45	-1.23	-1.73	-2.25	-2.24	0
-28.8	0.54	-1.69	0.01	0.62	-0.25	0		-1.91	0.29	-2.09	-0.56	-1.09	0		-2.86	-0.85	-1.9	1.35	-0.52	0		1.79	1.17	-0.08	2.44	1.49	0
-27.9	-0.03	-0.71	-0.88	2.33	1.78	0		-2.01	0.69	-1.01	-1.92	-0.83	0		-1.62	-2.25	-0.35	-0.45	-3.42	0		0.78	0.26	1.26	-0.94	-1.65	0
-27	5.8	4.53	3.61	2.45	3.24	0		1.29	2.8	0.4	-1.2	0.89	0		-0.26	-1.15	0.55	-2.11	-0.19	0		4.36	1.98	3.7	2.48	2.76	0
-26.1	0.18	-1.64	-1.36	0.02	0.29	0		0.74	-0.71	-0.21	-0.26	1.03	0		-0.55	-0.79	-1.12	-1.39	0.27	0		1.2	0.69	0.91	3.37	2.55	0
-25.2	-0.8	-2.86	-1.17	-0.09	0.05	0		0.13	0.28	-3.35	-0.7	-0.06	0		1.22	2.33	1.34	3.37	1.67	0		2.41	1.41	0.57	2.17	-1.33	0
-24.3	0.96	1.73	1.68	3.58	0.64	0		-0.63	1	-3.98	-1.56	-2.83	0		2.3	0.86	-0.31	1.68	0.31	0		4.51	3.41	2.45	4.59	1.29	0
-23.4	-2.84	-2.32	-1.37	0.48	-0.67	0		0.96	0.51	-2.4	1.4	2.23	0		0.62	-0.42	0.77	0.71	-0.78	0		2.09	-1.37	-0.19	-0.47	-0.4	0
-22.5	0.88	1.6	2.7	4.34	1.98	0		-1.29	-0.31	-2.79	0.57	1.59	0		-2.45	-2.22	-1.6	-0.22	-0.63	0		1.6	-0.02	2.12	0.84	-0.97	0
-21.6	-1.73	-1.96	-0.57	0.03	3.1	0		-0.51	-1.63	-3.03	-0.32	3.52	0		1.57	1.07	1.21	2.79	1	0		3.13	3.28	1.41	3.75	0.31	0
-20.7	-1.05	-2.24	-2.06	-1.06	-0.17	0		2.31	1.76	0.07	2.69	2.34	0		0.69	0.75	-1.54	2.43	0.62	0		3.67	1.68	-0.12	3.68	2.65	0
-19.8	2.5	-2.88	-0.52	5.42	0.6	0		1.5	-1.6	0.96	1.07	1.65	0		-1.97	-0.46	2.08	2.13	0.51	0		3.98	2.18	3.28	4.58	3.29	0
-18.9	2.44	1.45	2.64	3.13	1.28	0		1.87	0.15	0.71	1.29	0.19	0		0.82	-0.81	0.18	-0.15	1.84	0		3.03	2.31	2.01	3.68	0.6	0
-18	0.62	3.72	0.11	-0.64	-0.1	0		-1.23	1.13	-5.37	-1.39	-3.3	0		-0.78	-2.07	-1.89	-1.3	-0.57	0		1.76	-0.55	-1.28	-1.01	1.06	0
-17.1	-0.27	-2.92	-1.24	0.62	2.04	0		-3.95	-4.38	-3.89	-4.16	-0.25	0		-4.2	-7.31	-2.96	-2.15	-4.06	0		-1.55	-1.3	-0.87	1.08	-0.86	0
-16.2	0.95	-1.38	1.46	0.63	-0.18	0		0.47	0.77	1.19	2.16	0.9	0		0.3	0.19	-0.22	0.14	2.2	0		1.53	1.04	0.72	1.31	-0.41	0
-15.3	-0.48	-4.51	-2.76	-3.29	-2.78	0		0.41	-3.52	-4.02	-0.59	-3.02	0		0.99	-0.45	0.59	0.12	-0.14	0		0.39	2.63	2.41	-1.08	-1.02	0
-14.4	0.31	-3.1	2.38	1.76	0.3	0		1.1	-2.27	-0.28	3.42	2.09	0		1.54	-2.61	5.36	2.41	2.12	0		0.35	-1.45	0.4	-2.31	-2.26	0
-13.5	-1.76	-2.85	-1.72	0.45	-0.45	0		-0.04	0.57	-1.61	-2.04	3.39	0		-1.81	1.09	1.12	-0.38	0.45	0		3.87	4.67	1.93	1.18	0.34	0
-12.6	-2.15	-2.92	-0.74	-0.14	1.27	0		-2.76	-0.83	-3.95	-4.07	-1.52	0		-1.77	-1.46	1.59	-1.46	0.3	0		2.26	-1.75	-0.16	1.65	-1.23	0
-11.7	1.69	2.46	-1.58	-0.36	0.4	0		-2.8	-1.04	-2.93	-4.26	-3.7	0		-2.97	-3.66	0.04	-3.62	-1.45	0		-1.9	0.74	0.47	-2.9	0.52	0
-10.8	3.84	2.85	2.18	4.16	2.05	0		0.01	-0.71	-3.51	-0.26	-0.93	0		1.81	1.08	3.19	5.57	1.86	0		4.28	3.87	2.86	3.23	3.01	0
-9.9	1.21	-1.64	1.69	0.29	1.56	0		0.27	1.25	0.22	1.65	4.62	0		0.75	1.84	1.59	1.8	2.04	0		-1.32	-0.71	-1.66	-2.66	-2.31	0
-9	-0.5	-1.22	-1.96	0.25	-2.76	0		1.24	0.46	-2.89	-0.3	-1.1	0		1.23	1.89	2.25	1.38	3.1	0		1.74	1.09	2.69	3.52	3.22	0
-8.1	-1.18	-2.22	-0.04	-1.61	-0.84	0		0.86	-0.02	0.79	-1.07	-0.47	0		0.65	0.36	-0.71	2	-1.3	0		1.03	0.89	-0.47	-0.25	-2.31	0
-7.2	0.6	-1.21	0.88	0.49	-0.72	0		-1.12	-0.77	-2.37	-0.6	-1.64	0		0.59	-2.61	-1.59	-1.06	-1.69	0		3.67	0.04	0.56	1.53	-1.08	0
-6.3	0.37	1.23	1.61	2.26	1.38	0		2.05	2.41	0.8	1.31	3.22	0		-3.17	-1.87	0.13	-0.63	0.07	0		-1.77	-0.87	-1.65	-1.15	-2.22	0
-5.4	-1.22	1.68	-0.03	-1.59	0.46	0		-0.62	-0.47	-4.05	-2.59	-1.02	0		0.77	1.48	-0.13	-2.49	0.1	0		2.24	-0.66	1.66	-2.74	0.37	0
-4.5	-1.5	-2.04	-1.24	-0.62	-0.76	0		-1.37	-2.04	-0.82	-3.82	-1.35	0		-1.79	-3.13	-0.33	-4.24	-0.03	0		-1.92	0.77	-0.81	-2.35	0.92	0
-3.6	-1.74	-5.59	-3.28	-1.55	-3.13	0		1.25	0	-1.26	1.28	0.38	0		2.81	2.59	1.7	3.94	4.54	0		1.19	0.5	2.76	-0.24	-0.97	0
-2.7	2.14	0.81	-1.2	-1.53	0.43	0		0.35	1.26	-0.38	-2.47	1.1	0		0.97	2.32	4.76	1.44	1.08	0		3.74	1.35	3.88	3.69	2.35	0
-1.8	-0.43	-1.74	-0.55	1.55	-0.04	0		0.87	-1.66	3.85	0.39	0.03	0		-3.22	-4.23	0.08	-0.93	-2.72	0		-1.03	-2.08	0.81	-0.56	1.3	0
-0.9	-3.96	-0.8	-4.32	-2.14	-1.9	0		-3.55	-0.94	-2.47	-2.57	-2.01	0		-4.46	-2.14	-1.86	-3.64	-1.62	0		-2.2	0.43	-0.99	-4.69	0.05	0
0	-2.81	-1.2	2.59	1.86	-0.2	0		1.4	2.66	1.56	-0.82	2.17	0		-0.04	-0.5	0.9	-0.63	0.51	0		1.18	4.28	1.79	2.93	1.4	0
0.9	1.27	-0.24	-0.82	0.35	1.15	0		-0.87	1.51	-1	-1.87	1.33	0		-2.04	0.9	1.77	-0.13	-0.87	0		0.13	0.79	2.16	-3.19	-1.27	0
1.8	3.18	0.26	1.74	-0.07	1.42	0		1.78	0.08	-1.21	1.48	2.76	0		-1.22	-2.11	-0.76	-2.67	0.8	0		-2.25	-2.27	-0.22	-2.82	-2.19	0
2.7	-0.05	0.21	1.17	0.12	-2.25	0		-5.18	0.12	-1.27	-0.83	-2.58	0		-0.39	-0.5	3.42	1.57	-0.27	0		-1.35	-0.37	2.17	0.68	1.24	0
3.6	0.96	3.6	1.27	0.95	1.23	0		-0.53	4.36	-1.12	-2.95	0.26	0		-0.88	1.22	0.34	-3.05	1.14	0		-3.01	-0.98	0.06	-3.09	-1.83	0
4.5	-0.84	-0.23	-2.44	-1.89	1.8	0		1.58	2.98	0.77	1.89	2.57	0		1.6	-0.3	1.23	0.51	1.82	0		1.31	0.07	0.72	-0.24	-0.35	0
5.4	-1.69	-0.28	-0.4	-1.11	-1.06	0		-6.43	-1.78	-1.25	-4.92	-3.12	0		-1.84	0.46	1.07	-1.83	-0.3	0		1.65	2.47	2.38	1.57	0.2	0
6.3	0.86	-1.19	-0.39	1.2	1.69	0		-2.5	-2.48	-0.2	-1.06	-0.24	0		-2.41	-4	-0.73	-1.51	-2.68	0		0.08	-1.14	-1.19	-2.34	-1.96	0
7.2	0.11	-3.66	-2.68	-1.32	-2.61	0		1.17	1.11	1.96	0.11	2.18	0		4.45	0.94	7.4	4.39	4.23	0		3.42	0.25	4.43	3.61	1.74	0
8.1	10.86	2.33	2.32	1.84	3.12	0		3.13	0.69	-1.17	0.46	4.12	0		5.06	-0.58	0.3	1.68	0.38	0		1.53	1.77	0.48	-0.99	1.12	0
9	16.5	-0.92	2.79	1.39	0.99	0		3.56	-2.99	-2.34	0.9	1	0		2.49	-1.32	-1.16	0.18	1.77	0		7.41	3.27	3.3	2.48	4.37	0
9.9	26.62	5.06	6.48	8.05	2.09	0		8.79	1.48	3.06	2.96	4.73	0		2.68	-2.95	1.62	-2.49	1.6	0		5.55	1.77	1.95	2.07	2.09	0
10.8	27.88	8.2	6.53	4.09	3.44	0		5.68	-0.86	1.28	3.17	2.63	0		3.34	-3.43	1.83	3.83	3.02	0		4.96	1.75	1.37	3.08	1.19	0
11.7	29.89	9.58	6.78	4.66	0.94	0		2.89	-1.49	-4.02	2.13	1.09	0		0.08	-3.14	-2.83	3.21	3.67	0		5.99	5.99	1.8	5.11	5.36	0
12.6	28.46	11.12	8.54	9.4	5.23	0		2.6	1.83	-1.87	3.53	3.67	0		2.86	-1.36	2.36	5.07	5.52	0		6.19	4.75	0.61	2.72	3.3	0
13.5	27.9	8.01	5.39	5.6	1.44	0		3.58	-0.82	-2.23	1.28	-0.51	0		1.51	-4.38	-0.18	2.45	1.19	0		4.21	2.37	0.38	3.26	-0.44	0
14.4	27.93	11.39	6.15	6.31	3.97	0		4.16	1.11	-1.58	3.47	5.43	0		1.58	-3.71	0.49	-0.34	3.23	0		8.31	8.19	2.66	4.98	3.23	0
15.3	26.45	10.56	5.1	7.8	4.35	0		6.46	2.53	0.2	7.31	3.87	0		5.86	-0.18	3.8	8.41	8.26	0		5.37	3.78	-0.91	2	3.81	0
16.2	30.42	9.77	4.93	6.51	1.54	0		7.16	1.54	1.35	4.13	3.01	0		4.28	-0.01	4.53	4.68	3.17	0		6.4	5.72	0.79	2.65	3.49	0
17.1	31.03	12.11	9.46	6.95	8.12	0		6.79	2.71	-1.23	6.6	5.56	0		1.31	-3.84	-1.12	2.52	4.26	0		3.58	5.41	1.07	4.71	3.48	0
18	30.99	13.43	5.4	8.1	4.53	0		5.19	1.62	-1.65	3.84	4.23	0		0.2	-1.68	-0.5	3.26	2.85	0		2.76	6.47	-3.17	2.59	-1.31	0
18.9	33.1	11.18	3.9	9.1	4.25	0		7.69	0.93	-4.14	6.48	4.06	0		0.75	-0.53	0.28	5.96	3.58	0		5.34	6.69	1.57	6.25	4.08	0
19.8	29.15	12.76	5.63	9.03	8.08	0		3.56	0.9	-4.28	5.49	4.46	0		3.71	-2.42	4.07	4.63	3.25	0		8.04	9.85	2.49	7	5.47	0
20.7	33.17	12.27	4.67	7.92	5.52	0		7.26	2.15	-0.97	6.02	4.23	0		-1.1	-3.75	-0.9	3.21	1.23	0		4.89	1.61	-1.48	1.22	0.93	0
21.6	28.32	9.53	3.05	4.72	2.28	0		4.88	2.81	-2.26	7.08	5.09	0		4.67	2.04	4.07	8.73	4.25	0		13.7	9.96	5.77	8.49	7.91	0
22.5	28.64	9.4	4.88	5.57	4.01	0		5.98	-0.92	-2.88	3.49	1.94	0		4.81	1.57	1.64	3.66	6.68	0		6.61	5.04	-1.79	2.99	4.66	0
23.4	31.82	11.43	6.51	9.17	7.01	0		8.09	4.1	-2.04	4.01	4.92	0		2.31	-0.43	-2.41	1.43	4.1	0		7.97	7.17	-1.72	3.12	3.62	0
24.3	30.27	10.01	4.41	6.88	3.9	0		4.93	2.15	-1.54	4.82	4.3	0		4.88	0.37	4.34	7.18	4.56	0		5.36	3.21	-4.14	3.64	-0.9	0
25.2	30.98	9.91	5.17	8.04	5.72	0		4.42	-0.02	-3.28	3.72	4.48	0		5.28	3.41	1.75	6.73	7.34	0		9.62	7.66	-1.49	3.4	4.63	0
26.1	27.15	12.61	8.22	8.67	6.22	0		6.85	4.13	0.42	6.17	5.06	0		3.43	-1	1.51	7.37	6.95	0		5.01	5.99	-4.3	2.74	1.58	0
27	32.42	10.04	1.66	6.72	6.78	0		10.27	4.49	2.08	10.76	9.2	0		6.45	1.21	4.38	8.1	6.3	0		8.15	4.54	-4.44	0.63	2.01	0
27.9	33.18	12.9	5.43	6.72	6.45	0		7.05	-1.45	-2.63	3.95	1.3	0		2.91	-1.56	2.4	6.27	5.74	0		4.41	0.73	-6.72	4.92	0.99	0
28.8	30.31	8.83	1.69	3.59	6.69	0		6.34	-1.05	-4.3	1.97	2.68	0		2.01	1.53	3.45	6.63	5.87	0		5.34	5.76	-5.82	4.84	1.59	0
29.7	29.08	8.76	3.04	4.14	3.13	0		8.34	1.82	-1.54	7.29	6.27	0		4.71	-0.5	1.25	8.9	7.18	0		6.98	2.82	-6.94	3.44	0.88	0
30.6	31.58	10	2.82	8.41	6.81	0		5.41	1.93	-5.66	4.9	5.02	0		1.45	-0.42	-2.52	4.54	4.29	0		6.17	8.5	-3.85	4.72	2.8	0
31.5	31.37	10.36	2.85	9.58	9.8	0		6.56	-2.31	-4.57	8.38	4.3	0		-0.55	-4.75	-0.12	4.47	3.33	0		5.27	2.88	-7.55	1.47	2.66	0
32.4	30.52	12.48	4.89	11.04	7.97	0		2.92	-0.87	-4.1	5.41	4.16	0		0.78	0.08	0.76	6.88	5.29	0		6.97	4.66	-6.94	3.53	0.41	0
33.3	29.01	10.91	3.23	5.96	10.4	0		4.18	1.02	-3.2	5.66	8.3	0		2.34	0.5	4.05	6.43	8.01	0		5.63	4.32	-6.35	1.76	1.86	0
34.2	28.63	10	2.15	4.94	4.17	0		6.52	2.19	-3.39	5.38	2.97	0		3.84	2.29	4.15	7.41	7.99	0		5.98	3.74	-5.75	2.96	3.03	0
35.1	30.52	12.2	1.73	5.63	8.19	0		5.79	1.47	-4.22	5.2	5.73	0		-0.88	-2.34	-1.42	6.34	4.17	0		6.82	3.42	-8.29	4.82	0.99	0
36	33.72	10.79	4.16	7.83	10.18	0		5.86	0.72	-2.39	6.22	5.42	0		4.97	0.51	1.32	8.44	7.44	0		4.78	3.82	-9.17	1.91	1.55	0
36.9	30.62	9.4	0.57	6.21	7.41	0		7.46	-1.11	-3.94	7.72	4.08	0		3	-1.54	3.08	8.33	4.59	0		6.83	2.48	-9.79	1.75	2.79	0
37.8	31.29	9.09	4.38	8.04	7.8	0		7.67	-1.81	-1.77	6.36	6.53	0		5.34	0.39	5.21	8.06	10.91	0		5.38	3.7	-9.67	2.89	1.36	0
38.7	31.98	10.24	1.59	8.77	12.27	0		7.27	0.98	-4.75	5.92	6.76	0		3.96	0.15	4.78	7.55	6.91	0		7.16	4.7	-7.11	4.43	3.46	0
39.6	29.3	10.39	0.02	4.99	8.73	0		8.09	0.38	-5.57	4.7	9.25	0		6.51	2.54	4.84	11.16	10.23	0		8.4	4.31	-9.73	3.57	1.99	0
40.5	28.16	10.83	0.66	7.3	9.93	0		6.36	1.8	-5.35	6.52	6.55	0		5.74	3.15	3.83	11.61	9.96	0		8.58	3.57	-11.5	3.63	3.71	0
41.4	30.73	10.82	-1.2	6.24	7.14	0		8.27	2.85	-4.06	9.26	6.55	0		6.24	5.89	2.82	12.32	11.01	0		5.87	4.62	-10.49	3.32	1.54	0
42.3	32.34	12.02	2.51	8.11	8.15	0		7.12	0.47	-5.36	6.13	3.51	0		6.98	2.16	4.45	10.88	8.49	0		7.45	5.76	-8.54	2.7	3.5	0
43.2	26.96	8.2	-3.58	4.08	7.97	0		2.94	-0.47	-9.41	4.92	3.67	0		3.06	-3.01	-0.37	7.95	5.19	0		6.92	4.85	-8.46	3.39	3.27	0
44.1	32.71	14	0	10.61	9.47	0		8.28	2.94	-6.56	6.68	6.18	0		3.17	1.46	0.91	7.1	6.07	0		7.56	1.91	-14.1	1.83	1.86	0
45	27.33	7.44	1.13	6.24	9.56	0		10.74	1.69	-3.73	8.79	7.28	0		7.37	2.9	3.44	10.95	8.58	0		5.12	3.19	-15.05	0.2	0.41	0
45.9	32.19	9.58	-1.96	5.6	5.87	0		5.29	-2.32	-10.52	3.15	4.03	0		3.38	-0.21	2.6	10.26	7.15	0		6.04	4.74	-12.64	4.31	2.86	0
46.8	30.93	11.85	1.14	6.87	10.53	0		7.16	1.14	-5.33	4.9	7.69	0		4.71	-0.55	2.32	8.5	9.79	0		7.4	5.55	-10.28	2.9	4.01	0
47.7	32.11	11.63	2.62	9.79	9.55	0		7.12	0.24	-7.75	4.57	4.48	0		5.55	2.22	4	7.87	8.83	0		4.08	0.81	-13.94	-0.28	3.07	0
48.6	30.51	12.22	0.63	6.71	9.46	0		9.45	4.77	-6.7	5.28	5.11	0		6.55	2.66	4.94	10.5	7.73	0		4.73	1.66	-13.71	2	0.25	0
49.5	28.06	9.28	-5.38	6.31	7.79	0		7.84	1.26	-8.78	6.51	7.03	0		7.82	3.07	3.54	9.56	9.61	0		6.9	4.35	-13.98	2.9	0.93	0
50.4	30.28	9.82	-5.28	4.61	5.64	0		6.63	-1.49	-9.65	0.81	3.47	0		3.47	0.33	0.91	9.74	8.33	0		0.56	2.21	-17.07	-0.57	1.39	0
51.3	28.53	8.25	-6.2	3.55	7.18	0		9.56	2.97	-8.67	6.4	9.06	0		7.82	5.45	6.15	12.46	13.11	0		5.19	2.74	-14.43	0.23	3.02	0
52.2	28.6	10.54	-6.29	5.02	11.69	0		9.09	-0.22	-10.13	4.72	9.01	0		4.36	1.24	2.85	7.24	9.04	0		5.82	3.2	-17.05	-0.53	0.49	0
53.1	31.34	11.37	-6.51	4.01	9.19	0		7.71	-0.02	-9.32	4.32	4.48	0		8.92	3.91	7.53	12.69	10.31	0		5.83	4.09	-13.03	4.79	3.48	0
54	27.45	8.44	-10.83	1.19	5.71	0		6.82	-1.74	-11.39	2.24	5.62	0		7.75	0.17	5.11	9.9	9.11	0		6.71	3.05	-16.02	-0.92	-0.76	0
54.9	30.12	9.15	-5.96	8.05	10.02	0		8.13	-0.44	-10.01	3.82	8.15	0		1.89	-1.68	1.25	10.31	8.36	0		3.05	2.95	-18.94	-0.46	-0.57	0
55.8	27.97	11.8	-7.3	4.97	8.03	0		4.95	-0.6	-13.47	3.49	4.2	0		3.12	-1.37	1.52	6.62	5.82	0		3.88	4.45	-17.09	-2.25	0.7	0
56.7	27.84	9.36	-9.21	3.29	5.39	0		5.58	-2.37	-11.15	2.25	2.18	0		3.62	2.01	6.63	8.31	8.26	0		8.5	7.93	-14.74	0.68	4.23	0
57.6	27.49	4.84	-10.26	2.24	7.41	0		3.97	-3.69	-13.89	0.94	4.89	0		2.01	0.12	2.12	7.51	6.1	0		4.56	3.84	-20.49	-1.1	-3.19	0
58.5	32.87	12.8	-4.38	7.82	10.01	0		10.77	2.43	-11.66	3.68	6.65	0		5.97	3.7	3.75	7.65	8.22	0		5.7	6.2	-17.79	-1.19	0.32	0
59.4	29.42	10.13	-9.63	2.72	10.03	0		6.99	-2.26	-13.66	2.44	6.03	0		9.71	5.49	6.96	14.75	13.03	0		7.96	4.43	-17.02	0.31	-1.08	0
60.3	27.95	7.53	-7.23	0.6	8.52	0		9.22	1.93	-9.34	4.96	6.86	0		5.64	3.74	5.46	12.36	9	0		5.54	3.55	-21.38	-2.64	-0.79	0
61.2	24.93	9.2	-11.67	3.45	8.33	0		5.34	-2.34	-12.95	4.03	4.4	0		5.74	-0.09	6.4	10.8	8.7	0		5.65	5.27	-19.84	-1.6	1.47	0
62.1	29.76	9.65	-12.47	1.49	8.9	0		9.94	3.92	-9.13	5.42	9.86	0		7.89	6.71	7.45	13.97	14.57	0		6.86	3.11	-18.29	-0.55	2.42	0
63	26.56	6.53	-16.87	1.84	4.08	0		9.06	1.5	-10.91	6.39	4.6	0		6.24	4.11	6.42	12.05	7.43	0		4.17	4.23	-20.4	-3.39	-2.75	0
63.9	26.96	9.54	-12.49	2.42	9.3	0		5.85	-0.01	-15.33	4.8	6.67	0		2.51	0.36	3.18	9.89	6.2	0		2.94	3.08	-22.62	-2.73	-5.47	0
64.8	26.9	9.38	-13.36	2.12	7.75	0		1.33	-0.06	-15.93	0.29	2.11	0		1.1	1.09	0.91	3.86	5.84	0		2.29	3.59	-24.12	-5.76	-3.95	0
65.7	27.19	8.21	-12.68	2.32	7.4	0		7.16	-0.69	-11.87	2.82	7.06	0		6.5	2.71	6.72	11.78	11.5	0		6.12	5.69	-17.77	-0.81	1.88	0
66.6	25.61	11.9	-12.97	3.15	9.87	0		7.42	3.88	-14.15	5.68	7.63	0		2.41	4.54	4.3	8.98	7.29	0		7.46	4.93	-19.2	-1.7	-1.14	0
67.5	6.59	2.34	-18.36	-6.32	0.89	0		2.86	-0.33	-17.12	-5.64	1.16	0		2.55	1.07	4.46	7.05	7.19	0		6.2	1.84	-20.47	-5.61	-3.11	0
68.4	2.47	2.19	-24.96	-6.92	1.94	0		4.38	2.29	-17.57	-5.38	3.5	0		0.74	4.31	4.96	6.28	9.97	0		3.81	4.79	-23.34	-8.66	-2.61	0
69.3	1.35	4.79	-21.57	-6.74	3.13	0		3.8	3.21	-15.29	-3.48	1.85	0		0.72	4.36	7.22	8.8	6.85	0		3.57	3.93	-23.47	-9.51	-7.18	0
70.2	3.02	6.78	-20.87	-1.79	5.46	0		3.7	4.28	-16.15	-1.66	3.94	0		-1.02	3.3	3.61	4.76	7.36	0		4.53	7.82	-22.48	-8.58	-5.4	0
71.1	-0.17	4.33	-23.5	-5.55	4.54	0		6.13	4.11	-17	-2.86	2.08	0		2.15	2.75	5.25	5.73	5	0		2.64	5.25	-23.44	-9.66	-5.56	0
72	0.99	2.8	-21.74	-4.83	4.89	0		3.04	3.94	-14.62	-1.51	3.96	0		-1.07	3.21	2.84	4.64	3.53	0		0.94	5	-23.61	-8.85	-5.62	0
72.9	2.25	5.35	-20.22	-4	6.12	0		4.15	4.71	-14.35	-3.81	3.09	0		-0.73	1.23	5.93	5.8	4.49	0		2.35	4.04	-22.46	-6.53	-6.76	0
73.8	1.67	3.63	-21.9	-4.4	3.54	0		7.8	6.63	-11.8	2.59	5.78	0		1.89	2.5	3.27	5.6	5.96	0		5	3.41	-22.14	-8.3	-6.52	0
74.7	0.72	6.47	-21.76	-5.55	4.85	0		4.22	4	-14.53	-3.72	1.13	0		2.57	4.5	3.22	7.16	7.3	0		3.36	3.67	-22.3	-7.97	-3.22	0
75.6	0.66	5.09	-20.35	-9.68	5.74	0		4.34	3.54	-15.49	-5.03	5.14	0		0.99	0.01	2.25	6.89	4.43	0		2.36	0.68	-23.48	-8.79	-5.92	0
76.5	1.69	8.14	-20.14	-3.25	6.55	0		3.19	4.51	-13.73	-3.11	2.07	0		2.33	5.95	4.87	8.74	7.2	0		5.84	5.04	-22.79	-7.77	-4.38	0
77.4	-4.01	1.23	-25.24	-8.37	1.07	0		2.61	3.19	-13.44	-3.73	1.74	0		-0.03	1.75	3.11	3.99	4.29	0		6.41	8	-20.42	-8.28	-3.89	0
78.3	-1.69	0.64	-21.75	-7.13	4.45	0		4.64	2.42	-17.58	-4.97	3.26	0		-0.79	0.13	2.34	5.61	3.67	0		1.95	1.44	-21.57	-11.22	-6.68	0
79.2	0.38	5.54	-21.66	-4.98	5.34	0		2.51	1.39	-17.41	-4.31	-1.45	0		-2.27	-2.58	3.02	3.91	1.48	0		3.58	2.71	-23.98	-8.87	-5.44	0
80.1	3.46	4.94	-18.98	-4.55	1.79	0		4.47	4.52	-13.14	-4.21	1.89	0		-0.12	1.1	2.57	2.35	4.87	0		6.03	5.63	-22.02	-9.82	-1.33	0
81	1.57	6.33	-21.2	-5.87	4.55	0		5.38	6.45	-16.37	-3.7	2.93	0		2.38	3.48	2.45	6.75	5.12	0		2.75	2.47	-23.06	-10.99	-6.27	0
81.9	-1.74	1.47	-24.81	-5.68	4.16	0		5.64	2.49	-17.51	-4.81	1.96	0		3.61	1.99	3.6	4.23	4.84	0		1.89	1.86	-23.63	-9.37	-6.53	0
82.8	0.06	3.34	-19.17	-2.31	5.79	0		4.88	1.42	-15.63	-3.55	3.17	0		3.68	3.88	4.45	4.51	8.41	0		2.28	2.46	-24.75	-9.7	-4.83	0
83.7	4.27	7.61	-16.83	-4.68	5.14	0		5.17	3.95	-13.15	-3.29	-0.66	0		1.42	1.73	3	5.43	2.06	0		1.82	1.7	-25.41	-13.63	-10.23	0
84.6	0.16	3.4	-18.46	-7.15	2.85	0		4.43	1.66	-16.47	-7.96	0.66	0		-1.71	0.29	1.07	3.17	3.67	0		1.51	3.63	-21.69	-11.72	-8.2	0
85.5	0.4	5.26	-17.97	-8.96	3.39	0		8.14	4.65	-12.24	-3.78	5.07	0		3.85	1.14	2.79	3.73	7.06	0		7.05	5.48	-18.89	-10.01	-3.24	0
86.4	0.34	4.13	-20.44	-4.09	5.13	0		0.84	2.01	-18.22	-6.79	-0.41	0		-0.41	2.36	1.63	1.9	5.32	0		4.87	5.03	-21.4	-10.71	-3.65	0
87.3	-1.95	1.34	-20.12	-6.24	4.46	0		4.31	4.75	-13.46	-2.84	4.73	0		2.02	3.11	2.48	2.87	5.07	0		2.59	1.16	-24.41	-12.97	-7.23	0
88.2	-0.67	5.54	-23.8	-10.3	1.99	0		6.23	4.93	-14.41	-6.42	0.69	0		1.54	1.39	2.26	0.99	1.78	0		3.67	3.25	-22.87	-12.26	-5.02	0
89.1	-1.77	4.96	-21.49	-7.7	1.46	0		6.13	5.74	-12.8	-3.66	1.45	0		1.28	2.41	4.71	3.67	4.06	0		4.99	5.92	-20.42	-12.32	-5.13	0
90	-0.06	4.1	-17.27	-6.33	4.85	0		4.78	3.03	-14.37	-6.27	3.06	0		2.33	3.39	2.96	4.26	6.31	0		4.56	4.86	-19.08	-9.65	-3.31	0
90.9	-1.56	6.04	-17.93	-9.35	3.19	0		3.65	7.96	-12.77	-4.96	1.07	0		-0.27	2.81	4.59	3.65	1.55	0		1.07	1.23	-22.84	-11.17	-8.29	0
91.8	-0.83	1.45	-19.85	-7.71	2.01	0		4.28	3.73	-12.67	-5.39	2.55	0		0.25	2.21	4.1	6.07	6.21	0		-0.16	2.18	-24.57	-13.37	-8.51	0
92.7	-0.95	3.74	-18.67	-5.04	5.39	0		5.91	4.76	-11.21	-3.02	0.14	0		0.65	1.11	0.74	2.98	1.37	0		1.98	0.59	-22.58	-12.23	-6.63	0
93.6	-4.21	2.23	-21.12	-6.88	0.09	0		4.61	4.3	-11.02	-2.55	1.51	0		2.68	4.04	7.92	5.82	7.81	0		3.12	3.11	-22.09	-11.67	-4.88	0
94.5	-2.49	5.05	-17.96	-6.72	4.59	0		5.53	8.01	-12.39	-3.03	4	0		2.33	5.46	4.05	3.68	7.22	0		2.7	-0.27	-23.85	-14.41	-8.04	0
95.4	0.51	4.73	-19.4	-8.22	6	0		8.39	8.14	-8.99	-3.05	7.37	0		2.68	5.87	7.68	5.59	8.3	0		2.39	3.28	-18.94	-8.87	-4.47	0
96.3	0.38	5.21	-17.68	-4.21	5.84	0		3.68	5.98	-10.46	-3.84	2.45	0		3.12	3.56	6.57	4.98	4.29	0		1.9	0.86	-21.55	-11	-7.23	0
97.2	-4.77	-0.31	-21.97	-9.42	-0.55	0		7.6	7.16	-10.87	-4.25	0.38	0		2.36	2.34	3.95	2.77	3.57	0		1.07	1.8	-24.32	-14.46	-9.15	0
98.1	-3.4	2.08	-22.18	-7.96	3.5	0		1.11	3.49	-16.77	-5.55	-1.1	0		0.24	5.63	3.68	2.29	4.88	0		1.24	5.23	-20.81	-9.91	-4.07	0
99	-4.01	2.04	-23.25	-11.7	2.09	0		3.69	6.7	-13.24	-2.98	3.35	0		2.46	4.78	6.52	4.71	6.16	0		3.48	2.53	-20.68	-13.59	-6.85	0
99.9	-2.95	5.05	-15.46	-6.94	5.17	0		2.52	1.48	-15.49	-7.08	-2.21	0		-1.96	-2.54	0.83	-1.38	-0.47	0		-1.19	-1.45	-22.89	-15.63	-10.32	0
100.8	-5.29	2.37	-21.38	-7.77	2.28	0		4.91	5.7	-11.24	-5.04	1.59	0		5.19	2.27	4.27	3.82	5.42	0		4.98	4.37	-21.96	-12.64	-7.6	0
101.7	-3.31	4.3	-19.96	-8.92	2.55	0		4.53	6.45	-10.95	-2.76	1.77	0		2.29	3.37	6.3	4.24	6.06	0		1.07	3.59	-21.57	-15.06	-8.48	0
102.6	-2.93	1.13	-18.92	-3.86	4.91	0		0.83	-0.68	-16.67	-6.06	1.51	0		-0.6	-0.85	1.29	-1.09	3.56	0		0.9	-0.59	-23.75	-16.64	-7.38	0
103.5	-4.83	0.91	-23.21	-8.68	1.35	0		2.17	1.44	-14.36	-7.73	1.17	0		3.86	2.83	4.71	3.2	4.02	0		2.39	4.02	-22.04	-13	-7.47	0
104.4	-3.67	1.95	-18.79	-7.85	0.46	0		8.26	5	-7.51	-4.51	4.7	0		5.71	4.8	10.08	3.37	6.83	0		3.55	3.98	-19.07	-14.62	-7.31	0
105.3	-2.84	0.81	-22.31	-7.46	4.01	0		1.17	2.58	-13.99	-6.35	0.64	0		0.51	3.09	5.86	7.2	8.27	0		3.73	1.38	-22.29	-12.77	-5.57	0
106.2	-4.68	1.85	-20.9	-8.4	2.04	0		3.28	4.47	-14.6	-5.87	-0.12	0		-0.53	3.09	2.51	0.18	2.85	0		0.37	5.61	-20.67	-14.48	-7.8	0
107.1	-3.06	4.26	-17.88	-5.55	1.32	0		3.22	5.27	-10.65	-5.07	0.86	0		0.75	6	6.35	3.18	8.19	0		-1.12	-0.06	-24.64	-15.17	-10.61	0
108	-4.58	1.68	-21.77	-8.52	2.02	0		4.28	6.19	-12.18	-5.85	1.54	0		0.64	0.56	4.29	-2.37	2.25	0		1.97	1.81	-19.92	-14.43	-6.84	0
108.9	-1.99	5.29	-13.83	-4.81	4.9	0		2.88	3.82	-12	-6.08	0.39	0		1.13	1.74	7.59	2.95	4.3	0		1.04	1.57	-17.12	-14.82	-8.84	0
109.8	-2.24	0.45	-18.78	-8.44	0.82	0		4.49	2.37	-11.28	-4.09	2.1	0		0.7	3.86	7.55	3.28	6.61	0		2.54	2.13	-22.04	-15.51	-7.65	0
110.7	-0.07	6.45	-18.44	-9.35	5.21	0		4.56	6.56	-11.37	-6.04	-1.09	0		2.71	5.27	5.63	1.48	4.9	0		5.77	4.29	-18.99	-14.76	-6.6	0
111.6	-5.11	1.3	-23.38	-8.77	0.31	0		5.64	2.2	-13.59	-3.36	1.18	0		1.96	-0.18	3.86	3.01	3.89	0		3.1	3.12	-18.28	-15.94	-7.68	0
112.5	-3.24	0.65	-18.76	-9.91	3.43	0		2.74	3.59	-11.07	-5.29	4.02	0		2.86	4.86	8.3	1.97	6.27	0		2.63	6.57	-17.22	-12.88	-5.41	0
113.4	-2.92	2.53	-20.68	-9.64	-0.57	0		5.48	4.58	-12.82	-4.85	-0.02	0		2.6	5.63	5.65	3.54	4.76	0		3.83	5.59	-19.9	-10.17	-6.09	0
114.3	1.51	5.6	-16.6	-6.08	8.16	0		2.11	4.52	-11.81	-6.66	-0.32	0		-0.65	1.64	1.93	0.17	3.31	0		1.07	1.77	-23.19	-12.51	-8.97	0
115.2	-5.07	-1.01	-20.79	-11.57	0.82	0		3.68	4.47	-11.7	-7.17	1.13	0		2.99	3.51	4.03	1.52	6.34	0		2.27	2.59	-22.55	-16.19	-8.44	0
116.1	-1.27	4.16	-20.68	-7.39	-0.85	0		2.59	3.81	-15.15	-6.18	-0.23	0		0.36	5.27	3.52	2.14	6.75	0		3.19	4.31	-19.68	-14.6	-4.74	0
117	-1.65	2.05	-19.21	-8.84	2.96	0		3.36	5.71	-10.5	-8.73	-0.15	0		-0.22	3.04	1.82	-0.87	1.98	0		0.88	1.17	-21.18	-14.22	-8.73	0
117.9	-5.13	5.02	-17.97	-5.88	3.66	0		2.42	4.91	-14.22	-4.75	1.98	0		0.61	1.93	5.93	1.65	5.58	0		2.35	3.58	-21.19	-13.54	-6.11	0
118.8	-4.23	4.74	-18.19	-10.11	2.47	0		3.16	4.72	-13.25	-6.54	-2.99	0		0.81	3.77	4.17	1.22	4.22	0		2.77	2.82	-18.12	-14.18	-3.62	0
119.7	-3.34	4.22	-19.86	-7.06	3.18	0		4.33	2.66	-12.85	-6.73	-1.92	0		2.97	3.35	5.3	1.63	5.09	0		2.71	4.52	-20.92	-13.82	-5.12	0
120.6	-3.08	3.31	-18.09	-8.62	2.18	0		0.85	2.68	-12.77	-8.5	-1.46	0		-1.47	-0.96	0.18	-3.71	1.97	0		-2.02	-1.85	-22.92	-18.14	-8.4	0
121.5	-6.12	0.27	-23.08	-12.81	-0.14	0		2.55	2.36	-11.97	-8.26	-0.55	0		2.86	3.95	8.1	0.49	6.52	0		0.32	-0.53	-20.48	-18.01	-7.45	0
122.4	-4.04	2.42	-18.27	-9.8	0.5	0		1.97	1.95	-12.72	-5.63	-1.62	0		-0.56	-0.22	1.15	-0.24	1.17	0		-2.48	-1.76	-21.66	-19.86	-9.89	0
123.3	-5.72	1.97	-18.96	-9.6	2.66	0		1.96	2.09	-14.25	-10.2	-3.69	0		1.51	2.7	4.58	1.34	3.28	0		1.87	2.5	-20.25	-15.32	-7.64	0
124.2	-7.53	1.42	-20.49	-10.42	-1.45	0		0.78	3.88	-14.01	-5.53	-1.04	0		-0.13	1.51	2.28	0.92	3.91	0		6.13	2.82	-17.37	-13.58	-5.85	0
125.1	-3.74	1.62	-19.91	-9.31	0.55	0		1.79	2.76	-11.04	-7.64	-2.13	0		-1.61	1.26	3.83	-1.26	1.86	0		-0.65	1.82	-20.35	-16.21	-6.5	0
126	-3.16	3.66	-19.28	-10.62	5.87	0		3.68	4.24	-10.83	-4.96	3.78	0		4.43	1.44	7.5	1.52	5.41	0		3.24	1.73	-19.18	-15.23	-6.16	0
126.9	-4.05	7.01	-16.31	-8.46	4.64	0		5.91	7.01	-9.84	-6.12	3.17	0		-0.64	2.01	2.52	-1.06	4.15	0		-0.01	3.65	-22.46	-17.38	-6.15	0
127.8	-1.37	5.74	-19.13	-7.42	3.05	0		6.01	8.4	-9.52	-3	0.66	0		2.96	3.78	4.79	3.54	4.53	0		0.43	2.69	-21.58	-15.09	-6.71	0
128.7	-2.1	5.4	-13.84	-4.69	7.03	0		3.72	4.66	-9.3	-7.14	3.62	0		1.16	2.34	3.11	-4.13	5.66	0		0.18	0.55	-21.88	-17.28	-6.4	0
129.6	-4.47	3.31	-17.25	-8.62	3.14	0		1.9	2.05	-10.2	-6.01	1.57	0		4.69	4.85	8.81	1.93	9.61	0		3.9	6.2	-16.83	-15.63	-4.19	0
130.5	-0.89	6.6	-15.9	-6.79	5.19	0		3.1	5.95	-10.56	-4.1	1.24	0		3.06	4.68	6.16	1.99	7.24	0		3.22	1.33	-20.05	-14.78	-5.17	0
131.4	-5.86	0.44	-21.36	-11.66	-0.62	0		5.63	2.43	-12.56	-8.91	-0.53	0		4.41	0.95	3.45	-0.07	2.51	0		2.26	2.92	-19.1	-15.26	-8.8	0
132.3	-3.5	2.54	-18.37	-8.45	1.13	0		5.87	5.92	-12.23	-7.1	2.14	0		1.31	1.15	2.37	-0.35	4.85	0		2.39	2.72	-18.36	-14.95	-3.84	0
133.2	-3.5	2.5	-19.48	-8.69	2.37	0		5.98	4.81	-14.09	-5.37	1.52	0		4.68	4.89	3.9	2.91	6.28	0		2.8	4.11	-20.92	-15.17	-8.49	0
134.1	-3.4	2.48	-19.11	-6.75	0.57	0		3.35	3.49	-12.83	-5.05	1.65	0		1.67	1.83	3.32	1.96	5.99	0		1.43	2.13	-18.56	-16.8	-8.61	0
135	-5.45	2.2	-20	-10.68	2.43	0		3.59	2.85	-10.39	-9.48	1.95	0		1.69	2.17	5.45	1.51	5.17	0		2.3	2.95	-20.17	-14.64	-5.52	0
135.9	-4.51	0.72	-17.59	-8.36	3.52	0		2.26	3.76	-12.64	-7.52	0.25	0		2.26	4.32	4.07	-0.48	3.74	0		1.12	0.75	-22.28	-16.72	-7.42	0
136.8	-2.83	4.35	-13.54	-6.46	4.74	0		3.1	0.83	-11.75	-9.35	-1.31	0		3.15	1.24	4.17	-0.12	1.96	0		1.6	1.41	-18.94	-20.11	-8.99	0
137.7	-5.76	2.45	-17.24	-7.66	3.36	0		0.59	4.44	-13.31	-11.93	-0.06	0		-0.37	1.65	2.31	-3.52	4.2	0		-2.46	-3.81	-24.16	-20.88	-10.07	0
138.6	-4.05	4.81	-18.61	-10.82	3.15	0		1.23	4.37	-12.81	-10.62	0.11	0		3.71	1.76	6.05	-0.03	4.59	0		3.06	1.38	-18.07	-15.6	-8.02	0
139.5	-3.05	1.68	-17.46	-8.91	2.25	0		2.13	3.87	-12.04	-7.85	0.87	0		0.21	-0.73	2.44	-2.38	2.09	0		2.92	-0.42	-21.65	-16.97	-10.36	0
140.4	-5.64	2.62	-18.21	-11.15	1.33	0		4.24	6.13	-10.71	-5.07	3.54	0		2.73	5.41	5.13	2.48	8.18	0		4.07	5.16	-18.58	-13.91	-6.6	0
141.3	3.48	7.38	-15.83	-3.03	8.15	0		8.32	7.46	-8.51	-4.59	3.91	0		2.48	2.57	5.38	-1.61	6.24	0		1.14	3.79	-19.62	-18.2	-7.35	0
142.2	-3.14	1.58	-17.13	-9.53	1.66	0		5.16	3.59	-11.93	-7.1	0.82	0		1.26	3.36	0.32	1.05	4.67	0		1.4	1.35	-20.19	-17.13	-8.55	0
143.1	-3.93	2.87	-15.78	-7.73	4.46	0		2.53	0.56	-12.76	-5.96	-0.66	0		1.18	-1.79	5.4	-1.16	1.98	0		2.54	3.94	-19.53	-16.36	-6.46	0
144	1.14	4.56	-15.45	-6.59	3.93	0		3.39	4.62	-13.29	-7.64	1.89	0		0.96	3.16	6.34	-0.71	4.73	0		0.69	0.66	-17.55	-18.22	-8.78	0
144.9	-6.09	2.78	-17.39	-11.94	1.32	0		2.46	2.84	-10.66	-9.08	-0.17	0		2.97	2.92	6.5	0.49	4.2	0		3.18	2.33	-16.25	-16.33	-9.62	0
145.8	-4.16	2.53	-17.3	-7.61	2.62	0		3.52	8.08	-8.17	-6.15	2.57	0		1.93	5.12	6.53	-0.99	3.2	0		1.25	4.19	-19.04	-16.83	-9.36	0
146.7	-4.2	5.77	-16.54	-8.19	3.78	0		4.1	8.47	-8.09	-5.71	0.96	0		3.36	4.74	5.42	1.18	4.41	0		4.45	3.62	-19.81	-15.86	-8.64	0
147.6	-4.69	2.2	-13.08	-12.31	3.28	0		3.27	6.57	-9.01	-8.89	3.39	0		0.96	3.05	5.25	-0.92	5.78	0		1.04	2.22	-21.1	-17.79	-10.5	0
148.5	-2.69	2.7	-17.5	-7.95	2.89	0		5.29	6.64	-11.47	-5.78	1.08	0		0.07	0.45	2.3	-0.15	5.33	0		-0.49	-1.67	-20.15	-18.59	-9.05	0
149.4	-4.17	2.41	-18.83	-9.92	-0.33	0		1.38	4.58	-12.56	-7.56	1.96	0		2.75	5.08	5.52	0.3	6.43	0		4.19	4.05	-16.4	-16.06	-4.49	0
150.3	-5	2.55	-16.01	-10.88	3.2	0		4.91	5.4	-8.45	-7.5	0.95	0		0	3.16	6.94	0.21	7.02	0		-2.61	0.26	-19.77	-16.41	-6.92	0
151.2	-7.75	3.83	-15	-8.16	1.93	0		1.72	3.65	-12.68	-8.09	-2.78	0		1.88	4.21	4.25	-1.83	4.88	0		2.7	3.8	-16.81	-16.13	-6.97	0
152.1	-5.47	4.19	-17.83	-11.3	4.01	0		3.76	6.44	-10.47	-8.14	1.98	0		4.21	1.91	5.98	0.02	5.86	0		4.59	2.53	-17.08	-17.02	-8.14	0
153	-3.49	3.21	-16.51	-8.34	3.2	0		7.27	6.66	-8.9	-5.13	3.76	0		2.79	1.39	6.43	-0.54	3.38	0		2.12	1.95	-17.54	-18.11	-10.95	0
153.9	-2.12	5.85	-14.71	-5.23	8.29	0		5.56	6.51	-13.09	-5.91	4.29	0		1.18	3.78	3.24	-1.04	4.56	0		-3.26	0.3	-20.25	-18.53	-9.69	0
154.8	-4.96	2.54	-18.92	-11.14	4.32	0		5.39	5.25	-12	-9.09	3.11	0		3.45	3.96	4.73	-0.86	1.83	0		1.93	4.38	-14.55	-16.74	-5.81	0
155.7	-1.93	3.76	-17.05	-11.42	5.79	0		5.8	3.14	-10.21	-8.51	0.78	0		3.38	0.63	3.64	-0.34	2.18	0		0.82	0.35	-20.15	-18.4	-10	0
156.6	-3.68	1.79	-18.65	-11.33	1.77	0		3.01	4.09	-12.08	-8.42	0.17	0		1.87	4.34	4.21	0.14	7.18	0		3.24	4.95	-17.12	-17.49	-3.98	0
157.5	-2.49	4.01	-14.67	-11.53	6.55	0		4.08	8.49	-6.12	-5.8	4.71	0		0.48	4.18	6.02	-1.73	4.38	0		2.62	3.94	-15.13	-18.01	-6.89	0
158.4	-2.81	2.43	-18.16	-10.12	3.01	0		5.29	2.95	-8.01	-8.93	0.56	0		3.77	1.77	5.94	-0.48	3.23	0		-2.17	-0.22	-22.2	-20.78	-13.24	0
159.3	-2.57	4.85	-16.56	-8.99	1.68	0		4.79	7.95	-8.45	-4.97	2.3	0		0.39	2.94	3.87	-0.98	5.39	0		1.62	2.51	-19.72	-18.62	-5.32	0
160.2	-3.67	3.9	-16.06	-11.02	1.22	0		1.7	5.43	-11.56	-6.54	2.02	0		-1.78	1.72	3.99	-4.21	3.52	0		2.7	4.22	-14.35	-17.75	-6.6	0
161.1	-2	4.18	-12.26	-11	4.94	0		3.6	5.56	-9.93	-6.7	1.48	0		2.36	-0.17	5.09	-2.16	3.12	0		1.44	-0.46	-18.2	-22.54	-10.42	0
162	-3.95	6.69	-12.13	-6.6	1.17	0		2.23	6.24	-9.9	-5.96	-0.36	0		0.04	-0.65	3.01	-0.13	2.55	0		3.03	1.49	-15.46	-16.29	-6.72	0
162.9	-5.94	3.43	-17.88	-11.01	2.86	0		7.58	3.74	-9.54	-6.17	3.33	0		3.06	0.27	4.41	-1.48	5.04	0		2.04	1.53	-17.29	-16.51	-5.86	0
163.8	-6.81	2.19	-17.3	-12.08	0.2	0		1.54	6.8	-10.6	-8.7	-0.38	0		2.78	4.62	8.06	0.66	5.7	0		0.33	2.91	-16.71	-17.52	-8.76	0
164.7	-2.32	6.08	-16.01	-9.11	3.69	0		5.42	6.52	-9.5	-6.87	0.41	0		5.01	5.04	7.77	0.13	7.33	0		3.9	5.14	-16.12	-17.74	-6.55	0
165.6	-5.99	1.18	-15.92	-8	2.55	0		3.35	5.08	-6.9	-7.63	1.66	0		3.75	4.41	6.98	0.64	6.92	0		3.05	3.34	-15.76	-16.59	-3.66	0
166.5	-3.36	6.04	-12.64	-5.47	7.2	0		4.22	7.62	-6.75	-6.17	2.77	0		1.9	3.72	5.55	-1.41	5.73	0		-2.06	1.16	-21.15	-19.54	-7.33	0
167.4	-5.55	2.56	-15.39	-9.64	0.21	0		3.24	5.58	-12.09	-7.99	-2.06	0		0.79	1.76	5.1	-5.63	1.89	0		0.49	1.81	-18.76	-22.97	-8	0
168.3	-3.81	3.01	-16.81	-9.27	3.75	0		2.89	0.5	-11.47	-11.26	-1.93	0		3.05	1.86	5.49	-0.42	4.93	0		4.94	3.97	-16.2	-17.14	-6.66	0
169.2	-3.98	5.31	-12.42	-9.5	3.32	0		2.32	4.02	-9.47	-8.94	1.64	0		0.78	2.49	3.14	-0.8	6.57	0		2.12	3.79	-18.96	-17.53	-8.14	0
170.1	-4.15	2.08	-16.65	-10.18	2.64	0		4.84	7.5	-7.11	-6.38	3.74	0		1.16	2.44	5.21	-1.71	5.84	0		2.55	2.12	-15.87	-18.85	-7.89	0
171	-3.22	6.62	-15.11	-8.52	3.6	0		4.31	6.72	-7.94	-9.66	0.77	0		1.63	0.65	5.41	-2.6	4.42	0		0.34	1.12	-17.76	-19.79	-6.86	0
171.9	-5.8	2.88	-14.97	-8.48	3.97	0		4.77	7.94	-8.16	-5.34	3.56	0		-1.15	2.63	5.95	-3.78	2.57	0		-3.07	2.23	-16.96	-20.14	-9.74	0
172.8	-4.66	4.36	-16.17	-9.67	2.43	0		6.33	8.52	-8.39	-6.88	0.3	0		1.73	2.95	6.5	-1.96	5.69	0		0.54	2.63	-18.27	-18.94	-4.73	0
173.7	-7.65	2.53	-18.31	-10.95	-0.43	0		0.26	5.01	-11.85	-8.69	-0.55	0		2.48	2.87	5.68	-2.2	4.92	0		1.98	0.74	-18.45	-19.81	-7.41	0
174.6	-3.49	4.78	-13.16	-10.01	3.71	0		4.45	7.29	-6.31	-6.37	2.66	0		-1.42	0.88	3.5	-1.78	2.7	0		-1.69	2.54	-17.22	-19.38	-9.66	0
175.5	-4.75	1.18	-14.82	-9.91	1.21	0		4.94	5.55	-7.29	-7.65	3.95	0		2.18	1.97	4.35	-1.76	4.93	0		0.94	3.23	-18.55	-20	-6.67	0
176.4	-6.3	-0.61	-16.28	-10.93	0.09	0		2.04	5.23	-11.19	-7.75	-0.7	0		3.56	7.07	5.46	0.73	7.07	0		1.38	4.24	-18.74	-17.83	-5.21	0
177.3	-4.21	2.74	-14.41	-9.28	7.71	0		5.65	8.15	-6.74	-7.22	4.21	0		3.62	3.75	6.04	-1.75	5.8	0		5.37	0.53	-18.05	-19.68	-7.1	0
178.2	-5.34	1.86	-17.91	-9.2	4.9	0		2.79	5.33	-10.17	-8.34	2.03	0		1.38	1.05	4.76	-3.47	4.57	0		-1.01	0.29	-18.5	-24.13	-9.69	0
179.1	-5.98	4.46	-19.91	-13.27	-1.42	0		0.01	6.88	-13.69	-11.52	-0.49	0		0.72	4.11	4.4	-3.21	5.73	0		0.41	3.35	-17.47	-22.02	-8.08	0
180	-4.93	3.15	-19.78	-10.34	0.86	0		4.52	3.32	-11.41	-11.06	-0.93	0		1.55	-0.4	4.85	-1.42	4.77	0		-0.06	1.36	-16.47	-18.11	-5.49	0
180.9	-3.83	2.53	-16.56	-9	3.67	0		1.78	3.44	-11.22	-9.11	-1.57	0		1.67	2.83	5.33	-5.21	1.05	0		1.54	4.76	-18.31	-19.81	-6.81	0
181.8	-7.5	-1.17	-18.22	-12.08	0.62	0		2.93	4.57	-9.18	-11.47	0.92	0		1.53	4.65	4.59	-3.92	3.41	0		2.41	2	-17.56	-17.35	-8.24	0
182.7	-1.19	6.86	-11.11	-8.25	5.35	0		6.74	6.53	-9.07	-5.76	1.11	0		1.15	2.89	3.63	-1.5	7.74	0		-0.23	3.31	-16.46	-18.88	-6.81	0
183.6	-4.59	3.95	-17.93	-10.79	2	0		0.77	6.65	-10.44	-9.6	-0.09	0		-1.15	0.15	4.23	-4.19	2.12	0		0.42	2.23	-17.76	-21.2	-7.43	0
184.5	-4.86	2.26	-13.81	-11.15	4.04	0		1.36	3.02	-11.67	-12.19	0.3	0		3.43	3.3	6.85	-2	6.59	0		5.34	6.09	-15.04	-16.06	-4.21	0
185.4	-2.63	7.42	-10.13	-6.45	6.2	0		1.86	7.43	-6.52	-6.64	1.43	0		3.01	4.22	9.7	1.53	7.82	0		2.61	1.21	-16.01	-18.69	-6.12	0
186.3	-3.85	1.89	-17.29	-8.22	3.97	0		6.02	5.76	-7.99	-5.28	2.12	0		3.54	2.05	6.2	-2.07	5.34	0		2.14	1.58	-17.33	-20.65	-8.94	0
187.2	-7.16	0.06	-16.87	-11.3	-0.12	0		2.39	2.24	-9.09	-8.15	-0.5	0		0.78	1.26	4.02	-2.1	6.68	0		1.74	1.93	-16.93	-18.03	-7.83	0
188.1	-1.18	3.4	-13.9	-9.67	3.29	0		5.8	7.07	-7	-8.41	1.6	0		-0.01	0.05	3.73	-5.88	1.04	0		-3.21	-1.91	-21.67	-25.36	-12.15	0
189	-2.08	2.4	-14.08	-10.66	1.8	0		5.75	4.72	-10.02	-8.59	-0.31	0		1.29	1.17	5.11	-1.33	5.58	0		-1.76	-0.82	-17.9	-21.76	-9.55	0
189.9	-5.65	-0.27	-16.49	-9.8	0.17	0		3.68	6	-8.81	-7.22	0.14	0		3.17	1.05	3.69	-3.57	5.03	0		3.78	3.42	-16.45	-20.21	-6.94	0
190.8	-2.41	5.15	-10.57	-7.33	5.88	0		4.6	4.28	-6.46	-8.15	-0.43	0		1.41	1.81	7.29	-3.91	5.95	0		1.03	1.34	-17.4	-19.88	-6.64	0
191.7	-4.21	2.46	-14.29	-9.75	0.82	0		3.75	4.5	-7.86	-7.57	3.16	0		1.86	3.18	6.54	-2.1	6.27	0		1.02	1.13	-17.23	-23.25	-8.35	0
192.6	-6.57	1.83	-14.59	-10.93	2.52	0		3.52	5.86	-11.16	-7.67	-0.67	0		2.19	2.58	4.55	-1.99	5.55	0		0.42	2.95	-15.97	-19.96	-7.97	0
193.5	-2.36	5.63	-12.58	-8.67	2.6	0		5.17	5.69	-9.98	-8.89	-0.55	0		2.52	1.43	4.36	-3.39	3.49	0		0.41	-0.2	-18	-23.6	-9.4	0
194.4	-5.56	-0.03	-15.92	-10.75	2.86	0		5.87	4.54	-8.38	-10.83	2.38	0		3.6	5.18	5.9	-4.5	5.34	0		0.39	3.19	-16.02	-22.85	-10.9	0
195.3	-3.82	1.48	-16.7	-13.72	2.49	0		3.25	6.22	-9.82	-8.19	2.12	0		2.95	5.01	7.14	-0.78	6.31	0		1.75	3.75	-16.5	-17.97	-7.22	0
196.2	-4.46	3.81	-14.06	-7.55	3.03	0		3.24	5.29	-8.96	-6.66	0.66	0		1.52	2.58	5.44	-3.08	5.08	0		4.59	2.29	-15.88	-21.69	-9.36	0
197.1	-1.42	3.59	-12.46	-10.66	4.54	0		3.79	6.11	-9.49	-9.79	2.17	0		1.67	1.05	6.86	-2.28	4.61	0		-1.37	1.45	-17.76	-20.8	-7.17	0
198	-2.91	4.85	-12.3	-9.44	4.08	0		3.99	7.83	-7.03	-8.22	1.76	0		5.49	5.51	8.31	-1.39	8.05	0		4.07	1.38	-14.79	-22.04	-9.73	0
198.9	-2.58	2.86	-12.6	-11.36	3.54	0		2.32	5.16	-10.93	-9.35	-0.69	0		1.46	1.39	4.31	-1.93	3.53	0		5.84	5.37	-13.38	-17.64	-6.31	0
199.8	-5.65	1.41	-13	-11.13	6.58	0		4.41	8.35	-7.57	-9.46	2.37	0		3.75	2.61	7.88	-2.21	4.25	0		0.51	-0.2	-15.53	-22.27	-7.66	0
200.7	-5.11	2.56	-15.1	-10.48	4.14	0		4.95	7.97	-8.93	-6.91	0.82	0		1.95	4.25	4.78	-3.14	2.33	0		2.69	2.01	-16.03	-21.86	-10.13	0
201.6	-2.23	2.88	-13.22	-9.94	5.91	0		6.61	7.52	-4.68	-5.98	1.6	0		4.31	2.22	7.23	-1.41	7.43	0		1.33	-1.67	-16.71	-21.54	-9.94	0
202.5	-3.69	3.2	-16.62	-9.85	1.55	0		2.43	6.19	-9.78	-9.56	-1.24	0		1.53	2.5	6.53	-4.17	3.49	0		6.34	2.15	-15.18	-20.21	-9.22	0
203.4	-5.41	1.78	-14.81	-14.33	2.78	0		3.1	3.72	-9.06	-10.4	0.45	0		1.81	1.04	5.18	-3.14	4.8	0		-0.42	3.43	-17.43	-21.81	-9.23	0
204.3	-7.82	1.89	-16.47	-11.61	-0.21	0		2.74	8.84	-7.77	-9.42	0.1	0		2.71	5.79	9.33	-2.53	7.86	0		1.29	-0.25	-14.55	-22.3	-7.66	0
205.2	-1.66	3.25	-14.12	-8.54	5.01	0		5	9.26	-6.85	-7.29	0.91	0		-0.1	2.46	5.13	-3.6	4.57	0		2.89	2.32	-14.14	-19.26	-8.15	0
206.1	-6.53	-0.29	-15.25	-11.86	3.52	0		0.97	1.14	-10.78	-12.28	-1.86	0		4.17	1.11	6.54	-5.71	3.72	0		0.05	-0.78	-18.89	-21.64	-8.49	0
207	-8.09	-4.98	-22	-16.24	-3.3	0		2.59	3.24	-8.03	-10.26	-0.16	0		3.34	2.51	9.88	-4.47	5.52	0		0.14	-1.76	-14.88	-24.25	-6.58	0
207.9	-3.53	2.07	-15.7	-12.96	2.72	0		7.32	7.83	-8.57	-7.22	1.35	0		5	5.51	8.72	-0.19	5.39	0		-1.33	0.61	-17.52	-22.36	-10.29	0
208.8	-4.43	1.81	-12.83	-9.86	4.36	0		0.53	1.39	-10.72	-12.2	-2.72	0		1.27	-1.47	2.72	-7.4	1.33	0		4.23	2.68	-14.95	-21.88	-6.12	0
209.7	-5.88	0.59	-17.62	-12.08	0.15	0		5.25	4.51	-6.97	-10.91	2.64	0		0.14	2.13	5.74	-4.11	4.78	0		1.46	1.51	-17.87	-23.77	-7.18	0
210.6	-6.6	4.52	-16.77	-12.31	4	0		3.88	7.17	-9.18	-10.1	-0.56	0		3.46	4.41	5.35	-4.55	4.32	0		2	-0.67	-15.12	-22.26	-10.46	0
211.5	-7.99	2.67	-13.9	-11.78	4.39	0		1.89	6.1	-8.73	-8.96	2.32	0		2.2	3.57	10.05	-2	7.83	0		-0.27	0.02	-15.46	-22.83	-9.56	0
212.4	-6.58	2.08	-16.44	-10.37	1.83	0		4.87	6.69	-8.83	-10.62	1.52	0		0.37	-1.59	4.92	-7.12	2.4	0		0.45	-2.47	-16.38	-22.83	-9.08	0
213.3	-4.87	0.32	-14.73	-13.25	3.98	0		1.07	3.19	-11.39	-12.34	-3.21	0		-2.53	-1.17	3.68	-6.23	0.97	0		-0.26	2.52	-16.49	-22.08	-8.83	0
214.2	-6.36	1.92	-14.31	-12.28	2.21	0		1.93	4.49	-8.62	-11.67	-2.71	0		2.63	2.58	5.61	-4.53	4.74	0		-0.81	0.85	-16.23	-22.8	-6.74	0
215.1	-5.06	3.36	-15.55	-12.96	3.48	0		2.34	4.18	-11.14	-11.6	-0.6	0		3.18	2.14	3.3	-4.56	2.4	0		3.82	6.66	-15.08	-22.88	-6.29	0
216	-6.11	2.65	-12.74	-10.01	3.1	0		2.77	3.82	-10.54	-10.05	-0.38	0		1.05	2.01	5.04	-3.73	4.62	0		-0.09	-2.89	-19.41	-25.02	-12.48	0
216.9	-5.02	0.73	-15.58	-10.05	1.71	0		1.77	3.3	-8.71	-9.61	-2.41	0		0.64	2.07	6.21	-3.96	6.43	0		3.26	1.58	-13.93	-21.5	-8.06	0
217.8	-4.26	3.04	-11.47	-11.96	5.28	0		1.7	3.89	-7.12	-11.45	-0.06	0		0.21	1.02	6.22	-6.63	6.19	0		0.14	1.1	-14.74	-20.77	-5.1	0
218.7	-5.93	1.95	-16	-12.66	3.44	0		3.79	8.6	-5.63	-8.73	4.31	0		4.74	10.07	8.58	-0.82	8.71	0		-0.25	2.2	-17.46	-22.47	-7.51	0
219.6	-5.93	2.14	-11.71	-10.3	4.98	0		-1.35	0.97	-12.46	-13.21	-5.1	0		0.57	1.23	6.57	-3.01	0.97	0		2.7	1.99	-11.74	-19.89	-7.45	0
220.5	-4.9	3.59	-12.33	-9.06	2.55	0		0.81	6.18	-9.54	-10.84	0.03	0		2.67	2.42	7.03	-1.16	6.53	0		1.62	1.6	-15.82	-19.84	-6.95	0
221.4	-4.67	-1.17	-16.19	-14.4	3	0		0.64	3.57	-12.34	-12.13	-1.3	0		-0.34	2.77	4.6	-3.64	3.79	0		-0.73	1.8	-16.33	-24.06	-8.04	0
222.3	-5.94	0.75	-13.78	-12.95	4.84	0		2.26	7.2	-9.36	-11.37	0.61	0		2.08	3.81	7.01	-2.63	3.9	0		1.23	1.78	-14.05	-23.52	-5.38	0
223.2	-8.27	-0.45	-19.03	-17.6	0.26	0		0.17	4.43	-11.38	-14.49	-1.9	0		-1.02	0.24	4.77	-6.08	3.8	0		-0.36	1.22	-13.49	-22.39	-8.55	0
224.1	-4.43	2.09	-10.83	-14.57	2.19	0		2.67	5.82	-8.51	-11.73	-3.31	0		3.41	5.19	8.03	-3.74	6.18	0		1.33	3.72	-14.22	-21.45	-6.58	0
225	-4.32	4.61	-10.72	-9.39	5.4	0		7.42	10.19	-3.53	-6.39	6.02	0		3.62	4.67	8.67	-1.71	9.06	0		-2.12	-0.97	-17.07	-24.71	-9.06	0
225.9	-6.17	1.39	-12.25	-13.68	3.38	0		3.28	6.19	-8.53	-11.93	-2.87	0		4.98	3.85	9.41	-2.42	3.98	0		1.78	3.45	-12.44	-19.56	-6.95	0
226.8	-6.03	-0.69	-16.07	-13.18	2.77	0		0.8	2.14	-9.79	-10.74	0.45	0		-0.61	2.72	5.74	-5.63	5.11	0		0.69	3.11	-13.42	-20.2	-7.61	0
227.7	-5.13	3.07	-16.19	-11.58	2.7	0		5.79	7.69	-8.23	-10.98	1.52	0		4.71	4.06	9.11	-3.45	7.62	0		-3.6	-0.86	-16.64	-26.89	-9.57	0
228.6	-3.39	3.39	-13.2	-12.97	4.15	0		3.5	7.86	-9.67	-12.18	-0.88	0		0.71	3.35	4.98	-3.74	4.04	0		0.36	1.89	-15.78	-21.14	-8.58	0
229.5	-2.54	3.92	-14.04	-11.18	5.2	0		3.24	5.45	-8.27	-10.49	2.61	0		1.55	1.66	5.22	-4.72	7	0		-0.48	2.52	-17.38	-22.05	-7.36	0
230.4	-3.85	3.07	-13.33	-9.9	6.28	0		4.11	7.21	-7.39	-8.26	2.59	0		4.98	5.07	8.47	-4.26	6.15	0		3.02	3.29	-14.26	-22.26	-8.92	0
231.3	-4.91	1.43	-17.71	-13.29	4.02	0		4.56	5.9	-10.18	-8.52	2.75	0		2.18	1.45	6.74	-5.77	5.09	0		1.3	-0.26	-14.28	-22.76	-7.81	0
232.2	-4.11	2.94	-12.67	-11.04	5.78	0		4.33	7.96	-7.81	-8.62	1.49	0		1.64	3.65	7.66	-1.65	5.97	0		1.52	2.78	-15.4	-21.41	-6.5	0
233.1	-2.17	3.55	-15.04	-12.05	5.94	0		4.91	5.42	-5.48	-7.52	4.73	0		4.18	1.85	7.77	-3.33	6.42	0		-0.25	2.62	-14.43	-24.8	-7.22	0
234	-5.93	5.2	-11.42	-13.61	5.35	0		-0.37	6.8	-8.19	-12.58	-1.41	0		1.84	4.68	5.15	-5.29	4.02	0		0.44	4.01	-17.11	-23.31	-8.48	0
234.9	-7.61	-0.06	-15.6	-13.46	0.95	0		2.18	1.56	-11.19	-15.63	-1.25	0		3.64	4.09	5.23	-4.34	6.86	0		0.49	2.07	-15.72	-24.12	-5.2	0
235.8	-5.11	0.63	-14.69	-10.09	3.13	0		2.99	1.45	-8.32	-11.9	0.67	0		4.48	3.21	6.94	-5.86	5.61	0		1.85	1.82	-14.87	-23.63	-8.36	0
236.7	-4.97	4.82	-12.81	-10.94	2.37	0		1.32	6.88	-6.87	-12.17	-0.14	0		0.15	2.71	4.27	-7.32	3.87	0		2.51	1.94	-17.89	-24.3	-8.45	0
237.6	-6.13	0.3	-15.43	-14.7	4.14	0		3.52	2.03	-8.84	-11.05	1.28	0		1.15	-0.9	3.59	-5.28	4.19	0		4.03	3.18	-14.23	-20.57	-5.06	0
238.5	-5.88	2.43	-14.49	-13.77	2.52	0		3.5	6.67	-9.33	-10.84	-0.8	0		0.35	1.37	5.54	-7.34	2.59	0		2.22	4.48	-11.28	-20.93	-5.15	0
239.4	-5.44	1.95	-12.34	-10.87	6.37	0		2.61	3.95	-8.77	-10.68	-3.86	0		3.93	4.83	8.91	-1.48	6.74	0		1.17	2.05	-11.89	-20.93	-9.32	0
240.3	-5.09	1.37	-16.42	-13.31	5.28	0		2.11	6.55	-9.99	-13.52	-0.57	0		1.7	3.31	6.07	-9.03	5.73	0		-0.33	1.39	-15.44	-27.03	-7.23	0
241.2	-4.13	3.47	-13.94	-9.2	3.18	0		4.54	5.44	-8.22	-8.14	-1.06	0		0.55	1.34	3.44	-4.64	3.69	0		0.07	-1.68	-17.35	-23.43	-10.35	0
242.1	-7.86	1.26	-16.72	-14.49	0.15	0		2.64	3.75	-8.38	-11.8	-1.28	0		3.23	3.8	8.38	-6.44	4.22	0		1.18	2.08	-14.19	-24.13	-9.19	0
243	-6.06	-0.64	-16.47	-13.46	3.12	0		2.93	6.56	-7.66	-6.27	1.38	0		1.68	3.56	7.55	-6.52	4.27	0		-3.61	-2.3	-13.11	-26.46	-12.63	0
243.9	-3.7	1.71	-12.57	-10.79	1.76	0		5.09	6.69	-5.54	-8.45	1	0		2.42	2.47	7.77	-3.61	2.94	0		0.73	-0.41	-14.88	-23.32	-11.1	0
244.8	-5.27	2.13	-12.08	-12.18	0.39	0		1.26	2.79	-9.6	-13.33	-2.22	0		-1.83	-1.57	1.9	-7.47	2.56	0		-1.87	0.66	-15.31	-26.45	-10.09	0
245.7	-7.51	-0.39	-14.2	-12.99	4.5	0		2.25	6.9	-8.26	-11.5	1.91	0		-0.27	1.77	4.74	-5.34	4.54	0		-1.84	0.4	-16.22	-23.54	-10.37	0
246.6	-3.8	4.02	-13.68	-10.13	5.98	0		4.74	6.47	-8.1	-11.35	1.18	0		0.87	2.36	6.27	-6.08	4.17	0		-2.2	1	-14.87	-23.5	-7.26	0
247.5	-5.5	2.81	-11.05	-11.51	3.58	0		0.96	5.28	-7.46	-10.41	1.62	0		3.21	3.27	9.45	-3.23	6.82	0		0.05	2.06	-12.27	-25.5	-8.06	0
248.4	-6.71	-1.26	-14.22	-13.51	2.95	0		4.25	7.46	-5.23	-8.38	1.95	0		4.08	4.59	9.26	-2.71	8.11	0		-0.96	-1.3	-14.25	-24.64	-8.59	0
249.3	-6.12	-1.44	-13.97	-11.05	0.04	0		6.08	6.46	-6.87	-7.96	-0.74	0		0.98	2.93	8.02	-4.62	3.97	0		0.02	-0.1	-13.65	-25.11	-8.08	0
250.2	-6.1	3.03	-11.13	-11.41	3.63	0		2.09	4.46	-7.24	-9.82	0.43	0		0.34	2.11	6.63	-4.83	6.07	0		-3.03	-2.46	-16.93	-26.36	-10.08	0
251.1	-5.48	1.26	-13.77	-12.49	4.1	0		6.68	8.39	-5.94	-10.49	1.58	0		6.32	6.85	10.31	-1.33	11.11	0		1.45	1.08	-14.55	-23.17	-7.55	0
252	-7.03	2.49	-15.62	-14.72	3.16	0		3.03	8	-6.83	-9.76	0.04	0		2.22	0.91	8.94	-6.41	5.33	0		-1.44	-1.67	-16.26	-25.91	-8.86	0
252.9	-8.33	-2.45	-16.7	-12.37	0.73	0		3.75	4.23	-7.54	-10.76	-0.46	0		2.48	1.84	6.95	-6.56	3.09	0		-3.2	-0.8	-14.4	-25.09	-11.13	0
253.8	-5.73	5.18	-13	-11.94	5.53	0		-0.34	7.83	-10.96	-12.31	-0.11	0		0.77	1.51	5.12	-9.41	4.45	0		1.15	0.07	-15.15	-26.45	-9.45	0
254.7	-5.09	4.59	-8.85	-10.51	8.2	0		3.95	8.96	-4.93	-10.18	1.79	0		1.94	4.13	8.24	-3.05	7.26	0		-2.4	1.01	-15.42	-25.72	-5.78	0
255.6	-7.28	-0.08	-17.94	-13.29	2.15	0		1.56	5.49	-11.16	-10.95	-0.41	0		2.97	2.4	6.64	-3.73	6.55	0		-0.19	2.89	-13.84	-24.94	-7.18	0
256.5	-6.75	-0.5	-15.56	-12.39	2.95	0		3.35	4.96	-7.21	-11.34	-2.82	0		2.37	4.79	12.16	-3.91	4.44	0		-1.59	-0.36	-15.76	-25.66	-7.87	0
257.4	-4.64	4.59	-9.43	-10.99	2.21	0		-0.59	4.91	-6	-14.16	-1.88	0		-0.38	2.53	6.33	-8.21	4.28	0		-0.43	2.32	-15.83	-27.16	-10.61	0
258.3	-5.5	3.8	-9.72	-13.8	5.74	0		5.49	5.18	-6.58	-10.25	-2.14	0		3.38	1.64	8.05	-5.53	3.04	0		2.44	5.42	-11.16	-24.26	-8.35	0
259.2	-5.26	0.2	-13.09	-14.18	2.37	0		1.68	3.18	-9.84	-12.12	-2.76	0		1.6	-0.37	4	-5.65	3.28	0		-3.94	-0.93	-15.79	-28.49	-11.04	0
260.1	-4.6	5.44	-13.21	-11.92	5.23	0		0.34	4.34	-10.96	-15.33	-2.35	0		0.44	3.3	5.97	-6.52	2.86	0		0.24	1.73	-13.75	-26.21	-10.29	0
261	-4.56	0.88	-12.1	-12.85	2.68	0		2.44	3.86	-7.65	-11.05	-2.99	0		3.67	2.62	7.24	-5.79	4.39	0		2.4	2.68	-10.46	-25.22	-8.04	0
261.9	-4.38	-0.42	-13.82	-14.21	4.74	0		4.16	5.78	-8.83	-12.37	0.49	0		2.86	4.67	6.62	-7.82	8.18	0		3.35	3.69	-11.53	-23.5	-4.74	0
262.8	-7.17	1.19	-14.47	-16.45	-1.55	0		0.27	4.79	-9.17	-16.66	-3.58	0		2.29	4.6	8.33	-7.37	5.94	0		-0.17	-0.23	-12.11	-23.89	-7.51	0
263.7	-6.25	2.12	-13.14	-12.83	3.65	0		2.68	6.03	-9.28	-12.06	-1.03	0		2.48	4.26	5.91	-7.6	4.32	0		-2.1	2.01	-15.73	-27.64	-9.7	0
264.6	-3.86	4.6	-9.03	-8.7	7.87	0		6.81	6.41	-4.6	-8.82	3.7	0		4.82	1.22	9.52	-5.58	6.63	0		0.78	1.96	-14.33	-26.2	-7.55	0
265.5	-8.56	1.1	-12.87	-10.68	2.18	0		-1.16	4.66	-8.75	-13.33	-4.48	0		0.99	3.22	6.38	-7.21	3.32	0		2.6	3.43	-13.08	-25.74	-8.04	0
266.4	-5.53	0.49	-15.63	-12.63	3.4	0		2.34	4.86	-9.55	-10.57	0.12	0		1.2	-0.14	3.9	-5.93	4.14	0		1.76	0.45	-14.85	-24.76	-8.86	0
267.3	-7.34	0.38	-11.45	-11.25	3.64	0		2.57	6.72	-4.17	-11.91	1.29	0		3.14	3.72	8.14	-6.88	7.59	0		1.55	0.67	-14.31	-26.34	-6.53	0
268.2	-8.41	1.36	-12.26	-14.72	0.67	0		-1.02	6.51	-11.18	-15.94	-4.89	0		6.69	7.46	8.73	-3.91	5.17	0		4.36	3.27	-11.31	-23.59	-6.41	0
269.1	-4.69	2.46	-9.89	-10.36	4.86	0		-0.05	3.59	-9.7	-12.14	-3.08	0		-1.51	2.18	3.93	-8.8	3.24	0		-0.62	-0.43	-15.77	-26.81	-10.1	0
270	-3.77	4.99	-13.29	-12.55	3.35	0		5.72	7.04	-6.74	-9.91	-0.63	0		3.84	1.11	5.74	-8.1	2.84	0		-2.02	-2.04	-15.6	-28.95	-9.76	0
270.9	-5.42	3.14	-13.66	-13.51	2.01	0		2.66	6.37	-9.09	-14.56	-1.09	0		1.33	2.09	4.59	-6.5	5.51	0		-1.08	3.58	-14.21	-25.27	-7.42	0
271.8	-2.82	2.83	-11.48	-14.59	1.96	0		1.8	4.52	-8.85	-14.52	-2.8	0		1.92	4.03	8.29	-7.11	4.07	0		-0.38	2.45	-13.28	-28.26	-8.98	0
272.7	-4.55	1.9	-10.79	-12.72	2.98	0		0.99	6.43	-8.65	-13.22	-0.4	0		1.82	2.48	7.98	-6	5.72	0		0.16	-0.48	-12.07	-27.58	-9.08	0
273.6	-2.19	5.16	-9.24	-8.17	8.21	0		4.67	8.32	-4.49	-7.86	2.3	0		1.64	5.88	10.01	-5.97	7.23	0		-0.09	2.46	-13.13	-26.68	-7.01	0
274.5	-5.48	-0.68	-11.32	-14.02	1.85	0		1.74	6.2	-6.78	-10.87	-1.02	0		1.03	2.04	8.87	-7.56	4.33	0		-1.23	0.75	-12.38	-26.52	-8.29	0
275.4	-5.32	2.33	-12.63	-11.62	2.13	0		5.69	9.6	-4.09	-9.24	2.12	0		3.9	2.43	8.95	-9.11	8.61	0		-1.28	0.46	-14.77	-26.82	-7.95	0
276.3	-6.26	1.34	-11.46	-11.36	4.82	0		2.33	8.27	-6.03	-11.79	2.76	0		1.4	4.48	8.43	-6.62	7.92	0		0.61	3.71	-12.75	-25.35	-3.71	0
277.2	-7.06	0.88	-13.52	-13.63	0.81	0		3.79	7.47	-5.06	-10.72	-2.63	0		3.41	1.48	7.23	-8.42	3.08	0		0.01	1.64	-12.87	-28.99	-8.51	0
278.1	-4.53	2.02	-14.06	-12.81	1.52	0		6.59	8.01	-5.89	-12.68	2.31	0		3.24	5.01	9.17	-5.5	7.6	0		1.63	2.76	-12.28	-26.79	-8.53	0
279	-5.24	2.26	-14.76	-13.12	3.74	0		3.6	7.59	-7.95	-12.27	-0.53	0		2.41	1.89	7.06	-7.42	1.94	0		-3.7	0.41	-15.05	-27.04	-10.94	0
279.9	-3.58	5.35	-11.78	-10.22	4.53	0		5.27	8.19	-6.94	-8.6	0.37	0		0.97	4.07	9.41	-6.21	7.33	0		-0.58	5.33	-12.29	-24.15	-4.88	0
280.8	-5.93	2	-10.95	-12.12	7.34	0		0.2	5.7	-8.99	-13.24	-2.3	0		0.15	3.18	6.55	-8.15	5.57	0		-0.05	3.04	-12.79	-27.33	-6.73	0
281.7	-5.76	1.25	-13.16	-14.5	0.98	0		3.36	6.62	-9.46	-14.26	-2.16	0		2.48	1.23	8.34	-8.2	6.07	0		0.32	0.53	-14.6	-29.46	-8.44	0
282.6	-5.08	1.15	-12.97	-12.17	5.14	0		5.77	8.04	-5.25	-10.78	3.34	0		4.51	4.87	10.52	-7.65	6.93	0		0.03	3.4	-13.22	-27.11	-9.24	0
283.5	-8.41	3.58	-14.7	-13.04	3.38	0		0.37	6.37	-8.98	-14.91	-3.09	0		2.31	2.25	7.86	-6.82	4.94	0		-1.11	1.12	-14.07	-29.1	-8.11	0
284.4	-7.3	4.02	-10.88	-10.8	5.55	0		1.27	6.49	-6.18	-11.34	-4.12	0		-0.89	-0.4	4.28	-9.68	3.59	0		-4.19	0.26	-16.72	-29.79	-12.71	0
285.3	-4.3	2.23	-12.28	-12.43	1.8	0		3.22	6.41	-7.35	-10.32	-3.52	0		0.8	2.31	4.84	-9.21	1.1	0		-1.27	-0.81	-16.23	-30.92	-9.58	0
286.2	-7.4	1.95	-10.94	-15.84	0.98	0		4.68	6.43	-2.76	-11.79	0.61	0		3.56	2.85	7.74	-6.21	5.68	0		-0.46	-0.16	-15.73	-29.36	-9.42	0
287.1	-7.83	3.38	-13.47	-15.56	4.81	0		1.54	6.62	-5.38	-14.71	0.83	0		0.91	2.87	8.89	-5.87	3.93	0		-1.8	-0.14	-12.11	-25.94	-9.04	0
288	-7.21	2.27	-14.83	-14.04	-0.25	0		3.75	6.78	-9.53	-11.6	-1.36	0		5.54	2.3	6.95	-9.34	6.23	0		-1.54	-3.38	-17.91	-28.75	-10.32	0
288.9	-6.06	1.24	-12.51	-12.26	2.38	0		2.35	5.2	-8.76	-10.84	-3.28	0		-0.21	2.61	7.79	-7.8	3.54	0		-2.58	2.89	-12.52	-31.4	-8.85	0
289.8	-5.23	1.88	-11.98	-11.32	2.39	0		0.9	5.91	-6.02	-14.6	-1.2	0		4.4	5.12	12.23	-5.75	7.54	0		0.79	5.08	-11.14	-25.71	-8.13	0
290.7	-9.36	-1.04	-15.33	-17.77	0.48	0		0.05	2.68	-11.97	-18.37	-4.77	0		-0.66	-2.47	3.47	-9.65	0.67	0		-3.53	-1.41	-14.98	-27.92	-12.08	0
291.6	-7.33	3.44	-9.23	-14.27	4.86	0		5.07	7.6	-5.12	-12.92	4.54	0		3.24	2.07	7.78	-9.25	5.34	0		-3.25	0.08	-15.94	-31.02	-9.64	0
292.5	-4.53	2.98	-10.17	-14.79	5.56	0		2.33	5.83	-8.04	-15.67	-4.99	0		1.68	1.19	6.58	-8.11	4.27	0		-1.11	0.14	-12.3	-29.61	-7.93	0
293.4	-4.49	3.96	-11.31	-14	4.85	0		1.1	5.35	-11.34	-17.67	-4.28	0		0.78	2.83	6.66	-10.46	1.52	0		1.7	3.55	-10.3	-28.45	-9.17	0
294.3	-3.84	2.66	-11.55	-12.42	3.95	0		4.81	8.78	-5.23	-13	0.15	0		3.07	3.23	7.94	-8.94	4.26	0		1.67	3.55	-12.52	-28.37	-8.05	0
295.2	-2.93	3.81	-12.45	-12.74	5.7	0		8.03	10.06	-5.61	-9.25	1.72	0		3.56	6.24	7.77	-6.48	6.51	0		-2.92	0.7	-14.85	-31.37	-10.26	0
296.1	-5.66	-1.87	-10.71	-15.79	3	0		1.92	3.83	-5.4	-15.22	1.84	0		2.06	3.12	9.31	-9.01	4.15	0		-4.71	0.42	-16.27	-33.26	-9.95	0
297	-6.24	1.07	-12.48	-13.05	4.08	0		0.63	3.96	-10.53	-11.05	-1.15	0		2.01	4.2	7.62	-8.07	3.66	0		0.37	2.47	-12.96	-31.22	-10.26	0
297.9	-7.37	4.78	-9.33	-13.04	4.28	0		3.7	8.84	-3.2	-10.44	1.98	0		3.23	5.56	10.53	-7.31	6.6	0		-2.41	1.85	-13.79	-29.88	-10.12	0
298.8	-4.4	5	-8.02	-11.48	5.54	0		3.57	5.86	-3.96	-14.65	-0.39	0		2.94	2.89	9.31	-9.97	4.27	0		-1.49	0.27	-13.1	-30.66	-9.34	0
299.7	-6.9	-0.9	-13.77	-15.96	-0.06	0		7.54	10.42	-5.49	-11	1.22	0		7.01	7.15	9.79	-5.89	7.41	0		1.55	1.39	-12.28	-30.38	-8.18	0
300.6	-2.47	6.51	-9.84	-13.64	7.25	0		3.05	10.62	-5.8	-11.3	3.21	0		0.79	4.48	7.8	-8.75	4.97	0		-3.45	-0.61	-16.18	-33.18	-10.81	0
301.5	-8.43	-0.04	-15.14	-15.77	1.03	0		-3.09	2.9	-10.07	-16.21	-3.19	0		-1.3	3.88	4.84	-9.85	2.34	0		-3.32	2.56	-13.95	-30.25	-10.39	0
302.4	-5.98	4.11	-12.76	-13.53	4.25	0		3.41	5.16	-8.46	-13.64	-1.59	0		1.11	1.01	4.7	-10.24	3.96	0		-2.1	-1.45	-15.86	-31.32	-10.32	0
303.3	-6.91	4.21	-10.4	-14.3	3.58	0		1.6	5.12	-6.85	-11.74	-0.15	0		2.08	0.8	4.47	-10.39	2.58	0		-3.69	2.21	-14.42	-29.68	-9.94	0
304.2	-6.59	2.73	-11.39	-13.82	4.74	0		2.21	7.39	-4.63	-11.24	0.24	0		5.52	4.52	10.32	-4.92	6.81	0		-2.39	-1.66	-14.29	-29.47	-9.69	0
305.1	-5.28	2.15	-12.61	-14.67	3.68	0		4.69	11.74	-2.97	-11.38	1.6	0		5.16	5.18	8.92	-6.53	4.73	0		-5.04	-1.53	-16.66	-30.7	-13.24	0
306	-8.31	1.35	-12.32	-13.97	0.72	0		1.2	7.72	-8.72	-14.01	-0.7	0		1.03	4.92	9.12	-7.8	3.48	0		-0.49	0.25	-13.83	-30.56	-9.07	0
306.9	-4.55	1.74	-11.91	-14.28	2.97	0		3.85	8.33	-5.25	-11.48	-1.2	0		4.22	3.98	11.6	-4.83	5.08	0		-0.51	-0.32	-12.69	-30.4	-9.04	0
307.8	-3.07	3.36	-13.04	-14.28	2.59	0		3.43	6.18	-5.77	-12.41	3.56	0		-0.87	-0.21	8.91	-8.92	5.75	0		-3.17	-0.01	-15.45	-30.85	-8.53	0
308.7	-5.01	1.04	-11.06	-13.14	6.35	0		2.4	4.95	-6.01	-14	0.66	0		1.95	1.42	9.07	-7.26	7.47	0		-1.28	1.06	-11.89	-28.16	-6.87	0
309.6	-4.14	1.48	-14.56	-13.79	1.46	0		4.48	8.82	-3.95	-8.27	-4.55	0		1.71	4.13	12.2	-5.73	6.17	0		-5.83	-1.43	-13.75	-30.09	-10.79	0
310.5	-7.49	3.58	-11.33	-13.25	2.01	0		0.81	3.84	-7.97	-13.17	-3.33	0		0.07	0.62	5.73	-11.66	5.98	0		-0.75	4.17	-12.44	-29.69	-4.76	0
311.4	-5.9	0.88	-14	-13.86	4.27	0		2.03	6.83	-7.52	-13.15	-1.37	0		1.45	2.96	7.63	-8.51	4.33	0		0.21	2.49	-11.33	-26.97	-7.63	0
312.3	-3.13	4.01	-9.46	-11.89	6.89	0		4.64	8.45	-3.32	-11.85	-1.05	0		1.07	3.34	7.58	-9.8	3.72	0		-0.91	0.35	-9.57	-27.95	-10.45	0
313.2	-5.52	3.24	-11.61	-12.54	3.46	0		1.7	5.8	-6.75	-14.19	-2.69	0		0.86	3.75	7.67	-9.76	6.08	0		-1.66	-0.35	-14.22	-29.93	-9.15	0
314.1	-5.62	3.16	-13.5	-11.93	3.26	0		3.15	6.49	-4.45	-12.17	0.71	0		2.03	2.35	10.32	-10.49	6.45	0		-4.26	-0.4	-13.5	-34.13	-10.53	0
315	-7.8	3.53	-12.54	-13.6	3.11	0		-1.24	3.35	-8.12	-17.35	-3.24	0		-3.31	2.27	6.29	-11.27	3.23	0		-2.97	1.86	-10.95	-29.17	-6.7	0
315.9	-8.21	-2.11	-13.59	-15.23	0.69	0		2.24	4.74	-7.2	-16.29	-3.06	0		0.43	1.44	10	-8.77	2.85	0		-4.05	-1.41	-12.52	-29.04	-11.26	0
316.8	-5.72	1.68	-12.32	-16.07	4.44	0		0.24	5.95	-7.46	-15.34	0	0		-2.34	-0.02	5.23	-14.23	0.56	0		-2.83	1.25	-12.69	-32.62	-8.09	0
317.7	-7.92	3.68	-9.59	-16.01	3.18	0		-1.66	6.07	-6.95	-14.44	-3.8	0		1.87	3.83	8.9	-7.97	5.32	0		-1.05	2.95	-12.83	-30.02	-8.67	0
318.6	-4.28	4.41	-9.51	-12.24	3.11	0		2.82	8.94	-7.23	-13.07	1.41	0		0.69	2.99	4.57	-10.5	4.68	0		-7.23	-3.7	-16.23	-32.51	-12.3	0
319.5	-9.12	0.23	-14.32	-14.43	2.09	0		2.07	7.81	-6.23	-10.71	-0.71	0		-2.66	-0.7	3.88	-12.66	0.09	0		-3.97	0.13	-15.06	-30.68	-10.5	0
320.4	-8.21	-1.3	-12.05	-14.9	0.33	0		1.77	5.11	-8.41	-13.14	-0.93	0		6.51	2.8	9.34	-7.21	6.85	0		-1.45	0.94	-10.08	-29.5	-7.32	0
321.3	-6.97	2.62	-11.88	-14.56	2.1	0		2.36	4.86	-5.02	-14.49	-1.81	0		3.19	2.61	9.19	-9.99	7.2	0		0.06	-0.03	-11.94	-30.25	-7.69	0
322.2	-6.02	4.4	-11.5	-12.92	2.36	0		-0.5	2.72	-13.21	-17.24	-2.66	0		2.98	1.22	6.92	-10.58	7.55	0		-1.42	0.99	-14.01	-30.77	-9.18	0
323.1	-3.15	3.74	-8.62	-13.52	6.42	0		0.73	3.86	-8.99	-14.21	-1.7	0		-0.44	-4.29	2.49	-13.9	-0.28	0		-2.29	-1.53	-14.99	-33.73	-9.18	0
324	-6.64	-1.67	-12.17	-16.18	1.85	0		2.7	5.35	-5.85	-15.57	-0.59	0		3.02	3.6	7.78	-9.69	5.6	0		-3.89	1.03	-13.15	-29.79	-7.96	0
324.9	-5.4	1.6	-11.52	-16.13	2.54	0		0.31	1.11	-12.08	-19.3	-3.44	0		-1.41	0.1	2.53	-14.94	-0.7	0		-3.65	0.92	-14.2	-32.05	-11.54	0
325.8	-4.48	2.62	-9.52	-14.88	2.58	0		2.08	6.91	-6.56	-12.87	-0.94	0		0.5	-0.08	4.1	-10.04	2.75	0		-0.16	1.87	-12.2	-29.67	-7.95	0
326.7	-1.71	3.32	-9.3	-9.6	5.75	0		4.11	7.6	-6.12	-13.84	-2.24	0		3.66	2.75	7.17	-12.02	3.86	0		-2.11	0.41	-14.04	-32.66	-11.25	0
327.6	-9.84	-0.72	-12.12	-16.76	-0.79	0		3.29	6.09	-4.37	-12.52	-0.1	0		3.18	3.48	8.22	-9.02	7.76	0		-0.54	1.43	-13.02	-32.8	-8.06	0
328.5	-7.21	1.54	-11.64	-16.29	1.5	0		1.3	8.09	-7.55	-16.14	-3.31	0		-2	1.67	5.05	-14.45	3.41	0		-3.57	-1.67	-13.96	-36.09	-10.63	0
329.4	-5	2.45	-13.65	-17.78	1.12	0		3.17	6.69	-6.69	-16.62	-1.65	0		-1.51	2.72	9.6	-9.41	6.71	0		-4.36	1.45	-12.12	-32.98	-9.89	0
330.3	-7.92	-1.36	-13.62	-16.01	2.52	0		4.49	6.84	-4.63	-14.68	0.6	0		2.46	1.84	8.71	-11.81	2.22	0		-1.31	0.92	-11.56	-30.68	-9.95	0
331.2	-4.49	3.6	-9.4	-14.88	6.12	0		6.24	9.45	-3.43	-11.41	1.7	0		-1.98	0.68	6.52	-10.51	2.83	0		-2.33	1.17	-12.52	-31.33	-9.37	0
332.1	-7.59	1.6	-10.72	-17.53	3.91	0		-0.11	5.11	-6.87	-17.21	-2.38	0		-0.19	2.96	6.9	-11.6	2.16	0		-3.35	0	-12.68	-30.72	-11.44	0
333	-9.37	-0.77	-14.71	-17.54	-0.58	0		3.05	6.16	-5.2	-14.46	-1.15	0		4.67	4.34	12.28	-7.19	7.18	0		-1.25	0.3	-11.24	-31.46	-8.14	0
333.9	-8.35	0.38	-10.95	-15.63	3.1	0		-1.91	6.22	-9.35	-15.09	-4.63	0		0.04	2.63	8.28	-9.65	4.52	0		-3.71	-1.02	-14.3	-32.81	-10.44	0
334.8	-8.61	3.71	-9.4	-13.58	5.72	0		-0.33	5.91	-8.14	-15.03	-2.74	0		0.81	-1.35	6.51	-10.42	2.19	0		-5.49	-2.09	-14.12	-34.69	-10.98	0
335.7	-7.54	-0.71	-9.48	-13.5	0.4	0		5.11	5.92	-2.08	-10.71	2.56	0		5.26	3.67	10.49	-8.48	8.89	0		-1.86	1.23	-12.76	-31.68	-8.76	0
336.6	-8.19	0.8	-12.76	-17.83	0.53	0		0.9	5.12	-4.87	-18.66	-4.2	0		-1.12	3.33	8.89	-12.62	2.14	0		-4.7	-2.67	-13.67	-33.47	-9.78	0
337.5	-8.88	-1.11	-12.56	-17.47	2	0		0.98	5.09	-8.63	-14.67	-2.12	0		0.13	0.76	8.84	-10.83	2.78	0		-3.41	-1.25	-11.69	-32.18	-13.28	0
338.4	-9.09	-2.07	-14.23	-18.95	1.87	0		3.41	7.29	-2.15	-14.37	1.76	0		3.14	4.28	10.24	-8.95	6.67	0		-2.01	1.02	-12.3	-30.11	-8.51	0
339.3	-8	1.66	-12	-12.98	2.88	0		0.91	6.33	-8.7	-15.32	-3.92	0		0.68	2.58	8.95	-12.17	2.01	0		-2.46	2.26	-11.04	-31.53	-8.92	0
340.2	-6.77	4.71	-11.12	-16.88	3.39	0		-0.4	5.46	-6.91	-16.85	-2.34	0		0.81	1.93	8.04	-10.52	4.37	0		-1.6	0.94	-11.59	-33.98	-9.76	0
341.1	-2.88	5.17	-10.18	-13.98	4.43	0		5.2	8.94	-4.14	-14.51	0.77	0		-0.34	1.24	5.27	-11.93	3.86	0		-4.9	0.36	-14.35	-32.17	-12.5	0
342	-8.42	3.56	-13.07	-14.25	4.52	0		-1.32	3.86	-8.34	-16.01	-4.55	0		-2.65	-0.6	4.17	-12.97	0.39	0		-5.07	0.01	-13.49	-33.07	-9.45	0
342.9	-5.38	3.79	-9.45	-16.57	2.89	0		3.74	11.28	-5.77	-14.02	0.61	0		0.73	4.17	8.73	-10.8	7.8	0		-2.74	-0.71	-11.47	-32.61	-7.67	0
343.8	-6.41	0.22	-9.55	-15.22	4.22	0		3.11	6.44	-6.08	-16.59	-1.62	0		1.91	-0.24	5.57	-14.16	1.78	0		-5.27	-3.14	-13.38	-35.95	-13.82	0
344.7	-6.29	4.09	-13.48	-13.46	4.27	0		0.84	6.38	-8.79	-15.86	-0.77	0		0.72	1.77	7.45	-11.79	4.27	0		-2.64	-0.83	-10.19	-32.14	-7.28	0
345.6	-6.64	1.66	-12.4	-14.22	3.38	0		1.88	6.71	-5.04	-14.63	1.51	0		0.61	1.3	7.18	-12.47	3.56	0		-0.96	1.83	-11.76	-32.47	-9.52	0
346.5	-6.73	3.77	-10.26	-14.72	5.92	0		-1.09	4.52	-8.5	-17.97	-2.53	0		0.15	-0.08	6.32	-13.04	3.42	0		-1.35	1.16	-13	-34.25	-10.42	0
347.4	-9.44	0.67	-12.47	-17.12	2.65	0		-1.86	5.22	-9.79	-14.6	0.76	0		0.72	1.88	5.7	-13.07	6.18	0		-3.33	-0.76	-10.75	-34.25	-9.22	0
348.3	-7.89	3.69	-11.85	-14.81	3.88	0		0.44	5.28	-7.74	-15.42	-2.56	0		2.72	1.46	8.67	-9.37	3.17	0		-2.52	0.41	-12.32	-31.32	-10.55	0
349.2	-3.97	2.44	-7.87	-14.05	6.37	0		1.8	7.67	-5.5	-13.28	1.99	0		4.36	5.61	10.86	-9.74	8.18	0		-1.11	2.68	-10.89	-33.8	-7.26	0
350.1	-7.79	2.12	-12.31	-16.72	2.13	0		1.28	5.57	-4.94	-15.97	-1.36	0		3.77	6.88	12.13	-9.63	8.03	0		-5.17	-0.37	-11.2	-35.67	-9.63	0
351	-4.04	4.95	-8.75	-15.25	5.41	0		5.39	11.47	-2.78	-12.98	0.26	0		5.04	6.7	11.29	-6.13	8.61	0		-3.06	-0.63	-12.07	-34.94	-9.97	0
351.9	-3.48	3.02	-6.99	-11.13	5.05	0		3.56	6.92	-3.89	-14.03	-1.53	0		-0.28	2.26	5.35	-15.06	1.57	0		-1.87	2.77	-11.74	-33.12	-8.28	0
352.8	-8.17	4.04	-9.62	-14.85	0.87	0		1.13	8.6	-3.55	-13.26	-1.3	0		0.91	1.17	8.62	-12.21	5.63	0		-1.22	3.8	-8.91	-32.51	-9.01	0
353.7	-5.02	4.97	-10.1	-16.03	3.05	0		5.36	8.6	-4.84	-11.63	0.21	0		5.02	3	9.49	-8.04	5.38	0		-2.94	-0.3	-14.59	-32.86	-10.13	0
354.6	-4.04	3.13	-7.45	-13.08	5.43	0		2.83	3.74	-10.49	-15.79	-3.69	0		0.56	0.16	6.09	-13.7	5.14	0		-2.28	2.24	-12.33	-31.06	-8.97	0
355.5	-8.58	0.54	-13.07	-20.62	1.03	0		2.59	9.7	-4.4	-16.65	-0.88	0		1.91	4.83	10.31	-10.54	4.98	0		-2.67	-2.51	-11.8	-35.16	-12.44	0
356.4	-9.33	3.57	-10.78	-13.89	3.22	0		1.67	8.47	-8.5	-12.89	-0.23	0		1.07	1.2	6.14	-11.05	3.12	0		-2.71	-0.68	-14.03	-32.81	-12.07	0
357.3	-6.62	5.29	-9.2	-12.18	7.29	0		3.25	6.82	-6.31	-13.18	-0.39	0		3.15	5.43	8.9	-9.65	7.37	0		-1.66	2.04	-10.92	-33.18	-8.69	0
358.2	-4.02	7.24	-8.57	-13.59	5.89	0		3.56	5.82	-6.02	-15.44	-1.16	0		-0.54	1.4	6.55	-11.64	2.25	0		-1.94	3.75	-8.49	-31.25	-7.75	0
359.1	-8.96	3.47	-10.93	-14.45	3.26	0		1.91	6.5	-5.46	-15.37	0.62	0		5.59	2.6	12.51	-9.71	6.27	0		-1.65	2.6	-6.74	-31.46	-8.74	0
360	-5.28	5.22	-10.69	-13.5	5.85	0		2.4	7.61	-8.46	-18.24	-1.57	0		0.56	-0.29	6.15	-14.1	3.15	0		-0.94	-0.23	-12.65	-34.1	-9.07	0
360.9	-6.72	3.29	-11.56	-14.86	7.04	0		1.44	6.41	-6.76	-17.35	-3.16	0		5.12	5.76	13.58	-9.87	7.65	0		-3.01	0.27	-12.23	-34.04	-11.11	0
361.8	-5.54	1.95	-10.63	-14.81	0.48	0		2.47	8.61	-5.84	-14.61	-2.8	0		-1.28	2.23	6.78	-12.56	4.58	0		-7.07	-2.96	-14.08	-37.38	-12.26	0
362.7	-4.85	3.73	-10.27	-15.5	2.55	0		2.38	9.84	-4.76	-13.71	-2.08	0		0.39	6.89	7.28	-11.47	4.97	0		-0.57	5.24	-9.99	-31.51	-5.08	0
363.6	-8.71	-0.69	-12.34	-15.85	2.71	0		1.06	4.96	-8.52	-16.64	-2.3	0		1.36	3.86	7.22	-13.91	2.94	0		-1.31	1.01	-10.22	-35.15	-10.16	0
364.5	-8.29	1.41	-10.24	-16.62	1.9	0		1.09	5.88	-6.21	-17.33	-5.1	0		1.83	0.16	9.89	-14.37	1.38	0		-0.5	0.96	-10.97	-34.87	-8.98	0
365.4	-5.62	-0.25	-10.26	-13	2.96	0		1.88	5.51	-5.52	-14.17	-3.08	0		-1.06	-0.66	7.13	-12.67	2.46	0		-3.63	-0.56	-9.27	-33.22	-11.64	0
366.3	-5.22	0.82	-8.87	-16.94	1.19	0		2.66	7.6	-1.64	-13.18	-0.38	0		1.28	1.49	10.34	-10.7	5.5	0		-3.14	0.41	-12.54	-33.85	-11.15	0
367.2	-4.85	3.35	-12.91	-15.75	5.9	0		3.57	5.62	-6.73	-16.82	-1.84	0		2.76	2.79	12.89	-12.42	3.89	0		0.5	4.88	-7.02	-30.14	-9	0
368.1	-8.61	0.3	-11.62	-17.09	2.83	0		4.73	11.72	-2.88	-13.27	1.93	0		4.1	6.81	12.84	-6.77	9.33	0		-0.08	2.55	-10.14	-32.89	-8.61	0
369	-7.09	0.22	-8.99	-17.33	2.94	0		3.83	6.63	-4.21	-14.22	0	0		2.27	4	9.46	-11.7	5.49	0		-3.35	3.54	-9.31	-34.62	-8.34	0
369.9	-3.57	4.53	-7.26	-13.12	6.38	0		1.85	11.82	-3.26	-14.55	1.42	0		1.43	8.14	9.2	-10.62	5.02	0		-4.01	2.49	-11.75	-35.74	-13.01	0
370.8	-7.44	1.2	-9.25	-17.61	0.44	0		2.83	6.3	-3.9	-16.88	-1.25	0		4.33	3.85	13.08	-12.37	7.98	0		-2.62	-0.19	-9.9	-35.64	-8.57	0
371.7	-8.54	1.66	-9.27	-18.73	5.42	0		-1.14	6.02	-5.25	-18.51	-3.58	0		-0.75	1.48	9.12	-13.7	2.56	0		-3.16	3.82	-9.71	-31.23	-9.65	0
372.6	-8.82	1.45	-11.04	-15.06	5.94	0		2.02	7.48	-4.9	-16.04	-1.54	0		1.41	2.55	7.3	-13	3.63	0		-1.54	0.55	-13.56	-35.3	-10.72	0
373.5	-7.37	2.59	-5.61	-14.56	5.19	0		0.67	3.2	-5.08	-17.65	-4.01	0		2.43	2.05	8.76	-14.66	4.74	0		-6.93	-2.06	-11.16	-38.36	-10.91	0
374.4	-5.25	3.68	-11.36	-15.06	6.47	0		5.05	9.73	-1.37	-14.86	0.15	0		0.36	1.21	11.12	-14.31	4.01	0		-2.78	-1.89	-11.48	-35.43	-10.29	0
375.3	-5.74	3.71	-8.91	-16.03	5.97	0		3.75	7.53	-3.3	-14.45	0.22	0		2.83	1.95	12.35	-11.77	7.75	0		-1.29	2.55	-9.89	-33.48	-8.45	0
376.2	-8	3.26	-12.34	-17.99	6.5	0		1.93	6.57	-4.59	-15	0.94	0		5.66	6.29	14.52	-9.68	10.37	0		-3.45	0.19	-10.91	-37.18	-9.31	0
377.1	-5.73	1.85	-8.61	-12.51	6.2	0		0.38	6.27	-4.17	-15.29	-2.83	0		0.63	4.24	10.51	-14.22	2.82	0		-2.34	1.07	-8.43	-36.67	-10.52	0
378	-6.07	1.6	-9.97	-14.06	3.28	0		1.9	7.01	-5.13	-13.66	-1.83	0		0.46	1.99	7.63	-14.35	0.69	0		-5.85	1.28	-11.32	-38.01	-11.74	0
378.9	-8.58	2.89	-11.34	-16.72	2.15	0		1.53	6.83	-7.76	-15.94	-0.87	0		2.03	1.93	6	-12.29	3.45	0		-4.34	0.11	-11.38	-35.24	-11.63	0
379.8	-8.25	1.04	-7.5	-17.02	6.9	0		5.5	8.98	-1.71	-14.28	1.98	0		3.06	4.36	9.39	-11.2	5.45	0		-1.73	0.18	-9.33	-35.23	-10.16	0
380.7	-8.64	1.9	-11.7	-19.82	4.17	0		1.57	8.31	-5.65	-15.56	0.19	0		3.4	5.41	13.39	-12.71	7.6	0		-2.65	1.79	-7.24	-34.4	-9.63	0
381.6	-7.28	-0.35	-10.89	-18.39	1.74	0		4.63	6.08	-5.69	-15.43	-2.93	0		1.62	1.23	8.16	-12.41	5.34	0		-3.98	-0.51	-10.74	-34.68	-8.16	0
382.5	-7.55	-0.41	-11.86	-17.51	3.25	0		0.65	6.49	-7.11	-16.28	-0.33	0		-1.11	-1.02	5.35	-15.1	3.75	0		-3.26	-0.69	-12.98	-34.71	-8.17	0
383.4	-5.3	1.89	-12.63	-16.05	6.06	0		0.56	5.16	-8.94	-18.76	-1.64	0		0.37	1.84	6.74	-14.17	4.31	0		1.05	2.36	-9.82	-34.88	-8.9	0
384.3	-5.61	4.26	-8.88	-14.64	2.41	0		2.03	8.06	-6.56	-15.91	-1.55	0		0.55	1.66	7.79	-15.25	5.15	0		-5.14	-1.06	-10.22	-37.29	-8.71	0
385.2	-6.95	1.81	-10.59	-13.12	4.58	0		2.95	6.41	-3.24	-13.97	0.24	0		2.82	3.39	9.18	-13.45	4.29	0		-0.02	-0.39	-10.41	-34.62	-6.83	0
386.1	-8.4	0.41	-10.82	-19.04	3.34	0		3.37	3.62	-8.08	-18.92	-0.69	0		0.6	-0.68	7.37	-16.15	2.39	0		-4.95	-0.59	-11.25	-35.83	-13.37	0
387	-11.26	-2.07	-15.57	-20.14	1.25	0		1.7	6.76	-5.62	-16.81	0.22	0		1.62	3.48	9.02	-11.34	3.51	0		-2.09	2.79	-8.99	-33.1	-10.18	0
387.9	-7.14	2.69	-6.25	-15.87	4.64	0		2.29	7.75	-3.24	-16.46	-2.42	0		4.99	3.55	10.57	-12.12	3.43	0		1.25	3.42	-7.67	-33.24	-9.08	0
388.8	-5.85	3.43	-8.5	-17.62	5.33	0		4.29	9.38	-2.11	-16.86	1.18	0		1.25	1.9	8.96	-13.7	5.6	0		-1.95	2.15	-6.72	-33.76	-11.41	0
389.7	-7.38	0.63	-11.12	-20.35	4.58	0		3.18	8.36	-5.41	-16.33	-0.35	0		2.59	5.24	8.59	-11.74	6.47	0		-1.94	0.8	-12.21	-34.56	-8.16	0
390.6	-8.17	1.88	-10.77	-17.95	2.67	0		2.26	7.76	-5.15	-17.13	-2.01	0		1.27	3.5	10.57	-14.92	1.79	0		-2.55	-2.01	-9.95	-38.59	-11.22	0
391.5	-6.96	1.61	-9.79	-19.31	1.86	0		2.17	9.62	-5.62	-15.33	-1.62	0		0.37	1.67	7.11	-12.13	4.01	0		-0.57	2.24	-9.43	-34.04	-7.94	0
392.4	-6.38	4.37	-8.19	-15.11	2.92	0		0.39	3.81	-5.72	-18.97	-4.53	0		-0.42	1.53	9.56	-14.54	3.56	0		-5.35	2.73	-9.82	-37.9	-9.16	0
393.3	-8.93	1.75	-9.18	-16.25	3.88	0		-0.19	6.01	-3.94	-18.27	-4.39	0		-0.76	2.51	9.97	-12.06	4.95	0		-1.18	1.93	-8.21	-32.55	-7.05	0
394.2	-7.75	0.8	-10.94	-19.05	-0.47	0		4.27	5.26	-3.39	-15.26	-1.91	0		4.19	2.19	11.48	-10.58	5.32	0		-0.71	3.63	-6.67	-31.9	-8.85	0
395.1	-9.33	0.43	-13.61	-18.89	2.47	0		-1.75	7.52	-8.28	-21.33	-3.26	0		0.34	1.69	7.92	-14.52	4.71	0		-4.04	2.75	-13.13	-38.27	-9.33	0
396	-8.06	0.7	-13.61	-17.21	3.4	0		0.72	6.47	-7.71	-17.46	-1.01	0		1.85	3.51	11.5	-13.75	7.25	0		-4.08	4.74	-8.72	-35.38	-6.87	0
396.9	-8.59	1.2	-12.26	-18.49	2.86	0		-1.6	5.29	-6.47	-19.51	-2.17	0		-3.51	-1.1	5.04	-15.69	2.77	0		-3.97	-1.55	-10.33	-38.14	-11.65	0
397.8	-8.59	1.97	-9.81	-16.97	1.88	0		0.7	6.7	-6.73	-16.28	-3.45	0		1.55	2.7	9.02	-12.65	6.83	0		-2.63	1.44	-9.02	-34.28	-7.55	0
398.7	-5.9	3.88	-4.15	-14.84	4.99	0		0.81	7.71	-4.51	-16.76	-0.83	0		2.37	2.31	9.83	-13.84	3.28	0		-3.13	1.49	-7.28	-35.55	-11.13	0
399.6	-7.9	-0.28	-9.7	-19.51	3.93	0		1.79	4.31	-4.61	-18.27	-0.38	0		-0.24	3.4	10.27	-13.76	7.7	0		-3.85	2.04	-8.61	-33.99	-7.71	0
400.5	-4.55	4.98	-6.22	-12.68	7.2	0		7.83	11.76	0.91	-14.59	3.12	0		3.8	6.54	13.72	-11.17	9.2	0		-4.19	1.92	-5.97	-36.06	-8.52	0
401.4	-5.08	2.53	-7.05	-14.3	4.84	0		0.27	6.7	-6.31	-17.71	0.57	0		-2	0.45	5.73	-14.98	4.03	0		-5.82	2.4	-8.82	-37.42	-10	0
402.3	-6.4	2.3	-10.97	-15.12	6.19	0		6.46	9.62	-3.88	-15.54	2.78	0		3.71	2.53	9.08	-14.81	4.99	0		-2.49	-2.25	-10.47	-37.01	-13.03	0
403.2	-8.46	-0.19	-7.53	-19.44	5.95	0		3.88	7.33	-4.28	-16.32	1.88	0		1.14	3.87	8.45	-13.79	6.21	0		-4.83	3.06	-10.63	-38.96	-9.03	0
404.1	-9.89	0.41	-9.64	-15.72	4.79	0		1.03	6.72	-3.48	-14.42	0.35	0		0.98	1.48	9.69	-13.85	4	0		-4.57	2.75	-9.61	-36.37	-11.78	0
405	-5.31	3.76	-7.32	-16.23	6.56	0		5.52	10.63	-4.04	-12.76	2.25	0		0.2	4.08	8.89	-13.79	5.46	0		-2.25	1.85	-10.15	-37.69	-7.26	0
405.9	-3.44	2.96	-7.87	-15.59	3.9	0		5.51	10.14	-2.22	-14.63	3.19	0		5.83	4.82	13.06	-10.83	9.69	0		-1.53	2.82	-7.48	-35.86	-8.42	0
406.8	-3.8	3.49	-11.36	-15.83	4.34	0		5.82	8.93	-3.58	-15.25	-1.59	0		3.76	3.69	10.3	-11.36	5.43	0		-2.95	1.46	-9.07	-36.98	-10.25	0
407.7	-8.7	1.01	-8.78	-13.09	4.61	0		1.39	6.73	-5.41	-14.83	0.03	0		3.62	3.96	8.22	-12.78	6.29	0		-0.81	4.63	-7.68	-33.89	-8.7	0
408.6	-6.63	3.97	-6.93	-17.07	3.57	0		-0.78	7.37	-5.55	-19.22	-2.09	0		-1.86	0.91	7.34	-16.25	2.71	0		-3.22	0.78	-10.94	-36.85	-9.96	0
409.5	-5.46	2.76	-6.82	-15.02	5.17	0		3.26	11.76	-2.73	-15.56	-0.71	0		4.13	8.14	12.72	-14.26	7.6	0		-0.83	5.46	-7.83	-33.57	-5.74	0
410.4	-4.65	3.73	-9.92	-17.62	4.15	0		1.66	9.79	-4.5	-16.79	-1.07	0		2.45	3.03	10.65	-12.97	6.65	0		-1.86	3.06	-6.79	-35.21	-6.53	0
411.3	-6.15	2.5	-7.96	-17.58	2.99	0		2.97	8.87	-3.54	-16.58	1.74	0		3.65	3.24	8.32	-16.96	5.8	0		-0.89	1.16	-10.15	-37.28	-11.61	0
412.2	-5.75	3.73	-6.09	-14.36	5.19	0		0.62	8.26	-3.11	-14.93	-0.01	0		-0.76	2.7	8.38	-13.5	6.24	0		-3.35	2.12	-9.74	-36.67	-8.1	0
413.1	-5.95	4.41	-8.12	-16.33	5.4	0		2.17	7.29	-5.21	-16.89	-1.8	0		3.34	3.18	10.98	-12.07	6.69	0		-1.67	3.81	-8.89	-35.65	-9.57	0
414	-5.27	3.46	-9.69	-17.77	5.52	0		2.2	10.9	-3.13	-16.01	-1.09	0		2.86	5.59	10.59	-11.2	5.14	0		-0.84	2.45	-8.01	-34.67	-8.51	0
414.9	-5.93	2.37	-11.48	-20.97	1.66	0		4.97	9.36	-4.67	-17.31	-0.97	0		5.41	5.74	11.58	-11	7.51	0		-2.92	0.59	-8.12	-37.39	-12.38	0
415.8	-8.58	0.57	-9.54	-19.05	2.24	0		0.67	8.97	-5.41	-18.48	-1.6	0		2.34	5.96	9.75	-12.86	6.08	0		-4.86	2.15	-8.63	-38.27	-8.01	0
416.7	-7.74	1.83	-7.42	-14.63	2.81	0		0.91	7.52	-3.47	-16.63	-0.66	0		-1.15	-0.79	9.08	-17.39	4.98	0		-3.71	0.9	-10.71	-38.07	-8.81	0
417.6	-6.71	3.74	-6.83	-17.92	5.67	0		4.31	10.68	-1.92	-15.06	0.18	0		1.18	3.1	11.67	-11.39	6.07	0		-5.34	1.41	-8.55	-38.84	-8.83	0
418.5	-6.12	3.91	-8.72	-15.23	3.06	0		4.85	9.35	-4.51	-16.87	-0.87	0		1.08	2.07	5.67	-16.09	0.03	0		-4.9	-1.02	-11.37	-37.4	-13.78	0
419.4	-2.89	3.27	-7.63	-15.69	6.19	0		3.51	10.13	-4.03	-18.67	-0.27	0		1.95	6.24	13.09	-10.64	7.35	0		-3.41	3.19	-8.3	-34.42	-8.1	0
420.3	-4.76	5.36	-5.03	-13.09	5.4	0		2.53	7.67	-3.63	-17.52	0.03	0		0.96	2.86	10.1	-15.73	5.76	0		-2.94	2.21	-9.02	-37.48	-11.25	0
421.2	-8.74	1.97	-7.69	-19.49	3.45	0		3.23	9.72	-2.43	-15.59	-1.09	0		4.72	4.24	13.24	-10.19	8.13	0		-0.01	4.71	-4.89	-33.7	-7.21	0
422.1	-6.94	1.51	-8.29	-15.92	7.5	0		3.97	9.64	-2.26	-13.49	1.65	0		2.92	4.81	11.98	-12.75	5.27	0		-2.84	2.14	-12.51	-37.68	-11.57	0
423	-5.94	3.29	-7.84	-16.16	3.97	0		3.69	12.49	-2.56	-15.81	2.06	0		2.72	5.47	12	-13.67	7.59	0		-0.26	5.03	-5.61	-36.89	-8.71	0
423.9	-7.39	3.44	-7.7	-19.22	5.5	0		2.65	9.83	-2.92	-16.6	4	0		3.55	2.03	13	-13.5	5.77	0		-4.12	-0.22	-8.38	-38.23	-11.86	0
424.8	-4.25	3.25	-5.91	-17.01	2.1	0		2.08	5.88	-6.18	-21.3	-3.41	0		1	0.11	8.2	-18.95	-0.52	0		-2.74	-0.26	-10.13	-38.94	-12.39	0
425.7	-7.14	4.62	-9.48	-17.45	6.31	0		2.95	11.19	-3.05	-18.82	0.21	0		4.48	5.2	14.49	-12.06	5.78	0		-0.49	3.67	-7.77	-37.14	-9.63	0
426.6	-10.19	-1.44	-9.03	-20.19	0.4	0		3.78	6.3	-3.47	-20.05	-4.19	0		2.42	4.69	10.54	-15.36	4.01	0		-3.24	1.44	-10.75	-37.82	-11.57	0
427.5	-11	-1.52	-13.72	-21.21	2.8	0		1.18	7.82	-4.56	-17.1	0.92	0		3.58	5.93	10.18	-14.8	9.07	0		-0.22	4.6	-5.34	-36.39	-7.39	0
428.4	-8.37	1.38	-10.21	-14.95	3.27	0		5.29	11.06	-0.35	-13.52	1.48	0		4.16	4.29	10.37	-11.55	4.38	0		-2.59	-0.25	-12.38	-40.23	-10.95	0
429.3	-5.03	2.61	-6.51	-14.38	5.37	0		5.53	12.16	-1.84	-14.87	0.69	0		2.11	7.36	9.74	-13.86	3.29	0		-3.94	-0.41	-10.27	-37.8	-11.39	0
430.2	-4.53	5.1	-6.27	-14.31	6.95	0		3.72	6.96	-1.32	-16.89	-0.08	0		3.99	1	10.16	-15.95	6.53	0		-2.74	-2.69	-11.32	-40.47	-9.75	0
431.1	-8.02	-0.02	-6.69	-17.09	3.56	0		-0.11	5.32	-3.88	-17.23	-2.49	0		1.9	1.5	11.15	-15.14	5.09	0		-1.37	1.99	-8.45	-35.31	-7.75	0
432	-5.78	4.16	-8.36	-16.22	6.56	0		3.86	9.07	-5.96	-15.87	0.29	0		2.43	3.57	11.79	-14.59	5.21	0		-7.17	-1.77	-9.97	-40.63	-12.04	0
432.9	-5.13	4.2	-6	-16.64	8.53	0		3.32	8.99	-3.49	-17.4	0.43	0		2.98	5.66	13.59	-14.26	4.71	0		-2.82	2.32	-7.56	-38.88	-10.5	0
433.8	-8.58	-1.25	-8.93	-18.31	1.44	0		2.25	8.54	-3.43	-17.88	-1.76	0		2.36	5.47	12	-16.19	6.44	0		-4.92	1.59	-7.16	-38.29	-9.72	0
434.7	-8.06	1.41	-8.32	-17.93	5.21	0		2.68	6.7	-3.03	-16.77	-3.21	0		3.24	6.98	13.27	-11.69	7.09	0		-0.67	5.19	-5.57	-34.05	-6.02	0
435.6	-6.49	2.62	-6.28	-18.72	5.18	0		1.53	8.88	-3.67	-16.63	-0.57	0		3.42	6.26	11.45	-12.04	8.03	0		-2.75	-0.27	-10.22	-38.93	-9.56	0
436.5	-8.48	2.62	-9.32	-19.35	3.69	0		-0.41	8.33	-4.72	-21.84	-2.37	0		0.56	5.11	8.2	-15.61	5.57	0		-0.36	5.54	-7.52	-35.07	-8.22	0
0	0	0	0	0	0	0		0	0	0	0	0	0		0	0	0	0	0	0		0	0	0	0	0	0
0	0	0	0	0	0	0		0	0	0	0	0	0		0	0	0	0	0	0		0	0	0	0	0	0
0	0	0	0	0	0	0		0	0	0	0	0	0		0	0	0	0	0	0		0	0	0	0	0	0
0	0	0	0	0	0	0		0	0	0	0	0	0		0	0	0	0	0	0		0	0	0	0	0	0
0	0	0	0	0	0	0		0	0	0	0	0	0		0	0	0	0	0	0		0	0	0	0	0	0
0	0	0	0	0	0	0		0	0	0	0	0	0		0	0	0	0	0	0		0	0	0	0	0	0
0	0	0	0	0	0	0		0	0	0	0	0	0		0	0	0	0	0	0		0	0	0	0	0	0
0	0	0	0	0	0	0		0	0	0	0	0	0		0	0	0	0	0	0		0	0	0	0	0	0
0	0	0	0	0	0	0		0	0	0	0	0	0		0	0	0	0	0	0		0	0	0	0	0	0
0	0	0	0	0	0	0		0	0	0	0	0	0		0	0	0	0	0	0		0	0	0	0	0	0
0	0	0	0	0	0	0		0	0	0	0	0	0		0	0	0	0	0	0		0	0	0	0	0	0
0	0	0	0	0	0	0		0	0	0	0	0	0		0	0	0	0	0	0		0	0	0	0	0	0
0	0	0	0	0	0	0		0	0	0	0	0	0		0	0	0	0	0	0		0	0	0	0	0	0
0	0	0	0	0	0	0		0	0	0	0	0	0		0	0	0	0	0	0		0	0	0	0	0	0
0	0	0	0	0	0	0		0	0	0	0	0	0		0	0	0	0	0	0		0	0	0	0	0	0
0	0	0	0	0	0	0		0	0	0	0	0	0		0	0	0	0	0	0		0	0	0	0	0	0
0	0	0	0	0	0	0		0	0	0	0	0	0		0	0	0	0	0	0		0	0	0	0	0	0
0	0	0	0	0	0	0		0	0	0	0	0	0		0	0	0	0	0	0		0	0	0	0	0	0
0	0	0	0	0	0	0		0	0	0	0	0	0		0	0	0	0	0	0		0	0	0	0	0	0
0	0	0	0	0	0	0		0	0	0	0	0	0		0	0	0	0	0	0		0	0	0	0	0	0
0	0	0	0	0	0	0		0	0	0	0	0	0		0	0	0	0	0	0		0	0	0	0	0	0
0	0	0	0	0	0	0		0	0	0	0	0	0		0	0	0	0	0	0		0	0	0	0	0	0
0	0	0	0	0	0	0		0	0	0	0	0	0		0	0	0	0	0	0		0	0	0	0	0	0
0	0	0	0	0	0	0		0	0	0	0	0	0		0	0	0	0	0	0		0	0	0	0	0	0
0	0	0	0	0	0	0		0	0	0	0	0	0		0	0	0	0	0	0		0	0	0	0	0	0
0	0	0	0	0	0	0		0	0	0	0	0	0		0	0	0	0	0	0		0	0	0	0	0	0
0	0	0	0	0	0	0		0	0	0	0	0	0		0	0	0	0	0	0		0	0	0	0	0	0
0	0	0	0	0	0	0		0	0	0	0	0	0		0	0	0	0	0	0		0	0	0	0	0	0
0	0	0	0	0	0	0		0	0	0	0	0	0		0	0	0	0	0	0		0	0	0	0	0	0
0	0	0	0	0	0	0		0	0	0	0	0	0		0	0	0	0	0	0		0	0	0	0	0	0
0	0	0	0	0	0	0		0	0	0	0	0	0		0	0	0	0	0	0		0	0	0	0	0	0
0	0	0	0	0	0	0		0	0	0	0	0	0		0	0	0	0	0	0		0	0	0	0	0	0
0	0	0	0	0	0	0		0	0	0	0	0	0		0	0	0	0	0	0		0	0	0	0	0	0
0	0	0	0	0	0	0		0	0	0	0	0	0		0	0	0	0	0	0		0	0	0	0	0	0
0	0	0	0	0	0	0		0	0	0	0	0	0		0	0	0	0	0	0		0	0	0	0	0	0
0	0	0	0	0	0	0		0	0	0	0	0	0		0	0	0	0	0	0		0	0	0	0	0	0
0	0	0	0	0	0	0		0	0	0	0	0	0		0	0	0	0	0	0		0	0	0	0	0	0
0	0	0	0	0	0	0		0	0	0	0	0	0		0	0	0	0	0	0		0	0	0	0	0	0
0	0	0	0	0	0	0		0	0	0	0	0	0		0	0	0	0	0	0		0	0	0	0	0	0
0	0	0	0	0	0	0		0	0	0	0	0	0		0	0	0	0	0	0		0	0	0	0	0	0
0	0	0	0	0	0	0		0	0	0	0	0	0		0	0	0	0	0	0		0	0	0	0	0	0
0	0	0	0	0	0	0		0	0	0	0	0	0		0	0	0	0	0	0		0	0	0	0	0	0
0	0	0	0	0	0	0		0	0	0	0	0	0		0	0	0	0	0	0		0	0	0	0	0	0
0	0	0	0	0	0	0		0	0	0	0	0	0		0	0	0	0	0	0		0	0	0	0	0	0
0	0	0	0	0	0	0		0	0	0	0	0	0		0	0	0	0	0	0		0	0	0	0	0	0
0	0	0	0	0	0	0		0	0	0	0	0	0		0	0	0	0	0	0		0	0	0	0	0	0
0	0	0	0	0	0	0		0	0	0	0	0	0		0	0	0	0	0	0		0	0	0	0	0	0
0	0	0	0	0	0	0		0	0	0	0	0	0		0	0	0	0	0	0		0	0	0	0	0	0
0	0	0	0	0	0	0		0	0	0	0	0	0		0	0	0	0	0	0		0	0	0	0	0	0
0	0	0	0	0	0	0		0	0	0	0	0	0		0	0	0	0	0	0		0	0	0	0	0	0
0	0	0	0	0	0	0		0	0	0	0	0	0		0	0	0	0	0	0		0	0	0	0	0	0
0	0	0	0	0	0	0		0	0	0	0	0	0		0	0	0	0	0	0		0	0	0	0	0	0
0	0	0	0	0	0	0		0	0	0	0	0	0		0	0	0	0	0	0		0	0	0	0	0	0
0	0	0	0	0	0	0		0	0	0	0	0	0		0	0	0	0	0	0		0	0	0	0	0	0
0	0	0	0	0	0	0		0	0	0	0	0	0		0	0	0	0	0	0		0	0	0	0	0	0
0	0	0	0	0	0	0		0	0	0	0	0	0		0	0	0	0	0	0		0	0	0	0	0	0
0	0	0	0	0	0	0		0	0	0	0	0	0		0	0	0	0	0	0		0	0	0	0	0	0
0	0	0	0	0	0	0		0	0	0	0	0	0		0	0	0	0	0	0		0	0	0	0	0	0
0	0	0	0	0	0	0		0	0	0	0	0	0		0	0	0	0	0	0		0	0	0	0	0	0
0	0	0	0	0	0	0		0	0	0	0	0	0		0	0	0	0	0	0		0	0	0	0	0	0
0	0	0	0	0	0	0		0	0	0	0	0	0		0	0	0	0	0	0		0	0	0	0	0	0
0	0	0	0	0	0	0		0	0	0	0	0	0		0	0	0	0	0	0		0	0	0	0	0	0
0	0	0	0	0	0	0		0	0	0	0	0	0		0	0	0	0	0	0		0	0	0	0	0	0
0	0	0	0	0	0	0		0	0	0	0	0	0		0	0	0	0	0	0		0	0	0	0	0	0
0	0	0	0	0	0	0		0	0	0	0	0	0		0	0	0	0	0	0		0	0	0	0	0	0
0	0	0	0	0	0	0		0	0	0	0	0	0		0	0	0	0	0	0		0	0	0	0	0	0
0	0	0	0	0	0	0		0	0	0	0	0	0		0	0	0	0	0	0		0	0	0	0	0	0
0	0	0	0	0	0	0		0	0	0	0	0	0		0	0	0	0	0	0		0	0	0	0	0	0
0	0	0	0	0	0	0		0	0	0	0	0	0		0	0	0	0	0	0		0	0	0	0	0	0
0	0	0	0	0	0	0		0	0	0	0	0	0		0	0	0	0	0	0		0	0	0	0	0	0
0	0	0	0	0	0	0		0	0	0	0	0	0		0	0	0	0	0	0		0	0	0	0	0	0
0	0	0	0	0	0	0		0	0	0	0	0	0		0	0	0	0	0	0		0	0	0	0	0	0
0	0	0	0	0	0	0		0	0	0	0	0	0		0	0	0	0	0	0		0	0	0	0	0	0
0	0	0	0	0	0	0		0	0	0	0	0	0		0	0	0	0	0	0		0	0	0	0	0	0
0	0	0	0	0	0	0		0	0	0	0	0	0		0	0	0	0	0	0		0	0	0	0	0	0
0	0	0	0	0	0	0		0	0	0	0	0	0		0	0	0	0	0	0		0	0	0	0	0	0
0	0	0	0	0	0	0		0	0	0	0	0	0		0	0	0	0	0	0		0	0	0	0	0	0
0	0	0	0	0	0	0		0	0	0	0	0	0		0	0	0	0	0	0		0	0	0	0	0	0
0	0	0	0	0	0	0		0	0	0	0	0	0		0	0	0	0	0	0		0	0	0	0	0	0
0	0	0	0	0	0	0		0	0	0	0	0	0		0	0	0	0	0	0		0	0	0	0	0	0
0	0	0	0	0	0	0		0	0	0	0	0	0		0	0	0	0	0	0		0	0	0	0	0	0
0	0	0	0	0	0	0		0	0	0	0	0	0		0	0	0	0	0	0		0	0	0	0	0	0
0	0	0	0	0	0	0		0	0	0	0	0	0		0	0	0	0	0	0		0	0	0	0	0	0
0	0	0	0	0	0	0		0	0	0	0	0	0		0	0	0	0	0	0		0	0	0	0	0	0
0	0	0	0	0	0	0		0	0	0	0	0	0		0	0	0	0	0	0		0	0	0	0	0	0
0	0	0	0	0	0	0		0	0	0	0	0	0		0	0	0	0	0	0		0	0	0	0	0	0
0	0	0	0	0	0	0		0	0	0	0	0	0		0	0	0	0	0	0		0	0	0	0	0	0
0	0	0	0	0	0	0		0	0	0	0	0	0		0	0	0	0	0	0		0	0	0	0	0	0
0	0	0	0	0	0	0		0	0	0	0	0	0		0	0	0	0	0	0		0	0	0	0	0	0
0	0	0	0	0	0	0		0	0	0	0	0	0		0	0	0	0	0	0		0	0	0	0	0	0
0	0	0	0	0	0	0		0	0	0	0	0	0		0	0	0	0	0	0		0	0	0	0	0	0
0	0	0	0	0	0	0		0	0	0	0	0	0		0	0	0	0	0	0		0	0	0	0	0	0
0	0	0	0	0	0	0		0	0	0	0	0	0		0	0	0	0	0	0		0	0	0	0	0	0
0	0	0	0	0	0	0		0	0	0	0	0	0		0	0	0	0	0	0		0	0	0	0	0	0
0	0	0	0	0	0	0		0	0	0	0	0	0		0	0	0	0	0	0		0	0	0	0	0	0
0	0	0	0	0	0	0		0	0	0	0	0	0		0	0	0	0	0	0		0	0	0	0	0	0
0	0	0	0	0	0	0		0	0	0	0	0	0		0	0	0	0	0	0		0	0	0	0	0	0
0	0	0	0	0	0	0		0	0	0	0	0	0		0	0	0	0	0	0		0	0	0	0	0	0
0	0	0	0	0	0	0		0	0	0	0	0	0		0	0	0	0	0	0		0	0	0	0	0	0
0	0	0	0	0	0	0		0	0	0	0	0	0		0	0	0	0	0	0		0	0	0	0	0	0
0	0	0	0	0	0	0		0	0	0	0	0	0		0	0	0	0	0	0		0	0	0	0	0	0
0	0	0	0	0	0	0		0	0	0	0	0	0		0	0	0	0	0	0		0	0	0	0	0	0
0	0	0	0	0	0	0		0	0	0	0	0	0		0	0	0	0	0	0		0	0	0	0	0	0
0	0	0	0	0	0	0		0	0	0	0	0	0		0	0	0	0	0	0		0	0	0	0	0	0
0	0	0	0	0	0	0		0	0	0	0	0	0		0	0	0	0	0	0		0	0	0	0	0	0
0	0	0	0	0	0	0		0	0	0	0	0	0		0	0	0	0	0	0		0	0	0	0	0	0
0	0	0	0	0	0	0		0	0	0	0	0	0		0	0	0	0	0	0		0	0	0	0	0	0
0	0	0	0	0	0	0		0	0	0	0	0	0		0	0	0	0	0	0		0	0	0	0	0	0
0	0	0	0	0	0	0		0	0	0	0	0	0		0	0	0	0	0	0		0	0	0	0	0	0
0	0	0	0	0	0	0		0	0	0	0	0	0		0	0	0	0	0	0		0	0	0	0	0	0
0	0	0	0	0	0	0		0	0	0	0	0	0		0	0	0	0	0	0		0	0	0	0	0	0
0	0	0	0	0	0	0		0	0	0	0	0	0		0	0	0	0	0	0		0	0	0	0	0	0
0	0	0	0	0	0	0		0	0	0	0	0	0		0	0	0	0	0	0		0	0	0	0	0	0
0	0	0	0	0	0	0		0	0	0	0	0	0		0	0	0	0	0	0		0	0	0	0	0	0
0	0	0	0	0	0	0		0	0	0	0	0	0		0	0	0	0	0	0		0	0	0	0	0	0
0	0	0	0	0	0	0		0	0	0	0	0	0		0	0	0	0	0	0		0	0	0	0	0	0
0	0	0	0	0	0	0		0	0	0	0	0	0		0	0	0	0	0	0		0	0	0	0	0	0
0	0	0	0	0	0	0		0	0	0	0	0	0		0	0	0	0	0	0		0	0	0	0	0	0
0	0	0	0	0	0	0		0	0	0	0	0	0		0	0	0	0	0	0		0	0	0	0	0	0
0	0	0	0	0	0	0		0	0	0	0	0	0		0	0	0	0	0	0		0	0	0	0	0	0
0	0	0	0	0	0	0		0	0	0	0	0	0		0	0	0	0	0	0		0	0	0	0	0	0
0	0	0	0	0	0	0		0	0	0	0	0	0		0	0	0	0	0	0		0	0	0	0	0	0
0	0	0	0	0	0	0		0	0	0	0	0	0		0	0	0	0	0	0		0	0	0	0	0	0
0	0	0	0	0	0	0		0	0	0	0	0	0		0	0	0	0	0	0		0	0	0	0	0	0
0	0	0	0	0	0	0		0	0	0	0	0	0		0	0	0	0	0	0		0	0	0	0	0	0
0	0	0	0	0	0	0		0	0	0	0	0	0		0	0	0	0	0	0		0	0	0	0	0	0
0	0	0	0	0	0	0		0	0	0	0	0	0		0	0	0	0	0	0		0	0	0	0	0	0
0	0	0	0	0	0	0		0	0	0	0	0	0		0	0	0	0	0	0		0	0	0	0	0	0
0	0	0	0	0	0	0		0	0	0	0	0	0		0	0	0	0	0	0		0	0	0	0	0	0
0	0	0	0	0	0	0		0	0	0	0	0	0		0	0	0	0	0	0		0	0	0	0	0	0
0	0	0	0	0	0	0		0	0	0	0	0	0		0	0	0	0	0	0		0	0	0	0	0	0
0	0	0	0	0	0	0		0	0	0	0	0	0		0	0	0	0	0	0		0	0	0	0	0	0
0	0	0	0	0	0	0		0	0	0	0	0	0		0	0	0	0	0	0		0	0	0	0	0	0
0	0	0	0	0	0	0		0	0	0	0	0	0		0	0	0	0	0	0		0	0	0	0	0	0
0	0	0	0	0	0	0		0	0	0	0	0	0		0	0	0	0	0	0		0	0	0	0	0	0
0	0	0	0	0	0	0		0	0	0	0	0	0		0	0	0	0	0	0		0	0	0	0	0	0
0	0	0	0	0	0	0		0	0	0	0	0	0		0	0	0	0	0	0		0	0	0	0	0	0
0	0	0	0	0	0	0		0	0	0	0	0	0		0	0	0	0	0	0		0	0	0	0	0	0
0	0	0	0	0	0	0		0	0	0	0	0	0		0	0	0	0	0	0		0	0	0	0	0	0
0	0	0	0	0	0	0		0	0	0	0	0	0		0	0	0	0	0	0		0	0	0	0	0	0
0	0	0	0	0	0	0		0	0	0	0	0	0		0	0	0	0	0	0		0	0	0	0	0	0
0	0	0	0	0	0	0		0	0	0	0	0	0		0	0	0	0	0	0		0	0	0	0	0	0
0	0	0	0	0	0	0		0	0	0	0	0	0		0	0	0	0	0	0		0	0	0	0	0	0
0	0	0	0	0	0	0		0	0	0	0	0	0		0	0	0	0	0	0		0	0	0	0	0	0
0	0	0	0	0	0	0		0	0	0	0	0	0		0	0	0	0	0	0		0	0	0	0	0	0
0	0	0	0	0	0	0		0	0	0	0	0	0		0	0	0	0	0	0		0	0	0	0	0	0
0	0	0	0	0	0	0		0	0	0	0	0	0		0	0	0	0	0	0		0	0	0	0	0	0
0	0	0	0	0	0	0		0	0	0	0	0	0		0	0	0	0	0	0		0	0	0	0	0	0
0	0	0	0	0	0	0		0	0	0	0	0	0		0	0	0	0	0	0		0	0	0	0	0	0
0	0	0	0	0	0	0		0	0	0	0	0	0		0	0	0	0	0	0		0	0	0	0	0	0
0	0	0	0	0	0	0		0	0	0	0	0	0		0	0	0	0	0	0		0	0	0	0	0	0
0	0	0	0	0	0	0		0	0	0	0	0	0		0	0	0	0	0	0		0	0	0	0	0	0
0	0	0	0	0	0	0		0	0	0	0	0	0		0	0	0	0	0	0		0	0	0	0	0	0
0	0	0	0	0	0	0		0	0	0	0	0	0		0	0	0	0	0	0		0	0	0	0	0	0
0	0	0	0	0	0	0		0	0	0	0	0	0		0	0	0	0	0	0		0	0	0	0	0	0
0	0	0	0	0	0	0		0	0	0	0	0	0		0	0	0	0	0	0		0	0	0	0	0	0
0	0	0	0	0	0	0		0	0	0	0	0	0		0	0	0	0	0	0		0	0	0	0	0	0
0	0	0	0	0	0	0		0	0	0	0	0	0		0	0	0	0	0	0		0	0	0	0	0	0
0	0	0	0	0	0	0		0	0	0	0	0	0		0	0	0	0	0	0		0	0	0	0	0	0
0	0	0	0	0	0	0		0	0	0	0	0	0		0	0	0	0	0	0		0	0	0	0	0	0
0	0	0	0	0	0	0		0	0	0	0	0	0		0	0	0	0	0	0		0	0	0	0	0	0
0	0	0	0	0	0	0		0	0	0	0	0	0		0	0	0	0	0	0		0	0	0	0	0	0
0	0	0	0	0	0	0		0	0	0	0	0	0		0	0	0	0	0	0		0	0	0	0	0	0
0	0	0	0	0	0	0		0	0	0	0	0	0		0	0	0	0	0	0		0	0	0	0	0	0
0	0	0	0	0	0	0		0	0	0	0	0	0		0	0	0	0	0	0		0	0	0	0	0	0
0	0	0	0	0	0	0		0	0	0	0	0	0		0	0	0	0	0	0		0	0	0	0	0	0
0	0	0	0	0	0	0		0	0	0	0	0	0		0	0	0	0	0	0		0	0	0	0	0	0
0	0	0	0	0	0	0		0	0	0	0	0	0		0	0	0	0	0	0		0	0	0	0	0	0
0	0	0	0	0	0	0		0	0	0	0	0	0		0	0	0	0	0	0		0	0	0	0	0	0
0	0	0	0	0	0	0		0	0	0	0	0	0		0	0	0	0	0	0		0	0	0	0	0	0
0	0	0	0	0	0	0		0	0	0	0	0	0		0	0	0	0	0	0		0	0	0	0	0	0
0	0	0	0	0	0	0		0	0	0	0	0	0		0	0	0	0	0	0		0	0	0	0	0	0
0	0	0	0	0	0	0		0	0	0	0	0	0		0	0	0	0	0	0		0	0	0	0	0	0
0	0	0	0	0	0	0		0	0	0	0	0	0		0	0	0	0	0	0		0	0	0	0	0	0
0	0	0	0	0	0	0		0	0	0	0	0	0		0	0	0	0	0	0		0	0	0	0	0	0
0	0	0	0	0	0	0		0	0	0	0	0	0		0	0	0	0	0	0		0	0	0	0	0	0
0	0	0	0	0	0	0		0	0	0	0	0	0		0	0	0	0	0	0		0	0	0	0	0	0
0	0	0	0	0	0	0		0	0	0	0	0	0		0	0	0	0	0	0		0	0	0	0	0	0
0	0	0	0	0	0	0		0	0	0	0	0	0		0	0	0	0	0	0		0	0	0	0	0	0
0	0	0	0	0	0	0		0	0	0	0	0	0		0	0	0	0	0	0		0	0	0	0	0	0
0	0	0	0	0	0	0		0	0	0	0	0	0		0	0	0	0	0	0		0	0	0	0	0	0
0	0	0	0	0	0	0		0	0	0	0	0	0		0	0	0	0	0	0		0	0	0	0	0	0
0	0	0	0	0	0	0		0	0	0	0	0	0		0	0	0	0	0	0		0	0	0	0	0	0
0	0	0	0	0	0	0		0	0	0	0	0	0		0	0	0	0	0	0		0	0	0	0	0	0
0	0	0	0	0	0	0		0	0	0	0	0	0		0	0	0	0	0	0		0	0	0	0	0	0
0	0	0	0	0	0	0		0	0	0	0	0	0		0	0	0	0	0	0		0	0	0	0	0	0
0	0	0	0	0	0	0		0	0	0	0	0	0		0	0	0	0	0	0		0	0	0	0	0	0
0	0	0	0	0	0	0		0	0	0	0	0	0		0	0	0	0	0	0		0	0	0	0	0	0
0	0	0	0	0	0	0		0	0	0	0	0	0		0	0	0	0	0	0		0	0	0	0	0	0
0	0	0	0	0	0	0		0	0	0	0	0	0		0	0	0	0	0	0		0	0	0	0	0	0
0	0	0	0	0	0	0		0	0	0	0	0	0		0	0	0	0	0	0		0	0	0	0	0	0
0	0	0	0	0	0	0		0	0	0	0	0	0		0	0	0	0	0	0		0	0	0	0	0	0
0	0	0	0	0	0	0		0	0	0	0	0	0		0	0	0	0	0	0		0	0	0	0	0	0
0	0	0	0	0	0	0		0	0	0	0	0	0		0	0	0	0	0	0		0	0	0	0	0	0
0	0	0	0	0	0	0		0	0	0	0	0	0		0	0	0	0	0	0		0	0	0	0	0	0
0	0	0	0	0	0	0		0	0	0	0	0	0		0	0	0	0	0	0		0	0	0	0	0	0
0	0	0	0	0	0	0		0	0	0	0	0	0		0	0	0	0	0	0		0	0	0	0	0	0
0	0	0	0	0	0	0		0	0	0	0	0	0		0	0	0	0	0	0		0	0	0	0	0	0
0	0	0	0	0	0	0		0	0	0	0	0	0		0	0	0	0	0	0		0	0	0	0	0	0
0	0	0	0	0	0	0		0	0	0	0	0	0		0	0	0	0	0	0		0	0	0	0	0	0
0	0	0	0	0	0	0		0	0	0	0	0	0		0	0	0	0	0	0		0	0	0	0	0	0
0	0	0	0	0	0	0		0	0	0	0	0	0		0	0	0	0	0	0		0	0	0	0	0	0
0	0	0	0	0	0	0		0	0	0	0	0	0		0	0	0	0	0	0		0	0	0	0	0	0
0	0	0	0	0	0	0		0	0	0	0	0	0		0	0	0	0	0	0		0	0	0	0	0	0
0	0	0	0	0	0	0		0	0	0	0	0	0		0	0	0	0	0	0		0	0	0	0	0	0
0	0	0	0	0	0	0		0	0	0	0	0	0		0	0	0	0	0	0		0	0	0	0	0	0
0	0	0	0	0	0	0		0	0	0	0	0	0		0	0	0	0	0	0		0	0	0	0	0	0
0	0	0	0	0	0	0		0	0	0	0	0	0		0	0	0	0	0	0		0	0	0	0	0	0
0	0	0	0	0	0	0		0	0	0	0	0	0		0	0	0	0	0	0		0	0	0	0	0	0
0	0	0	0	0	0	0		0	0	0	0	0	0		0	0	0	0	0	0		0	0	0	0	0	0
0	0	0	0	0	0	0		0	0	0	0	0	0		0	0	0	0	0	0		0	0	0	0	0	0
0	0	0	0	0	0	0		0	0	0	0	0	0		0	0	0	0	0	0		0	0	0	0	0	0
0	0	0	0	0	0	0		0	0	0	0	0	0		0	0	0	0	0	0		0	0	0	0	0	0
0	0	0	0	0	0	0		0	0	0	0	0	0		0	0	0	0	0	0		0	0	0	0	0	0
0	0	0	0	0	0	0		0	0	0	0	0	0		0	0	0	0	0	0		0	0	0	0	0	0
0	0	0	0	0	0	0		0	0	0	0	0	0		0	0	0	0	0	0		0	0	0	0	0	0
0	0	0	0	0	0	0		0	0	0	0	0	0		0	0	0	0	0	0		0	0	0	0	0	0
0	0	0	0	0	0	0		0	0	0	0	0	0		0	0	0	0	0	0		0	0	0	0	0	0
0	0	0	0	0	0	0		0	0	0	0	0	0		0	0	0	0	0	0		0	0	0	0	0	0
0	0	0	0	0	0	0		0	0	0	0	0	0		0	0	0	0	0	0		0	0	0	0	0	0
0	0	0	0	0	0	0		0	0	0	0	0	0		0	0	0	0	0	0		0	0	0	0	0	0
0	0	0	0	0	0	0		0	0	0	0	0	0		0	0	0	0	0	0		0	0	0	0	0	0
0	0	0	0	0	0	0		0	0	0	0	0	0		0	0	0	0	0	0		0	0	0	0	0	0
0	0	0	0	0	0	0		0	0	0	0	0	0		0	0	0	0	0	0		0	0	0	0	0	0
0	0	0	0	0	0	0		0	0	0	0	0	0		0	0	0	0	0	0		0	0	0	0	0	0
0	0	0	0	0	0	0		0	0	0	0	0	0		0	0	0	0	0	0		0	0	0	0	0	0
0	0	0	0	0	0	0		0	0	0	0	0	0		0	0	0	0	0	0		0	0	0	0	0	0
0	0	0	0	0	0	0		0	0	0	0	0	0		0	0	0	0	0	0		0	0	0	0	0	0
0	0	0	0	0	0	0		0	0	0	0	0	0		0	0	0	0	0	0		0	0	0	0	0	0
0	0	0	0	0	0	0		0	0	0	0	0	0		0	0	0	0	0	0		0	0	0	0	0	0
0	0	0	0	0	0	0		0	0	0	0	0	0		0	0	0	0	0	0		0	0	0	0	0	0
0	0	0	0	0	0	0		0	0	0	0	0	0		0	0	0	0	0	0		0	0	0	0	0	0
0	0	0	0	0	0	0		0	0	0	0	0	0		0	0	0	0	0	0		0	0	0	0	0	0
0	0	0	0	0	0	0		0	0	0	0	0	0		0	0	0	0	0	0		0	0	0	0	0	0
0	0	0	0	0	0	0		0	0	0	0	0	0		0	0	0	0	0	0		0	0	0	0	0	0
0	0	0	0	0	0	0		0	0	0	0	0	0		0	0	0	0	0	0		0	0	0	0	0	0
0	0	0	0	0	0	0		0	0	0	0	0	0		0	0	0	0	0	0		0	0	0	0	0	0
0	0	0	0	0	0	0		0	0	0	0	0	0		0	0	0	0	0	0		0	0	0	0	0	0
0	0	0	0	0	0	0		0	0	0	0	0	0		0	0	0	0	0	0		0	0	0	0	0	0
0	0	0	0	0	0	0		0	0	0	0	0	0		0	0	0	0	0	0		0	0	0	0	0	0
0	0	0	0	0	0	0		0	0	0	0	0	0		0	0	0	0	0	0		0	0	0	0	0	0
0	0	0	0	0	0	0		0	0	0	0	0	0		0	0	0	0	0	0		0	0	0	0	0	0
0	0	0	0	0	0	0		0	0	0	0	0	0		0	0	0	0	0	0		0	0	0	0	0	0
0	0	0	0	0	0	0		0	0	0	0	0	0		0	0	0	0	0	0		0	0	0	0	0	0
0	0	0	0	0	0	0		0	0	0	0	0	0		0	0	0	0	0	0		0	0	0	0	0	0
0	0	0	0	0	0	0		0	0	0	0	0	0		0	0	0	0	0	0		0	0	0	0	0	0
0	0	0	0	0	0	0		0	0	0	0	0	0		0	0	0	0	0	0		0	0	0	0	0	0
0	0	0	0	0	0	0		0	0	0	0	0	0		0	0	0	0	0	0		0	0	0	0	0	0
0	0	0	0	0	0	0		0	0	0	0	0	0		0	0	0	0	0	0		0	0	0	0	0	0
0	0	0	0	0	0	0		0	0	0	0	0	0		0	0	0	0	0	0		0	0	0	0	0	0
0	0	0	0	0	0	0		0	0	0	0	0	0		0	0	0	0	0	0		0	0	0	0	0	0
0	0	0	0	0	0	0		0	0	0	0	0	0		0	0	0	0	0	0		0	0	0	0	0	0
0	0	0	0	0	0	0		0	0	0	0	0	0		0	0	0	0	0	0		0	0	0	0	0	0
0	0	0	0	0	0	0		0	0	0	0	0	0		0	0	0	0	0	0		0	0	0	0	0	0
0	0	0	0	0	0	0		0	0	0	0	0	0		0	0	0	0	0	0		0	0	0	0	0	0
0	0	0	0	0	0	0		0	0	0	0	0	0		0	0	0	0	0	0		0	0	0	0	0	0
0	0	0	0	0	0	0		0	0	0	0	0	0		0	0	0	0	0	0		0	0	0	0	0	0
0	0	0	0	0	0	0		0	0	0	0	0	0		0	0	0	0	0	0		0	0	0	0	0	0
0	0	0	0	0	0	0		0	0	0	0	0	0		0	0	0	0	0	0		0	0	0	0	0	0
0	0	0	0	0	0	0		0	0	0	0	0	0		0	0	0	0	0	0		0	0	0	0	0	0
0	0	0	0	0	0	0		0	0	0	0	0	0		0	0	0	0	0	0		0	0	0	0	0	0
0	0	0	0	0	0	0		0	0	0	0	0	0		0	0	0	0	0	0		0	0	0	0	0	0
0	0	0	0	0	0	0		0	0	0	0	0	0		0	0	0	0	0	0		0	0	0	0	0	0
0	0	0	0	0	0	0		0	0	0	0	0	0		0	0	0	0	0	0		0	0	0	0	0	0
0	0	0	0	0	0	0		0	0	0	0	0	0		0	0	0	0	0	0		0	0	0	0	0	0
0	0	0	0	0	0	0		0	0	0	0	0	0		0	0	0	0	0	0		0	0	0	0	0	0
0	0	0	0	0	0	0		0	0	0	0	0	0		0	0	0	0	0	0		0	0	0	0	0	0
0	0	0	0	0	0	0		0	0	0	0	0	0		0	0	0	0	0	0		0	0	0	0	0	0
0	0	0	0	0	0	0		0	0	0	0	0	0		0	0	0	0	0	0		0	0	0	0	0	0
0	0	0	0	0	0	0		0	0	0	0	0	0		0	0	0	0	0	0		0	0	0	0	0	0

## Sheet: Data corrected cropped
X	L1A1	L1A2	L1A3	L1A4	L1A5	L1A6		L2A1	L2A2	L2A3	L2A4	L2A5	L2A6		L3A1	L3A2	L3A3	L3A4	L3A5	L3A6		L4A1	L4A2	L4A3	L4A4	L4A5	L4A6
-6.3	0.37	1.23	1.61	2.26	1.38	0		2.05	2.41	0.8	1.31	3.22	0		-3.17	-1.87	0.13	-0.63	0.07	0		-1.77	-0.87	-1.65	-1.15	-2.22	0
-5.4	-1.22	1.68	-0.03	-1.59	0.46	0		-0.62	-0.47	-4.05	-2.59	-1.02	0		0.77	1.48	-0.13	-2.49	0.1	0		2.24	-0.66	1.66	-2.74	0.37	0
-4.5	-1.5	-2.04	-1.24	-0.62	-0.76	0		-1.37	-2.04	-0.82	-3.82	-1.35	0		-1.79	-3.13	-0.33	-4.24	-0.03	0		-1.92	0.77	-0.81	-2.35	0.92	0
-3.6	-1.74	-5.59	-3.28	-1.55	-3.13	0		1.25	0	-1.26	1.28	0.38	0		2.81	2.59	1.7	3.94	4.54	0		1.19	0.5	2.76	-0.24	-0.97	0
-2.7	2.14	0.81	-1.2	-1.53	0.43	0		0.35	1.26	-0.38	-2.47	1.1	0		0.97	2.32	4.76	1.44	1.08	0		3.74	1.35	3.88	3.69	2.35	0
-1.8	-0.43	-1.74	-0.55	1.55	-0.04	0		0.87	-1.66	3.85	0.39	0.03	0		-3.22	-4.23	0.08	-0.93	-2.72	0		-1.03	-2.08	0.81	-0.56	1.3	0
-0.9	-3.96	-0.8	-4.32	-2.14	-1.9	0		-3.55	-0.94	-2.47	-2.57	-2.01	0		-4.46	-2.14	-1.86	-3.64	-1.62	0		-2.2	0.43	-0.99	-4.69	0.05	0
0	-2.81	-1.2	2.59	1.86	-0.2	0		1.4	2.66	1.56	-0.82	2.17	0		-0.04	-0.5	0.9	-0.63	0.51	0		1.18	4.28	1.79	2.93	1.4	0
0.9	1.27	-0.24	-0.82	0.35	1.15	0		-0.87	1.51	-1	-1.87	1.33	0		-2.04	0.9	1.77	-0.13	-0.87	0		0.13	0.79	2.16	-3.19	-1.27	0
1.8	3.18	0.26	1.74	-0.07	1.42	0		1.78	0.08	-1.21	1.48	2.76	0		-1.22	-2.11	-0.76	-2.67	0.8	0		-2.25	-2.27	-0.22	-2.82	-2.19	0
2.7	-0.05	0.21	1.17	0.12	-2.25	0		-5.18	0.12	-1.27	-0.83	-2.58	0		-0.39	-0.5	3.42	1.57	-0.27	0		-1.35	-0.37	2.17	0.68	1.24	0
3.6	0.96	3.6	1.27	0.95	1.23	0		-0.53	4.36	-1.12	-2.95	0.26	0		-0.88	1.22	0.34	-3.05	1.14	0		-3.01	-0.98	0.06	-3.09	-1.83	0
4.5	-0.84	-0.23	-2.44	-1.89	1.8	0		1.58	2.98	0.77	1.89	2.57	0		1.6	-0.3	1.23	0.51	1.82	0		1.31	0.07	0.72	-0.24	-0.35	0
5.4	-1.69	-0.28	-0.4	-1.11	-1.06	0		-6.43	-1.78	-1.25	-4.92	-3.12	0		-1.84	0.46	1.07	-1.83	-0.3	0		1.65	2.47	2.38	1.57	0.2	0
6.3	0.86	-1.19	-0.39	1.2	1.69	0		-2.5	-2.48	-0.2	-1.06	-0.24	0		-2.41	-4	-0.73	-1.51	-2.68	0		0.08	-1.14	-1.19	-2.34	-1.96	0
7.2	0.11	-3.66	-2.68	-1.32	-2.61	0		1.17	1.11	1.96	0.11	2.18	0		4.45	0.94	7.4	4.39	4.23	0		3.42	0.25	4.43	3.61	1.74	0
8.1	10.86	2.33	2.32	1.84	3.12	0		3.13	0.69	-1.17	0.46	4.12	0		5.06	-0.58	0.3	1.68	0.38	0		1.53	1.77	0.48	-0.99	1.12	0
9	16.5	-0.92	2.79	1.39	0.99	0		3.56	-2.99	-2.34	0.9	1	0		2.49	-1.32	-1.16	0.18	1.77	0		7.41	3.27	3.3	2.48	4.37	0
9.9	26.62	5.06	6.48	8.05	2.09	0		8.79	1.48	3.06	2.96	4.73	0		2.68	-2.95	1.62	-2.49	1.6	0		5.55	1.77	1.95	2.07	2.09	0
10.8	27.88	8.2	6.53	4.09	3.44	0		5.68	-0.86	1.28	3.17	2.63	0		3.34	-3.43	1.83	3.83	3.02	0		4.96	1.75	1.37	3.08	1.19	0
11.7	29.89	9.58	6.78	4.66	0.94	0		2.89	-1.49	-4.02	2.13	1.09	0		0.08	-3.14	-2.83	3.21	3.67	0		5.99	5.99	1.8	5.11	5.36	0
12.6	28.46	11.12	8.54	9.4	5.23	0		2.6	1.83	-1.87	3.53	3.67	0		2.86	-1.36	2.36	5.07	5.52	0		6.19	4.75	0.61	2.72	3.3	0
13.5	27.9	8.01	5.39	5.6	1.44	0		3.58	-0.82	-2.23	1.28	-0.51	0		1.51	-4.38	-0.18	2.45	1.19	0		4.21	2.37	0.38	3.26	-0.44	0
14.4	27.93	11.39	6.15	6.31	3.97	0		4.16	1.11	-1.58	3.47	5.43	0		1.58	-3.71	0.49	-0.34	3.23	0		8.31	8.19	2.66	4.98	3.23	0
15.3	26.45	10.56	5.1	7.8	4.35	0		6.46	2.53	0.2	7.31	3.87	0		5.86	-0.18	3.8	8.41	8.26	0		5.37	3.78	-0.91	2	3.81	0
16.2	30.42	9.77	4.93	6.51	1.54	0		7.16	1.54	1.35	4.13	3.01	0		4.28	-0.01	4.53	4.68	3.17	0		6.4	5.72	0.79	2.65	3.49	0
17.1	31.03	12.11	9.46	6.95	8.12	0		6.79	2.71	-1.23	6.6	5.56	0		1.31	-3.84	-1.12	2.52	4.26	0		3.58	5.41	1.07	4.71	3.48	0
18	30.99	13.43	5.4	8.1	4.53	0		5.19	1.62	-1.65	3.84	4.23	0		0.2	-1.68	-0.5	3.26	2.85	0		2.76	6.47	-3.17	2.59	-1.31	0
18.9	33.1	11.18	3.9	9.1	4.25	0		7.69	0.93	-4.14	6.48	4.06	0		0.75	-0.53	0.28	5.96	3.58	0		5.34	6.69	1.57	6.25	4.08	0
19.8	29.15	12.76	5.63	9.03	8.08	0		3.56	0.9	-4.28	5.49	4.46	0		3.71	-2.42	4.07	4.63	3.25	0		8.04	9.85	2.49	7	5.47	0
20.7	33.17	12.27	4.67	7.92	5.52	0		7.26	2.15	-0.97	6.02	4.23	0		-1.1	-3.75	-0.9	3.21	1.23	0		4.89	1.61	-1.48	1.22	0.93	0
21.6	28.32	9.53	3.05	4.72	2.28	0		4.88	2.81	-2.26	7.08	5.09	0		4.67	2.04	4.07	8.73	4.25	0		13.7	9.96	5.77	8.49	7.91	0
22.5	28.64	9.4	4.88	5.57	4.01	0		5.98	-0.92	-2.88	3.49	1.94	0		4.81	1.57	1.64	3.66	6.68	0		6.61	5.04	-1.79	2.99	4.66	0
23.4	31.82	11.43	6.51	9.17	7.01	0		8.09	4.1	-2.04	4.01	4.92	0		2.31	-0.43	-2.41	1.43	4.1	0		7.97	7.17	-1.72	3.12	3.62	0
24.3	30.27	10.01	4.41	6.88	3.9	0		4.93	2.15	-1.54	4.82	4.3	0		4.88	0.37	4.34	7.18	4.56	0		5.36	3.21	-4.14	3.64	-0.9	0
25.2	30.98	9.91	5.17	8.04	5.72	0		4.42	-0.02	-3.28	3.72	4.48	0		5.28	3.41	1.75	6.73	7.34	0		9.62	7.66	-1.49	3.4	4.63	0
26.1	27.15	12.61	8.22	8.67	6.22	0		6.85	4.13	0.42	6.17	5.06	0		3.43	-1	1.51	7.37	6.95	0		5.01	5.99	-4.3	2.74	1.58	0
27	32.42	10.04	1.66	6.72	6.78	0		10.27	4.49	2.08	10.76	9.2	0		6.45	1.21	4.38	8.1	6.3	0		8.15	4.54	-4.44	0.63	2.01	0
27.9	33.18	12.9	5.43	6.72	6.45	0		7.05	-1.45	-2.63	3.95	1.3	0		2.91	-1.56	2.4	6.27	5.74	0		4.41	0.73	-6.72	4.92	0.99	0
28.8	30.31	8.83	1.69	3.59	6.69	0		6.34	-1.05	-4.3	1.97	2.68	0		2.01	1.53	3.45	6.63	5.87	0		5.34	5.76	-5.82	4.84	1.59	0
29.7	29.08	8.76	3.04	4.14	3.13	0		8.34	1.82	-1.54	7.29	6.27	0		4.71	-0.5	1.25	8.9	7.18	0		6.98	2.82	-6.94	3.44	0.88	0
30.6	31.58	10	2.82	8.41	6.81	0		5.41	1.93	-5.66	4.9	5.02	0		1.45	-0.42	-2.52	4.54	4.29	0		6.17	8.5	-3.85	4.72	2.8	0
31.5	31.37	10.36	2.85	9.58	9.8	0		6.56	-2.31	-4.57	8.38	4.3	0		-0.55	-4.75	-0.12	4.47	3.33	0		5.27	2.88	-7.55	1.47	2.66	0
32.4	30.52	12.48	4.89	11.04	7.97	0		2.92	-0.87	-4.1	5.41	4.16	0		0.78	0.08	0.76	6.88	5.29	0		6.97	4.66	-6.94	3.53	0.41	0
33.3	29.01	10.91	3.23	5.96	10.4	0		4.18	1.02	-3.2	5.66	8.3	0		2.34	0.5	4.05	6.43	8.01	0		5.63	4.32	-6.35	1.76	1.86	0
34.2	28.63	10	2.15	4.94	4.17	0		6.52	2.19	-3.39	5.38	2.97	0		3.84	2.29	4.15	7.41	7.99	0		5.98	3.74	-5.75	2.96	3.03	0
35.1	30.52	12.2	1.73	5.63	8.19	0		5.79	1.47	-4.22	5.2	5.73	0		-0.88	-2.34	-1.42	6.34	4.17	0		6.82	3.42	-8.29	4.82	0.99	0
36	33.72	10.79	4.16	7.83	10.18	0		5.86	0.72	-2.39	6.22	5.42	0		4.97	0.51	1.32	8.44	7.44	0		4.78	3.82	-9.17	1.91	1.55	0
36.9	30.62	9.4	0.57	6.21	7.41	0		7.46	-1.11	-3.94	7.72	4.08	0		3	-1.54	3.08	8.33	4.59	0		6.83	2.48	-9.79	1.75	2.79	0
37.8	31.29	9.09	4.38	8.04	7.8	0		7.67	-1.81	-1.77	6.36	6.53	0		5.34	0.39	5.21	8.06	10.91	0		5.38	3.7	-9.67	2.89	1.36	0
38.7	31.98	10.24	1.59	8.77	12.27	0		7.27	0.98	-4.75	5.92	6.76	0		3.96	0.15	4.78	7.55	6.91	0		7.16	4.7	-7.11	4.43	3.46	0
39.6	29.3	10.39	0.02	4.99	8.73	0		8.09	0.38	-5.57	4.7	9.25	0		6.51	2.54	4.84	11.16	10.23	0		8.4	4.31	-9.73	3.57	1.99	0
40.5	28.16	10.83	0.66	7.3	9.93	0		6.36	1.8	-5.35	6.52	6.55	0		5.74	3.15	3.83	11.61	9.96	0		8.58	3.57	-11.5	3.63	3.71	0
41.4	30.73	10.82	-1.2	6.24	7.14	0		8.27	2.85	-4.06	9.26	6.55	0		6.24	5.89	2.82	12.32	11.01	0		5.87	4.62	-10.49	3.32	1.54	0
42.3	32.34	12.02	2.51	8.11	8.15	0		7.12	0.47	-5.36	6.13	3.51	0		6.98	2.16	4.45	10.88	8.49	0		7.45	5.76	-8.54	2.7	3.5	0
43.2	26.96	8.2	-3.58	4.08	7.97	0		2.94	-0.47	-9.41	4.92	3.67	0		3.06	-3.01	-0.37	7.95	5.19	0		6.92	4.85	-8.46	3.39	3.27	0
44.1	32.71	14	0	10.61	9.47	0		8.28	2.94	-6.56	6.68	6.18	0		3.17	1.46	0.91	7.1	6.07	0		7.56	1.91	-14.1	1.83	1.86	0
45	27.33	7.44	1.13	6.24	9.56	0		10.74	1.69	-3.73	8.79	7.28	0		7.37	2.9	3.44	10.95	8.58	0		5.12	3.19	-15.05	0.2	0.41	0
45.9	32.19	9.58	-1.96	5.6	5.87	0		5.29	-2.32	-10.52	3.15	4.03	0		3.38	-0.21	2.6	10.26	7.15	0		6.04	4.74	-12.64	4.31	2.86	0
46.8	30.93	11.85	1.14	6.87	10.53	0		7.16	1.14	-5.33	4.9	7.69	0		4.71	-0.55	2.32	8.5	9.79	0		7.4	5.55	-10.28	2.9	4.01	0
47.7	32.11	11.63	2.62	9.79	9.55	0		7.12	0.24	-7.75	4.57	4.48	0		5.55	2.22	4	7.87	8.83	0		4.08	0.81	-13.94	-0.28	3.07	0
48.6	30.51	12.22	0.63	6.71	9.46	0		9.45	4.77	-6.7	5.28	5.11	0		6.55	2.66	4.94	10.5	7.73	0		4.73	1.66	-13.71	2	0.25	0
49.5	28.06	9.28	-5.38	6.31	7.79	0		7.84	1.26	-8.78	6.51	7.03	0		7.82	3.07	3.54	9.56	9.61	0		6.9	4.35	-13.98	2.9	0.93	0
50.4	30.28	9.82	-5.28	4.61	5.64	0		6.63	-1.49	-9.65	0.81	3.47	0		3.47	0.33	0.91	9.74	8.33	0		0.56	2.21	-17.07	-0.57	1.39	0
51.3	28.53	8.25	-6.2	3.55	7.18	0		9.56	2.97	-8.67	6.4	9.06	0		7.82	5.45	6.15	12.46	13.11	0		5.19	2.74	-14.43	0.23	3.02	0
52.2	28.6	10.54	-6.29	5.02	11.69	0		9.09	-0.22	-10.13	4.72	9.01	0		4.36	1.24	2.85	7.24	9.04	0		5.82	3.2	-17.05	-0.53	0.49	0
53.1	31.34	11.37	-6.51	4.01	9.19	0		7.71	-0.02	-9.32	4.32	4.48	0		8.92	3.91	7.53	12.69	10.31	0		5.83	4.09	-13.03	4.79	3.48	0
54	27.45	8.44	-10.83	1.19	5.71	0		6.82	-1.74	-11.39	2.24	5.62	0		7.75	0.17	5.11	9.9	9.11	0		6.71	3.05	-16.02	-0.92	-0.76	0
54.9	30.12	9.15	-5.96	8.05	10.02	0		8.13	-0.44	-10.01	3.82	8.15	0		1.89	-1.68	1.25	10.31	8.36	0		3.05	2.95	-18.94	-0.46	-0.57	0
55.8	27.97	11.8	-7.3	4.97	8.03	0		4.95	-0.6	-13.47	3.49	4.2	0		3.12	-1.37	1.52	6.62	5.82	0		3.88	4.45	-17.09	-2.25	0.7	0
56.7	27.84	9.36	-9.21	3.29	5.39	0		5.58	-2.37	-11.15	2.25	2.18	0		3.62	2.01	6.63	8.31	8.26	0		8.5	7.93	-14.74	0.68	4.23	0
57.6	27.49	4.84	-10.26	2.24	7.41	0		3.97	-3.69	-13.89	0.94	4.89	0		2.01	0.12	2.12	7.51	6.1	0		4.56	3.84	-20.49	-1.1	-3.19	0
58.5	32.87	12.8	-4.38	7.82	10.01	0		10.77	2.43	-11.66	3.68	6.65	0		5.97	3.7	3.75	7.65	8.22	0		5.7	6.2	-17.79	-1.19	0.32	0
59.4	29.42	10.13	-9.63	2.72	10.03	0		6.99	-2.26	-13.66	2.44	6.03	0		9.71	5.49	6.96	14.75	13.03	0		7.96	4.43	-17.02	0.31	-1.08	0
60.3	27.95	7.53	-7.23	0.6	8.52	0		9.22	1.93	-9.34	4.96	6.86	0		5.64	3.74	5.46	12.36	9	0		5.54	3.55	-21.38	-2.64	-0.79	0
61.2	24.93	9.2	-11.67	3.45	8.33	0		5.34	-2.34	-12.95	4.03	4.4	0		5.74	-0.09	6.4	10.8	8.7	0		5.65	5.27	-19.84	-1.6	1.47	0
62.1	29.76	9.65	-12.47	1.49	8.9	0		9.94	3.92	-9.13	5.42	9.86	0		7.89	6.71	7.45	13.97	14.57	0		6.86	3.11	-18.29	-0.55	2.42	0
63	26.56	6.53	-16.87	1.84	4.08	0		9.06	1.5	-10.91	6.39	4.6	0		6.24	4.11	6.42	12.05	7.43	0		4.17	4.23	-20.4	-3.39	-2.75	0
63.9	26.96	9.54	-12.49	2.42	9.3	0		5.85	-0.01	-15.33	4.8	6.67	0		2.51	0.36	3.18	9.89	6.2	0		2.94	3.08	-22.62	-2.73	-5.47	0
64.8	26.9	9.38	-13.36	2.12	7.75	0		1.33	-0.06	-15.93	0.29	2.11	0		1.1	1.09	0.91	3.86	5.84	0		2.29	3.59	-24.12	-5.76	-3.95	0
65.7	27.19	8.21	-12.68	2.32	7.4	0		7.16	-0.69	-11.87	2.82	7.06	0		6.5	2.71	6.72	11.78	11.5	0		6.12	5.69	-17.77	-0.81	1.88	0
66.6	25.61	11.9	-12.97	3.15	9.87	0		7.42	3.88	-14.15	5.68	7.63	0		2.41	4.54	4.3	8.98	7.29	0		7.46	4.93	-19.2	-1.7	-1.14	0
67.5	6.59	2.34	-18.36	-6.32	0.89	0		2.86	-0.33	-17.12	-5.64	1.16	0		2.55	1.07	4.46	7.05	7.19	0		6.2	1.84	-20.47	-5.61	-3.11	0
68.4	2.47	2.19	-24.96	-6.92	1.94	0		4.38	2.29	-17.57	-5.38	3.5	0		0.74	4.31	4.96	6.28	9.97	0		3.81	4.79	-23.34	-8.66	-2.61	0
69.3	1.35	4.79	-21.57	-6.74	3.13	0		3.8	3.21	-15.29	-3.48	1.85	0		0.72	4.36	7.22	8.8	6.85	0		3.57	3.93	-23.47	-9.51	-7.18	0
70.2	3.02	6.78	-20.87	-1.79	5.46	0		3.7	4.28	-16.15	-1.66	3.94	0		-1.02	3.3	3.61	4.76	7.36	0		4.53	7.82	-22.48	-8.58	-5.4	0
71.1	-0.17	4.33	-23.5	-5.55	4.54	0		6.13	4.11	-17	-2.86	2.08	0		2.15	2.75	5.25	5.73	5	0		2.64	5.25	-23.44	-9.66	-5.56	0
72	0.99	2.8	-21.74	-4.83	4.89	0		3.04	3.94	-14.62	-1.51	3.96	0		-1.07	3.21	2.84	4.64	3.53	0		0.94	5	-23.61	-8.85	-5.62	0
72.9	2.25	5.35	-20.22	-4	6.12	0		4.15	4.71	-14.35	-3.81	3.09	0		-0.73	1.23	5.93	5.8	4.49	0		2.35	4.04	-22.46	-6.53	-6.76	0
73.8	1.67	3.63	-21.9	-4.4	3.54	0		7.8	6.63	-11.8	2.59	5.78	0		1.89	2.5	3.27	5.6	5.96	0		5	3.41	-22.14	-8.3	-6.52	0
74.7	0.72	6.47	-21.76	-5.55	4.85	0		4.22	4	-14.53	-3.72	1.13	0		2.57	4.5	3.22	7.16	7.3	0		3.36	3.67	-22.3	-7.97	-3.22	0
75.6	0.66	5.09	-20.35	-9.68	5.74	0		4.34	3.54	-15.49	-5.03	5.14	0		0.99	0.01	2.25	6.89	4.43	0		2.36	0.68	-23.48	-8.79	-5.92	0
76.5	1.69	8.14	-20.14	-3.25	6.55	0		3.19	4.51	-13.73	-3.11	2.07	0		2.33	5.95	4.87	8.74	7.2	0		5.84	5.04	-22.79	-7.77	-4.38	0
77.4	-4.01	1.23	-25.24	-8.37	1.07	0		2.61	3.19	-13.44	-3.73	1.74	0		-0.03	1.75	3.11	3.99	4.29	0		6.41	8	-20.42	-8.28	-3.89	0
78.3	-1.69	0.64	-21.75	-7.13	4.45	0		4.64	2.42	-17.58	-4.97	3.26	0		-0.79	0.13	2.34	5.61	3.67	0		1.95	1.44	-21.57	-11.22	-6.68	0
79.2	0.38	5.54	-21.66	-4.98	5.34	0		2.51	1.39	-17.41	-4.31	-1.45	0		-2.27	-2.58	3.02	3.91	1.48	0		3.58	2.71	-23.98	-8.87	-5.44	0
80.1	3.46	4.94	-18.98	-4.55	1.79	0		4.47	4.52	-13.14	-4.21	1.89	0		-0.12	1.1	2.57	2.35	4.87	0		6.03	5.63	-22.02	-9.82	-1.33	0
81	1.57	6.33	-21.2	-5.87	4.55	0		5.38	6.45	-16.37	-3.7	2.93	0		2.38	3.48	2.45	6.75	5.12	0		2.75	2.47	-23.06	-10.99	-6.27	0
81.9	-1.74	1.47	-24.81	-5.68	4.16	0		5.64	2.49	-17.51	-4.81	1.96	0		3.61	1.99	3.6	4.23	4.84	0		1.89	1.86	-23.63	-9.37	-6.53	0
82.8	0.06	3.34	-19.17	-2.31	5.79	0		4.88	1.42	-15.63	-3.55	3.17	0		3.68	3.88	4.45	4.51	8.41	0		2.28	2.46	-24.75	-9.7	-4.83	0
83.7	4.27	7.61	-16.83	-4.68	5.14	0		5.17	3.95	-13.15	-3.29	-0.66	0		1.42	1.73	3	5.43	2.06	0		1.82	1.7	-25.41	-13.63	-10.23	0
84.6	0.16	3.4	-18.46	-7.15	2.85	0		4.43	1.66	-16.47	-7.96	0.66	0		-1.71	0.29	1.07	3.17	3.67	0		1.51	3.63	-21.69	-11.72	-8.2	0
85.5	0.4	5.26	-17.97	-8.96	3.39	0		8.14	4.65	-12.24	-3.78	5.07	0		3.85	1.14	2.79	3.73	7.06	0		7.05	5.48	-18.89	-10.01	-3.24	0
86.4	0.34	4.13	-20.44	-4.09	5.13	0		0.84	2.01	-18.22	-6.79	-0.41	0		-0.41	2.36	1.63	1.9	5.32	0		4.87	5.03	-21.4	-10.71	-3.65	0
87.3	-1.95	1.34	-20.12	-6.24	4.46	0		4.31	4.75	-13.46	-2.84	4.73	0		2.02	3.11	2.48	2.87	5.07	0		2.59	1.16	-24.41	-12.97	-7.23	0
88.2	-0.67	5.54	-23.8	-10.3	1.99	0		6.23	4.93	-14.41	-6.42	0.69	0		1.54	1.39	2.26	0.99	1.78	0		3.67	3.25	-22.87	-12.26	-5.02	0
89.1	-1.77	4.96	-21.49	-7.7	1.46	0		6.13	5.74	-12.8	-3.66	1.45	0		1.28	2.41	4.71	3.67	4.06	0		4.99	5.92	-20.42	-12.32	-5.13	0
90	-0.06	4.1	-17.27	-6.33	4.85	0		4.78	3.03	-14.37	-6.27	3.06	0		2.33	3.39	2.96	4.26	6.31	0		4.56	4.86	-19.08	-9.65	-3.31	0
90.9	-1.56	6.04	-17.93	-9.35	3.19	0		3.65	7.96	-12.77	-4.96	1.07	0		-0.27	2.81	4.59	3.65	1.55	0		1.07	1.23	-22.84	-11.17	-8.29	0
91.8	-0.83	1.45	-19.85	-7.71	2.01	0		4.28	3.73	-12.67	-5.39	2.55	0		0.25	2.21	4.1	6.07	6.21	0		-0.16	2.18	-24.57	-13.37	-8.51	0
92.7	-0.95	3.74	-18.67	-5.04	5.39	0		5.91	4.76	-11.21	-3.02	0.14	0		0.65	1.11	0.74	2.98	1.37	0		1.98	0.59	-22.58	-12.23	-6.63	0
93.6	-4.21	2.23	-21.12	-6.88	0.09	0		4.61	4.3	-11.02	-2.55	1.51	0		2.68	4.04	7.92	5.82	7.81	0		3.12	3.11	-22.09	-11.67	-4.88	0
94.5	-2.49	5.05	-17.96	-6.72	4.59	0		5.53	8.01	-12.39	-3.03	4	0		2.33	5.46	4.05	3.68	7.22	0		2.7	-0.27	-23.85	-14.41	-8.04	0
95.4	0.51	4.73	-19.4	-8.22	6	0		8.39	8.14	-8.99	-3.05	7.37	0		2.68	5.87	7.68	5.59	8.3	0		2.39	3.28	-18.94	-8.87	-4.47	0
96.3	0.38	5.21	-17.68	-4.21	5.84	0		3.68	5.98	-10.46	-3.84	2.45	0		3.12	3.56	6.57	4.98	4.29	0		1.9	0.86	-21.55	-11	-7.23	0
97.2	-4.77	-0.31	-21.97	-9.42	-0.55	0		7.6	7.16	-10.87	-4.25	0.38	0		2.36	2.34	3.95	2.77	3.57	0		1.07	1.8	-24.32	-14.46	-9.15	0
98.1	-3.4	2.08	-22.18	-7.96	3.5	0		1.11	3.49	-16.77	-5.55	-1.1	0		0.24	5.63	3.68	2.29	4.88	0		1.24	5.23	-20.81	-9.91	-4.07	0
99	-4.01	2.04	-23.25	-11.7	2.09	0		3.69	6.7	-13.24	-2.98	3.35	0		2.46	4.78	6.52	4.71	6.16	0		3.48	2.53	-20.68	-13.59	-6.85	0
99.9	-2.95	5.05	-15.46	-6.94	5.17	0		2.52	1.48	-15.49	-7.08	-2.21	0		-1.96	-2.54	0.83	-1.38	-0.47	0		-1.19	-1.45	-22.89	-15.63	-10.32	0
100.8	-5.29	2.37	-21.38	-7.77	2.28	0		4.91	5.7	-11.24	-5.04	1.59	0		5.19	2.27	4.27	3.82	5.42	0		4.98	4.37	-21.96	-12.64	-7.6	0
101.7	-3.31	4.3	-19.96	-8.92	2.55	0		4.53	6.45	-10.95	-2.76	1.77	0		2.29	3.37	6.3	4.24	6.06	0		1.07	3.59	-21.57	-15.06	-8.48	0
102.6	-2.93	1.13	-18.92	-3.86	4.91	0		0.83	-0.68	-16.67	-6.06	1.51	0		-0.6	-0.85	1.29	-1.09	3.56	0		0.9	-0.59	-23.75	-16.64	-7.38	0
103.5	-4.83	0.91	-23.21	-8.68	1.35	0		2.17	1.44	-14.36	-7.73	1.17	0		3.86	2.83	4.71	3.2	4.02	0		2.39	4.02	-22.04	-13	-7.47	0
104.4	-3.67	1.95	-18.79	-7.85	0.46	0		8.26	5	-7.51	-4.51	4.7	0		5.71	4.8	10.08	3.37	6.83	0		3.55	3.98	-19.07	-14.62	-7.31	0
105.3	-2.84	0.81	-22.31	-7.46	4.01	0		1.17	2.58	-13.99	-6.35	0.64	0		0.51	3.09	5.86	7.2	8.27	0		3.73	1.38	-22.29	-12.77	-5.57	0
106.2	-4.68	1.85	-20.9	-8.4	2.04	0		3.28	4.47	-14.6	-5.87	-0.12	0		-0.53	3.09	2.51	0.18	2.85	0		0.37	5.61	-20.67	-14.48	-7.8	0
107.1	-3.06	4.26	-17.88	-5.55	1.32	0		3.22	5.27	-10.65	-5.07	0.86	0		0.75	6	6.35	3.18	8.19	0		-1.12	-0.06	-24.64	-15.17	-10.61	0
108	-4.58	1.68	-21.77	-8.52	2.02	0		4.28	6.19	-12.18	-5.85	1.54	0		0.64	0.56	4.29	-2.37	2.25	0		1.97	1.81	-19.92	-14.43	-6.84	0
108.9	-1.99	5.29	-13.83	-4.81	4.9	0		2.88	3.82	-12	-6.08	0.39	0		1.13	1.74	7.59	2.95	4.3	0		1.04	1.57	-17.12	-14.82	-8.84	0
109.8	-2.24	0.45	-18.78	-8.44	0.82	0		4.49	2.37	-11.28	-4.09	2.1	0		0.7	3.86	7.55	3.28	6.61	0		2.54	2.13	-22.04	-15.51	-7.65	0
110.7	-0.07	6.45	-18.44	-9.35	5.21	0		4.56	6.56	-11.37	-6.04	-1.09	0		2.71	5.27	5.63	1.48	4.9	0		5.77	4.29	-18.99	-14.76	-6.6	0
111.6	-5.11	1.3	-23.38	-8.77	0.31	0		5.64	2.2	-13.59	-3.36	1.18	0		1.96	-0.18	3.86	3.01	3.89	0		3.1	3.12	-18.28	-15.94	-7.68	0
112.5	-3.24	0.65	-18.76	-9.91	3.43	0		2.74	3.59	-11.07	-5.29	4.02	0		2.86	4.86	8.3	1.97	6.27	0		2.63	6.57	-17.22	-12.88	-5.41	0
113.4	-2.92	2.53	-20.68	-9.64	-0.57	0		5.48	4.58	-12.82	-4.85	-0.02	0		2.6	5.63	5.65	3.54	4.76	0		3.83	5.59	-19.9	-10.17	-6.09	0
114.3	1.51	5.6	-16.6	-6.08	8.16	0		2.11	4.52	-11.81	-6.66	-0.32	0		-0.65	1.64	1.93	0.17	3.31	0		1.07	1.77	-23.19	-12.51	-8.97	0
115.2	-5.07	-1.01	-20.79	-11.57	0.82	0		3.68	4.47	-11.7	-7.17	1.13	0		2.99	3.51	4.03	1.52	6.34	0		2.27	2.59	-22.55	-16.19	-8.44	0
116.1	-1.27	4.16	-20.68	-7.39	-0.85	0		2.59	3.81	-15.15	-6.18	-0.23	0		0.36	5.27	3.52	2.14	6.75	0		3.19	4.31	-19.68	-14.6	-4.74	0
117	-1.65	2.05	-19.21	-8.84	2.96	0		3.36	5.71	-10.5	-8.73	-0.15	0		-0.22	3.04	1.82	-0.87	1.98	0		0.88	1.17	-21.18	-14.22	-8.73	0
117.9	-5.13	5.02	-17.97	-5.88	3.66	0		2.42	4.91	-14.22	-4.75	1.98	0		0.61	1.93	5.93	1.65	5.58	0		2.35	3.58	-21.19	-13.54	-6.11	0
118.8	-4.23	4.74	-18.19	-10.11	2.47	0		3.16	4.72	-13.25	-6.54	-2.99	0		0.81	3.77	4.17	1.22	4.22	0		2.77	2.82	-18.12	-14.18	-3.62	0
119.7	-3.34	4.22	-19.86	-7.06	3.18	0		4.33	2.66	-12.85	-6.73	-1.92	0		2.97	3.35	5.3	1.63	5.09	0		2.71	4.52	-20.92	-13.82	-5.12	0
120.6	-3.08	3.31	-18.09	-8.62	2.18	0		0.85	2.68	-12.77	-8.5	-1.46	0		-1.47	-0.96	0.18	-3.71	1.97	0		-2.02	-1.85	-22.92	-18.14	-8.4	0
121.5	-6.12	0.27	-23.08	-12.81	-0.14	0		2.55	2.36	-11.97	-8.26	-0.55	0		2.86	3.95	8.1	0.49	6.52	0		0.32	-0.53	-20.48	-18.01	-7.45	0
122.4	-4.04	2.42	-18.27	-9.8	0.5	0		1.97	1.95	-12.72	-5.63	-1.62	0		-0.56	-0.22	1.15	-0.24	1.17	0		-2.48	-1.76	-21.66	-19.86	-9.89	0
123.3	-5.72	1.97	-18.96	-9.6	2.66	0		1.96	2.09	-14.25	-10.2	-3.69	0		1.51	2.7	4.58	1.34	3.28	0		1.87	2.5	-20.25	-15.32	-7.64	0
124.2	-7.53	1.42	-20.49	-10.42	-1.45	0		0.78	3.88	-14.01	-5.53	-1.04	0		-0.13	1.51	2.28	0.92	3.91	0		6.13	2.82	-17.37	-13.58	-5.85	0
125.1	-3.74	1.62	-19.91	-9.31	0.55	0		1.79	2.76	-11.04	-7.64	-2.13	0		-1.61	1.26	3.83	-1.26	1.86	0		-0.65	1.82	-20.35	-16.21	-6.5	0
126	-3.16	3.66	-19.28	-10.62	5.87	0		3.68	4.24	-10.83	-4.96	3.78	0		4.43	1.44	7.5	1.52	5.41	0		3.24	1.73	-19.18	-15.23	-6.16	0
126.9	-4.05	7.01	-16.31	-8.46	4.64	0		5.91	7.01	-9.84	-6.12	3.17	0		-0.64	2.01	2.52	-1.06	4.15	0		-0.01	3.65	-22.46	-17.38	-6.15	0
127.8	-1.37	5.74	-19.13	-7.42	3.05	0		6.01	8.4	-9.52	-3	0.66	0		2.96	3.78	4.79	3.54	4.53	0		0.43	2.69	-21.58	-15.09	-6.71	0
128.7	-2.1	5.4	-13.84	-4.69	7.03	0		3.72	4.66	-9.3	-7.14	3.62	0		1.16	2.34	3.11	-4.13	5.66	0		0.18	0.55	-21.88	-17.28	-6.4	0
129.6	-4.47	3.31	-17.25	-8.62	3.14	0		1.9	2.05	-10.2	-6.01	1.57	0		4.69	4.85	8.81	1.93	9.61	0		3.9	6.2	-16.83	-15.63	-4.19	0
130.5	-0.89	6.6	-15.9	-6.79	5.19	0		3.1	5.95	-10.56	-4.1	1.24	0		3.06	4.68	6.16	1.99	7.24	0		3.22	1.33	-20.05	-14.78	-5.17	0
131.4	-5.86	0.44	-21.36	-11.66	-0.62	0		5.63	2.43	-12.56	-8.91	-0.53	0		4.41	0.95	3.45	-0.07	2.51	0		2.26	2.92	-19.1	-15.26	-8.8	0
132.3	-3.5	2.54	-18.37	-8.45	1.13	0		5.87	5.92	-12.23	-7.1	2.14	0		1.31	1.15	2.37	-0.35	4.85	0		2.39	2.72	-18.36	-14.95	-3.84	0
133.2	-3.5	2.5	-19.48	-8.69	2.37	0		5.98	4.81	-14.09	-5.37	1.52	0		4.68	4.89	3.9	2.91	6.28	0		2.8	4.11	-20.92	-15.17	-8.49	0
134.1	-3.4	2.48	-19.11	-6.75	0.57	0		3.35	3.49	-12.83	-5.05	1.65	0		1.67	1.83	3.32	1.96	5.99	0		1.43	2.13	-18.56	-16.8	-8.61	0
135	-5.45	2.2	-20	-10.68	2.43	0		3.59	2.85	-10.39	-9.48	1.95	0		1.69	2.17	5.45	1.51	5.17	0		2.3	2.95	-20.17	-14.64	-5.52	0
135.9	-4.51	0.72	-17.59	-8.36	3.52	0		2.26	3.76	-12.64	-7.52	0.25	0		2.26	4.32	4.07	-0.48	3.74	0		1.12	0.75	-22.28	-16.72	-7.42	0
136.8	-2.83	4.35	-13.54	-6.46	4.74	0		3.1	0.83	-11.75	-9.35	-1.31	0		3.15	1.24	4.17	-0.12	1.96	0		1.6	1.41	-18.94	-20.11	-8.99	0
137.7	-5.76	2.45	-17.24	-7.66	3.36	0		0.59	4.44	-13.31	-11.93	-0.06	0		-0.37	1.65	2.31	-3.52	4.2	0		-2.46	-3.81	-24.16	-20.88	-10.07	0
138.6	-4.05	4.81	-18.61	-10.82	3.15	0		1.23	4.37	-12.81	-10.62	0.11	0		3.71	1.76	6.05	-0.03	4.59	0		3.06	1.38	-18.07	-15.6	-8.02	0
139.5	-3.05	1.68	-17.46	-8.91	2.25	0		2.13	3.87	-12.04	-7.85	0.87	0		0.21	-0.73	2.44	-2.38	2.09	0		2.92	-0.42	-21.65	-16.97	-10.36	0
140.4	-5.64	2.62	-18.21	-11.15	1.33	0		4.24	6.13	-10.71	-5.07	3.54	0		2.73	5.41	5.13	2.48	8.18	0		4.07	5.16	-18.58	-13.91	-6.6	0
141.3	3.48	7.38	-15.83	-3.03	8.15	0		8.32	7.46	-8.51	-4.59	3.91	0		2.48	2.57	5.38	-1.61	6.24	0		1.14	3.79	-19.62	-18.2	-7.35	0
142.2	-3.14	1.58	-17.13	-9.53	1.66	0		5.16	3.59	-11.93	-7.1	0.82	0		1.26	3.36	0.32	1.05	4.67	0		1.4	1.35	-20.19	-17.13	-8.55	0
143.1	-3.93	2.87	-15.78	-7.73	4.46	0		2.53	0.56	-12.76	-5.96	-0.66	0		1.18	-1.79	5.4	-1.16	1.98	0		2.54	3.94	-19.53	-16.36	-6.46	0
144	1.14	4.56	-15.45	-6.59	3.93	0		3.39	4.62	-13.29	-7.64	1.89	0		0.96	3.16	6.34	-0.71	4.73	0		0.69	0.66	-17.55	-18.22	-8.78	0
144.9	-6.09	2.78	-17.39	-11.94	1.32	0		2.46	2.84	-10.66	-9.08	-0.17	0		2.97	2.92	6.5	0.49	4.2	0		3.18	2.33	-16.25	-16.33	-9.62	0
145.8	-4.16	2.53	-17.3	-7.61	2.62	0		3.52	8.08	-8.17	-6.15	2.57	0		1.93	5.12	6.53	-0.99	3.2	0		1.25	4.19	-19.04	-16.83	-9.36	0
146.7	-4.2	5.77	-16.54	-8.19	3.78	0		4.1	8.47	-8.09	-5.71	0.96	0		3.36	4.74	5.42	1.18	4.41	0		4.45	3.62	-19.81	-15.86	-8.64	0
147.6	-4.69	2.2	-13.08	-12.31	3.28	0		3.27	6.57	-9.01	-8.89	3.39	0		0.96	3.05	5.25	-0.92	5.78	0		1.04	2.22	-21.1	-17.79	-10.5	0
148.5	-2.69	2.7	-17.5	-7.95	2.89	0		5.29	6.64	-11.47	-5.78	1.08	0		0.07	0.45	2.3	-0.15	5.33	0		-0.49	-1.67	-20.15	-18.59	-9.05	0
149.4	-4.17	2.41	-18.83	-9.92	-0.33	0		1.38	4.58	-12.56	-7.56	1.96	0		2.75	5.08	5.52	0.3	6.43	0		4.19	4.05	-16.4	-16.06	-4.49	0
150.3	-5	2.55	-16.01	-10.88	3.2	0		4.91	5.4	-8.45	-7.5	0.95	0		0	3.16	6.94	0.21	7.02	0		-2.61	0.26	-19.77	-16.41	-6.92	0
151.2	-7.75	3.83	-15	-8.16	1.93	0		1.72	3.65	-12.68	-8.09	-2.78	0		1.88	4.21	4.25	-1.83	4.88	0		2.7	3.8	-16.81	-16.13	-6.97	0
152.1	-5.47	4.19	-17.83	-11.3	4.01	0		3.76	6.44	-10.47	-8.14	1.98	0		4.21	1.91	5.98	0.02	5.86	0		4.59	2.53	-17.08	-17.02	-8.14	0
153	-3.49	3.21	-16.51	-8.34	3.2	0		7.27	6.66	-8.9	-5.13	3.76	0		2.79	1.39	6.43	-0.54	3.38	0		2.12	1.95	-17.54	-18.11	-10.95	0
153.9	-2.12	5.85	-14.71	-5.23	8.29	0		5.56	6.51	-13.09	-5.91	4.29	0		1.18	3.78	3.24	-1.04	4.56	0		-3.26	0.3	-20.25	-18.53	-9.69	0
154.8	-4.96	2.54	-18.92	-11.14	4.32	0		5.39	5.25	-12	-9.09	3.11	0		3.45	3.96	4.73	-0.86	1.83	0		1.93	4.38	-14.55	-16.74	-5.81	0
155.7	-1.93	3.76	-17.05	-11.42	5.79	0		5.8	3.14	-10.21	-8.51	0.78	0		3.38	0.63	3.64	-0.34	2.18	0		0.82	0.35	-20.15	-18.4	-10	0
156.6	-3.68	1.79	-18.65	-11.33	1.77	0		3.01	4.09	-12.08	-8.42	0.17	0		1.87	4.34	4.21	0.14	7.18	0		3.24	4.95	-17.12	-17.49	-3.98	0
157.5	-2.49	4.01	-14.67	-11.53	6.55	0		4.08	8.49	-6.12	-5.8	4.71	0		0.48	4.18	6.02	-1.73	4.38	0		2.62	3.94	-15.13	-18.01	-6.89	0
158.4	-2.81	2.43	-18.16	-10.12	3.01	0		5.29	2.95	-8.01	-8.93	0.56	0		3.77	1.77	5.94	-0.48	3.23	0		-2.17	-0.22	-22.2	-20.78	-13.24	0
159.3	-2.57	4.85	-16.56	-8.99	1.68	0		4.79	7.95	-8.45	-4.97	2.3	0		0.39	2.94	3.87	-0.98	5.39	0		1.62	2.51	-19.72	-18.62	-5.32	0
160.2	-3.67	3.9	-16.06	-11.02	1.22	0		1.7	5.43	-11.56	-6.54	2.02	0		-1.78	1.72	3.99	-4.21	3.52	0		2.7	4.22	-14.35	-17.75	-6.6	0
161.1	-2	4.18	-12.26	-11	4.94	0		3.6	5.56	-9.93	-6.7	1.48	0		2.36	-0.17	5.09	-2.16	3.12	0		1.44	-0.46	-18.2	-22.54	-10.42	0
162	-3.95	6.69	-12.13	-6.6	1.17	0		2.23	6.24	-9.9	-5.96	-0.36	0		0.04	-0.65	3.01	-0.13	2.55	0		3.03	1.49	-15.46	-16.29	-6.72	0
162.9	-5.94	3.43	-17.88	-11.01	2.86	0		7.58	3.74	-9.54	-6.17	3.33	0		3.06	0.27	4.41	-1.48	5.04	0		2.04	1.53	-17.29	-16.51	-5.86	0
163.8	-6.81	2.19	-17.3	-12.08	0.2	0		1.54	6.8	-10.6	-8.7	-0.38	0		2.78	4.62	8.06	0.66	5.7	0		0.33	2.91	-16.71	-17.52	-8.76	0
164.7	-2.32	6.08	-16.01	-9.11	3.69	0		5.42	6.52	-9.5	-6.87	0.41	0		5.01	5.04	7.77	0.13	7.33	0		3.9	5.14	-16.12	-17.74	-6.55	0
165.6	-5.99	1.18	-15.92	-8	2.55	0		3.35	5.08	-6.9	-7.63	1.66	0		3.75	4.41	6.98	0.64	6.92	0		3.05	3.34	-15.76	-16.59	-3.66	0
166.5	-3.36	6.04	-12.64	-5.47	7.2	0		4.22	7.62	-6.75	-6.17	2.77	0		1.9	3.72	5.55	-1.41	5.73	0		-2.06	1.16	-21.15	-19.54	-7.33	0
167.4	-5.55	2.56	-15.39	-9.64	0.21	0		3.24	5.58	-12.09	-7.99	-2.06	0		0.79	1.76	5.1	-5.63	1.89	0		0.49	1.81	-18.76	-22.97	-8	0
168.3	-3.81	3.01	-16.81	-9.27	3.75	0		2.89	0.5	-11.47	-11.26	-1.93	0		3.05	1.86	5.49	-0.42	4.93	0		4.94	3.97	-16.2	-17.14	-6.66	0
169.2	-3.98	5.31	-12.42	-9.5	3.32	0		2.32	4.02	-9.47	-8.94	1.64	0		0.78	2.49	3.14	-0.8	6.57	0		2.12	3.79	-18.96	-17.53	-8.14	0
170.1	-4.15	2.08	-16.65	-10.18	2.64	0		4.84	7.5	-7.11	-6.38	3.74	0		1.16	2.44	5.21	-1.71	5.84	0		2.55	2.12	-15.87	-18.85	-7.89	0
171	-3.22	6.62	-15.11	-8.52	3.6	0		4.31	6.72	-7.94	-9.66	0.77	0		1.63	0.65	5.41	-2.6	4.42	0		0.34	1.12	-17.76	-19.79	-6.86	0
171.9	-5.8	2.88	-14.97	-8.48	3.97	0		4.77	7.94	-8.16	-5.34	3.56	0		-1.15	2.63	5.95	-3.78	2.57	0		-3.07	2.23	-16.96	-20.14	-9.74	0
172.8	-4.66	4.36	-16.17	-9.67	2.43	0		6.33	8.52	-8.39	-6.88	0.3	0		1.73	2.95	6.5	-1.96	5.69	0		0.54	2.63	-18.27	-18.94	-4.73	0
173.7	-7.65	2.53	-18.31	-10.95	-0.43	0		0.26	5.01	-11.85	-8.69	-0.55	0		2.48	2.87	5.68	-2.2	4.92	0		1.98	0.74	-18.45	-19.81	-7.41	0
174.6	-3.49	4.78	-13.16	-10.01	3.71	0		4.45	7.29	-6.31	-6.37	2.66	0		-1.42	0.88	3.5	-1.78	2.7	0		-1.69	2.54	-17.22	-19.38	-9.66	0
175.5	-4.75	1.18	-14.82	-9.91	1.21	0		4.94	5.55	-7.29	-7.65	3.95	0		2.18	1.97	4.35	-1.76	4.93	0		0.94	3.23	-18.55	-20	-6.67	0
