# Supplementary material for: Simvastatin Sodium Salt and Fluvastatin Interact with Human Gap Junction Gamma-3 Protein
Source: PLoS One. 2016 Feb 10;11(2):e0148266. doi: 10.1371/journal.pone.0148266 (PMC4749215; doi:10.1371/journal.pone.0148266)
Supplement: S9 Dataset — (ZIP) [file pone.0148266.s010.zip › S9_Dataset/simvastatin_salt_2.xlsx]

## Sheet: simvastatin
L1A1()_X	L1A1()_Y	L1A2()_X	L1A2()_Y	L1A3()_X	L1A3()_Y	L1A4()_X	L1A4()_Y	L1A5()_X	L1A5()_Y	L1A6()_X	L1A6()_Y	L2A1()_X	L2A1()_Y	L2A2()_X	L2A2()_Y	L2A3()_X	L2A3()_Y	L2A4()_X	L2A4()_Y	L2A5()_X	L2A5()_Y	L2A6()_X	L2A6()_Y	L3A1()_X	L3A1()_Y	L3A2()_X	L3A2()_Y	L3A3()_X	L3A3()_Y	L3A4()_X	L3A4()_Y	L3A5()_X	L3A5()_Y	L3A6()_X	L3A6()_Y	L4A1()_X	L4A1()_Y	L4A2()_X	L4A2()_Y	L4A3()_X	L4A3()_Y	L4A4()_X	L4A4()_Y	L4A5()_X	L4A5()_Y	L4A6()_X	L4A6()_Y	L5A1()_X	L5A1()_Y
-243.9	-4.49	-243.9	-10.11	-243.9	-13.03	-243.9	-12.35	-243.9	-10.43	-243.9	-6.98	-243.9	2.62	-243.9	-5.66	-243.9	-7.44	-243.9	-3.86	-243.9	-1.37	-243.9	-6.41	-243.9	5.89	-243.9	3.32	-243.9	0.98	-243.9	7.33	-243.9	3.71	-243.9	1.83	-243.9	-2.45	-243.9	-6.7	-243.9	-11.71	-243.9	-5.48	-243.9	-6.8	-243.9	-7.62	-243.9	-1.94
-243	-5.27	-243	-11.44	-243	-11.24	-243	-11.87	-243	-8.98	-243	-11.26	-243	1.98	-243	-5.17	-243	-5.92	-243	-1.82	-243	-1.91	-243	-6.28	-243	5.8	-243	6.29	-243	0.33	-243	7.53	-243	4.92	-243	4.02	-243	-2.29	-243	-6.25	-243	-9.68	-243	-4.06	-243	-7.48	-243	-7.47	-243	-1.48
-242.1	-7.71	-242.1	-8.68	-242.1	-11.98	-242.1	-12.7	-242.1	-9.7	-242.1	-9.1	-242.1	0.92	-242.1	-3.11	-242.1	-7.63	-242.1	-4.09	-242.1	-3.09	-242.1	-4.53	-242.1	4.12	-242.1	6.1	-242.1	0.23	-242.1	9.41	-242.1	3.65	-242.1	4.14	-242.1	-0.9	-242.1	-9.43	-242.1	-9.74	-242.1	-2.95	-242.1	-7.62	-242.1	-8.2	-242.1	-0.46
-241.2	-4.68	-241.2	-12.09	-241.2	-12.98	-241.2	-12.74	-241.2	-10.2	-241.2	-9.54	-241.2	-0.25	-241.2	-6.53	-241.2	-8.97	-241.2	-2.81	-241.2	-3.79	-241.2	-3.25	-241.2	4.25	-241.2	3.66	-241.2	-1.24	-241.2	5.1	-241.2	3.32	-241.2	5.46	-241.2	-0.69	-241.2	-5.42	-241.2	-10.76	-241.2	-6.66	-241.2	-7.1	-241.2	-7.47	-241.2	1.44
-240.3	-4.24	-240.3	-10.41	-240.3	-12.81	-240.3	-12.7	-240.3	-11.15	-240.3	-9.68	-240.3	1.54	-240.3	-6.16	-240.3	-7.18	-240.3	-3.66	-240.3	-1.63	-240.3	-4.15	-240.3	6.97	-240.3	4.94	-240.3	-2.33	-240.3	8.24	-240.3	4.4	-240.3	1.17	-240.3	5.46	-240.3	0.84	-240.3	-5.27	-240.3	3.11	-240.3	-8.98	-240.3	-10.83	-240.3	4.33
-239.4	-6.33	-239.4	-10.69	-239.4	-12.04	-239.4	-13.06	-239.4	-10.14	-239.4	-12.75	-239.4	-1.68	-239.4	-5.47	-239.4	-8.51	-239.4	-3.48	-239.4	-4.36	-239.4	-4.91	-239.4	4.94	-239.4	4.14	-239.4	0.82	-239.4	7.08	-239.4	1.24	-239.4	3.34	-239.4	-2.92	-239.4	-9.49	-239.4	-12.63	-239.4	-6.56	-239.4	-7.18	-239.4	-5.81	-239.4	-0.84
-238.5	-5.79	-238.5	-11	-238.5	-14.63	-238.5	-12.22	-238.5	-10.35	-238.5	-8.68	-238.5	-0.85	-238.5	-4.52	-238.5	-9.68	-238.5	-2.86	-238.5	-1.66	-238.5	-3.21	-238.5	5.66	-238.5	3.78	-238.5	-2.91	-238.5	8.29	-238.5	3.85	-238.5	5.07	-238.5	-6.07	-238.5	-15.43	-238.5	-19.3	-238.5	-13.55	-238.5	-8.85	-238.5	-8.78	-238.5	-7.71
-237.6	-4.48	-237.6	-10.91	-237.6	-12.09	-237.6	-11.36	-237.6	-9.12	-237.6	-12.26	-237.6	2.43	-237.6	-6.67	-237.6	-7.91	-237.6	-3.48	-237.6	-3.38	-237.6	-7.14	-237.6	5.62	-237.6	4.87	-237.6	-1.53	-237.6	5.89	-237.6	3.65	-237.6	4.36	-237.6	-0.02	-237.6	-10.46	-237.6	-12.13	-237.6	-5.74	-237.6	-7.63	-237.6	-9.08	-237.6	-0.94
-236.7	-3.62	-236.7	-10.57	-236.7	-13.61	-236.7	-11.37	-236.7	-10.45	-236.7	-10.12	-236.7	0.96	-236.7	-5.73	-236.7	-9.27	-236.7	-3.76	-236.7	-4.25	-236.7	-3.9	-236.7	3.76	-236.7	4.06	-236.7	-2.71	-236.7	8.77	-236.7	1.75	-236.7	4.82	-236.7	-2.78	-236.7	-8.06	-236.7	-13.85	-236.7	-3.01	-236.7	-7.28	-236.7	-8.4	-236.7	1.26
-235.8	-7.52	-235.8	-10.34	-235.8	-13.87	-235.8	-12.78	-235.8	-10.28	-235.8	-12.87	-235.8	1	-235.8	-3.53	-235.8	-8.58	-235.8	-4.94	-235.8	-2.85	-235.8	-4.99	-235.8	4.06	-235.8	5.94	-235.8	-1.54	-235.8	5.84	-235.8	2.84	-235.8	4.31	-235.8	-1.25	-235.8	-7.86	-235.8	-11.38	-235.8	-6.29	-235.8	-8	-235.8	-10.24	-235.8	-0.36
-234.9	-6.34	-234.9	-10.68	-234.9	-15.85	-234.9	-10.93	-234.9	-8.71	-234.9	-9.4	-234.9	2.65	-234.9	-5.86	-234.9	-9.99	-234.9	-3.28	-234.9	-0.17	-234.9	-4.42	-234.9	4.28	-234.9	5.87	-234.9	-1.94	-234.9	6.13	-234.9	3.57	-234.9	2.64	-234.9	-3.34	-234.9	-6.42	-234.9	-14.81	-234.9	-3.62	-234.9	-10.34	-234.9	-8.02	-234.9	0.52
-234	-6.03	-234	-12.55	-234	-11.36	-234	-9.51	-234	-11.47	-234	-12.01	-234	1.04	-234	-4.83	-234	-9.26	-234	-6.56	-234	-2.8	-234	-6.65	-234	4.34	-234	4.5	-234	-1.2	-234	6.7	-234	3.11	-234	3.29	-234	-2.54	-234	-7.51	-234	-11.25	-234	-3.03	-234	-7.78	-234	-7.49	-234	-0.7
-233.1	-3.87	-233.1	-10.37	-233.1	-12.07	-233.1	-10.12	-233.1	-8.96	-233.1	-7.51	-233.1	2.3	-233.1	-7.07	-233.1	-9.23	-233.1	-2.79	-233.1	-2.05	-233.1	-3.85	-233.1	3.86	-233.1	4.65	-233.1	-2.15	-233.1	7.29	-233.1	3.3	-233.1	5.21	-233.1	-1.68	-233.1	-6.5	-233.1	-11.73	-233.1	-4.85	-233.1	-8.52	-233.1	-5.91	-233.1	0.34
-232.2	-5.63	-232.2	-12.07	-232.2	-12.17	-232.2	-12.91	-232.2	-12.26	-232.2	-9.75	-232.2	1.51	-232.2	-8.05	-232.2	-8.21	-232.2	-3.6	-232.2	-3.39	-232.2	-0.9	-232.2	6.35	-232.2	4.55	-232.2	-0.6	-232.2	7.32	-232.2	5.34	-232.2	6.1	-232.2	-3.2	-232.2	-6.49	-232.2	-10.05	-232.2	-5.47	-232.2	-6.02	-232.2	-7.95	-232.2	-3.04
-231.3	-5.56	-231.3	-9.89	-231.3	-9.62	-231.3	-9.67	-231.3	-10.49	-231.3	-10.01	-231.3	1.36	-231.3	-6.28	-231.3	-7.81	-231.3	-1.54	-231.3	-2.81	-231.3	-5.41	-231.3	3.44	-231.3	4.33	-231.3	-1.54	-231.3	6.82	-231.3	5.22	-231.3	2.86	-231.3	-3.2	-231.3	-5.78	-231.3	-11.5	-231.3	-4.42	-231.3	-7.33	-231.3	-9.3	-231.3	-1.68
-230.4	-5.16	-230.4	-10.96	-230.4	-10.05	-230.4	-11.22	-230.4	-10.15	-230.4	-10.71	-230.4	1.53	-230.4	-6.18	-230.4	-7.57	-230.4	-2.97	-230.4	-2.89	-230.4	-5.39	-230.4	3.13	-230.4	5.23	-230.4	0.13	-230.4	8.87	-230.4	1.63	-230.4	0.92	-230.4	-1.85	-230.4	-8.8	-230.4	-9.95	-230.4	-4.05	-230.4	-7.97	-230.4	-8.97	-230.4	1.79
-229.5	-5.37	-229.5	-11.55	-229.5	-11.27	-229.5	-11.66	-229.5	-8.42	-229.5	-9.64	-229.5	1.06	-229.5	-5.21	-229.5	-8.97	-229.5	-2.3	-229.5	-2.87	-229.5	-3.17	-229.5	4.72	-229.5	5.13	-229.5	-0.76	-229.5	6.13	-229.5	1.81	-229.5	5.89	-229.5	-0.8	-229.5	-6.85	-229.5	-11.85	-229.5	-3.14	-229.5	-9.24	-229.5	-6.91	-229.5	0.46
-228.6	-4.75	-228.6	-8.68	-228.6	-10.01	-228.6	-12.86	-228.6	-11.4	-228.6	-7.47	-228.6	0.05	-228.6	-6.36	-228.6	-9.07	-228.6	-4.74	-228.6	-7.47	-228.6	-0.83	-228.6	6.17	-228.6	6.46	-228.6	1.31	-228.6	6.81	-228.6	1.43	-228.6	5.44	-228.6	-1.76	-228.6	-6.01	-228.6	-9.98	-228.6	-2.91	-228.6	-8.06	-228.6	-5.34	-228.6	-1.06
-227.7	-4.06	-227.7	-9.91	-227.7	-12.61	-227.7	-11.41	-227.7	-8.19	-227.7	-10.06	-227.7	1.03	-227.7	-6.42	-227.7	-8.84	-227.7	-3.4	-227.7	-6.32	-227.7	-5.13	-227.7	4.2	-227.7	5.7	-227.7	-1.49	-227.7	7.25	-227.7	1.95	-227.7	4.28	-227.7	-2.31	-227.7	-5.26	-227.7	-10.16	-227.7	-4.37	-227.7	-7.14	-227.7	-9.05	-227.7	-1.19
-226.8	-5.71	-226.8	-8.58	-226.8	-13.76	-226.8	-9.97	-226.8	-9.79	-226.8	-8.59	-226.8	2.39	-226.8	-4.53	-226.8	-10.15	-226.8	-4.06	-226.8	-5.55	-226.8	-5.36	-226.8	5.47	-226.8	4.34	-226.8	-0.64	-226.8	5.51	-226.8	4.2	-226.8	4.44	-226.8	-1.91	-226.8	-7.36	-226.8	-10.7	-226.8	-5.42	-226.8	-6	-226.8	-7.7	-226.8	-0.04
-225.9	-2.31	-225.9	-9.62	-225.9	-11.04	-225.9	-12.22	-225.9	-9.39	-225.9	-9.21	-225.9	2.18	-225.9	-4.97	-225.9	-8.44	-225.9	-2.67	-225.9	-5.12	-225.9	-3.09	-225.9	3.61	-225.9	5.95	-225.9	0.13	-225.9	8.47	-225.9	1.7	-225.9	4.4	-225.9	-3.11	-225.9	-7.63	-225.9	-12.44	-225.9	-1.19	-225.9	-6.9	-225.9	-9.23	-225.9	-1.66
-225	-2.63	-225	-12.13	-225	-10.85	-225	-10.49	-225	-10.84	-225	-7.59	-225	3.57	-225	-5.52	-225	-6.54	-225	-3.25	-225	-3.08	-225	-1.58	-225	7.49	-225	6.02	-225	-2.43	-225	8.65	-225	2.51	-225	6.03	-225	-1.9	-225	-8.15	-225	-12.38	-225	-3.76	-225	-8.9	-225	-7.93	-225	0.97
-224.1	-3.52	-224.1	-9.92	-224.1	-12.4	-224.1	-11.78	-224.1	-11.01	-224.1	-8.7	-224.1	1.4	-224.1	-5.86	-224.1	-9.63	-224.1	-2.34	-224.1	-2.39	-224.1	-2.48	-224.1	6.23	-224.1	4.62	-224.1	-2.45	-224.1	8.18	-224.1	3.43	-224.1	3.52	-224.1	0.05	-224.1	-7.48	-224.1	-11.19	-224.1	-4.27	-224.1	-9.18	-224.1	-8.19	-224.1	0.35
-223.2	-5.72	-223.2	-10.41	-223.2	-10.2	-223.2	-11.05	-223.2	-8.72	-223.2	-8.83	-223.2	3.94	-223.2	-4.06	-223.2	-5.81	-223.2	-3.99	-223.2	-4.91	-223.2	-4.22	-223.2	6.51	-223.2	4.97	-223.2	0.22	-223.2	8.31	-223.2	0.15	-223.2	4	-223.2	-1.17	-223.2	-9.49	-223.2	-9.24	-223.2	-0.75	-223.2	-6.76	-223.2	-7.4	-223.2	-0.98
-222.3	-2.96	-222.3	-12.48	-222.3	-9.3	-222.3	-11.41	-222.3	-10.23	-222.3	-9.62	-222.3	3.21	-222.3	-8.49	-222.3	-6.23	-222.3	-2.56	-222.3	-3.39	-222.3	-2.51	-222.3	4.91	-222.3	2.14	-222.3	-1.2	-222.3	10.09	-222.3	4.71	-222.3	3.96	-222.3	-2.27	-222.3	-8	-222.3	-10.28	-222.3	-3.07	-222.3	-7.88	-222.3	-6.28	-222.3	-3.98
-221.4	-6.32	-221.4	-11.87	-221.4	-10.24	-221.4	-8.5	-221.4	-8.2	-221.4	-8.16	-221.4	2.18	-221.4	-5.27	-221.4	-8.76	-221.4	-0.69	-221.4	-2	-221.4	-2.54	-221.4	3.75	-221.4	6.77	-221.4	0.26	-221.4	5.91	-221.4	2.98	-221.4	5.83	-221.4	-1.19	-221.4	-4.91	-221.4	-9.18	-221.4	-6.12	-221.4	-5.84	-221.4	-6.65	-221.4	-0.46
-220.5	-3.21	-220.5	-9.07	-220.5	-11.23	-220.5	-8.24	-220.5	-10.26	-220.5	-10.61	-220.5	2.06	-220.5	-5.48	-220.5	-9.6	-220.5	-1.98	-220.5	-4.88	-220.5	-5.14	-220.5	4.72	-220.5	3.87	-220.5	-3.49	-220.5	6.94	-220.5	-0.76	-220.5	1.39	-220.5	-0.49	-220.5	-6.54	-220.5	-11.55	-220.5	-4.86	-220.5	-8.47	-220.5	-7.91	-220.5	-0.25
-219.6	-4.78	-219.6	-9.11	-219.6	-11.61	-219.6	-10.34	-219.6	-11.43	-219.6	-9.91	-219.6	3.25	-219.6	-6.73	-219.6	-7.68	-219.6	-3.14	-219.6	-5.09	-219.6	-4.74	-219.6	6.11	-219.6	4.01	-219.6	-4.15	-219.6	5.65	-219.6	2.46	-219.6	2.94	-219.6	0.18	-219.6	-8.49	-219.6	-12.22	-219.6	-5.44	-219.6	-8.07	-219.6	-9.15	-219.6	-1.5
-218.7	-2.32	-218.7	-10.92	-218.7	-13.51	-218.7	-8.61	-218.7	-10.2	-218.7	-10.15	-218.7	3.79	-218.7	-5.84	-218.7	-7.75	-218.7	-1.55	-218.7	-3.77	-218.7	-2.93	-218.7	5.64	-218.7	3.78	-218.7	-0.15	-218.7	8.56	-218.7	1.87	-218.7	4.3	-218.7	-2.5	-218.7	-5.69	-218.7	-8.82	-218.7	-5.51	-218.7	-6.24	-218.7	-6.98	-218.7	-0.61
-217.8	-2.89	-217.8	-11.29	-217.8	-10.98	-217.8	-10.91	-217.8	-8.68	-217.8	-10.09	-217.8	1.2	-217.8	-7.93	-217.8	-7.54	-217.8	-2.41	-217.8	-1.36	-217.8	-3.68	-217.8	3.67	-217.8	2.72	-217.8	0.51	-217.8	7.71	-217.8	3.34	-217.8	4.11	-217.8	-0.51	-217.8	-7.67	-217.8	-8.89	-217.8	-2.9	-217.8	-9.59	-217.8	-6.39	-217.8	0.18
-216.9	-6.26	-216.9	-13.4	-216.9	-10.67	-216.9	-5.62	-216.9	-9.13	-216.9	-9.09	-216.9	0.01	-216.9	-6.46	-216.9	-5.67	-216.9	-1.04	-216.9	-3.47	-216.9	-7.21	-216.9	3.29	-216.9	3.46	-216.9	-2.26	-216.9	8.28	-216.9	3.1	-216.9	1.27	-216.9	-2.61	-216.9	-7.12	-216.9	-11.69	-216.9	-3.56	-216.9	-6.73	-216.9	-7.64	-216.9	-0.86
-216	-5.2	-216	-10.29	-216	-10.34	-216	-11.25	-216	-8.73	-216	-7.33	-216	0.18	-216	-5.57	-216	-8.52	-216	-4.61	-216	-2.81	-216	-3.75	-216	4.39	-216	3.9	-216	-0.12	-216	2.77	-216	1.66	-216	3.74	-216	-1.89	-216	-9.51	-216	-8.97	-216	-6.54	-216	-4.92	-216	-7.09	-216	0.47
-215.1	-5.22	-215.1	-9.81	-215.1	-11.29	-215.1	-9.45	-215.1	-9.23	-215.1	-8.97	-215.1	0.63	-215.1	-4.75	-215.1	-6.86	-215.1	-4.07	-215.1	-0.49	-215.1	-4.54	-215.1	4.54	-215.1	5.11	-215.1	-1.02	-215.1	4.81	-215.1	4.1	-215.1	3.76	-215.1	-1.15	-215.1	-9.06	-215.1	-9.29	-215.1	-0.97	-215.1	-6.72	-215.1	-6.36	-215.1	0.88
-214.2	-4.02	-214.2	-9.66	-214.2	-6.88	-214.2	-12.81	-214.2	-6.78	-214.2	-7.93	-214.2	-0.29	-214.2	-7.09	-214.2	-4.03	-214.2	-2.56	-214.2	-0.02	-214.2	-2.73	-214.2	2.94	-214.2	4.5	-214.2	0.42	-214.2	7.89	-214.2	1.45	-214.2	3.15	-214.2	-0.75	-214.2	-8.12	-214.2	-7.88	-214.2	-3.94	-214.2	-6.11	-214.2	-6.75	-214.2	-1
-213.3	-3.6	-213.3	-11.15	-213.3	-8.08	-213.3	-10.19	-213.3	-8.56	-213.3	-9.8	-213.3	1.25	-213.3	-5.02	-213.3	-6.88	-213.3	-2.54	-213.3	-1.72	-213.3	-3.8	-213.3	2.31	-213.3	5.51	-213.3	-1.64	-213.3	4.9	-213.3	3.97	-213.3	1.82	-213.3	-3.48	-213.3	-5.52	-213.3	-10.05	-213.3	-3.31	-213.3	-7.22	-213.3	-7.67	-213.3	0.1
-212.4	-3.33	-212.4	-10.08	-212.4	-15.22	-212.4	-9.89	-212.4	-10.54	-212.4	-9.94	-212.4	-0.37	-212.4	-4.02	-212.4	-7.81	-212.4	-3.12	-212.4	-4.88	-212.4	-3.11	-212.4	3.37	-212.4	2.42	-212.4	-0.51	-212.4	4.92	-212.4	2.69	-212.4	4.63	-212.4	-2.11	-212.4	-9.75	-212.4	-11.48	-212.4	-7.39	-212.4	-7.29	-212.4	-6.88	-212.4	-0.73
-211.5	-5.74	-211.5	-7.27	-211.5	-11.8	-211.5	-11.39	-211.5	-9.04	-211.5	-10.09	-211.5	2.4	-211.5	-3.44	-211.5	-6.94	-211.5	-3.26	-211.5	-3.06	-211.5	-5.7	-211.5	4.75	-211.5	4.29	-211.5	0.08	-211.5	7.95	-211.5	2.36	-211.5	0.45	-211.5	-0.94	-211.5	-4.54	-211.5	-7.41	-211.5	-4.08	-211.5	-5.49	-211.5	-9.53	-211.5	-0.57
-210.6	-3.22	-210.6	-11.08	-210.6	-9.35	-210.6	-10.19	-210.6	-6.97	-210.6	-9.28	-210.6	1.9	-210.6	-6.15	-210.6	-5.68	-210.6	-2.4	-210.6	-2.41	-210.6	-3.43	-210.6	3.8	-210.6	4.17	-210.6	1.25	-210.6	7.79	-210.6	2.48	-210.6	2.07	-210.6	-2.93	-210.6	-6.66	-210.6	-8.07	-210.6	-2.71	-210.6	-9.18	-210.6	-8.15	-210.6	-1.85
-209.7	-4.44	-209.7	-11.84	-209.7	-12.58	-209.7	-8.93	-209.7	-7.53	-209.7	-7.91	-209.7	1.21	-209.7	-5.36	-209.7	-9.06	-209.7	-2.28	-209.7	-1.32	-209.7	-2.46	-209.7	4.15	-209.7	4.67	-209.7	1.11	-209.7	7.78	-209.7	2.36	-209.7	5.22	-209.7	-2.7	-209.7	-5.05	-209.7	-8.14	-209.7	-5.21	-209.7	-8.16	-209.7	-9.17	-209.7	0.82
-208.8	-3.63	-208.8	-10.05	-208.8	-11.14	-208.8	-11.99	-208.8	-8.76	-208.8	-8.6	-208.8	1.87	-208.8	-5.59	-208.8	-7.76	-208.8	-1.15	-208.8	-2.36	-208.8	-3.07	-208.8	5.54	-208.8	2.87	-208.8	-1.91	-208.8	5.83	-208.8	0.96	-208.8	5.38	-208.8	-2.07	-208.8	-8.13	-208.8	-9.96	-208.8	-6.77	-208.8	-5.64	-208.8	-8.38	-208.8	-2.2
-207.9	-6.07	-207.9	-7.98	-207.9	-8.5	-207.9	-10.47	-207.9	-6.57	-207.9	-5.15	-207.9	1.57	-207.9	-5.18	-207.9	-3.45	-207.9	-2.92	-207.9	-2.1	-207.9	-2	-207.9	4.64	-207.9	3.34	-207.9	-0.19	-207.9	5.87	-207.9	2.37	-207.9	3.31	-207.9	-4.72	-207.9	-7.03	-207.9	-9.33	-207.9	-4.44	-207.9	-5.88	-207.9	-6.72	-207.9	-0.57
-207	-3.29	-207	-9.41	-207	-13.18	-207	-7.05	-207	-9.35	-207	-4.94	-207	2.71	-207	-3.78	-207	-8.05	-207	0.11	-207	-2.18	-207	-1.69	-207	5.09	-207	4.45	-207	-1.68	-207	7.18	-207	0.63	-207	4.5	-207	-0.62	-207	-6.14	-207	-8.06	-207	-2.58	-207	-6.71	-207	-7.17	-207	-0.63
-206.1	-5.11	-206.1	-9.56	-206.1	-10.8	-206.1	-8.71	-206.1	-6.96	-206.1	-8.45	-206.1	1.65	-206.1	-5.27	-206.1	-8.12	-206.1	-0.12	-206.1	-2.59	-206.1	-2.92	-206.1	3.8	-206.1	4.15	-206.1	-0.62	-206.1	6.67	-206.1	2.5	-206.1	3	-206.1	-1.18	-206.1	-6.32	-206.1	-9.7	-206.1	-3.95	-206.1	-6.74	-206.1	-9.36	-206.1	-1.39
-205.2	-4.13	-205.2	-9.98	-205.2	-8.15	-205.2	-8.27	-205.2	-6.42	-205.2	-7.9	-205.2	2.25	-205.2	-5.17	-205.2	-6.64	-205.2	-1.56	-205.2	-0.04	-205.2	-1.58	-205.2	3.21	-205.2	1.48	-205.2	-0.2	-205.2	6.64	-205.2	2.81	-205.2	4.22	-205.2	-1.52	-205.2	-8.54	-205.2	-9.11	-205.2	-4.07	-205.2	-7.64	-205.2	-7.83	-205.2	0.09
-204.3	-5	-204.3	-9.33	-204.3	-11.7	-204.3	-7.2	-204.3	-12.26	-204.3	-8.93	-204.3	2.46	-204.3	-5.68	-204.3	-7.5	-204.3	-0.75	-204.3	-2.82	-204.3	-5.03	-204.3	7.79	-204.3	5.06	-204.3	-2.23	-204.3	5.69	-204.3	3.67	-204.3	4.85	-204.3	1.58	-204.3	-4.95	-204.3	-10.8	-204.3	-4.07	-204.3	-6.79	-204.3	-6.7	-204.3	-0.77
-203.4	-3.66	-203.4	-9.19	-203.4	-11.64	-203.4	-9.97	-203.4	-8.25	-203.4	-9.53	-203.4	1.94	-203.4	-7.04	-203.4	-6.45	-203.4	-0.52	-203.4	-1.29	-203.4	-1.78	-203.4	2.78	-203.4	5.95	-203.4	-0.06	-203.4	6.17	-203.4	2.13	-203.4	5.17	-203.4	-2.61	-203.4	-5.73	-203.4	-9.31	-203.4	-2.23	-203.4	-6.2	-203.4	-6.84	-203.4	-1.19
-202.5	-4.13	-202.5	-9.16	-202.5	-8.81	-202.5	-10.04	-202.5	-7.1	-202.5	-9.31	-202.5	0.96	-202.5	-5.47	-202.5	-6.53	-202.5	-4.23	-202.5	-5.1	-202.5	-4.18	-202.5	4.53	-202.5	2.81	-202.5	-1.68	-202.5	4.89	-202.5	2.06	-202.5	2.18	-202.5	-1.24	-202.5	-6.9	-202.5	-11.36	-202.5	-5.95	-202.5	-7.1	-202.5	-6.67	-202.5	0.71
-201.6	-3.19	-201.6	-8.42	-201.6	-8.39	-201.6	-8.76	-201.6	-5.44	-201.6	-9.69	-201.6	2.93	-201.6	-3.29	-201.6	-6.01	-201.6	-2.66	-201.6	-0.34	-201.6	-3.29	-201.6	6.72	-201.6	6.12	-201.6	-2.79	-201.6	9.02	-201.6	0.97	-201.6	6.06	-201.6	-0.98	-201.6	-7.87	-201.6	-10.62	-201.6	-2.6	-201.6	-7.41	-201.6	-4.9	-201.6	-2.7
-200.7	-2.98	-200.7	-11.25	-200.7	-7.37	-200.7	-10.06	-200.7	-7.96	-200.7	-8.26	-200.7	4.18	-200.7	-4.71	-200.7	-7.33	-200.7	-1.92	-200.7	-2.87	-200.7	-3.15	-200.7	5.42	-200.7	5.24	-200.7	-2.86	-200.7	7.23	-200.7	2.26	-200.7	6.94	-200.7	-2.94	-200.7	-5.3	-200.7	-10.79	-200.7	-3.88	-200.7	-4.06	-200.7	-5.21	-200.7	-0.62
-199.8	-5.25	-199.8	-9.12	-199.8	-10.56	-199.8	-12.66	-199.8	-7.41	-199.8	-9.32	-199.8	2.42	-199.8	-7.3	-199.8	-6.84	-199.8	-6.37	-199.8	-0.93	-199.8	-1.2	-199.8	5.32	-199.8	0.94	-199.8	-1.85	-199.8	7.97	-199.8	3.2	-199.8	7.22	-199.8	-2.57	-199.8	-6.34	-199.8	-9.14	-199.8	-1.14	-199.8	-6.85	-199.8	-5.45	-199.8	-0.64
-198.9	-4.69	-198.9	-9.69	-198.9	-13.12	-198.9	-9.98	-198.9	-9.89	-198.9	-6.99	-198.9	1.25	-198.9	-6.2	-198.9	-6.21	-198.9	-1.68	-198.9	-2.6	-198.9	-4.41	-198.9	2.76	-198.9	4.89	-198.9	0.35	-198.9	5.17	-198.9	2.87	-198.9	5.35	-198.9	-2.09	-198.9	-6.31	-198.9	-8.65	-198.9	-3.53	-198.9	-9.31	-198.9	-4.95	-198.9	-2.95
-198	-6.05	-198	-8.64	-198	-9.74	-198	-9.08	-198	-8.04	-198	-7.34	-198	1	-198	-6.03	-198	-6.88	-198	-5.04	-198	-4.68	-198	-2.87	-198	2.79	-198	2.79	-198	-0.46	-198	6.14	-198	2.34	-198	4.35	-198	-1.6	-198	-6.53	-198	-7.22	-198	-2.52	-198	-8.03	-198	-7.5	-198	-1.12
-197.1	-3.57	-197.1	-7.55	-197.1	-8.96	-197.1	-11.31	-197.1	-8.64	-197.1	-8.66	-197.1	-0.08	-197.1	-1.84	-197.1	-5.79	-197.1	-1.23	-197.1	-3.14	-197.1	-2.23	-197.1	4.27	-197.1	4.54	-197.1	-0.33	-197.1	8.43	-197.1	2.28	-197.1	1.96	-197.1	-0.94	-197.1	-7.53	-197.1	-7.34	-197.1	-0.99	-197.1	-7.57	-197.1	-7.39	-197.1	-1.24
-196.2	-4.29	-196.2	-9.26	-196.2	-8.96	-196.2	-8.26	-196.2	-6.02	-196.2	-10.5	-196.2	2.32	-196.2	-6.49	-196.2	-7.46	-196.2	-0.64	-196.2	-2.91	-196.2	-3.06	-196.2	3.77	-196.2	5.65	-196.2	-0.94	-196.2	6.87	-196.2	1.63	-196.2	3.29	-196.2	-1.91	-196.2	-5.27	-196.2	-9.43	-196.2	-6.41	-196.2	-7.17	-196.2	-7.53	-196.2	-0.61
-195.3	-2.17	-195.3	-7.06	-195.3	-7.15	-195.3	-9.89	-195.3	-8.6	-195.3	-6.86	-195.3	-0.19	-195.3	-5.24	-195.3	-5.24	-195.3	-2.94	-195.3	-1.79	-195.3	-3.95	-195.3	4.05	-195.3	3.51	-195.3	-1.2	-195.3	5.57	-195.3	1.81	-195.3	3.69	-195.3	0.41	-195.3	-7.03	-195.3	-8.21	-195.3	-2.9	-195.3	-6.87	-195.3	-5.11	-195.3	-0.53
-194.4	-4.87	-194.4	-9.84	-194.4	-7.56	-194.4	-8.61	-194.4	-7.64	-194.4	-6.87	-194.4	2.29	-194.4	-7.45	-194.4	-6.71	-194.4	-1.88	-194.4	-2.61	-194.4	-2.17	-194.4	4.11	-194.4	3.48	-194.4	-1.47	-194.4	8.02	-194.4	3.82	-194.4	2.06	-194.4	-2.77	-194.4	-4.27	-194.4	-5.8	-194.4	-4.22	-194.4	-5.28	-194.4	-8.06	-194.4	-1.44
-193.5	0.33	-193.5	-9.82	-193.5	-9.78	-193.5	-8.47	-193.5	-7.98	-193.5	-7.93	-193.5	4.15	-193.5	-2.91	-193.5	-6.26	-193.5	-4.17	-193.5	-3.19	-193.5	-4.55	-193.5	4.01	-193.5	4.79	-193.5	-2.52	-193.5	5.22	-193.5	4.81	-193.5	3.39	-193.5	-1.66	-193.5	-4.43	-193.5	-11.57	-193.5	-3.21	-193.5	-6.67	-193.5	-6.3	-193.5	-0.97
-192.6	-3.45	-192.6	-7.99	-192.6	-10.16	-192.6	-11.82	-192.6	-8.55	-192.6	-7.77	-192.6	3.18	-192.6	-5.49	-192.6	-7.93	-192.6	-2.44	-192.6	-2.11	-192.6	-2.3	-192.6	6.89	-192.6	4.06	-192.6	-1.43	-192.6	5.95	-192.6	3.35	-192.6	4.62	-192.6	-1.86	-192.6	-4.27	-192.6	-9.26	-192.6	-5.25	-192.6	-7.42	-192.6	-7.72	-192.6	-0.92
-191.7	-4.2	-191.7	-13.11	-191.7	-9.4	-191.7	-10.13	-191.7	-9	-191.7	-9.71	-191.7	1.68	-191.7	-5.2	-191.7	-6.62	-191.7	-2.4	-191.7	-3.75	-191.7	-5.12	-191.7	3.68	-191.7	6.34	-191.7	-0.05	-191.7	6.83	-191.7	2.24	-191.7	0.63	-191.7	-3.21	-191.7	-4.79	-191.7	-9.51	-191.7	-2.89	-191.7	-5.86	-191.7	-8.41	-191.7	-2.79
-190.8	-3.67	-190.8	-7.51	-190.8	-8.42	-190.8	-8.28	-190.8	-7.29	-190.8	-7.49	-190.8	4.01	-190.8	-4.61	-190.8	-5.12	-190.8	-2.2	-190.8	-1.95	-190.8	-3.28	-190.8	4.79	-190.8	4.9	-190.8	-1.71	-190.8	6.12	-190.8	0.45	-190.8	2.79	-190.8	-1.96	-190.8	-5.8	-190.8	-9.27	-190.8	-4.57	-190.8	-6.63	-190.8	-7.41	-190.8	-1.69
-189.9	-1.46	-189.9	-8.87	-189.9	-8.67	-189.9	-11.83	-189.9	-9.97	-189.9	-5.68	-189.9	0.06	-189.9	-4.31	-189.9	-5.7	-189.9	-3.81	-189.9	-2.75	-189.9	-2.4	-189.9	3.75	-189.9	5.55	-189.9	-2.53	-189.9	3.83	-189.9	1.03	-189.9	3.11	-189.9	-1.63	-189.9	-6.28	-189.9	-11.57	-189.9	-4.49	-189.9	-5.37	-189.9	-4.45	-189.9	-2.18
-189	-4.18	-189	-8.21	-189	-8.37	-189	-7.07	-189	-6.31	-189	-7.33	-189	-0.82	-189	-5.61	-189	-6.76	-189	-2.79	-189	-1.04	-189	-1.32	-189	2.68	-189	3.62	-189	1.58	-189	4.03	-189	5.32	-189	3.77	-189	-0.88	-189	-7.45	-189	-6.8	-189	-4.33	-189	-5.2	-189	-5.03	-189	-0.28
-188.1	-2.28	-188.1	-10.96	-188.1	-7.36	-188.1	-7.59	-188.1	-6.3	-188.1	-6.7	-188.1	0.85	-188.1	-6.72	-188.1	-7.66	-188.1	-1.73	-188.1	0.48	-188.1	-1.92	-188.1	1.46	-188.1	4.11	-188.1	-1.43	-188.1	4.36	-188.1	3.61	-188.1	5.1	-188.1	-2.27	-188.1	-5.28	-188.1	-9.83	-188.1	-3.12	-188.1	-5.81	-188.1	-5.19	-188.1	0.76
-187.2	-3.98	-187.2	-6.82	-187.2	-8.61	-187.2	-9.39	-187.2	-7.31	-187.2	-6.12	-187.2	0.53	-187.2	-3.76	-187.2	-4.26	-187.2	-1.34	-187.2	-2.43	-187.2	-2.06	-187.2	3.96	-187.2	4.16	-187.2	-0.5	-187.2	4.23	-187.2	1.66	-187.2	1.82	-187.2	-2.32	-187.2	-5.35	-187.2	-8.7	-187.2	-4.88	-187.2	-6.17	-187.2	-8.13	-187.2	0.43
-186.3	-4.46	-186.3	-7.88	-186.3	-9.94	-186.3	-7.86	-186.3	-8.01	-186.3	-5.85	-186.3	2.97	-186.3	-4.54	-186.3	-4.75	-186.3	-2.18	-186.3	-4.75	-186.3	-5.99	-186.3	5.87	-186.3	2.69	-186.3	-0.04	-186.3	6.95	-186.3	2.35	-186.3	1.51	-186.3	-2.21	-186.3	-6.41	-186.3	-9.07	-186.3	-2.9	-186.3	-5.75	-186.3	-4.95	-186.3	-1.99
-185.4	-3.52	-185.4	-10.19	-185.4	-7.97	-185.4	-8.41	-185.4	-8.23	-185.4	-4.94	-185.4	1.87	-185.4	-2.86	-185.4	-5.57	-185.4	0.16	-185.4	-0.98	-185.4	-3.55	-185.4	2.45	-185.4	3.95	-185.4	-1.82	-185.4	6.49	-185.4	4.53	-185.4	3.28	-185.4	-3.32	-185.4	-4.22	-185.4	-9.43	-185.4	-1.93	-185.4	-3.58	-185.4	-6.74	-185.4	-1.86
-184.5	-3.94	-184.5	-6.46	-184.5	-8.6	-184.5	-6.51	-184.5	-10.77	-184.5	-7.3	-184.5	1.22	-184.5	-3.02	-184.5	-4.8	-184.5	-1.77	-184.5	-2.4	-184.5	-3.45	-184.5	3.23	-184.5	4.07	-184.5	-1.61	-184.5	5.97	-184.5	2.65	-184.5	2.76	-184.5	-1.36	-184.5	-7.95	-184.5	-8.46	-184.5	-4.5	-184.5	-5.65	-184.5	-5.03	-184.5	-1.62
-183.6	-2.17	-183.6	-6.78	-183.6	-9.39	-183.6	-10.29	-183.6	-6.53	-183.6	-5.28	-183.6	1	-183.6	-4.99	-183.6	-7.61	-183.6	-1.32	-183.6	-3.31	-183.6	-2.33	-183.6	3.55	-183.6	3.11	-183.6	-1.56	-183.6	6.3	-183.6	1.92	-183.6	4.17	-183.6	1.48	-183.6	-7.91	-183.6	-7.1	-183.6	-2.57	-183.6	-4.8	-183.6	-5.66	-183.6	-0.36
-182.7	-2.92	-182.7	-9.76	-182.7	-9	-182.7	-6.14	-182.7	-7.19	-182.7	-7.14	-182.7	1.44	-182.7	-5.58	-182.7	-6.04	-182.7	-1.06	-182.7	-2.39	-182.7	-2.37	-182.7	2.49	-182.7	5.28	-182.7	1.5	-182.7	7.9	-182.7	4.25	-182.7	5.31	-182.7	-2.2	-182.7	-4.57	-182.7	-7.05	-182.7	-0.05	-182.7	-6.53	-182.7	-3.88	-182.7	-0.71
-181.8	-5.31	-181.8	-8.08	-181.8	-8.74	-181.8	-7.43	-181.8	-9.78	-181.8	-6.08	-181.8	-0.16	-181.8	-2.58	-181.8	-7.08	-181.8	-0.79	-181.8	-3.41	-181.8	-3.77	-181.8	3.63	-181.8	4.08	-181.8	-0.44	-181.8	8.07	-181.8	1.12	-181.8	3.43	-181.8	-2.52	-181.8	-6.17	-181.8	-7.87	-181.8	-1.93	-181.8	-6.5	-181.8	-6.88	-181.8	-0.64
-180.9	-3.29	-180.9	-6.49	-180.9	-11.17	-180.9	-11.56	-180.9	-5.96	-180.9	-8.73	-180.9	2.96	-180.9	-5.54	-180.9	-8.11	-180.9	-2.97	-180.9	-1.13	-180.9	-3.9	-180.9	3.27	-180.9	3.09	-180.9	-2.15	-180.9	4.79	-180.9	3.51	-180.9	4.29	-180.9	-2.31	-180.9	-5.6	-180.9	-9.44	-180.9	-4.49	-180.9	-5.4	-180.9	-6.88	-180.9	-1.81
-180	-4.41	-180	-8.73	-180	-8.3	-180	-8.28	-180	-4.66	-180	-5.04	-180	1.77	-180	-4.18	-180	-4.38	-180	-2.58	-180	-2.58	-180	-0.54	-180	5.55	-180	2.84	-180	-0.17	-180	5.19	-180	2.23	-180	4.17	-180	-0.28	-180	-6.94	-180	-10.29	-180	-2.85	-180	-5.25	-180	-9.23	-180	0.36
-179.1	-3.69	-179.1	-7.01	-179.1	-9.82	-179.1	-7.94	-179.1	-6.9	-179.1	-5.75	-179.1	2.2	-179.1	-4.94	-179.1	-6.25	-179.1	-1.74	-179.1	-1.74	-179.1	-1.94	-179.1	5.53	-179.1	1.87	-179.1	0.13	-179.1	7.27	-179.1	3.98	-179.1	2.89	-179.1	-1.8	-179.1	-4.5	-179.1	-7.63	-179.1	-4.37	-179.1	-5.13	-179.1	-5.27	-179.1	-0.54
-178.2	0.32	-178.2	-9.7	-178.2	-8.49	-178.2	-10.13	-178.2	-8.56	-178.2	-5.82	-178.2	2.65	-178.2	-5.72	-178.2	-5	-178.2	-2.36	-178.2	-2.37	-178.2	-2.13	-178.2	2.95	-178.2	1.56	-178.2	0.44	-178.2	5.12	-178.2	3.73	-178.2	3.91	-178.2	-2.59	-178.2	-6.22	-178.2	-6.84	-178.2	-0.55	-178.2	-5.95	-178.2	-4.94	-178.2	-0.43
-177.3	-3.67	-177.3	-6.97	-177.3	-10.58	-177.3	-9.38	-177.3	-7.67	-177.3	-8.29	-177.3	3.89	-177.3	-5.1	-177.3	-7.45	-177.3	-2.77	-177.3	-0.3	-177.3	-2.8	-177.3	3.97	-177.3	4.43	-177.3	-2.36	-177.3	4.48	-177.3	2.65	-177.3	5.52	-177.3	-3.17	-177.3	-7.05	-177.3	-8.17	-177.3	-6.14	-177.3	-5.86	-177.3	-6.17	-177.3	-1.95
-176.4	-2.02	-176.4	-7.18	-176.4	-7.17	-176.4	-9.3	-176.4	-7.73	-176.4	-8.76	-176.4	0.85	-176.4	-2.92	-176.4	-6.45	-176.4	-2.22	-176.4	-2.54	-176.4	-5.84	-176.4	2.83	-176.4	2.64	-176.4	-0.45	-176.4	5.34	-176.4	2.72	-176.4	3.99	-176.4	-1.72	-176.4	-5.12	-176.4	-6.59	-176.4	-6.11	-176.4	-4.78	-176.4	-5.82	-176.4	-1.83
-175.5	-4.06	-175.5	-8.83	-175.5	-7.67	-175.5	-9.77	-175.5	-6.53	-175.5	-3.73	-175.5	2.43	-175.5	-5.96	-175.5	-5.7	-175.5	0.25	-175.5	-2.32	-175.5	-2.81	-175.5	3.55	-175.5	1.36	-175.5	-1.26	-175.5	8.64	-175.5	1.41	-175.5	2.05	-175.5	-1.62	-175.5	-5.64	-175.5	-8.74	-175.5	-3.53	-175.5	-6.72	-175.5	-7.64	-175.5	-3.34
-174.6	-3.78	-174.6	-9.15	-174.6	-8.98	-174.6	-6.97	-174.6	-7.04	-174.6	-5.97	-174.6	0.36	-174.6	-4.31	-174.6	-5.05	-174.6	-1.46	-174.6	-2.61	-174.6	-3.64	-174.6	3.27	-174.6	5.43	-174.6	-0.14	-174.6	6.64	-174.6	4.5	-174.6	0.41	-174.6	-2.28	-174.6	-4.73	-174.6	-10.96	-174.6	-1.38	-174.6	-5.6	-174.6	-4.8	-174.6	-0.56
-173.7	-5.19	-173.7	-10.61	-173.7	-8.1	-173.7	-6.18	-173.7	-6.4	-173.7	-8.48	-173.7	1.51	-173.7	-2.28	-173.7	-8.61	-173.7	-0.92	-173.7	-0.95	-173.7	-4.4	-173.7	3.51	-173.7	7.24	-173.7	-4.2	-173.7	4.42	-173.7	3.64	-173.7	1.47	-173.7	-2.88	-173.7	-3.86	-173.7	-7.72	-173.7	-2.28	-173.7	-7.45	-173.7	-5.63	-173.7	-0.29
-172.8	-0.47	-172.8	-7.39	-172.8	-10.91	-172.8	-8.75	-172.8	-7.12	-172.8	-6.83	-172.8	3.01	-172.8	-7.06	-172.8	-7.53	-172.8	-3.16	-172.8	-1.33	-172.8	-1.89	-172.8	4.18	-172.8	1.33	-172.8	-2.39	-172.8	4.15	-172.8	0.6	-172.8	4.61	-172.8	0.04	-172.8	-5.86	-172.8	-9.84	-172.8	-4.67	-172.8	-6.01	-172.8	-7.1	-172.8	1.18
-171.9	-2.65	-171.9	-5.95	-171.9	-7.85	-171.9	-7.71	-171.9	-4.95	-171.9	-7.55	-171.9	1.84	-171.9	-1.57	-171.9	-6.07	-171.9	-3.21	-171.9	-3.83	-171.9	-1.41	-171.9	3.71	-171.9	5.29	-171.9	-3.19	-171.9	4.21	-171.9	0.92	-171.9	2.87	-171.9	-2.58	-171.9	-5.2	-171.9	-8.55	-171.9	-2.72	-171.9	-7.35	-171.9	-5.86	-171.9	-2.25
-171	-2.44	-171	-9.49	-171	-9.73	-171	-8.46	-171	-7.47	-171	-8.92	-171	1.18	-171	-4.46	-171	-5.77	-171	-3.59	-171	-3.91	-171	-2.87	-171	0.71	-171	4.38	-171	0.15	-171	6.72	-171	0.84	-171	4.33	-171	-2.83	-171	-6.48	-171	-6.54	-171	0.62	-171	-6.99	-171	-5.25	-171	-0.09
-170.1	-2.84	-170.1	-9.78	-170.1	-6.02	-170.1	-7.21	-170.1	-4.62	-170.1	-8.12	-170.1	1.21	-170.1	-3.22	-170.1	-4.57	-170.1	0	-170.1	-3.02	-170.1	-3.03	-170.1	4.52	-170.1	3.95	-170.1	-0.75	-170.1	8.43	-170.1	2.22	-170.1	3.22	-170.1	-4.21	-170.1	-8.51	-170.1	-7.12	-170.1	-4.1	-170.1	-7.75	-170.1	-8.4	-170.1	-2.49
-169.2	-3.76	-169.2	-5.72	-169.2	-7.22	-169.2	-9.06	-169.2	-5.17	-169.2	-7.45	-169.2	2.09	-169.2	-2.05	-169.2	-3.98	-169.2	-1.49	-169.2	-2.1	-169.2	-2.19	-169.2	4.5	-169.2	3.76	-169.2	-2.31	-169.2	6.09	-169.2	4.15	-169.2	4.27	-169.2	-1	-169.2	-4.6	-169.2	-13.66	-169.2	-3.5	-169.2	-4.45	-169.2	-5.87	-169.2	-2.14
-168.3	-3.4	-168.3	-9.26	-168.3	-9.33	-168.3	-4.67	-168.3	-6.73	-168.3	-5.5	-168.3	0.87	-168.3	-4.76	-168.3	-5.83	-168.3	1.81	-168.3	0.56	-168.3	-2.02	-168.3	3.63	-168.3	2.6	-168.3	-2.24	-168.3	5.56	-168.3	1.14	-168.3	2.91	-168.3	-2.33	-168.3	-5.33	-168.3	-6.05	-168.3	-4.03	-168.3	-6.61	-168.3	-6.62	-168.3	-2.02
-167.4	-3.55	-167.4	-7.05	-167.4	-7.53	-167.4	-8.57	-167.4	-6	-167.4	-9.42	-167.4	0.78	-167.4	-5.4	-167.4	-4.56	-167.4	-2.07	-167.4	-0.5	-167.4	-2.57	-167.4	3.25	-167.4	3.63	-167.4	-0.37	-167.4	5.71	-167.4	1.6	-167.4	3.51	-167.4	-1.9	-167.4	-8.13	-167.4	-6.14	-167.4	-3.53	-167.4	-6.14	-167.4	-3.84	-167.4	-1.01
-166.5	-3.66	-166.5	-8.21	-166.5	-7.93	-166.5	-8.31	-166.5	-6.48	-166.5	-5.6	-166.5	0.35	-166.5	-4.29	-166.5	-6.52	-166.5	-1.59	-166.5	-1.21	-166.5	-2.78	-166.5	1.07	-166.5	5.7	-166.5	-0.49	-166.5	5.37	-166.5	2.92	-166.5	3.19	-166.5	-3.05	-166.5	-4.7	-166.5	-6.53	-166.5	-1.57	-166.5	-3.43	-166.5	-5.69	-166.5	-0.67
-165.6	-4.81	-165.6	-6.44	-165.6	-4.64	-165.6	-7.35	-165.6	-6.88	-165.6	-5.89	-165.6	-1.7	-165.6	-4.35	-165.6	-4.4	-165.6	0.87	-165.6	-3.68	-165.6	-1.08	-165.6	2.56	-165.6	2.67	-165.6	0.93	-165.6	7.83	-165.6	-0.21	-165.6	3.47	-165.6	-3.12	-165.6	-3.66	-165.6	-6.85	-165.6	-1.62	-165.6	-6.57	-165.6	-5.64	-165.6	-1.82
-164.7	-4.95	-164.7	-5.3	-164.7	-9.03	-164.7	-8.81	-164.7	-4.84	-164.7	-3.42	-164.7	1.46	-164.7	-1.65	-164.7	-5.02	-164.7	-1.76	-164.7	-0.31	-164.7	-4.4	-164.7	4.34	-164.7	5.75	-164.7	-0.41	-164.7	3.41	-164.7	-0.34	-164.7	1.42	-164.7	-1.04	-164.7	-4.55	-164.7	-6.31	-164.7	-4.64	-164.7	-6.9	-164.7	-7.66	-164.7	0.28
-163.8	-2.5	-163.8	-6.89	-163.8	-5.78	-163.8	-6.58	-163.8	-6.11	-163.8	-6.12	-163.8	0.88	-163.8	-3	-163.8	-3.74	-163.8	-1.97	-163.8	-2.52	-163.8	-2.62	-163.8	3.62	-163.8	4.56	-163.8	-0.16	-163.8	2.96	-163.8	1.48	-163.8	0.73	-163.8	-2.64	-163.8	-4.56	-163.8	-6.38	-163.8	-4.08	-163.8	-4.77	-163.8	-5.59	-163.8	-1.35
-162.9	-2.17	-162.9	-6.91	-162.9	-8.32	-162.9	-7.04	-162.9	-6.27	-162.9	-6.93	-162.9	1.13	-162.9	-3.06	-162.9	-3.87	-162.9	-2.1	-162.9	-3.25	-162.9	-2.4	-162.9	4.14	-162.9	1.87	-162.9	1.01	-162.9	5.9	-162.9	2.38	-162.9	4.16	-162.9	0.25	-162.9	-7.11	-162.9	-6.13	-162.9	-3.21	-162.9	-4.59	-162.9	-5.68	-162.9	1.47
-162	-4.13	-162	-8.36	-162	-9.98	-162	-8.68	-162	-7.17	-162	-5.19	-162	0.73	-162	-4.95	-162	-5.1	-162	-3.46	-162	-2.97	-162	-2.43	-162	4.12	-162	4.33	-162	-0.62	-162	6.58	-162	0.08	-162	4.98	-162	-3.6	-162	-3.74	-162	-5.76	-162	-0.71	-162	-4.26	-162	-6.06	-162	-0.92
-161.1	-4.45	-161.1	-8.66	-161.1	-10.25	-161.1	-6.17	-161.1	-6.36	-161.1	-5.51	-161.1	2.32	-161.1	-3.66	-161.1	-5.08	-161.1	-2.33	-161.1	1.17	-161.1	-1.3	-161.1	4.76	-161.1	2.75	-161.1	-0.07	-161.1	7.07	-161.1	2.9	-161.1	3.15	-161.1	0.22	-161.1	-5.27	-161.1	-6.72	-161.1	-0.77	-161.1	-5.52	-161.1	-7.02	-161.1	-0.63
-160.2	-1.86	-160.2	-5.1	-160.2	-5.48	-160.2	-9.84	-160.2	-2.3	-160.2	-5.55	-160.2	0.42	-160.2	-1.37	-160.2	-3.42	-160.2	-5.82	-160.2	1.12	-160.2	-3.66	-160.2	1.5	-160.2	4.05	-160.2	-0.4	-160.2	3.66	-160.2	2.31	-160.2	1.2	-160.2	-3.46	-160.2	-3.89	-160.2	-8.6	-160.2	-3.34	-160.2	-6.13	-160.2	-3.06	-160.2	1.08
-159.3	-2.96	-159.3	-8.57	-159.3	-7.18	-159.3	-6.42	-159.3	-7.32	-159.3	-7.86	-159.3	-0.88	-159.3	-4.3	-159.3	-2.96	-159.3	-1.01	-159.3	-3.06	-159.3	-4.5	-159.3	1.21	-159.3	4.55	-159.3	1.58	-159.3	4.68	-159.3	-0.18	-159.3	1.02	-159.3	-2.71	-159.3	-4.31	-159.3	-5.65	-159.3	-1.39	-159.3	-6.12	-159.3	-4.28	-159.3	-0.8
-158.4	-4.14	-158.4	-6.85	-158.4	-7.12	-158.4	-7	-158.4	-10.57	-158.4	-6.02	-158.4	0.28	-158.4	-3.31	-158.4	-6.18	-158.4	-0.79	-158.4	-3.95	-158.4	-2.68	-158.4	2.15	-158.4	3.15	-158.4	-0.9	-158.4	5.65	-158.4	0.91	-158.4	2.55	-158.4	-2.65	-158.4	-7.68	-158.4	-9.18	-158.4	-1.38	-158.4	-5.35	-158.4	-7.79	-158.4	-1.31
-157.5	-1.96	-157.5	-6.83	-157.5	-6.51	-157.5	-6.3	-157.5	-4.69	-157.5	-8.2	-157.5	0.95	-157.5	-4.45	-157.5	-5.23	-157.5	-1.2	-157.5	-0.76	-157.5	-3.2	-157.5	4.18	-157.5	1.65	-157.5	-2.38	-157.5	5.64	-157.5	0.96	-157.5	1.97	-157.5	-1.34	-157.5	-3.7	-157.5	-7.89	-157.5	-3.02	-157.5	-8.9	-157.5	-6.98	-157.5	-0.52
-156.6	-4.73	-156.6	-7.37	-156.6	-8.9	-156.6	-6.95	-156.6	-7.73	-156.6	-5.39	-156.6	3.6	-156.6	-4.43	-156.6	-7.1	-156.6	-2.24	-156.6	-6.02	-156.6	-3.72	-156.6	4.51	-156.6	2.03	-156.6	-0.92	-156.6	5.84	-156.6	0.25	-156.6	3.15	-156.6	-2.44	-156.6	-4.43	-156.6	-4.28	-156.6	-5.55	-156.6	-6.11	-156.6	-5.06	-156.6	-1.59
-155.7	-4.66	-155.7	-10.34	-155.7	-9.4	-155.7	-7.24	-155.7	-6.16	-155.7	-3.16	-155.7	2.09	-155.7	-3.23	-155.7	-7.5	-155.7	-2.68	-155.7	-2.13	-155.7	-2.62	-155.7	3.13	-155.7	4.95	-155.7	0.04	-155.7	5.39	-155.7	1.94	-155.7	0.96	-155.7	-1.23	-155.7	-3.91	-155.7	-7.28	-155.7	-3.37	-155.7	-4.26	-155.7	-4.89	-155.7	1.26
-154.8	-3.23	-154.8	-5.24	-154.8	-7.42	-154.8	-7.49	-154.8	-6.79	-154.8	-3.76	-154.8	0.53	-154.8	0.05	-154.8	-5.96	-154.8	-0.12	-154.8	-2.14	-154.8	-3.94	-154.8	4.59	-154.8	5.16	-154.8	-1.18	-154.8	5.07	-154.8	0.81	-154.8	2.48	-154.8	-1.03	-154.8	-3.77	-154.8	-7.41	-154.8	-3.65	-154.8	-7.61	-154.8	-5.13	-154.8	1.14
-153.9	-4.02	-153.9	-7.21	-153.9	-5.68	-153.9	-6.9	-153.9	-6.83	-153.9	-4.05	-153.9	2.78	-153.9	-5.48	-153.9	-3.58	-153.9	-1.9	-153.9	-1.61	-153.9	-0.6	-153.9	4.21	-153.9	2.6	-153.9	-1.39	-153.9	4.9	-153.9	1.69	-153.9	4.04	-153.9	-0.47	-153.9	-5.42	-153.9	-8.36	-153.9	-1.06	-153.9	-5.37	-153.9	-5.42	-153.9	2.23
-153	-2.77	-153	-7.57	-153	-5.99	-153	-7.26	-153	-7.12	-153	-6.83	-153	0.18	-153	-3.66	-153	-4.5	-153	-2.1	-153	-4.95	-153	-2.58	-153	3.14	-153	3.44	-153	-1.57	-153	5.21	-153	1.84	-153	2.06	-153	-0.68	-153	-4.07	-153	-7.83	-153	-3.28	-153	-4.15	-153	-5.39	-153	-0.14
-152.1	-1.98	-152.1	-4.59	-152.1	-5.99	-152.1	-5.83	-152.1	-4.61	-152.1	-4.95	-152.1	2.05	-152.1	-2.79	-152.1	-4.82	-152.1	-2.48	-152.1	-1.16	-152.1	-2.24	-152.1	2.49	-152.1	2.15	-152.1	-0.93	-152.1	5.32	-152.1	1.6	-152.1	2.77	-152.1	-2.38	-152.1	-5.66	-152.1	-8.31	-152.1	-3.53	-152.1	-3.45	-152.1	-7.02	-152.1	-1.31
-151.2	-2.38	-151.2	-5.69	-151.2	-6.03	-151.2	-8.06	-151.2	-5.09	-151.2	-5.91	-151.2	0.46	-151.2	-0.09	-151.2	-5.34	-151.2	-0.87	-151.2	-1.25	-151.2	-3.47	-151.2	0.61	-151.2	3.63	-151.2	-3.6	-151.2	7.63	-151.2	2.39	-151.2	1.95	-151.2	-1.43	-151.2	-4.47	-151.2	-6.51	-151.2	-2.23	-151.2	-6.15	-151.2	-3.13	-151.2	-0.83
-150.3	-1.24	-150.3	-7.2	-150.3	-6.66	-150.3	-4.81	-150.3	-6.48	-150.3	-6.68	-150.3	0.96	-150.3	-2.26	-150.3	-4.64	-150.3	-1.89	-150.3	-1.07	-150.3	-2.18	-150.3	3.94	-150.3	4.96	-150.3	-1.27	-150.3	6	-150.3	2.05	-150.3	4.51	-150.3	-0.82	-150.3	-3.59	-150.3	-8.84	-150.3	-3.77	-150.3	-2.6	-150.3	-4.89	-150.3	-0.02
-149.4	-3.19	-149.4	-8.74	-149.4	-5.2	-149.4	-5.81	-149.4	-7.46	-149.4	-6.41	-149.4	1.78	-149.4	-2.01	-149.4	-3.81	-149.4	-1.02	-149.4	-3.35	-149.4	-0.97	-149.4	2.66	-149.4	3.64	-149.4	-0.05	-149.4	5.23	-149.4	-0.43	-149.4	4.02	-149.4	-1.8	-149.4	-6.46	-149.4	-7.34	-149.4	-4.36	-149.4	-7.29	-149.4	-5.84	-149.4	-0.82
-148.5	-2.26	-148.5	-6.05	-148.5	-7.11	-148.5	-7.53	-148.5	-4.85	-148.5	-7.6	-148.5	1.13	-148.5	-3.61	-148.5	-4.41	-148.5	-0.26	-148.5	-1.39	-148.5	-6.1	-148.5	4.08	-148.5	3.04	-148.5	-2.08	-148.5	1.76	-148.5	1.72	-148.5	4.15	-148.5	-0.95	-148.5	-4.45	-148.5	-5.55	-148.5	-3.67	-148.5	-4.83	-148.5	-5.19	-148.5	-1.66
-147.6	-2.52	-147.6	-5.27	-147.6	-7.05	-147.6	-4.92	-147.6	-4.62	-147.6	-6.57	-147.6	1.08	-147.6	-5.1	-147.6	-5.29	-147.6	-2.09	-147.6	-1.21	-147.6	-1.21	-147.6	1.34	-147.6	1.53	-147.6	-2.65	-147.6	6.57	-147.6	2.53	-147.6	4.03	-147.6	-3.81	-147.6	-3.92	-147.6	-10.49	-147.6	-0.67	-147.6	-4.45	-147.6	-4.56	-147.6	-2.1
-146.7	-4.07	-146.7	-6.22	-146.7	-9.55	-146.7	-6.9	-146.7	-4.36	-146.7	-6.83	-146.7	1.82	-146.7	-4.55	-146.7	-4.5	-146.7	-3.29	-146.7	-0.3	-146.7	-6.57	-146.7	3.71	-146.7	1.23	-146.7	1.41	-146.7	3.15	-146.7	3.38	-146.7	2.31	-146.7	-2.01	-146.7	-6.07	-146.7	-5.52	-146.7	-1.63	-146.7	-4.41	-146.7	-4.24	-146.7	-3.09
-145.8	-1.8	-145.8	-5.62	-145.8	-6.51	-145.8	-6.98	-145.8	-4.85	-145.8	-4.22	-145.8	0.64	-145.8	-4.37	-145.8	-4.62	-145.8	-2.4	-145.8	-0.33	-145.8	-3.1	-145.8	4.86	-145.8	3.29	-145.8	0.68	-145.8	5.22	-145.8	-0.36	-145.8	1.69	-145.8	0.12	-145.8	-4.82	-145.8	-5.22	-145.8	-2.51	-145.8	-5.88	-145.8	-7.33	-145.8	1
-144.9	-2.28	-144.9	-5.81	-144.9	-7.41	-144.9	-5.86	-144.9	-4.2	-144.9	-6.27	-144.9	2.46	-144.9	-4.91	-144.9	-4.71	-144.9	-3.17	-144.9	-1.45	-144.9	0.07	-144.9	3.79	-144.9	2.43	-144.9	-0.91	-144.9	4.87	-144.9	-1.01	-144.9	5.48	-144.9	-0.8	-144.9	-2.33	-144.9	-7.17	-144.9	-3.48	-144.9	-6.35	-144.9	-6.78	-144.9	-0.52
-144	-5.68	-144	-5.85	-144	-5.18	-144	-5.86	-144	-3.55	-144	-3.85	-144	1.32	-144	-3.07	-144	-4.33	-144	-0.13	-144	-2.33	-144	1.35	-144	5.67	-144	3.15	-144	-2.84	-144	6.06	-144	1.04	-144	6.12	-144	1.7	-144	-4.78	-144	-8.94	-144	-2.8	-144	-4.19	-144	-6.03	-144	1.32
-143.1	-1.16	-143.1	-4.43	-143.1	-7.43	-143.1	-5.95	-143.1	-8.08	-143.1	-4.15	-143.1	3.91	-143.1	-2.81	-143.1	-4.05	-143.1	-2.01	-143.1	-2.32	-143.1	-2.51	-143.1	4.69	-143.1	3.85	-143.1	-2.97	-143.1	4.14	-143.1	2.65	-143.1	1.87	-143.1	1.45	-143.1	-2.89	-143.1	-7.06	-143.1	-1.05	-143.1	-6.67	-143.1	-5.71	-143.1	2.3
-142.2	-1.78	-142.2	-5.83	-142.2	-4.39	-142.2	-5.93	-142.2	-7.11	-142.2	-7.09	-142.2	4.76	-142.2	-3.6	-142.2	-3.93	-142.2	-1.89	-142.2	-3.01	-142.2	-2.57	-142.2	3.74	-142.2	2.26	-142.2	-0.33	-142.2	2.95	-142.2	1.8	-142.2	1.81	-142.2	0.36	-142.2	-5.08	-142.2	-4.25	-142.2	-4.79	-142.2	-4.03	-142.2	-5.84	-142.2	-1.38
-141.3	-2.76	-141.3	-3.83	-141.3	-9.47	-141.3	-8.08	-141.3	-5.51	-141.3	-5.89	-141.3	1.54	-141.3	-3.05	-141.3	-5.88	-141.3	-2.68	-141.3	-0.83	-141.3	-2.71	-141.3	3.45	-141.3	2.67	-141.3	-1.44	-141.3	3.01	-141.3	4.49	-141.3	0.13	-141.3	-0.9	-141.3	-3.75	-141.3	-5.99	-141.3	-3.28	-141.3	-4.16	-141.3	-5.33	-141.3	-0.19
-140.4	-3.08	-140.4	-6.96	-140.4	-6.21	-140.4	-6.89	-140.4	-5.07	-140.4	-2.26	-140.4	2.08	-140.4	-2.93	-140.4	-6.19	-140.4	-2.13	-140.4	1.65	-140.4	-1.02	-140.4	4.05	-140.4	1.53	-140.4	-0.76	-140.4	5.91	-140.4	3.05	-140.4	2.71	-140.4	-0.56	-140.4	-4.95	-140.4	-4.83	-140.4	-1.7	-140.4	-5.05	-140.4	-8	-140.4	-1.4
-139.5	-2.96	-139.5	-9.42	-139.5	-7.39	-139.5	-4.47	-139.5	-4.97	-139.5	-5.94	-139.5	1.92	-139.5	-4.21	-139.5	-3.81	-139.5	-1.13	-139.5	-3.24	-139.5	-3.9	-139.5	2.42	-139.5	3.41	-139.5	1.04	-139.5	4.49	-139.5	1.28	-139.5	-0.17	-139.5	-2.76	-139.5	-4.95	-139.5	-5.21	-139.5	-1.29	-139.5	-5.19	-139.5	-4.6	-139.5	-0.73
-138.6	-1.62	-138.6	-4.85	-138.6	-5.39	-138.6	-5.77	-138.6	-2.23	-138.6	-5.89	-138.6	0.57	-138.6	-3.8	-138.6	-2.47	-138.6	-0.93	-138.6	1.1	-138.6	-5.46	-138.6	1.32	-138.6	3.06	-138.6	-0.12	-138.6	4.48	-138.6	2.5	-138.6	1.76	-138.6	0.33	-138.6	-3.35	-138.6	-5.3	-138.6	-1.06	-138.6	-5.37	-138.6	-5.42	-138.6	0.97
-137.7	-1.46	-137.7	-4.76	-137.7	-6.59	-137.7	-7.17	-137.7	-1.69	-137.7	-5.24	-137.7	-0.4	-137.7	-2.08	-137.7	-6.62	-137.7	-3.64	-137.7	-0.63	-137.7	-4.31	-137.7	1.58	-137.7	2.46	-137.7	0.04	-137.7	4.45	-137.7	0.59	-137.7	3.39	-137.7	-1.37	-137.7	-5.76	-137.7	-2.98	-137.7	-3.39	-137.7	-3.87	-137.7	-4.07	-137.7	-1.81
-136.8	-1.93	-136.8	-4.92	-136.8	-3.31	-136.8	-8.09	-136.8	-6.59	-136.8	-6.51	-136.8	0.76	-136.8	-3.01	-136.8	-2.77	-136.8	-2.87	-136.8	-2.5	-136.8	-4.15	-136.8	1.34	-136.8	3.51	-136.8	-1.44	-136.8	0.69	-136.8	2.14	-136.8	0.34	-136.8	-1.28	-136.8	-3.23	-136.8	-4.72	-136.8	-3.11	-136.8	-3.37	-136.8	-7.33	-136.8	-0.95
-135.9	-2.02	-135.9	-4.24	-135.9	-5.19	-135.9	-5.57	-135.9	-6.09	-135.9	-2.83	-135.9	1.37	-135.9	-1.84	-135.9	-3.64	-135.9	-2.95	-135.9	-0.13	-135.9	-1.3	-135.9	3.61	-135.9	2.42	-135.9	-1.77	-135.9	4.86	-135.9	2.42	-135.9	2.05	-135.9	-2.75	-135.9	-4.47	-135.9	-6.14	-135.9	-3.05	-135.9	-1	-135.9	-3.65	-135.9	-2.77
-135	-1.11	-135	-4.75	-135	-4.69	-135	-4.9	-135	-4.15	-135	-5.55	-135	1.26	-135	-4.17	-135	-4.24	-135	0.06	-135	-4.47	-135	-3.99	-135	1.93	-135	3.83	-135	-0.87	-135	4.05	-135	-1.23	-135	2.11	-135	-2.05	-135	-2.13	-135	-5.85	-135	-2.08	-135	-5.37	-135	-1.35	-135	0.59
-134.1	-0.17	-134.1	-8.3	-134.1	-5.42	-134.1	-7.38	-134.1	-6.58	-134.1	-5.19	-134.1	1.73	-134.1	-3.84	-134.1	-7.68	-134.1	-2.69	-134.1	-1.34	-134.1	-1.3	-134.1	2.49	-134.1	3.8	-134.1	-2.1	-134.1	4.12	-134.1	0.21	-134.1	4.3	-134.1	1.13	-134.1	-2.83	-134.1	-5.8	-134.1	-4.93	-134.1	-4.32	-134.1	-3.25	-134.1	2.22
-133.2	-2.99	-133.2	-4.95	-133.2	-8.32	-133.2	-6.98	-133.2	-6.65	-133.2	-4.48	-133.2	2.34	-133.2	-2.6	-133.2	-4.26	-133.2	-1.49	-133.2	-2.19	-133.2	-3.97	-133.2	2.2	-133.2	3.71	-133.2	1.69	-133.2	2.69	-133.2	1.61	-133.2	3.25	-133.2	-1.06	-133.2	-2.57	-133.2	-5.9	-133.2	-1.22	-133.2	-4.84	-133.2	-3.84	-133.2	-1.17
-132.3	-2.17	-132.3	-5.27	-132.3	-9.07	-132.3	-3.76	-132.3	-3.79	-132.3	-4.88	-132.3	2.1	-132.3	-1.81	-132.3	-5.2	-132.3	-0.49	-132.3	-2.3	-132.3	-2.1	-132.3	3.78	-132.3	2.75	-132.3	-0.84	-132.3	2.11	-132.3	1.3	-132.3	2.75	-132.3	-0.92	-132.3	-4.79	-132.3	-7.26	-132.3	-5.32	-132.3	-4.47	-132.3	-6.62	-132.3	0.38
-131.4	-1.78	-131.4	-4.41	-131.4	-5.69	-131.4	-7.4	-131.4	-5.44	-131.4	-4.67	-131.4	1.41	-131.4	-5.04	-131.4	-4.95	-131.4	-2.63	-131.4	-2.25	-131.4	-0.02	-131.4	3.82	-131.4	3.7	-131.4	-2.27	-131.4	3.24	-131.4	1.5	-131.4	2.1	-131.4	2.15	-131.4	-3.72	-131.4	-5.53	-131.4	-2.1	-131.4	-3.84	-131.4	-6.02	-131.4	0.69
-130.5	-2.92	-130.5	-3.41	-130.5	-7.33	-130.5	-3.99	-130.5	-6.97	-130.5	-3.6	-130.5	2.21	-130.5	-0.97	-130.5	-7.28	-130.5	-2.21	-130.5	-4.5	-130.5	-0.04	-130.5	2.55	-130.5	3.74	-130.5	-3.16	-130.5	3.92	-130.5	-0.18	-130.5	3.51	-130.5	-2.88	-130.5	-4.37	-130.5	-3.75	-130.5	-1.41	-130.5	-4.52	-130.5	-3.51	-130.5	-2.9
-129.6	-2.95	-129.6	-6.03	-129.6	-5.66	-129.6	-4.71	-129.6	-4.63	-129.6	-3.94	-129.6	0.89	-129.6	-5.05	-129.6	-4.85	-129.6	-0.21	-129.6	-2.53	-129.6	-3.83	-129.6	2.44	-129.6	0.45	-129.6	-0.22	-129.6	4.5	-129.6	0.24	-129.6	0.05	-129.6	-0.79	-129.6	-5.12	-129.6	-3.94	-129.6	-5.58	-129.6	-3.92	-129.6	-5.58	-129.6	0.63
-128.7	-0.76	-128.7	-6.63	-128.7	-5.9	-128.7	-6.26	-128.7	-4.77	-128.7	-5.34	-128.7	1.4	-128.7	-4.84	-128.7	-5.72	-128.7	-1.9	-128.7	-0.53	-128.7	-3.57	-128.7	0.43	-128.7	1.83	-128.7	-1.25	-128.7	3.16	-128.7	2.16	-128.7	4.25	-128.7	-0.77	-128.7	-1.46	-128.7	-4.21	-128.7	-2.9	-128.7	-4.63	-128.7	-3.49	-128.7	1.6
-127.8	-2.98	-127.8	-4.48	-127.8	-5.41	-127.8	-4.1	-127.8	-6.15	-127.8	-7.42	-127.8	0.34	-127.8	-2.88	-127.8	-4.94	-127.8	-1.32	-127.8	-2.13	-127.8	-3.55	-127.8	1.33	-127.8	2.26	-127.8	2.11	-127.8	5.8	-127.8	1.28	-127.8	2.46	-127.8	-1.76	-127.8	-6.01	-127.8	-4.42	-127.8	-1.72	-127.8	-3.61	-127.8	-3.84	-127.8	-1.61
-126.9	-0.99	-126.9	-5.83	-126.9	-7.71	-126.9	-6.09	-126.9	-7.78	-126.9	-5.33	-126.9	2.32	-126.9	-2.12	-126.9	-2.82	-126.9	1.22	-126.9	-1.47	-126.9	-2.23	-126.9	1.81	-126.9	2.39	-126.9	-1.52	-126.9	4.76	-126.9	-0.31	-126.9	3.26	-126.9	-0.9	-126.9	-4.92	-126.9	-4.97	-126.9	-2.99	-126.9	-4.87	-126.9	-4.5	-126.9	0.25
-126	-4.63	-126	-5.07	-126	-7.81	-126	-8.13	-126	-4.12	-126	-4.99	-126	2.78	-126	-2.19	-126	-4.62	-126	-2.73	-126	-1.41	-126	-3.13	-126	2.48	-126	3.2	-126	-2.32	-126	4.26	-126	1.3	-126	4.42	-126	-2.54	-126	-4.58	-126	-8.05	-126	-1.82	-126	-4.49	-126	-3.58	-126	-1.47
-125.1	-1.25	-125.1	-6.37	-125.1	-5.05	-125.1	-7.2	-125.1	-3.67	-125.1	-5.5	-125.1	1.26	-125.1	-3.48	-125.1	-2.64	-125.1	-2.21	-125.1	-1.19	-125.1	-3.58	-125.1	1.65	-125.1	1.96	-125.1	-0.26	-125.1	3.41	-125.1	3.79	-125.1	1.11	-125.1	-2.31	-125.1	-2.42	-125.1	-4.32	-125.1	-0.26	-125.1	-4.27	-125.1	-5.25	-125.1	0.6
-124.2	-2.66	-124.2	-4.37	-124.2	-5.53	-124.2	-4.18	-124.2	-4.61	-124.2	-6.72	-124.2	0.31	-124.2	-2.35	-124.2	-4.44	-124.2	0.14	-124.2	-0.18	-124.2	-3.7	-124.2	2.91	-124.2	2.23	-124.2	-1.15	-124.2	4.11	-124.2	3.32	-124.2	2.94	-124.2	-2.57	-124.2	-4.22	-124.2	-6.78	-124.2	-3.27	-124.2	-3.88	-124.2	-1.69	-124.2	-0.51
-123.3	-1.86	-123.3	-5.55	-123.3	-5.82	-123.3	-3.95	-123.3	-2.55	-123.3	-2.97	-123.3	0.44	-123.3	-1.73	-123.3	-1.51	-123.3	-2.46	-123.3	-3.1	-123.3	-2.28	-123.3	3.49	-123.3	4.28	-123.3	1.92	-123.3	2.57	-123.3	1.37	-123.3	0.57	-123.3	0.67	-123.3	-4.12	-123.3	-5.95	-123.3	-0.06	-123.3	-2.97	-123.3	-5.43	-123.3	1.48
-122.4	-2.79	-122.4	-4.35	-122.4	-5.3	-122.4	-4.88	-122.4	-4.92	-122.4	-3.61	-122.4	-1.21	-122.4	-3.6	-122.4	-3.31	-122.4	0.51	-122.4	-1.08	-122.4	-1.14	-122.4	2.12	-122.4	3.19	-122.4	-1.85	-122.4	3.8	-122.4	0.32	-122.4	1.8	-122.4	1.23	-122.4	-3.2	-122.4	-4.74	-122.4	-1.42	-122.4	-6.89	-122.4	-5.78	-122.4	0.29
-121.5	-1.7	-121.5	-6.09	-121.5	-6.46	-121.5	-4.39	-121.5	-4.63	-121.5	-2.91	-121.5	3.24	-121.5	-4.48	-121.5	-3.64	-121.5	-1.64	-121.5	-4.15	-121.5	-1.28	-121.5	2.49	-121.5	0.7	-121.5	-3.12	-121.5	2.74	-121.5	-0.08	-121.5	4.77	-121.5	-1.23	-121.5	-3.83	-121.5	-3.45	-121.5	-5.12	-121.5	-2.5	-121.5	-6.19	-121.5	-0.11
-120.6	-1.43	-120.6	-7.67	-120.6	-5.54	-120.6	-6.61	-120.6	-5.04	-120.6	-3.33	-120.6	-0.23	-120.6	-3.4	-120.6	-2.66	-120.6	0	-120.6	-2.18	-120.6	-2.23	-120.6	-0.08	-120.6	2.52	-120.6	-1.38	-120.6	4.23	-120.6	-0.08	-120.6	1.74	-120.6	-1.64	-120.6	-5.23	-120.6	-4.92	-120.6	-4.62	-120.6	-4.67	-120.6	-2.42	-120.6	1.25
-119.7	-1.29	-119.7	-4.63	-119.7	-5.75	-119.7	-5.31	-119.7	-4.37	-119.7	-4.26	-119.7	2.88	-119.7	-3.95	-119.7	-2.03	-119.7	-2.33	-119.7	-3.33	-119.7	-2.6	-119.7	-0.73	-119.7	2.84	-119.7	-1.01	-119.7	2.46	-119.7	-0.09	-119.7	3.15	-119.7	-2.67	-119.7	-4.43	-119.7	-8.04	-119.7	-2.78	-119.7	-4.71	-119.7	-4.23	-119.7	0.31
-118.8	-3.95	-118.8	-3.25	-118.8	-3.07	-118.8	-6.16	-118.8	-3.67	-118.8	-4.18	-118.8	0.03	-118.8	-3.48	-118.8	-5.42	-118.8	-0.77	-118.8	-0.4	-118.8	-3.24	-118.8	1.4	-118.8	2.43	-118.8	-0.1	-118.8	4.32	-118.8	2.05	-118.8	2.55	-118.8	-1.69	-118.8	-2.53	-118.8	-5.8	-118.8	-2.98	-118.8	-0.88	-118.8	-2.64	-118.8	-0.99
-117.9	0.23	-117.9	-2.46	-117.9	-4.88	-117.9	-7.66	-117.9	-4.88	-117.9	-5.92	-117.9	2.59	-117.9	-2.58	-117.9	-3.43	-117.9	-4.25	-117.9	-0.81	-117.9	-3.64	-117.9	2.69	-117.9	1.57	-117.9	-2.75	-117.9	4.06	-117.9	0.58	-117.9	-0.02	-117.9	-1.04	-117.9	-4.73	-117.9	-5.35	-117.9	-2.68	-117.9	-3.79	-117.9	-5.45	-117.9	1.46
-117	-1.99	-117	-5.16	-117	-6.31	-117	-5.51	-117	-4.87	-117	-5.04	-117	3.08	-117	-3.77	-117	-3.96	-117	-0.2	-117	-2.31	-117	-2.65	-117	5.72	-117	4.07	-117	-0.54	-117	3.24	-117	1.61	-117	2.65	-117	-0.58	-117	-3.27	-117	-4.8	-117	-3.93	-117	-2.29	-117	-3.01	-117	-0.36
-116.1	0.83	-116.1	-5.05	-116.1	-6.02	-116.1	-4.75	-116.1	-4.18	-116.1	-1.74	-116.1	4.01	-116.1	-3.77	-116.1	-5.33	-116.1	0.18	-116.1	-2.09	-116.1	-2.3	-116.1	4.58	-116.1	2.23	-116.1	-1.3	-116.1	2.39	-116.1	2.73	-116.1	2.42	-116.1	1.55	-116.1	-2.29	-116.1	-5.69	-116.1	-1.73	-116.1	-0.58	-116.1	-4.47	-116.1	0.2
-115.2	-1.99	-115.2	-6.22	-115.2	-3.92	-115.2	-3.56	-115.2	-5.29	-115.2	-5.63	-115.2	2.15	-115.2	-5.07	-115.2	-1.16	-115.2	-0.18	-115.2	-1.33	-115.2	-3.83	-115.2	2.39	-115.2	3.13	-115.2	1	-115.2	4.06	-115.2	1.03	-115.2	1.93	-115.2	-0.71	-115.2	-4.68	-115.2	-6.8	-115.2	-1.59	-115.2	-4.86	-115.2	-4.22	-115.2	-0.82
-114.3	-1.61	-114.3	-4.01	-114.3	-6.86	-114.3	-5.28	-114.3	-5.3	-114.3	-2.23	-114.3	2.27	-114.3	-3.58	-114.3	-4.9	-114.3	-3.09	-114.3	-2.49	-114.3	-1.76	-114.3	2.4	-114.3	1.96	-114.3	-2.34	-114.3	1.97	-114.3	-0.58	-114.3	1.55	-114.3	1.29	-114.3	-3.56	-114.3	-4.98	-114.3	-0.21	-114.3	-4.65	-114.3	-6.94	-114.3	-0.58
-113.4	-0.37	-113.4	-4.19	-113.4	-4.98	-113.4	-3.15	-113.4	-5.43	-113.4	-3.78	-113.4	1.6	-113.4	0.51	-113.4	-3.93	-113.4	0.54	-113.4	-1.34	-113.4	-3.28	-113.4	2.41	-113.4	4.44	-113.4	-3.71	-113.4	4.69	-113.4	1.49	-113.4	1.65	-113.4	1.34	-113.4	-3.05	-113.4	-6.44	-113.4	-2.34	-113.4	-1.82	-113.4	-2.54	-113.4	-1.04
-112.5	-2.85	-112.5	-5.86	-112.5	-3.44	-112.5	-2.72	-112.5	-3.62	-112.5	-2.44	-112.5	1.65	-112.5	-2.38	-112.5	-2.18	-112.5	2.53	-112.5	-0.48	-112.5	-0.61	-112.5	2.24	-112.5	3.6	-112.5	-0.41	-112.5	5.72	-112.5	0.77	-112.5	2.77	-112.5	-0.59	-112.5	-2.62	-112.5	-4.54	-112.5	-2.58	-112.5	-3.49	-112.5	-3.81	-112.5	1.4
-111.6	0.18	-111.6	-5.75	-111.6	-6.03	-111.6	-3.13	-111.6	-2.77	-111.6	-5.31	-111.6	0.42	-111.6	-3.67	-111.6	-3.65	-111.6	1.41	-111.6	-1.35	-111.6	-2.75	-111.6	1.78	-111.6	5.33	-111.6	0.72	-111.6	4.3	-111.6	-0.34	-111.6	1.38	-111.6	0.07	-111.6	-2.84	-111.6	-2.67	-111.6	-1.76	-111.6	-2.79	-111.6	-1.8	-111.6	-0.64
-110.7	-2.51	-110.7	-5.83	-110.7	-6.27	-110.7	-3.75	-110.7	-5.04	-110.7	-0.31	-110.7	0.87	-110.7	-2.93	-110.7	-5.29	-110.7	-0.17	-110.7	-1.81	-110.7	0.19	-110.7	1.37	-110.7	1.15	-110.7	-1.36	-110.7	5.54	-110.7	0.66	-110.7	3.26	-110.7	-2.32	-110.7	-4.45	-110.7	-6.69	-110.7	-2.48	-110.7	-3.49	-110.7	-5.3	-110.7	-1.35
-109.8	-1.9	-109.8	-6.16	-109.8	-5.5	-109.8	-4.78	-109.8	-3.02	-109.8	-2.89	-109.8	2.75	-109.8	-5.07	-109.8	-0.64	-109.8	0.04	-109.8	-0.9	-109.8	-3	-109.8	0.7	-109.8	0.95	-109.8	0.44	-109.8	6.52	-109.8	0.35	-109.8	2.25	-109.8	-2.07	-109.8	-2.41	-109.8	-2.97	-109.8	-1.29	-109.8	-3.84	-109.8	-3.38	-109.8	0.65
-108.9	-2.13	-108.9	-4.32	-108.9	-2.24	-108.9	-4.13	-108.9	-2.21	-108.9	-3.32	-108.9	3.34	-108.9	-3.77	-108.9	-1.69	-108.9	-1.17	-108.9	-1.69	-108.9	-1.85	-108.9	3.5	-108.9	1.01	-108.9	-1.39	-108.9	3.1	-108.9	-0.5	-108.9	0.06	-108.9	0.57	-108.9	-4.32	-108.9	-4.77	-108.9	-0.71	-108.9	-4.12	-108.9	-3.64	-108.9	-1.29
-108	-0.7	-108	-5.13	-108	-3.08	-108	-7.63	-108	-1.02	-108	-3.69	-108	1.45	-108	-3.2	-108	-2.39	-108	-3.14	-108	2.78	-108	-2.38	-108	1.07	-108	2.18	-108	-0.71	-108	2.35	-108	2.51	-108	3.1	-108	-1.34	-108	-2.84	-108	-5.71	-108	-1.52	-108	-3.66	-108	-0.75	-108	0.63
-107.1	0.57	-107.1	-3.55	-107.1	-5.83	-107.1	-2.09	-107.1	-5.38	-107.1	-3.66	-107.1	1.31	-107.1	-0.91	-107.1	-3.24	-107.1	0.04	-107.1	-2.18	-107.1	-0.68	-107.1	2.09	-107.1	1.49	-107.1	1.17	-107.1	1.51	-107.1	-1.18	-107.1	2.84	-107.1	-2.64	-107.1	-4.07	-107.1	-3.83	-107.1	-2.62	-107.1	-2.65	-107.1	-3.84	-107.1	-2.41
-106.2	-1.91	-106.2	-4.72	-106.2	-1.97	-106.2	-5.43	-106.2	-6.82	-106.2	-5.73	-106.2	1.55	-106.2	-2.08	-106.2	-2.67	-106.2	-3.09	-106.2	-2.54	-106.2	-2.76	-106.2	0.99	-106.2	3.1	-106.2	-1.01	-106.2	2.89	-106.2	1.37	-106.2	4.62	-106.2	-1.99	-106.2	-1.85	-106.2	-5.5	-106.2	-3.45	-106.2	-2.56	-106.2	-2.6	-106.2	-0.79
-105.3	1.16	-105.3	-5.38	-105.3	-4.71	-105.3	-4.31	-105.3	-5.09	-105.3	-4.35	-105.3	2.85	-105.3	-5.29	-105.3	-5.07	-105.3	0.37	-105.3	-1	-105.3	-4.35	-105.3	1.97	-105.3	2.02	-105.3	0.47	-105.3	3.98	-105.3	-0.75	-105.3	0.04	-105.3	-0.53	-105.3	-2.19	-105.3	-2.65	-105.3	-2.53	-105.3	-4.17	-105.3	-4.93	-105.3	-0.12
-104.4	-1.05	-104.4	-4.93	-104.4	-4.85	-104.4	-4	-104.4	-3.42	-104.4	-5.2	-104.4	2.24	-104.4	-0.82	-104.4	-6.22	-104.4	-0.1	-104.4	-1.05	-104.4	-3.66	-104.4	3.48	-104.4	3.33	-104.4	-2.47	-104.4	4.98	-104.4	2.5	-104.4	3.53	-104.4	-1.99	-104.4	-4.79	-104.4	-4.59	-104.4	-3.46	-104.4	-1.53	-104.4	-2.34	-104.4	-1.92
-103.5	0.08	-103.5	-4.96	-103.5	-2.75	-103.5	-3.5	-103.5	-5.24	-103.5	-5.18	-103.5	1.11	-103.5	-3.29	-103.5	-3.91	-103.5	0.26	-103.5	0.56	-103.5	-1.12	-103.5	0.7	-103.5	2.77	-103.5	-3.1	-103.5	5.3	-103.5	3.37	-103.5	4.17	-103.5	-2.7	-103.5	-4.61	-103.5	-4.21	-103.5	0.33	-103.5	-3.04	-103.5	-1.28	-103.5	1.52
-102.6	-2.53	-102.6	-4.04	-102.6	-4.61	-102.6	-6.65	-102.6	-4.47	-102.6	-5.83	-102.6	1.42	-102.6	-2.72	-102.6	-3.51	-102.6	-0.79	-102.6	-3.23	-102.6	-3.61	-102.6	2.26	-102.6	2.89	-102.6	0.18	-102.6	3.03	-102.6	1.47	-102.6	1.63	-102.6	-1.52	-102.6	-3.2	-102.6	-2.85	-102.6	-3.61	-102.6	-2.1	-102.6	-3.7	-102.6	-0.28
-101.7	-0.07	-101.7	-4.71	-101.7	-5.23	-101.7	-4.09	-101.7	-4.57	-101.7	-3.42	-101.7	0.64	-101.7	-4.23	-101.7	-1.66	-101.7	-3.36	-101.7	-1.44	-101.7	-1.11	-101.7	3.37	-101.7	2.48	-101.7	-0.88	-101.7	3.37	-101.7	2.82	-101.7	0.27	-101.7	1.87	-101.7	-3.12	-101.7	-7.08	-101.7	-4.2	-101.7	-1.93	-101.7	-4.54	-101.7	0.72
-100.8	-0.35	-100.8	-6.01	-100.8	-7	-100.8	-2.64	-100.8	-3.27	-100.8	-1.3	-100.8	-0.69	-100.8	-3.3	-100.8	-5.24	-100.8	0.31	-100.8	-0.95	-100.8	-0.95	-100.8	-0.02	-100.8	1.4	-100.8	-1.96	-100.8	4.52	-100.8	1.09	-100.8	-0.71	-100.8	-2.28	-100.8	-3.53	-100.8	-4.28	-100.8	-2.66	-100.8	-2.29	-100.8	-1.34	-100.8	0.71
-99.9	-1.13	-99.9	-4.22	-99.9	-5.22	-99.9	-3.24	-99.9	-3.16	-99.9	-3.08	-99.9	1.54	-99.9	-5.27	-99.9	-3.44	-99.9	0.12	-99.9	0.25	-99.9	-4.5	-99.9	0.05	-99.9	0.98	-99.9	-0.34	-99.9	2.33	-99.9	1.53	-99.9	0.58	-99.9	-2.28	-99.9	-3.63	-99.9	-6.09	-99.9	-1.9	-99.9	-2.8	-99.9	-1.97	-99.9	-0.61
-99	-2.16	-99	-5.02	-99	-5.02	-99	-5.25	-99	-4.87	-99	-4.44	-99	1.54	-99	-3.7	-99	-2.81	-99	-1.41	-99	-1.63	-99	-2.66	-99	1.62	-99	2.86	-99	-0.99	-99	3.13	-99	2.81	-99	0.98	-99	0.03	-99	-1.41	-99	-4.21	-99	-1.73	-99	-2.4	-99	-2.64	-99	3.54
-98.1	-1.52	-98.1	-4.42	-98.1	-3.61	-98.1	-4.81	-98.1	-2.23	-98.1	-3.62	-98.1	1.95	-98.1	-1.95	-98.1	-3.14	-98.1	-0.69	-98.1	-2.49	-98.1	-1.91	-98.1	0.89	-98.1	1.7	-98.1	0.69	-98.1	3.19	-98.1	2.04	-98.1	1.68	-98.1	-1.45	-98.1	-4.22	-98.1	-3.41	-98.1	-3.09	-98.1	-2.1	-98.1	-1.23	-98.1	-1.05
-97.2	-3.83	-97.2	-3.79	-97.2	-4.95	-97.2	-6.09	-97.2	-1.58	-97.2	-0.87	-97.2	0.33	-97.2	-1.03	-97.2	-3.1	-97.2	-0.61	-97.2	-0.34	-97.2	-4.35	-97.2	1.63	-97.2	2.61	-97.2	-0.52	-97.2	2.54	-97.2	-2.12	-97.2	1.21	-97.2	-0.15	-97.2	-4.97	-97.2	-4.48	-97.2	-0.64	-97.2	-2.36	-97.2	-3.14	-97.2	-1.14
-96.3	-0.42	-96.3	-4.54	-96.3	-2.18	-96.3	-5.46	-96.3	-1.08	-96.3	-6.42	-96.3	2.51	-96.3	-2.44	-96.3	-3.2	-96.3	-0.46	-96.3	-0.11	-96.3	-1.49	-96.3	1.49	-96.3	1.48	-96.3	-1.05	-96.3	4.23	-96.3	-0.06	-96.3	0.79	-96.3	-1.63	-96.3	-2.22	-96.3	-1.6	-96.3	-2.52	-96.3	-4.98	-96.3	-4.11	-96.3	1.71
-95.4	-3.78	-95.4	-3.84	-95.4	-2.95	-95.4	-2.76	-95.4	-3.79	-95.4	-3.03	-95.4	0.25	-95.4	-3.84	-95.4	-4.7	-95.4	1.22	-95.4	-1.91	-95.4	0.22	-95.4	0.35	-95.4	3.02	-95.4	-1.68	-95.4	4.05	-95.4	-0.25	-95.4	1.14	-95.4	-1.87	-95.4	-1.51	-95.4	-3.96	-95.4	-2.06	-95.4	-3.17	-95.4	-3.34	-95.4	-0.39
-94.5	-0.27	-94.5	-5.14	-94.5	-6.41	-94.5	-2	-94.5	-2.91	-94.5	-2.76	-94.5	1.51	-94.5	-1.99	-94.5	-4.34	-94.5	-1.75	-94.5	-1.94	-94.5	-2.57	-94.5	1.07	-94.5	3.55	-94.5	0.07	-94.5	1.99	-94.5	-0.67	-94.5	1.49	-94.5	-1.95	-94.5	-3.05	-94.5	-4.42	-94.5	-1.36	-94.5	-5.33	-94.5	-3.07	-94.5	-0.39
-93.6	0.07	-93.6	-4.94	-93.6	-2.37	-93.6	-6.31	-93.6	-1.67	-93.6	-2.55	-93.6	2.13	-93.6	-1.16	-93.6	-2.83	-93.6	-1.72	-93.6	0.12	-93.6	-2.73	-93.6	2.87	-93.6	3.57	-93.6	-0.82	-93.6	2.92	-93.6	0.07	-93.6	0.5	-93.6	-0.24	-93.6	-3.06	-93.6	-2.86	-93.6	-2.39	-93.6	-0.39	-93.6	-2.87	-93.6	-1.16
-92.7	-0.33	-92.7	-1.84	-92.7	-3.75	-92.7	-2.07	-92.7	-2.68	-92.7	-3.54	-92.7	-0.2	-92.7	-1.35	-92.7	-4.66	-92.7	-0.4	-92.7	-1.51	-92.7	-3.26	-92.7	-0.36	-92.7	2.43	-92.7	-1.28	-92.7	2.72	-92.7	1.69	-92.7	2.35	-92.7	0.16	-92.7	-3.17	-92.7	-4.44	-92.7	-0.1	-92.7	-2.86	-92.7	-5.1	-92.7	0.69
-91.8	-1.27	-91.8	-1.42	-91.8	-4.68	-91.8	-2.41	-91.8	-3.02	-91.8	-2.32	-91.8	2.81	-91.8	0.2	-91.8	-4.72	-91.8	-0.17	-91.8	-3.31	-91.8	-1.57	-91.8	0.57	-91.8	4.23	-91.8	-0.66	-91.8	4.77	-91.8	0.97	-91.8	-0.17	-91.8	-1.03	-91.8	-1.84	-91.8	-3.46	-91.8	-0.63	-91.8	-3.22	-91.8	-3.94	-91.8	-1.6
-90.9	-1.69	-90.9	-1.83	-90.9	-3.98	-90.9	-3.63	-90.9	-2.08	-90.9	-3.67	-90.9	2.67	-90.9	-0.9	-90.9	-2.96	-90.9	-0.77	-90.9	-2.7	-90.9	-2.16	-90.9	2.33	-90.9	3.27	-90.9	-1.26	-90.9	1.57	-90.9	0.08	-90.9	0.62	-90.9	-1.8	-90.9	-0.94	-90.9	-1.46	-90.9	0.14	-90.9	-1.7	-90.9	-3.08	-90.9	-0.27
-90	0.84	-90	-2.71	-90	-3	-90	-1.96	-90	-3.1	-90	-0.71	-90	2.19	-90	-1.49	-90	-1.1	-90	1.39	-90	0.65	-90	-1.66	-90	2.72	-90	1.15	-90	-0.74	-90	3	-90	0.72	-90	0.01	-90	-0.58	-90	-1.5	-90	-4.73	-90	-0.25	-90	-2.39	-90	-4.81	-90	-0.24
-89.1	-1.15	-89.1	-3.19	-89.1	-3.63	-89.1	-3.27	-89.1	-1.77	-89.1	-2.12	-89.1	0.64	-89.1	-4.13	-89.1	-0.85	-89.1	-0.6	-89.1	0.5	-89.1	-3.69	-89.1	1.42	-89.1	-2.43	-89.1	2.51	-89.1	3.93	-89.1	1.6	-89.1	3.95	-89.1	0.25	-89.1	-2.63	-89.1	-0.78	-89.1	-0.64	-89.1	-3.11	-89.1	-2.08	-89.1	0.42
-88.2	-2.59	-88.2	-2.55	-88.2	-5.84	-88.2	-5.12	-88.2	-2.89	-88.2	-3.06	-88.2	1.26	-88.2	-2.17	-88.2	-1.16	-88.2	1.16	-88.2	-2.14	-88.2	-2.54	-88.2	1.04	-88.2	4.29	-88.2	1.43	-88.2	4.16	-88.2	0.54	-88.2	1.48	-88.2	-0.95	-88.2	-2.36	-88.2	-4.32	-88.2	-1.4	-88.2	-2.59	-88.2	-5.38	-88.2	-1.56
-87.3	-3.46	-87.3	-3.23	-87.3	-3.53	-87.3	-3.46	-87.3	-2.18	-87.3	-1.72	-87.3	0.41	-87.3	-4.3	-87.3	-3.79	-87.3	-0.04	-87.3	-3.4	-87.3	-1.89	-87.3	2.35	-87.3	1.08	-87.3	-3.22	-87.3	3.95	-87.3	-0.13	-87.3	1.17	-87.3	-1.97	-87.3	-2.52	-87.3	-3.22	-87.3	-2.89	-87.3	-3.08	-87.3	-3.16	-87.3	-0.28
-86.4	-1.21	-86.4	-4.05	-86.4	-2.37	-86.4	-3.46	-86.4	-5.44	-86.4	-3.92	-86.4	2.18	-86.4	-2.94	-86.4	-2.62	-86.4	1.13	-86.4	-1.67	-86.4	-1.65	-86.4	1.58	-86.4	2.83	-86.4	-2.14	-86.4	2.83	-86.4	-0.77	-86.4	3.73	-86.4	-3.07	-86.4	-2.92	-86.4	-3.21	-86.4	-1.55	-86.4	-3.63	-86.4	-1.45	-86.4	-0.05
-85.5	1.59	-85.5	-1.7	-85.5	-4.43	-85.5	-6.44	-85.5	-3.36	-85.5	-4.02	-85.5	1.93	-85.5	0.27	-85.5	-3.82	-85.5	-1.74	-85.5	-0.59	-85.5	0.16	-85.5	0.22	-85.5	2.41	-85.5	-2.33	-85.5	3.18	-85.5	0.98	-85.5	3.71	-85.5	0.45	-85.5	-3.73	-85.5	-2.65	-85.5	-0.93	-85.5	-2.21	-85.5	-3.16	-85.5	1.7
-84.6	-2.7	-84.6	-1.27	-84.6	-5.21	-84.6	-3.25	-84.6	-4.29	-84.6	-4.94	-84.6	0.9	-84.6	-2.68	-84.6	-4.41	-84.6	-0.31	-84.6	-0.23	-84.6	-2.59	-84.6	0.8	-84.6	0.97	-84.6	0.44	-84.6	2.21	-84.6	3.06	-84.6	1.7	-84.6	-0.45	-84.6	-2.04	-84.6	-2.38	-84.6	-4.42	-84.6	0.06	-84.6	-2.12	-84.6	0.16
-83.7	-1.84	-83.7	-3.63	-83.7	-3.19	-83.7	-3.32	-83.7	-3.43	-83.7	-2.19	-83.7	1.23	-83.7	0.02	-83.7	-3.17	-83.7	-2.2	-83.7	-0.34	-83.7	0.86	-83.7	2.58	-83.7	2.36	-83.7	-1.97	-83.7	2.07	-83.7	2.08	-83.7	4.63	-83.7	-0.13	-83.7	-2.02	-83.7	-3.3	-83.7	-0.47	-83.7	-1.79	-83.7	-3.6	-83.7	-1.31
-82.8	-3.14	-82.8	-2.85	-82.8	-1.9	-82.8	-3.03	-82.8	-1.86	-82.8	-0.97	-82.8	1.91	-82.8	-2.1	-82.8	-2.59	-82.8	-2.53	-82.8	-0.26	-82.8	0.06	-82.8	1.33	-82.8	1.91	-82.8	-2.97	-82.8	1.07	-82.8	1.84	-82.8	2.04	-82.8	0.39	-82.8	-0.91	-82.8	-4.75	-82.8	0.26	-82.8	-0.01	-82.8	-4.19	-82.8	0.76
-81.9	-0.94	-81.9	-3.26	-81.9	-2.12	-81.9	-4.02	-81.9	-3.17	-81.9	-2.06	-81.9	1.68	-81.9	-2.67	-81.9	-0.48	-81.9	-2.92	-81.9	0.97	-81.9	-1.3	-81.9	-0.4	-81.9	1.65	-81.9	-0.98	-81.9	1.73	-81.9	3.17	-81.9	2.43	-81.9	-0.68	-81.9	-1.92	-81.9	-4.14	-81.9	-1.82	-81.9	-1.47	-81.9	-1.52	-81.9	1.65
-81	-0.02	-81	-2.52	-81	-3.2	-81	0.94	-81	-2.89	-81	-0.97	-81	4.16	-81	-0.32	-81	-2.04	-81	1.9	-81	0.03	-81	-3.35	-81	2.32	-81	3.53	-81	-1.3	-81	1.96	-81	1.35	-81	0.48	-81	-2.54	-81	-1.04	-81	-4.68	-81	-1.2	-81	-3.96	-81	-3.35	-81	-1.33
-80.1	-1.87	-80.1	-1.25	-80.1	-4.4	-80.1	-3.18	-80.1	-1.83	-80.1	-0.21	-80.1	1.81	-80.1	-1.09	-80.1	-1.01	-80.1	-0.12	-80.1	-1.02	-80.1	-1.84	-80.1	1.43	-80.1	3.38	-80.1	-1.5	-80.1	1.1	-80.1	0.46	-80.1	1.79	-80.1	-2.3	-80.1	-1.71	-80.1	-4.05	-80.1	-0.06	-80.1	-0.23	-80.1	-2.53	-80.1	-0.66
-79.2	-0.35	-79.2	-2.49	-79.2	-0.76	-79.2	-4.09	-79.2	-0.91	-79.2	-1.83	-79.2	3.6	-79.2	-1.68	-79.2	-1.56	-79.2	-2.1	-79.2	0.44	-79.2	-2.7	-79.2	2.98	-79.2	0.84	-79.2	-1.47	-79.2	2.93	-79.2	2.15	-79.2	0.88	-79.2	-1.99	-79.2	-2.42	-79.2	-4.97	-79.2	-0.73	-79.2	-3.13	-79.2	-3.32	-79.2	-0.05
-78.3	-0.28	-78.3	-3.34	-78.3	-3.69	-78.3	-3.37	-78.3	-2.43	-78.3	-2.41	-78.3	0.76	-78.3	-0.72	-78.3	-2.99	-78.3	-0.49	-78.3	-1.92	-78.3	-1.78	-78.3	1.15	-78.3	2.16	-78.3	0.16	-78.3	3.36	-78.3	2.3	-78.3	0.64	-78.3	0.24	-78.3	0.44	-78.3	-4.49	-78.3	-0.72	-78.3	-1	-78.3	-2.06	-78.3	0.29
-77.4	-0.94	-77.4	-2.88	-77.4	-3.72	-77.4	-3.1	-77.4	-1.53	-77.4	-1.33	-77.4	0.37	-77.4	-1.87	-77.4	-1.01	-77.4	1.35	-77.4	-0.9	-77.4	0.27	-77.4	0.52	-77.4	0.33	-77.4	-0.22	-77.4	2.5	-77.4	3.43	-77.4	1.66	-77.4	-0.01	-77.4	-1.75	-77.4	-1.96	-77.4	-2.7	-77.4	-0.76	-77.4	-0.63	-77.4	1.2
-76.5	-1.26	-76.5	-2.25	-76.5	-3.59	-76.5	-2.88	-76.5	-1.97	-76.5	-4.15	-76.5	0.55	-76.5	-3.4	-76.5	0.58	-76.5	-1.06	-76.5	0	-76.5	-3.27	-76.5	0.7	-76.5	0.71	-76.5	-0.32	-76.5	1.3	-76.5	1.44	-76.5	0.59	-76.5	-0.95	-76.5	-2.49	-76.5	-3.45	-76.5	-4.72	-76.5	-2.54	-76.5	-4.51	-76.5	-0.57
-75.6	-0.99	-75.6	-5.12	-75.6	-3.94	-75.6	-3.09	-75.6	-2.64	-75.6	-1.74	-75.6	1	-75.6	-2.78	-75.6	-1.38	-75.6	1	-75.6	-0.48	-75.6	-2.05	-75.6	-1.12	-75.6	3.35	-75.6	-3.39	-75.6	1.4	-75.6	0.79	-75.6	2.66	-75.6	-3.03	-75.6	-1.45	-75.6	-4.35	-75.6	-0.26	-75.6	-1.8	-75.6	-3.39	-75.6	0.09
-74.7	-1.23	-74.7	-3.47	-74.7	-0.1	-74.7	-3.32	-74.7	-3.28	-74.7	-2.71	-74.7	1.11	-74.7	-3.09	-74.7	-0.61	-74.7	1.19	-74.7	-1.06	-74.7	-1.6	-74.7	0.84	-74.7	2.09	-74.7	-1.87	-74.7	4.62	-74.7	-0.38	-74.7	1.21	-74.7	-1.33	-74.7	-0.92	-74.7	-2	-74.7	0.73	-74.7	-3.18	-74.7	-2.67	-74.7	1.79
-73.8	-2.39	-73.8	-3.09	-73.8	-1.78	-73.8	-6.79	-73.8	-1.88	-73.8	-0.78	-73.8	0.5	-73.8	-2.3	-73.8	-4.1	-73.8	-3.62	-73.8	0.43	-73.8	-2.1	-73.8	1.44	-73.8	2.71	-73.8	-2.77	-73.8	0.7	-73.8	0.63	-73.8	0.84	-73.8	-3.49	-73.8	-4.75	-73.8	-4.59	-73.8	-2.43	-73.8	-2.86	-73.8	-0.52	-73.8	-1.42
-72.9	0.96	-72.9	-0.82	-72.9	-5.63	-72.9	-1.48	-72.9	-0.49	-72.9	0.52	-72.9	1.68	-72.9	-1.66	-72.9	-2.24	-72.9	-3.32	-72.9	0.9	-72.9	-0.98	-72.9	0.48	-72.9	1.16	-72.9	2.08	-72.9	-0.26	-72.9	0.92	-72.9	0.03	-72.9	0.41	-72.9	-1.72	-72.9	-2.93	-72.9	-2.62	-72.9	-0.75	-72.9	-5.01	-72.9	0.03
-72	1.57	-72	-3.36	-72	-5.03	-72	-2.52	-72	-1.38	-72	-0.02	-72	3.25	-72	-4.55	-72	-3.28	-72	-1.6	-72	0.65	-72	1.7	-72	1.63	-72	0.88	-72	-1.8	-72	1.34	-72	1.56	-72	1.81	-72	-0.48	-72	-0.32	-72	-2.12	-72	-2.46	-72	-1.46	-72	-2.66	-72	0.29
-71.1	0.58	-71.1	-3.76	-71.1	-3.18	-71.1	-0.62	-71.1	-3.96	-71.1	-4.51	-71.1	2.06	-71.1	-2.55	-71.1	-1.57	-71.1	0.53	-71.1	-1.68	-71.1	-0.93	-71.1	1.81	-71.1	-0.17	-71.1	0.77	-71.1	3.8	-71.1	0.71	-71.1	3.82	-71.1	0.66	-71.1	0.27	-71.1	-0.17	-71.1	-0.22	-71.1	-2.99	-71.1	-2.45	-71.1	2.48
-70.2	-2.56	-70.2	-1.24	-70.2	-2.57	-70.2	-0.11	-70.2	-0.77	-70.2	-5.39	-70.2	1.3	-70.2	-2.61	-70.2	-2.49	-70.2	-0.04	-70.2	-0.97	-70.2	-1.6	-70.2	2.12	-70.2	1.87	-70.2	-1.4	-70.2	2.17	-70.2	-0.22	-70.2	0.45	-70.2	-1.14	-70.2	-1.52	-70.2	-3.08	-70.2	-2.42	-70.2	-2.34	-70.2	-3.52	-70.2	0.04
-69.3	-1.36	-69.3	-3.01	-69.3	-3.56	-69.3	-3.04	-69.3	-3.18	-69.3	-2.18	-69.3	0.75	-69.3	-1.98	-69.3	-1.16	-69.3	-0.18	-69.3	-0.07	-69.3	-2.58	-69.3	1.9	-69.3	1.43	-69.3	0.1	-69.3	3.12	-69.3	1	-69.3	1.76	-69.3	-0.22	-69.3	-2.78	-69.3	-0.9	-69.3	-0.59	-69.3	-1.45	-69.3	1.06	-69.3	-0.55
-68.4	0.99	-68.4	-2.12	-68.4	-2.92	-68.4	-1.23	-68.4	-4.3	-68.4	-1.74	-68.4	3.34	-68.4	-1.27	-68.4	-5.08	-68.4	0.78	-68.4	-0.74	-68.4	-2.23	-68.4	2.65	-68.4	1.35	-68.4	-2.42	-68.4	0.93	-68.4	3.39	-68.4	-0.39	-68.4	-2.39	-68.4	-1.48	-68.4	-3.87	-68.4	-1.12	-68.4	1.12	-68.4	-2.62	-68.4	-2.95
-67.5	-2.83	-67.5	-2.16	-67.5	-3.09	-67.5	-2.5	-67.5	-2.64	-67.5	-1.88	-67.5	0.34	-67.5	-1.15	-67.5	0.8	-67.5	0.39	-67.5	0.86	-67.5	0.03	-67.5	0.55	-67.5	0.38	-67.5	1.24	-67.5	2.4	-67.5	1.17	-67.5	-0.22	-67.5	-0.67	-67.5	-4.47	-67.5	-0.86	-67.5	0.19	-67.5	-1.19	-67.5	-3.27	-67.5	1.87
-66.6	-1.22	-66.6	-3.41	-66.6	-0.6	-66.6	-2.58	-66.6	-1.15	-66.6	-2.57	-66.6	0.98	-66.6	-1.86	-66.6	-0.93	-66.6	0.72	-66.6	3.04	-66.6	-1.08	-66.6	0.12	-66.6	3.08	-66.6	-0.5	-66.6	1.84	-66.6	5.11	-66.6	1.51	-66.6	-1.73	-66.6	-3.63	-66.6	-3.02	-66.6	-0.62	-66.6	0.99	-66.6	-3.21	-66.6	1.84
-65.7	0.62	-65.7	-2.79	-65.7	-5.56	-65.7	-5.66	-65.7	-2.6	-65.7	-0.93	-65.7	3.89	-65.7	-0.98	-65.7	-1.75	-65.7	-3.09	-65.7	0.61	-65.7	-2.25	-65.7	1.73	-65.7	3.96	-65.7	1.72	-65.7	1.58	-65.7	1.61	-65.7	-0.83	-65.7	1.49	-65.7	0.75	-65.7	-2.91	-65.7	-1.14	-65.7	-1.78	-65.7	-4.71	-65.7	-0.34
-64.8	0.46	-64.8	-4.66	-64.8	-2.76	-64.8	-2.05	-64.8	-0.69	-64.8	-3.59	-64.8	1.23	-64.8	-3.72	-64.8	-1.32	-64.8	0.16	-64.8	0.62	-64.8	-2.03	-64.8	1.41	-64.8	1.6	-64.8	-2.44	-64.8	0.73	-64.8	1.14	-64.8	-1.43	-64.8	-1.65	-64.8	-2.34	-64.8	-3.43	-64.8	-0.79	-64.8	-2.18	-64.8	-3.48	-64.8	-0.2
-63.9	1.51	-63.9	-2.87	-63.9	-2.97	-63.9	-2.29	-63.9	-2.68	-63.9	0.82	-63.9	3.06	-63.9	-1.64	-63.9	-3.34	-63.9	-0.39	-63.9	-1.92	-63.9	-1.17	-63.9	2.5	-63.9	1.38	-63.9	0.16	-63.9	3.34	-63.9	0.29	-63.9	0.07	-63.9	0.14	-63.9	-2.69	-63.9	-0.43	-63.9	-2.58	-63.9	-0.61	-63.9	-2.53	-63.9	-0.63
-63	-1.85	-63	-1.94	-63	-2.06	-63	-0.59	-63	-1.67	-63	-2.87	-63	0.78	-63	-2.41	-63	-1.97	-63	-0.99	-63	0.41	-63	-3.85	-63	-1.66	-63	1.4	-63	-0.77	-63	1.53	-63	-0.97	-63	-1.16	-63	-3.36	-63	-2.43	-63	-3.09	-63	-0.81	-63	-5.04	-63	0.53	-63	-1.71
-62.1	-3.56	-62.1	-0.84	-62.1	-3.71	-62.1	-0.07	-62.1	-2.44	-62.1	0.66	-62.1	2.17	-62.1	-0.93	-62.1	-0.79	-62.1	1.33	-62.1	-3.18	-62.1	-0.27	-62.1	3.42	-62.1	0.33	-62.1	-2.91	-62.1	2.75	-62.1	-0.42	-62.1	3.36	-62.1	-1.88	-62.1	-2.54	-62.1	-1.74	-62.1	0.94	-62.1	-0.09	-62.1	0.48	-62.1	-1.71
-61.2	-0.97	-61.2	-2.35	-61.2	-0.15	-61.2	-2.05	-61.2	-1.29	-61.2	-3.54	-61.2	1.65	-61.2	-1.41	-61.2	-1.92	-61.2	0.33	-61.2	-0.44	-61.2	-2.08	-61.2	-0.46	-61.2	1.47	-61.2	-2.2	-61.2	4.56	-61.2	0.14	-61.2	1.92	-61.2	0.02	-61.2	-2.52	-61.2	-4.08	-61.2	-1.43	-61.2	-1.29	-61.2	0.47	-61.2	0.08
-60.3	-0.3	-60.3	-2.39	-60.3	-3.97	-60.3	-0.35	-60.3	-2.22	-60.3	-2.17	-60.3	0.32	-60.3	-3.12	-60.3	-3.11	-60.3	-0.83	-60.3	-1.32	-60.3	-1.57	-60.3	0.9	-60.3	2.13	-60.3	-1.31	-60.3	2.12	-60.3	1.1	-60.3	2.77	-60.3	0.34	-60.3	-0.58	-60.3	-2.01	-60.3	0.45	-60.3	-0.2	-60.3	-2.01	-60.3	-1.98
-59.4	-4.33	-59.4	-0.74	-59.4	-3.99	-59.4	-3.45	-59.4	-1.26	-59.4	-0.62	-59.4	0.62	-59.4	-0.32	-59.4	-4.03	-59.4	-0.41	-59.4	-0.68	-59.4	-0.51	-59.4	1.41	-59.4	3.32	-59.4	-0.88	-59.4	1.88	-59.4	1.01	-59.4	2.51	-59.4	1.24	-59.4	0.02	-59.4	-2.41	-59.4	-1.81	-59.4	-0.62	-59.4	0.65	-59.4	0.06
-58.5	-1.46	-58.5	-2.42	-58.5	-2.04	-58.5	-5.73	-58.5	-3.25	-58.5	0.2	-58.5	2.76	-58.5	-2.83	-58.5	-0.58	-58.5	-2.64	-58.5	1.16	-58.5	-0.18	-58.5	0.03	-58.5	0.5	-58.5	0.22	-58.5	1.55	-58.5	0.23	-58.5	0.59	-58.5	-2.7	-58.5	-1.03	-58.5	-1.19	-58.5	-1.83	-58.5	-2.06	-58.5	-0.87	-58.5	-0.91
-57.6	1.63	-57.6	-1.16	-57.6	-3.78	-57.6	-2.95	-57.6	-1.77	-57.6	-3.39	-57.6	-0.57	-57.6	-0.27	-57.6	-2.85	-57.6	-1.55	-57.6	-0.23	-57.6	-5.09	-57.6	0.21	-57.6	-0.38	-57.6	-1.28	-57.6	0.5	-57.6	1.92	-57.6	0.33	-57.6	-1.39	-57.6	-3.19	-57.6	-3.29	-57.6	-0.09	-57.6	-0.26	-57.6	-1.13	-57.6	0.64
-56.7	0.68	-56.7	-3.83	-56.7	-1.86	-56.7	-1.15	-56.7	-3.75	-56.7	-0.21	-56.7	-0.22	-56.7	-3.01	-56.7	-0.92	-56.7	-1.69	-56.7	-2.17	-56.7	1.83	-56.7	-1.36	-56.7	2.07	-56.7	-1.93	-56.7	2.48	-56.7	0.32	-56.7	1.83	-56.7	-1.28	-56.7	-1.34	-56.7	-0.85	-56.7	-3.09	-56.7	-0.77	-56.7	-1.36	-56.7	4.22
-55.8	-0.62	-55.8	-1.87	-55.8	-2.94	-55.8	-3.11	-55.8	-1.4	-55.8	-3.69	-55.8	1.64	-55.8	-1.51	-55.8	-2.06	-55.8	-0.4	-55.8	-0.85	-55.8	-1.69	-55.8	2.15	-55.8	2.72	-55.8	-0.84	-55.8	2.44	-55.8	0.09	-55.8	3.16	-55.8	-0.8	-55.8	-1.57	-55.8	-2.04	-55.8	-1.45	-55.8	-0.69	-55.8	-0.86	-55.8	-1.07
-54.9	-2.92	-54.9	-2.06	-54.9	-0.9	-54.9	-2.45	-54.9	-3.06	-54.9	-4.17	-54.9	2.04	-54.9	-3.36	-54.9	-2.95	-54.9	-1.66	-54.9	-2.83	-54.9	-3.62	-54.9	-1.59	-54.9	0.47	-54.9	-1.81	-54.9	2.88	-54.9	-1.98	-54.9	2.97	-54.9	-3.85	-54.9	-2.06	-54.9	-2.44	-54.9	-1.85	-54.9	-0.83	-54.9	-0.28	-54.9	-1.12
-54	1.12	-54	-2.22	-54	-0.83	-54	-3.14	-54	-2.25	-54	-1.55	-54	0.94	-54	-0.39	-54	-2.84	-54	-1.06	-54	1.32	-54	1.38	-54	0.04	-54	1.1	-54	-1.93	-54	-1.46	-54	5.19	-54	5.25	-54	-1.59	-54	0.68	-54	-1.99	-54	-2.14	-54	1.5	-54	1.65	-54	0.33
-53.1	1.18	-53.1	-1.03	-53.1	-2.85	-53.1	-4.04	-53.1	-0.62	-53.1	-1.97	-53.1	2.47	-53.1	-1.02	-53.1	-2.38	-53.1	-1.08	-53.1	-0.35	-53.1	-3.9	-53.1	-0.64	-53.1	0.89	-53.1	-1.27	-53.1	2.01	-53.1	0.9	-53.1	-0.66	-53.1	-1.22	-53.1	-1.26	-53.1	-4.17	-53.1	-1.63	-53.1	-1.04	-53.1	-1.86	-53.1	-0.92
-52.2	-0.88	-52.2	-2.59	-52.2	0.18	-52.2	-1.32	-52.2	-0.87	-52.2	-2.02	-52.2	2.56	-52.2	0.69	-52.2	0.33	-52.2	1.95	-52.2	0.18	-52.2	-1.84	-52.2	1.33	-52.2	1.97	-52.2	-1.49	-52.2	5.1	-52.2	0.62	-52.2	1.55	-52.2	-0.76	-52.2	-1.38	-52.2	-2.02	-52.2	0.13	-52.2	-0.48	-52.2	-0.31	-52.2	-0.39
-51.3	-0.26	-51.3	-0.76	-51.3	-1.95	-51.3	-3.58	-51.3	-4.11	-51.3	-2.88	-51.3	1.75	-51.3	-2.62	-51.3	-2.43	-51.3	-0.83	-51.3	-0.18	-51.3	-3.06	-51.3	0.65	-51.3	1.04	-51.3	2.12	-51.3	1.21	-51.3	3.2	-51.3	3.1	-51.3	-1.25	-51.3	-1.02	-51.3	-0.69	-51.3	-1.13	-51.3	-1.03	-51.3	0.53	-51.3	1.04
-50.4	-0.24	-50.4	-1.52	-50.4	-1.66	-50.4	-2.36	-50.4	-1.13	-50.4	-2.61	-50.4	1.39	-50.4	-1.12	-50.4	0.47	-50.4	-0.66	-50.4	-1.53	-50.4	-1.2	-50.4	1.2	-50.4	2.05	-50.4	0.25	-50.4	1.62	-50.4	0.98	-50.4	1.83	-50.4	-0.32	-50.4	-1.62	-50.4	-0.8	-50.4	0.33	-50.4	-3.45	-50.4	-1.29	-50.4	-0.14
-49.5	-0.56	-49.5	-0.42	-49.5	-3.5	-49.5	1.26	-49.5	-0.2	-49.5	-0.42	-49.5	1.21	-49.5	-1.2	-49.5	-4.14	-49.5	1.29	-49.5	-0.19	-49.5	-0.71	-49.5	-1.68	-49.5	0.84	-49.5	-1.55	-49.5	2.78	-49.5	-1.56	-49.5	1.84	-49.5	-5	-49.5	-1.68	-49.5	-0.56	-49.5	-2.55	-49.5	-1.85	-49.5	0.01	-49.5	-3.42
-48.6	0.13	-48.6	-0.16	-48.6	-1.14	-48.6	-0.22	-48.6	0.19	-48.6	-1.1	-48.6	0.86	-48.6	1.13	-48.6	-0.35	-48.6	-2.04	-48.6	0.52	-48.6	-3.23	-48.6	-0.49	-48.6	1.18	-48.6	-2.36	-48.6	0.13	-48.6	0.02	-48.6	-1.36	-48.6	-0.62	-48.6	-1.66	-48.6	-1.28	-48.6	0.57	-48.6	-1.55	-48.6	-1.13	-48.6	-0.8
-47.7	-3.56	-47.7	-1.62	-47.7	-1.87	-47.7	-2.44	-47.7	-1.04	-47.7	-3.74	-47.7	-1.4	-47.7	-1.3	-47.7	-2.15	-47.7	-1.7	-47.7	-1.11	-47.7	-0.31	-47.7	0.19	-47.7	2.22	-47.7	-2.2	-47.7	0.79	-47.7	-0.53	-47.7	1.86	-47.7	-0.75	-47.7	2.47	-47.7	-2.88	-47.7	-2.01	-47.7	-1.91	-47.7	0.52	-47.7	0.45
-46.8	-1.18	-46.8	-3.83	-46.8	-2.15	-46.8	-1.92	-46.8	-2.63	-46.8	-2.84	-46.8	0	-46.8	-2.17	-46.8	-3.2	-46.8	0.54	-46.8	-0.96	-46.8	-4.63	-46.8	0.55	-46.8	0.68	-46.8	-0.16	-46.8	1.05	-46.8	1.11	-46.8	-0.61	-46.8	0.64	-46.8	-2.2	-46.8	-2.09	-46.8	-0.66	-46.8	-1.91	-46.8	-3.51	-46.8	0.45
-45.9	0.3	-45.9	-1.38	-45.9	-2.32	-45.9	-2.56	-45.9	-1	-45.9	-0.92	-45.9	1.3	-45.9	-2.63	-45.9	-2.78	-45.9	-4.47	-45.9	0.15	-45.9	-2.66	-45.9	-0.74	-45.9	1.7	-45.9	-1.28	-45.9	0.74	-45.9	0.35	-45.9	-1.12	-45.9	-0.73	-45.9	-0.42	-45.9	1.15	-45.9	-2	-45.9	-2.08	-45.9	0.46	-45.9	0.1
-45	0.36	-45	-2.68	-45	-2.29	-45	-2.23	-45	-2.42	-45	-1.9	-45	-0.02	-45	-1.49	-45	0.27	-45	0.88	-45	-0.34	-45	-1.14	-45	1.56	-45	-1.17	-45	-0.74	-45	3.48	-45	1.08	-45	2.45	-45	0.63	-45	-2.58	-45	-2.48	-45	1.32	-45	1.09	-45	-1.32	-45	1.91
-44.1	2.07	-44.1	-2.54	-44.1	-2.89	-44.1	-3.18	-44.1	-0.96	-44.1	-1.43	-44.1	2.12	-44.1	-0.65	-44.1	-3.13	-44.1	-0.36	-44.1	-1.21	-44.1	-3.63	-44.1	-1.51	-44.1	2.58	-44.1	-0.05	-44.1	1.49	-44.1	0.36	-44.1	-1.39	-44.1	-2.17	-44.1	0.62	-44.1	0.03	-44.1	-2.63	-44.1	-0.01	-44.1	-1.15	-44.1	0
-43.2	-0.52	-43.2	-0.16	-43.2	-2.47	-43.2	-1.36	-43.2	-0.43	-43.2	0.51	-43.2	-0.04	-43.2	-0.06	-43.2	-2.64	-43.2	-0.61	-43.2	1.3	-43.2	-1.41	-43.2	-1.41	-43.2	3.16	-43.2	-0.32	-43.2	2.17	-43.2	1.68	-43.2	2.9	-43.2	1.33	-43.2	-1.29	-43.2	-0.92	-43.2	-1.42	-43.2	-1.33	-43.2	-2.56	-43.2	1.13
-42.3	-0.51	-42.3	-2.05	-42.3	0.41	-42.3	1.43	-42.3	-0.64	-42.3	-0.77	-42.3	1.5	-42.3	-0.91	-42.3	-0.35	-42.3	2.55	-42.3	-0.76	-42.3	-0.88	-42.3	-0.7	-42.3	2.68	-42.3	0.16	-42.3	2.06	-42.3	-0.28	-42.3	0.91	-42.3	-0.27	-42.3	-2.1	-42.3	-2.1	-42.3	0.04	-42.3	0.25	-42.3	-0.27	-42.3	1.66
-41.4	-1.33	-41.4	-1.57	-41.4	-2.1	-41.4	-3.95	-41.4	-1.92	-41.4	-0.36	-41.4	-0.47	-41.4	-0.59	-41.4	-4.01	-41.4	-0.55	-41.4	-1.9	-41.4	-0.14	-41.4	-0.07	-41.4	0.56	-41.4	-2.6	-41.4	0.43	-41.4	0.82	-41.4	-0.7	-41.4	-0.14	-41.4	-1.5	-41.4	-2.6	-41.4	-2.54	-41.4	-0.07	-41.4	-2.04	-41.4	1.18
-40.5	-1.38	-40.5	-2.75	-40.5	-1.28	-40.5	-2.42	-40.5	-2.46	-40.5	0.2	-40.5	1.37	-40.5	-1.47	-40.5	-1.45	-40.5	-0.73	-40.5	-1.43	-40.5	0.58	-40.5	-0.16	-40.5	2.24	-40.5	0.09	-40.5	2.14	-40.5	-0.32	-40.5	1.2	-40.5	-0.77	-40.5	-0.37	-40.5	0.08	-40.5	-0.5	-40.5	-1.19	-40.5	-2.23	-40.5	1.76
-39.6	-0.14	-39.6	-1.05	-39.6	-1.37	-39.6	-0.67	-39.6	-0.27	-39.6	2.61	-39.6	1.69	-39.6	-0.96	-39.6	-1.18	-39.6	-0.01	-39.6	-2.26	-39.6	-1.25	-39.6	-1.33	-39.6	1.52	-39.6	-1.58	-39.6	2.27	-39.6	-1.07	-39.6	-1.33	-39.6	-2.16	-39.6	0.07	-39.6	-1.92	-39.6	0.54	-39.6	-0.18	-39.6	-1.22	-39.6	-0.44
-38.7	-0.99	-38.7	-1.07	-38.7	-3.84	-38.7	-2.86	-38.7	-0.69	-38.7	-3.63	-38.7	2.65	-38.7	-2.82	-38.7	-2.31	-38.7	-0.42	-38.7	-2.56	-38.7	-4.26	-38.7	1.7	-38.7	0.03	-38.7	-0.16	-38.7	1.35	-38.7	-0.65	-38.7	0.35	-38.7	-1.5	-38.7	-1.08	-38.7	0.88	-38.7	-2.96	-38.7	-2.37	-38.7	-2.27	-38.7	-2.03
-37.8	-0.59	-37.8	-1.9	-37.8	-0.67	-37.8	0.46	-37.8	-3.52	-37.8	-0.7	-37.8	2.19	-37.8	-0.63	-37.8	-0.51	-37.8	-0.16	-37.8	-1.47	-37.8	-0.44	-37.8	0.91	-37.8	0.66	-37.8	1.25	-37.8	2.54	-37.8	-1	-37.8	-0.45	-37.8	1.58	-37.8	-1.04	-37.8	-2.25	-37.8	0.02	-37.8	-2.24	-37.8	-0.99	-37.8	-0.16
-36.9	-0.66	-36.9	-1.61	-36.9	-1.44	-36.9	-1.5	-36.9	-0.48	-36.9	-1.67	-36.9	0.15	-36.9	-2.25	-36.9	-1.98	-36.9	1.03	-36.9	0.84	-36.9	-1.37	-36.9	2.7	-36.9	-0.35	-36.9	-2.31	-36.9	2.67	-36.9	0.02	-36.9	-0.35	-36.9	0.46	-36.9	-2.14	-36.9	-0.79	-36.9	-2.29	-36.9	-3.05	-36.9	0.07	-36.9	-0.53
-36	0.21	-36	-5	-36	-3.3	-36	-2.63	-36	0.01	-36	-2	-36	0.63	-36	-2.28	-36	0.75	-36	1.8	-36	0.11	-36	-1.26	-36	-1.09	-36	1.43	-36	2.19	-36	3.36	-36	-0.07	-36	1.22	-36	-1.78	-36	0.21	-36	1.72	-36	-0.37	-36	-0.75	-36	-0.08	-36	-0.78
-35.1	-0.78	-35.1	-2.2	-35.1	-2.39	-35.1	-1.13	-35.1	-1.91	-35.1	1.26	-35.1	0.37	-35.1	-1.09	-35.1	-3.18	-35.1	0.22	-35.1	0.93	-35.1	-1.85	-35.1	0.13	-35.1	-0.85	-35.1	-1.7	-35.1	2.89	-35.1	2.44	-35.1	-1.58	-35.1	1.76	-35.1	-2.66	-35.1	0.56	-35.1	-0.57	-35.1	1.13	-35.1	-0.65	-35.1	2.24
-34.2	1.72	-34.2	-1.86	-34.2	-1.48	-34.2	-2.49	-34.2	-1.77	-34.2	-0.78	-34.2	0.08	-34.2	-2.7	-34.2	0.28	-34.2	-1.01	-34.2	-1.7	-34.2	-3.39	-34.2	-0.07	-34.2	0.38	-34.2	-1.23	-34.2	0.81	-34.2	0.84	-34.2	-0.35	-34.2	-1.14	-34.2	0.78	-34.2	2.1	-34.2	-2.77	-34.2	-1.37	-34.2	-0.45	-34.2	-0.33
-33.3	0.43	-33.3	-2.44	-33.3	-1	-33.3	-2.79	-33.3	-0.98	-33.3	-1.24	-33.3	-0.15	-33.3	-1.63	-33.3	-1.89	-33.3	-0.42	-33.3	1.37	-33.3	-4.1	-33.3	-0.15	-33.3	1.85	-33.3	-0.57	-33.3	1.3	-33.3	3.76	-33.3	-1.73	-33.3	-1.88	-33.3	0.11	-33.3	0.65	-33.3	-1.02	-33.3	0.94	-33.3	0.06	-33.3	0.09
-32.4	0.32	-32.4	-0.85	-32.4	-0.78	-32.4	-0.96	-32.4	-2.79	-32.4	0.24	-32.4	2.32	-32.4	-1.29	-32.4	0.32	-32.4	-1.02	-32.4	-1.08	-32.4	-1.45	-32.4	3.13	-32.4	0.53	-32.4	-1.11	-32.4	1.54	-32.4	2.14	-32.4	0.97	-32.4	0.24	-32.4	-2.26	-32.4	-2.45	-32.4	0.7	-32.4	0.68	-32.4	-1.76	-32.4	-1.55
-31.5	-1.47	-31.5	0.62	-31.5	-2.61	-31.5	-0.56	-31.5	-1.89	-31.5	0.91	-31.5	0.45	-31.5	0.5	-31.5	-0.76	-31.5	0.86	-31.5	-1.35	-31.5	-1.77	-31.5	-0.47	-31.5	1.69	-31.5	0.17	-31.5	1.18	-31.5	2.77	-31.5	1.31	-31.5	0.27	-31.5	0.62	-31.5	-0.16	-31.5	-2.77	-31.5	-0.86	-31.5	0.66	-31.5	1.22
-30.6	-1.18	-30.6	-2.48	-30.6	-0.57	-30.6	-0.31	-30.6	-0.98	-30.6	-2.45	-30.6	0.71	-30.6	-0.9	-30.6	3.08	-30.6	1.58	-30.6	0.64	-30.6	1.1	-30.6	-0.86	-30.6	3.1	-30.6	0.28	-30.6	0.92	-30.6	2.05	-30.6	2.13	-30.6	0.18	-30.6	-0.13	-30.6	1.01	-30.6	1.53	-30.6	-0.12	-30.6	1.46	-30.6	-1.76
-29.7	0.1	-29.7	-1.8	-29.7	-2.94	-29.7	1.72	-29.7	-1.19	-29.7	-0.93	-29.7	1.48	-29.7	-3.1	-29.7	-3.03	-29.7	1.38	-29.7	-0.14	-29.7	-4.15	-29.7	1.69	-29.7	1.48	-29.7	-2.48	-29.7	1.65	-29.7	-0.42	-29.7	0.73	-29.7	1.6	-29.7	-1.01	-29.7	-2.32	-29.7	-0.3	-29.7	-1.01	-29.7	-0.93	-29.7	1.86
-28.8	1.36	-28.8	-5.21	-28.8	1.71	-28.8	0.7	-28.8	-1.41	-28.8	2.02	-28.8	0.17	-28.8	0.08	-28.8	-0.08	-28.8	3.27	-28.8	-0.36	-28.8	-1.43	-28.8	-2.76	-28.8	0.7	-28.8	-0.92	-28.8	3.48	-28.8	0.73	-28.8	0.37	-28.8	-2.28	-28.8	-1.9	-28.8	1.89	-28.8	1.66	-28.8	-1.34	-28.8	-1.14	-28.8	-1.18
-27.9	-0.56	-27.9	-2.15	-27.9	-2.33	-27.9	-2.14	-27.9	0.14	-27.9	-1.88	-27.9	1.36	-27.9	-2.41	-27.9	-1.47	-27.9	0.59	-27.9	-1.47	-27.9	-2.52	-27.9	-0.53	-27.9	-0.47	-27.9	-1.08	-27.9	3.57	-27.9	-1.94	-27.9	-0.11	-27.9	-1.3	-27.9	0.01	-27.9	0.15	-27.9	-0.24	-27.9	-1.5	-27.9	-2.9	-27.9	-0.08
-27	0.47	-27	-1.29	-27	-4.46	-27	-0.85	-27	-2.66	-27	-0.93	-27	1.07	-27	-0.07	-27	-4.16	-27	-0.22	-27	-0.07	-27	2.01	-27	1.6	-27	0.93	-27	1.05	-27	1.68	-27	-0.28	-27	2.15	-27	2.3	-27	-0.43	-27	0.31	-27	2.51	-27	0.2	-27	-0.89	-27	1.04
-26.1	-0.35	-26.1	-3.11	-26.1	-1.53	-26.1	0.65	-26.1	-1	-26.1	-2.34	-26.1	1.28	-26.1	-1.82	-26.1	-0.32	-26.1	0.33	-26.1	0	-26.1	1.54	-26.1	-1.41	-26.1	1.4	-26.1	-0.47	-26.1	0.31	-26.1	1.04	-26.1	2.45	-26.1	-1.48	-26.1	0.07	-26.1	-0.48	-26.1	-1.57	-26.1	-0.34	-26.1	-0.5	-26.1	-0.3
-25.2	-0.52	-25.2	-0.79	-25.2	1.12	-25.2	2.78	-25.2	-0.84	-25.2	-1.58	-25.2	1.38	-25.2	-0.41	-25.2	-1.28	-25.2	1.23	-25.2	-0.59	-25.2	-0.63	-25.2	-0.25	-25.2	0.86	-25.2	-2.06	-25.2	2.32	-25.2	-0.61	-25.2	-0.38	-25.2	-0.52	-25.2	1.37	-25.2	0.27	-25.2	-0.42	-25.2	-2.07	-25.2	-0.39	-25.2	0.74
-24.3	0.75	-24.3	-0.63	-24.3	-4.41	-24.3	-0.42	-24.3	-0.56	-24.3	-0.16	-24.3	2.52	-24.3	-1.36	-24.3	-1.06	-24.3	-1.04	-24.3	-1.13	-24.3	-3.93	-24.3	0.12	-24.3	0.17	-24.3	1.06	-24.3	-0.54	-24.3	0.03	-24.3	-1.34	-24.3	2.31	-24.3	-2.37	-24.3	0.03	-24.3	1.29	-24.3	0.23	-24.3	-0.52	-24.3	1.25
-23.4	1.42	-23.4	-1.09	-23.4	-3.44	-23.4	-0.56	-23.4	-2.21	-23.4	0.56	-23.4	1.19	-23.4	1.29	-23.4	-3.76	-23.4	-1.47	-23.4	-0.49	-23.4	-0.05	-23.4	-1.43	-23.4	3.13	-23.4	-0.76	-23.4	2.27	-23.4	1.29	-23.4	-0.63	-23.4	-1.22	-23.4	-0.11	-23.4	0.39	-23.4	-0.31	-23.4	-0.14	-23.4	-1.72	-23.4	-1.01
-22.5	-0.23	-22.5	-0.3	-22.5	-0.16	-22.5	-1.68	-22.5	-4.26	-22.5	1.56	-22.5	2.44	-22.5	0.57	-22.5	-1.13	-22.5	-2.66	-22.5	-2.36	-22.5	1.8	-22.5	1.56	-22.5	1.59	-22.5	-1.5	-22.5	-0.7	-22.5	0.78	-22.5	0.28	-22.5	1.65	-22.5	0.12	-22.5	-1.76	-22.5	-0.32	-22.5	1.05	-22.5	-1.92	-22.5	0.94
-21.6	0.86	-21.6	1.44	-21.6	0.81	-21.6	1.86	-21.6	-0.82	-21.6	0.83	-21.6	1.85	-21.6	-0.17	-21.6	-1.94	-21.6	2.72	-21.6	-0.04	-21.6	-2.26	-21.6	-0.38	-21.6	2.82	-21.6	-0.66	-21.6	3.08	-21.6	0.82	-21.6	-1.21	-21.6	0.98	-21.6	-1.48	-21.6	0.88	-21.6	-0.19	-21.6	-1.4	-21.6	0.93	-21.6	1.96
-20.7	-0.57	-20.7	-1.03	-20.7	-3.6	-20.7	1.21	-20.7	-2.71	-20.7	0.13	-20.7	-1.61	-20.7	-1.12	-20.7	-3.01	-20.7	1.41	-20.7	-1.81	-20.7	-0.85	-20.7	0.16	-20.7	1.2	-20.7	-2.99	-20.7	1.68	-20.7	1.06	-20.7	1.45	-20.7	-1.61	-20.7	-0.59	-20.7	0.91	-20.7	0.91	-20.7	1.48	-20.7	-1.82	-20.7	-0.19
-19.8	-0.24	-19.8	-2.35	-19.8	0.69	-19.8	0.71	-19.8	0.93	-19.8	-1	-19.8	0.6	-19.8	-1.83	-19.8	-0.97	-19.8	2.05	-19.8	-0.24	-19.8	-0.46	-19.8	-0.06	-19.8	0.28	-19.8	-1.74	-19.8	-0.06	-19.8	1.19	-19.8	-0.09	-19.8	1.07	-19.8	-2.1	-19.8	0.36	-19.8	-3.5	-19.8	2.55	-19.8	-0.8	-19.8	-0.68
-18.9	-1.54	-18.9	1.43	-18.9	0.6	-18.9	-0.11	-18.9	0.19	-18.9	-0.93	-18.9	1.54	-18.9	-0.55	-18.9	-1.21	-18.9	-0.41	-18.9	-1.84	-18.9	-2.59	-18.9	0.63	-18.9	1.62	-18.9	-3.46	-18.9	-0.58	-18.9	0.51	-18.9	0.98	-18.9	0.18	-18.9	0.24	-18.9	-2.74	-18.9	-1.55	-18.9	-0.39	-18.9	-1.18	-18.9	-0.37
-18	-0.13	-18	-1.65	-18	-1.79	-18	0.04	-18	-0.74	-18	0.68	-18	1.66	-18	-1.31	-18	-1.57	-18	1.81	-18	1.18	-18	0.01	-18	-1.78	-18	0.39	-18	0.6	-18	-0.19	-18	0.9	-18	2.83	-18	-0.8	-18	1.32	-18	0.32	-18	-1.62	-18	-1.02	-18	0.69	-18	1.21
-17.1	-0.21	-17.1	-1.25	-17.1	-1.38	-17.1	-1.45	-17.1	-0.41	-17.1	-3.62	-17.1	2.96	-17.1	-1.79	-17.1	-0.83	-17.1	-0.04	-17.1	-0.9	-17.1	-2.37	-17.1	-0.18	-17.1	1.68	-17.1	-1.96	-17.1	-0.49	-17.1	0.11	-17.1	2.95	-17.1	-0.49	-17.1	-0.7	-17.1	0.94	-17.1	0.97	-17.1	1.93	-17.1	0.9	-17.1	2.47
-16.2	-0.93	-16.2	-0.67	-16.2	-0.88	-16.2	-0.02	-16.2	3.29	-16.2	0.9	-16.2	0.58	-16.2	-0.29	-16.2	-0.56	-16.2	-0.5	-16.2	0.4	-16.2	-0.58	-16.2	0.7	-16.2	1.26	-16.2	-2.19	-16.2	1.85	-16.2	-0.56	-16.2	-0.4	-16.2	-0.55	-16.2	0.84	-16.2	0.72	-16.2	2	-16.2	-0.45	-16.2	-0.88	-16.2	-0.04
-15.3	0.97	-15.3	0.57	-15.3	-0.72	-15.3	-1.74	-15.3	0.43	-15.3	1.07	-15.3	1.8	-15.3	-2.89	-15.3	-0.1	-15.3	0.87	-15.3	1.14	-15.3	-0.47	-15.3	0.26	-15.3	0.16	-15.3	0.07	-15.3	1.88	-15.3	1.66	-15.3	0.17	-15.3	-1.27	-15.3	0.76	-15.3	2.24	-15.3	-1.28	-15.3	-1.11	-15.3	-0.82	-15.3	1.98
-14.4	0.29	-14.4	-0.63	-14.4	-0.12	-14.4	1.64	-14.4	-2.47	-14.4	1.87	-14.4	1.26	-14.4	-1.88	-14.4	0.93	-14.4	0.54	-14.4	-1.42	-14.4	1.29	-14.4	-0.73	-14.4	-1.69	-14.4	0.97	-14.4	0.81	-14.4	-1.91	-14.4	2.06	-14.4	-0.09	-14.4	-0.63	-14.4	0.24	-14.4	1.12	-14.4	-1.17	-14.4	2.42	-14.4	-0.81
-13.5	-0.51	-13.5	-0.8	-13.5	-1.75	-13.5	0.02	-13.5	0.08	-13.5	-2.51	-13.5	1.35	-13.5	-0.78	-13.5	0.5	-13.5	2.36	-13.5	-0.22	-13.5	-2.27	-13.5	0.33	-13.5	1.25	-13.5	0.5	-13.5	1.89	-13.5	1.52	-13.5	-0.5	-13.5	-0.64	-13.5	-0.91	-13.5	0.08	-13.5	1.51	-13.5	-0.8	-13.5	0.41	-13.5	-1.11
-12.6	0.4	-12.6	0.65	-12.6	-1.43	-12.6	-0.2	-12.6	-0.71	-12.6	1.91	-12.6	1.71	-12.6	-1.16	-12.6	-0.72	-12.6	1.09	-12.6	-1.9	-12.6	-1.74	-12.6	1.09	-12.6	0.55	-12.6	-0.48	-12.6	1.61	-12.6	-1.78	-12.6	-1.36	-12.6	-1.92	-12.6	0.45	-12.6	1.97	-12.6	-0.71	-12.6	-1.4	-12.6	-1.14	-12.6	-0.65
-11.7	-1.85	-11.7	-1.8	-11.7	-0.06	-11.7	0.98	-11.7	-1.7	-11.7	-1.63	-11.7	0.6	-11.7	-1.71	-11.7	-2.86	-11.7	0.04	-11.7	-0.2	-11.7	-0.28	-11.7	-1.16	-11.7	1.16	-11.7	-2.37	-11.7	0.97	-11.7	1.89	-11.7	1.56	-11.7	-1.01	-11.7	-0.17	-11.7	0.12	-11.7	1.6	-11.7	0.74	-11.7	-0.66	-11.7	0.27
-10.8	-1	-10.8	0.83	-10.8	-0.35	-10.8	-1.05	-10.8	-0.62	-10.8	-1.05	-10.8	1.39	-10.8	0.27	-10.8	-0.15	-10.8	2.42	-10.8	-0.76	-10.8	-1.28	-10.8	1.76	-10.8	1.45	-10.8	-0.74	-10.8	1.53	-10.8	-0.71	-10.8	0.52	-10.8	1.27	-10.8	2.22	-10.8	0.52	-10.8	0.31	-10.8	-0.52	-10.8	-1.44	-10.8	-0.32
-9.9	-0.22	-9.9	-1.51	-9.9	-1.03	-9.9	0.77	-9.9	1	-9.9	-2.05	-9.9	-1.41	-9.9	-1.92	-9.9	-1.01	-9.9	1.18	-9.9	0.53	-9.9	0.57	-9.9	-0.61	-9.9	0.34	-9.9	-1.14	-9.9	-1.88	-9.9	0.05	-9.9	1.43	-9.9	0.29	-9.9	0.09	-9.9	1.83	-9.9	-2.09	-9.9	-0.64	-9.9	-1.09	-9.9	0.06
-9	0.35	-9	-0.84	-9	0.14	-9	1.29	-9	1.34	-9	2.21	-9	1.02	-9	0.14	-9	1.02	-9	1.35	-9	-0.97	-9	1.48	-9	0.13	-9	2.32	-9	-0.05	-9	3.39	-9	0.89	-9	-1.75	-9	0.84	-9	-0.02	-9	0.32	-9	1.09	-9	-1.75	-9	-1.77	-9	0.33
-8.1	-0.82	-8.1	-2.23	-8.1	-0.8	-8.1	0.69	-8.1	-0.37	-8.1	-1.21	-8.1	-1.16	-8.1	-1.99	-8.1	-0.26	-8.1	2.53	-8.1	2.01	-8.1	-1.29	-8.1	-0.81	-8.1	0.85	-8.1	-0.27	-8.1	0.46	-8.1	2.15	-8.1	1.47	-8.1	-1.51	-8.1	3.02	-8.1	-0.05	-8.1	-0.69	-8.1	1.17	-8.1	2.17	-8.1	-0.14
-7.2	-0.6	-7.2	-0.35	-7.2	0.01	-7.2	-0.07	-7.2	0.8	-7.2	-1.01	-7.2	-0.1	-7.2	-3.28	-7.2	0.91	-7.2	0.16	-7.2	0	-7.2	-1.42	-7.2	0.35	-7.2	-0.96	-7.2	-0.64	-7.2	1.73	-7.2	-0.74	-7.2	-1.03	-7.2	-0.76	-7.2	0	-7.2	1.42	-7.2	1.08	-7.2	-0.18	-7.2	1.73	-7.2	-1.83
-6.3	1.1	-6.3	-0.45	-6.3	0.37	-6.3	-2.5	-6.3	2.57	-6.3	-0.75	-6.3	-0.76	-6.3	0.89	-6.3	-1.37	-6.3	-0.95	-6.3	3.04	-6.3	0.1	-6.3	-2	-6.3	-1.03	-6.3	0.93	-6.3	-0.37	-6.3	0.76	-6.3	0.38	-6.3	-1.4	-6.3	-0.45	-6.3	-0.11	-6.3	1.44	-6.3	-0.37	-6.3	-3.49	-6.3	0.39
-5.4	-0.07	-5.4	0.36	-5.4	0.31	-5.4	-0.24	-5.4	-0.5	-5.4	-0.45	-5.4	0.91	-5.4	1.93	-5.4	-0.23	-5.4	-0.72	-5.4	-2.52	-5.4	-0.57	-5.4	0.26	-5.4	2.47	-5.4	-1.49	-5.4	-0.59	-5.4	-1.07	-5.4	-0.67	-5.4	1.92	-5.4	0.48	-5.4	-0.97	-5.4	0	-5.4	1.17	-5.4	-2.59	-5.4	1.73
-4.5	1.69	-4.5	1.86	-4.5	-0.72	-4.5	0.47	-4.5	-0.35	-4.5	4.47	-4.5	2.9	-4.5	1.76	-4.5	-0.15	-4.5	2.31	-4.5	0.3	-4.5	4.33	-4.5	1.09	-4.5	-0.4	-4.5	-1.25	-4.5	-0.14	-4.5	2.31	-4.5	3.17	-4.5	0.98	-4.5	-1.2	-4.5	1.87	-4.5	-2.86	-4.5	1.78	-4.5	2.94	-4.5	-0.7
-3.6	1.47	-3.6	1.63	-3.6	-0.17	-3.6	0.65	-3.6	0.67	-3.6	-2.13	-3.6	0.68	-3.6	0.84	-3.6	0.71	-3.6	-0.08	-3.6	-1.12	-3.6	-5.62	-3.6	0.47	-3.6	1.77	-3.6	-0.21	-3.6	-0.97	-3.6	-1.82	-3.6	-2.04	-3.6	0.68	-3.6	0.7	-3.6	0.22	-3.6	-1.34	-3.6	-0.3	-3.6	1.28	-3.6	0.66
-2.7	-0.21	-2.7	-1.03	-2.7	-1.93	-2.7	-1.12	-2.7	0.7	-2.7	0.44	-2.7	-0.11	-2.7	-1.6	-2.7	-2	-2.7	0.69	-2.7	0.17	-2.7	-0.64	-2.7	0.1	-2.7	0.12	-2.7	-2.13	-2.7	1.5	-2.7	-0.96	-2.7	-0.14	-2.7	2.06	-2.7	-0.89	-2.7	2.17	-2.7	2.3	-2.7	1.92	-2.7	-1.14	-2.7	0.66
-1.8	1.14	-1.8	2.07	-1.8	-0.99	-1.8	-0.56	-1.8	-2.24	-1.8	1.3	-1.8	-0.39	-1.8	0.53	-1.8	0.47	-1.8	-0.83	-1.8	-0.32	-1.8	1.75	-1.8	-1.63	-1.8	0.92	-1.8	0.74	-1.8	-0.26	-1.8	-1.57	-1.8	2.42	-1.8	-0.27	-1.8	1.97	-1.8	0.59	-1.8	-0.34	-1.8	-0.45	-1.8	0.71	-1.8	-1.5
-0.9	0.49	-0.9	-0.34	-0.9	1.66	-0.9	-0.7	-0.9	0.43	-0.9	0.88	-0.9	0.8	-0.9	1.02	-0.9	-0.86	-0.9	-0.22	-0.9	1.74	-0.9	-2.2	-0.9	0.43	-0.9	-0.11	-0.9	-1.22	-0.9	-1.33	-0.9	-0.37	-0.9	0.57	-0.9	-3.19	-0.9	-1.42	-0.9	0.93	-0.9	-0.99	-0.9	-1.11	-0.9	1.4	-0.9	-0.28
0	-0.11	0	-1.09	0	-1.27	0	-0.46	0	0.69	0	-0.27	0	0.67	0	1.69	0	-0.26	0	-0.7	0	1.14	0	-0.04	0	-2.27	0	3.09	0	1.65	0	-2.22	0	1.81	0	-1.21	0	0.65	0	2.27	0	4.18	0	1.97	0	3	0	-0.91	0	-0.19
0.9	1.64	0.9	-0.56	0.9	1.68	0.9	-0.01	0.9	-0.75	0.9	-2.63	0.9	2.9	0.9	-0.94	0.9	1.57	0.9	-1.14	0.9	-1.29	0.9	0.66	0.9	-0.7	0.9	-0.04	0.9	1.73	0.9	0.71	0.9	-0.3	0.9	0.55	0.9	0.52	0.9	3.22	0.9	2.35	0.9	1.88	0.9	1.46	0.9	0.52	0.9	1.77
1.8	1.82	1.8	0.79	1.8	-0.66	1.8	-0.26	1.8	-2.07	1.8	3.37	1.8	1.1	1.8	0.32	1.8	-0.34	1.8	-1.13	1.8	-2.32	1.8	0.14	1.8	0.56	1.8	0.48	1.8	-0.34	1.8	-0.21	1.8	-1.16	1.8	0.72	1.8	-1.85	1.8	0.87	1.8	2.27	1.8	0	1.8	-1.74	1.8	1.08	1.8	0.29
2.7	2.7	2.7	0.55	2.7	-0.44	2.7	2.25	2.7	0.37	2.7	-0.15	2.7	1.51	2.7	0.05	2.7	0.2	2.7	0.59	2.7	-1.61	2.7	-0.92	2.7	-0.09	2.7	-0.06	2.7	-2.05	2.7	-0.51	2.7	-0.12	2.7	1.46	2.7	0.55	2.7	-0.93	2.7	2.16	2.7	-1.88	2.7	0.07	2.7	0.03	2.7	0.56
3.6	0.97	3.6	-0.36	3.6	0.22	3.6	-2.05	3.6	-0.34	3.6	2.45	3.6	2.49	3.6	0.57	3.6	-0.28	3.6	-0.52	3.6	1.99	3.6	0.8	3.6	0.69	3.6	4.34	3.6	-1.02	3.6	-1.01	3.6	1.67	3.6	1.65	3.6	-1.97	3.6	2.46	3.6	0.64	3.6	-1.58	3.6	-0.36	3.6	1.47	3.6	-1.84
4.5	0.76	4.5	2.12	4.5	0.78	4.5	-2.45	4.5	2.14	4.5	1.74	4.5	2.08	4.5	-1.17	4.5	1.19	4.5	-2.07	4.5	0.14	4.5	0.77	4.5	2.36	4.5	-0.54	4.5	-0.2	4.5	-2.26	4.5	0.07	4.5	1.13	4.5	0.15	4.5	2.65	4.5	1.47	4.5	-2.2	4.5	0.15	4.5	2.98	4.5	1.77
5.4	3.28	5.4	0.54	5.4	0.67	5.4	-1.77	5.4	0.41	5.4	2.02	5.4	2.81	5.4	1.12	5.4	0.03	5.4	0.2	5.4	0.48	5.4	0.25	5.4	-1.74	5.4	0.99	5.4	-0.07	5.4	-0.6	5.4	-0.15	5.4	2.64	5.4	-5.59	5.4	0.2	5.4	0.87	5.4	0.48	5.4	0.04	5.4	2.09	5.4	-2.2
6.3	-2.44	6.3	-0.54	6.3	-0.06	6.3	0.95	6.3	-0.9	6.3	3.89	6.3	-1.1	6.3	-1.94	6.3	-0.87	6.3	0.13	6.3	-1.28	6.3	1.27	6.3	-2.26	6.3	0.04	6.3	0.32	6.3	-0.03	6.3	0.54	6.3	0.95	6.3	0.74	6.3	1.29	6.3	1.71	6.3	0.63	6.3	1.67	6.3	-0.12	6.3	1.79
7.2	1.39	7.2	0.09	7.2	-0.82	7.2	0.96	7.2	-0.46	7.2	-0.27	7.2	1.24	7.2	-1.13	7.2	-1.07	7.2	-1.06	7.2	1.9	7.2	0.72	7.2	0.51	7.2	3.21	7.2	-0.94	7.2	-0.96	7.2	1.06	7.2	0.79	7.2	-1.25	7.2	2.43	7.2	1.11	7.2	-1.12	7.2	0.51	7.2	-2.04	7.2	-2.4
8.1	1.28	8.1	0.16	8.1	0.31	8.1	1.96	8.1	1.77	8.1	-3.26	8.1	-0.31	8.1	-0.95	8.1	-0.09	8.1	0.28	8.1	1.15	8.1	-0.3	8.1	-1.07	8.1	-0.95	8.1	-1.66	8.1	1.48	8.1	-0.34	8.1	0.4	8.1	-9.44	8.1	-3.72	8.1	0.42	8.1	-2.91	8.1	0	8.1	-1.23	8.1	-6.1
9	13.65	9	3.28	9	2.07	9	5.22	9	-0.93	9	-0.07	9	2.11	9	-0.93	9	0.35	9	4.23	9	0.27	9	0.03	9	2.49	9	-1.46	9	-0.35	9	2.01	9	2.24	9	1.5	9	-39.45	9	-18.07	9	-9.9	9	-12.45	9	-0.45	9	1.78	9	-37.41
9.9	19.07	9.9	5.05	9.9	6.76	9.9	6.36	9.9	2.14	9.9	3.11	9.9	2.62	9.9	-2.6	9.9	1.25	9.9	5.19	9.9	2.84	9.9	0.41	9.9	1.46	9.9	-0.59	9.9	-2.72	9.9	2.83	9.9	0.67	9.9	-0.13	9.9	-37.22	9.9	-17.51	9.9	-13.1	9.9	-5.35	9.9	0.89	9.9	1.7	9.9	-30.44
10.8	24.86	10.8	9.93	10.8	7.41	10.8	6.79	10.8	3.14	10.8	0.53	10.8	2.94	10.8	-2.79	10.8	0.95	10.8	3.94	10.8	2.24	10.8	-0.14	10.8	0.47	10.8	-2.41	10.8	-1.31	10.8	1.02	10.8	1.9	10.8	1.15	10.8	-14.23	10.8	-5.56	10.8	-3.67	10.8	-1.76	10.8	1.61	10.8	3.05	10.8	-4.01
11.7	25.71	11.7	8.29	11.7	8.23	11.7	4.39	11.7	2.49	11.7	1.22	11.7	2.41	11.7	-1.97	11.7	0.22	11.7	4.25	11.7	1.59	11.7	-1.98	11.7	0.74	11.7	-1.42	11.7	1.39	11.7	2.88	11.7	0.25	11.7	-1.49	11.7	-9.87	11.7	-1.08	11.7	0.63	11.7	3.9	11.7	2.68	11.7	-1.25	11.7	6.84
12.6	28.77	12.6	11.24	12.6	7.91	12.6	5.58	12.6	3.11	12.6	-1.26	12.6	3.43	12.6	0.52	12.6	-1.12	12.6	4.94	12.6	2.5	12.6	-2.4	12.6	-0.62	12.6	0.48	12.6	-1.64	12.6	4.94	12.6	1.66	12.6	-3.07	12.6	-4.16	12.6	2.32	12.6	1.42	12.6	7.71	12.6	1.74	12.6	0.84	12.6	14.28
13.5	26.49	13.5	9.69	13.5	9.76	13.5	7.78	13.5	2.98	13.5	-0.43	13.5	4.84	13.5	-1.77	13.5	2.13	13.5	3.73	13.5	0.13	13.5	-2.49	13.5	2.52	13.5	-0.18	13.5	0.71	13.5	1.96	13.5	1.2	13.5	-1.81	13.5	-2.37	13.5	1.06	13.5	1.84	13.5	2.4	13.5	1.06	13.5	-1.56	13.5	12.51
14.4	29.45	14.4	9.92	14.4	8.55	14.4	11.78	14.4	3.64	14.4	-0.53	14.4	4.16	14.4	-0.59	14.4	1.24	14.4	5.94	14.4	2.37	14.4	-1.44	14.4	-0.61	14.4	-1.04	14.4	-0.08	14.4	3.53	14.4	0.91	14.4	-1.46	14.4	-4.65	14.4	2.23	14.4	0.66	14.4	4.44	14.4	3.54	14.4	0.58	14.4	11.14
15.3	29.58	15.3	12.48	15.3	9.53	15.3	7.04	15.3	0.89	15.3	2.52	15.3	3.09	15.3	0.01	15.3	0.17	15.3	7.47	15.3	1.84	15.3	-0.1	15.3	0.18	15.3	-1.22	15.3	-0.84	15.3	2.69	15.3	1.42	15.3	-0.36	15.3	-3.29	15.3	3.59	15.3	1.16	15.3	2.77	15.3	2.02	15.3	0.11	15.3	15.4
16.2	30.36	16.2	9.07	16.2	12.44	16.2	8.14	16.2	0.85	16.2	-0.13	16.2	1.85	16.2	-2.17	16.2	2.38	16.2	8.2	16.2	0.04	16.2	-2.03	16.2	-1.62	16.2	-2.97	16.2	-1.79	16.2	4.69	16.2	0.3	16.2	-2.43	16.2	-3.41	16.2	1.64	16.2	1.59	16.2	5.92	16.2	3.19	16.2	3.33	16.2	13.75
17.1	29.5	17.1	11.78	17.1	12.47	17.1	7.41	17.1	2.83	17.1	1.7	17.1	3.52	17.1	-1.7	17.1	1.65	17.1	2.92	17.1	1.39	17.1	0.77	17.1	-1.89	17.1	-0.65	17.1	-3.16	17.1	1.92	17.1	2.51	17.1	-1.31	17.1	-3.61	17.1	3.52	17.1	0.83	17.1	4.64	17.1	4.65	17.1	-0.44	17.1	12.74
18	27.51	18	13.52	18	12.05	18	7.75	18	3.79	18	-1.1	18	2.24	18	0.15	18	0.89	18	6.72	18	2.98	18	-3.7	18	-0.11	18	-2.53	18	-0.28	18	2.51	18	1.46	18	-3.3	18	-1.26	18	2.03	18	0.22	18	4.45	18	2.72	18	1.49	18	15.21
18.9	30.02	18.9	11.48	18.9	10.31	18.9	7.42	18.9	4.26	18.9	0.19	18.9	2.06	18.9	-1.75	18.9	2.89	18.9	5.02	18.9	3.05	18.9	-1.51	18.9	-1.67	18.9	-1.6	18.9	-1.15	18.9	1.68	18.9	1.66	18.9	-3.5	18.9	0.94	18.9	0.11	18.9	0.08	18.9	2.3	18.9	-0.2	18.9	1.47	18.9	16.75
19.8	32.21	19.8	11.18	19.8	9.08	19.8	5.99	19.8	4.13	19.8	0.99	19.8	3.17	19.8	-2.32	19.8	-0.35	19.8	1.91	19.8	1.49	19.8	-3.18	19.8	-1.86	19.8	-2.83	19.8	-2.45	19.8	1.56	19.8	0.31	19.8	-1.07	19.8	-2.32	19.8	0.7	19.8	0.38	19.8	3.34	19.8	3.53	19.8	3.64	19.8	15.3
20.7	32.99	20.7	11.19	20.7	11.04	20.7	11.36	20.7	6.99	20.7	-0.04	20.7	5.15	20.7	-0.91	20.7	2.41	20.7	6.68	20.7	2.87	20.7	-1	20.7	0.49	20.7	0.11	20.7	-3.4	20.7	2.89	20.7	1.22	20.7	-1.29	20.7	-1.88	20.7	2.53	20.7	-0.15	20.7	4.41	20.7	2.98	20.7	2.83	20.7	16.68
21.6	30.06	21.6	11.07	21.6	10.43	21.6	9.84	21.6	4.77	21.6	-0.24	21.6	2.05	21.6	-1.74	21.6	2.1	21.6	5.95	21.6	0.27	21.6	1.48	21.6	-4.22	21.6	-0.89	21.6	-2.83	21.6	3.11	21.6	-0.07	21.6	-1.61	21.6	-2.59	21.6	4.65	21.6	-2.85	21.6	5.29	21.6	3.46	21.6	0.79	21.6	14.48
22.5	30.92	22.5	13.96	22.5	8.31	22.5	10.47	22.5	4.54	22.5	1.14	22.5	3.47	22.5	-0.63	22.5	1.56	22.5	6.35	22.5	2.88	22.5	-1.61	22.5	-2.78	22.5	-0.48	22.5	-0.58	22.5	1.4	22.5	2.48	22.5	-1.7	22.5	-1.96	22.5	5.11	22.5	0.74	22.5	0.82	22.5	3.7	22.5	3.27	22.5	14.83
23.4	29.56	23.4	12.74	23.4	9.57	23.4	8.33	23.4	-0.12	23.4	1.92	23.4	3.75	23.4	-2.65	23.4	1.91	23.4	6.89	23.4	-0.81	23.4	-0.82	23.4	-1.98	23.4	-2.88	23.4	-3.09	23.4	1.4	23.4	-1.43	23.4	-2.07	23.4	-2.02	23.4	0.78	23.4	-1.81	23.4	5	23.4	3.71	23.4	3.14	23.4	16.89
24.3	31.06	24.3	10.84	24.3	8.58	24.3	7.6	24.3	3.13	24.3	-0.09	24.3	2.55	24.3	-2.84	24.3	-0.77	24.3	5.13	24.3	1.68	24.3	-4.12	24.3	-0.48	24.3	-1.82	24.3	-2.42	24.3	2.74	24.3	0.22	24.3	-3.56	24.3	0.56	24.3	2.78	24.3	-1.74	24.3	4.03	24.3	4.07	24.3	1.4	24.3	17.88
25.2	30.73	25.2	7.36	25.2	7.88	25.2	7.28	25.2	2.94	25.2	3.91	25.2	0.78	25.2	-4.7	25.2	1.14	25.2	5.33	25.2	0.93	25.2	-1.62	25.2	-4.09	25.2	-1.74	25.2	-1.91	25.2	2.74	25.2	-1.06	25.2	-3.74	25.2	-0.5	25.2	2.84	25.2	-0.65	25.2	4.47	25.2	1.53	25.2	4.23	25.2	16.37
26.1	30.99	26.1	12.82	26.1	8.46	26.1	9.73	26.1	3.12	26.1	-0.15	26.1	3.23	26.1	-0.84	26.1	0.78	26.1	5.86	26.1	1.29	26.1	-0.09	26.1	-2.5	26.1	-0.3	26.1	-3.23	26.1	2.91	26.1	-0.61	26.1	-1.19	26.1	-0.13	26.1	4.52	26.1	-1.24	26.1	4.9	26.1	1.48	26.1	3.57	26.1	14.63
27	31.41	27	13.17	27	10.28	27	10.6	27	2.89	27	-1.4	27	3.42	27	1.31	27	0.81	27	5.66	27	3.81	27	-2.32	27	-3.14	27	0.74	27	-0.96	27	2.45	27	0.86	27	-1.65	27	-2.9	27	3.48	27	-1.38	27	5.33	27	4.22	27	3.69	27	15.18
27.9	31.33	27.9	10.41	27.9	8.51	27.9	6.71	27.9	5.46	27.9	2.73	27.9	3.81	27.9	-2.62	27.9	1.28	27.9	4.17	27.9	2.19	27.9	-0.49	27.9	-0.29	27.9	-2.04	27.9	-3.25	27.9	2.11	27.9	-0.4	27.9	-1.41	27.9	-0.49	27.9	3.42	27.9	-1.18	27.9	3.18	27.9	4.95	27.9	2.42	27.9	15.15
28.8	31.77	28.8	10.58	28.8	11.08	28.8	10.7	28.8	4.34	28.8	1.81	28.8	2.88	28.8	-0.73	28.8	2.23	28.8	6.31	28.8	2.36	28.8	1.63	28.8	-1.43	28.8	-2.35	28.8	-1.91	28.8	3.17	28.8	0.93	28.8	-1.17	28.8	-1.83	28.8	1.91	28.8	-5.29	28.8	6.71	28.8	2.54	28.8	3.57	28.8	17.55
29.7	30.78	29.7	12.26	29.7	10.26	29.7	10.24	29.7	6.93	29.7	0.01	29.7	2.81	29.7	-3.44	29.7	0.19	29.7	6.9	29.7	1.67	29.7	-3.74	29.7	-1.61	29.7	-3.39	29.7	-2.79	29.7	3.97	29.7	1.51	29.7	-3.29	29.7	0.29	29.7	3.24	29.7	-2.05	29.7	4.31	29.7	5.25	29.7	4.01	29.7	16.26
30.6	32.11	30.6	12.82	30.6	10.71	30.6	9.27	30.6	5.47	30.6	0.75	30.6	4.86	30.6	-0.12	30.6	1.75	30.6	3.73	30.6	4.96	30.6	-2.23	30.6	-0.8	30.6	-0.91	30.6	0.52	30.6	3.17	30.6	1.73	30.6	-2.47	30.6	-1.75	30.6	1.72	30.6	-3.55	30.6	6.75	30.6	2.7	30.6	-0.01	30.6	13.38
31.5	33.03	31.5	14.59	31.5	11.48	31.5	7.63	31.5	5.56	31.5	1.86	31.5	4.14	31.5	-2.39	31.5	2.14	31.5	5.47	31.5	4.63	31.5	-2.03	31.5	-1.61	31.5	-4.8	31.5	-1.45	31.5	3.43	31.5	1.01	31.5	-4.15	31.5	-2.33	31.5	3.03	31.5	-0.99	31.5	5.78	31.5	3.64	31.5	2.74	31.5	14.1
32.4	33.34	32.4	11.69	32.4	12.45	32.4	6.17	32.4	5.48	32.4	3.64	32.4	5.24	32.4	-1.55	32.4	-0.07	32.4	3.4	32.4	2.77	32.4	0.12	32.4	-3.73	32.4	-0.38	32.4	-1.85	32.4	3.26	32.4	1.31	32.4	-0.76	32.4	-1.7	32.4	2.7	32.4	-2.75	32.4	1.45	32.4	3.9	32.4	3.16	32.4	16.31
33.3	32.4	33.3	12.34	33.3	10.12	33.3	9.69	33.3	3.62	33.3	3.16	33.3	3.6	33.3	-1.03	33.3	0.64	33.3	5.24	33.3	2.16	33.3	-2.55	33.3	-3.37	33.3	-0.07	33.3	-2.75	33.3	1.81	33.3	0.19	33.3	-5.65	33.3	-0.77	33.3	3.09	33.3	-2.29	33.3	7.06	33.3	2.56	33.3	3.46	33.3	15.06
34.2	33.69	34.2	12.05	34.2	10.07	34.2	10.33	34.2	6.51	34.2	0.55	34.2	5.4	34.2	-2.39	34.2	1.57	34.2	2.76	34.2	-0.18	34.2	-1.4	34.2	-2.73	34.2	0.02	34.2	-1.18	34.2	1.12	34.2	-1.22	34.2	-3.55	34.2	-0.84	34.2	5.09	34.2	-2.07	34.2	5.35	34.2	3.48	34.2	2.96	34.2	14.41
35.1	34.23	35.1	11.56	35.1	11.59	35.1	11.36	35.1	4.17	35.1	0.2	35.1	3.36	35.1	-2.25	35.1	0.59	35.1	4.76	35.1	3.3	35.1	-1.92	35.1	-3.2	35.1	-1.57	35.1	-1.51	35.1	3.54	35.1	2.19	35.1	-3.21	35.1	-3.6	35.1	3.57	35.1	-0.14	35.1	6.92	35.1	4.37	35.1	2.7	35.1	15.2
36	31.82	36	10.18	36	10.67	36	9.86	36	3.71	36	1.51	36	3.1	36	-1.27	36	1.39	36	6.75	36	2.76	36	-3.26	36	-2.09	36	0.93	36	-0.31	36	4.63	36	-0.7	36	-3.2	36	-0.28	36	1.14	36	-1.27	36	8	36	0.86	36	5.18	36	16.68
36.9	31.07	36.9	14.25	36.9	9.89	36.9	11.16	36.9	6.23	36.9	2.96	36.9	3.01	36.9	-2.07	36.9	-0.96	36.9	6.01	36.9	4.46	36.9	0.64	36.9	-2.72	36.9	-2.67	36.9	-2.37	36.9	2.92	36.9	1.7	36.9	-3.02	36.9	-2.96	36.9	4.49	36.9	-2.39	36.9	5.75	36.9	2.41	36.9	6.61	36.9	15.8
37.8	31.07	37.8	10.94	37.8	7.81	37.8	9.59	37.8	6.84	37.8	-0.5	37.8	2.75	37.8	-3.25	37.8	-0.62	37.8	6.62	37.8	3.96	37.8	1.26	37.8	-2.34	37.8	-2.72	37.8	-4.11	37.8	2.81	37.8	2.57	37.8	0.37	37.8	-3.14	37.8	1.39	37.8	-2.83	37.8	3.22	37.8	2.1	37.8	7.12	37.8	14.95
38.7	33.34	38.7	13.24	38.7	9.59	38.7	9.99	38.7	5.1	38.7	2.43	38.7	1.9	38.7	-0.81	38.7	-1.18	38.7	5.6	38.7	2.9	38.7	-1.05	38.7	-4.58	38.7	-2.99	38.7	-3.19	38.7	0.99	38.7	1.55	38.7	-3.74	38.7	-1.52	38.7	2.51	38.7	-4.23	38.7	2.95	38.7	3.69	38.7	4.1	38.7	16.83
39.6	33.87	39.6	11.94	39.6	8.19	39.6	9.93	39.6	4.87	39.6	1.68	39.6	4.89	39.6	-0.13	39.6	0.28	39.6	6.5	39.6	2.73	39.6	-2.09	39.6	-1.87	39.6	-1.28	39.6	-3.49	39.6	2.1	39.6	-0.48	39.6	-4.91	39.6	-1.22	39.6	1.11	39.6	-3.61	39.6	3.8	39.6	2.02	39.6	3.06	39.6	15.51
40.5	32.24	40.5	13.7	40.5	9.15	40.5	10.47	40.5	5.54	40.5	-2.05	40.5	1.23	40.5	-1.52	40.5	1.21	40.5	10.84	40.5	4.17	40.5	-1.84	40.5	-4.15	40.5	-2.21	40.5	-2.37	40.5	5.25	40.5	1.69	40.5	-4.48	40.5	-3.67	40.5	4.39	40.5	-3.69	40.5	4.34	40.5	4.63	40.5	4.07	40.5	16.6
41.4	32.42	41.4	12.38	41.4	10.64	41.4	11.64	41.4	4.23	41.4	1.01	41.4	5.55	41.4	-1.14	41.4	-1.46	41.4	8.44	41.4	2.22	41.4	-1.36	41.4	-1.49	41.4	-1.73	41.4	-3.73	41.4	3.74	41.4	1.49	41.4	-3.39	41.4	-3.08	41.4	4.56	41.4	-4.42	41.4	3.76	41.4	3.04	41.4	6.02	41.4	16.06
42.3	31.62	42.3	14.15	42.3	7.52	42.3	8.08	42.3	5.94	42.3	-0.46	42.3	2.97	42.3	0.03	42.3	1.26	42.3	7.12	42.3	3.31	42.3	-1.55	42.3	-3.23	42.3	-1.83	42.3	-2.42	42.3	2.99	42.3	0.82	42.3	-3.11	42.3	-2.62	42.3	5.75	42.3	-4.86	42.3	5.33	42.3	4.83	42.3	4.21	42.3	13.83
43.2	31.22	43.2	13.22	43.2	7.98	43.2	11.75	43.2	3.84	43.2	0.89	43.2	1.33	43.2	-1.68	43.2	-0.53	43.2	6.96	43.2	1.12	43.2	-1.83	43.2	-3.43	43.2	-2.93	43.2	-0.28	43.2	3.24	43.2	0.93	43.2	-3.55	43.2	-1.53	43.2	3.49	43.2	-5	43.2	5.65	43.2	4.64	43.2	7.75	43.2	13.88
44.1	31.77	44.1	13.95	44.1	7.76	44.1	11.61	44.1	4.45	44.1	0.56	44.1	5.57	44.1	-0.23	44.1	-1.52	44.1	7.43	44.1	2.86	44.1	-1.85	44.1	-3.8	44.1	-3.49	44.1	-3.1	44.1	1.99	44.1	-0.69	44.1	-6.16	44.1	-0.63	44.1	2.45	44.1	-5.15	44.1	4.28	44.1	3.28	44.1	4.62	44.1	18.24
45	32.08	45	15.96	45	6.94	45	10.01	45	6.62	45	0.31	45	2.05	45	-0.9	45	1.01	45	6.77	45	3.34	45	0.41	45	-2.42	45	0.35	45	-1.87	45	3.27	45	0.22	45	-2.62	45	-3.24	45	5.36	45	-4.42	45	6.8	45	2.54	45	3.32	45	16.18
45.9	32.13	45.9	12.62	45.9	9.95	45.9	9.18	45.9	6.84	45.9	0.77	45.9	4.05	45.9	1.09	45.9	-2.77	45.9	7.81	45.9	3.7	45.9	-0.5	45.9	-3.66	45.9	-0.76	45.9	-3.07	45.9	3.06	45.9	3.72	45.9	-4	45.9	-3.64	45.9	5.14	45.9	-4.82	45.9	4.24	45.9	4.38	45.9	6.89	45.9	14.05
46.8	32.47	46.8	11.53	46.8	6.94	46.8	10.88	46.8	7.38	46.8	4.54	46.8	3.6	46.8	-1.71	46.8	-0.97	46.8	6.35	46.8	3.78	46.8	0.62	46.8	-0.98	46.8	-2.35	46.8	-2.72	46.8	6.01	46.8	-0.34	46.8	-3.81	46.8	-2.65	46.8	4.76	46.8	-4.98	46.8	6.88	46.8	5.61	46.8	6.57	46.8	15.92
47.7	33.56	47.7	11.54	47.7	3.39	47.7	10.23	47.7	6.99	47.7	3.72	47.7	6.33	47.7	-1.87	47.7	-2.8	47.7	5.04	47.7	3.2	47.7	-0.51	47.7	-1.58	47.7	-1.96	47.7	-2.28	47.7	4.3	47.7	0.42	47.7	-0.32	47.7	-4.2	47.7	4.5	47.7	-4.58	47.7	8.37	47.7	2.62	47.7	6.53	47.7	16.27
48.6	32.96	48.6	12.97	48.6	7.56	48.6	10.42	48.6	7.35	48.6	2.21	48.6	3.81	48.6	-3.25	48.6	-0.21	48.6	7.11	48.6	4.39	48.6	-0.61	48.6	-3.09	48.6	-1.29	48.6	-0.36	48.6	-0.01	48.6	1.21	48.6	-2.89	48.6	-3.86	48.6	5.2	48.6	-3.7	48.6	5.57	48.6	4.57	48.6	6.47	48.6	14.63
49.5	30.93	49.5	15.17	49.5	8.22	49.5	9.31	49.5	6.03	49.5	3.05	49.5	-0.11	49.5	0.6	49.5	-2.23	49.5	6.17	49.5	2.66	49.5	-2.05	49.5	-7.61	49.5	-0.15	49.5	-4.06	49.5	1.76	49.5	2.44	49.5	-4.48	49.5	-2.41	49.5	6.05	49.5	-6.11	49.5	6.49	49.5	3.7	49.5	5.69	49.5	16.27
50.4	29.59	50.4	13.82	50.4	6.18	50.4	10.16	50.4	6.56	50.4	1.64	50.4	2.93	50.4	0.52	50.4	-0.76	50.4	7.06	50.4	5.63	50.4	-1.79	50.4	-1.74	50.4	0.55	50.4	-2.78	50.4	2.66	50.4	3.48	50.4	-3.93	50.4	-3.24	50.4	7.69	50.4	-7	50.4	2.68	50.4	2.66	50.4	4.84	50.4	17.35
51.3	31.7	51.3	14.84	51.3	6.67	51.3	9.95	51.3	5.53	51.3	3.16	51.3	4.25	51.3	-0.05	51.3	-0.88	51.3	6.74	51.3	4.01	51.3	-0.54	51.3	-1.85	51.3	-1.83	51.3	-3.61	51.3	5.08	51.3	-0.1	51.3	-2.95	51.3	-3.25	51.3	5.81	51.3	-8.17	51.3	7	51.3	3.83	51.3	8.41	51.3	17.02
52.2	32.94	52.2	14.16	52.2	6.65	52.2	9.34	52.2	6.74	52.2	3.95	52.2	3.88	52.2	-3.45	52.2	-1.81	52.2	6.59	52.2	1.99	52.2	0.31	52.2	-3.27	52.2	-2.95	52.2	-3.62	52.2	3.99	52.2	0.96	52.2	-3.74	52.2	-1.65	52.2	5.87	52.2	-7.38	52.2	4.4	52.2	5.23	52.2	8.87	52.2	16.67
53.1	34.13	53.1	12.43	53.1	6.54	53.1	7.48	53.1	6.25	53.1	1.15	53.1	2.53	53.1	1.25	53.1	-2.59	53.1	6.19	53.1	3.93	53.1	-0.15	53.1	-4.8	53.1	0.98	53.1	-2.88	53.1	4.53	53.1	3.11	53.1	-3.39	53.1	-2.21	53.1	5.3	53.1	-5.95	53.1	6.43	53.1	4.43	53.1	8.05	53.1	15.75
54	33.06	54	14.13	54	4.1	54	11.71	54	8.83	54	3.5	54	5.7	54	1.57	54	-4.97	54	7.35	54	4.15	54	-0.15	54	-3.03	54	-1.43	54	-3.76	54	5.07	54	3.67	54	-3.53	54	-2.62	54	5.46	54	-7.8	54	6.76	54	7.33	54	7.12	54	17.17
54.9	32.29	54.9	12.37	54.9	4.62	54.9	8.8	54.9	6.48	54.9	3.16	54.9	3.27	54.9	-0.22	54.9	-1.7	54.9	7.16	54.9	4.53	54.9	-1.79	54.9	-4.29	54.9	-2.17	54.9	-2.19	54.9	4.02	54.9	1.26	54.9	-5.13	54.9	-1.74	54.9	6.09	54.9	-7.93	54.9	5.03	54.9	2.32	54.9	6.63	54.9	15.48
55.8	32.58	55.8	13.99	55.8	2.79	55.8	10.62	55.8	6.22	55.8	2.9	55.8	4.84	55.8	-1.02	55.8	-3.45	55.8	8.15	55.8	1.24	55.8	-1.89	55.8	-4.05	55.8	-1.33	55.8	-1.61	55.8	4.95	55.8	1.33	55.8	-4.5	55.8	-2.28	55.8	6.34	55.8	-5.32	55.8	5.94	55.8	3.75	55.8	6.48	55.8	16.38
56.7	32.13	56.7	12.56	56.7	1.9	56.7	10.84	56.7	9.57	56.7	4.95	56.7	4.99	56.7	0.18	56.7	-3.16	56.7	7.96	56.7	4.9	56.7	1.01	56.7	-2.17	56.7	-1.03	56.7	-3.28	56.7	3.87	56.7	1.53	56.7	-3.95	56.7	-3.1	56.7	6.57	56.7	-7.59	56.7	7	56.7	4.08	56.7	8.4	56.7	14.27
57.6	32.15	57.6	11.97	57.6	7.11	57.6	10.93	57.6	8.63	57.6	2.26	57.6	5.07	57.6	-0.31	57.6	-3.72	57.6	5.83	57.6	4.77	57.6	-1.69	57.6	-3.75	57.6	-3.29	57.6	-3.74	57.6	2.39	57.6	0.28	57.6	-3.28	57.6	-2.49	57.6	6.08	57.6	-5.92	57.6	7.19	57.6	3.48	57.6	6.79	57.6	14.97
58.5	33.8	58.5	15.17	58.5	3.81	58.5	10.77	58.5	7.76	58.5	1.65	58.5	3.96	58.5	2.15	58.5	-2.2	58.5	6.72	58.5	5.57	58.5	-0.56	58.5	-3.96	58.5	-1.13	58.5	-1.25	58.5	4.26	58.5	1.07	58.5	-1.95	58.5	-1.59	58.5	5.75	58.5	-3.63	58.5	6.07	58.5	3.74	58.5	8.37	58.5	16.22
59.4	31.62	59.4	14.25	59.4	4.76	59.4	9.43	59.4	8.09	59.4	2.98	59.4	4.58	59.4	0.94	59.4	-1.71	59.4	3.47	59.4	4.31	59.4	-1.64	59.4	-3.78	59.4	-0.33	59.4	-2.02	59.4	3.4	59.4	2.09	59.4	-3.91	59.4	-1.21	59.4	9.89	59.4	-6.86	59.4	8.35	59.4	4.62	59.4	9.17	59.4	16.71
60.3	30.91	60.3	13.26	60.3	2.74	60.3	10.14	60.3	7.75	60.3	2.37	60.3	5.1	60.3	-1.29	60.3	-3.1	60.3	5.92	60.3	5.23	60.3	-0.69	60.3	-4.76	60.3	-2.14	60.3	-3.61	60.3	5.11	60.3	3.36	60.3	-2.74	60.3	-2.1	60.3	5.67	60.3	-9.22	60.3	4.76	60.3	4.11	60.3	8.33	60.3	15.22
61.2	31.07	61.2	15.58	61.2	4.91	61.2	9.08	61.2	6.86	61.2	5.02	61.2	3.02	61.2	1.11	61.2	-4.87	61.2	6.01	61.2	4.35	61.2	-0.37	61.2	-5.73	61.2	-3.17	61.2	-3.11	61.2	2	61.2	3.9	61.2	-5	61.2	-1.14	61.2	6.93	61.2	-6.55	61.2	5.92	61.2	6.52	61.2	7.61	61.2	16.69
62.1	31.13	62.1	15.42	62.1	2.64	62.1	9.51	62.1	7.82	62.1	5.58	62.1	6.43	62.1	0.18	62.1	-4.5	62.1	7.92	62.1	5.02	62.1	-0.94	62.1	-1.99	62.1	-2.45	62.1	-2.27	62.1	2.53	62.1	1.91	62.1	-2.92	62.1	0.47	62.1	8	62.1	-8.34	62.1	4.27	62.1	6.13	62.1	8.25	62.1	18.3
63	31.91	63	16.65	63	5.54	63	10.47	63	8.06	63	4.19	63	2.9	63	1.41	63	-1.98	63	7.81	63	1.82	63	-3.18	63	-6.08	63	-1.46	63	-2.89	63	4.49	63	1.12	63	-7.51	63	-0.44	63	7	63	-8.54	63	6.33	63	2.84	63	7.74	63	16.72
63.9	32.43	63.9	15.87	63.9	0.33	63.9	10.96	63.9	6.39	63.9	2.6	63.9	4.76	63.9	3.85	63.9	-4.66	63.9	6.03	63.9	2.44	63.9	-0.16	63.9	-5.56	63.9	-2.92	63.9	-0.79	63.9	3.12	63.9	0.56	63.9	-5.52	63.9	0.05	63.9	7.51	63.9	-8.47	63.9	6.54	63.9	4.86	63.9	8.78	63.9	12.95
64.8	32.35	64.8	14.9	64.8	2.42	64.8	10.72	64.8	9.58	64.8	2.61	64.8	5.53	64.8	1.1	64.8	-4.2	64.8	6.97	64.8	4.22	64.8	-0.83	64.8	-3.61	64.8	-0.73	64.8	-1.33	64.8	2.04	64.8	0.68	64.8	-2.85	64.8	2.69	64.8	9.39	64.8	-4.85	64.8	6.81	64.8	5.38	64.8	10.24	64.8	19.01
65.7	32.53	65.7	13.51	65.7	3.84	65.7	11	65.7	6.96	65.7	2.3	65.7	3.19	65.7	-0.43	65.7	-3.43	65.7	7.61	65.7	2.59	65.7	-2.97	65.7	-4.94	65.7	-3.35	65.7	-3.52	65.7	3.69	65.7	-1.74	65.7	-3.74	65.7	6.81	65.7	15.62	65.7	0.03	65.7	12.66	65.7	2.88	65.7	11.07	65.7	24.38
66.6	30.62	66.6	14.18	66.6	4.71	66.6	9.62	66.6	7.62	66.6	2.16	66.6	2.84	66.6	2.98	66.6	-2.51	66.6	3.9	66.6	5.1	66.6	-0.7	66.6	-4.36	66.6	-0.72	66.6	-2.15	66.6	4.9	66.6	0.57	66.6	-1.96	66.6	-6.68	66.6	-1.3	66.6	-15.69	66.6	-2.33	66.6	5.18	66.6	9.23	66.6	8.31
67.5	24.99	67.5	13.67	67.5	0.64	67.5	9.06	67.5	5.57	67.5	4.56	67.5	4.05	67.5	-0.84	67.5	-3.3	67.5	4.66	67.5	4.15	67.5	0.26	67.5	-3.81	67.5	-3.84	67.5	-2.45	67.5	1.25	67.5	1.2	67.5	-1.85	67.5	46.64	67.5	19.38	67.5	5.48	67.5	9.27	67.5	5.85	67.5	7.85	67.5	58.71
68.4	9.88	68.4	9.49	68.4	-1.8	68.4	4.99	68.4	5.3	68.4	3.24	68.4	2.32	68.4	2.62	68.4	-7.52	68.4	3.44	68.4	2.86	68.4	-0.93	68.4	-6	68.4	1.87	68.4	-1.59	68.4	1.67	68.4	-2.53	68.4	-3.46	68.4	52	68.4	34.65	68.4	7.08	68.4	15.94	68.4	2.33	68.4	8.51	68.4	64.43
69.3	8.08	69.3	11.55	69.3	-5.44	69.3	6.73	69.3	7.67	69.3	5.51	69.3	5.3	69.3	5.27	69.3	-4.19	69.3	2.49	69.3	2.15	69.3	-1.13	69.3	-5.7	69.3	1.72	69.3	0.27	69.3	1.45	69.3	-0.5	69.3	-6.3	69.3	13.45	69.3	14.7	69.3	-3.71	69.3	4.25	69.3	4.82	69.3	6.34	69.3	16.26
70.2	4.5	70.2	11.36	70.2	-3.94	70.2	5.48	70.2	5.96	70.2	1.79	70.2	1.9	70.2	3.9	70.2	-3.93	70.2	3.62	70.2	1.46	70.2	0.87	70.2	-7.59	70.2	-0.37	70.2	-1.11	70.2	0.91	70.2	0.35	70.2	-2.78	70.2	10.04	70.2	11.09	70.2	-5.33	70.2	3.83	70.2	2.68	70.2	9.66	70.2	10
71.1	9.08	71.1	12.35	71.1	-3.29	71.1	1.86	71.1	7.83	71.1	3.92	71.1	4.89	71.1	3.45	71.1	-3.96	71.1	0.29	71.1	2.04	71.1	1.28	71.1	-4.31	71.1	2.09	71.1	-0.11	71.1	1.23	71.1	0.76	71.1	-5.73	71.1	6.22	71.1	11.03	71.1	-6.07	71.1	3.46	71.1	3.92	71.1	9.12	71.1	7.56
72	7.36	72	10.53	72	-4.94	72	2.9	72	6.33	72	4.54	72	4.54	72	2.39	72	-4.51	72	0.89	72	-0.56	72	0.71	72	-6.47	72	0.08	72	-0.36	72	1.24	72	0.19	72	-2.37	72	5.71	72	8.06	72	-5.5	72	1.97	72	3.6	72	11.29	72	4.93
72.9	2.44	72.9	8.63	72.9	-2.48	72.9	6.4	72.9	6.55	72.9	6.8	72.9	1.71	72.9	3.83	72.9	-5.07	72.9	4.2	72.9	1.41	72.9	0.06	72.9	-6.66	72.9	3.34	72.9	-2.87	72.9	0.86	72.9	0.61	72.9	-5.02	72.9	6.29	72.9	10.87	72.9	-9.46	72.9	1.47	72.9	3.5	72.9	10.42	72.9	5.22
73.8	5.94	73.8	8.82	73.8	-4	73.8	5.36	73.8	5.76	73.8	3.64	73.8	4.56	73.8	3.91	73.8	-4.24	73.8	3.38	73.8	1.42	73.8	-0.02	73.8	-6.12	73.8	0.34	73.8	-1.73	73.8	2.59	73.8	-0.48	73.8	-2.6	73.8	5.53	73.8	11.99	73.8	-7.06	73.8	1.97	73.8	2.72	73.8	8.71	73.8	4.74
74.7	5.95	74.7	8.73	74.7	-2.8	74.7	1.36	74.7	7.01	74.7	1.73	74.7	5.4	74.7	5.79	74.7	-3.78	74.7	0.24	74.7	3.1	74.7	0.01	74.7	-6.66	74.7	1.84	74.7	-1.31	74.7	2.7	74.7	-0.7	74.7	-1.53	74.7	6.57	74.7	9.24	74.7	-8.91	74.7	2.25	74.7	3.11	74.7	12.43	74.7	3.53
75.6	6.25	75.6	9.83	75.6	-4.19	75.6	5.41	75.6	5.9	75.6	6.56	75.6	3.91	75.6	3.08	75.6	-5.51	75.6	3.8	75.6	4.74	75.6	-0.01	75.6	-4.76	75.6	-0.21	75.6	-2.33	75.6	0.53	75.6	0.35	75.6	-2.27	75.6	6.47	75.6	10.29	75.6	-7.62	75.6	2.18	75.6	3.99	75.6	9.56	75.6	3.63
76.5	4.05	76.5	7.55	76.5	-6.4	76.5	4.1	76.5	6.04	76.5	3.7	76.5	2.34	76.5	3.71	76.5	-2.91	76.5	5.44	76.5	2.49	76.5	1.37	76.5	-3.35	76.5	0.18	76.5	-0.27	76.5	2.01	76.5	0.62	76.5	-1.34	76.5	6	76.5	8.27	76.5	-6.2	76.5	2.57	76.5	0.95	76.5	11.72	76.5	3.49
77.4	4.98	77.4	7.25	77.4	-4.5	77.4	5.32	77.4	5.36	77.4	7.96	77.4	6.58	77.4	6.9	77.4	-2.92	77.4	1.44	77.4	2.17	77.4	1.04	77.4	-5.52	77.4	1.45	77.4	-0.97	77.4	-1.73	77.4	0.4	77.4	-4.36	77.4	4.48	77.4	8.55	77.4	-7.61	77.4	-0.76	77.4	5.26	77.4	10.48	77.4	4
78.3	6.05	78.3	8.9	78.3	-6.69	78.3	4.85	78.3	8.36	78.3	5.32	78.3	5.54	78.3	4.09	78.3	-7.52	78.3	4.42	78.3	3.87	78.3	1.21	78.3	-5.01	78.3	0.19	78.3	-3.13	78.3	0.43	78.3	0.17	78.3	-3.64	78.3	6.39	78.3	8.37	78.3	-4.98	78.3	1.9	78.3	4.9	78.3	11.27	78.3	3.18
79.2	5.57	79.2	8	79.2	-6.25	79.2	0.25	79.2	7.17	79.2	3.61	79.2	4.83	79.2	3.42	79.2	-3.73	79.2	-1.29	79.2	2.02	79.2	-0.11	79.2	-5.63	79.2	-0.55	79.2	-0.27	79.2	0.46	79.2	-1.48	79.2	-2.98	79.2	2.92	79.2	8.73	79.2	-7.46	79.2	1.4	79.2	0.62	79.2	11.77	79.2	1.7
80.1	5.12	80.1	7.2	80.1	-5.46	80.1	3.21	80.1	3.95	80.1	5.85	80.1	6.7	80.1	3.77	80.1	-4.45	80.1	3.01	80.1	2.45	80.1	0.54	80.1	-4.43	80.1	1.96	80.1	-0.39	80.1	1.83	80.1	0.02	80.1	-3.32	80.1	5.66	80.1	10.46	80.1	-5.1	80.1	2.28	80.1	4.21	80.1	10.54	80.1	1.18
81	4.38	81	10.74	81	-4.86	81	4.18	81	7.32	81	6.41	81	4.09	81	5.86	81	-5.63	81	2.93	81	3.05	81	0.15	81	-6.25	81	2.24	81	-1.3	81	2.09	81	1.34	81	-2.92	81	4.23	81	10.11	81	-6.59	81	2.7	81	3.44	81	11.21	81	1.02
81.9	4.29	81.9	10.67	81.9	-3.32	81.9	3.29	81.9	9.44	81.9	2.9	81.9	5.68	81.9	6.46	81.9	-4.62	81.9	2.84	81.9	1.54	81.9	-0.23	81.9	-3.18	81.9	2.24	81.9	-1.77	81.9	0.02	81.9	-2.31	81.9	-4.04	81.9	6.74	81.9	10.76	81.9	-5.96	81.9	4.48	81.9	2.82	81.9	10.47	81.9	3.88
82.8	6.53	82.8	8.6	82.8	-2.47	82.8	4.4	82.8	4.37	82.8	6.84	82.8	5.78	82.8	4.14	82.8	-4.24	82.8	2.4	82.8	1.71	82.8	1	82.8	-4.99	82.8	0.65	82.8	-4.47	82.8	-0.78	82.8	-0.73	82.8	-2.12	82.8	8.2	82.8	10.95	82.8	-8.08	82.8	1.85	82.8	5.64	82.8	12.9	82.8	4.51
83.7	5.17	83.7	9.62	83.7	-4.48	83.7	5.24	83.7	7.73	83.7	5.61	83.7	4.89	83.7	3.51	83.7	-2.51	83.7	4.29	83.7	3.28	83.7	2.11	83.7	-3.65	83.7	0.22	83.7	-1.14	83.7	0.85	83.7	-1.54	83.7	-3.21	83.7	5.44	83.7	8.02	83.7	-6.11	83.7	1.4	83.7	1.45	83.7	8.91	83.7	3.41
84.6	3.61	84.6	8.32	84.6	-4.1	84.6	3.31	84.6	4.26	84.6	4.55	84.6	4.55	84.6	3.5	84.6	-4.03	84.6	1.82	84.6	1.86	84.6	0.94	84.6	-5.08	84.6	0.25	84.6	-3.13	84.6	2.88	84.6	-0.09	84.6	-1.79	84.6	4.46	84.6	10.69	84.6	-6.76	84.6	2.28	84.6	4.85	84.6	11.13	84.6	0.84
85.5	5.86	85.5	8.41	85.5	-5.97	85.5	4.06	85.5	4.72	85.5	6.72	85.5	4.67	85.5	3.65	85.5	-5.26	85.5	1.85	85.5	2.6	85.5	3.72	85.5	-6.37	85.5	3.01	85.5	-2.98	85.5	-0.59	85.5	1.31	85.5	-0.14	85.5	5.07	85.5	11.37	85.5	-9.58	85.5	-0.75	85.5	5	85.5	13.1	85.5	2.81
86.4	6.13	86.4	10.53	86.4	-2.37	86.4	3.94	86.4	6.31	86.4	3.38	86.4	7.02	86.4	3.26	86.4	-4.5	86.4	2.7	86.4	2.43	86.4	-0.14	86.4	-4.67	86.4	1.11	86.4	-2.06	86.4	1.02	86.4	-0.18	86.4	-2.29	86.4	5.86	86.4	11.56	86.4	-8.05	86.4	-0.36	86.4	2.6	86.4	11.82	86.4	4.86
87.3	2.68	87.3	12.02	87.3	-3.7	87.3	4.03	87.3	7.71	87.3	2	87.3	4.49	87.3	7.26	87.3	-4.41	87.3	3.93	87.3	4.81	87.3	2.26	87.3	-4.55	87.3	0.28	87.3	-1.48	87.3	2.31	87.3	2.72	87.3	-3.76	87.3	4.48	87.3	9.83	87.3	-6.29	87.3	3.09	87.3	6.35	87.3	9.88	87.3	0.19
88.2	6.91	88.2	11.57	88.2	-5.71	88.2	2.41	88.2	8.3	88.2	4.94	88.2	5.06	88.2	3.14	88.2	-5.58	88.2	2.34	88.2	3.29	88.2	0.8	88.2	-5.94	88.2	0.8	88.2	-3.05	88.2	0.41	88.2	-0.22	88.2	-2.72	88.2	5.21	88.2	10.83	88.2	-7.18	88.2	2.49	88.2	3.88	88.2	13.7	88.2	2.8
89.1	6	89.1	11.35	89.1	-5.52	89.1	1.53	89.1	7.64	89.1	5.01	89.1	5.61	89.1	2.29	89.1	-4.53	89.1	0.32	89.1	3.67	89.1	-0.4	89.1	-5.35	89.1	0.19	89.1	-1.09	89.1	0.11	89.1	-1.48	89.1	-3.48	89.1	3.62	89.1	9.83	89.1	-8.72	89.1	2.11	89.1	2.13	89.1	11.54	89.1	1.42
90	5.21	90	9.03	90	-7.19	90	4.67	90	7.89	90	6.07	90	6.01	90	5.08	90	-4.03	90	4.73	90	0.95	90	0.77	90	-5.02	90	-0.99	90	-0.12	90	0.16	90	0.8	90	-3	90	6.98	90	10.52	90	-9.29	90	-0.4	90	4.54	90	9.19	90	2.86
90.9	4.94	90.9	11.54	90.9	-3.81	90.9	5.35	90.9	6.61	90.9	3.95	90.9	4.03	90.9	7.31	90.9	-1.64	90.9	1.44	90.9	1.8	90.9	0.51	90.9	-3.15	90.9	-0.81	90.9	-0.09	90.9	-0.47	90.9	-1.02	90.9	-2.74	90.9	7.01	90.9	9.54	90.9	-6.72	90.9	-0.18	90.9	3.11	90.9	11.26	90.9	3.74
91.8	-0.06	91.8	9.19	91.8	-6.34	91.8	2.13	91.8	5.37	91.8	5.24	91.8	3.45	91.8	5.22	91.8	-5.73	91.8	0.37	91.8	1.49	91.8	1.27	91.8	-4.36	91.8	0.91	91.8	-2.05	91.8	0.48	91.8	0.92	91.8	-0.12	91.8	4.71	91.8	10.56	91.8	-8.13	91.8	1.17	91.8	4.06	91.8	11.12	91.8	-1.53
92.7	5.13	92.7	10.71	92.7	-6.57	92.7	0.81	92.7	8.21	92.7	4.43	92.7	4.46	92.7	3.78	92.7	-3.43	92.7	1.84	92.7	2.58	92.7	1.19	92.7	-3.2	92.7	0.34	92.7	0.03	92.7	-1.43	92.7	2.26	92.7	-3.55	92.7	8.7	92.7	10.14	92.7	-4.66	92.7	-1.13	92.7	3.26	92.7	10.55	92.7	3.67
93.6	3.12	93.6	7.09	93.6	-4.16	93.6	2.04	93.6	6.28	93.6	7.8	93.6	1.35	93.6	3.37	93.6	-4.07	93.6	1.74	93.6	2.89	93.6	0.75	93.6	-5.36	93.6	-0.53	93.6	-1.6	93.6	2.26	93.6	0.07	93.6	-4.82	93.6	6.57	93.6	10.05	93.6	-7.06	93.6	1.05	93.6	3.31	93.6	12.14	93.6	3.9
94.5	3.57	94.5	10.44	94.5	-2.55	94.5	3.68	94.5	8.02	94.5	6.24	94.5	4.87	94.5	5.13	94.5	-4.99	94.5	2.87	94.5	3.19	94.5	0.45	94.5	-2.83	94.5	-0.89	94.5	-2.83	94.5	-0.68	94.5	0.72	94.5	-5.08	94.5	6.97	94.5	12.64	94.5	-6.68	94.5	0.68	94.5	3.39	94.5	9.5	94.5	1.62
95.4	1.72	95.4	11.73	95.4	-4.1	95.4	2.84	95.4	5.42	95.4	4.68	95.4	2.8	95.4	5.68	95.4	-3.98	95.4	1.3	95.4	2.82	95.4	1.08	95.4	-6.56	95.4	2.08	95.4	-1.68	95.4	-0.21	95.4	0.4	95.4	-2.01	95.4	6.33	95.4	9.7	95.4	-6.88	95.4	2.18	95.4	3.33	95.4	10.53	95.4	3.72
96.3	3.97	96.3	10.4	96.3	-3.16	96.3	3.28	96.3	5.28	96.3	5.63	96.3	4.13	96.3	4.04	96.3	-2.54	96.3	3.21	96.3	4.44	96.3	0.72	96.3	-5.34	96.3	-1.47	96.3	-0.94	96.3	-0.92	96.3	1.25	96.3	-4.9	96.3	7.07	96.3	8.47	96.3	-5.24	96.3	1.65	96.3	3.28	96.3	9.79	96.3	2.36
97.2	3.45	97.2	9.65	97.2	-3.71	97.2	2.7	97.2	4.96	97.2	6.45	97.2	4.62	97.2	5.35	97.2	-5.9	97.2	2.01	97.2	3.49	97.2	1.62	97.2	-4.82	97.2	-0.86	97.2	-2.58	97.2	-1.11	97.2	1.05	97.2	-2.69	97.2	6.82	97.2	7.83	97.2	-6.87	97.2	2.37	97.2	4.92	97.2	11.45	97.2	4.57
98.1	5.12	98.1	8.61	98.1	-2.94	98.1	4.28	98.1	6.09	98.1	5.96	98.1	3.84	98.1	4.05	98.1	-4.09	98.1	2.2	98.1	2.34	98.1	1.75	98.1	-4.56	98.1	0.91	98.1	-2.38	98.1	1.64	98.1	0.86	98.1	-1.72	98.1	5.23	98.1	9.84	98.1	-8.34	98.1	1.48	98.1	3.27	98.1	8.49	98.1	-0.45
99	1.6	99	9.23	99	-3.65	99	4.32	99	5.85	99	4.82	99	3.76	99	3.09	99	-5.81	99	3.03	99	1.57	99	2.17	99	-4.65	99	-2.24	99	-3.38	99	0.19	99	1.59	99	-3.88	99	6.6	99	8.16	99	-6	99	2.29	99	5.4	99	9.58	99	2.24
99.9	5.5	99.9	9.08	99.9	-6.88	99.9	1.65	99.9	6.52	99.9	5.03	99.9	6.75	99.9	5.62	99.9	-3.59	99.9	1.89	99.9	1.57	99.9	-0.45	99.9	-4.88	99.9	0.13	99.9	-0.28	99.9	2.21	99.9	-0.27	99.9	-2.99	99.9	5.71	99.9	7.84	99.9	-5.73	99.9	-0.06	99.9	5.3	99.9	10.42	99.9	1.78
100.8	3.29	100.8	10.66	100.8	-3.3	100.8	4.79	100.8	4.35	100.8	4.26	100.8	5.96	100.8	5.7	100.8	-2.72	100.8	3.04	100.8	1.71	100.8	0.67	100.8	-2.93	100.8	-0.13	100.8	-1.95	100.8	0.17	100.8	-0.86	100.8	-3.36	100.8	7.63	100.8	11.05	100.8	-8.26	100.8	0.47	100.8	4.35	100.8	8.33	100.8	2.35
101.7	4.94	101.7	7.38	101.7	-3.1	101.7	2.4	101.7	7.53	101.7	2.86	101.7	4.82	101.7	6.22	101.7	-1.89	101.7	-0.45	101.7	4.64	101.7	1.74	101.7	-4.51	101.7	0.09	101.7	-2.44	101.7	-1.12	101.7	1.24	101.7	-1.51	101.7	6.82	101.7	7.9	101.7	-7.19	101.7	1.33	101.7	5.71	101.7	11.44	101.7	0.34
102.6	3.11	102.6	10.2	102.6	-0.93	102.6	2.72	102.6	5.89	102.6	8.2	102.6	5.65	102.6	5.02	102.6	-0.84	102.6	1.53	102.6	3.13	102.6	3.67	102.6	-5.28	102.6	-1.39	102.6	-1.62	102.6	0.58	102.6	-1.06	102.6	-1.1	102.6	4.4	102.6	10.04	102.6	-5.98	102.6	1.86	102.6	4.22	102.6	13.89	102.6	2.47
103.5	2.6	103.5	11.3	103.5	-4.04	103.5	5.72	103.5	5.61	103.5	4.24	103.5	4.87	103.5	5.19	103.5	-2.64	103.5	0.58	103.5	2.13	103.5	1.3	103.5	-6.22	103.5	-0.75	103.5	-0.63	103.5	-0.96	103.5	0.77	103.5	-3.86	103.5	7	103.5	9	103.5	-5.47	103.5	0.67	103.5	6.07	103.5	10.7	103.5	3.79
104.4	1.72	104.4	7.33	104.4	-5.02	104.4	5.72	104.4	6.44	104.4	3.96	104.4	2.69	104.4	4.31	104.4	-4.68	104.4	4.22	104.4	3.93	104.4	0.45	104.4	-8.05	104.4	0.2	104.4	-3.25	104.4	0.52	104.4	0.74	104.4	-3.36	104.4	3.99	104.4	11.33	104.4	-6.86	104.4	2.57	104.4	4.18	104.4	11.3	104.4	0.49
105.3	4.81	105.3	12.44	105.3	-3.76	105.3	3.57	105.3	7.24	105.3	4.38	105.3	5.3	105.3	4.77	105.3	-4.6	105.3	0.03	105.3	3.34	105.3	0.01	105.3	-4.61	105.3	-0.9	105.3	-2.14	105.3	-2.5	105.3	0.21	105.3	-2.17	105.3	7.9	105.3	11.04	105.3	-6.04	105.3	1.68	105.3	3.82	105.3	12.56	105.3	2.25
106.2	2.58	106.2	10.51	106.2	-3.89	106.2	1.23	106.2	8.02	106.2	6.12	106.2	3.81	106.2	6.32	106.2	-1.81	106.2	2.12	106.2	3.14	106.2	2.19	106.2	-4.97	106.2	-0.04	106.2	0.44	106.2	0.42	106.2	-0.46	106.2	-1.91	106.2	6.38	106.2	11.82	106.2	-4.31	106.2	1.9	106.2	3.16	106.2	9.56	106.2	1.35
107.1	2.51	107.1	10.2	107.1	-5.56	107.1	5.82	107.1	6.65	107.1	4.23	107.1	4.72	107.1	4.93	107.1	-4.35	107.1	1.61	107.1	2.66	107.1	0.74	107.1	-6.16	107.1	-1.2	107.1	-0.38	107.1	-0.36	107.1	0.32	107.1	-2.46	107.1	5.34	107.1	9.55	107.1	-5.09	107.1	1.14	107.1	5.07	107.1	11.79	107.1	1.54
108	3.48	108	10.08	108	-3.02	108	4.07	108	6.55	108	4.34	108	6.5	108	5.4	108	-2.14	108	1.15	108	2.64	108	1.74	108	-3.21	108	-0.49	108	-2.38	108	-1.86	108	-1.3	108	-2.82	108	6.05	108	10.71	108	-6.6	108	-1.07	108	2.86	108	10.22	108	-0.11
108.9	4.59	108.9	11.72	108.9	-4.26	108.9	2.56	108.9	3.27	108.9	8.5	108.9	3.37	108.9	5.46	108.9	-2.34	108.9	2.22	108.9	1.24	108.9	-0.17	108.9	-5.03	108.9	1.34	108.9	-1.64	108.9	-3.16	108.9	-0.66	108.9	-5.87	108.9	8.8	108.9	9.29	108.9	-6.42	108.9	-1.04	108.9	5.22	108.9	11.39	108.9	4.44
109.8	5	109.8	10.38	109.8	-4.48	109.8	4.76	109.8	7.43	109.8	3.57	109.8	3.44	109.8	5.02	109.8	-3.95	109.8	1.29	109.8	-0.52	109.8	-0.36	109.8	-3.63	109.8	-0.69	109.8	-1.89	109.8	-1.47	109.8	-0.84	109.8	-1.96	109.8	7.23	109.8	10.81	109.8	-4.92	109.8	2.14	109.8	6	109.8	14.23	109.8	2.08
110.7	5.15	110.7	13.21	110.7	-3.63	110.7	4.34	110.7	6.79	110.7	4.37	110.7	4.76	110.7	6.24	110.7	-3.89	110.7	0.19	110.7	1.31	110.7	1.18	110.7	-5.09	110.7	-1.9	110.7	-0.32	110.7	-1.12	110.7	-0.47	110.7	-5.51	110.7	4.43	110.7	7.13	110.7	-5.29	110.7	-2.46	110.7	5.46	110.7	8.8	110.7	-0.48
111.6	4.18	111.6	12.25	111.6	-3.22	111.6	4.08	111.6	7.99	111.6	6.65	111.6	3.37	111.6	6.08	111.6	-2.4	111.6	3.01	111.6	4.33	111.6	2.51	111.6	-5.66	111.6	-2.15	111.6	0.23	111.6	-0.29	111.6	0.43	111.6	-3.5	111.6	4.72	111.6	10.19	111.6	-3.13	111.6	1.21	111.6	5.85	111.6	12.92	111.6	1.54
112.5	1.48	112.5	8.32	112.5	-0.44	112.5	1.73	112.5	7.86	112.5	5.6	112.5	3.64	112.5	4.08	112.5	-2.64	112.5	2.02	112.5	3.95	112.5	0.66	112.5	-4.03	112.5	0.77	112.5	-1.85	112.5	-0.07	112.5	-1.23	112.5	-3.89	112.5	7.03	112.5	8.8	112.5	-5.81	112.5	1.99	112.5	2.9	112.5	12.52	112.5	1.89
113.4	2.46	113.4	7.68	113.4	-4.4	113.4	2.93	113.4	5.51	113.4	5.34	113.4	5.08	113.4	6.38	113.4	-2.47	113.4	0.35	113.4	3.47	113.4	1.17	113.4	-4.64	113.4	3.71	113.4	0.32	113.4	-0.98	113.4	-0.31	113.4	-3.55	113.4	6.9	113.4	12.25	113.4	-4.94	113.4	2.36	113.4	5.48	113.4	10.44	113.4	2.5
114.3	3.27	114.3	10.22	114.3	-1.92	114.3	4.09	114.3	4.31	114.3	4.77	114.3	4.62	114.3	5.17	114.3	-4.03	114.3	1.55	114.3	0.27	114.3	2.22	114.3	-3.65	114.3	0.42	114.3	-1.79	114.3	-0.2	114.3	0.92	114.3	-2.3	114.3	7.28	114.3	9.3	114.3	-4.87	114.3	0.56	114.3	5.56	114.3	12.66	114.3	2.57
115.2	2.87	115.2	10.99	115.2	-3.18	115.2	2.62	115.2	6.06	115.2	6.41	115.2	2.53	115.2	4.29	115.2	-2.67	115.2	2.2	115.2	2.34	115.2	1.51	115.2	-5.79	115.2	-0.71	115.2	-2.23	115.2	-2.57	115.2	-0.48	115.2	-2.55	115.2	4.28	115.2	9.38	115.2	-4.02	115.2	2.37	115.2	3.22	115.2	10.29	115.2	-0.26
116.1	3.92	116.1	8.03	116.1	-3.73	116.1	2	116.1	8.06	116.1	5.99	116.1	5.77	116.1	2.43	116.1	-4.29	116.1	-0.52	116.1	4.23	116.1	0.15	116.1	-4.48	116.1	-2.2	116.1	-1.44	116.1	-1.84	116.1	-0.59	116.1	-3.13	116.1	4.2	116.1	9.28	116.1	-3.95	116.1	4.15	116.1	5.66	116.1	11.5	116.1	-1.22
117	2.94	117	11.46	117	-4.96	117	3.37	117	7.52	117	5.14	117	4.28	117	8.13	117	-3.73	117	4.42	117	3.99	117	1.33	117	-4.54	117	2.09	117	0.17	117	1.55	117	0.01	117	-2.15	117	3.63	117	10.61	117	-3.41	117	-0.49	117	3.68	117	11.63	117	0.05
117.9	2.87	117.9	9.97	117.9	-1.94	117.9	3.81	117.9	9.49	117.9	5.3	117.9	4.78	117.9	4.39	117.9	-2.24	117.9	1.34	117.9	4.91	117.9	0.98	117.9	-5.15	117.9	2.26	117.9	0.42	117.9	-0.97	117.9	2.75	117.9	-1.1	117.9	5.39	117.9	12.33	117.9	-4.97	117.9	2.05	117.9	4.87	117.9	10.99	117.9	0.39
118.8	1.64	118.8	10.57	118.8	-1.33	118.8	4.27	118.8	8.37	118.8	5.76	118.8	4.61	118.8	7	118.8	-1.04	118.8	1.1	118.8	3.38	118.8	1.21	118.8	-4.71	118.8	0.11	118.8	-2.03	118.8	0.04	118.8	0.63	118.8	-0.83	118.8	6.56	118.8	6.87	118.8	-5.64	118.8	2.01	118.8	6.44	118.8	12.01	118.8	2.23
119.7	1.96	119.7	11.06	119.7	-1.73	119.7	4.91	119.7	7.5	119.7	6.59	119.7	5.58	119.7	8.23	119.7	-2.62	119.7	4.78	119.7	0.36	119.7	1.65	119.7	-5.14	119.7	0.76	119.7	1.03	119.7	-1.69	119.7	-0.57	119.7	-4.15	119.7	7.95	119.7	11.84	119.7	-4.88	119.7	0.1	119.7	3.28	119.7	13.08	119.7	3.43
120.6	3.52	120.6	10.11	120.6	-2.3	120.6	3.82	120.6	4.82	120.6	7.49	120.6	4.59	120.6	6.77	120.6	-3.96	120.6	0.6	120.6	1.98	120.6	1.75	120.6	-3.32	120.6	1	120.6	-1.41	120.6	-1.75	120.6	0.31	120.6	-3.19	120.6	7.52	120.6	11.23	120.6	-5.35	120.6	1.84	120.6	4.89	120.6	12.28	120.6	3.08
121.5	1.74	121.5	11.13	121.5	-1.87	121.5	1.81	121.5	6.24	121.5	5.36	121.5	2.99	121.5	5.56	121.5	-1.7	121.5	1.42	121.5	1.9	121.5	0.5	121.5	-8.42	121.5	-2.11	121.5	-0.07	121.5	-2.02	121.5	-0.69	121.5	-1.87	121.5	4.87	121.5	10.06	121.5	-3.85	121.5	2.14	121.5	5.34	121.5	13.11	121.5	1.68
122.4	2.97	122.4	9.79	122.4	-2.97	122.4	5.47	122.4	7.29	122.4	5.48	122.4	5.11	122.4	6.87	122.4	-2.07	122.4	3.03	122.4	2.68	122.4	0.91	122.4	-5.35	122.4	2.43	122.4	-1.62	122.4	-1.44	122.4	1.97	122.4	-3.16	122.4	7.07	122.4	10.73	122.4	-2.99	122.4	1.8	122.4	5.23	122.4	10.84	122.4	1.99
123.3	5.49	123.3	12.19	123.3	-1	123.3	4.79	123.3	7.53	123.3	4.98	123.3	5.6	123.3	7.33	123.3	-2.4	123.3	1.61	123.3	4.67	123.3	1.28	123.3	-4.86	123.3	0.66	123.3	-0.01	123.3	0.54	123.3	0.63	123.3	-1.72	123.3	3.68	123.3	10.84	123.3	-5.02	123.3	0.39	123.3	3.94	123.3	13.47	123.3	0.91
124.2	4.34	124.2	8.5	124.2	-1.11	124.2	1.74	124.2	10.17	124.2	3.56	124.2	5.89	124.2	4.79	124.2	-1.21	124.2	2.17	124.2	3.22	124.2	0.54	124.2	-3.85	124.2	-0.29	124.2	-1.57	124.2	-1.22	124.2	-0.74	124.2	-5.12	124.2	5.78	124.2	9.64	124.2	-4.32	124.2	0.82	124.2	5.45	124.2	10.94	124.2	-0.01
125.1	5.1	125.1	9.78	125.1	-3.24	125.1	2.45	125.1	7.56	125.1	4.43	125.1	5.44	125.1	5.38	125.1	-3.96	125.1	0.9	125.1	5.08	125.1	1.83	125.1	-4.15	125.1	-0.79	125.1	-0.76	125.1	-0.93	125.1	-0.07	125.1	-2.25	125.1	8.1	125.1	9.12	125.1	-4.18	125.1	2.06	125.1	5.33	125.1	10.45	125.1	3.56
126	3.53	126	9.43	126	-4.19	126	3.49	126	8.15	126	5.84	126	6.13	126	2.83	126	-1	126	-1.11	126	2.98	126	1.6	126	-3.65	126	-0.44	126	0.98	126	-4.49	126	-0.07	126	-0.24	126	5.97	126	10.61	126	-4.63	126	1.34	126	6.06	126	11.45	126	-1.84
126.9	1.15	126.9	9.49	126.9	-1.51	126.9	5.47	126.9	7.47	126.9	7.14	126.9	4.18	126.9	6.05	126.9	-0.66	126.9	2.64	126.9	1.46	126.9	2.14	126.9	-4.01	126.9	-0.24	126.9	-0.66	126.9	0.12	126.9	-0.57	126.9	-2.05	126.9	7.79	126.9	11.63	126.9	-5.4	126.9	-1.23	126.9	3.66	126.9	12.06	126.9	2.76
127.8	3.75	127.8	9.26	127.8	-4.21	127.8	2.78	127.8	4.06	127.8	7.25	127.8	4.91	127.8	5.26	127.8	-2.41	127.8	-0.49	127.8	-0.08	127.8	0.19	127.8	-5.29	127.8	0.85	127.8	-2.54	127.8	1.1	127.8	-3.03	127.8	-2.01	127.8	5.22	127.8	11.84	127.8	-5.46	127.8	3.71	127.8	5.17	127.8	13.92	127.8	0.16
128.7	2.6	128.7	11.18	128.7	-3.84	128.7	4.41	128.7	7.42	128.7	7.75	128.7	2.09	128.7	5.06	128.7	-0.36	128.7	1.31	128.7	2	128.7	-0.44	128.7	-6.38	128.7	0.35	128.7	-2.24	128.7	-1.87	128.7	-0.15	128.7	-2.45	128.7	5.13	128.7	11.36	128.7	-4.68	128.7	0.26	128.7	4.74	128.7	13.04	128.7	-2.62
129.6	2.57	129.6	10.5	129.6	-1.1	129.6	4.16	129.6	7.75	129.6	5.49	129.6	5.01	129.6	5.65	129.6	-3.14	129.6	1.24	129.6	0.83	129.6	0.84	129.6	-4.47	129.6	0.51	129.6	-3.33	129.6	-1.14	129.6	-1.07	129.6	-4.07	129.6	7.87	129.6	10.9	129.6	-5.17	129.6	1.82	129.6	8.29	129.6	12.06	129.6	4.53
130.5	3.37	130.5	9.23	130.5	-3.15	130.5	2.19	130.5	6.15	130.5	6.81	130.5	4.77	130.5	3.88	130.5	-2.25	130.5	0.58	130.5	2.96	130.5	2.63	130.5	-4.94	130.5	-1.53	130.5	0.9	130.5	-2.14	130.5	-0.53	130.5	-3.8	130.5	6.2	130.5	10.15	130.5	-4.24	130.5	1.41	130.5	6.15	130.5	10.72	130.5	2.26
131.4	2.86	131.4	12.07	131.4	-3.26	131.4	2.11	131.4	6.42	131.4	7.83	131.4	5.21	131.4	6.78	131.4	-1.41	131.4	2.95	131.4	2.3	131.4	1.26	131.4	-3.49	131.4	0.42	131.4	0.64	131.4	0.87	131.4	-0.67	131.4	-4.32	131.4	7.1	131.4	9.75	131.4	-4.83	131.4	2.16	131.4	6.1	131.4	10.25	131.4	2.46
132.3	2.73	132.3	10.09	132.3	-2.35	132.3	3.73	132.3	8.65	132.3	5.64	132.3	5.5	132.3	4.94	132.3	-3.89	132.3	1.59	132.3	3.74	132.3	1.62	132.3	-4.54	132.3	-1.3	132.3	-3.04	132.3	-1.07	132.3	-1.1	132.3	-2.5	132.3	5.95	132.3	9.45	132.3	-3.8	132.3	-0.19	132.3	5.77	132.3	12.83	132.3	0.67
133.2	1.69	133.2	6.61	133.2	-1.7	133.2	4.11	133.2	7.79	133.2	7.24	133.2	6.29	133.2	2.31	133.2	-2.29	133.2	1.62	133.2	1.92	133.2	0.94	133.2	-3.75	133.2	-2.47	133.2	-1.36	133.2	-0.31	133.2	1.43	133.2	-2.66	133.2	6.33	133.2	10.31	133.2	-6.9	133.2	2.17	133.2	6.83	133.2	12.06	133.2	0.31
134.1	0.43	134.1	9.64	134.1	-2.53	134.1	0.99	134.1	8.07	134.1	6.38	134.1	4.11	134.1	6.15	134.1	-2.95	134.1	0.31	134.1	3.05	134.1	0.69	134.1	-4.04	134.1	0.86	134.1	-2.11	134.1	-5.21	134.1	-1.08	134.1	-3.32	134.1	5.9	134.1	11.79	134.1	-4.66	134.1	-0.62	134.1	3.48	134.1	11.2	134.1	-1.16
135	3.77	135	9.38	135	-2.13	135	3.65	135	6.94	135	9.89	135	4.9	135	5.24	135	-3.8	135	0.06	135	1.86	135	2.72	135	-3.53	135	-2.3	135	-2.21	135	-2.33	135	0.41	135	-4.32	135	6.57	135	9.92	135	-4.11	135	4.88	135	5.11	135	11.76	135	1.43
135.9	3.05	135.9	9.16	135.9	-2.7	135.9	3.84	135.9	7.19	135.9	5.04	135.9	6.18	135.9	4.54	135.9	-0.7	135.9	0.55	135.9	2.8	135.9	2.04	135.9	-4.9	135.9	-1.34	135.9	0.85	135.9	-1.99	135.9	-0.04	135.9	-3.22	135.9	7.22	135.9	12.42	135.9	-3.05	135.9	-0.24	135.9	5.13	135.9	11.48	135.9	3.04
136.8	2.39	136.8	10.99	136.8	-4.8	136.8	3.18	136.8	5.76	136.8	8.36	136.8	5.83	136.8	5.08	136.8	-4.09	136.8	0.35	136.8	1.82	136.8	0.54	136.8	-5.25	136.8	0.2	136.8	-0.89	136.8	-1.79	136.8	-2.22	136.8	-3.66	136.8	5.52	136.8	11.32	136.8	-1.39	136.8	0.57	136.8	5.66	136.8	10.68	136.8	0.87
137.7	4.56	137.7	11.25	137.7	-1.66	137.7	5.97	137.7	8.82	137.7	4.68	137.7	5.37	137.7	5.89	137.7	-2.85	137.7	3.61	137.7	2.71	137.7	3.05	137.7	-4.07	137.7	-1.61	137.7	-0.41	137.7	-0.24	137.7	-1.36	137.7	-1.23	137.7	6.99	137.7	8.99	137.7	-3.06	137.7	1.75	137.7	4.84	137.7	12.45	137.7	2.03
138.6	3.16	138.6	7.79	138.6	-1.4	138.6	1.51	138.6	7.32	138.6	7.65	138.6	5.28	138.6	4.62	138.6	-2.52	138.6	0.05	138.6	3.64	138.6	2.94	138.6	-3.22	138.6	-2.46	138.6	-3.77	138.6	-1.13	138.6	-0.48	138.6	-0.95	138.6	7.42	138.6	7.72	138.6	-5.94	138.6	0.52	138.6	6.36	138.6	12.01	138.6	1.24
139.5	2.64	139.5	10.1	139.5	-4.06	139.5	3.9	139.5	6.38	139.5	8.35	139.5	4.51	139.5	4.97	139.5	-3.22	139.5	0.47	139.5	0.31	139.5	1.23	139.5	-3.79	139.5	0.47	139.5	-0.97	139.5	-3.94	139.5	-3.14	139.5	-3.11	139.5	5.65	139.5	14.68	139.5	-3.47	139.5	0.43	139.5	6.9	139.5	13.91	139.5	1.44
140.4	1.57	140.4	12.08	140.4	-4.2	140.4	2.25	140.4	5.94	140.4	5.21	140.4	5.22	140.4	8.07	140.4	-3.64	140.4	2.92	140.4	1.34	140.4	0.12	140.4	-5.94	140.4	1.2	140.4	-0.6	140.4	-1.43	140.4	-1.62	140.4	-1.29	140.4	4.83	140.4	12.1	140.4	-2.42	140.4	2.73	140.4	7.73	140.4	14.51	140.4	0.91
141.3	3.15	141.3	11.31	141.3	-0.14	141.3	4.24	141.3	10.91	141.3	7.42	141.3	4.58	141.3	7.57	141.3	-0.31	141.3	1.07	141.3	3.99	141.3	2.06	141.3	-4.46	141.3	-0.02	141.3	0.63	141.3	-2.81	141.3	0.67	141.3	-0.68	141.3	6.12	141.3	10.66	141.3	-2.2	141.3	1.58	141.3	3.89	141.3	14.07	141.3	-0.22
142.2	3.88	142.2	8.87	142.2	-2.44	142.2	3.48	142.2	10.26	142.2	5.66	142.2	3.76	142.2	4.33	142.2	-1.73	142.2	0.65	142.2	1.99	142.2	3.92	142.2	-5.79	142.2	-0.75	142.2	-1.86	142.2	0.03	142.2	-0.16	142.2	-0.98	142.2	9.7	142.2	10.71	142.2	-2.64	142.2	2.2	142.2	6.16	142.2	13.16	142.2	4.22
143.1	2.71	143.1	9.01	143.1	-2.63	143.1	6.01	143.1	5.68	143.1	7.95	143.1	4.81	143.1	2.69	143.1	-3.07	143.1	1.5	143.1	2.93	143.1	3.35	143.1	-4.36	143.1	-1.47	143.1	-1.15	143.1	-4.8	143.1	-1.63	143.1	-2.63	143.1	5.2	143.1	11.03	143.1	-2.77	143.1	1.92	143.1	4.99	143.1	14.98	143.1	2.39
144	2.66	144	8.46	144	-2.47	144	0.77	144	7.47	144	6.4	144	1.95	144	5.5	144	-3.26	144	-1.91	144	2.41	144	2.61	144	-5.66	144	-0.65	144	-3.56	144	-2.4	144	-2.21	144	-3.14	144	5.94	144	13.51	144	-3.09	144	1.89	144	3.77	144	11.75	144	0.16
144.9	2.15	144.9	8.58	144.9	-1.27	144.9	5.2	144.9	8.95	144.9	8.54	144.9	7.19	144.9	5.11	144.9	-2.17	144.9	1.77	144.9	3.61	144.9	1.6	144.9	-4.06	144.9	1.91	144.9	-5.17	144.9	-4.39	144.9	2.16	144.9	-3.52	144.9	6.45	144.9	13	144.9	-3.45	144.9	-1.41	144.9	8.01	144.9	10.31	144.9	0.6
145.8	3.1	145.8	12.26	145.8	-3.74	145.8	4.86	145.8	6.82	145.8	6.23	145.8	4.52	145.8	5.97	145.8	-3.71	145.8	0.1	145.8	2.86	145.8	2.27	145.8	-4.56	145.8	0.21	145.8	-1.04	145.8	-3.56	145.8	-0.58	145.8	-1.25	145.8	6.75	145.8	10.81	145.8	-3.71	145.8	-1.71	145.8	4.5	145.8	14.33	145.8	3.2
146.7	1.78	146.7	13.4	146.7	-5.65	146.7	3.76	146.7	8.61	146.7	5.45	146.7	3.25	146.7	5.93	146.7	-5.91	146.7	-1.53	146.7	5.41	146.7	0.93	146.7	-4.31	146.7	0.32	146.7	-3.34	146.7	-4.1	146.7	1.1	146.7	-4.75	146.7	5.63	146.7	11.98	146.7	-1.46	146.7	0.16	146.7	6.93	146.7	11.29	146.7	-0.91
147.6	2.98	147.6	7.45	147.6	-1.91	147.6	5.18	147.6	7.91	147.6	6.31	147.6	6.3	147.6	4.48	147.6	1.29	147.6	0.94	147.6	5.36	147.6	1.55	147.6	-5.58	147.6	-1.67	147.6	-1.67	147.6	-2.36	147.6	1.63	147.6	-3.62	147.6	9.51	147.6	11.47	147.6	-4.1	147.6	1.97	147.6	6.66	147.6	14.47	147.6	3.45
148.5	2.96	148.5	9.44	148.5	-4.06	148.5	4.51	148.5	8.85	148.5	5.39	148.5	3.67	148.5	7.3	148.5	-1.97	148.5	4.53	148.5	1.83	148.5	2.41	148.5	-6.66	148.5	-0.97	148.5	-0.34	148.5	1.09	148.5	-0.69	148.5	-1.78	148.5	5.5	148.5	11.32	148.5	-2.19	148.5	2.19	148.5	5.4	148.5	10.33	148.5	0.51
149.4	1.91	149.4	11.79	149.4	-0.95	149.4	2.47	149.4	7.96	149.4	7.25	149.4	4.88	149.4	6.65	149.4	-2.6	149.4	0.75	149.4	5.23	149.4	1.4	149.4	-6.7	149.4	-0.76	149.4	-0.68	149.4	-1.49	149.4	-0.71	149.4	-5.51	149.4	6.8	149.4	10.4	149.4	-4.02	149.4	3.62	149.4	4.77	149.4	12.75	149.4	2.74
150.3	1.78	150.3	8.26	150.3	-2.46	150.3	6.12	150.3	7.23	150.3	6.35	150.3	4.3	150.3	4.69	150.3	-0.59	150.3	4.69	150.3	2.35	150.3	2.92	150.3	-5.17	150.3	-1.96	150.3	-1.18	150.3	1.25	150.3	1.55	150.3	-2.78	150.3	7.91	150.3	12.32	150.3	-4.8	150.3	5.56	150.3	5.46	150.3	13.55	150.3	2.79
151.2	3.32	151.2	10.5	151.2	-1.74	151.2	4.35	151.2	7.62	151.2	7.93	151.2	5.27	151.2	7.21	151.2	-0.41	151.2	3.35	151.2	5.75	151.2	3.66	151.2	-5.56	151.2	1.65	151.2	1.19	151.2	-1.28	151.2	-0.14	151.2	-2.38	151.2	6.34	151.2	10.49	151.2	-1.95	151.2	-1.82	151.2	4.43	151.2	14.37	151.2	0.24
152.1	1.2	152.1	9.8	152.1	1.53	152.1	7.2	152.1	7.32	152.1	9.59	152.1	3.52	152.1	5.82	152.1	-1.18	152.1	2.86	152.1	3.94	152.1	1.33	152.1	-4.46	152.1	-0.06	152.1	-1.43	152.1	-3.19	152.1	1.8	152.1	-2.66	152.1	6.45	152.1	11.77	152.1	-0.81	152.1	0.78	152.1	8.09	152.1	12.98	152.1	1.43
153	3.89	153	10.27	153	1.97	153	3.41	153	6.52	153	5.67	153	6.91	153	6.26	153	-0.74	153	1.51	153	3.1	153	2.01	153	-4.05	153	0.98	153	-2.79	153	-1.21	153	-0.08	153	-2.55	153	8.04	153	11.37	153	-1.2	153	1.82	153	4.72	153	11.51	153	2.79
153.9	3.89	153.9	12.33	153.9	-0.25	153.9	5.1	153.9	7.88	153.9	7.23	153.9	6.37	153.9	7.12	153.9	-0.2	153.9	0.72	153.9	2.53	153.9	4.49	153.9	-5.28	153.9	-0.82	153.9	-0.01	153.9	-1.57	153.9	-2.22	153.9	-3.78	153.9	7.1	153.9	12.41	153.9	-3.55	153.9	4.56	153.9	6.16	153.9	12.54	153.9	1.89
154.8	2.4	154.8	9.9	154.8	0.28	154.8	4.97	154.8	8.34	154.8	6.53	154.8	4.88	154.8	4.45	154.8	-0.25	154.8	1.71	154.8	6.59	154.8	1.67	154.8	-4.99	154.8	-1.16	154.8	0.32	154.8	-4.17	154.8	1.84	154.8	-2.5	154.8	6.92	154.8	10.87	154.8	-0.33	154.8	2.81	154.8	4.44	154.8	11.4	154.8	0.4
155.7	1.37	155.7	11.1	155.7	-1.91	155.7	4.45	155.7	9.54	155.7	6.18	155.7	2.23	155.7	7.52	155.7	-2.29	155.7	2.03	155.7	3.91	155.7	2.06	155.7	-8.19	155.7	-0.66	155.7	-0.84	155.7	-2.18	155.7	-0.39	155.7	-4.38	155.7	8.16	155.7	11.89	155.7	-0.02	155.7	3.28	155.7	4.2	155.7	12.97	155.7	2.23
156.6	1.03	156.6	10.07	156.6	0.22	156.6	3.63	156.6	6.7	156.6	6.53	156.6	5.2	156.6	4.95	156.6	-0.4	156.6	1.49	156.6	4.03	156.6	-0.15	156.6	-5.4	156.6	0.4	156.6	-1.34	156.6	-1.27	156.6	-1.06	156.6	-3.14	156.6	6.75	156.6	12.47	156.6	-1.26	156.6	0.31	156.6	5.69	156.6	12.37	156.6	2.13
157.5	3.19	157.5	11.85	157.5	-0.5	157.5	6.5	157.5	6.46	157.5	6.65	157.5	3.66	157.5	6.71	157.5	-0.5	157.5	5.14	157.5	4.26	157.5	3.76	157.5	-5.2	157.5	-1.9	157.5	-0.69	157.5	-1.2	157.5	1.77	157.5	-2.37	157.5	7.26	157.5	10.27	157.5	-0.57	157.5	-1.53	157.5	5.98	157.5	13.12	157.5	2.55
158.4	3.29	158.4	9.38	158.4	-3.58	158.4	5.8	158.4	10.54	158.4	6.52	158.4	4.83	158.4	4.08	158.4	-2.48	158.4	3.44	158.4	6.63	158.4	0.63	158.4	-4.58	158.4	-1.13	158.4	-2.16	158.4	-1.05	158.4	2.87	158.4	-2	158.4	6.66	158.4	14.75	158.4	-2.78	158.4	3.34	158.4	7.38	158.4	13.19	158.4	1.86
159.3	3.08	159.3	10.97	159.3	0.73	159.3	5.49	159.3	8.97	159.3	7.14	159.3	4.85	159.3	5.3	159.3	0.46	159.3	2.72	159.3	4.56	159.3	1.42	159.3	-5.35	159.3	-2.56	159.3	0.3	159.3	-0.95	159.3	-1.83	159.3	-1.17	159.3	9.57	159.3	11.22	159.3	-2.7	159.3	2.55	159.3	5.36	159.3	14.22	159.3	2.04
160.2	3.46	160.2	11.67	160.2	-1.13	160.2	4.74	160.2	6.45	160.2	6.74	160.2	2.55	160.2	6.72	160.2	-1.11	160.2	2.37	160.2	2.91	160.2	2.66	160.2	-7.28	160.2	-0.12	160.2	-1.45	160.2	-1.99	160.2	0.47	160.2	-2.03	160.2	5.96	160.2	11.96	160.2	-2.99	160.2	0.92	160.2	5.27	160.2	10.78	160.2	2.68
161.1	1.78	161.1	9.77	161.1	-2.06	161.1	3.37	161.1	5.66	161.1	5.41	161.1	5.59	161.1	5.06	161.1	-0.52	161.1	0.73	161.1	0.66	161.1	0.58	161.1	-5.31	161.1	-0.59	161.1	0.08	161.1	-2.33	161.1	-0.44	161.1	-3.61	161.1	6.69	161.1	10.02	161.1	-0.99	161.1	1.62	161.1	6.74	161.1	13.08	161.1	1.96
162	1.82	162	11.54	162	-3.03	162	5.36	162	6.86	162	8.44	162	4.49	162	6.87	162	-1.29	162	3.01	162	1.7	162	2.77	162	-3.85	162	2.49	162	0.62	162	-1.63	162	1.57	162	-5.09	162	6.95	162	11.36	162	-0.92	162	4.21	162	8.06	162	13.81	162	2.4
162.9	2	162.9	11.16	162.9	-1.73	162.9	4.93	162.9	9.87	162.9	7.95	162.9	2.5	162.9	5.53	162.9	-2.75	162.9	1.48	162.9	4.55	162.9	0.67	162.9	-7.04	162.9	-2.93	162.9	-2.86	162.9	-2.43	162.9	-0.15	162.9	-5.04	162.9	7.03	162.9	9.66	162.9	-1.53	162.9	0.54	162.9	6.83	162.9	13.6	162.9	1.58
163.8	2.76	163.8	11.78	163.8	-1.45	163.8	2.63	163.8	7.63	163.8	9.54	163.8	3.18	163.8	5.6	163.8	-1.83	163.8	-0.25	163.8	2.96	163.8	1.76	163.8	-7.55	163.8	-1.72	163.8	-3.25	163.8	-2.7	163.8	1.17	163.8	-3.24	163.8	5.69	163.8	10.54	163.8	-1.4	163.8	3.39	163.8	6.92	163.8	15.58	163.8	0.34
164.7	3.62	164.7	9.41	164.7	-1.63	164.7	3	164.7	7.62	164.7	5.07	164.7	5.99	164.7	5.71	164.7	-4.34	164.7	2.12	164.7	2.12	164.7	0.5	164.7	-4.61	164.7	-0.3	164.7	-2.03	164.7	-2.76	164.7	-0.88	164.7	-4.97	164.7	6.69	164.7	14.04	164.7	-2.4	164.7	2.81	164.7	6.19	164.7	13.47	164.7	1.08
165.6	1.88	165.6	10.35	165.6	1.62	165.6	5.42	165.6	7.32	165.6	8.05	165.6	4.65	165.6	4.16	165.6	0.67	165.6	2.02	165.6	3.72	165.6	1.8	165.6	-4.25	165.6	-0.37	165.6	-0.23	165.6	-2.23	165.6	-1.33	165.6	-5.43	165.6	8.94	165.6	11.15	165.6	-0.15	165.6	2.52	165.6	4.35	165.6	9.85	165.6	0.24
166.5	3.26	166.5	11.02	166.5	-0.53	166.5	4.3	166.5	9.82	166.5	7.04	166.5	4.77	166.5	6.48	166.5	-0.73	166.5	4.05	166.5	4.86	166.5	0.43	166.5	-4.14	166.5	0.36	166.5	-1.29	166.5	-1.52	166.5	1.59	166.5	-6.06	166.5	6.88	166.5	11.8	166.5	-2.11	166.5	1.09	166.5	8.13	166.5	11.63	166.5	-1.53
167.4	3.42	167.4	11.02	167.4	-1.76	167.4	6.76	167.4	7.03	167.4	5.05	167.4	4.89	167.4	5.48	167.4	-1.08	167.4	1	167.4	1.7	167.4	1.2	167.4	-4.89	167.4	-1.45	167.4	0.33	167.4	-4.83	167.4	-1.09	167.4	-4.12	167.4	7.58	167.4	13.21	167.4	-3.25	167.4	3.41	167.4	6.91	167.4	10.21	167.4	1.02
168.3	2.63	168.3	11.41	168.3	-1.47	168.3	3.76	168.3	8.32	168.3	6.97	168.3	4.72	168.3	4.47	168.3	0.35	168.3	0.06	168.3	2.75	168.3	0.29	168.3	-5.49	168.3	-2.1	168.3	1.3	168.3	-3.46	168.3	-0.13	168.3	-3.7	168.3	5.26	168.3	11.38	168.3	-1.34	168.3	0.85	168.3	7.87	168.3	12.74	168.3	-0.57
169.2	1.83	169.2	10.39	169.2	-0.94	169.2	8.32	169.2	7.44	169.2	5.53	169.2	2.38	169.2	4.16	169.2	-0.31	169.2	1.16	169.2	4.28	169.2	1.55	169.2	-8.9	169.2	-2.97	169.2	-0.24	169.2	-3.21	169.2	0.08	169.2	-3.17	169.2	5.6	169.2	8.81	169.2	-0.49	169.2	1.34	169.2	4.84	169.2	13.97	169.2	3.27
170.1	1.08	170.1	12.02	170.1	-1.83	170.1	5.12	170.1	8.72	170.1	6.54	170.1	5.59	170.1	6.82	170.1	-2.01	170.1	0.98	170.1	3.34	170.1	2.48	170.1	-5.15	170.1	-0.4	170.1	-3.01	170.1	-3.33	170.1	0.49	170.1	-3.61	170.1	7.33	170.1	10.3	170.1	-2.11	170.1	2.99	170.1	8.5	170.1	15.1	170.1	0.51
171	-0.33	171	11.85	171	-1.6	171	4.79	171	5.07	171	6.44	171	3.88	171	4.66	171	-0.86	171	1.97	171	4.14	171	1.04	171	-3.33	171	-2.3	171	-1.05	171	-0.91	171	0.4	171	-1.83	171	8.03	171	11.58	171	-0.67	171	1.51	171	3.93	171	13.92	171	0.9
171.9	1.83	171.9	11.65	171.9	-0.84	171.9	6.96	171.9	7.78	171.9	7.59	171.9	3.78	171.9	5.6	171.9	-1.04	171.9	3.71	171.9	4.89	171.9	-0.28	171.9	-6.32	171.9	-2.28	171.9	-2.09	171.9	-0.79	171.9	2.71	171.9	-5.53	171.9	5.93	171.9	11.1	171.9	-3.21	171.9	3.86	171.9	6.7	171.9	12.55	171.9	-0.48
172.8	2.77	172.8	8.22	172.8	-2.14	172.8	4.63	172.8	8.96	172.8	7.26	172.8	6.61	172.8	4.69	172.8	-3.5	172.8	4.3	172.8	5.02	172.8	1.47	172.8	-3.11	172.8	-2.25	172.8	-0.93	172.8	-3.26	172.8	-0.63	172.8	-2.09	172.8	9.27	172.8	12.14	172.8	-2.29	172.8	0.56	172.8	5.68	172.8	13.77	172.8	4.55
173.7	4.15	173.7	10.18	173.7	2.45	173.7	5.48	173.7	9.82	173.7	7.92	173.7	6.02	173.7	7.26	173.7	1.13	173.7	1.47	173.7	2.9	173.7	2.7	173.7	-3.82	173.7	-1.26	173.7	-0.28	173.7	-2.82	173.7	-0.79	173.7	-2.49	173.7	8.02	173.7	12.58	173.7	-2.1	173.7	0.62	173.7	7.36	173.7	14	173.7	0.48
174.6	2.12	174.6	9.82	174.6	-0.63	174.6	6.04	174.6	7.69	174.6	6.71	174.6	5.21	174.6	7.37	174.6	-2.03	174.6	2.55	174.6	1.96	174.6	1.18	174.6	-6.72	174.6	-2.43	174.6	-0.79	174.6	-3.6	174.6	-0.53	174.6	-3.68	174.6	7.42	174.6	10.97	174.6	-0.49	174.6	2.53	174.6	8.34	174.6	10.64	174.6	3.04
175.5	1.85	175.5	8.7	175.5	0.5	175.5	7.59	175.5	9.83	175.5	6.28	175.5	2.76	175.5	8.13	175.5	0.89	175.5	2.02	175.5	2.73	175.5	2.39	175.5	-6.59	175.5	1.94	175.5	0.18	175.5	-0.52	175.5	-1.1	175.5	-2.75	175.5	5.89	175.5	13.98	175.5	-2.15	175.5	4.71	175.5	5.55	175.5	13.34	175.5	1.54
176.4	1.25	176.4	12.62	176.4	-1.62	176.4	3.56	176.4	6.85	176.4	5.28	176.4	2.84	176.4	7.82	176.4	-0.36	176.4	1.81	176.4	1.99	176.4	2.4	176.4	-6.16	176.4	-2.5	176.4	-0.83	176.4	-4.33	176.4	0.95	176.4	-3.67	176.4	6.03	176.4	11.1	176.4	-1.33	176.4	-0.56	176.4	8.41	176.4	14.05	176.4	1.23
177.3	2.01	177.3	10.54	177.3	-2.09	177.3	5.42	177.3	9.64	177.3	8.74	177.3	5.74	177.3	6.06	177.3	-1.24	177.3	2.41	177.3	4.84	177.3	4.15	177.3	-5.92	177.3	-1.77	177.3	-3.09	177.3	-2.79	177.3	-0.05	177.3	-1.63	177.3	6.53	177.3	11.58	177.3	-1.85	177.3	4.75	177.3	7.91	177.3	12.5	177.3	3.37
178.2	2.27	178.2	12.43	178.2	-1.79	178.2	3.41	178.2	8.43	178.2	6.53	178.2	3.53	178.2	7.14	178.2	-1.04	178.2	-1.05	178.2	3.38	178.2	2.82	178.2	-5.18	178.2	-2.54	178.2	-3.77	178.2	-3.03	178.2	-1.36	178.2	-2.04	178.2	6.93	178.2	10.49	178.2	-2.54	178.2	2.79	178.2	7.75	178.2	13.78	178.2	1.91
179.1	2.64	179.1	9.63	179.1	0.76	179.1	5.59	179.1	5.99	179.1	7.08	179.1	2.48	179.1	7.01	179.1	0.75	179.1	0.79	179.1	2.79	179.1	3.41	179.1	-7.8	179.1	0.58	179.1	-0.93	179.1	-4.38	179.1	-1.65	179.1	-1.69	179.1	5.12	179.1	12.64	179.1	-1.19	179.1	1.04	179.1	9.02	179.1	12.58	179.1	0.01
180	3.21	180	10.89	180	0.76	180	5.56	180	6.33	180	10.68	180	5.01	180	7.9	180	-1.62	180	2.55	180	1.19	180	3.05	180	-4.46	180	0.28	180	-1.97	180	-4.99	180	-2.91	180	-4.89	180	7.95	180	11.47	180	-1.66	180	1.94	180	6.65	180	12.6	180	0.7
180.9	3.33	180.9	11.5	180.9	1.26	180.9	6.12	180.9	10.86	180.9	7.45	180.9	4.81	180.9	7.61	180.9	-0.41	180.9	1.32	180.9	7.78	180.9	1.33	180.9	-3.48	180.9	-0.31	180.9	-1.41	180.9	-2.78	180.9	1.26	180.9	-2.12	180.9	5.64	180.9	13.15	180.9	0.44	180.9	3.24	180.9	9.47	180.9	15.17	180.9	-1.03
181.8	4.96	181.8	11.21	181.8	1.58	181.8	4.47	181.8	6.8	181.8	8.09	181.8	6.11	181.8	7.32	181.8	-1.29	181.8	1.07	181.8	6.25	181.8	2.77	181.8	-6.92	181.8	-1.87	181.8	0.3	181.8	-4.41	181.8	0.43	181.8	-4.91	181.8	6.71	181.8	11.06	181.8	-1.59	181.8	1.99	181.8	8.05	181.8	11.97	181.8	2.13
182.7	1.77	182.7	11.3	182.7	0.84	182.7	9.78	182.7	6.99	182.7	7.46	182.7	5.33	182.7	6.94	182.7	-1.21	182.7	1.93	182.7	4.02	182.7	0.15	182.7	-3.27	182.7	-1.64	182.7	-1.68	182.7	-2.63	182.7	0.61	182.7	-3.4	182.7	6.18	182.7	10.8	182.7	-0.1	182.7	1.59	182.7	9.66	182.7	13.17	182.7	0.08
183.6	1.13	183.6	10.4	183.6	-0.68	183.6	4.4	183.6	10.92	183.6	10.65	183.6	4.84	183.6	7.85	183.6	1.11	183.6	2.6	183.6	2.91	183.6	3.95	183.6	-3.22	183.6	0.83	183.6	-2.71	183.6	-3.2	183.6	-2.35	183.6	-2.44	183.6	8.87	183.6	11.43	183.6	-1.99	183.6	3.43	183.6	5.97	183.6	15.73	183.6	2.67
184.5	2.21	184.5	10.74	184.5	-0.08	184.5	3.08	184.5	8.59	184.5	10.31	184.5	3.1	184.5	8	184.5	-2.32	184.5	-0.69	184.5	3.61	184.5	2.23	184.5	-5.94	184.5	-1.06	184.5	-3.62	184.5	-3.57	184.5	-0.4	184.5	-3.53	184.5	5.43	184.5	11.15	184.5	-1.5	184.5	3.35	184.5	7.28	184.5	13.59	184.5	0.39
185.4	4.08	185.4	12.25	185.4	2.77	185.4	5.61	185.4	6.94	185.4	8.14	185.4	3.93	185.4	7.63	185.4	1.6	185.4	3.36	185.4	0.3	185.4	3.46	185.4	-7.73	185.4	-0.65	185.4	-0.31	185.4	-1.78	185.4	-1.35	185.4	-1.01	185.4	6.29	185.4	12.74	185.4	-2.7	185.4	1.22	185.4	5.73	185.4	14.49	185.4	2.29
186.3	3.16	186.3	11.86	186.3	0.09	186.3	5.02	186.3	10.93	186.3	8.03	186.3	5.59	186.3	7.68	186.3	-2.8	186.3	0.93	186.3	4.34	186.3	2.78	186.3	-2.85	186.3	-1.22	186.3	-1.66	186.3	-2.43	186.3	-0.69	186.3	-2.62	186.3	7.91	186.3	11.46	186.3	0.38	186.3	0.08	186.3	7.3	186.3	13.41	186.3	1.65
187.2	2.79	187.2	11.64	187.2	-1.36	187.2	5.25	187.2	9.11	187.2	6.76	187.2	5.16	187.2	6.12	187.2	0.9	187.2	2.35	187.2	4.54	187.2	1.52	187.2	-8.59	187.2	-0.99	187.2	-0.54	187.2	-1.56	187.2	-0.26	187.2	-5.99	187.2	6.06	187.2	12.67	187.2	-1.02	187.2	0.93	187.2	4.97	187.2	13.15	187.2	3.31
188.1	2.67	188.1	12	188.1	0.52	188.1	7.51	188.1	10.58	188.1	5.35	188.1	3.52	188.1	7.28	188.1	-0.18	188.1	2	188.1	3.22	188.1	0.62	188.1	-5.77	188.1	0.25	188.1	-1.53	188.1	-2.45	188.1	-1.02	188.1	-5.16	188.1	6.87	188.1	14.78	188.1	1.67	188.1	1.87	188.1	7.76	188.1	11.76	188.1	1.37
189	2.64	189	10.67	189	1.55	189	4	189	11.36	189	9.3	189	1.97	189	4.89	189	-2.34	189	3.48	189	2.53	189	3.44	189	-4.84	189	-2.08	189	-2.05	189	-4.36	189	-1.28	189	-2.01	189	6.72	189	13.56	189	-3.14	189	1.35	189	5.04	189	14.77	189	-1.63
189.9	4.34	189.9	13.74	189.9	1.69	189.9	3.86	189.9	10.46	189.9	8.66	189.9	6.59	189.9	5.91	189.9	-0.5	189.9	1.63	189.9	4.23	189.9	0.9	189.9	-2.09	189.9	-1.6	189.9	-0.73	189.9	-2.39	189.9	-1.23	189.9	-3.94	189.9	6.76	189.9	12.5	189.9	0.92	189.9	2.73	189.9	6.91	189.9	12.57	189.9	0.13
190.8	2.18	190.8	9.12	190.8	1.56	190.8	3.28	190.8	11.45	190.8	8.4	190.8	4.49	190.8	5.1	190.8	-2.82	190.8	-0.47	190.8	1.67	190.8	4.21	190.8	-5.5	190.8	-0.12	190.8	0.13	190.8	-4.47	190.8	-0.15	190.8	-1.16	190.8	6.44	190.8	9.84	190.8	1.56	190.8	3.06	190.8	9.96	190.8	15.45	190.8	-0.26
191.7	2.69	191.7	9.98	191.7	-0.7	191.7	3.21	191.7	9.11	191.7	5.34	191.7	0.34	191.7	7.02	191.7	-1.22	191.7	0.55	191.7	4.39	191.7	-0.65	191.7	-8.54	191.7	-0.79	191.7	-1.1	191.7	-4.1	191.7	-0.4	191.7	-5.39	191.7	8.36	191.7	12.62	191.7	-0.46	191.7	2.21	191.7	8.16	191.7	14.42	191.7	2.44
192.6	3.17	192.6	10.18	192.6	0.47	192.6	3.34	192.6	7.96	192.6	7.27	192.6	5.71	192.6	5.69	192.6	-0.1	192.6	-0.72	192.6	3.42	192.6	4	192.6	-3.09	192.6	-1.89	192.6	-2.35	192.6	-5.43	192.6	-0.73	192.6	-2.37	192.6	8.53	192.6	10.03	192.6	0.66	192.6	2.95	192.6	5.61	192.6	13.76	192.6	-0.28
193.5	1.52	193.5	12.54	193.5	0.43	193.5	6.69	193.5	7.52	193.5	6.27	193.5	2.9	193.5	5.87	193.5	0.24	193.5	2.77	193.5	2.56	193.5	0.21	193.5	-4.6	193.5	-1.51	193.5	-2.05	193.5	-1.45	193.5	2.28	193.5	-4.32	193.5	8.91	193.5	14.76	193.5	-1.45	193.5	2.55	193.5	8.08	193.5	14.5	193.5	3.23
194.4	5.08	194.4	11.88	194.4	-2.47	194.4	5.28	194.4	8.08	194.4	9.74	194.4	6.82	194.4	6.66	194.4	-1.28	194.4	1.98	194.4	2.28	194.4	2.06	194.4	-4.31	194.4	-3.58	194.4	-1.97	194.4	-1.16	194.4	-2.94	194.4	-6.96	194.4	7.62	194.4	11.61	194.4	0.28	194.4	4.15	194.4	5.7	194.4	12.4	194.4	-0.89
195.3	4.24	195.3	13.96	195.3	-0.84	195.3	8.76	195.3	10.11	195.3	9.13	195.3	5.26	195.3	9.46	195.3	-2.06	195.3	5.48	195.3	3.78	195.3	2.93	195.3	-5.27	195.3	-0.32	195.3	-2.97	195.3	-1.51	195.3	-0.62	195.3	-4.79	195.3	8.75	195.3	12.16	195.3	-1.08	195.3	3.77	195.3	6.53	195.3	11.36	195.3	2.63
196.2	3.25	196.2	12.39	196.2	2.75	196.2	8.15	196.2	10.18	196.2	8.52	196.2	3.91	196.2	6.49	196.2	0.79	196.2	4.47	196.2	2.54	196.2	3.57	196.2	-6.41	196.2	-1.11	196.2	-2.71	196.2	-2.16	196.2	-0.95	196.2	-3.8	196.2	7.86	196.2	11.58	196.2	-1.07	196.2	1.83	196.2	6.62	196.2	15.16	196.2	1.99
197.1	1.56	197.1	10.93	197.1	-1.01	197.1	6.16	197.1	9.44	197.1	7.89	197.1	4.78	197.1	6.99	197.1	-1.71	197.1	-0.16	197.1	2.26	197.1	3.12	197.1	-5.27	197.1	-1.08	197.1	-2.67	197.1	-6.29	197.1	-0.64	197.1	-3.55	197.1	7	197.1	11.99	197.1	-1.59	197.1	3.67	197.1	7.26	197.1	15.85	197.1	0.95
198	2.57	198	11.05	198	0.33	198	6.78	198	10.35	198	7.53	198	3.34	198	7.38	198	0.08	198	3.75	198	5.06	198	0.4	198	-6.59	198	-0.28	198	-1.41	198	-2.01	198	-1.13	198	-4.57	198	6.83	198	12.62	198	-0.39	198	3.95	198	8.29	198	15.08	198	0.52
198.9	1.29	198.9	11.65	198.9	4.8	198.9	6.98	198.9	7.79	198.9	7.05	198.9	5.45	198.9	6.82	198.9	1.55	198.9	2.38	198.9	3.17	198.9	2.83	198.9	-5.07	198.9	-0.46	198.9	0.44	198.9	-5.67	198.9	-1.97	198.9	-3.56	198.9	6.83	198.9	13.58	198.9	0.61	198.9	0.81	198.9	6.81	198.9	15.64	198.9	1.86
199.8	4.21	199.8	12.43	199.8	1.26	199.8	4.92	199.8	8.52	199.8	9.63	199.8	4.16	199.8	7.09	199.8	-0.01	199.8	2.8	199.8	1.73	199.8	3.46	199.8	-7.26	199.8	-1.34	199.8	-1.27	199.8	-2.48	199.8	-1.87	199.8	-3.44	199.8	6.79	199.8	14.01	199.8	0.34	199.8	3.77	199.8	8.47	199.8	14.54	199.8	2.28
200.7	4.09	200.7	11.01	200.7	-0.24	200.7	4.09	200.7	9.34	200.7	6.83	200.7	3.86	200.7	6.54	200.7	-0.55	200.7	0.45	200.7	4.84	200.7	1.76	200.7	-7.07	200.7	-2.34	200.7	-1.22	200.7	-6.55	200.7	-1.06	200.7	-5.22	200.7	6.46	200.7	13.21	200.7	0.89	200.7	2.8	200.7	7.83	200.7	14.71	200.7	0.58
201.6	3.46	201.6	8.83	201.6	1.6	201.6	8.16	201.6	6.97	201.6	7.13	201.6	3.93	201.6	7.67	201.6	1.88	201.6	2.75	201.6	3.42	201.6	1.35	201.6	-5.2	201.6	-2.13	201.6	-0.82	201.6	-5.6	201.6	-1.85	201.6	-4.61	201.6	9.21	201.6	14.4	201.6	1.13	201.6	0.15	201.6	6.63	201.6	15.04	201.6	2.28
202.5	3.54	202.5	11.91	202.5	0.9	202.5	7.19	202.5	7.03	202.5	8.63	202.5	3.47	202.5	5.34	202.5	-0.47	202.5	2.39	202.5	2.43	202.5	4.25	202.5	-7.26	202.5	-2.16	202.5	-1.82	202.5	-4.01	202.5	-2.18	202.5	-3.49	202.5	7.24	202.5	11.33	202.5	0.86	202.5	3.03	202.5	9.35	202.5	15.41	202.5	0.87
203.4	4.51	203.4	13.16	203.4	1.53	203.4	3.68	203.4	12.27	203.4	10.25	203.4	6.63	203.4	8.01	203.4	1.77	203.4	3	203.4	5.18	203.4	2.36	203.4	-3.64	203.4	-1.71	203.4	-1.12	203.4	-2.25	203.4	-0.75	203.4	-4.73	203.4	7.9	203.4	13.33	203.4	0.22	203.4	1.21	203.4	6.9	203.4	14.37	203.4	0.6
204.3	1.73	204.3	12.02	204.3	0	204.3	7.83	204.3	9.8	204.3	9.3	204.3	5.67	204.3	9.37	204.3	-0.66	204.3	3.29	204.3	3.81	204.3	0.87	204.3	-4.55	204.3	-0.73	204.3	-2.31	204.3	-3.65	204.3	0.14	204.3	-4.5	204.3	8.73	204.3	12.73	204.3	1.96	204.3	2.24	204.3	8.02	204.3	12.74	204.3	4.04
205.2	4.09	205.2	9.01	205.2	-0.14	205.2	4.46	205.2	10.07	205.2	9.25	205.2	4.34	205.2	5.82	205.2	1.26	205.2	3.41	205.2	3.96	205.2	2.63	205.2	-3.12	205.2	-2.98	205.2	-1.68	205.2	-2.29	205.2	-0.96	205.2	-4.41	205.2	10.46	205.2	12.95	205.2	0.07	205.2	2.91	205.2	8.9	205.2	14.4	205.2	2.23
206.1	0.91	206.1	10.12	206.1	-0.99	206.1	5.87	206.1	9.47	206.1	6.27	206.1	2.45	206.1	5.66	206.1	0.06	206.1	2.24	206.1	5.13	206.1	2.33	206.1	-4.04	206.1	-1.12	206.1	-1.89	206.1	-2.61	206.1	0.02	206.1	-3.71	206.1	7.34	206.1	15.29	206.1	0.22	206.1	4.1	206.1	8.39	206.1	13.64	206.1	-0.08
207	4.4	207	11.66	207	1.52	207	6.25	207	10	207	8.14	207	6.11	207	5.81	207	-1.24	207	1.14	207	4.87	207	1.73	207	-6.29	207	-3.07	207	-1.51	207	-5.1	207	1.15	207	-3.6	207	7.54	207	10.39	207	3	207	2.69	207	9.73	207	13.59	207	0.93
207.9	2.58	207.9	11.55	207.9	3.9	207.9	5.93	207.9	10.26	207.9	8.08	207.9	7.05	207.9	6.63	207.9	3.21	207.9	1.04	207.9	5.49	207.9	1.71	207.9	-4.51	207.9	-2.55	207.9	-1.37	207.9	-5.15	207.9	-1.25	207.9	-2.91	207.9	6.06	207.9	11.83	207.9	-1.4	207.9	0.31	207.9	7.61	207.9	16.05	207.9	-0.16
208.8	1.73	208.8	14.34	208.8	1.36	208.8	6.8	208.8	6.21	208.8	8.25	208.8	6.25	208.8	7.14	208.8	0.95	208.8	2.37	208.8	4.59	208.8	5.5	208.8	-5.5	208.8	-2.19	208.8	1.32	208.8	-3.69	208.8	-2.03	208.8	-0.68	208.8	7.63	208.8	11.37	208.8	2.44	208.8	2.85	208.8	6.14	208.8	14.89	208.8	1.89
209.7	3.37	209.7	13.53	209.7	-0.55	209.7	6.05	209.7	7.52	209.7	7.9	209.7	5.12	209.7	8.94	209.7	0.78	209.7	2.15	209.7	2.16	209.7	2.28	209.7	-2.82	209.7	-2.63	209.7	-1.32	209.7	-3.26	209.7	-1.19	209.7	-5.98	209.7	9.23	209.7	11.23	209.7	0.04	209.7	3.17	209.7	7.36	209.7	13.73	209.7	2.76
210.6	4.67	210.6	12.6	210.6	0.77	210.6	7.1	210.6	8.84	210.6	8.27	210.6	4.73	210.6	7.58	210.6	1.12	210.6	2.95	210.6	2.13	210.6	2.71	210.6	-5.35	210.6	-2.32	210.6	0.74	210.6	-1.66	210.6	-0.34	210.6	-4.5	210.6	6.64	210.6	11.91	210.6	0.73	210.6	3.98	210.6	8.24	210.6	12.97	210.6	1.33
211.5	1.43	211.5	12.1	211.5	-1.5	211.5	5.62	211.5	10.07	211.5	9.06	211.5	3.83	211.5	6.2	211.5	-1	211.5	2.7	211.5	4.12	211.5	2.84	211.5	-5.7	211.5	-2.17	211.5	0.4	211.5	-4.88	211.5	-1.37	211.5	-5.08	211.5	9.89	211.5	13.67	211.5	1.15	211.5	3.58	211.5	7.82	211.5	14.35	211.5	2.56
212.4	1.77	212.4	11.37	212.4	1.83	212.4	7.46	212.4	10.98	212.4	7.88	212.4	4.08	212.4	7.59	212.4	1.87	212.4	1.91	212.4	3.34	212.4	3.71	212.4	-4.68	212.4	-0.95	212.4	-0.04	212.4	-3.46	212.4	-2.11	212.4	-3.22	212.4	9.87	212.4	12.51	212.4	1.87	212.4	1.96	212.4	7.25	212.4	14.79	212.4	1.18
213.3	2.58	213.3	10.68	213.3	0.99	213.3	8.93	213.3	9.12	213.3	7.6	213.3	4.81	213.3	6.01	213.3	2.65	213.3	6.56	213.3	6.32	213.3	2.58	213.3	-5.55	213.3	-2.53	213.3	0.72	213.3	-5.63	213.3	0.61	213.3	-0.3	213.3	8.95	213.3	14.09	213.3	0.66	213.3	1.49	213.3	9.07	213.3	14.39	213.3	-0.32
214.2	2.34	214.2	10.43	214.2	1.19	214.2	6.5	214.2	6.17	214.2	8.4	214.2	5.85	214.2	6.49	214.2	-1.8	214.2	0.99	214.2	2.16	214.2	0.94	214.2	-4.95	214.2	-2.3	214.2	-3.05	214.2	-4.87	214.2	-1.15	214.2	-3.06	214.2	6.43	214.2	11.87	214.2	0.31	214.2	3.32	214.2	7.5	214.2	15.78	214.2	-1.22
215.1	2.58	215.1	11.73	215.1	1.13	215.1	5.64	215.1	7.8	215.1	7.41	215.1	5.14	215.1	6.07	215.1	-1.35	215.1	2.81	215.1	3.15	215.1	5.54	215.1	-5.6	215.1	-1.59	215.1	-2.05	215.1	-1.93	215.1	0.28	215.1	-1.78	215.1	5.65	215.1	14.15	215.1	0.89	215.1	4.53	215.1	9.48	215.1	15.23	215.1	0.73
216	2.11	216	10.05	216	0.71	216	8.53	216	8.63	216	9.26	216	4.19	216	7.34	216	-1.64	216	2.37	216	2.91	216	0.79	216	-4.95	216	0.41	216	-4.04	216	-4.27	216	-1.2	216	-4.78	216	9.6	216	12.91	216	0.07	216	3.78	216	7.4	216	15.83	216	1.85
216.9	2.14	216.9	11.95	216.9	4.45	216.9	6.14	216.9	8.28	216.9	7.72	216.9	3.81	216.9	9.62	216.9	0.64	216.9	1.87	216.9	3.28	216.9	1.68	216.9	-7.18	216.9	-2.37	216.9	-1.77	216.9	-5.31	216.9	-0.92	216.9	-5.06	216.9	9.25	216.9	14.37	216.9	0.33	216.9	0.94	216.9	8.81	216.9	15.62	216.9	1.01
217.8	2.64	217.8	11.41	217.8	-0.18	217.8	4.5	217.8	10.48	217.8	7.37	217.8	5.62	217.8	5.84	217.8	0.65	217.8	2.27	217.8	4.97	217.8	4.97	217.8	-6.69	217.8	-2.17	217.8	-0.11	217.8	-3.37	217.8	-1.31	217.8	-2.18	217.8	9.79	217.8	17.09	217.8	3.35	217.8	4.38	217.8	8.44	217.8	16.75	217.8	1.85
218.7	1.42	218.7	13.18	218.7	3.39	218.7	5.04	218.7	10.77	218.7	6.14	218.7	4.26	218.7	5.81	218.7	0.49	218.7	0.22	218.7	4.48	218.7	3.08	218.7	-5.79	218.7	-0.69	218.7	-2.88	218.7	-4.02	218.7	1.73	218.7	-3.04	218.7	6.89	218.7	15.21	218.7	0.64	218.7	4.81	218.7	11.26	218.7	14.1	218.7	0.2
219.6	3.17	219.6	12.65	219.6	1.62	219.6	8.48	219.6	9.23	219.6	8.73	219.6	3.84	219.6	8.43	219.6	0.45	219.6	3.79	219.6	2.26	219.6	2.57	219.6	-4.91	219.6	-0.61	219.6	-0.57	219.6	-3.12	219.6	-2.72	219.6	-5.76	219.6	8.81	219.6	15.62	219.6	-0.32	219.6	3.05	219.6	8.72	219.6	16.92	219.6	0.06
220.5	3.63	220.5	12.52	220.5	3.32	220.5	7.06	220.5	10.35	220.5	10.02	220.5	3.47	220.5	7.17	220.5	0.38	220.5	0.8	220.5	2.12	220.5	-0.68	220.5	-6.88	220.5	0.77	220.5	-2.24	220.5	-3.86	220.5	-0.98	220.5	-5.14	220.5	8.02	220.5	16.55	220.5	-0.97	220.5	3.28	220.5	8.85	220.5	14.4	220.5	-0.35
221.4	1.92	221.4	10.8	221.4	2.63	221.4	7.22	221.4	8.13	221.4	6.75	221.4	4.09	221.4	6.38	221.4	-0.96	221.4	4.14	221.4	3.47	221.4	2.93	221.4	-5.69	221.4	-2.36	221.4	-1.6	221.4	-3.38	221.4	-1.05	221.4	-1.99	221.4	6.68	221.4	11.39	221.4	0.36	221.4	2.13	221.4	7.28	221.4	13.78	221.4	1.6
222.3	3.53	222.3	12.71	222.3	0.69	222.3	9.45	222.3	10.22	222.3	6.29	222.3	4.97	222.3	6.34	222.3	1.16	222.3	1.29	222.3	4.56	222.3	0.11	222.3	-6.9	222.3	-1.8	222.3	-1.19	222.3	-4.14	222.3	-0.68	222.3	-4.94	222.3	8.19	222.3	14.09	222.3	0.74	222.3	1.02	222.3	7.93	222.3	16.1	222.3	-0.11
223.2	3.72	223.2	12.38	223.2	2.55	223.2	9.94	223.2	10.59	223.2	9.51	223.2	4.14	223.2	7.74	223.2	1.28	223.2	3.53	223.2	5.68	223.2	2.5	223.2	-7.43	223.2	-0.8	223.2	-0.03	223.2	-4.72	223.2	-1.31	223.2	-3.45	223.2	9.32	223.2	12.84	223.2	3.95	223.2	1.42	223.2	5.12	223.2	15.97	223.2	3.2
224.1	2.26	224.1	13.11	224.1	0.69	224.1	7.29	224.1	7.3	224.1	7.5	224.1	4.52	224.1	9.61	224.1	2.21	224.1	4.07	224.1	1.48	224.1	1.77	224.1	-5.06	224.1	-1.55	224.1	1.62	224.1	-3.74	224.1	-0.39	224.1	-4.37	224.1	10.29	224.1	12.76	224.1	3.19	224.1	3.56	224.1	7.69	224.1	14.02	224.1	2.51
225	3.39	225	12.32	225	3.96	225	6.24	225	10.46	225	9.88	225	7.47	225	6.85	225	2.95	225	2.52	225	3.76	225	2.24	225	-4.42	225	-0.51	225	-0.87	225	-5.82	225	-3.57	225	-5.42	225	8.96	225	12.09	225	1.6	225	1.49	225	8.59	225	14.02	225	2.66
225.9	0.43	225.9	12.78	225.9	1.37	225.9	7.93	225.9	10.52	225.9	6.54	225.9	2.63	225.9	8.04	225.9	1.87	225.9	1.7	225.9	2.3	225.9	1.78	225.9	-7.07	225.9	0.76	225.9	-1.85	225.9	-3.44	225.9	-1.97	225.9	-3.49	225.9	5.05	225.9	12.69	225.9	1.51	225.9	5.19	225.9	9.17	225.9	15.15	225.9	-3.11
226.8	4.04	226.8	10.7	226.8	1.86	226.8	7.72	226.8	8.96	226.8	11	226.8	8	226.8	7.03	226.8	-1	226.8	2.73	226.8	3.12	226.8	4.99	226.8	-5.68	226.8	-1.94	226.8	-1.78	226.8	-3.93	226.8	-2.63	226.8	-3.03	226.8	6.75	226.8	14.32	226.8	0.17	226.8	1.63	226.8	7.51	226.8	16.63	226.8	1.07
227.7	3.63	227.7	10.45	227.7	0.83	227.7	7.05	227.7	9.61	227.7	9.3	227.7	6.79	227.7	6.1	227.7	-1.13	227.7	4.9	227.7	3.63	227.7	3.52	227.7	-2.81	227.7	-0.55	227.7	-1.47	227.7	-0.93	227.7	-1.33	227.7	-3.93	227.7	7.7	227.7	13.39	227.7	0.98	227.7	6.24	227.7	7.71	227.7	15.5	227.7	0.81
228.6	2.98	228.6	12.22	228.6	-0.13	228.6	6	228.6	11.73	228.6	9.85	228.6	3.73	228.6	9.41	228.6	-0.05	228.6	3.12	228.6	3.97	228.6	3.07	228.6	-6.48	228.6	-2.47	228.6	-2.63	228.6	-7.49	228.6	-3.04	228.6	-3.72	228.6	7.48	228.6	13.26	228.6	1.51	228.6	2.75	228.6	7.11	228.6	16.37	228.6	-1.13
229.5	2.21	229.5	11.05	229.5	4.23	229.5	7.91	229.5	11.04	229.5	6.62	229.5	5.1	229.5	6.05	229.5	0.71	229.5	3.96	229.5	3.48	229.5	2.03	229.5	-6.42	229.5	-1.93	229.5	-1.17	229.5	-3.43	229.5	-3.18	229.5	-3.49	229.5	7.05	229.5	14.76	229.5	0.71	229.5	5.32	229.5	7.64	229.5	16.21	229.5	1.47
230.4	4.07	230.4	10.32	230.4	2.22	230.4	7.68	230.4	9.69	230.4	9.91	230.4	5.22	230.4	7.1	230.4	-0.28	230.4	4.6	230.4	3.84	230.4	3.91	230.4	-4.56	230.4	-1.37	230.4	-0.59	230.4	-4.48	230.4	-0.73	230.4	-4.17	230.4	10.48	230.4	13.61	230.4	1.35	230.4	1.89	230.4	10.06	230.4	12.57	230.4	1.59
231.3	2.65	231.3	9.9	231.3	2.48	231.3	5.6	231.3	10.91	231.3	9.38	231.3	4.51	231.3	4.77	231.3	3.5	231.3	1.78	231.3	4.95	231.3	2.37	231.3	-7.55	231.3	-4.93	231.3	0.04	231.3	-3.38	231.3	-0.81	231.3	-3.38	231.3	8.12	231.3	15.79	231.3	4.16	231.3	4.87	231.3	9.34	231.3	15.61	231.3	2.01
232.2	2.54	232.2	12.06	232.2	4.33	232.2	8.49	232.2	10.33	232.2	10.41	232.2	4.22	232.2	8.68	232.2	3.11	232.2	4.18	232.2	4.07	232.2	2.31	232.2	-6.21	232.2	-1.54	232.2	-0.8	232.2	-2.99	232.2	0.88	232.2	-4.8	232.2	8.56	232.2	12.5	232.2	0.87	232.2	2.49	232.2	10.65	232.2	15.45	232.2	0.89
233.1	4.28	233.1	10.65	233.1	1.76	233.1	6.19	233.1	10.6	233.1	8.22	233.1	7.08	233.1	9.86	233.1	1.61	233.1	3.6	233.1	3.4	233.1	3.12	233.1	-4.41	233.1	1.97	233.1	0.5	233.1	-6.93	233.1	0.08	233.1	-5.22	233.1	9.57	233.1	14.47	233.1	2.75	233.1	0.55	233.1	7.63	233.1	14.22	233.1	0.9
234	1.41	234	11.69	234	3.08	234	8.86	234	10.8	234	8.58	234	4.03	234	6.77	234	0.66	234	2.17	234	0.78	234	2.63	234	-5.53	234	-0.81	234	0.04	234	-4.23	234	-5.48	234	-5.42	234	6.64	234	13.61	234	4.3	234	3.03	234	5.69	234	14.63	234	1.42
234.9	2.06	234.9	13.06	234.9	1.32	234.9	6.7	234.9	7.66	234.9	9.9	234.9	4.4	234.9	7.46	234.9	1.21	234.9	3.08	234.9	5.15	234.9	1.54	234.9	-4.8	234.9	-2.68	234.9	0.79	234.9	-3	234.9	1.21	234.9	-4.5	234.9	7.01	234.9	12.85	234.9	2.45	234.9	2.22	234.9	11.04	234.9	17.16	234.9	-2.13
235.8	4.63	235.8	13.74	235.8	1.4	235.8	6.08	235.8	9.58	235.8	7.78	235.8	6.25	235.8	7.76	235.8	0.19	235.8	2.8	235.8	2.12	235.8	3.55	235.8	-5.39	235.8	-0.63	235.8	-1.76	235.8	-1.89	235.8	-2.46	235.8	-2.29	235.8	9.12	235.8	14.32	235.8	3.19	235.8	8.11	235.8	8	235.8	17.33	235.8	0.88
236.7	4.76	236.7	15.35	236.7	1.73	236.7	5.79	236.7	11.25	236.7	8.64	236.7	4.64	236.7	9.25	236.7	1	236.7	0.76	236.7	2.97	236.7	1.25	236.7	-5.76	236.7	-2.16	236.7	-1.5	236.7	-6.3	236.7	-2.41	236.7	-5.53	236.7	7.61	236.7	16.19	236.7	4.05	236.7	3.12	236.7	7.48	236.7	16.61	236.7	1.92
237.6	3.99	237.6	11.87	237.6	0.47	237.6	9.05	237.6	10.2	237.6	7.4	237.6	6.54	237.6	8.61	237.6	0.96	237.6	4.6	237.6	3.56	237.6	1.77	237.6	-4.72	237.6	0.52	237.6	-1.11	237.6	-4.2	237.6	-3.14	237.6	-4.98	237.6	8.22	237.6	15.92	237.6	1.54	237.6	3.18	237.6	7.1	237.6	17.18	237.6	0.56
238.5	4.35	238.5	11.59	238.5	1.86	238.5	4.61	238.5	11.49	238.5	9.03	238.5	6.4	238.5	7.05	238.5	2.43	238.5	-0.54	238.5	5.54	238.5	2.87	238.5	-7.63	238.5	-3.74	238.5	-1.46	238.5	-5.89	238.5	-1.84	238.5	-2.89	238.5	7.81	238.5	14.84	238.5	1.65	238.5	4.96	238.5	6.76	238.5	16.21	238.5	1.54
239.4	4.2	239.4	12.71	239.4	2.59	239.4	5.59	239.4	11.6	239.4	6.06	239.4	5.04	239.4	10.27	239.4	1.23	239.4	1.79	239.4	6.75	239.4	2.05	239.4	-7.22	239.4	-1.85	239.4	-0.4	239.4	-5.51	239.4	-0.77	239.4	-6.46	239.4	9.99	239.4	14.39	239.4	3.24	239.4	2.12	239.4	6.74	239.4	14.83	239.4	2.05
240.3	0.94	240.3	12.46	240.3	2.37	240.3	6.73	240.3	11.13	240.3	9.37	240.3	3.73	240.3	8.36	240.3	0.92	240.3	3.42	240.3	4.48	240.3	2.2	240.3	-5.6	240.3	-1.98	240.3	-0.38	240.3	-4.49	240.3	-0.27	240.3	-7.11	240.3	9.89	240.3	11.44	240.3	2.82	240.3	3.72	240.3	8.84	240.3	12.92	240.3	2.81
241.2	1.22	241.2	12.6	241.2	1.51	241.2	4.93	241.2	9.12	241.2	8.99	241.2	4.18	241.2	7.44	241.2	0.5	241.2	2.53	241.2	2.8	241.2	2.63	241.2	-5.45	241.2	-2.95	241.2	-1.13	241.2	-6.82	241.2	-2.83	241.2	-4.94	241.2	9.53	241.2	13.65	241.2	2.74	241.2	2.81	241.2	6.49	241.2	14.82	241.2	4.03
242.1	3.68	242.1	11.26	242.1	1.53	242.1	3.41	242.1	11.22	242.1	7.36	242.1	5.6	242.1	6.6	242.1	-1.36	242.1	1.44	242.1	3.76	242.1	0.71	242.1	-5.73	242.1	-1.51	242.1	-3.74	242.1	-6.41	242.1	-1.79	242.1	-3.88	242.1	8.35	242.1	13.47	242.1	0.7	242.1	2.14	242.1	7.72	242.1	13.02	242.1	0.89
243	3.21	243	12.19	243	2.34	243	7.41	243	11.74	243	8.16	243	6.08	243	6.85	243	0.97	243	2.69	243	6.24	243	3.56	243	-5.5	243	0.72	243	-1.61	243	-4.33	243	-1.86	243	-3.56	243	8.56	243	16.02	243	3.29	243	4.7	243	8.61	243	14.15	243	2.78
243.9	3.79	243.9	10.57	243.9	2.56	243.9	4.48	243.9	9.7	243.9	7.46	243.9	5.19	243.9	8.95	243.9	0.85	243.9	3.6	243.9	4.68	243.9	5.53	243.9	-7.12	243.9	-0.68	243.9	-3.41	243.9	-3.26	243.9	0.18	243.9	-3.29	243.9	8.88	243.9	16.64	243.9	2.26	243.9	5.79	243.9	9.96	243.9	16.77	243.9	0.1
244.8	2.21	244.8	13.08	244.8	0.56	244.8	7.63	244.8	11.96	244.8	11.55	244.8	4.99	244.8	8.87	244.8	-1.1	244.8	3.27	244.8	2.36	244.8	3.42	244.8	-7.56	244.8	-2.72	244.8	0.16	244.8	-5.14	244.8	-3.47	244.8	-6.01	244.8	8.55	244.8	14.69	244.8	3.52	244.8	1.09	244.8	7.42	244.8	15.43	244.8	2.22
245.7	3.11	245.7	11.67	245.7	2.62	245.7	8.28	245.7	10.11	245.7	9.21	245.7	5.39	245.7	7.94	245.7	0.61	245.7	4.16	245.7	3.43	245.7	0.24	245.7	-6.29	245.7	-0.18	245.7	-0.69	245.7	-5.02	245.7	-1.26	245.7	-7.05	245.7	7.55	245.7	16.36	245.7	4.76	245.7	3.22	245.7	8.73	245.7	16.46	245.7	-0.01
246.6	1.46	246.6	11.16	246.6	0.58	246.6	9.54	246.6	7.86	246.6	9.45	246.6	4.99	246.6	6.47	246.6	1.78	246.6	1.91	246.6	4.57	246.6	2.68	246.6	-6.54	246.6	-3.68	246.6	-2.17	246.6	-5.77	246.6	-1.48	246.6	-4.44	246.6	7.43	246.6	15.05	246.6	4.62	246.6	3.65	246.6	8.83	246.6	19.08	246.6	-1.42
247.5	2.21	247.5	15.07	247.5	2.28	247.5	6.69	247.5	11.23	247.5	7.55	247.5	3.12	247.5	7.08	247.5	2.6	247.5	4.34	247.5	3.84	247.5	3.8	247.5	-7.32	247.5	-1.7	247.5	-0.86	247.5	-5.32	247.5	-3.81	247.5	-3.34	247.5	10.5	247.5	16.23	247.5	4.54	247.5	1.3	247.5	6.5	247.5	17.41	247.5	1.04
248.4	4.11	248.4	10.95	248.4	3.23	248.4	9.01	248.4	9.36	248.4	9.47	248.4	6.22	248.4	6.87	248.4	0.65	248.4	2.93	248.4	1.8	248.4	2.09	248.4	-4.93	248.4	-2.4	248.4	-2.72	248.4	-4.69	248.4	-2.07	248.4	-3.87	248.4	9.23	248.4	12.66	248.4	3.36	248.4	4.43	248.4	10	248.4	16.59	248.4	0.86
249.3	3.81	249.3	10.83	249.3	2.56	249.3	7.47	249.3	12.19	249.3	8.95	249.3	3.42	249.3	6.44	249.3	-1.51	249.3	-0.52	249.3	3.67	249.3	0.83	249.3	-6.6	249.3	-2.57	249.3	-0.92	249.3	-6.82	249.3	-1.05	249.3	-3.97	249.3	7.1	249.3	17.16	249.3	3.44	249.3	3.97	249.3	10.45	249.3	14.04	249.3	-0.22
250.2	4.5	250.2	14.75	250.2	0.59	250.2	7.36	250.2	13.2	250.2	10.16	250.2	5.07	250.2	7.83	250.2	2.19	250.2	5.5	250.2	4.47	250.2	2.34	250.2	-5.43	250.2	-2.25	250.2	-1.68	250.2	-4.79	250.2	-1.95	250.2	-3.75	250.2	9.6	250.2	11.92	250.2	1.7	250.2	2.54	250.2	11.37	250.2	18.32	250.2	4.09
251.1	4.3	251.1	11.27	251.1	1.99	251.1	7.92	251.1	12.39	251.1	8.22	251.1	6.26	251.1	7.53	251.1	1.97	251.1	2.81	251.1	4.68	251.1	1.22	251.1	-6.63	251.1	-1.72	251.1	-0.53	251.1	-5.84	251.1	-2.12	251.1	-5.42	251.1	8.04	251.1	15.08	251.1	2.24	251.1	3.9	251.1	6.74	251.1	17.08	251.1	2.55
252	1.24	252	12.15	252	3.32	252	6.71	252	11.15	252	9.01	252	4.86	252	7.38	252	2.49	252	2.3	252	3.58	252	2.79	252	-6.96	252	-2.58	252	1.18	252	-4.91	252	-2.65	252	-4.9	252	7.94	252	13.52	252	2.51	252	5.18	252	7.11	252	15.99	252	2.54
252.9	3.54	252.9	11.73	252.9	2.35	252.9	7.67	252.9	11.27	252.9	10.3	252.9	5.19	252.9	8.65	252.9	2.64	252.9	4.6	252.9	6.64	252.9	3.63	252.9	-7.08	252.9	0.06	252.9	1.41	252.9	-2.63	252.9	0.65	252.9	-3.53	252.9	8.15	252.9	17.1	252.9	5.45	252.9	2.42	252.9	10.92	252.9	19.05	252.9	1.89
253.8	4.83	253.8	10.28	253.8	2.51	253.8	6.76	253.8	9.52	253.8	7.47	253.8	3.11	253.8	6.71	253.8	-0.27	253.8	3.33	253.8	5.09	253.8	2.7	253.8	-7.85	253.8	-3.07	253.8	0.96	253.8	-5.06	253.8	-1.79	253.8	-4.07	253.8	7.52	253.8	16.51	253.8	4.03	253.8	2.86	253.8	7.79	253.8	18.3	253.8	2.04
254.7	4.01	254.7	11.96	254.7	1.14	254.7	8.81	254.7	8.3	254.7	9.84	254.7	5.07	254.7	7.62	254.7	1.43	254.7	2.45	254.7	5.1	254.7	3.77	254.7	-7.31	254.7	-2.5	254.7	2.28	254.7	-6.78	254.7	0.67	254.7	-4.82	254.7	7.13	254.7	14.38	254.7	6.68	254.7	3.76	254.7	11.25	254.7	14.73	254.7	0.58
255.6	2.39	255.6	13.19	255.6	1.62	255.6	6.11	255.6	10.69	255.6	9.16	255.6	5.52	255.6	10.69	255.6	1.74	255.6	3.29	255.6	3.83	255.6	2.88	255.6	-6.43	255.6	-0.52	255.6	0.23	255.6	-4.57	255.6	0.52	255.6	-3.77	255.6	9.34	255.6	14.33	255.6	3.78	255.6	3.8	255.6	11.71	255.6	16.67	255.6	0.16
256.5	5.31	256.5	15.56	256.5	2.41	256.5	9.45	256.5	9.86	256.5	9.84	256.5	6.04	256.5	8.97	256.5	-0.22	256.5	2.61	256.5	4.39	256.5	3.17	256.5	-6.93	256.5	-1.99	256.5	-1.02	256.5	-5.63	256.5	-0.53	256.5	-4.16	256.5	7.25	256.5	13.1	256.5	4.34	256.5	4.94	256.5	9.78	256.5	18.93	256.5	2.12
257.4	1.09	257.4	13.86	257.4	1.06	257.4	8.84	257.4	11.84	257.4	9.27	257.4	4.73	257.4	7.08	257.4	-0.11	257.4	4	257.4	5.98	257.4	3.07	257.4	-8.34	257.4	-3.47	257.4	-2.55	257.4	-5.68	257.4	-0.96	257.4	-4.4	257.4	6.67	257.4	14.51	257.4	3.88	257.4	3.24	257.4	8.01	257.4	15.84	257.4	0.15
258.3	5.94	258.3	15.61	258.3	3.21	258.3	9.6	258.3	10.57	258.3	10.47	258.3	2.7	258.3	10.15	258.3	2.75	258.3	3.15	258.3	5.44	258.3	0.96	258.3	-7.34	258.3	0.1	258.3	1.68	258.3	-5.52	258.3	-1.43	258.3	-5.2	258.3	9.85	258.3	16.61	258.3	4.65	258.3	3.64	258.3	7.68	258.3	18.4	258.3	1.34
259.2	4.23	259.2	13.69	259.2	0.25	259.2	6.01	259.2	11.58	259.2	10.81	259.2	4.01	259.2	9.11	259.2	3.78	259.2	1.8	259.2	5.28	259.2	1.38	259.2	-6.78	259.2	-4.64	259.2	0.98	259.2	-4.85	259.2	-1.79	259.2	-5.56	259.2	7.39	259.2	12.82	259.2	1.94	259.2	6.61	259.2	9.93	259.2	16.39	259.2	0.05
260.1	2.45	260.1	12.24	260.1	3.49	260.1	7.34	260.1	13.4	260.1	11.95	260.1	4.58	260.1	6.13	260.1	1.14	260.1	2.63	260.1	1.91	260.1	2.4	260.1	-4.34	260.1	-1.41	260.1	-0.15	260.1	-3.72	260.1	-1.78	260.1	-3.38	260.1	10.26	260.1	12.99	260.1	5.29	260.1	4.28	260.1	10.37	260.1	16.94	260.1	2.47
261	3.91	261	13.33	261	2.31	261	8.8	261	11.61	261	8.35	261	5.35	261	8.03	261	0.74	261	4.06	261	4.43	261	2.29	261	-7.24	261	-2.25	261	-2.37	261	-4.87	261	-3.65	261	-2.7	261	8.56	261	14.76	261	3.51	261	3.14	261	9.12	261	13.4	261	2.36
261.9	2.56	261.9	11.58	261.9	3.37	261.9	10.37	261.9	9.52	261.9	8.24	261.9	4.03	261.9	8.49	261.9	2.37	261.9	3.74	261.9	3.13	261.9	3.75	261.9	-4.35	261.9	-2.36	261.9	0.25	261.9	-5.28	261.9	-0.78	261.9	-3.55	261.9	8.53	261.9	13.63	261.9	3.64	261.9	5.29	261.9	10.02	261.9	15.15	261.9	-0.93
262.8	3.67	262.8	13.96	262.8	4.41	262.8	8.41	262.8	10.25	262.8	10.55	262.8	6.04	262.8	8.11	262.8	4.95	262.8	2.44	262.8	4.64	262.8	2.73	262.8	-5.71	262.8	-1.92	262.8	0.42	262.8	-6.42	262.8	-1.88	262.8	-4.47	262.8	9.2	262.8	14.2	262.8	5.82	262.8	3	262.8	11.26	262.8	18.21	262.8	1.2
263.7	2.45	263.7	15.16	263.7	4.3	263.7	8.15	263.7	9.81	263.7	10.16	263.7	6.93	263.7	8.9	263.7	6.23	263.7	2.98	263.7	1.63	263.7	3.84	263.7	-3.78	263.7	-2.71	263.7	2.75	263.7	-5.5	263.7	-4.38	263.7	-4.73	263.7	11.32	263.7	13.19	263.7	6.45	263.7	2.89	263.7	8.84	263.7	16.46	263.7	1.92
264.6	2.76	264.6	14.25	264.6	4.91	264.6	6.56	264.6	13.61	264.6	12.04	264.6	4.31	264.6	9.8	264.6	2.93	264.6	3.78	264.6	4.66	264.6	4.47	264.6	-7.64	264.6	-1.03	264.6	0.07	264.6	-6.02	264.6	-1.83	264.6	-4.2	264.6	8.03	264.6	16.62	264.6	3.04	264.6	3.81	264.6	9.31	264.6	18.91	264.6	1.81
265.5	1.79	265.5	14.31	265.5	2.18	265.5	6.95	265.5	12.45	265.5	9.37	265.5	5.41	265.5	8.28	265.5	0.1	265.5	2.25	265.5	7.99	265.5	3.13	265.5	-7.22	265.5	-2.21	265.5	0.45	265.5	-2.56	265.5	2.2	265.5	-1.18	265.5	7.54	265.5	16.82	265.5	4.86	265.5	5.58	265.5	10.26	265.5	17.46	265.5	0.24
266.4	3.34	266.4	11.63	266.4	4.47	266.4	6.15	266.4	11.04	266.4	11.6	266.4	5.92	266.4	7.9	266.4	3.72	266.4	4.74	266.4	4.12	266.4	4.51	266.4	-7.97	266.4	-2.46	266.4	-1.18	266.4	-6.57	266.4	-2.75	266.4	-2.62	266.4	8.49	266.4	16.08	266.4	2.17	266.4	4.19	266.4	11.3	266.4	15.68	266.4	0.26
267.3	4.41	267.3	12.7	267.3	0.73	267.3	6.51	267.3	12.08	267.3	7.87	267.3	5.02	267.3	7.34	267.3	0.77	267.3	1.3	267.3	6.07	267.3	-0.12	267.3	-7.04	267.3	-4.46	267.3	-0.7	267.3	-6.07	267.3	1.01	267.3	-5.67	267.3	9.11	267.3	11.41	267.3	6.73	267.3	5.5	267.3	9.37	267.3	17.37	267.3	1.51
268.2	2.99	268.2	12.76	268.2	3.69	268.2	8.39	268.2	11.13	268.2	10.48	268.2	6.5	268.2	9.29	268.2	1.09	268.2	2.21	268.2	3.08	268.2	3.46	268.2	-6.89	268.2	-1.11	268.2	-2.96	268.2	-4.76	268.2	-0.39	268.2	-4.04	268.2	7.19	268.2	17.54	268.2	3.76	268.2	3.76	268.2	10.17	268.2	17.66	268.2	-1.12
269.1	4.34	269.1	12.01	269.1	3.13	269.1	6.3	269.1	9.98	269.1	8.68	269.1	4.58	269.1	9.83	269.1	1.84	269.1	2.23	269.1	2.1	269.1	3.14	269.1	-6.69	269.1	-2.07	269.1	0.02	269.1	-4.31	269.1	-3.37	269.1	-4.59	269.1	8.82	269.1	13.78	269.1	5.14	269.1	5.37	269.1	10.37	269.1	18.67	269.1	1.13
270	2.83	270	13.59	270	5.79	270	9.48	270	11.45	270	11.99	270	5.12	270	6.8	270	4.33	270	3.03	270	3.72	270	3.12	270	-6.54	270	0.12	270	0.89	270	-5.48	270	-0.79	270	-4.75	270	10.5	270	17.16	270	4.44	270	3.97	270	12.24	270	14.41	270	2.03
270.9	3.51	270.9	13.7	270.9	2.88	270.9	6.9	270.9	12.28	270.9	9.62	270.9	4.67	270.9	8.2	270.9	4.28	270.9	5	270.9	4.4	270.9	2.29	270.9	-6.54	270.9	-3.53	270.9	0.43	270.9	-5.87	270.9	-2.22	270.9	-4.85	270.9	9.44	270.9	15.48	270.9	3.44	270.9	3.3	270.9	11.01	270.9	15.78	270.9	1.08
271.8	2.58	271.8	11.44	271.8	3.62	271.8	5.3	271.8	10.7	271.8	9.49	271.8	5.38	271.8	6.88	271.8	0.89	271.8	3.44	271.8	3.78	271.8	2	271.8	-5.82	271.8	-3.96	271.8	-1.07	271.8	-6.07	271.8	-2.45	271.8	-7.68	271.8	9.61	271.8	16.45	271.8	6.71	271.8	4.63	271.8	9.18	271.8	17.08	271.8	1.51
272.7	4.14	272.7	14.24	272.7	3.61	272.7	6.96	272.7	14.16	272.7	10.38	272.7	7.03	272.7	9.78	272.7	2.14	272.7	2.2	272.7	5.82	272.7	5.65	272.7	-6.45	272.7	-3.32	272.7	-1.47	272.7	-4.46	272.7	-2.58	272.7	-1.97	272.7	7.33	272.7	14.83	272.7	4.51	272.7	3.65	272.7	7.82	272.7	15.4	272.7	0.74
273.6	3.97	273.6	15.58	273.6	5.12	273.6	7.82	273.6	11.5	273.6	9.07	273.6	4.39	273.6	5.84	273.6	1.18	273.6	2.25	273.6	5.31	273.6	0.61	273.6	-6.56	273.6	-3.12	273.6	-2.7	273.6	-4.47	273.6	-2.87	273.6	-5.66	273.6	8.22	273.6	14.22	273.6	4.85	273.6	4.39	273.6	9.4	273.6	14.48	273.6	2.86
274.5	4.93	274.5	12.14	274.5	4.39	274.5	8.55	274.5	12.03	274.5	9.98	274.5	6.52	274.5	6.52	274.5	2.54	274.5	2.89	274.5	5.99	274.5	4.31	274.5	-4.78	274.5	-6.02	274.5	-2.15	274.5	-5.13	274.5	0.26	274.5	-4.82	274.5	8.51	274.5	14.35	274.5	5.44	274.5	4.9	274.5	8.6	274.5	17.55	274.5	-0.24
275.4	1.78	275.4	13.01	275.4	4.79	275.4	9.75	275.4	10.37	275.4	10.98	275.4	6.07	275.4	8.52	275.4	3.06	275.4	5.52	275.4	1.04	275.4	6.16	275.4	-6.54	275.4	-3.64	275.4	-0.41	275.4	-2.9	275.4	-2.89	275.4	-4.17	275.4	8.12	275.4	14.3	275.4	3.78	275.4	3.02	275.4	9.89	275.4	16.17	275.4	0.17
276.3	4.35	276.3	13.15	276.3	6.34	276.3	8.39	276.3	10.6	276.3	6.47	276.3	7.22	276.3	10.32	276.3	2.8	276.3	4.2	276.3	3.82	276.3	1.53	276.3	-6.29	276.3	-2.14	276.3	-0.99	276.3	-8.03	276.3	-1.74	276.3	-4.84	276.3	11.26	276.3	17.54	276.3	4.4	276.3	4.29	276.3	9.99	276.3	17.48	276.3	1.84
277.2	2.6	277.2	11.08	277.2	3.42	277.2	7.14	277.2	10.58	277.2	6.69	277.2	5.57	277.2	7.59	277.2	2.02	277.2	3.41	277.2	4.58	277.2	0.87	277.2	-6.03	277.2	-1.13	277.2	-0.65	277.2	-6.29	277.2	-1.17	277.2	-7.62	277.2	8.81	277.2	15.2	277.2	6.54	277.2	4.38	277.2	9.82	277.2	14.33	277.2	2.07
278.1	4.27	278.1	13.33	278.1	3.41	278.1	6.42	278.1	11.21	278.1	7.32	278.1	6.63	278.1	8.43	278.1	3.39	278.1	3.96	278.1	2.88	278.1	4.2	278.1	-6.61	278.1	-3.09	278.1	1.2	278.1	-5.65	278.1	-1.5	278.1	-3.01	278.1	11.19	278.1	15.72	278.1	6.45	278.1	2.21	278.1	10.36	278.1	15.33	278.1	2.47
279	3.04	279	15.48	279	2.17	279	8.28	279	8.3	279	11.09	279	5.75	279	9.97	279	2.34	279	0.9	279	3.89	279	5.26	279	-4.62	279	-1.76	279	0.72	279	-5.81	279	-1.89	279	-3.08	279	8.64	279	15.56	279	5.17	279	3.95	279	8.34	279	17.19	279	0.55
279.9	3.41	279.9	14.55	279.9	3.65	279.9	9.77	279.9	13.04	279.9	9.28	279.9	4.88	279.9	8.83	279.9	2.59	279.9	1.94	279.9	3.34	279.9	2.43	279.9	-9.28	279.9	-0.94	279.9	-0.68	279.9	-9.28	279.9	-2.44	279.9	-2.78	279.9	7.5	279.9	17.3	279.9	5.82	279.9	2.13	279.9	10.11	279.9	17.71	279.9	2.72
280.8	3.22	280.8	11.36	280.8	6	280.8	6.26	280.8	10.84	280.8	10.14	280.8	4.84	280.8	6.8	280.8	3.43	280.8	4.78	280.8	5.46	280.8	4.15	280.8	-7.75	280.8	-3.64	280.8	0.59	280.8	-4.75	280.8	-0.78	280.8	-3.88	280.8	9.33	280.8	15.29	280.8	6.44	280.8	3.21	280.8	9.79	280.8	19.4	280.8	0.7
281.7	2.17	281.7	14.62	281.7	2.05	281.7	8.85	281.7	10.6	281.7	9.53	281.7	4.65	281.7	11.46	281.7	3.41	281.7	3.98	281.7	2.55	281.7	2.32	281.7	-7.14	281.7	-1.78	281.7	0.25	281.7	-6.55	281.7	-2.17	281.7	-7.7	281.7	9.12	281.7	16.11	281.7	4.55	281.7	4.97	281.7	9.97	281.7	16.51	281.7	-0.67
282.6	4.35	282.6	13.43	282.6	5.2	282.6	6.78	282.6	11.15	282.6	10.13	282.6	5.08	282.6	8.85	282.6	2.13	282.6	2.27	282.6	3.41	282.6	3.34	282.6	-7.47	282.6	-3.2	282.6	-1.36	282.6	-5.59	282.6	-0.8	282.6	-3.7	282.6	7.34	282.6	14.24	282.6	3.67	282.6	5.31	282.6	10.28	282.6	16.47	282.6	0.23
283.5	2.45	283.5	13.62	283.5	5.84	283.5	5.23	283.5	9.85	283.5	8.96	283.5	4.64	283.5	7.81	283.5	3.26	283.5	2.91	283.5	1.34	283.5	2.57	283.5	-7.48	283.5	-3.1	283.5	-0.96	283.5	-5.24	283.5	-1.54	283.5	-4.7	283.5	10.7	283.5	14.54	283.5	7.74	283.5	1.95	283.5	10.13	283.5	18.37	283.5	2.83
284.4	3.11	284.4	15.92	284.4	2.65	284.4	10.38	284.4	13.11	284.4	10.41	284.4	4.42	284.4	8.07	284.4	2.65	284.4	2.47	284.4	4.92	284.4	4.52	284.4	-5.94	284.4	-1.93	284.4	-0.52	284.4	-5.04	284.4	-1.85	284.4	-4.95	284.4	9.98	284.4	15.26	284.4	4.46	284.4	3.55	284.4	9.76	284.4	15.4	284.4	1.67
285.3	2.47	285.3	14.34	285.3	4.7	285.3	7.9	285.3	9.84	285.3	5.74	285.3	4.13	285.3	8.34	285.3	3.77	285.3	2.08	285.3	3.31	285.3	2.3	285.3	-6.17	285.3	-2.63	285.3	0.33	285.3	-6.07	285.3	-1.89	285.3	-4.62	285.3	8.57	285.3	17.08	285.3	5.33	285.3	3.96	285.3	8.74	285.3	16.23	285.3	-0.16
286.2	4.73	286.2	13	286.2	3.29	286.2	8.86	286.2	10.09	286.2	8.37	286.2	4.39	286.2	7.11	286.2	1.66	286.2	2.51	286.2	4.14	286.2	4.93	286.2	-7.62	286.2	-3.67	286.2	-1.85	286.2	-4.37	286.2	-1.13	286.2	-2.52	286.2	9.37	286.2	15.25	286.2	6.87	286.2	4.8	286.2	10.72	286.2	19.34	286.2	1.59
287.1	4.36	287.1	14.96	287.1	5.75	287.1	7.97	287.1	11.99	287.1	10.38	287.1	5.88	287.1	7.12	287.1	4.66	287.1	4.44	287.1	7.25	287.1	4.23	287.1	-7.52	287.1	-2.87	287.1	-0.79	287.1	-3.95	287.1	-1.1	287.1	-2.23	287.1	9.24	287.1	16.14	287.1	5.96	287.1	4.63	287.1	6.84	287.1	21.38	287.1	2.93
288	3.31	288	15.57	288	5.49	288	5.24	288	11.17	288	11.06	288	5.34	288	8.87	288	2.85	288	1.13	288	5.12	288	5.17	288	-6.86	288	-1.74	288	-1.04	288	-4.86	288	-2.63	288	-3.85	288	7.89	288	15.97	288	6.78	288	4.4	288	9	288	16.97	288	0.65
288.9	3.23	288.9	14.06	288.9	5.76	288.9	8.24	288.9	9.9	288.9	10.61	288.9	5.41	288.9	8.58	288.9	2.87	288.9	3.61	288.9	5.5	288.9	1.94	288.9	-3.81	288.9	-3.21	288.9	-1.4	288.9	-7.38	288.9	-3.8	288.9	-6.51	288.9	11.41	288.9	14.58	288.9	5.96	288.9	2.06	288.9	10.61	288.9	18.82	288.9	2.14
289.8	3.37	289.8	13.03	289.8	4.63	289.8	6.81	289.8	12.32	289.8	10.39	289.8	5.56	289.8	9.62	289.8	3.83	289.8	2.08	289.8	5.71	289.8	4.76	289.8	-6.08	289.8	-3.42	289.8	1.14	289.8	-5.26	289.8	-0.95	289.8	-2.76	289.8	8.9	289.8	15.2	289.8	7.21	289.8	4.16	289.8	9.29	289.8	18.74	289.8	0.08
290.7	4.68	290.7	14.42	290.7	5.54	290.7	9.22	290.7	10.62	290.7	10.23	290.7	5.32	290.7	9.07	290.7	2.69	290.7	3.62	290.7	0.48	290.7	3.57	290.7	-8.16	290.7	-3.39	290.7	0.29	290.7	-9.35	290.7	-5.29	290.7	-4.41	290.7	8.48	290.7	15.16	290.7	5.66	290.7	3.22	290.7	9.87	290.7	16.41	290.7	-0.41
291.6	2.2	291.6	12.03	291.6	3.73	291.6	8.51	291.6	12.01	291.6	6.09	291.6	3.33	291.6	6.84	291.6	3.36	291.6	4.12	291.6	7.07	291.6	2.11	291.6	-7.06	291.6	-2.83	291.6	-0.83	291.6	-5.53	291.6	-0.94	291.6	-5	291.6	8.18	291.6	16.01	291.6	5.6	291.6	4.08	291.6	12	291.6	19.06	291.6	2.85
292.5	4.02	292.5	11.31	292.5	4.81	292.5	7.58	292.5	13.09	292.5	9.3	292.5	4.4	292.5	8.5	292.5	3.21	292.5	4.37	292.5	4.89	292.5	2.73	292.5	-5.67	292.5	-2.13	292.5	-0.28	292.5	-6.66	292.5	-3.12	292.5	-4.01	292.5	8.7	292.5	12.98	292.5	7.39	292.5	4.35	292.5	10.87	292.5	17.68	292.5	1.68
293.4	3.99	293.4	12.13	293.4	4.98	293.4	8.19	293.4	10.23	293.4	11.37	293.4	7.53	293.4	8.31	293.4	4.76	293.4	4.35	293.4	4.87	293.4	3.38	293.4	-5.93	293.4	-1.37	293.4	-1.12	293.4	-6.6	293.4	-1.48	293.4	-4.43	293.4	9.9	293.4	17.23	293.4	4.15	293.4	1.69	293.4	11.15	293.4	18.15	293.4	0.31
294.3	2.76	294.3	12.55	294.3	4.04	294.3	8.42	294.3	11.59	294.3	8.48	294.3	7.33	294.3	8.87	294.3	1.7	294.3	3.42	294.3	5.17	294.3	3.46	294.3	-6.02	294.3	-2.09	294.3	-2.51	294.3	-6.59	294.3	-1.85	294.3	-2.68	294.3	10.9	294.3	16.03	294.3	5.62	294.3	5.4	294.3	10.15	294.3	19.84	294.3	3.22
295.2	6.54	295.2	14.68	295.2	0.98	295.2	9.59	295.2	8.98	295.2	6.34	295.2	5.36	295.2	8.69	295.2	-0.24	295.2	3.62	295.2	1.61	295.2	4.04	295.2	-6.66	295.2	-3.85	295.2	-1.3	295.2	-7.2	295.2	-2.19	295.2	-5.09	295.2	10.07	295.2	14.42	295.2	5.71	295.2	3.41	295.2	13.08	295.2	19.23	295.2	2.71
296.1	3.59	296.1	12.69	296.1	3.51	296.1	8.07	296.1	12.8	296.1	10.15	296.1	3.84	296.1	10.28	296.1	0.45	296.1	3.72	296.1	6.3	296.1	3.66	296.1	-6.26	296.1	-3.77	296.1	-1.15	296.1	-7.38	296.1	-1.43	296.1	-4.08	296.1	11.09	296.1	16.48	296.1	2.08	296.1	4.2	296.1	10.74	296.1	15.1	296.1	1.31
297	4.8	297	15.59	297	1.75	297	6.18	297	7.47	297	12.41	297	6	297	7.92	297	1.52	297	3.58	297	5.09	297	0.66	297	-7.52	297	-3.81	297	-1.53	297	-6.29	297	-2.01	297	-6.21	297	9.4	297	17.51	297	6.74	297	4.05	297	9.43	297	17.45	297	2.59
297.9	3.75	297.9	15.92	297.9	5.09	297.9	8.68	297.9	9.27	297.9	9.5	297.9	5.02	297.9	10.19	297.9	4.17	297.9	1.24	297.9	4.57	297.9	6.53	297.9	-7.64	297.9	-1.18	297.9	-0.1	297.9	-5.46	297.9	-4.39	297.9	-2.82	297.9	9.75	297.9	16.99	297.9	5.91	297.9	4.16	297.9	10.4	297.9	18.27	297.9	1.71
298.8	4.45	298.8	13.35	298.8	5.6	298.8	9.21	298.8	13	298.8	9.55	298.8	6.33	298.8	9.27	298.8	3.15	298.8	1.64	298.8	3.81	298.8	5.31	298.8	-6.62	298.8	-3.05	298.8	0.8	298.8	-6.05	298.8	-1.16	298.8	-2.26	298.8	10.82	298.8	14.86	298.8	6.3	298.8	2.18	298.8	10.16	298.8	19.38	298.8	1.95
299.7	6.1	299.7	15.35	299.7	4.75	299.7	10.82	299.7	11.34	299.7	10.52	299.7	4.2	299.7	7.15	299.7	3.51	299.7	2.57	299.7	3.24	299.7	4.31	299.7	-4.19	299.7	-3.78	299.7	0.74	299.7	-8.96	299.7	-3.47	299.7	-4.18	299.7	11.25	299.7	16.31	299.7	6.56	299.7	2.58	299.7	10.46	299.7	18.14	299.7	0.85
300.6	6.08	300.6	13.59	300.6	4.94	300.6	7.96	300.6	11.57	300.6	8.88	300.6	8.04	300.6	9.85	300.6	5.27	300.6	2.14	300.6	2.95	300.6	-0.05	300.6	-4.81	300.6	-3.99	300.6	0.17	300.6	-6.82	300.6	-3.74	300.6	-5.36	300.6	10.05	300.6	15.37	300.6	7.5	300.6	4.82	300.6	10.14	300.6	20.16	300.6	1.4
301.5	2.24	301.5	14.31	301.5	5.75	301.5	8.49	301.5	11.45	301.5	9.74	301.5	7.02	301.5	9.18	301.5	2.82	301.5	1.69	301.5	4.46	301.5	4.63	301.5	-4.15	301.5	-3.07	301.5	-0.29	301.5	-8.26	301.5	-3.87	301.5	-4.34	301.5	10.4	301.5	16.41	301.5	7.32	301.5	4.13	301.5	9.42	301.5	18.88	301.5	0.35
302.4	5.52	302.4	15.44	302.4	7.87	302.4	6.11	302.4	11.6	302.4	10.69	302.4	5.44	302.4	8.73	302.4	4.22	302.4	3.97	302.4	4.39	302.4	5.78	302.4	-7.99	302.4	-5.43	302.4	-1.7	302.4	-6.14	302.4	-2.46	302.4	-5.31	302.4	11.19	302.4	15.62	302.4	5.96	302.4	4.7	302.4	11.91	302.4	19.18	302.4	4.06
303.3	5.89	303.3	14.02	303.3	6.35	303.3	7.57	303.3	10.28	303.3	10.39	303.3	8.7	303.3	7.4	303.3	2.68	303.3	2.4	303.3	5.3	303.3	5.12	303.3	-5.39	303.3	-2.26	303.3	-0.16	303.3	-6.93	303.3	-1.03	303.3	-7.03	303.3	8.65	303.3	18.23	303.3	9	303.3	5.62	303.3	10.81	303.3	17.27	303.3	0.92
304.2	1.69	304.2	13.12	304.2	1.9	304.2	4.3	304.2	11.13	304.2	9.96	304.2	4.95	304.2	10.28	304.2	2.59	304.2	-0.54	304.2	4.13	304.2	0.91	304.2	-5.62	304.2	-2.34	304.2	-1.07	304.2	-9.72	304.2	-3.06	304.2	-7.65	304.2	11.32	304.2	16.48	304.2	7.41	304.2	6.32	304.2	9.57	304.2	18.52	304.2	2.75
305.1	4.07	305.1	12.83	305.1	6.84	305.1	9.21	305.1	9.92	305.1	10.33	305.1	7.28	305.1	9.19	305.1	3.56	305.1	3.87	305.1	1.82	305.1	2.72	305.1	-8.17	305.1	-1.97	305.1	0	305.1	-5.99	305.1	-2.97	305.1	-5.68	305.1	8.49	305.1	15.88	305.1	5.26	305.1	4.8	305.1	7.88	305.1	20.5	305.1	2.31
306	3.27	306	14.97	306	3.24	306	10.87	306	10.84	306	13.33	306	5.84	306	11.25	306	2.11	306	2.88	306	4.05	306	4.5	306	-8.56	306	-2.63	306	-0.63	306	-5.99	306	0.05	306	-5.74	306	9.91	306	17.04	306	6.6	306	4.29	306	11.1	306	16.74	306	2.04
306.9	4.86	306.9	17.57	306.9	5.47	306.9	8.43	306.9	12.41	306.9	8.03	306.9	4.73	306.9	10.64	306.9	3.63	306.9	3.4	306.9	4.65	306.9	3.05	306.9	-7.25	306.9	-3.1	306.9	-1.7	306.9	-6.65	306.9	-0.95	306.9	-5.82	306.9	10.7	306.9	16.88	306.9	6.7	306.9	6.39	306.9	10.16	306.9	15.86	306.9	3.81
307.8	5.76	307.8	13.38	307.8	4.48	307.8	5.66	307.8	12.38	307.8	9.8	307.8	5.07	307.8	9.87	307.8	1.7	307.8	2.27	307.8	3.08	307.8	5.24	307.8	-7.45	307.8	-3.95	307.8	1.28	307.8	-6.21	307.8	-2.36	307.8	-3.97	307.8	9.06	307.8	15.35	307.8	9.38	307.8	5.01	307.8	10.97	307.8	17.96	307.8	0.34
308.7	5.74	308.7	14.94	308.7	4.25	308.7	8.97	308.7	11.29	308.7	7.55	308.7	5.07	308.7	10.5	308.7	2.25	308.7	3.58	308.7	6.13	308.7	2.36	308.7	-6.29	308.7	-3.13	308.7	-0.55	308.7	-6.79	308.7	-1.62	308.7	-5.27	308.7	12.56	308.7	17.59	308.7	8.37	308.7	3.82	308.7	12.75	308.7	17.72	308.7	4.74
309.6	5.03	309.6	14.19	309.6	6.31	309.6	8.19	309.6	12.71	309.6	10.78	309.6	4.84	309.6	7.9	309.6	3.33	309.6	1.47	309.6	6.43	309.6	0.1	309.6	-5.96	309.6	-2.41	309.6	-0.83	309.6	-5.84	309.6	0.53	309.6	-7.78	309.6	10.25	309.6	14.91	309.6	5.48	309.6	4.01	309.6	11.55	309.6	14.31	309.6	2.45
310.5	4	310.5	14.68	310.5	4	310.5	11.66	310.5	12.17	310.5	12.02	310.5	2.47	310.5	8.55	310.5	4.22	310.5	4.06	310.5	1.61	310.5	3.26	310.5	-7.33	310.5	-3.43	310.5	-0.65	310.5	-8.7	310.5	-1.45	310.5	-3.84	310.5	19.37	310.5	25.9	310.5	15.25	310.5	11.5	310.5	12.45	310.5	17.43	310.5	10.34
311.4	5.22	311.4	13.32	311.4	2.42	311.4	9.68	311.4	11.23	311.4	10.26	311.4	2.3	311.4	9.46	311.4	1.42	311.4	1.72	311.4	3.93	311.4	3.18	311.4	-8.47	311.4	-2.4	311.4	-1.65	311.4	-7.41	311.4	0.44	311.4	-2.44	311.4	8.46	311.4	16.15	311.4	4.4	311.4	5.64	311.4	11.45	311.4	18.63	311.4	1.56
312.3	3.31	312.3	11.38	312.3	4.24	312.3	10.79	312.3	11.91	312.3	9.52	312.3	2.17	312.3	7.94	312.3	1.2	312.3	2.31	312.3	3.61	312.3	4.11	312.3	-7.66	312.3	-2.77	312.3	0.07	312.3	-8.06	312.3	-3.92	312.3	-1.86	312.3	1.36	312.3	6.58	312.3	-1.57	312.3	-4.71	312.3	8.11	312.3	19.89	312.3	-5.91
313.2	1.53	313.2	10.57	313.2	3.64	313.2	9.59	313.2	11.74	313.2	12.19	313.2	4.01	313.2	6.78	313.2	3.97	313.2	3.68	313.2	6.33	313.2	2.55	313.2	-6.26	313.2	-0.04	313.2	0.2	313.2	-6.79	313.2	-2.87	313.2	-7.29	313.2	11.55	313.2	15.56	313.2	6.13	313.2	3.14	313.2	10.4	313.2	16.27	313.2	1.82
314.1	2.58	314.1	13.87	314.1	6.68	314.1	8.38	314.1	13.37	314.1	9.93	314.1	6.22	314.1	9.64	314.1	3.85	314.1	3.68	314.1	5.03	314.1	3.73	314.1	-3.56	314.1	-0.82	314.1	-1.13	314.1	-6.12	314.1	-2.12	314.1	-4.03	314.1	10.99	314.1	15.43	314.1	7.78	314.1	4.57	314.1	12.49	314.1	19.3	314.1	1.37
315	4.22	315	13.15	315	4.84	315	7.24	315	11.49	315	9.54	315	5.11	315	9.57	315	3.86	315	3.61	315	3.33	315	3.79	315	-6.26	315	-1.51	315	-0.7	315	-3.71	315	-2.91	315	-3.65	315	9.89	315	17.3	315	8.12	315	5.07	315	8.41	315	18.96	315	2.57
315.9	2.28	315.9	10.9	315.9	2.72	315.9	9.06	315.9	11.84	315.9	10.88	315.9	3.22	315.9	7.14	315.9	3.96	315.9	3.25	315.9	4.87	315.9	4.56	315.9	-8.42	315.9	-2.7	315.9	-2.35	315.9	-4.78	315.9	-2.72	315.9	-4	315.9	11.35	315.9	14.13	315.9	4.85	315.9	5.3	315.9	10.81	315.9	16.84	315.9	3.8
316.8	5.55	316.8	14.5	316.8	4.93	316.8	8.16	316.8	13.66	316.8	11.41	316.8	6.62	316.8	8.3	316.8	2.02	316.8	1.69	316.8	5.26	316.8	5.36	316.8	-5.64	316.8	-2.83	316.8	-0.42	316.8	-6.83	316.8	-1.7	316.8	-4.18	316.8	10.86	316.8	15.9	316.8	7.96	316.8	7.16	316.8	12.99	316.8	17.48	316.8	3.61
317.7	3.76	317.7	14.99	317.7	3.21	317.7	10.55	317.7	11.8	317.7	7.81	317.7	2.25	317.7	7.57	317.7	2.61	317.7	1.96	317.7	6.28	317.7	3.68	317.7	-10	317.7	-3.46	317.7	-1.87	317.7	-6.62	317.7	-1.6	317.7	-5.76	317.7	9.25	317.7	15.27	317.7	6.61	317.7	3.71	317.7	9.53	317.7	18.15	317.7	0.63
318.6	5.13	318.6	14.47	318.6	5.17	318.6	6.72	318.6	12.73	318.6	12.63	318.6	2.78	318.6	9.6	318.6	3.44	318.6	1.56	318.6	2.88	318.6	3.35	318.6	-7.76	318.6	-1.53	318.6	-1.21	318.6	-7.41	318.6	-2.92	318.6	-4.82	318.6	7.49	318.6	17.07	318.6	5.54	318.6	2.06	318.6	10.23	318.6	18.11	318.6	0.55
319.5	4.27	319.5	13.51	319.5	6.4	319.5	9.4	319.5	9.39	319.5	9.89	319.5	4.77	319.5	8.21	319.5	3.09	319.5	2.98	319.5	3.01	319.5	4.08	319.5	-5.65	319.5	-1.01	319.5	-0.39	319.5	-8.38	319.5	-2.66	319.5	-6.5	319.5	11.58	319.5	17.06	319.5	5.93	319.5	2.46	319.5	9.82	319.5	17.99	319.5	2.62
320.4	3.84	320.4	13.84	320.4	3.55	320.4	7.17	320.4	9.24	320.4	6.43	320.4	4.73	320.4	8.47	320.4	4.74	320.4	3.34	320.4	3.73	320.4	0.94	320.4	-7.74	320.4	-3.12	320.4	-0.08	320.4	-3.97	320.4	-1.84	320.4	-5.28	320.4	9.79	320.4	15.28	320.4	7.54	320.4	7	320.4	10.07	320.4	18.84	320.4	-0.2
321.3	3.78	321.3	14.5	321.3	5.98	321.3	9.26	321.3	13.04	321.3	12.9	321.3	4.25	321.3	7.44	321.3	4.18	321.3	-1.52	321.3	3.19	321.3	5.71	321.3	-8.05	321.3	-4.26	321.3	1.1	321.3	-10.08	321.3	-2.07	321.3	-3.48	321.3	8.74	321.3	17.29	321.3	8.5	321.3	2.96	321.3	12.37	321.3	19.76	321.3	2.49
322.2	3.22	322.2	15.18	322.2	5.24	322.2	8.61	322.2	10.2	322.2	9.47	322.2	5.32	322.2	8.87	322.2	3.17	322.2	2.68	322.2	3.87	322.2	4.37	322.2	-3.98	322.2	-2.89	322.2	-2.05	322.2	-5.11	322.2	-2.85	322.2	-6.71	322.2	11.01	322.2	16.45	322.2	6.67	322.2	6.88	322.2	9.16	322.2	17.05	322.2	1.77
323.1	2.8	323.1	15.25	323.1	4.8	323.1	9.39	323.1	8.08	323.1	12.3	323.1	7.49	323.1	8.34	323.1	3.53	323.1	3.45	323.1	0.33	323.1	2.25	323.1	-6.1	323.1	-2.55	323.1	-0.85	323.1	-5.08	323.1	-1.97	323.1	-5.5	323.1	9.93	323.1	17.46	323.1	6.88	323.1	4.74	323.1	11.39	323.1	17.14	323.1	2.64
324	5.35	324	14.41	324	5.18	324	6.05	324	11.77	324	11.17	324	7.24	324	8.01	324	1.76	324	2.39	324	7.82	324	5.17	324	-9.6	324	-1.86	324	-0.65	324	-5.71	324	-0.25	324	-2.56	324	8.47	324	17.77	324	8.38	324	4.55	324	11.45	324	19.52	324	2.46
324.9	5.94	324.9	14.53	324.9	5.45	324.9	11.38	324.9	10.66	324.9	11.12	324.9	5.27	324.9	8.97	324.9	3.29	324.9	3.88	324.9	5.56	324.9	3.58	324.9	-10.07	324.9	-4.75	324.9	-2.14	324.9	-6.83	324.9	-1.04	324.9	-4.39	324.9	9.4	324.9	14.38	324.9	7.54	324.9	6.65	324.9	14.07	324.9	17.67	324.9	2.06
325.8	3.4	325.8	15.94	325.8	5.24	325.8	7.07	325.8	11.2	325.8	9.9	325.8	3.82	325.8	10.54	325.8	3.92	325.8	3.45	325.8	4.66	325.8	3.29	325.8	-8.5	325.8	-2.03	325.8	-1.33	325.8	-7.51	325.8	-2.18	325.8	-6.19	325.8	9.53	325.8	16.27	325.8	4.69	325.8	4.79	325.8	9.66	325.8	16.64	325.8	-0.27
326.7	5.84	326.7	14.63	326.7	5.76	326.7	10.05	326.7	12.43	326.7	11.84	326.7	6.03	326.7	8.99	326.7	3.93	326.7	3.27	326.7	2.95	326.7	6.31	326.7	-7.47	326.7	-3.19	326.7	1.57	326.7	-8.22	326.7	-3.07	326.7	-3.36	326.7	7.27	326.7	16.34	326.7	7.74	326.7	4.32	326.7	12.04	326.7	16.57	326.7	1.49
327.6	3.91	327.6	13.84	327.6	5.76	327.6	5.57	327.6	10.68	327.6	12.02	327.6	4.21	327.6	11.26	327.6	3.33	327.6	1.51	327.6	2.83	327.6	4.33	327.6	-7.82	327.6	-2.35	327.6	-2.71	327.6	-6.97	327.6	-1.02	327.6	-7.53	327.6	10.57	327.6	19.24	327.6	6.28	327.6	6.25	327.6	11	327.6	19.3	327.6	-0.32
328.5	5.24	328.5	13.68	328.5	5.7	328.5	9.4	328.5	11.03	328.5	12.84	328.5	7.99	328.5	8.49	328.5	0.76	328.5	4.17	328.5	3.86	328.5	3.98	328.5	-5.06	328.5	-0.65	328.5	-1.8	328.5	-6.96	328.5	-2.25	328.5	-6.02	328.5	11.67	328.5	19.34	328.5	8.96	328.5	5.62	328.5	11.6	328.5	19.81	328.5	2.57
329.4	3.04	329.4	17.31	329.4	6.79	329.4	10.61	329.4	10.92	329.4	9.83	329.4	6.46	329.4	9.25	329.4	2.08	329.4	5.2	329.4	3.02	329.4	3.2	329.4	-7.07	329.4	-2.75	329.4	-2.02	329.4	-7.16	329.4	-3.57	329.4	-7.25	329.4	10.44	329.4	17.34	329.4	8.51	329.4	2.76	329.4	11.47	329.4	17.42	329.4	3.31
330.3	5.99	330.3	15.38	330.3	3.96	330.3	5.57	330.3	9.14	330.3	11.4	330.3	6.23	330.3	9.78	330.3	-0.32	330.3	0.69	330.3	5.25	330.3	3	330.3	-6.22	330.3	-1.18	330.3	-2.53	330.3	-5.1	330.3	-3.01	330.3	-3.58	330.3	7.91	330.3	17.75	330.3	6.16	330.3	7.28	330.3	12.18	330.3	18.31	330.3	1.2
331.2	2.77	331.2	14.42	331.2	5.86	331.2	9.31	331.2	13.4	331.2	11	331.2	3.41	331.2	10.36	331.2	4.17	331.2	2.28	331.2	5.93	331.2	3.8	331.2	-7.68	331.2	-3.66	331.2	0.65	331.2	-5.43	331.2	0.65	331.2	-4.64	331.2	10.09	331.2	16.25	331.2	9.36	331.2	7.8	331.2	12.72	331.2	19.95	331.2	0.67
332.1	3.39	332.1	14	332.1	4.89	332.1	9.47	332.1	11.68	332.1	9.85	332.1	7.04	332.1	8.84	332.1	3.27	332.1	4.35	332.1	3.46	332.1	2.7	332.1	-4.45	332.1	-1.6	332.1	-0.59	332.1	-5.69	332.1	-4.16	332.1	-6.57	332.1	11.19	332.1	16.92	332.1	8.79	332.1	3.94	332.1	9.71	332.1	20.48	332.1	1.85
333	2.6	333	12.69	333	6.28	333	10.1	333	11.9	333	8.78	333	5.52	333	8.5	333	3.91	333	4.19	333	3.38	333	3.25	333	-5.25	333	-3.6	333	-0.08	333	-8.03	333	-0.72	333	-7.19	333	10.55	333	15.97	333	8.25	333	5.36	333	13.27	333	16.84	333	2.44
333.9	2.98	333.9	14.23	333.9	5.64	333.9	10.47	333.9	11.87	333.9	12.92	333.9	6.57	333.9	7.55	333.9	4.18	333.9	5.25	333.9	3.26	333.9	2.9	333.9	-5.42	333.9	-5.52	333.9	-0.34	333.9	-7.43	333.9	-3.46	333.9	-4.3	333.9	8.85	333.9	18.09	333.9	6.98	333.9	6.24	333.9	11.83	333.9	18.69	333.9	1.61
334.8	4.98	334.8	14.76	334.8	5.09	334.8	9.55	334.8	10.68	334.8	12.15	334.8	5.42	334.8	7.53	334.8	3.99	334.8	4.25	334.8	4.08	334.8	4.21	334.8	-7.7	334.8	-5.4	334.8	-0.93	334.8	-5.91	334.8	-1.75	334.8	-4.38	334.8	9.93	334.8	16.36	334.8	5.99	334.8	4.68	334.8	10.51	334.8	18.11	334.8	0.4
335.7	5.26	335.7	15.21	335.7	5.91	335.7	6.65	335.7	15.29	335.7	10.46	335.7	5.29	335.7	10.2	335.7	5.25	335.7	2.57	335.7	4.94	335.7	4.17	335.7	-8.04	335.7	-2.28	335.7	0.97	335.7	-7.03	335.7	-0.07	335.7	-4.85	335.7	9.52	335.7	15.94	335.7	11.01	335.7	5.68	335.7	13.27	335.7	19.27	335.7	0.91
336.6	5.15	336.6	12.83	336.6	5.25	336.6	9.54	336.6	9.76	336.6	10.71	336.6	5.27	336.6	9.31	336.6	2.39	336.6	5.91	336.6	3.66	336.6	1.59	336.6	-4.37	336.6	-3	336.6	-3.46	336.6	-6.07	336.6	-3.53	336.6	-4.19	336.6	9.4	336.6	16.79	336.6	5.9	336.6	6.44	336.6	7.67	336.6	19.03	336.6	0.27
337.5	2.41	337.5	13.66	337.5	5.61	337.5	7.15	337.5	10.4	337.5	10.64	337.5	4.11	337.5	8.77	337.5	5.89	337.5	1.96	337.5	4.71	337.5	4.22	337.5	-8.72	337.5	-1.43	337.5	0.48	337.5	-7.92	337.5	-1.52	337.5	-5.74	337.5	9.7	337.5	18.92	337.5	8.06	337.5	8.45	337.5	13.21	337.5	19.58	337.5	2.12
338.4	5.93	338.4	16.63	338.4	8.54	338.4	8.7	338.4	11.46	338.4	10.26	338.4	5.88	338.4	10.7	338.4	4.82	338.4	3.27	338.4	4.42	338.4	2.8	338.4	-6.72	338.4	-2.95	338.4	-1.65	338.4	-6.86	338.4	-0.96	338.4	-6.83	338.4	9.71	338.4	17.49	338.4	8.39	338.4	6.72	338.4	11.64	338.4	20.03	338.4	1.22
339.3	3.72	339.3	14.45	339.3	5.43	339.3	11.64	339.3	14.48	339.3	11.73	339.3	5.05	339.3	9.33	339.3	3.21	339.3	2.52	339.3	6.29	339.3	4.67	339.3	-6.74	339.3	-1.6	339.3	-0.34	339.3	-6.77	339.3	-4.07	339.3	-6.28	339.3	11.03	339.3	16.34	339.3	8.45	339.3	5.22	339.3	10.99	339.3	17.91	339.3	2.66
340.2	3.86	340.2	14.22	340.2	5.29	340.2	12.36	340.2	14.22	340.2	9.64	340.2	3.25	340.2	9.34	340.2	2.07	340.2	5	340.2	1.55	340.2	1.53	340.2	-8.63	340.2	-4.15	340.2	-4.44	340.2	-7.64	340.2	-5.7	340.2	-5.27	340.2	10.92	340.2	16.6	340.2	7.68	340.2	6.26	340.2	8.82	340.2	19.52	340.2	2.8
341.1	0.9	341.1	15.12	341.1	5.75	341.1	9.26	341.1	10.91	341.1	11.48	341.1	2.83	341.1	8.44	341.1	2.13	341.1	2.31	341.1	4.78	341.1	6.2	341.1	-8.03	341.1	-2.84	341.1	-1.07	341.1	-8.39	341.1	1.81	341.1	-5.16	341.1	9.92	341.1	18.53	341.1	7.85	341.1	6.64	341.1	13.22	341.1	19.87	341.1	-0.05
342	3.99	342	13.9	342	5.98	342	7.78	342	11.8	342	12.73	342	3.95	342	7.51	342	3.98	342	3.63	342	4.9	342	4.25	342	-7.73	342	-3.57	342	-1.7	342	-5.66	342	-0.91	342	-3.13	342	10.39	342	16.14	342	8.13	342	3.73	342	12.86	342	21.55	342	2.73
342.9	3.92	342.9	11.52	342.9	4.57	342.9	8.63	342.9	16.28	342.9	10.52	342.9	3.23	342.9	8.32	342.9	1.74	342.9	1.95	342.9	6.1	342.9	0.93	342.9	-6.74	342.9	-3.37	342.9	-0.04	342.9	-5.48	342.9	-0.06	342.9	-5.86	342.9	12.72	342.9	17.68	342.9	10.52	342.9	8.63	342.9	13.16	342.9	19.3	342.9	1.73
343.8	6.43	343.8	14	343.8	7.67	343.8	11.33	343.8	13.02	343.8	10.9	343.8	8.02	343.8	8.57	343.8	2.11	343.8	6.5	343.8	3.26	343.8	6.07	343.8	-4.83	343.8	-5	343.8	-2.03	343.8	-8.41	343.8	-2.23	343.8	-3.73	343.8	12.21	343.8	16.91	343.8	7.56	343.8	3.55	343.8	11.69	343.8	17.26	343.8	1.83
344.7	4.11	344.7	13.7	344.7	5.06	344.7	8.73	344.7	11.92	344.7	13.1	344.7	7.05	344.7	7.85	344.7	2.94	344.7	1.81	344.7	3.4	344.7	3.04	344.7	-6.36	344.7	-5.74	344.7	-0.27	344.7	-8.33	344.7	-0.95	344.7	-4.91	344.7	8.99	344.7	14.71	344.7	10.19	344.7	5.48	344.7	13.03	344.7	20.37	344.7	1.4
345.6	4.76	345.6	15.06	345.6	6.21	345.6	10.48	345.6	12.91	345.6	11.45	345.6	6.84	345.6	8.53	345.6	4.48	345.6	2.91	345.6	4.06	345.6	5.73	345.6	-6.04	345.6	-3.97	345.6	-1.04	345.6	-8.06	345.6	-2.91	345.6	-5	345.6	9.59	345.6	19.13	345.6	8.25	345.6	2.43	345.6	9.86	345.6	18.14	345.6	2.19
346.5	3.88	346.5	14.07	346.5	6.69	346.5	10.59	346.5	13.75	346.5	15.15	346.5	6.91	346.5	10.4	346.5	0.3	346.5	5.89	346.5	6	346.5	5.72	346.5	-7.03	346.5	-1.95	346.5	-1.57	346.5	-6.78	346.5	-3.06	346.5	-5.33	346.5	9.82	346.5	16.42	346.5	9.12	346.5	6.49	346.5	10.13	346.5	19.16	346.5	3.13
347.4	2.67	347.4	15.87	347.4	6.43	347.4	7.85	347.4	10.69	347.4	8.24	347.4	3.02	347.4	9.04	347.4	3.52	347.4	2.19	347.4	2.94	347.4	5.73	347.4	-6.31	347.4	-3.55	347.4	-1.42	347.4	-8.04	347.4	-2.92	347.4	-4.01	347.4	13.27	347.4	17.74	347.4	10.4	347.4	6.73	347.4	10.13	347.4	18.53	347.4	5.68
348.3	5.18	348.3	11.85	348.3	4.04	348.3	13.01	348.3	12.18	348.3	12.21	348.3	5.74	348.3	8.2	348.3	2.69	348.3	2.96	348.3	3.81	348.3	3.66	348.3	-6.09	348.3	-4.81	348.3	-1.55	348.3	-8.51	348.3	-2.03	348.3	-4.26	348.3	9.33	348.3	16.35	348.3	5.63	348.3	7.34	348.3	12.53	348.3	20.35	348.3	3.33
349.2	5.21	349.2	13.86	349.2	4.7	349.2	8.89	349.2	15.02	349.2	12.26	349.2	7.11	349.2	10.33	349.2	2.17	349.2	3.18	349.2	4.81	349.2	4.27	349.2	-5.43	349.2	-1.63	349.2	-0.68	349.2	-7.6	349.2	-2.66	349.2	-6.26	349.2	10.32	349.2	19.93	349.2	8.35	349.2	7.3	349.2	13.37	349.2	18.93	349.2	2
350.1	4.56	350.1	13.62	350.1	9.64	350.1	8.13	350.1	15.14	350.1	11.68	350.1	7.24	350.1	10.26	350.1	4.55	350.1	3.53	350.1	5.03	350.1	2.47	350.1	-6.32	350.1	-4.67	350.1	-1.83	350.1	-8.72	350.1	-3.65	350.1	-6.36	350.1	9.84	350.1	16.21	350.1	8.8	350.1	4.22	350.1	13.22	350.1	20.04	350.1	1.51
351	4.94	351	11.28	351	6.49	351	10.94	351	12.13	351	10.91	351	6	351	5.83	351	3.89	351	2.51	351	2.53	351	3.22	351	-7.21	351	-3.67	351	-0.77	351	-7.46	351	-2.86	351	-7.42	351	10.68	351	17.14	351	7.83	351	5.27	351	12.68	351	16.63	351	3.14
351.9	5.39	351.9	14.71	351.9	6.18	351.9	9.11	351.9	12.65	351.9	11.81	351.9	6.24	351.9	7.99	351.9	3.46	351.9	3.19	351.9	5.01	351.9	3.89	351.9	-8.28	351.9	-5.24	351.9	0.28	351.9	-8.69	351.9	-2.68	351.9	-6.79	351.9	9.06	351.9	17.51	351.9	7.77	351.9	3.19	351.9	12.52	351.9	18.94	351.9	1.25
352.8	4.46	352.8	15.54	352.8	7.16	352.8	10.74	352.8	13.43	352.8	10.06	352.8	7.87	352.8	7.71	352.8	2.81	352.8	4.1	352.8	2.65	352.8	5.07	352.8	-5.76	352.8	-4.26	352.8	-0.11	352.8	-8.56	352.8	-4.22	352.8	-5.86	352.8	11.74	352.8	20.89	352.8	10.7	352.8	5.77	352.8	11.86	352.8	19.77	352.8	3.15
353.7	6.06	353.7	13.03	353.7	5.67	353.7	8.63	353.7	11.91	353.7	10.25	353.7	6.4	353.7	7.98	353.7	3.12	353.7	2.23	353.7	3.64	353.7	3.24	353.7	-5.11	353.7	-5.58	353.7	-1.88	353.7	-8.05	353.7	-0.59	353.7	-5.8	353.7	9.72	353.7	17.55	353.7	9.58	353.7	7.29	353.7	13.55	353.7	18.84	353.7	0.36
354.6	5.15	354.6	15.26	354.6	5.32	354.6	9.84	354.6	12.42	354.6	12.38	354.6	6.5	354.6	10.33	354.6	5.26	354.6	2.14	354.6	4.83	354.6	5.96	354.6	-8.09	354.6	-3.27	354.6	1.35	354.6	-4.74	354.6	-3.3	354.6	-4.57	354.6	9.28	354.6	17.31	354.6	9.69	354.6	6.39	354.6	10.67	354.6	22.02	354.6	-0.15
355.5	5.5	355.5	14.33	355.5	7.02	355.5	11.58	355.5	10.16	355.5	9.77	355.5	5.44	355.5	9.1	355.5	3.25	355.5	4.31	355.5	3.83	355.5	3.8	355.5	-7.54	355.5	-5.21	355.5	-1.34	355.5	-8.47	355.5	-0.16	355.5	-6.7	355.5	10.78	355.5	18.98	355.5	8.73	355.5	3.07	355.5	14.34	355.5	19.59	355.5	-0.76
356.4	3.52	356.4	14.86	356.4	6.26	356.4	9.38	356.4	12.46	356.4	7.41	356.4	4.54	356.4	9.42	356.4	2.96	356.4	3.1	356.4	4.75	356.4	2	356.4	-8.77	356.4	-2.59	356.4	-1.38	356.4	-7.88	356.4	-3.24	356.4	-7.01	356.4	10.55	356.4	18.58	356.4	11.64	356.4	5.33	356.4	10.87	356.4	18.16	356.4	2.3
357.3	5.44	357.3	13.36	357.3	4.75	357.3	7.24	357.3	14.92	357.3	13.06	357.3	4.17	357.3	8.4	357.3	1.37	357.3	1.66	357.3	5.39	357.3	4.67	357.3	-8.94	357.3	-1.81	357.3	-1.15	357.3	-10.14	357.3	-2.25	357.3	-4.29	357.3	8.47	357.3	15.27	357.3	9.66	357.3	5.57	357.3	14	357.3	20.69	357.3	1.96
358.2	4.96	358.2	10.54	358.2	5.63	358.2	10.55	358.2	14.14	358.2	11.78	358.2	7.61	358.2	9.66	358.2	4.93	358.2	3.97	358.2	4.68	358.2	3.45	358.2	-4.97	358.2	-0.19	358.2	-0.87	358.2	-6.87	358.2	-3.19	358.2	-4.84	358.2	10.06	358.2	18.73	358.2	8.94	358.2	5.57	358.2	14.47	358.2	21.03	358.2	1.08
359.1	4.24	359.1	16.64	359.1	5.83	359.1	9.71	359.1	11.74	359.1	10.8	359.1	3.44	359.1	8.74	359.1	4.72	359.1	0.06	359.1	3.42	359.1	4.54	359.1	-7.14	359.1	-5.47	359.1	-1.53	359.1	-9.1	359.1	-2.7	359.1	-5.11	359.1	10.71	359.1	18.18	359.1	8.13	359.1	4.4	359.1	12.32	359.1	17.85	359.1	2.03
360	2.86	360	16.36	360	5.4	360	9.2	360	10.79	360	9.46	360	5.25	360	11.37	360	3.64	360	3.77	360	5.75	360	1.5	360	-5.89	360	-3.59	360	-2.93	360	-7.03	360	-2.8	360	-6.44	360	10.24	360	17.31	360	8.94	360	5.25	360	11.44	360	18.75	360	0.14
360.9	5.6	360.9	13.81	360.9	5.84	360.9	11.75	360.9	15	360.9	11.89	360.9	7.31	360.9	11.82	360.9	3.35	360.9	2.5	360.9	2.96	360.9	5.73	360.9	-6.53	360.9	-1.95	360.9	-1.76	360.9	-8.12	360.9	-2.65	360.9	-2.36	360.9	12.14	360.9	19.92	360.9	9.36	360.9	4.73	360.9	11.64	360.9	19.35	360.9	0.63
361.8	4.02	361.8	15.13	361.8	6.21	361.8	7.39	361.8	14.12	361.8	11.24	361.8	4.55	361.8	10.14	361.8	4.05	361.8	4.24	361.8	3.61	361.8	2.9	361.8	-6.25	361.8	-3.5	361.8	-2.18	361.8	-6.23	361.8	-2.72	361.8	-3.67	361.8	10.06	361.8	18.3	361.8	9.87	361.8	8.89	361.8	13.3	361.8	18.68	361.8	1.62
362.7	4.28	362.7	17.39	362.7	4.45	362.7	11.16	362.7	10.56	362.7	11.83	362.7	7.21	362.7	10.57	362.7	4.42	362.7	4.42	362.7	3.96	362.7	2.04	362.7	-5.49	362.7	-3.14	362.7	-2.45	362.7	-8.92	362.7	-4.16	362.7	-4.22	362.7	13.47	362.7	18.84	362.7	10.58	362.7	5.91	362.7	11.48	362.7	21.06	362.7	1.29
363.6	6.1	363.6	13.24	363.6	6.92	363.6	8.97	363.6	14.32	363.6	10.99	363.6	6.47	363.6	11.4	363.6	2.07	363.6	2.07	363.6	4.08	363.6	2.58	363.6	-7.27	363.6	-3.09	363.6	-2.29	363.6	-4.3	363.6	-0.7	363.6	-5.06	363.6	12.31	363.6	16.78	363.6	9.71	363.6	6.98	363.6	12.44	363.6	20.64	363.6	0.96
364.5	4.18	364.5	15.11	364.5	6.2	364.5	8.18	364.5	12.84	364.5	12.15	364.5	3.64	364.5	7.91	364.5	2.82	364.5	2.88	364.5	3.57	364.5	4.08	364.5	-6.6	364.5	-2.77	364.5	-2.21	364.5	-9.96	364.5	-0.95	364.5	-5.85	364.5	10.09	364.5	21.65	364.5	9.92	364.5	6.38	364.5	13.8	364.5	19.72	364.5	0.56
365.4	4.81	365.4	11.66	365.4	6.37	365.4	7.94	365.4	12.33	365.4	9.97	365.4	6.48	365.4	6.18	365.4	2.91	365.4	1.89	365.4	2.75	365.4	4.55	365.4	-7.24	365.4	-3.09	365.4	0.35	365.4	-9.14	365.4	-1.82	365.4	-4.99	365.4	11.99	365.4	20.17	365.4	11.52	365.4	4.63	365.4	15.46	365.4	18.81	365.4	3.35
366.3	4.61	366.3	14.84	366.3	5.24	366.3	9.79	366.3	10.58	366.3	10.85	366.3	4.37	366.3	10.06	366.3	4.03	366.3	4.12	366.3	1.71	366.3	0.88	366.3	-8.19	366.3	-5.12	366.3	-0.49	366.3	-6.1	366.3	-3.12	366.3	-7.19	366.3	12.8	366.3	17.6	366.3	10.34	366.3	7.06	366.3	11.9	366.3	20.56	366.3	4.28
367.2	8.71	367.2	12.63	367.2	4.68	367.2	9.27	367.2	14.36	367.2	9.32	367.2	7.58	367.2	8.89	367.2	1.72	367.2	3.26	367.2	2.77	367.2	2.46	367.2	-6.48	367.2	-3.01	367.2	-1.38	367.2	-7.36	367.2	-3.48	367.2	-5.13	367.2	12.13	367.2	17.86	367.2	8.92	367.2	6.26	367.2	15.48	367.2	19.68	367.2	0.92
368.1	5.47	368.1	14.88	368.1	6.29	368.1	9.2	368.1	15.36	368.1	11.69	368.1	5.28	368.1	11.46	368.1	5.07	368.1	3.9	368.1	3.27	368.1	2.93	368.1	-7.1	368.1	-4.48	368.1	-0.4	368.1	-6.94	368.1	-1.32	368.1	-5.74	368.1	11.59	368.1	18.26	368.1	12.17	368.1	7.02	368.1	10.56	368.1	19.84	368.1	0.65
369	6.15	369	15.39	369	6.4	369	8.94	369	15.49	369	11.49	369	5.49	369	11.1	369	3.35	369	4.52	369	5.27	369	6.96	369	-8.27	369	-2.49	369	-3.76	369	-8.7	369	-4.14	369	-6.06	369	10.71	369	19.44	369	6.42	369	7	369	11.96	369	19.58	369	0.77
369.9	4	369.9	14.76	369.9	10.23	369.9	7.84	369.9	12.36	369.9	12.01	369.9	3.75	369.9	8.83	369.9	6.46	369.9	2.33	369.9	2.15	369.9	5.92	369.9	-7.89	369.9	-3.76	369.9	-1.62	369.9	-8.7	369.9	-4.78	369.9	-2.63	369.9	10.89	369.9	19.3	369.9	11.09	369.9	4.39	369.9	11.97	369.9	21.05	369.9	0.11
370.8	5.07	370.8	15.62	370.8	7.41	370.8	10.63	370.8	12.79	370.8	10.27	370.8	5.73	370.8	10.16	370.8	5.7	370.8	5.02	370.8	4.34	370.8	3.01	370.8	-6.57	370.8	-3.78	370.8	-0.55	370.8	-6.03	370.8	-3.05	370.8	-7.3	370.8	10.97	370.8	17.27	370.8	11.66	370.8	5.54	370.8	12.85	370.8	18.98	370.8	1.95
371.7	4.35	371.7	14.06	371.7	4.88	371.7	8.71	371.7	13.31	371.7	14.4	371.7	6.89	371.7	8.54	371.7	3.06	371.7	4.34	371.7	4.8	371.7	5.87	371.7	-7.99	371.7	-3.3	371.7	-2.73	371.7	-9.01	371.7	-2.03	371.7	-5.2	371.7	9.19	371.7	18.12	371.7	6.3	371.7	4.15	371.7	11.75	371.7	21.79	371.7	1.2
372.6	4.38	372.6	15.75	372.6	5.9	372.6	9.65	372.6	14.42	372.6	8.81	372.6	5.69	372.6	8.79	372.6	1.73	372.6	2.91	372.6	5.94	372.6	2.83	372.6	-7.28	372.6	-4.68	372.6	-3.05	372.6	-7.54	372.6	-1.84	372.6	-8.85	372.6	10.33	372.6	19.35	372.6	12.08	372.6	8.92	372.6	12.4	372.6	19.38	372.6	1.91
373.5	7.54	373.5	16.58	373.5	6.25	373.5	10.29	373.5	15.25	373.5	12.61	373.5	7.28	373.5	12.19	373.5	1.59	373.5	4.52	373.5	6.04	373.5	5.5	373.5	-8	373.5	-1.81	373.5	-1.97	373.5	-6.48	373.5	0.14	373.5	-5.56	373.5	11.65	373.5	18.85	373.5	8.51	373.5	5.72	373.5	14.05	373.5	19.34	373.5	3.74
374.4	6.9	374.4	16.54	374.4	6.39	374.4	11.04	374.4	12.76	374.4	10.07	374.4	6.7	374.4	11.15	374.4	2.39	374.4	7.25	374.4	4.14	374.4	4.58	374.4	-7.66	374.4	-4.15	374.4	-0.81	374.4	-6.85	374.4	-2.28	374.4	-5.54	374.4	11.51	374.4	19.55	374.4	10.18	374.4	7.67	374.4	13.22	374.4	19.09	374.4	2.72
375.3	3.67	375.3	15.33	375.3	4.13	375.3	8.47	375.3	15.32	375.3	13.2	375.3	5.15	375.3	8.92	375.3	3.71	375.3	3.93	375.3	4.37	375.3	3.08	375.3	-5.76	375.3	-3.36	375.3	-1.38	375.3	-9.58	375.3	-3.79	375.3	-7.25	375.3	9.61	375.3	20.06	375.3	10.74	375.3	3.85	375.3	12.44	375.3	19.07	375.3	1.68
376.2	3.82	376.2	17.08	376.2	8.03	376.2	8.93	376.2	14.66	376.2	10.93	376.2	5.72	376.2	8.83	376.2	4.82	376.2	4.86	376.2	6.29	376.2	1.86	376.2	-6.69	376.2	-5.59	376.2	0.63	376.2	-7.67	376.2	-1.55	376.2	-8.29	376.2	11.34	376.2	21.25	376.2	12.22	376.2	5.22	376.2	14.41	376.2	19.25	376.2	3.24
377.1	4	377.1	16.6	377.1	8.47	377.1	8.95	377.1	12.73	377.1	13.75	377.1	4.51	377.1	9.56	377.1	5.05	377.1	4	377.1	4.7	377.1	6.28	377.1	-9.03	377.1	-2.56	377.1	-1.7	377.1	-6.73	377.1	-1.19	377.1	-6.77	377.1	12.58	377.1	19.82	377.1	9.65	377.1	5.93	377.1	12.44	377.1	19.65	377.1	1.08
378	6.83	378	14.07	378	6.12	378	10.17	378	13.14	378	12.61	378	4.41	378	7.47	378	2.27	378	4.88	378	6.54	378	2.96	378	-9.17	378	-5.64	378	-1.26	378	-8.32	378	-0.55	378	-7.01	378	9.83	378	18.45	378	10.42	378	5.88	378	13.79	378	18.92	378	2.56
378.9	3.22	378.9	14.43	378.9	5.04	378.9	12.49	378.9	11.61	378.9	11.18	378.9	5.7	378.9	9.77	378.9	3.43	378.9	2.59	378.9	3.93	378.9	4.44	378.9	-8.82	378.9	-6.36	378.9	-0.91	378.9	-9.62	378.9	-1.56	378.9	-5.86	378.9	10.82	378.9	17.21	378.9	11.32	378.9	4.92	378.9	14.72	378.9	19.7	378.9	2.35
379.8	4.58	379.8	13.91	379.8	7.14	379.8	9.18	379.8	13.84	379.8	11.71	379.8	4.28	379.8	7.5	379.8	2.83	379.8	2.27	379.8	4.32	379.8	3.87	379.8	-8.5	379.8	-6.15	379.8	-0.73	379.8	-9.61	379.8	-2.84	379.8	-5.82	379.8	12.82	379.8	18.81	379.8	11.37	379.8	5.22	379.8	14.01	379.8	19.19	379.8	1.34
380.7	5.18	380.7	14.85	380.7	9.74	380.7	10.99	380.7	13.29	380.7	13.93	380.7	6.3	380.7	9.26	380.7	2.75	380.7	4.22	380.7	4.5	380.7	3.43	380.7	-7.04	380.7	-3.73	380.7	-1.18	380.7	-5.25	380.7	-4.08	380.7	-6.64	380.7	10.83	380.7	20.44	380.7	10.09	380.7	7.21	380.7	10.61	380.7	18.2	380.7	2.78
381.6	4.54	381.6	12.34	381.6	7.82	381.6	10.62	381.6	13.47	381.6	11.37	381.6	7.37	381.6	8.38	381.6	5.27	381.6	4.65	381.6	4.32	381.6	3.55	381.6	-5.38	381.6	-4.7	381.6	0.91	381.6	-7.86	381.6	-1.16	381.6	-6.76	381.6	12.96	381.6	21.79	381.6	11.4	381.6	4.88	381.6	13.72	381.6	20.54	381.6	3.7
382.5	6.06	382.5	14.73	382.5	8.13	382.5	11.41	382.5	12.53	382.5	14.25	382.5	6.99	382.5	9	382.5	4.34	382.5	1.62	382.5	4.95	382.5	5.59	382.5	-5.2	382.5	-2.02	382.5	-3.44	382.5	-9.42	382.5	-3.77	382.5	-6.62	382.5	11.37	382.5	18.98	382.5	10.53	382.5	7.35	382.5	14.39	382.5	18.4	382.5	2.83
383.4	4.47	383.4	16.57	383.4	4.98	383.4	10.01	383.4	14.1	383.4	13	383.4	6.24	383.4	10.79	383.4	1.73	383.4	4.16	383.4	4.92	383.4	5.65	383.4	-6.26	383.4	-3.92	383.4	-2.28	383.4	-6.48	383.4	-1.58	383.4	-4.94	383.4	12.36	383.4	16.8	383.4	9.07	383.4	6.07	383.4	13.11	383.4	19.67	383.4	3.14
384.3	4.61	384.3	16.39	384.3	8.31	384.3	8.25	384.3	13.72	384.3	12.62	384.3	5.97	384.3	11.31	384.3	5.39	384.3	3.82	384.3	3.33	384.3	6.4	384.3	-9.12	384.3	-2.95	384.3	0.8	384.3	-7.88	384.3	-4.4	384.3	-4.97	384.3	10.75	384.3	19.56	384.3	13.27	384.3	6.65	384.3	13.55	384.3	21.39	384.3	1.1
385.2	5.09	385.2	18.92	385.2	8.83	385.2	11.75	385.2	13.43	385.2	11.71	385.2	8.28	385.2	12.89	385.2	3.77	385.2	3.93	385.2	7.21	385.2	3.36	385.2	-5.39	385.2	-2.1	385.2	-1.3	385.2	-11.45	385.2	-3.76	385.2	-7.88	385.2	11.3	385.2	19.01	385.2	11.48	385.2	4.34	385.2	10.2	385.2	16.21	385.2	1.23
386.1	4.63	386.1	16.47	386.1	7.57	386.1	9.05	386.1	13	386.1	14.44	386.1	8.23	386.1	12.98	386.1	5.87	386.1	3.31	386.1	3.87	386.1	5.69	386.1	-8.25	386.1	-0.65	386.1	-0.23	386.1	-8.18	386.1	-3.85	386.1	-5.28	386.1	8.55	386.1	20.9	386.1	11.88	386.1	6.47	386.1	12.68	386.1	19.63	386.1	2.77
387	2.43	387	12.95	387	4.82	387	13.29	387	11.18	387	13.33	387	6.17	387	8.44	387	4.15	387	4.51	387	2.6	387	2.66	387	-6.18	387	-5.95	387	-1.02	387	-8.89	387	-1.76	387	-7.55	387	13.3	387	19.85	387	11.65	387	8.45	387	12.85	387	21.35	387	3.6
387.9	3.01	387.9	17.12	387.9	7.55	387.9	9.77	387.9	14.88	387.9	14.39	387.9	6.14	387.9	8.82	387.9	6.35	387.9	5.35	387.9	4.64	387.9	6.18	387.9	-7.8	387.9	-6.85	387.9	-0.37	387.9	-8.13	387.9	-2.6	387.9	-6.16	387.9	8.8	387.9	20.24	387.9	10.17	387.9	6.55	387.9	15.94	387.9	19.72	387.9	-1.95
388.8	5.89	388.8	16.28	388.8	5.71	388.8	10.59	388.8	11.62	388.8	11.61	388.8	6.85	388.8	12.92	388.8	3.08	388.8	2.06	388.8	2.99	388.8	3.65	388.8	-5.84	388.8	-4.13	388.8	-2.2	388.8	-9.42	388.8	-2.26	388.8	-8.28	388.8	14.33	388.8	18.37	388.8	10.08	388.8	5.68	388.8	13.8	388.8	18.15	388.8	2.36
389.7	5.53	389.7	14.45	389.7	6.79	389.7	11.75	389.7	13.8	389.7	10.27	389.7	5.19	389.7	8.33	389.7	1.46	389.7	2.34	389.7	3.98	389.7	2.32	389.7	-7.7	389.7	-4.38	389.7	-3.17	389.7	-10.63	389.7	-4.49	389.7	-6.63	389.7	10.71	389.7	18.76	389.7	10.43	389.7	6.83	389.7	12.53	389.7	22.91	389.7	0.82
390.6	6.09	390.6	14.11	390.6	6.51	390.6	9.45	390.6	11.96	390.6	11.64	390.6	7.47	390.6	11.77	390.6	3.82	390.6	5.79	390.6	4.7	390.6	3.56	390.6	-7.86	390.6	-2.19	390.6	0.03	390.6	-6.19	390.6	-2.04	390.6	-6.23	390.6	12.67	390.6	19.34	390.6	13.79	390.6	5.27	390.6	15.31	390.6	20.04	390.6	4.32
391.5	5.66	391.5	17.14	391.5	7.05	391.5	7.01	391.5	12.91	391.5	13.39	391.5	4.17	391.5	11.44	391.5	4.3	391.5	3.2	391.5	5.37	391.5	4	391.5	-7.88	391.5	-4.14	391.5	-2.56	391.5	-7.8	391.5	1.09	391.5	-5.02	391.5	12.12	391.5	18.71	391.5	11.64	391.5	3.21	391.5	14.05	391.5	22.4	391.5	2.5
392.4	6.21	392.4	15.95	392.4	7.74	392.4	9.54	392.4	12.63	392.4	13.18	392.4	8.8	392.4	10.39	392.4	4.36	392.4	2.74	392.4	3.02	392.4	5.98	392.4	-6.75	392.4	-4.31	392.4	-3.53	392.4	-7.57	392.4	-3.64	392.4	-4.88	392.4	10.24	392.4	19.71	392.4	9.84	392.4	6.85	392.4	14.3	392.4	20.31	392.4	1.2
393.3	6.4	393.3	18.57	393.3	6.01	393.3	8.41	393.3	12.86	393.3	10.66	393.3	6.24	393.3	12.08	393.3	6.64	393.3	3.87	393.3	4.48	393.3	5.77	393.3	-6.46	393.3	-2.5	393.3	-0.39	393.3	-9.68	393.3	-1.77	393.3	-6.25	393.3	13.21	393.3	19.07	393.3	9.54	393.3	4.01	393.3	12.74	393.3	22	393.3	1.58
394.2	4.67	394.2	15.57	394.2	6.9	394.2	9.23	394.2	14.97	394.2	14.45	394.2	5.17	394.2	10.4	394.2	4.43	394.2	5.65	394.2	7.92	394.2	5.47	394.2	-9.36	394.2	-1.16	394.2	-2.53	394.2	-9.29	394.2	1.15	394.2	-6	394.2	9.48	394.2	20.68	394.2	9.54	394.2	4.66	394.2	15.91	394.2	19.46	394.2	0.72
395.1	3.1	395.1	12.54	395.1	7.33	395.1	12.32	395.1	11.67	395.1	10.78	395.1	4.14	395.1	8.43	395.1	5.62	395.1	4.53	395.1	2.31	395.1	3.83	395.1	-9.13	395.1	-3.78	395.1	-1.4	395.1	-7.4	395.1	-1.32	395.1	-7.94	395.1	12.21	395.1	21.2	395.1	12.09	395.1	8.03	395.1	14.43	395.1	19.07	395.1	1.64
396	5.62	396	13.93	396	6.88	396	10.9	396	9.67	396	12.23	396	7.37	396	9.36	396	5.78	396	6.93	396	2.32	396	3.68	396	-7.02	396	-2.87	396	0.46	396	-7.37	396	-3.46	396	-6.44	396	12.48	396	21.39	396	11.56	396	7.99	396	12.09	396	20.5	396	3.86
396.9	6.27	396.9	13.8	396.9	7.37	396.9	11.08	396.9	14.01	396.9	14.68	396.9	6.67	396.9	11.84	396.9	5.55	396.9	4.55	396.9	5.88	396.9	6.79	396.9	-6.03	396.9	-1.96	396.9	-3.55	396.9	-8.43	396.9	-1.72	396.9	-4.51	396.9	11.39	396.9	19.8	396.9	9.66	396.9	6.42	396.9	12.25	396.9	22.56	396.9	0.63
397.8	5.69	397.8	14.26	397.8	10.11	397.8	11.24	397.8	15.13	397.8	11.05	397.8	4.98	397.8	12.14	397.8	6.68	397.8	5.28	397.8	3.84	397.8	4.05	397.8	-8.15	397.8	-3.61	397.8	1.86	397.8	-8.8	397.8	-3.63	397.8	-8.04	397.8	12.75	397.8	21.15	397.8	11.99	397.8	5.57	397.8	14.25	397.8	20.79	397.8	0.84
398.7	6.78	398.7	12.79	398.7	8.16	398.7	9.64	398.7	13.25	398.7	11.92	398.7	8.37	398.7	9.73	398.7	5.54	398.7	5.03	398.7	3.06	398.7	5.6	398.7	-6.74	398.7	-5.46	398.7	-0.06	398.7	-7.22	398.7	-3.99	398.7	-5.52	398.7	11.36	398.7	21.27	398.7	11.44	398.7	4.66	398.7	14.78	398.7	22.6	398.7	1.95
399.6	6.54	399.6	17.03	399.6	8.34	399.6	12.03	399.6	14.36	399.6	13.17	399.6	5.57	399.6	7.6	399.6	3.61	399.6	2.92	399.6	4.11	399.6	2.39	399.6	-7.59	399.6	-6.65	399.6	-1.5	399.6	-9.13	399.6	-3.46	399.6	-5.88	399.6	11.25	399.6	21.09	399.6	12.84	399.6	4.87	399.6	14.71	399.6	22.55	399.6	1.15
400.5	7.48	400.5	15.76	400.5	6.88	400.5	8.87	400.5	12.67	400.5	8.14	400.5	5.61	400.5	10.94	400.5	3.53	400.5	2.05	400.5	5.44	400.5	2.69	400.5	-8.36	400.5	-2.38	400.5	-1.35	400.5	-10.66	400.5	-1.34	400.5	-7.65	400.5	11.27	400.5	22.14	400.5	13.05	400.5	5.21	400.5	13.76	400.5	19.98	400.5	-0.62
401.4	5.18	401.4	15.92	401.4	6.26	401.4	10.73	401.4	14.9	401.4	13.08	401.4	5.51	401.4	7.98	401.4	4.47	401.4	3.71	401.4	4.81	401.4	5.1	401.4	-7.8	401.4	-5.99	401.4	0.07	401.4	-10.39	401.4	-0.4	401.4	-6.66	401.4	12.21	401.4	18.31	401.4	12.86	401.4	6.86	401.4	17.53	401.4	19.21	401.4	3.42
402.3	4.1	402.3	15.37	402.3	8.48	402.3	10.31	402.3	10.24	402.3	13	402.3	3.89	402.3	11.31	402.3	4.59	402.3	5.11	402.3	2.12	402.3	4.25	402.3	-9.18	402.3	-4.87	402.3	0.07	402.3	-8.25	402.3	-3.37	402.3	-5.87	402.3	12.01	402.3	20.88	402.3	13.21	402.3	4.33	402.3	15.43	402.3	20.5	402.3	3.13
403.2	5.22	403.2	15.98	403.2	9.02	403.2	10.91	403.2	15	403.2	12.87	403.2	6.47	403.2	7.94	403.2	5.02	403.2	4.61	403.2	4.82	403.2	3.46	403.2	-7.85	403.2	-4.56	403.2	-1.37	403.2	-10.16	403.2	-3.95	403.2	-5.05	403.2	11.69	403.2	21.97	403.2	12.23	403.2	6.47	403.2	13.59	403.2	21.43	403.2	2.92
404.1	4.95	404.1	15.18	404.1	5.86	404.1	11.91	404.1	13.2	404.1	10.43	404.1	4.25	404.1	9.99	404.1	5.6	404.1	5.44	404.1	4.94	404.1	4.55	404.1	-8.41	404.1	-6.03	404.1	-0.89	404.1	-5.85	404.1	-4.81	404.1	-5.18	404.1	12.44	404.1	19.28	404.1	12.73	404.1	8.7	404.1	12.71	404.1	22.43	404.1	3.63
405	7.68	405	18.23	405	7.88	405	8.54	405	13.16	405	12.15	405	5.96	405	10.61	405	2.86	405	0.99	405	4.8	405	5.73	405	-8.1	405	-3.45	405	-1.56	405	-10.66	405	-2.24	405	-3.09	405	11.24	405	21.58	405	13.32	405	6.17	405	13.26	405	21.85	405	1.58
405.9	5.89	405.9	18.93	405.9	8.3	405.9	11.8	405.9	13.83	405.9	12.43	405.9	6.77	405.9	11.3	405.9	5.07	405.9	3.74	405.9	3.83	405.9	6.74	405.9	-7.15	405.9	-4.4	405.9	-0.93	405.9	-8.92	405.9	-1.72	405.9	-5.6	405.9	12.73	405.9	20.12	405.9	12.02	405.9	7.75	405.9	14.72	405.9	22.8	405.9	1.93
406.8	7.16	406.8	18.01	406.8	8.12	406.8	7.28	406.8	15.25	406.8	11.62	406.8	5.87	406.8	11.11	406.8	2.07	406.8	2.52	406.8	2.59	406.8	5.47	406.8	-8.68	406.8	-3.06	406.8	-2.27	406.8	-9.86	406.8	-2.73	406.8	-7.24	406.8	13.13	406.8	19.56	406.8	14.28	406.8	5.89	406.8	12.91	406.8	21.14	406.8	2.36
407.7	4.37	407.7	15.49	407.7	6.4	407.7	11.19	407.7	14.16	407.7	14.2	407.7	5.77	407.7	11.48	407.7	4.01	407.7	6.63	407.7	6.71	407.7	4.49	407.7	-6.81	407.7	-2.86	407.7	-3.04	407.7	-7.78	407.7	-2.14	407.7	-7.57	407.7	13.39	407.7	19.29	407.7	11.34	407.7	7.74	407.7	14.1	407.7	20.77	407.7	3.25
408.6	6.86	408.6	15.62	408.6	6.02	408.6	12.24	408.6	14.79	408.6	10.41	408.6	7.47	408.6	12.15	408.6	4.72	408.6	3.43	408.6	4.93	408.6	3.18	408.6	-8.54	408.6	-4.38	408.6	-2.34	408.6	-10.03	408.6	-4.41	408.6	-7.22	408.6	10.05	408.6	19.35	408.6	12.66	408.6	8.22	408.6	13.96	408.6	20.77	408.6	3.13
409.5	7.08	409.5	15.85	409.5	7.75	409.5	10.05	409.5	12.96	409.5	14.37	409.5	4.94	409.5	11.14	409.5	3.66	409.5	3.92	409.5	5.95	409.5	6.01	409.5	-7.13	409.5	-0.52	409.5	-3.7	409.5	-9.74	409.5	-5.15	409.5	-6.89	409.5	14.1	409.5	21.03	409.5	10.93	409.5	7.1	409.5	13.96	409.5	20.79	409.5	3.7
410.4	5.1	410.4	15.17	410.4	7.66	410.4	10.98	410.4	12.45	410.4	10.72	410.4	4.55	410.4	10.36	410.4	4.73	410.4	3.02	410.4	4.02	410.4	2.23	410.4	-7.87	410.4	-3.07	410.4	-1.51	410.4	-9.38	410.4	-2.85	410.4	-7.38	410.4	12.97	410.4	17.09	410.4	13.49	410.4	6.58	410.4	13.93	410.4	19.52	410.4	0.76
411.3	5.87	411.3	16.55	411.3	8.35	411.3	11.09	411.3	12.69	411.3	14.44	411.3	6.34	411.3	10.02	411.3	5.86	411.3	3.33	411.3	4.62	411.3	6.24	411.3	-7.82	411.3	-5.27	411.3	-1.2	411.3	-9.41	411.3	-3.52	411.3	-5.85	411.3	11.63	411.3	20.5	411.3	12.23	411.3	4.16	411.3	16.08	411.3	21.64	411.3	-0.16
412.2	4.67	412.2	18.98	412.2	8.8	412.2	12.78	412.2	13.06	412.2	9.87	412.2	6.64	412.2	12.82	412.2	4.3	412.2	0.77	412.2	4.05	412.2	1.32	412.2	-6.85	412.2	-3.1	412.2	-3.68	412.2	-10.02	412.2	-2.67	412.2	-8.53	412.2	9.71	412.2	21.37	412.2	10.59	412.2	5.94	412.2	14.4	412.2	19.47	412.2	-1.22
413.1	7.4	413.1	16.42	413.1	8.5	413.1	9.18	413.1	13.55	413.1	14.43	413.1	7.78	413.1	11.77	413.1	6.25	413.1	2.23	413.1	4.23	413.1	5.81	413.1	-5.43	413.1	-4.34	413.1	-1.56	413.1	-10.37	413.1	-3.42	413.1	-5.29	413.1	14.54	413.1	20.77	413.1	14.35	413.1	6.07	413.1	15.77	413.1	23.78	413.1	0.24
414	4.78	414	17.62	414	6.74	414	9.58	414	13.38	414	13.28	414	6.66	414	12.47	414	5.32	414	3.16	414	2.96	414	2.47	414	-9.46	414	-4.34	414	-2.74	414	-9.46	414	-1.06	414	-10.21	414	12.74	414	20.4	414	12.56	414	3.05	414	15.71	414	20.75	414	1.6
414.9	2.92	414.9	15.5	414.9	8.21	414.9	12.78	414.9	14.44	414.9	10.82	414.9	5.06	414.9	12.27	414.9	4.83	414.9	3.17	414.9	5.38	414.9	4.3	414.9	-8.24	414.9	-3.22	414.9	-2.2	414.9	-10.52	414.9	-1.21	414.9	-6.58	414.9	12.61	414.9	20.17	414.9	10.61	414.9	4.21	414.9	14.85	414.9	19	414.9	2.18
415.8	6.99	415.8	14.88	415.8	9.46	415.8	8.74	415.8	14.26	415.8	11.43	415.8	6.44	415.8	11.44	415.8	5.94	415.8	2.08	415.8	4.35	415.8	1.93	415.8	-8.08	415.8	-0.21	415.8	-0.88	415.8	-12.47	415.8	-2.46	415.8	-6.27	415.8	11.78	415.8	22.67	415.8	12.94	415.8	7.09	415.8	14.58	415.8	21.67	415.8	3.01
416.7	5.29	416.7	13.08	416.7	7	416.7	11.99	416.7	13.8	416.7	13.67	416.7	7.04	416.7	12.53	416.7	4.02	416.7	2.79	416.7	5.83	416.7	6.58	416.7	-6.86	416.7	-3.41	416.7	-1.9	416.7	-12.18	416.7	-2.77	416.7	-7.63	416.7	13.7	416.7	20.52	416.7	8.96	416.7	3.01	416.7	15.6	416.7	22.89	416.7	1.98
417.6	4.72	417.6	18	417.6	9.73	417.6	11.66	417.6	14.12	417.6	14.27	417.6	5.11	417.6	11.06	417.6	6.64	417.6	5.41	417.6	5.42	417.6	3.77	417.6	-8.31	417.6	-3.95	417.6	-1.68	417.6	-10.6	417.6	-2.34	417.6	-4.37	417.6	12.52	417.6	19.79	417.6	13.51	417.6	5.93	417.6	16.57	417.6	23.2	417.6	-0.25
418.5	3.71	418.5	17.6	418.5	5.76	418.5	12.66	418.5	11.73	418.5	11.59	418.5	5.9	418.5	10.79	418.5	6.35	418.5	3.81	418.5	4.6	418.5	2.17	418.5	-7.64	418.5	-4.79	418.5	0.29	418.5	-7.69	418.5	-1.84	418.5	-8.78	418.5	13.7	418.5	21.18	418.5	13.18	418.5	4.69	418.5	16.78	418.5	21.16	418.5	2.35
419.4	4.17	419.4	16.63	419.4	7.03	419.4	9.41	419.4	14.83	419.4	11.66	419.4	5.67	419.4	14.11	419.4	5.22	419.4	3.32	419.4	2.65	419.4	4.89	419.4	-5.94	419.4	-2.08	419.4	0.25	419.4	-10.35	419.4	-3.02	419.4	-6.96	419.4	13.68	419.4	20.86	419.4	13.28	419.4	5.93	419.4	16.86	419.4	19.2	419.4	4.05
420.3	5.3	420.3	17.21	420.3	8.75	420.3	10.22	420.3	13.35	420.3	11.53	420.3	4.1	420.3	9.01	420.3	5.05	420.3	3.06	420.3	3.4	420.3	4.81	420.3	-10.94	420.3	-6.39	420.3	-1.78	420.3	-11.21	420.3	-1.57	420.3	-7.96	420.3	9.4	420.3	22.44	420.3	13.23	420.3	6.56	420.3	15.62	420.3	20.65	420.3	-0.83
421.2	5.63	421.2	16.47	421.2	9.22	421.2	9.97	421.2	10.84	421.2	11.02	421.2	6.63	421.2	13.04	421.2	3.11	421.2	5.03	421.2	4.01	421.2	2.7	421.2	-6.14	421.2	-1.24	421.2	0.2	421.2	-10.14	421.2	-4.7	421.2	-6.63	421.2	13.78	421.2	19.27	421.2	14.46	421.2	5.52	421.2	12.6	421.2	20.18	421.2	2.46
422.1	5.99	422.1	17.73	422.1	7.17	422.1	9.35	422.1	15.85	422.1	13.4	422.1	8.32	422.1	10.93	422.1	6.14	422.1	3.95	422.1	5.45	422.1	5.4	422.1	-7.86	422.1	-5.11	422.1	-0.83	422.1	-8.64	422.1	-2.89	422.1	-5.43	422.1	9.25	422.1	20.93	422.1	13.51	422.1	6.91	422.1	13.36	422.1	21.89	422.1	0.89
423	4.81	423	14.38	423	7.21	423	9.76	423	12.99	423	10.75	423	7.23	423	9.48	423	5.47	423	3.4	423	3.53	423	3.56	423	-8.2	423	-5.56	423	-1.62	423	-11.13	423	-5.36	423	-5.48	423	11.71	423	20.38	423	12.17	423	5.67	423	13.24	423	23.68	423	2.71
423.9	4.54	423.9	16.3	423.9	10.84	423.9	8.86	423.9	12.22	423.9	11.36	423.9	5.22	423.9	10.65	423.9	6.49	423.9	4.33	423.9	4.44	423.9	3.5	423.9	-9.62	423.9	-5.84	423.9	1.49	423.9	-7.06	423.9	-3.01	423.9	-4.62	423.9	13.12	423.9	22.35	423.9	14.08	423.9	4.73	423.9	12.83	423.9	21.25	423.9	2.85
424.8	6	424.8	14.53	424.8	10.43	424.8	11.31	424.8	14.7	424.8	13.42	424.8	7.44	424.8	11.87	424.8	8.19	424.8	3.91	424.8	2.87	424.8	3.2	424.8	-6.94	424.8	-2.64	424.8	0.06	424.8	-9.75	424.8	-3.58	424.8	-6.44	424.8	12.31	424.8	20.66	424.8	15.34	424.8	5.49	424.8	16.52	424.8	20.14	424.8	0.74
425.7	7.05	425.7	15.74	425.7	8.68	425.7	10.96	425.7	15.37	425.7	10.5	425.7	6.49	425.7	11.45	425.7	5.99	425.7	3.54	425.7	6.39	425.7	3.27	425.7	-7.48	425.7	-1.64	425.7	0.61	425.7	-10.22	425.7	-4.32	425.7	-6.03	425.7	14.4	425.7	20.73	425.7	16.6	425.7	5.42	425.7	13.47	425.7	20.53	425.7	4.14
426.6	5.07	426.6	16.23	426.6	5.38	426.6	12.56	426.6	15.11	426.6	13.9	426.6	6.95	426.6	11.52	426.6	3.38	426.6	5.02	426.6	6.37	426.6	5.47	426.6	-7.42	426.6	-4.49	426.6	-2.73	426.6	-9.17	426.6	-3.12	426.6	-7.3	426.6	10.75	426.6	19.25	426.6	12.26	426.6	5.13	426.6	15.5	426.6	20.04	426.6	3.66
427.5	7.4	427.5	16.1	427.5	10.17	427.5	8.2	427.5	13.01	427.5	11.49	427.5	7.18	427.5	10.88	427.5	7.02	427.5	4.55	427.5	3.53	427.5	4.76	427.5	-10.04	427.5	-4.59	427.5	-0.72	427.5	-7.62	427.5	-3.6	427.5	-4.96	427.5	9.14	427.5	22.28	427.5	12.05	427.5	7.5	427.5	14.36	427.5	19.81	427.5	-0.57
428.4	5	428.4	14.77	428.4	9.28	428.4	10.7	428.4	14.45	428.4	10.18	428.4	6.22	428.4	10.03	428.4	7.36	428.4	3.14	428.4	3.8	428.4	4.16	428.4	-9.44	428.4	-4.02	428.4	-0.49	428.4	-11.13	428.4	-1.23	428.4	-6.88	428.4	12.77	428.4	18.72	428.4	14.41	428.4	7.1	428.4	13.98	428.4	19.99	428.4	3.61
429.3	4.86	429.3	14.39	429.3	9.52	429.3	12.88	429.3	14.3	429.3	9.91	429.3	3.38	429.3	11.45	429.3	6.33	429.3	4.85	429.3	5.48	429.3	2.33	429.3	-9.86	429.3	-4.1	429.3	0.01	429.3	-9.08	429.3	-2.55	429.3	-6.62	429.3	12.71	429.3	21.77	429.3	12.39	429.3	9.95	429.3	13.55	429.3	21.62	429.3	0.63
430.2	6.86	430.2	14.93	430.2	10.95	430.2	11.76	430.2	12.22	430.2	13.07	430.2	7	430.2	9.81	430.2	5.58	430.2	4.92	430.2	3.29	430.2	5.61	430.2	-8.14	430.2	-5.01	430.2	-1.86	430.2	-8.87	430.2	-3.5	430.2	-4.15	430.2	12.66	430.2	21.89	430.2	14.35	430.2	7.88	430.2	13.01	430.2	23.69	430.2	3.32
431.1	2.63	431.1	15.56	431.1	6.79	431.1	9.93	431.1	14.01	431.1	10.03	431.1	3.39	431.1	10.24	431.1	3.56	431.1	1.82	431.1	5.05	431.1	4.94	431.1	-6.46	431.1	-4.23	431.1	-2.5	431.1	-10.09	431.1	-3.06	431.1	-6.12	431.1	12.91	431.1	20.58	431.1	15.11	431.1	9.25	431.1	16.57	431.1	20.43	431.1	2.47
432	4.39	432	16.07	432	8.9	432	13.29	432	13.53	432	11.28	432	6.07	432	12.34	432	7.24	432	4.45	432	6.91	432	3.09	432	-6.55	432	-3.61	432	1.12	432	-8.28	432	-0.71	432	-5.99	432	13.83	432	20.05	432	14.94	432	7.91	432	15.06	432	23.02	432	5.93
432.9	3.22	432.9	16.64	432.9	7.78	432.9	11.87	432.9	15.74	432.9	10.68	432.9	5.61	432.9	10.39	432.9	4.6	432.9	3.23	432.9	6.93	432.9	2.62	432.9	-7.79	432.9	-4.4	432.9	-0.02	432.9	-9.13	432.9	-2.72	432.9	-6.75	432.9	13.08	432.9	21.87	432.9	15.7	432.9	7.44	432.9	15.72	432.9	21.3	432.9	1.49
433.8	3.74	433.8	13.95	433.8	7.41	433.8	11.77	433.8	13.29	433.8	13	433.8	4.46	433.8	9.86	433.8	4.61	433.8	1.41	433.8	5.62	433.8	5.24	433.8	-8.6	433.8	-2.58	433.8	-1.19	433.8	-12	433.8	-2.58	433.8	-7.18	433.8	13.01	433.8	21.91	433.8	15.72	433.8	4.6	433.8	15.89	433.8	21.56	433.8	2.12
434.7	7.38	434.7	16.02	434.7	10.24	434.7	11.89	434.7	15.36	434.7	12.56	434.7	7.62	434.7	12.06	434.7	6.62	434.7	2.18	434.7	5.63	434.7	7.22	434.7	-5.97	434.7	-3.84	434.7	-1.45	434.7	-13.62	434.7	-4.66	434.7	-5.6	434.7	14.31	434.7	18.9	434.7	12.68	434.7	5.77	434.7	16.83	434.7	21.23	434.7	0.87
435.6	6.56	435.6	18.03	435.6	8.06	435.6	9.89	435.6	13.33	435.6	11.67	435.6	4.95	435.6	11.16	435.6	4.56	435.6	2.44	435.6	4.52	435.6	5.74	435.6	-10.06	435.6	-3.82	435.6	-1.74	435.6	-9.71	435.6	-3.13	435.6	-5.52	435.6	13.73	435.6	23.32	435.6	13.46	435.6	6.82	435.6	15.71	435.6	22.51	435.6	3.11
436.5	4.96	436.5	16.78	436.5	9.88	436.5	10.3	436.5	14.08	436.5	11.45	436.5	8.77	436.5	11.54	436.5	5.82	436.5	3.7	436.5	4.23	436.5	5.97	436.5	-5.23	436.5	-2.76	436.5	-0.14	436.5	-8.48	436.5	-1.91	436.5	-6.35	436.5	14.43	436.5	21.96	436.5	11.14	436.5	8.46	436.5	14.72	436.5	20.62	436.5	5.18
437.4	3.86	437.4	16.2	437.4	8.06	437.4	12.17	437.4	13.75	437.4	11.72	437.4	5.92	437.4	11.58	437.4	3.91	437.4	6.14	437.4	5	437.4	4.81	437.4	-10.34	437.4	-5.18	437.4	-1.86	437.4	-9.7	437.4	-4.26	437.4	-6.32	437.4	12.99	437.4	19.54	437.4	15.7	437.4	7.98	437.4	12.6	437.4	23.4	437.4	1.21
[truncated: 22 more columns]

## Sheet: Data corrected
X	L1A1	L1A2	L1A3	L1A4	L1A5	L1A6		L2A1	L2A2	L2A3	L2A4	L2A5	L2A6		L3A1	L3A2	L3A3	L3A4	L3A5	L3A6		L4A1	L4A2	L4A3	L4A4	L4A5	L4A6
-243.9	2.49	-3.13	-6.05	-5.37	-3.45	0		9.03	0.75	-1.03	2.55	5.04	0		4.06	1.49	-0.85	5.5	1.88	0		5.17	0.92	-4.09	2.14	0.82	0
-243	5.99	-0.18	0.02	-0.61	2.28	0		8.26	1.11	0.36	4.46	4.37	0		1.78	2.27	-3.69	3.51	0.9	0		5.18	1.22	-2.21	3.41	-0.01	0
-242.1	1.39	0.42	-2.88	-3.6	-0.6	0		5.45	1.42	-3.1	0.44	1.44	0		-0.02	1.96	-3.91	5.27	-0.49	0		7.3	-1.23	-1.54	5.25	0.58	0
-241.2	4.86	-2.55	-3.44	-3.2	-0.66	0		3	-3.28	-5.72	0.44	-0.54	0		-1.21	-1.8	-6.7	-0.36	-2.14	0		6.78	2.05	-3.29	0.81	0.37	0
-240.3	5.44	-0.73	-3.13	-3.02	-1.47	0		5.69	-2.01	-3.03	0.49	2.52	0		5.8	3.77	-3.5	7.07	3.23	0		16.29	11.67	5.56	13.94	1.85	0
-239.4	6.42	2.06	0.71	-0.31	2.61	0		3.23	-0.56	-3.6	1.43	0.55	0		1.6	0.8	-2.52	3.74	-2.1	0		2.89	-3.68	-6.82	-0.75	-1.37	0
-238.5	2.89	-2.32	-5.95	-3.54	-1.67	0		2.36	-1.31	-6.47	0.35	1.55	0		0.59	-1.29	-7.98	3.22	-1.22	0		2.71	-6.65	-10.52	-4.77	-0.07	0
-237.6	7.78	1.35	0.17	0.9	3.14	0		9.57	0.47	-0.77	3.66	3.76	0		1.26	0.51	-5.89	1.53	-0.71	0		9.06	-1.38	-3.05	3.34	1.45	0
-236.7	6.5	-0.45	-3.49	-1.25	-0.33	0		4.86	-1.83	-5.37	0.14	-0.35	0		-1.06	-0.76	-7.53	3.95	-3.07	0		5.62	0.34	-5.45	5.39	1.12	0
-235.8	5.35	2.53	-1	0.09	2.59	0		5.99	1.46	-3.59	0.05	2.14	0		-0.25	1.63	-5.85	1.53	-1.47	0		8.99	2.38	-1.14	3.95	2.24	0
-234.9	3.06	-1.28	-6.45	-1.53	0.69	0		7.07	-1.44	-5.57	1.14	4.25	0		1.64	3.23	-4.58	3.49	0.93	0		4.68	1.6	-6.79	4.4	-2.32	0
-234	5.98	-0.54	0.65	2.5	0.54	0		7.69	1.82	-2.61	0.09	3.85	0		1.05	1.21	-4.49	3.41	-0.18	0		4.95	-0.02	-3.76	4.46	-0.29	0
-233.1	3.64	-2.86	-4.56	-2.61	-1.45	0		6.15	-3.22	-5.38	1.06	1.8	0		-1.35	-0.56	-7.36	2.08	-1.91	0		4.23	-0.59	-5.82	1.06	-2.61	0
-232.2	4.12	-2.32	-2.42	-3.16	-2.51	0		2.41	-7.15	-7.31	-2.7	-2.49	0		0.25	-1.55	-6.7	1.22	-0.76	0		4.75	1.46	-2.1	2.48	1.93	0
-231.3	4.45	0.12	0.39	0.34	-0.48	0		6.77	-0.87	-2.4	3.87	2.6	0		0.58	1.47	-4.4	3.96	2.36	0		6.1	3.52	-2.2	4.88	1.97	0
-230.4	5.55	-0.25	0.66	-0.51	0.56	0		6.92	-0.79	-2.18	2.42	2.5	0		2.21	4.31	-0.79	7.95	0.71	0		7.12	0.17	-0.98	4.92	1	0
-229.5	4.27	-1.91	-1.63	-2.02	1.22	0		4.23	-2.04	-5.8	0.87	0.3	0		-1.17	-0.76	-6.65	0.24	-4.08	0		6.11	0.06	-4.94	3.77	-2.33	0
-228.6	2.72	-1.21	-2.54	-5.39	-3.93	0		0.88	-5.53	-8.24	-3.91	-6.64	0		0.73	1.02	-4.13	1.37	-4.01	0		3.58	-0.67	-4.64	2.43	-2.72	0
-227.7	6	0.15	-2.55	-1.35	1.87	0		6.16	-1.29	-3.71	1.73	-1.19	0		-0.08	1.42	-5.77	2.97	-2.33	0		6.74	3.79	-1.11	4.68	1.91	0
-226.8	2.88	0.01	-5.17	-1.38	-1.2	0		7.75	0.83	-4.79	1.3	-0.19	0		1.03	-0.1	-5.08	1.07	-0.24	0		5.79	0.34	-3	2.28	1.7	0
-225.9	6.9	-0.41	-1.83	-3.01	-0.18	0		5.27	-1.88	-5.35	0.42	-2.03	0		-0.79	1.55	-4.27	4.07	-2.7	0		6.12	1.6	-3.21	8.04	2.33	0
-225	4.96	-4.54	-3.26	-2.9	-3.25	0		5.15	-3.94	-4.96	-1.67	-1.5	0		1.46	-0.01	-8.46	2.62	-3.52	0		6.03	-0.22	-4.45	4.17	-0.97	0
-224.1	5.18	-1.22	-3.7	-3.08	-2.31	0		3.88	-3.38	-7.15	0.14	0.09	0		2.71	1.1	-5.97	4.66	-0.09	0		8.24	0.71	-3	3.92	-0.99	0
-223.2	3.11	-1.58	-1.37	-2.22	0.11	0		8.16	0.16	-1.59	0.23	-0.69	0		2.51	0.97	-3.78	4.31	-3.85	0		6.23	-2.09	-1.84	6.65	0.64	0
-222.3	6.66	-2.86	0.32	-1.79	-0.61	0		5.72	-5.98	-3.72	-0.05	-0.88	0		0.95	-1.82	-5.16	6.13	0.75	0		4.01	-1.72	-4	3.21	-1.6	0
-221.4	1.84	-3.71	-2.08	-0.34	-0.04	0		4.72	-2.73	-6.22	1.85	0.54	0		-2.08	0.94	-5.57	0.08	-2.85	0		5.46	1.74	-2.53	0.53	0.81	0
-220.5	7.4	1.54	-0.62	2.37	0.35	0		7.2	-0.34	-4.46	3.16	0.26	0		3.33	2.48	-4.88	5.55	-2.15	0		7.42	1.37	-3.64	3.05	-0.56	0
-219.6	5.13	0.8	-1.7	-0.43	-1.52	0		7.99	-1.99	-2.94	1.6	-0.35	0		3.17	1.07	-7.09	2.71	-0.48	0		9.33	0.66	-3.07	3.71	1.08	0
-218.7	7.83	-0.77	-3.36	1.54	-0.05	0		6.72	-2.91	-4.82	1.38	-0.84	0		1.34	-0.52	-4.45	4.26	-2.43	0		4.48	1.29	-1.84	1.47	0.74	0
-217.8	7.2	-1.2	-0.89	-0.82	1.41	0		4.88	-4.25	-3.86	1.27	2.32	0		-0.44	-1.39	-3.6	3.6	-0.77	0		5.88	-1.28	-2.5	3.49	-3.2	0
-216.9	2.83	-4.31	-1.58	3.47	-0.04	0		7.22	0.75	1.54	6.17	3.74	0		2.02	2.19	-3.53	7.01	1.83	0		5.03	0.52	-4.05	4.08	0.91	0
-216	2.13	-2.96	-3.01	-3.92	-1.4	0		3.93	-1.82	-4.77	-0.86	0.94	0		0.65	0.16	-3.86	-0.97	-2.08	0		5.2	-2.42	-1.88	0.55	2.17	0
-215.1	3.75	-0.84	-2.32	-0.48	-0.26	0		5.17	-0.21	-2.32	0.47	4.05	0		0.78	1.35	-4.78	1.05	0.34	0		5.21	-2.7	-2.93	5.39	-0.36	0
-214.2	3.91	-1.73	1.05	-4.88	1.15	0		2.44	-4.36	-1.3	0.17	2.71	0		-0.21	1.35	-2.73	4.74	-1.7	0		6	-1.37	-1.13	2.81	0.64	0
-213.3	6.2	-1.35	1.72	-0.39	1.24	0		5.05	-1.22	-3.08	1.26	2.08	0		0.49	3.69	-3.46	3.08	2.15	0		4.19	2.15	-2.38	4.36	0.45	0
-212.4	6.61	-0.14	-5.28	0.05	-0.6	0		2.74	-0.91	-4.7	-0.01	-1.77	0		-1.26	-2.21	-5.14	0.29	-1.94	0		4.77	-2.87	-4.6	-0.51	-0.41	0
-211.5	4.35	2.82	-1.71	-1.3	1.05	0		8.1	2.26	-1.24	2.44	2.64	0		4.3	3.84	-0.37	7.5	1.91	0		8.59	4.99	2.12	5.45	4.04	0
-210.6	6.06	-1.8	-0.07	-0.91	2.31	0		5.33	-2.72	-2.25	1.03	1.02	0		1.73	2.1	-0.82	5.72	0.41	0		5.22	1.49	0.08	5.44	-1.03	0
-209.7	3.47	-3.93	-4.67	-1.02	0.38	0		3.67	-2.9	-6.6	0.18	1.14	0		-1.07	-0.55	-4.11	2.56	-2.86	0		6.47	4.12	1.03	3.96	1.01	0
-208.8	4.97	-1.45	-2.54	-3.39	-0.16	0		4.94	-2.52	-4.69	1.92	0.71	0		0.16	-2.51	-7.29	0.45	-4.42	0		6.31	0.25	-1.58	1.61	2.74	0
-207.9	-0.92	-2.83	-3.35	-5.32	-1.42	0		3.57	-3.18	-1.45	-0.92	-0.1	0		1.33	0.03	-3.5	2.56	-0.94	0		2	-0.31	-2.61	2.28	0.84	0
-207	1.65	-4.47	-8.24	-2.11	-4.41	0		4.4	-2.09	-6.36	1.8	-0.49	0		0.59	-0.05	-6.18	2.68	-3.87	0		6.55	1.03	-0.89	4.59	0.46	0
-206.1	3.34	-1.11	-2.35	-0.26	1.49	0		4.57	-2.35	-5.2	2.8	0.33	0		0.8	1.15	-3.62	3.67	-0.5	0		8.18	3.04	-0.34	5.41	2.62	0
-205.2	3.77	-2.08	-0.25	-0.37	1.48	0		3.83	-3.59	-5.06	0.02	1.54	0		-1.01	-2.74	-4.42	2.42	-1.41	0		6.31	-0.71	-1.28	3.76	0.19	0
-204.3	3.93	-0.4	-2.77	1.73	-3.33	0		7.49	-0.65	-2.47	4.28	2.21	0		2.94	0.21	-7.08	0.84	-1.18	0		8.28	1.75	-4.1	2.63	-0.09	0
-203.4	5.87	0.34	-2.11	-0.44	1.28	0		3.72	-5.26	-4.67	1.26	0.49	0		-2.39	0.78	-5.23	1	-3.04	0		4.23	1.11	-2.47	4.61	0.64	0
-202.5	5.18	0.15	0.5	-0.73	2.21	0		5.14	-1.29	-2.35	-0.05	-0.92	0		2.35	0.63	-3.86	2.71	-0.12	0		5.43	-0.23	-4.69	0.72	-0.43	0
-201.6	6.5	1.27	1.3	0.93	4.25	0		6.22	0	-2.72	0.63	2.95	0		0.66	0.06	-8.85	2.96	-5.09	0		3.92	-2.97	-5.72	2.3	-2.51	0
-200.7	5.28	-2.99	0.89	-1.8	0.3	0		7.33	-1.56	-4.18	1.23	0.28	0		-1.52	-1.7	-9.8	0.29	-4.68	0		2.27	-0.09	-5.58	1.33	1.15	0
-199.8	4.07	0.2	-1.24	-3.34	1.91	0		3.62	-6.1	-5.64	-5.17	0.27	0		-1.9	-6.28	-9.07	0.75	-4.02	0		2.88	-0.89	-3.69	4.31	-1.4	0
-198.9	2.3	-2.7	-6.13	-2.99	-2.9	0		5.66	-1.79	-1.8	2.73	1.81	0		-2.59	-0.46	-5	-0.18	-2.48	0		2.86	-1.36	-3.7	1.42	-4.36	0
-198	1.29	-1.3	-2.4	-1.74	-0.7	0		3.87	-3.16	-4.01	-2.17	-1.81	0		-1.56	-1.56	-4.81	1.79	-2.01	0		5.9	0.97	0.28	4.98	-0.53	0
-197.1	5.09	1.11	-0.3	-2.65	0.02	0		2.15	0.39	-3.56	1	-0.91	0		2.31	2.58	-2.29	6.47	0.32	0		6.45	-0.14	0.05	6.4	-0.18	0
-196.2	6.21	1.24	1.54	2.24	4.48	0		5.38	-3.43	-4.4	2.42	0.15	0		0.48	2.36	-4.23	3.58	-1.66	0		5.62	2.26	-1.9	1.12	0.36	0
-195.3	4.69	-0.2	-0.29	-3.03	-1.74	0		3.76	-1.29	-1.29	1.01	2.16	0		0.36	-0.18	-4.89	1.88	-1.88	0		5.52	-1.92	-3.1	2.21	-1.76	0
-194.4	2	-2.97	-0.69	-1.74	-0.77	0		4.46	-5.28	-4.54	0.29	-0.44	0		2.05	1.42	-3.53	5.96	1.76	0		5.29	3.79	2.26	3.84	2.78	0
-193.5	8.26	-1.89	-1.85	-0.54	-0.05	0		8.7	1.64	-1.71	0.38	1.36	0		0.62	1.4	-5.91	1.83	1.42	0		4.64	1.87	-5.27	3.09	-0.37	0
-192.6	4.32	-0.22	-2.39	-4.05	-0.78	0		5.48	-3.19	-5.63	-0.14	0.19	0		2.27	-0.56	-6.05	1.33	-1.27	0		5.86	3.45	-1.54	2.47	0.3	0
-191.7	5.51	-3.4	0.31	-0.42	0.71	0		6.8	-0.08	-1.5	2.72	1.37	0		3.05	5.71	-0.68	6.2	1.61	0		5.2	3.62	-1.1	5.52	2.55	0
-190.8	3.82	-0.02	-0.93	-0.79	0.2	0		7.29	-1.33	-1.84	1.08	1.33	0		2	2.11	-4.5	3.33	-2.34	0		5.45	1.61	-1.86	2.84	0.78	0
-189.9	4.22	-3.19	-2.99	-6.15	-4.29	0		2.46	-1.91	-3.3	-1.41	-0.35	0		0.64	2.44	-5.64	0.72	-2.08	0		2.82	-1.83	-7.12	-0.04	-0.92	0
-189	3.15	-0.88	-1.04	0.26	1.02	0		0.5	-4.29	-5.44	-1.47	0.28	0		-1.09	-0.15	-2.19	0.26	1.55	0		4.15	-2.42	-1.77	0.7	-0.17	0
-188.1	4.42	-4.26	-0.66	-0.89	0.4	0		2.77	-4.8	-5.74	0.19	2.4	0		-3.64	-0.99	-6.53	-0.74	-1.49	0		2.92	-0.09	-4.64	2.07	-0.62	0
-187.2	2.14	-0.7	-2.49	-3.27	-1.19	0		2.59	-1.7	-2.2	0.72	-0.37	0		2.14	2.34	-2.32	2.41	-0.16	0		5.81	2.78	-0.57	3.25	1.96	0
-186.3	1.39	-2.03	-4.09	-2.01	-2.16	0		8.96	1.45	1.24	3.81	1.24	0		4.36	1.18	-1.55	5.44	0.84	0		2.74	-1.46	-4.12	2.05	-0.8	0
-185.4	1.42	-5.25	-3.03	-3.47	-3.29	0		5.42	0.69	-2.02	3.71	2.57	0		-0.83	0.67	-5.1	3.21	1.25	0		3.42	2.52	-2.69	4.81	3.16	0
-184.5	3.36	0.84	-1.3	0.79	-3.47	0		4.67	0.43	-1.35	1.68	1.05	0		0.47	1.31	-4.37	3.21	-0.11	0		3.67	-2.92	-3.43	0.53	-0.62	0
-183.6	3.11	-1.5	-4.11	-5.01	-1.25	0		3.33	-2.66	-5.28	1.01	-0.98	0		-0.62	-1.06	-5.73	2.13	-2.25	0		7.14	-2.25	-1.44	3.09	0.86	0
-182.7	4.22	-2.62	-1.86	1	-0.05	0		3.81	-3.21	-3.67	1.31	-0.02	0		-2.82	-0.03	-3.81	2.59	-1.06	0		1.68	-0.69	-3.17	3.83	-2.65	0
-181.8	0.77	-2	-2.66	-1.35	-3.7	0		3.61	1.19	-3.31	2.98	0.36	0		0.2	0.65	-3.87	4.64	-2.31	0		4.36	0.71	-0.99	4.95	0.38	0
-180.9	5.44	2.24	-2.44	-2.83	2.77	0		6.86	-1.64	-4.21	0.93	2.77	0		-1.02	-1.2	-6.44	0.5	-0.78	0		4.57	1.28	-2.56	2.39	1.48	0
-180	0.63	-3.69	-3.26	-3.24	0.38	0		2.31	-3.64	-3.84	-2.04	-2.04	0		1.38	-1.33	-4.34	1.02	-1.94	0		8.95	2.29	-1.06	6.38	3.98	0
-179.1	2.06	-1.26	-4.07	-2.19	-1.15	0		4.14	-3	-4.31	0.2	0.2	0		2.64	-1.02	-2.76	4.38	1.09	0		3.47	0.77	-2.36	0.9	0.14	0
-178.2	6.14	-3.88	-2.67	-4.31	-2.74	0		4.78	-3.59	-2.87	-0.23	-0.24	0		-0.96	-2.35	-3.47	1.21	-0.18	0		2.35	-1.28	-1.9	4.39	-1.01	0
-177.3	4.62	1.32	-2.29	-1.09	0.62	0		6.69	-2.3	-4.65	0.03	2.5	0		-1.55	-1.09	-7.88	-1.04	-2.87	0		3	-0.88	-2	0.03	0.31	0
-176.4	6.74	1.58	1.59	-0.54	1.03	0		6.69	2.92	-0.61	3.62	3.3	0		-1.16	-1.35	-4.44	1.35	-1.27	0		4.1	0.7	-0.77	-0.29	1.04	0
-175.5	-0.33	-5.1	-3.94	-6.04	-2.8	0		5.24	-3.15	-2.89	3.06	0.49	0		1.5	-0.69	-3.31	6.59	-0.64	0		6.02	2	-1.1	4.11	0.92	0
-174.6	2.19	-3.18	-3.01	-1	-1.07	0		4	-0.67	-1.41	2.18	1.03	0		2.86	5.02	-0.55	6.23	4.09	0		2.52	0.07	-6.16	3.42	-0.8	0
-173.7	3.29	-2.13	0.38	2.3	2.08	0		5.91	2.12	-4.21	3.48	3.45	0		2.04	5.77	-5.67	2.95	2.17	0		2.75	1.77	-2.09	3.35	-1.82	0
-172.8	6.36	-0.56	-4.08	-1.92	-0.29	0		4.9	-5.17	-5.64	-1.27	0.56	0		-0.43	-3.28	-7	-0.46	-4.01	0		7.14	1.24	-2.74	2.43	1.09	0
-171.9	4.9	1.6	-0.3	-0.16	2.6	0		3.25	-0.16	-4.66	-1.8	-2.42	0		0.84	2.42	-6.06	1.34	-1.95	0		3.28	0.66	-2.69	3.14	-1.49	0
-171	6.48	-0.57	-0.81	0.46	1.45	0		4.05	-1.59	-2.9	-0.72	-1.04	0		-3.62	0.05	-4.18	2.39	-3.49	0		2.42	-1.23	-1.29	5.87	-1.74	0
-170.1	5.28	-1.66	2.1	0.91	3.5	0		4.24	-0.19	-1.54	3.03	0.01	0		1.3	0.73	-3.97	5.21	-1	0		4.19	-0.11	1.28	4.3	0.65	0
-169.2	3.69	1.73	0.23	-1.61	2.28	0		4.28	0.14	-1.79	0.7	0.09	0		0.23	-0.51	-6.58	1.82	-0.12	0		4.87	1.27	-7.79	2.37	1.42	0
-168.3	2.1	-3.76	-3.83	0.83	-1.23	0		2.89	-2.74	-3.81	3.83	2.58	0		0.72	-0.31	-5.15	2.65	-1.77	0		4.29	1.29	0.57	2.59	0.01	0
-167.4	5.87	2.37	1.89	0.85	3.42	0		3.35	-2.83	-1.99	0.5	2.07	0		-0.26	0.12	-3.88	2.2	-1.91	0		1.94	-4.29	-2.3	0.31	-2.3	0
-166.5	1.94	-2.61	-2.33	-2.71	-0.88	0		3.13	-1.51	-3.74	1.19	1.57	0		-2.12	2.51	-3.68	2.18	-0.27	0		2.64	0.99	-0.84	4.12	2.26	0
-165.6	1.08	-0.55	1.25	-1.46	-0.99	0		-0.62	-3.27	-3.32	1.95	-2.6	0		-0.91	-0.8	-2.54	4.36	-3.68	0		2.52	1.98	-1.21	4.02	-0.93	0
-164.7	-1.53	-1.88	-5.61	-5.39	-1.42	0		5.86	2.75	-0.62	2.64	4.09	0		2.92	4.33	-1.83	1.99	-1.76	0		6.62	3.11	1.35	3.02	0.76	0
-163.8	3.62	-0.77	0.34	-0.46	0.01	0		3.5	-0.38	-1.12	0.65	0.1	0		2.89	3.83	-0.89	2.23	0.75	0		2.95	1.03	-0.79	1.51	0.82	0
-162.9	4.76	0.02	-1.39	-0.11	0.66	0		3.53	-0.66	-1.47	0.3	-0.85	0		-0.02	-2.29	-3.15	1.74	-1.78	0		5.93	-1.43	-0.45	2.47	1.09	0
-162	1.06	-3.17	-4.79	-3.49	-1.98	0		3.16	-2.52	-2.67	-1.03	-0.54	0		-0.86	-0.65	-5.6	1.6	-4.9	0		2.46	2.32	0.3	5.35	1.8	0
-161.1	1.06	-3.15	-4.74	-0.66	-0.85	0		3.62	-2.36	-3.78	-1.03	2.47	0		1.61	-0.4	-3.22	3.92	-0.25	0		7.24	1.75	0.3	6.25	1.5	0
-160.2	3.69	0.45	0.07	-4.29	3.25	0		4.08	2.29	0.24	-2.16	4.78	0		0.3	2.85	-1.6	2.46	1.11	0		-0.4	-0.83	-5.54	-0.28	-3.07	0
-159.3	4.9	-0.71	0.68	1.44	0.54	0		3.62	0.2	1.54	3.49	1.44	0		0.19	3.53	0.56	3.66	-1.2	0		1.57	-0.03	-1.37	2.89	-1.84	0
-158.4	1.88	-0.83	-1.1	-0.98	-4.55	0		2.96	-0.63	-3.5	1.89	-1.27	0		-0.4	0.6	-3.45	3.1	-1.64	0		5.14	0.11	-1.39	6.41	2.44	0
-157.5	6.24	1.37	1.69	1.9	3.51	0		4.15	-1.25	-2.03	2	2.44	0		2.21	-0.32	-4.35	3.67	-1.01	0		5.64	3.28	-0.91	3.96	-1.92	0
-156.6	0.66	-1.98	-3.51	-1.56	-2.34	0		7.32	-0.71	-3.38	1.48	-2.3	0		1.36	-1.12	-4.07	2.69	-2.9	0		2.62	0.63	0.78	-0.49	-1.05	0
-155.7	-1.5	-7.18	-6.24	-4.08	-3	0		4.71	-0.61	-4.88	-0.06	0.49	0		2.17	3.99	-0.92	4.43	0.98	0		3.66	0.98	-2.39	1.52	0.63	0
-154.8	0.53	-1.48	-3.66	-3.73	-3.03	0		4.47	3.99	-2.02	3.82	1.8	0		2.11	2.68	-3.66	2.59	-1.67	0		4.1	1.36	-2.28	1.48	-2.48	0
-153.9	0.03	-3.16	-1.63	-2.85	-2.78	0		3.38	-4.88	-2.98	-1.3	-1.01	0		0.17	-1.44	-5.43	0.86	-2.35	0		4.95	0	-2.94	4.36	0.05	0
-153	4.06	-0.74	0.84	-0.43	-0.29	0		2.76	-1.08	-1.92	0.48	-2.37	0		1.08	1.38	-3.63	3.15	-0.22	0		4.71	1.32	-2.44	2.11	1.24	0
-152.1	2.97	0.36	-1.04	-0.88	0.34	0		4.29	-0.55	-2.58	-0.24	1.08	0		-0.28	-0.62	-3.7	2.55	-1.17	0		4.64	1.36	-1.29	3.49	3.57	0
-151.2	3.53	0.22	-0.12	-2.15	0.82	0		3.93	3.38	-1.87	2.6	2.22	0		-1.34	1.68	-5.55	5.68	0.44	0		1.7	-1.34	-3.38	0.9	-3.02	0
-150.3	5.44	-0.52	0.02	1.87	0.2	0		3.14	-0.08	-2.46	0.29	1.11	0		-0.57	0.45	-5.78	1.49	-2.46	0		4.07	1.3	-3.95	1.12	2.29	0
-149.4	3.22	-2.33	1.21	0.6	-1.05	0		2.75	-1.04	-2.84	-0.05	-2.38	0		-1.36	-0.38	-4.07	1.21	-4.45	0		4.04	-0.62	-1.5	1.48	-1.45	0
-148.5	5.34	1.55	0.49	0.07	2.75	0		7.23	2.49	1.69	5.84	4.71	0		-0.07	-1.11	-6.23	-2.39	-2.43	0		4.24	0.74	-0.36	1.52	0.36	0
-147.6	4.05	1.3	-0.48	1.65	1.95	0		2.29	-3.89	-4.08	-0.88	0	0		-2.69	-2.5	-6.68	2.54	-1.5	0		0.75	0.64	-5.93	3.89	0.11	0
-146.7	2.76	0.61	-2.72	-0.07	2.47	0		8.39	2.02	2.07	3.28	6.27	0		1.4	-1.08	-0.9	0.84	1.07	0		2.23	-1.83	-1.28	2.61	-0.17	0
-145.8	2.42	-1.4	-2.29	-2.76	-0.63	0		3.74	-1.27	-1.52	0.7	2.77	0		3.17	1.6	-1.01	3.53	-2.05	0		7.45	2.51	2.11	4.82	1.45	0
-144.9	3.99	0.46	-1.14	0.41	2.07	0		2.39	-4.98	-4.78	-3.24	-1.52	0		-1.69	-3.05	-6.39	-0.61	-6.49	0		5.98	4.45	-0.39	3.3	0.43	0
-144	-1.83	-2	-1.33	-2.01	0.3	0		-0.03	-4.42	-5.68	-1.48	-3.68	0		-0.45	-2.97	-8.96	-0.06	-5.08	0		7.73	1.25	-2.91	3.23	1.84	0
-143.1	2.99	-0.28	-3.28	-1.8	-3.93	0		6.42	-0.3	-1.54	0.5	0.19	0		2.82	1.98	-4.84	2.27	0.78	0		7.16	2.82	-1.35	4.66	-0.96	0
-142.2	5.31	1.26	2.7	1.16	-0.02	0		7.33	-1.03	-1.36	0.68	-0.44	0		1.93	0.45	-2.14	1.14	-0.01	0		6.2	0.76	1.59	1.05	1.81	0
-141.3	3.13	2.06	-3.58	-2.19	0.38	0		4.25	-0.34	-3.17	0.03	1.88	0		3.32	2.54	-1.57	2.88	4.36	0		4.43	1.58	-0.66	2.05	1.17	0
-140.4	-0.82	-4.7	-3.95	-4.63	-2.81	0		3.1	-1.91	-5.17	-1.11	2.67	0		1.34	-1.18	-3.47	3.2	0.34	0		7.44	3.05	3.17	6.3	2.95	0
-139.5	2.98	-3.48	-1.45	1.47	0.97	0		5.82	-0.31	0.09	2.77	0.66	0		2.59	3.58	1.21	4.66	1.45	0		1.84	-0.35	-0.61	3.31	-0.59	0
-138.6	4.27	1.04	0.5	0.12	3.66	0		6.03	1.66	2.99	4.53	6.56	0		-0.44	1.3	-1.88	2.72	0.74	0		5.75	2.07	0.12	4.36	0.05	0
-137.7	3.78	0.48	-1.35	-1.93	3.55	0		3.91	2.23	-2.31	0.67	3.68	0		-1.81	-0.93	-3.35	1.06	-2.8	0		2.7	-1.69	1.09	0.68	0.2	0
-136.8	4.58	1.59	3.2	-1.58	-0.08	0		4.91	1.14	1.38	1.28	1.65	0		1	3.17	-1.78	0.35	1.8	0		6.05	4.1	2.61	4.22	3.96	0
-135.9	0.81	-1.41	-2.36	-2.74	-3.26	0		2.67	-0.54	-2.34	-1.65	1.17	0		1.56	0.37	-3.82	2.81	0.37	0		0.9	-0.82	-2.49	0.6	2.65	0
-135	4.44	0.8	0.86	0.65	1.4	0		5.25	-0.18	-0.25	4.05	-0.48	0		-0.18	1.72	-2.98	1.94	-3.34	0		-0.7	-0.78	-4.5	-0.73	-4.02	0
-134.1	5.02	-3.11	-0.23	-2.19	-1.39	0		3.03	-2.54	-6.38	-1.39	-0.04	0		-1.81	-0.5	-6.4	-0.18	-4.09	0		4.38	0.42	-2.55	-1.68	-1.07	0
-133.2	1.49	-0.47	-3.84	-2.5	-2.17	0		6.31	1.37	-0.29	2.48	1.78	0		-1.05	0.46	-1.56	-0.56	-1.64	0		2.78	1.27	-2.06	2.62	-1	0
-132.3	2.71	-0.39	-4.19	1.12	1.09	0		4.2	0.29	-3.1	1.61	-0.2	0		1.03	0	-3.59	-0.64	-1.45	0		5.7	1.83	-0.64	1.3	2.15	0
-131.4	2.89	0.26	-1.02	-2.73	-0.77	0		1.43	-5.02	-4.93	-2.61	-2.23	0		1.72	1.6	-4.37	1.14	-0.6	0		8.17	2.3	0.49	3.92	2.18	0
-130.5	0.68	0.19	-3.73	-0.39	-3.37	0		2.25	-0.93	-7.24	-2.17	-4.46	0		-0.96	0.23	-6.67	0.41	-3.69	0		0.63	-0.86	-0.24	2.1	-1.01	0
-129.6	0.99	-2.09	-1.72	-0.77	-0.69	0		4.72	-1.22	-1.02	3.62	1.3	0		2.39	0.4	-0.27	4.45	0.19	0		4.79	0.46	1.64	0	1.66	0
-128.7	4.58	-1.29	-0.56	-0.92	0.57	0		4.97	-1.27	-2.15	1.67	3.04	0		-3.82	-2.42	-5.5	-1.09	-2.09	0		2.72	2.03	-0.72	0.59	-1.14	0
-127.8	4.44	2.94	2.01	3.32	1.27	0		3.89	0.67	-1.39	2.23	1.42	0		-1.13	-0.2	-0.35	3.34	-1.18	0		2.08	-2.17	-0.58	2.12	0.23	0
-126.9	4.34	-0.5	-2.38	-0.76	-2.45	0		4.55	0.11	-0.59	3.45	0.76	0		-1.45	-0.87	-4.78	1.5	-3.57	0		3.6	-0.42	-0.47	1.51	-0.37	0
-126	0.36	-0.08	-2.82	-3.14	0.87	0		5.91	0.94	-1.49	0.4	1.72	0		-1.94	-1.22	-6.74	-0.16	-3.12	0		1.04	-1	-4.47	1.76	-0.91	0
-125.1	4.25	-0.87	0.45	-1.7	1.83	0		4.84	0.1	0.94	1.37	2.39	0		0.54	0.85	-1.37	2.3	2.68	0		2.94	2.83	0.93	4.99	0.98	0
-124.2	4.06	2.35	1.19	2.54	2.11	0		4.01	1.35	-0.74	3.84	3.52	0		-0.03	-0.71	-4.09	1.17	0.38	0		-0.88	-2.53	-5.09	-1.58	-2.19	0
-123.3	1.11	-2.58	-2.85	-0.98	0.42	0		2.72	0.55	0.77	-0.18	-0.82	0		2.92	3.71	1.35	2	0.8	0		6.1	1.31	-0.52	5.37	2.46	0
-122.4	0.82	-0.74	-1.69	-1.27	-1.31	0		-0.07	-2.46	-2.17	1.65	0.06	0		0.32	1.39	-3.65	2	-1.48	0		7.01	2.58	1.04	4.36	-1.11	0
-121.5	1.21	-3.18	-3.55	-1.48	-1.72	0		4.52	-3.2	-2.36	-0.36	-2.87	0		-2.28	-4.07	-7.89	-2.03	-4.85	0		4.96	2.36	2.74	1.07	3.69	0
-120.6	1.9	-4.34	-2.21	-3.28	-1.71	0		2	-1.17	-0.43	2.23	0.05	0		-1.82	0.78	-3.12	2.49	-1.82	0		0.78	-2.81	-2.5	-2.2	-2.25	0
-119.7	2.97	-0.37	-1.49	-1.05	-0.11	0		5.48	-1.35	0.57	0.27	-0.73	0		-3.88	-0.31	-4.16	-0.69	-3.24	0		1.56	-0.2	-3.81	1.45	-0.48	0
-118.8	0.23	0.93	1.11	-1.98	0.51	0		3.27	-0.24	-2.18	2.47	2.84	0		-1.15	-0.12	-2.65	1.77	-0.5	0		0.95	0.11	-3.16	-0.34	1.76	0
-117.9	6.15	3.46	1.04	-1.74	1.04	0		6.23	1.06	0.21	-0.61	2.83	0		2.71	1.59	-2.73	4.08	0.6	0		4.41	0.72	0.1	2.77	1.66	0
-117	3.05	-0.12	-1.27	-0.47	0.17	0		5.73	-1.12	-1.31	2.45	0.34	0		3.07	1.42	-3.19	0.59	-1.04	0		2.43	-0.26	-1.79	-0.92	0.72	0
-116.1	2.57	-3.31	-4.28	-3.01	-2.44	0		6.31	-1.47	-3.03	2.48	0.21	0		2.16	-0.19	-3.72	-0.03	0.31	0		6.02	2.18	-1.22	2.74	3.89	0
-115.2	3.64	-0.59	1.71	2.07	0.34	0		5.98	-1.24	2.67	3.65	2.5	0		0.46	1.2	-0.93	2.13	-0.9	0		3.51	-0.46	-2.58	2.63	-0.64	0
-114.3	0.62	-1.78	-4.63	-3.05	-3.07	0		4.03	-1.82	-3.14	-1.33	-0.73	0		0.85	0.41	-3.89	0.42	-2.13	0		8.23	3.38	1.96	6.73	2.29	0
-113.4	3.41	-0.41	-1.2	0.63	-1.65	0		4.88	3.79	-0.65	3.82	1.94	0		0.76	2.79	-5.36	3.04	-0.16	0		3.88	-0.51	-3.9	0.2	0.72	0
-112.5	-0.41	-3.42	-1	-0.28	-1.18	0		2.26	-1.77	-1.57	3.14	0.13	0		-0.53	0.83	-3.18	2.95	-2	0		3.22	1.19	-0.73	1.23	0.32	0
-111.6	5.49	-0.44	-0.72	2.18	2.54	0		3.17	-0.92	-0.9	4.16	1.4	0		0.4	3.95	-0.66	2.92	-1.72	0		1.87	-1.04	-0.87	0.04	-0.99	0
-110.7	-2.2	-5.52	-5.96	-3.44	-4.73	0		0.68	-3.12	-5.48	-0.36	-2	0		-1.89	-2.11	-4.62	2.28	-2.6	0		2.98	0.85	-1.39	2.82	1.81	0
-109.8	0.99	-3.27	-2.61	-1.89	-0.13	0		5.75	-2.07	2.36	3.04	2.1	0		-1.55	-1.3	-1.81	4.27	-1.9	0		1.31	0.97	0.41	2.09	-0.46	0
-108.9	1.19	-1	1.08	-0.81	1.11	0		5.19	-1.92	0.16	0.68	0.16	0		3.44	0.95	-1.45	3.04	-0.56	0		4.21	-0.68	-1.13	2.93	-0.48	0
-108	2.99	-1.44	0.61	-3.94	2.67	0		3.83	-0.82	-0.01	-0.76	5.16	0		-2.03	-0.92	-3.81	-0.75	-0.59	0		-0.59	-2.09	-4.96	-0.77	-2.91	0
-107.1	4.23	0.11	-2.17	1.57	-1.72	0		1.99	-0.23	-2.56	0.72	-1.5	0		-0.75	-1.35	-1.67	-1.33	-4.02	0		1.2	-0.23	0.01	1.22	1.19	0
-106.2	3.82	1.01	3.76	0.3	-1.09	0		4.31	0.68	0.09	-0.33	0.22	0		-3.63	-1.52	-5.63	-1.73	-3.25	0		0.61	0.75	-2.9	-0.85	0.04	0
-105.3	5.51	-1.03	-0.36	0.04	-0.74	0		7.2	-0.94	-0.72	4.72	3.35	0		1.93	1.98	0.43	3.94	-0.79	0		4.4	2.74	2.28	2.4	0.76	0
-104.4	4.15	0.27	0.35	1.2	1.78	0		5.9	2.84	-2.56	3.56	2.61	0		-0.05	-0.2	-6	1.45	-1.03	0		0.35	-2.45	-2.25	-1.12	0.81	0
-103.5	5.26	0.22	2.43	1.68	-0.06	0		2.23	-2.17	-2.79	1.38	1.68	0		-3.47	-1.4	-7.27	1.13	-0.8	0		-1.42	-3.33	-2.93	1.61	-1.76	0
-102.6	3.3	1.79	1.22	-0.82	1.36	0		5.03	0.89	0.1	2.82	0.38	0		0.63	1.26	-1.45	1.4	-0.16	0		2.18	0.5	0.85	0.09	1.6	0
-101.7	3.35	-1.29	-1.81	-0.67	-1.15	0		1.75	-3.12	-0.55	-2.25	-0.33	0		3.1	2.21	-1.15	3.1	2.55	0		6.41	1.42	-2.54	0.34	2.61	0
-100.8	0.95	-4.71	-5.7	-1.34	-1.97	0		0.26	-2.35	-4.29	1.26	0	0		0.69	2.11	-1.25	5.23	1.8	0		-0.94	-2.19	-2.94	-1.32	-0.95	0
-99.9	1.95	-1.14	-2.14	-0.16	-0.08	0		6.04	-0.77	1.06	4.62	4.75	0		-0.53	0.4	-0.92	1.75	0.95	0		-0.31	-1.66	-4.12	0.07	-0.83	0
-99	2.28	-0.58	-0.58	-0.81	-0.43	0		4.2	-1.04	-0.15	1.25	1.03	0		0.64	1.88	-1.97	2.15	1.83	0		2.67	1.23	-1.57	0.91	0.24	0
-98.1	2.1	-0.8	0.01	-1.19	1.39	0		3.86	-0.04	-1.23	1.22	-0.58	0		-0.79	0.02	-0.99	1.51	0.36	0		-0.22	-2.99	-2.18	-1.86	-0.87	0
-97.2	-2.96	-2.92	-4.08	-5.22	-0.71	0		4.68	3.32	1.25	3.74	4.01	0		0.42	1.4	-1.73	1.33	-3.33	0		2.99	-1.83	-1.34	2.5	0.78	0
-96.3	6	1.88	4.24	0.96	5.34	0		4	-0.95	-1.71	1.03	1.38	0		0.7	0.69	-1.84	3.44	-0.85	0		2.48	1.89	2.51	1.59	-0.87	0
-95.4	-0.75	-0.81	0.08	0.27	-0.76	0		0.03	-4.06	-4.92	1	-2.13	0		-0.79	1.88	-2.82	2.91	-1.39	0		1.47	1.83	-0.62	1.28	0.17	0
-94.5	2.49	-2.38	-3.65	0.76	-0.15	0		4.08	0.58	-1.77	0.82	0.63	0		-0.42	2.06	-1.42	0.5	-2.16	0		1.12	0.02	-1.35	1.71	-2.26	0
-93.6	2.62	-2.39	0.18	-3.76	0.88	0		4.86	1.57	-0.1	1.01	2.85	0		2.37	3.07	-1.32	2.42	-0.43	0		2.63	-0.19	0.01	0.48	2.48	0
-92.7	3.21	1.7	-0.21	1.47	0.86	0		3.06	1.91	-1.4	2.86	1.75	0		-2.71	0.08	-3.63	0.37	-0.66	0		5.26	1.93	0.66	5	2.24	0
-91.8	1.05	0.9	-2.36	-0.09	-0.7	0		4.38	1.77	-3.15	1.4	-1.74	0		0.74	4.4	-0.49	4.94	1.14	0		2.91	2.1	0.48	3.31	0.72	0
-90.9	1.98	1.84	-0.31	0.04	1.59	0		4.83	1.26	-0.8	1.39	-0.54	0		1.71	2.65	-1.88	0.95	-0.54	0		1.28	2.14	1.62	3.22	1.38	0
-90	1.55	-2	-2.29	-1.25	-2.39	0		3.85	0.17	0.56	3.05	2.31	0		2.71	1.14	-0.75	2.99	0.71	0		4.23	3.31	0.08	4.56	2.42	0
-89.1	0.97	-1.07	-1.51	-1.15	0.35	0		4.33	-0.44	2.84	3.09	4.19	0		-2.53	-6.38	-1.44	-0.02	-2.35	0		2.33	-0.55	1.3	1.44	-1.03	0
-88.2	0.47	0.51	-2.78	-2.06	0.17	0		3.8	0.37	1.38	3.7	0.4	0		-0.44	2.81	-0.05	2.68	-0.94	0		4.43	3.02	1.06	3.98	2.79	0
-87.3	-1.74	-1.51	-1.81	-1.74	-0.46	0		2.3	-2.41	-1.9	1.85	-1.51	0		1.18	-0.09	-4.39	2.78	-1.3	0		1.19	0.64	-0.06	0.27	0.08	0
-86.4	2.71	-0.13	1.55	0.46	-1.52	0		3.83	-1.29	-0.97	2.78	-0.02	0		-2.15	-0.9	-5.87	-0.9	-4.5	0		-1.62	-1.47	-1.76	-0.1	-2.18	0
-85.5	5.61	2.32	-0.41	-2.42	0.66	0		1.77	0.11	-3.98	-1.9	-0.75	0		-3.49	-1.3	-6.04	-0.53	-2.73	0		3.61	-0.57	0.51	2.23	0.95	0
-84.6	2.24	3.67	-0.27	1.69	0.65	0		3.49	-0.09	-1.82	2.28	2.36	0		-0.9	-0.73	-1.26	0.51	1.36	0		1.67	0.08	-0.26	-2.3	2.18	0
-83.7	0.35	-1.44	-1	-1.13	-1.24	0		0.37	-0.84	-4.03	-3.06	-1.2	0		-2.05	-2.27	-6.6	-2.56	-2.55	0		3.47	1.58	0.3	3.13	1.81	0
-82.8	-2.17	-1.88	-0.93	-2.06	-0.89	0		1.85	-2.16	-2.65	-2.59	-0.32	0		-0.71	-0.13	-5.01	-0.97	-0.2	0		4.58	3.28	-0.56	4.45	4.18	0
-81.9	1.12	-1.2	-0.06	-1.96	-1.11	0		2.98	-1.37	0.82	-1.62	2.27	0		-2.83	-0.78	-3.41	-0.7	0.74	0		0.84	-0.4	-2.62	-0.3	0.05	0
-81	0.95	-1.55	-2.23	1.91	-1.92	0		7.51	3.03	1.31	5.25	3.38	0		1.84	3.05	-1.78	1.48	0.87	0		0.81	2.31	-1.33	2.15	-0.61	0
-80.1	-1.66	-1.04	-4.19	-2.97	-1.62	0		3.65	0.75	0.83	1.72	0.82	0		-0.36	1.59	-3.29	-0.69	-1.33	0		0.23	0.82	-1.52	2.47	2.3	0
-79.2	1.48	-0.66	1.07	-2.26	0.92	0		6.3	1.02	1.14	0.6	3.14	0		2.1	-0.04	-2.35	2.05	1.27	0		1.33	0.9	-1.65	2.59	0.19	0
-78.3	2.13	-0.93	-1.28	-0.96	-0.02	0		2.54	1.06	-1.21	1.29	-0.14	0		0.51	1.52	-0.48	2.72	1.66	0		2.3	2.5	-2.43	1.34	1.06	0
-77.4	0.39	-1.55	-2.39	-1.77	-0.2	0		0.1	-2.14	-1.28	1.08	-1.17	0		-1.14	-1.33	-1.88	0.84	1.77	0		0.62	-1.12	-1.33	-2.07	-0.13	0
-76.5	2.89	1.9	0.56	1.27	2.18	0		3.82	-0.13	3.85	2.21	3.27	0		0.11	0.12	-0.91	0.71	0.85	0		3.56	2.02	1.06	-0.21	1.97	0
-75.6	0.75	-3.38	-2.2	-1.35	-0.9	0		3.05	-0.73	0.67	3.05	1.57	0		-3.78	0.69	-6.05	-1.26	-1.87	0		0.36	1.94	-0.96	3.13	1.59	0
-74.7	1.48	-0.76	2.61	-0.61	-0.57	0		2.71	-1.49	0.99	2.79	0.54	0		-0.37	0.88	-3.08	3.41	-1.59	0		1.34	1.75	0.67	3.4	-0.51	0
-73.8	-1.61	-2.31	-1	-6.01	-1.1	0		2.6	-0.2	-2	-1.52	2.53	0		0.6	1.87	-3.61	-0.14	-0.21	0		-2.97	-4.23	-4.07	-1.91	-2.34	0
-72.9	0.44	-1.34	-6.15	-2	-1.01	0		2.66	-0.68	-1.26	-2.34	1.88	0		0.45	1.13	2.05	-0.29	0.89	0		5.42	3.29	2.08	2.39	4.26	0
-72	1.59	-3.34	-5.01	-2.5	-1.36	0		1.55	-6.25	-4.98	-3.3	-1.05	0		-0.18	-0.93	-3.61	-0.47	-0.25	0		2.18	2.34	0.54	0.2	1.2	0
-71.1	5.09	0.75	1.33	3.89	0.55	0		2.99	-1.62	-0.64	1.46	-0.75	0		-2.01	-3.99	-3.05	-0.02	-3.11	0		3.11	2.72	2.28	2.23	-0.54	0
-70.2	2.83	4.15	2.82	5.28	4.62	0		2.9	-1.01	-0.89	1.56	0.63	0		1.67	1.42	-1.85	1.72	-0.67	0		2.38	2	0.44	1.1	1.18	0
-69.3	0.82	-0.83	-1.38	-0.86	-1	0		3.33	0.6	1.42	2.4	2.51	0		0.14	-0.33	-1.66	1.36	-0.76	0		-1.28	-3.84	-1.96	-1.65	-2.51	0
-68.4	2.73	-0.38	-1.18	0.51	-2.56	0		5.57	0.96	-2.85	3.01	1.49	0		3.04	1.74	-2.03	1.32	3.78	0		0.23	1.14	-1.25	1.5	3.74	0
-67.5	-0.95	-0.28	-1.21	-0.62	-0.76	0		0.31	-1.18	0.77	0.36	0.83	0		0.77	0.6	1.46	2.62	1.39	0		2.6	-1.2	2.41	3.46	2.08	0
-66.6	1.35	-0.84	1.97	-0.01	1.42	0		2.06	-0.78	0.15	1.8	4.12	0		-1.39	1.57	-2.01	0.33	3.6	0		1.48	-0.42	0.19	2.59	4.2	0
-65.7	1.55	-1.86	-4.63	-4.73	-1.67	0		6.14	1.27	0.5	-0.84	2.86	0		2.56	4.79	2.55	2.41	2.44	0		6.2	5.46	1.8	3.57	2.93	0
-64.8	4.05	-1.07	0.83	1.54	2.9	0		3.26	-1.69	0.71	2.19	2.65	0		2.84	3.03	-1.01	2.16	2.57	0		1.83	1.14	0.05	2.69	1.3	0
-63.9	0.69	-3.69	-3.79	-3.11	-3.5	0		4.23	-0.47	-2.17	0.78	-0.75	0		2.43	1.31	0.09	3.27	0.22	0		2.67	-0.16	2.1	-0.05	1.92	0
-63	1.02	0.93	0.81	2.28	1.2	0		4.63	1.44	1.88	2.86	4.26	0		-0.5	2.56	0.39	2.69	0.19	0		-3.89	-2.96	-3.62	-1.34	-5.57	0
-62.1	-4.22	-1.5	-4.37	-0.73	-3.1	0		2.44	-0.66	-0.52	1.6	-2.91	0		0.06	-3.03	-6.27	-0.61	-3.78	0		-2.36	-3.02	-2.22	0.46	-0.57	0
-61.2	2.57	1.19	3.39	1.49	2.25	0		3.73	0.67	0.16	2.41	1.64	0		-2.38	-0.45	-4.12	2.64	-1.78	0		-0.45	-2.99	-4.55	-1.9	-1.76	0
-60.3	1.87	-0.22	-1.8	1.82	-0.05	0		1.89	-1.55	-1.54	0.74	0.25	0		-1.87	-0.64	-4.08	-0.65	-1.67	0		2.35	1.43	0	2.46	1.81	0
-59.4	-3.71	-0.12	-3.37	-2.83	-0.64	0		1.13	0.19	-3.52	0.1	-0.17	0		-1.1	0.81	-3.39	-0.63	-1.5	0		0.59	-0.63	-3.06	-2.46	-1.27	0
-58.5	-1.66	-2.62	-2.24	-5.93	-3.45	0		2.94	-2.65	-0.4	-2.46	1.34	0		-0.56	-0.09	-0.37	0.96	-0.36	0		-1.83	-0.16	-0.32	-0.96	-1.19	0
-57.6	5.02	2.23	-0.39	0.44	1.62	0		4.52	4.82	2.24	3.54	4.86	0		-0.12	-0.71	-1.61	0.17	1.59	0		-0.26	-2.06	-2.16	1.04	0.87	0
-56.7	0.89	-3.62	-1.65	-0.94	-3.54	0		-2.05	-4.84	-2.75	-3.52	-4	0		-3.19	0.24	-3.76	0.65	-1.51	0		0.08	0.02	0.51	-1.73	0.59	0
-55.8	3.07	1.82	0.75	0.58	2.29	0		3.33	0.18	-0.37	1.29	0.84	0		-1.01	-0.44	-4	-0.72	-3.07	0		0.06	-0.71	-1.18	-0.59	0.17	0
-54.9	1.25	2.11	3.27	1.72	1.11	0		5.66	0.26	0.67	1.96	0.79	0		-4.56	-2.5	-4.78	-0.09	-4.95	0		-3.57	-1.78	-2.16	-1.57	-0.55	0
-54	2.67	-0.67	0.72	-1.59	-0.7	0		-0.44	-1.77	-4.22	-2.44	-0.06	0		-5.21	-4.15	-7.18	-6.71	-0.06	0		-3.24	-0.97	-3.64	-3.79	-0.15	0
-53.1	3.15	0.94	-0.88	-2.07	1.35	0		6.37	2.88	1.52	2.82	3.55	0		0.02	1.55	-0.61	2.67	1.56	0		0.64	0.6	-2.31	0.23	0.82	0
-52.2	1.14	-0.57	2.2	0.7	1.15	0		4.4	2.53	2.17	3.79	2.02	0		-0.22	0.42	-3.04	3.55	-0.93	0		-0.45	-1.07	-1.71	0.44	-0.17	0
-51.3	2.62	2.12	0.93	-0.7	-1.23	0		4.81	0.44	0.63	2.23	2.88	0		-2.45	-2.06	-0.98	-1.89	0.1	0		-1.78	-1.55	-1.22	-1.66	-1.56	0
-50.4	2.37	1.09	0.95	0.25	1.48	0		2.59	0.08	1.67	0.54	-0.33	0		-0.63	0.22	-1.58	-0.21	-0.85	0		0.97	-0.33	0.49	1.62	-2.16	0
-49.5	-0.14	0	-3.08	1.68	0.22	0		1.92	-0.49	-3.43	2	0.52	0		-3.52	-1	-3.39	0.94	-3.4	0		-5.01	-1.69	-0.57	-2.56	-1.86	0
-48.6	1.23	0.94	-0.04	0.88	1.29	0		4.09	4.36	2.88	1.19	3.75	0		0.87	2.54	-1	1.49	1.38	0		0.51	-0.53	-0.15	1.7	-0.42	0
-47.7	0.18	2.12	1.87	1.3	2.7	0		-1.09	-0.99	-1.84	-1.39	-0.8	0		-1.67	0.36	-4.06	-1.07	-2.39	0		-1.27	1.95	-3.4	-2.53	-2.43	0
-46.8	1.66	-0.99	0.69	0.92	0.21	0		4.63	2.46	1.43	5.17	3.67	0		1.16	1.29	0.45	1.66	1.72	0		4.15	1.31	1.42	2.85	1.6	0
-45.9	1.22	-0.46	-1.4	-1.64	-0.08	0		3.96	0.03	-0.12	-1.81	2.81	0		0.38	2.82	-0.16	1.86	1.47	0		-1.19	-0.88	0.69	-2.46	-2.54	0
-45	2.26	-0.78	-0.39	-0.33	-0.52	0		1.12	-0.35	1.41	2.02	0.8	0		-0.89	-3.62	-3.19	1.03	-1.37	0		1.95	-1.26	-1.16	2.64	2.41	0
-44.1	3.5	-1.11	-1.46	-1.75	0.47	0		5.75	2.98	0.5	3.27	2.42	0		-0.12	3.97	1.34	2.88	1.75	0		-1.02	1.77	1.18	-1.48	1.14	0
-43.2	-1.03	-0.67	-2.98	-1.87	-0.94	0		1.37	1.35	-1.23	0.8	2.71	0		-4.31	0.26	-3.22	-0.73	-1.22	0		3.89	1.27	1.64	1.14	1.23	0
-42.3	0.26	-1.28	1.18	2.2	0.13	0		2.38	-0.03	0.53	3.43	0.12	0		-1.61	1.77	-0.75	1.15	-1.19	0		0	-1.83	-1.83	0.31	0.52	0
-41.4	-0.97	-1.21	-1.74	-3.59	-1.56	0		-0.33	-0.45	-3.87	-0.41	-1.76	0		0.63	1.26	-1.9	1.13	1.52	0		1.9	0.54	-0.56	-0.5	1.97	0
-40.5	-1.58	-2.95	-1.48	-2.62	-2.66	0		0.79	-2.05	-2.03	-1.31	-2.01	0		-1.36	1.04	-1.11	0.94	-1.52	0		1.46	1.86	2.31	1.73	1.04	0
-39.6	-2.75	-3.66	-3.98	-3.28	-2.88	0		2.94	0.29	0.07	1.24	-1.01	0		0	2.85	-0.25	3.6	0.26	0		-0.94	1.29	-0.7	1.76	1.04	0
-38.7	2.64	2.56	-0.21	0.77	2.94	0		6.91	1.44	1.95	3.84	1.7	0		1.35	-0.32	-0.51	1	-1	0		0.77	1.19	3.15	-0.69	-0.1	0
-37.8	0.11	-1.2	0.03	1.16	-2.82	0		2.63	-0.19	-0.07	0.28	-1.03	0		1.36	1.11	1.7	2.99	-0.55	0		2.57	-0.05	-1.26	1.01	-1.25	0
-36.9	1.01	0.06	0.23	0.17	1.19	0		1.52	-0.88	-0.61	2.4	2.21	0		3.05	0	-1.96	3.02	0.37	0		0.39	-2.21	-0.86	-2.36	-3.12	0
-36	2.21	-3	-1.3	-0.63	2.01	0		1.89	-1.02	2.01	3.06	1.37	0		-2.31	0.21	0.97	2.14	-1.29	0		-1.7	0.29	1.8	-0.29	-0.67	0
-35.1	-2.04	-3.46	-3.65	-2.39	-3.17	0		2.22	0.76	-1.33	2.07	2.78	0		1.71	0.73	-0.12	4.47	4.02	0		2.41	-2.01	1.21	0.08	1.78	0
-34.2	2.5	-1.08	-0.7	-1.71	-0.99	0		3.47	0.69	3.67	2.38	1.69	0		0.28	0.73	-0.88	1.16	1.19	0		-0.69	1.23	2.55	-2.32	-0.92	0
-33.3	1.67	-1.2	0.24	-1.55	0.26	0		3.95	2.47	2.21	3.68	5.47	0		1.58	3.58	1.16	3.03	5.49	0		-1.94	0.05	0.59	-1.08	0.88	0
-32.4	0.08	-1.09	-1.02	-1.2	-3.03	0		3.77	0.16	1.77	0.43	0.37	0		2.16	-0.44	-2.08	0.57	1.17	0		2	-0.5	-0.69	2.46	2.44	0
-31.5	-2.38	-0.29	-3.52	-1.47	-2.8	0		2.22	2.27	1.01	2.63	0.42	0		-1.78	0.38	-1.14	-0.13	1.46	0		-0.39	-0.04	-0.82	-3.43	-1.52	0
-30.6	1.27	-0.03	1.88	2.14	1.47	0		-0.39	-2	1.98	0.48	-0.46	0		-2.99	0.97	-1.85	-1.21	-0.08	0		-1.28	-1.59	-0.45	0.07	-1.58	0
-29.7	1.03	-0.87	-2.01	2.65	-0.26	0		5.63	1.05	1.12	5.53	4.01	0		0.96	0.75	-3.21	0.92	-1.15	0		2.53	-0.08	-1.39	0.63	-0.08	0
-28.8	-0.66	-7.23	-0.31	-1.32	-3.43	0		1.6	1.51	1.35	4.7	1.07	0		-3.13	0.33	-1.29	3.11	0.36	0		-1.14	-0.76	3.03	2.8	-0.2	0
-27.9	1.32	-0.27	-0.45	-0.26	2.02	0		3.88	0.11	1.05	3.11	1.05	0		-0.42	-0.36	-0.97	3.68	-1.83	0		1.6	2.91	3.05	2.66	1.4	0
-27	1.4	-0.36	-3.53	0.08	-1.73	0		-0.94	-2.08	-6.17	-2.23	-2.08	0		-0.55	-1.22	-1.1	-0.47	-2.43	0		3.19	0.46	1.2	3.4	1.09	0
-26.1	1.99	-0.77	0.81	2.99	1.34	0		-0.26	-3.36	-1.86	-1.21	-1.54	0		-3.86	-1.05	-2.92	-2.14	-1.41	0		-0.98	0.57	0.02	-1.07	0.16	0
-25.2	1.06	0.79	2.7	4.36	0.74	0		2.01	0.22	-0.65	1.86	0.04	0		0.13	1.24	-1.68	2.7	-0.23	0		-0.13	1.76	0.66	-0.03	-1.68	0
-24.3	0.91	-0.47	-4.25	-0.26	-0.4	0		6.45	2.57	2.87	2.89	2.8	0		1.46	1.51	2.4	0.8	1.37	0		2.83	-1.85	0.55	1.81	0.75	0
-23.4	0.86	-1.65	-4	-1.12	-2.77	0		1.24	1.34	-3.71	-1.42	-0.44	0		-0.8	3.76	-0.13	2.9	1.92	0		0.5	1.61	2.11	1.41	1.58	0
-22.5	-1.79	-1.86	-1.72	-3.24	-5.82	0		0.64	-1.23	-2.93	-4.46	-4.16	0		1.28	1.31	-1.78	-0.98	0.5	0		3.57	2.04	0.16	1.6	2.97	0
-21.6	0.03	0.61	-0.02	1.03	-1.65	0		4.11	2.09	0.32	4.98	2.22	0		0.83	4.03	0.55	4.29	2.03	0		0.05	-2.41	-0.05	-1.12	-2.33	0
-20.7	-0.7	-1.16	-3.73	1.08	-2.84	0		-0.76	-0.27	-2.16	2.26	-0.96	0		-1.29	-0.25	-4.44	0.23	-0.39	0		0.21	1.23	2.73	2.73	3.3	0
-19.8	0.76	-1.35	1.69	1.71	1.93	0		1.06	-1.37	-0.51	2.51	0.22	0		0.03	0.37	-1.65	0.03	1.28	0		1.87	-1.3	1.16	-2.7	3.35	0
-18.9	-0.61	2.36	1.53	0.82	1.12	0		4.13	2.04	1.38	2.18	0.75	0		-0.35	0.64	-4.44	-1.56	-0.47	0		1.36	1.42	-1.56	-0.37	0.79	0
-18	-0.81	-2.33	-2.47	-0.64	-1.42	0		1.65	-1.32	-1.58	1.8	1.17	0		-4.61	-2.44	-2.23	-3.02	-1.93	0		-1.49	0.63	-0.37	-2.31	-1.71	0
-17.1	3.41	2.37	2.24	2.17	3.21	0		5.33	0.58	1.54	2.33	1.47	0		-3.13	-1.27	-4.91	-3.44	-2.84	0		-1.39	-1.6	0.04	0.07	1.03	0
-16.2	-1.83	-1.57	-1.78	-0.92	2.39	0		1.16	0.29	0.02	0.08	0.98	0		1.1	1.66	-1.79	2.25	-0.16	0		0.33	1.72	1.6	2.88	0.43	0
-15.3	-0.1	-0.5	-1.79	-2.81	-0.64	0		2.27	-2.42	0.37	1.34	1.61	0		0.09	-0.01	-0.1	1.71	1.49	0		-0.45	1.58	3.06	-0.46	-0.29	0
-14.4	-1.58	-2.5	-1.99	-0.23	-4.34	0		-0.03	-3.17	-0.36	-0.75	-2.71	0		-2.79	-3.75	-1.09	-1.25	-3.97	0		-2.51	-3.05	-2.18	-1.3	-3.59	0
-13.5	2	1.71	0.76	2.53	2.59	0		3.62	1.49	2.77	4.63	2.05	0		0.83	1.75	1	2.39	2.02	0		-1.05	-1.32	-0.33	1.1	-1.21	0
-12.6	-1.51	-1.26	-3.34	-2.11	-2.62	0		3.45	0.58	1.02	2.83	-0.16	0		2.45	1.91	0.88	2.97	-0.42	0		-0.78	1.59	3.11	0.43	-0.26	0
-11.7	-0.22	-0.17	1.57	2.61	-0.07	0		0.88	-1.43	-2.58	0.32	0.08	0		-2.72	-0.4	-3.93	-0.59	0.33	0		-0.35	0.49	0.78	2.26	1.4	0
-10.8	0.05	1.88	0.7	0	0.43	0		2.67	1.55	1.13	3.7	0.52	0		1.24	0.93	-1.26	1.01	-1.23	0		2.71	3.66	1.96	1.75	0.92	0
-9.9	1.83	0.54	1.02	2.82	3.05	0		-1.98	-2.49	-1.58	0.61	-0.04	0		-2.04	-1.09	-2.57	-3.31	-1.38	0		1.38	1.18	2.92	-1	0.45	0
-9	-1.86	-3.05	-2.07	-0.92	-0.87	0		-0.46	-1.34	-0.46	-0.13	-2.45	0		1.88	4.07	1.7	5.14	2.64	0		2.61	1.75	2.09	2.86	0.02	0
-8.1	0.39	-1.02	0.41	1.9	0.84	0		0.13	-0.7	1.03	3.82	3.3	0		-2.28	-0.62	-1.74	-1.01	0.68	0		-3.68	0.85	-2.22	-2.86	-1	0
-7.2	0.41	0.66	1.02	0.94	1.81	0		1.32	-1.86	2.33	1.58	1.42	0		1.38	0.07	0.39	2.76	0.29	0		-2.49	-1.73	-0.31	-0.65	-1.91	0
-6.3	1.85	0.3	1.12	-1.75	3.32	0		-0.86	0.79	-1.47	-1.05	2.94	0		-2.38	-1.41	0.55	-0.75	0.38	0		2.09	3.04	3.38	4.93	3.12	0
-5.4	0.38	0.81	0.76	0.21	-0.05	0		1.48	2.5	0.34	-0.15	-1.95	0		0.93	3.14	-0.82	0.08	-0.4	0		4.51	3.07	1.62	2.59	3.76	0
-4.5	-2.78	-2.61	-5.19	-4	-4.82	0		-1.43	-2.57	-4.48	-2.02	-4.03	0		-2.08	-3.57	-4.42	-3.31	-0.86	0		-1.96	-4.14	-1.07	-5.8	-1.16	0
-3.6	3.6	3.76	1.96	2.78	2.8	0		6.3	6.46	6.33	5.54	4.5	0		2.51	3.81	1.83	1.07	0.22	0		-0.6	-0.58	-1.06	-2.62	-1.58	0
-2.7	-0.65	-1.47	-2.37	-1.56	0.26	0		0.53	-0.96	-1.36	1.33	0.81	0		0.24	0.26	-1.99	1.64	-0.82	0		3.2	0.25	3.31	3.44	3.06	0
-1.8	-0.16	0.77	-2.29	-1.86	-3.54	0		-2.14	-1.22	-1.28	-2.58	-2.07	0		-4.05	-1.5	-1.68	-2.68	-3.99	0		-0.98	1.26	-0.12	-1.05	-1.16	0
-0.9	-0.39	-1.22	0.78	-1.58	-0.45	0		3	3.22	1.34	1.98	3.94	0		-0.14	-0.68	-1.79	-1.9	-0.94	0		-4.59	-2.82	-0.47	-2.39	-2.51	0
0	0.16	-0.82	-1	-0.19	0.96	0		0.71	1.73	-0.22	-0.66	1.18	0		-1.06	4.3	2.86	-1.01	3.02	0		1.56	3.18	5.09	2.88	3.91	0
0.9	4.27	2.07	4.31	2.62	1.88	0		2.24	-1.6	0.91	-1.8	-1.95	0		-1.25	-0.59	1.18	0.16	-0.85	0		0	2.7	1.83	1.36	0.94	0
1.8	-1.55	-2.58	-4.03	-3.63	-5.44	0		0.96	0.18	-0.48	-1.27	-2.46	0		-0.16	-0.24	-1.06	-0.93	-1.88	0		-2.93	-0.21	1.19	-1.08	-2.82	0
2.7	2.85	0.7	-0.29	2.4	0.52	0		2.43	0.97	1.12	1.51	-0.69	0		-1.55	-1.52	-3.51	-1.97	-1.58	0		0.52	-0.96	2.13	-1.91	0.04	0
3.6	-1.48	-2.81	-2.23	-4.5	-2.79	0		1.69	-0.23	-1.08	-1.32	1.19	0		-0.96	2.69	-2.67	-2.66	0.02	0		-3.44	0.99	-0.83	-3.05	-1.83	0
4.5	-0.98	0.38	-0.96	-4.19	0.4	0		1.31	-1.94	0.42	-2.84	-0.63	0		1.23	-1.67	-1.33	-3.39	-1.06	0		-2.83	-0.33	-1.51	-5.18	-2.83	0
5.4	1.26	-1.48	-1.35	-3.79	-1.61	0		2.56	0.87	-0.22	-0.05	0.23	0		-4.38	-1.65	-2.71	-3.24	-2.79	0		-7.68	-1.89	-1.22	-1.61	-2.05	0
6.3	-6.33	-4.43	-3.95	-2.94	-4.79	0		-2.37	-3.21	-2.14	-1.14	-2.55	0		-3.21	-0.91	-0.63	-0.98	-0.41	0		0.86	1.41	1.83	0.75	1.79	0
7.2	1.66	0.36	-0.55	1.23	-0.19	0		0.52	-1.85	-1.79	-1.78	1.18	0		-0.28	2.42	-1.73	-1.75	0.27	0		0.79	4.47	3.15	0.92	2.55	0
8.1	4.54	3.42	3.57	5.22	5.03	0		-0.01	-0.65	0.21	0.58	1.45	0		-1.47	-1.35	-2.06	1.08	-0.74	0		-8.21	-2.49	1.65	-1.68	1.23	0
9	13.72	3.35	2.14	5.29	-0.86	0		2.08	-0.96	0.32	4.2	0.24	0		0.99	-2.96	-1.85	0.51	0.74	0		-41.23	-19.85	-11.68	-14.23	-2.23	0
9.9	15.96	1.94	3.65	3.25	-0.97	0		2.21	-3.01	0.84	4.78	2.43	0		1.59	-0.46	-2.59	2.96	0.8	0		-38.92	-19.21	-14.8	-7.05	-0.81	0
10.8	24.33	9.4	6.88	6.26	2.61	0		3.08	-2.65	1.09	4.08	2.38	0		-0.68	-3.56	-2.46	-0.13	0.75	0		-17.28	-8.61	-6.72	-4.81	-1.44	0
11.7	24.49	7.07	7.01	3.17	1.27	0		4.39	0.01	2.2	6.23	3.57	0		2.23	0.07	2.88	4.37	1.74	0		-8.62	0.17	1.88	5.15	3.93	0
12.6	30.03	12.5	9.17	6.84	4.37	0		5.83	2.92	1.28	7.34	4.9	0		2.45	3.55	1.43	8.01	4.73	0		-5	1.48	0.58	6.87	0.9	0
13.5	26.92	10.12	10.19	8.21	3.41	0		7.33	0.72	4.62	6.22	2.62	0		4.33	1.63	2.52	3.77	3.01	0		-0.81	2.62	3.4	3.96	2.62	0
14.4	29.98	10.45	9.08	12.31	4.17	0		5.6	0.85	2.68	7.38	3.81	0		0.85	0.42	1.38	4.99	2.37	0		-5.23	1.65	0.08	3.86	2.96	0
15.3	27.06	9.96	7.01	4.52	-1.63	0		3.19	0.11	0.27	7.57	1.94	0		0.54	-0.86	-0.48	3.05	1.78	0		-3.4	3.48	1.05	2.66	1.91	0
16.2	30.49	9.2	12.57	8.27	0.98	0		3.88	-0.14	4.41	10.23	2.07	0		0.81	-0.54	0.64	7.12	2.73	0		-6.74	-1.69	-1.74	2.59	-0.14	0
17.1	27.8	10.08	10.77	5.71	1.13	0		2.75	-2.47	0.88	2.15	0.62	0		-0.58	0.66	-1.85	3.23	3.82	0		-3.17	3.96	1.27	5.08	5.09	0
18	28.61	14.62	13.15	8.85	4.89	0		5.94	3.85	4.59	10.42	6.68	0		3.19	0.77	3.02	5.81	4.76	0		-2.75	0.54	-1.27	2.96	1.23	0
18.9	29.83	11.29	10.12	7.23	4.07	0		3.57	-0.24	4.4	6.53	4.56	0		1.83	1.9	2.35	5.18	5.16	0		-0.53	-1.36	-1.39	0.83	-1.67	0
19.8	31.22	10.19	8.09	5	3.14	0		6.35	0.86	2.83	5.09	4.67	0		-0.79	-1.76	-1.38	2.63	1.38	0		-5.96	-2.94	-3.26	-0.3	-0.11	0
20.7	33.03	11.23	11.08	11.4	7.03	0		6.15	0.09	3.41	7.68	3.87	0		1.78	1.4	-2.11	4.18	2.51	0		-4.71	-0.3	-2.98	1.58	0.15	0
21.6	30.3	11.31	10.67	10.08	5.01	0		0.57	-3.22	0.62	4.47	-1.21	0		-2.61	0.72	-1.22	4.72	1.54	0		-3.38	3.86	-3.64	4.5	2.67	0
22.5	29.78	12.82	7.17	9.33	3.4	0		5.08	0.98	3.17	7.96	4.49	0		-1.08	1.22	1.12	3.1	4.18	0		-5.23	1.84	-2.53	-2.45	0.43	0
23.4	27.64	10.82	7.65	6.41	-2.04	0		4.57	-1.83	2.73	7.71	0.01	0		0.09	-0.81	-1.02	3.47	0.64	0		-5.16	-2.36	-4.95	1.86	0.57	0
24.3	31.15	10.93	8.67	7.69	3.22	0		6.67	1.28	3.35	9.25	5.8	0		3.08	1.74	1.14	6.3	3.78	0		-0.84	1.38	-3.14	2.63	2.67	0
25.2	26.82	3.45	3.97	3.37	-0.97	0		2.4	-3.08	2.76	6.95	2.55	0		-0.35	2	1.83	6.48	2.68	0		-4.73	-1.39	-4.88	0.24	-2.7	0
26.1	31.14	12.97	8.61	9.88	3.27	0		3.32	-0.75	0.87	5.95	1.38	0		-1.31	0.89	-2.04	4.1	0.58	0		-3.7	0.95	-4.81	1.33	-2.09	0
27	32.81	14.57	11.68	12	4.29	0		5.74	3.63	3.13	7.98	6.13	0		-1.49	2.39	0.69	4.1	2.51	0		-6.59	-0.21	-5.07	1.64	0.53	0
27.9	28.6	7.68	5.78	3.98	2.73	0		4.3	-2.13	1.77	4.66	2.68	0		1.12	-0.63	-1.84	3.52	1.01	0		-2.91	1	-3.6	0.76	2.53	0
28.8	29.96	8.77	9.27	8.89	2.53	0		1.25	-2.36	0.6	4.68	0.73	0		-0.26	-1.18	-0.74	4.34	2.1	0		-5.4	-1.66	-8.86	3.14	-1.03	0
29.7	30.77	12.25	10.25	10.23	6.92	0		6.55	0.3	3.93	10.64	5.41	0		1.68	-0.1	0.5	7.26	4.8	0		-3.72	-0.77	-6.06	0.3	1.24	0
30.6	31.36	12.07	9.96	8.52	4.72	0		7.09	2.11	3.98	5.96	7.19	0		1.67	1.56	2.99	5.64	4.2	0		-1.74	1.73	-3.54	6.76	2.71	0
31.5	31.17	12.73	9.62	5.77	3.7	0		6.17	-0.36	4.17	7.5	6.66	0		2.54	-0.65	2.7	7.58	5.16	0		-5.07	0.29	-3.73	3.04	0.9	0
32.4	29.7	8.05	8.81	2.53	1.84	0		5.12	-1.67	-0.19	3.28	2.65	0		-2.97	0.38	-1.09	4.02	2.07	0		-4.86	-0.46	-5.91	-1.71	0.74	0
33.3	29.24	9.18	6.96	6.53	0.46	0		6.15	1.52	3.19	7.79	4.71	0		2.28	5.58	2.9	7.46	5.84	0		-4.23	-0.37	-5.75	3.6	-0.9	0
34.2	33.14	11.5	9.52	9.78	5.96	0		6.8	-0.99	2.97	4.16	1.22	0		0.82	3.57	2.37	4.67	2.33	0		-3.8	2.13	-5.03	2.39	0.52	0
35.1	34.03	11.36	11.39	11.16	3.97	0		5.28	-0.33	2.51	6.68	5.22	0		0.01	1.64	1.7	6.75	5.4	0		-6.3	0.87	-2.84	4.22	1.67	0
36	30.31	8.67	9.16	8.35	2.2	0		6.36	1.99	4.65	10.01	6.02	0		1.11	4.13	2.89	7.83	2.5	0		-5.46	-4.04	-6.45	2.82	-4.32	0
36.9	28.11	11.29	6.93	8.2	3.27	0		2.37	-2.71	-1.6	5.37	3.82	0		0.3	0.35	0.65	5.94	4.72	0		-9.57	-2.12	-9	-0.86	-4.2	0
37.8	31.57	11.44	8.31	10.09	7.34	0		1.49	-4.51	-1.88	5.36	2.7	0		-2.71	-3.09	-4.48	2.44	2.2	0		-10.26	-5.73	-9.95	-3.9	-5.02	0
38.7	30.91	10.81	7.16	7.56	2.67	0		2.95	0.24	-0.13	6.65	3.95	0		-0.84	0.75	0.55	4.73	5.29	0		-5.62	-1.59	-8.33	-1.15	-0.41	0
39.6	32.19	10.26	6.51	8.25	3.19	0		6.98	1.96	2.37	8.59	4.82	0		3.04	3.63	1.42	7.01	4.43	0		-4.28	-1.95	-6.67	0.74	-1.04	0
40.5	34.29	15.75	11.2	12.52	7.59	0		3.07	0.32	3.05	12.68	6.01	0		0.33	2.27	2.11	9.73	6.17	0		-7.74	0.32	-7.76	0.27	0.56	0
41.4	31.41	11.37	9.63	10.63	3.22	0		6.91	0.22	-0.1	9.8	3.58	0		1.9	1.66	-0.34	7.13	4.88	0		-9.1	-1.46	-10.44	-2.26	-2.98	0
42.3	32.08	14.61	7.98	8.54	6.4	0		4.52	1.58	2.81	8.67	4.86	0		-0.12	1.28	0.69	6.1	3.93	0		-6.83	1.54	-9.07	1.12	0.62	0
43.2	30.33	12.33	7.09	10.86	2.95	0		3.16	0.15	1.3	8.79	2.95	0		0.12	0.62	3.27	6.79	4.48	0		-9.28	-4.26	-12.75	-2.1	-3.11	0
44.1	31.21	13.39	7.2	11.05	3.89	0		7.42	1.62	0.33	9.28	4.71	0		2.36	2.67	3.06	8.15	5.47	0		-5.25	-2.17	-9.77	-0.34	-1.34	0
45	31.77	15.65	6.63	9.7	6.31	0		1.64	-1.31	0.6	6.36	2.93	0		0.2	2.97	0.75	5.89	2.84	0		-6.56	2.04	-7.74	3.48	-0.78	0
45.9	31.36	11.85	9.18	8.41	6.07	0		4.55	1.59	-2.27	8.31	4.2	0		0.34	3.24	0.93	7.06	7.72	0		-10.53	-1.75	-11.71	-2.65	-2.51	0
46.8	27.93	6.99	2.4	6.34	2.84	0		2.98	-2.33	-1.59	5.73	3.16	0		2.83	1.46	1.09	9.82	3.47	0		-9.22	-1.81	-11.55	0.31	-0.96	0
47.7	29.84	7.82	-0.33	6.51	3.27	0		6.84	-1.36	-2.29	5.55	3.71	0		-1.26	-1.64	-1.96	4.62	0.74	0		-10.73	-2.03	-11.11	1.84	-3.91	0
48.6	30.75	10.76	5.35	8.21	5.14	0		4.42	-2.64	0.4	7.72	5	0		-0.2	1.6	2.53	2.88	4.1	0		-10.33	-1.27	-10.17	-0.9	-1.9	0
49.5	27.88	12.12	5.17	6.26	2.98	0		1.94	2.65	-0.18	8.22	4.71	0		-3.13	4.33	0.42	6.24	6.92	0		-8.1	0.36	-11.8	0.8	-1.99	0
50.4	27.95	12.18	4.54	8.52	4.92	0		4.72	2.31	1.03	8.85	7.42	0		2.19	4.48	1.15	6.59	7.41	0		-8.08	2.85	-11.84	-2.16	-2.18	0
51.3	28.54	11.68	3.51	6.79	2.37	0		4.79	0.49	-0.34	7.28	4.55	0		1.1	1.12	-0.66	8.03	2.85	0		-11.66	-2.6	-16.58	-1.41	-4.58	0
52.2	28.99	10.21	2.7	5.39	2.79	0		3.57	-3.76	-2.12	6.28	1.68	0		0.47	0.79	0.12	7.73	4.7	0		-10.52	-3	-16.25	-4.47	-3.64	0
53.1	32.98	11.28	5.39	6.33	5.1	0		2.68	1.4	-2.44	6.34	4.08	0		-1.41	4.37	0.51	7.92	6.5	0		-10.26	-2.75	-14	-1.62	-3.62	0
54	29.56	10.63	0.6	8.21	5.33	0		5.85	1.72	-4.82	7.5	4.3	0		0.5	2.1	-0.23	8.6	7.2	0		-9.74	-1.66	-14.92	-0.36	0.21	0
54.9	29.13	9.21	1.46	5.64	3.32	0		5.06	1.57	0.09	8.95	6.32	0		0.84	2.96	2.94	9.15	6.39	0		-8.37	-0.54	-14.56	-1.6	-4.31	0
55.8	29.68	11.09	-0.11	7.72	3.32	0		6.73	0.87	-1.56	10.04	3.13	0		0.45	3.17	2.89	9.45	5.83	0		-8.76	-0.14	-11.8	-0.54	-2.73	0
56.7	27.18	7.61	-3.05	5.89	4.62	0		3.98	-0.83	-4.17	6.95	3.89	0		1.78	2.92	0.67	7.82	5.48	0		-11.5	-1.83	-15.99	-1.4	-4.32	0
57.6	29.89	9.71	4.85	8.67	6.37	0		6.76	1.38	-2.03	7.52	6.46	0		-0.47	-0.01	-0.46	5.67	3.56	0		-9.28	-0.71	-12.71	0.4	-3.31	0
58.5	32.15	13.52	2.16	9.12	6.11	0		4.52	2.71	-1.64	7.28	6.13	0		-2.01	0.82	0.7	6.21	3.02	0		-9.96	-2.62	-12	-2.3	-4.63	0
59.4	28.64	11.27	1.78	6.45	5.11	0		6.22	2.58	-0.07	5.11	5.95	0		0.13	3.58	1.89	7.31	6	0		-10.38	0.72	-16.03	-0.82	-4.55	0
60.3	28.54	10.89	0.37	7.77	5.38	0		5.79	-0.6	-2.41	6.61	5.92	0		-2.02	0.6	-0.87	7.85	6.1	0		-10.43	-2.66	-17.55	-3.57	-4.22	0
61.2	26.05	10.56	-0.11	4.06	1.84	0		3.39	1.48	-4.5	6.38	4.72	0		-0.73	1.83	1.89	7	8.9	0		-8.75	-0.68	-14.16	-1.69	-1.09	0
62.1	25.55	9.84	-2.94	3.93	2.24	0		7.37	1.12	-3.56	8.86	5.96	0		0.93	0.47	0.65	5.45	4.83	0		-7.78	-0.25	-16.59	-3.98	-2.12	0
63	27.72	12.46	1.35	6.28	3.87	0		6.08	4.59	1.2	10.99	5	0		1.43	6.05	4.62	12	8.63	0		-8.18	-0.74	-16.28	-1.41	-4.9	0
63.9	29.83	13.27	-2.27	8.36	3.79	0		4.92	4.01	-4.5	6.19	2.6	0		-0.04	2.6	4.73	8.64	6.08	0		-8.73	-1.27	-17.25	-2.24	-3.92	0
64.8	29.74	12.29	-0.19	8.11	6.97	0		6.36	1.93	-3.37	7.8	5.05	0		-0.76	2.12	1.52	4.89	3.53	0		-7.55	-0.85	-15.09	-3.43	-4.86	0
65.7	30.23	11.21	1.54	8.7	4.66	0		6.16	2.54	-0.46	10.58	5.56	0		-1.2	0.39	0.22	7.43	2	0		-4.26	4.55	-11.04	1.59	-8.19	0
66.6	28.46	12.02	2.55	7.46	5.46	0		3.54	3.68	-1.81	4.6	5.8	0		-2.4	1.24	-0.19	6.86	2.53	0		-15.91	-10.53	-24.92	-11.56	-4.05	0
67.5	20.43	9.11	-3.92	4.5	1.01	0		3.79	-1.1	-3.56	4.4	3.89	0		-1.96	-1.99	-0.6	3.1	3.05	0		38.79	11.53	-2.37	1.42	-2	0
68.4	6.64	6.25	-5.04	1.75	2.06	0		3.25	3.55	-6.59	4.37	3.79	0		-2.54	5.33	1.87	5.13	0.93	0		43.49	26.14	-1.43	7.43	-6.18	0
69.3	2.57	6.04	-10.95	1.22	2.16	0		6.43	6.4	-3.06	3.62	3.28	0		0.6	8.02	6.57	7.75	5.8	0		7.11	8.36	-10.05	-2.09	-1.52	0
70.2	2.71	9.57	-5.73	3.69	4.17	0		1.03	3.03	-4.8	2.75	0.59	0		-4.81	2.41	1.67	3.69	3.13	0		0.38	1.43	-14.99	-5.83	-6.98	0
71.1	5.16	8.43	-7.21	-2.06	3.91	0		3.61	2.17	-5.24	-0.99	0.76	0		1.42	7.82	5.62	6.96	6.49	0		-2.9	1.91	-15.19	-5.66	-5.2	0
72	2.82	5.99	-9.48	-1.64	1.79	0		3.83	1.68	-5.22	0.18	-1.27	0		-4.1	2.45	2.01	3.61	2.56	0		-5.58	-3.23	-16.79	-9.32	-7.69	0
72.9	-4.36	1.83	-9.28	-0.4	-0.25	0		1.65	3.77	-5.13	4.14	1.35	0		-1.64	8.36	2.15	5.88	5.63	0		-4.13	0.45	-19.88	-8.95	-6.92	0
73.8	2.3	5.18	-7.64	1.72	2.12	0		4.58	3.93	-4.22	3.4	1.44	0		-3.52	2.94	0.87	5.19	2.12	0		-3.18	3.28	-15.77	-6.74	-5.99	0
74.7	4.22	7	-4.53	-0.37	5.28	0		5.39	5.78	-3.79	0.23	3.09	0		-5.13	3.37	0.22	4.23	0.83	0		-5.86	-3.19	-21.34	-10.18	-9.32	0
75.6	-0.31	3.27	-10.75	-1.15	-0.66	0		3.92	3.09	-5.5	3.81	4.75	0		-2.49	2.06	-0.06	2.8	2.62	0		-3.09	0.73	-17.18	-7.38	-5.57	0
76.5	0.35	3.85	-10.1	0.4	2.34	0		0.97	2.34	-4.28	4.07	1.12	0		-2.01	1.52	1.07	3.35	1.96	0		-5.72	-3.45	-17.92	-9.15	-10.77	0
77.4	-2.98	-0.71	-12.46	-2.64	-2.6	0		5.54	5.86	-3.96	0.4	1.13	0		-1.16	5.81	3.39	2.63	4.76	0		-6	-1.93	-18.09	-11.24	-5.22	0
78.3	0.73	3.58	-12.01	-0.47	3.04	0		4.33	2.88	-8.73	3.21	2.66	0		-1.37	3.83	0.51	4.07	3.81	0		-4.88	-2.9	-16.25	-9.37	-6.37	0
79.2	1.96	4.39	-9.86	-3.36	3.56	0		4.94	3.53	-3.62	-1.18	2.13	0		-2.65	2.43	2.71	3.44	1.5	0		-8.85	-3.04	-19.23	-10.37	-11.15	0
80.1	-0.73	1.35	-11.31	-2.64	-1.9	0		6.16	3.23	-4.99	2.47	1.91	0		-1.11	5.28	2.93	5.15	3.34	0		-4.88	-0.08	-15.64	-8.26	-6.33	0
81	-2.03	4.33	-11.27	-2.23	0.91	0		3.94	5.71	-5.78	2.78	2.9	0		-3.33	5.16	1.62	5.01	4.26	0		-6.98	-1.1	-17.8	-8.51	-7.77	0
81.9	1.39	7.77	-6.22	0.39	6.54	0		5.91	6.69	-4.39	3.07	1.77	0		0.86	6.28	2.27	4.06	1.73	0		-3.73	0.29	-16.43	-5.99	-7.65	0
82.8	-0.31	1.76	-9.31	-2.44	-2.47	0		4.78	3.14	-5.24	1.4	0.71	0		-2.87	2.77	-2.35	1.34	1.39	0		-4.7	-1.95	-20.98	-11.05	-7.26	0
83.7	-0.44	4.01	-10.09	-0.37	2.12	0		2.78	1.4	-4.62	2.18	1.17	0		-0.44	3.43	2.07	4.06	1.67	0		-3.47	-0.89	-15.02	-7.51	-7.46	0
84.6	-0.94	3.77	-8.65	-1.24	-0.29	0		3.61	2.56	-4.97	0.88	0.92	0		-3.29	2.04	-1.34	4.67	1.7	0		-6.67	-0.44	-17.89	-8.85	-6.28	0
85.5	-0.86	1.69	-12.69	-2.66	-2	0		0.95	-0.07	-8.98	-1.87	-1.12	0		-6.23	3.15	-2.84	-0.45	1.45	0		-8.03	-1.73	-22.68	-13.85	-8.1	0
86.4	2.75	7.15	-5.75	0.56	2.93	0		7.16	3.4	-4.36	2.84	2.57	0		-2.38	3.4	0.23	3.31	2.11	0		-5.96	-0.26	-19.87	-12.18	-9.22	0
87.3	0.68	10.02	-5.7	2.03	5.71	0		2.23	5	-6.67	1.67	2.55	0		-0.79	4.04	2.28	6.07	6.48	0		-5.4	-0.05	-16.17	-6.79	-3.53	0
88.2	1.97	6.63	-10.65	-2.53	3.36	0		4.26	2.34	-6.38	1.54	2.49	0		-3.22	3.52	-0.33	3.13	2.5	0		-8.49	-2.87	-20.88	-11.21	-9.82	0
89.1	0.99	6.34	-10.53	-3.48	2.63	0		6.01	2.69	-4.13	0.72	4.07	0		-1.87	3.67	2.39	3.59	2	0		-7.92	-1.71	-20.26	-9.43	-9.41	0
90	-0.86	2.96	-13.26	-1.4	1.82	0		5.24	4.31	-4.8	3.96	0.18	0		-2.02	2.01	2.88	3.16	3.8	0		-2.21	1.33	-18.48	-9.59	-4.65	0
90.9	0.99	7.59	-7.76	1.4	2.66	0		3.52	6.8	-2.15	0.93	1.29	0		-0.41	1.93	2.65	2.27	1.72	0		-4.25	-1.72	-17.98	-11.44	-8.15	0
91.8	-5.3	3.95	-11.58	-3.11	0.13	0		2.18	3.95	-7	-0.9	0.22	0		-4.24	1.03	-1.93	0.6	1.04	0		-6.41	-0.56	-19.25	-9.95	-7.06	0
92.7	0.7	6.28	-11	-3.62	3.78	0		3.27	2.59	-4.62	0.65	1.39	0		0.35	3.89	3.58	2.12	5.81	0		-1.85	-0.41	-15.21	-11.68	-7.29	0
93.6	-4.68	-0.71	-11.96	-5.76	-1.52	0		0.6	2.62	-4.82	0.99	2.14	0		-0.54	4.29	3.22	7.08	4.89	0		-5.57	-2.09	-19.2	-11.09	-8.83	0
94.5	-2.67	4.2	-8.79	-2.56	1.78	0		4.42	4.68	-5.44	2.42	2.74	0		2.25	4.19	2.25	4.4	5.8	0		-2.53	3.14	-16.18	-8.82	-6.11	0
95.4	-2.96	7.05	-8.78	-1.84	0.74	0		1.72	4.6	-5.06	0.22	1.74	0		-4.55	4.09	0.33	1.8	2.41	0		-4.2	-0.83	-17.41	-8.35	-7.2	0
96.3	-1.66	4.77	-8.79	-2.35	-0.35	0		3.41	3.32	-3.26	2.49	3.72	0		-0.44	3.43	3.96	3.98	6.15	0		-2.72	-1.32	-15.03	-8.14	-6.51	0
97.2	-3	3.2	-10.16	-3.75	-1.49	0		3	3.73	-7.52	0.39	1.87	0		-2.13	1.83	0.11	1.58	3.74	0		-4.63	-3.62	-18.32	-9.08	-6.53	0
98.1	-0.84	2.65	-8.9	-1.68	0.13	0		2.09	2.3	-5.84	0.45	0.59	0		-2.84	2.63	-0.66	3.36	2.58	0		-3.26	1.35	-16.83	-7.01	-5.22	0
99	-3.22	4.41	-8.47	-0.5	1.03	0		1.59	0.92	-7.98	0.86	-0.6	0		-0.77	1.64	0.5	4.07	5.47	0		-2.98	-1.42	-15.58	-7.29	-4.18	0
99.9	0.47	4.05	-11.91	-3.38	1.49	0		7.2	6.07	-3.14	2.34	2.02	0		-1.89	3.12	2.71	5.2	2.72	0		-4.71	-2.58	-16.15	-10.48	-5.12	0
100.8	-0.97	6.4	-7.56	0.53	0.09	0		5.29	5.03	-3.39	2.37	1.04	0		0.43	3.23	1.41	3.53	2.5	0		-0.7	2.72	-16.59	-7.86	-3.98	0
101.7	2.08	4.52	-5.96	-0.46	4.67	0		3.08	4.48	-3.63	-2.19	2.9	0		-3	1.6	-0.93	0.39	2.75	0		-4.62	-3.54	-18.63	-10.11	-5.73	0
102.6	-5.09	2	-9.13	-5.48	-2.31	0		1.98	1.35	-4.51	-2.14	-0.54	0		-4.18	-0.29	-0.52	1.68	0.04	0		-9.49	-3.85	-19.87	-12.03	-9.67	0
103.5	-1.64	7.06	-8.28	1.48	1.37	0		3.57	3.89	-3.94	-0.72	0.83	0		-2.36	3.11	3.23	2.9	4.63	0		-3.7	-1.7	-16.17	-10.03	-4.63	0
104.4	-2.24	3.37	-8.98	1.76	2.48	0		2.24	3.86	-5.13	3.77	3.48	0		-4.69	3.56	0.11	3.88	4.1	0		-7.31	0.03	-18.16	-8.73	-7.12	0
105.3	0.43	8.06	-8.14	-0.81	2.86	0		5.29	4.76	-4.61	0.02	3.33	0		-2.44	1.27	0.03	-0.33	2.38	0		-4.66	-1.52	-18.6	-10.88	-8.74	0
106.2	-3.54	4.39	-10.01	-4.89	1.9	0		1.62	4.13	-4	-0.07	0.95	0		-3.06	1.87	2.35	2.33	1.45	0		-3.18	2.26	-13.87	-7.66	-6.4	0
107.1	-1.72	5.97	-9.79	1.59	2.42	0		3.98	4.19	-5.09	0.87	1.92	0		-3.7	1.26	2.08	2.1	2.78	0		-6.45	-2.24	-16.88	-10.65	-6.72	0
108	-0.86	5.74	-7.36	-0.27	2.21	0		4.76	3.66	-3.88	-0.59	0.9	0		-0.39	2.33	0.44	0.96	1.52	0		-4.17	0.49	-16.82	-11.29	-7.36	0
108.9	-3.91	3.22	-12.76	-5.94	-5.23	0		3.54	5.63	-2.17	2.39	1.41	0		0.84	7.21	4.23	2.71	5.21	0		-2.59	-2.1	-17.81	-12.43	-6.17	0
109.8	1.43	6.81	-8.05	1.19	3.86	0		3.8	5.38	-3.59	1.65	-0.16	0		-1.67	1.27	0.07	0.49	1.12	0		-7	-3.42	-19.15	-12.09	-8.23	0
110.7	0.78	8.84	-8	-0.03	2.42	0		3.58	5.06	-5.07	-0.99	0.13	0		0.42	3.61	5.19	4.39	5.04	0		-4.37	-1.67	-14.09	-11.26	-3.34	0
111.6	-2.47	5.6	-9.87	-2.57	1.34	0		0.86	3.57	-4.91	0.5	1.82	0		-2.16	1.35	3.73	3.21	3.93	0		-8.2	-2.73	-16.05	-11.71	-7.07	0
112.5	-4.12	2.72	-6.04	-3.87	2.26	0		2.98	3.42	-3.3	1.36	3.29	0		-0.14	4.66	2.04	3.82	2.66	0		-5.49	-3.72	-18.33	-10.53	-9.62	0
113.4	-2.88	2.34	-9.74	-2.41	0.17	0		3.91	5.21	-3.64	-0.82	2.3	0		-1.09	7.26	3.87	2.57	3.24	0		-3.54	1.81	-15.38	-8.08	-4.96	0
114.3	-1.5	5.45	-6.69	-0.68	-0.46	0		2.4	2.95	-6.25	-0.67	-1.95	0		-1.35	2.72	0.51	2.1	3.22	0		-5.38	-3.36	-17.53	-12.1	-7.1	0
115.2	-3.54	4.58	-9.59	-3.79	-0.35	0		1.02	2.78	-4.18	0.69	0.83	0		-3.24	1.84	0.32	-0.02	2.07	0		-6.01	-0.91	-14.31	-7.92	-7.07	0
116.1	-2.07	2.04	-9.72	-3.99	2.07	0		5.62	2.28	-4.44	-0.67	4.08	0		-1.35	0.93	1.69	1.29	2.54	0		-7.3	-2.22	-15.45	-7.35	-5.84	0
117	-2.2	6.32	-10.1	-1.77	2.38	0		2.95	6.8	-5.06	3.09	2.66	0		-2.39	4.24	2.32	3.7	2.16	0		-8	-1.02	-15.04	-12.12	-7.95	0
117.9	-2.43	4.67	-7.24	-1.49	4.19	0		3.8	3.41	-3.22	0.36	3.93	0		-4.05	3.36	1.52	0.13	3.85	0		-5.6	1.34	-15.96	-8.94	-6.12	0
118.8	-4.12	4.81	-7.09	-1.49	2.61	0		3.4	5.79	-2.25	-0.11	2.17	0		-3.88	0.94	-1.2	0.87	1.46	0		-5.45	-5.14	-17.65	-10	-5.57	0
119.7	-4.63	4.47	-8.32	-1.68	0.91	0		3.93	6.58	-4.27	3.13	-1.29	0		-0.99	4.91	5.18	2.46	3.58	0		-5.13	-1.24	-17.96	-12.98	-9.8	0
120.6	-3.97	2.62	-9.79	-3.67	-2.67	0		2.84	5.02	-5.71	-1.15	0.23	0		-0.13	4.19	1.78	1.44	3.5	0		-4.76	-1.05	-17.63	-10.44	-7.39	0
121.5	-3.62	5.77	-7.23	-3.55	0.88	0		2.49	5.06	-2.2	0.92	1.4	0		-6.55	-0.24	1.8	-0.15	1.18	0		-8.24	-3.05	-16.96	-10.97	-7.77	0
122.4	-2.51	4.31	-8.45	-0.01	1.81	0		4.2	5.96	-2.98	2.12	1.77	0		-2.19	5.59	1.54	1.72	5.13	0		-3.77	-0.11	-13.83	-9.04	-5.61	0
123.3	0.51	7.21	-5.98	-0.19	2.55	0		4.32	6.05	-3.68	0.33	3.39	0		-3.14	2.38	1.71	2.26	2.35	0		-9.79	-2.63	-18.49	-13.08	-9.53	0
124.2	0.78	4.94	-4.67	-1.82	6.61	0		5.35	4.25	-1.75	1.63	2.68	0		1.27	4.83	3.55	3.9	4.38	0		-5.16	-1.3	-15.26	-10.12	-5.49	0
125.1	0.67	5.35	-7.67	-1.98	3.13	0		3.61	3.55	-5.79	-0.93	3.25	0		-1.9	1.46	1.49	1.32	2.18	0		-2.35	-1.33	-14.63	-8.39	-5.12	0
126	-2.31	3.59	-10.03	-2.35	2.31	0		4.53	1.23	-2.6	-2.71	1.38	0		-3.41	-0.2	1.22	-4.25	0.17	0		-5.48	-0.84	-16.08	-10.11	-5.39	0
126.9	-5.99	2.35	-8.65	-1.67	0.33	0		2.04	3.91	-2.8	0.5	-0.68	0		-1.96	1.81	1.39	2.17	1.48	0		-4.27	-0.43	-17.46	-13.29	-8.4	0
127.8	-3.5	2.01	-11.46	-4.47	-3.19	0		4.72	5.07	-2.6	-0.68	-0.27	0		-3.28	2.86	-0.53	3.11	-1.02	0		-8.7	-2.08	-19.38	-10.21	-8.75	0
128.7	-5.15	3.43	-11.59	-3.34	-0.33	0		2.53	5.5	0.08	1.75	2.44	0		-3.93	2.8	0.21	0.58	2.3	0		-7.91	-1.68	-17.72	-12.78	-8.3	0
129.6	-2.92	5.01	-6.59	-1.33	2.26	0		4.17	4.81	-3.98	0.4	-0.01	0		-0.4	4.58	0.74	2.93	3	0		-4.19	-1.16	-17.23	-10.24	-3.77	0
130.5	-3.44	2.42	-9.96	-4.62	-0.66	0		2.14	1.25	-4.88	-2.05	0.33	0		-1.14	2.27	4.7	1.66	3.27	0		-4.52	-0.57	-14.96	-9.31	-4.57	0
131.4	-4.97	4.24	-11.09	-5.72	-1.41	0		3.95	5.52	-2.67	1.69	1.04	0		0.83	4.74	4.96	5.19	3.65	0		-3.15	-0.5	-15.08	-8.09	-4.15	0
132.3	-2.91	4.45	-7.99	-1.91	3.01	0		3.88	3.32	-5.51	-0.03	2.12	0		-2.04	1.2	-0.54	1.43	1.4	0		-6.88	-3.38	-16.63	-13.02	-7.06	0
133.2	-5.55	-0.63	-8.94	-3.13	0.55	0		5.35	1.37	-3.23	0.68	0.98	0		-1.09	0.19	1.3	2.35	4.09	0		-5.73	-1.75	-18.96	-9.89	-5.23	0
134.1	-5.95	3.26	-8.91	-5.39	1.69	0		3.42	5.46	-3.64	-0.38	2.36	0		-0.72	4.18	1.21	-1.89	2.24	0		-5.3	0.59	-15.86	-11.82	-7.72	0
135	-6.12	-0.51	-12.02	-6.24	-2.95	0		2.18	2.52	-6.52	-2.66	-0.86	0		0.79	2.02	2.11	1.99	4.73	0		-5.19	-1.84	-15.87	-6.88	-6.65	0
135.9	-1.99	4.12	-7.74	-1.2	2.15	0		4.14	2.5	-2.74	-1.49	0.76	0		-1.68	1.88	4.07	1.23	3.18	0		-4.26	0.94	-14.53	-11.72	-6.35	0
136.8	-5.97	2.63	-13.16	-5.18	-2.6	0		5.29	4.54	-4.63	-0.19	1.28	0		-1.59	3.86	2.77	1.87	1.44	0		-5.16	0.64	-12.07	-10.11	-5.02	0
137.7	-0.12	6.57	-6.34	1.29	4.14	0		2.32	2.84	-5.9	0.56	-0.34	0		-2.84	-0.38	0.82	0.99	-0.13	0		-5.46	-3.46	-15.51	-10.7	-7.61	0
138.6	-4.49	0.14	-9.05	-6.14	-0.33	0		2.34	1.68	-5.46	-2.89	0.7	0		-2.27	-1.51	-2.82	-0.18	0.47	0		-4.59	-4.29	-17.95	-11.49	-5.65	0
139.5	-5.71	1.75	-12.41	-4.45	-1.97	0		3.28	3.74	-4.45	-0.76	-0.92	0		-0.68	3.58	2.14	-0.83	-0.03	0		-8.26	0.77	-17.38	-13.48	-7.01	0
140.4	-3.64	6.87	-9.41	-2.96	0.73	0		5.1	7.95	-3.76	2.8	1.22	0		-4.65	2.49	0.69	-0.14	-0.33	0		-9.68	-2.41	-16.93	-11.78	-6.78	0
141.3	-4.27	3.89	-7.56	-3.18	3.49	0		2.52	5.51	-2.37	-0.99	1.93	0		-3.78	0.66	1.31	-2.13	1.35	0		-7.95	-3.41	-16.27	-12.49	-10.18	0
142.2	-1.78	3.21	-8.1	-2.18	4.6	0		-0.16	0.41	-5.65	-3.27	-1.93	0		-4.81	0.23	-0.88	1.01	0.82	0		-3.46	-2.45	-15.8	-10.96	-7	0
143.1	-5.24	1.06	-10.58	-1.94	-2.27	0		1.46	-0.66	-6.42	-1.85	-0.42	0		-1.73	1.16	1.48	-2.17	1	0		-9.78	-3.95	-17.75	-13.06	-9.99	0
144	-3.74	2.06	-8.87	-5.63	1.07	0		-0.66	2.89	-5.87	-4.52	-0.2	0		-2.52	2.49	-0.42	0.74	0.93	0		-5.81	1.76	-14.84	-9.86	-7.98	0
144.9	-6.39	0.04	-9.81	-3.34	0.41	0		5.59	3.51	-3.77	0.17	2.01	0		-0.54	5.43	-1.65	-0.87	5.68	0		-3.86	2.69	-13.76	-11.72	-2.3	0
145.8	-3.13	6.03	-9.97	-1.37	0.59	0		2.25	3.7	-5.98	-2.17	0.59	0		-3.31	1.46	0.21	-2.31	0.67	0		-7.58	-3.52	-18.04	-16.04	-9.83	0
146.7	-3.67	7.95	-11.1	-1.69	3.16	0		2.32	5	-6.84	-2.46	4.48	0		0.44	5.07	1.41	0.65	5.85	0		-5.66	0.69	-12.75	-11.13	-4.36	0
147.6	-3.33	1.14	-8.22	-1.13	1.6	0		4.75	2.93	-0.26	-0.61	3.81	0		-1.96	1.95	1.95	1.26	5.25	0		-4.96	-3	-18.57	-12.5	-7.81	0
148.5	-2.43	4.05	-9.45	-0.88	3.46	0		1.26	4.89	-4.38	2.12	-0.58	0		-4.88	0.81	1.44	2.87	1.09	0		-4.83	0.99	-12.52	-8.14	-4.93	0
149.4	-5.34	4.54	-8.2	-4.78	0.71	0		3.48	5.25	-4	-0.65	3.83	0		-1.19	4.75	4.83	4.02	4.8	0		-5.95	-2.35	-16.77	-9.13	-7.98	0
150.3	-4.57	1.91	-8.81	-0.23	0.88	0		1.38	1.77	-3.51	1.77	-0.57	0		-2.39	0.82	1.6	4.03	4.33	0		-5.64	-1.23	-18.35	-7.99	-8.09	0
151.2	-4.61	2.57	-9.67	-3.58	-0.31	0		1.61	3.55	-4.07	-0.31	2.09	0		-3.18	4.03	3.57	1.1	2.24	0		-8.03	-3.88	-16.32	-16.19	-9.94	0
152.1	-8.39	0.21	-8.06	-2.39	-2.27	0		2.19	4.49	-2.51	1.53	2.61	0		-1.8	2.6	1.23	-0.53	4.46	0		-6.53	-1.21	-13.79	-12.2	-4.89	0
153	-1.78	4.6	-3.7	-2.26	0.85	0		4.9	4.25	-2.75	-0.5	1.09	0		-1.5	3.53	-0.24	1.34	2.47	0		-3.47	-0.14	-12.71	-9.69	-6.79	0
153.9	-3.34	5.1	-7.48	-2.13	0.65	0		1.88	2.63	-4.69	-3.77	-1.96	0		-1.5	2.96	3.77	2.21	1.56	0		-5.44	-0.13	-16.09	-7.98	-6.38	0
154.8	-4.13	3.37	-6.25	-1.56	1.81	0		3.21	2.78	-1.92	0.04	4.92	0		-2.49	1.34	2.82	-1.67	4.34	0		-4.48	-0.53	-11.73	-8.59	-6.96	0
155.7	-4.81	4.92	-8.09	-1.73	3.36	0		0.17	5.46	-4.35	-0.03	1.85	0		-3.81	3.72	3.54	2.2	3.99	0		-4.81	-1.08	-12.99	-9.69	-8.77	0
156.6	-5.5	3.54	-6.31	-2.9	0.17	0		5.35	5.1	-0.25	1.64	4.18	0		-2.26	3.54	1.8	1.87	2.08	0		-5.62	0.1	-13.63	-12.06	-6.68	0
157.5	-3.46	5.2	-7.15	-0.15	-0.19	0		-0.1	2.95	-4.26	1.38	0.5	0		-2.83	0.47	1.68	1.17	4.14	0		-5.86	-2.85	-13.69	-14.65	-7.14	0
158.4	-3.23	2.86	-10.1	-0.72	4.02	0		4.2	3.45	-3.11	2.81	6	0		-2.58	0.87	-0.16	0.95	4.87	0		-6.53	1.56	-15.97	-9.85	-5.81	0
159.3	-4.06	3.83	-6.41	-1.65	1.83	0		3.43	3.88	-0.96	1.3	3.14	0		-4.18	-1.39	1.47	0.22	-0.66	0		-4.65	-3	-16.92	-11.67	-8.86	0
160.2	-3.28	4.93	-7.87	-2	-0.29	0		-0.11	4.06	-3.77	-0.29	0.25	0		-5.25	1.91	0.58	0.04	2.5	0		-4.82	1.18	-13.77	-9.86	-5.51	0
161.1	-3.63	4.36	-7.47	-2.04	0.25	0		5.01	4.48	-1.1	0.15	0.08	0		-1.7	3.02	3.69	1.28	3.17	0		-6.39	-3.06	-14.07	-11.46	-6.34	0
162	-6.62	3.1	-11.47	-3.08	-1.58	0		1.72	4.1	-4.06	0.24	-1.07	0		1.24	7.58	5.71	3.46	6.66	0		-6.86	-2.45	-14.73	-9.6	-5.75	0
162.9	-5.95	3.21	-9.68	-3.02	1.92	0		1.83	4.86	-3.42	0.81	3.88	0		-2	2.11	2.18	2.61	4.89	0		-6.57	-3.94	-15.13	-13.06	-6.77	0
163.8	-6.78	2.24	-10.99	-6.91	-1.91	0		1.42	3.84	-3.59	-2.01	1.2	0		-4.31	1.52	-0.01	0.54	4.41	0		-9.89	-5.04	-16.98	-12.19	-8.66	0
164.7	-1.45	4.34	-6.7	-2.07	2.55	0		5.49	5.21	-4.84	1.62	1.62	0		0.36	4.67	2.94	2.21	4.09	0		-6.78	0.57	-15.87	-10.66	-7.28	0
165.6	-6.17	2.3	-6.43	-2.63	-0.73	0		2.85	2.36	-1.13	0.22	1.92	0		1.18	5.06	5.2	3.2	4.1	0		-0.91	1.3	-10	-7.33	-5.5	0
166.5	-3.78	3.98	-7.57	-2.74	2.78	0		4.34	6.05	-1.16	3.62	4.43	0		1.92	6.42	4.77	4.54	7.65	0		-4.75	0.17	-13.74	-10.54	-3.5	0
167.4	-1.63	5.97	-6.81	1.71	1.98	0		3.69	4.28	-2.28	-0.2	0.5	0		-0.77	2.67	4.45	-0.71	3.03	0		-2.63	3	-13.46	-6.8	-3.3	0
168.3	-4.34	4.44	-8.44	-3.21	1.35	0		4.43	4.18	0.06	-0.23	2.46	0		-1.79	1.6	5	0.24	3.57	0		-7.48	-1.36	-14.08	-11.89	-4.87	0
169.2	-3.7	4.86	-6.47	2.79	1.91	0		0.83	2.61	-1.86	-0.39	2.73	0		-5.73	0.2	2.93	-0.04	3.25	0		-8.37	-5.16	-14.46	-12.63	-9.13	0
170.1	-5.46	5.48	-8.37	-1.42	2.18	0		3.11	4.34	-4.49	-1.5	0.86	0		-1.54	3.21	0.6	0.28	4.1	0		-7.77	-4.8	-17.21	-12.11	-6.6	0
171	-6.77	5.41	-8.04	-1.65	-1.37	0		2.84	3.62	-1.9	0.93	3.1	0		-1.5	-0.47	0.78	0.92	2.23	0		-5.89	-2.34	-14.59	-12.41	-9.99	0
171.9	-5.76	4.06	-8.43	-0.63	0.19	0		4.06	5.88	-0.76	3.99	5.17	0		-0.79	3.25	3.44	4.74	8.24	0		-6.62	-1.45	-15.76	-8.69	-5.85	0
172.8	-4.49	0.96	-9.4	-2.63	1.7	0		5.14	3.22	-4.97	2.83	3.55	0		-1.02	-0.16	1.16	-1.17	1.46	0		-4.5	-1.63	-16.06	-13.21	-8.09	0
173.7	-3.77	2.26	-5.47	-2.44	1.9	0		3.32	4.56	-1.57	-1.23	0.2	0		-1.33	1.23	2.21	-0.33	1.7	0		-5.98	-1.42	-16.1	-13.38	-6.64	0
174.6	-4.59	3.11	-7.34	-0.67	0.98	0		4.03	6.19	-3.21	1.37	0.78	0		-3.04	1.25	2.89	0.08	3.15	0		-3.22	0.33	-11.13	-8.11	-2.3	0
175.5	-4.43	2.42	-5.78	1.31	3.55	0		0.37	5.74	-1.5	-0.37	0.34	0		-3.84	4.69	2.93	2.23	1.65	0		-7.45	0.64	-15.49	-8.63	-7.79	0
176.4	-4.03	7.34	-6.9	-1.72	1.57	0		0.44	5.42	-2.76	-0.59	-0.41	0		-2.49	1.17	2.84	-0.66	4.62	0		-8.02	-2.95	-15.38	-14.61	-5.64	0
177.3	-6.73	1.8	-10.83	-3.32	0.9	0		1.59	1.91	-5.39	-1.74	0.69	0		-4.29	-0.14	-1.46	-1.16	1.58	0		-5.97	-0.92	-14.35	-7.75	-4.59	0
178.2	-4.26	5.9	-8.32	-3.12	1.9	0		0.71	4.32	-3.86	-3.87	0.56	0		-3.14	-0.5	-1.73	-0.99	0.68	0		-6.85	-3.29	-16.32	-10.99	-6.03	0
179.1	-4.44	2.55	-6.32	-1.49	-1.09	0		-0.93	3.6	-2.66	-2.62	-0.62	0		-6.11	2.27	0.76	-2.69	0.04	0		-7.46	0.06	-13.77	-11.54	-3.56	0
180	-7.47	0.21	-9.92	-5.12	-4.35	0		1.96	4.85	-4.67	-0.5	-1.86	0		0.43	5.17	2.92	-0.1	1.98	0		-4.65	-1.13	-14.26	-10.66	-5.95	0
180.9	-4.12	4.05	-6.19	-1.33	3.41	0		3.48	6.28	-1.74	-0.01	6.45	0		-1.36	1.81	0.71	-0.66	3.38	0		-9.53	-2.02	-14.73	-11.93	-5.7	0
181.8	-3.13	3.12	-6.51	-3.62	-1.29	0		3.34	4.55	-4.06	-1.7	3.48	0		-2.01	3.04	5.21	0.5	5.34	0		-5.26	-0.91	-13.56	-9.98	-3.92	0
182.7	-5.69	3.84	-6.62	2.32	-0.47	0		5.18	6.79	-1.36	1.78	3.87	0		0.13	1.76	1.72	0.77	4.01	0		-6.99	-2.37	-13.27	-11.58	-3.51	0
183.6	-9.52	-0.25	-11.33	-6.25	0.27	0		0.89	3.9	-2.84	-1.35	-1.04	0		-0.78	3.27	-0.27	-0.76	0.09	0		-6.86	-4.3	-17.72	-12.3	-9.76	0
184.5	-8.1	0.43	-10.39	-7.23	-1.72	0		0.87	5.77	-4.55	-2.92	1.38	0		-2.41	2.47	-0.09	-0.04	3.13	0		-8.16	-2.44	-15.09	-10.24	-6.31	0
185.4	-4.06	4.11	-5.37	-2.53	-1.2	0		0.47	4.17	-1.86	-0.1	-3.16	0		-6.72	0.36	0.7	-0.77	-0.34	0		-8.2	-1.75	-17.19	-13.27	-8.76	0
186.3	-4.87	3.83	-7.94	-3.01	2.9	0		2.81	4.9	-5.58	-1.85	1.56	0		-0.23	1.4	0.96	0.19	1.93	0		-5.5	-1.95	-13.03	-13.33	-6.11	0
187.2	-3.97	4.88	-8.12	-1.51	2.35	0		3.64	4.6	-0.62	0.83	3.02	0		-2.6	5	5.45	4.43	5.73	0		-7.09	-0.48	-14.17	-12.22	-8.18	0
188.1	-2.68	6.65	-4.83	2.16	5.23	0		2.9	6.66	-0.8	1.38	2.6	0		-0.61	5.41	3.63	2.71	4.14	0		-4.89	3.02	-10.09	-9.89	-4	0
189	-6.66	1.37	-7.75	-5.3	2.06	0		-1.47	1.45	-5.78	0.04	-0.91	0		-2.83	-0.07	-0.04	-2.35	0.73	0		-8.05	-1.21	-17.91	-13.42	-9.73	0
189.9	-4.32	5.08	-6.97	-4.8	1.8	0		5.69	5.01	-1.4	0.73	3.33	0		1.85	2.34	3.21	1.55	2.71	0		-5.81	-0.07	-11.65	-9.84	-5.66	0
190.8	-6.22	0.72	-6.84	-5.12	3.05	0		0.28	0.89	-7.03	-4.68	-2.54	0		-4.34	1.04	1.29	-3.31	1.01	0		-9.01	-5.61	-13.89	-12.39	-5.49	0
191.7	-2.65	4.64	-6.04	-2.13	3.77	0		0.99	7.67	-0.57	1.2	5.04	0		-3.15	4.6	4.29	1.29	4.99	0		-6.06	-1.8	-14.88	-12.21	-6.26	0
192.6	-4.1	2.91	-6.8	-3.93	0.69	0		1.71	1.69	-4.1	-4.72	-0.58	0		-0.72	0.48	0.02	-3.06	1.64	0		-5.23	-3.73	-13.1	-10.81	-8.15	0
193.5	-4.75	6.27	-5.84	0.42	1.25	0		2.69	5.66	0.03	2.56	2.35	0		-0.28	2.81	2.27	2.87	6.6	0		-5.59	0.26	-15.95	-11.95	-6.42	0
194.4	-4.66	2.14	-12.21	-4.46	-1.66	0		4.76	4.6	-3.34	-0.08	0.22	0		2.65	3.38	4.99	5.8	4.02	0		-4.78	-0.79	-12.12	-8.25	-6.7	0
195.3	-4.89	4.83	-9.97	-0.37	0.98	0		2.33	6.53	-4.99	2.55	0.85	0		-0.48	4.47	1.82	3.28	4.17	0		-2.61	0.8	-12.44	-7.59	-4.83	0
196.2	-5.27	3.87	-5.77	-0.37	1.66	0		0.34	2.92	-2.78	0.9	-1.03	0		-2.61	2.69	1.09	1.64	2.85	0		-7.3	-3.58	-16.23	-13.33	-8.54	0
197.1	-6.33	3.04	-8.9	-1.73	1.55	0		1.66	3.87	-4.83	-3.28	-0.86	0		-1.72	2.47	0.88	-2.74	2.91	0		-8.85	-3.86	-17.44	-12.18	-8.59	0
198	-4.96	3.52	-7.2	-0.75	2.82	0		2.94	6.98	-0.32	3.35	4.66	0		-2.02	4.29	3.16	2.56	3.44	0		-8.25	-2.46	-15.47	-11.13	-6.79	0
198.9	-5.76	4.6	-2.25	-0.07	0.74	0		2.62	3.99	-1.28	-0.45	0.34	0		-1.51	3.1	4	-2.11	1.59	0		-8.81	-2.06	-15.03	-14.83	-8.83	0
199.8	-5.42	2.8	-8.37	-4.71	-1.11	0		0.7	3.63	-3.47	-0.66	-1.73	0		-3.82	2.1	2.17	0.96	1.57	0		-7.75	-0.53	-14.2	-10.77	-6.07	0
200.7	-2.74	4.18	-7.07	-2.74	2.51	0		2.1	4.78	-2.31	-1.31	3.08	0		-1.85	2.88	4	-1.33	4.16	0		-8.25	-1.5	-13.82	-11.91	-6.88	0
201.6	-3.67	1.7	-5.53	1.03	-0.16	0		2.58	6.32	0.53	1.4	2.07	0		-0.59	2.48	3.79	-0.99	2.76	0		-5.83	-0.64	-13.91	-14.89	-8.41	0
202.5	-5.09	3.28	-7.73	-1.44	-1.6	0		-0.78	1.09	-4.72	-1.86	-1.82	0		-3.77	1.33	1.67	-0.52	1.31	0		-8.17	-4.08	-14.55	-12.38	-6.06	0
203.4	-5.74	2.91	-8.72	-6.57	2.02	0		4.27	5.65	-0.59	0.64	2.82	0		1.09	3.02	3.61	2.48	3.98	0		-6.47	-1.04	-14.15	-13.16	-7.47	0
204.3	-7.57	2.72	-9.3	-1.47	0.5	0		4.8	8.5	-1.53	2.42	2.94	0		-0.05	3.77	2.19	0.85	4.64	0		-4.01	-0.01	-10.78	-10.5	-4.72	0
205.2	-5.16	-0.24	-9.39	-4.79	0.82	0		1.71	3.19	-1.37	0.78	1.33	0		1.29	1.43	2.73	2.12	3.45	0		-3.94	-1.45	-14.33	-11.49	-5.5	0
206.1	-5.36	3.85	-7.26	-0.4	3.2	0		0.12	3.33	-2.27	-0.09	2.8	0		-0.33	2.59	1.82	1.1	3.73	0		-6.3	1.65	-13.42	-9.54	-5.25	0
207	-3.74	3.52	-6.62	-1.89	1.86	0		4.38	4.08	-2.97	-0.59	3.14	0		-2.69	0.53	2.09	-1.5	4.75	0		-6.05	-3.2	-10.59	-10.9	-3.86	0
207.9	-5.5	3.47	-4.18	-2.15	2.18	0		5.34	4.92	1.5	-0.67	3.78	0		-1.6	0.36	1.54	-2.24	1.66	0		-9.99	-4.22	-17.45	-15.74	-8.44	0
208.8	-6.52	6.09	-6.89	-1.45	-2.04	0		0.75	1.64	-4.55	-3.13	-0.91	0		-4.82	-1.51	2	-3.01	-1.35	0		-7.26	-3.52	-12.45	-12.04	-8.75	0
209.7	-4.53	5.63	-8.45	-1.85	-0.38	0		2.84	6.66	-1.5	-0.13	-0.12	0		3.16	3.35	4.66	2.72	4.79	0		-4.5	-2.5	-13.69	-10.56	-6.37	0
210.6	-3.6	4.33	-7.5	-1.17	0.57	0		2.02	4.87	-1.59	0.24	-0.58	0		-0.85	2.18	5.24	2.84	4.16	0		-6.33	-1.06	-12.24	-8.99	-4.73	0
211.5	-7.63	3.04	-10.56	-3.44	1.01	0		0.99	3.36	-3.84	-0.14	1.28	0		-0.62	2.91	5.48	0.2	3.71	0		-4.46	-0.68	-13.2	-10.77	-6.53	0
212.4	-6.11	3.49	-6.05	-0.42	3.1	0		0.37	3.88	-1.84	-1.8	-0.37	0		-1.46	2.27	3.18	-0.24	1.11	0		-4.92	-2.28	-12.92	-12.83	-7.54	0
213.3	-5.02	3.08	-6.61	1.33	1.52	0		2.23	3.43	0.07	3.98	3.74	0		-5.25	-2.23	1.02	-5.33	0.91	0		-5.44	-0.3	-13.73	-12.9	-5.32	0
214.2	-6.06	2.03	-7.21	-1.9	-2.23	0		4.91	5.55	-2.74	0.05	1.22	0		-1.89	0.76	0.01	-1.81	1.91	0		-9.35	-3.91	-15.47	-12.46	-8.28	0
215.1	-4.83	4.32	-6.28	-1.77	0.39	0		-0.4	0.53	-6.89	-2.73	-2.39	0		-3.82	0.19	-0.27	-0.15	2.06	0		-9.58	-1.08	-14.34	-10.7	-5.75	0
216	-7.15	0.79	-8.55	-0.73	-0.63	0		3.4	6.55	-2.43	1.58	2.12	0		-0.17	5.19	0.74	0.51	3.58	0		-6.23	-2.92	-15.76	-12.05	-8.43	0
216.9	-5.58	4.23	-3.27	-1.58	0.56	0		2.13	7.94	-1.04	0.19	1.6	0		-2.12	2.69	3.29	-0.25	4.14	0		-6.37	-1.25	-15.29	-14.68	-6.81	0
217.8	-4.73	4.04	-7.55	-2.87	3.11	0		0.65	0.87	-4.32	-2.7	0	0		-4.51	0.01	2.07	-1.19	0.87	0		-6.96	0.34	-13.4	-12.37	-8.31	0
218.7	-4.72	7.04	-2.75	-1.1	4.63	0		1.18	2.73	-2.59	-2.86	1.4	0		-2.75	2.35	0.16	-0.98	4.77	0		-7.21	1.11	-13.46	-9.29	-2.84	0
219.6	-5.56	3.92	-7.11	-0.25	0.5	0		1.27	5.86	-2.12	1.22	-0.31	0		0.85	5.15	5.19	2.64	3.04	0		-8.11	-1.3	-17.24	-13.87	-8.2	0
220.5	-6.39	2.5	-6.7	-2.96	0.33	0		4.15	7.85	1.06	1.48	2.8	0		-1.74	5.91	2.9	1.28	4.16	0		-6.38	2.15	-15.37	-11.12	-5.55	0
221.4	-4.83	4.05	-4.12	0.47	1.38	0		1.16	3.45	-3.89	1.21	0.54	0		-3.7	-0.37	0.39	-1.39	0.94	0		-7.1	-2.39	-13.42	-11.65	-6.5	0
222.3	-2.76	6.42	-5.6	3.16	3.93	0		4.86	6.23	1.05	1.18	4.45	0		-1.96	3.14	3.75	0.8	4.26	0		-7.91	-2.01	-15.36	-15.08	-8.17	0
223.2	-5.79	2.87	-6.96	0.43	1.08	0		1.64	5.24	-1.22	1.03	3.18	0		-3.98	2.65	3.42	-1.27	2.14	0		-6.65	-3.13	-12.02	-14.55	-10.85	0
224.1	-5.24	5.61	-6.81	-0.21	-0.2	0		2.75	7.84	0.44	2.3	-0.29	0		-0.69	2.82	5.99	0.63	3.98	0		-3.73	-1.26	-10.83	-10.46	-6.33	0
225	-6.49	2.44	-5.92	-3.64	0.58	0		5.23	4.61	0.71	0.28	1.52	0		1	4.91	4.55	-0.4	1.85	0		-5.06	-1.93	-12.42	-12.53	-5.43	0
225.9	-6.11	6.24	-5.17	1.39	3.98	0		0.85	6.26	0.09	-0.08	0.52	0		-3.58	4.25	1.64	0.05	1.52	0		-10.1	-2.46	-13.64	-9.96	-5.98	0
226.8	-6.96	-0.3	-9.14	-3.28	-2.04	0		3.01	2.04	-5.99	-2.26	-1.87	0		-2.65	1.09	1.25	-0.9	0.4	0		-9.88	-2.31	-16.46	-15	-9.12	0
227.7	-5.67	1.15	-8.47	-2.25	0.31	0		3.27	2.58	-4.65	1.38	0.11	0		1.12	3.38	2.46	3	2.6	0		-7.8	-2.11	-14.52	-9.26	-7.79	0
228.6	-6.87	2.37	-9.98	-3.85	1.88	0		0.66	6.34	-3.12	0.05	0.9	0		-2.76	1.25	1.09	-3.77	0.68	0		-8.89	-3.11	-14.86	-13.62	-9.26	0
229.5	-4.41	4.43	-2.39	1.29	4.42	0		3.07	4.02	-1.32	1.93	1.45	0		-2.93	1.56	2.32	0.06	0.31	0		-9.16	-1.45	-15.5	-10.89	-8.57	0
230.4	-5.84	0.41	-7.69	-2.23	-0.22	0		1.31	3.19	-4.19	0.69	-0.07	0		-0.39	2.8	3.58	-0.31	3.44	0		-2.09	1.04	-11.22	-10.68	-2.51	0
231.3	-6.73	0.52	-6.9	-3.78	1.53	0		2.14	2.4	1.13	-0.59	2.58	0		-4.17	-1.55	3.42	0	2.57	0		-7.49	0.18	-11.45	-10.74	-6.27	0
232.2	-7.87	1.65	-6.08	-1.92	-0.08	0		1.91	6.37	0.8	1.87	1.76	0		-1.41	3.26	4	1.81	5.68	0		-6.89	-2.95	-14.58	-12.96	-4.8	0
233.1	-3.94	2.43	-6.46	-2.03	2.38	0		3.96	6.74	-1.51	0.48	0.28	0		0.81	7.19	5.72	-1.71	5.3	0		-4.65	0.25	-11.47	-13.67	-6.59	0
234	-7.17	3.11	-5.5	0.28	2.22	0		1.4	4.14	-1.97	-0.46	-1.85	0		-0.11	4.61	5.46	1.19	-0.06	0		-7.99	-1.02	-10.33	-11.6	-8.94	0
234.9	-7.84	3.16	-8.58	-3.2	-2.24	0		2.86	5.92	-0.33	1.54	3.61	0		-0.3	1.82	5.29	1.5	5.71	0		-10.15	-4.31	-14.71	-14.94	-6.12	0
235.8	-3.15	5.96	-6.38	-1.7	1.8	0		2.7	4.21	-3.36	-0.75	-1.43	0		-3.1	1.66	0.53	0.4	-0.17	0		-8.21	-3.01	-14.14	-9.22	-9.33	0
236.7	-3.88	6.71	-6.91	-2.85	2.61	0		3.39	8	-0.25	-0.49	1.72	0		-0.23	3.37	4.03	-0.77	3.12	0		-9	-0.42	-12.56	-13.49	-9.13	0
237.6	-3.41	4.47	-6.93	1.65	2.8	0		4.77	6.84	-0.81	2.83	1.79	0		0.26	5.5	3.87	0.78	1.84	0		-8.96	-1.26	-15.64	-14	-10.08	0
238.5	-4.68	2.56	-7.17	-4.42	2.46	0		3.53	4.18	-0.44	-3.41	2.67	0		-4.74	-0.85	1.43	-3	1.05	0		-8.4	-1.37	-14.56	-11.25	-9.45	0
239.4	-1.86	6.65	-3.47	-0.47	5.54	0		2.99	8.22	-0.82	-0.26	4.7	0		-0.76	4.61	6.06	0.95	5.69	0		-4.84	-0.44	-11.59	-12.71	-8.09	0
240.3	-8.43	3.09	-7	-2.64	1.76	0		1.53	6.16	-1.28	1.22	2.28	0		1.51	5.13	6.73	2.62	6.84	0		-3.03	-1.48	-10.1	-9.2	-4.08	0
241.2	-7.77	3.61	-7.48	-4.06	0.13	0		1.55	4.81	-2.13	-0.1	0.17	0		-0.51	1.99	3.81	-1.88	2.11	0		-5.29	-1.17	-12.08	-12.01	-8.33	0
242.1	-3.68	3.9	-5.83	-3.95	3.86	0		4.89	5.89	-2.07	0.73	3.05	0		-1.85	2.37	0.14	-2.53	2.09	0		-4.67	0.45	-12.32	-10.88	-5.3	0
243	-4.95	4.03	-5.82	-0.75	3.58	0		2.52	3.29	-2.59	-0.87	2.68	0		-1.94	4.28	1.95	-0.77	1.7	0		-5.59	1.87	-10.86	-9.45	-5.54	0
243.9	-3.67	3.11	-4.9	-2.98	2.24	0		-0.34	3.42	-4.68	-1.93	-0.85	0		-3.83	2.61	-0.12	0.03	3.47	0		-7.89	-0.13	-14.51	-10.98	-6.81	0
244.8	-9.34	1.53	-10.99	-3.92	0.41	0		1.57	5.45	-4.52	-0.15	-1.06	0		-1.55	3.29	6.17	0.87	2.54	0		-6.88	-0.74	-11.91	-14.34	-8.01	0
245.7	-6.1	2.46	-6.59	-0.93	0.9	0		5.15	7.7	0.37	3.92	3.19	0		0.76	6.87	6.36	2.03	5.79	0		-8.91	-0.1	-11.7	-13.24	-7.73	0
246.6	-7.99	1.71	-8.87	0.09	-1.59	0		2.31	3.79	-0.9	-0.77	1.89	0		-2.1	0.76	2.27	-1.33	2.96	0		-11.65	-4.03	-14.46	-15.43	-10.25	0
247.5	-5.34	7.52	-5.27	-0.86	3.68	0		-0.68	3.28	-1.2	0.54	0.04	0		-3.98	1.64	2.48	-1.98	-0.47	0		-6.91	-1.18	-12.87	-16.11	-10.91	0
248.4	-5.36	1.48	-6.24	-0.46	-0.11	0		4.13	4.78	-1.44	0.84	-0.29	0		-1.06	1.47	1.15	-0.82	1.8	0		-7.36	-3.93	-13.23	-12.16	-6.59	0
249.3	-5.14	1.88	-6.39	-1.48	3.24	0		2.59	5.61	-2.34	-1.35	2.84	0		-2.63	1.4	3.05	-2.85	2.92	0		-6.94	3.12	-10.6	-10.07	-3.59	0
250.2	-5.66	4.59	-9.57	-2.8	3.04	0		2.73	5.49	-0.15	3.16	2.13	0		-1.68	1.5	2.07	-1.04	1.8	0		-8.72	-6.4	-16.62	-15.78	-6.95	0
251.1	-3.92	3.05	-6.23	-0.3	4.17	0		5.04	6.31	0.75	1.59	3.46	0		-1.21	3.7	4.89	-0.42	3.3	0		-9.04	-2	-14.84	-13.18	-10.34	0
252	-7.77	3.14	-5.69	-2.3	2.14	0		2.07	4.59	-0.3	-0.49	0.79	0		-2.06	2.32	6.08	-0.01	2.25	0		-8.05	-2.47	-13.48	-10.81	-8.88	0
252.9	-6.76	1.43	-7.95	-2.63	0.97	0		1.56	5.02	-0.99	0.97	3.01	0		-3.55	3.59	4.94	0.9	4.18	0		-10.9	-1.95	-13.6	-16.63	-8.13	0
253.8	-2.64	2.81	-4.96	-0.71	2.05	0		0.41	4.01	-2.97	0.63	2.39	0		-3.78	1	5.03	-0.99	2.28	0		-10.78	-1.79	-14.27	-15.44	-10.51	0
254.7	-5.83	2.12	-8.7	-1.03	-1.54	0		1.3	3.85	-2.34	-1.32	1.33	0		-2.49	2.32	7.1	-1.96	5.49	0		-7.6	-0.35	-8.05	-10.97	-3.48	0
255.6	-6.77	4.03	-7.54	-3.05	1.53	0		2.64	7.81	-1.14	0.41	0.95	0		-2.66	3.25	4	-0.8	4.29	0		-7.33	-2.34	-12.89	-12.87	-4.96	0
256.5	-4.53	5.72	-7.43	-0.39	0.02	0		2.87	5.8	-3.39	-0.56	1.22	0		-2.77	2.17	3.14	-1.47	3.63	0		-11.68	-5.83	-14.59	-13.99	-9.15	0
257.4	-8.18	4.59	-8.21	-0.43	2.57	0		1.66	4.01	-3.18	0.93	2.91	0		-3.94	0.93	1.85	-1.28	3.44	0		-9.17	-1.33	-11.96	-12.6	-7.83	0
258.3	-4.53	5.14	-7.26	-0.87	0.1	0		1.74	9.19	1.79	2.19	4.48	0		-2.14	5.3	6.88	-0.32	3.77	0		-8.55	-1.79	-13.75	-14.76	-10.72	0
259.2	-6.58	2.88	-10.56	-4.8	0.77	0		2.63	7.73	2.4	0.42	3.9	0		-1.22	0.92	6.54	0.71	3.77	0		-9	-3.57	-14.45	-9.78	-6.46	0
260.1	-9.5	0.29	-8.46	-4.61	1.45	0		2.18	3.73	-1.26	0.23	-0.49	0		-0.96	1.97	3.23	-0.34	1.6	0		-6.68	-3.95	-11.65	-12.66	-6.57	0
261	-4.44	4.98	-6.04	0.45	3.26	0		3.06	5.74	-1.55	1.77	2.14	0		-4.54	0.45	0.33	-2.17	-0.95	0		-4.84	1.36	-9.89	-10.26	-4.28	0
261.9	-5.68	3.34	-4.87	2.13	1.28	0		0.28	4.74	-1.38	-0.01	-0.62	0		-0.8	1.19	3.8	-1.73	2.77	0		-6.62	-1.52	-11.51	-9.86	-5.13	0
262.8	-6.88	3.41	-6.14	-2.14	-0.3	0		3.31	5.38	2.22	-0.29	1.91	0		-1.24	2.55	4.89	-1.95	2.59	0		-9.01	-4.01	-12.39	-15.21	-6.95	0
263.7	-7.71	5	-5.86	-2.01	-0.35	0		3.09	5.06	2.39	-0.86	-2.21	0		0.95	2.02	7.48	-0.77	0.35	0		-5.14	-3.27	-10.01	-13.57	-7.62	0
264.6	-9.28	2.21	-7.13	-5.48	1.57	0		-0.16	5.33	-1.54	-0.69	0.19	0		-3.44	3.17	4.27	-1.82	2.37	0		-10.88	-2.29	-15.87	-15.1	-9.6	0
265.5	-7.58	4.94	-7.19	-2.42	3.08	0		2.28	5.15	-3.03	-0.88	4.86	0		-6.04	-1.03	1.63	-1.38	3.38	0		-9.92	-0.64	-12.6	-11.88	-7.2	0
266.4	-8.26	0.03	-7.13	-5.45	-0.56	0		1.41	3.39	-0.79	0.23	-0.39	0		-5.35	0.16	1.44	-3.95	-0.13	0		-7.19	0.4	-13.51	-11.49	-4.38	0
267.3	-3.46	4.83	-7.14	-1.36	4.21	0		5.14	7.46	0.89	1.42	6.19	0		-1.37	1.21	4.97	-0.4	6.68	0		-8.26	-5.96	-10.64	-11.87	-8	0
268.2	-7.49	2.28	-6.79	-2.09	0.65	0		3.04	5.83	-2.37	-1.25	-0.38	0		-2.85	2.93	1.08	-0.72	3.65	0		-10.47	-0.12	-13.9	-13.9	-7.49	0
269.1	-4.34	3.33	-5.55	-2.38	1.3	0		1.44	6.69	-1.3	-0.91	-1.04	0		-2.1	2.52	4.61	0.28	1.22	0		-9.85	-4.89	-13.53	-13.3	-8.3	0
270	-9.16	1.6	-6.2	-2.51	-0.54	0		2	3.68	1.21	-0.09	0.6	0		-1.79	4.87	5.64	-0.73	3.96	0		-3.91	2.75	-9.97	-10.44	-2.17	0
270.9	-6.11	4.08	-6.74	-2.72	2.66	0		2.38	5.91	1.99	2.71	2.11	0		-1.69	1.32	5.28	-1.02	2.63	0		-6.34	-0.3	-12.34	-12.48	-4.77	0
271.8	-6.91	1.95	-5.87	-4.19	1.21	0		3.38	4.88	-1.11	1.44	1.78	0		1.86	3.72	6.61	1.61	5.23	0		-7.47	-0.63	-10.37	-12.45	-7.9	0
272.7	-6.24	3.86	-6.77	-3.42	3.78	0		1.38	4.13	-3.51	-3.45	0.17	0		-4.48	-1.35	0.5	-2.49	-0.61	0		-8.07	-0.57	-10.89	-11.75	-7.58	0
273.6	-5.1	6.51	-3.95	-1.25	2.43	0		3.78	5.23	0.57	1.64	4.7	0		-0.9	2.54	2.96	1.19	2.79	0		-6.26	-0.26	-9.63	-10.09	-5.08	0
274.5	-5.05	2.16	-5.59	-1.43	2.05	0		2.21	2.21	-1.77	-1.42	1.68	0		0.04	-1.2	2.67	-0.31	5.08	0		-9.04	-3.2	-12.11	-12.65	-8.95	0
275.4	-9.2	2.03	-6.19	-1.23	-0.61	0		-0.09	2.36	-3.1	-0.64	-5.12	0		-2.37	0.53	3.76	1.27	1.28	0		-8.05	-1.87	-12.39	-13.15	-6.28	0
276.3	-2.12	6.68	-0.13	1.92	4.13	0		5.69	8.79	1.27	2.67	2.29	0		-1.45	2.7	3.85	-3.19	3.1	0		-6.22	0.06	-13.08	-13.19	-7.49	0
277.2	-4.09	4.39	-3.27	0.45	3.89	0		4.7	6.72	1.15	2.54	3.71	0		1.59	6.49	6.97	1.33	6.45	0		-5.52	0.87	-7.79	-9.95	-4.51	0
278.1	-3.05	6.01	-3.91	-0.9	3.89	0		2.43	4.23	-0.81	-0.24	-1.32	0		-3.6	-0.08	4.21	-2.64	1.51	0		-4.14	0.39	-8.88	-13.12	-4.97	0
279	-8.05	4.39	-8.92	-2.81	-2.79	0		0.49	4.71	-2.92	-4.36	-1.37	0		-1.54	1.32	3.8	-2.73	1.19	0		-8.55	-1.63	-12.02	-13.24	-8.85	0
279.9	-5.87	5.27	-5.63	0.49	3.76	0		2.45	6.4	0.16	-0.49	0.91	0		-6.5	1.84	2.1	-6.5	0.34	0		-10.21	-0.41	-11.89	-15.58	-7.6	0
280.8	-6.92	1.22	-4.14	-3.88	0.7	0		0.69	2.65	-0.72	0.63	1.31	0		-3.87	0.24	4.47	-0.87	3.1	0		-10.07	-4.11	-12.96	-16.19	-9.61	0
281.7	-7.36	5.09	-7.48	-0.68	1.07	0		2.33	9.14	1.09	1.66	0.23	0		0.56	5.92	7.95	1.15	5.53	0		-7.39	-0.4	-11.96	-11.54	-6.54	0
282.6	-5.78	3.3	-4.93	-3.35	1.02	0		1.74	5.51	-1.21	-1.07	0.07	0		-3.77	0.5	2.34	-1.89	2.9	0		-9.13	-2.23	-12.8	-11.16	-6.19	0
283.5	-6.51	4.66	-3.12	-3.73	0.89	0		2.07	5.24	0.69	0.34	-1.23	0		-2.78	1.6	3.74	-0.54	3.16	0		-7.67	-3.83	-10.63	-16.42	-8.24	0
284.4	-7.3	5.51	-7.76	-0.03	2.7	0		-0.1	3.55	-1.87	-2.05	0.4	0		-0.99	3.02	4.43	-0.09	3.1	0		-5.42	-0.14	-10.94	-11.85	-5.64	0
285.3	-3.27	8.6	-1.04	2.16	4.1	0		1.83	6.04	1.47	-0.22	1.01	0		-1.55	1.99	4.95	-1.45	2.73	0		-7.66	0.85	-10.9	-12.27	-7.49	0
286.2	-3.64	4.63	-5.08	0.49	1.72	0		-0.54	2.18	-3.27	-2.42	-0.79	0		-5.1	-1.15	0.67	-1.85	1.39	0		-9.97	-4.09	-12.47	-14.54	-8.62	0
287.1	-6.02	4.58	-4.63	-2.41	1.61	0		1.65	2.89	0.43	0.21	3.02	0		-5.29	-0.64	1.44	-1.72	1.13	0		-12.14	-5.24	-15.42	-16.75	-14.54	0
288	-7.75	4.51	-5.57	-5.82	0.11	0		0.17	3.7	-2.32	-4.04	-0.05	0		-3.01	2.11	2.81	-1.01	1.22	0		-9.08	-1	-10.19	-12.57	-7.97	0
288.9	-7.38	3.45	-4.85	-2.37	-0.71	0		3.47	6.64	0.93	1.67	3.56	0		2.7	3.3	5.11	-0.87	2.71	0		-7.41	-4.24	-12.86	-16.76	-8.21	0
289.8	-7.02	2.64	-5.76	-3.58	1.93	0		0.8	4.86	-0.93	-2.68	0.95	0		-3.32	-0.66	3.9	-2.5	1.81	0		-9.84	-3.54	-11.53	-14.58	-9.45	0
290.7	-5.55	4.19	-4.69	-1.01	0.39	0		1.75	5.5	-0.88	0.05	-3.09	0		-3.75	1.02	4.7	-4.94	-0.88	0		-7.93	-1.25	-10.75	-13.19	-6.54	0
291.6	-3.89	5.94	-2.36	2.42	5.92	0		1.22	4.73	1.25	2.01	4.96	0		-2.06	2.17	4.17	-0.53	4.06	0		-10.88	-3.05	-13.46	-14.98	-7.06	0
292.5	-5.28	2.01	-4.49	-1.72	3.79	0		1.67	5.77	0.48	1.64	2.16	0		-1.66	1.88	3.73	-2.65	0.89	0		-8.98	-4.7	-10.29	-13.33	-6.81	0
293.4	-7.38	0.76	-6.39	-3.18	-1.14	0		4.15	4.93	1.38	0.97	1.49	0		-1.5	3.06	3.31	-2.17	2.95	0		-8.25	-0.92	-14	-16.46	-7	0
294.3	-5.72	4.07	-4.44	-0.06	3.11	0		3.87	5.41	-1.76	-0.04	1.71	0		-3.34	0.59	0.17	-3.91	0.83	0		-8.94	-3.81	-14.22	-14.44	-9.69	0
295.2	0.2	8.34	-5.36	3.25	2.64	0		1.32	4.65	-4.28	-0.42	-2.43	0		-1.57	1.24	3.79	-2.11	2.9	0		-9.16	-4.81	-13.52	-15.82	-6.15	0
296.1	-6.56	2.54	-6.64	-2.08	2.65	0		0.18	6.62	-3.21	0.06	2.64	0		-2.18	0.31	2.93	-3.3	2.65	0		-4.01	1.38	-13.02	-10.9	-4.36	0
297	-7.61	3.18	-10.66	-6.23	-4.94	0		5.34	7.26	0.86	2.92	4.43	0		-1.31	2.4	4.68	-0.08	4.2	0		-8.05	0.06	-10.71	-13.4	-8.02	0
297.9	-5.75	6.42	-4.41	-0.82	-0.23	0		-1.51	3.66	-2.36	-5.29	-1.96	0		-4.82	1.64	2.72	-2.64	-1.57	0		-8.52	-1.28	-12.36	-14.11	-7.87	0
298.8	-5.1	3.8	-3.95	-0.34	3.45	0		1.02	3.96	-2.16	-3.67	-1.5	0		-4.36	-0.79	3.06	-3.79	1.1	0		-8.56	-4.52	-13.08	-17.2	-9.22	0
299.7	-4.42	4.83	-5.77	0.3	0.82	0		-0.11	2.84	-0.8	-1.74	-1.07	0		-0.01	0.4	4.92	-4.78	0.71	0		-6.89	-1.83	-11.58	-15.56	-7.68	0
300.6	-2.8	4.71	-3.94	-0.92	2.69	0		8.09	9.9	5.32	2.19	3	0		0.55	1.37	5.53	-1.46	1.62	0		-10.11	-4.79	-12.66	-15.34	-10.02	0
301.5	-7.5	4.57	-3.99	-1.25	1.71	0		2.39	4.55	-1.81	-2.94	-0.17	0		0.19	1.27	4.05	-3.92	0.47	0		-8.48	-2.47	-11.56	-14.75	-9.46	0
302.4	-5.17	4.75	-2.82	-4.58	0.91	0		-0.34	2.95	-1.56	-1.81	-1.39	0		-2.68	-0.12	3.61	-0.83	2.85	0		-7.99	-3.56	-13.22	-14.48	-7.27	0
303.3	-4.5	3.63	-4.04	-2.82	-0.11	0		3.58	2.28	-2.44	-2.72	0.18	0		1.64	4.77	6.87	0.1	6	0		-8.62	0.96	-8.27	-11.65	-6.46	0
304.2	-8.27	3.16	-8.06	-5.66	1.17	0		4.04	9.37	1.68	-1.45	3.22	0		2.03	5.31	6.58	-2.07	4.59	0		-7.2	-2.04	-11.11	-12.2	-8.95	0
305.1	-6.26	2.5	-3.49	-1.12	-0.41	0		4.56	6.47	0.84	1.15	-0.9	0		-2.49	3.71	5.68	-0.31	2.71	0		-12.01	-4.62	-15.24	-15.7	-12.62	0
306	-10.06	1.64	-10.09	-2.46	-2.49	0		1.34	6.75	-2.39	-1.62	-0.45	0		-2.82	3.11	5.11	-0.25	5.79	0		-6.83	0.3	-10.14	-12.45	-5.64	0
306.9	-3.17	9.54	-2.56	0.4	4.38	0		1.68	7.59	0.58	0.35	1.6	0		-1.43	2.72	4.12	-0.83	4.87	0		-5.16	1.02	-9.16	-9.47	-5.7	0
307.8	-4.04	3.58	-5.32	-4.14	2.58	0		-0.17	4.63	-3.54	-2.97	-2.16	0		-3.48	0.02	5.25	-2.24	1.61	0		-8.9	-2.61	-8.58	-12.95	-6.99	0
308.7	-1.81	7.39	-3.3	1.42	3.74	0		2.71	8.14	-0.11	1.22	3.77	0		-1.02	2.14	4.72	-1.52	3.65	0		-5.16	-0.13	-9.35	-13.9	-4.97	0
309.6	-5.75	3.41	-4.47	-2.59	1.93	0		4.74	7.8	3.23	1.37	6.33	0		1.82	5.37	6.95	1.94	8.31	0		-4.06	0.6	-8.83	-10.3	-2.76	0
310.5	-8.02	2.66	-8.02	-0.36	0.15	0		-0.79	5.29	0.96	0.8	-1.65	0		-3.49	0.41	3.19	-4.86	2.39	0		1.94	8.47	-2.18	-5.93	-4.98	0
311.4	-5.04	3.06	-7.84	-0.58	0.97	0		-0.88	6.28	-1.76	-1.46	0.75	0		-6.03	0.04	0.79	-4.97	2.88	0		-10.17	-2.48	-14.23	-12.99	-7.18	0
312.3	-6.21	1.86	-5.28	1.27	2.39	0		-1.94	3.83	-2.91	-1.8	-0.5	0		-5.8	-0.91	1.93	-6.2	-2.06	0		-18.53	-13.31	-21.46	-24.6	-11.78	0
313.2	-10.66	-1.62	-8.55	-2.6	-0.45	0		1.46	4.23	1.42	1.13	3.78	0		1.03	7.25	7.49	0.5	4.42	0		-4.72	-0.71	-10.14	-13.13	-5.87	0
314.1	-7.35	3.94	-3.25	-1.55	3.44	0		2.49	5.91	0.12	-0.05	1.3	0		0.47	3.21	2.9	-2.09	1.91	0		-8.31	-3.87	-11.52	-14.73	-6.81	0
315	-5.32	3.61	-4.7	-2.3	1.95	0		1.32	5.78	0.07	-0.18	-0.46	0		-2.61	2.14	2.95	-0.06	0.74	0		-9.07	-1.66	-10.84	-13.89	-10.55	0
315.9	-8.6	0.02	-8.16	-1.82	0.96	0		-1.34	2.58	-0.6	-1.31	0.31	0		-4.42	1.3	1.65	-0.78	1.28	0		-5.49	-2.71	-11.99	-11.54	-6.03	0
316.8	-5.86	3.09	-6.48	-3.25	2.25	0		1.26	2.94	-3.34	-3.67	-0.1	0		-1.46	1.35	3.76	-2.65	2.48	0		-6.62	-1.58	-9.52	-10.32	-4.49	0
317.7	-4.05	7.18	-4.6	2.74	3.99	0		-1.43	3.89	-1.07	-1.72	2.6	0		-4.24	2.3	3.89	-0.86	4.16	0		-8.9	-2.88	-11.54	-14.44	-8.62	0
318.6	-7.5	1.84	-7.46	-5.91	0.1	0		-0.57	6.25	0.09	-1.79	-0.47	0		-2.94	3.29	3.61	-2.59	1.9	0		-10.62	-1.04	-12.57	-16.05	-7.88	0
319.5	-5.62	3.62	-3.49	-0.49	-0.5	0		0.69	4.13	-0.99	-1.1	-1.07	0		0.85	5.49	6.11	-1.88	3.84	0		-6.41	-0.93	-12.06	-15.53	-8.17	0
320.4	-2.59	7.41	-2.88	0.74	2.81	0		3.79	7.53	3.8	2.4	2.79	0		-2.46	2.16	5.2	1.31	3.44	0		-9.05	-3.56	-11.3	-11.84	-8.77	0
321.3	-9.12	1.6	-6.92	-3.64	0.14	0		-1.46	1.73	-1.53	-7.23	-2.52	0		-4.57	-0.78	4.58	-6.6	1.41	0		-11.02	-2.47	-11.26	-16.8	-7.39	0
322.2	-6.25	5.71	-4.23	-0.86	0.73	0		0.95	4.5	-1.2	-1.69	-0.5	0		2.73	3.82	4.66	1.6	3.86	0		-6.04	-0.6	-10.38	-10.17	-7.89	0
323.1	-9.5	2.95	-7.5	-2.91	-4.22	0		5.24	6.09	1.28	1.2	-1.92	0		-0.6	2.95	4.65	0.42	3.53	0		-7.21	0.32	-10.26	-12.4	-5.75	0
324	-5.82	3.24	-5.99	-5.12	0.6	0		2.07	2.84	-3.41	-2.78	2.65	0		-7.04	0.7	1.91	-3.15	2.31	0		-11.05	-1.75	-11.14	-14.97	-8.07	0
324.9	-5.18	3.41	-5.67	0.26	-0.46	0		1.69	5.39	-0.29	0.3	1.98	0		-5.68	-0.36	2.25	-2.44	3.35	0		-8.27	-3.29	-10.13	-11.02	-3.6	0
325.8	-6.5	6.04	-4.66	-2.83	1.3	0		0.53	7.25	0.63	0.16	1.37	0		-2.31	4.16	4.86	-1.32	4.01	0		-7.11	-0.37	-11.95	-11.85	-6.98	0
326.7	-6	2.79	-6.08	-1.79	0.59	0		-0.28	2.68	-2.38	-3.04	-3.36	0		-4.11	0.17	4.93	-4.86	0.29	0		-9.3	-0.23	-8.83	-12.25	-4.53	0
327.6	-8.11	1.82	-6.26	-6.45	-1.34	0		-0.12	6.93	-1	-2.82	-1.5	0		-0.29	5.18	4.82	0.56	6.51	0		-8.73	-0.06	-13.02	-13.05	-8.3	0
328.5	-7.6	0.84	-7.14	-3.44	-1.81	0		4.01	4.51	-3.22	0.19	-0.12	0		0.96	5.37	4.22	-0.94	3.77	0		-8.14	-0.47	-10.85	-14.19	-8.21	0
329.4	-6.79	7.48	-3.04	0.78	1.09	0		3.26	6.05	-1.12	2	-0.18	0		0.18	4.5	5.23	0.09	3.68	0		-6.98	-0.08	-8.91	-14.66	-5.95	0
330.3	-5.41	3.98	-7.44	-5.83	-2.26	0		3.23	6.78	-3.32	-2.31	2.25	0		-2.64	2.4	1.05	-1.52	0.57	0		-10.4	-0.56	-12.15	-11.03	-6.13	0
331.2	-8.23	3.42	-5.14	-1.69	2.4	0		-0.39	6.56	0.37	-1.52	2.13	0		-3.04	0.98	5.29	-0.79	5.29	0		-9.86	-3.7	-10.59	-12.15	-7.23	0
332.1	-6.46	4.15	-4.96	-0.38	1.83	0		4.34	6.14	0.57	1.65	0.76	0		2.12	4.97	5.98	0.88	2.41	0		-9.29	-3.56	-11.69	-16.54	-10.77	0
333	-6.18	3.91	-2.5	1.32	3.12	0		2.27	5.25	0.66	0.94	0.13	0		1.94	3.59	7.11	-0.84	6.47	0		-6.29	-0.87	-8.59	-11.48	-3.57	0
333.9	-9.94	1.31	-7.28	-2.45	-1.05	0		3.67	4.65	1.28	2.35	0.36	0		-1.12	-1.22	3.96	-3.13	0.84	0		-9.84	-0.6	-11.71	-12.45	-6.86	0
334.8	-7.17	2.61	-7.06	-2.6	-1.47	0		1.21	3.32	-0.22	0.04	-0.13	0		-3.32	-1.02	3.45	-1.53	2.63	0		-8.18	-1.75	-12.12	-13.43	-7.6	0
335.7	-5.2	4.75	-4.55	-3.81	4.83	0		1.12	6.03	1.08	-1.6	0.77	0		-3.19	2.57	5.82	-2.18	4.78	0		-9.75	-3.33	-8.26	-13.59	-6	0
336.6	-5.56	2.12	-5.46	-1.17	-0.95	0		3.68	7.72	0.8	4.32	2.07	0		-0.18	1.19	0.73	-1.88	0.66	0		-9.63	-2.24	-13.13	-12.59	-11.36	0
337.5	-8.23	3.02	-5.03	-3.49	-0.24	0		-0.11	4.55	1.67	-2.26	0.49	0		-2.98	4.31	6.22	-2.18	4.22	0		-9.88	-0.66	-11.52	-11.13	-6.37	0
338.4	-4.33	6.37	-1.72	-1.56	1.2	0		3.08	7.9	2.02	0.47	1.62	0		0.11	3.88	5.18	-0.03	5.87	0		-10.32	-2.54	-11.64	-13.31	-8.39	0
339.3	-8.01	2.72	-6.3	-0.09	2.75	0		0.38	4.66	-1.46	-2.15	1.62	0		-0.46	4.68	5.94	-0.49	2.21	0		-6.88	-1.57	-9.46	-12.69	-6.92	0
340.2	-5.78	4.58	-4.35	2.72	4.58	0		1.72	7.81	0.54	3.47	0.02	0		-3.36	1.12	0.83	-2.37	-0.43	0		-8.6	-2.92	-11.84	-13.26	-10.7	0
341.1	-10.58	3.64	-5.73	-2.22	-0.57	0		-3.37	2.24	-4.07	-3.89	-1.42	0		-2.87	2.32	4.09	-3.23	6.97	0		-9.95	-1.34	-12.02	-13.23	-6.65	0
342	-8.74	1.17	-6.75	-4.95	-0.93	0		-0.3	3.26	-0.27	-0.62	0.65	0		-4.6	-0.44	1.43	-2.53	2.22	0		-11.16	-5.41	-13.42	-17.82	-8.69	0
342.9	-6.6	1	-5.95	-1.89	5.76	0		2.3	7.39	0.81	1.02	5.17	0		-0.88	2.49	5.82	0.38	5.8	0		-6.58	-1.62	-8.78	-10.67	-6.14	0
343.8	-4.47	3.1	-3.23	0.43	2.12	0		1.95	2.5	-3.96	0.43	-2.81	0		-1.1	-1.27	1.7	-4.68	1.5	0		-5.05	-0.35	-9.7	-13.71	-5.57	0
344.7	-8.99	0.6	-8.04	-4.37	-1.18	0		4.01	4.81	-0.1	-1.23	0.36	0		-1.45	-0.83	4.64	-3.42	3.96	0		-11.38	-5.66	-10.18	-14.89	-7.34	0
345.6	-6.69	3.61	-5.24	-0.97	1.46	0		1.11	2.8	-1.25	-2.82	-1.67	0		-1.04	1.03	3.96	-3.06	2.09	0		-8.55	0.99	-9.89	-15.71	-8.28	0
346.5	-11.27	-1.08	-8.46	-4.56	-1.4	0		1.19	4.68	-5.42	0.17	0.28	0		-1.7	3.38	3.76	-1.45	2.27	0		-9.34	-2.74	-10.04	-12.67	-9.03	0
347.4	-5.57	7.63	-1.81	-0.39	2.45	0		-2.71	3.31	-2.21	-3.54	-2.79	0		-2.3	0.46	2.59	-4.03	1.09	0		-5.26	-0.79	-8.13	-11.8	-8.4	0
348.3	-7.03	-0.36	-8.17	0.8	-0.03	0		2.08	4.54	-0.97	-0.7	0.15	0		-1.83	-0.55	2.71	-4.25	2.23	0		-11.02	-4	-14.72	-13.01	-7.82	0
349.2	-7.05	1.6	-7.56	-3.37	2.76	0		2.84	6.06	-2.1	-1.09	0.54	0		0.83	4.63	5.58	-1.34	3.6	0		-8.61	1	-10.58	-11.63	-5.56	0
350.1	-7.12	1.94	-2.04	-3.55	3.46	0		4.77	7.79	2.08	1.06	2.56	0		0.04	1.69	4.53	-2.36	2.71	0		-10.2	-3.83	-11.24	-15.82	-6.82	0
351	-5.97	0.37	-4.42	0.03	1.22	0		2.78	2.61	0.67	-0.71	-0.69	0		0.21	3.75	6.65	-0.04	4.56	0		-5.95	0.51	-8.8	-11.36	-3.95	0
351.9	-6.42	2.9	-5.63	-2.7	0.84	0		2.35	4.1	-0.43	-0.7	1.12	0		-1.49	1.55	7.07	-1.9	4.11	0		-9.88	-1.43	-11.17	-15.75	-6.42	0
352.8	-5.6	5.48	-2.9	0.68	3.37	0		2.8	2.64	-2.26	-0.97	-2.42	0		0.1	1.6	5.75	-2.7	1.64	0		-8.03	1.12	-9.07	-14	-7.91	0
353.7	-4.19	2.78	-4.58	-1.62	1.66	0		3.16	4.74	-0.12	-1.01	0.4	0		0.69	0.22	3.92	-2.25	5.21	0		-9.12	-1.29	-9.26	-11.55	-5.29	0
354.6	-7.23	2.88	-7.06	-2.54	0.04	0		0.54	4.37	-0.7	-3.82	-1.13	0		-3.52	1.3	5.92	-0.17	1.27	0		-12.74	-4.71	-12.33	-15.63	-11.35	0
355.5	-4.27	4.56	-2.75	1.81	0.39	0		1.64	5.3	-0.55	0.51	0.03	0		-0.84	1.49	5.36	-1.77	6.54	0		-8.81	-0.61	-10.86	-16.52	-5.25	0
356.4	-3.89	7.45	-1.15	1.97	5.05	0		2.54	7.42	0.96	1.1	2.75	0		-1.76	4.42	5.63	-0.87	3.77	0		-7.61	0.42	-6.52	-12.83	-7.29	0
357.3	-7.62	0.3	-8.31	-5.82	1.86	0		-0.5	3.73	-3.3	-3.01	0.72	0		-4.65	2.48	3.14	-5.85	2.04	0		-12.22	-5.42	-11.03	-15.12	-6.69	0
358.2	-6.82	-1.24	-6.15	-1.23	2.36	0		4.16	6.21	1.48	0.52	1.23	0		-0.13	4.65	3.97	-2.03	1.65	0		-10.97	-2.3	-12.09	-15.46	-6.56	0
359.1	-6.56	5.84	-4.97	-1.09	0.94	0		-1.1	4.2	0.18	-4.48	-1.12	0		-2.03	-0.36	3.58	-3.99	2.41	0		-7.14	0.33	-9.72	-13.45	-5.53	0
360	-6.6	6.9	-4.06	-0.26	1.33	0		3.75	9.87	2.14	2.27	4.25	0		0.55	2.85	3.51	-0.59	3.64	0		-8.51	-1.44	-9.81	-13.5	-7.31	0
360.9	-6.29	1.92	-6.05	-0.14	3.11	0		1.58	6.09	-2.38	-3.23	-2.77	0		-4.17	0.41	0.6	-5.76	-0.29	0		-7.21	0.57	-9.99	-14.62	-7.71	0
361.8	-7.22	3.89	-5.03	-3.85	2.88	0		1.65	7.24	1.15	1.34	0.71	0		-2.58	0.17	1.49	-2.56	0.95	0		-8.62	-0.38	-8.81	-9.79	-5.38	0
362.7	-7.55	5.56	-7.38	-0.67	-1.27	0		5.17	8.53	2.38	2.38	1.92	0		-1.27	1.08	1.77	-4.7	0.06	0		-7.59	-2.22	-10.48	-15.15	-9.58	0
363.6	-4.89	2.25	-4.07	-2.02	3.33	0		3.89	8.82	-0.51	-0.51	1.5	0		-2.21	1.97	2.77	0.76	4.36	0		-8.33	-3.86	-10.93	-13.66	-8.2	0
364.5	-7.97	2.96	-5.95	-3.97	0.69	0		-0.44	3.83	-1.26	-1.2	-0.51	0		-0.75	3.08	3.64	-4.11	4.9	0		-9.63	1.93	-9.8	-13.34	-5.92	0
365.4	-5.16	1.69	-3.6	-2.03	2.36	0		1.93	1.63	-1.64	-2.66	-1.8	0		-2.25	1.9	5.34	-4.15	3.17	0		-6.82	1.36	-7.29	-14.18	-3.35	0
366.3	-6.24	3.99	-5.61	-1.06	-0.27	0		3.49	9.18	3.15	3.24	0.83	0		-1	2.07	6.7	1.09	4.07	0		-7.76	-2.96	-10.22	-13.5	-8.66	0
367.2	-0.61	3.31	-4.64	-0.05	5.04	0		5.12	6.43	-0.74	0.8	0.31	0		-1.35	2.12	3.75	-2.23	1.65	0		-7.55	-1.82	-10.76	-13.42	-4.2	0
368.1	-6.22	3.19	-5.4	-2.49	3.67	0		2.35	8.53	2.14	0.97	0.34	0		-1.36	1.26	5.34	-1.2	4.42	0		-8.25	-1.58	-7.67	-12.82	-9.28	0
369	-5.34	3.9	-5.09	-2.55	4	0		-1.47	4.14	-3.61	-2.44	-1.69	0		-2.21	3.57	2.3	-2.64	1.92	0		-8.87	-0.14	-13.16	-12.58	-7.62	0
369.9	-8.01	2.75	-1.78	-4.17	0.35	0		-2.17	2.91	0.54	-3.59	-3.77	0		-5.26	-1.13	1.01	-6.07	-2.15	0		-10.16	-1.75	-9.96	-16.66	-9.08	0
370.8	-5.2	5.35	-2.86	0.36	2.52	0		2.72	7.15	2.69	2.01	1.33	0		0.73	3.52	6.75	1.27	4.25	0		-8.01	-1.71	-7.32	-13.44	-6.13	0
371.7	-10.05	-0.34	-9.52	-5.69	-1.09	0		1.02	2.67	-2.81	-1.53	-1.07	0		-2.79	1.9	2.47	-3.81	3.17	0		-12.6	-3.67	-15.49	-17.64	-10.04	0
372.6	-4.43	6.94	-2.91	0.84	5.61	0		2.86	5.96	-1.1	0.08	3.11	0		1.57	4.17	5.8	1.31	7.01	0		-9.05	-0.03	-7.3	-10.46	-6.98	0
373.5	-5.07	3.97	-6.36	-2.32	2.64	0		1.78	6.69	-3.91	-0.98	0.54	0		-2.44	3.75	3.59	-0.92	5.7	0		-7.69	-0.49	-10.83	-13.62	-5.29	0
374.4	-3.17	6.47	-3.68	0.97	2.69	0		2.12	6.57	-2.19	2.67	-0.44	0		-2.12	1.39	4.73	-1.31	3.26	0		-7.58	0.46	-8.91	-11.42	-5.87	0
375.3	-9.53	2.13	-9.07	-4.73	2.12	0		2.07	5.84	0.63	0.85	1.29	0		1.49	3.89	5.87	-2.33	3.46	0		-9.46	0.99	-8.33	-15.22	-6.63	0
376.2	-7.11	6.15	-2.9	-2	3.73	0		3.86	6.97	2.96	3	4.43	0		1.6	2.7	8.92	0.62	6.74	0		-7.91	2	-7.03	-14.03	-4.84	0
377.1	-9.75	2.85	-5.28	-4.8	-1.02	0		-1.77	3.28	-1.23	-2.28	-1.58	0		-2.26	4.21	5.07	0.04	5.58	0		-7.07	0.17	-10	-13.72	-7.21	0
378	-5.78	1.46	-6.49	-2.44	0.53	0		1.45	4.51	-0.69	1.92	3.58	0		-2.16	1.37	5.75	-1.31	6.46	0		-9.09	-0.47	-8.5	-13.04	-5.13	0
378.9	-7.96	3.25	-6.14	1.31	0.43	0		1.26	5.33	-1.01	-1.85	-0.51	0		-2.96	-0.5	4.95	-3.76	4.3	0		-8.88	-2.49	-8.38	-14.78	-4.98	0
379.8	-7.13	2.2	-4.57	-2.53	2.13	0		0.41	3.63	-1.04	-1.6	0.45	0		-2.68	-0.33	5.09	-3.79	2.98	0		-6.37	-0.38	-7.82	-13.97	-5.18	0
380.7	-8.75	0.92	-4.19	-2.94	-0.64	0		2.87	5.83	-0.68	0.79	1.07	0		-0.4	2.91	5.46	1.39	2.56	0		-7.37	2.24	-8.11	-10.99	-7.59	0
381.6	-6.83	0.97	-3.55	-0.75	2.1	0		3.82	4.83	1.72	1.1	0.77	0		1.38	2.06	7.67	-1.1	5.6	0		-7.58	1.25	-9.14	-15.66	-6.82	0
382.5	-8.19	0.48	-6.12	-2.84	-1.72	0		1.4	3.41	-1.25	-3.97	-0.64	0		1.42	4.6	3.18	-2.8	2.85	0		-7.03	0.58	-7.87	-11.05	-4.01	0
383.4	-8.53	3.57	-8.02	-2.99	1.1	0		0.59	5.14	-3.92	-1.49	-0.73	0		-1.32	1.02	2.66	-1.54	3.36	0		-7.31	-2.87	-10.6	-13.6	-6.56	0
384.3	-8.01	3.77	-4.31	-4.37	1.1	0		-0.43	4.91	-1.01	-2.58	-3.07	0		-4.15	2.02	5.77	-2.91	0.57	0		-10.64	-1.83	-8.12	-14.74	-7.84	0
385.2	-6.62	7.21	-2.88	0.04	1.72	0		4.92	9.53	0.41	0.57	3.85	0		2.49	5.78	6.58	-3.57	4.12	0		-4.91	2.8	-4.73	-11.87	-6.01	0
386.1	-9.81	2.03	-6.87	-5.39	-1.44	0		2.54	7.29	0.18	-2.38	-1.82	0		-2.97	4.63	5.05	-2.9	1.43	0		-11.08	1.27	-7.75	-13.16	-6.95	0
387	-10.9	-0.38	-8.51	-0.04	-2.15	0		3.51	5.78	1.49	1.85	-0.06	0		1.37	1.6	6.53	-1.34	5.79	0		-8.05	-1.5	-9.7	-12.9	-8.5	0
387.9	-11.38	2.73	-6.84	-4.62	0.49	0		-0.04	2.64	0.17	-0.83	-1.54	0		-1.64	-0.69	5.79	-1.97	3.56	0		-10.92	0.52	-9.55	-13.17	-3.78	0
388.8	-5.72	4.67	-5.9	-1.02	0.01	0		3.2	9.27	-0.57	-1.59	-0.66	0		2.44	4.15	6.08	-1.14	6.02	0		-3.82	0.22	-8.07	-12.47	-4.35	0
389.7	-4.74	4.18	-3.48	1.48	3.53	0		2.87	6.01	-0.86	0.02	1.66	0		-1.07	2.25	3.46	-4	2.14	0		-12.2	-4.15	-12.48	-16.08	-10.38	0
390.6	-5.55	2.47	-5.13	-2.19	0.32	0		3.91	8.21	0.26	2.23	1.14	0		-1.63	4.04	6.26	0.04	4.19	0		-7.37	-0.7	-6.25	-14.77	-4.73	0
391.5	-7.73	3.75	-6.34	-6.38	-0.48	0		0.17	7.44	0.3	-0.8	1.37	0		-2.86	0.88	2.46	-2.78	6.11	0		-10.28	-3.69	-10.76	-19.19	-8.35	0
392.4	-6.97	2.77	-5.44	-3.64	-0.55	0		2.82	4.41	-1.62	-3.24	-2.96	0		-1.87	0.57	1.35	-2.69	1.24	0		-10.07	-0.6	-10.47	-13.46	-6.01	0
393.3	-4.26	7.91	-4.65	-2.25	2.2	0		0.47	6.31	0.87	-1.9	-1.29	0		-0.21	3.75	5.86	-3.43	4.48	0		-8.79	-2.93	-12.46	-17.99	-9.26	0
394.2	-9.78	1.12	-7.55	-5.22	0.52	0		-0.3	4.93	-1.04	0.18	2.45	0		-3.36	4.84	3.47	-3.29	7.15	0		-9.98	1.22	-9.92	-14.8	-3.55	0
395.1	-7.68	1.76	-3.45	1.54	0.89	0		0.31	4.6	1.79	0.7	-1.52	0		-1.19	4.16	6.54	0.54	6.62	0		-6.86	2.13	-6.98	-11.04	-4.64	0
396	-6.61	1.7	-5.35	-1.33	-2.56	0		3.69	5.68	2.1	3.25	-1.36	0		-0.58	3.57	6.9	-0.93	2.98	0		-8.02	0.89	-8.94	-12.51	-8.41	0
396.9	-8.41	-0.88	-7.31	-3.6	-0.67	0		-0.12	5.05	-1.24	-2.24	-0.91	0		-1.52	2.55	0.96	-3.92	2.79	0		-11.17	-2.76	-12.9	-16.14	-10.31	0
397.8	-5.36	3.21	-0.94	0.19	4.08	0		0.93	8.09	2.63	1.23	-0.21	0		-0.11	4.43	9.9	-0.76	4.41	0		-8.04	0.36	-8.8	-15.22	-6.54	0
398.7	-5.14	0.87	-3.76	-2.28	1.33	0		2.77	4.13	-0.06	-0.57	-2.54	0		-1.22	0.06	5.46	-1.7	1.53	0		-11.24	-1.33	-11.16	-17.94	-7.82	0
399.6	-6.63	3.86	-4.83	-1.14	1.19	0		3.18	5.21	1.22	0.53	1.72	0		-1.71	-0.77	4.38	-3.25	2.42	0		-11.3	-1.46	-9.71	-17.68	-7.84	0
400.5	-0.66	7.62	-1.26	0.73	4.53	0		2.92	8.25	0.84	-0.64	2.75	0		-0.71	5.27	6.3	-3.01	6.31	0		-8.71	2.16	-6.93	-14.77	-6.22	0
401.4	-7.9	2.84	-6.82	-2.35	1.82	0		0.41	2.88	-0.63	-1.39	-0.29	0		-1.14	0.67	6.73	-3.73	6.26	0		-7	-0.9	-6.35	-12.35	-1.68	0
402.3	-8.9	2.37	-4.52	-2.69	-2.76	0		-0.36	7.06	0.34	0.86	-2.13	0		-3.31	1	5.94	-2.38	2.5	0		-8.49	0.38	-7.29	-16.17	-5.07	0
403.2	-7.65	3.11	-3.85	-1.96	2.13	0		3.01	4.48	1.56	1.15	1.36	0		-2.8	0.49	3.68	-5.11	1.1	0		-9.74	0.54	-9.2	-14.96	-7.84	0
404.1	-5.48	4.75	-4.57	1.48	2.77	0		-0.3	5.44	1.05	0.89	0.39	0		-3.23	-0.85	4.29	-0.67	0.37	0		-9.99	-3.15	-9.7	-13.73	-9.72	0
405	-4.47	6.08	-4.27	-3.61	1.01	0		0.23	4.88	-2.87	-4.74	-0.93	0		-5.01	-0.36	1.53	-7.57	0.85	0		-10.61	-0.27	-8.53	-15.68	-8.59	0
405.9	-6.54	6.5	-4.13	-0.63	1.4	0		0.03	4.56	-1.67	-3	-2.91	0		-1.55	1.2	4.67	-3.32	3.88	0		-10.07	-2.68	-10.78	-15.05	-8.08	0
406.8	-4.46	6.39	-3.5	-4.34	3.63	0		0.4	5.64	-3.4	-2.95	-2.88	0		-1.44	4.18	4.97	-2.62	4.51	0		-8.01	-1.58	-6.86	-15.25	-8.23	0
407.7	-9.83	1.29	-7.8	-3.01	-0.04	0		1.28	6.99	-0.48	2.14	2.22	0		0.76	4.71	4.53	-0.21	5.43	0		-7.38	-1.48	-9.43	-13.03	-6.67	0
408.6	-3.55	5.21	-4.39	1.83	4.38	0		4.29	8.97	1.54	0.25	1.75	0		-1.32	2.84	4.88	-2.81	2.81	0		-10.72	-1.42	-8.11	-12.55	-6.81	0
409.5	-7.29	1.48	-6.62	-4.32	-1.41	0		-1.07	5.13	-2.35	-2.09	-0.06	0		-0.24	6.37	3.19	-2.85	1.74	0		-6.69	0.24	-9.86	-13.69	-6.83	0
410.4	-5.62	4.45	-3.06	0.26	1.73	0		2.32	8.13	2.5	0.79	1.79	0		-0.49	4.31	5.87	-2	4.53	0		-6.55	-2.43	-6.03	-12.94	-5.59	0
411.3	-8.57	2.11	-6.09	-3.35	-1.75	0		0.1	3.78	-0.38	-2.91	-1.62	0		-1.97	0.58	4.65	-3.56	2.33	0		-10.01	-1.14	-9.41	-17.48	-5.56	0
412.2	-5.2	9.11	-1.07	2.91	3.19	0		5.32	11.5	2.98	-0.55	2.73	0		1.68	5.43	4.85	-1.49	5.86	0		-9.76	1.9	-8.88	-13.53	-5.07	0
413.1	-7.03	1.99	-5.93	-5.25	-0.88	0		1.97	5.96	0.44	-3.58	-1.58	0		-0.14	0.95	3.73	-5.08	1.87	0		-9.24	-3.01	-9.43	-17.71	-8.01	0
414	-8.5	4.34	-6.54	-3.7	0.1	0		4.19	10	2.85	0.69	0.49	0		0.75	5.87	7.47	0.75	9.15	0		-8.01	-0.35	-8.19	-17.7	-5.04	0
414.9	-7.9	4.68	-2.61	1.96	3.62	0		0.76	7.97	0.53	-1.13	1.08	0		-1.66	3.36	4.38	-3.94	5.37	0		-6.39	1.17	-8.39	-14.79	-4.15	0
415.8	-4.44	3.45	-1.97	-2.69	2.83	0		4.51	9.51	4.01	0.15	2.42	0		-1.81	6.06	5.39	-6.2	3.81	0		-9.89	1	-8.73	-14.58	-7.09	0
416.7	-8.38	-0.59	-6.67	-1.68	0.13	0		0.46	5.95	-2.56	-3.79	-0.75	0		0.77	4.22	5.73	-4.55	4.86	0		-9.19	-2.37	-13.93	-19.88	-7.29	0
417.6	-9.55	3.73	-4.54	-2.61	-0.15	0		1.34	7.29	2.87	1.64	1.65	0		-3.94	0.42	2.69	-6.23	2.03	0		-10.68	-3.41	-9.69	-17.27	-6.63	0
418.5	-7.88	6.01	-5.83	1.07	0.14	0		3.73	8.62	4.18	1.64	2.43	0		1.14	3.99	9.07	1.09	6.94	0		-7.46	0.02	-7.98	-16.47	-4.38	0
419.4	-7.49	4.97	-4.63	-2.25	3.17	0		0.78	9.22	0.33	-1.57	-2.24	0		1.02	4.88	7.21	-3.39	3.94	0		-5.52	1.66	-5.92	-13.27	-2.34	0
420.3	-6.23	5.68	-2.78	-1.31	1.82	0		-0.71	4.2	0.24	-1.75	-1.41	0		-2.98	1.57	6.18	-3.25	6.39	0		-11.25	1.79	-7.42	-14.09	-5.03	0
421.2	-5.39	5.45	-1.8	-1.05	-0.18	0		3.93	10.34	0.41	2.33	1.31	0		0.49	5.39	6.83	-3.51	1.93	0		-6.4	-0.91	-5.72	-14.66	-7.58	0
422.1	-7.41	4.33	-6.23	-4.05	2.45	0		2.92	5.53	0.74	-1.45	0.05	0		-2.43	0.32	4.6	-3.21	2.54	0		-12.64	-0.96	-8.38	-14.98	-8.53	0
423	-5.94	3.63	-3.54	-0.99	2.24	0		3.67	5.92	1.91	-0.16	-0.03	0		-2.72	-0.08	3.86	-5.65	0.12	0		-11.97	-3.3	-11.51	-18.01	-10.44	0
423.9	-6.82	4.94	-0.52	-2.5	0.86	0		1.72	7.15	2.99	0.83	0.94	0		-5	-1.22	6.11	-2.44	1.61	0		-8.13	1.1	-7.17	-16.52	-8.42	0
424.8	-7.42	1.11	-2.99	-2.11	1.28	0		4.24	8.67	4.99	0.71	-0.33	0		-0.5	3.8	6.5	-3.31	2.86	0		-7.83	0.52	-4.8	-14.65	-3.62	0
425.7	-3.45	5.24	-1.82	0.46	4.87	0		3.22	8.18	2.72	0.27	3.12	0		-1.45	4.39	6.64	-4.19	1.71	0		-6.13	0.2	-3.93	-15.11	-7.06	0
426.6	-8.83	2.33	-8.52	-1.34	1.21	0		1.48	6.05	-2.09	-0.45	0.9	0		-0.12	2.81	4.57	-1.87	4.18	0		-9.29	-0.79	-7.78	-14.91	-4.54	0
427.5	-4.09	4.61	-1.32	-3.29	1.52	0		2.42	6.12	2.26	-0.21	-1.23	0		-5.08	0.37	4.24	-2.66	1.36	0		-10.67	2.47	-7.76	-12.31	-5.45	0
428.4	-5.18	4.59	-0.9	0.52	4.27	0		2.06	5.87	3.2	-1.02	-0.36	0		-2.56	2.86	6.39	-4.25	5.65	0		-7.22	-1.27	-5.58	-12.89	-6.01	0
429.3	-5.05	4.48	-0.39	2.97	4.39	0		1.05	9.12	4	2.52	3.15	0		-3.24	2.52	6.63	-2.46	4.07	0		-8.91	0.15	-9.23	-11.67	-8.07	0
430.2	-6.21	1.86	-2.12	-1.31	-0.85	0		1.39	4.2	-0.03	-0.69	-2.32	0		-3.99	-0.86	2.29	-4.72	0.65	0		-11.03	-1.8	-9.34	-15.81	-10.68	0
431.1	-7.4	5.53	-3.24	-0.1	3.98	0		-1.55	5.3	-1.38	-3.12	0.11	0		-0.34	1.89	3.62	-3.97	3.06	0		-7.52	0.15	-5.32	-11.18	-3.86	0
432	-6.89	4.79	-2.38	2.01	2.25	0		2.98	9.25	4.15	1.36	3.82	0		-0.56	2.38	7.11	-2.29	5.28	0		-9.19	-2.97	-8.08	-15.11	-7.96	0
432.9	-7.46	5.96	-2.9	1.19	5.06	0		2.99	7.77	1.98	0.61	4.31	0		-1.04	2.35	6.73	-2.38	4.03	0		-8.22	0.57	-5.6	-13.86	-5.58	0
433.8	-9.26	0.95	-5.59	-1.23	0.29	0		-0.78	4.62	-0.63	-3.83	0.38	0		-1.42	4.6	5.99	-4.82	4.6	0		-8.55	0.35	-5.84	-16.96	-5.67	0
434.7	-5.18	3.46	-2.32	-0.67	2.8	0		0.4	4.84	-0.6	-5.04	-1.59	0		-0.37	1.76	4.15	-8.02	0.94	0		-6.92	-2.33	-8.55	-15.46	-4.4	0
435.6	-5.11	6.36	-3.61	-1.78	1.66	0		-0.79	5.42	-1.18	-3.3	-1.22	0		-4.54	1.7	3.78	-4.19	2.39	0		-8.78	0.81	-9.05	-15.69	-6.8	0
436.5	-6.49	5.33	-1.57	-1.15	2.63	0		2.8	5.57	-0.15	-2.27	-1.74	0		1.12	3.59	6.21	-2.13	4.44	0		-6.19	1.34	-9.48	-12.16	-5.9	0
437.4	-7.86	4.48	-3.66	0.45	2.03	0		1.11	6.77	-0.9	1.33	0.19	0		-4.02	1.14	4.46	-3.38	2.06	0		-10.41	-3.86	-7.7	-15.42	-10.8	0
0	0	0	0	0	0	0		0	0	0	0	0	0		0	0	0	0	0	0		0	0	0	0	0	0
0	0	0	0	0	0	0		0	0	0	0	0	0		0	0	0	0	0	0		0	0	0	0	0	0
0	0	0	0	0	0	0		0	0	0	0	0	0		0	0	0	0	0	0		0	0	0	0	0	0
0	0	0	0	0	0	0		0	0	0	0	0	0		0	0	0	0	0	0		0	0	0	0	0	0
0	0	0	0	0	0	0		0	0	0	0	0	0		0	0	0	0	0	0		0	0	0	0	0	0
0	0	0	0	0	0	0		0	0	0	0	0	0		0	0	0	0	0	0		0	0	0	0	0	0
0	0	0	0	0	0	0		0	0	0	0	0	0		0	0	0	0	0	0		0	0	0	0	0	0
0	0	0	0	0	0	0		0	0	0	0	0	0		0	0	0	0	0	0		0	0	0	0	0	0
0	0	0	0	0	0	0		0	0	0	0	0	0		0	0	0	0	0	0		0	0	0	0	0	0
0	0	0	0	0	0	0		0	0	0	0	0	0		0	0	0	0	0	0		0	0	0	0	0	0
0	0	0	0	0	0	0		0	0	0	0	0	0		0	0	0	0	0	0		0	0	0	0	0	0
0	0	0	0	0	0	0		0	0	0	0	0	0		0	0	0	0	0	0		0	0	0	0	0	0
0	0	0	0	0	0	0		0	0	0	0	0	0		0	0	0	0	0	0		0	0	0	0	0	0
0	0	0	0	0	0	0		0	0	0	0	0	0		0	0	0	0	0	0		0	0	0	0	0	0
0	0	0	0	0	0	0		0	0	0	0	0	0		0	0	0	0	0	0		0	0	0	0	0	0
0	0	0	0	0	0	0		0	0	0	0	0	0		0	0	0	0	0	0		0	0	0	0	0	0
0	0	0	0	0	0	0		0	0	0	0	0	0		0	0	0	0	0	0		0	0	0	0	0	0
0	0	0	0	0	0	0		0	0	0	0	0	0		0	0	0	0	0	0		0	0	0	0	0	0
0	0	0	0	0	0	0		0	0	0	0	0	0		0	0	0	0	0	0		0	0	0	0	0	0
0	0	0	0	0	0	0		0	0	0	0	0	0		0	0	0	0	0	0		0	0	0	0	0	0
0	0	0	0	0	0	0		0	0	0	0	0	0		0	0	0	0	0	0		0	0	0	0	0	0
0	0	0	0	0	0	0		0	0	0	0	0	0		0	0	0	0	0	0		0	0	0	0	0	0
0	0	0	0	0	0	0		0	0	0	0	0	0		0	0	0	0	0	0		0	0	0	0	0	0
0	0	0	0	0	0	0		0	0	0	0	0	0		0	0	0	0	0	0		0	0	0	0	0	0
0	0	0	0	0	0	0		0	0	0	0	0	0		0	0	0	0	0	0		0	0	0	0	0	0
0	0	0	0	0	0	0		0	0	0	0	0	0		0	0	0	0	0	0		0	0	0	0	0	0
0	0	0	0	0	0	0		0	0	0	0	0	0		0	0	0	0	0	0		0	0	0	0	0	0
0	0	0	0	0	0	0		0	0	0	0	0	0		0	0	0	0	0	0		0	0	0	0	0	0
0	0	0	0	0	0	0		0	0	0	0	0	0		0	0	0	0	0	0		0	0	0	0	0	0
0	0	0	0	0	0	0		0	0	0	0	0	0		0	0	0	0	0	0		0	0	0	0	0	0
0	0	0	0	0	0	0		0	0	0	0	0	0		0	0	0	0	0	0		0	0	0	0	0	0
0	0	0	0	0	0	0		0	0	0	0	0	0		0	0	0	0	0	0		0	0	0	0	0	0
0	0	0	0	0	0	0		0	0	0	0	0	0		0	0	0	0	0	0		0	0	0	0	0	0
0	0	0	0	0	0	0		0	0	0	0	0	0		0	0	0	0	0	0		0	0	0	0	0	0
0	0	0	0	0	0	0		0	0	0	0	0	0		0	0	0	0	0	0		0	0	0	0	0	0
0	0	0	0	0	0	0		0	0	0	0	0	0		0	0	0	0	0	0		0	0	0	0	0	0
0	0	0	0	0	0	0		0	0	0	0	0	0		0	0	0	0	0	0		0	0	0	0	0	0
0	0	0	0	0	0	0		0	0	0	0	0	0		0	0	0	0	0	0		0	0	0	0	0	0
0	0	0	0	0	0	0		0	0	0	0	0	0		0	0	0	0	0	0		0	0	0	0	0	0
0	0	0	0	0	0	0		0	0	0	0	0	0		0	0	0	0	0	0		0	0	0	0	0	0
0	0	0	0	0	0	0		0	0	0	0	0	0		0	0	0	0	0	0		0	0	0	0	0	0
0	0	0	0	0	0	0		0	0	0	0	0	0		0	0	0	0	0	0		0	0	0	0	0	0
0	0	0	0	0	0	0		0	0	0	0	0	0		0	0	0	0	0	0		0	0	0	0	0	0
0	0	0	0	0	0	0		0	0	0	0	0	0		0	0	0	0	0	0		0	0	0	0	0	0
0	0	0	0	0	0	0		0	0	0	0	0	0		0	0	0	0	0	0		0	0	0	0	0	0
0	0	0	0	0	0	0		0	0	0	0	0	0		0	0	0	0	0	0		0	0	0	0	0	0
0	0	0	0	0	0	0		0	0	0	0	0	0		0	0	0	0	0	0		0	0	0	0	0	0
0	0	0	0	0	0	0		0	0	0	0	0	0		0	0	0	0	0	0		0	0	0	0	0	0
0	0	0	0	0	0	0		0	0	0	0	0	0		0	0	0	0	0	0		0	0	0	0	0	0
0	0	0	0	0	0	0		0	0	0	0	0	0		0	0	0	0	0	0		0	0	0	0	0	0
0	0	0	0	0	0	0		0	0	0	0	0	0		0	0	0	0	0	0		0	0	0	0	0	0
0	0	0	0	0	0	0		0	0	0	0	0	0		0	0	0	0	0	0		0	0	0	0	0	0
0	0	0	0	0	0	0		0	0	0	0	0	0		0	0	0	0	0	0		0	0	0	0	0	0
0	0	0	0	0	0	0		0	0	0	0	0	0		0	0	0	0	0	0		0	0	0	0	0	0
0	0	0	0	0	0	0		0	0	0	0	0	0		0	0	0	0	0	0		0	0	0	0	0	0
0	0	0	0	0	0	0		0	0	0	0	0	0		0	0	0	0	0	0		0	0	0	0	0	0
0	0	0	0	0	0	0		0	0	0	0	0	0		0	0	0	0	0	0		0	0	0	0	0	0
0	0	0	0	0	0	0		0	0	0	0	0	0		0	0	0	0	0	0		0	0	0	0	0	0
0	0	0	0	0	0	0		0	0	0	0	0	0		0	0	0	0	0	0		0	0	0	0	0	0
0	0	0	0	0	0	0		0	0	0	0	0	0		0	0	0	0	0	0		0	0	0	0	0	0
0	0	0	0	0	0	0		0	0	0	0	0	0		0	0	0	0	0	0		0	0	0	0	0	0
0	0	0	0	0	0	0		0	0	0	0	0	0		0	0	0	0	0	0		0	0	0	0	0	0
0	0	0	0	0	0	0		0	0	0	0	0	0		0	0	0	0	0	0		0	0	0	0	0	0
0	0	0	0	0	0	0		0	0	0	0	0	0		0	0	0	0	0	0		0	0	0	0	0	0
0	0	0	0	0	0	0		0	0	0	0	0	0		0	0	0	0	0	0		0	0	0	0	0	0
0	0	0	0	0	0	0		0	0	0	0	0	0		0	0	0	0	0	0		0	0	0	0	0	0
0	0	0	0	0	0	0		0	0	0	0	0	0		0	0	0	0	0	0		0	0	0	0	0	0
0	0	0	0	0	0	0		0	0	0	0	0	0		0	0	0	0	0	0		0	0	0	0	0	0
0	0	0	0	0	0	0		0	0	0	0	0	0		0	0	0	0	0	0		0	0	0	0	0	0
0	0	0	0	0	0	0		0	0	0	0	0	0		0	0	0	0	0	0		0	0	0	0	0	0
0	0	0	0	0	0	0		0	0	0	0	0	0		0	0	0	0	0	0		0	0	0	0	0	0
0	0	0	0	0	0	0		0	0	0	0	0	0		0	0	0	0	0	0		0	0	0	0	0	0
0	0	0	0	0	0	0		0	0	0	0	0	0		0	0	0	0	0	0		0	0	0	0	0	0
0	0	0	0	0	0	0		0	0	0	0	0	0		0	0	0	0	0	0		0	0	0	0	0	0
0	0	0	0	0	0	0		0	0	0	0	0	0		0	0	0	0	0	0		0	0	0	0	0	0
0	0	0	0	0	0	0		0	0	0	0	0	0		0	0	0	0	0	0		0	0	0	0	0	0
0	0	0	0	0	0	0		0	0	0	0	0	0		0	0	0	0	0	0		0	0	0	0	0	0
0	0	0	0	0	0	0		0	0	0	0	0	0		0	0	0	0	0	0		0	0	0	0	0	0
0	0	0	0	0	0	0		0	0	0	0	0	0		0	0	0	0	0	0		0	0	0	0	0	0
0	0	0	0	0	0	0		0	0	0	0	0	0		0	0	0	0	0	0		0	0	0	0	0	0
0	0	0	0	0	0	0		0	0	0	0	0	0		0	0	0	0	0	0		0	0	0	0	0	0
0	0	0	0	0	0	0		0	0	0	0	0	0		0	0	0	0	0	0		0	0	0	0	0	0
0	0	0	0	0	0	0		0	0	0	0	0	0		0	0	0	0	0	0		0	0	0	0	0	0
0	0	0	0	0	0	0		0	0	0	0	0	0		0	0	0	0	0	0		0	0	0	0	0	0
0	0	0	0	0	0	0		0	0	0	0	0	0		0	0	0	0	0	0		0	0	0	0	0	0
0	0	0	0	0	0	0		0	0	0	0	0	0		0	0	0	0	0	0		0	0	0	0	0	0
0	0	0	0	0	0	0		0	0	0	0	0	0		0	0	0	0	0	0		0	0	0	0	0	0
0	0	0	0	0	0	0		0	0	0	0	0	0		0	0	0	0	0	0		0	0	0	0	0	0
0	0	0	0	0	0	0		0	0	0	0	0	0		0	0	0	0	0	0		0	0	0	0	0	0
0	0	0	0	0	0	0		0	0	0	0	0	0		0	0	0	0	0	0		0	0	0	0	0	0
0	0	0	0	0	0	0		0	0	0	0	0	0		0	0	0	0	0	0		0	0	0	0	0	0
0	0	0	0	0	0	0		0	0	0	0	0	0		0	0	0	0	0	0		0	0	0	0	0	0
0	0	0	0	0	0	0		0	0	0	0	0	0		0	0	0	0	0	0		0	0	0	0	0	0
0	0	0	0	0	0	0		0	0	0	0	0	0		0	0	0	0	0	0		0	0	0	0	0	0
0	0	0	0	0	0	0		0	0	0	0	0	0		0	0	0	0	0	0		0	0	0	0	0	0
0	0	0	0	0	0	0		0	0	0	0	0	0		0	0	0	0	0	0		0	0	0	0	0	0
0	0	0	0	0	0	0		0	0	0	0	0	0		0	0	0	0	0	0		0	0	0	0	0	0
0	0	0	0	0	0	0		0	0	0	0	0	0		0	0	0	0	0	0		0	0	0	0	0	0
0	0	0	0	0	0	0		0	0	0	0	0	0		0	0	0	0	0	0		0	0	0	0	0	0
0	0	0	0	0	0	0		0	0	0	0	0	0		0	0	0	0	0	0		0	0	0	0	0	0
0	0	0	0	0	0	0		0	0	0	0	0	0		0	0	0	0	0	0		0	0	0	0	0	0
0	0	0	0	0	0	0		0	0	0	0	0	0		0	0	0	0	0	0		0	0	0	0	0	0
0	0	0	0	0	0	0		0	0	0	0	0	0		0	0	0	0	0	0		0	0	0	0	0	0
0	0	0	0	0	0	0		0	0	0	0	0	0		0	0	0	0	0	0		0	0	0	0	0	0
0	0	0	0	0	0	0		0	0	0	0	0	0		0	0	0	0	0	0		0	0	0	0	0	0
0	0	0	0	0	0	0		0	0	0	0	0	0		0	0	0	0	0	0		0	0	0	0	0	0
0	0	0	0	0	0	0		0	0	0	0	0	0		0	0	0	0	0	0		0	0	0	0	0	0
0	0	0	0	0	0	0		0	0	0	0	0	0		0	0	0	0	0	0		0	0	0	0	0	0
0	0	0	0	0	0	0		0	0	0	0	0	0		0	0	0	0	0	0		0	0	0	0	0	0
0	0	0	0	0	0	0		0	0	0	0	0	0		0	0	0	0	0	0		0	0	0	0	0	0
0	0	0	0	0	0	0		0	0	0	0	0	0		0	0	0	0	0	0		0	0	0	0	0	0
0	0	0	0	0	0	0		0	0	0	0	0	0		0	0	0	0	0	0		0	0	0	0	0	0
0	0	0	0	0	0	0		0	0	0	0	0	0		0	0	0	0	0	0		0	0	0	0	0	0
0	0	0	0	0	0	0		0	0	0	0	0	0		0	0	0	0	0	0		0	0	0	0	0	0
0	0	0	0	0	0	0		0	0	0	0	0	0		0	0	0	0	0	0		0	0	0	0	0	0
0	0	0	0	0	0	0		0	0	0	0	0	0		0	0	0	0	0	0		0	0	0	0	0	0
0	0	0	0	0	0	0		0	0	0	0	0	0		0	0	0	0	0	0		0	0	0	0	0	0
0	0	0	0	0	0	0		0	0	0	0	0	0		0	0	0	0	0	0		0	0	0	0	0	0
0	0	0	0	0	0	0		0	0	0	0	0	0		0	0	0	0	0	0		0	0	0	0	0	0
0	0	0	0	0	0	0		0	0	0	0	0	0		0	0	0	0	0	0		0	0	0	0	0	0
0	0	0	0	0	0	0		0	0	0	0	0	0		0	0	0	0	0	0		0	0	0	0	0	0
0	0	0	0	0	0	0		0	0	0	0	0	0		0	0	0	0	0	0		0	0	0	0	0	0
0	0	0	0	0	0	0		0	0	0	0	0	0		0	0	0	0	0	0		0	0	0	0	0	0
0	0	0	0	0	0	0		0	0	0	0	0	0		0	0	0	0	0	0		0	0	0	0	0	0
0	0	0	0	0	0	0		0	0	0	0	0	0		0	0	0	0	0	0		0	0	0	0	0	0
0	0	0	0	0	0	0		0	0	0	0	0	0		0	0	0	0	0	0		0	0	0	0	0	0
0	0	0	0	0	0	0		0	0	0	0	0	0		0	0	0	0	0	0		0	0	0	0	0	0
0	0	0	0	0	0	0		0	0	0	0	0	0		0	0	0	0	0	0		0	0	0	0	0	0
0	0	0	0	0	0	0		0	0	0	0	0	0		0	0	0	0	0	0		0	0	0	0	0	0
0	0	0	0	0	0	0		0	0	0	0	0	0		0	0	0	0	0	0		0	0	0	0	0	0
0	0	0	0	0	0	0		0	0	0	0	0	0		0	0	0	0	0	0		0	0	0	0	0	0
0	0	0	0	0	0	0		0	0	0	0	0	0		0	0	0	0	0	0		0	0	0	0	0	0
0	0	0	0	0	0	0		0	0	0	0	0	0		0	0	0	0	0	0		0	0	0	0	0	0
0	0	0	0	0	0	0		0	0	0	0	0	0		0	0	0	0	0	0		0	0	0	0	0	0
0	0	0	0	0	0	0		0	0	0	0	0	0		0	0	0	0	0	0		0	0	0	0	0	0
0	0	0	0	0	0	0		0	0	0	0	0	0		0	0	0	0	0	0		0	0	0	0	0	0
0	0	0	0	0	0	0		0	0	0	0	0	0		0	0	0	0	0	0		0	0	0	0	0	0
0	0	0	0	0	0	0		0	0	0	0	0	0		0	0	0	0	0	0		0	0	0	0	0	0
0	0	0	0	0	0	0		0	0	0	0	0	0		0	0	0	0	0	0		0	0	0	0	0	0
0	0	0	0	0	0	0		0	0	0	0	0	0		0	0	0	0	0	0		0	0	0	0	0	0
0	0	0	0	0	0	0		0	0	0	0	0	0		0	0	0	0	0	0		0	0	0	0	0	0
0	0	0	0	0	0	0		0	0	0	0	0	0		0	0	0	0	0	0		0	0	0	0	0	0
0	0	0	0	0	0	0		0	0	0	0	0	0		0	0	0	0	0	0		0	0	0	0	0	0
0	0	0	0	0	0	0		0	0	0	0	0	0		0	0	0	0	0	0		0	0	0	0	0	0
0	0	0	0	0	0	0		0	0	0	0	0	0		0	0	0	0	0	0		0	0	0	0	0	0
0	0	0	0	0	0	0		0	0	0	0	0	0		0	0	0	0	0	0		0	0	0	0	0	0
0	0	0	0	0	0	0		0	0	0	0	0	0		0	0	0	0	0	0		0	0	0	0	0	0
0	0	0	0	0	0	0		0	0	0	0	0	0		0	0	0	0	0	0		0	0	0	0	0	0
0	0	0	0	0	0	0		0	0	0	0	0	0		0	0	0	0	0	0		0	0	0	0	0	0
0	0	0	0	0	0	0		0	0	0	0	0	0		0	0	0	0	0	0		0	0	0	0	0	0
0	0	0	0	0	0	0		0	0	0	0	0	0		0	0	0	0	0	0		0	0	0	0	0	0
0	0	0	0	0	0	0		0	0	0	0	0	0		0	0	0	0	0	0		0	0	0	0	0	0
0	0	0	0	0	0	0		0	0	0	0	0	0		0	0	0	0	0	0		0	0	0	0	0	0
0	0	0	0	0	0	0		0	0	0	0	0	0		0	0	0	0	0	0		0	0	0	0	0	0
0	0	0	0	0	0	0		0	0	0	0	0	0		0	0	0	0	0	0		0	0	0	0	0	0
0	0	0	0	0	0	0		0	0	0	0	0	0		0	0	0	0	0	0		0	0	0	0	0	0
0	0	0	0	0	0	0		0	0	0	0	0	0		0	0	0	0	0	0		0	0	0	0	0	0
0	0	0	0	0	0	0		0	0	0	0	0	0		0	0	0	0	0	0		0	0	0	0	0	0
0	0	0	0	0	0	0		0	0	0	0	0	0		0	0	0	0	0	0		0	0	0	0	0	0
0	0	0	0	0	0	0		0	0	0	0	0	0		0	0	0	0	0	0		0	0	0	0	0	0
0	0	0	0	0	0	0		0	0	0	0	0	0		0	0	0	0	0	0		0	0	0	0	0	0
0	0	0	0	0	0	0		0	0	0	0	0	0		0	0	0	0	0	0		0	0	0	0	0	0
0	0	0	0	0	0	0		0	0	0	0	0	0		0	0	0	0	0	0		0	0	0	0	0	0
0	0	0	0	0	0	0		0	0	0	0	0	0		0	0	0	0	0	0		0	0	0	0	0	0
0	0	0	0	0	0	0		0	0	0	0	0	0		0	0	0	0	0	0		0	0	0	0	0	0
0	0	0	0	0	0	0		0	0	0	0	0	0		0	0	0	0	0	0		0	0	0	0	0	0
0	0	0	0	0	0	0		0	0	0	0	0	0		0	0	0	0	0	0		0	0	0	0	0	0
0	0	0	0	0	0	0		0	0	0	0	0	0		0	0	0	0	0	0		0	0	0	0	0	0
0	0	0	0	0	0	0		0	0	0	0	0	0		0	0	0	0	0	0		0	0	0	0	0	0
0	0	0	0	0	0	0		0	0	0	0	0	0		0	0	0	0	0	0		0	0	0	0	0	0
0	0	0	0	0	0	0		0	0	0	0	0	0		0	0	0	0	0	0		0	0	0	0	0	0
0	0	0	0	0	0	0		0	0	0	0	0	0		0	0	0	0	0	0		0	0	0	0	0	0
0	0	0	0	0	0	0		0	0	0	0	0	0		0	0	0	0	0	0		0	0	0	0	0	0
0	0	0	0	0	0	0		0	0	0	0	0	0		0	0	0	0	0	0		0	0	0	0	0	0
0	0	0	0	0	0	0		0	0	0	0	0	0		0	0	0	0	0	0		0	0	0	0	0	0
0	0	0	0	0	0	0		0	0	0	0	0	0		0	0	0	0	0	0		0	0	0	0	0	0
0	0	0	0	0	0	0		0	0	0	0	0	0		0	0	0	0	0	0		0	0	0	0	0	0
0	0	0	0	0	0	0		0	0	0	0	0	0		0	0	0	0	0	0		0	0	0	0	0	0
0	0	0	0	0	0	0		0	0	0	0	0	0		0	0	0	0	0	0		0	0	0	0	0	0
0	0	0	0	0	0	0		0	0	0	0	0	0		0	0	0	0	0	0		0	0	0	0	0	0
0	0	0	0	0	0	0		0	0	0	0	0	0		0	0	0	0	0	0		0	0	0	0	0	0
0	0	0	0	0	0	0		0	0	0	0	0	0		0	0	0	0	0	0		0	0	0	0	0	0
0	0	0	0	0	0	0		0	0	0	0	0	0		0	0	0	0	0	0		0	0	0	0	0	0
0	0	0	0	0	0	0		0	0	0	0	0	0		0	0	0	0	0	0		0	0	0	0	0	0
0	0	0	0	0	0	0		0	0	0	0	0	0		0	0	0	0	0	0		0	0	0	0	0	0
0	0	0	0	0	0	0		0	0	0	0	0	0		0	0	0	0	0	0		0	0	0	0	0	0
0	0	0	0	0	0	0		0	0	0	0	0	0		0	0	0	0	0	0		0	0	0	0	0	0
0	0	0	0	0	0	0		0	0	0	0	0	0		0	0	0	0	0	0		0	0	0	0	0	0
0	0	0	0	0	0	0		0	0	0	0	0	0		0	0	0	0	0	0		0	0	0	0	0	0
0	0	0	0	0	0	0		0	0	0	0	0	0		0	0	0	0	0	0		0	0	0	0	0	0
0	0	0	0	0	0	0		0	0	0	0	0	0		0	0	0	0	0	0		0	0	0	0	0	0
0	0	0	0	0	0	0		0	0	0	0	0	0		0	0	0	0	0	0		0	0	0	0	0	0
0	0	0	0	0	0	0		0	0	0	0	0	0		0	0	0	0	0	0		0	0	0	0	0	0
0	0	0	0	0	0	0		0	0	0	0	0	0		0	0	0	0	0	0		0	0	0	0	0	0
0	0	0	0	0	0	0		0	0	0	0	0	0		0	0	0	0	0	0		0	0	0	0	0	0
0	0	0	0	0	0	0		0	0	0	0	0	0		0	0	0	0	0	0		0	0	0	0	0	0
0	0	0	0	0	0	0		0	0	0	0	0	0		0	0	0	0	0	0		0	0	0	0	0	0
0	0	0	0	0	0	0		0	0	0	0	0	0		0	0	0	0	0	0		0	0	0	0	0	0
0	0	0	0	0	0	0		0	0	0	0	0	0		0	0	0	0	0	0		0	0	0	0	0	0
0	0	0	0	0	0	0		0	0	0	0	0	0		0	0	0	0	0	0		0	0	0	0	0	0
0	0	0	0	0	0	0		0	0	0	0	0	0		0	0	0	0	0	0		0	0	0	0	0	0
0	0	0	0	0	0	0		0	0	0	0	0	0		0	0	0	0	0	0		0	0	0	0	0	0
0	0	0	0	0	0	0		0	0	0	0	0	0		0	0	0	0	0	0		0	0	0	0	0	0
0	0	0	0	0	0	0		0	0	0	0	0	0		0	0	0	0	0	0		0	0	0	0	0	0
0	0	0	0	0	0	0		0	0	0	0	0	0		0	0	0	0	0	0		0	0	0	0	0	0
0	0	0	0	0	0	0		0	0	0	0	0	0		0	0	0	0	0	0		0	0	0	0	0	0
0	0	0	0	0	0	0		0	0	0	0	0	0		0	0	0	0	0	0		0	0	0	0	0	0
0	0	0	0	0	0	0		0	0	0	0	0	0		0	0	0	0	0	0		0	0	0	0	0	0
0	0	0	0	0	0	0		0	0	0	0	0	0		0	0	0	0	0	0		0	0	0	0	0	0
0	0	0	0	0	0	0		0	0	0	0	0	0		0	0	0	0	0	0		0	0	0	0	0	0
0	0	0	0	0	0	0		0	0	0	0	0	0		0	0	0	0	0	0		0	0	0	0	0	0
0	0	0	0	0	0	0		0	0	0	0	0	0		0	0	0	0	0	0		0	0	0	0	0	0
0	0	0	0	0	0	0		0	0	0	0	0	0		0	0	0	0	0	0		0	0	0	0	0	0
0	0	0	0	0	0	0		0	0	0	0	0	0		0	0	0	0	0	0		0	0	0	0	0	0
0	0	0	0	0	0	0		0	0	0	0	0	0		0	0	0	0	0	0		0	0	0	0	0	0
0	0	0	0	0	0	0		0	0	0	0	0	0		0	0	0	0	0	0		0	0	0	0	0	0
0	0	0	0	0	0	0		0	0	0	0	0	0		0	0	0	0	0	0		0	0	0	0	0	0
0	0	0	0	0	0	0		0	0	0	0	0	0		0	0	0	0	0	0		0	0	0	0	0	0
0	0	0	0	0	0	0		0	0	0	0	0	0		0	0	0	0	0	0		0	0	0	0	0	0
0	0	0	0	0	0	0		0	0	0	0	0	0		0	0	0	0	0	0		0	0	0	0	0	0
0	0	0	0	0	0	0		0	0	0	0	0	0		0	0	0	0	0	0		0	0	0	0	0	0
0	0	0	0	0	0	0		0	0	0	0	0	0		0	0	0	0	0	0		0	0	0	0	0	0
0	0	0	0	0	0	0		0	0	0	0	0	0		0	0	0	0	0	0		0	0	0	0	0	0
0	0	0	0	0	0	0		0	0	0	0	0	0		0	0	0	0	0	0		0	0	0	0	0	0
0	0	0	0	0	0	0		0	0	0	0	0	0		0	0	0	0	0	0		0	0	0	0	0	0
0	0	0	0	0	0	0		0	0	0	0	0	0		0	0	0	0	0	0		0	0	0	0	0	0
0	0	0	0	0	0	0		0	0	0	0	0	0		0	0	0	0	0	0		0	0	0	0	0	0
0	0	0	0	0	0	0		0	0	0	0	0	0		0	0	0	0	0	0		0	0	0	0	0	0
0	0	0	0	0	0	0		0	0	0	0	0	0		0	0	0	0	0	0		0	0	0	0	0	0
0	0	0	0	0	0	0		0	0	0	0	0	0		0	0	0	0	0	0		0	0	0	0	0	0
0	0	0	0	0	0	0		0	0	0	0	0	0		0	0	0	0	0	0		0	0	0	0	0	0
0	0	0	0	0	0	0		0	0	0	0	0	0		0	0	0	0	0	0		0	0	0	0	0	0
0	0	0	0	0	0	0		0	0	0	0	0	0		0	0	0	0	0	0		0	0	0	0	0	0
0	0	0	0	0	0	0		0	0	0	0	0	0		0	0	0	0	0	0		0	0	0	0	0	0
0	0	0	0	0	0	0		0	0	0	0	0	0		0	0	0	0	0	0		0	0	0	0	0	0
0	0	0	0	0	0	0		0	0	0	0	0	0		0	0	0	0	0	0		0	0	0	0	0	0
0	0	0	0	0	0	0		0	0	0	0	0	0		0	0	0	0	0	0		0	0	0	0	0	0
0	0	0	0	0	0	0		0	0	0	0	0	0		0	0	0	0	0	0		0	0	0	0	0	0
0	0	0	0	0	0	0		0	0	0	0	0	0		0	0	0	0	0	0		0	0	0	0	0	0
0	0	0	0	0	0	0		0	0	0	0	0	0		0	0	0	0	0	0		0	0	0	0	0	0
0	0	0	0	0	0	0		0	0	0	0	0	0		0	0	0	0	0	0		0	0	0	0	0	0
0	0	0	0	0	0	0		0	0	0	0	0	0		0	0	0	0	0	0		0	0	0	0	0	0
0	0	0	0	0	0	0		0	0	0	0	0	0		0	0	0	0	0	0		0	0	0	0	0	0
0	0	0	0	0	0	0		0	0	0	0	0	0		0	0	0	0	0	0		0	0	0	0	0	0
0	0	0	0	0	0	0		0	0	0	0	0	0		0	0	0	0	0	0		0	0	0	0	0	0
0	0	0	0	0	0	0		0	0	0	0	0	0		0	0	0	0	0	0		0	0	0	0	0	0
0	0	0	0	0	0	0		0	0	0	0	0	0		0	0	0	0	0	0		0	0	0	0	0	0
0	0	0	0	0	0	0		0	0	0	0	0	0		0	0	0	0	0	0		0	0	0	0	0	0
0	0	0	0	0	0	0		0	0	0	0	0	0		0	0	0	0	0	0		0	0	0	0	0	0
0	0	0	0	0	0	0		0	0	0	0	0	0		0	0	0	0	0	0		0	0	0	0	0	0
0	0	0	0	0	0	0		0	0	0	0	0	0		0	0	0	0	0	0		0	0	0	0	0	0
0	0	0	0	0	0	0		0	0	0	0	0	0		0	0	0	0	0	0		0	0	0	0	0	0
0	0	0	0	0	0	0		0	0	0	0	0	0		0	0	0	0	0	0		0	0	0	0	0	0
0	0	0	0	0	0	0		0	0	0	0	0	0		0	0	0	0	0	0		0	0	0	0	0	0
0	0	0	0	0	0	0		0	0	0	0	0	0		0	0	0	0	0	0		0	0	0	0	0	0
0	0	0	0	0	0	0		0	0	0	0	0	0		0	0	0	0	0	0		0	0	0	0	0	0
0	0	0	0	0	0	0		0	0	0	0	0	0		0	0	0	0	0	0		0	0	0	0	0	0
0	0	0	0	0	0	0		0	0	0	0	0	0		0	0	0	0	0	0		0	0	0	0	0	0
0	0	0	0	0	0	0		0	0	0	0	0	0		0	0	0	0	0	0		0	0	0	0	0	0
0	0	0	0	0	0	0		0	0	0	0	0	0		0	0	0	0	0	0		0	0	0	0	0	0
0	0	0	0	0	0	0		0	0	0	0	0	0		0	0	0	0	0	0		0	0	0	0	0	0
0	0	0	0	0	0	0		0	0	0	0	0	0		0	0	0	0	0	0		0	0	0	0	0	0
0	0	0	0	0	0	0		0	0	0	0	0	0		0	0	0	0	0	0		0	0	0	0	0	0
0	0	0	0	0	0	0		0	0	0	0	0	0		0	0	0	0	0	0		0	0	0	0	0	0
0	0	0	0	0	0	0		0	0	0	0	0	0		0	0	0	0	0	0		0	0	0	0	0	0
0	0	0	0	0	0	0		0	0	0	0	0	0		0	0	0	0	0	0		0	0	0	0	0	0
0	0	0	0	0	0	0		0	0	0	0	0	0		0	0	0	0	0	0		0	0	0	0	0	0

## Sheet: Data corrected cropped
X	L1A1	L1A2	L1A3	L1A4	L1A5	L1A6		L2A1	L2A2	L2A3	L2A4	L2A5	L2A6		L3A1	L3A2	L3A3	L3A4	L3A5	L3A6		L4A1	L4A2	L4A3	L4A4	L4A5	L4A6
-8.1	0.39	-1.02	0.41	1.9	0.84	0		0.13	-0.7	1.03	3.82	3.3	0		-2.28	-0.62	-1.74	-1.01	0.68	0		-3.68	0.85	-2.22	-2.86	-1	0
-7.2	0.41	0.66	1.02	0.94	1.81	0		1.32	-1.86	2.33	1.58	1.42	0		1.38	0.07	0.39	2.76	0.29	0		-2.49	-1.73	-0.31	-0.65	-1.91	0
-6.3	1.85	0.3	1.12	-1.75	3.32	0		-0.86	0.79	-1.47	-1.05	2.94	0		-2.38	-1.41	0.55	-0.75	0.38	0		2.09	3.04	3.38	4.93	3.12	0
-5.4	0.38	0.81	0.76	0.21	-0.05	0		1.48	2.5	0.34	-0.15	-1.95	0		0.93	3.14	-0.82	0.08	-0.4	0		4.51	3.07	1.62	2.59	3.76	0
-4.5	-2.78	-2.61	-5.19	-4	-4.82	0		-1.43	-2.57	-4.48	-2.02	-4.03	0		-2.08	-3.57	-4.42	-3.31	-0.86	0		-1.96	-4.14	-1.07	-5.8	-1.16	0
-3.6	3.6	3.76	1.96	2.78	2.8	0		6.3	6.46	6.33	5.54	4.5	0		2.51	3.81	1.83	1.07	0.22	0		-0.6	-0.58	-1.06	-2.62	-1.58	0
-2.7	-0.65	-1.47	-2.37	-1.56	0.26	0		0.53	-0.96	-1.36	1.33	0.81	0		0.24	0.26	-1.99	1.64	-0.82	0		3.2	0.25	3.31	3.44	3.06	0
-1.8	-0.16	0.77	-2.29	-1.86	-3.54	0		-2.14	-1.22	-1.28	-2.58	-2.07	0		-4.05	-1.5	-1.68	-2.68	-3.99	0		-0.98	1.26	-0.12	-1.05	-1.16	0
-0.9	-0.39	-1.22	0.78	-1.58	-0.45	0		3	3.22	1.34	1.98	3.94	0		-0.14	-0.68	-1.79	-1.9	-0.94	0		-4.59	-2.82	-0.47	-2.39	-2.51	0
0	0.16	-0.82	-1	-0.19	0.96	0		0.71	1.73	-0.22	-0.66	1.18	0		-1.06	4.3	2.86	-1.01	3.02	0		1.56	3.18	5.09	2.88	3.91	0
0.9	4.27	2.07	4.31	2.62	1.88	0		2.24	-1.6	0.91	-1.8	-1.95	0		-1.25	-0.59	1.18	0.16	-0.85	0		0	2.7	1.83	1.36	0.94	0
1.8	-1.55	-2.58	-4.03	-3.63	-5.44	0		0.96	0.18	-0.48	-1.27	-2.46	0		-0.16	-0.24	-1.06	-0.93	-1.88	0		-2.93	-0.21	1.19	-1.08	-2.82	0
2.7	2.85	0.7	-0.29	2.4	0.52	0		2.43	0.97	1.12	1.51	-0.69	0		-1.55	-1.52	-3.51	-1.97	-1.58	0		0.52	-0.96	2.13	-1.91	0.04	0
3.6	-1.48	-2.81	-2.23	-4.5	-2.79	0		1.69	-0.23	-1.08	-1.32	1.19	0		-0.96	2.69	-2.67	-2.66	0.02	0		-3.44	0.99	-0.83	-3.05	-1.83	0
4.5	-0.98	0.38	-0.96	-4.19	0.4	0		1.31	-1.94	0.42	-2.84	-0.63	0		1.23	-1.67	-1.33	-3.39	-1.06	0		-2.83	-0.33	-1.51	-5.18	-2.83	0
5.4	1.26	-1.48	-1.35	-3.79	-1.61	0		2.56	0.87	-0.22	-0.05	0.23	0		-4.38	-1.65	-2.71	-3.24	-2.79	0		-7.68	-1.89	-1.22	-1.61	-2.05	0
6.3	-6.33	-4.43	-3.95	-2.94	-4.79	0		-2.37	-3.21	-2.14	-1.14	-2.55	0		-3.21	-0.91	-0.63	-0.98	-0.41	0		0.86	1.41	1.83	0.75	1.79	0
7.2	1.66	0.36	-0.55	1.23	-0.19	0		0.52	-1.85	-1.79	-1.78	1.18	0		-0.28	2.42	-1.73	-1.75	0.27	0		0.79	4.47	3.15	0.92	2.55	0
8.1	4.54	3.42	3.57	5.22	5.03	0		-0.01	-0.65	0.21	0.58	1.45	0		-1.47	-1.35	-2.06	1.08	-0.74	0		-8.21	-2.49	1.65	-1.68	1.23	0
9	13.72	3.35	2.14	5.29	-0.86	0		2.08	-0.96	0.32	4.2	0.24	0		0.99	-2.96	-1.85	0.51	0.74	0		-41.23	-19.85	-11.68	-14.23	-2.23	0
9.9	15.96	1.94	3.65	3.25	-0.97	0		2.21	-3.01	0.84	4.78	2.43	0		1.59	-0.46	-2.59	2.96	0.8	0		-38.92	-19.21	-14.8	-7.05	-0.81	0
10.8	24.33	9.4	6.88	6.26	2.61	0		3.08	-2.65	1.09	4.08	2.38	0		-0.68	-3.56	-2.46	-0.13	0.75	0		-17.28	-8.61	-6.72	-4.81	-1.44	0
11.7	24.49	7.07	7.01	3.17	1.27	0		4.39	0.01	2.2	6.23	3.57	0		2.23	0.07	2.88	4.37	1.74	0		-8.62	0.17	1.88	5.15	3.93	0
12.6	30.03	12.5	9.17	6.84	4.37	0		5.83	2.92	1.28	7.34	4.9	0		2.45	3.55	1.43	8.01	4.73	0		-5	1.48	0.58	6.87	0.9	0
13.5	26.92	10.12	10.19	8.21	3.41	0		7.33	0.72	4.62	6.22	2.62	0		4.33	1.63	2.52	3.77	3.01	0		-0.81	2.62	3.4	3.96	2.62	0
14.4	29.98	10.45	9.08	12.31	4.17	0		5.6	0.85	2.68	7.38	3.81	0		0.85	0.42	1.38	4.99	2.37	0		-5.23	1.65	0.08	3.86	2.96	0
15.3	27.06	9.96	7.01	4.52	-1.63	0		3.19	0.11	0.27	7.57	1.94	0		0.54	-0.86	-0.48	3.05	1.78	0		-3.4	3.48	1.05	2.66	1.91	0
16.2	30.49	9.2	12.57	8.27	0.98	0		3.88	-0.14	4.41	10.23	2.07	0		0.81	-0.54	0.64	7.12	2.73	0		-6.74	-1.69	-1.74	2.59	-0.14	0
17.1	27.8	10.08	10.77	5.71	1.13	0		2.75	-2.47	0.88	2.15	0.62	0		-0.58	0.66	-1.85	3.23	3.82	0		-3.17	3.96	1.27	5.08	5.09	0
18	28.61	14.62	13.15	8.85	4.89	0		5.94	3.85	4.59	10.42	6.68	0		3.19	0.77	3.02	5.81	4.76	0		-2.75	0.54	-1.27	2.96	1.23	0
18.9	29.83	11.29	10.12	7.23	4.07	0		3.57	-0.24	4.4	6.53	4.56	0		1.83	1.9	2.35	5.18	5.16	0		-0.53	-1.36	-1.39	0.83	-1.67	0
19.8	31.22	10.19	8.09	5	3.14	0		6.35	0.86	2.83	5.09	4.67	0		-0.79	-1.76	-1.38	2.63	1.38	0		-5.96	-2.94	-3.26	-0.3	-0.11	0
20.7	33.03	11.23	11.08	11.4	7.03	0		6.15	0.09	3.41	7.68	3.87	0		1.78	1.4	-2.11	4.18	2.51	0		-4.71	-0.3	-2.98	1.58	0.15	0
21.6	30.3	11.31	10.67	10.08	5.01	0		0.57	-3.22	0.62	4.47	-1.21	0		-2.61	0.72	-1.22	4.72	1.54	0		-3.38	3.86	-3.64	4.5	2.67	0
22.5	29.78	12.82	7.17	9.33	3.4	0		5.08	0.98	3.17	7.96	4.49	0		-1.08	1.22	1.12	3.1	4.18	0		-5.23	1.84	-2.53	-2.45	0.43	0
23.4	27.64	10.82	7.65	6.41	-2.04	0		4.57	-1.83	2.73	7.71	0.01	0		0.09	-0.81	-1.02	3.47	0.64	0		-5.16	-2.36	-4.95	1.86	0.57	0
24.3	31.15	10.93	8.67	7.69	3.22	0		6.67	1.28	3.35	9.25	5.8	0		3.08	1.74	1.14	6.3	3.78	0		-0.84	1.38	-3.14	2.63	2.67	0
25.2	26.82	3.45	3.97	3.37	-0.97	0		2.4	-3.08	2.76	6.95	2.55	0		-0.35	2	1.83	6.48	2.68	0		-4.73	-1.39	-4.88	0.24	-2.7	0
26.1	31.14	12.97	8.61	9.88	3.27	0		3.32	-0.75	0.87	5.95	1.38	0		-1.31	0.89	-2.04	4.1	0.58	0		-3.7	0.95	-4.81	1.33	-2.09	0
27	32.81	14.57	11.68	12	4.29	0		5.74	3.63	3.13	7.98	6.13	0		-1.49	2.39	0.69	4.1	2.51	0		-6.59	-0.21	-5.07	1.64	0.53	0
27.9	28.6	7.68	5.78	3.98	2.73	0		4.3	-2.13	1.77	4.66	2.68	0		1.12	-0.63	-1.84	3.52	1.01	0		-2.91	1	-3.6	0.76	2.53	0
28.8	29.96	8.77	9.27	8.89	2.53	0		1.25	-2.36	0.6	4.68	0.73	0		-0.26	-1.18	-0.74	4.34	2.1	0		-5.4	-1.66	-8.86	3.14	-1.03	0
29.7	30.77	12.25	10.25	10.23	6.92	0		6.55	0.3	3.93	10.64	5.41	0		1.68	-0.1	0.5	7.26	4.8	0		-3.72	-0.77	-6.06	0.3	1.24	0
30.6	31.36	12.07	9.96	8.52	4.72	0		7.09	2.11	3.98	5.96	7.19	0		1.67	1.56	2.99	5.64	4.2	0		-1.74	1.73	-3.54	6.76	2.71	0
31.5	31.17	12.73	9.62	5.77	3.7	0		6.17	-0.36	4.17	7.5	6.66	0		2.54	-0.65	2.7	7.58	5.16	0		-5.07	0.29	-3.73	3.04	0.9	0
32.4	29.7	8.05	8.81	2.53	1.84	0		5.12	-1.67	-0.19	3.28	2.65	0		-2.97	0.38	-1.09	4.02	2.07	0		-4.86	-0.46	-5.91	-1.71	0.74	0
33.3	29.24	9.18	6.96	6.53	0.46	0		6.15	1.52	3.19	7.79	4.71	0		2.28	5.58	2.9	7.46	5.84	0		-4.23	-0.37	-5.75	3.6	-0.9	0
34.2	33.14	11.5	9.52	9.78	5.96	0		6.8	-0.99	2.97	4.16	1.22	0		0.82	3.57	2.37	4.67	2.33	0		-3.8	2.13	-5.03	2.39	0.52	0
35.1	34.03	11.36	11.39	11.16	3.97	0		5.28	-0.33	2.51	6.68	5.22	0		0.01	1.64	1.7	6.75	5.4	0		-6.3	0.87	-2.84	4.22	1.67	0
36	30.31	8.67	9.16	8.35	2.2	0		6.36	1.99	4.65	10.01	6.02	0		1.11	4.13	2.89	7.83	2.5	0		-5.46	-4.04	-6.45	2.82	-4.32	0
36.9	28.11	11.29	6.93	8.2	3.27	0		2.37	-2.71	-1.6	5.37	3.82	0		0.3	0.35	0.65	5.94	4.72	0		-9.57	-2.12	-9	-0.86	-4.2	0
37.8	31.57	11.44	8.31	10.09	7.34	0		1.49	-4.51	-1.88	5.36	2.7	0		-2.71	-3.09	-4.48	2.44	2.2	0		-10.26	-5.73	-9.95	-3.9	-5.02	0
38.7	30.91	10.81	7.16	7.56	2.67	0		2.95	0.24	-0.13	6.65	3.95	0		-0.84	0.75	0.55	4.73	5.29	0		-5.62	-1.59	-8.33	-1.15	-0.41	0
39.6	32.19	10.26	6.51	8.25	3.19	0		6.98	1.96	2.37	8.59	4.82	0		3.04	3.63	1.42	7.01	4.43	0		-4.28	-1.95	-6.67	0.74	-1.04	0
40.5	34.29	15.75	11.2	12.52	7.59	0		3.07	0.32	3.05	12.68	6.01	0		0.33	2.27	2.11	9.73	6.17	0		-7.74	0.32	-7.76	0.27	0.56	0
41.4	31.41	11.37	9.63	10.63	3.22	0		6.91	0.22	-0.1	9.8	3.58	0		1.9	1.66	-0.34	7.13	4.88	0		-9.1	-1.46	-10.44	-2.26	-2.98	0
42.3	32.08	14.61	7.98	8.54	6.4	0		4.52	1.58	2.81	8.67	4.86	0		-0.12	1.28	0.69	6.1	3.93	0		-6.83	1.54	-9.07	1.12	0.62	0
43.2	30.33	12.33	7.09	10.86	2.95	0		3.16	0.15	1.3	8.79	2.95	0		0.12	0.62	3.27	6.79	4.48	0		-9.28	-4.26	-12.75	-2.1	-3.11	0
44.1	31.21	13.39	7.2	11.05	3.89	0		7.42	1.62	0.33	9.28	4.71	0		2.36	2.67	3.06	8.15	5.47	0		-5.25	-2.17	-9.77	-0.34	-1.34	0
45	31.77	15.65	6.63	9.7	6.31	0		1.64	-1.31	0.6	6.36	2.93	0		0.2	2.97	0.75	5.89	2.84	0		-6.56	2.04	-7.74	3.48	-0.78	0
45.9	31.36	11.85	9.18	8.41	6.07	0		4.55	1.59	-2.27	8.31	4.2	0		0.34	3.24	0.93	7.06	7.72	0		-10.53	-1.75	-11.71	-2.65	-2.51	0
46.8	27.93	6.99	2.4	6.34	2.84	0		2.98	-2.33	-1.59	5.73	3.16	0		2.83	1.46	1.09	9.82	3.47	0		-9.22	-1.81	-11.55	0.31	-0.96	0
47.7	29.84	7.82	-0.33	6.51	3.27	0		6.84	-1.36	-2.29	5.55	3.71	0		-1.26	-1.64	-1.96	4.62	0.74	0		-10.73	-2.03	-11.11	1.84	-3.91	0
48.6	30.75	10.76	5.35	8.21	5.14	0		4.42	-2.64	0.4	7.72	5	0		-0.2	1.6	2.53	2.88	4.1	0		-10.33	-1.27	-10.17	-0.9	-1.9	0
49.5	27.88	12.12	5.17	6.26	2.98	0		1.94	2.65	-0.18	8.22	4.71	0		-3.13	4.33	0.42	6.24	6.92	0		-8.1	0.36	-11.8	0.8	-1.99	0
50.4	27.95	12.18	4.54	8.52	4.92	0		4.72	2.31	1.03	8.85	7.42	0		2.19	4.48	1.15	6.59	7.41	0		-8.08	2.85	-11.84	-2.16	-2.18	0
51.3	28.54	11.68	3.51	6.79	2.37	0		4.79	0.49	-0.34	7.28	4.55	0		1.1	1.12	-0.66	8.03	2.85	0		-11.66	-2.6	-16.58	-1.41	-4.58	0
52.2	28.99	10.21	2.7	5.39	2.79	0		3.57	-3.76	-2.12	6.28	1.68	0		0.47	0.79	0.12	7.73	4.7	0		-10.52	-3	-16.25	-4.47	-3.64	0
53.1	32.98	11.28	5.39	6.33	5.1	0		2.68	1.4	-2.44	6.34	4.08	0		-1.41	4.37	0.51	7.92	6.5	0		-10.26	-2.75	-14	-1.62	-3.62	0
54	29.56	10.63	0.6	8.21	5.33	0		5.85	1.72	-4.82	7.5	4.3	0		0.5	2.1	-0.23	8.6	7.2	0		-9.74	-1.66	-14.92	-0.36	0.21	0
54.9	29.13	9.21	1.46	5.64	3.32	0		5.06	1.57	0.09	8.95	6.32	0		0.84	2.96	2.94	9.15	6.39	0		-8.37	-0.54	-14.56	-1.6	-4.31	0
55.8	29.68	11.09	-0.11	7.72	3.32	0		6.73	0.87	-1.56	10.04	3.13	0		0.45	3.17	2.89	9.45	5.83	0		-8.76	-0.14	-11.8	-0.54	-2.73	0
56.7	27.18	7.61	-3.05	5.89	4.62	0		3.98	-0.83	-4.17	6.95	3.89	0		1.78	2.92	0.67	7.82	5.48	0		-11.5	-1.83	-15.99	-1.4	-4.32	0
57.6	29.89	9.71	4.85	8.67	6.37	0		6.76	1.38	-2.03	7.52	6.46	0		-0.47	-0.01	-0.46	5.67	3.56	0		-9.28	-0.71	-12.71	0.4	-3.31	0
58.5	32.15	13.52	2.16	9.12	6.11	0		4.52	2.71	-1.64	7.28	6.13	0		-2.01	0.82	0.7	6.21	3.02	0		-9.96	-2.62	-12	-2.3	-4.63	0
59.4	28.64	11.27	1.78	6.45	5.11	0		6.22	2.58	-0.07	5.11	5.95	0		0.13	3.58	1.89	7.31	6	0		-10.38	0.72	-16.03	-0.82	-4.55	0
60.3	28.54	10.89	0.37	7.77	5.38	0		5.79	-0.6	-2.41	6.61	5.92	0		-2.02	0.6	-0.87	7.85	6.1	0		-10.43	-2.66	-17.55	-3.57	-4.22	0
61.2	26.05	10.56	-0.11	4.06	1.84	0		3.39	1.48	-4.5	6.38	4.72	0		-0.73	1.83	1.89	7	8.9	0		-8.75	-0.68	-14.16	-1.69	-1.09	0
62.1	25.55	9.84	-2.94	3.93	2.24	0		7.37	1.12	-3.56	8.86	5.96	0		0.93	0.47	0.65	5.45	4.83	0		-7.78	-0.25	-16.59	-3.98	-2.12	0
63	27.72	12.46	1.35	6.28	3.87	0		6.08	4.59	1.2	10.99	5	0		1.43	6.05	4.62	12	8.63	0		-8.18	-0.74	-16.28	-1.41	-4.9	0
63.9	29.83	13.27	-2.27	8.36	3.79	0		4.92	4.01	-4.5	6.19	2.6	0		-0.04	2.6	4.73	8.64	6.08	0		-8.73	-1.27	-17.25	-2.24	-3.92	0
64.8	29.74	12.29	-0.19	8.11	6.97	0		6.36	1.93	-3.37	7.8	5.05	0		-0.76	2.12	1.52	4.89	3.53	0		-7.55	-0.85	-15.09	-3.43	-4.86	0
65.7	30.23	11.21	1.54	8.7	4.66	0		6.16	2.54	-0.46	10.58	5.56	0		-1.2	0.39	0.22	7.43	2	0		-4.26	4.55	-11.04	1.59	-8.19	0
66.6	28.46	12.02	2.55	7.46	5.46	0		3.54	3.68	-1.81	4.6	5.8	0		-2.4	1.24	-0.19	6.86	2.53	0		-15.91	-10.53	-24.92	-11.56	-4.05	0
67.5	20.43	9.11	-3.92	4.5	1.01	0		3.79	-1.1	-3.56	4.4	3.89	0		-1.96	-1.99	-0.6	3.1	3.05	0		38.79	11.53	-2.37	1.42	-2	0
68.4	6.64	6.25	-5.04	1.75	2.06	0		3.25	3.55	-6.59	4.37	3.79	0		-2.54	5.33	1.87	5.13	0.93	0		43.49	26.14	-1.43	7.43	-6.18	0
69.3	2.57	6.04	-10.95	1.22	2.16	0		6.43	6.4	-3.06	3.62	3.28	0		0.6	8.02	6.57	7.75	5.8	0		7.11	8.36	-10.05	-2.09	-1.52	0
70.2	2.71	9.57	-5.73	3.69	4.17	0		1.03	3.03	-4.8	2.75	0.59	0		-4.81	2.41	1.67	3.69	3.13	0		0.38	1.43	-14.99	-5.83	-6.98	0
71.1	5.16	8.43	-7.21	-2.06	3.91	0		3.61	2.17	-5.24	-0.99	0.76	0		1.42	7.82	5.62	6.96	6.49	0		-2.9	1.91	-15.19	-5.66	-5.2	0
72	2.82	5.99	-9.48	-1.64	1.79	0		3.83	1.68	-5.22	0.18	-1.27	0		-4.1	2.45	2.01	3.61	2.56	0		-5.58	-3.23	-16.79	-9.32	-7.69	0
72.9	-4.36	1.83	-9.28	-0.4	-0.25	0		1.65	3.77	-5.13	4.14	1.35	0		-1.64	8.36	2.15	5.88	5.63	0		-4.13	0.45	-19.88	-8.95	-6.92	0
73.8	2.3	5.18	-7.64	1.72	2.12	0		4.58	3.93	-4.22	3.4	1.44	0		-3.52	2.94	0.87	5.19	2.12	0		-3.18	3.28	-15.77	-6.74	-5.99	0
74.7	4.22	7	-4.53	-0.37	5.28	0		5.39	5.78	-3.79	0.23	3.09	0		-5.13	3.37	0.22	4.23	0.83	0		-5.86	-3.19	-21.34	-10.18	-9.32	0
75.6	-0.31	3.27	-10.75	-1.15	-0.66	0		3.92	3.09	-5.5	3.81	4.75	0		-2.49	2.06	-0.06	2.8	2.62	0		-3.09	0.73	-17.18	-7.38	-5.57	0
76.5	0.35	3.85	-10.1	0.4	2.34	0		0.97	2.34	-4.28	4.07	1.12	0		-2.01	1.52	1.07	3.35	1.96	0		-5.72	-3.45	-17.92	-9.15	-10.77	0
77.4	-2.98	-0.71	-12.46	-2.64	-2.6	0		5.54	5.86	-3.96	0.4	1.13	0		-1.16	5.81	3.39	2.63	4.76	0		-6	-1.93	-18.09	-11.24	-5.22	0
78.3	0.73	3.58	-12.01	-0.47	3.04	0		4.33	2.88	-8.73	3.21	2.66	0		-1.37	3.83	0.51	4.07	3.81	0		-4.88	-2.9	-16.25	-9.37	-6.37	0
79.2	1.96	4.39	-9.86	-3.36	3.56	0		4.94	3.53	-3.62	-1.18	2.13	0		-2.65	2.43	2.71	3.44	1.5	0		-8.85	-3.04	-19.23	-10.37	-11.15	0
80.1	-0.73	1.35	-11.31	-2.64	-1.9	0		6.16	3.23	-4.99	2.47	1.91	0		-1.11	5.28	2.93	5.15	3.34	0		-4.88	-0.08	-15.64	-8.26	-6.33	0
81	-2.03	4.33	-11.27	-2.23	0.91	0		3.94	5.71	-5.78	2.78	2.9	0		-3.33	5.16	1.62	5.01	4.26	0		-6.98	-1.1	-17.8	-8.51	-7.77	0
81.9	1.39	7.77	-6.22	0.39	6.54	0		5.91	6.69	-4.39	3.07	1.77	0		0.86	6.28	2.27	4.06	1.73	0		-3.73	0.29	-16.43	-5.99	-7.65	0
82.8	-0.31	1.76	-9.31	-2.44	-2.47	0		4.78	3.14	-5.24	1.4	0.71	0		-2.87	2.77	-2.35	1.34	1.39	0		-4.7	-1.95	-20.98	-11.05	-7.26	0
83.7	-0.44	4.01	-10.09	-0.37	2.12	0		2.78	1.4	-4.62	2.18	1.17	0		-0.44	3.43	2.07	4.06	1.67	0		-3.47	-0.89	-15.02	-7.51	-7.46	0
84.6	-0.94	3.77	-8.65	-1.24	-0.29	0		3.61	2.56	-4.97	0.88	0.92	0		-3.29	2.04	-1.34	4.67	1.7	0		-6.67	-0.44	-17.89	-8.85	-6.28	0
85.5	-0.86	1.69	-12.69	-2.66	-2	0		0.95	-0.07	-8.98	-1.87	-1.12	0		-6.23	3.15	-2.84	-0.45	1.45	0		-8.03	-1.73	-22.68	-13.85	-8.1	0
86.4	2.75	7.15	-5.75	0.56	2.93	0		7.16	3.4	-4.36	2.84	2.57	0		-2.38	3.4	0.23	3.31	2.11	0		-5.96	-0.26	-19.87	-12.18	-9.22	0
87.3	0.68	10.02	-5.7	2.03	5.71	0		2.23	5	-6.67	1.67	2.55	0		-0.79	4.04	2.28	6.07	6.48	0		-5.4	-0.05	-16.17	-6.79	-3.53	0
88.2	1.97	6.63	-10.65	-2.53	3.36	0		4.26	2.34	-6.38	1.54	2.49	0		-3.22	3.52	-0.33	3.13	2.5	0		-8.49	-2.87	-20.88	-11.21	-9.82	0
89.1	0.99	6.34	-10.53	-3.48	2.63	0		6.01	2.69	-4.13	0.72	4.07	0		-1.87	3.67	2.39	3.59	2	0		-7.92	-1.71	-20.26	-9.43	-9.41	0
90	-0.86	2.96	-13.26	-1.4	1.82	0		5.24	4.31	-4.8	3.96	0.18	0		-2.02	2.01	2.88	3.16	3.8	0		-2.21	1.33	-18.48	-9.59	-4.65	0
90.9	0.99	7.59	-7.76	1.4	2.66	0		3.52	6.8	-2.15	0.93	1.29	0		-0.41	1.93	2.65	2.27	1.72	0		-4.25	-1.72	-17.98	-11.44	-8.15	0
91.8	-5.3	3.95	-11.58	-3.11	0.13	0		2.18	3.95	-7	-0.9	0.22	0		-4.24	1.03	-1.93	0.6	1.04	0		-6.41	-0.56	-19.25	-9.95	-7.06	0
92.7	0.7	6.28	-11	-3.62	3.78	0		3.27	2.59	-4.62	0.65	1.39	0		0.35	3.89	3.58	2.12	5.81	0		-1.85	-0.41	-15.21	-11.68	-7.29	0
93.6	-4.68	-0.71	-11.96	-5.76	-1.52	0		0.6	2.62	-4.82	0.99	2.14	0		-0.54	4.29	3.22	7.08	4.89	0		-5.57	-2.09	-19.2	-11.09	-8.83	0
94.5	-2.67	4.2	-8.79	-2.56	1.78	0		4.42	4.68	-5.44	2.42	2.74	0		2.25	4.19	2.25	4.4	5.8	0		-2.53	3.14	-16.18	-8.82	-6.11	0
95.4	-2.96	7.05	-8.78	-1.84	0.74	0		1.72	4.6	-5.06	0.22	1.74	0		-4.55	4.09	0.33	1.8	2.41	0		-4.2	-0.83	-17.41	-8.35	-7.2	0
96.3	-1.66	4.77	-8.79	-2.35	-0.35	0		3.41	3.32	-3.26	2.49	3.72	0		-0.44	3.43	3.96	3.98	6.15	0		-2.72	-1.32	-15.03	-8.14	-6.51	0
97.2	-3	3.2	-10.16	-3.75	-1.49	0		3	3.73	-7.52	0.39	1.87	0		-2.13	1.83	0.11	1.58	3.74	0		-4.63	-3.62	-18.32	-9.08	-6.53	0
98.1	-0.84	2.65	-8.9	-1.68	0.13	0		2.09	2.3	-5.84	0.45	0.59	0		-2.84	2.63	-0.66	3.36	2.58	0		-3.26	1.35	-16.83	-7.01	-5.22	0
99	-3.22	4.41	-8.47	-0.5	1.03	0		1.59	0.92	-7.98	0.86	-0.6	0		-0.77	1.64	0.5	4.07	5.47	0		-2.98	-1.42	-15.58	-7.29	-4.18	0
99.9	0.47	4.05	-11.91	-3.38	1.49	0		7.2	6.07	-3.14	2.34	2.02	0		-1.89	3.12	2.71	5.2	2.72	0		-4.71	-2.58	-16.15	-10.48	-5.12	0
100.8	-0.97	6.4	-7.56	0.53	0.09	0		5.29	5.03	-3.39	2.37	1.04	0		0.43	3.23	1.41	3.53	2.5	0		-0.7	2.72	-16.59	-7.86	-3.98	0
101.7	2.08	4.52	-5.96	-0.46	4.67	0		3.08	4.48	-3.63	-2.19	2.9	0		-3	1.6	-0.93	0.39	2.75	0		-4.62	-3.54	-18.63	-10.11	-5.73	0
102.6	-5.09	2	-9.13	-5.48	-2.31	0		1.98	1.35	-4.51	-2.14	-0.54	0		-4.18	-0.29	-0.52	1.68	0.04	0		-9.49	-3.85	-19.87	-12.03	-9.67	0
103.5	-1.64	7.06	-8.28	1.48	1.37	0		3.57	3.89	-3.94	-0.72	0.83	0		-2.36	3.11	3.23	2.9	4.63	0		-3.7	-1.7	-16.17	-10.03	-4.63	0
104.4	-2.24	3.37	-8.98	1.76	2.48	0		2.24	3.86	-5.13	3.77	3.48	0		-4.69	3.56	0.11	3.88	4.1	0		-7.31	0.03	-18.16	-8.73	-7.12	0
105.3	0.43	8.06	-8.14	-0.81	2.86	0		5.29	4.76	-4.61	0.02	3.33	0		-2.44	1.27	0.03	-0.33	2.38	0		-4.66	-1.52	-18.6	-10.88	-8.74	0
106.2	-3.54	4.39	-10.01	-4.89	1.9	0		1.62	4.13	-4	-0.07	0.95	0		-3.06	1.87	2.35	2.33	1.45	0		-3.18	2.26	-13.87	-7.66	-6.4	0
107.1	-1.72	5.97	-9.79	1.59	2.42	0		3.98	4.19	-5.09	0.87	1.92	0		-3.7	1.26	2.08	2.1	2.78	0		-6.45	-2.24	-16.88	-10.65	-6.72	0
108	-0.86	5.74	-7.36	-0.27	2.21	0		4.76	3.66	-3.88	-0.59	0.9	0		-0.39	2.33	0.44	0.96	1.52	0		-4.17	0.49	-16.82	-11.29	-7.36	0
108.9	-3.91	3.22	-12.76	-5.94	-5.23	0		3.54	5.63	-2.17	2.39	1.41	0		0.84	7.21	4.23	2.71	5.21	0		-2.59	-2.1	-17.81	-12.43	-6.17	0
109.8	1.43	6.81	-8.05	1.19	3.86	0		3.8	5.38	-3.59	1.65	-0.16	0		-1.67	1.27	0.07	0.49	1.12	0		-7	-3.42	-19.15	-12.09	-8.23	0
110.7	0.78	8.84	-8	-0.03	2.42	0		3.58	5.06	-5.07	-0.99	0.13	0		0.42	3.61	5.19	4.39	5.04	0		-4.37	-1.67	-14.09	-11.26	-3.34	0
111.6	-2.47	5.6	-9.87	-2.57	1.34	0		0.86	3.57	-4.91	0.5	1.82	0		-2.16	1.35	3.73	3.21	3.93	0		-8.2	-2.73	-16.05	-11.71	-7.07	0
112.5	-4.12	2.72	-6.04	-3.87	2.26	0		2.98	3.42	-3.3	1.36	3.29	0		-0.14	4.66	2.04	3.82	2.66	0		-5.49	-3.72	-18.33	-10.53	-9.62	0
113.4	-2.88	2.34	-9.74	-2.41	0.17	0		3.91	5.21	-3.64	-0.82	2.3	0		-1.09	7.26	3.87	2.57	3.24	0		-3.54	1.81	-15.38	-8.08	-4.96	0
114.3	-1.5	5.45	-6.69	-0.68	-0.46	0		2.4	2.95	-6.25	-0.67	-1.95	0		-1.35	2.72	0.51	2.1	3.22	0		-5.38	-3.36	-17.53	-12.1	-7.1	0
115.2	-3.54	4.58	-9.59	-3.79	-0.35	0		1.02	2.78	-4.18	0.69	0.83	0		-3.24	1.84	0.32	-0.02	2.07	0		-6.01	-0.91	-14.31	-7.92	-7.07	0
116.1	-2.07	2.04	-9.72	-3.99	2.07	0		5.62	2.28	-4.44	-0.67	4.08	0		-1.35	0.93	1.69	1.29	2.54	0		-7.3	-2.22	-15.45	-7.35	-5.84	0
117	-2.2	6.32	-10.1	-1.77	2.38	0		2.95	6.8	-5.06	3.09	2.66	0		-2.39	4.24	2.32	3.7	2.16	0		-8	-1.02	-15.04	-12.12	-7.95	0
117.9	-2.43	4.67	-7.24	-1.49	4.19	0		3.8	3.41	-3.22	0.36	3.93	0		-4.05	3.36	1.52	0.13	3.85	0		-5.6	1.34	-15.96	-8.94	-6.12	0
118.8	-4.12	4.81	-7.09	-1.49	2.61	0		3.4	5.79	-2.25	-0.11	2.17	0		-3.88	0.94	-1.2	0.87	1.46	0		-5.45	-5.14	-17.65	-10	-5.57	0
119.7	-4.63	4.47	-8.32	-1.68	0.91	0		3.93	6.58	-4.27	3.13	-1.29	0		-0.99	4.91	5.18	2.46	3.58	0		-5.13	-1.24	-17.96	-12.98	-9.8	0
120.6	-3.97	2.62	-9.79	-3.67	-2.67	0		2.84	5.02	-5.71	-1.15	0.23	0		-0.13	4.19	1.78	1.44	3.5	0		-4.76	-1.05	-17.63	-10.44	-7.39	0
121.5	-3.62	5.77	-7.23	-3.55	0.88	0		2.49	5.06	-2.2	0.92	1.4	0		-6.55	-0.24	1.8	-0.15	1.18	0		-8.24	-3.05	-16.96	-10.97	-7.77	0
122.4	-2.51	4.31	-8.45	-0.01	1.81	0		4.2	5.96	-2.98	2.12	1.77	0		-2.19	5.59	1.54	1.72	5.13	0		-3.77	-0.11	-13.83	-9.04	-5.61	0
123.3	0.51	7.21	-5.98	-0.19	2.55	0		4.32	6.05	-3.68	0.33	3.39	0		-3.14	2.38	1.71	2.26	2.35	0		-9.79	-2.63	-18.49	-13.08	-9.53	0
124.2	0.78	4.94	-4.67	-1.82	6.61	0		5.35	4.25	-1.75	1.63	2.68	0		1.27	4.83	3.55	3.9	4.38	0		-5.16	-1.3	-15.26	-10.12	-5.49	0
125.1	0.67	5.35	-7.67	-1.98	3.13	0		3.61	3.55	-5.79	-0.93	3.25	0		-1.9	1.46	1.49	1.32	2.18	0		-2.35	-1.33	-14.63	-8.39	-5.12	0
126	-2.31	3.59	-10.03	-2.35	2.31	0		4.53	1.23	-2.6	-2.71	1.38	0		-3.41	-0.2	1.22	-4.25	0.17	0		-5.48	-0.84	-16.08	-10.11	-5.39	0
126.9	-5.99	2.35	-8.65	-1.67	0.33	0		2.04	3.91	-2.8	0.5	-0.68	0		-1.96	1.81	1.39	2.17	1.48	0		-4.27	-0.43	-17.46	-13.29	-8.4	0
127.8	-3.5	2.01	-11.46	-4.47	-3.19	0		4.72	5.07	-2.6	-0.68	-0.27	0		-3.28	2.86	-0.53	3.11	-1.02	0		-8.7	-2.08	-19.38	-10.21	-8.75	0
128.7	-5.15	3.43	-11.59	-3.34	-0.33	0		2.53	5.5	0.08	1.75	2.44	0		-3.93	2.8	0.21	0.58	2.3	0		-7.91	-1.68	-17.72	-12.78	-8.3	0
129.6	-2.92	5.01	-6.59	-1.33	2.26	0		4.17	4.81	-3.98	0.4	-0.01	0		-0.4	4.58	0.74	2.93	3	0		-4.19	-1.16	-17.23	-10.24	-3.77	0
130.5	-3.44	2.42	-9.96	-4.62	-0.66	0		2.14	1.25	-4.88	-2.05	0.33	0		-1.14	2.27	4.7	1.66	3.27	0		-4.52	-0.57	-14.96	-9.31	-4.57	0
131.4	-4.97	4.24	-11.09	-5.72	-1.41	0		3.95	5.52	-2.67	1.69	1.04	0		0.83	4.74	4.96	5.19	3.65	0		-3.15	-0.5	-15.08	-8.09	-4.15	0
132.3	-2.91	4.45	-7.99	-1.91	3.01	0		3.88	3.32	-5.51	-0.03	2.12	0		-2.04	1.2	-0.54	1.43	1.4	0		-6.88	-3.38	-16.63	-13.02	-7.06	0
133.2	-5.55	-0.63	-8.94	-3.13	0.55	0		5.35	1.37	-3.23	0.68	0.98	0		-1.09	0.19	1.3	2.35	4.09	0		-5.73	-1.75	-18.96	-9.89	-5.23	0
134.1	-5.95	3.26	-8.91	-5.39	1.69	0		3.42	5.46	-3.64	-0.38	2.36	0		-0.72	4.18	1.21	-1.89	2.24	0		-5.3	0.59	-15.86	-11.82	-7.72	0
135	-6.12	-0.51	-12.02	-6.24	-2.95	0		2.18	2.52	-6.52	-2.66	-0.86	0		0.79	2.02	2.11	1.99	4.73	0		-5.19	-1.84	-15.87	-6.88	-6.65	0
135.9	-1.99	4.12	-7.74	-1.2	2.15	0		4.14	2.5	-2.74	-1.49	0.76	0		-1.68	1.88	4.07	1.23	3.18	0		-4.26	0.94	-14.53	-11.72	-6.35	0
136.8	-5.97	2.63	-13.16	-5.18	-2.6	0		5.29	4.54	-4.63	-0.19	1.28	0		-1.59	3.86	2.77	1.87	1.44	0		-5.16	0.64	-12.07	-10.11	-5.02	0
137.7	-0.12	6.57	-6.34	1.29	4.14	0		2.32	2.84	-5.9	0.56	-0.34	0		-2.84	-0.38	0.82	0.99	-0.13	0		-5.46	-3.46	-15.51	-10.7	-7.61	0
138.6	-4.49	0.14	-9.05	-6.14	-0.33	0		2.34	1.68	-5.46	-2.89	0.7	0		-2.27	-1.51	-2.82	-0.18	0.47	0		-4.59	-4.29	-17.95	-11.49	-5.65	0
139.5	-5.71	1.75	-12.41	-4.45	-1.97	0		3.28	3.74	-4.45	-0.76	-0.92	0		-0.68	3.58	2.14	-0.83	-0.03	0		-8.26	0.77	-17.38	-13.48	-7.01	0
140.4	-3.64	6.87	-9.41	-2.96	0.73	0		5.1	7.95	-3.76	2.8	1.22	0		-4.65	2.49	0.69	-0.14	-0.33	0		-9.68	-2.41	-16.93	-11.78	-6.78	0
141.3	-4.27	3.89	-7.56	-3.18	3.49	0		2.52	5.51	-2.37	-0.99	1.93	0		-3.78	0.66	1.31	-2.13	1.35	0		-7.95	-3.41	-16.27	-12.49	-10.18	0
142.2	-1.78	3.21	-8.1	-2.18	4.6	0		-0.16	0.41	-5.65	-3.27	-1.93	0		-4.81	0.23	-0.88	1.01	0.82	0		-3.46	-2.45	-15.8	-10.96	-7	0
143.1	-5.24	1.06	-10.58	-1.94	-2.27	0		1.46	-0.66	-6.42	-1.85	-0.42	0		-1.73	1.16	1.48	-2.17	1	0		-9.78	-3.95	-17.75	-13.06	-9.99	0
144	-3.74	2.06	-8.87	-5.63	1.07	0		-0.66	2.89	-5.87	-4.52	-0.2	0		-2.52	2.49	-0.42	0.74	0.93	0		-5.81	1.76	-14.84	-9.86	-7.98	0
144.9	-6.39	0.04	-9.81	-3.34	0.41	0		5.59	3.51	-3.77	0.17	2.01	0		-0.54	5.43	-1.65	-0.87	5.68	0		-3.86	2.69	-13.76	-11.72	-2.3	0
145.8	-3.13	6.03	-9.97	-1.37	0.59	0		2.25	3.7	-5.98	-2.17	0.59	0		-3.31	1.46	0.21	-2.31	0.67	0		-7.58	-3.52	-18.04	-16.04	-9.83	0
146.7	-3.67	7.95	-11.1	-1.69	3.16	0		2.32	5	-6.84	-2.46	4.48	0		0.44	5.07	1.41	0.65	5.85	0		-5.66	0.69	-12.75	-11.13	-4.36	0
147.6	-3.33	1.14	-8.22	-1.13	1.6	0		4.75	2.93	-0.26	-0.61	3.81	0		-1.96	1.95	1.95	1.26	5.25	0		-4.96	-3	-18.57	-12.5	-7.81	0
148.5	-2.43	4.05	-9.45	-0.88	3.46	0		1.26	4.89	-4.38	2.12	-0.58	0		-4.88	0.81	1.44	2.87	1.09	0		-4.83	0.99	-12.52	-8.14	-4.93	0
149.4	-5.34	4.54	-8.2	-4.78	0.71	0		3.48	5.25	-4	-0.65	3.83	0		-1.19	4.75	4.83	4.02	4.8	0		-5.95	-2.35	-16.77	-9.13	-7.98	0
150.3	-4.57	1.91	-8.81	-0.23	0.88	0		1.38	1.77	-3.51	1.77	-0.57	0		-2.39	0.82	1.6	4.03	4.33	0		-5.64	-1.23	-18.35	-7.99	-8.09	0
151.2	-4.61	2.57	-9.67	-3.58	-0.31	0		1.61	3.55	-4.07	-0.31	2.09	0		-3.18	4.03	3.57	1.1	2.24	0		-8.03	-3.88	-16.32	-16.19	-9.94	0
152.1	-8.39	0.21	-8.06	-2.39	-2.27	0		2.19	4.49	-2.51	1.53	2.61	0		-1.8	2.6	1.23	-0.53	4.46	0		-6.53	-1.21	-13.79	-12.2	-4.89	0
153	-1.78	4.6	-3.7	-2.26	0.85	0		4.9	4.25	-2.75	-0.5	1.09	0		-1.5	3.53	-0.24	1.34	2.47	0		-3.47	-0.14	-12.71	-9.69	-6.79	0
153.9	-3.34	5.1	-7.48	-2.13	0.65	0		1.88	2.63	-4.69	-3.77	-1.96	0		-1.5	2.96	3.77	2.21	1.56	0		-5.44	-0.13	-16.09	-7.98	-6.38	0
154.8	-4.13	3.37	-6.25	-1.56	1.81	0		3.21	2.78	-1.92	0.04	4.92	0		-2.49	1.34	2.82	-1.67	4.34	0		-4.48	-0.53	-11.73	-8.59	-6.96	0
155.7	-4.81	4.92	-8.09	-1.73	3.36	0		0.17	5.46	-4.35	-0.03	1.85	0		-3.81	3.72	3.54	2.2	3.99	0		-4.81	-1.08	-12.99	-9.69	-8.77	0
156.6	-5.5	3.54	-6.31	-2.9	0.17	0		5.35	5.1	-0.25	1.64	4.18	0		-2.26	3.54	1.8	1.87	2.08	0		-5.62	0.1	-13.63	-12.06	-6.68	0
157.5	-3.46	5.2	-7.15	-0.15	-0.19	0		-0.1	2.95	-4.26	1.38	0.5	0		-2.83	0.47	1.68	1.17	4.14	0		-5.86	-2.85	-13.69	-14.65	-7.14	0
158.4	-3.23	2.86	-10.1	-0.72	4.02	0		4.2	3.45	-3.11	2.81	6	0		-2.58	0.87	-0.16	0.95	4.87	0		-6.53	1.56	-15.97	-9.85	-5.81	0
159.3	-4.06	3.83	-6.41	-1.65	1.83	0		3.43	3.88	-0.96	1.3	3.14	0		-4.18	-1.39	1.47	0.22	-0.66	0		-4.65	-3	-16.92	-11.67	-8.86	0
160.2	-3.28	4.93	-7.87	-2	-0.29	0		-0.11	4.06	-3.77	-0.29	0.25	0		-5.25	1.91	0.58	0.04	2.5	0		-4.82	1.18	-13.77	-9.86	-5.51	0
161.1	-3.63	4.36	-7.47	-2.04	0.25	0		5.01	4.48	-1.1	0.15	0.08	0		-1.7	3.02	3.69	1.28	3.17	0		-6.39	-3.06	-14.07	-11.46	-6.34	0
162	-6.62	3.1	-11.47	-3.08	-1.58	0		1.72	4.1	-4.06	0.24	-1.07	0		1.24	7.58	5.71	3.46	6.66	0		-6.86	-2.45	-14.73	-9.6	-5.75	0
162.9	-5.95	3.21	-9.68	-3.02	1.92	0		1.83	4.86	-3.42	0.81	3.88	0		-2	2.11	2.18	2.61	4.89	0		-6.57	-3.94	-15.13	-13.06	-6.77	0
163.8	-6.78	2.24	-10.99	-6.91	-1.91	0		1.42	3.84	-3.59	-2.01	1.2	0		-4.31	1.52	-0.01	0.54	4.41	0		-9.89	-5.04	-16.98	-12.19	-8.66	0
164.7	-1.45	4.34	-6.7	-2.07	2.55	0		5.49	5.21	-4.84	1.62	1.62	0		0.36	4.67	2.94	2.21	4.09	0		-6.78	0.57	-15.87	-10.66	-7.28	0
165.6	-6.17	2.3	-6.43	-2.63	-0.73	0		2.85	2.36	-1.13	0.22	1.92	0		1.18	5.06	5.2	3.2	4.1	0		-0.91	1.3	-10	-7.33	-5.5	0
166.5	-3.78	3.98	-7.57	-2.74	2.78	0		4.34	6.05	-1.16	3.62	4.43	0		1.92	6.42	4.77	4.54	7.65	0		-4.75	0.17	-13.74	-10.54	-3.5	0
167.4	-1.63	5.97	-6.81	1.71	1.98	0		3.69	4.28	-2.28	-0.2	0.5	0		-0.77	2.67	4.45	-0.71	3.03	0		-2.63	3	-13.46	-6.8	-3.3	0
168.3	-4.34	4.44	-8.44	-3.21	1.35	0		4.43	4.18	0.06	-0.23	2.46	0		-1.79	1.6	5	0.24	3.57	0		-7.48	-1.36	-14.08	-11.89	-4.87	0
169.2	-3.7	4.86	-6.47	2.79	1.91	0		0.83	2.61	-1.86	-0.39	2.73	0		-5.73	0.2	2.93	-0.04	3.25	0		-8.37	-5.16	-14.46	-12.63	-9.13	0
170.1	-5.46	5.48	-8.37	-1.42	2.18	0		3.11	4.34	-4.49	-1.5	0.86	0		-1.54	3.21	0.6	0.28	4.1	0		-7.77	-4.8	-17.21	-12.11	-6.6	0
171	-6.77	5.41	-8.04	-1.65	-1.37	0		2.84	3.62	-1.9	0.93	3.1	0		-1.5	-0.47	0.78	0.92	2.23	0		-5.89	-2.34	-14.59	-12.41	-9.99	0
171.9	-5.76	4.06	-8.43	-0.63	0.19	0		4.06	5.88	-0.76	3.99	5.17	0		-0.79	3.25	3.44	4.74	8.24	0		-6.62	-1.45	-15.76	-8.69	-5.85	0
172.8	-4.49	0.96	-9.4	-2.63	1.7	0		5.14	3.22	-4.97	2.83	3.55	0		-1.02	-0.16	1.16	-1.17	1.46	0		-4.5	-1.63	-16.06	-13.21	-8.09	0
173.7	-3.77	2.26	-5.47	-2.44	1.9	0		3.32	4.56	-1.57	-1.23	0.2	0		-1.33	1.23	2.21	-0.33	1.7	0		-5.98	-1.42	-16.1	-13.38	-6.64	0
174.6	-4.59	3.11	-7.34	-0.67	0.98	0		4.03	6.19	-3.21	1.37	0.78	0		-3.04	1.25	2.89	0.08	3.15	0		-3.22	0.33	-11.13	-8.11	-2.3	0
175.5	-4.43	2.42	-5.78	1.31	3.55	0		0.37	5.74	-1.5	-0.37	0.34	0		-3.84	4.69	2.93	2.23	1.65	0		-7.45	0.64	-15.49	-8.63	-7.79	0
