# Supplementary material for: Simvastatin Sodium Salt and Fluvastatin Interact with Human Gap Junction Gamma-3 Protein
Source: PLoS One. 2016 Feb 10;11(2):e0148266. doi: 10.1371/journal.pone.0148266 (PMC4749215; doi:10.1371/journal.pone.0148266)
Supplement: S9 Dataset — (ZIP) [file pone.0148266.s010.zip › S9_Dataset/simvastatin_salt_3.xlsx]

## Sheet: simvastatin
L1A1()_X	L1A1()_Y	L1A2()_X	L1A2()_Y	L1A3()_X	L1A3()_Y	L1A4()_X	L1A4()_Y	L1A5()_X	L1A5()_Y	L1A6()_X	L1A6()_Y	L2A1()_X	L2A1()_Y	L2A2()_X	L2A2()_Y	L2A3()_X	L2A3()_Y	L2A4()_X	L2A4()_Y	L2A5()_X	L2A5()_Y	L2A6()_X	L2A6()_Y	L3A1()_X	L3A1()_Y	L3A2()_X	L3A2()_Y	L3A3()_X	L3A3()_Y	L3A4()_X	L3A4()_Y	L3A5()_X	L3A5()_Y	L3A6()_X	L3A6()_Y	L4A1()_X	L4A1()_Y	L4A2()_X	L4A2()_Y	L4A3()_X	L4A3()_Y	L4A4()_X	L4A4()_Y	L4A5()_X	L4A5()_Y	L4A6()_X	L4A6()_Y	L5A1()_X	L5A1()_Y
-238.5	-6.35	-238.5	-19.41	-238.5	-27.11	-238.5	-23.49	-238.5	-25.35	-238.5	-23.92	-238.5	4.57	-238.5	-3.88	-238.5	-13.38	-238.5	-3.03	-238.5	-6.25	-238.5	-2.63	-238.5	7.05	-238.5	5.76	-238.5	0.59	-238.5	8.4	-238.5	2.75	-238.5	8.81	-238.5	1.81	-238.5	-7.12	-238.5	-13.91	-238.5	-6.4	-238.5	-10.81	-238.5	-5.38	-238.5	-2.14
-237.6	-12.55	-237.6	-21.73	-237.6	-26.62	-237.6	-23.13	-237.6	-23.97	-237.6	-22.2	-237.6	4.34	-237.6	-4.5	-237.6	-12.59	-237.6	-2.34	-237.6	-5.33	-237.6	-2.36	-237.6	7.73	-237.6	8.49	-237.6	-0.25	-237.6	8.54	-237.6	2.88	-237.6	6.72	-237.6	0.96	-237.6	-6.16	-237.6	-15.52	-237.6	-5.48	-237.6	-10.23	-237.6	-6.45	-237.6	-2.48
-236.7	-9.53	-236.7	-19.33	-236.7	-25.86	-236.7	-20.41	-236.7	-23.91	-236.7	-22.97	-236.7	3.58	-236.7	-5.68	-236.7	-12.59	-236.7	-2.39	-236.7	-6.05	-236.7	-4.45	-236.7	8.06	-236.7	3.9	-236.7	-1.51	-236.7	6.77	-236.7	4.13	-236.7	5.85	-236.7	2.16	-236.7	-8.31	-236.7	-14.45	-236.7	-7.83	-236.7	-7.76	-236.7	-4.54	-236.7	-1.5
-235.8	-9.62	-235.8	-18.71	-235.8	-26.72	-235.8	-25.18	-235.8	-23.44	-235.8	-21.79	-235.8	2.59	-235.8	-5.79	-235.8	-13.76	-235.8	-3.73	-235.8	-8.04	-235.8	-3.35	-235.8	10.51	-235.8	6.51	-235.8	-2.61	-235.8	8.12	-235.8	2.38	-235.8	6.85	-235.8	3.65	-235.8	-8.06	-235.8	-15.73	-235.8	-3.25	-235.8	-10.1	-235.8	-5.91	-235.8	-1.08
-234.9	-7.45	-234.9	-19.57	-234.9	-25.84	-234.9	-23.42	-234.9	-23.37	-234.9	-22.95	-234.9	0.3	-234.9	-6.48	-234.9	-10.11	-234.9	-6.36	-234.9	-5.99	-234.9	-5.77	-234.9	5.89	-234.9	4.55	-234.9	0.24	-234.9	6.71	-234.9	1.56	-234.9	2.9	-234.9	-0.1	-234.9	-6.34	-234.9	-14.66	-234.9	-6.22	-234.9	-9.12	-234.9	-8.51	-234.9	-0.51
-234	-10.1	-234	-20.23	-234	-25.81	-234	-24.58	-234	-23.29	-234	-23.84	-234	2.41	-234	-5.52	-234	-12.45	-234	-2.46	-234	-11.6	-234	-3.89	-234	9.47	-234	4.14	-234	-0.35	-234	7.78	-234	-0.48	-234	4.65	-234	1.93	-234	-10.01	-234	-15.3	-234	-6.97	-234	-12.8	-234	-8.44	-234	-3.24
-233.1	-9.38	-233.1	-19.23	-233.1	-28.36	-233.1	-22.14	-233.1	-24.21	-233.1	-22.48	-233.1	3.31	-233.1	-7.69	-233.1	-11.47	-233.1	-2.11	-233.1	-4.5	-233.1	-4.66	-233.1	8.32	-233.1	4.9	-233.1	0.46	-233.1	9.04	-233.1	2.8	-233.1	4.86	-233.1	1.69	-233.1	-7.8	-233.1	-15.05	-233.1	-3.96	-233.1	-12.56	-233.1	-7.75	-233.1	-1.1
-232.2	-9.35	-232.2	-22.1	-232.2	-26.61	-232.2	-22.15	-232.2	-21.77	-232.2	-22.52	-232.2	4.83	-232.2	-7.75	-232.2	-11.57	-232.2	-2.1	-232.2	-3.79	-232.2	-2.05	-232.2	7.86	-232.2	6.98	-232.2	2.5	-232.2	8.38	-232.2	3.83	-232.2	4.07	-232.2	0.85	-232.2	-7.6	-232.2	-12.51	-232.2	-5.76	-232.2	-11.62	-232.2	-9.96	-232.2	-2.07
-231.3	-9.78	-231.3	-20.88	-231.3	-25.05	-231.3	-21.88	-231.3	-22.15	-231.3	-22.4	-231.3	3.78	-231.3	-5.74	-231.3	-11.92	-231.3	-3.08	-231.3	-6.37	-231.3	-3.34	-231.3	8.16	-231.3	5.96	-231.3	0.48	-231.3	9.74	-231.3	1.36	-231.3	3.98	-231.3	-0.26	-231.3	-9.06	-231.3	-15.47	-231.3	-5.72	-231.3	-9.82	-231.3	-7.15	-231.3	-1.31
-230.4	-9.11	-230.4	-18.74	-230.4	-27.61	-230.4	-22.18	-230.4	-22.68	-230.4	-22.88	-230.4	2.14	-230.4	-3.61	-230.4	-11.38	-230.4	-2.42	-230.4	-3.92	-230.4	-3.97	-230.4	5.28	-230.4	5.79	-230.4	-0.47	-230.4	8.39	-230.4	2.63	-230.4	5	-230.4	-1.43	-230.4	-10.95	-230.4	-15.69	-230.4	-5.69	-230.4	-11.15	-230.4	-7.98	-230.4	-1.6
-229.5	-9.83	-229.5	-16.89	-229.5	-25.92	-229.5	-22.03	-229.5	-21.09	-229.5	-22.94	-229.5	3.12	-229.5	-5.29	-229.5	-12.4	-229.5	-3.03	-229.5	-6.38	-229.5	-5.32	-229.5	7.56	-229.5	6.71	-229.5	1.24	-229.5	6.19	-229.5	1.04	-229.5	4.84	-229.5	3.28	-229.5	-7.14	-229.5	-14.57	-229.5	-7.61	-229.5	-14.12	-229.5	-8.38	-229.5	-1.59
-228.6	-6.9	-228.6	-21.52	-228.6	-26.74	-228.6	-19.51	-228.6	-20.55	-228.6	-22.15	-228.6	4.62	-228.6	-6.11	-228.6	-10.24	-228.6	-2.95	-228.6	-4.14	-228.6	-2.4	-228.6	7.07	-228.6	6.56	-228.6	-0.09	-228.6	5.34	-228.6	2.8	-228.6	6.79	-228.6	2.15	-228.6	-9.44	-228.6	-12.73	-228.6	-3.91	-228.6	-10.11	-228.6	-6.79	-228.6	-1.54
-227.7	-9.58	-227.7	-20.18	-227.7	-23.79	-227.7	-20.48	-227.7	-23.32	-227.7	-25.56	-227.7	3.58	-227.7	-6.43	-227.7	-10.1	-227.7	-2.62	-227.7	-5.84	-227.7	-4.12	-227.7	7.29	-227.7	4.98	-227.7	-1.11	-227.7	8.68	-227.7	1.92	-227.7	8.59	-227.7	2.92	-227.7	-7.12	-227.7	-14.52	-227.7	-6.11	-227.7	-9.68	-227.7	-5.89	-227.7	-1.2
-226.8	-10.01	-226.8	-18	-226.8	-27.92	-226.8	-21.84	-226.8	-20.46	-226.8	-22.84	-226.8	4.87	-226.8	-5.55	-226.8	-13.35	-226.8	-4.37	-226.8	-6.64	-226.8	-4.7	-226.8	7.8	-226.8	6.63	-226.8	-1.69	-226.8	8.26	-226.8	1.72	-226.8	4.13	-226.8	1.11	-226.8	-6.94	-226.8	-16.71	-226.8	-5.52	-226.8	-10.29	-226.8	-5.37	-226.8	-2.37
-225.9	-9.88	-225.9	-22.25	-225.9	-23.17	-225.9	-19.57	-225.9	-19.84	-225.9	-19.39	-225.9	4.45	-225.9	-8.34	-225.9	-11.03	-225.9	-1.01	-225.9	-4.34	-225.9	-0.75	-225.9	8.47	-225.9	6.09	-225.9	0.7	-225.9	6.33	-225.9	2.9	-225.9	4.08	-225.9	1	-225.9	-9.42	-225.9	-15.1	-225.9	-4.39	-225.9	-11.25	-225.9	-7.16	-225.9	-1.64
-225	-8.98	-225	-20.22	-225	-26.52	-225	-20.25	-225	-17.92	-225	-19.31	-225	1.73	-225	-4	-225	-13.8	-225	-2.8	-225	-4.34	-225	0.02	-225	4.84	-225	4.48	-225	-3.47	-225	6.24	-225	3.22	-225	7.78	-225	2.41	-225	-9.28	-225	-17.16	-225	-5.47	-225	-9.23	-225	-4.67	-225	-1.21
-224.1	-10.26	-224.1	-18.79	-224.1	-24.75	-224.1	-21.56	-224.1	-20.34	-224.1	-23.3	-224.1	6.6	-224.1	-8.86	-224.1	-11.72	-224.1	-2.18	-224.1	-3.26	-224.1	-2.14	-224.1	10.87	-224.1	5.46	-224.1	0.4	-224.1	8.6	-224.1	3.05	-224.1	3.66	-224.1	-0.48	-224.1	-7.4	-224.1	-12.48	-224.1	-4.76	-224.1	-10.92	-224.1	-7.53	-224.1	-2.13
-223.2	-8.34	-223.2	-20.05	-223.2	-21.87	-223.2	-20.93	-223.2	-21.44	-223.2	-19	-223.2	3.4	-223.2	-8.16	-223.2	-7.02	-223.2	-4.01	-223.2	-4.8	-223.2	-1.93	-223.2	6.99	-223.2	4.65	-223.2	2.43	-223.2	7.8	-223.2	6.02	-223.2	4.96	-223.2	1.96	-223.2	-7.1	-223.2	-14.92	-223.2	-5.34	-223.2	-10.27	-223.2	-7.55	-223.2	-0.58
-222.3	-11.76	-222.3	-17.24	-222.3	-21.96	-222.3	-18.05	-222.3	-20.49	-222.3	-20.12	-222.3	3.3	-222.3	-7.68	-222.3	-10.99	-222.3	0.56	-222.3	-6.33	-222.3	-3.28	-222.3	8.05	-222.3	5.34	-222.3	1.04	-222.3	10.61	-222.3	2.33	-222.3	4.01	-222.3	2.6	-222.3	-8.78	-222.3	-14.16	-222.3	-5.19	-222.3	-8.29	-222.3	-7.97	-222.3	-0.29
-221.4	-8.62	-221.4	-17.51	-221.4	-24	-221.4	-18.65	-221.4	-21.08	-221.4	-21.26	-221.4	2.97	-221.4	-7.27	-221.4	-12.39	-221.4	-3.43	-221.4	-7.07	-221.4	-3.22	-221.4	5.74	-221.4	5.31	-221.4	-1.86	-221.4	8.84	-221.4	2.22	-221.4	3.32	-221.4	1.39	-221.4	-7.62	-221.4	-14.51	-221.4	-5.44	-221.4	-8.64	-221.4	-7.12	-221.4	-0.19
-220.5	-8.83	-220.5	-17.45	-220.5	-23.33	-220.5	-21.59	-220.5	-20.28	-220.5	-20.49	-220.5	2.96	-220.5	-5.95	-220.5	-10.6	-220.5	-3.45	-220.5	-7.3	-220.5	-4.36	-220.5	7.85	-220.5	4.75	-220.5	-0.52	-220.5	7.27	-220.5	2.49	-220.5	4.21	-220.5	2.16	-220.5	-8.91	-220.5	-14.48	-220.5	-3.77	-220.5	-9.42	-220.5	-5.7	-220.5	-2.3
-219.6	-9.24	-219.6	-17.73	-219.6	-24.63	-219.6	-21.83	-219.6	-19.58	-219.6	-19.35	-219.6	2.7	-219.6	-5.95	-219.6	-12.69	-219.6	-4.22	-219.6	-3.98	-219.6	-1.7	-219.6	8.31	-219.6	4.14	-219.6	-0.8	-219.6	6.37	-219.6	4.14	-219.6	7.31	-219.6	2.77	-219.6	-8.17	-219.6	-13.33	-219.6	-5.6	-219.6	-8.88	-219.6	-5.72	-219.6	-0.32
-218.7	-9.34	-218.7	-19.04	-218.7	-23.54	-218.7	-20.16	-218.7	-19.23	-218.7	-21.86	-218.7	2.75	-218.7	-6.83	-218.7	-11.71	-218.7	-3.42	-218.7	-4.91	-218.7	-3.02	-218.7	6.73	-218.7	5.8	-218.7	-0.04	-218.7	9.07	-218.7	2.06	-218.7	6.57	-218.7	3.83	-218.7	-8.24	-218.7	-13.32	-218.7	-5.09	-218.7	-9.2	-218.7	-5.88	-218.7	0.27
-217.8	-10.95	-217.8	-15.65	-217.8	-23.9	-217.8	-22.36	-217.8	-19.96	-217.8	-20.99	-217.8	3.81	-217.8	-3.72	-217.8	-11.28	-217.8	-5.11	-217.8	-4.9	-217.8	-2.21	-217.8	7.74	-217.8	4.93	-217.8	-1.37	-217.8	6.81	-217.8	2.61	-217.8	6.65	-217.8	1.18	-217.8	-7.85	-217.8	-15.23	-217.8	-4.37	-217.8	-10.12	-217.8	-5.61	-217.8	-2.43
-216.9	-10.15	-216.9	-17.75	-216.9	-21.81	-216.9	-18.25	-216.9	-19.97	-216.9	-21.07	-216.9	3.09	-216.9	-6.33	-216.9	-8.97	-216.9	-2.87	-216.9	-5.6	-216.9	-3.08	-216.9	7.04	-216.9	6.26	-216.9	2.19	-216.9	5.33	-216.9	1.18	-216.9	5.01	-216.9	0.66	-216.9	-7.63	-216.9	-13.49	-216.9	-4.88	-216.9	-8.77	-216.9	-7.2	-216.9	-2.42
-216	-8.61	-216	-19.26	-216	-22.33	-216	-21.85	-216	-17.44	-216	-20.97	-216	3.19	-216	-5.45	-216	-12.55	-216	-3.49	-216	-3.78	-216	-1.23	-216	6.82	-216	4.4	-216	1.11	-216	6.49	-216	3.19	-216	3.88	-216	1.68	-216	-7.25	-216	-13.44	-216	-5.48	-216	-10.14	-216	-8.61	-216	-1.98
-215.1	-7.88	-215.1	-16.83	-215.1	-22.26	-215.1	-19.92	-215.1	-20.47	-215.1	-18.1	-215.1	4.07	-215.1	-2.33	-215.1	-11.19	-215.1	-1.75	-215.1	-4.37	-215.1	-2.27	-215.1	8.46	-215.1	5.52	-215.1	1.18	-215.1	8.37	-215.1	1.93	-215.1	3.5	-215.1	3.45	-215.1	-8.01	-215.1	-11.62	-215.1	-2.7	-215.1	-10.92	-215.1	-5.7	-215.1	0.65
-214.2	-9.79	-214.2	-18.05	-214.2	-20.52	-214.2	-20.58	-214.2	-16.24	-214.2	-19.03	-214.2	2.25	-214.2	-5.04	-214.2	-9.94	-214.2	-3.54	-214.2	0.16	-214.2	-1.49	-214.2	9.45	-214.2	5.29	-214.2	-2.71	-214.2	6.24	-214.2	3.99	-214.2	4.74	-214.2	1.27	-214.2	-4.83	-214.2	-13.19	-214.2	-4.96	-214.2	-8.33	-214.2	-7.66	-214.2	-0.2
-213.3	-6.3	-213.3	-17.69	-213.3	-20.46	-213.3	-19.44	-213.3	-19.28	-213.3	-16.46	-213.3	2.85	-213.3	-7.95	-213.3	-10.85	-213.3	-2.93	-213.3	-4.9	-213.3	0.71	-213.3	9.2	-213.3	5.08	-213.3	-0.47	-213.3	7.57	-213.3	3.16	-213.3	6.25	-213.3	4.09	-213.3	-7.86	-213.3	-13.59	-213.3	-4.67	-213.3	-8.66	-213.3	-5.51	-213.3	-0.77
-212.4	-9.24	-212.4	-14.6	-212.4	-21.43	-212.4	-22.28	-212.4	-19.14	-212.4	-16.96	-212.4	2.55	-212.4	-6.12	-212.4	-11.05	-212.4	-2.44	-212.4	-4.34	-212.4	-1.49	-212.4	7.39	-212.4	5.35	-212.4	-0.55	-212.4	8.33	-212.4	3.81	-212.4	6.24	-212.4	1.39	-212.4	-4.71	-212.4	-11.58	-212.4	-5.75	-212.4	-6.85	-212.4	-6.35	-212.4	-0.71
-211.5	-7.73	-211.5	-17.35	-211.5	-22.41	-211.5	-19.92	-211.5	-19.17	-211.5	-20.36	-211.5	6.95	-211.5	-7.32	-211.5	-11.71	-211.5	-1.72	-211.5	-4.84	-211.5	-1.85	-211.5	8.3	-211.5	6.14	-211.5	-0.9	-211.5	8.68	-211.5	2.18	-211.5	5.78	-211.5	-0.64	-211.5	-6.29	-211.5	-13.42	-211.5	-2.01	-211.5	-7.85	-211.5	-6.14	-211.5	-0.52
-210.6	-8.36	-210.6	-17.4	-210.6	-24.06	-210.6	-20.14	-210.6	-15.57	-210.6	-21.14	-210.6	3.09	-210.6	-5.55	-210.6	-12.73	-210.6	-3.93	-210.6	-2.89	-210.6	-1.23	-210.6	6.06	-210.6	4.27	-210.6	-1.41	-210.6	6.64	-210.6	3.88	-210.6	6.92	-210.6	0.7	-210.6	-8.13	-210.6	-14.1	-210.6	-3.3	-210.6	-7.84	-210.6	-6.45	-210.6	-3.69
-209.7	-10.21	-209.7	-17.52	-209.7	-22.54	-209.7	-17.6	-209.7	-19.77	-209.7	-18.7	-209.7	3.5	-209.7	-6.44	-209.7	-11.33	-209.7	-1.1	-209.7	-5.53	-209.7	-3.82	-209.7	6.74	-209.7	5.71	-209.7	-0.39	-209.7	6.23	-209.7	2.59	-209.7	4.65	-209.7	2.18	-209.7	-7.48	-209.7	-10.4	-209.7	-4.46	-209.7	-9.05	-209.7	-6.48	-209.7	-0.85
-208.8	-9.18	-208.8	-17.44	-208.8	-21.62	-208.8	-19.04	-208.8	-18.11	-208.8	-17.8	-208.8	-0.18	-208.8	-6.59	-208.8	-10.96	-208.8	-3.03	-208.8	-5.11	-208.8	-5.73	-208.8	5.62	-208.8	5.66	-208.8	-1.4	-208.8	7.48	-208.8	2.56	-208.8	4.8	-208.8	2.72	-208.8	-5.49	-208.8	-14.18	-208.8	-3.71	-208.8	-6.98	-208.8	-5.73	-208.8	-0.92
-207.9	-8.24	-207.9	-16.93	-207.9	-20.73	-207.9	-20.49	-207.9	-18.19	-207.9	-19.52	-207.9	4.36	-207.9	-6.97	-207.9	-9.23	-207.9	-2.19	-207.9	-5.02	-207.9	-3.73	-207.9	8.17	-207.9	4.71	-207.9	0.26	-207.9	6.21	-207.9	3.02	-207.9	2.67	-207.9	2.27	-207.9	-5.26	-207.9	-14.63	-207.9	-4.7	-207.9	-6.66	-207.9	-7.12	-207.9	-0.76
-207	-9.73	-207	-17.07	-207	-22.5	-207	-18.41	-207	-19.36	-207	-19.9	-207	1.59	-207	-5.93	-207	-7.84	-207	-1.39	-207	-8.54	-207	-3.28	-207	6.13	-207	5.4	-207	1.08	-207	6.55	-207	1.82	-207	5.43	-207	1.59	-207	-7.77	-207	-12.69	-207	-6.79	-207	-8.45	-207	-6.55	-207	-0.81
-206.1	-9.22	-206.1	-17.04	-206.1	-24.19	-206.1	-18.73	-206.1	-19.64	-206.1	-18.86	-206.1	5.36	-206.1	-5.72	-206.1	-10.64	-206.1	-3.21	-206.1	-5.36	-206.1	-1.06	-206.1	11.2	-206.1	5.8	-206.1	-0.57	-206.1	4.59	-206.1	-0.72	-206.1	6.98	-206.1	0.76	-206.1	-6.61	-206.1	-13.37	-206.1	-5.25	-206.1	-8.61	-206.1	-2.93	-206.1	-1.74
-205.2	-9.05	-205.2	-14.2	-205.2	-20.6	-205.2	-17.16	-205.2	-18.97	-205.2	-18.62	-205.2	3.48	-205.2	-5.59	-205.2	-10.08	-205.2	-1.91	-205.2	-5.74	-205.2	-4.33	-205.2	5.62	-205.2	2.85	-205.2	0.62	-205.2	6.72	-205.2	1.22	-205.2	1.43	-205.2	2.19	-205.2	-6.09	-205.2	-12.86	-205.2	-5.56	-205.2	-9.82	-205.2	-6.06	-205.2	0.06
-204.3	-7.55	-204.3	-16.64	-204.3	-21.04	-204.3	-18.57	-204.3	-16.63	-204.3	-15.48	-204.3	4.79	-204.3	-7.97	-204.3	-9.5	-204.3	-1.83	-204.3	-3.5	-204.3	-2.66	-204.3	7.8	-204.3	4.1	-204.3	-0.23	-204.3	6.4	-204.3	3.79	-204.3	4.11	-204.3	-0.48	-204.3	-4.83	-204.3	-13.24	-204.3	-4.45	-204.3	-9.53	-204.3	-7.08	-204.3	-3.42
-203.4	-11.36	-203.4	-15.36	-203.4	-19.91	-203.4	-19.14	-203.4	-18.89	-203.4	-18.03	-203.4	0.73	-203.4	-4.32	-203.4	-10.99	-203.4	-2.56	-203.4	-4.89	-203.4	-2.76	-203.4	5.14	-203.4	4.49	-203.4	0.06	-203.4	6.64	-203.4	2.6	-203.4	5.41	-203.4	1.61	-203.4	-8.93	-203.4	-14.94	-203.4	-4.93	-203.4	-9.81	-203.4	-5.05	-203.4	-0.61
-202.5	-6.69	-202.5	-14.48	-202.5	-23.05	-202.5	-15.55	-202.5	-18.39	-202.5	-17.94	-202.5	2.06	-202.5	-5.63	-202.5	-11.14	-202.5	-2.41	-202.5	-5.47	-202.5	-4.47	-202.5	6.67	-202.5	3.6	-202.5	-0.85	-202.5	7.88	-202.5	4.44	-202.5	4.17	-202.5	1.39	-202.5	-5.73	-202.5	-12.08	-202.5	-2.94	-202.5	-7.26	-202.5	-6.04	-202.5	-0.77
-201.6	-6.79	-201.6	-15.23	-201.6	-21.06	-201.6	-16.22	-201.6	-18.15	-201.6	-17.32	-201.6	3.22	-201.6	-4.5	-201.6	-9.36	-201.6	-2.09	-201.6	-5.24	-201.6	-1.75	-201.6	3.77	-201.6	7.57	-201.6	-1.04	-201.6	5.77	-201.6	3.39	-201.6	5.39	-201.6	1.65	-201.6	-5.9	-201.6	-12.35	-201.6	-4.04	-201.6	-7.43	-201.6	-4.57	-201.6	-0.77
-200.7	-7.34	-200.7	-15.18	-200.7	-17.91	-200.7	-18.7	-200.7	-17.71	-200.7	-20.65	-200.7	2.67	-200.7	-3.7	-200.7	-8.09	-200.7	-2.8	-200.7	-5.45	-200.7	-3.08	-200.7	6.91	-200.7	4.41	-200.7	0.72	-200.7	7.75	-200.7	1.88	-200.7	2.65	-200.7	0.92	-200.7	-7.96	-200.7	-12.86	-200.7	-2.49	-200.7	-7.72	-200.7	-8.3	-200.7	-1.36
-199.8	-5.86	-199.8	-14.54	-199.8	-20.18	-199.8	-17.29	-199.8	-17.2	-199.8	-18.78	-199.8	3.63	-199.8	-4.91	-199.8	-10.83	-199.8	0.78	-199.8	-5.95	-199.8	-0.86	-199.8	7.83	-199.8	4.43	-199.8	-0.46	-199.8	10.52	-199.8	2.84	-199.8	6	-199.8	0.7	-199.8	-8.76	-199.8	-10.87	-199.8	-2.74	-199.8	-7.4	-199.8	-6.42	-199.8	-4.6
-198.9	-7.12	-198.9	-17.56	-198.9	-19.69	-198.9	-16.75	-198.9	-18.59	-198.9	-18.32	-198.9	3.14	-198.9	-5.83	-198.9	-10.21	-198.9	-2.58	-198.9	-4.04	-198.9	-1.62	-198.9	7.85	-198.9	3.63	-198.9	1.86	-198.9	4.61	-198.9	2.19	-198.9	4.73	-198.9	0.64	-198.9	-6.65	-198.9	-12.2	-198.9	-2.95	-198.9	-8.53	-198.9	-6.87	-198.9	-1.06
-198	-6.19	-198	-16.21	-198	-18	-198	-17.78	-198	-15.2	-198	-14.34	-198	4.56	-198	-5.28	-198	-7.29	-198	-2.34	-198	-5.39	-198	-0.32	-198	7.07	-198	4.36	-198	0.65	-198	5.62	-198	0.23	-198	4.43	-198	0.6	-198	-6.47	-198	-11.53	-198	-5.73	-198	-7.71	-198	-6.03	-198	-3.62
-197.1	-9.6	-197.1	-16.62	-197.1	-18.79	-197.1	-16.89	-197.1	-16.4	-197.1	-18.32	-197.1	3.79	-197.1	-5.49	-197.1	-9.9	-197.1	-4.25	-197.1	-5.28	-197.1	-2.15	-197.1	6.5	-197.1	3.69	-197.1	-1.11	-197.1	5.17	-197.1	0.62	-197.1	3.61	-197.1	-0.31	-197.1	-8.65	-197.1	-12.91	-197.1	-3.73	-197.1	-8.5	-197.1	-7.97	-197.1	-0.51
-196.2	-4.93	-196.2	-14.72	-196.2	-19.85	-196.2	-19.42	-196.2	-17.27	-196.2	-17.99	-196.2	5.16	-196.2	-3.79	-196.2	-10.39	-196.2	-3.63	-196.2	-6	-196.2	-4	-196.2	6.03	-196.2	4.89	-196.2	0.6	-196.2	6.41	-196.2	-0.2	-196.2	6.39	-196.2	1.33	-196.2	-8.24	-196.2	-11.09	-196.2	-5.81	-196.2	-10.29	-196.2	-5.85	-196.2	-1.26
-195.3	-10.19	-195.3	-14.18	-195.3	-20.11	-195.3	-16.43	-195.3	-16.51	-195.3	-20.59	-195.3	1.28	-195.3	-4.05	-195.3	-11.15	-195.3	-0.77	-195.3	-3.89	-195.3	-4.63	-195.3	5.58	-195.3	4.61	-195.3	-1.52	-195.3	7.46	-195.3	4.83	-195.3	4.66	-195.3	0.69	-195.3	-5.15	-195.3	-12.66	-195.3	-4.2	-195.3	-8.36	-195.3	-5.55	-195.3	-0.89
-194.4	-9.07	-194.4	-15.97	-194.4	-19.36	-194.4	-16.72	-194.4	-18.92	-194.4	-16.89	-194.4	0.41	-194.4	-6.61	-194.4	-9.68	-194.4	-3.52	-194.4	-5.85	-194.4	-1.44	-194.4	5.35	-194.4	2.37	-194.4	-1.25	-194.4	4.83	-194.4	0.89	-194.4	6.07	-194.4	0.16	-194.4	-5.45	-194.4	-14.11	-194.4	-2.82	-194.4	-11.02	-194.4	-5.78	-194.4	-2.65
-193.5	-8.35	-193.5	-13.15	-193.5	-19.09	-193.5	-16.92	-193.5	-15.62	-193.5	-16.05	-193.5	2.37	-193.5	-5.35	-193.5	-9.83	-193.5	-0.29	-193.5	-6.41	-193.5	-1.67	-193.5	6.35	-193.5	5.74	-193.5	0.34	-193.5	7.98	-193.5	0.08	-193.5	5.05	-193.5	0.35	-193.5	-4.77	-193.5	-13	-193.5	-3.97	-193.5	-8.33	-193.5	-5.88	-193.5	-2.53
-192.6	-7.3	-192.6	-14.13	-192.6	-20.03	-192.6	-14.49	-192.6	-15.05	-192.6	-18.89	-192.6	3.71	-192.6	-2.13	-192.6	-10.64	-192.6	-1.79	-192.6	-2.68	-192.6	-3.65	-192.6	4.56	-192.6	6.56	-192.6	-0.45	-192.6	6.38	-192.6	1.18	-192.6	5.66	-192.6	0.16	-192.6	-4.93	-192.6	-10.9	-192.6	-3.18	-192.6	-8.12	-192.6	-2.73	-192.6	0.64
-191.7	-6.8	-191.7	-12.7	-191.7	-18.97	-191.7	-16.68	-191.7	-16.78	-191.7	-15.3	-191.7	3.19	-191.7	-5.15	-191.7	-11.78	-191.7	-4.74	-191.7	-4.84	-191.7	-3.55	-191.7	7.56	-191.7	1.4	-191.7	0.62	-191.7	6.08	-191.7	3.99	-191.7	2.37	-191.7	0.19	-191.7	-6.12	-191.7	-10.47	-191.7	-3.19	-191.7	-8.09	-191.7	-4.15	-191.7	-1.08
-190.8	-6.87	-190.8	-15.64	-190.8	-18.68	-190.8	-14.69	-190.8	-15.29	-190.8	-17.37	-190.8	3.42	-190.8	-6.56	-190.8	-9.09	-190.8	-2.92	-190.8	-3.71	-190.8	-3.93	-190.8	5.77	-190.8	2.19	-190.8	0.81	-190.8	6.73	-190.8	0.85	-190.8	1.56	-190.8	-0.92	-190.8	-7.6	-190.8	-11.88	-190.8	-5.78	-190.8	-9.14	-190.8	-6.63	-190.8	-2.52
-189.9	-8.55	-189.9	-12.59	-189.9	-16.7	-189.9	-16.24	-189.9	-16.15	-189.9	-15.94	-189.9	3.97	-189.9	-2.92	-189.9	-7.37	-189.9	-2.22	-189.9	-2.61	-189.9	-4.74	-189.9	7.01	-189.9	4.02	-189.9	-1.28	-189.9	5.71	-189.9	3.92	-189.9	3.93	-189.9	2.65	-189.9	-7.22	-189.9	-11.84	-189.9	-3.05	-189.9	-8.34	-189.9	-4.7	-189.9	-1.66
-189	-7.73	-189	-13.99	-189	-18.69	-189	-17.68	-189	-15.79	-189	-15.57	-189	2.19	-189	-2.47	-189	-7.8	-189	-2.12	-189	-4.3	-189	-0.62	-189	6.51	-189	6.59	-189	0.03	-189	3.25	-189	2.91	-189	3.09	-189	0.91	-189	-7.16	-189	-9.83	-189	-4.59	-189	-6.67	-189	-6.04	-189	-0.96
-188.1	-8.07	-188.1	-16.23	-188.1	-18.05	-188.1	-14.63	-188.1	-17.67	-188.1	-16.59	-188.1	4.52	-188.1	-5.67	-188.1	-9.01	-188.1	-1.87	-188.1	-5.05	-188.1	-2.49	-188.1	5.66	-188.1	2.43	-188.1	-1.4	-188.1	4.5	-188.1	2.66	-188.1	4.02	-188.1	-0.04	-188.1	-6.93	-188.1	-14.12	-188.1	-5.19	-188.1	-6.25	-188.1	-3.9	-188.1	-1.35
-187.2	-7.74	-187.2	-12.32	-187.2	-17.31	-187.2	-17.16	-187.2	-14.06	-187.2	-17.49	-187.2	6	-187.2	-4.75	-187.2	-7.99	-187.2	-3.92	-187.2	-2.48	-187.2	-2.99	-187.2	8.81	-187.2	4.71	-187.2	-0.4	-187.2	4.69	-187.2	4.29	-187.2	2.54	-187.2	1.82	-187.2	-6.53	-187.2	-11.68	-187.2	-4.38	-187.2	-5.7	-187.2	-4.47	-187.2	0.45
-186.3	-6.56	-186.3	-13.6	-186.3	-16.92	-186.3	-16.88	-186.3	-16.64	-186.3	-15.46	-186.3	5.22	-186.3	-3.51	-186.3	-9.77	-186.3	-2.52	-186.3	-4.5	-186.3	-0.78	-186.3	8.44	-186.3	3.88	-186.3	-1.59	-186.3	5.99	-186.3	2.19	-186.3	4.43	-186.3	1.86	-186.3	-5.47	-186.3	-11.25	-186.3	-0.17	-186.3	-8.03	-186.3	-4.66	-186.3	-2.6
-185.4	-4.51	-185.4	-13.14	-185.4	-17.72	-185.4	-15.17	-185.4	-17.21	-185.4	-15.79	-185.4	3.3	-185.4	-2.47	-185.4	-8.46	-185.4	-0.36	-185.4	-4.11	-185.4	0.28	-185.4	5.84	-185.4	4.15	-185.4	0.23	-185.4	9.6	-185.4	1.05	-185.4	7.02	-185.4	-1.44	-185.4	-6.28	-185.4	-13.4	-185.4	-1.6	-185.4	-8.62	-185.4	-3.25	-185.4	-5.28
-184.5	-8.18	-184.5	-14.22	-184.5	-18.77	-184.5	-16.35	-184.5	-16.23	-184.5	-15.66	-184.5	1.39	-184.5	-7.29	-184.5	-11.32	-184.5	-3.94	-184.5	-4.61	-184.5	-1.32	-184.5	6.81	-184.5	3.1	-184.5	-0.57	-184.5	3.91	-184.5	1.71	-184.5	2.71	-184.5	2.01	-184.5	-6.64	-184.5	-10.33	-184.5	-2.33	-184.5	-7.28	-184.5	-4.98	-184.5	-0.97
-183.6	-6.75	-183.6	-12.23	-183.6	-15.69	-183.6	-16.22	-183.6	-15.9	-183.6	-17.71	-183.6	3.76	-183.6	-5.11	-183.6	-7.1	-183.6	-2.41	-183.6	-3.76	-183.6	-2.07	-183.6	6.4	-183.6	1.32	-183.6	-0.05	-183.6	4.78	-183.6	3.16	-183.6	5.93	-183.6	0.27	-183.6	-7.4	-183.6	-13.7	-183.6	-6.59	-183.6	-6.65	-183.6	-4.74	-183.6	-3.15
-182.7	-5.67	-182.7	-14.72	-182.7	-19.3	-182.7	-14.82	-182.7	-16.47	-182.7	-16.25	-182.7	4.76	-182.7	-4.46	-182.7	-9.72	-182.7	-3.41	-182.7	-3.65	-182.7	-2.56	-182.7	6.49	-182.7	3.2	-182.7	0.27	-182.7	7.1	-182.7	3.53	-182.7	2.52	-182.7	1.31	-182.7	-6.91	-182.7	-10.71	-182.7	-3.86	-182.7	-4.39	-182.7	-5.53	-182.7	1.56
-181.8	-8.62	-181.8	-12.86	-181.8	-18.73	-181.8	-13.8	-181.8	-13.81	-181.8	-15.99	-181.8	-0.15	-181.8	-5.03	-181.8	-10.72	-181.8	-0.26	-181.8	-1.71	-181.8	-2.59	-181.8	4.89	-181.8	3.36	-181.8	0.03	-181.8	6.87	-181.8	1.46	-181.8	2.41	-181.8	1.6	-181.8	-8.76	-181.8	-11.6	-181.8	-3.37	-181.8	-7.72	-181.8	-9.17	-181.8	-1.49
-180.9	-7.65	-180.9	-13.16	-180.9	-14.95	-180.9	-16.12	-180.9	-13.87	-180.9	-13.01	-180.9	3.24	-180.9	-5.39	-180.9	-4.99	-180.9	-2.67	-180.9	-2.28	-180.9	-1.49	-180.9	4.95	-180.9	1.64	-180.9	1.51	-180.9	6.24	-180.9	2.21	-180.9	5.19	-180.9	1.18	-180.9	-7.22	-180.9	-11.29	-180.9	-3.19	-180.9	-7.21	-180.9	-5.69	-180.9	-1.1
-180	-6.33	-180	-14.44	-180	-19.24	-180	-15.3	-180	-13.06	-180	-15.3	-180	1.84	-180	-4.68	-180	-11.4	-180	-3.68	-180	-4.39	-180	-3.11	-180	5.26	-180	4.53	-180	0.44	-180	5.2	-180	1.11	-180	2.4	-180	0.3	-180	-6.11	-180	-11.52	-180	-2.69	-180	-6.99	-180	-6.18	-180	-1.91
-179.1	-7.53	-179.1	-11.42	-179.1	-17.74	-179.1	-11.72	-179.1	-11.45	-179.1	-16.03	-179.1	4.36	-179.1	-1.52	-179.1	-7.44	-179.1	-0.2	-179.1	-4.24	-179.1	-4.32	-179.1	8.62	-179.1	3.24	-179.1	-0.31	-179.1	7.14	-179.1	1.52	-179.1	2.95	-179.1	2.54	-179.1	-6.83	-179.1	-11.99	-179.1	-2.09	-179.1	-5.75	-179.1	-4.33	-179.1	-0.98
-178.2	-4.07	-178.2	-14.61	-178.2	-18.71	-178.2	-14.4	-178.2	-16.13	-178.2	-16.13	-178.2	4.12	-178.2	-4.29	-178.2	-8.8	-178.2	-3.79	-178.2	-2.19	-178.2	-3.05	-178.2	5.42	-178.2	4.7	-178.2	-0.02	-178.2	6.38	-178.2	3.18	-178.2	2.88	-178.2	-0.8	-178.2	-6.82	-178.2	-11.16	-178.2	-1.55	-178.2	-7.31	-178.2	-5.73	-178.2	-0.96
-177.3	-7.89	-177.3	-13.76	-177.3	-17.03	-177.3	-15.18	-177.3	-15.27	-177.3	-14.8	-177.3	3.07	-177.3	-3.93	-177.3	-6.32	-177.3	-2.83	-177.3	-4.21	-177.3	-2.04	-177.3	7.51	-177.3	2.26	-177.3	2.33	-177.3	5.87	-177.3	2.75	-177.3	4.09	-177.3	1.93	-177.3	-6.43	-177.3	-10.55	-177.3	-4.37	-177.3	-9.32	-177.3	-4.22	-177.3	0.47
-176.4	-7.34	-176.4	-16.66	-176.4	-15.05	-176.4	-14.11	-176.4	-13.57	-176.4	-14.79	-176.4	3.25	-176.4	-4.22	-176.4	-7.94	-176.4	-0.56	-176.4	-5.9	-176.4	-0.8	-176.4	6.76	-176.4	4.74	-176.4	1.09	-176.4	5.44	-176.4	1.04	-176.4	5.87	-176.4	0.4	-176.4	-5.75	-176.4	-11.25	-176.4	-2.19	-176.4	-5.25	-176.4	-4.3	-176.4	0.22
-175.5	-7.54	-175.5	-12.45	-175.5	-16.58	-175.5	-16.56	-175.5	-18	-175.5	-15.54	-175.5	3.43	-175.5	-3.11	-175.5	-8.39	-175.5	-4.73	-175.5	-5.34	-175.5	-0.05	-175.5	5.33	-175.5	4.39	-175.5	-0.68	-175.5	3.09	-175.5	3.66	-175.5	7.15	-175.5	1.67	-175.5	-6.4	-175.5	-12.41	-175.5	-5.67	-175.5	-7.25	-175.5	-4.69	-175.5	1.13
-174.6	-7.5	-174.6	-14.37	-174.6	-17.31	-174.6	-15.13	-174.6	-15.77	-174.6	-15.93	-174.6	3.12	-174.6	-5.96	-174.6	-8.51	-174.6	-4.49	-174.6	-3.92	-174.6	-2.52	-174.6	6.52	-174.6	4.56	-174.6	-0.22	-174.6	3.28	-174.6	3.24	-174.6	3.63	-174.6	3.33	-174.6	-3.87	-174.6	-9.37	-174.6	-3.12	-174.6	-8.04	-174.6	-5.07	-174.6	-0.53
-173.7	-5.63	-173.7	-15.38	-173.7	-14.24	-173.7	-15.6	-173.7	-15.57	-173.7	-15.61	-173.7	2.95	-173.7	-6.01	-173.7	-6.41	-173.7	-2.59	-173.7	-5.75	-173.7	-2.75	-173.7	4.08	-173.7	4.98	-173.7	1.32	-173.7	5.57	-173.7	1.42	-173.7	2.47	-173.7	0.54	-173.7	-6.98	-173.7	-10.56	-173.7	-4.01	-173.7	-6.28	-173.7	-5.74	-173.7	-1.7
-172.8	-3.9	-172.8	-14.17	-172.8	-17.24	-172.8	-16.89	-172.8	-14.71	-172.8	-15.9	-172.8	4.87	-172.8	-3.59	-172.8	-9.33	-172.8	-2.02	-172.8	-4.99	-172.8	-4.96	-172.8	5.04	-172.8	5.32	-172.8	0.68	-172.8	6.61	-172.8	0.41	-172.8	2.58	-172.8	-0.48	-172.8	-6.21	-172.8	-9.23	-172.8	-3.02	-172.8	-6.65	-172.8	-5.73	-172.8	-1.58
-171.9	-4.96	-171.9	-12.87	-171.9	-15.87	-171.9	-14.41	-171.9	-13.05	-171.9	-14.58	-171.9	4.44	-171.9	-6.02	-171.9	-6.38	-171.9	-2.42	-171.9	-3.35	-171.9	-4.83	-171.9	6.44	-171.9	3.14	-171.9	-0.68	-171.9	6.06	-171.9	0.52	-171.9	0.86	-171.9	0.66	-171.9	-6.92	-171.9	-10.81	-171.9	-5.25	-171.9	-6.98	-171.9	-4.25	-171.9	-1.31
-171	-5.12	-171	-13.54	-171	-16.45	-171	-14.29	-171	-14.14	-171	-12.45	-171	3.43	-171	-2.84	-171	-9.04	-171	-1.82	-171	-5.38	-171	-3.21	-171	6.5	-171	6.58	-171	-0.8	-171	5.89	-171	0.43	-171	4.35	-171	1.02	-171	-2.98	-171	-8.75	-171	-2.81	-171	-7.42	-171	-3.56	-171	-0.07
-170.1	-6.7	-170.1	-10.62	-170.1	-15.1	-170.1	-13.16	-170.1	-12.06	-170.1	-15.81	-170.1	1.74	-170.1	-1.89	-170.1	-10.19	-170.1	-2.34	-170.1	-2.78	-170.1	-3.54	-170.1	5.32	-170.1	3.29	-170.1	-0.78	-170.1	4.04	-170.1	0.53	-170.1	4.18	-170.1	-0.65	-170.1	-4.31	-170.1	-8.9	-170.1	-2.97	-170.1	-6.79	-170.1	-3.59	-170.1	-2.36
-169.2	-5.57	-169.2	-14.79	-169.2	-16.37	-169.2	-11.92	-169.2	-13.71	-169.2	-14.59	-169.2	3.3	-169.2	-4.18	-169.2	-4.28	-169.2	0.81	-169.2	-3.92	-169.2	-0.95	-169.2	7.21	-169.2	3.18	-169.2	1.43	-169.2	5.94	-169.2	1.54	-169.2	5.65	-169.2	0.8	-169.2	-4.86	-169.2	-12.17	-169.2	-2.26	-169.2	-5.95	-169.2	-4.02	-169.2	-0.33
-168.3	-6.67	-168.3	-11.44	-168.3	-15.36	-168.3	-14.88	-168.3	-13.4	-168.3	-13.79	-168.3	4.15	-168.3	-3.77	-168.3	-9.96	-168.3	-0.21	-168.3	-2.36	-168.3	-0.32	-168.3	6.59	-168.3	3.05	-168.3	-3.1	-168.3	5.23	-168.3	2.95	-168.3	3.9	-168.3	1.16	-168.3	-6.99	-168.3	-9.72	-168.3	-2.05	-168.3	-6.03	-168.3	-3.75	-168.3	-2.8
-167.4	-5.69	-167.4	-11.21	-167.4	-15.77	-167.4	-14.26	-167.4	-13.02	-167.4	-14.76	-167.4	3.58	-167.4	-3.42	-167.4	-10.09	-167.4	-1.61	-167.4	-3.68	-167.4	-3.48	-167.4	4.3	-167.4	4.91	-167.4	1.49	-167.4	6.09	-167.4	1.9	-167.4	1.43	-167.4	-1.55	-167.4	-4.19	-167.4	-8.6	-167.4	-1.62	-167.4	-6.59	-167.4	-5.56	-167.4	-1.47
-166.5	-7.27	-166.5	-12.07	-166.5	-17.41	-166.5	-16.6	-166.5	-13.6	-166.5	-13.7	-166.5	5.23	-166.5	-2.47	-166.5	-9.03	-166.5	-2.48	-166.5	-4.17	-166.5	-1.57	-166.5	6.4	-166.5	4.75	-166.5	0.49	-166.5	6.75	-166.5	3.06	-166.5	2.38	-166.5	1.61	-166.5	-6.62	-166.5	-8.29	-166.5	-1.33	-166.5	-3.29	-166.5	-5.38	-166.5	-0.63
-165.6	-5.53	-165.6	-11.72	-165.6	-16.76	-165.6	-13.12	-165.6	-14.1	-165.6	-14.74	-165.6	3.97	-165.6	-4.81	-165.6	-8.9	-165.6	-0.89	-165.6	-2.39	-165.6	-3.97	-165.6	4.13	-165.6	4.04	-165.6	-0.84	-165.6	6.54	-165.6	3.77	-165.6	3.4	-165.6	3.28	-165.6	-5.28	-165.6	-10.84	-165.6	-1.51	-165.6	-6.46	-165.6	-6.35	-165.6	0.79
-164.7	-5	-164.7	-13.12	-164.7	-16.81	-164.7	-11.97	-164.7	-13.18	-164.7	-15.07	-164.7	5	-164.7	-4.55	-164.7	-8.66	-164.7	-0.63	-164.7	-2.93	-164.7	-4.95	-164.7	5.9	-164.7	4.11	-164.7	1	-164.7	4.29	-164.7	1.4	-164.7	4.44	-164.7	0.43	-164.7	-6.12	-164.7	-9.87	-164.7	-5.04	-164.7	-4.7	-164.7	-4.06	-164.7	-2.34
-163.8	-6.58	-163.8	-9.76	-163.8	-16.11	-163.8	-14.27	-163.8	-10.39	-163.8	-13.08	-163.8	2.26	-163.8	-5.06	-163.8	-7.36	-163.8	-2.66	-163.8	-2.56	-163.8	-3.04	-163.8	4.25	-163.8	3.3	-163.8	-1.23	-163.8	4.84	-163.8	3.19	-163.8	6.27	-163.8	0.02	-163.8	-5.75	-163.8	-10.58	-163.8	-2.22	-163.8	-4.61	-163.8	-4.83	-163.8	-1.29
-162.9	-6.72	-162.9	-11.72	-162.9	-13.63	-162.9	-13.33	-162.9	-13.36	-162.9	-11.97	-162.9	4.23	-162.9	-3.34	-162.9	-5.69	-162.9	-1.22	-162.9	-4.69	-162.9	-2.38	-162.9	8	-162.9	3.72	-162.9	0.54	-162.9	3.5	-162.9	1.34	-162.9	3.83	-162.9	0.83	-162.9	-4.53	-162.9	-9.39	-162.9	-1.97	-162.9	-4.16	-162.9	-4.87	-162.9	-0.12
-162	-6.15	-162	-12.17	-162	-15.67	-162	-11.89	-162	-12.23	-162	-13.03	-162	1.43	-162	-4.19	-162	-7.05	-162	-0.47	-162	-3.28	-162	-0.71	-162	4.75	-162	2.99	-162	1.32	-162	5.19	-162	2.7	-162	2.61	-162	-0.63	-162	-6.58	-162	-8.27	-162	-3.69	-162	-6.79	-162	-7.84	-162	-1.78
-161.1	-5.75	-161.1	-11.54	-161.1	-15.9	-161.1	-12.76	-161.1	-12.58	-161.1	-14.28	-161.1	2.37	-161.1	-3.38	-161.1	-7.29	-161.1	0.84	-161.1	-2.66	-161.1	-4.57	-161.1	5.01	-161.1	2.48	-161.1	0.92	-161.1	6.89	-161.1	1.94	-161.1	3.85	-161.1	-1.11	-161.1	-4.43	-161.1	-9.29	-161.1	-2.68	-161.1	-4.86	-161.1	-4.95	-161.1	-1.81
-160.2	-6.68	-160.2	-13.45	-160.2	-15.09	-160.2	-13.27	-160.2	-12.66	-160.2	-10.56	-160.2	3.31	-160.2	-4.36	-160.2	-7.5	-160.2	-2.98	-160.2	-3.08	-160.2	-3.63	-160.2	4.13	-160.2	2.18	-160.2	0.47	-160.2	6.04	-160.2	-0.16	-160.2	2.5	-160.2	0.2	-160.2	-6.5	-160.2	-9.39	-160.2	-3.26	-160.2	-5.39	-160.2	-4.51	-160.2	-0.2
-159.3	-6.08	-159.3	-9.76	-159.3	-13.89	-159.3	-14.81	-159.3	-14	-159.3	-13.45	-159.3	-0.17	-159.3	-2.82	-159.3	-7.1	-159.3	-3.44	-159.3	-3.29	-159.3	-2.35	-159.3	3.29	-159.3	6.08	-159.3	-1.2	-159.3	3.42	-159.3	2.12	-159.3	2.03	-159.3	-0.63	-159.3	-2.9	-159.3	-9.66	-159.3	-3.01	-159.3	-3.71	-159.3	-4.19	-159.3	-2.61
-158.4	-5.66	-158.4	-9.77	-158.4	-14.62	-158.4	-10.79	-158.4	-14.84	-158.4	-15.43	-158.4	2.84	-158.4	-2.75	-158.4	-9.99	-158.4	-0.68	-158.4	-6.48	-158.4	-2.95	-158.4	6.98	-158.4	3.45	-158.4	-1.71	-158.4	4.32	-158.4	0.78	-158.4	2.56	-158.4	-0.55	-158.4	-5.09	-158.4	-8.68	-158.4	-3.47	-158.4	-7.52	-158.4	-6.18	-158.4	-4.03
-157.5	-5.56	-157.5	-13.82	-157.5	-13.52	-157.5	-12.79	-157.5	-12.86	-157.5	-13.61	-157.5	2.33	-157.5	-4.27	-157.5	-6.56	-157.5	-0.76	-157.5	-1.96	-157.5	-2	-157.5	4.05	-157.5	3.53	-157.5	1.77	-157.5	5.82	-157.5	3.49	-157.5	3.12	-157.5	-0.38	-157.5	-4.76	-157.5	-9.05	-157.5	-2.73	-157.5	-6.57	-157.5	-5.77	-157.5	0.83
-156.6	-6.83	-156.6	-9.04	-156.6	-15.23	-156.6	-13.6	-156.6	-9.43	-156.6	-14.73	-156.6	4.29	-156.6	-5.47	-156.6	-7.93	-156.6	-3.36	-156.6	-2.76	-156.6	-3.03	-156.6	7.36	-156.6	2.38	-156.6	0.74	-156.6	2.52	-156.6	2.19	-156.6	5.91	-156.6	0.56	-156.6	-6.49	-156.6	-9.4	-156.6	-4.39	-156.6	-4.03	-156.6	-4.2	-156.6	-2.28
-155.7	-5.93	-155.7	-11.97	-155.7	-14.94	-155.7	-12	-155.7	-12.81	-155.7	-15.32	-155.7	2.55	-155.7	-3.9	-155.7	-6.78	-155.7	-0.34	-155.7	-1.88	-155.7	-2.64	-155.7	5	-155.7	1.48	-155.7	-0.77	-155.7	4.73	-155.7	1.8	-155.7	3.3	-155.7	-0.7	-155.7	-6	-155.7	-8.5	-155.7	-4.47	-155.7	-5.03	-155.7	-3.06	-155.7	-2.6
-154.8	-6.49	-154.8	-10.68	-154.8	-14.04	-154.8	-13.52	-154.8	-14.44	-154.8	-10.98	-154.8	1.7	-154.8	-4.27	-154.8	-7.17	-154.8	-2.91	-154.8	-4.37	-154.8	-0.54	-154.8	5.21	-154.8	3.85	-154.8	0.39	-154.8	3.68	-154.8	1.23	-154.8	1.58	-154.8	1.66	-154.8	-2.84	-154.8	-10.67	-154.8	-4.57	-154.8	-6.33	-154.8	-6.23	-154.8	0.08
-153.9	-5.3	-153.9	-10.77	-153.9	-14.02	-153.9	-12.97	-153.9	-14.16	-153.9	-13.16	-153.9	3.88	-153.9	-4.03	-153.9	-6.48	-153.9	-1.33	-153.9	-1.99	-153.9	-2.3	-153.9	4.85	-153.9	1.15	-153.9	-2.87	-153.9	5.09	-153.9	4.35	-153.9	3.27	-153.9	-0.78	-153.9	-7.03	-153.9	-10.85	-153.9	-3.47	-153.9	-6.9	-153.9	-3.26	-153.9	-1.4
-153	-4.92	-153	-8.46	-153	-14.83	-153	-14.56	-153	-10.7	-153	-10.55	-153	4.41	-153	-2.2	-153	-7.09	-153	-0.74	-153	-1.42	-153	-0.67	-153	5.2	-153	0.88	-153	1.51	-153	6.21	-153	1.61	-153	1.62	-153	-0.29	-153	-8.16	-153	-8.08	-153	-1.55	-153	-7.19	-153	-7.25	-153	-3.41
-152.1	-5.54	-152.1	-9.75	-152.1	-14.77	-152.1	-8.77	-152.1	-12.38	-152.1	-9.36	-152.1	4.38	-152.1	-1.27	-152.1	-9.47	-152.1	-0.69	-152.1	-3.9	-152.1	1.6	-152.1	5.57	-152.1	5.76	-152.1	-2.51	-152.1	2.89	-152.1	0.61	-152.1	5.8	-152.1	-1.84	-152.1	-4.28	-152.1	-8.7	-152.1	-3.51	-152.1	-7.29	-152.1	-2.07	-152.1	-2.88
-151.2	-3.96	-151.2	-10.12	-151.2	-13.5	-151.2	-12.17	-151.2	-13.06	-151.2	-15.44	-151.2	2.84	-151.2	-3.82	-151.2	-7.26	-151.2	-2.18	-151.2	-3.04	-151.2	-5.09	-151.2	4.8	-151.2	1.12	-151.2	0.2	-151.2	4.89	-151.2	1.08	-151.2	0.95	-151.2	0.96	-151.2	-6.54	-151.2	-8.97	-151.2	-4.45	-151.2	-6.88	-151.2	-6.14	-151.2	-2.48
-150.3	-3.96	-150.3	-11.44	-150.3	-14.35	-150.3	-12.01	-150.3	-12.85	-150.3	-11.37	-150.3	4.16	-150.3	-4.29	-150.3	-6.4	-150.3	-1.33	-150.3	-4.5	-150.3	-3.13	-150.3	7.97	-150.3	4.68	-150.3	0.07	-150.3	4.69	-150.3	2.31	-150.3	5.53	-150.3	2.24	-150.3	-4.39	-150.3	-10.05	-150.3	-2.18	-150.3	-4.69	-150.3	-1.96	-150.3	-0.29
-149.4	-5.5	-149.4	-10.47	-149.4	-14.01	-149.4	-11.74	-149.4	-12.4	-149.4	-11.45	-149.4	4.75	-149.4	-4.18	-149.4	-8.14	-149.4	-2.12	-149.4	-3.04	-149.4	-0.46	-149.4	6.8	-149.4	2.45	-149.4	-3.32	-149.4	4.26	-149.4	1.84	-149.4	3.48	-149.4	2.31	-149.4	-4.17	-149.4	-9.63	-149.4	-5.88	-149.4	-6.67	-149.4	-3.89	-149.4	0.06
-148.5	-4.02	-148.5	-11.54	-148.5	-14.05	-148.5	-10.01	-148.5	-12.54	-148.5	-12.96	-148.5	1.85	-148.5	-3.51	-148.5	-7.33	-148.5	-0.36	-148.5	-3.69	-148.5	-0.96	-148.5	6.39	-148.5	3.37	-148.5	1.09	-148.5	4.31	-148.5	2.91	-148.5	4.46	-148.5	2.04	-148.5	-5.38	-148.5	-8.95	-148.5	-2.24	-148.5	-6.4	-148.5	-2.79	-148.5	-1.21
-147.6	-5.67	-147.6	-10	-147.6	-13.51	-147.6	-9.95	-147.6	-12.37	-147.6	-10.44	-147.6	0.75	-147.6	-2.22	-147.6	-8.02	-147.6	-0.55	-147.6	-3.51	-147.6	-1.21	-147.6	3.41	-147.6	3.01	-147.6	-1.44	-147.6	4.16	-147.6	1.69	-147.6	2.88	-147.6	0.39	-147.6	-5.96	-147.6	-9.63	-147.6	-4.5	-147.6	-6.69	-147.6	-6.35	-147.6	-0.99
-146.7	-5.66	-146.7	-11.48	-146.7	-14.51	-146.7	-11.13	-146.7	-11.32	-146.7	-14.37	-146.7	-1.09	-146.7	-4.77	-146.7	-5.88	-146.7	-0.28	-146.7	-3.98	-146.7	-2.95	-146.7	3.92	-146.7	3.44	-146.7	-1.15	-146.7	3.35	-146.7	0.72	-146.7	3.09	-146.7	2.54	-146.7	-4.38	-146.7	-8.86	-146.7	-2.03	-146.7	-5.96	-146.7	-4.1	-146.7	0.38
-145.8	-5.75	-145.8	-8.5	-145.8	-12.6	-145.8	-12.96	-145.8	-11.4	-145.8	-11.35	-145.8	2.6	-145.8	-2.56	-145.8	-5.52	-145.8	-1.88	-145.8	-3.94	-145.8	0.22	-145.8	4.58	-145.8	3.15	-145.8	0.04	-145.8	5.03	-145.8	5.07	-145.8	1.66	-145.8	1.01	-145.8	-4.16	-145.8	-10.86	-145.8	-2.3	-145.8	-2.9	-145.8	-3.78	-145.8	0.33
-144.9	-6.15	-144.9	-8.59	-144.9	-12.37	-144.9	-12.86	-144.9	-9.11	-144.9	-12.62	-144.9	-0.59	-144.9	-4.41	-144.9	-9.05	-144.9	-1.11	-144.9	-1.99	-144.9	-3.07	-144.9	1.74	-144.9	2.29	-144.9	-1.65	-144.9	7	-144.9	1.85	-144.9	1.82	-144.9	-1.24	-144.9	-5.2	-144.9	-7.79	-144.9	-3.53	-144.9	-7.39	-144.9	-3.36	-144.9	-3.08
-144	-5.6	-144	-9.9	-144	-12.55	-144	-8.83	-144	-12.39	-144	-14.93	-144	1.7	-144	-3.64	-144	-9.62	-144	-2.32	-144	-4.25	-144	-4.75	-144	2.88	-144	1.6	-144	-1.77	-144	3.65	-144	3.37	-144	3.56	-144	0.21	-144	-4.4	-144	-8.2	-144	-2.93	-144	-3.11	-144	-3.37	-144	-3.06
-143.1	-3.66	-143.1	-9.19	-143.1	-12.49	-143.1	-10.73	-143.1	-12.62	-143.1	-12.07	-143.1	2.43	-143.1	-4.38	-143.1	-6.21	-143.1	-0.62	-143.1	-3.5	-143.1	-1.82	-143.1	4.07	-143.1	2.01	-143.1	1.42	-143.1	4.05	-143.1	2.05	-143.1	2.56	-143.1	0.09	-143.1	-6.29	-143.1	-7.79	-143.1	-3.13	-143.1	-5.24	-143.1	-3.8	-143.1	-3.12
-142.2	-5.8	-142.2	-11.13	-142.2	-10.32	-142.2	-13.34	-142.2	-10.35	-142.2	-10.92	-142.2	2.28	-142.2	-4.43	-142.2	-6.67	-142.2	0.3	-142.2	-3.8	-142.2	-1.01	-142.2	5.03	-142.2	0.64	-142.2	1.02	-142.2	6.13	-142.2	1.72	-142.2	2.44	-142.2	0.71	-142.2	-5.97	-142.2	-7.55	-142.2	-4.04	-142.2	-4.83	-142.2	-3.97	-142.2	1.89
-141.3	-3.27	-141.3	-10.3	-141.3	-14.04	-141.3	-12.07	-141.3	-11.38	-141.3	-8.2	-141.3	1.64	-141.3	-2.51	-141.3	-8.07	-141.3	-3.05	-141.3	-4.55	-141.3	-4.67	-141.3	3.86	-141.3	1.79	-141.3	-2.2	-141.3	4.96	-141.3	0.58	-141.3	1.32	-141.3	-2.9	-141.3	-4.53	-141.3	-10.25	-141.3	-1.29	-141.3	-4.58	-141.3	-3.13	-141.3	-4.02
-140.4	-4.43	-140.4	-12.96	-140.4	-14.32	-140.4	-11.53	-140.4	-12.25	-140.4	-10.76	-140.4	1.88	-140.4	-2.98	-140.4	-5.91	-140.4	-2.94	-140.4	-4	-140.4	-1.32	-140.4	3.05	-140.4	3.49	-140.4	-0.13	-140.4	3.21	-140.4	3.33	-140.4	4.64	-140.4	-0.01	-140.4	-4.18	-140.4	-8.75	-140.4	-2.27	-140.4	-3.5	-140.4	-2.8	-140.4	0.66
-139.5	-6.94	-139.5	-7.81	-139.5	-12.03	-139.5	-10.19	-139.5	-12.03	-139.5	-11.41	-139.5	0.53	-139.5	-3.81	-139.5	-4.49	-139.5	-2.5	-139.5	-3.23	-139.5	-0.49	-139.5	4.23	-139.5	2.13	-139.5	-0.57	-139.5	3.26	-139.5	0.54	-139.5	5.99	-139.5	-0.02	-139.5	-6.8	-139.5	-8.59	-139.5	-2.06	-139.5	-4.1	-139.5	-2.53	-139.5	-1.93
-138.6	-5.34	-138.6	-9.93	-138.6	-13.75	-138.6	-9.04	-138.6	-12.33	-138.6	-11.4	-138.6	2.24	-138.6	-2.31	-138.6	-5.25	-138.6	2.05	-138.6	-4.07	-138.6	-2.19	-138.6	4.03	-138.6	2.73	-138.6	5.36	-138.6	4.55	-138.6	0.21	-138.6	1.16	-138.6	0.56	-138.6	-2.43	-138.6	-6.35	-138.6	-2.66	-138.6	-5.24	-138.6	-2.45	-138.6	-0.25
-137.7	-6.33	-137.7	-9.32	-137.7	-12.18	-137.7	-9.44	-137.7	-11.63	-137.7	-10.3	-137.7	2.35	-137.7	-2.94	-137.7	-4.16	-137.7	-1.07	-137.7	-5.64	-137.7	-1.51	-137.7	3.87	-137.7	4.62	-137.7	-0.08	-137.7	2.3	-137.7	1.22	-137.7	2.57	-137.7	-1.74	-137.7	-3.6	-137.7	-9.48	-137.7	-5.83	-137.7	-4.43	-137.7	-3.98	-137.7	-1.3
-136.8	-3.37	-136.8	-10.53	-136.8	-12.13	-136.8	-11.64	-136.8	-9.45	-136.8	-10.44	-136.8	3.99	-136.8	-2.72	-136.8	-8.04	-136.8	-3.23	-136.8	-2.3	-136.8	-2.23	-136.8	5.36	-136.8	2.12	-136.8	-0.39	-136.8	3.9	-136.8	0.49	-136.8	5.5	-136.8	1.48	-136.8	-6.57	-136.8	-7.75	-136.8	-2.98	-136.8	-7.53	-136.8	-1.54	-136.8	-2.36
-135.9	-3.05	-135.9	-7.34	-135.9	-13.43	-135.9	-9.37	-135.9	-8.46	-135.9	-12.62	-135.9	1.28	-135.9	-0.75	-135.9	-4.56	-135.9	-0.92	-135.9	-2.52	-135.9	-3.3	-135.9	5.32	-135.9	4.73	-135.9	0.7	-135.9	4.92	-135.9	2.74	-135.9	3.69	-135.9	1.72	-135.9	-4.93	-135.9	-9.23	-135.9	-2.67	-135.9	-6.56	-135.9	-4.04	-135.9	-2.3
-135	-6.02	-135	-10.82	-135	-9.88	-135	-9.73	-135	-9.9	-135	-14.86	-135	2.66	-135	-2.99	-135	-3.76	-135	-0.13	-135	-3.21	-135	-3.58	-135	4.98	-135	3.63	-135	0.33	-135	4.86	-135	2.3	-135	3.82	-135	0.37	-135	-4.07	-135	-7.69	-135	-2.5	-135	-4	-135	-2.75	-135	-1.18
-134.1	-4.6	-134.1	-8.68	-134.1	-14.12	-134.1	-10.61	-134.1	-11.35	-134.1	-11.94	-134.1	4.76	-134.1	-2.67	-134.1	-6.72	-134.1	-3.09	-134.1	-3.37	-134.1	-2.89	-134.1	3.68	-134.1	2.11	-134.1	1.4	-134.1	4.79	-134.1	0.51	-134.1	1.67	-134.1	-0.58	-134.1	-4.95	-134.1	-5.33	-134.1	0.31	-134.1	-3.66	-134.1	-5.73	-134.1	-0.58
-133.2	-6.8	-133.2	-8.44	-133.2	-13.45	-133.2	-10.73	-133.2	-9.43	-133.2	-13.19	-133.2	0.69	-133.2	-3.07	-133.2	-4.46	-133.2	-0.78	-133.2	-3.46	-133.2	-3.67	-133.2	4.7	-133.2	0.79	-133.2	-0.69	-133.2	4.01	-133.2	1.78	-133.2	2.43	-133.2	0.34	-133.2	-3.67	-133.2	-9.21	-133.2	-3.64	-133.2	-6.36	-133.2	-3.44	-133.2	0.65
-132.3	-6.7	-132.3	-10.41	-132.3	-11.65	-132.3	-9.38	-132.3	-9.22	-132.3	-11.48	-132.3	2.91	-132.3	-4.43	-132.3	-4.05	-132.3	-3.4	-132.3	-2.78	-132.3	0.12	-132.3	5.46	-132.3	3.53	-132.3	1.04	-132.3	2.88	-132.3	1.77	-132.3	3.89	-132.3	1.97	-132.3	-5.65	-132.3	-8.99	-132.3	-3.08	-132.3	-3.24	-132.3	-2.85	-132.3	0.45
-131.4	-2.66	-131.4	-7.52	-131.4	-11.3	-131.4	-11.1	-131.4	-9.94	-131.4	-7.81	-131.4	4.03	-131.4	-2.23	-131.4	-3.86	-131.4	-2.45	-131.4	-2.45	-131.4	0.58	-131.4	4.35	-131.4	1.96	-131.4	1.16	-131.4	4.45	-131.4	-1.55	-131.4	2.9	-131.4	-1.37	-131.4	-6.01	-131.4	-9.19	-131.4	-2.11	-131.4	-6.3	-131.4	-1.74	-131.4	-1.71
-130.5	-5.78	-130.5	-9.07	-130.5	-14.12	-130.5	-11.59	-130.5	-9.79	-130.5	-10.28	-130.5	3.92	-130.5	-2.57	-130.5	-6.26	-130.5	-1.78	-130.5	-1.15	-130.5	-1.54	-130.5	6.38	-130.5	1.88	-130.5	0.53	-130.5	2.7	-130.5	1.52	-130.5	3.42	-130.5	0.17	-130.5	-6.34	-130.5	-7.36	-130.5	-1.51	-130.5	-3.3	-130.5	-3.35	-130.5	-0.64
-129.6	-3.64	-129.6	-8.4	-129.6	-11.87	-129.6	-10.81	-129.6	-12	-129.6	-13.16	-129.6	3.46	-129.6	-1.27	-129.6	-5.6	-129.6	-2.63	-129.6	-2.95	-129.6	-3.79	-129.6	6.53	-129.6	3.82	-129.6	-0.22	-129.6	3.47	-129.6	-0.47	-129.6	3.34	-129.6	0.95	-129.6	-2.02	-129.6	-6.43	-129.6	-1.08	-129.6	-4.7	-129.6	-3.39	-129.6	-1.68
-128.7	-3.89	-128.7	-9.21	-128.7	-10.93	-128.7	-9.72	-128.7	-9.94	-128.7	-12.02	-128.7	1.68	-128.7	-5.08	-128.7	-3.57	-128.7	-3.64	-128.7	-3.44	-128.7	-3.02	-128.7	4.01	-128.7	2.21	-128.7	0.02	-128.7	3.43	-128.7	1.07	-128.7	0.83	-128.7	0.6	-128.7	-2.87	-128.7	-8.42	-128.7	-2.87	-128.7	-4.12	-128.7	-5.29	-128.7	-2.27
-127.8	-2.07	-127.8	-9.98	-127.8	-11.45	-127.8	-9.17	-127.8	-9.45	-127.8	-11.2	-127.8	1.07	-127.8	-3.41	-127.8	-8.51	-127.8	-0.46	-127.8	-3.8	-127.8	0.49	-127.8	3.99	-127.8	3.84	-127.8	-0.45	-127.8	5.52	-127.8	-0.15	-127.8	4.99	-127.8	2.23	-127.8	-5.16	-127.8	-7.05	-127.8	-2.63	-127.8	-4.55	-127.8	-4.68	-127.8	-1.74
-126.9	-3.74	-126.9	-9.96	-126.9	-12.31	-126.9	-8.74	-126.9	-7.83	-126.9	-11.53	-126.9	1.58	-126.9	-3.01	-126.9	-5.27	-126.9	0.93	-126.9	-5.17	-126.9	-3.81	-126.9	2.05	-126.9	1.62	-126.9	0.46	-126.9	5.1	-126.9	-0.1	-126.9	3.31	-126.9	2.89	-126.9	-2.65	-126.9	-6.97	-126.9	-3.61	-126.9	-3.3	-126.9	-5.72	-126.9	0.07
-126	-6.85	-126	-6.8	-126	-9.18	-126	-10.74	-126	-10.91	-126	-10.32	-126	0.55	-126	-0.08	-126	-7.26	-126	-3.03	-126	-2.33	-126	-1.06	-126	4.44	-126	4.31	-126	-2.31	-126	3.85	-126	1.62	-126	4.11	-126	-1.5	-126	-5.19	-126	-8.83	-126	-1.6	-126	-6.13	-126	-4.34	-126	-1.1
-125.1	-3.63	-125.1	-6.95	-125.1	-11.97	-125.1	-10.8	-125.1	-8.14	-125.1	-11.55	-125.1	3.36	-125.1	-3.82	-125.1	-6.27	-125.1	-3.31	-125.1	-2.2	-125.1	-0.58	-125.1	4.27	-125.1	1.66	-125.1	0.22	-125.1	6.26	-125.1	0.85	-125.1	6.36	-125.1	0.09	-125.1	-3.24	-125.1	-6.81	-125.1	-2.62	-125.1	-6.36	-125.1	-1.26	-125.1	-0.85
-124.2	-3.56	-124.2	-8.53	-124.2	-9.04	-124.2	-11.63	-124.2	-7.95	-124.2	-11.09	-124.2	3.05	-124.2	-2.17	-124.2	-5.03	-124.2	-3.52	-124.2	-3.06	-124.2	-2.26	-124.2	4.61	-124.2	4.79	-124.2	0.63	-124.2	1.3	-124.2	0.15	-124.2	1.81	-124.2	0.43	-124.2	-3.02	-124.2	-5.06	-124.2	-1.81	-124.2	-5.28	-124.2	-4.76	-124.2	-1.55
-123.3	-5.49	-123.3	-8.01	-123.3	-11.06	-123.3	-10.12	-123.3	-8.47	-123.3	-10.22	-123.3	0.19	-123.3	-3.06	-123.3	-6.74	-123.3	-1.82	-123.3	-4.33	-123.3	-1.77	-123.3	4.97	-123.3	2.89	-123.3	1.31	-123.3	3.12	-123.3	-0.64	-123.3	-0.48	-123.3	2.22	-123.3	-1.6	-123.3	-6.05	-123.3	-3.98	-123.3	-3.75	-123.3	-4.34	-123.3	-1.37
-122.4	-4.34	-122.4	-6.72	-122.4	-9.9	-122.4	-9.71	-122.4	-11.76	-122.4	-10.76	-122.4	2.18	-122.4	-3.07	-122.4	-5.41	-122.4	-2.41	-122.4	-4.48	-122.4	-2.41	-122.4	2.61	-122.4	1.44	-122.4	0.3	-122.4	0.01	-122.4	-0.09	-122.4	0.75	-122.4	-1.13	-122.4	-6.34	-122.4	-6.1	-122.4	-3.48	-122.4	-3.51	-122.4	-4.33	-122.4	-1.34
-121.5	-2.33	-121.5	-8.76	-121.5	-11.71	-121.5	-6.52	-121.5	-7.15	-121.5	-10.52	-121.5	1.39	-121.5	-2.58	-121.5	-5.63	-121.5	-0.31	-121.5	-0.58	-121.5	-1	-121.5	2.07	-121.5	1.26	-121.5	0.96	-121.5	2.19	-121.5	1.43	-121.5	4.46	-121.5	-0.76	-121.5	-4.41	-121.5	-5.25	-121.5	-3.87	-121.5	-5.13	-121.5	-2.71	-121.5	-1.52
-120.6	-4.62	-120.6	-5.07	-120.6	-11.08	-120.6	-10.74	-120.6	-6.87	-120.6	-10.89	-120.6	0.12	-120.6	-1.55	-120.6	-3.97	-120.6	-2.26	-120.6	-1.52	-120.6	-2.41	-120.6	2	-120.6	2.07	-120.6	0.73	-120.6	3.41	-120.6	1.84	-120.6	0.3	-120.6	-0.44	-120.6	-3.59	-120.6	-4.52	-120.6	-0.59	-120.6	-3.53	-120.6	-4.61	-120.6	-1.41
-119.7	-4.23	-119.7	-8.52	-119.7	-11.03	-119.7	-11.66	-119.7	-9.13	-119.7	-7.43	-119.7	3.55	-119.7	0.38	-119.7	-4.43	-119.7	-3.56	-119.7	-3.1	-119.7	0.15	-119.7	6.2	-119.7	3.31	-119.7	-0.09	-119.7	3.63	-119.7	1.43	-119.7	2.13	-119.7	-1.08	-119.7	-3.8	-119.7	-6.65	-119.7	-1.69	-119.7	-5.85	-119.7	-2.78	-119.7	-2.66
-118.8	-3.41	-118.8	-7.23	-118.8	-10.25	-118.8	-10.38	-118.8	-7.25	-118.8	-7.11	-118.8	0.99	-118.8	-2.94	-118.8	-8.3	-118.8	-2.23	-118.8	-2.71	-118.8	0.96	-118.8	4.1	-118.8	3.73	-118.8	-3.07	-118.8	3.84	-118.8	2.25	-118.8	2.34	-118.8	0.77	-118.8	-3.19	-118.8	-7.18	-118.8	-3.64	-118.8	-1.86	-118.8	-3.11	-118.8	-1.19
-117.9	-2.76	-117.9	-7.15	-117.9	-9.64	-117.9	-9.81	-117.9	-9.03	-117.9	-9.61	-117.9	3.5	-117.9	-2.48	-117.9	-6.09	-117.9	-0.46	-117.9	-4.16	-117.9	-0.89	-117.9	4.51	-117.9	3.44	-117.9	-2	-117.9	3.99	-117.9	-0.04	-117.9	3.47	-117.9	-1.09	-117.9	-3.17	-117.9	-7.35	-117.9	-1.42	-117.9	-3.9	-117.9	-5.22	-117.9	-3.2
-117	-2.76	-117	-10.04	-117	-9.43	-117	-7.83	-117	-11.91	-117	-8.44	-117	0.54	-117	-2	-117	-7.55	-117	0.33	-117	-4.18	-117	1.09	-117	3.53	-117	3.45	-117	-1.54	-117	6.15	-117	-0.89	-117	1.03	-117	-0.95	-117	-3.16	-117	-8.13	-117	-1.4	-117	-4.9	-117	-2.87	-117	-1.39
-116.1	-4.84	-116.1	-9.04	-116.1	-10.9	-116.1	-9.87	-116.1	-7.38	-116.1	-8.92	-116.1	0.85	-116.1	-3.66	-116.1	-6.6	-116.1	-2.95	-116.1	-2.75	-116.1	-1.18	-116.1	2.94	-116.1	2.73	-116.1	0.44	-116.1	3.31	-116.1	1.99	-116.1	2.03	-116.1	-0.3	-116.1	-3.14	-116.1	-4.86	-116.1	0.39	-116.1	-3.94	-116.1	-4.78	-116.1	-1.64
-115.2	-3.77	-115.2	-8.91	-115.2	-8.29	-115.2	-7	-115.2	-8.11	-115.2	-12.74	-115.2	2.24	-115.2	-1.9	-115.2	-5.26	-115.2	-1.21	-115.2	-4.31	-115.2	-5.51	-115.2	3.2	-115.2	1.8	-115.2	-2.42	-115.2	3.58	-115.2	-0.8	-115.2	0.45	-115.2	1.38	-115.2	-4.24	-115.2	-5.78	-115.2	-3.12	-115.2	-3.9	-115.2	-1.98	-115.2	1.04
-114.3	-3.84	-114.3	-6.41	-114.3	-9.08	-114.3	-8.31	-114.3	-9.54	-114.3	-11.04	-114.3	0.06	-114.3	-2.26	-114.3	-4.15	-114.3	-1.03	-114.3	-3.34	-114.3	-3.08	-114.3	1.34	-114.3	1.93	-114.3	0.22	-114.3	2.11	-114.3	-0.99	-114.3	3.94	-114.3	-0.07	-114.3	-4.58	-114.3	-7.52	-114.3	-4.26	-114.3	-5.13	-114.3	-3.83	-114.3	-0.51
-113.4	-4.39	-113.4	-6.65	-113.4	-11.07	-113.4	-6.52	-113.4	-6.38	-113.4	-10.59	-113.4	0.6	-113.4	-3.88	-113.4	-6.01	-113.4	0.2	-113.4	-4.1	-113.4	-3.44	-113.4	3.07	-113.4	2.24	-113.4	0.75	-113.4	2.81	-113.4	1.05	-113.4	0.99	-113.4	0.46	-113.4	-2.23	-113.4	-8.02	-113.4	-3.86	-113.4	-3.25	-113.4	-3.71	-113.4	-2.11
-112.5	-3.46	-112.5	-7.69	-112.5	-8.15	-112.5	-8.88	-112.5	-9.14	-112.5	-9.07	-112.5	1.22	-112.5	-1.73	-112.5	-4.36	-112.5	-2.16	-112.5	-4.08	-112.5	-1.36	-112.5	4.92	-112.5	2.34	-112.5	-0.23	-112.5	1.84	-112.5	-0.04	-112.5	2.13	-112.5	0.62	-112.5	-4.39	-112.5	-6.37	-112.5	-1.87	-112.5	-4.22	-112.5	-5.33	-112.5	-1.29
-111.6	-2.49	-111.6	-5.34	-111.6	-9.99	-111.6	-10.29	-111.6	-6.2	-111.6	-9.28	-111.6	0.8	-111.6	0.53	-111.6	-5.94	-111.6	-1.42	-111.6	-1.39	-111.6	-3.99	-111.6	5.03	-111.6	3.9	-111.6	-0.59	-111.6	4.21	-111.6	1.95	-111.6	2.1	-111.6	1.61	-111.6	-4.97	-111.6	-6.49	-111.6	-1.67	-111.6	-1.04	-111.6	-4.83	-111.6	-1.15
-110.7	-2.75	-110.7	-7.06	-110.7	-9.49	-110.7	-8.68	-110.7	-8.37	-110.7	-10.38	-110.7	4.63	-110.7	-1.61	-110.7	-6.07	-110.7	-2.55	-110.7	-3.26	-110.7	-0.61	-110.7	2.84	-110.7	2.97	-110.7	-1.64	-110.7	-0.25	-110.7	-1.25	-110.7	3.54	-110.7	1.03	-110.7	-3.57	-110.7	-5.17	-110.7	-2.26	-110.7	-3.86	-110.7	-2.23	-110.7	0.01
-109.8	-5.05	-109.8	-7.03	-109.8	-9.16	-109.8	-9.74	-109.8	-6.86	-109.8	-7.86	-109.8	2.42	-109.8	-3.22	-109.8	-3.64	-109.8	-0.79	-109.8	-1.79	-109.8	-2.7	-109.8	3.62	-109.8	2.41	-109.8	0.24	-109.8	1.95	-109.8	-0.78	-109.8	3.02	-109.8	1.97	-109.8	-1.72	-109.8	-5.54	-109.8	-1.75	-109.8	-3.19	-109.8	-4.27	-109.8	0.65
-108.9	-4.82	-108.9	-5.84	-108.9	-10.6	-108.9	-8.65	-108.9	-8.56	-108.9	-11.04	-108.9	-0.7	-108.9	-0.52	-108.9	-5.1	-108.9	-1.79	-108.9	-1.69	-108.9	-2.55	-108.9	3.83	-108.9	3.7	-108.9	0.03	-108.9	3.63	-108.9	1.53	-108.9	1.59	-108.9	-0.43	-108.9	-2.95	-108.9	-5.92	-108.9	-2.79	-108.9	-5.53	-108.9	-1.25	-108.9	-2.33
-108	-2.81	-108	-7.92	-108	-8.28	-108	-8.81	-108	-7.36	-108	-9.99	-108	3.54	-108	-3.15	-108	-6.04	-108	-2.76	-108	-1.81	-108	0.35	-108	4.92	-108	3.29	-108	-0.97	-108	-0.32	-108	2.22	-108	1.24	-108	0.13	-108	-4.23	-108	-4.85	-108	-3.18	-108	-4.06	-108	-4.47	-108	-1.68
-107.1	-3.8	-107.1	-8.22	-107.1	-8.46	-107.1	-10.3	-107.1	-5.63	-107.1	-8.86	-107.1	2.26	-107.1	-1.97	-107.1	-4.02	-107.1	-3.79	-107.1	-2.11	-107.1	-1.78	-107.1	3.44	-107.1	2.37	-107.1	-0.91	-107.1	4.37	-107.1	0.26	-107.1	3.28	-107.1	-0.07	-107.1	-3.91	-107.1	-7.3	-107.1	-2.61	-107.1	-4.47	-107.1	-2.73	-107.1	-0.2
-106.2	-4.41	-106.2	-8.04	-106.2	-7.11	-106.2	-8.62	-106.2	-6.42	-106.2	-10.57	-106.2	0.19	-106.2	-2.65	-106.2	-3.48	-106.2	-2.44	-106.2	-1.81	-106.2	-3.89	-106.2	5.07	-106.2	1.15	-106.2	0.01	-106.2	2.44	-106.2	1.3	-106.2	-0.95	-106.2	0.98	-106.2	-4.51	-106.2	-6.67	-106.2	0.24	-106.2	-2.59	-106.2	-4.18	-106.2	-2.41
-105.3	-4.72	-105.3	-6.47	-105.3	-6.79	-105.3	-7.72	-105.3	-7.78	-105.3	-8	-105.3	2.06	-105.3	-1.26	-105.3	-4.45	-105.3	0.94	-105.3	-2.52	-105.3	-3.26	-105.3	5.28	-105.3	3.28	-105.3	-2.12	-105.3	1.18	-105.3	2.15	-105.3	0.72	-105.3	1.58	-105.3	-1.53	-105.3	-7.37	-105.3	-3.2	-105.3	-2.96	-105.3	-3.2	-105.3	-0.85
-104.4	-4.05	-104.4	-7.85	-104.4	-8.15	-104.4	-6.73	-104.4	-8.42	-104.4	-10.1	-104.4	0.24	-104.4	-2.91	-104.4	-5.12	-104.4	-0.55	-104.4	-3.5	-104.4	-3.04	-104.4	4.55	-104.4	1.84	-104.4	-0.27	-104.4	2.61	-104.4	0.48	-104.4	0.94	-104.4	2.45	-104.4	-2.05	-104.4	-4.21	-104.4	-3.67	-104.4	-5.12	-104.4	-4.49	-104.4	2.11
-103.5	-4.23	-103.5	-7.76	-103.5	-11.72	-103.5	-6.77	-103.5	-6.65	-103.5	-9.74	-103.5	3	-103.5	-1.35	-103.5	-4.81	-103.5	1.36	-103.5	-4.54	-103.5	-1.73	-103.5	3.61	-103.5	4.17	-103.5	-0.3	-103.5	4.63	-103.5	-1.28	-103.5	3.46	-103.5	-3.27	-103.5	-2.22	-103.5	-6.74	-103.5	-1.77	-103.5	-5.17	-103.5	-3.47	-103.5	-1.3
-102.6	-7.16	-102.6	-6.64	-102.6	-10.55	-102.6	-7.95	-102.6	-10.43	-102.6	-8.3	-102.6	0.25	-102.6	-2.6	-102.6	-5.4	-102.6	-0.52	-102.6	-3.97	-102.6	0.02	-102.6	2.68	-102.6	1.05	-102.6	-1.23	-102.6	1.92	-102.6	0.08	-102.6	3.86	-102.6	-1.15	-102.6	-5.76	-102.6	-5.22	-102.6	-1.45	-102.6	-4.23	-102.6	-3.84	-102.6	-0.5
-101.7	-4.55	-101.7	-6.55	-101.7	-6.83	-101.7	-6.47	-101.7	-7.15	-101.7	-8.22	-101.7	0.87	-101.7	-1.56	-101.7	-1.96	-101.7	0.02	-101.7	-1.89	-101.7	0.11	-101.7	3.94	-101.7	3.26	-101.7	0.88	-101.7	3.19	-101.7	0.92	-101.7	3.38	-101.7	-0.46	-101.7	-3.55	-101.7	-4.58	-101.7	-2.58	-101.7	-3.59	-101.7	-2.08	-101.7	-1.2
-100.8	-1.73	-100.8	-4.94	-100.8	-8.3	-100.8	-8.05	-100.8	-9.03	-100.8	-7.44	-100.8	4.07	-100.8	0.25	-100.8	-4.11	-100.8	-0.33	-100.8	-3.66	-100.8	-0.97	-100.8	3.97	-100.8	4.27	-100.8	-1.58	-100.8	4.52	-100.8	0.64	-100.8	3.74	-100.8	2.3	-100.8	-2.47	-100.8	-6.02	-100.8	-3.49	-100.8	-4.05	-100.8	-1.7	-100.8	-1.45
-99.9	-5.19	-99.9	-7.52	-99.9	-8.94	-99.9	-8.56	-99.9	-7.95	-99.9	-7.7	-99.9	0.39	-99.9	-1.66	-99.9	-6.6	-99.9	0.05	-99.9	-3.01	-99.9	-1.89	-99.9	3.64	-99.9	2.14	-99.9	-0.15	-99.9	4.73	-99.9	1.85	-99.9	0.71	-99.9	-1.98	-99.9	-2.45	-99.9	-5.96	-99.9	0.7	-99.9	-3.63	-99.9	-4.1	-99.9	-3.86
-99	-2.2	-99	-7.39	-99	-8.82	-99	-10.12	-99	-6.83	-99	-9.05	-99	1.37	-99	-3.15	-99	-4.72	-99	-1.19	-99	1.68	-99	-0.05	-99	2.81	-99	0.1	-99	-1.09	-99	0.76	-99	-0.95	-99	3.4	-99	1.71	-99	-2.44	-99	-6.48	-99	-2.21	-99	-6.45	-99	-2.86	-99	1.12
-98.1	-3.25	-98.1	-3.96	-98.1	-6.87	-98.1	-7.37	-98.1	-6.2	-98.1	-7.33	-98.1	1.43	-98.1	0.97	-98.1	-3.2	-98.1	0.79	-98.1	-3.92	-98.1	-2.8	-98.1	3.12	-98.1	3.03	-98.1	0.5	-98.1	3.01	-98.1	-1.08	-98.1	3.02	-98.1	1.45	-98.1	-1.96	-98.1	-7.9	-98.1	-3.03	-98.1	-3.31	-98.1	-4.18	-98.1	-0.05
-97.2	-1.98	-97.2	-5.31	-97.2	-6.79	-97.2	-5.73	-97.2	-4.78	-97.2	-8.23	-97.2	3.77	-97.2	-1.14	-97.2	-3.76	-97.2	-2.02	-97.2	-1.44	-97.2	-1.16	-97.2	3.99	-97.2	1.85	-97.2	-1.84	-97.2	0.54	-97.2	2.2	-97.2	1.92	-97.2	-0.28	-97.2	-4.72	-97.2	-5.71	-97.2	-3.35	-97.2	-2.64	-97.2	-4.07	-97.2	-0.07
-96.3	-4	-96.3	-7.35	-96.3	-7.34	-96.3	-8.07	-96.3	-7.57	-96.3	-7.89	-96.3	1.06	-96.3	-1.03	-96.3	-5.18	-96.3	-0.96	-96.3	-2.64	-96.3	0.13	-96.3	3.63	-96.3	2.78	-96.3	-2.83	-96.3	3.59	-96.3	0.2	-96.3	5.18	-96.3	-0.98	-96.3	-3.01	-96.3	-6.27	-96.3	-0.67	-96.3	-3.01	-96.3	-2.6	-96.3	-0.33
-95.4	-4.2	-95.4	-3.9	-95.4	-7	-95.4	-6.02	-95.4	-5.92	-95.4	-6.67	-95.4	2.42	-95.4	-3.26	-95.4	-4.31	-95.4	-1.49	-95.4	-4.49	-95.4	-0.37	-95.4	4.59	-95.4	0.93	-95.4	0.24	-95.4	3	-95.4	-0.15	-95.4	1.36	-95.4	1	-95.4	-3.69	-95.4	-3.68	-95.4	-2.2	-95.4	-4.32	-95.4	-2.79	-95.4	0.62
-94.5	-2.24	-94.5	-7.75	-94.5	-8.16	-94.5	-6.14	-94.5	-4.28	-94.5	-7.63	-94.5	3.51	-94.5	-2.38	-94.5	-2.88	-94.5	-1.1	-94.5	-0.53	-94.5	-0.94	-94.5	3.47	-94.5	3.81	-94.5	1.5	-94.5	2.44	-94.5	0.52	-94.5	-0.78	-94.5	1.56	-94.5	-2.83	-94.5	-4.83	-94.5	-3.06	-94.5	-4.39	-94.5	-4.15	-94.5	-1.31
-93.6	-0.73	-93.6	-6.1	-93.6	-8.27	-93.6	-8.41	-93.6	-8.5	-93.6	-7.87	-93.6	3.08	-93.6	-1.97	-93.6	-4.41	-93.6	1.05	-93.6	-3.73	-93.6	-1.39	-93.6	2.35	-93.6	1.67	-93.6	0.26	-93.6	4.4	-93.6	2.16	-93.6	0.22	-93.6	-0.96	-93.6	-3.27	-93.6	-3.52	-93.6	0.51	-93.6	-2.54	-93.6	-1.01	-93.6	-0.83
-92.7	-0.78	-92.7	-5.24	-92.7	-7.11	-92.7	-6.97	-92.7	-5.62	-92.7	-7.82	-92.7	2.58	-92.7	-2.49	-92.7	-6.15	-92.7	-0.59	-92.7	-2.87	-92.7	-3.54	-92.7	3.88	-92.7	0.49	-92.7	-2.3	-92.7	1.77	-92.7	0.4	-92.7	2.68	-92.7	-0.85	-92.7	-3.19	-92.7	-4.67	-92.7	-2.05	-92.7	-0.82	-92.7	-2.05	-92.7	0.05
-91.8	-3.65	-91.8	-4.11	-91.8	-7.44	-91.8	-5.75	-91.8	-5.8	-91.8	-7.05	-91.8	2.44	-91.8	-0.99	-91.8	-2.34	-91.8	-1.96	-91.8	-0.84	-91.8	-2.65	-91.8	3.6	-91.8	1.51	-91.8	-0.27	-91.8	2.18	-91.8	0.76	-91.8	3.18	-91.8	1.17	-91.8	-2.83	-91.8	-3.28	-91.8	-1.39	-91.8	-3.85	-91.8	-2.52	-91.8	0.01
-90.9	-3.61	-90.9	-2.42	-90.9	-8.05	-90.9	-7.94	-90.9	-8.76	-90.9	-8.04	-90.9	1.14	-90.9	-1.79	-90.9	-3.73	-90.9	-2.02	-90.9	-5.63	-90.9	-2.31	-90.9	4.89	-90.9	-0.08	-90.9	0.17	-90.9	4.06	-90.9	0.07	-90.9	0.88	-90.9	2.68	-90.9	-4.1	-90.9	-5.79	-90.9	-1.82	-90.9	-6.47	-90.9	-5.6	-90.9	0.07
-90	-2.63	-90	-4.31	-90	-6.74	-90	-5.65	-90	-5.91	-90	-7.81	-90	1.25	-90	-0.59	-90	-4.25	-90	-0.28	-90	-2.52	-90	-4.13	-90	2.09	-90	2.16	-90	-0.76	-90	1.04	-90	-0.92	-90	0.24	-90	-0.97	-90	-2.63	-90	-3.36	-90	-1.12	-90	-4.41	-90	-2.79	-90	-0.43
-89.1	-2.22	-89.1	-6.77	-89.1	-7.07	-89.1	-7.95	-89.1	-5.21	-89.1	-4.9	-89.1	2.19	-89.1	-2.08	-89.1	-4.15	-89.1	-1.8	-89.1	-2.86	-89.1	1.62	-89.1	4.66	-89.1	2.93	-89.1	-0.83	-89.1	1.48	-89.1	0.37	-89.1	4.38	-89.1	0.66	-89.1	-4.04	-89.1	-5.45	-89.1	-1.25	-89.1	-2.48	-89.1	-2.87	-89.1	0.54
-88.2	-3.69	-88.2	-4.92	-88.2	-5.74	-88.2	-5.33	-88.2	-5.36	-88.2	-9.8	-88.2	0.87	-88.2	-1.04	-88.2	-3.99	-88.2	0.19	-88.2	-5.21	-88.2	-0.98	-88.2	4.69	-88.2	1.8	-88.2	-3.77	-88.2	1.1	-88.2	-0.77	-88.2	2.09	-88.2	0.27	-88.2	-2.59	-88.2	-4.71	-88.2	-2.75	-88.2	-3.82	-88.2	-3.45	-88.2	-0.27
-87.3	-4.45	-87.3	-4.3	-87.3	-9.43	-87.3	-6.91	-87.3	-7.8	-87.3	-6.81	-87.3	0.62	-87.3	-3.05	-87.3	-4.68	-87.3	0.88	-87.3	-5.58	-87.3	-1.27	-87.3	1.71	-87.3	0.52	-87.3	-0.35	-87.3	2.62	-87.3	-1.78	-87.3	1.16	-87.3	-0.47	-87.3	-3.89	-87.3	-3.59	-87.3	-2.46	-87.3	-3.22	-87.3	-2.88	-87.3	-1.9
-86.4	-2.81	-86.4	-7.24	-86.4	-8.91	-86.4	-5.65	-86.4	-6.32	-86.4	-7.16	-86.4	3.23	-86.4	-0.54	-86.4	-3.53	-86.4	-0.26	-86.4	-3.4	-86.4	-1.28	-86.4	2.72	-86.4	3.44	-86.4	-2.14	-86.4	2.36	-86.4	-0.22	-86.4	1.95	-86.4	-1.81	-86.4	-3.23	-86.4	-3.31	-86.4	-2.31	-86.4	-1.89	-86.4	-1.94	-86.4	-1.74
-85.5	-3.08	-85.5	-6.3	-85.5	-7.16	-85.5	-7.45	-85.5	-4.67	-85.5	-6.16	-85.5	3.06	-85.5	0.17	-85.5	-3.89	-85.5	-2.42	-85.5	-3.1	-85.5	-2.06	-85.5	4.57	-85.5	0.1	-85.5	-2.91	-85.5	3.14	-85.5	0.4	-85.5	0.01	-85.5	2.2	-85.5	-5.43	-85.5	-5.9	-85.5	-1.51	-85.5	-3.21	-85.5	-4.33	-85.5	0.73
-84.6	-1.93	-84.6	-6.21	-84.6	-6.79	-84.6	-6.09	-84.6	-4.83	-84.6	-6.59	-84.6	2.78	-84.6	-1.81	-84.6	-3.33	-84.6	-3.11	-84.6	-1.6	-84.6	-1.3	-84.6	1.8	-84.6	3.03	-84.6	-1.07	-84.6	2.67	-84.6	1.78	-84.6	0.03	-84.6	1.58	-84.6	-2.4	-84.6	-3.44	-84.6	-1.28	-84.6	-2.88	-84.6	-2.34	-84.6	1.89
-83.7	-3.77	-83.7	-4.04	-83.7	-6.13	-83.7	-6.62	-83.7	-5.71	-83.7	-6.42	-83.7	2.49	-83.7	0.72	-83.7	-4.31	-83.7	-0.47	-83.7	-4.38	-83.7	-1.62	-83.7	3.33	-83.7	3.78	-83.7	-0.14	-83.7	3.45	-83.7	2.01	-83.7	-0.06	-83.7	-0.6	-83.7	-2.84	-83.7	-3.89	-83.7	-1.17	-83.7	-3.21	-83.7	-3.13	-83.7	-2.45
-82.8	-2.79	-82.8	-3.31	-82.8	-5.31	-82.8	-4.69	-82.8	-5.89	-82.8	-9.39	-82.8	2.65	-82.8	-2.06	-82.8	-2.35	-82.8	-1.59	-82.8	-3.28	-82.8	-2.79	-82.8	3.74	-82.8	1.1	-82.8	-0.54	-82.8	3.28	-82.8	0.93	-82.8	3.2	-82.8	0.16	-82.8	-2.56	-82.8	-4.71	-82.8	-1.31	-82.8	-3.83	-82.8	-0.88	-82.8	-0.61
-81.9	-1.77	-81.9	-2.96	-81.9	-6.84	-81.9	-3.5	-81.9	-6.12	-81.9	-7.68	-81.9	0.95	-81.9	-0.7	-81.9	-3.9	-81.9	0.24	-81.9	-2.75	-81.9	-2.08	-81.9	1.46	-81.9	1.75	-81.9	1	-81.9	4.09	-81.9	0.58	-81.9	0.14	-81.9	-0.78	-81.9	-2.34	-81.9	-4.03	-81.9	-0.06	-81.9	-4.51	-81.9	-4.14	-81.9	-0.15
-81	-4.86	-81	-6.37	-81	-6.36	-81	-5.36	-81	-7.85	-81	-6.11	-81	1.77	-81	0.76	-81	-5.08	-81	-1.62	-81	-4.22	-81	-0.72	-81	1.74	-81	5.12	-81	-1.25	-81	0.34	-81	-3.05	-81	-0.53	-81	0.35	-81	-0.11	-81	-2.39	-81	-1.95	-81	-3.4	-81	-2.96	-81	0.78
-80.1	-2.52	-80.1	-4.8	-80.1	-6.28	-80.1	-4.64	-80.1	-4.88	-80.1	-7.64	-80.1	0.19	-80.1	-1.75	-80.1	-4.42	-80.1	2.2	-80.1	-2.08	-80.1	-2.83	-80.1	3.72	-80.1	0.72	-80.1	1.07	-80.1	2.08	-80.1	0.32	-80.1	1.12	-80.1	2.7	-80.1	-0.67	-80.1	-1.84	-80.1	-1.77	-80.1	-1.94	-80.1	-1.93	-80.1	0.26
-79.2	-5.95	-79.2	-5.43	-79.2	-6.49	-79.2	-6.31	-79.2	-3.38	-79.2	-5.85	-79.2	1.16	-79.2	-2.65	-79.2	-4.37	-79.2	-1.83	-79.2	-1.34	-79.2	-2.81	-79.2	1.02	-79.2	2.72	-79.2	-0.63	-79.2	2.31	-79.2	0.2	-79.2	0.18	-79.2	-0.4	-79.2	-3.23	-79.2	-3.05	-79.2	-0.81	-79.2	-3.43	-79.2	-0.5	-79.2	-1.41
-78.3	-2.86	-78.3	-3.89	-78.3	-5.8	-78.3	-2.94	-78.3	-5.27	-78.3	-8.18	-78.3	1.07	-78.3	0.23	-78.3	-2.27	-78.3	-0.06	-78.3	-3.84	-78.3	-3.42	-78.3	2.39	-78.3	2.47	-78.3	0.63	-78.3	3.11	-78.3	-0.06	-78.3	0.46	-78.3	-1.49	-78.3	0.32	-78.3	-5.19	-78.3	-0.51	-78.3	-1.59	-78.3	-1.79	-78.3	-1.44
-77.4	-2.13	-77.4	-4.35	-77.4	-7.02	-77.4	-5.54	-77.4	-4.7	-77.4	-5.42	-77.4	2.82	-77.4	0.61	-77.4	-2.63	-77.4	0	-77.4	-3.04	-77.4	-4.2	-77.4	4.55	-77.4	3.47	-77.4	-0.2	-77.4	4.54	-77.4	0.06	-77.4	-0.44	-77.4	0	-77.4	-0.64	-77.4	-3.96	-77.4	0.23	-77.4	0.52	-77.4	-0.29	-77.4	-1.47
-76.5	-2.18	-76.5	-1.81	-76.5	-6.37	-76.5	-4.61	-76.5	-5.27	-76.5	-5.57	-76.5	-0.44	-76.5	0.29	-76.5	-2.43	-76.5	0.9	-76.5	-1.5	-76.5	-0.5	-76.5	-0.01	-76.5	1.02	-76.5	0.07	-76.5	2.86	-76.5	0.51	-76.5	0.22	-76.5	0.25	-76.5	-4	-76.5	-3.92	-76.5	-1.24	-76.5	-5.06	-76.5	-3.64	-76.5	0.74
-75.6	-1.29	-75.6	-4.01	-75.6	-6.24	-75.6	-3.02	-75.6	-5.4	-75.6	-5.46	-75.6	2.8	-75.6	-1.27	-75.6	-1.87	-75.6	-1.22	-75.6	-1.53	-75.6	0.44	-75.6	1.82	-75.6	1.3	-75.6	1.73	-75.6	0.21	-75.6	0.88	-75.6	2.2	-75.6	-0.7	-75.6	-2.93	-75.6	-2.75	-75.6	-1.91	-75.6	-2.41	-75.6	-2.31	-75.6	0.36
-74.7	-1.7	-74.7	-4.62	-74.7	-7.09	-74.7	-4.88	-74.7	-4.23	-74.7	-7.35	-74.7	-0.38	-74.7	-3.26	-74.7	-2.74	-74.7	-1.91	-74.7	-3.2	-74.7	-2.93	-74.7	0.59	-74.7	0.81	-74.7	-0.43	-74.7	-0.35	-74.7	-1.95	-74.7	0.95	-74.7	0.48	-74.7	-3.77	-74.7	-4.84	-74.7	-4.33	-74.7	-4.59	-74.7	-1.27	-74.7	0.08
-73.8	-3.08	-73.8	-2.08	-73.8	-6.34	-73.8	-5.21	-73.8	-3.95	-73.8	-6.55	-73.8	1.58	-73.8	-1.45	-73.8	-2.6	-73.8	-3.37	-73.8	-1.05	-73.8	-1.45	-73.8	3.82	-73.8	1.55	-73.8	2.07	-73.8	1.32	-73.8	0.79	-73.8	0.13	-73.8	1.7	-73.8	-3.35	-73.8	-3.7	-73.8	-0.08	-73.8	-2.36	-73.8	-0.45	-73.8	0.72
-72.9	-0.72	-72.9	-5.05	-72.9	-3.28	-72.9	-5.73	-72.9	-6.19	-72.9	-4.5	-72.9	1.74	-72.9	-1.54	-72.9	-2.43	-72.9	-3.08	-72.9	-4.28	-72.9	-0.11	-72.9	2.84	-72.9	-0.63	-72.9	-2.68	-72.9	-0.41	-72.9	-0.07	-72.9	0.76	-72.9	-0.01	-72.9	-4.65	-72.9	-4.11	-72.9	-1.85	-72.9	-4.51	-72.9	-1.24	-72.9	-1.21
-72	-2.22	-72	-4.35	-72	-6.6	-72	-5.9	-72	-6.81	-72	-4.88	-72	1.12	-72	-2.54	-72	-1.78	-72	-1.85	-72	-2.81	-72	-1.55	-72	2.99	-72	0.21	-72	-0.51	-72	2.58	-72	-0.08	-72	3.69	-72	-0.17	-72	-1.79	-72	-3.04	-72	-0.22	-72	-2.31	-72	1.36	-72	-0.23
-71.1	-3.42	-71.1	-2.22	-71.1	-8.32	-71.1	-4.44	-71.1	-5.09	-71.1	-6.63	-71.1	1.79	-71.1	-2.23	-71.1	-2.93	-71.1	-0.56	-71.1	-3.03	-71.1	-3.77	-71.1	1.48	-71.1	0.73	-71.1	1.85	-71.1	1.96	-71.1	0.52	-71.1	-0.38	-71.1	-2.71	-71.1	-2.61	-71.1	-2.4	-71.1	-0.34	-71.1	-3.06	-71.1	-1.57	-71.1	-2
-70.2	-3.1	-70.2	-2.87	-70.2	-7.08	-70.2	-6.75	-70.2	-5.35	-70.2	-7.16	-70.2	1.17	-70.2	0.08	-70.2	-4.23	-70.2	-1.37	-70.2	-1.58	-70.2	-3.01	-70.2	2.22	-70.2	0.75	-70.2	2.96	-70.2	1.64	-70.2	1.47	-70.2	0.72	-70.2	0.43	-70.2	-3.24	-70.2	-2.14	-70.2	-2.49	-70.2	-1.97	-70.2	-3.39	-70.2	-0.38
-69.3	-0.71	-69.3	-5.55	-69.3	-6.41	-69.3	-6.13	-69.3	-6.26	-69.3	-7.46	-69.3	1.15	-69.3	-0.47	-69.3	-2.19	-69.3	-0.72	-69.3	-4.02	-69.3	-1.77	-69.3	1.71	-69.3	2.18	-69.3	-0.54	-69.3	-0.19	-69.3	0.69	-69.3	0.56	-69.3	-0.39	-69.3	-2.04	-69.3	-2.92	-69.3	-0.04	-69.3	-0.65	-69.3	-2.65	-69.3	-1.4
-68.4	-0.93	-68.4	-4.22	-68.4	-4.2	-68.4	-4.01	-68.4	-1.94	-68.4	-5.28	-68.4	2.15	-68.4	-1.98	-68.4	-2.83	-68.4	0.7	-68.4	-2.96	-68.4	-3.61	-68.4	2.97	-68.4	1.43	-68.4	-2.84	-68.4	0.39	-68.4	-0.75	-68.4	0.62	-68.4	1.45	-68.4	-1.69	-68.4	-5.87	-68.4	-0.18	-68.4	-0.79	-68.4	-1.78	-68.4	-0.01
-67.5	-4.45	-67.5	-3.2	-67.5	-7.67	-67.5	-4.05	-67.5	-2.26	-67.5	-3.29	-67.5	-1.41	-67.5	-1.94	-67.5	-2.98	-67.5	-0.09	-67.5	-1.41	-67.5	0.14	-67.5	-0.03	-67.5	2.2	-67.5	-0.03	-67.5	1.99	-67.5	0.63	-67.5	1.74	-67.5	1.32	-67.5	-2.29	-67.5	-4.03	-67.5	0.76	-67.5	-1.04	-67.5	-3.85	-67.5	0.53
-66.6	-1.95	-66.6	-6.96	-66.6	-7.45	-66.6	-4.37	-66.6	-4.15	-66.6	-4.67	-66.6	3.21	-66.6	0.45	-66.6	-3.61	-66.6	2.82	-66.6	-0.35	-66.6	-2.65	-66.6	3.5	-66.6	1.75	-66.6	-0.98	-66.6	3.05	-66.6	2.96	-66.6	2.86	-66.6	0.13	-66.6	-2.57	-66.6	-2.09	-66.6	-0.92	-66.6	-1.33	-66.6	-2.53	-66.6	-0.39
-65.7	-3.38	-65.7	-2.87	-65.7	-6.41	-65.7	-5.51	-65.7	-5.16	-65.7	-5.38	-65.7	4.83	-65.7	-0.92	-65.7	-5.14	-65.7	-0.18	-65.7	-1.52	-65.7	-1.2	-65.7	4.03	-65.7	2.04	-65.7	-0.59	-65.7	3.16	-65.7	1.71	-65.7	1.86	-65.7	-0.36	-65.7	-2.4	-65.7	-2.27	-65.7	-1.5	-65.7	-1.92	-65.7	-2.31	-65.7	-2.35
-64.8	-4.26	-64.8	-4.73	-64.8	-7.11	-64.8	-3.93	-64.8	-3.71	-64.8	-4.67	-64.8	0.7	-64.8	-2.62	-64.8	-3.36	-64.8	-0.24	-64.8	-2.5	-64.8	0.21	-64.8	3.09	-64.8	1.71	-64.8	-0.76	-64.8	-0.06	-64.8	2.35	-64.8	1.4	-64.8	1.46	-64.8	-2.36	-64.8	-5.06	-64.8	-2.85	-64.8	-0.87	-64.8	-1.58	-64.8	-0.28
-63.9	-1.94	-63.9	-4.88	-63.9	-3.65	-63.9	-3.67	-63.9	-3.73	-63.9	-4.33	-63.9	2.94	-63.9	-1.75	-63.9	-2.09	-63.9	1.04	-63.9	-3.37	-63.9	-2.51	-63.9	3.72	-63.9	1.76	-63.9	-2.47	-63.9	1.13	-63.9	-1.11	-63.9	-0.64	-63.9	-1.02	-63.9	-2.51	-63.9	-4.14	-63.9	-0.7	-63.9	-3.31	-63.9	-3.32	-63.9	0.5
-63	-2.03	-63	-3.33	-63	-4.04	-63	-5.99	-63	-6.51	-63	-5.25	-63	0.81	-63	-0.41	-63	-2.55	-63	0.55	-63	-3.4	-63	-2.02	-63	2.83	-63	0.3	-63	-0.4	-63	1.55	-63	0.54	-63	1.04	-63	2.23	-63	-3.62	-63	-3.22	-63	-3.2	-63	-2.62	-63	-2.24	-63	0.42
-62.1	-2.8	-62.1	-3.98	-62.1	-3.61	-62.1	-2.54	-62.1	-3.76	-62.1	-3.85	-62.1	-0.91	-62.1	-1.78	-62.1	0.14	-62.1	2.61	-62.1	-1.56	-62.1	-0.45	-62.1	3.05	-62.1	3.15	-62.1	1.04	-62.1	1.21	-62.1	1.9	-62.1	2.01	-62.1	2.27	-62.1	-0.79	-62.1	-3.17	-62.1	-3.63	-62.1	0.99	-62.1	-2.41	-62.1	2.74
-61.2	-1.35	-61.2	-4.28	-61.2	-6.85	-61.2	-1.53	-61.2	-2.41	-61.2	-4.32	-61.2	0.78	-61.2	-3.65	-61.2	-4.45	-61.2	0.35	-61.2	0.24	-61.2	0.63	-61.2	1.31	-61.2	0.77	-61.2	-1.63	-61.2	3.09	-61.2	1.57	-61.2	2.31	-61.2	0.62	-61.2	-1.67	-61.2	-2.5	-61.2	0.21	-61.2	-2.35	-61.2	-1.45	-61.2	0.1
-60.3	-3.07	-60.3	-2.51	-60.3	-4.17	-60.3	-4.77	-60.3	-4.01	-60.3	-1.37	-60.3	1.43	-60.3	-1.63	-60.3	-5.01	-60.3	-1.4	-60.3	-3.34	-60.3	-0.58	-60.3	2.76	-60.3	1.02	-60.3	-0.85	-60.3	2.5	-60.3	-0.51	-60.3	1.03	-60.3	0.36	-60.3	-0.73	-60.3	-4.55	-60.3	0.26	-60.3	-1.12	-60.3	-3.07	-60.3	2.15
-59.4	-0.1	-59.4	-4.01	-59.4	-4.74	-59.4	-0.62	-59.4	-4.47	-59.4	-2.89	-59.4	3.42	-59.4	-0.68	-59.4	-1.68	-59.4	1.1	-59.4	-4.97	-59.4	-2.46	-59.4	1.63	-59.4	2.62	-59.4	-0.35	-59.4	2.47	-59.4	1.48	-59.4	-0.34	-59.4	-0.5	-59.4	-2.03	-59.4	-3.04	-59.4	0.53	-59.4	0.15	-59.4	-1.9	-59.4	-0.61
-58.5	-1.91	-58.5	0.03	-58.5	-1.34	-58.5	-5.23	-58.5	-4.85	-58.5	-2.8	-58.5	2.44	-58.5	-1.42	-58.5	-0.91	-58.5	0.13	-58.5	0.63	-58.5	0.84	-58.5	0.63	-58.5	0.98	-58.5	-0.54	-58.5	1.54	-58.5	1.29	-58.5	4.04	-58.5	-0.65	-58.5	-5.63	-58.5	-2.98	-58.5	-1.09	-58.5	-1.12	-58.5	2.61	-58.5	-0.83
-57.6	-4.75	-57.6	-3.32	-57.6	-4.83	-57.6	-6.81	-57.6	-3.38	-57.6	-4.4	-57.6	-0.3	-57.6	-1.56	-57.6	-2.3	-57.6	-1.59	-57.6	-1.92	-57.6	-2.18	-57.6	1.69	-57.6	1.29	-57.6	-1.32	-57.6	0.25	-57.6	3.24	-57.6	1.22	-57.6	-0.15	-57.6	-3.24	-57.6	-3.71	-57.6	0.07	-57.6	-0.37	-57.6	-2.55	-57.6	-1.2
-56.7	-1.52	-56.7	-2.3	-56.7	-2.03	-56.7	-2.34	-56.7	-0.95	-56.7	-6.73	-56.7	2.71	-56.7	-1.36	-56.7	-3.08	-56.7	-1.52	-56.7	-2.6	-56.7	-2.79	-56.7	1.51	-56.7	-0.04	-56.7	0.14	-56.7	-0.52	-56.7	0.51	-56.7	1.61	-56.7	0.67	-56.7	-2.27	-56.7	-1.24	-56.7	-1.36	-56.7	-1.22	-56.7	-1.06	-56.7	-0.45
-55.8	-3.12	-55.8	-4.36	-55.8	-4.19	-55.8	-3.76	-55.8	-4.83	-55.8	-5.77	-55.8	0.65	-55.8	-2.06	-55.8	-3.55	-55.8	1.4	-55.8	-4.24	-55.8	-3.43	-55.8	2.26	-55.8	-0.13	-55.8	-0.8	-55.8	-0.75	-55.8	0.12	-55.8	-0.65	-55.8	-0.85	-55.8	-2.87	-55.8	-3.06	-55.8	-0.14	-55.8	0.24	-55.8	-2.94	-55.8	-0.1
-54.9	-0.64	-54.9	-3.41	-54.9	-6.79	-54.9	-2.75	-54.9	-5.27	-54.9	-5.65	-54.9	2.82	-54.9	1.53	-54.9	-6.22	-54.9	-1.56	-54.9	-0.67	-54.9	-3.78	-54.9	3.13	-54.9	2.01	-54.9	-0.51	-54.9	1.47	-54.9	-1.2	-54.9	0.58	-54.9	0.78	-54.9	-2.16	-54.9	-0.37	-54.9	-1.35	-54.9	-2.3	-54.9	-0.85	-54.9	1.09
-54	-2.35	-54	-3.21	-54	-5.45	-54	-3.24	-54	-4.51	-54	-2.83	-54	0.76	-54	-2.42	-54	-3.58	-54	0.46	-54	-2.01	-54	-1.8	-54	4.01	-54	1.9	-54	-2.02	-54	1.87	-54	-0.18	-54	1.43	-54	-0.94	-54	-2.03	-54	-3.06	-54	-1.38	-54	-3.02	-54	-1.72	-54	0.57
-53.1	-2.25	-53.1	-0.18	-53.1	-3.63	-53.1	-4.01	-53.1	-4.96	-53.1	-3.53	-53.1	2.88	-53.1	0.08	-53.1	-3.87	-53.1	-0.28	-53.1	-1.57	-53.1	-0.48	-53.1	0.92	-53.1	2.7	-53.1	1.01	-53.1	3.6	-53.1	0.86	-53.1	1.78	-53.1	-0.77	-53.1	2.06	-53.1	0.35	-53.1	1.52	-53.1	-2.38	-53.1	1.77	-53.1	0.25
-52.2	-1.45	-52.2	-2.36	-52.2	-2.34	-52.2	-5.28	-52.2	-3.66	-52.2	-4.69	-52.2	2.61	-52.2	1.26	-52.2	-0.04	-52.2	0.82	-52.2	-1.06	-52.2	-1.83	-52.2	1.09	-52.2	1.35	-52.2	1.29	-52.2	2.28	-52.2	0.36	-52.2	1.12	-52.2	0.37	-52.2	-1.48	-52.2	-2.95	-52.2	0.5	-52.2	-2.45	-52.2	0.07	-52.2	0.16
-51.3	-3.56	-51.3	-3.42	-51.3	-3.41	-51.3	-4.67	-51.3	-5.53	-51.3	-0.6	-51.3	0.73	-51.3	-2.49	-51.3	-3.02	-51.3	-0.53	-51.3	-1.96	-51.3	1.01	-51.3	2.56	-51.3	-0.18	-51.3	0.98	-51.3	0.75	-51.3	0.84	-51.3	0.76	-51.3	3.69	-51.3	-1.1	-51.3	1.6	-51.3	-0.02	-51.3	-0.76	-51.3	-2.14	-51.3	0.95
-50.4	-1.28	-50.4	-3.59	-50.4	-4.66	-50.4	-2.48	-50.4	-2.64	-50.4	-3.32	-50.4	3.22	-50.4	-1.05	-50.4	-0.61	-50.4	0.93	-50.4	-3.55	-50.4	-1.25	-50.4	0.23	-50.4	0.04	-50.4	-0.54	-50.4	3.47	-50.4	-3.01	-50.4	1.12	-50.4	-0.36	-50.4	-1.29	-50.4	-3.81	-50.4	-0.18	-50.4	-2.07	-50.4	-2.46	-50.4	2.81
-49.5	-3.51	-49.5	-2.34	-49.5	-7.85	-49.5	-0.43	-49.5	-5.86	-49.5	-2.01	-49.5	2.07	-49.5	-1.55	-49.5	-3.09	-49.5	1.91	-49.5	-1.92	-49.5	-1.23	-49.5	3.9	-49.5	3.06	-49.5	1.43	-49.5	1.21	-49.5	1.48	-49.5	1.1	-49.5	1.23	-49.5	2.52	-49.5	-2.28	-49.5	-2.33	-49.5	-1.2	-49.5	-2.48	-49.5	0.04
-48.6	-2.77	-48.6	-2.99	-48.6	-3.45	-48.6	-4.7	-48.6	-3.8	-48.6	-2.31	-48.6	0.31	-48.6	-1.12	-48.6	-0.46	-48.6	0.56	-48.6	0.7	-48.6	-2.35	-48.6	0.61	-48.6	-0.78	-48.6	-2	-48.6	1.2	-48.6	1.74	-48.6	0.59	-48.6	3.09	-48.6	-3.94	-48.6	-4.27	-48.6	-3.76	-48.6	-1.77	-48.6	-0.21	-48.6	1.82
-47.7	-0.05	-47.7	-2.37	-47.7	-3.49	-47.7	-6.1	-47.7	-3.99	-47.7	-3.3	-47.7	1.9	-47.7	1.83	-47.7	-4.71	-47.7	-2.97	-47.7	-0.54	-47.7	1.37	-47.7	-0.87	-47.7	2.01	-47.7	-2.21	-47.7	1.87	-47.7	1.16	-47.7	0.06	-47.7	-0.37	-47.7	-0.74	-47.7	-0.28	-47.7	-0.76	-47.7	-2.33	-47.7	-0.87	-47.7	-1.11
-46.8	-0.69	-46.8	-2.12	-46.8	-2.89	-46.8	-0.81	-46.8	-0.93	-46.8	-1.82	-46.8	0.25	-46.8	-0.24	-46.8	0.22	-46.8	3.65	-46.8	-4.08	-46.8	-2.73	-46.8	1.16	-46.8	1.78	-46.8	0.65	-46.8	3.02	-46.8	-2.52	-46.8	1.36	-46.8	-0.99	-46.8	-1.23	-46.8	-2.55	-46.8	0.94	-46.8	-0.59	-46.8	-0.3	-46.8	-2.72
-45.9	-0.39	-45.9	-4.06	-45.9	-3.74	-45.9	-3.58	-45.9	-0.05	-45.9	-2.68	-45.9	2.02	-45.9	-1.65	-45.9	-1.9	-45.9	-0.3	-45.9	-1.26	-45.9	-0.73	-45.9	2.05	-45.9	1.91	-45.9	1.95	-45.9	1.05	-45.9	-0.48	-45.9	0.74	-45.9	-0.43	-45.9	1.32	-45.9	-1.13	-45.9	-1.65	-45.9	-1.17	-45.9	-2.27	-45.9	-0.96
-45	-0.82	-45	-1.87	-45	-4.22	-45	-2.98	-45	-3.55	-45	-3.73	-45	2.92	-45	-0.53	-45	-2.1	-45	-1.27	-45	-5.09	-45	-1.19	-45	0.52	-45	2.27	-45	1.69	-45	1.81	-45	-1.97	-45	-0.03	-45	-1.91	-45	-1.53	-45	0.39	-45	-0.67	-45	-2.92	-45	-1.53	-45	-0.88
-44.1	-2.14	-44.1	-1.62	-44.1	-4.77	-44.1	-1.17	-44.1	-3.07	-44.1	-5.64	-44.1	0.44	-44.1	-1.04	-44.1	-2.67	-44.1	1.59	-44.1	-0.3	-44.1	-2.13	-44.1	0.44	-44.1	1.53	-44.1	-0.59	-44.1	-0.48	-44.1	1.73	-44.1	2.68	-44.1	1.28	-44.1	0.92	-44.1	-1.04	-44.1	-2.11	-44.1	-0.35	-44.1	-2.64	-44.1	0.13
-43.2	-0.58	-43.2	-2.66	-43.2	-4.11	-43.2	-1.57	-43.2	-3.41	-43.2	-0.84	-43.2	2.3	-43.2	0.82	-43.2	-2.51	-43.2	0.2	-43.2	-2.62	-43.2	-0.48	-43.2	0.64	-43.2	0.74	-43.2	-1.06	-43.2	-0.04	-43.2	0.24	-43.2	-0.04	-43.2	-1.11	-43.2	-0.53	-43.2	-3.47	-43.2	0.98	-43.2	-1.55	-43.2	-0.97	-43.2	-2
-42.3	-1.37	-42.3	-1.05	-42.3	-4.55	-42.3	-2.59	-42.3	-1.38	-42.3	-0.44	-42.3	0.32	-42.3	0.99	-42.3	-4.5	-42.3	-1.25	-42.3	0.97	-42.3	-1.75	-42.3	2.08	-42.3	2.17	-42.3	0.26	-42.3	-1.37	-42.3	0.03	-42.3	-0.48	-42.3	-0.33	-42.3	-1.22	-42.3	-0.78	-42.3	-2.08	-42.3	-0.67	-42.3	-0.24	-42.3	-1.26
-41.4	-1.6	-41.4	-0.73	-41.4	-3.68	-41.4	-1.26	-41.4	-1.89	-41.4	-4.73	-41.4	0.26	-41.4	-0.4	-41.4	-0.84	-41.4	-2.23	-41.4	-1.77	-41.4	-3.98	-41.4	0.46	-41.4	1.02	-41.4	-1.56	-41.4	-1.41	-41.4	0.17	-41.4	1.28	-41.4	0.43	-41.4	-0.02	-41.4	-0.59	-41.4	-1.33	-41.4	1.24	-41.4	2.65	-41.4	-0.21
-40.5	-2.9	-40.5	-0.58	-40.5	-1.76	-40.5	-3.71	-40.5	-2.15	-40.5	-2.67	-40.5	1.7	-40.5	0.9	-40.5	-1.84	-40.5	-3.31	-40.5	-0.86	-40.5	-1.68	-40.5	0.37	-40.5	3.79	-40.5	0.48	-40.5	-0.31	-40.5	1.17	-40.5	1.54	-40.5	0.27	-40.5	0.5	-40.5	-0.87	-40.5	-0.92	-40.5	-0.54	-40.5	0.92	-40.5	0.87
-39.6	-1.52	-39.6	-1.43	-39.6	-3.52	-39.6	-0.5	-39.6	0.05	-39.6	-0.65	-39.6	0.46	-39.6	-1.39	-39.6	0.58	-39.6	0.52	-39.6	-0.97	-39.6	-0.32	-39.6	1.4	-39.6	1.95	-39.6	-0.39	-39.6	0.86	-39.6	1.26	-39.6	1.54	-39.6	0.49	-39.6	-0.81	-39.6	-1.76	-39.6	-0.79	-39.6	1.34	-39.6	-2.03	-39.6	-0.81
-38.7	-1.97	-38.7	-2.91	-38.7	-2.5	-38.7	-2.5	-38.7	-0.98	-38.7	-1.38	-38.7	2.15	-38.7	1.18	-38.7	-0.7	-38.7	2.72	-38.7	-3.64	-38.7	-0.84	-38.7	3.61	-38.7	1.58	-38.7	-1.35	-38.7	3.07	-38.7	-0.84	-38.7	-0.69	-38.7	0.2	-38.7	-2.33	-38.7	-3.99	-38.7	-1.54	-38.7	-1.07	-38.7	-0.65	-38.7	0.62
-37.8	-1.49	-37.8	-1.24	-37.8	-4.32	-37.8	-2.89	-37.8	-1.31	-37.8	-3.57	-37.8	2.01	-37.8	0.48	-37.8	-0.65	-37.8	-4.37	-37.8	-1.44	-37.8	-1.01	-37.8	1.26	-37.8	3.29	-37.8	0.24	-37.8	-1.11	-37.8	-1.45	-37.8	0.52	-37.8	1.12	-37.8	0.51	-37.8	-1.37	-37.8	0.09	-37.8	-1.98	-37.8	-2.28	-37.8	-1.03
-36.9	-1	-36.9	-2.06	-36.9	-1.97	-36.9	-1.17	-36.9	-3.44	-36.9	-0.42	-36.9	-0.11	-36.9	0.79	-36.9	-3.14	-36.9	-2.35	-36.9	-1.13	-36.9	-0.74	-36.9	-0.34	-36.9	2.65	-36.9	0.45	-36.9	-1.73	-36.9	0.98	-36.9	1.32	-36.9	1.24	-36.9	-0.05	-36.9	2.71	-36.9	-1.08	-36.9	-1.1	-36.9	-0.42	-36.9	-1.55
-36	-1.55	-36	-2.04	-36	-1.64	-36	-2.13	-36	-2.82	-36	-4.54	-36	1.5	-36	0.05	-36	-0.74	-36	-0.84	-36	-1.77	-36	-1.53	-36	0.65	-36	0.67	-36	-0.86	-36	-0.81	-36	0.24	-36	2.76	-36	-0.69	-36	-2.02	-36	-1.63	-36	1.52	-36	-0.97	-36	-1.1	-36	0.61
-35.1	-0.82	-35.1	-2.06	-35.1	-2.98	-35.1	-2.46	-35.1	-3.87	-35.1	-3.01	-35.1	2.87	-35.1	-0.13	-35.1	-1.09	-35.1	-0.49	-35.1	-0.85	-35.1	-3.24	-35.1	0.49	-35.1	0.83	-35.1	-1.2	-35.1	-0.37	-35.1	-0.87	-35.1	-4	-35.1	-1.49	-35.1	-0.22	-35.1	-1.91	-35.1	-0.81	-35.1	0.22	-35.1	-3.27	-35.1	-0.63
-34.2	-2.46	-34.2	-3.99	-34.2	-0.78	-34.2	-0.21	-34.2	-2.01	-34.2	-2.84	-34.2	1.11	-34.2	-2.6	-34.2	-3.98	-34.2	0.29	-34.2	-1.33	-34.2	-0.86	-34.2	2.22	-34.2	1.04	-34.2	-0.69	-34.2	2.09	-34.2	0.43	-34.2	0.51	-34.2	0.25	-34.2	-0.06	-34.2	-3.15	-34.2	-0.15	-34.2	-2.82	-34.2	-2.24	-34.2	1.26
-33.3	-1.1	-33.3	-0.97	-33.3	-2.29	-33.3	-1.77	-33.3	-4.61	-33.3	-1.38	-33.3	-0.04	-33.3	1.74	-33.3	-3.15	-33.3	1.51	-33.3	-1.92	-33.3	-0.43	-33.3	1.49	-33.3	1.57	-33.3	-0.09	-33.3	0.32	-33.3	2.22	-33.3	-0.37	-33.3	-1.83	-33.3	0.95	-33.3	-0.36	-33.3	-1.68	-33.3	2.96	-33.3	-0.16	-33.3	-0.84
-32.4	-1.24	-32.4	-1.84	-32.4	-3.07	-32.4	-1.38	-32.4	0.23	-32.4	-3.26	-32.4	0.25	-32.4	0.99	-32.4	-2.59	-32.4	-0.54	-32.4	-2.23	-32.4	-0.42	-32.4	1.11	-32.4	1.67	-32.4	-0.61	-32.4	-1.41	-32.4	-1.06	-32.4	0.76	-32.4	2.35	-32.4	-1.91	-32.4	-0.57	-32.4	-0.44	-32.4	-1.82	-32.4	-1.57	-32.4	3.04
-31.5	-0.63	-31.5	-2.73	-31.5	-4.9	-31.5	-0.65	-31.5	-2.39	-31.5	-2.62	-31.5	1.38	-31.5	0.11	-31.5	-2.8	-31.5	0.54	-31.5	0.54	-31.5	-0.94	-31.5	0.67	-31.5	-1.36	-31.5	-1.04	-31.5	2.19	-31.5	0.04	-31.5	0.5	-31.5	1.02	-31.5	-1.42	-31.5	-0.01	-31.5	0.66	-31.5	-0.2	-31.5	1.66	-31.5	-0.73
-30.6	-0.76	-30.6	-3.49	-30.6	-2.57	-30.6	-0.51	-30.6	-3.42	-30.6	-2.73	-30.6	1.85	-30.6	-2.05	-30.6	-1.16	-30.6	0.13	-30.6	-1.77	-30.6	-1.87	-30.6	-0.03	-30.6	0.64	-30.6	0.15	-30.6	0.51	-30.6	-3.21	-30.6	1.45	-30.6	2.47	-30.6	-1.16	-30.6	-1.02	-30.6	-2.05	-30.6	-2.85	-30.6	-0.15	-30.6	2.17
-29.7	-3.32	-29.7	-1.42	-29.7	-1.67	-29.7	-1.84	-29.7	-1.06	-29.7	-1.49	-29.7	-1.68	-29.7	-1.2	-29.7	-1.22	-29.7	-1.57	-29.7	-2.06	-29.7	0.82	-29.7	-1.41	-29.7	-0.52	-29.7	0.13	-29.7	1.35	-29.7	2.64	-29.7	-0.65	-29.7	0.12	-29.7	-0.21	-29.7	-0.15	-29.7	-0.14	-29.7	2.33	-29.7	-2.03	-29.7	1.38
-28.8	1.16	-28.8	-0.08	-28.8	-2.93	-28.8	-0.8	-28.8	-2.53	-28.8	-2.79	-28.8	1.43	-28.8	0.64	-28.8	-0.77	-28.8	-2.33	-28.8	-3.57	-28.8	0.41	-28.8	0.2	-28.8	1.26	-28.8	0.46	-28.8	0.72	-28.8	-0.17	-28.8	2.38	-28.8	1.74	-28.8	1.49	-28.8	-1.78	-28.8	-0.79	-28.8	-2.9	-28.8	-0.9	-28.8	-0.7
-27.9	-0.44	-27.9	-2.71	-27.9	-3.07	-27.9	-1.52	-27.9	-3.16	-27.9	-4.39	-27.9	1.11	-27.9	-1.65	-27.9	-4.13	-27.9	-0.44	-27.9	0.99	-27.9	-1.27	-27.9	1.66	-27.9	1.06	-27.9	-3.76	-27.9	1.76	-27.9	1.29	-27.9	0.08	-27.9	0.78	-27.9	-2.19	-27.9	-3.32	-27.9	-1.89	-27.9	1.48	-27.9	-1.09	-27.9	0.73
-27	-1.67	-27	-0.72	-27	-3.87	-27	-0.56	-27	-3.56	-27	-2.4	-27	1.27	-27	1.39	-27	-3.11	-27	2.51	-27	-0.47	-27	-1.12	-27	0.68	-27	2.65	-27	-2.59	-27	2.17	-27	0.97	-27	-2.17	-27	1.01	-27	0.52	-27	-1.74	-27	3.83	-27	0.3	-27	-2.28	-27	0.73
-26.1	0.46	-26.1	-1.21	-26.1	-0.88	-26.1	-1.83	-26.1	-2.13	-26.1	-2.55	-26.1	1.42	-26.1	0.38	-26.1	-0.73	-26.1	0.15	-26.1	0.18	-26.1	2	-26.1	-0.3	-26.1	1.36	-26.1	-0.5	-26.1	2.41	-26.1	1.07	-26.1	2.69	-26.1	0.34	-26.1	1.19	-26.1	-1.3	-26.1	3.27	-26.1	0.15	-26.1	-1.16	-26.1	2.21
-25.2	-2.19	-25.2	-1.89	-25.2	-1.83	-25.2	0.12	-25.2	-0.67	-25.2	-3	-25.2	0.1	-25.2	0.01	-25.2	1.54	-25.2	0.46	-25.2	-0.36	-25.2	-1.51	-25.2	0.9	-25.2	-1.44	-25.2	2.08	-25.2	-1.46	-25.2	-0.87	-25.2	3.62	-25.2	-1.55	-25.2	-1.93	-25.2	-1.11	-25.2	0.78	-25.2	-1.16	-25.2	2.47	-25.2	0.1
-24.3	-2	-24.3	-1.89	-24.3	-1.55	-24.3	-3.72	-24.3	0.47	-24.3	-4.16	-24.3	1.19	-24.3	1.18	-24.3	-0.82	-24.3	-2.98	-24.3	0.5	-24.3	-1.53	-24.3	0.54	-24.3	-0.15	-24.3	-0.51	-24.3	0.09	-24.3	3.75	-24.3	1.41	-24.3	-0.17	-24.3	-2.47	-24.3	0.33	-24.3	-2.22	-24.3	2.18	-24.3	0.13	-24.3	-2.79
-23.4	0.13	-23.4	-0.05	-23.4	-3.79	-23.4	-0.4	-23.4	-3	-23.4	-0.93	-23.4	-0.06	-23.4	-0.79	-23.4	-3.04	-23.4	-0.02	-23.4	-4.01	-23.4	-1.12	-23.4	-0.06	-23.4	1.05	-23.4	-1.86	-23.4	-0.25	-23.4	-0.08	-23.4	-0.35	-23.4	-1.66	-23.4	-0.51	-23.4	0.21	-23.4	-2.29	-23.4	0.34	-23.4	1.82	-23.4	0.14
-22.5	-0.68	-22.5	-0.22	-22.5	-0.97	-22.5	-1.58	-22.5	-2.05	-22.5	-2.21	-22.5	0.68	-22.5	0.1	-22.5	-0.26	-22.5	-2.67	-22.5	-2.21	-22.5	0.42	-22.5	1.11	-22.5	0.1	-22.5	-0.4	-22.5	0.84	-22.5	-1.99	-22.5	-0.14	-22.5	1.01	-22.5	-2.19	-22.5	-0.57	-22.5	-0.01	-22.5	-0.52	-22.5	0.49	-22.5	1.04
-21.6	-1.03	-21.6	0.27	-21.6	-1.16	-21.6	-0.69	-21.6	-0.51	-21.6	-2.76	-21.6	0.41	-21.6	0.06	-21.6	-1.59	-21.6	-0.47	-21.6	-1.95	-21.6	-1.01	-21.6	1.57	-21.6	0.13	-21.6	-1.49	-21.6	0.09	-21.6	1.6	-21.6	0.12	-21.6	1.84	-21.6	-1.64	-21.6	-1.02	-21.6	-0.72	-21.6	0.03	-21.6	0.14	-21.6	0.62
-20.7	-1.12	-20.7	2.27	-20.7	-3.8	-20.7	-1.87	-20.7	1.08	-20.7	-3.03	-20.7	0.8	-20.7	1.22	-20.7	-1.37	-20.7	-1.34	-20.7	-0.72	-20.7	-3.64	-20.7	1.09	-20.7	2.07	-20.7	-1.49	-20.7	1.11	-20.7	0.48	-20.7	-2.29	-20.7	0.86	-20.7	0.74	-20.7	-1.68	-20.7	-0.9	-20.7	-0.51	-20.7	-0.44	-20.7	-2.08
-19.8	-0.51	-19.8	-1.22	-19.8	0.16	-19.8	-1.21	-19.8	-2.28	-19.8	-0.66	-19.8	-0.13	-19.8	0.51	-19.8	-0.13	-19.8	-0.59	-19.8	-3	-19.8	-1.25	-19.8	-1.52	-19.8	-1.1	-19.8	-0.26	-19.8	-0.79	-19.8	-1.94	-19.8	0.39	-19.8	1.36	-19.8	-2.03	-19.8	-1.95	-19.8	0.39	-19.8	-0.52	-19.8	0.87	-19.8	-0.59
-18.9	-2.48	-18.9	0.44	-18.9	-2.65	-18.9	-0.38	-18.9	-1.15	-18.9	-1.34	-18.9	0.83	-18.9	0.84	-18.9	-0.47	-18.9	-0.54	-18.9	-3.73	-18.9	-1.07	-18.9	-0.32	-18.9	0.92	-18.9	1.93	-18.9	-0.82	-18.9	1.09	-18.9	-3.21	-18.9	-1.24	-18.9	-0.68	-18.9	-0.2	-18.9	1.24	-18.9	0.31	-18.9	-0.74	-18.9	0.34
-18	1.46	-18	-0.28	-18	-2.48	-18	0.97	-18	-2.38	-18	-1.22	-18	2.48	-18	0.08	-18	-2.66	-18	-0.25	-18	-2.11	-18	-3.61	-18	2.21	-18	0.37	-18	-0.23	-18	1.65	-18	-0.25	-18	-3.26	-18	2.17	-18	-1.74	-18	-0.34	-18	1.7	-18	-1.58	-18	-1.53	-18	1.76
-17.1	0.76	-17.1	0.7	-17.1	0.71	-17.1	-3.11	-17.1	-1.98	-17.1	-2.27	-17.1	0.66	-17.1	0.46	-17.1	0.03	-17.1	1.46	-17.1	-1.97	-17.1	-0.89	-17.1	1.28	-17.1	0.77	-17.1	1.05	-17.1	1.37	-17.1	-0.21	-17.1	-1.1	-17.1	-0.41	-17.1	-0.91	-17.1	-0.18	-17.1	0.51	-17.1	-0.12	-17.1	0.99	-17.1	-1.34
-16.2	-4.65	-16.2	-0.59	-16.2	1.19	-16.2	-0.3	-16.2	0.37	-16.2	-0.99	-16.2	-2.6	-16.2	1.58	-16.2	2.01	-16.2	-1.97	-16.2	-0.64	-16.2	-2.18	-16.2	0.73	-16.2	1.22	-16.2	0.22	-16.2	-1.13	-16.2	-0.78	-16.2	1.2	-16.2	4.45	-16.2	-0.66	-16.2	-0.41	-16.2	-2.53	-16.2	-0.63	-16.2	-0.76	-16.2	2
-15.3	-0.46	-15.3	-0.53	-15.3	-1.65	-15.3	-1.65	-15.3	1.02	-15.3	-1.25	-15.3	2.56	-15.3	-0.87	-15.3	0.54	-15.3	-1.86	-15.3	0.29	-15.3	-0.12	-15.3	0.72	-15.3	1.01	-15.3	-1.27	-15.3	-3.15	-15.3	0.62	-15.3	-0.77	-15.3	-1.11	-15.3	2.11	-15.3	0.01	-15.3	-3.63	-15.3	-0.02	-15.3	-2.35	-15.3	-1.44
-14.4	0.79	-14.4	-0.19	-14.4	-1.79	-14.4	-0.12	-14.4	1.33	-14.4	-0.12	-14.4	2.4	-14.4	-0.16	-14.4	-2.07	-14.4	0.98	-14.4	-0.86	-14.4	-1.5	-14.4	0.51	-14.4	-0.44	-14.4	-2.04	-14.4	-0.4	-14.4	-1.24	-14.4	-0.15	-14.4	-2.58	-14.4	-0.18	-14.4	-0.16	-14.4	0.06	-14.4	1.43	-14.4	0.18	-14.4	1.18
-13.5	0.79	-13.5	0.3	-13.5	-2.91	-13.5	-1.9	-13.5	0.26	-13.5	-2.29	-13.5	-1.58	-13.5	-0.35	-13.5	-1.22	-13.5	-2.59	-13.5	0.25	-13.5	-0.66	-13.5	1.66	-13.5	0.63	-13.5	-0.1	-13.5	0.51	-13.5	0.58	-13.5	1.12	-13.5	2.99	-13.5	-0.91	-13.5	0.24	-13.5	0.3	-13.5	-0.36	-13.5	2.04	-13.5	-0.01
-12.6	0.05	-12.6	0.35	-12.6	-0.95	-12.6	-2.44	-12.6	0.09	-12.6	-0.32	-12.6	2.48	-12.6	0.49	-12.6	-2.37	-12.6	0.89	-12.6	-0.47	-12.6	-0.73	-12.6	0.68	-12.6	2.14	-12.6	-3.12	-12.6	0.62	-12.6	-0.64	-12.6	-2.83	-12.6	0.95	-12.6	0.92	-12.6	-1.52	-12.6	-1.35	-12.6	-0.69	-12.6	0.29	-12.6	0.09
-11.7	0.19	-11.7	1.6	-11.7	0.67	-11.7	1.04	-11.7	-1.51	-11.7	-1.25	-11.7	1.46	-11.7	0.82	-11.7	-0.55	-11.7	2.36	-11.7	-1.57	-11.7	0.31	-11.7	0.79	-11.7	-0.89	-11.7	-0.34	-11.7	2.12	-11.7	-0.21	-11.7	-0.55	-11.7	0.21	-11.7	0.45	-11.7	-1.44	-11.7	2.67	-11.7	2.33	-11.7	-1.36	-11.7	1.42
-10.8	0.35	-10.8	-1.03	-10.8	2.08	-10.8	-1.25	-10.8	-0.55	-10.8	-1.89	-10.8	2.78	-10.8	-2.57	-10.8	1.73	-10.8	-0.63	-10.8	0.24	-10.8	0.58	-10.8	2.03	-10.8	0.19	-10.8	-0.31	-10.8	-1.32	-10.8	-0.15	-10.8	0.77	-10.8	2.5	-10.8	0.62	-10.8	-2.4	-10.8	0.03	-10.8	-1.49	-10.8	2.19	-10.8	0.31
-9.9	0	-9.9	-0.86	-9.9	-1.84	-9.9	-0.01	-9.9	1.65	-9.9	-2.44	-9.9	-2.18	-9.9	0.95	-9.9	0.26	-9.9	0	-9.9	1.22	-9.9	-1.98	-9.9	-0.36	-9.9	-0.49	-9.9	-0.85	-9.9	1.63	-9.9	2.22	-9.9	-1.8	-9.9	0.13	-9.9	-1.97	-9.9	-0.87	-9.9	1.07	-9.9	0.79	-9.9	-2.47	-9.9	-1.04
-9	0.72	-9	0.53	-9	-0.12	-9	-0.26	-9	-1.61	-9	-0.83	-9	2.39	-9	1.92	-9	-1.33	-9	-0.44	-9	-1.03	-9	-1.1	-9	0.21	-9	1.41	-9	-1.88	-9	-0.55	-9	0.67	-9	0.92	-9	-0.09	-9	1	-9	-1.71	-9	-0.68	-9	-0.36	-9	-0.01	-9	2.17
-8.1	0.26	-8.1	-1.26	-8.1	0.17	-8.1	-0.15	-8.1	0.25	-8.1	0.21	-8.1	1.15	-8.1	-0.41	-8.1	-0.92	-8.1	-3.15	-8.1	-0.16	-8.1	-0.17	-8.1	-0.45	-8.1	0.45	-8.1	-0.67	-8.1	-1.77	-8.1	0.09	-8.1	-0.79	-8.1	0.99	-8.1	1.94	-8.1	-0.27	-8.1	-1.75	-8.1	-0.05	-8.1	-0.79	-8.1	1.12
-7.2	0.94	-7.2	-0.02	-7.2	0.75	-7.2	0.8	-7.2	1.48	-7.2	0.21	-7.2	0.11	-7.2	0.64	-7.2	1.66	-7.2	-2.05	-7.2	1.21	-7.2	0.81	-7.2	-1.34	-7.2	-0.23	-7.2	-1.29	-7.2	-0.59	-7.2	-1.75	-7.2	0.43	-7.2	-1.08	-7.2	-0.58	-7.2	-0.24	-7.2	-0.58	-7.2	-1.2	-7.2	-0.94	-7.2	-1.1
-6.3	-1.53	-6.3	-1.66	-6.3	1.09	-6.3	-0.19	-6.3	-0.77	-6.3	-0.87	-6.3	-2.07	-6.3	-1.29	-6.3	1.58	-6.3	1.65	-6.3	-0.22	-6.3	-0.67	-6.3	1.24	-6.3	-0.13	-6.3	-0.97	-6.3	0.21	-6.3	0.25	-6.3	-0.24	-6.3	2.34	-6.3	-0.74	-6.3	-0.5	-6.3	-2.16	-6.3	1.11	-6.3	1.52	-6.3	0.08
-5.4	-0.01	-5.4	0.68	-5.4	-0.87	-5.4	-0.19	-5.4	0.54	-5.4	1.33	-5.4	-1.85	-5.4	-0.04	-5.4	-0.09	-5.4	0.17	-5.4	-0.44	-5.4	-0.09	-5.4	-0.41	-5.4	1.45	-5.4	0.77	-5.4	1.36	-5.4	-2.19	-5.4	2.17	-5.4	1.25	-5.4	0.73	-5.4	2.24	-5.4	2.35	-5.4	0.33	-5.4	2.34	-5.4	0.92
-4.5	-0.13	-4.5	3.38	-4.5	-0.77	-4.5	-0.73	-4.5	-1.09	-4.5	0.96	-4.5	0.95	-4.5	1.84	-4.5	0.2	-4.5	-0.51	-4.5	-0.63	-4.5	1.04	-4.5	-1.12	-4.5	-0.8	-4.5	1.65	-4.5	0.07	-4.5	0.37	-4.5	-0.04	-4.5	-1.33	-4.5	-0.26	-4.5	1.26	-4.5	-0.26	-4.5	1.06	-4.5	0.05	-4.5	0.33
-3.6	2.25	-3.6	0.38	-3.6	-0.59	-3.6	0.17	-3.6	1.14	-3.6	-0.9	-3.6	1.12	-3.6	0.11	-3.6	-1.09	-3.6	-0.2	-3.6	-1.5	-3.6	0.02	-3.6	-0.48	-3.6	-1.04	-3.6	-0.29	-3.6	-1.64	-3.6	-2.19	-3.6	-0.72	-3.6	0.16	-3.6	-1.3	-3.6	0.53	-3.6	0.37	-3.6	-0.15	-3.6	-0.15	-3.6	-0.36
-2.7	-0.29	-2.7	-0.9	-2.7	1.19	-2.7	1.74	-2.7	2.41	-2.7	-1.81	-2.7	-0.71	-2.7	1.19	-2.7	3.39	-2.7	2.93	-2.7	1.24	-2.7	-1.46	-2.7	1.77	-2.7	1.03	-2.7	1.61	-2.7	0.44	-2.7	-0.78	-2.7	-0.85	-2.7	-0.75	-2.7	0.52	-2.7	-0.7	-2.7	0.47	-2.7	-1.77	-2.7	0.63	-2.7	-0.22
-1.8	-1.18	-1.8	1.47	-1.8	-3.13	-1.8	-0.91	-1.8	0.09	-1.8	0.86	-1.8	0.77	-1.8	1.43	-1.8	-0.47	-1.8	-0.32	-1.8	-0.23	-1.8	1.01	-1.8	1.47	-1.8	1.62	-1.8	0.34	-1.8	-0.66	-1.8	-1.48	-1.8	1.07	-1.8	0.98	-1.8	1.22	-1.8	0.97	-1.8	1	-1.8	-2.3	-1.8	-0.55	-1.8	-1.53
-0.9	-1.22	-0.9	-0.87	-0.9	2.9	-0.9	2.44	-0.9	0.94	-0.9	0.43	-0.9	-0.75	-0.9	-0.44	-0.9	1.1	-0.9	0.38	-0.9	1.93	-0.9	0.08	-0.9	-0.77	-0.9	0.08	-0.9	0.19	-0.9	-0.01	-0.9	0.25	-0.9	-0.63	-0.9	0.32	-0.9	-2.8	-0.9	1.98	-0.9	2.19	-0.9	1.38	-0.9	0.27	-0.9	-3
0	0.21	0	-1.41	0	-1	0	0.22	0	0.18	0	2.41	0	2.07	0	2.43	0	0.31	0	-0.84	0	-0.79	0	1.21	0	2.47	0	3.11	0	0.02	0	0.2	0	-1.71	0	0.28	0	0.33	0	0.98	0	-0.6	0	0.46	0	-0.7	0	-0.1	0	0.66
0.9	0.41	0.9	2.23	0.9	0.13	0.9	1.15	0.9	3.71	0.9	1.04	0.9	2.99	0.9	2.49	0.9	-0.86	0.9	0.07	0.9	0.07	0.9	1.53	0.9	0.93	0.9	0.28	0.9	-0.06	0.9	1.28	0.9	-1.13	0.9	2.84	0.9	-0.22	0.9	-0.72	0.9	1.86	0.9	1.71	0.9	-0.09	0.9	0.44	0.9	1.11
1.8	-2.46	1.8	0.45	1.8	-1.3	1.8	0.63	1.8	-0.11	1.8	-0.52	1.8	2.59	1.8	0.61	1.8	-2.79	1.8	-0.97	1.8	-0.38	1.8	1.45	1.8	0.45	1.8	0.92	1.8	-1.89	1.8	-1.49	1.8	-2.63	1.8	0.2	1.8	0.07	1.8	1.55	1.8	0.72	1.8	-1.13	1.8	2.46	1.8	0	1.8	0.14
2.7	0.01	2.7	1.53	2.7	-1.55	2.7	1.79	2.7	-1.06	2.7	-1.65	2.7	2.4	2.7	0.71	2.7	-1.33	2.7	1.74	2.7	-1.95	2.7	0.17	2.7	1.34	2.7	-0.58	2.7	-2.17	2.7	-1.49	2.7	1.83	2.7	1.1	2.7	0.17	2.7	-2.46	2.7	-1.39	2.7	0.42	2.7	1.69	2.7	3.44	2.7	1.06
3.6	0.01	3.6	0.74	3.6	-0.37	3.6	0.33	3.6	-0.98	3.6	0.42	3.6	2.64	3.6	-0.61	3.6	-0.4	3.6	0.88	3.6	-1.38	3.6	-0.66	3.6	-0.03	3.6	1.24	3.6	0.36	3.6	0.47	3.6	-0.85	3.6	-0.81	3.6	-2.53	3.6	1.5	3.6	1.55	3.6	0.3	3.6	2.26	3.6	-0.46	3.6	-1.09
4.5	1.82	4.5	0.67	4.5	1.47	4.5	-0.96	4.5	1.13	4.5	-2.73	4.5	2.53	4.5	2.35	4.5	0.53	4.5	-1.42	4.5	-0.92	4.5	-2.26	4.5	0.69	4.5	2.23	4.5	0.17	4.5	0.17	4.5	0.3	4.5	-1.13	4.5	2.35	4.5	1.57	4.5	1.54	4.5	-0.43	4.5	0.91	4.5	-1.43	4.5	1.47
5.4	-0.5	5.4	0.97	5.4	0.68	5.4	0.51	5.4	1.91	5.4	-0.68	5.4	-0.87	5.4	-0.25	5.4	0.31	5.4	-1.33	5.4	0.6	5.4	1.44	5.4	-1.39	5.4	-0.92	5.4	0.58	5.4	-3.19	5.4	-0.43	5.4	-2.18	5.4	-1.43	5.4	0.07	5.4	2.1	5.4	0.4	5.4	-0.48	5.4	-1	5.4	1.46
6.3	-0.37	6.3	3.38	6.3	0.95	6.3	2.54	6.3	0.66	6.3	1.19	6.3	-1.29	6.3	0.17	6.3	-1.81	6.3	1.08	6.3	0.95	6.3	0.27	6.3	-1.55	6.3	-0.5	6.3	-0.92	6.3	2.6	6.3	-0.4	6.3	0.89	6.3	0.41	6.3	-0.57	6.3	3.88	6.3	1.09	6.3	1.31	6.3	1.72	6.3	1.17
7.2	0.51	7.2	0.48	7.2	1.72	7.2	0.14	7.2	1.57	7.2	0.88	7.2	0.23	7.2	1.08	7.2	0.64	7.2	0.88	7.2	-0.8	7.2	1.09	7.2	-0.22	7.2	0.1	7.2	-2.39	7.2	-0.36	7.2	-1.49	7.2	1.02	7.2	-0.15	7.2	-1.03	7.2	-1.61	7.2	1.87	7.2	-0.22	7.2	0.9	7.2	-0.34
8.1	6.29	8.1	1.57	8.1	1.61	8.1	3.69	8.1	-0.87	8.1	-0.34	8.1	3.81	8.1	0.51	8.1	-2.83	8.1	3.64	8.1	-1.96	8.1	-0.41	8.1	1.58	8.1	0.16	8.1	-2.91	8.1	1.79	8.1	1.15	8.1	-0.6	8.1	-0.34	8.1	-0.82	8.1	0.42	8.1	1.29	8.1	0.83	8.1	-0.47	8.1	2.98
9	13.08	9	3.3	9	2.92	9	5.5	9	1.61	9	0.81	9	4.18	9	-0.84	9	1.42	9	3.23	9	0.94	9	-0.6	9	2.35	9	-1.73	9	0.11	9	1.6	9	-0.31	9	1.43	9	-3.93	9	0.31	9	0.05	9	2.1	9	-1.23	9	1.49	9	7.08
9.9	21.53	9.9	2.95	9.9	7.56	9.9	7.03	9.9	3.49	9.9	0.5	9.9	0.25	9.9	-2.85	9.9	0.55	9.9	5.54	9.9	0.45	9.9	-1.04	9.9	3.18	9.9	-1.15	9.9	-2.21	9.9	0.75	9.9	1.43	9.9	-2.58	9.9	-3.09	9.9	-0.53	9.9	0.82	9.9	2.33	9.9	2.73	9.9	0.84	9.9	12.97
10.8	23.34	10.8	7.38	10.8	6.55	10.8	8.47	10.8	2.9	10.8	-0.71	10.8	-1.4	10.8	-2.05	10.8	-1.26	10.8	3.65	10.8	0.16	10.8	-2.28	10.8	-0.55	10.8	-2.26	10.8	-0.58	10.8	0.96	10.8	-0.16	10.8	-1	10.8	-2.85	10.8	0.61	10.8	1.56	10.8	3.83	10.8	3.78	10.8	1.7	10.8	16.7
11.7	23.74	11.7	8.23	11.7	7.62	11.7	6.88	11.7	6.02	11.7	0.1	11.7	-2.45	11.7	-2.05	11.7	1.28	11.7	4.26	11.7	-0.87	11.7	-0.39	11.7	-1.97	11.7	-1.34	11.7	-0.73	11.7	0.53	11.7	-1.08	11.7	0.3	11.7	-2.3	11.7	0.99	11.7	2.05	11.7	4.27	11.7	3.06	11.7	1.65	11.7	17.57
12.6	30.08	12.6	12.55	12.6	8.21	12.6	5.71	12.6	4.26	12.6	0.67	12.6	1.03	12.6	-1.42	12.6	2.58	12.6	3.42	12.6	-0.15	12.6	-0.57	12.6	1.02	12.6	-1.76	12.6	1.42	12.6	-0.47	12.6	-3.41	12.6	-3.25	12.6	-5.48	12.6	2.25	12.6	3.39	12.6	4.52	12.6	1.45	12.6	-0.57	12.6	15.33
13.5	27.13	13.5	11.82	13.5	8.83	13.5	5.73	13.5	4.14	13.5	-0.76	13.5	-0.92	13.5	-1.26	13.5	-0.71	13.5	3.11	13.5	-0.1	13.5	-1.26	13.5	-0.48	13.5	-3.49	13.5	-2.64	13.5	-0.69	13.5	-0.35	13.5	-3.71	13.5	-4.24	13.5	-0.35	13.5	1.03	13.5	3.37	13.5	1.34	13.5	0.32	13.5	16.68
14.4	29.42	14.4	9.42	14.4	11.05	14.4	11.85	14.4	5.35	14.4	-0.93	14.4	-1.56	14.4	-2.07	14.4	2.63	14.4	7.27	14.4	0.32	14.4	0.86	14.4	-1.42	14.4	-3.84	14.4	-0.86	14.4	1.3	14.4	-3.17	14.4	1.22	14.4	-2.66	14.4	0.19	14.4	-0.27	14.4	2.87	14.4	0.87	14.4	3.89	14.4	16.19
15.3	29.36	15.3	12.88	15.3	10.86	15.3	8.98	15.3	4.24	15.3	-3.12	15.3	-1.19	15.3	-1.21	15.3	1.55	15.3	4.96	15.3	0.31	15.3	-1.3	15.3	-1.94	15.3	-3	15.3	-1.11	15.3	0.62	15.3	0.04	15.3	-2.02	15.3	-3.66	15.3	0.25	15.3	1.39	15.3	2.93	15.3	1.91	15.3	0.51	15.3	16.96
16.2	30.01	16.2	13.21	16.2	8.75	16.2	9.11	16.2	4.03	16.2	1.26	16.2	-1.47	16.2	0.3	16.2	0.11	16.2	6.36	16.2	-1.51	16.2	-1.64	16.2	0.52	16.2	-2.53	16.2	-2.2	16.2	3.41	16.2	-1.96	16.2	-3.58	16.2	-3.83	16.2	2.02	16.2	0.77	16.2	3.84	16.2	2.24	16.2	1.66	16.2	15.85
17.1	31.48	17.1	10.58	17.1	13.29	17.1	10.39	17.1	4.21	17.1	-3.33	17.1	1.49	17.1	-3.73	17.1	1.04	17.1	5.91	17.1	2.2	17.1	-2.79	17.1	1.37	17.1	-2.93	17.1	-2.65	17.1	2.89	17.1	1.67	17.1	-3.4	17.1	-4.5	17.1	1.69	17.1	0.13	17.1	4.9	17.1	2.14	17.1	2.95	17.1	14.31
18	33.44	18	11.24	18	10.37	18	8.12	18	4.39	18	0.98	18	-0.37	18	0.19	18	1.91	18	2.68	18	0.4	18	0.6	18	-2.46	18	-0.23	18	-1.95	18	2.65	18	-0.38	18	-0.35	18	-4.03	18	-0.21	18	0.63	18	4.64	18	2.7	18	2.28	18	17.63
18.9	30.3	18.9	12.35	18.9	10.75	18.9	8.52	18.9	5.47	18.9	-0.31	18.9	0.85	18.9	-2.69	18.9	0.98	18.9	3.37	18.9	0.53	18.9	0.01	18.9	-0.13	18.9	-2.58	18.9	-1.54	18.9	0.61	18.9	1.94	18.9	-1.86	18.9	-5.02	18.9	3.4	18.9	-0.4	18.9	4.79	18.9	3.57	18.9	1.04	18.9	17.12
19.8	34.05	19.8	10.94	19.8	9.01	19.8	6.66	19.8	3.1	19.8	2.18	19.8	-0.69	19.8	-3.61	19.8	1.49	19.8	4.5	19.8	-0.38	19.8	-0.62	19.8	-1.68	19.8	-3.56	19.8	-2.13	19.8	2.99	19.8	0.13	19.8	-2.07	19.8	-3.91	19.8	2.38	19.8	-0.01	19.8	4.81	19.8	3.81	19.8	0.7	19.8	17.76
20.7	33.72	20.7	9.29	20.7	11.66	20.7	8.88	20.7	5.83	20.7	-1.24	20.7	-2.65	20.7	-1.55	20.7	3.89	20.7	5.38	20.7	3.98	20.7	-2.94	20.7	-4.28	20.7	-1.26	20.7	-1.21	20.7	-0.18	20.7	0.28	20.7	-2.56	20.7	-5.82	20.7	3.05	20.7	-0.91	20.7	4.59	20.7	1.66	20.7	3.59	20.7	16.99
21.6	30.21	21.6	10.8	21.6	11.48	21.6	11.1	21.6	4.78	21.6	0.43	21.6	-2.69	21.6	-1.14	21.6	0.14	21.6	5.21	21.6	1.62	21.6	-0.37	21.6	-1.34	21.6	-2.28	21.6	-2.96	21.6	2.16	21.6	1.12	21.6	-4.5	21.6	-4.66	21.6	0.47	21.6	-0.93	21.6	4.33	21.6	5.12	21.6	1.25	21.6	16.76
22.5	32.54	22.5	11.14	22.5	11.31	22.5	9.7	22.5	2.47	22.5	0.8	22.5	-4.07	22.5	-1.86	22.5	2.66	22.5	6.66	22.5	2.44	22.5	1.36	22.5	-3.28	22.5	-1.45	22.5	-1.52	22.5	1.99	22.5	0.93	22.5	0.14	22.5	-4.1	22.5	3.64	22.5	0.93	22.5	4.29	22.5	2.33	22.5	1.21	22.5	13.47
23.4	31.48	23.4	11.95	23.4	11.43	23.4	10.06	23.4	4.43	23.4	4.4	23.4	-0.22	23.4	-0.95	23.4	-0.53	23.4	6.95	23.4	1.46	23.4	1.2	23.4	-3.02	23.4	-0.96	23.4	-4.29	23.4	2.13	23.4	-0.93	23.4	-0.43	23.4	-4.57	23.4	0.12	23.4	1.77	23.4	4.41	23.4	2.54	23.4	5.24	23.4	18.19
24.3	30.17	24.3	12.2	24.3	13.46	24.3	13.22	24.3	6.74	24.3	2.25	24.3	-0.92	24.3	-2.57	24.3	4.07	24.3	7.27	24.3	4.28	24.3	-1.8	24.3	-3.36	24.3	-2.87	24.3	-2.33	24.3	-0.21	24.3	-0.88	24.3	-3.55	24.3	-5.49	24.3	0.07	24.3	-0.35	24.3	2.48	24.3	-0.25	24.3	1.87	24.3	17.81
25.2	33.47	25.2	10.43	25.2	10.47	25.2	9.83	25.2	7.27	25.2	2.27	25.2	-0.18	25.2	-2.25	25.2	-0.58	25.2	7.25	25.2	1.81	25.2	-0.02	25.2	-3.38	25.2	-1.66	25.2	-2.78	25.2	3.06	25.2	-0.7	25.2	-3.42	25.2	-4.27	25.2	0.82	25.2	-0.06	25.2	4.71	25.2	1.12	25.2	3.26	25.2	17.84
26.1	32.83	26.1	13.28	26.1	13.81	26.1	11.99	26.1	7.74	26.1	4	26.1	-0.09	26.1	-3.08	26.1	3.11	26.1	8.16	26.1	2.89	26.1	-2.75	26.1	-5.13	26.1	-1.15	26.1	-1.88	26.1	2.93	26.1	-2.15	26.1	-2.56	26.1	-5.74	26.1	2.48	26.1	-2.23	26.1	5.44	26.1	2.2	26.1	2.21	26.1	18.11
27	32.32	27	12.58	27	10.79	27	11.49	27	5.55	27	2.09	27	-2.67	27	-1.82	27	0.19	27	7.02	27	-1.22	27	-0.72	27	-2.44	27	-3.71	27	-1.18	27	1.44	27	-1.35	27	-1.96	27	-4.96	27	1.98	27	1.27	27	6.28	27	3.62	27	4.19	27	18.83
27.9	32.51	27.9	11.61	27.9	12.65	27.9	10.78	27.9	6.21	27.9	3.22	27.9	-0.08	27.9	-1.53	27.9	3.19	27.9	6.48	27.9	1.97	27.9	0.37	27.9	-3.59	27.9	-1.9	27.9	-1.86	27.9	1.85	27.9	-0.17	27.9	-4.97	27.9	-5.06	27.9	3.92	27.9	-1.89	27.9	6.78	27.9	1.65	27.9	0.44	27.9	16.26
28.8	32.22	28.8	11.96	28.8	12.36	28.8	11.67	28.8	3.22	28.8	1.61	28.8	-2.73	28.8	-1.14	28.8	2.22	28.8	5.52	28.8	1.06	28.8	-2.57	28.8	-1.79	28.8	-3.06	28.8	-0.07	28.8	2.88	28.8	-1.1	28.8	-4.48	28.8	-4.14	28.8	1.19	28.8	0.76	28.8	6.26	28.8	2.58	28.8	1.5	28.8	17.77
29.7	31.03	29.7	14.06	29.7	11.29	29.7	12.16	29.7	7.42	29.7	1.1	29.7	-2.39	29.7	-0.45	29.7	1.86	29.7	5.53	29.7	4.08	29.7	-1.16	29.7	-4.55	29.7	-1.04	29.7	-0.62	29.7	3.9	29.7	1.57	29.7	-3.45	29.7	-7.55	29.7	2.19	29.7	0.12	29.7	8.99	29.7	3.13	29.7	4.33	29.7	17.74
30.6	32.07	30.6	12.29	30.6	11.34	30.6	10.11	30.6	4.68	30.6	5.18	30.6	-0.12	30.6	-2.62	30.6	0.04	30.6	5.15	30.6	-0.76	30.6	0.01	30.6	-1.92	30.6	-3.85	30.6	-1.52	30.6	2.6	30.6	-1.2	30.6	-2.19	30.6	-7.52	30.6	1.6	30.6	-1.77	30.6	4.13	30.6	3.67	30.6	4.53	30.6	20.62
31.5	32.49	31.5	10.99	31.5	12.64	31.5	11.92	31.5	6.2	31.5	3.22	31.5	-1.08	31.5	0.02	31.5	2.29	31.5	6.68	31.5	4.2	31.5	-1.91	31.5	-2.67	31.5	-0.31	31.5	0.16	31.5	1.9	31.5	0.6	31.5	-4.78	31.5	-4.39	31.5	3.31	31.5	0.12	31.5	3.27	31.5	1.93	31.5	6.1	31.5	18.77
32.4	33.36	32.4	13.68	32.4	11.95	32.4	9.82	32.4	4.1	32.4	2.43	32.4	-1.76	32.4	-2.16	32.4	-1.08	32.4	5.1	32.4	-1.3	32.4	0.31	32.4	-4.84	32.4	-3.01	32.4	-6.06	32.4	1	32.4	-2.35	32.4	-3.08	32.4	-5.11	32.4	1.04	32.4	-2.43	32.4	4.39	32.4	3.36	32.4	3.81	32.4	17.36
33.3	32.29	33.3	10.71	33.3	13.74	33.3	11.37	33.3	7.02	33.3	-1.52	33.3	-0.33	33.3	-2.39	33.3	0.03	33.3	5.65	33.3	1.78	33.3	-1.55	33.3	-1.88	33.3	-2.29	33.3	-3.94	33.3	1.53	33.3	2.06	33.3	-1.73	33.3	-6.41	33.3	2.76	33.3	-3.23	33.3	6.7	33.3	3.04	33.3	6.95	33.3	15.65
34.2	31.99	34.2	13.11	34.2	15.71	34.2	10.82	34.2	5.85	34.2	0.47	34.2	-2.04	34.2	-1.31	34.2	2.6	34.2	8.41	34.2	0.75	34.2	-2.28	34.2	-4.36	34.2	-2.92	34.2	-2.69	34.2	3.74	34.2	-0.25	34.2	-3.11	34.2	-6.41	34.2	3.58	34.2	-2.29	34.2	5.5	34.2	5.69	34.2	4.82	34.2	18.49
35.1	33.03	35.1	13.42	35.1	11	35.1	10.42	35.1	8.16	35.1	3.61	35.1	-2.62	35.1	0.09	35.1	1.31	35.1	6.43	35.1	4.78	35.1	1.54	35.1	-3.54	35.1	-1.85	35.1	-3.41	35.1	3.14	35.1	0.01	35.1	-1.74	35.1	-6.29	35.1	1.44	35.1	-1.51	35.1	4.56	35.1	2.64	35.1	2.69	35.1	17.86
36	33.22	36	11.98	36	12.28	36	10.58	36	6.28	36	2.95	36	1.94	36	-0.18	36	2.65	36	4.72	36	2.33	36	-0.44	36	-2.61	36	-0.56	36	-0.32	36	2.73	36	0.71	36	-4.18	36	-4.49	36	3.41	36	-0.3	36	4.42	36	4.33	36	4.49	36	18.34
36.9	32.73	36.9	15.03	36.9	13.33	36.9	13.85	36.9	7.04	36.9	0.81	36.9	-2.43	36.9	-1.14	36.9	0.46	36.9	7.47	36.9	0.17	36.9	0.82	36.9	-5.98	36.9	-1.06	36.9	-2.67	36.9	0.22	36.9	-1.61	36.9	-1.36	36.9	-5.5	36.9	1.92	36.9	-1.3	36.9	5.03	36.9	2.18	36.9	4.61	36.9	18.74
37.8	33.64	37.8	11.29	37.8	11.88	37.8	11.31	37.8	4.73	37.8	2.23	37.8	-1.34	37.8	-1.07	37.8	1.81	37.8	6.71	37.8	3.4	37.8	-0.57	37.8	-2.48	37.8	-1.49	37.8	-4.46	37.8	3.59	37.8	2.22	37.8	-2.78	37.8	-6.13	37.8	2.11	37.8	-4.62	37.8	7.75	37.8	5.43	37.8	3.61	37.8	17.35
38.7	32.79	38.7	13.55	38.7	13.78	38.7	11.04	38.7	7.19	38.7	2.71	38.7	0.95	38.7	-1.11	38.7	1.47	38.7	6.22	38.7	1.15	38.7	-1.98	38.7	-4.87	38.7	-1.85	38.7	-1.49	38.7	2.49	38.7	1.1	38.7	-2.49	38.7	-5.57	38.7	1.15	38.7	-0.7	38.7	7.14	38.7	4.98	38.7	5.74	38.7	20.61
39.6	34.74	39.6	14.13	39.6	11.9	39.6	12.72	39.6	8.28	39.6	1.18	39.6	0.28	39.6	-0.59	39.6	2.14	39.6	7.46	39.6	3.08	39.6	-3.1	39.6	-3.95	39.6	0.04	39.6	0.22	39.6	2.21	39.6	-0.41	39.6	-3.16	39.6	-7.1	39.6	4.82	39.6	-1.51	39.6	5.66	39.6	3.93	39.6	4.83	39.6	18.94
40.5	34.44	40.5	15.2	40.5	11.38	40.5	10.88	40.5	5.23	40.5	3.88	40.5	-0.42	40.5	-0.24	40.5	0.72	40.5	6.15	40.5	3.15	40.5	-1.34	40.5	-2.34	40.5	-0.24	40.5	-2.38	40.5	3.52	40.5	0.17	40.5	-4.32	40.5	-6.18	40.5	2.1	40.5	-4.1	40.5	5.62	40.5	0.77	40.5	4.03	40.5	17.75
41.4	32.69	41.4	13.51	41.4	10.41	41.4	9.88	41.4	6.97	41.4	0.47	41.4	-1.46	41.4	-1.64	41.4	1.29	41.4	5.82	41.4	0.47	41.4	-2.57	41.4	-1.61	41.4	-1.02	41.4	-0.76	41.4	2.78	41.4	0.11	41.4	-3.1	41.4	-5.12	41.4	1.97	41.4	-3.63	41.4	5.76	41.4	5.07	41.4	5.56	41.4	17.18
42.3	35.79	42.3	12.34	42.3	12.94	42.3	12.71	42.3	7.15	42.3	4.83	42.3	0.21	42.3	-0.93	42.3	0.01	42.3	6.77	42.3	1.27	42.3	-1.9	42.3	-4.19	42.3	1.21	42.3	-2.34	42.3	2.24	42.3	0.36	42.3	-2.82	42.3	-6.16	42.3	4.11	42.3	-1.14	42.3	4.2	42.3	3.74	42.3	7.32	42.3	19.85
43.2	32.7	43.2	12.05	43.2	12.69	43.2	11.3	43.2	4.26	43.2	2.29	43.2	1.08	43.2	-3.51	43.2	1.41	43.2	3.81	43.2	2.17	43.2	-1.91	43.2	-2.3	43.2	-3.03	43.2	-2.2	43.2	1.67	43.2	-0.3	43.2	-2.86	43.2	-5.82	43.2	4.12	43.2	-1.39	43.2	8.57	43.2	3.16	43.2	5.65	43.2	18.49
44.1	31.8	44.1	13.34	44.1	13.36	44.1	13.16	44.1	7.51	44.1	4.75	44.1	-1.73	44.1	-0.57	44.1	0.38	44.1	6.64	44.1	2.13	44.1	-1.82	44.1	-2.71	44.1	-2.14	44.1	1.09	44.1	2.85	44.1	0.24	44.1	-5.46	44.1	-7.15	44.1	4.77	44.1	-1.32	44.1	5.39	44.1	5.21	44.1	6.04	44.1	17.44
45	34.85	45	13.29	45	12.01	45	10.2	45	8.91	45	2.98	45	-1.31	45	-1.13	45	1.18	45	7.39	45	2.57	45	-2.9	45	-3.75	45	-2.58	45	-0.99	45	3.21	45	-1.22	45	-6.04	45	-4.31	45	3.37	45	-3.25	45	3.85	45	4.23	45	6.4	45	17.31
45.9	34.04	45.9	14.73	45.9	10.7	45.9	12.82	45.9	8.99	45.9	4.71	45.9	-1.46	45.9	-2.84	45.9	1.27	45.9	5.79	45.9	4.54	45.9	-1.44	45.9	-4.43	45.9	-3.17	45.9	-2.59	45.9	3.06	45.9	1.29	45.9	-6.57	45.9	-7.84	45.9	3.07	45.9	-2.53	45.9	4.98	45.9	4.05	45.9	3.53	45.9	16.32
46.8	31.61	46.8	13.24	46.8	14.12	46.8	11.48	46.8	9.74	46.8	4.01	46.8	-2.13	46.8	-0.4	46.8	1.48	46.8	7.98	46.8	2.45	46.8	0.3	46.8	-2.18	46.8	-2.37	46.8	-3.59	46.8	2.63	46.8	-0.78	46.8	-2.73	46.8	-7.52	46.8	4.27	46.8	-5.6	46.8	4.93	46.8	4.27	46.8	8.51	46.8	18
47.7	34.07	47.7	12.63	47.7	12.86	47.7	10.64	47.7	5.29	47.7	2.78	47.7	-0.71	47.7	-1.48	47.7	2.22	47.7	6.31	47.7	-0.19	47.7	-1.64	47.7	-5.29	47.7	-2.54	47.7	0.16	47.7	2.06	47.7	0.32	47.7	-5.35	47.7	-6.78	47.7	5.11	47.7	-2.93	47.7	4.38	47.7	5.31	47.7	6.46	47.7	18.26
48.6	33.82	48.6	13.47	48.6	10.99	48.6	8.42	48.6	9.4	48.6	2.88	48.6	0.96	48.6	0.53	48.6	0.35	48.6	3.96	48.6	1.96	48.6	-0.94	48.6	-4.03	48.6	-1.9	48.6	-4.15	48.6	0.83	48.6	0.92	48.6	-5.54	48.6	-8.69	48.6	2.61	48.6	-5	48.6	3.94	48.6	6.85	48.6	6.27	48.6	17.04
49.5	32.76	49.5	12.16	49.5	14.21	49.5	9.91	49.5	7.93	49.5	2.44	49.5	-2.29	49.5	-2.69	49.5	4	49.5	6.97	49.5	3.72	49.5	0.8	49.5	-4.07	49.5	-2.81	49.5	-2.15	49.5	2.92	49.5	2.85	49.5	-4.25	49.5	-7.48	49.5	3.77	49.5	-3.11	49.5	5.46	49.5	4.04	49.5	4.82	49.5	16.2
50.4	33.75	50.4	15.17	50.4	14.56	50.4	9.47	50.4	8.05	50.4	4.5	50.4	-1.95	50.4	-2.47	50.4	3.15	50.4	5.01	50.4	1.95	50.4	-0.15	50.4	-5.15	50.4	-2.98	50.4	-2.08	50.4	2.93	50.4	-1.7	50.4	-3.34	50.4	-8.06	50.4	4.79	50.4	-3.85	50.4	3.83	50.4	2.57	50.4	4.6	50.4	17.01
51.3	32.79	51.3	12.2	51.3	8.75	51.3	10.49	51.3	7.05	51.3	5.15	51.3	-3.14	51.3	-1.37	51.3	1.2	51.3	5.08	51.3	2.62	51.3	-2.12	51.3	-4.74	51.3	-1.05	51.3	0.5	51.3	3.22	51.3	-0.34	51.3	-5.97	51.3	-9.06	51.3	3.12	51.3	-5.32	51.3	6.84	51.3	3.59	51.3	8.09	51.3	16.7
52.2	34.93	52.2	11.18	52.2	12.7	52.2	9.72	52.2	7.1	52.2	2.03	52.2	-0.46	52.2	-1.27	52.2	-1.98	52.2	4.76	52.2	1.44	52.2	0.37	52.2	-4.91	52.2	-1.13	52.2	-3.32	52.2	0.15	52.2	0.58	52.2	-4.57	52.2	-7.41	52.2	3.85	52.2	-1.33	52.2	3.2	52.2	6.96	52.2	4.61	52.2	16.86
53.1	35.3	53.1	12.43	53.1	11.57	53.1	14.7	53.1	9.33	53.1	4.37	53.1	-0.45	53.1	-0.5	53.1	0.2	53.1	7.25	53.1	1.21	53.1	0.22	53.1	-2.23	53.1	-1.78	53.1	-3.41	53.1	3.94	53.1	-2.34	53.1	-4.46	53.1	-7.19	53.1	3.03	53.1	-6.11	53.1	8.55	53.1	3.56	53.1	6.25	53.1	16.27
54	31.81	54	10.65	54	12.51	54	10.12	54	8.84	54	2.64	54	-3.53	54	0.07	54	0.18	54	7.27	54	2.74	54	-0.9	54	-5.24	54	-3.72	54	-3.77	54	3.99	54	0.54	54	-5.51	54	-8.7	54	1.9	54	-5.08	54	4.23	54	4.93	54	6.69	54	16.52
54.9	32.83	54.9	14.25	54.9	10.2	54.9	13.99	54.9	10.06	54.9	4.17	54.9	0.75	54.9	-1.19	54.9	1.53	54.9	8.7	54.9	4.28	54.9	-1.33	54.9	-2.07	54.9	-3.31	54.9	-1.24	54.9	2.03	54.9	0.95	54.9	-4.89	54.9	-6.3	54.9	2.39	54.9	-5.28	54.9	4.81	54.9	3.87	54.9	6.72	54.9	17.18
55.8	33.84	55.8	12.13	55.8	11.87	55.8	10.68	55.8	10.43	55.8	3.64	55.8	-2.32	55.8	1.22	55.8	-1.58	55.8	6.61	55.8	4.14	55.8	-0.22	55.8	-3.78	55.8	-0.53	55.8	-2.16	55.8	2.88	55.8	3.69	55.8	-4.27	55.8	-6.33	55.8	2.68	55.8	-4.15	55.8	4.51	55.8	5.92	55.8	7.13	55.8	18.19
56.7	34.24	56.7	11.48	56.7	10.42	56.7	9.06	56.7	9.82	56.7	9.27	56.7	-1.88	56.7	1.22	56.7	1.08	56.7	8.74	56.7	4.59	56.7	1.11	56.7	-7.22	56.7	-2.1	56.7	0.44	56.7	4.64	56.7	1.72	56.7	-3.69	56.7	-8.18	56.7	4.17	56.7	-3.78	56.7	6.49	56.7	4.89	56.7	8.21	56.7	17.44
57.6	32.12	57.6	13.08	57.6	12.83	57.6	12.02	57.6	7.15	57.6	5.41	57.6	-1.11	57.6	0.29	57.6	0.35	57.6	8.06	57.6	1.24	57.6	-1	57.6	-4.67	57.6	-1.87	57.6	-3.04	57.6	2.88	57.6	-0.34	57.6	-6.09	57.6	-5.81	57.6	2.62	57.6	-5.39	57.6	5.9	57.6	4.31	57.6	5.47	57.6	19.28
58.5	34.2	58.5	14.41	58.5	12.45	58.5	9.96	58.5	8.22	58.5	5.19	58.5	0.68	58.5	0.73	58.5	-0.99	58.5	7.49	58.5	2.23	58.5	-0.2	58.5	-4.09	58.5	0.32	58.5	-4.87	58.5	2.58	58.5	-2.15	58.5	-4.29	58.5	-7.65	58.5	6.36	58.5	-7.99	58.5	4.14	58.5	1.94	58.5	6.55	58.5	15.01
59.4	33.87	59.4	12.58	59.4	10.19	59.4	12.48	59.4	4.68	59.4	4.38	59.4	0.53	59.4	0.87	59.4	3.5	59.4	7.68	59.4	3.14	59.4	-1.56	59.4	-2.15	59.4	-0.26	59.4	-1.66	59.4	3.26	59.4	1.16	59.4	-6.25	59.4	-5.53	59.4	2.2	59.4	-8.94	59.4	4.58	59.4	4.92	59.4	4.96	59.4	16.57
60.3	31.68	60.3	11.35	60.3	8.45	60.3	13.9	60.3	10.36	60.3	3.6	60.3	-3.31	60.3	-2.8	60.3	-1.7	60.3	6.73	60.3	3.04	60.3	0.03	60.3	-3.89	60.3	-1.15	60.3	-1.4	60.3	2.25	60.3	-1.94	60.3	-7.17	60.3	-6.54	60.3	4.45	60.3	-4.36	60.3	6.61	60.3	5.37	60.3	5.54	60.3	16.31
61.2	31.82	61.2	15.13	61.2	11.71	61.2	10.14	61.2	10.45	61.2	5.89	61.2	-0.87	61.2	1.94	61.2	-0.23	61.2	5.65	61.2	2.36	61.2	-0.24	61.2	-4.54	61.2	-2.34	61.2	-0.89	61.2	4.65	61.2	-0.67	61.2	-3.07	61.2	-6.2	61.2	2.9	61.2	-5.98	61.2	7.74	61.2	4.04	61.2	7.59	61.2	17.13
62.1	33.84	62.1	11.9	62.1	8.77	62.1	12.93	62.1	9.3	62.1	5.73	62.1	-0.9	62.1	-1.39	62.1	1.96	62.1	8.42	62.1	3.02	62.1	-0.72	62.1	-5.22	62.1	-2.32	62.1	-1.27	62.1	1.44	62.1	-0.59	62.1	-4.28	62.1	-6.4	62.1	3.38	62.1	-5.65	62.1	6.43	62.1	4.79	62.1	5.27	62.1	17.96
63	31.31	63	15.79	63	9.48	63	9.91	63	10.85	63	6.41	63	-1.68	63	2.62	63	1.37	63	4.5	63	4.97	63	-2.26	63	-4.9	63	0.52	63	-1.47	63	2.49	63	-2.72	63	-4.99	63	-7.19	63	4.62	63	-7.85	63	7.3	63	3.61	63	8.17	63	18.43
63.9	33.42	63.9	14.39	63.9	10.9	63.9	11.35	63.9	9.59	63.9	5.83	63.9	-0.15	63.9	0.44	63.9	0.01	63.9	5.21	63.9	2.33	63.9	-1.32	63.9	-5.67	63.9	-1.48	63.9	-2.85	63.9	2.01	63.9	1.2	63.9	-6.08	63.9	-7.29	63.9	2.8	63.9	-7.16	63.9	5.92	63.9	3.83	63.9	7.57	63.9	16.8
64.8	33.64	64.8	12.58	64.8	10.54	64.8	11.21	64.8	9.78	64.8	5.76	64.8	-0.73	64.8	-1.34	64.8	-1.2	64.8	7.8	64.8	2.07	64.8	0.65	64.8	-5.68	64.8	-1.56	64.8	-3.82	64.8	3.68	64.8	0.05	64.8	-5.69	64.8	-8.42	64.8	3.69	64.8	-5.38	64.8	6.88	64.8	4.64	64.8	7.21	64.8	15.08
65.7	32.72	65.7	13.58	65.7	11.82	65.7	11.26	65.7	7.96	65.7	5.88	65.7	-2.82	65.7	-0.35	65.7	-0.6	65.7	7.41	65.7	0.47	65.7	-1.59	65.7	-5.27	65.7	-2.07	65.7	-1.72	65.7	2.91	65.7	-3.49	65.7	-7.03	65.7	-6.66	65.7	4.15	65.7	-5.26	65.7	6.54	65.7	4.18	65.7	9.2	65.7	15.93
66.6	29.85	66.6	20.99	66.6	12.49	66.6	13.44	66.6	10.11	66.6	4.83	66.6	-1.17	66.6	-0.43	66.6	0.28	66.6	5.92	66.6	3.94	66.6	1.59	66.6	-6.14	66.6	-0.79	66.6	-2.58	66.6	2.83	66.6	-2.8	66.6	-5.13	66.6	-4.1	66.6	6.85	66.6	-6.07	66.6	4.95	66.6	2.25	66.6	8.79	66.6	17.05
67.5	14.68	67.5	11.59	67.5	4.35	67.5	7.59	67.5	8.85	67.5	8.57	67.5	-0.26	67.5	2.83	67.5	0.3	67.5	5.11	67.5	3.48	67.5	-0.01	67.5	-5.04	67.5	-0.15	67.5	-3.67	67.5	2.06	67.5	-0.63	67.5	-4.59	67.5	-0.94	67.5	7.61	67.5	-7.08	67.5	3.4	67.5	2.14	67.5	9.66	67.5	9.82
68.4	11.73	68.4	10.6	68.4	2.52	68.4	8.11	68.4	8.09	68.4	6.28	68.4	3.5	68.4	6.76	68.4	-1.81	68.4	6.98	68.4	1.29	68.4	0.35	68.4	-4.21	68.4	2.1	68.4	-4.44	68.4	4.58	68.4	-2.61	68.4	-5.13	68.4	-2.17	68.4	8.17	68.4	-5.77	68.4	4.26	68.4	0.45	68.4	6.98	68.4	3.22
69.3	9.23	69.3	9.83	69.3	0.66	69.3	2.37	69.3	8.54	69.3	7.82	69.3	2.15	69.3	4.04	69.3	-2.73	69.3	1.52	69.3	1.79	69.3	0.73	69.3	-3.18	69.3	-0.54	69.3	-1.74	69.3	1.13	69.3	-3.61	69.3	-3.65	69.3	-2.25	69.3	5.51	69.3	-4.5	69.3	0.77	69.3	1.71	69.3	7.96	69.3	1.16
70.2	9.29	70.2	9.13	70.2	1.64	70.2	9.67	70.2	10.56	70.2	3.34	70.2	0.96	70.2	1.44	70.2	-1.91	70.2	4.99	70.2	3.88	70.2	-0.61	70.2	-6.07	70.2	-0.79	70.2	-2.72	70.2	1.04	70.2	-1.34	70.2	-2.12	70.2	-1.07	70.2	7.59	70.2	-7.76	70.2	4.72	70.2	3.44	70.2	12.42	70.2	4.7
71.1	7.8	71.1	11.04	71.1	2.45	71.1	5.3	71.1	5.32	71.1	3.54	71.1	1.19	71.1	4.48	71.1	-1.81	71.1	1.8	71.1	-0.63	71.1	-2.3	71.1	-3.28	71.1	1.44	71.1	-2.64	71.1	0.18	71.1	-1.17	71.1	-4.7	71.1	0.06	71.1	8.54	71.1	-4.5	71.1	2.83	71.1	5.02	71.1	10.4	71.1	2.8
72	9.06	72	7.64	72	1.14	72	6.87	72	6.06	72	7.22	72	2.05	72	4.01	72	-1.19	72	3.1	72	-0.24	72	-0.73	72	-4.67	72	0.82	72	-2.55	72	-0.18	72	0.22	72	-5.3	72	1.26	72	6.81	72	-8.03	72	2.24	72	5.67	72	9	72	4.88
72.9	8.43	72.9	8.9	72.9	3.58	72.9	7.38	72.9	6.38	72.9	3.88	72.9	3.53	72.9	4.6	72.9	-2.02	72.9	2.68	72.9	-1.23	72.9	-1.21	72.9	-3.61	72.9	0.78	72.9	-2.98	72.9	0.85	72.9	-2.65	72.9	-3.22	72.9	-0.6	72.9	6.71	72.9	-7.02	72.9	1.02	72.9	3.23	72.9	8.49	72.9	2.85
73.8	8.9	73.8	12.84	73.8	2.72	73.8	4.47	73.8	6.3	73.8	4.68	73.8	3.37	73.8	6.86	73.8	-0.57	73.8	0.61	73.8	1.7	73.8	-1.28	73.8	-5.23	73.8	0.96	73.8	-1.29	73.8	-0.48	73.8	-2.84	73.8	-4.49	73.8	3.39	73.8	8.16	73.8	-4.5	73.8	-0.59	73.8	-0.29	73.8	9.13	73.8	4.08
74.7	6.87	74.7	11.49	74.7	2.56	74.7	8.04	74.7	6.37	74.7	6.37	74.7	0.77	74.7	3.91	74.7	-0.94	74.7	4.01	74.7	-0.9	74.7	-1.94	74.7	-3.28	74.7	2.33	74.7	-1.7	74.7	2.13	74.7	-1.38	74.7	-4.68	74.7	1.73	74.7	8.71	74.7	-7.13	74.7	0.61	74.7	4.85	74.7	7.93	74.7	1.31
75.6	7.64	75.6	9.81	75.6	3.8	75.6	6.35	75.6	6.86	75.6	5.48	75.6	2.69	75.6	3.52	75.6	-0.57	75.6	3.64	75.6	-0.1	75.6	-2.74	75.6	-4.74	75.6	0.22	75.6	-1.45	75.6	1.64	75.6	-1.89	75.6	-5.75	75.6	0.67	75.6	7.25	75.6	-7.5	75.6	2.15	75.6	2.35	75.6	7.51	75.6	0.08
76.5	7.35	76.5	11.22	76.5	0.67	76.5	2.82	76.5	8.87	76.5	6.65	76.5	1.68	76.5	2.5	76.5	1.27	76.5	0.28	76.5	3.02	76.5	-0.62	76.5	-5.18	76.5	-1.15	76.5	0.54	76.5	2.05	76.5	-1.33	76.5	-3.39	76.5	-1.83	76.5	8.34	76.5	-5.83	76.5	4.94	76.5	1.73	76.5	8.44	76.5	3.92
77.4	5.23	77.4	11.44	77.4	1.34	77.4	4.01	77.4	5.69	77.4	4.79	77.4	2.22	77.4	3.08	77.4	-1.13	77.4	-0.18	77.4	-0.61	77.4	-0.46	77.4	-3.41	77.4	0.3	77.4	-0.88	77.4	-0.72	77.4	-1.74	77.4	-3.36	77.4	1.19	77.4	7.25	77.4	-6.32	77.4	1.51	77.4	4.47	77.4	10.85	77.4	1.88
78.3	6.82	78.3	9.61	78.3	2.06	78.3	7.63	78.3	6.18	78.3	6.44	78.3	0.93	78.3	3.87	78.3	0.38	78.3	3.91	78.3	-1.07	78.3	-1.03	78.3	-4.88	78.3	0.2	78.3	-0.3	78.3	2.81	78.3	-0.85	78.3	-2.56	78.3	1.05	78.3	8.37	78.3	-5.14	78.3	3.28	78.3	6.36	78.3	9.19	78.3	4.72
79.2	7.27	79.2	8.91	79.2	1.92	79.2	4.86	79.2	9.63	79.2	7.24	79.2	2.71	79.2	4.52	79.2	0.01	79.2	-0.92	79.2	2.22	79.2	-0.94	79.2	-2.47	79.2	-1.67	79.2	-3.05	79.2	-1.03	79.2	-0.13	79.2	-3.24	79.2	-0.84	79.2	6.03	79.2	-6.91	79.2	2.23	79.2	5.91	79.2	8.21	79.2	0.48
80.1	7.89	80.1	11.97	80.1	2.54	80.1	5.82	80.1	8.17	80.1	6.47	80.1	1.93	80.1	4.28	80.1	0.61	80.1	1.89	80.1	-0.28	80.1	2.43	80.1	-4.7	80.1	1.09	80.1	-1.23	80.1	1.55	80.1	-1.61	80.1	-2.52	80.1	0.16	80.1	8.62	80.1	-4.69	80.1	1.29	80.1	3.97	80.1	9.77	80.1	0.82
81	5.75	81	8.7	81	0.63	81	7.7	81	8.09	81	7.5	81	2.12	81	1.92	81	-0.36	81	3.15	81	2.3	81	0.78	81	-5	81	-0.07	81	-2.88	81	1.27	81	-1.6	81	-2.72	81	0.41	81	8.42	81	-5.98	81	2.44	81	4.09	81	9.21	81	0.02
81.9	5.8	81.9	10.27	81.9	1.42	81.9	4.7	81.9	7.93	81.9	6.62	81.9	3.91	81.9	4.14	81.9	-2.43	81.9	1.12	81.9	0.35	81.9	-0.67	81.9	-4.64	81.9	1.07	81.9	-3.73	81.9	0.79	81.9	-4.4	81.9	-3.93	81.9	0.05	81.9	8.27	81.9	-4.54	81.9	3.36	81.9	4.04	81.9	8.96	81.9	3.1
82.8	5.2	82.8	11.13	82.8	2.24	82.8	5.81	82.8	9.91	82.8	8.39	82.8	0.32	82.8	6.17	82.8	-0.75	82.8	2.02	82.8	2.73	82.8	2.33	82.8	-8.36	82.8	1.01	82.8	-2.93	82.8	-0.83	82.8	0.54	82.8	-6	82.8	-1.17	82.8	8.55	82.8	-4.67	82.8	3.3	82.8	5.94	82.8	9.78	82.8	-0.09
83.7	3.26	83.7	11.1	83.7	-1.73	83.7	7.41	83.7	6.93	83.7	8.16	83.7	2.2	83.7	3.68	83.7	1.12	83.7	4.81	83.7	0.18	83.7	-1.46	83.7	-4.18	83.7	1.09	83.7	-0.88	83.7	0.4	83.7	-2.87	83.7	-3.47	83.7	0.58	83.7	8.3	83.7	-5.03	83.7	2.03	83.7	2.62	83.7	9.85	83.7	2.82
84.6	5.24	84.6	8.8	84.6	1.81	84.6	4.25	84.6	5.49	84.6	7.31	84.6	1.73	84.6	2.17	84.6	-2.4	84.6	1.14	84.6	1.16	84.6	-1.01	84.6	-4.7	84.6	-5.14	84.6	-1.78	84.6	0.43	84.6	-0.16	84.6	-3.48	84.6	0.03	84.6	5.82	84.6	-5.39	84.6	2.25	84.6	4.38	84.6	10.6	84.6	3.04
85.5	6.36	85.5	9.69	85.5	2.37	85.5	7.78	85.5	8.62	85.5	6.12	85.5	2.98	85.5	6.91	85.5	0.16	85.5	3.71	85.5	2.9	85.5	0.53	85.5	-5.88	85.5	1.71	85.5	-2.1	85.5	0	85.5	2.48	85.5	-6.11	85.5	1.21	85.5	7.58	85.5	-7.73	85.5	2.3	85.5	5.04	85.5	7.8	85.5	2.98
86.4	6.46	86.4	9.76	86.4	-0.41	86.4	7.82	86.4	5.06	86.4	6.76	86.4	3.91	86.4	5.17	86.4	-0.71	86.4	2.13	86.4	-0.58	86.4	-0.45	86.4	-1.12	86.4	0.52	86.4	-1.19	86.4	-0.41	86.4	-2.07	86.4	-2.87	86.4	2.89	86.4	8.68	86.4	-5.9	86.4	2.17	86.4	6.13	86.4	10.4	86.4	2.58
87.3	8.54	87.3	9	87.3	1.75	87.3	6.89	87.3	7.17	87.3	7.69	87.3	3.16	87.3	4.86	87.3	-1.12	87.3	1.58	87.3	1.84	87.3	0.39	87.3	-4.56	87.3	1.71	87.3	-1.23	87.3	-1.82	87.3	-2.81	87.3	-4.17	87.3	1.27	87.3	9.06	87.3	-3.4	87.3	0.65	87.3	1.78	87.3	8.93	87.3	3.41
88.2	5.71	88.2	11	88.2	0.68	88.2	4.28	88.2	10.06	88.2	6.25	88.2	2.1	88.2	7.46	88.2	-2.51	88.2	-0.04	88.2	0.47	88.2	2.39	88.2	-4.86	88.2	0.03	88.2	-2.54	88.2	-2.14	88.2	-1.65	88.2	-4.17	88.2	-2.04	88.2	8.25	88.2	-5.86	88.2	0.91	88.2	5.25	88.2	7.55	88.2	1.46
89.1	6.53	89.1	11.51	89.1	2.69	89.1	6.94	89.1	8.66	89.1	7.53	89.1	2.27	89.1	5.16	89.1	-2.76	89.1	1.48	89.1	-0.15	89.1	1.63	89.1	-3.49	89.1	-0.26	89.1	-2.69	89.1	-2.84	89.1	-3.41	89.1	-5.39	89.1	2.08	89.1	9.19	89.1	-4.39	89.1	1.98	89.1	1.85	89.1	7.38	89.1	2.52
90	4.99	90	10.58	90	1.64	90	5.62	90	8.28	90	5.98	90	2.2	90	5	90	-0.2	90	0.55	90	3.11	90	2.34	90	-2.88	90	1.98	90	-1.29	90	-0.84	90	-0.09	90	-2.36	90	1.08	90	6.58	90	-6.72	90	0.27	90	5.35	90	11.29	90	1.81
90.9	4.32	90.9	7.73	90.9	1.47	90.9	7.2	90.9	8.28	90.9	4.91	90.9	3.56	90.9	1.96	90.9	-0.05	90.9	3.08	90.9	0.89	90.9	-1.97	90.9	-5.54	90.9	-1.61	90.9	0.19	90.9	0.95	90.9	-0.97	90.9	-4.14	90.9	1.32	90.9	8.06	90.9	-3.09	90.9	2.09	90.9	5.01	90.9	8.36	90.9	0.92
91.8	6.2	91.8	11.25	91.8	2	91.8	7.55	91.8	8.44	91.8	8.55	91.8	4.59	91.8	5.27	91.8	-0.43	91.8	3.05	91.8	3.01	91.8	2.31	91.8	-4.12	91.8	0.61	91.8	-3.25	91.8	0.43	91.8	-0.07	91.8	-2.56	91.8	0.06	91.8	7.06	91.8	-5.33	91.8	2.19	91.8	4.32	91.8	9.64	91.8	0.5
92.7	6.59	92.7	7.19	92.7	1.13	92.7	5.34	92.7	6.52	92.7	7.36	92.7	1.33	92.7	2.89	92.7	0.54	92.7	0.19	92.7	0.43	92.7	-1.2	92.7	-4.98	92.7	-0.27	92.7	-1.38	92.7	-2.76	92.7	-1.76	92.7	-2.26	92.7	0.66	92.7	8.18	92.7	-5.27	92.7	2.79	92.7	2.16	92.7	11.01	92.7	0.95
93.6	4.53	93.6	10.11	93.6	1.68	93.6	6.63	93.6	6.38	93.6	5.57	93.6	1.46	93.6	3.34	93.6	1.31	93.6	0.41	93.6	0.15	93.6	1.17	93.6	-6.36	93.6	-1.33	93.6	-1.87	93.6	-1.14	93.6	-2.49	93.6	-2.9	93.6	2.13	93.6	10.75	93.6	-7.58	93.6	1.63	93.6	1.26	93.6	8.53	93.6	2.64
94.5	4.53	94.5	9.31	94.5	1.79	94.5	4.75	94.5	7.49	94.5	9.37	94.5	3.47	94.5	5.22	94.5	0.43	94.5	-0.39	94.5	-0.82	94.5	0.43	94.5	-3.36	94.5	0.75	94.5	-1.12	94.5	-0.43	94.5	-3.8	94.5	-4.93	94.5	0.4	94.5	8.35	94.5	-6.17	94.5	3.52	94.5	2.84	94.5	10.62	94.5	1.39
95.4	6.14	95.4	10.5	95.4	0.8	95.4	6.71	95.4	8.61	95.4	8.42	95.4	1.57	95.4	6.34	95.4	0.35	95.4	-0.49	95.4	1.77	95.4	0.28	95.4	-4.22	95.4	1.65	95.4	0.32	95.4	-1.54	95.4	-1.8	95.4	-2.97	95.4	2.86	95.4	8.77	95.4	-4.12	95.4	2.82	95.4	2.94	95.4	9.53	95.4	1.73
96.3	6.09	96.3	10.83	96.3	1.19	96.3	8.52	96.3	6.7	96.3	4.96	96.3	5.06	96.3	6.78	96.3	-3.12	96.3	3.78	96.3	4.02	96.3	1.77	96.3	-3.29	96.3	-1.32	96.3	-2.91	96.3	-1.22	96.3	0.34	96.3	-5.34	96.3	3.38	96.3	8.13	96.3	-4.36	96.3	-0.45	96.3	2.92	96.3	10.81	96.3	4.84
97.2	6.82	97.2	10.95	97.2	0.38	97.2	6.68	97.2	8.8	97.2	4.6	97.2	3.14	97.2	3.96	97.2	0.46	97.2	4.98	97.2	2.44	97.2	0.79	97.2	-5.08	97.2	0.54	97.2	-1.13	97.2	-0.57	97.2	-0.05	97.2	-3.49	97.2	0.81	97.2	7.52	97.2	-4.78	97.2	0.74	97.2	4.96	97.2	9.49	97.2	0.55
98.1	7.37	98.1	11.9	98.1	2.76	98.1	5.62	98.1	9.36	98.1	8.84	98.1	2.11	98.1	5.81	98.1	0.51	98.1	3.94	98.1	0.77	98.1	0.1	98.1	-6.26	98.1	1.34	98.1	-3.45	98.1	-2.04	98.1	-1.32	98.1	-3.58	98.1	0.87	98.1	11.64	98.1	-5.82	98.1	2.17	98.1	5.21	98.1	7.98	98.1	1.36
99	6.55	99	10.92	99	2.79	99	8.56	99	8.2	99	9.92	99	2.52	99	5.65	99	1.15	99	2.23	99	1.2	99	0.13	99	-3.55	99	1.43	99	-3.36	99	-1.1	99	-1.16	99	-5.78	99	1.37	99	9.23	99	-6.76	99	4.42	99	1.89	99	7.99	99	2.44
99.9	5.08	99.9	11.81	99.9	1.3	99.9	6.04	99.9	9.77	99.9	9.02	99.9	1.42	99.9	7.12	99.9	-1.67	99.9	2.47	99.9	2.93	99.9	1.62	99.9	-4.76	99.9	-0.79	99.9	-0.89	99.9	1.93	99.9	-1.37	99.9	-3.9	99.9	1.97	99.9	7.27	99.9	-3.47	99.9	2.54	99.9	2.93	99.9	10.21	99.9	1.78
100.8	3.51	100.8	10.36	100.8	2.61	100.8	5.98	100.8	7.04	100.8	8.51	100.8	0.13	100.8	3.58	100.8	1.85	100.8	4.63	100.8	1.29	100.8	0.52	100.8	-5.3	100.8	-0.38	100.8	-0.37	100.8	2.11	100.8	-3.65	100.8	-4.76	100.8	1.31	100.8	10.37	100.8	-4.28	100.8	5.3	100.8	4.35	100.8	9.03	100.8	2.6
101.7	7.04	101.7	11.32	101.7	4.05	101.7	7.92	101.7	7.29	101.7	9.53	101.7	2.39	101.7	5.46	101.7	1.49	101.7	4.47	101.7	1.33	101.7	2.87	101.7	-4.75	101.7	0.61	101.7	-0.26	101.7	0.22	101.7	-0.37	101.7	-3.28	101.7	1.9	101.7	9.92	101.7	-5.55	101.7	1.45	101.7	3.54	101.7	12.23	101.7	0.72
102.6	4.62	102.6	10.18	102.6	1.17	102.6	7.16	102.6	9.35	102.6	6.78	102.6	2.59	102.6	2.97	102.6	1.72	102.6	0.54	102.6	1.79	102.6	-0.15	102.6	-3.94	102.6	-1.48	102.6	-1.08	102.6	-1.87	102.6	-0.87	102.6	-4.91	102.6	1.3	102.6	7.63	102.6	-5.62	102.6	2.79	102.6	2.55	102.6	5.71	102.6	2.79
103.5	6.9	103.5	10.72	103.5	0.65	103.5	5.83	103.5	6.78	103.5	6.13	103.5	5.49	103.5	4.82	103.5	-1.72	103.5	0.37	103.5	-1.19	103.5	-0.79	103.5	-3.39	103.5	0.13	103.5	-2.62	103.5	-0.37	103.5	-2.33	103.5	-3.44	103.5	1	103.5	7.04	103.5	-4.99	103.5	3.99	103.5	4.56	103.5	8.88	103.5	0.35
104.4	5.69	104.4	8.81	104.4	1.79	104.4	7.85	104.4	5.76	104.4	5.62	104.4	2.98	104.4	4.97	104.4	-2.7	104.4	2.5	104.4	1.4	104.4	0.43	104.4	-4.12	104.4	-0.79	104.4	-1.14	104.4	-1.37	104.4	-1.6	104.4	-3.65	104.4	3.87	104.4	7.82	104.4	-3.65	104.4	1.64	104.4	3.8	104.4	12.07	104.4	3.85
105.3	5.24	105.3	10.1	105.3	3.57	105.3	7.64	105.3	8.27	105.3	8.35	105.3	3.77	105.3	5.89	105.3	-0.44	105.3	4.65	105.3	0.31	105.3	4.49	105.3	-3.34	105.3	0.63	105.3	-2.3	105.3	0.87	105.3	-1.23	105.3	-3.49	105.3	1.53	105.3	6.01	105.3	-4.78	105.3	2.41	105.3	3.89	105.3	8.84	105.3	3.17
106.2	3.74	106.2	11.41	106.2	2.49	106.2	6.07	106.2	5.31	106.2	8.6	106.2	1.03	106.2	6.08	106.2	0.56	106.2	1.21	106.2	1.17	106.2	1.57	106.2	-3.88	106.2	1.17	106.2	-1.63	106.2	-1.95	106.2	-1.38	106.2	-4.19	106.2	1.97	106.2	9.78	106.2	-4.61	106.2	1.38	106.2	3.84	106.2	9.72	106.2	1.5
107.1	5.43	107.1	11.15	107.1	1.38	107.1	4.02	107.1	8.69	107.1	8.88	107.1	3.67	107.1	4.88	107.1	-1.33	107.1	1.74	107.1	-0.13	107.1	2.36	107.1	-2.86	107.1	-1.72	107.1	-2.03	107.1	-1.65	107.1	-1.21	107.1	-4.77	107.1	2.25	107.1	7.31	107.1	-2.82	107.1	1.23	107.1	5.73	107.1	7.51	107.1	0.36
108	6.24	108	8.93	108	0.21	108	7.52	108	8.06	108	6.22	108	1.82	108	3.47	108	-1.54	108	2.93	108	0.03	108	0.65	108	-4.91	108	0.62	108	-1.89	108	-0.79	108	-0.07	108	-3.13	108	1.57	108	9.19	108	-3.64	108	3.22	108	6.63	108	9.52	108	2.92
108.9	5.9	108.9	10.95	108.9	1.07	108.9	8.26	108.9	7.63	108.9	7.14	108.9	1.8	108.9	4.57	108.9	0.35	108.9	2.17	108.9	0.44	108.9	0.34	108.9	-4.6	108.9	-0.81	108.9	-1.57	108.9	0.94	108.9	0.95	108.9	-3.78	108.9	1.44	108.9	6.94	108.9	-1.39	108.9	1.64	108.9	6.22	108.9	8.93	108.9	2.05
109.8	3.25	109.8	10.5	109.8	1.22	109.8	5.11	109.8	8.41	109.8	10.28	109.8	2.06	109.8	4.78	109.8	1.55	109.8	2.72	109.8	0.28	109.8	0.16	109.8	-4.73	109.8	-1.29	109.8	-0.91	109.8	-0.97	109.8	-0.51	109.8	-3.55	109.8	2.72	109.8	7.37	109.8	-5.59	109.8	1.81	109.8	4.85	109.8	11.34	109.8	2.06
110.7	5.16	110.7	10.31	110.7	1.54	110.7	7.45	110.7	9.39	110.7	11.47	110.7	1.23	110.7	6.18	110.7	0.94	110.7	1.05	110.7	0.86	110.7	2.71	110.7	-3.39	110.7	-0.92	110.7	-2.42	110.7	-1.86	110.7	-0.42	110.7	-4.2	110.7	2.09	110.7	9.87	110.7	-4.87	110.7	2.37	110.7	5.05	110.7	9.95	110.7	1.01
111.6	6.14	111.6	10.39	111.6	5	111.6	6.99	111.6	9.68	111.6	5.93	111.6	3.11	111.6	6.22	111.6	-1.19	111.6	4.09	111.6	1.38	111.6	-1.41	111.6	-6	111.6	-0.03	111.6	-1.78	111.6	-0.31	111.6	-1.53	111.6	-4.51	111.6	-0.17	111.6	8.29	111.6	-2.71	111.6	1.5	111.6	3.99	111.6	9.17	111.6	1.12
112.5	4.08	112.5	13.79	112.5	3.51	112.5	7.14	112.5	8.88	112.5	7.89	112.5	0.61	112.5	4.68	112.5	-0.2	112.5	2.37	112.5	-0.36	112.5	-1.61	112.5	-4.45	112.5	-3.58	112.5	-4.5	112.5	0.11	112.5	-3.13	112.5	-5.65	112.5	2.16	112.5	9.06	112.5	-4.49	112.5	2.1	112.5	4.64	112.5	11.26	112.5	1.03
113.4	5.82	113.4	9.29	113.4	2.02	113.4	9.36	113.4	9.72	113.4	10.1	113.4	1.25	113.4	4.6	113.4	0.83	113.4	2.17	113.4	1.18	113.4	-0.06	113.4	-5.38	113.4	0.55	113.4	-1.2	113.4	-1.28	113.4	-3.35	113.4	-4.35	113.4	-0.35	113.4	6.34	113.4	-5.03	113.4	4.16	113.4	4.74	113.4	11.69	113.4	0.47
114.3	5.8	114.3	9.81	114.3	4.34	114.3	7.52	114.3	8.28	114.3	7.38	114.3	5.18	114.3	3.8	114.3	2.96	114.3	1.84	114.3	0.43	114.3	-0.42	114.3	-4.44	114.3	-1.19	114.3	-1.07	114.3	-3.5	114.3	-1.19	114.3	-3.06	114.3	0.21	114.3	5.99	114.3	-4.25	114.3	0.93	114.3	5.77	114.3	11.71	114.3	0.4
115.2	4.73	115.2	10.56	115.2	1.81	115.2	6.34	115.2	10.42	115.2	10.3	115.2	1.65	115.2	6.66	115.2	-0.25	115.2	0.82	115.2	2.4	115.2	-0.4	115.2	-2.82	115.2	1.23	115.2	-2.04	115.2	-2.92	115.2	-1.66	115.2	-4.63	115.2	3.83	115.2	8.52	115.2	-6.42	115.2	0.73	115.2	3.16	115.2	12	115.2	0.98
116.1	3.35	116.1	11.44	116.1	3.05	116.1	6.02	116.1	10.07	116.1	9.38	116.1	3.28	116.1	4.24	116.1	1.13	116.1	2.78	116.1	3.95	116.1	-0.18	116.1	-4.19	116.1	0.5	116.1	-1.18	116.1	-1.92	116.1	1.98	116.1	-3	116.1	0.21	116.1	7.23	116.1	-4.57	116.1	1.01	116.1	6.85	116.1	11.68	116.1	1.11
117	3.15	117	10.38	117	4.26	117	10	117	10.66	117	8.16	117	2.13	117	4.9	117	1.81	117	2.07	117	3.41	117	1.5	117	-4.33	117	-2.32	117	0.98	117	-0.56	117	-1.56	117	-5.05	117	1.72	117	6.02	117	-3.7	117	-0.16	117	5.1	117	9.41	117	0.36
117.9	5.09	117.9	10.66	117.9	0.74	117.9	7.28	117.9	7.31	117.9	8.82	117.9	4.99	117.9	4.43	117.9	-1.75	117.9	2.66	117.9	1.73	117.9	1.2	117.9	-5.06	117.9	0.33	117.9	-2.22	117.9	-2.87	117.9	-1.34	117.9	-3.41	117.9	1.96	117.9	6.15	117.9	-3.42	117.9	2.72	117.9	3.2	117.9	10.34	117.9	1.67
118.8	5.77	118.8	9.06	118.8	4.72	118.8	5.74	118.8	8.91	118.8	8.15	118.8	3.15	118.8	4.62	118.8	0.06	118.8	1.04	118.8	4.02	118.8	1.94	118.8	-5.04	118.8	-1.12	118.8	-2	118.8	-2.02	118.8	-1.13	118.8	-2.81	118.8	-1.09	118.8	5.78	118.8	-6.38	118.8	2.29	118.8	2.52	118.8	13.12	118.8	0.57
119.7	4.73	119.7	10.59	119.7	0.2	119.7	8.13	119.7	9.64	119.7	8.08	119.7	3.27	119.7	2.72	119.7	1.52	119.7	5.43	119.7	1.1	119.7	0.93	119.7	-3.97	119.7	-2.45	119.7	-0.8	119.7	-0.42	119.7	-1.69	119.7	-4.19	119.7	2.01	119.7	7.5	119.7	-5.35	119.7	1.64	119.7	5.54	119.7	9.21	119.7	1.34
120.6	4.52	120.6	11.11	120.6	1.83	120.6	6.79	120.6	7.45	120.6	8.4	120.6	3.32	120.6	5.62	120.6	-1.03	120.6	1.43	120.6	0.6	120.6	1.41	120.6	-5.49	120.6	-0.31	120.6	-0.77	120.6	-0.93	120.6	-2.72	120.6	-4.08	120.6	-0.52	120.6	8.66	120.6	-4.21	120.6	2.88	120.6	4.17	120.6	11.98	120.6	0.82
121.5	4.96	121.5	10.74	121.5	2.92	121.5	7.27	121.5	8.17	121.5	8.76	121.5	3.96	121.5	5.77	121.5	-0.98	121.5	3.46	121.5	3.1	121.5	1.98	121.5	-2.1	121.5	0.45	121.5	-2.5	121.5	-2.33	121.5	-1.81	121.5	-0.63	121.5	2.3	121.5	10.99	121.5	-4.78	121.5	2.92	121.5	6.77	121.5	12.59	121.5	-0.01
122.4	4.28	122.4	12.82	122.4	1.31	122.4	6.16	122.4	7.51	122.4	10	122.4	1.94	122.4	5.59	122.4	-1.82	122.4	0.71	122.4	0.67	122.4	2.42	122.4	-6.13	122.4	0.62	122.4	-2.96	122.4	-2.55	122.4	-2.61	122.4	-2.87	122.4	2.24	122.4	9.07	122.4	-2.52	122.4	2.07	122.4	3.13	122.4	10.93	122.4	1.27
123.3	3.62	123.3	10.74	123.3	1.99	123.3	5.65	123.3	11.6	123.3	11.76	123.3	3.4	123.3	5.28	123.3	-1.12	123.3	0.21	123.3	1.15	123.3	0.41	123.3	-3.61	123.3	-0.63	123.3	-1.22	123.3	-2.11	123.3	-2.14	123.3	-6.48	123.3	2.96	123.3	9.29	123.3	-5.5	123.3	2.85	123.3	5.6	123.3	10.53	123.3	1.42
124.2	7.12	124.2	11.61	124.2	4.73	124.2	7.96	124.2	9.41	124.2	10.7	124.2	3.15	124.2	5.76	124.2	2.14	124.2	3.2	124.2	1.32	124.2	1.03	124.2	-2.76	124.2	-0.53	124.2	-0.99	124.2	-0.4	124.2	0.83	124.2	-4.69	124.2	2.69	124.2	8.91	124.2	-3.38	124.2	4.19	124.2	6.66	124.2	10.78	124.2	2.17
125.1	4.32	125.1	14.71	125.1	2.01	125.1	7.45	125.1	8.48	125.1	8.96	125.1	2.51	125.1	6.91	125.1	1.85	125.1	1.38	125.1	0.01	125.1	1.38	125.1	-4.91	125.1	-0.46	125.1	-3.28	125.1	-1.96	125.1	-2.4	125.1	-3.86	125.1	-0.12	125.1	8.43	125.1	-4.32	125.1	-0.45	125.1	6.6	125.1	11.73	125.1	0.12
126	5.61	126	13.38	126	2.63	126	7.13	126	8.46	126	9.51	126	4.38	126	5.69	126	-2.35	126	0.02	126	0.68	126	4.07	126	-0.12	126	-0.35	126	0.05	126	-3.93	126	-2.13	126	-3.72	126	2.02	126	9.29	126	-1.91	126	-0.44	126	4.48	126	10.96	126	-0.98
126.9	5.45	126.9	8.57	126.9	4.4	126.9	8.11	126.9	10.45	126.9	10.03	126.9	4.04	126.9	3.55	126.9	-0.09	126.9	3.34	126.9	3.92	126.9	0.93	126.9	-2.2	126.9	-0.76	126.9	-3.18	126.9	-1.17	126.9	-0.67	126.9	-4.93	126.9	4.03	126.9	9.18	126.9	-5.01	126.9	0.56	126.9	2.49	126.9	10.82	126.9	1.18
127.8	4.47	127.8	10.48	127.8	2.32	127.8	9.65	127.8	10.28	127.8	7.73	127.8	2.91	127.8	5.41	127.8	-0.18	127.8	2.93	127.8	2.01	127.8	0.55	127.8	-4.5	127.8	-1.48	127.8	0.83	127.8	-3.41	127.8	-2.54	127.8	-4.28	127.8	1.73	127.8	8	127.8	-1.69	127.8	2.49	127.8	5.1	127.8	8.84	127.8	-0.31
128.7	4	128.7	10.57	128.7	1.61	128.7	8.06	128.7	9.19	128.7	10.64	128.7	0.79	128.7	4.85	128.7	1.1	128.7	2.5	128.7	1.02	128.7	1.3	128.7	-7.75	128.7	-3.02	128.7	-0.18	128.7	-2.68	128.7	-0.5	128.7	-5.94	128.7	1.67	128.7	6.12	128.7	-2.88	128.7	1.15	128.7	5.52	128.7	9.89	128.7	3.17
129.6	6.67	129.6	9.79	129.6	4.56	129.6	8.97	129.6	9.31	129.6	9.91	129.6	2.83	129.6	5.41	129.6	0.6	129.6	4.76	129.6	2.63	129.6	-0.59	129.6	-4.89	129.6	-1.13	129.6	-0.63	129.6	-1.1	129.6	-1.29	129.6	-3.58	129.6	-0.2	129.6	10.28	129.6	-1.9	129.6	2.86	129.6	4.65	129.6	11.65	129.6	0.9
130.5	3.75	130.5	10.03	130.5	0.32	130.5	5.77	130.5	7.92	130.5	9.03	130.5	3.27	130.5	6.33	130.5	-0.07	130.5	1.28	130.5	2.14	130.5	0.27	130.5	-3.53	130.5	-0.86	130.5	-0.51	130.5	-1.28	130.5	-0.81	130.5	-6.38	130.5	0.24	130.5	8.81	130.5	-1.93	130.5	3.52	130.5	4.52	130.5	12.06	130.5	0.15
131.4	7.57	131.4	9.61	131.4	4.72	131.4	7.32	131.4	6.99	131.4	9.82	131.4	3.61	131.4	6.64	131.4	-1.19	131.4	2.83	131.4	-1.18	131.4	1.31	131.4	-5.6	131.4	0.06	131.4	-4.13	131.4	-0.82	131.4	-4.61	131.4	-3.46	131.4	0.63	131.4	9.19	131.4	-6.04	131.4	1.33	131.4	4.88	131.4	10.26	131.4	1.44
132.3	4.14	132.3	11.55	132.3	4.31	132.3	6.93	132.3	8.51	132.3	8.51	132.3	2.17	132.3	4.72	132.3	1.12	132.3	1.35	132.3	1.14	132.3	0.67	132.3	-3.65	132.3	-1.97	132.3	-3.58	132.3	-2.82	132.3	-0.81	132.3	-6.09	132.3	2.81	132.3	8.68	132.3	-4.64	132.3	2.74	132.3	4.59	132.3	10.38	132.3	1.37
133.2	5.29	133.2	13.06	133.2	0.91	133.2	6.92	133.2	9.67	133.2	9.17	133.2	4.89	133.2	8.37	133.2	-4.3	133.2	0.12	133.2	1.07	133.2	1.92	133.2	-2.85	133.2	0.86	133.2	-3.03	133.2	-2.09	133.2	-1.83	133.2	-3.9	133.2	1.89	133.2	8.28	133.2	-1.02	133.2	1.12	133.2	6.8	133.2	9.87	133.2	1.38
134.1	4.89	134.1	10.11	134.1	3.73	134.1	11.8	134.1	9.22	134.1	9.65	134.1	0.99	134.1	6.13	134.1	-1.82	134.1	5.08	134.1	0.7	134.1	2.18	134.1	-4.03	134.1	0.36	134.1	-3.01	134.1	-1.6	134.1	-2.04	134.1	-4.19	134.1	1.38	134.1	10.04	134.1	-3.67	134.1	3.54	134.1	8.09	134.1	10.58	134.1	0.83
135	6.02	135	13.98	135	5.5	135	7.45	135	7.44	135	10.21	135	0.94	135	6.88	135	2.09	135	1.23	135	2.05	135	-0.87	135	-6.46	135	0.03	135	-0.32	135	-2.89	135	-1.68	135	-5.11	135	2.54	135	9.55	135	-2.79	135	2.05	135	6.9	135	11.35	135	1.68
135.9	5.42	135.9	12.35	135.9	2.92	135.9	7.72	135.9	9.16	135.9	9.97	135.9	2.89	135.9	6.61	135.9	1.16	135.9	3.53	135.9	2.39	135.9	3.23	135.9	-3.77	135.9	-1.59	135.9	-2.5	135.9	-3.61	135.9	0.31	135.9	-2.1	135.9	1.55	135.9	8.95	135.9	-2.21	135.9	-1.84	135.9	6.57	135.9	12.07	135.9	0.45
136.8	7.99	136.8	12.77	136.8	5.68	136.8	7.81	136.8	9.56	136.8	8.4	136.8	3.83	136.8	6.53	136.8	1.15	136.8	3.04	136.8	1.59	136.8	1.21	136.8	-3.91	136.8	-2.4	136.8	-0.47	136.8	-2.12	136.8	0.1	136.8	-4.37	136.8	1.99	136.8	8.19	136.8	-2.33	136.8	0.26	136.8	7.12	136.8	10.06	136.8	0.5
137.7	5.49	137.7	10.57	137.7	5.2	137.7	8.35	137.7	8.89	137.7	6.15	137.7	4.08	137.7	4.48	137.7	2.37	137.7	2.16	137.7	-1.11	137.7	1.14	137.7	-2.45	137.7	-1.41	137.7	-2.22	137.7	-2.4	137.7	-4.56	137.7	-4.46	137.7	4.35	137.7	9.2	137.7	-4.28	137.7	1.95	137.7	2.78	137.7	9.87	137.7	1.96
138.6	4.09	138.6	14.02	138.6	5.21	138.6	7.19	138.6	10.7	138.6	11.05	138.6	2.93	138.6	6.47	138.6	3.43	138.6	-0.14	138.6	1.79	138.6	1.2	138.6	-4.49	138.6	-0.99	138.6	1.57	138.6	-3.16	138.6	-1.29	138.6	-2.71	138.6	2.6	138.6	10.63	138.6	-1.4	138.6	2.56	138.6	6.38	138.6	13.29	138.6	1.13
139.5	5.08	139.5	14.08	139.5	2.58	139.5	10.35	139.5	9.44	139.5	8.61	139.5	3.73	139.5	8.53	139.5	-1.14	139.5	2.01	139.5	0.07	139.5	-1.48	139.5	-3.3	139.5	-0.92	139.5	-2.75	139.5	-1.93	139.5	-3.43	139.5	-2.89	139.5	3.86	139.5	8.3	139.5	-1.31	139.5	1.1	139.5	4.59	139.5	12.05	139.5	1.88
140.4	3.72	140.4	14.27	140.4	3.41	140.4	9.16	140.4	12.53	140.4	9.34	140.4	4.43	140.4	6.99	140.4	1.2	140.4	2.17	140.4	3.09	140.4	-0.92	140.4	-3.03	140.4	0.19	140.4	-1.35	140.4	-2.79	140.4	-1.99	140.4	-3.39	140.4	1.01	140.4	6.3	140.4	-3.29	140.4	2.15	140.4	7.63	140.4	11.91	140.4	2.12
141.3	5.9	141.3	13.59	141.3	3.63	141.3	8.38	141.3	9.17	141.3	10.27	141.3	2.04	141.3	4.78	141.3	2.49	141.3	2.12	141.3	2.18	141.3	2.73	141.3	-5.46	141.3	-0.11	141.3	-1.35	141.3	-1.39	141.3	-0.32	141.3	-1.57	141.3	3.24	141.3	9.53	141.3	-1.51	141.3	1.33	141.3	5.89	141.3	12.63	141.3	1.26
142.2	5.86	142.2	10.89	142.2	2.25	142.2	7.62	142.2	11.61	142.2	9.55	142.2	4.03	142.2	7.62	142.2	-0.73	142.2	1.96	142.2	2.41	142.2	1.3	142.2	-6.23	142.2	-0.22	142.2	-2.66	142.2	-3.13	142.2	-2.84	142.2	-4.99	142.2	1.88	142.2	9.03	142.2	-1.7	142.2	-0.23	142.2	6.81	142.2	9.73	142.2	1.52
143.1	7.2	143.1	9.54	143.1	3.08	143.1	5.95	143.1	9.07	143.1	13.05	143.1	3.31	143.1	4.59	143.1	-1.13	143.1	1.6	143.1	1.09	143.1	3.01	143.1	-4.44	143.1	0.15	143.1	-4.04	143.1	-1.04	143.1	-1.03	143.1	-4.97	143.1	3.05	143.1	9.43	143.1	-2.06	143.1	2.16	143.1	5.11	143.1	12.26	143.1	-0.06
144	5.35	144	11.46	144	3.8	144	7.01	144	10.65	144	9.97	144	1.86	144	4.71	144	0.62	144	1.46	144	2.34	144	3.88	144	-6.78	144	-0.51	144	-1.26	144	-4.05	144	-2.04	144	-2.95	144	2.36	144	8.55	144	-2.42	144	1.2	144	5.1	144	12.02	144	1.03
144.9	2.46	144.9	12.37	144.9	5.02	144.9	9.15	144.9	10.89	144.9	8.78	144.9	2.96	144.9	6.03	144.9	2.22	144.9	3.43	144.9	2.19	144.9	0.47	144.9	-3.06	144.9	-0.92	144.9	-0.91	144.9	-2.53	144.9	-1.83	144.9	-5.89	144.9	2.6	144.9	11.31	144.9	-3.75	144.9	1.48	144.9	4.59	144.9	11.12	144.9	3.14
145.8	5.55	145.8	12.8	145.8	4.93	145.8	8.05	145.8	11.31	145.8	12.02	145.8	3.09	145.8	4.85	145.8	-0.34	145.8	2.2	145.8	2.22	145.8	2.86	145.8	-6.77	145.8	-2.77	145.8	-0.92	145.8	-3.68	145.8	-2.15	145.8	-2.92	145.8	2.44	145.8	8.52	145.8	-2.19	145.8	0.23	145.8	6.9	145.8	11.96	145.8	0.38
146.7	5.06	146.7	11.93	146.7	5.15	146.7	6.98	146.7	9.59	146.7	9.1	146.7	1.74	146.7	3.8	146.7	2.81	146.7	1.38	146.7	1.34	146.7	0.19	146.7	-5.4	146.7	-1.61	146.7	0.38	146.7	-2.71	146.7	-2.39	146.7	-4.63	146.7	3.59	146.7	9.19	146.7	-1.31	146.7	3.81	146.7	5.84	146.7	11.35	146.7	1.17
147.6	3.36	147.6	12.78	147.6	2.78	147.6	8.01	147.6	8.11	147.6	10.91	147.6	4.38	147.6	6.62	147.6	-0.37	147.6	2.63	147.6	-0.18	147.6	2.17	147.6	-4.89	147.6	-1.69	147.6	-1.7	147.6	-1.71	147.6	-3.72	147.6	-3.73	147.6	0.04	147.6	11.26	147.6	-2.85	147.6	3.06	147.6	6.09	147.6	11.09	147.6	0.49
148.5	5.78	148.5	13.03	148.5	4.36	148.5	6.94	148.5	10.43	148.5	7.85	148.5	2.62	148.5	4.33	148.5	2.63	148.5	0.56	148.5	1.65	148.5	-0.03	148.5	-4.73	148.5	-2.41	148.5	1.11	148.5	-4.49	148.5	-0.39	148.5	-2.68	148.5	1.73	148.5	8.31	148.5	-2.3	148.5	2.07	148.5	4.2	148.5	9.9	148.5	0.17
149.4	5.94	149.4	11.48	149.4	4.6	149.4	6.55	149.4	11.69	149.4	11.73	149.4	3.44	149.4	6.48	149.4	1.86	149.4	1.75	149.4	-0.78	149.4	3.1	149.4	-3.78	149.4	-0.91	149.4	-1.08	149.4	-1.99	149.4	-1.23	149.4	-2.64	149.4	-0.21	149.4	9.08	149.4	0.18	149.4	3.02	149.4	8.01	149.4	14.07	149.4	-0.33
150.3	4.74	150.3	13.33	150.3	3.87	150.3	8.43	150.3	10.24	150.3	7.15	150.3	0.05	150.3	6.87	150.3	1.69	150.3	2.51	150.3	2.55	150.3	0.33	150.3	-5.73	150.3	1.06	150.3	-0.98	150.3	-2.86	150.3	-1.93	150.3	-2.74	150.3	2.67	150.3	10.72	150.3	-3.48	150.3	3.07	150.3	5.18	150.3	13.1	150.3	0.19
151.2	2.85	151.2	12.58	151.2	3.74	151.2	9.44	151.2	10.95	151.2	10.24	151.2	2.87	151.2	5.51	151.2	-0.85	151.2	2.28	151.2	2.37	151.2	-0.8	151.2	-2.16	151.2	-3.21	151.2	-4.04	151.2	-3.13	151.2	-1.03	151.2	-3.46	151.2	2.66	151.2	9.47	151.2	-2.27	151.2	2.64	151.2	6.03	151.2	13	151.2	2.78
152.1	4.57	152.1	11.46	152.1	6.29	152.1	8.15	152.1	10.78	152.1	6.18	152.1	0.78	152.1	5.75	152.1	0.82	152.1	4.28	152.1	2.39	152.1	-2.3	152.1	-3.5	152.1	-0.39	152.1	-2.09	152.1	-3.83	152.1	-1.46	152.1	-5.94	152.1	2.96	152.1	11.23	152.1	0.04	152.1	2.81	152.1	6.41	152.1	12.54	152.1	0.73
153	3.46	153	12.2	153	1.88	153	8.6	153	8.79	153	12.07	153	1.16	153	5.83	153	-1.02	153	2.38	153	1.74	153	3.41	153	-3.02	153	-2.11	153	-1.89	153	-1.98	153	-1.93	153	-1.86	153	1.85	153	8.33	153	0.1	153	2.2	153	5.85	153	11.49	153	1.09
153.9	3.06	153.9	9.48	153.9	4.02	153.9	9.47	153.9	11.89	153.9	9.1	153.9	1.85	153.9	5.17	153.9	2.33	153.9	1.31	153.9	-1.27	153.9	1.01	153.9	-2.66	153.9	-3.34	153.9	-0.03	153.9	-2.36	153.9	-4.28	153.9	-4.2	153.9	2.87	153.9	9.46	153.9	0.01	153.9	0.96	153.9	6.39	153.9	9.86	153.9	1.01
154.8	3.55	154.8	12.44	154.8	4.84	154.8	10.46	154.8	9.7	154.8	8.9	154.8	2.62	154.8	4.73	154.8	1.28	154.8	1.87	154.8	0.92	154.8	3.59	154.8	-3.1	154.8	-2.83	154.8	-1.16	154.8	-3.52	154.8	-0.98	154.8	-2.42	154.8	1.36	154.8	7.86	154.8	-1.25	154.8	3.34	154.8	5.62	154.8	12.09	154.8	2.45
155.7	3.32	155.7	11.27	155.7	3.71	155.7	8.97	155.7	8.24	155.7	10.56	155.7	1.91	155.7	4.43	155.7	0.28	155.7	2.7	155.7	0.9	155.7	1.92	155.7	-4.08	155.7	-2.11	155.7	-0.25	155.7	-1.59	155.7	-1.08	155.7	-3.27	155.7	1.87	155.7	8.71	155.7	-2.49	155.7	2.68	155.7	7.89	155.7	16.2	155.7	-0.39
156.6	5.55	156.6	13.24	156.6	5.91	156.6	7.95	156.6	10.87	156.6	8.81	156.6	1.43	156.6	6.04	156.6	2.85	156.6	0.21	156.6	2.41	156.6	0.95	156.6	-6.03	156.6	-0.55	156.6	0.57	156.6	-3.46	156.6	-1.72	156.6	-2.2	156.6	2.17	156.6	12	156.6	0.53	156.6	3.29	156.6	6.32	156.6	11	156.6	0.32
157.5	4.32	157.5	10.63	157.5	6.87	157.5	9.83	157.5	11.77	157.5	12.07	157.5	2.59	157.5	4.36	157.5	2.19	157.5	3.21	157.5	1.62	157.5	1.9	157.5	-5.87	157.5	-1.4	157.5	-1.81	157.5	-1.29	157.5	-1.48	157.5	-4.62	157.5	2.1	157.5	8.77	157.5	-2.22	157.5	4	157.5	5.46	157.5	9.47	157.5	1.91
158.4	6.78	158.4	10.85	158.4	3.57	158.4	6.06	158.4	9.67	158.4	9.72	158.4	-0.49	158.4	6.77	158.4	-1.33	158.4	0.21	158.4	2.7	158.4	0.77	158.4	-5.87	158.4	-1.32	158.4	-3.06	158.4	-4.85	158.4	0.7	158.4	-6.37	158.4	3.08	158.4	9.85	158.4	-1.35	158.4	1.11	158.4	6.06	158.4	12.11	158.4	2.56
159.3	5.62	159.3	12.37	159.3	3.61	159.3	8.4	159.3	10.97	159.3	10.95	159.3	2.83	159.3	5.84	159.3	2.28	159.3	3.62	159.3	3.72	159.3	-0.04	159.3	-6.38	159.3	-3.23	159.3	0.24	159.3	-4.66	159.3	0.6	159.3	-3.67	159.3	1.01	159.3	9.24	159.3	-1.47	159.3	4.32	159.3	6.19	159.3	8.99	159.3	2.57
160.2	5.58	160.2	14.2	160.2	3.24	160.2	9.78	160.2	11.42	160.2	11.46	160.2	1.82	160.2	3.98	160.2	1.82	160.2	2.84	160.2	0.35	160.2	4.85	160.2	-6.78	160.2	-3.21	160.2	0.35	160.2	-3.14	160.2	-3.42	160.2	-2.86	160.2	0.22	160.2	9.52	160.2	-0.29	160.2	3.23	160.2	7.01	160.2	11.37	160.2	-1.16
161.1	5.51	161.1	15.74	161.1	2.22	161.1	9.13	161.1	9.68	161.1	11	161.1	2.06	161.1	7.22	161.1	0.22	161.1	1.94	161.1	2.38	161.1	0.56	161.1	-5.68	161.1	-0.1	161.1	-1.27	161.1	-3	161.1	-4.29	161.1	-6.19	161.1	0.8	161.1	10.25	161.1	0.45	161.1	3.56	161.1	3.43	161.1	10.68	161.1	1.42
162	6.12	162	12.63	162	3.38	162	10.3	162	11.96	162	13.04	162	3.47	162	5.86	162	1.56	162	2.11	162	1.5	162	3.08	162	-4.29	162	-1.6	162	0.08	162	-1.42	162	-2.22	162	-2.57	162	1.96	162	8.47	162	-0.54	162	3.13	162	5.43	162	10.49	162	2.63
162.9	3.56	162.9	13.46	162.9	5.96	162.9	9.04	162.9	11.23	162.9	12.12	162.9	3.15	162.9	6.7	162.9	2.81	162.9	2.66	162.9	3.35	162.9	2.66	162.9	-4.88	162.9	-3.25	162.9	1.2	162.9	-1.32	162.9	0.11	162.9	-4.4	162.9	2.87	162.9	10.96	162.9	-3.01	162.9	2.44	162.9	6.53	162.9	12.1	162.9	1.41
163.8	5.35	163.8	11.94	163.8	3.16	163.8	9.17	163.8	10.02	163.8	11.02	163.8	3.13	163.8	5.02	163.8	2.4	163.8	2.39	163.8	0.46	163.8	1.13	163.8	-5.52	163.8	-1.28	163.8	0.39	163.8	-4.74	163.8	-2.89	163.8	-2.19	163.8	4.52	163.8	10.85	163.8	-1.56	163.8	1.75	163.8	5.47	163.8	11.17	163.8	1.33
164.7	4.42	164.7	11.73	164.7	4.75	164.7	9.1	164.7	12.44	164.7	11.77	164.7	2.25	164.7	4.2	164.7	0.82	164.7	2.66	164.7	2.61	164.7	2.41	164.7	-5.66	164.7	-0.9	164.7	-1.15	164.7	-4.79	164.7	-3.42	164.7	-3.87	164.7	3.29	164.7	11.87	164.7	-2.38	164.7	1.94	164.7	4.15	164.7	12.66	164.7	2.8
165.6	5.13	165.6	12.27	165.6	3.5	165.6	6.41	165.6	10.58	165.6	9.87	165.6	3.07	165.6	6.59	165.6	1.66	165.6	1.69	165.6	2.23	165.6	-0.46	165.6	-4.71	165.6	-1.3	165.6	-2.93	165.6	-5.93	165.6	-4.3	165.6	-4.7	165.6	1.59	165.6	7.09	165.6	-0.09	165.6	2.44	165.6	6.55	165.6	12.67	165.6	1.67
166.5	4.01	166.5	14.14	166.5	3.31	166.5	9.43	166.5	11.2	166.5	12.48	166.5	3.64	166.5	7.45	166.5	3.31	166.5	1.45	166.5	0.58	166.5	-0.35	166.5	-4.79	166.5	-1.5	166.5	-1.04	166.5	-3.51	166.5	-3.34	166.5	-7.63	166.5	1.87	166.5	10.38	166.5	-0.32	166.5	2.59	166.5	6.53	166.5	9.93	166.5	2.05
167.4	5.24	167.4	12.2	167.4	6.39	167.4	11.2	167.4	10.38	167.4	8.89	167.4	2.59	167.4	4.96	167.4	2.98	167.4	1.92	167.4	0.22	167.4	0.48	167.4	-3.29	167.4	-1.76	167.4	-1.44	167.4	-3.81	167.4	-3.37	167.4	-3.46	167.4	2.49	167.4	9.58	167.4	-0.82	167.4	2.02	167.4	6.92	167.4	11.84	167.4	-0.64
168.3	3.69	168.3	14.08	168.3	4.75	168.3	8.55	168.3	11.46	168.3	13.27	168.3	2.54	168.3	5.18	168.3	1.09	168.3	1.79	168.3	0.7	168.3	0.45	168.3	-5.82	168.3	-4.24	168.3	-1.32	168.3	-4.8	168.3	-3.34	168.3	-4.4	168.3	1.31	168.3	7.78	168.3	0.11	168.3	2.79	168.3	6.56	168.3	12.44	168.3	1.09
169.2	4.97	169.2	11.33	169.2	5.13	169.2	8.78	169.2	11.62	169.2	8.03	169.2	2.62	169.2	5.48	169.2	3.09	169.2	4.7	169.2	2.45	169.2	0.36	169.2	-6.08	169.2	-2.64	169.2	-1.27	169.2	-3.18	169.2	-4.74	169.2	-4.4	169.2	4.4	169.2	10.96	169.2	-1.99	169.2	0.56	169.2	5.56	169.2	10.78	169.2	3.36
170.1	6.04	170.1	12.31	170.1	3.75	170.1	10.68	170.1	11.54	170.1	11.75	170.1	1.21	170.1	5.32	170.1	1.24	170.1	3.16	170.1	1.09	170.1	2.93	170.1	-4.74	170.1	-2.22	170.1	-1.53	170.1	-3.26	170.1	-2.29	170.1	-3.23	170.1	2.43	170.1	9.28	170.1	-0.56	170.1	0.85	170.1	6.16	170.1	12.43	170.1	0.5
171	5.42	171	11.67	171	5.23	171	9.31	171	11.12	171	12.08	171	1.23	171	5.86	171	2	171	3.11	171	2.06	171	0.9	171	-5.41	171	-2.47	171	0.67	171	-0.55	171	-0.43	171	-5.32	171	4.05	171	10.09	171	1.59	171	3.73	171	5.62	171	13.09	171	1.93
171.9	5.07	171.9	10.79	171.9	6.26	171.9	10.23	171.9	12.27	171.9	13.31	171.9	2.27	171.9	2.94	171.9	4.38	171.9	4.08	171.9	4.06	171.9	2.97	171.9	-3.82	171.9	-3.14	171.9	0.4	171.9	-4.02	171.9	-0.54	171.9	-3.09	171.9	4.29	171.9	9.72	171.9	-1.28	171.9	0.16	171.9	6.61	171.9	10.89	171.9	0.28
172.8	5.18	172.8	13.27	172.8	5.59	172.8	9	172.8	10.44	172.8	11.23	172.8	3.96	172.8	6.71	172.8	1.43	172.8	2.73	172.8	0.1	172.8	0.66	172.8	-3.12	172.8	-0.13	172.8	-1.05	172.8	-2.75	172.8	-3.66	172.8	-3.56	172.8	2.33	172.8	10.06	172.8	-1.25	172.8	4.53	172.8	7.8	172.8	14.13	172.8	-0.52
173.7	4.97	173.7	12.61	173.7	7.05	173.7	12.47	173.7	8.9	173.7	10.12	173.7	3.24	173.7	6.09	173.7	3.59	173.7	6.68	173.7	2.17	173.7	-0.18	173.7	-3.39	173.7	-1.92	173.7	-1.69	173.7	-1.37	173.7	-2.43	173.7	-3.68	173.7	1.49	173.7	10.24	173.7	1.3	173.7	2.34	173.7	6.36	173.7	13.19	173.7	-0.25
174.6	6.55	174.6	13.36	174.6	6.88	174.6	5.77	174.6	10.87	174.6	12.5	174.6	2.66	174.6	7.7	174.6	3.18	174.6	0.34	174.6	-0.09	174.6	2.42	174.6	-3.43	174.6	0.13	174.6	-0.47	174.6	-3.09	174.6	-2.56	174.6	-1.53	174.6	0.45	174.6	10.79	174.6	-2.74	174.6	1.51	174.6	5.06	174.6	12.85	174.6	-1.03
175.5	2.96	175.5	12.22	175.5	7.92	175.5	10.28	175.5	11.73	175.5	10.4	175.5	-0.41	175.5	5.4	175.5	2.29	175.5	2.51	175.5	2.75	175.5	1.4	175.5	-6.59	175.5	-3.95	175.5	-0.98	175.5	-2.56	175.5	-1.48	175.5	-4.81	175.5	0.05	175.5	8.69	175.5	1.62	175.5	3.03	175.5	5.44	175.5	13.76	175.5	0.5
176.4	2.68	176.4	13.42	176.4	5.75	176.4	11.65	176.4	11.16	176.4	11.21	176.4	4.32	176.4	5.17	176.4	1.72	176.4	2.52	176.4	4.85	176.4	0.82	176.4	-4.23	176.4	-2.35	176.4	-0.25	176.4	-3.97	176.4	0.92	176.4	-4.98	176.4	0.27	176.4	10.9	176.4	-0.33	176.4	1.56	176.4	6.25	176.4	11.08	176.4	1.09
177.3	3.96	177.3	12.87	177.3	7.56	177.3	9.64	177.3	12.12	177.3	10.35	177.3	1.63	177.3	2.97	177.3	1.61	177.3	3.66	177.3	0.84	177.3	1.82	177.3	-6.37	177.3	-1.88	177.3	-1.95	177.3	-3.57	177.3	-1.9	177.3	-2.65	177.3	1.8	177.3	10.6	177.3	-0.72	177.3	1.5	177.3	7.18	177.3	15.04	177.3	1.36
178.2	6.49	178.2	12.31	178.2	2.37	178.2	12.19	178.2	12.02	178.2	10.8	178.2	4.01	178.2	7.19	178.2	0.87	178.2	1.12	178.2	1.41	178.2	0.09	178.2	-6.39	178.2	-0.84	178.2	-0.33	178.2	-4.17	178.2	-1.8	178.2	-2.09	178.2	3.2	178.2	10.16	178.2	0.87	178.2	3.7	178.2	8.7	178.2	12.77	178.2	3.84
179.1	2.9	179.1	12.45	179.1	5.25	179.1	9.01	179.1	11.41	179.1	10.72	179.1	2.57	179.1	6.17	179.1	1.45	179.1	2.15	179.1	0.89	179.1	0.99	179.1	-4.8	179.1	-0.96	179.1	-2.45	179.1	-4.36	179.1	-2.12	179.1	-2.91	179.1	2.78	179.1	10.72	179.1	0.65	179.1	1.27	179.1	6.01	179.1	15.01	179.1	3.54
180	3.46	180	12.39	180	6.24	180	10.13	180	11.08	180	12.15	180	3.84	180	5.17	180	2.59	180	2.28	180	1.91	180	1.2	180	-5.23	180	-2.06	180	-3.67	180	-2.75	180	-1.32	180	-6.09	180	3.05	180	12.66	180	-2.65	180	2.01	180	6.92	180	13.61	180	2.31
180.9	3.85	180.9	14.22	180.9	7.3	180.9	10.85	180.9	12.47	180.9	13.09	180.9	1.08	180.9	6.94	180.9	3.01	180.9	3.68	180.9	0.68	180.9	2.01	180.9	-6.65	180.9	-0.87	180.9	-0.15	180.9	-1.71	180.9	-2.78	180.9	-4.62	180.9	1.62	180.9	11.23	180.9	-1.26	180.9	3.6	180.9	5.09	180.9	10.57	180.9	2.57
181.8	6.02	181.8	13.47	181.8	3.96	181.8	7.96	181.8	9.11	181.8	11.46	181.8	1.53	181.8	8.34	181.8	-0.05	181.8	0.32	181.8	1.35	181.8	1.97	181.8	-4.01	181.8	-0.08	181.8	-1.26	181.8	-4.36	181.8	-4.26	181.8	-3.26	181.8	4.52	181.8	11.56	181.8	0.07	181.8	3.22	181.8	4.78	181.8	12.78	181.8	2.64
182.7	6.64	182.7	14.06	182.7	5.33	182.7	9.94	182.7	11.66	182.7	13.96	182.7	4.54	182.7	6.5	182.7	2.23	182.7	2.84	182.7	-0.94	182.7	1.62	182.7	-3.6	182.7	-4.08	182.7	-2.47	182.7	-3.73	182.7	-2.26	182.7	-4.63	182.7	3.45	182.7	10.87	182.7	-1.22	182.7	-0.68	182.7	6.27	182.7	13.64	182.7	1.9
183.6	5.91	183.6	9.67	183.6	6.12	183.6	8.48	183.6	12.23	183.6	12.8	183.6	2.79	183.6	5.32	183.6	2	183.6	0.38	183.6	2.39	183.6	1.07	183.6	-5.66	183.6	-3.1	183.6	-1.48	183.6	-2.64	183.6	-1.87	183.6	-6.55	183.6	1.46	183.6	10.66	183.6	0.18	183.6	2.44	183.6	7.66	183.6	12.84	183.6	0.32
184.5	7.26	184.5	15.84	184.5	7.62	184.5	12.05	184.5	12.4	184.5	11.24	184.5	4.8	184.5	9.99	184.5	2.74	184.5	2.43	184.5	3.6	184.5	1.19	184.5	-3.74	184.5	-0.62	184.5	-0.48	184.5	-5.13	184.5	-2.32	184.5	-5.19	184.5	2.84	184.5	8.75	184.5	-0.81	184.5	1.1	184.5	6.35	184.5	10.73	184.5	0.65
185.4	6.96	185.4	10.84	185.4	5.93	185.4	9.84	185.4	10.28	185.4	10.89	185.4	3.88	185.4	5.41	185.4	3.68	185.4	1	185.4	0.74	185.4	1.79	185.4	-4.93	185.4	-3.31	185.4	0.83	185.4	-4.96	185.4	-1.35	185.4	-6.05	185.4	1.45	185.4	11.2	185.4	2.17	185.4	1.94	185.4	6.63	185.4	11.83	185.4	1.48
186.3	4.77	186.3	12.43	186.3	4.04	186.3	10.28	186.3	12.54	186.3	10.31	186.3	4.37	186.3	5.29	186.3	0.41	186.3	2.62	186.3	4	186.3	0.88	186.3	-5.25	186.3	-1.78	186.3	0.99	186.3	-4.65	186.3	-1.7	186.3	-2.01	186.3	1.76	186.3	10.12	186.3	1.33	186.3	3.47	186.3	7.46	186.3	14.01	186.3	1.33
187.2	5.57	187.2	14.45	187.2	6.99	187.2	8.93	187.2	11.03	187.2	13.26	187.2	3.02	187.2	6.74	187.2	3.77	187.2	1.99	187.2	0.6	187.2	2.58	187.2	-6.01	187.2	-2.06	187.2	-0.91	187.2	-3.84	187.2	-1.51	187.2	-5.76	187.2	4.69	187.2	10.16	187.2	3.06	187.2	2.16	187.2	8.27	187.2	13.42	187.2	1.75
188.1	7.12	188.1	14.48	188.1	4.28	188.1	11.29	188.1	13.5	188.1	11.09	188.1	1.75	188.1	8.04	188.1	-0.06	188.1	4.82	188.1	2.63	188.1	3.53	188.1	-6.74	188.1	-1.94	188.1	-1.81	188.1	-3.26	188.1	-0.57	188.1	-3.76	188.1	0.21	188.1	10.64	188.1	2.75	188.1	5.08	188.1	7.55	188.1	12.42	188.1	-1.77
189	6.04	189	11.87	189	4.87	189	7.62	189	10.43	189	13.62	189	2.67	189	6.4	189	3.07	189	1.25	189	1.37	189	0.55	189	-4.21	189	-1.75	189	-1.18	189	-5.68	189	-1.21	189	-5.05	189	4.32	189	11.19	189	0.51	189	4.14	189	8.66	189	14.58	189	1.41
189.9	4.21	189.9	12.58	189.9	5.62	189.9	8.95	189.9	11.65	189.9	9.93	189.9	3.21	189.9	5.98	189.9	-0.47	189.9	2.79	189.9	0.37	189.9	2.4	189.9	-5.32	189.9	-1.16	189.9	-1.29	189.9	-3.34	189.9	-3.81	189.9	-2.32	189.9	2.03	189.9	9.9	189.9	1.39	189.9	2.69	189.9	4.94	189.9	15.43	189.9	-0.32
190.8	4.29	190.8	17.24	190.8	5.71	190.8	9.18	190.8	13.28	190.8	11.78	190.8	1.1	190.8	6.68	190.8	1.68	190.8	3.01	190.8	1.72	190.8	0.19	190.8	-6.67	190.8	-2.4	190.8	-3.65	190.8	-6.31	190.8	-3.9	190.8	-4.92	190.8	3.63	190.8	12.19	190.8	-0.19	190.8	0.95	190.8	7.62	190.8	13.24	190.8	1.45
191.7	4.71	191.7	14.19	191.7	6.74	191.7	10.53	191.7	14.78	191.7	11.01	191.7	2.25	191.7	5.09	191.7	1.42	191.7	2.94	191.7	0.14	191.7	0.59	191.7	-6.63	191.7	-3.24	191.7	-1.17	191.7	-2.73	191.7	-2.58	191.7	-4.93	191.7	4.64	191.7	10.69	191.7	1.41	191.7	3.1	191.7	6.95	191.7	12.54	191.7	-0.38
192.6	6.08	192.6	11.92	192.6	4.28	192.6	9.2	192.6	13.13	192.6	12.17	192.6	2.15	192.6	6.87	192.6	1.41	192.6	-0.44	192.6	1.99	192.6	2.61	192.6	-6.05	192.6	-0.56	192.6	1.02	192.6	-3.72	192.6	-2.93	192.6	-3.77	192.6	3.41	192.6	10.57	192.6	3.04	192.6	2.22	192.6	7.36	192.6	16.6	192.6	2.77
193.5	6.25	193.5	13.16	193.5	4.39	193.5	9.04	193.5	11.86	193.5	11.22	193.5	3.75	193.5	8.14	193.5	3.49	193.5	3.42	193.5	3	193.5	2.28	193.5	-4.61	193.5	-0.95	193.5	-2.15	193.5	-2.54	193.5	-2.01	193.5	-3.14	193.5	3.14	193.5	11.35	193.5	-0.54	193.5	1.32	193.5	9.94	193.5	14.65	193.5	1.94
194.4	7.54	194.4	12.55	194.4	7.41	194.4	10.25	194.4	12.46	194.4	10.46	194.4	4.04	194.4	5.92	194.4	5.16	194.4	4.54	194.4	2.58	194.4	1.66	194.4	-5.83	194.4	-2.06	194.4	0.32	194.4	-3.51	194.4	-5.7	194.4	-1.69	194.4	2.26	194.4	10.77	194.4	1.01	194.4	2.1	194.4	5.59	194.4	15.93	194.4	3.02
195.3	7.33	195.3	10.73	195.3	5.95	195.3	9.93	195.3	10.53	195.3	12.77	195.3	3.52	195.3	6.47	195.3	2.21	195.3	2.96	195.3	0.69	195.3	2.43	195.3	-5.73	195.3	-3.17	195.3	-2.41	195.3	-5.5	195.3	-3.41	195.3	-5.24	195.3	0.26	195.3	11.19	195.3	-0.8	195.3	2.34	195.3	4.41	195.3	13.86	195.3	-0.66
196.2	4.11	196.2	15	196.2	5.23	196.2	10.49	196.2	11.58	196.2	12.9	196.2	1.08	196.2	5	196.2	0.34	196.2	4.05	196.2	2.17	196.2	1.27	196.2	-5.01	196.2	-3.04	196.2	-2.64	196.2	-4.83	196.2	-1.59	196.2	-5.54	196.2	5.01	196.2	11.52	196.2	0.24	196.2	0.01	196.2	8.48	196.2	13.36	196.2	1.83
197.1	5.46	197.1	13.37	197.1	7.94	197.1	11.69	197.1	10.95	197.1	11.22	197.1	3.86	197.1	8.42	197.1	1.47	197.1	3.26	197.1	1.77	197.1	2.17	197.1	-6.4	197.1	-0.2	197.1	-1.9	197.1	-2.58	197.1	-1.76	197.1	-5.63	197.1	3.35	197.1	11.96	197.1	1.51	197.1	4.21	197.1	7.74	197.1	12.79	197.1	4.34
198	5.31	198	13.91	198	8.26	198	11.73	198	12.41	198	12.8	198	2.45	198	6.89	198	0.79	198	3.53	198	2.56	198	3.16	198	-3.02	198	-0.72	198	-2.11	198	-3.02	198	-1.81	198	-5.11	198	4.4	198	10.68	198	1.73	198	4	198	9.32	198	11.8	198	0.6
198.9	6.3	198.9	14.21	198.9	7.71	198.9	11.67	198.9	13.04	198.9	10.31	198.9	0.72	198.9	8.6	198.9	2.72	198.9	1.33	198.9	1.76	198.9	2.63	198.9	-6.59	198.9	-1.95	198.9	0.56	198.9	-4.51	198.9	-2.56	198.9	-1.43	198.9	4.27	198.9	11.03	198.9	1.35	198.9	2.72	198.9	6.45	198.9	12.75	198.9	0.45
199.8	7.92	199.8	13.65	199.8	4.16	199.8	9.14	199.8	12.27	199.8	13.51	199.8	3.4	199.8	6.21	199.8	1.18	199.8	3.21	199.8	3.43	199.8	0.88	199.8	-5.97	199.8	-2.37	199.8	-1.73	199.8	-2.65	199.8	-2.73	199.8	-7.23	199.8	3.04	199.8	11.57	199.8	-0.53	199.8	3.24	199.8	7.03	199.8	11.6	199.8	1.1
200.7	5.69	200.7	11.91	200.7	6.79	200.7	7.3	200.7	12.39	200.7	12.82	200.7	2.16	200.7	7.94	200.7	2.54	200.7	1.67	200.7	2.3	200.7	2.09	200.7	-5.19	200.7	-3.18	200.7	-2.09	200.7	-4.41	200.7	-4.07	200.7	-5.37	200.7	1.33	200.7	10.76	200.7	0.61	200.7	2.46	200.7	8.52	200.7	14.13	200.7	0.53
201.6	7.31	201.6	13.8	201.6	4.43	201.6	10.74	201.6	10.48	201.6	11.34	201.6	3.69	201.6	7.87	201.6	1.95	201.6	4.07	201.6	1.37	201.6	1.09	201.6	-4.81	201.6	-0.59	201.6	-1.04	201.6	-2.53	201.6	-3.18	201.6	-3.63	201.6	3.03	201.6	12.29	201.6	3.51	201.6	5.66	201.6	6.27	201.6	13.73	201.6	0.74
202.5	4.2	202.5	10.85	202.5	6.6	202.5	8.14	202.5	12.91	202.5	13.65	202.5	2.52	202.5	4.84	202.5	1.46	202.5	2.05	202.5	2.22	202.5	0.48	202.5	-4.24	202.5	-1.92	202.5	-0.28	202.5	-3.02	202.5	-2.87	202.5	-4.17	202.5	1.69	202.5	10.05	202.5	1.77	202.5	4.7	202.5	7.8	202.5	15.28	202.5	-1.04
203.4	5.52	203.4	14.99	203.4	5.19	203.4	12.2	203.4	12.93	203.4	13.11	203.4	3.09	203.4	6.97	203.4	3.07	203.4	2.56	203.4	2.76	203.4	3.77	203.4	-3.95	203.4	-4.99	203.4	-2.75	203.4	-4.92	203.4	-1.58	203.4	-3.88	203.4	4.92	203.4	9.23	203.4	-0.68	203.4	2.64	203.4	7.77	203.4	12.81	203.4	2.38
204.3	3.44	204.3	14.84	204.3	8.77	204.3	10.68	204.3	12.05	204.3	10.39	204.3	4.47	204.3	6.11	204.3	4.41	204.3	1.05	204.3	3.51	204.3	1.15	204.3	-4.95	204.3	-3.76	204.3	-1.21	204.3	-3.72	204.3	-0.76	204.3	-6.4	204.3	2.22	204.3	9.34	204.3	-0.24	204.3	5.12	204.3	7.69	204.3	10	204.3	-0.18
205.2	5.48	205.2	12.61	205.2	7.03	205.2	10.3	205.2	12.02	205.2	9.33	205.2	2.31	205.2	7.97	205.2	4.22	205.2	4.81	205.2	1.32	205.2	0.81	205.2	-4.61	205.2	-1.23	205.2	0.82	205.2	-5.22	205.2	-2.58	205.2	-4.37	205.2	3.63	205.2	13.09	205.2	2.01	205.2	3.89	205.2	7.71	205.2	13.3	205.2	1.43
206.1	5.49	206.1	11.87	206.1	7.51	206.1	12.77	206.1	15.05	206.1	10.68	206.1	2.69	206.1	4.93	206.1	4.92	206.1	5.36	206.1	3.07	206.1	3.2	206.1	-4.26	206.1	-2.68	206.1	-2.37	206.1	-2.23	206.1	-3.3	206.1	-4.21	206.1	3.73	206.1	10.86	206.1	0.26	206.1	4.11	206.1	4.95	206.1	14.25	206.1	0.08
207	5.95	207	13.36	207	5.92	207	9.97	207	14.94	207	12.27	207	3.15	207	5.76	207	-0.36	207	1.62	207	3.01	207	1.7	207	-6.34	207	-2.33	207	-3.77	207	-2.04	207	0.44	207	-2.5	207	2.26	207	12.1	207	0.84	207	3.14	207	9.24	207	14.35	207	2.37
207.9	5.48	207.9	15.15	207.9	7.34	207.9	10.44	207.9	11.99	207.9	11.38	207.9	3.76	207.9	7.95	207.9	5.09	207.9	1.29	207.9	2.58	207.9	1.51	207.9	-7.26	207.9	-2.12	207.9	-0.67	207.9	-6.2	207.9	-2.02	207.9	-3.95	207.9	-0.11	207.9	12.99	207.9	2.66	207.9	1.54	207.9	7.69	207.9	15.45	207.9	-1.48
208.8	5.78	208.8	13.79	208.8	6.99	208.8	10.76	208.8	12.11	208.8	12.67	208.8	3.86	208.8	6.95	208.8	3.2	208.8	4.06	208.8	2.6	208.8	1.27	208.8	-5.65	208.8	-3.26	208.8	-0.5	208.8	-5.88	208.8	-2.11	208.8	-4.97	208.8	3.37	208.8	12.19	208.8	1.48	208.8	0.59	208.8	7.56	208.8	14.05	208.8	0.51
209.7	7.55	209.7	13.71	209.7	5	209.7	10.7	209.7	13.61	209.7	13	209.7	2.03	209.7	7.21	209.7	2.97	209.7	2.36	209.7	2.36	209.7	1.88	209.7	-7.81	209.7	-1.82	209.7	-1.96	209.7	-4.65	209.7	-2.19	209.7	-5.87	209.7	2.15	209.7	12.32	209.7	1.44	209.7	2.37	209.7	7.02	209.7	13.8	209.7	1.11
210.6	4.09	210.6	13.99	210.6	6.33	210.6	11.83	210.6	15.91	210.6	13.26	210.6	4.53	210.6	6.38	210.6	4.58	210.6	0.79	210.6	3.89	210.6	4.07	210.6	-3.28	210.6	-2.52	210.6	2.41	210.6	-6.36	210.6	-2.13	210.6	-5.23	210.6	1.82	210.6	11.76	210.6	1.82	210.6	3.99	210.6	6.86	210.6	14.05	210.6	-0.38
211.5	6.16	211.5	14.95	211.5	6.58	211.5	10.69	211.5	11.72	211.5	14.13	211.5	1.63	211.5	7.28	211.5	4.35	211.5	5.4	211.5	3.56	211.5	0.98	211.5	-7.11	211.5	-2.79	211.5	-1.92	211.5	-2.52	211.5	-2.32	211.5	-3.53	211.5	2.45	211.5	12.76	211.5	2.1	211.5	3.16	211.5	8.76	211.5	16.15	211.5	2.76
212.4	6.58	212.4	14.43	212.4	5.09	212.4	12.16	212.4	11.53	212.4	13.27	212.4	1.43	212.4	7.63	212.4	1.8	212.4	1.04	212.4	0.45	212.4	2.81	212.4	-5.66	212.4	-1.62	212.4	-2.5	212.4	-7.55	212.4	-3.25	212.4	-5.76	212.4	3.79	212.4	10.38	212.4	1.12	212.4	4.8	212.4	6.31	212.4	12.28	212.4	4.25
213.3	3.98	213.3	14.49	213.3	8.98	213.3	11.12	213.3	11.33	213.3	13.9	213.3	2.93	213.3	8.21	213.3	2.54	213.3	3.61	213.3	1.67	213.3	3.04	213.3	-4.73	213.3	-3.37	213.3	-3.8	213.3	-4.71	213.3	-4.25	213.3	-4.15	213.3	3.35	213.3	9.11	213.3	-0.45	213.3	3.3	213.3	8.77	213.3	14.37	213.3	1.19
214.2	5.68	214.2	16.49	214.2	7.38	214.2	12.4	214.2	15.44	214.2	15.03	214.2	3.76	214.2	7.39	214.2	2.89	214.2	3.36	214.2	1.66	214.2	3.22	214.2	-4.94	214.2	-2.41	214.2	-3.73	214.2	-6.16	214.2	-4.02	214.2	-4.11	214.2	4.32	214.2	13.75	214.2	1.9	214.2	1.66	214.2	8.68	214.2	12.23	214.2	1.11
215.1	6.41	215.1	15.35	215.1	5.01	215.1	10.49	215.1	13.71	215.1	10.53	215.1	3.88	215.1	6.53	215.1	0.31	215.1	2.02	215.1	-0.3	215.1	0.2	215.1	-5.48	215.1	-1.24	215.1	-0.27	215.1	-5.27	215.1	-4.87	215.1	-6.49	215.1	4.88	215.1	14	215.1	3.04	215.1	1.33	215.1	8.07	215.1	11.3	215.1	2.03
216	5.92	216	15.49	216	7.91	216	13.74	216	9.46	216	11.4	216	2.41	216	7.57	216	3.05	216	3.36	216	-1.05	216	3.55	216	-5.32	216	-3.85	216	-2.78	216	-1.67	216	-5.23	216	-2	216	2.64	216	8.75	216	1.86	216	3.68	216	6.65	216	14.44	216	-1.1
216.9	4.56	216.9	12.08	216.9	8.22	216.9	11.7	216.9	13.18	216.9	11.63	216.9	3.99	216.9	6.46	216.9	3.41	216.9	2.77	216.9	2.23	216.9	0.98	216.9	-5.66	216.9	-2.93	216.9	-1.86	216.9	-4.75	216.9	-2.71	216.9	-4.74	216.9	3.5	216.9	11.35	216.9	5.48	216.9	3.77	216.9	5.94	216.9	12.98	216.9	2.71
217.8	5.7	217.8	14.86	217.8	5.4	217.8	11.24	217.8	13.27	217.8	12.74	217.8	2.8	217.8	7.44	217.8	1.79	217.8	2.4	217.8	3.54	217.8	2.6	217.8	-5.5	217.8	-1.5	217.8	-2.44	217.8	-7.07	217.8	-0.27	217.8	-3.49	217.8	1.92	217.8	12.08	217.8	1.46	217.8	1.65	217.8	9.83	217.8	14.15	217.8	-0.53
218.7	5.23	218.7	14.22	218.7	7.96	218.7	12.27	218.7	11.96	218.7	12.44	218.7	2.23	218.7	5.32	218.7	4.28	218.7	2.85	218.7	3.34	218.7	1.93	218.7	-6.04	218.7	-5.5	218.7	-0.87	218.7	-8.89	218.7	-6.68	218.7	-5.61	218.7	4.57	218.7	11.63	218.7	0.77	218.7	1.25	218.7	6.13	218.7	13.41	218.7	1.95
219.6	4.03	219.6	15.63	219.6	7.04	219.6	12.89	219.6	14.37	219.6	11.51	219.6	1.57	219.6	9.68	219.6	0.52	219.6	3.2	219.6	2.2	219.6	-0.72	219.6	-8.76	219.6	-2	219.6	-1.87	219.6	-4.73	219.6	-1.82	219.6	-4.88	219.6	1.76	219.6	11.66	219.6	2.04	219.6	3.12	219.6	8.95	219.6	16.72	219.6	1.34
220.5	5.48	220.5	13.96	220.5	7.2	220.5	11.55	220.5	12.34	220.5	12.95	220.5	4.08	220.5	8.43	220.5	4.39	220.5	4.41	220.5	0	220.5	2.06	220.5	-5.07	220.5	-3.41	220.5	0.74	220.5	-4.55	220.5	-3.7	220.5	-6.19	220.5	1.84	220.5	11.69	220.5	2.56	220.5	2.55	220.5	9.37	220.5	14.95	220.5	1.61
221.4	6.06	221.4	15.71	221.4	8.46	221.4	12.18	221.4	17.74	221.4	12.83	221.4	3	221.4	8.61	221.4	4.71	221.4	3.2	221.4	1.78	221.4	1.54	221.4	-7.89	221.4	-2.15	221.4	-0.96	221.4	-0.52	221.4	-2.96	221.4	-9.73	221.4	3.31	221.4	10.74	221.4	0.4	221.4	4.78	221.4	8.34	221.4	12.89	221.4	1.6
222.3	7.21	222.3	13.07	222.3	9.89	222.3	9.22	222.3	12.4	222.3	13.74	222.3	4.65	222.3	5.63	222.3	3.83	222.3	3.2	222.3	4.86	222.3	1.72	222.3	-4.67	222.3	-3.63	222.3	-2.27	222.3	-5.12	222.3	-1.07	222.3	-4.44	222.3	1.66	222.3	14.56	222.3	2.13	222.3	3.82	222.3	9.92	222.3	12.53	222.3	0.59
223.2	7.65	223.2	15.22	223.2	8.31	223.2	10.54	223.2	12.23	223.2	12.36	223.2	2.54	223.2	9.36	223.2	3.77	223.2	2.41	223.2	0.86	223.2	2.36	223.2	-5.04	223.2	-2.16	223.2	-0.25	223.2	-5.43	223.2	-2.31	223.2	-6.15	223.2	2.82	223.2	12.2	223.2	4.81	223.2	2.17	223.2	7.8	223.2	12.39	223.2	1.17
224.1	6.84	224.1	13.52	224.1	8.75	224.1	12.81	224.1	13.71	224.1	12.03	224.1	4.77	224.1	6.33	224.1	4.42	224.1	4.17	224.1	1.3	224.1	2.71	224.1	-7.9	224.1	-2.89	224.1	-0.61	224.1	-6.31	224.1	-4.1	224.1	-4.56	224.1	1.31	224.1	12.96	224.1	2.95	224.1	2.9	224.1	7.97	224.1	12.58	224.1	2.58
225	5.79	225	15.34	225	7.12	225	13.19	225	12.67	225	10.78	225	4.54	225	8.02	225	3.73	225	5.33	225	2.02	225	0.33	225	-5.72	225	-3.22	225	-0.38	225	-5.78	225	-3.84	225	-6.74	225	2.08	225	10.21	225	2.51	225	2.22	225	7.9	225	13.25	225	-0.66
225.9	4.46	225.9	12.36	225.9	10.67	225.9	12.35	225.9	14.15	225.9	12.31	225.9	4.74	225.9	8.03	225.9	3.8	225.9	0.54	225.9	1.25	225.9	4.49	225.9	-4.4	225.9	-0.58	225.9	-2.81	225.9	-6.18	225.9	-2.44	225.9	-6.05	225.9	3.58	225.9	15.05	225.9	1.36	225.9	2.2	225.9	6.75	225.9	13.36	225.9	1.1
226.8	5.37	226.8	15.79	226.8	8	226.8	10.89	226.8	12.32	226.8	14.2	226.8	3.9	226.8	8.11	226.8	5.2	226.8	1.73	226.8	3.57	226.8	2.78	226.8	-6.61	226.8	-1.1	226.8	0.56	226.8	-6.35	226.8	-4.87	226.8	-2.92	226.8	1.58	226.8	13.19	226.8	4.24	226.8	2.53	226.8	6.84	226.8	14.56	226.8	4.01
227.7	6.61	227.7	15.24	227.7	8.86	227.7	12.15	227.7	16.32	227.7	14.83	227.7	0.91	227.7	8.11	227.7	3.62	227.7	2.01	227.7	4.73	227.7	1.32	227.7	-7.88	227.7	-3.8	227.7	-0.71	227.7	-5.92	227.7	-3.94	227.7	-5.1	227.7	5.24	227.7	11.43	227.7	3.7	227.7	0.47	227.7	7.74	227.7	14.18	227.7	2.16
228.6	5.49	228.6	15.16	228.6	8.91	228.6	11.58	228.6	12.44	228.6	11.74	228.6	2.87	228.6	6.65	228.6	2.94	228.6	2.85	228.6	1.23	228.6	2.18	228.6	-5.07	228.6	-2.69	228.6	0.66	228.6	-6.7	228.6	-3.6	228.6	-3.77	228.6	2.73	228.6	12.11	228.6	4.03	228.6	4.06	228.6	7.33	228.6	14.6	228.6	0.98
229.5	4.7	229.5	13.93	229.5	7.16	229.5	13.12	229.5	12.48	229.5	13.99	229.5	1.79	229.5	6.23	229.5	5.5	229.5	3.96	229.5	3.9	229.5	1.23	229.5	-4.63	229.5	-2.3	229.5	0.21	229.5	-4.44	229.5	-2.93	229.5	-5.25	229.5	4.98	229.5	12.14	229.5	5.32	229.5	3.68	229.5	9.52	229.5	16.22	229.5	-0.77
230.4	6.43	230.4	15.33	230.4	6.83	230.4	12.33	230.4	11.71	230.4	15.4	230.4	3.24	230.4	6.99	230.4	3.7	230.4	2.99	230.4	4.58	230.4	0.04	230.4	-6.74	230.4	-2.63	230.4	-1.21	230.4	-4.85	230.4	-3.57	230.4	-5.08	230.4	4.74	230.4	13.04	230.4	4.35	230.4	4.27	230.4	7.23	230.4	14.53	230.4	1.49
231.3	6.17	231.3	15.77	231.3	7.15	231.3	10.14	231.3	14.76	231.3	14.45	231.3	3.81	231.3	7.49	231.3	1.28	231.3	1.42	231.3	2.26	231.3	2.93	231.3	-6.22	231.3	-3.77	231.3	-1.12	231.3	-4.63	231.3	-1.99	231.3	-4.49	231.3	4.15	231.3	12.92	231.3	4.43	231.3	4.62	231.3	7.03	231.3	14.82	231.3	0.42
232.2	3.89	232.2	13.88	232.2	10.06	232.2	11.43	232.2	13.67	232.2	14.63	232.2	4.08	232.2	8.89	232.2	4.06	232.2	4.48	232.2	4	232.2	0.19	232.2	-4.37	232.2	-2.1	232.2	-0.52	232.2	-4.25	232.2	-3.01	232.2	-5.47	232.2	1.86	232.2	10.45	232.2	3.74	232.2	6.77	232.2	8.77	232.2	13.69	232.2	-0.88
233.1	4.65	233.1	14.04	233.1	7.1	233.1	11.25	233.1	14.4	233.1	13.1	233.1	1.36	233.1	7.22	233.1	4.42	233.1	2.98	233.1	3.58	233.1	2.22	233.1	-6.08	233.1	-1.42	233.1	-1.28	233.1	-3.2	233.1	1.42	233.1	-6.04	233.1	4.02	233.1	13.51	233.1	2.55	233.1	5.89	233.1	11.73	233.1	13.06	233.1	-0.23
234	6.31	234	17.92	234	8.74	234	10.77	234	13.78	234	12.09	234	4.26	234	7.74	234	2.61	234	4.84	234	2.87	234	3.25	234	-6.17	234	-4.69	234	-3.28	234	-5.67	234	-1.96	234	-6.43	234	4.72	234	10.78	234	0.37	234	2.96	234	11.6	234	14.17	234	2.12
234.9	3.92	234.9	16.63	234.9	6.61	234.9	12.91	234.9	15.2	234.9	12.71	234.9	0.61	234.9	7.97	234.9	3.01	234.9	4.03	234.9	2.38	234.9	0.3	234.9	-5.19	234.9	-2.28	234.9	-0.02	234.9	-5.14	234.9	-0.69	234.9	-5.68	234.9	4.7	234.9	12.86	234.9	2.49	234.9	5.16	234.9	11.28	234.9	16.64	234.9	2.17
235.8	5.24	235.8	16.32	235.8	8.74	235.8	13.83	235.8	14.76	235.8	13.52	235.8	4.19	235.8	6.73	235.8	5.28	235.8	4.86	235.8	1.81	235.8	2.85	235.8	-4.87	235.8	-4.57	235.8	-1.15	235.8	-3.61	235.8	-2.59	235.8	-5.64	235.8	2.8	235.8	12.94	235.8	3.7	235.8	3.5	235.8	8.97	235.8	12.8	235.8	-0.71
236.7	4.58	236.7	15.71	236.7	8.79	236.7	11.48	236.7	16.32	236.7	13.52	236.7	3.18	236.7	8.72	236.7	5.59	236.7	4.77	236.7	3	236.7	2.26	236.7	-4.96	236.7	-1.53	236.7	0.23	236.7	-5.7	236.7	-2.36	236.7	-3.66	236.7	4.11	236.7	13.17	236.7	3.14	236.7	1.68	236.7	10.61	236.7	16.03	236.7	0.16
237.6	8.18	237.6	15.72	237.6	12.16	237.6	15.18	237.6	12.6	237.6	12.48	237.6	2.52	237.6	9.19	237.6	4.82	237.6	5.45	237.6	3.62	237.6	-2.23	237.6	-8.77	237.6	-2.04	237.6	-0.88	237.6	-4.58	237.6	-1.56	237.6	-6.25	237.6	3.67	237.6	11.22	237.6	2.71	237.6	5.13	237.6	9.82	237.6	15.04	237.6	2.64
238.5	6.41	238.5	15.07	238.5	8.62	238.5	11.29	238.5	13.38	238.5	15.88	238.5	7.01	238.5	6.83	238.5	8.32	238.5	2.86	238.5	4.37	238.5	3.8	238.5	-2.63	238.5	-4.59	238.5	0.3	238.5	-4.84	238.5	-2.34	238.5	-4.59	238.5	2.82	238.5	12.76	238.5	3.67	238.5	3.93	238.5	6.72	238.5	14	238.5	1.15
239.4	6.26	239.4	16.26	239.4	8.06	239.4	11.56	239.4	12.98	239.4	13.41	239.4	3.44	239.4	9.05	239.4	3.87	239.4	5.81	239.4	0.5	239.4	1.92	239.4	-5.12	239.4	-1.71	239.4	-1.19	239.4	-2.7	239.4	-5.25	239.4	-5.16	239.4	5.07	239.4	15.08	239.4	1.35	239.4	4.64	239.4	7.49	239.4	15.62	239.4	1.31
240.3	7.36	240.3	13.76	240.3	8.51	240.3	12.59	240.3	11.41	240.3	13.8	240.3	5.98	240.3	5.53	240.3	3.84	240.3	3.19	240.3	0.4	240.3	1.39	240.3	-2.67	240.3	-5.11	240.3	-2.15	240.3	-6.62	240.3	-3.89	240.3	-6.94	240.3	3.49	240.3	11.82	240.3	3.86	240.3	3.45	240.3	9.71	240.3	14.31	240.3	0.83
241.2	4.9	241.2	15.3	241.2	9.21	241.2	9.63	241.2	13.5	241.2	13.17	241.2	6.28	241.2	6.77	241.2	3.29	241.2	3.18	241.2	4.27	241.2	3.3	241.2	-5.35	241.2	-3.17	241.2	-2.17	241.2	-7.28	241.2	-3.15	241.2	-5.54	241.2	2.38	241.2	13.09	241.2	3.43	241.2	2.55	241.2	8.03	241.2	13.3	241.2	0.62
242.1	5.04	242.1	16.93	242.1	9.32	242.1	11.58	242.1	12.92	242.1	14.22	242.1	1.66	242.1	8.41	242.1	3.96	242.1	2.18	242.1	3.95	242.1	4.31	242.1	-7.74	242.1	-2.61	242.1	-1.22	242.1	-6.96	242.1	-0.99	242.1	-2.95	242.1	1.93	242.1	12.65	242.1	5.27	242.1	3.8	242.1	8.16	242.1	15.1	242.1	2.13
243	8.68	243	17.32	243	10.22	243	14.09	243	15.22	243	11.69	243	4.61	243	7.98	243	3.04	243	1.57	243	4.09	243	0.07	243	-4.31	243	-1.96	243	-0.91	243	-4.49	243	-2.4	243	-4.44	243	5.65	243	11.98	243	3.94	243	3.35	243	9.89	243	14.83	243	1.58
243.9	5.72	243.9	14.15	243.9	11.36	243.9	13.47	243.9	14.26	243.9	14.07	243.9	-0.31	243.9	8.98	243.9	6.8	243.9	4.71	243.9	2.2	243.9	3.95	243.9	-7.02	243.9	-2.38	243.9	-0.4	243.9	-4.72	243.9	-5.44	243.9	-3.71	243.9	4.41	243.9	14.57	243.9	1.65	243.9	4.54	243.9	8.1	243.9	14.53	243.9	1.82
244.8	5.72	244.8	16.46	244.8	9.33	244.8	12.81	244.8	14.26	244.8	15.75	244.8	2.83	244.8	5.75	244.8	4.19	244.8	2.64	244.8	0.94	244.8	4.3	244.8	-7.64	244.8	-5.4	244.8	-0.44	244.8	-7.91	244.8	-3.54	244.8	-2.96	244.8	2.24	244.8	11.86	244.8	3.27	244.8	3.15	244.8	7.65	244.8	14.96	244.8	0.21
245.7	6.53	245.7	16.73	245.7	9.39	245.7	10.2	245.7	13.58	245.7	14.82	245.7	3.37	245.7	8.06	245.7	4.79	245.7	1.8	245.7	2.26	245.7	2.44	245.7	-5.53	245.7	-3.66	245.7	-1.36	245.7	-5.42	245.7	-3.81	245.7	-5.66	245.7	6.04	245.7	10.16	245.7	2.4	245.7	2.63	245.7	8.96	245.7	13.45	245.7	1.57
246.6	7.43	246.6	16.89	246.6	10.57	246.6	12.32	246.6	16.47	246.6	15.82	246.6	4.12	246.6	6.41	246.6	3.46	246.6	2.76	246.6	4.95	246.6	4.06	246.6	-7.76	246.6	-3.88	246.6	-1.76	246.6	-6.37	246.6	-1.68	246.6	-5.35	246.6	3.02	246.6	12.84	246.6	3.72	246.6	4.93	246.6	9.98	246.6	13.65	246.6	0.9
247.5	5.35	247.5	14.4	247.5	7.93	247.5	13.83	247.5	14.19	247.5	12.32	247.5	1.17	247.5	6.31	247.5	6.08	247.5	3.5	247.5	3.47	247.5	0.67	247.5	-7.07	247.5	-4	247.5	1.49	247.5	-4.99	247.5	-2.29	247.5	-6.48	247.5	2.68	247.5	13.42	247.5	5.41	247.5	3.54	247.5	7.02	247.5	13.91	247.5	1.83
248.4	7.42	248.4	16.48	248.4	10.38	248.4	11.24	248.4	15.2	248.4	12.61	248.4	3.78	248.4	9	248.4	5.95	248.4	0.14	248.4	4.26	248.4	-1.9	248.4	-6.22	248.4	-3.13	248.4	-0.74	248.4	-8.95	248.4	-1.2	248.4	-5.44	248.4	4.32	248.4	14.04	248.4	3.83	248.4	2.69	248.4	8.86	248.4	16.12	248.4	0.63
249.3	3.58	249.3	16.91	249.3	11.41	249.3	11.89	249.3	13.41	249.3	11.62	249.3	2.32	249.3	9.49	249.3	6.2	249.3	2.04	249.3	2.66	249.3	1.93	249.3	-5.49	249.3	-1.46	249.3	1.01	249.3	-6.76	249.3	-2.7	249.3	-7.55	249.3	3.04	249.3	13.9	249.3	5.89	249.3	3.85	249.3	9.92	249.3	13.45	249.3	-0.67
250.2	6.41	250.2	16.45	250.2	9.33	250.2	11.37	250.2	13.21	250.2	13.91	250.2	5.74	250.2	8.47	250.2	4.04	250.2	4.48	250.2	2.48	250.2	3.62	250.2	-4.26	250.2	-2.08	250.2	-1.7	250.2	-6.79	250.2	-3.97	250.2	-5.54	250.2	4.89	250.2	15.68	250.2	4.51	250.2	3.65	250.2	9.54	250.2	15.3	250.2	-0.13
251.1	6.31	251.1	18.16	251.1	8.89	251.1	10.97	251.1	14.75	251.1	14.16	251.1	1.86	251.1	10.05	251.1	6.89	251.1	4.18	251.1	1.07	251.1	2.91	251.1	-7.72	251.1	-1.97	251.1	-1.33	251.1	-4.79	251.1	-3.11	251.1	-5.45	251.1	4.81	251.1	14.16	251.1	2.12	251.1	6.01	251.1	8.88	251.1	13.13	251.1	1.72
252	6.9	252	16.51	252	11.07	252	11.67	252	12.96	252	13.19	252	3.37	252	8.12	252	5.68	252	1.94	252	-0.09	252	3.7	252	-4.63	252	-3.57	252	-1.93	252	-6.54	252	-4.34	252	-4.78	252	5.5	252	13.24	252	2.38	252	4.26	252	6.41	252	14.52	252	-0.25
252.9	7.91	252.9	16.84	252.9	9.02	252.9	13.3	252.9	15.29	252.9	16.03	252.9	1.89	252.9	9.56	252.9	2.93	252.9	2.52	252.9	2.55	252.9	4.1	252.9	-7.22	252.9	-3.77	252.9	-2.73	252.9	-4.85	252.9	-3.6	252.9	-6.63	252.9	4.99	252.9	11.94	252.9	4.41	252.9	4.24	252.9	10.1	252.9	12.83	252.9	2.36
253.8	4.97	253.8	15.63	253.8	9.26	253.8	14.33	253.8	16.54	253.8	15.01	253.8	4.32	253.8	9.11	253.8	4.46	253.8	5.12	253.8	3.96	253.8	4.1	253.8	-4.4	253.8	-0.61	253.8	-1.1	253.8	-7.33	253.8	-1.87	253.8	-5.38	253.8	4.46	253.8	14.97	253.8	3.02	253.8	2.09	253.8	12.09	253.8	15.62	253.8	0.28
254.7	6.75	254.7	16.27	254.7	5.98	254.7	13.14	254.7	14.14	254.7	13.69	254.7	4.64	254.7	7.79	254.7	4.27	254.7	4.23	254.7	2.33	254.7	1.32	254.7	-4.93	254.7	-3.87	254.7	1.18	254.7	-6.19	254.7	-4.66	254.7	-5.3	254.7	2.9	254.7	12.8	254.7	4.69	254.7	4.25	254.7	10.22	254.7	13.47	254.7	1.56
255.6	5.73	255.6	13.84	255.6	9.66	255.6	12.24	255.6	12.83	255.6	16.39	255.6	2.17	255.6	7.59	255.6	4.61	255.6	2.12	255.6	2.23	255.6	3.14	255.6	-5.42	255.6	-3.61	255.6	-1.52	255.6	-8.35	255.6	-2.48	255.6	-5.79	255.6	4.57	255.6	11.57	255.6	4.02	255.6	4.85	255.6	10.05	255.6	13.74	255.6	-0.57
256.5	7.94	256.5	15.6	256.5	7.72	256.5	12.35	256.5	15.05	256.5	17.41	256.5	3.83	256.5	8.68	256.5	4.52	256.5	3.14	256.5	3.7	256.5	4.08	256.5	-6.36	256.5	-2.75	256.5	-0.18	256.5	-7.55	256.5	-5.16	256.5	-2.42	256.5	5.19	256.5	14.53	256.5	7.82	256.5	2.04	256.5	8.43	256.5	16.01	256.5	2.49
257.4	5.51	257.4	17.14	257.4	11.73	257.4	12.95	257.4	14.56	257.4	12.55	257.4	3.36	257.4	7.68	257.4	8.47	257.4	3.15	257.4	2.15	257.4	2.55	257.4	-5.63	257.4	-5.87	257.4	2.12	257.4	-6.78	257.4	-3.07	257.4	-4.28	257.4	3.95	257.4	11.65	257.4	5.31	257.4	5.32	257.4	9.78	257.4	14.57	257.4	4.34
258.3	5.57	258.3	14.46	258.3	11.45	258.3	12.58	258.3	13.7	258.3	15.28	258.3	4.84	258.3	7.72	258.3	4.92	258.3	4.29	258.3	3.45	258.3	1.25	258.3	-4.33	258.3	-4.13	258.3	-1.01	258.3	-6.23	258.3	-5.49	258.3	-6.26	258.3	4.69	258.3	13.3	258.3	2.66	258.3	4.65	258.3	8.69	258.3	15.33	258.3	1.18
259.2	4.57	259.2	16.45	259.2	10.71	259.2	11.43	259.2	14.91	259.2	15.14	259.2	2.19	259.2	7.69	259.2	5.2	259.2	1.66	259.2	3.33	259.2	3.49	259.2	-5.4	259.2	-3.66	259.2	-1.33	259.2	-6.82	259.2	-3.87	259.2	-3.24	259.2	3.65	259.2	13.59	259.2	4.65	259.2	2.54	259.2	8.24	259.2	17.25	259.2	1.49
260.1	6.75	260.1	16.98	260.1	8.63	260.1	14.92	260.1	13.24	260.1	12.89	260.1	1.95	260.1	7.93	260.1	5.49	260.1	3.89	260.1	1.77	260.1	2.1	260.1	-7.05	260.1	-3.05	260.1	-1.78	260.1	-4.78	260.1	-2.33	260.1	-6.71	260.1	2.62	260.1	12.27	260.1	5.59	260.1	2.71	260.1	11.77	260.1	12.55	260.1	1.11
261	5.4	261	16.63	261	9.4	261	13.96	261	12.3	261	17.92	261	3.54	261	9.93	261	3.78	261	3.61	261	1.37	261	2.14	261	-5.43	261	0.43	261	-2.44	261	-5.96	261	-4.48	261	-6.63	261	4.56	261	14.71	261	4.47	261	4.26	261	9.41	261	14.65	261	0.45
261.9	7	261.9	17.16	261.9	8.17	261.9	14.24	261.9	12.02	261.9	13.32	261.9	7.21	261.9	9.19	261.9	6.21	261.9	6.56	261.9	3.05	261.9	1.67	261.9	-5.23	261.9	-4.3	261.9	2.39	261.9	-4.04	261.9	-0.15	261.9	-7.62	261.9	2.13	261.9	12.23	261.9	5.57	261.9	6.64	261.9	10.45	261.9	13.63	261.9	0.15
262.8	7.24	262.8	15.61	262.8	8.21	262.8	11.96	262.8	14.36	262.8	12.6	262.8	3.41	262.8	8.25	262.8	5.96	262.8	-0.63	262.8	0.36	262.8	0.42	262.8	-6.91	262.8	-3.96	262.8	-1.09	262.8	-8.34	262.8	-4.64	262.8	-4.02	262.8	3.38	262.8	12.58	262.8	4.32	262.8	2.97	262.8	9.8	262.8	16.18	262.8	0.32
263.7	4.98	263.7	15.22	263.7	8.68	263.7	13.13	263.7	15.43	263.7	13.75	263.7	3.03	263.7	7.53	263.7	5.88	263.7	2.43	263.7	1.91	263.7	2.04	263.7	-5.2	263.7	-2.95	263.7	-1.41	263.7	-8.86	263.7	-2.46	263.7	-4.89	263.7	6.41	263.7	12.06	263.7	4.3	263.7	3.54	263.7	10.43	263.7	14.24	263.7	0.79
264.6	4.36	264.6	16.94	264.6	10.36	264.6	15.46	264.6	15.49	264.6	16.32	264.6	3.18	264.6	9.86	264.6	5.64	264.6	4.25	264.6	3.81	264.6	2.64	264.6	-2.68	264.6	-0.93	264.6	-2.28	264.6	-5.98	264.6	-2.77	264.6	-6.96	264.6	3.41	264.6	14.37	264.6	3.52	264.6	2.68	264.6	10.74	264.6	16.4	264.6	0.1
265.5	6.72	265.5	14.25	265.5	9.55	265.5	12.88	265.5	16.26	265.5	15.36	265.5	5.1	265.5	7.77	265.5	3.26	265.5	1.58	265.5	1.05	265.5	3.03	265.5	-6.25	265.5	-3.09	265.5	-1.32	265.5	-9.99	265.5	-3.03	265.5	-3.75	265.5	4.89	265.5	13.73	265.5	5.63	265.5	4.02	265.5	10.1	265.5	17.62	265.5	2.9
266.4	5.91	266.4	15.94	266.4	9.07	266.4	13.89	266.4	13.46	266.4	13.06	266.4	1.13	266.4	7.75	266.4	4.46	266.4	2.17	266.4	3.27	266.4	1.67	266.4	-5.83	266.4	-3.21	266.4	-2.2	266.4	-5.86	266.4	0.25	266.4	-5.63	266.4	4.9	266.4	12.52	266.4	4.86	266.4	5.29	266.4	13.42	266.4	15.15	266.4	2.86
267.3	6.5	267.3	17.4	267.3	9.52	267.3	14.57	267.3	14.01	267.3	14.52	267.3	3.14	267.3	9.5	267.3	3.7	267.3	0.93	267.3	3.26	267.3	2.1	267.3	-7.23	267.3	-3.64	267.3	-1.06	267.3	-8.6	267.3	-2.2	267.3	-6.9	267.3	1.87	267.3	10.98	267.3	2.93	267.3	3.67	267.3	9.37	267.3	15.76	267.3	-1.39
268.2	5.59	268.2	15.33	268.2	9.38	268.2	13.7	268.2	15.89	268.2	14.73	268.2	3.26	268.2	6.81	268.2	2.88	268.2	2.47	268.2	3.71	268.2	3.95	268.2	-5.11	268.2	-4.88	268.2	-3.19	268.2	-7.49	268.2	-2.69	268.2	-7.46	268.2	4.12	268.2	13.85	268.2	4.33	268.2	3.13	268.2	9.85	268.2	13.23	268.2	-0.79
269.1	5.7	269.1	16.5	269.1	11.05	269.1	12.94	269.1	17.61	269.1	13.53	269.1	2.1	269.1	9.37	269.1	5.78	269.1	3.09	269.1	4.52	269.1	2.83	269.1	-6.63	269.1	-3.57	269.1	-1.71	269.1	-6.99	269.1	-0.94	269.1	-6.27	269.1	7.42	269.1	12.63	269.1	2.89	269.1	5.88	269.1	9.48	269.1	15.25	269.1	3.1
270	6	270	17.69	270	10.59	270	12.67	270	14.15	270	13.61	270	5.12	270	10.74	270	4.82	270	2.75	270	3.24	270	3.12	270	-4.55	270	-2.97	270	-1.08	270	-6.57	270	-2.87	270	-3.24	270	3.93	270	14.36	270	4.42	270	2.7	270	12.65	270	14.6	270	2.1
270.9	5.01	270.9	16.49	270.9	10.42	270.9	16.42	270.9	16.78	270.9	13.37	270.9	1.37	270.9	8.09	270.9	3.72	270.9	7.13	270.9	4.28	270.9	1.51	270.9	-7.75	270.9	-3.55	270.9	-0.9	270.9	-6.86	270.9	-3.38	270.9	-6.03	270.9	3.29	270.9	14.49	270.9	6.36	270.9	3.4	270.9	9.78	270.9	16.65	270.9	0.97
271.8	4.79	271.8	14.84	271.8	8.44	271.8	13.53	271.8	16.6	271.8	16.27	271.8	2.87	271.8	8.47	271.8	4.22	271.8	3.55	271.8	5.74	271.8	0.94	271.8	-6.62	271.8	-4.11	271.8	-2.01	271.8	-7.46	271.8	-3.17	271.8	-5.94	271.8	4.93	271.8	13.16	271.8	5.44	271.8	5.03	271.8	10.33	271.8	17.67	271.8	1.2
272.7	5.53	272.7	17.17	272.7	9.18	272.7	15.07	272.7	16.7	272.7	14.78	272.7	2.01	272.7	9.31	272.7	5.43	272.7	5.91	272.7	1.56	272.7	3.83	272.7	-7.35	272.7	-3.9	272.7	-0.81	272.7	-6.24	272.7	-5.72	272.7	-6.05	272.7	3	272.7	15.21	272.7	7.05	272.7	2.89	272.7	10.98	272.7	15.66	272.7	1.11
273.6	7.39	273.6	18.35	273.6	8.32	273.6	13.26	273.6	15.97	273.6	15.39	273.6	2.27	273.6	9.74	273.6	4.43	273.6	5.16	273.6	2.4	273.6	1.82	273.6	-5.63	273.6	-3.62	273.6	-2.03	273.6	-5.07	273.6	-4.25	273.6	-5.95	273.6	3.84	273.6	13.65	273.6	6.19	273.6	6.17	273.6	9	273.6	15.51	273.6	0.74
274.5	6.42	274.5	16.18	274.5	11.17	274.5	12.19	274.5	14.05	274.5	16.63	274.5	1.53	274.5	9.72	274.5	3.07	274.5	5.14	274.5	4.47	274.5	4.02	274.5	-5.91	274.5	-2.09	274.5	-3.2	274.5	-4.91	274.5	-3.13	274.5	-6.89	274.5	5.5	274.5	13.8	274.5	5.21	274.5	5.26	274.5	9.74	274.5	12.45	274.5	2.16
275.4	7.17	275.4	16.6	275.4	11.5	275.4	12.99	275.4	15.57	275.4	14.09	275.4	2.79	275.4	9.65	275.4	6.69	275.4	2.92	275.4	5.65	275.4	1.84	275.4	-6.18	275.4	-2.86	275.4	-0.03	275.4	-5.18	275.4	-3.08	275.4	-5.28	275.4	6.04	275.4	13.35	275.4	5.07	275.4	5.62	275.4	10.8	275.4	18.28	275.4	1.86
276.3	5.6	276.3	17.97	276.3	11.05	276.3	16.44	276.3	13.8	276.3	15.51	276.3	2.36	276.3	9.52	276.3	5.28	276.3	5.34	276.3	1.88	276.3	1.41	276.3	-6.55	276.3	-0.46	276.3	-1.8	276.3	-7.14	276.3	-1.08	276.3	-5.21	276.3	4.01	276.3	15.88	276.3	4.69	276.3	2.72	276.3	12.66	276.3	15.05	276.3	0.04
277.2	5.54	277.2	15.92	277.2	10.44	277.2	15.93	277.2	13.94	277.2	12.8	277.2	4.38	277.2	12.21	277.2	4.96	277.2	2.99	277.2	3.43	277.2	0.27	277.2	-6.94	277.2	-1.1	277.2	-1.17	277.2	-6.72	277.2	-3.33	277.2	-8.55	277.2	3.34	277.2	13.58	277.2	5.73	277.2	4.29	277.2	9.76	277.2	14.52	277.2	0.59
278.1	7.82	278.1	16.7	278.1	11.56	278.1	15.16	278.1	14.31	278.1	15.19	278.1	4.08	278.1	8.15	278.1	4.22	278.1	3.93	278.1	2.58	278.1	3.31	278.1	-5.81	278.1	-2.33	278.1	-2.68	278.1	-6.72	278.1	-2.07	278.1	-5.26	278.1	3.45	278.1	14.53	278.1	4.91	278.1	4.82	278.1	11.88	278.1	16.02	278.1	0.37
279	5.13	279	16.11	279	8.47	279	13.45	279	16.44	279	16.77	279	2.38	279	9.07	279	3.48	279	2.56	279	1.43	279	2.72	279	-6.53	279	-1.44	279	-2.99	279	-7.8	279	-3	279	-8.34	279	5.58	279	14.16	279	5.21	279	2.84	279	10.81	279	16.43	279	1.47
279.9	6.94	279.9	15.77	279.9	10.54	279.9	10.41	279.9	15.67	279.9	17.01	279.9	3.44	279.9	9.99	279.9	5.15	279.9	2.5	279.9	1.68	279.9	3.62	279.9	-8.65	279.9	-3.61	279.9	-1.78	279.9	-7.54	279.9	-1.77	279.9	-4.62	279.9	5.04	279.9	13.45	279.9	6.21	279.9	2.66	279.9	11.62	279.9	16.07	279.9	3.08
280.8	6.83	280.8	16.76	280.8	9.18	280.8	12.55	280.8	14.91	280.8	13.56	280.8	4.71	280.8	8.55	280.8	5.42	280.8	2.52	280.8	1.92	280.8	1.51	280.8	-5.74	280.8	-3.67	280.8	0.25	280.8	-6.84	280.8	-1.73	280.8	-5.6	280.8	2.14	280.8	14	280.8	3.9	280.8	5.1	280.8	12.03	280.8	14.83	280.8	0.66
281.7	6.35	281.7	16.68	281.7	10.58	281.7	14	281.7	13.44	281.7	14.1	281.7	1.09	281.7	8.5	281.7	6.64	281.7	5.34	281.7	3.47	281.7	-0.21	281.7	-5.65	281.7	-3.7	281.7	-1.06	281.7	-7.26	281.7	-4.83	281.7	-6.11	281.7	5.98	281.7	14.44	281.7	5.77	281.7	3.18	281.7	9.43	281.7	16.8	281.7	0.95
282.6	6.25	282.6	15.87	282.6	10.8	282.6	13.55	282.6	14.39	282.6	18.64	282.6	2.86	282.6	8.6	282.6	5.38	282.6	4.81	282.6	2.26	282.6	2.75	282.6	-8.34	282.6	-2.19	282.6	-0.7	282.6	-6.95	282.6	-3.66	282.6	-9.5	282.6	4.99	282.6	15.26	282.6	6.41	282.6	5.19	282.6	10.65	282.6	14.71	282.6	2.79
283.5	6.63	283.5	17.25	283.5	11.81	283.5	13.91	283.5	16.33	283.5	15.94	283.5	3.07	283.5	9.28	283.5	3.66	283.5	2.62	283.5	4.61	283.5	1.79	283.5	-6.52	283.5	-2.59	283.5	-2.09	283.5	-10.07	283.5	-4.68	283.5	-5.47	283.5	4.5	283.5	14.38	283.5	5.81	283.5	2.95	283.5	11.48	283.5	17.26	283.5	0.69
284.4	7.3	284.4	19.18	284.4	9.93	284.4	14.81	284.4	16.62	284.4	14.47	284.4	3.52	284.4	11.87	284.4	5.91	284.4	4.46	284.4	6.01	284.4	1.35	284.4	-5.9	284.4	-1.76	284.4	0.17	284.4	-5.76	284.4	-3.23	284.4	-5.91	284.4	3.89	284.4	14.29	284.4	5.19	284.4	5.09	284.4	10.6	284.4	18.24	284.4	0.67
285.3	8.11	285.3	15.16	285.3	12.11	285.3	17.84	285.3	16.37	285.3	18.38	285.3	5.01	285.3	8.93	285.3	6.88	285.3	5.31	285.3	2.93	285.3	5.41	285.3	-5.72	285.3	-2.52	285.3	0.64	285.3	-7.79	285.3	-4.52	285.3	-5.13	285.3	5.43	285.3	15.56	285.3	9.84	285.3	3.5	285.3	10.13	285.3	14.33	285.3	2.08
286.2	6.43	286.2	16.3	286.2	9.57	286.2	16.64	286.2	15.68	286.2	14.12	286.2	5.09	286.2	9.32	286.2	5.96	286.2	4.66	286.2	3.22	286.2	3.39	286.2	-4.16	286.2	-1.22	286.2	-0.43	286.2	-6.44	286.2	-3.68	286.2	-6.12	286.2	4.91	286.2	15.77	286.2	4.45	286.2	1.87	286.2	10.65	286.2	14.93	286.2	0.45
287.1	6.62	287.1	17.63	287.1	12.18	287.1	13.01	287.1	16.01	287.1	16.34	287.1	4.98	287.1	10.61	287.1	7.84	287.1	4.89	287.1	2.83	287.1	4.81	287.1	-5.38	287.1	-0.45	287.1	-1.54	287.1	-7.52	287.1	-3.83	287.1	-5.2	287.1	5.2	287.1	14.08	287.1	5.03	287.1	3.88	287.1	12.16	287.1	19.19	287.1	2.15
288	8.73	288	17.1	288	11.09	288	13.78	288	13.77	288	14.61	288	2.75	288	9.53	288	4.96	288	3.71	288	3.58	288	2.65	288	-6.73	288	-1.81	288	-0.2	288	-7.3	288	-3.29	288	-3.94	288	3.64	288	16.2	288	6.01	288	3.88	288	12.45	288	18.16	288	0.27
288.9	7.16	288.9	18.16	288.9	13.25	288.9	14.78	288.9	16.56	288.9	14.46	288.9	3.89	288.9	10.63	288.9	7.58	288.9	5.37	288.9	2.87	288.9	1.14	288.9	-6.14	288.9	-4.44	288.9	-0.81	288.9	-5.93	288.9	-6.68	288.9	-7.41	288.9	5.8	288.9	12.77	288.9	5.19	288.9	3.62	288.9	8.82	288.9	15.75	288.9	2.57
289.8	6.89	289.8	17.02	289.8	13.5	289.8	15.85	289.8	16.75	289.8	15.79	289.8	2.56	289.8	8.73	289.8	5.78	289.8	3.67	289.8	2.94	289.8	2.37	289.8	-5.87	289.8	-4	289.8	0.4	289.8	-8.55	289.8	-1.81	289.8	-6.05	289.8	5.42	289.8	14.5	289.8	9.19	289.8	6.66	289.8	10.94	289.8	15.86	289.8	0.49
290.7	6.09	290.7	19.7	290.7	12.27	290.7	14.57	290.7	14.62	290.7	17.12	290.7	5.4	290.7	10.61	290.7	5.6	290.7	2.93	290.7	3	290.7	3.92	290.7	-5.27	290.7	-1.33	290.7	2.42	290.7	-8.17	290.7	-2.79	290.7	-4.78	290.7	2.85	290.7	15.67	290.7	7.38	290.7	5.93	290.7	13.48	290.7	17.06	290.7	-0.13
291.6	5.76	291.6	16.16	291.6	8.82	291.6	12.54	291.6	17.53	291.6	16.05	291.6	2.89	291.6	8.18	291.6	4.31	291.6	5.06	291.6	6.37	291.6	0.85	291.6	-7.78	291.6	-3.31	291.6	1.09	291.6	-4.89	291.6	-4.12	291.6	-7	291.6	3.15	291.6	13.04	291.6	7.15	291.6	7.33	291.6	12.42	291.6	15.58	291.6	1.38
292.5	8.63	292.5	16.02	292.5	11.02	292.5	15.41	292.5	16.48	292.5	13.35	292.5	6.16	292.5	8.8	292.5	5.31	292.5	3.85	292.5	1.17	292.5	2.52	292.5	-4.91	292.5	-3.32	292.5	1.99	292.5	-8.04	292.5	-5.25	292.5	-7.16	292.5	6.45	292.5	14.52	292.5	8.34	292.5	5.25	292.5	9.85	292.5	15.73	292.5	2.93
293.4	7.12	293.4	18.34	293.4	10.94	293.4	12.68	293.4	15.53	293.4	14.88	293.4	4.14	293.4	8.26	293.4	6.77	293.4	3.48	293.4	0.31	293.4	2.66	293.4	-7.67	293.4	-6.5	293.4	-1.35	293.4	-9.24	293.4	-4.71	293.4	-4.84	293.4	3.92	293.4	12.59	293.4	6.43	293.4	5.28	293.4	12.07	293.4	17.76	293.4	0.52
294.3	7.01	294.3	17.56	294.3	13.12	294.3	14.33	294.3	19.04	294.3	12.16	294.3	3.69	294.3	6.65	294.3	6.62	294.3	3.41	294.3	5.73	294.3	3.89	294.3	-6.67	294.3	-6.35	294.3	-2.92	294.3	-7.03	294.3	-1.85	294.3	-7.38	294.3	7.06	294.3	13.83	294.3	5.71	294.3	4.83	294.3	10.71	294.3	14.18	294.3	2.36
295.2	7.33	295.2	16.78	295.2	11.91	295.2	13.69	295.2	16.33	295.2	16.55	295.2	1.92	295.2	8.46	295.2	5.83	295.2	4.56	295.2	5.54	295.2	2.84	295.2	-7.23	295.2	-2.65	295.2	0.02	295.2	-7.97	295.2	-4.88	295.2	-6.47	295.2	5.2	295.2	15.38	295.2	6.61	295.2	5.55	295.2	9.16	295.2	16.15	295.2	0.86
296.1	7.62	296.1	16.6	296.1	11.39	296.1	13.77	296.1	15.75	296.1	14.81	296.1	4.41	296.1	9.06	296.1	5.02	296.1	4.19	296.1	2.29	296.1	-0.15	296.1	-6.87	296.1	-3.88	296.1	-1.17	296.1	-6.71	296.1	-4.66	296.1	-7.48	296.1	2.99	296.1	13.52	296.1	5.22	296.1	4.98	296.1	11.34	296.1	16.07	296.1	0.25
297	5.07	297	16.73	297	10.64	297	15.42	297	16.75	297	14.61	297	1.82	297	10	297	6.59	297	1.5	297	1.19	297	2.97	297	-7.66	297	-0.47	297	0.08	297	-7.55	297	-7.06	297	-4.18	297	5.31	297	15.49	297	7.01	297	5.09	297	10.5	297	18.38	297	1.71
297.9	6.8	297.9	17.81	297.9	11.73	297.9	16.31	297.9	15.49	297.9	16.35	297.9	5.14	297.9	9.25	297.9	8.37	297.9	5.96	297.9	2.37	297.9	1.78	297.9	-6.77	297.9	-2.91	297.9	-0.7	297.9	-8.55	297.9	-3.44	297.9	-5.4	297.9	2.55	297.9	14.77	297.9	6.95	297.9	3.43	297.9	10.59	297.9	17.16	297.9	1.69
298.8	5.8	298.8	17.54	298.8	12.55	298.8	13.62	298.8	15.76	298.8	18.72	298.8	2.3	298.8	9.35	298.8	5.61	298.8	3.3	298.8	2.07	298.8	3.92	298.8	-6.66	298.8	-4.06	298.8	1.11	298.8	-8.5	298.8	-5.15	298.8	-5.23	298.8	5.48	298.8	16.95	298.8	8.15	298.8	2.22	298.8	11.99	298.8	17.98	298.8	1.33
299.7	7.43	299.7	17.23	299.7	11.88	299.7	13.23	299.7	15.05	299.7	13.87	299.7	4.5	299.7	6.84	299.7	6.48	299.7	2.25	299.7	1.59	299.7	3.28	299.7	-4.77	299.7	-3.55	299.7	0.46	299.7	-7.89	299.7	-3.9	299.7	-5.43	299.7	5.11	299.7	15.08	299.7	8.72	299.7	2.37	299.7	11.4	299.7	17.53	299.7	1.42
300.6	6.05	300.6	15.91	300.6	13.37	300.6	14.66	300.6	16.49	300.6	16.28	300.6	4.62	300.6	9.57	300.6	9.66	300.6	3.32	300.6	4.55	300.6	3.95	300.6	-7.37	300.6	-2.3	300.6	1.57	300.6	-6.02	300.6	-2.65	300.6	-7.45	300.6	3.84	300.6	14.33	300.6	7.64	300.6	7.58	300.6	11.55	300.6	17.26	300.6	2.07
301.5	8.74	301.5	18.78	301.5	11.14	301.5	15.85	301.5	16.17	301.5	15.73	301.5	8.16	301.5	10.7	301.5	4.27	301.5	6.22	301.5	1.18	301.5	2.4	301.5	-5.02	301.5	-3.28	301.5	-2.51	301.5	-5.5	301.5	-5.45	301.5	-7.94	301.5	5.91	301.5	15.19	301.5	5.54	301.5	5.01	301.5	10.89	301.5	14.4	301.5	1.35
302.4	8.13	302.4	18.88	302.4	10.22	302.4	14.01	302.4	16.29	302.4	14.5	302.4	3.36	302.4	7.33	302.4	6.51	302.4	5.78	302.4	2.21	302.4	3.39	302.4	-7.01	302.4	-4.5	302.4	1.54	302.4	-9.11	302.4	-2.46	302.4	-6.35	302.4	4.42	302.4	11.56	302.4	5.89	302.4	2.83	302.4	13.77	302.4	17.11	302.4	2.4
303.3	8.24	303.3	19.61	303.3	11.08	303.3	15.08	303.3	15.14	303.3	16.91	303.3	3	303.3	9.3	303.3	4.7	303.3	5.08	303.3	0.48	303.3	2.7	303.3	-7.86	303.3	-3.22	303.3	0.87	303.3	-7.89	303.3	-5.11	303.3	-5.09	303.3	5.28	303.3	15.26	303.3	6.5	303.3	4.01	303.3	10.51	303.3	17.74	303.3	0.29
304.2	7.87	304.2	16.14	304.2	13.3	304.2	15.92	304.2	16.06	304.2	17.31	304.2	3.6	304.2	10.63	304.2	6.47	304.2	1.93	304.2	3.86	304.2	3.85	304.2	-6	304.2	-1.96	304.2	-1.59	304.2	-8.12	304.2	-4.35	304.2	-6.79	304.2	4.9	304.2	14.69	304.2	7.48	304.2	3.78	304.2	10	304.2	15.61	304.2	2.22
305.1	8.1	305.1	19.02	305.1	10.68	305.1	15.08	305.1	17.11	305.1	17.07	305.1	6.49	305.1	8.59	305.1	4.69	305.1	4.47	305.1	3.61	305.1	0.64	305.1	-6.8	305.1	-5.07	305.1	-1.34	305.1	-6.87	305.1	-5.03	305.1	-8.35	305.1	3.54	305.1	12.66	305.1	8.04	305.1	4.97	305.1	9.59	305.1	17.03	305.1	-0.76
306	7.82	306	18.93	306	10.47	306	15.93	306	17.55	306	17.55	306	3.32	306	9.82	306	5.05	306	2.71	306	4.75	306	3.76	306	-7.05	306	-4.25	306	-0.12	306	-7.8	306	-1.81	306	-7.83	306	5.94	306	15.47	306	6.86	306	5	306	12.92	306	16.23	306	2.3
306.9	8.12	306.9	18.56	306.9	11.37	306.9	16.42	306.9	16.61	306.9	17.95	306.9	2.88	306.9	8.45	306.9	2.93	306.9	3.68	306.9	1.96	306.9	3.53	306.9	-6.31	306.9	-5.75	306.9	-1.74	306.9	-9.73	306.9	-3.08	306.9	-4.9	306.9	5.41	306.9	15.08	306.9	8.13	306.9	3.01	306.9	11.26	306.9	19.97	306.9	0.36
307.8	6.31	307.8	17.77	307.8	10.72	307.8	15.91	307.8	16.61	307.8	17.77	307.8	4.76	307.8	9.25	307.8	6.07	307.8	3.88	307.8	1.77	307.8	1.54	307.8	-4.34	307.8	-3.22	307.8	-2.18	307.8	-5.64	307.8	-4.19	307.8	-7.34	307.8	7.38	307.8	15.43	307.8	8.08	307.8	6.93	307.8	11.1	307.8	16.39	307.8	3.87
308.7	6.31	308.7	20.34	308.7	9.97	308.7	13.74	308.7	14.6	308.7	12.71	308.7	6.02	308.7	7.52	308.7	6.44	308.7	4.67	308.7	2.59	308.7	2.84	308.7	-6.83	308.7	-6.28	308.7	-0.73	308.7	-8.61	308.7	-3.85	308.7	-4.03	308.7	5.17	308.7	14.22	308.7	6.19	308.7	5.68	308.7	10.51	308.7	16.2	308.7	4.92
309.6	7.56	309.6	18.43	309.6	11.93	309.6	14.13	309.6	16.4	309.6	15.22	309.6	3.58	309.6	8.61	309.6	7.14	309.6	4.26	309.6	2.98	309.6	3.58	309.6	-4.27	309.6	-5.11	309.6	-1.5	309.6	-7.62	309.6	-6.02	309.6	-4.34	309.6	6.34	309.6	15.43	309.6	7.75	309.6	4.44	309.6	11.38	309.6	18.79	309.6	2.3
310.5	8.68	310.5	18.51	310.5	11	310.5	13.96	310.5	16.11	310.5	14.29	310.5	1.49	310.5	9.38	310.5	6.45	310.5	3.05	310.5	5.28	310.5	2.41	310.5	-7.68	310.5	-2.55	310.5	0.06	310.5	-7.62	310.5	-0.69	310.5	-6.59	310.5	5.55	310.5	13.26	310.5	8.72	310.5	8.61	310.5	10.43	310.5	17.83	310.5	2.2
311.4	6.52	311.4	19.97	311.4	12.11	311.4	15.43	311.4	17.15	311.4	15.58	311.4	3.8	311.4	12.15	311.4	5.53	311.4	3.49	311.4	4.04	311.4	1.02	311.4	-6.82	311.4	-3.2	311.4	-0.75	311.4	-7.59	311.4	-2.53	311.4	-8.03	311.4	3.37	311.4	13.2	311.4	8.84	311.4	5.34	311.4	12.32	311.4	17.27	311.4	1.66
312.3	6.61	312.3	18.22	312.3	13.4	312.3	15.41	312.3	18.08	312.3	17.5	312.3	5.74	312.3	9.15	312.3	6.57	312.3	2.64	312.3	2.95	312.3	2.77	312.3	-5.38	312.3	-5.05	312.3	-1.41	312.3	-9.06	312.3	-3.15	312.3	-5.74	312.3	6.32	312.3	15.31	312.3	6.46	312.3	4.32	312.3	12.34	312.3	18.28	312.3	3.78
313.2	7.76	313.2	16.93	313.2	12.52	313.2	14.61	313.2	16.63	313.2	16.86	313.2	3.73	313.2	11.14	313.2	4.47	313.2	3.98	313.2	2.86	313.2	5.12	313.2	-7.93	313.2	-3.04	313.2	-0.77	313.2	-9.04	313.2	-4.74	313.2	-6.58	313.2	3.36	313.2	16.26	313.2	5.69	313.2	4.8	313.2	10.17	313.2	16.54	313.2	0.61
314.1	7.45	314.1	17.87	314.1	12.72	314.1	13.79	314.1	14.77	314.1	16.37	314.1	1.73	314.1	9.3	314.1	7.8	314.1	2.57	314.1	3.01	314.1	4.96	314.1	-8	314.1	-3.29	314.1	1.07	314.1	-10.64	314.1	-3.67	314.1	-6.03	314.1	7.87	314.1	17.7	314.1	8.41	314.1	4.06	314.1	10.73	314.1	15.27	314.1	1.83
315	6.84	315	19.17	315	12.59	315	13.99	315	17.46	315	18.37	315	1.89	315	9.5	315	7.72	315	1.29	315	2.73	315	4.31	315	-7.23	315	-4.64	315	-0.68	315	-8.87	315	-2.19	315	-4.2	315	3.35	315	14.12	315	6.01	315	4.72	315	10.46	315	15.37	315	0.15
315.9	8.58	315.9	17.85	315.9	11.22	315.9	16.26	315.9	15.17	315.9	15.49	315.9	0.9	315.9	8.74	315.9	4.59	315.9	5.01	315.9	1.3	315.9	3.66	315.9	-7.66	315.9	-4.23	315.9	-2.13	315.9	-10.55	315.9	-6.88	315.9	-7.03	315.9	7.08	315.9	13.78	315.9	6.43	315.9	5.32	315.9	9.58	315.9	16.43	315.9	2.22
316.8	8.34	316.8	18.67	316.8	13.53	316.8	14.38	316.8	16.73	316.8	17.57	316.8	3.27	316.8	9.26	316.8	5.37	316.8	4.09	316.8	2.87	316.8	1.89	316.8	-5.9	316.8	-3.18	316.8	-1.55	316.8	-8.29	316.8	-5.05	316.8	-5.53	316.8	5.73	316.8	12.9	316.8	7.01	316.8	3.28	316.8	11.84	316.8	15.5	316.8	3.31
317.7	6.27	317.7	16.64	317.7	13.9	317.7	14.7	317.7	14.71	317.7	16.42	317.7	2.75	317.7	8.44	317.7	6.92	317.7	3.04	317.7	2.63	317.7	1.29	317.7	-7.45	317.7	-5.46	317.7	-0.42	317.7	-10.33	317.7	-3.85	317.7	-7.96	317.7	4.62	317.7	15.02	317.7	8.39	317.7	5.58	317.7	12.5	317.7	15.19	317.7	1.8
318.6	6.15	318.6	19.47	318.6	12.39	318.6	13.57	318.6	16.47	318.6	16.24	318.6	1.77	318.6	11	318.6	4.56	318.6	2.66	318.6	3.86	318.6	5.17	318.6	-8.13	318.6	-5.83	318.6	-2.39	318.6	-7.66	318.6	-4.2	318.6	-6.68	318.6	5.6	318.6	13.24	318.6	7.11	318.6	4.97	318.6	11.73	318.6	16.42	318.6	1.11
319.5	8.82	319.5	19.52	319.5	11.25	319.5	14.64	319.5	16.83	319.5	16.41	319.5	3.4	319.5	10.64	319.5	6.46	319.5	5.68	319.5	2.66	319.5	2.56	319.5	-8.54	319.5	-3.99	319.5	-1.5	319.5	-6.97	319.5	-4.44	319.5	-6.22	319.5	4.67	319.5	14.81	319.5	8.51	319.5	4.82	319.5	11.76	319.5	20.56	319.5	2.04
320.4	5.94	320.4	18.48	320.4	11.5	320.4	11.61	320.4	13.96	320.4	16.21	320.4	2.65	320.4	7.57	320.4	6.01	320.4	3.36	320.4	1.17	320.4	3.15	320.4	-6.23	320.4	-7.07	320.4	-3.73	320.4	-7.98	320.4	-3.1	320.4	-7.62	320.4	6.05	320.4	16.43	320.4	7.68	320.4	5.7	320.4	13.48	320.4	16.77	320.4	1.7
321.3	6.05	321.3	18.96	321.3	11.56	321.3	13.56	321.3	17.15	321.3	19.07	321.3	3.12	321.3	9.12	321.3	5.85	321.3	2.21	321.3	3.55	321.3	2.7	321.3	-6.27	321.3	-6.18	321.3	-2.69	321.3	-8.72	321.3	-3.5	321.3	-7.53	321.3	4.9	321.3	15.4	321.3	5.96	321.3	5.31	321.3	12.48	321.3	16.2	321.3	1.59
322.2	7.17	322.2	20.54	322.2	11.19	322.2	14.72	322.2	15.65	322.2	15.54	322.2	2.96	322.2	12.3	322.2	5.96	322.2	3.38	322.2	1.95	322.2	1.91	322.2	-6.5	322.2	-2.71	322.2	-0.99	322.2	-9.89	322.2	-3.7	322.2	-7.17	322.2	6.64	322.2	16.53	322.2	8.15	322.2	3.67	322.2	10.83	322.2	18.25	322.2	2.77
323.1	7.07	323.1	18.16	323.1	12.61	323.1	15.37	323.1	17.99	323.1	15	323.1	5	323.1	7.5	323.1	6.98	323.1	3.65	323.1	1.04	323.1	3.77	323.1	-5.58	323.1	-5.64	323.1	1.37	323.1	-8.86	323.1	-3.71	323.1	-6.36	323.1	6.39	323.1	14.33	323.1	8.81	323.1	5.15	323.1	12.73	323.1	20.36	323.1	0.79
324	7.02	324	16.97	324	13.55	324	15.29	324	16.71	324	16.76	324	3.08	324	9.5	324	6.69	324	3.17	324	3.61	324	2.61	324	-8.39	324	-1.58	324	-2.06	324	-10.63	324	-3.61	324	-7.03	324	3.47	324	15.05	324	8.18	324	3.15	324	12.23	324	18.67	324	2.67
324.9	8.61	324.9	18.51	324.9	12.95	324.9	16.18	324.9	17.71	324.9	15.49	324.9	3.23	324.9	8.51	324.9	6.32	324.9	3.39	324.9	3.69	324.9	3.01	324.9	-6.24	324.9	-4.91	324.9	-1.19	324.9	-8.94	324.9	-3.13	324.9	-7.06	324.9	6.59	324.9	12.49	324.9	7.55	324.9	5.4	324.9	13.65	324.9	16.57	324.9	1.3
325.8	5.61	325.8	18.49	325.8	12.12	325.8	15.74	325.8	15.1	325.8	18.95	325.8	2.74	325.8	10.98	325.8	6.59	325.8	4.52	325.8	0.76	325.8	4.14	325.8	-5.09	325.8	-4.88	325.8	0.13	325.8	-7.41	325.8	-6.33	325.8	-5.43	325.8	7.23	325.8	15.59	325.8	10.96	325.8	4.75	325.8	9.64	325.8	17.26	325.8	2.75
326.7	6.74	326.7	17.88	326.7	12.24	326.7	14.32	326.7	18.11	326.7	16.96	326.7	2.8	326.7	9.87	326.7	4.86	326.7	4.52	326.7	4.73	326.7	5.3	326.7	-6.43	326.7	-4.51	326.7	-1.86	326.7	-7.95	326.7	-3.62	326.7	-4.71	326.7	6.89	326.7	15.93	326.7	9.4	326.7	5.97	326.7	14.03	326.7	16.54	326.7	0.9
327.6	5.67	327.6	19.65	327.6	10.91	327.6	14.18	327.6	17.79	327.6	16.64	327.6	2.75	327.6	10.75	327.6	7.25	327.6	4.95	327.6	1.89	327.6	4.04	327.6	-6.61	327.6	-4.61	327.6	0.15	327.6	-5.96	327.6	-4.69	327.6	-6.95	327.6	6.41	327.6	14.66	327.6	8.54	327.6	6.58	327.6	12.11	327.6	16.84	327.6	0.25
328.5	6.34	328.5	17.06	328.5	12.52	328.5	15.7	328.5	17.2	328.5	18.82	328.5	2.09	328.5	9.88	328.5	5.98	328.5	5.23	328.5	2.18	328.5	2.53	328.5	-8.35	328.5	-6.5	328.5	-2.97	328.5	-7.29	328.5	-5.38	328.5	-6.17	328.5	5.84	328.5	14.85	328.5	6.07	328.5	3.83	328.5	12.59	328.5	17.57	328.5	3.72
329.4	6.04	329.4	17.22	329.4	13.1	329.4	16.86	329.4	18.51	329.4	18.39	329.4	1.47	329.4	9.74	329.4	5.48	329.4	2.8	329.4	5.64	329.4	4.24	329.4	-8.51	329.4	-3.32	329.4	-3.44	329.4	-9.92	329.4	-3.24	329.4	-6.64	329.4	5.66	329.4	15.59	329.4	8.05	329.4	4.79	329.4	10.89	329.4	17.15	329.4	0.79
330.3	8.58	330.3	19.18	330.3	14.38	330.3	16.13	330.3	18.03	330.3	13.48	330.3	4.92	330.3	12.63	330.3	7.15	330.3	4.12	330.3	3.05	330.3	2.07	330.3	-5.89	330.3	-1.75	330.3	-1.46	330.3	-9.51	330.3	-4.2	330.3	-5.17	330.3	6.15	330.3	14.59	330.3	9.48	330.3	6.04	330.3	13.65	330.3	17.63	330.3	0.88
331.2	10.56	331.2	17.2	331.2	12.08	331.2	14.59	331.2	16.52	331.2	16.51	331.2	4.36	331.2	7.9	331.2	6.87	331.2	3.54	331.2	2.45	331.2	3.04	331.2	-4.95	331.2	-3.97	331.2	-0.98	331.2	-9.38	331.2	-5.01	331.2	-6.78	331.2	5.19	331.2	16.23	331.2	7.98	331.2	3.19	331.2	13.71	331.2	16.65	331.2	2.43
332.1	7.58	332.1	16.44	332.1	12.66	332.1	16.4	332.1	16.28	332.1	16.9	332.1	4.33	332.1	6.47	332.1	8.24	332.1	1.49	332.1	3.94	332.1	3.14	332.1	-6.47	332.1	-5.07	332.1	-1.97	332.1	-9.61	332.1	-1.54	332.1	-7.95	332.1	5.37	332.1	15.05	332.1	7.47	332.1	3.05	332.1	9.94	332.1	17.98	332.1	1.38
333	10.13	333	18.3	333	15.24	333	14.66	333	18.13	333	18.6	333	3.74	333	8.72	333	5.89	333	3.25	333	4.05	333	2.97	333	-10.27	333	-6.02	333	-2.09	333	-9.82	333	-4.14	333	-7.3	333	5.17	333	15.51	333	7.74	333	4.8	333	13.4	333	16.84	333	2.1
333.9	5.8	333.9	19.62	333.9	12.85	333.9	16.53	333.9	16.08	333.9	18.04	333.9	1.59	333.9	10.11	333.9	8.22	333.9	4.8	333.9	2.68	333.9	4.76	333.9	-8.07	333.9	-4.63	333.9	0.78	333.9	-7.55	333.9	-3.56	333.9	-4.49	333.9	8.32	333.9	17.55	333.9	7.93	333.9	4.43	333.9	13.15	333.9	16.2	333.9	3.6
334.8	7.55	334.8	18.74	334.8	11.26	334.8	16.3	334.8	17.27	334.8	15.77	334.8	2.24	334.8	11.23	334.8	4.44	334.8	4.39	334.8	2.99	334.8	2.54	334.8	-6.63	334.8	-3.08	334.8	-1.83	334.8	-9.18	334.8	-2.08	334.8	-9.03	334.8	8.36	334.8	16.75	334.8	9.48	334.8	4.63	334.8	12.3	334.8	16.7	334.8	1.86
335.7	7.09	335.7	18.22	335.7	12.1	335.7	15.82	335.7	18.07	335.7	13.91	335.7	2.34	335.7	11.38	335.7	5.99	335.7	3.2	335.7	3.79	335.7	2.44	335.7	-7.85	335.7	-3.63	335.7	-0.18	335.7	-8.77	335.7	-3.69	335.7	-5.64	335.7	6.12	335.7	17.68	335.7	11.96	335.7	2.7	335.7	11.99	335.7	17.95	335.7	3.14
336.6	7.2	336.6	17.91	336.6	11.5	336.6	18.39	336.6	15.08	336.6	18.56	336.6	3.21	336.6	9.6	336.6	5.88	336.6	3.8	336.6	3.96	336.6	2.34	336.6	-8.91	336.6	-4.82	336.6	-2.85	336.6	-10.73	336.6	-3.78	336.6	-6.54	336.6	5.37	336.6	14.5	336.6	8.32	336.6	3.09	336.6	10.3	336.6	17.03	336.6	1.3
337.5	6.89	337.5	19.38	337.5	14.11	337.5	14.57	337.5	18.92	337.5	17.56	337.5	3.52	337.5	11.19	337.5	6.66	337.5	3.77	337.5	5.56	337.5	5.71	337.5	-6.58	337.5	-4.46	337.5	-1.8	337.5	-8.78	337.5	-3.27	337.5	-3.67	337.5	5.41	337.5	17.2	337.5	8.16	337.5	5.19	337.5	14.15	337.5	17.8	337.5	2.6
338.4	5.95	338.4	17.56	338.4	14.23	338.4	15.38	338.4	17.96	338.4	17.89	338.4	2.15	338.4	10.27	338.4	7.96	338.4	4.83	338.4	3.5	338.4	2.93	338.4	-5.9	338.4	-3.26	338.4	1.71	338.4	-8.51	338.4	-3.12	338.4	-6.91	338.4	8.97	338.4	15.91	338.4	9.89	338.4	2.75	338.4	12.14	338.4	16.56	338.4	1.92
339.3	10.43	339.3	18.11	339.3	12.86	339.3	14.06	339.3	16.32	339.3	14.91	339.3	4.64	339.3	11.9	339.3	7.1	339.3	3.14	339.3	1.87	339.3	3.26	339.3	-6.03	339.3	-5.17	339.3	-2.02	339.3	-7.86	339.3	-6.72	339.3	-4.87	339.3	4.93	339.3	15.71	339.3	8.18	339.3	4.67	339.3	11.99	339.3	17.7	339.3	2.44
340.2	5.96	340.2	19.2	340.2	13.92	340.2	15.22	340.2	16.15	340.2	19.4	340.2	0.52	340.2	10.3	340.2	8.83	340.2	4.9	340.2	-0.27	340.2	2.83	340.2	-9.51	340.2	-3.91	340.2	-0.72	340.2	-8.24	340.2	-4.96	340.2	-5.58	340.2	3.13	340.2	16.23	340.2	9.04	340.2	5.37	340.2	12.92	340.2	19.3	340.2	-0.72
341.1	6.64	341.1	21.38	341.1	10.31	341.1	17.44	341.1	19.3	341.1	17.47	341.1	4	341.1	9.89	341.1	6.93	341.1	5.39	341.1	4.65	341.1	3.78	341.1	-8.21	341.1	-5.51	341.1	-1.6	341.1	-9.97	341.1	-5.71	341.1	-6.95	341.1	5.29	341.1	17.19	341.1	8.97	341.1	6.25	341.1	12.4	341.1	17.96	341.1	1.88
342	8.53	342	18.72	342	13.56	342	15.53	342	18.12	342	17.88	342	4.37	342	8.17	342	7.75	342	2.78	342	4.49	342	3.56	342	-7.12	342	-3.83	342	-3.8	342	-9.62	342	-3.8	342	-5.25	342	6.88	342	16.42	342	7.63	342	5.67	342	12.07	342	20.26	342	1.85
342.9	6.85	342.9	19.69	342.9	13.29	342.9	19.32	342.9	13.89	342.9	16.99	342.9	4.14	342.9	11.14	342.9	6.52	342.9	5.78	342.9	0.98	342.9	4.51	342.9	-6.92	342.9	-4.29	342.9	0.27	342.9	-10.07	342.9	-4.69	342.9	-5.94	342.9	8.31	342.9	15.61	342.9	8.55	342.9	5.42	342.9	12.82	342.9	19.75	342.9	2.62
343.8	8.15	343.8	18.69	343.8	12.7	343.8	13.96	343.8	17.89	343.8	18.8	343.8	2.84	343.8	8.77	343.8	6.25	343.8	5.22	343.8	3.23	343.8	4.17	343.8	-7.53	343.8	-4.85	343.8	-1.22	343.8	-7.53	343.8	-3.14	343.8	-6.49	343.8	5.29	343.8	15.14	343.8	9.1	343.8	4.28	343.8	11.24	343.8	19.38	343.8	1.93
344.7	9.12	344.7	21.81	344.7	11.74	344.7	16.69	344.7	16.92	344.7	18.66	344.7	4.69	344.7	10.3	344.7	6.57	344.7	4.17	344.7	2.75	344.7	2.38	344.7	-6.82	344.7	-6.07	344.7	-0.58	344.7	-10.03	344.7	-2.38	344.7	-6.85	344.7	5.71	344.7	16.64	344.7	10.24	344.7	4.42	344.7	11.18	344.7	19.4	344.7	-0.98
345.6	6.97	345.6	18.9	345.6	14.01	345.6	15.93	345.6	18.08	345.6	16.37	345.6	3.27	345.6	11.87	345.6	7.14	345.6	7.13	345.6	3.05	345.6	2.83	345.6	-8.19	345.6	-4.13	345.6	-1.26	345.6	-5.95	345.6	-6.52	345.6	-6.14	345.6	5.29	345.6	17.33	345.6	8.24	345.6	5.75	345.6	10.59	345.6	17.85	345.6	0.7
346.5	8.95	346.5	18.91	346.5	15.44	346.5	15.68	346.5	17.12	346.5	15.95	346.5	3.37	346.5	9.01	346.5	5.34	346.5	3.47	346.5	3.61	346.5	3.28	346.5	-7.11	346.5	-4.84	346.5	-0.08	346.5	-9.58	346.5	-2.95	346.5	-6.63	346.5	6.67	346.5	14.78	346.5	11.69	346.5	8.46	346.5	13.37	346.5	19.83	346.5	3.08
347.4	7.19	347.4	17.55	347.4	13.73	347.4	15.92	347.4	17.71	347.4	18.17	347.4	2.4	347.4	9.5	347.4	8.62	347.4	3.82	347.4	2.32	347.4	1.93	347.4	-7.44	347.4	-5.07	347.4	-0.76	347.4	-8.54	347.4	-5.26	347.4	-9.69	347.4	5.26	347.4	15.01	347.4	9.33	347.4	4.07	347.4	12.68	347.4	17.39	347.4	2.1
348.3	8.62	348.3	19.89	348.3	14.51	348.3	17.64	348.3	18.63	348.3	16.42	348.3	4.59	348.3	10.2	348.3	7.63	348.3	4.68	348.3	2.32	348.3	3.67	348.3	-7.37	348.3	-4.26	348.3	-1.62	348.3	-10.96	348.3	-3.64	348.3	-8.96	348.3	7.13	348.3	17.39	348.3	10.01	348.3	4.62	348.3	13.15	348.3	16.28	348.3	2.38
349.2	8.64	349.2	17.13	349.2	14.86	349.2	17.69	349.2	19.26	349.2	16.61	349.2	4.47	349.2	10.72	349.2	7.97	349.2	6.24	349.2	4.95	349.2	2.98	349.2	-8.37	349.2	-4	349.2	-1.71	349.2	-8.46	349.2	-3.07	349.2	-7.56	349.2	3.8	349.2	16.62	349.2	9.68	349.2	4.14	349.2	13.44	349.2	18.07	349.2	2.47
350.1	7.62	350.1	17.57	350.1	14.67	350.1	15.84	350.1	16.24	350.1	18.63	350.1	1.79	350.1	10.89	350.1	8.4	350.1	4.96	350.1	4.13	350.1	2.32	350.1	-7.24	350.1	-3.31	350.1	-3.43	350.1	-9.16	350.1	-2.98	350.1	-7.21	350.1	5.5	350.1	15.83	350.1	8.5	350.1	7.98	350.1	14.33	350.1	19.16	350.1	2.73
351	6.93	351	19.46	351	12.16	351	16.65	351	18.36	351	17.05	351	3.92	351	10.45	351	6.65	351	5.19	351	5.65	351	4.65	351	-7.47	351	-4.53	351	-1.18	351	-9.97	351	-2.08	351	-6.21	351	4.58	351	17.05	351	8.16	351	5.42	351	15.5	351	17.8	351	0.6
351.9	9.78	351.9	21.15	351.9	13.65	351.9	14.76	351.9	18.04	351.9	15.48	351.9	5.96	351.9	12.13	351.9	5.99	351.9	3.73	351.9	4.45	351.9	1.8	351.9	-7.36	351.9	-4.27	351.9	-4.29	351.9	-8.12	351.9	-3.58	351.9	-5.23	351.9	4.24	351.9	17.75	351.9	9.78	351.9	7.5	351.9	13.75	351.9	20.56	351.9	1.74
352.8	7.21	352.8	20.28	352.8	14.5	352.8	17.91	352.8	16.31	352.8	20.4	352.8	3.58	352.8	8.51	352.8	7.48	352.8	4.33	352.8	4.56	352.8	4.38	352.8	-9.67	352.8	-5.98	352.8	-0.81	352.8	-10.34	352.8	-2.7	352.8	-4.1	352.8	4.42	352.8	16.59	352.8	8.66	352.8	3.37	352.8	13.53	352.8	18.88	352.8	1.41
353.7	7.26	353.7	19.06	353.7	15.51	353.7	15.59	353.7	19.14	353.7	17.71	353.7	2.67	353.7	11.3	353.7	7.82	353.7	3.33	353.7	5.13	353.7	2.08	353.7	-7.1	353.7	-4.6	353.7	-1.81	353.7	-7.8	353.7	-1.73	353.7	-8.16	353.7	6.26	353.7	17.09	353.7	10.31	353.7	5.48	353.7	14.46	353.7	18.46	353.7	0.79
354.6	7.28	354.6	19.89	354.6	14.22	354.6	17.01	354.6	15.02	354.6	17.3	354.6	1.09	354.6	9.51	354.6	7.12	354.6	7.12	354.6	3.08	354.6	1.61	354.6	-7.75	354.6	-6.7	354.6	-1.44	354.6	-9.39	354.6	-2.67	354.6	-7.86	354.6	6.6	354.6	14.72	354.6	9.53	354.6	3.95	354.6	12.59	354.6	16.24	354.6	2.11
355.5	9.75	355.5	19.45	355.5	13.34	355.5	17.78	355.5	18.14	355.5	18.3	355.5	3.49	355.5	10.56	355.5	8.24	355.5	5.51	355.5	3.3	355.5	4.26	355.5	-7.79	355.5	-4.92	355.5	-0.59	355.5	-9.72	355.5	-4.51	355.5	-9.52	355.5	4.97	355.5	15.04	355.5	9.23	355.5	2.65	355.5	13.52	355.5	19.59	355.5	1.35
356.4	6.82	356.4	19.37	356.4	15.8	356.4	13.63	356.4	18.07	356.4	19.14	356.4	3.72	356.4	12.13	356.4	7.69	356.4	3.32	356.4	3.52	356.4	2.39	356.4	-5.69	356.4	-4.74	356.4	-0.61	356.4	-9.12	356.4	-5.18	356.4	-5.74	356.4	6.04	356.4	16.64	356.4	8.92	356.4	5.45	356.4	11.55	356.4	18.33	356.4	0.32
357.3	6.75	357.3	18.03	357.3	13.03	357.3	15.66	357.3	18.34	357.3	19.88	357.3	3.26	357.3	10.68	357.3	5.93	357.3	1.7	357.3	2.09	357.3	4.24	357.3	-7.56	357.3	-6.51	357.3	-2.25	357.3	-9.2	357.3	-4.55	357.3	-7.06	357.3	5.55	357.3	14.4	357.3	9.58	357.3	5.55	357.3	13.55	357.3	19.26	357.3	0.14
358.2	6.05	358.2	19.55	358.2	13.5	358.2	18.16	358.2	19.09	358.2	13.82	358.2	2.23	358.2	11.23	358.2	8.18	358.2	5.72	358.2	3.81	358.2	1.47	358.2	-7.79	358.2	-5.33	358.2	0.05	358.2	-8.63	358.2	-4.09	358.2	-5.82	358.2	8.27	358.2	16.38	358.2	11.47	358.2	6.18	358.2	13.68	358.2	18.11	358.2	1.75
359.1	8.48	359.1	20.99	359.1	13.35	359.1	17.05	359.1	15.66	359.1	17.46	359.1	2.59	359.1	10.63	359.1	8.17	359.1	1.66	359.1	1.99	359.1	1.15	359.1	-8.85	359.1	-4.66	359.1	0.23	359.1	-10.98	359.1	-5.96	359.1	-7.93	359.1	5.98	359.1	15.66	359.1	10.11	359.1	4.94	359.1	12.33	359.1	19.25	359.1	0.58
360	7.6	360	20.33	360	13.88	360	18.04	360	16.71	360	15.92	360	6.62	360	9.86	360	7.33	360	4.27	360	2.64	360	1.46	360	-6.57	360	-4.17	360	-1.52	360	-8.79	360	-6.07	360	-6.85	360	4.76	360	17.09	360	8.84	360	3.81	360	10.34	360	15.94	360	4.04
360.9	8.95	360.9	17.01	360.9	13.56	360.9	17.09	360.9	20.68	360.9	17.31	360.9	6	360.9	9.98	360.9	5.73	360.9	5.71	360.9	2.84	360.9	1.88	360.9	-8.54	360.9	-3.14	360.9	-2.29	360.9	-9.69	360.9	-6.53	360.9	-6.2	360.9	5.69	360.9	17.43	360.9	10.75	360.9	5.15	360.9	12.72	360.9	19.11	360.9	1
361.8	8.35	361.8	20.83	361.8	15.05	361.8	18.48	361.8	16.55	361.8	18.4	361.8	2.65	361.8	10.19	361.8	8.3	361.8	4.98	361.8	3.97	361.8	3.67	361.8	-8.09	361.8	-7.22	361.8	-1.59	361.8	-9.02	361.8	-4	361.8	-7.73	361.8	5.25	361.8	15.26	361.8	10.41	361.8	6.93	361.8	16.76	361.8	16.67	361.8	2.31
362.7	5.61	362.7	19.71	362.7	13.11	362.7	16.45	362.7	18.59	362.7	19.66	362.7	2.94	362.7	10.27	362.7	7.48	362.7	3.89	362.7	1.9	362.7	2.35	362.7	-7.49	362.7	-5.3	362.7	-2.52	362.7	-9.88	362.7	-7.34	362.7	-5.28	362.7	7.21	362.7	15.35	362.7	10.06	362.7	6.69	362.7	11.44	362.7	19.36	362.7	1.57
363.6	8.99	363.6	21.96	363.6	14.55	363.6	15.18	363.6	17.5	363.6	15.9	363.6	4.43	363.6	10.24	363.6	7.84	363.6	3.61	363.6	4.76	363.6	0.79	363.6	-7.49	363.6	-2.33	363.6	-0.2	363.6	-10.92	363.6	-3.54	363.6	-8.67	363.6	4.52	363.6	18.96	363.6	10.19	363.6	6.62	363.6	12.2	363.6	19.24	363.6	2.06
364.5	8.08	364.5	20.52	364.5	13.98	364.5	17.11	364.5	19.11	364.5	20	364.5	3.33	364.5	12.08	364.5	5.51	364.5	3.08	364.5	4.87	364.5	6.28	364.5	-6.78	364.5	-3.38	364.5	-2.18	364.5	-7.52	364.5	-4.24	364.5	-5.94	364.5	6.02	364.5	17.26	364.5	11.75	364.5	5.93	364.5	12.92	364.5	16.96	364.5	1.55
365.4	8.88	365.4	18.41	365.4	14.87	365.4	17	365.4	15.69	365.4	17.95	365.4	3.21	365.4	10.52	365.4	8.22	365.4	5.07	365.4	2.69	365.4	5.58	365.4	-8.56	365.4	-4.18	365.4	0.04	365.4	-7.08	365.4	-4.55	365.4	-4.47	365.4	6.04	365.4	14.58	365.4	11.04	365.4	8.16	365.4	13.76	365.4	19.55	365.4	1.46
366.3	7.34	366.3	19.98	366.3	15.72	366.3	14.68	366.3	16.75	366.3	16.65	366.3	4.39	366.3	10.58	366.3	7.49	366.3	3.02	366.3	3.62	366.3	4.92	366.3	-7.13	366.3	-3.12	366.3	-1	366.3	-6.33	366.3	-4.05	366.3	-9.29	366.3	6.01	366.3	16.41	366.3	12.32	366.3	6.55	366.3	12.97	366.3	16.06	366.3	0.81
367.2	9.73	367.2	17.91	367.2	14.08	367.2	14.66	367.2	18.74	367.2	17.18	367.2	2.99	367.2	7.83	367.2	6.88	367.2	0.28	367.2	5.7	367.2	4.12	367.2	-6.3	367.2	-5.53	367.2	-0.55	367.2	-10.7	367.2	-2.27	367.2	-7.37	367.2	5.71	367.2	16.73	367.2	9.95	367.2	5.47	367.2	13.73	367.2	16.86	367.2	1.1
368.1	7.12	368.1	19.59	368.1	14.41	368.1	16.05	368.1	17.73	368.1	16.61	368.1	4.17	368.1	9.98	368.1	6.14	368.1	3.66	368.1	3.13	368.1	2.56	368.1	-5.83	368.1	-6.8	368.1	1.14	368.1	-10.14	368.1	-6.17	368.1	-5.99	368.1	7.18	368.1	15.78	368.1	11.75	368.1	5.82	368.1	12.71	368.1	18.39	368.1	3.09
369	9.05	369	18.68	369	15	369	18.11	369	18.88	369	16.41	369	2.24	369	10.86	369	7.9	369	3.52	369	2.46	369	2.73	369	-8.3	369	-7.01	369	-0.12	369	-6.72	369	-7.5	369	-5.46	369	5.55	369	17.27	369	12.73	369	7.59	369	13.22	369	18.06	369	1.2
369.9	7.53	369.9	21.04	369.9	12.26	369.9	15.69	369.9	16.78	369.9	18.8	369.9	0.13	369.9	11.63	369.9	7.35	369.9	4.08	369.9	2.74	369.9	1.98	369.9	-8.31	369.9	-3.77	369.9	-0.92	369.9	-9.35	369.9	-5.96	369.9	-9.41	369.9	6.53	369.9	15.6	369.9	10.95	369.9	4.28	369.9	11.02	369.9	16.31	369.9	2.13
370.8	6.8	370.8	20.88	370.8	14.34	370.8	16.81	370.8	18.48	370.8	19.02	370.8	2.78	370.8	11.92	370.8	7.69	370.8	4.58	370.8	3.19	370.8	5.25	370.8	-7.57	370.8	-2.91	370.8	-2.47	370.8	-9.18	370.8	-5.89	370.8	-3.75	370.8	6.48	370.8	15.48	370.8	10.06	370.8	6.88	370.8	14.75	370.8	18.96	370.8	2.13
371.7	8.75	371.7	18.59	371.7	13.39	371.7	17.67	371.7	20.21	371.7	19.37	371.7	3.43	371.7	9.39	371.7	7.09	371.7	6.3	371.7	3.34	371.7	2.77	371.7	-7.89	371.7	-3.93	371.7	-0.45	371.7	-7.27	371.7	-5.06	371.7	-5.26	371.7	7.87	371.7	16.79	371.7	11.16	371.7	7.72	371.7	11.97	371.7	18.61	371.7	4.45
372.6	6.6	372.6	19.53	372.6	12.76	372.6	15.48	372.6	19.02	372.6	17.15	372.6	2.58	372.6	12.41	372.6	7.71	372.6	4.65	372.6	4.53	372.6	6.74	372.6	-7.97	372.6	-4.38	372.6	-2.62	372.6	-9.2	372.6	-2.67	372.6	-5.3	372.6	3.4	372.6	16.32	372.6	11.73	372.6	6.5	372.6	14.62	372.6	15.33	372.6	1.54
373.5	7.07	373.5	18.98	373.5	11.61	373.5	18.41	373.5	18.88	373.5	17.32	373.5	1.87	373.5	9.05	373.5	6.29	373.5	4.33	373.5	2.87	373.5	4.89	373.5	-7.14	373.5	-6.05	373.5	0.14	373.5	-10.19	373.5	-5.11	373.5	-8.87	373.5	5.38	373.5	13.98	373.5	11.6	373.5	4.53	373.5	11.49	373.5	17.79	373.5	1.31
374.4	7.76	374.4	18.4	374.4	15.83	374.4	16.74	374.4	16.71	374.4	15.97	374.4	2.12	374.4	10.01	374.4	5.31	374.4	4.52	374.4	2.25	374.4	2.58	374.4	-8.24	374.4	-5.26	374.4	-1.85	374.4	-8.93	374.4	-7.29	374.4	-5.07	374.4	8.27	374.4	14.45	374.4	10.65	374.4	5.33	374.4	9.88	374.4	20.06	374.4	2.82
375.3	6.35	375.3	18.99	375.3	12.25	375.3	14.64	375.3	17.48	375.3	17.59	375.3	1.63	375.3	11.58	375.3	6.63	375.3	7.05	375.3	0.79	375.3	2.21	375.3	-8.59	375.3	-5.17	375.3	-0.53	375.3	-5.54	375.3	-6.19	375.3	-9.04	375.3	6.98	375.3	16.48	375.3	11.29	375.3	6.26	375.3	13.51	375.3	18.28	375.3	1.22
376.2	7.05	376.2	20.22	376.2	13.2	376.2	18.94	376.2	18.67	376.2	17.19	376.2	2.95	376.2	8.44	376.2	6.53	376.2	6.83	376.2	4.64	376.2	2.84	376.2	-7.59	376.2	-5.69	376.2	-0.7	376.2	-12.97	376.2	-5.06	376.2	-9.08	376.2	6.48	376.2	17.38	376.2	11.58	376.2	2.88	376.2	13.38	376.2	18.19	376.2	2.24
377.1	6.03	377.1	22.25	377.1	14.73	377.1	17.79	377.1	20.61	377.1	17.35	377.1	2.97	377.1	9.69	377.1	5.87	377.1	5.57	377.1	4.99	377.1	4.15	377.1	-8.03	377.1	-5.05	377.1	-1.24	377.1	-10.9	377.1	-1.55	377.1	-5.89	377.1	5.6	377.1	19.09	377.1	10.66	377.1	3.33	377.1	14.98	377.1	21.17	377.1	2.13
378	8.7	378	20.77	378	14.71	378	18.9	378	19.38	378	16.99	378	4.23	378	11.16	378	8.56	378	7.06	378	3.53	378	0.88	378	-4.65	378	-3.68	378	-1.31	378	-6.55	378	-4.46	378	-6.87	378	7.19	378	18.38	378	11.28	378	6.87	378	15.47	378	18.97	378	0.81
378.9	7.85	378.9	18.24	378.9	12.88	378.9	16.45	378.9	18.59	378.9	17.25	378.9	3.37	378.9	10.83	378.9	6.71	378.9	4.49	378.9	6.88	378.9	2.86	378.9	-7.21	378.9	-2.47	378.9	0.37	378.9	-10.47	378.9	-2.72	378.9	-8.61	378.9	8.4	378.9	17.53	378.9	11.39	378.9	5.92	378.9	11.42	378.9	17.26	378.9	3.05
379.8	8.66	379.8	21.73	379.8	15.31	379.8	16.64	379.8	19.51	379.8	20.41	379.8	3.35	379.8	10.84	379.8	8.36	379.8	4.33	379.8	2.5	379.8	3.48	379.8	-7.62	379.8	-4.27	379.8	-1.87	379.8	-8.19	379.8	-5.97	379.8	-7.45	379.8	5.28	379.8	16.17	379.8	10.87	379.8	4.66	379.8	13.24	379.8	20.49	379.8	1.5
380.7	8.99	380.7	21.86	380.7	13.16	380.7	16.48	380.7	16.91	380.7	19.99	380.7	4.41	380.7	10.73	380.7	6.11	380.7	6.05	380.7	2.14	380.7	6.3	380.7	-6.24	380.7	-4.72	380.7	-0.71	380.7	-9.59	380.7	-3.51	380.7	-7.3	380.7	9.21	380.7	16.38	380.7	11.31	380.7	5.27	380.7	14.5	380.7	18.29	380.7	2.19
381.6	9.16	381.6	19.41	381.6	13.08	381.6	14.86	381.6	18.28	381.6	19.06	381.6	5.77	381.6	11.01	381.6	6.82	381.6	2.73	381.6	4.06	381.6	4.22	381.6	-5.26	381.6	-3.71	381.6	0.16	381.6	-9.03	381.6	-4.75	381.6	-8.12	381.6	6.39	381.6	18.67	381.6	12.21	381.6	4.65	381.6	13.58	381.6	20	381.6	2.89
382.5	8.63	382.5	21.23	382.5	15.25	382.5	19.02	382.5	15.5	382.5	17.77	382.5	3.3	382.5	11.35	382.5	7.49	382.5	5.59	382.5	1.94	382.5	4.54	382.5	-7.81	382.5	-3.76	382.5	-3.2	382.5	-6.76	382.5	-6.38	382.5	-5.32	382.5	7.05	382.5	19.06	382.5	12.41	382.5	7.38	382.5	13.18	382.5	19.35	382.5	2.21
383.4	9.66	383.4	21.89	383.4	16.1	383.4	17.71	383.4	18.82	383.4	17.37	383.4	4.48	383.4	10.49	383.4	9.17	383.4	3.78	383.4	4.09	383.4	5.85	383.4	-8.16	383.4	-5.02	383.4	-0.19	383.4	-11.65	383.4	-2.27	383.4	-7.56	383.4	7.57	383.4	19.35	383.4	12.85	383.4	4.85	383.4	16.16	383.4	15.41	383.4	2.36
384.3	10.06	384.3	20.65	384.3	15.58	384.3	18.19	384.3	19.88	384.3	19.95	384.3	4.32	384.3	11.46	384.3	6.79	384.3	4.83	384.3	2.06	384.3	4.14	384.3	-9.2	384.3	-4.64	384.3	-1.48	384.3	-9.73	384.3	-3.47	384.3	-8.29	384.3	5.52	384.3	17.79	384.3	11.51	384.3	5.13	384.3	13.7	384.3	18.65	384.3	3.93
385.2	6.22	385.2	18.87	385.2	14.47	385.2	14.58	385.2	17.06	385.2	18.86	385.2	3.91	385.2	10.21	385.2	6.54	385.2	3.35	385.2	1.11	385.2	4.06	385.2	-6.13	385.2	-7.65	385.2	0.17	385.2	-12.15	385.2	-3.41	385.2	-6.59	385.2	9.85	385.2	16.73	385.2	11.94	385.2	4.16	385.2	14.49	385.2	18.1	385.2	3.24
386.1	8.61	386.1	19.48	386.1	12.11	386.1	18.23	386.1	17.17	386.1	16.51	386.1	3.06	386.1	9.29	386.1	4.75	386.1	4.71	386.1	2.39	386.1	4.47	386.1	-6.98	386.1	-6.5	386.1	-2.96	386.1	-9.24	386.1	-4.36	386.1	-6.79	386.1	9.17	386.1	17.14	386.1	12.4	386.1	8.01	386.1	12.01	386.1	17.98	386.1	1.95
387	8.62	387	22.3	387	16.4	387	16.86	387	19.07	387	19.53	387	2.76	387	10.72	387	8.51	387	4.55	387	6.59	387	2.21	387	-8.57	387	-5.18	387	-1.24	387	-10.46	387	-4.32	387	-8.03	387	7.88	387	16.86	387	11.69	387	7.02	387	13.02	387	19.06	387	2.4
387.9	9.19	387.9	19.33	387.9	15.3	387.9	18.66	387.9	18.78	387.9	19.93	387.9	1.44	387.9	8.1	387.9	8.54	387.9	3.57	387.9	4.43	387.9	3.11	387.9	-8.95	387.9	-2.95	387.9	-1.9	387.9	-10.54	387.9	-4.81	387.9	-7.7	387.9	7.01	387.9	18.97	387.9	9.1	387.9	2.53	387.9	15.98	387.9	20.15	387.9	1.05
388.8	7.76	388.8	21.77	388.8	15.61	388.8	16.21	388.8	16.25	388.8	17.4	388.8	4.85	388.8	9.45	388.8	10.15	388.8	2.56	388.8	0.49	388.8	3.11	388.8	-7.78	388.8	-6.05	388.8	1.1	388.8	-9.94	388.8	-7.76	388.8	-3.5	388.8	6.93	388.8	19.22	388.8	12.89	388.8	4.66	388.8	12.43	388.8	21.17	388.8	2.11
389.7	9.69	389.7	18.93	389.7	17.75	389.7	16.9	389.7	17.84	389.7	19.39	389.7	7.06	389.7	10.63	389.7	8.45	389.7	4.01	389.7	3.37	389.7	5.22	389.7	-7.46	389.7	-4.25	389.7	-1.28	389.7	-9.99	389.7	-4.13	389.7	-6.5	389.7	5.68	389.7	17.74	389.7	10.47	389.7	8.68	389.7	12.95	389.7	19.04	389.7	3.64
390.6	6.51	390.6	22.09	390.6	14.05	390.6	18.23	390.6	17.12	390.6	16.59	390.6	4.25	390.6	9.01	390.6	9.06	390.6	7.1	390.6	3.99	390.6	5.47	390.6	-6.11	390.6	-4.86	390.6	-1.42	390.6	-8.03	390.6	-5.67	390.6	-8.06	390.6	6.03	390.6	17.73	390.6	9.97	390.6	5.95	390.6	15.06	390.6	19.51	390.6	-0.3
391.5	7.95	391.5	18.74	391.5	13.55	391.5	18.15	391.5	18.92	391.5	17.39	391.5	3.23	391.5	9.29	391.5	8.54	391.5	4.78	391.5	4.46	391.5	2.11	391.5	-5.95	391.5	-6.47	391.5	-1.78	391.5	-10.71	391.5	-4.86	391.5	-8.94	391.5	5.43	391.5	17.22	391.5	11.26	391.5	5.18	391.5	13.49	391.5	20.96	391.5	1.62
392.4	7.73	392.4	25.51	392.4	13.82	392.4	17.9	392.4	19.13	392.4	20.94	392.4	4.31	392.4	13.85	392.4	9.63	392.4	3.38	392.4	3.03	392.4	6.64	392.4	-7.38	392.4	-2.86	392.4	2.77	392.4	-10.24	392.4	-7.25	392.4	-6.9	392.4	5.31	392.4	18.71	392.4	12.27	392.4	6.38	392.4	10.78	392.4	18.5	392.4	-0.18
393.3	7.89	393.3	23.08	393.3	14.29	393.3	17.87	393.3	19.05	393.3	15.72	393.3	4.8	393.3	9.23	393.3	8.65	393.3	4.35	393.3	4.94	393.3	3.04	393.3	-8.05	393.3	-5.88	393.3	-1.6	393.3	-10.64	393.3	-4.3	393.3	-7.11	393.3	4.54	393.3	19.65	393.3	13.11	393.3	4.68	393.3	13.5	393.3	18.74	393.3	2.93
394.2	7.38	394.2	18.38	394.2	14.61	394.2	16.22	394.2	17.35	394.2	18.55	394.2	4.36	394.2	9.6	394.2	9.08	394.2	3.42	394.2	4.04	394.2	3.58	394.2	-9.65	394.2	-2.58	394.2	0.17	394.2	-9.39	394.2	-2.63	394.2	-7.28	394.2	4.24	394.2	19.32	394.2	11.25	394.2	7.66	394.2	14.5	394.2	17.38	394.2	0.19
395.1	8.32	395.1	20.91	395.1	15.76	395.1	17.17	395.1	18.31	395.1	19.8	395.1	4.2	395.1	11.16	395.1	8.77	395.1	5.29	395.1	1.99	395.1	5.84	395.1	-6.87	395.1	-4.51	395.1	-0.6	395.1	-8.74	395.1	-5.47	395.1	-6.86	395.1	5.65	395.1	17.28	395.1	10.97	395.1	5.6	395.1	12.02	395.1	18.84	395.1	2.23
396	8.18	396	19.43	396	15.08	396	16.51	396	18.24	396	19.38	396	4.11	396	11.91	396	7.53	396	5.31	396	2.06	396	6.86	396	-8.56	396	-3.94	396	-0.59	396	-9.12	396	-4.41	396	-5.96	396	5.76	396	18.61	396	12.08	396	4.25	396	12.36	396	21.33	396	3.46
396.9	7.91	396.9	20.12	396.9	15.82	396.9	15.33	396.9	20.58	396.9	18.24	396.9	3.22	396.9	12.31	396.9	5.98	396.9	3.33	396.9	4.04	396.9	4.34	396.9	-8.9	396.9	-4.33	396.9	-2.57	396.9	-9.51	396.9	-4.72	396.9	-4.55	396.9	8.96	396.9	19.08	396.9	13.91	396.9	5.84	396.9	12.78	396.9	19.37	396.9	5.62
397.8	9.28	397.8	20.27	397.8	15.39	397.8	18.79	397.8	18.16	397.8	16.28	397.8	3.21	397.8	12.13	397.8	10.84	397.8	8.86	397.8	4.6	397.8	5.62	397.8	-10.48	397.8	-3.57	397.8	0.66	397.8	-11.48	397.8	-2.61	397.8	-9.21	397.8	7.6	397.8	19.32	397.8	12.9	397.8	5.32	397.8	15.48	397.8	19.64	397.8	2.98
398.7	8.7	398.7	19.7	398.7	15.9	398.7	15.49	398.7	17.05	398.7	16.85	398.7	2.4	398.7	8.56	398.7	7.8	398.7	5.93	398.7	3.85	398.7	2.37	398.7	-8.81	398.7	-4.28	398.7	-1.18	398.7	-9.19	398.7	-2.99	398.7	-7.13	398.7	6.84	398.7	18.78	398.7	10.23	398.7	5.96	398.7	13.36	398.7	19.26	398.7	2.05
399.6	7.87	399.6	22.4	399.6	17.05	399.6	14.01	399.6	19.84	399.6	20.24	399.6	3.61	399.6	10.8	399.6	7.23	399.6	3.4	399.6	2.35	399.6	4.14	399.6	-7.06	399.6	-5.43	399.6	-0.72	399.6	-11.4	399.6	-5.53	399.6	-7.54	399.6	7.16	399.6	17.14	399.6	14.28	399.6	7.18	399.6	14.12	399.6	18.24	399.6	2.33
400.5	8.25	400.5	21.16	400.5	14.59	400.5	16.88	400.5	16.58	400.5	17.88	400.5	4.04	400.5	10.36	400.5	8.8	400.5	5.28	400.5	2.51	400.5	2.92	400.5	-8.48	400.5	-5.23	400.5	-1.45	400.5	-9	400.5	-6.3	400.5	-10.37	400.5	6.59	400.5	20.08	400.5	11.25	400.5	6.22	400.5	16.15	400.5	19.13	400.5	0.79
401.4	8.97	401.4	21.5	401.4	16.87	401.4	19.75	401.4	20.26	401.4	18.86	401.4	4.42	401.4	9.33	401.4	9.77	401.4	7.74	401.4	4.23	401.4	5.35	401.4	-6.72	401.4	-6.58	401.4	0.88	401.4	-10.59	401.4	-4.66	401.4	-7.8	401.4	6.55	401.4	18.27	401.4	13.25	401.4	6.49	401.4	14.4	401.4	20.69	401.4	1.27
402.3	8.52	402.3	18.37	402.3	14.09	402.3	17.22	402.3	19.95	402.3	18.79	402.3	4.83	402.3	10.65	402.3	6.71	402.3	4.43	402.3	4.7	402.3	5.44	402.3	-7.71	402.3	-6.08	402.3	-1.33	402.3	-10.17	402.3	-2.39	402.3	-5.98	402.3	4.84	402.3	17.55	402.3	12.77	402.3	5.17	402.3	14.16	402.3	18.74	402.3	1.42
403.2	8.29	403.2	19.43	403.2	18.51	403.2	17.59	403.2	19.07	403.2	18.85	403.2	3.82	403.2	11.93	403.2	8.72	403.2	6.43	403.2	2.64	403.2	1.98	403.2	-8.09	403.2	-5.5	403.2	-1.86	403.2	-10.7	403.2	-5.73	403.2	-6.25	403.2	9.4	403.2	17.4	403.2	14.14	403.2	6.84	403.2	12.5	403.2	20.04	403.2	3.34
404.1	8.3	404.1	20.5	404.1	16.25	404.1	18.56	404.1	17.96	404.1	18.25	404.1	2.17	404.1	10.39	404.1	9.72	404.1	6.31	404.1	5.45	404.1	2.47	404.1	-7.08	404.1	-4.09	404.1	-0.99	404.1	-10.73	404.1	-6.85	404.1	-9.05	404.1	7.69	404.1	21.32	404.1	12.78	404.1	6.18	404.1	11.64	404.1	18.05	404.1	1.73
405	8.56	405	22.28	405	15.77	405	17.46	405	17.74	405	17.93	405	3.82	405	10.25	405	8.37	405	2.47	405	3.83	405	3.59	405	-8.25	405	-5.04	405	-0.5	405	-9.84	405	-4.68	405	-7.2	405	8.13	405	19	405	11.2	405	7.11	405	14.49	405	19.96	405	1.89
405.9	7.18	405.9	19.76	405.9	12.61	405.9	19.74	405.9	18.7	405.9	17.49	405.9	4.6	405.9	9.7	405.9	8.28	405.9	7.13	405.9	4.17	405.9	4.99	405.9	-8.4	405.9	-5.28	405.9	-1.56	405.9	-11.93	405.9	-5.76	405.9	-6.07	405.9	6.61	405.9	18.13	405.9	13.43	405.9	3.9	405.9	13.91	405.9	20.93	405.9	2.14
406.8	7.47	406.8	20.02	406.8	17.46	406.8	18.87	406.8	18.6	406.8	22	406.8	4.38	406.8	10.91	406.8	8.22	406.8	4.9	406.8	2.98	406.8	7.03	406.8	-7.41	406.8	-5.06	406.8	-0.69	406.8	-8.49	406.8	-5.13	406.8	-8.09	406.8	6.26	406.8	20.25	406.8	13.98	406.8	8.32	406.8	13.48	406.8	19.98	406.8	-0.23
407.7	8.31	407.7	17.65	407.7	14.11	407.7	17.06	407.7	17.64	407.7	14.43	407.7	4.06	407.7	10.46	407.7	6.35	407.7	3.85	407.7	1.82	407.7	1.84	407.7	-8.64	407.7	-5.07	407.7	-2.12	407.7	-9.54	407.7	-4.22	407.7	-9.18	407.7	8.27	407.7	17.39	407.7	11.24	407.7	6	407.7	15.17	407.7	19.16	407.7	1.13
408.6	9.53	408.6	21.22	408.6	14.13	408.6	20.71	408.6	18.38	408.6	17.21	408.6	4.04	408.6	9.42	408.6	6.44	408.6	5.87	408.6	6.13	408.6	4.33	408.6	-8.76	408.6	-5.36	408.6	-0.77	408.6	-10.13	408.6	-4.78	408.6	-7.42	408.6	5.63	408.6	17.52	408.6	14.42	408.6	9.01	408.6	14.95	408.6	20.16	408.6	1.27
409.5	9.94	409.5	21.89	409.5	14.79	409.5	18.07	409.5	20.36	409.5	19.78	409.5	5.27	409.5	9.42	409.5	9.37	409.5	5.64	409.5	4.83	409.5	1.9	409.5	-6.92	409.5	-4.44	409.5	-1.85	409.5	-10.22	409.5	-4.78	409.5	-8.32	409.5	8.35	409.5	18.25	409.5	13.57	409.5	4.86	409.5	13.79	409.5	17.42	409.5	1.39
410.4	8.33	410.4	19.86	410.4	17.85	410.4	18.47	410.4	17.85	410.4	19.15	410.4	3.09	410.4	12.18	410.4	8.13	410.4	3.38	410.4	4.87	410.4	4.11	410.4	-8.48	410.4	-4.71	410.4	-1.36	410.4	-12.43	410.4	-1.52	410.4	-6.21	410.4	7.1	410.4	17.04	410.4	10.42	410.4	4.99	410.4	14.51	410.4	21.59	410.4	2.24
411.3	9.11	411.3	19.9	411.3	14.84	411.3	16.56	411.3	19.78	411.3	19.73	411.3	4.64	411.3	12.49	411.3	7.08	411.3	4.83	411.3	4.23	411.3	3.62	411.3	-7.84	411.3	-5.07	411.3	-2.03	411.3	-11.07	411.3	-4.42	411.3	-8.33	411.3	8.47	411.3	17.16	411.3	11.79	411.3	5.95	411.3	14.21	411.3	19.51	411.3	1.33
412.2	9.99	412.2	21.12	412.2	16.09	412.2	14.78	412.2	20.3	412.2	17.71	412.2	4.59	412.2	11.58	412.2	7.13	412.2	2.34	412.2	3.87	412.2	4.82	412.2	-7.58	412.2	-6.43	412.2	-0.64	412.2	-12.37	412.2	-7.13	412.2	-6.87	412.2	6.93	412.2	17.89	412.2	12.95	412.2	5.91	412.2	14.48	412.2	19.09	412.2	2.29
413.1	9.01	413.1	22.48	413.1	15.82	413.1	18.94	413.1	21.03	413.1	20.99	413.1	5.81	413.1	12.64	413.1	9.89	413.1	4.05	413.1	5.79	413.1	6.07	413.1	-6.25	413.1	-3.28	413.1	-0.3	413.1	-10.5	413.1	-2.73	413.1	-7.22	413.1	7.99	413.1	19.6	413.1	13.41	413.1	6.93	413.1	15.89	413.1	20.63	413.1	2.16
414	7.93	414	19.09	414	15.24	414	18.9	414	19.25	414	20.54	414	5.39	414	8.42	414	8.24	414	5.19	414	5.86	414	2.01	414	-5.59	414	-5.84	414	-0.59	414	-11.16	414	-1.86	414	-11.63	414	8.19	414	18.38	414	13.86	414	6.33	414	16.99	414	17.81	414	1.76
414.9	8.64	414.9	22.15	414.9	17.52	414.9	21.42	414.9	19.45	414.9	18.32	414.9	3.98	414.9	12.08	414.9	8.59	414.9	5.52	414.9	0.73	414.9	3.24	414.9	-9.31	414.9	-5.57	414.9	-2.9	414.9	-11.81	414.9	-6.61	414.9	-7.75	414.9	6.44	414.9	18.44	414.9	13.44	414.9	5.56	414.9	16.33	414.9	22.49	414.9	-1.05
415.8	8.65	415.8	19.16	415.8	14.79	415.8	18.08	415.8	19.43	415.8	17.08	415.8	3.88	415.8	9.03	415.8	8.77	415.8	6.68	415.8	3.09	415.8	5.12	415.8	-6.51	415.8	-5.87	415.8	-1.65	415.8	-9.62	415.8	-3.16	415.8	-5.39	415.8	8.13	415.8	19.27	415.8	11.84	415.8	7.47	415.8	15.76	415.8	20.08	415.8	1.72
416.7	10.19	416.7	21.38	416.7	18.12	416.7	19.03	416.7	20.64	416.7	20.7	416.7	4.94	416.7	10.17	416.7	7.87	416.7	6.84	416.7	5.44	416.7	6.75	416.7	-7.41	416.7	-5.82	416.7	-2.56	416.7	-9.74	416.7	-4.61	416.7	-6.34	416.7	6.77	416.7	19.18	416.7	12.09	416.7	6.97	416.7	15.91	416.7	18.52	416.7	-1.23
417.6	8.8	417.6	20.7	417.6	14.43	417.6	19.74	417.6	18.25	417.6	18.79	417.6	3.88	417.6	10.7	417.6	8.13	417.6	4.47	417.6	2.5	417.6	3.77	417.6	-8.45	417.6	-6.03	417.6	-2.68	417.6	-13.62	417.6	-3.24	417.6	-7.91	417.6	8.75	417.6	18.68	417.6	13.58	417.6	7.22	417.6	13.67	417.6	20.64	417.6	-0.15
418.5	7.9	418.5	21.35	418.5	13.74	418.5	17.83	418.5	18.3	418.5	21.99	418.5	5.02	418.5	11.73	418.5	8.53	418.5	5.24	418.5	3.74	418.5	3.95	418.5	-6.25	418.5	-4.89	418.5	-2.37	418.5	-12.69	418.5	-4.29	418.5	-6.32	418.5	8.44	418.5	20.57	418.5	12.15	418.5	3.75	418.5	17.35	418.5	21.08	418.5	0.51
419.4	7.99	419.4	21.13	419.4	18.11	419.4	18.16	419.4	18.72	419.4	19.74	419.4	3.77	419.4	14.08	419.4	8.82	419.4	4.78	419.4	5.55	419.4	2.96	419.4	-8.83	419.4	-5.25	419.4	-0.7	419.4	-8.95	419.4	-4.54	419.4	-8.49	419.4	7.48	419.4	17.57	419.4	13.27	419.4	8.45	419.4	15.42	419.4	18.37	419.4	2.32
420.3	9.38	420.3	19.07	420.3	17.18	420.3	17.8	420.3	19.91	420.3	16.73	420.3	4.24	420.3	9.57	420.3	10.44	420.3	2.08	420.3	5.32	420.3	4.9	420.3	-6.97	420.3	-7.22	420.3	-1.91	420.3	-11.5	420.3	-5.02	420.3	-10.18	420.3	8.16	420.3	19.67	420.3	11.15	420.3	5.37	420.3	14.27	420.3	19.79	420.3	2.91
421.2	7.78	421.2	21.56	421.2	17.19	421.2	17.26	421.2	20.32	421.2	15.77	421.2	2.92	421.2	12.76	421.2	7.53	421.2	3.44	421.2	5.37	421.2	4.33	421.2	-7.49	421.2	-4.58	421.2	-2.31	421.2	-10.22	421.2	-2.99	421.2	-7.34	421.2	8.46	421.2	20.5	421.2	14.44	421.2	8.7	421.2	14.55	421.2	17.07	421.2	0.95
422.1	10.41	422.1	21.18	422.1	16.96	422.1	18.85	422.1	20.69	422.1	18.28	422.1	3.23	422.1	9.71	422.1	9.6	422.1	1.66	422.1	5.55	422.1	2.08	422.1	-7.76	422.1	-7.94	422.1	-0.89	422.1	-12.23	422.1	-3.03	422.1	-6.75	422.1	5.9	422.1	18.29	422.1	11.23	422.1	6.84	422.1	17.46	422.1	19.42	422.1	0.64
423	8.76	423	21.86	423	16.15	423	17.89	423	19.98	423	20.19	423	4.45	423	12.03	423	8.07	423	4.08	423	4.28	423	4.81	423	-8.34	423	-3.56	423	-0.49	423	-11.33	423	-5.56	423	-8.4	423	7.76	423	19.95	423	13.1	423	6.21	423	14.78	423	20.59	423	3.05
423.9	8.69	423.9	21.13	423.9	17.73	423.9	18.46	423.9	20.38	423.9	17.28	423.9	5.26	423.9	13.3	423.9	10.1	423.9	5.03	423.9	5.28	423.9	-0.23	423.9	-7.67	423.9	-4.28	423.9	-0.71	423.9	-11.14	423.9	-6.86	423.9	-9.18	423.9	7.96	423.9	18.82	423.9	13.71	423.9	5.25	423.9	15.23	423.9	18.39	423.9	4.44
424.8	9.68	424.8	23.01	424.8	15.81	424.8	17.13	424.8	20.68	424.8	19.6	424.8	4.59	424.8	11.89	424.8	9.19	424.8	3.73	424.8	3.22	424.8	6.01	424.8	-8.37	424.8	-4.16	424.8	1.24	424.8	-8.76	424.8	-5.16	424.8	-7.93	424.8	8.1	424.8	20.29	424.8	15.14	424.8	8.11	424.8	17.89	424.8	19.77	424.8	3.33
425.7	8.55	425.7	25.49	425.7	16.16	425.7	18.7	425.7	19.05	425.7	19.75	425.7	4.16	425.7	14.95	425.7	8.57	425.7	5.59	425.7	5.22	425.7	5.8	425.7	-9.1	425.7	-3.95	425.7	-0.21	425.7	-9.82	425.7	-3.42	425.7	-7.35	425.7	7.85	425.7	18.26	425.7	13.17	425.7	6.21	425.7	15.51	425.7	19.09	425.7	2.95
426.6	6.15	426.6	20.7	426.6	16.85	426.6	20.66	426.6	19.14	426.6	20.75	426.6	2.39	426.6	9.73	426.6	9.03	426.6	5.61	426.6	5.4	426.6	4.88	426.6	-8.89	426.6	-6.19	426.6	-1.98	426.6	-10.04	426.6	-3.07	426.6	-7.6	426.6	7.6	426.6	17.84	426.6	12.14	426.6	7.74	426.6	16.1	426.6	20.28	426.6	-0.32
427.5	7.86	427.5	21.43	427.5	13.26	427.5	18.17	427.5	21.46	427.5	21.81	427.5	3.68	427.5	13.15	427.5	6.43	427.5	3.62	427.5	4.79	427.5	4.19	427.5	-6.77	427.5	-5.34	427.5	-1.58	427.5	-11.86	427.5	-3.5	427.5	-6.38	427.5	8.97	427.5	19.74	427.5	15.37	427.5	7.46	427.5	16.05	427.5	20.43	427.5	2.18
428.4	7.55	428.4	24.1	428.4	14.81	428.4	20.01	428.4	16.16	428.4	21.36	428.4	4.18	428.4	13.03	428.4	8.1	428.4	5.56	428.4	1.42	428.4	4.54	428.4	-9.64	428.4	-2.66	428.4	-0.14	428.4	-12.21	428.4	-5.48	428.4	-8.17	428.4	7.67	428.4	20.14	428.4	13.24	428.4	5.87	428.4	16.27	428.4	20.84	428.4	3.1
429.3	8.75	429.3	23.01	429.3	13	429.3	18.71	429.3	17.78	429.3	19.78	429.3	3.69	429.3	11.12	429.3	7.85	429.3	5.71	429.3	2.53	429.3	4.68	429.3	-7.57	429.3	-5.98	429.3	-3.33	429.3	-12	429.3	-6.83	429.3	-8.58	429.3	8.44	429.3	16.34	429.3	11.82	429.3	6.5	429.3	12.7	429.3	19.32	429.3	0.04
430.2	9.66	430.2	20.63	430.2	16.3	430.2	20.67	430.2	19.56	430.2	21.3	430.2	3.22	430.2	11.22	430.2	7.89	430.2	6.92	430.2	6.22	430.2	5.18	430.2	-8.93	430.2	-6.2	430.2	-1.48	430.2	-9.5	430.2	-3.35	430.2	-7.25	430.2	7.73	430.2	18.69	430.2	14.25	430.2	8.72	430.2	16.73	430.2	21.56	430.2	3.32
431.1	8.51	431.1	21.38	431.1	15.63	431.1	21.03	431.1	21.33	431.1	20.53	431.1	1.94	431.1	10.9	431.1	11.46	431.1	7.75	431.1	6.18	431.1	4.56	431.1	-7.73	431.1	-5.49	431.1	-3.25	431.1	-10.68	431.1	-4	431.1	-5.05	431.1	11.93	431.1	20.15	431.1	11.23	431.1	6.02	431.1	15.72	431.1	21.04	431.1	4.66
432	8.86	432	21.49	432	17.19	432	18.81	432	18.2	432	20.74	432	4.73	432	11.08	432	9.08	432	5.64	432	3.84	432	4.42	432	-5.32	432	-6.38	432	-2.27	432	-11.17	432	-6.68	432	-7.06	432	6.88	432	19.74	432	11.77	432	7.46	432	15.97	432	20.14	432	1.98
432.9	8.04	432.9	18.36	432.9	18.49	432.9	18.87	432.9	20.87	432.9	20.69	432.9	3.61	432.9	9.5	432.9	10.74	432.9	4.62	432.9	2.54	432.9	7.13	432.9	-7.13	432.9	-6.05	432.9	0.52	432.9	-11.46	432.9	-3.7	432.9	-5.08	432.9	9.35	432.9	20.09	432.9	16.07	432.9	5.41	432.9	16.74	432.9	18.79	432.9	1.92
433.8	9.95	433.8	21.19	433.8	17.78	433.8	17.65	433.8	20.04	433.8	18.99	433.8	6.49	433.8	12.78	433.8	10.74	433.8	6.02	433.8	3.4	433.8	2.51	433.8	-6.85	433.8	-5.14	433.8	-1.31	433.8	-10.12	433.8	-5.36	433.8	-8.21	433.8	7.18	433.8	18.17	433.8	14.76	433.8	8.07	433.8	15.4	433.8	19.27	433.8	2.13
434.7	8.77	434.7	20.82	434.7	14.4	434.7	18.3	434.7	20.12	434.7	21.58	434.7	3.5	434.7	11.68	434.7	11.41	434.7	5.63	434.7	4.44	434.7	5.46	434.7	-7.76	434.7	-7.86	434.7	-0.2	434.7	-9.7	434.7	-3.93	434.7	-7.78	434.7	7.83	434.7	18.28	434.7	14.82	434.7	7.34	434.7	15.13	434.7	20.8	434.7	0.22
435.6	8.34	435.6	23.4	435.6	18.63	435.6	18.23	435.6	21.55	435.6	19.71	435.6	3.48	435.6	12.6	435.6	11.35	435.6	5.31	435.6	4.19	435.6	4.29	435.6	-6.79	435.6	-5.69	435.6	0.36	435.6	-10.34	435.6	-6.98	435.6	-7.92	435.6	9.49	435.6	20.91	435.6	16.57	435.6	7.39	435.6	15.63	435.6	21.34	435.6	1.6
436.5	6.6	436.5	21.62	436.5	19.03	436.5	19.2	436.5	19.76	436.5	20.35	436.5	3.26	436.5	16.11	436.5	10.16	436.5	5.44	436.5	3.15	436.5	4.13	436.5	-9.34	436.5	-3.99	436.5	-1.99	436.5	-9.31	436.5	-7.64	436.5	-6.82	436.5	9.12	436.5	20.18	436.5	14	436.5	8.6	436.5	14.11	436.5	21.58	436.5	2.77
437.4	10.65	437.4	22.04	437.4	16.67	437.4	18.79	437.4	22.3	437.4	19.79	437.4	4.76	437.4	12.01	437.4	9.71	437.4	3.31	437.4	5.36	437.4	3.98	437.4	-9.71	437.4	-6.24	437.4	-0.89	437.4	-10.26	437.4	-4.79	437.4	-7.44	437.4	7.69	437.4	19.98	437.4	13.71	437.4	7.32	437.4	16.61	437.4	21.34	437.4	3.4
[truncated: 22 more columns]

## Sheet: Data corrected
X	L1A1	L1A2	L1A3	L1A4	L1A5	L1A6		L2A1	L2A2	L2A3	L2A4	L2A5	L2A6		L3A1	L3A2	L3A3	L3A4	L3A5	L3A6		L4A1	L4A2	L4A3	L4A4	L4A5	L4A6
-238.5	17.57	4.51	-3.19	0.43	-1.43	0		7.2	-1.25	-10.75	-0.4	-3.62	0		-1.76	-3.05	-8.22	-0.41	-6.06	0		7.19	-1.74	-8.53	-1.02	-5.43	0
-237.6	9.65	0.47	-4.42	-0.93	-1.77	0		6.7	-2.14	-10.23	0.02	-2.97	0		1.01	1.77	-6.97	1.82	-3.84	0		7.41	0.29	-9.07	0.97	-3.78	0
-236.7	13.44	3.64	-2.89	2.56	-0.94	0		8.03	-1.23	-8.14	2.06	-1.6	0		2.21	-1.95	-7.36	0.92	-1.72	0		6.7	-3.77	-9.91	-3.29	-3.22	0
-235.8	12.17	3.08	-4.93	-3.39	-1.65	0		5.94	-2.44	-10.41	-0.38	-4.69	0		3.66	-0.34	-9.46	1.27	-4.47	0		9.56	-2.15	-9.82	2.66	-4.19	0
-234.9	15.5	3.38	-2.89	-0.47	-0.42	0		6.07	-0.71	-4.34	-0.59	-0.22	0		2.99	1.65	-2.66	3.81	-1.34	0		8.41	2.17	-6.15	2.29	-0.61	0
-234	13.74	3.61	-1.97	-0.74	0.55	0		6.3	-1.63	-8.56	1.43	-7.71	0		4.82	-0.51	-5	3.13	-5.13	0		10.37	-1.57	-6.86	1.47	-4.36	0
-233.1	13.1	3.25	-5.88	0.34	-1.73	0		7.97	-3.03	-6.81	2.55	0.16	0		3.46	0.04	-4.4	4.18	-2.06	0		9.44	-0.05	-7.3	3.79	-4.81	0
-232.2	13.17	0.42	-4.09	0.37	0.75	0		6.88	-5.7	-9.52	-0.05	-1.74	0		3.79	2.91	-1.57	4.31	-0.24	0		10.81	2.36	-2.55	4.2	-1.66	0
-231.3	12.62	1.52	-2.65	0.52	0.25	0		7.12	-2.4	-8.58	0.26	-3.03	0		4.18	1.98	-3.5	5.76	-2.62	0		6.89	-1.91	-8.32	1.43	-2.67	0
-230.4	13.77	4.14	-4.73	0.7	0.2	0		6.11	0.36	-7.41	1.55	0.05	0		0.28	0.79	-5.47	3.39	-2.37	0		6.55	-2.97	-7.71	2.29	-3.17	0
-229.5	13.11	6.05	-2.98	0.91	1.85	0		8.44	0.03	-7.08	2.29	-1.06	0		2.72	1.87	-3.6	1.35	-3.8	0		11.66	1.24	-6.19	0.77	-5.74	0
-228.6	15.25	0.63	-4.59	2.64	1.6	0		7.02	-3.71	-7.84	-0.55	-1.74	0		0.28	-0.23	-6.88	-1.45	-3.99	0		8.94	-2.65	-5.94	2.88	-3.32	0
-227.7	15.98	5.38	1.77	5.08	2.24	0		7.7	-2.31	-5.98	1.5	-1.72	0		-1.3	-3.61	-9.7	0.09	-6.67	0		8.81	-1.23	-8.63	-0.22	-3.79	0
-226.8	12.83	4.84	-5.08	1	2.38	0		9.57	-0.85	-8.65	0.33	-1.94	0		3.67	2.5	-5.82	4.13	-2.41	0		6.48	-1.57	-11.34	-0.15	-4.92	0
-225.9	9.51	-2.86	-3.78	-0.18	-0.45	0		5.2	-7.59	-10.28	-0.26	-3.59	0		4.39	2.01	-3.38	2.25	-1.18	0		8.16	-2.26	-7.94	2.77	-4.09	0
-225	10.33	-0.91	-7.21	-0.94	1.39	0		1.71	-4.02	-13.82	-2.82	-4.36	0		-2.94	-3.3	-11.25	-1.54	-4.56	0		7.08	-4.61	-12.49	-0.8	-4.56	0
-224.1	13.04	4.51	-1.45	1.74	2.96	0		8.74	-6.72	-9.58	-0.04	-1.12	0		7.21	1.8	-3.26	4.94	-0.61	0		7.05	0.13	-4.95	2.77	-3.39	0
-223.2	10.66	-1.05	-2.87	-1.93	-2.44	0		5.33	-6.23	-5.09	-2.08	-2.87	0		2.03	-0.31	-2.53	2.84	1.06	0		9.51	0.45	-7.37	2.21	-2.72	0
-222.3	8.36	2.88	-1.84	2.07	-0.37	0		6.58	-4.4	-7.71	3.84	-3.05	0		4.04	1.33	-2.97	6.6	-1.68	0		10.57	-0.81	-6.19	2.78	-0.32	0
-221.4	12.64	3.75	-2.74	2.61	0.18	0		6.19	-4.05	-9.17	-0.21	-3.85	0		2.42	1.99	-5.18	5.52	-1.1	0		8.51	-0.5	-7.39	1.68	-1.52	0
-220.5	11.66	3.04	-2.84	-1.1	0.21	0		7.32	-1.59	-6.24	0.91	-2.94	0		3.64	0.54	-4.73	3.06	-1.72	0		7.86	-3.21	-8.78	1.93	-3.72	0
-219.6	10.11	1.62	-5.28	-2.48	-0.23	0		4.4	-4.25	-10.99	-2.52	-2.28	0		1	-3.17	-8.11	-0.94	-3.17	0		8.49	-2.45	-7.61	0.12	-3.16	0
-218.7	12.52	2.82	-1.68	1.7	2.63	0		5.77	-3.81	-8.69	-0.4	-1.89	0		0.16	-0.77	-6.61	2.5	-4.51	0		9.71	-2.36	-7.44	0.79	-3.32	0
-217.8	10.04	5.34	-2.91	-1.37	1.03	0		6.02	-1.51	-9.07	-2.9	-2.69	0		1.09	-1.72	-8.02	0.16	-4.04	0		6.79	-2.24	-9.62	1.24	-4.51	0
-216.9	10.92	3.32	-0.74	2.82	1.1	0		6.17	-3.25	-5.89	0.21	-2.52	0		2.03	1.25	-2.82	0.32	-3.83	0		7.86	-0.43	-6.29	2.32	-1.57	0
-216	12.36	1.71	-1.36	-0.88	3.53	0		4.42	-4.22	-11.32	-2.26	-2.55	0		2.94	0.52	-2.77	2.61	-0.69	0		10.29	1.36	-4.83	3.13	-1.53	0
-215.1	10.22	1.27	-4.16	-1.82	-2.37	0		6.34	-0.06	-8.92	0.52	-2.1	0		4.96	2.02	-2.32	4.87	-1.57	0		9.15	-2.31	-5.92	3	-5.22	0
-214.2	9.24	0.98	-1.49	-1.55	2.79	0		3.74	-3.55	-8.45	-2.05	1.65	0		4.71	0.55	-7.45	1.5	-0.75	0		8.93	2.83	-5.53	2.7	-0.67	0
-213.3	10.16	-1.23	-4	-2.98	-2.82	0		2.14	-8.66	-11.56	-3.64	-5.61	0		2.95	-1.17	-6.72	1.32	-3.09	0		9.6	-2.35	-8.08	0.84	-3.15	0
-212.4	7.72	2.36	-4.47	-5.32	-2.18	0		4.04	-4.63	-9.56	-0.95	-2.85	0		1.15	-0.89	-6.79	2.09	-2.43	0		7.74	1.64	-5.23	0.6	-0.5	0
-211.5	12.63	3.01	-2.05	0.44	1.19	0		8.8	-5.47	-9.86	0.13	-2.99	0		2.52	0.36	-6.68	2.9	-3.6	0		5.5	-0.15	-7.28	4.13	-1.71	0
-210.6	12.78	3.74	-2.92	1	5.57	0		4.32	-4.32	-11.5	-2.7	-1.66	0		-0.86	-2.65	-8.33	-0.28	-3.04	0		7.15	-1.68	-7.65	3.15	-1.39	0
-209.7	8.49	1.18	-3.84	1.1	-1.07	0		7.32	-2.62	-7.51	2.72	-1.71	0		2.09	1.06	-5.04	1.58	-2.06	0		8.66	-1	-3.92	2.02	-2.57	0
-208.8	8.62	0.36	-3.82	-1.24	-0.31	0		5.55	-0.86	-5.23	2.7	0.62	0		0.82	0.86	-6.2	2.68	-2.24	0		8.45	0.24	-8.45	2.02	-1.25	0
-207.9	11.28	2.59	-1.21	-0.97	1.33	0		8.09	-3.24	-5.5	1.54	-1.29	0		5.5	2.04	-2.41	3.54	0.35	0		9.39	1.86	-7.51	2.42	0.46	0
-207	10.17	2.83	-2.6	1.49	0.54	0		4.87	-2.65	-4.56	1.89	-5.26	0		0.7	-0.03	-4.35	1.12	-3.61	0		8.14	-1.22	-6.14	-0.24	-1.9	0
-206.1	9.64	1.82	-5.33	0.13	-0.78	0		6.42	-4.66	-9.58	-2.15	-4.3	0		4.22	-1.18	-7.55	-2.39	-7.7	0		3.69	-3.68	-10.44	-2.32	-5.68	0
-205.2	9.57	4.42	-1.98	1.46	-0.35	0		7.81	-1.26	-5.75	2.42	-1.41	0		4.19	1.42	-0.81	5.29	-0.21	0		8.25	-0.03	-6.8	0.5	-3.76	0
-204.3	7.93	-1.16	-5.56	-3.09	-1.15	0		7.45	-5.31	-6.84	0.83	-0.84	0		3.69	-0.01	-4.34	2.29	-0.32	0		6.6	2.25	-6.16	2.63	-2.45	0
-203.4	6.67	2.67	-1.88	-1.11	-0.86	0		3.49	-1.56	-8.23	0.2	-2.13	0		-0.27	-0.92	-5.35	1.23	-2.81	0		6.66	-3.88	-9.89	0.12	-4.76	0
-202.5	11.25	3.46	-5.11	2.39	-0.45	0		6.53	-1.16	-6.67	2.06	-1	0		2.5	-0.57	-5.02	3.71	0.27	0		7.43	0.31	-6.04	3.1	-1.22	0
-201.6	10.53	2.09	-3.74	1.1	-0.83	0		4.97	-2.75	-7.61	-0.34	-3.49	0		-1.62	2.18	-6.43	0.38	-2	0		6.22	-1.33	-7.78	0.53	-2.86	0
-200.7	13.31	5.47	2.74	1.95	2.94	0		5.75	-0.62	-5.01	0.28	-2.37	0		4.26	1.76	-1.93	5.1	-0.77	0		9.22	0.34	-4.56	5.81	0.58	0
-199.8	12.92	4.24	-1.4	1.49	1.58	0		4.49	-4.05	-9.97	1.64	-5.09	0		1.83	-1.57	-6.46	4.52	-3.16	0		7.12	-2.34	-4.45	3.68	-0.98	0
-198.9	11.2	0.76	-1.37	1.57	-0.27	0		4.76	-4.21	-8.59	-0.96	-2.42	0		3.12	-1.1	-2.87	-0.12	-2.54	0		7.51	0.22	-5.33	3.92	-1.66	0
-198	8.15	-1.87	-3.66	-3.44	-0.86	0		4.88	-4.96	-6.97	-2.02	-5.07	0		2.64	-0.07	-3.78	1.19	-4.2	0		6.63	-0.44	-5.5	0.3	-1.68	0
-197.1	8.72	1.7	-0.47	1.43	1.92	0		5.94	-3.34	-7.75	-2.1	-3.13	0		2.89	0.08	-4.72	1.56	-2.99	0		7.66	-0.68	-4.94	4.24	-0.53	0
-196.2	13.06	3.27	-1.86	-1.43	0.72	0		9.16	0.21	-6.39	0.37	-2	0		-0.36	-1.5	-5.79	0.02	-6.59	0		7.18	-2.39	-5.24	0.04	-4.44	0
-195.3	10.4	6.41	0.48	4.16	4.08	0		5.91	0.58	-6.52	3.86	0.74	0		0.92	-0.05	-6.18	2.8	0.17	0		6.24	0.4	-7.11	1.35	-2.81	0
-194.4	7.82	0.92	-2.47	0.17	-2.03	0		1.85	-5.17	-8.24	-2.08	-4.41	0		-0.72	-3.7	-7.32	-1.24	-5.18	0		5.94	0.33	-8.33	2.96	-5.24	0
-193.5	7.7	2.9	-3.04	-0.87	0.43	0		4.04	-3.68	-8.16	1.38	-4.74	0		1.3	0.69	-4.71	2.93	-4.97	0		6.23	1.11	-7.12	1.91	-2.45	0
-192.6	11.59	4.76	-1.14	4.4	3.84	0		7.36	1.52	-6.99	1.86	0.97	0		-1.1	0.9	-6.11	0.72	-4.48	0		2.89	-2.2	-8.17	-0.45	-5.39	0
-191.7	8.5	2.6	-3.67	-1.38	-1.48	0		6.74	-1.6	-8.23	-1.19	-1.29	0		5.19	-0.97	-1.75	3.71	1.62	0		4.34	-1.97	-6.32	0.96	-3.94	0
-190.8	10.5	1.73	-1.31	2.68	2.08	0		7.35	-2.63	-5.16	1.01	0.22	0		4.21	0.63	-0.75	5.17	-0.71	0		5.71	-0.97	-5.25	0.85	-2.51	0
-189.9	7.39	3.35	-0.76	-0.3	-0.21	0		8.71	1.82	-2.63	2.52	2.13	0		3.08	0.09	-5.21	1.78	-0.01	0		7.35	-2.52	-7.14	1.65	-3.64	0
-189	7.84	1.58	-3.12	-2.11	-0.22	0		2.81	-1.85	-7.18	-1.5	-3.68	0		3.42	3.5	-3.06	0.16	-0.18	0		6.95	-1.12	-3.79	1.45	-0.63	0
-188.1	8.52	0.36	-1.46	1.96	-1.08	0		7.01	-3.18	-6.52	0.62	-2.56	0		1.64	-1.59	-5.42	0.48	-1.36	0		3.86	-3.03	-10.22	-1.29	-2.35	0
-187.2	9.75	5.17	0.18	0.33	3.43	0		8.99	-1.76	-5	-0.93	0.51	0		6.27	2.17	-2.94	2.15	1.75	0		6.29	-2.06	-7.21	0.09	-1.23	0
-186.3	8.9	1.86	-1.46	-1.42	-1.18	0		6	-2.73	-8.99	-1.74	-3.72	0		4.01	-0.55	-6.02	1.56	-2.24	0		6.52	-0.81	-6.59	4.49	-3.37	0
-185.4	11.28	2.65	-1.93	0.62	-1.42	0		3.02	-2.75	-8.74	-0.64	-4.39	0		-1.18	-2.87	-6.79	2.58	-5.97	0		1.81	-3.03	-10.15	1.65	-5.37	0
-184.5	7.48	1.44	-3.11	-0.69	-0.57	0		2.71	-5.97	-10	-2.62	-3.29	0		4.1	0.39	-3.28	1.2	-1	0		6.99	-1.66	-5.35	2.65	-2.3	0
-183.6	10.96	5.48	2.02	1.49	1.81	0		5.83	-3.04	-5.03	-0.34	-1.69	0		0.47	-4.61	-5.98	-1.15	-2.77	0		5.01	-2.66	-8.96	-1.85	-1.91	0
-182.7	10.58	1.53	-3.05	1.43	-0.22	0		7.32	-1.9	-7.16	-0.85	-1.09	0		3.97	0.68	-2.25	4.58	1.01	0		6.84	-1.38	-5.18	1.67	1.14	0
-181.8	7.37	3.13	-2.74	2.19	2.18	0		2.44	-2.44	-8.13	2.33	0.88	0		2.48	0.95	-2.38	4.46	-0.95	0		10.77	0.41	-2.43	5.8	1.45	0
-180.9	5.36	-0.15	-1.94	-3.11	-0.86	0		4.73	-3.9	-3.5	-1.18	-0.79	0		-0.24	-3.55	-3.68	1.05	-2.98	0		6.87	-1.53	-5.6	2.5	-1.52	0
-180	8.97	0.86	-3.94	0	2.24	0		4.95	-1.57	-8.29	-0.57	-1.28	0		2.86	2.13	-1.96	2.8	-1.29	0		6.48	0.07	-5.34	3.49	-0.81	0
-179.1	8.5	4.61	-1.71	4.31	4.58	0		8.68	2.8	-3.12	4.12	0.08	0		5.67	0.29	-3.26	4.19	-1.43	0		6.87	-2.5	-7.66	2.24	-1.42	0
-178.2	12.06	1.52	-2.58	1.73	0	0		7.17	-1.24	-5.75	-0.74	0.86	0		2.54	1.82	-2.9	3.5	0.3	0		4.93	-1.09	-5.43	4.18	-1.58	0
-177.3	6.91	1.04	-2.23	-0.38	-0.47	0		5.11	-1.89	-4.28	-0.79	-2.17	0		3.42	-1.83	-1.76	1.78	-1.34	0		6.15	-2.21	-6.33	-0.15	-5.1	0
-176.4	7.45	-1.87	-0.26	0.68	1.22	0		4.05	-3.42	-7.14	0.24	-5.1	0		0.89	-1.13	-4.78	-0.43	-4.83	0		4.7	-1.45	-6.95	2.11	-0.95	0
-175.5	8	3.09	-1.04	-1.02	-2.46	0		3.48	-3.06	-8.34	-4.68	-5.29	0		-1.82	-2.76	-7.83	-4.06	-3.49	0		6.36	-1.71	-7.72	-0.98	-2.56	0
-174.6	8.43	1.56	-1.38	0.8	0.16	0		5.64	-3.44	-5.99	-1.97	-1.4	0		2.89	0.93	-3.85	-0.35	-0.39	0		8.4	1.2	-4.3	1.95	-2.97	0
-173.7	9.98	0.23	1.37	0.01	0.04	0		5.7	-3.26	-3.66	0.16	-3	0		1.61	2.51	-1.15	3.1	-1.05	0		6.28	-1.24	-4.82	1.73	-0.54	0
-172.8	12	1.73	-1.34	-0.99	1.19	0		9.83	1.37	-4.37	2.94	-0.03	0		2.46	2.74	-1.9	4.03	-2.17	0		5.25	-0.48	-3.5	2.71	-0.92	0
-171.9	9.62	1.71	-1.29	0.17	1.53	0		9.27	-1.19	-1.55	2.41	1.48	0		5.58	2.28	-1.54	5.2	-0.34	0		4.91	-2.67	-6.56	-1	-2.73	0
-171	7.33	-1.09	-4	-1.84	-1.69	0		6.64	0.37	-5.83	1.39	-2.17	0		2.15	2.23	-5.15	1.54	-3.92	0		4.58	0.58	-5.19	0.75	-3.86	0
-170.1	9.11	5.19	0.71	2.65	3.75	0		5.28	1.65	-6.65	1.2	0.76	0		1.14	-0.89	-4.96	-0.14	-3.65	0		2.94	-0.72	-5.31	0.62	-3.2	0
-169.2	9.02	-0.2	-1.78	2.67	0.88	0		4.25	-3.23	-3.33	1.76	-2.97	0		1.56	-2.47	-4.22	0.29	-4.11	0		4.82	-0.84	-8.15	1.76	-1.93	0
-168.3	7.12	2.35	-1.57	-1.09	0.39	0		4.47	-3.45	-9.64	0.11	-2.04	0		2.69	-0.85	-7	1.33	-0.95	0		4.91	-3.24	-5.97	1.7	-2.28	0
-167.4	9.07	3.55	-1.01	0.5	1.74	0		7.06	0.06	-6.61	1.87	-0.2	0		2.87	3.48	0.06	4.66	0.47	0		4.01	1.37	-3.04	3.94	-1.03	0
-166.5	6.43	1.63	-3.71	-2.9	0.1	0		6.8	-0.9	-7.46	-0.91	-2.6	0		4.02	2.37	-1.89	4.37	0.68	0		6.99	-1.24	-2.91	4.05	2.09	0
-165.6	9.21	3.02	-2.02	1.62	0.64	0		7.94	-0.84	-4.93	3.08	1.58	0		0.73	0.64	-4.24	3.14	0.37	0		9.63	1.07	-4.49	4.84	-0.11	0
-164.7	10.07	1.95	-1.74	3.1	1.89	0		9.95	0.4	-3.71	4.32	2.02	0		1.46	-0.33	-3.44	-0.15	-3.04	0		4.49	-2.06	-5.81	-0.98	-0.64	0
-163.8	6.5	3.32	-3.03	-1.19	2.69	0		5.3	-2.02	-4.32	0.38	0.48	0		-2.02	-2.97	-7.5	-1.43	-3.08	0		4.85	-0.92	-5.75	2.61	0.22	0
-162.9	5.25	0.25	-1.66	-1.36	-1.39	0		6.61	-0.96	-3.31	1.16	-2.31	0		4.17	-0.11	-3.29	-0.33	-2.49	0		5.7	0.34	-4.52	2.9	0.71	0
-162	6.88	0.86	-2.64	1.14	0.8	0		2.14	-3.48	-6.34	0.24	-2.57	0		2.14	0.38	-1.29	2.58	0.09	0		7.21	1.26	-0.43	4.15	1.05	0
-161.1	8.53	2.74	-1.62	1.52	1.7	0		6.94	1.19	-2.72	5.41	1.91	0		1.16	-1.37	-2.93	3.04	-1.91	0		3.84	0.52	-4.34	2.27	0.09	0
-160.2	3.88	-2.89	-4.53	-2.71	-2.1	0		6.94	-0.73	-3.87	0.65	0.55	0		1.63	-0.32	-2.03	3.54	-2.66	0		4.71	-1.99	-4.88	1.25	-0.88	0
-159.3	7.37	3.69	-0.44	-1.36	-0.55	0		2.18	-0.47	-4.75	-1.09	-0.94	0		1.26	4.05	-3.23	1.39	0.09	0		3.56	1.29	-5.47	1.18	0.48	0
-158.4	9.77	5.66	0.81	4.64	0.59	0		5.79	0.2	-7.04	2.27	-3.53	0		4.42	0.89	-4.27	1.76	-1.78	0		5.63	1.09	-2.5	2.71	-1.34	0
-157.5	8.05	-0.21	0.09	0.82	0.75	0		4.33	-2.27	-4.56	1.24	0.04	0		0.93	0.41	-1.35	2.7	0.37	0		5.39	1.01	-3.28	3.04	-0.8	0
-156.6	7.9	5.69	-0.5	1.13	5.3	0		7.32	-2.44	-4.9	-0.33	0.27	0		1.45	-3.53	-5.17	-3.39	-3.72	0		4.76	-2.29	-5.2	-0.19	0.17	0
-155.7	9.39	3.35	0.38	3.32	2.51	0		5.19	-1.26	-4.14	2.3	0.76	0		1.7	-1.82	-4.07	1.43	-1.5	0		2.36	-2.94	-5.44	-1.41	-1.97	0
-154.8	4.49	0.3	-3.06	-2.54	-3.46	0		2.24	-3.73	-6.63	-2.37	-3.83	0		3.63	2.27	-1.19	2.1	-0.35	0		7.89	3.39	-4.44	1.66	-0.1	0
-153.9	7.86	2.39	-0.86	0.19	-1	0		6.18	-1.73	-4.18	0.97	0.31	0		1.58	-2.12	-6.14	1.82	1.08	0		2.48	-3.77	-7.59	-0.21	-3.64	0
-153	5.63	2.09	-4.28	-4.01	-0.15	0		5.08	-1.53	-6.42	-0.07	-0.75	0		3.58	-0.74	-0.11	4.59	-0.01	0		6.96	-0.91	-0.83	5.7	0.06	0
-152.1	3.82	-0.39	-5.41	0.59	-3.02	0		2.78	-2.87	-11.07	-2.29	-5.5	0		-0.23	-0.04	-8.31	-2.91	-5.19	0		0.23	-2.21	-6.63	-1.44	-5.22	0
-151.2	11.48	5.32	1.94	3.27	2.38	0		7.93	1.27	-2.17	2.91	2.05	0		3.85	0.17	-0.75	3.94	0.13	0		7.1	-0.4	-2.83	1.69	-0.74	0
-150.3	7.41	-0.07	-2.98	-0.64	-1.48	0		7.29	-1.16	-3.27	1.8	-1.37	0		2.44	-0.85	-5.46	-0.84	-3.22	0		4.2	-2.43	-8.09	-0.22	-2.73	0
-149.4	5.95	0.98	-2.56	-0.29	-0.95	0		5.21	-3.72	-7.68	-1.66	-2.58	0		3.32	-1.03	-6.8	0.78	-1.64	0		6.2	-0.28	-5.74	-1.99	-2.78	0
-148.5	8.94	1.42	-1.09	2.95	0.42	0		2.81	-2.55	-6.37	0.6	-2.73	0		1.93	-1.09	-3.37	-0.15	-1.55	0		4.83	-2.59	-6.16	0.55	-3.61	0
-147.6	4.77	0.44	-3.07	0.49	-1.93	0		1.96	-1.01	-6.81	0.66	-2.3	0		0.53	0.13	-4.32	1.28	-1.19	0		6.74	0.39	-3.28	1.85	-0.34	0
-146.7	8.71	2.89	-0.14	3.24	3.05	0		1.86	-1.82	-2.93	2.67	-1.03	0		0.83	0.35	-4.24	0.26	-2.37	0		6.64	-0.28	-4.76	2.07	-1.86	0
-145.8	5.6	2.85	-1.25	-1.61	-0.05	0		2.38	-2.78	-5.74	-2.1	-4.16	0		2.92	1.49	-1.62	3.37	3.41	0		4.79	-0.38	-7.08	1.48	0.88	0
-144.9	6.47	4.03	0.25	-0.24	3.51	0		2.48	-1.34	-5.98	1.96	1.08	0		-0.08	0.47	-3.47	5.18	0.03	0		2.12	-1.84	-4.43	-0.17	-4.03	0
-144	9.33	5.03	2.38	6.1	2.54	0		6.45	1.11	-4.87	2.43	0.5	0		-0.68	-1.96	-5.33	0.09	-0.19	0		3.58	-1.03	-4.83	0.44	0.26	0
-143.1	8.41	2.88	-0.42	1.34	-0.55	0		4.25	-2.56	-4.39	1.2	-1.68	0		1.51	-0.55	-1.14	1.49	-0.51	0		3.89	-2.49	-3.99	0.67	-1.44	0
-142.2	5.12	-0.21	0.6	-2.42	0.57	0		3.29	-3.42	-5.66	1.31	-2.79	0		2.59	-1.8	-1.42	3.69	-0.72	0		4.68	-2	-3.58	-0.07	-0.86	0
-141.3	4.93	-2.1	-5.84	-3.87	-3.18	0		6.31	2.16	-3.4	1.62	0.12	0		2.54	0.47	-3.52	3.64	-0.74	0		0.23	-1.4	-7.12	1.84	-1.45	0
-140.4	6.33	-2.2	-3.56	-0.77	-1.49	0		3.2	-1.66	-4.59	-1.62	-2.68	0		-1.59	-1.15	-4.77	-1.43	-1.31	0		2.79	-1.38	-5.95	0.53	-0.7	0
-139.5	4.47	3.6	-0.62	1.22	-0.62	0		1.02	-3.32	-4	-2.01	-2.74	0		-1.76	-3.86	-6.56	-2.73	-5.45	0		2.51	-4.27	-6.06	0.47	-1.57	0
-138.6	6.06	1.47	-2.35	2.36	-0.93	0		4.43	-0.12	-3.06	4.24	-1.88	0		2.87	1.57	4.2	3.39	-0.95	0		3.01	0.02	-3.9	-0.21	-2.79	0
-137.7	3.97	0.98	-1.88	0.86	-1.33	0		3.86	-1.43	-2.65	0.44	-4.13	0		1.3	2.05	-2.65	-0.27	-1.35	0		2.24	0.38	-5.5	-1.85	-0.45	0
-136.8	7.07	-0.09	-1.69	-1.2	0.99	0		6.22	-0.49	-5.81	-1	-0.07	0		-0.14	-3.38	-5.89	-1.6	-5.01	0		3.02	-5.03	-6.21	-1.44	-5.99	0
-135.9	9.57	5.28	-0.81	3.25	4.16	0		4.58	2.55	-1.26	2.38	0.78	0		1.63	1.04	-2.99	1.23	-0.95	0		5.76	-0.89	-5.19	1.37	-2.52	0
-135	8.84	4.04	4.98	5.13	4.96	0		6.24	0.59	-0.18	3.45	0.37	0		1.16	-0.19	-3.49	1.04	-1.52	0		3.12	-1.32	-4.94	0.25	-1.25	0
-134.1	7.34	3.26	-2.18	1.33	0.59	0		7.65	0.22	-3.83	-0.2	-0.48	0		2.01	0.44	-0.27	3.12	-1.16	0		5.15	0.78	0.4	6.04	2.07	0
-133.2	6.39	4.75	-0.26	2.46	3.76	0		4.36	0.6	-0.79	2.89	0.21	0		2.27	-1.64	-3.12	1.58	-0.65	0		3.78	-0.23	-5.77	-0.2	-2.92	0
-132.3	4.78	1.07	-0.17	2.1	2.26	0		2.79	-4.55	-4.17	-3.52	-2.9	0		1.57	-0.36	-2.85	-1.01	-2.12	0		4.82	-2.8	-6.14	-0.23	-0.39	0
-131.4	5.15	0.29	-3.49	-3.29	-2.13	0		3.45	-2.81	-4.44	-3.03	-3.03	0		1.45	-0.94	-1.74	1.55	-4.45	0		0.37	-4.27	-7.45	-0.37	-4.56	0
-130.5	4.5	1.21	-3.84	-1.31	0.49	0		5.46	-1.03	-4.72	-0.24	0.39	0		2.96	-1.54	-2.89	-0.72	-1.9	0		3.52	-2.99	-4.01	1.84	0.05	0
-129.6	9.52	4.76	1.29	2.35	1.16	0		7.25	2.52	-1.81	1.16	0.84	0		3.19	0.48	-3.56	0.13	-3.81	0		4.34	1.37	-3.04	2.31	-1.31	0
-128.7	8.13	2.81	1.09	2.3	2.08	0		4.7	-2.06	-0.55	-0.62	-0.42	0		3.18	1.38	-0.81	2.6	0.24	0		5.89	2.42	-3.13	2.42	1.17	0
-127.8	9.13	1.22	-0.25	2.03	1.75	0		0.58	-3.9	-9	-0.95	-4.29	0		-1	-1.15	-5.44	0.53	-5.14	0		6.91	-0.48	-2.37	2.05	0.13	0
-126.9	7.79	1.57	-0.78	2.79	3.7	0		5.39	0.8	-1.46	4.74	-1.36	0		-1.26	-1.69	-2.85	1.79	-3.41	0		8.61	3.07	-1.25	2.11	2.42	0
-126	3.47	3.52	1.14	-0.42	-0.59	0		1.61	0.98	-6.2	-1.97	-1.27	0		0.33	0.2	-6.42	-0.26	-2.49	0		2.84	-0.85	-4.49	2.74	-1.79	0
-125.1	7.92	4.6	-0.42	0.75	3.41	0		3.94	-3.24	-5.69	-2.73	-1.62	0		-2.09	-4.7	-6.14	-0.1	-5.51	0		1.35	-1.98	-5.55	-1.36	-5.1	0
-124.2	7.53	2.56	2.05	-0.54	3.14	0		5.31	0.09	-2.77	-1.26	-0.8	0		2.8	2.98	-1.18	-0.51	-1.66	0		5.19	1.74	-0.3	2.95	-0.52	0
-123.3	4.73	2.21	-0.84	0.1	1.75	0		1.96	-1.29	-4.97	-0.05	-2.56	0		5.45	3.37	1.79	3.6	-0.16	0		6.56	2.74	-1.71	0.36	0.59	0
-122.4	6.42	4.04	0.86	1.05	-1	0		4.59	-0.66	-3	0	-2.07	0		1.86	0.69	-0.45	-0.74	-0.84	0		3.2	-2.01	-1.77	0.85	0.82	0
-121.5	8.19	1.76	-1.19	4	3.37	0		2.39	-1.58	-4.63	0.69	0.42	0		-2.39	-3.2	-3.5	-2.27	-3.03	0		1.95	-1.7	-2.54	-1.16	-2.42	0
-120.6	6.27	5.82	-0.19	0.15	4.02	0		2.53	0.86	-1.56	0.15	0.89	0		1.7	1.77	0.43	3.11	1.54	0		4.17	1.02	0.09	4.02	1.08	0
-119.7	3.2	-1.09	-3.6	-4.23	-1.7	0		3.4	0.23	-4.58	-3.71	-3.25	0		4.07	1.18	-2.22	1.5	-0.7	0		1.7	-1.02	-3.87	1.09	-3.07	0
-118.8	3.7	-0.12	-3.14	-3.27	-0.14	0		0.03	-3.9	-9.26	-3.19	-3.67	0		1.76	1.39	-5.41	1.5	-0.09	0		3.88	-0.08	-4.07	-0.53	1.25	0
-117.9	6.85	2.46	-0.03	-0.2	0.58	0		4.39	-1.59	-5.2	0.43	-3.27	0		1.04	-0.03	-5.47	0.52	-3.51	0		4.13	2.05	-2.13	3.8	1.32	0
-117	5.68	-1.6	-0.99	0.61	-3.47	0		-0.55	-3.09	-8.64	-0.76	-5.27	0		2.5	2.42	-2.57	5.12	-1.92	0		1.92	-0.29	-5.26	1.47	-2.03	0
-116.1	4.08	-0.12	-1.98	-0.95	1.54	0		2.03	-2.48	-5.42	-1.77	-1.57	0		0.91	0.7	-1.59	1.28	-0.04	0		4.48	1.64	-0.08	5.17	0.84	0
-115.2	8.97	3.83	4.45	5.74	4.63	0		7.75	3.61	0.25	4.3	1.2	0		2.75	1.35	-2.87	3.13	-1.25	0		3.36	-2.26	-3.8	-1.14	-1.92	0
-114.3	7.2	4.63	1.96	2.73	1.5	0		3.14	0.82	-1.07	2.05	-0.26	0		-2.6	-2.01	-3.72	-1.83	-4.93	0		3.76	-0.75	-3.69	-0.43	-1.3	0
-113.4	6.2	3.94	-0.48	4.07	4.21	0		4.04	-0.44	-2.57	3.64	-0.66	0		2.08	1.25	-0.24	1.82	0.06	0		4.17	1.48	-4.31	-0.15	0.46	0
-112.5	5.61	1.38	0.92	0.19	-0.07	0		2.58	-0.37	-3	-0.8	-2.72	0		2.79	0.21	-2.36	-0.29	-2.17	0		5.95	0.94	-1.04	3.46	1.11	0
-111.6	6.79	3.94	-0.71	-1.01	3.08	0		4.79	4.52	-1.95	2.57	2.6	0		2.93	1.8	-2.69	2.11	-0.15	0		6.44	-0.14	-1.66	3.16	3.79	0
-110.7	7.63	3.32	0.89	1.7	2.01	0		5.24	-1	-5.46	-1.94	-2.65	0		-0.7	-0.57	-5.18	-3.79	-4.79	0		3.26	-1.34	-2.94	-0.03	-1.63	0
-109.8	2.81	0.83	-1.3	-1.88	1	0		5.12	-0.52	-0.94	1.91	0.91	0		0.6	-0.61	-2.78	-1.07	-3.8	0		6.24	2.55	-1.27	2.52	1.08	0
-108.9	6.22	5.2	0.44	2.39	2.48	0		1.85	2.03	-2.55	0.76	0.86	0		2.24	2.11	-1.56	2.04	-0.06	0		0.82	-1.7	-4.67	-1.54	-4.28	0
-108	7.18	2.07	1.71	1.18	2.63	0		3.19	-3.5	-6.39	-3.11	-2.16	0		3.68	2.05	-2.21	-1.56	0.98	0		4.6	0.24	-0.38	1.29	0.41	0
-107.1	5.06	0.64	0.4	-1.44	3.23	0		4.04	-0.19	-2.24	-2.01	-0.33	0		0.16	-0.91	-4.19	1.09	-3.02	0		2.66	-1.18	-4.57	0.12	-1.74	0
-106.2	6.16	2.53	3.46	1.95	4.15	0		4.08	1.24	0.41	1.45	2.08	0		6.02	2.1	0.96	3.39	2.25	0		5.16	-0.33	-2.49	4.42	1.59	0
-105.3	3.28	1.53	1.21	0.28	0.22	0		5.32	2	-1.19	4.2	0.74	0		4.56	2.56	-2.84	0.46	1.43	0		4.78	1.67	-4.17	0	0.24	0
-104.4	6.05	2.25	1.95	3.37	1.68	0		3.28	0.13	-2.08	2.49	-0.46	0		3.61	0.9	-1.21	1.67	-0.46	0		6.94	2.44	0.28	0.82	-0.63	0
-103.5	5.51	1.98	-1.98	2.97	3.09	0		4.73	0.38	-3.08	3.09	-2.81	0		0.15	0.71	-3.76	1.17	-4.74	0		0.2	1.25	-3.27	1.7	-1.7	0
-102.6	1.14	1.66	-2.25	0.35	-2.13	0		0.23	-2.62	-5.42	-0.54	-3.99	0		-1.18	-2.81	-5.09	-1.94	-3.78	0		2.69	-1.92	-1.38	2.39	-0.39	0
-101.7	3.67	1.67	1.39	1.75	1.07	0		0.76	-1.67	-2.07	-0.09	-2	0		0.56	-0.12	-2.5	-0.19	-2.46	0		1.62	-1.47	-2.5	-0.5	-1.51	0
-100.8	5.71	2.5	-0.86	-0.61	-1.59	0		5.04	1.22	-3.14	0.64	-2.69	0		0.23	0.53	-5.32	0.78	-3.1	0		4	-0.77	-4.32	-1.79	-2.35	0
-99.9	2.51	0.18	-1.24	-0.86	-0.25	0		2.28	0.23	-4.71	1.94	-1.12	0		2.93	1.43	-0.86	4.02	1.14	0		2.12	1.65	-1.86	4.8	0.47	0
-99	6.85	1.66	0.23	-1.07	2.22	0		1.42	-3.1	-4.67	-1.14	1.73	0		-0.59	-3.3	-4.49	-2.64	-4.35	0		4.57	0.42	-3.62	0.65	-3.59	0
-98.1	4.08	3.37	0.46	-0.04	1.13	0		4.23	3.77	-0.4	3.59	-1.12	0		0.1	0.01	-2.52	-0.01	-4.1	0		5.63	2.22	-3.72	1.15	0.87	0
-97.2	6.25	2.92	1.44	2.5	3.45	0		4.93	0.02	-2.6	-0.86	-0.28	0		2.07	-0.07	-3.76	-1.38	0.28	0		3.79	-0.65	-1.64	0.72	1.43	0
-96.3	3.89	0.54	0.55	-0.18	0.32	0		0.93	-1.16	-5.31	-1.09	-2.77	0		-1.55	-2.4	-8.01	-1.59	-4.98	0		1.62	-0.41	-3.67	1.93	-0.41	0
-95.4	2.47	2.77	-0.33	0.65	0.75	0		2.79	-2.89	-3.94	-1.12	-4.12	0		3.23	-0.43	-1.12	1.64	-1.51	0		3.79	-0.9	-0.89	0.59	-1.53	0
-94.5	5.39	-0.12	-0.53	1.49	3.35	0		4.45	-1.44	-1.94	-0.16	0.41	0		4.25	4.59	2.28	3.22	1.3	0		5.71	1.32	-0.68	1.09	-0.24	0
-93.6	7.14	1.77	-0.4	-0.54	-0.63	0		4.47	-0.58	-3.02	2.44	-2.34	0		2.13	1.45	0.04	4.18	1.94	0		0.05	-2.26	-2.51	1.52	-1.53	0
-92.7	7.04	2.58	0.71	0.85	2.2	0		6.12	1.05	-2.61	2.95	0.67	0		1.2	-2.19	-4.98	-0.91	-2.28	0		1.2	-1.14	-2.62	0	1.23	0
-91.8	3.4	2.94	-0.39	1.3	1.25	0		5.09	1.66	0.31	0.69	1.81	0		0.42	-1.67	-3.45	-1	-2.42	0		3.69	-0.31	-0.76	1.13	-1.33	0
-90.9	4.43	5.62	-0.01	0.1	-0.72	0		3.45	0.52	-1.42	0.29	-3.32	0		4.01	-0.96	-0.71	3.18	-0.81	0		8.28	1.5	-0.19	3.78	-0.87	0
-90	5.18	3.5	1.07	2.16	1.9	0		5.38	3.54	-0.12	3.85	1.61	0		1.85	1.92	-1	0.8	-1.16	0		1.82	0.16	-0.57	1.67	-1.62	0
-89.1	2.68	-1.87	-2.17	-3.05	-0.31	0		0.57	-3.7	-5.77	-3.42	-4.48	0		0.28	-1.45	-5.21	-2.9	-4.01	0		3.53	-1.17	-2.58	1.62	0.39	0
-88.2	6.11	4.88	4.06	4.47	4.44	0		1.85	-0.06	-3.01	1.17	-4.23	0		2.6	-0.29	-5.86	-0.99	-2.86	0		3.72	0.86	-1.26	0.7	-0.37	0
-87.3	2.36	2.51	-2.62	-0.1	-0.99	0		1.89	-1.78	-3.41	2.15	-4.31	0		0.55	-0.64	-1.51	1.46	-2.94	0		2.41	-1.01	-0.71	0.42	-0.34	0
-86.4	4.35	-0.08	-1.75	1.51	0.84	0		4.51	0.74	-2.25	1.02	-2.12	0		0.77	1.49	-4.09	0.41	-2.17	0		0.13	-1.29	-1.37	-0.37	0.05	0
-85.5	3.08	-0.14	-1	-1.29	1.49	0		5.12	2.23	-1.83	-0.36	-1.04	0		4.56	0.09	-2.92	3.13	0.39	0		6.53	-1.1	-1.57	2.82	1.12	0
-84.6	4.66	0.38	-0.2	0.5	1.76	0		4.08	-0.51	-2.03	-1.81	-0.3	0		1.77	3	-1.1	2.64	1.75	0		3.92	-0.06	-1.1	1.06	-0.54	0
-83.7	2.65	2.38	0.29	-0.2	0.71	0		4.11	2.34	-2.69	1.15	-2.76	0		3.39	3.84	-0.08	3.51	2.07	0		2.53	0.29	-0.76	1.96	-0.08	0
-82.8	6.6	6.08	4.08	4.7	3.5	0		5.44	0.73	0.44	1.2	-0.49	0		0.54	-2.1	-3.74	0.08	-2.27	0		1.04	-1.68	-3.83	-0.43	-2.95	0
-81.9	5.91	4.72	0.84	4.18	1.56	0		3.03	1.38	-1.82	2.32	-0.67	0		1.32	1.61	0.86	3.95	0.44	0		3.36	1.8	0.11	4.08	-0.37	0
-81	1.25	-0.26	-0.25	0.75	-1.74	0		2.49	1.48	-4.36	-0.9	-3.5	0		2.27	5.65	-0.72	0.87	-2.52	0		3.31	2.85	0.57	1.01	-0.44	0
-80.1	5.12	2.84	1.36	3	2.76	0		3.02	1.08	-1.59	5.03	0.75	0		2.6	-0.4	-0.05	0.96	-0.8	0		4.63	1.26	0.09	0.16	-0.01	0
-79.2	-0.1	0.42	-0.64	-0.46	2.47	0		3.97	0.16	-1.56	0.98	1.47	0		0.84	2.54	-0.81	2.13	0.02	0		0.1	-2.73	-2.55	-0.31	-2.93	0
-78.3	5.32	4.29	2.38	5.24	2.91	0		4.49	3.65	1.15	3.36	-0.42	0		1.93	2.01	0.17	2.65	-0.52	0		0.3	2.11	-3.4	1.28	0.2	0
-77.4	3.29	1.07	-1.6	-0.12	0.72	0		7.02	4.81	1.57	4.2	1.16	0		4.99	3.91	0.24	4.98	0.5	0		0.29	-0.35	-3.67	0.52	0.81	0
-76.5	3.39	3.76	-0.8	0.96	0.3	0		0.06	0.79	-1.93	1.4	-1	0		-0.23	0.8	-0.15	2.64	0.29	0		3.89	-0.36	-0.28	2.4	-1.42	0
-75.6	4.17	1.45	-0.78	2.44	0.06	0		2.36	-1.71	-2.31	-1.66	-1.97	0		-0.38	-0.9	-0.47	-1.99	-1.32	0		1.61	-0.62	-0.44	0.4	-0.1	0
-74.7	5.65	2.73	0.26	2.47	3.12	0		2.55	-0.33	0.19	1.02	-0.27	0		-0.36	-0.14	-1.38	-1.3	-2.9	0		1.75	-2.5	-3.57	-3.06	-3.32	0
-73.8	3.47	4.47	0.21	1.34	2.6	0		3.03	0	-1.15	-1.92	0.4	0		3.69	1.42	1.94	1.19	0.66	0		2.15	-2.9	-3.25	0.37	-1.91	0
-72.9	3.78	-0.55	1.22	-1.23	-1.69	0		1.85	-1.43	-2.32	-2.97	-4.17	0		2.08	-1.39	-3.44	-1.17	-0.83	0		1.23	-3.41	-2.87	-0.61	-3.27	0
-72	2.66	0.53	-1.72	-1.02	-1.93	0		2.67	-0.99	-0.23	-0.3	-1.26	0		-0.7	-3.48	-4.2	-1.11	-3.77	0		-1.53	-3.15	-4.4	-1.58	-3.67	0
-71.1	3.21	4.41	-1.69	2.19	1.54	0		5.56	1.54	0.84	3.21	0.74	0		1.86	1.11	2.23	2.34	0.9	0		-1.14	-1.04	-0.83	1.23	-1.49	0
-70.2	4.06	4.29	0.08	0.41	1.81	0		4.18	3.09	-1.22	1.64	1.43	0		1.5	0.03	2.24	0.92	0.75	0		3.82	0.15	1.25	0.9	1.42	0
-69.3	6.75	1.91	1.05	1.33	1.2	0		2.92	1.3	-0.42	1.05	-2.25	0		1.15	1.62	-1.1	-0.75	0.13	0		2.26	0.61	-0.27	2.61	2	0
-68.4	4.35	1.06	1.08	1.27	3.34	0		5.76	1.63	0.78	4.31	0.65	0		2.35	0.81	-3.46	-0.23	-1.37	0		3.23	0.09	-4.09	1.6	0.99	0
-67.5	-1.16	0.09	-4.38	-0.76	1.03	0		-1.55	-2.08	-3.12	-0.23	-1.55	0		-1.77	0.46	-1.77	0.25	-1.11	0		5.17	1.56	-0.18	4.61	2.81	0
-66.6	2.72	-2.29	-2.78	0.3	0.52	0		5.86	3.1	-0.96	5.47	2.3	0		0.64	-1.11	-3.84	0.19	0.1	0		2.66	-0.04	0.44	1.61	1.2	0
-65.7	2	2.51	-1.03	-0.13	0.22	0		6.03	0.28	-3.94	1.02	-0.32	0		2.17	0.18	-2.45	1.3	-0.15	0		1.95	-0.09	0.04	0.81	0.39	0
-64.8	0.41	-0.06	-2.44	0.74	0.96	0		0.49	-2.83	-3.57	-0.45	-2.71	0		1.69	0.31	-2.16	-1.46	0.95	0		3.04	-0.78	-3.48	-1.27	0.71	0
-63.9	2.39	-0.55	0.68	0.66	0.6	0		5.45	0.76	0.42	3.55	-0.86	0		4.36	2.4	-1.83	1.77	-0.47	0		2.3	0.81	-0.82	2.62	0.01	0
-63	3.22	1.92	1.21	-0.74	-1.26	0		2.83	1.61	-0.53	2.57	-1.38	0		1.79	-0.74	-1.44	0.51	-0.5	0		4.47	-1.38	-0.98	-0.96	-0.38	0
-62.1	1.05	-0.13	0.24	1.31	0.09	0		-0.46	-1.33	0.59	3.06	-1.11	0		1.04	1.14	-0.97	-0.8	-0.11	0		4.68	1.62	-0.76	-1.22	3.4	0
-61.2	2.97	0.04	-2.53	2.79	1.91	0		0.15	-4.28	-5.08	-0.28	-0.39	0		-1	-1.54	-3.94	0.78	-0.74	0		2.07	-0.22	-1.05	1.66	-0.9	0
-60.3	-1.7	-1.14	-2.8	-3.4	-2.64	0		2.01	-1.05	-4.43	-0.82	-2.76	0		1.73	-0.01	-1.88	1.47	-1.54	0		3.43	2.34	-1.48	3.33	1.95	0
-59.4	2.79	-1.12	-1.85	2.27	-1.58	0		5.88	1.78	0.78	3.56	-2.51	0		1.97	2.96	-0.01	2.81	1.82	0		1.4	-0.13	-1.14	2.43	2.05	0
-58.5	0.89	2.83	1.46	-2.43	-2.05	0		1.6	-2.26	-1.75	-0.71	-0.21	0		-3.41	-3.06	-4.58	-2.5	-2.75	0		-3.26	-8.24	-5.59	-3.7	-3.73	0
-57.6	-0.35	1.08	-0.43	-2.41	1.02	0		1.88	0.62	-0.12	0.59	0.26	0		0.47	0.07	-2.54	-0.97	2.02	0		2.4	-0.69	-1.16	2.62	2.18	0
-56.7	5.21	4.43	4.7	4.39	5.78	0		5.5	1.43	-0.29	1.27	0.19	0		-0.1	-1.65	-1.47	-2.13	-1.1	0		1.73	-1.21	-0.18	-0.3	-0.16	0
-55.8	2.65	1.41	1.58	2.01	0.94	0		4.08	1.37	-0.12	4.83	-0.81	0		2.91	0.52	-0.15	-0.1	0.77	0		2.09	0.07	-0.12	2.8	3.18	0
-54.9	5.01	2.24	-1.14	2.9	0.38	0		6.6	5.31	-2.44	2.22	3.11	0		2.55	1.43	-1.09	0.89	-1.78	0		1.63	-1.31	0.48	-0.5	-1.45	0
-54	0.48	-0.38	-2.62	-0.41	-1.68	0		2.56	-0.62	-1.78	2.26	-0.21	0		2.58	0.47	-3.45	0.44	-1.61	0		0.78	-0.31	-1.34	0.34	-1.3	0
-53.1	1.28	3.35	-0.1	-0.48	-1.43	0		3.36	0.56	-3.39	0.2	-1.09	0		-0.86	0.92	-0.77	1.82	-0.92	0		-2.54	0.29	-1.42	-0.25	-4.15	0
-52.2	3.24	2.33	2.35	-0.59	1.03	0		4.44	3.09	1.79	2.65	0.77	0		-0.03	0.23	0.17	1.16	-0.76	0		0.3	-1.55	-3.02	0.43	-2.52	0
-51.3	-2.96	-2.82	-2.81	-4.07	-4.93	0		-0.28	-3.5	-4.03	-1.54	-2.97	0		1.8	-0.94	0.22	-0.01	0.08	0		5.83	1.04	3.74	2.12	1.38	0
-50.4	2.04	-0.27	-1.34	0.84	0.68	0		4.47	0.2	0.64	2.18	-2.3	0		-0.89	-1.08	-1.66	2.35	-4.13	0		2.1	1.17	-1.35	2.28	0.39	0
-49.5	-1.5	-0.33	-5.84	1.58	-3.85	0		3.3	-0.32	-1.86	3.14	-0.69	0		2.8	1.96	0.33	0.11	0.38	0		3.71	5	0.2	0.15	1.28	0
-48.6	-0.46	-0.68	-1.14	-2.39	-1.49	0		2.66	1.23	1.89	2.91	3.05	0		0.02	-1.37	-2.59	0.61	1.15	0		3.3	-3.73	-4.06	-3.55	-1.56	0
-47.7	3.25	0.93	-0.19	-2.8	-0.69	0		0.53	0.46	-6.08	-4.34	-1.91	0		-0.93	1.95	-2.27	1.81	1.1	0		0.5	0.13	0.59	0.11	-1.46	0
-46.8	1.13	-0.3	-1.07	1.01	0.89	0		2.98	2.49	2.95	6.38	-1.35	0		-0.2	0.42	-0.71	1.66	-3.88	0		-0.69	-0.93	-2.25	1.24	-0.29	0
-45.9	2.29	-1.38	-1.06	-0.9	2.63	0		2.75	-0.92	-1.17	0.43	-0.53	0		1.31	1.17	1.21	0.31	-1.22	0		1.84	3.59	1.14	0.62	1.1	0
-45	2.91	1.86	-0.49	0.75	0.18	0		4.11	0.66	-0.91	-0.08	-3.9	0		0.55	2.3	1.72	1.84	-1.94	0		-0.38	0	1.92	0.86	-1.39	0
-44.1	3.5	4.02	0.87	4.47	2.57	0		2.57	1.09	-0.54	3.72	1.83	0		-2.24	-1.15	-3.27	-3.16	-0.95	0		3.92	3.56	1.6	0.53	2.29	0
-43.2	0.26	-1.82	-3.27	-0.73	-2.57	0		2.78	1.3	-2.03	0.68	-2.14	0		0.68	0.78	-1.02	0	0.28	0		-0.14	0.44	-2.5	1.95	-0.58	0
-42.3	-0.93	-0.61	-4.11	-2.15	-0.94	0		2.07	2.74	-2.75	0.5	2.72	0		2.56	2.65	0.74	-0.89	0.51	0		-0.09	-0.98	-0.54	-1.84	-0.43	0
-41.4	3.13	4	1.05	3.47	2.84	0		4.24	3.58	3.14	1.75	2.21	0		-0.82	-0.26	-2.84	-2.69	-1.11	0		-2.22	-2.67	-3.24	-3.98	-1.41	0
-40.5	-0.23	2.09	0.91	-1.04	0.52	0		3.38	2.58	-0.16	-1.63	0.82	0		-1.17	2.25	-1.06	-1.85	-0.37	0		-0.65	-0.42	-1.79	-1.84	-1.46	0
-39.6	-0.87	-0.78	-2.87	0.15	0.7	0		0.78	-1.07	0.9	0.84	-0.65	0		-0.14	0.41	-1.93	-0.68	-0.28	0		2.52	1.22	0.27	1.24	3.37	0
-38.7	-0.59	-1.53	-1.12	-1.12	0.4	0		2.99	2.02	0.14	3.56	-2.8	0		4.3	2.27	-0.66	3.76	-0.15	0		0.85	-1.68	-3.34	-0.89	-0.42	0
-37.8	2.08	2.33	-0.75	0.68	2.26	0		3.02	1.49	0.36	-3.36	-0.43	0		0.74	2.77	-0.28	-1.63	-1.97	0		3.4	2.79	0.91	2.37	0.3	0
-36.9	-0.58	-1.64	-1.55	-0.75	-3.02	0		0.63	1.53	-2.4	-1.61	-0.39	0		-1.66	1.33	-0.87	-3.05	-0.34	0		1.66	0.37	3.13	-0.66	-0.68	0
-36	2.99	2.5	2.9	2.41	1.72	0		3.03	1.58	0.79	0.69	-0.24	0		-2.11	-2.09	-3.62	-3.57	-2.52	0		0.41	-0.92	-0.53	2.62	0.13	0
-35.1	2.19	0.95	0.03	0.55	-0.86	0		6.11	3.11	2.15	2.75	2.39	0		4.49	4.83	2.8	3.63	3.13	0		1.78	3.05	1.36	2.46	3.49	0
-34.2	0.38	-1.15	2.06	2.63	0.83	0		1.97	-1.74	-3.12	1.15	-0.47	0		1.71	0.53	-1.2	1.58	-0.08	0		2.49	2.18	-0.91	2.09	-0.58	0
-33.3	0.28	0.41	-0.91	-0.39	-3.23	0		0.39	2.17	-2.72	1.94	-1.49	0		1.86	1.94	0.28	0.69	2.59	0		-1.67	1.11	-0.2	-1.52	3.12	0
-32.4	2.02	1.42	0.19	1.88	3.49	0		0.67	1.41	-2.17	-0.12	-1.81	0		0.35	0.91	-1.37	-2.17	-1.82	0		3.92	-0.34	1	1.13	-0.25	0
-31.5	1.99	-0.11	-2.28	1.97	0.23	0		2.32	1.05	-1.86	1.48	1.48	0		0.17	-1.86	-1.54	1.69	-0.46	0		-0.64	-3.08	-1.67	-1	-1.86	0
-30.6	1.97	-0.76	0.16	2.22	-0.69	0		3.72	-0.18	0.71	2	0.1	0		-1.48	-0.81	-1.3	-0.94	-4.66	0		2.62	-1.01	-0.87	-1.9	-2.7	0
-29.7	-1.83	0.07	-0.18	-0.35	0.43	0		-2.5	-2.02	-2.04	-2.39	-2.88	0		-0.76	0.13	0.78	2	3.29	0		2.15	1.82	1.88	1.89	4.36	0
-28.8	3.95	2.71	-0.14	1.99	0.26	0		1.02	0.23	-1.18	-2.74	-3.98	0		-2.18	-1.12	-1.92	-1.66	-2.55	0		2.64	2.39	-0.88	0.11	-2	0
-27.9	3.95	1.68	1.32	2.87	1.23	0		2.38	-0.38	-2.86	0.83	2.26	0		1.58	0.98	-3.84	1.68	1.21	0		1.87	-1.1	-2.23	-0.8	2.57	0
-27	0.73	1.68	-1.47	1.84	-1.16	0		2.39	2.51	-1.99	3.63	0.65	0		2.85	4.82	-0.42	4.34	3.14	0		3.29	2.8	0.54	6.11	2.58	0
-26.1	3.01	1.34	1.67	0.72	0.42	0		-0.58	-1.62	-2.73	-1.85	-1.82	0		-2.99	-1.33	-3.19	-0.28	-1.62	0		1.5	2.35	-0.14	4.43	1.31	0
-25.2	0.81	1.11	1.17	3.12	2.33	0		1.61	1.52	3.05	1.97	1.15	0		-2.72	-5.06	-1.54	-5.08	-4.49	0		-4.02	-4.4	-3.58	-1.69	-3.63	0
-24.3	2.16	2.27	2.61	0.44	4.63	0		2.72	2.71	0.71	-1.45	2.03	0		-0.87	-1.56	-1.92	-1.32	2.34	0		-0.3	-2.6	0.2	-2.35	2.05	0
-23.4	1.06	0.88	-2.86	0.53	-2.07	0		1.06	0.33	-1.92	1.1	-2.89	0		0.29	1.4	-1.51	0.1	0.27	0		-3.48	-2.33	-1.61	-4.11	-1.48	0
-22.5	1.53	1.99	1.24	0.63	0.16	0		0.26	-0.32	-0.68	-3.09	-2.63	0		1.25	0.24	-0.26	0.98	-1.85	0		0.52	-2.68	-1.06	-0.5	-1.01	0
-21.6	1.73	3.03	1.6	2.07	2.25	0		1.42	1.07	-0.58	0.54	-0.94	0		1.45	0.01	-1.61	-0.03	1.48	0		1.7	-1.78	-1.16	-0.86	-0.11	0
-20.7	1.91	5.3	-0.77	1.16	4.11	0		4.44	4.86	2.27	2.3	2.92	0		3.38	4.36	0.8	3.4	2.77	0		1.3	1.18	-1.24	-0.46	-0.07	0
-19.8	0.15	-0.56	0.82	-0.55	-1.62	0		1.12	1.76	1.12	0.66	-1.75	0		-1.91	-1.49	-0.65	-1.18	-2.33	0		0.49	-2.9	-2.82	-0.48	-1.39	0
-18.9	-1.14	1.78	-1.31	0.96	0.19	0		1.9	1.91	0.6	0.53	-2.66	0		2.89	4.13	5.14	2.39	4.3	0		-0.5	0.06	0.54	1.98	1.05	0
-18	2.68	0.94	-1.26	2.19	-1.16	0		6.09	3.69	0.95	3.36	1.5	0		5.47	3.63	3.03	4.91	3.01	0		3.7	-0.21	1.19	3.23	-0.05	0
-17.1	3.03	2.97	2.98	-0.84	0.29	0		1.55	1.35	0.92	2.35	-1.08	0		2.38	1.87	2.15	2.47	0.89	0		-1.4	-1.9	-1.17	-0.48	-1.11	0
-16.2	-3.66	0.4	2.18	0.69	1.36	0		-0.42	3.76	4.19	0.21	1.54	0		-0.47	0.02	-0.98	-2.33	-1.98	0		5.21	0.1	0.35	-1.77	0.13	0
-15.3	0.79	0.72	-0.4	-0.4	2.27	0		2.68	-0.75	0.66	-1.74	0.41	0		1.49	1.78	-0.5	-2.38	1.39	0		1.24	4.46	2.36	-1.28	2.33	0
-14.4	0.91	-0.07	-1.67	0	1.45	0		3.9	1.34	-0.57	2.48	0.64	0		0.66	-0.29	-1.89	-0.25	-1.09	0		-2.76	-0.36	-0.34	-0.12	1.25	0
-13.5	3.08	2.59	-0.62	0.39	2.55	0		-0.92	0.31	-0.56	-1.93	0.91	0		0.54	-0.49	-1.22	-0.61	-0.54	0		0.95	-2.95	-1.8	-1.74	-2.4	0
-12.6	0.37	0.67	-0.63	-2.12	0.41	0		3.21	1.22	-1.64	1.62	0.26	0		3.51	4.97	-0.29	3.45	2.19	0		0.66	0.63	-1.81	-1.64	-0.98	0
-11.7	1.44	2.85	1.92	2.29	-0.26	0		1.15	0.51	-0.86	2.05	-1.88	0		1.34	-0.34	0.21	2.67	0.34	0		1.57	1.81	-0.08	4.03	3.69	0
-10.8	2.24	0.86	3.97	0.64	1.34	0		2.2	-3.15	1.15	-1.21	-0.34	0		1.26	-0.58	-1.08	-2.09	-0.92	0		0.31	-1.57	-4.59	-2.16	-3.68	0
-9.9	2.44	1.58	0.6	2.43	4.09	0		-0.2	2.93	2.24	1.98	3.2	0		1.44	1.31	0.95	3.43	4.02	0		2.6	0.5	1.6	3.54	3.26	0
-9	1.55	1.36	0.71	0.57	-0.78	0		3.49	3.02	-0.23	0.66	0.07	0		-0.71	0.49	-2.8	-1.47	-0.25	0		-0.08	1.01	-1.7	-0.67	-0.35	0
-8.1	0.05	-1.47	-0.04	-0.36	0.04	0		1.32	-0.24	-0.75	-2.98	0.01	0		0.34	1.24	0.12	-0.98	0.88	0		1.78	2.73	0.52	-0.96	0.74	0
-7.2	0.73	-0.23	0.54	0.59	1.27	0		-0.7	-0.17	0.85	-2.86	0.4	0		-1.77	-0.66	-1.72	-1.02	-2.18	0		-0.14	0.36	0.7	0.36	-0.26	0
-6.3	-0.66	-0.79	1.96	0.68	0.1	0		-1.4	-0.62	2.25	2.32	0.45	0		1.48	0.11	-0.73	0.45	0.49	0		0.82	-2.26	-2.02	-3.68	-0.41	0
-5.4	-1.34	-0.65	-2.2	-1.52	-0.79	0		-1.76	0.05	0	0.26	-0.35	0		-2.58	-0.72	-1.4	-0.81	-4.36	0		-1.09	-1.61	-0.1	0.01	-2.01	0
-4.5	-1.09	2.42	-1.73	-1.69	-2.05	0		-0.09	0.8	-0.84	-1.55	-1.67	0		-1.08	-0.76	1.69	0.11	0.41	0		-1.38	-0.31	1.21	-0.31	1.01	0
-3.6	3.15	1.28	0.31	1.07	2.04	0		1.1	0.09	-1.11	-0.22	-1.52	0		0.24	-0.32	0.43	-0.92	-1.47	0		0.31	-1.15	0.68	0.52	0	0
-2.7	1.52	0.91	3	3.55	4.22	0		0.75	2.65	4.85	4.39	2.7	0		2.62	1.88	2.46	1.29	0.07	0		-1.38	-0.11	-1.33	-0.16	-2.4	0
-1.8	-2.04	0.61	-3.99	-1.77	-0.77	0		-0.24	0.42	-1.48	-1.33	-1.24	0		0.4	0.55	-0.73	-1.73	-2.55	0		1.53	1.77	1.52	1.55	-1.75	0
-0.9	-1.65	-1.3	2.47	2.01	0.51	0		-0.83	-0.52	1.02	0.3	1.85	0		-0.14	0.71	0.82	0.62	0.88	0		0.05	-3.07	1.71	1.92	1.11	0
0	-2.2	-3.82	-3.41	-2.19	-2.23	0		0.86	1.22	-0.9	-2.05	-2	0		2.19	2.83	-0.26	-0.08	-1.99	0		0.43	1.08	-0.5	0.56	-0.6	0
0.9	-0.63	1.19	-0.91	0.11	2.67	0		1.46	0.96	-2.39	-1.46	-1.46	0		-1.91	-2.56	-2.9	-1.56	-3.97	0		-0.66	-1.16	1.42	1.27	-0.53	0
1.8	-1.94	0.97	-0.78	1.15	0.41	0		1.14	-0.84	-4.24	-2.42	-1.83	0		0.25	0.72	-2.09	-1.69	-2.83	0		0.07	1.55	0.72	-1.13	2.46	0
2.7	1.66	3.18	0.1	3.44	0.59	0		2.23	0.54	-1.5	1.57	-2.12	0		0.24	-1.68	-3.27	-2.59	0.73	0		-3.27	-5.9	-4.83	-3.02	-1.75	0
3.6	-0.41	0.32	-0.79	-0.09	-1.4	0		3.3	0.05	0.26	1.54	-0.72	0		0.78	2.05	1.17	1.28	-0.04	0		-2.07	1.96	2.01	0.76	2.72	0
4.5	4.55	3.4	4.2	1.77	3.86	0		4.79	4.61	2.79	0.84	1.34	0		1.82	3.36	1.3	1.3	1.43	0		3.78	3	2.97	1	2.34	0
5.4	0.18	1.65	1.36	1.19	2.59	0		-2.31	-1.69	-1.13	-2.77	-0.84	0		0.79	1.26	2.76	-1.01	1.75	0		-0.43	1.07	3.1	1.4	0.52	0
6.3	-1.56	2.19	-0.24	1.35	-0.53	0		-1.56	-0.1	-2.08	0.81	0.68	0		-2.44	-1.39	-1.81	1.71	-1.29	0		-1.31	-2.29	2.16	-0.63	-0.41	0
7.2	-0.37	-0.4	0.84	-0.74	0.69	0		-0.86	-0.01	-0.45	-0.21	-1.89	0		-1.24	-0.92	-3.41	-1.38	-2.51	0		-1.05	-1.93	-2.51	0.97	-1.12	0
8.1	6.63	1.91	1.95	4.03	-0.53	0		4.22	0.92	-2.42	4.05	-1.55	0		2.18	0.76	-2.31	2.39	1.75	0		0.13	-0.35	0.89	1.76	1.3	0
9	12.27	2.49	2.11	4.69	0.8	0		4.78	-0.24	2.02	3.83	1.54	0		0.92	-3.16	-1.32	0.17	-1.74	0		-5.42	-1.18	-1.44	0.61	-2.72	0
9.9	21.03	2.45	7.06	6.53	2.99	0		1.29	-1.81	1.59	6.58	1.49	0		5.76	1.43	0.37	3.33	4.01	0		-3.93	-1.37	-0.02	1.49	1.89	0
10.8	24.05	8.09	7.26	9.18	3.61	0		0.88	0.23	1.02	5.93	2.44	0		0.45	-1.26	0.42	1.96	0.84	0		-4.55	-1.09	-0.14	2.13	2.08	0
11.7	23.64	8.13	7.52	6.78	5.92	0		-2.06	-1.66	1.67	4.65	-0.48	0		-2.27	-1.64	-1.03	0.23	-1.38	0		-3.95	-0.66	0.4	2.62	1.41	0
12.6	29.41	11.88	7.54	5.04	3.59	0		1.6	-0.85	3.15	3.99	0.42	0		4.27	1.49	4.67	2.78	-0.16	0		-4.91	2.82	3.96	5.09	2.02	0
13.5	27.89	12.58	9.59	6.49	4.9	0		0.34	0	0.55	4.37	1.16	0		3.23	0.22	1.07	3.02	3.36	0		-4.56	-0.67	0.71	3.05	1.02	0
14.4	30.35	10.35	11.98	12.78	6.28	0		-2.42	-2.93	1.77	6.41	-0.54	0		-2.64	-5.06	-2.08	0.08	-4.39	0		-6.55	-3.7	-4.16	-1.02	-3.02	0
15.3	32.48	16	13.98	12.1	7.36	0		0.11	0.09	2.85	6.26	1.61	0		0.08	-0.98	0.91	2.64	2.06	0		-4.17	-0.26	0.88	2.42	1.4	0
16.2	28.75	11.95	7.49	7.85	2.77	0		0.17	1.94	1.75	8	0.13	0		4.1	1.05	1.38	6.99	1.62	0		-5.49	0.36	-0.89	2.18	0.58	0
17.1	34.81	13.91	16.62	13.72	7.54	0		4.28	-0.94	3.83	8.7	4.99	0		4.77	0.47	0.75	6.29	5.07	0		-7.45	-1.26	-2.82	1.95	-0.81	0
18	32.46	10.26	9.39	7.14	3.41	0		-0.97	-0.41	1.31	2.08	-0.2	0		-2.11	0.12	-1.6	3	-0.03	0		-6.31	-2.49	-1.65	2.36	0.42	0
18.9	30.61	12.66	11.06	8.83	5.78	0		0.84	-2.7	0.97	3.36	0.52	0		1.73	-0.72	0.32	2.47	3.8	0		-6.06	2.36	-1.44	3.75	2.53	0
19.8	31.87	8.76	6.83	4.48	0.92	0		-0.07	-2.99	2.11	5.12	0.24	0		0.39	-1.49	-0.06	5.06	2.2	0		-4.61	1.68	-0.71	4.11	3.11	0
20.7	34.96	10.53	12.9	10.12	7.07	0		0.29	1.39	6.83	8.32	6.92	0		-1.72	1.3	1.35	2.38	2.84	0		-9.41	-0.54	-4.5	1	-1.93	0
21.6	29.78	10.37	11.05	10.67	4.35	0		-2.32	-0.77	0.51	5.58	1.99	0		3.16	2.22	1.54	6.66	5.62	0		-5.91	-0.78	-2.18	3.08	3.87	0
22.5	31.74	10.34	10.51	8.9	1.67	0		-5.43	-3.22	1.3	5.3	1.08	0		-3.42	-1.59	-1.66	1.85	0.79	0		-5.31	2.43	-0.28	3.08	1.12	0
23.4	27.08	7.55	7.03	5.66	0.03	0		-1.42	-2.15	-1.73	5.75	0.26	0		-2.59	-0.53	-3.86	2.56	-0.5	0		-9.81	-5.12	-3.47	-0.83	-2.7	0
24.3	27.92	9.95	11.21	10.97	4.49	0		0.88	-0.77	5.87	9.07	6.08	0		0.19	0.68	1.22	3.34	2.67	0		-7.36	-1.8	-2.22	0.61	-2.12	0
25.2	31.2	8.16	8.2	7.56	5	0		-0.16	-2.23	-0.56	7.27	1.83	0		0.04	1.76	0.64	6.48	2.72	0		-7.53	-2.44	-3.32	1.45	-2.14	0
26.1	28.83	9.28	9.81	7.99	3.74	0		2.66	-0.33	5.86	10.91	5.64	0		-2.57	1.41	0.68	5.49	0.41	0		-7.95	0.27	-4.44	3.23	-0.01	0
27	30.23	10.49	8.7	9.4	3.46	0		-1.95	-1.1	0.91	7.74	-0.5	0		-0.48	-1.75	0.78	3.4	0.61	0		-9.15	-2.21	-2.92	2.09	-0.57	0
27.9	29.29	8.39	9.43	7.56	2.99	0		-0.45	-1.9	2.82	6.11	1.6	0		1.38	3.07	3.11	6.82	4.8	0		-5.5	3.48	-2.33	6.34	1.21	0
28.8	30.61	10.35	10.75	10.06	1.61	0		-0.16	1.43	4.79	8.09	3.63	0		2.69	1.42	4.41	7.36	3.38	0		-5.64	-0.31	-0.74	4.76	1.08	0
29.7	29.93	12.96	10.19	11.06	6.32	0		-1.23	0.71	3.02	6.69	5.24	0		-1.1	2.41	2.83	7.35	5.02	0		-11.88	-2.14	-4.21	4.66	-1.2	0
30.6	26.89	7.11	6.16	4.93	-0.5	0		-0.13	-2.63	0.03	5.14	-0.77	0		0.27	-1.66	0.67	4.79	0.99	0		-12.05	-2.93	-6.3	-0.4	-0.86	0
31.5	29.27	7.77	9.42	8.7	2.98	0		0.83	1.93	4.2	8.59	6.11	0		2.11	4.47	4.94	6.68	5.38	0		-10.49	-2.79	-5.98	-2.83	-4.17	0
32.4	30.93	11.25	9.52	7.39	1.67	0		-2.07	-2.47	-1.39	4.79	-1.61	0		-1.76	0.07	-2.98	4.08	0.73	0		-8.92	-2.77	-6.24	0.58	-0.45	0
33.3	33.81	12.23	15.26	12.89	8.54	0		1.22	-0.84	1.58	7.2	3.33	0		-0.15	-0.56	-2.21	3.26	3.79	0		-13.36	-4.19	-10.18	-0.25	-3.91	0
34.2	31.52	12.64	15.24	10.35	5.38	0		0.24	0.97	4.88	10.69	3.03	0		-1.25	0.19	0.42	6.85	2.86	0		-11.23	-1.24	-7.11	0.68	0.87	0
35.1	29.42	9.81	7.39	6.81	4.55	0		-4.16	-1.45	-0.23	4.89	3.24	0		-1.8	-0.11	-1.67	4.88	1.75	0		-8.98	-1.25	-4.2	1.87	-0.05	0
36	30.27	9.03	9.33	7.63	3.33	0		2.38	0.26	3.09	5.16	2.77	0		1.57	3.62	3.86	6.91	4.89	0		-8.98	-1.08	-4.79	-0.07	-0.16	0
36.9	31.92	14.22	12.52	13.04	6.23	0		-3.25	-1.96	-0.36	6.65	-0.65	0		-4.62	0.3	-1.31	1.58	-0.25	0		-10.11	-2.69	-5.91	0.42	-2.43	0
37.8	31.41	9.06	9.65	9.08	2.5	0		-0.77	-0.5	2.38	7.28	3.97	0		0.3	1.29	-1.68	6.37	5	0		-9.74	-1.5	-8.23	4.14	1.82	0
38.7	30.08	10.84	11.07	8.33	4.48	0		2.93	0.87	3.45	8.2	3.13	0		-2.38	0.64	1	4.98	3.59	0		-11.31	-4.59	-6.44	1.4	-0.76	0
39.6	33.56	12.95	10.72	11.54	7.1	0		3.38	2.51	5.24	10.56	6.18	0		-0.79	3.2	3.38	5.37	2.75	0		-11.93	-0.01	-6.34	0.83	-0.9	0
40.5	30.56	11.32	7.5	7	1.35	0		0.92	1.1	2.06	7.49	4.49	0		1.98	4.08	1.94	7.84	4.49	0		-10.21	-1.93	-8.13	1.59	-3.26	0
41.4	32.22	13.04	9.94	9.41	6.5	0		1.11	0.93	3.86	8.39	3.04	0		1.49	2.08	2.34	5.88	3.21	0		-10.68	-3.59	-9.19	0.2	-0.49	0
42.3	30.96	7.51	8.11	7.88	2.32	0		2.11	0.97	1.91	8.67	3.17	0		-1.37	4.03	0.48	5.06	3.18	0		-13.48	-3.21	-8.46	-3.12	-3.58	0
43.2	30.41	9.76	10.4	9.01	1.97	0		2.99	-1.6	3.32	5.72	4.08	0		0.56	-0.17	0.66	4.53	2.56	0		-11.47	-1.53	-7.04	2.92	-2.49	0
44.1	27.05	8.59	8.61	8.41	2.76	0		0.09	1.25	2.2	8.46	3.95	0		2.75	3.32	6.55	8.31	5.7	0		-13.19	-1.27	-7.36	-0.65	-0.83	0
45	31.87	10.31	9.03	7.22	5.93	0		1.59	1.77	4.08	10.29	5.47	0		2.29	3.46	5.05	9.25	4.82	0		-10.71	-3.03	-9.65	-2.55	-2.17	0
45.9	29.33	10.02	5.99	8.11	4.28	0		-0.02	-1.4	2.71	7.23	5.98	0		2.14	3.4	3.98	9.63	7.86	0		-11.37	-0.46	-6.06	1.45	0.52	0
46.8	27.6	9.23	10.11	7.47	5.73	0		-2.43	-0.7	1.18	7.68	2.15	0		0.55	0.36	-0.86	5.36	1.95	0		-16.03	-4.24	-14.11	-3.58	-4.24	0
47.7	31.29	9.85	10.08	7.86	2.51	0		0.93	0.16	3.86	7.95	1.45	0		0.06	2.81	5.51	7.41	5.67	0		-13.24	-1.35	-9.39	-2.08	-1.15	0
48.6	30.94	10.59	8.11	5.54	6.52	0		1.9	1.47	1.29	4.9	2.9	0		1.51	3.64	1.39	6.37	6.46	0		-14.96	-3.66	-11.27	-2.33	0.58	0
49.5	30.32	9.72	11.77	7.47	5.49	0		-3.09	-3.49	3.2	6.17	2.92	0		0.18	1.44	2.1	7.17	7.1	0		-12.3	-1.05	-7.93	0.64	-0.78	0
50.4	29.25	10.67	10.06	4.97	3.55	0		-1.8	-2.32	3.3	5.16	2.1	0		-1.81	0.36	1.26	6.27	1.64	0		-12.66	0.19	-8.45	-0.77	-2.03	0
51.3	27.64	7.05	3.6	5.34	1.9	0		-1.02	0.75	3.32	7.2	4.74	0		1.23	4.92	6.47	9.19	5.63	0		-17.15	-4.97	-13.41	-1.25	-4.5	0
52.2	32.9	9.15	10.67	7.69	5.07	0		-0.83	-1.64	-2.35	4.39	1.07	0		-0.34	3.44	1.25	4.72	5.15	0		-12.02	-0.76	-5.94	-1.41	2.35	0
53.1	30.93	8.06	7.2	10.33	4.96	0		-0.67	-0.72	-0.02	7.03	0.99	0		2.23	2.68	1.05	8.4	2.12	0		-13.44	-3.22	-12.36	2.3	-2.69	0
54	29.17	8.01	9.87	7.48	6.2	0		-2.63	0.97	1.08	8.17	3.64	0		0.27	1.79	1.74	9.5	6.05	0		-15.39	-4.79	-11.77	-2.46	-1.76	0
54.9	28.66	10.08	6.03	9.82	5.89	0		2.08	0.14	2.86	10.03	5.61	0		2.82	1.58	3.65	6.92	5.84	0		-13.02	-4.33	-12	-1.91	-2.85	0
55.8	30.2	8.49	8.23	7.04	6.79	0		-2.1	1.44	-1.36	6.83	4.36	0		0.49	3.74	2.11	7.15	7.96	0		-13.46	-4.45	-11.28	-2.62	-1.21	0
56.7	24.97	2.21	1.15	-0.21	0.55	0		-2.99	0.11	-0.03	7.63	3.48	0		-3.53	1.59	4.13	8.33	5.41	0		-16.39	-4.04	-11.99	-1.72	-3.32	0
57.6	26.71	7.67	7.42	6.61	1.74	0		-0.11	1.29	1.35	9.06	2.24	0		1.42	4.22	3.05	8.97	5.75	0		-11.28	-2.85	-10.86	0.43	-1.16	0
58.5	29.01	9.22	7.26	4.77	3.03	0		0.88	0.93	-0.79	7.69	2.43	0		0.2	4.61	-0.58	6.87	2.14	0		-14.2	-0.19	-14.54	-2.41	-4.61	0
59.4	29.49	8.2	5.81	8.1	0.3	0		2.09	2.43	5.06	9.24	4.7	0		4.1	5.99	4.59	9.51	7.41	0		-10.49	-2.76	-13.9	-0.38	-0.04	0
60.3	28.08	7.75	4.85	10.3	6.76	0		-3.34	-2.83	-1.73	6.7	3.01	0		3.28	6.02	5.77	9.42	5.23	0		-12.08	-1.09	-9.9	1.07	-0.17	0
61.2	25.93	9.24	5.82	4.25	4.56	0		-0.63	2.18	0.01	5.89	2.6	0		-1.47	0.73	2.18	7.72	2.4	0		-13.79	-4.69	-13.57	0.15	-3.55	0
62.1	28.11	6.17	3.04	7.2	3.57	0		-0.18	-0.67	2.68	9.14	3.74	0		-0.94	1.96	3.01	5.72	3.69	0		-11.67	-1.89	-10.92	1.16	-0.48	0
63	24.9	9.38	3.07	3.5	4.44	0		0.58	4.88	3.63	6.76	7.23	0		0.09	5.51	3.52	7.48	2.27	0		-15.36	-3.55	-16.02	-0.87	-4.56	0
63.9	27.59	8.56	5.07	5.52	3.76	0		1.17	1.76	1.33	6.53	3.65	0		0.41	4.6	3.23	8.09	7.28	0		-14.86	-4.77	-14.73	-1.65	-3.74	0
64.8	27.88	6.82	4.78	5.45	4.02	0		-1.38	-1.99	-1.85	7.15	1.42	0		0.01	4.13	1.87	9.37	5.74	0		-15.63	-3.52	-12.59	-0.33	-2.57	0
65.7	26.84	7.7	5.94	5.38	2.08	0		-1.23	1.24	0.99	9	2.06	0		1.76	4.96	5.31	9.94	3.54	0		-15.86	-5.05	-14.46	-2.66	-5.02	0
66.6	25.02	16.16	7.66	8.61	5.28	0		-2.76	-2.02	-1.31	4.33	2.35	0		-1.01	4.34	2.55	7.96	2.33	0		-12.89	-1.94	-14.86	-3.84	-6.54	0
67.5	6.11	3.02	-4.22	-0.98	0.28	0		-0.25	2.84	0.31	5.12	3.49	0		-0.45	4.44	0.92	6.65	3.96	0		-10.6	-2.05	-16.74	-6.26	-7.52	0
68.4	5.45	4.32	-3.76	1.83	1.81	0		3.15	6.41	-2.16	6.63	0.94	0		0.92	7.23	0.69	9.71	2.52	0		-9.15	1.19	-12.75	-2.72	-6.53	0
69.3	1.41	2.01	-7.16	-5.45	0.72	0		1.42	3.31	-3.46	0.79	1.06	0		0.47	3.11	1.91	4.78	0.04	0		-10.21	-2.45	-12.46	-7.19	-6.25	0
70.2	5.95	5.79	-1.7	6.33	7.22	0		1.57	2.05	-1.3	5.6	4.49	0		-3.95	1.33	-0.6	3.16	0.78	0		-13.49	-4.83	-20.18	-7.7	-8.98	0
71.1	4.26	7.5	-1.09	1.76	1.78	0		3.49	6.78	0.49	4.1	1.67	0		1.42	6.14	2.06	4.88	3.53	0		-10.34	-1.86	-14.9	-7.57	-5.38	0
72	1.84	0.42	-6.08	-0.35	-1.16	0		2.78	4.74	-0.46	3.83	0.49	0		0.63	6.12	2.75	5.12	5.52	0		-7.74	-2.19	-17.03	-6.76	-3.33	0
72.9	4.55	5.02	-0.3	3.5	2.5	0		4.74	5.81	-0.81	3.89	-0.02	0		-0.39	4	0.24	4.07	0.57	0		-9.09	-1.78	-15.51	-7.47	-5.26	0
73.8	4.22	8.16	-1.96	-0.21	1.62	0		4.65	8.14	0.71	1.89	2.98	0		-0.74	5.45	3.2	4.01	1.65	0		-5.74	-0.97	-13.63	-9.72	-9.42	0
74.7	0.5	5.12	-3.81	1.67	0	0		2.71	5.85	1	5.95	1.04	0		1.4	7.01	2.98	6.81	3.3	0		-6.2	0.78	-15.06	-7.32	-3.08	0
75.6	2.16	4.33	-1.68	0.87	1.38	0		5.43	6.26	2.17	6.38	2.64	0		1.01	5.97	4.3	7.39	3.86	0		-6.84	-0.26	-15.01	-5.36	-5.16	0
76.5	0.7	4.57	-5.98	-3.83	2.22	0		2.3	3.12	1.89	0.9	3.64	0		-1.79	2.24	3.93	5.44	2.06	0		-10.27	-0.1	-14.27	-3.5	-6.71	0
77.4	0.44	6.65	-3.45	-0.78	0.9	0		2.68	3.54	-0.67	0.28	-0.15	0		-0.05	3.66	2.48	2.64	1.62	0		-9.66	-3.6	-17.17	-9.34	-6.38	0
78.3	0.38	3.17	-4.38	1.19	-0.26	0		1.96	4.9	1.41	4.94	-0.04	0		-2.32	2.76	2.26	5.37	1.71	0		-8.14	-0.82	-14.33	-5.91	-2.83	0
79.2	0.03	1.67	-5.32	-2.38	2.39	0		3.65	5.46	0.95	0.02	3.16	0		0.77	1.57	0.19	2.21	3.11	0		-9.05	-2.18	-15.12	-5.98	-2.3	0
80.1	1.42	5.5	-3.93	-0.65	1.7	0		-0.5	1.85	-1.82	-0.54	-2.71	0		-2.18	3.61	1.29	4.07	0.91	0		-9.61	-1.15	-14.46	-8.48	-5.8	0
81	-1.75	1.2	-6.87	0.2	0.59	0		1.34	1.14	-1.14	2.37	1.52	0		-2.28	2.65	-0.16	3.99	1.12	0		-8.8	-0.79	-15.19	-6.77	-5.12	0
81.9	-0.82	3.65	-5.2	-1.92	1.31	0		4.58	4.81	-1.76	1.79	1.02	0		-0.71	5	0.2	4.72	-0.47	0		-8.91	-0.69	-13.5	-5.6	-4.92	0
82.8	-3.19	2.74	-6.15	-2.58	1.52	0		-2.01	3.84	-3.08	-0.31	0.4	0		-2.36	7.01	3.07	5.17	6.54	0		-10.95	-1.23	-14.45	-6.48	-3.84	0
83.7	-4.9	2.94	-9.89	-0.75	-1.23	0		3.66	5.14	2.58	6.27	1.64	0		-0.71	4.56	2.59	3.87	0.6	0		-9.27	-1.55	-14.88	-7.82	-7.23	0
84.6	-2.07	1.49	-5.5	-3.06	-1.82	0		2.74	3.18	-1.39	2.15	2.17	0		-1.22	-1.66	1.7	3.91	3.32	0		-10.57	-4.78	-15.99	-8.35	-6.22	0
85.5	0.24	3.57	-3.75	1.66	2.5	0		2.45	6.38	-0.37	3.18	2.37	0		0.23	7.82	4.01	6.11	8.59	0		-6.59	-0.22	-15.53	-5.5	-2.76	0
86.4	-0.3	3	-7.17	1.06	-1.7	0		4.36	5.62	-0.26	2.58	-0.13	0		1.75	3.39	1.68	2.46	0.8	0		-7.51	-1.72	-16.3	-8.23	-4.27	0
87.3	0.85	1.31	-5.94	-0.8	-0.52	0		2.77	4.47	-1.51	1.19	1.45	0		-0.39	5.88	2.94	2.35	1.36	0		-7.66	0.13	-12.33	-8.28	-7.15	0
88.2	-0.54	4.75	-5.57	-1.97	3.81	0		-0.29	5.07	-4.9	-2.43	-1.92	0		-0.69	4.2	1.63	2.03	2.52	0		-9.59	0.7	-13.41	-6.64	-2.3	0
89.1	-1	3.98	-4.84	-0.59	1.13	0		0.64	3.53	-4.39	-0.15	-1.78	0		1.9	5.13	2.7	2.55	1.98	0		-5.3	1.81	-11.77	-5.4	-5.53	0
90	-0.99	4.6	-4.34	-0.36	2.3	0		-0.14	2.66	-2.54	-1.79	0.77	0		-0.52	4.34	1.07	1.52	2.27	0		-10.21	-4.71	-18.01	-11.02	-5.94	0
90.9	-0.59	2.82	-3.44	2.29	3.37	0		5.53	3.93	1.92	5.05	2.86	0		-1.4	2.53	4.33	5.09	3.17	0		-7.04	-0.3	-11.45	-6.27	-3.35	0
91.8	-2.35	2.7	-6.55	-1	-0.11	0		2.28	2.96	-2.74	0.74	0.7	0		-1.56	3.17	-0.69	2.99	2.49	0		-9.58	-2.58	-14.97	-7.45	-5.32	0
92.7	-0.77	-0.17	-6.23	-2.02	-0.84	0		2.53	4.09	1.74	1.39	1.63	0		-2.72	1.99	0.88	-0.5	0.5	0		-10.35	-2.83	-16.28	-8.22	-8.85	0
93.6	-1.04	4.54	-3.89	1.06	0.81	0		0.29	2.17	0.14	-0.76	-1.02	0		-3.46	1.57	1.03	1.76	0.41	0		-6.4	2.22	-16.11	-6.9	-7.27	0
94.5	-4.84	-0.06	-7.58	-4.62	-1.88	0		3.04	4.79	0	-0.82	-1.25	0		1.57	5.68	3.81	4.5	1.13	0		-10.22	-2.27	-16.79	-7.1	-7.78	0
95.4	-2.28	2.08	-7.62	-1.71	0.19	0		1.29	6.06	0.07	-0.77	1.49	0		-1.25	4.62	3.29	1.43	1.17	0		-6.67	-0.76	-13.65	-6.71	-6.59	0
96.3	1.13	5.87	-3.77	3.56	1.74	0		3.29	5.01	-4.89	2.01	2.25	0		2.05	4.02	2.43	4.12	5.68	0		-7.43	-2.68	-15.17	-11.26	-7.89	0
97.2	2.22	6.35	-4.22	2.08	4.2	0		2.35	3.17	-0.33	4.19	1.65	0		-1.59	4.03	2.36	2.92	3.44	0		-8.68	-1.97	-14.27	-8.75	-4.53	0
98.1	-1.47	3.06	-6.08	-3.22	0.52	0		2.01	5.71	0.41	3.84	0.67	0		-2.68	4.92	0.13	1.54	2.26	0		-7.11	3.66	-13.8	-5.81	-2.77	0
99	-3.37	1	-7.13	-1.36	-1.72	0		2.39	5.52	1.02	2.1	1.07	0		2.23	7.21	2.42	4.68	4.62	0		-6.62	1.24	-14.75	-3.57	-6.1	0
99.9	-3.94	2.79	-7.72	-2.98	0.75	0		-0.2	5.5	-3.29	0.85	1.31	0		-0.86	3.11	3.01	5.83	2.53	0		-8.24	-2.94	-13.68	-7.67	-7.28	0
100.8	-5	1.85	-5.9	-2.53	-1.47	0		-0.39	3.06	1.33	4.11	0.77	0		-0.54	4.38	4.39	6.87	1.11	0		-7.72	1.34	-13.31	-3.73	-4.68	0
101.7	-2.49	1.79	-5.48	-1.61	-2.24	0		-0.48	2.59	-1.38	1.6	-1.54	0		-1.47	3.89	3.02	3.5	2.91	0		-10.33	-2.31	-17.78	-10.78	-8.69	0
102.6	-2.16	3.4	-5.61	0.38	2.57	0		2.74	3.12	1.87	0.69	1.94	0		0.97	3.43	3.83	3.04	4.04	0		-4.41	1.92	-11.33	-2.92	-3.16	0
103.5	0.77	4.59	-5.48	-0.3	0.65	0		6.28	5.61	-0.93	1.16	-0.4	0		0.05	3.57	0.82	3.07	1.11	0		-7.88	-1.84	-13.87	-4.89	-4.32	0
104.4	0.07	3.19	-3.83	2.23	0.14	0		2.55	4.54	-3.13	2.07	0.97	0		-0.47	2.86	2.51	2.28	2.05	0		-8.2	-4.25	-15.72	-10.43	-8.27	0
105.3	-3.11	1.75	-4.78	-0.71	-0.08	0		-0.72	1.4	-4.93	0.16	-4.18	0		0.15	4.12	1.19	4.36	2.26	0		-7.31	-2.83	-13.62	-6.43	-4.95	0
106.2	-4.86	2.81	-6.11	-2.53	-3.29	0		-0.54	4.51	-1.01	-0.36	-0.4	0		0.31	5.36	2.56	2.24	2.81	0		-7.75	0.06	-14.33	-8.34	-5.88	0
107.1	-3.45	2.27	-7.5	-4.86	-0.19	0		1.31	2.52	-3.69	-0.62	-2.49	0		1.91	3.05	2.74	3.12	3.56	0		-5.26	-0.2	-10.33	-6.28	-1.78	0
108	0.02	2.71	-6.01	1.3	1.84	0		1.17	2.82	-2.19	2.28	-0.62	0		-1.78	3.75	1.24	2.34	3.06	0		-7.95	-0.33	-13.16	-6.3	-2.89	0
108.9	-1.24	3.81	-6.07	1.12	0.49	0		1.46	4.23	0.01	1.83	0.1	0		-0.82	2.97	2.21	4.72	4.73	0		-7.49	-1.99	-10.32	-7.29	-2.71	0
109.8	-7.03	0.22	-9.06	-5.17	-1.87	0		1.9	4.62	1.39	2.56	0.12	0		-1.18	2.26	2.64	2.58	3.04	0		-8.62	-3.97	-16.93	-9.53	-6.49	0
110.7	-6.31	-1.16	-9.93	-4.02	-2.08	0		-1.48	3.47	-1.77	-1.66	-1.85	0		0.81	3.28	1.78	2.34	3.78	0		-7.86	-0.08	-14.82	-7.58	-4.9	0
111.6	0.21	4.46	-0.93	1.06	3.75	0		4.52	7.63	0.22	5.5	2.79	0		-1.49	4.48	2.73	4.2	2.98	0		-9.34	-0.88	-11.88	-7.67	-5.18	0
112.5	-3.81	5.9	-4.38	-0.75	0.99	0		2.22	6.29	1.41	3.98	1.25	0		1.2	2.07	1.15	5.76	2.52	0		-9.1	-2.2	-15.75	-9.16	-6.62	0
113.4	-4.28	-0.81	-8.08	-0.74	-0.38	0		1.31	4.66	0.89	2.23	1.24	0		-1.03	4.9	3.15	3.07	1	0		-12.04	-5.35	-16.72	-7.53	-6.95	0
114.3	-1.58	2.43	-3.04	0.14	0.9	0		5.6	4.22	3.38	2.26	0.85	0		-1.38	1.87	1.99	-0.44	1.87	0		-11.5	-5.72	-15.96	-10.78	-5.94	0
115.2	-5.57	0.26	-8.49	-3.96	0.12	0		2.05	7.06	0.15	1.22	2.8	0		1.81	5.86	2.59	1.71	2.97	0		-8.17	-3.48	-18.42	-11.27	-8.84	0
116.1	-6.03	2.06	-6.33	-3.36	0.69	0		3.46	4.42	1.31	2.96	4.13	0		-1.19	3.5	1.82	1.08	4.98	0		-11.47	-4.45	-16.25	-10.67	-4.83	0
117	-5.01	2.22	-3.9	1.84	2.5	0		0.63	3.4	0.31	0.57	1.91	0		0.72	2.73	6.03	4.49	3.49	0		-7.69	-3.39	-13.11	-9.57	-4.31	0
117.9	-3.73	1.84	-8.08	-1.54	-1.51	0		3.79	3.23	-2.95	1.46	0.53	0		-1.65	3.74	1.19	0.54	2.07	0		-8.38	-4.19	-13.76	-7.62	-7.14	0
118.8	-2.38	0.91	-3.43	-2.41	0.76	0		1.21	2.68	-1.88	-0.9	2.08	0		-2.23	1.69	0.81	0.79	1.68	0		-14.21	-7.34	-19.5	-10.83	-10.6	0
119.7	-3.35	2.51	-7.88	0.05	1.56	0		2.34	1.79	0.59	4.5	0.17	0		0.22	1.74	3.39	3.77	2.5	0		-7.2	-1.71	-14.56	-7.57	-3.67	0
120.6	-3.88	2.71	-6.57	-1.61	-0.95	0		1.91	4.21	-2.44	0.02	-0.81	0		-1.41	3.77	3.31	3.15	1.36	0		-12.5	-3.32	-16.19	-9.1	-7.81	0
121.5	-3.8	1.98	-5.84	-1.49	-0.59	0		1.98	3.79	-2.96	1.48	1.12	0		-1.47	1.08	-1.87	-1.7	-1.18	0		-10.29	-1.6	-17.37	-9.67	-5.82	0
122.4	-5.72	2.82	-8.69	-3.84	-2.49	0		-0.48	3.17	-4.24	-1.71	-1.75	0		-3.26	3.49	-0.09	0.32	0.26	0		-8.69	-1.86	-13.45	-8.86	-7.8	0
123.3	-8.14	-1.02	-9.77	-6.11	-0.16	0		2.99	4.87	-1.53	-0.2	0.74	0		2.87	5.85	5.26	4.37	4.34	0		-7.57	-1.24	-16.03	-7.68	-4.93	0
124.2	-3.58	0.91	-5.97	-2.74	-1.29	0		2.12	4.73	1.11	2.17	0.29	0		1.93	4.16	3.7	4.29	5.52	0		-8.09	-1.87	-14.16	-6.59	-4.12	0
125.1	-4.64	5.75	-6.95	-1.51	-0.48	0		1.13	5.53	0.47	0	-1.37	0		-1.05	3.4	0.58	1.9	1.46	0		-11.85	-3.3	-16.05	-12.18	-5.13	0
126	-3.9	3.87	-6.88	-2.38	-1.05	0		0.31	1.62	-6.42	-4.05	-3.39	0		3.6	3.37	3.77	-0.21	1.59	0		-8.94	-1.67	-12.87	-11.4	-6.48	0
126.9	-4.58	-1.46	-5.63	-1.92	0.42	0		3.11	2.62	-1.02	2.41	2.99	0		2.73	4.17	1.75	3.76	4.26	0		-6.79	-1.64	-15.83	-10.26	-8.33	0
127.8	-3.26	2.75	-5.41	1.92	2.55	0		2.36	4.86	-0.73	2.38	1.46	0		-0.22	2.8	5.11	0.87	1.74	0		-7.11	-0.84	-10.53	-6.35	-3.74	0
128.7	-6.64	-0.07	-9.03	-2.58	-1.45	0		-0.51	3.55	-0.2	1.2	-0.28	0		-1.81	2.92	5.76	3.26	5.44	0		-8.22	-3.77	-12.77	-8.74	-4.37	0
129.6	-3.24	-0.12	-5.35	-0.94	-0.6	0		3.42	6	1.19	5.35	3.22	0		-1.31	2.45	2.95	2.48	2.29	0		-11.85	-1.37	-13.55	-8.79	-7	0
130.5	-5.28	1	-8.71	-3.26	-1.11	0		3	6.06	-0.34	1.01	1.87	0		2.85	5.52	5.87	5.1	5.57	0		-11.82	-3.25	-13.99	-8.54	-7.54	0
131.4	-2.25	-0.21	-5.1	-2.5	-2.83	0		2.3	5.33	-2.5	1.52	-2.49	0		-2.14	3.52	-0.67	2.64	-1.15	0		-9.63	-1.07	-16.3	-8.93	-5.38	0
132.3	-4.37	3.04	-4.2	-1.58	0	0		1.5	4.05	0.45	0.68	0.47	0		2.44	4.12	2.51	3.27	5.28	0		-7.57	-1.7	-15.02	-7.64	-5.79	0
133.2	-3.88	3.89	-8.26	-2.25	0.5	0		2.97	6.45	-6.22	-1.8	-0.85	0		1.05	4.76	0.87	1.81	2.07	0		-7.98	-1.59	-10.89	-8.75	-3.07	0
134.1	-4.76	0.46	-5.92	2.15	-0.43	0		-1.19	3.95	-4	2.9	-1.48	0		0.16	4.55	1.18	2.59	2.15	0		-9.2	-0.54	-14.25	-7.04	-2.49	0
135	-4.19	3.77	-4.71	-2.76	-2.77	0		1.81	7.75	2.96	2.1	2.92	0		-1.35	5.14	4.79	2.22	3.43	0		-8.81	-1.8	-14.14	-9.3	-4.45	0
135.9	-4.55	2.38	-7.05	-2.25	-0.81	0		-0.34	3.38	-2.07	0.3	-0.84	0		-1.67	0.51	-0.4	-1.51	2.41	0		-10.52	-3.12	-14.28	-13.91	-5.5	0
136.8	-0.41	4.37	-2.72	-0.59	1.16	0		2.62	5.32	-0.06	1.83	0.38	0		0.46	1.97	3.9	2.25	4.47	0		-8.07	-1.87	-12.39	-9.8	-2.94	0
137.7	-0.66	4.42	-0.95	2.2	2.74	0		2.94	3.34	1.23	1.02	-2.25	0		2.01	3.05	2.24	2.06	-0.1	0		-5.52	-0.67	-14.15	-7.92	-7.09	0
138.6	-6.96	2.97	-5.84	-3.86	-0.35	0		1.73	5.27	2.23	-1.34	0.59	0		-1.78	1.72	4.28	-0.45	1.42	0		-10.69	-2.66	-14.69	-10.73	-6.91	0
139.5	-3.53	5.47	-6.03	1.74	0.83	0		5.21	10.01	0.34	3.49	1.55	0		-0.41	1.97	0.14	0.96	-0.54	0		-8.19	-3.75	-13.36	-10.95	-7.46	0
140.4	-5.62	4.93	-5.93	-0.18	3.19	0		5.35	7.91	2.12	3.09	4.01	0		0.36	3.58	2.04	0.6	1.4	0		-10.9	-5.61	-15.2	-9.76	-4.28	0
141.3	-4.37	3.32	-6.64	-1.89	-1.1	0		-0.69	2.05	-0.24	-0.61	-0.55	0		-3.89	1.46	0.22	0.18	1.25	0		-9.39	-3.1	-14.14	-11.3	-6.74	0
142.2	-3.69	1.34	-7.3	-1.93	2.06	0		2.73	6.32	-2.03	0.66	1.11	0		-1.24	4.77	2.33	1.86	2.15	0		-7.85	-0.7	-11.43	-9.96	-2.92	0
143.1	-5.85	-3.51	-9.97	-7.1	-3.98	0		0.3	1.58	-4.14	-1.41	-1.92	0		0.53	5.12	0.93	3.93	3.94	0		-9.21	-2.83	-14.32	-10.1	-7.15	0
144	-4.62	1.49	-6.17	-2.96	0.68	0		-2.02	0.83	-3.26	-2.42	-1.54	0		-3.83	2.44	1.69	-1.1	0.91	0		-9.66	-3.47	-14.44	-10.82	-6.92	0
144.9	-6.32	3.59	-3.76	0.37	2.11	0		2.49	5.56	1.75	2.96	1.72	0		2.83	4.97	4.98	3.36	4.06	0		-8.52	0.19	-14.87	-9.64	-6.53	0
145.8	-6.47	0.78	-7.09	-3.97	-0.71	0		0.23	1.99	-3.2	-0.66	-0.64	0		-3.85	0.15	2	-0.76	0.77	0		-9.52	-3.44	-14.15	-11.73	-5.06	0
146.7	-4.04	2.83	-3.95	-2.12	0.49	0		1.55	3.61	2.62	1.19	1.15	0		-0.77	3.02	5.01	1.92	2.24	0		-7.76	-2.16	-12.66	-7.54	-5.51	0
147.6	-7.55	1.87	-8.13	-2.9	-2.8	0		2.21	4.45	-2.54	0.46	-2.35	0		-1.16	2.04	2.03	2.02	0.01	0		-11.05	0.17	-13.94	-8.03	-5	0
148.5	-2.07	5.18	-3.49	-0.91	2.58	0		2.65	4.36	2.66	0.59	1.68	0		-2.05	0.27	3.79	-1.81	2.29	0		-8.17	-1.59	-12.2	-7.83	-5.7	0
149.4	-5.79	-0.25	-7.13	-5.18	-0.04	0		0.34	3.38	-1.24	-1.35	-3.88	0		-1.14	1.73	1.56	0.65	1.41	0		-14.28	-4.99	-13.89	-11.05	-6.06	0
150.3	-2.41	6.18	-3.28	1.28	3.09	0		-0.28	6.54	1.36	2.18	2.22	0		-2.99	3.8	1.76	-0.12	0.81	0		-10.43	-2.38	-16.58	-10.03	-7.92	0
151.2	-7.39	2.34	-6.5	-0.8	0.71	0		3.67	6.31	-0.05	3.08	3.17	0		1.3	0.25	-0.58	0.33	2.43	0		-10.34	-3.53	-15.27	-10.36	-6.97	0
152.1	-1.61	5.28	0.11	1.97	4.6	0		3.08	8.05	3.12	6.58	4.69	0		2.44	5.55	3.85	2.11	4.48	0		-9.58	-1.31	-12.5	-9.73	-6.13	0
153	-8.61	0.13	-10.19	-3.47	-3.28	0		-2.25	2.42	-4.43	-1.03	-1.67	0		-1.16	-0.25	-0.03	-0.12	-0.07	0		-9.64	-3.16	-11.39	-9.29	-5.64	0
153.9	-6.04	0.38	-5.08	0.37	2.79	0		0.84	4.16	1.32	0.3	-2.28	0		1.54	0.86	4.17	1.84	-0.08	0		-6.99	-0.4	-9.85	-8.9	-3.47	0
154.8	-5.35	3.54	-4.06	1.56	0.8	0		-0.97	1.14	-2.31	-1.72	-2.67	0		-0.68	-0.41	1.26	-1.1	1.44	0		-10.73	-4.23	-13.34	-8.75	-6.47	0
155.7	-7.24	0.71	-6.85	-1.59	-2.32	0		-0.01	2.51	-1.64	0.78	-1.02	0		-0.81	1.16	3.02	1.68	2.19	0		-14.33	-7.49	-18.69	-13.52	-8.31	0
156.6	-3.26	4.43	-2.9	-0.86	2.06	0		0.48	5.09	1.9	-0.74	1.46	0		-3.83	1.65	2.77	-1.26	0.48	0		-8.83	1	-10.47	-7.71	-4.68	0
157.5	-7.75	-1.44	-5.2	-2.24	-0.3	0		0.69	2.46	0.29	1.31	-0.28	0		-1.25	3.22	2.81	3.33	3.14	0		-7.37	-0.7	-11.69	-5.47	-4.01	0
158.4	-2.94	1.13	-6.15	-3.66	-0.05	0		-1.26	6	-2.1	-0.56	1.93	0		0.5	5.05	3.31	1.52	7.07	0		-9.03	-2.26	-13.46	-11	-6.05	0
159.3	-5.33	1.42	-7.34	-2.55	0.02	0		2.87	5.88	2.32	3.66	3.76	0		-2.71	0.44	3.91	-0.99	4.27	0		-7.98	0.25	-10.46	-4.67	-2.8	0
160.2	-5.88	2.74	-8.22	-1.68	-0.04	0		-3.03	-0.87	-3.03	-2.01	-4.5	0		-3.92	-0.35	3.21	-0.28	-0.56	0		-11.15	-1.85	-11.66	-8.14	-4.36	0
161.1	-5.49	4.74	-8.78	-1.87	-1.32	0		1.5	6.66	-0.34	1.38	1.82	0		0.51	6.09	4.92	3.19	1.9	0		-9.88	-0.43	-10.23	-7.12	-7.25	0
162	-6.92	-0.41	-9.66	-2.74	-1.08	0		0.39	2.78	-1.52	-0.97	-1.58	0		-1.72	0.97	2.65	1.15	0.35	0		-8.53	-2.02	-11.03	-7.36	-5.06	0
162.9	-8.56	1.34	-6.16	-3.08	-0.89	0		0.49	4.04	0.15	0	0.69	0		-0.48	1.15	5.6	3.08	4.51	0		-9.23	-1.14	-15.11	-9.66	-5.57	0
163.8	-5.67	0.92	-7.86	-1.85	-1	0		2	3.89	1.27	1.26	-0.67	0		-3.33	0.91	2.58	-2.55	-0.7	0		-6.65	-0.32	-12.73	-9.42	-5.7	0
164.7	-7.35	-0.04	-7.02	-2.67	0.67	0		-0.16	1.79	-1.59	0.25	0.2	0		-1.79	2.97	2.72	-0.92	0.45	0		-9.37	-0.79	-15.04	-10.72	-8.51	0
165.6	-4.74	2.4	-6.37	-3.46	0.71	0		3.53	7.05	2.12	2.15	2.69	0		-0.01	3.4	1.77	-1.23	0.4	0		-11.08	-5.58	-12.76	-10.23	-6.12	0
166.5	-8.47	1.66	-9.17	-3.05	-1.28	0		3.99	7.8	3.66	1.8	0.93	0		2.84	6.13	6.59	4.12	4.29	0		-8.06	0.45	-10.25	-7.34	-3.4	0
167.4	-3.65	3.31	-2.5	2.31	1.49	0		2.11	4.48	2.5	1.44	-0.26	0		0.17	1.7	2.02	-0.35	0.09	0		-9.35	-2.26	-12.66	-9.82	-4.92	0
168.3	-9.58	0.81	-8.52	-4.72	-1.81	0		2.09	4.73	0.64	1.34	0.25	0		-1.42	0.16	3.08	-0.4	1.06	0		-11.13	-4.66	-12.33	-9.65	-5.88	0
169.2	-3.06	3.3	-2.9	0.75	3.59	0		2.26	5.12	2.73	4.34	2.09	0		-1.68	1.76	3.13	1.22	-0.34	0		-6.38	0.18	-12.77	-10.22	-5.22	0
170.1	-5.71	0.56	-8	-1.07	-0.21	0		-1.72	2.39	-1.69	0.23	-1.84	0		-1.51	1.01	1.7	-0.03	0.94	0		-10	-3.15	-12.99	-11.58	-6.27	0
171	-6.66	-0.41	-6.85	-2.77	-0.96	0		0.33	4.96	1.1	2.21	1.16	0		-0.09	2.85	5.99	4.77	4.89	0		-9.04	-3	-11.5	-9.36	-7.47	0
171.9	-8.24	-2.52	-7.05	-3.08	-1.04	0		-0.7	-0.03	1.41	1.11	1.09	0		-0.73	-0.05	3.49	-0.93	2.55	0		-6.6	-1.17	-12.17	-10.73	-4.28	0
172.8	-6.05	2.04	-5.64	-2.23	-0.79	0		3.3	6.05	0.77	2.07	-0.56	0		0.44	3.43	2.51	0.81	-0.1	0		-11.8	-4.07	-15.38	-9.6	-6.33	0
173.7	-5.15	2.49	-3.07	2.35	-1.22	0		3.42	6.27	3.77	6.86	2.35	0		0.29	1.76	1.99	2.31	1.25	0		-11.7	-2.95	-11.89	-10.85	-6.83	0
174.6	-5.95	0.86	-5.62	-6.73	-1.63	0		0.24	5.28	0.76	-2.08	-2.51	0		-1.9	1.66	1.06	-1.56	-1.03	0		-12.4	-2.06	-15.59	-11.34	-7.79	0
175.5	-7.44	1.82	-2.48	-0.12	1.33	0		-1.81	4	0.89	1.11	1.35	0		-1.78	0.86	3.83	2.25	3.33	0		-13.71	-5.07	-12.14	-10.73	-8.32	0
176.4	-8.53	2.21	-5.46	0.44	-0.05	0		3.5	4.35	0.9	1.7	4.03	0		0.75	2.63	4.73	1.01	5.9	0		-10.81	-0.18	-11.41	-9.52	-4.83	0
177.3	-6.39	2.52	-2.79	-0.71	1.77	0		-0.19	1.15	-0.21	1.84	-0.98	0		-3.72	0.77	0.7	-0.92	0.75	0		-13.24	-4.44	-15.76	-13.54	-7.86	0
178.2	-4.31	1.51	-8.43	1.39	1.22	0		3.92	7.1	0.78	1.03	1.32	0		-4.3	1.25	1.76	-2.08	0.29	0		-9.57	-2.61	-11.9	-9.07	-4.07	0
179.1	-7.82	1.73	-5.47	-1.71	0.69	0		1.58	5.18	0.46	1.16	-0.1	0		-1.89	1.95	0.46	-1.45	0.79	0		-12.23	-4.29	-14.36	-13.74	-9	0
180	-8.69	0.24	-5.91	-2.02	-1.07	0		2.64	3.97	1.39	1.08	0.71	0		0.86	4.03	2.42	3.34	4.77	0		-10.56	-0.95	-16.26	-11.6	-6.69	0
180.9	-9.24	1.13	-5.79	-2.24	-0.62	0		-0.93	4.93	1	1.67	-1.33	0		-2.03	3.75	4.47	2.91	1.84	0		-8.95	0.66	-11.83	-6.97	-5.48	0
181.8	-5.44	2.01	-7.5	-3.5	-2.35	0		-0.44	6.37	-2.02	-1.65	-0.62	0		-0.75	3.18	2	-1.1	-1	0		-8.26	-1.22	-12.71	-9.56	-8	0
182.7	-7.32	0.1	-8.63	-4.02	-2.3	0		2.92	4.88	0.61	1.22	-2.56	0		1.03	0.55	2.16	0.9	2.37	0		-10.19	-2.77	-14.86	-14.32	-7.37	0
183.6	-6.89	-3.13	-6.68	-4.32	-0.57	0		1.72	4.25	0.93	-0.69	1.32	0		0.89	3.45	5.07	3.91	4.68	0		-11.38	-2.18	-12.66	-10.4	-5.18	0
184.5	-3.98	4.6	-3.62	0.81	1.16	0		3.61	8.8	1.55	1.24	2.41	0		1.45	4.57	4.71	0.06	2.87	0		-7.89	-1.98	-11.54	-9.63	-4.38	0
185.4	-3.93	-0.05	-4.96	-1.05	-0.61	0		2.09	3.62	1.89	-0.79	-1.05	0		1.12	2.74	6.88	1.09	4.7	0		-10.38	-0.63	-9.66	-9.89	-5.2	0
186.3	-5.54	2.12	-6.27	-0.03	2.23	0		3.49	4.41	-0.47	1.74	3.12	0		-3.24	0.23	3	-2.64	0.31	0		-12.25	-3.89	-12.68	-10.54	-6.55	0
187.2	-7.69	1.19	-6.27	-4.33	-2.23	0		0.44	4.16	1.19	-0.59	-1.98	0		-0.25	3.7	4.85	1.92	4.25	0		-8.73	-3.26	-10.36	-11.26	-5.15	0
188.1	-3.97	3.39	-6.81	0.2	2.41	0		-1.78	4.51	-3.59	1.29	-0.9	0		-2.98	1.82	1.95	0.5	3.19	0		-12.21	-1.78	-9.67	-7.34	-4.87	0
189	-7.58	-1.75	-8.75	-6	-3.19	0		2.12	5.85	2.52	0.7	0.82	0		0.84	3.3	3.87	-0.63	3.84	0		-10.26	-3.39	-14.07	-10.44	-5.92	0
189.9	-5.72	2.65	-4.31	-0.98	1.72	0		0.81	3.58	-2.87	0.39	-2.03	0		-3	1.16	1.03	-1.02	-1.49	0		-13.4	-5.53	-14.04	-12.74	-10.49	0
190.8	-7.49	5.46	-6.07	-2.6	1.5	0		0.91	6.49	1.49	2.82	1.53	0		-1.75	2.52	1.27	-1.39	1.02	0		-9.61	-1.05	-13.43	-12.29	-5.62	0
191.7	-6.3	3.18	-4.27	-0.48	3.77	0		1.66	4.5	0.83	2.35	-0.45	0		-1.7	1.69	3.76	2.2	2.35	0		-7.9	-1.85	-11.13	-9.44	-5.59	0
192.6	-6.09	-0.25	-7.89	-2.97	0.96	0		-0.46	4.26	-1.2	-3.05	-0.62	0		-2.28	3.21	4.79	0.05	0.84	0		-13.19	-6.03	-13.56	-14.38	-9.24	0
193.5	-4.97	1.94	-6.83	-2.18	0.64	0		1.47	5.86	1.21	1.14	0.72	0		-1.47	2.19	0.99	0.6	1.13	0		-11.51	-3.3	-15.19	-13.33	-4.71	0
194.4	-2.92	2.09	-3.05	-0.21	2	0		2.38	4.26	3.5	2.88	0.92	0		-4.14	-0.37	2.01	-1.82	-4.01	0		-13.67	-5.16	-14.92	-13.83	-10.34	0
195.3	-5.44	-2.04	-6.82	-2.84	-2.24	0		1.09	4.04	-0.22	0.53	-1.74	0		-0.49	2.07	2.83	-0.26	1.83	0		-13.6	-2.67	-14.66	-11.52	-9.45	0
196.2	-8.79	2.1	-7.67	-2.41	-1.32	0		-0.19	3.73	-0.93	2.78	0.9	0		0.53	2.5	2.9	0.71	3.95	0		-8.35	-1.84	-13.12	-13.35	-4.88	0
197.1	-5.76	2.15	-3.28	0.47	-0.27	0		1.69	6.25	-0.7	1.09	-0.4	0		-0.77	5.43	3.73	3.05	3.87	0		-9.44	-0.83	-11.28	-8.58	-5.05	0
198	-7.49	1.11	-4.54	-1.07	-0.39	0		-0.71	3.73	-2.37	0.37	-0.6	0		2.09	4.39	3	2.09	3.3	0		-7.4	-1.12	-10.07	-7.8	-2.48	0
198.9	-4.01	3.9	-2.6	1.36	2.73	0		-1.91	5.97	0.09	-1.3	-0.87	0		-5.16	-0.52	1.99	-3.08	-1.13	0		-8.48	-1.72	-11.4	-10.03	-6.3	0
199.8	-5.59	0.14	-9.35	-4.37	-1.24	0		2.52	5.33	0.3	2.33	2.55	0		1.26	4.86	5.5	4.58	4.5	0		-8.56	-0.03	-12.13	-8.36	-4.57	0
200.7	-7.13	-0.91	-6.03	-5.52	-0.43	0		0.07	5.85	0.45	-0.42	0.21	0		0.18	2.19	3.28	0.96	1.3	0		-12.8	-3.37	-13.52	-11.67	-5.61	0
201.6	-4.03	2.46	-6.91	-0.6	-0.86	0		2.6	6.78	0.86	2.98	0.28	0		-1.18	3.04	2.59	1.1	0.45	0		-10.7	-1.44	-10.22	-8.07	-7.46	0
202.5	-9.45	-2.8	-7.05	-5.51	-0.74	0		2.04	4.36	0.98	1.57	1.74	0		-0.07	2.25	3.89	1.15	1.3	0		-13.59	-5.23	-13.51	-10.58	-7.48	0
203.4	-7.59	1.88	-7.92	-0.91	-0.18	0		-0.68	3.2	-0.7	-1.21	-1.01	0		-0.07	-1.11	1.13	-1.04	2.3	0		-7.89	-3.58	-13.49	-10.17	-5.04	0
204.3	-6.95	4.45	-1.62	0.29	1.66	0		3.32	4.96	3.26	-0.1	2.36	0		1.45	2.64	5.19	2.68	5.64	0		-7.78	-0.66	-10.24	-4.88	-2.31	0
205.2	-3.85	3.28	-2.3	0.97	2.69	0		1.5	7.16	3.41	4	0.51	0		-0.24	3.14	5.19	-0.85	1.79	0		-9.67	-0.21	-11.29	-9.41	-5.59	0
206.1	-5.19	1.19	-3.17	2.09	4.37	0		-0.51	1.73	1.72	2.16	-0.13	0		-0.05	1.53	1.84	1.98	0.91	0		-10.52	-3.39	-13.99	-10.14	-9.3	0
207	-6.32	1.09	-6.35	-2.3	2.67	0		1.45	4.06	-2.06	-0.08	1.31	0		-3.84	0.17	-1.27	0.46	2.94	0		-12.09	-2.25	-13.51	-11.21	-5.11	0
207.9	-5.9	3.77	-4.04	-0.94	0.61	0		2.25	6.44	3.58	-0.22	1.07	0		-3.31	1.83	3.28	-2.25	1.93	0		-15.56	-2.46	-12.79	-13.91	-7.76	0
208.8	-6.89	1.12	-5.68	-1.91	-0.56	0		2.59	5.68	1.93	2.79	1.33	0		-0.68	1.71	4.47	-0.91	2.86	0		-10.68	-1.86	-12.57	-13.46	-6.49	0
209.7	-5.45	0.71	-8	-2.3	0.61	0		0.15	5.33	1.09	0.48	0.48	0		-1.94	4.05	3.91	1.22	3.68	0		-11.65	-1.48	-12.36	-11.43	-6.78	0
210.6	-9.17	0.73	-6.93	-1.43	2.65	0		0.46	2.31	0.51	-3.28	-0.18	0		1.95	2.71	7.64	-1.13	3.1	0		-12.23	-2.29	-12.23	-10.06	-7.19	0
211.5	-7.97	0.82	-7.55	-3.44	-2.41	0		0.65	6.3	3.37	4.42	2.58	0		-3.58	0.74	1.61	1.01	1.21	0		-13.7	-3.39	-14.05	-12.99	-7.39	0
212.4	-6.69	1.16	-8.18	-1.11	-1.74	0		-1.38	4.82	-1.01	-1.77	-2.36	0		0.1	4.14	3.26	-1.79	2.51	0		-8.49	-1.9	-11.16	-7.48	-5.97	0
213.3	-9.92	0.59	-4.92	-2.78	-2.57	0		-0.11	5.17	-0.5	0.57	-1.37	0		-0.58	0.78	0.35	-0.56	-0.1	0		-11.02	-5.26	-14.82	-11.07	-5.6	0
214.2	-9.35	1.46	-7.65	-2.63	0.41	0		0.54	4.17	-0.33	0.14	-1.56	0		-0.83	1.7	0.38	-2.05	0.09	0		-7.91	1.52	-10.33	-10.57	-3.55	0
215.1	-4.12	4.82	-5.52	-0.04	3.18	0		3.68	6.33	0.11	1.82	-0.5	0		1.01	5.25	6.22	1.22	1.62	0		-6.42	2.7	-8.26	-9.97	-3.23	0
216	-5.48	4.09	-3.49	2.34	-1.94	0		-1.14	4.02	-0.5	-0.19	-4.6	0		-3.32	-1.85	-0.78	0.33	-3.23	0		-11.8	-5.69	-12.58	-10.76	-7.79	0
216.9	-7.07	0.45	-3.41	0.07	1.55	0		3.01	5.48	2.43	1.79	1.25	0		-0.92	1.81	2.88	-0.01	2.03	0		-9.48	-1.63	-7.5	-9.21	-7.04	0
217.8	-7.04	2.12	-7.34	-1.5	0.53	0		0.2	4.84	-0.81	-0.2	0.94	0		-2.01	1.99	1.05	-3.58	3.22	0		-12.23	-2.07	-12.69	-12.5	-4.32	0
218.7	-7.21	1.78	-4.48	-0.17	-0.48	0		0.3	3.39	2.35	0.92	1.41	0		-0.43	0.11	4.74	-3.28	-1.07	0		-8.84	-1.78	-12.64	-12.16	-7.28	0
219.6	-7.48	4.12	-4.47	1.38	2.86	0		2.29	10.4	1.24	3.92	2.92	0		-3.88	2.88	3.01	0.15	3.06	0		-14.96	-5.06	-14.68	-13.6	-7.77	0
220.5	-7.47	1.01	-5.75	-1.4	-0.61	0		2.02	6.37	2.33	2.35	-2.06	0		1.12	2.78	6.93	1.64	2.49	0		-13.11	-3.26	-12.39	-12.4	-5.58	0
221.4	-6.77	2.88	-4.37	-0.65	4.91	0		1.46	7.07	3.17	1.66	0.24	0		1.84	7.58	8.77	9.21	6.77	0		-9.58	-2.15	-12.49	-8.11	-4.55	0
222.3	-6.53	-0.67	-3.85	-4.52	-1.34	0		2.93	3.91	2.11	1.48	3.14	0		-0.23	0.81	2.17	-0.68	3.37	0		-10.87	2.03	-10.4	-8.71	-2.61	0
223.2	-4.71	2.86	-4.05	-1.82	-0.13	0		0.18	7	1.41	0.05	-1.5	0		1.11	3.99	5.9	0.72	3.84	0		-9.57	-0.19	-7.58	-10.22	-4.59	0
224.1	-5.19	1.49	-3.28	0.78	1.68	0		2.06	3.62	1.71	1.46	-1.41	0		-3.34	1.67	3.95	-1.75	0.46	0		-11.27	0.38	-9.63	-9.68	-4.61	0
225	-4.99	4.56	-3.66	2.41	1.89	0		4.21	7.69	3.4	5	1.69	0		1.02	3.52	6.36	0.96	2.9	0		-11.17	-3.04	-10.74	-11.03	-5.35	0
225.9	-7.85	0.05	-1.64	0.04	1.84	0		0.25	3.54	-0.69	-3.95	-3.24	0		1.65	5.47	3.24	-0.13	3.61	0		-9.78	1.69	-12	-11.16	-6.61	0
226.8	-8.83	1.59	-6.2	-3.31	-1.88	0		1.12	5.33	2.42	-1.05	0.79	0		-3.69	1.82	3.48	-3.43	-1.95	0		-12.98	-1.37	-10.32	-12.03	-7.72	0
227.7	-8.22	0.41	-5.97	-2.68	1.49	0		-0.41	6.79	2.3	0.69	3.41	0		-2.78	1.3	4.39	-0.82	1.16	0		-8.94	-2.75	-10.48	-13.71	-6.44	0
228.6	-6.25	3.42	-2.83	-0.16	0.7	0		0.69	4.47	0.76	0.67	-0.95	0		-1.3	1.08	4.43	-2.93	0.17	0		-11.87	-2.49	-10.57	-10.54	-7.27	0
229.5	-9.29	-0.06	-6.83	-0.87	-1.51	0		0.56	5	4.27	2.73	2.67	0		0.62	2.95	5.46	0.81	2.32	0		-11.24	-4.08	-10.9	-12.54	-6.7	0
230.4	-8.97	-0.07	-8.57	-3.07	-3.69	0		3.2	6.95	3.66	2.95	4.54	0		-1.66	2.45	3.87	0.23	1.51	0		-9.79	-1.49	-10.18	-10.26	-7.3	0
231.3	-8.28	1.32	-7.3	-4.31	0.31	0		0.88	4.56	-1.65	-1.51	-0.67	0		-1.73	0.72	3.37	-0.14	2.5	0		-10.67	-1.9	-10.39	-10.2	-7.79	0
232.2	-10.74	-0.75	-4.57	-3.2	-0.96	0		3.89	8.7	3.87	4.29	3.81	0		1.1	3.37	4.95	1.22	2.46	0		-11.83	-3.24	-9.95	-6.92	-4.92	0
233.1	-8.45	0.94	-6	-1.85	1.3	0		-0.86	5	2.2	0.76	1.36	0		-0.04	4.62	4.76	2.84	7.46	0		-9.04	0.45	-10.51	-7.17	-1.33	0
234	-5.78	5.83	-3.35	-1.32	1.69	0		1.01	4.49	-0.64	1.59	-0.38	0		0.26	1.74	3.15	0.76	4.47	0		-9.45	-3.39	-13.8	-11.21	-2.57	0
234.9	-8.79	3.92	-6.1	0.2	2.49	0		0.31	7.67	2.71	3.73	2.08	0		0.49	3.4	5.66	0.54	4.99	0		-11.94	-3.78	-14.15	-11.48	-5.36	0
235.8	-8.28	2.8	-4.78	0.31	1.24	0		1.34	3.88	2.43	2.01	-1.04	0		0.77	1.07	4.49	2.03	3.05	0		-10	0.14	-9.1	-9.3	-3.83	0
236.7	-8.94	2.19	-4.73	-2.04	2.8	0		0.92	6.46	3.33	2.51	0.74	0		-1.3	2.13	3.89	-2.04	1.3	0		-11.92	-2.86	-12.89	-14.35	-5.42	0
237.6	-4.3	3.24	-0.32	2.7	0.12	0		4.75	11.42	7.05	7.68	5.85	0		-2.52	4.21	5.37	1.67	4.69	0		-11.37	-3.82	-12.33	-9.91	-5.22	0
238.5	-9.47	-0.81	-7.26	-4.59	-2.5	0		3.21	3.03	4.52	-0.94	0.57	0		1.96	0	4.89	-0.25	2.25	0		-11.18	-1.24	-10.33	-10.07	-7.28	0
239.4	-7.15	2.85	-5.35	-1.85	-0.43	0		1.52	7.13	1.95	3.89	-1.42	0		0.04	3.45	3.97	2.46	-0.09	0		-10.55	-0.54	-14.27	-10.98	-8.13	0
240.3	-6.44	-0.04	-5.29	-1.21	-2.39	0		4.59	4.14	2.45	1.8	-0.99	0		4.27	1.83	4.79	0.32	3.05	0		-10.82	-2.49	-10.45	-10.86	-4.6	0
241.2	-8.27	2.13	-3.96	-3.54	0.33	0		2.98	3.47	-0.01	-0.12	0.97	0		0.19	2.37	3.37	-1.74	2.39	0		-10.92	-0.21	-9.87	-10.75	-5.27	0
242.1	-9.18	2.71	-4.9	-2.64	-1.3	0		-2.65	4.1	-0.35	-2.13	-0.36	0		-4.79	0.34	1.73	-4.01	1.96	0		-13.17	-2.45	-9.83	-11.3	-6.94	0
243	-3.01	5.63	-1.47	2.4	3.53	0		4.54	7.91	2.97	1.5	4.02	0		0.13	2.48	3.53	-0.05	2.04	0		-9.18	-2.85	-10.89	-11.48	-4.94	0
243.9	-8.35	0.08	-2.71	-0.6	0.19	0		-4.26	5.03	2.85	0.76	-1.75	0		-3.31	1.33	3.31	-1.01	-1.73	0		-10.12	0.04	-12.88	-9.99	-6.43	0
244.8	-10.03	0.71	-6.42	-2.94	-1.49	0		-1.47	1.45	-0.11	-1.66	-3.36	0		-4.68	-2.44	2.52	-4.95	-0.58	0		-12.72	-3.1	-11.69	-11.81	-7.31	0
245.7	-8.29	1.91	-5.43	-4.62	-1.24	0		0.93	5.62	2.35	-0.64	-0.18	0		0.13	2	4.3	0.24	1.85	0		-7.41	-3.29	-11.05	-10.82	-4.49	0
246.6	-8.39	1.07	-5.25	-3.5	0.65	0		0.06	2.35	-0.6	-1.3	0.89	0		-2.41	1.47	3.59	-1.02	3.67	0		-10.63	-0.81	-9.93	-8.72	-3.67	0
247.5	-6.97	2.08	-4.39	1.51	1.87	0		0.5	5.64	5.41	2.83	2.8	0		-0.59	2.48	7.97	1.49	4.19	0		-11.23	-0.49	-8.5	-10.37	-6.89	0
248.4	-5.19	3.87	-2.23	-1.37	2.59	0		5.68	10.9	7.85	2.04	6.16	0		-0.78	2.31	4.7	-3.51	4.24	0		-11.8	-2.08	-12.29	-13.43	-7.26	0
249.3	-8.04	5.29	-0.21	0.27	1.79	0		0.39	7.56	4.27	0.11	0.73	0		2.06	6.09	8.56	0.79	4.85	0		-10.41	0.45	-7.56	-9.6	-3.53	0
250.2	-7.5	2.54	-4.58	-2.54	-0.7	0		2.12	4.85	0.42	0.86	-1.14	0		1.28	3.46	3.84	-1.25	1.57	0		-10.41	0.38	-10.79	-11.65	-5.76	0
251.1	-7.85	4	-5.27	-3.19	0.59	0		-1.05	7.14	3.98	1.27	-1.84	0		-2.27	3.48	4.12	0.66	2.34	0		-8.32	1.03	-11.01	-7.12	-4.25	0
252	-6.29	3.32	-2.12	-1.52	-0.23	0		-0.33	4.42	1.98	-1.76	-3.79	0		0.15	1.21	2.85	-1.76	0.44	0		-9.02	-1.28	-12.14	-10.26	-8.11	0
252.9	-8.12	0.81	-7.01	-2.73	-0.74	0		-2.21	5.46	-1.17	-1.58	-1.55	0		-0.59	2.86	3.9	1.78	3.03	0		-7.84	-0.89	-8.42	-8.59	-2.73	0
253.8	-10.04	0.62	-5.75	-0.68	1.53	0		0.22	5.01	0.36	1.02	-0.14	0		0.98	4.77	4.28	-1.95	3.51	0		-11.16	-0.65	-12.6	-13.53	-3.53	0
254.7	-6.94	2.58	-7.71	-0.55	0.45	0		3.32	6.47	2.95	2.91	1.01	0		0.37	1.43	6.48	-0.89	0.64	0		-10.57	-0.67	-8.78	-9.22	-3.25	0
255.6	-10.66	-2.55	-6.73	-4.15	-3.56	0		-0.97	4.45	1.47	-1.02	-0.91	0		0.37	2.18	4.27	-2.56	3.31	0		-9.17	-2.17	-9.72	-8.89	-3.69	0
256.5	-9.47	-1.81	-9.69	-5.06	-2.36	0		-0.25	4.6	0.44	-0.94	-0.38	0		-3.94	-0.33	2.24	-5.13	-2.74	0		-10.82	-1.48	-8.19	-13.97	-7.58	0
257.4	-7.04	4.59	-0.82	0.4	2.01	0		0.81	5.13	5.92	0.6	-0.4	0		-1.35	-1.59	6.4	-2.5	1.21	0		-10.62	-2.92	-9.26	-9.25	-4.79	0
258.3	-9.71	-0.82	-3.83	-2.7	-1.58	0		3.59	6.47	3.67	3.04	2.2	0		1.93	2.13	5.25	0.03	0.77	0		-10.64	-2.03	-12.67	-10.68	-6.64	0
259.2	-10.57	1.31	-4.43	-3.71	-0.23	0		-1.3	4.2	1.71	-1.83	-0.16	0		-2.16	-0.42	1.91	-3.58	-0.63	0		-13.6	-3.66	-12.6	-14.71	-9.01	0
260.1	-6.14	4.09	-4.26	2.03	0.35	0		-0.15	5.83	3.39	1.79	-0.33	0		-0.34	3.66	4.93	1.93	4.38	0		-9.93	-0.28	-6.96	-9.84	-0.78	0
261	-12.52	-1.29	-8.52	-3.96	-5.62	0		1.4	7.79	1.64	1.47	-0.77	0		1.2	7.06	4.19	0.67	2.15	0		-10.09	0.06	-10.18	-10.39	-5.24	0
261.9	-6.32	3.84	-5.15	0.92	-1.3	0		5.54	7.52	4.54	4.89	1.38	0		2.39	3.32	10.01	3.58	7.47	0		-11.5	-1.4	-8.06	-6.99	-3.18	0
262.8	-5.36	3.01	-4.39	-0.64	1.76	0		2.99	7.83	5.54	-1.05	-0.06	0		-2.89	0.06	2.93	-4.32	-0.62	0		-12.8	-3.6	-11.86	-13.21	-6.38	0
263.7	-8.77	1.47	-5.07	-0.62	1.68	0		0.99	5.49	3.84	0.39	-0.13	0		-0.31	1.94	3.48	-3.97	2.43	0		-7.83	-2.18	-9.94	-10.7	-3.81	0
264.6	-11.96	0.62	-5.96	-0.86	-0.83	0		0.54	7.22	3	1.61	1.17	0		4.28	6.03	4.68	0.98	4.19	0		-12.99	-2.03	-12.88	-13.72	-5.66	0
265.5	-8.64	-1.11	-5.81	-2.48	0.9	0		2.07	4.74	0.23	-1.45	-1.98	0		-2.5	0.66	2.43	-6.24	0.72	0		-12.73	-3.89	-11.99	-13.6	-7.52	0
266.4	-7.15	2.88	-3.99	0.83	0.4	0		-0.54	6.08	2.79	0.5	1.6	0		-0.2	2.42	3.43	-0.23	5.88	0		-10.25	-2.63	-10.29	-9.86	-1.73	0
267.3	-8.02	2.88	-5	0.05	-0.51	0		1.04	7.4	1.6	-1.17	1.16	0		-0.33	3.26	5.84	-1.7	4.7	0		-13.89	-4.78	-12.83	-12.09	-6.39	0
268.2	-9.14	0.6	-5.35	-1.03	1.16	0		-0.69	2.86	-1.07	-1.48	-0.24	0		2.35	2.58	4.27	-0.03	4.77	0		-9.11	0.62	-8.9	-10.1	-3.38	0
269.1	-7.83	2.97	-2.48	-0.59	4.08	0		-0.73	6.54	2.95	0.26	1.69	0		-0.36	2.7	4.56	-0.72	5.33	0		-7.83	-2.62	-12.36	-9.37	-5.77	0
270	-7.61	4.08	-3.02	-0.94	0.54	0		2	7.62	1.7	-0.37	0.12	0		-1.31	0.27	2.16	-3.33	0.37	0		-10.67	-0.24	-10.18	-11.9	-1.95	0
270.9	-8.36	3.12	-2.95	3.05	3.41	0		-0.14	6.58	2.21	5.62	2.77	0		-1.72	2.48	5.13	-0.83	2.65	0		-13.36	-2.16	-10.29	-13.25	-6.87	0
271.8	-11.48	-1.43	-7.83	-2.74	0.33	0		1.93	7.53	3.28	2.61	4.8	0		-0.68	1.83	3.93	-1.52	2.77	0		-12.74	-4.51	-12.23	-12.64	-7.34	0
272.7	-9.25	2.39	-5.6	0.29	1.92	0		-1.82	5.48	1.6	2.08	-2.27	0		-1.3	2.15	5.24	-0.19	0.33	0		-12.66	-0.45	-8.61	-12.77	-4.68	0
273.6	-8	2.96	-7.07	-2.13	0.58	0		0.45	7.92	2.61	3.34	0.58	0		0.32	2.33	3.92	0.88	1.7	0		-11.67	-1.86	-9.32	-9.34	-6.51	0
274.5	-10.21	-0.45	-5.46	-4.44	-2.58	0		-2.49	5.7	-0.95	1.12	0.45	0		0.98	4.8	3.69	1.98	3.76	0		-6.95	1.35	-7.24	-7.19	-2.71	0
275.4	-6.92	2.51	-2.59	-1.1	1.48	0		0.95	7.81	4.85	1.08	3.81	0		-0.9	2.42	5.25	0.1	2.2	0		-12.24	-4.93	-13.21	-12.66	-7.48	0
276.3	-9.91	2.46	-4.46	0.93	-1.71	0		0.95	8.11	3.87	3.93	0.47	0		-1.34	4.75	3.41	-1.93	4.13	0		-11.04	0.83	-10.36	-12.33	-2.39	0
277.2	-7.26	3.12	-2.36	3.13	1.14	0		4.11	11.94	4.69	2.72	3.16	0		1.61	7.45	7.38	1.83	5.22	0		-11.18	-0.94	-8.79	-10.23	-4.76	0
278.1	-7.37	1.51	-3.63	-0.03	-0.88	0		0.77	4.84	0.91	0.62	-0.73	0		-0.55	2.93	2.58	-1.46	3.19	0		-12.57	-1.49	-11.11	-11.2	-4.14	0
279	-11.64	-0.66	-8.3	-3.32	-0.33	0		-0.34	6.35	0.76	-0.16	-1.29	0		1.81	6.9	5.35	0.54	5.34	0		-10.85	-2.27	-11.22	-13.59	-5.62	0
279.9	-10.07	-1.24	-6.47	-6.6	-1.34	0		-0.18	6.37	1.53	-1.12	-1.94	0		-4.03	1.01	2.84	-2.92	2.85	0		-11.03	-2.62	-9.86	-13.41	-4.45	0
280.8	-6.73	3.2	-4.38	-1.01	1.35	0		3.2	7.04	3.91	1.01	0.41	0		-0.14	1.93	5.85	-1.24	3.87	0		-12.69	-0.83	-10.93	-9.73	-2.8	0
281.7	-7.75	2.58	-3.52	-0.1	-0.66	0		1.3	8.71	6.85	5.55	3.68	0		0.46	2.41	5.05	-1.15	1.28	0		-10.82	-2.36	-11.03	-13.62	-7.37	0
282.6	-12.39	-2.77	-7.84	-5.09	-4.25	0		0.11	5.85	2.63	2.06	-0.49	0		1.16	7.31	8.8	2.55	5.84	0		-9.72	0.55	-8.3	-9.52	-4.06	0
283.5	-9.31	1.31	-4.13	-2.03	0.39	0		1.28	7.49	1.87	0.83	2.82	0		-1.05	2.88	3.38	-4.6	0.79	0		-12.76	-2.88	-11.45	-14.31	-5.78	0
284.4	-7.17	4.71	-4.54	0.34	2.15	0		2.17	10.52	4.56	3.11	4.66	0		0.01	4.15	6.08	0.15	2.68	0		-14.35	-3.95	-13.05	-13.15	-7.64	0
285.3	-10.27	-3.22	-6.27	-0.54	-2.01	0		-0.4	3.52	1.47	-0.1	-2.48	0		-0.59	2.61	5.77	-2.66	0.61	0		-8.9	1.23	-4.49	-10.83	-4.2	0
286.2	-7.69	2.18	-4.55	2.52	1.56	0		1.7	5.93	2.57	1.27	-0.17	0		1.96	4.9	5.69	-0.32	2.44	0		-10.02	0.84	-10.48	-13.06	-4.28	0
287.1	-9.72	1.29	-4.16	-3.33	-0.33	0		0.17	5.8	3.03	0.08	-1.98	0		-0.18	4.75	3.66	-2.32	1.37	0		-13.99	-5.11	-14.16	-15.31	-7.03	0
288	-5.88	2.49	-3.52	-0.83	-0.84	0		0.1	6.88	2.31	1.06	0.93	0		-2.79	2.13	3.74	-3.36	0.65	0		-14.52	-1.96	-12.15	-14.28	-5.71	0
288.9	-7.3	3.7	-1.21	0.32	2.1	0		2.75	9.49	6.44	4.23	1.73	0		1.27	2.97	6.6	1.48	0.73	0		-9.95	-2.98	-10.56	-12.13	-6.93	0
289.8	-8.9	1.23	-2.29	0.06	0.96	0		0.19	6.36	3.41	1.3	0.57	0		0.18	2.05	6.45	-2.5	4.24	0		-10.44	-1.36	-6.67	-9.2	-4.92	0
290.7	-11.03	2.58	-4.85	-2.55	-2.5	0		1.48	6.69	1.68	-0.99	-0.92	0		-0.49	3.45	7.2	-3.39	1.99	0		-14.21	-1.39	-9.68	-11.13	-3.58	0
291.6	-10.29	0.11	-7.23	-3.51	1.48	0		2.04	7.33	3.46	4.21	5.52	0		-0.78	3.69	8.09	2.11	2.88	0		-12.43	-2.54	-8.43	-8.25	-3.16	0
292.5	-4.72	2.67	-2.33	2.06	3.13	0		3.64	6.28	2.79	1.33	-1.35	0		2.25	3.84	9.15	-0.88	1.91	0		-9.28	-1.21	-7.39	-10.48	-5.88	0
293.4	-7.76	3.46	-3.94	-2.2	0.65	0		1.48	5.6	4.11	0.82	-2.35	0		-2.83	-1.66	3.49	-4.4	0.13	0		-13.84	-5.17	-11.33	-12.48	-5.69	0
294.3	-5.15	5.4	0.96	2.17	6.88	0		-0.2	2.76	2.73	-0.48	1.84	0		0.71	1.03	4.46	0.35	5.53	0		-7.12	-0.35	-8.47	-9.35	-3.47	0
295.2	-9.22	0.23	-4.64	-2.86	-0.22	0		-0.92	5.62	2.99	1.72	2.7	0		-0.76	3.82	6.49	-1.5	1.59	0		-10.95	-0.77	-9.54	-10.6	-6.99	0
296.1	-7.19	1.79	-3.42	-1.04	0.94	0		4.56	9.21	5.17	4.34	2.44	0		0.61	3.6	6.31	0.77	2.82	0		-13.08	-2.55	-10.85	-11.09	-4.73	0
297	-9.54	2.12	-3.97	0.81	2.14	0		-1.15	7.03	3.62	-1.47	-1.78	0		-3.48	3.71	4.26	-3.37	-2.88	0		-13.07	-2.89	-11.37	-13.29	-7.88	0
297.9	-9.55	1.46	-4.62	-0.04	-0.86	0		3.36	7.47	6.59	4.18	0.59	0		-1.37	2.49	4.7	-3.15	1.96	0		-14.61	-2.39	-10.21	-13.73	-6.57	0
298.8	-12.92	-1.18	-6.17	-5.1	-2.96	0		-1.62	5.43	1.69	-0.62	-1.85	0		-1.43	1.17	6.34	-3.27	0.08	0		-12.5	-1.03	-9.83	-15.76	-5.99	0
299.7	-6.44	3.36	-1.99	-0.64	1.18	0		1.22	3.56	3.2	-1.03	-1.69	0		0.66	1.88	5.89	-2.46	1.53	0		-12.42	-2.45	-8.81	-15.16	-6.13	0
300.6	-10.23	-0.37	-2.91	-1.62	0.21	0		0.67	5.62	5.71	-0.63	0.6	0		0.08	5.15	9.02	1.43	4.8	0		-13.42	-2.93	-9.62	-9.68	-5.71	0
301.5	-6.99	3.05	-4.59	0.12	0.44	0		5.76	8.3	1.87	3.82	-1.22	0		2.92	4.66	5.43	2.44	2.49	0		-8.49	0.79	-8.86	-9.39	-3.51	0
302.4	-6.37	4.38	-4.28	-0.49	1.79	0		-0.03	3.94	3.12	2.39	-1.18	0		-0.66	1.85	7.89	-2.76	3.89	0		-12.69	-5.55	-11.22	-14.28	-3.34	0
303.3	-8.67	2.7	-5.83	-1.83	-1.77	0		0.3	6.6	2	2.38	-2.22	0		-2.77	1.87	5.96	-2.8	-0.02	0		-12.46	-2.48	-11.24	-13.73	-7.23	0
304.2	-9.44	-1.17	-4.01	-1.39	-1.25	0		-0.25	6.78	2.62	-1.92	0.01	0		0.79	4.83	5.2	-1.33	2.44	0		-10.71	-0.92	-8.13	-11.83	-5.61	0
305.1	-8.97	1.95	-6.39	-1.99	0.04	0		5.85	7.95	4.05	3.83	2.97	0		1.55	3.28	7.01	1.48	3.32	0		-13.49	-4.37	-8.99	-12.06	-7.44	0
306	-9.73	1.38	-7.08	-1.62	0	0		-0.44	6.06	1.29	-1.05	0.99	0		0.78	3.58	7.71	0.03	6.02	0		-10.29	-0.76	-9.37	-11.23	-3.31	0
306.9	-9.83	0.61	-6.58	-1.53	-1.34	0		-0.65	4.92	-0.6	0.15	-1.57	0		-1.41	-0.85	3.16	-4.83	1.82	0		-14.56	-4.89	-11.84	-16.96	-8.71	0
307.8	-11.46	0	-7.05	-1.86	-1.16	0		3.22	7.71	4.53	2.34	0.23	0		3	4.12	5.16	1.7	3.15	0		-9.01	-0.96	-8.31	-9.46	-5.29	0
308.7	-6.4	7.63	-2.74	1.03	1.89	0		3.18	4.68	3.6	1.83	-0.25	0		-2.8	-2.25	3.3	-4.58	0.18	0		-11.03	-1.98	-10.01	-10.52	-5.69	0
309.6	-7.66	3.21	-3.29	-1.09	1.18	0		0	5.03	3.56	0.68	-0.6	0		0.07	-0.77	2.84	-3.28	-1.68	0		-12.45	-3.36	-11.04	-14.35	-7.41	0
310.5	-5.61	4.22	-3.29	-0.33	1.82	0		-0.92	6.97	4.04	0.64	2.87	0		-1.09	4.04	6.65	-1.03	5.9	0		-12.28	-4.57	-9.11	-9.22	-7.4	0
311.4	-9.06	4.39	-3.47	-0.15	1.57	0		2.78	11.13	4.51	2.47	3.02	0		1.21	4.83	7.28	0.44	5.5	0		-13.9	-4.07	-8.43	-11.93	-4.95	0
312.3	-10.89	0.72	-4.1	-2.09	0.58	0		2.97	6.38	3.8	-0.13	0.18	0		0.36	0.69	4.33	-3.32	2.59	0		-11.96	-2.97	-11.82	-13.96	-5.94	0
313.2	-9.1	0.07	-4.34	-2.25	-0.23	0		-1.39	6.02	-0.65	-1.14	-2.26	0		-1.35	3.54	5.81	-2.46	1.84	0		-13.18	-0.28	-10.85	-11.74	-6.37	0
314.1	-8.92	1.5	-3.65	-2.58	-1.6	0		-3.23	4.34	2.84	-2.39	-1.95	0		-1.97	2.74	7.1	-4.61	2.36	0		-7.4	2.43	-6.86	-11.21	-4.54	0
315	-11.53	0.8	-5.78	-4.38	-0.91	0		-2.42	5.19	3.41	-3.02	-1.58	0		-3.03	-0.44	3.52	-4.67	2.01	0		-12.02	-1.25	-9.36	-10.65	-4.91	0
315.9	-6.91	2.36	-4.27	0.77	-0.32	0		-2.76	5.08	0.93	1.35	-2.36	0		-0.63	2.8	4.9	-3.52	0.15	0		-9.35	-2.65	-10	-11.11	-6.85	0
316.8	-9.23	1.1	-4.04	-3.19	-0.84	0		1.38	7.37	3.48	2.2	0.98	0		-0.37	2.35	3.98	-2.76	0.48	0		-9.77	-2.6	-8.49	-12.22	-3.66	0
317.7	-10.15	0.22	-2.52	-1.72	-1.71	0		1.46	7.15	5.63	1.75	1.34	0		0.51	2.5	7.54	-2.37	4.11	0		-10.57	-0.17	-6.8	-9.61	-2.69	0
318.6	-10.09	3.23	-3.85	-2.67	0.23	0		-3.4	5.83	-0.61	-2.51	-1.31	0		-1.45	0.85	4.29	-0.98	2.48	0		-10.82	-3.18	-9.31	-11.45	-4.69	0
319.5	-7.59	3.11	-5.16	-1.77	0.42	0		0.84	8.08	3.9	3.12	0.1	0		-2.32	2.23	4.72	-0.75	1.78	0		-15.89	-5.75	-12.05	-15.74	-8.8	0
320.4	-10.27	2.27	-4.71	-4.6	-2.25	0		-0.5	4.42	2.86	0.21	-1.98	0		1.39	0.55	3.89	-0.36	4.52	0		-10.72	-0.34	-9.09	-11.07	-3.29	0
321.3	-13.02	-0.11	-7.51	-5.51	-1.92	0		0.42	6.42	3.15	-0.49	0.85	0		1.26	1.35	4.84	-1.19	4.03	0		-11.3	-0.8	-10.24	-10.89	-3.72	0
322.2	-8.37	5	-4.35	-0.82	0.11	0		1.05	10.39	4.05	1.47	0.04	0		0.67	4.46	6.18	-2.72	3.47	0		-11.61	-1.72	-10.1	-14.58	-7.42	0
323.1	-7.93	3.16	-2.39	0.37	2.99	0		1.23	3.73	3.21	-0.12	-2.73	0		0.78	0.72	7.73	-2.5	2.65	0		-13.97	-6.03	-11.55	-15.21	-7.63	0
324	-9.74	0.21	-3.21	-1.47	-0.05	0		0.47	6.89	4.08	0.56	1	0		-1.36	5.45	4.97	-3.6	3.42	0		-15.2	-3.62	-10.49	-15.52	-6.44	0
324.9	-6.88	3.02	-2.54	0.69	2.22	0		0.22	5.5	3.31	0.38	0.68	0		0.82	2.15	5.87	-1.88	3.93	0		-9.98	-4.08	-9.02	-11.17	-2.92	0
325.8	-13.34	-0.46	-6.83	-3.21	-3.85	0		-1.4	6.84	2.45	0.38	-3.38	0		0.34	0.55	5.56	-1.98	-0.9	0		-10.03	-1.67	-6.3	-12.51	-7.62	0
326.7	-10.22	0.92	-4.72	-2.64	1.15	0		-2.5	4.57	-0.44	-0.78	-0.57	0		-1.72	0.2	2.85	-3.24	1.09	0		-9.65	-0.61	-7.14	-10.57	-2.51	0
327.6	-10.97	3.01	-5.73	-2.46	1.15	0		-1.29	6.71	3.21	0.91	-2.15	0		0.34	2.34	7.1	0.99	2.26	0		-10.43	-2.18	-8.3	-10.26	-4.73	0
328.5	-12.48	-1.76	-6.3	-3.12	-1.62	0		-0.44	7.35	3.45	2.7	-0.35	0		-2.18	-0.33	3.2	-1.12	0.79	0		-11.73	-2.72	-11.5	-13.74	-4.98	0
329.4	-12.35	-1.17	-5.29	-1.53	0.12	0		-2.77	5.5	1.24	-1.44	1.4	0		-1.87	3.32	3.2	-3.28	3.4	0		-11.49	-1.56	-9.1	-12.36	-6.26	0
330.3	-4.9	5.7	0.9	2.65	4.55	0		2.85	10.56	5.08	2.05	0.98	0		-0.72	3.42	3.71	-4.34	0.97	0		-11.48	-3.04	-8.15	-11.59	-3.98	0
331.2	-5.95	0.69	-4.43	-1.92	0.01	0		1.32	4.86	3.83	0.5	-0.59	0		1.83	2.81	5.8	-2.6	1.77	0		-11.46	-0.42	-8.67	-13.46	-2.94	0
332.1	-9.32	-0.46	-4.24	-0.5	-0.62	0		1.19	3.33	5.1	-1.65	0.8	0		1.48	2.88	5.98	-1.66	6.41	0		-12.61	-2.93	-10.51	-14.93	-8.04	0
333	-8.47	-0.3	-3.36	-3.94	-0.47	0		0.77	5.75	2.92	0.28	1.08	0		-2.97	1.28	5.21	-2.52	3.16	0		-11.67	-1.33	-9.1	-12.04	-3.44	0
333.9	-12.24	1.58	-5.19	-1.51	-1.96	0		-3.17	5.35	3.46	0.04	-2.08	0		-3.58	-0.14	5.27	-3.06	0.93	0		-7.88	1.35	-8.27	-11.77	-3.05	0
334.8	-8.22	2.97	-4.51	0.53	1.5	0		-0.3	8.69	1.9	1.85	0.45	0		2.4	5.95	7.2	-0.15	6.95	0		-8.34	0.05	-7.22	-12.07	-4.4	0
335.7	-6.82	4.31	-1.81	1.91	4.16	0		-0.1	8.94	3.55	0.76	1.35	0		-2.21	2.01	5.46	-3.13	1.95	0		-11.83	-0.27	-5.99	-15.25	-5.96	0
336.6	-11.36	-0.65	-7.06	-0.17	-3.48	0		0.87	7.26	3.54	1.46	1.62	0		-2.37	1.72	3.69	-4.19	2.76	0		-11.66	-2.53	-8.71	-13.94	-6.73	0
337.5	-10.67	1.82	-3.45	-2.99	1.36	0		-2.19	5.48	0.95	-1.94	-0.15	0		-2.91	-0.79	1.87	-5.11	0.4	0		-12.39	-0.6	-9.64	-12.61	-3.65	0
338.4	-11.94	-0.33	-3.66	-2.51	0.07	0		-0.78	7.34	5.03	1.9	0.57	0		1.01	3.65	8.62	-1.6	3.79	0		-7.59	-0.65	-6.67	-13.81	-4.42	0
339.3	-4.48	3.2	-2.05	-0.85	1.41	0		1.38	8.64	3.84	-0.12	-1.39	0		-1.16	-0.3	2.85	-2.99	-1.85	0		-12.77	-1.99	-9.52	-13.03	-5.71	0
340.2	-13.44	-0.2	-5.48	-4.18	-3.25	0		-2.31	7.47	6	2.07	-3.1	0		-3.93	1.67	4.86	-2.66	0.62	0		-16.17	-3.07	-10.26	-13.93	-6.38	0
341.1	-10.83	3.91	-7.16	-0.03	1.83	0		0.22	6.11	3.15	1.61	0.87	0		-1.26	1.44	5.35	-3.02	1.24	0		-12.67	-0.77	-8.99	-11.71	-5.56	0
342	-9.35	0.84	-4.32	-2.35	0.24	0		0.81	4.61	4.19	-0.78	0.93	0		-1.87	1.42	1.45	-4.37	1.45	0		-13.38	-3.84	-12.63	-14.59	-8.19	0
342.9	-10.14	2.7	-3.7	2.33	-3.1	0		-0.37	6.63	2.01	1.27	-3.53	0		-0.98	1.65	6.21	-4.13	1.25	0		-11.44	-4.14	-11.2	-14.33	-6.93	0
343.8	-10.65	-0.11	-6.1	-4.84	-0.91	0		-1.33	4.6	2.08	1.05	-0.94	0		-1.04	1.64	5.27	-1.04	3.35	0		-14.09	-4.24	-10.28	-15.1	-8.14	0
344.7	-9.54	3.15	-6.92	-1.97	-1.74	0		2.31	7.92	4.19	1.79	0.37	0		0.03	0.78	6.27	-3.18	4.47	0		-13.69	-2.76	-9.16	-14.98	-8.22	0
345.6	-9.4	2.53	-2.36	-0.44	1.71	0		0.44	9.04	4.31	4.3	0.22	0		-2.05	2.01	4.88	0.19	-0.38	0		-12.56	-0.52	-9.61	-12.1	-7.26	0
346.5	-7	2.96	-0.51	-0.27	1.17	0		0.09	5.73	2.06	0.19	0.33	0		-0.48	1.79	6.55	-2.95	3.68	0		-13.16	-5.05	-8.14	-11.37	-6.46	0
347.4	-10.98	-0.62	-4.44	-2.25	-0.46	0		0.47	7.57	6.69	1.89	0.39	0		2.25	4.62	8.93	1.15	4.43	0		-12.13	-2.38	-8.06	-13.32	-4.71	0
348.3	-7.8	3.47	-1.91	1.22	2.21	0		0.92	6.53	3.96	1.01	-1.35	0		1.59	4.7	7.34	-2	5.32	0		-9.15	1.11	-6.27	-11.66	-3.13	0
349.2	-7.97	0.52	-1.75	1.08	2.65	0		1.49	7.74	4.99	3.26	1.97	0		-0.81	3.56	5.85	-0.9	4.49	0		-14.27	-1.45	-8.39	-13.93	-4.63	0
350.1	-11.01	-1.06	-3.96	-2.79	-2.39	0		-0.53	8.57	6.08	2.64	1.81	0		-0.03	3.9	3.78	-1.95	4.23	0		-13.66	-3.33	-10.66	-11.18	-4.83	0
351	-10.12	2.41	-4.89	-0.4	1.31	0		-0.73	5.8	2	0.54	1	0		-1.26	1.68	5.03	-3.76	4.13	0		-13.22	-0.75	-9.64	-12.38	-2.3	0
351.9	-5.7	5.67	-1.83	-0.72	2.56	0		4.16	10.33	4.19	1.93	2.65	0		-2.13	0.96	0.94	-2.89	1.65	0		-16.32	-2.81	-10.78	-13.06	-6.81	0
352.8	-13.19	-0.12	-5.9	-2.49	-4.09	0		-0.8	4.13	3.1	-0.05	0.18	0		-5.57	-1.88	3.29	-6.24	1.4	0		-14.46	-2.29	-10.22	-15.51	-5.35	0
353.7	-10.45	1.35	-2.2	-2.12	1.43	0		0.59	9.22	5.74	1.25	3.05	0		1.06	3.56	6.35	0.36	6.43	0		-12.2	-1.37	-8.15	-12.98	-4	0
354.6	-10.02	2.59	-3.08	-0.29	-2.28	0		-0.52	7.9	5.51	5.51	1.47	0		0.11	1.16	6.42	-1.53	5.19	0		-9.64	-1.52	-6.71	-12.29	-3.65	0
355.5	-8.55	1.15	-4.96	-0.52	-0.16	0		-0.77	6.3	3.98	1.25	-0.96	0		1.73	4.6	8.93	-0.2	5.01	0		-14.62	-4.55	-10.36	-16.94	-6.07	0
356.4	-12.32	0.23	-3.34	-5.51	-1.07	0		1.33	9.74	5.3	0.93	1.13	0		0.05	1	5.13	-3.38	0.56	0		-12.29	-1.69	-9.41	-12.88	-6.78	0
357.3	-13.13	-1.85	-6.85	-4.22	-1.54	0		-0.98	6.44	1.69	-2.54	-2.15	0		-0.5	0.55	4.81	-2.14	2.51	0		-13.71	-4.86	-9.68	-13.71	-5.71	0
358.2	-7.77	5.73	-0.32	4.34	5.27	0		0.76	9.76	6.71	4.25	2.34	0		-1.97	0.49	5.87	-2.81	1.73	0		-9.84	-1.73	-6.64	-11.93	-4.43	0
359.1	-8.98	3.53	-4.11	-0.41	-1.8	0		1.44	9.48	7.02	0.51	0.84	0		-0.92	3.27	8.16	-3.05	1.97	0		-13.27	-3.59	-9.14	-14.31	-6.92	0
360	-8.32	4.41	-2.04	2.12	0.79	0		5.16	8.4	5.87	2.81	1.18	0		0.28	2.68	5.33	-1.94	0.78	0		-11.18	1.15	-7.1	-12.13	-5.6	0
360.9	-8.36	-0.3	-3.75	-0.22	3.37	0		4.12	8.1	3.85	3.83	0.96	0		-2.34	3.06	3.91	-3.49	-0.33	0		-13.42	-1.68	-8.36	-13.96	-6.39	0
361.8	-10.05	2.43	-3.35	0.08	-1.85	0		-1.02	6.52	4.63	1.31	0.3	0		-0.36	0.51	6.14	-1.29	3.73	0		-11.42	-1.41	-6.26	-9.74	0.09	0
362.7	-14.05	0.05	-6.55	-3.21	-1.07	0		0.59	7.92	5.13	1.54	-0.45	0		-2.21	-0.02	2.76	-4.6	-2.06	0		-12.15	-4.01	-9.3	-12.67	-7.92	0
363.6	-6.91	6.06	-1.35	-0.72	1.6	0		3.64	9.45	7.05	2.82	3.97	0		1.18	6.34	8.47	-2.25	5.13	0		-14.72	-0.28	-9.05	-12.62	-7.04	0
364.5	-11.92	0.52	-6.02	-2.89	-0.89	0		-2.95	5.8	-0.77	-3.2	-1.41	0		-0.84	2.56	3.76	-1.58	1.7	0		-10.94	0.3	-5.21	-11.03	-4.04	0
365.4	-9.07	0.46	-3.08	-0.95	-2.26	0		-2.37	4.94	2.64	-0.51	-2.89	0		-4.09	0.29	4.51	-2.61	-0.08	0		-13.51	-4.97	-8.51	-11.39	-5.79	0
366.3	-9.31	3.33	-0.93	-1.97	0.1	0		-0.53	5.66	2.57	-1.9	-1.3	0		2.16	6.17	8.29	2.96	5.24	0		-10.05	0.35	-3.74	-9.51	-3.09	0
367.2	-7.45	0.73	-3.1	-2.52	1.56	0		-1.13	3.71	2.76	-3.84	1.58	0		1.07	1.84	6.82	-3.33	5.1	0		-11.15	-0.13	-6.91	-11.39	-3.13	0
368.1	-9.49	2.98	-2.2	-0.56	1.12	0		1.61	7.42	3.58	1.1	0.57	0		0.16	-0.81	7.13	-4.15	-0.18	0		-11.21	-2.61	-6.64	-12.57	-5.68	0
369	-7.36	2.27	-1.41	1.7	2.47	0		-0.49	8.13	5.17	0.79	-0.27	0		-2.84	-1.55	5.34	-1.26	-2.04	0		-12.51	-0.79	-5.33	-10.47	-4.84	0
369.9	-11.27	2.24	-6.54	-3.11	-2.02	0		-1.85	9.65	5.37	2.1	0.76	0		1.1	5.64	8.49	0.06	3.45	0		-9.78	-0.71	-5.36	-12.03	-5.29	0
370.8	-12.22	1.86	-4.68	-2.21	-0.54	0		-2.47	6.67	2.44	-0.67	-2.06	0		-3.82	0.84	1.28	-5.43	-2.14	0		-12.48	-3.48	-8.9	-12.08	-4.21	0
371.7	-10.62	-0.78	-5.98	-1.7	0.84	0		0.66	6.62	4.32	3.53	0.57	0		-2.63	1.33	4.81	-2.01	0.2	0		-10.74	-1.82	-7.45	-10.89	-6.64	0
372.6	-10.55	2.38	-4.39	-1.67	1.87	0		-4.16	5.67	0.97	-2.09	-2.21	0		-2.67	0.92	2.68	-3.9	2.63	0		-11.93	0.99	-3.6	-8.83	-0.71	0
373.5	-10.25	1.66	-5.71	1.09	1.56	0		-3.02	4.16	1.4	-0.56	-2.02	0		1.73	2.82	9.01	-1.32	3.76	0		-12.41	-3.81	-6.19	-13.26	-6.3	0
374.4	-8.21	2.43	-0.14	0.77	0.74	0		-0.46	7.43	2.73	1.94	-0.33	0		-3.17	-0.19	3.22	-3.86	-2.22	0		-11.79	-5.61	-9.41	-14.73	-10.18	0
375.3	-11.24	1.4	-5.34	-2.95	-0.11	0		-0.58	9.37	4.42	4.84	-1.42	0		0.45	3.87	8.51	3.5	2.85	0		-11.3	-1.8	-6.99	-12.02	-4.77	0
376.2	-10.14	3.03	-3.99	1.75	1.48	0		0.11	5.6	3.69	3.99	1.8	0		1.49	3.39	8.38	-3.89	4.02	0		-11.71	-0.81	-6.61	-15.31	-4.81	0
377.1	-11.32	4.9	-2.62	0.44	3.26	0		-1.18	5.54	1.72	1.42	0.84	0		-2.14	0.84	4.65	-5.01	4.34	0		-15.57	-2.08	-10.51	-17.84	-6.19	0
378	-8.29	3.78	-2.28	1.91	2.39	0		3.35	10.28	7.68	6.18	2.65	0		2.22	3.19	5.56	0.32	2.41	0		-11.78	-0.59	-7.69	-12.1	-3.5	0
378.9	-9.4	0.99	-4.37	-0.8	1.34	0		0.51	7.97	3.85	1.63	4.02	0		1.4	6.14	8.98	-1.86	5.89	0		-8.86	0.27	-5.87	-11.34	-5.84	0
379.8	-11.75	1.32	-5.1	-3.77	-0.9	0		-0.13	7.36	4.88	0.85	-0.98	0		-0.17	3.18	5.58	-0.74	1.48	0		-15.21	-4.32	-9.62	-15.83	-7.25	0
380.7	-11	1.87	-6.83	-3.51	-3.08	0		-1.89	4.43	-0.19	-0.25	-4.16	0		1.06	2.58	6.59	-2.29	3.79	0		-9.08	-1.91	-6.98	-13.02	-3.79	0
381.6	-9.9	0.35	-5.98	-4.2	-0.78	0		1.55	6.79	2.6	-1.49	-0.16	0		2.86	4.41	8.28	-0.91	3.37	0		-13.61	-1.33	-7.79	-15.35	-6.42	0
382.5	-9.14	3.46	-2.52	1.25	-2.27	0		-1.24	6.81	2.95	1.05	-2.6	0		-2.49	1.56	2.12	-1.44	-1.06	0		-12.3	-0.29	-6.94	-11.97	-6.17	0
383.4	-7.71	4.52	-1.27	0.34	1.45	0		-1.37	4.64	3.32	-2.07	-1.76	0		-0.6	2.54	7.37	-4.09	5.29	0		-7.84	3.94	-2.56	-10.56	0.75	0
384.3	-9.89	0.7	-4.37	-1.76	-0.07	0		0.18	7.32	2.65	0.69	-2.08	0		-0.91	3.65	6.81	-1.44	4.82	0		-13.13	-0.86	-7.14	-13.52	-4.95	0
385.2	-12.64	0.01	-4.39	-4.28	-1.8	0		-0.15	6.15	2.48	-0.71	-2.95	0		0.46	-1.06	6.76	-5.56	3.18	0		-8.25	-1.37	-6.16	-13.94	-3.61	0
386.1	-7.9	2.97	-4.4	1.72	0.66	0		-1.41	4.82	0.28	0.24	-2.08	0		-0.19	0.29	3.83	-2.45	2.43	0		-8.81	-0.84	-5.58	-9.97	-5.97	0
387	-10.91	2.77	-3.13	-2.67	-0.46	0		0.55	8.51	6.3	2.34	4.38	0		-0.54	2.85	6.79	-2.43	3.71	0		-11.18	-2.2	-7.37	-12.04	-6.04	0
387.9	-10.74	-0.6	-4.63	-1.27	-1.15	0		-1.67	4.99	5.43	0.46	1.32	0		-1.25	4.75	5.8	-2.84	2.89	0		-13.14	-1.18	-11.05	-17.62	-4.17	0
388.8	-9.64	4.37	-1.79	-1.19	-1.15	0		1.74	6.34	7.04	-0.55	-2.62	0		-4.28	-2.55	4.6	-6.44	-4.26	0		-14.24	-1.95	-8.28	-16.51	-8.74	0
389.7	-9.7	-0.46	-1.64	-2.49	-1.55	0		1.84	5.41	3.23	-1.21	-1.85	0		-0.96	2.25	5.22	-3.49	2.37	0		-13.36	-1.3	-8.57	-10.36	-6.09	0
390.6	-10.08	5.5	-2.54	1.64	0.53	0		-1.22	3.54	3.59	1.63	-1.48	0		1.95	3.2	6.64	0.03	2.39	0		-13.48	-1.78	-9.54	-13.56	-4.45	0
391.5	-9.44	1.35	-3.84	0.76	1.53	0		1.12	7.18	6.43	2.67	2.35	0		2.99	2.47	7.16	-1.77	4.08	0		-15.53	-3.74	-9.7	-15.78	-7.47	0
392.4	-13.21	4.57	-7.12	-3.04	-1.81	0		-2.33	7.21	2.99	-3.26	-3.61	0		-0.48	4.04	9.67	-3.34	-0.35	0		-13.19	0.21	-6.23	-12.12	-7.72	0
393.3	-7.83	7.36	-1.43	2.15	3.33	0		1.76	6.19	5.61	1.31	1.9	0		-0.94	1.23	5.51	-3.53	2.81	0		-14.2	0.91	-5.63	-14.06	-5.24	0
394.2	-11.17	-0.17	-3.94	-2.33	-1.2	0		0.78	6.02	5.5	-0.16	0.46	0		-2.37	4.7	7.45	-2.11	4.65	0		-13.14	1.94	-6.13	-9.72	-2.88	0
395.1	-11.48	1.11	-4.04	-2.63	-1.49	0		-1.64	5.32	2.93	-0.55	-3.85	0		-0.01	2.35	6.26	-1.88	1.39	0		-13.19	-1.56	-7.87	-13.24	-6.82	0
396	-11.2	0.05	-4.3	-2.87	-1.14	0		-2.75	5.05	0.67	-1.55	-4.8	0		-2.6	2.02	5.37	-3.16	1.55	0		-15.57	-2.72	-9.25	-17.08	-8.97	0
396.9	-10.33	1.88	-2.42	-2.91	2.34	0		-1.12	7.97	1.64	-1.01	-0.3	0		-4.35	0.22	1.98	-4.96	-0.17	0		-10.41	-0.29	-5.46	-13.53	-6.59	0
397.8	-7	3.99	-0.89	2.51	1.88	0		-2.41	6.51	5.22	3.24	-1.02	0		-1.27	5.64	9.87	-2.27	6.6	0		-12.04	-0.32	-6.74	-14.32	-4.16	0
398.7	-8.15	2.85	-0.95	-1.36	0.2	0		0.03	6.19	5.43	3.56	1.48	0		-1.68	2.85	5.95	-2.06	4.14	0		-12.42	-0.48	-9.03	-13.3	-5.9	0
399.6	-12.37	2.16	-3.19	-6.23	-0.4	0		-0.53	6.66	3.09	-0.74	-1.79	0		0.48	2.11	6.82	-3.86	2.01	0		-11.08	-1.1	-3.96	-11.06	-4.12	0
400.5	-9.63	3.28	-3.29	-1	-1.3	0		1.12	7.44	5.88	2.36	-0.41	0		1.89	5.14	8.92	1.37	4.07	0		-12.54	0.95	-7.88	-12.91	-2.98	0
401.4	-9.89	2.64	-1.99	0.89	1.4	0		-0.93	3.98	4.42	2.39	-1.12	0		1.08	1.22	8.68	-2.79	3.14	0		-14.14	-2.42	-7.44	-14.2	-6.29	0
402.3	-10.27	-0.42	-4.7	-1.57	1.16	0		-0.61	5.21	1.27	-1.01	-0.74	0		-1.73	-0.1	4.65	-4.19	3.59	0		-13.9	-1.19	-5.97	-13.57	-4.58	0
403.2	-10.56	0.58	-0.34	-1.26	0.22	0		1.84	9.95	6.74	4.45	0.66	0		-1.84	0.75	4.39	-4.45	0.52	0		-10.64	-2.64	-5.9	-13.2	-7.54	0
404.1	-9.95	2.25	-2	0.31	-0.29	0		-0.3	7.92	7.25	3.84	2.98	0		1.97	4.96	8.06	-1.68	2.2	0		-10.36	3.27	-5.27	-11.87	-6.41	0
405	-9.37	4.35	-2.16	-0.47	-0.19	0		0.23	6.66	4.78	-1.12	0.24	0		-1.05	2.16	6.7	-2.64	2.52	0		-11.83	-0.96	-8.76	-12.85	-5.47	0
405.9	-10.31	2.27	-4.88	2.25	1.21	0		-0.39	4.71	3.29	2.14	-0.82	0		-2.33	0.79	4.51	-5.86	0.31	0		-14.32	-2.8	-7.5	-17.03	-7.02	0
406.8	-14.53	-1.98	-4.54	-3.13	-3.4	0		-2.65	3.88	1.19	-2.13	-4.05	0		0.68	3.03	7.4	-0.4	2.96	0		-13.72	0.27	-6	-11.66	-6.5	0
407.7	-6.12	3.22	-0.32	2.63	3.21	0		2.22	8.62	4.51	2.01	-0.02	0		0.54	4.11	7.06	-0.36	4.96	0		-10.89	-1.77	-7.92	-13.16	-3.99	0
408.6	-7.68	4.01	-3.08	3.5	1.17	0		-0.29	5.09	2.11	1.54	1.8	0		-1.34	2.06	6.65	-2.71	2.64	0		-14.53	-2.64	-5.74	-11.15	-5.21	0
409.5	-9.84	2.11	-4.99	-1.71	0.58	0		3.37	7.52	7.47	3.74	2.93	0		1.4	3.88	6.47	-1.9	3.54	0		-9.07	0.83	-3.85	-12.56	-3.63	0
410.4	-10.82	0.71	-1.3	-0.68	-1.3	0		-1.02	8.07	4.02	-0.73	0.76	0		-2.27	1.5	4.85	-6.22	4.69	0		-14.49	-4.55	-11.17	-16.6	-7.08	0
411.3	-10.62	0.17	-4.89	-3.17	0.05	0		1.02	8.87	3.46	1.21	0.61	0		0.49	3.26	6.3	-2.74	3.91	0		-11.04	-2.35	-7.72	-13.56	-5.3	0
412.2	-7.72	3.41	-1.62	-2.93	2.59	0		-0.23	6.76	2.31	-2.48	-0.95	0		-0.71	0.44	6.23	-5.5	-0.26	0		-12.16	-1.2	-6.14	-13.18	-4.61	0
413.1	-11.98	1.49	-5.17	-2.05	0.04	0		-0.26	6.57	3.82	-2.02	-0.28	0		0.97	3.94	6.92	-3.28	4.49	0		-12.64	-1.03	-7.22	-13.7	-4.74	0
414	-12.61	-1.45	-5.3	-1.64	-1.29	0		3.38	6.41	6.23	3.18	3.85	0		6.04	5.79	11.04	0.47	9.77	0		-9.62	0.57	-3.95	-11.48	-0.82	0
414.9	-9.68	3.83	-0.8	3.1	1.13	0		0.74	8.84	5.35	2.28	-2.51	0		-1.56	2.18	4.85	-4.06	1.14	0		-16.05	-4.05	-9.05	-16.93	-6.16	0
415.8	-8.43	2.08	-2.29	1	2.35	0		-1.24	3.91	3.65	1.56	-2.03	0		-1.12	-0.48	3.74	-4.23	2.23	0		-11.95	-0.81	-8.24	-12.61	-4.32	0
416.7	-10.51	0.68	-2.58	-1.67	-0.06	0		-1.81	3.42	1.12	0.09	-1.31	0		-1.07	0.52	3.78	-3.4	1.73	0		-11.75	0.66	-6.43	-11.55	-2.61	0
417.6	-9.99	1.91	-4.36	0.95	-0.54	0		0.11	6.93	4.36	0.7	-1.27	0		-0.54	1.88	5.23	-5.71	4.67	0		-11.89	-1.96	-7.06	-13.42	-6.97	0
418.5	-14.09	-0.64	-8.25	-4.16	-3.69	0		1.07	7.78	4.58	1.29	-0.21	0		0.07	1.43	3.95	-6.37	2.03	0		-12.64	-0.51	-8.93	-17.33	-3.73	0
419.4	-11.75	1.39	-1.63	-1.58	-1.02	0		0.81	11.12	5.86	1.82	2.59	0		-0.34	3.24	7.79	-0.46	3.95	0		-10.89	-0.8	-5.1	-9.92	-2.95	0
420.3	-7.35	2.34	0.45	1.07	3.18	0		-0.66	4.67	5.54	-2.82	0.42	0		3.21	2.96	8.27	-1.32	5.16	0		-11.63	-0.12	-8.64	-14.42	-5.52	0
421.2	-7.99	5.79	1.42	1.49	4.55	0		-1.41	8.43	3.2	-0.89	1.04	0		-0.15	2.76	5.03	-2.88	4.35	0		-8.61	3.43	-2.63	-8.37	-2.52	0
422.1	-7.87	2.9	-1.32	0.57	2.41	0		1.15	7.63	7.52	-0.42	3.47	0		-1.01	-1.19	5.86	-5.48	3.72	0		-13.52	-1.13	-8.19	-12.58	-1.96	0
423	-11.43	1.67	-4.04	-2.3	-0.21	0		-0.36	7.22	3.26	-0.73	-0.53	0		0.06	4.84	7.91	-2.93	2.84	0		-12.83	-0.64	-7.49	-14.38	-5.81	0
423.9	-8.59	3.85	0.45	1.18	3.1	0		5.49	13.53	10.33	5.26	5.51	0		1.51	4.9	8.47	-1.96	2.32	0		-10.43	0.43	-4.68	-13.14	-3.16	0
424.8	-9.92	3.41	-3.79	-2.47	1.08	0		-1.42	5.88	3.18	-2.28	-2.79	0		-0.44	3.77	9.17	-0.83	2.77	0		-11.67	0.52	-4.63	-11.66	-1.88	0
425.7	-11.2	5.74	-3.59	-1.05	-0.7	0		-1.64	9.15	2.77	-0.21	-0.58	0		-1.75	3.4	7.14	-2.47	3.93	0		-11.24	-0.83	-5.92	-12.88	-3.58	0
426.6	-14.6	-0.05	-3.9	-0.09	-1.61	0		-2.49	4.85	4.15	0.73	0.52	0		-1.29	1.41	5.62	-2.44	4.53	0		-12.68	-2.44	-8.14	-12.54	-4.18	0
427.5	-13.95	-0.38	-8.55	-3.64	-0.35	0		-0.51	8.96	2.24	-0.57	0.6	0		-0.39	1.04	4.8	-5.48	2.88	0		-11.46	-0.69	-5.06	-12.97	-4.38	0
428.4	-13.81	2.74	-6.55	-1.35	-5.2	0		-0.36	8.49	3.56	1.02	-3.12	0		-1.47	5.51	8.03	-4.04	2.69	0		-13.17	-0.7	-7.6	-14.97	-4.57	0
429.3	-11.03	3.23	-6.78	-1.07	-2	0		-0.99	6.44	3.17	1.03	-2.15	0		1.01	2.6	5.25	-3.42	1.75	0		-10.88	-2.98	-7.5	-12.82	-6.62	0
430.2	-11.64	-0.67	-5	-0.63	-1.74	0		-1.96	6.04	2.71	1.74	1.04	0		-1.68	1.05	5.77	-2.25	3.9	0		-13.83	-2.87	-7.31	-12.84	-4.83	0
431.1	-12.02	0.85	-4.9	0.5	0.8	0		-2.62	6.34	6.9	3.19	1.62	0		-2.68	-0.44	1.8	-5.63	1.05	0		-9.11	-0.89	-9.81	-15.02	-5.32	0
432	-11.88	0.75	-3.55	-1.93	-2.54	0		0.31	6.66	4.66	1.22	-0.58	0		1.74	0.68	4.79	-4.11	0.38	0		-13.26	-0.4	-8.37	-12.68	-4.17	0
432.9	-12.65	-2.33	-2.2	-1.82	0.18	0		-3.52	2.37	3.61	-2.51	-4.59	0		-2.05	-0.97	5.6	-6.38	1.38	0		-9.44	1.3	-2.72	-13.38	-2.05	0
433.8	-9.04	2.2	-1.21	-1.34	1.05	0		3.98	10.27	8.23	3.51	0.89	0		1.36	3.07	6.9	-1.91	2.85	0		-12.09	-1.1	-4.51	-11.2	-3.87	0
434.7	-12.81	-0.76	-7.18	-3.28	-1.46	0		-1.96	6.22	5.95	0.17	-1.02	0		0.02	-0.08	7.58	-1.92	3.85	0		-12.97	-2.52	-5.98	-13.46	-5.67	0
435.6	-11.37	3.69	-1.08	-1.48	1.84	0		-0.81	8.31	7.06	1.02	-0.1	0		1.13	2.23	8.28	-2.42	0.94	0		-11.85	-0.43	-4.77	-13.95	-5.71	0
436.5	-13.75	1.27	-1.32	-1.15	-0.59	0		-0.87	11.98	6.03	1.31	-0.98	0		-2.52	2.83	4.83	-2.49	-0.82	0		-12.46	-1.4	-7.58	-12.98	-7.47	0
437.4	-9.14	2.25	-3.12	-1	2.51	0		0.78	8.03	5.73	-0.67	1.38	0		-2.27	1.2	6.55	-2.82	2.65	0		-13.65	-1.36	-7.63	-14.02	-4.73	0
0	0	0	0	0	0	0		0	0	0	0	0	0		0	0	0	0	0	0		0	0	0	0	0	0
0	0	0	0	0	0	0		0	0	0	0	0	0		0	0	0	0	0	0		0	0	0	0	0	0
0	0	0	0	0	0	0		0	0	0	0	0	0		0	0	0	0	0	0		0	0	0	0	0	0
0	0	0	0	0	0	0		0	0	0	0	0	0		0	0	0	0	0	0		0	0	0	0	0	0
0	0	0	0	0	0	0		0	0	0	0	0	0		0	0	0	0	0	0		0	0	0	0	0	0
0	0	0	0	0	0	0		0	0	0	0	0	0		0	0	0	0	0	0		0	0	0	0	0	0
0	0	0	0	0	0	0		0	0	0	0	0	0		0	0	0	0	0	0		0	0	0	0	0	0
0	0	0	0	0	0	0		0	0	0	0	0	0		0	0	0	0	0	0		0	0	0	0	0	0
0	0	0	0	0	0	0		0	0	0	0	0	0		0	0	0	0	0	0		0	0	0	0	0	0
0	0	0	0	0	0	0		0	0	0	0	0	0		0	0	0	0	0	0		0	0	0	0	0	0
0	0	0	0	0	0	0		0	0	0	0	0	0		0	0	0	0	0	0		0	0	0	0	0	0
0	0	0	0	0	0	0		0	0	0	0	0	0		0	0	0	0	0	0		0	0	0	0	0	0
0	0	0	0	0	0	0		0	0	0	0	0	0		0	0	0	0	0	0		0	0	0	0	0	0
0	0	0	0	0	0	0		0	0	0	0	0	0		0	0	0	0	0	0		0	0	0	0	0	0
0	0	0	0	0	0	0		0	0	0	0	0	0		0	0	0	0	0	0		0	0	0	0	0	0
0	0	0	0	0	0	0		0	0	0	0	0	0		0	0	0	0	0	0		0	0	0	0	0	0
0	0	0	0	0	0	0		0	0	0	0	0	0		0	0	0	0	0	0		0	0	0	0	0	0
0	0	0	0	0	0	0		0	0	0	0	0	0		0	0	0	0	0	0		0	0	0	0	0	0
0	0	0	0	0	0	0		0	0	0	0	0	0		0	0	0	0	0	0		0	0	0	0	0	0
0	0	0	0	0	0	0		0	0	0	0	0	0		0	0	0	0	0	0		0	0	0	0	0	0
0	0	0	0	0	0	0		0	0	0	0	0	0		0	0	0	0	0	0		0	0	0	0	0	0
0	0	0	0	0	0	0		0	0	0	0	0	0		0	0	0	0	0	0		0	0	0	0	0	0
0	0	0	0	0	0	0		0	0	0	0	0	0		0	0	0	0	0	0		0	0	0	0	0	0
0	0	0	0	0	0	0		0	0	0	0	0	0		0	0	0	0	0	0		0	0	0	0	0	0
0	0	0	0	0	0	0		0	0	0	0	0	0		0	0	0	0	0	0		0	0	0	0	0	0
0	0	0	0	0	0	0		0	0	0	0	0	0		0	0	0	0	0	0		0	0	0	0	0	0
0	0	0	0	0	0	0		0	0	0	0	0	0		0	0	0	0	0	0		0	0	0	0	0	0
0	0	0	0	0	0	0		0	0	0	0	0	0		0	0	0	0	0	0		0	0	0	0	0	0
0	0	0	0	0	0	0		0	0	0	0	0	0		0	0	0	0	0	0		0	0	0	0	0	0
0	0	0	0	0	0	0		0	0	0	0	0	0		0	0	0	0	0	0		0	0	0	0	0	0
0	0	0	0	0	0	0		0	0	0	0	0	0		0	0	0	0	0	0		0	0	0	0	0	0
0	0	0	0	0	0	0		0	0	0	0	0	0		0	0	0	0	0	0		0	0	0	0	0	0
0	0	0	0	0	0	0		0	0	0	0	0	0		0	0	0	0	0	0		0	0	0	0	0	0
0	0	0	0	0	0	0		0	0	0	0	0	0		0	0	0	0	0	0		0	0	0	0	0	0
0	0	0	0	0	0	0		0	0	0	0	0	0		0	0	0	0	0	0		0	0	0	0	0	0
0	0	0	0	0	0	0		0	0	0	0	0	0		0	0	0	0	0	0		0	0	0	0	0	0
0	0	0	0	0	0	0		0	0	0	0	0	0		0	0	0	0	0	0		0	0	0	0	0	0
0	0	0	0	0	0	0		0	0	0	0	0	0		0	0	0	0	0	0		0	0	0	0	0	0
0	0	0	0	0	0	0		0	0	0	0	0	0		0	0	0	0	0	0		0	0	0	0	0	0
0	0	0	0	0	0	0		0	0	0	0	0	0		0	0	0	0	0	0		0	0	0	0	0	0
0	0	0	0	0	0	0		0	0	0	0	0	0		0	0	0	0	0	0		0	0	0	0	0	0
0	0	0	0	0	0	0		0	0	0	0	0	0		0	0	0	0	0	0		0	0	0	0	0	0
0	0	0	0	0	0	0		0	0	0	0	0	0		0	0	0	0	0	0		0	0	0	0	0	0
0	0	0	0	0	0	0		0	0	0	0	0	0		0	0	0	0	0	0		0	0	0	0	0	0
0	0	0	0	0	0	0		0	0	0	0	0	0		0	0	0	0	0	0		0	0	0	0	0	0
0	0	0	0	0	0	0		0	0	0	0	0	0		0	0	0	0	0	0		0	0	0	0	0	0
0	0	0	0	0	0	0		0	0	0	0	0	0		0	0	0	0	0	0		0	0	0	0	0	0
0	0	0	0	0	0	0		0	0	0	0	0	0		0	0	0	0	0	0		0	0	0	0	0	0
0	0	0	0	0	0	0		0	0	0	0	0	0		0	0	0	0	0	0		0	0	0	0	0	0
0	0	0	0	0	0	0		0	0	0	0	0	0		0	0	0	0	0	0		0	0	0	0	0	0
0	0	0	0	0	0	0		0	0	0	0	0	0		0	0	0	0	0	0		0	0	0	0	0	0
0	0	0	0	0	0	0		0	0	0	0	0	0		0	0	0	0	0	0		0	0	0	0	0	0
0	0	0	0	0	0	0		0	0	0	0	0	0		0	0	0	0	0	0		0	0	0	0	0	0
0	0	0	0	0	0	0		0	0	0	0	0	0		0	0	0	0	0	0		0	0	0	0	0	0
0	0	0	0	0	0	0		0	0	0	0	0	0		0	0	0	0	0	0		0	0	0	0	0	0
0	0	0	0	0	0	0		0	0	0	0	0	0		0	0	0	0	0	0		0	0	0	0	0	0
0	0	0	0	0	0	0		0	0	0	0	0	0		0	0	0	0	0	0		0	0	0	0	0	0
0	0	0	0	0	0	0		0	0	0	0	0	0		0	0	0	0	0	0		0	0	0	0	0	0
0	0	0	0	0	0	0		0	0	0	0	0	0		0	0	0	0	0	0		0	0	0	0	0	0
0	0	0	0	0	0	0		0	0	0	0	0	0		0	0	0	0	0	0		0	0	0	0	0	0
0	0	0	0	0	0	0		0	0	0	0	0	0		0	0	0	0	0	0		0	0	0	0	0	0
0	0	0	0	0	0	0		0	0	0	0	0	0		0	0	0	0	0	0		0	0	0	0	0	0
0	0	0	0	0	0	0		0	0	0	0	0	0		0	0	0	0	0	0		0	0	0	0	0	0
0	0	0	0	0	0	0		0	0	0	0	0	0		0	0	0	0	0	0		0	0	0	0	0	0
0	0	0	0	0	0	0		0	0	0	0	0	0		0	0	0	0	0	0		0	0	0	0	0	0
0	0	0	0	0	0	0		0	0	0	0	0	0		0	0	0	0	0	0		0	0	0	0	0	0
0	0	0	0	0	0	0		0	0	0	0	0	0		0	0	0	0	0	0		0	0	0	0	0	0
0	0	0	0	0	0	0		0	0	0	0	0	0		0	0	0	0	0	0		0	0	0	0	0	0
0	0	0	0	0	0	0		0	0	0	0	0	0		0	0	0	0	0	0		0	0	0	0	0	0
0	0	0	0	0	0	0		0	0	0	0	0	0		0	0	0	0	0	0		0	0	0	0	0	0
0	0	0	0	0	0	0		0	0	0	0	0	0		0	0	0	0	0	0		0	0	0	0	0	0
0	0	0	0	0	0	0		0	0	0	0	0	0		0	0	0	0	0	0		0	0	0	0	0	0
0	0	0	0	0	0	0		0	0	0	0	0	0		0	0	0	0	0	0		0	0	0	0	0	0
0	0	0	0	0	0	0		0	0	0	0	0	0		0	0	0	0	0	0		0	0	0	0	0	0
0	0	0	0	0	0	0		0	0	0	0	0	0		0	0	0	0	0	0		0	0	0	0	0	0
0	0	0	0	0	0	0		0	0	0	0	0	0		0	0	0	0	0	0		0	0	0	0	0	0
0	0	0	0	0	0	0		0	0	0	0	0	0		0	0	0	0	0	0		0	0	0	0	0	0
0	0	0	0	0	0	0		0	0	0	0	0	0		0	0	0	0	0	0		0	0	0	0	0	0
0	0	0	0	0	0	0		0	0	0	0	0	0		0	0	0	0	0	0		0	0	0	0	0	0
0	0	0	0	0	0	0		0	0	0	0	0	0		0	0	0	0	0	0		0	0	0	0	0	0
0	0	0	0	0	0	0		0	0	0	0	0	0		0	0	0	0	0	0		0	0	0	0	0	0
0	0	0	0	0	0	0		0	0	0	0	0	0		0	0	0	0	0	0		0	0	0	0	0	0
0	0	0	0	0	0	0		0	0	0	0	0	0		0	0	0	0	0	0		0	0	0	0	0	0
0	0	0	0	0	0	0		0	0	0	0	0	0		0	0	0	0	0	0		0	0	0	0	0	0
0	0	0	0	0	0	0		0	0	0	0	0	0		0	0	0	0	0	0		0	0	0	0	0	0
0	0	0	0	0	0	0		0	0	0	0	0	0		0	0	0	0	0	0		0	0	0	0	0	0
0	0	0	0	0	0	0		0	0	0	0	0	0		0	0	0	0	0	0		0	0	0	0	0	0
0	0	0	0	0	0	0		0	0	0	0	0	0		0	0	0	0	0	0		0	0	0	0	0	0
0	0	0	0	0	0	0		0	0	0	0	0	0		0	0	0	0	0	0		0	0	0	0	0	0
0	0	0	0	0	0	0		0	0	0	0	0	0		0	0	0	0	0	0		0	0	0	0	0	0
0	0	0	0	0	0	0		0	0	0	0	0	0		0	0	0	0	0	0		0	0	0	0	0	0
0	0	0	0	0	0	0		0	0	0	0	0	0		0	0	0	0	0	0		0	0	0	0	0	0
0	0	0	0	0	0	0		0	0	0	0	0	0		0	0	0	0	0	0		0	0	0	0	0	0
0	0	0	0	0	0	0		0	0	0	0	0	0		0	0	0	0	0	0		0	0	0	0	0	0
0	0	0	0	0	0	0		0	0	0	0	0	0		0	0	0	0	0	0		0	0	0	0	0	0
0	0	0	0	0	0	0		0	0	0	0	0	0		0	0	0	0	0	0		0	0	0	0	0	0
0	0	0	0	0	0	0		0	0	0	0	0	0		0	0	0	0	0	0		0	0	0	0	0	0
0	0	0	0	0	0	0		0	0	0	0	0	0		0	0	0	0	0	0		0	0	0	0	0	0
0	0	0	0	0	0	0		0	0	0	0	0	0		0	0	0	0	0	0		0	0	0	0	0	0
0	0	0	0	0	0	0		0	0	0	0	0	0		0	0	0	0	0	0		0	0	0	0	0	0
0	0	0	0	0	0	0		0	0	0	0	0	0		0	0	0	0	0	0		0	0	0	0	0	0
0	0	0	0	0	0	0		0	0	0	0	0	0		0	0	0	0	0	0		0	0	0	0	0	0
0	0	0	0	0	0	0		0	0	0	0	0	0		0	0	0	0	0	0		0	0	0	0	0	0
0	0	0	0	0	0	0		0	0	0	0	0	0		0	0	0	0	0	0		0	0	0	0	0	0
0	0	0	0	0	0	0		0	0	0	0	0	0		0	0	0	0	0	0		0	0	0	0	0	0
0	0	0	0	0	0	0		0	0	0	0	0	0		0	0	0	0	0	0		0	0	0	0	0	0
0	0	0	0	0	0	0		0	0	0	0	0	0		0	0	0	0	0	0		0	0	0	0	0	0
0	0	0	0	0	0	0		0	0	0	0	0	0		0	0	0	0	0	0		0	0	0	0	0	0
0	0	0	0	0	0	0		0	0	0	0	0	0		0	0	0	0	0	0		0	0	0	0	0	0
0	0	0	0	0	0	0		0	0	0	0	0	0		0	0	0	0	0	0		0	0	0	0	0	0
0	0	0	0	0	0	0		0	0	0	0	0	0		0	0	0	0	0	0		0	0	0	0	0	0
0	0	0	0	0	0	0		0	0	0	0	0	0		0	0	0	0	0	0		0	0	0	0	0	0
0	0	0	0	0	0	0		0	0	0	0	0	0		0	0	0	0	0	0		0	0	0	0	0	0
0	0	0	0	0	0	0		0	0	0	0	0	0		0	0	0	0	0	0		0	0	0	0	0	0
0	0	0	0	0	0	0		0	0	0	0	0	0		0	0	0	0	0	0		0	0	0	0	0	0
0	0	0	0	0	0	0		0	0	0	0	0	0		0	0	0	0	0	0		0	0	0	0	0	0
0	0	0	0	0	0	0		0	0	0	0	0	0		0	0	0	0	0	0		0	0	0	0	0	0
0	0	0	0	0	0	0		0	0	0	0	0	0		0	0	0	0	0	0		0	0	0	0	0	0
0	0	0	0	0	0	0		0	0	0	0	0	0		0	0	0	0	0	0		0	0	0	0	0	0
0	0	0	0	0	0	0		0	0	0	0	0	0		0	0	0	0	0	0		0	0	0	0	0	0
0	0	0	0	0	0	0		0	0	0	0	0	0		0	0	0	0	0	0		0	0	0	0	0	0
0	0	0	0	0	0	0		0	0	0	0	0	0		0	0	0	0	0	0		0	0	0	0	0	0
0	0	0	0	0	0	0		0	0	0	0	0	0		0	0	0	0	0	0		0	0	0	0	0	0
0	0	0	0	0	0	0		0	0	0	0	0	0		0	0	0	0	0	0		0	0	0	0	0	0
0	0	0	0	0	0	0		0	0	0	0	0	0		0	0	0	0	0	0		0	0	0	0	0	0
0	0	0	0	0	0	0		0	0	0	0	0	0		0	0	0	0	0	0		0	0	0	0	0	0
0	0	0	0	0	0	0		0	0	0	0	0	0		0	0	0	0	0	0		0	0	0	0	0	0
0	0	0	0	0	0	0		0	0	0	0	0	0		0	0	0	0	0	0		0	0	0	0	0	0
0	0	0	0	0	0	0		0	0	0	0	0	0		0	0	0	0	0	0		0	0	0	0	0	0
0	0	0	0	0	0	0		0	0	0	0	0	0		0	0	0	0	0	0		0	0	0	0	0	0
0	0	0	0	0	0	0		0	0	0	0	0	0		0	0	0	0	0	0		0	0	0	0	0	0
0	0	0	0	0	0	0		0	0	0	0	0	0		0	0	0	0	0	0		0	0	0	0	0	0
0	0	0	0	0	0	0		0	0	0	0	0	0		0	0	0	0	0	0		0	0	0	0	0	0
0	0	0	0	0	0	0		0	0	0	0	0	0		0	0	0	0	0	0		0	0	0	0	0	0
0	0	0	0	0	0	0		0	0	0	0	0	0		0	0	0	0	0	0		0	0	0	0	0	0
0	0	0	0	0	0	0		0	0	0	0	0	0		0	0	0	0	0	0		0	0	0	0	0	0
0	0	0	0	0	0	0		0	0	0	0	0	0		0	0	0	0	0	0		0	0	0	0	0	0
0	0	0	0	0	0	0		0	0	0	0	0	0		0	0	0	0	0	0		0	0	0	0	0	0
0	0	0	0	0	0	0		0	0	0	0	0	0		0	0	0	0	0	0		0	0	0	0	0	0
0	0	0	0	0	0	0		0	0	0	0	0	0		0	0	0	0	0	0		0	0	0	0	0	0
0	0	0	0	0	0	0		0	0	0	0	0	0		0	0	0	0	0	0		0	0	0	0	0	0
0	0	0	0	0	0	0		0	0	0	0	0	0		0	0	0	0	0	0		0	0	0	0	0	0
0	0	0	0	0	0	0		0	0	0	0	0	0		0	0	0	0	0	0		0	0	0	0	0	0
0	0	0	0	0	0	0		0	0	0	0	0	0		0	0	0	0	0	0		0	0	0	0	0	0
0	0	0	0	0	0	0		0	0	0	0	0	0		0	0	0	0	0	0		0	0	0	0	0	0
0	0	0	0	0	0	0		0	0	0	0	0	0		0	0	0	0	0	0		0	0	0	0	0	0
0	0	0	0	0	0	0		0	0	0	0	0	0		0	0	0	0	0	0		0	0	0	0	0	0
0	0	0	0	0	0	0		0	0	0	0	0	0		0	0	0	0	0	0		0	0	0	0	0	0
0	0	0	0	0	0	0		0	0	0	0	0	0		0	0	0	0	0	0		0	0	0	0	0	0
0	0	0	0	0	0	0		0	0	0	0	0	0		0	0	0	0	0	0		0	0	0	0	0	0
0	0	0	0	0	0	0		0	0	0	0	0	0		0	0	0	0	0	0		0	0	0	0	0	0
0	0	0	0	0	0	0		0	0	0	0	0	0		0	0	0	0	0	0		0	0	0	0	0	0
0	0	0	0	0	0	0		0	0	0	0	0	0		0	0	0	0	0	0		0	0	0	0	0	0
0	0	0	0	0	0	0		0	0	0	0	0	0		0	0	0	0	0	0		0	0	0	0	0	0
0	0	0	0	0	0	0		0	0	0	0	0	0		0	0	0	0	0	0		0	0	0	0	0	0
0	0	0	0	0	0	0		0	0	0	0	0	0		0	0	0	0	0	0		0	0	0	0	0	0
0	0	0	0	0	0	0		0	0	0	0	0	0		0	0	0	0	0	0		0	0	0	0	0	0
0	0	0	0	0	0	0		0	0	0	0	0	0		0	0	0	0	0	0		0	0	0	0	0	0
0	0	0	0	0	0	0		0	0	0	0	0	0		0	0	0	0	0	0		0	0	0	0	0	0
0	0	0	0	0	0	0		0	0	0	0	0	0		0	0	0	0	0	0		0	0	0	0	0	0
0	0	0	0	0	0	0		0	0	0	0	0	0		0	0	0	0	0	0		0	0	0	0	0	0
0	0	0	0	0	0	0		0	0	0	0	0	0		0	0	0	0	0	0		0	0	0	0	0	0
0	0	0	0	0	0	0		0	0	0	0	0	0		0	0	0	0	0	0		0	0	0	0	0	0
0	0	0	0	0	0	0		0	0	0	0	0	0		0	0	0	0	0	0		0	0	0	0	0	0
0	0	0	0	0	0	0		0	0	0	0	0	0		0	0	0	0	0	0		0	0	0	0	0	0
0	0	0	0	0	0	0		0	0	0	0	0	0		0	0	0	0	0	0		0	0	0	0	0	0
0	0	0	0	0	0	0		0	0	0	0	0	0		0	0	0	0	0	0		0	0	0	0	0	0
0	0	0	0	0	0	0		0	0	0	0	0	0		0	0	0	0	0	0		0	0	0	0	0	0
0	0	0	0	0	0	0		0	0	0	0	0	0		0	0	0	0	0	0		0	0	0	0	0	0
0	0	0	0	0	0	0		0	0	0	0	0	0		0	0	0	0	0	0		0	0	0	0	0	0
0	0	0	0	0	0	0		0	0	0	0	0	0		0	0	0	0	0	0		0	0	0	0	0	0
0	0	0	0	0	0	0		0	0	0	0	0	0		0	0	0	0	0	0		0	0	0	0	0	0
0	0	0	0	0	0	0		0	0	0	0	0	0		0	0	0	0	0	0		0	0	0	0	0	0
0	0	0	0	0	0	0		0	0	0	0	0	0		0	0	0	0	0	0		0	0	0	0	0	0
0	0	0	0	0	0	0		0	0	0	0	0	0		0	0	0	0	0	0		0	0	0	0	0	0
0	0	0	0	0	0	0		0	0	0	0	0	0		0	0	0	0	0	0		0	0	0	0	0	0
0	0	0	0	0	0	0		0	0	0	0	0	0		0	0	0	0	0	0		0	0	0	0	0	0
0	0	0	0	0	0	0		0	0	0	0	0	0		0	0	0	0	0	0		0	0	0	0	0	0
0	0	0	0	0	0	0		0	0	0	0	0	0		0	0	0	0	0	0		0	0	0	0	0	0
0	0	0	0	0	0	0		0	0	0	0	0	0		0	0	0	0	0	0		0	0	0	0	0	0
0	0	0	0	0	0	0		0	0	0	0	0	0		0	0	0	0	0	0		0	0	0	0	0	0
0	0	0	0	0	0	0		0	0	0	0	0	0		0	0	0	0	0	0		0	0	0	0	0	0
0	0	0	0	0	0	0		0	0	0	0	0	0		0	0	0	0	0	0		0	0	0	0	0	0
0	0	0	0	0	0	0		0	0	0	0	0	0		0	0	0	0	0	0		0	0	0	0	0	0
0	0	0	0	0	0	0		0	0	0	0	0	0		0	0	0	0	0	0		0	0	0	0	0	0
0	0	0	0	0	0	0		0	0	0	0	0	0		0	0	0	0	0	0		0	0	0	0	0	0
0	0	0	0	0	0	0		0	0	0	0	0	0		0	0	0	0	0	0		0	0	0	0	0	0
0	0	0	0	0	0	0		0	0	0	0	0	0		0	0	0	0	0	0		0	0	0	0	0	0
0	0	0	0	0	0	0		0	0	0	0	0	0		0	0	0	0	0	0		0	0	0	0	0	0
0	0	0	0	0	0	0		0	0	0	0	0	0		0	0	0	0	0	0		0	0	0	0	0	0
0	0	0	0	0	0	0		0	0	0	0	0	0		0	0	0	0	0	0		0	0	0	0	0	0
0	0	0	0	0	0	0		0	0	0	0	0	0		0	0	0	0	0	0		0	0	0	0	0	0
0	0	0	0	0	0	0		0	0	0	0	0	0		0	0	0	0	0	0		0	0	0	0	0	0
0	0	0	0	0	0	0		0	0	0	0	0	0		0	0	0	0	0	0		0	0	0	0	0	0
0	0	0	0	0	0	0		0	0	0	0	0	0		0	0	0	0	0	0		0	0	0	0	0	0
0	0	0	0	0	0	0		0	0	0	0	0	0		0	0	0	0	0	0		0	0	0	0	0	0
0	0	0	0	0	0	0		0	0	0	0	0	0		0	0	0	0	0	0		0	0	0	0	0	0
0	0	0	0	0	0	0		0	0	0	0	0	0		0	0	0	0	0	0		0	0	0	0	0	0
0	0	0	0	0	0	0		0	0	0	0	0	0		0	0	0	0	0	0		0	0	0	0	0	0
0	0	0	0	0	0	0		0	0	0	0	0	0		0	0	0	0	0	0		0	0	0	0	0	0
0	0	0	0	0	0	0		0	0	0	0	0	0		0	0	0	0	0	0		0	0	0	0	0	0
0	0	0	0	0	0	0		0	0	0	0	0	0		0	0	0	0	0	0		0	0	0	0	0	0
0	0	0	0	0	0	0		0	0	0	0	0	0		0	0	0	0	0	0		0	0	0	0	0	0
0	0	0	0	0	0	0		0	0	0	0	0	0		0	0	0	0	0	0		0	0	0	0	0	0
0	0	0	0	0	0	0		0	0	0	0	0	0		0	0	0	0	0	0		0	0	0	0	0	0
0	0	0	0	0	0	0		0	0	0	0	0	0		0	0	0	0	0	0		0	0	0	0	0	0
0	0	0	0	0	0	0		0	0	0	0	0	0		0	0	0	0	0	0		0	0	0	0	0	0
0	0	0	0	0	0	0		0	0	0	0	0	0		0	0	0	0	0	0		0	0	0	0	0	0
0	0	0	0	0	0	0		0	0	0	0	0	0		0	0	0	0	0	0		0	0	0	0	0	0
0	0	0	0	0	0	0		0	0	0	0	0	0		0	0	0	0	0	0		0	0	0	0	0	0
0	0	0	0	0	0	0		0	0	0	0	0	0		0	0	0	0	0	0		0	0	0	0	0	0
0	0	0	0	0	0	0		0	0	0	0	0	0		0	0	0	0	0	0		0	0	0	0	0	0
0	0	0	0	0	0	0		0	0	0	0	0	0		0	0	0	0	0	0		0	0	0	0	0	0
0	0	0	0	0	0	0		0	0	0	0	0	0		0	0	0	0	0	0		0	0	0	0	0	0
0	0	0	0	0	0	0		0	0	0	0	0	0		0	0	0	0	0	0		0	0	0	0	0	0
0	0	0	0	0	0	0		0	0	0	0	0	0		0	0	0	0	0	0		0	0	0	0	0	0
0	0	0	0	0	0	0		0	0	0	0	0	0		0	0	0	0	0	0		0	0	0	0	0	0
0	0	0	0	0	0	0		0	0	0	0	0	0		0	0	0	0	0	0		0	0	0	0	0	0
0	0	0	0	0	0	0		0	0	0	0	0	0		0	0	0	0	0	0		0	0	0	0	0	0
0	0	0	0	0	0	0		0	0	0	0	0	0		0	0	0	0	0	0		0	0	0	0	0	0
0	0	0	0	0	0	0		0	0	0	0	0	0		0	0	0	0	0	0		0	0	0	0	0	0
0	0	0	0	0	0	0		0	0	0	0	0	0		0	0	0	0	0	0		0	0	0	0	0	0
0	0	0	0	0	0	0		0	0	0	0	0	0		0	0	0	0	0	0		0	0	0	0	0	0
0	0	0	0	0	0	0		0	0	0	0	0	0		0	0	0	0	0	0		0	0	0	0	0	0
0	0	0	0	0	0	0		0	0	0	0	0	0		0	0	0	0	0	0		0	0	0	0	0	0
0	0	0	0	0	0	0		0	0	0	0	0	0		0	0	0	0	0	0		0	0	0	0	0	0
0	0	0	0	0	0	0		0	0	0	0	0	0		0	0	0	0	0	0		0	0	0	0	0	0
0	0	0	0	0	0	0		0	0	0	0	0	0		0	0	0	0	0	0		0	0	0	0	0	0
0	0	0	0	0	0	0		0	0	0	0	0	0		0	0	0	0	0	0		0	0	0	0	0	0
0	0	0	0	0	0	0		0	0	0	0	0	0		0	0	0	0	0	0		0	0	0	0	0	0
0	0	0	0	0	0	0		0	0	0	0	0	0		0	0	0	0	0	0		0	0	0	0	0	0
0	0	0	0	0	0	0		0	0	0	0	0	0		0	0	0	0	0	0		0	0	0	0	0	0
0	0	0	0	0	0	0		0	0	0	0	0	0		0	0	0	0	0	0		0	0	0	0	0	0
0	0	0	0	0	0	0		0	0	0	0	0	0		0	0	0	0	0	0		0	0	0	0	0	0
0	0	0	0	0	0	0		0	0	0	0	0	0		0	0	0	0	0	0		0	0	0	0	0	0
0	0	0	0	0	0	0		0	0	0	0	0	0		0	0	0	0	0	0		0	0	0	0	0	0
0	0	0	0	0	0	0		0	0	0	0	0	0		0	0	0	0	0	0		0	0	0	0	0	0
0	0	0	0	0	0	0		0	0	0	0	0	0		0	0	0	0	0	0		0	0	0	0	0	0
0	0	0	0	0	0	0		0	0	0	0	0	0		0	0	0	0	0	0		0	0	0	0	0	0
0	0	0	0	0	0	0		0	0	0	0	0	0		0	0	0	0	0	0		0	0	0	0	0	0
0	0	0	0	0	0	0		0	0	0	0	0	0		0	0	0	0	0	0		0	0	0	0	0	0
0	0	0	0	0	0	0		0	0	0	0	0	0		0	0	0	0	0	0		0	0	0	0	0	0
0	0	0	0	0	0	0		0	0	0	0	0	0		0	0	0	0	0	0		0	0	0	0	0	0
0	0	0	0	0	0	0		0	0	0	0	0	0		0	0	0	0	0	0		0	0	0	0	0	0
0	0	0	0	0	0	0		0	0	0	0	0	0		0	0	0	0	0	0		0	0	0	0	0	0
0	0	0	0	0	0	0		0	0	0	0	0	0		0	0	0	0	0	0		0	0	0	0	0	0
0	0	0	0	0	0	0		0	0	0	0	0	0		0	0	0	0	0	0		0	0	0	0	0	0
0	0	0	0	0	0	0		0	0	0	0	0	0		0	0	0	0	0	0		0	0	0	0	0	0
0	0	0	0	0	0	0		0	0	0	0	0	0		0	0	0	0	0	0		0	0	0	0	0	0
0	0	0	0	0	0	0		0	0	0	0	0	0		0	0	0	0	0	0		0	0	0	0	0	0
0	0	0	0	0	0	0		0	0	0	0	0	0		0	0	0	0	0	0		0	0	0	0	0	0
0	0	0	0	0	0	0		0	0	0	0	0	0		0	0	0	0	0	0		0	0	0	0	0	0
0	0	0	0	0	0	0		0	0	0	0	0	0		0	0	0	0	0	0		0	0	0	0	0	0
0	0	0	0	0	0	0		0	0	0	0	0	0		0	0	0	0	0	0		0	0	0	0	0	0
0	0	0	0	0	0	0		0	0	0	0	0	0		0	0	0	0	0	0		0	0	0	0	0	0
0	0	0	0	0	0	0		0	0	0	0	0	0		0	0	0	0	0	0		0	0	0	0	0	0
0	0	0	0	0	0	0		0	0	0	0	0	0		0	0	0	0	0	0		0	0	0	0	0	0
0	0	0	0	0	0	0		0	0	0	0	0	0		0	0	0	0	0	0		0	0	0	0	0	0
0	0	0	0	0	0	0		0	0	0	0	0	0		0	0	0	0	0	0		0	0	0	0	0	0
0	0	0	0	0	0	0		0	0	0	0	0	0		0	0	0	0	0	0		0	0	0	0	0	0
0	0	0	0	0	0	0		0	0	0	0	0	0		0	0	0	0	0	0		0	0	0	0	0	0
0	0	0	0	0	0	0		0	0	0	0	0	0		0	0	0	0	0	0		0	0	0	0	0	0
0	0	0	0	0	0	0		0	0	0	0	0	0		0	0	0	0	0	0		0	0	0	0	0	0
0	0	0	0	0	0	0		0	0	0	0	0	0		0	0	0	0	0	0		0	0	0	0	0	0
0	0	0	0	0	0	0		0	0	0	0	0	0		0	0	0	0	0	0		0	0	0	0	0	0
0	0	0	0	0	0	0		0	0	0	0	0	0		0	0	0	0	0	0		0	0	0	0	0	0
0	0	0	0	0	0	0		0	0	0	0	0	0		0	0	0	0	0	0		0	0	0	0	0	0
0	0	0	0	0	0	0		0	0	0	0	0	0		0	0	0	0	0	0		0	0	0	0	0	0
0	0	0	0	0	0	0		0	0	0	0	0	0		0	0	0	0	0	0		0	0	0	0	0	0
0	0	0	0	0	0	0		0	0	0	0	0	0		0	0	0	0	0	0		0	0	0	0	0	0
0	0	0	0	0	0	0		0	0	0	0	0	0		0	0	0	0	0	0		0	0	0	0	0	0
0	0	0	0	0	0	0		0	0	0	0	0	0		0	0	0	0	0	0		0	0	0	0	0	0
0	0	0	0	0	0	0		0	0	0	0	0	0		0	0	0	0	0	0		0	0	0	0	0	0

## Sheet: Data corrected cropped
X	L1A1	L1A2	L1A3	L1A4	L1A5	L1A6		L2A1	L2A2	L2A3	L2A4	L2A5	L2A6		L3A1	L3A2	L3A3	L3A4	L3A5	L3A6		L4A1	L4A2	L4A3	L4A4	L4A5	L4A6
-2.7	1.52	0.91	3	3.55	4.22	0		0.75	2.65	4.85	4.39	2.7	0		2.62	1.88	2.46	1.29	0.07	0		-1.38	-0.11	-1.33	-0.16	-2.4	0
-1.8	-2.04	0.61	-3.99	-1.77	-0.77	0		-0.24	0.42	-1.48	-1.33	-1.24	0		0.4	0.55	-0.73	-1.73	-2.55	0		1.53	1.77	1.52	1.55	-1.75	0
-0.9	-1.65	-1.3	2.47	2.01	0.51	0		-0.83	-0.52	1.02	0.3	1.85	0		-0.14	0.71	0.82	0.62	0.88	0		0.05	-3.07	1.71	1.92	1.11	0
0	-2.2	-3.82	-3.41	-2.19	-2.23	0		0.86	1.22	-0.9	-2.05	-2	0		2.19	2.83	-0.26	-0.08	-1.99	0		0.43	1.08	-0.5	0.56	-0.6	0
0.9	-0.63	1.19	-0.91	0.11	2.67	0		1.46	0.96	-2.39	-1.46	-1.46	0		-1.91	-2.56	-2.9	-1.56	-3.97	0		-0.66	-1.16	1.42	1.27	-0.53	0
1.8	-1.94	0.97	-0.78	1.15	0.41	0		1.14	-0.84	-4.24	-2.42	-1.83	0		0.25	0.72	-2.09	-1.69	-2.83	0		0.07	1.55	0.72	-1.13	2.46	0
2.7	1.66	3.18	0.1	3.44	0.59	0		2.23	0.54	-1.5	1.57	-2.12	0		0.24	-1.68	-3.27	-2.59	0.73	0		-3.27	-5.9	-4.83	-3.02	-1.75	0
3.6	-0.41	0.32	-0.79	-0.09	-1.4	0		3.3	0.05	0.26	1.54	-0.72	0		0.78	2.05	1.17	1.28	-0.04	0		-2.07	1.96	2.01	0.76	2.72	0
4.5	4.55	3.4	4.2	1.77	3.86	0		4.79	4.61	2.79	0.84	1.34	0		1.82	3.36	1.3	1.3	1.43	0		3.78	3	2.97	1	2.34	0
5.4	0.18	1.65	1.36	1.19	2.59	0		-2.31	-1.69	-1.13	-2.77	-0.84	0		0.79	1.26	2.76	-1.01	1.75	0		-0.43	1.07	3.1	1.4	0.52	0
6.3	-1.56	2.19	-0.24	1.35	-0.53	0		-1.56	-0.1	-2.08	0.81	0.68	0		-2.44	-1.39	-1.81	1.71	-1.29	0		-1.31	-2.29	2.16	-0.63	-0.41	0
7.2	-0.37	-0.4	0.84	-0.74	0.69	0		-0.86	-0.01	-0.45	-0.21	-1.89	0		-1.24	-0.92	-3.41	-1.38	-2.51	0		-1.05	-1.93	-2.51	0.97	-1.12	0
8.1	6.63	1.91	1.95	4.03	-0.53	0		4.22	0.92	-2.42	4.05	-1.55	0		2.18	0.76	-2.31	2.39	1.75	0		0.13	-0.35	0.89	1.76	1.3	0
9	12.27	2.49	2.11	4.69	0.8	0		4.78	-0.24	2.02	3.83	1.54	0		0.92	-3.16	-1.32	0.17	-1.74	0		-5.42	-1.18	-1.44	0.61	-2.72	0
9.9	21.03	2.45	7.06	6.53	2.99	0		1.29	-1.81	1.59	6.58	1.49	0		5.76	1.43	0.37	3.33	4.01	0		-3.93	-1.37	-0.02	1.49	1.89	0
10.8	24.05	8.09	7.26	9.18	3.61	0		0.88	0.23	1.02	5.93	2.44	0		0.45	-1.26	0.42	1.96	0.84	0		-4.55	-1.09	-0.14	2.13	2.08	0
11.7	23.64	8.13	7.52	6.78	5.92	0		-2.06	-1.66	1.67	4.65	-0.48	0		-2.27	-1.64	-1.03	0.23	-1.38	0		-3.95	-0.66	0.4	2.62	1.41	0
12.6	29.41	11.88	7.54	5.04	3.59	0		1.6	-0.85	3.15	3.99	0.42	0		4.27	1.49	4.67	2.78	-0.16	0		-4.91	2.82	3.96	5.09	2.02	0
13.5	27.89	12.58	9.59	6.49	4.9	0		0.34	0	0.55	4.37	1.16	0		3.23	0.22	1.07	3.02	3.36	0		-4.56	-0.67	0.71	3.05	1.02	0
14.4	30.35	10.35	11.98	12.78	6.28	0		-2.42	-2.93	1.77	6.41	-0.54	0		-2.64	-5.06	-2.08	0.08	-4.39	0		-6.55	-3.7	-4.16	-1.02	-3.02	0
15.3	32.48	16	13.98	12.1	7.36	0		0.11	0.09	2.85	6.26	1.61	0		0.08	-0.98	0.91	2.64	2.06	0		-4.17	-0.26	0.88	2.42	1.4	0
16.2	28.75	11.95	7.49	7.85	2.77	0		0.17	1.94	1.75	8	0.13	0		4.1	1.05	1.38	6.99	1.62	0		-5.49	0.36	-0.89	2.18	0.58	0
17.1	34.81	13.91	16.62	13.72	7.54	0		4.28	-0.94	3.83	8.7	4.99	0		4.77	0.47	0.75	6.29	5.07	0		-7.45	-1.26	-2.82	1.95	-0.81	0
18	32.46	10.26	9.39	7.14	3.41	0		-0.97	-0.41	1.31	2.08	-0.2	0		-2.11	0.12	-1.6	3	-0.03	0		-6.31	-2.49	-1.65	2.36	0.42	0
18.9	30.61	12.66	11.06	8.83	5.78	0		0.84	-2.7	0.97	3.36	0.52	0		1.73	-0.72	0.32	2.47	3.8	0		-6.06	2.36	-1.44	3.75	2.53	0
19.8	31.87	8.76	6.83	4.48	0.92	0		-0.07	-2.99	2.11	5.12	0.24	0		0.39	-1.49	-0.06	5.06	2.2	0		-4.61	1.68	-0.71	4.11	3.11	0
20.7	34.96	10.53	12.9	10.12	7.07	0		0.29	1.39	6.83	8.32	6.92	0		-1.72	1.3	1.35	2.38	2.84	0		-9.41	-0.54	-4.5	1	-1.93	0
21.6	29.78	10.37	11.05	10.67	4.35	0		-2.32	-0.77	0.51	5.58	1.99	0		3.16	2.22	1.54	6.66	5.62	0		-5.91	-0.78	-2.18	3.08	3.87	0
22.5	31.74	10.34	10.51	8.9	1.67	0		-5.43	-3.22	1.3	5.3	1.08	0		-3.42	-1.59	-1.66	1.85	0.79	0		-5.31	2.43	-0.28	3.08	1.12	0
23.4	27.08	7.55	7.03	5.66	0.03	0		-1.42	-2.15	-1.73	5.75	0.26	0		-2.59	-0.53	-3.86	2.56	-0.5	0		-9.81	-5.12	-3.47	-0.83	-2.7	0
24.3	27.92	9.95	11.21	10.97	4.49	0		0.88	-0.77	5.87	9.07	6.08	0		0.19	0.68	1.22	3.34	2.67	0		-7.36	-1.8	-2.22	0.61	-2.12	0
25.2	31.2	8.16	8.2	7.56	5	0		-0.16	-2.23	-0.56	7.27	1.83	0		0.04	1.76	0.64	6.48	2.72	0		-7.53	-2.44	-3.32	1.45	-2.14	0
26.1	28.83	9.28	9.81	7.99	3.74	0		2.66	-0.33	5.86	10.91	5.64	0		-2.57	1.41	0.68	5.49	0.41	0		-7.95	0.27	-4.44	3.23	-0.01	0
27	30.23	10.49	8.7	9.4	3.46	0		-1.95	-1.1	0.91	7.74	-0.5	0		-0.48	-1.75	0.78	3.4	0.61	0		-9.15	-2.21	-2.92	2.09	-0.57	0
27.9	29.29	8.39	9.43	7.56	2.99	0		-0.45	-1.9	2.82	6.11	1.6	0		1.38	3.07	3.11	6.82	4.8	0		-5.5	3.48	-2.33	6.34	1.21	0
28.8	30.61	10.35	10.75	10.06	1.61	0		-0.16	1.43	4.79	8.09	3.63	0		2.69	1.42	4.41	7.36	3.38	0		-5.64	-0.31	-0.74	4.76	1.08	0
29.7	29.93	12.96	10.19	11.06	6.32	0		-1.23	0.71	3.02	6.69	5.24	0		-1.1	2.41	2.83	7.35	5.02	0		-11.88	-2.14	-4.21	4.66	-1.2	0
30.6	26.89	7.11	6.16	4.93	-0.5	0		-0.13	-2.63	0.03	5.14	-0.77	0		0.27	-1.66	0.67	4.79	0.99	0		-12.05	-2.93	-6.3	-0.4	-0.86	0
31.5	29.27	7.77	9.42	8.7	2.98	0		0.83	1.93	4.2	8.59	6.11	0		2.11	4.47	4.94	6.68	5.38	0		-10.49	-2.79	-5.98	-2.83	-4.17	0
32.4	30.93	11.25	9.52	7.39	1.67	0		-2.07	-2.47	-1.39	4.79	-1.61	0		-1.76	0.07	-2.98	4.08	0.73	0		-8.92	-2.77	-6.24	0.58	-0.45	0
33.3	33.81	12.23	15.26	12.89	8.54	0		1.22	-0.84	1.58	7.2	3.33	0		-0.15	-0.56	-2.21	3.26	3.79	0		-13.36	-4.19	-10.18	-0.25	-3.91	0
34.2	31.52	12.64	15.24	10.35	5.38	0		0.24	0.97	4.88	10.69	3.03	0		-1.25	0.19	0.42	6.85	2.86	0		-11.23	-1.24	-7.11	0.68	0.87	0
35.1	29.42	9.81	7.39	6.81	4.55	0		-4.16	-1.45	-0.23	4.89	3.24	0		-1.8	-0.11	-1.67	4.88	1.75	0		-8.98	-1.25	-4.2	1.87	-0.05	0
36	30.27	9.03	9.33	7.63	3.33	0		2.38	0.26	3.09	5.16	2.77	0		1.57	3.62	3.86	6.91	4.89	0		-8.98	-1.08	-4.79	-0.07	-0.16	0
36.9	31.92	14.22	12.52	13.04	6.23	0		-3.25	-1.96	-0.36	6.65	-0.65	0		-4.62	0.3	-1.31	1.58	-0.25	0		-10.11	-2.69	-5.91	0.42	-2.43	0
37.8	31.41	9.06	9.65	9.08	2.5	0		-0.77	-0.5	2.38	7.28	3.97	0		0.3	1.29	-1.68	6.37	5	0		-9.74	-1.5	-8.23	4.14	1.82	0
38.7	30.08	10.84	11.07	8.33	4.48	0		2.93	0.87	3.45	8.2	3.13	0		-2.38	0.64	1	4.98	3.59	0		-11.31	-4.59	-6.44	1.4	-0.76	0
39.6	33.56	12.95	10.72	11.54	7.1	0		3.38	2.51	5.24	10.56	6.18	0		-0.79	3.2	3.38	5.37	2.75	0		-11.93	-0.01	-6.34	0.83	-0.9	0
40.5	30.56	11.32	7.5	7	1.35	0		0.92	1.1	2.06	7.49	4.49	0		1.98	4.08	1.94	7.84	4.49	0		-10.21	-1.93	-8.13	1.59	-3.26	0
41.4	32.22	13.04	9.94	9.41	6.5	0		1.11	0.93	3.86	8.39	3.04	0		1.49	2.08	2.34	5.88	3.21	0		-10.68	-3.59	-9.19	0.2	-0.49	0
42.3	30.96	7.51	8.11	7.88	2.32	0		2.11	0.97	1.91	8.67	3.17	0		-1.37	4.03	0.48	5.06	3.18	0		-13.48	-3.21	-8.46	-3.12	-3.58	0
43.2	30.41	9.76	10.4	9.01	1.97	0		2.99	-1.6	3.32	5.72	4.08	0		0.56	-0.17	0.66	4.53	2.56	0		-11.47	-1.53	-7.04	2.92	-2.49	0
44.1	27.05	8.59	8.61	8.41	2.76	0		0.09	1.25	2.2	8.46	3.95	0		2.75	3.32	6.55	8.31	5.7	0		-13.19	-1.27	-7.36	-0.65	-0.83	0
45	31.87	10.31	9.03	7.22	5.93	0		1.59	1.77	4.08	10.29	5.47	0		2.29	3.46	5.05	9.25	4.82	0		-10.71	-3.03	-9.65	-2.55	-2.17	0
45.9	29.33	10.02	5.99	8.11	4.28	0		-0.02	-1.4	2.71	7.23	5.98	0		2.14	3.4	3.98	9.63	7.86	0		-11.37	-0.46	-6.06	1.45	0.52	0
46.8	27.6	9.23	10.11	7.47	5.73	0		-2.43	-0.7	1.18	7.68	2.15	0		0.55	0.36	-0.86	5.36	1.95	0		-16.03	-4.24	-14.11	-3.58	-4.24	0
47.7	31.29	9.85	10.08	7.86	2.51	0		0.93	0.16	3.86	7.95	1.45	0		0.06	2.81	5.51	7.41	5.67	0		-13.24	-1.35	-9.39	-2.08	-1.15	0
48.6	30.94	10.59	8.11	5.54	6.52	0		1.9	1.47	1.29	4.9	2.9	0		1.51	3.64	1.39	6.37	6.46	0		-14.96	-3.66	-11.27	-2.33	0.58	0
49.5	30.32	9.72	11.77	7.47	5.49	0		-3.09	-3.49	3.2	6.17	2.92	0		0.18	1.44	2.1	7.17	7.1	0		-12.3	-1.05	-7.93	0.64	-0.78	0
50.4	29.25	10.67	10.06	4.97	3.55	0		-1.8	-2.32	3.3	5.16	2.1	0		-1.81	0.36	1.26	6.27	1.64	0		-12.66	0.19	-8.45	-0.77	-2.03	0
51.3	27.64	7.05	3.6	5.34	1.9	0		-1.02	0.75	3.32	7.2	4.74	0		1.23	4.92	6.47	9.19	5.63	0		-17.15	-4.97	-13.41	-1.25	-4.5	0
52.2	32.9	9.15	10.67	7.69	5.07	0		-0.83	-1.64	-2.35	4.39	1.07	0		-0.34	3.44	1.25	4.72	5.15	0		-12.02	-0.76	-5.94	-1.41	2.35	0
53.1	30.93	8.06	7.2	10.33	4.96	0		-0.67	-0.72	-0.02	7.03	0.99	0		2.23	2.68	1.05	8.4	2.12	0		-13.44	-3.22	-12.36	2.3	-2.69	0
54	29.17	8.01	9.87	7.48	6.2	0		-2.63	0.97	1.08	8.17	3.64	0		0.27	1.79	1.74	9.5	6.05	0		-15.39	-4.79	-11.77	-2.46	-1.76	0
54.9	28.66	10.08	6.03	9.82	5.89	0		2.08	0.14	2.86	10.03	5.61	0		2.82	1.58	3.65	6.92	5.84	0		-13.02	-4.33	-12	-1.91	-2.85	0
55.8	30.2	8.49	8.23	7.04	6.79	0		-2.1	1.44	-1.36	6.83	4.36	0		0.49	3.74	2.11	7.15	7.96	0		-13.46	-4.45	-11.28	-2.62	-1.21	0
56.7	24.97	2.21	1.15	-0.21	0.55	0		-2.99	0.11	-0.03	7.63	3.48	0		-3.53	1.59	4.13	8.33	5.41	0		-16.39	-4.04	-11.99	-1.72	-3.32	0
57.6	26.71	7.67	7.42	6.61	1.74	0		-0.11	1.29	1.35	9.06	2.24	0		1.42	4.22	3.05	8.97	5.75	0		-11.28	-2.85	-10.86	0.43	-1.16	0
58.5	29.01	9.22	7.26	4.77	3.03	0		0.88	0.93	-0.79	7.69	2.43	0		0.2	4.61	-0.58	6.87	2.14	0		-14.2	-0.19	-14.54	-2.41	-4.61	0
59.4	29.49	8.2	5.81	8.1	0.3	0		2.09	2.43	5.06	9.24	4.7	0		4.1	5.99	4.59	9.51	7.41	0		-10.49	-2.76	-13.9	-0.38	-0.04	0
60.3	28.08	7.75	4.85	10.3	6.76	0		-3.34	-2.83	-1.73	6.7	3.01	0		3.28	6.02	5.77	9.42	5.23	0		-12.08	-1.09	-9.9	1.07	-0.17	0
61.2	25.93	9.24	5.82	4.25	4.56	0		-0.63	2.18	0.01	5.89	2.6	0		-1.47	0.73	2.18	7.72	2.4	0		-13.79	-4.69	-13.57	0.15	-3.55	0
62.1	28.11	6.17	3.04	7.2	3.57	0		-0.18	-0.67	2.68	9.14	3.74	0		-0.94	1.96	3.01	5.72	3.69	0		-11.67	-1.89	-10.92	1.16	-0.48	0
63	24.9	9.38	3.07	3.5	4.44	0		0.58	4.88	3.63	6.76	7.23	0		0.09	5.51	3.52	7.48	2.27	0		-15.36	-3.55	-16.02	-0.87	-4.56	0
63.9	27.59	8.56	5.07	5.52	3.76	0		1.17	1.76	1.33	6.53	3.65	0		0.41	4.6	3.23	8.09	7.28	0		-14.86	-4.77	-14.73	-1.65	-3.74	0
64.8	27.88	6.82	4.78	5.45	4.02	0		-1.38	-1.99	-1.85	7.15	1.42	0		0.01	4.13	1.87	9.37	5.74	0		-15.63	-3.52	-12.59	-0.33	-2.57	0
65.7	26.84	7.7	5.94	5.38	2.08	0		-1.23	1.24	0.99	9	2.06	0		1.76	4.96	5.31	9.94	3.54	0		-15.86	-5.05	-14.46	-2.66	-5.02	0
66.6	25.02	16.16	7.66	8.61	5.28	0		-2.76	-2.02	-1.31	4.33	2.35	0		-1.01	4.34	2.55	7.96	2.33	0		-12.89	-1.94	-14.86	-3.84	-6.54	0
67.5	6.11	3.02	-4.22	-0.98	0.28	0		-0.25	2.84	0.31	5.12	3.49	0		-0.45	4.44	0.92	6.65	3.96	0		-10.6	-2.05	-16.74	-6.26	-7.52	0
68.4	5.45	4.32	-3.76	1.83	1.81	0		3.15	6.41	-2.16	6.63	0.94	0		0.92	7.23	0.69	9.71	2.52	0		-9.15	1.19	-12.75	-2.72	-6.53	0
69.3	1.41	2.01	-7.16	-5.45	0.72	0		1.42	3.31	-3.46	0.79	1.06	0		0.47	3.11	1.91	4.78	0.04	0		-10.21	-2.45	-12.46	-7.19	-6.25	0
70.2	5.95	5.79	-1.7	6.33	7.22	0		1.57	2.05	-1.3	5.6	4.49	0		-3.95	1.33	-0.6	3.16	0.78	0		-13.49	-4.83	-20.18	-7.7	-8.98	0
71.1	4.26	7.5	-1.09	1.76	1.78	0		3.49	6.78	0.49	4.1	1.67	0		1.42	6.14	2.06	4.88	3.53	0		-10.34	-1.86	-14.9	-7.57	-5.38	0
72	1.84	0.42	-6.08	-0.35	-1.16	0		2.78	4.74	-0.46	3.83	0.49	0		0.63	6.12	2.75	5.12	5.52	0		-7.74	-2.19	-17.03	-6.76	-3.33	0
72.9	4.55	5.02	-0.3	3.5	2.5	0		4.74	5.81	-0.81	3.89	-0.02	0		-0.39	4	0.24	4.07	0.57	0		-9.09	-1.78	-15.51	-7.47	-5.26	0
73.8	4.22	8.16	-1.96	-0.21	1.62	0		4.65	8.14	0.71	1.89	2.98	0		-0.74	5.45	3.2	4.01	1.65	0		-5.74	-0.97	-13.63	-9.72	-9.42	0
74.7	0.5	5.12	-3.81	1.67	0	0		2.71	5.85	1	5.95	1.04	0		1.4	7.01	2.98	6.81	3.3	0		-6.2	0.78	-15.06	-7.32	-3.08	0
75.6	2.16	4.33	-1.68	0.87	1.38	0		5.43	6.26	2.17	6.38	2.64	0		1.01	5.97	4.3	7.39	3.86	0		-6.84	-0.26	-15.01	-5.36	-5.16	0
76.5	0.7	4.57	-5.98	-3.83	2.22	0		2.3	3.12	1.89	0.9	3.64	0		-1.79	2.24	3.93	5.44	2.06	0		-10.27	-0.1	-14.27	-3.5	-6.71	0
77.4	0.44	6.65	-3.45	-0.78	0.9	0		2.68	3.54	-0.67	0.28	-0.15	0		-0.05	3.66	2.48	2.64	1.62	0		-9.66	-3.6	-17.17	-9.34	-6.38	0
78.3	0.38	3.17	-4.38	1.19	-0.26	0		1.96	4.9	1.41	4.94	-0.04	0		-2.32	2.76	2.26	5.37	1.71	0		-8.14	-0.82	-14.33	-5.91	-2.83	0
79.2	0.03	1.67	-5.32	-2.38	2.39	0		3.65	5.46	0.95	0.02	3.16	0		0.77	1.57	0.19	2.21	3.11	0		-9.05	-2.18	-15.12	-5.98	-2.3	0
80.1	1.42	5.5	-3.93	-0.65	1.7	0		-0.5	1.85	-1.82	-0.54	-2.71	0		-2.18	3.61	1.29	4.07	0.91	0		-9.61	-1.15	-14.46	-8.48	-5.8	0
81	-1.75	1.2	-6.87	0.2	0.59	0		1.34	1.14	-1.14	2.37	1.52	0		-2.28	2.65	-0.16	3.99	1.12	0		-8.8	-0.79	-15.19	-6.77	-5.12	0
81.9	-0.82	3.65	-5.2	-1.92	1.31	0		4.58	4.81	-1.76	1.79	1.02	0		-0.71	5	0.2	4.72	-0.47	0		-8.91	-0.69	-13.5	-5.6	-4.92	0
82.8	-3.19	2.74	-6.15	-2.58	1.52	0		-2.01	3.84	-3.08	-0.31	0.4	0		-2.36	7.01	3.07	5.17	6.54	0		-10.95	-1.23	-14.45	-6.48	-3.84	0
83.7	-4.9	2.94	-9.89	-0.75	-1.23	0		3.66	5.14	2.58	6.27	1.64	0		-0.71	4.56	2.59	3.87	0.6	0		-9.27	-1.55	-14.88	-7.82	-7.23	0
84.6	-2.07	1.49	-5.5	-3.06	-1.82	0		2.74	3.18	-1.39	2.15	2.17	0		-1.22	-1.66	1.7	3.91	3.32	0		-10.57	-4.78	-15.99	-8.35	-6.22	0
85.5	0.24	3.57	-3.75	1.66	2.5	0		2.45	6.38	-0.37	3.18	2.37	0		0.23	7.82	4.01	6.11	8.59	0		-6.59	-0.22	-15.53	-5.5	-2.76	0
86.4	-0.3	3	-7.17	1.06	-1.7	0		4.36	5.62	-0.26	2.58	-0.13	0		1.75	3.39	1.68	2.46	0.8	0		-7.51	-1.72	-16.3	-8.23	-4.27	0
87.3	0.85	1.31	-5.94	-0.8	-0.52	0		2.77	4.47	-1.51	1.19	1.45	0		-0.39	5.88	2.94	2.35	1.36	0		-7.66	0.13	-12.33	-8.28	-7.15	0
88.2	-0.54	4.75	-5.57	-1.97	3.81	0		-0.29	5.07	-4.9	-2.43	-1.92	0		-0.69	4.2	1.63	2.03	2.52	0		-9.59	0.7	-13.41	-6.64	-2.3	0
89.1	-1	3.98	-4.84	-0.59	1.13	0		0.64	3.53	-4.39	-0.15	-1.78	0		1.9	5.13	2.7	2.55	1.98	0		-5.3	1.81	-11.77	-5.4	-5.53	0
90	-0.99	4.6	-4.34	-0.36	2.3	0		-0.14	2.66	-2.54	-1.79	0.77	0		-0.52	4.34	1.07	1.52	2.27	0		-10.21	-4.71	-18.01	-11.02	-5.94	0
90.9	-0.59	2.82	-3.44	2.29	3.37	0		5.53	3.93	1.92	5.05	2.86	0		-1.4	2.53	4.33	5.09	3.17	0		-7.04	-0.3	-11.45	-6.27	-3.35	0
91.8	-2.35	2.7	-6.55	-1	-0.11	0		2.28	2.96	-2.74	0.74	0.7	0		-1.56	3.17	-0.69	2.99	2.49	0		-9.58	-2.58	-14.97	-7.45	-5.32	0
92.7	-0.77	-0.17	-6.23	-2.02	-0.84	0		2.53	4.09	1.74	1.39	1.63	0		-2.72	1.99	0.88	-0.5	0.5	0		-10.35	-2.83	-16.28	-8.22	-8.85	0
93.6	-1.04	4.54	-3.89	1.06	0.81	0		0.29	2.17	0.14	-0.76	-1.02	0		-3.46	1.57	1.03	1.76	0.41	0		-6.4	2.22	-16.11	-6.9	-7.27	0
94.5	-4.84	-0.06	-7.58	-4.62	-1.88	0		3.04	4.79	0	-0.82	-1.25	0		1.57	5.68	3.81	4.5	1.13	0		-10.22	-2.27	-16.79	-7.1	-7.78	0
95.4	-2.28	2.08	-7.62	-1.71	0.19	0		1.29	6.06	0.07	-0.77	1.49	0		-1.25	4.62	3.29	1.43	1.17	0		-6.67	-0.76	-13.65	-6.71	-6.59	0
96.3	1.13	5.87	-3.77	3.56	1.74	0		3.29	5.01	-4.89	2.01	2.25	0		2.05	4.02	2.43	4.12	5.68	0		-7.43	-2.68	-15.17	-11.26	-7.89	0
97.2	2.22	6.35	-4.22	2.08	4.2	0		2.35	3.17	-0.33	4.19	1.65	0		-1.59	4.03	2.36	2.92	3.44	0		-8.68	-1.97	-14.27	-8.75	-4.53	0
98.1	-1.47	3.06	-6.08	-3.22	0.52	0		2.01	5.71	0.41	3.84	0.67	0		-2.68	4.92	0.13	1.54	2.26	0		-7.11	3.66	-13.8	-5.81	-2.77	0
99	-3.37	1	-7.13	-1.36	-1.72	0		2.39	5.52	1.02	2.1	1.07	0		2.23	7.21	2.42	4.68	4.62	0		-6.62	1.24	-14.75	-3.57	-6.1	0
99.9	-3.94	2.79	-7.72	-2.98	0.75	0		-0.2	5.5	-3.29	0.85	1.31	0		-0.86	3.11	3.01	5.83	2.53	0		-8.24	-2.94	-13.68	-7.67	-7.28	0
100.8	-5	1.85	-5.9	-2.53	-1.47	0		-0.39	3.06	1.33	4.11	0.77	0		-0.54	4.38	4.39	6.87	1.11	0		-7.72	1.34	-13.31	-3.73	-4.68	0
101.7	-2.49	1.79	-5.48	-1.61	-2.24	0		-0.48	2.59	-1.38	1.6	-1.54	0		-1.47	3.89	3.02	3.5	2.91	0		-10.33	-2.31	-17.78	-10.78	-8.69	0
102.6	-2.16	3.4	-5.61	0.38	2.57	0		2.74	3.12	1.87	0.69	1.94	0		0.97	3.43	3.83	3.04	4.04	0		-4.41	1.92	-11.33	-2.92	-3.16	0
103.5	0.77	4.59	-5.48	-0.3	0.65	0		6.28	5.61	-0.93	1.16	-0.4	0		0.05	3.57	0.82	3.07	1.11	0		-7.88	-1.84	-13.87	-4.89	-4.32	0
104.4	0.07	3.19	-3.83	2.23	0.14	0		2.55	4.54	-3.13	2.07	0.97	0		-0.47	2.86	2.51	2.28	2.05	0		-8.2	-4.25	-15.72	-10.43	-8.27	0
105.3	-3.11	1.75	-4.78	-0.71	-0.08	0		-0.72	1.4	-4.93	0.16	-4.18	0		0.15	4.12	1.19	4.36	2.26	0		-7.31	-2.83	-13.62	-6.43	-4.95	0
106.2	-4.86	2.81	-6.11	-2.53	-3.29	0		-0.54	4.51	-1.01	-0.36	-0.4	0		0.31	5.36	2.56	2.24	2.81	0		-7.75	0.06	-14.33	-8.34	-5.88	0
107.1	-3.45	2.27	-7.5	-4.86	-0.19	0		1.31	2.52	-3.69	-0.62	-2.49	0		1.91	3.05	2.74	3.12	3.56	0		-5.26	-0.2	-10.33	-6.28	-1.78	0
108	0.02	2.71	-6.01	1.3	1.84	0		1.17	2.82	-2.19	2.28	-0.62	0		-1.78	3.75	1.24	2.34	3.06	0		-7.95	-0.33	-13.16	-6.3	-2.89	0
108.9	-1.24	3.81	-6.07	1.12	0.49	0		1.46	4.23	0.01	1.83	0.1	0		-0.82	2.97	2.21	4.72	4.73	0		-7.49	-1.99	-10.32	-7.29	-2.71	0
109.8	-7.03	0.22	-9.06	-5.17	-1.87	0		1.9	4.62	1.39	2.56	0.12	0		-1.18	2.26	2.64	2.58	3.04	0		-8.62	-3.97	-16.93	-9.53	-6.49	0
110.7	-6.31	-1.16	-9.93	-4.02	-2.08	0		-1.48	3.47	-1.77	-1.66	-1.85	0		0.81	3.28	1.78	2.34	3.78	0		-7.86	-0.08	-14.82	-7.58	-4.9	0
111.6	0.21	4.46	-0.93	1.06	3.75	0		4.52	7.63	0.22	5.5	2.79	0		-1.49	4.48	2.73	4.2	2.98	0		-9.34	-0.88	-11.88	-7.67	-5.18	0
112.5	-3.81	5.9	-4.38	-0.75	0.99	0		2.22	6.29	1.41	3.98	1.25	0		1.2	2.07	1.15	5.76	2.52	0		-9.1	-2.2	-15.75	-9.16	-6.62	0
113.4	-4.28	-0.81	-8.08	-0.74	-0.38	0		1.31	4.66	0.89	2.23	1.24	0		-1.03	4.9	3.15	3.07	1	0		-12.04	-5.35	-16.72	-7.53	-6.95	0
114.3	-1.58	2.43	-3.04	0.14	0.9	0		5.6	4.22	3.38	2.26	0.85	0		-1.38	1.87	1.99	-0.44	1.87	0		-11.5	-5.72	-15.96	-10.78	-5.94	0
115.2	-5.57	0.26	-8.49	-3.96	0.12	0		2.05	7.06	0.15	1.22	2.8	0		1.81	5.86	2.59	1.71	2.97	0		-8.17	-3.48	-18.42	-11.27	-8.84	0
116.1	-6.03	2.06	-6.33	-3.36	0.69	0		3.46	4.42	1.31	2.96	4.13	0		-1.19	3.5	1.82	1.08	4.98	0		-11.47	-4.45	-16.25	-10.67	-4.83	0
117	-5.01	2.22	-3.9	1.84	2.5	0		0.63	3.4	0.31	0.57	1.91	0		0.72	2.73	6.03	4.49	3.49	0		-7.69	-3.39	-13.11	-9.57	-4.31	0
117.9	-3.73	1.84	-8.08	-1.54	-1.51	0		3.79	3.23	-2.95	1.46	0.53	0		-1.65	3.74	1.19	0.54	2.07	0		-8.38	-4.19	-13.76	-7.62	-7.14	0
118.8	-2.38	0.91	-3.43	-2.41	0.76	0		1.21	2.68	-1.88	-0.9	2.08	0		-2.23	1.69	0.81	0.79	1.68	0		-14.21	-7.34	-19.5	-10.83	-10.6	0
119.7	-3.35	2.51	-7.88	0.05	1.56	0		2.34	1.79	0.59	4.5	0.17	0		0.22	1.74	3.39	3.77	2.5	0		-7.2	-1.71	-14.56	-7.57	-3.67	0
120.6	-3.88	2.71	-6.57	-1.61	-0.95	0		1.91	4.21	-2.44	0.02	-0.81	0		-1.41	3.77	3.31	3.15	1.36	0		-12.5	-3.32	-16.19	-9.1	-7.81	0
121.5	-3.8	1.98	-5.84	-1.49	-0.59	0		1.98	3.79	-2.96	1.48	1.12	0		-1.47	1.08	-1.87	-1.7	-1.18	0		-10.29	-1.6	-17.37	-9.67	-5.82	0
122.4	-5.72	2.82	-8.69	-3.84	-2.49	0		-0.48	3.17	-4.24	-1.71	-1.75	0		-3.26	3.49	-0.09	0.32	0.26	0		-8.69	-1.86	-13.45	-8.86	-7.8	0
123.3	-8.14	-1.02	-9.77	-6.11	-0.16	0		2.99	4.87	-1.53	-0.2	0.74	0		2.87	5.85	5.26	4.37	4.34	0		-7.57	-1.24	-16.03	-7.68	-4.93	0
124.2	-3.58	0.91	-5.97	-2.74	-1.29	0		2.12	4.73	1.11	2.17	0.29	0		1.93	4.16	3.7	4.29	5.52	0		-8.09	-1.87	-14.16	-6.59	-4.12	0
125.1	-4.64	5.75	-6.95	-1.51	-0.48	0		1.13	5.53	0.47	0	-1.37	0		-1.05	3.4	0.58	1.9	1.46	0		-11.85	-3.3	-16.05	-12.18	-5.13	0
126	-3.9	3.87	-6.88	-2.38	-1.05	0		0.31	1.62	-6.42	-4.05	-3.39	0		3.6	3.37	3.77	-0.21	1.59	0		-8.94	-1.67	-12.87	-11.4	-6.48	0
126.9	-4.58	-1.46	-5.63	-1.92	0.42	0		3.11	2.62	-1.02	2.41	2.99	0		2.73	4.17	1.75	3.76	4.26	0		-6.79	-1.64	-15.83	-10.26	-8.33	0
127.8	-3.26	2.75	-5.41	1.92	2.55	0		2.36	4.86	-0.73	2.38	1.46	0		-0.22	2.8	5.11	0.87	1.74	0		-7.11	-0.84	-10.53	-6.35	-3.74	0
128.7	-6.64	-0.07	-9.03	-2.58	-1.45	0		-0.51	3.55	-0.2	1.2	-0.28	0		-1.81	2.92	5.76	3.26	5.44	0		-8.22	-3.77	-12.77	-8.74	-4.37	0
129.6	-3.24	-0.12	-5.35	-0.94	-0.6	0		3.42	6	1.19	5.35	3.22	0		-1.31	2.45	2.95	2.48	2.29	0		-11.85	-1.37	-13.55	-8.79	-7	0
130.5	-5.28	1	-8.71	-3.26	-1.11	0		3	6.06	-0.34	1.01	1.87	0		2.85	5.52	5.87	5.1	5.57	0		-11.82	-3.25	-13.99	-8.54	-7.54	0
131.4	-2.25	-0.21	-5.1	-2.5	-2.83	0		2.3	5.33	-2.5	1.52	-2.49	0		-2.14	3.52	-0.67	2.64	-1.15	0		-9.63	-1.07	-16.3	-8.93	-5.38	0
132.3	-4.37	3.04	-4.2	-1.58	0	0		1.5	4.05	0.45	0.68	0.47	0		2.44	4.12	2.51	3.27	5.28	0		-7.57	-1.7	-15.02	-7.64	-5.79	0
133.2	-3.88	3.89	-8.26	-2.25	0.5	0		2.97	6.45	-6.22	-1.8	-0.85	0		1.05	4.76	0.87	1.81	2.07	0		-7.98	-1.59	-10.89	-8.75	-3.07	0
134.1	-4.76	0.46	-5.92	2.15	-0.43	0		-1.19	3.95	-4	2.9	-1.48	0		0.16	4.55	1.18	2.59	2.15	0		-9.2	-0.54	-14.25	-7.04	-2.49	0
135	-4.19	3.77	-4.71	-2.76	-2.77	0		1.81	7.75	2.96	2.1	2.92	0		-1.35	5.14	4.79	2.22	3.43	0		-8.81	-1.8	-14.14	-9.3	-4.45	0
135.9	-4.55	2.38	-7.05	-2.25	-0.81	0		-0.34	3.38	-2.07	0.3	-0.84	0		-1.67	0.51	-0.4	-1.51	2.41	0		-10.52	-3.12	-14.28	-13.91	-5.5	0
136.8	-0.41	4.37	-2.72	-0.59	1.16	0		2.62	5.32	-0.06	1.83	0.38	0		0.46	1.97	3.9	2.25	4.47	0		-8.07	-1.87	-12.39	-9.8	-2.94	0
137.7	-0.66	4.42	-0.95	2.2	2.74	0		2.94	3.34	1.23	1.02	-2.25	0		2.01	3.05	2.24	2.06	-0.1	0		-5.52	-0.67	-14.15	-7.92	-7.09	0
138.6	-6.96	2.97	-5.84	-3.86	-0.35	0		1.73	5.27	2.23	-1.34	0.59	0		-1.78	1.72	4.28	-0.45	1.42	0		-10.69	-2.66	-14.69	-10.73	-6.91	0
139.5	-3.53	5.47	-6.03	1.74	0.83	0		5.21	10.01	0.34	3.49	1.55	0		-0.41	1.97	0.14	0.96	-0.54	0		-8.19	-3.75	-13.36	-10.95	-7.46	0
140.4	-5.62	4.93	-5.93	-0.18	3.19	0		5.35	7.91	2.12	3.09	4.01	0		0.36	3.58	2.04	0.6	1.4	0		-10.9	-5.61	-15.2	-9.76	-4.28	0
141.3	-4.37	3.32	-6.64	-1.89	-1.1	0		-0.69	2.05	-0.24	-0.61	-0.55	0		-3.89	1.46	0.22	0.18	1.25	0		-9.39	-3.1	-14.14	-11.3	-6.74	0
142.2	-3.69	1.34	-7.3	-1.93	2.06	0		2.73	6.32	-2.03	0.66	1.11	0		-1.24	4.77	2.33	1.86	2.15	0		-7.85	-0.7	-11.43	-9.96	-2.92	0
143.1	-5.85	-3.51	-9.97	-7.1	-3.98	0		0.3	1.58	-4.14	-1.41	-1.92	0		0.53	5.12	0.93	3.93	3.94	0		-9.21	-2.83	-14.32	-10.1	-7.15	0
144	-4.62	1.49	-6.17	-2.96	0.68	0		-2.02	0.83	-3.26	-2.42	-1.54	0		-3.83	2.44	1.69	-1.1	0.91	0		-9.66	-3.47	-14.44	-10.82	-6.92	0
144.9	-6.32	3.59	-3.76	0.37	2.11	0		2.49	5.56	1.75	2.96	1.72	0		2.83	4.97	4.98	3.36	4.06	0		-8.52	0.19	-14.87	-9.64	-6.53	0
145.8	-6.47	0.78	-7.09	-3.97	-0.71	0		0.23	1.99	-3.2	-0.66	-0.64	0		-3.85	0.15	2	-0.76	0.77	0		-9.52	-3.44	-14.15	-11.73	-5.06	0
146.7	-4.04	2.83	-3.95	-2.12	0.49	0		1.55	3.61	2.62	1.19	1.15	0		-0.77	3.02	5.01	1.92	2.24	0		-7.76	-2.16	-12.66	-7.54	-5.51	0
147.6	-7.55	1.87	-8.13	-2.9	-2.8	0		2.21	4.45	-2.54	0.46	-2.35	0		-1.16	2.04	2.03	2.02	0.01	0		-11.05	0.17	-13.94	-8.03	-5	0
148.5	-2.07	5.18	-3.49	-0.91	2.58	0		2.65	4.36	2.66	0.59	1.68	0		-2.05	0.27	3.79	-1.81	2.29	0		-8.17	-1.59	-12.2	-7.83	-5.7	0
149.4	-5.79	-0.25	-7.13	-5.18	-0.04	0		0.34	3.38	-1.24	-1.35	-3.88	0		-1.14	1.73	1.56	0.65	1.41	0		-14.28	-4.99	-13.89	-11.05	-6.06	0
150.3	-2.41	6.18	-3.28	1.28	3.09	0		-0.28	6.54	1.36	2.18	2.22	0		-2.99	3.8	1.76	-0.12	0.81	0		-10.43	-2.38	-16.58	-10.03	-7.92	0
151.2	-7.39	2.34	-6.5	-0.8	0.71	0		3.67	6.31	-0.05	3.08	3.17	0		1.3	0.25	-0.58	0.33	2.43	0		-10.34	-3.53	-15.27	-10.36	-6.97	0
152.1	-1.61	5.28	0.11	1.97	4.6	0		3.08	8.05	3.12	6.58	4.69	0		2.44	5.55	3.85	2.11	4.48	0		-9.58	-1.31	-12.5	-9.73	-6.13	0
153	-8.61	0.13	-10.19	-3.47	-3.28	0		-2.25	2.42	-4.43	-1.03	-1.67	0		-1.16	-0.25	-0.03	-0.12	-0.07	0		-9.64	-3.16	-11.39	-9.29	-5.64	0
153.9	-6.04	0.38	-5.08	0.37	2.79	0		0.84	4.16	1.32	0.3	-2.28	0		1.54	0.86	4.17	1.84	-0.08	0		-6.99	-0.4	-9.85	-8.9	-3.47	0
154.8	-5.35	3.54	-4.06	1.56	0.8	0		-0.97	1.14	-2.31	-1.72	-2.67	0		-0.68	-0.41	1.26	-1.1	1.44	0		-10.73	-4.23	-13.34	-8.75	-6.47	0
155.7	-7.24	0.71	-6.85	-1.59	-2.32	0		-0.01	2.51	-1.64	0.78	-1.02	0		-0.81	1.16	3.02	1.68	2.19	0		-14.33	-7.49	-18.69	-13.52	-8.31	0
156.6	-3.26	4.43	-2.9	-0.86	2.06	0		0.48	5.09	1.9	-0.74	1.46	0		-3.83	1.65	2.77	-1.26	0.48	0		-8.83	1	-10.47	-7.71	-4.68	0
157.5	-7.75	-1.44	-5.2	-2.24	-0.3	0		0.69	2.46	0.29	1.31	-0.28	0		-1.25	3.22	2.81	3.33	3.14	0		-7.37	-0.7	-11.69	-5.47	-4.01	0
158.4	-2.94	1.13	-6.15	-3.66	-0.05	0		-1.26	6	-2.1	-0.56	1.93	0		0.5	5.05	3.31	1.52	7.07	0		-9.03	-2.26	-13.46	-11	-6.05	0
159.3	-5.33	1.42	-7.34	-2.55	0.02	0		2.87	5.88	2.32	3.66	3.76	0		-2.71	0.44	3.91	-0.99	4.27	0		-7.98	0.25	-10.46	-4.67	-2.8	0
160.2	-5.88	2.74	-8.22	-1.68	-0.04	0		-3.03	-0.87	-3.03	-2.01	-4.5	0		-3.92	-0.35	3.21	-0.28	-0.56	0		-11.15	-1.85	-11.66	-8.14	-4.36	0
161.1	-5.49	4.74	-8.78	-1.87	-1.32	0		1.5	6.66	-0.34	1.38	1.82	0		0.51	6.09	4.92	3.19	1.9	0		-9.88	-0.43	-10.23	-7.12	-7.25	0
162	-6.92	-0.41	-9.66	-2.74	-1.08	0		0.39	2.78	-1.52	-0.97	-1.58	0		-1.72	0.97	2.65	1.15	0.35	0		-8.53	-2.02	-11.03	-7.36	-5.06	0
162.9	-8.56	1.34	-6.16	-3.08	-0.89	0		0.49	4.04	0.15	0	0.69	0		-0.48	1.15	5.6	3.08	4.51	0		-9.23	-1.14	-15.11	-9.66	-5.57	0
163.8	-5.67	0.92	-7.86	-1.85	-1	0		2	3.89	1.27	1.26	-0.67	0		-3.33	0.91	2.58	-2.55	-0.7	0		-6.65	-0.32	-12.73	-9.42	-5.7	0
164.7	-7.35	-0.04	-7.02	-2.67	0.67	0		-0.16	1.79	-1.59	0.25	0.2	0		-1.79	2.97	2.72	-0.92	0.45	0		-9.37	-0.79	-15.04	-10.72	-8.51	0
165.6	-4.74	2.4	-6.37	-3.46	0.71	0		3.53	7.05	2.12	2.15	2.69	0		-0.01	3.4	1.77	-1.23	0.4	0		-11.08	-5.58	-12.76	-10.23	-6.12	0
166.5	-8.47	1.66	-9.17	-3.05	-1.28	0		3.99	7.8	3.66	1.8	0.93	0		2.84	6.13	6.59	4.12	4.29	0		-8.06	0.45	-10.25	-7.34	-3.4	0
167.4	-3.65	3.31	-2.5	2.31	1.49	0		2.11	4.48	2.5	1.44	-0.26	0		0.17	1.7	2.02	-0.35	0.09	0		-9.35	-2.26	-12.66	-9.82	-4.92	0
168.3	-9.58	0.81	-8.52	-4.72	-1.81	0		2.09	4.73	0.64	1.34	0.25	0		-1.42	0.16	3.08	-0.4	1.06	0		-11.13	-4.66	-12.33	-9.65	-5.88	0
169.2	-3.06	3.3	-2.9	0.75	3.59	0		2.26	5.12	2.73	4.34	2.09	0		-1.68	1.76	3.13	1.22	-0.34	0		-6.38	0.18	-12.77	-10.22	-5.22	0
170.1	-5.71	0.56	-8	-1.07	-0.21	0		-1.72	2.39	-1.69	0.23	-1.84	0		-1.51	1.01	1.7	-0.03	0.94	0		-10	-3.15	-12.99	-11.58	-6.27	0
171	-6.66	-0.41	-6.85	-2.77	-0.96	0		0.33	4.96	1.1	2.21	1.16	0		-0.09	2.85	5.99	4.77	4.89	0		-9.04	-3	-11.5	-9.36	-7.47	0
171.9	-8.24	-2.52	-7.05	-3.08	-1.04	0		-0.7	-0.03	1.41	1.11	1.09	0		-0.73	-0.05	3.49	-0.93	2.55	0		-6.6	-1.17	-12.17	-10.73	-4.28	0
172.8	-6.05	2.04	-5.64	-2.23	-0.79	0		3.3	6.05	0.77	2.07	-0.56	0		0.44	3.43	2.51	0.81	-0.1	0		-11.8	-4.07	-15.38	-9.6	-6.33	0
173.7	-5.15	2.49	-3.07	2.35	-1.22	0		3.42	6.27	3.77	6.86	2.35	0		0.29	1.76	1.99	2.31	1.25	0		-11.7	-2.95	-11.89	-10.85	-6.83	0
174.6	-5.95	0.86	-5.62	-6.73	-1.63	0		0.24	5.28	0.76	-2.08	-2.51	0		-1.9	1.66	1.06	-1.56	-1.03	0		-12.4	-2.06	-15.59	-11.34	-7.79	0
175.5	-7.44	1.82	-2.48	-0.12	1.33	0		-1.81	4	0.89	1.11	1.35	0		-1.78	0.86	3.83	2.25	3.33	0		-13.71	-5.07	-12.14	-10.73	-8.32	0
